# Supplementary material for: Biochar’s role in improving pakchoi quality and microbial community structure in rhizosphere soil
Source: PeerJ. 2024 Mar 18;12:e16733. doi: 10.7717/peerj.16733 (PMC10956520; doi:10.7717/peerj.16733)
Supplement: Supplemental Information 2 — CK, biochar treatment was not applied; 1, 2, and 3 represent three replications. [file peerj-12-16733-s002.gz › CK1_1.fq]

@A00920:152:HGHKKDRXX:2:2101:8495:1736 1:N:0:AGGAGTGG+AAGGAGTA
ACTCCTACGGGAGGCAGCAGTAGGGAATCTTGCGCAATGGGCGAAAGCCTGACGCAGCCATGCCGCGTGAATGATGAAGGTCTTAGGATTGTAAAATTCTTTCACCGGGGAAGATAATGACGGTACCCGGAGAAGAAGCCCCGGCTAACTTCGTGCCAGCAGCCGCGGTAATACGAAGGGTGCAAGCGTTAAGCGGAATTACTGGGCGTAAAGCGTGCGTAGGCGGTTGGCTAAGTCAGATGTGAAAGCC
+
FFFFFFFFFFFF:FF::FFFFFFFFFFFFFFFFFFFFFFFFFFFF:FFFF:FFFFFFFFFFFFFFFF:FF:FFFFFFFFFFFFFFFFFFFFFFFFFFFFFFFFFFFFFFFF,FFFFFFFFFFFFFFFFFFFFFFFFFFFFFFFFFFF:FFFFFFFFFFFFFFFFFFFFFF,FFFFFFFFFFFFFFFFFFFF:F:FFF:FFFFF:F:FFF,FFFFF::FFFF:FFFFFFF,FF:FFFFFF:,FF:FFFFFF
@A00920:152:HGHKKDRXX:2:2101:4571:1861 1:N:0:AGGAGTGG+AAGGAGTA
ACTCCTACGGGAGGCAGCAGTGGGGAATTTTGGACAATGGGCGCAAGCCTGATCCAGCCATGCCGCGTGAGTGAAGAAGGCCTTCGGGTTGTAAAGCTCTTTCGGCCGGAACGAAATCATCCGGGCTAATACCCCGGATGGATGACGGTACCGGAAGAAGAAGCACCGGCTAACTACGTGCCAGCAGCCGCGGTAATACGTAGGGTGCAGGCGTTAATCGGAATTACTGGGCGTAAAGCGTGCGCAGGCG
+
FFFFFFFFFFFFFFFFFFFF:FFFFFFFFFFFFFFFFFFFFFFFFFFFF:F:FFFFFFFFFFFFFFFFFFFFFFFFFFFFFFFFFFFFFFFFFFFFFFFFF:FFFFFFFFFFFF:FFFFFFFFFFFFFFFFFFFFF:FFFFFFFFFFFFFFFFFFFFFFF,FFFFFFFFFFFFFFFFFF:FFFFFFFFFFFFF:FFFFFFFFFFFFFFFFFFFFFFFFFFFFFFFFFFFFF:F,FFFFFFFFFFFFFFFF
@A00920:152:HGHKKDRXX:2:2101:14362:2253 1:N:0:AGGAGTGG+AAGGAGTA
ACTCCTACGGGAGGCAGCAGTGGGGAATATTGCGCAATGGGCGAAAGCCTGACGCAGCAACGCCGCGTGAGTGATGAAGGCCTTCGGGTCGTAAAGCTCTGTCGGAGGGAACGAATGCTCTGGAGGTTAACAGCCTTTGGAGGTGACGGTACCCTCAAAGGAAGCACCGGCTAACTCTGTGCCAGCAGCCGCGGTAATACAGAGGGTGCTAGCGTTGTTCGGAATCATTGGGCGTAAAGGGCGTGTAGGC
+
FFFFFFFFFFFFFFFFFFFFFFFFFFFFFFFFFFFFF:FFFFFFFFFFFFFFFFFFFFFFFFFFFFFFFFFFFFFFFFFFFFFFFFFFFFFFF:FFFFFFFFFFFFFFFF,FFFFFFFFFFFFFFFFFFFFFFFFF,FFFFF:FFFFFFFFFFFFFFF:FFFFFFFFFFFFFFFFFFF:FFFFFFFFFFF:FFFF,FFFFFFFFFFFFFF:FFFFFF:FFFFF::FFFFFFFFFF,FFFFFFFFFFFFFF
@A00920:152:HGHKKDRXX:2:2101:26286:2331 1:N:0:AGGAGTGG+AAGGAGTA
ACTCCTATGGGAGGCAGCAGTAGGGAATTGTTCGCAATGGGCGAAAGCCTGACGACGCAACGCCGCGTGGAGGATGAAGATCTTCGGGTCGTAAACTCCTTTCGACCGAGATGAATATCTCGCGACCTAATACGTCGCGGGACTGACAGTATCGAGAGAAGAAGCCCCGGCTAACTCCGTGCCAGCAGCCGCGGTAATACGGGGGGGGCAAGCGTTGTTCGGAATTATTGGGCGTAAAGGGTTCGTAGGT
+
FF::F:FF:F:FF:FFFFF::FFFFFFFFFFF:F:FFFFFFFFFFF,F:::FFFFF:FFFFFFFFFF,FFFFFF:FFF,FFF:FF:FFFF::FFFFFF,F,FFFFFFF:FFF:FFFF:FFF:FFFFFFFF:FF:FFFFFFFFFFFFF:FFFFFFFFFFFF:FFFFFFFFFFF,:FFF:FFFFF:FFF,FFFFFFFFFF:FFF:FFFFFFF:FFFFFFFFFFFF::FFFF:FFFF:F,FF::FFFF:F:FF
@A00920:152:HGHKKDRXX:2:2101:18792:2816 1:N:0:AGGAGTGG+AAGGAGTA
ACTCCTACGGGAGGCAGCAGTGAGGAATATTGGTCAATGGACGAGAGTCTGAACCAGCCAAGTAGCGTGAAGGATGACTGCCCTATGGGTTGTAAACTTCTTTTATACGGGAATAAAGTGGAGTATGCATACTCCTTTGTATGTACCGTATGAATAAGGATCGGCTAACTCCGTGCCAGCAGCCGCGGTAATACGGAGGATCCGAGCGTTCTCCGGATTTATTGGGTTTAAAGGGAGCGTAGGTGGATTG
+
FFFFFFFFFFFFFFFFFFFFFFFFF:FFFFFFFFFFFFFFFFFFFFFFFFFFFFFFFFF:FFFFFFFFFF:FFFFFFFFFFFFFFFFFFFFFF:FFFFFFFFFF:FFFFFFF:FFFFFFFFFFFFFFF:FFFFFFFFFFFFFFFFFFFFFFFFFFFFFFFFFFFFFFFFFFFFFFFFFFFFF:FFFFFF:FFFFFFFFFFF:FFFFFF:F,F:FFF:FFFFFFFFFFFFFFFFFF,FFFFFFF:FFFFFF
@A00920:152:HGHKKDRXX:2:2101:27570:2832 1:N:0:AGGAGTGG+AAGGAGTA
ACTCCTACGGGAGGCAGCAGTGGGGAATATTGCGCAATGGACGAAAGTCTGACGCAGCGACGCCGCGTGTGGGATGAAGCCTTTCGGGGTGTAAACCACTGTTGCCCGGGACGAAACTCCTTTTTCGAGAGGATTGACGGTACCGGGGGAGGAAGCACCGGCTAACTCTGTGCCAGCAGACGCGGTAATACAGAGGGTGCGAGCGTTGTCCGGAATCACTGGGCGTAAAGGGCGCGTAGGTGGCTTGGTA
+
FFFFFFFFFFFFFFFFFF:F:FFFFF,F,:,FFFFF,FFFFFFFFFFFFFFFFF::FFFFFFFFFFFFFFFFFF:FFFF::FFFFFFFFFFF:FFFFFFFFFFFFFFFFFFFFFFFF,,FFFF:FFF:FFFF:FFFFFFFF,,FFFF,F:FFF,FFFFFFF:FFFFFFFF::FF:FFFF,FFF,FFFFFFFFFFFFFFFFFFFFFFFFFFFF:FFFFFF,FF:F:F:F,F:FFF:FFFFFF::FF:FFF,
@A00920:152:HGHKKDRXX:2:2101:12283:2848 1:N:0:AGGAGTGG+AAGGAGTA
ACTCCTACGGGAGGCAGCAGTTGGGAATCTTGCACAATGGGGGAAACCCTGATGCAGCGACGCCGCGTGGAGGATGAAGGATCTAGGTCTGTAAACTCCTTTTGTCAGGAAAGACTTAGGACGGTACCTGACGAATAAGCACCGGCTAACTACGTGCCAGCAGCCGCGGTAAGACGTAGGGTGCAAGCGTTGTCCGGATTTACTGGGCGTAAAGAGCGCGTAGGCGGTCTGTTAAGTGTGAAGTGAAATC
+
FFFFFFFFFFFFFFFFFFFFFFFFFFFFFFFFFFFFFFFFFFFFFFFFFFFFFFFFFFFFFFFFFFFFFFFFFFFFFFFFFFFFFFFFFFF,FFFFFFFFFFFFFFFFFF:,FFFFFFFFFFFFFFFFFFFFFFFFFFFF:FFFFF:FFFFFFFFFFFFFFFFFFFFFFFFFFFFFFFFFFFFFFFFFFFFFFFF:FFFFFFFFFFFFFF:,,FFFFFFFFFFFFFFFFFFFFFFFFFFFFFFFFFFFFF
@A00920:152:HGHKKDRXX:2:2101:24623:3051 1:N:0:AGGAGTGG+AAGGAGTA
ACTCCTACGGGAGGCAGCAGTGGGGAATTTTGGACAATGGGCGCAAGCCTGATCCAGCAACGCCGCGTGGAGGAAGAAGGTCTTCGGATCGTAAACTCCTGTCAGACGGGACGAAGGGACCAGGGTGAATAATCCTGGTTCTTGACGGTACTGTAAGAGGAAGCCCCGGCTAACTCCGTGCCAGCAGCCGCGGTAATACGGAGGGGGCGAGCGTTATTCGGAATTAATGGGCGTAAAGGGCGCGTAGGCG
+
FFF:FFFFFFFFFFFFFFFFFFFFFFFF,FFFFFFFFFFFFFFFFFFFFFFFFFFFFFFF,:FFFFFFFFFFF:,FFFFF,FFFFFFFF:FFFFFFFFFFFF:F:FFFFF:FFFF,FFFFFF:,,FFF:FFF:FFFFF,FFFFFFFFFF:F,:F,FFF::FFFFFFFFFFFFFFF,FFFFFFFFFFFFF:FFF:FFF,FF:F:FF,FFFF:FFFFFFF:FFFFFF:,FFFFFFFFFFF,FFFFF,FFFFF
@A00920:152:HGHKKDRXX:2:2101:26982:3161 1:N:0:AGGAGTGG+AAGGAGTA
ACTCCTACGGGAGGCAGCAGCTAAGAATCTTCCGCAATGGGGGCAACCCTGACGGAGCGACGCCGCGTGGACGATGAAGGCCGAAAGGTTGTAAAGTCCTTTTCCTGGTGAAGAACAGGGGGGTGAGGAAATGCGCCCCGACCGATGACGTTAGCCAGGGAATAAGCCCCGGCAAATTACGTGCCAGCAGCCGCGGTAACACGTATGGGGCAAGCGTTGTTCGGAATCATTGGGCGTAAAGGGCGTGCAG
+
FFFFFFFFFFFFFFFFFFFFFFFFFFFFFFFFFFFFFFFFFFFFFFFFFFFFFFFFFFFFFFFFFFFFFFFFFFFFFFFFFFFFFFFFFFFFF:FFFFFFFFFFFFFFF:FFFFFFFFFFFFFFFFFFF:FFFFF:FF:F:F:FFFFFFFFFFFFF:FFFF:FFFFFFFFFFFFFFFFFFFFFFFFF:FFFFF:FF:,F:F:FFFFFFFFF::FFFFFF:FFF:F,FFFF,F,:F:F,FFFFFF:FF:FF
@A00920:152:HGHKKDRXX:2:2101:2636:3270 1:N:0:AGGAGTGG+AAGGAGTA
ACTCCTACGGGAGGCAGCAGTAGGGAATTTTGCGCAATGGGGGAAACCCTGACGCAGCAACGCCATGTGTGGGATGAAGTATTTCGGTATGTAAACTTCGAAAGAATGGGAAGAATAAATGACGGTACCATTTATAAGCTCCGGCTAACTACGTGCCAGCAGCCGCGGTAATACGTAGGGAGCAAGCGTTGTTCGGATTTACTGGGCGTAAAGGGCGCGTAGGCGGCGCGGTAAGTCAGCTGTGAAATCT
+
F:FFFFFFFFFFFFFFFFFFFFFFFFFFFFFFFFFFFFFFFFFFFFFFFFFFFFFFFFFFFFFFFFF,FFFFF:FFFFFF:F,FFFFFFFFFFFFFFFFFFF:FFFFFF:FFF::F:FFFFFFFFFFFF:FFFFFFFF:FFF:FFFFF:FFFFFFFFFFFFFFFFFFFFFFFFFFFFF:FFFFF:FFFFFFFF,FFFFFFF:FFFFFFFFFFF:FF:FFFFFF:FFFFFF:FF:FFFFFFFFFFF:FFF:
@A00920:152:HGHKKDRXX:2:2101:26386:3411 1:N:0:AGGAGTGG+AAGGAGTA
ACTCCTACGGGAGGCAGCAGTAGGGAATATTGGACAATGAGCGAAAGCTTGATCCAGCTATGCCGCGTGTGCGATGACGGCCCTCGGGTTGTAAAGCACTTTAGGTAACGAGGAAAAGTTAGGTGTTAATACCACTTAACCATGACGTTAATTACAGAATAAGCACCGGCTAAATCCGTGCCAGCAGCCGCGGTAATACGAGGGGTGCTAGCGTTGTCCGGAATACCTGGGCGTAAAGGGTCCGTAGGCG
+
FFFFFFFFFFFFFFFFFFFFFFFFFFFFFFFFFFFFFFFFFFFFFFFFFFFF:FFFFF:F,FFFFFFFFFFFFFFFFFFFFFFFFFF:FFFFFFF,FFFFFFFFFFFFFFFFFFFFFFFFF:FFFFF,F:F:FFFF:FFF:FF::F:,,FF:,F,FFFFFF:FFFFFFF:F,FF:F,:FFFFF:FF:FFFFF::,FFFFFF:F:FFFFFF:F,FFFFFFFFFFFF,FFFFFF,F:F,FFFFF,,FFF,FF
@A00920:152:HGHKKDRXX:2:2101:13431:3646 1:N:0:AGGAGTGG+AAGGAGTA
ACTCCTACGGGAGGCAGCAGTGGGGAATCTTGCGCAATGGGCGAAAGCCTGACGCAGCGACGCCGCGTGCGGGAAGACGGCCTTCGGGTTGTAAACCGCTTTCAGCAGGGACGAAATTGACGGTACCTGCAGAAGAAGCTCCGGCCAACTACGTGCCAGCAGCCGCGGTAAGACGTAGGGGGCGAGCGTTGTCCGGACTCATTGGGCGTAAAGGGTTCGTAGGTGGCTCGCTAAGTCAGACGTGAAATCC
+
FFF:FFFF:FFFFFFFFFFFFFFFFFFFFFFFFFF:FFFFFFFFFFFFFFFFFFFFFFFFFFFFFFFFFFFFFFFFFFFFFFFFFFFFFFFFFFFFFFFFFFFFFFFFFFFFFF,FFFFFFFFFFFFFFFFFFFFFFFFFFFFFFFFFFFFFFFFFFFFFFFFFFFFFF:,FFFFFFFFFFFFFFFFFFFFFFFFFF,FFFFFFFFFFF:F,FFFF:FFFFFFFF:F:FFF:FFFFF,FFFFF:F,:FFF
@A00920:152:HGHKKDRXX:2:2101:26811:3803 1:N:0:AGGAGTGG+AAGGAGTA
ACTCCTACGGGAGGCAGCAGTGGGGAATCTTGCACAATGGGGGCAACCCTGATCCAGCCATGCCGCGTGAGTGAAGAAGGCCTTCGGGTTGTAAAGCTCTTTCGGTGGGAACGAAATGGGGCGTGTGAAAAATGCGCCTCGATGACGGTACTCACAGAATAAGCACCGGCTAACTACGTGCCAGCAGCTGCGGAAATACGTAGGTGGAAAGCGTTGTCCGGAATTACTGGGCTTAAAGAATGCGTGGGCG
+
F:FFFFFF:FFFFFFFFFFFF:FFFFFFFFFFFFFF,FFFFFF:FFFFFFFF,FFFFFFFFFFFF:FFF,F:FF::F:FFFFFFFFFFFFFFFFF:FFFFFFF,F,,FFFFFFF:,,,,:FFFFFFFFF,FF,,FFF:FFF:F,F:F:,:FF::F,:F,,F,,FFF,F:FFFF:F,,FF,FF,:F,:FF,FFF,FFF,,F:,F,FF,,F,:FF:F,,FFF,,FF,F,FFF:F,:FF,,F,FF,:,,:,,F
@A00920:152:HGHKKDRXX:2:2101:3070:5149 1:N:0:AGGAGTGG+AAGGAGTA
ACTCCTACGGGAGGCAGCAGTGGGGAATATTGGACAATGGGGGCAACCCTGATCCAGCAATGCCGCGTGAGTGATGAAGGCCTTCGGGTTGTAAAGCTCTTTTGCCAGGGACGATGATGACGGTACCTGGAGAATAAGCCCCGGCTAACTTCGTGCCAGCAGCCGCGGTAATACGAAGGGGGCAAGCGTTGTTCGGAATTACTGGGCGTAAAGGGTGCGTAGGTGGTCGGATAAGTCTGATGTGAAATCT
+
F::FFFF:FFFFFFFFFFFFFFFFFFF:FFFFFFFFFFFFFFFFFFFFFFFFFFFFFFF,FFFFFFFFFFFFFFFFFFFFFFFFFFFFFFFFFFFFFFFFFFFFFFFFFFFFFFFFFFFFFFFFFFFFFFFFFFFFF:FFFFFFFFFFFFFFFFF:FFFFFFFFFFFFFFFFFFFFFFF:FFFFFFFFFFFFF:FFF:FFFFFF:FFFFFFFFFFFFFFFFFFFFFFFFFFFF::FFFFFFFFF::FFF:
@A00920:152:HGHKKDRXX:2:2101:14814:5635 1:N:0:AGGAGTGG+AAGGAGTA
ACTCCTACGGGAGGCAGCAGTAAGGGATCTTGCGACAATGGGCGAAAGCCTGACGCAGCAACGCCGCGTGCGGGATGACGGCCTTCGGGTTGTAAACCGCTTTTCGGGGGGAAGAGGAAGGACGGTACCCCCGGAAGAAGTCTCGGCTAACTACGTGCCAGCAGCCGCGGTAAAACGTAGGAGGCGAGCGTTATCCGGATTTACTGGGTGTAAAGCGCGTGTAGGCGGTCGTGCAAGTGAGGCGTGAAAG
+
FFFFFFFFFFFFFFFFFFFFFFFFFFFFFFFFFF:FFFFFFFFFFF:FFFFFFFFFFFFFFFFFFFFFFFFFFFFFFFFFFFFFFFFFFFFFFFFFF,FFFFFFFFFFFFFF:FFFFFF:FFFFF:FF,FFFFFFFF:FFFFFF:FFFFFF:FFFFFF:F,:FF,FFFF:FFFF:FFFFFFFFFFFFFFF,FF:FF,FFFF:FFFFF:FFF:FF:F:,,FFFFF:F:FFFF,FFFFF:FFF:FFFF:F:F
@A00920:152:HGHKKDRXX:2:2101:15835:6120 1:N:0:AGGAGTGG+AAGGAGTA
ACTCCTACGGGAGGCAGCAGTGGGGAATATTGGACAATGGGGGCAACCCTGATCCAGCCATGCCGCGTGAGTGATGAAGGCCTTCGGGTTGTAAAGCTCTTTTGGCGGGGACGATGATGACGGTACCCGCAGAATAAGCCCCGGCTAACTTCGTGCCAGCAGCCGCGGTAAGACGAAGGGGGCTAGCGTTGTTCGGAATTACTGGGCGTAAAGCGAGTGGAGGTGGTTGTCATAGTCAGGTGTGAAAGCC
+
FFFFFFFFFFFFFFFFFFFFFFFFFFFF:FFFFFFFFFFFFFFFFFFFFFF:FFFFFFFF:FF:FFFFFFFFF,FFFF:FFF:FFFFFFFFFFFFF:FFFFFFF:FFFFFFFFFFFFFFFFFFFF:FFFFFFF:FFFFFFFFFFFFFFFFFFF:FFFFFFFFFFFFFFFFFFF:FFFFFFFF:FFFFFFFFFFFFFFFFFF:FFFFFFFFFFFFFFF:F,FFFFFFFFFF:,FFFFFFFFFF:FFF,FFF
@A00920:152:HGHKKDRXX:2:2101:25265:7012 1:N:0:AGGAGTGG+AAGGAGTA
ACTCCTACGGGAGGCAGCAGTGGGGAATCTTGCGCAATGGCCGAAAGGCTGACGCAGCGACGCCGCGTGCGGGAGGAAGCCCTTCGGGGTGTAAACCGCTGTCAGAGGGGACGAAAGCCCGGGGGAGGCAATGCCCATCGGGGATGACGGTACCCTCAGAGGAAGCACCGGCTAACTCCGTGCCAGCAGCCGCGGTAATACGGAGGGTGCGAGCGTAGTTCGGAATTATTGGGCGTAAAGCGCACGTAGG
+
:,FF:FF,FF,F:FFF:FF,:FF:FFFFF,F,F,FFFFFFFFFFFF,FFFFFFFFF,,FFFFFFFF::FFFFF,FFFF,,FFF,FFFFFFF:FFFFFF,F,FF,,FF,FF:FF:F:FFF,FF,FFFF,F,FFF,F:FFF:FF,F:FFFF:FF:FFFFFFFFFF,F:FF,FFFF,FFFFF,F,FFFF:FFFF,:F:FFF:::,,:,F:FFFFF,FFF,:F,FFF::F::F:F,::FFFFF,:,F::FFFFF
@A00920:152:HGHKKDRXX:2:2101:27218:7263 1:N:0:AGGAGTGG+AAGGAGTA
ACTCCTACGGGAGGCAGCAGTCGAGAATCTTCCGCAATGGACGAAAGTCTGACGGAGCGACGCCGCGTGGTTGATGAAGCCCTTAGGGGCGTAAACACCTTTTATGGAGGAGGAAGTTTATTGACGTTACTCCATGAATAAGGGGCTCCCAATTCTGTGCCAGCAGGAGCGGTAATACAGAAGCCTCAAGCGTTACCCGGATTTATTGGGCGTAAAGGATGCGTAGGCGGTTATATTAGTCGGAAGTTAA
+
FF:,FF:FFFF:FFFFF:FFFFFFFFFFF:FFFFFFFF:FFFFFFFF:FF:FFFFFFF:FFFFFFFF:FFF,FFFFF::F,FF:FFF,FFFFF:F:F::FF,F,FFFFFFFFF:FF:FFFFFF:FFF,FFFF:FF:FFFFFF,:FFFF,:FFF,FFFFF,FFFFF::FF::FF:FFFFF:FF::FF:F,F:F::F:FF,FF,,F:F:FFFFFFFFF:FFFF:,FF,::FFFF,FF:FF:FFF:F,FFFF:
@A00920:152:HGHKKDRXX:2:2101:16658:7670 1:N:0:AGGAGTGG+AAGGAGTA
ACTCCTACGGGAGGCAGCAGTGGGGAATCTTGCGCAATGGGCGAAAGCCTGACGCAGCCATGCCGCGTGGATGATGAAGGTCTTAGGATTGTAAAATCCTTTCACCGGGGACGATAATGACGGTACCTCGTGAATAAGACACGGCTAACTACGTGCCAGCAGCCGCGGTAATACGGAGGTGTCAAGCGTTGTCCGGATTTATTGGGCGTAAAGCGCCCGCAGGCGGCTTGCCAAGTTCGATGTGAAATCT
+
FF:F:FFFFFFFFFFFFFFFFFFFFFFFFF:FFFFF,FFFFFFFFFFFFFFFFFFFFFFFFFFFFFFFFFFFFFFFFFFFFFFF:FFFFFFFFFFFFFFF,FFFFFFFFFFFF:FF:FFFFFFFFFFFFFFFFFFF:F:FF:FF::FF:FFFFFFFF:FFFFF:FFFFFFFFFFF,:FFFFFFFFFFFFFFFFFF:FFFFFF:FFFFF:FF,F:::FFFFFFFFFF:F:F:FFF,:FFFFFFFFFFF:F:
@A00920:152:HGHKKDRXX:2:2101:16893:7952 1:N:0:AGGAGTGG+AAGGAGTA
ACTCCTACGGGAGGCAGCAGTGGGGAATATTGGGCAATGGGCGAAAGCCTGACCCAGCCATGCCGCGTGAGTGATGAAGGCCTTAGGGTTGTAAAGCTCTTTCAGTGGGGAAGATAATGACGGTACCCACAGAAGAAGCCCCGGCTAACTTCGTGCCAGCAGCCGCGGTAATACGAAGGGGGCTAGCGTTGTTCGGATTTACTGGGCGTAAAGCGCACGTAGGCGGATCGTTAAGTCGAGGGTGAAATCC
+
FFFFFFFFFFFFFFFFFFFFFFFFFFFFFFFFFFFFFFFFFFFFFFFFFFFFFFFFFFFFFFFFFFFFFFFFFFFFFFFFFFFFFFFFFFFFFF:FFFFFFF:FF:FFFFF:FFFF:FFFFFFFFF:FFFFFFFF,FFFFFFFFFFFFFFFFFFFFFFFFFFFFFFFFFFFFFF:FFFFFFFFFFFFFF:FFFFFFFFFFFFFFF:FFFFF:FFFFFFFFFFFFFFF:F:FFFFFFFFFFF:FFFF,FFF
@A00920:152:HGHKKDRXX:2:2101:29505:8249 1:N:0:AGGAGTGG+AAGGAGTA
ACTCCTACGGGAGGCAGCAGTAAGGGATCTTGCGACAATGGGCGAAAGCCTGACGCAGCAACGCCGCGTGCGGGATGACGGCCTTCGGGTTGTAAACCGCTTTTCGGGGGGAAGAGGAAGGACGGTACCCCCGGAATAAGTCTCGGCTAACTACGTGCCAGCAGCCGCGGTAAAACGTAGGAGGCGAGCGTTATCCGGATTTACTGGGTGTAAAGCGCGTGTAGGCGGTCGTGCAAGTGAGGCGTGAAAG
+
FFFFFFFFFFFFFFFFFFFFFFFFFF:FFFFFFF:FFFFFFFFFFFFFFFFFFFFFFFFFFFFFFFFFFFFFFFFFFFFFFFFFFFFFFFFFFFFFFFFFFFFFFFFFFFFFFFFFFF,FFFFFF:FFFFFFFF:,FFFFFFFFFFFF:FFFFFFFFFF:FFFFFFFFFFFFFFFFFFFFFFFFFFFFFFFFFFFF:FFFFFFFFFFFFFF,F:FFFFFFFF:FFFFFFFFFFFF,FFFFFFFFFFFFFF
@A00920:152:HGHKKDRXX:2:2101:27453:8766 1:N:0:AGGAGTGG+AAGGAGTA
ACTCCTACGGGAGGCAGCAGTGGGGAATATTGGACAATGGGGGAAACCCTGATCCAGCGACGCCGCGTGTGTGAAGAAGGCCTGCGGGTTGTAAAGCACTTTTAGTGGGGATGAAAAGCCAGGGGCTAATACCTTCTGGTCTTGACCTAACCCAAAGAAAAAGCACCGGCTAACTCTGTGCCAGCAGCCGCGGTAATACAGAGGGTGCAAGCGTTAATCGGAATTACTGGGCGTAAAGCGTGCGTAGTCG
+
FFFFFFFFFFFFFFFFFFFFFFFFFFFFFFFFFFFFFFFFFFFFFFFFFFFFFFFFFFFFFFFFFFFFFFFFFFFFFFFFFFFFFFFFFFFFFFFFFFFFFF:FFFFFFFFFFF:FFFFFFFFFFFFFFFFFFFFFFFFFFFFFFFFFF,FFFFFFFF:FFFFFF:FF,F,FFF,FFFFF:FFFFFFFFFFFFFFFFFFFFFFFF,FF::FFFFFFFF:FFF,F,FFF,FFFFFF,FF:FF,FFFFFFF:
@A00920:152:HGHKKDRXX:2:2101:13584:8829 1:N:0:AGGAGTGG+AAGGAGTA
ACTCCTACGGGAGGCAGCAGTGGGGAATATTGCGCAATGGGCGGAAGCCTGACGCAGCGACGCCGCGTGGGGGATGACGGCCTTCGGGTTGTAAACCTCTTTCGCTATCGACGAAGCTTTTCGGAGTGACGGTAGGTAGAGAAGAAGCACCGGCCAACTACGTGCCAGCAGCCGCGGTAACACGTAGGGTGCGAGCGTTGTCCGGAATTATTGGGCGTAAAGAGCTCGTAGGCGGTGTGTCGCGTCGGCC
+
F,:FFFFF,FFFFFFF::FFF:FFFFFFF:FFFFFFFFF:FFF:FF:FFFFFFFFFF,FFF,FF:FF,FFFFF,FF:FFFF:FFFFF:FFFFFFFF:FFFFFFFFFFFFFFFFFFFFFFFFFFFFFFFFFFFFFFFFFFFF,FF:FFFFFFFFF:FFFFFFFFFFFFFFFF:FFFFFFFFFF:FFFFFFFFFFFFFFF:FF:FF:FF,F:FFFFFFFFFF:FFFFFFF,FFFFFFFFFFFFFFFF:FFFF
@A00920:152:HGHKKDRXX:2:2101:14073:8860 1:N:0:AGGAGTGG+AAGGAGTA
ACTCCTACGGGAGGCAGCAGTGGGGAATCTTGCGCAATGGCCGAAAGGCTGACGCAGCGACGCCGCGTGGGGGATGAAGGCCTTCGGGTTGTAAACCCCTGTTGCCCGGGACGAACAACACCATTCGTGGTGTCTGACGGTACCGGGTGAGGAAGCACCGGCTAACTCTGTGCCAGCAGCCGCGGTAATACAGAGGGTGCGAGCGTTGTCCGGACTCACTGGGCGTAAAGGGCGCGTAGGCGGTCTGCTA
+
FFFFFFFFFFFFFFFFFFFFFFFFFFFFFFFFFFFFFFFFFFFF:FFFFFFFFFFFFFFFFFFFFFFFFFFFFFFF:FFFFF,FFFFFFFFFFFFFFFFFFFFFFFFFFF:FFFFFF:FFFFFFFFFFFFFFFFFFFFFFFFFFFFFF:FFFF:FFFFFFFFFFF:FFFFFFFFFFFFFFFFFFFFFFFFFFFFFFFFFFFFFFF:FFFFFFFF,FFF:FFFFFF,FFFFFFFFFFFFFFFFFF:FF::F
@A00920:152:HGHKKDRXX:2:2101:32289:9064 1:N:0:AGGAGTGG+AAGGAGTA
ACTCCTACGGGAGGCAGCAGTGAGGAATTTTGCGCAATGGGGGAAACCCTGACGCAGCGACGCCGCGTGGAGGATGAAGTATTTCGGTATGTAAACTCCTGTCAGTGGGGATGATGATGACAGTACCCACAGAGGAAGCACCGGCTAACTCCGTGCCAGCAGCCGCGGTAAGACGGAGGGTGCAAGCGTTGTTCGGAATTACTGGGCGTAAAGCGTACGTAGGCGGCGGATTAAGTCGAATGTTAAAGCC
+
FFFFFF:F:FFFFFFFFFFFFFFFFFFFFFFFFFFFFFFFFFFFFFFFFFFFFFFFFFF,FFFFFFFFFF:FFFFFFFFFFFFFFFFFFFFFF:FF:FFFFFFFFFFFFFFFFFFFFFFFFFFFFFFFFFFFFFFFFFF:FFFFF:FFF:FFFFFFF:FFFFFFFFFFFF:FFFFFFFFF:FFFF,FFFFFFFFFFF:F:FFFFF:FFFF:FF::FFF:FFFFFFFFFFF:FFFF:F:FFF:FFFF,FFF
@A00920:152:HGHKKDRXX:2:2101:1669:9486 1:N:0:AGGAGTGG+AAGGAGTA
ACTCCTACGGGAGGCAGCAGTCGGGAATTTTGCCCAATGGACGAAAGTCTGAGGCAGCAACGCCGCGTGAGGGATGAAGGCCTTCGGGTCGTAAACCTCTTTTCTCAGGGACGATAATGACGGTACCTGAGGACTAAGCCACGGCAAACTACCAGCCAGCAGCCGCGGTCATACGTAGGTGGCGAGCGTGGTCCGGATTTACTGGGCGTAAAGAGCGTGTAGGCGGCCAGGGAGGTCGGTTGTGAAAACT
+
FFFFFF,FFFF::FFFFFFFFFFFFFFFF:FFFFFFFFFFFFFFFFFFFFF,:FF:FF::FFFFFFFFF:F:FF,FFFFFFFF,FFFFF,FF::FFFFFFFF,FFFFFF:FFFFFF,FF:F:FF:FFF,:F:F::,F,FFFFF:F,::F:::,,FFF,,F:,FFFFF:F,,,FFF,FF,F,FFF,FF:,,,FFF:FFFF,FFFFFFFF,F:FFFF,F:FF:F:F:FFFF:,,FF:,FF::,FFFFF:F,,
@A00920:152:HGHKKDRXX:2:2101:29496:9486 1:N:0:AGGAGTGG+AAGGAGTA
ACTCCTACGGGAGGCAGCAGTGAGGAATATTGGTCAATGGACGCGAGTCTGAACCAGCCAAGTAGCGTGAAGGATGACTGCCCTATGGGTTGTAAACTTCTTTTATATGGGAATAAAGTGGTCCACGTGTGGATTTTTGTATGTACCATATGAATAAGGATCGGCTAACTCCGTGCCAGCAGCCGCGGTAATACGGAGGATCCGAGCGTTATCCGGATTTAGTGGGTTTAAAGGGAGCGTAGGCGGATTG
+
FFFFFFFFFFFFFFFFFFFFFFFFFFFFFFFF:FFFFFFFFFFFFFFFFFFFFFFFFF:FFF:FFFFFFFF:FF:FFFFF,FFF,FF:FFFFFFFFFFF:FFFFFFFFFFFF:FFF::FFFFFFFF:,FF:FFF:F:FFFF:FF:,FF,FFFFFFFFFFFFF::F,FF,FFFFFFF,FFFFFF::FFFFFFFFFFFFF,FFFF,FF,FF,FFF:F:FF,F,,,FFFF,F:FF,FFFF,F::,F:F:FF:F
@A00920:152:HGHKKDRXX:2:2101:31873:9846 1:N:0:AGGAGTGG+AAGGAGTA
ACTCCTACGGGAGGCAGCAGTAGGGAATATTGGTCAATGGGTGAGAGCCTGAACCAGCCATGCCGCGTGCAGGACGACGGCCCTATGGGTTGTAAACTGCTTTTACCAGGGGATAAAACGGTCTTGCGAGACTCATTGAAGGTACCTGGTGAATAAGCCACGGCTAACTACGTGCCAGCAGCCGCGGTACTACGTAGGTGGCAAGCGTGGTCCGGATGTATTGGGTGTAAAGGGTGCGTAGGCGGTTGTA
+
,FFFFFF::FFFFFF:FF:FFF:FFFFFFFFFFFFF,FFFFFFFF,FFFFFFFFFFFFFFFFFFFFFFFFFFFF,FFFFFFFF,F:FFFFFFFFFFFFFF:FFFF:FFFFFFFFFFFFFFFFF:FFFFFF:FF,F:FFF:FFFF,F,:F,FFFFFFFFFFFFFFFFFFFFFFFFFFFFF,FFFFFFFF,,F:FFF,::FFFFFFFFFF,FFFFFFF,,FFFFF:FF,FF,:F,::FFFF,FFFF:FFF:F
@A00920:152:HGHKKDRXX:2:2101:9851:10723 1:N:0:AGGAGTGG+AAGGAGTA
ACTCATACGGGAGGCAGCAGTAAGGAATATTGCGCAATGGACGAAAGTCTGACGCAGCAACGCCGCGTGCAGGAAGACGGCCCTTTGGGTTGTAAACTGCTGTAGAAGGGGAATAAGAGCCCACTCGGTGGGTGTGAAGGTACCATGAAAGTAAGCTCCGGCTAACTACGTGCCAGCAGCCGCGGTAATACGTAGGGAGCGAGCGGTGACCGGATTCACTGGGTGTAAAGGGTGCGCAGGCGGGTTGGCA
+
F,FF,,:F:F,FFFFF:FFF:FF::FF,,FF,FFFFF,FFFFF,FFFF:FFFFFFFFFFFFFFF::FFFFF,FF,:FFFFF,F:F:,,F,FFFFF,,FF,FFFF:,FF:F,FFFFFFF:FF,FFFF:::,F:,FFFFFFFFFFF,:FFF,FFFF,:,FF,,FFFFFFFF,F,FFF,FF:FFF,FF:F:F:FF,F:,,FFFFFFF,,:,,,F,FFFFFFF,F,:F,FFFFF,:FF,FF:,F:FF,F:,,FF
@A00920:152:HGHKKDRXX:2:2101:25545:11663 1:N:0:AGGAGTGG+AAGGAGTA
ACTCCTACGGGAGGCAGCAGTGGGGAATCTTGCGCAATGGCCGAAAGGCTGACGCAGCGACGCCGCGTGCGGGAGGAAGCCCTTCGGGGTGTAAACCGCTGTCAGGGGGGACGAGTGCCCCGGGGAGGCAATGCCCTAGGGGAGAGACGGTACCTCCAGAGGAAGCACCGGCTAACTCCGTGCCAGCAGCCGCGGTAATACGGAGGGTGCGAGCGTTGTTCGGAATTCTTGGGCGTAAAGCGCACGTAGG
+
FFF::FFFFFFFFFFFFF:FFFFFFFFFFFFF:FFFFFFFFFFFFFFFFF:FFFFFFFFFFFFFFF:,:FFFF,FFFFF:FFFFFFFFFFFFF,F:FFFFFFFFF,FFFFF:FFF:FF:FFFFF::FFF:,FFFFFFFF:FF,FFFFF:FF::F:FFFFFFFF:FFFFFFFF::FFFFFF:F,:FF:FFFFFFFFF:FFFFFF::F,FF::,FFFFF:FFFFF:,::,F:FFF,FFFFFF:F,F:F::FF
@A00920:152:HGHKKDRXX:2:2101:12698:13839 1:N:0:AGGAGTGG+AAGGAGTA
ACTCCTACGGGAGGCAGCAGTGGGGAATCTTGCGCAATGGGCGAAAGCCTGACGCAGCAACGCCGCGTGCGGGATGAAGGCCTTCGGGTTGTAAACCGCTTTCAGTGGGGACGAACCAAGACGGTACCCACAGAAGAAGCCCCGGCCAACTACGTGCCAGCAGCCGCGGTAACACGTAGGGGGCAAGCGTTGTCCGGATTCATTGGGCGTAAAGAGCTCGTAGGCGGTTCGGTAAGTCGGGTGTGAAACC
+
FFFFFFFFFFFFFFFFFFFFFFFFFFFFFFFFFFFFFFFFFFFFFFFFFFFFFFFFFFF:FFFFFFFFFFFFFFFFFFFFFFFFFFFFFFFFFFFFFFFFFFFFFFFFFFFFFFFFFFFFFFFFF:FFFF:FFFFF::FFFFFFF:FF:FFFFFFFFFFFFFFFFFFF,FFFFF:FFFFFF:::FFFFFFFFFFFFFFFFF:FFFFFFFFFFFFFFFFFFF:FFFFFFFFFFF,FFFFFFFFFFFFFFFF
@A00920:152:HGHKKDRXX:2:2101:27751:15671 1:N:0:AGGAGTGG+AAGGAGTA
ACTCCTACGGGAGGCAGCAGTGGGGAATATTGGACAATGGGGGCAACCCTGATCCAGCAATTCCGCGTGAGTGATGAAGGCCTTCGGGTTGTAAAGCTCTTTTGGTGGGGACGATGATGACGGTACCCGCAGAAACAGCACCGCCGAACTTCGTGCCAGCAGCCGCGGTACTACAGAGGGTGCAAGCGTTAATAAGATTTACTGGGAGTTCTGCGTGCGTAGGCGGTTCAGTATTTCGGTCGTGAAATCC
+
F:,FFFFF,F:F::FFFFFFFF,FF,FFFF,::FFFFF::F,FFF:FFFFF:,:FF:FFFF,:FFFFFFFF,F,::,FF,FFF,:FF,FFFF::F:,FFFFFF,,F:FFFFFF,FFF,FF,:,FF:F,,FFF,F,,:,F,:F:,,,F:FF:F,:FFFF:F,FFF,,:,:,,FFFFFF,,FFFFF,F::F,FFF,,:::FFF:F,,F,FF,:,FF,FF:FFFFFF,FF:F,FF:,,FFFFFF,::FFFF,F
@A00920:152:HGHKKDRXX:2:2101:13015:15734 1:N:0:AGGAGTGG+AAGGAGTA
ACTCCTACGGGAGGCAGCAGTGGGGAATTGTTCGCAATGGGCGCAAGCCTGACGACGCAACGCCGCGTGGAGGATGAAGGTCTTCGGATTGTAAACTCCTGTTGCCCGGGACGAATTGCTTCGACCTAACACGTCGAAGTTTGACGGTACCGGGTGAGGAAGCCCCGGCTAACTCTGTGCCAGCAGCCGCGGTAATACGGAGGGTGCTAGCGTTATCCGGAATCACTGGGCGTAAAGGGCGCGTAGGCGG
+
FFFFFFFFFFFFFFFFFFFF,FFFFFFFFFFFFFFFF:FFFF:FFFFFFFF:FFFFFFFFFFFFFFFFFFFFFF:FFFFFFFFFFFFFFFFFFFFFFFFFFFFFFFFFFFFFFFFFFFFFFFFFFFFFFFFFFFFFFFFFFFFFFFFFFFFFFF:FFFFFFFFFFFFFFFFFFFFFFFFFFFFFFFFFF:FFFF:FFFFFFFFFFFFFFFFFFFFFFFFFF:FF:FFFFFF,FFF:FF:F:FFFFFFFFF
@A00920:152:HGHKKDRXX:2:2101:21992:16564 1:N:0:AGGAGTGG+AAGGAGTA
ACTCCTACGGGAGGCAGCAGTAGGGAATATTGGGCAATGGGCGGGAGCCTGACCCAGCCATGCCGCGTGCAGGAAGACGGCGTTCTGCGTTGTAAACTGCTTTTACCTGGGAAGAAAAAGCCACTGCGGTGGAAATTGCCGGTACCAGGTGAATAAGCACCGGCTAACTCCGTGCCAGCAGCCGCGGTAATACGGAGGGTGCAAGCGTTGTCCGGATTTATTGGGTTTAAAGGGTGCGTAGGCGGCCCGT
+
::FF:FF:FFFFFFFFFFFFFFFFFFFFFFFFFFFFFFFFFFFFFFFFFFFFFFFFFFFFFFFFFFFFFFFFFFFFFFFFFFFFFFFFFFFFFFFFFFFFFFFFFFFFFFFF:FFFFFFFFF:FFFFFFFFFFFFFFFFFFFFFFFFFFFFFFFFFFF,FFFFFFFFFFFFFFFFFFFFFFFFFFFFFFFFFFFFFFFFFF:F,FFFFFFFFFFFFFFFFFFFFFFFFFFFFFFFFFFFFFFFFFFFFFF
@A00920:152:HGHKKDRXX:2:2101:10429:17394 1:N:0:AGGAGTGG+AAGGAGTA
ACTCCTACGGGAGGCAGCAGTGGGGAATATTGCGCAATGGGGGAAACCCTGACGCAGCAACGCCGCGTGAATGATGAAGGCCTTAGGGTTGTAAAGTTCTGTCTTCTGGGACGATAATGACGGTACCAGAGGAGGAAGCCACGGCTAACTACGTGCCAGCAGCCGCGGTAATACGTAGGTGGCAAGCGTTATCCGGATTTATTGGGTTTAAAGGGTGCGTAGGCGGCCTGTTAAGTCAGGGGTGAAAGAC
+
FFFFFFFFFFF:FFFFFFFF:FFFF::F:F:FFFFFFFFFFFFFFFFFFFFFFFFFFFF,FFFFFFFFFFFFFF:FFFFFFFFFFFFFFFFFFFFFFFFFFFFFFFFFFFFFFFFFFFFFFFFFFFFFFFFFFFFFFFFFFFFFFFFFFFFFFFFFF:FFFFFFFFFFF::FFFFFFFFFFFFFFFFF::FFFFFFFFFFFFFFFFFFFFFFFFFFFFFFFFFFFFFFF:FFFFFFF:FFFFFFFFFF:F
@A00920:152:HGHKKDRXX:2:2101:26928:17472 1:N:0:AGGAGTGG+AAGGAGTA
ACTCCTACGGGAGGCAGCAGTGGGGAATATTGGACAATGGGCGCAAGCCTGATCCAGCAATGCCGCGTGCGTGAAGAAGGCCTTAGGGTTGTAAAGCGCTTTCACCCGTGAAGATGATGACGGTAGCGGGAGAAGAAGCCCCGGCTAACTCCGTGCCAGCAGCCGCGGTAATACAGAGGGGGCAAGCGTTGTTCGGAATTACTGGGCGTAAAGGGCGCGTAGGCGGCCTGCTAAGTCGAACGTGAAATCC
+
FFFFFFFFFFFFFFFFFFFFFFFFFFFFFFFFFFFFFFFFFFFFFFFFFFFFFFFFFFFFFFFFFFFFFFFFFFFFFFFFFFFFFFFFFFFFFFFFFFFFFFFFFFFFFFF:FF:FFFFFFFFFFFFFFFFFFFFFFFFFFFFFFFFFFFFFFFFFFFFFFFFFFFFFF:FF,FFFFFFFFFFFFFFFFFFFFFFFF:FFFFFFFFFFFF:,FFFFFFFFFFFFF:FFFFFFF:F:FFFFFFFFF,FFFF
@A00920:152:HGHKKDRXX:2:2101:29478:18286 1:N:0:AGGAGTGG+AAGGAGTA
ACTACTACGGGAGGCAGCAGTAAGGAATAATGCACAATGGGCGCAAGCCTGATGCAGCAACGCCGCGTGCCCGAGGAAGGCCTTCGGGTTGAAAAGGGCTTTTCTGGCTGAAGAGACAGGACGGTAGGCCAGGAATAAGCGTCGGCTAACTACGTGCCAGCAGCCGCGGTAAAACGTAGCACGCGAGCGTTATCCGGATTTACTGTGCGTAAAGCGCGGGCAGGCGGCTGTTCAAGTCGGACGAGAAAGC
+
:FF,::F,,FF,,:FFF,F,:F:,,FFFF,,:::,FFF::,:,FFF,F,,FFFFFF,:FFFFFF,F,F:FF:FFFFF,,,F:FF::,F:F,,FF:FFF,F,F:FFFF,:::F,:FFFFFFF,:::::FFFF:F::F:F:FFF:,F:F:FFF::F,F::FF:FFFF,::,FFFF:FFFFF,:FFF:FF,F,FFF:F:F:F,FFF,::,,FF:F:,:F:FF:::FFFFFFF,:F:::FF:F:F::,FFFFF,
@A00920:152:HGHKKDRXX:2:2101:29731:18568 1:N:0:AGGAGTGG+AAGGAGTA
ACTCCTACGGGAGGCAGCAGCAAGGAATTTTCCACAATGGGCGCAAGCCTGATGGAGCAACGCCGCGTGGGGGATGACGCGTTTCGGCGTGTAAACCCCTTTTCGAGAGGACGAAGGCAATGACGGTACTCTCGGAAGAAGGTCCGGCTAACTACGTGCCAGCAGCCGCGGTAAGACGTAGGGACCGAGCGTTGTCCGGAATTACTGGGCGTAAAGCGCGCGCAGGCGGATGCACGCATCATCGGTGAAA
+
FFFFFFFFFFFFFFFFFFFFFF:FFFFFFFFFFFFFFFFFFFFFFFFFFFFFFFFFFFFFFFFFFFFFFFFFFFFFFFFFFFFFFFFFFFFFFFFFFFFF,FFFFFFFFFFFFFFFF:F:FFFFFFFFFFFFFFFFFFFFFFFFFFFFF:FF:FFFFFFF,FFFFFFFFFFFFFF:FFFFFFFFFFFFFFF,FFFFFFFF:F:FFFFFFFFF:FFFFFFFFFFFFFFFFFFF:FF:FFF:F:FFFFF:FF
@A00920:152:HGHKKDRXX:2:2101:1841:18897 1:N:0:AGGAGTGG+AAGGAGTA
ACTCCTACGGGAGGCAGCAGTAAGGGATCTTGCGACAATGGGCGAAAGCCTGACGCAGCAACGCCGCGTGCGGGATGACGGCCTTCGGGTTGTAAACCGCTTTTCGGGGGGAAGAGGAAGGACGGTACCCCCGGAAGAAGTCTCGGCTAACTACGTGCCAGCAGCCGCGGTAAAACGTAGGAGGCGAGCGTTATCCGGATTTACTGGGTGTAAAGCGCGTGTAGGCGGTCCTGCAAGTGGCGCGTGAAAG
+
F:FFFFFFF::FFFFF:FFF:F::F:F:FFFFFFF:F:::FFFFFFFF:F:FFFF::FFF:FFFFFFF,FFFFFFFFFFFFFFFFFFFFFFFFFF:FFFFF:FFFFFFFFFFFFFFFFFFF,FF:F:FFFFFF:FFFF:FFFFFFFFFFFFFFFFFFFFFFFFFFFFFFFFFFFFFFFFFFFFFFFFFFFF:FFF:FFF:FFFFFFFF,FFFFFF,FFFFFF:FFFFFF:FFFF:,FFFFFFFF:F,,F:
@A00920:152:HGHKKDRXX:2:2101:6479:19413 1:N:0:AGGAGTGG+AAGGAGTA
ACTCCTACGGGAGGCAGCAGTGGGGAATATTGGACAATGGGCGCAAGCCTGATCCAGCCATGCCGCGTGCGTGAAGAAGGCCTTAGGGTTGTAAAGCGCTTTCACTGGTGAAGATGATGACGGTAGCCAGAGAAGAAGCCCCGGCTAACTCCGTGCCAGCAGCCGCGGTAATACGGAGGGGGCAAGCGTTGTTCGGAATTACTGGGCGTAAAGGGCGCGTAGGCGGAACATCAAGTTAGGGGTGAAAGCC
+
FFFFFFFFFFFFFFFFFFFFFFFFFFFF:FFFFFFFF:FFFFFFFFFFFFFFFFFFFFFFFFFFFFFFFFFFFF,FFFFFFFFFFFFFF:FFFFF,FFFFFFFFFFFFFFFFFFFFFFFFFFFFFFFFFFFFFFF:FFFFFF:FFFFF:FFFFFFFFFFFFFFFFFFFFFFFFFFFFFFFFFFFFFFFFFF:F:FFF,FFFFFFFFFFFF,FFFFFFFFFFFFFFFFFFFFFF:FFFFFFFFF:F,F:FF
@A00920:152:HGHKKDRXX:2:2101:16495:20102 1:N:0:AGGAGTGG+AAGGAGTA
ACTCCTACGGGAGGCAGCAGTAAGGAATCTTGCGCAATGGGCGAAAGCCTGACGCAGCGACACCGCGTGAGGGATGAAGGCCTTCGGGTTGTAAACCTCTGTCAGGGGGAAAGAAACTCCGGCTGGCGAATAACCGGTCGGACTGACGGTACCTTCAGAGGAAGCCCCGGCCAACTCTGTGCCAGCAGCCGCGGTAAGACAGAGGGGGCAAGCGTTGCTCGGAATCACTGGGCGTAAAGGGCGCGTAGGC
+
F,F:FFFFFF:FFFFFFFFFFFFFFFFFFFFFFFFFFFFFFFFFFFFFFFFFFFFFFFFFFFFFFFFFFFFFF,FFFFFFFFF:FFFFFFFFFFFFFFFFFFFFFFFFFFFFFFFFFF:FFFFFFFFFFFFFFFFFFFFFFFFFFFFFFF:F:FFFFF:FFFFF:FFFFFFFFFFFFFFFFFFFF,FFFFFFFFF:,FFF:FFFFFFFFF:F:F:FFF:FFF::F::FFFFFF:FF:,FFF:F:FF:FF:
@A00920:152:HGHKKDRXX:2:2101:28989:20384 1:N:0:AGGAGTGG+AAGGAGTA
ACTCCTACGGGAGGCAGCAGTTAGGAATTTTGGGCAATGGGCGGAAGCCTGACCCAGCAACGCCGCGTGGGTGATGAAGGCCTTCGGGTCGTAAAGCCCTTTTCCCGGGGAAGATGATGACGGTACCCGGGGACTCAGCCCCGGCTAACTACGTGCCAGCAGCCGCGGTAATACGTAGGTGGCAAGCGATGTCCGGATTTATTGGGTTTAAAGGGTGCGTAGGCGGCCTTATAAGTCAGTGCTGAAATAT
+
FFF,,FFFF,,F:,F:,F,F,F,,FFF,FFFF,FFF:,F:FF,FFFFF,,:FF,,F,FF:F:,,,F:FFFF,FF,FFF:,:FF,:F:,,F:,FFFF:FFF,FFFFFF:FFFF,F:F,:,F::FFFFFFFFF:F:FFFFFFFFFF,FFFFF,FF,,,FFFFF,,:,,F:F,FFFFFFF:,:FF:F:,,:,FF:FFFFFFF::F,,F,FFFF:FFF:FFFFFFF,FF:FFFF:FFF:FFFFF::FF:,FFFF
@A00920:152:HGHKKDRXX:2:2101:4770:20525 1:N:0:AGGAGTGG+AAGGAGTA
ACTCCTACGGGAGGCAGCAGTCGGGAATATTGCCCAATGGACGAAAGTCTGAGGCAGCAACGCCGCGTGCGCGATGAAGGCCTTCGGGTCGTAAAGCGCTTTTCGGGAGGATGAGGAAGGACAGTACTCCCGGAATAAGGAACGGCTAACTACGTGCCAGCAGCCGCGGTAAAACGTAGGTTCCGAGCGTTATCCGGATTTACTGGGCGTAAAGCGTGTTCAGGCGGCTCAGCAAGTCGGGCATGAAATC
+
FF:F:FF,F::F::FF:FFFFFFFFFF:FFFF:FFFFFFFF:,:FF:F:FFF:FF:FFFFF,FFFFF:FFFFFFFFFF:,FFFF:F::FF:,::FFFFFF:FF,,:FFF,F,FFF:F:,FFFFFFFFFFFFFFFFFFFFFF,F:FFF,FFFFF:F,FFFF:F:FFFFF,FFFFFFFFF:FFFFFFFFF,FFF,F,FFFFFFF:F,F,:FFFFFFFF::FF,FFFFFFF,FFF::FFFFFF:FF,FFFFFF
@A00920:152:HGHKKDRXX:2:2101:5837:20838 1:N:0:AGGAGTGG+AAGGAGTA
ACTCCTACGGGAGGCAGCAGTGGGGAATATTGCGCAATGGCCGCAAGGCTGACGCAGCGACGCCGCGTGGGGGATGACGCATTTCGGTGTGTAAACCCCTGTTGCCCGGGACGAACAACTGGTTTCGACCAGTCTGACGGTACCGGGTGAGGAAGCACCGGCTAACTCCGTGCCAGCAGCCGCGGTAATACGAGGGGGGCACATGTTGTTCGGAATCACTGGGCGTAAAGGGAGCGTAGGCGGGCTTTTA
+
FFFFFFFFFFF:FFFFFFFFFFFFFF:FFFFF:FFFFFFFFFFFFFFFFFFFFFF,FFFFFFFFFFFFFFFFFFFFFFFFFFFFFFFFFFFFFFFFFFFFFFFFFFFFFFFFFFFF:FFFFFFFFFFFFFFFFFFFFFFFF,FFFFFFFFFFFFFFFFFFFFFFFFFFFFFFFF:FFFF:FFFFFFFFFFFFFFFFFFFF:,FFFFFFFFFFFFFFFFFFFFFFFFFFFFFF,:FFFFFFFFFFF,F:FF
@A00920:152:HGHKKDRXX:2:2101:25672:21872 1:N:0:AGGAGTGG+AAGGAGTA
ACTCCTACGGGAGGCAGCAGTGGGGAATATTGGACAATGGGCGCAAGCCTGATCCAGCAATGCCGCGTGGGTGAAGAAGGCCTTCGGGTTGTAAAGCCCTTTTGTACGGGAAGAAATCCTGTCGGTTAATACCCGGCGGGGATGACGGTACCGTAAGAATAAGCACCGGCTAACTTCGTGCCAGCAGCCGCGGTAATACGAAGGGTGCAAGCGTTAATCGGAATTACTGGGCGTAAAGCGTGCGTAGGCG
+
FFFFFFFFFF,FFFFFFFFFFFFFFFFFFFFFFFFFFF:FFFFFFFFFFFFF:FFFFFF,FFFFFFFFFFFFF::FFFFFFFFFFFFFFFFFF:FFFFFFFFFFFFFFFFFFFFFFFFFFFFFFFFFFFFFFFFFFFFFFFFFFFFFFFFFFFFFFFFF:FFFFFFFFFFFFFFFFFFFFFFFF:FF:FFFF:FFFFFFFFFFFFFF:F:FFFFFFFFF:FFFF:FFFFFFFFFFF:FFFF:FFFFFFFF
@A00920:152:HGHKKDRXX:2:2101:7970:21934 1:N:0:AGGAGTGG+AAGGAGTA
ACTCCTACGGGAGGCAGCAGTAAGGAATATTGCACAATGGGCGCAAGCCTGATGCAGCAACGCCGCGTGCCCGAGGAAGGCCTTCGGGTTGTAAAGGGCTTATCTGGCTGAAGAGGAAGGACGGTACCCCCGGAAGAAGTCTCGGATAACTACGTGCCAGCAGCCGCGCTAAAACGTAGGGGCCGAGCGTTTTCCGGAGATATTGGGCGTAAAGCTCGCGCAGGCGGCTTCGCGCGCCCGACTTGAACGC
+
F,:::FF,F,F,:,,F,F::FFFF,F:FF:FF:F,FF,F:FF,F:F,F,,,FFF::,FF::,,,F,FF,:FFFFF,FF:F,,,,,F,,::,,FFF,:,,FF,FF,,FFFF,F,,F,FF::FF:,FFFF,F::FFF,FFF,FFFFF,:,F::F,,,,F,F:FF::,FFF,:FFFF::FFF:,F:::F:,,FFFF:FF::,,FF,FF:,FFFFFF:F,FF:,F:F,F::FF,F:,:FF:F:FF:,,,,F,,,
@A00920:152:HGHKKDRXX:2:2101:28782:22091 1:N:0:AGGAGTGG+AAGGAGTA
ACTCCTACGGGAGGCAGCAGTAAGGGATCTTGCGACAATGGGCGAAAGCCTGACGCAGCAACGCCGCGTGCGGGATGACGGCCTTCGGGTTGTAAACCGCTTTTCGGGGGGAAGAGGAAGGACGGTACCCCCGGAAGAAGTCTCGGCTAACTACGTGCCAGCAGCCGCGGTAAAACGTAGGAGGCGAGCGTTATCCGGATTTACTGGGTGTAAAGCGCGTGTAGGCGGTCCTGCAAGTGGCGCGTGAAAG
+
FFFFFFFFFFFFFFFFFFFFFFFFFFFFFFFFFFFFFFFFFFFFFFFFFFFFFFFFFFFFFFFFFFFFFFFFFFFFFFFFFFF:FFFFFFFFFFFFFFFFFFFFFFFFFFFFFFFFFFF:FFFF::FFFFFFFFFFFFFFFFFFFFFFFFFFFFFFFFFFFFFFFFFFFFFFFFFFFFFFFFFFFFFFFF,FFF:FFFFFFFFFFFFFFFFFFFF:F:FFFFFFFFFFFFFFFFF,:FFFFFFFFFFFFF
@A00920:152:HGHKKDRXX:2:2101:1642:22247 1:N:0:AGGAGTGG+AAGGAGTA
ACTCCTACGGGAGGCAGCAGTCGAGGATCTTCGGCAATGGGCGCAAGCCTGACCGAGCGACGCCGCGTGGGCGATGAAGGCCTTCGGGTTGTAAAGCCCTGACGTGAAGGGGGAACTCTGACCCCCTTCAGGAGGAAGCACGGGCTCAGTTCGTGCCAGCAGCCGCGGAAAGACGAACCGTGCGAACCTTGTTCGGAATCACTGGGCTTAAATGGCGCCTAGGCGGGCCGGCCCGTCGGAGGTGAAAGCC
+
F,FFF::,,,F,:FFF:FFFFF:FFFF:F,,FFF:F,:FFFFFFFFFFFF:FFFFFFFFF:FFFFFFFFF:FFFFFFF:FFFFFFF::F,FFF,:FFFFF:,,F:FF,FFF,FF,:F,:,FFFFFF,F,F,FFF:FFFFFFFFFFF,FFFFFFF,FFF:FFFFFFFFF,F,F:FFF::FFF:FFF,F,FFFFFFFFF,,FFFFF,F::F,,,,FFFF,,F:,,FF:F:F,:FF,F::,:F,,,FFF,FF,
@A00920:152:HGHKKDRXX:2:2101:12707:24126 1:N:0:AGGAGTGG+AAGGAGTA
ACTCCTACGGGAGGCAGCAGTGGGGAATCTTGCGCAATGGGCGAAAGCCTGACGCAGCGACGCCGCGTGAGCGATGAAGGCCTTCGGGTTGTAAAGCTCTGTGGGGAGAGAAGAATAAGTTCCGGCTAATACCCGGAGCGATGACGGTATCTCCTTAGCAAGCACCGGCTAACTCTGTGCCAGCAGCCGCGGTAATACGGAGGGAGCACGCGTTACTCGGAATTACTGGGCGTAAAGGGCGCGTAGGCGA
+
FFFFFFFFFFFFFFFFFFFFFFFFFFFFFFFFFFFFF:FFFFFFFFFFFFFFFFFFFFFFFFFFFFFFFFFFFFFFFFFFFFF,FFFFFFFFFF:FFFFFFFFFFFFFFF:FFFFFFFFFFFFFFFFFFF:FFFFFFFFFFFFFFFFFFFFFFFFFFFFF,:FFFFFFFFFFFFFFFFFFFFFFFFF:FFFFFF:F:FFFFFFFF:FF,FFFFF:FF:F:F,FFFFFFFFFFFFFFFFF:FF:FFF,FF:
@A00920:152:HGHKKDRXX:2:2101:7536:24314 1:N:0:AGGAGTGG+AAGGAGTA
ACTCCTACGGGAGGCAGCAGTGGGGAATCTTGCGCAATGGCCTAACGGCTGACGCAGCGACGCCGCGTGCGGGAGGAAGGCCTTCGGGTCGTAAACCGCTGTCGGGAGGGAAGAAGCGACCGGGGGGGAAATACCCTGGTTCTGACGGTACCTCCAAAGGAAGCACCGGCTAACTCCGTGCCAGCAGCCGCGGTAATACGGAGGGTGCGAGCGTTATCCGGATTCACTGGGTTTAAAGGGTGCGTCGGAG
+
FFFFFFFFFFFFFFFFFFFFFFFFFFFFFFFF,FFFFFFFFF,FFFFFFFFFFFFFFFFFFFFFFFFFFFFFFFFFFFFFFFFFFFFFFFFFFFFFFFFFFFFFFFFFFFFFFFFFFFFFFFFFFFFFFFF,FFFFFF,FFFFFFFFFFFF,:F:FF,F:F,F:FF,F:FFFFFFFFFF:FFFFFFFFFF:F:F:FFFFFFFFFFF,:FFFFFFFFFF::FFFFFFFFFF:F,F:F,FFF:F:FF,,:FF
@A00920:152:HGHKKDRXX:2:2101:20546:24392 1:N:0:AGGAGTGG+AAGGAGTA
ACTCCTACGGGAGGCAGCAGTGGGGAATATTGCGCAATGGGCGAAAGCCTGACGCAGCGACGCCGCGTGTGGGATGACGGCCTTCGGGTTGTAAACCACTGTCGGGAGGGACGAATGCGCCGCAAGGCGAGTGACGGTACCTCCAAAGGAAGCACCGGCTAACTCCGTGCCAGCAGCCGCGGTAATACGGAGGGTGCGAGCGTTGTCCGGAATCACTGGGCGTAAAGCGCGCGCAGGCGGCTCTTTAAGT
+
FFFFFFFFFFFFFFF:FFFF:FFFFF,F:FFFFFFFFFFFFFFFFFFFFFFFFFFFFFFFFFFFFFFFFFFFF:FFFFFFFFFFFFFFFFFFFFFFFFFFFFFFFFFFFFFFFFFFFFFFFFFFFFFFFFFFFFFFFFFFFFFFFFFFFF,FFFF:FF:FFFFFFFFFFFFFF:FF:FFFFFF:FFFFFFFFFFFFFF:FFFFFFFFFFFF:FFFFFFFFFF:FFF,:FFFFFFFFFFFFFF:FFFF::F
@A00920:152:HGHKKDRXX:2:2101:12653:24846 1:N:0:AGGAGTGG+AAGGAGTA
ACTCCTACGGGAGGCAGCAGTAAGGGATCTTGCGACAATGGGCGAAAGCCTGACGCAGCAACGCCGCGTGCGGGATGACGGCCTTCGGGTTGTAAACCGCTTTTCGGGGGGAAGAGGAAGGACGGTACCCCCGGAATAAGTCTCGGCTAACTACGTGCCAGCAGCCGCGGTAAAACGTAGGAGGCGAGCGTTATCCGGATTTACTGGGTGTAAAGCGCGTGTAGGCGGTCGTGCAAGTGAGGCGTGAAAG
+
FFFFFFFFFFFFFFFFFFFFFFFFFFFFFFFFFF:FF:FFFFFFFFFFFFFFFFFFFFFF:FFFFFFF:FFFFFFFFFFFFFFFFFFFFFFFFFFFFFFFF:FFFFFFFFFFFFFFFFFFFFFFFFFFFFFFFFFFFFFFFFFFFFFF:FFFFFFFFFFFFFFFFFFFFFFF:F:FFFFFFFFFFFFFFFFFF:FFFFFFFFFFFFFFFFFFFFF:FFFFFFFFFF:FFFFFFF:FF:FFF,F:FFF:FF
@A00920:152:HGHKKDRXX:2:2101:29857:26459 1:N:0:AGGAGTGG+AAGGAGTA
ACTCCTACGGGAGGCAGCAGTGGGGAATATTGGACAATGGGCGCAAGCCTGATCCAGCCATGCCGCGTGTGTGAAGAAGGCCTTCGGGTTGTAAAGCACTTTTGTTGGGGAAGAAAAGACACCGGTTAATACCCGGGGTTTCTGACGGTACCCAAAGAATAAGCACCGGCTAACTTCGTGCCAGCAGCCGCGGTAATACGAAGGGTGCAAGCGTTATCCGGAGTTACTGGGCGTAAAGCGCGAGCAGGTG
+
FF:FFFF:F:,FFFFFFFFF:FFF:FFFF:FFFFFFFFFFFFFFFFFFFF:FF::::FFFF:FF:FFFFFFFFFFF:F:FFFF,FFF,FFFFF:FFFFFF:FFFFFFF::FFFFF:FFFF,:FF:F:FFFFFFFF:FFFFFFF,FFFFFFF,FFFFFF,FFF,FFFF:FFFFFFFFFFFFFFFFFFFFFFF:FF,F,FFFF,FFFFFFF,:FFFF:FFFFF:FFFFFFFF:FFFFFF,FF:F,FFFFFFF
@A00920:152:HGHKKDRXX:2:2101:8522:26522 1:N:0:AGGAGTGG+AAGGAGTA
ACTCCTACGGGAGGCAGCAGTGGGGAATATTGCGCAATGGGCGAAAGCCTGACGCAGCGACGCCGCGTGTGGGATGACGGCCTTCGGGTTGTAAACCACTGTCGGGAGGGACGAAGATCTGACGGTACCTCCAAAGGAAGCACCGGCTAACTCTGTGCCAGCAGCCGCGGTAATACAGAGGGTGCGAGCGTTGTCCGGAATCACTGGGCGTAAAGGGCGCGTAGGCGGCCCGATAAGTAGGGGGTGAAAT
+
FFFFFFFFFFFFFFFFFFFFFFFFFFFFFFFFFFFFFFFFFFFFFFFFFFFFFFFFFFFFFFFFFFFFFFFFFFFFFFFFFFFFFFFFFFFFFFFFFFFFFFF:FFFFFFFFFF,FFFFFFFFFFFFFFFFFFFFFFFFFFFFFFFFFFFFFFFFFFFF:FFFFFFFFFFF,FFFF,FFFFFFFFFFFFFFFFFFFFFF,FFFFFFFFFFF:FFFFFFFFFFFFFFFFFFFFFFFFFFFFFFFFFFFFFF
@A00920:152:HGHKKDRXX:2:2101:32732:26835 1:N:0:AGGAGTGG+AAGGAGTA
ACTCCTACGGGAGGCAGCAGTGGGGAATTTTGGGCAATGGCCGAAAGGCTGACCCAGCGACGCCGCGTGCGGGAGGAAGCCCCTCGGGGTGTAAACCTCTGTCAGAGGGGACGAATCCCCGACGTTCGAACAGGGCGTCGGGTTGACGGTACACTCAGAGGAAGCGACGGCTAACTCCGTGCCAGCAGACTCTGTAAGACGGAGGGCGCGAGCGTTGTTCGGAATCACTGGGCGTAAAGCGCGCGCAGGC
+
:FF:FFF,FFFFFFF,FFFFFFFFFFFFFFF::FF,FFFF,,FFFFFFFFFFFF:FF:FFF:FFFFFFF,:FFFFFF,FF,,:FFFF:FFFFFF:FF,FFFF,FF:FFF,FFF,:FFFFF:FF:FFFF,FFFFF,FFFFF:FFFFFFFFFFF,FFFF,FFFF:,F:,F:F:FFFFF,FFFFFFFFFFF,:,::FFFFF:FFF:FFFFFFFF:F:FFF:F,:F:,FFF:F::FFF:FFF,FF:,,FFFF:F
@A00920:152:HGHKKDRXX:2:2101:30427:27007 1:N:0:AGGAGTGG+AAGGAGTA
ACTCCTACGGGAGGCAGCAGTGGGGAATCTTGCGCAATGGGCGAAAGCCTGACGCAGCGACGCCGCGTGAGCGATGAAGGCCTTCGGGTTGTAAAGCTCTGTGGGGAGGAAAGAATAAGGTTTGGCTAATATCCAAGCCGATGACGGTACCTCCTTAGCAAGCACCGGCTAACTCTGTGCCAGCAGCCGCGGTAAGACAGAGGGTGCAAACGTTGTTCGGAATTACTGGGCGTAAAGCGCGTGTAGGCGG
+
FFFFFFFFFFFFFFFFFFFF,FFFFF:FFFFFFFFFFFFFFFFFF:FFFFFFFFFFFFFFFFFFFFFFFFFFFFFFFFFFFFFFFFFFFFFF:FFFFFFFF,FFFFFFFFFFFFFFFFFFFFFFFFFFFFFFFFF:FFFFFFFFFFFFFFFFFFFFFFFF:F,FFFFFFFFFFFFFF:FFFFFFFF:FFFFFFFFFFFFFFFFFFFFFFFFFFFFFF:FFF:FF,F:FF:FFFF,:F:FFFFFF:::FFF
@A00920:152:HGHKKDRXX:2:2101:10339:27070 1:N:0:AGGAGTGG+AAGGAGTA
ACTCCTACGGGAGGCAGCAGTGGGGAATCTTGCACAATGGGGGCAACCCTGATGCAGCGACGCCGCGTGAGCGATTAAGCCCTTCGGGGTGTAAAGCTCTTTCGGCCCGAACGATAATGACGGTACGGGAAGAAGAAGCTGCGGCTAACTACGTGCCAGCAGCCGCGGTAATACGTAGGCAGCGAGCGTTGTTCGGAGTTACTGGGCGTAAAGCGTGCGTAGGCGGTTTTCTAAGTTTGGTGTGAAATCT
+
FF:FFF:FFFFF:FFF:FF:FFFF,FF:FFFFFFFFF:FFFFFFFF:FFFFFFFFFFFFF,FFFF:F:FFF:FF:FFFFFFFFF:FFF:FFFFFFFFFFFFFFFFFFFFFFFFFFFFFFF:FFFFFFFFFF:FFFFFFFFF,:FFFFFFFFFFFFFFFFF:FFFFFFFF:F::FFFFFFFFFFFFFFFF,F:FF:FFFF:FFF:,FFFFFFFFFFFFFF,FFFF:FFFFFF,F,F:FF:FFFFFFFFFFF
@A00920:152:HGHKKDRXX:2:2101:9815:27759 1:N:0:AGGAGTGG+AAGGAGTA
ACTCCTACGGGAGGCAGCAGTGGGGAATATTGCACAATGGGCGCAAGCCTGATGCAGCAACGCCGCGTGAGGGACGACGGCCTTCGGGTTGTAAACCTCTTTTAGTAGGGAAGAAGCGAAAGTGACGGTACCTGCAGAAAAAGCACCGGCTAACTACGTGCCAGCAGCCGCGGTAATACGTAGGGTGCAAGCGTTATCCGGAATTATTGGGCGTAAAGAGCTCGTAGGCGGTTTGTCGCGTCTGCTGTGA
+
FFFFFFFFFFFFFFFFFFFF:FFFFFFFFFFFFFFFFFFF,FF:FF,,FFFFFFFFFFFFFFFFFFFFFFFFF,:FFFFF:FFFFF:::FFFFFFF,FF:,:FFF,FFFFFFFFF:FFF:FFFFFFFFFFFFF,FF,FFFFFFFFF:F,FFFFFFFF:FF,FFFFFFF:F,FFFFFFFF,FFF:FFFFFFF,:FFFF:F:FF:F,FFFFF,FFFFFFFFFFFFFFFF,FF,F,,FFFFFFFFFFFFFFFF
@A00920:152:HGHKKDRXX:2:2101:21694:28479 1:N:0:AGGAGTGG+AAGGAGTA
ACTCCTACGGGAGGCAGCAGTGGGGAATCTTGCGCAATGGGCGAAAGCCTGACGCAGCAACGCCGCGTGCGGGATGAAGGCCCTCGGGTTGTAAACCGCTTTCAGTGGGGACGAACCAAGACGGTACCCACAGAAGAAGCCCCGGCCAACTACGTGCAAGCAGCCGCGGTAACACGTAGGGGGCAAGCGTGGTCCGGAGTTATTGGGCGAAAAGAGCTCGTAGGTGGTTAAGTAAGTCGGGTGTGAAACC
+
FFFFF:FF:FFFFFFFFFFFFFFFFFFFFFFFFFFFFFFFFFFFFFFFFFFFFFFFFFFFFFFFFFFFFFFFF,FFFFFFFFFFFFFFFFFFFFFFF:FFFFFFF,FFFFFFFF,FFFFFFFFFF:FFF,,FFFF,FFF:FFFFFF:FF:FFFF:,F,F::FFFFFFFFFFFFFFF,FFFFF::FF:FFFFFFFFF:F,F:FFFF::F:,FF,FFF::FF:F:FFF::F,,F:FFF:FFF,F,F,FFFF,
@A00920:152:HGHKKDRXX:2:2101:19334:28620 1:N:0:AGGAGTGG+AAGGAGTA
ACTCCTACGGGAGGCAGCAGTAAGGGATCTTGCGACAATGGGCGAAAGCCTGACGCAGCAACGCCGCGTGCGGGATGACGGCCTTCGGGTTGTAAACCGCTTTTCGGGGGGAAGAGGAAGGACGGTACCCCCGGAATAAGTCTCGGCTAACTACGTGCCAGCAGCCGCGGTAAAACGTAGGAGGCGAGCGTTATCCGGATTTACTGGGTGTAAAGCGCGTGTAGGCGGTCGTGCAAGTGAGGCGTGAAAG
+
FF:FF:FFFFFFFFFFFF:FFFFFFFFFFFFFFFFFFFFFFFFFFFFFFFFFFFFFFF:F:FFFFFFFFFF:FFFFFFFFFFFFFFFFFFFFFF,FF:FFFFFFFFFFFFFFFFFFFF,FFFFFFFFFFFFFFFFFFFFFFFFFFFFFFFFFFFFFFFFFFFF:FF:FFFFFF,FFFFFFFFFFFFFFFFFFFF:FFF:FFF:FFFFFFFF,F,FFFFF,F:FFFFFFFFFFFF:,FFFFFFFF,FFF::
@A00920:152:HGHKKDRXX:2:2101:29234:29011 1:N:0:AGGAGTGG+AAGGAGTA
ACTCCTACGGGAGGCAGCAGTGGGGAATATTGCGCAATGGGCGAAAGCCTGACGCAGCGACGCCGCGTGTGGGATGACGGCCTTCGGGTTGTAAACCACTGTCGGGAGGGACGAAGATCTGACGGTACCTCCAAAGGAAGCACCGGCTAACTCTGTGCCAGCAGCCGCGGTAATACAGAGGGTGCAAGCGTTGTCCGGAATCACTGGGCGTAAAGGGCGCGTAGGCGGCCTGATAAGCAGGGGGTGAAAT
+
FFFFFFFFFFFFFFFFFFFFFFFFFFFFFFFFFFFFFFFFFFFFFFFFFFFFFFFFFFFFFFFFFFFFFFFFFFFFFFFFFFF:FFFFFFFFF,FFF:FFFFFFFFFFFFFFFFFFFFFF:FFFFFFFF:FFFF,FFF:FFFFF:FFF,FFFFFFFFFF,FFFFFFFFFFFFFFFFFFFFFFFF:FFFF:FFFFFFFF:FFFFFFFFFFFFFFFFF:FFFFFFFFFFFFFFF:F:FFFFFFFFFFFF:F:
@A00920:152:HGHKKDRXX:2:2101:16269:29136 1:N:0:AGGAGTGG+AAGGAGTA
ACTCCTACGGGAGGCAGCAGTGGGGAATATTGGACAATGGGCGCAAGCCTGATCCAGCAACGCCGCGTGGAGGACGAAGGTCTTCGGATCGTAAACTCCTGTCAGGCGGGACGAAGGTTTCCGGGCAAATAGTCCGGAAGCTTGACGGTACTGCCAGAGGAAACCCCGGCTAACTCCGTGCCAGCAGCCGCGGTAATACGGAGGGGGTTAGCGTTGTTCGGAATTACTGGGCGTACAGCGCGCGTAGGCG
+
F:FFFFF,FFFFFFF::F:FFFFFFFFFFFFFFF,FFF:,FFFFFFFFFFFFFFFFFF::F,FFFFFFFF:FFFFFFFFFFFFFFFFFFFFFFFFFFF::FFFFFFFFFFFFF:FFFFFF:FFF,FFFFFFFFFFFFFFFFFFF,FFFF,:FFFFFFFFFFFFF:FFFFFF:FFFFFFFFFFF:FFFFFF:FFFF,FFFFFFF,FFFFFFFFFFFFFF:FF:,F:FFFFFFF:FFFFF:FFFFFFFF::F
@A00920:152:HGHKKDRXX:2:2101:16161:29606 1:N:0:AGGAGTGG+AAGGAGTA
ACTCCTACGGGAGGCAGCAGTAAGGGATCTTGCGACAATGGGCGAAAGCCTGACGCAGCAACGCCGCGTGCGGGATGACGGCCTTCGGGTTGTAAACCGCTTTTCGGGGGGAAGAGGAAGGACGGTACCCCCGGAAGAAGTCTCGGCTAACTACGTGCCAGCAGCCGCGGTAAAACGTAGGAGGCGAGCGTTATCCGGATTTACTGGGTGTAAAGCGCGTGTAGGCGGTCCTGCAAGTGGCGCGTGAAAG
+
F:FFFFFFFFFFFFFFFFFFFFFFFFFFFFFFFF:FFFFFFF:FFFFFFFFF:FFFFFFFFFFFFFFFFFFFFFFFFFFFFFFFFFFFFFFFFFFFFFFFFFFFFFFFFFFF:FFFFFFFFFFFF:FFFFFFFFFFF:,:FFFFFFFFF:F:FFFFFFFFFFFFFFFFFFFFFF,FFFFFFFFFFF:FFFFFFFFFFFFFF:FFFF:FFFFFFFFFFFF:FFFFFFFF:FFFFFFFF:F:F,FFFFFFFF
@A00920:152:HGHKKDRXX:2:2101:24542:29810 1:N:0:AGGAGTGG+AAGGAGTA
ACTCCTACGGGAGGCAGCAGTGGGGAATCTTGCACAATGGGGGAAACCCTGATGCAGCGACGCCGCGTGAGCGATGAAGCCCTTCGGGGTGTAAAGCTCTTTCGACCCGGAAGATAATGACGGTACGGGGAGAAGAAGCTGCGGCTAACTACGTGCCAGCAGCCGCGGTAATACGTAGGCAGCGAGCGTTGTTCGGAGTTACTGGGCGTAAAGCGTGCGTAGGCGGTGGCCCAAGTCTGGTGTGAAATCT
+
FFFFFFFFFFFFFFFFFFFFFFFFFFFFFFFFFFFFFFFFFFFFFFFFFFFFF:FFFFFFFFFFFFFFFFFFFFFFFFFFFFFFFFFFFFFFFFFFFFFFFFFFFFFFFFF:FFFFFFFFFFFFFFFFFFFFFFFFFFFFFFFFFF,FFFFFFFFFFFFFFFFFFFFFFFFFFFFFFFFFFFFFFFFFFFFFFFFFFFFFFFFFFFFFFFFFFFFFFFFFFFFFFF::F:FFFFFFFFFFFFFFFFFFFF
@A00920:152:HGHKKDRXX:2:2101:6298:30091 1:N:0:AGGAGTGG+AAGGAGTA
ACTCCTACGGGAGGCAGCAGTGGGGAATTGTTCACAATGGGCGCAAGCCTGATGACGCAACGCCGCGTGGGGGATGAAGGCCTTCGGGTCGTAAACCCCTGTCGAATGGGACGAAGAACTGCCGGATCAATACCCCGGCGGAGTGACGGTACCGTTAAAGGAAGCCACGGCTAACTCTGTGCCAGCAGCCGCGGTAATACAGAGGTGGCAAGCGTTAATCGGAATTACTGGGCGTAAAGCGCGCGTAGGC
+
FFFFFFFFFFFFFFFFFFFFFFFFFFFFFFFFFFFFFFFFFFFFFFFFFFFFFFFFFFFFFFFFFFFFFFFFFFFFFFFFFFFFFFFFFFFFFFFFFFFFFFFFFFFFFFFFFF:FF,FFFFFFFFFFFFFFFFFFFFFFFFFFF,FFFFFFFFFFFFF:FF,FFFFFFFFFFFFFFFFFFFFFFFFFFFFFFFFF:FFFFFFFFFFFFF:F:FFFFFFFFF::FFFFFFFFFFFFFFFFFFFFFFFFFF
@A00920:152:HGHKKDRXX:2:2101:5339:30311 1:N:0:AGGAGTGG+AAGGAGTA
ACTCCTACGGGAGGCAGCAGTGAGGAATATTGCACAATGGGGGCAACCCTGATGCAGCGACGCCGCGTGAGTGATGAAGGCCTTCGGGTCGTAAAGCTCTTTTCTGCGTGACGAGCAAGGACGGTAGCGCAGGAATAAGTCTCGGCTAACTACGTGCCAGCAGCCGCGGTAAAACGTAGGAGACAAACGTTATCCGGAGTTACTGGGCGTAAAGGGCGTGCAGGCGGCAGTTTAAGTTCGGCGTGAAAGC
+
FFFFFFFFFFFFFFFFFFFFFFFFFF:FFFFFFFFFFFFFFFFFF:FFFFFFFFFFFFFFFFFFFFFFFFFFFFFFFFFFFFFFFFFFFFFFFFFFFFFFFFFFFFFFFFFFFFFFFFFFFFFFFFFFFFFFFFFFFFFFFFFFFFFFFFF:FFFFFFFFFFFFFFFFFFFFFFFFFFFFFFFF,F:FFFFFFF:FFFFFFFFFFFFFFFFFFFFFFFFFFFFFFFFFFFF,:FFFFFFFFF:FFFFFFF
@A00920:152:HGHKKDRXX:2:2101:23900:30577 1:N:0:AGGAGTGG+AAGGAGTA
ACTCCTACGGGAGGCAGCAGTAAGGAATATTGCACAATGGGCGCAAGCCTGATGCAGCAACGCCGCGTGCCCGAGGAAGGCCTTCGGGTTGTAAAGGGCTTTTCTGGCTGAAGAGGCAGGACGGTAGGCCAGGAATAAGCGTCGGCTAACTACGTGCCAGCAGCCGCGGTAAAACGTAGGACGCGAGCGTTATCCGGATTTACTGGGCGTAAAGCGCGGGCAGGCGGCTGTTCAAGTCGGACGTGAAAGC
+
FFFFFFFFFFFFFFFFFFFFFFFFFFFFFFFFFFFFFFFFFFFFFFFFFFFFFFFFFF:,FFFFFFFFFFFFFF:FFFFFFFF,FFFF,FFFFFFFFFFF:FFFFFFFFFFFFFF:FFFFFFFFFFF:FF:FF:FFFFFFFFFFFFFFFFFFFFFFFFFFFFF:FFFFFF::FFFFFFFFFFFFFFFFFFFFFFFFFFFFFFFFFFFFFFFFFFFFFFFFFFFFFF:FFFFFFFFF:FFFF:FFFFFF:F
@A00920:152:HGHKKDRXX:2:2101:18240:30702 1:N:0:AGGAGTGG+AAGGAGTA
ACTCCTACGGGAGGCAGCAGTAAGGGATCTTGCGACAATGGGCGAAAGCCTGACGCAGCAACGCCGCGTGCGGGATGACGGCCTTCGGGTTGTAAACCGCTTTTCGGGGGGAAGAGGAAGGACGGTACCCCCGGAAGAAGTCTCGGCTAACTCCTTGCCAGCAGCCGCGGAAAAAAGTAGGAGGCGAGCGTTATCCGGATTTACTGGGAGTAAAGAGCGTGTAGGCGGTCCTGCAAGTGGCGCGTGAAAG
+
FFF:FFFFFFFFFFFFFFFFFFFFFFFFFFF,FFFFF::FFFF:FF,FFFFFFFFFF:FFFFFFF:F,FFFFF:FFFF:FFFFFFFFF:,FF:FFFFF::,F,,:FFFF:FFFFFFFFFF:FFFFFFF::F,FFFF::FFFFF,F,FF,F:F,,,,,F,F:,:F:F,FFF,FFFF,FF,,FF::F,FFF,FFFF,:,FF::FFFFFFF,,FF,F:,F:F,FF:,,:::FFFFFFFFF,FFFFFF:FF,:,
@A00920:152:HGHKKDRXX:2:2101:31222:32111 1:N:0:AGGAGTGG+AAGGAGTA
ACTCCTACGGGAGGCAGCAGTGGGGAATTTTGGACAATGGGCGCAAGCCTGATCCAGCCATTCCGCGTGCAGGATGAAGGCCCTCGGGTTGTAAACTGCTTTTGTACGGAACGAAACGGCCTGGGTTAATACCCTGGGCTAATGACGGTACCGTAAGAATAAGCACCGGCTAACTACGTGCCAGCAGCCGCGGTAATACGTAGGGTGCGAGCGTTAATCGGAATTACTGGGCGTAAAGCGCGCGTAGGCG
+
FFF:FFFFFFFFFFFFFFFFFFFFFFFFFFFFFFFFFFFFFFFF:FFFFFFFFFFFFFF:FFFFFFFFFFFFFFFFFFFFFFFFFFFF:FFFFFFFFFFFFFFFFFFFF::FFFFFFFFFFFFFFFFFFFFFFFFFFFFFFFFFFFFFFFFFFFFFFFFFFFFFFFFFFFFFFFFFFFFFFFFFFFFFFFFFFFFFFFFFFFFFFFFFFFFFFFFFFFFFFFFFFFFFFFFFFFFFFFFFFFFFF:FFFF
@A00920:152:HGHKKDRXX:2:2101:18032:32283 1:N:0:AGGAGTGG+AAGGAGTA
ACTCCTACGGGAGGCAGCAGTGAGGAATATTGCGCAATGGACGAAAGTCTGACGCAGCCACGCCGCGTGCAGGAAGACACCCCTCAGGGGCGTAAACTGCTTTTATACGGGAAGAACACCCTGGTAGCCAGGGACTGACGGAACCGAAGGAATAAGGACCGGCTAACTCCCTGCCAGCAGCCGCGGTAATACGCAGGGTACAAGCGTTTTACGGACTCAATGGGTGTAAAGCATGCGCAGGCGGATTGGT
+
FFFFF:FFFFFFFFFFFFFFFFFFFFFFFFFFF,FFFFFF:FFFFFF,FFFF,,FFFFFF,FFFFFFFFFFFFFFFF:FFFFFF,:FF,FFFFFFFFFF:FFFF:,,:FFFF:F::F:F,:FF:,,,FF,,F,FFF,F,,:,FFFF,F,:FF:FFF,FFF:FF,F:FF,,,:,FFF:FFFF:F,,F:FFF,,,,FF,,F,FFFFFF,F,F,FF,F,,FF,:FF,,F,FF:F,,,F,F,FFF::FF,,,F,
@A00920:152:HGHKKDRXX:2:2101:1325:33129 1:N:0:AGGAGTGG+AAGGAGTA
ACTCCTACGGGAGGCAGCAGTGGGGAATATTGGACAATGGGCGGAAGCCTGATCCAGCAACGCCGCGTGAGGGATGACGGCCTTCGGGTTGTAAACCTCTTTCACCATTGACGAAGCCGCATTTTGTGTGTGGTGACGGTACCCAAAGAATAAGCACCGGCTAACTTCGTGCCAGCAGCCGCGGTAATACGAAGGGTGCAAGCGTTACTCGGACTTACTGGGCGTAAAGCGTGCGTCGGTGGTGAGTTAA
+
FF:FFFFFFFFFFFFFFFFF,FFFFF,F:FFFFFFFFFFFFFFF::FFFFFFFFFFFFFFFFFFFFFFFFFFFFFFFFFFFFFF,FFF,FFFFFFFFFFFFFFFFFFFFFFFFF:FFFFFFFFF:F:F,FFFFFFFFF:,:FFF,FFFFFFFFFFFFFFFFF,F:FFF::FFF,FFFFFFFFF:F,FFFF,F:,F:FF:,:F,FFF:FF:F,F,FFFF:::FFFFFFFFF:FFFFF,FFF,FFFFFFF,F
@A00920:152:HGHKKDRXX:2:2101:17300:34554 1:N:0:AGGAGTGG+AAGGAGTA
ACTCCTACGGGAGGCAGCAGTGGGGAATCTTGGACAATGGGCGCAAGCCTGATCCAGCCATGCCGCGTGAGTGAAGAAGGCCTTAGGGTTGTAAAGCTCTTTCGCCCGCGAAGATAATGACGGTAGCGGGAGAAGAAGCCCCGGCTAACTCCGTGCCAGCAGCCGCGGTAATACGGAGGGAGCTAGCGTTGTTCGGAATTACTGTGCGTAAATCGCACGTAGGCGGCGATTCAAGTCAGAGGTGAAAGCC
+
FF,,FFF::FFFF,,FF:FFFFF,FFFFFFFFFFFFFFFFFFFFFFFFFF,,FF,FFFFFFF:FF:FF:FFFF,F,:FFFF,FFF,FFFFFFFFFF:F:FFF,FFFFFFFFF:FF:F:FF:FFFF:,FFFFFFFFFFFF:FFF:FFFF,,,,F:FFF:::FFF::FF,FFFFFFFFFF:F:F,FFF,FF:::FFFFFFFFF,FF,FFFFFFF::FFF,F:F:F,FFFFF::FFFFFFFFFF,:FFFF:,F
@A00920:152:HGHKKDRXX:2:2101:8287:35070 1:N:0:AGGAGTGG+AAGGAGTA
ACTCCTACGGGAGGCAGCAGTAGGGAATTTTCCACAATGGACGAAAGTCTGATGGAGCAACGCCGCGTGCAGGATGAATGCCTTCGGGTTGTAAACTGCTTTTATATGTGACGAATATGACGGTAGCATATGAATAAGGATCGGCTAACTCCGTGCCAGCAGCCGCGGTCATACGGAGGATCCAAGCGTTATCCGGAATTACTGGGTGTAAAGCGCGTGTAGGCGGTCCTGCACGTGGCGCGTGAAAGCG
+
FFFFFFFFFFFFFFFFFFFFFFFFFFFFFFFFFFFFFF:FFFFFFFFFF:FFFFFFFFFFFFF:FFFFFFFFFFFF:FFFFFFFFFFF:FFFFFFFFFFFF:FFFFFFFFFFFFFFFF:FFFFFFF:FFFFF:FFFFFFFFFF:F:FFFFFFFFFFFFFF:FFFFF:FFFFFFF:FFFFFFFF:FFFFF,FFFFFFF,FFF::FFF:F:FF,FFFFF:FFFF:FFFFFFFFFFFF:FFFFFFFFF,FFFF
@A00920:152:HGHKKDRXX:2:2101:28546:35556 1:N:0:AGGAGTGG+AAGGAGTA
ACTCCTACGGGAGGCAGCAGTGGGGAATCTTGCGCAATGGCCGAAAGGCTGACGCAGCGACGCCGCGTGGGGGATGACGCATTTCGGTGTGTAAACCCCTGTTGCCCGGGACGAACCGGCGGTTTCGACCGCCTTGACGGTACCGGGTGAGGAAGCACCGGCTAACTTCGTGCCAGCAGCCGCGGTAATACGAAGGGTGCAAGCGTTACTCGGAATTACTGGGCGTAAAGCGTGCGTAGGTGGTTCGTTA
+
FFFFFFFFFFFFFFFFFFFFFFFFFF:FFFFFFFFFFFFFFFFFFFFFFFFFFFFFFFFFFFFFFFFFFFFFFFFFFFFFFFFFFFFFFFFFFFF:F:F:FFFF:FFFFFFFFFFFFFFFFFFFF:FFFFFFFFFFFFFFF:FFFFFFFFFFFFFFFFFFFFFFFFFFF:FFFFFFFFFFFFFFFF:FFFFFFFFFFFFFF:FFFFFFFFFFFFFFFFFFFFFFFFFFFFFFF:FFFFFFFF:FFFFFFF
@A00920:152:HGHKKDRXX:2:2101:27923:36135 1:N:0:AGGAGTGG+AAGGAGTA
ACTCCTACGGGAGGCAGCAGTGGGGAATCTTGCGCAATGGCCGAAAGGCTGACGCAGCGACGCCGCGTGTGGGAGGAAGCCCTTCGGGGTGTAAACCACTGTTGCCCGGGACGAAATGCCCTTTCGAGGGAATTGACGGTACCGGGTGAGGACGCACCGGCTAACTCTGTGCCAGCAGCCGCGGTAATACAGAGGGTGCGAGCGTGGTCCGGACTCACTGGGCGTCAAGGGCGCGTAGGTGGCTTGGTAA
+
FFFFFFFFFF:FFFFFFFFFFF:FFFFFF:FFFFFFFFFFFFFFFFF:FFFFFFFFFFFFFFFFFFFFFFFFFFFFFFFFFFFFFFFF:FFF:FFFFFFFFFFFFFFFFF:FFF,FFFF,F,FF::F:,,FFFF:FFFF:,FFF::,:,FF:,FF,F,F,FFF:,,:FFFFFFFF:,FF:FFFF:,FFFFF,F:FFFF:FFFFF,,FF,F,:F,:FFF,FFF:F,,F:FFFF:FF,:FFFFFF,:FFFFF
@A00920:152:HGHKKDRXX:2:2101:29441:36886 1:N:0:AGGAGTGG+AAGGAGTA
ACTCCTACGGGAGGCAGCAGTAAGGAATATTGCACAATGGGCGCAAGCCTGATGCAGCAACGCCGCGTGCCCGAGGAAGGCCTTCGGGTTGTAAAGGGCTTTTCTGGCTGAAGAGGCAGGACGGTAGGCCAGGAATAAGCGTCGGCTAACTACGTGCCAGCAGCCGCGGTAAAACGTAGGACGCGAGCGTTATCCGGATTTACTGGGCGTAAAGCGCGGGCAGGCGGCTGTTCAAGTCGGACGTGAAAGC
+
F:FFFFF:FFFFFFFFFFFFFFFFFFF:FFFFFFF:FFFFFFFFFFFFFFFFFFFFFFFFFFFFFFFFFFFFF:FF,:FFFFF::FFFFFFFFF,FFFFFFFFFFFFFFFF:F:FFFFFFFFFFFFFFFFFFFFFFFFFFFFFFFFFFFFFFFFFFFFFFFF:FFFFFF:,,F,FFFFFFFFFFFFFFF:FFFFFFFFFFFFFFFFF:FFF:,FFF:F:F:FFFFFF:FFFFF:F:FF::FFFFFFFFFF
@A00920:152:HGHKKDRXX:2:2102:20428:1673 1:N:0:AGGAGTGG+AAGGAGTA
ACTCCTACGGGAGGCAGCAGTGGGGAATTGTTCGCAATGGGCGAAAGCCTGACGACGCAACGCCGCGTGGAGGATGAAGAATTTCGGTTCGTAAACTCCTTTCGACCGAGATGAACACCCCGCAACTTAATACGTTGTGGGACTGACAGTATCGAGAGAAGAAGCCCCGGCTAACTCTGTGCCAGCAGCCGCGGTAATACAGGGGGGGCAAGCGTTGTTCGGAATGACTGGGCGTAAAGGGATCGTAGGT
+
FFFFFFFFFFFFFFFFFFFFFFFFF:FF:FFFFFF:FFFFFFFFFFFFFFFFFF,FFF:FFFFFFFFFFF:FFF:FFFFF,FFFFFF,FFFFF:FFFFFF,FF:FFFFFFFFFF:FFF,FF,FF,FFFFFFFF:FFFFFF::FFFFF:FFFFF:FFFFFFF:FFFFFFFFF,FFFFF:FFFFFFFFFFFFFFFFFFFFFFFF:FF:FFF::FFFFF:,FFFF,FF,FFFFFFFFF:F,FFF,FF:,F:F:
@A00920:152:HGHKKDRXX:2:2102:27471:2033 1:N:0:AGGAGTGG+AAGGAGTA
ACTCCTACGGGAGGCAGCAGTGGGGAATTTTGGACAATGGGCGCAAGCCTGACGACGCAACGCCGCGTGGAGGATGAAGATCTTCGGGTCGTAAACTCCTGTCGAGCGGGACGAACACCTGCCGGGCTAACATCCAGGCAGGCTGACGGTACCGCTAAAGGAAGCCCCGGCTAACTCCGAGCCAGCAGCCGCGGTAATACGGGGGGGGCAAGCGTTGTTCGGAATTACTGGGCGTAAATCTTGCGTAGGT
+
F:FF,FF:FFFFFFFF:FFFFF:,FFF,:FFF,FFFFF:F:F,::F,:FF,FF:F:FFFFFFFFFF:,:FF::FFF:FFFFF:FF,:FFFFFFF:FFFFFFFF:FFF:FFFFFFFF::F:FFFF:FFFFFFFF::FFFFFF,::F:F:::FFF::FFFF:FFFFFFFFFFFF::F:FFF,FFF,,FFFFFFF:FF,FFF:,F,F,:,F:F:FF,,::,F,FFF:FFFF:,FFFFFF:FFF,FFF:,FF:F
@A00920:152:HGHKKDRXX:2:2102:20555:2394 1:N:0:AGGAGTGG+AAGGAGTA
ACTCCTACGGGAGGCAGCAGTCGGGAATTTTGCGCAATGGGCGAAAGCCTGACGCAGCAACGCCGCGTGAGGGATGAAGGCCTTCGGGTTGTAAAGGGCTTTTCTGGCTGAAGAGTAAGGACGGTAGGCCAGGAATAAGCGTCGGCTAACTACGTGCCAGCAGCCGCGGTAAAACGTAGGACGCGAGCGTTATCCGGATTTACTGGGTGTAAAGCGCGTGTAGGCGGTCCTGCAAGTGGTGCGTGAAAGC
+
FFFFFFFFFFFFFFFF:FFFFFFFFFFFFFFFFFFFFFFFFFFFFFFFFFFFFFFFFFFFFFF:F:FFFFFFFFFFFFFFFFF,:FFFFFFF:::FFFFFFFFFFFFFFFF:FFF:F,FFFFFFFFFFFFFFFFFFFFFFFFFFFFFFFFFFFFFFFFFFFFFFFFFFFFFFFFFFFFFFFFFFFFFFFFF:FFFFF:FFFFFFFFFFFF,FFFFFFFFFF:FFFFFFFFFFFFFFF:FFFFFFFFFFFF
@A00920:152:HGHKKDRXX:2:2102:17137:2487 1:N:0:AGGAGTGG+AAGGAGTA
ACTCCTACGGGAGGCAGCAGTGGGGAATTGTTCGCAATGGGCGCAAGCCTGACGACGCAACGCCGCGTGGAGGATGAAGGTCTTCGGATCGTAAAGTCCTTTTCTGTGTGACGAGGAAGGACGGTAGCACAGGAATAAGTGTCGGCTAACTACGTGCCAGCAGCCGCGGTAACACGTAGGACGCACGCGTTATCCGGAATTACTGGGCGTAAAGAGCGTGTAGGCGGTGCTGTAAGTCAACCGTGAAAGC
+
FFFFFFF:FFFFFF:FFFFFFF:FFFF,FFFF:FFFF:FFFFFFFFFF,FFFFF:F::F,FF:FF:FF:FFFF:FF:FFFFFF:FFFFFFF:FFFF:FFFFFFFFFFFFFFFFFFFFFFFFFFFFFFFFFFFFFFFFFFFFFFFFFFFFF:FFFFFFFFFFFFFFFFFFFFFF:FFFFFFFF:F:,:FF:F::F,FFF:::FFFFFFFFFF:FFFFFF:,F:FFFFFFFFFF:,:F,F:::F,FFFFFFF
@A00920:152:HGHKKDRXX:2:2102:17400:3129 1:N:0:AGGAGTGG+AAGGAGTA
ACTCCTACGGGAGGCAGCAGTAAGGGATCTTGCGACAATGGGCGAAAGCCTGACGCAGCAACGCCGCGTGCGGGATGACGGCCTTCGGGTTGTAAACCGCTTTTCGGGGGGAAGAGGAAGGACGGTACCCCCGGAATAAGTCTCGGCTAACTACGTGCCAGCAGCCGCGGTAAAACGTAGGAGGCGAGCGTTATCCGGATTTACTGGGTGTAAAGCGCGTGTAGGCGGTCGTGCAAGTGAGGCGTGAAAG
+
FFFFFFFFFFFFFFFFFFFFFFFFFF:FFFFFFFF:FFFFFFFFFFFFFFFFFFFFFFFF:FFFFFFFFFFFFFFFFFFFFFFFFFFFFFFFFFFFFFFFFFFFFFFFFFFF,FFFFF:FFFFFFFFFFFFFFFF:FFFFFFFFFFFF:FFFFFFFFFFFFFFFFFFFFFFFFFFFFFFFFFFFFFFFFFFFFFFFFFFFFFFFFFFFFFF,FFFFFFFFFFFFFFFFFFFFFFF,FFFF:FFF,FFFFF
@A00920:152:HGHKKDRXX:2:2102:15863:3505 1:N:0:AGGAGTGG+AAGGAGTA
ACTCCTACGGGAGGCAGCAGTAAGGGATCTTGCGACAATGGGCGAAAGCCTGACGCAGCAACGCCGCGTGCGGGATGACGGCCTTCGGGTTGTAAACCGCTTTTCGGGGGGAAGAGGAAGGACGGTACCCCCGGAAGAAGTCTCGGCTAACTACGTGCCAGCAGCCGCGGTAAAACGTAGGAGGCGAGCGTTATCCGGATTTACTGGGTGTAAAGCGCGTGTAGGCGGTCCTGCAAGTGGCGCGTGATAG
+
FFFFFFFFFFFFFFFFFFFFFFFFFFFFFFFFFFFFFFFFFFFFFFFFFFFFFFFFFFFFFFFFF:FFFFFFFFFF:FFFFFF,FFFFFFFF:FFF:FFFFF,FFFFFFFFFF::FF,FFFF:FFF:FFFFFFFFFFFFFFFFFFFFFFFFFF:FFFFFFFFFFF:FF:FFFFF:FFFF:F:FFFFFFFFFFFFFFFFF:FFF,FFFFFFFF:FFFFFF:::,FFFFFFFFFFF:,FFFFFFFFFFF,:F
@A00920:152:HGHKKDRXX:2:2102:7374:3865 1:N:0:AGGAGTGG+AAGGAGTA
ACTCCTACGGGAGGCAGCAGTGGGGAATTTTGCGCAATGGGCGAAAGCCTGACGCAGCGACGCCGCGTGTGCGATGAAGGCCCTTGGGTCGTAAAGCACTGTCGATCGGGACGAAAGCTCCCGGGCTAACATCCCGGGAGATTGACGGTACAGGTAAAGGAAGCACCGGCTAACTCTGTGCCAGCAGCCGCGGTAATACAGAGGGTGCAAACGTTGCTCGGAATTATTGGGCGTAAAGCGCGTGTAGGCG
+
FFFFFFFFFFFFFFFFFFFFFFFFFFFF,FFFFFFFFFFFFFFFFFFFFFFFFFFFFFFFFFFFFFFFF:FFFFFFFFFFFFF:FFFFFFFFFFFFFFFFFFFFFFFFFFFFF:F::F:FFF:FFFFFFF::FF:FFFFF::F:FFF:,,F,FFFFF::FFFFFFFFF:FFFFF:FFFFF:FFFFF,FFFF:FF,FF,FFFF:FFFFF,,FFFFF,F,:FFFF:,FFFFFF:FF:FF,FFFF:FFF,,FF
@A00920:152:HGHKKDRXX:2:2102:29432:5212 1:N:0:AGGAGTGG+AAGGAGTA
ACTCCTACGGGAGGCAGCAGTAAGGGATATTGCGACAATGGGCGAAAGCCTGACGCAGCAACGCCGCGTGCGGGATGACGGCCTTAGGGTTGTAAACATCTTTTCGGGGGGAAGAGGAAGGACGGTACACCCGGAATAAGACTAGGCTAACTACGTGCCAGCAGCCGCGGTAATACGTAGGAGGCGAGCTTTATCCGGATTTACAGGGTGAAAAGCGAGTGAAGGCGGTAGTGCAAGTGAGGCTTGAAAG
+
FFFFFFFFFFFFFFFFFFFFFFFFFFFF,FFFF:FFFFFF,FFFFFF,FFF:FF:,FFFFFFFFFFFFFF:FFF,FFFFF,FFFF,FF,FFFFFFFF,,FF:FF,F,,FFFF:FFF,F,,,,F:,FFF,:FF:,FFF:F,,,F:FFF,FF,FFF,::FFF:FFFF,:,,,,,,,,F:,,F,FF,FFFF:,,F::F::F:FFF:::F,FF,,,F,F::,:,:,FFF:,FFF,:F,,,F,FFFFF,,F:,FF
@A00920:152:HGHKKDRXX:2:2102:1362:5635 1:N:0:AGGAGTGG+AAGGAGTA
ACTCCTACGGGAGGCAGCAGTGGGGAATCTTGCGCAATGGCCGAAAGGCTGACGCAGCGACGCCGCGTGCGGGAGGACGCTTTTCGGAGTGTAAACCGCTGTCAGGTGGGACGAAGGTCCGAGGTAGGCAATGACTTCGGGATGACGGTACCACCAGAGGAAGCACCGGCTAACTTCGTGCCAGCAGCCGCGGTCATACGAAGGGTGCGAGCGTTGTTCGGAATGATTGGGCGTAAAGCGCACGTAGGCG
+
FFFFF:FFFFFFFFFFFFFF:FFFFFFFFF,FFFFF:FFFFFFF,F,FFFFFFFFFFFFFF,FFFFFFFFF,FFFFFFFFF:FFFFFFF:FFFFFFF:FFFFFF,FFFFFFFFFFFFFFFFFFFFFFFFF::FF,FFFFFF:FFFFFF:FFFFFFFFFF,F,FFFFFFFFFFFFFFFFFFFFFFFFFFF:FFFF,F,FFF::FFFFFFFFFFF,F::FFFF,,,,F:F,:FF:FFF,FFFFFFFFFF:FF
@A00920:152:HGHKKDRXX:2:2102:5674:6120 1:N:0:AGGAGTGG+AAGGAGTA
ACTCCTACGGGAGGCAGCAGTGGGGAATCTTGCGCAATGGGCGAAAGCCTGACGCAGCAACGCCGCGTGCGGGATGAAGGCCCTCGGGTTGTAAACCGCTTTCAGTGGGGACGAACCAAGACGGTACCCACAGAAGAAGCCCCGGCCAACTACGTGCCAGCAGCCGCGGTAACACGTAGGGGGCAAGCGTTGTCCGGATTTATTGGGCGTAAAGAGCTCGTAGGTGGCTCAGTAAGTCGGGTGTGAAACC
+
FFFFFFFFFFFFFFFFFFFFFFFFFF,FFFFFFFFFFFFFFFFFFFFFFFFFF:FFFFFF:FFFFFFFFFFFFFFFFFFFFFF:FFFF,FFFFF,:FFFFFFFFF:FFFFFFFFFFFFFFFFFFFFFFF:F,FFFFFFFFF:FFFFF,FFF:F,FFFF:,FFFFFFFFFFF,FF,F,,FFFFFFFFF,:FF:FFFF:F:FF,FFF:,FFFFFF,:FFFF,::FF,F,,:F:FFF::FFFFF:F:F:FFFF
@A00920:152:HGHKKDRXX:2:2102:28592:6887 1:N:0:AGGAGTGG+AAGGAGTA
ACTCCTACGGGAGGCAGCAGTCGAGAATCATTCACAATGGGGGAAACCCTGATGGTGCGACGCCGCGTGGGGGAATGAAGGTCTTCGGATTGTAAACCCCTGTCAAGTGGGAGCAAATTAAAAAGATAGTACCACAATAGGAAGAGACGGCTAACTCTGTGCCAGCAGCCGCGGTAATACAGAGGTCTCAAGCGATGTTCGGAATCACTGGGCGTAAAGCGTGCGTAGGCTGTTTAGTAAGTCGTGTGGG
+
FFFFFFFFFFFFFFFFFFFFFFFFFFFF,FFFFFFFFFFFFFFF:FFFFFFFFFFFFFFF,,FFFFFFF,FFFFFFFFFF:FFFFFFFF:FFFFFF:,FFFFFFF,FFFFF:F:FF:FFFF:FFF,FFF:FFFF:F,,FF:FFFFFFF,FFF,FFFFFFF:FFF:F:FFF:F,FFFFFFFFFFF,FFFF::FF,,F:F,F,FFFF:FFFF:FF:FFF,::F,,F,,FFFF,F:FF,FF:FFFFFF,FF,F
@A00920:152:HGHKKDRXX:2:2102:13232:7842 1:N:0:AGGAGTGG+AAGGAGTA
ACTCCTACGGGAGGCAGCAGTGGGGAATATTGCACAATGGGCGCAAGCCTGATGCAGCGACGCCGCGTGAGGGATGACGGCCTTCGGGTTGTAAACCTCTTTCACCTGGGACGAAGGGGTAACTTGACGGTACCAGGGGAAGAAGCACCGGCTAACTACGTGCCAGCAGCCGCGGTAATACGTAGGGTGCAAGCGTTGTCCGGAATTATTGGGCGTAAAGAGCTCGTAGGCGGCTTGTTGCGTCTGCCGT
+
FFFFFFFFFFFFFFFFFFFF,FFFFF:FFFFFFFFFFFFFFFFFFFFFFFFFFFFFFFFFFFFFFFFFFFFFFFFFFFFFFFFFFFFFF:FFFFFFFFFFFFFFFFFFFFFFFFFFFFFF,FFFFFFFFFF,FFFFFFFFFFFFFFFFFFFFFF,FFFFFFFFFFFFFFFFFFF:FF,FFFF:FFFFF:FF:FFFF,FFFFFFF,:FFFFFFF:FFFFF::FFFF:F:FFFFFFFFFFFFFFF:FF:F:F
@A00920:152:HGHKKDRXX:2:2102:7663:8782 1:N:0:AGGAGTGG+AAGGAGTA
ACTCCTACGGGAGGCAGCAGTAAGGAATATTGCACAATGGGCGCAAGCCTGATGCAGCAACGCCGCGTGCCCGAGGAAGGCCTTCGGGTTGTAAAGGGCTTTTCTGGCTGAAGAGCAAGGACGGTAGGCCAGGAATAAGCGTCGGCTAACTACGTGCCAGCAGCCGCGGTAAAACGTAGGACGCGAGCGTTATCCGGATTTACTGGGCGTAAAGCGCGGGCAGGCGGCTGTTCAAGTCGGACGTGAAAGC
+
FFFFFFFFFFFFFFFFFFFFFF:FFFFFFFFFFFFFFFFFFFFFFFFFFFFFFFFFFFFFFFFFFFFFFFFFFFFFF:FFFFF,FFFFFFFFFF,FFFFFFFFFFFFFFFFFFFF:F:FF:FFFFFFFFF:FF:FFF:FFFFFFFFF:FFFFFFFFFFFF:FFFFFFFFFFFFFFFFFFFFFF:FFFFFFFFFF:FFFFFFFFFF:FFFFF:FFFFFFFFF:FF:FFFFFFF:FFFFF:FF:FFFFFFFF
@A00920:152:HGHKKDRXX:2:2102:1479:8876 1:N:0:AGGAGTGG+AAGGAGTA
ACTCCTACGGGAGGCAGCAGTGGGGAATTTTGGACAATGGGGGCAACCCTGATCCAGCCATGCCGCGTGCGGGAAGAAGGCCTTCGGGTTGTAAACCGCTTTTAGCCGGGACGAAAGGGGCACGGATAACACCCGTGTTCGTTGACGGTACCGGCGGAATAAGCACCGGCTAACTACGTGCCAGCAGCCGCGGTAATACGTAGGGGGCGAGCGTTGTCCGGAATTATTGGGCGTAAAGGGCTCCTAGGCG
+
FFFFFFFFFF:FFFFFFFF:,FFFFFFFFFFF::FFF:FFFFFFFFFFF:FFFFFFFFFFFFFFFFFFFFFFFF:FFFFFFF:FFFFFFFFF,:FFFFFF:FFFFFFFFFFFFF:FFFFFFFFFFFFFFF:FFFFF:FFFFFFFFFFFF,F:FFFFFFFFFFFFFFFFFFF,FFFFFFFFFFF:FFFFFFFFFFFFFFFFFFFFFF::FFFFFFF:FFF::F:::FF::,F:FF:FFFFFFFFFFFFFFF
@A00920:152:HGHKKDRXX:2:2102:5611:8891 1:N:0:AGGAGTGG+AAGGAGTA
ACTCCTACGGGAGGCAGCAGTGGGGAATCTTGCGCAATGGACGAAAGTCTGACGCAGCGACGCCGCGTGGGGGATGAAGGCTTTCGGGTTGTAAACCCCTGTTGCCCGGGACGAACTTCTCTATTCGTAGAGATTGACGGTACCGGGTGAGGAAGCACCGGCTAACACTGTGCCAGCAGCCGCGGTAATACAGAGGGTGCGAGCGTTGTCCGGAATCACTGGGCGTAAAGGGCGCGTAGGTGGCGCGACA
+
F:,,,F:FFFFF::FFFFF::F::FFFF:FFFF::FFFF:FF:FFFFFF,::F,F,FF:FF:FFFFF,FFF,FFFFFF:F:F:FFFF:FF:FFFF:FFFFFFFFF,F:,FFF,FFFF,F::FF,FF,FF:F,FF:::F,,,FF:,,FFF:F,FFFFF,F,FFFFF,,:,FFFF,FFFF:FF,FFF,:FFFF:,F,FFF,FFF,:,:,FFFFFFFFF:F:,F,FFFFF:F,,,,FF:FFF:::FFFFFFF,
@A00920:152:HGHKKDRXX:2:2102:27724:9017 1:N:0:AGGAGTGG+AAGGAGTA
ACTCCTACGGGAGGCAGCAGTAGGGAATTGTTCGCAATGGGCGCAAGCCTGACGACGCAACGCCGCGTGGAGGATGAAGGGCTTCGGCTCGTAAACTCCTTTCGACCGAGATGAATATCCATGGGGCTAATATCCCTGTGGACTGACAGTATCGAGGGAAGAAGCCCCGGCTAACTCCGTGCCAGCAGCCGCGGTACTACGGGGGGGGCAAGCGTTGTTCGGAATTACTGGGCGTAAAGGGTTCGTAGGT
+
FFFFFFFFFFFFFFFFF:FF:FFFFFFFFFFFFFFFFFFFFFFFFFFFFFFFFFFFFFFF:FFFFFFFFFFFFFFFFFFFFFFFFFFFFFFFFFFFFFFFFFFFFFFFFFFFFFFFFFFFFFFFFFFFFFFFFFFFFFFFFFFFFFFFFFFFFFFFFFFFFFFFFFFFFFFF,FFFFFFFFFFFFFFFFFFFFFFF,FFFFFFFFFFFFF:FFFF,FFFFFFF:FFFFFFFFFFFFFFFFFFFFF,FFFF
@A00920:152:HGHKKDRXX:2:2102:3179:9940 1:N:0:AGGAGTGG+AAGGAGTA
ACTCCTACGGGAGGCAGCAGTAGGGAATTTTGCGCAATGGAGGAAACTCTGACGCAGCAACGCCATGTGTGGGATGAAGCATTTCGGTGTGTAAACCACTGTCAGCAGGGAATAAATGGTCGCTTCGGCGGCAGTTGAATGTACCTGCAGAGGAAGCCCCGGCTAACTTCGTGCCAGCAGCCGCGGTAAAACGTAGGACGCGAGCGTTATCCGGATTTAATGGGCGTAAAGCGCGGGCAGGCGGCTGTTC
+
FFFFFFFFFFFFFF:FFFFFFF:FFFFFFFFFFFFFFFFFFFFF:FFFFFFF,:FFFFFFFFFFFF:FFF::FFFFFFFFFFFFFFFFFFFFF::FFFFFFFFFFFFFFFF,FFFFFFFFF,FFFF,FFF:FFFFFF::FFFFFFFFFFFF:FFFFFFFF,FFFFFFFF,FFFFFFFFFFFFFFFFFFFF,,F::FFFFF::FFFFFFFFFFF:F:FF:,::FFFF,FF,FFFFFFF,:FFFFFFF:F:F
@A00920:152:HGHKKDRXX:2:2102:23854:10332 1:N:0:AGGAGTGG+AAGGAGTA
ACTCCTACGGGAGGCAGCAGTGGGGAATTTTGCGCAATGGGCTAACGCCTGACGCAGCAACGCCGCGTGCGGGAAGAAGGCCTTCGGGTTGTAAACCGCTTTCAGAAGGAACGAAACTGACGGTACTTTCAGAAGAAGGTGCGGCCAACTACGTGCCAGCAGCCGCGGTGACACGTAGGCACCAAGCGTTGTCCGGATTTATTGGGCGTAAAGAGCTCGTAGGCGGTTCGGTAAGTCGGATGTGAAAACT
+
,F:F:FFFFFFFFF:FFFFFFFFFFFFFFFFFFFFFFFFFFFFFFFFFFFFFFFFFFFFFFFFFFFFFFFF::F:FFFFFFFF:FFFFFFFFFFFFFFFFFFFFFFFFFFFFFFFFFFFFFFFFFFFFFFFFFFFFFFFFFFFFFF:FFFFFFFFFFF:FFFFFFFFFFFFFFFFF:F,:F:FFFFFFFFFFFFFFFFFFF,F:FFFFFFF:FFFFFF::FFFFF,FFFFFFFFF:FFFFF:FFFFFFFF
@A00920:152:HGHKKDRXX:2:2102:6506:10817 1:N:0:AGGAGTGG+AAGGAGTA
ACTCCTACGGGAGGCAGCAGTGGGGAATCTTGCACAATGGGGGAAACCCTGATGCAGCGACGCCGCGTGAGCGATGAAGCCCTTCGGGGTGTAAAGCTCTTTCGGCAGGGACGATAATGACGGTACCTGAAGAAGACGCTGCGGCTAAATACGTGCCAGCAGCCGCGGTAATACGTAGGCAGCGAGCGTTGTTCGGAGTTACTGGGCGTAAAGAGTGCGTAGGCGGTGTTCCAATTCTGGTGTGAAATCT
+
FFFFFFFFFFFFFFFFFFFFFFFFF:FFFFFFFFFFFFFFFFFFFFFFFFFFFFFFFFFFF:FFFFFFFFFFFFFFFFFFFFFFFFFFFFFFFFFFFFFFFF:FFFFFFFFFFFFFFF::FFFFF:FFF:F,FFF:,FFFFFFFF:F:,FFF:FFFFF:,FFFFFFFF:FFFFF,FFFFFFFFFFF:FFFFFFF,FFF:FF,FFFFFFFFFFFFFFF:FFFF,,FFFFFFFF,F,,FFFFF,F:FF:FFF
@A00920:152:HGHKKDRXX:2:2102:8712:12038 1:N:0:AGGAGTGG+AAGGAGTA
ACTCCTACGGGAGGCAGCAGTAAGGGATCTTGCGACAATGGGCGAAAGCCTGACGCAGCAACGCCGCGTGCGGGATGACGGCCTTCGGGTTGTAAACCGCTTTTCGGGGGGAAGAGGAAGGACGGTACCCCCGGAATAAGTCTCGGCTAACTACGTGCCAGCAGCCGCGGTAAAACGTAGGAGGCGAGCGTTATCCGGATTTACTGGGTGTAAAGCGCGTGTAGGCGGTCGTGCAAGTGAGGCGTGAAAG
+
:,FF,:FFFF:F:FF:FFFFFFF,FFFFFF:FFFFFF:FFFFFFF:F:FFFFF:FFFFFFFFFFFFFFFFFFFFFFFF,FFFF:FFFFFFFFFFFFFFFFFFFFFFFFFFF:FF,FFFFFFFFFFFFFFFF:FF:FFFF:FF:FFFFFFFFFFFFFFFFFFFFFFFFF:FFFFFFFFFF:F:FFFFFFFFFFF:FFFFFFFFF:FFFFFFFF:F:FFFF:F:FFFFFFFFFFFFFFFFFFF,F:,FFFFF
@A00920:152:HGHKKDRXX:2:2102:26295:12179 1:N:0:AGGAGTGG+AAGGAGTA
ACTCCTACGGGAGGCAGCAGTTAGGAATCTTCGGCAATGGGCGCAAGCCTGACCGAGCGACGCCGCGTGAAGGATGAAGGCCCTCGGGTCGTAAACTTCTAAAAGAGGGACGATAGTGACGGTACCTCTTGAAAAGCACCGGCTAACTCCGTGCCAGCAGCCGCGGTAATACGGAGGGTGCTAGCGTTATCCGGAATCACTGGGCGTAAAGGGCGCGTAGGCGGTCTGTTAAGTCCGATGTTAAAGACTG
+
FFF:FFFFFFFFFFFFFFFFFFFFFFFFFFFFFFFFF:FFFFFFFFFFFFFFFF,FFFFFFFFFFFFFFFFFFF:FFFFFFFFFFFFFFFFFFFFFFFFFFF:FFFFFFFFFFFFFFFFFFF:FFFFFFFFFFF:FFFFFFFFFFFFFFFFFFF:FFFFFFFFFFF:FFFFF::FFFFFFFFFFFFFFFFFFFFFFFFFFFFFFF:,F:FFFFFFFFFFFFFFFFFFFF:FFFFFFFFFFF:FF,FFFFF
@A00920:152:HGHKKDRXX:2:2102:17436:13150 1:N:0:AGGAGTGG+AAGGAGTA
ACTCCTACGGGAGGCAGCAGTGGGGAATATTGCGCAATGGGCGAAAGCCTGACGCAGCGACGCCGCGTGCGGGAGGAAGCCCTTCGGGGTGTAAACCGCTGTCAGGAGGGACGAAAGCCAGGGGGAGGGAATGCCCCCGGGAAGGACGGTACCTCCAGAGGAAGCACCGGCTAACTCCGTGCCAGCAGCCGCGGTAATACGGAGGGTGCGAGCGTTGTTCGGAATTATTGGGCGTAAAGCGCACGTAGGC
+
FFFFFFFFFFFFFFFFFFFFFFFFF,FF:FFFFFFFFFFFFFFFFFFFFFFFFFFFFFFFFFFFFFFFFFFFFFFFFFFFFFFFFFFFFFFFFFF:FFFFFFFFFFFFFFF:FFF:FFFFFFFFFFFFFFF:FFFFFFFFFF:FFFFFFFFFFFFFFFFFFF:FFFFFF:FFFFFFFFFFFFFFF:FFF:FFF:F,FFFFFFFF:FF::FFFFF:FF:FFFFFFF,FF:FFFFFF:F,F:FF:FFFFFF:
@A00920:152:HGHKKDRXX:2:2102:8703:13620 1:N:0:AGGAGTGG+AAGGAGTA
ACTCCTACGGGAGGCAGCAGTGGGGAATCTTGCGCAATGCGCGAAAGCGTGACGCAGCAACGCCGCGTGGGGGAGGACGCCTTTCGGGGTGTAAACCCCTTTTCTTGGGGACGACGACCGACGGTACCCGAGGAAGAAGGACCGGCTAACTACGTGCCAGCAGCCGCGGTAATACGTAGGGTCCGAGCGTTGTCCGGAGTTACTGGGCGTAAAGCGCGCGCAGGCGGTCCGTCAAGCAGGGCGTGAAAGC
+
FFFFFFFFFFF,FFF:FFFFFFFFFFFF:FFFFFFFFFFFFFFFFFFFFFFF:FFFFFFFFFFFFFFFFFF,FFFFFFFFFFFFFFFFFFFFFF:FFF::F:,F,FFFFFFFFFFFFF,FF:FF:FFFF:FFFFFFFFFFFFFF,FFFFFFFF,FFF:F::FFFFFFFF,FFF,:F,FFFFFF,FFFFFF:FFFFFFFF:FFFFF,FFFF:F:::F,FFFFFFFFFFFFF::FFFFFF,FFFFFFFFFFF
@A00920:152:HGHKKDRXX:2:2102:13304:15139 1:N:0:AGGAGTGG+AAGGAGTA
ACTCCTACGGGAGGCAGCAGTCGGGAATTTTGCCCAATGGACGAAAGTCTGAGGCAGCAACTCCGCGTGAGGGATGAAGGCTCTCGGGTCGTAAACCTCTTTTCTCAGGGAAGATCCAAGACGGTACCTGAGGAATAAGCCACGGCTAACTACGTGCCAGCAGCCGCGGTAATACGTAGGTGGCAAGCGTTGTCCGGATTTACTGGGCGTAAAGAGCGCGCAGGCGGCTGGTCAAGTCCGATGTGAAATC
+
FFFFFFFFFFFFFFFFFFFFFFFFFFFFFFFFFFFFF:FFFFFFFFFFFFFFFFFFFFFFFFFFFFFFFFFFFFFFFFFFFFFFF:FFFFFFFFFFFFFFFFFFFFFFFFFFFFFFFFFFFFFFFFFFFF:FFFFFFFFFFFFFFFF:FFFFFFFFFFFFFFFFFFFFF::,FFFFFFFFFFFFFFFFFFFFFFFFFFFFFF,FFFFFFF,FFFF:FFFFFFFFFFFFFFFFFFFFFFFFFFFFFFFFFF
@A00920:152:HGHKKDRXX:2:2102:4598:15499 1:N:0:AGGAGTGG+AAGGAGTA
ACTCCTACGGGAGGCAGCAGTGGGGAATATTGCACAATGGGCGAAAGCCTGATGCAGCGACGCCGCGTGAGGGATGACGGCCTTCGGGTTGTAAACCTCTTTCAGCAGGGACGAAGCGCAAGTGACGGTACCTGCAGAAGAAGGAGCGGCCAACTACGTGCCAGCAGCCGCGGTGACACGTAGGCTCCAAGCGTTGTCCGGATTTATTGGGCGTAAAGAGCTCGTAGGCGGTTTAGTAAGTCGGGTGTGA
+
FFFFFFFFFFFFFFF:FFFFFFFFFFFFFFFFFFF:FFFFFFFFFFFFFFFFFFFFFFFFFFFFFFFFFFFFFFFFFFFFFFFFFFFFFFFFFFFFFFFFFFFFFFFFFFFFFFFFFFFFFFFFFFFFFFFFFFFFFFFFFFFFFFFFFFFFFF:FFFFFFFFF:FFFFFFFFFFFFFFF:FFFFFFFFFFFFFFFFFFFF:FFF:FFFFFFFFFFFFFFFFFFFF:FFFFFFFFF:FFFFFFFFFFFFF
@A00920:152:HGHKKDRXX:2:2102:16622:15499 1:N:0:AGGAGTGG+AAGGAGTA
ACTCCTACGGGAGGCAGCAGTGGGGAATATTGGACAATGGGCGCAAGCCTGATCCAGCCATGCCGCGTGAGTGAAGAAGGCCTTCGGGTTGTAAAGCTCTTTTGTTGGGAAAGAAAAGCTTCCGGTTAATAACCGGGGGTCCTGACGGTACCCAAAGAATAAGCACCGGCTAACTTCGTGCCAGCAGCCGCGGTAATACGAAGGGACCAAGCGTTGTCCGGATTCATTGGGCGTAAAGAGCTCGTAGGCG
+
FFFFFFFFFFFFFFFFFFFFFFFFFFFFFFFFFFFFFFFFFFFFFFFFFFFFFFFFFFFFFFFFFFFFFFFFFFFFFFFF:FFFFFFFFFFF,FFFF:FFF:FFFFFFFFFFF:FFFFFFFFFFFFFFFFFFFFFFFFFFFFFFFFFFFFFFFFFFFF:FFFFFFFFFFFFFFFFFFFFFFFFFFFFFFFFFFF,FFFFFFFF:FFFF:FFFF:FF::FFF,FFFFFFFFFFFFFFFFFFFFF:FFFFFF
@A00920:152:HGHKKDRXX:2:2102:5258:17206 1:N:0:AGGAGTGG+AAGGAGTA
ACTCCTACGGGAGGCAGCAGTAAGGGATCTTGCGACAATGGGCGAAAGCCTGACGCAGCAACGCCGCGTCCGGGATGACGGCCTTCGGGTTGTAAACCGCTTTACGGGGGGAAGAGGAAGCACGGAACCCCCGGAATAATAAACGGCTAAGAACTTGCCCGCAGCCGCGGTAAAACGAAGGAGGCGAGCGTAAACCGGATTAACTGGGTGTAAACCGCGTGTAGGCGGACGTGCACGTTAGGCGGGAAAG
+
F:FFF:FFFFFFFFFFFFFFF:FFF:FFF:FFF,FFFFFFF,FFFF:,F,FFFFF:F:,FFFFFF:FFF,FFFFFF,,FF:FFF:FFF:F:FFFFFF,:FFFF,FFFFF:FFF,,F,F,F,FFF,,:FFF:FF:FF,F::,F,FF,F,:F,,FF,F,F:,F:,FF:,FF,F,FFF:FF:F,,FF,,:FF,:,F,::F,:FF,,FFFFFF:,:FF,:,FFFF,,F,,F,,F,F:FF,::,:F,::,,F:::
@A00920:152:HGHKKDRXX:2:2102:6135:17973 1:N:0:AGGAGTGG+AAGGAGTA
ACACCTACGGGAGGCAGCAGTCGGGAATTTTGGGCAATGGGCGAAAGCCTGACCCAGCAACGCCGCGTGAAGGATGAAGTCTTTCGGGATGTAAACTTCGTAAGAATAGGAAGAATAAATGACGGTACTATTTGTAAGGTCCGGCTAACTACGTGCCAGCAGCCGCGGTAATACGTAGGGACCAAGCGTTGTTCGGATTTACTGGGCGTAAAGGGCGCGTAGGCGGCGTGTTAAGTCACTTGTGAAATCT
+
:F,F,FFFF,,F::,F:FFF:FF::,F,F,:F,F:FFFFF::FFFF:,FFF:FFFFFFF,:F,FFF,,FFFFFFF:FF::FFFFFFFFFF:FF:F,FFFFFF:FFFFF,FFFFF:::::FFFFFFF,F:FFFFFF::FFFFFFFFFF:FF:FFFFFF:FFFFF,F:FF::,FFFFFFFFFFFFFFFFFFF:FFFFFF,:F:FFF,F,:FFF,,F:FFFFFFFFFFFF,::FF:FFFFFFF,:FFFF::FF
@A00920:152:HGHKKDRXX:2:2102:11885:19601 1:N:0:AGGAGTGG+AAGGAGTA
ACTCCTACGGGAGGCAGCAGTGGGGAATATTGCGCAATGGGCGGAAGCCTGACGCAGCGACGCCGCGTGGGGGATGACGGCCTTCGGGTTGTAAACCTCTTTCAGCAGGGACGAAGTTGACGTGTACCTGTAGAAGAAGCGCCGGCTAACTACGTGCCAGCAGCCGCGGTAATACGTAGGGCGCAAGCGTTGTCCGGAATTATTGGGAGTAAAGAGCTCGTAGTTGGCTGGATGCGTCTGACTTGAAAGC
+
F:F::F,:::FFFFFFFFFFF:,FFFF::FF,FFFFFF,FFFFF:FFFFFFFF:,::FFF,FFFFFFFFFFFFF:::FF,::,FFFFFF:F,FFF:FFFF:FF:,FFFFFFFFFFF:F,FF:FFF:FF:F,F:FF,FFFFFFF,F,,FFFF:FFFFFFF:FF,FFF:F:,:FF:,FF:F,F:FFFFF,,::F:FFF,FF,FFFFFFF,FFFFF:FFFF:,FF:,FFF:F,,,,,:FF::FFF,F:FFFFF
@A00920:152:HGHKKDRXX:2:2102:13214:20181 1:N:0:AGGAGTGG+AAGGAGTA
ACTCCTACGGGAGGCAGCAGTGGGGAATATTGCACAATGGGCGCAAGCCTGATGCAGCGACGCCGCGTGAGTGATGAAGGCCCTCGGGTTGTAAAGCTCTGTCGGGAGGGACGAAAAAGCGCGGGTAACGCCGTGACTTGACGGTACCTCCAAAGGAAGCACCGGCTAACTCTGTGCCAGCAGCCGCGGGAATACAGGGGGTGCACGCGTTGTTCGGCATTCCTGGGCGTAAAGCGCGTGTAGGCGGAAG
+
F:FFFFFFFFFFFFFFFFFFFFFFFFF,FFFFFFFFFFFFFFFFFFFFFFFFFFFFFFF:FFFFFFFFFFFFF:,F:FFFFFF,,FFF,:FFFF,FFFFFF:FFFFFFFF,FF,,:,FFFFFFFFF:FFFFFFFFF,FFF::FFF:,FF:F,F:F:,:FF,FFFF,FFF::F,FFF:FFFF:FF,FFFF,F,FFF,F,FFF,FFF:FFF:,FF::FF,:FF,:,F:F::,,:,:F:FFFF:,FF::F,F,
@A00920:152:HGHKKDRXX:2:2102:4435:20322 1:N:0:AGGAGTGG+AAGGAGTA
ACTCCTACGGGAGGCAGCAGTGGGGGATATTGCACAATGGGGGAAACCCTGATGCAGCGACGCCGCGTGGAGGAAGAAGGTTTTCGGATTGTAAACTCCTGTCGTTAGGGACGATAATGACGGTACCTAACAAGAAAGCACCGGCTAACTACGTGCCAGCAGCCGCGGTAAAACGTAGGGTGCAAGCGTTGTCCGGATTTATTGGGCGTAAAGCGCGCGCAGGCGGCTATGTAAGTCTGGTGTTAAAGCC
+
FFFFFFFFFFFFFFFFFFFF:FFFFFFFFFFFFFFFFFFFFFFFFFFFFFFFFFFFFFFFFFFFFFFFFFFFFF:FFFFFFFFFFFFFFFFFFFFFFFFFFFFFFFFFFF:FFFFFFFFFFFFFFFFFFFFFFFFFFFFFFFFFFFFFFFFFFFFFFFFFFFFFFFFFFFFFFFF:FFFFFFFFFFFFFFFFFFFFF,F,FFFFFFFFFF::FFFFFFFFFFFFFFF:FFFFF,FFFFFFFFFFFF,FFF
@A00920:152:HGHKKDRXX:2:2102:5132:20807 1:N:0:AGGAGTGG+AAGGAGTA
ACTCCTACGGGAGGCAGCAGTGAGGAATATTGGTCAATGGCCGAGAGGCTGAACCAGCCACGTCGCGTGAAGGAAGAAGGATCTATGGTTTGTAAACTTCTTTTATAGGGGAATAAAGTGGAGGACGTGTCCTTTTTTGTATGTACCCTATGAATAAGCATCGGCTAACTCCGTGCCAGCAGCCGCGGTAATACGTAGGTGGCAAGCGTTGTCCGGACTTATTGGGCGTAAAGCGCGCGCAGGCGGCTTA
+
F,FF,,FFF::F:F:FFFFFFFFFFFFF:FFF:FFFFFFFF:FFFF:FFFFF,FFFFFFF,FFFFF:FFFF:,::FF,:FFFFFFF:FF,FFFFFFF:FFF,FFFFFF,FFFFF,FF:,FFF,FFFF,FF,FF,FFFF,:FF:F:F,F,FFFFFFFFFFFFFFF:FFFFFF:FFFFFFF:FFF:FFFFFF:FF:FF,FFFF:FF,FFF:F,F,FF:F,FFF,FFFFFFFFFFF:FFFFFF:FFFFF,FF,
@A00920:152:HGHKKDRXX:2:2102:26639:21104 1:N:0:AGGAGTGG+AAGGAGTA
ACTCCTACGGGAGGCAGCAGTTTCGAATCATTCACAATGGGCGAAAGCCTGATGGTGCGACGCCGCGTGGGGGACGAAGGTCTTCGGATTGTAAACCCCTGTCACCGGGGACAAAACGTTGTTTGTTAATAGCAGACGACCTGATTTAACCCGGAGAGGAAGCAGTGGCTAACTCTGTGCCAGCAGCCGCGGTAATACGGAGGGTGCAAGCGTTATCCGGAATCACTGGGCGTAAAGGGCGCGTAGGCGG
+
FFFFFFFFFFFFFFFFFFFFFFFFFFFFFFFFFFFFFFFFFFFFFFFFFFFFFFFFFFFFFFFFFFFFFFFFFFFFFFFFFFFFFFFFFFFFFFFFFFFFFFFFFFFFFFFFFFFFFFFFF:FFFFFFFFFFFFFFFFFFFFFFFFFFFFFFFFFFFFFFFFFFFFF:FFFFFFFFFFFFFFFFFFFFFFFFFF:FFFFFFFFFFFFFFFF:FF:FFFFFFFFFFFFFFFFFFFFFFF:F:FFFFFFFFF
@A00920:152:HGHKKDRXX:2:2102:11071:22138 1:N:0:AGGAGTGG+AAGGAGTA
ACTCCTACGGGAGGCAGCAGTAACGAATCTTCCGCAATGGGCGAAAGCCTGACGGAGCAATGCCGCGTGCGGGATGAAGTCCTTCGGGATGTAAACCGCTGTCAGGGTTTAGGAACACAATGACCAAACCCAGAGGAAGGGCCGGCTAACTCTGTGCCAGCATCCGCGGTAATACAGAGGGCCCGAGCGTTACGCGGAATCACTGGGCTTAAAGGGTGCGTAGGCGGCGGCGTAAGTGCTTTGTGAAATC
+
FFFFFF:FFFFFFFFFFF:FFFFFF,FFFFFFFFFFFFFFFFFFFFFFFFF:FFFFFFFFFFFFFFFFFFFFFFFFFFFFFFFFFFFFF:FFFFF:FFFFFF,F:FFFFFFFFFFFFFFFFFF:FFF:F,FF::F:FFF,FFFF,FFFFFFFFFFFF:FFFF,FFFFFFFFFFFFF,F:F,FFF:FFFFF,FF,F,FFFFFFFFF,FFFF,FFFFFFFFFFF,FF:FFFFFFFFFFFF:F,FFFF:FFFF
@A00920:152:HGHKKDRXX:2:2102:31141:22138 1:N:0:AGGAGTGG+AAGGAGTA
ACTCCTACGGGAGGCAGCAGTGGGGAATTGTTCGCAATGGGCGCAAGCCTGACGACGCAACGCCGCGTGGAGGATGAAGATCTTCGGGTCGTAAACTCCTGTCGAATGGGACGAACGGGTTGTGGGTGAACAGCCCGCAACCGTGACGGTACCGTTAAAGGAAACCCCGGCTAACTCCGTGCCAGCAGCCGCGGTAATACGGGGGGGGTAAGCGTTGTTCGGAATTACTGGGCGTAAAGGGCTCGTAGGC
+
FFFFFFFFFFFFFFFFFFFFFFFFFFFFFFFFFFFFFFFF:FFFF:FFFFFFFFFFFFFFFFFFFFFFFFFFFFFFF:FFFFFFFFFFFFFFFFFFFFFFFFF,FFFFFFFFFFFFFFF::FFF,FFFFFFFFFFFFFFF:FFFFF:FFFFFFFFF,FFFFF,FFFFFFFFFFFFFFFFFFFFFFF:FF:FFF,F:FFFFFFFFFFFFFFFFF:FFFFF:FFFFFFFFFF:FFFF,FFFFF,FFF:FFFF
@A00920:152:HGHKKDRXX:2:2102:2853:22247 1:N:0:AGGAGTGG+AAGGAGTA
ACTCCTACGGGAGGCAGCAGTAAGGAATATTGCACAATGGGCGCAAGCCTGATGCAGCAACGCCGCGTGCCCGAGGACGGCCTTCGGGTTGTAAAGGGCTTTTCTGGCTGACGAGGACGGACGGTAGGCCAGGAATAAGCGTCGGCTAACTACGTGCCAGCAGCCGCGGTAAAACGTAGGACGCGAGCGTTATCCGGATTTACTGGGCGTAAAGCGCGGGCAGGCGGTGGTCCAAGTCGGACGTGAAAGC
+
FFFFFFFFFFFFFFFFFFFFFFFFFFFFFFFFF:FFFFFFFFFFFFFFFFFFFFFFFFFFFFFFFFFFFFFFFFFFFFFFFFF:FFFFFFFFFFFFFFFFFFFFFFFFFF:FFFFFF,FFFFFFFFFFFF:FFF:FFFFFFFFFFFFFFFFFFFFFFF:FFFFFFFFFFFF,FFFFFFFFFFFFFFFFFFF:FF:FFFFFFFFFFFFFFFF:FFFFFFFFFFFFFF:FFF:FFF:FF:FFFFFFFF:FF:
@A00920:152:HGHKKDRXX:2:2102:17689:22326 1:N:0:AGGAGTGG+AAGGAGTA
ACTCCTACGGGAGGCAGCAGTAAGGAATATTGGTCAATGGACGCAAGTCTGAACCAGCCATGCCGCGTGAAGGATGAAGGTCCTCTGGATTGTAAACTTCTTTTATATGGGACGAAACCCGGGCATTCCTGCCCGATTGACGGTACCATAGGAATAAGCACCGGCTAACTTCGTGCCAGCAGCCGCGGTAATACGAAGGGTGCAAGCGTTAATCGGAATTACTGGGCGTAAAGCGTGCGTAGGCGGTTCG
+
FF:FFFFFFFFFFFFFFFFFFFFFFFFFFFFFFFFFFFFFFFFFFFFFFFFFFFFFFFFFFFFFFFFFF:FFFFFFFFFFFFFFFFFFFFFFF:FFFFFFFFFFFFFFFFFFFFFFFFFFFFFF,FFFFFFFFFFFFFFFFFFF:FFF:FFFFFFFFFFFFFFFFF:FFFFFFFF:FFF:FFFFFFFFFFFFFFFFFFFFFFFFFFF:FFFFF::FFFF::FFFFFFFFFFFF:FFFFFFF:FFFF,F:F
@A00920:152:HGHKKDRXX:2:2102:1479:22999 1:N:0:AGGAGTGG+AAGGAGTA
ACTCCTACGGGAGGCAGCAGTGGGGAATATTGGACAATGGGCGCAAGCCTGATCCAGCCACGCCGCGTGAGTGATGAAGGCCTTCGGGTCGTAAAGCTCTGTGGGGAGGGACGAACCGCTGAACGTTAATAGCGTTCAGCATGACGGTACCTCCTTAGCAAGCACCGGCTAACTTCGTGCCAGCAGCCGCGGTAATACGAAGGGTGCAAACGTTGCTCGGACTTAGTGGGCGTAAAGCGCGCGCAGGCGG
+
F:,FFFFFFFF,F:FFFFFFFFFFFFFFFFFFF:FFF:FFFFFFF::FFFFFFFFFFFFFFFFF:FF,FFF:FFFFFFFFFFFFFFFFFF:F,F:FFFF,F::FFFFFFFFFFF:FFFFFFFFFFFF,FFFFFFFF:FFFFFFFFFFFFFFFF:F,FFFFF::FFFFFF:::FFFFFFFFFF:F:FFFF:F:F:FFFFF:,FFFFFFFFF:FFFFFFFFFF,F:F,FF,FFFFF:,FFF,F:F::FFFFF
@A00920:152:HGHKKDRXX:2:2102:23999:24956 1:N:0:AGGAGTGG+AAGGAGTA
ACTCCTACGGGAGGCAGCAGTGGGGAATTTTCCGCAATGGGCGAAAGCCTGACGGAGCAACGCCGCGTGAGGGAGGAAGGCCTGTGGGTTGTAAAGCTCTTTCGGCAGGGACGATAATGACGGTACCTGAAGAAGAAGCTGCGGCTAACTACGTGCCAGCAGCCGCGGTAATACGTAGGCAGCGAGCGTTGTTCGGAGTTACTGGGCGTAAAGAGTGCGTAGGCGGTTTTCTAAGTTTGGTGTGAAATCT
+
:FFFFFFFFFFFFFFFFFFFFFFFFFFFFFFFFF:,F,FFFFFFF,FFF:FFFFFFFFFFFFFFFFF,FFFFFFFFFFFFFF,:FFFFFF,FFFFFFFFFFFFFFFFFFFFFFFFFFFFFFFFFFFF:FFFFF:FFFFFFFFFFFFFFFFFFFFFFFFFFFFFFFFFF,F:FFFFFFFFFFFFFFFFFFFFFFFFFF:FFFFF:,FFFF:FFF:FFFFFFFFFFFFFFFFFFFF::FFFFFFFFFFFFF:
@A00920:152:HGHKKDRXX:2:2102:1850:25050 1:N:0:AGGAGTGG+AAGGAGTA
ACTCCTACGGGAGGCAGCAGTCGGGAATTTTGGGCAATGGGCGAAAGCCTGACCCAGCAACGCCGCGTGAGGGATGAAGTATTTCGGTATGTAAACCTCGAAAGAATAGGAAGAATAAATGACGGTACTATTTATAAGCTCCGGCTAACTACGTGCCAGCAGCCGCGGTAATACGTAGGGAGCAAGCGTTGTTCGGATTTACTGGGCGTAAAGGGCGCGTAGGCGGCATATTAAGTCAGCTGTGAAATCT
+
F:F,F,F,,:FFFFFFF,FFFFFFF,:,FFFF,FF:,FFFFFFFFFFFFFFFFFF:FFF:FF::FFF,:FF:FFFFFF,FFF,FFFFF:F:FFFFFFFFFF:F:FFF:FF:FFF:FFFFFFFFF:FFFF,FFFFFF:F:FFFFFFF:FFF,:FFFFFFFFFF:FFFFF:F,FFFF,:FFFFFFFFFFF,FFFF:FF:FFF:F:,FFFFF:FFFFFFF:FFFFF:FFFF,F::,:FFF:F::F:F:F:F::
@A00920:152:HGHKKDRXX:2:2102:16215:27038 1:N:0:AGGAGTGG+AAGGAGTA
ACTCCTACGGGAGGCAGCAGTGAGGAATATTGGTCAATGGGCGAGAGCCTGAACCAGCCAAGTAGCGTGAAGGATGAAGGTCCTACGGATTGTAAACTTCTTTTATACGGGAATAAAGTATCCTACGTGTAGGATTTTGTATGTACCGTATGAATAAGCATCGGCTAACTCCGTGCCAGCAGCCGCGGTAATACGGAGGCTGCGAGCGTTATCCGGATTTATTGGGTTTAAAGGGAGCGCAGACGGGAGA
+
FFFFFFFFFFFFFFFFFFFFF:FFFFFFFFFFFFFFFFFFF:FFFFF:FFFFFFFFFF::FFFFFFFFFFFFFFF:FFFF:FFFFFFFFFFFFFFFFFFFFFFFFFFFFFFFFFFFFFFFFFFF:FFFF:FFFFFFFFFFFFFFFFFFF,FFFFFFF:FFFFF:FFFFFFFFFFFFFFFFFFFFFFFFFFFFFFFFFF:,FFFFFFFF:::FFFFFFFFFFF,FFFFFFF:F,F,,:FFF,FF:,FFFFF
@A00920:152:HGHKKDRXX:2:2102:8079:28040 1:N:0:AGGAGTGG+AAGGAGTA
ACTCCTACGGGAGGCAGCAGTAAGGGATCTTGCGACAATGGGCGAAAGCCTGACGCAGCAACGCCGCGTGCGGGATGACGGCCTTCGGGTTGTAAACCGCTTTTCGGGGGGAAGAGGAAGGACGGTACCCCCGGAAGAAGTCTCGGCTAACTACGTGCCAGCAGCCGCGGTAAAACGTAGGAGGCGAGCGTTATCCGGATTTACTGGGTGTAAAGCGCGTGTAGGCGGTCCTGCAAGTGGCGCGTGAAAG
+
:::FFFF::FFFFFFFFF:F,FFFFFFFFFFFFF:FFFFFFFFFFFFFFFFFF:FFFFFFFFFFFFFFFFFFFF:FFFFFFFFFFFFFFFFFFF:FFF:FFFFFFFFFFFFF,FFFF::FFFFFFFF:FFF:FFFFFFFFFFFFFFFF:FFFFFFFFFFFFFFF:FFFFFF::F:FFFFFFFFFF:FFFFFFFFFFFFFFFF:FFF:FFFFFFFFFF:F:FFFFFFFFF:FFFFF:FFFFF:FFFFFFFF
@A00920:152:HGHKKDRXX:2:2102:3803:28338 1:N:0:AGGAGTGG+AAGGAGTA
ACTCCTACGGGAGGCAGCAGTGGGGAATCTTGCGCAATGGCCTAACGGCTGACGCAGCGACGCCGCGTGTGGGATGAAGCTCCTCGGAGTGTAAACCACTGTTGCCCGGGACGAATAGCTCGATTAATCGAGCCTGACGGTACCGGGTGAGGAAGCACCGGCTAACTCCGTGCCAGCAGCCGCGGTAATACGGGGGGTGCGAGCGTTGTCCGGAATCACTGGGCGTAAAGGGCGCGTAGGTGGTTTGATA
+
FFFF,,FFFFFF:FFFFFFFFFFFFF,FFFFFFFFFFFFFFFF:FFFFFFFF::FFFFFFFFFFFFFFF:FFFF:FFFFFFF:FFF:FFFFFFFFFFFFFFFFFFFFFFFFFF:FF:FFFFFF:FFFFF,FF,FFFFF,FFFFFFFFFFF:FF:F:FFFFFFFFFFFF:FFFF:FF,FF:F,FFFFFFFFF:F:FFFFFFF,F:FFF,FFFFFF:FFFF,FFFFF:,FFF,,F:F:FF,FF:FFFFFF:F
@A00920:152:HGHKKDRXX:2:2102:24532:29669 1:N:0:AGGAGTGG+AAGGAGTA
ACTCCTACGGGAGGCAGCAGTAGGGAATCTTCCGCAATGGACGAAAGTCTGACGGAGCAACGCCGCGTGAGCGATGAAGGCCTTCGGGTCGTAAAGCTCTGTTGTTAGGGAAGAACAAGTATCGGAGTAACTGCCGGTACCTTGACGGTACCTAACCAGAAAGCCACGGCTAACTACGTGCCAGCAGCCGCGGTAATACGTAGGTGGCAAGCGTTGTCCGGAATTATTGGGCGTAAAGCGCGCGCAGGCG
+
FF,F:FFFF,:F:F:F:::::FF:FFFFFFF:FFFFFF:FFF:FF:FFF,F:F:FFF,FFF:FFF::F:FFFFFFFFFFFFFFFFFFF,FF,FFFF:FF,FFFFFF:::FFF:FFF,:FFFFFFFFFFFFFFF::FFF:F:FF:FFF:FFFFFFFFFFF:FF:FFFFFFF:FFFFFFF::FFFFFFF:FFFFFFFFFFFF,FF:FFFFFFFFFFF::FFFFFF,FFFFF:FFFF:F::F,:F:FFF::FF
@A00920:152:HGHKKDRXX:2:2102:23339:29794 1:N:0:AGGAGTGG+AAGGAGTA
ACTCCTACGGGAGGCAGCAGTAAGGGATCTTGCGACAATGGGCGAAAGCCTGACGCAGCAACGCCGCGTGCGGGATGACGGCCTTCGGGTTGTAAACCGCTTTTCGGGGGGAAGAGGAAGGACGGTACCCCCGGAAGAAGTCTCGGCTAACTACGTGCCAGCAGCCGCGGTAATACGTAGGGTGCAGGCGTTAATCGGAATTACTGGGCGTAAAGCGTGCGTAGGCGGCCACCGCAAGTCGACTGTGAAA
+
:FFF,F:FFF:F::FFFFFFFFFFFFFFFFFFFF:FFFFFFFFFFFFFFFFFFFFFFFFFFFFFFFFFFFFFFFFFFFFFFFFFFF:FFFFFFFFFFF:FFFFFFFFFFFFFFFFFFF::FFFFFFF:FFFFFFFFFFFF:FFFFFFFFFFFFFFFFFFFFFFFFFFFFFFFFFFFFF::FFFFFFFFFFFFFFF:FFF,FFFFFFFFFFFFFF:FF:FFFFFFFF:FF:FFF,:F::F:FFFFFFFFFF
@A00920:152:HGHKKDRXX:2:2102:7247:29857 1:N:0:AGGAGTGG+AAGGAGTA
ACTCCTACGGGAGGCAGCAGTGGGGAATATTGGACAATGGGGGCAACCCTGATCCAGCCATGCCGCGTGTGTGAAGAAGGCCTTCGGGTTGTAAAGCACTTTAAGCAGGGAGGAAGGCCTTGAGGTTAATACCCTTGAGGATTGACGTTACCTGCAGAATAAGCACCGGCTAACTCCGTGCCAGCAGCCGCGGTAATACGGAGGGTGCAAGCGTTAATCGGAATTACTGGGCGTAAAGAGCGCGTAGGCG
+
FFFFFFFFFFFFFFFFFFFFFFFFFFFFFFFFFFFFFFFFFFFFFFFFFFFFFFFFFFFFFF:FFFFFFFFFFFFFFF:FFF:FFFFFFFFFF:FFFFFFFF::,FFFFFFFFFF:FFFFFFFFFFFFFFFFFFFFF:FFFF:FFFFFFFFFF,FFFFF:FFFFFFFF,FFFFFFFFFFFFFFFFFF:FFFFFFF,FFF,F:FFFFFFF,FFF,:FFFFFFF:FF,F:FF,F::F:FF,:,FFF:FF,FF
@A00920:152:HGHKKDRXX:2:2102:10095:29966 1:N:0:AGGAGTGG+AAGGAGTA
ACTCCTACGGGAGGCAGCAGTGGGGAATTGTTCGCAATGGGCGCAAGCCTGACGACGCAACGCCGCGTGGGGGATGAAGGTCCTCGGATTGTAAACCCCTGTTGGGTGGGACGAACACTTTCGTGGTGAACAGCCATGGAAGCTGACGGTACCACCTGAGGAAGCCCCGGCTAACTCTGTGCCAGCAGCCGCGGTCATACAGAGGGGGCAAGCGGTGTTCGGAATTACTGGGCGTCAAGGGCGCGTAGGC
+
:FFFFFFFFFFFFFFFFFFFFFFFFFF:FFFFFFFFFFFFFFFFFFFFFFFFFFF:FFFFFFFFFFFFFFFFF::F:FF:FFFFFFFFFFFFFFFFFFFFFFFFFFFFFF:FFFFFFFFFFFFFFFFFF:FF:FFFFF:F,FFFFFFFF,FFFFFF:F:FFFFFFFFFFFFFFFFFFF:FFFFFFFFFFF:FFF:,FFFFFFFFF:FFF,FFFF,F:::FFFFFFF:FFFFFF:FFF:FF:F:F,,FF:F
@A00920:152:HGHKKDRXX:2:2102:26747:30279 1:N:0:AGGAGTGG+AAGGAGTA
ACTCCTACGGGAGGCAGCAGTGAGGAATTTTGCGCAATGGAGGCAACTCTGACGCAGCCACGCCGCGTGCAGGAAGACCCCCCTATGGGGTGTAAACTGCTTTTCTGTGAGAAGAAGGCCCCGTTTTGCGGGGAGTGACGGTATCGCAGGAATAAGCACCGGCTAACTCCGTGCCAGCAGCCGCGGTAATACGGAGGGTGCAAGCGTTGTCCGGAATTATTGGGTGTAAAGGGTGTGCAGGCGGGGCGGT
+
FFFFFFFFFFFFFFFFFFFFFFFFFFF,FFFFFFFFFFFFFFFFFFFFFFFFFFFFFFFFFFFFFFFFFFFFFFFFFFFFFFFFFFFFFFFFFFFFFFFFFFFFFFFFFFF:FFFF:FFFFFFFFFFFFFFFFFFFFFFFFF:FFFFFFFFFFFFFFFFFFFFFFFFFFFFFFFFFFFFFFFFFFFFFFFFFFFFFFFFFFFFFFFF:FFFFFF,FFFFFFFFFFFFFFFFFFFFF:F,FFFFFFFFFFF
@A00920:152:HGHKKDRXX:2:2102:30852:30530 1:N:0:AGGAGTGG+AAGGAGTA
ACTCCTACGGGAGGCAGCAGTGGGGAATCTTGGACAATGGGGGCAACCCTGATCCAGCGACGCCGCGTGGGTGACGAAGGCCTTCGGGTTGTAAAGCCCTTTTCTCGGGGACGATGATGACGGTACCCGAGGAATAAGCACCGGCTAACTCCGTGCCAGCAGCCGCGGTAAGACGGAGGGTGCTAGCGTTGTTCGGATTTACTGGGCGTAAAGGGCGCGAAGGCGGCCGGATCAGTCGGGTGTGAAAGCC
+
F,FFF,FF::F:,:F,FFFFFFFFFFF,F,::FFFFFFFFFFF,FFFFFFFF:FFFFFF:F:FF:FF::,:FFFFFFFFFFFFFF:FFFFFFF::FFFFFFFFFFFF:FFFF:FFFFFFFFF,FFFFFFFFF,FFFFFFFFFFFFFFFFFFFFFFF:FFFFF:FFFF:FF:FFFFF:,FFFF::FF,FFFFFFFFF:FFFF,FFFF,FF:FF:FFFFFF,FF:FFFFFF:FFFF:FF,F:FFFFFFF,FF
@A00920:152:HGHKKDRXX:2:2102:30915:30953 1:N:0:AGGAGTGG+AAGGAGTA
ACTCCTACGGGAGGCAGCAGTGGGGAATTGTTCGCAATGGGCGCAAGCCTGACGACGCAACGCCGCGTGGAGGATGAAGATCTTCGGGTCGTAAACTCCTGTCGAGTGGGAAGAAACGTTTCGGGGCCAACACCCCCGGAATTTGACGGTACCACTAAAGGAAGCCCCGGCTAACTCCGTGCCAGCAGCCGCGGTAATACGGGGGGGGCAAGCGTTGTTCGGAATTACTGGGCGTAAAGCGTGCGTAGGT
+
FFFFFFFFFFFFFFF:FFFFFFFFFFFFFFFFFFFFFFFFFFFFFFFFFFFFFFFFFFFFFFFFFFFFFFFFF:FFF:FFFFFFFFFFFFFFFFFFFFFFF:FFFFFFFF:FFFFFFFFFFFFFFFFFFFFFFFFFFFFFFFFFFFFFFFFFFFFFFFFFFFFFFFFFFFFF:FFFFFFFFFFFFFFFFFFFFFFF,FFFFFFFFFFFFF,FFFFFFFF::FFFFFFFFFF:FFFFFFF:FFFFF,FFFF
@A00920:152:HGHKKDRXX:2:2102:16703:31046 1:N:0:AGGAGTGG+AAGGAGTA
ACTCTACGGGAGGCAGCAGTGAGGAATCTTCCACCATGGGCGAAAGCCTGATGGAGCAACGCCGCGTGCCGGATCAAGGCCTTCGGGGTTTAAACCACGTTTGCCGAGGACGATGAGGACGCGAGCGGGTGAAACAGCCCGGGCTCCCTGCGTGCCAGCAGGCGCGGTAATACGCAGGGTGCCAGCGTGCTCCGGGTGTAAGGGGGGTAGAGGGTGCGTTAGCGGTTGACTAAGTCCGTGGTGTACGCGG
+
,FFF:FFFFF:FFFF,FFF:,:FFF,:F:FF,F:,FFFFFF::FFFFF,,,F,FF,:F,F::F:F,:,F:F:,:,,F:FFFFFF,FF,F,F:FF,F,F,FFFF,:,,FFFF::,:,,,FF,,,,,F,,,,F:,,,FF:,F,,F,:,,:,:FF:,:,FF:F,,FF::FFF:FFF,,,FF,,:,,:F,:,,:F,,,,,:F:,,:F,F,,F,,F:FF,,FF,,,F,,,,,F:,F:FFFF,F,::,F,F,FFFF
@A00920:152:HGHKKDRXX:2:2102:11695:31829 1:N:0:AGGAGTGG+AAGGAGTA
ACTCCTACGGGAGGCAGCAGTGGGGAATATTGGACAATGGGCGCAAGCCTGATCCAGCAATGCCGCGTGGGTGAAGAAGGCCTTCGGGTTGTAAAGCCCTTTTGTCCGGAAAGAAAAGTCTTCGGTTAATACCCGGGGATCCTGACGGTCCCGGAAGAATAAGCACCGGCTAACTTCGTGCCAGCAGCCGCGGTAAAACGTAGGAGGCAAGCGTTATCCGGAGTTACTGGGCGTAAAGCGCGTGCAGGTG
+
FFFFFFF:FFFFFF:F:FFFFFFF:FFFFFFFFFFFF,FFFFFFFFFFFFFFFFFFFFF::FFFFFFFFFFFFF::FFFFFFFFFF:FFFFFFFFFFF,FFFFFFFFFFFFFFF:F::,FFFFFFFFFFFFFFF,:FFFF,FFF:FFF:,FFFFFFFFFFFFF,FFFFFFFFFFFFFFFFFFFFFFFFF:FFFFFFFFF,FFFF::FFF:,F:FFFF::FFFFF:,FF:F,FFFFFFF:F,FF,:FFFFF
@A00920:152:HGHKKDRXX:2:2102:26964:31908 1:N:0:AGGAGTGG+AAGGAGTA
AATCCTACGGGAGGCAGCAGTGGGGAATATTGCACAATGGGCGCAAGCCTGATGCAGCGACGCCGCGTGAGGGATGACTGCCTTCGGGTTGTAAACCTCTTTCAGTAGGGAAGAAGCGAAAGTGACGGTACCTGCAGAAGAAGCGCCGGCTAACTACGTGCCAGCAGCCGCGGTAATACGTAGGGCGCAAGCGTTATCCGGAATTATTGGGCGTAAAGAGCTCGTAGGCGGTTTGTCGCGTCTGCCGTGA
+
,,F:,F:,F,:FFF:::,F:FF:,FFF:F,F,FFF:FF,F,:FFFFF:FFF,FFF,,,FFFF,F:F::FFFFFFF,FF,:,FF,,F,F:FFF:FFFF:FF:FF:,FFF,F,FFFF,FFFF,,FFFFFFFF:FFFF,FFF:FF::,FFFFF,F:FF:,FF:FFFF:FFFFF:FFFF,:F:F,FFFF:FFFF,FF,:FFFF,:,:FF:::FFFFF,FFFF:FFF,FFFF,F:,FFF,:F,FF,FF:FF:F:F
@A00920:152:HGHKKDRXX:2:2102:8919:32346 1:N:0:AGGAGTGG+AAGGAGTA
ACTCCTACGGGAGGCAGCAGTGGGGAATCTTGCGCAATGGCCGAAAGGCTGACGCAGCGACGCCGCGTGGGGGATGACGCATTTCGGTGTGTAAACCCCTGTTGCCCGGGACGAACCGGCGGTTTCGACCGCCTTGACGGTACCGGGTGAGGAAGCACCGGCTAACTCCGTGCCAGCAGCCGCGGTAATACGGAGGGGGCTAGCGTTGTCCGGAATCACTGGGCGTAAAGGGCGCGTAGGCGGCGTCTTA
+
FFF:FFFFF,FFF::FFFFFFFFFFFFFFFFFFFFF:FFFFFFFF:FFFFFFFFF:FF:FF:FFFFFFFFFFFFFF:FFFFF:FFF:FFF,::FFFFFF,FFFFFFFF:FFFFFFFFFFFFFF:FFFF:FFFFFFFFFFFFFF:FFFFFFFFF::FFFFFFFFFFFF:FFFFFFFFFFFF::FF:FFFFF:FFFFFFFFF:FFFFFFFFFFFFF::FFFFFFFFFFF,FFFFFF:F,:FFFFF,,FF:FF
@A00920:152:HGHKKDRXX:2:2102:26440:33912 1:N:0:AGGAGTGG+AAGGAGTA
ACTCCTACGGGAGGCAGCAGTTGGGAATCTTGGACAATGGGGGAAACCCTGATCCAGCCATGCCGCGTGAGTGATGAAGGCCTTCGGGTTGTAAAACTCTTTCGACGGGGACGATAATGACGGTACCCGTAGAAGAAGCTCCGGCTAACTTCGTGCCAGCAGCCGCGGTAATACGAAGGGGGCTAGCGTTGTTCGGAATTACTGGGCGTAAAGCGCGCGCAGGCGGTCTTCCAAGTCAGTGGTGAAAGCC
+
FFFFFFFFFFFFFFFFFFFFFFFFFFFFFFFFFFFFFFFFFFFFFFFFFFFFFFFFFFFF:FFFFFF:FFFFFFFF:FFFFF:FFFFFFFFFFFFFFFFFFFFFFFFFFFFFFFFFFFFFFFFFFFFFFFFFFFFFFFFFFFFFFFFFFFFFFFFFFFFFFFFFFFFFFFFFFFFF:FFFFFFFFFFF,FFF::FFFFFFFFFFFFFFFFFFFFFFFFF:FFFFFFF:FF:FFFFF:FFFFFFFFFFFFF
@A00920:152:HGHKKDRXX:2:2102:2248:34663 1:N:0:AGGAGTGG+AAGGAGTA
ACTCCTACGGGAGGCAGCAGTAAGGGATCTTGCGACAATGGGCGAAAGCCTGACGCAGCAACGCCGCGTGCGGGATGACGGCCTTCGGGTTGTAAACCGCTTTTCGGGGGGAAGAGGAAGGACGGTACCCCCGGAAGAAGTCTCGGCTAACTACGTGCCAGCAGCCGCGGTCAAACGTAGGAGGCGAGCGTTATCCGGATTTACTGGGTGTGAAGCGCGTGTAGGCGGTCCTGCAAGTGGCGCGTGAATG
+
,FFFF:FFFFFFFFF:FFFFFFFFFFFFFFFFFFFFFFFFFFFFFFFFFFFFFFFFFFF:FFFFFFFFFFFFFFFFF,FFF:F:FFFF:FFFF:FFFFFFF,FFFF:FFFF::,FFFF:FFFFFFFFFFFFF,FF:FF:FFFFFF:FFFFFF,F:FFFF:FFF:F:FF,F,FFFFFFFFFFFFFFFFFFFFF,FFFFFFF,FF:FFFF:FF,F,F,FFFF::,F:F,FFFF:FF,FFFFF:FFFFF,F,F
@A00920:152:HGHKKDRXX:2:2102:22706:35462 1:N:0:AGGAGTGG+AAGGAGTA
ACTCCTACGGGAGGCAGCAGTGGGGAATATTGGACAATGGGCGCAAGCCTGATCCAGCCATGCCGCGTGAGTGAAGAAGGCCTTCGGGTTGTAAAGCTCTTTTGTTGGGAAAGAAAAGCTTTCGGTTAATAACCGGGAGTTCTGACGGTACCCAAAGAATAAGCACCGGCTAACTTCGTGCCAGCAGCCGCGGTAATACGAAGGGTGCAAGCGTTACTCGGAATTACTGGGCGTAAAGCGTGCGTAGGTG
+
FFFFFFFFFFFFFFF:FFFFFFFFFFFFFFFFFFFFFFFFFFFFFFFFFFFFFFFFFFFFFFFFFFFFFFFFFF:FFFFFFFFFFFFFFFFFFFFFFFFFFFFFFFFFFFFFFFFFFFFFF:FFFFFFFFFFFFFFFFFFFFFF:FFF:FFF:FF:FFF:FFF:FFFFFFF:FFF,,FFFFFFFFFFFFFFFFFFFFFFFFFFF:FF:FFFFF::FF:FFFFFF:FF:F::F:FFFFF:FF,FF:FF,FF
@A00920:152:HGHKKDRXX:2:2102:23276:35540 1:N:0:AGGAGTGG+AAGGAGTA
ACTCCTACGGGAGGCAGCAGTGGGGAATCTTGCGCAATGGCCGAAAGGCTGACGCAGCGACGCCGCGTGCGGGAGGAAGCCCTTCGGGGTGTAAACCGCTGTCAGGGGGGACGAAGGCTCAGGGGAGGCAATGCCCCTGAGAGGGACGGTACCCTCAGAGGAAGCACCGGCTAACTCCGTGCCAGCAGCCGCGGTAATACAGAGGGTGCGAGCGTTGTCCGGAATCACTGGGCGTAAAGGGCGCGTAGGC
+
FFFFFF:FFFFFFFFFFFFFFFFFFFFFFF:FFFFFFFFFFFFFFFFFFFF:FFFFFFFFFFFFFFFFFFFFFFFFFFFF:FF:FFFFFFFFFFFFFFFFFFFFFFFFFFFFFFFFFFFFFFFFFFFF:F,FFFFFFF:FFFFFFFFFFFFFFFFFFFF:FF:FFFFFFFFFF:FFFFFFFFF:FFFFFFF:FFF:FFFFFFFFFFFFFFFFFFFFFFFFFFFFFFFFF,FFFFFFFFFFF::FFFF:F:
@A00920:152:HGHKKDRXX:2:2102:2636:36057 1:N:0:AGGAGTGG+AAGGAGTA
ACTCCTACGGGAGGCAGCAGTGGGGAATATTGGACAATGGGCGAAAGCCTGATCCAGCAATGCCGCGTGTGTGAAGAAGGCCTGCGGGTTGTAAAGCACTTTAAGCAGGGAAGAAAGGCGGGAGGTTAATACCCTTTTGCACTGACGTTACCTGCAGAATAAGCACCGGCTAACTCCGTGCCAGCAGCCGCGGTAATACGGAGGGTGCGAGCGTTAATCGGAATTACTGGGCGTAAAGCGCGCGTAGGCG
+
FFFFFFFFFFFFFFFFFFFFFFFFFFFFFFFFFFFFFFFFFFFFFFFFFFFFFFFFFFF,FFFFFFFFFFFFFFFFFFFFFFFFFFFFFFFFF,FFFFFFFFFFFF,FFFF:FFFFFFFFFFFFFFFFFFFFFFFFFFF:FFFFFFFFFFFFFF:FFFFF:FFFFFF:FFF:FFF:FFFF:F:F:FFFFFFFFF:,F:FFFFFFF:F:FFF:FFFFFF:FF:,F:,FFFFF::FF,:F,F:FFFF,FFFF
@A00920:152:HGHKKDRXX:2:2103:1886:1658 1:N:0:AGGAGTGG+AAGGAGTA
ACTCCTACGGGAGGCAGCAGTGGGGAATCTTGCACAATGGGCGAAAGCCTGATGCAGCGACGCCGCGTGCGGGATGACGGCCTTCGGGTTGTAAACCGCTTTCAGCAGGGACGAAGCGGAAGTGACGGTACCTGCAGAAGAAGCCCCGGCCAACTACGTGCCAGCAGCCGCGGTAATACGTAGGGGGCAAGCGTTGTCCGGATTCATTGGGCGTAAAGAGCTCGTAGGCGGTTCGGTAAGTCGGGTGTGA
+
FFFFFFFFFFFFFFFFFFFFF,FFFFFF:FFFFFFFFFFFFFFFFFFFFFFFFFFFFFFFFFFFFFFFF::FFFFFFF:,FF,FFFFFFFFFFFFF,FFF:FFF:F,FFFFFFFF:F:FFFFFFFFFFFFF,FFFFFF,FFFFFFFFFFFFF:FFFFF:FF,FFF,F,F,F:FF:F::FFF,,FFFFFF,FF,:FFFFFFF:F:FFFF:FFFFFFF:FF,,FFFF,FFFFFFFFFF:,,,F:FFFFF:FF
@A00920:152:HGHKKDRXX:2:2103:22200:1736 1:N:0:AGGAGTGG+AAGGAGTA
ACTCCTACGGGAGGCAGCAGTGGGGAATATTGCGCAATGGGCGGAAGCCTGACGCAGCGACGCCGCGTGGGGGATGACGGCCTTCGGGTTGTAAACCTCTTTCAGTAGGGACGAAGCGAAAGTGACGGTACCTACAGAAGAAGGACCGGCCAACTACGTGCCAGCAGCCGCGGTAATACGTAGGGTCCGAGCGTTGTCCGGAATTATTGGGCGTAAAGGGCTCGTAGGCGGTTAGTCACGTCGGGAGTGA
+
FFF:FFFF:FFF:FFFFFFFFFFFFFFFFFFFFFFFFFFFFFFF:FFFF::FFFFFFFFFFFFFFFF:FFFF:F:FFFFFFFFFFFFFFFFFFFFFFFF:FFFFFFFFFFFFFFFFFFFFFFFFFFFFFFFFFF:FFFFFFFFFFFFF:FFFFFFFFFF:FFFFFFF::FFF:FFFFFFFFFFFF:FFFFF:FFFFFFFFFF,FFFFFFFFFFFFF,FFFF:,F,FF:FFFFFFFFFFF,FF:FFF:FFF
@A00920:152:HGHKKDRXX:2:2103:5520:2910 1:N:0:AGGAGTGG+AAGGAGTA
ACTCCTACGGGAGGCAGCAGTAAGGGATCTTGCGACAATGGGCGAAAGCCTGACGCAGCAACGCCGCGTGCGGGATGACGGCCTTCGGGTTGTAAACCGCTTTTCGGGGGGAAGAGGAAGGACGGTACCCCCGGAAGAAGTCTCGGCTAACTACGTGCCAGCAGCCGCGGTAAAACGTAGGAGGCGAGCGTTATCCGGATTTACTGGGTGTAAAGCGCGTGTAGGCGGTCCTGCAAGTGGCGCGTGAAAG
+
F:FFF::F,FFFFFFFFFFFFFFFFFFFFFFFFFFFFFFFFFFFFFFFFFFFFFFFFFFFFFFFFFF:FFFFF,FFFFFFFFFFFFFFFFFFFFFFFFFFFFFFFFFFFFFFF:FFFF,FFFFFFFFFFFFFFFFFFFFFFFFFFFFFFFFFFFFFFFFFFF:FFFFFFFFFFFFFFFFFFFFFFFFFF:FF,FFFF:,FFFFF:FFF::FFFFFFFFFFFFFFFFFFFFFFFFF,FFFFF:FFFF,F,F
@A00920:152:HGHKKDRXX:2:2103:4029:3082 1:N:0:AGGAGTGG+AAGGAGTA
ACTCCTACGGGAGGCAGCAGTAAGGAATATTGCACAATGGGCGCAAGCCTGATGCAGCAACGCCGCGTGCCCGAGGACGGCCTTCGGGTTGTAAAGGGCTTTTCTGGCTGAAGAGCAAGGACGGTAGGCCAGGAATAAGCGTCGGCTAACTACGTGCCAGCAGCCGCGGTAAAACGTAGGACGCGAGCGTTATCCGGATTTACTGGGCGTAAAGCGCGGGCAGGCGGCTGTTCAAGTCGGACGTGAAAGC
+
FFFFFFFFFFFFFFFFFFFFFFFFFFFFFFFFFFFFFFFFFFFFFFFFFFFFFFFFFFF:FFFFFFFFFFFFFFFF:FFFFF,FFFFF:FFFFFFFFFFFFFFFFFFFFFFFFFFFF:FFFFFFFFFFFFFFFF:FFFFFFFFFFF,FFFFFFFFFFFFF:FFFFFFFFFFFFFFFFFFFFFFFFFFFFFFFFFFFFFFFFFFFFFFFFFF:FFFFFFFFFF,FFF:FFFFFFFFFFFFFFFFFFFFFF:
@A00920:152:HGHKKDRXX:2:2103:1660:3333 1:N:0:AGGAGTGG+AAGGAGTA
ACTCCTACGGGAGGCAGCAGTGGGGAATTTTGGACAATGGGCGCAAGCCTGATCCAGCCATTCCGCGTGCAGGATGAAGGCCCTCGGGTTGTAAACTGCTTTTGTACGGAACGAAACGGCCTGGGTTAATACCTCGGGCTAATGACGGTACCGTAAGAATAAGCACCGGCTAACTACGTGCCAGCAGCCGCGGTCATACGTAGGGTGCGAGCGTTAATCGGAATTACTGGGCGTAAAGCGTGCGCAGGCG
+
:FFFFFFFFFF,F:FFFF:FFFFFFFF:FFFFFFF::FFFFFFFFFFFFFFFFFFFFFF,FFFFFFFFFFFFFFFFF:FFFFFFFFFFFFFFFFFFFFFFFFFFFFFFF::FFFFFFFFFFFFFFFF,F:FFFFFFFF:FFFFF,,FFFFFFFFF,FFFFFFFFFF:FFFF:FFFFFFFFFF:FFFFFFFFFFF,FFFF:F:FFFFFFFFFFF:F,FFFFFFFFFFFFFFFFFF,FFFF:FF:F:FFFFF
@A00920:152:HGHKKDRXX:2:2103:22914:3443 1:N:0:AGGAGTGG+AAGGAGTA
ACTCCTACGGGAGGCAGCAGTGAGGAATATTGGTCAATGGGCGCAAGCCTGAACCAGCCATCCCGCGTGCAGGATGACGGCCCTATGGGTTGTAAACTGCTTTTGTACACCAAGAAAACCCGCTACGTGTAGCGGTCTGACGGTAGTGTATGAATAAGCATCGGCTAACTCCGTGCCAGCAGCCGCGGTAATACGGAGGATGCAAGCGTTATCCGGATTCATTGGGTTTAAAGGGTGCGTAGGCGGCTTT
+
FFFFFFFFFFFFFFFFFFFFFFFFFFFFFFFFFFFFFFFFFFFFFFFFFFFFFFFFFFFFFFFFFFFFFFFFFFFFFFFFFFFF:FFFFFFFFF,FFFFFF::FFFFFFFFFFFFFFFFFFFFFFFFFFFFFFFFFFFFFFFFFFFFFFFFFFFF:FFFFFFFFFFFFFFFFFFFFFFFFFFFFFFFFFFFFFFFFFFFFFFFFFFFFFF,FFFFFFFFFFFFFFFFFF:,FFFF:FFFFFFFFFFF:FF
@A00920:152:HGHKKDRXX:2:2103:23113:4883 1:N:0:AGGAGTGG+AAGGAGTA
ACTCCTACGGGAGGCAGCAGTGGGGAATATTGGACAATGGGCGCAAGCCTGATCCAGCAATGCCGCGTGAGTGATGAAGGCCTTAGGGTTGTAAAGCTCTTTCGGCGGGGACGATGATGACGGTACCCGCAGAAGAAGCCCCGGCTAACTCCGTGCCAGCAGCCGCGGTAATACGGAGGGGGCTAGCGTTGTTCGGAATTACTGGGCGTAAAGGGCGCGCAGGCGGCTGCTCAAGTCAGGCGTGAAAGGC
+
FFF,FFFFFFFFFFFFFFFFF,FFFFFFFFFFFFFFFFFFFFFFFFF:FFFFFFFFFFFFFFFFFFFFFFFF,FFF:F,FFFFFFF:F:FFFFFF:FFFFFFFFFFFFFFFFFFFFFFFFFFFFFFFFFFFFFFFFFF,F:FF:FFFFFFFFFFFFFF,FF:FFFF:,F:FFFFFFFF:F:FFFFFFF:FFFF:FFFFF:FFFFFFFFFFF:FFFFFFFFF:FFFFFFFFFFFFFFFFF,FF::FFFFFF
@A00920:152:HGHKKDRXX:2:2103:23538:5713 1:N:0:AGGAGTGG+AAGGAGTA
ACTCCTACGGGAGGCAGCAGTGGGGAATATTGGACAATGGGCGAAAGCCTGATCCAGCCATGCCGCGTGAGTGATGAAGGCCTTAGGGTTGTAAAGCTCTTTCGCCGGGGAAGATAATGACGGTACCCGGAAAAGAAGCCTCGGCTAACTCCGTGCCAGCAGCCGCGGTAAGACGGAGGAGGCTAGCGTTATTCGGAATTACTGGGCGTAAAGCGTGCGCAGGTTGTGAGTCTAGTTGGATGTGAAAGCC
+
FFFFFFF::,,FFF:F,FF,FF:FFFFFFF:FFF:FFFF,FF:FFFFFFFFFFFF:FFF:FFFFFFFFFFFFFFF:F:,FFFFFFFFFFFFFFFFFFFFF:FF,FFFFFFFFFFFFFFFFFFF,FFF:FFF:FF,:FFFFF:F:FFFFFFFFFFFFFFFFFFFFF::FFFFFFFFF:FFFFFFFFF,FF,FFFFFFF:FFFFFF:F:FFFFFFFF:FFFFFFFFFFFFFFFFFF:F:F,FFFF::FFFFF
@A00920:152:HGHKKDRXX:2:2103:27281:6057 1:N:0:AGGAGTGG+AAGGAGTA
ACTCCTACGGGAGGCAGCAGTGGGGAATTTTGGACAATGGGGGAAACCCTGATCCAGCCATGCCGCGTGAGTGAAGAAGGCCTTCGGGTTGTAAAGCTCTTTCAGCCGGAACGAAACGGTCACGGCTAATACCTGTGACTACTGACGGTACCGGAAGAAGAAGCACCGGCTAACTACGTGCCAGCAGCCGCGGTAATACGTAGGGTGCGAGCGTTAATCGGAATTACTGGGCGTAAAGCGCGCGCAGGCG
+
FFFFFFFFFFFFFFF:FFFFFFFFFFFFFFFFFFFFFFFFFFFFFFFFFFFFFFFFFFFFFFFFFFFFFFFFFFFFFFFFFFFFFFFFFFFFFFFFFFFFFFFFFFFFFFFFFFFFFFFFFFFFFFF:FFFFFFFFFFFFFFFFFFFFFFFFFFFFF,FFFFFFFFFFFFFFFFFFFFFFFFFFFFFFFFFFFFF:FFFFFFFFFFFFFFFFFFFFFFFFFF:FFFFF:FFFFFF:,FFFFF:FFFF,FF
@A00920:152:HGHKKDRXX:2:2103:7383:7388 1:N:0:AGGAGTGG+AAGGAGTA
ACTCCTACGGGAGGCAGCAGTAAGGGATCTTGCGACAATGGGCGAAAGCCTGACGCAGCAACGCCGCGTGCGGGATGACGGCCTTCGGGTTGTAAACCGCTTTTCGGGGGGAAGAGGAAGGACGGTACCCCCGGAAGAAGTCTCGGCTAACTACGTGCCAGCAGCCGCGGTAAAACGTAGGAGGCGAGCGTTATCCGGATTTACTGGGTGTAAAGCGCGTGTAGGCGGTCCTGCAAGTGGTGCGTGAAAG
+
FFFFFFFFFFFFFFFFFFFFFFFFFFFFFFFFFFFFFFFFFFFFFFFFFFFFFFFFFFFFFFFFFFFFFFFFFFFFFFFFFFF,FFFFFFFFFFF::FFF:F:FFFFFFF:FFFFFFFFFFFFFFF:FFFFFFFFFFFFFFF:FFFFFFFFFFFFFFFFFFFFFFFFFFFFFFFFFFFFFFFFFFFFFFFFFFFFFFFFFFFFFFFFF,FFFFF:F:FFFFFFFFFFFFFFFFFFFFFFFFFFFFFFFFF
@A00920:152:HGHKKDRXX:2:2103:25021:7592 1:N:0:AGGAGTGG+AAGGAGTA
ACTCCTACGGGAGGCAGCAGTGGGGAATCTTGGACAATGGGCGCAAGCCTGATCCAGCCATGCCGCGTGAGTGAAGAAGGCCTTAGGGTTGTAAAACTCTTTCGCCGGAGAAGATAATGACGGTATCCGGAGAAGAAGCCCCGGCTAACTTCGTGCCAGCAGCCGCGGTAATACGAAGGGGGCTAGCGTTGTTCGGAATTACTGGGCGTAAAGCGCACGTAGGCGGGTTTGTAAGTAGGGGGTGAAATCC
+
FFFFF:F::F,F:FF,FFF:::,FFFF,FF:FFF:FF,FFFFFF,,FFFF,FFFFFFFFF:FFFFFFFF:FFFFF:F:::FF,FFFF,FF::FFFF,FFFFFF:FFF,FFFFFFFFFF,FFF,,FF:F:FFFFF:FF,FFFFFFFFFFFFF,FFFFFF:FFF,FFFFF,FFFF:FF::,:,,:FFFF:FFFFF:FFFFF,FF:F,F,:,FFF,FFF,F,FFF,FF,FFFFFFFFFF:,:FF,F,F,:FF,
@A00920:152:HGHKKDRXX:2:2103:14208:8563 1:N:0:AGGAGTGG+AAGGAGTA
ACTCCTACGGGAGGCAGCAGTGGGGAATTTTGGACAATGGGCGCAAGCCTGATCCAGCCATTCCGCGTGCAGGATGAAGGCCCTCGGGTTGTAAACTGCTTTTGTACGGAACGAAACGCGCTGAGTTAATACCTCGGCGTAATGACAGTACCGGGAGAATAAGCTCCGGCTAACTCCGTGCCAGCAGCCGCGGTAATACGGAGGGAGCTAGCGTTGTTCGGAATTACTGGGCGTAAAGCGCACGTAGGCG
+
:FFFFFFF:FFFFFFFFF:FFFFFFFFFFFF:FFFFFFFFFFFFFFFFFFFFFFFFFFFFFFFFFFFFFFFFFFFFFFFFFFFFFFFFFFFFFFFFFFFFFFFFFFFFFF:FFFFFFFFFFFFFFFFFFFFFFFFFF:FFFF:FFFF:FFF:FFFFF:FF:F:FFF:F:FFFFF:FFFFFFFFF,FF:FFFF:,FF:FF:F:FFFFFFF,FFFFFF::FFFF:FFFFF::FFFF:FF,:F::FF:FFF:F
@A00920:152:HGHKKDRXX:2:2103:26992:8656 1:N:0:AGGAGTGG+AAGGAGTA
ACTCCTACGGGAGGCAGCAGTGGGGAATCTTGCGCAATGGGCGAAAGCCTGACGCAGCGACGCCGCGTGAGCGATGAAGGCCTTCGGGTTGTAAAGCTCTGTGGGGAGGGAAGAATAAGCCTAGGCTAATACCTCTAGGTGATGACGGTACCTCCTTAGCAAGCACCGGCTAACTCTGTGCCAGCAGCCGCGGTCAGACAGAGGGTGCAAACGTTGTTCGGAATTACTGGGCGTAAAGCGCGTGTAGGCG
+
FFFFFF:FFFFFFFFFFFFFFFFFFFFFFFFFFFFFFFFFFFFFFFFFFFF:FFFFFFFFFFFFFFFFFFFFFFFFFFFFFFFFFFFF:FFFFF:FFFFFF,FF:FFFFFF:FFFFFFFFFFFFFFFFFFFFFFFFFFFFFFFFFFFFFFFFFFFFFFFFFFFFF:FFFFF:FFFFFFFFFFFFFFFFF:FFFF,FFFFFF:FFFFFFFFFFFFFFFFFFFFFFFFFFF:FFFFFFF,FF:,:F:FFFFF
@A00920:152:HGHKKDRXX:2:2103:27633:8703 1:N:0:AGGAGTGG+AAGGAGTA
ACTCCTACGGGAGGCAGCAGTGGGGAATATTGCGCAATGGGCGAAAGCCTGACGCAGCGACGCCGCGTGAGGGATGAAGGCCTTCGGGTTGTAAACCTCTTTCAGCAGGGACGAAGCGAGAGTGACGGTACCTGCAGAAGAAGCACCGGCCAACTACGTGCCAGCAGCCGCGGTAATACGTAGGGTGCAAGCGTTGTCCGGAATTATTGGGCGTAAAGAGATCGTAGGCGGTCTGTCGCGTCGGCTGTGA
+
FFFFFFFFFFF,FFFFFFFF:FFFFFFFFFFFFFFFFFFFFFFFFFFFFFFFFFFFFF:FFFFFFFFFFF::FFFFFFFFFFFFFFFF,FFFFFFFF:FFFFFFFFFFFFF,F:FFFFF,:FFF,FFF:FF,::FFFFF,FF:,FFF:FFFFFF,F,FF:FFFFFFFF,F:,FF,,FFFF,FFFFF:FFFFFFF,,:F:FF,:FFF,FFF:FF:FFF:F:,:FFFFFFFF:FFFF:FFF:FFF:F:FFFF
@A00920:152:HGHKKDRXX:2:2103:6325:9001 1:N:0:AGGAGTGG+AAGGAGTA
ACTCCTACGGGAGGCAGCAGTCGGGAATTTTGCCCAATGGACGAAAGTCTGAGGCAGCAACTCCGCGTGAGGGATGAAGGCTCTCGGGTCGTAAACCTCTTTTCTCAGGGAAGATCCAAGACGGTACCTGAGGAATAAGCCACGGCTAACTACGTGCCAGCAGCCGCGGTAATACGTAGGTGGCAAGCGTTGTCCGGATTTACTGGGCGTAAAGAGCGCGCAGGCGGCTGGTCAAGTCCGATGTGAAATC
+
FFFFFFFFFFFFFFF:FFFFFFFFFFFFFFFFFFFFFFFFFFFFFFFFFFFFFFFFFFFFFFFFFFFFFFFFFFFFFFFFFFFFFFFFFFFFFFFFFFFFFFFFFF:FFF:FFFFFFF:FFFFFFFFF,FFFFFFFFFFF,FFFFFFFFFF,FFFFFFFFFFFFFFFFFF,,F,FFF:FFF:FFFFFFFF,FFFFFF,F:FFFFFFFFFF:FFFFFFFFFFFFFFFFFFFF:FFFFFFFFFFFFFFFFFF
@A00920:152:HGHKKDRXX:2:2103:28167:9815 1:N:0:AGGAGTGG+AAGGAGTA
ACTCCTACGGGAGGCAGCAGTGGGGAATATTGCGCAATGGCCGCAAGGCTGACGCAGCGACGCCGCGTGGGGGAGGAAGGGCTTCGGCTCGTAAACCCCTGTTGCCCGGGATGATAATGACAGTACCGGGAGAATAAGCCCCGGCTAACTCCGTGCCAGCAGCCGCGGTAATACGGAGGGGGCTAGCGTTGTTCGGAATTACTGGGCGTAAAGCGCACGTAGGCGGCTTTGTAAGTTAGAGGTGAAAGCC
+
FFFFFFFFFFFFFFFFFFFFFFFFFFFFFFFFFFFFFFFFFFFFFFFFFFFFFFFFFFFFFFFFFFFFFFFFFFFFFFFFFFFFFFFFFFFFFFFFFFFFFFFFFFFFFFFFFFFFFFFFFFFFFFFFFFFFFFF:FFF:FFFFFFFFFFFFFFFFFFFFFFFFFFFFFFF:FFFFF:FFFFFF:FFFFFFFFFFFF,FFFFFFFFFFFFFFFFFF:FFFFFFFFFF,FFFFFFFFFFF,FFFF::FF:F
@A00920:152:HGHKKDRXX:2:2103:9796:10316 1:N:0:AGGAGTGG+AAGGAGTA
ACTCCTACGGGAGGCAGCAGTGGGGAATATTGGACAATGGGCGCAAGCCTGATCCAGCCATGCCGCGTGGGTGAAGAAGGCCTTCGGGTTGTAAAGCCCTTTTGTCCGGAAAGAAAAGCACTGGATTAATACTTCGGTGTTCTGACGGTACCGGAAGAATAAGCACCGGCTAACTTCGTGCCAGCAGCCGCGGTAATACGTAGGTGGCAAGCGTTGTCCGGAATTATTGGGCGTAAAGCGTGCGTAGGTG
+
FFFFF,FFFFFFFFFFFFFFFF:FFFFFFFFFF:FFFFFFFFFF:FFFFFFF::FFFFFFFFFFFFFFFFFFFF:FFFFFFFFFFFFFF,FFF:FF:FFFFFFFFFFFFFFFFFFFF,FFFFFFFFFFFFFF:FF:FF,FF,FFFFFFFFFFFFFFFFFFFFFFFFFFFFF:FFFFFFFFFFFFFFFFFFFFFFFFFFFF,FFFFF:FF,FFFFFFFFFF:F,FFFFFFFFFFFFF:FFFFFFF,FFFFF
@A00920:152:HGHKKDRXX:2:2103:18557:10676 1:N:0:AGGAGTGG+AAGGAGTA
ACTCCTACGGGAGGCAGCAGTGGGGAATATTGGACAATGGGCGCAAGCCTGATCCAGCAATGCCGCGTGTGTGAAGAAGGCCTGCGGGTTGTAAAGCACTTTAAGCAGGGAAGAAAAGTGGGGGGCTAATACCCTCTCGCGTTGACGTTACCTGCAGAATAAGCACCGGCTAACTCCGTGCCAGCAGCCGCGGTAATACGGAGGGTGCGAGCGTTGTTCGGAATTACTGGGCGTAAAGCGTGCGCAGGCG
+
FFFFFFFFFFFFFFFFFFFF:FFFF:FFFFFFF:::F,F:FFFFFFFFFFFFFFFFFFF:FFFFFFF:FFFFFFFFFFFFFFFFFFFFFFFFF,FFFFFFF:FFFFFFFFF,:F:FFFFFFFFFFFFFFFFFFFFFFFFFFFFFFFFFF:FFFFFFFFFFFFFFFFFFFFF,FFFFFFFFFFFF:FFFFFFFFFFFF:FFFFFF:FFFFFFFFFFFFFF:FF:FF:FFF:FFFFFFFFFF,F:FFFFFFF
@A00920:152:HGHKKDRXX:2:2103:20609:10911 1:N:0:AGGAGTGG+AAGGAGTA
ACTCCTACGGGAGGCAGCAGTGGGGAATATTGGACAATGGGCGCAAGCCTGATGGAGCGACGCCGCGTGGGGGATGAAGGGTTTCGATCCGTAAACCCCTGTCATTTGCGAACAAACCTTATGGGTGAAGAGCCCATGAGCTGATTGTAGCGGAAGAGGAAGGGACGGCTAACTCTGTGCCAGCAGCCGCGGTAATACAGAGGTCCCAAGCGTTGTTCGGATTCACTGGGCGTAAAGGGTGCGTAGGTGG
+
FFFFF:FFFFFFFFFFFFFF:FFFFFFFFFFFF:FFFFFFFFFFFFFFFFFFFFFFFFFFFFFFFFFFFFFFFFFFF,FFFFFFFFFFFFFFFFFFFFFFFFFFFFFFF:F:FFFFFFFFFFFFFFFFFFFFFFFFFFFFFFFF:FFFFFFFFFFF:FFFFFFFFFFFFFFFFFF:FFFFFFFFFFFFFFFFFFFFFFFFFFFFFFFFFFFFFFFFFFFFF:FFFFFFFFFF:FFFF::FFFFFF::FF:
@A00920:152:HGHKKDRXX:2:2103:27597:11584 1:N:0:AGGAGTGG+AAGGAGTA
ACTCCTACGGGAGGCAGCAGTGGGGAATATTGGACAATGGGCGAAAGCCTGATCCAGCAATGCCGCGTGAGTGATGAAGGCCCTAGGGTTGTAAAGCTCTTTTACCAGGGATGATAATGACAGTACCTGGAGAATAAGCTCCGGCTAACTCCGTGCCAGCAGCCGCGGTAATACGGAGGGAGCTAGCGTTGTTCGGATATACTGGGCGTAAAGCGCACGTAGGCGGCGCCGCAAGTCAGGGGTGAAATCC
+
:FFFFFFFFFFFFFFFFFFFFFFFFFFFFFFFFFFFFFFFFFFFFFFFFFFFFFFFFFFFFFFFFFFFFFFFFFFFFFFFFFFFFFFFFFFFFFFFFFFFFFFFFFFFFFFFFFFFFFFFFFFFFFFFFFFFFFFF:FFFFFFFFFFFFF:FFF:FFFFF:FFFFFFFFF:FFFF:FFFFFFFFF::FFFFFFFFFFFFFFFFFFFFFFFFFFFFF,FFF:FFF:FFFFFFFF,FFFFFFF:FFFFFFFF
@A00920:152:HGHKKDRXX:2:2103:12671:11757 1:N:0:AGGAGTGG+AAGGAGTA
ACTCCTACGGGAGGCAGCAGTGAGGAATATTGCACAATGGACGCAAGTCTGATGCAGCAACGCCGCGTGGAGGATGACGGCCCTTGGGTTGTAAACTCCTTTTTTCAGGGAAGAGCAAGGACGGTACCTGAAGAATAAGTCACGGCTAACTACGTGCCAGCAGCCGCGGTAATACGGAGGGAGCAAGCGTTACTCGGAATTACTGGGCGTAAAGGGCGCGTAGGCGATTCTATAAGTCTCGTGTGAAAGC
+
FFFFFFFFFFFFFFFFFFFFF:FFFF,FFFFFFFFFFFFFFFFFFFFFFFFFFFFFFFFFFFFFFFFFFFFFFFFFFFFFFFFFFFFFFFFFFFFFFFFFFFFFFFFFFFFFF,FFF,FFFFFFFFFFFFFFFFFFFFFFFFFFFFFFFFFFFFFFFFFFFFFFFFFFFFFFFFFFFFFFFFFFFFFFFFFFFF:FFF,FFFFFFFFFFF,FFFFFFFFFF:FFFFFFFFFFFFF,FFFFFFFFFFFFFF
@A00920:152:HGHKKDRXX:2:2103:1841:11788 1:N:0:AGGAGTGG+AAGGAGTA
ACTCCTACGGGAGGCAGCAGTAGGGAATTGTTCGCAATGGGCGCAAGCCTGACGACGCAACGCCGCGTGGAGGATGAAGACCTTCGGGTCGTAAACTCCTTTCGACCGAGATGAACACCTGCCGACCTAATACGTTGGCAGGCTGACAGTATCGAGGGAAGAAGCCCCGGCTAACTCCGTGCCAGCAGCCGCGGTAATACGGGGGGGGCAAGCGTTGTTCGGAATTACTGGGCGTACAGGGTTCGTAGGT
+
FFFFFFFFFFF,FFFFFFFFFFFFFFFFFF:FFFFFFFFFFFFFFFFFFFFFFFFFFFFFFFFFFFFFFFFFFFFFFFFFFFFFFFFFFFFFF:F:FF,,FFF:FFFFFFFFF:FF,F,FFFFFFFFFFFFFFFFFFFFFFFFFFFFFFFFFFFFFFFF:FF:FFFFF:FFF,FFFFFFFFFFFFFFF:F:FFF:F,F:FFF:FFFFFFFF,FFF:FFFFFFF:,FFFF,FF:F,F,FF,,FFFF,FF:F
@A00920:152:HGHKKDRXX:2:2103:25346:12414 1:N:0:AGGAGTGG+AAGGAGTA
ACTCCTACGGGAGGCAGCAGTCGGGAATTTTGGGCAATGGGCGAAAGCCTGACCCAGCAACGCCGCGTGAGGGATGAAGTATTTCGGTATGTAAACCTCGAAAGAATGGGAAGAATAAATGACGGTACCATTTATAAGCTCCGGCTAACTACGTGCCAGCAGCCGCGGTAATACGTAGGGAGCAAGCGTTGTTCGGATTTACTGGGCGTAAAGGGCGCGTAGGCGGCATATTAAGTCAGCTGTGAAATCT
+
FFFFFFFFFFFFFFFFFFFFFFFFFFF,FFFFFFFFFFFFFFFFFFFFFFFFFFFFFFFFFFFFFFFFFFFFFF:FFFFFFFFFFFFFFFFFFFFFFFFFFF:FFFFFFFFFFFFFFFFFFFFFFFFFF:FFFFFFFFFFFFFFFFFFFFFFFFFFFFFFFFFFFFFFFFFFFFFFFFFFFFFFFFFFFFFFF:F::FFFFFFFFFFFFFFFFFFFFFFF::FFF:FFFFFF:F:FFFF:FF:FFFF:F:
@A00920:152:HGHKKDRXX:2:2103:25536:13150 1:N:0:AGGAGTGG+AAGGAGTA
ACTCCTACGGGAGGCAGCAGTGGGGAATTTTCCGCAATGGGCGAAAGCCTGACGGAGCAACGCCGCGTGAGGGAGGAAGGCCTGTGGGTTGTAAACCTCTTTTCTCAGGGAAGAAGATCTGACGGTACCTGAGGAATCAGCATCGGCTAACTCCGTGCCAGCAGCCGCGGTAAGACGGAGGATGCAAGCGTTATCCGGAATTATTGGGCGTAAAGCGTCAGCAGGCGGCACAGCAAGTCTGCTGTCAAAG
+
FFFFFFFFFFFFFF,FFFFF:FFFFFFFFFFFFFFFFFF:FF,FFFFF:F:FFFFFF,FFFFFFF::FFFF:,F:,:FFFFFFFFFFFFFFFF:FFFFFFFFFF:FFFFFFFFF:FFFFFFFFFFFFFFFFFFFF,FFFFFFFFFFFFFF,FFFF:FFFFFFFFFFFFFFFFFFFFFFFF,FFFFFF:FFFF:FFFFFF:FFFFF:FFFFFFFFFFF,:,:FFF:FF:F,:FF:F,F,FFFFFFF:FF:,
@A00920:152:HGHKKDRXX:2:2103:24957:13338 1:N:0:AGGAGTGG+AAGGAGTA
ACTCCTACGGGAGGCAGCAGTGGGGAATTTTCCGCAATGGGCGAAAGCCTGACGGAGTGACGCCGCGTGTGGGACGAAGGCCTTCGGGTCGTAAACCACTGTCAGTGGGAAAGATGGGTGTCGGCGCGATAACCGCCGGCATCTGACGGTACCTGCAGAGGAAGCCCCGGCCAACTCTGTGCCAGCAGCCGCGGTAAGACAGAGGGGGCAAGCGTTGCTCGGAATTACTGGGCGTAAAGGGCGCGTAGGC
+
FFFFFFFFFFFFFFFFFFFFFFFFFFFFFFFFFFFFFFFFFFFFFFFFFFFFFFFFFFFFFFFFFFFFFFFFFFFFFFFFFFFFFFFFFFFFFFFFFFFFFFFFF:FFFF,FFFFFFFFFFFFFFFFFFFFFFFFFFFFFFFFFFFFFFFFFFFFFFFFFFFFFFFFFFFFFFFFF:FF,FFF:F:FFFFFFFFF,FFFFFFFFFFFFFFFFFFFFFFF:FFF:FFFF:FFFFFF:FFFFFFFFFFFF:F
@A00920:152:HGHKKDRXX:2:2103:29649:14262 1:N:0:AGGAGTGG+AAGGAGTA
ACTCCTACGGGAGGCAGCAGTGGGGAATTTTGGACAATGGGGGCAACCCTGATCCAGCCATGCCGCGTGTGTGAAGAAGGCCTTCGGGTTGTAAAGCACTTTCGGCCGGAACGAAATCGCGCGATCTAATAAGTCGCGTGGATGACGGTACCGGAAGAAGAAGCACCGGCTAACTACGTGCCAGCAGCCGCGGTAATACGTAGGGTGCAGGCGTTAATCGGAATTACTGGGCGTAAAGCGTGCGCAGGCG
+
FFFFFFFFFFFFFFFFFFFFFFFFFFFFFFFFFFF:F,FFFFFFFFFFFFFFFFFFFFFFFF:FFFF:FFFFFFFF:FFFFFFFFFFFF:FFFFFFFFFFFFFFF:FFFF,FFFFFFFFFFFFFFFFFFFFFFFFFFFFFFFF:FFFFFFFFFFFFFFF:,FFFFFFFFFF:FFFFFFFFFFFFFFFFFFFFF:F,:FF,FFFFFF:FF,F:F:FFFFFFFF,FFFFFFFFF:FF::,FF:FFFFFFF:F
@A00920:152:HGHKKDRXX:2:2103:28158:14372 1:N:0:AGGAGTGG+AAGGAGTA
ACTCCTACGGGAGGCAGCAGTAAGGGATCTTGCGACAATGGGCGAAAGCCTGACGCAGCAACGCCGCGTGGGGGATGAAGGTTTTCGGATCGTAAACCCCTGTTGCCCGGGACGAACTTCCTCTTTCGAGAGGATTGACGGTACCGGGTGAGGAAGCACCGGCTAACTCTGTGCCAGCAGCCGCGGTAAAACGTAGGAGGCGAGCGTTATCCGGATTTACTGGGTGTAAAGCGCGTGTAGGCGGTCGTGC
+
FFFFFFFFFFFFFFFFFFFFFFFFFF:FFFFFFFFFF:FFFFFF:FFFFFFFFFFFFFFFFFFFFFFFFFFFFF:FFFF:FFFFFFFFFFFFFFFFFF:FFFFFFFFFFFFFFFFFFFFFFFFFFFFF:FFFFFFFFFFFFF:FFFFFFFFFFFFFFFFFFFFFFFFFFFFFFFFFFFFFFFFFFFFFFFFFFFFFFFF:FFFFFFFF:FFFFFFFFFFFFFFFFFFFFFFFFFF,FFFFFFFFF:FFFF
@A00920:152:HGHKKDRXX:2:2103:11071:14873 1:N:0:AGGAGTGG+AAGGAGTA
ACTCCTACGGGAGGCAGCAGTGAGGAATATTGCTCAATGGGCGAAAGCCTGAAGCAGCGACGCCGCGTGGACGATGAAGGTCTTCGGATCGTAAAGTCCTTTTCTTTGTGAGGATGAAGGACGGTAGCACAGGAATAATTGTCGGCTAAATAAGTGACAGCAGCCGCGTTAACACGTAGGACGAAAGCGTTATCCGGAATTACTGGGCGTAAAGAGAGTGTAGGCTGTGCTGTAAGTCAACCGTGAAAGC
+
FFFFFFFFFF:FF,FF:F,:FF:FFFFFFFFFFFFF:F:,FF:FFF,F:FF,F:F:,,,::FFFFFFF,FFF,:F,F:F,F::F:FF:FFF:FFF,:FFFF,FFF,FFF:F,,,,F:F,:FF,:FFFF,:FF,FF,:F:FFF,F,,:FF,F:,FF:,:F:FFFFFFF:,,,:FF,FF:FF:FF:FFF:FFFF,FFF,,F::F:FFFF,::,FFF,:,FF:F,FF:,FFFFF,FFF:FFF:FFFF:FFF:F
@A00920:152:HGHKKDRXX:2:2103:23204:15969 1:N:0:AGGAGTGG+AAGGAGTA
ACTCCTACGGGAGGCAGCAGTGGGGAATCTTCCGCAATGGACGAAAGTCTGACGGAGCAACGCCGCGTGAGTGATGAAGGCTCTAGGTCTGTAAAGCACTTTTGGATATGACGATCGTGACGGTAGTGGAACAAGCATAGCCTGCACGGTACTAGACGGCGGCGCCTCTCATACGGACGTGGCTCGAGCCGGTCTCATAGGGAGGTCGCGATCCTCGTGAGGGCTGCTGGGTCGGATAGTGCATGTATCC
+
FFFFFF,FFFFFFFFFFFFFFFFFFFFFFFF,,:FFFFFF:FFFFFF:FFFF,,,FFF:F,FFFFFFFF,FFFFFFFFFF,,,FFFF,,FFFFFF,F,FF,F,F,,:F:FFFF:,::FF,FF,F,::F,,,,:,:,F,,:F,,,,,,,,FF,:F,FF,,,,,,,,F,::,,F:F,,F,F,F,F:,,,F,,F,,,,,F,,,,,,FF,FF,,,,,,,,F,,,,F,:,,,,,F,,:,,,F,F,F,,,,,F,,F
@A00920:152:HGHKKDRXX:2:2103:22544:16016 1:N:0:AGGAGTGG+AAGGAGTA
ACTCCTACGGGAGGCAGCAGTGAGGAATATTGCACAATGGGCGCAAGCCTGATGCAGCGACGCCGCGTGGGTGATGAAGGCTTTCGGGTCGTAAAGCCCTTTTCTAGGTGACGAGAACGGACGGTAGCCTAGGAATAAGTGTCGGCTAACTACGTGCCAGCAGCCGCGGTAAAACGTAGGACACAAGCGTTATCCGGAGTTACTGGGCGTAAAGGGCGTGTAGGCGGATATATAAGTCTATTCTGAAAGC
+
:F:FFFFFFFFFFFFFFFFFFFFFFFFFFFFFFFFFFFFFFFFFFFFFFFFFFFFFFFFFFFFFFFFFFFFFFFFFFFFFFFFFFFFFFFFFFFFFFFFFFFFFFFFFFFFFFFFFFFFF:FFFFFFFFFFFFFFFFFFFFFFFFFFFFFFFFFFFFFFFFFFFFFFFFFFFFFFFFF,FFFFFFFFFFFFFFFFFFFFFFFFFF:FFFFFFFFFFFFFFF::FFFFFFFFFFF:,FFFFFF:FFFF,F:
@A00920:152:HGHKKDRXX:2:2103:16269:16078 1:N:0:AGGAGTGG+AAGGAGTA
ACTCCTACGGGAGGCAGCAGTGGGGAATATTGGACAATGGGCGAAAGCCTGATCCAGCAATGCCGCGTGAGTGATGAAGGCCTTAGGGTTGTAAAGCTCTTTTACCCGGGATGATAATGACAGTACCGGGAGAATAAGCCCCGGCTAACTCCGTGCCAGCAGCCGCGGTAATACGTAGGACGCAAACGTTATCCGGAATTACTGGGCGTAAAGGGCGCGTAGGCGGACAGTTTAGTCAGAGGTGAAAGCC
+
:FFFFFFFFFFFFFFFFFFFFFFFFFFFFFFFFFFFFFFFFFFFFFFFFFFFFFFFFFFFFFFFFFFFFFFFFFFF,,FFFFFFFFFFFFFFFFFFFFFFFFFFFFFFFFFFFFFFFFFFFFFFFFFFFFFFFFFFFFFFFFFFFFFFFFF:FFFFFFFF:FFFFFFFFFFFFFFFF:FFFFFFF:F,FFF:F:FFFFFFFFFFF:FFFFF:FFFFFFFFFFFFFFFFFFFFFFFFFFF::FFF:FFFF:
@A00920:152:HGHKKDRXX:2:2103:4652:16250 1:N:0:AGGAGTGG+AAGGAGTA
ACTCCTACGGGAGGCAGCAGTAGGGAATCTTCCGCAATGGACGAAAGTCTGACGGAGCAACGCCGCGTGAGTGATGAAGGTTTTCGGATCGTAAAGCTCTGTTGCCAGGGAAGAACGCTTGGGAGAGTAACTGCTCCCAAGGTGACGGTACCATTTATAAGCTCCGGCTAACTACGTGCCAGCAGCCGCGGTAATACGTAGGGAGCAAGCGTTGTTCGGATTTACTGGGCGTAAAGGGCGCGTAGGCGGC
+
FFFFFFFFFFFFFFFFFFFFFFFFFFFFFFFFFFFFFFFFFFFFFFFFFFFFFFFFFFFFFFFFFFFFFFFFFFFFFFFFFFF:FFFFFFFFFFFFFFFFFFFFFFFFFFFFFFFFFFFFFFFFFFFFFFFFFFFFFFFFFFFFFFFFFFFFFFFFFFFFFFFFFFFFFFFFF,FFFFFFFFFFFFFFFFF:FFFF:FFFFFFFFFF:FFFF:FFFFFFFFFFFFFFFFFFFFFF:FFFFFFFFFFFFFF
@A00920:152:HGHKKDRXX:2:2103:26115:17472 1:N:0:AGGAGTGG+AAGGAGTA
ACTCCTACGGGAGGCAGCAGTGGGGAATCTTGCGCAATGGGCGAAAGCCTGACGCAGCGACGCCGCGTGAGGGAAGAAGGCCTTCGGGTTTTAAACCTCTTTCAGGAGGGACGAAGCTACTCGGTTGAATAGCCCAGAGGGTGACGGTACCTCAAGAAGAAGCCCCGGCTAACTACGTGCCAGCAGCCGCTGTAATACGTAGGGGGCACGCGATGTCCGGATTTACTGGGCGTAAAGCGCGTGTAGGCGG
+
FFFFFFF::FFF::FFFF,FFF,FFFF:FFF:FFFFF:FFF,FFFFF,FFFFFFFFFFFFFFFFFFFF:,:FFF,FFFF:FFF:F,FF:F,FFFF,FFF:FFFFF:F,FF,:F:FF,,FF,,FF,FF:FF:F,F,F,:,,FF,FF:F::FFF,,:,::FF:,FFFFF::,FFFFFFFFF:FFFF,FFF,:,:,FFF:FF,:F::F:FF,:F,,F::FF,:FFFFFFF:,FF,,FF,FF:FF,FF:F,FFF
@A00920:152:HGHKKDRXX:2:2103:7708:20290 1:N:0:AGGAGTGG+AAGGAGTA
ACTCCTACGGGAGGCAGCAGTAGGGAATTTTCCACAATGGGCGAAAGCCTGATGGAGCAACGCCGCGTGCAGGATGAAGGCCTTCGGGTTGTAAACTGCTTTTCTCTGTGACGATTATGACGGTAGCAGAGGAATAAGGATCGGCTAACTCCGTGCCAGCAGCCGCGGTCATACGGAGGATCCAAGCGTAATCCGGAATTACTGGGCGTAAAGAGTTGAGTAGGTGGCATAGTAAGCAAATAGTGAAAGC
+
FFFFFFFFFF:FFFFFFFFFFFFFFFFFFFFFF:FFFFFF:FF,FFF:FFFF:FFFFF:FFFFFFFFFFFFFFFFFFFFFFF:FF:FFFF:FFFFF:FFFFFFFFFFFFFFFFFFF:F:F,FFFFFF::FF:FF:FFF:F:F:,FFFFFFFFFF:FF:,F:FFF,,FFFF:FFFFFF:FFFFFFF:F,,,,:FF,,FFF,FFFFF:FFFFFF:FFFFF,:FFFFF:,,FFFF:FFF:FFFFFFFF:FFF,
@A00920:152:HGHKKDRXX:2:2103:30273:21324 1:N:0:AGGAGTGG+AAGGAGTA
ACTCCTACGGGAGGCAGCAGTGAGGAATATTGCCCAATGGGGGAAACCCTGAGGCAGCAACGCCGCGTGGATGAAGACGGCCTTCGGGTTGTAAAATCCTTTTATCAGGGAAGATAGTGACGGTACCTGAGGAATAAGTCCCGGCTAACTACGTGCCAGCAGCCGCGGTCAAACGTAGGGCACAAGCGTTATCCGGATTTCTTGGGCGTAAAGCGCCCGAAGGCGGCACGGAAAGTAGGACGTGAAATCT
+
FFFFFFFFFFFFFFFFFF:FFFFFFFFFFFFFFFFFFFFFFFFF::FFFFFFFFFFFFFFFFFFFFFFFFFFFFFFFFFFFFFFFFFFFFFF:FFFFFFFFF:FFFFFFFFFF,FFFFFFFFFF,FFF::FFF:FFFFFF:F,FFFFFFFFFFFFFFFFFFFFFFFFFF,F:FFFFFF,,,,FFFFFF:F,FFFF:FFFF::FFF:FFFFFFF,:F,FF,FFFFFF:,,F,,,FFF,,,,FFFFFFF,FF
@A00920:152:HGHKKDRXX:2:2103:2112:21652 1:N:0:AGGAGTGG+AAGGAGTA
ACTCCTACGGGAGGCAGCAGTGAGGAATATTGGACAATGGGCGAGAGCCTGATCCAGCCATGCCGCGTGCAGGAAGACTGCCCTATGGGTTGTAAACTGCTTTTATACAGGAAGAATAAGGGGCACGTGTGCCCTGATGACGGTACTGTATGAATAAGCATCGGCTAACTCCGTGCCAGCAGCCGCGGTAATACGGAGGATGCAAGCGTTATCCGGAATCATTGGGTTTAAAGGGTCCGTAGGCGGGATG
+
FFFF:,F:FFFFF:FFFFFFFFFFFFF,FFFFFFFFFFFFFFFFFFFF:FFFFF:FFFFFFFFFFFFFFFFFFF:FFFFFFFF,FFFFFFFFFFFFFFFFFFFFFFFFFF:::FF:FFFFFFFFFFFFFFFFFFFFFFFFFFFF:FFFFFFFFFFFF:FFFFFFFF:FFFFFFFFFFFFFFFF:FFFF:FF,:FFFFFFFFF:FFFFFFFFFFFFFF,FFF,FF:F:FFFF:FFFFFFFFFFFFF,F::F
@A00920:152:HGHKKDRXX:2:2103:3730:21919 1:N:0:AGGAGTGG+AAGGAGTA
ACTCCTACGGGAGGCAGCAGTGGGGAATCTTGCACAATGGGCGCAAGCCTGATGCAGCAATTCCGCGTGCGCGATGACGGCCCTCGGGGTGTAAAGCTCTTTAGAAGGGGAAGACGATGACTGTACCCGTAGAATAAGACACGGCTAACTCCGTGCCAGCAGCCGCGGAAATACGGAGGGAGCAAGCGTTATCCGGATTCACTGGGTTTAAAGGGTGCGTAGGAGGGTAGGAAAGTCAGTGGTGAAATCT
+
FFFFFFFF,::FF:F:FFFFF,:FFFFFF:,:,FFF:F:FFFFFFFF:F,FF:,F:FF,FF:FF:FFF,,::FFFFF,FFFFFFF:FF,FF:,:F:F,F,F:F,,,FFFF,,:F::F,FFF,,FF,FF,,FFF:FFF:,:,FF,FFFFFFFFF,FF,FFFF:FFF:FF,FFF,:FFF:FF,FFFFFFFFF,:,FF:::,,::,:,F,,FFF:F,F:,::FFFFFFFF,,,FF:FFF:FFF:F:,FFF,FF
@A00920:152:HGHKKDRXX:2:2103:4110:22764 1:N:0:AGGAGTGG+AAGGAGTA
ACTCCTACGGGAGGCAGCAGTGGGGAATATTGGGCAATGGGCGCAAGCCTGACCCAGCGACGCCGCGTGCGGGATGACGGCCTTCGGGTTGTAAACCGCTTTTCGGGGGGAAGAGGAAGGACGGTACCCCCGGAAGAAGTCTCGGCTAACTACGTGCCAGCAGCCGCGGTAAAACGTAGGAGGCGAGCGTTATCCGGATTTACTGGGTGTAAAGCGCGTGTAGGCGGTCCTGCAAGTGGCGCGTGAAAGC
+
FFFFFFFFFFF:FFF:FFFFFFFFFFFFFFFFFFFFFFFFFFFFFFFFFFFFFFFFFFFFFFFFFFFFFFFFFFFFFFFFFFFFFFFFFFFFFFFFFFFFFFFFFFFFFFFFFFFFF:FFFFFFFFFFFFFFFFFFFFFFFFFFFFF:FFFFFFFFFFFFFFFFFFFFFF:F:FFFFFFFFFFFF:FFFFFFFFFFF:FFFFFFFFFFFFFFFFFFFFF:FFFFFFFF:FFFFFFFFFFFFFFFFFFFF,
@A00920:152:HGHKKDRXX:2:2103:16658:23140 1:N:0:AGGAGTGG+AAGGAGTA
ACTCCTACGGGAGGCAGCAGTGGGGAATATTGGGCAATGGCCGAAAGGCTGACCCAGCGACGCCGCGTGCGGGATGACGCTTTTCGGAGTGTAAACCGCTGTCAGAGGGGAAGAAGTCTTTCGAGGTGAATAATCTCGAGAGCTGACGGTACCTTCAGAGGAAGCACCGGCTAACTCCGTGCCAGCAGCCGCGGTAAGACGGAGGGTGCGAGCGTTGTTCGGAATTACTGGGCGTAAAGCGCGCGCAGGT
+
F:FFFFFF::FFFFFFFFFFFFFFFFFFFFFFFFFFFFFFFFFFFFFFFFFF,FFFFFFFFFFFFFFFFFF:FFFFFFFFFFF:FFFFFFFFFFFFFFFFFFFF,:FFFFFFFFFFFFFFFFFFFFFFFFFFFFFFFFF:FFFFFFFFFFFFFFFFFFFF:FFFFFFFF:FFFFFFFFFFFFF:FF,FFFFFFFF::FFFF,FFF:FFFFFFFFF:FFFFFFF:FFFFFFFFFF:FF,FF,FF:F:,FFF
@A00920:152:HGHKKDRXX:2:2103:23104:24126 1:N:0:AGGAGTGG+AAGGAGTA
ACTCCTACGGGAGGCAGCAGTAGGGAATATTGGGCAATGGACGAGAGTCTGACCCAGCCATGCCGCGTGCAGGAAGACGGCGTTATGCGTTGTAAACTGCTTTTATCTGGGAAGAAAAAGTCCATGCGTGGAAAATTGCCGGTACCAGATGAATAAGCACCGGCTAACTCCGTGCCAGCAGCCGCGGTAATACGGAGGGTGCAAGCGTGGTCCGGATTTATTGGGTTTAAAGGGTGCGTAGGAGGCCTTG
+
FFFFFFFFFFFFFFFFFFFFF:FFFFFFFFFFFFFFFFFFFFFFFFFFFFFFFF::FFFFFFFFFFFFFFFFFFFF:FFFFFF:FFFFFFFFFFFFFFFFFF:FFFFFFFFFFFFFFFF:,FFFF:FF:FFFFFFF,F:FFF:FFFFFFFFFFFFFFFFFFFFF,FFFFFFF,FF,FF,FFFFFF,,FF,F,FF:FFF:FFFFFFFF:,FFFFF,FFFFFFF:,FF,:FF,F:FFF,FF:FF,FFF,FFF
@A00920:152:HGHKKDRXX:2:2103:9344:24972 1:N:0:AGGAGTGG+AAGGAGTA
ACTCCTACGGGAGGCAGCAGTGGGGAATATTGGACAATGGGCGCAAGCCTGATCCAGCAATGCCGCGTGAGTGAAGAAGGCCTTAGGGTTGTAAAGCTCTTTCACCCGTGAAGATAATGACGGTAGCGGGAGAAGAAGCCCCGGCTAACTCCGTGCCAGCAGCCGCGGTAATACGGAGGGGGCTAGCGTTGTTCGGAATTACTGGGCGTAAAGGGCGCGTAGGCGGATATTCGAGTCGGGGGTGAAATCC
+
FFFFF:FFFFFFFFFFFFFFFFFFFFFFFFFFFFF,FFFFF:FFFFFFFFFFFFFFFFFFFFFFFFFFFFFFFF,F:FFFFFFFFFFFFFFFFFFFFFFFFFFFFFFFFFFFFFFFFFFFFFFFFFFFFFFFFFFFFFFFFFFFFFFFFFFFFF:FFFFFFFFFFFFFFFF:FFFFFFFFFFFFFFFFF:FFFFFFF,FFFFFFFFFFF:FFFFFFFFFFFFFFFFF:FFFFFFFFFFFFFFFFFFFFFF
@A00920:152:HGHKKDRXX:2:2103:26341:25661 1:N:0:AGGAGTGG+AAGGAGTA
ACTCCTACGGGAGGCAGCAGTGGGGAATATTCCACAATGGGCGCAAGCCTGATGGAGCAACGCCGCGTGAGGGATGACTGCCTTCGGGTTGTAAACATCTTTAATCTGAGACGAAGCTGACTGTACGAGAGGTATAAGGATCTGCCCGGACCCAACCAGCAGACCAGGGCATACAAAGGGTCCGCTCCGTCTCAGGTACTAAGGTGGGAAGCGATATGCGGAGGTAGCCGGGGTATAGCGTAGGGAGTGC
+
FFFFFFFFFFFFFFFFFFFFF,FFFFFF:FF,::FFFFFFF:FFFF,F::FFF:FFFFFFF,FFFFFFF:,,FF,F:,:F::FFFFF:F,FFFFF::FFFFF,::,F,FF:FFFF,,F:,:,:F:,,,,F,,:,:FF,,,,,,:,,,,,F:,,F,:FFF,:,,,,,,,,FF,,:,,F:,,,:F,FFFF,FF:,F,,,F,,,F,FF,,,,F:,F,,:F:FF,FFFF,,,,F:,,:,:,,,:,,,,,FF,,,
@A00920:152:HGHKKDRXX:2:2103:30355:25817 1:N:0:AGGAGTGG+AAGGAGTA
ACTCCTACGGGAGGCAGCAGTAGGGAATCTTGCGCAATGGGCGAAAGCCTGACGCAGCAACGCCGCGTGCGGGAAGAAGGCTCTCGGGTTGTAAACCGCTTTCAGTAGGAACGAATCTGACGGTACCTGCAGAAGAAGGTGCGGCCAACTCCGTGCCAGCAGCCGCGGTAATACGGGGGGGGCAAGCGTTGATCGGAATAACTGGGCGGAAAGGGTTCGGAGGTGGCTCGCTAAGTCAGACGTGAAATCC
+
FFFFFFFFFFFFFFFFFFFFFFFFFFFF:FF:FFFFFFFFFFFFFF,FFFFFFF,:FFFFFFFFFFFFFFFFFFFFFFFF,FFFFFF:F,FFFFFFF:FF,FF,F,FFFFF,FFFFF:::FFFF,FFF:,,,FFF,F,F:FFFF,FFFFFFFFFF:,F,F,,FF,F,,F,FFFF:FFFF,FFFF:,,F,:F,FFFFFFF,FFFFFFFF,FF:,F::FF,,,FF,FFF::FFF,,,,:FF::,F,,FFFFF
@A00920:152:HGHKKDRXX:2:2103:13892:26146 1:N:0:AGGAGTGG+AAGGAGTA
ACTCCTACGGGAGGCAGCAGTGGGGAATATTGGACAATGGGCGCAAGCCTGATCCAGCAACGCCGCGTGAGGGATGACGGCCTTCGGGTTGTAAACCTCTTTCAGCAGGGACGAAGCGCAAGTGACGGTACCTGCAGAAGAAGGACCGGCCAACTACGTGCCAGCAGCCGCGGTAATACGTAGGGTCCGAGCGTTGTCCGGAATTAGTGGGCGTAAAGGGCTCGTAGGCGGTCCGTCACGTCGGGAGTGA
+
FFFFFF:FFFFFFFFFFFFFFFFFFFF::FFFFFFFF:FFFFFFFFFFFFF:FFFFFFFFFFFFFFFFFFFFFFFFFFFFFFF:FFFFFFFFFF:FFFFFFFFFFFFFFFFFFFFFFFF:,FFFFF:FFFFFFFFFFFFFFFF:FFFFFFFFFFFFFFFFFFFFFFFFFFFFF::FFFFFFFFFFFFFFFFFFFFFFFFFFFFFFF,FFFFFFFFF,FFFFFFFFFF:::FFFFFFFF:FF:FFF,FFF:
@A00920:152:HGHKKDRXX:2:2103:21178:26271 1:N:0:AGGAGTGG+AAGGAGTA
ACTCCTACGGGAGGCAGCAGCAGGGAATATTGCGCAATGGGCGAAAGCCTGACGCAGTAACGCCGCGTGGGGGATGAAGGCCTTCGGGTTGTAAACCCCTTTCAGCAGGGACGAAATTGACGGGACATGCAGAAGAAGCACCGGCCAACTACGTGCCAGCAGCCGCGGTAACACGTAGGGTGCGAGCGTTGTCCGGATTCATTGGGCGTCAAGGGCTAGTAGGCGGCTTGGCAAGTCGAGCGTGAAAACT
+
F:F:F::FF,:F:FFFFF,FFFFFFFF:FFF:::,,FFF:FFFFFFFFF:,FFFF:FFFFFFF:FFF,FFF::FF:,::FFFFFF:FFFF,F,FFF,:FFFF:FFFFFF::FFF,FFFF::FF,FF,,FFF,FF:FFFFFF:F,FFFFF,FF,,:FFFFFF,FFFFFFFFFFFFFF:F:FFFF,FFF:,FFFFF:::FFFFFF:FFFF,,:F,FFFFFF,F,FF:,F,:,,F,:,FFF:FFF,FFFF:,:
@A00920:152:HGHKKDRXX:2:2103:15447:26428 1:N:0:AGGAGTGG+AAGGAGTA
ACTCCTACGGGAGGCAGCAGTGGGGAATCTTGCGCAATGGGCGAAAGCCTGACGCAGCAACGCCGCGTGCGGGATGAAGGCCTTCGGGTTGTAAACCGCTTTCAGTGGGGACGAACCAAGACGGTACCCACAGAAGAAGCCACGGCCAACTACGTGCCAGCAGCCGCGGTAACACGTAGGGGGCAAGCGTTGTCCGGATTCATTGGGCGGAAAGAGCTCGTAGGCGGTTCGGTAAGTCGGGTGTGAAACC
+
FFF:FFFFFFFFFFFFFFFFFFFFFFFFFFFFFFFFFFFFFFFFFFFFFFFFFFFFFFFFFFFFFFFFFFFFFF:FFFFFFFFFFFFFFFFFFFFFFFFFFFFFFFFFFFFFFFF:FFFFFFFFFF:FFFFFF:F:FFFFF,F:FFFFFFFFFFF:FFFFFFFFFFFFFFFFFFFF,FFF:F:FF,FFFFF,FFF:FFF:FFF,:FFFF,,,FFFFFFFFFFFFFFF,:FFFFFFFF:,FFFFFFFFF:,
@A00920:152:HGHKKDRXX:2:2103:7319:26443 1:N:0:AGGAGTGG+AAGGAGTA
ACTCCTACGGGAGGCAGCAGTGGGGAATTTTGGACAATGGGCGCAAGCCTGATCCAGCCATGCCGCGTGCGGGAAGAAGGCCTTCGGGTTGTAAACCGCTTTTGGCAGGAACGAAACGGCGCGAGCGAATATCTCGCGTTAATGACGGTACCTGCAGAATAAGCACCGGCTAACTACGTGCCAGCAGCCGCGGTAATACGTAGGGTGCAAGCGTTAATCGGAATTACTGGGCGTAAAGCGTACGCAGGCG
+
:FFFFFFFFFFFFFFFFFFFFFFFFF:FFFFFFFFFFFFFFFFFFFFFFFFFFFFFFFFFFFFFFFFFFFFFFFFFFFFFFFFFFFFFFFFFFFFFFFFFFFFFFFFFFF:FFFFFFFFFFFFFFFFFFFFFFFF:FFFFFFFFFFFFFFFFFFFFFF:FFFFFFFFFF::FFFFFFFFFFFFFFFFFFFFFFF,:F:FFFFFFFFFFF:FF:FF:FFFFFF,FFFFFFFF:FFFFFF::FFFFFFFFFF
@A00920:152:HGHKKDRXX:2:2103:25283:27211 1:N:0:AGGAGTGG+AAGGAGTA
ACTCCTACGGGAGGCAGCAGTGGGGAATATTGCGCAATGGCCGCAAGGCTGACGCAGCGACGCCGCGTGGAGGATGACGGCCTTCGGGTTGTAAACTCCTGTTGCCCGGGACGAACAAGCGGTTTCGACCGCTCTGACGGTACCGGGTGAGGAAGCACCGGCCAACTCCGTGCCAGCAGCCGCGGTAATACGGAGGGTGCGAGCGTTGTCCGGAATCACTGGGCGTAAAGGGCGCGTAGGTGGTCGGGTA
+
FFFFFFFFFFFFFFFFFFFFFFFFFFFFFFFFFFFF:FFFFFFFFFFFFFFFFFFFFFFFFFFFFFFFFFFFFFFFFFFFFFFFFFFFFFFFFFFFFF::FFFFFFFFFFFFFFFFFFFFFFFFFFFFFFFFFFFFFFFFFFFFFFFFF:FFF:FFFFFFFFFFFFF:FFFFFFF:FFFFFFFF,FFFFFFFFF:FFFFFFFFF:FFFFFFFFFFFFFFFFFFFFFFFFFFFFFFFFFFFFFF::FFFF,
@A00920:152:HGHKKDRXX:2:2103:27380:27461 1:N:0:AGGAGTGG+AAGGAGTA
ACTCCTACGGGAGGCAGCAGTGGGGAATCTTGGACAATGGGCGCAAGCCTGATCCAGCCATGCCGCGTGAGTGAAGAAGGCCTTAGGGTTGTAAAGCTCTTTCGCCCGCGAAGATAATGACGGTAGCGGGAGAAGAAGCCCCGGCTAACTTCGTGCCAGCAGCCGCGGTAATACGAAGGGGGCTAGCGTTGTTCGGAATCACTGGGCGTAAAGCGTACGTAGGCGGATGCTTAAGTCAGGGGTGAAAGCC
+
FFFFFFFFFFFFFFFFFFFFFFFFFFFFFFFFFFFFFFFFFFFFFFFFFFFFFFFFFFFFFFFFFFF:FFFFFFFFFFFFFFFFFFFFFFFFFFFF,:FFFFFFFFFFFFF,FFFFFFFFFFF,FF:FFFF:FF:,FF,FFFFFFFFFFFFF,FFFFFFFFFFFFFFFFFFFFFFFFFFFFFFFFFFF,F:FF,:FFFFFFFFFF:FFFFFFFF:FFF::FF:FF:FFFFF,FFFFFF:FF,FF,FFF::
@A00920:152:HGHKKDRXX:2:2103:31738:28150 1:N:0:AGGAGTGG+AAGGAGTA
ACTCCTACGGGAGGCAGCAGTGGGGAATATTGGACAATGGGCGCAAGCCTGATCCAGCCATGCCGCGTGAGTGATGAAGGCCCTAGGGTTGTAAAGCTCTTTCAGTGGGGAAGATAATGACGGTACCCACAGAAGAAGCCCCGGCTAACTTCGTGCCAGCAGCCGCGGTAATACGAAGGGGGCTAGCGTTGCTCGGAATTACTGGGCGTAAAGGGAGCGTAGGCGGACAGCTAAGTCAGAGGTGAAAGCC
+
FFFFFFFF:FFFFFFFFFFFFFFFFFFFFFFFFFFFFFFFFFFFFFFFFFFFFFFFFFFF:FFFFFFFFFFFFFFFFFFFFFFFFFFFFFFFFFFFFFF:FFFFFFFFFFFFFFFFFFFFFFFFFFFFFFFFFFFFFFFFFF::FFF:FFFFFFFFFFFF:FFFFFFFFFFFFF,FFF,FFFFFFFFFFFFFF:FF:,FFFFFFFFFFFFFF,FFFFFFFFFFF:FFFFFFFFFFFFF:FFFFFFFFFFF
@A00920:152:HGHKKDRXX:2:2103:23204:28181 1:N:0:AGGAGTGG+AAGGAGTA
ACTCCTACGGGAGGCAGCAGTGGGGAATATTGGACAATGGGCGAAAGCCTGATCCAGCAATGCCGCGTGTGTGAAGAAGGCCTGCGGGTTGTAAAGCACTTTCAGTAGGGAAGAAAAGCCTGGCGCTAATACCGCCGGGTCTTGACGTAACCTACAGAAGAAGCACCGGCTAACTCCGTGCCAGCAGCCGCGGTAAAACGTAGGAGGCGAGAGTTATCCGGATTTACTGGGTGTAAAGCGCGTGTAGGCG
+
FFFFFFFFFFFFFFFFFFFFFFFF:FFFFFFFFFFFFFFFFFFFFF:FFFFF:FF,FFFFFFFFFFFFFFFFFF,FF:FFFFFFFFFFFFFFFFFFFFFF:FF:FFFFFFFFFFFFF,FF::FFFFFFF,FFFFFF,:,:FFFFFFFFFFFFF,FF:FF:FF,F,:F:FF:FFF,FF:FFFF::FFFFFFFFFFFFF:,,F,F:FF,F,F,,,FF::F:,FFF:FFF:FFF::FFFFFFFFFFFF:,FFF
@A00920:152:HGHKKDRXX:2:2103:19840:28839 1:N:0:AGGAGTGG+AAGGAGTA
ACTCCTACGGGAGGCAGCAGTGGGGAATCTTGCACAATGGGGGCAACCCTGATGCAGCGACGCCGCGTGAGCGATGAAGCCCTTCGGGGTGTAAAGCTCTTTCGGCAGGGACGATAATGACGGTACCTGCAGAAGCAGCTGCGGCTAACTACGTGCCAGCAGCCGCGGTAATACGTAGGCAGCGAGCGTTGTTCGGAGTTACTGGGCGTAAAGCGCGCGCAGGCGGCTATCCAAGTCAGTGGTGAAAGCC
+
FFFFFFFFFFFFFFFFFFFFFFFFFFFFFFFFFFFFFFFFFFFF:FFFFFFFFFFFFFFFFFFFFFFFFFFFFFFFFFFFFFFFFFFFFFFFFFFFFFFFFFFFFFFFFFFFFFF,FFFFFFFFFFFFFFFFFFFFFFFFFFFFFFFFFFFFFFFFFFFFFFFFFFFFFFFF:FFFFFFFFFFFFFFFFFFFFFFF:FFFFFFFFFFFFFFFFFFFFFFFFFFFFFFF:FFF:FFF:FFFFFFFFFFFFF
@A00920:152:HGHKKDRXX:2:2103:20844:28886 1:N:0:AGGAGTGG+AAGGAGTA
ACTCCTACGGGAGGCAGCAGTGGGGAATTTTGCGCAATGGGCGAAAGCCTGACGCAGCGACGCCGCGTGGAGGATGAAGTATTTCGGTATGTAAACTCCTGTCAGTGGGGATGATGATGACAGTACCCACAGAGGAAGCACCGGCTAACTACGTGCCATCAGCCGCGGTAAGACGGAGGGTGCAAGCGTTGATCGGACTTACTGGGCGTAAAGGGTTCGTAGGTGGCCAACTAAGTCAGACGTGAAATCC
+
FFFFF:F:F:FFFF,FFFFFFFFF:FFFFFF:FFFFFFFFFFFFFFFFFFFFFF,FF,FF:FFFFF,FFF,FFFF,FF:FFFFFFFFFFFFFFFF::FFFFFF:FFFFF,F:FFFFF,:FFFFFFFFFFFFFF:FF,,FFFFFFFFF:FF,:FF,FFF,FFF:FFF,FFF,FFFF,FFFFF,FFFF:F:,:,F:,FF::FF:FF:FF:FFF,F,FFFF,:FFF:FF,FFFFF:F,F,FFF:,F,:,FFFF
@A00920:152:HGHKKDRXX:2:2103:30689:30592 1:N:0:AGGAGTGG+AAGGAGTA
ACTCCTACGGGAGGCAGCAGTGAGGAATATTGGTCAATGGACGCGAGTCTGAACCAGCCAAGTAGCGTGAAGGATGACTGCCCTATGGGTTGTAAACTTCTTTTATATGGGAATAAAGTGGTCCACGTGTGGATTTTTGTATGTACCATATGAATAAGGATCGGCTAACTCCGTGCCAGCAGCCGCGGTAATACGGAGGATCCGAGCGTTATCCGGATTTATTGGGTTTAAAGGGAGCGTAGGCGGATTG
+
FFF:FFFFFF,FFFFFFFFFFFFFFFFFFFFFFFFFFFFFFFFFFFFFFFFFFFFFFFFFFFFFFFF:FF:FFFFFFFFFFFFFFFFFFFFFFFF:FF:FFFFFFFFFF:FFFF:FFFFFFFFFFFFFFFFFFFFFFFFFFFFFFFFFFFFFFFFFFFFFFFF:FFFFFFFFFFFFFFFFFFFFFFFF:FFFFFFFFFFFFFFFFFFFFFFFFFFF:FFFFFFFFFFFFFFFFFF::F:FFFF:FFFFFF
@A00920:152:HGHKKDRXX:2:2103:2844:30906 1:N:0:AGGAGTGG+AAGGAGTA
ACTCCTACGGGAGGCAGCAGTGGGGAATATTGGACAATGGGCGCAAGCCTGATCCAGCCACGCCGCGTGAGTGATGAAGGCCTTCGGGTCGTAAAGCTCTGTGGGGAGGGACGAACCGCTGGATGTGCATAGCATCCAGCATGACGGTACCTCCTTAGCAAGCACCGGCTAACTTCGTGCCAGCAGCCGCGGTAATACGAAGGGTGCAAACGTTGCTCGGAATTATTGGGCGTAAAGCGCTCGTAGGCGG
+
FFFFFFFFFFFFFFF:FFFFFFFFF,FFFFFFFFFFFFFFFFF,FFFFFFFFFFFFFF:FFFFFFFFFFFFFFFFFFFFFFFFFFFFFFFFFFFFFF:FFFFFF:FFFFF:FFFFFFFFF:FFFFFFFFFFFFFFFFFFF,F:FF:FFFFFFFFFFFFFFFFFFFFFFFF,FFFFFF:FFFFFFFFFFFFF:F:F:FF,,FF:F,FFFF::FF,F:FFFFFF,,,FFFFFFFF:F,,F:FFFFFFFFFFF
@A00920:152:HGHKKDRXX:2:2103:12527:30984 1:N:0:AGGAGTGG+AAGGAGTA
ACTCCTACGGGAGGCAGCAGTGGGGAATATTGCGCAATGGACGAAAGTCTGACGCAGCGACGCCGCGTGTGGGATGAAGCCTTTCGGGGTGTAAACCACTGTTGCCCGGGACGAAACTCCTTTTTCGAGAGGATTGACGGTACCGGGTGAGGAAGCACCGGCTAACTCTGTGCCAGCAGCCGCGGTAATACAGAGGGTGCGAGCGTTGTCCGGAATCACTGGGCGTAAAGGGCGCGTAGGTGGCTTGGTA
+
,FFFFFFFFFFFFFFFFFFFFFFFFF,FF,FFFFFFFFFFFFFFFFFFFFFFFFFFFFFFFFFFFFFFFFFFFFFFFFFFFF,FFFFFFFFFFFFFFFFFFFFFFFFFFFFFFFFFFFFFFFFFFFFFFFFFFFFFFFFFFFFFFFFFFFFFF:FFFFFFFFFFF:FFFFFFFFFFFFFFFFFFFFFFFFFFFFFFF:FFFF::FFFFF:FFFF:FFFFFFFFF:FF:FF,FFFFFFFFFFFFF,FFFFF
@A00920:152:HGHKKDRXX:2:2103:29080:31093 1:N:0:AGGAGTGG+AAGGAGTA
ACTCCTACGGGAGGCAGCAGTGGGGAATATTGCGCAATGGGCGAAAGCCTGACGCAGCCACGCCGCGTGAGTGATGAAGGCCTTCGGGTTGTAAAGCTCTGTCGGAGGGGACGAATACTGACGGTACCCTCAAAGAAAGCACCGGCTAACTCCGTGCCAGCAGCCGCGGTAATACGGAGGGTGCGAGCGTTGCTCGGAATTATTGGGCGTAAAGCGTACGCAGGCGGCTTCATAAGTCGGGTGTGAAAGC
+
FFFFFFFFFFFFFFFFFFFFF::FFF,F,:FFF:FFFFFFF:FFFFFFFFFFFF:FF:FFFF:FFFF,FFFFFFFFFFFFFFFFFFFFF:FFFFFFFFFFFFFFFFFFFFFFFFFFFFFFFFFFF:FF:FFFFFFFFFFF:FFFFFFFFFFFFFFFFFFF,FFFFF:F:FFFF:FF:FFFFFF:F:FFFF:FFFFFFF,FFF:FFFF:FFF,FFFFF,FF:FFF:F:F:F:FFF:F:FFFFF:F:FF:F:
@A00920:152:HGHKKDRXX:2:2103:14895:31109 1:N:0:AGGAGTGG+AAGGAGTA
ACTCCTACGGGAGGCAGCAGTGGGGAATATTGGACAATGGGCGCAAGCCTGATCCAGCCATGCCGCGTGAGTGATGAAGGCCTTAGGGTTGTAAAGCTCTTTCGGCGGGGACGATAATGACGGTACCCGCAGAAGAAGCCCCGGCTAACTTCGTGCCAGCAGCCGCGGTAATACGAAGGGGGCTAGCGTTGTTCGGAATCACTGGGCGTAAAGGGCGCGTAGGCGGCTTTATAAGTCGGGGGTGAAAGCC
+
FFFFFFFFFFFFFFFFFFFFFFFFFFFFF:FFFFFFFFFFFFFFFFFFFFFFFFFFFFF:FFFFFFFFFFFFFFFFFFFFF,,FFFFFF:F:FF:FFFFFFFF:FFFFFFFFFFFFFFFFFFFFFFFFFFFFFFFFFFFFFFFFFFFFFFFFFFFFFFFFFFFFFFFFFFFFFFFFFFFFFFFFFFFFFFFFFFFFF:FFFFFFFFFFFFFFFFFFFFFFFFFFFFFFFFF:FFFFFFFFFFFFFFFFFF
@A00920:152:HGHKKDRXX:2:2103:21766:31673 1:N:0:AGGAGTGG+AAGGAGTA
ACTCCTACGGGAGGCAGCAGTGGGGAATATTGGACAATGGGGGCAACCCTGATCCAGCAATGCCGCGTGAGTGATGAAGGCCCTCGGGTTGTAAAGCACTTTTGCAAGGGACGATGATGACGGTACCTGGAGAATAAGCACCGGCTAACTTCGTGCCAGCAGCCGCGGTAATACGAAGGGGGCAAGCGTTGTTCGGAATTACTGGGCGTAAAGGGCGCGTAGGCGGCCGATCAAGTCAGGCGTGAAATTC
+
FFFFFFFFFFFFFFFFFFFFFFFFFFFFFFFFFFFFFFFFFFFFFFFFFFFFFFFFFF:FFFFFFFFFFF:FFFFFFFFFF,:F,FFF:FFFFFF,,,FF:,,FF,:FFF:,FFF:FFF:FFFFFFFF,F:,FF,FFFF,FFFFFFFFFFFFFF:FFFFFFFFFFFFFFF:FFFFFFFFFFFF,F:FFF:FFFFFF::FFFFFF,FFFF:FFF:FFFFFFF,:FFF,::,F,,FFF:F:,,F:FFFFF:F
@A00920:152:HGHKKDRXX:2:2103:9028:33066 1:N:0:AGGAGTGG+AAGGAGTA
ACTCCTACGGGAGGCAGCAGTGGGGAATCTTGCGCAATGGGCGAAAGCCTGACGCAGCCATGCCGCGTGGATGATGAAGGTCTTAGGATTGTAAAATCCTTTAACCGGTGAAGATAATGACTGTAGCCGGAGAAGAAGCCCCGGCTAACTTCGTGCCAGCAGCCGCGGTAATACGAAGGGGGCTAGCGTTGATCGGATTTACTGGGCGTAAAGGGCGCGTAGGCGGACATTTAAGTCAGGGGTGAAATCC
+
FFFFFFFFFFFFFFFFFFFFFFFFFF:FFFFFFFFFFFFFFFFFFFFFFFFFF:FFFFFFFFFFFFFFFFFFFFFFFFFFFFFFFFFFFFFFFFFFFFFFFF,FFFFF:FFFF:FFFFFFFFFFFFFFFFFFFF,FFFFFFFFFFFFFFFFFFFFFFF:FFFFFFFFFFFFF:FFFFFFFFFFFFFFFFFF,FFFFFFFFFFFFFFF:FFFFFFFFFFFFF,FFFFF:FFFFFF:F,FF,FFFFFFFFF:
@A00920:152:HGHKKDRXX:2:2103:1081:36589 1:N:0:AGGAGTGG+AAGGAGTA
ACTCCTACGGGAGGCAGCAGTAGGGAATATTGGTCAATGGATGCAAGTCTGAACCAGCCATGCCGCGTGCAGGAAGACGGCCCTATGGGTTGTAAACTGCTTTTGCCAGGGGATAAAACAGCTCTGCGGAGCAAATTGAAGGTACCTGGTGAATAAGCCACGGCTAACTACGTGCCAGCAGCCGCGGTAATACGTAGGTGGCAAGCGTTGTCCGGAGTTATTGGGTGTAAAGGGTGCGTAGGCGGCCTTC
+
FFFFFFFFFFFFFFFFFFFFFFFFFFFFFFFFFFFFFFFFF:FFFFFFFFFF:FF,FFFF,FFFFFFFFFFFFFFFFFFFFFFFFFFFFFFFFFFFFFFFFFFFFFFFFFFFFFFFFFFFFF:FF,FFFFFFF,F,FFF:FFF:FF:FFFFFFFFFFFF,FFFF:FFFFFFFFFFFFFF:FFFFFFF,FFF:FF:FFFF,:FFFFFFF,F,FFFFF,:F,F,FFFF,,F:,F,FFFFF,F:FF,:FF:,,
@A00920:152:HGHKKDRXX:2:2104:16947:1595 1:N:0:AGGAGTGG+AAGGAGTA
ACTCCTACGGGAGGCAGCAGTAAGGAATATTGGTCAATGGACGAAAGTCTGAACCAGCCATGCCGCGTGAAGGCTGAAGGTCCTCTGGATTGTAAACTTCTTTTATCTGGGACGAAAAAAGGTTATTCTTAACAACTTGACGGTACCAGAGGAATAAGCAACGGCTAACTCCGTGCCAGCAGCCGCGGTAATACGGAGGGTGCAAGCGTTATCCGGATTCACTGGGTTTAAAGGGTGCGTAGGTGGATTA
+
FFFFF:F:,FFFFFFFFFFFFFFFFFFF::F:F:FFFFF:F::FFFFFFFFFF,FFFFF:,FFF,FFF,FF,:,FFFF::FF,FF:,F:,,:FFF,:F:FFFFFFFFF,FFFF:FFF:FFFFF,F,FFFFFFF,FFFFFFFF:FFFFF:FFFF,FFF,FF,F:FFFFF:FFFFF:FFFFFFFFFFFF,FFFFFFFFFFF,,:FF::F,:FFFFF,FFF::FF::FF:,:FFF::FFFF:F,,F,F,,F::
@A00920:152:HGHKKDRXX:2:2104:3549:1846 1:N:0:AGGAGTGG+AAGGAGTA
ACTCCTACGGGAGGCAGCAGTGAGGAATATTGGTCAATGGACGAGAGTCTGAACCAGCCAAGTAGCGTGAAGGATGACTGCCCTATGGGTTGTAAACTTCTTTTATACGGGAATAAAGTGAGGCACGTGTGCCTTTTTGTATGTACCGTATGAATAAGGATCGGCTAACTCCGTGCCAGCAGCCGCGGTAATACGGAGGATCCGAGCGTTATCCGGATTTATTGGGTTTAAAGGGAGCGTAGGCGGACGC
+
FFFF:FFFFF:FFFFFFFFFFFFFFFFFFFFFFFFFFFFFFFFFFFFFFFFFFFFFFFFFFFFFFFFFFFFFFFFFFFFFFFFFFFFFFFFFFF:FFFFFFFFFFFFFFFFF:FFFFFFFFFFFFFFFFFFFFFFFFFFFFFFFFFFFFFFFFFFFFFFFFFFFFFFFFFFFFFFFFFFFFFFFFFFFFFFFFFFFFFFFFFFFFFFFFFFFFFFFFFFFFFFFFFF,FFF:FFF:FFFFF:FFFFFFFF
@A00920:152:HGHKKDRXX:2:2104:8558:1939 1:N:0:AGGAGTGG+AAGGAGTA
ACTCCTACGGGAGGCAGCAGTGGGGAATATTGGACAATGGGCGCAAGCCTGATCCAGCCATACCGCGTGGGTGAAGAAGGCCTTCGGGTTGTAAAGCCCTTTTGTTGGGAAAGAAATCCTATCGGTTAATAACCGGTGGGGATGACGGTACCCAAAGAATAAGCACCGGCTAACTTCGTGCCAGCAGCCGCGGTAATACGGAGGGGGCGAGCGTTATTCGGAATTATTGGGCGTAAAGGGCGCGTAGGCG
+
FFFFFFFFFFFFFFFFFFFFFFFFFFFFFFFFFFFFFFFFFFFFFF:FFFFFFFFFFFFFFFFFFFFFFFFFFFFFFFFFFFFFFFFFF,FFFFFFFFF:F::FFFFFFFFFFFFFFFFF::FFFFF,FFFFFFFFFFFFFFFFFFFFFFF:FFFFFFF:FFFF:FFFFFFFFFFFFFFFFFFFFFFFFFFFFF:,FFF,FFFFFFFFFFFFFFF:FFFFFFF:FFF:FFFFFF:FFFFFFFFFFFFFFF
@A00920:152:HGHKKDRXX:2:2104:18756:2566 1:N:0:AGGAGTGG+AAGGAGTA
ACTCCTACGGGAGGCAGCAGTGGGGAATATTGGACAATGGGCGCAAGCCTGATCCAGCCATGCCGCGTGTGTGAAGAAGGCCTTCGGGTTGTAAAGCACTTTTGTTGGGGAAGAAAAGACACCGGTTAATACCCGGGGTTTCTGACGGTACCCAAAGAATAAGCACCGGCTAACTTCGTGCCAGCAGCCGCGGTAATACGAAGGGTGCAAGCGTTACTCGGAATTACTGGGCGTAAAGCGTGCGTAGGTG
+
FFFFF:FFFFFFFFFFFFFFFFFFFFFFFFFFF:FFF:FFFFFFFFFFF:FFFFFFFFFFFFFFFFFFFFFFFF:F:FFFFFFF:FFFF:FFFFFFFFFF:,FF:FFFFFF,FF,F:FFFFFFFFF:FFFFFFFFFFFFFFFFFFFFFF:FFFFFFFFFFFFFFFFFFFFF,FFFFFFFFFF::FFFFFFFFF:FFFFFFFFFFFFFFF,F:FFFFFFF:FF,FF,FFF:FFFFF,:F::FFFFF,:FFF
@A00920:152:HGHKKDRXX:2:2104:10990:2738 1:N:0:AGGAGTGG+AAGGAGTA
ACTCCTACGGGAGGCAGCAGTGGGGAATCTTGGTCAATGGGCGCAAGCCTGAACCAGCGACGCCGCGTGAGTGAAGAAGGCCTTCGGGTTGTAAAGATCTTTTGTGAGGGACGAAAGAATGTGGTGTACTTGTCTTCTTATTCACGGTACATAAATTGCAAGCAGCGGCTATCTGAGTTACTGGGGACGCGTTATGACCTATGAATCAATCTTTTCTCGGAGTCTCTGGGCGTTAAGGGCATGTATGAGA
+
:FFF:F:F:FFFFFFFFFFFFFFFFF:FFFFFFFFFFFFFFFFFFFFFFFFFFFFFF:,,FFF:FFFFFF,FFF,FF:FFF,FFFFFFFFFF,FFF,FFF,F,,F:FFFF:FFFF::F,:,,,,F,FF:,,F,,:F,,,,F,,FFFF,,,:,,,,F,FFFFFFF,FFFFF,,:F,,,F,:,:,,:F,:FFF,FF,:,,,,:,F,,,:,,,,:F,,:F,,F,,::,,,FF:,,FFF,,F:F,FF:,,:F,,
@A00920:152:HGHKKDRXX:2:2104:1190:4178 1:N:0:AGGAGTGG+AAGGAGTA
ACTCCTACGGGAGGCAGCAGTAAGGAATATTGGTCAATGGACGCAAGTCTGAACCAGCCATGCCGCGTGGAGGATGAAGGTCCTCTGGATTGTAAACTTCTTTTATCTGGGAAGAAATCCATTTTTTCTAAAGTGGTTGACGGTACCAGATGAATAAGCACCGGCTAACTCCGTGCCAGCAGCCGCGGTAATACGGAGGGTGCAAGCGTTATCCGGATTTACTGGGTTTAAAGGGTGCGTAGGCGGATAG
+
FFFFFFFFFFFFFFFFFFFFFF,FFFFFFFFFFFFFFFFFFFFFF:FFFFFFFFFFFFFFFFFFFFFFFFF:FFFFF:FFFFFFFFFFF:FFFF,FFFFF::FFFFFFFFFFFFF,FFFFFFFFFFFFFFFFFFFFFFFFFFFFFFFFFFFFFFFFFFFFFFFFFFFFFFFFFFFFFFFFFFFFFFFFFFFF:FFFFFFFFFFFFFFFFF,FFF:FF,FFFFFFFFF:FFFFFFF:FFFF::FFFFF,,F
@A00920:152:HGHKKDRXX:2:2104:25572:4633 1:N:0:AGGAGTGG+AAGGAGTA
ACTCCTACGGGAGGCAGCAGTGGGGAATATTGGACAATGGGCGCAAGCCTGATCCAGCCATGCCGCGTGGGTGAAGAAGGCCTTCGGGTTGTAAAGCCCTTTTGTCCGGAAAGAAAAGCTTTCGGTTAATACCCGGAAGTCCTGACGGTACCGGAAGAATAAGCACCGGCTAACTTCGTGCCAGCAGCCGCGGTAATACGAAGGGTGCAAGCGTTACTCGGAATTACTGGGCGTAAAGCGTGCGTAGGTG
+
FFFFFFFFFFFFFFFFFFFFFFFFFFFFFFFFFFFFFFFFFFFFFFFFFFFFFFFFFFFFFFFFFFFFFFFFFFFFFFFFFFFFFFFFFFFFFFFFFFFFFFFFFFFFFFFFFFFFFFFFFFFFFFFFFFFFFFFFFFFFFFFFFFFFF:FFFFFFFFFFFFFFFFFFFFFFFFFFFFFFFFFFFFFFFFFFFFFFFFFFF,FFFFFFF:FFFFFFFFFFFFFFFFFFFFFFFFFFFFFFFFFFFFFFFF
@A00920:152:HGHKKDRXX:2:2104:4770:4648 1:N:0:AGGAGTGG+AAGGAGTA
ACTCCTACGGGAGGCAGCAGTGGGGAATTGTTCGCAATGGGCGAAAGCCTGACGACGCAACGCCGCGTGGAGGATGAAGAATTTCGGTTCGTAAACTCCTGTCGAGCGGGACGAAAGATGCGCGGGTTAATACCCCGCGCAAGTGACGGTACCGCTAAAGGAAGCCCCGGCTAACTCCGTGCCAGCAGCCGCGGTAATACGGAGGGGGCAAGCGTTGTTCGGAATCATTGGGCGTAAAGGGCTCGTAGGC
+
F,,,:FFFFFFF::FFFF,FFFFFFFFFFF:F,FFF:FFFFFF:FFFFFFFFFFFFFFFFFFFFFF:,F:FF:FFFF::FFF,F,:FF:FFFFFFF:FFFFFFFFFFF:FFFFF,F:FFFFFFFFFFFFFFFFFFFFFFFF:FFFFFFFFFFFFFFFFFFF:FFFFFF:FFF:FFF:FFFF,FFF:F,FF:FF:FF,FFFFFFFF:FFF:FF:F:,FFFFFFFFFFFFFFF:FFFF::FFFFFFFFFF:F
@A00920:152:HGHKKDRXX:2:2104:21495:5274 1:N:0:AGGAGTGG+AAGGAGTA
ACTCCTACGGGAGGCAGCAGTGAGGAATATTGGTCAATGGACGAGAGTCTGAACCAGCCAAGTAGCGTGAAGGATGACTGCCCTATGGGTTGTAAACTTCTTTTATACGGGAATAAAGTGAGGCACGTGTGCCTTTTTGTATGTACCGTATGAATAAGGATCGGCTAACTCCGTGCCAGCAGCCGCGGTAATACGGAGGATCCGAGCGTTATCCGGATTTATTGGGTTTAAAGGGAGCGTAGATGGATGT
+
FFFFFFFFFFFFFFFFFFFFFFFFFFFFFFFFFFFFFFFFFFFFFFFFFFFFFFFFFFF:FFFFFFFFFFFFFFFFFFFFFFFFFF:FFFFFFFFFFFFFFFFFFFFFFFFFFF:FFFF:FFFFFFFFFFFFFF:FFFFFFFFFFFFFFFFFFFFFFF:FFFFFFFFFFFFFF:FFFFFFFF:FFF::F:FFFFFFFFFFFFFFF:FFFF:F:FFFFFFFFFFF:FFFFFFFFFF:FFFFFFFFFFFF:F
@A00920:152:HGHKKDRXX:2:2104:4074:5729 1:N:0:AGGAGTGG+AAGGAGTA
ACTCCTACGGGAGGCAGCAGTGGGGAATATTGGACAATGGGCGGAAGCCTGATCCAGCAACGCCGCGTGAGGGATGACGGCCTTCGGGTTGTAAACCTCTTTCACCATTGACGAAGCTGCCTGTTTTTGCGGGTGGTGACGGGAGGTGGGGAAGAAGCACCGGCCAACTACGTGCCAGCAGCCGCGGTACTACGTCGGGGGCGCGCGTGGTCCGGACTCACTGGGCGTAAAGGGCGGGTCGGCGGGGGGT
+
:FFFF:FFFFFFFFFFFFFFFFFFFFFFF::FFFFFF,F:FFFFFFFFFFFFFFFFFFFFFFFFFFFFFFFFFFFFFFF:FF,:FFFFFFF:FF:FFFFF:FFFFF,FFF,,FF,FFFF:F,FFF,FFFFFFFFFF:FF:FF:FFF,FFFF:FFF:FFF:FFFFF:FFFFFFFFF,,FF,FF,F::F,F::,::F,FFF,:F:,F:F,,FF,FFFF,:F,,FFFF,F,,,,F:F:F,F,,FFFFF,:,,F
@A00920:152:HGHKKDRXX:2:2104:23014:7279 1:N:0:AGGAGTGG+AAGGAGTA
ACTCCTACGGGAGGCAGCAGTGAGGAATATTGGACAATGGGGGCAACCCTGATCCAGCCATGCCGCGTGAGTGAAGAAGGCCTTCGGGTTGTAAAGCTCTTTCAATAGTGAAGATAATGACGGTAGCTATAGAAGAAGCCCCGGCTAAATTCGTGCCAGCAGCCGCGGTAATACGGAGGGTGCAAGCGTTGTCCGGATTTATTGGGTTTAAAGGGTGCGTAGGCGGCCCGTTAAGTCCGTGGTGAAAGCC
+
FFFFFFFFFFFFFFFFFFFFFFFFFFFFFFFFFFFFFFFFFFFFFFFFFFFFFFFFFFFFFFFFFFFFFFFFFF:FFFFFFFFFFFFFFFFFFFFFFFFFFFFF:F::FFF:FFFFFFFFF:FFFFFFFFFFFF,FFFFFFFFFFFFFFFFFFFFFFFFFFFFFFFFFFFFFFFFFFFFFFFFFFFFFFFFFFFFFFFF,FFFFFF:FFFF,FFFFFFFFFFFFFFFFFFFFFFFFFFFFFFFFF:FF:F
@A00920:152:HGHKKDRXX:2:2104:11650:8015 1:N:0:AGGAGTGG+AAGGAGTA
ACTCCTACGGGAGGCAGCAGTGGGGAATATTGGACAATGGGCGCAAGCCTGATCCAGCCATGCCGCGTGAGTGATGAAGGCCCTAGGGTTGTAAAGCTCTTTCACCGGTGAAGATAATGACGGTAACCGGAGAAGAAGCCCCGGCTAACTTCGTGCCAGCAGCCGCGGTAATACGAAGGGGGCTAGCGTTGTTCGGAATTACTGGGCGTAAAGCGCACGTAGGCGGATATTTAAGTCAGGGGTGAAATCC
+
F,F:F,F::FFF:,:FFFFFFFFF::FFFFF,:FFFFFF,F:FFFFFF:F:,F::F,FFFFFFFFFF:FFFFFFF:FF,,F,F,F:FFFF:FFFF:,FFFFFFFF:FFFFFF,FF:FF:FFFFF:FF:FFFFFF,FF::F,FFF:FFF,FF:,FFFFFFF::FFFFFFFF:FFFFFFF:FF:FFF:F,FFFF::F:F:F::FF,:FFFFF:FF:FFFF:FFF,F:FFF:F::,:::FF,F,F:,:,::,:
@A00920:152:HGHKKDRXX:2:2104:23529:8077 1:N:0:AGGAGTGG+AAGGAGTA
ACTCCTACGGGAGGCAGCAGTGGGGAATATTGGACAATGGGCGCAAGCCTGATCCAGCAACGCCGCGTGGAGGACGAAGGTCTTCGGATCGTAAACTCCTGTCAGACGGGACGAAGGTTTCGGGGTGAACAATCTCGGAGCTTGACGGTACTGTCAGAGGAAGCCCCGGCTAACTCCGTGCCAGCAGCCGCGGTAATACGGAGGGGGCGAGCGTTATTCGGAATTATTGGGCGTAAAGGGCGCGTAGGCG
+
FFFFFFFFFFF:FFFFFFFF:FFFFFFFFFFFFFFFFFFFFFFFFFFFFFFFFFFFFFFFFFFFFFFFFFFFFFFF,FFFFFFFFFFFFFFFFFFFFFFFFFFFFFFFFFFFFFFFFFFFFFFFFFFF,FFFFFFFFFFFFFFFFFFFFFFFFFFFFFFFF:FFFFFFFFFFFFFFFFFFFFF:FFFFFFFFFFFFF:FFFFFFFFFF:FFFFFF,FFFFF:FFFFFFFFFFFFFFF:FFFFF:FFFFFF
@A00920:152:HGHKKDRXX:2:2104:1895:9314 1:N:0:AGGAGTGG+AAGGAGTA
ACTCCTACGGGAGGCAGCAGTGGGGAATCTTGGGCAATGGCCGAAAGGCTGACCCAGCGACGCCGCGTGCGGGATGACGCTTTTCGGAGTGTAAACCGCTGTCAGAGGGGAAGAAGACCTTCGAGGTGAATAATCTCGAGGGCTGACGGTACCTTCAGAGGAAGCACCGGCTAACTCCGTGCCAGCAGCCGCGGTAAGACGGAGGGTGCGAGCGTTGTTCGGAATTACTGGGCGTAAAGCGCGCGCAGGT
+
FF:FF:FFFFFFFFFFFFFFFFFFFFFFFFFFFFFFFFFFFFFFFFFFFFFFFFFFFFFFFFFFFFFFF:FFFFFFFFFFFFFFFFFFFFFFF:FFFFFFFFFFF:FFFFFFFFFFFFF,FFFFFFFFFFFFFFF:FFFFFFFFFFFFFFFFFFFF:FFFFF:F:FFFFFFFFFFF:FFFFFFFFFFF,:F:FFFFF:FFFFFF:::FF:FFFFFFFFFFFFF:FFFFFF,FFFFF:FFFF:,:F:FFFF
@A00920:152:HGHKKDRXX:2:2104:31647:9580 1:N:0:AGGAGTGG+AAGGAGTA
ACTCCTACGGGAGGCAGCAGCGGGGAATATTGCGCAATGGGCGAAAGCCTGACGCAGCAACGCCGCGTGAGGGATGAAGGCTCTCGGGTTGTAAACCTCTTTCAGCAGGGACGATTGTGACGGTACCTGCAGAAGAAGCCCCGGCCAACTACGTGCCAGCAGCCGCGGTAAGACGTAGGGTGCGAGCGTTGTCCGGATTTATTGGGCGTAAAGAGCTCGTAGGCGGCTTGTCGCGTCGTCTGTGAAAACC
+
FFFFFFFFFFFFFFFFFFFFFFFFFF,F:FFFFFFFFFFFFFF:FFFFFFFFFFFFFFFFFFFFFFFFFFFFFFFFFFFFFFFFFFFFFFFFF:FFFFF:FFFFFFFFFFFFFFFFFFFFFFFFFFFFFFFFFFF:,FFFFFFFFFF:FFFFFFFFFFFFFFFFFFFFFFFFFFF:FFFFFFFFFFFFFFFFFFFFFFFFFFFFFFFFFFFFF:FFFFFFFFFFFFF:FFFFFFFFFFFFFFFF,F:FFF
@A00920:152:HGHKKDRXX:2:2104:28076:10535 1:N:0:AGGAGTGG+AAGGAGTA
ACTCCTACGGGAGGCAGCAGTGGGGAATATTGCACAATGGGCGAAAGCCTGATGCAGCGACGCCGCGTGAGGGATGACGGCCTTCGGGTTGTAAACCTCTTTCAGCAGGGAAGAAGCGAAAGTGACGGTACCTGCAGAAGAAGCACCGGCTAACTACGTGCCAGCAGCCGCGGTAATACGTAGGGTGCGAGCGTTGTCCGGAATTATTGGGCGTAAAGAGCTTGTAGGCGGTTTGTCGCGTCTGCCGTGA
+
FFFFFFFFFFFFFFFFFFFFFFFFFFFFFFFFFFFFFFFFFFFFFFFFF:FFFFFFFFFFFFFFFFFFFFFFFFFFFFFFFFFFFFFFF:FFFFFFFFFFFFFFFF:FFFF:FF:FFFFFFFFFFFFFFFFFFFFFFFFFFFFFFFFFFFFFFFFFFFFFFFFFFFFFFFFFFFFFFFFFFFFFFFFFFFFF::FFFFFFFF:FF:FFFFFFFF:FFFFFFFFFFFFFFFFFFFFFFFFFFFFFFFFFF:
@A00920:152:HGHKKDRXX:2:2104:31955:11616 1:N:0:AGGAGTGG+AAGGAGTA
ACTCCTACGGGAGGCAGCAGTTAGGAATCTTCGGCAATGGGCGAAAGCCTGACCGAGCGACGCCGCGTGAAGGATGAAGGCCCTAGGGTCGTAAACTTCTAAAAGAGGGACGATAGTGACGGTACCTCTTGAAAAGCACCGGCTAACTCCGTGCCAGCAGCCGCGGTAATACGGAGGGTCCAAGCGTTATCCGGAATTACTGGGCGTAAAGAGTTGCGTAGGTGGCTCGGTAAGTTGGTAGTGAAAGCGT
+
FF,FFFFFF,:FFFFFFFFFFFFFFFFFFF:FFFF:FFFFFFFFFFF:FFFFF:FFFFF:FFF:FFF:F:FF:FFFFFFFFFFFFFFFFFFFFFF:FFFFFFFFFFFFFF:FFFFFFFFFFFFFF:FFFFFFFFFFFFF:,FFFFFFFFFFFFFFFFFFFFFFFFFFFFFF:FFFFFFFFF,F,FFF:FFF:FFFFFFFFFFFFF:FFF:FFFFFFFFFFFFFFFFFFFFFFFFFFFFFFFFFFFFFFFF
@A00920:152:HGHKKDRXX:2:2104:23059:12085 1:N:0:AGGAGTGG+AAGGAGTA
ACTCCTACGGGAGGCAGCAGTGGGGAATCTTGGACAATGGGGGCAACCCTGATCCAGCGACGCCGCGTGGGTGATGAAGGCCTTCGGGTTGTAAAGCCCTTTCGACGGGGACGATGATGACGGTACCCGGCGAAGAAGCACCGGCTAACTCCGTGCCAGCAGCCGCGGTAAGACGGAGGGTGCTAGCGTTGTTCGGATTTATTGGGCGTAAAGGGTTCGCAGGCGGTCTTGTAAGTCAGATGTGAAAGGT
+
FFFFFFFFFFFFFFFFFFFFFFFFFFFFFFFFFFFFFFFFFFFFF:FFFFFFFFFFFFFFFFFFFFFFF:FFFFFFF:FFFFFFFFFFFFFFFFFFFFFFFFFFFFFFFFFFFFFF:FFFFFFFFFFFF:FFFFFFFFFFFFFFFFFFFFFFFFFFFFFFFFFFFFFFFFFFFFFFFFFFFFFFFFFFFFFFFFFFFF:FFFFFFFFFFFFFF:FFFF:FFFFFFFFFFF,:FFFFFFF,:FFFFFFFFF
@A00920:152:HGHKKDRXX:2:2104:12409:12524 1:N:0:AGGAGTGG+AAGGAGTA
ACTCCTACGGGAGGCAGCAGTGGGGAATATTGGGCAATGGGCGAAAGCCTGACCCAGCCATGCCGCGTGAGTGACGAAGGCCTTCGGGTTGTAAACCTCTTTCAGCAGGGACGAAGCGGAAGTGACGGTACCTGCAGAAGAAGCACCGGCCAACTACGTGCCAGCAGCCGCGGTAATACGTAGGGTGCAAGCGTTGTCCGGAATTATTGGGCGTAAAGAGCTCGTAGGCGGTTCGTCGCGTCGGCTGTGA
+
FFFFFF:FFFFFFFFFFFFFFFFFFFFFFFFFFFFF,FFFFFFFFFFFFFFFFFFFFFFFFFFFFFFFFFFFFFFFFFFFFFFFFFFFFFFFFFFFF:FFFFF:FFFFFFFFFFFFFFFFFFFFFFFFFFFFFFFFFFFFFF:FFFFFFFFFFFFFFFFFFFFFFFFFFFFFFFF:FFFFFFF,FFF:FFFFFFFFFFFFFF,FFFFFFFFFFFFF:FFFFFFFFFFF:FFFFFFFFF::FFF:FF,FFF
@A00920:152:HGHKKDRXX:2:2104:2148:12571 1:N:0:AGGAGTGG+AAGGAGTA
ACTCCTACGGGAGGCAGCAGTGGGGAATATTGGACAATGGGCGAAAGCCTGATCCAGCAATGCCGCGTGAGTGATGAAGGCCCTAGGGTTGTAAAGCTCTTTTACCCGGGATGATAATGACAGTACCGGGAGAATAAGCTCCGGCTAACTCCGTGCCAGCAGCCGCGGTAATACGGAGGGAGCTAGCGTTGTTCGGAATTACTGGGCGTAAAGCGCGCGTAGGCGGCCTATCAAGTCAGAGGTGAAAGCC
+
FFFFFFFFFFFFFFFFFFFFFFFFFF,FFFFFFFFFFFFFFFFFFFFFFFFFFFFFFFFFFFFFFFFFFFFFFFFFFFFFFFFFFFFFFFFFFFFFFFF,F:FFFFFFFFFFFFFFFFFFFFFFFFFF:FFFFFFFFFFFFFFFFFFFFFFFFFFFFFFFFFFFFFFFFF,FFFFFFFFFFFFFFFFFFFFFFFF,FFFFFFFFF:FFFFFFFFFFFFFFFFFFFFFFFFFFFFFFFFF:FFFFFFFFFF
@A00920:152:HGHKKDRXX:2:2104:10321:13385 1:N:0:AGGAGTGG+AAGGAGTA
ACTCCTACGGGAGGCAGCAGTGGGGAATATTGCACAATGGGCGCAAGCCTGATGCAGCGACGCCGCGTGGGGGATGACGGCCTTCGGGTTGTAAACCTCTTTCGACAGGGACGAAGTGAAAATGACGGTACCTGTATAAGAAGCACCGGCTAACTACGTGCCAGCAGCCGCGGTAATACGTAGGGTGCGAGCGTTGTCCGGAATTACTGGGCGTAAAGAGCTCGTAGGTGGTTTGTCACGTCGTCTGTGA
+
FFFFFFFFFFFFFFFFFFFFFFFFFFFFFFFFFFFFFFFFFFFFFFFFFFFFFFF:FFFFFFFFFFFFFFFFFFFFFFFFFFFFFFFFFFFFFFFFFFFFFFFFFFFFFFFFFFFFFFF:FFFFFFFFFFFFFFF:FFFF:FFFFFFFFFFFFFFFFFFFFFFFFFFFFFFFFFFFFFFFFFFFFFFFFFFFFFFFFFFFFF,FFFFFFFFFFFFFFFFFFFFFFFFFFFFFFFFFFFFFF:FFF:FFFF
@A00920:152:HGHKKDRXX:2:2104:11098:14011 1:N:0:AGGAGTGG+AAGGAGTA
ACTCCTACGGGAGGCAGCAGTGGGGAATATTGCACAATGGGGGAAACCCTGATGCAGCGACGCCGCGTGAGCGAAGAAGTATTTCGGTATGTAAAGCTCTATCAGCAGGGAAGAAGAAATGACGGTAACTGACTAAGAAGAACCGGCTAAATAAGTGCCAGCAGCCGCGGTAATACGAATGGTGCAAGCGTAATCCGGATTTACTGGGTGTAATGGGAGCGAAGGCGGAAGGCTAAGTCTGATGTGAAAG
+
F,F,FF:FFFFFFFFFFFFFF,FFFFFF:FFFF:FFFFFFFFF,FFFFFFFF:FFFFFFFFFFFFFFFFFFFFFFF:F,FF:,FFFFFFFFFFFFF,FF,F,:F,FFFFFFFFFFFFFFFF:FFFFF,F:F,FFFF,::,,:F,FFFFFFFF:,FF,:FFFFF:FF:,,,FF,,:FF,::F::FFFF:FFF,F:FFFF:F:FFF,,:FFFF:F,,FFF:,:,FFFFFF::,,FF,::F::F,:FF:,F:F
@A00920:152:HGHKKDRXX:2:2104:24514:14325 1:N:0:AGGAGTGG+AAGGAGTA
ACTCCTACGGGAGGCAGCAGTAAGGAATATTGCACAATGGGCGCAAGCCTGATGCAGCAACGCCGCGTGCCCGAGGAAGGCCTTCGGGTTGTAAAGGGCTTTTCTGGCTGAAGAGCAAGGACGGTAGGCCAGGAATAAGCGTCGGCTAACTACGTGCCAGCAGCCGCGGTAAAACGTAGGACGCGAGCGTTATCCGGATTTACTGGGCGTAAAGCGCGGGCAGGCGGCTGTTCAAGTCGGACGTGAAAGC
+
:FFFFFFFFFFFFFFFFFFFF:FFFFFFFFFFFFFFF:FFFFFFFFFFFFFFFFFFFFFFFFFFFFFFFFFFFFFFFFFFFFFFFFFFFFFFFFFFFFFFFFFFFFFFFFFFFFFFF:FFFFFFFFFFFFFFFFFFFFFFFFFFFFF,FFFFFFFFFFFFFFFFFFFFFF,FFFFFFFFFFFFFFFFFFFFFFFFFFFF:FFFFFFFFFFFFFFFFFFF:FFFFFFFFFFFFFFFFFFFFFFFFFFF:FF
@A00920:152:HGHKKDRXX:2:2104:28212:14685 1:N:0:AGGAGTGG+AAGGAGTA
ACTCCTACGGGAGGCAGCAGTAAGGAATATTGGACAATGGCCGCAAGGCTGATCCAGCCATCCAGCGTGCAGGAAGAAGGCCCTATGGGTTGTAAACTGCTTTTGTCAGGGAAGAAACCTCTGGATTTACTCCGGATCTGACGGTACCTGAAGAATAAGCACCGGCTAACTCCGTGCCAGCAGCCGCGGTAATACGGAGGGTGCGAGCGTTATCCGGAATTACTGGGTTTAAAGGGTGCGTAGGCGGCTA
+
FFFFFFFFFFFFFFFFFFFFFFF:FFFFFFFFFFFFFFFFFFFFFFFFFFFFFFFFFFFFFFFFFFFFFFFFFFFFFFFFFFF:FFFFFFFFFFFFFFFFFFFFFFFFFFFFFF,FFFFFFFFF:FFFFFFFFFFFFFFFFFFFFFFFFFFFFFFFFFFFFFFFFFF:FFFFFFFFFFFFFFFFFFFFFF::FFFFF:FFFF:FFFFFFFFFFFFFFFFFFFFFF:FFFFFF:FFFFFFFFFF,FFFF,,
@A00920:152:HGHKKDRXX:2:2104:21983:18928 1:N:0:AGGAGTGG+AAGGAGTA
ACTCCTACGGGAGGCAGCAGTAAGGAATATTGGTCAATGGACGCAAGTCTGAACCAGCCATGCCGCGTGGAGGATGAAGGCCCTCTGGGTTGTAAACTTCTTTTATCTGGGAAGAAATCCGGAAATTCTTTTCCGGTTGACGGTACCAGAGGAATAAGCACCGGCTAACTCCGTGCCAGCAGCCGCGGTAATACGGAGGGTGCAAGCGTTATCCGGATTCACTGGGTTTAAAGGGTGCGTAGGCGGGCAG
+
FFFFFFFFFFFFFFFFFFFFFFFFFFFFFFFFFFFFFFFFFFFFFFFFFFFFFFF:FFFFFFFFFFFFFFFFF:FFFFFFFFFFFFFFFFFFFFFFFFFFFFFFFFFFFFFFFF:::FFFFFFFFF,FFFFFFFFFFFFFFFFF:F,FFF,FFFFFFFFFFF:FFFFFF:FF:FFFFFFF:FFF,FFFFFFFFFFF:F:FFFFFFFFFF,F:FFFFF,,,FFFFFF,:F,FF:FFFFFFF,F,FFFFFF:
@A00920:152:HGHKKDRXX:2:2104:27633:19163 1:N:0:AGGAGTGG+AAGGAGTA
ACTCCTACGGGAGGCAGCACTGAGGGATATTGCGCAATGGGCGAAAGCCTGATGCAGCGACGCCGCGTGGGGGAGGAAGTCCTTCGGGATGTAAACCCCTTTTCTCGGGGACGAAGCCTGACGGTACGAGCGGACGAAGCCCCCGCTCACTACGTGCCTGCAGCCTCGCTAGTAAGTAGGGGGCCAGCGTTCTCAGGCAGTACTTGGCGTAAGGCGCGCGAAGGCGGAAGGGCAAGTCCGTCCGGCAAGC
+
FFFFFFFFFFFFFFFFFFF,:F,FF:FF,FFFF,FFFFFFFFFFFFFFFFFF,FFFFFFFFFFFFFFFF:F,FF:FF,FFFFFFFFFF:FFFF:F,F,FFFF,F:,,FFFFFFFF,F:FFF,FF:FF,,,,,,F,,,F,:,:,:FFF,,FFF:,F,F:,FF,,,F,:,:,,,,F,,FF,F,,F:F,F:,,F,,,,:,:,,FF:F,,:,F,,:,,F,FFFF,:,F,,F,:,FF,,,:,FFF,F:,,F,FFF
@A00920:152:HGHKKDRXX:2:2104:4634:20760 1:N:0:AGGAGTGG+AAGGAGTA
ACTCCTACGGGGAGGCAGCAGTGGGGAATATTGGACAATGGGCGAAAGCCTGATCCAGCAATGCCGCGTGAGTGATGAAGGCCTTAGGGTTGTAAAGCTCTTTTGCCCGGGATGATAATGACAGTACCGGGAGAATAAGCCCCGGCTAACTCCGTGCCAGCAGCCGCGGTACTACGGAGGGGGCTAGCGTTGTTCGGAATTACTGGGCGTAAAGCGCACGTAGGCGGCTTTGCAAGTTAGAGGTGAAAGC
+
F,,F:FFFFF:FFFFFFFFFFFFFFFF:F:FFFFFFF:FFFFFFFFFFFFFFFFFFFFF,FFFFFFFFFFFFFFFFF,FFFFFFF:FFF:FFFFFFFFFFFFFFFFFF:F:F:FFFFFFF,FFFFF:F:FFFFFFFFFFFFFFFFFFFFFFFFFFFFFFFFFFFFFFFFFF,FFFFFFFFFFFFFFFFFF::F:FFFFFFFFFFFFFFF:FFF,FFFFFF:FFF:F::F,FFFFFFFF,F:FFFFFFF,F
@A00920:152:HGHKKDRXX:2:2104:4227:20870 1:N:0:AGGAGTGG+AAGGAGTA
ACTCCTACGGGAGGCAGCAGTGGGGAATCTTGGACAATGGGCGCAAGCCTGATCCAGCCATGCCGCGTGAGTGATGAAGGCCCTAGGGTTGTAAAGCTCTTTCGGCGGGGAAGATAATGACGGTACCCGCAGAAGAAGCCCCGGCTAACTTCGTGCCAGCAGCCGCGGTAATACGAAGGGGGCTAGCGTTGCTCGGAATCACTGGGCGTAAAGCGCACGTAGGCGGTTTCTTAAGTCAGGGGTGAAATCC
+
FFFFFFFFFFFFFFFFFF:FFFFFFFFFFFFFFFFFFFFFFFFFFFFFFFFFFFFFFFFFFFFFFFFFFFFFFFFFFFFFFFFFFFFFFFFFFFFFFFFFFFFF:FFFFFFFFFFF:FFFFFFFFFFFFFFFFFFFFFFFFFFF:F:FFFFFFFFFFFFFFFFFFFFFFF:FFFFFFFFFFFFFFFFFFFFFFFFFFFFF:FFFFFFFFFFFFFFFFFFFFFFFFFFFFFFFF:FFFFFFFFFFFFFFFF
@A00920:152:HGHKKDRXX:2:2104:4101:21026 1:N:0:AGGAGTGG+AAGGAGTA
ACTCCTACGGGAGGCAGCAGTGGGGAATCTTGCGCAATGGCCGAAAGGCTGACGCAGCGACGCCGCGTGCGGGAGGAAGGCCTTCGGGACGTAAACCGCTCTCAGTGGGGAGGAACGGCCCGGGGAGGGAATGCCACGCGGTTTGACAGTACACGCAGAGGAAGCACCGGCTAACTCCGAGCCAGCAGCCGCCGAAATACGGAGGGTGCAAGCGATATCCGGATTCACTGGGTTTAAAGGGTCCGGAGGC
+
F::,:F:F:FFFF:FFFFFF:,FF:FFFFFFFFFFFF,:FFFFF:FFFFFFFF:FFFF::FFFFFFF:FFFFFFFFFF,:FF,FFFF:,,:FFF::,:FF,,FFFFFFFFFFFF,F::FF:FF,FFF:FF,FFFF,,FFF,FF,,FFF:FFF,,FF:FFFF::FF:F:,,FF,FF:FF,,FF:F,FFFFF,,,F,F,FFF:FFF,,,F:F,:FF,::F,,F,F,FFFF,:,,::F:FFF:FF,,F,FF,:
@A00920:152:HGHKKDRXX:2:2104:32886:21684 1:N:0:AGGAGTGG+AAGGAGTA
ACTCCTACGGGAGGCAGCAGTGGGGAATTTTGGACAATGGGCGCAAGCCTGATCCAGCCATTCCGCGTGCAGGATGAAGGCCCTCGGGTTGTAAACTGCTTTTGTACGGAACGAAAAAGCCCTTTCTAATACAGAGGGTCCATGACGGTACCGTAAGAATAAGCACCGGCTAACTACGTGCCAGCAGCCGCGGTAATACGTAGGGTGCAAGCGTTATCCGGAATTACTGGGCGTAAAGCGCACGCAGGCG
+
FFFFFFFFFFFFFFFFFF,FFFFFFFFFFFFFFFFF:FFFFFFFFFF::FFFFFFFFFFFFF:FFFFFFFFFFFFFFFFFFFFF:FFFFFFFFFFFFFFFFFFFFFFFFFFFFFFFFFFF,FFFFFFFFFFFFFFFFFFFFFFFFFFFFFFFFFFFFFFFFFF:FFFFFFFF:FFF:FFFFFFFFFFFFFFFFFFFFF:FFFFFFFFFFFFFFFFFFFFFFFFFFFFF:FFFFFFFFFF:FFF:FFFFFF
@A00920:152:HGHKKDRXX:2:2104:16360:22874 1:N:0:AGGAGTGG+AAGGAGTA
ACTCCTACGGGAGGCAGCAGTGGGGAATCTTGCGCAATGGGCGAAAGCCTGACGCAGCGACGCCGCGTGTGCGATGAAGGTCTTCGGATCGTAAAGCACTGTCGCGAGGGAAGAAACTCCGCAAGGAGCTGACGGTACCTCGAGAGGAAGCACCGGCTAACTCTGTGCCAGCAGCCGCGGGAATACAGAGGGTGCGAGCGTTGTTCGGAAGTATTGGGCGTAAAGAGCATGTAGGCGGCTTGTTAAGTCA
+
FFFFFFFFFFFFFFFFFFFFFFFFFFF::FFFFFFFFFFF:FFFFFF,FFFFFFFFFFFFFFFFFFFFFFFFFFFFFFF,FFFFFFFF:FFFF:FFFFFFFFFFF,,FFF:FFFFF:FFF:,FF,FFFF,FFF:FF,FF,F,FF,FFFFF,FFFFFFFF:F:FF:,FF:,F,F:FFFF,F,F,FF,FF,FF:F:F:,:F:F,FF,FFFFF,F,:FFFFFFFFFF:,:FF,F,F,,F,FF,F:F:,:F:F,
@A00920:152:HGHKKDRXX:2:2104:14344:23328 1:N:0:AGGAGTGG+AAGGAGTA
ACTCCTACGGGAGGCAGCAGTAAGGGATCTTGCGACAATGGGCGAAAGCCTGACGCAGCAACGCCGCGTGCGGGATGACGGCCTTCGGGTTGTAAACCGCTTTTCGGGGGGAAGAGGAAGGACGGTACCCCCGGAAGAAGTCTCGGCTAACTACGTGCCAGCAGCCGCGGTAAAACGTAGGAGGCAAGCGTTATCCGGATTTACTGGGCGTAAAGGGCGTGCAGGTGGTTTAGTAAGTGGTGCGTGAAAG
+
FFFFFFFFFFF:FFFFFFFFFFFFFF:FFFFFFF:FFFFFFFFFFFFFFFFFFFFFFFFFFFF:FFF:FFFFFFFF,:FFFFFFFFFFFFFFFFFFFFFFFFFFFFFFFFFF:FFFFF,FFFFFFFFFFFFFFF:FF:FFFFFFFFFFFFFFFFFFFFFFFFFFFFFFFFF,FF:FFFFFFFFFFF:FFFFFFFFFFFFFFFFFFFFFFFFFF:FFFFF:FFFFFFFFFFFFFF:FFFFFFFFFFFFFFF
@A00920:152:HGHKKDRXX:2:2104:24948:23563 1:N:0:AGGAGTGG+AAGGAGTA
ACTCCTACGGGAGGCAGCAGTGAGGAATATTGCACAATGGGGGCAACCCTGATGCAGCGACGCCGCGTGGGTGAAGAAGGGTTTCGGCTCGTAAAGCCCTTTTCTGTGTGACGAGAGAGGACGGTAGCACAGGAATAAGCGTCGGCTAACTACGTGCCAGCAGCCGCGGTAAAACGTAGGACGCAAGCGTTATCCGGATTTACTGGGCGTAAAGCGTGTTCAGGCGGCAGCGCAAGTCGGGCATGAAATC
+
FFFFFFFFFFFFFFFFFFFFFFFFFFFFFFFFFFFFFFFFFFFFFFFFFFFFFFFFFFF,FFFFFFFFFFFFFFFFFFFFFFFFFFFFFFFFFFFFFFFFF:FFFFFFFFFFFFFFFFFFFFFFF:FFFFFFFFFFF:FFFFF:FFFFFFFFFFFFFFFFFFFFFFFFFFFFFFFFFFFFFFFFFFFFFFFFFFFFFFFFFFFFFFFFFFFFFFFFFFFFFFFFFFFFFFFF:FFFFFFFFFFFFFFFFF
@A00920:152:HGHKKDRXX:2:2104:13548:23985 1:N:0:AGGAGTGG+AAGGAGTA
ACTCCTACGGGAGGCAGCAGTTAGGAATCTTCCACAATGGGCGAAAGCCTGATGGAGCGACGCCGCGTGAAGGATGAAGGTCTTCGGATCGTAAACTTCTAAAAGAGGGACGATAATGACGGTACCTCTTGAAAAGCACCGGCTAACTCCGTGCCAGCAGCCGCGGTAATACGGAGGATCCAAGCGTTATCCGGAATCATTGGGTTTAAAGGGTCCGTAGGCGGTTTTGTAAGTCAGTGGTGAAATCCGG
+
FFFFFFFFFFFFFFFFFFFFFF,FFFFFFFFFFFFFFFFFFFF::FFFFFFFFFFFFFFFFFFFFFFFFFFFFFFFFFFFFFF:FFFFFFFFFFFFFFFFFFFFFFFFF:FFFFFFFFFFFFFFFFFFFFFFFFFFFFFFFFFFFFFFFFFFFFFFFFFFFFFFFFFFFFFFFFFFFFFFFF:FFFFFFFFFFFF,FFF:FFFF:FFFFFFFFFFFFFFFFFFFFFFFFFFFFFFFFFFFFFFFFFFFFF
@A00920:152:HGHKKDRXX:2:2104:2483:25488 1:N:0:AGGAGTGG+AAGGAGTA
ACTCCTACGGGAGGCAGCAGTGGGGAATATTGGACAATGGGGGCAACCCTGATCCAGCAATGCCGCGTGTGTGAAGAAGGCCTTCGGGTTGTAAAGCTCTTTTACCAGGGAAGATAATGACGGTACCTGGAGAATAAGCACCGGCTAACTTCGTGCCAGCAGCCGCGGTAATACGAAGGGTGCAAGCGTTGTTCGGAATCACTGGGCGTAAAGCGCACGTAGGCGGCCACGCAAGTCAGGGGTGAAATCC
+
FFFFFFFFFFFF:FFFFFFFFFFFF:FFFFFFFFF:FFFFFFFFFFFFFFFFFFFFFFF,FFFFFFFFFFFFFF,FFFFFFFFFFFFFFFFFFFFFFFFFFFFFFFFFFFF:FFF:F:FFFFFFFFFF:FFFF:FFFFFFFFFFFFFFFFFFFFFFFFFFFFFFFFFFF::FFFFFFFFF:FFFFFFFFFFFF:FFFFF:FFFFFFFFFF:FFFFFFFFFFFFFFF:FF:FFF,FFF,FFFF:F:F:F:F
@A00920:152:HGHKKDRXX:2:2104:6822:25551 1:N:0:AGGAGTGG+AAGGAGTA
ACTCCTACGGGAGGCAGCAGTGGGGAATATTGGACAATGGGCGAAAGCCTGATCCAGCCATGCCGCGTGAGTGATGAAGGCCTTAGGGTTGTAAAGCTCTTTCAGTAGGGAAGATAATGACGGTACCTACAGAAGAAGCCCCGGCTAACTTCGTGCCAGCAGCCGCGGTAATACGAAGGGGGCTAGCGTTGTTCGGATTTACTGGGCGTAAAGCGCACGTAGGCGGATCGTTAAGTCAGTGCTGAAATAC
+
:FFFFFFFFFFFFFFFFFFFFFFFFFFFFFFFFFFFFFFFFFFFFFFFFFFFFFFFFFFFFFFFFFFFFFFFFFFF:FFFFF:FF,FFFFFFFFFFFFF:FF:FFFFFFFFFFFFFFFFFFFFFFFFFFFFFFFFFFFFFFFFFFFFFFFFFFFFFFFFFFFFFFFFFFFFFFFFFFFFFFFFFFFFFFFFFFFFFFFFFFFFFFFFFFFF:FFFFFFFFFFFFFF:FFFFF:FFFF:FFFFFFFFFFFF
@A00920:152:HGHKKDRXX:2:2104:10908:26365 1:N:0:AGGAGTGG+AAGGAGTA
ACTCCTACGGGAGGCAGCAGTGGGGAATATTGGACAATGGGCGCAAGCCTGATCCAGCAATGCCGCGTGGGTGAAGAAGGCCTTCGGGTTGTAAAGCCCTTTTGTACGGGAAGAAATCCTGTCGGTTAATACCCGGCGGGGATGACGGTACAGTAAGAATAAGCACCGGCTAACTTCGTGCCAGCAGCCGCGGTAATACGAAGGGTGCAAGCGTTAATCGGAATTACTGGGCGTAAAGCGTGCGTAGGCG
+
::FFFFFFFFFFFFFFFFFFFFFFFFFFFFFF,FFFFFFFF:FFFFF:FFFFFF,FFFFFFFFFF:FFF:FFF:FFFFFFFFFFFFF:FFFFFFFFF:FFFFF:FF:FFFFFFF:,FF:FFFF:FFF:F::,,FFFFFFFFFFFF,FFFF:,FFFFFF,F,:F:F,,:FFFFF:FF:F:FFFF:FFF,FFFFFFFFFFFF:,F:F:F,FFFF,FFFF::F:::F:FF:FFF,FFFFFFF:FF::FF,F:F
@A00920:152:HGHKKDRXX:2:2104:18132:26412 1:N:0:AGGAGTGG+AAGGAGTA
ACTCCTACGGGAGGCAGCAGTGGGGAATATTGGACAATGGGCGAAAGACTGATCCAGCAATGCCGCGTGAGTGATGAAGGCCTTATGGTTGTAAATCTCTTTTACCCGGGATGATAATGACCGTACCGGGAGAATAAGCCCCGGCTAACTCCGTGCCAGCAGCCGCGGTACTACGGAGGGGGCTCGCGTATTTCGGACTTACTGGGCGTAAACCGCACGTAGGCGGCTTGGTACGTTAGAGGTGAAAGAC
+
FFFFFFFFFFFFFFFFFFFFFFFFFFFFFFFFFFFFFFFF,FF,FFF,FFFF,FFFFFFFFFFFFFFFF:F:FF:FFFFFF,FFF,F,::,,::F,FFF,FFFFF,F,,F,F:,FFFFF,:,:FFFFF:F,:FF:,FF,F::F,FFFFF,:F,F,FF:FF,FFF::,:F,,,FF,FFF,FFFFF,FF,F,,,:FFF:,FFFFF,F,FFFFFF,FF,FF:,F:FFF:FF,,,,:,,,F,,FFFFF:FF,:F
@A00920:152:HGHKKDRXX:2:2104:26467:26694 1:N:0:AGGAGTGG+AAGGAGTA
ACTCCTACGGGAGGCAGCAGTGGGGAATCTTGCACAATGGGGGCAACCCTGATGCAGCGACGCCGCGTGAGCGATGAAGCCCCTCGGGGTGTAAAGCTCTTTCGGCAGGAACGATAATGACGGTACCTGAAGAAGAAGCTGCGGCTAACTACGTGCCAGCAGCCGCGGTAATACGTAGGCAGCGAGCGTTGTTCGGAGTTACTGGGCGTAAAGAGAGCGTAGGCGGTGCCCTAAGTCTGGTGTGAAATCT
+
F:FF:FFFFF:F:F::F:F::FFFFFF:FFFF:FF:FFFFFFFFFF,F:FFFFFFFFF:F:FFFFFFFFFFFFFFFFFFFFF,FF:FFFFFFFFF:FF:FFFF::FFF:FFFFFFFFFFFFFFFFFFFF,FFFFFFFFF::FFFFFFFFFFFFFFFFFF:FFFFFFFF:FFF,FFFFFFFFFFFFFFFFF::::FFFFFFF,FFFFFFF:FFFFF,F:FFFFFFF:FFFFF::F:FF:,,F:FFFFFFF:
@A00920:152:HGHKKDRXX:2:2104:6352:27618 1:N:0:AGGAGTGG+AAGGAGTA
ACTCCTACGGGAGGCAGCAGTCGGGAATTTTGGGCAATGGGCGAAAGCCTGACCCAGCAACGCCGCGTGAAGGATGAAGTATTTCGGTATGTAAACTTCGTAAGAATAGGAAGAATCAATGACGGTACTATTTGTAAGCTCCGGCTAACTACGTGCCAGCAGCCGCGGTAATACGTAGGGGGCAAGCGTTGTCCGGAATCATTGGGCGTAAAGCGCGTGTAGGCGGTTTCTTAAGTCTGATGTGAAAGCC
+
FFFFFFFFFFFFFFFFFFFFFFFFFFFFFFFFFFFFFFFFFFFFF:FFFFFFFFFFFFF:FFFFFFFFFFFFFFFFFFFFFFFFFFFFFFFFF::FFFFFFFFFFFFFFFFFFFFFFFFFFFFFFFFFF:FFFFFFFFFFFFFFFFFFFFFFFFFFF:FFFFFFFFFFFF:FFFFFFFFFFFFF:FFFFFFFFFFFFFFFFFFFFFFFFFFFFFFFFFFFFFFF:FFFFF:FF:FFFFFF:FFFFFFFFF
@A00920:152:HGHKKDRXX:2:2104:7925:28307 1:N:0:AGGAGTGG+AAGGAGTA
ACTCCTACGGGAGGCAGCAGTGGGGAATATTGGACAATGGGCGAAAGCCTGATCCAGCCATGCCGCGTGAGTGATGAAGGCCTTAGGGTTGTAAAGCTCTTTCAGTGGGGAAGATAATGACGGTACCACCAGAGGAAGCACCGGCTAACTTCGTGCCAGCAGCCGCGGTAATACGAAGGGGGCAAGCGTTGTTCGGATTTACTGGGCGTAAAGCGCACGTAGGCGGATCGTTAAGTCGGGGGTGAAATCC
+
FFFFFFFFFFFFFFFFFFFFFFFFFFFFFFFFFFFFFFFFFFFFFFFFFFFFFFFFFFFFFFFFFFFFFFFFFFFFFFFFFFFFFFFFFF:FFFFFFF:FFFFFFFFFFFFFFFFFFFFFFFFFFFFFFFFFFFFF,FFFFFFFFFFFFFFFF:FFFFFFFFFFFFFFFFFFFFFFFFFFFFFFFFFFFFFFFFFFFFFFF:FFFFFFFFFFFFFFFF:FFFFFF:FFFF:FFFFFF:FFFFFFFFFFFF
@A00920:152:HGHKKDRXX:2:2104:15248:28369 1:N:0:AGGAGTGG+AAGGAGTA
ACTCCTACGGGAGGCAGCAGTGGGGAATTTTGCGCAATGGGCTAACGCCTGACGCAGCAACGCCGCGTGGAGGATGAAGGTCCTTGGATCGTAAACTCCTGTCAGCAGGGAAAAAGGGAATCGACCTAATACGTCGGTGAATTGATTGTACCTGCAGAGGAAGCCCCGGCTAACTCTGTGCCAGCAGCCGCGGTAATACAGAGGGGGCAAGCGTTGTACGGAATCACTGGGCGTAAAGGGCGCGTAGGTG
+
FFFFFFFFFFFFFFFFFFFFFFFFFF:FFFFFFFFFFFFFFFFFFFFFFFFFFFFFFFFF:FFFFFFFFFFFFFFFFFFFFFFFFFFFFFFF:FFF,,F:FFFFFFFFF,FFFFFFFFFF,,FFF,FFFFFF,FF,FFFF,,FFFFFFFFFFFFFFFFFF:FFFF:FFFFFFFFFFFFFFFFFFFFF,F:F:FFFFFFFFF,FFF,FF,,FFFFFFF,FF::FFFFFFFFFFFFFFFF,FFFFFFFF,FF
@A00920:152:HGHKKDRXX:2:2104:18783:28729 1:N:0:AGGAGTGG+AAGGAGTA
ACTCCTACGGGAGGCAGCAGTAAGGGATATTGCGACAATGGGCGAAAGCCTGACGCAGCAACGCCGCGTGCGGGAGGACGGCCTTCGGGTTGTAAACCGCTTTTCGAGGGGAAGAGGAAGGACGGTACCCTCGGAATAAGTCTCGGCTAACTACGTGCCAGCAGCCGCGGTAAAACGTAGGAGGCGAGCGTTATCCGGATTTACTGGGTGTAAAGCGCGTGCAGGCGGCCGTGCAAGTCGTGCGTGAAAG
+
FF:FF,F:::FFFFFFFFFFFFFFFFF:F:FFFFFFFFFFFFFFFFFFFFFFFFFFFFFF:FFFFFFFFFFFFFFFFFFFFFFFFFFF:FFFFFFFFF,::FFFFFFFFFFF,,FFFF,,FF:,FFF,FFFFFFF:F,F:FFFFFFFFFFFFFF,FFFFF:FF,FFFFFF:FFFFFF,F:FFF:FFF:FFF:FFF:FFFFFFFFFFFFF:F,FF,FFFFFFFFFFFFFFFFFFFF,FFF,FFFFFFFF,F
@A00920:152:HGHKKDRXX:2:2104:8341:29089 1:N:0:AGGAGTGG+AAGGAGTA
ACTCCTACGGGAGGCAGCAGTCGGGAATTTTGGGCAATGGGCGAAAGCCTGACCCAGCAACGCCGCGTGAAGGATGAAATCCCTCGGGATGTAAACTTCGCAAGAACGGGAAGAATAAGTAAGAGCTAACATCTCTTATGATGACGGTACTGTTTGTAAGCTCCGGCTAACTCCGTGCCAGCAGCCGCGGTAATACGGGGGGAGCAAGCGTTGTTCGGATTTACTGGGCGTAAAGAGTTGCGTAGGTGGC
+
FFFFFFFFFFFFFFFFFFFFFFFFFFFFFFFFFFFFFFFFFFFFFFFFFFFFFFFFFFFFFFFFFFFFFFFFFFFFFF:FFFFFFFFFFFFFFFFFFFFFFF:FFFFFFFFFFF:FFFFFFFFFFFFFFFFFFFFFFFFF:FFFFFFFFFFFFFFFFFF:FFFFFFFFFFFFFFFFFFFFFFFFFF:FFFFFFFFFFFFFFFFFFFFFF,FFFFFFFFFFFFFFFFFFFFFFFFFFFFFFFFFFFFFFFF
@A00920:152:HGHKKDRXX:2:2104:8160:29434 1:N:0:AGGAGTGG+AAGGAGTA
ACTCCTACGGGAGGCAGCAGTGAGGAATATTGGACAATGGGGGAAACCCTGATCCAGCCATGCCGCGTGAGTGAAGAAGGCCTTCGGGTTGTAAAGCTCTTTTACCCCTGACGATAATGACGGTAAGGGGAGAAAAAGCCACGGCTAACTTCGTGCCAGCAGCCGCGGTAATACGAAGGTGGCAAGCGATGTTCGGATTTACTGGGCGTAAAGCGTGCGTAGGCGGTTTAGCAAGTCAGGAGTGAAATCC
+
FFFFFFFFFFFFFFFFFFFFFFFFFFFFF:F,FFFFFFFFFFFFFFFFFFFFFF,,FFFF:FFFFFFFF:FFFF:FF:F::,FFFFF,F:FFFFFF::FFFFFFF:FFFFFFFFFFFFF,FFFFFF,FFF,F:,F,:,FFFF,:FFFFFFFFFFF,:FFF:FFFFFF,FFFFFFFFF:FFFFFFFFFF,:F:FFFFFFF:FFFFFFFF,FFF:FFFFF,FFF::F,FFFFFFF,,FFFF:F:,FFFFFF:
@A00920:152:HGHKKDRXX:2:2104:21513:29512 1:N:0:AGGAGTGG+AAGGAGTA
ACTCCTACGGGAGGCAGCAGTAGGGAATATTGGTCAATGGATGCAAGTCTGAACCAGCCATGCCGCGTGCAGGAAGAAGGCCTTCTGGGTTGTAAACTGCTTTTGCCGGGGGATAAAATTCCCATGCGTGGGAAATTGAAGGTACCCGGTGAATAAGCCACGGCTAACTACGTGCCAGCAGCCGCGGTAATACGTAGGTGGCAAGCGTTGTCCGGATTTATTGGGTTTAAAGGGTGCGTAGGCGGCCTTA
+
FFFFF:FFFFFFFFFFFFFFFFFFF:FFFFFFFFF,FFFFFFFFFF,FFFFFFFFFFFFFFFFFFFFFFFFFFFFFFFFFFFFFFFFFFFFFFFFFFFFFFFF:FFFFFF:FFFF::FF:FFFF::FFFFFFFF,FFFFFFFFFFFF:FFFFFFFFF:FFF:FFF:FFFFFFFFF,FFFFFFFFFFFFFFFFFFFFFFFF,:F,FFF,F,:FFFF:,FFFFFFFFFF:FFFFFFFFFFFF:FFF:FFFFF
@A00920:152:HGHKKDRXX:2:2104:15655:30859 1:N:0:AGGAGTGG+AAGGAGTA
ACTCCTACGGGAGGCAGCAGTGGGGAATCTTGCGCAATGGGCGAAAGCCTGACGCAGCGACGCCGCGTGCGGGAAGAAGGCCTTCGGGTTGTAAACCGCTTTCAGGAGGGACGAAGCCACTCGGGTTAATAGCCCAGAGGGTGACGGTACCTCCAGAAGAAGCCCCGGCTAACTACGTGCCAGCAGCCGCGGTAATACGTAGGGGGCAAGCGTTGTCCGGATTTATTGGGCGTAAAGAGCTCGTAGGCGG
+
FFFFFFFFFFF:FFFFFF:F:FFFFFFF,FFFFFFFFFFFFFFFFFFFFF:FFFFFFFFFFFFFFFFFFFFFFF:FFFFFFFFFFFFFFFFFFF:F:FFF:FF,F:FFFFF:FFFFFF,FFFFFF:FFFFFFFFFFF:F:FFFFFFFFFFFFFFFFFFFFFFFF:FFFFFF:FFFFFFFFFFFFFFFFFFF:FF:FFFFF,,FFFFFFFFFFFFFFFFF::FFFF,F:F:FFFFFFF,FFFFFF:FFFFF
@A00920:152:HGHKKDRXX:2:2104:11641:31203 1:N:0:AGGAGTGG+AAGGAGTA
ACTCCTACGGGAGGCAGCAGTGGGGAATATTGGACAATGGGCGCAAGCCTGATCCAGCCATGCCGCGTGAGTGATGAAGGCCCTAGGGTTGTAAAGCTCTTTCACCGGTGAAGATAATGACGGTAACCGGAGAAGAAGCCCCGGCTAACTTCGTGCCAGCAGCCGCGGTAATACGGAGGGGGCTAGCGTTGTTCGGAATTACTGGGCGTAAAGCGCGGGCAGGCGGTCTGTTAAGTCGTTTGTGACAATC
+
FFFFFFFFFFFFFFFFFFFFFFFFFFFFFFFFFFFFFFFFFFFFFFFFFFFFFFFFFFFFFFFFFFFFFFFFFFFFFFFFFF,:FFFFFFF:FFFFFFFFFFFFFFFFFF:FFFFFFFFFFF:FFFFFFFFFFFFFFF,F,FFFFFFF,FFFFFF:FFFFF,FF:FFFFFFFFF:FFFFFFFFFF:,FF,F:FFFFFFFF:FFFFFFF:FF:FFF:FFFF,F:F:FFFFFFFF:FF,FF:F,FF,,:FFF
@A00920:152:HGHKKDRXX:2:2104:1289:31344 1:N:0:AGGAGTGG+AAGGAGTA
ACTCCTACGGGAGGCAGCAGTGGGGAATCTTGCGCAATGGCCGAAAGGCTGACGCAGCGACGCCGCGTGCGGGAGGACGCTTTTCGGAGTGTAAACCGCTGTCGGGTGGGACGAAGGTCCGGGGTAGGAAATGACTTCGGGATGACGGTACCACCAGAGGAAGCACCGGCTAACTTCGTGCCAGCAGCCGCGGTAATACGGGGGGGGCAAGCGTTGTTCGGAATTACTGGGCGTAAAGGGCGCGTAGGCG
+
FFFFFFFFFFFFFFF:FFFFFFFFFF:FFFFFFFFFF:FFFFFFFFFFFFFFFFFFFFFFFFFFFFFFFFFFFFFFFFFFFFFFFFFFFFFFFFFFFFFFFFFFFFFFFFFFFFFFFFFFFFFFFFFF:::FFFFFFFFFF::FFFFFF:FFFFFFFFFFFFFFFFFFFFF:FFFFFFFFFFFFFFFFFFF:F:FFFFFFFFFFFFFFF:FFF:,F,F:FFF,FFFFFFFFFFFF:FFFFFFFFF,FFFF
@A00920:152:HGHKKDRXX:2:2104:11288:32033 1:N:0:AGGAGTGG+AAGGAGTA
ACTCCTACGGGAGGCAGCAGTAAGGGATATTGCGCAATGGGCGAAAGCCTGACGCAGCAACGCCGCGTGGAGGATGACGGCCTTCGGGTTGTAAACTCCTTTGGGGGGGGACGAGGAAGGACGGTACCCCCACAACAAGTCACGGCTAACTACGTGCCAGCAGCCGCGGTAAAACGTAGGTGGCGAGCGTTATCCGGATTTACTGGGCGTAAAGGGTGTGCAGGCTGCCCCTCAAGTGGTGTATGAAAGG
+
F:FFFFFFFFFFFFFFFFFFFFFFFFFF:FFFFFF:FFFFFFFFFFFFFFF:FFFFFFFFFFFFFFFFFF:FFFFFFFFFFFFFFFFFFFFFFFFFFFFFFFFFFFFFFFFFFFFFF:FFFFFFFFFFFFFFFFFFFFFFFFFFFFFFFFF:F:FFFFFFFFFFFFFFFFFFFFFFF:FFFFFFFFFFFFFFFFFFF:FFFFFFFFFFFFFFFFFFFF:FFFFF::FFFFFF:FFFFFFFFFFFFFFFFF
@A00920:152:HGHKKDRXX:2:2104:3007:32127 1:N:0:AGGAGTGG+AAGGAGTA
ACTCCTACGGGAGGCAGCAGTCGGGAATTTTGCCCAATGGACGAAAGTCTGAGGCAGCAACTCCGCGTGAGGGATGAAGGCCTTCGGGTCGTAAACCTCTTTTCTCAGGGAAGATCCAAGACGGTACCTGAGGAATAAGCCACGGCTAACTACGTGCCAGCAGCCGCGGTAATACGTAGGTGGCAAGCGTTGTCCGGATTTACTGGGCGTAAAGAGCGAGCAGGCGGCTGGGCAAGTCCGATGTGAAAGC
+
FFFFFFFFFFFFFFFFFFFFFFFFFFFFFFFFFFFFFFFFFFFFFFFFFFFFFFFFFFFFFFFFFFFFFFFFFFFFFFFFFFFFFFFFFFFFFFFFFFFFFFFFFFFFFFFFFFFFF:FFFFFFFFFFFFFFFFFFFFFFFFFFFFFFFFFFFFFFFFFFFFFFFFFFFFFFFFFFFFFFFFFFFFFFFF:F:FFFFFFFFFFFFFFFFFFFFFFFFFFF:FFFFFFFFFFFFFFFFFFFFF:FFFFF::
@A00920:152:HGHKKDRXX:2:2104:26377:32518 1:N:0:AGGAGTGG+AAGGAGTA
ACTCCTACGGGAGGCAGCAGTGGGGAATATTGGACAATGGGCGCAAGCCTGATCCAGCCATGCCGCGTGGGTGATGAAGGCCCTAGGGTTGTAAAGCCCTTTCGGCGGGGAAGATAATGACGGTACCCGCAGAAGAAGCCCCGGCTAACTTCGTGCCAGCAGCCGCGGTAATACGAAGGGGGCTAGCGTTGCTCGGAATTACTGGGCGTAAAGCGCACGTAGGCGGATCTTTAAGTCGGGGGTGAAATCC
+
FF:,F,FFF::F:FF:FFFFF,FFFFF:FFFFFF:FFF:FF:FFF:FFFF:FFFFFFFFFFFFFFF,,F:F:,FFFFFFFFFFFFFFFFFFFFFF,FFFFF:FFFFFF:F,:FFFFFFFFFFFFFF:FFFFFFFF:FFFFFF::FF:FFFFF:FFFFF,F:FFFFFFFF:FFFFFFFFFF:FFFFFF:FFF:F:FF::F:FFFFFFFFF,FFFFFFFFF,FFFFFFFFF,FF::FFF,F:F:F:FF:FF:
@A00920:152:HGHKKDRXX:2:2104:31846:32690 1:N:0:AGGAGTGG+AAGGAGTA
ACTCCTACGGGAGGCAGCAGTGGGGAATTGTTCGCAATGGGCGCAAGCCTGACGACGCAACGCCGCGTGGAGGATGAAGGTCTTCGGATTGTAAACTCCTGTTGATCGGGAAGAATGGCCTCCGGGTTAATACTCCGGAGGAGTGACGGTAACGATTGAGGAAGCCACGGCTAACTCTGAGCCAGCAGCCGCGGTAATACAGAGTTGGCAAGCGTTGATCGGAATTACTGGGCCTCAAGGGCGCGTAGGC
+
FFFFFFF:FFFFFFFFFFFFFFFFFFFFF:FFFFFFFFFFFFF:FF:FFFFFFFF:FF,FFFFFFFFFF,F,FFFFFFF:FF,FFFFFF,FFFFFFF,FFFF:FFF,FFFFFFF,FF:FFFF,FF,F:FF:FFF:FF,FF,:F,F:F:,::,FFFFFFF,F,:,FFFF,::,F:::FFF,FFF::FF,FFFF,::FF,FFFFFF:FF::F:F,,,FF,FF:,FF:F,FFF,F,,F,FFF,FFFF,FF,FF
@A00920:152:HGHKKDRXX:2:2104:32723:33207 1:N:0:AGGAGTGG+AAGGAGTA
ACTCCTACGGGAGGCAGCAGTAAGGGATCTTGCGACAATGGGCGAAAGCCTGACGCAGCAACGCCGCGTGCGGGATGACGGCCTTCGGGTTGTAAACCGCTTTTCGGGGGGAAGAGGAAGGACGGTACCCCCTGAATAAGTCTCGGCTAACTACGTGCCAGCAGCCGCGGTAAAACGTAGGAGGCGAGCGTTATCCGGATTTACTGGGTGTAAAGCGAGTGTAGGCGGTCGTGCAAGTGAGGCGTGAAAG
+
FFFFFFFFFFFFFFFFFFFFFFFFFFFFFFFF,:F,FFFFFFFF,FFFF,FFFFFFF:FFFF,FFFF:F,FFFFFFFFFFFFFFFFF:,FFFFFFFFFFFFFFF,:FFFF:F,FFF,FFFFFF:FF:FFF,F,FF:FFFFFFFF,FFF,F:FFFFF,FFFFF,FF,,FFFF,:,,F::FF::F,FFFFF,FFF,,:,FFFFFF,,FF:FFF::FFFF,:F,::FFF::FF,FF,:,F,F,,F,:,F:FFF
@A00920:152:HGHKKDRXX:2:2104:4354:33771 1:N:0:AGGAGTGG+AAGGAGTA
ACTCCTACGGGAGGCAGCAGTAGGGAATATTGCACAATGGGCGCAAGCCTGATGCAGCAACGCCGCGTGCTCGATGAAGGCCTTCGGGTCGTAAAGGGCTTTTCTGGAGGAAGAGCAAGGACGGTACTCCAGGAAGAAGGATCGGCTAACTACGTGCCAGCAGCCGCGGTAAAACGTAGGATCCGAGCGTTATCCGAATTCACTGGGCGTAAAGCGCGTGCAGGCGGCGGGGTAAGTTGGGTGTGAAATC
+
FFFFFFFFFFFFFFFFFFFFFFF,FFFFFFF,FFF,FFFFFF,FFFFFFFFFFF:FFF,:FFFFFFFFFFFFFFFFFFFFFFFFFFF:,FF:FFF:FFFFFFF:FFFFFFFF,FF,,F::FFFFFFFFF:F,FF,F:FFFFFF:FFFFFF,:F:FF:FFFF,FFFFFFFFFFFFFFFFFFFFFFFFFFF,FFFF,,FFFFFF:F::FF:FF,,F,FFFFFF,FFFFFF:FFFF,,F,FFF:FFFFF:FFF
@A00920:152:HGHKKDRXX:2:2104:3034:34209 1:N:0:AGGAGTGG+AAGGAGTA
ACTCCTACGGGAGGCAGCAGTAAGGGATCTTGCGACAATGGGCGAAAGCCTGACGCAGCAACGCCGCGTGCGGGATGACGGCCTTCGGGTTGTAAACCGCTTTTCGGGGGGAAGAGGAAGGACGGTACCCCCGGAATAAGTCTCGGCTAACTACGTGCCAGCAGCCGCGGTAATACGTAGGTGGCGAGCGTTGTCCGGATTTACTGGGCGTAAAGAGCGCGCAGGCGGTCGTACAAGTCGCGTGTGAAAG
+
FFFFFFFFFFFFFFFFFFFFFFFFFFFFFFFFFFFFFFFFFFFFFFFFFFFFFFFFFFFFFFFFFFFFFFF,FFFFFFFFFFFFFFFFFFFFFFFFFFFFFFF,FFFFFFF:FFFFFF,FFFFFFFFFFFFFFFF:FFFFFFFFFFFFFFFFFFFFFFFFFFFFFFFFFFFFFFFFFFFFFFFFFFFFFFFF:FFF:FFFFFFFFFFFFFF,FFFFFFFFFFFFFFFFF:FFFFF:,:FFFFFFFFF:F:
@A00920:152:HGHKKDRXX:2:2104:2736:34475 1:N:0:AGGAGTGG+AAGGAGTA
ACTCCTACGGGAGGCAGCAGCGGGGAATATTGCGCAATGGGCGAAAGCCTGACGCAGCGACGCCGCGTGCGGGATGAAGGCCTTCGGGTTGTAAACCGCTTTCAGCAGGGACGAAGCGAAAGTGACGGTACCTGCAGAAGAAGGTCCGGCCAACTACGTGCCAGCAGCCGCGGTAATACGTAGGGGGCAAGCGTTGTCCGGATTCATTGGGCGTAAAGAGCTCGTAGGCGGTTCGGTAAGTCGACTGTGA
+
FFFFF:FFFFFFFFFFFF:FFFFFF,FFFF,:FFFF,FFF:FFF:FFFFFFFFFFFFFFFFFFFFFF:FFFFF:FFFFFF:FFFFFF::FFFFFFF:FFFFFFFFFFFFFFFFF:FFFFFFFFFFFFFF:FFFFFFFFFFFFFFFFFFFFFFFFFFFFFFFFFFFFF:FFFFFFFFFFFFFFFFFFFFFFFFFFFFFFFFFFF:FFFFFFFFFFFFFFFFFFFFFFFFF:FFFFFF::FF:FFFFFFFFF
@A00920:152:HGHKKDRXX:2:2104:22770:35039 1:N:0:AGGAGTGG+AAGGAGTA
ACTCCTACGGGAGGCAGCAGTGGGGAATCTTGCACAATGGGGGAAACCCTGATGCAGCGACGCCGCGTGAGCGATGAAGCCCTTCGGGGTGTAAAGCTCTTTCGGCAGGGACGATAATGACGGTACCTGAAGAAGAAGCTGCGGCTAACTACGTGCCAGCAGCCGCGGTAATACGTAGGCAGCGAGCGTTGTTCGGAGTTACTGGGCGTAAAGAGTGCGTAGGCGGTGTTCCAAGTCTGGTGTGAAATCT
+
F:FFFFF:FFFFFFFFFFFFFFFFFFFFFFFFFFFFFFFFFFFFFFFFFFFFFFF:FFFFFFFFFFFFFFFFFFFFFFFFFFFFFFFFFFFFFFFFFFFFFFFFFFFFFFFFFFFFFFF:FFFFFFFFFF:F:FFFFFFFFFFFFFFFFFFFFFFFF:FFFFFFFFF:F,FFFFFFFFFFFFF,FFFFFFFFFFFFFFFF:FFFFFF:FFFFFFFFFFF:FFFFFFFFFFFF:FFFFFF::FFFFFF:FF
@A00920:152:HGHKKDRXX:2:2104:25880:35697 1:N:0:AGGAGTGG+AAGGAGTA
ACTCCTACGGGAGGCAGCAGTGGGGAATTTTGGACAATGGGGGCAACCCTGATCCAGCCATTCCGCGTGCAGGATGAAGGCCCTCGGGTTGTAAACTGCTTTTGTACGGAACGAAAAAGCCCTTTCTAATACAGAGGGTCCATGACGGTACCGTAAGAATAAGCACCGGCTAACTACGTGCCAGCAGCCGCGGTAATACGTAGGGTGCAAGCGTTAATCGGAATTACTGGGCGTAAAGCGTGCGCAGGCG
+
FFFFFFFFFFFFFFFFFFFFFFFFFFFFFFFFFFFFFFFFFFFFFFFFFFFFFFFFFFFFFFFFFFFFFFFFFFFFFFFFFFFFFFFFFFFFFFFFFFFFF:FFFFFFFFFFFFFFFFFFFFFFFFFFFFFFFFFFFFFFFFFFFFFFFFFFFFFFFFFFFFFFFFFFFFFF:FF,FFFFFFFFFFFFFFFFF:FFFFFFFFFFFFFFFFFFFFFFFFFFFFFFFFFFFFFFFFFFFFFF,FFFFFFFFF
@A00920:152:HGHKKDRXX:2:2104:10140:35712 1:N:0:AGGAGTGG+AAGGAGTA
ACTCCTACGGGAGGCAGCAGTGGGGAATTGTTCGCAATGGGCGCAAGCCTGACGACGCAACGCCGCGTGGAGGATGAAGGTCTTCGGATTGTAAACTCCTGTTGCCCGGGACGAATTGCATCGACCTAATACGTCGATGTTTGACGGTACCGGGTGAGGAAGCCCCGGCTAACTCTGTGCCAGCAGCCGCGGTAATACAGAGGGGGCAAGCGTTGTTCGGAATTACTGGGCGTAAAGGGCGCGTAGGCGG
+
FFFFFFF:FFFFFFFFFFFFFFFFFFF:FFFFFFFFFFFFFFFFFFFFFFFFFF:FFFFFFFFFFFFFFF:FFFFFFFFFFFFFFFFFFFFFFFFFFFFFFFFFFFFFFFFFFFFFFFFFFFFFFFFFFFFFFFFFF:FFFFFFFFFFFFFFFFFF:FF::FFFFFFFFFF:FF:FFFFF:FFFFFFFFFFFFFFFFFFFFFFFFFFF:FFFFFFFF:FFF:F:FFFFFFFFFF,,FFFFFFFFFFFFF:
@A00920:152:HGHKKDRXX:2:2104:1868:36573 1:N:0:AGGAGTGG+AAGGAGTA
ACTCCTACGGGAGGCAGCAGTGAGGGATATTGCACAATGGGGGAAACCCTGATGCAGCGACGCCGCGTGAGCGATGAAGGCCTTCGGGTCGTAAAGCTCTTTTCTGTGTGACGAGCACGGACGGTAGCACAGGAATAAGTCTCGGCTAACTACGTGCCAGCAGCCGCGGTAAAACGTAGGAGGCAAGCGTTATCCGGAGTTACTGGGCGTAAAGCGCATGTAGGCGGTTGGACAAGGTGGTTGTGAAAGC
+
FFFFFFFFFFFFFFFFFFFFFFFFFF,FFFFFFFFF:FFFFFFF,FFFFFFFFFFFFFFFFFFFFFFFFFFFFFFFFFFFFFFFFFFFFFFF:FFFFFFFF:FFFFF:FFFFFFFF::FFFFFFF:FFFF,FFF:FFFFFFFFFFFFFFFFFFFFFFFFFFFFFF:FFF:FF,FFFFFFFFFFFFFFFFFF,FFFFFF:FF:FFFFFFFF,FFF:FF,FFFFFFFFFFFFFFFF,:,FFFFFFF:FFFF,
@A00920:152:HGHKKDRXX:2:2104:20681:37059 1:N:0:AGGAGTGG+AAGGAGTA
ACTCCTACGGGAGGCAGCAGTAGGGAATCTTCCGCAATGGACGAAAGTCTGACGGAGCAACGCCGCGTGAGCGAAGAAGGCCTTCGGGTCGTAAAGCTCTGTTGTTAGGGAAGAACAAGTACCAGAGTAACTGCTGGTACCTTGACGGTACCTAACCAGAAAGCCACGGCTAACTCCGTGCCAGCAGCCGCGGTAATACGGAGGGAGCTAGCGTTGTTCGGAAATACTGGGCGTAAAGCGCACGTAGGCG
+
FFFFFFFFFFFFFFFFFFFFFFFFFFFFFFFFFFFFFFFFFFF:FFFFFFFFFFFFFFFFFFFFFFFFFFFFFFFFFFFFFFFFFFFFFFFFF:FFFFFFFFFFFFFFFFFFFFFFF,FFFFFFFFFFFFFFFFFFFFFFFFFFFF:FF,FFFFFFFFFFFFFFFFFFFFFFFFFFFFFFFFFFFFF:FFFFFFFFFFFFF:FFFFFFFFFFFFFFFFF,FF:FFFF:FFFFFFF:FF:F:FFFF:FFFF
@A00920:152:HGHKKDRXX:2:2105:30364:1752 1:N:0:AGGAGTGG+AAGGAGTA
ACTCCTACGGGAGGCAGCAGTGGGGAATTGTTCGCAATGGACGAAAGTCTGACGACGCAACGCCGCGTGAAGGATGAAGGTCTTCGGATTGTAAACTTCTGTTGGGTGGGAAGAACTGTTTCCGGATCAATACCCCGGAGATTTGACGGTACCACCTGAGGAAGCCCCGGCTAACTCTGTGCCAGCAGCCGCGGTAATACAGAGGGGGCAAGCGTTGTTCGGAATTACAGGGCATAAAGGGCGCGTAGGC
+
FFFFFFF::,FF,,FFFFFFFFFFF:FFFFFF,FFFFFFFFF:FFFF:FFFF,FFFFF::FFFFFFFFFFFFF:FFFFF::,:FF:FF,FFFFF:,FFFF:FF:FF:FFFFF:F,FFFFFFFFF:FFFFFFFFFFFFFF,FFFFFFFFFFFFF:FF:FFFFF:FFFF:F::FFFFFFF:F,FFFFFFF,F::FFFFFFFFFFFF:F:FFF:F,F,,FFF,FFF,FF:F,FF:F:FF,F::,FFFFF,FFF
@A00920:152:HGHKKDRXX:2:2105:9760:2456 1:N:0:AGGAGTGG+AAGGAGTA
ACTCCTACGGGAGGCAGCAGTGGGGAATTGTTCGCAATGGGCGCAAGCCTGACGACGCAACGCCGCGTGGAGGACGAAGATCTTCGGGTCGTAAACTCCTTTCGATCGGGACGAATGACCGGTGACCTAATACGTCGCCGGAGTGACGGTACCGAGAGAAGAAGCCCCGGCTAACTTCGTGCCAGCAGCCGCGGTAATACGAAGGGGGCTAGCGTTGTTCGGATTTACTGGGCGTAAAGCGCACGTAGGC
+
FFFFFFFFFFFFFFFFFFFFFFFFFFFFFFFFFFFFFFFFFFFFFFFFFFFFFFFFFFF,FFFFFFFFFFFFFFFFFFFFFFFFFFFFFFFFFFFFFFFFFFFFFFFFFFFFFFFFFFFFFFFFFFFFFFFFFFFFFFFFFFFFFFFFFFFFFFFFFFFFFFFFFFFFFFFFFFFFFFFFFFFFF:FFFFFFFFFFFFFFFF:FFFFFFFFFFFFFFFFFFFFFF::FFFFFFFF,FF::,FFFFFFFFF
@A00920:152:HGHKKDRXX:2:2105:20763:2566 1:N:0:AGGAGTGG+AAGGAGTA
ACTCCTACGGGAGGCAGCAGTAAGGGATCTTGCGACAATGGGCGAAAGCCTGACGCAGCAACGCCGCGTGCGGGATGACGGCCTTCGGGTTGTAAACCGCTTTTCGGGGGGAAGAGGAAGGACGGTACCCCCGGAATAAGTCTCGGCTAACTACGTGCCAGCAGCCGCGGTAAAACGTAGGAGGCGAGCGTTATCCGGATTTACTGGGTGTAAAGCGCGTGTAGGCGGTCGTGCAAGTGAGGCGTGAAAG
+
FFFFFFFFFFFFFFFFFFFFFFFFFFFFFFFFFF:FF:FFFFFF:FFFFFFFFFFFFFFFFFFFFFFFFFFFFF:FFFFFFFFFFFFFFFFFFFFFFFFFFFFFFFFFFFFFFFF:FF:FFFFFFFF:FFFFFFFFFFFFFFFFFFFF:FFF:FFFFFFFF:FFFFFFFFF:FF:FFFFFFFFFFFFFFFFFFFFFFFFFF:FFFFFFFFF:FFFFFFFFFFFFFFFFFFFFFFF,FFFFFFFFFFFF:F
@A00920:152:HGHKKDRXX:2:2105:22281:2597 1:N:0:AGGAGTGG+AAGGAGTA
ACTCCTACGGGAGGCAGCAGTAGGGAATATTGGTCAATGGGTGAGAGCCTGAACCAGCCATGCCGCGTGCAGGAAGACGGCCTTCTGGGTTGTAAACTGCTTTTGTCAGGGGATAAAATTTCCATGCGTGGAAAATTGAAGGTACCTGACGAATAAGCCACGGCTAACTACGTGCCAGCAGCCGCGGTAATACGTAGGTGGCAAGCGTTGTCCGGATTTATTGGGTTTAAAGGGTGCGTAGGCGGGGCGG
+
FFFFFFFFFFFFFFFFFFFFFFFFFFFFFFFFFFFFFFFFFFFFF:FFFFFFFFFFFFFFFFFFFFFFFFFFFFFFFFFFFFFF:FF:FFFFFFFFFFFFFFFFFFFFFFFFFFFFFF:FFFFFFFFFFFFF,FFFFFFFF,:FFFFF,FFFFF:FF:FFFFFF:F:FFFFFFFFFFF,FFFFFFFFF:,::FF:F,F:FF:FFFFFFFFFFFFFFFFFF:FFFFFFFFF:F,F:FFFFFFFFFFFFF:F
@A00920:152:HGHKKDRXX:2:2105:8639:3364 1:N:0:AGGAGTGG+AAGGAGTA
ACTCCTACGGGAGGCAGCAGTGGGGAATTGTTCGCAATGGGCGCAAGCCTGACGACGCAACGCCGCGTGGGGGATGAAGGTCTTCGGATCGTAAACCCCTGTCGAGTGGGACGAATGGCCCGCGGTCCAATACACCGTGGGAGTGACGGTACCACTAAAGGAAGCCACGGCTAACTCTGTGCCAGCAGCCGCGGTAATACAGAGGTGGCGAGCGTTGTTCGGAATTACTGGGCGTAAAGGGCGCGTAGGC
+
FFFFFFFFFFFFFFFFFFFFFFFFF,FFFFFFFFFFFFFFFFFFFFFFFFFFFFFFFFFFFFFFFFFFFFFFFFFFFFFFFFFFFFFFFF:FFFFFFFFFFFFFFFFFFFFFFFFF,FFFFFFFFFFFFFFFFFFFFFFFFFFFFFFFF::FFFFFFFFFFFFFFFFFFFFFFFFFFFFFFFFFFFFFFFFFFFFF:FFFFFFFFFFFFFFFFF:FFF::FFF:FFFFFFFFFFFFFFFFF::FFFFFFF
@A00920:152:HGHKKDRXX:2:2105:14434:3411 1:N:0:AGGAGTGG+AAGGAGTA
ACTCCTACGGGAGGCAGCAGTGGGGAATCTTGCGCAATGGGCGAAAGCCTGACGCAGCAACGCCGCGTGCGGGAAGAAGGCCTTCGGGTCGTAAACCGCTTTCAGGGGGGACGAAGCTTCCGAGGTTAATAGCCTACGGGGTGACGGTACCCTCAGAAGAAGGACCGGCTAACTACGTGCCAGCAGCCGCGGTGATACGTAGGGTCCGAGCGTTGTCCGGAATCATTGGGCGTAAAGAGCGTGTAGGCGG
+
,FFFFFFFFFFFF:FFFFFFFFFFFFFFFF,FFFFFFFFFFFFFF:FFF:FFFFFFFFFFF,FFFF:FFFFFFFFFFFFFFFFFFF:FFFFFFFFFFFFFFFFFFFFFFFFFFFFFFFFFFFFFFFFFFFFFFFFFFFFFF:FFFFFFFFFFFFFFFFFFFFFFFFFFFFFFFFFFF:FFFFFFFFFFF:FFFFFFFFFFFFFFFFFFFFFFFFFFFFFFFFFF:FFFFFFFFFFFFFFF:FFF:FFFFF
@A00920:152:HGHKKDRXX:2:2105:29731:3599 1:N:0:AGGAGTGG+AAGGAGTA
ACTCCTACGGGAGGCAGCAGTGGGGAATATTGCGCAATGGGCGGAAGCCTGACGCAGCGACGCCGCGTGGGGGATGACGGCCTTCGGGTTGTAAACCCCTTTCAGCATCGACGAAGCTCCGCTTCTTTTGGGTGGGGTGACGGTAGGTGCAGAAGAAGCGCCGGCTAACTACGTGCCAGCAGCCGCGGTAATACGTAGGGAGCAAGCGTTGTCCGGATTTATTGGGCGTAAAGAGCTCGTAGGCGGCTTA
+
FFFFFFFFFFFFFFFFFFFFFFFFFF,F:FFFFFFFFFFFFFFFFFFFFFFFFFFFFFFFFFFFFFFFFFFFFFFFFFFFFFFF:FFFF:FFFFFFFFFFFFFFFFFFFF:FFFFFFFFFFFFFFFFFFFFFFFFFFFFFFFF:FFFFFFFF:FFFFFFFFFFFFFFFFFFFFFFFFFFFFFFFFFFF:FFF:FFFFFFFFFFFFFFFFFFFFFFF:FFFFFFFFFFFF:F:F:FFFFFFFF,FF:FFFF
@A00920:152:HGHKKDRXX:2:2105:11189:5525 1:N:0:AGGAGTGG+AAGGAGTA
ACTCCTACGGGAGGCAGCAGTAAGGGATCTTGCGACAATGGGCGCAAGCCTGATGGAGCAACGCCGCGTGGGGGATGACGCACTTCGGTGTGTAAACCCCTTTTCGAGGGGACGAAGGCAATGACGGTACCCTCGGAATAAGGATCGGCTAACTACGTGCCAGCAGCCGCGGTAAGACGTAGGATCCGAGCGTTGTCCGGAGTTACTGGGCGTAAAGGGCGCGCAGGCGGTTGGTTACGTCGTGTGTGAA
+
FFFFFFFFFFF:FFFFFFFFFFFFFFFFFFFFFFFFFFFFFFFFFFFFF:FF:FFFFFFFFFFFFFFFFFFFFFFF,FFFFFFFFFFFFFFFFFFFFFF:FF:FFFFFFF:FFFFFFFF:,FFFFFFFFFFFFFFFFFFFF:FFFFFFFFFFFFF:FFFFFF:FFFFFFFFFFFFF,FFFFFFFFFFFFFFFFFFFFFFFFFFFF:FFFFFFFF,:FFFFFFFFFFFFFFFFFFFFFFFFFFFFFFFFF,
@A00920:152:HGHKKDRXX:2:2105:15646:5948 1:N:0:AGGAGTGG+AAGGAGTA
ACTCCTACGGGAGGCAGCAGTGGGGAATTTTGGACAATGGGGGAAACCCTGATCCAGCCATTCCGCGTGAGTGAAGAAGGACTTCGGGTTGTAAAGCTCTTTCGCAAGGAAAGAAAACTTATCTACTAATACTAGGTGAGGTTGACGGTACCTTGATAATAAGCACCGGCTAACTACGTGCCAGCAGCCGAGGTAATACGTAGGGTGCGAGAGTTAATCGGAATTACAGGGCGTAAAGCGTGCTCAGGCG
+
FF,FFF,F:::FFF,FF,FFF:FF,FF,FFFF,FFF:F:,F,,F,FFFFFFFF:FF,FFFFFF,,FFFFFFF:FF:F:F,:F,FF:FF:FF,FF,:FF,:F:,F,F:F:FFF,FFF:FFFFFF:FFF:FF:FFF,FFFF:F:F:FFFFFFFFF,FFFFF,FFF,F,:,F:FF:FF::,F:F,F,F:,F,,:F,:FF:FF,FFF,,:::FF,,,FF:FF,:,F:,FF,,:,,F:FF,F:F,F::,FFF:FF
@A00920:152:HGHKKDRXX:2:2105:24587:6527 1:N:0:AGGAGTGG+AAGGAGTA
AATCCTACGGGAGGCAGCAGTAAGGGATCTTGCGACAATGGGCGAAAGCCTGACGCAGCAACGCCGCGTGCGTGATGACGGCCTTCGGGTTGTAAACCGCTTTTCGGGGGGAAGAGGAAGGACGGTACCCCCGGAAGAAGTCTAGGCTAACTACGTGCCAGCAGCCGCGGTAAAACGTAGGAGGCGAGCGTTATCCGGATTTAATGGGTGTAAAGCGCGTGTAGGCGGTCCTGAAAGTGGCGCGTGAAAG
+
F:F:FFFFF:,F:FFF:FF:FFFF,FF:FFFFFF,F,FF,,F,FFF:F,F:FFFFFFFFFF,F,F:FFFFF:,F:FF:FFF,F,FF,:FF:FFFFFF:FF,,FF,:FF,FFF:FF:FFFFFFFF:FFFFFFFFFFFF:F,::F,FFFFFFFFFF:,FFFFF:FF:,FFF:FF,FFF:FF:FFFFF,FFF,FFF:FFF,:FFFF,FF,:FFFFF:,:,FF,FFFF::FFFF::,,F:::FFF::FF:::,:
@A00920:152:HGHKKDRXX:2:2105:30581:6637 1:N:0:AGGAGTGG+AAGGAGTA
ACTCCTACGGGAGGCAGCAGTGGGGAATATTGCACAATGGGCGGAAGCCTGATGCAGCGACGCCGCGTGAGGGATGACGGCCTTCGGGTTGTAAACCTCTTTCAGCAGGGACGAAGCGGAAGTGACGGTACCTGCAGAAGAAGCGCCGGCCAACTACGTGCCAGCAGCCGCGGTAAGACGTAGGGCGCGAGCGTTGTCCGGATTTATTGGGCGTAAAGAGCTCGTAGGCGGCTTGTCGCGTCGACTGTGA
+
FFFFFFFFFFFFFFFFFFFFFFFFFFFFFFFFFFFFFFFFFFFFFFFFFFFFFFFFFFFFFFFFFFFFFFFFFFFFFFFFFFFFFFFFFFFFFFFFFFFFFFFFFFFFFFFFFFFFFFFF:FFFFFFFFFFFFFFF:FFFFFFFFFFFFFFFFFFFFFFFFFFFFFFFFFFFFF,FFFFFFFFFFFFFFFFFFFFFFFFFF:FFF,F:::FFFFFFFF:FFFFFFF:FFFFFFFFFFFFFFFFFFFFFFF
@A00920:152:HGHKKDRXX:2:2105:26693:7232 1:N:0:AGGAGTGG+AAGGAGTA
ACTCCTACGGGAGGCAGCAGTGGGGAATATTGGGCAATGGGCGCAAGCCTGACCCAGCCACGCCGCGTGAGTGATGAAGGCCTTCGGGTCGTAAAGCTCTGTGGGGAGGGACGAAACCTCGTACGTGAACAACGGACGGGCTGACGGTACCTCCTTAGCAAGCACCGGCTAACCACGTGCCAGCAGCCGCGGTAATACGTGGGGTGCAAACGTTGCTCGGAATTATTGGGCGTAAAGCGTGCGTAGGCGG
+
FFFFFFFFFFFFFFFFFFFFFFFFF,FFFFFF::FFFFFFFFF:FFFFFFFFFFFFFF,FFFFFFFFFFFFFFFFFF:FF::FFFFFFFFFFFFF,FFFFFFF,:FFFFFFFF:,FF,F:FFF:,::FFFFF:F:FFF:FFFFFF,FFFF:FFFFFFFFFFFFFFFFFF::FFFFFFFF,,FFFFFFF:FFF,FFFFF,FFF,FFF,FFFFFFFF:FFFFFF,,FF,FF,F::FFF,FFF:F,FFF::FF
@A00920:152:HGHKKDRXX:2:2105:17318:8375 1:N:0:AGGAGTGG+AAGGAGTA
ACTCCTACGGGAGGCAGCAGTGGGGAATCTTGCACAATGGGGGAAACCCTGATGGAGCGACGCCGCGTGGGGGATGAATGGCTTCGGCCCGTAAACCCCTGTCATTCGCGAACAATGCTTACGACCTAACACGTCGTGAGTTGCTAGTAGCGGAAGAGGAAGGGACGGCTAACTCTGTGCCAGCAGCCGCGGTAATACAGAGGTCCCAAGCGTTGTTCGGATTCACTGGGCGTAAAGGGTGCGTAGGTGG
+
FFFFFFF::::FFFFF:FFFFFFFFFFFFFFFFFFFFFFFFFFFFFFFFFFFFFFFFFFFFFFFFFF:F:FFFFFFFFFFFFF:FFFFF::FFFF:FFFFFFFFFF:FFFFF:FF:FFFFFFFF,FFFF,FFFFFF,F:F:FF,F:FFF,FFFFF::F:FFFF:FFFFF:FFFFF,F::FFFFF,F,FF:F,FFFFFFFFFFFFFFFF:,:F,FFFFFFF,,F:F:F:FFFFF,FFFF,::FFFF,:F,F
@A00920:152:HGHKKDRXX:2:2105:1253:8516 1:N:0:AGGAGTGG+AAGGAGTA
ACTCCTACGGGAGGCAGCAGTGAGGGATATTGCGCAATGGGCGAAAGCCTGACGCAGCGACGCCGCGTGGGTGAAGAAGGGTTTCGGCTCGTAAAGCCCTTTTCTGCGTGACGATAATGACGGTAGCGCAGGAAGAAGTGTCGGCTAACTACGTGCCAGCAGCCGCGGTAAAACGTAGGACGCAAACGTTATCCGGAATTACTGGGCGTAAAGGGCGCGCAGGCGGTGGTTTAAGTGAGGCATGAAAGCT
+
FFFFFFFFFFF:FFFFFFFFFFFFFF:F,:FFFFFFFFFFFFFFFFFFF:FFFFFFFFFFFFFFFFF:FFFFFFFFFFFFF:FFFFFFFFFFF:FFFFFFF:FFFFFFFFFFFFFFFFFFFFFF,FFFFFFFF:FFFFFFFFFFFFFFF:FFFFFFFFFFFF:FFFFFFF:FFFFFFFFFFFFFFFFFFF:FF:FFF:F:FF:FFFFFFFFFFFFFFFFF,FFFFFFFFFFF:FFFFFFFFFF:,F,:FF
@A00920:152:HGHKKDRXX:2:2105:10438:8923 1:N:0:AGGAGTGG+AAGGAGTA
ACTCCTACGGGAGGCAGCAGTGGGGAATTGTTCGCAATGGGCGCAACCCTGACGACGCAAAGCCGCGTGGAGGACGAAGATCTTCGGGTCGTAAACTACTTTCGATCGGGAAGAATGGCTTCCGGGTTAACAGCCCGGAGGAATGAGGGTACCGAGAGAAGAAGCCCCGGCTAACTCTGAGCCAGCAGCCGCGGTAATACAGGGGGGGCAAGCGATGCTCGGAATTACTGGGAGTAAAGGGCGCGGAGGC
+
,,F::FF,:,FF:,,F,FF:F,F:FFF,:FFF,,FFFF:FF:,FFF,,FFF:,,FFF:F:,FF,F,FFF,FFFF:,FFFF,FF,,FF:F:F,F,FFF,FF,FF,FF:FFFFFF:FFF,,F,F:,F,F,:F:F,:FF:,F::FF,,:,F,,:FFFFF,F,F,FF,FF,FFFFFF,F,,FF,,F:FFFF:FFFFF,:FF,FFFFF:FF:,F,,:,:,,,,FF:,FFF,FFFF,F,F,F,,,,,:::F,,,F:
@A00920:152:HGHKKDRXX:2:2105:3613:9659 1:N:0:AGGAGTGG+AAGGAGTA
ACTCCTACGGGAGGCAGCAGTGGGGAATATTGCGCAATGGGCGAAAGCCTGACGCAGCAACGCCGCGTGAGTGATGAAGGCCTTCGGGTCGTAAACCCCTGTCGAATGGGACGAAAAGCCCGCGATTTAACAAAACGCGGGACTGACGGTACCGTTAAAGGAAGCCCCGGCTAACTTCGTGCCAGCAGCCGCGGTAATACGAAGGGGGCTAGCGTTGCTCGGAATCACTGGGCGTAAAGGGTGCGTAGGC
+
FFFFFFFFFFFFFFF:FFFFFFFFFFFFFFFFF,FFFFFFFFFFFFFFFFFFFFFFFFFFFFFFFFFFFFFFFFFF:FFFFF:FFFFFFFF,FFFFF:FF:FF:FFFFFFFFFFFFF,FFFFFFF,F:FFFF,FFFFFFFFFFF:FFFFFFFFFFFFFFFFFFF,FFF::FFFFFFFFF:FFFFFFF:FFF::FFFFF:FFFFFF:FFFFFFFFFFF:FFFFF:FFFFFF:FFFF:FFFFFFFFFFF::F
@A00920:152:HGHKKDRXX:2:2105:14660:9659 1:N:0:AGGAGTGG+AAGGAGTA
ACTCCTACGGGAGGCAGCAGTAGGGAATATTGGACAATGGGCGAAAGCCTGATCAAGCCATGCCGCGTGAGTGATGAAGGCCTTAGGGTTGTAAAGCTCTTTCGACGGGGAAGATAATGACGGTACCCGAATAAGAAGCCCCGGCTAACTTCGTGCCAGCAGCCGCGGTAATACCAACGGGGCTAGCGTTGCTCGGAATCACAGGGCGTAAAGCGCACGTAGGCGGATTGTTAAGTCAGGGGTGAAATCC
+
FFFFFFFFFFFFFFFFFFFFF,FFFFFFF:F,FFF,FFFFFFFFFFFFFFFF:F,:FF:F:FFFFFFFFF:,FFFFFFF,FFFFFFF:F,FFFFFF,FFFFFF:FF,F,FF,FFFFF,,F,,,FFFFFF,F,FF,:FFFFFFF,FFFFFF,::,,FF:,FF:F,,FF,FF,,F:,,F,FFF,F,F,,F,,FFFF:FF,,FFF,FFFFF,,FF,FFFF,F,FF,,,,F:FFFFFF,:::FFF,F::FFF:F
@A00920:152:HGHKKDRXX:2:2105:30490:9799 1:N:0:AGGAGTGG+AAGGAGTA
ACTCCTACGGGAGGCAGCAGTGGGGAATATTGGACAATGGGCGAAAGCCTGATGCAGCAATGCCGCGTGAGTGATGAAGGCCTTAGGGTTGTAAAGCTCTTTTACCAGGGATGATAATGACAGTACCTGGAGAATAAGATCCGGCTAACTCCGTGCCAGCAGCCGCGGTAATACGGAGGGAGCTCGCGTTGTTCGGAAAAGCTGGGCGGAAAGCGCCCGTAGGCGTCGCCGCAAGTCAGGGGTGAAATCC
+
F,:FFFFF:FFFFF,FFFFFF:F:FFF:,FFFFFFFFFFFFFF:FFFFF:FFF,,:,F,FFF:FF:F:F,:FFFFFFFFFFFF:FFFFFFFFFFF:FFFFFF:,F:FFFFFFFFFFF,:F:F:F:,F:F,,F,,,FFF,:FF:,,FFFFFF:F,FFF:,::F:,F,FF:,F:FFF:,,FF:FFF,,F,F:F,:FFFF,FF,FF:,FFF,,:F,FF:,,:F,,F,F,FFFFFFF,F,::FFFFF,F,FFFF
@A00920:152:HGHKKDRXX:2:2105:27263:10598 1:N:0:AGGAGTGG+AAGGAGTA
ACTCCTACGGGAGGCAGCAGTGGGGAATATTGGACAATGGGGGCAACCCTGATCCAGCCATGCCGCGTGTGTGAAGAAGGCCTTCGGGTTGTAAAGCCCTTTCAGTGGGGAGCAAGGTTCGCTGGCTAATATCCAGCGGACTGGATGCTACCCACAGAATAAGCCCCGGCTAACTACGTGACAGCCGCCGCGGAAGTACGTAGGGGGCTCGCGTGGTCCGGGGTCGTGGGGCGGAAAGCGCGCGTAGGCG
+
FFFFFFFFFFFFFFFFFFFF:FFFF,FFFFFFFFFFFFFFFFF:FFFFFFFFFFFFFF:F,FF:FFF:F,:FFFFF:FFF,,FFFFFFFFFF,F:FF,FF,F:FFFFFFF,,,:,FFF:FF:FF,FFFFFF,:,F::FFF:,,FFFF,FFFF,F,FFF,,F,:F,FFFFF:F,FFFFF,F,F:,:,F,:FFF:,:,F,,,F,,FFFF,F,::F,:F:F,F:,,,F,FF,FF:F,,,,F,:FF:FF,,FFF
@A00920:152:HGHKKDRXX:2:2105:2962:12226 1:N:0:AGGAGTGG+AAGGAGTA
ACTCCTACGGGAGGCAGCAGTGGGGAATATTGCACAATGGGCGAAAGCCTGATGCAGCGACGCCGCGTGAGTGAAGAAGTATTTCGGTATGTAAAGCTCTATCAGCAGGGAAGAAAATGACGGTACCTGACTAAGAAGCCCCGGCTAACTACGTGCCAGCAGCCGCGGTAATACGTAGGGGGCAAGCGTTATCCGGATTTACTGGGTGTAAAGGGAGCGTAGACGGTAAAGCAAGTCTGAAGTGAAAGCC
+
FFFFFFFFFFFFFFFFFFFF:FFFFFFFFFFFFFFFFFFFFFFFFFFFFFFFFFFFFFFFFFFFFFF,FFFFFFFF::FFFFFFFFFFFFF,F:FFFFFF:FFFFFFFFFFFFFF:FFFFFFFFFFFFFFFFFFFFFFFFFFFFFF,FFFFFFFFFFFFFF:FFFFFF:F:FFFFF:FFFFFFFFFFFFF:FFFFFFFFFFFFFF:FFF::FFFFFFFFFF:FFFFFFFFFFF,FFFFFFFFFFFFFFFF
@A00920:152:HGHKKDRXX:2:2105:14027:12352 1:N:0:AGGAGTGG+AAGGAGTA
ACTCCTACGGGAGGCAGCAGCAGGGAATCTTGCGCAATGGGCGAAAGCCTGACGCAGCAACGCCGCGTGGGGGATGACGGCCTTCGGGTTGTAAACCCCTTTCAGGAGGGAAGAAATTGACGGTACCTCCAGAAGAAGCCCCGGCCAACTACGTGCCAGCAGCCGCGGTAATACGTAGGGGGCGAGCGTTGTCCGGAATTATTGGGCGTAAAGAGCTCGTAGGCGGCTCAGCAAGTCGGCGGTGAAATCC
+
FFFFFFFFFFFFFFFFFFFFFFFFFFFFFFFFFFFFFFFFFFFFFFFFFFFFFFFFFFFFFFFFFFFFFFFFFFFFFFFFFFFF:FFFFFFF:FFFFFFFFFFFFFFFFFFFFFF,FFFFFFFFFFFFFFFFFFFFFFFFFFFFFFF,FFFFFFFFFFFFFFFFFFFFFFFF:FFFFFFFFFFFFFFF:FFFFFFFFFFFFFFFFFFFFF::FFFFFFFFFFFFFF:FFFFFFF:F:FF:FFFFF,FFFF
@A00920:152:HGHKKDRXX:2:2105:19470:12821 1:N:0:AGGAGTGG+AAGGAGTA
ACTCCTACGGGAGGCAGCAGTGGGGAATATTGGACAATGGGCGCAAGCCTGATCCAGCCATGCCGCGTGTGTGAAGAAGGCCTTCGGGTTGTAAAGCACTTTTGTTGGGGAAGAAAAGCATTCGGTTAATACCCGGGTGTCCTGACGGTACCCAAAGAATAAGCACCGGCTAACTTCGTGCCAGCAGCCGCGGTAATACGAAGGGTGCAAGCGTTACTCGGAATTACTGGGCGTAAAGCGTGCGTAGGTG
+
FFFFFFFFFFFFFFFFFFFF:FF:FFF,FFFFFFF:F,FF:FFFFFFFFFFFFFFFFFFFFFFFFFFFFFFFFF,FFFFFFF:FFFFFFFFFFFF:FFFF,FFFFFFFFF:FFFF:FFFFFFFFFFFFF:,FFFFFFFFFFFFF:FFFF:FFF,F:FFFFFFF:FFF:FFFFFFF:FFFFFFFFFFFFFFFFFFFFFFFFFFFFF:FFFFFFFF:FFFFFFF,::FFFFFFF:FF::FFFFFFFF,:FFF
@A00920:152:HGHKKDRXX:2:2105:1533:13510 1:N:0:AGGAGTGG+AAGGAGTA
ACTCCTACGGGAGGCAGCAGTGGGGAATTTTGGACAATGGGCGCAAGCCTGATCCAGCCATGCCGCGTGAGTGAAGAAGGCCTTCGGGTTGTAAAGCTCTTTCGGTGAAGACGAAACGGTTCGTGCTAACAACGCGAACTAATGACGGTACTCACAGAAGAAGCACCGGCTAACTACGTGCCAGCAGCCGCGGTAATACGTAGGGTGCAGGCGTTAATCGGAATTACTGGGCGTAAAGCGTGCGCAGGCG
+
,,:FFFFFFFFFFFF,FF,F::FFF:::FFF,FF:FFFFFFFFFF,::FFFFFFFFFFFFFF,,FFFFFFFFF,FFFFFF:F,:FFF:::FFFFFFFFFF,:FFFFFFFFF:FFFFFF:F:FFFFF:,FF:FFFFFF:F:FFFFFFF,F,FFFFFFFFFFF,,F:FFF:FFF:F,FFFF,:FFFFFFFF:FFFF:,FF,FFF:FFF:FF:FFF::,,FFFFFFFFF,F::FFF:::FFFF:FFFF:FFFF
@A00920:152:HGHKKDRXX:2:2105:23863:14199 1:N:0:AGGAGTGG+AAGGAGTA
ACTCCTACGGGAGGCAGCAGTAGGGAATCTTGCGCAATGGGCGAAAGCCTGACGCAGCGACGCCGCGTGAGCGATGAAGGCCCTCGGGTTGTAAAGCTCTGTGGAGAGAGAAGAATAAGCGCAAGCCAATACCTTGCGAGATGACGGTATCTCTTTAGCAAGCACCGGCTAACTCTGTGCCAGCAGCCGCGGTAAGACAGAGGGTGCAAACGTTGTTCGGAATCACTGGGCGTAAAGCGCGTGTAGGCGG
+
:FFFFFFFFFFFFFF:FFFFFFFFFFFF:FFFFFFFFFFFFFFFFFFFFFFFFFFFFFFFFFFFFFFFFFFFF,FFFFFFFFFFFFFFFFFFFF:FFFFFFFFFF,,FFFF,FF:FFF:FFFFFFFF,FFFFFFFFFF,FFFFFFFFFFFF:FFFFF::FFFFF,FFFFFFFFFFFFFFFFFFFFFFFF:FFFFFFFFFFFFFFFF::F,F:FFF:FFFFFF:FFFFFF:FFFFFF,FFFF:FFF:FFFF
@A00920:152:HGHKKDRXX:2:2105:28031:14340 1:N:0:AGGAGTGG+AAGGAGTA
ACTCCTACGGGAGGCAGCAGTGGGGAATCTTAGACAATGGGGGCAACCCTGATCTAGCCATGCCGCGTGAGTGATGAAGGCCTTAGGGTTGTAAAGCTCTTTCAGCTGGGAAGATAATGACGGTACCAGCAGAAGAAGCCCCGGCTAACTCCGTGCCAGCAGCCGCGGTAATACGGAGGGGGCGAGCGTTGTCCGGATTTATTGGGCGTAAAGAGCTCGTAGGCTGTTGAGTAAGTCAGCTGTTAAAGCT
+
FF:::FF,FFFFFFFFFFFFFFFFFFFFFFFFFFFFF,FF,FFFFFFFFFFFFFFFFFFFFF,FFFFFFFFFFFF:FFFFFFFFFFFFFFF:FFFFFFFFFFF:FFFFFFF:FFFFFFFFFFFFFFFFFFFFFFFFFFFFFFFFFFFFFFFFFFFFFFFFFFFFFFFFFFFFFFFFFFFFFFFFFFFFFFFFFFFFFFF:FFFFFFFFFFFFF:FFFFFFFFFFFFFFFFFF:FFFFFFFFFFFF::FFF
@A00920:152:HGHKKDRXX:2:2105:12680:14622 1:N:0:AGGAGTGG+AAGGAGTA
ACTCCTACGGGAGGCAGCAGTGGGGAATATTGCGCAATGGGCGAAAGCCTGACGCAGCGACGCCGCGTGGGTGATGAAGGCCTTCGGGTCGTAAAGCCCTGTCGCAGGGGAAGAACAAGCATCGGGATAATACCCCGGTGCCCTGACGGTACCCTGCAAGAAAGCACCGGCTAACTCCGTGCCAGCAGCCGCGGTAATACGGAGGGTGCGAGCGATGTTCGGAATTACTGGGCGTAAAGCGCGTGTAGGC
+
FFFFF:FF:FFFFFFFFFFFFFFFF:FF:FFFF:FFFFFFFF:FFFFFFFFFF:FFFFFFFF:FFFFFFFFFFFFFFFFFFFFFFFFFFFFFFFFFFFFFFFFFFFFFFFF::,FFFFFFFFF:FFF::,:FFF:FFFFFFFFFFFFFFFFFFFFFFFFF:FFFFFF,FFFFFF::FFFFFFF:FFFFFFFF:FF,FFF:FFFFFFF::FF:FF,FFFFFF:FFFFFF:FFFFFFFFF,:FFFFFFFFFF
@A00920:152:HGHKKDRXX:2:2105:9561:14857 1:N:0:AGGAGTGG+AAGGAGTA
ACTCCTACGGGAGGCAGCAGTGGGGAATATTGCGCAATGGGCGGAAGCCTGACGCAGCGACGCCGCGTGGGGGATGACGGCCTTCGGGTTGTAAACCTCTTTCGCTATCGACGAAGCTTTTCGGAGTGACGGTAGGTAGAGAAGAAGCACCGGCCAACTACGTGCCAGCAGCCGCGGTAACACGTAGGGTGCGAGCGTTGTCCGGAATTATTGGGCGTAAAGAGCTCGTAGGCGGTGTGTCGCGTCGGCC
+
FFFFFFFFFFFFFFFFFFFFFFFFFFFFFFFFF:FFFFFF::F:FFF:FFFFFFFFFFFFFFFFFFFFF,FFFFFFFFFFFFFFFFFFFFFFFFFFF:FFFFFFFFFFFFFFFFFFFFF,FF:FFFFFFFFF,F::FFFFFFF:FFFFFF,FFFFFFFFFFFFFFF:FFFFFFF,FFF:FFF,F:FF,F,FFFFFFF,:FF:FF:FF:F,FFFF,FFFFFF,FFFFFFFFFFFFFFFFFFFFFFFFFFFF
@A00920:152:HGHKKDRXX:2:2105:8594:15060 1:N:0:AGGAGTGG+AAGGAGTA
ACTCCTACGGGAGGCAGCAGTGAGGAATATTGCTCAATGGGCGCAAGCCTGAAGCAGCGACGCCGCGTGGACGATGAAGGTCTTCGGATCGTAAAGTCCTTTTCTGTGTGACGAGGAAGGACGGTAGCACAGGAATAAGTGTCGGCTAACTACGTGCCAGCAGCCGCGGTAACACGTAGGACGCAAGCGTTATCCGGAATTACTGGGTGTAAAGCGCGTGTAGGCGGTCATGCAAGTGGCGCGTGAAAGC
+
FFFFFFFFFFFFFFFFFFFF,FFFFFFFFFFFF:FFFFFFFFFFF:FFFFFFFFFFFFF:FFFFFFFFFFFFFFFFFFFFFFFFFFFF:FFFFFFFFFFFF:FFFFF:FFFFFFFFFFFFF,FFFFFFFFFFFFFFFFF::FFFFFFFFFFFFFFFFFFFFFFFFFFFFFFFFFFFFFFFFFFFFFFFFFFFF::FFF,FFFFFFFFFFFFFFFFFFFF:FFF:FFFFF,FFFF:FF:FFFFFFFFFF::
@A00920:152:HGHKKDRXX:2:2105:6008:15655 1:N:0:AGGAGTGG+AAGGAGTA
ACTCCTACGGGAGGCAGCAGTGGGGAATTTTGGACAATGGGGGAAACCCTGATCCAGCCATTCCGCGTGAGTGAAGAAGGCCTTCGGGTTGTAAAGCTCTTTCGCAAGGAAAGAAAACTTATCTACTAATACTAGGTGAGGTTGACGGTACCTTGATAAGAAGCACCGGCTAACTACGTGCCAGCAGCCGCGGTAATACGTAGGGTGCGAGCGTTAATCGGAATTACTGGGCGTAAAGCGTGCGCAGGCG
+
FFFFFFFFFFFFFFFFFFFFFFFFFFFFFFFFFFFFFFFFFFFFFFFFFFFFFFFFFFFFFFFFFFFFFFFFFF,FF,FFFFF:FFFFFFFFFFFFFFFFFFFFFFFFFF:FFFFFFFFFFFFFFFFFFF:,FFFFFFFFFFFFFFFFF,FFF:FFFFFFFFFFFFFFFFFFFFFFFFFF:FFF:FFFFF:FFFF:FFFFFFFF:FFFFFFFFFFFFFFFFFFFFFFFFF:FFFFFFF:FFFFFFFFFFF
@A00920:152:HGHKKDRXX:2:2105:22155:15843 1:N:0:AGGAGTGG+AAGGAGTA
ACTCCTACGGGAGGCAGCAGTGGGGAATCTTGCGCAATGGGCGAAAGCCTGACGCAGCAACGCCGCGTGCGGGATGAAGGCCTTCGGGTTGTAAACCGCTTTCAGCAGGGACGAAAATGACGGTACCTGCAGAAGAAGCACCGGCTAACTACGTGCCAGCAGCCGCGGTAATACGTAGGGTGCGAGCGTTAATCGGAATTACTGGGCGTAAAGCGTGCGCAGGCGGTTCGCCGTGTCCTGTGTGAAAGCC
+
:FFFFFFFFFFFFFFFFFFFFFFFFF:FFFFFFFFFFFFFFFFFFFFFFFFFFFFFFFFFFFFFFFFFFFFFFFFFFFFFFFFFFFFFFFFFFFFFFFFFFFFFFFFFFFFFFFFFFFFFFFFFFFFFFFFFFFFFFFFFFFFFFFFFFFFFFFFFFFFFFF:FFFFFFFFFFFFF:FFFFFFFFFFFFF:FFFFFFFFFFFFFFFFFF:FFFFFFFF:FFFFFFFFFF:FFFFF:F:FFFFFFFFFFFF
@A00920:152:HGHKKDRXX:2:2105:14407:16548 1:N:0:AGGAGTGG+AAGGAGTA
ACTCCTACGGGAGGCAGCAGTAAGGGATCTTGCGACAATGGGCGAAAGCCTGACGCAGCAACGCCGCGTGCGGGATGACGGCCTTCGGGTTGTAAACCGCTTTTCGGGGGGAAGAGGAAGGACGGTACCCCCGGAAGAAGTCTCGGCTAACTACGTGCCAGCAGCCGCGGTAAAACGTAGGAGGCGAGCGTTCTCCGGATTTACTGGGTGTAAAGCGCGTGTAGGCGGTCCTGCAAGTGGCGCGTGAAAG
+
:FFF:FFFFFFFFFFFFFFFFFF,FFFFFFFFFF:FF:FFFFFFFFFFFFFFFFFFFFFFFFFFFFFFFFFFFFFFF,FFFFFFFFFFFFFFFFFFFFFFFF,FFFFFFF:FFFF:FFFFFFFFFF:FFFFFF:F:FFFFFF:FFFFFF:FFFFFFFFFFFFFFFFFFFFFFFFFFFFFFFFFFFFFFFFFF,FFFFFFFFFFFFFFFF:,FFFFFFFFFFFFFFF:FF:FFFF:FFF:FFFFFF::FFF
@A00920:152:HGHKKDRXX:2:2105:25165:17801 1:N:0:AGGAGTGG+AAGGAGTA
ACTCCTACGGGAGGCAGCAGTTAGGAATATTGGACAATGGGGGAAACCCTGATCCAGCCATGCCGCGTGTGTGAAGAAGGCCTTAGGGTTGTAAAGCACTTTCGTCTGCGAAGATAATGACAGTAACAGAAGAAGAAGCTCCGGCTAAATTCGTGCCAGCAGCCGCGGTAATACGAATGGAGCGAGCGTTGTTCGGAATCACTGGGCGTAAAGCGTGCGCAGGCGGCGGTCCATGTCTGGTGTGAAATCT
+
FFFFFFFFFFFFFFFFFFFFFFFFFFFFF:FFF,FFFFFFFFF,FFFFFFFFFFFFFFFF:FFFFFFFFFFFFFFFFFFFFF:FFFFFF:FFFFFFFFFFFFFFFFFFFFFFFFFF:FFFFFFFFFFFFFF:FFF:F:FFFFFFFFFFFFFFFFFFFFFFFFFFFFFFF:FFFFFFFFFFFFFFFFFFFFFFFFFFFF:F,FFFFFFFFFFFFFFFFFFFFFFFFFFFFFFF,F,FFFFF,FFFFF,FFF
@A00920:152:HGHKKDRXX:2:2105:31367:17801 1:N:0:AGGAGTGG+AAGGAGTA
ACTCCTACGGGAGGCAGCAGTGGGGAATTTTGGACAATGGGCGAAAGCCTGATCCAGCAATGCCGCGTGTGCGAAGAAGGCCTTCGGGTTGTAAAGCACTTTTGTCCGGAAAGAAATCCGTCTGGCTAATACCCGGATGGGATGACGGTACCGGAAGAATAAGCACCGGCTAACTTCGTGCCAGCAGCCGCGGTAATACGAAGGGTGCAAGCGTTACTCGGAATTACTGGGCGTAAAGCGTGCGTAGGTG
+
FFFFFFFFFFFFFFFFFFFFFFFFF:FFFFFFFFFFFFFF,FFFFFFFFFFFFFFFFFFFF:FFFFFFFFFFF:FFFFFFFFFFFFFFFFFFFFFF,FFFFFFFFFFFFFFFFFFFFFFFFFFFFFFFFFFFFFFFFFFFFFFFFFF:FFFFFFFFFF:FFFFFFFFFFFFFFFFFFFFFFFFFFFF:FFFFFFFFFFFFFFFFFF:FFFFFFFFFFFFFFFFFFFFF::FFFFFFFFF,FF:,FFFFFF
@A00920:152:HGHKKDRXX:2:2105:4128:18474 1:N:0:AGGAGTGG+AAGGAGTA
ACTCCTACGGGAGGCAGCAGTAAGGGATATTGCACAATGGGCGCAAGCCTGATGCAGCAACGCCGCGTGCAGGAAGAAGGGTTTCGGCTCGTAAACTGCTTTTCGGTGGGACGATGATGACGGTACCCGCAGAAGAAGCCCCGGCTAACTTCGTGCCAGCAGCCGCGGTAATACGAAGGGGGCTAGCGTTGCTCGGAATTACTGGGCGTAAAGCGCACGTAGGCGGCTTTCTAAGTCGGGGGTGAAATCC
+
FFFFFFFFFFFFFFFFF:FFFFFFFFF,FFFFFFFFFFFFFFFFFFFFFFFFFFFFFFFFFFFFFFFFFFFFFFFFFFFFFFFFFFFFF:FFFFFFFFFFFFFFFFFFFFFFFFFFFFFFFFFF:FFFFFFFFFFFFFFFFFFFFFFFFFFFFFFFFFFFFFFFFFFFFFFFFFFFFFFFFFFFFFFFFFFFFFFFF:FFFFFFFFF:FFFFFFFFFFFFF:FFFFFFFFF:F:FFFFFF:FFFF:FFFF
@A00920:152:HGHKKDRXX:2:2105:6533:18474 1:N:0:AGGAGTGG+AAGGAGTA
ACTCCTACGGGAGGCAGCAGTTAGGAATCTTGCGCAATGGGCGAAAGCCTGACGCAGCAACGCCGCGTGGGGGATGAAGGCTCTCGGGTTGTAAACCCCTTTCAGCAGGGACGATTGTGACGGTACCTGCAGAAGAAGGACCGGCCAACTACGTGCCAGCAGCCGCGGTAATACGTAGGGTCCGAGCGTTGTCCGGATTTATTGGGCGTAAAGAGCTCGTAGGCGGTTCGGTAAGTCGGATGTGAAAACT
+
:FFFFFFFFFFFFFFFFFFFFFFFFFFFF:FFFFFFFFFFFFFFFFFFFFFFFFFFFFFFFFFFFFF:FFFFFFFFF:FFFF:FFFFFFFFFFFFFFFFFFFFFFF:FFFFFFFFFFFF:FFFFFFFFFFFFFFFFFFFFFFFFFFFFFFF:FFFFFFFFFFFFFFFFFF:FFFFFFFFFFFFFFFFFFFFFFFF:FF,FFF:FFFFFF,FFFFFFFFFFFFFFFFFFF:FFFFFFFFFF:FFFFFFFFF
@A00920:152:HGHKKDRXX:2:2105:29116:18630 1:N:0:AGGAGTGG+AAGGAGTA
ACTCCACGGAGGCAGCAGTGGGGAATATTGGACAATGGGCGCAAGCCTGATCCAGCCATGCCGCGTGAGTGATGAAGGCCTTAGGGTTGTAAAGCTCTTTCACCGATGAAGATAATGACGGTAGTCGGAGAAGAAGCCCCGGCTAACTTCGTGCCAGCAGCCGCGGTAATACGAAGGGGGCTAGCGTTGTTCGGAATTACTGGGCGTAAAGCGCACGTAGGCGGATATTTAAGTCAGGGGTGAAATCCCG
+
FFFFF:FFFFFFFFFFFFFFFFFF:FFFFFFFF,FFFFFFFFFFFFFFFFFFFFFFFFFFFFFFFFF:FFFFFFFFFFFFFFFFFFFFF:FF:FFFFFFFFFFFFFFFFFFFFFFFFFFFFFFFFFFFFFFFF:FFFFFFFFFFFFFFFFFFFFFFFFFFFFFFFFFF:FFFFFFFFFFFFF,FFFFFFFFFFFFFFFFFFFFFFFFFFFF:F:FFFFFFFFFF:FFFFFFFFF:FFFFFFFFFFFFFFF
@A00920:152:HGHKKDRXX:2:2105:17020:18724 1:N:0:AGGAGTGG+AAGGAGTA
ACTCCTACGGGAGGCAGCAGTGGGGAATATTGCACAATGGGCGCAAGCCTGATGCAGCCATGCCGCGTGTGTGAAGAAGGCCTTCGGGTTGTAAAGCACTTTCAGCGGGGAGGAAGGCGCTAAGGTTAATAACCTTAGCGATTGACGTTACCCGCAGAAGAAGCACCGGCTAACTCCGTGCCAGCAGCCGCGGTAATACGGAGGGTGCAAGCGTTACTCGGACTTACTGGGCGTACAGCGCACGCAGGCG
+
FF,FFFFF:F,FFF,FFF:FFFFFFF:FFFFFFFFF:F:FFFFFFF::FF:,FFFF,,F:FFF:F:FFFFFFF:,:FFFFFFFF,:FFFF:FFFFFFFFF:FFFFFFF:F,FFFFFF:FF::F:FFFFFFF,FFFFFFFFFFFFFFFFFFFF:FF::FFFF::F:FF,FFFFFFF:F:FFFF:F:FFF,F:FFFF,F:FFFFFFFFFF,F:FFFFF,FF:::,FFFF,FFFFFF:,FFFF:F:F:FF,:F
@A00920:152:HGHKKDRXX:2:2105:17273:18724 1:N:0:AGGAGTGG+AAGGAGTA
ACTCCTACGGGAGGCAGCAGTGGGGAATTGTTCGCAATGGGCGCAAGCCTGACGACGCAACGCCGCGTGGAGGATGAAGATCTTCGGGTCGTAAACTCCTGTCGAGCGGGAAGAATTGCTTCGAGGTGAATATCCTCGAAGTTTGACGGTACCGCTAAAGGAAGCCCCGGCTAACTCCGTGCCAGCAGCCGCGGTAATACGGGGGGGGCAAGCGTTGTTCGGAATTACTGGGCGTAAAGGGCTCGTAGGC
+
FFFFFFFFFFFFFFFFFFFFFFFFFFFFFFFFFFFFFFFFFFF:FFFFFFFFFFFFFFF:FFFFFFFFFFFFFFFFFFFFFFFFFFFFFFFFFFFFFFFFFFFFFFFFFFFFFFFFF:FFFFFFFFFFF:FFFFFFFFFFFFFFF:FFF:FFFFF:F,FFFFFFFFFFFFFFFFFFFFFFFFFFFFFFFFFFFFF:FFFFFFFFFFFFFFFFFFF,FFFFFFF,:FFFFFFFFF:FF:FFFFFFFFFFFF
@A00920:152:HGHKKDRXX:2:2105:3558:18897 1:N:0:AGGAGTGG+AAGGAGTA
ACTCCTACGGGAGGCAGCAGTAGGGAATATTGGTCAATGGATGCAAGTCTGAACCAGCCATGCCGCGTGCAGGAAGAAGGCCTTCTGGGTTGTAAACTGCTTTTGCCGGGGGATAAAATTCCCATGCGTGGGACATTGAAGGTACCCGGTGAATAAGCCACGGCTAACTACGTGCCAGCAGCCGCGGTAATACGTAGGTGGCAAGCGTTGTCCGGATTTATTGGGTTTACTGGGTGCGTAGGCGGCCTAT
+
FFFFFFFFFFFF:FFFFFFFFFFFFFFFFFFFFFFFFFFFFFFFFFFFFFFFFFFFFFFFFFFFFFFFFFF,FFFFFFFFFFFFFFFFFFFFFFFFFF::FFFFFFFF,:FFFFFFFFFFFFFFFF:F:FFFFF:FFFFFFFF,FFFF:F,F::FFF:FFF:FFFFFFFFFFF:FF:FFFFFFFFFFFF,F:FF,FF:FFFF:FFFFFFFFFFFFF,FFFFFFFFF,FF,,F,FFFFFFFFFF:FFFFFF
@A00920:152:HGHKKDRXX:2:2105:2492:19272 1:N:0:AGGAGTGG+AAGGAGTA
ACTCCTACGGGAGGCAGCAGTAGGGAATTGTTCGCAATGGGCGCAAGCCTGACGACGCAACGCCGCGTGGAGGATGAAGGGCTTCGGCTCGTAAACTCCTTTCGACCGAGATGAACATCCGCAGGGTTAATACCTCTGCGGACTGACAGTATCGAGGGAAGAAGCCCCGGCTAACTCCGTGCCAGCAGCCGCGGTAATACGGGGGGGGCAAGCGTTGTTCGGAATTACTGGGCGTAAAGGGCTCGTAGGC
+
FFFFF,FFFFFFFFFFFFFFFFFFF:FFFFFFFFFFFFFFFFFFF:FFFFFFFFFFFFFFFFFFFFFFFFFFFFFFF:FFFFFFFFFFFFFFFFFFFFFFFFFFFF:FFFFFFFFFFFFFFFFFFFFF:FF:FFFFFFFFFFFFFFFFFF:FFFFFFFF,FFFFFFFFFFFFF:FFFFFFFFFFFFFFFFFFFFF,FFFFFFFFFFFFF:FFFFFFFFFFFF::FFFFFFFFFFF,FFFFFFFFF,FFFF
@A00920:152:HGHKKDRXX:2:2105:19171:19319 1:N:0:AGGAGTGG+AAGGAGTA
ACTCCTACGGGAGGCAGCAGTGGGGAATATTGGACAATGGGCGCAAGCCTGATCCAGCCATGCCGCGTGTGTGAAGAAGGCCTTCGGGTTGTAAACTGCTTTTATCTAGGAAGAAAACGCCCATGCGTGGGTAACTGACGGTACTAGATGAATAAGCACCGGCTAACTCCGTGCCAGCAGCCGCGGTAATACGGAGGGTGCAAGCGTTGTCCGGATTTATTGGGTTTAAAGGGTGCGTAGGCGGCCCGTT
+
FFFFFFFFFFFFFFFFFFFFFFFFFFFFFFFFFFFFFFFFFFFFFFFFFFFFFFFFFFFFFFFFFFFFFFFFFF:FFFFFFF,FFFFFFFFFF:FFFFFFFFFFFFFFFFFFFFFFFFFFFFFFFFFFFFFFFFFFFFFFFF:FFFFFFF,FFFFFFFFFFFF:FFFFFFFFFFFFFFFFFFFFFFFFFFFFFFFFFFFFFF,FFFF:FFFFFFF,FF,F,FFFF,FFFFFFFFFFF,FFFFFFFFFFF:
@A00920:152:HGHKKDRXX:2:2105:29234:19586 1:N:0:AGGAGTGG+AAGGAGTA
ACTCCTACGGGAGGCAGCAGTGGGGAATATTGGACAATGGGCGCAAGCCTGATCCAGCCATGCCGCGTGTGTGAAGAAGGCCTTCGGGTTGTAAAGCACTTTTGTCCGGAAAGAAATCCTGTCGGTTAATACCCGGCGGGGATGACGGTACCGGAAGAATAAGCACCGGCTAACTTCGTGCCAGCAGCCGCGGTAATACGAAGGGTGCAAGCGTTACTCGGAATTACTGGGCGTAAAGCGTGCGTAGGTG
+
FFFFFFFFFFFF:FF:FFFFFFFFFFFFFFFFFFF:FFFFFFFFFFFFFFFFFFFFFFFFFFFFFFFFFFFFFFFFFFFFFFFFFFFF:FFFFFFFF,FFFFFFFFFFFF,FF:FFF:FFFFFFFFF,FFFFFFFFFF:FFFFF,,:FFFFFFFF,FFFFFFFFFFFFFFFFFFFF:FFFFFFFFFFFFFF:FFFFF::FFFFFFFFFF,FFFFF,FF:FFF,FFFFFF:FFFFF:FFF:FFFF:FFFF:
@A00920:152:HGHKKDRXX:2:2105:10131:19633 1:N:0:AGGAGTGG+AAGGAGTA
ACTCCTACGGGAGGCAGCAGTGGGGAATTTTGGACAATGGGCGCAAGCCTGATCCAGCCATGCCGCGTGCGGGAAGAAGGCCTTCGGGTTGTAAACCGCTTTTGTCAGGGAAGAAATCCTCTGAGTTAATACCTCGGGGGGATGACGGTACCTGAAGAATAAGCACCGGCTAACTACGTGCCAGCAGCCGCGGTAATACGTAGGGTGCAAGCGTTAATCGGAATTACTGGGCGTAAAGCGTGCGCAGGCG
+
FFFFFFFFFFFFFFFFFFFFFFFFFFFFFFFFFFFFFFFFFFFFFFFFFFFFFFFFFFF:FFFFFFFFFFFFFF:FFFFFFFFFFFFFFFFFFFFFFFFFFFFFFFFFFFFFFFFFFFFFFFFFFFFFFFFFFFFFFFFFFFFFFFFFF:FFFF:FFFFFFFFFFFFFFFFFFFFFFFFFFFF:FFFFFFFFFFFFFFFFFFFFFFFFFFFFFFF::FFFFF:F:FFFFFFFFFF,:F:FFFFFFFFFFF
@A00920:152:HGHKKDRXX:2:2105:8395:19946 1:N:0:AGGAGTGG+AAGGAGTA
ACTCCTACGGGAGGCAGCAGTGGGGAATATTGGACAATGGGCGCAAGCCTGATCCAGCCATGCCGCGTGGATGATGAAGGCCCTAGGGTTGTAAAGTCCTTTCGGCGGGGAAGATAATGACGGTACCCGCAGAAGAAGCCCCGGCTAACTTCGTGCCAGCAGCCGCGGTAATACGAAGGGGGCTAGCGTTGCTCGGAATCACTGGGCGTAAAGCGCACGTAGGCGGCTTTTTAAGTCAGGGGTGAAATCC
+
F:FF:FFFF:FFFFFFFFFF::FFFFFFFFFFFFFFFFFFFFFFFFF:FFFFFFFFFFFF:FFFFFFFF:F:FFFF::FFFFF:FFFFFFFF,FF:FFFFF:FFFFFFFFF,FFF,F,,,F,FFFFFFFFFFFFFFFFFFFFF,FFFFFFFF,FFFFFFFFFFF,FF,F,FF:FFFFFFFFFF,,:FFFFFF,FFFFF,F,FFFFFFFFFFFFFFFFF,F::FFFFFF,FFF,FFFF:FF:F,F,F,F:F
@A00920:152:HGHKKDRXX:2:2105:29243:20415 1:N:0:AGGAGTGG+AAGGAGTA
ACTCCTACGGGAGGCAGCAGTGGGGAATTGTTCGCAATGGGCGCAAGCCTGACGACGCAACGCCGCGTGGAGGATGAAGGTCTTCGGATTGTAAACTCCTGTTGCCCGGGACGAAACGCTACGACCTAACACGTCGGAGCTTGACGGTACCGGGTGAGGAAGCCCCGGCTAACTCTGTGCCAGCAGCCGCGGTAATACAGAGGTGGCAAGCGTTGTTCGGAATTACTGGGCGTAAAGGGCGCGTAGGCGG
+
FFFFFFFFFFFFFFFFFFFFFFFFFFFFFFFFFFFFFFFFFFFFFFFFFFFFFFFFFFFFFFFFFFFFFFFFFFFFFFFFFFFFFFFFFFFFFFFFFF:FFFFFFFFFFF:FFF:FFFFF:FFFFFFFFFFFFFFFFFFFFFFFFFFFFFFFFFFFFFFFFFFFFFFFFF:FFFFF:FFFFFFFFFFFF:FFF,:FFFFFFFFFFFFFFFFFFFFFFFFFF:FFFFFFFFFFFFFFFFFFFFFFFFFFFF
@A00920:152:HGHKKDRXX:2:2105:12147:20494 1:N:0:AGGAGTGG+AAGGAGTA
ACTCCTACGGGAGGCAGCAGTAAGGGATCTTGCGACAATGGGCGAAAGCCTGACGCAGCAACGCCGCGTGCGGGATGACGGCCTTCGGGTTGTAAACCTCTTTCAGCAGGGACGAAGCGAAAGTGACGGTACCTGCAGAAGCAGCTGCGGCTAACTACGTGCCAGCAGCCGCGGTAATACGTAGGCAGCGAGCGTTGTTCGGAGTTACTGGGCGTAAAGGGTGTGTAGGCGGTTGTTTAAGTTTGGTGTG
+
F:FFFF::FFFFFFFFFFFFFF,FFFFFFFFFFF:FFFFFFFFFFFFFFFFF:FFFF:F::FFFFFFFFFFFFFFFFFFFFFF:FFFFFFFFFF,FF,FFFFFFFFFFFFFFF::,FFFFFFFFFFFFFFFFFFFFFFFFFFFFFFFFFFFFFFFFFFFFFFFFFFFFFFFFFFFFFFFFFFFFFFFFFFFFFFFFFFFFFFFFFFF,FFFFFFFFFFFF:FFFFFFFFFFFFFFFFFFFF::FFFFFFF
@A00920:152:HGHKKDRXX:2:2105:12111:20556 1:N:0:AGGAGTGG+AAGGAGTA
ACTCCTACGGGAGGCAGCAGTGGGGAATTGTTCGCAATGGGCGCAAGCCTGACGACGCAACGCCGCGTGGAGGATGAAGAATTTCGGTTCGTAAACTCCTGTCGAGCGGGACGAAAGATCCGCCGGTTAATACCCGGCGGAAGTGACGGTACCGCTAAAGGAAGCCCCGGCTAACTCCGTGCCAGCAGCCGCGGTAATACGGGGGGGGCAAGCGTTGTTCGGAATTACTGGGCGTAAAGGGCTCGTAGGC
+
FFFFFFFFFFFFFFFFFFFFFFFFF:FFFFFFFFFFFFFFFFFFFFFFFFFFFFFFFFFFFFFFFFFFFFFFFFFF:FFFFFFFFFFFF:FFFFFF:FFFFFFFFFFFFFFFFFFFF:FFFFFFF:FFF,FFFFFFFFFFFFFFF:FFFFFFFFFFFFFFF::FFFFFFFFFFFF:FFFF:FFFFFFFFFFFFFF,FFFFFFFFFFFFF,FFFF:FFFF:FFF:FFFFFFFFFF:,FFFFFFFFFFFFF:
@A00920:152:HGHKKDRXX:2:2105:13720:21151 1:N:0:AGGAGTGG+AAGGAGTA
ACTCCTACGGGAGGCAGCAGCAAGGAATTTTCCACAATGGGCGCAAGCCTGATGGAGCAACGCCGCGTGGGGGATGACGCATTTCGGTGTGTAAACCCCTTTTCGAGGGGACGAAGGCAATGACGGTACCCTCGGAATAAGGATCGGCTAACTACGTGCCAGCAGCCGCGGTAAGACGTAGGATCCGAGCGTTGTCCGGAGTTACTGGGCGTAAAGCGCGCGCAGGCGGATACGCGCATCGGCGGTGAAA
+
FFFFF:FFF:FFFFFFFF:FFFFFFFFFFFFFFFFFFFFFFFFFFFFFFFFFFFFFFFF:FFFFFFF:FFFFFFFFFFFF:FFFFFFFFFFFFFFFFFFFFFFFFFFFFF,FFFFFFFF:FFFFFFF:FFFFFFFF:FFFFFFFFFFFFFFFF,FFFFFFFFFFFFFFFFFFFFFFFFF:FFFFFFFFFFFFFF:FFFFFFFF:FFFFFFF,FFF::FFF:FFFFFFFF:FFF:F:F,F:FFFFFFF::F
@A00920:152:HGHKKDRXX:2:2105:6352:22138 1:N:0:AGGAGTGG+AAGGAGTA
ACTCCTACGGGAGGCAGCAGTAAGGAATATTGCACAATGGGCGCAAGCCTGATGCAGCAACGCCGCGTGCCCGAGGACGGCCTTCGGGTTGTAAAGGGCTTTTCTGGCTGACGAGGAAGGACAGTAGGCCAGGAATAAGCGTCGGCTAACTACGTGCCAGCAGCCGCGGTAAAACGTAGGACGCGAGCGTTATCCGGATTTACTGGGCGTAAAGCGCGGGCAGGCGGTGGTCCAAGTCGGACGTGAAAGC
+
FFFFFFFFFF:FFFFFFFFFFFFFFFFFFFFFF:FFFFFFFFFFF:FFFFFFFFFFFFFFFFFFFFFFFFFFFFFF:FFFF:FFFFFFF,FFFFFFFFFFFFFFFFFFFFFFFFFFF:FFFFFFFFFFFFFFFF,FFFFFFFFFFFFF:FFFFFFFFFFF:FFFFFFFFFFF::FFFFFFFFF:FFFFFFFFFFFFF:FFF:FFFFFF::F,:F:F:FFFFFFFFFFFFFFFFF:F::::FFFFFFF,FF
@A00920:152:HGHKKDRXX:2:2105:27868:22232 1:N:0:AGGAGTGG+AAGGAGTA
ACTCCTACGGGAGGCAGCAGCTAAGAATCTTGCGCAATGGGCGAAAGCCTGACGCAGCAATTCCGCGTGGGGGACGAAGGCCCTCGGGTCGTAAACCCCTTTTACGAGGGAAGAAGTTCTGACGGTACCTCGTGAATAAGACACGGCTAACTACGTGCCAGCAGCCGCGGTAAAACGTAGGAGGCGAGCGTTATCCGGATTTACTGGGTGTAAAGCGCGTGTAGGCGGTCGTGCAAGTGAGGCGTGAAAG
+
FFFFFFFFFFFFFFFFFFFFFFFFFFFFFFFFFFFFFFFFFFFF,FFFFFFFFFFFF,FFFFFFFFFFFFFFFFFFFFFFFFFFFFFFFFFFFFFFFFFF:FFFFF,FFFFFFFFFFF:FF,FFFFFFFFFF:FF,FFFFFFFFFFFFFFFFFFFFFFFFFFFFFFFFFFF,FFF:FFF,FF:F:FFFFFFF:FFFFFFFFFFFFFFF:F,FFFF:FF:FFFFF:FFFFFFFFF,,FFFFF:FFFFF:FF
@A00920:152:HGHKKDRXX:2:2105:14100:22592 1:N:0:AGGAGTGG+AAGGAGTA
ACTCCTACGGGAGGCAGCAGTAAGGGATCTTGCGACAATGGGCGAAAGCCTGACGCAGCAACGCCGCGTGCGGGATGACGGCCTTCGGGTTGTAAACCGCTTTTCGGGGGGAAGAGGAAGGACGGTACCCCCGGAATAAGTCTCGGCTAACTACGTGCCAGCAGCCGCGGTAAAACGTAGGAGGCGAGCGTTGTCCGGATTTATTGGGCGTAAAGAGCTCGTAGGCGGCTTAGCAAGTCGGGTGTGAAAA
+
:FFFFFFFFFFFFFFFFFFFFFFF:FFFFFFFFFFFFFFFFFFFFFFFFFFF:FFFFFFFFFFFFFFFFFFFFFFFFFFFFFFFFFFFFFFFFFFFFFFFFFFFFFFFFFFF:F:FFF:FFFFFF:FFFFFFFFFFFFFFFFFFFFFFF:FFFFFFF:F:FFFFFFFFFF,,FF:FFF,F,FFFFFFFFFFFFFFFFFF,FFF:FF:FFFFFFFFFFFFFFF,FFFFFFFF:FFFFFFFFFF::FFF,FF
@A00920:152:HGHKKDRXX:2:2105:22616:22842 1:N:0:AGGAGTGG+AAGGAGTA
ACTCCTACGGGAGGCAGCAGTAAGGAATATTGCACAATGGGCGCAAGCCTGATGCAGCAACGCCGCGTGCCCGAGGAAGGCCTTCGGGTTGTAAAGGGCTTTTCTGGCTGAAGAGGCAGGACGGTAGGCCAGGAATAAGCGTCGGCTAACTACGTGCCAGCAGCCGCGGTAAAACGTAGGACGCGAGCGTTATCCGGATTTACTGGGCGTAAAGCGCGGGCAGGCGGCTGTTCAAGTCGGACGTGAAAGC
+
FFFFFFFFFFFFFFFFFFFFFFFFF:FFFFFFFFFFFFFFFFFFFFFFFFFFFFFFFFFFFFFFFFFFFFFFFFFFFFFFF:FFFFFFF:F,:FFFF:FFFFFFFFFFFF:FFFFFFFFFFFFFFFFFFFFFFF::FF,FFFFF:FFFFFFFFFFFFFFFFFFFFFFFFFFFFFFFFFFFFFFFFFFFF:FFFFFFFFFFFFFFF:FFFFFFFFFFFF,FFFFFFFFFFFF:FFFFFFFFFFFFFFFFF,
@A00920:152:HGHKKDRXX:2:2105:20247:24158 1:N:0:AGGAGTGG+AAGGAGTA
ACTCCTACGGGAGGCAGCAGTAGGGAATATTGGGCAATGGAGGCAACTCTGACCCAGCCATGCCGCGTGGAGGATGAAGGCCCTCTGGGTTGTAAACTTCTTTTACTTGGGACGAAACCACTTTTTTCTAAGGGTGTTGACGGTACCAAGGGACTAAGCACCGGCTAACTCCGTGCCAGCAGCCGCGGTAATACGAAGGGTGCAAGCGTTACTCGGAATTACTGGGCGTAAAGCGTGCGTAGGTGGTTCG
+
FFFFFFFFFFFFFFFFFFFF:FFFF:FFFFFFFFFFFFFF:FFFFFFFFFFFFFFFFFFFFFFFFFFFFFFFFF,FFFFFFFFFFF:FF:FFFF,FFFFFFFFFFFFF:FFFFFFFFFFFFFFFFFFFFFFFFFFFF::FFFFFFFFF:F:FF,:FFFFFFFFFFFFFFFFF:FFF:::FFFFFFFFFF,F,,FFFFF:FFFFF:FFFFF:F:FFFF,FFFFFF:FFFF::FFFFFFFF:FFFFFFFFFF
@A00920:152:HGHKKDRXX:2:2105:17915:24314 1:N:0:AGGAGTGG+AAGGAGTA
ACTCCTACGGGAGGCAGCAGTGGGGAATATTGGACAATGGGCGAAAGCCTGATCCAGCAATGCCGCGTGCGTGACGAAGGCCTTCGGGTTGTAAAGCGCTTTTCCCTGTGACGATGATGACGGTAACAGGGGAATAAGCCCCGGCTAACTTCGTGCCAGCAGCCGCGGTAATACGAAGGGGGCTAGCGTTGTTCGGAATGACTGGGCGTAAAGGGCGCGTAGGCGGCGCATCAAGTCGGGCTGTGAAAGC
+
FF:FFFFFFFFFFFFFFFFFFFFFFFFFFFFFFFFFFFFFFFFFFFFFFFFFFFFFFFFFFFFFFFFFFFFFFFFFFFFFFFFFFFFFFFFFFFFFFFFFFFFFFFFFFFF:FFFFFFFFFFFFF:FFFFFFFFFFFFFFFFFFFFFFFFFFFFFFFFFFFFFFFFFFFF:FFFFFFFFFFFFFFFFF:FFFFFFFFFFFFFFFFFFFF:FFFFFFFFFFFFFFFFFFFFFFFFFF:FFFFF:FFF:FFF
@A00920:152:HGHKKDRXX:2:2105:3658:25927 1:N:0:AGGAGTGG+AAGGAGTA
ACTCCTACGGGAGGCAGCAGTGGGGAATTTTGGACAATGGGCGCAAGCCTGATCCAGCCATTCCGCGTGCAGGATGAAGGCCCTCGGGTTGTAAACTGCTTTTGTACGGAACGAAAAGGCTTTCTCTAATACAGAGAGCTCATGACGGTACCGTAAGAATAAGCACCGGCTAACTACGTGCCAGCAGCCGCGGTAATACGTAGGGTGCAAGCGTTAATCGGAATTACTGGGCGTAAAGCGTGCGCAGGCG
+
FFFFFFFFFFFFFFFFFFFFFFFFFFFFFFFFFFFFFFFFFFFFFFFFFFFFFFFFFFFFFFFFFFFFFFFFFFFFFFFFFFFFFFFFFFFFFFFFFFFFFFFFFFFFFFFFFF:FFFFFFFFFFFFFFFFFFFFFFFFFFFFFFFFFFFFFFFFFFFFFFFFFFFFFFFFFFFFFFFFFFFFFFFFFFFFFFFFFF,FFFFFFFFFFFFFFFFF:FFF:FFFFFFFFFFFFFFFFFFFFFF:FFFFFFF
@A00920:152:HGHKKDRXX:2:2105:25156:26177 1:N:0:AGGAGTGG+AAGGAGTA
ACTCCTACGGGAGGCAGCAGTGGGGAATATTGGACAATGGGCGCAAGCCTGATCCAGCCATGCCGCGTGTGTGAAGAAGGCCTTCGGGTTGTAAAGCACTTTTGTTGGGGAAGAAAACCTGTTGGTTAATACCCGGCGGGAATGACGGTACCGTAAGAATAAGCACCGGCTAACTACGTGCCAGCAGCCGCGGTAATACGTAGGGTGCGAGCGTTAATCGGAATTACTGGGCGTAAAGCGTGCGCAGGCG
+
FF:FFF:FFFFFFFFFFFFFFFFFFF:FFFFFFFFFFFFFFFFFFFFFFFFFFFFFFFFFFF:FFFF:FFFFF:FFFFFFFFFFFFFFFFFFF::FFF:F::FFFFFFFFFFFFFFFFFFF:FFFFFF:FFFFFFFFFFFF,FFFFFFFFFFFFFF:FFFF:FFFFFFFFFFFFFFFFFFFFF:FFFFFFF:FF:FFFFFFFFFFF:FFFFFFFF::FFFFFFFFFFFFFFFF:FFFFF:FFFF:FFFFF
@A00920:152:HGHKKDRXX:2:2105:24108:26365 1:N:0:AGGAGTGG+AAGGAGTA
ACTCCTACGGGAGGCAGCAGTGGGGAATATTGGACAATGGGCGAAAGCCTGATCCAGCGACGCCGCGTGGGTGAAGAAGGCCTTCGGGTTGTAAAGCCCTTTAAGCCGGGACGAAAAAGCTGCACCTAACACGTGCGGCCTTGACGGTACCGGAAGAATAAGCACCGGCTAACTCTGTGCCAGCAGCCGCGGTAATACAGAGGGTGCAAGCGTTAATCGGATTTACTGGGCGTAAAGCGTGTGTAGTTGG
+
FFF,FFFFF,FFFFFFFFFFFFFFFFFFFFFFFFFFFFFFFFF:FF:FFFFFFF:FFFF:FFFFFFFFFFFFFFFFFFFFFFFFFFFF:FFFFFFFFFFFF:FFFFFFFFFFFFFFFFFFFFFFFF:FFFFFFFFFF:FFFFFFFFFFFFFFFF,:FFFFFFFFFFF:FFFFFFFFFFFFFFFFFF:FFFFFFFFFFFFFFFFF:FFFFFFFFFF:FFFF:FF:F,FFF:F:FFFFFFFF:FFFFF,FFF
@A00920:152:HGHKKDRXX:2:2105:6234:26600 1:N:0:AGGAGTGG+AAGGAGTA
ACTCCTACGGGAGGCAGCAGTGGGGAATTTTGGACAATGGGCGCAAGCCTGATCCAGCCATTCCGCGTGCAGGATGAAGGCCTTCGGGTTGTAAACTGCTTTTGTACGGAACGAAAAGGCTCTGGTTAATACCCGGGGCTCATGACGGTACCGTAAGAATAAGCACCGGCTAACTACGTGCCAGCAGCCGCGGTAATACGTAGGGTGCGAGCGTTAATCGGAATTACTGTGAGTAAAGCGTGCGCAGGCG
+
FFFFFFFFFFFFFFFFFFFFF:FFFFFFFFFFFFFFFFFF:FFFF:FFFFFFFFFFFFF:FFFF:FFFFFFFFFFFFFFF:FFFFFFFFFFFFFF:F:F:F:FFFFFFFFFFFFFFFFFFFFF,FFFFFFFFFFFFF:FFFFF,FFFFFFFFFFFF,F:FFF:F,::FFFFFFFF,F:FFFFFFFFFFFFF:,FFFFFFFF:,:FFFFF:::FFF:FFFFF,FFFFFFF,F,FFF,:,F,FFFFFFFFFF
@A00920:152:HGHKKDRXX:2:2105:12689:26913 1:N:0:AGGAGTGG+AAGGAGTA
ACTCCTACGGGAGGCAGCAGTGAGGAATATTGCTCAATGGGCGAAAGCCTGAAGCAGCGACGCCGCGTGGATGAAGAAGGTTTTCGGACTGTAAAATCCTTTTCTGTGTGACGAGAGTGGACGGTAGCACAGGAATAAGTCTCGGCTAACTACGTGCCAGCAGCCGCGGTAAAACGTAGGAGGCAAGCGTTATCCGGAGTTACTGGGCGTAAAGCGCGTGCAGGTGGATTGGTAAGTTACTTATGAAAGC
+
F:FFF,:FFFFF:FFFF:FFFFFFF:F,:,FFFFFF::FFFFFFF:F:FFF:F:FF::FFFF:FFFFFFFFFFFFFFFF,FFF:FFFFFFFFFFFFFFF:FFFF,FF,FFFFFFFFFFFFFFFFFFFFFFF::FFFFFF::F::FFF:FF:FFFFFFFFF:FFFFFFFFFFFFFFFFFFFFFFFFF,F:F:::FFF:FF,F:FF:F,FFF:FFFFF:FFFFFFFFFFFFF:F:,FFFFFFFF:FF:F:FF
@A00920:152:HGHKKDRXX:2:2105:13756:27477 1:N:0:AGGAGTGG+AAGGAGTA
ACTCCTACGGGAGGCAGCAGTCGGGAATTTTGCTCAATGGGCGCAAGCCTGAAGCAGCAACGCCGCGTGAGGGATGAAGGCCTTCGGGTTGTAAACCTCTTTTCTCAGGGACGATGATGACGGTACCTGAGGAATAAGCCACGGCTAACTACGTGCCAGCAGCCGCGGTAATACGTAGGTGGCAAGCGTTGTCCGGATTTACTGGGCGTAAAGAGCGCGCAGGCGGTCGAATAAGTCGAATGTGAAAGCC
+
FFFFFFFF:FFFFFFFFFFFFFFFFFF:FFFFFFFFFFFFFFFFFFFFFFFFFFFFFFFFFFFFFFFFFFFFFFFFFFFFFFF,FFFFFFFFFFFFFFFFFFFFFFFFFFFFFFFFFFFF,FFFF:FFF:FF:,FFFF:FFF,:FFFF:FFFF:FFF,FF,FFFFFF:F,FFFFF,FFFFFFFF:FFFF,FFFF,FFF:FFFF:::FFFFF:FFF:FFFF::FFFFFF:F:FFFF:FFF:FF:FFF:F,F
@A00920:152:HGHKKDRXX:2:2105:4056:28902 1:N:0:AGGAGTGG+AAGGAGTA
ACTCCTACGGGAGGCAGCAGTGGGGAATTTTGGACAATGGGGGAAACCCTGATCCAGCCATGCCGCGTGTGTGAAGAAGGCCTTCGGGTTGTAAAGCACTTTCGGACGGAACGAAATCGCGCGATCTAATAAGTCGCGTGGATGACGGTACCGTAAGAAGAAGCACCGGCTAACTACGTGCCAGCAGCCGCGGTAATACGTAGGGTGCGAGCGTTAATCGGAATTACTGGGCGTAAAGCGTGCGTAGGCG
+
:FFFFFFFFFFFFFF:FFFFFFFFFF:FFFFFFFF:FFFFFFFFFFFFFFFFFFFFFFFFFFFFFFFFFFFFFF:FFFFFFFFFFFFF:FFFFFFFFFFFFFFFFFFFFFFFFFF:FFFFFFFFFF,FFF:FFFFFFFFFFFFFFFFFFFFFFFFFFFFFFFFFFFFFFFF:FFFFFFFFFFFFFFFFFFFFFF,FFFFFFFFFFFFFFFFFFFFFFFFFFF,FFFFFFFFFFFF:FFFFFFFFF:FFFF
@A00920:152:HGHKKDRXX:2:2105:4924:29935 1:N:0:AGGAGTGG+AAGGAGTA
ACTCCTACGGGAGGCAGCAGTGGGGAATCTTGGTCAATGGGCGAAAGCCTGAACCAGCGACGCCGCGTGAGTGATGAAGGCCTTCGGGTTGTAAAGCTCTGTGGGGCGAGACGAAAGCCTGCTTTCTAACAGGGAGCAGTTTGACGGTATCGCCTTAGCAAGCACCGGCTAACTCTGTGCCAGCAGCCGCGGTAAGACAGAGGGTGCAAACGTTGCTCGGAATCACTGGGCGTAAAGGGCGTGTAGGCGG
+
FFFFFFFFFFFFFFFFFFFFFFFFFFFFFFFFFFFFFFFFFFFFFFFFFFFFFFFFFFFFFFFFFFFFFFFFFFFFFFFFFFFFFFFFF:FFFFFFFFFFF:F:FFFFFF:FFFFFFFFFFFFFFFFFFFFFFFFFFFFFFFFFFFFFFFFFFFFFFFFFFFFFFFFFFFFFFFFFFFFFFFFFFFFFFFFFFFFFFF,FFFF:FFFF:FFFFFFFFFFFFFFFFFFFFFFFFFFFFFFFFFFFFFFFFF
@A00920:152:HGHKKDRXX:2:2105:8377:29966 1:N:0:AGGAGTGG+AAGGAGTA
ACTCCTACGGGAGGCAGCAGTGGGGAATATTGCGCAATGGGCGGAAGCCTGACGCAGCGACGCCGCGTGGGGGATGAAGGCCTTCGGGTTGTAAACCTCTTTTACCACTCACGAAGGCCCCTGGTTTTCTGGGGGTTGACGGTAGGTGGTGAATAAGGACCGGCTAACTACGTGCCAGCAGCCGCGGTAATACGTAGGGTCCGAGCGTTGTCCGGAATTATTGGGCGTAAAGAGCTCGTAGGCGGCCTGT
+
FFFFFFFFFFFFFFFFFFFFFFFFFF,F,FFFFFFFFFFFFFFFFFFFFFFFFFFFFFFFFFFFFFFFFFFFFFFFFFFFFFFFFFFFFFFFFFFFFFFFFFFFFFFFFFFFFFFFFFFFFFFFFF:FFFFFFFFFFFFFFF::FFFFF:FFFFFFFFFFFFFFFFFFFFFFFFFFFFFFFFFFFFFFFFFFFFFFFFFFF:FFFFFFFFFFFFFF,FFFFFFFFFFFFF:FFFFFFFFF,F::FFFFFF
@A00920:152:HGHKKDRXX:2:2105:14335:30389 1:N:0:AGGAGTGG+AAGGAGTA
ACTCCTACGGGAGGCAGCAGTGGGGAATTTTGGACAATGGGCGAAAGCCTGATCCAGCCATGCCGCGTGAGTGAAGAAGGCCTTCGGGTTGTAAAGCTCTTTCGCAAGGAAAGAAAACTTACCTACTAATACTAGGTGAGGTTGACGGTACCTTGATAAGAAGCACCGGCTAACTACGTGCCAGCAGCCGCGGTAATACGTAGGGTGCGAGCGTTAATCGGAATTACTGGGCGTAAAGCGTGCGCAGGCG
+
FFFFFFFFFFFFFFFFFFFFFFFFFFFFFFFFFFFFFFFFF,FFFF,F:FFFFFFF:FFFF:FFFFFFFFFFFF,FFFFFFFF,FFFF:FFFFFFFFFFFFFFFFFFFFFFFFFFFFFFFFFFF:FFFFFFFFFFFFFFF,FF:F:FFFFFFFFFFFFF,FFFFFFFFFFFFFFFF:FFFFFFFFFFFFFFF:FFFFFFFFFF:FFF,FFFFFFFFFFFFFFFFFFFFFFFF:FFF,:FF:FF:FFFFF:
@A00920:152:HGHKKDRXX:2:2105:25599:30796 1:N:0:AGGAGTGG+AAGGAGTA
ACTCCTACGGGAGGCAGCAGTAGGGAATATTGGTCAATGGGTGAGAGCCTGAACCAGCCATGCCGCGTGCAGGAAGACGGCCTTCTGGGTTGTAAACTGCTTTTACCGGGGGATAAAATTCCCATGCGTGGGACATTGAAGGTACCCGGTGAATAAGCCACGGCTAACTACGTGCCAGCAGCCGCGGTAATACGTAGGTGGCGAGCGTTGTCCGGATTTATTGGGTTTAAAGGGTGCGTAGGCGGTCTTG
+
FFFFFFFFFFFFFFFFFFFFFFFFFFFFFFFFFFFFFFFFFFFFFFFFFFFFFFFFFFFFFFFFFFFFFFFFFFFFFFFFFFFF:FFFFFFFFFFFFFFFFFFFFFFFFFFFFFFF:FFFFFFFFFFFFFFFFF:FFFFFFFF:FFFFFFFFFFFFFFFFFFFFFFFFFFFFFFFFFFFFFFFFFFFFF,F:FFFFFFFFFFFFFFFF,FFFFF:F::FFFFFFFFFFFF,FFFFFFFFF:FFFFFFFFF
@A00920:152:HGHKKDRXX:2:2105:26503:30921 1:N:0:AGGAGTGG+AAGGAGTA
ACTCCTACGGGAGGCAGCAGTGGGGAATATTGGACAATGGGGGCAACCCTGATCCAGCAATGCCGCGTGAGTGATGAAGGCCTTCGGGTTGTAAAGCTCTTTTGGCGGGGACGATGATGACGGTACCCGCAGAATAAGCCCCGGCTAACTTCGTGCCAGCAGCCGCGGTAATACGAAGGGGGCTAGCGTTGTTCGGAATCATTGGGCGTAAAGGGCGTGTAGGCGGTTTGTTAAGTCATGTGTGAAATCC
+
F,:FFFFFFF:FFFFF:FFFF,F,FFFFFFF:F:FFFFF:FFFFFF,FFFFFFFFFFFF,F:FF:FF:FF:FFFFFFFFF:F:FF:FFFFFFFFFFFFFF:FFFFFF:FFF:FFFFFFFFF::F,:F:FFFFFFFFF,FF,F,FFFFF:FFFFFFFFFFFFFFFFFFFF:FFFFFFFFFFFFFFFFF,F:FFFFFF:FFFFF:FFFFFF:FFFF,FFFFF:FFF,:FFFFFFFFFFFF,:,FFFFF,F:F
@A00920:152:HGHKKDRXX:2:2105:12599:31673 1:N:0:AGGAGTGG+AAGGAGTA
ACCCCTACGGGAGGCAGCAGTGGGGAATTTTGGACAATGGGGGAAACCCTGATCCAGCCATGCCGCGTGAGTGAAGAAGGCCTTCGGGTTGTAAAGCTCTTTTGGCCGGGAAGAAAGGGTTCGGGCGAATAACCTGGATCTTTGACGGTACCGGCAGAATAAGCACCGGCTAACTACGTGCCAGCAGCCGCGGTAATACGTAGGGTGCGAGCGTTAATCGGAATTACTGGGCGTAAAGCGTGCGTAGGCG
+
FFFFFFFFFFFFFFFFFFFFFFF:FFFFFFFFFFFFFFFFFFFF,FFFFFFFFFFFFFF:FFFFFFFFFFFFFF,FFFFFFFFFFFFFFFFFFFFFFF:FFFF:FFFFFFFFFFFFFFFFFFFFFFFFFFFFFFFFFFFF,FFFFFFFFFFFF:FFFFFFF:FFFFF:FFF:FFFFFFFFFF:FFFFFFFFFFFFFF:FFFFFFFFFFFFFFFFFFFF::FF:FFFFFFFF:,::FFFFFFFFFFFFFFF
@A00920:152:HGHKKDRXX:2:2105:28357:31970 1:N:0:AGGAGTGG+AAGGAGTA
ACTCCTACGGGAGGCAGCAGTAGGGAATATTGGACAATGGGCGAAAGCCTGATCCAGCAATGCCGCGTGAGTGATGAAGGCCTTAGGGTTGTAAAGCTCTTTCGGCGGGGAAGATGATGACGGTACCCGCAGAAGAAGCCCCGGCTAACTTCGTGCCAGCAGCCGCGGTAATACGAAGGGGGCTAGCGTTGTTCGGAATTACTGGGCGTAAAGGGCGCGTAGGCGGCGCATTAAGTCAGGTGTGAAAGCC
+
FFFFFFFFFFFFFFFFFFFFFFFFFFFFFFFFFFFFFFFFFFFFFFFFFFFFFFFFFFFFFFFFFFFFFFFFFFFFFFFFFFFFFFFFFFFFFFFFFFFFFFFFFFFFFFFFFFFFFFFFFFFFFFFFFFFFFFFFFFFFFFFFFFFFFFFFFFFFFFFFFFFFFFFFFFFFFFFFFFFFFFFF:FFFFFFFFFFFFFFFFFFFFFFFFFF:FFFFFFFFFFFFFFFFFFFFFFFFFFFFFFFFFFFFFF
@A00920:152:HGHKKDRXX:2:2105:1940:32878 1:N:0:AGGAGTGG+AAGGAGTA
ACTCCTACGGGAGGCAGCAGTAGGGAATATTGGGCAATGGTCGAGAGACTGACCCAGCCATGCCGCGTGCAGGAAGAAGGCCTTCTGGGTTGTAAACTGCTTTTATCTGGGAAGAAAACGCCCTTGCGAGGGTAACTGACGGTACCAGATGAATAAGCACCGGCTAACTCCGTGCCAGCAGCCGCGGTAATACGGAGGGTGCAAGCGTTGTCCGGATTTATTGGGTTTAAAGGGTGCGTAGGCGGCCCGT
+
FFFFF:FFFFFFFFFFFFFFFFFFFFFFFFFFFFF,FFFFFFFFFFFFFFFFFFFFFFFFFFFFFFFFFFFFFFFFFFFFFFFFFFFFFFFFFF:FFFFF:FFFFFFFFFFF,FFFFFFFFFFFFFFFFFFFF:FFFFFFFFFFFFFFFFFFFFFFF:FFFFFFF,FFF:FFFFFFFFFFFFFF:FFF:FFFFFFF:FFFF:FFFFFFFFFFFFFFFFFF,FFFFFFFFFFFFFFFFFFFFFFFFFFFFF
@A00920:152:HGHKKDRXX:2:2105:3197:33739 1:N:0:AGGAGTGG+AAGGAGTA
ACTCCTACGGGAGGCAGCAGTCGGGAATTTTCCGCAATGGGCGCAAGCCTGACGGAGCAACGCCGCGTGGGGGAGGACGCCCTTCGGGGTGTAAACCCCTTTTCTTGGGGACGACGACCGACGGTACCCGAGGAAGAAGGCCCGGCTAACTACGTGCCAGCAGCCGCGGTAATACGTAGGGGCAGAGCGTTGTCCGGAGTTCCTGGGCGTAAAGCGCGCGCAGGCGGCTGCGCAAGCCCGGCGTGAAAGC
+
FFF:,:F:FF,FFFFFFFFFFFFF:FF,FF,FFFFFFFF,F,FFFFFFFF:,FF:FFFFFFFFFFF:FF,FFFFFFFFF::FFFFFFFFFFF,FFFFF:F,,FF:FFFFFFFFFFFFFFFFFFFFFFF:FFFFFFFFFFFFFFFFFF,FFFFF:FF::FFFFFFFFF:FFFFFFF:FFF:F:F,FFFFFFFFFFFFFFF,F,:FFFFFFFFFFFFFFFFFFFF:F,FFFFFF:FF,FFFFFFFFFFFF:F
@A00920:152:HGHKKDRXX:2:2105:8802:34397 1:N:0:AGGAGTGG+AAGGAGTA
ACTCCTACGGGAGGCAGCAGTGGGGAATATTGGACAATGGGCGAAAGCCTGATCCAGCCATGCCGCGTGAGTGACGAAGGCCTTAGGGTTGTAAAGCTCTTTTGGCGGGGACGATAATGACGGTACCCGCAGAATAAGTCCCGGCTAACTTCGTGCCAGCAGCCGCGGTAATACGAAGGGGACTAGCGTTGTTCGGAATTATTGGGCGTAAAGAGCTCGAAGGCGGTTTGGCAAGTCGGGTGTGAAAACT
+
FFFFFFFFFFFFFFFFFFFFFFFFFFFFFFFFFFFFFFFFFFFFFFFFFFFFFFFFFFFF:FFFFFFFFFFFFFFFFFFFFFFF:FFF:FFFFFFFFFFFFFFF,,:FFFFFFFFF,FFFFFFFFFFF,FF:FFF:FFFF,FF:FFFFFFFFFFFF:FFFFFFFFFFFFFFFFFF::FF:FFF,FFFFFFFFFF:F:FF:FFFFFFFFFFFFFF::FF,,FFF:FFFFF,FF:FF:F,FFFFFFF:F,F:
@A00920:152:HGHKKDRXX:2:2105:16740:34710 1:N:0:AGGAGTGG+AAGGAGTA
ACTCCTACGGGAGGCAGCAGTGGGGAATTGTTCGCAATGGGCGCAAGCCTGACGACGCAACGCCGCGTGGAGGACGAAGATCTTCGGGTCGTAAACTCCTGTCGAGTGGGAAGAATGGATCGGGGATGAATAATCTCCGGTATTGACGGTACCACTAAAGGAAGCCCCGGCTAACTCCGTGCCAGCAGCCGCGGTAATACGGGGGGGGCAAGCGTTGTTCGGAATTACTGGGCGTAAAGCGCGCGTAGGC
+
FFFFFFFFFFFFFFFFFFFFFFFFFFFFFFFFFFFFFFFFFFFFFFFFFFFFFF:FFFF:FFFFFFFFFFFFFFFFFFFFFFFFFFFFFFFFFFFFFFFFFFFFFFFFFFFFFFFFFFFFFFFFFFFF:FFFF:FFFFFFFFFFFFFFFFFFFFFFFF:FFFFFFFFFFFFFFFF:FFFFFFFFFFFFFFFFF:FFFFFFFFFFFFFFFF:FFFFFFFF,:F,FFFFFFFFFFF:FFFFFFFF:FFFFFF
@A00920:152:HGHKKDRXX:2:2105:16080:34851 1:N:0:AGGAGTGG+AAGGAGTA
ACTCCTACGGGAGGCAGCAGTGGGGAATATTGGACAATGGGCGAAAGCCTGATCCAGCAACGCCGCGTGAGGGATGACGGCCTTCGGGTTGTAAACCTCTTTCAGTAGGGACGAAGCGAAAGTGACGGTACCTACAGAAGAAGGACCGGCCAACTACGTGCCAGCAGCCGCGGTAATACGTAGGGTCCGAGCGTTGTCCGGAATTATTGGGCGTAAAGGGCTCGTAGGCGGTTAGTCACGTCGGGAGTGA
+
FFFFFF:FFFFFFFFFFFFFFFFFFFFFFFFFF:F:FFFFFFFFFFFFFFFFFF:FFFF:FFFFFFFFF:FFFFFFFFFFFFFFFFFFFFFFFFFFFFF:FFF:FFFFFFFFF:FFFF:FFFFFFFFFF:FFFFFFF:FFFFFF:FFFFFFFFFFFFF:FFFFFFFFFFFFF:FFFFFFFFFFFFFFFFFFF:FFFFFFFFFFFFFFFFFFFFF,FFFFF:F:FFFFFF:FFFFFFFFFFFFFFFFFFFF
@A00920:152:HGHKKDRXX:2:2105:6198:35650 1:N:0:AGGAGTGG+AAGGAGTA
ACTCCTACGGGAGGCAGCAGTCGGGAATTTTGGGCAATGGGCGAAAGCCTGACCCAGCAACGCCGCGTGAAGGATGAAATCCCTCGGGATGTAAACTTCGCAAGAACGGGAAGAATAAGCCGGTGCAAATACCACCGGCGATGACGGTACCGTTTGTAAGCTCCGGCTAACTCCGTGCCAGCAGCCGCGGTCATACGGGGGGAGCAAGCGTTATCCGGAATTATTGGGCGTAAAGCGTCCGCAGGCGGCT
+
FFFFFFFFFFFFFFFFFFFFFFFFFFFFFFFFFFFFFFFFFFFFFFFFFFFFFFFFFFFFFFFFFFFFFFFFFFFFF:FFFFFFFFFFFFFFFFFFFF:FFF:FFFFFF::FFFFFFFF:FFFFFFFFFFFFFFFFFFFFFFFFFFFFFFFFFFFFFFFFFFFFFF:FFFFFFFFFFFFFFFFFFFFFFFF,FF:FFFFF:FFFFF,FFFFFFFFFFFF:FFFFFFFFF:FFFFFFFFFF::F:,::FFF
@A00920:152:HGHKKDRXX:2:2105:20039:35728 1:N:0:AGGAGTGG+AAGGAGTA
ACTCCTACGGGAGGCAGCAGTAAGGGATATTGCACAATGGGCGCAAGCCTGATGCAGCAACGCCGCGTGCGGGAAGAAGGTCTTCGGATCGTAAACCGCTTTTATCAGGGAAGAGCAAGGACGGTACCTGATGAATCAGTCTCGGCTAACTACGTGCCAGCAGCCGCGGTCAAACGTAGGAGGCAAGCGTTATCCGGATTTACTGGGCGTAAAGGGCGTGCAGGTGGTGGTGTAAGTGGTGCGTGAAAGC
+
FFFFFFFFFFFFFFFFFFFFF:FFFFFFFFFFFFFFFFFFFFFF:FFFFFFFFFFFFFFFFFFFFFFFFFFFFF:FFFFFFFFFFFFFFFFFFFFFFFFFFFFFFFFFFFFFF:FFFFFFFFFFFFFFFFFFFFFFFFFFFFF:FFF:FFFFFFFFFFFFFFFFFFFFFF,,F:FF:FFFFFFF:,FFFFF:FFFFFFF:FFF:FFF:FFF,F:FFFFFFFFFFF:FFFF,FF,F:FFFF:FF,F:F,FF
@A00920:152:HGHKKDRXX:2:2105:14244:35869 1:N:0:AGGAGTGG+AAGGAGTA
ACTCCTACGGGAGGCAGCAGTGGGGAATATTGGACAATGGGGGAAACCCTGATCCAGCCATGCCGCGTGAGTGAAGAAGGCCTTCGGGTTGTAAAGCTCTTTCGGCGGGGACGAAACGGTTCGGGTTAACAACCCGGACTACTGACGGTACCCGCATAATAAGCACCGGCTAACTACGTGCCAGCAGCCGCGGTAATACGTAGGGTGAAGGCGTTAATCGGAATTACTGGGCGTAAAGCGTGCGCAGGCG
+
FFF:FF:FFFFFFFFFF:FFFFFFFFFFFFFFFFFFFFFFFFFFFFFFFFFFFFFFF:F:FFFFFFFFFFFFFFF:FFFFFFFFFFFFFFFFFFFF:::FFFFFFFFFFFFFFFFFFFFFFFFF:FFFF,FFFF:FFFFFFFFFFFFFFFFF:FFFFF:,F,F,FFFFFFF:FF,FFFFFFF:FFFF,FFFF,FF::FFF,FFFFFF,FFFFFF:FFF:FFF:F:FFFFF,FFFF:FFF::FF,:FF,FF
@A00920:152:HGHKKDRXX:2:2105:27543:36385 1:N:0:AGGAGTGG+AAGGAGTA
ACTCCTACGGGAGGCAGCAGTGGGGAATATTGGACAATGGGCGAAAGCCTGATCCAGCCATGCCGCGTGAGTGACGAAGGCCTTAGGGTTGTAAAGCTCTTTTAGTGGGGAAGATAATGACGGTACCCACAGAAAAAGCCCCGGCTAACTCCGTGCCAGCAGCCGCGGTAATACGGAGGGGGCGAGCGTTGTTCGGAATTACTGGGCGTAAAGAGCGTGTAGGCGGTTTAATAAGTTGGGAGTGAAAGCC
+
FFF::FFF:FFFFFFFFFFFFFFFFFFFFFFFF:FFFFFFFFFFFFFFFFFFFFF:FFFFFFFFFFFFFFFFFFFFFFFFF:FFFFFFF:FFFFFFFFFFFFFFFFFFFFFFFFFFFFFFFFFF:FFFFFFFFFFFFFFFFFFFFFFFFFFFFFFFFFFFFFFFFFFFFFFFFFFFFFFFFFFFFFFFFFFFF:FFFFFFFFFFFFFFFFFFFFFFFF:FFFFF:FFFF:FFFFFFFFFF:FFFFF:FFF
@A00920:152:HGHKKDRXX:2:2105:7636:36761 1:N:0:AGGAGTGG+AAGGAGTA
ACTCCTACGGGAGGCAGCAGTAAGGAATATTGCACAATGGACGGTAGTCTGATGCAGCAACGCCGCGTGGAGGATGACGGCCTTCGGGTTGTAAACTCCTTTTGTCAGGGACGAGCAAGGACGGTACCTGGCGAATAAGTCTCGGCTAACTACGTGCCAGCAGCCGCGGTAAAACGTAGGAGGCGAGCGTTATCCGGAATTACTGGGCGTAAAGCGTGCGTAGGCGGTAGTCCAAGTCTGGTGTGAAATC
+
::FF,F:F:,FF,FFFF,F:FF,F,F::F:F,:FFFF::FF,:F:FFFFFF:F:FF::FFF:F,,FFFFFFF:FF,FF:FFFF::::F:F,FFFFFFFFFFFFFFFFF:FFFFF,FF,,FFF::FFFFF:FF:FFFF:,,,FFF,FFFFFFFFF:F,FF,FFFFF::FFFFFFFFFF:FF:FF:FF:FFFFFF::,:FFF:FFFF,F:F:F:FFF,FFFFFF,FF,FF,F,FFFFF,FFFF,FFFFFFFF
@A00920:152:HGHKKDRXX:2:2105:6596:36902 1:N:0:AGGAGTGG+AAGGAGTA
ACTCCTACGGGAGGCAGCAGTAGGGAATATTGGTCAATGGGTGAGAGCCTGAACCAGCCATGCCGCGTGCAGGAAGAAGGCCTTCTGGGTTGTAAACTGCTTTTGCCGGGGGATAAAATTCCCATGCGTGGGACATTGAAGGTACCCGGTGAATAAGCCACGGCTAACTACGTGCCAGCAGCCGCGGTAATACGTAGGTGGCAAGCGTTGTCCGGATTTATTGGGTTTAAAGGGTGCGTAGGAGGGTAGG
+
FFFFFF:FFFFFFFFFF:FFFFFFFF,FFFFFFFFFFFFFFFFFFFFFFFFFFFFFFFFFFFFFFFFFFFFFFFFFFFFF:FFFFFFFFFFFFF:::FFFFF:FFFFFFFFFFFFFFFFFFFFFFFFFFFFF,FFFFFFFFFFFFFFFFFFFFFFFFFFFFF:FFFFFFFFFFFFFFFFFFFFFFFFFF,FFFFFFFFFFFFFFFFFFFFFFFFF:,FFFFFFFFF,FFFFFFFFFFFFF:FF:FFFFFF
@A00920:152:HGHKKDRXX:2:2105:29776:36902 1:N:0:AGGAGTGG+AAGGAGTA
ACTCCTACGGGAGGCAGCAGTGGGGAATATTGGACAATGGGGGCAACCCTGATCCAGCCATGCCGCGTGAGTGATGAAGGCCTTCGGGTTGTAAAGCTCTTTTGGCGGGGACGATGATGACGGTACCCGCAGAATAAGCCCCGGCTAACTTCGTGCCAGCAGCCGCGGTAAGACGAAGGGGGCTAGCGTTGTTCGGAATTACTGGGCGTAAAGCGAGTGTAGGTGGTTGTCATAGTCAGGTGTGAAAGCC
+
FFFFFFFFFFFFFFFFFFFFFFFFFFFFFFFFFFFFFFFFFFFFFFFFF:FFFFFFFFFFFFFFFFFFFFFFFFFFFFFFFFFFFFFFF,FFFFFFFFFFFFFFFFFFFFFFFFFFFFFFFFFFFFFFFFFFFFFFFFFFFFFFFFFFFFFFFFFFFFFFFFFFFFFFF:FFFFFFFFFFFFFFFFFFF:FFFFFFFFFFFFFFF:FFF:FFFFF:F:FFFFFFFFF:FFFFFFFFFFFFFFFFFFFFFF
@A00920:152:HGHKKDRXX:2:2105:10972:36933 1:N:0:AGGAGTGG+AAGGAGTA
ACTCCTACGGGAGGCAGCAGTGGGGAATATTGCACAATGGGCGCAAGCCTGATGCAGCGACGCCGCGTGAGGGATGACGGCCTTCGGGTTGTAAACCTCTTTCAGTAGGGAAGAAGCGAAAGTGACGGTACCTTCAGAAGAAGCGACGGATAACTACGTGACAGCAGCCGCGGTAATACTTAGGGCGCAAGAGTTATCCTGAATTATTTGGCGTAAAGATATCGTATGCGGTTTGTCTCGTCTGCTGTGA
+
FFFFFFFF:FFFF:FFFFFFFFFFFFFFFFFFFFFFFFFFFFFFFFFFFF:FFFFFFFFFFFFFFFFFFFFFFFFFFFFFFF,FFFFFFF,FFFFFF,FFFFFFF:FFFF,:,::F,,FFFFF,:F:FFF,F:,:F:,FFFFF,:F:FF,FF:,FFF:F:,FFFFF:FFFF,FFFFFF:,FF:F:FFF,FF,F,FFF,:,:FFFFFFF,,,FF:FF:::,,FFF,:,:F,FF,:F:F,F,FFFFFF,FF:
@A00920:152:HGHKKDRXX:2:2105:22679:36949 1:N:0:AGGAGTGG+AAGGAGTA
ACTCCTACGGGAGGCAGCAGTGGGGAATTTTCCGCAATGGGCGAAAGCCTGACGGAGCAAGACCGCGTGAGGGAGGAAGGCTCTTGGGTTGTAAACCTCTTTTCTCAGGGAAGAACAAAATGACGGTACCTGAGGAATCAGCCTCGGCTAACTCCGTGCCAGCAGCCGCGGTAATACGGAGGAGGCAAGCGTTATCCGGAATTATTGGGCGTAAAGCGTCCGCAGGTGGCTCGCTCAATTCTGCTGTCAA
+
FFFFFFFFFFFFFFFFFFFFFFFFFFFFFFFFFFFFFFFFFFFFFFFFFFFFFFFFFFFFFFFFFFFFFFFFFFFFFFFFFFFFFFFFFFFFFFFFFFFFFFFFFFFFFFFFFFFFFFFFFFFFFFFFFFFFFFFFFFFFFFFFFFFFFFFFFFFFFFFFFFFFFFFFFFFFFFFFFFFFFFFFFFF,FFFFFF:FFFFFFFFFFFFFFF:FFFFFFFFFFFF:FFFFFFF::FFF:,,F,FFFFFFF:,
@A00920:152:HGHKKDRXX:2:2106:32380:1141 1:N:0:AGGAGTGG+AAGGAGTA
ACTCCTACGGGAGGCAGCAGTGGGGAATATTGCGCAATGGGCGAAAGCCTGACGCAGCGACGCCGCGTGCGGGATGACGGCCTTCGGGTTGTAAACCGCTGTCGGGGGGGACGAAGATCTGACGGTACCCCCAAAGGAAGCACCGGCTAACTCTGTGCCAGCAGCCGCGGTAATACAGAGGGTGCGAGCGTTGTCCGGAATTACTGGGCGTAAAGGGCGCGTAGGCGGTTCGGTAAGTAGGGGGTGAAAT
+
FFFFFFFFFFFFFFFFFFFFFFFFF:,FFFFFFFF:FFFFFFFFFFF:FFFFFFFFFFFFFFFFFFF:FF,FF:FF::FFFFFFF:FF:FFFFFFFFFFFFFFFFFFFFFFFFFFF:FFFFFFFF:FFFFFFFF:FFFFFFF:FFFFFF:FFFFF:FFFFFFFFFFFFFFFFFFFFFFFFFFFFFFFF:FFFFFF:FFF:F:F:F:F:FFFFFFF,FFFFFFFFFFFFFFF:FFFFFFFFFFF:FF:FF,
@A00920:152:HGHKKDRXX:2:2106:11876:1454 1:N:0:AGGAGTGG+AAGGAGTA
ACTCCTACGGGAGGCAGCAGTAAGGGATCTTGCGACAATGGGCGAAAGCCTGACGCAGCAACGCCGCGTGCGGGATGACGGCCTTCGGGTTGTAAACCGCTTTTCGGGGGGAAGAGGAAGGACGGTACCCCCGGAATAAGTCTCGGCTAACTACGTGCCAGCAGCCGCGGTAAAACGTAGGAGGCGAGCGTTATCCGGATTTACTGGGTGTAAAGCGCGTGTAGGCGGTCGTGCAAGTGAGGCGTGAAAG
+
F:FF:F,:FF:FFF:FF:FFFFFFFFFFF:FFFFFFFFFFFF:FFFFFFF:FFF:FFF:F:FFFFFFFFFFFFFFFFFFFFFF:FF:FFFFFFF,FFFFFFFFFFFFFFFF::FFFFFFFFFFFF:FFFFFFFFF,FFFFFFF:FFFFFFFFFFFFFFFFF:FFFF:FFFFFFFFF:FFFFFFFFFFFFFF:FFFFFFFFFF:FF:FF,FFFFFFFFFFFFFFF:FFFF:FFFFF,F,F:F:FFFFFF,:
@A00920:152:HGHKKDRXX:2:2106:12246:1470 1:N:0:AGGAGTGG+AAGGAGTA
ACTCCTACGGGAGGCAGCAGTGGGGAATATTGGACAATGGGCGCAAGCCTGATCCAGCCATGCCGCGTGAGTGATGAAGGCCCTAGGGTTGTAAAGCTCTTTCACCGGTGAAGATAATGACGGTAACCGGAGAAGAAGCCCCGGCTAACTTCGTGCCAGCAGCCGCGGTAATACGAAGGGGGCTAGCGTTGTTCGGAATTACTGGGCGTAAAGCGCACGTAGGCGGACTATTAAGTCAGGGGTGAAATCC
+
FFFFFFFFFFFFFFFFFFFFFFFFFFFFFFFFFFFFFFFFFFFFFFFFFFFFFFFFFFFFFFFFFFFFFFF:FFFFFFFFFFF:FFFFFFFFFFFFFFFFFFFFFFFFFFFFFFF,FFFFFFFFFFFFFFFFFFFF:FFFFFFFF:FFFFFFFFFFFFFFFFFFFFFFFFFFFFFFFFFFFFFFFFFFF:FFFFFFF:FFFFFFFFFFFF:FF:FFFFFF:FFFFFFFFFF,FFFFFFFFFFFFF,FFFF
@A00920:152:HGHKKDRXX:2:2106:31295:1924 1:N:0:AGGAGTGG+AAGGAGTA
ACTCCTACGGGAGGCAGCAGTGGGGAATTGTTCGCAATGGGCGCAAGCCTGACGACGCAACGCCGCGTGGAGGATGAAGATCTTCGGGTCGTAAACTCCTGTCGAGTGGGAAGAATAGTCTCGGGGCGAATATCCTCGAGGCCTGACGGTACCACTAAAGGAAGCCCCGGCTAACTCCGTGCCAGCAGCCGCGGTAATACGGGGGGGGCAAGCGTTGTTCGGAATTACTGGGCGTAAAGGGCTCGTAGGC
+
:FFFFFFFFFFF:FFFFFFFFFFF:FFFFFFFFFFFFFFFFFFFF:FFFFFF::FFFFF:F:FFFFFFFFFFF:FFFFFFFFFFFF,FFFFFFFFFFFFF:,FFFFFFFFF:FFFFF,FFFFFFFFFFFFFFFF:FFFFF:FFFFFFFF:FFFFFFFF,FFFFF:FFFF,FFFFFFF,FFFFFFFFFFFFFF:FF:F::,FFFFFFFFFFFFFFFFFFFFFFF:FFFFF,FFF:FF,,F:FFFFFFFFFF
@A00920:152:HGHKKDRXX:2:2106:2889:2644 1:N:0:AGGAGTGG+AAGGAGTA
ACTCCTACGGGAGGCAGCAGTGGGGAATTGTTCACAATGGGCGCAAGCCTGATGACGCAACGCCGCGTGGGGGATGAAGGTCTTCGAATCGTAAACCCCTGTCGAATGGGACGAAAGACTCGCGCCTTAACACTGCGCGAGATTGACGGTACCGTTAAAGGAAGCCACGGCTAACTCTGTGCCAGCAGCCGCGGTAATACGGAGGGGGCTAGCGTTGTTCGGAATTACTGGGCGTAAAGCGCACGTAGGC
+
FFFFFFFFFFFFFFFFFFFFFFFFFFFFFFFFFFF:FFFFFFFFFFFFFFFFFFFFFFFFFFFFFFFFFFFFFFFFFFFFFFFFFFFFFFFFF,FFFFFFFFFFFFFFFFFFFF:FFFFF:FFFFFFFFF:FFFFFFFFFFFFF:FFFFFFFFFFFF:FFFFF:FFFFFFFFFFFF,,FFFFFFFFFFFFFFF:FFFFFFF,FFFFFFFFFFFFFFFF:FF::FFFFFFFFFFFFFFFFFFFFFFFFFFF
@A00920:152:HGHKKDRXX:2:2106:21929:3458 1:N:0:AGGAGTGG+AAGGAGTA
ACTCCTACGGGAGGCAGCAGTAAGGAATATTGCACAATGGGCGCAAGCCTGATGCAGCAACGCCGCGTGCCCGAGGAAGGCCTTCGGGTTGTAAAGGGCTTTTCTGGCTGAAGAGCAAGGACGGTAGGCCAGGAATAAGCGTCGGCTAACTACGTGCCAGCAGCCGCGGTAAAACGTAGGACGCTAGCGTTATCCGGATTTACTGGGCGTAAAGCGCGGGCAGGCGGCTGTTCAAGTCGGACGTGAAAGC
+
FF:FFFFF,,:,F:FF:FFFFFF:FFF:FFFFFFF:F,F:FFFFFFF:FFFFFFFFFFFFFFFFF,FFFFF:FFFF,:FFFFFFFF:,FFFFFFFFF,FFFFFFFF,FFFFFFFFFFFFFFF::FFF::FFFFF,FFF::FFFFFFFFFFF:FFFFFFFF:FFFFFFFFFFFF:F,FFF:FFF:,,FFFFFF:F,FFFF,,FFF,FFFF:F,:,:FFFFFF:F,,F:FF:FF,F,F,:,:FFF,FFFF::
@A00920:152:HGHKKDRXX:2:2106:7148:3474 1:N:0:AGGAGTGG+AAGGAGTA
ACTCCTACGGGAGGCAGCAGTGGGGAATTTTGGACAATGGGGGAAACCCTGATCCAGCAACGCCGCGTGGAGGATGAAGGTCTTCGGATTGTAAACTCCTGTTAGAGGGGACGAAGGAACGCCGGTGAATATCCGGCGGACTTGACGGTACCCTCAGAGGAAGCCCCGGCTAACTCTGTGCCAGCAGCCGCGGTAAAACGTAGGAGGCGAGCGTTATCCGGATTTACTGGGTGTAAAGCGCGTGTAGGCG
+
FFFFFFFFFFFFFFFFFFFFFFFFFFFFFFFFFFFFFFFFFFF::FFFFFFFFFFFFFFFFFFFFFFFFFFFFFFFFFFFFFFFFFFFFFFFFFFFFFFFFFFFFFF,FFFFFF:FFF:FFFFFFFFFFFFFFF:FFFFFFFFFFFFF:FFFFFFFF:FFFFFFFFF:FF:FFFFFFF:FFFFFFF:FFFF:FF:FFFFFF,FFF:FFFFFFF,FF:FFFFF:FFF:FFFFFF:FF:FF,F:FFFFFF:F
@A00920:152:HGHKKDRXX:2:2106:22019:3740 1:N:0:AGGAGTGG+AAGGAGTA
ACTCCTACGGGAGGCAGCAGTGGGGAATCTTGCGCAATGGACGAAAGTCTGACGCAGCCACGCCGCGTGAGTGAAGAAGGCCTTCGGGTTGTAAAGCTCTGTCATCGGGGACGAAGGCAGGCGAGTGAATAGCTCGTTTGTTTGACGGTACCCGAGGAGGAAGCACCGGCTAACTCTGTGCCAGCAGCCGCGGTAAGACGTAGGATCCGAGCGTTGTCCGGAGTTACTGGGCGTACAGCGCGCGCAGGCG
+
FFF:F,FFFFFF,FFFFFFFFFFFFF:FFFFFFFFFFFF::FFFFFFFFF:FFF,FFF,FFFFFF:FFFFFF::,:F,FFFFFFF:,FFF,FFF,FFF:FF,FFFFFFFFF:FFF:F:F,FFFFFF,FFFFFFFFFFFFFF:FF:F:,F:,F:F,FFFFFFFFFFF:FFF:FFFFF,F::FFFFFFFFFFFFF:FFF,FFF:FFFFFFFFFFFF:F:FF,:F:::F:F,FFF,FF,,FFFFF,:FF:,FF
@A00920:152:HGHKKDRXX:2:2106:6081:3756 1:N:0:AGGAGTGG+AAGGAGTA
ACTCCTACGGGAGGCAGCAGTGGGGAATTTTGGACAATGGGCGCAAGCCTGATCCAGCCATGCCGCGTGGGTGATGAAGGCCCTAGGGTTGTAAAGCCCTTTCGGCGGGGAAGATAATGACGGTACCCACAGAAGAAGCCCCGGCTAACTTCGTGCCAGCAGCCGCGGTAATACGAAGGGGGCTAGCGTTGTTCGGATTTACTGGGCGTAAAGCGCACGTAGGCGGATCGTTAAGTCGGGGGTGAAATCC
+
FFFFFFFFFFFFFFFFFFFFFFFFFFFFFFFFFFFFFFFFFFFFFFFFFFFFFFFFFFFFFFFFFFFFFFFFFFFFFFFFFFFFFFFFFFFFFFFFFFFFFFFFFFFFFFF:FFFFFFFFFF:FFFFFFFFFFFFFFFF,FFFFFF::FFFFFFFFFFFFFFFFFFFFFFFFFFFFFFFFFFFFFFFFFFFFFFFFFFFFFFFFF:FFFFFF,FFFFFFFFFFFFFF:F:FFFFFFF:FFFFFFF:FFF:
@A00920:152:HGHKKDRXX:2:2106:1524:4257 1:N:0:AGGAGTGG+AAGGAGTA
ACACCTACGGGAGGCAGCAGTGAGGAATATTGCTCAATGGACGGAAGTCTGAAGCAGCGACGCCGCGTGGGTGAAGAAGGTCTTCGGATCGTAAAGCCCTTTTCCAGGTGACGAGTAAGGACGGTAACCTGGGAATAAGTGTCGGCTAACTACGTGCCAGCAGCCGCGGTAAAACGTAGGGGACAAGCGTTATCCGGATTTACTGGGCGTAAAGCGCCCGTAGGCGGTTTTCTAAGTTGGACGAGAAAGC
+
::,FFFFF,:FFF::FF,FFFFFFF:,:FF,FFFFFFFFFF:F:FF,FFF,FFFFF::F:FFFFFFFF:F,:FFF:F:,FFFFF,FFFFF,::F:F::F,F,FF:,:,,FFFFFFFFF:FFFFFF:FFF,F:FFF,F,F,FFF,FFFFFFFFFF,FF,:FFF,,::FF,,FFFFFFFFF,:::FFF,,FF,,:,FFFF::FFFFF,F,FF,F,,,F,FF,FF:FF,FFFFF,F,FFF:FFFFF,F,:F:,
@A00920:152:HGHKKDRXX:2:2106:11984:4554 1:N:0:AGGAGTGG+AAGGAGTA
ACTCCTACGGGAGGCAGCAGTGGGGAATATTGCGCAATGGGCGGAAGCCTGACGCAGCGACGCCGCGTGGGGGATGACGGCCTCCGGGTTGTAAACCGCTTTCAGCAGGAACGAAGATGACGGTACCTGCAGAAGAAGCTCCGGCCAACTACGTGCCAGCAGCCGCGGTAATACGTAGGGAGCGAGCGTTGTCCGGATTTATTGGGCGTAAAGAGCTCGTAGGCGGTTCGGTAAGTCGGGTGTGAAAACT
+
:FFF:FFF:FFFFFFFFFFFFFFFFFFF,FFFFFFFFFFFFFFFFFFFFFF:FFFFFFFFFFFFFFFFFFFFFFFFFFFFFFF:FFFFFFFFFFFFFFFFFF:FF:FF:F:FF:FFFFFFFFFF:FFFFFFFFFFFFFFFFFFF:F::FF:FFFFFFFFF:FFFFFFFF,FFFFF:FFFFFFFFFFFFFFFFFFFF:FFFF,FFFFFFFFFFFFF:F::FFFFFFFF:FFFFFFFF:FFFFFFFFFFFF:
@A00920:152:HGHKKDRXX:2:2106:27950:4554 1:N:0:AGGAGTGG+AAGGAGTA
ACTCCTACGGGAGGCAGCAGTGGGGAATTTTGCGCAATGGACGAAAGTCTGACGCAGCGACGCCGCGTGTGCGATGAAGGCCTTTGGGTCGTAAAGCACTGTCGACCGGGACGAAAACTCACGGACTAATACTTCGTGAGTCTGACGGTACTGGTAAAGGAAGCACCGGCTAACTCTGTGCAAGCAGCCGCGGTAATACAGAGGGTGCAAACGTTGCTCGGAATTATTGGGCGTAAAGCGCGTGTAGGCG
+
F,FF::F:FF,FFFFF:::::FFFFF,FFFF:FFFFFF:,:FFFF,F:FFF:FFFF,F,FFF:F:FF,FF:FFFF::FFFF:FFFFF:FFF,FF:FFF:FFFF:FF::F::FFFFF,F:FFFFFFFF::FFFFFFFFFF:F:,F:FFFFF:FFFFFF:FFFF,FFFFFFFFFFFFFFF::,,F::FFFFFF:FFF:FFFF:F:FFFFFFFFF::FFFFFFFFFFFFF:FFFF,FF,:FFFF:F:FF:,F:
@A00920:152:HGHKKDRXX:2:2106:18322:4883 1:N:0:AGGAGTGG+AAGGAGTA
ACTCCTACGGGAGGCAGCAGTGGGGAATCTTGGACAATGGGGGCAACCCTGATCCAGCGACGCCGCGTGGGTGATGAAGGCCTTCGGGTTGTAAAGCCCTTTAGCCGGGGACGATGATGACGGTACCCGTCGAATAAGCACCGGCTAACTCCGTGCCAGCAGCCGCGGTAAGACGGAGGGTGCTAGCGTTGTTCGGAATTAATGGGCGTAAAGCGTGCGTAGGCGGTTTGTTAAGACAGGTTTGAACTCC
+
FFFFFFFFFFFFFFFFFFFFFFFFFFFFFFFFFFFFFFFFFFFFFFFFFFFFFFFFFFFFFFFFFFFFFFFFFF,FFFFFFFFFFFFF:FFFFFFF,:FFFF,:FFF:FFFFFFF:,F,FFFFF:F:FF,FFFFFFFFF,FF:FF:FFF:F,:FFFFFFF:,FFFFFFFFFFFF:,FF,F,F,FFFFFFF:FFF,:FFFF:,,FFFFF::FFF:,FF,FFFF,,::FFFFFFFFF:FF:F,,:FF,FFF:
@A00920:152:HGHKKDRXX:2:2106:3857:5071 1:N:0:AGGAGTGG+AAGGAGTA
ACTCCTACGGGAGGCAGCAGTAGGGAATCTTCGGCAATGGGGGCAACCCTGACCGAGCAACGCCGCGTGAGTGAAGAAGGTTTTCGGATCGTAAAGCTCTGTTGTAAGTCAAGAACGAGTGTGAGAGTGGAAAGTTCACACTGTGACGGTAGCTTACCAGAAAGGGACGGCTAACTACGTGCCAGCAGCCGCGGTAAAACGTAGGTCCCGAGCGTTGTCCGGATTTCTTGGGCGTAAAGCGAGCGCAGGC
+
,FFFF,FFFF:FFFFFFFFFF:F:FFFF:FFFF:FFFFFFF:F,FFFFFFFF:FFFFFF::FFFFFFFFFFFFF:FF:FF:::FFFFFFFFFFFFF:FFFFFF,FFFFFFFFFFF::FFF,,,:FFFF,,FFFFF:FFFF:FF,FFF,FFFFF,FFFFFFF:FF,FFFFFFFFFFFFF:F:FFFFFF,FFFF,FFFF,F,FFFFFFFFFFFFFF,,F:FFF,,:FF:FFFFF:FFFFFFFFFFFFFFF,F
@A00920:152:HGHKKDRXX:2:2106:15808:5196 1:N:0:AGGAGTGG+AAGGAGTA
ACTCCTACGGGAGGCAGCAGTGGGGAATTTTGCGCAATGGGCGAAAGCCTGACGCAGCAACGCCGCGTGTGTGACGAAGGCCCTAGGGTTGTAAAGCACTGTGGGAAGGAAAGAACAGACGGGGGTAATGCCCTGGCTTGACGGTACCTTCTTAGAAAGCACCGGCTAACTCCGTGCCAGCAGCCGCGGTAATACGGAGGGTGCAAGCGTTGTTCGGAATTATTGGGCGTAAAGGGCGTGTAGGTGGCAT
+
FFFFFFF:FFFFFFFFFF:FFFFFFFFFFFFFFFFFFFFFFFFFFFFFFFFFFFFFFFFFFFFFFFFFFFFFFFFFFFFFFFFFFFFFFFFFF:F:FFFFFFFF:FFF:FFFF,:FFFFFFFFFFFFFF:FFFFF:FFF:FF,FFF,FFF:FFFF,FFFFFFFFFFFFFFFFF:FFFF,FFFFFFFFFFFFFFFFFFFF:FFFFFFFFFFFFF:F:,:FF:F,:FFFFFFF,,F,FFFFF:FFFFFFFFF
@A00920:152:HGHKKDRXX:2:2106:26359:5212 1:N:0:AGGAGTGG+AAGGAGTA
ACTCCTACGGGAGGCAGCAGTGGGGAATATTGGACAATGGGCGCAAGCCTGATCCAGCCATGCCGCGTGAGTGATGAAGGCCCTAGGGTTGTAAAGCTCTTTCAGCGGGGAAGATAATGACGGTACCCGCAGAAGAAGCCCCGGCTAACTTCGTGCCAGCAGCCGCGGTAATACGAAGGGGGCTAGCGTTGCTCGGAATCACTGGGCGTAAAGCGCACGTAGGCGGGTCTTTAAGTCAGGGGTGAAATCC
+
FFFFFFFFFFFFFFFFFFFFFFFFFFFFFFFFFFFFFFFFFFFFFFFFFFFFFFFFFFFFFFFFFFFFFFFFFF:FFFFFFFFFFFFFFFFFFFFFFFFFFFFFFFFFFFFFFFFFFFFFFFFFFFFFFF:FFFFFFFFFFFFFFFFFFFFFF:FFF:FF:FFFFFFFFFFFFFFF:FFFFFFFFFFFFFFFFFFFFFF:FFFFFFFFFF,FF:FFFFFF:FFFFFFF:,FFFFFFF:FFFFFFF,FFFF
@A00920:152:HGHKKDRXX:2:2106:5104:5353 1:N:0:AGGAGTGG+AAGGAGTA
ACTCCTCGGGAGGCAGCAGTGGGGAATATTGCGCAATGGCCGCAAGGCTTACGAAGCGACGCCGCGTGGAGGATGAAGCCCCTCGGGGTTTAAACTCCTGTTGCTCGGGACGAACCATGGGTTTCGACCCATCTGACGGTACCGAGTGAGGAAGCACCGGCTAACTCCGTGCCAGCAGACGCGGTAATACGGAGGGTGCGAGCGGTGTCCGGAATCACTGGGCGTAAAGCGCGTGTAGGCGGCTGTGTAA
+
::FFFFFFF,:FFFFFF,F,,,:F:F,F::F:FF,,F,,FF:FF,FFF,,F::,FFF,FF,,F:F:FF,,:FF,:FF:,F:F,FF:,FF,FF:,FF:FF,FFFFF,FF,::FFF,FFFFFF:FFFFFFFFFFFF:,FFFF:F,FFF:F:FFFFFFF,FFFFF:FFFFFF:FFF,FFFF,FFFFF:F:F,FFF:FFFFFFFFFFF,FFFFFFF,:FFFFFFFFFFFFFFFFFFFFF:FFFFFFFF,,F,,F
@A00920:152:HGHKKDRXX:2:2106:14145:5353 1:N:0:AGGAGTGG+AAGGAGTA
ACTCCTACGGGAGGCAGCAGTGGGGAATCTTGCGCAATGGCCGAAAGGCTGACGCAGCGACGCCGCGTGCGGGATGAAGGCCTTCGGGTTGTAAACCGCTTTCAGTGGGGACGAACCAAGACGGTACCCAAAGAATAAGCACCGGCTAACTTCGTGCCAGCAGCCGCGGTAATACGAAGGGTGCAAGCGTTACTCGGAATTACTGGGCGTAAAGCGTGCGCAGGCGGTTTTGTAAGCCAGATGTGAAATC
+
FFFFFFFFFFFFFFF:FFFFFFFFFFFFFFFFFFFFFFFFFFFFFFFFFFFFFFFFFFFFFFFFFFFFFFFFFFFFFFFFFFFFFFFFFFFFFFFFFFFFFFFFFFFFFFFFFFFFFFFFFFFFFFFFFFFFFFFFFFFFFFFFFFF:FFFFFFFFFFFF:FFFFFFFFFFFF:FFFFFFF:FFFFFFFFFFFF:FFF,FFFFFFFFFFFFFFF:FFFFFFFFFFF:FFFFFFFFFFF:FFFFFFFFF:F
@A00920:152:HGHKKDRXX:2:2106:23077:5415 1:N:0:AGGAGTGG+AAGGAGTA
ACTCCTACGGGAGGCAGCAGTGGGGAATTGTTCGCAATGGGCGCAAGCCTGACGACGCAACGCCGCGTGGAGGATGAAGATCTTCGGGTCGTAAACTCCTTTCGATCGGGACGAATGGCTGGAGACCTAATACGTCTTCAGAGTGACGGTACCGAGAGAAGAAGCCCCGGCTAACTCCGTGCCAGCAGCCGCGGTAATACGGGGGGGGCAAGCGTTGTTCGGAATTACTGGGCGTAAAGGGCGCGGAGGC
+
FFFFFFFFFFFFFFFFFFFFFFFFFF:FFFFFFFFFFF:FFFFFFFFFFFFFF:FFFFFFFFFFFFFFFFFFFFFFFFF:FFF,FFFFFFFFFFFFFFFFFFFFFFFFFFFFFFFFFFFFFFFF:FFFFFFFFFFFFFFFFFFFF,FFFF::FFFFFFFFF:FFFF,F::FFFFFFFF:FFFFFFFFFFFFFFFFF,FFFFFFFFFFFF,,FFF:FF:FFFFFFFF:FFFFFFFF,F,FFFFFFF,FFFF
@A00920:152:HGHKKDRXX:2:2106:15347:6245 1:N:0:AGGAGTGG+AAGGAGTA
ACTCCTACGGGAGGCAGCAGTAAGGAATATTGGTCAATGGACGCAAGTCTGAACCAGCCATGCCGCGTGGAGGATGAAGGTCCTCTGGATTGTAAACTTCTTTTATATGGGACGAAAAATGCCTTTTCTAGGTCGTCTGACGGTACCATATGAATAAGCACAGGCTAACTACGTGCCATCAGCCGCGGTAATACGGAGGGTGCAAGCGTTAAACGGATTAACTGGGTTTAAAGGGTGCGTAGGTGGTTAG
+
:FFFF,F,FF,FFFF,:FFFFFFF:FFFFF:FFFF,FF:FFFFFFFF:F:FFFF:FF,FFFF,F,F:FFFFFFF:FFF,FF:FF,FFFFFFFFFF:FFFFFFFF:::FF,F,,FFFFF:,F,F,FFFFF:F:FF::F,FF::,:FFFFFFFFF,:,FFFFF,FF:FFF,F,F,F,:F::F::FF,FFF:FF:FF,F,:FFFFFFF:F:,,F,FF,,:,F:F,F,,::FFF:F,:F:,F,:F::F:FF:::
@A00920:152:HGHKKDRXX:2:2106:8657:6558 1:N:0:AGGAGTGG+AAGGAGTA
ACTCCTACGGGAGGCAGCAGTGGGGAATTGTTCACAATGGGCGCAAGCCTGATGACGCAACGCCGCGTGGGGGATGAAGGTCTTCGGATCGTAAACCCCTGTCGAATGGGACGAATGGCCTCTGGGCTAATCACCAGAGGAATGACGGTACCGTTAAAGGAAGCCACGGCTAACTCTGTGCCAGCAGCCGCGGTAATACAGAGGTGGCAAGCGTTGTTCGGAATTACTGGGCGTAAAGGGCGCGTAGGCG
+
:FF::FF,FFFF,:FFFFFFFFFFFFFFFFF::FFFFFF,FF::FFFFFFFFF::F:FFFFFFFFFFFFFFFFFFFFFF:F:FFFF:FFFFFFFFFFF:FFFFF,FFFF::FFF:FFFFFFFFF:FFFF:FF:FF:FFFFF,F:FFFFF,FFFFFFFFFFFF:FFFFFFFFFFFF,FFFFFFFF,FFFF,FF,FFFFFFF:FFF,:FF:F:FF,:FFFFFFF,FFFFFFFFF:,F:,:,FFFFF:,,F:F
@A00920:152:HGHKKDRXX:2:2106:4969:7279 1:N:0:AGGAGTGG+AAGGAGTA
ACTCCTACGGGAGGCAGCAGTGGGGAATCTTGCCCAATGGGCGAAAGCCTGAGGCAGCAACGCCGCGTGTGGGATGAAGGCCCTTGGGTTGTAAACCACTTTCAGCAGGGACGAAAATGACGGTACCTGCAGAAGAAGCCCCGGCCAACTACGTGCCAGCAGCCGCGGTAAGACGTAGGGGGCAAGCGTTGTCCGGATTTATTGGGCGTAAAGAGCTCGTAGGCGGCTCAGAAAGTCGGGTGTGAAACCT
+
FFFFFFFFFFFFFFFFFFFFFFFFFFFFFFFFFFF:FFFFFFFF:FFFFFFFFFFFFFFFFFFFFFF:FFFFFFFFFFFFFFFFF:FFFFFFFFFFFFF:FFFFFFFFFF,FFFFFFFFFFFFFFFFFFFFFFFFF::FFFFFFFFF:FFFFFFFFFFFFFF:FFFFF:FFFFFFF:FFFFFF:FFFFFFFFFFFFF:FFFFFFFF:FFFFFF,FFFFFFFFFF:FF:FFFF,FFFFF:FF:F:F,FFFF
@A00920:152:HGHKKDRXX:2:2106:9742:7717 1:N:0:AGGAGTGG+AAGGAGTA
ACTCCTACGGAGGCAGCAGTGGGGAATCTTGCACAATGGAGGAAACTCTGATGCAGCGACGCCGCGTGAGCGATGAAGCCCCTCGGGGTGTAAAGCTCTTTCGACGGGAACGATAATGACGGTACCCGAAGAAGAAGCTGCGGCTAACTACGTGCCAGCAGCCGCGGTAATACGTAGGCAGCAAGCGTTGTTCGGAATTACTGGGCGTAAAGAGTGTGTAGGCGGTGCTCTAAGTCTGTTGTGAAATCTC
+
FF:F::FF,FFFFFFFFFFFFFFF,FFFFFFFFF:F,F:FFFF,FFFFFFFFFFFFFFFFFFFFFFFFFFFFF:FFFFFFFFFFFFFFFFF,:,FFFFFFFFFFFFFFF,FFF:FFFFFFFFF:FFFFFFF,FFFFFFFF:FFFFFFFFFFFFFFFFFFFFF:FFFFFF,FFFFF:FFFFFFFFFFFF:FFFF,FF,FFFFFFFFFFFFF,FFFFFFFFFFFF:FFFFFFFFFFFF,FF:F::F,FFFFF
@A00920:152:HGHKKDRXX:2:2106:3965:8202 1:N:0:AGGAGTGG+AAGGAGTA
ACTCCTACGGGAGGCAGCAGTAAGGGATCTTGCGACAATGGGCGAAAGCCTGACGCAGCAACGCCGCGTGCGGGATGACGGCCTTCGGGTTGTAAACCGCTTTTCGGGGGGAAGAGGAAGGACGGTACCCCCGGAAGAAGTCTCGGCTAACTACGTGCCAGCAGCCGCGGTAAAACGTAGGAGGCGAGCGTTATCCGGATTTACTGGGTGTAAAGCGCGTGTAGGCGGTCCTGCAAGTGGCGCGTGAAAG
+
FF,F:FF:F,:FF:::FFF:FFF:F:FFFFF,F,FFF,FFFFFFFFFFF,FF:,::FFFFFFFF,FFF:F::::FFFFFFFF,:F,FF:FF,FFFFFFFF:F,FFF:,F,FFFF:F,FFF:FFFFFF:FFFFFFF,FFFF,FF:,FFF:F::FFFFFFFFFFFFF:FFFF:FFFF:F,FF,F:FFFFFFF,FFFFFFF,FFFF:,:::F:,:FFF:FFF:F,FF,FFFFFF:FFF:FFF:FF:FFFFFFF
@A00920:152:HGHKKDRXX:2:2106:1416:8829 1:N:0:AGGAGTGG+AAGGAGTA
ACTCCTACGGGAGGCAGCAGTAAGGGATCTTGCGACAATGGGCGAAAGCCTGACGCAGCAACGCCGCGTGCGGGATGACGGCCTTCGGGTTGTAAACCGCTTTTCGGGGGGAAGAGGAAGGACGGTACCCCCGGAATAAGTCTCGGCTAACTACGTGCCAGCAGCCGCGGTAAAACGGAGGAGGCGAGCGTTATCCGGATTTACTGGGTGTAAAGCGCGTGTAGGCGGTCGTGCAAGTGTGGCGTGAAAG
+
FFFFFFFFFFFFFFFFFFFFFF:FFFFFFFFFFFFFF::FFFFF:FFFFFFF:FFFFFFFFFFFFFFFFFFFFFFFFFFFFFFFFFFFFFFFF:FFFFFFF:::FFFFFFFFFF,F:::FFFFFFFFFFFFFF,F,FFFFFFFFFFF,FFF:FFFFFFF,FF,FFFFFFF,FFFFFF,FFFFFFFFFFFFF,FFFFF,F,FFF::FFFFF,FFFFFFF:,F:FFFFFF,FFFFFF,F:,,FFF:,F,,FF
@A00920:152:HGHKKDRXX:2:2106:15257:8844 1:N:0:AGGAGTGG+AAGGAGTA
ACTCCTACGGGAGGCAGCAGTGGGGAATTTTGCGCAATGGGCGAAAGCCTGACGCAGCAACGCCGCGTGTGTGATGAAGGTTTTCGGATCGTAAAGCACTTTCGACCGGGACGAACACCTCTTGGCTAACATCCAAGGGCCTGACGGTACCGGGAGAAGAAGCACCGGCTAACTCCGTGCCAGCAGCCGCGGTAATACGGAGGGTGCAAGCGTTATCCGGATTCACTGGGTTTAAAGGGTGCGTAGGAGG
+
FFFFFFFFF,:FFFFFFFFFF:FF,FF:FFF,FFFFFFFF,FFF:FFFFF,FFFFF:FFF:FFFFFFFFFFFF:FFFFFF,F:,FFFFFFFFFF,FFFFFFFFFFFFF:FFFFFFF:FFFFFFFFFF:FFFFFFFFF::FFF:FFFF::,:F::FF:FFFFFFFFFFFFFFFFFFFFFFFFFFF:FFFFFF,FFF:FF::FFFFFFFFFFFFFFF:F,FFFF:F,FFFFF:FF,FF,F,F,F,,,F:F:F
@A00920:152:HGHKKDRXX:2:2106:14868:9706 1:N:0:AGGAGTGG+AAGGAGTA
ACTCCTACGGGAGGCAGCAGTGGGGAATATTGCACAATGGGCGAAAGCCTGATGCAGCGACGCCGCGTGAGCGAAGAAGGCCTTCGGGTCGTAAAGCTCTGTCCTATGGGACGATAATGACGGTACCATAGGAGGAAGCCCCGGCTAACTACGTGCCAGCAGCCGCGGTAATACGTAGGGTGCAAGCGTTAATCGGAATTACTGGGCGTAAAGTGTGCGCAGGTGGCCGCGCAAGTCGAGTGTGAAAGCC
+
FFFF:FFFFFFFFFFFFFFFFFFFFFFF:FFFFFFFFFFF:FFFFFFFFFFFFFFFFF:FF:FFFFFFFFFFFFF:FFFFF:FF:FFFFFFFFFFFFFFFFFFFFFFFFFFFFFFFFFFFFFFFFF,FFFFFFFFFFFFFFFFFFFFFFF:FFFFFFFF:FFFF:FFFFFFFFFFFFF,F:FFFFFFFFFFFFF:FF:F:FFFFFFFFFFFF:FFF:FFFF:FFFFFFFFFFF,F:F:F:FFFF:FFFFF
@A00920:152:HGHKKDRXX:2:2106:15619:10316 1:N:0:AGGAGTGG+AAGGAGTA
ACTCCTACGGGAGGCAGCAGTGAGGAATATTGCTCAATGGGCGCAAGCCTGAAGCAGCGACGCCGCGTGGGCGATGAAGGTCTTCGGATCGTAAAGCCCTTTTCTGCGTGACGAGGAAGGACGGTAGCGCAGGAATAAGTGTCGGCTAACTACGTGCCAGCAGCCGCGGTAAAACGTAGGACGCAAACGTTATCCGGAATTACTGGGCGTAAAGAGCGTGTAGGCGGGTGAGTAAGTTGTCCGTGAAAGC
+
FFFFFFFFFFFFFFF,FFFFFFFFF:FFFFFFFFFFFFFFFFFFFF:FFFFFFFFFFFFFFFFFFFFFFFFFFF:FFFFFFFFFFFFFFFFFF:F:FFFFFFFFF:FFFFFFFFFFFFF::FF:FFFFFFFFFFFFFFFFFFFFFFFFFF:FFFFFFFF:F,,FFFFFF:FFFFF,FFF:FFF::FFF,FFF:FFF::FF,F,FFF,FFFFF,FF:FF:FFFFFFFFFF,FFFFFFFFFFFF,FFFFF:F
@A00920:152:HGHKKDRXX:2:2106:18267:10426 1:N:0:AGGAGTGG+AAGGAGTA
ACTCCTACGGGAGGCAGCAGTAAGGAATATTGCACAATGGGCGCAAGCCTGATGCAGCAACGCCGCGTGCCCGAGGAAGGCCTTCGGGTTGTAAAGGGCTTTTCTGGCTGAAGAGCAAGGACGGTAGGCCAGGAATAAGCGTCGGCTAACTACGTGCCAGCAGCCGCGGTAAAACGTAGGACGCGAGCGTTATCCGGATTTACTGGGCGTAAAGCGCGGGCAGGCGGCTGTTCAAGTCGGACGTGAAAGC
+
FFFFFFFFFFFFFFFFFFFFFFFFFFFFFFFFFFFFFFFFFFFFFFFFFFFFFFFFFFFFFFFFFFFFFFFFFFFF:FFFFFFFFFFFFFFFFFFFFFFFFFFFFFFF:FFFFFFFF,FFFFFFFFFFFFFFFF:FFFFFFFFFFFFFFFFFFFFFFF:F:FFFFFFFFF:,FFFFFFFF:F:FFFFFFFFFF:FFFFFFFFFFFFFFFFF::FFF:FFF:FFF:FFFFFFFFFFFF:,:FFFFFFFFF:
@A00920:152:HGHKKDRXX:2:2106:3558:11663 1:N:0:AGGAGTGG+AAGGAGTA
ACTCCTACGGGAGGCAGCAGTAGGGAATATTGGGCAATGCCCGCAAGGGTGACCCAGCCATGCCGCGTGCAGGAAGAAGGCCTTCTGGGTTGTAAACTGCTTTTGGAAGGGAACAAAACGGGCCTGCGGGCCAACTTGAGTGTACCTTCAGAATAAGCACCGGCTAACTCCGTGCCAGCAGCCGCGGTAATACGGAGGGTGCAAGCGTTGTCCGGATTTATTGGGTTTAAAGGGTGCGTAGGCGGCTTAT
+
F:F,FF:FF,,F:FFF:F::FFFF:FFFF:FFFFFFFFFFF::FFFFFFFFF:FFFFFFF:::FFFFFFFFFFF::F:FFFF::FFFFF,FFFFFFFF::FFFFF:FFF:FFFFFFFFFFFFFFFF,:FFFFFFFFFFFFFFFFFFFFFFFFFFFFFFFF::FFFFFFF,FFFFF::F:F,FF:FFFFF,,FFFFF,:FFF:F,FFF:FFFFF,FF,FF:FFF:FFFFF:FF:FFFFFFF,FFF:FFFFF
@A00920:152:HGHKKDRXX:2:2106:2085:11741 1:N:0:AGGAGTGG+AAGGAGTA
ACTCCTACGGGAGGCAGCAGCAAGGAATTTTCCCCAATGGGCGCAAGCCTGAGGGAGCAACGCCGCGTGCGGGATGACGGCCTTCGGGTTGTAAACCGCTTTTCGGGGGGAAGAGGAAGGACGGTACCCCCGGAAGAAGTCTCGGCTAACTACGTGCCAGCAGCCGCGGTAAAACGTAGGAGGCGAGCGTTATCCGGATTTACTGGGTGTAAAGCGCGTGTAGGCGGTCCTGCAAGTGGCGCGTGAAAGC
+
FFFFFFFFFFFFFFFFFFFFFFFFFF:FFFFFFFFFFFFFFFFFFFFFF:FFFFFFFFFFFFFFFFFFFFFFFFFFFFFFFFFFFFFF:FFFFFFFFFFFF:FFFFFFFFF:FFFFF,FFFFFFFFFFFFF:FFFFFFFFFFFFFFF,FFFFFFFFFFFFFFFFFFFFFFFFFFFFFFFFFFFFFFFFFFFFFFFFFFF,FFFFFFFFFF,FFFFFFFFFFFFFFFFFFFFF:FFFFFFFFFFFF,FFFF
@A00920:152:HGHKKDRXX:2:2106:5837:11788 1:N:0:AGGAGTGG+AAGGAGTA
ACTCCTACGGGAGGCAGCAGTGGGGAATATTGGACAATGGGCGCAAGCCTGATCCAGCCACGCCGCGTGAGTGATGAAGGCCTTCGGGTCGTAAAGCTCTGTGGGGAGGGACGAACCGCTGGATGTTCATAGCATCCAGCATGACGGTACCTCCTTAGCAAGCACCGGCTAACTTCGTGCCAGCAGCCGCGGTAATACGAAGGGTGCAAGCGTTAGTCGGAATTACTGGGCGTAAAGCGTGCGTAGGTGG
+
FFFFFFFFFFFFFFFFFFFFF,F:FFFFF:F:FFFFFFFFFFFFFFFFFFFFF:FFFF,FFFFFFFFFFFFFFFFFFFFFFF:FFFF:FFFFFFF:FFFFFFF,FFFFFFFF,FFFFFFFFFFFFFFFFFFFFFF:FFFFFFFF,FFFFFFFFFF:FFFFFFFFFFFFFFFFF,F:FF,F:FFFFFFFFFFFFFFFFFFFFFFFF:F:FFF:::FFFFFFF,,:::FF,FFFFFFF,FFFFFF,FFFFFF
@A00920:152:HGHKKDRXX:2:2106:8151:12477 1:N:0:AGGAGTGG+AAGGAGTA
ACTCCTACGGGAGGCAGCAGTCGGGAATTTTGCACAATGGGCGAAAGCCTGATGCAGCAACGCCGCGTGAGGGATGAAGGCCTTCGGGTTGTAAACCTCTTTTCTCAGGGACGATGATGACGGTACCTGAGGAAGAAGCCACGGCTTACTACGTGCCAGCAGCCGCGGTAATACGTAGGTGGCAAGCGTTGTCCGGATTTACTGGGCGTAAAGCGCGTGTAGGCGGCCCTGTAGGTCGGATGTGAAATCC
+
F,FFFFFF:F:FFFFFFFFFFFFFFFFFF:FFFFFF:FFF:FFFFFFFFF:FFFFF:FFFFFFFFFFFFFFFFFFFFF,FFFFF,F,FFFFFFFFFFFFFFFFFFFF:FFF:FFFFFFFFFFFF:FFFFFFFFFFFFFFFFFFFFFFFFFFFFF,FFFFFFF:FFFFFFF:FFFF:FFFFFFFFFFFFFFFFFFFF:FF:FFFFFFFFFFFF:F:FFFFFFF,FFFF,FF:FFFFFFFFFFFFFFF,FF,
@A00920:152:HGHKKDRXX:2:2106:17535:12602 1:N:0:AGGAGTGG+AAGGAGTA
ACTCCTACGGGAGGCAGCAGTGGGGAATATTGGACAATGGGCGCAAGCCTGATCCAGCCATGCCGCGTGTGTGAAGAAGGCCTTCGGGTTGTAAAGCACTTTTGTCCGGAAAGAAATCCTGTCGGTTAATACCCTGCGGGGATGACGGTACCGGAAGAATAAGCACCGGCTAACATCGTGCCAGCAGCCGCGGTAATACGAGGGGGGCGAGCGTTATTCGGAATCACTGGGCGTAAAGCGTGCGTAGGCT
+
FFFFFFFFFFFFFFFFFFFFFFFFFFFFFFFFFFFFFFFFF:FFFF:FFFFF:FFFFFFFFFFFFFFFF:FFFF:FFFFFFFFFFFFFFFFFFFFFFFFFFFF:FFFFFFFFFFFFFF:FF:FFFFFFFFF:FF,FFFFFFF,:,FFFF:FFFFFFFFFFFFFFFF:FFFFF::,FF,F:FFFFF:FFFF,:FF:FFF,FFF,FFFFF::FF,FFFFF::FFFFF:F,,FFF:FFFFF:F:F:FFF,FFF
@A00920:152:HGHKKDRXX:2:2106:13376:13072 1:N:0:AGGAGTGG+AAGGAGTA
ACTCCTACGGGAGGCAGCAGTAGGGAATATTGGTCAATGGATGCAAGTCTGAACCAGCCATGCCGCGTGCAGGAAGACGGCCCTATGGGTTGTAAACTGCTTTTGTCAGGGGATAAAACAGCTCTGCGGAGCAAATTGAAGGTACCTGGCGAATAAGCCACGGCTAACTACGTGCCAGCAGCCGCGGTAATACGTAGGTGGCAAGCGTTGTCCGGATTTATTGGGTTTAAAGGGTGCGTAGGCGGCCTTA
+
FFFFFFFFFFFFFFFFFFFFFFFFFFFFFFFFFFFFFFFFFFFFFFFFFFFFFFFFFFFFFFFFFFFFFFFFFFFFFFFFFFFFFFFFFFFFFFFFFFFFFFFFFFFFFFFFFFFFFFFFFFFFFFFFFFFF,F:FFFFFFFFFFFF,FFFFFFFFFFFFFF:FFF:F:FFFFFFFFFFFFFFFFFFFFFFFFF:FFFFFFFFF:FFF:FF:FFFF,FFFFFFFF,FFFFFFFFFFFFFF::FFF:FFFF
@A00920:152:HGHKKDRXX:2:2106:29396:13197 1:N:0:AGGAGTGG+AAGGAGTA
ACTCCTACGGGAGGCAGCAGTGGGGAATATTGCGCAATGGGCGAAAGCCTGACGCAGCGACGCCGCGTGTGGGATGACGGCCTTCGGGTTGTAAACCACTGTCGGGAGGGACGAAGATCTGACGGTACCTCCAAAGGAAGCACCGGCTAACTCTGTGCCAGCAGCCGCGGTAATACAGAGGGTGCGAGCGTTGTCCGGAATCACTGGGCGTAAAGGGCGCGTAGGCGGCCCGATAAGTAGGGGGTGAAAT
+
FFFFFFFFFFFFFFFFFFFFFFFFFF,F,FFFFFF:FFFFFFFFFFFFFFFFFFFFFFFFFFFFFFFFFFFFFFFFFFFFFFFFFFFFFFFFFFFFFFFFFFFF:FFFFFFFFFFF:FFFFFF:FF,FF:FFFFF:FFFFFF:FFFFFFFFFFFFFFFFFFF,FFFFFFF:FFF,FFFFFFFFFFFFFFFFFFFFF:FF::FFFFFFFFFFFFFFFFFFFFFF:FF:FFFFFFFFF,F,FFF:FFF:F::
@A00920:152:HGHKKDRXX:2:2106:23764:13589 1:N:0:AGGAGTGG+AAGGAGTA
ACTCCTACGGGAGGCAGCAGCGGGGAATATTGCGCAATGGGCGAAAGCCTGACGCAGCAACGCCGCGTGGGGGATGAAGGCTCTCGGGTTGTAAACCCCTTTCAGCAGGGACGAAAACAGACGGTACCTGCAGAAGAAGCCCCGGCCAACTACGTGCCAGTAGCCGCGGTAACACGTAGGTGGCAAGCGTTGTCCGGATTTCTTGGGTTTAAAGGGTGCGTAGGCGGCCTATTAAGTCAGTGCTGAAATA
+
FFFFFFFFFF:FFFFFFF,FFFFFFF,F,F,FFFFFFFFFFFFFFFFFFFFFFFFFFFFFFFFFFFF,FFFFFFFFF:FFFFFFFFFFFFFFFFFFF:FFFFFFFFFFFFFFFFFFFFFF,FFFFFFFFFFFFFFFFFFFFFFFFFFFFFFFFFFFFF,FFF:FFFFFFF:FFFFFFFF:FFFFFFFFFFFF:F:FF::FF,FFFFFFFFFFFFFFFFFFF,FFFF,:FFF:FFFFFFF:FFFFF:FFFF
@A00920:152:HGHKKDRXX:2:2106:16143:13604 1:N:0:AGGAGTGG+AAGGAGTA
ACTCCTACGGGAGGCAGCAGTGGGGAATCTTGCGCAATGGGGGCAACCCTGACGCAGCCATACCGCGTGTGTGATGAAGGTCTTCGGATTGTAAAGAACTTTCAGCGGGGACGACAATGACGGTACCCGCAGAAGAAGTCACGGCTAACTCCGTGCCAGCAGCCGCGGTAATACGGGGGGGGCAAGCGTTGTTCGGAATTACTGGGCGTAAAGGGCGCGTAGGCGGCCCGCTTAGTCGGACGTGAAATCC
+
FFFFFFFFFFFFFFFFFF:FFFFFFFFFFFFFFFFFFFFFFFFFFFFFFFFFFFFFFFFFFFF:FFFFFFFFFFFFFFFFFFFFFFFFFFFFFFFF,FFFFF:FFFFF:FFFF:,:FFFFFFFF,FFFFFFFFFFFFF,FFFFFFFFFFFFFFFFFFFFFFFFFFFF:F:FFFFFF,FFFFFFF:FFFFFFFFFFFF:FFFFFFFFFFFFFFFFFFFFFFFFFFFFFFFFFF:FFFFFFF::F:FF:FFF
@A00920:152:HGHKKDRXX:2:2106:26042:14215 1:N:0:AGGAGTGG+AAGGAGTA
ACTCCTACGGGAGGCAGCAGTGGGGAATCTTGCGCAATGGGCGAAAGCCTGACGCAGCAACGCCGCGTGCGGGAAGAAGGCCCTCGGGTTGTAAACCGCTTTCAGAAGGAACGAAAATGACGGTACATTCAGAAGAAGGTGCGGCCAACTACGTGCCAGCAGCCGCGGTGACACGTAGGCACCAAGCGTTGTCCGGATTTATTGGGCGTAAAGAGCTCGTAGGCGGTTCGGTTAGTCGGGTGTGAAAACT
+
,F,,F:FFF,::,,FFFF:,F:F:FFFFFFFF,F:F,::F,FFFFF::FF,FFFFFF:FF:F,F:F,FF,,F,,F:F:,:FFF:FFF,FFF:FFFF:FFFFFFF,FF:FFFFF,FF,FFFFFF,FF,::FF,FF,FFFFFFFFFF:FFF:F,F:FFFFFFFF:FFFFFFFFFFF,,FF:FFFF:F,F:FFF,F:F:FF,F,F:FF:,FFFFFFFF:FFF:F,FFFFFF,:,F,F,FFFF:F,:,F:,FFF
@A00920:152:HGHKKDRXX:2:2106:31539:14278 1:N:0:AGGAGTGG+AAGGAGTA
ACTCCTACGGGAGGCAGCAGTAAGGGATCTTGCGACAATGGGCGAAAGCCTGACGCAGCAACGCCGCGTGCGGGATGACGGCCTTCGGGTTGTAAACCGCTTTTCGGGGGGAAGAGGAAGGACGGTACCCCCGGAATAAGTCTCGGCTAACTACGTGCCAGCAGCCGCGGTAAAACGTAGGAGGCGAGCGTTATCCGGATTTACTGGGTGTAAAGCGCGTGTAGGCGGTCGTGCAAGTGAGGCGTGAAAG
+
FFFF,,FFFFFF:FFFFF:FFFFFFFFFFFFFFFFFFFFF:FFFFFF,FFFFFFFFFFFF:FFFFFFFFFFFFFFFFFF:FF::FFFFFFFFFFFFFFFFFFFFFF:F:FFFFFFFFFFF:FFFFFFFFFFFFFF,FFFFFFFFFFFFFFFFFFFFFFFFFFFFFFFF,FFFFFFF,FFFFFF:FFFFFFFFFFFFFFFFFFFFFFFFFFF:FFFFFFFFFFFFFFFFFFFFFFFFFFFFFFF:FFFF::
@A00920:152:HGHKKDRXX:2:2106:23954:16172 1:N:0:AGGAGTGG+AAGGAGTA
ACTCCTACGGGAGGCAGCAGTGGGGAATATTGGACAATGGGCGCAAGCCTGATCCAGCCATGCCGCGTGTGTGAAGAAGGCCTTCGGGTTGTAAAGCACTTTTGTTGGGGAAGAAAAGATCTGGGTTAATAACCCGGGTTCATGACGGTACCCAAAGAATAAGCACCGGCTAACTTCTTGCCAGCAGCCGCGGTAAGACGGAGGATGCAAGCCTTATCCGGAATGAATGGGCGTAAAGCGTCCGCAGTTG
+
FF,FFF,:,F:F:FFFFFF::FF:FFFFFF,F:,FF,FFFFFFFFF,F:::F:FF:FFFFFFFFF:FF:F:FFF,FF:F::FFFFF:,:FF,FFFF:FF,F,F:FFF:F,FF,FFFFFF:F:F:FF,FFFF:FFFF,,F:FFFFFF,FFFFFFFFF,FFFFF::F,F,FFFFF,F:,,,,FFF,FF:FF,,,:FFF:FFFFF,FF:FFFFF:,F:FF,,,F:FF,F,,,F,F,:FFF,F:FFF:FF:,FF
@A00920:152:HGHKKDRXX:2:2106:12979:16485 1:N:0:AGGAGTGG+AAGGAGTA
ACTCCTACGGGAGGCAGCAGTGGGGAATATTGGACAATGGGCGAAAGCCTGATCCAGCAACGCCGCGTGAGGGATGACGGCCTTCGGGTTGTAAACCTCTTTCAGCAGGGACGAAGCGAAAGTGACGGTACCTGCAGAAGAAGGACCGGCCAACTACGTGCCAGCAGCCGCGGTAATACGTAGGGTCCGAGCGTTGTCCGGAATTATTGGGCGTAAAGGGCTCGTAGGCGGTTTGTCACGTCGGGAGTGA
+
FFFFFFFFFFFFFFFFFFFFFFFFFFFFFFFFFFFFFFFFFFFFFFFFFFFFFFFFFFFFFFFFFFFFFFF:FFFFFFFFFFFFFFFFFFFFFFFFFFFFFFFFFFFFFFFFFFFFFFFFFFFFFFFFFFFFFFFFFF:,FFFFFF:FFFFFFFFFFFFF:F:FFFFFFFFFFFFFFFFFFF:FFFFF:FF:F:FFFFFFFFFFFF,F,F:FFF:FF:::FFFF:FFFFFFFF:FFFFFFFF,,FFFFFF
@A00920:152:HGHKKDRXX:2:2106:13485:19053 1:N:0:AGGAGTGG+AAGGAGTA
ACTCCTACGGGAGGCAGCAGTGAGGAATATTGGACAATGGGCGAGAGCCTGATCCAGCCATGCCGCGTGCAGGAAGACGGCCCTACGGGTTGTAAACTTCTTTTGTAAGGGAATAAAGTGAGCCACGTGTGGCTTTTTGCATGTACCTTACGAATAAGGATCGGCTAACTCCGTGCCAGCAGCCGCGGTAATACGGAGGATCCGAGCGTTATCCGGATTTATTGGGGTTAAAGGGTGCGCAGGCGGGAGA
+
FFFFFFFFF,FFFF:FF:FF::FF:FFFFF:FFFFFFFF:FFFFF,FFFFFFFFF,F:FFFFFFFFFFFFFF,FFFFFFF:FF:,F,FFFFFFF,FFFFFF:FFFFFF:FF:FFFFFFFFFF,FFFFFFFFFFFF:FFFFFFFFFFFFFFFFF:FFFFF:FFFFFFF:FFFFFFFF:FFFFFFFFF:FFFFFFFFFF:FFFFFFFFFFF,FFFF:FF,F:FF:F:F,,F,FF,FFFFF:FFF,F:F:FFF
@A00920:152:HGHKKDRXX:2:2106:28483:19413 1:N:0:AGGAGTGG+AAGGAGTA
ACTCCTACGGGAGGCAGCAGTAGGGAATCTTGCGCAATGGGCGAAAGCCTGACGCAGCGACGCCGCGTGAGCGATGAAGGCCTTCGGGTCGTAAAGCTCTGTGGGGCGGGACGAATAAGGCTTGGCTAACATCCAAGTCGATGACGGTACCGCCTTAGCAAGCACCGGCTAACTCTGTGCCAGCAGCCGCGGTAAGACAGAGGGTGCAAACGTTGTTCGGAATTACTGGGCGTAAAGCGCGTGTAGGCGG
+
FFFFFFFFFFFFFFFFFFFFFFFFFFFFFFFFFFFFFFFFFFFFFFFFFFFFFFFFFFFFFFFFFFFFFFFFF:FFFFFFFFFFFFFFFFFFFFFFFFFFFFFFFFFF:FFFFFFFFFFFFFFFFFF:FFFFFFF:FFFFFFF:FFFF:FFFFFFF:FFF,FFFFFFFFFFFFFFFFFFFFF:FFF:FFFFFFF:FFFFFFFFFF:FF:FFFFFFFF:FFFFFF:F:FFFF:FFFFF::FFFF:FFFFFF
@A00920:152:HGHKKDRXX:2:2106:9489:20713 1:N:0:AGGAGTGG+AAGGAGTA
ACTCCTACGGGAGGCAGCAGTAGGGAATTTTCCACAATGGGCGAAAGCCTGATGGAGCAACGCCGCGTGCAGGATGAATGCCTTCGGGTTGTAAACTGCTTTTATCTGTGACGATTATGACGGTAGCAGATGAATAAGGATCGGCTAACTCCGTGCCAGCAGCCGCGGTCATACGGAGGATCCAAGCGTTATCCGGAATTACTGGGCGTAAAGAGTTGCGTAGGTGGCATAGTAAGTTAGTAGTGAAAGA
+
:FFFFFFFFFFFFFFFFFFFFFFFFFFFFFFFFFFFFFFFFFFFFFFFFFFFFFFFFFFFFFFFFFFFFFFFFFFFF,FFFFFFFFFFFFFF::FFFFFFFFFFFFFFFFFFFFFFFFFFFFFFFFFFFFFFFFFFFFFFFFFFFFFFFFFFFFFFFFFFFFFFFFFFFFFFFFFFFFFFFFFFFFFFFFFFF:FFFFFFFFFF:FFFFFFFF:FFFFFFFFFFFF:F,F,FFF,FFFFF:FFFFFFFFF
@A00920:152:HGHKKDRXX:2:2106:31711:21433 1:N:0:AGGAGTGG+AAGGAGTA
ACTCCTACGGGAGGCAGCAGTGGGGAATTTTGGACAATGGGCGCAAGCCTGATCCAGCCATTCCGCGTGCAGGATGAAGGCCCTCGGGTTGTAAACTGCTTTTGTACGGAACGAAAAGGCTTTCTCTAATACAGAGAGCTCATGACGGTACCGTAAGAATAAGCACCGGCTAACTACGTGCCAGCAGCCGCGGTAATACGGAGGGAGCGAGCGTTGTTCGGAATTACTGGGCGTAAAGCGTGCGCAGGCG
+
F:F,FFFF:F:FFFFFFFFF:FFFFFF:FFFFFFF:FFFFFFFFFFFFFFFFFFFFFFFFFFF::FFFFFFFFFFFFFFFFFFFFFFFFFFFFFFFFFFFFFFFFFFFF:FFFFFFF:FFFFFFFFF::FFFFFFFFFFFFFFFFFFFFFFFFFFFF:FFFF,:FF::FFF,FFF:FFFFFFFFFFFFFFFFFF:,:FFFFFFFFFFFFFFFF:FFFFFFF:,F:FFFF:FFFF:F:F:F:F:FFFFF:F
@A00920:152:HGHKKDRXX:2:2106:21395:21543 1:N:0:AGGAGTGG+AAGGAGTA
ACTCCTACGGGAGGCAGCAGTAGGGAATCTTCCGCAATGGACGAAAGTCTGACGGAGCAACGCCGCGTGAGCGATGAAGGCCTTCGGGTCGTAAAGCTCTGTTGTTAGGGAAGAACAAGTATCGGAGTAACTGCCGGTACCTTGACGGTACCTAACCAGAAAGCCACGGCTAACTACGTGCCAGCAGCCGCGGTAATACGTAGGGCGCAAGCGTTGTCCGGATTCACTGGGTGTAAAGGGTGCGCAGGCG
+
FFFFFFFFFFFFFFFFFFFFFFFFF:FFFFFFFFFFFFFFFFFFFFFFFFFFFFFFFFFFFFFFFFF,FFFFFFFFFFFFFFFFFFFFFFFFFFFFF:FFFFF:,FFFFFFFFF:FF:FFFFFFFFFFFFFFFFFFFFFFFFFFFFFFFFFF,FFF:FFFF:FFFFFFFFFFFFFFFFFFFFFFFFFFFFFFFFFFFFFFFFFFFFFFFFFFFFFFFF:FFFFFFFF:FFFFFFF:FFF:FFFFFFFFFF
@A00920:152:HGHKKDRXX:2:2106:24532:22153 1:N:0:AGGAGTGG+AAGGAGTA
ACTCCTACGGGAGGCAGCAGCGGGGAATATTGCACAATGGGCGAAAGCCTGATGCAGCGACGCCGCGTGGGGGATGAAGGCTCTCGGGTTGTAAACCCCTTTCAGCAGGGACGAATTCAGACGGTACCTGCAGAAGAAGCCCCGGCCAACTACGTGCCAGCAGCCGCGGTAACACGTAGGGGGCAAGCGTTGTCCGGATTTATTGGGCGTAAAGAGCTCGTAGGCGGTTCGATAAGTCGGATGTGAAAAC
+
FFFFFFFFFFF:FFFFFFFFFFFFFFFFFFFFFFFFFFFFFFFFFFFFFFFFFFF:FFFFFFFFF:F,FFFFFFFFFFFFFFFFFFFFFFF:FFFFFFFFFFFFFFFFFFFFF:FFFFFFFFFFFF::FFFFF:FF,FFFFFFFFFFF,FFFFFFFFFFFFFFFFFF:F,FFFFFFFFFFFFFF,FFFFF:F:FFFFF:F,F,FFFFFF:FF:FFFFFFFFF:FFFFF:FF,,FFFFFFF,FFF::,FFF
@A00920:152:HGHKKDRXX:2:2106:25319:22670 1:N:0:AGGAGTGG+AAGGAGTA
ACTCCTACGGGAGGCAGCAGTGAGGAATATTCCGCAATGGGCGAAAGCCTGACGGAGCAATGCTACGTGAAGGATGAAGGTCTACGGATTGTAAACTTCTGTTCGAAGGGAAGAAAAAAATGACATTACCTTCGGAGAAAGCCACGACTAACTATGTGCCAGCAGTCGCGGTCATACATAGGTGGCGAACGTTATCCGGATTTATTGGGCGTAAAGGATGCGTAGATGTTGGAATAAGTTATTGGTCGAG
+
FFFFFFFFFFFFFFFFFFFFFFFFFFFFFFFFFFFFFFFFFFFFFFFFFFFFFFFFFFFFFFFFFFFFFFFFFFFFFFFFFFFFFFFFFFFFF,FFFFFFFFFFFFFFFFF:FFF:FFFFFFFFFFFFFFFFFFFFFFFFFFFFFFFFFFFFF:FF:FFFFFFFF,FFFFF,,F:FFF,FFFFFFFFFFFFFF:FFFFFFFFF,FF::FFFFFFFFFFFFF:,FFFFF,FFFF:F:FFFFFFFF,FFFF,
@A00920:152:HGHKKDRXX:2:2106:28266:22795 1:N:0:AGGAGTGG+AAGGAGTA
ACTCCTACGGGAGGCAGCAGCAGGGAATCTTGCGCAATGGACGAAAGTCTGACGCAGCGACGCCGCGTGGGGGAAGAAGGCCTGCGGGTTGTAAACCCCTTTTCCGGAGGAAGAAGATCTGACGGTACTCCGGGAATAAGCCTCGGCTAACTACGTGCCAGCAGCCGCGGTAATACGTAGGAGGCAAGCGTTGTCCGGATTTACTGGGCGTAAAGCGCGCGCAGGCGGTGCGTCAAGTCTGGTGTGAAAG
+
F:FFFFFFFFFFFFFFFFFFFFFFFFFFFFFFFFFFFFFFFFFF:FFFFFFFFFFFFFFFFFFFFFFFFFFFFF:FFFFFFFFF:FFFFFFFFFF:FFFFFFFFFFFFFFFFFFFFFFFFFFFFFFFFFFFFFFF:FFFF:FFFFFFFFFFFFFFFFFFFFFFFFFFFFFFF:FFFFFFFFFF:FFFFFFFFFFFFFF:F:FFFFFFFFFFFFFFFFFFFFFFFF:FFFF:F::,FFFF:FFFFF:,FFF
@A00920:152:HGHKKDRXX:2:2106:25825:23328 1:N:0:AGGAGTGG+AAGGAGTA
ACTCCTACGGGAGGCAGCAGTGGGGAATATTGGGCAATGGGCGAAAGCCTGACCCAGCCACGCCGCGTGAGTGATGAAGGCCTTCGGGTCGTAAAGCTCTGTGGGGAGGGACGAACAAGCCCGGTGCTAATATCACCGGGCCCTGACGGTACCTCCTTAGCAAGCACCGGCTAACCCTGTGCCAGCAGCCGCGGTAATACAGGGGGTGCAAGCGTTAATCGGAATTACTGGGCGTAAAGCGCACGGAGGT
+
F:FFFFFFF:FFFFFFFFFFFFFFFFFFFFFFFFFFFFFFFFF:FFFFFFFFFFFFFFFFFFFFFFFFFFFFFFFFFFFFFFFFFFFFFFFF:F:FFFFFFFFFFFFFFFFFFFFFFFFFFFFFFFFFFFFFFFFFFFFFFFFFFFFFFFFFFFFFFFFFFF:FFFFFFFFFFFFFFFFFFFFFFFFFFFFFFFFFFFFFFFFFFFFFFF,FFFFF:FFFFFFF,F:,:FFFF:FFFFF:,:FFF,FFFF
@A00920:152:HGHKKDRXX:2:2106:25500:23516 1:N:0:AGGAGTGG+AAGGAGTA
ACTCCTACGGGAGGCAGCAGTGAGGAATATTGCACAATGGGCGCAAGCCTGATGCAGCGACGCCGCGTGAGTGATGAAGGCCTTCGGGTCGTAAAGCTCTTTTCTGCGTGACGAGCAAGGACGGTAGCGCAGGAAGAAGTCTCGGCTAACTACGTGCCAGCAGCCGCGGTAAAACGTAGGAGACAAACGTTATCCGGAGTTACTGGGCGTAAAGGGCGTGCAGGTGGTTGTTTAAGTTCGGCGTGAAAGC
+
:FFFFFFFFFFFFFFFFFFFFFFFFFFFFFFFFFFFFFFFFFFFFFFFFFFFFFFFFFFFFFFFFFFFFFFFF:FFFFFFFF:FFFFFFFFFFFFFFFFFFFFFFFFFFFFFF:FFFFFFFFFFFFFFFFFFF:FFFFFFFFFFFFFFFFFFFFFFFFFFFFFFFFFFFFF:F:FF:FFFFFFFFF:FFFFFFFFFFFFFFFFFFFFFFFFFFFFFFFFFFFFFFFFFFF:,FFFFFFF:FFF:FFFFFF
@A00920:152:HGHKKDRXX:2:2106:12210:23578 1:N:0:AGGAGTGG+AAGGAGTA
ACTCCTACGGGAGGCAGCAGTGGGGAATATTGGACAATGGGCGCAAGCCTGATCCAGCCACGCCGCGTGAGTGATGAAGGCCTTCGGGTCGTAAAGCTCTGTGGGGAGGGACGAACCGCTGCGCGTGCATAGCGCGCAGCATGACGGTACCTCCTTAGCAAGCACCGGCTAACTTCGTGCCAGCAGCCGCGGTAATACGAAGGGTGCAAACGTTGCTCGGACTTATTGGGCGTAAAGCGCACGTCGGCGG
+
FFFFF:FFFFFFFFFFFFFF:FFF:FFFF:F:,FFFFF,FFFFFFFFFFFFFF:FF:FFFFFFFF:FF:FFF,FFFFFFF:F::F:,FFFFF:FFFF::FF,FFFFFF:FFFFFFFFFFFF:FF:FFFFFFF:FFFF:FFFFFFFFFF,FFFFFFFF::FFFFFFFFFFFFFFFFFFFFFF:FFFFFFFFFFFF::FFFF,FFFFFFFFFFFFFFFFFFFF,FFFFFFFFFFFF:FFFFFFFFF,:FFFF
@A00920:152:HGHKKDRXX:2:2106:26883:24126 1:N:0:AGGAGTGG+AAGGAGTA
ACTCCTACGGGAGGCAGCAGTGGGGAATTTTGCGCAATGGGCTAACGCCTGACGCAGCCATGCCGCGTGAATGATGAAGGTCTTAGGATTGTAAAATTCTTTCACCGGGGAAGATAATGACGGTACCCGGAGAAGAAGCCCCGGCTAACTTCGTGCCAGCAGCCGCGGTAATACGAAGGGGGCTAGCGTTGCTCGGAATTACTGGGCGTAAAGGGCGCGTAGGCGGACAGTTTAGTCAGAGGTGAAAGCC
+
FFFFFFFFFFFFFFFFFFFFFFFFFF,F:FFFFFFF,FFFFFFFFFFFFFFFFFFFFFFFF,FFFFFFFFFFFFFFFFFFFFFFFFFF:FFFFFFFFFFFFFFFFFFFFF:,FFFFFFFFF::FFFFF:FFFFFFFFFFFFF:FFFFFFFFFFFFFFFF,F:FFFFFFF:FF:FFFFF:FFFFF,FFFFFFFF:FFFFFFFFFFFFFFFF::FFFFFFFFFFFFFFFFFFFFFFFF:FFFFF:FF,F::F
@A00920:152:HGHKKDRXX:2:2106:24171:24377 1:N:0:AGGAGTGG+AAGGAGTA
ACTCCTACGGGAGGCAGCAGTGGGGAATATTGGACAATGGGCGAAAGCCTGATCCAGCCATGCCGCGTGAGTGATGAAGGCCTTAGGGTTGTAAACCTCTATCGGCTGGGACGATAAAGACGGTACCCGCAGAAGAAGCCCCGGCTAACTTCGTGCCAGCAGCCGAGGTAATACAGAGGGTGCGAGCGTTGTCCGGAATTAATGGGCGTAAAGTGCGCGTAGTCGGTACGGTAAGTAGGGGGTGAAATTA
+
F,,FF,:F:,FFF:F,FFFF,:::FFFFFF:F,FFF::FFF:FFFF::FFFFFFFFFFFFFF,:F:FF,FFFF,FFFFFFF:,,F:,,,FF,F:F,,F:F,FF:,F,:,FFF,FFF:,,FF:,FF,:FF,F::FF::FFF::,,F:FFFFFF,FFFFF:FFFFF:,:FFFFF:F,,F:F,F,:,FFFFF:F,F::,FFFFF,,:FFFFFF:F,,,F:F,FFF,F:FF,F:,F,F,,F,::F,,,FFFF,,
@A00920:152:HGHKKDRXX:2:2106:1461:26913 1:N:0:AGGAGTGG+AAGGAGTA
ACTCCTACGGGAGGCAGCAGTGGGGAATATTGGACAATGGGCGAAAGCCTGATCCAGCAACGCCGCGTGAGGGATGACGGCCTTCGGGTTGTAAACCCCTGTTGCCCGGGACGAACACACCGTTTCGACGGTGCTGACGGTACCGGGTGAGGAAGCACCGGCTAACTCTGTGCCAGCAGCCGCGGTAATACAGAGGGTGCGAGCGTTGTCCGGAGTTACTGGGCGTAAAGGGCGCGGAGGTGGCGGCATA
+
,FFF,FFF:F:FFF:F,F,:FFFFFFF:FFFFFFF,FF:,:FFFFFFFFFF:F,FFFFFFFFFFFF:FFFF:F:F:FF,FFFF:F,FF:FF:FFFFFFFFF:,FFFFFF:FFFFFF,FFFFFF,FF:FFFFFFFFFFFF,F:FFFFFFF:FFF,:FF:F:FFF,FFFF:FFFFF,FF:FFFFF,F:::::FFFFFFFF::FFFFFFFFFFFFF,:,F:F,,FFFF,F,FFF:FF:F,FFFFFFF,FFF:F
@A00920:152:HGHKKDRXX:2:2106:26928:27273 1:N:0:AGGAGTGG+AAGGAGTA
ACTCCTACGGGAGGCAGCAGTAAGGGATCTTGCGACAATGGGCGAAAGCCTGACGCAGCAACGCCGCGTGCGGGATGACGGCCTTCGGGTTGTAAACCGCTTTTCGGGGGGAAGAGGACGGACGGTACCCCCGGAAGAAGTCTCGGCTAACTACGTGCCAGCAGCCGCGGTAAAACGTAGGAGGCGAGCGTTATCCGGATTTACTGGGTCTAAAGCGCGTGTAGGCGGTCGTGCAAGTGAGGCGTGAAAG
+
FFF::FFFFFFFFFFFFFFFFFFFFFFFFFFFFF::FFFFFFFFFFFFF,FFFFFFFFFFFFFFFFF:F:F:FFFFFFF:FFFFFFFFFFFFFFFFFFFFFFFFFF::FFF:FFFFFF,:FFFFF:FFFFFFFFFFFFFFFFFFFFFFFFFFFF:::F:,:FFFFFFFFFFFF,F,FFFF,FFFFFFF:FFF:FFF:F:FFF:FFFFFF,:,FF:F:FFFFF,FFFFFFFFF,:F,FFFF,FFFFF:FFF
@A00920:152:HGHKKDRXX:2:2106:8070:28244 1:N:0:AGGAGTGG+AAGGAGTA
ACTCCTACGGGAGGCAGCAGTGGGGAATATTGCACAATGGGCGAAAGCCTGATGCAGCGACGCCGCGTGAGGGATGACGGCCTTCGGGTTGTAAACCTCTTTCAGCAGGGAAGAAGCGAAAGTGACGGTACCTGCAGAAGAAGCGCCGGCTAACTACGTGCCAGCAGCCGCGGTACTACGTAGGGCGCAAGCGTTGTCCGGACTTATTGGGCGTAAAGAGCTCGTAGGCGGTTTGTCTCGTCTGCTGTGA
+
FF::FFFF:FFFFFFFFF:::F::FFF:FFF,:FF:FFFFFFFFFFFFFFFFF::FFFFFFF,FF:F,F:F:FF:FFF,FFF:FFFFFF:FFFFFFF:F,FF:FFFF,,:FF,FF::,FF,FF:FFFFFFFF:FFFF:FFF:F:FFF:FFFFFFFFFFFFFFFFFFFFFF:FFFF,FFF:FFFFFFFFFFFFF:FFFFF,FF,F::FFFFFFF,F,FF:FFFFFFF,FFFF,F:FFF,F:FFF,:F:F:F
@A00920:152:HGHKKDRXX:2:2106:23981:28463 1:N:0:AGGAGTGG+AAGGAGTA
ACTCCTACGGGAGGCAGCAGTCGGGAATTTTGGGCAATGGCCGAAAGGGCTGACCCAGCAACGCCGCGTGAGTGAAGAAGGCCTTCGGGTTGTAAAGCTCTGTTGCCCGTGAAGAACGGTACTCTCAGGAAATGGGGAGTGCTTGACGGTAGCGGGAGAGGAAGCCCCGGCTAACTACGTGCCAGCAGCCGCGGTAATACGTAGGGGGCAAGCGTTGTCCGGAGTTATTGGGCGTAATGGGCGTGTAGGA
+
FFFFFFFFFFFFFF:FFFFFFFFFFFFFFFF:FFF:FFFFFFFFF:FFFFFFFFFFFFFF:FFFFFFFFFFFFF,:FFFFFFFFFFFFFFFFFFFFFFFFFFFFFFFFFFFFFFF,FFFF,FFFFFF:FFFFFFFFFFFFFFFFF:FFFF,:F:FFFFFFFFFFFF:FFFFF:FFFFFFFFFFFFFFFFFFFFFFF,FFFFFFFFFFFFF:FFFF:FFF:FFF,::FF:FFFFFFFF,FFFFFFFFFFF,
@A00920:152:HGHKKDRXX:2:2106:20193:28479 1:N:0:AGGAGTGG+AAGGAGTA
ACTCCTACGGGAGGCAGCAGTGGGGAATATTGCACAATGGGGGAAACCCTGATGCAGCCATGCCGCGTGTGTGAAGAAGGCCTTCGGGTTGTAAAGCACTTTAAGCAGTGAGGAAGGGTTGAACGCTAATATCGTTCAACATTGACGTTAGCTGCAGAATAAGCACCGGCTAACTCCGTGCCAGCAGCCGCGGTAATACGGAGGGTGCGAGCGTTAATCGGAATTACTGGGCGTAAAGCGCGCGTAGGCG
+
FFFFFFFFFFFFFFFFFFFFFFFFFFFFFFFFFFFF:FFFFFFF:FFFF:FFFFFFFFFFFFFFFFFFFFFFFF:FFFFFFFFFFFFFFFFFFFFFFFFFFFFFFFFFFFFFFFFFFFFFF:FFFFFFFFFFFFFFFFFFFFFFFFFFFFFFFFF:F:FFFFFFFFF:FFF:FFFFFF:FFFFFFFFFFFFFFFFFF:FFFFFF:FFF:FFFFFFFFFFFFF,FFFFFFFFFFF:FFF:FFFFFFFFFFF
@A00920:152:HGHKKDRXX:2:2106:4119:28510 1:N:0:AGGAGTGG+AAGGAGTA
ACTCCTACGGGAGGCAGCAGTAAGGAATATTGCACAATGGACGCAAGTCTGATGCAGCAACGCCGCGTGCCCGAGGACGGCCTTCGGGTTGTAAAGGGCTTTTCTGGCTGAAGAGGCAGGACGGTAGGCCAGGAATAAGCGTCGGCTAACTACGTGCCAGCAGCCGCGGTAAAACGTAGGACGCGAGCGTTATCCGGATTTACTGGGCGTAAAGCGCGGGCAGGCGGTGGTCCAAGTCGGACGTGAAAGC
+
FFFFFFFFFFFFFFFFFFFFF:FFFFFFFFFFF,FFFFFFFFFFFFFFFFFF,FFFFFFFFFFFFFFFFFFFFFFFFFFFFFFFFFFF,,FFFFFFF:FFFFFFFFFFFFFFFFFFFFFFFF:FFF:FFFFFF:F:FF,FFFF,FFFFF:FFFFFF,FFFFFFFFFFFFFFFFFF::FFFFFFFFFFF:FFFFFF:FFF:FF:FF,:FF,FFFFFFF::FFFFFF::FF,FFFFF::FF,F:F:FFFFF:
@A00920:152:HGHKKDRXX:2:2106:10691:28682 1:N:0:AGGAGTGG+AAGGAGTA
ACTCCTACGGGAGGCAGCAGTAAGGGATCTTGCGACAATGGGCGAAAGCCTGACGCAGCAACGCCGCGTGCGGGATGACGGCCTTCGGGTTGTAAACCGCTTTTCGGGGGGAAGAGGAAGGACGGTCCCCCCGGAATAAGTCTCGGCTAACTAAGTGCCAGCAGCCGCGGTAAAACGTAGGAGTCGAGCTTTATCCGGATTTACTGGGTGTAAAGCGCGTGTAGGCGGTCGTGCAAGTGAGGCGTGAACG
+
FFFFFFFFFFFFFFFFFFFFFFFFFFFFFFFFFF:FFFFFF:F:FFFFFFFFFFFFFFFFFFFFF:FFFF,FFFFFFFFFFF:FFFFFFFFFF:FF:FFFF:FFF:FFFFFFFF,FFFFF,FF,FF:FFFFF:F:F:FF:,FFFFF,FFFFFF,F:FFF::FF,FFFF,:FFF,F,,FFFF:F,FFFFF,FFFFFFF:FF::FF:,FFF:FFF,::FFFFF,FFFFF:FF:F:F:F,F:FFF,FFFFF,,
@A00920:152:HGHKKDRXX:2:2106:20455:29496 1:N:0:AGGAGTGG+AAGGAGTA
ACTCCTACGGGAGGCAGCAGTGGGGAATTTTGGACAATGGGCGCAAGCCTGATCCAGCAATGCCGCGTGCAGGAAGAAGGCCTTCGGGTTGTAAACTGCTTTTGTACGGAACGAAACGGTCCGGGTTAATACCCTGGGCTAATGACGGTACCGTAAGAATAAGCACCGGCTAACTACGTGCCAGCAGCCGCGGTAATACGTAGGGTGCAAGCGTTAATCGGAATTACTGGGCGTAAAGCGTGCGCAGGCG
+
FFFFFFFFFFFFFFFFFFFFFFFFFFFFFFFFFFFFF:FFFFFFFFFFFFFFFFFFFFFFFFFFFFFFFFFFFF:FFFFFFFFFFFFFFFFFFFFFFFFFFF:FFFFFFF:FFFFFFFFFFFFFFFFFFF,FFFFFFFFFFFFFFFFFFFFFFFFFFFFFFFFF:FFFFFFFFFFFFFFFFFFFF:FFFFFFFFF:FFFFFFFFFFFFFFFFFFFF:FFFF:,FFFFFFFFFFFFF:FFFFF:FF::FFF
@A00920:152:HGHKKDRXX:2:2106:26259:29496 1:N:0:AGGAGTGG+AAGGAGTA
ACTCCTACGGGAGGCAGCAGTAGGGAATATTGGGCAATGGACGAAAGTCTGACCCAGCCATGCCGCGTGCAGGAAGAAGGCCTTCTGGGTTGTAAACTGCTTTTATCTGGGAAGAAAAAACTCTTGCGAGAGGAACTGACGGTACCAGATGAATAAGCACCGGCTAACTCCGTGCCAGCAGCCGCGGTAATACGGAGGGTGCAAGCGTTGTCCGGATTTATTGGGTTTAAAGGGTGCGTAGGCGGCCTAT
+
FFFFFFFFFFFFFFFFFFFFFFFFFFFFFFFFFFF:FFFFFFFFF:FFFFFFFFFFFFFFFFFFFFFFFFFFFFFFFFFFFFFFFFFFFFFFFFFFFFFF:FFFFFFFFFFFFFFFFFFFFFFFFFFFFFFFFF:FFFFFFFFFFFFFFFFFFFFFFFFFFFFF:FFFFFFFFFFF:FFFFFFFFFFFFFFFFFFFFFFFFFF,:F:FFFFFFFFFFFFF:FFFFFF:,:FFF,FFFFFFF:F:FFF:FF
@A00920:152:HGHKKDRXX:2:2106:4661:30044 1:N:0:AGGAGTGG+AAGGAGTA
ACTCCTACGGTAGGCAGCAGTGGGGAATTTTGGACAATGGGCGCAAGCCTGATCCAGCCATGCCGCGTGAGTGAAGAAGGCCTTCGGGTTGTAAAGCTCTTTCGGCAGGAACGAAATGGTTCGTGCTAATACCACGGACTGATGACGGTACCTGAAGAAGAAGCACCGGCTAACTACGTGCCAGCAGCCGCGGTAATACGTAGGGTGCAGGCGTTAATCGGAATTACTGGGCGTAAAGCGTGCGCAGGCG
+
FFFFFFFFFFFFFFFFFFFFFFFFFFFFFFFFFFFFFFFFFFFFFFFFFFFFFFFFFFFFFFFFFFFFFFFFFFFFFFFFFFFFFFFF:FFFF:FFFFFFFFFFFFFFFFFFFFFFFFFFFFFFFFFFFFFFFFFFFFFFFFFFFFFFFFFFFFFFFFFFFFFFFFFFFFFFFFFFFFFFFF,FFFFFFFFFFF:F:FFFFFFFFFFFFFFFFFFFF:FF:FFFFFFFFFF,FFFFF::FFFF,FFFFFF
@A00920:152:HGHKKDRXX:2:2106:10899:30733 1:N:0:AGGAGTGG+AAGGAGTA
ACTCCTACGGGAGGCAGCAGTGGGGAATCTTGCGCAATGGGCGAAAGCCTGACGCAGCGACGCCGCGTGCGGGAAGAAGGCCTTCGGGTTGTAAACCGCTTTCAGGAGGGACGAAGCCACTCGGGTTAATAGCCCAGAGGGTGACGGTACCTCCAGAAGAAGCCCCGGCTAACTTCGTGCCAGCAGCCGCGGTAATACGAAGGGGGCTAGCGTTGTTCGGAATTACTGGGCGTAAAGCGCACGTAGGCGG
+
FFFFFFFFFFFFFFFFFFFFFFFFF:F:FFFFFFFFF:FFFFFF:FFFFFFFFFFFFFF:FFFFFFFFFFFFFFFF,FFFFFFFFFFFFFFFFFFFFFF:FFFFFF:FFFFFFFFFFFFFFFFFFFFFFF:FFFFFFFFFFFFFFFFFFFF:FFFF::F::FFFFFFFFFF:FFFFFFFFFFFF:FFF:FFFFFFFFFFFFFFFFFFFFFF:F:FFFFFFF,F:FFFFF:FFFFFFFFFFFFFFFFFFF:
@A00920:152:HGHKKDRXX:2:2106:15383:31360 1:N:0:AGGAGTGG+AAGGAGTA
ACTCCTACGGGAGGCAGCAGTGGGGAATCTTGCGCAATGCGCGAAAGCGTGACGCAGCAACGCCGCGTGGGGGAAGAAGGCCTTCGGGTTGTAAACCCCTTTCAGGAGGGACGAAGGTGCGGCGGCGAATAGCTTGCCGTACTGACGGTACCTCCACAAGAAGCACCGGCCAACTACGTGCCAGCAGCCGCGGTAATACGTAGGGTGCGAGCGTTGTCCGGATTCATTGGGCGTAAAGAGCTCGTAGGCG
+
FFFFFFFFFFFFFFFFFFFFFFFFFFFFFFFFFFFFFFFFFFFFFFFFFFFFFFFFFFFFFFFFFFF:FFFFFF:FFFFFFFFFFFFFFFFFFFFFFFFFFFFFFFFFFFFFFFFF:F:FFFFFFFFFFF,FFFFFFFFFF:FFFFFFFFFFFFFFFF,FFFFFFFFFFFFFFFFFFF:FFFFFFFFFFF:FFF:FFFFFF:FFFFFFFFFFF:F,:FFFFFFFFF:FFFFFF:FFFF::FFFFF,:FFF
@A00920:152:HGHKKDRXX:2:2106:27977:31626 1:N:0:AGGAGTGG+AAGGAGTA
ACTCCTACGGGAGGCAGCAGTGGGGAATTTTGGACAATGGGGGAAACCCTGATCCAGCCATGCCGCGTGAGTGAAGAAGGCCTTCGGGTTGTAAAGCTCTTTCAGCCGGAACGAAACGGTCACGGCTAATACCTGTGACTACTGACCGTACCGGAAGAAGAAGCACCGGCTAACTACGTGCCAGCAGCCGCGGTAATCCGTAGGGTGCGAGAGTTAATCGGAATTACTGGGCGTAAAGCGTGCGCAGGAG
+
FFFFFFF:FFFFFFFFFFFFF:FFFFFFFFFFFFFFFFFF:FFFFFF,FFFFFFFFFFFFFFFFFFFFF:FFFFF:FFFF:F:FF,FFFF,F:FFFFF,FFFF,FFF,FF,F,,FFFF:FFFF:F:F,::FFFFFF:F:F:FF:FF,FF:,FFFFFFFF:F,FFF,F,,,,:,FFFFFFF,FF,FFFF,:F,F,,,F,FFFFF,,FFFFFF,F,,FFFFF,F:FF,,F,:,:F::F:,FFFF,FF,FF,F
@A00920:152:HGHKKDRXX:2:2106:7826:32049 1:N:0:AGGAGTGG+AAGGAGTA
ACTCCTACGGGAGGCAGCAGTGGGGAATATTGGACAATGGGGGGAACCCTGATCCAGCGATGCCGCGTGAGTGAAGAAGGCCTTCGGGTCGTAAAGCTCTTTAGGTTGGGAAGAAGGGTATGAGGTGAATAGCCTTGTACTTTGACGGTACCGACAGAATAAGCACCGGCAAACTCTGTGCCAGCAGCCGCGGTAATACAGAGGGTGCAAGCGTTAATCGGAATTACTGGGCGTAAAGGGCGCGTAGGCG
+
FFFFFFFFFFFFFFFFFFFFFFFFFFFFFFFFFFFFFFFFFFFFFFFFFFFFFFFFFFFFFFFFFFFFFFFFFF,FFFFFFFFFFFFFFFFFFFFFFF::FFFFFFFFFFFFFFFFFFFFFFFFFFFFFFFFFFFFFFFFFFFFFFFFFFFFF:FFFFFFFFF:FFFFFFFF,FFFFFFFFFFFFFFFFFFFFFFFF,FF:FFFFFFFF:FFFFFFFFFFF:FFFFFFFF:FF,F:FFFFFFFFFFFFFF
@A00920:152:HGHKKDRXX:2:2106:7835:33191 1:N:0:AGGAGTGG+AAGGAGTA
ACTCCTACGGGAGGCAGCAGTCGGGAATTTTGGGCAATGGGCGAAAGCCTGACCCAGCAACGCCGCGTGAGGGATGAAGTATTTCGGTATGTAAACCTCGAAAGAATAGGAAGAATAAATGACGGTACTATTTATAAGCTCCGGCTAACTACGTGCCAGCAGCCGCGGTAATACGTAGGGAGCAAGCGTTGTTCGGATTTACTGGGCGTAGAGCGTGCGCAGGCGGCTTCGCAAGTCAGGTGTGAAATAC
+
FFFFFFFFFFFFFFFFFFFFFFFFFFF:FFFFFFFFFFFFFFFFFFFFFFFFFFF:FFF:FF:FFFFFFFFFFF:FFFFFFFFFFFFFFFFFFFFFFFF:FF:FFFFFF:FFFFF:FFFFFFFFFFF:FFFFFFFFFF,:FFFFFFFFFFFFFFFFFFFFFFFFFFFFF::FFFFFFF:F:F:FFFFFF,::FFFFFFFFFFFFFFFF:FFFFFFFFFFFF:F,FFFFF:FFF:FFF,FFFFFFF:FF,F
@A00920:152:HGHKKDRXX:2:2106:28230:33755 1:N:0:AGGAGTGG+AAGGAGTA
ACTCCTACGGGAGGCAGCAGTGAGGAATATTGGGCAATGGGCGAGAGCCTGAACCAGCCAAGTAGCGTGAAGGATGACTGCCCTTTGGGTTGTAAACTTCTTTTATAAGGGAATAAACTCGGGGATGCATACCCGTTTGCGAGTACGATATGAAAAAGGATCGGCTCACTCCGTGCCAGCAGACGCGGTACTACGGAGGATGCGAGCGTGATCCGGATTTCTTGGGTTGAAAGGGAGCGGAGATGGTTGT
+
FFFFFF:FFF:FFFFFFFFFFFFFFFFFFFFF,,FFFFFFF,FFFF,FFFFF:FFFFF:F::,,FFFFFF,,FF:FFF,,FF:F,:FFFFFFFFF,FF::FF,F,,,,,,F,,FFF,,,:FF,,,,,FF,FFF,F,,F,,,,:FF:,,FFFF,F,,,F,,:,FFF:,:FF,,::F:F:FF,F,,FF:,F:,FFF,,,FFFF,FFF::F,,,F,,,FF,FF,FF,FFF,,,:,F,,F,,,,F:F,:,,,,F
@A00920:152:HGHKKDRXX:2:2106:1958:34287 1:N:0:AGGAGTGG+AAGGAGTA
ACTCCTACGGGAGGCAGCAGTAAGGGATCTTGCGACAATGGGCGAAAGCCTGACGCAGCAACGCCGCGTGCGGGATGACGGCCTTCGGGTTGTAAACCGCTTTTCGGGGGGAAGAGGAAGGACGGTACCCCCGGAAGAAGTCTCGGCTAACTACGTGCCAGCAGCCGCGGTAAAACGTAGGAGGCGAGCGTTATCCGGATTTACTGGGTGTAAAGCGCGTGTAGGCGGTCCTGCACGTGGCGCGTGAAAG
+
,FFFFFFF,FFFFFFFFFFFFFFFFFFFFFFFFFF:FFFFFFFFFFFFFFFFFFFFFFFFFFFFFFFFFFFFFFFFFFFFFFFFFFFFFFFFFFFFFFFFF:FFFFFFFFFFFFFFFFFFFFFFFFFFFFFFFFFFFFFFFFFFFFFF:FFFFFFFFFFFFFFFFFFFFFF,F:FFFFFFFFFFFFFFFF:FFF:FFFFFFFFF:FFF:FFFFFFF:FFFFF:FFFFF:FFFFFFFFFFFFFFF:FF,:F
@A00920:152:HGHKKDRXX:2:2106:8097:34397 1:N:0:AGGAGTGG+AAGGAGTA
ACTCCTACGGGAGGCAGCAGTGGGGAATTTTGGACAATGGGCGCAAGCCTGATCCAGCCATTCCGCGTGCAGGATGAAGGCCCTCGGGTTGTAAACTGCTTTTGTACGGAACGAAAAAGCCCTTTCTAATACAGAGGGTCCATGACGGTACCGTAAGAATAAGCACCGGCTAACTACGTGCCAGCAGCCGCGGTAATACGTAGGGTGCAAGCGTTAATCGGAATTACTGGGCGTAAAGCGTGCGCAGGCG
+
FFFFFFFFFFFFFFFFFFFFFFFFFFF:FFFFFFFFF:FFFFFFFFFFFFFFFFFFFFFFFFFFFFFFFFFFFFFFFFFFFFFFFFFFFFFFFFFFFFFFFFFFFFFFFFFFFFFFFFFFFFFFFFF:FFFFFFFFFFFFFFFFF:FFFFFFFFFFFFFFF:FFFFFFFFFFFFFFFFFFFFFFFFFFFFFFF:F,FFFFFFFFFFFFF:FFFFF:FFFFFF:FFFFFFFFFFFFFFFFFFFFFFFFFFF
@A00920:152:HGHKKDRXX:2:2106:10068:34428 1:N:0:AGGAGTGG+AAGGAGTA
ACTCCTACGGGAGGCAGCAGTGAGGAATATTGGACAATGGGCGCAAGCCTGATCCAGCCATGCCGCGTGAGTGACGAAGGCCTTCGGGTTGTAAAGCTCTTTCAGATGCGAAGATAATGACGGTAACATCAGAAGAAGCCCCGGCTAAATTCGTGCCAGCAGCCGCGGTAATACGAATGGGGCAAGCGTTGTTCGGAATCACTGGGCGTAAAGCGTGCGTAGGCGGTTGGTTAAGTCTGTCGTGAAAGCC
+
FF,FFFFFFFFFFFFFFFFFFFFFFFFFFFFFFFF,F:FFFFFFFFFFFFFFFFFFFFF:FFFFFFFFFFFFFFFFFFFFFFFFFFFFFFFFFFFFFFFFFFFFFFFFFFFFFFFFFFFFFFFFFFFFFFFFFFFFFFFFFFFFFFFFFFFFFFFFFFFF:FFFFFFFFFFFFFFFF,FFFFFFFFFFFFFFFFFFFFFFFFFFFFFFFFFFFFFFFFFFFFFFFFFFFFFFFFFFFFFFFFFFF:FF:F
@A00920:152:HGHKKDRXX:2:2106:25482:34820 1:N:0:AGGAGTGG+AAGGAGTA
ACTCCTACGGGAGGCAGCAGTAGGGAATATTGGTCAATGGGTGAGAGCCTGAACCAGCCATGCCGCGTGCAGGAAGAAGGCCTTCTGGGTTGTAAACTGCTTTTGCCGGGGGATAAAATTCCCATGCGTGGGACATTGAAGGTACCCGGTGAATAAGCCACGGCTAACTACGTGCCAGCAGCCGCGGTCATACGTAGGTGGCAAGCGTTGTCCGGATTTATTGGGTTTAAAGGGTGCGTAGGCGGTCTTG
+
FFFFFFFFFFFFFFFFFFFFFFFFFFFF,FFF:FFFFFFFFFFFFFFFFFFF,FFFFFFFFFFFFFFFFFFFF,FFF:FFFFFFFFFFF:FFFF,FFFFFFFFFFFFFFFFFFFFFF:FFFF:FFFFF:FFFFFFFF:FFFFFFFF:FF:FF:FFF,FFFFFFFFFFFFFF:FFFFFFFFFFFFFFFF,FFFFFFFFFFFFFFFFFFFFFFFFFFFFFF:F::FFFFFFFF,FFFFFFFFFFFFFFFFFF
@A00920:152:HGHKKDRXX:2:2106:17002:35884 1:N:0:AGGAGTGG+AAGGAGTA
ACTCCTACGGGAGGCAGCAGTAAGGGATATTGCACAATGGGCGCAAGCCTGATGCAGCAACGCCGCGTGCCCGAGGACGGCCTTCGGGTTGTCAAGGGCTTTTCTGGCTGACGAGGAAGGACGGTAGGCCAGGAATAAGCGTCGGCTAACTACGTGCCAGCAGCCGCGGTAAAACGTAGGACGCGAGCGTTATCCGGATTTACTGGGCGTAAAGCGCGGGCAGGCGGTGGTCCAAGTCGGACGTGAAAGC
+
FFFFFFFFFFFF:FFFF,FF,F:F:FFFFFFFFFFFFF:FF,FFF:F:FFFFFFFF:FFFFFFFFFFFFFFFFFFFFFFFFFFFFFFF,FFF,FFFFFFFF,FFFF:FFF:FF:,FF,FFFFFFFFFFFFFFFFFFFF,FFFFF:FFFFFFF:FFFFFFFF:FFFFFFFFFFFFFFFFFFF:FFF:FFFFFFFF:FFFFFFFFFFFFFFFFFFF:F:F::F:FFFFFFFFF,FF:FFFFFFFF::FFFFF
@A00920:152:HGHKKDRXX:2:2106:14190:36370 1:N:0:AGGAGTGG+AAGGAGTA
ACTCCTACGGGAGGCAGCAGTCGGGAATTTTGCCCAATGGACGAAAGTCTGAGGCAGCAACGCCGCGTGAGGGATGAAGGCCTTCGGGTCGTAAACTTCTTTTCTCAGGGACGATAATGACGGTACCTGAGGAATAAGCCACGGCAAACTACGTGCCAGCAGCCGCGGTAATACGTAGGTGGCGAGCGTTGTCCGGATTTACTGGGCGTAAAGGGCGCGTAGGCGGCCTTCTAAGTCAGACGTGAAATCC
+
FFFFFFFFFFFFFFFFFFFFFFFFFFFFFFFFFFFFFFFFFFFFFFFFFFFFFFFFFFFFFFFFFFF:FFFFFFFFFFFFFFFFFFFF:FFFFFFFFFFFFF:FFF:FFFFFF:FF,FFFFFFFFFFFFFFFFFFFFFFFFFF:FFFFFFFFFFFFFFFFFFFFFFFFFFFFFFF,FFFFFFFFFFFF:FFFFFFF:FFFFFFFFFFFF:FFFFFFFFFFFFFFFFFFFFFFFFFFFFFFFFFF,:FFF:
@A00920:152:HGHKKDRXX:2:2106:12843:36542 1:N:0:AGGAGTGG+AAGGAGTA
ACTCCTACGGGAGGCAGCAGTGGGGAATATTGCGCAATGGGCGAAAGCCTGACGCAGCCACGCCGCGTGAGCGATGAAGGTCTTAGGATCGTAAAGCTCTGTGGAGGGAGAAGAATAAAGCCGGTGCAGAGCCGGCCTTGACGGTATCCCTTTAGCAAGCACCGGCTAACTCCGTGCCAGCAGCCGCGGTAATACGGAGGGTGCACACGTTGCTCGGAATCATTGGGCGGAAAGCGCGCGTAGGCGGCTT
+
FFFF:FFFFFFFFFFFFFFFFFFFFFFFFFFFFFFFFFFFFFFFFFFFFFFFFFFFF:FFFFFFFFFFFFFFFF,FFFFFFFFFFFFF,FFFFF:F:FF:F,FFFFFFFFFFFFF:FFFF,FFFFF,FF,FFFFFFFF:FF:FFFFFFF:FFFFFFF:FF:FFF:FF,F,,FFF,F:FFFFFFFFFFFFFFFF,FFF,FF:FFF,,:FFF,,FFFFF,,F:F,::FFFF,FFFFFFFFFF,,F,FFFF:F
@A00920:152:HGHKKDRXX:2:2106:16776:37059 1:N:0:AGGAGTGG+AAGGAGTA
ACTCCTACGGGAGGCAGCAGTGGGGAATTTTGGACAATGGGCGCAAGCCTGATCCAGCCATTCCGCGTGCAGGATGAAGGCCCTCGGGTTGTAAACTGCTTTTGTACGGAACGAAACGCGCTGAGTTAATACCTCGGCGTAATGACGGTACCGTAAGAATAAGCACCGGCTAACTACGTGCCAGCAGCCGCGGTAATACGTAGGTGGCGAGCGTTGTCCGGATTTACTGGGCGTAAAGAGCGCGCAGGCG
+
FFFFFFFFFFFFFFFFFFFFFFFFFFFFFFFFFFFFFFFFFFFFFFFFFFFFFFFFFFFFFFFFFFFFFFFFFFF:FFFFFFFFFFFFFFFFFFFFFFFFFFF:FFFFFF:FFFFFFFFFFFFFFFFFFFFFFFFFFFFF,FFFFFFFF:FFFFFFFFFFFFFFFFFFFFFFFFFFFFFFFFFFFFFFFFFFFFF:FFF:FF,FFFFF:FF:FF,,:FFFFFFFFFFFFF,FFFFFFFF:FFFFF,FFFF
@A00920:152:HGHKKDRXX:2:2107:20130:1407 1:N:0:AGGAGTGG+AAGGAGTA
ACTCCTACGGGAGGCAGCAGTGGGGAATATTGGGCAATGGGCGAAAGCCTGACCCAGCCATGCCGCGTGAGTGATGAAGGCCTTAGGGTTGTAAAGCTCTTTCAGTGGGGAAGATAATGACGGTACCCACAGAAGAAGCCCCGGCTAACTTCGTGCCAGCAGCCGCGGTAATACGAAGGGGGCTAGCGTTGTTCGGATTTACTGGGCGTAAAGCGCACGTAGGCGGATCGTTAAGTCGGGGGTGAAATCC
+
FFFFFFFFFFFFFFFFFFFFFFFFFFFFFFFFFFFFFFFFFFFFFFFFFFFFFFFFFFF:FFFFFFFFFFFFFFFFF::FFFFFFFFFF:FFF:FFFFFFFFFFFFFFFFF:FFFFFFFFFFFF:F:FFFFF:FF:FFFFFFFFFFFFFFFFFFFFFFFFFFFFFFFFFFFF:FFF,FFFFFFFFFFFFFFFFFFFFFF:FFFFFFFFFFFFF:::FFFFFFF:FFFF:FFFFFFFF:FFFFFFFF,FFF
@A00920:152:HGHKKDRXX:2:2107:18738:1689 1:N:0:AGGAGTGG+AAGGAGTA
ACTCCTACGGGAGGCAGCAGTGGGGAATATTGGACAATGGGCGAAAGCCTGATCCAGCAATGCCGCGTGAGTGATGAAGGCCTTAGGGTTGTAAAGCTCTTTTACCAGGGATGATAATGACAGTACCTGGAGAATAAGCTCCGGCTAACTCCGTGCCAGCAGCCGCGGTAATACGGAGGGAGCTAGCGTTGTTCGGAATTACTGGGCGTAAAGCGCACGTAGGCGGCTATTCAAGTCGGGGGTGAAATCC
+
FFFFFFFFFFFFFFFFFFFFFFFFFFFFFFFFFFFFFFFFFFFFFFFFFFFFFFFFFFFFFFFFFFFFFFFFFFFFFFFFFF::FFFFFFF:FFFFFFFFFFFFFFFFFF,FFF:FFFFFFFFFFFFFFFFFFFFFFFFFFFFFFFF:FFFFFFFFFFFFFFFFFFFFFF,:FFFFFFFFFFFFFFFFFFFFFFFFF,FFFFFFFFFFFFFFF:FF:FFFFFFFFF:::FFFFFFFFFFFFFFFF:FFFF
@A00920:152:HGHKKDRXX:2:2107:30870:1939 1:N:0:AGGAGTGG+AAGGAGTA
ACTCCTACGGGAGGCAGCAGTGGGGAATTGTTCGCAATGGGCGCAAGCCTGACGACGCAACGCCGCGTGGAGGATGAAGGTCTTCGGATTGTAAACTCCTGTTGCTCGGGACGAATGGCTCCAACCTAACACGTTGGAGTGTGACGGTACCGGGTGAGGAAGCCCCGGCTAACTCTGTGCCAGCAGCCGCGGTAATACAGAGGGGGCAAGCGTTGTTCGGAATTACTGGGCGTAAAGGGCGCGTAGGCGG
+
FFFFF:FFFFFFFFFFFFFFFFFFFFFFFFFFFFFFFFFFFFFFFFFFFFFFFFFFFFFFFFFFFFFFFFFFFFFFFFFFFFFFFFFFFFFFFFFFFFFFFFFFFFFFFFFFFF,FFFFFFFFFFFFFFFFFFFFFFFFFFFFFFFFFFFFFFFFFFFFFFFFFFFFFFFFFF:FFFFFFFFFFF:FFF:FFFFFFFFF:FFFFFFFF:FFFFF:FF:FFF:F::FFFFFFFFFF::FF:FFFFFFF:FF
@A00920:152:HGHKKDRXX:2:2107:22625:2315 1:N:0:AGGAGTGG+AAGGAGTA
ACTCCTACGGGAGGCAGCAGTGGGGAATTTTGGACAATGGGGGCAACCCTGATCCAGCCATTCCGCGTGAGTGAAGAAGGCCTTCGGGTTGTAAATCTCTTTTGTCCGGAACGAAACGGGTAGAGTGAATAGCGCTGCCTACTGACGGTACCGGAAGAATAAGCACCGGCTAACTACGTGCCAGCAGCCGCGGTAATACGTAGGGTGCGAGCGTTAATCGTAATTACTGGGCGTTAAGCGTGAGCAGGCG
+
FFFFFFFFFFFF::FFFFFFFFFFFFF:FF:FFFFF::FFF:FF::FFFFFFFFFFFF,FFFFFFFFFFF::F:,FFFFFFFFFFFFFFFFFFFF,FFFF:F::FF::FFFF:F:F:FFF,,F,::FFFFF,:F:::FF:FF,FF,,F,,,FF,,FFFFFFF,F,F:F:FF:FFFF:FFF:F:,,,FF,FFF,,:,F:,FF,,FF:F,F::,F,,F,:F,,,F,FFF,,:,F,F,FFFFFFFFF,,,,F,
@A00920:152:HGHKKDRXX:2:2107:27254:2409 1:N:0:AGGAGTGG+AAGGAGTA
ACTCCTACGGGAGGCAGCAGTGGGGAATTTTGGACAATGGGGGCAACCCTGATCCAGCCATGCCGCGTGCGGGAAGAAGGCCTTCGGGTTGTAAACCGCTTTTAGTCGGAAAGAAAAGGCGGAGGCGAATACCCTCCGTTCTTGACGGTACCGGCGGAATAAGCACCGGCTAACTACGTGCCAGCAGCCGCGGTAATACGTAGGGTGCGAGCGTTAATCGGAATTACTGGGCGTAAAGCGTGCGCAGGCG
+
FFFFFF:FFFFFFFFFFFFFFFFFFFFFFFF,FFFFFF:FFFFFF:FFFFFFFF:FFFFFFFFFFFFFFFFFFFFFFFFFFFFFFFFFFFFFFFFFFFFFFFFFFFFFFFFFFFFFFF:FFFFFFFFFF:FFFFFFFFFFFFFFFFFFFFFFFFFFFF,FFFFFFFFFFFFFFFFFFF:FFFFFFFFFFFFFFF,FFFFFFFFFFFFF:FFFFFFFFFFFFFFFF:FFFFFFFFFFFFFFFFFFFFFFFF
@A00920:152:HGHKKDRXX:2:2107:5086:3787 1:N:0:AGGAGTGG+AAGGAGTA
ACTCCTACGGGAGGCAGCAGTGGGGAATATTGGACAATGGGCGAAAGCCTGATCCAGCCATGCCGCGTGAGTGATTAAGGCCTTAGGGTTGTAAAGCTCTTTCAGTGGGGACGATAATGACGGTACCCACAGAAGAAGCCCCGGCTAACTTCGTGCCAGCAGCCGCGGTAATACGAAGGGGGCTAGCGTTGTTCGGATTTACTGGGCGTAAAGCGCACGTAGGCGGATCGTTAAGTCGGGGGTGAAATCC
+
FFF:F,:,F::F::FFFFFFFFFF:FFFFFFFF:F:FFFFFF:FFF:FFFFFFFFFFFFFFF:F:FFFFFFFFFF,FFFFFFF:FF:F:::FFFFFFFFFFFFFFFF,::FFFFF:FFFFFFFFFFFFFFFFFFFFFFFFFFFFFFFFFFFFF,FFFFFFFFFF:FFFFF,FFFFFFFFFFFFFFFFFFFFFFFFFFFF,FFFFFF,FF:FFF:FFFFFFFF,FFFFFFFFFFFFFFFFFFFFFFFFFFF
@A00920:152:HGHKKDRXX:2:2107:12084:4351 1:N:0:AGGAGTGG+AAGGAGTA
ACTCCTACGGGAGGCAGCAGTAGGGAATATTGGTCAATGGATGCAAGTCTGAACCAGCCATGCCGCGTGCAGGAAGAAGGCCCTATGGGTTGTAAACTGCTTTTGCCAGGGGATAAAACTGCTCTGCGGAGCGAATTGAAGGTACCTGGTGAATAAGCCACGGCTAACTACGTGCCAGCAGCCGCGGTAATACGTAGGTGGCAAGCGTTGTCCGGATTTATTGGGTTTAAAGGGTGCGTAGGCGGCCCTA
+
F:FF:FFFFFFFFFFFF,FFFFFFFFFFFFFFFFFFFFFFFFFFF::FF:FFFFF:FFFFFFFFFFFFFFFFFFFFFFFFFFFFFFFFFFFFFFFFFFFF:FFFFFFFFFFFFFFFFFFFFFFFFFFFFFFFFFFFFFFFFFF:FFFFFFFFFFFFFFFFFFFFFFFFFF:FFFFFFFFFFFFFFFFFF:FFFFFFFFFFFFFFFFFFFFFFFFF:FFFFFFFFFF:FFF,FFFFFFFFFFFFFFFFFF:
@A00920:152:HGHKKDRXX:2:2107:27688:4726 1:N:0:AGGAGTGG+AAGGAGTA
ACTCCTACGGGAGGCAGCAGCAAGGAATTTTCCCCAATGGGCTCACGCCTGAGGGAGCAACGCCGCGTGGGGGAGGACGCCCTTCGGGGTGTAAACCCCTTTTCTCGGGGATGAAGCACTGACAGTACCCGAGGAAGAAGGCCCGGCTAACTACGTGCCAGCAGCCGCGGTAATACGTAGGGGCCGAGCGTTGTCCGGAGTTACTGGGCGTAAAGCGCGCGCAGGCGGTCACTTGCGCCTACCGTGAAAG
+
FFFFFFFFFFFFFFFFFFFFFFFFFFFFFFFFFFFFFFFFFFFFFFFFFFFFFFFFFFF:FFFFFFFFF:FFFFFFFFFFFFFFFFFFFFFFFFFFFFFFFFFFFFFFFFFFFF:FFFFFFFFFFFFFFFFFFFFFFFFFFFFFFFFFFFFFFFF:FFFFFFFFFFFFFFF:F:FFFFFF:FFFF:FFFF,F:FFFFFF:FFFFF:FFF:F:FF:FFFFFFFFFFFFFFFFFFFFFF:F:FFF:F:F,FF
@A00920:152:HGHKKDRXX:2:2107:31024:5024 1:N:0:AGGAGTGG+AAGGAGTA
ACTCCTACGGGAGGCAGCAGTGGGGAATATTGGGCAATGGCCGCAAGGCTGACCCAGCGACGCCGCGTGCGGGATGACGCTTTTCGGAGTGTAAACCGCTGTCAGAGGGGAAGAAGTCTCTCGAGGTGAATAATCTCGAGAGCTGACGGTACCTTCAGAGGAAGCGCCGGCTAACTCCGTGCCAGCAGCCGCGGTACGACGGAGGGCGCAAGCGTTGCTCGGAATCACTGGGCGTAAAGCGCACGTAGGC
+
F:,:,FFF:FF::F:FFFFFF,FFFFFF:FF,:FFFFFFFF,,FFFFFFFFFFFFFFFFFF:FF::FF,FFF:F:F:FFFFFFFFF,FFFFFFFFF,FFFFFF::FFF:FFF:FFFFF,FFFFFFFFFFFFFFFFFFFFFFFF,FFFF:FFFFFFFFFFFFFFFF,,FFFFF::FFF,FFF,FFFFF,F:FFFFFF,FFFF:,,FFFFFF,FFFFFFF:FFFF:FF:F,FFFFFFF,,F,:F:,,FFFFF
@A00920:152:HGHKKDRXX:2:2107:19162:6402 1:N:0:AGGAGTGG+AAGGAGTA
ACTCCTACGGGAGGCAGCAGTGGGGAATTTTGGACAATGGGCGCAAGCCTGATCCAGCCATGCCGCGTGAGTGAAGAAGGCCTTCGGGTTGTAAAGCTCTTTCGCAAGGAAAGAAAACTTATCTACTAATACTAGGTGAGGTTGACGGTACCTTGATAAGAAGCACCGGCTAACTACGTGCCAGCAGCCGCGGTAATACGTAGGGTGCGAGCGTTAATCGGAATTACTGGGCGTAAAGCGTGCGCAGGCG
+
FFFFFF,FFFFFFFFFFFFFFFFFFF:FFFFFFFFF::FFFFFFFFFFFFFFFFFFFFFFFFF:FFFFFFFFFF,FFFFFFFF,FFFFFFF::FFFFFFFFFFFFFFFFFFFFFFFFFFFFFFFFFFFFFFFFFFFFFFFFFFFFFFFFFFFFFFFFFF:FFF,FF:FFFFFFFFF,FFFFFFFFFF:FFFFFF:FFFFF,FF,FFF:FFF:FFF,FFFFF:FF:FFFFFFFFFFFFFF:FF:FFFFFFF
@A00920:152:HGHKKDRXX:2:2107:27814:6417 1:N:0:AGGAGTGG+AAGGAGTA
ACTCCTACGGGAGGCAGCAGTCGGGAATTTTGCCCAATGGACGAAAGTCTGAGGCAGCAACTCCGCGTGAGGGACGAAGGCCTTCGGGTTGTAAACCTCTTTTCTCAGGGAAGATCCAAGACGGTACCTGAGGAATAAGCCACGGCTAACTACGTGCCAGCAGCCGCGGTAATACGTAGGGACCAAGCGTTGTTCGGATTTACTGGGCGTAAAGGGTGCGTAGGCGGCGTGTCAAGTCAGTTGTGAAATC
+
F:FFFFFFFFFFFFFFFFFFFFFFFFF:FFFFFFFFFFFFFFF:F:FFFFF,FFFFFFFFFFFFFFFFFF,::FFF:FFFFFFFFF:FFFFFFFFFFFFFFFFFFFFF,FFFFFFFFFFFFF:FFFFFF:FFFF:FFFFFFFFFFFFFFFFFFFF:FFFFFF:FFFFFF:FFFF:FFF,FFFF:FFF,FFFFFFF:FFFFFFF::FF:FFF:FF:FFFFFFFFFFFFFFFF:FFFFFFF:FFF:FF:FFF
@A00920:152:HGHKKDRXX:2:2107:5981:7247 1:N:0:AGGAGTGG+AAGGAGTA
ACTCCTACGGGAGGCAGCAGTAAGGGATCTTGCGACAATGGGCGAAAGCCTGACGCAGCAACGCCGCGTGCGGGATGACGTCATTCGGGTTGTAAACCGCTTTTAGGGGGGAAGAGGAAGGACGGTACCACCGGAAAAAGACTAGTCTAAATACGAGCCAGCAGCAGCGGTAACAGATATGAGACGAGCGTTAAAAGGATGTACTGGGTGTAAAGCGAGTGTAGGCGCTCGTGCAAGTGAGGAGTTAAAT
+
FFFFFF:,,,,,,::FF:,,,FF,FF,F,,,,:FF:::FFFFF,:,FF,,,,F::::,,F,:FFFFFF,:F:F,FFFF:F,F:,,,F,FFFFF:FF,:F,:,,:,,F:,,:FF,FF,FF,,F,,,:F:F,F:,F:F,,F:,FF,F,:FF,,:F,:,,,FF,:F:F,:FFFFF:,:,,,,F,F:,FFF,F,,F,:::,,F,,F,:::,:F,FF,,FFFF:,,FF,,F,,,,F:FF,F,FF:FFFF,,::,,
@A00920:152:HGHKKDRXX:2:2107:17183:7326 1:N:0:AGGAGTGG+AAGGAGTA
ACTCCTACGGGAGGCAGCAGTCGGGAATTTTGGGCAATGGGCGAAAGCCTGACCCAGCAACGCCGCGTGAAGGATGAAGTATTTCGGTATGTAAACTTCGAAAGAATGGGAAGAATCAATGACGGTACCATTTATAAGGTCCGGCTAACTACGTGCCAGCAGCCGCGGTAATACGTAGGGACCAAGCGTTGTTCGGATTTACTGGGCGTAAAGGGCGCGTAGGCGGCAATTCAAGTCAGCTGTGAAATCT
+
FFFF:FF:FFFF:FFFFFFFFFFFFFFFFF:FFFFFFFFFFFFFFFFFFFFFFFF,FFF,FFFFFFFFFFFFFFFFFFF:FFFFFFFFFFFFFFFFF:FFFFFFFFFFFFFFFFFFFFFFFFFFFF,FFFFFF,FFFFFFFF,FFFFFFFFFFF:F:FFFFFFFFFFFFFFFFFFFFFF:FFFFFFFF:FFFFFFFFFFFFFFFFFFFFFFFFFFFFFFFFFFFFFFF:FFFFFFFFFF,FFFFFFFFFF
@A00920:152:HGHKKDRXX:2:2107:21920:7733 1:N:0:AGGAGTGG+AAGGAGTA
AATCCTACGGGAGGCAGCAGTAAGGGATCTTGCGACAATGGGCGAAAGCCTGACGCAGAAACGCCGATTGCGGGATGACGTCCTACGTTTTCTAAACCGCTTTTCGGGGGGAAGAGGAAGGAAGGAACCCCCGGAATAAGTCTCGGCTAACTACGTGCCAGCAGCCGCGGTAAAACGTAGGAGGCGACCGTTATACGGCTTAACAGTCTGAAAATCTATGGTAGCCGGTAGAGAAAGTCAGTCGTGAAAG
+
F,:,FFF::,F,F:FFFF,:::FFF:FF,::,:,F:FFFFF::,,,FF,,,:FF,,FF,F,F,FF,,,F,F,F:F:,:F,,,:F,FF,,,:,FFF:FFFF:F,:,FF,:FF,F,FFFFFFFF,,:,F:FF,FFF,F:F,,F,F:FF:FFFF:,F:F:,FF,FFFF,,FF,FF,,FFF,F,,:FFF,,:F,,:,F:FF:FFF,,:,,,:F,,F,:,FF,:,,:FF,F,,:,F,,,:F:F:F:,F,F:,F::
@A00920:152:HGHKKDRXX:2:2107:27245:8406 1:N:0:AGGAGTGG+AAGGAGTA
ACTCCTACGGGAGGCAGCAGTAAGGAATATTGGTCAATGGGCGCAAGCCTGAACCAGCAACGCCGCGTGCGGGATGAAGGGTTTCGGCCTGTAAACCGCTTTTCTGACGGACGATGATGACGGTACGTCAGGAAGAAGTCTCGGCTAACTACGTGCCAGCAGCCGCGGTAAAACGTAGGAGGCAAGCGTTATCCGGATTTACTGGGCGTAAAGCGCGTGCAGGCGGTTGGGTAAGTCATGTGTGAAATCT
+
FFFFF:FFFFFFFFFFFFFFFFFFFFFFFFFFFFFFFFFFFFFFFFFFFFFFFFFFFF:FFFFFFFFFFFFFFF,FFFFFFFFFFFFFFFFFFFFFFFFFFFFFFFFFFFFFFFFFFFFFFFFFFFFFF:FFFF:FFFFFFFFFFFFFFFFFFFFFF:FFFFFFFFFFFF:FF:FFFFFFFFF,:FFFFFFFFFFFF:FFFFFFFFFFFFF:F:FFF,FFFFFFFF:FFF:FFFF:F:F,FFFFFFF,FF
@A00920:152:HGHKKDRXX:2:2107:5394:9017 1:N:0:AGGAGTGG+AAGGAGTA
ACTCCTACGGGAGGCAGCAGTGGGGAATTTTTCGCAATGGGCGAAAGCCTGAAGACGCGACGCCGCGTGGAGGAAGAAGGTCTTCGGATTGTAAACTCCTGTTGAACAGGAAGATAATCACCAAACTAAACAAGTAAGTGTGGACTAAAAACGTTCAAGAAGCCGCGGAAAAAGCTATGACACAAGCATAGTAAATAAAGACTGGGAAAACAGTGAGCGCAAGAACTTAGAGAAAATCGCACATAAAACC
+
FFFFFFF:FFFFF:FFFFFFFFFFFFFF:FF,F,FFFFFFFFF,FF,,FFFF:F,FFF,FFFFF:FFF:F:FFFFFFFFFF:FFFFFF,F,FF:F:F:FFF:F:,,:,FFF,FF,,,,,:F:F:,FF:FFF,,,:,,,F,:,::F,:,F,,,FF:,,,:,F:FF,FF,,,:F:,FF:FFFFFF,FFF,::,,:,:FF,F,F,FFF:F,,,F,,::,FFF:FF,:F,,,:F::FFF,F:F,F,,,F,,:,,
@A00920:152:HGHKKDRXX:2:2107:25256:9596 1:N:0:AGGAGTGG+AAGGAGTA
ACTCCTACGGGAGGCAGCAGTGGGGAATTTTGGACAATGGGCGCAAGCCTGATCCAGCCATTCCGCGTGCAGGATGAAGGCCCTCGGGTTGTAAACTGCTTTTGTACTGAACGAAAAGGCTTTCTCTAATACAGAGGGCTCATGACGGTACCGTAAGAATAAGCACCGGCTAACTACGTGCCAGCAGCCGCGGTAATACGTAGGGTGCAAGCGTTAATCGGAATTACTGGGCGTAAAGCGTGCGCAGGCG
+
FFFF:F:FFFFFFFFFFFFFFFFFFFF:FFFFFFFFF,FFF:FFFFFFFFFFFFFFFFFFFFFFFFFFFFFFFFFFFFFFFFFFFFFFFFFFFFFFFFFFFFFFFF:FFFFFFF:F,F:FFFFFFFF,FFFFFFFFFFFFFFFFFFFFF,FFFFFFFFFFFFFF:F:FFFFFFFFFFFFFFFFFFFFFF:FFFFFFFFFFFFFFFFFFFF,FFF:F,FFFFF:FFFFFFFFF:FF::FFFFFFFFFFFFF
@A00920:152:HGHKKDRXX:2:2107:9281:10520 1:N:0:AGGAGTGG+AAGGAGTA
ACTCCTACGGGAGGCAGCAGTTGGGAATTTTGGGCAATGGGCGCAAGCCTGACCCAGCGACGCCGCGTGGGGGATGAAGGCCTTCGGGTCGTAAACCCCTGTCAGGAGGGAAGAAGCCCGCAAGGGTGACGGTACCTCCAGAGGAAGCCCCGGCTAACTACGTGCCAGCAGCCGCGGTAAGACGTAGGGGGCGAGCGTTATCCGGATTTACTGGGTGTAAAGCGCGTGTAGGCGGTCCTGCAAGTGGCGC
+
FFFFFFFFFFFFFFFFFFFFFFFFFFF:FFFFFFFFFFFFFFFFFFFFFFFFFFFFFFFFFF:FFFFFFFFFFFFFFFFFFFFFFFFFFFF:FFFFFFFFFFFFFFFFFFFFFFFFFFFFFFFFFFFFFFFFFFFFFFFFFFFFFFFFFFFFFFFFFFFFFFFFFFFF:FFFFFFFFFFFFFF:FFFFFFFFFFFFFFFFFFF::F:FFFFFFFFFF:FFFFFFF:FFFFFFFFFFFFFFFFFF,FFFFF
@A00920:152:HGHKKDRXX:2:2107:8648:10614 1:N:0:AGGAGTGG+AAGGAGTA
ACTCCTACGGGAGGCAGCAGTGGGGAATATTGGACAATGGGCGAAAGCCTGATCCAGCAATGCCGCGTGAGTGATGAAGGCCTTAGGGTTGTAAAGCTCTTTTACCAGGGATGATAATGACAGTACCTGGAGAATAAGCTCCGGCTAACTCCGTGCCAGCAGCCGCGGTAATACGGAGGGAGCTAGCGTTGTTCGGAATTACTGGGCGTAAAGCGCACGTAGGCGGCTTTTTAAGTCAGGGGTGAAATCC
+
,:F:FFFFF,FFFFF,FFF::,FFFFFFFFFF:F,FFFFFFFFFFFFFFFFFFFFFFFF,FF::FFF,FFFFFFF:F::FF,FF:FF:FFFFFFF:FF::FFFFF,:FFFFFFFFFFFF,FF::FFFF:FFFFFFFFFFFF:FFFFFFFFFF:F:FFFFFFFF,FFFFFFFFFF:FF:FF:F,FFFFFFFFF:F:FFF,FFF,,FF,:FFFFFFF:FFFF::F,FFFF,FFFFFFF:FFFFF:FF,:FFF
@A00920:152:HGHKKDRXX:2:2107:17553:10629 1:N:0:AGGAGTGG+AAGGAGTA
ACTCCTACGGGAGGCAGCAGTGGGGAATATTGGACAATGGGCGCAAGCCTGATCCAGCCATGCCGCGTGAGTGAAGAAGGCCTTCGGGTTGTAAAGCTCTTTTGTTGGGAAAGAAAAGCTTTCGGTTAATAACCGGGAGTTCTGACGGTACCCAAAGAATAAGCACCGGCTAACTTCGTGCCAGCAGCCGCGGTAATACGAAGGGTGCAAGCGTTACTCGGAATTACTGGGCGTAAAGCGTGCGTAGGTG
+
FFFFFF:FFFFFFFFFFFFF:FFFFFFF:FFFFFFFFFFFFFFFFFFFFFFFFFF,FFFFFFFFFFFFF:FFFF,FFFFFFFF:F:FFFFFF:FFFFFFFFFFFFFFFFFFFF,FFFFFFFFF:FFFFFFFFFFFFFFFFF:FFFF:FF,FFFFFFFFFFF:F:FFFFF:FFFFFFFFFFFFFFF:FFFFFFFFFFFFFFFFFFFFFFFFFFFFFFFFF:FFFFFFFFFF:FFFFFFFF,FFF:FFFFFF
@A00920:152:HGHKKDRXX:2:2107:23701:10848 1:N:0:AGGAGTGG+AAGGAGTA
ACTCCTACGGGAGGCAGCAGTGGGGAATTTTACGCAATGGGCGAAAGCCTGACGTAGCGACACCGCGTGAACGAAGAAGCCTTTTGGGGTGTAAAGTTCTGTCAGCAGGGACGAAAAAAATGACGGTACCTGCAGAGGAAGCATCGGCTAACTACGTGCCAGCAGCCGCGGTAAGACGTAGGATGCAAGCGTTGTCCGGATTTATTGGGCGTAAAGAGTTCGTAGGTGGTTTGTTAAGTCTGATGTTAAA
+
FFF:FFFFFFFFFFFFFFFFFF,FFFFFFF,FFFFFFFFFFFFFFFFFFFFFFFFFFFFFFF,FF:::::,FFFFF:FFFFF:FFFFFF,F:,FFFFFFFFFFFFFFFFFFF:FFFFFFFFFFFFFFFFFFFFFFF:F:F::FF:FFFF:FFFF:F:FFFFF:FFF:FFFFF,FFFFFFFFFFFF:FFFFFFF,FFF::F:F:FFFFFFFFF,F:FFFFFFFF,F:F:FFFFFFFFFFFFF:F,::FF,:
@A00920:152:HGHKKDRXX:2:2107:13096:11240 1:N:0:AGGAGTGG+AAGGAGTA
ACTCCTACGGGAGGCAGCAGTGGGGAATTTTGGACAATGGGGGCAACCCTGAACCAGCCATGCCGCGTGTGTGAAGAAGGACTTCGGGTCGTAAAGCACTTTCGGACGGAACGAAATCGAGCGGGTGAATATCCCGCGTGGATGACGGTCCCGGATGGAGAAGCACCGGATAACTACGGGCCAGCAGCCGCGGAAAAACGTAGGTTGCGGGCGTTAATCGGAATTCATGGGCGTAAAGTGTCCGCCGGCG
+
F:FFFFFFFFFFFFFFFFFFFFFFFFFF:FFFFFFFFFFFFFFFFFFFFFFF,FFFFFFFFFFFFFFFFFFFFFFFFFFF,FFFFFF,F,FFF,FFFFFF,F:FFFFFF,FFFFFF:F,,,FF,:,,FFFF,:,FF:F,,::,,F,FF:FF,:,:,:,FFF,:FFFFF,,:,F,,,F,,,F:,,F::FF,:F:,FF,,:F::FF,:F:,,,:,F,F,,FF::FF,,,:FF,,FFF:,F:FF,FF,,F,,F
@A00920:152:HGHKKDRXX:2:2107:17201:11960 1:N:0:AGGAGTGG+AAGGAGTA
ACTCCTACGGGAGGCAGCAGTGGGGAATATTGCACAATGGGGGAAACCCTGATGCAGCGACGCCGCGTGAAGGAAGAAGTATCTCGGTATGTAAACTTCTATCAGCAGGGAAGATAGTGACGGTACCTGACTAAGAAGCCCCGGCTAACTACGTGCCAGCAGCCGCGGTAATACGTAGGGGGCAAGCGTTATCCGGATTTACTGGGTGTAAAGGGAGCGTAGACGGTGTGGCAAGTCTGATGTGAAAGGC
+
FFFFFFFFFFFFFFFFFFFFFFFFFFFFFFF:FFFFFFFFFFFFFFFFFFFFFFFFFFFFFFFFFFFFFFFFFFFFFFFFFFFFFFFFFFFFFFFFFFFFFFFFFFFFFFFFFFFFFFFFFFFFFFFFF:FFFFFF::FFFF:FFFFFFFFFFFFFFFFFFFFFFFFFF:FFFFFFFFF:FFFFFFFF,FFFFFF:FFFFFFF,F:FFFFFFF::FFF:FFF:F::FFFF:FFF::FF:F:FFFF:F:FF
@A00920:152:HGHKKDRXX:2:2107:19235:12696 1:N:0:AGGAGTGG+AAGGAGTA
ACTCCTACGGGAGGCAGCAGTGGGGAATCTTGCGCAATGGGCGAAAGCCTGACGCAGCGACGCCGCGTGAGTGATGAAGGCCTTCGGGTTGTAAAGCTCTGTGGAGAGGGACGAATAAGTGTTGGCTAATATCCAGCGCGATGACGGTACCTCTTTAGCAAGCCCCGGCTAACTCCGTGCCAGCAGCCGCGGTAATACGGGGGGGGCAAGCGTTGTTCGGAATTACTGGGCGTAAAGGGCTCGTAGGCGG
+
FFFFFFFFFFFFFFFFFFFFFFFFFFFFFFFFFFFFFFFFFFFFFFFFFFFFFFFFFFFFFFFFFFFFFFFFFFFF:FFFFFF:FFFFFFFFFFFFFFFFFFFFFFFFFFFFFFFFF::F:FFFFFF:FFFFF:,FFFFF:FFFFFFFFFFFFFFFFFFFF:::FFF:FF,FFFFFFFFFFF::FFFFFFFFF,FFFF,F,FF,FFF:,FF:F,FFF:FF,:FF:F:FFFFFFFFFFFFFFFFF:FFFFF
@A00920:152:HGHKKDRXX:2:2107:19099:13369 1:N:0:AGGAGTGG+AAGGAGTA
ACTCCTACGGGAGGCAGCAGTGGGGAATATTGCGCAATGGCCGCAAGGCTGACGCAGCGACGCCGCGTGGAGGATGAAGCCCCTCGGGGTGTAAACTCCTGTTGCTCGGGACGAACCATGGGTTTCGACCCATCTGACGGTACCGAGTGAGGAAGCACCGGCTAACTCCGTGCCAGCAGCCGCGGTAATACGGAGGGTGCGAGCGTTGTCCGGAATCACTGGGCGTAAAGGGCGCGTAGGCGGTCTGGTA
+
,:FFFFFF::F:FFFFFFFF:FFFFFFFF,:FFFFF,FFFFFFF,:FFFFF:FFFFFFFFFFFFFFFFFF:FFFFFFFFFFFFFFFFFFFFFF:FFFFF,FFFFFFFFFFFFFF:FFFFFFFFFFF:FFFFFFFFFFFF:FFFFFFFFFFFFF:FFFFFFFFFFFFFFFFFF:FFF:FF:FFFFFF,F::FF,FFFFFFF:F:FFFFFFF:FFFFFF::FFFFFF:FFFFFFFF:F::FFF:FFFFFFFF
@A00920:152:HGHKKDRXX:2:2107:26567:13432 1:N:0:AGGAGTGG+AAGGAGTA
ACTCCTACGGGAGGCAGCAGTCGAGAATAATTCACAATGGGGGCAACCCTGATGGTGCAACGCCGCGTGGAGGATGACGGTCTTCGGATTGTAAACTCCTGTCATCCGGGAGTAAGACCTGGCGGTTAACAGCCGACAGGGTTGATAGTACCGGAAGAGGAAGGGACGGCTAACTTCGTGCCAGCAGCCGCGGTAATACGAAGGTCCCGAGCGTTGTTCGGACTCACTGGGCGGACAGGGAGCGTAGGCG
+
FFFFFFFFFFFFFFFFFFFFFFFFFFF:FFFFFFFFF:FFFFFFFFFFFFFF:FFFFFFFFFFFFFFFFF:FFFFFFFF:FFFFFFFFFFFFFFFFFFFFFFFFFFFFFF,FF,:FFFFFFFFFFFF:FFFFFFFFFFFFF:::FF,FF,FFFFFFFFFFFFFFFFFFFFF,FFFFFFFFF:F:FFFFFFFFFFF,FFF:F,F:FFFFF:FFFFFFFFFFFF,FFFFFFFFFFFF,:FFFFFF:FFFF,F
@A00920:152:HGHKKDRXX:2:2107:24062:13542 1:N:0:AGGAGTGG+AAGGAGTA
ACTCCTACGGGAGGCAGCAGCAAGGAATTTTCCGCAATGGGCGCAAGCCTGACGGAGCAACGCCGCGTGCGGGAGGACGCCTTTCGGGGTGTAAACCGCTGTTCGTGGGGACGAAGCACTGACGGTACCCACGGAGGAAGGCCCGGCTAACTACGTGCCAGCAGCCGCGGTAATACGTAGGGGCCGAGCGTTGTCCGGAGTTACTGGGCGTAAAGCGTGCGCAGGCGGCGCGTTCTGCCCGGCGTGAAAG
+
FFFFFFFFFF:FFFFFFFF:FF:F::FFFFFFFFFFFFFFFFFFFFFFFFFFFFFFFFFFFFFFFFFFFFFFFFFFFFFFFFFFFF:FF:FFFFF,FFFFFFFFFFFFFFFFFFFF:FFFF:FFFFFFFFFFFFFFFFFFFFFFFFFFFFFFFFFFFFFF:FFFFF:FFFFF:FFFFFFFF:FFFFFFFFFFF:FFFFF:FFFFFFFFFFFF,FFFF:FF:FFFFFFFFFFF:FFFFFFFFFF:FFFFF,
@A00920:152:HGHKKDRXX:2:2107:5972:13996 1:N:0:AGGAGTGG+AAGGAGTA
ACTCCTACGGGAGGCAGCAGTGGGGAATATTGGACAATGGGCGGAAGCCTGATCCAGCCATGCCGCGTGTGTGAAGAAGGCCTTTTGGTTGTAAAGCACTTTAAGCGAGGAGGAGGCTCCTTTAGTTAATACCTAAAGTGAGTGGACGTTACTCGCAGAATAAGCACCGGCTCACTCTGTGCCAGCAGCCGCGGTACTACAGAGGGTGCGAGCGTTAATCGGATTTACTGGGCGTAATGCGTGCGGAGGC
+
:FFFFFFFFFFFFFFFFFFFF,FFFFFF,F:FFFFFFFFFFFFFF:FFFFFFFFFFFFFFFFFFFFFFFFFFFFFFFFFFF,FF:FFF:FFF:F,FFFFFFFFFFFFFFFFFFFF:F:FF:FFFFFFF,F,F,:F::FFF,FFFF,FFF,:FFFFF:FFFF:FFF:FFFFFF:,FF:FFFF:FFFFF:FFFFFF,::FFFFF:,FFFFFF,FFF,F,:FFF:F,,FFF:FFFFFFF:,:FFFFFF,:FFF
@A00920:152:HGHKKDRXX:2:2107:4074:14685 1:N:0:AGGAGTGG+AAGGAGTA
ACTCCTACGGGAGGCAGCAGTAAGGGATCTTGCGACAATGGGCGAAAGCCTGACGCAGCAACGCCGCGTGCGGGATGACGGCCTTCGGGTTGTAAACCGCTTTTCGGGGGGAAGAGGAAGGACGGTACCCCCGGAATAAGTCTCGGCTAACTACGTGCCAGCAGCCGCGGTAAAACGTAGGAGGCGAGCGTTATCCGGATTTACTGGGTGTAAAGCGCGTGTAGGCGGTCCTGCAAGTGGCGCGTGAAAG
+
FFFFFFFFFFFFFFFFFFFFFFFFFFFFFFFFFFFFFFFFFF:FFFFFFFFFFFF:FFFF:FFFFFFFFFFFFFFFFFFFFFFFFFFFFFFFFFFFFFFFFFFFFFFFFFFFFF,F:FFFFFFFFF:FFFFFFFF:FFFFFFFFFFFFFFFFFFFFFFFFFFFFFF:FFFFFFFFFFFFFFFFFFFFFFFFFFFFF:F:FFFFFFFFFFFFFFFF::FFFFFFFFFFFFFF:FF:FFFF,::::FFFFFF
@A00920:152:HGHKKDRXX:2:2107:26476:15154 1:N:0:AGGAGTGG+AAGGAGTA
ACTCCTACGGGAGGCAGCAGTAGGGAATCTTCCGCAATGGACGAAAGTCTGACGGAGCAACGCCGCGTGAGCGATGAAGGCCTTCGGGTCGTAAAGCTCTGTTGTTAGGGAAGAACAAGTACCGGAGTAACTGCCGGTACCTTGACGGTACCTAACCAGAAAGCCACGGCTAACTACGTGCCAGCAGCCGCGGTAATACGTAGGTGGCAAGCGTTGTCCGGACTTATTGGGCGTAAAGCGCGCGCAGGCG
+
FFFFFFFFFFFFFFFFFFFFFFFFFFFFFFFFFFFFFFFFFFFFFFFFFFFFFFFFFFFFFFFFFFFFFFFFFFFFFFFFFFFFFFFFFFFFF,F:FFFFFFFFFFF:FFF:FF:FFFFFFFFFFFFFFFFF:FFF:F,FFFFFFFFFF,FFF,FFFFFFFFFFFFF::FF,FFFFFFFFF:FFFFF:FFFFF:F,FFFFFF:FFFF:F:FFFF:F:F:FFFFFFF:FFFF:FF::FFFF:FF:F:FFF:
@A00920:152:HGHKKDRXX:2:2107:11912:15358 1:N:0:AGGAGTGG+AAGGAGTA
ACTCCTACGGGAGGCAGCAGTGAGGAATATTGGTCAATGGACGAGAGTCTGAACCAGCCAAGTAGCGTGAAGGATGAAGGTCCTACGGATTGTAAACTTCTTTTATAAGGGAATAAAACCTCCCACGGGTGGGAGCTTGTATGTACCTTATGAATAAGCATCGGCTAACTCCGTGCCAGCAGCCGCGGTAATACGGAGGATGCGAGCGGTATCCGGATTGAGTGGGTTTAAAGGGAGCGCAGACGGGAGA
+
FFFFFF:FFFFFFFFFFFFFFFFFFF:F:FFFFFFFFFFFFFFFFFFFFFFFF:FFFFFFFFFFFFFFFFFFFFFFFFFFFFFFFFF:FFFFFF,FFFFFFF:FFFFF,FF:FFFFFF,FFFFF:::,FFFFFFFFFF:FFFFFFFFFFFFFFFFFF:FF:FFFFFFFFFFFFFFFFFFF,FFFFFFFFFFF:FFFFFFFFFF,,FFF,F,FFFFF,,F,:,FFFFFFF,F::FFFFFFFFFFFFFFFFF
@A00920:152:HGHKKDRXX:2:2107:25418:15452 1:N:0:AGGAGTGG+AAGGAGTA
ACTCCTACGGGAGGCAGCAGTAGGGAATCTTCCACAATGGGCGAAAGCCTGATGGAGCAACGCCGCGTGAGCGAAGAAGGTCTTCGGATCGTAAAGCTCTGTTGTAAGGGAAGAACAAGTGCAGTAGTAACTGGCTGCACCTTGACGGTACCTTACTAGAAAGCCACGGCTAACTACGTGCCAGCAGCCGCGGTAATACGTAGGTGGCAAGCGTTGTCCGGAATTCTTGGGCGTAAAGGGAGCGTAGGCG
+
FFFFFFFFFF:FFFFFFFFFFFFFFFFFFFFFFFFFFFFFFFFFFFFFFFFFFFFF:FFF,FFFFFFFFFFFFFFF:FFFFFFFF:FFFFF:FFFFFFFFFFFF::,FFFFFFFF,FFFFFFFF::FFFF:FFFFFFFFFFFFFF:FFFFFFFFFFFFFF:,FFFFF::F::FF:FFFFFFFFF,FFFFFFF:FF,FFFF:FFFFFFF:,FFF:F:FFFFFF:FF,F::,FFFFFFFFFFFFFFF,:FFF
@A00920:152:HGHKKDRXX:2:2107:9769:15749 1:N:0:AGGAGTGG+AAGGAGTA
ACTCCTACGGGAGGCAGCAGTGGGGAATATTGCGCAATGGGCGAAAGCCTGACGCAGCGACGCCGCGTGTGGGATGACGGCCTTCGGGTTGTAAACCACTGTCGGGAGGGACGAATGCGCCGCAAGGCGAGTGACGGTACCTCCAAAGGAAGCACCGGCTAACTCCGTGCCAGCAGCCGCGGTAATACGGAGGGTGCGAGCGTTGTCCGGAATCACTGGGCGTAAAGGGCGCGTAGGCGGCCTGATAAGT
+
FFFFFFFF:FFFFFFFFF,F,FFFFFFFFFFFFFFFFFFFFFFFFFFFFFFFFFFFFFFFFFFFFFF:FFFFF,FFFF:FFFFFFFFFFFFFFFFFFFFFFFFFFFFFFFFFFFFFFFFFFFFF:FFFFFFFFFFFFFFFFFFFFF:FFF:FF:FFFFFF:FFFFFFF:FFFFFFFFFFFFFF:FFF:FFFFFFFF:FF:FF,F:FF:FFF:F:F:FFFFFFF,::FFF:FFFF,FFFFFFFFFFFFFFF
@A00920:152:HGHKKDRXX:2:2107:23746:16313 1:N:0:AGGAGTGG+AAGGAGTA
ACTCCTACGGGAGGCAGCAGTGGGGAATATTGCACAATGGGCGGAAGCCTGATGCAGCGACGCCGCGTGAGGGATGACGGCCTTCGGGTTGTAAACCACTGTCGCGAGGGACGAAGCTCTGACGGTACCTCGAAAGGAAGCACCGGCTAACTCTGTGCCAGCAGCCGCGGTAAGACAGAGGGTGCAAACGTTGTTCGGAATTACTGGGCGTAAAGCGAGTGTAGGCGGTCTGTAAAGTCAGGTGTGAAAG
+
FFFFFFFFFFFFFFFFFFFFFFFFFFFFFFFFFFFFFFFFFFFFFFFFFFFFFFFFFFF:FFFFFFFFFFFFFFFFFFFFFFFFFFFFFFFFFFFFF:FFFFFFFFFFF:,FFFFFFFFFFFFFFFFFFFFFFF:FFF:FFFFFFFFFFFFFF:FFFFFFFFFFFFFFFFFFFFFFFFFFFFFFFFFFFFFFFFF:FFF:FFFFFF:FFFFFFFFFFF:F:FF:FFFFF:F:F,F:FFFF:FFFFFFFFF
@A00920:152:HGHKKDRXX:2:2107:12581:16642 1:N:0:AGGAGTGG+AAGGAGTA
ACTCCTACGGGAGGCAGCAGTGGGGAATATTGGACAATGGGCGAAAGCCTGATCCAGCCATGCCGCGTGAGTGATGAAGGCCTTAGGGTTGTAAAGCTCTTTTACCAGGGATGATAATGACAGTACCTGGAGAATAAGCTCCGGCTAACTCCGTGCCAGCAGCCGCGGTAATACGTAGGGAGCTAGCGTTGTTCGGAGTTACTGGTCGTAAAGCTCGCGCAGGCGGCGCGTCAAGTCTGACGTGAAAGCC
+
FFFFFFFFFFFFFFFFFFFFFFFFFFFFFFF,FFFFFFFFFFFFFFFFFFFF:FFFFF:FF,FFFFFFFFFFFFFFFF:FFFF:FFF:FFFFFFFFFFFFFFFFFFFF:FFFFFF:FFFF:FF:F:F::FF:FFFFF::,FFF,FFFFF:FF,F:FFF:F,F:FFF::,F:F:FF,F:F,FF:F:FF,F:F,,,F::F:FF,::,,FF:FF,:F,FFF,::F,FFFFFF:F:::F:F:FFF,:FFFF::,
@A00920:152:HGHKKDRXX:2:2107:17210:17801 1:N:0:AGGAGTGG+AAGGAGTA
ACTCCTACGGGAGGCAGCAATTAGGAATCGTGCGCAATGGACGCAAGTCTGACGCCGCGACGTCGCGTGGAGGAAGAAGGTCTTCGGATCGTAAACTCCTTTTATCGGGGAACAAGTTCTGAGTGTACCCGACGAATAAGTGCCTGCAAACCACGTGCCAGAAGCATCGGTAATACGTGGGGCACAAGCGTTATCCGGATTAACTGGGCGTAAAGAGACGCGTAGGCGTCTTCTCAAGACACCTCTTAAA
+
FFFFFFFFFFFFFFFFFFFFFFFFFFFFFFFFFFFFFFFFFFFFF,FFFFFFFFFFFFFFFFFFFFFFF:F:FFFFFFFFFFFFFFFFFFFFFFF:F:FFF:FFFFFF:FFFFFFF:FFFF:FFF:FFF:FFFF::FFFFFFFF,FFF:FF:F:FFF,FFFFFF:F,FF,FFFFFFFFFFFFFFFFF,FF,FFFF,FF:FFFFF:,FFFFFFFFF:FFFFFFFF:,FFFFF,F::FF,,F:FF:,FFF:F
@A00920:152:HGHKKDRXX:2:2107:4942:18474 1:N:0:AGGAGTGG+AAGGAGTA
ACTCCTACGGGAGGCAGCAGTGGGGAATATTGGACAATGGGCGAAAGCCTGATCCAGCCATGCCGCGTGAGTGATGAAGGCCTTAGGGTTGTAAAGCTCTTTCAGTAGGGAAGATAATGACGGTACCTACAGAAGAAGCCCCGGCTAACTTCGTGCCAGCAGCCGCGGTAATACGAAGGGGGCTAGCGTTGTTCGGATTTACTGGGCGTAAAGCGCACGTAGGCGGATCGTTAAGTCGGGGGTGAAATCC
+
FFFFFFFFFFFFFFFFFFFFFFFFFFFF,FFFFFFFFFFFFFFFFFFFFFFFFFFFFFFFFFFFFFFFFFFFFFFFFFFFFFF:FFFFF:FFFFFFFFFFFFFFFF:FFFFFFFFFFF:FFFFFFFFFFFFF:FFFFF,FFFFFFFFFFF,FFFFFFFFFFFFFFFFFFFFFFFF:FF:FFFFFFFF,:FFFFFFFF:FFFFFFFFFF::,FFFFFF:FFFFFFF:,,,,FFFFFFF,F,FF:FFFF:F,
@A00920:152:HGHKKDRXX:2:2107:4960:18850 1:N:0:AGGAGTGG+AAGGAGTA
ACTCCTACGGGAGGCAGCAGTTAGGAATTTTGCGCAATGGGCGAAAGCCTGACGCAGCAACGCCGCGTGAGTGATGAAGGCCTTCGGGTTGTAAAGCTCTTTTAGTTGGGAAAAACACAATGATGGTACCAACAGAAAAAGCACCGGCTAACTCTGTGCCAGCAGCCGCGGTAATACAGAGGGTGCAAGCGTTATTCGGAATTATTGGGCATAAAGCGCATGTAGGTGGTTTAGTAAGTCTGATGTGAAA
+
FFFFFFFFFFFFFFFFFFFFFFFFFFFFFFFFFFFFFFFFFFFFFFFFFFFFFFFFFF:FFFFFFFF:FFFFFFFFFFFFFFFFFFFFFFFFFFFFFFFFFFFF:FFFFFFFF:FFFFFFFFFFFFFFFFFFFFFFFFFFFFFFFFFFF:FFFFFFFFFFFFFFFFFFFFFFFFF:FFFFFFFFFFFFFFFFFFFFFFFF,FFFFFFFFFFF:FFFFFFFFFFFFFFFFFFFF:FF:FFFFFFFFFF:FF
@A00920:152:HGHKKDRXX:2:2107:22742:19304 1:N:0:AGGAGTGG+AAGGAGTA
ACTCCTACGGGAGGCAGCAGTGGGGAATATTGGACAATGGGCGGAAGCCTGATCCAGCAACGCCGCGTGAGGGATGACGGCCTTCGGGTTGTAAACCTCTTTCGCCTGTGACGAAGCGCAAGTGACGGTAACAGGTAAAGAAGCACCGGCCAACTACGTGCCAGCAGCCGCGGTAATACGTAGGGTGCGAGCGTTGTCCGGAGTTACTGGGCGTAAAGCGCGCGCAGGCGGTTTCGTACGTCGGGTGTGA
+
FFFFFFF:FFFFFFFFFFFFFFFFFFFFFFFFFFFFFFFFFFFFFFFFFFFF,F:FFFFFFFFFFFFFF:FFFFFFFFFFFFFFFFFFFFFFFFFFFFFF:FFFFFFFFF:FFFFFFFFFFFFFFFFFFFFF:FF:FFFFFFFFFFFFFFFFFFFFFFFFFFFFFFFFFFFFFF:FFFFF:FFFF:FFFFFFFFF:FFFFFFFFFFFF:FFFFF:FFFFFFFFF,FFFFFFFFFFFFFFFFFF,:FF:FF
@A00920:152:HGHKKDRXX:2:2107:12635:19930 1:N:0:AGGAGTGG+AAGGAGTA
ACTCCTACGGGAGGCAGCAGTTAGGAATTTTGGGCAATGGGCGAAAGCCTGACCCAGCAACGCCGCGTGGGTGATGAAGGCCCTCGGGTCGTAAAGCCCTTTTCCCAGGGAAGATGATGACGGTACCTGGGGAATCAGCCCCGGCTAACTACGTGCCAGCAGCCGCGGTAATACGTAGGGGGCAAGCGTTGTCCGGAGTTATTGGGCGTAAAGCGCGGGCCGGCGGTGGTCCAAGTCGGACGTGAAAGCT
+
FFFFFFFFFFFFFFFFFFFFFFFFFFF:FFFFFFFFFFFFFFFFFFFFFFFFFFFFFFFFFFFFFFFFFFFFFFFFFFFFFFFFFFFFFFFFFFFFFFFFFFFFFFFFFF::FFFFFFFFFFFFFFFFFFFFFFFFFFFFFFFFFFFFFFFFFFFFFFFFFFFFFFFFFF,:FFFFFFFFFFFF:FFFFFFFFFFFF,FFFFFFFFFFFFFFFFFFFFFF,FFFFFF:FFFFF,FFFFFFFFFF:FFFFF
@A00920:152:HGHKKDRXX:2:2107:13964:20541 1:N:0:AGGAGTGG+AAGGAGTA
ACTCCTACGGGAGGCAGCAGTGGGGAATATTGGACAATGGGCGCAAGCCTGATCCAGCAACGCCGCGTGAGGGATGACGGCCTTCGGGTTGTAAACCTCTTTCAGCAGGGACGAAGCGAAAGTGACGGTACCTGCAGAAGAAGGACCGGCCAACTACGTGCCAGCAGCCGCGGTAATACGTAGGGTCCGAGCGTTGTCCGGAATTCTTGGGCGTCAAGGGCTCGTAGGCGGTCCGTCACGTCGGGAGTGA
+
FFFFFFFF:FFFFFFFFFFFFFFFFFFFFFFFFFFFFFFFFFFFFFFFFFFFFFFFFFFFFFFFFFFFFFFFFFFFFFFFFFFFFFFFFFFF:FFFFFFFFFFFFFFFFFFFFFFFFFFFFFFFFFFFFFFFFFF:FFFFFFFFFFFFFFF:FFFFFFFFFFFFFFFFFFFFFFFFFFFFF,FFFFFFF,FFF,FFFFFFFF:FFFF:FFFFFF,:FFFFFFFFFFFFFFF:FFF,FFFFFF:FF:FFFF
@A00920:152:HGHKKDRXX:2:2107:32750:20666 1:N:0:AGGAGTGG+AAGGAGTA
ACTCCTACGGGAGGCAGCAGTGGGGAATATTGGACAATGGGGGCAACCCTGATCCATCAATGCCGCGTGTGTGAAGAAGGCCTTCGGGTTGTAAAGCACTTTTGGCAGGGAGGAATGCGTGGAGTTTAAGAGACACCACTATTGACTGTACCTGCAGAATAAGCACCGGATAACTCTGTGCCAGCAGCCGCGTTAATACAGAGGGTGCAAGCGTTAATCGGAGTTACTGGGCGTAAAGGGCGCGTAGGAG
+
:FF,:F:FFF:FF:FFFFFFFFF:FF:F::F:,FF:FFF:FFFF:F,::FFFFF::,FFFFF,FFFFFF:FFFFFFFFF:FF,FF,FFFFFF:FFF,F,FFFFFFFFFFFFFFFF,FFFFFFFFFFFFFFFFF,FFF:F,FFFFF,FFFF,:FF,FFFFF::FFF:,,F,FFF,FFFFFF,F:FFFF,,FFF:FFFF:FFF:FFFF:FFFFF,:F:::F,FF:FF:,FF,,F,FFF,F,FF,FFFFFF,F
@A00920:152:HGHKKDRXX:2:2107:4472:21699 1:N:0:AGGAGTGG+AAGGAGTA
ACTCCTACGGGAGGCAGCAGTGGGGAATATTGGACAATGGGGGCAACCCTGATCCAGCCATGCCGCGTGTGTGAAGAAGGCCTTCGGGTTGTAAAGCACTTTAAGTAGGGAAAAAGGCTCGCTGGCTAATATCCAGCGGGATTGATACTACCTACAGACTAAGCACCGGCTAACTCTGTGCCAGCAGCCGCGCTAATACAGAGGGTGCAAGCGTTAATCGGAATTACTGGGCGTAAAGCGCGCGTAGGCG
+
FFFFFFFFFFFFFFFFFFFFFF:FFFFFFFFFFFFFFFFFFFFF,FFFFFFF,FFFFFFF:FFFFFFFF,FFFFFFFFFFFF,,::F,,F,,:FF,F::,FFFFFFFFFFFF:,,FFFFF,F,:FFFFFF,FFFF:FFFFF,F,FF,F:FFFFF:F:F,FF,FF,F,F,FFFF,FFFFFFF::FFFFF:,F:,,,FF::FF::F:F,FFFF,,,::FFFF:FF:FFFFF,,,FFFFFFF,,FF,:FFF:F
@A00920:152:HGHKKDRXX:2:2107:19479:21762 1:N:0:AGGAGTGG+AAGGAGTA
ACTCCTACGGGAGGCAGCAGTGGGGAATCTTGCGCAATGGGCGAAAGCCTGACGCAGCAACGCCGCGTGCGGGATGAAGGCCTTCGGGTTGTAAACCGCTTTCAGTGGGGACGAAAACAGACGGTACCCACAGAAGAAGCTCCGGCCAACTACGTGCCAGCAGCCGCGGTAAGACGTAGGGGGCGAGCGTTGTCCGGAATCATTGGGCGTAAAGGGCTCCTAGGCGGTTCAGTAAGTCGACTGTGACAAT
+
FFFF:FFFFFFFFFFFFFFFFFFFFFFFFFFFFFFF:FFFFFFFFFFFFFFFFF:FFFF,:FFFFFFFFFFFFFFFFFFFFFFFFFFFFFFFFFFFFFFFFFFFFFFFFFF:FFFFFFFFFFFFF:FFFFFFFF:FFFFFFF:FFFFF:FFFFFFFFFFF:,FFFFFFFFF,FFFFFF:FFF:FFFFFFFFF:FFFFF,F:FFFFFFF:,FFFFFFFFFFFFFFFFF,F:FFF::FFFFF:FFF:::FFF
@A00920:152:HGHKKDRXX:2:2107:20998:22013 1:N:0:AGGAGTGG+AAGGAGTA
ACTCCTACGGGAGGCAGCAGTGGGGAATATTGGACAATGGGCGCAAGCCTGATCCAGCAACGCCGCGTGGAGGACGAAGGTCTTCGGATCGTAAACTCCTGTCAGACGGGACGAAGGGACCGGGGTGAACAATCCCGGTTCTTGACGGTACCGTCAGAGGAAGCCCCGGCTAACTCCGTGCCAGCAGCCGCGGTAATACGGAGGGGGCGAGCGTTCTTCGGAATTATTGGGCGTAAAGGGCGCGTAGGCG
+
FFFFFFFFFFFFFFFFFFFFFFFFFFFFFFFFFFFFFFFFFFFF:FFFFFFFFFF:FFFFFFFFFFFFFFFFFFFFFFFFFFFFFFFFFFFFFF,FFFFFFFFFFFFFFFFFFFFFFF:FFFF:FFFF:FFFFFFFFFFF:::FFF::FFFFF,FFFFFF:F:FFFFFFFFFFFFFFFFFFF,FFFFFFFFFFF:FFFFFF:FFFFFFF,FFFFFFFFFFFF:FFFFFFFFFFFFF::FFFFFFFFFFFF
@A00920:152:HGHKKDRXX:2:2107:12554:22106 1:N:0:AGGAGTGG+AAGGAGTA
ACTCCTACGGGAGGCAGCAGTAGGGAATATTGGTCAATGGATGCAAGTCTGAACCAGCCATGCCGCGTGCAGGAAGAAGGCCTTCTGGGTTGTAAACTGCTTTTGCCGGGGGATAAAATTCCCATGCGTGGGACATTGAAGGTACCCGGTGAATAAGCCACGGCTAACTACGTGCCAGCAGCCGCGGTACTACGTAGGTGGCAAGCGTTGTCCGGATTTATTGGGTTTAAAGGGTGCGTAGGCGGCGTAG
+
:FFFFFF:FF,FFF:F::FFFFFFFFF:F,F::F,FFFFFFF,FFFF,:F:FFFFFFFFFFFFFFFF,FFFFFF,FFFF:FF:,:FFFFFFFFF::FFFFFFFFF,FF,F,FFFFF:FFFF:FFFFF:FFFFFF,,FF:FF:,FFFFFFFF,F:FFFF:FFFFFF:F,FFFFFFFFF:F::FFF:FFFF,F::FF,FFFFFFF:F:F::FF::FFF:F,F,FFFFF,F,F,FF:FF::F,FFFFF,,FF,
@A00920:152:HGHKKDRXX:2:2107:5104:22200 1:N:0:AGGAGTGG+AAGGAGTA
ACTCCTACGGGAGGCAGCAGTCGGGAATTTTGCGCAATGGGCGAAAGCCTGACGCAGCAACGCCGCGTGAGGGATGAAGGCCTTCGGGTTGTAAACCTCTTTTCTCAGGGAAGATGATGACGGTACCTGAGGAATAAGCCACGGCTAACTACGTGCCAGCAGCCGCGGTAATACGTAGGTGGCGAGCGTTGTCCGGATTTACTGGGCGTAAAGAGCGCGCAGGCGGGCGATCAAGTCGAGAGTGAAAGCC
+
FF:FF:FFFFFFFFFFFFFFFFFFFFFFF:FFFFFFFFFFFFFFFFFFFFFFFFFFFFF,FFFFFFFFF,FFFFFFF:FFFFFFFFFFFFFFFFFFFFFFFF,F:FFFFFFFFFFF,FFFFF,FFFFF:FFFFF:FF,FFFFFF::FF,FFF,,,FFFFF:,FF:FFFF,FFFF::FF,:FF::,FFFF,F,FFF,F:FFFFFFFFFFFF,:FFFFF:FF:,F,,,,FF,FFF,,FFFFF,FFFFFFFFF
@A00920:152:HGHKKDRXX:2:2107:12527:22373 1:N:0:AGGAGTGG+AAGGAGTA
ACTCCTACGGGAGGCAGCAGTAGGGAATCTTCCACAATGGACGAAAGTCTGATGGAGCAATGCCGCGTGAGCGAAGAAGGTTTTCGGATCGTAAAGCTCTGTTGTAAGGGAAGAACACGTACGGGAGTAACTGCCCGTACCTTGACGGTACCTTATTAGAAAGCCACGGCTAACTACGTGCCAGCAGCCGCGGTAATACGTAGGTGGCAAGCGTAGTCCGGACTTATTGGGCGTAAAGCGCGCGCAGGCG
+
::FF:FF::FFFFFFFFFFFFFFFFFFFFFFFFFFFFFFFFFF:FFFFFFFFF:FFFFFFFFFFFFFFFFFFFFFFFFFFFFF:FFFFFFFFFFFFFFFFFF::FFFF:FF,FF,FFF:FFF:FF:FFF::FFFFFF::FFFFFFF:FF,FFF:FF:F,FFFFFFFFF,FF::FFFF,,FFFFFFFFFF:F:FFF,FFFFFFFFF:,FF,FFFF,FFFFFFF,FFFFFFFFFFFF,FFFF:FFFFFFFFF
@A00920:152:HGHKKDRXX:2:2107:8693:24032 1:N:0:AGGAGTGG+AAGGAGTA
ACTCCTACGGGAGGCAGCAGTGGGGAATCTTGCGCAATGGCCGAAAGGCTGACGCAGCGACGCCGCGTGGGGGATGAAGGCCTTCGGGTTGTAAACCCCTGTTGCCCGGGACGAACAACACCATTCGTGGTGTCTGACGGTACCGGGTGAGGAAGCACCGGCTAACTCTGTGCCAGCAGCCGCGGTAATACAGAGGGTGCGAGCGTTGTCCGGAATCACTGGGCGTAATGGGCGCGTAGGCGGTCTGCTC
+
FFFFFFFFFFFFFFFFFFFFFFFFFFFFFFFFFFFFFFFFFFFFFFFFFFFFFFF:FFFFFFFFFFFFFFFFFFFFFFFFFFFFFFFFFFFFFFFFFFFFFFFFFFFFFFFFFFFF:FFFFFFFFFFFFFFFFFFFFFFFFF:FFFFFFFFFF,FFFFFFFFFFFFFFFFFFFFFFFFFFFFFFFFFFFFF,FFFFFFFFFFFFFFFFF:FFFF:FFF:FFFFFF:,F,FFFFFFFFF:FFFFFFFFFF,
@A00920:152:HGHKKDRXX:2:2107:26747:25676 1:N:0:AGGAGTGG+AAGGAGTA
ACTCCTACGGGAGGCAGCAGTGGGGAATTGTTCGCAATGGGCGAAAGCCTGACGACGCAACGCCGCGTGGAGGATGAAGAATTTCGGTTCGTAAACTCCTGTCGAGCGGGACGAAAGATGCGCGGGTTAATACCCCGCGCAAGTGACGGTACCGCTAAAGGAAGCCCCGGCTAACTCCGTGCCAGCAGCCGCGGTAATACGGGGGGGGCAAGCGTTACTCGGAATTACTGGGCGTAAAGCGTGCGTAGGT
+
FFFFFFFFFFFFFFFFFFFFFFFFFFFFFFFFFFFFFFFFFFFFFFFFFFFFFFFFFFFFFFFFFFFFFFFFFFFFFFFFFFFFFFFFFFFFFFFFFFFFFFFFFFFFFFFFFF:FF:FFFFFFFFFFFFFFFFFFFFFFFFFFFFFFFFFFFFFF:,:FFFFF:FFFFFFFFFFFFFFFFFFFFFFF:FFFFFF:FFFFFFFFFFFFFFFFFFFFFFF:FFFFFFFFFFFFFFFFFFF:FFFFFFFFFF
@A00920:152:HGHKKDRXX:2:2107:4707:25927 1:N:0:AGGAGTGG+AAGGAGTA
ACTCCTACGGGAGGCAGCAGTGGGGAATCTTCCGCAATGGGCGAAAGCCTGACGGAGCAACGCCGCGTGGGGGACGAAGGCCTTCGGGTCGTAAACCCCTGTCATGGGGAAAGAAGGGCCTCGGGGTGAACAGCCTCGGGGCTTGACGGTACCCCAAGAGGAAGCCACGGCCAACTCCGTGCCAGCAGCCGCGGTAATACGGAGGTGGCAAGCGTTGTTCGGAATTACTGGGCGTAAAGGGCGCGTAGGC
+
FFFFFFFFFFFFFFFFFFFFFFFFFFFFFFFF:FFFFFFFFFFFFFFFFFF:FFFFFFFFFFFFF:FFFF:FFFFF,FFF:FFFFFFF:FFFFFFF:FFF:FFFFFFFFF,FFFFFF:FFFFFFFFFFFFFF:FFFFFFFF,FFFFFFFF:FFFFFFF:FFFFF:FFFFF:FFFFFFFF,FFF:FFFFFF:FFFFFFFFFFFFFF:F:FF:FFFF,FF,FFFF:FFFFFFFFF:F,FFFFFFFFFF,FFF
@A00920:152:HGHKKDRXX:2:2107:24361:26584 1:N:0:AGGAGTGG+AAGGAGTA
ACTCCTACGGGAGGCAGCAGTGGGGAATATTGCACAATGGGCGGAAGCCTGATGCAGCGACGCCGCGTGAGGGATGACGGCCTTCGGGTTGTAAACCTCTTTCAGCAGGGACGAAGCGCAAGTGACGTTACCTGCAGAATAAGCGCCGGCCAACTACGTGCCAGCAGCCGCGGTAAGACGGAGGGCGCGAGCGTTGTCCGGATTTATTGTGCGTAAAGAGCTCGTAGGCGGCTTGTCGCGTCGACTGTGA
+
:F,F,FF:,:FFFF,FF:FFFFFFFFFFF,:FFFFFFFFFF:FFFFFF,:::FF:FF,FFF:FF:FF,FFFFFFF::FFFFFF:,FF:FFFFFF,FFFFF,FFFFFFF,F::FF::FFFFFF::FFF,,FFFFF:FFFF,:::FFFFF,,F:FFFFF,FFFFFFFFFFFFFF:,FF:F:,,FFFFFFFF,F::::F,,FF::,FFF,FF,FFF:,,F:F,:FF:FF::F:FF:,FFFFFFFFFFF:,FF,
@A00920:152:HGHKKDRXX:2:2107:30373:26788 1:N:0:AGGAGTGG+AAGGAGTA
ACTCCTACGGGAGGCAGCAGTGGGGAATATTGCGCAATGGGGGAAACCCTGACGCAGCAACGCCGCGTGAAGGATGAAGGTTTTCGGATTGTAAACTTCTTTGATGAGGGACGAATCATGACGGTACCTCAAAAACAAGCCACGGCTAACTACGTGCCAGCAGCCGCGGTAATACGTAGGTGGCGAGCGTTGTCCGGAATTACTGGGTGTAAAGGGCGTGTAGGCGGGGACACACGTCAGATGTGAAATC
+
FFFFFFF,,:FFFFFFFF::FFFFFFFFFFFFFFFFFFFFFFFFFFFFFFF,FFF:FFF:FFFFFFF::FFF:FFFFF:FF:F:FFFFFFFFFFFFFFFFFFFFFFFF:FFFF:FFFFFFFFFFFF:F:F,FFFFF:FFFF:FFFFFFFFFFFFFFFFFFFFFF:FFFF,F,FF:FFFFFFFFFFFFFFFFFFF:FFFFFFFFFFF:FFF:FFFFFFF:FF,FFFFFFF:FFFF,F:F:FFF:F:,FFF:
@A00920:152:HGHKKDRXX:2:2107:28013:26866 1:N:0:AGGAGTGG+AAGGAGTA
ACTCCTACGGGAGGCAGCAGTGGGGAATTGTTCGCAATGGGCGCAAGCCTGACGACGCAACGCCGCGTGGAGGATGAAGGTCTTCGGATTGTAAACTCCTGTTGCCCGGGACGAATGGCTCCAACCTAATACGTTGGAGTGTGACGGTACCGGGTGAGGAAGCCCCGGCTAACTCTGTGCCAGCAGCCGCGGTAAGACAGAGGGTGCAAACGTTGTTCGGAATGACTGGGCGTAAAGCGCGTGTAGGCGG
+
FFF:FFFFFFFFFFFFFFFFFFFFFFFFFF:FFFFFFFFFFFFFFFFFFFFFFFFFFF:FFFFFFFFFFF:FFFFFFFFFFFFFFFFFFFF:FFFFFFFFFFF:FFFFFFFFFF:FFFFFFFFFFFFFFFFFFFFFFFFFFFFFFFFFFFFFFFFFFFFFFFFFFFF:FF:FFFFFFFFFFFFFFFF:FFFFFFFFFFFFFFFFFFFFFFFFFFFFFFFFF,FFFFFFFFFFFFF,FFFFF:FFFFFFFF
@A00920:152:HGHKKDRXX:2:2107:28673:26976 1:N:0:AGGAGTGG+AAGGAGTA
ACTCCTACGGGAGGCAGCAGTGGGGAATATTGGACAATGGGCGCAAGCCTGATCCAGCAATGCCGCGTGGGTGAAGAAGGTCTTCGGATTGTAAAGCCCTTTCGGCGGGGACGATGATGACGGTACCCGCAGAAGAAGCCCCGGCTAACTTCGTGCCAGCAGCCGCGGTAATACGAAGGGGGCTAGCGTTGCTCGGAATCACTGGGCGTAAAGCGCACGTAGGCGGATCGTTAAGTCGGGGGTGAAAGCC
+
FF,,FFFF:FFF,FFFFFFF:F:FFFFFFFF:FF,FFF::FFFFFFF:F,FFF,:FFFFFFFFF,FFFF:FFFFFF:FFFFFF::FFFFFFFFFF,FFF,:FFFF,FFF:FFFFFFFFF:FFFFFFFFFF,FFF,FF,FFFFFFFFFFFFFF,FFFFFFFFF:F:FFFFFF:FFFF:F,FF,FF:FF:F:,F:FFFF,FFFFFFFFFF,FFFFFFFFFFFF::FFFFFFF,FFF:FFF,:FFFF:FF,FF
@A00920:152:HGHKKDRXX:2:2107:17002:27336 1:N:0:AGGAGTGG+AAGGAGTA
ACTCCTACGGGAGGCAGCAGTAAGGGATCTTGCGACAATGGGCGAAAGCCTGACGCAGCAACGCCGCGTGCGGGATGACGGCCTTCGGGTTGTACACCGCTTTTCGGGGGGAAGAGGAAGGACGGTACCCCCGGAAGAAGTCTCGGCTAACTACGTGCCAGCAGCCGCGGTAAAACGTAGGAGGCGAGCGTTATCCGGATTTACTGGGTGTAAAGCGCGTGTAGGCGGTCCTGCAAGTGGCGCGTGAAAG
+
FFFFFFFFFFFFFFFFFFFFFFFFFFFFFFFFFF:FF:FFFFFFFFFFFFFFFFFFFFFFFFFFFFFFFFFFFFFFFFFFFFFFFFFFFFFFFF,FFFFFF:FFFFFFFFFFFF,FFFFFFFFFFF:FFFFFFFFFFFFFFFFFFFFFFFFFFFF:FFFFFFFFFFFFFFFFFFFFFFFFF:FFFF:FFFFFFF:FFF:F:FFFFFFF,FFFFF:FFF:FFFFFFFFFF:F:FFF:FFFFFFFFF:FFFF
@A00920:152:HGHKKDRXX:2:2107:22390:29778 1:N:0:AGGAGTGG+AAGGAGTA
ACTCCTACGGGAGGCAGCAGTGAGGAATATTGGTCAATGGGCGGGAGCCTGAACCAGCCAAGTCGCGTGAGGGAAGACGGTCCTATGGATTGTAAACCTCTTTTGTCGGGGAGCAAAGGGGTCCACGTGTGGATCACTCGAGAGTACCCGAAGAAAAAGCATCGGCTAACTCCGTGCCAGCAGCCGCGGTAATACGGAGGATGCGAGCGTTATCCGGATTTATTGGGTTTAAAGGGTGCGTAGGCGGGCT
+
FFFFFFFFFFFFFFFFFFFFFFFFFFFFFFFFFFFFFFFFFFFFFFFFFFF,FFFFFFFFFFFFFFFFFFFFFFFFFFFFFFFFFFFFFFFFFF,FFFFFF:FFFFFFFFFFFFFFFFFFFFFFFFFFFFFFFFFFFFFFFFFF:FFFFFFFFFFFFFFFFFFFFFFFFF:FFFFFFF:FFFFFFFFFFFFFFFFFFFFF,FFFFFFFFFF,FFFFFFF:FFFFFFFFFFF:F:FFFFFFFFFFFFFF:F
@A00920:152:HGHKKDRXX:2:2107:3631:30232 1:N:0:AGGAGTGG+AAGGAGTA
ACTCCTACGGGAGGCAGCAGTGGGGAATATTGGACAATGGGCGAAAGCCTGAACCAGCAATGCCGCGTGAGTGAGGAAGGCCCTAGGGTAGTAAAGCTCTTTTACCCGGGAAGATAATGACAGTACCGGGAGAAAAAGCCCCGGCTAACTCCGTGCCAGCCGCCGCGGTAATACGGAGGGGGCTCGCGGTGTTCGGATGTATGGGGCGTAAAGCGCGCGTAGGGGGGTAGCGCAGTCGGAGGTGAAAACA
+
FFFFFF:FF:FFF:FFFFFF:F,::FF:FFFF,FFFF:FFFFFFFFFFFFFF,F:FFF,F,FFFFFF,F,F,FF,FFFFFFF::::FF,,:FFFFFF,FFF:F,FFF:,,F,F:FFF,F,:,F::,FFF:FF,,,:FF:,FF:FF:FFFF,FFFFFFFF:,F:F::FF,FFFFF,F:,FFFFF,,,F,FF:,:FFF,,:FF:,,F::F,,,FF,,FF,F::FF,:F,F,,F,,F,F,,F,F::,,F,,F,
@A00920:152:HGHKKDRXX:2:2107:25391:30530 1:N:0:AGGAGTGG+AAGGAGTA
ACTCCTACGGGAGGCAGCAGTGGGGAATATTGGGCAATGGGCGCAAGCCTGACCCAGCGACGCCGCGTGAGGGATGACGCTTCTCGGAGTGTAAACCGCTGTCAGAGGGGACGAAAGGCCCGGGAGGGAATACTGCCCGGGATAGAAGGTACCATCAAATGAAGCGCCGGCTAACTCCGTGCCAGCAGCCGCGGTACTACGGAGGTCGCAAGCGTAGTTCGGAATCACTGGGCGTAAAGCGCGCGAAGGA
+
FFFF::F::F:FFFFFF:FF,FF:FF,FF:FFFFFFF:F:FFFFFFFFF:FFFF::FFFFF:FFFFF:F,FF:FFFFF:F,FFFFFFFFFFF:FFF,FFFFFF,FFFF:F:FFFF,F,:FFF,,F:FFF:FF:,:FFF,FFF,,F::FF:::F,F:F:F,:F:,FF,:F,FF,,,F:FFFFF,FF,FFF,F,FFFF,FFFF,F,F,FFFFFFF,F,,:FF,F,,F,FFF,F,F,FF,F::,::F,FF::F
@A00920:152:HGHKKDRXX:2:2107:13214:30765 1:N:0:AGGAGTGG+AAGGAGTA
ACTCCTACGGGAGGCAGCAGTGGGGAATTTTGGACAATGGGCGCAAGCCTGATCCAGCCATGCCGCGTGTGTGAAGAAGGCCTTCGGGTTGTAAAGCACTTTCGGACGGAACGAAATCGCGCGGGCGAATATCCCGCGTGGATGACGGTCCCGTAAGAAGAAGCACCGGCTAACTACGTGCCAGCAGCCGCGGTAATACGTAGGGTGCGAGCGTTAATCGGAATTACTGGGCGTACAGTGTGCGCAGGCG
+
FFFFFFFFFFFFFFFFFFFFFFFFFFFFFFFFFFFFFFFFFFFFFFFFFFFFFFFFFFFFFFFFFFFFFFFFFF,F:FFFFFFFFFFF:FFFFFFFFFFFFFFFFFFFFF:FFF,FFFFFFFFFFFFFF,FFFFFFFF,FFF:F:FFFF:F:FFFFFFFFFFFFFFFFFFF:FFFFFFFFF:FFF:F:FFFFF,FFFFFFFFFF:FFFF:FFFF,F:F:FFF:FFFFFFFFFF:::FFF:F:FFF,,FFF
@A00920:152:HGHKKDRXX:2:2107:14018:30843 1:N:0:AGGAGTGG+AAGGAGTA
ACTCCTACGGGAGGCAGCAGTCGGGAATTTTGCCCAATGGACGAAAGTCTGAGGCAGCAACTCCGCGTGAGGGACGAAGGCTCTCGGGTCGTAAACCCCTTTTGCGAGGGAAGAAGATCTGACGGTACCTCGCGAATAAGCCACGGCTAACTACGTGCCAGCAGCCGCGGTACTACGTAGGGTGCGAGCGTTAATCGGAATTACTGGGCGTAAAGCGTGCGCAGGCGGTTTTGTAAGCCAGATGTGAAAG
+
F:::FFFFFFFFFFFFFFFFFFFFFFFFFF:FFFFFFFFFF:FFF,FFF,FFFFFFFF,FFF:FF:F:FFFFFFFF:FFFFFFF,FF:FFF:FFFFFFF,FFFFFFFFFFF,F,FFF:F:FFFFFF,FFFFFFFFFFFFFFFFFFFFF,FFFFFFFFFFFFFFFFF:FFFF:,FFFFFFFFFFFFF:FFFFF:F:FFFFFFF:FFFFFFFFFFFFFFFFFFFFFFFFFF,FF:F,FFFF:FF,FFF:F:F
@A00920:152:HGHKKDRXX:2:2107:1362:31219 1:N:0:AGGAGTGG+AAGGAGTA
ACTCCTACGGGAGGCAGCAGCAAGGAATTTTCCACAATGGGCGCAAGCCTGATGGAGCAACGCCGCGTGGGGGATGACGCTTTTCGGAGTGTAAACCCCTTTTCGAGAGGACGAAGCAAATGACGGTACTCTCGGAATAAGGACCGGCTCACTACGTGCCAGCAGCCGCGGTAAGACGTAGGGTCCGAGCGTTGTCCGGAGTTACTGGGCGTAAAGCGCGCGCAGGCGGTTTCGTACGTCGGGTGTGAAA
+
FF:FF,FFFFFFFFFFFFFFFF,FFFFFFFFFFFFFF:FFFFFFF:FFFFF:FFFFFFFFFFFFFFFFFFFFFFFF:FFFFFFFFFFFFF:FFFFFFFFFFFFFFFFFFFFFFF,F:F:FFFFF,FF:FFFFFFFF:FFFFFFFFFFFF,FFFFFFFFFFFFFF:FFF:FFF,FF:F:FFFFFF:FFFFFFFFFFFFFFFF:F:FFF:FFFFFF,F:FFFFFFFF:F:FFFFFFFF:FFFFFFF:F:FFF
@A00920:152:HGHKKDRXX:2:2107:23647:31266 1:N:0:AGGAGTGG+AAGGAGTA
ACTCCTACGGGAGGCAGCAGTGGGGAATTGTTCGCAATGGGCGCAAGCCTGACGACGCAACGCCGCGTGGAGGACGAAGATCTTCGGTTCGTAAACTCCTGTCGAGCGGGACGAAAGATCCGCCGGTTAATACCCGGTGGAAGTGACGGTACCGCTAAAGGAAGCCCCGGCTAACTCCGTGCCAGCAGCCGCGGTAATACGGGGGGGGCAAGCGTTGTTCGGAATTACTGGGCGTAAAGGGCTCGTAGGC
+
FFFF:FFFFFFFFFFFFFFFFFFFFFFFFFFFFFFFFFFFFFFFFFFFFFFFFFFFFF:FFFFFFFFFFFFFFFFFF:FFFFFFFFFFFFFFFFFFFFFFFFF:FFFFFFFFFF:FFF:FFFFFFFFFFFFFFFF:FFFF,FFFFFFFFFFFFFFFFF,FFFF:FFFFFFFFFFFFFFFFFFF,:FFFFFFFFFF,FFFF:FFFFFFFFFFFFF::FF::F:F:FFFFFFFFFFF,FFFF:FFFFFFFFF
@A00920:152:HGHKKDRXX:2:2107:22788:31908 1:N:0:AGGAGTGG+AAGGAGTA
ACTCCTACGGGAGGCAGCAGTGGGGAATTGTTCGCAATGGGCGCAAGCCTGACGACGCAACGCCGCGTGGAGGATGAAGATCTTCGGGTCGTAAACTCCTGTCGAATGGGACGAATGGGTGGCGGGTTAACAGCCCGCGACCGTGACGGTACCGTTAAAGGAAGCCCCGGCTAACTCCGTGCCAGCAGCCGCGGTAATACGGGGGGGGCAAGCGTTGTTCGGAATTACTGGGCGTAAAGGGCTCGTAGGC
+
FFFFFFFFFFFFFFFFFFFFFFFFFFFFFFFFFFFFFFFFFFFFFFFFFFFFFFFFFFFFFFFFFFFFF,,FFFFFFFFF:FFFFFFFFFFFFFFF:::FFFFFFFFFFFF:FFFFFFFFFFFF:FFFF:F:F:FFFFFFFFFFFFFFFF,FFFFFFF:FFF:FFFFFFFFFFF::FFFFFFF:F:F::FFFFFF:FFFFFFFFFFFFFFF:FFFFFFFFFFF:::FF,FFFFFFFF:FFFFFFFFFFFF
@A00920:152:HGHKKDRXX:2:2107:29586:32283 1:N:0:AGGAGTGG+AAGGAGTA
ACTCCTACGGGAGGCAGCAGTGGGGAATATTGCGCAATGGGCGAAAGCCTGACGCAGCGACGCCGCGTGCGGGATGAAGGCCTTCGGGTCGTAAACCGCTGTCGGGAGGGACGAATTCATGACGGTACCTCCAAAGGAAGCACCGGCTAACTCTGTGCCAGCAGCCGCGGTAATACAGAGGGTGCGAGCGTTGTCCGGACTCACTGGGCGTAAAGGGCGCGTAGGTGGCTTGGTAAGTAGGGGGTGAAAT
+
FFFFF:FFFFFFFFFFFFFFFFFFFFFFFFFFFFFFF:FFFFFFFFFFFFFFFFFFFFFFFFFFFFFFFFFFF:FFFFFFFFFFFFFFFFFFFFF:FFFF:FFFFFFFFFFFFF:FFFFFFFFFFFFFFFFF,FFFFFFF:FFFFFFFFFFFFFFFFFFFFFFFFFFFFF::FF:FFFFFFFFFFFFFFFF:FFFFFF:,F:FFFFFFF:F,FFFFFFFFF::FFFFFF:FFF:F,FFFFFFFFF::FFF
@A00920:152:HGHKKDRXX:2:2107:6759:32487 1:N:0:AGGAGTGG+AAGGAGTA
ACTCCTACGGGAGGCAGCAGTAGGGAATCTTCCGCAATGGACGAAAGTCTGACGGAGCAACGCCGCGTGAGTGATGAAGGTTTTCGGATCGTAAAACTCTGTTGTTAGGGAAGAACAAGTACGAGAGTAACTGCTCGTACCTTGACGGTACCTAACCAGAAAGCCACGGCTAACTACGTGCCAGCAGCCGCGGTAATACGTAGGTGGCAAGCGTTGTCCGGAATGATTGGGCGTAAAGCGCGCGCAGGCG
+
FFFFFFFFFFFFFFFFFFF:FFFFFFFFFFFFFFFFFFFFFFFF::FFFFFFFFFFFFFFFF:FFFFFFFFFFFFFFFFFFFFFFFFF:FFFFFFFFFFFF,FFFFFFFFF:FFFFF,FF:FFFFFFFFFFFFFFFFFFFFFFFFFFFFFFFFFFFFFFF:FFFFFFFFFFFFFFFFFFFFFFFFFFFF:FFFFFFFFFF:FFFFFFFF,FF:FFFF:::F:F,,F:FFFFFFFFFFFFFFFFFFFFFFF
@A00920:152:HGHKKDRXX:2:2107:2926:32800 1:N:0:AGGAGTGG+AAGGAGTA
ACTCCTACGGGAGGCAGCAGTGGGGAATATTGCACAATGGGCGAAAGCCTGATGCAGCAACGCCGCGTGCGGGAAGAAGGCCCTAGGGTTGTAAACCGCTTTCAGCAGGGAAGAAAATGACGGTACCTGCAGAAGAAGGTGCGGCCAACTACGTGCCAGCAGCCGCGGTGACACGTAGGCACCAAGCGTTGTCCGGATTTATTGGGCGTAAAGAGCTCGTAGGCGGTTCAGTAAGTCGGGTGTGAAAACT
+
FFFFFFFFFFFFFFFFFFFFFFFFFFFFFFFFFFFFFFFFFFFFFFFFF:FFFFFFFFF,FFFFFFFFFFFFFF:FFFFFFFFFFFFFF:FFFFFFFFFFFFFFFFFFFFFFFFFFFFFFFFFF,FFFFFFFFFFFFFFFFFFFFFFFFFFFFFFFFFFFFFFFF:FFFFFFFFFFFFFFFFFFFFFFFFFFFFFFFFFF:FFF:FFFFFFFFFFFFFFFFFFF:FFFFFFFFFFFFFFFFFFF:FFFFF
@A00920:152:HGHKKDRXX:2:2107:29243:33191 1:N:0:AGGAGTGG+AAGGAGTA
ACTCCTACGGGAGGCAGCAGTGGGGAATCTTGCGCAATGGGCGAAAGCCTGACGCAGCGACGCCGCGTGAGCGATGAAGGCCTTCGGGTTGTAAAGCTCTGTGGGGAGGAAAGAATAAGGTTTGGCTAATATCCAAGCCGATGACGGTACCTCCTTAGCAAGCACCGGCTAACTCTGTGCCAGCAGCCGCGGTAAGACAGAGGGTGCAAACGTTGTTCGGAATTACTGGGCGTAAAGCGCGTGTAGGCGG
+
FFFFFFFFFFFFFFFFFF:FFFFFFFFFFFFFFFFFFFFFFFFFFFFFFFFFFFFFFFFFFFFFFFFFFFFFFFFFFFFFFFF:FFFFFFFFFF:FFFFFFFFFFFFFFFF:F:FFFFFFFFFFFFFFFFFFFFFFF:FFFFFFFFFFFFFFFFFFFFF:,FF:FFF:FFFFFFFFFFFFFFFFFFFFFFFFFFFFFFFFFF:FFFFFFF:FFFFFFFFFF,FF:FFFFFFFFFFFFFFFFFFF:FFFFF
@A00920:152:HGHKKDRXX:2:2107:8847:33880 1:N:0:AGGAGTGG+AAGGAGTA
ACTCCTACGGGAGGCAGCAGTGGGGAATATTGCGCAATGGGCGAAAGCCTGACGCAGCGACGCCGCGTGCGGGATGAAGGCCTTCGGGTCGTAAACCGCTGTCGGGAGGGACGAATTCATGACGGTACCTCCAAAGGAAGCACAGGCTAACTCTGTGCCAGCAGCCGCGGTAATACAGAGGGTGCGAGCGTTGTCCGGAATCACTGGGCGTAAAGGGCGCGTAGGTGGCTTGGTAAGTAGGGGGTGAAAT
+
FFFFFFFFFFFFFFFFFFFFFF:FFFFFFFFF:,FFFFFFFFFF:FFFFFFFFFFFFFFF,FFFFFFFFFFFFFFFFFFF,:,F:,F:FF,:,FF,FF,,:F,:F:F:FFFFF,F,F,FFFFFFFFF:FFFF,F:F,:F,F,F,FFFFF:FFFF:F,FFF:FFFF,FFFFF:,FFFF,F:FFFFFFFFFF,F:,FF:F:FF::F:FFFF::::FFFFFFFFFFFF,,FFF:FF::FF,,::FF,,F:FFF
@A00920:152:HGHKKDRXX:2:2107:18050:33912 1:N:0:AGGAGTGG+AAGGAGTA
ACTCCTACGGGAGGCAGCAGTGGGGAATATTGGACAATGGGGGCAACCCTGATCCAGCCATGCCGCGTGTGTGAAGAAGGCCTTCGGGTTGTAACGCACTTTAAGTGGGGAGGAAGGGGTGAAAGCTAATATCTTTCATCATTGACGCTACCCACAGAATAAGCACCGGCTAACTCTGTGCCAGCAGCCGCGGTAATACAGAGGGTGCAAGCGTTAATCGGAATTACTGGGCGTAAAGCGCGCGTAGGCG
+
FFFF,F:,::FF,:FFFFF:::F::FFFFF,FF:FFF:FFF,FFFFFFFFF,FFFFFFF,FFFF,:FFF:FFFFF::FFFFFF,:FFF,FFFFF,:FF,FF:,F:FFFFFFFFFFF:FFFFFFFFFFFFFFFFFFFFFFFFFFF:FFFFFFFFFFF,FFF:FFFFF,::F:FFFFFFF:FF:FFFFFFFF:FFFFFFFFFFF:FFFFFF,FFFFFFFF,FFFFFFFFFFFFFFFF,,FFFFFFFFFFFFF
@A00920:152:HGHKKDRXX:2:2107:2320:34006 1:N:0:AGGAGTGG+AAGGAGTA
ACTCCTACGGGAGGCAGCAGTCGGGAATTTTGGGCAATGGGCGAAAGCCTGACCCAGCAACGCCGCGTGAAGGATGAAGTATTTCGGTATGTAAACTTCGAAAGAATGGGAAGAATAAATCACGGTACCATATATAAGGACCGGCTAACTACGTGCAAGCAGCCGCGGAAATACGTAGGGAGCAAGCGTTGTCCGTAAGTATTGGGCGTAAAGAGCTCGTAGGCGGTTCGTCGCGTCGGCTCTCAAAACC
+
FFFFFFFFFFFFFFFFFFFFF:FFFFFFFFFFF,FFFFFFF:F,FF,FFFFFFFFFFFF:,FFFFFF:F,F:FF:FFFFFF:F,FFF:FFFFFFFF::FFFF::,F,FFFFFFFF,FF:F,,:,F,F:,:F,,F:,,F,,,,F,F,:F,,:FFF,F,FF,FFF,:FFF,FF,:,:,:,F,,,FF,FF,F,F:FF,,F,:F,:FF,FF,,:,:FF,,FFFFF,,,,,FFFF,F,:,,F,F:,:,,FF:,F,
@A00920:152:HGHKKDRXX:2:2107:23014:34053 1:N:0:AGGAGTGG+AAGGAGTA
ACTCCTACGGGAGGCAGCAGTGGGGAATCTTGCACAATGGGGGCAACCCTGATGCAGCGACGCCGCGTGAGCGATGAAGCCCTTCGGGGTGTAAAGCTCTTTCGGCAGGGACGATAATGACGGTACCTGAAGAAGAAGCTGCGGCTAACTACGTGCCAGCAGCCGCGGTAATACGTAGGCAGCGAGCGTTGTTCGGAGTTACTGGGCGTAAAGCGTGCGTAGGCGGCAGTCCAAGTCTGGTGTGAAATCT
+
FFFFF:FFFFFFFFFFFFFFFFFFFFFFFFFFFFFFFFFFFFFFFFFFFFFFFFFFFFFFFFFFFFFFFFFFFFFFF:FFFFFFFFFF:FFFFFFFFFFFFFFFFFFFFFFFFFFFFFFFFFFFFFFFFFFFFF,F:FFFFFFFFFFFFFFFFFFFF:FFFFFFFFFFFFFFFFFFFFFF:FFFFFFFFFFFFFFFFFFFFFFFFFFFFFFFFFFFFFFF:FFFFFFFF:FFFFFFFFFFFFFFFFFFFF
@A00920:152:HGHKKDRXX:2:2107:18756:34788 1:N:0:AGGAGTGG+AAGGAGTA
ACTCCTACGGGAGGCAGCAGTAGGGAATCTTCCGCAATGGACGAAAGTCTGACGGAGCAACGCCGCGTGAGCGATGAAGGCCTTCGGGTCGTAAAGCTCTGTTGTTAGGGAAGAACAAGTATCGGAGTAACTGCCGGTACCTTGACGGTACCTAACCAGAAAGCCACGGCTAACTACGTGCCAGCAGCCGCGGTAATACGTAGGTGGCAAGCGTTGTCCGGAATTATTGGGCGTAAAGCGCGCGCAGGCG
+
FFFFFFFFFFFFFFFFFFFFFFFFFFFFFFFFFFFFFFFFFFF,FFFFF,FFFFFFFFF,FFFFFFFFFFFFFFFFF:FFFFFFFFFFFFF:FFFFFFFFFFFFF:FFFF,FFF,FFFFFFFFFFFFFFFFFFFFFFF:FFFFFFFFFFFFFF:FFFFFFFFFFFFFFFFF,FFF:FFFFFFFFFFF:FFFFFFF:FFFFFFFFFFFFF,FFF::FFFFFFF,,F,F:FFFFFFFFFFFFFFF::FFFFF
@A00920:152:HGHKKDRXX:2:2107:31060:35493 1:N:0:AGGAGTGG+AAGGAGTA
ACTCCTACGGGAGGCAGCAGTAGGGAATATTGGTCAATGGATGCAAGTCTGAACCAGCCATGCCGCGTGCAGGAAGAAGGCCTTCTGGGTTGTAAACTGCTTTTGCCGGGGGATAAAATTCTCATGCGTGGGAAATTGAAGGTACCCGGTGAATAAGCCACGGCTAACTACGTGCCAGCAGCCGCGGTAATACGTAAGTGGCGAGCGTTATCCGGAATTACTGGGCGTAAAGCGTGCGTAGGCGGTTTAG
+
FFFFFFFFFFFFFFFFFFFF:FFFFFFFFF:FFFFFFFFFFFFFF:FFFFFFFFFFFFFFFFFFFFFFFFFFFF:FFFFFFFFFFFFFFFFFFFFFFFFFFFFFFFFFFFFFFFFFFFFFFFFFFFFFFFFFFFFFFFFFFFFFFFFFFFFFFFFFFFFFF:FFFFFFFFFFFFFFFFFFFFFFFFFF:FFFFFFF,F:FFFFFFFFFFFFF:F:FFFFFFFFFFFFFFFFFF,FFFFFFFFF:FFFFFF
@A00920:152:HGHKKDRXX:2:2108:12581:1110 1:N:0:AGGAGTGG+AAGGAGTA
ACTCCTACGGGAGGCAGCAGTGGGGAATCTTGGACAATGGGCGCAAGCCTGATCCAGCCATGCCGCGTGAGTGAAGAAGGCCTTAGGGTTGTAAAGCTCTTTCGCCCGCGAAGATAATGACGGTAGCGGGAGAAGAAGCCCCGGCTAACTCCGTGCCAGCAGCCGCGGTAATACGGAGGGGGCTAGCGTTGTCCGGAGTTACTGGGCGTAAAGCGCGCGTAGGCGGCCTGTTAAGTTGGGTGTGAAAGCC
+
FFFFFFFFFFFFFFFFFFFFFFFFFFFFFFFFFFFFFFFFFFFFFFFFFFFFFFFFFFFFFFFFFFFFFFFFFFFFFFFFFFFFFFFFFFFFFFFFFFFFFFFFFFFFFFFFFFFFFFFFFFFFFFFFFFFFFFFFFFFFFFFFFFF:FFFFFFFFFFFFFFFFFFFFFFFFFFFFFFFFFFFFFFFFFFFFFFFFFFFFFFFFFFFFF,,FFFFFFFFFFFFFFFFFFFFF::FFFFFFFFFFF,FF:F
@A00920:152:HGHKKDRXX:2:2108:2474:1297 1:N:0:AGGAGTGG+AAGGAGTA
ACTCCTACGGGAGGCAGCAGTGGGGAATATTGGACAATGGGCGAAAGCCTGATCCAGCAATGCCGCGTGAGTGATGAAGGCCTTAGGGTTGTAAACCGCTTTTCGGGGGGAAGAGGAAGGACGGTACCCCCGGAATAAGTCTCGGCTAACTACGTGCCAGCAGCCGCGGTAAAACGTAGGAGGCGAGCGTTATCCGGATTTACTGGGTGTAAAGCGCGTGTAGGCGGTCCTGCAAGTGGCGCGTGAAAGC
+
FFFFFFFFFFFFFFFFFFFFFFFFFFFFFFFFFFFFFFFFFFFFFFFFFFF:FF:FFF:FFFFFFFFFFFFFFFFF,FFFFFFFFFFFFFF:FFFFFFFFFFF:FFFFF::FFFFFF,FFFFFFFFFFFFFFFF,FFFFFFFFFFFF:FFFFFF:FFFFFFFFFFFFFFFF:,FFFFF:FFF,:FFFFF,F,FFFFF:FFFFF:FFFFF::,F,FFF:,FFFFFFFFFFFFFF,FFFFFF,F,F:::FFF
@A00920:152:HGHKKDRXX:2:2108:5674:2487 1:N:0:AGGAGTGG+AAGGAGTA
ACTCCTACGGGAGGCAGCAGTGGGGAATCTTGCGCAATGGGCGAAAGCCTGACGCAGCAACGCCGCGTGCGGGATGAAGGCCCTCGGGTTGTAAACCGCTTTCAGTGGGGACGAACCAAGACGGTACCCACAGAAGAAGCACCGGCTAACTCTGTGCCAGCAGCCGCGGTAATACAGAGGGTGCGAGCGTTAATCGGAATTACTGGGCGTAAAGCGCGCGTAGGCGGCTTTGCAAGTCGGGTGTGAAATC
+
FFFFFFFFFFFFFFFFFFFFFFFFFFFFFFFFFFFFFFFFFFFFFFFFFFFFFFFFFFF:FFFFFFFFFFFFFFFFFFFFFFFFFFFFFFFFFFFFFFFFFFFFFFFFFFFFFFFFFFFFFFFFFFFFFFFFFFFFFFFFFFFFFFF:FFFFFFFFFFFFFFFFFFFFFFFFF:FFFFFFFFFFFFFFFFFFFFFFF::F:FF:FFFFFF:F:F::FF:FFFFFFFFF:FFF:FFFF:F:F:FFF:FFFF
@A00920:152:HGHKKDRXX:2:2108:18900:3286 1:N:0:AGGAGTGG+AAGGAGTA
ACTCCTACGGGAGGCAGCAGTAAGGGATCTTGCGACAATGGGCGAAAGCCTGACGCAGCAACGCCGCGTGCGGGATGACGGCCTTCGGGTTGTAAACCGCTTTTCGGGGGGAAGAGGAAGGACGGTACCCCCGGAATAAGTCTCGGCTAACTACGTGCCAGCAGCCGCGGTAAAACGTAGGAGGCGAGCGTTATCCGGATTTACGGGGTGTAAAGCGCGTGTAGGCGGTCGTGCAAGTGAGGCGTGAAAG
+
FFFFFFFFFFFFFFFFFFFFFF:FFFFFFFFFFFFFF:FFFFFFFFFFFFFFFFFFFFFFFFFFFFFFFFFFFFFFFFFFFFF:FFFFFFFFFF,FFFFF:FFFFFFFFFFF,FFFFFFFF::FFFFFFFFFFFF,F,FF:FFF:FF:FFFFFFFFFFFFFF:FFFFFFF,FFFFFF,FF:FFFFFFFFFF,FFFFFFF::F,F,:FF,F,F,:FFFFF:F:F:FFFFF::FFFFFFFFFFFF::FFFFF
@A00920:152:HGHKKDRXX:2:2108:8919:3630 1:N:0:AGGAGTGG+AAGGAGTA
ACTCCTACGGGAGGCAGCAGTGGGGAATATTGGACAATGGGCGCAAGCCTGATCCAGCCATGCCGCGTGAGTGATGAAGGCCCTAGGGTTGTAAAGCTCTTTTGTGCGGGAAGATAATGACGGTACCGCAAGAATAAGCCCCGGCTAACTTCGTGCCAGCAGCCGCGGTAATACGAAGGGGGCTAGCGTTGCTCGGAATCACTGGGCGTAAAGGGTGCGTAGGCGGCTATGCAAGACAGGTGTGAAATCC
+
FFFFFFFFFFFFFFFFFFFF:FFFFFFFFFFFFFFFFFFFFFFFFFFFFFFFFFFFFFFFFFFFFFFFFFFFFFFFFFFFFFF,FFFFFFFFFFFFFFFF:FFFFFFFFFFFFFFFFFFFFFFFFFFFFFFFFFFFFFFFFFFFFFFFFFFFFFFFFFFF:FFFFFFFFFFFFFFFFF:FFFFFFFFFFFFFFFFFFFFFFFFFFFFFFFFFFFFF:FFFFFFFFFFFFFFFFFF,F:FFFFFFFF:FFF
@A00920:152:HGHKKDRXX:2:2108:20609:3897 1:N:0:AGGAGTGG+AAGGAGTA
ACTCCTACGGGAGGCAGCAGTGGGGAATCTTGGTCAATGGGGGAAACCCTGAACCAGCGACGCCGCGTGACCGATGAAGGCCCTCGGGTCGTAAAGGTCTTTCGACGGGGACTATAATGAATGTACCCGTAAAAGCAGGAGCGGCTAACTATGTGCCAGCAGCCGCGGTAATACGTAGGGTGCAAGCGTTAATCGGAATTACTGGGCGTAAAGCGTGCGCAGGCGGTGATGTAAGACAGGTGTGAAATCC
+
FFFFF:FFFFFFFFFFFFFFFFFFFFFFFFFFFFFFFFFFFFFFFFFFFFFFFFFFFFF:FFFFFFFFFFFFFFFFFFFFFFFFFFFFFFFFFF:FFFFF,FFFFFFFFFFFFFF,F::FFFFFFFFFFFFFFFFFFFFFFFF:FFFF,,FFFFFFFFFFFFFFFFFFFFFF,FFFF:FFFFFFFFFFF,FFF:F,FFFFFFFFFFFFFFFFFFFFFFFFFFFF:FFFF::FFFFFFFFFFFF:F,FFFF
@A00920:152:HGHKKDRXX:2:2108:28556:4633 1:N:0:AGGAGTGG+AAGGAGTA
ACTCCTACGGGAGGCAGCAGTGGGGAATATTGGACAATGGGCGCAAGCCTGATCCAGCAACGCCGCGTGGAGGACGAAGGTCTTCGGATTGTAAACTCCTGTCAGGCGGGACGAAGGGTTGGGGGCAAATAGTCCCTGATCTTGACGGTACTGCCAGAGGAAGCCCCGGCTAACTCCGTGCCAGCAGCCGCGGTAATACGGAGGGGGCTAGCGTTGTTCGGAATTACTGGGCGTAAAGCGCACGTAGGCG
+
FFFFFFFFFFFFFFFFFFFFFFFFFFFFFFFFFFFFFFFFFFFFFFFFFFFFFFFFFFFFFFFFFFFFFFFFFFFFFFFFFFFFFFFFFFFFF:FFFFF:FFF:FFFFFFFFFFFFFFFFFFFFFFFFFFFFFFFFFFFFFFF:FFFFF:F:FFFFFFFFF:FFFF:FFFF:FF:::FFFFFFFFFFFFF:FFFFFFF:FFFFFFFF:FF:FFFFFFF:FF:,FF:FF::FFFFF:FF:F:F:FFFF:FF
@A00920:152:HGHKKDRXX:2:2108:27344:4914 1:N:0:AGGAGTGG+AAGGAGTA
ACTCCTACGGGAGGCAGCAGTGGGGAATTTTGGACAATGGGGGCAACCCTGATCCAGCCATTCCGCGTGAGTGAAGAAGGCCTTCGGGTTGTAAAGCTCTTTTGTCCGGAACGAAACGGGTAGCGTGAATAGCGCTGCCTACTGACGGTACCGGAAGAATAAGCACCGGCTAACTACGTGCCAGCAGCCGCGGTAATACGTAGGGTGCGAGCGTTAATCGGAATTACTGGGCGTAAAGCGTGCGCAGGCG
+
F,FFFF::F::FFFFF:FFFFFFFFFFFFFFFFF:FF,::FFFFFFFFFFFFFFFF:FFFFFFFFFFFFFFFFF::FFF:FFFFFFFFFFFFF:FFFFFFFFFFFFFFFFFFFFFFFFFFFFFFF:FFFFFFFFFFFFFFFFFFFFF:FFFFFFFFFFFF:FFFFFFFFFF::FFFFFFF:F:FFFFFFFFFFFFFFFFFFF:FFFFFFFFFFF:FFF:FF:,F:FF:,:FFFFFF:FFF,F,F:FFFFF
@A00920:152:HGHKKDRXX:2:2108:8269:6793 1:N:0:AGGAGTGG+AAGGAGTA
ACTCCTACGGGAGGCAGCAGTAGGGAATCTTGCGCAATGGGCGAAAGCCTGACGCAGCAACGCCGCGTGGGGGATGAAGGCTCTCGGGTTGTAAACCCCTTTCAGCAGGGACGATTATGACGGTACCTGCAGAAGAAGGACCGGCCAACTACGTGCCAGCAGCCGCGGTAATACGTAGGGTCCAAGCGTTGTCCGGATTTATTGGGCGTAAAGAGCTCGTAGGCGGCTCAGTAAGTCGGATGTGAAAACT
+
FFFFFFFFFFFFFFFFFFFFFFFFFFFFFFFFFFFFFFFFFFFFFFFFFFFFFFFFFFFFFFFFFFFFFFFFFF:FFFFFFF::FFFFFFFFFFFFFFFF:FFFFFFFFFFFF:FFFFFFFFFFFFFFFFFFF,F:FFFFFFFFFFFFFFFF:FFFFFFFFFFFFF:FF,FFFFF,FFFF:FFF:FF:,FFFF,FFF:,F,:,FFFF:FFF,FFFFFFF:FFFFFFFFF:FFFFFFFFFFFFFF:,FF:F
@A00920:152:HGHKKDRXX:2:2108:7310:7451 1:N:0:AGGAGTGG+AAGGAGTA
ACTCCTACGGGAGGCAGCAGTGGGGAATATTGCACAATGGGCGAAAGCCTGATGCAGCAACGCCGCGTGCGGGAAGAAGGCCTTAGGGTTGTAAACCTCTTTCAGTAGGGAAGAAGCGAAAGTGACGGTACCTGCAGAAGAAGCGCCGGCTAACTACGAGCCAGCAGCCGCGGTAATACGTAGGGCGCAAGCGTTATCCGGAATTATTGGGCGTAAAGAGATCGTAGGCGGTTTGTCGCGTCTGCCGTGA
+
FFFFFFFFFFFFFFFFFFFFFFFFFF::FFFFFFFFF:FFFFFFFFFFFFFFFFFFFFFFFFFFFFFFFFFFFF,FFFFFFFFF:FFFFFFFFFFFFFFFFF,FF,FFFFFFFFFFFFF,FFFFFF::FFFFFF,,FFFF,F,F:FFF:FFFFFFFF:,,FFFF,FFFFFF:::,FFF:F,FFFFF:FF::FFF,FFFFF:,F:FFFFFFFFFFFF,FFF,FF:FFF,FFF::F,,FF:FFF:FFFFF,F
@A00920:152:HGHKKDRXX:2:2108:3486:8688 1:N:0:AGGAGTGG+AAGGAGTA
ACTCCTACGGGAGGCAGCAGTGGGGAATATTGGACAATGGGCGCAAGCCTGATCCAGCCATGCCGCGTGAGTGATGAAGGCCTTAGGGTTGTAAAGCTCTTTTACCAGGGAAGATAATGACTGTACCTGGAGAATAAGCCCCGGCTAACTTCGTGCCAGCAGCCGCGGTAATACGAAGGGGGCTAGCGTTGCTCGGAATCACTGGGCGTAAAGCGCACGTAGGTGGGTCGCTTAGTCGGGGGTGAACTCC
+
F:FFFFFFFFFFF:FFFFFFFFFFFFFFFFFFFFFFFFFFFFFFFFFFFFFFFFFFFFFFFFFFFFF,FFFFFFFFFFFFFFFFFFFFFFF:FFFFFFFFFFFFFFFFFFFFFFFFFFFFF:FFFFFFFFFFFFFFF:FFFF,FFFFFFFFFFFFFFF,FFFFFFFFFFFFF:F:FFFFFFFFFF:FFFFF,FFFFFF:,,FFFFFFFFF:FFF:FFFFFFFFFFFFFFFFF:FFFF,FFF,FFF:,F:F
@A00920:152:HGHKKDRXX:2:2108:29839:9267 1:N:0:AGGAGTGG+AAGGAGTA
ACTCCTACGGGAGGCAGCAGTGGGGAATATTGGACAATGGGCGCAAGCCTGATCCAGCCATGCCGCGTGTGTGAAGAAGGCCTTCGGGTTGTAAAGCACTTTTGTACGGGAAGAAACCTTCCGGGTTAATACCCCGGGAGACTGACGGTACCGTAAGAATAAGCACCGGCTAACTTCGTGCCAGCAGCCGCGGTAATACGAAGGGTGCAAGCGTTACTCGGAATTACTGGGCGTAAAGCGTGCGTAGGTG
+
,FFFFFFFFFFFFFFFFFF:FFFFFFFFFFFFFFFFFFFFFFFFFFFFFFFFFFFF:FFFFFFFF:F:FFFFF,FFFFFFFFFFFFFFFFFFFFFFFFFFFFFFFFFFFFFFFFFFFFFFFFFFFFFF:F:FFFFFFFFFF:FFFFFFFFF:FFFFFF,FFFFFFFFFFF:FFFFFFFFFFFFFFFFFFFFFFF::FFF:,,FFFFFF:FFFFFF,FFFFFFFFFFFFFFF:F::F:FFFFF:F,FFFFF
@A00920:152:HGHKKDRXX:2:2108:21025:9439 1:N:0:AGGAGTGG+AAGGAGTA
ACTCCTACGGGAGGCAGCAGTGGGGAATTTTCCGCAATGGGCGAAAGCCTGACGGAGCAAGACCGCGTGAGGGAGGAAGGCTCTTGGGTTGTAAACCTCTTTTCTCAGGGAAGAACAAAATGACGGTACCTGAGGAATCAGCCTCGGCTAACTCCGTGCCAGCAGCCGCGGTAATACGGAGGAGGCAAGCGTTATCCGGAATTATTGGGCGTAAAGCGTCCGCAGGTGGCTCGCTCAAGTCTGCTGTCAA
+
F,:FFF:,:F,FFFFF::F:FFFFF:FFFF:F,FFFFFFF:FF:F:F:FFFFFFF::F,FFF:FFFFFF:FFFFFFF,FFFFFFFFF:FF:::FFFFF:FFFFF:FFFFFFFF:FF:FFF:::FFFF,FFFFFFFFF:,FF:FF:FFFFFFF:F:FFFFFFF,:F:F,FFF:FF:FFFFF:F:FF:FFF:F,:::FFF:FFF:F:::FF:,FFFFFFF,FF:::,FFFF,FFFFFFFFF:F,F::FFFF,
@A00920:152:HGHKKDRXX:2:2108:9878:9831 1:N:0:AGGAGTGG+AAGGAGTA
ACTCCTACGGGAGGCAGCAGTGGGGAATATTGGACAATGGGCGCAAGCCTGATCCAGCAATGCCGCGTGGGTGAAGAAGGTCTTCGGATTGTAAAGCCCTTTCGGCGGGGACGATGATGACGGTACCCGCAGAAGAAGCCCCGGCTAACTTCGTGCCAGCAGCCGCGGTAATACGAAGGGGGCTAGCGTTGCTCGGATTTACTGGGCGTAAAGGGCGCGTAGGCGGCTTGGCAAGTCTGGTGTGAAAACG
+
FFFFFFFFFFFFFFFFFFFFFFFFFFFFFFFFFFFFFFFFFFFFFFFFFFFFFFFFFFFFFFFFFFFFFFFFFFFFFFFFFFFFFFFF:FFFFFFFFFFFFFFFFFFFFFFFFFFFFFFFFFFFFFFFFFFFFFFFFFFFFFFFFFFFFFFFFFFFFFFFFFFFFFFFFFFFFFFFFF:FFFFFFFF:FFFFFFFF:FFFFFFFFFFFFFFFFFFFFFFFFFFFFFFFFFFFF:F,FFFFFFFFFFFFF:
@A00920:152:HGHKKDRXX:2:2108:18005:10191 1:N:0:AGGAGTGG+AAGGAGTA
ACTCCTACGGGAGGCAGCAGTAAGGGATCTTGCGACAATGGGCGAAAGCCTGACGCAGCAACGCCGCGTGCGGGATGACGGCCTTCGGGTTGTAAACCGCTTTTCGGGGGGAAGAGGAAGGACGGTACCCCCGGAATAAGTCTCGGCTAACTACGTGCCAGCAGCCGCGGTAAAACGTAGGAGGCGAGCGTTATCCGGATTTACTGGGTGTAAAGCGCGTGTAGGCGGTCGTGCAAGTGAGGCGTGAAAG
+
FFFFF:FFFFFFFFFFFFFFFFFFFFFFFFFFFFF:FFFFFFFFFFFFFFFFFFFFFFFFFFFFFFFFFFFFFFFFFFFFFFFFFFFFFFFFFFFFFFFFFFFFFFFFFFFF:FFFFF,FFFFFFFFFFFFFFFFFFFFFFFFFFFFF:FFF:FFFFFFFFFFFFFFFFFFF:FFFFFFFFFF:F:FFFF:FFFFFFFFFFFFF:FFFFFFF:FFFFFFFFFFFFFF:FFFFF:,,FFFFFFFF:FFFFF
@A00920:152:HGHKKDRXX:2:2108:26350:10238 1:N:0:AGGAGTGG+AAGGAGTA
ACTCCTACGGGAGGCAGCAGTGGGGAATATTGGACAATGGGCGAAAGCCTGATCCAGCAATGCCGCGTGAGTGATGAAGGCCTTAGGGTTGTAAAGCTCTTTTACCAGGGATGATAATGACAGTACCTGGAGAATAAGCTCCGGCTAACTCCGTGCCAGCAGCCGCGGTAATACGGAGGGAGCTAGCGTTGTTCGGAATTACTGGGCGTAAAGCGCACGTAGGCGGCTTTGTAAGTTAGAGGTGAAAGCC
+
FFFFFFFFFFFFFFFFFFFFFFFFFFFFFFFFFFFFFFFFFFFFFF:FFFFFFFFFFFFFFFFFFFFFFFFFFFFFFFFFFFF:FFFFFFFF:FFFFFFFFFFFFFFFFFFFFFFFFFFFFFF,FFFFFFFFFFFFFFFF:FFFFFFFFFFF:FFFFFFFFFFFFFFFFFFFFFF:FF,FFFFFFFFF,F:FF,FFFFFFFFFFFFFFFFFFF::FFF,:FF,FFFFFFFFF,F:FFFFFFFFFFFFFFF
@A00920:152:HGHKKDRXX:2:2108:15067:11177 1:N:0:AGGAGTGG+AAGGAGTA
ACTCCTACGGGAGGCAGCAGTAGGGAATATTGGGCAATGGAGGCAACTCTGACCCAGCCATCCCGCGTGCAGGATGAAGGATCTATGGTTCGTAAACTGCTTTTGTTAGGGAAGAAAAAGCTTGATTCATCAAGAACTGACGGTACCTAACGAATAAGCACCGGCTAACTCCGTGCCAGCAGCCGCGGTAATACGGAGGGTGCAAGCGTTATCCGGATTCACTGGGTTTAAAGGGTGCGTAGGCGGCTCT
+
FFFFFFFFFFFFFF:FFFF::F:F:F:FFF:FFFFFFFFFFFFFFFF:FFF:FFF:F,FFFF:FF:F:FFFFFF,F,FF,:FFF:FFFFFFFFFFFFF:FFFFFFFFFFF:FFFFFFF,FFFFFFF::F:FFFF:FFFF,FFFFFF:FF:FF:F:FF:FFF,FFFFFFFFFFFFFFFFF:FFFFF:FFFFFF,FF:,,:FFFFF:FFFF:FFFFF:FFFFFFFF:FFFFFFFF,FFFFFF,FFFFFFF,:
@A00920:152:HGHKKDRXX:2:2108:30147:11522 1:N:0:AGGAGTGG+AAGGAGTA
ACTCCTACGGGAGGCAGCAGTGAGGAATCTTCCACAATGGACGAAAGTCTGATGGAGCAACTCCGCGTGCAGGATGAAGGCCTTCGGGTCGTAAACTGCTTTTATGAGTGAAGAATATGACGGTAACTCATGAATAAGGGTCGGCTAACTACGTGCCAGCAGCCGCGGTCATACGTAGGACCCAAGCGTTATCCGGAGTGACTGGGCGTAAAGAGTTGCGTAGGTGGTTAGTAAAGCGAATAGTGAAATC
+
FFFFFFFFFFFFFFFFFFFFFFFFFFFFFFFFF:FFFFFFFF:FF,FF,,F:FF:FFFF:F,FFFFFFFF,FFFFFFFF,FFFFFFFFFF,FFFFFFF,FFFFFFFFFFFF:FFFFFFFFFFFF,FFFFFF:FFFFFFFFFFFF:FFFFFFF:FFFFFFFFFFFFFFFFFFFFFFFFFFFFFFFFFFFFFFF:FF,FFFFFFFFFFFFFFFFFFFFFFFFFFFFFFFFFF:FFFF:FFFFFFF,FFFFFF
@A00920:152:HGHKKDRXX:2:2108:22209:11647 1:N:0:AGGAGTGG+AAGGAGTA
ACTCCTACGGGAGGCAGCAGTGGGGAATATTGGACAATGGGCGCAAGCCTGATCCAGCCATGCCGCGTGAGTGATGAAGGCCCTAGGGTTGTAAAGCTCTTTAACCGGTGAAGATAATGACGGTAACCGGAGAAGAAGCCCCGGCTAACTTCGTGCCAGCAGCCGCGGTAATACGAAGGGGGCTAGCGTTGTTCGGAATTACTGGGCGTAAAGCGAGTTCAGGCGGTTTGGCAAGTCTGGCATGAAATCT
+
FFFFFFFFFFFFFFFFFFFFFFFFFFFFF:FFFFFFFFFFFFFFFFFFFFFFFFFFFFFFFFFFFFFFFFFFFFFFFFFFFFFFFFFF:FFF:FFFFFFFFF,FFF,FFFF::FFFFFFFF,FFFFF:FFFFFF,FFFF,FFFFFFFFFF,FFFFFFFFFFFFFFFFFFFFFFFF,FFFF:FFFFFFFFFFFFFFFFFFFFFFFFFFFFFFFFFF,,,F,FFFFF:FF,,,FFFFFF:F,,:FFFFFFFF
@A00920:152:HGHKKDRXX:2:2108:20175:12696 1:N:0:AGGAGTGG+AAGGAGTA
ACTCCTACGGGAGGCAGCAGTGGGGAATATTGGACAATGGGCGCAAGCCTGATCCAGCCATGCCGCGTGAGTGATGAAGGCCCTAGGGTTGTAAAGCTCTTTCGGCGGGGACGATAATGACGGTACCCGCAGAAGAAGCCACGGCTAACTCTGTGCCAGCAGCCGCGGTAATACAGAGGTGGCAAGCGTTGTTCGGAATTACTGGGCGTAAAGGGCGCGTAGGCGGTCTTGTCAGTCCCTGGTGAAATCC
+
:FFFFFFFFFF:FFFFFFFFFFFFFF,FF,FFF,F:FFFFFFFFFFFFFFFFFFFFFFF:FFFFFFF:FFFFF::FFFFFFFFFFFFFFFF:F:F:FFFFFFFFFFFF:FFFFFFFFFFFFFFFFF:FFF:FFFFFFFFFFFFFFFFFFFFFFFFFFFFFFFFFFFFFFFFF,FFFFFFFFFFF:FFFFFFFF:FFFFFF,FFFFFFFFFFFFFFFFFFFFFFFF:F:FFFF::FFFFFF,FFFFFFFFF
@A00920:152:HGHKKDRXX:2:2108:15094:13166 1:N:0:AGGAGTGG+AAGGAGTA
ACTCCTACGGGAGGCAGCAGTGGGGAATATTGGACAATGGGCGAAAGCCTGATCCAGCCATGCCGCGTGAGTGATGAAGGCCCTAGGGTTGTAAAGCTCTTTTGTGCGGGAAGATAATGACGGTACCGCAAGAATAAGCCCCGGCTAACTTCGTGCCAGCAGCCGCGGTAATACTACGGGGGCTAGCGTTGCTCGGAATCACTGGGCGTAAAGGTTGCGTAGGCGGGTCGGTAAGTCAGGGGTGAAAGCC
+
FFFFFFFFFFFFFFF:FFFFFFFFFFFF:FFFFFFFFFFFFFFFFF,FFFFFFFFFFFFFFFFFFFFFFFFFFF:FFFFFFFFF:FFFF:FFFFFFF:,FF:FFFFFFFFF,FF,F:FF:FFFFFFFF,FFFFFFFFFF,FFFF:F:F:F:FFFFFFFF,FFFF,FFFF,F,FF,FFF:FF,,FFFF,FF:F:FF:FF:FF,FFF,,,F,FF:,,F:F:F::F,,,FF,FF:,F:,F:FFFF:FFF,FF:
@A00920:152:HGHKKDRXX:2:2108:3233:14011 1:N:0:AGGAGTGG+AAGGAGTA
ACTCCTACGGGAGGCAGCAGTGGGGAATATTGGGCAATGGGCGCAAGCCTGACCCAGCGACGCCGCGTGCGGGATGACGCTTCTCGGAGTGTAAACCGCTGTCAGAGGGGACGAACGGCCGGAGTGGGAATACTGCTTCGGATTGACGGTACCCTCAAAGGAAGCGCCGGCTAACTCCGTGCCAGCAGCCGCGGTAATACGGAGGGCGCAAGCGTTGTTCGGAATCACTGGGCGTAAAGCGCGCGCAGGC
+
FFFFFFFFFFFFFFFFFFFFFFFFFFFFF,F,FFFFFFFFFFFFFFFFFFFF,F:FFFFFFFFFFFFFFFFFFFFFFFFF:FFFFFFF:,FFF:FFFFFFFFF::FFFFFFFFF,:FFFF,FFF,,FFF:FFFF:F:F:FFF:FFFFF:FFFFFF,,F:FFFFFFFFFFFFFFFF:::FFFFFFFFFFFFFFFFF,FFFF:FFFFFFF:F,FFFFFFFFFFF:FFFFFFFFFFFF,FFFFF:F:FFFFFF
@A00920:152:HGHKKDRXX:2:2108:26639:14403 1:N:0:AGGAGTGG+AAGGAGTA
ACTCCTACGGGAGGCAGCAGTCGGGAATTTTGGGCAATGGGCGAAAGCCTGACCCAGCAACGCCGCGTGAAGGATGAAATCCCTCGGGATGTAAACTTCGCAAGAACGGGAAGAATAAGTCGGTGTGAACATCACCGGCGATGACGGTACCGTTTGTAAGCTCCGGCTAACTCCGTGCCAGCAGCCGCGGTAATACGGGGGGAGCAAGCGTTGTTCGGATTTACTGGGCGTAAAGGGCGCGTAGGCGGCC
+
FFFFFFFFFFFFFFFFFFFFFFFFFFFFFFFFFFFFFFFFFFFFFFFFFFFFFFFFFFFFFFFFFFFFFFFFFFFFFFFFFFFFFFFFFFFFFFFFFFFFFFFFFFFFFFFFFFFFFFFFFFFFFFFFFFFFFFFFFFFFFFFFFFFFFFFFFFFFFFFFFFFFFFFFFFFFFFFFFFFFFFFFFFFFFFF:FFFFFFFFFFFFFF,FFFFFFFFFFF:FF:FFFFFFFFF:F,FFFFFFFFF:FFFFF:
@A00920:152:HGHKKDRXX:2:2108:9444:14873 1:N:0:AGGAGTGG+AAGGAGTA
ACTCCTACGGGAGGCAGCAGTGGGGAATATTGCACAATGGGCGAAAGCCTGATGCAGCAACGCCGCGTGAGCGATGAAGGTCTTCGGATCGTAAAGCTCTGTCCTCAAGGAAGAATTTTGACGGTACTTGAGGAGGAAGCCCCGGCTAACTACGTGCCAGCAGCCGCGGTAATACGTAGGGGGCTAGCGTTATCCGGAATTATTGGGCGTAAAGGGTGCGTAGGCGGTCCTACAAGTCAGAGGTGAAAGG
+
F:F,FFF:FFFFFFFFFFFFFFFFFFFFFFFFFFF:FFFFFFFFFFFFFFFFFFFFF::FFFFFFFFFFFFFFFFFF:FFFFFFFFFFFFFFFFFFFFFFFFFFFFFFFFFFFFFFFFFFFFFFFFFFFFFFFFFFF:FFFFFF::F:FFFFFFFFFFFFFFFFFFFFFFFFFFFFFFFF:FFFF,FFFFF:FFFFFFF:FFFFFFFFFFF,FFFFFFFFFFFFFFFF:,:,FF:FFFF:FFFFFFFFFF
@A00920:152:HGHKKDRXX:2:2108:3712:16125 1:N:0:AGGAGTGG+AAGGAGTA
ACTCCTACGGGAGGCAGCAGTGGGGAATTTTGCGCAATGGGCGAAAGCCTGACGCAGCAACGCCGCGTGGAGGATGAAGGTCCTTGGATTGTAAACTCCTGTCAGCAGGGAAAAAGGGACTGGACCTCATACGTCCGGAACTTGATTGTACCTGCAGAGGAAGCCCCGGCTAACTCTGTGCCAGCAGCCGCGGTAATACAGAGGGGGCGAGCGATATTCTGAATTATTGGTCGTAAAGGGCGCGAAGTCG
+
FF:FF:FFFFFFFFFFFFFFFFFFFFFFFF:FF:F:FFFFF:FFFFFFFFFFFFF:FF:F:FFFFFFF:,FFFFFFFFFFFFFFFFFFFFF:FFFFFFFFFF,F:FFFFFFFFF:FFF:FFFFFFFFFFFFF,FFFFFF,F,FFFF:FFF,FFFFFFFFFFF:FFFFFF:FFFFF:FFFFFF::FFFF,FFF::FF:F,F,FFFFF,FFFF,F,F:F,F,FFF,FFFF,F,F,:FFFF:FFF,F,FF,:F
@A00920:152:HGHKKDRXX:2:2108:31575:16971 1:N:0:AGGAGTGG+AAGGAGTA
ACTCCTACGGGAGGCAGCAGTGGGGAATATTGCACAATGGGCGCAAGCCTGATGCAGCAACGCCGCGTGCCCGAGGAAGGCCTTCGGGTTGTAAAGGGCTTTTCTGGCTGAAGAGGCAGGACGGTAGGCCAGGAATAAGCGTCGGCTAACTACGTGCCAGCAGCCGCGGTAAAACGGGGGGGGCAAGCGTTGTTCGGAATTACTGGGCGTAAAGGGCGCGTAGGCGGCCTGCTAAGTCACACGTGAAATC
+
FFFFFFFFFFFFFFFFFFFFFFFFFFFFFFFFFFFFFFFFFFFFFFFFFFFFFFFFFFFFFFFFFFFFFFFFFFFF,FFFFF:FFFFFFFF:F:FFFFFFFFFFFFFFFFFFFFFFFFFFF:FFFFFFFFFFFFFFFFFFFFFFFFFFFFFFFFFFFFFFFFFFFFFFFFF:FFFFFFFFFFFFFFFF,FFFFFFFFFFFFFFFFF,:FFFFFFFFFF:FF:FFFFFFFFFFF:FFFFFFFFFFFFFFF:
@A00920:152:HGHKKDRXX:2:2108:19045:17159 1:N:0:AGGAGTGG+AAGGAGTA
ACTCCTACGGGAGGCAGCAGTGGGGAATATTGCACAATGGGCGGAAGCCTGATGCAGCGACGCCGCGTGAGGGATGACGGCCTTCGGGTTGTAAACCTCTTTCAGCTCCGACGAAGCGGAAGTGACGGTAGGAGCAGAAGAAGCGCCGGCCAACTACGTGCCAGCAGCCGCGGTAAGACGTAGGGCGCGAGCGTTGTCCGGATTTATTGGGCGTAAAGAGCTCGTAGGCGGCTTGTCGCGTCGGCTGTGA
+
FFFFF,FFFFFFFFFFFFFFFFFFF:FFFFFFFFFFFFFFFFFFFFFFFFFFFFFFFF,FFFFFFFF:F::FFFFF:FFFFFFF:FFFF,FFFFFFFFFFFFFFFFFFFFFFFFFFF:FFF:FFFFFFFFFF::FFFFFFFFFFFFFFFF::FFFFFFF:FFFF:FF:FF:FFFFFFFFFF:FFFFFFF:FFFFF:FFF:FF:FFF,FFF,:FFF,FFFF:FFFFFFFF:FFFFFFFFF,FF:FFFFFFF
@A00920:152:HGHKKDRXX:2:2108:24921:17910 1:N:0:AGGAGTGG+AAGGAGTA
ACTCCTACGGGAGGCAGCAGTGGGGAATTTTGGACAATGGGGGCAACCCTGATCCAGCCATGCCGCGTGAGTGAAGAAGGCCTTCGGGTTGTAAAGCTCTTTCGACGGGGACGATGATGACGGTACCCGTATAAGAAGCCCCGGCAAACTTCGTGCCAGCAGCCGCGGTAATACGGAGGGTGCGAGCGTTGTCCGGAATCACTGGGCGTAAAGGGCGCGTAGGTGGCTTGGTCAGCGTGTGGTGAAAGCC
+
FFFFFFFFFFFFFFFFFFFFFFFFFFFFFFFFFFFFF:FFFFFF:FFFFFFFFFFFFFFFFF:FFFFFFFFFFF::FFFFFFFFFFFFFFFFFFFFFFFFFFFFFFFFFFFFFFFFFFFF:FFFFFFFFFFFFF:FFFFFFFFFFFFF,FFFFFFFFFFFFFFF,FF:FFFFFFFF:FFFFFFFFF,FFF,FFFFFF:FF:FFFFF:FFFFFFFFFFF:FFFFF:FFFFF,FF:FFFFFFFFFFF:F:F:
@A00920:152:HGHKKDRXX:2:2108:30490:18443 1:N:0:AGGAGTGG+AAGGAGTA
ACTCCTACGGGAGGCAGCAGTAGGGAATCTTGCGCAATGGGCGAAAGCCTGACGCAGCGACGCCGCGTGCGGGACGAAGGCCCTCGGGTTGTAAACCGCTTTCAGCAGGGACGAAGCGAGAGTGACGGTACCTGCAGAAGAAGGTCCGGCCAACTACGTGCCAGCAGCCGCGGTAATACGTAGGGACCGAGCGTTGTCCGGATTCATTGGGCGTAAAGAGCTCGTAGGCGGCTGCTCAAGTCGAATGTGA
+
FFFFFFFFFFFFFFFFFFFFFFFFF:FFFFFFFFFFFFFFFFFFFFFFFFFFFFFFFFFFFFFFFFFFFFFFFFFFFFFFFFFFFFFFFFFFFFFFFFFFFFFFFFFFFFFFFFFFFFFFFFFFFFFFFFFFFFFFFFFFFFFFFFFFFFFFFF:FFFFFFFFF:FFFFFFF:FFFFFFF:FFFFFFFFFFFFF:FFFFFFFFF:F:FFFFF::FFFF:FFFFFFFFFFFFFFF:FFF:FFF:F,FFFF:
@A00920:152:HGHKKDRXX:2:2108:3613:18897 1:N:0:AGGAGTGG+AAGGAGTA
ACTCCTACGGGAGGCAGCAGTGGGGAATTGTTCGCAATGGGCGCAAGCCTGACGACGCAACGCCGCGTGGGGGATGAAGGTCTTCGGATTGTAAACCCCTGTTGGGTGGGACGAACACTTCCGTGGAGAACAGCCATGGAGACAGACTGTACCACCTGAGGAAGCCCCGGCTAACTCTGTGACAGCAGCCGCGGTAATACAGAGGGTGCGAGCGTAGTTCGGAATCACTGTGAGTAAACAGAGCGCAGTC
+
FFFFFFFFFFFFFFFFFFFFFFFFFFFF,FFFFFFFFFFFFFFFFFFFFFFFFF,FFFF:FFFFFFFFFFFFFFFFFFFF,FF,,FFF,FFFFFFFF,FFFFF,,,::FFFFFFFFF,,FFF,FF:,:FFFF:F,:F,,FFFF,FFF:,,:,F,F,:,FFFF:FFF:FFF:,F,F:F:F,F,FF,,FFFF,,,F,,F:F,F,F,,FFFFF::,::,FF,FF,FF:FFFFF,:,,,FF,:,F,FF:,F:,:
@A00920:152:HGHKKDRXX:2:2108:23448:19053 1:N:0:AGGAGTGG+AAGGAGTA
ACTCCTACGGGAGGCAGCAGTCGGGAATTTTGCTCAATGGGGGAAACCCTGAAGCAGCAACGCCGCGTGAGGGATGAAGGCCTTCGGGTTGTAAACCTCTTTTCTCAGGGACGATTATGACGGTACCTGAGGACTAAGCCACGGCTAACTACGTGCCAGCAGCCGCGGTAATACGTAGGTGGCAAGCGTTGTCCGGATTTACTGGGCGTAAAGAGCGCGCAGGCGGTTATTCCAGTCGAATGTGAAAGCC
+
FFFFFFFFFFFFFFFFFFFFFFFFFFFFFFFFFFFF,FFFFFF:F:FFFFFFFFFFFF:FFFFFFFF,FFFFFF,FFFFFFFFFFFFFFFFFFFFFFFF,FFFFFFFFFFFFF:FF::,,FF,F,FFFFFFFF,FFFFFF:FFFFFFFFF,FFF:F:FFFFFFFFFFF:F:F:FF,,FFF:FF:,:FF,:FFFFFF,F:FFF:FFFFFFF,FFFFFFFFF::FFFFFF:FFF,F,FFF,FFF,:,F,FFF
@A00920:152:HGHKKDRXX:2:2108:24099:19648 1:N:0:AGGAGTGG+AAGGAGTA
ACTCCTACGGGAGGCAGCAGTGAGGAATATTGCACAATGGGCGCAAGCCTGATCCAGCAATGCCGCGTGTGTGAAGAAGGCCTTCGGGTTGTAAAGCACTTTTATCAGGAACGAAAAGCGACGGACTAATACTCTGTCGTGCTGACGGTACCTGATGAATAAGCACCGGCCAACTACGTGCCAGCAGCCGCGGTAACACGTAGGGTGCGAGCGTTGTCCGGAATTATTGGGCGTAAAGAGCTCGTAGGCG
+
FFFFFFFFFFFFFFFFFFFFFFFFFFFF:FFFF:FFFFFFFFFFFFFFFFFF:FFFFF,FF:FFFFFFFFFFFFFFF:FFFFFFFFFFFFFFFFFFFFFF,F:FFFFFFFFFFFF:FFFF::,FF,,F:F:FFF:FFF:F:F:FF:FFFFF,F,:,F:,:,FFFFFFFFFFFFF,FFF,FFFFF:FFFFF:FFF,FFFF:F,F::FFF:,FFFF,:FFF:FFF,,:FFF:FFFFFFF,,FFF::F,F:F:
@A00920:152:HGHKKDRXX:2:2108:15058:19993 1:N:0:AGGAGTGG+AAGGAGTA
ACTCCTACGGGAGGCAGCAGTGGGGAATTGTTCGCAATGGGCGCAAGCCTGACGACGCAACGCCGCGTGGAGGATGAAGATCTTCGGGTCGTAAACTCCTGTCGAGTGGAAAGAAACGCTTCGGGGCTAATATTCCCGAAGTTTGACGGTACCACTAAAGGAAGCCCCGGCTAACTCCGTGCCAGCAGCCGCGGGAATACGGGGGGGGCAAGCGTTGTTCGGAATTACTGGGCGTAAAGGGCTCGTAGGC
+
FFFF:FFFFFFFFFFFFFFFFFFFF:FFFFF:F,FFFFFF,FFFF,F::FF:FFFFFF,:FFFFFFFFFFFFFFFFFFFFF,:FFFFF:F,FFFF:,:F,FF:FFFF,FFF:FFFF:FFFF,,F,F,F:FF,F:F,::FF:,FF,FFF:FFFFFF:FFFF,F,FF:FFFFFF:FFFFF:FFF:FFFFFFFFFF,,F,FF,,FF:F:FFF:F,F,,FF,F,FFF,:FF:F:FFFFF:::FFF:FFF,F:,,
@A00920:152:HGHKKDRXX:2:2108:3920:20650 1:N:0:AGGAGTGG+AAGGAGTA
ACTCCTACGGGAGGCAGCAGTAAGGAATATTGCACAATGGACGCAAGTCTGATCCAGCAACGCCGCGTGCCCGAGGACGGCCTTCGGGTTGTAAAGGGCTTTTCTGGCTGAAGATGCAGGACGGTAGGCCAGGAATAAGCGTCGGCTAACTACGTGCCAGCAGCCGCGGTAAAACTTAGGACGCGAGCGTTATCCGGATTTCATGGGTGTAAAGCGCGTGTAGGCGGTCGTGCAAGTGGGGCGGGAAAGC
+
FF:FFFFFFFFFFFFFFFFFF,,FFFFFFFFF,FFFFFFFFFF,FFFFFFFFF,FFFFFFFFFFFFFFFF::FF,FF:FFFFFFFFFFFFFFFF::F:FF:FFF,FFF:FFFFF,F::F:,:F,,,:F,F:F,FF:F,,F:,FF:,,FF,FF::::FF:FF::FFF,F:FF,FFF,F:FF:,:,F,,,::,FFF:F,FFFF,:,FF:,FFFF,FF:FF,F,,FF,FFF:,,F,,F:,FF,,,::,,F,,F
@A00920:152:HGHKKDRXX:2:2108:27416:20791 1:N:0:AGGAGTGG+AAGGAGTA
ACTCCTACGGGAGGCAGCAGTGGGGAATATTGCACAATGGGCGCAAGCCTGATCCAGCAATGCCGCGTGAGTGATGAAGGCCTTAGGGTTGTAAAGCTCTTTTACCCGGGATGATAATGACAGTACCGGGAGAATAAGCCCCGGCTAACTCCGTGCCAGCAGCCGCGGTAATACGAAGGGGGCTAGCGTTGCTCGGATTTACTGGGCGTAAAGGGCGCGTAGGCGGACAGTTTAGTCAGGGGTGAAAGCC
+
FF:FFFFFFFFFFFFFFFFFFFF:FFFFFFFFFFFFFFFFFFF,FFFFFFFFF,F:FFFFFFFFFFFFFFFFF,FFFFFFFF:FFFFFFFFFFFFFFFF:FFFFFFFFFFF,FFFF:FFFFFFFFFFFFFFFFF:FF,F:FFFFFFFFFFFFFFFFFF:FFFFFFFFFFFFFFFF,FFFFFFFFF:FFFFFF:FFFFF,FFFFFFFFFF,FFFF:FFFFF:FFFF:FF:F,:FFFFFFFF:FFFFF,FF:
@A00920:152:HGHKKDRXX:2:2108:25726:22153 1:N:0:AGGAGTGG+AAGGAGTA
ACTCCTACGGGAGGCAGCAGTTAGGAATTTTCGACAATGGGGGGAACCCTGATCGAGCGACACTGCGTGAGGGATGAAGGCCTTAGGGTTGTAAACTTCTAATAGAGGGACGATGGTGACGGTACCTCTTGATTAGCACCGGCTAACTCCGTGCCAGCAGCCGCGGTAATACGGAGGGTGCGAGCGTTATCCGGAATCACTGGGCGTAAAGGGCGCGTAGGCGGTTTGTTAAGTCTGATGTTAAAGACTG
+
FFFFFFFFFFFFFFFFFFFFFFFFFFFFFFFFFFFFFFFFFFFFF,FFFFFFFFFFFFFFFFFFFFF:FFFFF:FFFFFFFFFFFFFFFFFFFFFFFFFFFFFFFFFFFFFFFFFFF:FFFFFFFFFFFFFFFFFFFFFFFFFF,:FFFFFFFFFFFF,FFFFFFFF:FFFFFFFFFFFFFFFFFFFFFFFFFFFFFFFFFFFFFFFFFFFFFFFF:FFFFFFFF:FFFFFFFFFFFF:FFFFFFFFFFF
@A00920:152:HGHKKDRXX:2:2108:26729:22357 1:N:0:AGGAGTGG+AAGGAGTA
ACTCCTACGGGAGGCAGCAGTAAGGAATATTGCACAATGGACGCAAGTCTGATGCAGCAACGCCGCGTGCCCGAGGACGGCCTTCGGGTTGTAAAGGGCTTTTCTGGCTGAAGAGGCAGGACGGTAGGCCAGGAATAAGCGTCGGCTAACTACGTGCCAGCAGCCGCGGTAAAACGTAGGACGCGAGCGTTATCCGGATTTACTGGGCGTAAAGCGCGGGCAGGCGGTGGTCCAAGTCGGACGTGAAAGC
+
FFFFFFFFFFFFFFFFFFFFFFFFFFFFFFFFFFFFFFFF:FFFFFFFFFFFFFFFFFFFFFFFFFFFFFFFFFFFFFFFFFFFFFFFFFFF::FFFFFFFFFFFFFFFF,FFFFFFFFFFFFFFFFFFFFFFFFFFFFFFFFFFFFFFFFFFFFFFFFF:FFFFFFFFFFF,FFFFFF::FFFFFFFFFFFFFFFFFFFFFFFFFFFFFFFFFFFFFFFFFFFFFFFFFFFFFF:FFFF:FFFFFFFFF
@A00920:152:HGHKKDRXX:2:2108:19370:22701 1:N:0:AGGAGTGG+AAGGAGTA
ACTCCTACGGGAGGCAGCAGTGGGGAATATTGGACAATGGGCGCAAGCCTGATCCAGCAACGCCGCGTGGAGGACGAAGGTCTTCGGATCGTAAACTCCTGTCAGGCGGGACGAAGGCTGCGGGGTAAATAATCCCGTAGCTTGACGGTACTGCCAGAGGAAGCCCCGGCTAACTCCGTGCCAGCAGCCGCGGTCATACGTAGGACCCAAGCGTTATCCGGAGTGACTGGGCGTAAAGAGTTGCGTAGGT
+
FFFFFFFFFFFFFFFFFFFFFFFFFFFFFFFFFFF,FFFFFFFFFFFFFFFFFFFFFFFFFFFFFFFFFFFFFFFFFFFFFFFFFFFFFFFFFFFFFFFFFFFFFFFFFFFFFFFFFFFFFFFFFFFFFFFFFFFFFFFFFFFFFFFFF:FFFFFFF:FFFFFFFFFFFFFFFFFFFFFFFF,FFFFFFFFFFFFFF:FFFFFFFFFFFFFFFFFFFFFFF:FFFFFFFFFFF:FFFFFFFFFFFFF:FF
@A00920:152:HGHKKDRXX:2:2108:25274:23531 1:N:0:AGGAGTGG+AAGGAGTA
ACTCCTACGGGAGGCAGCAGTGGGGAATTTTGTGCAATGGGCGAAAGCCTGACGCAGTAACGCCGTGTGGAGGATGAAGGCCTTCGGGTTGTAAACTCCTGTCAGGGGGAACGACGGAGAAAGGGTGATAAGCCCTTTCTTCCAGACGGTACCTCCAAAGGAAGCCCCGGCTAATTCCGTGCCAGCAGCCGAGGTAATAAGGAAGGGGCAAGCGTTGTTCGGAATCATTGGGCGTAAAGGGCGCGTAGGT
+
FFFFFFFFFFFFFFFFFFFFFFFFFFFFFFFFFFFFFFFFFFFFFFFFFFFFFFFFFFFFFFFFFFFFFFFFFFFFFFFFFF,F:FFFFFFFFFFFFFFFFF,FFFFFFFFFFFF:FFFFF:FF:,FFFFFF,FFFFFFFFFFF:FF::FFFFFFFFFF:FF:FFF:F,FFFFFFFFFFFFFFF:F:F,FF,,:FFFFF,:FF,FFFF:F:FFFF:FF,FFF::::::,F,FF:,:FFF,FF,FFF,FFF
@A00920:152:HGHKKDRXX:2:2108:10221:23641 1:N:0:AGGAGTGG+AAGGAGTA
ACTCCTACGGGAGGCAGCAGTGGGGAATATTGCACAATGCGCGAAAGCGTGACGCAGCAACGCCGCGTGGGGGAAGAAGGCCTTCGGGTTGTAAACCCCTTTCAGTTGGGACGAAGCTTCGCCGGTGAATAGCCGGCTGGAGTGACGGTACCTTCACAAGAAGCCCCGGCTAACTACGTGCCAGCAGCCGCGGTAAAACGTAGGAGGCGAGCGTTATCCGGATTTACTGGGTGTAAAGCGCGTGTAGGCG
+
FFFFFFFFFFFFFFFFFFFFFFFFFFFFFFFFFFFFFFFFFFFFFFFFFFFFFFFFFFFFFFFFFFFFFFFFFF,FFFFFFFFFFFFFFFFFFFFFFFFFFFFFFFFFFFFFFFFFFFFFFFFFFFFFFFFFFFFFFFFFFFFFFFFFFFFFFFFFFFFFFFFFFFFFFF,:FFFFFFFFFFFFFFFFFFFFF:FFFFF:FF,FFFFFFFFFFFFFF:FFFFFFF:FFFFF:F::,FFFFFFFFFFFFFF
@A00920:152:HGHKKDRXX:2:2108:3757:23750 1:N:0:AGGAGTGG+AAGGAGTA
ACTCCTACGGGAGGCAGCAGTGGGGAATATTGGACAATGGGCGAAAGCCTGATCCAGCAACGCCGCGTGAGGGATGACGGCCTTCGGGTTGTAAACCTCTTTCAGCAGGGACGAAGCGCAAGTGACGGTACCTGCAGAAGAAGCACCGGCCAACTACGTGCCAGCAGCCGCGGTAATACGTAGGTGGCGAGCGTTGTCCGGATTTACTGGGCGTAAAGAGCGCGCAGGCGGTCGTTCAAGTCGAGTGTGA
+
FFFFFFFFFFFFFFF:FFFFFFFFFFFFFFFFFFFFFFFFFFFFFFFFFFFFFFFFFFFFFFFFFFFFFFFFFFFFFFFFFFFFFFFFFFFFFFFFFFFFFFF,FFFFFFFFFFFFFFFF,:FFFFFFFFFFFFFFFFFFFFFFFF:F:FFFFFFFFFFFFFFFFFFFFFFFFF,FFFFF:FFFFFFFFFFFFF,:FF:FFFFFF:FFFFFFFFFFFF:FFFFFFFF:FFFFFFFFFFFFFFF:FFFFF:
@A00920:152:HGHKKDRXX:2:2108:27624:24596 1:N:0:AGGAGTGG+AAGGAGTA
ACTCCTACGGGAGGCAGCAGTAAGGGATATTGCACAATGGGCGCAAGCCTGATGCAGCAACGCCGCGTGCAGGAAGAAGGGTTTCGGCTCGTAAACTGCTTTTCGGTGGGACGATGATGACGGTACCGCCGGAAGAAGTCTCGGCTAACTACGTGCCAGCAGCCGCGGTAATACGGAGGGTGCAAGCGTTATCCGGATTCACTGGGTTTAAAGGGTGCGTAGGCGGATGTGAAAGTCAGTGGTGAAATCC
+
FFFFFFFFFFFFFFFFFFFFFFFFFFFFF:FFFFFFFFFFFFFFFFFFFFFFFFFFFFFFFFFFFFFFFFFFFFFFFFFFFFFFFFFFF:FFFFFFFFFFFFFFFFFFFFFFFFFFFFFFFFFFFFFFFFFFFFFFFFFFFFFFFFFFFFFFFFFFFFFFFFFFFFFFFFFFFF:FFFFFFFFFFFFFFFFFFFFFFFFFFFFFFFFFFFFF:FFFFFFFFFFFFFFFFFFFFFFFFFFFFFFFFFFFFF
@A00920:152:HGHKKDRXX:2:2108:6723:24721 1:N:0:AGGAGTGG+AAGGAGTA
ACTCCTACGGGAGGCAGCAGTGGGGAATCTTGCACAATGGGGGAAACCCTGATGCAGCGACGTCGCGTGAGCGATGAAGCCCATCGGGCTGGAAAGCTATTTAGGAAGGGGCCATAATGACGGAACCTGAAGAAGAATCTGCGGCTAACTACGTGCCCGCAGCCGCGGTACAAAGAAGGCAGCGAGCGTTGTTCGGAGTTACTGGGCGTAAAGCGTGCGTAGTCGGCAGACCAAGTCGGGTGTGAAATAT
+
:FFFFFFFFF,F,FFFFFFFFFFFFFFFFFFFF:F:FFFFFFFFFFFFFFF,,,F:FF,FFF,F:FFFFFFFFFFFF::F:F,F,,::,,,,FFF:,::FF,,,F,:,FF,:,,,FF,:FFFF:FFFFFF,,FFF:,,FF,,F,,F,:F:FF,,:FF,,:F,F:F,F,,FF,:FFFF,FFFFF,,:FF:F,:FF:FFFFFFF,F,FFFFFFF,FFF:,,:FF,FF:F::F:FF,F,F,F,,,,:,:F:,:
@A00920:152:HGHKKDRXX:2:2108:12246:24956 1:N:0:AGGAGTGG+AAGGAGTA
ACTCCTACGGGAGGCAGCAGTAAGGGATCTTGCGACAATGGGCGAAAGCCTGACGCAGCAACGCCGCGTGCGGGATGACGGCCTTCGGGTTGTAAACCGCTTTGGGGGGGGAAGAGGAAGGACGGTACCACCGGAAGTAGTCTCGGCTCACTACGAGCCAGCACCCGCGGTAAAACTTAGGAGGCGAGCGTTCACCGTATTTACTGGGTGTAAAGCGCGTGTAGGCGGTGCTGCAAGTGGCGCGAGAAAG
+
FFFFFFFFFFF:FFFFFFFF:F:FF:FF,FFFF:,,,FFFF:F:FF,,F,::F,::F:,F,FFF:FFFF,FFF::F:F::FF:F::FF:FFF,FFFF,,F,FF,,F,FFF:F:F,::::,FF:FFF,,F::,:,:F,,:,,FFFF,,:,F,,,,F,,::F,F:,FFF:,,,FF:::,:,,F,F,,FFF,,,F,,FFF,,F,,,,,FFFF,,:F:F,FFF,,,,,:,F,,,F:,:,F,FF,,F::,:,:,,
@A00920:152:HGHKKDRXX:2:2108:17255:25019 1:N:0:AGGAGTGG+AAGGAGTA
ACTCCTACGGGAGGCAGCAGTAAGGGATCTTGCGACAATGGGCGAAAGCCTGACGCAGCAACGCCGCGTGCGGGATGACGGCCTTCGGGTTGTAAACCGCTTTTCGGGGGGAAGAGGAAGGACGGTACCCCCGGAATAAGTCTCGGCTAACTACGTGCCAGCAGCCGCGGTAAAACGTAGGAGGCGAGCGTTATCCGGATTTACTGGGTGTAAAGCGCGTGCAGGCGGTCTTGTAAGTGGTGTGTGAAAG
+
:FFFFFFF:FFFFFFFFFFFFFFFFFFFFFFFFFFFFFFFFFFFFFFFFFFFFFFFFFFFFF:FFFFFFFFFFFFFFFFFFFFFFFFFF:FFFFFFF:FFFFFFFFFFFFFF,F::FF:FFFFF,:FFFFFFFF::FFFFFF:FFFFF,:FFFFFFFFFFFFFF:FFFFFFFFFFF:FFFFFFFF,FFFFFFF:FFFF:FF,FFFFF:FFFFFFFFFFF,FFFFF:FFFFFF:FFFF:FFF:FFFFFF,F
@A00920:152:HGHKKDRXX:2:2108:15076:25034 1:N:0:AGGAGTGG+AAGGAGTA
ACTCCTACGGGAGGCAGCAGTAAGGGATCTTGCGACAATGGGCGAAAGCCTGACGCAGCAACGCCGCGTGCGGGATGACGGCCTTCGGGTTGTAAACCGCTTTTCGGGGGGAAGAGGAAGGACGGTACCCCCGGAAGAAGTCTCGGCTAACTACGTGCCAGCAGCCGCGGTAAAACGTAGGACGCAAGCGTTATCCGGAATTACTGGGCGTAAAGAGCGTGTAGGCGGTGCTGTAAGTCAACCGTGAAAG
+
FFFFFFFFFFFFFFFFFFFFFFFFFFFFFFFFFFFFFFFFFFFFFFFFFFFFFFFFFFFFFFFFFFFFFFFFFFFFFFFFFFFFFFFFFFFFFF,,F:FFFFFFFFFFFFFFFF:F:FFFFFFFFFFFFFFFFFFFFFFFFFFFFFFF,F:FFFFFFFFFF:F:FFFFFFFFFFFFFFFFF::FFFFFFFFFF:FFFFFFFFFFFFFFFFF:FFFFFFFFF:FFFFFFFFFFFFFFFF::FFFFFF:F:F
@A00920:152:HGHKKDRXX:2:2108:21233:26428 1:N:0:AGGAGTGG+AAGGAGTA
ACTCCTACGGGAGGCAGCAGTAAGGAATATTGCACAATGGACGCAAGTCTGATGCAGCAACGCCGCGTGCCCGAGGACGGCCTTCGGGTTGTAAAGGGCTTTTCTGGCTGAAGAGGAAGGACGGTAGGCCAGGAATAAGCGTCGGCTAACTACGTGCCAGCAGCCGCGGTAAAACGTAGGACGCGAGCGTTATCCGGATTTACTGGGCGTAAAGCGCGGGCAGGCGGTGGTCCAAGTCGGACGTGAAAGC
+
FFFFFFFFFFFFFFFFFFFFFFFFFFFFFFFFFFFFFFFFFFFFFFFFFFFFFFFFFFFFFFFFFFFFFFFFFFFFF:FFFF,FFFFFFFFFFF:FFFFFFFFFFFFFFFFFFFFFF:FFFFFFFFFFFFFFFF,FFFFFFFFFFFFF:FFFFFFFFFFF:FFFFFFFFFFFFFFFFFFFFFFFFFFFFFFFFFFFFFFFFFFFFFFFFF:FFF:F::FF:FFFFFFFFFFFFFFFFFFFFFFFF::FF:
@A00920:152:HGHKKDRXX:2:2108:25852:27070 1:N:0:AGGAGTGG+AAGGAGTA
ACTCCTACGGGAGGCAGCAGTGGGGAATATTGGACAATGGGCGAAAGCCTGATCCAGCCATGCCGCGTGAGTGATGAAGGCCCTAGGGTTGTAAAGCTCTTTCAACGGTGAAGATAATGACGGTAACCGTAGAAGAAGCCCCGGCTAACTTCGTGCCAGCAGACGCGGTAATACGAAGGGGGCTAGCGTTGTTCGGAATTACTGGGCGTAAAGCGAACGTAGGCGGATATTTAAGTCAGGGGTGAAATCC
+
:,FFFFF,FFFFFFFFFFFFFFFFFFFFF:F::FF::FF::FFFFF:FF:FFFF:FFFFFFFFF:FF:FFF,:F,FFFFFF,FFFF:F,FFF:FFFFFF,,FF:,F:F:,FF:FFFFFF:FF:FFFFF,F:,FFFFFF,FF:FF:FFFFF::,FFFFF:FFF,F,F:FFFF,F:F:FFFFFFF,F:,:F,FF:F:F:FF,:F,F,FFF:F:F,FF,,:F,:F,FFFFF:FF:::,F:FFF,FFF:,:,FF
@A00920:152:HGHKKDRXX:2:2108:10719:27226 1:N:0:AGGAGTGG+AAGGAGTA
ACTCCTACGGGAGGCAGCAGTGGGGAATCTTGCGCAATGGGCGAAAGCCTGACGCAGCAACGCCGCGTGGGGGATGAAGGCTTTCGGGTTGTAAACCCCTTTCAGCAGGGACGATTATGACGGTACCTGCAGAAGAAGGACCGGCCAACTACGTGCCAGCAGCCGCGGTAATACGTAGGGTCCAAGCGTTGTCCGGATTTATTGGGCGTAAAGAGCTCGTAGGCGGCTCAGTAAGTCGGATGTGAAAACT
+
FFFFFFFFFFFFFFFFFFFFFFFFFFFFFFFFFFF:FFFFFFFFFFFFFFFFFFFFFFFFFFFFFFFFFFFFFFFFFFFFFFFFFFFFFFFFFFFFFFFFFFFFFFFFFFFFFFFFFFFFFFFFFFFFFFFFFFFFFFF:FFFFFFFFFFFFFFFFFFFFFFFFFFFFFF:FFFFFFFFFFFFFFFFFFFFFFFFFFFFFF:F:FFFFFF::FFFFFFFFFFFF:FFFFF:FFFFFFFFFFFFFFFFFFF
@A00920:152:HGHKKDRXX:2:2108:30761:28682 1:N:0:AGGAGTGG+AAGGAGTA
ACTCCTACGGGAGGCAGCAGTGGGGAATTTTCCGCAATGGGCGAAAGCCTGACGGAGTGACGCCGCGTGGGGGACGAAGGCCTTCGGGTCGTAAACCCCTGTCAGAGGGAAAGAAGGGCAGGCGCGTGAATAGCGCGTCGGTCTGACGGTACCTTCAGAGGAAGCCCCTGCCAACTCTGTGCCAGCAGCCGCGGTAATACAGAGGGGGCAAGCGTTGTTCGGAATTACTGGGCGTAAAGGGCGCGTAGGC
+
F,,FFFFFF:FFFFFFFFF:FFF:FFF,FFF,:F:FFF:FFFFFFFFFFFFFF:FFFFFFFFFF,FFFFF:F::FFFFFFF:FFFFFFF::FFFFFFFFFFFFFFFFFFFFF,FFFF:FFFFFFFF:FFFF::FFFFFFFFFFFFF:FFFFFF:FFFFFF:FF,FFFF,FF:FFFFFF,FFFFFFFFFFFFFFFFFFFFFFFFFFF:FFF,FF,:F,FF:FFFFF:,F:F,FFFF:FF,F,FFFFF:F:F
@A00920:152:HGHKKDRXX:2:2108:5231:29465 1:N:0:AGGAGTGG+AAGGAGTA
ACTCCTACGGGAGGCAGCAGTGGGGAATCTTGGACAATGGGCGAAAGCCTGATCCAGCCATGCCGCGTGAGTGAAGAAGGCCTTAGGGTTGTAAAACTCTTTCGCCGGAGAAGATAATGACGGTATCCGGAGAAGAAGCCCCGGCTAACTTCGTGCCAGCAGCCGCGGTAATACGAAGGGTGCAAGCGTTACTCGGAATTACTGGGCGTAAAGCGTGCGTAGGTGGTGGTTTAAGTCTGATGTGAAAGCC
+
FFFFFFFFFFFFFFFFFFFFFFFFFFFFFFFFFFFFFFFFFFFFFFFFFFFFFFFFFFFFFFFFFFFFFFFFFFF:FFFF:,FFFF:F:FFFFFFFFFFFFFFFFF:FFFFF,FFFF,:FFFF:FFFFFFFFFFFFFF:FFFF,FFFFFFFFFFFFF,FFFFFFFFFF,FFFF:::,:FFFFFFFFFFF:FFFF::F,FFFFFFFFFFFFFFFFFFFFFFFFFF:FFFF:F:,FFFFFFF:,FFF,FFFF
@A00920:152:HGHKKDRXX:2:2108:20365:29841 1:N:0:AGGAGTGG+AAGGAGTA
ACTCCTACGGGAGGCAGCAGTGGGGAATTGTTCACAATGGGCGCAAGCCTGATGACGCAACGCCGCGTGGAGGATGAAGGTCTTCGGATTGTAAACTCCTGTTGCTCGGGACGAAATGCTCCAACCTACTACGTTGGAGTTTGACGGTACCGGGTGAGGAAGCCCCGGCTAACTCTGTGCCAGCAGCCGCGGTAATACAGAGGGGGCAAGCGTTATTCGGAATTATTGGGCGTAAAGGGCGCGTAGGCGG
+
FFFFFFFFFFFFFFFFFFFFFFFFFFFFFFFFFFFFFFFFFFFFFFFFFFFFFFFFFFFFFFFFFFFFFFFFFFFFFFFFFFFFFFFFFFFFFFFFFFFFFFFFFFFFFFFFFFFF,FFFFFFFFFFF,FFFFFFFFF:FFFFFFFFFFFFFFFFFFFFFFFFFFFFFFFFFFFFFFFFFFFFFFFFFFFFFFFFF:F,:F::FFFFFFFFFFFFFFFFFFFF:,F:FF,FFFF,F:,FFF,FF,FFFFF
@A00920:152:HGHKKDRXX:2:2108:11858:29982 1:N:0:AGGAGTGG+AAGGAGTA
ACTCCTACGGGAGGCAGCAGTGGGGGATATTGCACAATGGGGCAAACCCTGATGCAGCGACGCCGCGTGGAGGAAGAAGGTTCTCGGATTGTAAACTCCTGTCGTTATGGACGATAATGACGGTACCAAACAAGAAAGCACCGGCTAACTAAGTGCCAGCAGCCGCGGTAAAACGTAGGTAGCAAGCGATCTCACGAATTACTTGTTGGAAAGGGAGCGCAGGCGGGAAGACAAGTTGGAAGTGACAACC
+
FFFFF,FF:,:FF:FF:FF:FFF:F:F:FFFF,FFFFF,FFF,::F,:F,,,:,F:,,FFF,FF,F,F,FFF:FF,:F,FFF,F,,FF:FFFFF:,F,:,FFFFFFF,FFF:,FFFFF:FF::,F:F,FFFFF,FFF,FF,F,F,,,FF:F,,F,FFFFF::F:,F,FF:FF::,FFF:,,,FFFFF,,:,F:,,,F,FFFFF,::,F,F,F,,,::FFFFFF,,:FF::F,FF,F,F:::F:,:,,:F,
@A00920:152:HGHKKDRXX:2:2108:24099:30013 1:N:0:AGGAGTGG+AAGGAGTA
ACTCCTACGGGAGGCAGCAGTGGGGAATCTTGCGCAATGGGCGAAAGCCTGACGCAGCGACGCCGCGTGAGCGATGAAGGCCTTCGGGTTGTAAAGCTCTGTGGGGAGGGAAGAATAAGCCTAGGCTAATACCACTAGGTGATGACGGTACCTCCGTAGCAAGCCCCGGCTAACTCTGTGCCAGCAGCCGCGGTCAGACAGAGGGTGCGAGCGATGTCCGGAATCACTGGGCGTCAAGGGCGCGCAGGCG
+
FF,,F:F:::FFFFFF:FFFFFFFF:F::FF:F,FFFFFFF,F:FFFFFFFFFFFFFFFFF:FFFF:FF:F:::FFF,F,:FF:,FFF,FF:FFFFFFFFF:F,FFFF:F:F:,F,FFFFFFF::F:F,FFF:FF,FF:FFFFFF,F,,FFFFFF,FFF,,:,,,FFFFFFFFFFFFFFFF,F,FF,FFFFF,:,FF::FF,F,FF,FFFFFF,FFFFF,F,FFF:FF:FFFF:,,,F:,FF:FF:,FFF
@A00920:152:HGHKKDRXX:2:2108:10131:30091 1:N:0:AGGAGTGG+AAGGAGTA
ACTCCTACGGGAGGCAGCAGTGGGGAATATTGGACAATGGGCGCAAGCCTGATCCAGCCATGCCGCGTGGGTGAAGAAGGCCTTAGGGTTGTAAACACCTTTCAGCGGGGAAGATAATGACGGTAAACGAATAAGAAGTCACTGAAAAATCTGTGACAGCAGCCCCGGTCATACATAGTGGGCTAGCGAGCTTCGGAAATAATGGGCGTAAAGTTCGACGCGGATCCATGCAAGGAAGACGGAGAAATCG
+
FFFFFFFFFFFFFFFFFFFFFFFFFFFFFFFFFFFFFFFFFFFFFFFFFFFF,FFFFF:F,:FFFFFFFF:FFFFFFFF,FFFFFF:FFFFFFFFF::FFFFFF:,F,FFFFF:,F,F,:::F:F,,F,FF,FFFFF,:F,:,F,,::,,:,:F,,FF::F,:F,F,::,:,:F,,:F:F,,,,:,,,:::,FF,,,F,:F,FFFF:,FF,,F,,FF,,,,,,F,,F,F,,,,,,,,FF,,F:FFF:,:,
@A00920:152:HGHKKDRXX:2:2108:24108:30968 1:N:0:AGGAGTGG+AAGGAGTA
ACTCCTACGGGAGGCAGCAGTGGGGAATTTTGGACAATGGGGGAAACCCTGATCCAGCCATGCCGCGTGAGTGAAGAAGGCCTTCGGGTTGTAAAGCTCTTTCAGCCGGAACGAAACGGTCACGGCTAATACCTTTGATCACAGACGGTACCGGAAGAAGAAGCACCGGCTAACTACGTGCCAGCAGCCGCGGTAATACGTAGGGTGCGAGCGTTAATCGGAATTACTGGGCGTAAAGCGTGCGCAGGCG
+
FFFFFFFFFFFFFFFFFFFFFFFFFF,FFFFFFFFFFFFF:FFFFF:FFFFFF,FFFF:FFFFFFFFFF:FFFF,FFFFF,FFFFFFF,FFFFFFFFFFFFF,FFFFFFFFFFFFFFFF,:,F,FF,F,FFF:,,FFFFFFF,FFFFFFF:F:,FFFFFF:,F,FF,,,FF,,F,,F:FFFF,FF:FFF:F:FF,F:,F:,FF,FFFF,,,,F:,:::F,F,F,FFF,,FFFFFF,F:FF,FFFF,:F::
@A00920:152:HGHKKDRXX:2:2108:31358:31626 1:N:0:AGGAGTGG+AAGGAGTA
ACTCCTACGGGAGGCAGCAGTGGGGAATTTTGGGCAATGGGCGAAAGCCTGACCCAGCAACGCCGCGTGAGGGAGGAAATCCTTCGGGATGTAAACCTCACAAGCAAGGGAAGAGCGGAAGAGGGATAATACCCCTCTTCTTCGACGGAACCTTGCGTAAGCCACGGCTAACTACGTGCCAGCAGCCGCGGTAATACGTAGGGGGCAAGCGTTGTCCGGAAGTATTGGGCGTCAAGGGCATGCAGGCGGT
+
FFFFFFFF,FFFFFFFFF:FFFFFFFFFFFFFFFFF:FFFFFFFFFFFFFFFFFFFFFFFFFFFF:FFFFFFFFFFF:FFFFFFFFFFFFFFFFFFFF,F,F:FFFFFF,:FFF,,:,::FFFFFFFF,FFFF:FFFFFFFFFFFFFF,FF,FFFFFFFFFFF:FFF:FF:FFFF:FFFFFFFFF:FFF,:F:FFFFF,FFFF,FFFF:F,:F,FFFF,F,,FF,F:FFFFF:F,FF:FFF:FFFFF,F:
@A00920:152:HGHKKDRXX:2:2108:20121:31735 1:N:0:AGGAGTGG+AAGGAGTA
ACTCCTACGGGAGGCAGCAGTGGGGAATCTTGCACAATGGGGGAAACCCTGATGCAGCGACGCCGCGTGAGCGATGAAGCCCTTCGGGGTGTAAAGCTCTTTCGACCCGGAAGATAATGACGGTACGGGGAGAAGAAGCTGCGGCTAACTACGTGCCAGCAGCCGCGGTAATACGTAGGCAGCGAGCGTTGTTCGGAGTTACTGGGCGTAAAGCGTGCGTAGGCGGTGGCCCAAGTCTGGTGTGAAATCT
+
FFFFFFFFFFFFFFFFFFFFFFFFFFFFFFFFFFFFFFFFFFFFFFFFFFFFFFF:FFFFFFFFFFFFFFFFFF:FFF:FFFF:FFFFFFFFFFFFFFFFFFFFFFFF:FFFFFF,FFFFFFF:FFFFFFFFFFFFFFFFFFFFFFFFFFFFFFFFF::F:FFFFFFFFFFFFFFFFFFFFFFFFFFFF:FFFFFF,FFFFFFFFFFFFFFFFFFFF:FF,FFFFF:FFFFFF,FFF:FFFFFFFFFFFF
@A00920:152:HGHKKDRXX:2:2108:28791:32158 1:N:0:AGGAGTGG+AAGGAGTA
ACTCCTACGGGAGGCAGCAGTGGGGAATCTTGCGCAATGGGCGAAAGCCTGACGCAGCCATGCCGCGTGAATGATGAAGGTCTTAGGATTGTAAAATTCTTTCACCGGGGAAGATAATGACGGTACCCGGAGAATAAGCTCCGGCTAACTCCGTGCCAGCAGCCGCGGTAATACGGAGGGAGCTAGCGTTAATCGGAATTACTGGGCGTAAAGCGCGCGTAGGCGGCTGATTAAGTCGGGTGTGAAAGCC
+
FFF:FFFFFFFFFFFFFFFFFFFFFFFFFFFFFFFFFFFFFFFF,FFFFFFFFFFFFFFFFFFFFFFFFFFFF:FFFFFFF,FFFFFF,FFFFFFFFFFFFFFFFFFFFFFFFFFFFFFFFFFFFFFFFFFFFFFFFFFFFFFFFFFFFFFFFFFFFFFFFFFFFFFFFF:FFFFFFFFFFFFFFFFFFFFFFFFFF,FFFFFFFFFFF::FFFFFFFFFFFFFFFFFFFFFFFFFFFFFFFFFFFFFFF
@A00920:152:HGHKKDRXX:2:2108:32181:32675 1:N:0:AGGAGTGG+AAGGAGTA
ACTCCTACGGGAGGCAGCAGTGAGGAATATTGGTCAATGGGCGAGAGCCTGAACCAGCCAAGTAGCGTGAAGGATGACTGCCCTATGGGTTGTAAACTTCTTTAATAAAGGAATAAAGTCGGGTATGCATACCCTTTTGCATGTACTTTATTAATAAGGATCGGCTAACTCCGTGCCAGCAGCCGCGGTAATACGGAGGATCCGAGCGTTATCCGGATTTATTGGTTTTAAAGGGAGCGTAGGCGGGTGC
+
FFFFFFFFFFFFF:FFFFF,FFFFFFFFFFFF:FFF:FFFF:FFFF:FFFF:FFFFF:FFFFFFFFFFF:FFF:FFFFFF:FFFFF:FFFFFFF,:FFFFF:F,FF,F:FF,FFF:FFFFF,FFFFFFF::F::,,FFFFFFFFFF::FFF,,FFF:,FF:FF,:F:FFFF,FFFFFFF:FFFFFFF:FFFFFF:,F:FFF:F,,FFF:FF,,:FFF,F:F,F,F,FFFF,,FFFFF,FFFFFFFF,FFF
@A00920:152:HGHKKDRXX:2:2108:15221:32737 1:N:0:AGGAGTGG+AAGGAGTA
ACTCCTACGGGAGGCAGCAGTAGGGAATATTGGTCAATGGATGCAAGTCTGAACCAGCCATGCCGCGTGCAGGAAGAAGGCCTTCTGGGTTGTAAACTGCTTTTGCCAGGGGATAAAACGAGCATGCGTGCTTAATTGAAGGTACCTGGTGAATAAGCCACGGCTAACTACGTGCCAGCAGCCGCGGTAATACGTAGGTGGCGAGCGTTGTCCGGAGTTATTGGGTTTAAAGGGTGCGTAGGCGGTCTTA
+
FFFFFFFFFFFFFFFFFFFFFFFFFFFFFFFFFFFFFFFFFFFFFFFFFFFFFFFFFFFFFFFFFFFFFFFFFF,FFFFFFFFFFFFFFFFFFFFFFFFFFFFFFFFFFFFFFFFFFFFFFFFFFFFFFF:F,:F:FFFFFFF:,FFFFFFFFFFFFFFFFFFFFF:FFFFFFF::FFFFFFFFFFFFFFFFFFFFFFFFFFFFFFF:FFF,FFFF,F,F,FFFF:FFF:FFFFFFFFFFFFFFF,:FFF
@A00920:152:HGHKKDRXX:2:2108:2347:33082 1:N:0:AGGAGTGG+AAGGAGTA
ACTCCTACGGGAGGCAGCAGTGGGGAATATTGGACAATGGGGGCAACCCTGATCCAGCAATGCCGCGTGAGTGATGAAGGCCTTCGGGTTGTAAAGCTCTTTTGTCAGGGACGATGATGACGGTACCTGACGACAAAGCTCCGGCTAACTTCGTGCCAGCAGCCGCGGTAATACGAGGGGAGCTAGCGATGTTCGGAATTACTGGGCGTAAACGGCGCGAAGGCGGTCCTGTCAGTCAGATGTCAAAGCC
+
FFFFFFF:F:FFFFFFFFFFFFFFF::FFFFF,FFFFFFFFFFFF:FFFFFFFFFFFFFFFFFFFFF,FFFFFFFFFFFF:FFFFFFF,,FFFFFFF,F:F,FFFF,FFFFFFFFFF::,F,F,:FFFF:FFF,,FFFFFFFF:F:F:FF:F:,FFFF:F:FFF:,F,F,,F:F,FF:F,,,F,,F,F,FFF,F:,:F,::F:FF::F,F,F,FFFFFF:FF,FF:F:F,FF,FF,F::F:,F:FF,FF:
@A00920:152:HGHKKDRXX:2:2108:9905:34115 1:N:0:AGGAGTGG+AAGGAGTA
ACTCCTACGGGAGGCAGCAGTAAGGGATCTTGCGACAATGGGCGAAAGCCTGACGCAGCAACGCCGCGTGCGGGATGACGGCCTTCGGGTTGTAAACCGCTTTTCGGGGGGAAGAGGAAGGACGGTACCCCCGGAAGAAGTCTCGGCTAACTACGTGCCAGCAGCCGCGGTAAAACGTAGGAGGCGAGCGTTATCCGGATTTACTGGGTGTAAAGCGCGTGTAGGCGGTCCTGCAAGTGGCGCGTGAAAG
+
FFFFFFFFFFFFFFFFFFFFFFFFFFFFFFFFFFFFFFFFFFFFFFFFFFFFFFFFFFFFFFFFFFFFFFFFFFFFFFFFFFFFFFFFFFFFFFFFFFFFFFFFFFFFFFFF,FFFFFFFFFFFFF:FFFFFFFFF:FFFFFFFFFFF:FFFFFFFFFFFFFFFFFFF:FFFFFFFFFFFFFFFFFFFFFFFF:FFFFFFFFFFFFFFFFFFF:FFFFFFFFFFFFFFFFF:FFF,FFFFFFFFFFFF,F
@A00920:152:HGHKKDRXX:2:2108:30056:34663 1:N:0:AGGAGTGG+AAGGAGTA
ACTCCTACGGGAGGCAGCAGTGGGGAATATTGCGCAATGCGGGAAACCGTGAAGCAGCAACGCCGCGTGGGGGAAGAAGGCCTTCGGGTTGTAAACCCCTTTAAGGAGGGACGAAGGTGAGACTGTGAAAAGCAGTTATTCCTGACGGTACCTCCCGAAGAAGCACCGGCTAACTACGTGCCAGCAGCCGCGGTAATACGTAGGGTGCAAGCGTTGTCCGGAATAATTGGGCGTCAAGCGAGCGTAGGCG
+
,FFFFFFFFFFFF,F,FFFFFF:FFFFF,FFFF,FFFFFF:,FFFF,F,FFF,,F:FFFF,FFFFFFFFFF,F,F:,FF,FFFFFFFFFFFFFFFFFFFFFF,FF:FF:::FFFF,FFF,F:F,,FFFF,FFFFF,,,,FF,FFFFF,FFFF::F,FFFF::,:,FFFFFFFFFF:FFFFF,FFFFFFF:FFFF,FF:F,,FFFF,FF,,:FFFF,:,FFF:FF:FF::FFFFF,FFFFF,FFF:FF:,F
@A00920:152:HGHKKDRXX:2:2108:29044:36166 1:N:0:AGGAGTGG+AAGGAGTA
ACTCCTACGGGAGGCAGCAGTGGGGAATCTTGCACAATGGGCGAAAGCCTGATGCAGCAACGCCGCGTGTGTGATGAAGGTCTTCGGATTGTAAAGCACTTTCGACCGGGACGAAAACCCGTGAGCTAATATCTCACGGCTTGACGGTACCGGGAGAAGAAGCACCGGCTAACTCTGTGCCAGCAGCCGCGGTAATACAGAGGGTGCAAGCGTTGTTCGGAATTATTGGGCGTAAAGCGCGTGTAGGCGG
+
FFFF::FFFFFFFFF:FFFFFFFFFFFFFFFFFFFFFFFFFFFFFFFFFFFFFFFFFFF:FFFFFFFFFFFFFF:FFFFFFFFFFFFFFFFFFFFFFFFFFFFFFFFFFFFFFFFFFFFFFFFFFF::FFFFFFFFF:FF:FFFFFFFFFFFFFFFFFFFFFFFFFFFFFFFFFFFFFFFFFFFFFFFFFFFFFFFFFFFFFFF:FFFFFFFF:FFFFFFFFFFFFFFFF:F:FFFFFFF:FFFFFFFFF
@A00920:152:HGHKKDRXX:2:2108:29640:36354 1:N:0:AGGAGTGG+AAGGAGTA
ACTCCTACGGGAGGCAGCAGTAAGGGATCTTGCGACAATGGGCGAAAGCCTGACGCAGCAACGCCGCGTGCGGGAGGACGGCCTTCGGGTTGTAAACCGCTTTTCGGGGGGAAGAGGAAGGACGGTACCCCCGGAAGAAGTCTCGGCTAACTACGTGCCAGCAGCCGCGGTAAAACGTAGGAGGCGAGCGTTGTCCGGATTTATTGGGCGTAAAGAGCTCGTAGGCGGCTTGTCGCGTCGACTGTGAAAA
+
FFFFFFFFFFFFFFFFFFFFFFFFFFFFFFFFFFFFFFFFFFFFFFFFFFFFFFFFFFFF:FFFFFFFFFFFFFFFFFFFFFFFFFFFFFFFFF:FFFFFFF:FFFFFFFFFFFF:FFFFFFFFFFFFFFFFFFFFFFFFFFFFFFFFFFFFFFFFFFFFFFFFFFFFFFFFFFFFFFFFFFFFFFF:FFF:FFFFFFFFFFFFFFFFFFFFFFF:FFFFFFFFF:F:FFFFFF:,FF:FFFFFF:FFFF
@A00920:152:HGHKKDRXX:2:2108:31937:36699 1:N:0:AGGAGTGG+AAGGAGTA
ACTCCTACGGGAGGCAGCAGTGGGGAATTGTTCGCAATGGGCGCAAGCCTGACGACGCAACGCCGCGTGGAGGATGAAGATCTTCGGGTCGTAAACTCCTTTCGATCGAGACGAATGGCCTCCGGGTGAACAATCCGGAGGAATGACGGTACCGAGAGAAGAAGCCCCGGCTAACTCCGTGCCAGCAGCCGCGGTAATACGGGGGGGGCAAGCGTTGTTCGGAATTACTGGGCGTAAAGGGCTCGTAGGT
+
F:FFFFFFFF:FFFFFFFFFFFFF:FFFFFFF:F:FFFFFFF,FFFFFFFFFFFFFFFFFFFFFFFFFFFFFFFFFF:FFFFFFFFFFFFFFFFFFFFFFFFFFFFFFFFFFFFFFFFFFFFFFFFF:F,FFF:FFFFFFFFFFFFFFFF:FFFFFFFF,FFFF,FFFFFFFFFFFFF:FFFFFFFF::FFFFFFFFFFFFFFFFFFFF:FFFFFFFFF:FFFFFFFFFF:FFFF,FFFFFFF:,FFFFF
@A00920:152:HGHKKDRXX:2:2109:31928:1172 1:N:0:AGGAGTGG+AAGGAGTA
ACTCCTACGGGAGGCAGCAGTAAGGAATATTGCACAATGGGCGCAAGCCTGATGCAGCAACGCCGCGTGCCCGAGGAAGGCCTTCGGGTTGTAAAGGGCTTTTCTGGCTGAAGAGCAAGGACGGTAGGCCAGGAATAAGCGTCGGCTAACTACGTGCCAGCAGCCGCGGTAAAACGTAGGACGCGAGCGTTATCCGGATTTACTGGGCGTAAAGAGCGGGCAGGCGGCTGTTCAAGTCGGACGTGAAAGC
+
F:FFFFFFFFFFFFFFFFFFFFFFF:FFFFFFF:FFFFFFFFFFFFFFFFFFFFFFFF:FFFFFFFFFFFFFF:FFFFFFFFFFFFFFFFFF:FFFFFFFFFFFFFFFFF,FFFFFFF,FFFFF,FF:F:FFFFFFF:FFFFFFFFFFFFFFFFFFFF::FFFFFFFFFFFFFFFFFF:F,FFFFFFFFFFFFFF::FFFFFFFF,FFFFFFFF,FFF:FFFF:FFFF:::FF:F,FFFFF:FFFF:FFF
@A00920:152:HGHKKDRXX:2:2109:10710:1501 1:N:0:AGGAGTGG+AAGGAGTA
ACTCCTACGGGAGGCAGCAGTGGGGAATCTTGCGCAATGGGCGAAAGCCTGACGCAGCGACGCCGCGTGCGGGAGGACGGCCTTCGGGTCGTAAACCGCTGTTGCCCGGGACGAATGCCCCTTTCGAGGGGATTGACGGTCCCGGGTGAGGAAGCACCGGCTAACTCCGTGCCAGCAGCCGCGGTAATACGGAGGGTGCGAGCGTTGTCCGGAATCACTGGGCGTAAAGGGCGCGTAGGCGGCGCGACAA
+
FFFFF:FFFFFFFFFFFFFFFFFFFFFFFFFFFFFFFFFFFFFFFFFFFFFFFFFFFFFFFFFFFFFFFFFFFFFFFFFFFFFFFFFFFFFFF:FFFFFFFFFFF:FFFFFFFFFFFFFFFFFFFFFFFFFFFFFFFFFF,FFFFFFFFFFFFFFFFFFFFFFFF:FFFFFFFFFFFFFFFFF:F:FFFF:,FFFFFFFFFFF:FFFFFFFFFFFFFFFFFFFFFFFFFFF:FFFFFFF::FFFFFF:FF
@A00920:152:HGHKKDRXX:2:2109:28103:1752 1:N:0:AGGAGTGG+AAGGAGTA
ACTCCTACGGGAGGCAGCAGTAAGGAATATTGGACAATGGGGGAAACCCTGATCCAGCCATGCCGCGTGAATGAAGAAGGCCTTAGGGTTGTAAAGCTCTTTCACCCGTGAAGATAATGACGGTAGCGGGAGAAGAAGCCCCGGCTAACTCCGTGCCAGCAGCCGCGGTAATACGGAGGGGGCTAGCGTTGTTCGGAATTACTGGGCGTAAAGAGCGCGTAGGCGGATATTCGAGTCGGGGGTGAAATCC
+
FFFFFF:F:FFFFFFFF:FFFFFFFFFFFFFFFFFF,FFFFFFFFFFFFFFFFFFFFFFFFFFFFFFFFF:FFFFFFFFFFF:FFFFFFFF,FFFFFFFFFFFFFFFFFFFFFFFFFFFFFFFFFFFFFFFFFFFFFFFFFFFFFFFFFFFFFFFFFFFFFFFFFFFFFFFF:FFFFFFFFFFFFFFF,FFF:FFFFFFF:FFFFFFFF:FFFFFFFFFFFFFFF:F:FFFF:FFFFFFF:F:FFF:F:F
@A00920:152:HGHKKDRXX:2:2109:4010:2394 1:N:0:AGGAGTGG+AAGGAGTA
ACTCCTACGGGAGGCAGCAGTAGGGAATATTGGTCAATGGGTGCAAGCCTGAACCAGCCATGCCGCGTGCAGGAAGACGGCCTTCTGGGTTGTAAACTGCTTTTACCAGGGGATAAAAGGCCCATGCGTGGGACATTGAAGGTACCTGGCGAATAAGCCACGGCTAACTACGTGCCAGCAGCCGCGGTAATACGTAGGTGGCAAGCGTTGTCCGGATTTATTGGGTTTAAAGGGTGCGTAGGCGGCCTTA
+
FFFFFFFFFFF,FFFFFFFF,FFFFFFFF,FF:FFFFFFFFFFFFFFFFFFFFFFFFFF,FFFFFFFFFFFFFF:FFFFFFFFF:FFFF:FFFFFFFFFFFFFFFFFFFFFFFFFFFFFFFFF:FFFFFFFFFFFFFFFFFFFFFFFFFFFF,FFF:FFFFFFFFFFFFFFFFFFF:FF::FFFFFFF,FFFFFFFFFFFFF:,FFF:,FFFFFF:FFFF::FFFF,FFFFFFFFFFFFFF:FFFF,FFF
@A00920:152:HGHKKDRXX:2:2109:22833:4022 1:N:0:AGGAGTGG+AAGGAGTA
ACTCCTACGGGAGGCAGCAGTGGGGAATATTGGACAATGGGCGAAAGCCTGATCCAGCAATGCCGCGTGAGTGATGAAGGCCCTAGGGTTGTAAAGCTCTTTTACCAGGGATGATAATGACAGTACCTGGAGAATAAGCTCCGGCTAACTCCGTGCCAGCAGCCGCGGTAATACGGAGGGCGCTAGCGTTGTTCGGAAATACTGGGCGTAAAGCGCGCGTAGGCGGACATTTAAGTCAGGGGTGAAATCC
+
FFFFFFFFFFFFFFFFFFFFFFFFFFFFFFFFFFFFFFFFFFFFFFFFFFFFFFFFFFFFFFFFFFF:FFFFFFFFFFFFFFFFFFFFFFFFFFFFFFFFFFFFFFFFFFFFFFFFFFFFFFFFFFFFFFFFFFFFFFFFFFFFFFFFFFFFFFFFFFFFFFFFFFFFFFFF,FFFFFFF,FFFFFFF:FFFFFFFFFFFF:FFFFFFFFFFFFFFFFFFFF:FFFFFFFFFFFFFFFFFFFFFF,FFF:
@A00920:152:HGHKKDRXX:2:2109:24108:4820 1:N:0:AGGAGTGG+AAGGAGTA
ACTCCTACGGGAGGCAGCAGTGGGGAATTTTGGACAATGGGCGCAAGCCTGATCCAGCTATTCCGCGTGTGGGATGAAGGCCCTCGGGTTGTAAACCACTTTTGTAGAGAACGAAAAGACACCTTCGAATAAAGGGTGTTGCTGACGGTACTCTAAGAATAAGCACCGGCTAACTACGTGCCAGCAGCCGCGGTAATACGTAGGGTGCGAGCGTTAATCGGAATTACTGGGCGTAAAGGGTGCGCAGGCG
+
F:FFFFFFFFFFFFFFFFFFFFFFFFFFF:FFFFFFFFFFFFFFFFFFFFFFFFFFFFFFFFFFFFFFFFFFFFFFF:FFFFFF,F:FFFFFFFFFFF:FFFFFFFFFFF,FFF:F,FFFFFFFFFFFFFFF:F,FFFFF::FFFFFF:,FFF,FFFFFFFFF,FFFFFFFFFFF:FFFFFF,FFFFFF:FFFFFFF:FFFFFFF:FF:,:F:FFFFFFFFFFF,FF:FFF:F,FF:F:F:FFFF,F,FF
@A00920:152:HGHKKDRXX:2:2109:4282:5149 1:N:0:AGGAGTGG+AAGGAGTA
ACTCCTACGGGAGGCAGCAGTGGGGAATATTGCACAATGGGCGCAAGCCTGATGCAGCGACGCCGCGTGAGGGATGACGGCCTTCGGGTTGTAAACCTCTTTCAGCAGGGAAGAAGCGAAAGTGACGGTACCTGCAGAAGAAGAGCCGGCTCACTACGTGCCAGCAGCCGCGGTAATACGTAGGGCGCAAGCGTTGTACGGAATTATTGGGCGTAAAGAGCTCGTAGGCGGTGTGTCGCGTCTGCTGTGA
+
:FFFFF:FFFF,FFFFFF,F,FFFFF:FFF:F:FFFFFFF:FFF:,FFFFFFF:FFFFFFFFFFFFFFFFFFF:FFFFFFFFFFFFFFF,FFFFFFFFF,FFFFFFFFFF:,FFFF,FF:FF:FF,FF:FF,F,FFFFF,F,F,F,FFF,F,F,,FFFFF,FFFF:FFFFF:,FFF,FFFFFF:FF,FFFF,FFF,:,F:F,,:,F,FF,,F,FFF,FF:FFFF,F,F,FF::FF:F,F,,F:,:FFFFF
@A00920:152:HGHKKDRXX:2:2109:13666:5431 1:N:0:AGGAGTGG+AAGGAGTA
ACTCCTACGGGAGGCAGCAGTGAGGAATATTGCACAATGGGCGCAAGCCTGATGCAGCGACGCCGCGTGGGTGATGAAGGCTTTCGGGTCGTAAAGCCCTTTTCTAGGTGACGAGTAAGGACGGTAGCCTAGGAATAAGTGTCGGCTAACTACGTGCCAGCAGCCGCGGTAAAACGTAGGACACAATCGTTCTCCGGAGTTACTGGGCGTAAAGAGCGCGTAGGCGGTTTGTTAAGTCTGCTATGAAAGC
+
FFFFFFFF:FFFFFFFFFFFFFFFFFF,FFFFFFFFFFFFFFFFFFFFFFFFFFFF:FFFFFFFFFFFFFFFF:FF:FFFFF:FFFFFFFFFFFFFFFFF:FFF:,FFFFFFFFF,FFFFFFFFFFFFFF:FFFFFFFFFFFFFFFFFFFFFFFFFFFFFFFFFFFFFF:FFF:FF:,,FF:FFFF,F,,F,FFFF:FF,::FFFFFFF:FF,FFFFFFF:FF:F:FFF:FFFFFFFFFFF,F::,FFFF
@A00920:152:HGHKKDRXX:2:2109:21956:5478 1:N:0:AGGAGTGG+AAGGAGTA
ACTCCTACGGGAGGCAGCAGTGGGGAATCTTTCGCAATGCGCGAAAGCGTGACGCAGCAACGCCGCGTGAGGGAAGAAGGCCTTCGGGTTGTAAACATCTTTCAGGAGGGACGAAGGTTAAGGCGCGAACAGCGACCTGGACTGACGGAACCTCCAGAAGAAGCGCCGGCTAACTTCGTGCCAGCAGCCGCGGTAATACGTAGGGCGCAAGCGTTAGCCGGAATAATTGGGCGTAAAGAGCTCTTAGGCG
+
FFFFFF:FFFFFFFFFFFFFFFFFFFFF,FF,FFFFF:FFFFFFFFFF:FFFFF,,FFFFFFFFFFFFF,,FFFFFFFFFFFF:FFFFFFFFFFFF,,FF,FFFFF:FFFFFFF:FFFF,::FFFFFF::FFF,FFF,FFFFF,F,:F,FF:FFF:,F:FF,,,FF:FF:FFFFFFFFFFFFFF,F,FFFFF:FFF,FFFF,FFFF,FFF:,,,,F,FF:FF,F:,FFFFF:,,FFF::F,FF,,F:::F
@A00920:152:HGHKKDRXX:2:2109:23999:6261 1:N:0:AGGAGTGG+AAGGAGTA
ACTCCTACGGGAGGCAGCAGTGGGGAATATTGCGCAATGGCCGCAAGGCTGACGCAGCGACGCCGCGTGGAGGATGAAGGCCTTCGGGTTGTAAACTCCTGTTGCCCGGGACGAACCTCAGGATTAGTCCTGACTGACGGTACCGGGTGAGGAAGCACCGGCTAACTCCGTGCCAGCAGCCGCGGTAATACGGAGGGTGCGAGCGTTGTCCGGAATCACTGGGCGTAAAGAGCTCGTAGGCGGCTCAGTA
+
FF,FFFFFFFF:FFFFFFFFFFFFFFFFFFFFFFFFFFFFFFFFFFFFFFFFFFFFFFFFFFFFFFFFFFFFFFFFFFFFFFFFFFFFFFFFFFFFFFFFFFFFFFFFFF:FF:FFFFFFFFFFFFFFFFFFFFFFFFFFFFFFFFFFFFFFFFFFFFFFFFFF:FFFFF,FFF:F:FFFFFFFFF:::FFFFFFFFFFFFFFFFFFFF:FFF::F:FFFFFFF:F:FFFFFFFFFFFFFFFFFF:FFFF
@A00920:152:HGHKKDRXX:2:2109:4155:6339 1:N:0:AGGAGTGG+AAGGAGTA
ACTCCTACGGGAGGCAGCAGTGGGGAATATTGGACAATGGGCGAAAGCCTGATCCAGCAATGCCGCGTGAGTGATGAAGGCCTTAGGGTTGTAAAGATCTTTAACCAGGGATGATGATGACAGTACCTGGAGAATAAGCTCCGGCTAACTCCGTGCCAGCAGCCGCGGTAATACGGAGGGAGCTAGCGTTGTTCGGAATTACTGGGCGTAAAGCGCACGTAGGCGGCGATACAAGTCAGAGGTGAAAGCC
+
FFFFFFFFFFFFFFFFFFFFFFFFFFFFFFFFFFFFFFFFFFFFFFFFFFFFFFF,FFFFFFFFFFFFF,FFFFFFFFFFFFF:FFFFFFFFFFFF,,FFFF,FFF,FFFF:FFF,FFFFF:FFFFF:FFFFFF:FFF:FFFFFFFFFFF,FFFFFFFFFFFFFFFFFFFFFFFF:FFFFFFFFFFFFFFFFFFFFFF:FFFFF,FFF,FFFFFFF:FFFF:FFFF:,FF:FFFFFF,FF,F:FFFF:FF
@A00920:152:HGHKKDRXX:2:2109:23321:7216 1:N:0:AGGAGTGG+AAGGAGTA
ACTCCTACGGGAGGCAGCAGTGGGGAATATTGGGCAATGGGCGCAAGCCTGACCCAGCGACGCCGCGTGCGGGAGGACGCCTTTCGGGGTGTAAACCGCTGTCAGGGGGGACGAATGACCACAGCGTGAATAGCGCTGCGGAGTGACGGTACCCTCAAAGGAAGCACCGGCTAACTCTGTGCCAGCAGCCGCGGTAATACAGAGGGTGCGAGCGTTGTTCGGAATCACTGGGCGGAAAGCGCGCGCAGGC
+
FFFFFFFFF:FFFFFFFFFFFFFFFFFFFFFFFFFFFFFFFFFFF:FFFFFFFFFFFFFFFFFFFFFFFFFFFFFFFFFFFFFFFFFFFFFFFFFFFFFFFFFFFFFFFFFFFFFFFFFFFFF:FFFFFFFFFFFFFFFFFFFFFFFFFFFFFFF:F,FFFFFFFFFFFFFFFFFFFFFFFFFFFFFFFFFFFFFF:FFFFFFFFFFFFFFFFFFFFFFFFFFFFFFFFFFFFF,F,FFFF:F:FFFFFF
@A00920:152:HGHKKDRXX:2:2109:29225:7513 1:N:0:AGGAGTGG+AAGGAGTA
ACTCCTACGGGAGGCAGCAGTGGGGAATATTGCACAATGGGCGCAAGCCTGATGCAGCGACGCCGCGTGAGGGATGACGGCCTTCGGGTTGTAAACCTCTTTCACCTGGGACGAAGGGGTAACTTGACGGTACCAGGGGAAGAAGCACCGGCTAACTACGTGCCAGCAGCCGCGGTAATACGTAGGGTGCAAGCGTTGTCCGGAATTATTGGGCGTAAAGAGCTCGTAGGCGGCTTGTTGCGTCTGCCGT
+
FFFFFFFFFFFFFFFFFFFFFFFFFFFFFFFFFFFFFFFFFFFFFFFFFFFFFFFFFFF:FFFFFFFFFFFFF:FFFFFFFFFFFFFFFFFFFFFFF:FFFFFFFFFFFFFFFFFFFFFFFFFFFFFFFFF,FFFFFFFFFF,FFFF:FFFFFFFFFFFF:FFFFFFFFFFFFFFFF:FFFFF::,F:FFFFF:F:FFFFFFFFFFFFFFFFFF,FFFFF:FFFFF,FFFFFF:FFFFFFFF,FFFFFFF
@A00920:152:HGHKKDRXX:2:2109:9091:7780 1:N:0:AGGAGTGG+AAGGAGTA
ACTCCTACGGGAGGCAGCAGTGGGGAATATTGGACAATGGGCGAAAGCCTGATCCAGCAATGCCGCGTGAGTGATGAAGGCCTTAGGGTTGTAAAGCTCTTTTACCCGGGATGATAATGACAGTACCGGGAGAATAAGCTCCGGCTAACTCCGTGCCAGCAGCCGCGGTAATACGGAGGGAGCTAGCGTTGTTCGGAAATACTGGGCGTAAAGCGCACGTAGGCGGCGCAGCAAGTCAGGGGTGAAATCC
+
FFFFFF,FFFFFFFFFFFFFFFFFFFFFFFFFFF:FFFFFFFFFFFFFFFFFFFFFFF:FFFFFFFF,FFFFFFFFFFFFF:F:FFFF:FFFFFFFFFFFFFFFFFFFFFFFFFFFFFFFFFFFFFFFFFFF:FFFFFFFFFFFFFFFFFFFFFFFFFFFFFFFFFFFF:FFFFFFFFFFFFFF::FFFFFFFFFFF,F::FFFFFFFFFFFFF,F,FFFFFFFFF:FF:FFFFFF:F,FFFFFFF,F:F
@A00920:152:HGHKKDRXX:2:2109:16143:8030 1:N:0:AGGAGTGG+AAGGAGTA
ACTCCTACGGGAGGCAGCAGTAAGGGATCTTGCGACAATGGGCGAAAGCCTGACGCAGCAACGCCGCGTGCGGGAGGACGGCCTTCGGGTTGTAAACCGCTTTTCGGGGGGAAGAGGAAGGACGGTACCCCCGGAAGAAGTCTCGGCTAACTACGTGCCAGCAGCCGCGGTAAAACGTAGGAGGCGAGCGTTATCCGGATTTACTGGGTGTAAAGCGCGTGTAGGCGGTCCTGCAAGTGGTGCGTGAAAG
+
FFFFFF,FFFFFFFFFFFFFFFFFFFFFFFFFFF:FFFFFFFFFFFFFFFFFFFFFFFFF,FFFFFFFFFFFFFFFFFFFFFFFFFFFFFFFFF:FFFFF::FFFFFFFFFFFF:FFFFFFFFFFF,FFFFFFFFFFFFFFFFFFFFFFFFFFFFFFFFF:FFFFFFFFFFFFFFFFFFFFFFFFFFFFFFFFFFFFFFFFFFF:FFF,FFFFFFFFFF:FFFFFFFFF:F:FFF:FFFFFFFFFFFFFF
@A00920:152:HGHKKDRXX:2:2109:31322:8296 1:N:0:AGGAGTGG+AAGGAGTA
ACTCCTACGGGAGGCAGCAGTGGGGAATTTTCCGCAATGGGCGAAAGCCTGACGGAGCAACGCCGCGTGGATGATGAAGCCTTTCGGGGCGTAAAATCCTTTCAGCAGGGACGAAGCGAGTGACGGTACCTGCAGAAGAAGCATCGGCTAACTACGTGCCAGCAGCCGCGGTAATACGTAGGATGCGAGCGTTGTCCGGAATTATTGGGCGTAAAGAGAACGTAGGTGGCTTGTTAAGTTCGGTCTTAAA
+
FFFFF:FFFFFFFFFFFFFFFFFFFFFF:FFFFFFFFFFFFFFFFFFFFFFFFFFFFFFFFFFFFFFFFF:FFFFFFFFFFFFFFFFFFFFF:FFFFFF:FFFFFFFFFFF:FFFF:FFFFFFFFFFFFFFFFF:FFFFFFFFFFFFFFFFFFFFFFFFFFFF,:FFFFFFFFFFFFFFFFFFFFFFFFFFFFFFFFFFF,FFFFFFFFF:FFF:FFFFFFFF:FFFFFFFFFFFFFFFF:F:FFFFFFF
@A00920:152:HGHKKDRXX:2:2109:1976:8735 1:N:0:AGGAGTGG+AAGGAGTA
ACTCCTACGGGAGGCAGCAGTGGGGAATATTGGACAATGGGGGAAACCCTGATCCAGCAATGCCGCGTGAGTGAAGAAGGCCTTCGGGTTGTAAAGCACTTTCGGTTAGGAGGAAAAGCTTATGGTTAATACCCATGAGCGTTGACGTTACTAACATAAGAAGCACCGGCTAACTCTGTGCCAGCAGCCGCGGTAATACAGAGGGTGCAAGCGTTATCCGGAATTACTGGGCGTAAAGCGCACGCAGGCG
+
FF:FFFFFFFFFFFFFFFFFFFFFFFFFFFFFFFFFFFFFFFFFFFFFFFFF:FFFFFFFFFFFFFFFF,F:FFFFFFF:FFF:FFFFFFFFFFFFFFFFFF,FF:FFFFFFFFF:F,FFF:,FFF:,FFFFFFFFFFFFFF::FFFFF:FFFFF:,F:FFF:,FFFFFFFFFF:FFFFFFFFFF:,FFFFF,FF,FFFF,F::,FFF:,,F,,,F:FF,FF,FFFFFFF,:FFF:FF,F:FF:FFF:,F
@A00920:152:HGHKKDRXX:2:2109:12174:9486 1:N:0:AGGAGTGG+AAGGAGTA
ACTCCTACGGGAGGCAGCAGTGGGGAATTGTTCGCAATGGGCGCAAGCCTGACGACGCAACGCCGCGTGGAGGATGAAGATCTTCGGGTCGTAAACTCCTGTCGAGTGGGAAGAAACGTTTCGGGGCCAACACCCCCGGAATTTGACGGTACCACTAAAGGAAGCCCCGGCTAACTTCGTGCCAGCAGCCGCTGTAATACGAAGGGTGCAAGCGTTACTCGGAATTACTGGGAGTAAAGCGTGCGTAGGT
+
F:FFFF,:FFFFFF::FFFFFFFFFFF,FFF::FFFF:FFFFF,FF,FFFFFFFFFFFFFFFFFFFFFFFFFFFFFFFFFFFFF::F,FFFFFFFFFFFFFFFFF,,,F,:F:FFFFFFF,FFFFFFFFFFFF:FFFF,F,FFFF,,:FFFF:FFFFFF,:,FFFF:,::FFFFFFFFFFF,FFFFFF,FFF,F:FFFFFF,FFFF:FFFFFFF:F,FFF:FF:FF:,FF::,:FFFF,,,,::F:F,F,
@A00920:152:HGHKKDRXX:2:2109:15817:9502 1:N:0:AGGAGTGG+AAGGAGTA
ACTCCTACGGGAGGCAGCAGTGGGGAATCTTGCGCAATGGGCGAAAGCCTGACGCAGCGACGCCGCGTGCGGGAAGAAGCTCTTCGGGGTGTAAACCGCTGTCAGAGGGGAAGAAGTCCGGGGGGAGGAAATGCCTTCCGGTTGACGGTACCCTCAGAGGAAGCACCGGCTAACTCTGTGCCAGCAGCCGCGGTAATACAGAGGGTGCGAGCGTTGTTCGGAATTACTGGGCGTAAAGCGCGCGCAGGCG
+
,,FFF:F,FFFFFF:F:FFFF,:,:FFF:,FFFFFFFFFF::FF:,FFFFFFFFFF:FF:FF,FFF:FF,F:F,FFF,FFFF,FF,F,:FF,FFFFFFFFFF,FFF,FFFF:FF,,:F,FF,FFFFFF,,FFF,::F:FF:FFFFF,FFF,FFFFFFFFF:,:::FF:FF,,,FFFF,F:F:FF,F:F,,FFFFF,F::F,F:FFF,F:::,FFFFF:FFF,:FF,::F,:FFFF,:FFFFFFFF,:FFF
@A00920:152:HGHKKDRXX:2:2109:29686:10128 1:N:0:AGGAGTGG+AAGGAGTA
ACTCCTACGGGAGGCAGCAGTGGGGAATCTTGCGCAATGGGCGAAAGCCTGACGCAGCGACGCCGCGTGGGGGAGGAAGCCCTTCGGGGTGTAAACCCCTGTCAGAGGGGAAGAAAGGGCACCCGAGGAAATGCGGGTTTATTGACGGTACCCTCAGAGGAAGCACCGGCTAACACTGTGCCAGCAGCCGCGGTAATACAGATGGTGCGAGCGTTATCCGGATTCACTGGGTTTAAAGGGTGCGTAGGTG
+
FFFFFFFFFFFFFFFFFFFFFFFFFFFFFFFFF:FFFFFFFFFFFFFFFFFFFFFFFFFFFFFFFFFFFFF:FF,FFFFFFFFFFFFFF,FFFFF:FFFFFFFFF:FF,FFFFFF,F:FFFFFF,F,,F:FF,F,,F,,F,,F,,FFFFFFFF,F:FF:FFF,FFFF,FF,FFF,:,,F,FFFFF,FFF:F,FFFF:FFFFF,FFFFF,F,F,FF::,F,FF,FF,F,:FFF:FFFF,F,F,,FFF::F:
@A00920:152:HGHKKDRXX:2:2109:7057:10332 1:N:0:AGGAGTGG+AAGGAGTA
ACTCCTACGGGAGGCAGCAGTGGGGAATATTGCACAATGGGCGCAAGCCTGATGCAGCGACGCCGCGTGGGGGATGAAGGCCTTCGGGTTGTAAACCCCTTTCAGCAGGGAAGAAGCGAAAGTGACGGTACCTGCAGAAGAAGCGCCGGCTAACTACGTGCCAGCAGCCGCGGTAATACGTAGGGCGCAAGCGTTGTCCGGAATTATTGGGCGTAAAGCGCACGTAGGCGGCTTTGCAAGTCGGATGTGA
+
FFFFFF:FFFFFFFFFFFFFFFFFFFFF:FFFFFFFFFFFFFFFFFFFFFF:FFF:FFFFFFFFFFF:FFFFFFFFFFFFFFFFFFFFFFFFFFFFFFFFFFFFFFFFFFFFFF,FFFFFFFFFFFFFF,FFFFFFFFFFFFFFFFFFFFFFFFFFFFFFFFFFFFFFFFFFFFFFFFFFFF:FFFFFFFFFFFFFFFFFFFF:F:FFFFFFFFFFFFFFFFFFFFFFFFFFFFFFFFFFFFF:FFFFFF
@A00920:152:HGHKKDRXX:2:2109:3414:11068 1:N:0:AGGAGTGG+AAGGAGTA
ACTCCTACGGGAGGCAGCAGTGGGGAATTGTTCGCAATGGGCGCAAGCCTGACGACGCAACGCCGCGTGGAGGATGAAGATCTTCGGGTCGTAAACTCCTGTCGAGTGGGAAGAATAGTTTTCGGGCGAATATCCCGGAAGCCTGACGGTACCACTAAAGGAAGCCCCGGCTAACTCCGAGCCAGCAGCCGCGCAAATACGGGGGGGGCAAGCGTTGTTCGGAATTACTGGGCGTAAAGGGCTCGTAGGC
+
:FFF::,FFFFFFF:FFFFFFFFFFFF:FFFF:FFFFFFFFFFFFFFFFF:FFFFFFFFFFFFFFFF:FFFFF:FFFF,FFFFFFFFFF:F,FFF:FFFFF:FFF:F:F:FFFFFFFFFFFFF,,FF,FFFFF:FFFFFF,:F:FFFFFF:FF:FFFFFF:FFF:FFFFF:FF,FF,:F,FFFFFFFF,FFFF,,FF:F,:FFFF:::FFFF:FFFFF:,,F,::FFFFF,FFFFFFF,F:FFFFFF::F
@A00920:152:HGHKKDRXX:2:2109:31566:11819 1:N:0:AGGAGTGG+AAGGAGTA
ACTCCTACGGGAGGCAGCAGTGGGGAATCTTGCGCAATGGGCGAAAGCCTGACGCAGCAATTCCGCGTGAGGGACGAAGGCCCTAGGGTCGTAAACCTCTTTTGTGAAGGAAGAAGTTCTGACGGTACTTCACGAATAAGACACGGCTAACTACGTGCCAGCAGCCGCGGTAATACGTAGGGTCCGAGCGTTGTCCGGAGTTACTGGGCGTAAAGCGTACGCAGGCGGCGGCATTGGCCCGGCGTGAAAG
+
FFFFFFFFFFFFFFFFFFFFFFFFF:FFFFFFFFFFFFFFFFFFFFFFFFFFFFFFFFFFFFFFFFFFFFFFFFFFFFFFFFF:FFFFFFFFFFFFFFFFFFFFFF:FFFFFFF:FFFFFFFFFFFFFFFFFFFFFFF:F,FFFFFFFFFFFFFFFFFFFFFFFFFFFFFFFFFFFFFFFFFFFFFFFFFFFF:FFFFFFFFFFFFFF:FFFFFFFFF:F:F,FFFFFFFFFFFFFFFFFFFFFFF:FFF
@A00920:152:HGHKKDRXX:2:2109:9272:12007 1:N:0:AGGAGTGG+AAGGAGTA
ACTCCTACGGGAGGCAGCAGTGGGGAATCTTGGGCAATGGCCGAAAGGCTGACCCAGCGACGCCGCGTGCGGGATGACGCTTTTCGGAGTGTAAACCGCTGTCAGAGGGGACGAAGACCTGGAGTGCGAATAGTGCTCGAGGATGACGGTACCTTCAGATGAATCACCGGCTAACACCGTCCCAGAAGCCGCGGTAAGACGGAGGGTGCGAGCGTTGTTCGGAATTACTGGGCTTAAAGAGCGCGCAGGT
+
FF,:F:,::F,F::FFFFFF:FFFFF:,,FFFF,FFFFFFFFFFFFFFF,:FFFFFF,,FF,FFF:FF:FFFFF,FF:,FF,FFFFFFF,F:FFFFFF::FFFFF:,FF:FF:FF,FF,FFF,FFFF:F,:F,FF:FFFF,,,F,::FF:FFFFFF,:,::F:,FFFF,,F::FF,FF,F,,,F,:F:FF,FFFFFFFFFF,,::F:,:,FFFFF,FF:FFF:,F,,:FFF,F,FF,FF,:FFF,:,F::
@A00920:152:HGHKKDRXX:2:2109:30083:13197 1:N:0:AGGAGTGG+AAGGAGTA
ACTCCTACGGGAGGCAGCAGTGGGGAATCTTGCGCAATGGGCGAAAGCCTGACGCAGCAACGCCGCGTGAGTGATGAAGGTCTTCGGATCGTAAAGCTCTTTCGTCAGGGAAGAATGGCCTCGGCGTGAACAATGACTGGGCGTGACGGTAACTGCAGAAGAAGCACCGGCTAACTCTGTGCCAGCAGCCGCGGTACTACAGAGGGTGCAAGCGTTGTTCGGAAGTATTTGGCGTACAGCGAGTGTAGGC
+
FFFFFFFF:FFFFFFFFFFFFFFFFFFF:FF:FFFFFFFFFFFFFFFFFFFFFF,FFFFF,,FFFFFFFFFFFFFFFFFFFFFF,FF,FFFFFFF:FFFFFFF:,F:FFFFFFFFFF:F:FFFFFF::FFFF:F,,:,:F,F,F:FF,:F:,FFF:::FFFFF:FF:FFFF,F,:,:F:FF:FF,,FFFF:F,F,F,FF:F:F,FFFFF:F,,F:,FFFFF:FF,,FFF,,:F,,:,,::F,FFFFFFFF
@A00920:152:HGHKKDRXX:2:2109:10773:13228 1:N:0:AGGAGTGG+AAGGAGTA
ACTCCTACGGGAGGCAGCAGTGGGGAATCTTGCACAATGGGGGAAACCCTGATGCAGCGACGCCGCGTGAGCGATGAAGCCCTTCGGGGTGTAAAGCTCTTTCGACGGGAACGATAATGACGGTACCCGGAGAAGAAGCTGCGGCTAACTACGTGCCAGCAGCCGCGGTAATACGTAGGCAGCAAGCGATATCCGGAGTTACTGGGCGTAAAGCGCGGGCAGGCGGCTGGTCAAGTGGATTGTGAAAGCT
+
FFF,FFF,::FFF,F,:F,F:FF:FFFFFF:F,FFFFF,,:F,F,F:FF:FFFFFFF,F:F,FF::,:,FF:F:F,::FFFFF:FFFFF::,FF:,F:F,,:FFFFF:FFFF,FF:FF,FF,F,F,FFFFFFFFFFFFFFFFF:FF,:F,FFFFFFFFFF,:FFFFF,FF:FFFFFFF,FFF:F:FFF::F::FFF:F:F,FF::FFFFFF:FF:FFFFFFFFFFFFFFF,:FFFF:FFFFF,FFF:FF:
@A00920:152:HGHKKDRXX:2:2109:11894:13416 1:N:0:AGGAGTGG+AAGGAGTA
ACTCCTACGGGAGGCAGCAGTGGGGAATATTGCGCAATGGACGAAAGTCTGACGCAGCGACGCCGCGTGTGGGATGAAGCCTTTCGGGGTGTAAACCACTGTTGCCCGGGACGAAATGCCCTTTAGAGGGACTTGACGGTACCGGGTGAGGAAGCACCGGCTCACTCTGTGCCAGCAGCCGCGGTAATACAGAGGGTGCGAGCGTTGTCCGGAATCACTGGGCGTAAAGGGAGCGTAGGTGGATTGGTAA
+
FFFFFFFFFFFFFFFFFFFFFFFFFF,FFFFFFFFFFFFFFFFFFFFFFFFFFFF:FFFFFFFFFFFFF,FFFFFFFFFFFFFFF:FFFF,FFFFFF:F,FFFFFFF:FFFFFFFF:F:FFFFF,F,,FF:,:,FFFFFFFFFFFFF,FF:FFFFFFFFFFF,FFFFF,,FFFFFF:FFFFFFF:FFFFFF,FF:FFF,FFF,FFFFFFFF,FFFFFFF,F:F,FFFF:F,,,:FFFFFFFF,,F,FFFF
@A00920:152:HGHKKDRXX:2:2109:2013:14184 1:N:0:AGGAGTGG+AAGGAGTA
ACTCCTACGGGAGGCAGCAGTGGGGAATCTTGCGCAATGGGCGAAAGCCTGACGCAGCGATGCCGCGTGAGCGATGAAGGCCTTCGGGTTGTAAAGCTCTGTGGATGGAGACGAATAAGTGTTGGTTAATACCCAGCATGATGACGGTATCCATTTAGCAAGCACCGGCTAACTCTGTGCCAGCAGCCGCGGTAATACAGAGGGTGCAAACGTTGTTCGGAATTACTGGGCGTAAAGCGTGCGCAGGCGG
+
FFFFFFFFFFFFFFFFFFFFFFFFF:FFFFFFFFFFFFFFFFFF:FFFFFFFFFFFFFFFFF:FFFFFFFFFFFFFFF:FFFFFFFFF,FFFFFFFFFFFFFFFFFFFFFFFFFFFF:::FFFFFFF:FFFF:FF:FFFFFFFFFFFFFFFFFF:FFFFFFFFFF,FFFFFFFFF,F:FFFFFFFFFFF:FF:FFF:F:FFFFFFFFF,FFF,,FFFF,FFFFFFFFFF:F:FFFFFFFFFFF:FFFFFF
@A00920:152:HGHKKDRXX:2:2109:15646:14403 1:N:0:AGGAGTGG+AAGGAGTA
ACTCCTACGGGAGGCAGCAGTGGGGAATATTGCACAATGGGCGGAAGCCTGATGCAGCGACGCCGCGTGGGGGAGGAAGGTTTTCGGATCGTAAACCCCTGTTGCCCGGGACGAATCCACCGATTCTTCGGTGTTGACGGTACCGGGTGAGGAAGCACCGGCTAACTCCGTGCCAGCAGCCGCGGTAATACGGAGGGTGCGAGCGTTGTCCGGAATCACTGGGCGTAAAGGGCGCGTAGGCGGTGGGGTA
+
:,FF:F:,FF,F:F:FF:FFFFF:FFF:F::FFFFFF,FFFFFFFFF,:FFFF,F::,FFFFFFFFFFFFFFFFF::FF:FF:FFFF::F,FFF:FF:::F:FFFFFFF:FFFFFFFFFFFFFFF,FFFFFFFFFFFF:FF:FFFFFFFFFFF:F:F:FFFFFFFFFFFFFFFFFFFFFFFFFFF:FFFFFFFF,FFFF:F:FF:FFFFFFFFF,FFF:FF,FFF,FFFFFFFFF,F::FFFF:FFFFFF
@A00920:152:HGHKKDRXX:2:2109:16251:14888 1:N:0:AGGAGTGG+AAGGAGTA
ACTCCTACGGGAGGCAGCAGTGGGGAATATTGGACAATGGGCGAAAGCCTGATCCAGCAACGCCGCGTGAGGGATGACGGCCTTCGGGTTGTAAACCTCTTTCACCTATGACGAAGCGCAAGTGACGGTAGTAGGAGAAGAAGGACCGGCCAACTACGTGCCAGCAGCCGCGGTAATACGTAGGGTCCGAGCGTTGTCCGGAATTATTGGTCGTAAAGGGCTCGTAGGCGGTTTGTCGCGTCGTGAGTGA
+
:FF:FFF::FFFFFFFFFFFFFF:FFFFFFFFFF,FF:FFFF:F:FFF:,:F:FFF:FFFF,FF:FFF,FF,FF,,FFFFFFFF:FFF,F:FFFF:F,F,FFFFFFFFFFFFFFF:F:FFFF:FF,FFFFF,FF:F:FFFFFFFFFFF,FFFF:FF:F,,FFFFFFF:,FFFFFF:FF,F,:FFFFF,FFFF,F,,,FF:FFF:FF,,FF,F,FFFFFFFF,:F:FFF:,F:FF:FFFFF:,,,FFFFFF
@A00920:152:HGHKKDRXX:2:2109:1172:15139 1:N:0:AGGAGTGG+AAGGAGTA
ACTCCTACGGGAGGCAGCAGTGGGGAATCTTGGACAATGGGCGAAAGCCTGATCCAGCCATGCCGCGTGAGTGATGAAGGCCCTAGGGTTGTAAAACTCTTTCGGCGGGGACGATAATGACGGTACCCGCAGAAGAAGCTCCGGCTAACTTCGTGCCAGCAGCCGCGGTAATACGAAGGGGGCTAGCGGTGTTCGGAATTACTGGGCGTAAAGGGCGCGTAGGCGGTCGCCTGAGTCGGACGTGAAATCC
+
FFFFFFFFFFFFFFFFFFFFFFFFFFFFFFFFFFFFFFFFFFFFFFFFFFFFFFFFFFFFFFFFFFFFFFFFFFFFFFFFFFF,FFFFFFFFFF:FFFFFFFFFFFFFFFFFFFFFFFFFFFFFFFFFFFFFFFFFFFFFFFFFFFFFFFFFFFFFFFFF,FFFFFFFFFFFFFFFFFFFFFFFFFFF,FFFF:FFFFFFFFFFFFFF:FFFFFFF:FFFFFFFFFF:FF:F:FFFF:FFFFFFFFFFF,
@A00920:152:HGHKKDRXX:2:2109:19533:15781 1:N:0:AGGAGTGG+AAGGAGTA
ACTCCTACGGGAGGCAGCAGTGGGGAATCTTGGTCAATGGGGGAAACCCTGAACCAGCGACGCCGCGTGACCGATGAAGGCCCTCGGGTCGTAAAGGTCTTTCGACGGGGACTATAATGAATGTACCCGTAAAAGCAGGAGCGGCTAACTATGTGCCAGCAGCCGCGGTAATACATAGGCTCCAAGCGTTGTTCGGAATTACTGGGCGTAAAGCGAGTGTAGGCTGTCCGCCAAGTCGATTGTGAAATCT
+
FFFFFFFFFFFFFFFFFFFFFFFFFFFFFFFFFFFFFFFFFFFFFFFFFFFFFFFFFFF:FFFFFFFFFFFFFF:FFFFFFFFFFFFFFFFF:FFFFFFFFFFFFFFFFFFFFFFFFFFFFFFFFFFFFFFFFFFFFFFFFFFFFFFFFFFFFFFFFFFFFFFFFFFFF:FFFFFFFFFFFFFFFFFFFFFFFFFFFFFFFFFFFFFFFFF:FFFFFFFFFFFFFFFFFFFF:FFFFFFFFFFFF:FFF:
@A00920:152:HGHKKDRXX:2:2109:8350:16016 1:N:0:AGGAGTGG+AAGGAGTA
ACTCCTACGGGAGGCAGCAGTAAGGGATCTTGCGACAATGGGCGAAAGCCTGACGCAGCAACGCCGCGTGCGGGATGACGGCCTTCGGGTTGTAAACCGCTTTTCGGGGGGAAGAGGAAGGACGGTACCCCCGGAAGAAGTCTCGGCTAACTACGTGCCAGCAGCCGCGGTAAAACGTAGGAGGCGAGCGTTATCCGGATTTACTGGGCGTAAAGAGCGCGCAGGCGGTCGATTAAGTCGGATGTGAAAT
+
FFFFFFFFFFFFFFFFFFFFFFFFFFFFFFFFFF:FFFFFFFFFFFFFFFFFFFFFFFFFFFFFFFFFFFFFFFFFFFFFFFFFFFFFFFFFFFFFF,FF:FFFFFFFFF,FFFFFFFFFFFFFFFFFFFFFFFFFFFF:FFFFFFFFFFFFFFFFF,FFFFFFFFFFFFFF,FFFFFF:FFFFFFFFFFFF,FFFFFFFF:FFF:FFFFFFFFF:FFFFFF:FFFFFFFFF:FF:FFF:FF,:F:FFFF
@A00920:152:HGHKKDRXX:2:2109:20754:16172 1:N:0:AGGAGTGG+AAGGAGTA
ACTCCTACGGGAGGCAGCAGTGGGGAATATTGGACAATGGGCGCAAGCCTGATCCAGCCATGCCGCGTGTGTGAAGAAGGCCTTCGGGTTGTAAAGCACTTTTGTTGGGGAAGAAAAGCCATGGGCTAATACCCTGTGGTTCTGACGGTACCCAAAGAATAAGCACCGGCTAACTTCGTGCCAGCAGCCGCGGTAATACGAAGGGTGCAAGCGTTACTCGGAATTACTGGGCGTAAAGCGTGCGTAGGTG
+
FFFFFF:FFFFFFFFFFFFFFFFFFFFFFFFFFFFFFFFFFFFFFFFFFFFF,FFFFFFFFFFFFFFFFFFFFF,FFFFFFFFFFFFFF,FFFFFFFFFFFFFFFFFFFFFFFFFFFF:,FF,:FFFFF:FFFFFFFFF:FFFFFFFFFFFFF,FFFFF:FFFFFFFFFFFFFFFFFFFFFFFFFFFFFFF:FFFFFFF:FF,FFFFFFFFFFFFFFFF:FFF,FFFFFFFFFFFF::FFFFF:FFF,,:
@A00920:152:HGHKKDRXX:2:2109:19452:16423 1:N:0:AGGAGTGG+AAGGAGTA
ACTCCTACGGGAGGCAGCAGTGGGGAATATTGCACAATGGGCGCAAGCCTGATGCAGCAACGCCGCGTGAGGGACGACGGCCTTCGGGTTGTAAACCTCTTTTAGTAGGGAAGAAGCGAAAGTGACGGTACCTGCAGAAAAAGCACCGGCTAACTACGTGCCAGCAGCCGCGGTAATACGTAGGGTGCAAGCGTTATCCGGACTTATTGGGCGTAAAGCGCGCGCAGGCGGCCTTTTAAGTCTGATGTGA
+
FFFFFFFFFFFFFFFFFFFF:FFFFF:FFFFFFFFFFFFFFFFFF:FFFFFFFFFFFFFFFFFFFFFFFFFFFFFFFFFFFFFFFFFFFFFF:FFFFFF,F,FFF:FFFFF,FFFFFFFFFFFFFFFFFFFFFFFFFFFFFFFFFFFFFFFFFFFFFFFFFF:FFFFFFFFFFF,:FFFFF:FFFFFFFFFFFF:FFFFFFF,FFFFFFFFFFFFFFFFFFFFFFFFFFFFFFFFFFFFF:F:FF:FFFF
@A00920:152:HGHKKDRXX:2:2109:29333:16814 1:N:0:AGGAGTGG+AAGGAGTA
ACTCCTACGGGAGGCAGCAGTGGGGAATCTTGCGCAATGGGCGAAAGCCTGACGCAGCCATGCCGCGTGAATGATGAAGGTCTTAGGATTGTAAAATTCTTTCAACGGGGAAGATAATGACGGTACCCGGAGAAGAAGCCCCGGCTAACTTCGTGCCAGCAGCCGCGGTAATACGAAGGGGGCTAGCGTTGCTCGGATTTACTGGGCGTAAAGGGCGCGTAGGCGGACGATTTAGTCAGAGGTGAAAGCC
+
FFFFFFFFFFFFFFF:FFFFFFFFFFFFFFFFFFFFFFFFFFFFFFFFF:FF,FFFFFFFFFFFFFFFFF:FFFFFFFFFFFFF::FFFF:FFFFFFFFFFFFF,,:FFFFFFFFFFFFFF:FFFFFFF:FFFFFFFFFFFF:F:FFFFF,:FFFFFFFF:FFFFFFFFFFFFFFFFF:F:FFF:FFF:FF:FFFFFFFFFFF:FFFFFFFFFFFFFFFFFFFFFFFFFFFFFFFFFFFFFFFF,F,FF:
@A00920:152:HGHKKDRXX:2:2109:23050:16892 1:N:0:AGGAGTGG+AAGGAGTA
ACTCCTACGGGAGGCAGCAGTGGGGAATATTGGTCAATGGGCGAAAGCCTGAACCAGCAATGCCGCGTGAGTGATGAAGGCCTTCGGGTTGTAAAGCTCTGTCGGGAGGGACGAAAAAATCCGCAAGGATCTTGACGGTACCTCCAAAGGAAGAACCGGCTAACTCTGTGCCAGCAGCCGCGGTAATACAGAGGGTGCAAGCGTTGTTCGGATTTACTGGGCGAAAAGCGCGTGTAGGCGGTGGCGTAAG
+
F,FF,,FFFFF:FFFFFFF,:FFFFFFFF,F:FFFFFFF::FFF,FF:FFFFFFF::FF,FFFFFF,:FFFFF,FFFFF,,FFFFFFFF,FFFF:FF:FFFFFFFFF:FF:FFFFFFFFFF,FFFF,:FFFFF:FFFFFFF:F,FF::FFFF:,FFFFFFFFFF:FFFFF::FFFFFFF:F:F,F::FFF,FFFFF,FFFFFF,:F,F,FFFF,:,F:F,::F,F:FFF:FF:FFFF,FF:FF,F:FFFF
@A00920:152:HGHKKDRXX:2:2109:28546:17362 1:N:0:AGGAGTGG+AAGGAGTA
ACTCCTACGGGAGGCAGCAGTAAGGGATCTTGCGACAATGGGCGAAAGCCTGACGCAGCAACGCCGCGTGCGGGATGACGGCCTTCGGGTTGTAAACCGCTTTTCGGGGGGAAGAGGAAGGACGGTACCCCCGGAATAAGTCTCGGCTAACTACGTGCCAGCAGCCGCGGTAAAACGTAGGAGGCGAGCGTTATCCGGATTTACTGGGTGTAAAGCGCGTGTAGGCGGTCGTGCAAGTGAGGCGTGAAAG
+
FFFFFFFFFFFFFFFF:FFFFFFFFF:FFFFFFFFFFFFFFFFFFFFFFFFFFFFFFFFFFFFFFFFFFFFFFF,FFFFFFFF,FFFFFFFFFFFFFFFFFFFFFFFFFFFFFFFFFFFFFFFFFF:FFFFFFFF,FFFFFFF:FFFFFFFFFFFF:FFFF:FFFFFFFF::FFFFFFFFFFFFFFFFFFFFFFFFFFFFFFFFFFFFFFFFFFFFFFFFFFFFFFF:F:FFFF:,FFFFFFFFFF:FFF
@A00920:152:HGHKKDRXX:2:2109:23909:17440 1:N:0:AGGAGTGG+AAGGAGTA
ACTCCTACGGGAGGCAGCAGTGGGGAATTGTTCGCAATGGGCGCAAGCCTGACGACGCAACGCCGCGTGGAGGATGAAGGTCTTCGGATTGTAAACTCCTGTTGATCGGGAAGAATGGCCCCCGGGTTAATACGCCGGGGGAGTGACGGTACCGATTGAGGAAGCCACGGCTAACTCTGTGCCAGCAGCCGCGGTAATACAGAGGTGGCAAGCGTTGTTCGGAATTACTGGGCGTAAAGCGCACGTAGGC
+
FFFFFFFFFFFFFFFFFFFFFFFFFFFFFFFFFFFFFFFFFFFF,FFFFFFFFFFFFFFFFFFFFFFFFFFFFFFFFFFFFFFF:FFFFFFFF,FFFF:FF,FFF:FFFF:,F,,FFFFFFFFFFFFFFFFFFFFFFFFFFFFFFFFFFFFFFFFFFFFFFFFFFFFFFFFFFFFFFFFFFFF:FFFFFFFFFFFFFF:FFFFFFFFFFFFFFFFFFFFFFFF:FFFFFFFFFFF,F:F:FFF:FFFFFF
@A00920:152:HGHKKDRXX:2:2109:23222:18035 1:N:0:AGGAGTGG+AAGGAGTA
ACTCCTACGGGAGGCAGCAGTAAGGGATCTTGCGACAATGGGCGAAAGCCTGACGCAGCAACGCCGCGTGCGGGATGACGGCCTTCGGGTTGTAAACCGCTTTTCGGGGGGAAGAGGAAGGACGGTACCCCCGGAATAAGTCTCGGCTAACTACGTGCCAGCAGCCGCGGTAAAACGTAGGAGGCGAGCGTTATCCGGATTTACTGGGTGTAAAGCGCGTGTAGGCGGTCGTGCAAGTGAGGCGTGAAAG
+
FF:FFFFFF:FFFFFFFFFFFFFFFFFFFFFFFF:FFFFFFFFFFFFFFFFFFFFFFFFFFFFFF:::FFFFFFFF:FFF:FFFFF,FF,FFFF,FFF,:F,:FFFFFF:F,FFFFFFFFFFFFFFFFFFFFFFFFFFFF:FFFFFFFFFFFFFFFFFFFFFFFFFFFFFFFFFFFFFFFF,FFFF:FFFFF::FFFF,FFFFFFFFFFFFF:FFFFFF,FF:FFF:F:FFFFFFFFFFFFFFFFF,:::
@A00920:152:HGHKKDRXX:2:2109:21838:18333 1:N:0:AGGAGTGG+AAGGAGTA
ACTCCTACGGGAGGCAGCAGTGGGGAATCTTGCGCAATGCGCGACAGCGTGACGCAGCAACGCCGCGTGGGGGAAGAAGGCCTTCGGGTTGTAAACCCCTTTCAGGAGGGACGAAGCTCTGGGGGTGAATAGCCTTCCGGAGTGACGGTACCTCCACAAGAAGCCCCGGCTAACTACGTGCCAGCAGCCGCGGTAATACGTAGGGGGCTAGCGTTGTCCGGAATCATTGGGCGTAAAGCGCGCGTAGGCG
+
FFFFFFFFFFFFFFFFFFFFFFFFFFFFFFFFFFFFFFFFFFFFFFFFFFFFFFFFFFF:FFFFFFFFFFFFFF:FFFFFFFFFFFFFFFFFFFFFFFFFFFF:FFFFFFFFFFFFFFF:FFFFFFFFFFFFFFFFFFFFFFFFFFFFFFFFFFFFFFFF:FFFFFFFFFFF:FFFFFFFFFFFFFFFFFFFFFFFFFFFFFFFFFFF:FFFFFFFFFFFFF:FFFFFFFFFFFF:FFFFFFFFFFFFFF
@A00920:152:HGHKKDRXX:2:2109:31828:19789 1:N:0:AGGAGTGG+AAGGAGTA
ACTCCTACGGGAGGCAGCAGTAAGGAATATTGCACAATGGGCGCAAGCCTGATGCAGCAACGCCGCGTGCCCGAGGAAGGCCTTCGGGTTGTAAAGGGCTTTTCTGGCTGAAGAGGCAGGACGGTAGGCCAGGAATAAGGGTCGGCTAACTACGTGCCAGCAGCCGCGGTCATACGTAGGACCCAAGCGTTATCCGGAGTGACTGGGCGTAAAGAGTTGCGTAGGTGGTTAGTAAAGTGAATAGTGAAAC
+
FFFFFFFFFFFFFFFFFFFFFF:FFFFFFFFFFFFFFFFFFFF,FFFFFFF:FFFFFFFFFFFFFFFFFFFFF,FFFFFFFFFF:FFFFF::,F,:FFFFFFFFFFF:FFF,FFFFFF:FFFFFFFFFFFFF:FFFF::FFFFFFFFFF:FFFFFFFFFFFF,FFFFFFFFFFFF:FFFFFFFFF:FFFFFFFFFFFF,FFFFFFFFFFFFFFFF:,FF:FFFFFFFFFFFFFFFFFFFFF,FF,F:FFF
@A00920:152:HGHKKDRXX:2:2109:27561:19946 1:N:0:AGGAGTGG+AAGGAGTA
ACTCCTACGGGAGGCAGCAGTGGGGAATATTGGACAATGGGCGCAAGCCTGATCCAGCCATGCCGCGTGTGTGAAGAAGGCCTTCGGGTTGTAAAGCACTTTTGTTCGGGAAGAAATCGTGCGGATTAATACTTCGTACGGATGACGGTACCGAAAGAATAAGCACCGGCTAACTTCGTGCCAGCAGCCGCGGTAATACGTAGGGCGCAAGCGTTGTCCGGAATGATTGGGCGTAAAGAGCTCGTAGGCG
+
FF,FF:F:F,:F:F,:FF::FF:FFFFFF,F:F::FF:F:F:FFFFFF,,:FFFFFFFFFFF::FFF,:F::F::FFF:FFFF:FFFF,F:::FFFFFF,,,::FFF:F:F:FFFFFFFFFF:FFFFFFFFFFF:FFFFFFFF,:FFFF:FFFF,F:F:F:FFFFF:FFFFF:FFFFFFFF:::F:F:F:FFFF,F:FF:FFFF,F:FF,FF,:F:FFFFFF,,:,FFF,FFFF,FF,FFFFF:FFFF:F
@A00920:152:HGHKKDRXX:2:2109:30300:20087 1:N:0:AGGAGTGG+AAGGAGTA
ACTCCTACGGAGGCAGCAGTGGGGAATATTGGACAATGGGCGCAAGCCTGATCCAGCCATGCCGCGTGAGTGAAGAAGGCCTTCGGGTTGTAAACTGCTTTTGTACGGAACGAAACGGCCTGGGTTAATACCTCGGGCTAATGACGGTACCGTAAGAATAAGCACCGGCTAACTACGTGCCAGCAGCCGCGGTACTACGTAGGGGGCAAGCGTTGTCCGGATTTACTGGGTGTAAAGGGCGCGCAGGTGG
+
FF::F:FFFFFFFFFFFFFFFFFFF,FFFFFFFFFFFFF:FFFF::,FFFFFFFFFFFFFFFFFFFFFFFFFFFFFFFFFFFFFFFFFFFFFFFFFFFFFFFFFFFFFFFFFFFFFFFFFFFFFFFF:F,FFFFFFFFF,:FFFFFFFFFF:FFFFFF:FFFFF,FFFFFF:FFFFFFF:FF:FFFFFFFFFFF,:FFFFFFFFFF:FFFFFFFFFFFFFFFFFFFFFFFFFF,:,FFFF:FFFFFFFFF
@A00920:152:HGHKKDRXX:2:2109:25644:20979 1:N:0:AGGAGTGG+AAGGAGTA
ACTCCTACGGGAGGCAGCAGTTTCGAATCATTCACAATGGGCGAAAGCCTGATGGTGCGACGCCGCGTGAGGGATGAAGGCCTTCGGGTTGTAAACCTCTGTCACCGGGGAAGAAACGCTGCATTTTAATAGAATGCAGCCTGACTTAACCCGGAGAGGAAGCAGTGGCTAACTCTGTGCCAGCAGCCGCGGTAATACGGAGGGGGCACGCGTTGTCCGGATTTATTGGGCGTAAAGAGCGGGTAGGCGG
+
FFFFFFFFFFFFFFFFFFFF:FFFFFFFFFFFFFFFFF:FFFFFFFFFFFFFFFFFFFFFFFFFFFFFFFFFFFFFFFFFFFF:FFFFFFFFFF,FFFFFFFFFFFFFFFFFFFFFFFFFFFFFFF:FFFFF:FFFFFFFFFFFFFFFFFFFFFFFFFFF,FFFFFFFFFFFFFFFFFFFFFFFFFFFFFFFFF:FFFF,FFFFFFFF,FFFFFFFF:FFFFFFFF:FFFFF:FFFFFF::,FFFFFFF:
@A00920:152:HGHKKDRXX:2:2109:7500:21527 1:N:0:AGGAGTGG+AAGGAGTA
ACTCCTACGGGAGGCAGCAGTGGGGAATATTGGACAATGGGCGAAAGCCTGATCCAGCCATGCCGCGTGAGTGATGAAGGCCCTAGGGTTGTAAAGCTCTTTCAACGGTGAAGATAATGACGGTAACCGTAGAAGAAGCACCGGCTAACTACGTGCCAGCAGCCGCGGTAATACGTAGGGTGCAAGCGTTAATCGGAATTACTGGGCGTAAAGCGTGCGCAGGCGGTTATGTAAGACAGATGTGAAATCC
+
FFFFFFFFFFFFFFFFFFFFFFFFFF:FFFFFFFFFFFFFFF:FFFFFFFFFFFFFFFFFFFFFFFFFFFFFFFFFFFFFFFFFFFFFFFFF:FFFFFFFFFFFFFFFFFFFFFFFFFFFFFFFF,FFFFFFFFFFFFFFFFF:FFFFFF:FFFFFFFFFFFFFFFFFF,:FFFFF:FFFFFFFFFFFF:,FFFFFFFFFFFFFFFFFFFFFFFFFFFFFFFFFFFFF,FFF:FFFFFFFFFFFF:FFFF
@A00920:152:HGHKKDRXX:2:2109:16161:22185 1:N:0:AGGAGTGG+AAGGAGTA
ACTCCTACGGGAGGCAGCAGTGGGGAATATTGCACAATGGGCGCAAGCCTGATGCAGCGACGCCGCGTGAGGGATGACGGCCTTCGGGTTGTAAACCTCTTTCACCTGGGACGAAGGGGTAACTTGACGGTACCAGGGGAAGAAGCACCGGCTAACTACGTGCCAGCAGCCGCGGTAATACGTAGGGACCAAGCGTGGTTCGGATTTACTGGGCGTAATGGGCGCGTAGGCGGCAATTCAAGTCACTTGT
+
FFFFFFFFFFFFFFFFFFFF::FFFF:FFFFFF:FFFFFFFFFFF,FFF:FFFFFFFFFFFFFFFFF,FFFFFFFFFFFF,FFFFFFFFFFF:FFFF:FFFFFFFFFFFFFFFFFFFFFFFFFFFFFFFFFFFFFFFFFFFFFFFFFFFFFFFF,FFFFFFFFFFFFFFFF:FFFFFFFF:FFFFF:FFFFFFFFF,,,FFFFFFFFF:F::FFFF,,,FFFFF::FFFFFFFFFF,FFFFFFF:,FFFF
@A00920:152:HGHKKDRXX:2:2109:23891:23046 1:N:0:AGGAGTGG+AAGGAGTA
ACTCCTACGGGAGGCAGCAGTGGGGAATATTGCGCAATGGGGGAAACCCTGACGCAGCAACGCCGCGTGAATGATGAAGGCCTTCGGGTTGTAAAGTTCTGTCTTCTGGGACGATAATGACGGTACCAGAGGAGGAAGCACCGGCTAACTCCGTGCCAGCAGCCGCGGTAATACGGAGGGTGCGAGCGTTGTCCGGAATCACTGGGCGTAAAGGGCGCGTAGGCGGTGGGGTAAGCGTGTGGTGAAAGTC
+
,FFFFFFFFFFFFFFFFF:FFFFFFF:F::FFF:FFFF:,FFFF:,:FFFFFFFFFFFFFFF:FFF:FFF:FFFFFFFFFFFFFFFFFF:F,FFFFFFFFFFFFFFFF:FFFFFFFFFF:F::FFFFF:FFFFFFFFFFFF,FFFFFFFFFFFFFF:F::FF,:FFFF:F::FFFFFF:FFFFFF:FFFFFFFFFF:F,,FFFFFFFFFFFFF:F::FF,::F:FFFFFFF:::F:FFFFFFFFF:FF:F
@A00920:152:HGHKKDRXX:2:2109:15564:23093 1:N:0:AGGAGTGG+AAGGAGTA
ACTCCTACGGGAGGCAGCAGTGGGGAATTTTGGACAATGGGGGGAACCCTGATCCAGCCATGCCGCGTGAGTGAAGAAGGCCTTCGGGTTGTAAAGCTCTTTTGTCCGGGAGGAAATCGTCGATGTGAATAATGTTGATGGATGACAGTACTGGAAGAATAAGCACCGGCTAACTACGTGCCAGCAGCCGCGGTAATACGTAGGGTGCGAGCGTTAATCGGAATTACTGGGCGTAAAGGGTGAGCAGGCG
+
FFFFFFFFFFFFFFFFFFFFF:FFFFF,FFFFFFFFFFFFFFFFFFFFFFFFFFFFFFFFFFFFFFFFFFFFFF:FFFFFFF,FFFFFFFFFFFFFFF:F:FFFFFFFFFFFFFFFFFFFFFFFFFFFFF:FFFFFFFFFFFFFFFFFFF:FFFF:FFFFFFFFFFFFFFFF:FFF:FFF,FFFFFFFFFFFF:FFFFFFF:FFFFFFFFFFFFFFFF::FFFFFFFFF:FF:FFFFF,F:F,F:FF,FF
@A00920:152:HGHKKDRXX:2:2109:24668:23234 1:N:0:AGGAGTGG+AAGGAGTA
ACTCCTACGGGAGGCAGCAGTGGGGAATATTGGACAATGGGCGAAAGCCTGATCCAGCAATGCCGCGTGAGTGATGAAGGCCTTAGGGTTGTAAAGCTCTTTTACCCGGGAGGATAATGACAGTACCGGGAGAATAAGCCCCGGCTAACTCCGTGCCAGCAGCCGCGGTAATACGTCGGTGTCAAGCGTTGTCCGGATTTATTGGGCGTAAAGCGCCCGCAGGCGGCTTGCCAAGTTTGAAGTGAAATCT
+
FFFFFFFFFFFFFFFFFFFF:FFFFFFFFFFFFFFFFFFFFFFFFFFFFFFFFFFFFFFFFFFFF:FFFFF:FFFFFFFFF:FF:FFFFFFFF,F::FFF::FFF:FFFF:,FF::FFFFFFFF,FFFFFFFFFFFFF:FFFFFFFFFFFFFFFFFFFFFFFF:FFFF:FFFF:FF,FF:FFF,FFF:F:FFF:FFFFFFFFFFFFFFFFFFFFFFFFFFFFFFFFFFFF:FFF:,FFF::FFFFFFFFF
@A00920:152:HGHKKDRXX:2:2109:6903:23406 1:N:0:AGGAGTGG+AAGGAGTA
ACTCCTACGGGAGGCAGCAGTGGGGAATTGTTCGCAATGGGCGCAAGCCTGACGACGCAACGCCGCGTGGAGGACGAAGATCTTCGGGTCGTAAACTCCTTTCGATCGAGACGAACGGCCTCCGGGTGAACAATCCGGAGGAGTGACGGTACCGAGAGAAGAAGCCCCGGCTAACTCCGTGCCAGCAGCCGCGGTAATACGGGGGGGGCAAGCGTTGTTCGGAATTACTGGGCGTAAAGGGCTCGTAGGC
+
FFFFFFFFFFFFFFFFFFFFFFFFFFF:FFFFFFFFFFFFFFFFFFFFFFFFFFFFFF,FFFFFFFF:FFFFFFFFFFFFFFFFFFFFFFFFFFFFFFFF:FFFFFFFFFFFFFFFFFFFFFFFFFFFFFFFFFFFFFFFFFFFFFFF:FFF:FFFFFFFFFFFFFFFFFFFFFFFFFFFFFFFFFFFFFFF::FFFFFFFFFFF:FFFFFFFFFFFFFF:FFFFF:FFFFFF:FFFFF:FFFFFFFF::
@A00920:152:HGHKKDRXX:2:2109:6063:23610 1:N:0:AGGAGTGG+AAGGAGTA
ACTCCTACGGGAGGCAGCAGTAAGGGATATTGCACAATGGGCGCAAGCCTGATGCAGCAACGCCGCGTGCAGGATGAAGGGCTTCGGCTCGTAAACTGCTTTTCTGGGGGACGAGGATGACGGTACCCCAGGAAGAAGTCTCGGCTAACTACGTGCCAGCAGCCGCGGTAAAACGTAGGAGGCAAGCGTTATTCGGATTTACTGGGCGTAAAGGGCGTGCAGGTGGTGGCTGAAGTGGTGCGTGAAAGCG
+
FFFFFFFFFFFFFFFFFFFFFFFFFFFFFFFFFFFFFFFFFF:FFFFFFFFFF:FF,FFFFFFFFFFF:FFFFFFFFF:FFFFFFFFFF:FFFFFFFFF,FFFFFFFFFF:FFFFFFF,F:FFFFFFFFFFFFFFFFFFFFFFFFFFFFFFFFFFFFFFF:FFFFFFFFFF:FFFFFFFFFFFFFF:FFFF::FFFFFFFF,F:FF,FF::,FFFFFFFFF:FFFF:,FFFFFFFFF,::FFFFF:F:F,
@A00920:152:HGHKKDRXX:2:2109:29134:24173 1:N:0:AGGAGTGG+AAGGAGTA
ACTCCTACGGGAGGCAGCAGTAAGGAATATTGCGCAATGGGCGAAAGCCTGACGCAGCGACGCCGCGTGGGGGATGAAGGTCTTCGGATTGTAAACCCCTTTCGGGAGGGAAGATGGAACGAGCAATCGTTCGGACGGTACCTCCAGAAGCAGCCACGGCCAACTTCGTGCCAGCAGCCGCGGTAATACGAAGGTGGCAAGCGTTGTTCGGATTCACTGGGCGTACAGGGTGTGTAGGCGGTTTGGTAAG
+
FFFFFFFFFFFFFFFFFFFFFF:FFFFF:FFFFFFFFFFFFFFFFFFFFFFFFFFFFFFFFFFFFFFFFFFFFFFFF:FFFFFFFFFFFFFFFFFFFFFFFFFFFFFFFFF:FFFFFFFFFFFFF:FFFFFFFFFFFFF:FFFFFFFFFFFFFFFFFFFFFFFFFFFFFFFFFFFFFFFFFFFFFFFFFF:FFFFFFFFFFFFFFF:FF:FFFFFFFFFFFFFF,FFFFFFF,FFFFFFFFF,FFFF:FF
@A00920:152:HGHKKDRXX:2:2109:3314:24674 1:N:0:AGGAGTGG+AAGGAGTA
ACTCCTACGGGAGGCAGCAGTGGGGAATATTGGACAATGGGCGCAAGCCTGAACCAGCAACGCCGCGTGGAGGACGAAGGCCTTCGGGTCGTAAACTCCTGTCAGGCGGGACGAAGGTGCGGGGGTAAATAATCCCTGTACTTGACGGTACCGTCAGAGGAAGCCCCGGCTAACTCCGTGCCAGCAGCCGCGGTAATACGTAGGGACCAAGCGTTGTTCGGATTTACTGGGCGTAAAGGGCGCGTAGGCG
+
FFFFFFFFFFFFFFFFFFFFFFFFF:FFFFFFFFFFFFFFFFFFFFFFFFFF,FF,FFFFFFFFFFFFFFFFFFFFF:FF,FFFFFFFF:FFFFFFFFFFFFFF:FFFFFFFFFFF:,:F::FF:FFFFFF::FFFFFFFFFFFFFFFF,FFFFFFFFFFF:FFF,FFFFFFFFF,FFFFFFFFFFFFFFFFFFFFFFFFF:FF,FFFFFFFFFFFFFFFF:FFFFFFFFFFFFFFFFFFFF:F:FFFFF
@A00920:152:HGHKKDRXX:2:2109:10438:26146 1:N:0:AGGAGTGG+AAGGAGTA
ACTCCTACGGGAGGCAGCAGTGGGGAATCTTGCACAATGGGCGAAAGCCTGATGCAGCCATGCCGCGTGAGTGAAGAAGGCCTTAGGGTTGTAAAACTCTTTCAGCGGGGAAGATAATGACGGTACCCGCAGAAGAAGCCCCGGCTAACTCCGTGCCAGCAGCCGCGGTAATACGGAGGGGGCTAGCGTTGTTCGGAATCACTGGGCGTAAAGAGCGCGGAGGTGGCTGGGTAAGACCGGTGTGAAAGCT
+
FFFFFFFFFFFFFFFFFFFF,FFFFF:FFFF:F:FFFFFFFFFFFFFF:,FFF:FFFFF,FFFFFFF:F:FFFFFFFFFFF:FF:FFFF,FFFFFFFFFFFFF:FFFFFFF,FFFFFFFFFF:FFFFFFF:FF:FFFFFFFFFFFFFF:FFFF:FFF,FF:FF::FFF:,,F,:FF,FFFFFFF:FFF,FFF,:FFFFFFFF,FF:FF,,F,,F,:FFF,,FF:F,F,,F,F,,F:F,FF,F:FFF:,FF
@A00920:152:HGHKKDRXX:2:2109:22399:26475 1:N:0:AGGAGTGG+AAGGAGTA
ACTCCTACGGGAGGCAGCAGTGGGGAATATTGGACAATGGGCGAAAGCCTGATCCAGCAACGCCGCGTGAGGGATGACGGCCTTCGGGTTGTAAACCTCTTTCAGCAGGGACGAAGCGAAAGTGACGGTACCTGCAGAAGAAGGACCGGCCAACTACGTGCCAGCAGCCGCGGTAATACGTAGGGTCCGAGCGTTGTCCGGAATTATTGGGCGTAAAGGGCTCGTAGGCGGTTTGTCGCGTCGGGAGTGA
+
FFFFFFFFFFFFFFFFFFFF,FFFFFFFFFFFFFFFFFFFFFFFF:FFFFFFFFFFFFF:FFFFFFFFFFFFFFFFFFFFFFFFFFFFFF:FF,FFFFFFFFFFFFFFFFFFFFFFFFF:FFFFFFFFF:FFFFFFFFFFFFFFFFFFFFFFFFFFFFFFFFFFFFF:FFFF:FFF:FFFFFFFFFFFFF:FFFFFFFFFFF::FFF:FFFFFFFFFFFFFFFFFFFFF::,,FFFF:::FFFFFFFFF,
@A00920:152:HGHKKDRXX:2:2109:18557:26616 1:N:0:AGGAGTGG+AAGGAGTA
ACTCCTACGGGAGGCAGCAGTGGGGAATCTTGGACAATGGGCGCAAGCCTGATCCAGCCATGCCGCGTGAGTGAAGAAGGCCCTAGGGTTGTAAAGCTCATTCGCCCGCGCACATAATGACGGTAGAGGGAGAAGAAGCCCCGTCAAACACCGAGACAGCAGCCGCGGTAAAAAGCACGCGGCAACCGTAGTCCGGAGTCACAGGGCGTAAAGCGCGCGGAGGCGGCCTCTTAAGTTCGATGTCTAAGCC
+
FF:F:FFFFFFFFFFFFFFFF:,FFFFFFFFFFFF:FFFF:FFFFFF,FFFF:FFFFFFFFFFFFFFFFF,:FFFFFFFF,F,F,,FF:F,,,FF,FF,,FFF,:,FFFF,,,,:FF,:FFFFFF,:,,:F,F,,,F,F,F,F,:,,,,,F:,,,,::,:,,F,,,,,,F,,:,F,F:F,,FF::,FFF,,F,FFFFFF:,:,,,FFFF::,,FFF,:F,F,F:FF::F,,:F,:FF,FFFF:,,,:,,F
@A00920:152:HGHKKDRXX:2:2109:9625:27242 1:N:0:AGGAGTGG+AAGGAGTA
ACTCCTACGGGAGGCAGCAGTGGGGAATCTTGCGCAATGGGGGAAACCCTGAAGCAGCGACGCCGCGTGAAGGAAGAAGTATCTCGGTATGTAAACTTCTATCAGCAGGGAAGATAGTGACGGTACCTGACTAAGAAGCCCCGGCTAACTACGTGCCAGCAGCCGCGGTAATACGTAGGGGGCAAGCGTTATCCGGATTTACTGGGTGTAAAGGGAGCGTAGACGGTGTGGCAAGTCTGATGTGAAAGGC
+
FFFFFFFFFFFFFFFFFFFFFFFFFFFFFFFFF,FFFFFFF,FFFF:FFFFF,FFFFFFFFFFFFFFFFF:FFF:FFFFF:F:FFFFFFFFFFFFFFFFFFFFFFF,FFF:FFFF,FFFFFFFFFFFFFFFFFFFFFFFFFFF:FFFFFFFFFFFFFFFFFFFFFFFFFFFF:FFFFFF:FFFFFFFFFFFFFFFFFFFFFFFFF:F:F:F:FFFFFFFFFFFFFFFFFFFFFFF:FFF,:FFFF,,FFF
@A00920:152:HGHKKDRXX:2:2109:30843:28166 1:N:0:AGGAGTGG+AAGGAGTA
ACTCCTACGGGAGGCAGCAGTAAGGGATCTTGCGACAATGGGCGAAAGCCTGACGCAGCAACGCCGCGTGCGGGATGACGGCCTTCGGGTTGTAAACCGCTTTTCGGGGGGAAGAGGAAGGACGGTACCCCCGGAAGAAGTCTCGGCTAACTACGTGCCAGCAGCCGCGGTAAAACGTAGGAGGCGAGCGTTATCCGGATTTACTGGGTGTAAAGCGCGTGTAGGCGGTCCTGCAAGTGGCGCGTGAAAG
+
FFFFFFFFFFFFFFFFF:FFFFFFFFFFFFFFFFFFFFFFFFFFFFFFFFFFFFF:FFFF:FFFFFFFFFFFFFFFFFFFFFFFFFFFFFFFFFFFFFFFFFFFFFFFFFFFFFFFFFFFFFFFFFFFFFFFFFFFF:FFFFFFFFFFFF::FFFFFFFFFFFFFFF:FFFFFF:FFFFFFFFFF::FFFFF::FFFF,FFF:FFFFFFFFFF:FFFFFFFFFFFFF:FF::FFFFF:FF:F:FFFFFFF
@A00920:152:HGHKKDRXX:2:2109:18276:29230 1:N:0:AGGAGTGG+AAGGAGTA
ACTCCTACGGGAGGCAGCAGTGGGGAATTGTTCGCAATGGGCGCAAGCCTGACGACGCAACGCCGCGTGGAGGATGAAGATCTTCGGGTCGTAAACTCCTGTCGAGCGGGACGAACACCCATCCAGCTAACATCTGGACGGGCTGACGGTACCGCTAAAGGAAGCCCCGGCTAACTCCGTGCCAGCAGCCGCGGTAATACGGGGGGGGCAAGCGTTGTTCGGAATTACTGGGCGTAAAGGGCTCGTAGGC
+
FFFFFFFFFFFFFFFFFFFFFF:FFFFFFFFFFF:FFFF:FFFFFFFFFFFFFF:FFFFFFFFFFFFFFFFFFFFF:FFFFFFFFFFFFFFFFFFFFFFFFFFFFFFFFFF:F:FFFFFFFFFFFFFFFFFFFFFFFFFFFFFFFFFFFFFFFFFFFF,FFFFFFFFFFFFFF:F:FFFFFFFFF:F:FFFFFFFF:FF:FFF:F::FF:FFFFFFFFF:F:F:FF:FF:FFFFFFFFFFFF::FFFFFF
@A00920:152:HGHKKDRXX:2:2109:13286:29418 1:N:0:AGGAGTGG+AAGGAGTA
ACTCCTACGGGAGGCAGCAGTGGGGAATATTGGACAATGGGCGCAAGCCTGATCCAGCCATGCCGCGTGTGTGAAGAAGGCCTTCGGGTTGTAAAGCACTTTTGTACGGGAAGAAAAGCGCTGGGTTAATACCCTGGCGTCATGACGGTACCGTAAGAATAAGCACCGGCTAACTTCGTGCCAGCAGCCGCGGTAATACGAAGGGTGCAAGCGTTACTCGGAATTACTGGGCGTAAAGCGTGCGCAGGCG
+
FFFFFFFFFFFFFFFFFFFFFFFFFFFFFFFFFFFFFFFFFFFFFFFFFFFFFFFFFFF,FFFFFFFFFFFFFFFFFFFFFFFFFFFFFFFFF:FFF:FFFFFFFFFFFFFFFF:F,FFFFFFFFFFFFFFFFFFFFFFFFFFFFFFFFFFFFFFFFFFFFFFFFFFFFFFFFFFFFFFFFFFFFFFFFFFFFFFFFFFFFFFFFFFFF,FFFFFFFF:FFF:FF:FFFFF:FFFFF:FFFF:FFFFFFF
@A00920:152:HGHKKDRXX:2:2109:29098:29434 1:N:0:AGGAGTGG+AAGGAGTA
ACTCCTACGGGAGGCAGCAGTGGGGAATATTGGACAATGGGCGAAAGCCTGATCCAGCCATGCCGCGTGAGTGATGAAGGCCTTAGGGTTGTAAAGCCCTTTCGGCGGGGAAGATAATGACGGTACCCGCAGAAGAAGCCCCGGCTAACTTCGTGCCAGCAGCCGCGGTAATACGAAGGGGGCTAGCGTTGCTCGGAATTACTGGGCGTAAAGCGCACGTAGGCGGATCGTTAAGTCGGGGGTGAAATCC
+
FFFFFFFFFFFFFFFFFFFFFFFFFFFFFFFFFFFFF:FFFFFFFFFFFFFFFFFFFFFFFFFFFFFFFFFFFFFFF:FFFFFFFFFFFFFFFFFFFFFFFFFFFFF:FF::FFFF:FFFFFFFFF:FFFFFFFFFFFFFFFFFFFFFFFFFFFFFF:F:FFFFFFFFFFFFFFFF,FFFFFFFFFFFFFFFF::,::FFFFF:FFF:FFFFF::FFFF::F:FFFF,F:FFFF:,FFF:FFF:,FFFFF
@A00920:152:HGHKKDRXX:2:2109:30110:30123 1:N:0:AGGAGTGG+AAGGAGTA
ACTCCTACGGGAGGCAGCAGTGGGGAATATTGGACAATGGGCGAAAGCCTGATCCAGCAATGCCGCGTGCGTGATGAAGGCCTTCGGGTTGTAAAGCGCTTTCGCCCACGACGATGATGACGGTAGTGGGAGAAGAAGCCCCGGCTAACTACGTGCCAGCAGCCGCGGTAATACGTAGGGACCAAGCGTTGTTCGGATTTACTGGGCGTAAAGGGCGCGTAGGCGGCATATTAAGTCAGCTGTGAAATCT
+
F:FFFFFFFFFFFFFFFFFFFFFFFFFFFFFF:FFFFFFFF::FFFFF:FFFFFFFFFF:FFFFFFFFFFF:FFFFFFFFFFFFFFFFFF:FF,FFFF,FFFFFFFFFFFFFFFFFFFFFFFFF:FFFFFFFFFFFFFFFFFFFFFFFFFFFFFFFFFFFFFFFFFFFFFFFFFFFF:FFFFFFF,FFFFFFFF:FFFFFFFFFFFFFFFF:FFFFFFFFFFFFFFFF:FFFFFFFFFFFFFFFFFFFF:
@A00920:152:HGHKKDRXX:2:2109:22806:30499 1:N:0:AGGAGTGG+AAGGAGTA
ACTCCTACGGGAGGCAGCAGTAAGGAATATTGGTCAATGGAGGCAACTCTGAACCAGCCATGCCGCGTGCAGGAAGACGGCCCTATGGGTTGTAAACTGCTTTTATTCGGGAATAAACCTTTGCTCGTGAGCAGAGTTGAATGTACCGAAAGAATAAGGATCGGCTAACTCCGTGCCAGCAGCCGCGGTAATACGGAGGATCCAAGCGTTATCCGGATTTATTGGGTTTAAAGGGTGCGTAGGCGGCCTA
+
:FFFFFFFFFFFFFFFFFFFFFFFFFFFFFFFFFFFFFFFFFFFFFFFFFFFFFFFFFFFFFFFFFFFFFFFFFFFFFFFFFFFFFFFFFFFFFFFFFFFFFFFFFFFFFFFFFF:FFFFFFFFFFFFFFFFFFFF:F:FFFFFFFFF,::FFFFFFFFFFFFFFFFFFFFFFFFFFFFFFFFFFFF:FFFFFFFFFFFFFFFFFFFFFF,FFFFFFFFFFFFF:FF:FF:,FFFFFFFFFFFFFFFFF:
@A00920:152:HGHKKDRXX:2:2109:9489:30733 1:N:0:AGGAGTGG+AAGGAGTA
ACTCCTACGGGAGGCAGCAGTGGGGAATCTTCCGCAATGGGCGAAAGCCTGACGGAGCAACGCCGCGTGGGGGACGAAGGCCTTCGGGTCGTAAACCCCTGTCATGGGGAAAGAAGGGCCTCGGGGTGAATACCCCCGGGGTCTGACGGTACCCCAAGAGGAAGCCACGGCCAACTCCGTGCCAGCAGCCGCGGTAATACGAAGGGTGCAAGCGTTACTCGGAATTACTGGGCGTAAAGCGTGCGTAGGT
+
FFFFFFFFFFFFFFFFFFFFFFFFFF:FFFFFFFFFFFFFFFFFFFFFF,FFFFFFFFF:FFFFFFFFFFFFFFFFF,FFFFFFFFFFFFFFFFFFFFFFFFFFFF:FFFFFFFFFFFFFFFFFFFFFFFFFFFFFFFFFFFFFFFFFFF,FFFFFFFFFFFFFFFFFFFFFFFFFFFFFFFFFFFFFFFFFFF:FFFFFFFFFFFFFFFFFFFFF:FFFFFF,F:FFFFFFFFF,FFFFFFFFFF:FFF
@A00920:152:HGHKKDRXX:2:2109:22589:31000 1:N:0:AGGAGTGG+AAGGAGTA
ACTCCTACGGGAGGCAGCAGTAAGGGATCTTGCGACAATGGGCGAAAGCCTGACGCAGCAACGCCGCGTGCGGGAGGACGGCCTTCGGGTTGTAAACCGCTTTTCGGGGGGAAGAGGAAGGACGGTACCCCCGGAAGAAGTCTCGGCTAACTACGTGCCAGCAGCCGCGGTAAAACGTAGGAGGCGAGCGTTATCCGGATTTACTGGGTGTAAAGCGCGTGTAGGCGGTCCTGCAAGTGGTGCGTGAAAG
+
:FF:FFFFFFFFFFFF:F::FFFFF::FFFFFFF:FFFF:FFFF,FFFFFFFFFFFFFF:FFFFFFFFFFFFFFFFFFFFFFFFFFFFFFFFFFFFFFFFFFFFFFFFF:FFFFF:FFFFFFFFFFFFFFFFFFFFFFFFFFFFFFFFFFFFFFFFFFFFF:FF:FFFFFFFFFF:FFFFFFF:F,FFF,F:FFF:FFFFFF,FFFFFFFFFFFFFFFFFFFFFF::::FFFFF,:FF:FFF:FFFFF:,
@A00920:152:HGHKKDRXX:2:2109:32307:32236 1:N:0:AGGAGTGG+AAGGAGTA
ACTCCTACGGGAGGCAGCAGTGGGGAATTTTGGACAATGGGCGAAAGCCTGATCCAGCCATGCCGCGTGAGTGAAGAAGGCCTTCGGGTTGTAAAGCTCTTTCAGACGGAAAGAAATCGGGCGCGTGAATAGCGTGCCTGGATGACGGTACTGTCAGAAGAAGCACCGGCTAACTACGTGCCAGCAGCCGCGGTAATACGTAGGGACCGAGCGTTGTCCGGATTCATTGGGCGTAAAGAGCTCGTAGGCG
+
FFFFFFFFFFFFFFFFFFFFFFFFFFFFFFFFFFFFFFFFFFFFFFFFFFFFFFFFFFFFFFFFFFFFFFFFFFFFFFFFFFFFFFFFFFFFFFF,FFFFFFFFF:FFFFFFFFFFFFFF:FFFFFFFFFFFFF:FFFFFFFFF:FF:FFFFFFF:FFFFFFFFFF,FFFF::FFFF,:FFFFFFFFFFF:FFFFFFFFFFFFFFFFFF:FFFF,FFFFFFFF:FF::FFFFF::F,,,FFFFFFF::FF
@A00920:152:HGHKKDRXX:2:2109:4327:34037 1:N:0:AGGAGTGG+AAGGAGTA
ACTCCTACGGGAGGCAGCAGTGGGGAATATTGGACAATGGGCGAAAGCCTGATCCAGCCACGCCGCGTGAGTGATGAAGGCCTTCGGGTCGTAAAGCTCTGTGGGGAGGGACGAACGTCCCGGCGTAGAGCCGGGGGTGACGGTACCTCCTTAGCAAGCACCGGCTAACTTCGTGCCAGCAGCCGCGGTAATACGAAGGGTGCAAACGTTGCTCGGAATCATTGGGCGTAAAGCGCACGTATGCGGCCTC
+
FFFFFFFFFFFFFFFFFFFFFFFFFFFFFFFFFFFFFFFFFFFFFFFFFFFFFFFFFFFFFFFFFFFFFFFFFFFFFFFFFFFFFFFFFFF:FFFFFFFFFFFFFFFFFFFFFFFFF:FF:FFFFFFFFFFFFFFFFFFFFFFF:FFFFFFFFF:F:F:FFFFFFF:FFFFFFFFFF:FFFFFFFFFFFFF:FFFFFFF:F:FFFFFFFFFFFFFF:FFFFFFFFFFFFFFFFFFF:FFFF,FFF::FF:
@A00920:152:HGHKKDRXX:2:2109:28375:34037 1:N:0:AGGAGTGG+AAGGAGTA
ACTCCTACGGGAGGCAGCAGTAGGGAATATTGGGCAATGGCCGAGAGGCTGACCCAGCCATGCCGCGTGCAGGAAGAAGGCCTTCTGGGTTGTAAACTGCTTTTATCTAGGAAGAAAACGCCCTTGCGAGGGTAACTGACGGTACTAGATGAATAAGCACCGGCTAACTCCGTGCCAGCAGCCGCGGTAATACGGAGGGTGCAAGCGTTGTCCGGATTTATTGGGTTTAAAGGGTGCGTAGGCGGCCCGT
+
FFFFFFFFFFFFFFFFFFFFFFFFFFFFFFFFFFFF:FFFFFFFFFFFFFFFFFFFFFFFFFFFFFFFFFFFFF:FFFFFFFFFFFFFFFFFFFFFFFFFFFFFFFFFFFFFFFFFFFFF:FFFFFFFFFFFF:FFFFFFFFFFFFFFFFFFFFFFFFFFFF:FFFFFFFFFFFFFFFFFFF,FFFFFFFFFFFFFFFFFFFFFFFFFFFFFFF:F:FFFFFFFFF:FFFF:FFFFFFF::FFFFFFFF,
@A00920:152:HGHKKDRXX:2:2109:7717:34491 1:N:0:AGGAGTGG+AAGGAGTA
ACTCCTACGGGAGGCAGCAGTAAGGGATCTTGCGACAATGGGCGAAAGCCTGACGCAGCAACGCCGCGTGCGGGATGACGGCCTTCGGGTTGTAAACCGCTTTTCGGGGGGAAGAGGAAGGACGGTACCCCCGGAATAAGTCTCGGCTAACTACGTGCCAGCAGCCGCGGTAAAACGTAGGAGGCGAGCGTTATCCGGATTTACTGGGTGTAAAGCGCGTGTAGGCGGTCGTGCAAGTGAGGCGTGAAAG
+
FFFFFFFFFFFFFFFFFFFFFFFFFFFFFFFFFFFFFFFFFFFFFFFFFFFFFFF:FFFF:FFFFFFFFFFFF:FFFFFF:FF:FFFFFFFFFFFFFFFFFFFFF:FFFFFF,FFFFF,:FF,FF,FFFF:FFFFFFFFFF::FFFFFFFFFFFFFFFFFFFFFFF:F:FFF:FFFF::::FFFFFFF,:FFFFFFFFF:F:FF:,,FFFFFFF,F:FFFFFFFFFF:FFFFFFF,,FFFFFFFF,,FFF
@A00920:152:HGHKKDRXX:2:2109:9742:34773 1:N:0:AGGAGTGG+AAGGAGTA
ACTCCTACGGGAGGCAGCAGTCGGGAATATTGCCCAATGCGCGAAAGCGTGAGGCAGCGACGCCGCGTGCGCGATGAAGGCCTTCGGGTCGTAAAGCGCTTTTCGGTGGGATGATTAAGGACCGTACCAACGGAAAAAGCGACGGCAAACACCGTGCCACCGGCCGCGGAAAAACGTAGTTCCCGAGCGTTAACCGGATTTCCTGGGCGAAAAGGCCGTTCCGGCGGAGCGCAAATTCGTGCATGAAAAC
+
FFFFFFFFFFFFFFFFFFFFF,FFFFF,FFFFF,FFFFF:FFFFFF,F:FFFFFF,FF:FFFFFFFFFF:FFFF,FFFFF,,FFFFF,F,FFFFF:,,FF,F,F,:FFFFF,FF,:,FF,FF,:,:F,F,F:,,F,F,,,F,FF,,,:,:,,FFF,FFF,:,,FF,FF,,,FF,F,,,F,:,F,:F::,FF::F:F,:FF,,,,FF,,:,FF,FF,F:,F,,F,FF:,,:FF,F,:,,,,,FF:,FFF,,
@A00920:152:HGHKKDRXX:2:2109:20754:35493 1:N:0:AGGAGTGG+AAGGAGTA
ACTCCTACGGGAGGCAGCAGTGGGGAATTTTGGACAATGGGCGCAAGCCTGATCCAGCCATGCCGCGTGCGGGAAGAAGGCCTTCGGGTTGTAAACCGCTTTTGTCAGGGAAGAAATCCTCTGAGTTAATACCTCGGGGGGATGACGGTACCTGAAGAATAAGCACCGGCTAACTACGTGCCAGCAGCCGCGGTAATACGTAGGGTGCAAGCGTTAATCGGAATTACTGGGCGAAAAGCGTGCGCAGGCG
+
FFFFFFFFFFFFFFFFFFFFFFFFFFF,FFFFFFFFFFFFFFFFFFFFFFFFFFFFFFFFFFFFFFFFFFFFFF,FFFFF:FFFFFFFF,FFFFFF:FFF:FFF:FFFFFFFFFF::FF,FFFFFF:FF:F::FFFFFFFFFF:FFFF:FFFFFFF:FF:FF:,FFFF,,FFF,,FF:F:F,F:FF,FF:FF,FFF:F,FFF:F:FF,FFFFFFFFF::F,FFF,FFFFFFF,,F:FF:,FF:::FF:FF
@A00920:152:HGHKKDRXX:2:2109:21847:35697 1:N:0:AGGAGTGG+AAGGAGTA
ACTCCTACGGGAGGCAGCAGTAAGGAATATTGGTCAATGGGCGCAAGCCTGAACCAGCCATCCAGCGTGCAGGAAGAAGGCCCTATGGGTTGTAAACTGCTTTTGTCAGGGAATAAACCCCCGCATTGACTGCGGGGCTGAAGGTACCTGAAGAATAAGCCCCGGCTAACTCCGTGCCAGCAGCCGCGGTAATACGGAGGGGGCTAGCGTTGTCCGGAATTACTGGGCGTAAAGCGCGCGTAGGCGGCCA
+
FFFFFFFFFFFFFFFFFFFFFFFFFFFFF,FFFFFFFFFFFFFFFFFFFFFFFFFFFFFFFFFFFFFFFFFFFFFFFFFFFFFF:FFFFFFFFFFFFFFFFFFFFFFFFFFF:FFFFFFFFFFFFFFFFFFFFFFFFFFFFFFFFFFFFFFFF:FFFFFFFFFFFFFFFFFFFFFFFFFFFFFFFFFFF:,FF:FFFFFFFFFFF:FFFFFF:F:,:F,FFFFFFFFF::F,F:FF:FFF:F:F:,:FF,
@A00920:152:HGHKKDRXX:2:2109:31647:35916 1:N:0:AGGAGTGG+AAGGAGTA
ACTCCTACGGGAGGCAGCAGTAGGGAATATTGGTCAATGGATGCAAGTCTGAACCAGCCATGCCGCGTGCAGGAAGAAGGCCCTATGGGTTGTAAACTGCTTTTGCCAGGGGATAAAAAGGCTCTGCGGAGCGAATTGAAGGTACCTGGTGAATAAGCCACGGCTAACTACGTGCCAGCAGCCGCGGTAATACGTAGGTGGCAAGCGTTGTCCGGATTTATTGGGTTTAAAGGGTGCGTAGGCGGTCTTA
+
FFFFFFFFFFFFFFFFFFFFFFFFFFFFFFFFFFFFFFFFFFFFFFFFFFFFFFFFFFFFFFFFFFFFFFFFFFFFFFFFFFF:FFFFFFFFFFFFFFFFFFFFFFFFFF:FFF:FFFFFFFFFFFFFFFFFFF,FFFFFFFFFFFFFFFFFFFFFFFFFFFFFFFFFFFFFFFFFFF:FFFFFFFFFF:FFFFFFFFFF:FFF:FFF:FFF:FFFFFFFFFFFF:FFFFFFFFFFFFF,FFFF:,FFFF
@A00920:152:HGHKKDRXX:2:2110:8856:1611 1:N:0:AGGAGTGG+AAGGAGTA
ACTCCTACGGGAGGCAGCAGTAAGGAATATTGCACAATGGGCGCAAGCCTGATGCAGCAACGCCGCGTGCCCGAGGAAGGCCTTCGGGTTGTAAAGGGCTTTTCTGGCTGAAGAGCAAGGACGGTAGGCCAGGAATAAGCGTCGGCTAACTACGTGCCAGCAGCCGCGGTAAAACGTAGGACGCGAGCGTTATCCGGATTTACTGGGCGTAAAGCGCGGGCAGGCGGCTGTTCAAGTCGGACGTGAAAGC
+
FFFFFFFFFFFFFFFFFFFFFFFFFFFFFFFFFFFFFFFFFFFFFFFFF:FFFFFFFFFFFF:FFFFF:FFFFFFFFFFFFFFFFFFFF:F:F:FFFFFFFFFFFFFFFFFFFFFFFFFFFFFFF:FFFFFFFF,FFFFFFFFFFFFFFFFFFFFFFFFFFF:FFFFFFFFF:FFF:FFFFFFF,FFFFFFFFFFFFFFFF:FFFFFFFFFFFFFFFFFFFFFFFFFF:FFFFF:FFF:FFFFFFFFFFF
@A00920:152:HGHKKDRXX:2:2110:17047:2174 1:N:0:AGGAGTGG+AAGGAGTA
ACTCCTACGGGAGGCAGCAGTGGGGAATATTGGACAATGGGGGAAACCCTGATCCAGCGATGCCGCGTGAGTGAAGAAGGCCTTCGGGTCGTAAAGCTCTTTAGGTTGGGAAGAAGGGTATGAGGTGAATAGCCTTGTACTTTGACGGTACCGACAGAATAAGCACCGGCAAACTCTGTGCCAGCAGCCGCGGTAATACAGAGGGTGCAAGCGTTAATCGGAATTACTGGGCGTAAAGGGCGCGTAGGCG
+
FFFFFFFFFFFFFFFFFFFFFFFFFFFFFFFFFFFFFFFFFFFFFFFFFFFFFFFFFFF:FFFFFFF,FFFFF:FFFFFFFFFFFFFFFFFFF,FFFFF:FFFFF,FFFFFFFF:FFFFFFFFFFFFF,FFFFF:FFFFFFFFFFFF:FFFFFFFFFFFFFFFFFFFFFFFFFFFFFFFFFFFFFFFFFFFFFFF,FFFFFF:FFFFFF,FFFFFFFF:FFFFFFFFFFFFFF:FFFFFFFFFF:FFFFF
@A00920:152:HGHKKDRXX:2:2110:25699:2221 1:N:0:AGGAGTGG+AAGGAGTA
ACTCCTACGGGAGGCAGCAGTAAGGAATATTGCACAATGGGCGCAAGCCTGATGCAGCAACGCCGCGTGCCCGAGGAAGGCCTTCGGGTTGTAAAGGGCTTTTCTGGCTGAAGAGCAAGGACGGTAGGCCAGGAATAAGCGTCGGCTAACTACGTGCCAGCAGCCGCGGTAAAACGTAGGACGCGAGCGTTATCCGGATTTACTGGGCGTAAAGCGTGCGCAGGCGGTTGTGTAAGACAGGTGTGAAATC
+
FFFFFFFFFFFFFFFFFFFFFFFFFFFFFFFFFFFFFFFFFFFFFFFFFFFFFFFFFFF:FFFFFFFFFFFFFFFFF,FFFFFFFFFFFFFFFF:FFFFFFFFFFFFFFF:FFFFFFFFFFFFFFFFFFFFFFFFFFFFFFFFFFFFFFFFFFFFFFFFFFFFFFF:FFFFFFFFFFFFFFFFFFFFFFFFFFFFFFFFFFFFFFFFFFFFFFFFFFFFFFFFFFFFFFFFFFF:FFFF:FFFFF:FFFF
@A00920:152:HGHKKDRXX:2:2110:28556:2534 1:N:0:AGGAGTGG+AAGGAGTA
ACTCCTACGGGAGGCAGCAGTAAGGGATCTTGCGACAATGGGCGAAAGCCTGACGCAGCAACGCCGCGTGCGGGATGACGGCCTTCGGGTTGTAAACCGCTTTTCGGGGGGAAGAGGAAGGACGGTACCCCCGGAATAAGTCTCGGCTAACTACGTGCCAGCAGCCGCGGTAAAACGTAGGAGGCGAGCGTTATCCGGATTTACTGGGTGTAAAGCGCGTGTAGGCGGTCGTGCAAGTGAGGCGTGAAAG
+
FFFFFFFFFFFFFFFFFFFFFFFFFFFFFFFFFFF:FFFFFFFFFFFFFFFFFFFFFFFFFFFFFFFFFFFFFFFFFFFFFFFFFFFFFFFFFFFFFFFFFFFFFFFFFFFFFFFFFFFFFFF:FF,FFFFFFFFFFFFFFFFFFFFFFFFFFFFFFFFFFFFFFFFFF,FFFFFFFFFFFFFF:F::FFFFFFFFFFFFFFFFFFFFFFFFF:FFFFFFFF:FFFFFFF:FFFF,FFFFFFFFFF:FFF
@A00920:152:HGHKKDRXX:2:2110:6786:2942 1:N:0:AGGAGTGG+AAGGAGTA
ACTCCTACGGGAGGCAGCAGTGGGGAATTTTGGACAATGGGGGCAACCCTGATCCAGCCATGCCGCGTGCGGGAAGAAGGCCTTCGGGTTGTAAACCTCTTTCAGGAGGGACGAAGCCTCGGCTGTTAACAGCTGTCCGAGGTGACGGTACCTCCAGAAGAAGCCCCGGCTAACTACGTGCCAGCAGCCGCGGTAATACGTAGGGGGCTAGCGTTGTTCGGATTTACTGGGCGTAAAGCGCACGTAGGCG
+
:FFFFFFFFFFFFF:FFFFFFFFFFFFFFFFFF:FFFFFFFFFFFFFFF:FFFFFFFFFFFFFFFFFFFFFFFF:FFFFFFFFFFFFFFFFFFFFFFFFFFFFFFFFFFFFFFFFFFFFFFFFFFFFFFFFFFFFFFFFFFFFFFFFFFFFFFFFFFFFF:FFFFFFFFFF,FF:FFFFF:FFFFFFFFFFFFFFFFFFFFFFFF:F::,FFFFFFFFFF,FF:FFFFFFFFFFFF:FFFF:FFFFFFFF
@A00920:152:HGHKKDRXX:2:2110:1081:3615 1:N:0:AGGAGTGG+AAGGAGTA
ACTCCTACGGGAGGCAGCAGTGGGGAATTGTTCGCAATGGGCGCAAGCCTGACGACGCAACGCCGCGTGGAGGATGAAGGTCTTCGGATTGTAAACTCCTGTTGCCCGGGACGAAAAACTTCGACCTAACACGTCGAAGTCTGACGGTACCGGGTGAGGAAGCCCCGGCTCACTCTGTGCCAGCAGCCGCGGTAATACAGAGGGGGCACGCGGTGTTCGGAATTACGGGGCGTAAAGGGCGCGTAGGCGG
+
FF:FFFFFFFFFFFFFFFFFFFFFFFF,FFFFFFFFF,FFFFFFF,FFFFFFFFFFFF,FFFFFFFFFFFFFFFFFFFFFFFF,FFFF:FFFFF:FFF:,FF:FFFF:FF:FF:FFFFFFFFFFFFFFFF,FFFFFF,FFF:FFFFFF,FFFFFFFFFFF,F:F,FFFFF,FF::FF,FF:FFF,FFFFFFF,:FFF,F:,FFFFF:F,F:F,,:::FFF,,,FFF,FF:FF,,F,FFFFF:F:,FFFFF
@A00920:152:HGHKKDRXX:2:2110:30355:3709 1:N:0:AGGAGTGG+AAGGAGTA
ACTCCTACGGGAGGCAGCAGCGGGGAATATTGCGCAATGGGCGAAAGCCTGACGCAGCGACGCCGCGTGCGGGACGAAGGCCTTCGGGTTGTAAACCGCTTTCAGCAGGGACGAAGCGAAAGTGACGGTACCTGCAGAAGAAGGTCCGGCCAACTACGTGCCAGCAGCCGCGGTAATACGTAGGGACCGAGCGGTGTCCGGATTCATTGGGCGTAAAGGGCTCGTAGGCGGCTGTTCAAGTCGAACGTGA
+
FFFFFFFFF:FFFFFFFFFFFFFFF:F:FFFFFFFFFFFFFFFFFFFFFFFFFFF,FFFFFFFFFFFFFFFFFFFFFFFFF:FFFFFFFFFFFFFFFFF:FFFFFFFFFFFFFF:FFFFFFFFFFFFFFFFFFFFFFFFF:FFFF:FFFFF:FFFFFFFFFFFFFFFFFF:FFF:FFFFFFFFFFF::FFFFF,FFF:FFFFFFFF,FFFFFF:,F:FFF:FFFFFFFF:F:,FF:F:,F,FFF::FFFF
@A00920:152:HGHKKDRXX:2:2110:1551:5619 1:N:0:AGGAGTGG+AAGGAGTA
ACTCCTACGGGAGGCAGCAGTGGGGAATATTGCGCAATGGGCGAAAGCCTGACGCAGCGACGCCGCGTGTGGGATGACGGCCTTCGGGTTGTAAACCACTGTCGGGAGGGACGAAGATCTGACGGTACCTCCAAAGGAAGCACCGGCTAACTCTGTGCCAGCAGCCGCGGTAATACAGAGGGTGCGAGCGTTGTCCGGACTCACTGGGCGGAAAGGGCGCGTAGGTGGCGTGGTAAGCGTGTGGTGAAAG
+
,FFFF:FFFFFFFFFFFFFFFFFFF,,F,FFFFFFFFFFFFFFFFFFFFFFFFFFFFFFFFFFFFFFFFFFFFFFFFFFFFFFFFFFFFFFF::FFFFFFFFFFFFFFFFFFFFFFF:FFFFFFFF:FFFFF:FFFF,FFFFFFFFF:FFFFFFFFFFFFFFFFFFFFFF,:,FFFFFFFFFFFFFF:FFFFFFFFFFF,FFFFFFFF::,F,FFFFFFFFFFF:FFFF,F:F,::FFFFFFFF::,FFF
@A00920:152:HGHKKDRXX:2:2110:19596:6245 1:N:0:AGGAGTGG+AAGGAGTA
ACTCCTACGGGAGGCAGCAGTGGGGAATCTTGCGCAATGGGCGAAAGCCTGACGCAGCAACGCCGCGTGGGGGATGAAGGCTTTCGGGTTGTAAACCCCTTTCAGCAGGGACGATTATGACGGTACCTGCAGAAGAAGGACCGGCCAACTACGTGCCAGCAGCCGCGGTAATACGTAGGGTCCAAGCGTTGTCCGGATTTATTGGGCGTAAAGAGCTCGTAGGCGGCTCAGTAAGTCGGATGTGAAAACT
+
FFFFFFFFFFFFFFFFFFFFFFFFFFFFFFFFFFFFFFFFFFFFFFFFFFFF,FFFFFFF:FFFFFFFF:FFFF:FFFFFFFFFFFFFFFFFFFFFF:FFFFFFFF:FFF:FFFFFFFFFFF:FFFFFFFFFFFFFFFFFFFFFFFF:F,FFFF,FF:FFFFFF:FFFFFF,FF:,,FFFFF,FFF:::FFFFFF,F:FFF:FFF:F:FFFFFFFFFF,FFF,F:,FFFFF,FFF:,F:FFF,FF:FF:F
@A00920:152:HGHKKDRXX:2:2110:12020:6339 1:N:0:AGGAGTGG+AAGGAGTA
ACTCCTACGGGAGGCAGCAGTGGGGAATATTGCGCAATGGGCGGAAGCCTGACGCAGCGACGCCGCGTGGGGGATGACGGCCTTCGGGTTGTAAACCTCTTTCGCTATCGACGAAGCTATTCGGAGTGAAGGTAGGTAGAGAAGAAGCACCGGCCAACTACGTGCCACCAGCCGCGGTAACACGGAGGGTGCGAGCGTTGTCCGGACTTATTGGGCGTAAAGAGCTCGTAGTCGGTGTGTCGCGTCGGCC
+
F:FFFFFF,,FFFFF:F:FF,FFF:F,F,F::FFFFF:FF,FFFFFFFF:FF:FFFFF,FFFFFFFF:F:FFFFF,F:F:FFF:FF,F,:,FFFF,FFF,:::FF:F:FFF:,FFF:F,,:FFFF,F,,,,,:F,FFF,F,FFF:F,FFFFFFFF:F:FFFFF:F,F,FFFFFFFFF,FFFFFF,F:FF,,:FFFFFFFFFFFF:F,F:FFF,,::F,FFF,FFF::F,F,,FF,FFFFFFF:,F:FF::
@A00920:152:HGHKKDRXX:2:2110:9480:8108 1:N:0:AGGAGTGG+AAGGAGTA
ACTCCTACGGGAGGCAGCAGTAAGGGATCTTGCGACAATGGGCGAAAGCCTGACGCAGCAACGCCGCGTGCGGGATGACGGCCTTCGGGTTGTAAACCGCTTTTCGGGGGGAAGAGGAAGGACGGTACCCCCGGAAGAAGTCTCGGCTAACTACGTGCCAGCAGCCGCGGTAAAACGTAGGAGGCGAGCGTTATCCGGATTTACTGGGTGTAAAGCGCGTGTAGGCGGTCGTGCAAGTGAGGCGTGAAAG
+
F,FFFFF::FFFFF:FFFFFFF:FF:FFFFFFFFFFFFFFFFFFFFF:FFFFFFFFFFF:,FFFFFFFFFFFFFFFFFFFF:F:FFFFFF:FFFF:FF:FFFFFFFFF,FFFFFFFFF:FFFFFFFFFFFFFFFF:FFFFFFFFFFFF,FFFFFFFFFFF:FFFFFF::FFFFFFFFFFFFFFFFFFFFF:F,FFFFFF:FFF::FF:FFFFFF:FFFFFF,FFFFFF::FFFFFFFFF::FFFFFFFFF
@A00920:152:HGHKKDRXX:2:2110:16803:8234 1:N:0:AGGAGTGG+AAGGAGTA
ACTCCTACGGGAGGCAGCAGTTTCGAATCATTCACAATGGGCGAAAGCCTGACGCAGCGACGCCGCGTGTGGGATGACGGCCTTCGGGTTGTAAACCACTGTCGGGAGGGACGAATGCGCCGCAAGGCGAGTGACGGTACCTCCAAAGGAAGCACCGGCGAACTCCGTGCCAGCAGCCGCGGTAATACGGAGGGTGCGAGCGTTGTCCGGAATCACTGGGCGTAAAGGGCGCGGAGGCGGCCTGATAAGG
+
FFFFF,FFFFFFFFFFFFFFFFFFFFFFFFFFFFFFFFFFFFFFFFFFFFFFFFFFFFFFFFFFFFFFFFFFFFFFFFFFFFFFFFFFFFFFFFFFFFFFFFFF:F,FFF::FF,FFF::FFFFFFFFF:FFFFF:FF,FFF:FFFFF:FFFFFFFFFF,FFFFFFFFFFFFFFFFFF:FF:FFFFF:FF,F::F::FFFF:F:FFFFFFF:FFFF:FF:FF,FF,,::FFF:,FFFFFF:FFFF,F,F:
@A00920:152:HGHKKDRXX:2:2110:31177:8296 1:N:0:AGGAGTGG+AAGGAGTA
ACTCCTACGGGAGGCAGCAGTAGGGAATATTGCACAATGGGGGAAACCCTGATGCAGCCATGCCGCGTGTGTGAAGAAGGCCTTCGGGTTGTAAAGCACTTTAAGCAGTGAGGAAGGGTTGAACGCTAATACCGTTCAACATTGACGTTAGCTGCAGAATAAGCACCGGCTAACTCCGTGCCAGCAGCCGCGGTAATACGGAGGGTGCGAGCGTTAATCGGAATCACTGGGCGTAAAGGGCGCGTAGGCG
+
FFFFFFFFFFFFFFFFFFFFFFFFFFFFFFFFFFFFFFFFFFF:FFFFFFFFFFFFFFFFFFFFFFFFFFFFFFFFFFFFFFFFF:FFFFFFFFFFFFFFFFFFFFFFFFFFFFFFFFF:FFFFFFFFFFFFFFFFFF:FFFFFFFFFFF,FFFFFFFFFFF:FFFFFFFF:FFFFFFFFFFFFFFFFFFFFFFFFFFFFFFFFFFFFFFFFFFFFFF:FFFFFF:FFFFFFFFFF:FFFFFFFFFFFFF
@A00920:152:HGHKKDRXX:2:2110:27208:8656 1:N:0:AGGAGTGG+AAGGAGTA
ACTCCTACGGGAGGCAGCAGTGAGGAATATTGCGCAATGGACGAAAGTCTGACGCAGCCACGCCGCGTGCAGGAAGACACCCCTCAGGGGCGTAAACTGCTTTTGTACGGGAAGAACCCCCTACTCGGTAGGGTCTGACGGTACCGTACGAATAAGGACCGGCTAACTCCGTGCCAGCAGCCGCGGTAATACGGAGGGTCCAAGCGTTGTCCGGAATCACTGGGTGTCAAGGGTGCGCAGGCGGGCCTGT
+
FFFFFF:FFFF,FFFFFFFFFFFFFFFFFFFF:FFFF:FFFFF:FFFFFFFFFFFFFFFFFFFFFFFF:FFFFFFFFFFFFFFFFFFFFFFFFFFFFFFFFFFFFFFFFFF:FF:FFFFFFF:F,FFFFFFFFFFFFFFFFFFFFFFFF:FFFFFFFFFFF:F:FF::,:FF:FFFF:FFFFFFFFFFFFFFFFFFFFFF:::FFF:F:FFFF:F,FFF:F,:FF:F,FFFF,FFF,:F:F,FFFFFF:F
@A00920:152:HGHKKDRXX:2:2110:13991:9095 1:N:0:AGGAGTGG+AAGGAGTA
ACTCCTACGGGAGGCAGCAGTGAGGAATATTCCACAATGGGCGAAAGCCTGATGGAGCGACGCCGCGTGAGGGACGAAGCCCTTTGGGGTGTAAACCTCTTTTAGAGAGGATGATACGCAGAGGTAACTCTGCTAAGACAGTACTCTCTGAATAAGCCTCGGCTAACTACGTGCCAGCAGCCGCGGTAATACGTAGGCAGCGAGCGTTGTTCGGAGTTACTGGGCGTAAAGCGTGCGTAGGCGGTAGTCC
+
FFFFFFFFFFFFFFFFFFFFFF,FFFFFFFFFFFFFFFFFFFFFFFFFFFFFFFFFFFF:FFFFFFFFFFFFFFFFFFFF,FF,FFFFFFFFFFFFFFFF:FFFFFFFFFFFFFFFFFF:FFFFFFFFF:F:FFFF:FFFFFFF:FFFFFF:FFF,F,FFFFFFFFFFFFFFFFFF,FFFFFFF:FF:F:FFFFF:FFFF:FFFFF,FFFFFFFFFFF:FFFFFFF:FFF:F:FFFF:FFF:FF::FFFF
@A00920:152:HGHKKDRXX:2:2110:17002:9486 1:N:0:AGGAGTGG+AAGGAGTA
ACTCCTACGGGAGGCAGCAGTGGGGAATCTTGCGCAATGGGCGAAAGCCTGACGCAGCAACGCCGCGTGCGGGATGAAGGCCTTCGGGTTGTAAACCGCTTTCAGTGGGGACGAATCAAGACGGTACCCACAGAAGAAGCCCCGGCCAACTACGTGCCAGCAGCCGCGGTAACACGTAGGGGGCACGCGTTGTCCGGATTTATTGGGCGTAAAGAGCTCGTAGGTGGTTCAGTAAGTCGGGTGTGAAACC
+
FFFFFFFFFFFFFFFFFFFFFFFFFFFFFFFFFFFFFFFFFFFFFFFFFFFFFFFFFF:FFFFFFFFFFFFFFFFFF:FFFFFFFFFFFFFFFF:FFFFFFFFFFFFFFFFFFFFFFFFFFFFFFFFFFFFFFFFFFFFFFFFFFFF,FFFFFFFFFFFF:FFFFFFFFFFFFFFFFFFFFFFFF,FFF:FFFFFFFFFFF:FFFFFFFFF:FFFFFFFFFFFFFFFFFFFFFFFFFF:FFFFFF:FF:F
@A00920:152:HGHKKDRXX:2:2110:17544:9674 1:N:0:AGGAGTGG+AAGGAGTA
ACTCCTACGGGAGGCAGCAGTGGGGAATTGTTCACAATGGGCGCAAGCCTGATGACGCAACGCCGCGTGGAGGATGAAGGTCTTCGGATTGTAAACTCCTGTTGCTCGGGACGAAAAGCTACGACCTAATACGTCGGAGTCTGACGGTACCGAGTGAGGAAGCCCCGGCTAACTCTGTGCCAGCAGCCGCGGTAATACAGAGGGGGCAAGCGTTGTTCGGAATTACTGGGCGTAAAGGGCGCGTAGGCGG
+
F,F:F:F:FFFFFFFF:FFFFFFFFFFFFFF:FFFFFFFFFFFFFFF:FFFFFF:FFFFFFFFFFFFFFFFFFFFFFFF:FFF:F:FFFFFFFFF:FFFFFFFFFFFFF:FFFF:FFFFFF::FFFFFFFFFFFF:FF:FFFFFFFFFFFFFFF:FFF,FFF:FF:FFFFFFFFF,FFFFFFFFFFFFF:FFFFFFFFFFFF:FFF:FFFFFFFFFFFFFF:F:FFFFFFFFFF:FF:FFFFFFFFFFFF
@A00920:152:HGHKKDRXX:2:2110:28655:9721 1:N:0:AGGAGTGG+AAGGAGTA
ACTCCTACGGGAGGCAGCAGTGGGGAATTGTTCGCAATGGGCGCAAGCCTGACGACGCAACGCCGCGTGGAGGACGAAGATCTTCGGGTCGTAAACTCCTGTCGAGCGGGAAGAACGCTTCCCGGGTGAATATCCCGGGGAATTGACGGTACCGCTCAAGGAAGCCCCGGCTAACTCCGTGCCAGCAGCCGCGGTAATACGGGGGGGGCAAGCGTTGTTCGGATTCAATGGGCGTAAAGGGTGCGTAGGC
+
FFFFFFFFFFFFFFFFFFF:F:FFFFF:FFFFFFFFFFFF:FFFFFF,FFFFFFFFFFFFFFFFFFFFFFFFFF:FFFFFFFFFFFFFFFFFFFFFFFFFFF,FFFFFFFFFFFFFFFFFFFFFFF:FF:FFFF,FFFFFF:FFFF,:FFFFFFFF,FFFFFFFFFF:FFFFFFFF:FFF,FFFFFF:F:FFFFF,FFFF,FFFFFFFFFF:FFFF:F:FFFFFFFF,FF:FFFF,FFFF:FFFF:FFFF
@A00920:152:HGHKKDRXX:2:2110:27941:9925 1:N:0:AGGAGTGG+AAGGAGTA
ACTCCTACGGGAGGCAGCAGTGGGGAATATTGGGCAATGGCCGAAAGGCTGACCCAGCGAAGCCGCGTGTGGGAGGAAGCCCTTCGGGGTGTAAACCACTGTCAATAGGGACGAAAGAGCGAGAGGTGAATAATATCGTGATGTGACGCTACCTTCATAAGACTCACCGGCTAACTCTGAGACAGCAGCCGCGGTAAAACAGAGGGAGCAAGCGTTGATCGGAAATACTGGTCTTAAAGCGCGCGCAGGC
+
FFF::::FFF:FFFFFFFFF:FF:FF,F,FFF,FFFFFFF:F,FFFF:FFFFF:FFFFFF,FFF::F,FFF:FF,FFFF,FFFFFFFF,:FF:FF:FFFFF,F,,F,F,FFF:FFF:F,:F,,,F,FFF:,,F,,FF:F::,:,,FFF,FFF:FF,F,:,,F,,FF,F,,FF,,FFFFF::,FF,:F:FFFF,,,F:,FFFFFF:F::FF,,,,,FF,FF,F,,F,F:::,,,,FF:FF,F::,::F,F,
@A00920:152:HGHKKDRXX:2:2110:11505:10050 1:N:0:AGGAGTGG+AAGGAGTA
ACTCCTACGGGAGGCAGCAGTAAGGAATATTGGTCAATGGACGAAAGTCTGAACCAGCCATGCCGCGTGGAGGATGAAGGTCCTCTGGATTGTAAACTTCTTTTATATGGGACGAAAAAAGGGTTTTCTAACTCGTCTGACGGTACCATATGAATAAGCACCGGCTAACTCCGTGCCAGCAGCCGCGGTAATACGGAGGGTGCAAGCGTTATCCGGATTCACTGGGTTTAAAGGGAGCGTAGGTGGCTTG
+
FFF:FF:FFFFFFFFFFFFFFFFFFFFFFFFFFFFFF:FFFFFF,FFFFFFFFFF:FFFFFFFFFFFFFFFF:F:FFFFFFFFF,:FFFF:FF:FFFF:FFFFFFFFFFFF,FFFFFFF:FFFFFFFFFF,FFFFFFFFFFFFFFFFFFFFFFFFFFFFF:FFF,FFFF:FFFFFFFFFFFFFFFFFFFFF:FFFFF:FFF:FFFF,FFFF:FFFFF:FFF,FFFFF:FFFFF,FFFFFFFFFFFF:FFF
@A00920:152:HGHKKDRXX:2:2110:19379:10254 1:N:0:AGGAGTGG+AAGGAGTA
ACTCCTACGGGAGGCAGCAGTGGGGAATTTTGGTCAATGGCCGAAAGCCTGACCCAGCAACGCCGCGTGGGTGATGAAGCCCTTCGGGGTGTAAAGCCCTGTCGGTAGGGACGAAACCCCGCGCTAACCACTCGGGCTGACGGTACCACGAAAGGAAGCACCGGCAAACGCAGTGCTAGCAGCCGCGGGAATCCCGAGGGAGCAAGCTTGGTGCGGACTTACTGGGCGGAGAGCGCGGGTCGGAGGTAGG
+
FFFFFFFFFFFFFFFFFFFFFFFFFF:F,FFF:FFFF:FF,FFF:FF,FFFF:FFFFF,FFFFFFFFFF:F,FF,FF,F,FFFFFFFFFFFFFFFFFFFFFFF,F,,FFFFFFFFF,FFF:FFF,F,F:FF,F,:F:,FF,F,,F,:,,,,F:,,,,::F:FF,:,FFF,:,F:,F,,,F,FFF,,,,,:::,,,,FF,:,FFF,F,,,,F:,FF,F,FF,,:,:,:,,:,:FFF::,::,FF:,FF,,F
@A00920:152:HGHKKDRXX:2:2110:4291:10363 1:N:0:AGGAGTGG+AAGGAGTA
ACTCCTACGGGAGGCAGCAGTCGGGAATTTTGCCCAATGGACGAAAGTCTGAGGCAGCAACTCCGCGTGAGGGACGAAGGCTCTAGGGTCGTAAACCTCTTTTCTCAGGGAAGATCCAAGACGGTACCTGAGGAAGAAGCCACGGCTAACTACGTGCCAGCAGCCGCGGTAATACGTAGGTGGCAAGCGTTGTCCGGATTTACTGGGCGTAAAGCGCGGGCAGGCGGCTGTTCAAGTCGGACGTGAAAGC
+
FFFFFFFFFFFFFFFFFFFFFFFFFFF::FFFFFFFF:FFFFFF:FFFFFFFFFFFFFFFFFFFFFFFFFFFF:FFFFFFFFFFFFFFFF::FFFFFFFF:FFFFFFFF::FFFFFFFFFFFFFFFFF:FFFFF,FF,FFFFFFFF:FFFFFFFF:FF:FFFFFFFFFF,,FFFFFFFFFFFF,FFFFFFFFFFFFFFFFFFFFFFFFFFFF:FFFFFFFFFFFFFFFFFFFFFF,FFFFF:FFF,F:FF
@A00920:152:HGHKKDRXX:2:2110:5575:10614 1:N:0:AGGAGTGG+AAGGAGTA
ACTCCTACGGGAGGCAGCAGTGGGGAATTTTGGACAATGGGGGCAACCCTGATCCAGCCATGCCGCGTGCGGGAAGAAGGCCTTCGGGGTGTAAACCGCTGTCAGAGGGGACGAAAGCCCGGGGGAGGCAATGCCCATCGGGGATGACGGTACCCTCAGAGGAAGCACCGGCTAACTCCGTGCCAGCAGCCGCGGTAATACAGAGGGTGCGAGCGTTAATCGGAATTACTGGGCGTAAAGCGCACGTAGG
+
FFFFF:FFFFFFFF:FFFFFFFFFFFFFFFFFFFFFFFFFFFFFFFFFFFFFFFFFFFFFFFFFFFFFFFFFFF:FFFFFFFFFFFFFFFFFF:FFFFF:FFF:F:FFFF,FFFFFFF:FF:FFFFFFFFFFFFFFFFFFFFFFFFFFFFFFFFFFFFFFFFF::FFFFFFFFFF::FFFFFFFFF:FFFFFFFFFFFF:FFFFFFFFF:F:FFF:FFFFF:,F:F::FFFFFFFFFFFF,FFFFFFFFF
@A00920:152:HGHKKDRXX:2:2110:8241:11694 1:N:0:AGGAGTGG+AAGGAGTA
ACTCCTACGGGAGGCAGCAGTGGGGAATATTGGACAATGGGCGCAAGCCTGATCCAGCCATGCCGCGTGAGTGATGAAGGCCCTAGGGTTGTAAAGCTCTTTCACCGGTGAAGATAATGACGGTAACCGGAGAAGAAGCCCCGGCTAACTTCGTGCCAGCAGCCGCGGAAATACGAAGGGGGCTAGCGTTGTTCGGAATTACTGGGCGTAAAGCGCACGTAGGCGGCGTCGTAAGTCAGGGGTGAAATCC
+
FFFFF:F,::FFFFFFFFFFFFFFFFFF::F:FFFFFF::FFFFFFF:FFFFF:FFFFFFFFF:FFFFFFFFFF:FFFFF:FF,FFFFFFFFFFFFFFFFFFFFFFFFFFFFF,FFFFFFFFFFFFFFFFFFF::FFFFF,FFFFFF:FFF::FF:FF:FFFF:FFFF,F,FFFFFFFFFFFFFFFFFFFFFFF::FFFFFFFF:,FFFF,F,F:FFFFFF,F:FFF:FFFFFFFFFFFFF:FF:FFFFF
@A00920:152:HGHKKDRXX:2:2110:2564:11819 1:N:0:AGGAGTGG+AAGGAGTA
ACTCCTACGGGAGGCAGCAGTGGGGAATTGTTCGCAATGGGCGCAAGCCTGACGACGCAACGCCGCGTGGGGGATGAAGGTCTTCGGATTGTAAACCCCTGTTGGGTGGGAAGAAAACCTTCGTGGTGAACATCCACGGAGGCTGACGGTACCACCTGAGGAAGCCCCGGCTAACTCTGTGCCAGCAGCCGCGGTAATACAGAGGGGGCAAGCGTTGTTCGGAATTACTGGGCGTAAAGGGCGCGTAGGC
+
:FFFF:FFFFFFFFFFFFFFFFFFFFFFFFFFFFFFFFFFFFFFFFFFFFFFFFFFFFFFFFF:FFF:FFFFFFFFF:FFFFFFFFFFFFFFFFFFFFF:FFFFFF:FFFFFF:FFFFFFFFF:FFFFF,FFFFFFFFFFFFFFFFFFFFFFFFFFF:FFFFFF:FFFFFFFFFFFFF:FFFFFFFFFFFFFFFF,FF:FFFFFFFFFFF:FFFFFFFF:FFFFFFFFFFFFFFFFFFFFF:FFFFFFFF
@A00920:152:HGHKKDRXX:2:2110:31801:11819 1:N:0:AGGAGTGG+AAGGAGTA
ACTCCTACGGGAGGCAGCAGTTAGGAATCTTGGGCAATGGGCGCAAGCCTGACCCAGCAACGCCGCGTGGGCGACGAAGCCCTTCGGGGTGTAAAGCCCTTTTCCCGGGGACGAATCTGACGGTACCCGGGGAAGAAGCCCCGGCTAACTACGTGCCAGCAGCCGCGGTAATACGTAGGGGGCGAGCGTTGTCCGGAATCATTGGGCGTAAAGCGCGCGCAGGCGGCCTGGAGAGCCCGGCGTGAAAGCC
+
FFFFFFFFFFFFFFFFFFFFFFFFF:FFFFFFFFFFFFFFFFFFFFFFFFFFFFFFFFF:FFFFFFFFFFFFFFFFFF:FFFFFFFFFFFFFFFFFFFFFF:FFFFFFFFFFFFFFFFF:FFFFFFFFFFFFFFFFFFFFFFFFFFFFFFFFFFFFFFFFFFFFFFFFF,FFFFF:FFFFFFFFFFFFFFFFF:F:FFFFFFFFF:FFFF::FFF:FFF:FFFFFFFFFFFFFF:::FFF:FFFFFFFFF
@A00920:152:HGHKKDRXX:2:2110:20726:12211 1:N:0:AGGAGTGG+AAGGAGTA
ACTCCTACGGGAGGCAGCAGTGGGGAATTTTGGACAATGGGCGCAAGCCTGATCCAGCCATTCCGCGTGCAGGATGAAGGCCTTCGGGTTGTAAACTGCTTTTGTACGGAACGAAAAGGCTCTGGTTAATACCCGGGGCTCATGACGGTACCGTAAGAATAAGCACCGGCTAACTACGTGCCAGCAGCCGCGGTAATACGTAGGTGGCAAGCGTTGTCCGGAATCATTGGGCGTAAAGAGCTCGTAGGCG
+
FFFFFFFFFFFFFFFFFFFFFFFFFFFFFFFFFFFFFFFFFFFFFFFFFFFFFFFFFF::FFFFFFFFF:FFFFFFFFFFFFFFFFFFFFFFFF:FFFFFFFFFFFFFFFFFFFFFFFFFFFFFF,FFFFFFF::FFFFFFFF:FFFFFFFFF:FFFF:FFFFFF:FF:FFFFFFFFFF:FFFFFFF:FFFFFFF:FFFFFFFFFFF:F::FFFFF:FFFFFFFF:F:,FFFFF:FFFFFFFFF:FF:FF
@A00920:152:HGHKKDRXX:2:2110:31349:12727 1:N:0:AGGAGTGG+AAGGAGTA
ACTCCTACGGGAGGCAGCAGTGGGGAATCTTGCACAATGGGCGAAAGCCTGATGCAGCAACGCCGCGTGCGGGATGAAGGCCCTAGGGTTGTAAACCTCTTTCAGCAGGGAAGAAGCGAGAGTGACGGTACCTGCAGAAGAAGCACCGGCTAACTACGAGCCAGCAGCCGCGGTAATACGTAGGGTGCGAGCGTTGTCCGGAATTATTGGGCGTAAAGAGCTCGTAGGCGGCGTGTCACGACGGATGTGA
+
FFFFFFFFFFFFFFFFFFFFF:FFFFFFFFFF,FFFFFFFFFFFFF:FFFFF::FFFFFFFFFFFFFFFFFFFFFFF:FFFFFFFFFFFFFFF::F,FFFFFF:F:FFFFF:FFFFFFFF:FF:F:F,FFFFFFFFF,F,FF,FFF:FFFFFFF,F,F,FFFFFFF:FFFFF:,FF:FFFF:FFFFF,FFF:FFFF:FF:FFF:,FFFFFFFFFF:FFFFFFF:FFFFFFFFFF:FF:FF,FFF:FFF::
@A00920:152:HGHKKDRXX:2:2110:16450:13041 1:N:0:AGGAGTGG+AAGGAGTA
ACTCCTACGGGAGGCAGCAGTGGGGAATTTTCCGCAATGGGCGAAAGCCTGACGGAGCAACGCCGCGTGGGCGATGAAGTTCTTCGGAATGTAAAGCCCTTTCAGCAGGGACGAAGCGAGTGACGGTACCTGCAGAAGAAGCATCGGCTAACTACGTGCCAGCAGCCGCGGTAATACGTAGGGTCCAAGCGTTGTCCGGATTTATTGGGCGTAAAGAGCTCGTAGGCGGCTCAGTAAGTCGGATGTGAAA
+
FFFFFFFFFFFFFFFFFFFFFFFFF::FFFFFFFFFFFFFFFFFFF:FF:FFFFFFFFFFFF:FFFFFFFFFFFFFFFFFFFFFFFFFFFFFFFFFFFFFFFFFFFFFFFFFFFFFFFFFF:FFFFFFFFFFFFFFFF::FFFF:FFFF::FFFFFFFFFFFFFFFFFFFFFF:FFFFFFFFFFFFFFFFF:FFFFFFFFFFFFF:FFFFFFFFF:FFFFFFFFF::FF:FFFFFFFFFFF:FFFFFFFF
@A00920:152:HGHKKDRXX:2:2110:17978:14184 1:N:0:AGGAGTGG+AAGGAGTA
ACTCCTACGGGAGGCAGCAGTGGGGAATATTGCACAATGGGCGCAAGCCTGATGCAGCAACGCCGCGTGCGGGATGACGGCCTTCGGGTTGTAAACCGCTTTTAGTAGGGAAGAAGGGCTTCGGCTTGACGGTACCTGCAGAAAAAGGACCGGCTAACTACGTGCCAGCAGCCGCGGTAATACGTAGGGTCCGAGCGTTGTCCGGAATTATTGGGCGTAAAGAGCTCGTAGGCGGTGTGTCGCGTCTGCT
+
:FFFF:FFFFFFFFFFFFFFFFFFFF:FFFFFFFFFFFFFFFFFF:FFFFFFFFFFFFF:FFFFFFFF:FFFFFFFFFFFFFFFFFFF:FFFFFFFFFFFF,FFFFFFFFF,FFFFFFFF:FFFFFFFFFF:FFFFFFFFFFFFFFFFFFFFFFFFFFFFFFFFFFFFFFFFFFFFFFFFFF:FFFFFF:FFFFFFFFFFFFFFFF,FFF:FFFFFFFFFFFFFFFFF,FFFFF:F,F:FFFFFFF:F:F
@A00920:152:HGHKKDRXX:2:2110:22182:14544 1:N:0:AGGAGTGG+AAGGAGTA
ACTCCTACGGGAGGCAGCAGTGGGGAATCTTGCACAATGGGGGAAACCCTGATGCAGCGACGCCGCGTGAGCGATGAAGCCCTTCGGGGTGTAAAGCTCTTTCGGCAGGGACGATTATGACGGTACCTGCAGAAGCAGCTGCGGCTAACTACGTGCCAGCAGCCGCGGTAATACGTAGGCAGCAAGCGTTGTTCGGAATCACTGGGCGTAAAGGGCGCGTAGGCGGATCGGTAAGTCGGGGGTGAAAGCC
+
F,FFFFFFFF:FFFFF:FFFFF,FF:FFFFFF:FFFFFF:FFFF:FFFF:FF:,F,F:FFFFFF:FFFFF,FFF:FFF,FFFF:FFFFFFFFFFF:FFFFFF::FFF:FFFFFFFFFF,F:FFFFFFFFFFFF:FFFFFFFFFFFFF:FFFFFFF,FFFFFFFF:FF,FFFFF:FFFFF:,FFF:FFFFFFF:F,FF:FFF:FFFFFFFFF,F,FFFFFFFFFFFF,FFF:F,:FFFFF:FFFFFFF:FF
@A00920:152:HGHKKDRXX:2:2110:3685:14606 1:N:0:AGGAGTGG+AAGGAGTA
ACTCCTACGGGAGGCAGCAGTGGGGAATTGTTCGCAATGGGCGAAAGCCTGACGACGCAACGCCGCGTGGAGGATGAAGAATTTCGGTTCGTAAACTCCTGTCGAATGGGACGAATGGGTGGCGGGTTAACAGCCCGCGACCGTGACGGTACCGTTAAAGGAAGCCCCGGCTAACTTCGTGCCAGCAGCCGCGGTAATACGAAGGGGGCTAGCGTTGCTCGGAATTACTGGGCGTCAAGGGCGCGTAGGC
+
FFFFFFFFFFFFFFFFFFFFFFFFFFFFFFFFFFFFFFFFFFFFFFFFFFFFFFFFFFFFFFFFFFFFFF:FF:FFFFFFFFFFFFFFFFFFFFFFF:FFFFFFFFFFFFF:FF,FFFFFFFFFFFFFFFFFFFFFFFFFFFFFFFFFFFFFFFFFFFFFFFFFFFFFFFFFFFFFFFFFFFFFFFFFFFFFFFF,FFFFFFFFFFFFF,FFFFFFFFFFFF:FF:FFFFFFFFF,FFFFFFFFFFFFFF
@A00920:152:HGHKKDRXX:2:2110:16233:14669 1:N:0:AGGAGTGG+AAGGAGTA
ACTCCTACGGGAGGCAGCAGTGGGGAATCTTGCGCAATGGCCGAAAGGCTGACGCAGCGACGCCGCGTGCGGGAGGAAGCCCTTCGGGGTGTAAACCGCTGTCAGGGGGGACGAGTGCCCCGGGGAGGCAATGCCCTAGGGGAGAGACGGTACCTCCAGAGGAAGCACCGGCTAACTCCGTGCCAGCAGCCGCGGTAATACAGAGAGTGCGAACGTTGTTCGGAATTACTGGGCTTAAAGCGCACGTAGG
+
FF:FFFFFFFFFFFFFFFFFFFFFFFFFFFFFFF:FFF:FFFFFFFFFFFFFFFFFFFFFFFFFFFFFFFFFFFFFFFFFFFFFFFFFFFFFFFFFFFFFFFFFFFFFFF,FFFFFFFFFFFFFFFFFF,:FFFFFFFFFFFFFFFFFFFFFFF::FFFFFF::FFFFFFFFFF:FFFFFF:FFFFFFF:FFFFFFFFF,FFFF:FFFF::FFFF,FFFFFFF:F,FFFFFFFFFF:F,FFFFFFFFFFF
@A00920:152:HGHKKDRXX:2:2110:31394:14810 1:N:0:AGGAGTGG+AAGGAGTA
ACTCCTACGGGAGGCAGCAGTGGGGAATATTGGACAATGGGGGAAACCCTGATCCAGCGACGCCGCGTGTGTGAAGAAGGCCTGCGGGTTGTAAAGCACTTTTAGTGGGGATGAAAAGCCAAGGGCTAATACCCTTTGGTCTTGACCTAACCAAAAGAAAAAGCACCGGCTAACTCTGTGCCAGCAGCCGCGGTAATACAGAGGGTGCAAGCGTTAATCGGAATTACTGGGCGTAAAGCGCACGTAGGCG
+
FFFFFFFFFFFFFF:FFFFF:FFFFFFFFFFFFFFFFFFFFFFFFFFFFFFFFFF:FFFFFFFFFFFFFFFFFFFFFFFFFFFFFFFFFFFFFFFFFFFFFFFFFFFFFFFFFFFFFFFFF:FFFFFFFFFFFFFFFF:FFFFF:FFFFFFF,:F:FFFFFFF:FFFFFFF,:FFFF,FFFFFFFFFFFFFFFFFFF,FFFFF,FFFFFFFFFF:F:FFFFF,F,FFFFFFFF:FFFFFFF,F,:FFF:F
@A00920:152:HGHKKDRXX:2:2110:9616:15139 1:N:0:AGGAGTGG+AAGGAGTA
ACTCCTACGGGAGGCAGCAGTGGGGAATATTGGACAATGGACGAAAGCCTGATCCAGCCAAGCCGCGTGAGTGAAGAAGGCCTTAGGGTTGTAAAGCTCTTTCAGTGGGGAAGATAATGACGGTACCCACAGAAGAATCACCGGCTAACTTAGTGCCAGCAGCCGCGGTAATACGAAGGGGGCTAGCGTTGTTCGGATGTAATGGGCGTAAAGCTCACGTAGTCGGATCGGTAAGTCAGGGGTGAACTCC
+
::FFFFFFFFF,F:FFFFF:F,FFFFFF:FF:,F:FFFF:,F:FFFFFFF:FFF:FFF,:,FF:FF:FFFFFFF,FFFFF:,FFFF:,F,FFFF:FFFFFFF,F,FFFFFFFFF,FFF:F,,F:F:F:F:F:,::FF,F,:F:FFF:F,,:,,:FFFFF:F::,F,FFFFFF:F,F:FFFFF,F,,FF,F,F,F:,FF,F:,,F:F:F,F,FFF,F,F::FF:FF:,FF,,:,F,,FF,FFF,F,FFFFF
@A00920:152:HGHKKDRXX:2:2110:18982:15421 1:N:0:AGGAGTGG+AAGGAGTA
ACTCCTACGGGAGGCAGCAGTGGGGAATATTGCACAATGGGCGAAAGCCTGATGCAGCGACGCCGCGTGAGGGATGACGGCCTTCGGGTTGTAAACCTCTTTCAGTAGGGAAGAAGCGAAAGTGACGGTACCTGCAGAAGAAGCGCCGGCTAACTACGTGCCAGCAGCCGCGGTAATACGTAGGGCGCAAGCGTTATCCGGAATTATTGGGCGTAAAGAGCTCGTAGGCGGTTTGTCGCGTCTGCCGTGA
+
FFFF,,FFF:F::,FFFFFF:FF:,,FFFFFF:F,FFFF,FFFFFFFF:,FF:::F:F::FFF:FF:F:F:FFFF:FFFFFFF,,:FFFFFFF:,FFFFFFFFFFFF:,F:F::,FFFF:FFFFFF:FF:FFFF,:,FFFFFFF,FFFFFFFFFFFFFFFFF:F,F:FFFFFF:FFF::F:F:FFFFFF:FFF:F:FFFFF,FF::FFFF:FFF,FFFFFFF:,FFFFFFFF,F::FF::,FFFFFFFFF
@A00920:152:HGHKKDRXX:2:2110:15799:15483 1:N:0:AGGAGTGG+AAGGAGTA
ACTCATACGGGAGGCAGCAGTAAGGGATCTTGCGACAATGGGCGAAAGCCTGACGCAGCAACGCCGCGTGCGGGATGACGGCCTTCGGGTTGTAAACCGCTTTTCGGGGGGAAGAGGAAGGACGGTACCCCCGGAAGAAGTCTCGGCTAACTACGTGCCAGCAGCCGCGGTAAAACGTAGGAGGCGAGCGTTATCCGGATTTACTGGGTGTAAAGCGCGTGTAGGCGGTCGTGCAAGTGGTGCGTGAAAG
+
:FFF,FF::::F:,,FFFFFFFFFFFF,FFFFFFFFFFF:FFFFFFFFFF:FF:FFFFF:F:FFFFFF:FFFFFFFFFFFFFF::FF:FF:FFFFFFFFFF:FFFFFF:FF:FF:FF:FFFFFFF:,FFFFFFFFF,FFFFF:FFFFFFFFFFFF,FFFFFF,FFFFFFFFFFF:FFFFFFFFFFFFFFFF:FFFF:FFFFFFFFFFFFFF,FFFFFFFFFFFFFFFFFFFFFFFFFF:,FFFFF:F,FF
@A00920:152:HGHKKDRXX:2:2110:30572:15702 1:N:0:AGGAGTGG+AAGGAGTA
ACTCCTACGGGAGGCAGCAGTGAGGAATATTGCACAATGGACGCAAGTCTGATGCAGCGACGCCGCGTGGGCGATGAAGGTCTTCGGATCGTAAAGCCCTTTTCTTGGTGACGAGGAAGGACGGTAACCAAGGAATAAGTGTCGGCTAACTACGTGCCAGCAGCCGCGGTAAAACGTAGGACGCAAGCGTTATCCGGAATTACTGGGCGTAAAGAGCGTGTAGGCGGCCAGATAGGTCAGCTGTGAAAAC
+
FFFFFFFFFFFFFFFFFFFFFFFFFFFFFFFFFFFFFFFFFFFFF:FFFFFFFFFFFFFFFFFFFFFFFFFFFFFFFFFFFFFFFFFFFFFFFFFFFFFFFF:FFFFFFFFFFFFFFFFFFFFFFFFFFFFFFFFFFFF:FFFFFFFFFFFFFFFFFF:FFFFFFFFFFFFFFFFFFF,:FFFFFFFFFF,FFF:FFFFFFFFFF:F:FFFFFFFFFFFFFFFFFF:FFFF:FFFFFFFFFFF::FFFFF
@A00920:152:HGHKKDRXX:2:2110:13892:16125 1:N:0:AGGAGTGG+AAGGAGTA
ACTCCTACGGGAGGCAGCAGTGGGGAATCTTGCGCAATGGCCTAACGGCTGACGCAGCGACGCCGCGTGAGGGATGACGGCCTTCGGGTTGTAAACCTCTGTTGCCCGGGACGAATAGCCCGTTTCGACGGGTCTGACGGTACCGGGGGAGGAAGCACCGGCTAACTCCGTGCCAGCAGCCGCGGTAATACGGAGGGGGCTAGCGTTGCTCGGACTCACTGGGCGTAAAGCGCACGTAGGCGGACTCTTA
+
,FFFF:FFFFFFFFFFFFFFFFFFFFF:FFFF:FF:FFFFFFFFFFFFFFFFFFFFF:FFFFFFFFFFFFFFFFFFF:FFFFFFFFFFFFFFFFFFFFFFF:,FFFFFFFF:FF,FFFFFFFFFFFFFFFFF,FFF,FFFF,FF:FF,F,FFF,FFFF:FFFFFFFFFFFFFFFFFFFFFFF:FFFFFF,:F:,FFFFFF:FFF,FF:F:FFFF,FFFFFF,:FFF:FFF,FF,,FF:FFFFFFF,FFF:
@A00920:152:HGHKKDRXX:2:2110:19054:16360 1:N:0:AGGAGTGG+AAGGAGTA
ACTCCTACGGGAGGCAGCAGTGGGGAATTGTTCACAATGGGCGCAAGCCTGATGACGCAACGCCGCGTGGGGGATGAAGGTCTTCGGATCGTAAACCCCTGTCGAATGGGACGAAAGACCCGGGAGCTAATCATCCTGGGAGTGACGGTACCGTTAAAGGAAGCCACGGCTAACTCTGTGCCAGCAGCCGCGGTAATACAGAGGTGGCAAGCGTTGTTCGGAATTACTGGGCGTAAAGGGCGCGTAGGCG
+
FFFFFFFFFFFFFFFFFFFFFFFFF:FFFFFFFFFFFFFFFFFFFFFFFFFFFFFFFFF:F:FFFFF:FFFFFF:FFFFFFFFFFFFFFFFFF:F:FFFFFFFFFFFFFFFFFF,FFFFFFFFFFFFF:,FF,FFF:F:F:FFFFFFFFF,FF,FFFFF,FFFFF:FFFFF,FFFF:FFFFFFFFFFFFFFFF,F:F,FFFFFFFFFFF,:FFFFFF:FF:F::FFFFFFFFFFF:FFFF:FFF,FFFFF
@A00920:152:HGHKKDRXX:2:2110:24749:16955 1:N:0:AGGAGTGG+AAGGAGTA
ACTCCTACGGGAGGCAGCAGTCGGGAATTTTGCGCAATGGGCGAAAGCCTGACGCAGCAACGCCGCGTGAGGGATGAAGGCCTTCGGGTTGTAAACCTCTTTTCTCAGGGAAGATGATGACGGTACCTGAGGAATAAGCCACGGCTAACTACGTGCCAGCAGCCGCGGTAATACGTAGGTGGCGAGCGTTGTCCGGATTTACTGGGCGTAAAGAGCACGCAGGCGGCCAACTCAGTCGGACGTGAAATCC
+
FFFFFF:FFFFFFF:FFFFFFFFFFFFFF:FFFFFFFFFFFFFFFFFFF:FFFFFFFFFFFFFFF:F:FFFFF,FFFFFFFFFFFFFFFFFFFFFFFFF,F:FFF:FFFFFFFFFFFFFFFFFFFF:FFFFFFFFFFFFFFFFFFFFFFFFFFFFFFFFFFFFFFFFFFFFFFF:FF,FFFFFFFFFFF:FFFFFFFFFFFFFF:FF,FFFFFFFFFFF,FFFFFFFFF,FFFFFFFF:FFFFFFFFFFF
@A00920:152:HGHKKDRXX:2:2110:27462:18396 1:N:0:AGGAGTGG+AAGGAGTA
ACTCCTACGGGAGGCAGCAGTAGGGAATTTTGCGCAATGGGGGAAACCCTGACGCAGCAACGCCATGTGTGGGATGAAGCATTTCGGTGTGTAAACCACTGTCGGCAGGGAATAAAGTCCGCATTTATGCGGAGGTGAATGTACCTGCAAAGGAAGCCCCGGCTAACTTCGTGCCAGCAGCCGCGGTAATACGAGGGGGGCAAGTGTTGTCCGGATTCATTGGGCGTAAAGAGCGTGTAGGCGGCCAGGT
+
FFFFFFFFFFFFFFFFFFFFFFFFF::FFFFFF:FFFFFFFFF:FFFFFFFFFFFFFFFFFFFFFFFFFFFFFFFFFFFFFFFFFFFFF:FF:FFFFFFFFFFFFFFFFFF,FFFFFFFFFFFFFFFFFFFFFFFFF:FFFFFFFFFFFFFFFFFFFFFFFFFFFFFFFFFFFFFFFFF,:FFFF:FFFFFFFFFFFFFFF:FFFFFFF:FFFFFFFFFFFFFFF:FFFFF,FF:FFFF:FFFFFFFFFF
@A00920:152:HGHKKDRXX:2:2110:13440:19163 1:N:0:AGGAGTGG+AAGGAGTA
ACTCCTACGGGAGGCAGCAGTAAGGAATATTGCACAATGGACGCAAGTCTGATGCAGCAACGCCGCGTGCCCGAGGACGGCCTTCGGGTTGTAAAGGGCTTTTCTGGCTGAAGAGGCAGGACGGTAGGCCAGGAATAAGCGTCGGCTAACTACGTGCCAGCAGCCGCGGTAAAACGTAGGACGCGAGCGTTATCCGGATTTACTGGGCGTAAAGCGCGGGCAGGCGGTGGTCCAAGTCGGACGTGAAAGC
+
FFFFFFFF:FFFFFFFFFFFFFFFFFFFFFFFFF:FFFFFFFFF,FFFFFF,,:F:FFFFF:FFFFFF:FFFF,FFFFF:FFF,FFFF:,F:F,:,FF:FFFFFFFFFFFFF:FFFFFFFFFFFFFFFFFFFFFFFFFFFFFF:FFFFFFF,:FFFFFFFFFFFFFFFFFFFFFFFF::FFFFFFFFFFFF:FFFFF,FFF,FFFF,FFFFFFFFFFFFFFF:FF:FF:FFFFFFFFFFFFF:FFFFFFF
@A00920:152:HGHKKDRXX:2:2110:12436:19241 1:N:0:AGGAGTGG+AAGGAGTA
ACTCCTACGGGAGGCAGCAGTAAGGAATATTGGACAATGCCCGCAAGGGTGATCCAGCCATGCCGCGTGCAGGAAGACGGCCCTATGGGTTGTAAACTGCTTTTACACCGGAGAAAACCCCCTTACGTGTAAGGGGCTGATAGTATGGTGAGAATAAGCATCGGCTAACTTCGTGCCAGCAGCCGCGGTAATACGAAGGATGCACGCGTTATCCGGATTCATTGGGTTTAAAGGGAGCGTAGGTGGCCTT
+
FFFFFFFFFFFFFFFFFFFFFF,FFFFFFFFFFFFFFFFFFFFFF:FFF:FFFFFFFFFFFFFFFFFFFFF:FFFFFFFFFFFFFFFFFFFFFFFFF:FFFFFFFFFFFFFFFFFF:FF:FFFFFFF,FFFFFFFF:FFFFFFFFFF,FFFFFFFFF,FFF:F:FFFFF:FFFFFFF:FF:FFFFFFFFF,FFFFFF:FF::FF,FF,FFFFFFFFF:,FFF:FFFF:FFF:FFF:FFFFFF:FFFFFFF
@A00920:152:HGHKKDRXX:2:2110:30798:20196 1:N:0:AGGAGTGG+AAGGAGTA
ACTCCTACGGGAGGCAGCAGTAGGGAATCTTCCGCAATGGACGAAAGTCTGACGGAGCAACGCCGCGTGAGCGATGAAGGCCTTCGGGTCGTAAAGCTCTGTTGTTAGGGAAGAACAAGTATCGGAGTAACTGCCGGTACCTTGACGGTACCTAACCAGAAAGCCACGGCTAACTACGTGCCAGCAGCCGCGGTAATACGTAGGTGGCAAGCGTTGTCCGGAATTATTGGGCGTAAAGCGCGCGCAGGCG
+
F,:FFFFFFFFFFFFFFFFFFFFFFFFFFFFFFFFFFFFFFFF::,FFFFFFFFFFFFF:FFFFFFFFFFFFFFFFFFFFFFFF:FFFFFFFF,FFFFFFFFFFFFFFFFF::F:FFFFFFFFFFFFFF,FFFFFFFFFFFFFFFF:FFFFFFFFFFFFFFF:FFF:FFFFFFFFF:FFFFFF:FFFFFFFFF:FFFFFFFFF:FFFFF,FFFFFFFFF::F:,FFF:FFFFFFF,FFFF:F:FFFF,FF
@A00920:152:HGHKKDRXX:2:2110:20103:20400 1:N:0:AGGAGTGG+AAGGAGTA
ACTCCTACGGGAGGCAGCAGTCGGGAATTTTGCGCAATGGGCGAAAGCCTGACGCAGCAACGCCGCGTGAGGGATGAAGGCCTTCGGGTTGTAAACCTCTTTTATCAGGGACGATAATGACGGTACCTGACGAATAAGTCACGGCTAACTACGTGCCAGCAGCCGCGGTAATACGTAGGTGACAAGCGTTGTCCGGATTTACTGGGCGTAAAGAGCGCGCAGGCGGTCGTTCAAGTCGAGTGTGAAAGCC
+
F:F:,,FF:,F:FFF:::F,,FF::,FFFFFF,F:FF,F:FFFF,F,FFFFFFF:,FFFFFFFF:FF:,FFF:F:::::,FF,FF,:F::F:F,FFF:F:FFFFF:FFFFF::FFFFFF:FFFF:FF,F:F::F,F,FF:FFFFFFFFFFF:F:FFF,FFFFFF:FFF,FF:FFFF,FFFFFFFF:FF,F,:FFF,FFFFFFFF:FFFF:FFF:F:F::F,,,,:FF:F,FFFF,,,,:FF:FF:FFF,F
@A00920:152:HGHKKDRXX:2:2110:6189:20478 1:N:0:AGGAGTGG+AAGGAGTA
ACTCCTACGGGAGGCAGCAGTGGGGAATTTTGGACAATGGGCGCAAGCCTGATCCAGCCATGCCGCGTGCGGGAAGAAGGCCTTCGGGTTGTAAACCGCTTTTGTCAGGGAAGAAACGCTCCGGGCTAATACCCTGGAGTAATGACGGTACCGTAAGAATAAGCACCGGCTAACTACGTGCCAGCAGCCGCGGTAATACGTAGGGTGCAAGCGTTAATCGGAATTACTGGGCGTAAAGCGTGCGCAGGCG
+
:FFFFFFFFFFFFFFFFFFFFFFFFFFF,FFFFFFFFFFFFFFFFF:FFFF:FFFFFFFFFFFF:F:FFFFFFF,FFFF,FFFFFFFF,FFFFFFF:,F:F,FFF:FFFFFFFFFFFFFF:FFFF::FFFFFFFFFFFF,F,F,FFFFFFF,FF::FFFFFFFFF,F,F:,FFFFF:FF:FFFFFFFFFFFFFFFF,,FF::FFF:F:,:FFFFFF,FF,,F:FFF:F:FFFFFF:FFF::FFFF,FFFF
@A00920:152:HGHKKDRXX:2:2110:30951:21026 1:N:0:AGGAGTGG+AAGGAGTA
ACTCCTACGGGAGGCAGCAGTGGGGAATTTTGGACAATGGGGGAAACCCTGATCCAGCCATTCCGCGTGAGTGAAGAAGGCCTTCGGGTTGTAAAGCTCTTTTGTCCGGAACGAAACGGTGGACGTGAACATCGTCCATTACTGACGGTACCGGAAGAATAAGCACCGGCTAACTACGTGACAGCAGCCGCGGTAATACGTAGGGTGCGAGCGTTAATCGGAATTACTGGGCGTAAAGCGTGCGCAGGCG
+
FF,F:FFF,,FFFFFFFFF:F,:FFFF:FFFF,FF:FFF,,F,,FFFFFF,FF,,F::FF,,FFFFFF,FF,F::,FFFF:FF,:FFF,FF:FFFFFFF:F:FF:F:,,FFF,,F:FFFFFFF,:F:,FFFFFF,,FF:FF::F:F:F:FFFF:F,::FFF:FFFFFF:FFFF:FF,FFF,::FFFFFF,,:F,FF:F,F,FF,FFF:FF,F,F,FFFFF:FFF:F:F:FFFF,F:F,FF:FF,FF::,F
@A00920:152:HGHKKDRXX:2:2110:10818:21042 1:N:0:AGGAGTGG+AAGGAGTA
ACTCCTACGGGAGGCAGCAGTAAGGGATCTTGCGACAATGGGCGAAAGCCTGACGCAGCAACGCCGCGTGCGGGATGACGGCCTTCGGGTTGTAAACCGCTTTTCGGGGGGAAGAGGAAGGACGGTACCCCCGGAAGAAGTCTCGGCTAACTACGTGCCAGCAGCCGCGGTAAAACGTAGGAGGCGAGCGTTATCCGGATTTACTGGGTGTAAAGCGCGTGTAGGCGGTCCTGCAAGTGGTGCGTGAAAG
+
FFF::FFFFFFFFFFFFFFFFFFFFFFFFFFFFFFFFFFFFFFFFFFFFFFFFFFFFFFFFFFFFFFFFFFFFFFFF:FFFFFFFFFFFFFFFFFFFFFFFFFFFF:FFF:FFF:FFFFFFFFFFFFFFFFFFFFFFFFFFFFFFFFFFFFFFFFFFFFFFFFFFFFFFFFFFFFFFFF:FFFFFFFFFFFFF:FFFFFFFFFFFFFF:FF,FFF,FFFFFF:FF:FFFFFF:FFFFFFFFFFFFFFFFF
@A00920:152:HGHKKDRXX:2:2110:13277:21324 1:N:0:AGGAGTGG+AAGGAGTA
ACTCCTACGGGAGGCAGCAGTGGGGAATTTTGGACAATGGGCGAAAGCCTGATCCAGCCATGCCGCGTGAGTGAAGAAGGCCTTCGGGTTGTAAAGCTCTTTCGGCTGGGACGAAAAGGTTCGTGCTAACACCACGGATCCATGACGGTACCAGCAGAAGAAGCACCGGCTAACTCCGTGCCAGCAGCCGCGGTCATACGTAGGGTGCAGGCGGTAATCGGAATTACTGGGCGTAAAGCGTGCGCAGGCG
+
FFFFFFFFFFFFFFFFFFFFFFFFFFFFFFFFFFFFFFFFFFFFFFFFFFFFFFFFFFFFFFFFFFFFFFFFFF,FFFFFFFFFFFFF:FFFFFFFFFFFFF,FFFFFFFFFFF:FFFFFF:FFFF:FFFFF:FF::FFFFFFF::F:,:FF:FF,:FFFFF:FFFFFFFFFFFF,,FFFFF:FFFFFFFFFFF,FF:FF,FFFFFFFFFFFF,FFFFFFFFF:FF,,FF:FFF,:,,FFFFFFFFFFFF
@A00920:152:HGHKKDRXX:2:2110:9200:21652 1:N:0:AGGAGTGG+AAGGAGTA
ACTCCTACGGGAGGCAGCAGTGGGGAATCTTGCGCAATGGGCGAAAGCCTGACGCAGCGACGCCGCGTGAGGGAAGAAGGACTTCGGGTTGTAAACCTCTTTCAGGAGGGACGAAGCTACTCGGGTTAATAGCCCAGAGGGTGACGGTACCTCCAGAAGAAGCCCCGGCTAACTACGTGCCAGCAGCCGCGGTAATACGTAGGGGGCAAGCGTTGTCCGGAATCATTGGGCGTAAAGCGCGTGTAGGCGG
+
FFFFFFFFFFFFFFFFFFFFFFFFFFFFFFFFFFFFFFFF:FF:FFF:FFFFFFFFFFFFFFFFFFFFF::FFF,FFFFF,:F:FFF,FFFFFFFF,,FFFF:F:,FFFFFFF,FFF,FF,FF,FF,F:FF,FFFFFFFF::FFFF:F:FFF,F::F,FF,,F:F,F,FF,FFFF:,F,FFFFFF,FF:F,F,FFFFFFFFF,,,FF:FFFF:FF,FFFFFFFFF::,FFFFFFF::FFFF::FF,FFF:
@A00920:152:HGHKKDRXX:2:2110:15600:21715 1:N:0:AGGAGTGG+AAGGAGTA
ACTCCTACGGGAGGCAGCAGTAAGGAATATTGCACAATGGGCGCAAGCCTGATGCAGCAACGCCGCGTGCCCGAGGAAGGCCTTCGGGTTGTAAAGGGCTTTTCTGGCTGAAGAGACAGGACGGTAGGCCAGGAATAAGCGTCGGCTAACTACGTGCCAGCAGCCGCGGTAAAACGTAGGACGCGAGCGTTATCCGGATTTACTGGGCGTAAAGCGCGGGCAGGCGGCTGTTCAAGTCGGACGTGAAAGC
+
FFFFFFFFFFFFFFFFFFFFFFFFFFFFFFFFFFFFFFFF:FFFFFFFFFF:FFFFFFFFFFFFFFFFFFFFFFFFFFFFFFF,FFFFFFFFFFFFFFFFFFFFFFFFFFFFFFFFF,FFFFFFFFFFFFFFFFFFFFFFFFFFFFFFFFFFFFFFFFFFFF:FFFFFFFFFFFFFFFFFFFFFFFFFFFFF:FFFFFFFFFFFFFFFFFFFFFFFFFFFFFFFF:FFFFFFFFFFFFFFFFFFF::,FF
@A00920:152:HGHKKDRXX:2:2110:29432:22279 1:N:0:AGGAGTGG+AAGGAGTA
ACTCCTACGGGAGGCAGCAGTAAGGGATCTTGCGACAATGGGCGAAAGCCTGACGCAGCAACGCCGCGTGCGGGATGACGGCCTTCGGGTTGTAAACCGCTTTTCGGGGGGAAGAGGAAGGACGGTACCCCCGGAAGAAGTCTCGGCTAACTACGTGCCAGCAGCCGCGGTAAAACGTAGGAGGCGAGCGTTATCCGGATTTACTGGGTGTAAAGCGCGTGTAGGCGGTCCTGCAAGTGGCGCGTGAAAG
+
FFFFFFFFFFFFFFFFFFFFFFFFFFFFFFFFFFFFFFFFFFFFFFFFFFFFFFFFFF:F:FFFFFFFFFFFFF:FFFFFFFF,FFFFFFFFF::FFFFF:FFFFFFFFFFFFF:FFFFFFFFFF:F:FFFF:FF:FF:FFFFFFFFFFFFFFFFFFFFFFFFFFFFFFFFFFFFFFFFFFFFFFFFFFFFFFF::FF:FFFFFFFFFFFFFFFFFFFFFFFF:FFFFF:FF::F:FFFFFFFFFFFFFF
@A00920:152:HGHKKDRXX:2:2110:16875:22514 1:N:0:AGGAGTGG+AAGGAGTA
ACTCCTACGGGAGGCAGCAGTGGGGAATTGTTCGCAATGGGCGCAAGCCTGACGACGCAACGCCGCGTGGAGGATGAAGATCTTCGGGTCGTAAACTCCTGTCGAGCGGGAAGAACACCTGCATGGCTAACATCCGTGCAGGCTGACGGTACCGCTAAAGGAAGCCCCGGCTAACTCCGTGCCAGCAGCCGCGGTAATACGGGGGGGGCAAGCGTTGTTCGGAATTACTGGGCGTAAAGGGCTCGTAGGC
+
FFFFFFFF:FFFFFFFFFFFFFFFFFFFFFFFFFFFFFFFFFFFFFFFFFFFFFFFFFF:FFF:FFFFFFFFFFFFFF:F:FFFFFFFFFFFFFFFFFFFFFFFFFFFFFF,F:FFFFFFFFFFFFFFFFFFFFFFFFFFFFFFFFFF:FFFFFFFFFFFFF:FFFFFFFFF,FFF:F:FFFFFFFFFFFFFFF:F::FFFFFFFFFFFFFFFFFFFFF:,FF,FF:FFFFFFFFF::FFFF:FFFFFFF
@A00920:152:HGHKKDRXX:2:2110:7907:23140 1:N:0:AGGAGTGG+AAGGAGTA
ACTCCTACGGGAGGCAGCAGTCGGGAATTTTGCGCAATGGACGAAAGTCTGACGCAGCAACGCCGCGTGAGGGATGAAGGCCTTCGGGTTGTAAACCTCTTTTCTCAGGGACGATGATGACGGTACCTGAGGAAGAAGCCACGGCTAACTACGTGCCAGCAGCCGCGGTAATACGTAGGTGGCAAGCGTTGTCCGGATTTACTGGGCGTAAAGAGCGCGCAGGCGGTCGTGCAAGTCGCGTGTGAAAGCC
+
FFFFFFFFFFFFFFFFFFFFFFFFFFFFFFFFFFFFFFFFFFF:F:FFF:FFFFFFFFFF:FFFFFFFFFFFFF:FFFFFFFFFFFFFFFFFFFFFFFFFF:FFFFFFFFFFFFFFFFFFFF:FFFFFFFFFFFF:FF,FFFFFFFFFFFF:FFF,FF,::FFFFFF:FF,FFF:FFFFFFFFFFFFF,FFFFF,:,FFFFFFF:FFF,,FFFFF:FFFFFFFFF:FFFFF:FF,FF,FFFFFFFFFFFF
@A00920:152:HGHKKDRXX:2:2110:9498:23390 1:N:0:AGGAGTGG+AAGGAGTA
ACTCCTACGGGAGGCAGCAGTGAGGAATATTGGACAATGGGCGGGAGCCTGATCCAGCCATGCCGCGTGCAGGAAGACAGCCCTATGGGTCGTAAACTGCTTTTGTACGGGAAGAAACACCCCCACGTGTGGGGGCTTGACGGTACAGTACGAATAAGGACCGGCTAACTCCGTGCCAGCAGCCGCGGTAATACGGAGGGTCCGAGCGTTCTCCGGACTCAGTGGGGTTCAACGGTCAGCCGGCGGGCGA
+
FFFFFFF,FFFFFFFFF::F:F,F:FFFFF:FFFFFFFFFFFF,FFFFFFFFFFFFFFFF:FFF,FFFF,F,FFFFF,,:,FFF::FF:FF,:FF,FFFFFFFFFFFFFFFFF:,::FFFF,FFFFFFF:FFF:,:,,:FF:FF::,,,:F,,F,F:,F:FF:::FF::,F:::FFF:FF,FF,:FF:FFFFFFF:,:,FFFFF:FFF:F:F,FF,,FFFF,,,FF,FF:F,,FFF:,F:,FF,FF,FF,
@A00920:152:HGHKKDRXX:2:2110:1994:24017 1:N:0:AGGAGTGG+AAGGAGTA
ACTCCTACGGGAGGCAGCAGTGGGGAATATTGGACAATGGGCGCAAGCCTGATCCAGCCATGCCGCGTGAGTGATGAAGGCCCTAGGGTTGTAAAGCTCTTTCGCACGCGACGATAATGACGGTAGCGTGAGAAGAAGCCCCGGCTAACTTCGTGCCAGCAGCCGCGGTAATACGAAGGGGGCTAGCGTTGTTCGGAATCACTGGGCGTAAAGGGCGCGTAGGCGGCCGATCAAGTCGGGGGTGAAAGCC
+
FFFFFFFFFFF:FFFFFFFF:FFFFFFFF,FFFFFFFFFFFFFFFFFFFFFFFFF:FFF,FFFFFFFFFFFFFFFFFFFFFFFFFFFFF:FFFFFFFFFFFFFF:FFFFFFFFFFFFFFFFFFF:FFFFFFFFFFFFFFFFFFFFFFFFF:FFFFFFFFFFFFFFFFFFFFFFFFFFFFFFFFFFFFFF:FFFFFFFFFFFF:FFFFFFFFFFFFFFFFFFFFFFF:FF:FFFFFFFFFFFFFFFF,FFF
@A00920:152:HGHKKDRXX:2:2110:32660:25801 1:N:0:AGGAGTGG+AAGGAGTA
ACTCCTACGGGAGGCAGCAGTGGGGAATTGTTCGCAATGGGCGCAAGCCTGACGACGCAACGCCGCGTGGGGGATGAAGGTCCTCGGATTGTAAACCCCTGTTGGGTGGGACGAACAATTTCGTGGTGAACAGCCATGGAAGCTGACGGTACCACCTGAGGAAGCCCCGGCTAACTCTGTGCCAGCAGCCGCGGTAATACAGAGGGGGCAAGCGTTGTTCGGAATTACTGGGCGTAAAGGGCGCGTAGGC
+
FFFF:FFF,FFF:,F:FF:FFFFF:,FFFFFF,F:FFFF,FFF:F:FFFF,FF,FFFFFFF:FFFFFFF,FFFFFFFFFFFF:::FFFFFFFFFFF,FFFFFFFFFFFFFFF:FF:F,:FFFFFFFFFFFF:FFFFFFF:FF,FF:,FFF:FFF:FFFFFFFFFFF:F,F,FFFFFFFF:F,FFFFF:FF:::FFFFFF,FFF:FF:,FFF,FFFFFFF:FFFFFFFFFF,FFF:FF:F,F:FFF:,,FF
@A00920:152:HGHKKDRXX:2:2110:7645:25848 1:N:0:AGGAGTGG+AAGGAGTA
ACTCCTACGGGAGGCAGCAGTAAGGAATATTGGTCAATGGACGCAAGTCTGAACCAGCCATGCCGCGTGGAGGATGAAGGCCCTCTGGGTTGTAAACTTCTTTTATCTGGGAAGAAATCCGGAACTTCTTTTCCGGTTGACGGTCCCAGAGGAATAAGCACCGGCTAACTCCGTGCCAGCAGCCGCGGTAATACGGAGGGTGCAAGCGTTATCCGGATTCACTGGGCGGAAAGGGCGCGTCGGAGGTCTG
+
::F:F,FFFFFFF,FFFF:FFFFFFFF::,,F::F:,F::FF,FFFFFFFFFFFFFFFFFF:FFF,::FFFFF,FFFFFFFF:F:FF,,FFFFFFFFFFFFFFFF:FFFF:,FFFF,:FFF:F:,FFFFFFF:F:FFFFFFFFF,FFFFFFFFF:FFFFFFFFFFFF::F:FF:FFFFFFFF,FFFF:FF,F:FFF:FFFF:F:F,FFFF,,FFFF:FF,::FFF,,F,F,FFF::FFF:,,F,F,:F,F
@A00920:152:HGHKKDRXX:2:2110:10800:27148 1:N:0:AGGAGTGG+AAGGAGTA
ACTCCTACGGGAGGCAGCAGTGGGGAATATTGCACAATGGGCGGAAGCCTGATGCAGCGACGCCGCGTGAGGGATGACGGCCTTCGGGTTGTAAACCTCTTTCGGCCCTGACGAAGCGTAAGTGACGGTAGGGGCAGAAGAAGCGCCGGCCAACTACGTGCCAGCAGACGCGGTAAGACGTAGGGCGCGAGCGTTGTCCGGATTTATTGGGCGTAAAGAGCTCGTAGGAGGCTTGTCGCGTCGACTGTGA
+
F:FFFFFFFF,FFFFFFFFFF:FFF:FFFFFFFFF:FFFFFFF:FFFFFFFFFFFFF:FFFFFFFFFFFFFFFFFF,FFF:FFFFFFF,F,FFFFFFFFF,FFFF,FFFFF:F,FF,F:,FFFF,FFFFFF,FF,:FF:FF:F:F::FFFF,F::F,F,FF:FF:,F,:FFFF:FFFFF:FFFFFF:FF,FF,F:FFF:FF:FFFFFF,F,:,FFF:FF:FFFFFFFF,:F:FFF:::::FFFF,,FFFF
@A00920:152:HGHKKDRXX:2:2110:17761:27899 1:N:0:AGGAGTGG+AAGGAGTA
ACTCCTACGGGAGGCAGCAGTGGGGAATCTTGGTCAATGGGGGAAACCCTGAACCAGCGACGCCGCGTGACCGATGAAGGCCCTCGGGTCGTAAAGGTCTTTCGACGGGGACTATAATGAAGGTACCCGTAAAAGCAGGAGCGGCTAACTATGTGCCAGCAGCCGCGGTAATACATAGGCTCCAAGCGTTGTTCGGAATTACTGGGCGTAAAGCGAGTGTAGGCTGTCCGCCAAGTCGATTGTGAAATCT
+
FFFFFFFFFFFFFFFFFFFFFFFFFFFFFFFFFFFFFFFFFFFFFFFFFFF:FFFFFFF,FFFFFFFFF:FFFFFFFFFFFFFFFFFFFFFFFFFFFFFF:FFFFFFFFF:FFFFFFFF:FFFFFFFFFFF:FFFFFFFFFFFFFFFFFFFFFFFFFFFFFFFFFFFFFFFFFFFFFFFFFFFFFFFFFFFFFFFFFFFFFFFFFFFFFFF:FFF:F:FFFFFFFFFFFFF:F,F:FFF:FFFFFFFF:F
@A00920:152:HGHKKDRXX:2:2110:19072:28698 1:N:0:AGGAGTGG+AAGGAGTA
ACTCCTACGGGAGGCAGCAGTGGGGAATATTGCACAATGGGCGCAAGCCTGATGCAGCAACGCCGCGTGCGGGATGACGGCCTTCGGGTTGTAAACCGCTTTCAGTTCCGACGAAGCGCAAGTGACGGTAGGAACAGAAGAAGGACCGGCCAACTACGTGCCAGCAGCCGCGGTGATACGTAGGGTCCGAGCGTTGTCCGGAATTATTGGGCGTAAAGGGCTTGTAGGCGGTTTGTCACGTCGGAAGTGA
+
FFFFFFFFFFFFFFFFFFFFFFFFF:FFFFFFFFFFFFFFFFFFFFFFFFFFFFFFFFFFFFFFFFFFFFFFFFFFFFFFFFFFFFFFFFFFFFFFFFFFFFFFFFFFFFFFFF,FFFFF:FFFFFFFF,F:FFFFFFFFFFFFFFFFFFF,FFFFFFFFFFFFFFFFF::FFFFFFFFFF,FFFFFF:FFFFF:FFFFFFFFFF,FFF:FFFFFFF:FFF:,F:FFFFFFFFF:,FFFFF:FFF,:FFF
@A00920:152:HGHKKDRXX:2:2110:18295:28761 1:N:0:AGGAGTGG+AAGGAGTA
ACTCCTACGGGAGGCAGCAGTAAGGGATCTTGCGACAATGGGCGAAAGCCTGACGCAGCAACGCCGCGTGCGGGATGACGGCCTTCGGGTTGTAAACCGCTTTTCGGGGGGAAGAGGAAGGACGGTACCCCCGGAATAAGTCTCGGCTAACTACGTGCCAGCAGCCGCGGTAAAACGTAGGAGGCGAGCGTTATCCGGATTTACGGGGTGTACAGCGCGTGTAGGCGGTCGTGCAAGTGAGGCGTGACAG
+
FFF:FFFF:FFFFFFFFFFFFFFFFFFFFFFFFFFFF:FFFFFFFFFFFFFFFFFFFFFFFFFFFFFFFFFFFFFFFFFF:FFFFFF:FFFFFFFFFFFFFFFFFFFFFFFF:FFF:F:FFFFFFFFFFFF::FF:FFF:F,FF:FFFFFFFFF:FF:FFFFFF:FFFFFFF,FFF:FFFFFFFF:F:FFFFFFFFFFFFFF,F,FFFFFF,,:FFFFF,F,FFFF,F:FFFFF,,FFFF:FFF,F,,:F
@A00920:152:HGHKKDRXX:2:2110:24352:28823 1:N:0:AGGAGTGG+AAGGAGTA
ACTCCTACGGGAGGCAGCAGTAAGGGATCTTGCGACAATGGGCGAAAGCCTGACGCAGCAACGCCGCGTGCGGGATGACGGCCTTCGGGTTGTAAACCGCTTTTCGGGGGGAAGAGGAAGGACGGTACCCCCGGAAGAAGTCTCGGCTAACTACGTGCCAGCAGCCGCGGTAAAACGTAGGAGGCGAGCGTTATCCGGATTTACTGGGCGTAAAGCGTGTGCAGGCGGGGTAATAAGTGGTGTATGAAAT
+
FF,FFFFFFFFFFFFF:FFFFFFFFF:FFFFFFFFFFF,FFFFFFFFFFFFFFFF:FFFF:FFFFFF:FFFFF,FF:FFFFF,FFFFFFFFFFF:FFFFFFFFFFFF:FFFFFFFFFFFF:F:FF:FF:FFFFFFFFFF:FFF,,FFFFF:FF:F:FFF:F:FFFFF:FFF:F:FFFFFFFFFFFFFFFFFFF:FFFFFFF:FFFFF:FFFFFFFFFFF:FFFFFFFFFFFFFFFFFF:FFFF,FFFFFF
@A00920:152:HGHKKDRXX:2:2110:25744:28917 1:N:0:AGGAGTGG+AAGGAGTA
ACTCCTACGGGAGGCAGCAGTGGGGAATCTTGCGCAATGGGCGAAAGCCTGACGCAGCGACGCCGCGTGGGGGAAGAAGGCCTTCGGGTTGTAAACCTCTTTCAGCAGGGACGAAGCCACTCGGGTTAATAGCCCAGAGGGTGACGGTACCTGCAGAAGAAGCCCCGGCTAACTACGTGCCAGCAGCCGCGGTAATACGTAGGGGGCAAGCGTTGTCCGGATTTATTGGGCGTAAAGCGCGCGCAGGCGG
+
FFFFF:FFFFFFFFFFFFFFFFFFFFFFFF:FFFFFFFFFFFF:FFFFFFFFFFFFFFFFFFFFFFFFFFFFFFFFFFFFFFFFFFFFFFFFF:FFFFFFFFFFFFFFFFFFFFFFFF,FFFFFFFF:FFFFFFFFFFFFFF:F:FFF,FFFFFFFFFFFFFFFFF:FFF:FFFFFFF:FF:FFFFFFFFFFF:,FFFFFFFFFF:F:F:FFFFFFFFFF:F:FFFFFFF:FF,FFFFF:F:F:F:F:FF
@A00920:152:HGHKKDRXX:2:2110:10502:28980 1:N:0:AGGAGTGG+AAGGAGTA
ACTCCTACGGGAGGCAGCAGCTAAGAATCTTGCGCAATGGGCGAAAGCCTGACGCAGCAATTCCGCGTGGGGGACGAAGGCCTTCGGGTCGTAAACCCCTTTTGTGAGGGAAGAAGTTCTGACGGTACCTCACGAATAAGACACGGCTAACTACGTGCCAGCAGCCGCGGTAATACGTAGGTGTCAAGCGTTGTCCGGATTTATTGGGCGTAAAGCGCCCGCAGGCGGCTTGCCAAGTTCGATGTGAAAT
+
FFFFFFFFFFFFFFFFFFFFFF::FFFFFFFFFFFFFFFFFFFFFFFFFFFFFFFFFFFFF:FFFFFFFFFFFFFFFFFFFF,FFFFFFFFFFFFFFFFFFF:F:FFFF,F,FFFFFFFFFFFFFFFFFFFFFFFFF:FFFF,FFFFFFFFFFFFFFFFFFFFFFFFFFFF::FFFF,FFFF:FFFFFFFFFFFFFF:F::FFFFFFFFFFFF:FF:FFF:F:FFFF::FFF:FF,:FFF:FFFFFFFFF
@A00920:152:HGHKKDRXX:2:2110:15456:29731 1:N:0:AGGAGTGG+AAGGAGTA
ACTCCTACGGGAGGCAGCAGTGGGGAATATTGCACAATGGGCGAAAGCCTGATGCAGCAACGCCGCGTGAGTGATGAAGGCCTTCGGGTTGTAAAGCTCTGTCTTCTGGGACGATAATGACGGTACCAGAGGAGGAAGCCACGGCTAACTACGTGCCAGCAGCCGCGGTAATACGTAGGTGGCAAGCGTTGTCCGGATTTACTGGGCGTAAAGGATGCGCAGGCGGATATTTAAGTGAGATGTGAAATTC
+
FFFFFFFFFFFFFFFFFFFFFFFFFFFFFF:FFFFFFFFF:FFFF:FFFFFFFFFFFFF,FFFFF:FFFFFFFFFFFFFFFFFFFFFFFFFFFFFFFFFF:FFFFFFFFFF:FFFFFFFFFFFFFFFFFFFFFFFF:F:FFFFFFFF:FFF:FFFFFFFF:FFFFFFFF,FFFFFFFFF:FFFFFFFF,F,FF:FF::F:FFFF:FFFFFFFFFFFFF:,FFFFFFFFFFFFFFFFF:FFF:FFFFFFF:
@A00920:152:HGHKKDRXX:2:2110:5159:31000 1:N:0:AGGAGTGG+AAGGAGTA
ACTCCTACGGGAGGCAGCAGTGGGGAATATTGGACAATGGGCGCAAGCCTGATCCAGCAACGCCGCGTGGAGGACGAAGGTCTTCGGATCGTAAACTCCTGTCAGGCGGGACGAAGGCTTCCGGGCAAATAGTCCGGAAGCTTGACGGTACTGCCAGAGGAAGCCCCGGCTAACTCCGTGCCAGCAGCCGCGGTAATACGGAGGGGGCTAGCGTTATTCGGAATTACTGGGCGTAAAGCGTGCGTAGGTG
+
FFFFFFFFFFFFFFFFFFFFFFF:FFFFFFFFFFFFFFFFFFFF:FFFFFFFFFFFFFFFFFFFFFFFFFFFFFFFFFFFFFFFFFFFF:FFFFFFFFFFFFFFFFFFFFFFFFFFFFFFFFFFFFFFFFFFFFFFFFFFFFFFFFFFFFFFFFFFFFFFFFFFFFFFFFF:FFFFF:FFFF:FFFFFFF:FFF:FFFFFFFFFFFFFFFFFFFFFFFFFFF:FFFFFFFF:FFFFFFFFFFFFFF:FFF
@A00920:152:HGHKKDRXX:2:2110:10538:31328 1:N:0:AGGAGTGG+AAGGAGTA
ACTCCTACGGGAGGCAGCAGTGGGGAATCTTGCACAATGGGGGAAACCCTGATGCAGCGACGCCGCGTGAGCGATGAAGCCCTTCGGGGTGTAAAGCTCTTTCGACCCGGAAGATAATGACGGTACGGGGAGAAGAAGCTGCGGCTAACTACGTGCCAGCAGCCGCGGTAATACAGAGGGGGCAAGCGTTGTTCGGAATTACTGGGCGTAAAGGGCGCGTAGGCGGCCTGCTAAGTCGAACGTGAAATCC
+
FFFFFFFFFFFFFFF:FFFFFFFFFFFFFFFFFFFFFFFFFFFFFFFFFFFFFFFFFFF:FFFFFFFFFFFFFFFFFFFFFFFFFFFFFFFFFFFFFFFFFFFFFFFFFFFFFFFFFFFFFFFFFFFFFFFFF:FFFFFFFFFFFFFFFFFFFFFFFFFFFFFFFFFFFF::FFFFFFFFFFFFFFFFFFFFFFFFFFFFFFFFFFFFFFF,FFFFFFFFFFFFFFFFFFF:,FFFF::FFFFFFFFFFF
@A00920:152:HGHKKDRXX:2:2110:2202:32988 1:N:0:AGGAGTGG+AAGGAGTA
ACTCCTACGGGAGGCAGCAGCAGGGAATCTTGCGCAATGGACGAAAGTCTGACGCAGCGACGCCGCGTGGGGGAAGAAGGCCTGCGGGTTGTAAACCCCTTTTCCGGAGGAAGAAGATCTGACGGTACTCCGGGAATAAGCCTCGGCTAACTACGTGCCAGCAGCCGCGGTAATACGTAGGAGGCAAGCGTTGTCCGGATTTACTGGGCGTAAAGCGTGCGCAGGCGGTGATGTAAGACAGGTGTGAAAT
+
[truncated: 44,901,106 more chars]
