# Supplementary material for: Biochar’s role in improving pakchoi quality and microbial community structure in rhizosphere soil
Source: PeerJ. 2024 Mar 18;12:e16733. doi: 10.7717/peerj.16733 (PMC10956520; doi:10.7717/peerj.16733)
Supplement: Supplemental Information 3 — CK, biochar treatment was not applied; 1, 2, and 3 represent three replications. [file peerj-12-16733-s003.gz › CK1_2.fq]

@A00920:152:HGHKKDRXX:2:2101:8495:1736 2:N:0:AGGAGTGG+AAGGAGTA
GGACTACCCGGGTATCTAATCCTGTTTGCTCCCCACGCTTTCGTGCCTCAGCGTCAGTGTTGGTCCAGATGGCCGCCTTCGCCACGGATGTTCCTCCCGATCTCTACGCATTTCACCGCTACACCGGGAATTCCGCCATCCTCTACCACACTCTAGCCAGCCAGTTTCAAATGCCATTCCCAGGTTGAGCCCAGGGCTTTCACATCTGACTTAGCCAACCGCCTACGCACGCTTTACGCCCAGTAATTCC
+
FFFFF:FFFFFFFFFFFFFFFFFFFFFFFFFFFFFFFFFFFFFFFFFFFFFFFFFFFFFFF:FFFFFFFFFFFFFFFFFFFFFFFFFFFFFFFFFF,FFFFFFFFFFF:FFFFFFFFFFFFFFF:FFFFFFFFFFFFFFFFFFFFFFFFFFFFF::FFFFFFFFF:FFFFFFFFFFFFFF:FFFFFFFFFFFFFFFFFFFFFFFFFFFFFFFFFF:F:FFFFF:FFF:FFFFFF,F,FFFFFFFFFFFFF
@A00920:152:HGHKKDRXX:2:2101:4571:1861 2:N:0:AGGAGTGG+AAGGAGTA
GGACTACAGGGGTTTCTAATCCTGTTTGCTCCCCACGCTTTCGTGCATGAGCGTCAGTGTTAACCCAGGGGGCTGCCTTCGCCATCGGTGTTCCTCCACATATCTACGCATTTCACTGCTACACGTGGAATTCCACCCCCCTCTGCCGCACTCTAGCCTCCCAGTTTCAAACGCAGTTCCCAGGTTGAGCCCGGGGATTTCACATCTGACTTGGGAAGCCGCCTGCGCACGCTTTACGCCCAGTAATTCC
+
FFFFFFFFFFFFFFFFFFFFFFFFFFFFFFFFFFFFFFFFFFFFFFFFFFFFFFFFFFFFFFFFFFFFFFFFFFFFFFFFFFFFFFFFFFFFFFFFFFFFFFFFFFFFFFFFFFFFFFFFFFFFFFFFFFFFFFFF:FFFFFFFFFFFFFFFFFFFFF:FFFFFFFFFFFFFF:FFFFFFFFFFF:FFFFFFFFFFFFFFFFFFFFFFFFFFFFFF:FFFFFFFFFFFFFFFFFF:F:FFFFFFFFFFFF
@A00920:152:HGHKKDRXX:2:2101:14362:2253 2:N:0:AGGAGTGG+AAGGAGTA
GGACTACTGGGGTTTCTAATCCTGTTTGCTCCCCACGCTTTCGCGTCTCAGCGTCAGTATCCAACCAGGGGGCCGCCTTCGCCACAGGTGTTCCTCCCGATATCTACGCATTTCACCGCTACACCGGGAATTCCACCACCCTCTTTGGTACTCTAGCTTGCCAGTTTCATGCGTCGTTCCCCGGTTGAGCCGAGGGATTTCACACATGACTTAACAAACCGCCTACACGCCCTTTACGCCCAAAGATTCC
+
FFFFFFFFFFFFFFFFFFFFFFFF:FFFFFFFFFFFFFFFFFFFF:FFFFFFFFFFFFFFFFFFF:FFFFFFFFFFFFFFFFFFFFFFFFFFF,FFFFFFFFFFFFFFFFFFFFFFFFFFFFFFFFFFF:FFFFFFFFFFF,FFFFFFF:FFFFFFFFFFFFFFFFFFFFFFFFFFFFFFFFFFFFFFFFFFFFFFFFFFFFFF:FFF:FFFFFFFFFFF,FFFFF:F:FFFFFFFFFFFFFF,,FFFF:
@A00920:152:HGHKKDRXX:2:2101:26286:2331 2:N:0:AGGAGTGG+AAGGAGTA
GGACTACTGGGGTTTCTAATCCTGTTTGCTCCCCACGCTTTCGTGCATGAGCGTCAGTACAGGTCCAGGGGATTGCCTTCGCCATCGGTGTTCCTCCGCATATCTACGCATTTCACCGCTACACCTGGAATTCCGCGTTCCTCTCCTGCACTCAAGCCGACCAGTCTCAGACGCAGTTCCCCAGTTAAGCTGAGGGATTTCACGTCTGACTTAGCCGGCCACCTACGAACCCTTTACGCCCAATAATTCC
+
:FFF,FFFFFFFFFFFFFF:FF::F:FFFFFFFFFFFFFFFF:FFF:FFFFFFF::FFFF:FFFFF::FFF:FF:FFF:FFFFFFFF:FF:FFFFF:FF:FFFFFF:FFF:FFFF::FFFFFF,FFFFFF:FF,FFFF:F:F:FFFFFFFFFF:F,FFFFFFFFFFFFFF:FF,FFFFFFFFF,FFFFFFFFFFFFFF:FFFFFFFFFF:FFFFF:FFFFF:FFFF:F:,FF,FFF,FFFFFFFFF::FF
@A00920:152:HGHKKDRXX:2:2101:18792:2816 2:N:0:AGGAGTGG+AAGGAGTA
GGACTACAAGGGTTTCTAATCCTGTTTGATACCCACACTTTCGAGCATCAGCGTCAGTTACAGTCCAGTAAGCTGCCTTCGCAATCGGAGTTCTTCGTGATATCTAAGCATTTCACCGCTACACCACGAATTCCGCCTACCTATGCTGCACTCAAGGTACCCAGTATCAACTGCAATTTTACGGTTGAGCCGCAAACTTTCACAACTGACTTAACAATCCACCTACGCTCCCTTTAAACCCAATAAATCC
+
FFFFFFF:FFFFFFFFFFFFF:FFFFFFFFFFF:FFFFFFFFFFFFFFFFFFFFFFFFFFFFFFFF:FFF:FFFFFFFFFFFFFFFFFFFFFFF:FFFFFFFFFF,FFFFFFFFFFFFFFFFFFFFFFFFFFFFFFFFFFFFFFFFFF::FFFFFFFFFFFF:FF,FFFFFFFF,FFFFFFFFFFFFFFFFFFFFFF,FFFFFF::FF:FF:F:FF,:FFFFFF:FFF:FFF,:FFFF:FFFFFFFFF::
@A00920:152:HGHKKDRXX:2:2101:27570:2832 2:N:0:AGGAGTGG+AAGGAGTA
GGACTACTGGGGTTTCTAATCCTGTTTGCTCCCCACGCTGTCGCGCCTCAGTGTCAGCAACTGCCCAGCAGGCCGCCTTCGCCACTGGTGTTCTTTCGGATATCTACGCATTCCACCGCTACACCCGAAATTCCACCTGCCTCTACAGTGCTCCAGCTCAGCAGTTCGCACGGCAGATCCGGGGTTGAGCCCCGGACTTTCACCACACGCTTACCACGCCACCTACGCGCCCTTTACGCCCAGTGATTCC
+
FFFFFFFFFFFFFFFFFFFFFFFFFFFFFFFFFF::FFFFFFFFFFFFFFFFFFFFFFFFFFF:FFFFFFFFFFFFFFF:FFFFFFFFFFFFFFFFFFFFFFFFFFFFFFFFFFFFFFFFFFFFFFFFFFFFF::FFFFFFFFFFFFFFFFFFFFFFFFFFFFFFFFFF:FFFFFFFFFFFFFFFFFFFFFFFFFFFF,,FFFFFFF:FFFFFF:F,,FFF:FFFF,FFFFFF,FFFFF:FFFF:FFFFF
@A00920:152:HGHKKDRXX:2:2101:12283:2848 2:N:0:AGGAGTGG+AAGGAGTA
GGACTACCCGGGTTTCTAATCCTGTTTGCTACCCACACTTTCGCGCCTCAGCGTCAGGTGATGCCCAGTGAGCCGCCTTCGCCACGGGTGTTCCTCCTGATATCTACCCATTTCACCGGTACACCAGGAATTCCACTCACCTCTGCATCCCTCCAGTCTGCCAGTTTGCAAAGCAGTTTCCGGGTTGAGCCCTGGAGATTTCACTTCACACTTAACAGACCGCCTACGCGCTCTTTACGCCCAGTAAATC
+
FFFFFFFFFFFFFFFFFFFFFFFFFFFFFFFFFFFFFFFFFFFFFFFFFFFFFFFFFFFFFFFFFFFFFFFFFFFFFFFFFFFFFFFFFFFFFFFFFFFFFFFFF:FFFFFFFFFFFFFFFFFFFFFFFFFFFFFFFFFFFFFFFFFFFFFFFFFFFFFFFFFFFFFFFFFFFFFFF,FF:FFFFFFFFFFFFFF:FFFFFFFFFFFFF:FFF:FFFFF:::FFFFFFFFF:FFFFFF,FF:FFFFFFFF
@A00920:152:HGHKKDRXX:2:2101:24623:3051 2:N:0:AGGAGTGG+AAGGAGTA
GGACTACTGGGGTTTCTAATCCTGTTTGCTACCCACGCTTTCGCGCATCAGCGTCAGAACCGGTCCAGGTAGCCGCCTTCGCCACTGGTGTTCCTCCCAATATCTACGCATTTCACCGCTACACTGGGAATTCCGCTACCCCCTCCCGGCCTCAAGCAATGCAGTTTCAAAGGCAGTTCCGAAGTTGAGCCGAGGGATTTCACCTTTGACTTGCCAAGCCGCCTACGCGCCCTTTACGCCCAATAATTCC
+
FFFFFFF,FFFFFFFFFFFFFFFFFFFFFF:FFFFFFFFFFFF,FFFF,FFFFFFFF:FF,FFFFFFFFF,F,FFFFFFFFFFFF,FFFFFFFFFFFF,FFFFFFFFFFFFFFFFF,FFFFFFF:FFFFFFFFF::::FFF,FF:FFF::FFF,:FF,F,FFFFF,,F:FFFFFFFFFFF,,:FFFFFFFF::FFFF:FFFFFFF,FF,FFFFF:FF:FFFFFF,FFF:F,FFFFFFFF:FF,FFFFFFF
@A00920:152:HGHKKDRXX:2:2101:26982:3161 2:N:0:AGGAGTGG+AAGGAGTA
GGACTACCAGGGTTTCTAATCCTGTTTGCTCCCCACGCTTTCGCGCCTCAGCGTCAGTTCTCGGCCAGAAGCTCGCCTTCGCCACCGGTATTCTTCCAGATCTCTACAGATTTCACCCCTACACCTGGAATTCTAGCTTCCTCTCCGGAACTCAAGCCCCGCAGTTTCCAGCGCGCCTCTCGGGTTAAGCCCGAGCCTTTCACACCAGACTTGCGCGGCCGCCTGCACGCCCTTTACGCCCAATGATTCC
+
FFFFFFFFFFFFFFFFFFFFFFFFFFFFFFFFFFFFFF:FFFFFFFFFFFFFFFFFFFFFFFFFFFFF:FFFFFFFFFFFFFFFFFFFF:FFFFFFFFFFFFFFFFFFFFFFFFFFFFFFFFFFFFFFFFFFFFFFFFFFFFFFFFFFF:FFFFFFFFFFFF:FFFFFFFFF:FFFF,FFFFFFFF:FFFFFFFFFFFFFFFFFFFFFFFFFFFFFFFFFFFFFFFFFFFFFFFFFFFFFFFFFFFFFFF
@A00920:152:HGHKKDRXX:2:2101:2636:3270 2:N:0:AGGAGTGG+AAGGAGTA
GGACTACCAGGGTTTCTAATCCCGTTTGCTCCCCTGGCTTTCGCGCCTCAGCGTCAGTGTCAGCCCAGCAACCCGTCTTCACCTCAGGTGTTCCTCTTGATATCTACGCATTTCACCGCTACACCAAGAATTCCGATTGCCCCTTCTGCACTCTAGCACTGCAGTATCAGCTGGCCGTTCCGAGTTAAGCTCGGAGATTTCACAGCTGACTTACCGCGCCGCCTACGCGCCCTTTACGCCCAGTAAATCC
+
FFFFFFFFFFFFFFFFFFFFFFFFFFFFFFFFFFF,FFFF:FFF:FFFFFFFFFFFFFFFFFFFFFFFFF:FFFFFFFFFFFFFFFFFFFFFFFFFFF:FFFFFFFFFFFFFFFFFFFFFFFFF:FFFFFFFF::FFF,:FFFFFFFF,FFFFFFFFF::,FF:F:,,:FFFFFFFFFF,FFFFFFFF:F,FFFFFFFFF,F,FFFFFFF,FF,:,:F:FFFFFFFFFF,FF,FF,,FFFF::FF:FF:F
@A00920:152:HGHKKDRXX:2:2101:26386:3411 2:N:0:AGGAGTGG+AAGGAGTA
GGACTACTAGGGTATCTAATCCTGTTCGCTCCCCACGCTTTCGTCCCTCAGCGTCAATATTGTGCCAGAATGCTGCCTTCGCCATCGGTGTTCCTCCTGATATCTACGCATGTCACCGCTACACCAGGAATTCCACATTCCCCTCACATATTCTATTCTGCCAGTTTTGATCGCATGTCATCGGTTAAGCCGAGGGATTTAACGATCAACTTAGCAAAACGCCTACGGACCCTTTACGCCCCGTTATTCC
+
FFFFFFFFFFFFFFFFFFFFFF:FFFFFFFFFFFFFFFFFFFFF,FFFFFFFF:FFFFFF:FFFFFFFFFFFFFFFF,FFFFFFFFFFFFFFFFFFFFFFFFFFFFFFFFF:FF,FFFFFFFFFFFFFFFFFFFFFFFFFFFFFFFFF,FFFFFFFFFFFFFFFFFF:F,FFFF,,FFFF,FFFF:F,FFFFF,FF,:FFF,FF:FFF,,::F,F:FFFFF,F:FFFFF,F,,FF:FFFFF:FFF:FFFF
@A00920:152:HGHKKDRXX:2:2101:13431:3646 2:N:0:AGGAGTGG+AAGGAGTA
GGACTACAAGGGTTTCTAATCCCGTTTGCTCCCCTGGCTTTCGCTCCTCAGCGTCAGTGTTGGTCCAGGATGCCGCCTTCGCCACCGGTGTTCCTCCAGATATCTACGCATTTCACCGCTACACCTGGAATTCCGCATCCCTCTCCCAAACTCAAGCCAACCAGTATCAGACGCAGTTCCCCGGGTAAGCCGAGGGATTTCACGTCTGACTTAGCGAGCCACCTACGAACCCTTTACGCCCAATGATTCC
+
FFFFFFF,FFFFF:FFFFFF:FFFFFFFFFFFFFFFFFFF:FFFFFFFF,FFFF:FFFFFFFFFFF,FFFFFFFFFFFFFFFFFF:FFFFFF,FFFFFFFFFFFFFFF:FFFFFFFFFFFFFFFFFFFF,FFFFFFFFFF:FFFFF:FF,FFFFFFFFFFFF,F:F,FF:,FF:,FFFFF:FFF,:F,FFFFFFFF,,FFFFFF:FFFFF,,FFFFFFFF:FFF:FFFFF,:F:FFFFFFF,FFF,FF:F
@A00920:152:HGHKKDRXX:2:2101:26811:3803 2:N:0:AGGAGTGG+AAGGAGTA
GGACTACTCGGGTTTCTAATCCTGTTTGCTCCCCACGCTTTCATGCCTCAGCGTCAGTTACGTTCCAGAAATTCGCCTTCGCTACTGGTGTTCCTCCCAATCTCTACGCATTTCACCGCTACACTGGGAATACCAATTTCCTCTCCCGCACTCTAGCTTTCCAGTTTGGAATGCAGTTCCTGGGTTGAGCCCAGGGATTTCACATCCCACTTAAAAAGCCGCCTACGCATTCTTTACGCCCAGTAATTCC
+
FFFFFFF,FFFFF:FFFFFFFFFFFF:FFFFFFFFFFFFFFFFFFFFFFFFFFFFFFFF:FFFFFFFFFFFF:FFFFFF:FFFFFFFFFFFFFFFFFF,:FFFFF,FFFFFFFFFFFFFFFFFFF:FFFFFFFFFFF,FFFFFF:FFFFFFFFFFFF,FF:FFFFFF:FFF,:,,FF:,FF:FFFF:FF,F:F,:FFF,F:FFFFFFFFFF:FFF:FFFFFFFFFF:FFFFFF,F,FFF:FFFFFFF::F
@A00920:152:HGHKKDRXX:2:2101:3070:5149 2:N:0:AGGAGTGG+AAGGAGTA
GGACTACACGGGTTTCTAATCCTGTTTGCTCCCCTAGCTTTCGTGCCTCAGTGTCAGAAGTTGTCCAGGGACTCGCCTTCGCCACTGGTGTTCCACTTGATATCTACGCATTTCACTGCTACACCAAGTATTCCAGTCCCCCCTCCAACTCTCTAGTCGAATAGTATCCAATGCCATTTCCGAGTTGAGCTCGGAGATTTCACATCAGACTTATCCGACCACCTACGCACCCTTTACGCCCAGTAATTCC
+
FFFFFFFFFFFFFFFFF:FFFFFFFFFFFFFFFFFFFF:FFFFFFFFFFFFFFFFFFFFFFFFFFFFFFFFFFFFFFFFFFFFFFFFFFFFFFFFFFFFFFFFFFFFFFFFFFFFFFFFF:FFFFFFFFFFFFFFFFFFFFFFFFFFFFFFFFF:FFFFFFFFFFFFFFFFF:FFFFFFFFFFFFFFFFFFFFF:FFFFFFFFFFFFFFFFFFFFF:FFFFFFFFFFFFFFFFFFFFFFFFFFFFFFFFF
@A00920:152:HGHKKDRXX:2:2101:14814:5635 2:N:0:AGGAGTGG+AAGGAGTA
GGACTACTGGGGTATCTAATCCCGTTCGCTCCCCATGCTTTCGCATCTCAGCGTCAGGTCAGGCCCAGCGTGTCGCCTTCGCCACTGGTGTTCCTCCGGATCTCTACGCATTTCACCACTACACCCGGAATTCCACACGCCTCTACCTACCTCTAGTCGCGCAGTTCGATTGCGTCCTCGCCCGGTTGAGCCGGGCGCTTTCACGCCTCACTTGCACGACCGCCAACACGCGCTTTACACCCAGTAAATC
+
FFFFFFFFFFFFF:FFFFFFFFFFFFFFFFFFFFFFFFFFFFFFF,FF:FFFFFFFFFFFFFFFFFFFFFFFFFFFFFFFFFFFFFFFFFFFFFF:FF:FFFFFFFFFFFFFFFFFFFFFFFFFFFFFFFFFFFFFFFFFFFFFFFFFFFFFFFFFF,F:FFFFFFFFFF::FFFFFFFFFFFFFFF,FFFFFFFFFFFFFFF:FFFFFFFFFFFF:FFF:FFF,FFFFFFFFFFFFF:::F,F,F:F,:
@A00920:152:HGHKKDRXX:2:2101:15835:6120 2:N:0:AGGAGTGG+AAGGAGTA
GGACTACTGGGGTTTCTAATCCTGTTTGCTCCCCACGCTTTCGAGTCTTAGTGTCAGAAACCGTCCAGATAGCCGCCTTCGCCACTGGTGTTCTTCCCAATCTCTACGTATTTCACCACTACACTGGGAATTCCACTATCCTCTCCGGTCCTCTAGTCGCCCAGTATCAAGTGCATTTCTTGAGTTGAGCTCAAGGCTTTCACACCTGACTATGACAACCACCTACACTCGCTTTACGCCCAGTAATTCC
+
FFFFFFFFFFFFFFFFFFFFFFFFFFFFFFFFFFF:FFFFFFFF:FFFFFFFFFFFFFFFFFFFF:FFFFFFFFFFFFF:F::FFFFFFFFFFFFFFFF,FFFFFFFFFFFFFFFF:FFFFF,FFF:FFFFFFFF::FFFFFFFFFFFFFFFFF:FFFFFFFFFFFFF,F:FFFFFFFFFFFFFFF:FFFFF:FFFFFFFFFFFFFFFFFFFFFFFFFFFFFFF:FFFFFFFFFF:FFFF::FF,FFFFF
@A00920:152:HGHKKDRXX:2:2101:25265:7012 2:N:0:AGGAGTGG+AAGGAGTA
GGACTACCCGGGTATCTAATCCTGTTCGCTCCCCACGCTTTCGCACCTCAGCGTCAGATCAGGTCCAGCCAGCCGCCTTCGCCTCCGGTGTTCTTCCGGATCTCTACGCATTCCACCGCTACACCCGGAATTCCGCTGGCCTCTACCTGTCTCCAGCCCCCCAGTATCCCCGGCTTGCTCGGGGTTGAGCCCCGGCCTTTCACCAAGAGACTTAACGGGCCGCCTACGTGCGCTTTACGCCCAATAATAC
+
FFFFFFFFFFFFFFFFFFFFFFFFFFFFFFFFFFF,FFFFFFFFFFFFFFFFFFFFFF:FF:FFFFFFFFFFFFFFFFFFFFFFFFFFF,::FFFFF:FFFFFFFFFFFFFFFFFFFFFFFFFFF,FFFFFFF,FF,FFFFFFFFFF::FFFFFFFFF:FFFFFFFFFFF::FFF:FFFF,FFFFFFFF:FFFFFF:FFFFFFFF,,FFFFFFFFF,FFFFFFFF,F:,FFFFFFFFFFFFFFFFFFF,F
@A00920:152:HGHKKDRXX:2:2101:27218:7263 2:N:0:AGGAGTGG+AAGGAGTA
GGACTACTAGGGTTTCTAATCCGATTCGCTACCCACGCTTTCATGCCTCAGCGTCAAGAAAGTGCCAGTGAACTGCCTTCGCATTTGGTATTCCCCTCGATATCAACGGATTTCACCCCTACACCGAGAGTTCTGTTCACCTCTCACTTCTTCTAGTTATACCGTTTCGAATGCAAGCCTGGGGTTGAGCCCCAGGATTTAACATCCGACTAATATAACCGCCTACGCATCCTTTACGCCCAATAAATCC
+
FFFFFFFFFF:FFFFFFFFFFFFFFFFFFFFFFFFFFFF:FFFFFFFFFFF,FFFFFFFFFFFFFFF:FFFFFFFFFFFFFF,FFFFFFFFFFFFFF:FFF:FFF,FFFFFFFFFFFFFFFFF:F::FFFFFFF:FF:F,FFFFF:F:FFFFFFFFFFFFF:FFFFFFFFFFFF:F,FFF:,,FFFFFFFFFFFFFFFFFFFFFFFFFFFFFFFF:FFFF,FFFFFFF:FF:,FFFFFFFFFFFFF:FFF
@A00920:152:HGHKKDRXX:2:2101:16658:7670 2:N:0:AGGAGTGG+AAGGAGTA
GGACTACTCGGGTTTCTAATCCCGTTCGCTCCCCACGCTTTCGCGCCTCAGCGTCAGGGCCGACCCAGAGTGCTGCCTTCGCCATGGGTGTTCCTCCTGATCTCTACGCATTTCACCGCTACACCTGGAATTCCACATCCCTCTCCCTGCCTCAAGCCTGCCAGTTTTCGATGCACCCTCCCAGTTGAGCCGGGAGATTTCACATCGAACTTGGCAAGCCGCCTGCGGGCGCTTTACGCCCAATAAATCC
+
FFFFFFFFFFFFFFF:FFF:FFFFFFFFFFFFFFFFFF,FFFFFFFFFFFFFFFFFFFFFFFFFFF:FFFFFFFFFFFFFFFFFFFFFFFFFFFFF:FFF,FFFFFFFFF,FFFF:FFFF,FFFFFFFFFFFFFFF:FFFFFFF:FFFFFFFFFFFFFFFFF:FFFFF:FFFFF:FFFFFF:F::FFFFFFFFFFFFFF:FFFFFFF:FFFFFFFFFFFFFFF:FFFFFFFF,,FFFFFFFFFFFF,FFF
@A00920:152:HGHKKDRXX:2:2101:16893:7952 2:N:0:AGGAGTGG+AAGGAGTA
GGACTACTGGGGTTTCTAATCCTGTTTGCTCCCCACGCTTTCGCACCTCAGCGTCAGTACCGGACCAGTGAGCCGCCTTCGCCACTGGTGTTCTTCCTAATATCTACGAATTCCACCTCTACACTAGGAGTTCCACTCACCTCTTCCGGACTCAAGATCGCCAGTATCGAAGGCAGTTCTGGAGTTGAGCTCCAGGATTTCACCCTCGACTTAACGATCCGCCTACGTGCGCTTTACGCCCAGTAAATCC
+
FFFFFFFFFFFFFFFFFFFFFFFFFFFFFFFFFFFFFFFFFFFFFFFFFFFFFFFFFFFFFFF:FFFFFFFFFFFFFFFFFFFFFFFFFFFFFFFFFFFFFFFFFFFFFFFFFFFFFFFF:F:FFFFFFFFFFFFFFFFFFFFFFFFFFFFFFFFFFFFFFFFFFFFFFFFFFFFFFFFFF:F:FFFFFFFFFFFFFFFFFFFFFFF:FFFFFFFFFFFF:FFFFFFFFFFFFF:FFFFF:,FFFFFFFF
@A00920:152:HGHKKDRXX:2:2101:29505:8249 2:N:0:AGGAGTGG+AAGGAGTA
GGACTACAGGGGTTTCTAATCCCGTTCGCTCCCCATGCTTTCGCATCTCAGCGTCAGGTCAGGCCCAGCGTGTCGCCTTCGCCACTGGTGTTCCTCCGGATCTCTACGCATTTCACCACTACACCCGGAATTCCACACGCCTCTACCTACCTCTAGTCGCGCAGTTCGATTGCGTCCTCGCCCGGTTGAGCCGGGCGCTTTCACGCCTCACTTGCACGACCGCCTACACGCGCTTTACACCCAGTAAATC
+
FFFFFFFFFFFFFFFFFFFFFFFFFFFFFFFFFFFFFFFFFFFFFFFFFFFFFFFFFFFFFFFFFFFFFFFFFFFFFFFFFFFFFFFFFFFFFFFFFF:FFFFFFFFFFFFFFF:FFFFFFFFFFFFFFFFFFFFFFFFFFFFFFFFFFFFFF::FFFFF:FFF:FFFFFFFFFFFFFFFFFFFFFFFFFFFFFFFFFF:FFFFFFFFFFFFFFFFFFFFFFFFFFFFFFFFFF,FFFFFFF:FFF:FFF
@A00920:152:HGHKKDRXX:2:2101:27453:8766 2:N:0:AGGAGTGG+AAGGAGTA
GGACTACCGGGGTTTCTAATCCTGTTTGCTCCCCACGCTTTCGTGCCTGATCGTCAGTTCTGGTCCAGGAAGTCGCTTTCGCCACTGATGTTCCTTCTGATATCTACGCATTTCACCGCTACACCAGAAATTCCACTTCCCTCTGCCGAACTCTAGCGACCCAGTATCGAATGCAATTTCCAGGTTGAGCCCGGAGATTTCACACCCGACTTAAGAAGCCGACTACGCACGCTTTACGCCCAGTAATTCC
+
FFFFFFFFFFFFFFFFFFFFFFFFFFFFFFFFFFFFFFFFFFFFFFFFFFFFFFFFFFFFFFFFFFFFFFFFFFFFFFFFFFFFF:FFFFFFFFFFFFFFFFFFFFFFFFF:FFFFFFFFFFFFFFFFFFFFFFFFF:FFFFFFFFFFFFFFFFF:FFFFFFFFFFFFFF,FFFFFFFFFFFFFFFFFF:FFFFFFFFFFFFFFF,F:,FFFFF:FF:F:FFFFFFFF:FFFFFFFFFFFF:FFFFF:FF
@A00920:152:HGHKKDRXX:2:2101:13584:8829 2:N:0:AGGAGTGG+AAGGAGTA
GGACTACCAGGGTTTCTAATCCTGTTCGCTCCCCACGCTTTCGCTCCTCAGCGTCAGTATCGGCCCAGAGACCCGCCTTCGCCACCGGTGTTCCTCCTGATATCTGCGCATTTCACCGCTACACCAGGAATTCCAGTCTCCCCTGCCGAACTCCAGTGATGCCCGTATCGACCGCACGCCCACAGTTAAGCTGTAGGTTTTCACGGCCGACGCGACACACCGCCTACGAGCTCTGTACGCCCAATAATTC
+
,,FFFFF:FF,F,F:FF:FFF,FFFF:,FF,FFF:FFFF,F:F:FFF,:FF,,:FFFFFFF:FF,FFFFFFFFFFFFFFFFFFFFFFF:FFFFF,,FF:FFFFFFFFF::F,FFFFFFFFF::FFFFFF,FFFFFFFFFFFF,FF:FFFFFF:FFF,FFFFFFFF:FFFFFFFFFFFFFFFFFF:FF,FFFFFFFFFF::FFFFFFFFFF:FFFFFFFFFF:FFFFFFFFFFF::FFFFFFFF,F,:FFF
@A00920:152:HGHKKDRXX:2:2101:14073:8860 2:N:0:AGGAGTGG+AAGGAGTA
GGACTACACGGGTATCTAATCCTGTTTGCTACCCATGCTTTCGCTCCTCAGCGTCAGTTGCGGCCCAGAGACCTGCCTTCGCCATCGGTGTTCCTCCTGATATCTGTGCATTTTACCGCTACACCCGGAATTCCGCCTGCCTCTGACATGCTCGAGTCCACCAGTTCGCACGGCCGACTCGGGGTTGAGCCCCGAGCTTTCACCACACGCTTAGCAGACCGCCTACGCGCCCTTTACGCCCAGTGATTCC
+
FFFFFFFFFFFFF,:FFF,FFFFFFFFFFFFFFFFFFFFFFFFFFFFFFFFFFFFFFFFFFFFFFFFFFFFFFFFFFFFFFFFFFFFF:F:,FFFFFFFFFFFFFFFFFFFFFFFFFFFFFFFFFFFFFFFFFFFFFFFFFFFFF:FFFFFFFFFFFFFFFFFF,FFFFFFFFFFFFFFFFFFFFFFF:FFFFFFFFFFFFFFFFFFFFFFFFFFFFFFFFFFFFFFFFFFFFFFFFFFFF,F,FFFFFF
@A00920:152:HGHKKDRXX:2:2101:32289:9064 2:N:0:AGGAGTGG+AAGGAGTA
GGACTACTGGGGTTTCTAATCCCGTTTGCTCCCCACGCTTTCGTACCTCAGCGTCAGGTGTGACCCAGAAAGTCGCCTTCGCTACTGATGTTCCTCCGAATATCTACGCATTTCACCGCTACACTCGGAATTCCACTTTCCTCTATCACCCTCTAGCGAACCGGTATCGAATGCATCTCTGAGGTTGAGCCTCAGGCTTTAACATTCGACTTAATCCGCCGCCTACGTACGCTTTACGCCCAGTAATTCC
+
FFFFFFFFFFFFFFFFFFFFF:FFFFFFFFFFFFFFFFFFFFFFFFFFFFFFFFFFFFFFFFFFFF:FFFFFFFFFFFFFFF:FFFFFFFFFFFFFFFFFFFFFFFFFFFFFFFFFFFFFFFFFFF:FFFFF::F,FFFF,F::FFFFFFFFFFFFFFFFFF,FFFFFFF:F:FFFFFF:FFFFFFFFFFFFFFF:FFFFF,FFFFFFFFFFFF:FFF:F,FFFFFFFF:FF:FFFFFFFFFFFFF:::,
@A00920:152:HGHKKDRXX:2:2101:1669:9486 2:N:0:AGGAGTGG+AAGGAGTA
GGACTACCGGGGTATCTAATCCCGTTCGCTCCCCATGCTTTCGCATCTCAGCGTCAGGTCAGGCCCAGCGTGTCGCCTTCGCCACTGGTGTTCCTCCGGATCTCTACGCATTTCACCACTACACCAGGAATTCCACTCTCCTCTCCCGGACTCTAGCCAGATGGTTTCGGTCGACGTCTGAAGGTTGAGCCTCCAGTTTTCACAACCGACCTACCTGGCCGCCTACACGCTCTTTACGCCCAGTAAATCC
+
FFFFFFFFFFFFFFFF:FFFFFFFF:FFFFFFFFFFFFFFFFFF:FFFFFFFF:F:FFFF:FFFFFFFFF,:FFFFFFFFFFFFFFFFFFFFFFFFF:FFFFFFF,FFFFFFFFFFFFF:FFFFF:FFFFFFFFFF:FFFFFFFFFFFFFF,F,FFFFF:F,:FFF,:FFFFFFFF,FF:F:FF,FFFFFFFFFFFFFFFFFF,FFF,F::FFFFF,F:F:FF:,F:FFFFFFF:F:FFFFFFF:FFF:F
@A00920:152:HGHKKDRXX:2:2101:29496:9486 2:N:0:AGGAGTGG+AAGGAGTA
GGACTACTGGGGTTTCTAATCCTGTTTGATACCCACACTTTCGAGCATCAGCGTCAGTTACACTCCAGTGAGCTGCCTTCGCAAACGGAGTTCTTCGTGATATCTAAGCATTTCACCGCTACACCACGAATTCCGCCCACCTCTACTGCACTCAAGACTGCCAGTATCAACTGCAATTTTACGGTTGAGCCGCAAACTTTCACAACTGACTTAACAATCCGCCTACGCTCCCTTTAAACCCAATAAATCC
+
FF:FFFFFFFFFFFFFFFFFFFFFFFFFFFFFFF:FFFFFFFFF:FF:::FFF:FFFFFFFFF:FFFFFFF:FFFFF:FFFFFF,FFFFFFFFF:FFFFFFFFFFFFFFF:FFFFFFFFF,FFFFFFFFFFFFF:FFFFFFFFFFFFFFF:FFFF:FFFFFFF:FFFFFFFF:FFFF,FFFFF:FFFFFFF,FF,FF:FFF:F::F,FFF,FF:FFF,FFFFF:F,,F,,F:,FFFFFFFF,F:FFFF,F
@A00920:152:HGHKKDRXX:2:2101:31873:9846 2:N:0:AGGAGTGG+AAGGAGTA
GGACTACCGGGGTATCTAATCCTGTTTGATCCCCACACTTTCGTGCCTCAGCGTCAGTTAAAGCTTAGTTAGCTGCCTTCGCTATCGGTGTTCTTGACGATATCTAAGCATTTCACCGCTACACCGTCAATTCCGCCAACCTCAACTTTACTCAAGTCATACAGTATCAATGCCACCCTCCCGGTTAAGCCGGGATATTTCAGCACTGACTTATACAACCGCCTACGCACCCTTTAAACCCAATAAATCC
+
FFFFFFFFFFFFFFFFFFFFFFFFFF,F:,FFFFFFFFFFFFFFFFFFFFFFFFFFFFFFFFFFFFFFFFFFFFFFFFFFFFFFFFFFFFFF::FFFFF,:,F,FFFFFFFFF:FFFF:FFFFFFFFFF:,FFFFFF::F,,FFFFFFF:FFFFFFFFFFFFFFF,FFFFFFFF::FFFFFFFF,:F:FFFFFFFFF:FFFFFFF:FFFFF,:F,FF:F:FFF:,:FFFFFFFFFF,,FFFFFFFFF:F:
@A00920:152:HGHKKDRXX:2:2101:9851:10723 2:N:0:AGGAGTGG+AAGGAGTA
GGACTACTGGGGTATCTAATCCCGTTCGCTCCCCTGGCTTTCGCGCCTCAGCGTCAGTGTCGGCCCAGCAACCCGCCTTCGCCGCAGGTGTTCCTCTCGATATCTACGCATTACACCGCTACACCTGAAATTCCAACAACCTCTCTTTAACTCAAGATTGGAAGTATCAAAGGCAGTTTCACAGTTAAGCTGTGAGATTTCACCTCTGACTTGCCAACCCGCCTGCGCACCCTTTACACCCAGTGAATCC
+
FFFFFFF:F:FFFF:FFFFFFFFFFFFFFF,FFFF:FFF:FFF,FFFF:FFFFFFFFFFFFF::FFF:FFFF,:FFFF:FF:FFFFFFFFFFFFFF:FFFFFF,FFFFF,F,,,FF:FFF:FFFFFFFFF:FFFF,FFFF:FFF::FFFF,FFFFF:F::FF,,:FF,FFF::FFF:F:FFFFFFFFF,:,F:FFFFFFF,:FF,FF,:,FF,,FFF:FFFFFFFFFFFFFFF,FF,F,:FF:FFFF:F,
@A00920:152:HGHKKDRXX:2:2101:25545:11663 2:N:0:AGGAGTGG+AAGGAGTA
GGACTACACGGGTTTCTAATCCTGTTCGCTCCCCACGCTTTCGCACCTCAGCGTCAGATCAGCTCCAGCCAGCAGCCTTCGCCTCCGGTGTTCTTCCGGATCTCTACGCATTCCACCGCTACACCCGGAATTCCGCATGCGTCTACCTGTCTCCAGCCACCCAGTATCACCGGCATGCTCGGGTTTGGGCCCCGCCATTTCCCCAAGAGACTATACGGGGCGACAACTAGCTCTTTACGCACAATAATAG
+
FFFFFFFFFFFFFFFFFFFFFF:FFFFFFF,FFFFFFFFFFF::,F,FFFFFFFFFFFF,FF,,FF,F::,FF,FFF,FFFF,:FFFF,FFFFF,F,,FFF:FFFF,FFFFF,FFFFFFFFF,FF,:F,FFFFF,F,,,F,:FFF,F,:,FFFFFFF,,F,F:FF,FF,F,FFF,:,,:F,FF,F,,:,F,F:,,,,,FF,:F,:,FF,,:,,F::,,F,FF,F,FF:F:F,FF,::FFFFFF::FF,::
@A00920:152:HGHKKDRXX:2:2101:12698:13839 2:N:0:AGGAGTGG+AAGGAGTA
GGACTACAGGGGTTTCTAATCCTGTTCGCTCCCCACGCTTTCGCTCCTCAGCGTCAGTGCCAGCCCAGAGCGCCGCCTTCGCCGCTGGTGTTCCTCCTGATATCTGCGCATTTCACCGCTACACCAGGAATTCCACGCTCCCCTACTGGACTCTAGTCACGGCAGTATCGGGTGGCGTCTCCAGGTTGAGCCTGGAGGTTTCACACCCGACTTACCGAACCGCCTACGAGCTCTTTACGCCCAATGAATC
+
FFFFFFFFFFFFFFFFFFFFFF:FFF:FFFFFFFFFFF:FFFFFFFFFFFFFFFFFFFFFFFFFFFFFFFFFFFFFFFFFFFFFFFFFFFFFFFFFFFFFF:FFFFFFF:FFFFFFFFFFFFFFFFFFFF,FFFFFFF:FFFFFFF:FFFFFFFFFFFFFFFFFFF:FFFFFFFFFFFFFFFFFFFFFFFFFFFFFFFFFFF:FFFFFFFF,FFFFFFFFFFFF:FFFFFFFF:FFFFFFFF:FFF,::F
@A00920:152:HGHKKDRXX:2:2101:27751:15671 2:N:0:AGGAGTGG+AAGGAGTA
GGACTACACGGGTATCTAATCCCGTTTGCTCCCCACGCTTTCGTACCTCAGCGTCAGTTGTGGCCCAGGCGGCTGCCTTCGCCATTGATGTTCCTCCGGATCTCTACGCATTTCACCGCTACACCCGGAATTCCACCGCCCTCTACCACACTCAAGCCCAGCAGTTTCGGCCGCAGTTCCCAGGTTAAGCCCGGGGATTTCACGACCGACATACTGAACCGCCTACGCACGCTTTACGCCCAGTAAATCC
+
FFF,FF:F:FFFF:FFFF:FFFF,F:FFFFF:FFFFFFFFFFFF::FFFFF,F,FFFF:F:FFFFFFF,,F,FFFF:FFFFFFFFFF,FFFFFFFFFF,FFFFF:FFFFFFFFFFFFFFFFFFFFFF:F::FFFF,F:F:FFFFFF:F:FFFFFFFFFFF,:,FFFFFFFFFFF,,FF,FFFFFFFF:F:F,FFFFFF:::FFFF,FFFFFFF::F:FFFFFFFFF,:F:FFF,FFFFFFFFFF,F,,FF
@A00920:152:HGHKKDRXX:2:2101:13015:15734 2:N:0:AGGAGTGG+AAGGAGTA
GGACTACTAGGGTTTCTAATCCGGTTTGCTCCCCACACTTTCGCGCCTCAGCGTCACGTGTTGTCCAGCAAGCTGCCTTCGCAATGGGTGTTCCTACCAGTATCTACGCATTCCACCGCTACACTGGTAATTCCACTTGCCTCTCCAACCGTCAAGCCTGCCAGTATCCAACGCAATGCTGGGGTTGAGCCCCAGTCTTTAACATCGGACTTAACAGACCGCCTACGCGCCCTTTACGCCCAGTGATTCC
+
FFFFFFFFFFFFFFFFFFFFFFFFFFFFFFFFFFFFFFFFFFFFFFFFFFFFFFFFFFFFFFFFFFFFF:FFFFFFFFFFFFFFFFFFFFFFFFFFFFFFFFFFFFFFFFFFFFFFFFFF:FFFFFFFFFFFFF:FFFFFFFFFFFFFFFFFFFFFFFFFFFFFFFFFFFFFF::FFFF:FFFFF:FFFFFFF:FFFFFFFFFFFFFFFFFFFFFFFFFFFFFFFFF:FF:FFFFFFFFFFFFFFF:FFF
@A00920:152:HGHKKDRXX:2:2101:21992:16564 2:N:0:AGGAGTGG+AAGGAGTA
GGACTACTGGGGTTTCTAATCCTGTTCGCTACCCGCGCTTTCGTGCCTCAGCGTCAGTTGTTGATAAGTACAATGCCTTCGCTATCGGTGTTCCTTATGGTATCTATGCATTTCACCGCTACACCATAAATTCCATGTACCCCATCAACACTCAAGCCTGCCAGTATCAACGGCAATTTCATGGTTGAGCCATAAACTTTCACCGCTGACTTAACGGGCCGCCTACGCACCCTTTAAACCCAATAAATCC
+
FFFFFFFFFFFFFFFFF:FFFFFFFFFFFFFFFFFFFFFFFFFFFFFFFFFFFFFFFFFFFFFFF:FFFFFFFF::FFFFFFFFFFFFFFFFFFFFFFFFFF:FFFFF:FF:FFF:FFFFF:FFFFFFF:FFFFFFFFFFFFFFFFFF:FF:FFF:F:FFFFFFFFF,FFFFFFFFF,FFFFFFFFFF:FFFFFFFFFFFFFF:FF:FFFFFF::::FFFF:FFFFFFFFFF:FFF:F,:FFFFF::FFF
@A00920:152:HGHKKDRXX:2:2101:10429:17394 2:N:0:AGGAGTGG+AAGGAGTA
GGACTACAGGGGTTTCTAATCCTGTTTGATCCCCACGCTTTCGTGCCTCAGCGTCATTTACACTTTAGTAAGCTGCCTTCGCAATCGGTGTTCTGTGACATATCTATGCATTTCACCGCTACTTGTCACATTCCGCCTACCTCAACTGTAATCAAGCCCATCAGTATCAAGGGCACTGCGATGGTTGAGCCACCGTCTTTCACCCCTGACTTAACAGGCCGCCTACGCACCCTTTAAACCCAATAAATCC
+
FFFFFFFFFFFFFFFFFFFFFFFFFF:FFFFFFFFFFFFFFFFFFFFFFFFFFFFFFFFFFFFFFF:FFFFFFFFFFFFFFFFFFFFFFFFFFFFFFFFFFFFFFFFFFFFFFFFFFFFFFFFFFFFFFFFFFFFFFF:FFFFFFFFFFFFFFFFFFFFFFFFFFFFFFFFFFFFFFF:FFFFFF:FFFFFFFFFFFFFFFFFFFFFFFFFFFFFFFFFFFFFF,FFFFFFFFFFFFFFFFFFFFFFFFF
@A00920:152:HGHKKDRXX:2:2101:26928:17472 2:N:0:AGGAGTGG+AAGGAGTA
GGACTACCAGGGTTTCTAATCCCGTTTGCTCCCCTGGCTTTCGCGCCTCAGCGTCAATACCGGTCCAGGATGCCGCCTTCGCCACCGGTGTTCCTCCAGATATCTACGCATTTCACCGCTACACCTGGAATTCCACATCCCTCTCCCGGATTCAAGCCAACCAGTATCGGACGCAGTTCCCGGGTTGAGCCCGGGGATTTCACGTTCGACTTAGCAGGCCGCCTACGCGCCCTTTACGCCCAGTAATTCC
+
FFFFFFFFFFFFFFFFFFFFFFFFFFFFFFFFFFFFFF:FFFFFFFFFFFFFFFFFFFFFFFFFFF:FFFFFFFFFFFFFFFFFFFFFFFFFFFFFFFFFFFFFFFFFF:FFFFFFFFFFFFFFFFFFFFFFFFFFFFFFFFFFFFFFFFFFFFFFFFFFFFFFFFFFFFFFFFFFFFFFF:FFFFFFFFFFFFFFFFFFFFFFFFFFFFFFFFFFFFFFFFFFFFFFFFFF,F:FFFFFFFFF,:FFFF
@A00920:152:HGHKKDRXX:2:2101:29478:18286 2:N:0:AGGAGTGG+AAGGAGTA
GGACTACAGGGGTATCTAATCCCGTTCGCTACCCTGGCTTTCGCGGCTCAGCGTCAGGTGCAGCCCAGGGCGCCGCCTTCGCCTCTGGTGTTCCTCCGGATCTCTACGCATTTCACCACTCCACCCGGAATTCCACGCCCCTCTGCTGCCCTCTAGCTGCCCAGTTTCGAACGGCCTCTCCCGGTTGAGCCGGGAGCTTTCACGTCCGACTTGAACAGCCGCCTGCCCGCGCTTTACGCCCAGTAAATCC
+
F,FF:FFFFFF:FF,F:FF,FFFFFFF,FFFFFFFF::FFFF:FFF:::F,F,:F:FFFFFFFFFFF,FFFFFF,FFF:F:F:F,FF,F,F:FF,F:F:F:F,:FF::FF:FFF::FF,:FF,F:F:FFFF:FFFF:FFFFFF,FFF:FFF,FF,:FFFFFFFFFFFFFFFFFFFFFFFF,FFFFFFFFFFFFFFFFFFFFF,FFFFFFFF,FFFFFFFFFFF:FFF:FFF:FF:FF:FFFF:FFFFF,F
@A00920:152:HGHKKDRXX:2:2101:29731:18568 2:N:0:AGGAGTGG+AAGGAGTA
GGACTACTGGGGTTTCTAATCCCGTTCGCTCCCCACGCCTTCGCGCCTCAGCGTCAGGTCAGGTCCAGCGAGCCGCCTTCGCCACTGGTGTTCCTCCGGATCTCTACGCATTTCACCACTACACCCGGAATTCCACTCGCCTCTCCCTGCCTCCAGACACACCATCTCACCGGACCCTCCCCCGTTGAGCGGGGGGCTTTCACCGATGATGCGTGCATCCGCCTGCGCGCGCTTTACGCCCAGTAATTCC
+
FFFFFFFFFFFFFFFFFFFFFFFFFFFFF,FFFFFFFFF:FFFFFFFF:FFFFFFFFFFFFFFFFFFFFFFFFFFFFFFFFFFF:FFFFFFFFFFFFFFFFFFFFFFFFFFFFFFFFFFF,FFFFF:FFFFFFF:FFFFFFFFF:FFFFFFFFFFFFFFFFFFFFFFFFFFFF:FFFFFFFFFFFFFFFFFFFFFFFFFFFFF:F:FFFFFFFF:FFFF:FFFF:FFFFFFFFFFF:FFFF:FF,:FF:F
@A00920:152:HGHKKDRXX:2:2101:1841:18897 2:N:0:AGGAGTGG+AAGGAGTA
GGACTACAGGGGTATCTAATCCCGTTCGCTCCCCATGCTTTCGCCTCTCAGCGTCAGGTCAGGCCCAGCGTGTCGCCTTCGCCACTGGTGTTCCTCCGGATCTCTACGCATTTCACCACTACACCCGGAATTCCACACGCCTCTACCTGCCTCTAGCCCCGCAGTTCGGTCACGTCCTCGCCCGGTTGAGCCGGGCGCTTTCACGCGCCACTTGCAGGACCGCCTACACGCGCTTTACACCCAGTAAATC
+
FF:FF:F:FFFF:,,FFFFFFFFFFFFF:FFFFFFFFFFFFFFFFFFFFF:FFFFFFF:FFFFFFF:FFFF,FFFFFFFFFFF,FF,FFFFFFF,FFFF,:F:FFFF:F:F,FFFFF,F,FFFFF:FFF:FF:FFFFFFFFFFFFFFFFFF:FF,:FFFF:F:F,FFFFFFFFF:FFFFFFFFF::F:FFFFFFFFFF,F:F,FFFFFFF:FFFF:FFFFF:FFF:FFFFFF:::FF:::FFFFF,::FF
@A00920:152:HGHKKDRXX:2:2101:6479:19413 2:N:0:AGGAGTGG+AAGGAGTA
GGACTACAAGGGTATCTAATCCTGTTTGCTCCCCACGCTTTCGTGCCTCAGCGTCAGTGCCGGTCCAGATGGCCGCCTTCGCCACCGGTGTTCTTCCCAATATCTACGAATTTCACCTCTACACTGGGAATTCCGCCATCCTCTCCCGGACTCCAGCATGCCAGTCTCGAACGCAGTTCCCGGGTTGAGCCCAGGGCTTTCACCCCTAACTTGATGTTCCGCCTACGCGCCCTTTACGCCCAGTAATTCC
+
FFFFFFFFFFFFF,FFFFFFFFFFFFFFFFFFFFFFFFFFFFFFFFFFFFFFFFFFFFFFFFFFFFFFFFFFFFFFFF:FFFFFFFFFFFFFFFFFFFFF:FFFFFF:F:FFFFFFFFFFFFFFFFFFFFFFFFFFFFFFFFFF:FFFFFFFFFFFFFFFFFFFFFFFFFFFF,FF:FFFFFFFFFFFFFFFFFFFFFFFFFFFFFF,FFFF:FFFFFFFFFFFFFFFFFFFFFFFFFFFFFFF,:F,FF
@A00920:152:HGHKKDRXX:2:2101:16495:20102 2:N:0:AGGAGTGG+AAGGAGTA
GGACTACACGGGTTTCTAATCCCGTTTGCTCCCCACGCTTTCGCGCCTCAGCGTCAGGAGATGCCCAGAGACCCGCCTTCGCCACCGGTGTTCCTCCCGATCTCTACACATTTCACCGCTACACCGGGAATTCCAGTCTCCTCTGCATCCCTCAAGAACAGCAGTTTCGGCCGACCCCCCACAGTTGAGCCGTGGGATTTCACGACCGACTTGCCATCCCGCCTACGCGCCCTTTACGCCCAGTGATTCC
+
FFFFFFFFFFFFFFFFFFFFFFFFFFFFFFFFFFFFFFFFFFFFFFFFFFFFFFFFFFFFFFFFFFFFFFFFFFFFFFFFFFFFFFFFFF,FFFFFFFFFFFFFFFFFFFFFFFFFFFF:,FFFFFFFF,FFFFFFFF:FFFFFFFFFFFFFFFFFFFFFF:FFFFFFFFFFFFFFFFFFFFFFFFFFFFFFFFFFFF,FFFF:FFFFFFFFFFF:FFFFFFF:FFFFFFFFFF,FFFFFFFFFFFFF:F
@A00920:152:HGHKKDRXX:2:2101:28989:20384 2:N:0:AGGAGTGG+AAGGAGTA
GGACTACAAGGGTTTCTAATCCTGTTTGATCCCCACACTTTCGTGCATCAGCGTCAGTTAAAGTTTAGCAAGCTGCCTTCGCTATCGGTGTTCTTGACGAGATCTAAGCATTTCACCGCTACACCGTCAATTCCGCCTACCTCAACTTTACTCAAGCCCTACAGTATCAATGACACCCTCCCGGTTCAGCCGGGATATTTCAGCACTGACTTATAAGGCCGCCTACGCACCCTTTAAACACAATAAATCC
+
F:FFFFFFF,,FF:F:,F:F,,:F,FF,FF:F,FFFFF,FFF:FF:FF,F:,:F:FFFFF:FFFFFF:FF,F,F:FFFF,,:FF:FF,,FFFFFF,:F,F,FFFFFFFFF,:F:F,:F,:FFFFFFFFF:FF::FFFFF:FFFFFFFFFFFF:FF::FFFFFF,,:FFFFFF,FFFFFFFF:F:,F,F,:,,FFF,FFFF::::FFFFFFFFFFFFF::,FF,FFFF:F,,F:FFFFFF:FFF,FF:,,F
@A00920:152:HGHKKDRXX:2:2101:4770:20525 2:N:0:AGGAGTGG+AAGGAGTA
GGACTACCGGGGTTTCTAATCCCGTTCGCTCCCCTAGCTTTCGTGTTTGAGCGTCAGGTACAGTCCAGGTGGCCGCTTTCGCCACTGGTGTTCCTCCGGATATCTACGCATTTCACCACTACACCCGGAATTCCACCACCCTCTACTGCCCTCAAGCCCAGCAGTATCGGACAGCCTCTCCCGGTTGAGCCGAGAGATTTCATGCCCGACTTGCTGAGCCGCCTGAACACGCTTTACGCCCAGTAAATCC
+
FFFFFFFFFFF:FFFFFFFFFF,,F,FFFFF:FFFFFFFFFFFF:FFFFFFFFF:FFFFFFFFFF:F:FFFFFFFFFFF,FFFFF,FFFFFFF:FFFFFFFFF:FFFFFFFFFFFFFFFFFFFFFFFF,F:FFFFF:FFFFFF,FFFFFFFFFFFFFFFFFFFFFFF:FFFF:FFF:FFFF,FF:FFFFFFFFFFFFFFF,FFF:F,FFFFFFFFFFFFFFFFFFFFF,FFFFFF:F,,:FFFFFF:FF,
@A00920:152:HGHKKDRXX:2:2101:5837:20838 2:N:0:AGGAGTGG+AAGGAGTA
GGACTACTGGGGTTTCTAATCCTGTTTGCTCCCCATGCTTTCGAGCCTCAGCGTCAATATGTGTCCAGACGGCCGCCTTCGCAACTGGTGTTCTTGGGGATCTCTACGCATTCCACCGCTACACCCCCAATTCCGCCGTCCTCTCCACTATTCAAGACTCCCAGTTTTAGGTGCCTGTCCGGGGTTGGGCCCCGGGATTAAACACCTAACTTAAAAGCCCGCCTACGCTCCCTTTACGCCCAGTGATTCC
+
FFFFFFFFFFFFFFFFFF,FFFFFFFFFFFFFFFFFFFFFFFF:FFFFFFFF:FFFFFFFFFFFFFFFFFFFFFFFFFFFF:FFFFFFFFFFFFFFFFFFFFFFFFFFFFFFFFFFFFFFFFFFFFFFFFFFFFFFFFFFFFF:FFFFFFF::F:FFFFFFFFFFFFFFFFFFFFFFFFFFFFFFFFFFFFFFF:FFF::FF,FFFF:FFFFFFFFFFFFFFFFFFFFFFFFFFFFF:FFFFFFF:F:FF
@A00920:152:HGHKKDRXX:2:2101:25672:21872 2:N:0:AGGAGTGG+AAGGAGTA
GGACTACTAGGGTTTCTAATCCCGTTCGCTCCCCTAGCTTTCGCGCCTCAGCGTCAAGAATGGGCCAGGTAGCCGCCTTCGCCACTGGTGTTCCTCCCGATATCTACGCATTTCACCGCTACACCGGGAATTCCGCCATCCTCTATCACACTCTAGCTGGCCAGTATCCATCGCCATTCCCAGGTTGAGCCCAGGGCTTTCACGACAGACTTAACCAACCGCCTACGCACGCTTTACGCCCAGTAATTCC
+
FFFFFFFFFFFFF:FFFFFFFFFFFFFFFFFFFFFFFFFFFFFFFFFFFFFFFFFFFFFFFF:FFF:FFFFFFFFFFFFFF:FFFFFFFFFFFFFFFFFFFFFFFFFFFFFFFFFFFFFFFFFFFFFFFFFFFFFFFFFFFFFFFFFFFFFFFFFFFFFFFFFFF::FFFFFFFFFFFFFFFFFFFFFFFFFFFFFFFFFFFFFFFFFFFFFFFFFFFFFFFFFFFFFFFFFFFFFFFFF:FFFFFFFFF
@A00920:152:HGHKKDRXX:2:2101:7970:21934 2:N:0:AGGAGTGG+AAGGAGTA
GGACTACTGGGGTATCTAATCCCGTTCGATCCCCATGCTTTCGCATCTCAGCGTCAGGTCAGGCCCAGGTGGCAGCCTTCGCCACAGGTGTTCCTCCCGATCTCTACGCATTTCACCACTACACCGGGAATTCCACCACCCTCTACCGCCCTCAAGCACCGCCGTCCCCAACGACCCTCCCCGGTTAAGCCGGGGGCTTACACGTCGGGCGCGCGAAGCCGCCTGCGCGCGCATTAAGCCCAATAACTCC
+
::F:,FFFF,,,,,:,:FF,,FF,F,,,,:,,,,:,,:FFF,,F:F:,FF,FFFFF:FFFF:FF,,F,FFFF,,::FFF,:::F,FFF:FFF,F:,F:FFFF,F:F:,FFF,,:F,,,,F,FFF:,,:FF,FF,F::,F,F,,,F:,:FFF,FFF:F,FFF,F,::,F:FF:,FF,FF:FF:F,,FF:,FFFF,F,FFF,FF::,F,,:,:F,FF:F:FF,FF,:FFF,FFF,:FF,,F,FFF,FFFFFF
@A00920:152:HGHKKDRXX:2:2101:28782:22091 2:N:0:AGGAGTGG+AAGGAGTA
GGACTACAAGGGTTTCTAATCCCGTTCGCTCCCCATGCTTTCGCCTCTCAGCGTCAGGTCAGGCCCAGCGTGTCGCCTTCGCCACTGGTGTTCCTCCGGATCTCTACGCATTTCACCACTACACCCGGAATTCCACACGCCTCTACCTGCCTCTAGCCCCGCAGTTCGGTCACGTCCTCGCCCGGTTGAGCCGGGCGCTTTCACGCGCCACTTGCAGGACCGCCTACACGCGCTTTACACCCAGTAAATC
+
FF:FFFFFFFFFFFFFFFFFFFFFFFFFFFFFFFFFF:FFFFFFFFFFFFFFFFFFFFFFFFFFFFF:FFFFFFFFFFFFFFFFFFFFFFFFFFFFFFFFFFFFFFFFFFFFFFFFFFFFFFFFFFFFFFFFFFFFFFFFFFFFFFFFFFFFFFFFFFFFFFFFFFFFFFFFFFFFFFFFFFFFF:FFFFFFFFFFFFFFFFFFFFFFFFFFFFFFFFFFFFFFFFFFFFFFFFF:FFFFFF:FFFFF,F
@A00920:152:HGHKKDRXX:2:2101:1642:22247 2:N:0:AGGAGTGG+AAGGAGTA
GGACTACTAGGGTGTCTAATCCCGTTCGCTCCCCTGGCTTTCGCGCCTCAGCGTCAGGGCGGGCCCAGCGTGCCGCCTTCGCCACCGGTGTTCCTACCGATATCTACGCATTTCACCGCTCCACCGGAAGTTCCGCACGCCCCTACCCCCCTCCAGGCCGGCGGTATCGGGCGCACTTCCCCAGTTGAGCTTGGGGCTTTCACCTCCGACCCGCCGCCCCGCCAACGCGCCCTTTAAGCCCAGTGATTCC
+
F:FF,FF,F:::,,F:FF:FFFFFFFF,,FFFFFFF:::FFF,FF:F:,:FFF,:F,,F:FFFF:FF:,:,FF::FF,,FFFFFF,FFFFF:,F,,FF:::FFFFFF:F:,,F,FFF,F::FF:,FFFFFF,:,F:F,:,,FFFF:,F:::F:,FFFF:,F,,FF,FF,FF,FF:FFFF:FFFF,FF,FF,,,FF:F,,,FF:F,:,:F,F,F:,F,F::FFF,,:F:FF::,FFF:,FF,:F,F:,:F:
@A00920:152:HGHKKDRXX:2:2101:12707:24126 2:N:0:AGGAGTGG+AAGGAGTA
GGACTACTAGGGTATCTAATCCTGTTCGCTCCCCTAGCTTTCGCGCCTCAGCGTCAGGTAAGGCCCAGAGATCCGCCTTCGCCACCGGTGTTCCTCCCGATATCTACGCATTTCACCGCTACACCGGGAATTCCATCTTCCTCTCCGGAACTCAAATCCTACAGTATCTCATGCACTTCCAGAGTTAAGCTCTGGGCTTTCACACAAGACTTATAGAATCGCCTACGCGCCCTTTACGCCCAGTCCTTCC
+
FFFFFF:FFFFFFFFFFFF:FFFFFFFFFF:FFF::FF,FFFFFF,FFFFFFFFFFFFF,FFFFF:,FFFFFFFFFFFFFFFFFFFFFFF:FF:FFFFFF,FFFFFFFFFFFFFF:FFFF:FFFFFFFF:,FFFFFFFFFFFFFFFF:F,:FFF,FFFFFFF:FF,F,FFFFFFFFFFFFFFFFFFFFFFFFFFFFFF::FFFFFFFF:FFFF,F:FF,:FF,FFFFFFFFFFFFFFFF:F,:F,:FFF:
@A00920:152:HGHKKDRXX:2:2101:7536:24314 2:N:0:AGGAGTGG+AAGGAGTA
GGACTACAGGGGTTTCTAATCCTGTTTGATCCCCACGCTTTCGTGCCTCAGAGTCAATATTCGTGTAGTGAGCTGCCTTCGCAATTGGTGTTCTATGTCATATCTAAGCATTTCACCGCTACATGACATATTCCGCTCACCTCCACGATATTCAAGACAAGTAGTATCAACGGCAGTTCTAGAGTTAAGCCCTAGGATTTCACCACAGACTTTCCTGCCCACCTACGCACCCTTTAAACACAGTGAATCC
+
FFFFFFFF,F:FF::FFFFF:FFFFFF:F,:FFF:FFFF,FFF:FF:F:FFFFFFFFFF,FFFFF,FF,FFFFFF:FF:FFFF:F,FFFFFFF:F:FFF,:FFFFFFFF,:FFFFFFFFFFF,F:FF:FFFFFF,FFFFFFFFFFF,FFFFF,,FFFFFFF,FFFFF:FFF::FFFF,FFFF,FFFFFFFFF:,F:FFF::FF:FF,:FFFF,::F,FFF,::F:F:,:F:FF:FFFFF,F:FF:F,F,F
@A00920:152:HGHKKDRXX:2:2101:20546:24392 2:N:0:AGGAGTGG+AAGGAGTA
GGACTACACGGGTTTCTAATCCTGTTTGCTCCCCACGCTTTCGCGCCTCAGCGTCAGACTACGCCCAGCAAGCCGCCTTCGCCTCCGGTGTTCTTCCGGATCTCTACGCATTCCACCGCTACACCCGGAATTCCGCTTGCCTCTACGTGTCTCCAGCTCTCCAGTATCCGCGGCGGGCCCGGGGTTGAGCCCCGGCATTTCACCGTCAGACTGAAAGAGCCGCCTGCGCGCGCTGTACGCCCAGGGATTC
+
FFFFFFFFFFFFFFFFFFF:FFFFFFFFFFF:FFFFFFFFFFFFFFFFFFFFFFFFFFFFFFFF:FF:FFFFFFFFFFFFF:FFFF:FFF,FFFFFFFFF,FFFFFFF,F:FFFFFFFFFFFFFFFFFFFFFFFFFF:FFFFFF:FF,FFFFFFFFFF:FFFFFFFFFF:FFFFFFFF:FFFFFFFFFFFFFFFFFFF:FFFFFFFFFFFFF,F:FFF:FFFFFF:FFFFFFF:F:FFFFFF:F,:,FFF
@A00920:152:HGHKKDRXX:2:2101:12653:24846 2:N:0:AGGAGTGG+AAGGAGTA
GGACTACACGGGTTTCTAATCCCGTTCGCTCCCCATGCTTTCGCATCTCAGCGTCAGGTCAGGCCCAGCGTGTCGCCTTCGCCACTGGTGTTCCTCCGGATCTCTACGCATTTCACCACTACACCCGGAATTCCACACGCCTCTACCTACCTCTAGTCGCGCAGTTCGATTGCGTCCTCGCCCGGTTGAGCCGGGCGCTTTCACGCCTCACTTGCACGACCGCCTACACGCGCTTTACACCCAGTAAATC
+
FFFFFFFFFFFFFFFFFFFFFFFFFFFF:FFFFFFFFFFFFFFFFFFFFFFFFFFFFFFFFFFFFFFFFFFFFFFFFFFFFFFFFFFFFFFFFFFFFFF:FFFFFFFFFFFFFFFFFFFFFFFFFFFFFFFFFFFFFF:FFFFFFFFFFFFFFFFFFFFFFFFFFFFFFFFFFFFFFFFFFFFFFFFFFFFFFFFFFFFFFFFFFFFFF:FFFF::FFFFFFFFFFFFFFFFFFFF,F,FFFFFF::FFF
@A00920:152:HGHKKDRXX:2:2101:29857:26459 2:N:0:AGGAGTGG+AAGGAGTA
GGACTACTGGGGTTTCTAATCCCGTTCGCTACCCATGCTGTCGCGTCTGAGTGTCAATATGAGGCCAGTTGACCGCCTTCGCCACTGGTGTTCTTCCGCATCTCTACGCATTTCACCACTACACGCGGAATTCCGTCAACCTCTCCTCTATTCAAGACTGGCAGTATCACTCAACCTCCCCTAGTTTAGCCAAGGGCTTTCATAAGTAACTTACCAATCCACCTGCACGCGCTTTACGCCCAGTAACTCC
+
FFFFFFFFFFFFFFFFFFFFFFFFFFFFFFFFFFFFFFFFFFFFFFFFFFFFFFFFFFFFFFFFFFFFFFFFFFFFFFFFFFFFFFFFF:FFFFF:,F:FFFFF:FF,F:FFFFFFF:FFFFF:FFFFFFFF,FFFFF::FFF:FFFFF,FFFFFFF:FFFFFFFFFFFFFFFFFFFFFF,FFFFFFFFFFFFFFFFF,:FFFFFFFFF,FFFFFFFFFF:FFF:F:FF,FF,FFFFFFFFFFFFFFFFF
@A00920:152:HGHKKDRXX:2:2101:8522:26522 2:N:0:AGGAGTGG+AAGGAGTA
GGACTACACGGGTATCTAATCCTGTTTGCTCCCCACGCTGTCGCGCCTCAGCGTCAGCAACGGCCCAGCAGACCGCCTTCGCCACTGGTGTTCTTCCCGATCTCTACGCATTCCACCGCTACACCGGGAATTCCATCTGCCTCTACCGTGCTCCAGCCCGACAGGTTAGAAGGCAGCCTTGCGGTTGAGCCGCAAGATTTCACCCCCTCCTTATCGGGCCGCCTACGCGCCCTTTACGCCCAGTGATTCC
+
FFFFF:FFFFFFF:FFFFFFFFFFFFFFFFFFFFFFFFFFFFFFFFFFFFFFFFFFFFFFFFFFFFFFFFFFFFFFFFFFFFFFFFFFFFFFFFFFFFFFFFFFFFFFFFFFFFFFFFFFFFFFFFFFFFFFFFFFFFFFFFFFFFFFFFFFFFFFFFFFFFFF,FFFFFFFFFFFFFFFFFFFFFFFFFFFFF:FFFFFFFFFFFFF,F:FFFFFFFFFFFFFFFFFFFFFFFFFFFFFFF:FFFFFFF
@A00920:152:HGHKKDRXX:2:2101:32732:26835 2:N:0:AGGAGTGG+AAGGAGTA
GGACTACCGGGGTATCTAATCCTGTTTGCTCCCCACGCTTTCGCGCCTCAGCGTCGGATCCGGCCCAGCGGGCCGCCTTCGCCACCGGTGTTCTTCCCGATATCTACGCATTCCACCGCTACACCGGGAATTCCACCAGCCCCTACCGGTCCCAAGGTCGAAAGTCTCGGAAGCCATACCGGGGTTGAGCCCCGGCCTTTCACTCCCGACTTTTCGTCCCGCCTGCGCGCGCTTTACGCCCAGTGATTCC
+
,,FF,F:FFFFFFFF:FFFFFFFFFFFF:FFF:FFFFFF:FFFF:FFFFF,FFFF,F:F:F,FFFFFFF,FF,FFFFFF:FFFFFFF:FFFF:FFFFFFFFF:,FFFFFF::FFFFFFFFFFFFFFFF:FF:FFF,F,F,,F:FFF,FFFF:F,,FFFFFF,F:::FF,FF,,FFFF,FFFFFFFFF,FF:FFF:F:FF:F,FF,FFFFF:,FFFFFFFFF,F:FFF::FF:FFF,FFF,FFF:FF,F,F
@A00920:152:HGHKKDRXX:2:2101:30427:27007 2:N:0:AGGAGTGG+AAGGAGTA
GGACTACTGGGGTATCTAATCCTGTTTGCTCCCCACGCTTTCGCGTCTCAGCGTCAGTCACTGTCCAGAAGGCCGCCTTCGCCACCGGTGTTCCGCTTGATATCTACGAATTTCACCTCTACACCAAGCATTCCACCTTCCTCTCCAGGACTCTAGCCCTGCAGTTTCGAGTGCACTTCCATGGTTGAGCCATGGGATTTCACACCCGACTTGCAGGGCCGCCTACACGCGCTTTACGCCCAGTAATTCC
+
FFFFFFFFFFFFFFFFFFFFFFFFFFFFFFFFFFFFFFFFFFFFFFFFFFFFFFFFFFFFFFFFFF:FFFFFFFFFFFFFFFFFFFFFFF:FFFFFFFFFFFFFFF:FFFFFFFFFFFFF:FFFFFFFFFFFFFFFFFFFFFFFFFFFFFFFFFF:FFFFFFFFFFFFFFFFFFFF:FFFFFFFFFFFFFFFFFFFFFFFF,F:FFFFFFFFFFFFFFF:FFFFF:FFFFFFFFF:FF:FFFFFFF:FFF
@A00920:152:HGHKKDRXX:2:2101:10339:27070 2:N:0:AGGAGTGG+AAGGAGTA
GGACTACTAGGGTTTCTAATCCTGTTTGCTCCCCACGCTTTCGTGCCTCAGCGTCAGTAGTGGTCCAGTAAGCCGTCTACACCACAGGTGTTCCTCCTGATATCTACGCATTTCACCGCTACACCAGGAATTCCGCCTACCTCTCCCACACTCCAGCCTCCCAGTCTTCGGCGCACCCTCCCAGTTGAGCCGGGAGATTTCACACCAAACTTAGAAAACCGCCTACGCACGCTTTACGCCCAGTAACTCC
+
FFF,F::FFFFFFFFFFFFFFFFF::FFFFFFFFFFFFFFFFFFFFFFFF:FFFFFFFFFFFFFFFFFFFFF,FFFF:FFFFFFFFFFF:FF:FFFFF::FFFFFFF:FFFFF:FF:FFFFFFFFFF:FFF,FFFFFFFFFFFFFFFFFFFFFFFFFFFFFFFFFFFFFFFFFFFF:FFFFFF:FF,FFFFFFFF:F:FF:FF,FFFFF:F,F,FFFFF:F::::FFFFFF:F:FFFF:FFFFFFFF,:F
@A00920:152:HGHKKDRXX:2:2101:9815:27759 2:N:0:AGGAGTGG+AAGGAGTA
GGACTACCCGGGTTTCTAATCCTGTTCGCTCCCCATGCTTTCGCTCCTCAGCGTCAGTTACGGCCCAGAGATCTGCCTTCGCCATCGGTGTTCCTCCTGATATCTGCGCATTCCACCGCTACACCAGGAATTCCAATCTCCCCTACCGCACTCTAGTCTGCCCGTACCCACTGCAGGCTGGAGGTTGAGCCTCCAGTTTTCACAGCAGACGCGACAAACCGCCTACGAGCTCTTTACGCCCAATAATTCC
+
FFFFF:F:FFFFF:FFFFFFFF:FFF:FFFFFFFFFFFFFFFFFF:FFFFFFFFFFFF,FFFFFFF:FFFFFFFFFFFFFFFFFFFFFFFFFFFFFFFFFFFFFFFFFFFFF:FFFFFFFFFFFFFFFFFFFFFFFFFFFF:FFFFFFFF:FFFFF:FFF,F,FFF,FFFF,FFF,F,:F,FFFFFFFFFFF,FF:FFFFFFF::FFFFFF,FFFFF:FFFFFFFF:FFFFFFFFFFFFFF:FF,F:FFF
@A00920:152:HGHKKDRXX:2:2101:21694:28479 2:N:0:AGGAGTGG+AAGGAGTA
GGACTACAGGGGTTTCTAATCCTGTTCGCTCCCCACGCTTTCGCTCCTCAGTGTCAGTTCCAGCCCAGAGCACCGCCTTCGCCACTGGTGTTCCTCCTGATATCTGCGCATTTCACCGCTACACCAGGAATTCCATGCTCCCCTACTGGACTCTAGTCACAGCAGTATCGGGTGGCGTCTCCAGGTTGAGCCTGGAGGTTTCACACCCGACTTACTGAACCACCTACGAGCTCTTTACGCCCAATAAATC
+
:FFFFFFFFFFFFFFFFFFFFFFFFFFFFFFFFFFFFFFFFFFFFFFFFFFFFFFFF:FFFFFFFFFFFF,FFFFFFFFFFFFFF:FFF:FFFFFFF:FFFFFFFFFFFFFFFFFFFFFFFFFFFFFFFFFFF:FFFFFFFFFFFF,FFFFFFFFFFFFFFF:FF,:FFFF,F::FFFF:FFFF:FF,FFF,FFFFFFFFFF:FFF:FFFFFFF,FF:FF,:FF:FFFFFFFFFFF:FFF::FFFFFF,F
@A00920:152:HGHKKDRXX:2:2101:19334:28620 2:N:0:AGGAGTGG+AAGGAGTA
GGACTACACGGGTATCTAATCCCGTTCGCTCCCCATGCTTTCGCATCTCAGCGTCAGGTCAGGCCCAGCGTGTCGCCTTCGCCACTGGTGTTCCTCCGGATCTCTACGCATTTCACCACTACACCCGGAATTCCACACGCCTCTACCTACCTCTAGTCGCGCAGTTCGATTGCGTCCTCGCCCGGTTGAGCCGGGCGCTTTCACGCCTCACTTGCACGACCGCCTACACGCGCTTTACACCCAGTAAATC
+
FFFFFFFFFFFFFFFFFFFFFFFFFFFFFFFFFFFFFFF,FFFFFFFFFFFFFFFFFFFFFFFFFFFFFFFFFFFFFFFFFFFFFFFFFFFFFFFFFFFFFFFFFFFFFFF:FF:FFFFFFF,FFFFF,FFFFFFF,FFFFFFFFFFFFF,,FFFFFFFFFFFFFFFFF:FFFFFFFFFFFFFFFFFFFF:FFFFFFFFFFFFFFF:FFFFFFFFFFFF:::FF,FFF:FFFFF,FFFFF:F,FF:FFFF
@A00920:152:HGHKKDRXX:2:2101:29234:29011 2:N:0:AGGAGTGG+AAGGAGTA
GGACTACTAGGGTTTCTAATCCTGTTTGCTCCCCACGCTGTCGCGCCTCAGCGTCAGCAACGGCCCAGCAGACCGCCTTCGCCACTGGTGTTCTTCCCGATCTCTACGCATTCCACCGCTACACCGGGAATTCCATCTGCCTCTACCGTGCTCCAGCCTGACAGTTCAGAAGGCAGCCCTGTGGTTGAGCCACAGGATTTCACCCCCTGCTTATCAGGCCGCCTACGCGCCCTTTACGCCCAGTGATTCC
+
FFFFFFFFFFFFFFFFFFFFFFFFFFFFFFFFFFFFFFFFFFFFFFFFFFFFFFFFFFF:FFFFFFFFFFFFFFFFFFFFFFFFFFFFFFFFFFFFFFFFFFFFF:FFFFFFFFFFFFFFFFFFFFFFFFFFFFFFFFFFFFFFFFFFFFFFFFFFFFFFFFFFFFFFFFFFFFFFFFFFF:FFFFFFFFFFFFFFFFFFFFFFFFFFF:FFFFFFFFFFFFFFFFFFFFFFF:FFF:FFFFFFFFFFFF
@A00920:152:HGHKKDRXX:2:2101:16269:29136 2:N:0:AGGAGTGG+AAGGAGTA
GGACTACTGGGGTTTCTAATCCTGTTTGCTCCCCACGCTTTCGCACCTCAGCGTCAGTATCGAGCCAGTGAGCCGCCTTCGCCACTGGTGTTCCTCCGAATATCTACGAATTTCACCTCTACACTCGGAATTCCACTCACCTCTCTCGAACTCCAGACATCCAGTATCGAAGGCAGTTCCGGGGTTGAGCCCCGGGATTTCACCCCCGACTTGAATATCCGCCTACGCGCGCTTTACGCCCAGTAATTCC
+
FFFFFFFFFFFFFFFFFFFFFFFFF:FFFFFFFFFFFFFFFFFFFFFFFFFFFFFFF,FFFFFFF:,FFFFFFFFFFFFFFFFFFFFFFFFFF:FFFFFFFFFFFFFFFFFFFFFFF:FFFFFFFFFFFFFFFFFFFFFFFF:FFFFFFFFFFFFFFFFFFF,FFFFFFFFFFFF:FFFFFFFFFFFFFFFFFF:FFFFF:FFFFFFFFF,FFFFF,FFFFFFFFFFF:FFFFFFFFFFFFFF,:FFFFF
@A00920:152:HGHKKDRXX:2:2101:16161:29606 2:N:0:AGGAGTGG+AAGGAGTA
GGACTACTAGGGTTTCTAATCCCGTTCGCTCCCCATGCTTTCGCCTCTCAGCGTCAGGTCAGGCCCAGCGTGTCGCCTTCGCCACTGGTGTTCCTCCGGATCTCTACGCATTTCACCACTACACCCGGAATTCCACACGCCTCTACCTGCCTCTAGCCCCGCAGTTCGGTCACGTCCTCGCCCGGTTGAGCCGGGCGCTTTCACGCGCCACTTGCAGGACCGCCTACACGCGCTTTACACCCAGTAAATC
+
FFFFFFFFFFFFFFFFFFFFFFFFFFFFFFFFFFFFFFFFFFFFF:FFFFFFFFFFFFFFFFFFFFFFFFFFFFFFFFFFFFFFFFFFFFFFFFFFFFFFFFFFFFFFFFFFFF:FFFFFFFFFFFFFFFFFFFFFFFFFFFFFFFFFFFF:FFFFFFFFFFFFFFFF:FFFFFFFF,FFFFFFF:FFFFF,FFFFFFF,FF:FFFFFFFFFFFFFFF:FFFFFFFFFFFFFFF:F,F:F:FF,FFFFFF
@A00920:152:HGHKKDRXX:2:2101:24542:29810 2:N:0:AGGAGTGG+AAGGAGTA
GGACTACTGGGGTATCTAATCCTGTTTGCTCCCCACGCTTTCGTGCCTCAGCGTCAGTGACTGTCCAGCAGGCCGTCTACACCGCGGGTGTTCCTCCTGATATCTACGCATTTCACCGCTACACCAGGAATTCCGCCTGCCTCTCCAGTACTCTAGCGACCCAGTTTCCGGCGCACCCTCCCAGTTAAGCCGGGAGATTTCACACCAGACTTGGGCCACCGCCTACGCACGCTTTACGCCCAGTAACTCC
+
FFFFFFFFFFFF:F:FFFFFFFFFFFFFFFFFFFFFFFFFFFFFFFF:FFFFFFFFFFFFFFFFFFFFFFFFFFFFFFFFFFFFFFFFFFF:FFFFFFFFFFFFFFFFFFFFFFFFFFFFF:FFFFFFFFFFFFFFFFFFFFFFFFFFF,FFFFFFFFFFFFFFFFFFFFFFFFFFFFFFFFFFF:,FFFFFFFF:F,F:F:FF:FFFF:F:FF:FFFFFFFFFFFFF:FFFFFFFFFFFF,F,FFFFFF
@A00920:152:HGHKKDRXX:2:2101:6298:30091 2:N:0:AGGAGTGG+AAGGAGTA
GGACTACCGGGGTTTCTAATCCTGTTTGCTCCCCACGCTTTCGCACCTCAGCGTCAGTATTAAGCCAGGAGGCCGCCTTCGCCACCGGTATTCCTCCACATATCTACGCATTTCACCGCTACACGTGGAATTCTACCTCCCTCTCTCATACTCTAGCCGATCAGTATCGGATGCAGTTCCCAGGTTGAGCCCGGGGCTTTCACACCCGACTTAATCAGCCGCCTACGCGCGCTTTACGCCCAGTAATTCC
+
FFFFFFFFFFFFFFFFFFFFFFFFF:FFFFFFFFFFFFFFFFFFFFFFFFFFFFFFFFFFFFFFFFFFFFFFFFFFFF:FFFF:FFFFFFFFFFFFFFFFFFFFFFFFFFFFFFFFFFFFFFFFFFFFFFFFFFFFFFFFFFFFF:FFFFFFFFFFFFFFFFFFF:FFFFFFFF:FFFFFFFFFFFFFFFFFFFFFFFFFFFFFFFFFFFFF:FFFFFFFFFFFFFFF,FFFFFFFFFFFFFFFFFFFFF
@A00920:152:HGHKKDRXX:2:2101:5339:30311 2:N:0:AGGAGTGG+AAGGAGTA
GGACTACTAGGGTATCTAATCCCGTTCGCTCCCCATGCTGTCGCGTCTCAGCGTCAGGTGTGACCCAGCGGGTCGCCTTCGCCACTGGTGTTCCTCCGGATCTCTACGCATTTCACCACTACACCCGGAATTCCACCCGCCTCTATCACCCTCTAGCTGTCCAGTTTCCGACGACCTCTCCCGGTTTAGCCAGGAGCTTTCACGCCGAACTTAAACTGCCGCCTGCACGCCCTTTACGCCCAGTAACTCC
+
FFFFFFFFFFFFFFFFFFFFFFFFFFFFFFFFFFFFFFFFFFFFFFFFFFFFFFFFFFFFFFFFFFFFFFFFFFFFFFFFFFFFFFFFFFFFFFFFFFFFFFFFFFFFFFFFFFFFFFFFFFFFFFFFFFFFFFFF:FFFFFFFFFFFFFFFFFFFFFFFFFFFFFFFFFFFFFFFFFFFFFFF:,FFFFFFFFFFFFFFFFFFFFFFFFFFFF:FFFFFFFFFFF:FFFFFFFF:FFFFFFFF:FFFFF
@A00920:152:HGHKKDRXX:2:2101:23900:30577 2:N:0:AGGAGTGG+AAGGAGTA
GGACTACAGGGGTATCTAATCCCGTTCGCTCCCCTAGCTTTCGTGTTTGAGCGTCAGGTACAGTCCAGGTGGCCGCTTTCGCCACTGGTGTTCCTCCGGATATCTACGCATTTCACCACTACACCCGGAATTCCACGCCCCTCTGCTGCCCTCTAGCTGCCCAGTGTCGAACGGCCTCTCCCGGTTGAGCCGGGAGCTTTCACGTCCGACTTGAACAGCCGCCTGCCCGCGCTTTACGCCCAGTAAATCC
+
FFFFFFFFFFFFFFFFFFFFFF:FFFFFFFF:FFFFFFFFFFFFFFFFFFFFFFFFFFFFFFFFFFFFFFFFFFFFF,FFFFFFFFFFFFFFFFFFFFFFFFFFFFFFFF:F,FFFFF:FFFFFFFFFFFFFFF:FFFFFFFFFFFFFFFFFFFFFFFFFFFFFF,FFFFFFFFFFFFFFFFFFF,FFFFFFFFF:FF:FFFFFFF:FFFFFFFFFFFFFFFFFF,FFFFFFFFFFFFFFFFFFFF:FFF
@A00920:152:HGHKKDRXX:2:2101:18240:30702 2:N:0:AGGAGTGG+AAGGAGTA
GGACTACTAGGGTATCTAATCCTGTTCGCTCCCCACGCTTTCGCACCTCAGCGTCAGATCAGGCCCAGCCAGCCGCCTTCGCCTCCGGTGTTCTTCCGGATCTCTACGCATTTCACCACTACACCCGGAATTCCACACGCCTCTACCTGCCTCTAGCCCCGCAGTACGGTCACGTCCTCGCCCGGTTGAGCCGGGCGCTTTCACGCGCCACTTGCAGGACCGCCTACACGCGCTTTACACCCAGTAAATC
+
FFFFFFFFFFFFFFFFFFFFFFF:FFFFFFFFFFFFFFFFFFFFFFFFFFFFFFFFF:,:FFFFFFFFF::::FFFFFFFFFFFF:FFF:FFFFFF:FFFFFFFFFF,FFFFFFFFFFF:FFFFFFFFFFFFF:F,FFFFFFFFFF,FFFFFFFF,F:FFFFFFF,FFFFFFF,,FF:FFFFFFF,F:FFFF,FFF,FF,FF:F,FF:FFFFFFF:F:FFFFFF::FFF,FF:F:FFFFFF:FFFFFF::
@A00920:152:HGHKKDRXX:2:2101:31222:32111 2:N:0:AGGAGTGG+AAGGAGTA
GGACTACAAGGGTTTCTAATCCTGTTTGCTCCCCACGCTTTCGTGCATGAGCGTCAGTGCAGGCCCAGGGGATTGCCTTCGCCATCGGTGTTCCTCCGCATATCTACGCATTTCACTGCTACACGCGGAATTCCATCCCCCTCTACCACACTCCAGTCAGGCAGTATCGAATGCAATTCCCAGGTTAAGCCCAGGGCTTTCACATCCGACTTACCAAACCGCCTACGCGCGCTTTACGCCCAGTAATTCC
+
,F:FFFFFFFFFFFFFFFFFFFFFFFFFFFFFFFFFFFFFFFFFFFFFFFFFFFFFFFFFFFFFFFFFF:FFFFFFFFFFFFFFFFFFFFFFFFFFFFF,FFFFFFFFFFFFFFFFFFFFFFFFFFFFFFFFFFFFFFFFFFFFFFFFFFFFFFFFFFFFFFFFF:FFFFFFFFFFFF:FFFFFFFFF:FFFFF,FFFFFF:FFFFFFFF:FFFFFFFF,::FF:FFFFFFFFFFFFFFFFFF:FFFFFF
@A00920:152:HGHKKDRXX:2:2101:18032:32283 2:N:0:AGGAGTGG+AAGGAGTA
GGACTACAGGGGTTTCTAATCCCGTTCGCTCCCCACGCTTTCGTGCCTCAGCGTCAGTTCGGACCCAGGGCGCCGTTTGCACCACTGGTGTTCCTCCGGATCTCTACACATTTCACCGCTACACCCGGAATTCCGCACCCCTCTATCCGCCTCTAGACTCGCAGTCTGTATCGTCCTCCCCCAGTTTAGCCTCAGGATTTCACGACCCACTTACCAATCCGCCTGCGCCCGCTTTACACCCAGTGATTCC
+
FFFF:FFF,F:FFFFFFFFFFFFFFFFFFFFF:FFFFFFFFFF,FFFFFFFFFFFFFFFFFFFFFFFF:F,:FFF:FF:F,FFFFFFFFFFFFFF:F:,FFFFFFFFFFFF,FFFFFFFF:FFF:FFFFFFFFF:F:F,FFFFFF,FFFFFFFFFFF,F,FFFFF,F::::FF:FFFFFF:,FFFFFFFFF,,FFF,FFFF:F,FF:FFFFFFF,FFFFFFFFF,FF,:FFFFFFFFFF::FF:F:FF:F
@A00920:152:HGHKKDRXX:2:2101:1325:33129 2:N:0:AGGAGTGG+AAGGAGTA
GGACTACAGGGGTTTCTAATCCTGTTTGCTCCCCAAGCTTTCGTGCCTCAGTGTCAGTGCTGGTCCAGAGAGCCGCCTTCGCAACTGATGTTCCTCCCGATCTCTACGCATTTCACTGCTACACCGGGAATTCCACTCTCCTCTACCGCACTCTAGCGAGCCAGTATCCATCGCCATTCCCAGGTTGAGCCCGGGGCTTTCACGACAGACTTAACTCACCACCTACGCACGCTTTACGCCCAGTAATTCC
+
FF:FF:FFFFFFFFFFFFFFFFFFFFFFFFFFFFF:FFFFFFFFFFFFFFFFFFFFFFFFFFFFFFFFFFFFFFFFFFFFFFFFFFFFFFFFF:FFFFFFFFFFFFFFFFFFFFFFFFFFFFFFFFFF:FFFFFFFFFFFFFFFFFFFFFFFFFFFFFFFFFFFFFFFF:FFF:FFFFFFFFFFFFFFFFFFFFFFFFFFFFFFFFFFFFFFFFFFFFFFFFFFFFFFFFFFF,FFFFFFFFFFFFFFFF
@A00920:152:HGHKKDRXX:2:2101:17300:34554 2:N:0:AGGAGTGG+AAGGAGTA
GGACTACTAGGGTATCTAATCCCGTTTGCTCCCCACGCTTTCGCACCTCAGCGTCAATACCTGTCCAGCGAGTCGCCTTCGCCACTGGTGTTCTTCCGAATATCTACGAATTTCACCTCTACACTCGGAATTCCACTCGCCTCTCCAGGATTCTAGCAATCTAGTTTCAAAGGCAGTTCCGGGGTTGAGCCCCGGGCTTTCACCACTGACTTGAATCGCCGCCTACTTGCGCTTTACGCCCAGTAATTCC
+
::FF:FFFF:::FFFFFFFFFF:FF:FFFFFFFFFFFFFFFFFFFFFFF:FF:FFFFFFFFFFF:FFFFFFFFF,F:F,FF,FFFFF:FFFFFFFFFFFFFFFFFFFFFFF:FFFFFFFFFF,FF:FFFFF:FFFFFFFFFFFFFFFFFFFFFFF:FF:FFFFFFFFFFF::F::F,:,:,,FFF:FFF,F:FFFF,,:,:FF,,F,,F:F,::F:FFF::,FF:F,:,FFFFF,FF:,:F::,F,F:FF
@A00920:152:HGHKKDRXX:2:2101:8287:35070 2:N:0:AGGAGTGG+AAGGAGTA
GGACTACTAGGGTTTCTAATCCCGTTCGCTCCCCATGCTTTCGCCTCTCAGCGTCAGGTCAGGCCCAGCGTGTCGCCTTCGCCACTGGTGTTCCTCCGGATCTCTACGCAGTTCACCACTACACCCGGAATTCCACACGCCTCTACCTGCCTCTAGCCCCGCAGTTCGGTCACGTCCTCGCCCGGGTGAGCCGGGCGCTGTCACGCGCCACTTGCAGGACCGCCTCCACGCGCTTTACACCCAGTAATTC
+
FFFFFFFFFFFFFFFFFFFFF:FFFFFF:FFFFFFFFFFFFFFFFFFFFFFFFFFFFFFFFFFF:FFFF:FFFFFFFFFFF:FF:FFFFFFFFFF:FFF,FFFFFFFFFF,FFF:FFF::FFFFFFFFF:FFFFFFF:FFFFFFF,FFFFFFF::FFFFFFF:FF,FFFFFFFF,F:FFF:FFFF,FF,,FFFFFF:FFFFFFFF:FFFFF,FFFFFF,F,FFF,,:FFFFFF,FF,F:,FF,:,:F,FF
@A00920:152:HGHKKDRXX:2:2101:28546:35556 2:N:0:AGGAGTGG+AAGGAGTA
GGACTACAGGGGTTTCTAATCCTGTTTGCTCCCCACGCTTTCGTGCCTCAGTGTCAGTGCTGGTCCAGGTGGCCGCCTTCGCCACAGATGTTCCTCCCGATCTCTACGCATTTCACTGCTACACCGGGAATTCCACCACCCTCTACCGCACTCTAGTCCGCCAGTATCCACCGCAATTCCCAGGTTGAGCCCGGGGCTTTCACGGCAGACTTAACGAACCACCTACGCACGCTTTACGCCCAGTAATTCC
+
FFFFFFFFFFFFFFFFFFFFFFFFFFFFFFFFFFFFFFFFFFFFFFFFFFFFFFFFFFFFFFFFFFFFFFFFFFFFFFFFFFFFFFFFFFFFFFFFFFFFFFFFFFFFFFFFFFF:FFFF:FFFFFFFF,FF:FFFFFFFFFFFFFFFF::FFFFFFFFFF:FFFFFFFFFFFFFFFFFFFFFFFFFFFFFFFFFFFFFFFFFFFF:FF:FFFFFFFFFFFFFFFFFFFFFF:FF:FFF::FF:F,:F,F
@A00920:152:HGHKKDRXX:2:2101:27923:36135 2:N:0:AGGAGTGG+AAGGAGTA
GGACTACTCGGGTTTCTAATCCTGTTTGCTCCCCACGCTGTCGCGCCTCAGTGTCAGCAACTGCCCAGCAGGCCGCCTTCGCCACTGGTGTTCTTTCGGATATCTACGCATTCCACCGCTACACCCGAAATTCCACCTGCCTCTACAGTGCTCAAGCTCAGCAGTTCGCACGGCCGATCCGGGGGTGAGCCCCGGACTTTCACCACACGCTTACCACGCCACCTACGCGCCCTTTACGCCCAGTGATTCC
+
FFFFFFFFFFFFFFFFFFFFFF,FFF:FFFFFFFFFFFF,FFFFF,FFFFF,FFFFF:F,FFFFFFFFFF:FFFFFFFFFFFFFFFFFFFFFFFFFFFFFFFFFFFFFFFFF:FFFFFFFFFFFF,FFFFFFFF,F,FFFFFFF,FFF,FFFFFFFFFF,FF,F,:F,FFFFF:F,FFF,FF:F,F:,,:F:F:,F:,FF,:FFFF,F:F,,,,F,,,FFFFF,:F::,FF:,FFFFFFFF,,,FFFFFF
@A00920:152:HGHKKDRXX:2:2101:29441:36886 2:N:0:AGGAGTGG+AAGGAGTA
GGACTACCGGGGTATCTAATCCCGTTCGCTACCCTGGCTTTCGCGGCTCAGCGTCAGGTGCAGCCCAGGGCGCCGCCTTCGCCTCTGGTGTTCCTCCGGATCTCTACGCATTTCACCACTCCACCCGGAATTCCACGCCCCTCTGCTGCCCTCTAGCTGCCCAGTTTCGAACGGCCTCTCCCGGTTGAGCCGGGAGCTTTCACGTCCGACTTGAACAGCCGCCTGCCCGCGCTTTACGCCCAGTACATCC
+
FFFFFFFFFFFFF:FFFFFFFFFFF:FFFFFFFFFFFFFFFFFFFFFFFFFFFFFF:FFFFFFFFF:FFFFFFFFFFFFFFFFFFFFFFFFFFFFFF:FFFFFFFFFFFFF:FFFFFFFFFFFFFFFF:F:FFFFFFFF:F,FFFFFFFFFFFFFF:F:FFFFF,FFFFFFFFF:FFFFFF:FF::FFF:F:FFFFFFF:FFFFF:FF:F,,F,FF:FF,:FFF:FFFF:FFF,F::F,FF,F:,FFFFF
@A00920:152:HGHKKDRXX:2:2102:20428:1673 2:N:0:AGGAGTGG+AAGGAGTA
GGACTACCAGGGTATCTAATCCCGTTTGCTCCCCTGGCTTTCGTTCCTCAGTGTCAGTTACAGTCCAGAATGCCGCCTTCGCCACCGGTGTTCCTCCAGATATCTACGCATTTCACCGCTACACCTGGAATTCCGCATTCCTCTCCTGCACTCAAGCCAACCAGTATCAGAAGCAGTTCCACAGTTAAGCTGAGGGATTTCACATCTGACTTAGATGGCCACCTACGAACCCTTTACGCCCAGTAATTCC
+
FFFFFFFFFFFFF:FFFFFFFFFFF,FFFFFFFF:FFFFFFFF,FFFFFFF:FFFFFFFFFFFFFFFFFFFFFFFFFFFFFFFFFFFF:FFFFFFFFFFFF,,:FFF,FFFF:FFFFFFFFFFFFFFFFF,FFF:FF:FFFFFFFFFFFFFFFFFF:F::FF:FF,FF:FFFFFFFFFFF,F:FFFF,FFFFFFFFF:FFFFFF,F,,FFFFF:,F,:FF:FFFFFFF:FFFFFFFFFFFF,FF,:FFFF
@A00920:152:HGHKKDRXX:2:2102:27471:2033 2:N:0:AGGAGTGG+AAGGAGTA
GGACTACCGGGGTTTCTAATCCTGTTTGCTCCCCACGCTTTCGTGCCTCAGTGTCAGTACTGGTCCAGGTGGCCTCCTTCGCCACGGATGTTCCTCCCGATCTCTACGCATGTCACTGCTACACCGGGAATTCCGCCACCCTCTACCGTACTCGAGCACGCCAGTATCCAATGCCATTCCCAGGTTGAGCCCAGGGCTTTCACATCGGACTTAACGCACCACCTACGCACGCTTTACGCCCAGTAATTCC
+
FFFF::FFFFF:FF::,FF:FFFFFFFFFFFFFFFFFF:FFF:FFF:FFFFFFF:FFFFFF,F::,F,FFFF:F,FF::FFFFFFFFF:FFF:FF:FFFFFFF:FF:FF,F,FFFF:FFF::FFFFFF,FFFF,FFFFFFFFFFF,F,F:FFFF:FFFF:FFFFFFFFFFF::,FFF,,,,FF:,FFFFF:FFF,:,,F,:FFFFFFF:F,FFFFF:F::FFFFFF:F:,,FFF:FF,,F,:F,FFFFF,
@A00920:152:HGHKKDRXX:2:2102:20555:2394 2:N:0:AGGAGTGG+AAGGAGTA
GGACTACAGGGGTTTCTAATCCCGTTCGCTCCCCATGCTTTCGCCTCTCAGCGTCAGGCCAGGCCCAGCGTGTCGCCTTCGCCACTGGTGTTCCTCCGGATCTCTACGCATTTCACCACTACACCCGGAATTCCACACGCCTCTACCTGCCTCTAGCCCTGCAGTTCGCCCACGTCCTCGCCCGGTTGAGCCGGGCGCTTTCACGCACCACTTGCAGGACCGCCTACACGCGCTTTACACCCAGTAAATC
+
FFFFFFFFFFFFFFFFFFF:FFFFFFFFFFFFFFFFFFFFFFFFFFFFFFFFFFFFFFFFFFFFFFFFFFFFFFFFFFFFFFFFFFFFFFFFFFFFFF:FFFFFFFFFFF,FFFFFFFFFFFFFFFFFFFFFFFFFFFFFFFFFFFFF:FFFF:FFFFFFFF,FFFFFFFF:FFFFFFFFFFFF,,,FFFFFFFFFFFF,FF:FFFFFFFFFFFFFFFFFFFFF:FFFFFFFFFFFFFFFFF:F:F,FFF
@A00920:152:HGHKKDRXX:2:2102:17137:2487 2:N:0:AGGAGTGG+AAGGAGTA
GGACTACCGGGGTTTCTAATCCTGTTCGCTCCCCGTGCTGTCGCGTCTCAGCGTCTGATGTCGTCCAGAATGCCGCCTTCGCCTCTGGTGTTCCTCCGGATCTCTACGCATTTCACCACTACACCCGGAATTCCACATTCCTCTACGACCCACTAGCGCTGCAGTCTCATCCGACCTCTCCCAGTTTAGCCGGGAGCTTTCACGGTTGACTTACAGCACCGCCTACACGCTCTTTACGCCCAGTAATTCC
+
FFFFFFFFFFFF,FFFFFFFF::FFFFFFFFFFFFF:FFFF:FFFFFFFFFFFFFFFFFF:FFFFF:FFFFFFFFFFFFFFFFFFFFFF:FFFFFFFFFFFFFFFFFFFFF:F:FFFFFFF,FFFFFFFFFFF:FFF:FFFFFFF:F:FFFFFFFFF:FFFFF,F:FFFFFFF:FFFF:FFFF:::FF,F:FFFFFFFFFF:FFFFFFF:FFF,F:FFFFF,FF,,FFFFFFFF::FF,FFF,FF,F:F,
@A00920:152:HGHKKDRXX:2:2102:17400:3129 2:N:0:AGGAGTGG+AAGGAGTA
GGACTACTAGGGTTTCTAATCCCGTTCGCTCCCCATGCTTTCGCATCTCAGCGTCAGGTCAGGCCCAGCGTGTCGCCTTCGCCACTGGTGTTCCTCCGGATCTCTACGCATTTCACCACTACACCCGGAATTCCACACGCCTCTACCTACCTCTAGTCGCGCAGTTCGATTGCGTCCTCGCCCGGTTGAGCCGGGCGCTTTCACGCCTCACTTGCACGACCGCCTACACGCGCTTTACACCCAGTAAATC
+
FF:FFFFFFFFFFFFFFFFFFFFFFFFFFFFFFFFFFFFFFFFFFFFFFFFFFFFFFFFFFFFFFFFFFFFFFFFFFFFFFFFFFFFFFFFFFFFFFFFFFFFFFFFFFFFFFF:FFFFFFFFFFFFF:FFFFFFFFFFFFFFFFFFFFFFFFFFFFFFFFFFFFFFFFFFFFFFFFFFFFFFFFFFFFFFFFFFFFFFFFF:FFFFFFFFFFFFFFFF:FFFFFFFFFFFFFFFFFFFFFF:FFF,FFF
@A00920:152:HGHKKDRXX:2:2102:15863:3505 2:N:0:AGGAGTGG+AAGGAGTA
GGACTACTGGGGTTTCTAATCCCGTTCGCTCCCCATGCTTTCGCATCTCAGCGTCAGGTCAGGCCCAGCGTGTCGCCTTCGCCACTGGTGTTCCTCCGGATCTCTACGCATTTCACCACTACACCCGGAATTCCACACGCCTCTACCTACCTCTAGTCGCGCAGTTCGATTGCGTCCTCGCCCGGTTGAGCCGGGCGCTTTCACGCGCCACTTGCAGGACCGCCTCCACGCGCTTTACACCCCGTAAATC
+
FFFFFFFFFFFFFFFFFFFFFFFF:FFFFFFFFFFFFFFFFFFFFFFFFFFFFFFFFF:FFFFFFFFFFFFF,FFFFFFFFFFFFFFFFFFFFFFFFFFF:FFFF:FFFFFFFF:FFFFFFFF:FFFFF,FFFFFF:FFFFFFF:FFFFFF:FF::FFFFFF,F:FFFFFFF:F:FF,FFFFFFFF,:FFFFFFFFFF,,FF,FFFF:F,:FFFFFFF:F:FFFF,FF:FFFFF,F,FF,FF,F::FFF:
@A00920:152:HGHKKDRXX:2:2102:7374:3865 2:N:0:AGGAGTGG+AAGGAGTA
GGACTACTGGGGTTTCTAATCCTGTTCGCTCCCCACGCTTTCGCGTCTTAGCGTCAGTCGCTGTCCAGGTGGCCGCCTTCGCCACCGGTGTTCTACCCAATATCTACGAATTTCACCTCTACACTGGGCATTCCGCCACCCTCTCCAGGACTCGAGCCCGCCAGTTTCGGCTGCACTTCCATGGTTGAGCCATGTGCTTTCACAGCCGACATAACGGGCCGCCTACACGCGCTTTACGCCCAATAATTCC
+
FFFFFFFFFFFFF:FFFFFFFFFFFFFFFFFFFFFFFFFFFFFFFFF:FFFFFFFFFFF:FFFFFFFFFFFFFFFF,FFFFFFFFFFFFFFFFFFFFF,FFFFFF:FF:,FFFFFFF:F:FF:F,FFFFFFFFF:FFFFFFFFF:F,FFFFFFFFFFFFFF,,FFFFFFF,,FFFFFF,:F,FF::F,FFFFF,,FFFFFFFFFFFFFF:FF:FF:FFFFFF:FFFFFFF,F,FFFFFFFFF:F:,,FFF
@A00920:152:HGHKKDRXX:2:2102:29432:5212 2:N:0:AGGAGTGG+AAGGAGTA
GGACTACTGGGGTATCTAATCCCGTTCGCTCCCCATGCTTTCGCATCTCAGCGTCAGGTCAGGCCCAGCGTGTCGCCTTCGCCACTGGTGTTCTTCCGGATCTCTACGCATTTCACCACTACACCCGGAATTCCACACGCCTCTACCTACCTCTAGTCTCGCAGTTCGATTGCGTCCTCGCCCGGTTGAGCCGGGCGCTTTCACGCCTCACTAGCACGACCGCCTCCACGCGCTTTACACCCAGTAAATC
+
FFFFFFF:FFFF:,FFFF:FFFFFFFFFFFFFFFFFFFFFFFF,FFFFFFF,F:F:FFF,FFFFF,FFFF,F:FFFF,FFFF,,:FFFF:,FF,,,,F:FFFFFF,FFFFFFFFFFFFFFF:F,::,:FFFFFF,FFF:FFFF,F,FFFF,FFFF::F,FF:FF,:F:FFF:FFFFFFFFFFFFFF:FFF::FF:FFFFFFFFF:FF:FFFF,FFFF,FF,FFF:,FF:,:FFF,F:FFF,:FFFF:F,F
@A00920:152:HGHKKDRXX:2:2102:1362:5635 2:N:0:AGGAGTGG+AAGGAGTA
GGACTACTCGGGTTTCTAAGCCTGTTTGCTCCCCACCCTTTCGCTCCTCAGCGTCAGTTACGGCCCAGAGATCTGCCTTCGCCATCGGTGTTCCTCCTGATATCTGCGCATTCCACCGCTACACCCGGAATTCTACCAACCTCTGCTTGTCTCCAGCCAGGCAGTATCCCCTGCAATCCACGGGGTTGAGCCCCGGGCTTTCACAGACAGACTTACCCAGCCGCCTACGAGCGCTTTACGCCCAATAATT
+
FF:FFFFF,FFFFFFFFFFFFFFFFFFFFFFFFFFFFFF,FFFFFFFFFFFFFFFFFFFFFFFFFFFFFFF:F:FFFFFFFFFF,FFFFFFFFFFFFFF,F:FFFFFFF:FF:FFF:F:FFFFF:FFFF,FFFFFFFFFFFFFFFF:FF:FFFF:F:F,F,F,FF:FFFFFFFFF:F:FFFF:FFFF,F::FFFFFFFFFF:FFFFF::FFF,F:F:F:FFFFF,:F:F,F:FF,:F,FFF,::,F,F,:
@A00920:152:HGHKKDRXX:2:2102:5674:6120 2:N:0:AGGAGTGG+AAGGAGTA
GGACTACCAGGGTATCTAATCCTGTTCGCTCCCCACGCTTTCGCTCCTCAGTGTCAGTTCCAGCCCAGAGCGCCGCCTTCGCCACTGGTGTTCCTCCTGATATCTGCGCATTTCACCGCTACACCAGGAATTCCACGCTCCCCTACTGGACTCTAGCCACAGCAGTATCGGGTGGCGTCTCCAGGTTGAGCCTGGAGGTTTCACACCCGACTTACTGAGCCACCTCCGAGCTCTTTACGCCCAATAAATC
+
FFFFFFFFFFFFFFFFFFFFFFFFFFFFFFFFFFFFFFFFFFFF:FFF:FFFFFFFFFFFFFF:FFFFFFFFFFFFFF,FFFFFFFFF:FFFF:FFFFFF:FFFFFFFF,FFFFFFF:FF:FFFFFFFF,FFFFFFFFFFFFFFFFFFF,FFFFFFFF:FFF:FF::FFFFFFFFFFFFFFFFFFFFFFFFFF:FF:FF,FFFFFFFFFFFFF,::,FFFF:F,F,FFFFFFFF,FF:FFFFFFF,F,FF
@A00920:152:HGHKKDRXX:2:2102:28592:6887 2:N:0:AGGAGTGG+AAGGAGTA
GGACTACACGGGTATCTAATCCCTTTCGCTCCCCTGGCCTTCGTGCCTCAGCGTCAGTTAATGTCCAGGAACCCGCCTTCGCCACGAGTGTTCCTCTCGATATCTACGCATTTCACTGCTACACCGAGAATTCCGGTTCCCCCTCCATTACTCTAGTCTCGCAGTATCAAGTGCCGTCCGCGGGTTGAGCCCGCGCCTTTCACACACGACTTACGAAACAGCCTACGCACGCTTTACGCCCAGTGATTCC
+
FFFFFFFF,FFFF:FFFFFFFFFFFFFFFFFFFFFFFFFF:FFFFFFFFFFFFFFFFF,,,:FFFFFFFFFFFFFFF,FFFFFFF::FFFFFFF,FFFFFFFFFFFFFFFFFFFFFFFFFFFFFFF:FFFFFFFFFFFFFFFFFFF:,FFFFF:FFFFFFFF:FFFFFF,FFFFF:FFFFFFFFFFFFFFFFFFFFFFFF:FFF::FF,F,FFFF:FFFFFFFFFFFFFFFFFFF:FFFFFF:F:FFFFF
@A00920:152:HGHKKDRXX:2:2102:13232:7842 2:N:0:AGGAGTGG+AAGGAGTA
GGACTACCGGGGTATCTAATCCTGTTCGCTCCCCACGCTTTCGCTCCTCAGCGTCAGTATCGGCCCAGAGACCCGCCTTCGCCACCGGTGTTCCTCCTGATATCTGCGCATTTCACCGCTACACCAGGAATTCCAGTCTCCCCTACCGAACTCAAGCCTGCCCGTATCCACCGCACGTCCACAGTTAAGCTGTGAATTTTCACGGCAGACGCAACAAGCCGCCTACGAGCTCTTTACGCCCAATAATTCC
+
FFFFFFFFFFFFFFFFFFF,FFFFFFFFFFFFFFFFFFFFFFFFFFFFFFFFFFFFFFFFFFFFFFFFFFFFFFFFFFFFFFFFFFFFFFFFFFFFFFFFFFFFFFFFFFFFFFFFFFFFFFFFFFFFF,FFFFFFFFFFFFFF:FFFFFFFF:FFFFFFFFFFFFFFFFFFFFFFFFFFFFF:FFFFFFF:FFFFFFFFFFFFFFFFFFFFF,FFFFFFFFFFFFFFF::FFFFFFFFFFFFF:FFFFF
@A00920:152:HGHKKDRXX:2:2102:7663:8782 2:N:0:AGGAGTGG+AAGGAGTA
GGACTACAGGGGTATCTAATCCCGTTCGCTACCCTGGCTTTCGCGGCTCAGCGTCAGGTGCAGCCCAGGGCGCCGCCTTCGCCTCTGGTGTTCCTCCGGATCTCTACGCATTTCACCACTCCACCCGGAATTCCACGCCCCTCTGCTGCCCTCTAGCTGTCCAGTTTCGAACGGCCTCTCCCGGTTGAGCCGGGAGCTTTCACGTCCGACTTGAACAGCCGCCTGCCCGCGCTTTACGCCCAGTACATCC
+
FFFFFFFFFFFFF:FFFFFFFFFFFFFFFFFFFFFFFFFFFFFFFFFFFFFFFFFFFFFFFFFFFFFFFFFFFFFFFF,FFFFFFFFF:FFFFFFFFFF::FFFFFFFF,FFFFF,FFFFFFFFFFFFF,FFFFFFFFFFFFFFFFFFFFF:FF,FFFFFFFFFFFFFFFFFFFFFFFFFFFFF::FFFFFFFFFFFF,,FFFFFFFFFFFFFFFFFFFFFFFFFFFFFFFFFFFFFFFFFFFF,,F,FF
@A00920:152:HGHKKDRXX:2:2102:1479:8876 2:N:0:AGGAGTGG+AAGGAGTA
GGACTACACGGGTTTCTAATCCTGTTTGCTCCCCACGCTTTCGCTCTTCAGCGTCAGTATCGGCCCAGAGTGCTGCCTTCGCCGTTGGTGTTCCTCCTGATATCTGCGCATTTCACCGCTACACCAGGAATTCCACACTCCTCTACCGAACTCGAGTCACAGCAGTATCGACTGGCGTCCCAAGGTTGAGCCTTGGATTTTCACAGTCGACTTACTGAACCGCCTAGGAGCCCTTTACGCCCAATAATTC
+
FFFFFF:FFF:F:F:FFFFFFFFFFFFFFFFF:F:FFFFFF:FFF:FFFFFFFFFFFF:F:FFFFFFFFFFFFFFFFFFFFFFFFFFFFFFFFFFFF,FFFFFFFFF:FFFFF:FFF::FFFF:FFFFFFFFFF:FFFFFFFFFFFFF::FF:FFFF::FFF,FFFFFFFF,FFF:FFFFFF:FF:FFFF:FFFFF:F,FFFFFFFFFFF:FFFFFF:FF::FFFFF:FF:FFFFF:F::FFF:F:::F,
@A00920:152:HGHKKDRXX:2:2102:5611:8891 2:N:0:AGGAGTGG+AAGGAGTA
GGACTACAAGGGTATCTAATCCTGTTTGCTCCCCACGCTGTCGCGCCTCAGTGTCAGCAACTGCCCAGCTAACCGCCTTCGCCACCGGTGTTCTTCCGGATCTCTACGCATTCCACCGCTACACCCGGAATTCCATTAGCCTCTACAGTGCTCAAGCCCAACAGTATCAGTGGCCGACTCGACGATAAGCGTCGAGCTTTCACCACTGACTAGTCGCGCCACCTACGCGCCCTTTACGCCCAGTGATTCC
+
:FFF::FFF::F:FFF:F:FFFFFFF,FFFFFFFFF:FFFF:F:FFFFFFFF:FFF:FFF,FFFFFFFFFFFFF::FFFF:F:F,FF:F,,:FFFF,FFF,F,FFFF:FFF,,FF,FFFFFFFFFFF:F:,FFFFF,F,FFFFFF:F:,:F:FFFFFFFFFFFFFFFFF,F:FFFFFFFFFFFF,FF:,FFFFFFFFF:FFFFFFFFFFF:,FFFF:FFFFFF,FFF:F,FF,F,:,,FFF:FFFFFFFF
@A00920:152:HGHKKDRXX:2:2102:27724:9017 2:N:0:AGGAGTGG+AAGGAGTA
GGACTACAGGGGTTTCTAATCCCGTTTGCTCCCCTGGCTTTCGTTCCTCAGTGTCAGTTGCAGTCCAGAACGCCGCCTTCGCCACCGGTGTTCCTCCAGATATCTACGCATTTCACCGCTACACCTGGAATTCCGCGTTCCTCTCCTGCACTCAAGCCAACCAGTATCAGACGCAGTTCCCCAGTTAAGCTGAGGGATTTCACGTCTGACTTAGTTGGCCACCTACGAACCCTTTACGCCCAGTAATTCC
+
FF:FFFFFFFFFFFFFFFFFFFFFFFFFFFFFF:FFFFFFFFF,FF:FFFFFFFFFF,FFFFFFFFFFFFFFFFFFFF:FFFFFFFFFFFFFFFFFFFFFFFFFFFFFFFFFFFFFFFF:FFFFFFFFF,F:FFFFFFFFFF:FFFFFF,F:FFFFFFFFFFFFFFFF:FFFFF,FFFFFFFFFFFF,F,,F:FFFFF::FFFFF:FFFF:FFFFFFF:FFFFFFFFFF,FFFF:FFFF:F,::F,,F:F
@A00920:152:HGHKKDRXX:2:2102:3179:9940 2:N:0:AGGAGTGG+AAGGAGTA
GGACTACCGGGGTTTCTAATCCCGTTCGCTACCCTGGCTTTCGCGGCTCAGCGTCAGGTGCAGCCCAGGGCGCCGCCTTCGCCTCTGGTGTTCCTCCGGATCTCTACGCATTTCACCACTCCACCCGGAATTCCACGCCCCTCTGCTGCCCTCTAGCTGCCCAGTTTCGAACGGCCTCTCCCGGTTGAGCCGGGAGCTTTCACGTCCGACTTGAACAGCCGCCTGCCCGCGCTTTACGCCCAGTAAATCC
+
FFFFFFFFFFFFF:FFFFFFFFFFFFFFFFFFFF::FFFFFFFFFFFFFFFFFFFFFFFFFFFFFFFFFFFFFFFFF,FFFFFFFFFFFFFFF:FF:FF:FFFFFFFFFFFFFFFFFFFF,FFFFFFFFFF:FFF::FFFFFFFFFFFFFF:FFFFFFFFFF:FFFFF:FFFFFFFFFFFFF,FFFFFFFFFFFFFFFFFFFFFF,FFF:FF,FFFFF:FFFFFFFFFFFFFFFFFF:FFFFFFFF,FF:
@A00920:152:HGHKKDRXX:2:2102:23854:10332 2:N:0:AGGAGTGG+AAGGAGTA
GGACTACAAGGGTATCTAATCCTGTTTGCTACCCACGCTTTCGCTCCTCAGCGTCAGTTTCGGCCCAGAGTGGCGCCTTCGCCACCGGTGTTCCTCCTAATATCTGCGCATTTCACCGCTACACTAGGAATTCCCCACTCCCCTACCGAACTCTAGTCACAGCAGTATCGAGTGCACGCTTTGGGTTGAGCCCAAAGTTTTCACATCCGACTTACCGAACCGCCTACGAGCTCTTTACGCCCAATAAATC
+
FFFFFFFFFFFFFFFFFF:FFFFFFFFFFFFFFFFFFFF,FFFFFFFFFFFFFFFFFFFFFFFFFFF:FFFFFFFFFFFFFFF,FFFF,FFFFFFFFFFF::FFFF:FFFFFFFFFFFFFFFFFFFFFF,FFFFF,FFFFFFFF:FFFFFFFF::FFFFFFF:FFFFFFFFFFFF,FFFFFFFFFF,:::F:FFFFFF:F:F:FFFFFFFFFFFF,FF:FFFFFF:FFF:F:FF,FFFF:FFFFF:,,:F
@A00920:152:HGHKKDRXX:2:2102:6506:10817 2:N:0:AGGAGTGG+AAGGAGTA
GGACTACTAGGGTTTCTAATCCCGTTCGCTCCCCGTGCTGTCGCGTCTCAGCGTCAGTTGTCGTCCAGAGTGCCGCCTTCGCCTCTGGTGTTCCTCCTGATATCTACGCATTTCACCGCTACACCAGGAATTCCGCTTACCTCTCCCATACTCCAGCATCCCAGTTTCCGACGCACCCTCCCGGTTGAGCCGGGAGATTTCACACCAGACTTGGAACACCGCCTACGCACTCTTTACGCCCAGTAACTCC
+
FF:FFFFFFFFFF,FFFFFFF:FFFF,FFFFFFFFFFFFFFFFFFFFFFFFFFFFFFFFFFFFFFFFF:FFFFFFFFFFFFFFFFFFFFFFFF,FFF:FFFFFFFFFFFFFFFFFFF::FFFFFF,F:FFFFFFF,FFFFF:::FFFFFFFFFFFFFFF,FFFFF:F,:FFFFFF,FFFFFFFFFFFFFFFFFFFFFFFFFFFFF:FFFFFF:FFFFFFFFFFFF:FFFFFFFFFFFFFFFFFFFF,FFF
@A00920:152:HGHKKDRXX:2:2102:8712:12038 2:N:0:AGGAGTGG+AAGGAGTA
GGACTACAGGGGTATCTAATCCCGTTCGCTCCCCATGCTTTCGCATCTCAGCGTCAGGTCAGGCCCAGCGTGTCGCCTTCGCCACTGGTGTTCCTCCGGATCTCTACGCATTTCACCACTACACCCGGAATTCCACACGCCTCTACCTACCTCTAGTCGCGCAGTTCGATTGCGTCCTCGCCCGGTTGAGCCGGGCGCTTTCACGCCTCACTTGCACGACCGCCTACACGCGCTTTACACCCAGTACATC
+
F:FFFFFFFFFFFFFFFFFFFFFFFFF:FFFFFFFFFFFFFFFFFFFFFFF:FFFFFFFFFFFFFFFFFFFFFFFFFFFFFFFFFFFFFFFFFFFFFFFFFFFFF:FFFFFFFFFF:FFFFFFFF:FFFFFFF,FFFF::FFFFF:FFFFFFFFFFFF:FFFFFFFFFFFFFFFFFFFFFF:FFFF:FFF:FFFFFFF:FFFFF,FFFFFFF:FFFFFFFFFFFF:FFF:FFFFFFFFFFFFFF:,,F:F
@A00920:152:HGHKKDRXX:2:2102:26295:12179 2:N:0:AGGAGTGG+AAGGAGTA
GGACTACTCGGGTTTCTAATCCGGTTTGCTCCCCACACTTTCGCGCCTCAGCGTCACGTGTTGTCCAGCGAGCTGCCTTCGCAATGGGTGTTCCTACCAGTATCTACGCATTCCACCGCTACACTGGTAATTCCACTCGCCTCTCCAACCGTCAAGCCTGCCAGTATCCAACGCAATGCTGGGGTTGAGCCCCAGTCTTTAACATCGGACTTAACAGACCGCCTACGCGCCCTTTACGCCCAGTGATTCC
+
FFFFFFFFFFFFFFFFFFFFFFFFFFFFFFFFFFFFFFFFFFFFFFFFFFFFFFFFFFFFFFFFFFFFFFFFFFFFFFFFFFF:FFFFFFFFFFFFFFFFFFFFFFFFF:FF,FFFFFFF:FFFFFFFFFFFFFFFFFFF:FFFFFFFFFFFFFFFFFFFF:FFFFFFF:FFFFFFFFFFFFFFFFFFFFFFFFF:FFF,F:FFFF::FFFFFFFFFFFFFFFFFFFF:FFF::FF:FFFFFFF:FFFFF
@A00920:152:HGHKKDRXX:2:2102:17436:13150 2:N:0:AGGAGTGG+AAGGAGTA
GGACTACTCGGGTTTCTAATCCCGTTCGCTCCCCATGCTTTCGCCTCTCAGCGTCAGGTCAGGCCCAGCGTGTCGCCTTCGCCTCCGGTGTTCTTCCGGATCTCTACGCATTCCACCGCTACACCCGGAATTCCGCTGGCCTCTACCTGTCTCCAGCCCCCCAGTATCCCCGGCATGCTCGGGGTTGAGCCCCGGCCTTTCACCAAGAGACTTAACGGGCCGCCTACGTGCGCTTTACGCCCAATAATTC
+
FF:FFFF,FFFFF,FF::FFFFFFFFFFFFFFFFFFFF:FFFFFFFFFFFFFFFFFFFFFFFFFFFFFFFFFFFFFFFFFFFFFFFFFFFFFFFFFFFFFFFFFFFFFFFFFFFFFFFFFFFFFFFFFFFFFF:FFFFFFFFFFFFFFFFFFFFFFFFFFFF,FFFFFFFFFFFFFFFFFFFFF:FFFFFFF:FFFFFFFFFFFFFFFFFFFFFFFFFFFFFFF:FFFFFFFF,FFFFFFFFFFF,:,FF
@A00920:152:HGHKKDRXX:2:2102:8703:13620 2:N:0:AGGAGTGG+AAGGAGTA
GGACTACAGGGGTTTCTAATCCCGTTCGCTCCCCACGCCTTCGCGCCTCAGCGTCAGGGTCGGCCCAGCTGGCCGCCTTCGCCACGGGTGTTCCTCCCGATCTCTACGCATTTCACCACTACACCGGGAATTCCACCAGCCCCTACCGCCCTCAAGCCCGCCAGTCCACGACGACCCTCCCCGGTTGAGCCGGGGGCTTTCACGCCAGGCTTGACGGACCGCCTTCGCGCGCTTTACGCCCAGTAACTCC
+
FFFFFFFFFFFFFFFFFFFFFFFFFFFFFFFFFFFFFFFFFFFFFFFFFFFFFFFFF:FFFFFFFFFFFFFFFFFFFFFFFFFFF:FFFFFFFFFFFFF:FFFFFFFFFFFFFFFFFFFFFFFF:FF:F,FFFFFFF:FFF:FF:FFF:FFFFFFF:F:,FFFFFFF:FFFFFFFFFFFFF:FFFFFFFFFFF:FFFF:FFFFFFFF,F,FF:FFFFFFFFFFF,:FFFFFFFF,FFFFFFFFFF:FFFF
@A00920:152:HGHKKDRXX:2:2102:13304:15139 2:N:0:AGGAGTGG+AAGGAGTA
GGACTACTAGGGTATCTAATCCCGTTCGCTCCCCTAGCTTTCGCGCCTCAGCGTCAAGAGTGGGCCAGGTAGTCGCCTTCGCCACTGGTGTTCCTCCCGATATCTACGCATTTCACCACTACACCGGGAATTCCACTACCCTCTCCCACCTTCAAGCCGATCAGTTTCCGATGCAGTTTCCCAGTTGAGCCGGGAGATTTCACATCGGACTTGACCAGCCGCCTGCGCGCTCTTTACGCCCAGTAAATCC
+
FFFFFFFFFFFFFFFFFFFFFFFFF:FFF:FFFFFFFFFFFFFFFFFFFFFFFFFFFFFFFFFFF::FFF,FFFFFFFFFFFFFFFFFFFFFFFFFFFFFFFFFFFFFFFFFFFFFFFFF:FFFFFFFFFFFFFFFFFFFFFFFFFFFFFFFFFFFFFFFFFFFF:FFFFFFFFFFF:FFFFFFFFFF:FFFFFFFFFFFFFFFF:FFFFFFFFFF:FFFFFFFFFFFFFFFF,FFFFFFFFFFF,FFFF
@A00920:152:HGHKKDRXX:2:2102:4598:15499 2:N:0:AGGAGTGG+AAGGAGTA
GGACTACACGGGTTTCTAATCCTGTTTGCTACCCACGCTTTCGCTCCTCAGCGTCAGTTACGGCCCAGAGTGGCGCCTTCGCCACTGGTGTTCCTCCTGATATCTGCGCATTTCACCGCTACACCAGGAATTCCCCACTCCCCTACCGTACTCAAGTCATAGCAGTATCGAGTGGCGTCTCTGGGTTAAGCCCAGAGTTTTCACACCCGACTTACTAAACCGCCTACGAGCTCTTTACGCCCACTAAATC
+
FFFFFFFFFFFFFF:FFFFFFFFFFFFFFFFFFFFFFFFFFFFFFFF:FFFFFFFFFFFFFFFFFFFFFFFFFFFFFFFFFFFFFFFFFFF:FFFFFFFFFFFFFFFFFFF:FFFFFFFFFFFFFFFFF:FFFFFFFFFFFFFFFFFFFFFFFFF:FFFFFFFFFF,FFFFFF:FFFFFFFFFFFFF:FFFFFFFFFFFFFFFFFFFFFFF:FFFF::,FFFFF:FFFFFFFFFFFFF:FF:F,FF:FFF
@A00920:152:HGHKKDRXX:2:2102:16622:15499 2:N:0:AGGAGTGG+AAGGAGTA
GGACTACTAGGGTATCTAATCCTGTTCGCTCCCCACGCTTTCGCTCCTCAGCGTCAGTTCCAGCCCAGAGCGCCGCCTTCGCCGCTGGTGTTCCTCCTGATATCTGCGCATTTCACCGCTACACCAGGAATTCCACGCTCCCCTACTGGACTCTAGTCACGACAGTATCGGGTGGCGTCTCCAGGTTGAGCCTGGAGGTTTCACACCCGACTTATCGAACCGCCTACGAGCTCTTTACGCCCAATGAATC
+
FFFFFFFFFFFFFFFFFFF:FFFFFFFFFFFFFFFFFFFFFFFFFFFFF:FFFFFFFFFFF,FFFFFFFFFFFFFFFFFFFFFFFFFFFFFFFFFFFFF:FFFFFFFFFFFFFFFFFFFFFFFFF:FFFFF:FFFFFFFFFFFF,:FFFFFFFFFFFFFFF:F:FFFFFFFFFFFFFFFFFFFFFF::FFFFFFFFFF::FF:FFFFFFFFF,FFF:F:F,FFFF:FF:F:F:FFFFFFFFFFFFFF,FF
@A00920:152:HGHKKDRXX:2:2102:5258:17206 2:N:0:AGGAGTGG+AAGGAGTA
GGACTACAGGGGTATCTAATCCCGTTCGCTCCCCATGCTTTCGCATCTCAGCGTCAGGTCAGGCCCAGCGTGTCGCCTTCGCCACTGGTGTTCCTCCGGATCTCTACGCATTTCACCACTACACCCGGAATTCCACACGCCTCTACCTACCTCTAGTCGCGCAGTTCGATTGCGTCCTCGCCCGGTTGAGCCGGGCGCTTTCACGCCTCACTTGCACGACCGCCTACACGCGCTTTACACCCAGTAAATC
+
FFFFFFFFFFFFF:FFFFFFFFFFFFFFFFFFFFFFFFFFFFFFFFFFF,FFFFF:FFFFFFFFFFFFFFFFFFFFFFFFFFFFFFFFFFFFFFFFFFFFFFFFFFFFFFF,FFFFFFFFFFFFFF:FFFFFFFFFFFFFFFFFFFFF:FFFFFFFFFFFFF,FFFFFFFFFFFFFFFFFFFFFFFFFFFFFFFFFFFFFFFFFFFFFFF:FFF:FFFFFFFFFFFFF:FFFFF,FFFFFF:FFFF,:FF
@A00920:152:HGHKKDRXX:2:2102:6135:17973 2:N:0:AGGAGTGG+AAGGAGTA
GGACTACTGGGCTTTCTAATCCCGTTTGCTACCCTAGCTTTCGCGCCTCAGCGTCAGTGTCAGCCCAGCAACCCGTCTTCACCTCAGGTGTTCCTCTTGATATCTACGCATTTCACCGCTACACCAAGAATTCCGGTTGCCCCTTCTGCACTCTAGCACATCAGTATCACTTGACCGTTCTAAGTTAAGCTTAGAGATTTCACAAGTGACTTAACACGCCGCCTACGCGCCCTTTACGCCCAGTAAATCC
+
FFFFFFFFFFFFFFFFFFFFFFFFFFFFFFFFFFFFFF:FFFFF:FFFFF:FFF:FF:FFFFFFFFF:FFFFFFFFFFFFF:FFFF:FFFFF:FFFFFFF:FFF,F:::FF:FF:FFFFFFFFFFFFFFF:F:FFFFFFF:FF,FFF:FFFFFF,:FFFFFFF:F:F::FFF:FFFFFFFFFF,F,FF::FFF:F:F,F::F:FFFFFFFFFFFFFFFFFF:FFFFF,F:FFFFFFFFFFFF:F:FF,FF
@A00920:152:HGHKKDRXX:2:2102:11885:19601 2:N:0:AGGAGTGG+AAGGAGTA
GGACTACCGGGGTTTCTAATCCTGTTCGCTCCCCACGCTTTCGCTCCTCAGCGTCAGAACTGGCCCAGCAAGCCGCCTTCGCCACCGGTGTTCCTCCTGATATCTGCGCATTTCACCGCTACACCAGGAATTCCGCTTGCCCCTACCAGCCTCTAGCCTGCCCGTATCCACCGCAGACCCGTAGTTAAGCCACGGGCTTTCACGGCAGACGCAACAAGCCACCTACGAGCTCTTTACGCCCAATAATTCC
+
FFFFFFFFFFFFFFFFFFFFFFFFFFFFFFFFFFFFFFFFFFFFFFFFFFFFFFFFFFFFFFFFFF:FF:F:FFF:FFFF:FFFFFFF:FFFFFFFFFFFFFFFFFFFFFFFFFFFFFFF:FFFFFF:FFFFFFFFF,FFF:F:FF:FF:FFF:FF:F:FFF:FFFFF:FF,FFFFFFFFF,FFFFFFF,FFFFFFFFFFFFF:FFF:FF,FFF:FFFFF:FFF,,F:FF,FFFFF:FFFFFFFFFF:FF
@A00920:152:HGHKKDRXX:2:2102:13214:20181 2:N:0:AGGAGTGG+AAGGAGTA
GGACTACAGGGGTATCTAATCCTGTGTGCTCCCCACGCTTTCGTGCCTCAGTGTCAGTGTTGGCCCAGGATGCCGCCTTCGGCACGGATGTTCCTTCTGGTCTCTGCGCCTTTCGCTGCTACACCAGGAAGTCCGCCACCCTCTCGGGTACTCGCGTACGGCAGGTTCGAGAGCAGTTCCCGGGTTGAGCCCGGGGCTGGCACTTCCGGCGTAGCGTGCGGCCGTCCGGCGCGTGGCGCGGGGTGCGGCC
+
::,FFFF:F,:FF:FF,::,:FF,::,F:,FFFF,FF,,,:FFFFFFFFFFF,FF:F,FFFFFF,,F,FFF:F::FFF,,F,,F::FF,FF,FFFF,FF,,F,,F,:FF,F,,,,,:,F:,:,FFFFF,::FF:FF:FFF,::F,,F:F,F,,F,::,FFF:,FF,,FF,,,,,,FFF::F:FF,:,,F,,::,FFF,,F,,:,,,,F,:F,,:,F,,,:F,,,,,,,FFF,:,F:,:,F,,F,,,FF,,
@A00920:152:HGHKKDRXX:2:2102:4435:20322 2:N:0:AGGAGTGG+AAGGAGTA
GGACTACTCGGGTTTCTAATCCTGTTTGCTCCCCACGCTTTCGCGCCTCAGCGTCAGTTACAGACCAGAAAGCCGCCTTCGCCACTGGTGTTCCTCCACATCTCTACGCATTTCACCGCTACACGTGGAATACCGCTTTCCTCTTCTGCACTCAAGCTACACAGTTTCCGATGCGAACCGGGGTTGAGCCCCGGGCTTTAACACCAGACTTACATAGCCGCCTGCGCGCGCTTTACGCCCAATAAATCCG
+
FFFFFFFFFFFFFFFFFFFFFFFFF,FFFFFFFF:FFFFFFFFFFFFFFFFFFFFFFFFFFFFFFFFFFFFFFFFFFFFFFFFFFFFFFFFFF:FFFFFFFFF:FFFFFFFFFFFFFFFFFFFFFFFFF:FFFFFFFFFF:FFFFFFFFFFFFFF:FFFFFFFFFFFFFFFFF:FFFF:FFFFF,FFFF:FFF:FF:,F:FFFFFFFFFF:FFFFFFFFFFFFFFFFF:FF:FFFF::FFFFFFFFFFFF
@A00920:152:HGHKKDRXX:2:2102:5132:20807 2:N:0:AGGAGTGG+AAGGAGTA
GGACTACACGGGTTTCTAATCCTGTTTGCTCCCCACGCTTTCGCGCCTCAGCGTCAGTTTTCGTCCAGAAAGTCGCCTTCGCCACCGGTGTTCTTCCTAATCTCTACGCATTTCACCGCTACACTAGGAATTCCACTTTCCTCTCCGATACTCCAGCTTCCCAGTTTCCTTCCCATCACGGGGTTAAGCCCCGCACTTTTAAGAGGGACTTGGGAAGCCGCCTGAGCGCGCTTTACGCCCAATAATTCCG
+
FFFFFFFFFFFFFFFFFFFFFFFFFFFFFFFFFFFFFFFFFFFFFFFFFFFFFFFFFFFFFFFFFFFFFFFFFFFFFFFFFFFFF,FFFF:FFFFFFFF,FFFFFFFFFFFFFFFFFFFFFFFFF:FFF,FFFFFFFFFFFFFFFF:FFFFFFFFFFFFFFFFFFFFFF,,FFFFFFFFFFFFFFFF:FFFFFFFFFFF:FFFFF::FFFF:FFF:FFFFFFFF,FFFFFFFFFFFFFFFFFFFFFFFFF
@A00920:152:HGHKKDRXX:2:2102:26639:21104 2:N:0:AGGAGTGG+AAGGAGTA
GGACTACTCGGGTTTCTAATCCGGTTTGCTCCCCACACTTTCGCGCCTCAGCGTCACGTGTTGTCCAGCAAGCTGCCTTCGCAATGGGTGTTCCTACCAGTATCTACGCATTCCACCGCTACACTGGTAATTCCACTCGCCTCTCCAACCGTCAAGCCTGCCAGTATCCAACGCAATGCTGGGGTTGAGCCCCAGTCTTTAACATCGGACTTAACAGGCCGCCTACGCGCCCTTTACGCCCAGTGATTCC
+
FF:FF:FFFFFFFFFFFFFFFFFFFFFFFFFFFFFFFFFFFFFFFFFFFFFFFFF:FFFFFFFFFFFFFFFFFFFFFFFFFFFFFFFFFFF:FFFFFFFFFFFFFFFFFFFFFFFFFFFFFFFFFFFF:FFFFFFFFFFFFFFFFFFFFFFFFFFFFFFFFF:FFFFFFFFFFFFFFFFFFF:FFFFFFFFFFFFFFFFFF:F:FFF:FF:FFFFFFFFFFFFFFFFFFF,FFFFFFFFFF:F:FF,FFF
@A00920:152:HGHKKDRXX:2:2102:11071:22138 2:N:0:AGGAGTGG+AAGGAGTA
GGACTACTAGGGTTTCTAATCCTGTTTGCTCCCCACGCTTTCGTGCCTCAGCGTCAGAACTAGCCCAGGCGCCTGTCTTCACCATTGGCGTTCCTGTAGATATCTACGCATTTCACCGCTACACCTACAGTTCCGGCGCCCTCTACTAGCCTCAAGCGACGCAGTATGCCATGCCATTCCACGGTTAAGCCGTGGGATTTCACAAAGCACTTACGCAGCCGCCTACGCACCCTTTAAGCCCAGTGATTCC
+
FFFFFF:F,FFFFFF:FFFFF:FFFFFFFF,:F:,FF:FFFFFFFFFF::FFFFF:FFF:FFFFFFFFFFFF:F:FFFFFFF,FFFFFFFFFFFFFFFFFFFF:FF:FFFFFFFFFFFFFFFFFFFFFFFFFFFFFFFF:FFFFF,FFFFFFFFFFFF:FFFFFFFFFFFFFFF,FFFF,FFFFFFFFFFFFFFFF:FFFF,F:F:FF:FFFFFFF,FFFFFFFFFF:F,F,,F:,,FFFFF:FFFFFFF
@A00920:152:HGHKKDRXX:2:2102:31141:22138 2:N:0:AGGAGTGG+AAGGAGTA
GGACTACTGGGGTTTCTAATCCCGTTTGCTCCCCTGGCTTTCGCTCCTCAGCGTCAATATTGGTCCAGGATGCCGCCTTCGCCACCGGTGTTCCTCCAGATATCTACGCATTTCACCGCTACACCTGGAATTCCGCATCCCTCTCCCAAATCCAAGCCATCCAGTATCACACGCAGTTCCCCAGTTAAGCTGAGGGATTTCACGTATGACTTAGTTGGCCGCCTACGAGCCCTTTACGCCCAGTAATTCC
+
FF,FFFF:FFFFFFFFFFFFFFFF:FFFFFFFFF:FFFFFFFFFFFFFFFFFFFFFF,FFFFFFFFFFFFFFFFFFFFFFFFF:FFFFFFFFFFFFFFFFFFFFFFFFFFFFFFFFFFFFFFFFFFFF:,FFFFFFFF:FFFFF:FFFFFFFFFFF:F:FFFFFFFFFFFFFFFFFFFFFFFFFFFF,,,FFFFFF:FFFFFF::FFF,F,FF:FFFF:FFFFFFF,:FFF,FF:F,FFFFFFFF:FFF:
@A00920:152:HGHKKDRXX:2:2102:2853:22247 2:N:0:AGGAGTGG+AAGGAGTA
GGACTACAGGGGTTTCTAATCCCGTTCGCTCCCCTAGCTTTCGCGGCTCAGCGTCAGGTGCAGCCCAGGGCGCCGCCTTCGCCTCTGGTGTTCCTCCGGATCTCTACGCATTTCACCACTCCACCCGGAATTCCACGCCCCTCTACTGCCCTCTAGCGGCCCAGTTTCGAACGACCTCTCCCAGTTGAGCCGGGAGCTTTCACGTCCGACTTGGACCACCGCCTGCCCGCGCTTTACGCCCAGTAAATCC
+
FFFFFFFFFFFFFFFFFFFFFFFFFFFFFFFFFFFFFFFFFFFFFFFFFFFFFFFFFFFFFFFFFFFFFFFFFFFFFFFFFFFFFFFFFFFFFFFFFFFFFFFFFFFFFF,FFFFFF:FFFFFFFFFFF,FFFFFFFFFFFFFFFFFFFFFFFFFFFFFFFFFFFFFFFF:FFFFFFFFFFF,F:FFFFFFFFF:FFFFFFFFFFF:FFFFFFFFFFFF:FFFFFFFFFFFFFFFFFFFFF:FFF,F,FF
@A00920:152:HGHKKDRXX:2:2102:17689:22326 2:N:0:AGGAGTGG+AAGGAGTA
GGACTACAGGGGTTTCTAATCCTGTTTGCTCCCCACGCTTTCGTGCCTCAGCGTCAGTCATGGTCCAGGTGGCCGCCTTCGCCACAGATGTTCCTCCCGATCTCTACGCATTTCACCGCTACACCGGGAATTCCGCCACCCTCTACCTGACTCTAGCTCGCCAGTATCCATCGCCATTCCCAGGTTGAGCCCAGGGCTTTCACGACAGACTTAACGAACCGCCTACGCACGCTTTACGCCCAGTAATTCC
+
FFFFFFFFFFFF:FFFF:FFFF,FFFFFFFFFFFFFFFFFFFFFFFFFFFFFFFFF:FFFFFFFFFFFFFFFFFFFFFFFFFFFFFFFFFFFFFFFFFFFFFFFFFFFF:FFFFFFFFFFFF,FFFFFFFFFFFFFFFFFFFFFFFFFFFF:FFFFFFFFFFFFFFFFFFFFFFFF:FFF:FFF,FFFFFFFFFFFF,FFF:FFF:FFFFFF,FF::FFFFFFFFFFFFFFFFFFFFFFFFFF:FFFF:F
@A00920:152:HGHKKDRXX:2:2102:1479:22999 2:N:0:AGGAGTGG+AAGGAGTA
GGACTACTCGGGTATCTAATCCGGTTCGCTCCCCACGCTTTCGCGCCTCAGCGTCAGGTGATCCCCAGAGAGCCGCTTTCGCCACTGGTGTTCTTCCCGATATCTACGCATTCCACCACTACACCGGGAATTCCGCTCTCCTCTAGACCCCTCAAGACTGGCAGTATCCGGGGACCGCTCACGGTTGAGCCGTGAGATTTCACCCCGGACTAACCAGCCCGCCTGCGCGCGCTTTACGCCCAATAATTCC
+
FFFFF,FFFFFFF:FFFF:FFFFFFFFFFFFFF:FFFFFF:FFFFFFFFFFFF:F:FFFF:FFF,FFFFFFFFFFFF:FFFFFFFFFFFF,FFF:FFF:,FFFF::FFFFFFFF:FF:FFFFFFFFFF,,F,FF,FFFFFFFFFFFF:FF:FFFF,F::F,F:FF:FFFF::FFFFFF:F::F:,FFFFFFF:F,FFF:F:F:,F:FFF:FFFF::FFF:,F:,FFFFFFFFF:FF,FFF::FFFFFF:,
@A00920:152:HGHKKDRXX:2:2102:23999:24956 2:N:0:AGGAGTGG+AAGGAGTA
GGACTACTCGGGTTTCTAATCCTGTTCGCTCCCCATGCTTTCGCTCCTCAGCGTCAGTTAATGCCCAGAGACCTGCCTTCGCCATCGGTGTTCCTCCTGATATCTACGCATTTCACCGCTACACCAGGAATTCCGCTTACCTCTCCCATACTCTAGCCTTCCAGTCTTCGGCGCACCCTCCCAGTTAAGCCGGGAGATTTCACACCAAACTTAGAACACCGCCTACGCACTCTTTACGCCCAGTAACTCC
+
FFFFFFFFFFFFFF:FFFFFFF:FFFFFFFFFFFFFFFFFFFFFFFFFFFFFFFFFFFFFFFFFFFFFFFFFFFFFFFFFFFFFFFFFFFFFFFFFFFFFFFFFFFFFFFF:FFFFFFFFFFFFFFF:FFFFFFFFFF:FFFFFFFFFFFFFFFFFFFF:FFFF:FFFFFFFFFFFFF:FFFFFFFFFFFFFFF:F:FFFFFFF:FFFF::FFFFF,FFFFFFFFFFFFFFFF,:F:FFFF,F::F:FFF
@A00920:152:HGHKKDRXX:2:2102:1850:25050 2:N:0:AGGAGTGG+AAGGAGTA
GGACTACTCGGGTTTCTAATCCCGTTTGCTCCCCTGGCTTTCGCGCCTCAGCGTCAGTGTCAGCCCAGCAACCCGTCTTCACCTCAGGTGTTCCTCTTGATATCTACGCATTTCACCGCTACACCAAGAATTCCGATTGCCCCTTCTGCACTCTAGCACATCAGTATCAGCTGACAGTTCCGAGTTAAGCTCGGAGATTTCACAGCTGACTTAATATGCCGCCTACGCGCCCTTTACGCCCAGTAAATCC
+
:FFF,:FFFFF:FFFFFFFFFFFFFFFFFFFFFFFF:FFFFFFFFFF,FFFFFFF:FFFFFFFFFFFFFFFF:FFFFFFFFFFFF:FF:F::FFFFFFF:::FF,FFFFFFFF,FFF,F,FFF,FFFFFFFF,FFFFFF:FFF:F:FFFF:FFF:FFFFFFFFF,FFFFFFFFF:FFFF:FFFFF::,FFFFF::FFFFFF,,FFFFFFFF::F:FF::F:FF,FFFFF,FFFF:,FF:FFFFFF,FF:F
@A00920:152:HGHKKDRXX:2:2102:16215:27038 2:N:0:AGGAGTGG+AAGGAGTA
GGACTACAGGGGTTTCTAATCCTGTTTGATACCCACACTTTCGAGCATCAGTGTCAGTTGCAGTCCAGTGAGCTGCCTTCGCAATCGGAGTTCTTCGTGATATCTAAGCATTTCACCGCTACACCACGAATTCCGCACACCTCAACCGCACTCAAGGACGCCAGTATCAACTGCAATTTTACGGTTGAGCCGCAAACTTTCACAACTGACTTAATCTCCCGTCTGCGCTCCCTTTAAACCCAATAAATCC
+
FFFFFFFFFFFFFFFFFFFFFFFFFFFFFFFFFFFFFFFFFFFFFFFFFFFFFFFFFFFFFFFFFFFFFFFFFFFFFFFFFFFFFFFFFFFFFFFFFFFFFFFFFFFFFFFFFFFFFFFFFFFFFFFFFFFFFFFFFFFFF:FFFFF,FFFFFFFFFFFFFFFFFFFFF:FFFFFFFFFF:FFFFFF,FFFFFFFFFFFFFFFF:,FFFFF:FFF:FFF,FFFFF,FFFFFFFFFFFFFFFFFFFFFFFF
@A00920:152:HGHKKDRXX:2:2102:8079:28040 2:N:0:AGGAGTGG+AAGGAGTA
GGACTACTCGGGTTTCTAATCCCGTTCGCTCCCCATGCTTTCGCCTCTCAGCGTCAGGTCAGGCCCAGCGTGTCGCCTTCGCCACTGGTGTTCCTCCGGATCTCTACGCATTTCACCACTACACCCGGAATTCCACACGCCTCTACCTGCCTCTAGCCCCGCAGTTCGGTCACGTCCTCGCCCGGTTGAGCCGGGCGCTTTCACGCGCCACTTGCAGGACCGCCTACACGCGCTTTACACCCAGTAAATC
+
FFFFFFFFFFFF:FFFFFFFFFFFFFFFFFFFFFFFFFFFFFFFFFFFFFFFFFFFFFFFFFFFFFFFFFFFFFFFF,FFFFFFFFFFFFFFFFFFFFFFFFFFFFFFFFFFFFFFFFFFFFFFFFFFF,FFFFFFFFFFFFFFFFFFFFFFFFFFFFFFFFFFFFFFFFFFFFFFFFFF:FFFF:FFFFFFFFFFFFFFF:,FFFFFFFFFFFFFFF:F:FFFFFFFFF:FFFFF:FFF:F,FFF:FFF
@A00920:152:HGHKKDRXX:2:2102:3803:28338 2:N:0:AGGAGTGG+AAGGAGTA
GGACTACACGGGTTTCTAATCCTGTTTGCTCCCCACGCTGTCGCGCCTCAGTGTCAGAAACTGCCCAGCAGACCGCCTTCGCCACCGGTCTTCCTCCGGATCTCTACGCATTCCACCGCTACACCCGGAATTCCGTCTGCCTCTACAGCCCTCGAGTGTGACAGTCGGCACGGCAGATCCGGAGTTGAGCCCCGGACTTTCACCACACCCTTCTCAAACCACCTACGCGCCCTTTACGCCCAGTGATTCC
+
FFFFFFFFFFFFFFFFFFFFFFFFFFFF:FFFFFFF:FFFFFFFFFFFFFFFFFFFFFFFFFFFFFFFFFFFFFFFFFFFFFFFFFFFFFFFFFFFFFFFFFFFFFFFFF:FFFFFFFFFFFFFFFFFF:FFFFFFFFFFFFFFFFFFFFFFFFFFF,FFFFF::FFFFFFF,F:FFFFFFFFFFFFFF:FFF:FF:F,FFFFFFF:FFFFF:FFFFFFFFFFFFFF:FFFFF,FFF:FFFFFFFF,:FF
@A00920:152:HGHKKDRXX:2:2102:24532:29669 2:N:0:AGGAGTGG+AAGGAGTA
GGACTACTGGGGTTTCTAATCCTGTTTGCTCCCCACGCTTTCGCGCCTCAGCGTCAGTTACAGACCAGAAAGTCGCCTTCGCCACTGGTGTTCCTCCACATCTCTACGCATTTCACCGCTACACGTGGAATTCCACTTTCCTCTTCTGCACTCAAGTCCCCCACTTTCCAATGACCGCTCGCGGTTGAGCCGCGAGATTTCACATCAGACTTAATAGACCGCCTGCGCGCGCGTAACGCCCAATAATTCC
+
:FF,FFFF,F:F,FF,FFF,F,FFFF::F::FF:FFFFFF:FFFFF:FF,F,F:FF,:FFFFFF:F,FFFFFFFFFF,FF::FF,F,:FFFF:FF:FF,FF:F:,FFFF,,:FFFFF:,FFFFFFFF:FFF,:,F,FFFF:FF,FFFF:FFF,,FFFFFFF:,,:FFFFFFF,F:FFFFFF,FF:F:F,::FFFF,FF,,FF:FFFF::FFFFF,F,FFF,FF,F,FFFF:F,,:F::F,:FFFFF,,:F
@A00920:152:HGHKKDRXX:2:2102:23339:29794 2:N:0:AGGAGTGG+AAGGAGTA
GGACTACCAGGGTTTCTAATCCCGTTCGCTCCCCTAGCTTTCGCGCATCAGCGTCAGTGTCAGCCCAGCAACCCGCCTTCGCCGCAGGTGTTCCTCTCGATATCTACGCATTTCACCGCTACACCGAGAATTCCAGTTGCCCCTTCTGCACTCTAGCCCCGCAGTATCGGCTGACCTTTCCGGGTTAAGCCCGGAGATTTCACAGTCGACTTGCGGTGGCCGCCTACGCACGCTTTACGCCCAGTAATTC
+
FFFFFFFFFFFFFFFFFFFFFFFFFFFFFFFFFFFFFFFFFF:FFFFFFFFFFFFFFFFFFFFFFFFFFFFF:FFFFFFFFFFFFFFFFFFF:FFFFFFFF:FFFFFFFFFFFFFFFFFFFFFFFFFF:FFFFFFF,FFFFF:FFFFFFFFFFFFFFFFFFFFFFFF:FFFFF:FFFFFFFFFF:FFF,FF:FF:FFFFFF:FFFFF:F,,F:FF:FFFFFFFFFFF:FFFFFFFF:F:FF:F,F,FF:F
@A00920:152:HGHKKDRXX:2:2102:7247:29857 2:N:0:AGGAGTGG+AAGGAGTA
GGACTACACGGGTATCTAATCCTGTTTGCTCCCCACGCTTTCGCACCTCAGCGTCAGTATTAAGCCAGGAGGCCGCCTTCGCCACCGGTATTCCTCCACATATCTACGCATTTCACCGCTACACGTGGAATTCTACCTCCCTCTCTCATACTCTAGCCGACCAGTATCGAACGCAGTTCCCAGGTTGAGCCCGGGGCTTTCACGTCCGACTTAATCAGCCGCCTACGCGCGCTTTACGCCCAGTAATTCC
+
FF:FFFFFFFFF,FFF:FFFFF::FFFFFFFFFFFFFFFFFFF:F,FFF:F:FFFFFFFFFFFFFFFFFFF,FFFFFFFFFFFFFFFFFFFFF:FFFFFFFFFFF,FFFFFFFFFFFFFF:FFFFFF:FF:FFF,,FFFFF,FFFFFFFFFFFFFFFF::F,FFFFFFF,F,FFFFFF,,FF:,FFFFFF::F,FFFFFFFFFFFFFFFFFFFFFFFFFF:FFF:::F,:F:FFF:FFFFFFFFFFFFF:
@A00920:152:HGHKKDRXX:2:2102:10095:29966 2:N:0:AGGAGTGG+AAGGAGTA
GGACTACCGGGGTTTCTAATCCCGTTTGCTCCCCTGGCTTTCGCGCCTCAGCGTCAATATCGGTCCAGGATGCCGCCTTCGCCACCGATGTTCCTCCAGATAGCTACGCATTTCACCGCTACACCTGGAATTCCGCATCCCTCTCCCGACTTCGAGCCTGCCAGGTGCGGACGCAGTTCCCGGGTTGAGCCCGGGGATTTCTCGTTCGGGGTTACAGGCCGCGTCCGGGCCCTTTTCGCGCAGGACTGGC
+
FFF:FFFFFFFF:FFF::FFF::FF:,F:F,F:FFFFFFFFFFFFFF,FF:FFFF:F:FFFFFF:::FFFF::FFF,FF,F,FFFFFF:F,:FF:F:FFFF,,:F,FFF,F,,F,:,FFF,:,:FFFF,,,F,FFFF:F,,,,FF,FF,,F::F,F:FFFF:,FFF::FF,FFF,FFFFFFFFF,,F,F:FFFFFFF,,:::F:::FF,,,,,:,,FF,,F,,F:,F,FF,F,,,,,F:FF,F:,F,:,,
@A00920:152:HGHKKDRXX:2:2102:26747:30279 2:N:0:AGGAGTGG+AAGGAGTA
GGACTACTCGGGTTTCTAATCCTGTTTGCTCCCCACGCTTTCGTGCCTCAGCGTCAGTCACTGTCCAGTCACCCGTCTACACCTCCGGTGTTCCTCGTGATATCTACGCATTTCACCGCTACACCACGAATTCCAGTGACCTCTCCAGGACTCAAGATCGGCAGTATCAAAGGCAGTTCCACGGTTAAGCCGTGGGCTTTCACCTCTGACTTACCGCCCCGCCTGCACACCCTTTACACCCAATAATTCC
+
FFFFFFFFFFFFFFFFF:FFFFFFF:FFFFFFFFFFFFFFFFFFFFFFFFFFFFFFFFFFFFFFFFFFFFFFFFFFFFFFFFFFFFFFFFFFFFFFFFFFFFFFFFFFFFFFFFFFFFFFFFFFFFFFF:FFFFFFFFFFFFFFFFFFFFFFFFFFFFFFFFFFFF:FFFFFFFFFFFFFFFFFFFFFFFFFFFFFFFFFFF:FFFFFFF:FFFFFFFFF:FFFFFF:FFFFFFFFFFFFF:FFFFF,FF
@A00920:152:HGHKKDRXX:2:2102:30852:30530 2:N:0:AGGAGTGG+AAGGAGTA
GGACTACTCGGGTTTCTAATCCTGTTTGCTCCCCACGCTTTCGCGCCTCAGCGTCAGAACCGGGCCAGAGAGCCGCTTTCGCCACCGGTGTTCCAGCCAATATCTACGAATTTCACCTCTACACTGGCTATTCCACCCTCCTCTCCCGGTCTCCAGCCGAACCGTCTCGGGTGCCGTTCCGGGGTTGAGCCCCGGGCTTTCACACCCGACTGATCCGGCCGCCTACGCGCCCTTTACGCCCAGTAAATCC
+
FF:FFFFFFFF:FFFFFFFFFFFFF:FF::FFFFFFFFFF:FFFF:FFFFFFF:FF:FFFFFFFFFFFFFFFFF,FFFF::FFFFF,FFF,FFFFFFFF:,F:FF:FFFFF,FFFFFFFFFFFF:FFFFFFFFFFF:FFFF:FFFF:,FFFF:FFFFFFFF:FF:FFFFFFFF:FF,FFFFFFFFF:FFFF:FFF:FFFF,FF,FFFF:FFFFFFFF,FFFFF,FFFFFFF::FFFFFFFFFFFFFFFF,
@A00920:152:HGHKKDRXX:2:2102:30915:30953 2:N:0:AGGAGTGG+AAGGAGTA
GGACTACTAGGGTTTCTAATCCTGTTTGCTCCCCACGCTTTCGTGCCTCAGTGTCAGTGCTGGTCCAGGTGGCCGCCTTCGCCACAGATGTTCCTCCCGATCTCTACGCATTTCACTGCTACACCGGGAATTCCACCACCCTCTACCGCACTCTAGTCCGCCAGTATCCACCGCCATTCCCAGGTTGAGCCCGGGGCTTTCACGGCAGACTTAACGAACCACCTACGCACGCTTTACGCCCAGTAATTCC
+
FFFFFFFFFFFFFFFFFFFFFFFFFFFFFFFFFFFFFFFFFFFFFFFFFFFFFFFFFFFFFFFFFFFFFFFFFFFFFFFFFFFFFFFFFFFFFFFFFFFF:FFFFFFFF,FFFFFFFFFFFFFFFFFF:FFFFFF:FFFF:FFFFFFFFFFFFF,FFFFFFF:FF,FFF:FFFFFFFFF:FFFFFFFFFF:FFFFFFF:FFFFFFFFFFFFF,:FFFFFFFFFFFFFFFFFFFFFFFFFFFFFFFFF:FF
@A00920:152:HGHKKDRXX:2:2102:16703:31046 2:N:0:AGGAGTGG+AAGGAGTA
GGACTACACGGGTTTCTAATCCTGTTTGCTCCCCACGCTTTCGTGCCTCAGCGTCAGTGACAGTTTAGTGAGCTGCCTTCGCAATCGGTGTTCTATGACTTATCTAAGCATTGCACCGCTACATGTCATATTCCGCCCACCTCAGCTGTACTCAAGACGAACAGTATCAATGGCAATTCTACAGTTAAGCTGCAGGCGTTGACCACTGACTGATGCATCCGCCTACGCACCCTTTACACCCAATCTATCC
+
FFFFFFFFF:FFFFFFFFFFFFFFF:FFFFFFFFFFFF,FFFFFFFFFF:FFFFFFFFFF,FFFFFFFFFFF:FFFFFFFFFFFFFFFFFFFFFFFFFF,F:FFF:F:F,,F:FF:FFFFFF::FFFFFF,F:FF,FFF:FFFFFFFF:FFFFF,FF:FF:,,FF:,:,F,FF,,F:,FFFFFF,F,:F:FFFFFF,,F,,F,F,:FF,F:,F,,F:,F:FF:F,,F::FFF,,FF,F,F:FFFF,,F,F
@A00920:152:HGHKKDRXX:2:2102:11695:31829 2:N:0:AGGAGTGG+AAGGAGTA
GGACTACTCGGGTTTCTAATCCCGTTCGCTACCCATGCTGTCGCGTCTGAGTGTCAATATGAGGCCAGTTGACCGCCTTCGCCACTGGTGTTCTTCCGCATCTCTACGCATTTCACCACTACACGAGGAATTCCGTCAACCTCTCCTCTATTCAAGACTGGCAGTATCACTCAACCTCCCCTAGTTTAGCCAAGGGCTTTCATAAGTAACTTACCAATCCACCTGCACTCGCTTTACGCCCAGTAACTCC
+
:,FFFFFF,FF:F,FFFFFFFFFFFFFF,:F:FFF:FFFFFFF,FFFFFFFFFFFFFFF,::FFFF:FFFFFFFFF,:::FFFF,F,FFFFF,F:,FFFFF:F,FFF:F:FF::FFFFFF:FFFF,F,FF:FF:,FFFFFFFF,FFFFFFF:FFFFFF:FFF:FFFFFFFFFFFFFFFFFFFFFFFFF,FF,F:FFFF:F:F,FFFFFFFFFFF:,F:F,F,,,F,FF:F,F:,,F:,:F:FF:F:FFF,
@A00920:152:HGHKKDRXX:2:2102:26964:31908 2:N:0:AGGAGTGG+AAGGAGTA
GGACTACCCGGGTTTCTAATCCTGTTCGCTCCCCATGCTTTCGCTCCTCAGCGTCAGTTACAGCCCAGAGACCTGCCTTCGCCATCGGTGTTCCTCCTGATATCTGCGCATTTCACCGCTACACCAGGAATTCCAGTCTCCCCTACATCACTCTAGCCTGCCCGTACCCACCGCAGATCCGGAGTTGAGCCCCGGACTTTCACGGCAGACTCGACAAACCGCCTACGAGCTCTTTACGCCCAATAATTCC
+
:F:FFFFFFFFFF:FFFFFFFFFFFFFFFFFFFFF,FF,FFFF:FFFFFFFFFFFFF:FFFFFFFFFFFFFF,,FF,FFFFFFFF,:FFFFFFFFFFFFFFFFF:FFFFFFFFFFF:FFFFFFFFFFF:FFFFFFFF,FFFFFFFFFFF:FFFFFFFF:FFFFFFFFFF:FFFFFFFFFFFFFFFFFFFFFFFFFFFFFFFFF::FFFFF,FFFFF:FFFFFFFFFFFFFFFFFFFFFFFFFFF:FFFFF
@A00920:152:HGHKKDRXX:2:2102:8919:32346 2:N:0:AGGAGTGG+AAGGAGTA
GGACTACTGGGGTTTCTAATCCTGTTTGCTCCCCACGCTGTCGCGCCTCAGCGTCAGCTACTGCCCAGCAGGCCGCCTTCGCCACCGGTGTTCTTCCGGATCTCTACGCATTCCACCGCTACACCCGGAATTCCGCCTGCCTCTACAGTGCTCGAGCTTCCCAGTTCGCATGGCCGACTCGGGGTTGAGCCCCGAGCTTTCTCCACCCGCTTAAGAAGCCGCCTACGCGCCCGTTACGCCCAGTGATTCC
+
:F:FFFFFFFFFFF:FFFFFFFFFFFFFFFFFFFFFFFFFFFFFFFFFFFFFFFFFF:FFFFFFFFFFFFF,:FF:FFFFFFFFFFFFFF:FFF:FFFF:,FFFF:FFF:FFFFFFFFFFFFFFFF:FFFF:FFFFFFFF:FF,FF:,FF:FFF,:F:FFFFFFFF:FFFFFFFFFFFFF,FFFFF:FFFF:FFFF,F:FF:FFFFFFFFFF,FFFFF,::F:FF:FFFFF,,F,,FFFFF:F:F,,FFF
@A00920:152:HGHKKDRXX:2:2102:26440:33912 2:N:0:AGGAGTGG+AAGGAGTA
GGACTACCGGGGTATCTAATCCTGTTTGATCCCCACGCTGTCGCGCCTGAGCGTCAGTTACGAGCCAGTGAGCCGCCTTCGCCACTGGTGTTCTTCCCAATATCTACGAATTTCACCTCTACACTGGGAATTCCACTCACCTCTCTCGTACTCAAGTCTAACAGTTTCAATGGCAGTTCTGGAGTTGAGCTCCAGGCTTTCACCACTGACTTGGAAGACCGCCTGCGCGCGCTTTACGCCCAGTAATTCC
+
FFFFFFFFFFFFFFFFFFFFFFFFFFFFFFFFFFFFFFFFFFFFFFFFFFFFFFFFFFFFFFFFF:FFFFFFFFFFFFFFFFFFFFFFFF:FFFFFFFFFFFFFFFFFFFFFFFFFFFFFFF:FFFFFF:FFFFF:FF:FFFFFFFFFFFFFFFFF:F:F:F:F,FFFFFFFFFFFFFFFFFFFFFFFF:FFFFFFFFFFFFFFFFFFFFFFFF:FF:FF:FFFFFFFFFFFFFFFFFFFFFFFFFF:FF
@A00920:152:HGHKKDRXX:2:2102:2248:34663 2:N:0:AGGAGTGG+AAGGAGTA
GGACTACTGGGGTTTCTAATCCCGTTCGCTCCCCATGCTTTCGCCTCTCAGCGTCAGGTCAGGCCCAGCGTGTCGCCGTCGCCACTGGTGTTCCTCCGGATCTCTGCGCATTTCACCACTACACCCGGAATTCCACACGCCTCTACCTGCCTCTAGCCCCGCAGTTCGGTCACGTCCTCGCCCGGTTGAGCCGGGCGCTTTCACGCGCCACGTGCCGGACCGCCTACACGCGCTTTACACCCAGTAAAGC
+
FFFFFFFFFFFF:FF:FFFFFFFFFFFFFFFFFFFFFFFF,FFFFFFFFFFFF::FFFF:F:,:FF:FF,F,,,,,F,,,:FF:,F,::,::FFFFFFF,F,:F,,FF:F,::,F:,:F,FF,:FF,F,,FF::FF,F,FF,,:FFFF::F::FF::F:FFF,F:FFFF:FFFF,,F,FF,,F,,,FF,FFFFFFFF::,::,:F,F:FF::FFF,F:,F,F:,FF,F:FFFF,FFFFFF:,,FF,,F,F
@A00920:152:HGHKKDRXX:2:2102:22706:35462 2:N:0:AGGAGTGG+AAGGAGTA
GGACTACTGGGGTATCTAATCCTGTTTGCTCCCCACGCTTTCGTGCCTCAGTGTCAGTGCTGGTCCAGATGGCCGCCTTCGCCACGGATGTTCCTCCCGATCTCTACGCATTTCACTGCTACACCGGGAATTCCGCCATCCTCTACCGCACTCCAGTGATCCAGTTTCCAATGCCATTCCCAGGTTGAGCCCAGGGCTTTCACATCAGACTTAAACCACCACCTACGCACGCTTTACGCCCAGTAATTCC
+
FFFFFFFFFFFFFFFFFFFFFFFFFFFFFFFFFFFFFFFFFFFFFFFFFFFFFFFFFFFFFFFFFFFFFFFFFFFFFFFFFFFFFFFFFFFFFFFFFFFFFFFFFFFFFFFFFF:FFFFFFFFFFFFFFFFFFFFFFFFFFFFFFFFFFFFFFFFFFFFFFFFFFFFFFFFFFFFFFFFF:FFFFFFFFFFFFFFFFFFFFFFFFFFFFFFFFFFFFFFFFFFFFF:FFFFFFFFF:FFFFFFFFFFFFF
@A00920:152:HGHKKDRXX:2:2102:23276:35540 2:N:0:AGGAGTGG+AAGGAGTA
GGACTACTGGGGTATCTAATCCTGTTTGCTCCCCACGCTGTCGCGCCTCAGCGTCAGCAACGGCCCAGCACACCGCCTTCGCCACCGGTGTTCTTCCGGATCTCTACGCATTCCACCGCTACACCCGGAATTCCATGTGCCTCTACCGTGCTCCAGTCTTCCAGTTCGCACGGCCGACTCAGGGTTGAGCCCTGAGCTTTCACCGCACGCTTGAAAAACCGCCTACGCGCCCTTTACGCCCAGTGATTCC
+
FFFFFFFFFFFFFFFFFFFFFFFFFFFFFFFFFFFFFFFFFFFFFFFFF:FFFFFFFFFFFFFFFFFFF:FFFFFFFFFFFFFFFFFFFFFFFFFFFFFFFFFFFFF:FFFFFFFFFFFFFFFFF:FFFFFF:FFFFFFFFFFFFFFFFFFFFF:FFFFFFF::FF:FFFF:FF:FFFFFFFFFFFFFFFFFFF,FFFFF:FFFFFFFF:F:FF,:FFF,FFF:FFFFFFFFFFFFFFFFFFFF:FFFFF
@A00920:152:HGHKKDRXX:2:2102:2636:36057 2:N:0:AGGAGTGG+AAGGAGTA
GGACTACCAGGGTTTCTAATCCGGTTCGCTCCCCACGCCTTCGCGCCTCAGCGTCAGTGTTGGTCCAGGGTGCCGCCTTCGCCACTGGTGTTCCTTCCGATCTCTACGCATTTCACTGCTACACCGGAAATTCCACACCCCTCTACCACACTCTAGCCTGCCAGTATCAACTGCCATTCCCAGGTTAAGCCCGGGGCTTTCACAGCTGACTTAACAAACCGCCTACGCGCGCTTTACGCCCAGTAATTCC
+
FFFFFFFFFFFF,F:FFFFFFFFFFFFFFFFFFFFFFFFFFFFFFFFFF:FFFFF:FFFFFFFFFFFFFFFFFFFFF:FFFFFFFFFFFFFFFFFFFFFFFFFFFFFFFFFFFFFFFFFFFFFFFFFFFFFFFFFFFFFFFFFFFFFFFFFFFFFFFFFFFF:FF:FFFFFFFFF:FFFFFFFF:FF:FFFFFFFFFFFFFFFFFFFFFFF:F:FFFFFFFFFFFFFFF:FFFFFFFFFF:FFF::FFFF
@A00920:152:HGHKKDRXX:2:2103:1886:1658 2:N:0:AGGAGTGG+AAGGAGTA
GGACTACACGGGTTTCTAATCCTGTTCGCTCCCCACGCTTTCGCTCCTCAGTGTCAGTTCCAGCCCAGAGCACCGCCTTCGCCACTGGTGTTCCTCCTGATATCTGCGCATTTCACCGCTACACCAGGAATTCCATGCTCCCCTACTGGACTCTAGTCACGGCAGTATCGGGTGGCGTCTCCAGGTTGAGCCTGGAGGTTTCACACCCGACTTACCGAACCGCCTACGAGCTCTTTACGCCCAATGAATC
+
FFFFFFFFFFFFFFFFFFFFFFFFFFFFFFFFFF:,FFFFFFFFFF,FFFFFFFFFFFFFFF:FFFFFFFFFFFFFFFFFFF::FFFFFFFFFFFF:FFFFFFFFFFFFFFFFF:FFFFFFFFFF,,F:FFFFFF:,:,FFFFFFFFFFFFFFFFFFFFFFFFFF:,FFFFFF,FFFF,FFFFFFFFFFFF:FF,FFFF:FFFF,FFFF::F::FF:::FFFFFFFFFFFFFF,F:FF:F::F,FFF,:F
@A00920:152:HGHKKDRXX:2:2103:22200:1736 2:N:0:AGGAGTGG+AAGGAGTA
GGACTACAGGGGTTTCTAATCCTGTTCGCTCCCCATGCTTTCGCTCCTCAGCGTCAGGTAATGCCCAGAGAACCGCCTTCGCCACCGGTGTTCCTCCTGATATCTGCGCATTCCACCGCTACACCAGGAATTCCGTTCTCCCCTGCATACCTCTAGTCAGCCCGTATCGGAAGCACGCTCAGGGTTGAGCCCTGAGTTTTCACTCCCGACGTGACTAACCGCCTACGAGCCCTTTCCGCCCAATAATTCC
+
FFFFFFFF,FFFFFFFF:FFFFFFFFFFFFFFFFFFFFFFFFFFF,FFFFFFFFFFFFFF,F:FFFFFFFFFFFFFFFFFFFFFFFFFFFFFFFF:F:FF,FFFFFFFFFFFFFFFFFFF,:FFFF,FFFF:FF,FFFFFFF:F:FF,FFFFFF,FFFFFFFFF:FFFFF:FFFFFFFFF:FF::,FFFF:FF:FFFFFFFFF:FFF,FFFF:FF,F:FFFFF:FFF:FF,FFFF,,FFFFFFFF,FF:F
@A00920:152:HGHKKDRXX:2:2103:5520:2910 2:N:0:AGGAGTGG+AAGGAGTA
GGACTACAGGGGTTTCTAATCCCGTTCGCTACCCTGGCTTTCGCGGCTCAGCGTCAGGTGCAGCCCAGGGCGCCGCCTTCGCCTCTGGTGTTCCTCCGGATCTCTCCGCATTTCACCACTACACCCGGAATTCCACACGCCTCTACCTGCCTCTAGCCCCGCAGTTCGGTCACGTCCTCGCCCGGTTGAGCCGGGCGCGTTCACGCGCCACTTGCCGGACCGCCTACACGCGCTGTACACCCAGTCCATC
+
:FFF:FFFFFFFFFFFFFFFFF,F:FFFFFFFFFFFFFFFFFFFFFFFFF:F:FFFF:FFFFFFFFFFFFFFFFFFFFFFFFFFFFFFFF:FFFFFFFF,FFFFF,:F:FF,FFFFFFFFFFFFF,FF,FFFFFFFFF,FFFF,FF,FFFFFFFFFFFFFFFFF,:FFFFF:FFFFFFFFFFFFFFFFFFFFFF:FFF,FFFFF:FFFFF:FF:,FFFF:,FFFFFFFFFFFF:,,:::FFFF,F,,F::
@A00920:152:HGHKKDRXX:2:2103:4029:3082 2:N:0:AGGAGTGG+AAGGAGTA
GGACTACTGGGGTTTCTAATCCCGTTCGCTACCCTGGCTTTCGCGGCTCAGCGTCAGGTGCAGCCCAGGGCGCCGCCTTCGCCTCTGGTGTTCCTCCGGATCTCTACGCATTTCACCACTCCACCCGGAATTCCACGCCCCTCTGCTGCCCTCTAGCTGTCCAGTTTCGAACGGCCTCTCCCGGTTGAGCCGGGAGCTTTCACGTCCGACTTGAACAGCCGCCTGCCCGCGCTTTACGCCCAGTAAATCC
+
FF,FFFFFFFFFFFFFFFFFFFFFFFFFFFFFFFFFFFFFFFFFFFFFFFFFFFF:FFFFFFFFFFFFFFFFFFFFFFFFFFFFFFFF:FFFFFFFFFFFFFFFFFFFFFF,FF:FFFFFFFFFFFFF:FFFFFFFFFFFF:FFFFFFFFFFFFFFFFFFFFFF,FFFFFF,FFFFFFFFFFFFFF:FFFFFFFFFFFFFF:FFFFFF:FFFFFFF,FFFFFFFFFFFFFFFFFFFF:FFF,F::FFFFF
@A00920:152:HGHKKDRXX:2:2103:1660:3333 2:N:0:AGGAGTGG+AAGGAGTA
GGACTACCGGGGTTTCTAATCCTGTTTGCTACCCACGCTTTCGCGCATCAGCGTCAGAACCGGTCCAGGTAGCCGCCTTCGCCACCGGTGTTCCTCCCAATATCTACGCATTTCACTGCTACACGCGGAATTCCATCCCCCTCTGCCGCACTCCAGCAATGCAGTCACAAATGCAGTTCCCAGGTTAAGCCCGGGGATTTCACACCTGTCTTACATCACCGCCTGCGCACGCTTTACGCCCAGTAATTCC
+
FFFFFFFFFFFFFFFFFFFFFFFFFFFFFFFFFFFFFFFFFFFFFFFFFF:FFFFFFFFFFFFFFFFFFF,FFFFFF:FFFFFFFFFFFFFFFFFFFFFFFFFFFFFFFFFFFFFFFFFFFFFFFFFFFFFF:FFF::FFFFFFF:FFFFFFFFFFF:FF:FFFFFFFFFFFFFFF,FFFFFFFF:FFFFFFF,F:FFFF:FFFFFF:FFFFFFFFF:FFFFFF:FFF,FF:,FFFFFFF:FFFFF,FFF
@A00920:152:HGHKKDRXX:2:2103:22914:3443 2:N:0:AGGAGTGG+AAGGAGTA
GGACTACACGGGTTTCTAATCCTGTTCGCTCCCCACGCTTTCGTGCATCAGCGTCAGTTGCCGGTTTAGTAAGCTGCCTTCGCAATTGGTGTTCTGTGTAATATCTAAGCATTTCACCGCTACACTACACATTCCGCTTACCTCAACCGTACTCAAGCTCTTCAGTATCAATGGCAATTCTACCGTTAAGCGGCAGGATTTCACCACTGACTTAAAAAGCCGCCTACGCACCCTTTAAACCCAATGAATC
+
FFFFFFFFFFFFFFFFFFFFFFFFFFFFFF:FFFFFFFFFFFFFFFFFFFFFFF:FFFFFFFFFF:FFFF,FFFFFFFFFFFF:FFFFFFFFFFFFFFFFFFFFFFFFFFFFFFF:FFFFFFFFFFFFFFFFFFFFFFFFFFFFFF:FFFFFFF:FFFFFFFFFFFFFF:FFFFFFFFFFFFFFFFFFFFFFFFFF:F,FFF:FFFFFFFFFF,:FFF:FFFFFFFFFFFFFF:FFFFFFFFFFFFF,FF
@A00920:152:HGHKKDRXX:2:2103:23113:4883 2:N:0:AGGAGTGG+AAGGAGTA
GGACTACCGGGGTTTCTAATCCTGTTTGCTCCCCACGCTTTCGCACCTCAGCGTCAGTATCAGCCCAGATCGCCGCCTTCGCCACTGGTGTTCCTCCCGATATCTACGAATTTCACCTCTACACCGGGAATTCCGCGATCCTCTTCTGTACTCAAGCCAGCCCAGTCTCAAGCGCAATTCCCGGGTTGAGCCCAGGCCTTTCACGCCTGACTTGAGCAGCCGCCTGCGCGCCCTTTACGCCCAGTAATTC
+
FFFFFFFFFFFFF:FFFF:FFFFFFFFFFFFFFFFFFFF:FFFFFFFF:FFFFFFFFFFFFFFFFFFFFFFFFFFFFFFFFF:FFF:FFFFFFFFFF:FFFF:FFFFFF:FFFFFFFFFFFFFFFFFFFFFFFFFFFFFFFFFFFFFFFFFFFFFFFFFFFFFFFFFFFFFF:FFFFFFF,FFF:FFFFFFFFFFFFFFFFF:FFFFFFFFFFF:FFFFFFFFFFFFF:FFFFF,FFF:,:FFFFF,F::
@A00920:152:HGHKKDRXX:2:2103:23538:5713 2:N:0:AGGAGTGG+AAGGAGTA
GGACTACAGGGGTTTCTAATCCTGTTTGCTCCCCACGCTTTCGCGCCTCAGCGTCAGAACCGGACCAGAGAGCCGCTTTCGCCACCGGTGTTCCACCCAATATCTACGAATTTCACCTCTACACTGGGAATTCCACTCTCCTCTTCCAACCTCCAGCGAGCCAGTTTTGGATGCACATCCGGGGTTAAGCCCCGGGCTTTCACATCCAACTAGACTCACAACCTGCGCACGCTTTACGCCCAGTAATTCC
+
FFF:FF:FFFFFFFFFFF,FFFF:F,FFFFFFFFFFFF:FFFFFFFFFFFFF:FFFFFFFFFFF:FFFFFFFFFFFFFFFF:FFFFFFF:FFFF,F:FFF,FFFFFFF:,FFFFFFFFFFFFFFFFFFFFFF::FFFFFFFFFFFFFFFFFF:FFFFFFFFFFFFFF:FFFFF:FFFFF,F:FF:FFF:FFFFFFFFFF:FFFFF,FFFFF::FFFF:FFF:FF,FFF:FFFF:FFFFFFFFFF,,FFF,
@A00920:152:HGHKKDRXX:2:2103:27281:6057 2:N:0:AGGAGTGG+AAGGAGTA
GGACTACAGGGGTTTCTAATCCTGTTTGATCCCCACGCTGTCGCGCCTGAGCGTCAGTTACGAGCCAGTGAGCCGCCTTCGCCACTGGTGTTCTTCCCAATATCTACGAATTTCACCTCTACACTGGGAATTCCACTCACCTCTCTCGTACTCAAGTCTAACAGTTTCAATGGCAGTTCTGGAGTTGAGCTCCAGGCTTTCACCACTGACTTGGAAGACCGCCTGCGCGCGCTTTACGCCCAGTAATTCC
+
FFFFFFFFFFFFFFFFFFFFFFFFFFFFFFFFFFFFFFFFFFFFFFFFFFFFFFFFFFFFFFFFFFFFFFFFFFFFFFFFFFFFFFF:FFFFFFFFFFFFFFFFFFFFFFFFFFFFFFFFFFFFFFFFF,FFFF:FFFFFFFFFFFFFFFFF:FF:FFFFFFFFFFFFFFFFFFFFF:FFFFFFFFFFFFFFFFFFFFFFFFFFFFF:F::FFFFFF,FF:FFFFFFFFFFFFFFFFFF:FF:FFFFFFF
@A00920:152:HGHKKDRXX:2:2103:7383:7388 2:N:0:AGGAGTGG+AAGGAGTA
GGACTACCCGGGTATCTAATCCCGTTCGCTCCCCATGCTTTCGCCTCTCAGCGTCAGGCCAGGCCCAGCGTGTCGCCTTCGCCACTGGTGTTCCTCCGGATCTCTACGCATTTCACCACTACACCCGGAATTCCACACGCCTCTACCTGCCTCTAGCCCTGCAGTTCGCCCACGTCCTCGCCCGGTTGAGCCGGGCGCTTTCACGCACCACTTGCAGGACCGCCTACACGCGCTTTACACCCAGTAAATC
+
FFFFFFFFFFFFFFFFFFFFFFFFFFFFFFFFFFFFFF:FFFFFFFFFFFFFFFFFFFFF:FFFFFFFFF:FFFFFFF:FFFFFFFFFFFFFFFFFFFFFFFFFFFFFFFFFFFFFFFFFFFFFFFFFF:FFFFFFFFFFFFFFFFFFFFFFFF:FFFFFFFFFFFFFFFFF:FFFFFFFFFFFFFFFFFFFFFFFFFF,FF:FFFFFFFFFFFFFF:FFFFFFFFFFFF:FFFFFFFFF::,FFFF,FF
@A00920:152:HGHKKDRXX:2:2103:25021:7592 2:N:0:AGGAGTGG+AAGGAGTA
GGACTACTCGGGTTTCTAATCCTGTTTGCTCCCCACGCTTTCGCACCTCAGCGTCAGTATCAGTCCAGCGAGTCGCCTTCGCCACTGGTGTTCCACCGAATATCTACGAATTTCACCTCTACACTCGGTATTCCACTCGCCTCTCCTGACCTCCAGGCTTGCAGTCTAGAAGGCAGTTCAAGAGTTGAGCTCTGGGATTTCACCCCCTACTTACAAACACGCCTACGTGCGCTTTACGCCCAGTAATTCC
+
FFFFF,FFFF:FFFFFFFFFFFFF,F::FFFFFFFFFFFF,FFFFFFFF,FFFFFFFF,FFFFFF:F:FFFFFFF:FFFFFFFFFFFFF,F:FFFF,FF,F:FFFFFFFFFFFFFFFFFFFFFFFFFFFFFFFFF:FF:FFFFFFFF:FF,FFFFFFFFFFF:FF:FFF:F:FFFFFFF,FFFFFFFF,FFFFFFFFFFFFFFFFFFF:FFFFFF:FF:FF:FFFFF:F:FF,FFFF,:FFF,FFFF,F,
@A00920:152:HGHKKDRXX:2:2103:14208:8563 2:N:0:AGGAGTGG+AAGGAGTA
GGACTACCGGGGTTTCTAATCCTGTTTGCTCCCCACGCTTTCGCACCTCAGCGTCAATACTTGTCCAGCGAGTCGCCTTCGCCACTGGTGTTCTTCCGAATATCTACGAATTTCACCTCTACACTCGGAATTCCACTCGCCTCTCCAAGATTCTAGCCATCCAGTTTCAGAGGCAGTTCCGGGGTTGAGCCCCGGGATTTCACCCCTGACTTGAAAAGCCGCCTACGTGCGCTTTACGCCCAGTAATTCC
+
FFFFFFFFFFFFFFFFFFFFFFFFFFFFFFFFFFFFFFFFFFFFFFFFFFFFFFFFFFFFFFFFFFFFFFFFFFFFFFFFFFFFFFFFFFFFFFFFFFFFFFFFFFFFFFFFFFFFFFFFFFFFFFFFFFFFFFFFFFFFFFFFFFF:FFFFFFFFFFFFFFFFFFFFFFF:FFFFFFFFFFFFFFFFFFFFFFFFFFFFFFFFFFFF:FFFFFFFFF:FFFFFFFFFF:FFFFFF:FFFF:FFFFFFFF
@A00920:152:HGHKKDRXX:2:2103:26992:8656 2:N:0:AGGAGTGG+AAGGAGTA
GGACTACCGGGGTATCTAATCCTGTTTGCTCCCCACGCTTTCGCGTCTCAGCGTCAGTCACCGTCCAGAAGGCCGCCTTCGCCACCGGTGTTCCACTTGATATCTACGAATTTCACCTCTACACCAAGTATTCCACCTTCCTCTCCGGGACTCTAGCTACGCAGTTTCGAGTGCACTTCCACGGTTGAGCCGTGGGCTTTCACGCCCGACTTGCTTAGCCGCCTACACGCGCTTTCCGCCCAGTAATTCC
+
FF:FF:FFFFFFFFFFFFFFFFFFFFFFF:FFFFFFFFFFFFFFFFFFF,FFFFFF:FFFFFFFFFFFFFFFFFFFF,FFFFFFFF:FFF,FFF:,FFFFFFFFFFFFF:FFFF:FFFFFFFFFFFFFF:FFF,:FFFFFFFFFFFF,,FFFFFFFFFFFFFFFFFFFFFFF:FFFFFFFFFFFFF,FFFFF:FFFFF,FFFFFFF:F,,:FFF,F,,FFFFF,FF:FF::FF::F:FF:FFFFFFFF:F
@A00920:152:HGHKKDRXX:2:2103:27633:8703 2:N:0:AGGAGTGG+AAGGAGTA
GGACTACTCGGGTTTCTAATCCTGTTTGCTCCCCACGCTTTCGCTCCTCAGCGTCAGTTACTGCCCAGAGACCCGCCTTCGCCACCGGTGTTCCTCCTGATATCTGCGCATTTCACCGCTACACCAGGAATTCCAGTCTCCCCTACAGCACTCTAGTCTGCCCGTATCGACTGCAGGCTCGGGGTTGAGCCCCGAGTTTTCACAGCCGACGCGACAGACCGCCTACGAGCTCTTTACGCCCAATAATTCC
+
:FFFFFFFFFFFFFFFFFF:FFFFFFFFFFFFFFFFFFFFFFFFFFFFFFFFFFFFFFFFFFFFFFFFFFFFFFFFFFFFFFFF:FFFFFFFFFFFFFFFFFFFFFFFFF:FFFFFFFF:FFFF:FFFFFF:FFFFFFFFF:FFFF,F:FFFFFFFFFFFFFFFFFFFFFF:FFFF:FFF:FFFFFFFFFFFFFFFFFFFFFFFFFFFFFFFFFFFFFFFFFFFFFFFFFFFFFF:FFFFF,FFF::FFF
@A00920:152:HGHKKDRXX:2:2103:6325:9001 2:N:0:AGGAGTGG+AAGGAGTA
GGACTACCCGGGTTTCTAATCCTGTTTGCTCCCCACGCTTTCATGCCTCAGCGTCAGTTACGGTCCAGAAAGTCGCCTTCGCCACTGGTGTTCTTCCTAATCTCTACGCATTTCACCACTACACCGGGAATTCCACTACCCTCTCCCACCTTCAAGCTGATCAGTTTCCGATGCAGTTTCCCAGTTGAGCCGGGAGATTTCACATCGGACTTGACCAGCCGCCTGCGCGCTCTTTACGCCCAGTAAATCC
+
FF:FFFFFFFFFFFFFFFFFFFFFF:FFFFFFFFFFFFFFFFFFFFFFFFFFFFFFFFFFFFF:FFFFFF:FFFFFF:F:FFFFFFFFFFFFFFFFFFFFFFFFFFFFFF:FFFFFF,FF:FFFFFFFFFFFFFFFFFFFFFFFFFFFFFFFFFFFFFFFFFFFFFFFFF:FFF:FFF:FFFFFFFFFFFFFFFFFF:FFF:FFFFFFFFFF::FF:FFFFFFFFFFF,FFFFFFFFFFFFFFFFFFFFF
@A00920:152:HGHKKDRXX:2:2103:28167:9815 2:N:0:AGGAGTGG+AAGGAGTA
GGACTACTCGGGTATCTAATCCTGTTTGCTCCCCACGCTTTCGCACCTCAGCGTCAATACGTGTCCAGTGAGTCGCCTTCGCCACTGGTGTTCTTCCGAATATCTACGAATTTCACCTCTACACTCGGAATTCCACTCACCTCTCCACGATTCTAGCGATGCAGTCTTAAAGGCAATTCCAGGGTTAAGCCCTGGGCTTTCACCTCTAACTTACAAAGCCGCCTACGTGCGCTTTACGCCCAGTAATTCC
+
FFFFFFFFFFFF:FFFFFFFFFFFFFFFFFFFFFFFFFFFFFFFFFFFFFFFFFFFFFFFFFFFFFFFFFFFFFFFFFFFFFFFFFFFFFFFFFFFFFFFFFFFFFFFFFFFFFFFFFFFFFFFFFFFFFFFFFFFFFFFFFFFFFFFFFFFFFFFFFFFFFFFFFFFF:FFFFFFFFFFFFFFFFFFFFFFFFFFFFFFFFFF:FFFFFFFFF,FFFFFFFF::FFFFFFF:FFFFFFFFF:F,:FFFF
@A00920:152:HGHKKDRXX:2:2103:9796:10316 2:N:0:AGGAGTGG+AAGGAGTA
GGACTACCAGGGTATCTAATCCTGTTTGCTCCCCACGCTTTCGTGCCTCAGTGTCAGTGCTGGTCCAGGCAGTCGCCTTCGCCACAGATGTTCCTCCCGATCTCTACGCATTTCACTGCTACACCGGGAATTCCACTGCCCTCTACCGCACTCTAGCCCGCCAGTATCCCATGCCATTCCCAGGTTGAGCCCAGGGCTTTCACATCGGACTTAACGAACCACCTACGCACGCTTTACGCCCAATAATTCC
+
FFFFFFFFFFFF:F:FFFFFFFFFFFFFFFFFFFFFFFFFFFFFFFFFFFFFFFFFFFFFFFFFFFFFFFFFFFFFFFFFFFFFFFFFFFFFFFFFFFFFFFFFFFFFFFFFFFFFFFFFFFFFFFFFFFFFFFFFFFFFFFFFFFFFFFFFFFFFFFFFFFFF:FFFFFFFFFFF:,FFFF:F:FFFFFFFFFFFFFFFFFFFFFFFFFFFFFFFFFFFFFFFF:FFFFFFFFFFFFFFFFF:FFFFFF
@A00920:152:HGHKKDRXX:2:2103:18557:10676 2:N:0:AGGAGTGG+AAGGAGTA
GGACTACTGGGGTATCTAATCCTGTTTGCTCCCCACGCTGTCGCACCTGAGTGTCAGTATTGGGCCAGGTAGCCGCCTTCGCCACTGATGTTCCTCCCGATATCTACGCATTTCACCGCTACACCGGAAATTCCACCGCCCTCTACCGATCTCTAGTCGCACAGTCTCGGAAGCAGTTCCCAGGTTGAGCCCTGGGATTTCACTCCTGACTTGAAAATCCGCCTGCGCACGCTTTACGCCCAGTAATTCC
+
FFFFFFFFFFFFF,FFFFFFFFFFFFFFFFFFFFFFFFFFFFFFFFFFFFFFFFFFFFFFFFFFFFFFFF:FFFFFFFFFFFFFFFFFFFFFFFFFFFFFFFFFFFFFFFFFFFFFFFFFFFFFFFFFFFFFFFFF:FFFFFFFFFFFFFF:FFF:F:FFFF:FFFFFFFF:FFFFFFFFFF,,FFFFFF,FFFFFFFFFFFFFFFF:,FF:FFF:FFFFFFFFFFFFFFFF:FFF:FFFF:F:FFFFF,
@A00920:152:HGHKKDRXX:2:2103:20609:10911 2:N:0:AGGAGTGG+AAGGAGTA
GGACTACAGGGGTTTCTAATCCTGTTTGCTCCCCTGGCTTTCGTGCCTCAGTGTCAGGAGTCGTCCAGAGACTCGCCTTCGCCACTGGTGTTCCTCTCGATATCTACGCATTTCACTGCTACACCGAGAATTCCAGTCTCCCCTCCGACCCTCCAGCCGGATAGTATTCAATGCCATTTCGGAGTTGAGCTCCGAGCTTTCACACCGAACTTTCCCGGCCACCTACGCACCCTTTACGCCCAGTGAATCC
+
FFFFFFFFFFFFFFFFFFFFFFFFFFFFFFFFFFFFFFFFFFFFFFFFFFFFFFFFFFFFFFFFFFFFFFFFFFFFFFFFFFFFFFFFFF:FFFFFFFFFFFFFFFFFFFFFFFFFFFFFFF,FFFFFFFFFFFFFFFFFFFFFFFFFFFFFFFFFFFFF:FFFFFF:FFFFFFFFFFFFFFFFFFFFFFFFFF,FF:FFFFFFFFFF,F:FFFFFFFFFFFFFFFF:FFFFFFFFFFFFFFFFFFFFFF
@A00920:152:HGHKKDRXX:2:2103:27597:11584 2:N:0:AGGAGTGG+AAGGAGTA
GGACTACTGGGGTATCTAATCCCGTTCGCTCCCCATGCTGTCGCGTCTTAGCGTCAGGTACGGCCCAGCGAGTCGCCTTCGCCACTGGTGTTCCTCCGGATCTCTACGCATTTCACCACTACACCCGGAATTCCACTCGCCTCTCCAGGATTCTAGCACTGCAGTTTCAAGGGCAGTTCCGGAGTTGAGCTCCGGGATTTCACCCCTGACTTGCGGCGCCGCCTACGTGCGCTTTACGCCCAGTATATCC
+
FFFFFFFFFFFFFFFFFFFFFFFFFFFFFFFFFFFFFFFFFFFFFFFFFFFFFFFFFFFFFFFFFFFFFFFFFFFFFFFFFFFFFFFFFFFFFFFFFFFFFFFFFFFFFFFFFFFFFFFFFFFFFFFFFFFFFFFF:FFFFFFFFFFFF:FFFFFFF:FFFF:FFFFFFFFFFF:FFFFFFFFFFFFFFFFFFFFFF:FFF:FFFF:FFFFF:FFFFFFFFFFF,FFFFFFFFFFFFFFFFFFFF:FFFF
@A00920:152:HGHKKDRXX:2:2103:12671:11757 2:N:0:AGGAGTGG+AAGGAGTA
GGACTACTCGGGTTTCTAATCCCGTTTGCTACCCTAGCTTTCGCGCCTCAGCGTCAAGAACAGGCCAGGAAGTCGCCTTCGCCACTGGTGTTCCTCCCGATATCTACGCATTTCACCGCTACACCGGGAATTCCATCTTCCTCTCCGGAACTCAAATCCTACAGTATCTCGAGCACTTCCAGAGTTAAGCTCTGGGCTTTCACACGAGACTTATAGAATCGCCTACGCGCCCTTTACGCCCAGTAAATCC
+
FFFFFFFFFFFFFFFFFFF:FFFFFFF,FFFFFFFFFF:FFFFFFFFFFFFFFFFFFFFFFFFFFFFFF::FFFFFFFFFFFFFFFFF:F:FFFF::FFFF:FFFFFFFFF:FFFFFF:,FFF::FF,:FF,,::F:FFFF,F,F:FF:F:F::FF::F::,FF::FFFFF,F:FF,:F:FF:F::F:F,FF:,F,FF:FFF:FFF:F:FF,FF::FFF:,FFFF:F,:FFFF,::,F,F:::FFF,,,F
@A00920:152:HGHKKDRXX:2:2103:1841:11788 2:N:0:AGGAGTGG+AAGGAGTA
GGACTACTAGGGTTTCTAATCCTGTTTGCTCCCCACGCTTTCGCACCTCAGCGTCAATATGTGTCCAGTAAGTCGCCTTCGCCACTGGTGTTCTTCCGAATATCTACGCATTTCACCGCTACACCTGGAATTCCGCGTTCCTCTCCTGCACTCGAGCCAACCAGTATCAGACGCAGTTCCCCAGTTGAGCGGAGGGATTTCACGTCTGACTGAGTTGGCCACCTACGAACCCTTTACGCCCAGTAATTCC
+
FFFFFFFFFFFFFFFFFFF:FF:FFFFFFFFFFFFFFFFFFFFFFFFFFFF,F:FF:F,FF,FFFF:FFFFFFFFFFFFFFFFFFFFFFFFFFFF:F:F,FFFF:FFFFF,FFFFFFFF:FFFFFFFFFFF,FFFFFF,FFFFF:FFFFFFF:FFFFFF:FFFFF:FFFFFFF:FFFFF:FFFFFF:F:,,FFFFF:F,F:,FF,FFFFFFFFFFFF:FFFF:FFFF,:F:,F,FFF:FFFFFFFFFF,F
@A00920:152:HGHKKDRXX:2:2103:25346:12414 2:N:0:AGGAGTGG+AAGGAGTA
GGACTACTGGGGTTTCTAATCCCGTTTGCTCCCCTGGCTTTCGCGCCTCAGCGTCAGTGTCAGCCCAGCAACCCGTCTTCACCTCAGGTGTTCCTCTTGATATCTACGCATTTCACCGCTACACCAAGAATTCCGATTGCCCCTTCTGCACTCTAGCACATCAGTATCAGCTGACAGTTCCGAGTTAAGCTCGGAGATTTCACAGCTGACTTAATATGCCGCCTACGCGCCCTTTACGCCCAGTAAATCC
+
FFFFFFFFFFFFFFFFFFFFFFFFFFFFFFFFFFFFFFFFFFFFFFFFFFFFFFFFFFFFFFFFFFFFFFFFFFFFFFFFFFFFFFFFFFFFFFFFFFFFFFF:F:FFFF:FFFFFFFFFFFFFFFFFFFFFFFFFFFFFFFFFFFFFF,FFFFFFFFFFFFFFFFFFFFFFFFFFFFFFFFFFFFFF:FFFFFFFFFFFFFFFFFFFFFF,FFFFFFFFFFF:,FFFFFFFFFFFFFFFF:FFFFFFFF
@A00920:152:HGHKKDRXX:2:2103:25536:13150 2:N:0:AGGAGTGG+AAGGAGTA
GGACTACTGGGGTTTCTAATCCCATTCGCTCCCCTAGCTTTCGTCCCTGAGTGTCAGTTGCTCTCCAGTAGAGCGCTTTCGCCACCGATGTTCTTCCCGATCTCTACGCATTTCACCGCTACACCGGGAATTCCCTCTGCCCCTACCATACTCTAGCCCAGCAGTTTCAACTGCCCTTACGGAGTTGAGCCCCGCTCTTTGACAGCAGACTTGCTGAGCCGCCTGCGGACGCTTTACGCCCAATAATTCC
+
FFFFFFFFFFFFFFFFFFF:FF:F::FFFFFFFFFFFFFFFFFFFFF:FFFFFF:FFFFFFFFFFF:FFF,FFFFFFFF,FFFFFF:FFFFFFFFFFFFFF,FFFFFFF:FFFFFFFFFFFFFFF,F:FFFFFFFF:FFFFFFFFFFFFFFFFFFF:FFFFFFFFFFF,FFFFFFFFFFFF,FFFFF:FFFFF:FFFFFFFFF:FFF,F:F:FFFFF:FFFFFFF:,FFFFF,F:F:FFFF,FFFF:FFF
@A00920:152:HGHKKDRXX:2:2103:24957:13338 2:N:0:AGGAGTGG+AAGGAGTA
GGACTACAGGGGTTTCTAATCCCGTTCGCTCCCCTGGCTTTCGCGCCTCAGCGTCAGTGTCAGCCCAGCAACCCGCCTTCGCCGCAGGTGTTCCTCTCGATATCTACGCATTTCACCGCTACACCGGGAATTCCAGTCTCCTCTGCAATCCTCAAGAACGGCAGTTTCGATCGACGTTCTTCGGTTGAGCCGAAGGATTTCACGACCGACTTGCCATTCCGCCTACGCGCCCTTTACGCCCAGTAATTCC
+
FFFFFFFFFFFFFFFFFFFFFFFFFFFFFFFFFFFFFFFFFFFFFFFFFFFFFFFFFFFFFFFFFFFFFFFFFFFFFFFFFFFFFFFFFFFFFFFFFFFFFFFFFFFFFFFFFFFFFFFFFFFFFFFFFFFFFF:FFFFFFFFFFFFFFFFFFFFFFFFFFFFFFFFFFFFFFFFFFFF:FFFFFFFFFF:FFFFFFFFFFFFF:FF:FFFFFFFFFFFFFFF:,,FFFFFFFFFFFF:::,F:FFFFF:
@A00920:152:HGHKKDRXX:2:2103:29649:14262 2:N:0:AGGAGTGG+AAGGAGTA
GGACTACTGGGGTATCTAATCCTGTTTGCTCCCCACGCTTTCGTGCATGAGCGTCAGTGTTAGCCCAGGGGGCTGCCTTCGCCATCGGTGTTCCTCCACATCTCTACGCATTTCACTGCTACACGTGGAATTCCACCCCCCTCTGCCACACTCAAGCCTGCCAGTTAGAAGCGCAGTTCCCAGGTTAAGCCCGGGGATTTCACACCTCTCTTAGCAGACCGCCTGCGCACGCTTTACGCCCAGTAATTCC
+
FF,FFFFFFFFFF::FFFFFFFFF,FFFFFFFFFFFFFFFFFFFFFFFFFFFFFFFFFFFFFFFFFFFFFFFFFFFFFFFFFFFFFFFFFF:FFFFFFFFF:FFFFFFFFFFFFFFF:FF,FFFFFFF,FFFFFFFFFFFF:FFFFFFF:F:FFFFFFFFFFFF:FFFFFFFFFFFFFFFFFFFFFF:F:FFFFFFFFFFFFFFFFFF:FFFFF:FFFFFFFFFFFFFFFFFFFFFFFF:FFFFFFFFFF
@A00920:152:HGHKKDRXX:2:2103:28158:14372 2:N:0:AGGAGTGG+AAGGAGTA
GGACTACTGGGGTATCTAATCCCGTTCGCTCCCCATGCTTTCGCATCTCAGCGTCAGGTCAGGCCCAGCGTGTCGCCTTCGCCACTGGTGTTCCTCCGGATCTCTACGCATTTCACCACTACACCCGGAATTCCACACGCCTCTACCTACCTCTAGTCGCGCAGTTCGATTGCGTCCTCGCCCGGTTGAGCCGGGCGCTTTCACGCCTCACTTGCACGACCGCCTACACGCGCTTTACACCCAGTAAATC
+
FFFFFFFFFFFFFFFFF,FFFFFFFFFFFFFFFFF:FFFFFFFFFFFFFFFFFFFFFFFFFFFFFFF,FFFFFFFFFFFFFFFFFFFFFFFFFFFFFFFFFFFFFFFFFFFFFFFFFFFFFFFFFFFFFFFFFFFFFFFFFFFFFFFFFFFFFFFFFFFFFFFFFFFFFFFFFFFFFFFFFFFFF:FF:FFFFFFFFF:::F:FFFFFFF:FFFFFFFFFF:F:FFFFFFFF:FF:FF:FFFFFFFF:FF
@A00920:152:HGHKKDRXX:2:2103:11071:14873 2:N:0:AGGAGTGG+AAGGAGTA
GGACTACACGGGTATCTAATCCTGTTTGCTCCCCACGCTGTCGCGCCTCAGCGTCAGCAAGTATCCCAGCAGGCCGCCTTCGCCAATGGTGTTCATCCGGATCTCTACGCATTTCACCACTACACCCGGAATTCCACATTCCTCTACGACCCACTAGCGCTGCAGTCTCATCCGACCTCTCCCAGTTTAGCCGGGAGCTTTCACGGTTTACTTAAAGCACCGCCTACACGCTCTTTACGCCAAGTAATTC
+
FF,FFFFF:FFFFFFFFFFFF:FFFFFFFF:FFFFFFFFFF:FFFFFFFFFFFFF:F:FF:FFFFF,F,FFF::F:F:,:,:F,F,FFF:FF:F,:F:F:FFFFF:FFFFFFFFFFF:F,FFFFFFFFFFFF:F,F::F:F,FFFFF,F,F,:F:FFFF,FFFF:F:FFFFF,FFFFF:FFFF,F:F:FF,:FF:FF,FFFF:F::F,:FFFFF,:,F:FF::FFFF:,FFFFFF:FFF,:,F,,FFF,F
@A00920:152:HGHKKDRXX:2:2103:23204:15969 2:N:0:AGGAGTGG+AAGGAGTA
GGACTACTGGGGTTTCTAATCCCGTTAGCTACCCTCGCTTTCGCGTCTCAGCGTCAGACAAAGTCCAGAGAGTCGCCTTCGCCACTGGTGTTCCTCCGAATATCTACGCATTTCACCGCTACACTCGGAATTCCCCTCTCCTCTCCTGCACTCCAGCCTCAAAGTTTTGGGGGCCATACGGGGTTGGGCCACGCATATTCACGCTCGAACTATTACGCCGCCTACATGCTCTTTAACGCCCATAAGTCCC
+
FF:FFFFFFFFFF,FFFFF:FF,FFF,FFF,FFF,,FFFFFFFF,F:FFFFFFFFFFF,FFFFFFFFF:,FF:FFFFFFFFFFFFFFFFFFFFFFFF,FFFFFFFFFF,F,FFF,FF,FFFFF:F,FFFFF:FF,FF,FFFFFF,FF,:,FFFFFF,F:,,,FFFFF,,,,,FFF,FFF:FF:,F,,::F,F,F,,,F:,F,:F,F:F,,F:,,::FFF,:F:,,F,,,,,::,F,,,FF,F,:F,::F,
@A00920:152:HGHKKDRXX:2:2103:22544:16016 2:N:0:AGGAGTGG+AAGGAGTA
GGACTACTAGGGTATCTAATCCCGTTCGCTCCCCATGCTTTCGCGCCTCAGCGTCAGTTAAGGACCAGAAAGTCGCTTTCGCCACTGGTGTTCCTCCGCATCTCTACGCATTTCACCACTACACGCGGAATTCCACTTTCCTCTTCCTCACTCTAGACATACAGTCTCCATTCGCCTCTCCCAGTTTAGCCAGGAGCTTTCAGAATAGACTTATATATCCGCCTACACGCCCTTTACGCCCAGTAACTCC
+
FFFFFFFFFFFFFFFFFFFFFFFFFFFFFFFFFFFFFFFFFFFFFFFFFFFFFFFFFFFFFFFFFFFFFFFFFFFFFFFFFFFFFFFFFFFFFFFFFFFFFFFFFFFFFFFFFFFFFFFFFFFFFFFFFFFFFFFFFFFFFFFFFFFFFFFFFFFF:FFFFFFFFFFFFFFFFFFFFFFFFFFFFFFFF:FFFFFFFFFFFFFFFFFF:FFFFFFFFFFFFFFFFFFFFFFFFFFFF,FFFFFFFF:F:F
@A00920:152:HGHKKDRXX:2:2103:16269:16078 2:N:0:AGGAGTGG+AAGGAGTA
GGACTACTCGGGTTTCTAATCCTGTTTGCTCCCCACGCTTTCGCGCCTCAGCGTCAGTAACGGGCCAGTGTGTCGCCTTCGCCACTGGTGTTCTTCCGAATATCTACGAATTTCACCTCTACACTCGGAGTTCCACACACCTCTCCCGTACTCAAGACAGCCAGTATCAAAGGCAATTCCAAGGTTGAGCCCTGGGCTTTCACCTCTGACTAAACTGTCCGCCTACGCGCCCTTTACGCCCAGTAATTCC
+
FFFFFFFFFFFFFFFFFFFF:FFFFFFFFFFFFFFF:FFFFFFFFFFFFFFFFFFFFFFFFFFFFFFFFFFFFFFFFFFFFFFFFFFFFFFFFFF:FFFF:FFFFFFF:FF:FFFFFFFFFFFFFFFFFFFFFFFFFFFFFFFFF:FFFFFFFFFFFFFFFFFFFFFFFFFF:FF:FFFFF:FFF:FFFFFFFFFFFF:FF,FFFFFFFFFFF:FFFF:FFF:FFFFF:FFF:F::F,FFFFFFFF:FF:
@A00920:152:HGHKKDRXX:2:2103:4652:16250 2:N:0:AGGAGTGG+AAGGAGTA
GGACTACAAGGGTATCTAATCCCGTTTGCTCCCCTGGCTTTCGCGCCTCAGCGTCAGTGTCAGCCCAGCAACCCGTCTTCACCTCAGGTGTTCCTCTTGATATCTACGCATTTCACCGCTACACCAAGAATTCCGATTGCCCCTTCTGCACTCTAGCACTGCAGTATCAGCTGGCCGTTCCGAGTTAAGCTCGGAGATTTCACAGCTGACTTACCGCGCCGCCTACGCGCCCTTTACGCCCAGTAAATCC
+
FFFFFFFFFFFFFFFFFFFFFFFFFFFFFFFFFFFFFF:FFFFFFFFFFFFFFFFFFFFFFFFFFFFFFF:FFFFFFF:FFFFFFFFFFF:FFFFFFFFFFFFFFFFFF::FFF:FFFFFFFFFFFFFFFFFFFFFFFFF:FFFFFFFFFFFFFFFFFFFFFFFFFFFFFFFFFFFFFFFFFFFFF,FFFFFFFFFFFFFFFFFFFFFF:FFFFFFFFFFFFFFFFFFFFFFFFFFFFFFFFFFFFFFFF
@A00920:152:HGHKKDRXX:2:2103:26115:17472 2:N:0:AGGAGTGG+AAGGAGTA
GGACTACAAGGGTTTCTAATCCTGTTCGCTCCCCACGCTTTCGCGTCTCAGCGTCAGTACCGTCCCAGAGAGCTGCCTTCGCCATTGGTGTTCTTCCTGATATCTGCGCATTTCACCGCTACACCAGGAATTCCACTCTCCTCTTCCGGACTCTAGCCGTGCGGTTTCTGTCGACGTCTGGAGGTTGAGCCTCCAGTTTTCACAACAGACCTGCTCGGCCGCCTACACGCGCTTTACGCCCAGTAAATCC
+
:FFFFFFFFFFFFFFFFFFFFF:FFFFFFFFFFFFFFFFFFFFF,F,FFFFFFFFFFFFF,,,FFFFFFF,FFFFFFFFFFFFFFFFFFFFFFF:,FFFF,FFFF:FFF,FFFFFFFFFFFFFFFFFFFF,FFFFF:FFFF:FFF:FFFFFFFFFFFFFF:FF,FFF:FFFFFFFFFFFFFFFFFFFFFFFFFFFF,FFFFFFFFFFFFFFFFFF:FFFF:FFF:FFF,FFF:FFFFFFFFFFF,,:FFF
@A00920:152:HGHKKDRXX:2:2103:7708:20290 2:N:0:AGGAGTGG+AAGGAGTA
GGACTACAAGGGTTTCTAATCCCGTTTGCTACCCACGCTTTCGTGCCTCAGTGTCAGGAACGAGCCAGTCGCCTGCCTACGCCATCGGTGTTCCTCCTAATATCTACGGATTTCACTCCTACACTAGGAATTCCAGCGACCTCTCTCGTCCTCTAGCTTAGCAGTTCAAATAATGTATAAGGGGTTGAGCCCCACGCTTTCACTATTTGCTTACTATGCCACCTACGCAACTCTTTACGCCCAGTACTTC
+
FFFFFFFFFFFF:FFFFFFFFFFFFFFFFFFFFFFFFFFFFFFFFFFFFFFFFFFFFFFFFFFFFFFFFFFFFFFFFFFFFFFF:FFFFFF:FFFFFFFFFFFFFFFFFFFFFF,FFFFFFFFFFFFFFFFFFFFFFFFFFFFF,FFFFF:FFFFFF,FFF:FFFFFFFFFFFF::FF:,,:FFFFFFFFF:FFFF:FFFF,F,F,FF,FFF,,FFFFFFF:FF:F:FFFFFFFFFFF:F,F:FFF,FFF
@A00920:152:HGHKKDRXX:2:2103:30273:21324 2:N:0:AGGAGTGG+AAGGAGTA
GGACTACTGGGGTTTCTAATCCCGTTCGCTCCCCACGCTTTCGCCCCTCAGCGTCAGGTCTGATCCAGAGCGTCGCTTTCGCCACTGGTGTTCCTCCCGATATCTACGCATTACACCACTACACCGGGAATTCCACGATCCTGTACCAGCCTCAAGCCAGGCAGTTTTGCACGCCCTCTCCCAGTTAAGCCGGGAGCTTTCACGTCCAACTTGCCGAGCCGCCTCCGGGCGCTGTACGCCCACTAACTCC
+
FFFFFFF,,FFFFFFFFFFFFFFFFFFFFFFFFF,,FFFFFFFF,FFFFFFFFFF::F::FF,:FFFF,,:FFFFF,FFFFFFFF:FFFFFFFFFF:FFFFFFFFFFFFFFF,F:FFFFFFFFFF:FFFFF,FF:FF,,F:F,F,FFF:F:FFFFFFF,,,FFFFFF,F:F,FFF:F,FFFFFFFFF:FFFFFFFF,FFFF:FFFF,,FFFF,,F,,FF:FFF:,FFF:F,F::F:FFFFFF,FF,,FFF
@A00920:152:HGHKKDRXX:2:2103:2112:21652 2:N:0:AGGAGTGG+AAGGAGTA
GGACTACTAGGGTTTCTAATCCTGTTCGCTCCCCACGCTTTCGTCCATCAGCGTCAATATATTGTTAGTGATCTGCCTTCGCAATCGGTATTCTGTGTAATATCTATGCATTTCACCGCTACACTACACATTCTAACCACTTCACAATAATTCAAGAACGCCAGTATCAAAGGCAATTTTACAGTTGAGCTGCAAACTTTCACCCCTGACTTAACATCCCGCCTACGGACCCTTTAAACCCAATGATTCC
+
FFFFFF,FFFFFFFFFFFF:FFFFFFFFFFFFFFFFFF:FFFFFFFFFFFFFFFFF,FFF:FFFFFFFFFFFFFFFF:FFFFFFFFFFFFFFFFF:FFFFFFFFFFFFFFFFFFF,FFFFFFFF:,FFFFFFFF,FFF:FFFFFFF:F,FFF:FFFFFFFFF,FFFFFFF:FFF::F:FFFFFFFF::FFFFFFFF:FFFFFFFFFF,:FFFFF:FFFFFFFFF:FFFFFFFF,FFF,F,FFFF,FFFFF
@A00920:152:HGHKKDRXX:2:2103:3730:21919 2:N:0:AGGAGTGG+AAGGAGTA
GGACTACTAGGGTATCTAATCCTGTTTGATCCCCACGCTTTCGTACCTCAGAGTCAATAAAAGTGTAGAGAGCTGCCTTCGCAATAGGTGTTCTATGTCATATCTAAGAATTTCACCTCTACATTACATATTCCGCTCACCTCCACGGTATTCAAGACAGATAGTATCAACGGCAGTTTCCGAGTTGAGCCCGGAGATTTCACCACTGACTTACCTACCCTCCTACGCACCCTTTAAACCCAGTCAATCC
+
,:F:FFFFF:F:FFFFFFFF:FF:FF:FFFFFFFFFFFFF:FF,,F,FF:FF::FFF:F,F::F,:F:FFF:,,FFFF:F:,F,,,,:FFFFFFF,:F:FFFFFF,F:FFF:FFFFF,FFFFF,,:FF,FFFFF,:F:F:F,FFFF,FF,F,:F::F,:,F,FFFFFFFF:F::FF,F,F,FFFF:FFF,FF:FFFFF,,FF,:FFF:FF,F:F,F,FF:FF,FFFF,F:FF:FF,FFFF,FF,,,:::F
@A00920:152:HGHKKDRXX:2:2103:4110:22764 2:N:0:AGGAGTGG+AAGGAGTA
GGACTACTGGGGTTTCTAATCCCGTTCGCTCCCCATGCTTTCGCCTCTCAGCGTCAGGTCAGGCCCAGCGTGTCGCCTTCGCCACTGGTGTTCCTCCGGATCTCTACGCATTTCACCACTACACCCGGAATTCCACACGCCTCTACCTGCCTCTAGCCCCGCAGTTCGGTCACGTCCTCGCCCGGTTGAGCCGGGCGCTTTCACGCGCCACTTGCAGGACCGCCTACACGCGCTTTACACCCAGTACATC
+
FFFFFFFFFFFFFFFFFFFFFFFFFFFFF:FFFFFFFFFFFFFFFFFFFFFFFFFFFFFF:FFFFFFFFFFFFFFFFFFFFFFFFFFFFFFFFFFFFFFFFFFFFFFFFFF:FFFFFFFFFFFFFFFFF,FFFFF:FFFFFFFFFFFFFFF,FF::FFFFFFFFFFFFFFFFFFFFFFFFFFFFFFFFFFFFFFFFFF:FFFFFFFFFFFFFF:FFFFFFFFFFF:FFFF:F:F:FFFFFFF,FFF:FF:
@A00920:152:HGHKKDRXX:2:2103:16658:23140 2:N:0:AGGAGTGG+AAGGAGTA
GGACTACCCGGGTATCTAATCCCGTTTGCTCCCCTGGCTTTCGCGCCTCAGCGTCAATGCCGGCCCAGTGAGCCGCCTTCGCCTCCGGTGTTCTTCCCGATATCTACGCATTCCACCGCTACACCGGGAATTCCACTCACCTCTACCGGTCCCTAGACACGCAGTCTCGAAGGGCGTCGCAGGGTTGAGCCCTGCGCTTTCACATCCGACTTGCGCACCCACCTGCGCGCGCTTTACGCCCAGTAATTCC
+
FFFFFFFFFFFFFFFFFFFFFFFFFFFFFFFFFFFFFFFFFFFFFFFFFFFFFFFFFFFFFFFFFFFFFFFFFFFFFFFF:FFFFFFFFFFFFFFFFFFFFFFFFFFFFFFF,FFFFFFFFFFFFFFFF:FFFF,FFFFFFFFFFFF:FFFFFFFFFFFFFFFFFFFFF:FFFFFFFF:FFFFF:FFFFFFFFFFFFFFFFFF:FFFFFFFFFFFFFFFF::FFF:FFFF:FFFFFFFFF:FFFFF,FFF
@A00920:152:HGHKKDRXX:2:2103:23104:24126 2:N:0:AGGAGTGG+AAGGAGTA
GGACTACTAGGGTATCTAATCCTGTTTGCTCCCCACGCTTTCGCGCCTCAGCGTCAGTTACAGCCCAGAAAGTCGCCTTCGCCACTGGTGTTCCTCCACATCTCTACGCATTTCACCGCTACACGTGGAATTCCACTTTCCTCTTCTGCACTCAAGCTTTGCAGTTTACATGGCGACTCGGGGTTTAGCCCCGAGTTTAAAAAACAGACATACAAGGCCGCCTACGCACCCGTTAAACCCCATAAATCCG
+
FFF:FFFF:FFFFFFFFFFFFFFFFFFFF:FFFFFFFF:FFFFFFFFFFF:FFFFFFFFF,:FFFFFFFFFFFFFFFFFFFFFFF:FFFFFFF:FF:FFFFFFFFFFFFFFFFFFFFFFFFF:FFFF:FF,FFFFFFFFFF,:F,FFFFFF:FFFFF:FFFFFFFF:,FF,,FFFF,:,:F:FFF,,:FFFFFFF:,F,:F,F:FFFFF,FF,F,F:FFFFFFFF:FFFFF,FF,F,F:F,FFFFFF:F,
@A00920:152:HGHKKDRXX:2:2103:9344:24972 2:N:0:AGGAGTGG+AAGGAGTA
GGACTACTCGGGTATCTAATCCTGTTTGCTCCCCACGCTTTCGCGCCTCAGCGTCAGAAACGGACCAGCGAGCCGCCTTCGCCACTGGTGTTCCGCCGAATATCTACGAATTTCACCTCTACACTCGGCATTCCACTCGCCTCTTCCGTCCTCGAGACATCCAGTATCGGAGGCAGTTCCGGGGTTGAGCCCCGGGATTTCACCCCCGACTCGACTATCCGCCTACGCGCCCTTTACGCCCAGTAATTCC
+
FFFFFFFFFFFFF:FFFFFFFFFFFFFFFFFFFFFFFFFFFFFFFFFFFFFFFFFFFFFFFFFFFFFFFFFFFFFFFFFFFFFFFFFFFFFFFFFFFFFFFFFFF,FFFFFFFFFFFFFFFFFFFFFFF:FFFFFFFFFFFFFFFFFFFFFFFFFFFFFFFF,FFFFFFFFFFFFFFFFFFFFFF:FFFFFF:FFFFFFFFFFFFFFFFFF::F,FFFFFFFFF:FFFFFFFFFFFFFFFFFFFFFFFFF
@A00920:152:HGHKKDRXX:2:2103:26341:25661 2:N:0:AGGAGTGG+AAGGAGTA
GGACTACTGGGGTTTCTAATCCTGTTCGCTCCCCACGCTTTCGAGCCTTAGGGTCAGTACCGTCCCAGACAGCTGCCTACGCCATTGGTGTTCCTTCTTATATCTACGCATTTCACGGCTACACAAGAACTTCCAGCGTCCTCTCAAGTACTCAAGTAGCCCGGTTTAAGTAGCTATTCTGCGGTTAAGCCGAAGGCTTTCACTACCAACTTACTCAACCTCCTACGCTCCACTTTAGGCCAAGAAATAC
+
FFFFFFF:FFFFFFFFFF:FFF,FFF,FFFFFFF:,FFFFFFF,FFFF:FF,FFFFF,F:,::,FFFF:F,,F:FFFF,FFFF,F,FFFFFFF:F,FF::FFFFF,FF,FFF,FFF,,FFFFFF:FF:F,FFFF:F,FFFF:FF,,,,F,FFF,FF,,:,,F,FF:F,,:,F,,,,,F,:,FFFFF,FFFFF,F,F,FFFF:FFFF:,FF,F:,,F,,FF,FFF,FF,,,F,,FF,:,,FF,:,,FFF,F
@A00920:152:HGHKKDRXX:2:2103:30355:25817 2:N:0:AGGAGTGG+AAGGAGTA
GGACTACTGGGGTTTCTAATCCCGTTTGCTACCCTGGCTTTCGATCCTCAGTGTCAGTTGCAGTCCAGAACGCCGCCTTCGCCACCGGTGTTCCTCCAGATATCTACGCATTTCACCGCTACACCGGGAATTCCGCGATCCTCTCCTGCACTCGAGCACGCCAGTCTCAGACGCAGTTCCACAGTTCAGCTGAGGGATTTCACGTCTGACTTAGCGAGCCCCCTACGAGCCCTTTACGCCCAGTCATTCC
+
FFFFFFFFFFFFFFFFFFFFFFFFFFFFFFFFFFFFFFFFFFF,FF,FFFFFFF:FFFFF,,FFFFFF,FFFFFFFFFFFFFFFFFFFF:FFFFFFF:FFFFFFFFF,F:FFFFFFFFFFFFFFF,FFFFFF:F:,,,FFFFFF,F,FF,FFFFFF,,FF,FFFF,FFFFFFFF::FF,F,:FF,F::FF,FFF,FFF,F:,FF:FFF,,FF,:FF,:F,,FFF,:FF,FFF,:F:FF:F:FFF,,:,::
@A00920:152:HGHKKDRXX:2:2103:13892:26146 2:N:0:AGGAGTGG+AAGGAGTA
GGACTACAAGGGTTTCTAATCCTGTTCGCTCCCCATGCTTTCGCTCCTCAGCGTCAGGTAATGCCCAGAGAACCGCCTTCGCCACCGGTGTTCCTCCTGATATCTGCGCATCCCACCGCTACACCAGGAATTCCGTTCTCCCCTGCATACCTCTAGTCCGCCCGTATCGGAAGCACGCTCAGGGTTGAGCCCTGAGTTTTCACTCCCGACGTGACGGACCGCCTACGAGCCCTTTACGCCCAATAATTCC
+
FFFFFFFFFFFFFFFFFFFFFFFFF:FFF:FFFF,FFF:FFFFFFFFFFFFFFFFFFFF,FFFFFFFFFFF:FFFFFFFFFFFFFFFFFFFFFFFFFFFFFFFFFFFF:FFFFFFFFFFFFFFFFFF:FFFFFF:FFFFFFFFFFFFFFFFFFFFFFFFFFFFFFF,FFFF:FFFFFFFFFFFF:FFFFFFFF:FFFFF:FFFFFFFFFFFFF:F:FFFFFFFFFFFFFFFFF:FFFFFFF:FF:,FFFF
@A00920:152:HGHKKDRXX:2:2103:21178:26271 2:N:0:AGGAGTGG+AAGGAGTA
GGACTACAGGGGTTTCTAATCCTGTTCGCTACCCACGCTTTCGCTATTCAGCGTCAGTGCCGGCCCAGACCACTGCCTTCGCCATCGGTGTTCCACCTGATATCTGCGCATTTCACCGCTACACCAGGTATTCCGTGGTCCCCTACCGGACTCAAGCCATGGCAGTATCAAACGGCATCTCCAGGTTGAGCCTGGAGTTTTCACGCTCGACTTGCCAAGCCGCCTAATAGCCCTTTACGCCCAATGAATC
+
FFFF,:FF:FF:FF:FFFFF,,F,:FFFFFFFF:FF::FF,:FF:FF,FFFFFFFFFF:FFFFFFFF,FFFFFF:FFFFF:,:,FFFF,,FFFFFFFF,FFFFFFFFF,FFFF:FFF,F,FF:,FFFFF,FFFF,F,FFFFFF:F::,:F:FFFF:FF,:FFFFFFFFFFFF:F,FF,FF:FF,FF:FFFF,FF:FF:FFFFF,F:FF,:F,FFF:FF,FFFFFFF,F,FF,FFFF:F,:F:F,F,,F,F
@A00920:152:HGHKKDRXX:2:2103:15447:26428 2:N:0:AGGAGTGG+AAGGAGTA
GGACTACTAGGGTTTCTAATCCTGTTCGCTCCCCACGCTTTCGCTCCTCAGCGTCAGTGCCAGCCCAGAGCGCCGCCTTCGCCGCTGGTGTTCCTCCTGATATCTGCGCATTTCACCGCTACACCAGGAATTCCACGCTCCCCTACTGGACTCTAGTCACGGCAGTATCGGGTGGCGTCTCCAGGTTGAGCCTGGAGGTTTCACACCCGACTTACCGAACCGCCTACGAGCTCTTTACGCCCAATGAATC
+
FFFFFFFFFFFFFF:FFFFFFFFFFFFFFFFFFF:FFFFF:FFFFFF:FFFFFFFFFFFFFFFF:FFFFFFFFFFFF:FFFFFFFFFFFF,,FFFFFFF:F,FFFFFFFFF,FFFFFFFF,FFFFFFF,FFF:FFFFFFFFFFF:FFFFFFFFFFFFFFFFFFFFFFFF,:FFFFFFFF:FFF:FFF:F:FFFFFFFFFFFFFF,F:FFF:FFFFF::FFFFFFF:FFFFFFF:FFFFFFFFF,FFFFFF
@A00920:152:HGHKKDRXX:2:2103:7319:26443 2:N:0:AGGAGTGG+AAGGAGTA
GGACTACAGGGGTTTCTAATCCTGTTTGCTCCCCACGCTTTCGTACATGAGCGTCAGTCACATCCCAGGGGGCTGCCTTCGCCATCGGTGTTCCTCCACATATCTACGCATTTCACTGCTACACGTGGAATTCCACCCCCCTCTGACAAACTCTAGCCATGCAGTCACAAATGCAGTTCCCAGGTTAGGCCCGGGGATTTCACACCTGTCTTGCAAAGCCGCCTGCGTACGCTTTACGCCCAGTAATTCC
+
FFFFFFFFFFFFFFFFFFFFFFFFFFFFFFFFFFFFFFFFFFFFFFFFFFFFFFFFFFFFFFFFFFFFFFFFFFFFFFFFFFFFFFFFFFFFFFFFFFFFFFFFFFFFF:FFFFFFFFFFFFFFFFFFFFFFFFFFFFFFFFFFFFFFFFFFFFFFFF:FFFFFFF:F:FFFFFFFF:FFFFFFFFFFFFFFFFFFFFFFFFFFFFFFFFFFF:F:FFFFFFFFFFFF,FF:,FF:FFFFF,FF,::FFF
@A00920:152:HGHKKDRXX:2:2103:25283:27211 2:N:0:AGGAGTGG+AAGGAGTA
GGACTACTGGGGTTTCTAATCCTGTTTGCTCCCCACGCTGTCGCGCCTCAGTGTCAGCCACGGCCCAGCCAACCGCCTTCGCCACCGGTGTTCTTCCGGATCTCTACGCATTCCACCGCTACACCCGGAATTCCATTGGCCTCTACCGTGCTCCAGTCGGGCAGTCCGCACGGCCGACCCGGGGTTGAGCCCCGGGCTTTCACCGCACGCTTACCCGACCACCTACGCGCCCTTTACGCCCAGTGATTCC
+
FFFFFFFFFFFFFFFF:F:FFFFFF:FF,,FFFFFFFFFFFFFFF:FFFFFFFFF:FFFFFF:FF:FFFFFFFFF:FFFFFFFFF::FFFFFF,FFFFFF:FFFFFFFFFFFFFFFF:FFFFFFFFFFF:FFFFFFFFFFFFFFFFFFFFFFFFFFF:FFFF:FFFFFFFFFFFFFFFFFFFFF,,F,:FFFFFFFFFFFFFFFFFF:FFFF:FFFFFFFFFFFFFFFFFF:,FFFFFFFFFFFFF:F,F
@A00920:152:HGHKKDRXX:2:2103:27380:27461 2:N:0:AGGAGTGG+AAGGAGTA
GGACTACTGGGGTTTCTAATCCTGTTTGCTCCCCACGCTTTCGCACCTCAGCGTCAGTACCGGGCCAGTGAGCCGCCTTCGCCACTGGTGTTCTTGCGAATATCTACGAATTTCACCTCTACACTAGCAGTTCCACTCACCTCTCCCGGACTCAAGACGCTCAGTATCAAAGGCAGTTCTGGAGTTGAGCTCCAGGCTTTCACCCCTGACTTAAGCATCCGCCTACGTACGCTTTACGCCCAGTGATTCC
+
FFFFFFFFFFFFFFFFFFFFFFFFFFFFFFFFFFFFFFFFFFFFFFFF,FFFFFFFFF,FFFFFFFFF:FFFFFFFFFFFFFFFF,FF::FFFFFFF,FFFFFFFFFFFFF,FFFFFFFFFF:FFFFFFFFFF,FFFFFFFFFFFFFFFFFFF:FFF:FF:FFFFFFFFFFFFFFFFFFFFFFFFFFFFFFFFFFFFFFFFFF,FFFFFFFFFFFFF::FFFFF,:FF,:FFFFFFFFFFFFFFFF,FF:
@A00920:152:HGHKKDRXX:2:2103:31738:28150 2:N:0:AGGAGTGG+AAGGAGTA
GGACTACTGGGGTATCTAATCCTGTTTGCTCCCCACGCTTTCGAGCCTCAGCGTCAGTAATGGGCCAGTGTGTCGCCTTCGCCACTGGTGTTCTTCCGAATATCTACGAATTTCACCTCTACACTCGGAGTTCCACACACCTCTCCCATACTCAAGATAGCCAGTATCAAAGGCAATTCCAGGGTTGAGCCCTGGGCTTTCACCTCTGACTTAGCTGTCCGCCTACGCTCCCTTTACGCCCAGTAATTCC
+
FFFFFFFFFFFFFFF:FFFFFFFFFFFF:FF:FFFFF:FFFFFFFFFFFFFFFFFFFFFFFFFFFFFFFFFFFFFFFFFFFFFFFFFFFFFFFFFFFFF:FFFFFFFFFFFF:FFFFFF:FF:FFFFFFFFFFF:FFFFF:FFFFFFFFFFFFFFFFFFFFFFFFF:FFFFFFFFFF,:FF:FFFFFFFFFFFF:FFFFFFFFFFFFFFFFFFFFFFFF:F:FFFFFFFFFF::F:FFFFFFFFFF:FFF
@A00920:152:HGHKKDRXX:2:2103:23204:28181 2:N:0:AGGAGTGG+AAGGAGTA
GGACTACTCGGGTTTCTAATCCCGTTCGCTCCCCATGCTTTCGCATCTCAGCGTCAGGTCAGGCCCAGCGTGTCGCCTTCGCCACTGGTGTTCCTCCGGATCTCTACGCATTTCACCACTACACCCGGAATTCCACACGCCTCTACCTACCTCTAGTCGCGCAGTTCGATTGCGTCCTCGCCCGGTGGAGCCGGGCGCTTTCACGCCTCACTTGCACGACCGCCTACACGCGCTTTACACCCAGTAAATC
+
FF:FFFFFFFFF:FFFFFFFFFFFFFFFF:FFFFFFFFFFFFFFFFFFFFFFFFFFFF,FF,FFFFFFFFFFFFFFFFFFFFFFFFFFF:FFFFFFFFFFFFFFFFFFFFFF,FFFFFFFFFFFFFF:FFFFFFFF::,FFFFF:F,F,FFFF:FF::FFFFFFFFFFFFFFFFF:,FFFFFFFFF,:FFFFFFFFFFFFFFFFFFFFFFFFFFF:FFFFFFFF,FFFFFFFFFFFFF:FFFFFFFFFFF
@A00920:152:HGHKKDRXX:2:2103:19840:28839 2:N:0:AGGAGTGG+AAGGAGTA
GGACTACAAGGGTTTCTAATCCTGTTTGCTCCCCACGCTTTCGCGCCTCAGCGTCAGTGTCCGTCCAGATGGCCGCCTTCGCCACCGGTGTTCTTCCCAATATCTACGAATTTCACCTCTACACTGGGAATTCCACTCACCTCTCTCGTCCTCAAGCTAAACAGTTTCAATGGCAGTTCCGGAGTTGAGCTCCGGGCTTTCACCACTGACTTGGATAGCCGCCTGCGCGCGCTTTACGCCCAGTAACTCC
+
FFFFFFFFFFFFFFFFFFFFFFFFFFFFFFFFFFFFFFFFFFFFFFFFFFFFFFFFFFFFFFFFFFFFFFFFFFFFFFFFFFFFFFFFFFFFFFFFFFF:FFFFFFFFF,FFFFFFFFFFFFFFFFFFFFFFFFFFFFFFFFFFFFFFFF,FF::FFF:FFFFFFFFFFFFFFFFFFFFFFFFFFFFFFFFFFFFFFF,FFFFFFFFFFFFFFF:FFFFFFFFFFFFFFFFFFFF:FFFFFFFF::FFFF
@A00920:152:HGHKKDRXX:2:2103:20844:28886 2:N:0:AGGAGTGG+AAGGAGTA
GGACTACCGGGGTTTCTAATCCCGTTTGCTCCCCTGGCTTTCGTTCCTCAGTGTCAATTGCAGTCCAGAACGACGCCTTCGCCACCGGTGTTCCTCCAGATATCTACGCATTTCACCGCTACACCTGGAATTCCGCGTTCCTCTCCTGCACTCAAGCCAACCAGTATCAGACGCAGTTCCCCAGTTAAGCTGAGGGATTTCACGTCTGACTTAGTTGGCCACCTACGAACCCTTTACGCCCAGTAATTCC
+
:FFFFFF:,FFFFFFFFFFFFFFFFFFFFFFFFFFFFFFFFFF,FFFFFFF:FF:F,F,:::FFFFF:FF,F,FFFFFF,FFFFFFFFFFFFFFFFFFFFFFF,FFF:FFFFFFFFFFFFFFFFF:F,FFFF,FF,:FFF,F,F:F:FFFFFFFF:F:FFFFFFF,FFFFFFFFFFFF:FFFFFF:FFF:,,F,F:FFFFFFFFF,FF,FF:FFFFFFFFFFFFF,FFFFFFF:FFFFFFFF::FF:,,F
@A00920:152:HGHKKDRXX:2:2103:30689:30592 2:N:0:AGGAGTGG+AAGGAGTA
GGACTACTGGGGTTTCTAATCCTGTTCGATACCCGCACTTTCGAGCATCAGCGTCAGTTACACTCCAGTGAGCTGCCTTCGCAATCGGAGTTCTTCGTGATATCTAAGCATTTCACCGCTACACCACGAATTCCGCCCACCTCTACTGCACTCAAGACTGCCAGTATCAACTGCAATTTTACGGTTGAGCCGCAAACTTTCACAACTGACTTAACAATCCGCCTACGCTCCCTTTAAACCCAATAAATCC
+
FFFFFFFFFFF:FF:F:FFFFF,FFFFFFFFFFFFFFFFFFFFFFFFFF::FFFF:FFF:F:FFFFFFFFFFFFFFFFFFFFF:FFFFF:FFFFFFFFFFFFFFFFFF::FFFFFFF:FF:FFFFFFFFFFFFFFFFFF:FFF:FF:,FFFFFFFFF:FFFFFFFFFF:FFFFF::,FF:FFFFFFFFFFFFFF:FFF,FFFFF:F:F:F:FF:F,F:F:FFFFFF,FFFFFFFFFFFFFFFFFFFFF:,
@A00920:152:HGHKKDRXX:2:2103:2844:30906 2:N:0:AGGAGTGG+AAGGAGTA
GGACTACTGGGGTATCTAATCCTGTTCGCTCCCCACGCTTTCGCTCCTCAGCGTCAGTATCGGCCCAGAGACCTGCCTTCGCCATCGGTGTTCCTCCTGATATCTGCGCATTTCACCGCTACACCAGGAATTCCAGTCTCCCCTACCGAACTCTAGCCTGCCCGTATCGGCTGCAGGCCCGCGGTTGAGCCGCGGGTTTTCACAGTCGACGCGACAAGCCGCCTACGAGCGCTTTACGCCCAATAATTCC
+
FF:F:FFF:FFF,F:FFFF:FFFFFFFFF:FFFF,FFF:FFFF:FFFFFFFFFFFF:FFF:FFFFFFFFFFFFFFFFFFFFFFFF,FFF:F:F:FFFF,FF:,FFFFFFFF:FFFFFFFFFFFFF:FFFFFFFFFFFFFFFFF,FF:,F:FFFFFFF,,FFFFFF:F,::FFFFF:FFFFFFFF,FF,FFFF:FFF:FFFFFF,FFF:F:FFFFFF,FFFFFFFFFFF:FFFFFFFFFFFF:FFFF,FFF
@A00920:152:HGHKKDRXX:2:2103:12527:30984 2:N:0:AGGAGTGG+AAGGAGTA
GGACTACCAGGGTATCTAATCCTGTTTGCTCCCCACGCTGTCGCGCCTCAGTGTCAGCAACTGCCCAGCAGGCCGCCTTCGCCACTGGTGTTCTTTCGGATATCTACGCATTCCACCGCTACACCCGAAATTCCACCTGCCTCTACAGTGCTCCAGCTCAGCAGTTCGCACGGCAGATCCGGGGTTGAGCCCCGGACTTTCACCACACGCTTACCAAGCCACCTACGCGCCCTTTACGCCCAGTGATTCC
+
FFFFFFFFFFFFFFFFFFFFFFFFFFFFFFFFFFFFFFFFFFFFFFFFFFFFFFFFFFFFFFFFFFFFF:FFFFFFFFFFFFFFFFFFFFFFFFFFFFFFFFFFFFFFFFFFFFFFFFFFFFFFFFFF:FFFFF,FFFFFFFFFFFFFFFFFFFFFFFFFFFFFF:FFF:FFFFFFFFFFFFFFFFFFFFFFFFFFFFFFFFFFFFFFFFFFFFFFFFFFFFFFFFFFFFFFFFF:FFFFFFFFFFFFFF
@A00920:152:HGHKKDRXX:2:2103:29080:31093 2:N:0:AGGAGTGG+AAGGAGTA
GGACTACCGGGGTTTCTAATCCTGTTTGCTCCCCACGCTTTCGTACATGAGCGTCAATGTCGGGCCAGGAAGCCGCTTTCGCCACCGGTGTTCCTCCTGATATCTACGAATTTCACCTCTACACCAGGAATTCCGCTTCCCTCTCCCGCATTCAAGCCCCACAGTCTCGGGCGCATTTCCGGGGTTGAGCCCCGGGCTTTCACACCCGACTTATGAAGCCGCCTGCGTACGCTTTACGCCCAATAATTCC
+
FFFFFFFFFFFFFFFFFFFFFFFFFFFFFFF:FFFF:FFFFFFFFFFFFFFFFFFFFFFFFFFFFFFFFFFFFFFF,FFFFFF:FFFFFF:FFFFFFFFFFFFFFFFFF:FFFFFFFFFFFFFFFFFFFFFFFFFFFFFFFFFFFFFFFFFFFFFFFFFFFFFFFFFFFFFFFFFF:FFFFFFFFF:FFFFFFFFFFFFFF:FFFFFFFF:FFFFFFFFFFFFFF:FF,FFFF:FFFFFFFFFFFFF:FF
@A00920:152:HGHKKDRXX:2:2103:14895:31109 2:N:0:AGGAGTGG+AAGGAGTA
GGACTACTGGGGTATCTAATCCTGTTTGCTCCCCACGCTTTCGCGCCTCAGCGTCAGAACCGGACCAGTAAGCCGCCTTCGCCACTGGTGTTCTTGCGAATATCTACGAATTTCACCTCTACACTCGCAGTTCCACTTACCTCTTCCGGTCTCAAGCCATACAGTATCGAAGGCAATTCTGTGGTTGAGCCACAGGCTTTCACCCCCGACTTATAAAGCCGCCTACGCGCCCTTTACGCCCAGTGATTCC
+
FFFFFFFFFFFFFFFFFFFFFF,FFFFFFFFFFF:FFFFF,FFF:FFFFFFFFFF:FFFFFFFFFFFFFF:FFFFFFFFFFFF:FFFFFFFFFFFFFFFFFFFFFFFFFFFFFFFFFFFFFFFFFFFFFFFFFFFFFFFF:FFFFFFFFFFFFFFFFFFFFF,:FF,FFF,F:F,FF,FFFFF:F,FF::FFFFFFFFFFF:FFFFFF:FF:FFFF,FF:FFFFFFFFFFFFF:FFFFFFF:FFFFFFFF
@A00920:152:HGHKKDRXX:2:2103:21766:31673 2:N:0:AGGAGTGG+AAGGAGTA
GGACTACAAGGGTATCTAATCCTGTTTGCTCCCCACGCTTTCGCGCCTCAGCGTCAATTACGGGCCAGATAGCCGCCTTCGCCACAGGTGTTCTTCCCAATATCTACGAATTTCACCTCTACACTGGGAATTCCACTCTCCTCTACCGCATTCAAGACAAACAGTATCAAGCGCAGCCCCCAGGTTGAGCCCGGGAATTTCACGCCTGACTTGATCGGCCGCCTACGCGCCCTTTACGCCCAGTAATTCC
+
FFFFFFFF:FFFF,FFFFFFFF,FFFFFFFFFFFF:FFFFFFFF,FFFFFFFFFFFFF,FFFF,FFFFF,FFFFFFFFFFFFFFF,FFFFFFF:FFFFFFFFFFFFFFFFFFFFFF:FFFFFFFF:,FFFF:FFFFF,,FFFFF,FF,,::FF:FF,,:,,FFFFFFFFF:,F:FF,::FFFFFFFFFFFFF,FFF:FFFF:FFFFFFFFF,,:F,,:FFF:FFFF::FFFFFFFFFFFFF::,FFFFF:
@A00920:152:HGHKKDRXX:2:2103:9028:33066 2:N:0:AGGAGTGG+AAGGAGTA
GGACTACTAGGGTTTCTAATCCTGTTTGCTCCCCACGCTTTCGCGCCTCAGCGTCAGTAGTGAGCCAGTGTGTCGCCTTCGCCACTGGTGTTCTTCCGAATATCTACGAATTTCACCTCTACACTCGGAGTTCCACACACCTCTCTCACACTCAAGACATCCAGTATCAAAGGCAGTTCCGAGGTTGAGCCCCGGGATTTCACCCCTGACTTAAATGTCCGCCTACGCGCCCTTTACGCCCAGTAAATCC
+
FFFFFFFFFFFFF:FFFFFFFFFFFFFFFFFFFFFFFFFFFFFFFFFFFFFFFFFFFFFFFFFFFFFFFFFFFFFFFFFFFFFFFFFFFF:FFFFFFFFFFFFFFFFFFFFFFFFFFFFFFFFFFFFFFFFFFFFFFFFFFFFFFFFFFF:FFFFFFF:FFFFFFFFFFFFFFFFFFFFFF:FFFFFFFF,FFFFF:FFFFFFFFFF:FFFFF:,FFFFFFFFFFFFFFFFFFFF:FFFFFFFFFFFFFF
@A00920:152:HGHKKDRXX:2:2103:1081:36589 2:N:0:AGGAGTGG+AAGGAGTA
GGACTACAAGGGTATCTAATCCTGTTTGATCCCCACACTTTCGTGCCTCAGCGTCAGTTAGAGTTTAGTTAGCTGCCTTCGCTATCGGTGTTCTTGACGATATCTAAGCATTTCACCGCTACACCGTCAATTCCGCCTACCTCGATTCCACTCAAGCCCTACAGTATCAATGCCACCCTCCCGGTTAAGCCGGGATAGTTCAGCACTGACTTATAAGGCCGCCTACGCACCCTTTACACCCAATAAATCC
+
FFFFFFFFFFFFFFFFFFFFFF:FFFFFFFFFFFFFFFFFFFF,FFFFFFFFFFFF,FFF:FF,:F:FFF,F:,FFFFFFFFFF:FFFFFFFF,FFFFFF,FFFFFFFFFFFFFFFF:FFFFFFFFFF:FFFFF:F:FFF:FFFF,FFF:FFF:FF,FF:FF:FFFFF,,,FFFF::F,FFFFF,FFFFFFFFFF:,,FF:FFFFF,,FFF,:,F:FFF:,FFFFFFFFF,FF:FF,FFF:F,FFFFFF:
@A00920:152:HGHKKDRXX:2:2104:16947:1595 2:N:0:AGGAGTGG+AAGGAGTA
GGACTACTCGGGTATCTAATCCTGTTTGATCCCCACGCTTTCGTGCCTCAGTGTCAATACTCTTGTAGTAAGCTGCCTTCGCAATTGGTGTTCTATGTCATATCTAAGAATTTCACCGCTACATGACATATTCCGCTTACCTCCAGGAGATTCAAGACTAATAGTATCCATGGCAGTTTCAGAGTTAAGCTCGGAGATTTCACCACAGACTTAATAATCCACCTACGCACCCTTTAAACCCAGTGAATCC
+
,FFFFFFF,:F:,,F:FF:FFFFFF:F,F,,:,:FFF,,FFF:FFFFFFFFF,FFFFF:FF::FFF,FF::,,:,,F:FF,FFFFFF::FF:FF:,F:FFF:,:F,FF,,FFF,,:F:FF:FF::,FFF:::F:FFFF:FF:,F,F:FF:FFFFFF:FFFF::F,F:::F,:,,:F,F:F,FFF:FFFF::,FFFF:::F,,FFF:FF:FFFF,:FFF:FF:F,:,FFF,F:FF:F:::,,FF:F,F::F
@A00920:152:HGHKKDRXX:2:2104:3549:1846 2:N:0:AGGAGTGG+AAGGAGTA
GGACTACTAGGGTATCTAATCCTGTTTGATACCCACACTTTCGAGCATCAGCGTCAGTTACAGTCCAGCAAGCTGCCTTCGCAATCGGAGTTCTTCGTGATATCTAAGCATTTCACCGCTACACCACGAATTCCGCCTGCCTCTACTGTACTCAAGACACCCAGTATCAACTGCAATTTTACGGTTGAGCCGCAAACTTTCACAACTGACTTAAGCGTCCGCCTACGCTCCCTTTAAACCCAATAAATCC
+
FFFFFFFFFFFFFFFFFFF:FFFFFFFFFFFFFFFFFFFFFFFFFFFFFFFFFFFFFFFFFFFFFFFFFFFFFFFFFFFFFFFFFFFFFFFFFFFFFFFF:FFFFFFFFFF:FFFFFFFFFF:F:FFFFFFF:FFFFFFFFFFF:FFFFFFFFFFF:FFFFFFFFF:FFF:FFF:FFFFFFF:FFFFFFF,F::FFFFFFFFFFFFFFFF,F,FF:FFFFFFFFFFFFFFFFFFFFFFF,F:FFFF:F:F
@A00920:152:HGHKKDRXX:2:2104:8558:1939 2:N:0:AGGAGTGG+AAGGAGTA
GGACTACTGGGGTATCTAATCCCGTTCGCTCCCCTAGCTTTCGCGCCTCAGCGTCAGAACCGGTCCAGGTAGCCGCCTTCGCCACCGGTGTTCCTCCCAATATCTACGCATTTCACCGCTACACTGGGAATTCCGCTACCCCCTCCCGGCCTCAAGCCCGACAGTTTCAAAGGCAGTTCCTCAGTTGAGCCGAGGGATTTCACCTTTGACTTACCGGGCCGCCTACGCGCCCTTTACGCCCAATAATTCC
+
FFFFFFFFFFFFFFFFFFFFFFFFFFFFFFFFFFFFFFFFFFFFFFFFFFFFFFFFFFFFFFFFFFFFFFFFFFFFFFFFFFFFFFFFFFFFFFFFFFFFFFFFFFFFFFFFFFFFFFFFFFFFFFFFF:FFFFFFFFFFFFFFFFFFFFFFFFFFFFFFFFFFFF,FFF:FFFFFF:FF:FFFFFFFFFFFFFF:FFFFFFFFF:FFFFFF:,FFFFFFFFFFFFFFFFFFFFFFFFFFFF,FFFFFFF
@A00920:152:HGHKKDRXX:2:2104:18756:2566 2:N:0:AGGAGTGG+AAGGAGTA
GGACTACTAGGGTTTCTAATCCTGTTTGCTCCCCACGCTTTCGTGCCTCAGTGTCAGTGCTGGTCCAGAGAGCCGCCTTCGCAACTGATGTTCCTCCCGATCTCTACGCATTTCACTGCTACACCGGGAATTCCACTCTCCTCTACCGCACTCTAGCCCGCCAGTATCCATCGCCATTCCCAGGTTGAGCCCGGGGCTTTCACGACAGACTTAACGAACCACCTACGCACGCTTTACGCCCAGTAATTCC
+
F:FF:FFFFFFFFFFFFFFFFFFFFFFFF:FFFFFFFFFF,FFFFFFFFFFFFFF:FFFFFFFFFFFFFFFFFFFFF,FFFFF,FFFFFFFFFFFFFFFFFFFFF:F:FFFFFFFFFFFFFFFFFFFF:,FFFFFFFFFFFFFFFFFFFFFFFF:FFFFFFFFFF:FFFFF:FF:,,FFFFFFFFFFFFF:FFF,FF:FFFFFFFFFFFF:FFFF::FFFFFFFFFFFFFFFFFFF:F::F:F:FFFFFF
@A00920:152:HGHKKDRXX:2:2104:10990:2738 2:N:0:AGGAGTGG+AAGGAGTA
GGACTACCAGGGTTTCTAATCCTGTTTGCTCCCCACGCTTTCGCGTCTCAGCGTCAGTTACAGTCCAGAAAGCCGCCTTCGCCACTGGTGTTCCTCCTGATATCTACGAATTTCACCTCTACACAAGGAATTCCTCTTTCCTCTCCGGTACTCAAGAAATTGAGTTTCAAATGCAGGACCCAGGTTGAGCCGGGGGTTTTCACAACTGACTTTCATTCCCGCCTACACGCCCTTTACTCCCAGTGAATCC
+
FF::FFF,,FFFFFFFFFF:FFFFFFFFFFFF:FF:FFFFFFF,F,:FF:FFFFFFFFFFF,F,FF:F:,FFFFFFFFFFFF:FFFFFFFFF,FFF:,,:,:FFF:FF,F:FFFFFF,FFFF:F,,FFF:FFFF,,FFFF:FFFF:,F,:FFFF:F,FF,,FFFFFFFF,,FFFFF,,F:FFFFFFF:FFF,F,FF,F,FFFF:,FFF:,FF:F,::FFF:FFFFF,F:F,FFFFFF,FFFFF:,F,FFF
@A00920:152:HGHKKDRXX:2:2104:1190:4178 2:N:0:AGGAGTGG+AAGGAGTA
GGACTACAGGGGTTTCTAATCCTGTTTGCTCCCCACGCTTTCGTGCCTCAGCGTCAATGACCGCGTAGTGAGCTGCCTTCGCAATCGGTGTTCTATGTCATATCTAAGCATTTCACCGCTACATGACATATTCCGCTCACCTCCACGGTATTCAAGATAAATAGTATCAACGGCAGTTTCCGAGTTAAGCTCGGAGATTTCACCACTGACTTACCTATCCGCCTACGCACCCTTTAAACCCAGTAAATCC
+
FFFFFFFFFFFFFFFFFFFFFFFFFFFFFFFFFFFFFFFFFFFFFFFFFFFFFFFFFFFFFFFFFFFFFFFFFFFFFF:FFFFFFFFFFFFFFFFFFFFFFFFFFFFFFFFFF:FFFFFFFFFFFFF:FFFFFFFF:FFFFFFFFFFFF:FFFFFFFFF:FF:FFFFFFFFFFFFFFFFF:FFFFFFFFFF:FFFFFFFFFFFFFFFFFFFFFFFFFFFFFFFF:FFFFFFF:F:FF:FF::FFFFFF:F
@A00920:152:HGHKKDRXX:2:2104:25572:4633 2:N:0:AGGAGTGG+AAGGAGTA
GGACTACAAGGGTTTCTAATCCTGTTTGCTCCCCACGCTTTCGTGCCTCAGTGTCAGTGCTGGTCCAGGGTGTCGCCTTCGCCACGGATGTTCCTCCCGATATCTACGCATTTCACTGCTACACCGGGAATTCCACACCCCTCTACCGCACTCTAGACTGCCAGTATCCAATGCCATTCCCAGGTTGAGCCCGGGGCTTTCACATCAGACTTAACGAACCACCTACGCACGCTTTACGCCCAGTAATTCC
+
FFFFFFFFFFFFFFFFFFFFFFFFFFFFFFFFFFFFFFFFFFFFFFFFFFFFFFFFFFFFFFFF:FFFFFFFFFFFFFFFFFFFFFFFFFFFFFFFFFFFFFFFFFFFFFFFFFFFFFFFFFFFFFFFFFFFFF:FFFFFFFFFFFFFFFFFFFFFFFFFFFFFFFFFFFFFFFFFFFFFFFFF,FFFFFFFFFFFFF,FFFFFFFFFFFFFFFFFFFFFFFFFFFFFFFFFFFFFFFFFFFFF:FFFFF
@A00920:152:HGHKKDRXX:2:2104:4770:4648 2:N:0:AGGAGTGG+AAGGAGTA
GGACTACACGGGTTTCTAATCCCGTTTGCTCCCCTAGCTTTCGCTCCTCAGCGTCAGTTCAGGCCCAGGTCGCCGCCTTCGCCACCGGTGTTCTTTCGGATATCTACGCATTCCACCGCTACACCCGAAATTCCACGACCCTCTACCGAACTCAAGACTAGTAGTATCCAGCGACCTCTCCCCGGTGAGCGGTGGAGATTTCACGCCAGACTTGCCAGTCCGCCTACGAGCCCTTTACGCCCAAAGATTC
+
F:F:FF:FFFFFFF:FFFF::FFFFFFFFFFFFFFFFF:FFFFFF:FFFFFFFFFFFFFFFFFFFF:FFFFFFFFFFF:FFFFF::FF:FF:FFFFFFFFF:FF:FFFFF:FFF,FFFFFFFFFFFFFFFFFFFFFFFF,FFF:FFFFFFF,,FFFFFFFFFFF:FFFFFFF:FFF,FF,FF:FF,FF:FFF:FFFFFF:F:,FFFFFFFFF,FFFFF,FFFFFF:FFFF:F:FFFFFFFF:F:,FFFFF
@A00920:152:HGHKKDRXX:2:2104:21495:5274 2:N:0:AGGAGTGG+AAGGAGTA
GGACTACTCGGGTATCTAATCCTGTTTGATACCCACACTTTCGAGCATGAACGTCAGTTACGGCTTAGTGTGCTGCCTTCGCAATCGGAGTTCTTCGTGATATCTAAGCATTTCACCGCTACACCACGAATTCCGCCTGCCTCAACTGCACTCAAGATATCCAGTATCAACTGCAATTTTACGGTTGAGCCGCAAACTTTCACAACTGACTTAAACATCCATCTACGCTCCCTTTAAACCCAATAAATCC
+
FFFFFFFFFFFFFFFFFFFFFFFFFFFFFFFFFFFFFFFFFFFFFFFFFFFFFFFFFFFFFFFFFFFFFFFFFFFFFFFFFFFFFFFFFFFFFFFFFFFFFFFFFFFFFFFFFFFFFFFFFFFFFFFFFFFFFFFFFFFFFFFFFFFFFFFFFFFFFFFFFFFFFFFFFFFFFFFFFFFFFFF:FFFFFFFFFFFFFFFFFFFFFFFFFFFFFFFFFFFFFFFF,:FFFFFFFFFFFFFFFFFFFFFFFF
@A00920:152:HGHKKDRXX:2:2104:4074:5729 2:N:0:AGGAGTGG+AAGGAGTA
GGACTACAGGGGTTTCTAATCCCGTTCGCTCCCCACGCCTTCGCGCCTCAGCGTCAGGGTCGGCCCAGCTGGCCGCCTTCGCCACAGGTGTTCCTCCCGATCTCTACGCATTCCACCGCTACACCCGGAATTCCGCCTGCCTCTGATCTGCTCGAGTGACCCAGTTCGCTCGGCCGACTCGGGGTTGAGCCCCGAGCTTTCACCTCACGCGTAAGTCACGGCCTACGCGCCCTTGACGCCCAGTGATTCC
+
FFFFFFFFFFFFFFFF:FF:FFFF,FFFFFFFFFFFFFFFFFFFFFF:FFFFFFF,FFFFFFFF,FFFFFFFFFFFFFFFFFFFFFFF:FFFFF:::FF:FFF:F,:FF:F:F:,FF,FFFFF::FFFFF,F:FFFFFF,F:FFF,FFFFFFFF:F:F:F,F:F,FF,F,FFF,FF:FFFFFFF,:F::F:,,FFFF,F,F,FF,F:FFF,,,FF:FF,,F,,F,,F:F::,:,,:F:F,F,:,:,,,,:
@A00920:152:HGHKKDRXX:2:2104:23014:7279 2:N:0:AGGAGTGG+AAGGAGTA
GGACTACTGGGGTTTCTAATCCTGTTTGCTCCCCACGCTTTCGTGCCTCAGCGTCAGTTACAGCCTAGTTAGCTGCCTACGCAATCGGAGTTCTTGATTGTATCTATGCATTTCACCGCTACACAATCAATTCCGCCAACCTCGTCTGTACTCAAGCCCGCCAGTATCCATGGCAGTTCTCCAGTTGAGCTGGAGGCTTTCACCACGGACTTAACGGGCCGCCTACGCACCCTTTAAACCCAATAAATCC
+
FFFFFFFFFFFFFFFFFFFFFFFFFFFFFFFFFFFFFFFFFFFFF:FFFFFFFFFFFFFFFFF,FFFF,::FFFFFFFFFFFFF,,FFFFFFFFFFF:FFFFFFFFFFFFFFFF:FF::FFFFFFFFFFFFFF,FFFFFFFFFFFFFFFFFFFFFFFFF:FFFFFFFFFF:FFFFFFFFFF:F:FFF:FFFFFFFFFF:FFFFFF:FFFFFFFFF,FFFFFFFF:FFFFFFFFF:FFFFFFFFF:,FFFF
@A00920:152:HGHKKDRXX:2:2104:11650:8015 2:N:0:AGGAGTGG+AAGGAGTA
GGACTACAGGGGTTTCTAATCCTGTTTGCTCCCCACGCTTTCGCTCCTCAGCGTCAGTACTGGCCCAGTGAGCCGCCTTCGCCACTGGTGTTCCTCCGAATATCTACGAATTTCACCTCTACACTCGGAATTCCACTCACCTCTTCCATACTCGAGATACCCAGTATCAAAGGCAGTTCCAGAGTTGAGCTCTGGGATTTCACCCCTGACTTAAATATCCGCCTACGTGCGCTTTACGCCCAGTAATTCC
+
FFFFFFFF:FFFFFFFFFFF,FFFFFFF:FF:FFFFF:F:F:F:F:FFFFFFF::FFFFFFFFFFF:FFFFFFF:FFFFFFFFFFFF,FFFFFFFFFFFF,FFFF,,F,,FFFFFFFFFFF:FFFFFFFF:FFFFFFF:F,FF,FFFFFF:F:FFFFFFFFFF:FFFFFFFFFFFFFFF::F:FFFFFFFFF:F,FFFFFFFFFFFF:FFF:FF:F:FF:FF:FFFF:F:::FF:F:FFFFFFFF,FF,F
@A00920:152:HGHKKDRXX:2:2104:23529:8077 2:N:0:AGGAGTGG+AAGGAGTA
GGACTACTGGGGTTTCTAATCCTGTTTGCTACCCACGCTTTCGCGCATCAGCGTCAGAACCGGTCCAGGTAGCCGCCTTCGCCACTGGTGTTCCTCCCAATATCTACGCATTTCACCGCTACACTGGGAATTCCGCTACCCCCTCCCGGCCTCAAGCCAGACAGTTTCAAAGGCAGTTCCTCAGTTGAGCCGAGGGATTTCACCTTTGACTTGTCAAGCCGCCTACGCGCCCTTTACGCCCAATAATTCC
+
FFFFFFFFFFFFFFFFFFFFFFFFFFFFFFFFFFFFFFFFFFFFFFFFFFFFFFFFFFFFFFFFFFFFFFFFFFFFFFFFFFFFFFFFFFFFFFFFFFFFFFFFFFFFFFFFFFFFFFFFFFFFFFFFFFFFFFFFFFFFFFFFFFFFFFFFFFFFFFFFFFFFFFFFFFFFFFFFFFFFFFFFFFFFFFFFFFFFF:FFFFFFFFFFFFFFFFFFFFFFFFFFFFF:FFFF:FFFFFFFFFFFFFFFFF
@A00920:152:HGHKKDRXX:2:2104:1895:9314 2:N:0:AGGAGTGG+AAGGAGTA
GGACTACCGGGGTATCTAATCCTGTTTGCTCCCCACGCTTTCGCGCCTCAGTGTCGGATCCGGCCCAGTGAGCCGCCTTCGCCTCCGGTGTTCTTCCCGATATCTACGCATTCCACCGCTACACCGGGAATTCCACTCACCTCTACCGGTCCCTAGACACGCCGTCTCGAAGGGCGTCGCAGGGTTGAGCCCTGCGCTTTCACCTCCGACTTGCGCACCCACCTGCGCGCGCTTTACGCCCAGTAATTCC
+
FFFFFFFFFFFF,::F:FFFFFFFFF:FFFFFFFF:FFFFFFFFFFFFFFF,FFFFFFFFFFFFFFFFFFFF:FFFFFFFFFFFFFFFFFFFFFFFFFFFFFFFFFFFFFFFFFFFFFFFFFFFF:FFFFFFFF:FFFFFFFFF:FFFFFFFFFFFFFFFFF,FFFFFFFFFFF:FFFF:FF:FFFFFFF:FFFFFFFFFF:FFFF:FFFFFF:FFFFFFFFFFF:FFFFFFFFFF:FFFFFFFF,FFF:
@A00920:152:HGHKKDRXX:2:2104:31647:9580 2:N:0:AGGAGTGG+AAGGAGTA
GGACTACACGGGTATCTAATCCTGTTCGCTCCCCACGCTTTCGCTCCTCAGCGTCAGTATCGGCCCAGAGACCCGCCTTCGCCACCGGTGTTCCTCCTGATATCTGCGCATTTCACCGCTACACCAGGAATTCCAGTCTCCCCTACCGAACTCTAGCCTGCCCGTATCGCCTGCAAGCCCGCAGTTGAGCTGCGGGTTTTCACAGACGACGCGACAAGCCGCCTACGAGCTCTTTACGCCCAATAAATCC
+
FFFFFFFFFFFFFFFFFFFFFFFFFFFFFFFFFFFFF:FFFFFFFFFFFFFFFFFFFFFFFFFFFFFFFFFFFFFFFFFFFFFFFFFFFFFFFFFFFFFFFFFFFFFFFFFFFFFFFFFFFFFFFFFFFF,FFFFFFFFFFFFFFFFFFFFFFFFFFFFFFFFFFFFFFFFFFFFFFFFFFFFFFFFFFFFFFFFFFFFFFFFFF:FFFFFFFFFF,:FFFFFFFFFFFFFFFFFFFFFFFFFFFFFFF,
@A00920:152:HGHKKDRXX:2:2104:28076:10535 2:N:0:AGGAGTGG+AAGGAGTA
GGACTACAAGGGTTTCTAATCCTGTTCGCTCCCCATGCTTTCGCTTCTCAGCGTCAGTAGTGGCCCAGAGACCTGCCTTCGCCATCGGTGTTCCTCCTGATATCTGCGCATTTCACCGCTACACCAGGAATTCCAGTCTCCCCTACCACACTCTAGTCTGCCCGTACCCACCGCAAGTTCGAGGTTGAGCCTCGAATTTTCACGGCAGACGCGACAAACCGCCTACAAGCGCTTTACGCCCAATAATTCC
+
FFFFFFFFFFFFFFFFFFFFFFFFFFFFFFFFFFFFFFFFFFF:FFFFFFFFFFFFFFFF:FFFFFFFFFFFFFFFFFFFFFFFFFFFFFFFFFFFFFFFFFFFFFFFFFFFFFFFFFFFFFFFFFFFFF:FFF,FFFFFFFFFFFFFFFFFFFFFFFFFF:FFFFFFFFFFFFFFFFFFFFFFFFFFFFFF:FFFF:FFFFFFFFFFFFFFFFFF,FFFFFFF,:FFFF,FFFFFFFF:FFF:FFF:FF
@A00920:152:HGHKKDRXX:2:2104:31955:11616 2:N:0:AGGAGTGG+AAGGAGTA
GGACTACCAGGGTTTCTAATCCTGTTTGCTCCCCACGCTTTCGCATATCAGCGTCAGTACCGGGCCAGTGAGCCGCCTTCGCCACTGGTGTTCTTCCTAATATCTACGGATTTCACTCCTACACTAGAAATTCCAGCGACCTCTCTCGTCCTCTAGCTACGGCAGTTTTGATAATGGGTATGGGGTTGAGCCCCACGCTTTCACTACCAACTTACCGAGCCACCTACGCAACTCTTTACGCCCAGTAATT
+
:FF:FFFFFFFFFFFFFFFFFFFFFFFFFFF:FFFFFFFFFFFFFFFFFFFFFFFF:FFF:FFFFFFFFFFFFFFFFFFFFFFFFFFFFFFFFFFFFFFFFFFFFFFFFF:FFFFFFFFFFFFFFFFFFFFFF::FFFFFFFFFFFF,FF:FFFFFFFFFFFFFFFFFFF:FFFFFFFFF:FFFFFFFFFFFFFFFFFFFFFFF:FFFFFFFFFFFFF:FFFFFFFFFFFFFFFFFFFFF::FFFF,FFF
@A00920:152:HGHKKDRXX:2:2104:23059:12085 2:N:0:AGGAGTGG+AAGGAGTA
GGACTACTGGGGTATCTAATCCTGTTTGCTCCCCACGCTTTCGTTCCTCAGCGTCAGTATAAGTCCAGAAAGTCGCCTTCGCCACTGGTATTCCTCCTAATATCTACGCATTTCACCGCTACACTAGGAATTCCACTTTCCTCTCCTTAACTCAAGTCCTACAGTTTCAAATGCTTGCCACAGTTGAGCTGTGACCTTTCACATCTGACTTAAAAGAACGCCTGAGAACCCTATACGCCCAATAAATCCG
+
FFFFFFFFFFFFFFFFFFFFFFFFFFFFFF:FFFFFFFFFFFFFFFFFFFFFFFFFFFFFFFF,FFFFFFFF:FFFFFFFFFF:FFFFFF,FFFFFFFFFFFFFFFFFFFFFFFFFFFFFFFFF,FFFF,FFFFFFF:FFFFFFFFFFFFFFFFFFFFFF,FF,:FF:::F,,FF,F,F:FF,,F::F,FFF:FF,FFF::FFF:F:F,F:FFFFF,:,FF,,,,FFFF,FF,F:F,F,FFF,F:F,F,:
@A00920:152:HGHKKDRXX:2:2104:12409:12524 2:N:0:AGGAGTGG+AAGGAGTA
GGACTACAAGGGTTTCTAATCCTGTTTGCTCCCCACGCTTTCGCACCTCAGCGTCAGTAACCGTCCAGCTCAGCGCCTTCGCCACTGGTATTCCTCCTGATATCTGCGCATTTCACCGCTACACCAGGAATTCCAGTCTCCCCTGCAACACTCAAGTCCGCCCGTATCGACTGCAGGCCTGAGGTTGAGCCTCAGGTTTTCACAGCCGACGCGACGAACCGCCTACGAGCTCTTTACGCCCAATAATTCC
+
FFFFFFFFFFFFFFFFFFFFFFFFFFFFFFFFFFFFFF,FFFFFFFFFFFFFFFFFFFFFFFFFFFFFFFFFFFFFFFFFFFFFFFFFF,FFFFFFFFFFFFFFFFFFFFFFFFFFFFFFFF:FF:FFFFFFFFFFFFFFFFFFFFFFFFFFF:FFFFFFFFFFFFFFFFFFFFFFFFFFFFFFFFFFFFFFFFFFFFFFF:FFFFFFFFF::FFFFFFFFFFFFFFFFFFFF:FFFFFFFFFFFFFFFF
@A00920:152:HGHKKDRXX:2:2104:2148:12571 2:N:0:AGGAGTGG+AAGGAGTA
GGACTACTGGGGTTTCTAATCCTGTTTGCTCCCCACGCTTTCGCACCTCAGCGTCAATACTTGTCCAGTCAGTCGCCTTCGCCACTGGTGTTCTTCCGAATATCTACGAATTTCACCTCTACACTCGGAATTCCACTGACCTCTCCAAGATTCTAGCCTCCCAGTTTCAAAGGCAGTTCCGGGGTTGAGCCCCGGGCTTTCACCTCTGACTTGATAGGCCGCCTACGCGCGCTTTACGCCCAGTAATTCC
+
FFFFFFFFFFFFFFFFFFFFFFFFFFF:FFFF:FFFFFFF:FFFFFFF:FFFFFFFFFFFFFFFFFFFFFFFFF,FFFFFFFFF:FFFFF:FFFFFFFF::FFFFFF:F,FFFFFFFFFFFF,FFFFFFFFFFFFFFF:FFFFFFFFFFFFFFF,FFFFFFFFFFFFFFFFFFFFFFFF:FFFFFFFFFFFFFF:FFFFFF:FFFFFFFFFFFFFFFFFFFFFFFFFFFFFFF:,FFFFFFFFFFFFFFF
@A00920:152:HGHKKDRXX:2:2104:10321:13385 2:N:0:AGGAGTGG+AAGGAGTA
GGACTACACGGGTTTCTAATCCTGTTCGCTACCCATGCTTTCGCTCCTCAGCGTCAGTGACTGCCCAGAGACCTGCCTTCGCCATTGGTGTTCCTCCTGATATCTGCGCATTTCACCGCTACACCAGGAATTCCAGTCTCCCCTACAGCACTCAAGTATTGCCCGTATCGCCTGCACGCCCGGAGTTAAGCCCCGGAATTTCACAGACGACGTGACAAACCACCTACGAGCTCTTTACGCCCAGTAATTC
+
FFFFFFFFFFFFFFFFFFFFFFFFFFFFFFFFFFFFFFFFFFFFFFFFFFFFFF:FFFFFFFFFFFFFFFFFFFFFFFFFFFFFFFFFFFFFFFFFFFFFFFFFFFFFFFFFFFFFFFFFFFFFFFFFFFFFFFFFFFFFFFFFFFFFFFFFFFFFF:FFFFFFFF:FFFFFFFFFFFFFFFF:FFFFFFFFFF:FFFFFFFFFFFFFFFFFFFFFFFFFFFF:FFFFFFFFF:FFFFFF:FFFFF,FFF
@A00920:152:HGHKKDRXX:2:2104:11098:14011 2:N:0:AGGAGTGG+AAGGAGTA
GGACTACAAGGGTATCTAATCCTGTTTGCTCCCCACGCTTTCGAGCCTCAGCGTCAGTTATCGTCCAGTAAGCCGCCTTCGCCACTGGTGTTCCTCCTAATATCTACGCATTTCACCGCTACACTAGGAATTCCACTTACCCCTCCGACACTCTAGATGACCAGTTTCCAATGCAGTACCGGGGTTGAGCCCCGGGCTTTCACATCAGACTTAGCCTTCCGCCTTCGCTCCCTTTACACCCAGTAAATCC
+
:F,FFFF,:FFFFFFFFFFFFF:FFFFFFFFFFF,FFFFFFFFFFF,FFFFFFFF:FFFFFFFFFFFFFFFFFFFFFFFFFFF,FFFFFFFFFFFF,FFFFFFFFFFFFFFFFFFFFFFF:FFFFF:FFFFFFF:FFFFFFFFFFFFFFFFFFFFFFFFFFFFFFFFFFFFFFFFFFF,FFFFFFF,:FFFFFF,F:FFFFFFFFF:F,FFFF::FFFFF,,FF,FF,F:F:FFF:,F,F:FFFFFFF,F
@A00920:152:HGHKKDRXX:2:2104:24514:14325 2:N:0:AGGAGTGG+AAGGAGTA
GGACTACTGGGGTATCTAATCCCGTTCGCTACCCTGGCTTTCGCGGCTCAGCGTCAGGTGCAGCCCAGGGCGCCGCCTTCGCCTCTGGTGTTCCTCCGGATCTCTACGCATTTCACCACTCCACCCGGAATTCCACGCCCCTCTGCTGCCCTCTAGCTGTCCAGTTTCGAACGGCCTCTCCCGGTTGAGCCGGGAGCTTTCACGTCCGACTTGAACAGCCGCCTGCCCGCGCTTTACGCCCAGTAAATCC
+
FFFFFFFFFFF:FFFFFFFFFFFFFFFFFFFFFFFFFFFFFFFFFFFFFFFFFFFFFFFFFFFFFFFFFFFFFFFFFFFFFFFFFFFFF:FFFFFFFFFFFFFFF:FFFFFFFF:FFFFFFFFFFFFFFFFFFFFFFFFFFFFFFFFFFFFFFFFFFFFFFFFFFFFFFFFFFFFFFFFFFFFFF:FFFFFFFFFFFFFF:FFFF:FFFF:F:FFFFFFFFFFFFFFFFFFFFFFFFFFFFFFFFFF:FF
@A00920:152:HGHKKDRXX:2:2104:28212:14685 2:N:0:AGGAGTGG+AAGGAGTA
GGACTACTGGGGTTTCTAATCCTGTTCGCTCCCCACGCTTTCGTGCCTCAGCGTCAATCCAGGTCTAGCCAGCTGCCTTCGCAATTGGTGTTCTATGGCATATCTATGCATTTCACCGCTACATGCCACATTCCGCTGACCTCAACCTAATTCTAGCCATGCAGTATCAAAAGCAATTTTACGGTTGAGCCGCAAACTTTCACTCCTGACTTACATAGCCGCCTACGCACCCTTTAAACCCAGTAATTCC
+
FFFFFFFFFFFFFFFFFFFFFFFFFFFFF:FFFFFFFFFFFFFFFFFFFFFFFFFFFFFFFFFFFFFFFFFFFFFFFFFFFFFFFFFFFFFFFFFFFFFFFF:FFFFFFFFFFFFFFFFFFFFFFFFFFFF:FFF:FF:F:FF::FFF:FFFFFFFFFFFFF,FFF:F:FFFFFF,FFFFFFFFFFFFFFFFF:FFFFFFFF:FFFFFFFFFFFFFF:FFFFFFFF:FF:FF,:F::FFFFFFFF,FFFF
@A00920:152:HGHKKDRXX:2:2104:21983:18928 2:N:0:AGGAGTGG+AAGGAGTA
GGACTACTGGGGTTTCTAATCCTGTTTGATCCCCACGCTTTCGTGCCTCAGCGTCAATGATTGCGTAGTGAGCTGCCTTCGCAATTGGTGTTCTATGTCATATCTAAGCATTTCACCGCTACATGACATATTCCGCTCACCTCCACAATATTCAAGACAGATAGTATCAACGGCAGTTTCCAAGTTAAGCTTGGAGAGTTCACCACTGACTTACCTGCCCGCCTACGCACCCTTTAAACCCAGTGAATCC
+
FFFFFFFFFFFFFFFFFFFFFFFFFFFFF:FFFFFFFFFFFFFF:FFFFFFFFFFFFFFFFFFFFF,FFFFFFFFFFFFFFFFFFFFFFFFFFFFFFFF,FF:FF:FF:FFFFF:FFFFFFFFF,FFFFFFFFFFFFFFFFFFFFFFFFFFFFFFFFFF:F:,FF,FFFFFFFF,FF,FFF:FFFF,FFFFFFFFFF:FF,::F:F,FFFF:FFFFFF:FFFFF:FFF:F,FFFFFFFFFFFFFFFF,FF
@A00920:152:HGHKKDRXX:2:2104:27633:19163 2:N:0:AGGAGTGG+AAGGAGTA
GGACTACTAGGGTTTCTAATCCCGTTCGCTCCCCAAGCTTTCGCGCCTCAGCGTCAGGGAATAGCCAGAGGCCAGCCTTCGCCACCGGTGTTCCTCCTGATCTCTGCGCATTTCACCGCTACACCAGGAATTCCACACTCCTCTCCCGCCCTCTAGTCTGACCGTATCCAGCCACCCTCCCCGGTTGAGCCGCGGGCTTTCAGGGCTGACTAGACATTCCGCCTACGCGCGCTTTACGCCCAGTAAATCC
+
FFFFFFF,FFFFFFFFFFFFFFFFFFFFFFFFFFF,FFFFFFFF:FFFFFFFFFFFFF,,,,F:FFFFFF:,F:FFFFFFFFFF,,FFFFFFFFFFFFFFF:FFF,FFFFFFFFFFFFFFFFFFFFFFFFFFFFF,:FFFF,FFF,,,F,FFF,FF,:,F:FFFF,,FF::::,F:,FFF,F:F,FFFFFF:,FF,FFFFFF:F,F,FFF:,F,:,,,FFFFFF,FF:F:,FF:FFFFFFF:::FF,FFF
@A00920:152:HGHKKDRXX:2:2104:4634:20760 2:N:0:AGGAGTGG+AAGGAGTA
GGACTACAAGGGTTTCTAATCCTGTTTGCTCCCCACGCTTTCGCACCTCAGCGTCAATACCAGTCCAGTGAGCCGCCTTCGCCACTGGTGTTCTTCCGAATATCTACGAATTTCACCTCTACACTCGGAATTCCACTCACCTCTCCTGGATTCGAGCGATGCAGTCTTAAAGGCAATTCCGGGGTTGAGCCCCGGGCTTTCACCTCTAACTTGCAAAGCCGCCTCCGTGCGCTTTACGCCCAGTAATTCC
+
FFFFFFFFFF:F:FFFFFFFFFFFFFFFFFFFF:F:FFFFFFFFFFFF:FFFF:FFFFFF:FFFF::FFFF:FFFFFFFFFFFFFF:FFFF:FFFFFFFFFFFFF:FFFFFFFF:FFFFFFFFFFFFF,FFFFFFFFF:FFFFFFFFFF:FF:FFFFFFFFFFF:FFF:FFFFFFFF:FFFFF:::F:FFF,FFFFF::FFFFF:FFFFFF:F,,FFF:FFFF:FFFFF:FFFFFFFFF,F,:FFFFFFF
@A00920:152:HGHKKDRXX:2:2104:4227:20870 2:N:0:AGGAGTGG+AAGGAGTA
GGACTACTGGGGTTTCTAATCCCGTTTGCTCCCCTGGCTTTCGTTCCTCAGTGTCAGTAGCAGTCCAGAACGCCGCCTTCGCCTCCGGTGTTCCTCGTGATATCTACGCATTTCACCGCTACACCACGAATTCCGCCAGCCCCTCCAGGACTCAAGGCCCGCAGTATCAAAGGCAGTTCTGGAGTTGAGCTCCAGGATTTCACCCCTGACTTAAGAAACCGCCTACGTGCGCTTTACGCCCAGTGATTCC
+
FFFFFFFFFFFFFFFFFFFFFFFFFFFFFFFFFFFFFFFFFFFFFFFFFFFFFFFFFFFFFFFFFFFFFFFFFFFFFFFFFFFFFFFFFFFFFFFFFFFFF:FFFFFFFFFFFFFFFFFFFFFFFFFFFFFFFFFFFFFFFFFFFFFF:FFFFFFFFFFFFF:FFFFFFFFFFFFFFFF:FFF::FFFFFFFFFFFFFFFFFFFFFFFFFFF,FFFFFFFFFFFFFFFF:FFFFFFFFFFFFFFFF,FFF
@A00920:152:HGHKKDRXX:2:2104:4101:21026 2:N:0:AGGAGTGG+AAGGAGTA
GGACTACTGGGGTATCTAATCCTGTTTGATCCCCACGCTTTCGTGCCTCAGCGTCAATGATTGCGTAGTGAGCTGCCTTCGCAATTGGTGTTCTATGTCATATCTAAGCATTTCACCGCTACATGACATATTCCGCTCACCTCCACAATATTCAAGACAGATAGTATCAACGGCAGATTCCAAGTTAAGCTTGGAGATTTCACCACTGACTTACCTGCCCGCCTACGCACCCTTTAAACCCAGTGAATCC
+
,FFFFFFFFFFFFFFFFFFFFFFF:FFFF:FFFFFFFFFFFFF:FFFFFFFFFF:FF,FF:,FFFFFF:FFFFFFFFF:FFFFFFFF,FFFFFFFFFFFFFFFFFFFFFFFF:FF,FFFFFFFFFFFFFFFFFF:FFFFF,FFFFF,FFF:FFF,FFFFF:FFFFFF:FFFF,FFF,FF:FFFFFFFFFFFFF,F:FFFFFF:FFFFFFFFF,FFFF:FFFFFFF:F,FF:FFF:FFFFF::F::F:::F
@A00920:152:HGHKKDRXX:2:2104:32886:21684 2:N:0:AGGAGTGG+AAGGAGTA
GGACTACTAGGGTTTCTAATCCTGTTTGCTCCCCACGCTTTCGCACATGAGCGTCAGAACAACGCTAGGGTGCCGCTTTCGCCACTGGTATTCCCCCCGATATCTACGCATTCCACCACTACACCGGGAATTCTACACCCCTCTCATTGCCTCAAGCCTTCCAGTTTTCAACGACCTCTCCCAGTTAAGCCGGGAGCTTTCACGTCAAACTTAAAAAGCCGCCTGCGTGCGCTGTACGCCCAGTAATTCC
+
FFFFFFFFFFFFFFFFFFFFFFFFFFFFFFFFFFFFFFFFFFFFFFFFFFFFFFFFF:FFFFFF:FFFFFFFFFFFFFF,FFFF:FFFFFFFFFFFFFF:FFFFFFFFF,FFFFFF:F:FFFFFFFFFFFFFFFFFFFFF,FFFFFFFFFFFFF:FFFFFFFFFFFFFFFFFF:FFFFFFFFFF:FFFFFFFFFFFFFFFFFFFFFFF,FFFFFF,FFF:F:FFF,FFFFF:F:F:F:F:,:FF:,FF,:
@A00920:152:HGHKKDRXX:2:2104:16360:22874 2:N:0:AGGAGTGG+AAGGAGTA
GGACTACAAGGGTATCTAATCCTGTTTGCTCCCCACGCTTTCGCGTCTCAGCGTCAGTCACTGTCCAGGTGGCCGCCTTCGCCTCTGGTGTTCCTCCCGATATCTACGAATTTCACCTCTACACCGGGAATTCCGCCACCCTCTCCAGGATTCAAGCTCGCCAGTTTCACGCGCACTTCCCAGGTTGAGCCTGGGGCTTTCACACGTGACTTAACAAGCCGCCTACATGCGCTTTACGCCCAATAATTCC
+
FFFFFFFFFFFFFFFFFFFFFFFFFFFFFFFFFFFFFFFFFFFFFFFFFFFFFFFFFFFFF:FFFFFF,,FFFFFFFFFFFFFFF,FFFFFFFFFF,FF:FFFFFFFFF:FFFFFFFFFFFFFFF,,F:FFFFFFFFFFFFFFFFFFFFF,FFFFFFFF,FFFFFFFF:F,FFFFFFFFF:FFFFFF,FFFF,FFFFFFFFFFFFF,FFFFFFF,,FFFFFFFFFFF,FFFFFFFF:FFFF,FF:FFFFF
@A00920:152:HGHKKDRXX:2:2104:14344:23328 2:N:0:AGGAGTGG+AAGGAGTA
GGACTACAAGGGTTTCTAATCCCGTTCGCTCCCCATGCTTTCGCGTCTGAGTGTCAAAGCAGGCCCAGAAAGTCGCCTTCGCCACAGGAGTTCCTCGGGATCTCTACGCATTTCACCACTACACCCCGAATTCCACTTTCCTCTGCCTGTTTCTAGTTCAGCAGTTTGGCACGCCCTCGCCCGGTTGAGCCGAGCGCTTTCACGCACCACTTACTAAACCACCTGCACGCCCTTTACGCCCAGTAAATCC
+
FFFFFFF:FFFFFFFF:FFFFFFFFFFFFFFFFFFFFFFFFFFFFFFFFFFFFFFFFFFFFFFFFFFFFFFFFFFFF:FFFFFFFFFFFFFFFF:FFFFFFFFFFFFFF:F:FFFFFFFFFFFFFFFFFFFFFFFFFFFFFFFFFF:FFFFFFFFFFFFFFFFF,FFFFFFFFFFFFF:F:FFF,::FFFFFFFFFFFFFFFFFFF:FFFFFFFFFFFFFFFFF::FFFFFFFFFFFFFFFFFFFFFFFF
@A00920:152:HGHKKDRXX:2:2104:24948:23563 2:N:0:AGGAGTGG+AAGGAGTA
GGACTACAGGGGTATCTAATCCCGTTCGCTCCCCTAGCTTTCGTGTTTGAGCGTCAGGTACAGTCCAGGTGGCCGCTTTCGCCACTGGTGTTCCTCCGGATATCTACGCATTTCACCACTACACCCGGAATTCCACCACCCTCTACTGCCCTCAAGCCGCGCAGTTTCGGACAGCCCCTCCCGGTTGAGCCGAGAGATTTCATGCCCGACTTGCGCTGCCGCCTGAACACGCTTTACGCCCAGTAAATCC
+
FFFFFFFFFFFFFFFFF:FFFFFFFFFFFFFFFFFFFFFFFFFFFFFFFFFFFFFFFFFFFFFFFFFFFFFFFFFFFFFFFFFFFFFFFF:FFFFFFFFFFFFFFFFFFFFFFF:FFFFFFFFFFFFFFFFFFFFFFFFFFFFFFFFFFFFFFFFFFFFFFFFFFFFFFFFFFFFFFFFFFFFFFFFFFFFFFFFFFFFFFFFFFFFFFFFFFFFFFFFFFFFFF:FFFFFFFF,FFFFFFF:FFFFFFF
@A00920:152:HGHKKDRXX:2:2104:13548:23985 2:N:0:AGGAGTGG+AAGGAGTA
GGACTACTGGGGTTTCTAATCCTGTTCGCTCCCCACGCTTTCGTCCATCAGCGTCAATATATTGTTAGTAACCTGCCTTCGCAATGGGTATTCCATGTAATATCTAAGCATTTCACCGCTACACTACATATTCTAGTTACTTCACAATAATTCAAGTCCTGCAGTATCAATGGCAGTGCGACAGTTGAGCTGCCGGATTTCACCACTGACTTACAAAACCGCCTACGGACCCTTTAAACCCAATGATTCC
+
FFFFFFFFFFFFFFFFFFFFFFFFFFFFFFFFFFFFFF:FFFFFFFFFFFFFFFF:FFFFFFFFFFFFFF:FFFFFFFFFFFFFFFFFFFFFFFFFFFFFFFFFFFFFFFFFFFFFFFFFFFFFFFFFFFFFF:FFFFFFFFFFFFFFFFFFFFFFFFFFFFFFFFFFFFFFFFFFFFFFFFFFFF:FFFFFFFFFFFFFFFFFFFFFFFFFFFFFFFFFFFFFFFFFFFFFFFFFFFFFFFFF,F:FFF
@A00920:152:HGHKKDRXX:2:2104:2483:25488 2:N:0:AGGAGTGG+AAGGAGTA
GGACTACTAGGGTTTCTAATCCCGTTTGCTCCCCTAGCTTTCGCGCCTCAGCGTCAATGTCGGTCCAGGATGCCGCCTTCGCCACCGGTGTTCCTCCAGATATCTACGCATTTCACCTCTACACTGGATATTCCACCACCCTCTCACGGACTCTAGCCATGCAGTTTCAAAGGCAATTCCGGGGTTGAGCCCCGGGATTTCACCCCTGACTTGCGTGGCCGCCTACGTGCGCTTTACGCCCAGTGATTCC
+
FFFFFFFFFFFFFFFFFFFFFFFFF:FFFFFFFFFFFFFFFFFFFFFFFFFFFFFFFFFFF:FFFFFFFFFFFFFFFFFFFFFFFFFFFFFFFFFFFFFFFFFFFFFFFFFFFFFFFFF:FFFFFFFFFFFFFFFF:FFFFFFF:FFFFFFFFFFFFFFFFFFFFFFFFFFFF,FFFFFFFFFFF:FFFFFFFFFFF,FFFFFFFFFFFFFFFFFFFFFFFFFFFFFFFFFFFF,FFFFFFFFFFFFFFF
@A00920:152:HGHKKDRXX:2:2104:6822:25551 2:N:0:AGGAGTGG+AAGGAGTA
GGACTACCCGGGTTTCTAATCCTGTTTGATCCCCACACTTTCGTGCCTCAGCGTCAGTTAAAACTTAGTAAGCTGCCTTCGCTATCGGTGTTCTTGACGATATCTATGCATTTCACCGCTACACCGTCAATTCCGCCTACCTCATCTTCACTCAAGCTCTCCAGTATCAATGCCACCCCCCCGGTTAAGCCGGGGTATTTCAGCACTGACTTAACGATCCGCCTACGTGCGCTTTACGCCCAGTAAATCC
+
FF:FFF:FFFFFFFFF:FFFFFFFFFFFFFFFFFFFFFFFFFFFFFFFFFFFFFFFFFFFFFFFFFFFFFFFFFFFFFFFFFFFFFFFFFFFFFFFFFFFFFFFFFFFFFFFFFFFFFFFFFFFFF:FFFFF:FFFFF:F:FFFFFFFFFFFFFFFFFFFFFFFFFFFFFFF:FFF,FFFFFFF:FFFFFFFFFFFF,FFFFFFFFFF:FFFFFF:FFFFFFFF,:FFFFFFFFFFFFFFFFFFFFFF:F
@A00920:152:HGHKKDRXX:2:2104:10908:26365 2:N:0:AGGAGTGG+AAGGAGTA
GGACTACTCGGGTTTCTAATCCTGTTTGCTCCCCACGCTGTCGCGCCTCAGCGTCAGCTCCACCCCAGCAGGCCGCCTTCGCCACCGGTGTTCTTCCGGATCTCTACGCATTCCACCGCTACACCGGGAATTCCGCCACCCTCTACCTGACTCTAGCTCGCCAGTATCCATCGCCATTCCCAGGTTGAGCCCAGGGCTTTCACGACAGACTTAACGAACCGCCTACGCACGCTTTACGCCCAGTAATTCC
+
FFFFF:FFFFFFFFFFFFFFFFFFFFFF:F:FFF:FFFFFF:FFF:FFF:FFFFFFF:FFFFFFF:FFFFFFFFFFFFFFFF:FF:FFFFFFFFF,FFFF:FFFFF:FFFFF:FFFFFFFFFF:FFFF:FFFFFFFFFFF:FFF:F:FFFFFFFFFF:FFF:FFFFFFFFFFFFF,FF:FFFFFFFF:FFFFFFFFFFFFFFFFFFFF::FFFFF:F:,FFFFFF:F,F:FFFFFF:FF:FFFF,FFF::
@A00920:152:HGHKKDRXX:2:2104:18132:26412 2:N:0:AGGAGTGG+AAGGAGTA
GGACTACCGGGGTATCTAATCCTGTTTGCTCCCCACGCTTTCGCACCTCAGCGTCAACAATCGTCCAGTAAGTCGCCTTCGCCACTGGTGTTCTTCCGAATATCTACGAATTTCACCTCTACACTCGGAATTCCACTTACCTCTCCGATGTTCAAGCGATGCAGTCTTAAAGGCAATTCCAGGGTTGAGCCCTGGGCTTTCACCTCTAACTTACAAAGCCGCCTACGTGCGCTTTACGCCCAGTAATTCC
+
FFFFFFFFFFFFFFFFFFFFFFFFFFFFFFFFFFFF:FFFFFF:FF:FFFFFFFFFFFFFFFFF:,FFFFF,F,FFFFFFFF,FFFFF,FFFFF,FF:FFFFFFFF:FFFFFFFFFFFFFFFFFFFF,:FFFFFF:,FFFFFF:FFFFFFFFFFFFFF:FFFFFFFFFFF,FFF,FF,FFF::F:FFF:FF:FFF,FFFFFF:FFFFF:FFFFFFFFFFFFFFFFFFF:FFFF,FFF:FFFFF,FFFF:F
@A00920:152:HGHKKDRXX:2:2104:26467:26694 2:N:0:AGGAGTGG+AAGGAGTA
GGACTACTGGGGTATCTAATCCTGTTTGCTCCCCACGCTTTCGTGCCTCAGCGTCAGTCATGGTCCAGCAGGCCGTCTACACCGCGGGTGTTCCTCCCGATATCTACGCATTTCACCGCTACACCGGGAATTCCGCCTGCCTCTCCCACACTCGAGCACCCCAGTTTCCGGCGCACCCTCCCGGTTGAGCCGGGAGATTTCACACCAGACTTAGGGCACCGCCTACGCACTCTTTACGCCCAGTAACTCC
+
FFFFFF:,FFFF:FFFFFFFFFFF:FFFFFFFFFFFFFFF:FFFFFF::FFFF,FFF,F,FFFFFFFFFFFFFFFFFFF:FFFFFFFFFFF:FFF:FFF,FFFFFFFFFFF:FFFFFFFFF,:FFFFF,:FFFFFFFFFFF:FFF:FFFFFFFFFFFFF:FFFFFFFFFFFFFFF:FFFF,F,FF:FFFFFF:FFFFFFFFFFFF,FFFF,FFFFFFFFF:FFFFFFFFFFFFF::FFFFFFF:FFFFFF
@A00920:152:HGHKKDRXX:2:2104:6352:27618 2:N:0:AGGAGTGG+AAGGAGTA
GGACTACTGGGGTTTCTAATCCTGTTTGCTCCCCACGCTTTCGCGTCTCAGCGTCAATATCGGTCCAGGTAGCCGCCTTCGCCACCGGTGTTCCTCCTAATATCTACGGATTTCACTCCTACACTAGGAATTCCACTACCCTCTCCCGTATTCAAGTCTCCCAGTATCCAATGCACTTCCTGGGTTGAGCCCAGGGCTTTCACATCAGACTTAAGAAACCGCCTACACGCGCTTTACGCCCAATGATTCC
+
FFFFFFFFFFFFFFFFFFFFFFFFFFFFFFFFFFFFFFFFFFFFFFFFFFFFFFFFFFFFFFFFFFFFFFFFFFFFFFFFFFFFFFFFFFFFFFFFFFFFFFFFFFFFFFFFFFFFFFFFFFFFFFFFFFFFFFFFFFFFFFFFFF:FFFFFFFFFFFFFFFFFFFFFFFFFFFFFFFFFFFFFFFFFFFFFFFFFFFFFFFFFFFFFFFF:FFF,FFFFFFFF:FFFFFFFFFFFFFFFFFFF::FFFF
@A00920:152:HGHKKDRXX:2:2104:7925:28307 2:N:0:AGGAGTGG+AAGGAGTA
GGACTACTAGGGTTTCTAATCCTGTTTGCTCCCCACGCTTTCGCACCTCAGCGTCAGTACCGGACCAGTGAGCCGCCTTCGCCACTGGTGTTCTTCCTAATATCTACGAATTCCACCTCTACACTAGGAGTTCCACTCACCTCTTCCGGACTCAAGATCGCCAGTATCGAAGGCAGTTCCGGGGTTGAGCCCCGGGATTTCACCCCCGACTTAACGATCCGCCTACGTGCGCTTTACGCCCAGTAAATCC
+
FFFF:FFFFFFFF,FFFF:FFFFFFFFFFFFFFFFFFFFFFFFFFFFFFFFFFFFFFF:FFFFFFFFFFFFFFFFFFFFFFFF:FFFF:FFFFFFFFFFFFFF:FFFFFFFFFFF:FFFFFFFF:F:F:FFFF:FFFFFFFFFFFFFFFFFFFFFFFFFFFFFFF:FFFF:FFF::FFFFFFFFFFFFFFF:F:FFFF:FFFFFF::FFF,FFFFFF:FFFFF:FFFF,FFF,FFF,::FF,,FFFFFF:
@A00920:152:HGHKKDRXX:2:2104:15248:28369 2:N:0:AGGAGTGG+AAGGAGTA
GGACTACTGGGGTTTCTAATCCTGTTTGCTCCCCACGCTGTCGCGCCTCAGTGTCAGCAACTGCCCAGCAGACCGCCTTCGCCACCGGTGTTCTTCCGGATCTCTACGCATTCCACCGCTACACCCGGAATTCCGTCTGCCTCTACAGTGCTCGAGTCGAGCAGTTCGCATGGCCGAACCGGGGTTGAGCCCCAGGCTTTCACCACACGCTTACCCCACCACCTACGCGCCCTTTACGCCCAGTGATTCC
+
FF:FFFFFFFFFFFFFFFFFFFFFFFFFFFFFFFFFFFFFFFFFFFFFFFFFFFFFFFFFFFF:FFFFFF:FFFFF:FFFFFFFFFF,FFFFF,F,FFFFFFFFFFFFFFFFFFFFFFFFFFFFFFFFFFFFFFFFFFFFFFFFFFFFFFFFFFFFFFFFFFFFFFFFFFFFFFFFF,FFFFFFFFFFFFFF:FFFFF:FFFFFFF,FFFFFF:FF,F:FFFFFFFFF,FFFF:FFFFFFFFFFF:FFFF
@A00920:152:HGHKKDRXX:2:2104:18783:28729 2:N:0:AGGAGTGG+AAGGAGTA
GGACTACAGGGGTATCTAATCCCGTTCGCTCCCCATGCTTTCGCGTCTGAGCGTCAGGCCAGGCCCAGCGTGCCGCCTTCGCCACTGGTGTTCCTCCGGATCTCTACGCATTTCACCACTACACCCGGAATTCCACACGCCTCTACCTGCCTCAAGCCCCGCAGTTTCGCACGACCTCGCCCGGTTGAGCCGGGCGCTTTCACGCACGACTTGCACGGCCGCCTGCACGCGCTTTACACCCAGTAAATCC
+
FFFFFFFFFFFF:F,FFFFFFF:FF:FFFFFFFFFFFF:FFFFFFFFFFFFFFFF,F:FFFF,FFFFFFFFFFFF,FFFFFFFFF:FFFFF,FFFFFFFFFF,FFFFFFF,:,FFF:FFF:FFFFF:FFF:,FF:FFFFF:,FFFFFFFFFFFFFFF:FFFFFF,:,FFFFFFFFFFF,FFF:F:FFFFFF:FFFFF,FFF,FFFFFFFFF,F,,FFFFFF:FFFF,FFFFF,FFFFFFFF,F,F,FFFF
@A00920:152:HGHKKDRXX:2:2104:8341:29089 2:N:0:AGGAGTGG+AAGGAGTA
GGACTACAAGGGTTTCTAATCCCGTTTGCTACCCACGCTTTCGTGCCTTAGTGTCAGGAATGAGCCAGTCGCCTGCCTACGCCATCGGTGTTCCTCCCTATATCTACGGATTTCACTCCTACACAGGGAATTCCAGCGACCTCTCTCATCCTCTAGCTGAGCAGTTTAGATAATGTAAATGAGGTTGAGCCCCATGCTTTCACTATCTACTTACTCTGCCACCTACGCAACTCTTTACGCCCAGTAAATC
+
FFFFFFF:FFFFFFFFFFFFFFFFFFFFFFFFFFFFFFFFFFFFFFFFFFFFFFFFFFFFFFFFFFFFFFFFFFFFFFFFFFFFFFFFFFFFFFFFFFFFFFFFFFFFFFFFFFFFFFFF,FFFFFFFF:FFFFFFFFFFFFFFFFFFFFFFFFFFFFFFFFFFFFFFFFFFFFFF:FFFFFFFFFFFFFFFFFFFFFFFFFFF:FFFFFFFFFFFFFFFFFFFFFFFF,FFFFFFFFFFFFFFFFFFFF
@A00920:152:HGHKKDRXX:2:2104:8160:29434 2:N:0:AGGAGTGG+AAGGAGTA
GGACTACACGGGTATCTAATCCTGTTTGCTACCCATGCTTTCGTACCTCAGCGTCAGTACCCGTCCAGTTGACCGCTTACGCCACTGGTGTTCCTCCCAATATCTGCGAATTTCACCTCTACACTGGGAATTCCGTCAACCTCTCCGGGACTCAAGTAAAGCAGTTTCAAAAGCAATTCCAGGGTTAAGCCCTGGGATTTCACTCCTGACTTGCTAAACCGCCTACGCACGCTTTACGCCCAGTAAATCC
+
FFFFFFFFFFFFFFFFFFFFFFFFFFFFFFFFFF:FFFFFFFFFFFFFFFFFFFFF:FFF:FFFFFFF,FFFFFFFFFFFFFFFFFFFFFFFFFFFFFFFFFFFFF:FF,FFFFFFFFFFFFFFF:FFFFFFFFF:FFFFFFFFF::FFF,FFF:FFFFFFFFFFFFFFF:FFFF,FFFF:FFFFFFFFFFFFFFFFFFFFFFFFFFF,FFFFFFFF,FFFFFFFFFFFFFF::FFFFFFFFFFF,FFFF
@A00920:152:HGHKKDRXX:2:2104:21513:29512 2:N:0:AGGAGTGG+AAGGAGTA
GGACTACAAGGGTTTCTAATCCTGTTTGATCCCCACACTTTCGTGCCTCAGCGTCAGTTAAAGTTTAGTAAGCTGTCTTCACTATCGGTGTTCTTGACGATATCTAAGCATTTCACCGCTACACCGTCAATTCCGCCTACCTCAACTTTACTCAAGCCCTACAGTATCAATGCCACCCTCCCGGTTAAGCCGGGATATTTCAGCACTGACTTAAAAGGCCGCCTCCGCACCCTTTAAACCCAATAAATCC
+
FF,FFFF:FFFF:F:FFFFFFF:FFFFFFFFFFFFFFFFFFFFFFFFFFFFFFFFFFFFFFFF,FFFFFFFFFFFFFFFFFF:,FFFFFFFFFFFFFFFFF:FFFFFFFFFFFFFFFFFFFFFFFFFF,FFFFFF::,,FFFFFFFFFFFFFFFFFFFFFFFFFF:,FFF::FFFFFFFFFF:FFFFFFFF:FFF:FFFFFFF:FFFF:FFFF,FFFFFFFFFFFFFF,FFFFFFFFFFFFFF:FFF,FF
@A00920:152:HGHKKDRXX:2:2104:15655:30859 2:N:0:AGGAGTGG+AAGGAGTA
GGACTACCGGGGTTTCTAATCCTGTTCGCTCCCCACGCTTTCGCTCCTCAGCGTCAGTATCGGCCCAGAGACCTGCCTTCGCCATCGGTGTTCCTCCTGATATCTGCGCATTTCACCGCTACACCAGGAATTCCAGTCTCCCCTACCGAACTCTAGCCTGCCCGTATCGGCTGCAGGCCCGCGGTTGAGCCGCGGGTTTTCACAGTCGACGCGATAAGCCGCCTACGAGCTCTTTACGCCCACTAAATCC
+
FFFFFFFF:F:FFFFFFFFFFFFFFFFFFFFFFF:FFFFFFFF,FFFFFFFFFFFFFFFFFFFFFFFFFFFFFFFFFFFFFFFFFFFFFFFFFFFFF:FFF:FFFFFFFFFFFFFFFFFFFFFFFFFFFFFFFF:FFFFFF,FFFFFFFFFFFFF,FFF:F:FFF:F:FF:FFF,FFF,FFF,FFFFFFF,FF:FFFF,F:FFFFF:FFFFFFF:,FFFFFFFF:FFFFFFFFFF::F::FFFFFFFFFF
@A00920:152:HGHKKDRXX:2:2104:11641:31203 2:N:0:AGGAGTGG+AAGGAGTA
GGACTACTGGGGTATCTAATCCTGTTTGCTCCCCACGCTTTCGCGGATGAGCGTCAGACTCGGCCCAGCTCGCCGCCTTCGCCACAGGTGTTCTTCCTGATATCTACGCATTCCACCGCTACACCAGGAATTCCGCTAGCCTCTACCGATCTCCAGCCTGCCAGTATCGTACGCATTTCCGGAGTTGAGCTCCGGATTTTCACAAACGACTTAACAGACCGCCTGCCCGCGCTTTACGCCCAGTAATTCC
+
FFFFFF:F:FFFFFFFF:FFFFFFFFFFFFF:FFFFFF:FF:FFFFF:FFFFFFFFF:FFF:FFFFFFFF,FFFFFFFFFFFFFFFFFFFFFFFFFFFFF:FFFFF:FFFFFFFFFFFFFFF:FFFFFFF:FFFFFFFFF::FFFFFFFFFFF:FFFFF:FFFFFFFFFFFFFF::FFFFFF:F:FF,FFFF:FFFF:FFFF,FF,FF,FF:,FFFF:,FFFFFFF::,FF:FF::,FFF::::F,FF,:
@A00920:152:HGHKKDRXX:2:2104:1289:31344 2:N:0:AGGAGTGG+AAGGAGTA
GGACTACAGGGGTATCTAATCCCGTTTGCTACCCTAGCTTTCGCGCCTCAGCGTCAATCTCGGTCCAGGATGCCGCCTTCGCCACCGGTGTTCCTCCAGATATCTACGCATTTCACCGCTACACCTGGAATTCCACATCCCTCTCCCGAATTCGAGCCCGCCAGTATCACACGCAGTTCCCCGGTTGAGCCGAGGGATTTCACGTGTGACTTAGCAGGCCGCCTACGCGCCCTTTACGCCCAGTACTTCC
+
FFFFFF:FFFFFFFFFFFFFFFFFFFFFF:FFFFFFFFFFFFFFFFFFFFFFFFFFFFFFFFFFFFFFFFFFFFFFFFFFFFFFFFFFFFFFFFFFFFFF:FFFFFFFF,F:FFFFFFFF,FFFFFFFFF,FFFFFFFFFFFFFFFFFFF,FFFFFFFFFFFFFF,:FFFFFFFFFFFFFFFFF:FF:FFFFFFFFFFFFFFFFFFFFF,::FFFFFFFFFFFF:FFFFFFFF,F,FFF:FFF:F::,FF
@A00920:152:HGHKKDRXX:2:2104:11288:32033 2:N:0:AGGAGTGG+AAGGAGTA
GGACTACTCGGGTATCTAATCCCGTTCGCTCCCCATGCTGTCGTGTCTGAGCGTCAGATGCGAGCCAGGACGCCGCCTTCGCCTCTGGGGTTCCTCCGGATCTCTACGCATTTCACCACTACACCCGGAATTCCACGTCCCGCTCTCGCTCTCTAGCCCCTCAGTCTGGCATAACCTAGCCCGGTTGAGCCGAGCCCTTTCATACACCACTTGAGGGGCAGCCTGCACACCCTTTACGCCCAGTAAATCC
+
FF:FFFFFFFFFFFFFFFFFFFFFFFFFFFFF:FFFFFFFFFFFFFFFF,FFFFFFFFFFFFFFFFFFFFFFFFFFFFFFFF:FFFFFFFFFFFFFFFFFFFFFFF:FFFFFFFFFFFFFFFFFFFFFFFFFFF:FFFFFFFFFFFFFFFFFFFFFF:FFFF:FFF:FFFFF:F:FFFFFFFFFFFFFFFFFFFFFFFFFFF:FF:FFFFFFF:FFFFFFFFFFFFF,F:FFFFFF:FFFFFFFF,FFFF
@A00920:152:HGHKKDRXX:2:2104:3007:32127 2:N:0:AGGAGTGG+AAGGAGTA
GGACTACTAGGGTATCTAATCCCGTTTGCTCCCCTAGCTTTCGCGCCTCAGCGTCAAGAATGGGCCAGGTAGCCGCCTTCGCCACTGGTGTTCCTCCCGATATCTACGCATTTCACCACTACACCGGGAATTCCGCTACCCTCTCCCACCTTCAAGCTGAACAGTTTCCGATGCAATTTTCCAGTTAAGCCGGAAGCTTTCACATCGGACTTGCCCAGCCGCCTGCTCGCTCTTTACGCCCAGTAAATCC
+
FFFFFFFFFFFFFFFFFFFFFFFF:FFFFFFFFFFFFFFFFFFFFFFFFFFFFFFFFFFFFFFFFFFFFFFFFFFFFF:FFFFFFFFFFF:FFFFFFFFF:FFFFFFFFFFFFFFFFFFFFFFFFFFF,,FFFFFFFFFFFFFFFFFFFFF,FF,FFFFFFFFFFFFFFFF:FFFFFFFFFFFFF:FFFFFFFF:FFF,FFFFFFFFFFFFFFFFFFFFFFFF:FFFF,FFF:FF,:FFFFFFFFF:FFF
@A00920:152:HGHKKDRXX:2:2104:26377:32518 2:N:0:AGGAGTGG+AAGGAGTA
GGACTACTAGGGTTTCTAATCCTGTTTGCTCCCCACGCTTTCGCACCTCAGCGTCAGTACCGGGCCAGTGAGCCGCCTTCGCCACTGGTGTTCTTGCGAATATCTACGAATTTCACCTCTACACTCGCAGTTCCACTCACCTCTCCCGGACTCGAGATCGCCAGTATCGAAGGCAGTTCTGGAGTTGAGCTCCAGGATTTCACCCCCGACTTAACGATCCGCCTACGTGCGCTTTACGCCCAGTAATTCC
+
:FFFFFFFFFFFFFFFFFFFFFFFFFFFFF:FFFFFFFFFFFFFFFF:FFFFFFFF:FFFFFFFFFFFFFFFFFFFFFFF:FFFFFFFFFFFFF:FFF:FFFFFFFFFFFFFFF:FFFFFFF,FFF,FFFFFFFFFFFFFFFFFF:FFFFFFFFF:FFFFFFFFFFFFFFFFFFFFFFF,FFFFFFFFFFFFFFFFFFFFFFFFFFFFFF:FFFFFFFFFFFFFFFFF::FF,F,FFFFFFFFFF:,F::
@A00920:152:HGHKKDRXX:2:2104:31846:32690 2:N:0:AGGAGTGG+AAGGAGTA
GGACTACTCGGGTATCTAATCCCGTTTGCTCCCCTGGCTTTCGCGCCTCAGCGTCAGTTTCTGTCCAGAATGCCGCCTTCGCCACAGGTGTTCCTCCAGATATCTACGCATTTCACCGCTACACCTGGAATTCCACATTCCTCTACCGAACTCAAGTCACCCAGTATCGGACGCAGTTCCCTAGTTAAGCTTGGGGATTTCACGTCCGACTTAGGCGACCGCCTACGCGCCCTTTACGCCCAGTAATTCC
+
FFFFFFFFFFFFFFF:FFFFFF:FFFFFFFFFFFFFFFFFFFFF,FFFFFFFFFFFFF:FF,:,FFF:F:FFFFFFFFFFFFFFF,FFFFFFFFFFFFFFFFFFFFFFF,FFFFFFF:FFFFFFFFFFFFFFFFFFF:FF:FFF,,,,,FFFFFFF,:F,:FF:,FFFFFF,FFF:FFF::,FFFF:F,:FFF,FFFFFFFF,FF,FFF,FFFFFFFFFFF::,F:FFFFFFFFFFF,FFFF,FFF:FFF
@A00920:152:HGHKKDRXX:2:2104:32723:33207 2:N:0:AGGAGTGG+AAGGAGTA
GGACTACAGGGGTATCTAATCCCGTTCGCTCCCCATGCTTTCGCATCTCAGCGTCAGGTCAGGCCCAGCGTGTAGCCTTCGCCACTGGTGTTCCTCCGGATCTCTACGCATTTCACCACTACACCCGGAATTCCACACGCCTCTACCTACCTCTAGTCGCGCAGTTCGATTGCGTCCTCGCCCGGTTGAGCCGGGCGCTTTCACGCCTCTCTTGCAAGACCGCCTACACGCGCTTTACACCCAGTAAATC
+
FFFFFFF::FFFFFFFFFFFFFFFFF:F:FFFFFFFFFFFFFF,,,,FFFFFFF:FF:F,FF,,FF,F,:FFF:FF:FFFFF,F,:FF,FFF::FF,FFF::FFFF,FFF:FFF:FFF:FFF:FF:,F,FFFFF,FF:,:,FFF,F,F,,FFFFFFFFF::FFFFFFFFF,FFFF:,,FF,::FF,FFFFFFFFFF,F:FFFF:F,,FF,FFFF,:,,F,FF,FF,FFFFFFFF,FFFFFFF:,FFF:F,
@A00920:152:HGHKKDRXX:2:2104:4354:33771 2:N:0:AGGAGTGG+AAGGAGTA
GGACTACTCGGGTTTCTAATCCCGTTTGCTCCCCTAGCTTTCGCGTCTGAGCGTCAGGTACGGTCCAGAAGGCCGCTTTCGCCACGGGTGTTCCTCCCGATATCTACGCATTTCACCACTACACCGGGAATTCCACCTTCCTCTACCGTCCTCTAGCCAGGCAGTTTTGAGCGGCCTCTCCCAGTTGAGCCGGGAGATTTCACACCCAACTTACCCCGCCGCCTGCACGCGCTTTACGCCCAGTGAATTC
+
FFFFFFFFFFFFFFFFFFFFFFFFFFFFFFFFFFFFFFFFFFF:F:FFFFFFFFFFFFFFFFFFFFFFFF:FFFFFFFFFFFFFF:FFFFFFFFFFF:FFFFFFFFFFFFFFFFFF,FFFFFFFFF:FFFFFFF:,F:FFF:FFFFF:FFFFFFFFFFFFF::FF,FF:FFFFF,:FFFFFFFF:FF:FFFF:FFFFFFFFFFFFFFFFFFFFFFFFFFFF:FFFFFF:FFFFFFFF:FFFFFFFFFFFF
@A00920:152:HGHKKDRXX:2:2104:3034:34209 2:N:0:AGGAGTGG+AAGGAGTA
GGACTACAAGGGTATCTAATCCCGTTTGCTACCCTAGCTTTCGCGCCTCAGCGTCAAGAACAGGCCAGGAAGTCGCCTTCGCCACTGGTGTTCCTCCCGATATCTACGCATTTCACCACTACACCGGGAATTCCACTTCCCTCTCCTGCCTTCGAGTCGAACAGTATCGCGTGACCCTCCCCAGTTGAGCCGGGGGCTTTCACACGCGACTTGTACGACCGCCTGCGCGCTCTTTACGCCCAGTAAATCC
+
FFFFFFFFFFFFFF:FFFFFFFFFFFFFFFFFFFFFFFFFFFFFFFFFFFFFFFFFFFFFFFFFFFFFFFFFFFFFFFFFFFFFFFFFFFFFFFFFFFFFFFFFFFFF:FFFFFFFFFFFF:FFFFFF:FFFFFFFFFFFFFFFFFFF:FFFFFFFFFFFFFFFFFF,FFFFFFFFFFFFFFF:FFFFFFFFFFFFFFFFFFFFFFF:,FFFFF:FFFFFFFFFFFFFFFFFFFFFFFFFF,FFFFF:FF
@A00920:152:HGHKKDRXX:2:2104:2736:34475 2:N:0:AGGAGTGG+AAGGAGTA
GGACTACAGGGGTTTCTAATCCTGTTTGCTCCCCATGCTTTCGCTCTTCAGCGTCAGTATCGGCCCAGAGTGCTGCCTTCGCCGTTGGTGTTCCTCCTGATATCTGCGCATTTCACCGCTACACCAGGAATTCCACACTCCTCTACCGAACTCGAGTCACAGCAGTATCGACTGGCGTCCCAAGGTTGAGCCTTGGATTTTCACAGTCGACTTACCGAACCGCCTCCGAGCTCTTTACGCCCAATGAATC
+
FFFFFFFFFFFFFFFFFFFFFFFFFF:FFFFFFFFFFF:FFFFF:FF:FFF:FFFFF,FFFFFFFFFFFFFFFFFFFFFFFFFFFFFFFF:F:FFFFFF:FFFFFFFFFFFFFFFFF:FFFFFFFFFF::FFFFFFFFFFFFFFFFFFFFF,FFFFFFFFFFFFFFFFFFFFFFF::FFFFFFFF,FFFFFFFFFFF:,F,FFF:FFFFF,FFFFF:FFFFFFFF,F:FFFFFF,,FFFFF:,FFFF,F,
@A00920:152:HGHKKDRXX:2:2104:22770:35039 2:N:0:AGGAGTGG+AAGGAGTA
GGACTACAGGGGTTTCTAATCCTGTTTGCTCCCCACGCTTTCGTGCCTCAGCGTCAGTGATGGTCCAGTAAGCCGTCTACACCGCGGGTGTTCCTCCTGATATCTACGCATTTCACCGCTACACCAGGAATTCCGCTTACCTCTCCCATACTCCAGCATCCCAGTTTCCGACGCACCCTCCCGGTTGAGCCGGGAGATTTCACACCAGACTTGGAACACCGCCTACGCACTCTTTACGCCCAGTAACTCC
+
FFFFFFFFFFFFFFFFFFFFFFFFFFFFFFFFFFFFFFFFFFFFFFFFFF,FFFFFFFFFFFFFFFFFFFFFFFFFFFFFFFFFFF:FFFFF:FFFFFFFFFFFFFFFFFFFFFFFF:FFFFFF:FFFF:F,FFFFFFF:FFFFFFFFFFFFFFFFFFFFFF,FFFFFFFFFFFFFFFFFFFFF,FFFFFFFF:FFFFFFF:FFFFF:FFFFFFFFFF:FFFFFFF::F,FFF,FFF,FFFFF::FFFFF
@A00920:152:HGHKKDRXX:2:2104:25880:35697 2:N:0:AGGAGTGG+AAGGAGTA
GGACTACTAGGGTATCTAATCCTGTTTGCTCCCCACGCTTTCGTGCATGAGCGTCAGTGTTATCCCAGGGGGCTGCCTTCGCCATCGGTATTCCTCCACATATCTACGCATTTCACTGCTACACGCGGAATTCCATCCCCCTCTGCCGCACTCCAGCGATGCAGTCACAAATGCAGTTCCCAGGTTAAGCCCGGGGATTTCACACCTGTCTTACATCACCGCCTGCGCACGCTTTACGCCCAGTCATTCC
+
FFFFFFFFFFFFFFFFFFFFFFFFFFFFFFFFFFFFFFFFFFFFFFFFFFFFFFFFFFFFFFFFFFFFFFFFFFFFFF:FFFFFFFFFFFFFFFFFFFFFFFFFFFFFFFFFFFFFFFF:FFFFFF:F:,FFFFFFFFFFFFFFFFFFF:FFFF,FFFFFFFFFFFFFF,FFFFFFFFFFFFFFFF::FFFFFFFFFF,FF::F:FFFFFFFFFFFFFFFFFFFF:FFF:FF:FFFFFF:FFFF,:FFF:
@A00920:152:HGHKKDRXX:2:2104:10140:35712 2:N:0:AGGAGTGG+AAGGAGTA
GGACTACTCGGGTTTCTAATCCTGTTTGCTCCCCACGCTTTCGCGCCTCAGCGTCAATGTCGGTCCAGATAGCCGCCTTCGCCACCGGTGTTCTTCCCAATATCTACGAATTTCACCTCTACACTGGGAATTCCGCTATCCTCTCCCGAATTCAAGCAACCCAGTATCAAATGCAGTCCCCAGGTTAAGCCCAGGACTTTCACATCTAACTTGAGTCGCCGCCTACGCGCCCTTTACGCCCAGTAATTCC
+
FFFFFFF:FFFFFFFFFFFFFFFFFFFFFFFFFFFFFFFFFFFFFFFFFFFFFFFFFFFFFFFFFFFFFFFFFFFFFFFFFFFFFFFFFFFFFFFFFFFFFFFFFF:FFF,FFFFFFFFFFFFFFFFFFFFFFFFFFFFFFFFFFFFFFFFFFFFFFFFFFFFFFF,FF:FFFFFFFF:FFFF,FFFF:FFFFFFFF,F:FF:FFFF:,FFFFFFFFFFFFFFFFFFFFFFFF,F:FFFFFFFFF,FF:F
@A00920:152:HGHKKDRXX:2:2104:1868:36573 2:N:0:AGGAGTGG+AAGGAGTA
GGACTACCAGGGTATCTAATCCCGTTCGCTCCCCACGCTTTCGCATCTCAGCGTCAGATATGCCCCAGGGCGCCGGCTTCCCCACTGGTATTCCTCGGGATCTCTACACATTTCACCGCTACACCCCGAATTCTGCGCCCCTCTAGCACTCTCTAGCCGGACAGTTTTGATCGGCCTCGCCCAGTTTAGCCGGGCGCTTTCACAACCAACTTGTCCAACCGCCTACATGCGCTTTACGCCCAGTAACTCC
+
FFFFFFFFFFFFFFFFFFFFFFFFFFFFFFFFFFFFFFFFFFFFFFFFFFFFFFFFFFFFFFFFFFFFFFFFFFFFFFFFFFFFF,FFF,FFFFFFFFF,FFFFFFFFFFFFFFFFFFFFFFFFFFFFFFFFFFFFFFFFFFFFFF:FFFFFFFFFFFFFFF:FFFF:FFFFFFFFF,FFFF:FFFF:FFFFFFFFFFFFFFF:FFFFFFF:FFF,:FFF,FFFFFFFFF,FFFF,FFFFF:F:F::::F
@A00920:152:HGHKKDRXX:2:2104:20681:37059 2:N:0:AGGAGTGG+AAGGAGTA
GGACTACAGGGGTTTCTAATCCTGTTTGCTCCCCACGCTGTCGCGCCTCAGCGTCAGTTCTGGCCCAGTCGACCGCCTTCGCCACCGGTGTTCTTCCGGATCTCTACGCATTCCACCGCTACACCCGGAATTCCATCGACCTCTACCAGACTCAAGCCTCCCCGTTCGCACGGCAGACCCGGAGTTAAGCCCCGGGCTTTCACCGCACGCGTAGAAAGCCGCCTACGTGCGCTTTACGCCCAGTATTTCC
+
FFFFFFFFFFFFF:FFF:FFFFFFF:FFFFFFFF,FFFFFFFFFFFFFFFFFFFFFF:FFFFFFFFFFFFFFFFFFFF:FFFFFFFFFFFFFFFFFFFFFFFFFFFFFFFF:FFFFFFFFFFFFFFFFFF,FF:FFFFFF:FFFFFFFFFFFFFFFFFFFFFFF,F:FFFFFFFFFF:FFFFFFFFFFFFFFFFFFFFFFFFFFFF:FFFFFFFFFFFFFFFFFFFFFFFFFFFFFFFFFFFFFFF:FF:
@A00920:152:HGHKKDRXX:2:2105:30364:1752 2:N:0:AGGAGTGG+AAGGAGTA
GGACTACACGGGTATCTAATCCCGTTTGCTCCCCTGGCTTTCGCGCCTCAGCGTCAGTGTCGGTCCAGAATGCCGCCTTCGCCACCGGTGTTCCTCCAGATATCTACGCATTTCACCGCTACACCTGGAATTCCACATTCCTCTCCCGAACTCAAGCCCACCAGTATCGGACGCAGTTCCTCGGTTGAGCCGAGGGATTTCACGTCCGACTTAGCAGGCCGCCTACGCGCCCTTTATGCCCAGTAATTCC
+
FFFFFFFF,FFFFFFFFFFFFFFFFFFFFFFFFFFFFFFFFFFF:FFFF:FFFFFFFFFFFFF:FFFFFFFFFFFFF:F:F:FFFFFFFFFF::FFFF,FFFFFFFFF,FFFFFFFFFFFFFFFFFFFFFFFF:FFFFFFFF:FFFFFFFFFF:FFFFFFFFFF:F,F,FFFFFFFFFFFFFFF:,FFFFF:FFFFFFFF,FFF:F:,,FFFFFF:FFF,F,F:F,FF:FFFF:FFF,:FFFFFFFF:,F
@A00920:152:HGHKKDRXX:2:2105:9760:2456 2:N:0:AGGAGTGG+AAGGAGTA
GGACTACTGGGGTATCTAATCCTGTTTGCTCCCCACGCTTTCGCACCTCAGCGTCAGTACCGGACCAGTGAGCCGCCTTCGCCACTGGTGTTCTTCCTAATATCTACGAATTCCACCTCTACACTAGGAGTTCCACTCACCTCTTCCGGACTCAAGATCGCCAGTATCGAAGGCAGTTCTGGAGTTGAGCTCCAGGATTTCACCCCCGACTTAACGATCCGCCTACGTGCGCTTTACGCCCAGTAAATCC
+
FFFFFFFFFFFFFFFFFFFFFFFFFFFFFFFFFFFFFFFFFFFFFFFFFFFFFFFFFFFFFFFFFFFFFFFFFFFFFFFFFFFFFFFFFFFFFFFFFF:FFFFFFFFFFFFFFFFFFFFFFFFFFFFFFFFFFFFFFFFFFFFFFFFFFFFFFFFFFF:FFFFFFFFFFFFFFFFFFFFFFFFFFFFFFFFFFFFFFFFFFFFFFFFFFFFFFFFFFFF:FFFF:FFFFFFFFFFFFFFFFFFFFFF:,F
@A00920:152:HGHKKDRXX:2:2105:20763:2566 2:N:0:AGGAGTGG+AAGGAGTA
GGACTACTAGGGTATCTAATCCCGTTCGCTCCCCATGCTTTCGCATCTCAGCGTCAGGTCAGGCCCAGCGTGTCGCCTTCGCCACTGGTGTTCCTCCGGATCTCTACGCATTTCACCACTACACCCGGAATTCCACACGCCTCTACCTACCTCTAGTCGCGCAGTTCGATTGCGTCCTCGCCCGGTTGAGCCGGGCGCTTTCACGCCTCACTTGCACGACCGCCTACACGCGCTTTACACCCAGTAAATC
+
FFFFFFFFFFFF:FFFFFFFFF:FFFFFFFFFFFFFFFFFFFFFFFFFFFFFFFFFFFFF:FFFFFFFFFFFFFFFF:FFFFFFFFFFFFFFFFFFFFFFFFFFFFFFFFFFFFFFFFFFFFFFFFFFFFFFFFFFFFFFFFFFFFFFFFFFFFFFFFFFFFFFFFFFFFFFFFFFF,FFFFFF:FFFFFF:FFFFFFFFFFFFFFFFFFFFF:FFFFFFFFFFFFFFFFFFFFFFFFFF,FFFF,F:FF
@A00920:152:HGHKKDRXX:2:2105:22281:2597 2:N:0:AGGAGTGG+AAGGAGTA
GGACTACCGGGGTTTCTAATCCCGTTTGCTCCCCACGCTTTCGCGCCTCAGCGTCAGGAATTGCCCAGAGACCCGCCTTCGCCACCGGTGTTCCTCCCGATCTCTACACATTTCACCGCTACACCGGGAATTCCAGTCTCCTCTGCAACCCTCAAGAACGACAGTATCGGTCGACGTTCTCCGGTTGAGCCGGAGGATTTCACAACCGACTTGCCGCCCCGCCTACGCACCCTTTAAACCCAATAAATCC
+
FFFFFFFFFFFFFFFFFFFFFFFFFFFFFFFFFFFFFFFFFFFFFFFFF:FFFFFFFFFFFFFFFFFFFFFFFFFFFFFFFFFFFFFFFFFFFFFFFFFFFFFFFFFFFFFFFFFFFFFFFFFFFFFFFFFFFFFFFFFFFFFFFFFFFFFFFFFF:FFFFFFFFFFFFFFFFFFFFF:FFFFFFFFFFFFFFFFFFFFFFFFFFFFFFF:FFFFFFFFFFFFFF:FFFFFFF:FFFFFFFFFFFFFFFF
@A00920:152:HGHKKDRXX:2:2105:8639:3364 2:N:0:AGGAGTGG+AAGGAGTA
GGACTACTGGGGTTTCTAATCCTGTTTGCTCCCCACGCTGTCGCGCCTCAGCGTCAGCTACTGCCCAGCAGGCCGCCTTCGCCACCGGTGTTCTTCCGGATCTCTACGCATTCCACCGCTACACCCGGAATTCCACCTGCCTCTACAGTGCTCGAGCCGAGGAGTATCGATGGCCGACTCGCAGTTGAGCCACGAGCTTTCACCACCGACTTCCCCAGCCGCCTACGCGCCCTTTACGCCCAGTAATTCC
+
FF:FFFFFFFFFFFFFFFFFFFFFFFFFFFFFFFFFFFFFFFFFFFFFFFFFFFF:FFFFFFFFFFFFFFFFFFFFFFFFFFFFFFFFFFFFFFFFFFFFFFFFFFFF:FFFFFFFFFFFFFFFF:FF:FFFFFFFFFFFF,FF:FFFFFFFFFFFFFFFFFFFF,F:FFFFFFFFFFFFFFFFFFFFFFFFFFFFFFFFF:F:FFFF:FFFFFFF,FFFFFFFFFFF:FFFFFFFFFFFFFFFFFFFFF
@A00920:152:HGHKKDRXX:2:2105:14434:3411 2:N:0:AGGAGTGG+AAGGAGTA
GGACTACTAGGGTTTCTAATCCTGTTCGCTCCCCACGCTTTCGCGTCTCAGCGTCAGTACCGTCCCAGAGAGCCGCCTTCGCCACGGGTGTTCTTCCTGATATCTGCGCATTTCACCGCTACACCAGGAATTCCGCTCTCCTCTTCCGGACTCTAGCCAGGGGGTTTCCCGTGCGATTCTGCGGTTGAGCCGCAGGCTTTAACACGGGACCTACCAAGCCGCCTACACGCTCTTTACGCCCAATGATTCC
+
FFFFFF:FFFFFFF,FFFF::F::FFFFF:FFFFFFFFF:F:::F:FFFF:F:FFFFF:F,FFFFF:FFF:FFFFFFF:FFFF:FFFFFFFFFFFFFFFF:FFFFFF:FFF:FF:FF:FFFF:FFFFF:FFFFF:FFFFFFFFFFFFFFFFFFFFFFF::FFFFFF:FFFFFFFFFFF:::FFFFFF:FF,FF:FFFF:F:FFFFFFF,F:F:F:F,F:FF::FFFFFF:F::FFF:FFF::FFFFF::F
@A00920:152:HGHKKDRXX:2:2105:29731:3599 2:N:0:AGGAGTGG+AAGGAGTA
GGACTACTGGGGTTTCTAATCCTGTTCGCTCCCCACGCTTTCGCTCCTCAGCGTCAGTTTCGGCCCAGAACACTGCCTTCGCCATCGGTGTTCCTCCTGATATCTGCGCATTTCACCGCTACACCAGGAATTCCGTGTTCCCCTACCGAACTCAAGCCATAGAAGTATCAAGTGGCGTCTCCAGGTTGAGCCTGGAGGTTTCACACCTGACTTTCTAAGCCGCCTACGAGCTCTTTACGCCCAATAAATC
+
FFFFFFFFFFFFFFFFFFFFFFFFFFFFFFFFFFFFFFFFFFFFFFFFFFFFFFFFFFFFFFFFFFFFFFF:FFFFFFFFFFFFFFFFFFFFFFFFFFFFFFFFFFFFFFFFFFFFFFFFFFFFFFFFFFFFFFFFFFFFFFFFFFFFFFFFFFFFFFFFFFFFFFFFFFFFFFFFFFFFFFFFFFFFFFFFFFFFFFF:FF:FFFFFFFFFFFFFFF:F:FFFFFFFFFFFFFFFFFFFFFFFF:F,:F
@A00920:152:HGHKKDRXX:2:2105:11189:5525 2:N:0:AGGAGTGG+AAGGAGTA
GGACTACTAGGGTTTCTAATCCCGTTCGCTCCCCACGCCTTCGCGCCTCAGCGTCAGGTCAAGTCCAGTCGGCCGCCTTCGCCTCTGGTGTTCCTCCCGATCTCTACGCATTTCACCACTACACCGGGAATTCCACCGACCTCGCCTTGCCTCCAGTTGGCCCGTTTCGCGCGACCCTCCCCGGTTGAGCCGGGGGCTTTCACAGACGACGTAACCAACCGCCTGCGCGCCCTTTACGCCCAGTAACTCC
+
FFFFFFFFFFFFFFFFFFFFFFFFFF:FFFFFFFFFFFFFFFF,FFFFFF,FFFFFFFFFFFFFFFFFFFFFFFFFFFFFFFFFF:FFFFFFFFFFFF:FFFFFF:FFFFFFFFFFF:FFFFFFFF,FFF,FFFFFFFF:F:F:F:FFFFFFFFFFF,FFF:FF:FFFFFFFFFFFFFFFFFFF:FFFFF,FFFFFFFF::F:F,F,F:FFF:,FF,FFFFFFFFFFF,::FFFFFFFF,:FF:F:,F,:
@A00920:152:HGHKKDRXX:2:2105:15646:5948 2:N:0:AGGAGTGG+AAGGAGTA
GGACTACAGGGGTTTCTAAACCTGTTTGCTCCCCACGCTTTCGTGCATGAGCGTCAGTGTTAGCCCAGGGGGCTGCCTTCGCCATCGGTATTCCTCCACATCTCTACGCATTTCACTGCTACACGTGGAATTCTACCACCCTCTTCTACACTCTAGCCTTGTAGTTTCAAACGCAGTTCCCAGGTTGAGCCCGGGGATTTCACATCTGACTTACAAAAACGCCTGCGCACTCTTTACGCCCACTAATTCC
+
,F:,FFF:F:,:F:F::FF,,F,FF,F:FFF:F,FFFF:,:F,:F::::F,,F,FF,F:FFF:F,FF,FFF,FF:FFF,F,:,:FF,F,:,FFF,FFFFF,FFFFF:F,F,FFFF,,FFFFFFFFF,,,,F:,:F,F,F:FFF,F:FF::FFFFF:F,FF:FF:FF:FFFF,,FFFF,F,:F:,F,,F:F:FFF,FFF::,F,FFFF:F:FFFFF:FF,F,FF::F,F:F,FF,F:,F,F::,FF,,FFF
@A00920:152:HGHKKDRXX:2:2105:24587:6527 2:N:0:AGGAGTGG+AAGGAGTA
GGACTACCGGGGTTTCTAATCCCGTTCGCTCCCCATGCTTTCGCCTCTCAGCGTCAGGTCAGGCCCAGCGTGTCGCCTTCGCCACTGGTGTTCCTCCGGATCTCTACGCATTTCACCACTACACCCGGAATTCCACACGCCTCTACCTGCCTCTAGCCCCGCAGTTCGGTCACGTCCTCGCCCGGTTGAGCCGGGCGCTTTCACGCGCCACTTGAAGGACCGCCTACACGCGCTGTACACCCAGTAAATC
+
:,,FFFFFFFFF:F:FFFFF,FFFFFFFFFFFFFFFFFFFFF::F:FFFFF,FFFFFFFFFFFFFFFF:F,:FF,FFF,FFF,F,F:FF,FFFFFF:FF,FFFF:F,,:FFFFFFFFFF,FFF,,F,FF:F:,FFFFFFFF:FFF,:FFF:,:FF,FFFF:FFFFF,FFFFFFFF:FFF,F,FFF,FFFFFFF:FF,F,,FFFFFFFFFFF:FFFFF:FF:FFFF:FFFF:F:F,FF:FF,F,FF::FFF
@A00920:152:HGHKKDRXX:2:2105:30581:6637 2:N:0:AGGAGTGG+AAGGAGTA
GGACTACTGGGGTTTCTAATCCCGTTCGCTCCCCTAGCTTTCGCGCCTCAGCGTCAAGAATGGGCCAGGTAGCCGCCTTCGCCACCGGTGTTCCTCCTGATATCTGCGCATTTCACCGCTACACCAGGAATTCCAGTCTCCCCTACCGAACTCTAGCCTGCCCGTATCGGCTGCAGGCCCGCGGTTGAGCCGCGGGTTTTCACAGTCGACGCGACAAGCCGCCTACGAGCTCTTTACGCCCAATAAATCC
+
FFFFFFFFFFFFFFFFFFFFFFFFFFFFFFFFFFFFFFFFFFFFFFFFFFFFFFFFFFFFFFFFFFFFFFFFFFFFFFFFFFFFFFFFFFFFFFFFFFFFFFFFFFFFFFFFFFFFFFFFFFFFFFFFFFFFFFFFFFFFFFFFFFFFFFFFFFFFFF::FFFFFFFFFFFFFFFFFFFFFFFFFFFFFFFFFFFFFFFFFFFFFFFFFFFFFFFFFFFFFFFF:FFFFFFFFFFFFFFFFFFFFFFFFF
@A00920:152:HGHKKDRXX:2:2105:26693:7232 2:N:0:AGGAGTGG+AAGGAGTA
GGACTACTGGGGTTTCTAATCCTGTTTGCTCCCCAAGCTTTCGTGCACTCAGCGTCAGTATCCGTCCAGGTGACCGCCTTCGCCACTGGTGTTCCTCCCGATATCTACGAATTTCACCTCTACACCGGGAATTCCGTCACCCTCTCCGGTACTCAAGCTCAGTAGTTTCGAATGCACTTCCTCGGTTAAGCCGAGGGATTTCACACCCGACTTGCTGAACCGCCTACGCACGCTTTACGCCCAATAATTC
+
FFFFFF:FFFFFF,FFFFFFFFFFFFFFFF:FFFF,FFFFFFFFFFFF:FFFFFFFFFFFF,F:FFFFF:FFFFFFFFFFFFFFF:FFFFFFFFF:FFFFF:FFFFFFFFFF:FFFFFFFFFFFFFFFF:FF:FFFFFF:FFFFFF:FFFFFFFFFFFFFFFFFFFFFFFFFFFF:FFF,FFFFFFF,FFFFFFFFFFFFFFF:FFF:FFFFFFFF:,FFFFFFFF,FFFFF,FFF:FFFFFFFFFFFF,
@A00920:152:HGHKKDRXX:2:2105:17318:8375 2:N:0:AGGAGTGG+AAGGAGTA
GGACTACCAGGGTTTCTAATCCTGTTTGCTCCCCTAGCTTTCGTGCCTCAGTGTCAGGTATTGTCCAGGGACTCGCCTTCGCCACTGGTGTTCCACTTGATATCTACGCATTGCACTGCTACACCAAGTATTCCAGTCCCCCCTCCAATCCTCTAGCCGAATAGTATCCAATGCCATTTCCGAGTTGAGCTCGGAGATTTCACATCAGACTTATCCGACCACCTACGCACCCTTTACGCCCAGTGAATCC
+
FFFFFFFFFFF:FFFFFFFFFFF:FFFFFFFFFFF,FFFFFFFFFFFFFFFFFFFFFF::FFFFFFFFF,FFFFFFFFFFFFFFFFFFFFFFFFFFFFFFFFFFF:FFF,FF,FFFFFFFFFFFFFFFFFFF:FFFFF:FFFFF:FFFFFFFF:FF:FFFFF,:FFFFFFFF:F,,:,FF:,FFFFFFFFFFFFFFFFFFFF:FFFF:FFF,:FF:,FFFFFFFFFFFFFFFF,FFFFF:FFF,FF:FFF
@A00920:152:HGHKKDRXX:2:2105:1253:8516 2:N:0:AGGAGTGG+AAGGAGTA
GGACTACCCGGTATCTAATCCCGTTCGCTACCCATGCTTTCGCGCCTCAGCGTCAGTTACGTCCCAGGGTGCCGCCTTCGCCTCTGGTATTCCTCCGCATCTCTACGCATTTCACCACTACACGCGGAATTCTACACCCCTCTAACGTACTCCAGTGATCCAGTATCAGACAGCCTCTCCCGGTTTAGCCTGGGAGCTTTCATGCCTCACTTAAACCACCGCCTGCGCGCCCTTTACGCCCAGTAATTCC
+
FFFFF,FFFFF:::FF,FFFFFF::FFFFFFFFFFFFFFFFFFFFFFFFFFFFFFFFFFFFFFFFF:FFFFF:FFFFFFFF:FFFFFFFFFFFFFFFFFFFFFF:FFFFFFFFFFFFFF,FFFFFFFFFFFFFFFFFFFF,FFFFFFFFFFFFFFFFFFFFFFFFFFFFFFFFFFFFFFFFF:FFFFFFF,FFF:FFFFFFFFFFF,FF:F:FFFFFFFFFFF,FF:FFFFFFFFFFFFFFFFFFFFFFF
@A00920:152:HGHKKDRXX:2:2105:10438:8923 2:N:0:AGGAGTGG+AAGGAGTA
GGACTACCAGGGTTTCTAATCCTGTTTGCTCCCCACACTTTCGCGCCTCAGCGTCACTAGTTGTCCAGCGAGCTGCCTTCGCAATGGGTGTTCCTACCAGTATCTACGCATTTCACCGCTACACTGGTAATTCCACTCCCCTCTCCAACCGTCAAGCCTGCGAGTATCCAACGCAATGCAGGGGTTGAGCCCCAGTCTTTAACATCGGACTGAACAGACCGCCTCCGCGCCCTTTACGCCCAGTAATTCC
+
:FF:FFFFFFFFF,F::FF,FF:FFFF:F,F:FF:FFF:,FFFF:FFF,F:,FFFF:,,FFFFFFF::,FFFFFFFFF,F:F:FF,:,FFFF,F::FF::FF,:FF:FF:,F,FFFFFF,::F,,FFFFF,,FFF:FF,:FFF:FF,F,,,FF:FF:,F::,:FFF:F:F:FFF:F:FF,,,FF,:F:F:FF,:F:F,FFFFFFF::FFFF,FF,:,FFF,FFFF:FF:F,FF,FF:,F,FFF::F,FFF
@A00920:152:HGHKKDRXX:2:2105:3613:9659 2:N:0:AGGAGTGG+AAGGAGTA
GGACTACTAGGGTTTCTAATCCTGTTTGCTCCCCACGCTTTCGTGCCTCAGCGTCAGTATCGGGCCAGTGAGCCGCCTTCGCCACTGGTGTTCTTGCGAATATCTACGAATTTCACCTCTACACTCGCAGTTCCACTCACCTCTCCCGAACTCAAGATCTTCAGTATCAAAGGCAGTTCTGGAGTTGAGCTCCAGGATTTCACCCCTGACTTAAAGACCCGCCTACGCACCCTTTACGCCCAGTGATTCC
+
FFFFFFFFFFFFFF:FFFFFFF:FFFFFFFFFFFFFFFFFFFFFFFFFFFFFFFFFFFFFFFFFFFFFFFFFFFFFFFFFFFFFFFFF:FFFFFFFFFFFFFFFFFFFFFFFFFFFFFFFFFFFFFFFF:FFFFFFFFFFFFFFFFFFFFFFFFFFFFFFFFFFFF:FFFFFFFFF,FFFFFFFFFFFFFFFFFFFFFFFFFFF,F:FFFFFFFFF:FFFFFFFFF:FFFFFF,FF,FFFF,FF:FFFFF
@A00920:152:HGHKKDRXX:2:2105:14660:9659 2:N:0:AGGAGTGG+AAGGAGTA
GGACTACAGGGGTATCTAATCCTGTTTGCTCCCCACGCTTTCGCACCTCAGCGTCAGTATCAGTCCAGCGAGTCGCCTTCGCCACTGGTGTTCCTCCGAATATCTACGAATTGCACCTCTACACTCGCAGTTCCACTCACCTCTCCCGGACTCAAGATCGCCAGGATCAAAGGCCGTTCTGGAGTTGAGCTCCAGGAGTTCACCCCTGACTTTACAAACCCCCTAACTGCGCTTTACGCCCATTGATTCC
+
FFFF:FFF,FFFFFFFFFFFFFFFFFFFFFFFFFFFFFFFFFFF,FFFFFFFFF:FFFFF,:FFFFFF,FF:,FFFFFFFFF,FFFFFFFFFFFFFF,FFF:FFF,FFFFFF,FFFFFFFFFFF,FF,F:FFFF,,FFFFFFFF:FF,,FFFF:,FFF,,F,,,,:,,F:F,:,:,FFF,:FF,,FF:,,,FF:,F,,FF,F,FF,,F,::F,FF:F,FF,,F:FF,,,,:F,FF,F:FFF,,,,:,F,F
@A00920:152:HGHKKDRXX:2:2105:30490:9799 2:N:0:AGGAGTGG+AAGGAGTA
GGACTACTGGGGTTTCTAATCCTGTTTGCTCCCCACGCTTTCGCACCTCAGCGTCAATAATTGTCCAGAGAGTCGCCTTCGCCACTGGTGTTCTTCCCAATATCTACGAATTTCACCTCTACACTCGGAATTCCACTCTCCTCTCCAAGCTTCTAGAACTCCAGTTTCAAGGGCAGTTACGGGGTTGAGCCCCGGGATTTCACCACAGACTTGCGGCCCCGCCTACGAGCGCTTTACGCCCAGTATTTCC
+
F:F,:FFFFFF:F:FFFFF,:F,F:F,:FF,F:FF,FF:FFFFF:F,F,F:F,FFF:,F,,FF,:FF:,:F:FFFFFFFF:FFFFF:FFFF:F,:F:,FFF:,,:FF,:F,F:,F,FF,:FFFF,FFFFF,F,FFFFF,FFFFFFFFFF,,FF,FF,,FF,FFF,,FF,,,FFF::FF,FFF,F,:F:FF:FF,FFF,,FFFF,,F,FFFF,,:,FF,FFF:F:,:,F,F,FFFFFF:FFFFFF,F,F,F
@A00920:152:HGHKKDRXX:2:2105:27263:10598 2:N:0:AGGAGTGG+AAGGAGTA
GGACTACCGGGGTTTCTAATCCTGTTCGCTCCCCAAGCTTTCGCGCCTCAGCGTCAGTACCGTCCCAGCGAGCTGCCTTCGCCGTAGGTGTTCCTCCTGATATCTGCGCATTCCACCGCTACACCAGGAATTCCACTCGCCTCTTCCGGACTCTAGCCCGGCAGTATCCACTGACATTCAAAGGTTGAGCCTGTGAGTTTTACAGCGGACTTACCGGGCCGCCTCCGCGCGCTTTACGCCCAATGATTGC
+
FFFFFFFF:FFF:FFF:F:FFFF:FFFFFFFFFFF,FFFF:FFFFF::FFFFFFFFF:F:F,FFFFFFFFFFFFFFFFFFFFFF,,FFFFF:FFFFFFFFFFFFF:FFFFFFFFFFFFFF,F:F::FFFF:FFFFFFFFFFFFFFF:F,:FFFFF:FFF,F:F:,FF,FFFFF,FF:F,FF,FFFF:FFFFF,:::,FF:FFF,:FFF,,F,:F:F:,:,FF:F,FF::F::F,,:FFF:F,:,FF,:,F
@A00920:152:HGHKKDRXX:2:2105:2962:12226 2:N:0:AGGAGTGG+AAGGAGTA
GGACTACTCGGGTTTCTAATCCTGTTTGCTCCCCACGCTTTCGAGCCTCAACGTCAGTTATCGTCCAGTAAGTCGCCTTCGCCACTGGTGTTCCTCCTAATATCTACGCATTTCACCGCTACACTAGGAATTCCACTTACCTCTCCGACACTCCAGTTAAACAGTTTCCAAAGCAGTCCCGCAGTTGAGCCGCGGGCTTTCACTTCAGACTTGCTTTACCGTCTACGCTCCCTTTACACCCAGTAAATCC
+
FFFFFFFFFFFF,FFFFFFFFFFFFFFFFFFFFFFFFFFFFFFFFFFFFFFFFFFFF:FFFFFFFFFFFFFFFFFFFFFFFFFFFFFF:F::FF,FFFFFFFFFFFFFFFF,FFFFFFFF:FFFFFFFFFFFFFFFFFFFFFFFFFFFFFFFFFFFFFFFFFFF:FFFFFFFFFFFFFFFFFFFFFFFFFFFFFFFFFFFFFFFFFFFFF,FF:FFFFFFFFFF:FFFFFFFFFFFFFFFF,FFF,FF:F
@A00920:152:HGHKKDRXX:2:2105:14027:12352 2:N:0:AGGAGTGG+AAGGAGTA
GGACTACTAGGGTTTCTAATCCTGTTTGCTCCCCACGCTTTCGCTCCTCAGCGTCAGTACTGGCCCAGAGAACCGCCTTCGCTACTGGTGTTCCTCCCGATATCTGCGCATTTCACCGCTACACCGGGAATTCCATTCTCCTCTACCAGACTCTAGCCACAGCAGTATCGACGGCAGTTCCGAGGTTGAGCCTCGGGATTTCACCGCCGACTTGCTGAGCCGCCTACGAGCTCTTTACGCCCAATAATTC
+
FFFFFFFFFFFFFFFFFFFF:FFFFFFFFFFFFFFFFFFFFFFFFFFFFFFFFFFFFFFFFFFFFFFFF:F:FFFFFFFFFFF:FFFFFFFFFFFFFFFFFFFFFFFFFF,FFFFFFFFFFFFFFFFFFFFFFFFFFFFFFFFFFFFFFFFFFFF,FFFFFFFF:F:FFFFFFFFF:FFFFFFF:FFFFFFFFFFFFFF,F::FFF:FFFFFF:FFFFFFFFFFFFFFFFFFFFFFFFFFF,,FF:F:FF
@A00920:152:HGHKKDRXX:2:2105:19470:12821 2:N:0:AGGAGTGG+AAGGAGTA
GGACTACTGGGGTTTCTAATCCTGTTTGCTCCCCACGCTTTCGTGCCTCAGTGTCAGTGCTGGTCCAGGGTGTCGCCTTCGCCACGGATGTTCCTCCCGATATCTACGCATTTCACTGCTACACCGGGAATTCCACACCCCTCTACCGCACTCTAGACTGCCAGTATCCAATGCCATTCCCAGGTTGAGCCCGGGGCTTTCACATCAGACTTAACAGACCACCTACGCACGCTTTACGCCCAGTAATTCC
+
FF,FFFFFFFFFFFFFF:FFFFFF,FFFFFFFFFFFFF,FFFFFFFFFFFFF:FFFFFFFF:FFFFFFFFFFFFFFFFFFFFFFFFFFFFFFFFFFFFFFF,,FFFFFF,F:FFFFFFFFFFFF:F,FFF,FFF:F:FFFF,FFFF:FFFFFFFFFFFF,FFFFFFFFFFFFF,F,FFFFFFFF:FFFFFFFFFFFFFFFFFF,FF::FFFFFF:FF:FFFFFF,:FFFF:FFFFFFFF:FFFFFFFFFF
@A00920:152:HGHKKDRXX:2:2105:1533:13510 2:N:0:AGGAGTGG+AAGGAGTA
GGACTACTAGGGTTTCTAATCCTGTTAGCTCCCCACGCTTTCGTGCATGAGCGTCAGTGTTAGCCCAGGGGGCTGCCTTCGCCATCGGTGTTCCTCCAGATCTCTACGCATGTCACTGCTACACCTGGAATTCCACCCCCCTCTTCCACACTCGAGCTCCTCAGTTTCAAACGCAGTTCCAAGGTTAAGCCCGGGGATTTCACATCTGACTTAAGGAGCCGCCTGCGCACGCTTGACGCCCAGTCAGTCC
+
:FF:F:FFFFF:,F,:F,:FF:F:FF,:F:,F,FFF:F:::FFFFFF,F:FF,FFFF,FFFFFFFF:FFFF,F,:FF,:FFF:FFFFFF,:FFFFFFFF,,:FF:FF:FFF,FF,FFFFFF,FFFFFF,,F:FFFFFFF:F,F,FFFF,,F,:,FFFFF:FFFF,FF::FFFFF:FFFFF,FF,FFF,:FF:FFF:FFFFFFFF:FFFF:,FFFFFF:F:FFF,FFFFFFFF,F,F:FFFFFFF,,:FF:
@A00920:152:HGHKKDRXX:2:2105:23863:14199 2:N:0:AGGAGTGG+AAGGAGTA
GGACTACCCGGGTTTCTAATCCTGTTTGCTCCCCACGCTTTCGCGTCTCAGCGTCAGTCACTGTCCAGAAGGCCGCCTTCGCCACCGGTGTTCTACTTGATATCTACGAATTTCACCTCTACACCAAGTATTCCACCTTCCTCTCCAGGACTCTAGCTTGGCAGTATCGAGTGCACTTCCGGGGTTGAGCCCCGGGATTTCACATCCGACTTGCCAAGCCGCCTACACGCGCTTTACGCCCAGTGATTCC
+
:FFFFFFFFFFFFFFFFFFFFFFFFFFFFFFFFFFFFFFFFFFFFFFFFFFFFFFFFFFFFFFFFFFFFFFFFFFFFFFFFFFFFFFFFFFFF:FFFFFFFFFFFFFFFFFFFFFFFFFFFFFFFFFFFFFFF:FF:FFFF,FFFFFFFFFFFFFFFFFFFFFFFFFFFFFFFF,FFFF,FFFFFF:FFFFFFFFFFFFFFF:FFFFFF:FFFFFFFFFFFFFFFFF:FFFFFFFFF,FFFFFF:FFFFF
@A00920:152:HGHKKDRXX:2:2105:28031:14340 2:N:0:AGGAGTGG+AAGGAGTA
GGACTACCCGGGTATCTAATCCCGTTTGCTCCCCTGGCTTTCGCGCCTCAGCGTCAATGCCGGTCCAGGATGCCGCCTTCGCCACCGGTGTTCCTCCAGATATCTGCGCATTCCACCGCTACACCAGGAATTCCGCACTCCCCTACCGGACTCTAGTCAGAGCAGTATCAACTGGCCTCTCCAGGTTGAGCCTGGAGCTTTAACAGCTGACTTACTCAACAGCCTACGAGCTCTTTACGCCCAATAAATC
+
FFFFFF:FFFFFFFFFFFFFFFFFF:FFFFFFFFFF:FFFFFFFFFFFFFFFFFFFFFFFFFFFFFFFFFFFFFFF:FFFFFFFFFF:FFFFFFFFFFFFFFFFFFFFF:FFFFFFFFFF:FFFF:FFFFFFFFFFFFFFFFFFFFFFFFFFFFFFFFFFFFFFFFFFFFFFFFFFFFFFFFFFF:FF:FFFFFFFFFFFFFFF:FFFFFF:FFFFF:FFFFFFFFFFFFFFFFFFFFFFFF,FFFF,FF
@A00920:152:HGHKKDRXX:2:2105:12680:14622 2:N:0:AGGAGTGG+AAGGAGTA
GGACTACACGGGTATCTAATCCTGTTTGCTCCCCACGCTTTCGCGTCTCAGCGTCAGTATTGGTCCAGAAAGCCGCCTTCGCCGCTGGTGTTCCTCCCGATATCTACGCATTTCACCGCTACACCGGGAATTCCACTTTCCTCTCCCATACTCTAGCCGACCAGTTTCCAGCGCACTTCCGGGGGTGAGCCCCGGGCTTTCACACAAGACTTAATCGGCCGCCTACACGCGCTTTACGCCCAGAAATTCC
+
FFFFFFFFFFFFFFFFFFFFFFFF:FFFFFFFFFFFFFFFFFFFFFFFFFFFFFFFFFFFFFFFFFFFFFFFFFFFFFFFFFFFFFFFFFFFFFFFFFFFFF,,FFFFFFFFFFFFFFFF:FFFFFFF:FFFFFFFF:FF,,FFFFFFFFFFFFFFFFFFFFFF:FF,FF:FFFFF:FFFFFFFFF:FFFFFFFF:FFFFFFFFF,F,F:F:FF,FFFFFFFFF,FFFFFFFFFFFFFFFFF:,FFFFFF
@A00920:152:HGHKKDRXX:2:2105:9561:14857 2:N:0:AGGAGTGG+AAGGAGTA
GGACTACTGGGGTTTCTAATCCTGTTCGCTCCCCACGCTTTCGCGCCTCAGCGTCAGTACTGGCCCAGAACACCGCCTTCGCCACCGGTGTTCCTCCTGATATCTGCGCATTTCACCGCTACACCAGGAATTCCAGTCTCCCCTGCCGAACTCCAGTGATGCCCGTATCGACCGCACGCCCACAGTTATGCTGTCGGTTTTCACGGCCGACGCGACACACCGCCTACGAGCTCTTTACGCCCAATAATTC
+
FFFFFFFFFFFFF:FFFFFFFFFFFFFFFFFFFFFFFFFFFFFFFFFFFFFFF:FFF:FFFFFFFFFFFFFFFFFFFFFFFFFFFFFFF:FFFFFFFFFFFFFFFFFFFFFF,FFFFFFFFFFFFFFFFFFF:FFFFFFFFFFFFFFFFFFFF,FFF:::FFFFFFF:FF:,FF:,F:F:FFFFF:F,,FFF,:,F,FFF,F:FFFF,:F:FFFFF:FFF:FFF:FFFFF:FFFFFFF:FFF,F:FFF,F
@A00920:152:HGHKKDRXX:2:2105:8594:15060 2:N:0:AGGAGTGG+AAGGAGTA
GGACTACTAGGGTTTCTAATCCCGTTCGCTCCCCAAGCTTTCGCGCCTCAGCGTCAGTTAAGGCCCAGAGCGCCGGTTTCCCCACTGGTGTTCCTCCGGATCTCTACGCATTTCACCACTACACCCGGAATTCCACACGCCTCTACCTGCCTCTAGCCCCGCAGTTCGGTCACGTCCTCGCCCGGTTGAGCCGGGCGCTTTCACGCGCCACTTGAAGGACCGCCTACACGCGCTTTACACCCAGTAATTC
+
FFFFFFFFFFFFFFFFFFFFFFFFFFFFFFFFFFFFFFFFFFFFFFFFFFFFFFFFFFFFFFFFFFFFFFFFFFFFFFFFFFFFFFFFFFFFFFFFFFFFFFFFFFFFFFFFFFFFFFFFFFFFFFFFFFFFFFFFFFFFFFFFFFFFFFFFFFFFFFFFFFFFFFFFFFFFFFFFFFFFFF:F:FFFFF:FF:FFFFFFFF:F,FFFFFFFFF,FFFFFFFFF:FF::,FFF:,FFFFFF:,FFFFF,F
@A00920:152:HGHKKDRXX:2:2105:6008:15655 2:N:0:AGGAGTGG+AAGGAGTA
GGGGGGGGGGGGGGGGGGGGGGGGGGGGGGGGGGGGGGGGGGGGGGGGGGGGGGGGGGGGGGGGGGGGGGGGGGGGGGGGGGGGGGGGGGGGGGGGGGGGGGGGGGGGGGGGGGGGGGGGGGGGGGGGGGGGGGGGGGGGGGGGGGGGGGGGGGGGGGGGGGGGGGGGGGGGGGGGGGGGGGGGGGGGGGGGGGGGGGGGGGGGGGGGGGGGGGGGGGGGGGGGGGGGGGGGGGGGGGGGGGGGGGGGGG
+
FFFFFFFFFFFFFFFFFFFFFFFFFFFFFFFFFFFFFFFFFFFFFFFFFFFFFFFFFFFFFFFFFFFFFFFFFFFFFFFFFFFFFFFFFFFFFFFFFFFFFFFFFFFFFFFFFFFFFFFFFFFFFFFFFFFFFFFFFFFFFFFFFFFFFFFFFFFFFFFFFFFFFFFFFFFFFFFFFFFFFFFFFFFFFFFFFFFFFFFFFFFF:FFFFFFFFFFFFFFFFFFFFFFFFFFFFFFFFFFFFFFFFFFFFF
@A00920:152:HGHKKDRXX:2:2105:22155:15843 2:N:0:AGGAGTGG+AAGGAGTA
GGACTACTGGGGTTTCTAATCCTGTTTGCTCCCCACGCTTTCGTGCCTGAGCGTCAGTGTTGGCCCAGGGGGCTGCCTTCGCCATCGGTGTTCCTCCGCATCTCTACGCATTTCACTGCTACACGCGGAATTCCACCCCCCTCTGCCACACTCAAGCCCGCCAGTTTCCCATGCAGTTCCCAGGTTGAGCCCGGGGCTTTCACACAGGACACGGCGAACCGCCTGCGCACGCTTTACGCCCAGTAATTCC
+
FFFFFFFFFFFFFFFFFFFFFFFFFFFFFFFFFFFFFFFFFFFFFFFFFFFFFFFFFFFFFFFFFFFFFFFFFFFFFFFFFFFFFFFFFFFFFFFFFFFFFFFFFFFFFFFFFFFFFFFFFFFFFFFFFFFFFFFFFFFFFFFFFFFFFFFFFFFFFFFFFFFFFFFFFFFFFFFFFFFFFFFFFFFFFFFFFFFFFFFFFFFFFFFFFF:FFFFFFFFFFFFFFFFFFFFFFFFFFFFFF:FFFFFFFF
@A00920:152:HGHKKDRXX:2:2105:14407:16548 2:N:0:AGGAGTGG+AAGGAGTA
GGACTACCAGGGTTTCTAATCCCGTTCGCTCCCCATGCTTTCGCCTCTCAGCGTCAGGTCAGGCCCAGCGTGTCGCCTTCGCCACTGGTGTTCCTCCGGATCTCTACGCATTTCACCACTACACCCGGAATTCCACACGCCTCTACCTGCCTCTAGCCCCGCAGTTCGGTCACGTCCTCGCCCGGTTGAGCCGGGCGCTTTCACGCGCCACTTGCAGGACCGCCTACACGCGCTTTACACCCAGTAAATC
+
FFFFFFFFFFFFFFFFFFFFFFFFFFFFF:FFFFFFFFFFFFFFFFFFF:FFFFFFFFFFFFFF:F:FF,FFFFFFFFFFFF,F:FFFFFFFFFFFFFFF:FFFF:FFFF:FFFFFFFFFFFFFFFFFF,FFFF,FFFFFFFFFFFFFFFF:FF,:FFFFFFFFF:FFFFFFFFF::FFFFFFFF,FFF:FFFFFFFFF,FF:F:FFFF:FFFFFFFFFFFFFFFFF,FFFFFFFFFFFF:FFFFFF,,F
@A00920:152:HGHKKDRXX:2:2105:25165:17801 2:N:0:AGGAGTGG+AAGGAGTA
GGACTACTGGGGTTTCTAATCCTGTTTGCTACCCACGCTTTCGTGCCTCAGCGTCAGTTATGGTCCAGTAAGCCGTCTACACCGCAGGTGTTCCTCCCGATATCTACGCATTTCACCGCTACACCGGGAATTCCGCTTACCTCTCCCGCACTCCAGCAGCCCCGTTTCCGGCGCACCCTCCCAGTTAAGCCGGGAGATTTCACACCAGACATGGACCGCCGCCTGCGCACGCTTTACGCCCAGTGATTCC
+
FF:FFFFFFFFFFFFFFFFFFFFFFFFFFFFFFFFFFFFFFFFFFFFFFFFFFFFFFFFFFFFFFFFFFFFFFFFFFFFFFFFFFFFFFFFFFFFFFFFFFFFFFFFFFFFFFFFFFFFFFFFFFFFF,,FFFFFFFFFFFFFFFFFFFFFFFFFFFFFFFFFFFFFFFFFFFFFFFFFFFF:FFFFFFFFFF:FFFFFFFFFFFFFFFF:FFFFFFFFFFFFFFFFFFFFFFFFFFFFFFFF:FFFFFF
@A00920:152:HGHKKDRXX:2:2105:31367:17801 2:N:0:AGGAGTGG+AAGGAGTA
GGACTACTAGGGTTTCTAATCCTGTTTGCTCCCCACGCTTTCGTGCCTCAGTGTCAGTGCTGGTCCAGATGGCCGCCTTCGCCACGGATGTTCCTCCCGATCTCTACGCATTTCACTGCTACACCGGGAATTCCGCCATCCTCTACCGCACTCCAGTGATCCAGTTTCCAATGCCATTCCCAGGTTGAGCCCAGGGCTTTCACATCAGACTTAAACCACCACCTACGCACGCTTTACGCCCAGTAATTCC
+
FFFFFFFFFFFFFFFFFFFFF:FFFFFFFFFFFF:FFFFFFF:FFFFFFFFFFFFFFFFFFFFFFFFFFFFFFFFFFFFFFFF,FF:FFFFFFFFFFFFFFFFFFFFFFFFFFFFFFFFFFFFFFF,FFFFFFFFFFFFFFFFFFFFFFFFFFFFFFFFFF:FFFFFFFF:FFFFFFF:FFFFFFFFFFFFFFFFFFFFFFFFFFF:FFFFFFFFFFFFFFFFFFFFFFFFFFFFFFFFFFFFF,FF:FF
@A00920:152:HGHKKDRXX:2:2105:4128:18474 2:N:0:AGGAGTGG+AAGGAGTA
GGACTACAGGGGTATCTAATCCTGTTTGCTCCCCACGCTTTCGCACCTCAGCGTCAGTACCGGGCCAGTGAGCCGCCTTCGCCACTGGTGTTCTTGCGAATATCTACGAATTTCACCTCTACACTCGCAGTTCCACTCACCTCTCCCGGACTCGAGCTCTCCAGTATCGAAGGCAGTTCTGGAGTTAAGCTCCAGGATTTCACCCCCGACTTAGAAAGCCGCCTACGTGCGCTTTACGCCCAGTAATTCC
+
FFFFFFFFFFFFFFFFFFFFFFFFFFFFFFFFFFFFFFFFFFFFFFFFFFFFFFFFFFFFFFFFFFFFFFFFFFFFFFFFFFFFFFFFFFFFFFFFFFFFFFFFFFFFFFFFFFFFFFFFFFFFFFFFFFFFFFFFFFFFFFFFFFFFFFFFFFFFFFFFFFFFFFFFFFFFFFFFFFFFFFFFFFFFFFFFFFFFFFFFFFFFFF:FFFFFFFFFFFFFFFFFFFFFFFFFFFFFFFFFFFFFFFFFFF
@A00920:152:HGHKKDRXX:2:2105:6533:18474 2:N:0:AGGAGTGG+AAGGAGTA
GGACTACACGGGTATCTAATCCTGTTTGCTCCCCACGCTTTCGCTCCTCAGCGTCAGTACTGGCCCAGAACACTGCCTTCGCCATCGGTGTTCCACCTGATATCTGCGCATTTCACCGCTACACCAGGTATTCCGTGTTCCCCTACCAGACTCCAGTCACGGCAGTATCGGATGGCGTCTCCGGGTTGAGCCCTGAGTTTTCACATCCGACTTACCGAACCGCCTACGAGCTCTTTACGCCCAATAAATC
+
FFFFFFFFFFFFFFFFFFFFFFFFFFFFFFFFFFFFFFFFFFFFFFFFFFFFFFFFFF:FFFFFFFFFFFFFFFFFFFFFFF:FFFFFFFFFFFFFFFFFFFFFFFFFFFFFFFFFF:FFFFFFFFFFFFFFFFFFFFFFFFFFFF:FFF,FFFFFFFFFFFFFFFFFFFFFFFFFFFFFFFFFFFFFFF:FFFFFFFFFFF:FFFFFFFFFFFFFFFFFFFFFFFFFFFFFFF:FFFF:FFF,F:FFFF
@A00920:152:HGHKKDRXX:2:2105:29116:18630 2:N:0:AGGAGTGG+AAGGAGTA
GGACTACAAGGGTATCTAATCCTGTTTGCTCCCCACGCTTTCGCACCTCAGCGTCAGTAATGGACCAGTAAGCCGCCTTCGCCACTGGTGTTCCTCCGAATATCTACGAATTTCACCTCTACACTCGGAATTCCACTTACCTCTTCCATACTCAAGATACCCAGTATCAAAGGCAGTTCCGCAGTTGAGCTGCGGGATTTCACCCCTGACTTAAATATCCGCCTACGTGCGCTTTACGCCCAGTAATTCC
+
FFFFFFFFFFFFFFFFFFFFFFFFFFFFFFFFFFFFFFFFFFFFFFFFFFFFFFFFFFFFFFFFFFFFFFFFFFFFFFFFFFFFFFFFFF:FFFFFFFFFFFFFFFFFFFFFFF:FFFFFFF:FFFFFFFFFFFFFFFFFFFFFFFFFFFFFF:FFFFFFFFFFFFFFFFFFFFFFFFFFFFFFFFFFFFFFFFFFFFFFFFFFFF,FF:FFFFFFFFFFFFFFFFFF:FFF,F:FFFFFFFFFF:FFFF
@A00920:152:HGHKKDRXX:2:2105:17020:18724 2:N:0:AGGAGTGG+AAGGAGTA
GGACTACAAGGGTTTCTAATCCTGTTTGCTCCCCACGCTTTCGCACCTGAGCGTCAGTCTTTGTCCAGGGGGCCGCCTTCGCCACCGGTATTCCTCCAGATCTCTACGCATTTCACCGCTACACCTGGAATTCTACCCCCCTCTACAAGACTCTAGCCTGCCAGTTTCGAATGCAGTTCCCAGGTTGAGCCCGGGGATTTCACATCCGACTTGACAGACCGCCTGCGTGCGCTTTACGCCCCGTAATTCC
+
FFFFFFFFFFFFFFFFFFFFFFFFFFFFFFFFFFF:FFF::FFFFFFFFFF:F::,,FFFFFFFF::FFFFFFFFFFF:F:FFFF:F:,FF:FF:FFF:FFFFF,,FFF:FF:,:FFFFFFFFFFFFFFFF,FFFFFFFFFFFFFF:FFF:FFF:FFFF:FFFFFFFFFF:FFFFFFFFFFFF:FFFFFF:FF:FFF,FFFFF,FFFFFFFFFFFFF:FF:F,FFFFFFFFFFFF::F,:F:F,FF:FFF
@A00920:152:HGHKKDRXX:2:2105:17273:18724 2:N:0:AGGAGTGG+AAGGAGTA
GGACTACCGGGGTTTCTAATCCTGTTTGCTCCCCACGCTTTCGCGCCTCAGCGTCGGATCCGGCCCAGTCGGCCGCCTTCGCCACGGTGTTCCTCCAGATATCTACGCATTTCACCGCTACACCTGGAATTCTGCATCCCTCTCCCGAATTCAAGCCCACCAGTATCAGACGCAGTTCCCAGGTTGAGCCTGGGGATTTCACGTCTGACTTAGTCGGCCGCCTACGAGCCCTTTACGCCCAGTCATTCCG
+
FFFFFFFFFFFFFFFFFFFFFFFFFFFFFFFFFFFFFFFFFFFFFFFFFFFFFFFFFFFFFFFFFFFFFFFFFFFFFFFFFFFFFFFFFFFFFFFFFFFFFFFFFFFFFFFF:FF,FFFFFFFFFFFF:FFFFFFFFFFFFFFFFFFFFFFFFFFFFFFFFFFF,F:FFFFFFFFFFFFFFFFFFFFFFFFFFFFFFFFFFFFFFFFFFFFFFFFFFFFF:FF,FFFFFFFF:FFFFFFFFFF,FFFFFF
@A00920:152:HGHKKDRXX:2:2105:3558:18897 2:N:0:AGGAGTGG+AAGGAGTA
GGACTACACGGGTTTCTAATCCTGTTTGATCCCCACACTTTCGTGCCTCAGCGTCAGTTGAAGTCTAGTAAGCTGTCTACACTATCGGTGTTCTTGACGATATCTAAGCATTTCACCGCTACACCGTCAATTCCGCCTACCTCGACTCCACTCAAGCCCATCAGTATCAATGCCACCCTCCCGGTTAAGCCGGGATATTTCAGCACTGACTTAATAGGCCGCCTACGCACCCTTTAAACCCAATAAATCC
+
FFFFFFFFFFFFFFFFFFFFFFFFFFFFF:FFFFFFFFF:FFFFFFFFFFFFFFFFFF:FF:FFF,FF,FFFFFF::FFFF,FFFFFFFF:F:FF:FFFFFFFF,FFFFF:FFFFFF,FFFFFFFF:FF:FFFF:FFFFFFFF,FFFFFFF:F:F:FFFFFFFFFFFFFFF,FF:F:F:F,FFF:F,FF:FFFFFFF::FFFFF,FFF:FFFFF:FF,FFFFFFFFFFFFFF,:F:,FFFFFFFFFFF,F
@A00920:152:HGHKKDRXX:2:2105:2492:19272 2:N:0:AGGAGTGG+AAGGAGTA
GGACTACCCGGGTTTCTAATCCCGTTTGCTCCCCTGGCTTTCGCTCCTCAGCGTCAGTATCGGTCCAGGATGCCGCCTTCGCCACCGGTGTTCCTCCAGATATCTACGCATTTCACCGCTACACCTGGAATTCCGCATCCCTCTCCCGAACTCAAGCCATCCAGTATCAGACGCAGTTCCCCGGTTGAGCCGAGGGATTTCACGTCTGACTTAGTTGGCCGCCTACGAGCCCTTTACGCCCAGTAATTCC
+
FFFFFFFFFFFFFFFFFFFFFFFF:FFFFFFFFFFFFFFF:FFFFFFFFFFFFFFFFFFFFFFFFFFFFFFFFFFFFFFFFFFFFFFFFFFFFFFFFFFFF:FFFFFFFFFFFFFFFFFFFFFFFFFFFFFFFFFFFFFFFFFFFFFFFFFFFFFFFF,FFFFF::FFFFFFFFFFFFFFFFFFFFFFFFFFFFFFFFFFFFFFFFFFFF,:FFFFFFFFFFF,FFFFFFFFFFFFFFFFF:FFFF,FFF
@A00920:152:HGHKKDRXX:2:2105:19171:19319 2:N:0:AGGAGTGG+AAGGAGTA
GGACTACACGGGTTTCTAATCCTGTTCGCTCCCCACGCTTTCGTGCCTCAGCGTCAGTTTCGGCCCAGCGAGCTGCCTACGCAATCGGGGTTCTTGGTGGTATCTATGCATTTCACCGCTACACCACCAGTTCCGCCCGCCTCGACGGAACGCAAGCCCGCCAGTATCAACGGCAGTTCCACGGTTGAGCCGGGGGAGTTCACCGCTGACTGAACGGGCCGCCTACGCACCCTTTAAACCCCATAAATCC
+
FFFFFFFFFFFFFFFFFFFFFFFFFFFFFFFFFF:FFFFFFFFFFFFFF:FFFFFFF:FFF:FFFF,FF:FFFFFFFFFFFFF:FFFFFFF,FF,FFFFFFF,F,,FFFF:F:FFF::FFFF,FF:FF,F,FFFFFFFFFFFFF:F,F:,F,FF,FFF:FF:FFFF,:F,FFFFFF,,,:FFFF::F,FF:F,FFF,:F:F,FFFF,F,F,F::FFFF:FFF,F,:FF,FFFF,F,F,:FF,,,,F,:FF
@A00920:152:HGHKKDRXX:2:2105:29234:19586 2:N:0:AGGAGTGG+AAGGAGTA
GGACTACAGGGGTTTCTAATCCTGTTTGCTCCCCACGCTTTCGTGCCTCAGTGTCAGTGCTGGTCCAGGCAGTCGCCTTCGCCACAGATGTTCCTCCCGATCTCTACGCATTTCACTGCTACACCGGGAATTCCACTGCCCTCTACCGCACTCTAGCCCGCCAGTATCCCATGCCATTCCCAGGTTGAGCCCAGGGCTTTCACATCGGACTTAACGAACCACCTACGCACGCTTTACGCCCAGTAATTCC
+
FFFFFFFFFFFF:FFFFFFFFFFFFFFFFFFFFFFFFFFFFFFFFFFFFFFFFFFFFFFFFFFFFFFFFFFFFFFFFFFFFFFFFFFFFFFFFFFFFFFFFFFFFFFFFFFFFFFFFFFFFFFFFFFFFFFFFFFFFFFFFFFFFFFFF:F:FFFFFF:FFFFFFFFFFF:FF,FFFFFFFFFFFFFFFFFFFFFFFFFFFFFFFFFFFF:,FFFFFFFFFFFFFFFFFFFFFFFFFFFFF,FF:FFFFF
@A00920:152:HGHKKDRXX:2:2105:10131:19633 2:N:0:AGGAGTGG+AAGGAGTA
GGACTACTAGGGTTTCTAATCCTGTTTGCTCCCCACGCTTTCGTGCATGAGCGTCAGTGCAGGCCCAGGGGATTGCCTTCGCCATCGGTGTTCCTCCGCATATCTACGCATTTCACTGCTACACGCGGAATTCCATCCCCCTCTGCCGCACTCCAGCTGTGCAGTCACAAGTGCAGTTCCCAGGTTAAGCCCGGGGATTTCACACCTGTCTTGCACAACCGCCTGCGCACGCTTTACGCCCAGTAATTCC
+
FFFFFFFFFFFF:FFFFFFFFFFFFFFFFFFFFFFFFFFFFFFFFFFFFFFFFFFFFFFFFFFFFFFFFFFFFFFFFFFFFFFFFFFFFFFFFFFFFFFFFFFFFFFFFFFFFFFFFFFFFFFFFFFFFFFFFFFFFFFFFFFFFFFFFFFFFFFFFFFFFFFFFFFFF:FFFFFFFFFFFFFFFFFFFFFFFFFFFFFFFFFFFFFFFFFFFFFFFFFFFFFFFFFFFFFFFFFFFF:FFFF::FFFFF
@A00920:152:HGHKKDRXX:2:2105:8395:19946 2:N:0:AGGAGTGG+AAGGAGTA
GGACTACAGGGGTATCTAATCCTGTTTGCTCCCCACGCTTTCGCACCTCAGCGTCAGTACCGGGCCAGTGAGCCGCCTTCGCCACTGGTGTTCTTGCGAATATCTACGAATTTCACCTCTACACTCGCAGTTCCACTCACCTCTCCCGGACTCAAGCTTCTCAGTATCAAAGGCAGTTCTGGAGTTGAGCTCCAGGATTTCACCCCTGACTTAAAAAGCCGCCTACGTGCGCTTTCCGCCCAGTGATTCC
+
:FFFFFFFFFFFFFFFFFFFFFFFFFFFFFFFFFFFFFFFFFFFF:FFFFF:F:FFFF,FFF,::FFFFF:FF:FF:FFFF:FFF,FFFFFFFFFFFFF:FF:F,::FFFFFFFFFFFFFFFFFFFFFFFF,FFFF,F:FFFFF,FFFFFFFFFFFFFFFFF:FFFFFF,FFFFFFFFFF:FFFFFFF:F:FFFFFFFF:,,FF:FFFFFFF,:F:::FF::F:FFFFF:FF:,F:,FFFFFFFF:,:F,
@A00920:152:HGHKKDRXX:2:2105:29243:20415 2:N:0:AGGAGTGG+AAGGAGTA
GGACTACCAGGGTATCTAATCCCGTTTGCTCCCCTAGCTTTCGCGCCTCAGCGTCAGTTATGGTCCAGGATGCCGCCTTCGCCACCGGTATTCCTCCAGATATCTACGCATTTCACCGCTACACCTGGAATTCTACATCCCTCTCCCATACTCAAGCTTCCCAGTATCAGACGCAGTTCCCAGGTTAAGCCGGGGGATTTCACGTCTGACTTAGAAGGCCGCCTACGCGCCCTTTACGCCCAGTAATTCC
+
FFFFFFFFFFFFFFFFF,FFFFFFFFFFFFFFFFFFF:FFFFFFFFFFFFFFFFFFF:FFFFFFFF:FFFFFFFFFFFFFFFFFFFFF:FFFFFFFFFFFFFFFFFFFFFFFFFFFFFFFFFFFFFFF:FFFFFFFFFFFF:FFFFFFFFFFFFFFFFFFFFFFFFFFFFFFFFFFFFFFFFFFFFF,FFFFFFFFF:FFFFFFFFFFFF,FFFFFFFFFFFFFFFFFFFFFFFF:FFFFFFF,F:FFFF
@A00920:152:HGHKKDRXX:2:2105:12147:20494 2:N:0:AGGAGTGG+AAGGAGTA
GGACTACCCGGGTTTCTAATCCTGTTTGCTACCCACGCTTTCGTGTCTCAGCGTCAGTTACGGTCCAGTGAGCCGTCTACACCACCGGTGTTCCTCCTGATATCTACGCATTTCACCGCTACACCAGGAATTCCACTCACCTCTCCCGCACTCCAAGTCATTCAGTATTCGGCGCACCCTCCCAGTTGAGCCGGGAGATTTCACACCAAACTTAAACAACCGCCTACACACCCTTTACGCCCAGTAACTC
+
FFFFFFF:FFFFFFFFFFFFFFFFFFFFF:FF,F:FFFFFFFFFFFFFFFFFFFFFFFFFFFFFFFFFFFFFFFF,FFFFFFFFFFFF:FFFFFFFF:FFFFFFFFFFFFFFFFF:FFFFFFFFFFFFFFFFFF:FFFFFFFFFFFFFFFFFFF:FFFFFFFFFFFFFFFFFFFFFF:F:FFFFFF:FFFFFFFFFFFFFFFFFFFFFFFFFF:FFFFFFFFFFFFFFFFFFFF:FFFFFF:FFFFFFFF
@A00920:152:HGHKKDRXX:2:2105:12111:20556 2:N:0:AGGAGTGG+AAGGAGTA
GGACTACCGGGGTTTCTAATCCCGTTTGCTCCCCTAGCTTTCGCTCCTCAGCGTCAATGTCGGTCCAGGATGCCGCCTTCGCCACCGGTATTCCTCCAGATATCTACGCATTTCACCGCTACACCTGGAATTCCGCATTCCTCTCCCACACTCAAGCCATCCAGTCTCACACGCAGTTCCACGGTTGAGCCGTGGGATTTCACGTGTGACTTAGTTGGCCGCCTACGAGCCCTTTACGCCCAGTAATTCC
+
FFFFFFFFFFFF:FFFFFFFFFFFFFFFFFFFFFFFFFFFFFFFFFFFFFFFFFF:FFFFFFFFFFFFFFFFFFFFFFFFFFFFFFFFF:FFFFFFFFFFF:FFFFFFFFFFFFFFFFFFFFFFFFFFFFFFFFFFFFFFFFFFFFFFFFFFFFFFF:,FFFFFFFFFFFFFFFFFFFFF:FFFFFFFFFFFFFFFFFFFF:FFFFFFF::,FFFFFFFFFFFFFFF:F:FFFFFFFFFFFFFFFFFFFF
@A00920:152:HGHKKDRXX:2:2105:13720:21151 2:N:0:AGGAGTGG+AAGGAGTA
GGACTACCGGGGTTTCTAATCCCGTTCGCTCCCCACGCCTTCGCGCCTCAGCGTCAGGTCAGGTCCAGCGAGCCGCCTTCGCCACTGGTGTTCCTCCGGATCTCTACGCATTTCACCACTACACCCGGAATTCCACTCGCCTCTCCCTGCCTCCAGACACGCCATCTCGACGGACCCTCCCCCGTTGAGCGGGGGGCTTTCACCGCCGATGCGCGTATCCGCCTGCGCGCGCTTTACGCCCAGTAACTCC
+
FFFFFFFFFFFF:F:F,FFFFFFFFFFFFFFFFFFFFFFFFFFFFFFFFFFFFFFFFFFFFFFFFFFFFFFFFFFFFFFFFFFFFFFFFFFFFFFFFFFFFFFFFFFFFFFFFFFFFF:FFFFFF:FFFFFFFFFFFFFFFFFFFFFFFFFFFFFFFFFFFFFFFFFFF:FFF:FFFFFFFFFFF:FFFFFFFFFFFFFFFFFFFFFF:FFFFFFFFFFFFFFFFFFFFFFFFFFFFFFFF,FFFFFFFF
@A00920:152:HGHKKDRXX:2:2105:6352:22138 2:N:0:AGGAGTGG+AAGGAGTA
GGACTACTAGGGTTTCTAATCCCGTTCGCTCCCCTAGCTTTCGCGGCTCAGCGTCAGGTGCAGCCCAGGGCGCCGCCTTCGCCTCTGGTGTTCCTCCGGATCTCTACGCATTTCACCACTCCACCCGGAATTCCACGCCCCTCTACTGCCCTCCAGCGGCCCAGTTTCGAACGACCTCTCCCAGTTGAGCCGGGAGCTTTCACGTCCGACTTGGACCACCGCCTGCCCGCGCTTTACGCCCAGTAAATCC
+
FFFFFFFFFFFFFFFFFFFFFFFFFFFFFFFFFFFFFFFFFFFFFFFFFFFFFFFFFFFFFFFFFFFFFFFFFFFFFFFFFFFFFFFFFFFFFFFFFFFFFFFFFFFFFFF:FFFFFFFFFFFFFFFFFFFFFFFFFFFFFFFFFFFFFFFFFFFFFFFFF:FF,FFFFFFFFFFFFFFF:FFFFF:FFFFFFF:FFFFFFFFFFFFFF:,FF:FFFFFFFFFFFFFFFFFFFFFF,FFFF,F:FF:FFF
@A00920:152:HGHKKDRXX:2:2105:27868:22232 2:N:0:AGGAGTGG+AAGGAGTA
GGACTACTGGGGTTTCTAATCCCGTTCGCTCCCCATGCTTTCGCATCTCAGCGTCAGGTCAGGCCCAGCGTGTCGCCTTCGCCACTGGTGTTCCTCCGGATCTCTACGCATTTCACCACTACACCCGGAATTCCACACGCCTCTACCTACCTCTAGTCGCGCAGTTCGATTGCGTCCTCGCCCGGTTGAGCCGGGCGCTTTCACGCCTCACTTGCACGACCGCCTACACGCGCTTTACACCCAGTAAATC
+
FFFFFFFFFFFFFFFFFFFFFFFFFFFFF,FFFF:FF:FFFFFFFFFFFFFFFFFFFFFFFFFFFFFFFF:FFFFFFF:FF:FFFFFFFFFFFFFFFFFF:FF,FFF:FF:FFFF:F:FFFFFFFFFFFFFFFF:FFFFFFFFFFFFFFFFFFFFFFFFFFFFFFFFFFFFFFFFFFFFFFFFFFFFFFFFFFF:FFF::FF,F:FF:FFFFFFF:FFFFFFFFF:FFFFFFF:FF:FFFFFFF:,F,F:
@A00920:152:HGHKKDRXX:2:2105:14100:22592 2:N:0:AGGAGTGG+AAGGAGTA
GGACTACAGGGGTATCTAATCCTGTTTGCTCCCCACGCTTTCGCTCCTCAGCGTCAGTGCCGGCCCAGACCACCGCCTTCGCCACCGGTGTTCCTCCTGATATCTGCGCATTTCACCGCTACACCAGGAATTCCGTGGTCCCCTACCGGACTCTAGCCATAGCAGTCTCGAGTGGCGTCTCCAGGTTGAGCCTGGAGTTTTCACACCCGACTTGCTAAGCCGCCTACGAGCTCTTTACGCCCAATAAATC
+
FFFFFFFFFFFFFFFFF,FFFFFFFFFFFFFFFFFFFFFFFFFFFFFFFFFFFFFFFFFFFFFFFFFFFFFFFFFFFFFFF:FFFFFFFFFFFFFFFFFFFF:FFFFFFFFFFFFFFFFFFFFFFFFFFFFFFFFFFFFFFFFFFFFFFFFFFFFF:F:FFFFFFFFFFFFFFFF:FFFFFFFFFFFF:FFFFFFFFFFFFFFFFFFFFFFFFFFF,FFFFFFFFFFFFFFFFFFFF:FFFF:,FF:FFF
@A00920:152:HGHKKDRXX:2:2105:22616:22842 2:N:0:AGGAGTGG+AAGGAGTA
GGACTACTGGGGTATCTAATCCCGTTCGCTACCCTGGCTTTCGCGGCTCAGCGTCAGGTGCAGCCCAGGGCGCCGCCTTCGCCTCTGGTGTTCCTCCGGATCTCTACGCATTTCACCACTCCACCCGGAATTCCACGCCCCTCTGCTGCCCTCTAGCTGCCCAGTTTCGAACGGCCTCTCCCGGTTGAGCCGGGAGCTTTCACGTCCGACTTGAACAGCCGCCTGCCCGCGCTTTACGCCCAGTAAATCC
+
FFFFFFFFFFFFFFFFFFFFFFFFFFFFFFFFFFFFFFFFFFFFFFFFFFFFFFFFFFFFFFFFFFFFF,FFFFFFFFFFFFFFFFFFFFFFFFFFFFFFFFFFFFFFFFFFFFFFFFFFFFFFFFF,FFFFFFFFFFFFFFFFFFFFFFFFFF:FFFFFFFFFFFFFFFFFFFFFFFFFFFFFFFFFFFFFFFFFFFFFFFFFFFFFFFFFFFFFFFFFFFFF:FFF:FFF:FFFFFFFFFFF,F::FF
@A00920:152:HGHKKDRXX:2:2105:20247:24158 2:N:0:AGGAGTGG+AAGGAGTA
GGACTACTCGGGTTTCTAATCCTGTTTGCTCCCCACGCTTTCGCACCTCAGTGTCAGTATCAGTCCAGGTGGTCGCCTTCGCCACTGGTGTTCCTTCCTATATCTACGCATTTCACCGCTCCACAGGAAATTCCACCACCCTCTACCGTACTCTAGCTTGCCAGTTTTGGATGCAGTTCCCAGGTTGAGCCCGGGGCTTTCACGGCAGACTTAACGACCCACCTACGCACGCTTTACGCCCAGTAATTCC
+
FFFFFFFFFFFFFFFFFFFFFFFFFFFFFFFFFFFFFFF,FFFFFFFFFFFFFFFFFFFFFFFFFF,FFFFFFFFFF:FFFF,FFFFFFFFFFF:FF:FFF:,:FFFFFF,F:FFFFFFF,FFFFFFF:,,FFFFFFFFFFFF:FF:F:F:FFF:FF,FF::,FF,FFFF,F:F:FFFFFFFFFFFF:FF:FFFFFF,FFFFFFFF,FFFF,::FFF,F,:FFFFFFFF:FFF:F,FFFFFFFF,,F,F:
@A00920:152:HGHKKDRXX:2:2105:17915:24314 2:N:0:AGGAGTGG+AAGGAGTA
GGACTACAGGGGTATCTAATCCTGTTTGCTCCCCACGCTTTCGCGCCTCAGCGTCAGTTGCGGTCCAGATGGTCGCCTTCGCCACCGGTGTTCTTCCCAATATCTACGAATTTCACCTCTACACTGGGAATTCCACCATCCTCTCCCGCACTCCAGCACACCAGTCTCGAGCGCAATTCCCGGGTTGAGCCCGGGGCTTTCACAGCCCGACTTGATGCGCCGCCTACGCGCCCTTTACGCCCAGTCATTC
+
FFFFFFFFFFFFFFFFFFFFFFFFFFFFFFFFFFFFFFFFFFFFFFFFFFFFFFFFF:FFFFFFFFFFFFFFFFFFFFFFFFFFFFFFFFFFFFFFFFFFFFFFFFFFF:FFFFFFFFFF:F:FFFFFF:FFFFFFFFFFFFFFFFFFFFFFFFFFFFFFFFFFFFFFFFFFFFF:FFFFFFFFFFFFFFFFFFFFFF:FFFFFFFFFFFFFFFFFFFFFFFFFF:FFFFFFFF,FFFFFFF,FFF::FF
@A00920:152:HGHKKDRXX:2:2105:3658:25927 2:N:0:AGGAGTGG+AAGGAGTA
GGACTACCCGGGTTTCTAATCCTGTTTGCTCCCCACGCTTTCGTGCATGAGCGTCAGTGCAGGCCCAGGGGATTGCCTTCGCCATCGGTGTTCCTCCGCATATCTACGCATTTCACTGCTACACGCGGAATTCCATCCCCCTCTGCCGCACTCCAGCGATGCAGTCACAAATGCAGTTCCCAGGTTGAGCCCGGGGATTTCACATCTGTCTTACATCACCGCCTGCGCACGCTTTACGCCCAGTAATTCC
+
FFFFFFFFFFFFFFFFFFFFFFFFFFFFFFFFFFFFFFFFFFFFFFFFFFFFFFFFFFFFFFFFFFFFFFFFFFFFFFFFFFFFFFFFFFFFFFFFFFFFFFFFFFFFFFFFFFFFFFFFFFFFFFFFF,FFFFFFFFFFFFFFFFFFFFFFFF:FFFFFFFFFFFFFF,FFFFFFFFFFFFFF:FFFFFFFFF:FF,:,FFFFFFFFFFFFFFFFFFFFFFFFFFFFFFFFFFF:FFFFFFFFF:FFFF
@A00920:152:HGHKKDRXX:2:2105:25156:26177 2:N:0:AGGAGTGG+AAGGAGTA
GGACTACCAGGGTTTCTAATCCTGTTTGCTCCCCACGCTTTCGCGCCTCAGCGTCAGTTACAGACCAGAAAGCCGCCTTCGCCACTGGTGTTCCTCCGCATATCTACGCATTTCACTGCTACACGCGGAATTCCATCCCCCTCTGCCGCACTCCAGCGATGCAGTCACAAATGCAGTTCCCAGGTTAAGCCCGGGGATTTCACACCTGTCTTACATCACCGCCTGCGCACGCTTTACGCCCAGTCATTCC
+
FFFFFFFFFFFFFFFFFFFFFFFFFFFFF:FFFFFFFFF:FFFFF:FFFFFFFFF,FFFFFFFFFFFFFF:FFFFFFFFFFF:FFFFFFF:FFFFFFFF:,FFFFFFFFF:FFFFFFFFF,FFFFFFFF,FFFFFFFFFFFFFFFFFFFFFFFFFFFFFFFFFFFFFFFFFFFFFF,FFFF:FFFFFFFFFFFFFF,F:FFFFF:FF:F:F:FF:FFFFFFFF:FFFFFFFF:,FFFFFFF:FF,F,FFF
@A00920:152:HGHKKDRXX:2:2105:24108:26365 2:N:0:AGGAGTGG+AAGGAGTA
GGACTACCAGGGTTTCTAATCCCGTTTGCTCCCCTGGCTTTCGCGCCTCAGCGTCAATACCGGTCCAGGATGCCGCCTTCGCCACCGATGTTCCTCCAGATATCTACGCATTTCACCGCTACACCGGGAATTCCGCCGCCCTCTACCGAACTCGAGCTTCCCAGTATCGACTGCAATTCCCAGGTTGAGCCCAGGGATTTCACAACCGACTTAGGAAGCCACCTACACACGCTTTACGCCCAGTAAATCC
+
FFFFFFFFFFFFFFFFFFFF,FFFFFFFFFFF:FFFFFFFFFFFFFFFFFFFFFFFFFFFFFFFFF:FFFFFFFFFFF:FFFFFFFFFFFFFFFFFFFFFFFFFFFFFFFFFFF:FFFFFFFFFFFFFFFFFFFFFFFFFFFFFFFFFFFFFFFFFFFFFFFFFFFFFFFFFFFFFFFFFFFF:FFFFFFFFFFFFFF,FFFFFFFF:FFFFFFFFFFFFFFFFFFFFFF:FF::FF:FFFFFFF,F,FF
@A00920:152:HGHKKDRXX:2:2105:6234:26600 2:N:0:AGGAGTGG+AAGGAGTA
GGACTACCCGGGTTTCTAATCCTGTTTGCTCCCCACGCTTTCGTGCATGAGCGTCAGTGCAGGCCCAGGGGATTGCCTTCGCCATCGGTGTTCCTCCGCATATCTACGCATTTCACTGCTACACGCGGAATTCCATCCCCCTCTGCCGCACTCCAGCGATGCAGTCACAAATGCAGTTCCCAGGTTGAGCCCGGGGATTTCACATCTGTCTTACATCACCGCCTGCGCACGCTTTACGCCCAGTAATTCC
+
:,FFFFF,FFFFFFFFFFFFFFFFFFFFFFFFFFFFFFFFFFFFFFFFFFFFFFFFFFFFFFFFFFFFFFFFFFFFFFFFFFFFFFFFFFFFFFFFFFFFFFFFFFFFFFFFFFFF:FFFFFFFFFFFF:FFFFFFFFFFFFFFFFFFF:FFFFFF,FFFFFFF,FFFF,FFFFFFFFFFFFFFFF,FFFFFFFFFFFFFFFFFFFFF,F:FFFF::FFFFFFF,F:FFF,FFFFF:,FFFFFFFF::FF
@A00920:152:HGHKKDRXX:2:2105:12689:26913 2:N:0:AGGAGTGG+AAGGAGTA
GGACTACCAGGGTTTCTAATCCCGTTCGCTACCCATGCTGTCGCGTCTGAGTGTCAATATGAGGCCAGTTGACCGCCTTCGCCACTGGTGTTCTACCGCATCTCTACGCATTTCACCACTACACGCGGAATTCCGTCAACCTCTCCTCTATTCAAGACTGGCAGTATCACTCAACCTCCCCTAGTTTAGCCAAGGGCTTTCATAAGTAACTTACCAATCCACCTGCACGCGCTTTACGCCCAGTAACTCC
+
FFFFF:FFFFFF:FFFFFFFFFFFFFFFFFFFFFFFFFFFFFFFFFF:FFFFFFFFFFF,FF,FFFFF,FFFFFFFFFFFFFFFFFFFFFFFFF,FF:FFFFFFF,FFFFFFFFFFFFFF:FFFFFFFFFFFFFF,FFFFF:FFFFFFF::FFF,FFF,FFFFFFFF::FFFFFFFFFFF::::FFFFFF:FFFFFFFFFF:F:FFFFFFFFF:F:FFF,FF::F:FF,FF:F:F:FF,FFFFFFF:F:,
@A00920:152:HGHKKDRXX:2:2105:13756:27477 2:N:0:AGGAGTGG+AAGGAGTA
GGACTACCGGGGTTTCTAATCCCGTTTGCTCCCCCAGCTTTCGCGCCTCAGCGTCAAGAACAGGCCAGGCAGCCGCCTTCGCCACTGGTATTCCTCCCGATATCTACGCATTTCACCACTACACCGGGAATTCTGCTGCCCTCTCCTGCCTTCAAGTCGAACAGTATCGAATGACCCTCCCCAGTTAAGCCGGGGGCTTTCACATTCGACTTATTCGACCGCCTGCGCGCTCTTTACGCCCAGTAAATCC
+
FFFFFFFFFFFFFFFFFFFFFFFFFFFFFFFFFFFFFFFFFFFFF:FFFFFFFFFF:F:FFFFFFFFF:FFFF:FFFFFFFFFF,FFFFFFFFFFFFFF:FFFFF,FFFFFFFFFFFFFFFFFFFFFFFFFFFFFFFFFFFFFFFFFFFF:FFFFFFF,FFF:FFFFFFFFFFFFFFFFFFFFFFFF:FFFFFFFFFFFFF:FFFFFF:FF,FFFF,FFFFFFFFFF:FFFF:FFFFFFFFFFF:FFFFF
@A00920:152:HGHKKDRXX:2:2105:4056:28902 2:N:0:AGGAGTGG+AAGGAGTA
GGACTACAGGGGTTTCTAATCCTGTTTGCTCCCCACGCTTTCGTGCCTGAGCGTCAGTGTTATCCCAGGGGGCTGCCTTCGCCATCGGTGTTCCTCCACATCTCTACGCATTTCACTGCTACACGTGGAATTCCACCCCCCTCTGACACACTCTAGCACTGCAGTCACAAATGCAGTTCCCAGGTTGAGCCCGGGGATTTCACATCTGTCTTACAGCGCCGCCTACGCACGCTTTACGCCCAGTAATTCC
+
FFFFFFFFFFFFFFFFFFFFFFFFFFFFFFFFFFFFFF:FFFFFFFFFFFFFFFFFFFFFFFFFFFFFFFFFFFFFFFFFFFFF:FFFFFFFFFFFFFFF,FFFFFFFFFFFFFFFFFFFFF,FFFFFFFFFFFFFFFFFFFFFFFFFFFFFFF:FFFFFFFFFFFFFF,:FFFFFFFFFFFFFFFFFFFFF:FFFFFFFFFFFFFFFFFFFFFFF::FFFFFF:FFFFFFFFFFFFFFFFFFFF,FFFF
@A00920:152:HGHKKDRXX:2:2105:4924:29935 2:N:0:AGGAGTGG+AAGGAGTA
GGACTACCAGGGTTTCTAATCCTGTTTGCTCCCCACGCTTTCGCGTCTCAGCGTCAGTTGTCGTCCAGAAAGCCGCCTTCGCCACCGGTGTTCCTCCTGATATCTACGAATTTCACCTCTACACCAGGAATTCCGCTTTCCTCTCCGACACTCAAGAAAGGGAGTTTCAAATGCAGTTCCTGGGTTGAGCCCAGGGATTTCACATCTGACTTTCCTTCCCGCCTACACGCCCTTTACGCCCAGTGATTCC
+
FFFFFFFFFFFFFFFFFFFFFFFFFFFFFFFFFFFFFFFFFFFFFFFFFFFFFFFFFFFFFFFFFFFFFFFFFFFFFFFFF:FFFFFFFF,FFFFFFFFF:FFFFFFFFFFFFFFFFFFFFFFFFFFFF:FFFFFF,FFFFFFFFFFFFFF:F,FFFFFFFFFFFFFFF,FFFFFFFFFFFFFFFFFFFFFFFFFFFFFFFFFFFFFFFFFFFFFFFF,FFFFFF::FFFFFFFFF:FFFFFFFFFFFFF
@A00920:152:HGHKKDRXX:2:2105:8377:29966 2:N:0:AGGAGTGG+AAGGAGTA
GGACTACCCGGGTTTCTAATCCTGTTTGCTCCCCACGCTTTCGCTCCTCAGCGTCAGGTAAGGCCCAGAGACCCGCCTTCGCCACCGGTGTTCCTCCTGATATCTGCGCATTTCACCGCTACACCAGGAATTCCAGTCTCCCCTACCTACCTCAAGCCTGCCCGTATCCACTGCACACCCGGAGTTAAGCCCCGGACTTTCACAGCAGACGCGACAGGCCGCCTACGAGCTCTTTACGCCCAATAATTCC
+
FFFFFFFFFFFFFFFFFFFFFFFFFFFFFFFFFFFFFFFFFFFFFFFFFFFFFFFFFFFF:FFFFFFFFFFFFFFFFFFFFFFFFFFFFFFFFFFFFFFFFFFFFF:FFFFFFFFFFFFFFFFFFFFFFF:FFFFFFFFFFFFFFFFFFFFFFFFFFFFFFFFFF:FFFFFFFFFFFFFFFFFFFFF,,:FFFFFFFF:FFFFFFF:FFFFFFFFFFFFFFFFFFFFFFFFFF,FFFFFFFF:FFFF:,F
@A00920:152:HGHKKDRXX:2:2105:14335:30389 2:N:0:AGGAGTGG+AAGGAGTA
GGACTACACGGGTTTCTAATCCTGTTTGCTCCCCACGCTTTCGTGCATGAGCGTCAGTGTTAGCCCAGGGGGCTGCCTTCGCCATCGGTATTCCTCCACATCTCTACGCATTTCACTGCTACACGTGGAATTCTACCCCCCTCTTCTACACTCTAGCCTTGTAGTTTCAAACGCAGTTCCCAGGTTGAGCCCGGGGATGTCACATCTGACTTACAAAACCGCCTGCGCACGCTTTACGCCCAGTAATTCC
+
FFFFFFFFFFFFFFFFFFFFFFFFFFFFFFFFFFFFFFFFFFFFFFFFFFFFFFFFFFFFFFFFFFFFFFFFFFFFFFFFFFFFFFFFF,FFFFFFFFFF:FFFFFFFFFFFFF:FFFFFFFFFFFFFFFF,:FFFFFFFFFFF:FFFFFFFFFFF,FFFFFFFFFFF:F,FFFFFFFFFFFFFFFF:FFFFFFFF:,,FFFFF:FFF::FF,F:,,FFFFF,FFFF:F,FF,,FFFFF,:FFFF,:FFF
@A00920:152:HGHKKDRXX:2:2105:25599:30796 2:N:0:AGGAGTGG+AAGGAGTA
GGACTACTGGGGTATCTAATCCTGTTTGATCCCCACACTTTCGTGCCTCAGCGTCAGTTGAAGCCTAGTAAGCTGTCTACACTATCGGTGTTCTTGACGATATCTAAGCATTTCACCGCTACACCGTCAATTCCGCCTACCTCGACTCCACTCAAGCCCTGCAGTATCAATGCCACCCTCCCGGTTAAGCCGGGATATTTCAGCACTGACTTACAAGACCGCCTACGCACCCTTTAAACCCAATAAATCC
+
FFFFFFFFFFFFFFFFFFFFFFFFFFFFFFFFFFFFFFFFFFFFFFFFFFFFFFFFFFFF:FFFFFFFFFFFFFFFFFFFFFFFFFFFFFFFFFFF:FF:FF,FFFFFFFFFFFFFFFFFFFFFFFFFF:FFFFFFFF,FFFFFFFFFFFFFFFFFFFFFFFFFFFFFFFFFFFFF:F:FF:FFFF:FFFFFFFFFFFFFFFFFFFFF:FFFFFFFF:FF:FFFFFFF:FFFFFFFFFFFFFFFFFF:FF
@A00920:152:HGHKKDRXX:2:2105:26503:30921 2:N:0:AGGAGTGG+AAGGAGTA
GGACTACTGGGGTATCTAATCCTGTTTGCTCCCCACGCTTTCGCGTATCAGCGTCAGTATCCAACCAGGGGGCCGCCTTCGCCACAGGTGTTCCTCCCGATATCTACGCATTTCACCGCTACACCGGGAATTCCACCCCCCTCTTTGGTACTCTAGCTTATCAGTTTCATGCGTCCTTCCCCGGTTGAGCCGAGGGATTTCACACATGACTTAACCAACCGCCTACACGCCCTTTACGCCCAATGATTCC
+
,:FF:FF:FF::::FFFFFF:FFFF,FFFFFFFFFFFFFFFFFFFFFFFFFFFFFFFFFFFFF::FFFFF::FFF:FFFFFFFFFF:FF:FFFFFFFFF:F:FFFFFFFFFF:FFFFFFFFF,FFFFFF:FFF,:FFFFFFFF,FFFFFFFFFF,FFFFFFFFFFFFFF:F,FFFF,FFF:,FF,:FFFFFFFFFFFF:FFFFFFF:FFF,FF,,,FF,F:F,,FFF::,:::,FF:::FF,,FFFFFFF
@A00920:152:HGHKKDRXX:2:2105:12599:31673 2:N:0:AGGAGTGG+AAGGAGTA
GGACTACAAGGGTTTCTAATCCTGTTTGCTCCCCACGCTTTCGTGCCTCAGCGTCAGTGTCAGCCCAGGGGGCTGCCTTCGCCATCGGTGTTCCTCCGCATCTCTACGCATTTCACTGCTACACGCGGAATTCCACCCCCCTCTGCCACACTCAAGCCCGCCAGTTTCCACTGCCATTCCCAGGTTAAGCCCGGGGCTTTCACAGCAGACATAACGAACCGCCTACGCACGCTTTACGCCCAGTAATTCC
+
FFFFF:FFFFFFFFFFFFFFFFFFFFFFFFFFFFFFFFFFFFFFFFFFFFFFFFFFFFFFFFFFFFFFFFFFFFFFFFFFFFFFFF:FFFFFFFFFFFFFFFFFFFFFFFFFFFFFFFFFFF:FFFFFFFFFFFFFFFFFFFFFFFFFFFFFFF:FFFFFFF,FFFFFFFFFFFFFFFFFFF:F:FFFFFFFFFFFFF:FFFFFFFFFFFFFFFFFF,FFFFFFFFFFFFFFFFFFFF:FFFFFFFFFFF
@A00920:152:HGHKKDRXX:2:2105:28357:31970 2:N:0:AGGAGTGG+AAGGAGTA
GGACTACTCGGGTTTCTAATCCTGTTTGCTCCCCACGCTTTCGCGCCTCAGCGTCAATACCGGACCAGATGACCGCCTTCGCCACTGGTGTTCTTCCCAATATCAATGAATTTCACCTCTACACTGGGAATTCCGTCATCCTCTTCCGGATTCAAGCACATCAGTATCAAGTGCAATTCCTGGGTTGAGCCCAGGGCTTTCACACCTGACTTAATGCGCCGCCTACGCGCCCTTTACGCCCAGTAATTCC
+
FFFFFFFFFFFFFFFFFFFFFFFFFFFFFFFFFFFFFFFFFFFFFFFFFFFFFFFFFFFFFFFFFFFFFFFFFFFFFFFFFFFFFFFFFFFFFFFFFFFFFFFFFFFFF:FFFFFFFFFFFFFFFFFFFFFFFFFFFFFFFFFFFFFFFFFFFFFFFFFFFFFFFFFFFFFFFFFFFFFFFFFFFFFFFFFFFFFFFFFFFFFFFFFFFFFFFFFFFFFFFFFFFFFFFFFFFFFFFFFFFFFFF:FFFF
@A00920:152:HGHKKDRXX:2:2105:1940:32878 2:N:0:AGGAGTGG+AAGGAGTA
GGACTACTAGGGTTTCTAATCCTGTTCGCTCCCCACGCTTTCGTGCCTCAGCGTCAGTTTCGGCTCAGCGAGCTGCCTACGCAATCGGGGTTCTTGGTGGTATCTATGCATTTCACCGCTACACCACCAGTTCCGCCCGCCTTAACCGAACTCAAGCCCGCCAGTATCAACGGCAGTTCCAGGGTTGAGCCCTGGGATTTCACCACTGACTTAACGGGCCGCCTACGCACCCTTTAAACCCAATAAATCC
+
FFFFF:FFFFFFFFFFFFFFFFFFFFFFFFFFFFFFFFFFFFFFFFFFFFFFFFFFFFFFFFFFFFFFFFFFFFFFFFFFFFF:FFFFFFFFFF:FFFFFF,,F,,FFF::F:FFFFFFFFF:FFFFFFFFFFFFFFFFF,,FFFFFFF,F::FFFFFFFF::F:F,FFFFFFF:FF,:FFFFF,,FFF:FFFFFFF,:F::,F,:FFF:F::FFFFFFFFF,F:FFF:,F:F,,,FF,FF,:,:F,FFF
@A00920:152:HGHKKDRXX:2:2105:3197:33739 2:N:0:AGGAGTGG+AAGGAGTA
GGACTACTGGGGTTTCTAATCCCGTTCGCTCCCCACGCCTTCGCGCCTCAGCGTCAGGGTCGGCCCAGCTGGCCGCCTTCGCCACGGGTGTTCCTCCCGATCTCTACGCATTTCACCACTACACCGGGAATTCCACCAGCCCCTACCGCCCTCAAGCTCCGCAGTCCCCGACGACCCTCCCCGGTTGAGCCGGGGGCTTTCACGCCGGGCTTGCGCAGCCGCCTGCGCGCGCTTTACGCCCAGTAACTCC
+
FF,:F:FFFFFFFFFFFFF:FFFFF:FF,,FF,:,FF,F,FFFFFFFFFF,FFFF:FFFF::FF,FF,:FF:,F,:,FFFF,:F:F,:F,F:FFFFFF:FFFF,FF,:FFF:FFFF,FF:,FFFF,FF:F,FF,FFFFFFFF,FFF,,:FFFFF:,FFF,,FFFFFF,FFFF,F,F,FF:FFF,FFFF,FFFFF:FFFF::F,F,::FFFFFF:F:FFFFFF:,F,F:,FFFFFFFFFFFFFF:FFFF,F
@A00920:152:HGHKKDRXX:2:2105:8802:34397 2:N:0:AGGAGTGG+AAGGAGTA
GGACTACTGGGGTTTCTAATCCTGTTCGCTCCCCACGCTTTCGCTCCTCAGCGTCAGTTCCGGCCCAGAGTGCCGCCTTCGCCACCGGTGTTCCTCCTGATATCTGCGCATTTCACCGCTACACCAGGAATTCCGCACTCCCCTACCGGACTCGAGTCATGGCAGTATCGAGTGGCGTCTCCGAGTTGAGCCCGGAGTTTTCACACCCGACTTGCCAAACCGCCTACGAGCTCTTTACGCCCAATAATTC
+
FFFFFFFFFFFFFFFFFFFFFFFFFFFFFFFFFFFFFFFFFFFFFFFFFFFFFFFFFFFFFFFFFFFFFFFFFFFFFFFFFFFFFFFFFFFFFFFFF:FFFFFFFFFFFFFF:FFFFFFFFFFFFFFFFFFFFFFFFFFFF,FFFFFFFFFFFFFFFF:FFF:FFFFFF,F,FF,FFFF:,FFFFFFFFFFF,:FFFFFFFFFFFFFFFFFFFFFFFFFFF:FFFFFFFFFFFFFFFFFFFFFFFFFFFF
@A00920:152:HGHKKDRXX:2:2105:16740:34710 2:N:0:AGGAGTGG+AAGGAGTA
GGACTACTAGGGTATCTAATCCTGTTTGCTCCCCACGCTTTCGCACATGAGCGTCAGTATTGGTCCAGGAAGTCGCTTTCGCCACTGATGTTCCTTCAGATATCTACGCATTTCACCGCTACACCTGAAATTCCACTTCCCTCTCCCATACTCTAGCGATGCAGTCTCGGAAGCAGTTCCCAGGTTAAGCCTGGGGATTTCACATCCGACTTGCAAAGCCGCCTACGCGCGCTTTACGCCCAGTAATTCC
+
FFFFFFFFFFFFF:FFFFFFFFFFFFFFFFFFFFFFFFFFFFFFFFFFFFFFFFFFF:FFFFFFFFFFFFFFFFFFFFFFFFFFFFFFFFFF:FFFFFFFFFFFFFFFFFFFFFFFFFFFFFFFFFF:FFFFFFFFFFFFFFFFFFFFFFFFFFF:FFFFFFFFFFFFFFF:FFFFFFFFFFFFFFFFFFFFFFFFF::FFFFFFFFFFFFFFFFFFFFFFFFFF:FFFFFFFFFFFFFFFFFFFFFFFF
@A00920:152:HGHKKDRXX:2:2105:16080:34851 2:N:0:AGGAGTGG+AAGGAGTA
GGACTACTCGGGTTTCTAATCCTGTTCGCTCCCCATGCTTTCGCTCCTCAGCGTCAGGTAATGCCCAGAGAACCGCCTTCGCCACCGGTGTTCCTCCTGATATCTGCGCATTCCACCGCTACACCAGGAATTCCGTTCTCCCCTGCATACCTCTAGTCAGCCCGTATCGGAAGCACGCTCAGGGTTGAGCCCTGAGTTTTCACTCCCGACGTGACTAACCGCCTACGAGCCCTTTACGCCCAATAATTCC
+
FFFF:FFFFFFFFFFFFFFFFFFFFFFFFFFFFFFFFFFFFFFFFFFFFFFFFFFFFFFFFFFFFFFFFFFFFFFFFFFFFFFFFFFFFFFFFFFFFFFFFFFFFFFFFFFFFFFFFFFFFF:FFFFFFFFFFFFFFFFFFFFFFFF:FFFFFFFFFFFF:FFFFFFFFFFFFFFFFFFFFFFFFFFFFFFFFFFF:FF:FFFFFFFFFF:FFFFFF:FFFFFFFFFFFFFFFFFFFFFFF,,::FFFFF
@A00920:152:HGHKKDRXX:2:2105:6198:35650 2:N:0:AGGAGTGG+AAGGAGTA
GGACTACTGGGGTTTCTAATCCCATTCGCTCCCCTAGCTTTCGTCCATGAGCGTCAGTTATGGCCCAGCAGAGCGCTTTCGCCACTGGTGTTCTTCCCGATATCTACGCATTTCACCGCTACACCGGGAATTCCCTCTGCCCCTACCATACTCTAGCCCAGCAGTTTCCACTGCCCTTACGGAGTTGAGCCCCGCTCTTTGACAGCAGACTTGCTGAGCCGCCTGCGGACGCTTTACGCCCAATAATTCC
+
FFFFFFFFFFFF:FFFFFFFFFFFFFFFFFFFFFFFFFFFFFFFFFFFFFFFFFFFFFFFFFFFFFFFFFFFFFFFFFFFFFFFFFFFFFFFFFFFFFFFFF:FFFFFFFFFFFFFF:FFFFFFFFFFFF:FFFFFFFFFFFFFFFFFF:FFFFFFFFFFFFFFFFFFFFFFFFFFFFFFFFFFFFFFFFFFFFF,FFFFFFF:FFFFFFFFF::FFFFFFFFFFFFF:FFFFFFFFFFF:FF:,FFFFF
@A00920:152:HGHKKDRXX:2:2105:20039:35728 2:N:0:AGGAGTGG+AAGGAGTA
GGACTACACGGGTTTCTAATCCCGTTCGCTCCCCATGCTTTCGCGTCTGAGTGTCAAAGCAGGCCCAGAAAGTCGCCTTCGCCACAGGAGTTCCTCGGGATCTCTACGCATTTCACCACTACACCCCGAATTCCACTTTCCTCTGCCTGTTTCTAGTCGCGCAGTTTGGCACGGCCTCGCCCGGTTGAGCCGGGCGCTTTCACGCACCACTTACACCACCACCTGCACGCCCTTTACGCCCAGTAAATCC
+
FFFFFFF,FFFF:FFFFFFFFFFFFFFFFFF:FFFFFFFFFFFFFFFFFFFFFFF,:FFF:FFFFF,FFFFFFFFFFFFFFFF,FFFF:FFFFFFFFFF,F:FFFFFFFFF::FFFF:FFFFFFFFFFFFFFFFFFFFFFFFFFFFFFFFF:FF,::FF:FFFF:FFFFF:FFFFF:FFFFF:FFFFFFFFF:FFFFFF:FFFFFFFF,FFFF:FFFFFF,FF:FF:FFFFF:FFFF:FFF:FFF,F:FF
@A00920:152:HGHKKDRXX:2:2105:14244:35869 2:N:0:AGGAGTGG+AAGGAGTA
GGACTACTGGGGTATCTAATCCTGTTTGCTCCCCACGCTTTCGTGCATGAGCGTCAGTGTTAACCCAGGGGGCTGCCTTCGCCATCGGTGTTCCTCCACATATCTACGCATTTCACTGCTACACGTGGAATTCCACCCCCCTCTGCCACACTCTAGCCTGCCAGTTACAAGCGCAATTCCCAGGTTAAGCCCGGGGATTTCACACCTGTCTTAACAAACCGCCTGCGCACGCTTTACGCCCAGTAATTCC
+
FFFFFFFFFFFFFFFFFFFFFFFFFFFFFF:FFFFFFFFFFFFFFFFFFFFFFFFFFFFFFF:FFFFFFFFFFFFFFFFFFFFFFFFFFFFFFFFFFFFFFFFFFFFFFFFFFFFFFFFFFFFFFFFFFFFFFFFFFFFFFFFFFFFFFFFFFFFFFFFFFFFFFFFFFF:FFFF:FFFFFFFFFFFFF,FFFFFFFFFFFFFFFFFFFFFFFFFFFFFFFFFFFFFFFFFFF:FFFFFFFFFF,FFFFF
@A00920:152:HGHKKDRXX:2:2105:27543:36385 2:N:0:AGGAGTGG+AAGGAGTA
GGACTACTGGGGTATCTAATCCTGTTTGCTCCCCACACTTTCGCGTCTCAGCGTCAGATAAGGCCCAGATAGCCGTTTTCACCTCTGGTGTTCCTCCTAATATCTCCGAATTTCACCTCTACACTAGGAATTCCGCTATCCCCTACCTATCTCAAGTTTAACAGTTTTGGAAGCCGTTCCGAAGTTAAGCTTCGGGCTTTCACTCCCAACTTATTAAACCGCCTACACGCTCTTTACGCCCAGTAATTCC
+
FFFFFFFFFFFFFFFFFFFFFFFF:FFFFFFFFFFFFFFFFFFFFFFFFFFFFFFFFFFF,FFFFFFFFFFFFFFFFFFFFFFFFFFFFF,FFFFFFF:FFFFFFFFFFFFFFFFFFFFFFFFFFFFFF:FFFFFFFFFFFFFFFFFF:FFFFFFFFFFFFFFF,FFFFFFFFFFFFFFFFFFFFFFFFFFFFFFFFFFFFFFFFFFFFFFFFFFFFFFFFFFFFF,FFFFFFFFFFF:F:FFFFFFFFF
@A00920:152:HGHKKDRXX:2:2105:7636:36761 2:N:0:AGGAGTGG+AAGGAGTA
GGCTACTCGGGTTTCTAATCCTGTTTGCTACCCACGCTTTCGTGCCTCAGCGTCAGTTTCGGTCCAGCAAGCCGTCTACACCACGGGTGTTCCTCCCGATATCTACGAATTTCACCGCTACACCGGGAATTCCGCTTGCCTCTCCCGCACTCCAGCAGCCCAGTTTCCGGCGCACCCTCCCAGTTGAGCCGGGAGAGTTCACACCAGACTTGGACTACCGCCTACGCACGCTTTACGCCCAGTAATTCCG
+
:,FFF:FFF,FFFF:FFFFFFFFFFFFFFF:FFFFFFF:FFFFFF::FFFFFF:FFF::FFFFFFFFFFFFFFFFFFFFF:FFF:FF,FFFFFFFFFF:F,FFFFFF,F::FFFFFFFF:FFF,F:FFFFFFFFFFFFFFFFFFFFFFF:FF:,FFF:FFFF:,FFFFFFFFFFFFFFFFFFF,:FFFFFF,FFFF,,FFFFFFFF:FFF:FFFFFFFFF:FF,FF,FFF:FF,FFF::F:F,F:FFFFF
@A00920:152:HGHKKDRXX:2:2105:6596:36902 2:N:0:AGGAGTGG+AAGGAGTA
GGACTACTAGGGTTTCTAATCCTGTTTGATCCCCACGCTTTCGTGCCTCAGAGTCAATATTCGTGTAGTGAGCTGCCTTCGCAATCGGTGTTCTATGTCATATCTAAGCATTTCACCGCTACATGACATATTCCGCTCACCTCCACGGTATTCAAGACAGATAGTATCAACGGCAGTTTCCGAGTTGAGCCCGGAGATTTCACCACTGACTTACCTACCCTCCTACGCACCCTTTAAACCCAATAAATCC
+
FFFFFFFFFFFFFFFFFFFFFFFFFFFFFFFFFFFFFFFFFFFFFFFFFFFFFFFFFFFFFFFFFFFFFFFFFFFFFFFFFFFFFFFFFFFFFFFFFFFFFFFFFFFFFFFFFF:FFFFFFFFFFFFFFFFFFFFFFFFFFFFFFFFFFFFFFFFFFFFF:F:FF,FFFFFFFFFFFFFFFF:FFFFFFFFFFFFFFFFFFFFFFFFFFFFFFFFFFFF:FFFFFFFFFFFFFFF:FFF:F:FFFFFFFF
@A00920:152:HGHKKDRXX:2:2105:29776:36902 2:N:0:AGGAGTGG+AAGGAGTA
GGACTACTGGGGTTTCTAATCCTGTTTGCTCCCCACGCTTTCGAGTCTTAGTGTCAGAAACCGTCCAGATAGCCGCCTTCGCCACTGGTGTTCTTCCCAATCTCTACGTATTTCACCACTACACTGGGAATTCCACTATCCTCTCCGGTCCTCTAGTCGCCCAGTATCAAGTGCATTTCTTGAGTTGAGCTCAAGGCTTTCACACCTGACTATGACAACCACCTACACTCGCTTTACGCCCAGTCATTCC
+
FFFFFFFFFFFFFFFFFFFFFFFFFFFFFFFFFFFFFFF:FFFFFFFFFFFFFFFFFFFFFFFFFFFFFFFFFFFFFFFFFFFFFFFFFFFFFFFFFFFFFFFFFFFFFFFFFFFFFFFFFFFFFFFFFFFFFFFFFFFFFFFFFFFFFFFFFFFFFFFFFFFFFFFFFFFFFFFFFFFF:FFFFF:FFFFF:FFFFFFFFFFFFFFF:FFFFFFFFFFFFFFFFFFFFF:FFFFFFFFFFFFF,FFFFF
@A00920:152:HGHKKDRXX:2:2105:10972:36933 2:N:0:AGGAGTGG+AAGGAGTA
GGACTACTCGGGTTTCTAATCCTGTTCGCTCCCCATGCTTTCGCTCCTCAGCGTCAGTTACAGCCCAGAGACCTGCCTTCGCCATCGGTGTTCCTCCTGATATCTGCGCATTTCACCGCTACACCAGGAATTCCAGTCTCCCCTACTGCACTCTAGTCTGCCCGTACCCACTGCAGAACCGGAGTTGAGCCCCGGTCTTTCACAGCAGACGCGACAAACCGCCTACGAGCTCTTTACGCCCAATAATTCC
+
FFFFFFFF,FFFFFF:FFFF:FFFFFFFFFFFFF,FF:FF:FF:FFFFF:FFFFFFFFF,FFFFFFFFFF,FF,:FFFF:FFF:F:FFFFFFFFFFFFFFFFFFFFFF,,FFFFFFF,FFFFFF:FFFFFFFF:FFFF,FF,:F,F,F,FFFFFFF::FFFF,FF:,F:FFFFFFFFFF,F:FFFFFFFF,FF::F,FFFFFFFFFFFFFFFFF,,F,FFFFFFFF::FFFFFFFF,F,FFF,::F:FFF
@A00920:152:HGHKKDRXX:2:2105:22679:36949 2:N:0:AGGAGTGG+AAGGAGTA
GGACTACAAGGGTTTCTAATCCCATTCGCTCCCCTAGCTTTCGTCCCTGAGTGTCAGTTGCTCTCCAGTAGAGCGCTTTCGCCACCGATGTTCTTCCCGATCTCTACGCATTTCACCGCTACACCGGGAATTCCCTCTACCCCTAGAGCCCTCTAGCTTGTCAGTTTCCACTGCCTTTCCGGAGTTAAGCCCCGGTCTTTGACAGCAGACTTGAGCGAGCCACCTGCGGACGCTTTACGCCCAATAATTC
+
FFFFFFFFFFFFFFFFFFFFFFFFFFFFFFFFFFFFFFFFFFFFFFFFFFFFFFFFFFFFFFFFFFFFFFFFFFFFFFFFFFFFFFFFFFFFFFFFFFFFFFFFFFFFFFFFFFFFFFFFFFFFFFFFFFFFFFFFFFFFFFFFFFFFFFFFFFFFFFFFFFFFFFFF:FFFFFFFFFFFFFFFFFFF:FFFFFFFFFFFFFFFFFF,FFFFFFFFFFFFFFF,FFFFFFFFFFFFFFFFFFFFFFFFFF
@A00920:152:HGHKKDRXX:2:2106:32380:1141 2:N:0:AGGAGTGG+AAGGAGTA
GGACTACACGGGTTTCTAATCCCGTTTGCTCCCCTGGCTTTCGCGCCTCAGCGTCAGTTTCGGTCCAGAATGCCGCCTTCGCCACTGGTGTTCTTCCCGATCTCTACGCATTCCACCGCTACACCGGGAATTCCATCTGCCTCTACCGTGCTCAAGTCCGACAGTCTAGAAGGCAGGTCCACGGTTGAGCCGTGGAATTTCACCCCCTACTTACCGAACCGCCTACGCGCCCTTTACGCCCAGTAATTCC
+
FFFFFFFFFFFFFFFFFFFFFFFFFFFFFFFFFFFFFFFFFFFFFFFF:FFFFFFFFFFFFFFFFFFFFFFFFFFFFFFFF:FF,FFFFFFFFFFFFFFFFFFFFFFFFFFFFFFFFFFFFFFFFFFFFFFFFFFFFFFFFFFFFFFFFFFFFFFF:FFFFFFFFFFFFFFFFFFFFFFFFFFFFFFFFFFFFF:F:FFFFFFFFFFFFFF:FFFFFFFFFFFFFFFF::FFFFFFFFFFFFFFFFFFFF
@A00920:152:HGHKKDRXX:2:2106:11876:1454 2:N:0:AGGAGTGG+AAGGAGTA
GGACTACTAGGGTATCTAATCCCGTTCGCTCCCCATGCTTTCGCATCTCAGCGTCAGGTCAGGCCCAGCGTGTCGCCTTCGCCACTGGTGTTCCTCCGGATCTCTACGCATTTCACCACTACACCCGGAATTCCACACGCCTCTACCTACCTCTAGTCGCGCAGTTCGATTGCGTCCTCGCCCGGTTGAGCCGGGCGCTTTCACGCCTCACTTGCACGACCGCCTACACTCGCTTTACACCCAGTAAATC
+
FFFFFFF:FFFFFFFFFFFFFFFFFFFFF,FFFFFFFFFFFFFFFFFFFFFFFFFFFFFFFFFF:FFFFFFFFFFFFFFF:FFFF:FFFFFFFFFFFFFFFFFFFFFFFFFFFFFFFF:FFFFFF:F::F,:FFFFFFFFFFFFFFFF:FFFFFFFFF:FF:FF:FF,FFF:FFFFFFFFFFFF:::FFFFFFF:F:FF::FFF,:FFFFFFFFF,F::F:FFF:FFFF,:F:F,:F:FFF,:FFFFFFF
@A00920:152:HGHKKDRXX:2:2106:12246:1470 2:N:0:AGGAGTGG+AAGGAGTA
GGACTACAAGGGTTTCTAATCCTGTTTGCTCCCCACGCTTTCGCACCTCAGCGTCAGTACCGGACCAGTGAGCCGCCTTCGCCACTGGTGTTCCTCCGAATATCTACGAATTTCACCTCTACACTCGGAATTCCACTCACCTCTTCCGGACTCGAGACCACCAGTATCAAAGGCAGTTCCGGGGTTGAGCCCCGGGATTTCACCCCTGACTTAATAGTCCGCCTACGTGCGCTTTACGCCCAGTAATTCC
+
FFFFFFFFFFFFFFFFFFFFFFFFFFFFFFFFFFFFFF:FFFFFFFFFFFFFFFFFFFFFFFFFFFFFFFFFFFFFFFFFFFFFFFFFFFFFFFFFFFF:FFFFFFFFFF:FFFFFFFFFFFFFFFFFFF:FFFFFFFFFF:FFFFF:FFFFFFFFFFFFFF:FF:FFFFFFFFFFFFFFFFFFFFFFFFFFFFFFF:FFFFFFFFFFFFFFFFFFFFF:FFFFFFFFFFFFFFFFFFFFF:FFF:FFFF
@A00920:152:HGHKKDRXX:2:2106:31295:1924 2:N:0:AGGAGTGG+AAGGAGTA
GGACTACCGGGGTTTCTAATCCCGTTTGCTCCCCTAGCTTTCGCTCCTCAGCGTCAATGTCGGTCCAGGATGCCGCCTTCGCCACCGGTATTCCTCCAGATATCTACGCATTTCACCGCTACACCTGGAATTCTGCATCCCTCTCCCGAATTCAAGCCATCCAGTATCGGATGCAGTTCCCAGGTTAAGCCTGGGGATTTCACATCCGACTTAGTTGGCCGCCTACGAGCCCTTTACGCCCAGTAATTCC
+
:FFFFFFFFFFFFFFFFFFFFFFFFFFFFFFFFFFFF:FF:FFFFFFFFFFFFFFFFFFFFFFFFF:FFFFFFF:FFFFFFFF:FFFFFFFFFFFFFFFFFFFFFFFF:FFFFFFFFFFFFFFFFFFFFFFF::F:FFFFFFFFFFFFFFFFFFF,FF,FFFFFFFFFF,FFFFFFFFFFFFFFFFFFFFFFFFFFFFFFFFFFFFFFFF:FFFFFFFFFFFF:FFFFFF:FFFF:FFFFFFFFFFFF:F
@A00920:152:HGHKKDRXX:2:2106:2889:2644 2:N:0:AGGAGTGG+AAGGAGTA
GGACTACCGGGGTTTCTAATCCTGTTTGCTCCCCACGCTTTCGCACCTCAGCGTCAATACATGTCCAGTGAGTCGCCTTCGCCACTGGTGTTCTTCCGAATATCTACGAATTTCACCTCTACACTCGGAATTCCACTCACCTCTCCATGATTCAAGCGATGCAGTCTTAAAGGCAATTCCAGGTTTGAGCCCTGGGCTTTCACCTCTAACTTACAAAGCCGCCTACGTGCGCTTTACGCCCAGTAATTCC
+
FFFFF,FFFFFFFFFFFFFFFFFFFFFFFFFFFFFFFFFFFFFFFFFFFFFFFFFFF,FFF,FFF,FFF,FFFFFFFFFFFFFFFFFFFFFFFFFFF:F:FFFFF,FFFFFFF::FFFFFFFFFF:FFFFFF:FFFFFFF:F:FFFFF::FF:FF:FFFFFFFFFF,FFF:FFF:FFF,FFFF:,::::F:,F:FFF:FFFF,FFFFF::F,F:,,FFFFFFFF,,FFFFFFFFFFFF,F,,,,FFFFFF
@A00920:152:HGHKKDRXX:2:2106:21929:3458 2:N:0:AGGAGTGG+AAGGAGTA
GGACTACTAGGGTTTCTAATCCCGTTCGCTACCCTGGCTTTCGCGGCTCAGCGTCAGGTTCAGCCCAGGGCGCCGCCTTCGCCTCTGGTGTTCCTCCGGATCTCTACGCATTTCACCACTCAACCCGGAATTCCACGCCCCACTGCTGCCCTCTAGCTGCCCAGGTTAGAACGGCCTCTCCCGGTTGAGCCGGGAGCTTTCACGTCCGACTCGTACAGCCCCCTGACCGCGCTTTACGCCCAGGAAATCC
+
,FFFFFFFFFFF:FFFFFF:F:F:FFFFFFFFFF:FFFF:FFFF:F:FFF,FFF,FFFF,FF::FFF,FF:FFF,:F,F,FFFFF:,FF,:F,F:F,:::FF,,FF,,:F,:F,F,FF,:F::,FFF:,F,F,F,,FFFF:,,FF,FFFFF,FFF,FFFF,F:,,F,,FFFF,:FF,:::,F:,,,,,F,:FFFFF,,,F,FFFF,FFF:F,F,FF::F,,F,,:,F::FF:F,,::F,FF,F,F,,FFF
@A00920:152:HGHKKDRXX:2:2106:7148:3474 2:N:0:AGGAGTGG+AAGGAGTA
GGACTACACGGGTTTCTAATCCCGTTCGCTCCCCATGCTTTCGCATCTCAGCGTCAGGTCAGGCCCAGCGTGTCGCCTTCGCCACTGGTGTTCCTCCGGATCTCTACGCATTTCACCACTACACCCGGAATTCCACACGCCTCTACCTACCTCTAGTCGCGCAGTTCGATTGCGTCCTCGCCCGGTTGAGCCGGGCGCTTTCACGCCTCACTTGCACGACCGCCTACACGCGCTTTACACCCAGTAAATC
+
FFFFFFFFFFFFFFFFFFFFFFFFFFFFFFFFFFFFFFFFFFFFFFFFFFFFFFFFFFFFFFFFFFFFFFFFF,FFFFFFFFFFFFFFFFFFF,FFFF,FFFFFFFFFFFFFFFFFF,FFFFFFFFFFFFFFFFFFFF,F:FFFFFFFFFFFF:FFFF,FFF:F:FFFFFFFFFFF::FFFFFF:FFF:FFFFFFFFFFFFFFFFFFFFFFF:FFFFFFFFFFFF:FF::FF,FFFFFFFFFFFF:F,FF
@A00920:152:HGHKKDRXX:2:2106:22019:3740 2:N:0:AGGAGTGG+AAGGAGTA
GGACTACTGGGGTTTCTAATCCCGTTCGCTCCCCTAGCTTTCGCGCCTCAGCGTCAGTGTCAGCCCAGCAACCCGCCTTCGCCGCAGGTGTTCCTCTCGATATCTACGCATTTCACCACTACACCCGGAATTCCACTGGCCTCTCCCTGCCTCCAGACACGCCATCTCGACGGACCCTCCCCCGTTGAGCGGGGGGCTTTCACCGCCGATGCGCGTATCCGCCTGCGCGCGCTTTACGCCCAGTAACTCC
+
:F,FFFFF:FFFFFFFFFFFFFF:FF:FFFFFFFFFFFFFFFFF,FFFFF:FF:FFFFFFFFFFFFFFF,FFFFFFFFFF:FFFFFFF,:FFFFFF,FFFFFFFFFFFFFFFFFFFFFFFFF:F:FFFFFFFFF,F:FFFFFFFFFFFF::FFFFFFFFFFFFFFFFFF:FFFFFFFFFFFFF,F,FF:FF:FFFFFFFFFFFFFFFFFF:,F:FF,FF,FFFF:,F:FFFFFFFFF:FFF,FFF:FFFF
@A00920:152:HGHKKDRXX:2:2106:6081:3756 2:N:0:AGGAGTGG+AAGGAGTA
GGACTACTCGGGTTTCTAATCCTGTTTGCTCCCCACGCTTTCGCACCTCAGCGTCAGTACCGGACCAGTGAGCCGCCTTCGCCACTGGTGTTCTTCCTAATATCTACGAATTCCACCTCTACACTAGGAGTTCCACTCACCTCTTCCGGACTCTAGATCGCCAGTATCGAAGGCAGTTCTGGAGTTGAGCTCCAGGATTTCACCCCCGACTTAACGATCCGCCTACGTGCGCTTTACGCCCAGTAAATCC
+
FFFFFFFFFFFFFFFFFFFFFFFFFFFFFFFFFFFFFFFFFFFFFFFFFFFFFFFFFFFFFFFFFFFFFFFFFFFFFFFFFFFFFFFFFFFFFFFFFFFFFFFFFFFFFFFFFFFFFFFFFFFFFFFFFFFFF:FFFFFFFFFFFFFFFFFFFFFFFFFFFFFFFFFFFFFFFFFF:FFFFFFFFF,FFFFF:FFFFFFFFFFFFFFF:FFFFFFFFFFFFFFFFFF:,FFFFFFFFFFFFFFFFFFFFF
@A00920:152:HGHKKDRXX:2:2106:1524:4257 2:N:0:AGGAGTGG+AAGGAGTA
GGACTACAAGGGTATCTAATCCCGTTCGCTCCCCACGCTTTCGCCCCTCAGCGTCAGTTCTGGACCAGAGAGCCGCTTTCGCCACTGGTGTTCCTCCCGATATCTACGCATTCCACCACTACACCGGGAATTCCGCTCTCCTCTTCCAGACTCAAGTTTTCCAGTTTTGAACGGCCTCTCCCAGTTAAGCCGGGAGCTTTCACGTCCAACTTAGAAAACCGCCTACGGGCGCTTTACGCCCAGTCAATCC
+
,FFFFFFFFF:F,F:FF:FF:FFF:,FFFFF:FFFFFFF,:FFFFF:::FFFFFFFF:FFFF:FF:F:FFF:FFF,FFF:FFFFFF:,:FF:FFF:FF:F:FF,:,,,FFFFFF:FFF:FF::F,FF:FFFF,FFFFFF:FFF:FFFFFFFF,FFFFFFF:,FFFFFFFF:F:F:FFFFFFFFF,FFF::F:F:FFFFF,FFFF,FFF:FF,:FF:FF,F,FFFFF,F,FFFF,FFF,F,FFF,F,,FFF
@A00920:152:HGHKKDRXX:2:2106:11984:4554 2:N:0:AGGAGTGG+AAGGAGTA
GGACTACCCGGGTTTCTAATCCTGTTCGCTACCCACGCTTTCGCTCCTCAGCGTCAGTACTGGCCCAGAGCACCGCCTTCGCCACCGGTGTTCCTCCTGATATCTGTGCATTTCACCGCTACACCAGGAATTCCGTGCTCCCCTACCAGACTCAAGTCACAGCAGTATCGGGTGGCGTCTCCGGGTTGAGCCCAGAGTTTTCACACCCGACTTACCGAACCGCCTACGAGCTCTTTACGCCCAATAAATC
+
FFFFFFFFFFFF:FFFFFFFFFFFFFFFFFFFFFFFFFFFFFFFFFFFFFFFFFFFFFFFFFFFFFFFFFFFFFFFFFFFFFFFFFFFFFFFFFFFFFFF,FFFFFFFF:FFFFFFFFFFFFFFFFFFF:FFFFFFFFFFFFFF:FFFFFFFFFFFFFFFFFFFFF:FFFFFFFFFFFFFFFFFFFF:FF:FFFFFF,F:FF,FFF:FFFFFFFF,FFFFFFFFFFFF:F:FFF,FFFF:FFFF:FF,::
@A00920:152:HGHKKDRXX:2:2106:27950:4554 2:N:0:AGGAGTGG+AAGGAGTA
GGACTACCAGGGTATCTAATCCTGTTTGCTCCCCACGCTTTCGCGTCTCAGCGTCAGTGCCCTCCCAGATGGCCGCCTTCGCCACCGGTGTTCCTCCCAATATCTACGAATTTCACCTCTACACTGGGAATTCCGCCATCCTCGTCGGGACTCTAGCTTGCCAGTTTTGGACGCCCTTCCATGGTTGAGCCATGGGTTTTCACAACCAACTTAACAAGCCGCCTACACGCGCTTTACGCCCAATAATTCC
+
FFFFFFFFFFFFFFFFFFFFFFFFFFFFFFFFFFFFFFFFFFF:FFFFFFFFFFFFFFFFFFFFFFFFFFFFFFFFFFFFFFFFFFFFFFFFFFFFFFFFFFFFFFFFFFFFFFFFFFFF:FFFFFFFFFFFF:FFFFFFFFFFFFFFFFFFFFFFFFFFFFFFF:F:FFFFFFFFFFFFFFFFFFFFFFFFFFFFFFFFFF:FFFFFFFFFFFF:,FFFFFFF,FFF:FFFFFFFFFFFFFF:FFFFFF
@A00920:152:HGHKKDRXX:2:2106:18322:4883 2:N:0:AGGAGTGG+AAGGAGTA
GGACTACCGGGGTTTCTAATCCTGTTTGCTCCCCACGCTTTCGTGCATCAGCGTCAGTGTTAGCCCAGGGGGCTGCCTTCGCCATCGGTGTTCCTCCAGATATCTACGCATTTCACTGCTACACCTGGAATTCCACCCCCCTCTGCCACACTCAAGTCTGCCAGTAACAAGCGCAGTTCCCAGGTTAAGCCCGGGGATTTCACACCTGTCTTAACAAACCGCCTACGCACGCTTTACGCCCAGTAATTCC
+
FFFFFFFFFFFFFFFFFFFFFFFFFFFFFFFFFFFFFFFFFFFF:FFF:FFFFFFFFF:FF,FFFFFFFFFFFFFFF,FFFFFF:FFFF:FFFFFFFFFFFFFFFFFFFFFFFFFFFFFFFFFFFFFFFFFFF,,FFFFFFFFFFFFFFFFFFFFFF:FFFF:FFFFFFFFFFFFFF:FFFFFFFFFF:FFFF:FFFFFFF:FF:F:FFFFF,,FFFFFF:FFFFF,::::F:FFF:FFF:FFFFF:FFF
@A00920:152:HGHKKDRXX:2:2106:3857:5071 2:N:0:AGGAGTGG+AAGGAGTA
GGACTACTCGGGTTTCTAATCCTGTTCGCTCCCCACGCTTTCGAGCCTCAGCGTCAGTTACAGACCAGAGAGCCGCTTTCGCCACCGGTGTTCCTCCATATATCTACGCATTTCACCGCTACACATGGAATTCCACTCTCCCCTTCTGCACTCAAGTTTGACAGTTTCCAAAGCGAACTATGGTTGAGACACAGCCTTTAACTTCAGACTTATCAAACCGCCTGCGCTCGCTTTACGCCCAATAAATCCG
+
FFFFFFFFF:FF:FFFFFFFFF,FFFFFFF,FFFFFFFFFFFFFFFFFFFFFFFFFFFFFFFFFF::FFFFFF:FFFFFFFFF:FFFFFF:FFF:FFF:FF,FFFF,FFFFFFFFFFFFF,FFFFFFF,FFFFFFFFF:FFFFFFFF:FFFFFFF:FFF,FFF:FFF,FFFF,FFFFFFF,,FFF:FF,:FF:F,FF,FF,FF,F,FFFF:,FFFFFFF:FFFFFFF:FF:F,::,FFFFFFF:F,F:,F
@A00920:152:HGHKKDRXX:2:2106:15808:5196 2:N:0:AGGAGTGG+AAGGAGTA
GGACTACCGGGTATCTAATCCTGTTTGCTCCCCACGCTTTCGCGTCTCAGTGTCAGTGATTGGCCAGGTCGCCGCCTTCGCCACTGGTGTTCCTCCCGATATCTACGAATTTCACCTCTACACCGGGAATTCCGCGACCCCCTCCAACCCTCGAGCGTTCCAGTTTCCAATGCAGTTCCACGGTTGAGCCGTGGGATTTCACACCAGACTTGGAATGCCACCTACACGCCCTTTACGCCCAATAATTCCG
+
FFFFFFFFFFFFFFFFFFFFFFFFFFFFFFFFFFFFFFFFFFFFFFFFFFFFFFFFFFFF:FFFFFFFFFFFFFFFFFFFFFFFFFFFFFFFFFFFFFFFFFFFFFFFFFFFFFFFFFFFFF:FFFFFFFFFFFFFFFFFFFFFFFFF,FFFFFFF:F,FFFFFFFFFFF,:FFFFFF:FF:FFFF:FFFFFF:FFFFFFFFF:FFFFFFFF,F,,F,FF:FFFFFFF,FF,:FFFFFFFF,F,FF,FFF
@A00920:152:HGHKKDRXX:2:2106:26359:5212 2:N:0:AGGAGTGG+AAGGAGTA
GGACTACTGGGGTTTCTAATCCTGTTTGCTCCCCACGCTTTCGCACCTCAGCGTCAGTACCGGGCCAGTGAGCCGCCTTCGCCACTGGTGTTCTTGCGAATATCTACGAATTTCACCTCTACACTCGCAGTTCCACTCACCTCTCCCGGACTCAAGATCTCCAGTATCAAAGGCAGTTCCGGAGTTGAGCTCCGGGAGTTCACCCCTGACTTAAAGACCCGCCTACGTGCGCTTTACGCCCAGTGATTCC
+
FFFFFFFFFFFFFFFFFFFFFFFFFFFFFFFFFFFFFFFFFFFFFFFFFFFFFFFFFFFFFFFFFF:FFFFFFFFFFFFFFFFFFFFFFFFFFF:FFFFFFFFFFFFFFFFFFFFFFF:FFF:FFFFFFFFFFFFFFFFFF:FFFFFFF::FFFFFFF,FFF,FFF,FFFFFFF,FFFFFFFFF,,FFFFFFFFFFF,F:FFFFFFF:FF,FFFFF,FFFFFFFFFFFFFFFF,FF:FFFF:FFFFFF,F
@A00920:152:HGHKKDRXX:2:2106:5104:5353 2:N:0:AGGAGTGG+AAGGAGTA
GGACTACCTGGTAAACAAAACCAGTTTGCTACCCAACCCTTCGCGTAACAGCGTCAGTAATCGTCCAGAAGGCCGCATTCTCCACCTGTGTTCCTCTTGATATCTACGAATTTCACCTATACACCAAGAATTCCACCTACCTCTCCGATACTCTAGCCTTGCAGTTTCGAGTGCACTTCCACGGTTGAGCCGCGGGATTTCACATCAGACTTACAAAGCCGCCTACACGCGCTTTACGCCCAGTGATTCC
+
,,:FF,,:,F,,,,,,FF::FF,F:,,,F,::F,,,,F,,::F,,::,,F,F,:,:F,::,F:F,FF,FFF::FF,,F:F,F,:,,,,:FFF:F,,FFFFFFF:FFF,FF,:,,:,,,,:F,F,FFFF,FF::FF:FF,FFFFFF:FFFFFF::FFFF:F::FFF:,FFFFFFFFFFFFFF,FF:F,::FF:FFFFFF,FFF,:FF,F:FFFFFFFF:,FFFFFFFFF,F:FFFF:FFFFFFFF,FFFFF
@A00920:152:HGHKKDRXX:2:2106:14145:5353 2:N:0:AGGAGTGG+AAGGAGTA
GGACTACACGGGTTTCTAATCCTGTTTGCTCCCCACGCTTTCGTGCATGAGCGTCAGTTATAGCCCAGAGACCTGCCTTCGCCATCGGTATTCCTCCCGATATCTACGCATTTCACTGCTACACCGGGAATTCCAGTCTCCTCTGCCAAACTCCAGCCTTGCAGTCCCAAATGCCATTCCCAGGTTAAGCCCGGGGATTTCACATCTGGCTTACAAAACCGCCTGCGCACGCTTTACGCCCAGTAATTCC
+
FFFFFFFFFFFFFFFFFFFFFFFFFFFFFFFFFFFFFFFFFFFFFFFFFFFFFFFFFFFFFFFFFFFFFF:FFFFFFFFFFFFFFFFFF:FFFFFFFFFFFFFFFFFFFFFFFFFFFFFFFFFFFFFFFFFFFFFFFFFFFFFFFFFFFFFFFFFFFFFFFFFFFFFFF:FFFFFFFFFFF:FFFFFFFFFFFFFFFFFFFFFFFFFFFFFFFFFFFFFFFFFFFFFFFFFFF,FFF:FF:FFF,FFFFF
@A00920:152:HGHKKDRXX:2:2106:23077:5415 2:N:0:AGGAGTGG+AAGGAGTA
GGACTACAAGGGTTTCTAATCCCGTTTGCTCCCCTGGCTTTCGCGCCTCAGCGTCAATCTCGGTCCAGGATGCCGCCTTCGCCACCGGTGTTCCTCCAGATATCTACGCATTGCACCGCTGCACCTGGAATTCCACATCCCTCTCCCGAGTTCGGGCCCGCCGGTATCACTCGCTGTTCCCCGGTTGAGCCGAGGGATTTCGCGTGTGAGTTAGGAGGCCGCCTCCGCGCCCTTTACGCCCAGTCGTGGC
+
FFFFFFFFFFFFFFFFFF:FFFFFFFFFFFFFFFFFFFFFFFFFFFFFFFFFFFFFFFFFFFFFFFFFFFFFFFFF:FFFF:FFF:FFFFFFF:F,FFF,,,F,F,,F,,FF,,,,,F::,,,:FFFF,,,F,,,:FFF,,,::,::FF,:,FF,F,:,F,,,F:,,,,:,:F:,FFF,,:FFF:,F,F,,F,FFF,,,,,,:F,FFF,:,,FF,,FF,,F:,F,,FFF:,,,,,,,F,,,,F,,:,:,,
@A00920:152:HGHKKDRXX:2:2106:15347:6245 2:N:0:AGGAGTGG+AAGGAGTA
GGACTACACGGGTATCTAATCCAGTTCGCTCCCCAAGCTTTCGAGCCTCAGCGTCAAGAATGGTCCAGGTAGACGCCTTCGCAACTGATGTTCCTCCCGATCTCTACGCATTTCACTGCTACACCGGGAATTCCGCAAACCTCTACCGCACTCTAGCACGCCAGTATCAAATGCAATTCCCAGGTTGAGCCCCGGGCTTTCACATCTGACTTAACGAACCACCTACGCACCCTATAAACCCAGTAAATCC
+
FFFFFFF:,FFF:FF,F:FFF:,FFF:F,F:FFFF::FFFFF:,FFFFFFF,FF:FFF:,FF,,FFFFFF,FF:FFFFFFFFF:,,FFFFFFF,FFFFFF:,F:FFF:FFFFFFFFFFFFFFF:F:,F:F:FFF,F,F:FFFF,FFFFFFFFFFFFF,FFFFFFFFFFFFFFFFFFFF:,FF:,FFFFFF,F,:FFF,F:F:F,FFFFFFF,FF:F::FFF:FFFFFFFFFFF,FFFF,F:F,F,:FFFF
@A00920:152:HGHKKDRXX:2:2106:8657:6558 2:N:0:AGGAGTGG+AAGGAGTA
GGACTACTAGGGTTTCTAATCCTGTTTGCTCCCCTAGCTTTCGCGCCTCAGCGTCAGTAATGGTCCAGGATGCCGCCTTCGCCACCGGTATTCCTCCAGATATCTACGCATTTCACCGCTACACCTGGAATTCTACATCCCTCTCCCATACTCAAGCCGTCCAGTATCAGACGCAGTTCCCAGGTTAAGCCGGGGGATTTCACGTCTGACTTAGATGGCCGCCTACGCGCCCTTTACGCCCAGTAATTCC
+
:,FFFFFFF,:::F::F,FFFFFF:FFFFFFFFFFFFFF,FFFFFFF::F:FFFFFFFFFFFFFFFF:FFF:FFFFFF:FFFFF::FF:FFFF:FF,FFF,:FF:FFFFF::FFFFFFFF:FFFFFFF:F,FFFFFF:F:F::F:FFFF,FFFFF,FFFFFFF:FF::FF:F::FFFF,FF:FFF::F,FFFFFFF::,FFFFFFFFFFF,FFFFFF:FFFFF:,:FF:F:F,FFFFFF,F::F,:FFFF
@A00920:152:HGHKKDRXX:2:2106:4969:7279 2:N:0:AGGAGTGG+AAGGAGTA
GGACTACTGGGGTTTCTAATCCTGTTTGCTCCCCACGCTTTCGCGCCTGAGTGTCAGTAACGGACCAAGAGACCGCCTTCGCAACTGGTGTTCCTCCCGATATCTAAGCATTTCACCGCTACACCGGGAATTCCGTGTTCCCCTACCGGACTCTAGCCACAGCAGTATCAGGTGGCGTCTCCAGGTTGAGCCTGGAGGTTTCACACCCGACTTTCTGAGCCGCCTACGAGCTCTTTACGCCCAATAAATC
+
FFFFFFFFFFFFFFFF:FFFFFFFF::FFFFFFFFFFFFFFFFFFFFFFFFFFF:FFFF:FFFFFFFFFFFFFFFFFFFFFFFFFFFFFFF,FFFFFFFFF:FFF:FFF:FFFFFFF:FF,:FFFFFFFFFFFFFFFFFFF:FF:FFFFFFFFFFFFFFFFFFFFF:FFFFFFFFFFFFFFFFFFFFFFFFFFFFFFFFFFFFFFFF:FFF:FFFF:FFF:FFFF:FFF:FF:F,F,::FF::,FF,:FF
@A00920:152:HGHKKDRXX:2:2106:9742:7717 2:N:0:AGGAGTGG+AAGGAGTA
GGACTACTGGGGTTTCTAATCCTGTTTGCTACCCACGCTTTCGTGTCTCAGCGTCAGTAATGGTCCAGCAAGCTGTCTACACCACAGGTGTTCCTCCTGATATCTACGCATTTCACCGCTACACCAGGAATTCCGCTTGCCTCTCCCATACTCGAGCACTCCAGTTTCCGCCGCACCCTCCCAGTTAAGCCGGGAGATTTCACAACAGACTTAGAGCACCGCCTACACACTCTTTACGCCCAGTAATTCC
+
F:FFFFFFFFFFFFFFFFFFFFFFFFFFFFFFFFFFFFF,FFFFFFFFFFFFFFFFFFFFFF:F:FFFFFFFFFFFFFFFFFFFFFF,FFFFFFFFFFFFF,FFFFFFFFFFFFFFFF:FFFFFF,FFFFFFFFFFFFFFFFFFFFF,FFFFFFFF:FFFF:FFFFFFFFFFFFF:,FFFFFFFFFFFF:FFFFF::FFFFFFF:FFFFFFF:FFF,F:FFFFF,FFFFFFFFFFFF:FFF:FF,FFF:F
@A00920:152:HGHKKDRXX:2:2106:3965:8202 2:N:0:AGGAGTGG+AAGGAGTA
GGACTACTCGGGTTTCTAATCCTGTTTGCTCCCCATGCTTTCGCCTCTCAGCGTCAGGTCAGGCCCAGCGTGTCGCCTTCGCCACTGGTGTTCCTCCGGATCTCTACGCATTTCACCACTACACCCGGAATTCCACACGCCTCTACCTGCCTCTAGCCCCGCAGATCGGTCACGTCCTCGCCCGGTTGAGCCGGGCGCTTTCACGCGCCACTTGCAGGACCGCCTACACGCGCTATACACCCAGTAAATC
+
::,FFFFFFF:F,:FFF:F,FFF::F:::,F:FFFFF:,F,FFFFF,,FF,FFF:F:FFFF,:F::FF:F,::F,FFF:F:FFFFFFFFF,::FFF,F:FFFFFFF,F:F,F,F:F:FF,:FF,FF,:FFF::,FFFFF:FFFFFFFFFFFFFFF:FFF::FFF,,,FFFF:F:FF:F::F:FF::,FFFF:F,FFFF,:FF,FF:::FF:FFF:F::FFFFFFF,FF:FFFF:F:FF:F:F:FF,:FFF
@A00920:152:HGHKKDRXX:2:2106:1416:8829 2:N:0:AGGAGTGG+AAGGAGTA
GGACTACTGGGGTTTCTAATCCCGTTCGCTCCCCATGCTTTCGCATCTCAGCGTCAGGTCAGGCCCAGCGTGTCGCCTTCGCCACTGGTGTTCCTCCGGATCTCTACGCATTTCACCACTACACCCGGAATTCCACACGCCTCTACCTACCTCTAGTCGCGCAGTTCGAGTGCGTCCTCGCCCGGTTGAGCCGGGCGCTTTCACGCCTCACTTGCACGACCGCCTACACGCGCTTTACACCCAGTAAAAC
+
FFFFFFFFFFFFFFFFFFFFFFFFF:FFFFFFFF:FFFFFFFFF:F:FF:FFFFFFFFFF,FFFFFFFFF,FFFFFFFFFFFF,F:FFFFFFFFFFFF,FFFFFFFFFF::FFFFFFFFF,FFFFFFFFF:FFFFF,FFFF:FFFFFFFFFFFF:FFFFFFF:FFFFFF,F,FF,F:F:FFFFFF,FFFFFFFFFF:FF,FFFFFFFFFFF::F:,F,F:FFFF:,FFF:FFF,FF,F,FFF,FFFF,,:
@A00920:152:HGHKKDRXX:2:2106:15257:8844 2:N:0:AGGAGTGG+AAGGAGTA
GGACTACACGGGTATCTAATCCTGTTTGATCCCCACGCTTTCGTGCCTCAGAGTCAATATTCGTGTAGTGAGCTGCCTTCGCAATCGGTGTTCTATGTCATATCTAAGCATTTCACCGCTACATGACATATTCCGCTCACCTCCACGGTATTCAAGACAGATAGTATCAACGGCAGTTTCCGAGTTGAGCCCGGAGATTTCACCACTGACTTACCTACCCTCCTACGCACCCTTTAAACCCAGTGAATCC
+
F:FFF:FFFFFF,F:FFFFFFFFF::FFFFFFFFFFFF,FFFFFFFFF:FFFF:F,FFFFFFFFFF:FFFFFFFFFFFFFFFFFFFFFFFF:FFFFFFFFF:FFF,FFFF,F:FFFFFFFF:F:FFFFF:FFFFFFFFFFFFFFFFFFF,FF:F:FFFFF:F:FFFFF:FFFFF:FFFFFF:FFFFFFFFFFFFFFFFFFF,FFFFFFFFFFFFFFFFFF:FFFFFFFFFFFFFF:FFFFFFF:FFFFFF
@A00920:152:HGHKKDRXX:2:2106:14868:9706 2:N:0:AGGAGTGG+AAGGAGTA
GGACTACAAGGGTTTCTAATCCTGTTTGCTCCCCACGCTTTCGTGCATGAGCGTCAGTGTTGGCCCAGAAGGCTGCCTTCGCCATCGGTGTTCCTCCACATCTCTACGCATTTCACCGCTACACGTGGAATTCCACCTTCCTCTGCCACACTCGAGCCACGTAGTTTCGAGCGCAATTCCCAAGTTAAGCCCGGGGCTTTCACACTCGACTTGCGCGGCCACCTGCGCACACTTTACGCCCAGTAATTCC
+
FFFFFFFFFFFFFFFFFFFFFFFFFFFFFFFFFFFFFFFFFFFF:F:FFFFFFFFF:FFFF:FFFFFFFFFFFFFFFFFFFF:FFFFFFFFFFFFFFFFFFFFFFFFFFFFFFFFFFFFFFFFFFFFFFFFFFFFF:FFFFFFFFFFFFFFFFFFFFFFFF:FFFFFFFFF:FFFFFFFFFFFFFFFFFFFFFFFFFFFFFFFFFFFFFFFF,FFF:FFFFFFFFFFFFFFFFFFFFFFFF:FFFFF:FF
@A00920:152:HGHKKDRXX:2:2106:15619:10316 2:N:0:AGGAGTGG+AAGGAGTA
GGACTACTGGGGTATCTAATCCCGTTCGCTCCCCATGCTTTCGCATCTCAGCGTCAGGTCAGGCCCAGCGTGTCGCCTTCGCCTCTGGTGTTCCTCCGGATCTCTACGCATTTCACCACTACACCCGGAATTCCGCATCCCTCTAACACCCTCTAGGTCAGCAGTCTTATCCGACCTCTCCCAGTTTAGCCGGGAGCTTTCACGGACAACTTACTCACCCGCCTACACGCTCTTTACGCCCAGTAATTCC
+
FFFFFFFFFFFFFFFFFFFFFFFF:FFFFFFFFFFFFFFFFFFFFFFFFF:FFFFFFFF:FFFFFFFFFFFFFFFFFFFFFFFFFFFFFFF:FFFFFFFFFFFFFFFFFFFFFFFFFFFFFFFFFFFFFFFFFFFFF,FFFFFFFFFFFFFFFFFFFFFF:FFFFFFFFFF,FFFFFFFFF::FFFF:FFFFF,:FFFFFFFF,:FFFFF,FFFFFFFFFFFFF,FFFFFFFFFFFFFFFF,F,FFFFFF
@A00920:152:HGHKKDRXX:2:2106:18267:10426 2:N:0:AGGAGTGG+AAGGAGTA
GGACTACCCGGGTTTCTAATCCCGTTCGCTACCCTGGCTTTCGCGGCTCAGCGTCAGGTGCAGCCCAGGGCGCCGCCTTCGCCTCTGGTGTTCCTCCGGATCTCTACGCATTTCACCACTCCACCCGGAATTCCACGCCCCTCTGCTGCCCTCTAGCTGTCCAGTTTCGAACGGCCTCTCCCGGTTGAGCCGGGAGCTTTCACGTCCGACTTGAACAGCCGCCTGCCCGCGCTTTACGCCCAGTAAATCC
+
FFFFFFFFFFFFFFFFFFFFFFFFFFFFFFFFFFFFFFFFFFFFFFFFFFFFFFFFFFFFFFFFFFFFFFFFFFFFFFFFFFFFFFFF:FFFFFFFFFFFFFFFFFFFFFFFFFFFFFFFFFFFFF:FFFFFFFFFFFFFFFFFFFFF:FFFFFFFFFFFFFFFFFFFFFFFFFFFFFFFFFFF:FFFFFFFFFFFFFFFF:::FFFFFFFFFFFFFFFFFFFFFFFFFFFFFFFFFFFFFFFFFFFFF:
@A00920:152:HGHKKDRXX:2:2106:3558:11663 2:N:0:AGGAGTGG+AAGGAGTA
GGACTACCAGGGTTTCTAATCCTGTTCGATCCCCACGCTTTCGTGCCTCAGCGTCAGTGACAGTTTAGCAGACTGCCTTCGCAATCGGTGTTCTGGATGGTATCTATGCATTTCACCGCTACACCACCCGTTCCATCTGCCTCAGCTGTACTCAAGCCTATCAGTATCAAAGGCACTGCCATTGTTAAGCAATAGTCTTTCACCCCTGACTTAATAAGCCGCCTACGCACCCTTTAAACCCAATAAATCA
+
FFFF:FFFFFFF,FFF::FFFFFFF:FFFFFFFFFF:FFFFFFFFFFFF:F:FF:,::F:FFFFF::FFFFFFF:FFFF:FFF,FFFF:FF:FFF,FF:F:,FFFF::FFFFF:F:F:FFFF::FFF,FF,FF:FFFFF,F:FFFFFFFF,FFFF,:F,FFFF:F,FFFFFFFF::FFFFF:,FF,F:FFFFFF,F,FF,FFFFFF,,FF,,FFFF:F,F,:FFFFF:FFFFF::FFFFF::::FF::F,
@A00920:152:HGHKKDRXX:2:2106:2085:11741 2:N:0:AGGAGTGG+AAGGAGTA
GGACTACTAGGGTATCTAATCCCGTTCGCTCCCCATGCTTTCGCCTCTCAGCGTCAGGTCAGGCCCAGCGTGTCGCCTTCGCCACTGGTGTTCCTCCGGATCTCTACGCATTTCACCACTACACCCGGAATTCCACACGCCTCTACCTGCCTCTAGCCCCGCAGTTCGGTCACGTCCTCGCCCGGTTGAGCCGGGCGCTTTCACGCGCCACTTGCAGGACCGCCTACACGCGCTTTACACCCAGTAACTC
+
FFFFFFFFFFFFFFFFFFFFFFFFFFFFFFFFFFFFFFFFFFFFFFFFFFFFFFFFFFFFFFFFFFFFFF:FFFFFFF,FFFFFFFFFFFFFFFFFFFFFFFFFFF:FFFFFFFFFFFFFFFFFFFFFF:FFFFFFFFFFF,FFFFFFFFFFFF:FFFFFFF:FFFFFFFF,FFFFFFFFFFFFFFFFFFFFFFFFFF:,FF:FFFFFFFFFF:FFF:F:FFFFF,FFFF:FF:FFFFFFFFFFFFF:FF
@A00920:152:HGHKKDRXX:2:2106:5837:11788 2:N:0:AGGAGTGG+AAGGAGTA
GGACTACTCGGGTATCTAATCCTGTTTGCTCCCCACGCTTTCGTGCCTCAGCGTCAGTGTTGTCCCAGATGGCCGCCTTCGCCACTGATGTTCCTCCCGATCTCTACGCATTTCACCGCTACACCGGGAATTCCACCATCCTCTGACACACTCCAGCCTCTCAGTATCCACTGCCGTTCCCAGGTTGAGCCCAGGGCTTTCACAACGGACTTAAGAAACCACCTACGCACGCTTTACGCCCAGTAATTCC
+
FFFFFFFFFFFFFFFFFFFFFFFFFF,FFFFFFFFFFFFFFFFFFFFFFFFFFFFFFFFFF,FFFFFFFFFFFFFFFFFFFFFFF:FFFFFFFFFF:F:FFFFFFFFFFFFFFFFFFFFFFFFFFFFFFFFFFFFFFFFFF,FFFFFFFFFFFFFFFFFFFFFFF:FF:F:FF:F:FF,FFFFFFF:FFFFFFF,FFFFFFFFFFF:F:FFFF,FFFFF,FF::F,FFFFFF:FF::FFFFFF,,FFF,F
@A00920:152:HGHKKDRXX:2:2106:8151:12477 2:N:0:AGGAGTGG+AAGGAGTA
GGACTACCGGGGTTTCTAATCCTGTTTGCTACCCACGCTTTCGCGTCTCAGCGTCAGTGATCGTCCAGAAGGCCGCCTTCGCCACCGGTGTTCCGCTTGATATCTACGAATTTCACCTCTACACCAAGCATTCCACCTTCCTCTCCGATACTCTAGCTCTGCGGTTTCGAATGCACTTCCACGGTTGAGCCGCGGGATTTCACATCCGACCTACAGTGCCGCCTACACGCGCTTTACGCCCAGTAAATCC
+
FFFFFFFFFFFFFFF:FF:FFFFFFFFFFFFFFFFFFFFFFFFFFFFFFFFFFFFFFFFFFFFFFFFFFF:FFF:FFFFFFFFF,F:FFFFFFFFFFFFFFFFFFFFFFFFFFFFFFFFF,FFFFFFFFFFFFFFFFFFFFFFFFFFFFF:::F:FFFFFF:FFFFFF:FFFFFFFFF,FFFF:,F:FFF::FFFFF:FFFFFF,FFFFFFFFFFFFFFFFFFFF:F,F,F,FFFF,FFFFFFFFF,FFF
@A00920:152:HGHKKDRXX:2:2106:17535:12602 2:N:0:AGGAGTGG+AAGGAGTA
GGACTACTGGGGTATCTAATCCTGTTTGATCCCCACGCTTTCGTGCCTCAGCGTCGATGTCGGTCCAGATAGCCGCTTGCGCCACTGGTGTTCCTGTCAATATCTACGCATTTCACTGCTACACTGACAATTCCGCTATCCTCTCCCGAATCCGAGTCTTGTAGTTTTAAGAGCAATTCCAAGGTTAAGCCCTGGGCTTTCACTCCTAACTTACAAAACAGCCTACGCACGCTTTACGCCCAGTGATTCC
+
FFFFFFFFFFFFFFFFFFF,FFFFFFFFFFFFFFFFFF:FFFFFFFFFFFFFFFFFFFFF:FFFFF:FFFFFFFFFFFFFFFFFFFFFFFFFFFFFFFFFFFFFFFFFFFFFFFF::::FFF:F,FFFFFFFFFFFFF:FFFFFFFFFFFFFFFFFFFF:FF::FFFFFF,FFFF:FF,FFFFFFFFF:,FFFF,FFFFF,FFFFF:,FFFFFF:FF::F:FFFF:F:FF,FFF,FFFFFFFFFF:F,,F
@A00920:152:HGHKKDRXX:2:2106:13376:13072 2:N:0:AGGAGTGG+AAGGAGTA
GGACTACTCGGGTATCTAATCCTGTTTGATCCCCACACTTTCGTGCCTCAGCGTCAGTTGAAGTCTAGTAAGCTGTCTTCACTATCGGTGTTCTTGACGATATCTAAGCATTTCACCGCTACACCGTCAATTCCGCCTACCTCGACTTCACTCTAGCCCTACAGTATCAATGCCACCCTCCCGGTTAAGCCGGGATCTTTCAGCACTGACTTATACGGCCGCCTACGCACCCTTTAAACCCAATTAATCC
+
FFFFFFFFFFFFFFFFFFFFFFFFFFFFFFFFFFFFFFFFFFFFFFFFFFFFFFFFFFFFFFFFFFFFFFFFFFFF:FFFFFFFFFFFFFFFFFFFFFFFFFFFF,FFFFFFFFFFFFFFFFFFFF:FFF:FFFFFF:FFFFFFFFFFFFFFFFFFFFF:FFFFF,FFFFFFFFFFFFFFFF:F,,F,FFFFFF,F,FFF:,FFFFFF:FF,FFF,F:::FF:FFFFFFFFFF,F,FF:FF,:,,F:FFF
@A00920:152:HGHKKDRXX:2:2106:29396:13197 2:N:0:AGGAGTGG+AAGGAGTA
GGACTACTCGGGTATCTAATCCTGTTTGCTCCCCACGCTGTCGCGCCTCAGCGTCAGCAACGGCCCAGCAGACCGCCTTCGCCACTGGTGTTCTTCCCGATCTCTACGCATTCCACCGCTACACCGGGAATTCCATCTGCCTCTACCGTGCTCCAGCCCGACAGTTTAGAAGGCAGCCTTGCGGTTGAGCCGCAAGATTTCACCCCCTACTTATCGGGCCGCCTACGCGCCCTTTACGCCCAGTGATTCC
+
FFFFFFFFFFFFFFFFFFFFFFFFFFFFFFFFFFFFFFFFFFFFFFFFFFFFFFFFFFF,FFFFFFFFFFFFFFFFFFFFFFFFFFFFFFFFFFFFFFFFFFFFFFFFFFFFFFFFFFFFFF:F:FFFFFFFFFFFFFFFFFFFFFFFFFFFFFFFFFFF::FFFFFFFFFFFF,FFFFFFFFFFFFFFFFFFF,F:FFFFFFFFFFF:FFFF:FFFFFFFFFFFFFFFFFFFFFF:FFFFFFFFFFFFF
@A00920:152:HGHKKDRXX:2:2106:23764:13589 2:N:0:AGGAGTGG+AAGGAGTA
GGACTACTGGGGTTTCTAATCCTGTTTGATCCCCACACTTTCGTGCCTCAGCGTCAGTTACAGCCTAGTAAGCTGCCTTCGCTATAGGTGTTCTTGACGATATCTAAGCATTTCACCGCTACACCGTCAATTCCGCCTACCTCATCTGTACTCTAGCCCATCAGTATCAATGCCACCCTCCCGGTTAAGCCGGGATATTTCAGCACTGACTTAATAGGCCGCCTACGCACCCTTTAAACCCAATAAATCC
+
FFFFFFFFFFFFFFFFFFFFFFFFFFFFF,FFFFFFFFF:FFFFF:FFFFFFFFFFFFFFF:,FFF:FFFF:FFFFFFFFFFFFFFFFFFFFFFFFFFFF,F:FFFFFF:FFFFFFFF:F,FF:FFFFFFFF:FFFFFF:FFFFF:FFFFF:F::FFFFFFFFFFFFF::FFFFFFFFFFFFFFFF:FFFFF:FFFFF,FF:FFFFFFFF:F:FFFFF,FFFF:FFFFF,:FFFFFFFF,F:,FF,,:,:
@A00920:152:HGHKKDRXX:2:2106:16143:13604 2:N:0:AGGAGTGG+AAGGAGTA
GGACTACTGGGGTATCTAATCCCGTTTGCTCCCCTGGCTTTCGCGCCTCAGCGTCAATGCCGGTCCAGGATGCCGCCTTCGCCACTGGTGTTCCTCCAGATATCTACGCATTTCACCGCTACACCTGGAATTCCACATCCCTCTCCCGGATTCGAGCCCGCCAGTATCGGACGCAGTTCCTCGGTTGAGCCGAGGGATTTCACGTCCGACTAAGCGGGCCGCCTACGCGCCCTTTACGCCCAGTCATTCC
+
FFFFFFFFFFFFFFFFFFFFFFFFFFFFFFFFFFFFFFFFFFFF:FFF,FFFFFFFFFFFFFFFFFFFFFF:FFFFFFFFFFFFFFFFFFFFFFFFFFF:FFFFFFFFFFFFFFFFFFFFFFFFFFFFF:FFFFFFFFF:F:FFF:FFFFFFFFFFFF:FFFFFFFFFFFFFFFFFFFFFFFFFFFFFFFFFFFFFF:FFFFFFFFFF:FFFF:FFFFF:FFFFFFFFFF:FF:FFFFFFFFFFFFFFFF
@A00920:152:HGHKKDRXX:2:2106:26042:14215 2:N:0:AGGAGTGG+AAGGAGTA
GGACTACTCGGGTTTCTAATCCTGTTTGCTACCCACGCTTTCGCTCCTCAGCGTCAGTTTCGGCCCAGAGTGGCGCCTTCGCCACCGGTGTTCCTCCTAATATCTGCGCATTTCACCGCTACACTAGGAATTCCCCAATCCCCTACCGAACTCTAGTCACGGCAGTATCGAGTGCACGCTTTGGGTTGAGCCACAAGTTTTCACACCCGACTAACCGAACCTCCTACGAGCTCTTTACGCCCAATAAATC
+
F,FFFF::,,FFF:F:,,:,F,:F,F,FFF:FFFFFFF:,:F:FF:FFFF,FFF:F,:,F,F:FFFFFFF:,FF:,FF,:FFFFFFF,,,:F:,,FFFF,,F,F:FFF,FFFFFFFFFFFFF,FF,,:::FFFF,,,,FFF,::FFF,FF,,,,F:,,FFF:,,,FF,:F:FFFFFF,FF,,FF,FF:,F,F,,,F,F,FFFF:,FF::FF::,FFFFFF,,F,F,,FFF,FFF::F,,F,FFF:F,:FF
@A00920:152:HGHKKDRXX:2:2106:31539:14278 2:N:0:AGGAGTGG+AAGGAGTA
GGACTACTCGGGTTTCTAATCCCGTTCGCTCCCCATGCTTTCGCATCTCAGCGTCAGGTCAGGCCCAGCGTGTCGCCTTCGCCACTGGTGTTCCTCCGGATCTCTACGCATTTCACCACTACACCCGGAATTCCACACGCCTCTACCTACCTCTAGTCGCGCAGTTCGATTGCGTCCTCGCCCGGTTGAGCCGGGCGCTTTCACGCCTCACTTGCACGACCGCCTACACGCGCTTTACACCCAGTAAATC
+
FFFFFFFFFFFFFFFFFFFFFFFFFFFFFFFFFFFFFFFFFFFFFFFFFFFFFFF:FFFFFFFFFFFFF:FFF:FFFFFFFFFFFFFFFFFFFFFFFFFFFFFFFFFFFFFFFF,FFFFFFFFFFFFFFFFFFFFFFFFFFFFFFFFFFFFFFFFFFFFFFFFFFFFFFFFFFFFFFFFFFFFFF,FFFFFFFFFFFFF,FFFF:FFFFFFFFFFFF:FFFFFFFF:FFFFFFFFF,FFFFFFF:FFFFF
@A00920:152:HGHKKDRXX:2:2106:23954:16172 2:N:0:AGGAGTGG+AAGGAGTA
GGACTACACGGGTTTCTAATCCCATTCGCTCCCCTAGCTTTCGTCCCTCAGTGTCAGTGCAGGTCCAGTAGAGCGCTTTCGCCACCGGTGTTCTTCCCAATCTCTACGCATTTCACCGCTACACTGGGAATTCACTCTACCCCTACCACACTCTAGCCTTTCAGTTTCCACTGCCTTGACAAGGTTGAGCCTTGCTCTTTGACAGCAGACTTGAAAAGCCACCTGCGGACGCTTTACGCCCAATCATTCC
+
:,FFFFFF,,FFF,FFFFFFFFFF:FFFFFF,:FF:FFFFFF,FFF:FFF:::FFFFFFFFF,:::,,FFFFFFFFFFFFFF,FFF:FF,FFFF,F,FFFFF:FFFF:FF,,FFFF::,:FFFFFF:FFFFFF,F:F:FFF,FFFFFFFFF,:FF,FFFFFF::,::FF:FF,FFFFFFFFFF,F:,,F:F,F:FFFFFF,:FFFF:,:FFF,F:F::FFFFF,:,F::F,F:,FF,,:F::FFFFFF,F
@A00920:152:HGHKKDRXX:2:2106:12979:16485 2:N:0:AGGAGTGG+AAGGAGTA
GGACTACTAGGGTTTCTAATCCTGTTCGCTCCCCATGCTTTCGCTCCTCAGCGTCAGGTAATGCCCAGAGAACCGCCTTCGCCACCGGTGTTCCTCCTGATATCTGCGCATTCCACCGCTACACCAGGAATTCCGTTCTCCCCTGCATACCTCTAGTCTGCCCGTATCGGAAGCACGCTCAGGGTTGAGCCCTGAGTTTTCACTCCCGACGTGACAAACCGCCTACGAGCCCTTTACGCCCAATAATTCC
+
FFFFFFFFFFFFFFFFFFFFFFFFFFFFFFFFFFFFFFFFFFFFFFFFFFFFFFFFFFFF:FFFFFFFFFFFFFFFFFFFFFFFFFFFFFFFFFFFFFFFFFFFFFFFFFFFFFFFFFFFFFFFFFFFFFFFFFFFFFF:FFFFFFFFF,FFFFFFFFFFFFFFFFFF:FF,FFFFFFFFFFFFFFFFFFFF:F:F,FFFFFFFFF,:FFFF:FFFFFFFFFFF:FFFFFFFFFFFFFFFFFFFFFF,F:
@A00920:152:HGHKKDRXX:2:2106:13485:19053 2:N:0:AGGAGTGG+AAGGAGTA
GGACTACTGGGGTATCTAATCCTGTTTGATCCCCACACTTTCGTGCATCAGCGTCAGTTACAGCCTAGTAAGCTGCCTTCGCTATCGGTGTTCTTGACGATATCTAAGCATTTCACCGCTACACCACAAATTCCGCCTACTTCATCTACACTCAAGGAAACCAGTTTCGAAGGCACTTTTACAGTTGAGCTGCAAAATTTCACCGCCGACTTAATCTCCCGCCTGCGCACCCTTTAAACCCAATAAATCC
+
,,F:,FFFFFF,FFFF:FFFFFFFFFFF:FF::FFFFFFFFFFFFFFF:,F:FFFFFFFF:F:FFF:,FF,,FFFFFFFFFFFFF:FFFFF:FF:FFFFF,F:FFFFFFFF:FFFF:FFFFF:FFFFFFF,FFFFFFFFFF,FFFFFFFFFFFFFFFFFFF,:FFF:,FFFF,FF::,F:FFF,,:FFFFFFFFFFF,,FF::FFF:FFFF,FFFFFF:FFFFFFFFFFF:FF,F:FFF:F:F,:FFF,F
@A00920:152:HGHKKDRXX:2:2106:28483:19413 2:N:0:AGGAGTGG+AAGGAGTA
GGACTACAAGGGTATCTAATCCTGTTTGCTCCCCACGCTTTCGCGTCTCAGCGTCAGTCACTGTCCAGAAGGTCGCCTTCGCCACCGGTGTTCCGCTTGATATCTACGAATTTCACCTCTACACCAAGCATTCCACCTTCCTCTCCAGGACTCCAGCTTCGCAGTTTCGAGTGCACTTCCACGGTTGAGCCGTGGGATTTCACGCCCGACTTGCGAGGCCGCCTACACGCGCTTTACGCCCAGTAATTCC
+
FFFFFFFFFFFFFFFFFFFFFFFFFFFFF:FFFFFFFFF:FFFFFFFFFFFFFFFFFFF:FFFFFFFFFFFFFFFFFFFFFFFFFFFFFF,FFFFFFFFFFFFFFFFFFFFFFFF,FFFFFFFFFFFFF:FFFFFFFFFFFFFFFFFFFFFFFFFFFFFFFFFF:FFFFFFFFFFFFFFFFFFFF:FFFFFFFFFFFFFFFFFFFFFFFFFFFFFFFFFFFFFFFFFFFFFF:FFFFFFFFFFF,F:FFF
@A00920:152:HGHKKDRXX:2:2106:9489:20713 2:N:0:AGGAGTGG+AAGGAGTA
GGACTACTAGGGTATCTAATCCCGTTTGCTCCCCACGCTTTCGTGCCTTAGTGTCAGGAATGAGCCAGTCGCCTGCCTACGCCATCGGTGTTCCTGCTAATATCTACGGATTTCACTCCTACACTAGCAATTCCAGCGACCTCTCTCATCCTCTAGCTTAGCAGTTTCAGTAATGTTTATGCGGTTGAGCCGCAATCTTTCACTACTAACTTACTATGCCACCTACGCAACTCTTTACGCCCAGTAATTC
+
FFFFFFFFFFFFFFFFFFFFFFFFFFFFFFFFFFFFFFFFFFFFFFF:FFFFFFFFFFFFFFFFFFFFFFFFFFFFFFFFFFF:FFFFFFFFFFFFFFFFFFFFFFFFFFFFFFFFFFFFFFFFFFFFFFFFFFFFFFFFFFFFFFFFFFFFFFFFFFFFFFFFFFFFFFFFFFFFFFF:FFFFFFF:FFFFFF,FFFFFFFFFFFFFF,FFFFF:FFFF:FFF:FFFFFFFFFFFFFFFFF,FFF:FFF
@A00920:152:HGHKKDRXX:2:2106:31711:21433 2:N:0:AGGAGTGG+AAGGAGTA
GGACTACCGGGGTATCTAATCCTGTTTGCTCCCCACGCTTTCGCACCTCAGCGTCAGTTCCGGACCAGTAAGCCGCCTTCGCCACTGGTGTTCTTCCTAATATCTACGCATTTCACTGCTACACTGGGAATTCCGCCAACCTCTCCGAGACTCCAGACATCCAGTTTCAAAAGCAATTCCCGGGTTGAGCCCGGGGATTTCACTCCTGACTTGGAAATCCGCCTGCGCACGCTTTACGCCCAGTAATTCC
+
FFFFFFFFFFFFFFFFFFFFFFFFFFFFFFFFFFFFFFFFFFFFFFFFFFFFFFFFFF:FFFFFFFFFFFFFFFFFFFFFFFFFFFFFFFFFFFFFFFFFFFFFFFFFFFFFFFFFFFFFFFFFFFFFFFFF:FFF::FFFFFFFFFFF:FFFFFFFFFFF::F,FF:FFFFF,FFFF,FFFFFFFFFFFFFFFFFF:FFFFFFF:F:F::FFFF,F:F,FFFFFFFFFFFFFFFFFFF:F,F,FFF,F:
@A00920:152:HGHKKDRXX:2:2106:21395:21543 2:N:0:AGGAGTGG+AAGGAGTA
GGACTACTAGGGTATCTAATCCTGTTTGATCCCCACGCTTTCGTGCATGAGCGTCAGTTTAGGGCCAGTTGACCGCCTTCGCCACCGGTGTTCTTCCAGATATCTACGCATTTCACCGCTACACCTGGAATTCCATCAACCTCTCCCTAACTCAAGAAAAGCAGTATCAAAGGCAGTTTCACGGTTGAGCCGTGAGATTTCACCTCTAACTTACTTTCCCGCCTGCGCACCCTTTACACCCAGTGAATCC
+
FFFFFFFFFFFFFFFFFFFFFFFFFFFFFFFFFFFFFFFFFFFFFFFFFFFFFFFFFFFFFFFFFFFFFFFFFFFFFFFFFFFFFFFFFFFFFFFFFFFFFFFFFFFFFFFFFFFFFFFFFFFFFFFFFFFFFFFFFFFFFFF:FFFFFFFFFFFFFFFFFFFFFFFF:FFFFFFFFFFFFFFFFFFFFFFFFFFFFFFF:,F:FF:F:FFFFFFFFFFFFFFFFFFFFFFFFFFFFFFFFFFFFFF,FF
@A00920:152:HGHKKDRXX:2:2106:24532:22153 2:N:0:AGGAGTGG+AAGGAGTA
GGACTACACGGGTATCTAATCCTGTTCGCTCCCCACGCTTTCGCTCCTCAGCGTCAGTACTGGCCCAGAGTGCCGCCTTCGCCACTGGTGTTCCTCCCAATATCTGCGCATTTCACCGCTACACTGGGAATTCCACACTCCCCTACCAGACTCAAGTCACGACAGTATCGGGTGGCGTCTCTGAGTTGAGCCCAGAGTTTTCACATCCGACTTATCGAACCGCCTACGAGCTCTTTACGCCCAATACATC
+
FFFFFFFFFFFFFFFFFFFFFFFFFFFFFFFFFFFFFFFFFFFFFFFFFFFFFFFFFFFFFFFFFF:FFFFFFFFFFFFFFFFFF:FFFFFFFFFFFFFFFFFFFFFFFFFFFFFFFFFFFF:FFFFFF,FFFFF:FFFFFFFF::FFFFFFFF,FFFFFF,FFFF:FFFFFFFFFFFFFFFFFFFF:FFFFFFFFFF,FFFFFFFF:,FFF:F:F:,:FFFF,FFFFFFFF:,,FFFFFFFFFF:,FFF
@A00920:152:HGHKKDRXX:2:2106:25319:22670 2:N:0:AGGAGTGG+AAGGAGTA
GGACTACCGGGGTATCTAATCCGGTTTGCTCCCCACGCTTTCATGCCTCAATGTCAGGATCAGAATAGTTGGCTGCCTTCGCCCTTTTTGGTGTTCCTCTGTAGATCAACGCATTTCACCGCTCCACACAGAATTCCGCCAACCTCTCCTGTCCTCAAGTAGAACAGTATTATCAGCTTCCGCCACGTTGAGCTTGACCTCGACCAATAACTTATTCCACCATCTACGCATCCTTGACGCCCAATAAATC
+
FFFFF:FFFFFFF:FFFF,FFFFF:FFFFFFFFFFFF:FFFFFFFFFFFFFFFFFFFFFFFFFFFFFFFFFFFFFFFFFFFF:FFFFFFFFF:FF:FFFFFFFF:FFFFFFFFFFFFFFFFFFFFFFFF,FFFFFFFF:FFFFFFFFFFFF:F,FFFFFFFFFFFFFFFFFFFFFFF:FFFFFFF,F,FF,FFFF:,F:FFFFF:FFF::FFFFFFFFFFFFFFF:FFFFF:FFF,,FFFFFF:FFFF::
@A00920:152:HGHKKDRXX:2:2106:28266:22795 2:N:0:AGGAGTGG+AAGGAGTA
GGACTACAGGGGTATCTAATCCGGTTCGCTCCCCACGCTTTCGCGCCTCAGCGTCAGGACAGGCCCAGTAGGCCGCCTTCGCCTCTGGTGTTCCTCCCGATATCTACGTATTTCACCACTACACCGGGAATTCCACCTACCTCTGCCTGCCTCCAGTGCGCCAGTCTCCAGTGGCCTCTCCCAGTTGAGCCGGGAGCTTTCACACCAGACTTGACGCACCGCCTGCGCGCGCTTTACGCCCAGTAAATCC
+
FFFFFFFFFFFFFFFFFFFFFFFFFFFFFFFFFFFFFFFFFFFFFFFFFFFFFFFFFFFFFFFFFFFFFFFFFFFFFFFFFFFFFFFFFFFFFFFFFFFFFFFFFFFFFFFFFFF:FFFFFFFFFFFFFFFFFFFFFFFFFFFFFFFFFFFFFFFFFFFFFFFFFFFFFFFFFFFFFFFFFF,FFFFFFFFFFFFFFFFFFFFFFFF:FFFFFFFFFFF:FFFF:FFFFFFF:FF:FFFFFF::FFF:,F
@A00920:152:HGHKKDRXX:2:2106:25825:23328 2:N:0:AGGAGTGG+AAGGAGTA
GGACTACTCGGGTTTCTAATCCTGTTTGCTCCCCACGCTTTCGCACCTCAGTGTCAGTATGAGTCCAGGGTGTCGCCTTCGCCACTGATGTTCCTCCAGATATCTACGCATTTCACCGCTACACCTGGAATTCCACACCCCTCTACCCTACTCTAGCTTGCCAGTTCTAACTGCAGTGCCCAGGTTGAGCCCGGGGATTTCACAGCTAGCTTAACAAACCACCTACGTGCGCTTTACGCCCAGTAATTCC
+
FFFFFFFFFFFFFFFFFFFFFF,FFFFFFFFFFFFFFFFFFFFFFFFFFFFFFFFFFFFFFFFFFFFFFFFFFFFFFFFFFFFFF:FF:FFFFFFFFFF,FFFFFFFFFFF:FFFFFFFFFFFFFFFFFFFFFFFFFF:FFFFFFFFFFFF:FFFFFF:FFF:FFFFF:FF:FFFF:FFFF:FFFFFFFFFFFFFFFFFFFFFFFFF:FF:FFFFFFFFFFFFFFFFFFFFF:::FFFFFFFFF,FFF:F
@A00920:152:HGHKKDRXX:2:2106:25500:23516 2:N:0:AGGAGTGG+AAGGAGTA
GGACTACAGGGGTTTCTAATCCCGTTCGCTCCCCATGCTGTCGCGTCTCAGTGTCAGGTGTGACCCAGCGGGTCGCCTTCGCCACTGGTGTTCCTCCGGATCTCTACGCATTTCACCACTACACCCGGAATTCCACCCGCCTCTATCACCCTCTAGTTGTCCAGTTTCCGACGACCTCCCCCGGTTTAGCCGGAGGCTTTCACGCCGAACTTAAACAACCACCTGCACGCCCTTTACGCCCAGTAACTCC
+
FFFFFFFFFFFFFFFFFFFFFFFFFFFFFFFFFFFFFFFFFFFFFFFFFFFFFFFFFFFFFFFFFFFFFFFFFFFFF:FFFFFFFFFFFF:FFFFFFFFFFFFFFFFFFFF,FFFFFFFFFFFFFFFF,FFFFFFFFFFFFFF,FFFFFFFFFFFFFFFFFFFFFFFFFFFFFFFFFFFFFFFFFFFF:FFFFFFFFFFFFFFFFFFFFFF,FFFFFFFFFFFFFFFFFFFFFFF:FFFFF,FFF:FF::
@A00920:152:HGHKKDRXX:2:2106:12210:23578 2:N:0:AGGAGTGG+AAGGAGTA
GGACTACTCGGGTTTCTAATCCTGTTTGCTCCCCACGCTTTCGCACCTCAGCGTCAGTATCGACCCAGATCGCCGCCTTCGCCACTGGTGTTCCTCCCGATATCTACGAATTTCACCTCTACACCGGGAATTCCGCGATCCTCTTTCGTACTCAAGCTCAGCAGTTTCGGATGCACTTCCTTGGTTGAGCCGAGGGATTTCACATCCGACTTGCTAAGCCGCCTACGTGCGCTTTACGCCCAATAATTCC
+
FFFFFFF:FFFFFFFFF:F,,,F,FFFF:F,,F,F,FF:,F:,FF,FF:F:,F,:FF:F:FFFF:FF,F,F,:FF:F::F,:FFFFF,FFFFFF,F:F,FFFFFF:FFFFFFFF:,F,,,F:FFFFFFF,F,FFFFFFF,FFF:FFFFF::FFF,FFFFFF:FFFFFFFFFF:,FFFFFFFF,FFFFFFFFF:FFFFFFFF:,FF,FFFFFFFFFFF:,:FFFFFFFFF:FF,F:F:FF:::FF::,FF,
@A00920:152:HGHKKDRXX:2:2106:26883:24126 2:N:0:AGGAGTGG+AAGGAGTA
GGACTACAAGGGTATCTAATCCTGTTTGCTCCCCACGCTTTCGCGCCTCAGCGTCAGAACCGAGCCAGTGAGCCGCTTTCGCCACCGGTGTTCCACCCAATATCTACGAATTTCACCTCTACACTCGGCATTCCACTCACCTCTCCCGAACTCAAGACAGCCAGTATCAAAGGCAATTCCAAGGTTGAGCCCTGGGCTTTCACCTCTGACTAAACTGTCCGCCTACGCGCCCTTTACGCCCAGTAATTCC
+
FF::FFFFFFFFFFFFFFFFFFFFFFFFFFFFFFFFFFFFFFFFFF:FFFFFFFFFFFFFFFFFFFFFFFF:F,FFFFFFFFFF:FFFFFFFFFFFFFFFFFFFFFFFFFFFFFFF:FFFFFFFFFFFFFFFFFF::FFFFFFFFFFFFFFFFFFFFFF:FFFFF::FFFF,FFFFFFFFFFFFFFFFFFFFFFFFFFFFFFFFFFFFFFFFFF:F:FFFFFFF:FFF:F:FFFFFFFFFFFFFFFFFFF
@A00920:152:HGHKKDRXX:2:2106:24171:24377 2:N:0:AGGAGTGG+AAGGAGTA
GGACTACCGGGGTTTCTAATCCTGTTTGCTCCCCACGCTGTCGCGCCTCAGCGTCAGCAACGGCCCAGCAGACCGCCTTCGCCACTGGTGTTCTTCCCGATCTCTACGCATTCCACCGCTACACCGGGAATTCCATCTGCCTCTACCGAGCTCAAGTCCGACAGTCTATAAGGCAGGTCCACGGTTGAGCCGTGGAATTTCACCCCCTACTTACCGAACCTCCTACGCGCCCTTTACGCCCCGTAATTCC
+
,,,FFFF,,,F:,,FFF:FFF,FFFFFFFF:,FFFF,:F,:FF,F::FFF:,:FF,FF,:,,,FF,FFF::F,F,FFFFF,FF,F:,FFFF:F:FFF,:FFFFFFFF,:FF::FFF,FFF:,F:,,:::::FF,FFFF,F,:FFFFFF::FFFFF,,:,FFFFFF:FF,FF,FF:FFFF:F,:FF::F:FF,F:FFF,F:F,,FFF,FFF,:FFF,,F:F,FFFFF,,FFFF,F::F,FFF,,:FFFFF,
@A00920:152:HGHKKDRXX:2:2106:1461:26913 2:N:0:AGGAGTGG+AAGGAGTA
GGACTACCCGGGTATCTAATCCTGTTTGCTCCCCACGCTGTCGCGCCTCAGTGTCGGCTACGGAGTCTTGCGACTCCACTGCCCAGCAGACAGCCTTCGCCACCGGTGTTCTTCCGGATCTCTACCCATTCCACCGCTACACCCGGACTTCCATCTGCCACTACAGTGCCCAAGCGACACAGTCGCCGCGGCCGAATCCGGGTTGAGCCACGAACTTTCACCGCGGCCATATGCCGCAACCTACGCGACC
+
,::FFF,FF,F,FF,FFF:FFF:FFF::FFFFFF::,FF,FFFFF:FF:FFFFFFFFFFF,FF:FFFFFFFFFFFFFFFFFF,FF:FF:FF,,FF,FFFFF:F::F:F::FFFFFFFF:FFF,FF,:,F:FFF,:FFFFFFF,,F:F,,F:FFFF:,:F,FFF,FFFFFF:FFF:FFFFFFFFF:FFFFFFF:FF,:F,::,F,FFF,F,F::FF,,F,FFFFF,FF:,F:FFFF:F,FFF:FFFF:,FF
@A00920:152:HGHKKDRXX:2:2106:26928:27273 2:N:0:AGGAGTGG+AAGGAGTA
GGACTACAAGGGTTTCTAATCCCGTTCGCTCCCCATGCTTTCGCATCTCAGCGTCAGGTCAGGCCCAGCGTGTCGCCTTCGCCACTGGTGTTCCTCCGGATCTCTACGCATTTCACCACTACACCCGGAATTCCACACGCCTCTACCTACCTCTAGTCGCGCAGTTCGATTGCGTCCTCGCCCGGTTGAGCCGGGCGGTTTCACGCCTCACTTGCACGACCGCCTACACGCGCTTTACACCCAGTAAATC
+
FFFFFFFFFFFFF,FFFF:FFFFFFFFFFFFFFFFFFFFFFFFFFFFF:,FFFFFFF:FFFFFFFF:FF:FFFFFFFFFFFFFFF:FFFFFFF:FFFFF:FFFFFFFFFFFFFFFFF:FFFFFF:FFFFFFFFF:::FFFFFFFFFFFFFFFFFFF:FFFFFFF:FFF,FF,FFFFFFFF,::FFFFFFF,FFF::F,FFFFFF:FFFFFF:FFFFFFFFFFF:FFF:FFFF,FFFFFFFFFFFFFFFFF
@A00920:152:HGHKKDRXX:2:2106:8070:28244 2:N:0:AGGAGTGG+AAGGAGTA
GGACTACTGGGGTATCTAATCCTGTTCGCTCCCCATGCTTTCGCTCCTCAGCGTCAGTTACAGCCCAGAGACCTGCCTTCGCCATCGGTGTTCCTCCTGATATCTGCGCATTTCACCGCTACACCAGGCATTCCAGTCTCCCCTACTGCACTCTAGTCTGCCCGTACCCACTGCAGACCCGGGGTTGAGCCCCGGGCTTTCACAGCAGACGCGACAAACCGCCTACGAGCTCTTTACGCCCAAAAATTCC
+
FFFF:FFFFFFFFF:FFFFFFFFFF:FF,FFFFFFFFF:::F:FF::::FFFFFFFFFF:FFFF::FFFFFFFF:FFFFFF:FFFFFF:FF:F:FFFF:FFFFF::FFFFF:FFFF:FFFFFF:FFFF,FF:FFFFF,F:FFFFF,,F,FF:,FFF,FFFFFFFFFFFF:FFFF,:FF:FFFF:FFF:FF:F:F,:,FFFFFF:FFF,F,,F:FFFFF::,FFF:,,FF:::FF:F,FFFFFF,FF,:FF
@A00920:152:HGHKKDRXX:2:2106:23981:28463 2:N:0:AGGAGTGG+AAGGAGTA
GGACTACTGGGGTATCTAATCCCGTTTGCTCCCCCAGCTTTCGCGCCTCAGCGTCAGTTTCTCCCCAGGCAGTCGCCTTCGCCACTGGTGTTCCTGCCGATCTCTACGCATTTCACTGCTACACCGGCAATTCCACTGCCCTCTAGAGTACTCAAGCCTCCCAGTATCCGAAGCAGTTCCAGGGTTGAGCCCTGGAGTTTCACTTCAGACTTAAAAGGCCGCCTACACGCCCTTTACGCCCAATAAATCC
+
FFFFFFFFFFFFFFFFFFFFFFFFFFFFFFF:FFFFFFF:FFFFFFFFFFFFFFFFF,FFFFFFFFFFFF,FFFFFFFFFF:F:FFFFFF:FFFFFFFF::FFF:FFFFFF:FFF:FFFFFFF:FFFF:FFFFFFFFFFFFFF,FFFFFFF:FFFFFF,FFF:F:FFFFFFFFFFFFFFFFFFFFFFFFFFFF:FFFF,FFFFFFF:FFFFFFFF:FFFFFFFF:FFFFF,FFFF,:FFFFF,F,:FFFF
@A00920:152:HGHKKDRXX:2:2106:20193:28479 2:N:0:AGGAGTGG+AAGGAGTA
GGACTACAAGGGTTTCTAATCCTGTTTGCTACCCACGCTTTCGCACCTCAGCGTCAGTATCAGACCAGGGTGTCGCCTTCGCCACTGATGTTCCTTCCGATCTCTACGCATTTCACCGCTACACCGGAAATTCCACACCCCTCTTCTGTACTCCAGCCATCCAGTTCTGAATGCAATTCCCAGGTTGAGCCCGGGGCTTTCACATCCAGCTTAGATAACCGCCTACGCGCGCTTTACGCCCAGTAATTCC
+
FFFFFFFFFFFFFFFFFFFFFFFFFFFFFFFFFF:FFFFFFFFF:FFFFFFFFFFFFFFFFFFFFF:FFFFFFFFFFFFFFFFFFFFFFFFFFFFFFFFFFFFFFFFFFFFFFFFFFFFFFFFFFFFF,FFFFFFF,:FFFFFFFFFFFFFFFFFFFFFFFFFFFFFFFFFFFFF,:FFFFFFFFFFFFFFFF:FFFFFFFFF:FFFFFFFFFFFFFFFFFFFFFFFFFFFFFFFFFFFFFFFFFFFFFF
@A00920:152:HGHKKDRXX:2:2106:4119:28510 2:N:0:AGGAGTGG+AAGGAGTA
GGACTACTCGGGTATCTAATCCCGTTCGCTCCCCTAGCTTTCGCGGCTCAGCGTCAGGTGCAGCCCAGGGCGCCGCCTTCGCCTCTGGTGTTCCTCCGGATCTCTACGCATTTCACCACTCCACCCGGAATTCCACGCCCCTCTACTGCCCTCCAGCGGCCCAGTTTCGAACGGCCTCTCCCAGTTGAGCCGGGAGCTTTCACGTCCGACTTGGACCACCGCCTGCCCGCGCTTTACGCCCAGTAAATCC
+
FFFFFFFFFFFFFF:FFFFFFFF:FFFFFFFFFFFFFFFFFFFFFFFFFFFFFFFFFFFFFFFFFFFF,FFFFFFFFFFFFFFFFFFFFFFFFFFFFFFFFFFFFFFFFFFFFFFFFFFF:FFFFFFFF:FFFFFFFFFFFFFFFFFFFFFFFFFFF,FFFFFF:FFFFFFFFFFFFFF:FFFFFFF:FFFFFFFFFFFFFFFFFFFFFF::FFFFFFFFFFFFFFFFFFFFFFFFFFFFF:FFFFFFFF
@A00920:152:HGHKKDRXX:2:2106:10691:28682 2:N:0:AGGAGTGG+AAGGAGTA
GGACTACTGGGGTTTCTAATCCCGTTCGCTCCCCATGCTTTCGCATCTCAGCGTCAGGTCAGGCCCAGCGTGTCGCCTTCGCCACTGGTGTTCCTCCGGATCTCTACGCATTTCACCACTACACCCGGAATTCCACACGCCTCTACCTACCTCTAGTCGCGCAGTTCGATTGCGTCCTCGCCCGGTTGAGCCGGGCGCTTTCACGCCTCACTTGCACGACCGCCTACACGCGCTTTACACCCAGTAAATC
+
FFFFFFFFFFFFFFFFFFFFFFFFFFFFFFFFFFFFFFFFFFFFFFFFFFFFFFFFF:FF:FFFFFFFFFFFFFFFFFFFFFFFFFFFFFFFF:FFFFFFF:FFFFFF,F:FFFFFFFFF:FFF,FF,F,FFFFFFFF:FFFFF:FFF:,FFFFFFFF:FFFFFFFFFF,FFFFFFFFF,FFFFFFFFFFFFF:FFFF::FFFFFFFFFFFFFFFFFFFFFFFF:,FFFF:FFFF,FFFFF,FFFFFFFF
@A00920:152:HGHKKDRXX:2:2106:20455:29496 2:N:0:AGGAGTGG+AAGGAGTA
GGACTACTAGGGTTTCTAATCCTGTTTGCTCCCCACGCTTTCGTGCATGAGCGTCAGTGCAGGCCCAGGGGATTGCCTTCGCCATCGGTGTTCCTCCGCATATCTACGCATTTCACTGCTACACGCGGAATTCCATCCCCCTCTGCCGCACTCCAGCCTTGCAGTCACAAGCGCAATTCCCAGGTTGAGCCCGGGGATTTCACGCCTGTCTTACAAAACCGCCTGCGCACGCTTTACGCCCAGTAATTCC
+
FFFFFFFFF:FFFFFFFFFFFFFFFFFFFFFFFFFFFFFFFFFFFFFFFFFFFFF:FFFFFFFFFF:FFFFFFFFFFFFFFFFFFFFFFFFFFFFFFFFFF:FFFFFFFFFF,FFFFFFFFFFFFFFFFFFFFFFFFFFFFFFFFFFFFFFFFFFFFFFFFFFFFFFFFFFFF:FFFFFFFFFFFFFFFFFFFFFFFFFFFFF:FF:FFFFFFFFFFFFFF:FFFFFFFFFFFFFFFFFFFFF:F,FFFF
@A00920:152:HGHKKDRXX:2:2106:26259:29496 2:N:0:AGGAGTGG+AAGGAGTA
GGACTACTAGGGTTTCTAATCCTGTTTGATCCCCACACTTTCGTGCATCAGCGTCAGTTAGAGTTTAGTTAGCTGCCTTCGCTATCGGTGTTCTTGACGATATCTAAGCATTTCACCGCTACACCGTCAATTCCGCCAACCTCAATTCCACTCAAGCCCTACAGTATCAATGCCACCCTCCCGGTTAAGCCGGGATATTTCAGAACTGACTTAATAGGCCGCCTACGCACCCTTTAAACCCAATAAATCC
+
FFFFFFFFFFFFFFFFFFFFFFFFFFFFFFFFFFFFFFFFFFFFFFFFFFFFFFFFFFFFFFFFFFFFFFFFFFFFFFFFFFF,FFFFFFFFFFFFFFFFF:FFF,FFF,FFFFFFFFFFFFFFFFFF:FFFFFFFFFFFFFFFFFFFFFFFFFFFFFFFFFFFFFFFFFFFFFF::FFFFFFFFFF,FFFFFFFFFFFFF,FFFFFF:FFFFFF,FFFFFFF:FFFFFFFFFF:F:FFFFFFFFFFFFF
@A00920:152:HGHKKDRXX:2:2106:4661:30044 2:N:0:AGGAGTGG+AAGGAGTA
GGACTACTGGGGTTTCTAATCCTGTTTGCTCCCCACGCTTTCGCGCCTCAGTGTCAGTTACAGGCCAAAGAGTCGCCTTCGCCACTGGTGTTCCTCCACATATCTACGCATTTCACTGCTACACGTGGAATTCCACCCCCCTCTGCCACACTCAAGTCTCCCAGTTTCAAACGCAGTTCCCAGGTTAAGCCCGGGGATTTCACATCTGACTTAAGAAACCGCCTGCGCACGCTTTACGCCCAGTAATTCC
+
FFFFFFFFFFFFFFFFF,FF:FFFFF:FF:FFFFFFFFFFFFFFFFFFF:FFFFFFFFFFFFFFFFFFFFFFFFFFFFFFFFFFFFFFFFFFFFFFFFFFFFFFFFFFF:FFFFFFFFFFFFF:FFFFFFFF:FFF,:F:F:FFFFFFF:FFFFFFFFFFFF:F::FFF:,FFFFFFFFFFFFFFFFFFFFFFFF:FFFFFF:FFFF:,FFFFFFF:::::FFFFFFFF:,F,F::F:FFFFFFF:F,FF
@A00920:152:HGHKKDRXX:2:2106:10899:30733 2:N:0:AGGAGTGG+AAGGAGTA
GGACTACAGGGGTATCTAATCCTGTTTGCTCCCCACGCTTTCGCACCTCAGCGTCAGTTGTGGACCAGTCAGCCGCCTTCGCCACTGGTGTTCCTGCGAATATCTACGAATTTCACCTCTACACTCGCAATTCCACTGAGCTCTTCCACACTCAAGACACCCAGTATCAAAGGCAGTTCCAGAGTTGAGCTCTGGGATTTCACCCCTGACTTAAATGTCCGCCTACGTGGGCTTTACGCCCAGTAATTCC
+
FF,FFFFFFFFF:FF:FFFFFFFFFFFFFFFFFF,FFFFFFFFF::FFFFFFFFF,FFFFFFFFFF:FFFFFFF:FFFF:FFFFFFFFFFFFFFFFFFFFFFFFFF:FFFFFFFFF:FFF:,,FFFFFFFFFFFF:FFF,,F,:F::F,F:FF,,FFFF:FFFFF:FFF::FFFFFFFF,FF,FFFFFFFFFFFFF,F:FF:,FFFFFF,FFFF:F:F::F:FFF,FFF,F,FF,::FF,:FFF,:,FF,
@A00920:152:HGHKKDRXX:2:2106:15383:31360 2:N:0:AGGAGTGG+AAGGAGTA
GGACTACACGGGTTTCTAATCCTGTTTGCTCCCCACGCTTTCGCTCCTCAGCGTCAGTTCCAGCCCAGAGCGCCGCCTTCGCCGCTGGTGTTCCTCCTGATATCTGCGCATTTCACCGCTACACCAGGAATTCCACGCTCCCCTACTGGACTCTAGTCACGACAGTATCGGGTGGCGTCTCCAGGTTGAGCCTGGAGGTTTCACACCCGACTTATCGAACCGCCTACGAGCTCTTTACGCCCAATGACTC
+
FFFFFFFFFFFFFFFFFFFF:FFFFFFFFFFFFFFFFFF:FFFFFFFFFFFFFFF:FFFFFFFFFFFFFFFFFFFFFF:FFFFFFFFFFFFFFFFFFFFFFF:FFFFFF:FF:FFFFFFFFFFFFFFFFF:FFFFFFFFF,F:FFF:FF:FFFFFFFFFFFFFFFFFFFFFFFFFFFFFFFFFFFFFFFFFFFFFFFFF,FF::FFFFFF:FFFFFFFFFFFFFFFFFFFFFF:FFFFFFFFFFF:FFFF
@A00920:152:HGHKKDRXX:2:2106:27977:31626 2:N:0:AGGAGTGG+AAGGAGTA
GGACTACTGGGGTTTCTAATCCTGTTTGCTCCCCACGCTTTCGTGCCTGAGCGTCAGTGTTAACCCAGGGGGCTGCCTTCGCCATCGGTGTTCCTCCACATCTCTACGCATTTCACTGCTACACGTGGAATTCCACCCCCCTCTGCCACACTCTAGCCTTGTAGTTTCAAACGCAGTTACCAGGTTAAGCCCGGGGATTTCACATCTGACTTACAAAACCGCCTGCGCACGCTTTACGCCCAGTAATTCC
+
FFFFFFFFFFFFFFFFFFFFFFFFFFFFFFFFFFFFFFFFFFFFFFFFFFF:FF:FFFFFFF:FF,FF:FFFFFF:FF,FFF:FFFFFFFFFF,F:F,FFFFFFFFFFFFFFFF:F:FFFFF:FF:F:FFFFFF:FFF:FFFFFFF,F,F:FF,FFF,FFFFFFFFFFFF,FFFFFFF,FF:FF:FFFFF:FFFFFFFFFF:FFFFFFFFFFFFFF:,FFFF:F,FFFF:FFFFFF::FFFFFF:FFFFF
@A00920:152:HGHKKDRXX:2:2106:7826:32049 2:N:0:AGGAGTGG+AAGGAGTA
GGACTACTGGGGTATCTAATCCTGTTCGCTCCCCACGCTTTCGCGCCTCAGCGTCAGTATTATGCCAGGTGGCTGCCTTCGCCATCGACGTTCCTTCCGATCTCTACGCATTTCACCGCTACACCGGAAATTCCGCCACCCTCTCATATACTCCAGCAAGACAGTTTGCGATGCACTTCCTAGGTTAAGCCCAGGGCTTTCACATCACACATATCTCACCGCCTACGCGCCCTTTACGCCCAGTAATTCC
+
FFFFFFFFFFFFFFFFFFFFFFFFFFFFFFFFFFFFFFFFFFFFFFFFF:FFFFFFFFFFFFFFFFF:FFFFFFFFFFFFFFFFFFFFFFFFFFFFFFFFFFFFFFFFFFFFFFFFFFFFFFFFFFFFFFFFFFFFFFFFFFFFFFFFFFFFFF:FFFFFFFFF:F:FFFFFFFFFF,,FFFFFFFFFF:F:FFFFF,FF:FFFFFFF:FFFFFFFFFFFFFFF,FFFFFFFFFFFFFFFF:F:FFFFFF
@A00920:152:HGHKKDRXX:2:2106:7835:33191 2:N:0:AGGAGTGG+AAGGAGTA
GGACTACCGGGGTTTCTAATCCTGTTTGCTCCCCACGCTTTCGTGCCTGAGCGTCAGTCTTACCCCAGGGGGCTGCCTTCGCCATCGGTGTTCCTCCACATCTCTACGCATTTCACTGCTACACGTGGAATTCCACCCCCCTCTGGCAGACTCTAGCCCCGCAGTTTCAAGCGCCATTCCCAGGTTAAGCCCGGGGATTTCACACCTGACTTGCGAAGCCGCCTGCGCACGCTCTACGCCCAGTAAATCC
+
FFFFFFFFFFFFFFFFFFFFFFFFFFFFFFFFFFFFFFFFFFFFFF:FFFFFFFFFFFFFFFFFFFFFF:FFFFFFFFFFFFFFF:FFFFFFFFFFFFFFFFFFFFFFFFFFFFFFFFFF,FF:FFFFFFFFFFFFFFFFFF:FF:FFF,FFF,FFFFFFF,FFF:FFFFFFFFFFFFFFFF,FFF,F:FF,FFF:F,FFF:FFF,,FFFFFFFFFFFFF:FFFF:FFFFFFFFFFFFFFFFFF,F,FFF
@A00920:152:HGHKKDRXX:2:2106:28230:33755 2:N:0:AGGAGTGG+AAGGAGTA
GGACTACTAGGGTTTCTAATCCTGTTTGATACCCACACTTTCGAGCCTCAATGTCAGTTGCAGCTAAGCAGGCTGCCTTCGCAATCGGAGTTCTTCGTGATATCTAAGCATTTCACCGCTACACCACGAATTCCGCCTGCCTCAACTGCACTCAAGATATCCAGTATCAACTGCAATTTTACGGTTGAGCCGCAAACTTTCACAACTGACTTAAACATCCATCTACGATCCCTTTAAACCCAATAAATCC
+
FFFFFFFF:FFFFFFFFFFFFF,:FFFFFFFFFFF::FFFFFF::FFFFF,FFFFFFFF,:FFFF,FFFFFFFFFF:FFFF:FFFFFFF::FFFFFFFFFFFFFFFFFF:F:F:FFFFFFFFFFFF:F,FFFFFFF,FFFFFF:FFF,FFFFFF,FF,FFFFFF:FFFFFFFFFFFFF,,:FFFFF:FF:FFFF:FFFFFFF:F:FFFF::FFFFFFFFFF,F:FFF:FF:FFFF,F,FFFF,FF::F:F
@A00920:152:HGHKKDRXX:2:2106:1958:34287 2:N:0:AGGAGTGG+AAGGAGTA
GGACTACACGGGTTTCTAATCCCGTTCGCTCCCCATGCTTTCGCCTCTCAGCGTCAGGTCAGGCCCAGCGTGTCGCCTTCGCCACTGGTGTTCCTCCGGATCTCTACGCATTTCACCACTACACCCGGAATTCCACACGCCTCTACCTGCCTCTAGCCCCGCAGTTCGGTCACGTCCTCGCCCGGTTGAGCCGGGCGCTTTCACGCGCCACTTGCAGGACCGCCTACACGCGCTGTACACCCAGTAAATC
+
FFFFFFFFFFFFFFFFFFFFFFFF,FFFFF:FF:FFFFFF,FF:FFFFFFFF:FFFFFFFFFFFFFFFFFFFFFFFF:FFFFFFFFFFFF,FF:FFFFF,:FFFFFFFFFF,,F:FFFFFFFF,FFFF:,,,FFFFFFFFFFF:FFFFFFF,FF:FFFFFFF:F,FFF:FFFFF,FF,FFFFFFF,F,FFFFFFFFFF:,FF,F:FFFFFF:FFFF,FF,FFFFF,FFFFFFFF,:FF:FFF::F,,FFF
@A00920:152:HGHKKDRXX:2:2106:8097:34397 2:N:0:AGGAGTGG+AAGGAGTA
GGACTACCAGGGTTTCTAATCCTGTTTGCTCCCCACGCTTTCGTGCATGAGCGTCAGTGCAGGCCCAGGGGATTGCCTTCGCCATCGGTGTTCCTCCGCATATCTACGCATTTCACTGCTACACGCGGAATTCCATCCCCCTCTGCCGCACTCCAGCGATGCAGTCACAAATGCAGTTCCCAGGTTAAGCCCGGGGATTTCACACCTGTCTTACATCACCGCCTGCGCACGCTTTACGCCCAGTAATTCC
+
FFFFFFFFFFFFFFFF:FFFFFFFFFFFFFFFFFFFFFFFFFFFFFFFFFFFFFFFFFFFFFFFFFFFFFFFFFFFFFFFFFFFFFFFFFFFFFFFFFFFFFFFFFFFFFFFFFFFFFFFFF::FFFFFFFFFF:FFFFFFFFFFFFFFFFFFFFFFFFFFFFFFFFFFFFFFFFFFFFFFFFFFFFFFFFFFFFFFFFFF:FFFFFFFFF:FF:FFFFFFFFFFFFFFFFFFFFFFFFFFFFFFFFFFF
@A00920:152:HGHKKDRXX:2:2106:10068:34428 2:N:0:AGGAGTGG+AAGGAGTA
GGACTACTGGGGTATCTAATCCTGTTTGCTACCCACGCTTTCGTGCCTCAGCGTCAGTGGCGGTCCAGTAAGCCGTCTACACCGCAGGTGTTCCTCCCGATATCTACGCATTTCACCGCTACACCGGGAATTCCGCCATCCTCTATCACACTCTAGCTGGCCAGTATCCATCGCCATTCCCAGGTTGAGCCCAGGGCTTTCACGACAGACTTAACCAACCGCCTACGCACGCTTTACGCCCAGTGATTCC
+
FFFFF:FFFFFFFFFFFFFFFFFFFFFFFFFFFFFFFFFFFFFFFFFFFFFFF:FFFFFFFFFFFFFFFFFFFFFFFFFFFFFFFFFFFFF:FFFFFFFFFFFFFFFFFFFFFF:FFFFFF:FFFFFFFFFFFFFFF:FFFFFFFFFFFFFFFFFFFFFFFF:FFFFFFFFFFFFFFF:FFFF:FFFFFFFFFFFFFFFFFFFFFFFFFFF:FFFFFFFFFFFFFF:F:FF,F:FFFFFFFFF,FFFFFF
@A00920:152:HGHKKDRXX:2:2106:25482:34820 2:N:0:AGGAGTGG+AAGGAGTA
GGACTACTGGGGTATCTAATCCTGTTTGATCCCCACACTTTCGTGCCTCAGCGTCAGTTTGAGACTAGTAAGCTGTCTACACTATCGGTGTTCTTGACGATATCTAAGCATTTCACCGCTACACCGTCAATTCCGCCTACCTCGACTCCACTCAAGTCCTGCAGTATCAATCCCACCCTCCCGGTTAAGCCGGGATATTTCAGAACTGACTTACAAGACCGCCTACGCACCCTTTAAACCCAATAAATCC
+
FFFFFFFFFFFFFF,FFFFFFFFFFFFFFFFFFFFFFFFFFFFFFFFFFFFFFFFFFFFFFFFFFFFFFFFFFFFFFFFFFFFFFFFFFFFFFFFFFFFFFFFFFFFFFFFFFFFFFFFFFFFFFFFFFFFFFFFFFFFFFFFFFFFF:FFFFFFFFFFFFFFFFFFFFFFFFFFFFFFF,FFFFF,FFFFFFFFFFFFFFFFFFFFFFFFFFFF,:FFFFFFFFFFF,FFFFFFFFFFFF:,FF,:FFF
@A00920:152:HGHKKDRXX:2:2106:17002:35884 2:N:0:AGGAGTGG+AAGGAGTA
GGACTACTCGGGTTTCTAATCCCGTTCGCTCCCCTAGCTTTCGCGGCTCAGCGTCAGGTGCAGCCCAGGGCGCCGCCTTCGCCTCTGGTGTTCCTCCGGATCTCTACGCATTTCACCACTCCACCCGGAATTCCACGCCCCTCTACTGCCCTCTAGCGGCCCAGTTTCGAACGACCTCTCCCAGTTGAGCCGGGAGCTTTCACGTCCGACTTGGACCACCGCCTGCCCGCGCTTTACGCCCAGTAAATCC
+
FFFFFFFFFFFFFFFFFFFFFFFFFF:FFFF::FFFFFF:FFFFFF:FFFFFFFF:FFFFF:FFFFFFFFFFFFFFFFFF:FFFFFFFFFFFFFFFFFFF:FFFFFFFFFFFFFFFFFFFFFFFFFFFFF:FFF:FFFFFF:FFFFFFF:FFF:,FFFFFFF,FFFFFFFFFFFFFFFFFFF,FFFFFFFFFFFFFFF,FF:FFFFFFFFF:F,FFFFFFFFFFFFFFFF:FFFF,F:FFFF,FF,F:,F
@A00920:152:HGHKKDRXX:2:2106:14190:36370 2:N:0:AGGAGTGG+AAGGAGTA
GGACTACTCGGGTTTCTAATCCCGTTTGCTCCCCTAGCTTTCGCGCCTCAGCGTCAGTTATGGTCCAGGATGCCGCCTTCGCCACCGGTATTCCTCCAGATATCTACGCATTTCACCGCTACACCTGGAATTCTACATCCCTCTCCCATACTCAAGCCTCCCAGTATCAGACGCAGTTCCCAGGTTAAGCCGGGGGATTTCACGTCTGACTTAGAAGGCCGCCTACGCGCCCTTTACGCCCAGTAAATCC
+
FFFFFFFFFFFFFFFFFFFFFFFFFFFFFFFFFFFFFFFFFFFFFFFFFFFFFFFFFFFFFFFFFFFFFFFFFFFFFFFFFFFFFFFFF,FFFFFFFFF:FFFFFFFFFF:FFFFFFFFFFFFFFFFFFFFFFFFFFFFFFFFFFFF:FFFFFFFFFFFFFFFFFFFFFF:FFF:FFFFFFFFFFFFFF:FFFFFFFFFFFFFFFFFF:FFFFFF:FFFFFFFFFFFFFFFFFFFFFFFFFFF:F,FFFF
@A00920:152:HGHKKDRXX:2:2106:12843:36542 2:N:0:AGGAGTGG+AAGGAGTA
GGACTACAGGGGTATCTAATCCCGTTCGCTCCCCACGCCTTCGCGCCTCAGCGTCAGGCCAGGTCCAGTCGGCCGCCTTCGCCACTGGTGTTCCTCCCGATATCTACGAATTTCACCTCTACACCGGGAATTCCCTGACCCCCTCCGAGAGTCATGCCTGAGAGTTTTGTAGGCACCTCCTGGGTTGAGCCCAGGGCTTTCGCATCCAGCTTGTCAAGCCGCCTACGCGCGCTTTACGCCCAATGATTCC
+
FFFFFFFF:FFFFFFFFFFFFFFFFFFFFFFFFFFFFFFFFFFFFFFFFFFFFFFFFFFFFFFFFF:FFFFFFFFFFFFFFFFFFFFFFFFFFF,FFFFFFFFFFFFFFFFFFF::::FFFFFF:FFFF::FFF:FFF,FFFFF::FFF:,,F:,FF:FFF,,FF:FFF:,:F:,F,FFFF:FF,,FFF:F,FFFF,:F,,,,,,FF:,FF:FF,:,FF:F:FF,FF,F:F:,,F,:F,:,F:FF,:,,:
@A00920:152:HGHKKDRXX:2:2106:16776:37059 2:N:0:AGGAGTGG+AAGGAGTA
GGACTACAAGGGTATCTAATCCCGTTCGCTCCCCTAGCTTTCGCGCCTCAGCGTCAAGAATGGGCCAGGTAGCCGCCTTCGCCACTGGTGTTCCTCCCGATATCTACGCATTTCACCACTACACCGGGAAGTCCGCTCCCCTCTCCCACCTTCAAGCCGAGCAGGTTCCGATGCCGTTTTCCAGTTAAGCCGGAAGCTTTCACATCGGACTTACCCAGCCGCCTGCGCGCTCTTTACGCCCAGTAAATCC
+
FFFFFFFFFFFFF::FFFFFFFFFFFFFFFFFFFFFFFFFFFFFFFFFF:FFF:FFFFFFFFFFFFFFFF:FFFFFFFFFFFFFFFFFF:F,FFFFFFFFFF,FFFFFFFF,F:FFFFFF:F:FFFFFFF,FFFFFF,FFF,:FFF:FFFF:FFF:FFFFFF,F,FFFFF,:FFFFFFFFF,:F:FF,::F:FFFFFFF,F:FFFFFF,F:,FFFF,FFF,FFF,:FFFFF:FFF:FFFFFFF,FF,:FF
@A00920:152:HGHKKDRXX:2:2107:20130:1407 2:N:0:AGGAGTGG+AAGGAGTA
GGACTACAAGGGTTTCTAATCCTGTTTGCTCCCCACGCTTTCGCACCTCAGCGTCAGTTGCGGGCCAGTGAGCCGCCTTCGCCACTGGTGTTCTTCCCAATATCTACGAATTCCACCTCTACACTAGGAGTTCCACTCACCTCTTCCGGACTCTAGATCGCCAGTATCGAAGGCAGTTCCGGGGTTGAGCCCCGGGATTTCACCCCCGACTTAACGATCCGCCTACGTGCGCTTTACGCCCAGTAAATCC
+
FFFFFFFFFFFFFF:FFFFFFFFF:FFFFFFFFFFFFFFF:FFFFFFFFFFFFFFFFFFFFFFF::FFFFFFFFFFFFFFFFFFFFFF,F,FFF,FFF,:FFFFF,FFFFFFFFFFFFFFFFFF::FFFFFFFFFFFFFFFFFFFFFFFFF:FF,FFFFFFFFFFFFF:FFFFFFFFFFFFFFFFFFFFF:F:F:FFFFF:FFFFFFFF::FFF:FFFFF:FFF:FF:F,F:FFFFFFFFFFFF:FF,FF
@A00920:152:HGHKKDRXX:2:2107:18738:1689 2:N:0:AGGAGTGG+AAGGAGTA
GGACTACTGGGGTTTCTAATCCTGTTTGCTCCCCACGCTTTCGCACATGAGCGTCAGTATTGGTCCAGGAAGTCGCTTTCGCCACTGATGTTCCTTCAGATATCTACGCATTTCACCGCTACACCTGAAATTCCACTTCCCTCTCCCATACTCTAGCGATGCAGTCTCGGAAGCAGTTCCCAGGTTAAGCCTGGGGATTTCACCCCCGACTTGAATAGCCGCCTACGTGCGCTTTACGCCCAGTAATTCC
+
FFFFFFFFFFF:FFFFFFFFFF:F:FFF::FFFFFFFFFFFFFFFFFFFFFFFFFFF:FFFFFFFFFFFF,FFFFFF:FFFF::FFFFFFFFFFFFFFFFF:FFFFFFFFFFFFFFFFFFF:FFFFFFFFFFFFFFFFFFFFFFFFFFFFFFFFFFFFFFFFFFFFFFFFF,FFFFFFFFFFFFFFFFFFFF:FFF:FFFFFFFFFFF,FFFFFFFFF:FFFFFF:FFFFFFFFFFFF:FF:F:FFFFFF
@A00920:152:HGHKKDRXX:2:2107:30870:1939 2:N:0:AGGAGTGG+AAGGAGTA
GGACTACACGGGTATCTAATCCCGTTTGCTCCCCTAGCTTTCGCGCCTCAGCGTCAATGCCGGTCCAGGATGCCGCCTTCGCCACCGGTGTTCCTCCAGATATCTACGCATTTCACCGCTACACCTGGAATTCCGCATCCCTCTCCCGGATTCAAGCCTGCCAGTATCGGACGCAGTTCCCGGGTTGAGCCCGGGGATTTCACGTTCGACTTAGCAGGCCGCCTACGCGCCCTTTACGCCCAGTAATTCC
+
FFFFFFFFFFFFF:FFFFFFFFFFFFFFFFFFFFFFFFFFFFFFFFFFFFFFFFFFFFFFFFFFFFFFFFFFFFFFFFFFFFFFFFFFFFFFFFFFFFFFFFFFFFFFFFFFFFFFFFFFF:FFFFFFFFFFFFFFFFFFFFFFFFFFFFFFFFFFFFFFFFFFFFFFFFFFFFFFFFFFFFFFFFFFFFFFFFFFFFFFFFFFFFFFFF,FFFFF:FFFFFFFFFFFFFFFFFFFFFFFFFFFF,FFFF
@A00920:152:HGHKKDRXX:2:2107:22625:2315 2:N:0:AGGAGTGG+AAGGAGTA
GGACTACTGGGGTATCTAATCCTGTTTGCTCCCCACGCTTTCGTGCATGAGCGTCAGTTTCAGCCCAGAGACCTGCCTTCGCCATCGGTATTCCTCCCGATATCTACGCATTTCACTGCTACACCGGGAATTCCAGTCTCCTCTGCCGCACTCAATCCTTGCAGTCCAAAATGCCATTACCAGGTTAAGCCCGTGGCTTTAACATCTCGCTTACAAAACCGCCTGCGCACGCTTTACGCCCAGTAATTAC
+
:FFFFFFF:FFFFFFFFFFFFFFFFFFF,FFFFFFFFFF,FFF:FFFFFFFFFFFFFF,:FFFFFFF::FFFFFFFFFFFFFFF:FFFFFFFFFFFFF,FFFFF:FFF,FFFFFFF::FFFFFF:FFFFFFFFFFFFF,FFFFFFFFF,FFFF,F,,FFF,,:,F:F,F:F,::FFFF,FFFF:FFF,,FF:F,FF,,F:,F,::FF,FF,F,,FF:,,F,FF,:,,,F,FF,FF,:,FFF,:,,,,,,F
@A00920:152:HGHKKDRXX:2:2107:27254:2409 2:N:0:AGGAGTGG+AAGGAGTA
GGACTACTGGGGTATCTAATCCTGTTTGCTCCCCACGCTTTCGTGCCTGAGCGTCAGTGTTGGCCCAGGGGGCTGCCTTCGCCATCGGTGTTCCTCCGCATCTCTACGCATTTCACTGCTACACGCGGAATTCCACCCCCCTCTGCCACACTCAAGTCCGCCAGTTTCCAATGCAGTTCCCAGGTTGAGCCCGGGGCTTTCACATCAGACACAACGAACCGCCTGCGCACGCTTTACGCCCAGTAATTCC
+
FFFFFFFFFFFFFFFFFFFFFFFFFFFFFFFFFFFFFFFFFFFFFFFFFFFFFFFFFFFFFFFFFFFFFFFFFFFFFF:FFFFFFFFFFFFFFFFFFFFF:FFFFFFFFFFFFFFFFFFF:FFFFFFFF:FFFFFFFFFFFFFFFFFFFFFFF,,FFFFFFFFFFFFFFFFFFFFFFFFF:FFFFFF:FFFFFFFFFFFFFFFFFFFFFF:FFFFFFFFFFFFFFFFFFFFFFF,FFFFFFFF:,,FF:F
@A00920:152:HGHKKDRXX:2:2107:5086:3787 2:N:0:AGGAGTGG+AAGGAGTA
GGACTACTAGGGTTTCTAATCCTGTTTGCTCCCCACGCTTTCGCACCTCAGCGTCAGTACCGGACCAGTGAGCCGCCTTCGCCACTGGTGTTCTTCCTAATATCTACGAATTCCACCTCTACACTAGGAGTTCCACTCACCTCTTCCGGACTCTAGATCGCCAGTATCGAAGGCAGTTCTGGAGTTGAGCTCCAGGATTTCACCCCCGACTTAACGATCCGCCTACGTGCGCTTTACGCCCAGTAAATCC
+
FFFF,FF:,FFFF:F:FFFF,:FF,FF,FFFFFF:FFF,FFFFFFFFFFF:FF,FFFFFFF,FFF:FFFFFFF:FFFF:FF:FFFFFF::F,FF,:FFFFF,FFFFFFF,FFFFFFF:FFFFFFFFFFFFFFFFFFFFFFFFF,FF,FFFFFFF,,FFFFFF,FF:F,FF,F:FFFFFFFF:,FFFFFFFFFFF,FFFFFFFFFFFFFFF,FFF:FFFFFFFF:F:FFFFFFFFFFFFFFF,F,,FF::,
@A00920:152:HGHKKDRXX:2:2107:12084:4351 2:N:0:AGGAGTGG+AAGGAGTA
GGACTACTAGGGTTTCTAATCCTGTTTGATCCCCACACTTTCGTGCCTCAGCGTCAGTTAAAGCTTAGTTAGCTGCCTTCGCAATAGGTGTTCTTGACGATATCTAAGCATTTCACCGCTACACCGTCAATTCCGCCAACCTCAACTTTACTCAAGCCCTACAGTATCAATGCCACCCTCCCGGTTGAGCCGGGATATTTCAGCACTGACTTATAGGGCCGCCTACGCACCCTTTAAACCCAATAAATAC
+
FF,FFFFFFFFFF::FFFF:FFF:F:FFF:FF::FFFFFFFFFFFFFFFFFFFFFFFF:FFFFFFF,FFFFFFFFFFFFFFFFFFFFFFFFFFF:FFFFFFF:FFFF:F:FFF:FFFFFFFFFFFFFFFFFFFF:FFF:FFFFFFFFFFFFFF:FF:F,FFFFF:FF:F:FFF:F::::F::FFFFFFFFFFFF,FFFFF:FF::::F,F:FFFFFFFFF:FFFFFFFFF:FFFF:F:F:F:FFF::F,:
@A00920:152:HGHKKDRXX:2:2107:27688:4726 2:N:0:AGGAGTGG+AAGGAGTA
GGACTACAGGGGTATCTAATCCCGTTCGCTCCCCACGCCTTCGCGCCTCAGCGTCAGGACCGGCCCAGCTGGCCGCCTTCGCCACGGGTGTTCCCCCCGATCTCTACGCATTTCACCACTACACCGGGGATTCCACCAGCCCCTGCCGTCCTCAAGTCACCCCGTCCCCACCGACCCTCCCCGGTTGAGCCGGGGGCTTTCACGGTAGGCGCAAGTGACCGCCTGCGCGCGCTTTACGCCCAGTAACTCC
+
FFFFFFFFFFFFF:FFFFFFFFFFFFFFFFFFFFFFFFFFFFFFFFFFFFFFFFF:FFFF:FFFFFFFFFF:FFFFFFFFFFFFFFFFFFFFFF:FFFF:FFFFFFFFFFFFFFFFF,:FFFFFFF:F:F,FF:FFF,F:FFF:FFFF:FFFFFFFFFFFFF:FF:F::FF:FFFF:F:FFFF:FFF:FFFFFFF,:FFF:FFF:FFFFFFFFFF,F:FFFFFFF,FFFFFFFFFFFF:F:,FFF:FF:F
@A00920:152:HGHKKDRXX:2:2107:31024:5024 2:N:0:AGGAGTGG+AAGGAGTA
GGACTACCAGGGTATCTAATCCTGTTTGCTCCCCACGCTTTCGCACCTCAGCGTCAATACTTGTCCAGCGAGTCGCCTTCGCCACTGGTGTTCTTCCGAATATCTACGAATTTCACCTCTACACTCGGAATTCCACTCACCTCTCCCGAACTCAAGCTCTCCAGTATCAAAGGCAGTTCCGGGGTTGAGCCCCGGGATTTCACCCCTGACTTAGAAAGCCGCCTACGTGCGCTTTACGCCCAGTGATTCC
+
FFFFFFF:FFFF:FFFF:F:::F:FFFFFFFF:FFFFF:FFFFFFF::FFFFFFFFFF:FFFFFFFFFFFFFFFFFF:FFF:FFFFFFFFFFFFFFFFFF:FFFFF,FF,FF:F:FFFF:FF,:FFFFFFF,,FFFFFF,FFF,FFFFFFFFFFFFFFFFFF:FFFFFFF,FFFFF,FF:FFFFFFFFFFFFFFFFFF:FFF:FFFFFF:FF,FFFFF:FFFFFFFFF:,FF:::,FFF,F,FF:F,FFF
@A00920:152:HGHKKDRXX:2:2107:19162:6402 2:N:0:AGGAGTGG+AAGGAGTA
GGACTACTGGGGTATCTAATCCTGTTTGCTCCCCACGCTTTCGTGCATGAGCGTCAGTGTTAGCCCAGGGGGCTGCCTTCGCCATCGGTATTCCTCCACATCTCTACGCATTTCACTGCTACACGTGGAATTCTACCCCCCTCTTCTACACTCTAGCCTTGTAGTTTCAAACGCAGTTCCCAGGTTGAGCCCGGGGATTTCACATCTGACTTACAAAACCGCCTGCGCACGCTTTACGCCCAGTAATTCC
+
FFFFFFFFFFFFF:FFFFF,FFFFFFFFF:FFFFFFFFF:FFFFFFFFFFFFFF:FFFFF:FFFFFFFFFFFFFFFF:FF:FFFF:FFF:FFFFFFFFFFFFF:FFFFFFFFFFFFFFFFFF,FFFFFFFF,FFFFFFFF:FFFFFFFFFFFFFFFFFFFFFFFFFFFFF:FFFFFFFFFFFFFFFF:FFFFFFFFF:FFFFFF:FFFFFFFFF,:,FFFFFFFFFFF:FF::,FFFFFFFFF,,::FFF
@A00920:152:HGHKKDRXX:2:2107:27814:6417 2:N:0:AGGAGTGG+AAGGAGTA
GGACTACTCGGGTTTCTAATCCCGTTTGCTACCCTAGCTTTCGTGCCTCAGCGTCAGTGTCAGCCCAGCAACCCGTCTTCACCTCAGGTGTTCCTCTTGATATCTACGCATTTCACCGCTACACCAAGAATTACGATTGCCCCTTCTGCACTCTAGCATGACAGTATCAGTTGACCGCTTAAGGTTAAGCCTTAAGATTTCACAACTGACTTGACACGCCGCCTACGCACCCTTTACGCCCAGTAAATCC
+
FFFFFFFFFFFFFFFFFFF::FFFFFFFFFFFFFF,FFF:FFFFFF,FFFFF,F,FFFFFFFFF,FFFFFFFFFFF:FFFFFFF:FFFFFFF:FFFFFF,FFFFFF,:F:,FFFFFFF,FF:,,,FF,FFFF,FFFFFFFFFFFFFFFFFFFFFFFFFFF:FFFFFFFF:FFFFFFFFFFFFF:FF:,FFFFFFFF:,:FFFFF,FFFFFFFFF:FF:,FFFFFFFFFFFFF,,F,FFF,FFFF:FFF,F
@A00920:152:HGHKKDRXX:2:2107:5981:7247 2:N:0:AGGAGTGG+AAGGAGTA
GGACTACTCGGGTTTCTAATCCCGTTCGCTCCCCATGCTTTCGCATCTCAGCGTCAGGTCAGGCCCAGCGTGTCGCCTTCGCCACTGGTGTTCCTCCGGATCTCTACGCATTTCACCACTACACCCGGAATTCCACACGCCTCTACCTACCTCTAGTCGCGCAGTTCGATTGCGTCCTCGCCCGGTTGAGCCGGGCGCTTTCACGCCTCACTTGCACGACCGCCTACACTCCCTTTACACACAGTAAATC
+
FFF:FFFFFFFFFFFF:FFFFFFFFFFFFFFFFFFFFF:FF:FFFFFFFF:F,FFFFFF:FFF,F:F,FFFFFFFFFFFFFFFFF:FFFFFF:F:FFF:FFFFFF,:FFFFFFFFFFF,:FFFFFFF:FFFFFF:FFFFF:FFFF:F:::FFFFFFFF:FFF,FFFFFFFF:FFFFFFF:FFF,FFFFF:FF,F:,FF:FFFF::F,FFFFFF:,,F,FF:F,F:F:FF,F,,:F,FF::,:,FFFFF,F
@A00920:152:HGHKKDRXX:2:2107:17183:7326 2:N:0:AGGAGTGG+AAGGAGTA
GGACTACTCGGGTTTCTAATCCCGTTTGCTCCCCTGGCTTTCGCGCCTCAGCGTCAGTGTCAGCCCAGCAACCCGTCTTCACCTCAGGTGTTCCTCTCGATATCTACGCATTTCACCGCTACACCGAGAATTCCGATTGCCCCTTCTGCACTCTAGCAAAGCAGTATCAGCTGGCCGTTCTGGGTTAAGCCCAGAGATTTCACAGCTGACTTGAATTGCCGCCTACGCGCCCTTTACGCCCAGTAAATCC
+
FFFFFFFFFFFFFFFFFFFFFFFFFFFFFFFFFFFFFFFFFFFFFFFFFFFFFFFFFFFFFFFFFFFFFFFFFFFFFF:FFFFFFFFFFFFFFFFFFFFFFFFFFFFF:FFFFFFFFFFFFFFF:FFFFFFFFF,FFFFFFFFF:FFFFFFFFFFF,F:FFFFFFFF:FFFFFFFFFFFFFFFFFFFFF,FFFFFFFFFFFFFFFFFF:FFFFFFF:FFF:FFFFFFFFF:FFFFFFFFFFFF:F,FFFF
@A00920:152:HGHKKDRXX:2:2107:21920:7733 2:N:0:AGGAGTGG+AAGGAGTA
GGACTACAGTGGTTTCTAATCCCGTTAGCTCCCCATGATTTCGCATCTCAGAGTCAGTTCAGGCCCAGAGTGACGCCTTCGCCACTGGTGTTCCTCCGGATCTCTACGCATTACACCACTACACCCGGAATTCCACACACCACTACCTACCTCTAGTCGCGCAGTACGAGAGCGTCCTCGCCCGGTTCAGACGGGCCCTTTCACGCCTCACTTGCACGACCGCCTCCACTCGCTAAACACCCACAAAATC
+
F,,F:F,FF,FFFFF,:FF,,F,:FF::FF,,:FF:F,FFF,,:F,FFFF:,,:::F,,:F:,F:FFFF,:F,FFF:FF,,FFFF,::,:::F,:,,,,FFF:FFF:F,FF,,FFFF:F:FFFFF,,:,,F:F:FFFF,,,,::F:F:F:F:FF:F::,F,FFFF,:FF:,,F,,:F::FFFFF:FFFFF,F:FFFFFFF:FFFFFF,FF:,::,::,FFF,FF:FF,F,::,F,:FF,,:,,,,F,:,:
@A00920:152:HGHKKDRXX:2:2107:27245:8406 2:N:0:AGGAGTGG+AAGGAGTA
GGACTACAGGGGTTTCTAATCCCGTTCGCTCCCCATGCTTTCGCGTCTGAGCGTCAGTGATGGCCTAGCAAGTCGCCTTCGCCACAGGGGTTCCTCCGGATCTCTACGCATTTCACCACTCCACCCGGAATTCCACTTGCCTCTACCATCCTCTAGTTAGGCAGTCTCACCTGTCCTCTCCCCGTTGAGCGAGGAGCTTTCACACATGACTTACCCAACCGCCTGCACGCGCTTTACGCCCAGTAAATCC
+
FFFFFFFFFFFFFFFFFFFFFFFFFFFFFFFFFFFFFFFFFFFF,FFF:FFFFFFFF:FFFFFF:FFFFF:FFFFFFFFFFFFFFFFF:FFFFFFFFFFFF,FFFFFFFFFFFFFFFFFF:FFFFFFFFFFFFFFFF:FFFFFFFFFF::FFFFFFFF:FFF,FFFFFFFFFFFFFFFFF::FFFFFFF:FF::F,FFFFF:FFFFFFFFFFFFFFFFFFFFFFFFF:F::FFFFFF:FFFFF:F:FFFF
@A00920:152:HGHKKDRXX:2:2107:5394:9017 2:N:0:AGGAGTGG+AAGGAGTA
GGACTACAAGGGTATCTAATCCTGTTTGCTCCCCACACTTTCGCACCTCAGCGTCAATACTTGACCAGAAAGACGCCTTCGCCACTGGTGTTCTTCCCAATATCTACGAATTACACCGCTACACTCGGAATTCCACAAACCTCTCCAATAATCAAGAAAATCAGTTTAAAACGCAGTTCATGGGTTGAGCCCCTGGATTTCACACCAAACTTGAAGAGCCGCCTACGATCGCTTTACGCCCAGTAATTCC
+
FFFFFFF,:FFFF,FFFFFFFFFFFFFFFF,FFF:F,FFFFFF,,FFFFFFFFFFF:F,F,FF,FFFF,,,F:FFFFFFFFFFFFFFFFFFFFFFFF,:FFFFFFFFF:FFF,FFFF,FFFFFF,FFFF:FFFF,FF,,FFFFF,FF,:F:FF,FF,F,,,FFFFFFF,F,,,FFFFFF:,FFFFFFF:FFF,FFFFFFF:FF,,F:,FFFFF,,,,F:FFFFF:FF,:F:FFFFF,,FFFFF:F,FF:F
@A00920:152:HGHKKDRXX:2:2107:25256:9596 2:N:0:AGGAGTGG+AAGGAGTA
GGACTCCAGGGTATCTAATCCTGTTTGCTCCCCACGCTTTCGTGCATGAGCGTCAGTGCAGGCCCAGGGGATTGCCTTCGCCATCGGTGTTCCTCCGCATATCTACGCATTTCACTGCTACACGCGGAATTCCATCCCCCTCTGCCGCACTCCAGCAATGCAGTCACAAATGCAGTTCCCAGGTTAAGCCCGGGGATTTCACACCTGTCTTACATCACCGCCTGCGCACGCTTTACGCCCAGTAATTCCG
+
FFFFFFFFFFFF:FFFFFFFFFFFFFFFFFFFFFFFFFFFFFFFFFFFFFFFF:FFFFFFFFFFFFFFFFFFFFFFFFFFFF:FFFFFFFFFFFFFFFFFFFFFFFFFFFFFFFFFFFFFFFFFFFFFFF,FFFFFFFFFFFFFFFFFFFFFFFFF:,FFFFFFFFFFFFFFFFFFFFFFFFFFF:FFFFFFFFF,F:FFFFFFFFFFFFF:FFFFFFFFFFFFFFFFFFFFFFFFFF:FFFF:FFFFFF
@A00920:152:HGHKKDRXX:2:2107:9281:10520 2:N:0:AGGAGTGG+AAGGAGTA
GGACTACTGGGGTTTCTAATCCCGTTCGCTCCCCATGCTTTCGCATCTCAGCGTCAGGTCAGGCCCAGCGTGTCGCCTTCGCCACTGGTGTTCCTCCGGATCTCTACGCATTTCACCACTACACCCGGAATTCCACACGCCTCTACCTGCCTCTAGCCCCGCAGTTCGGTCACGTCCTCGCCCGGTTGAGCCGGGCGCTTTCACGCGCCACTTGCAGGACCGCCTACACGCGCTTTACACCCAGTAAATC
+
FFFFFFFFFFFFFFFFFFF:FFFFFFFFFFFFFFFFFF:FFFFFFFFFFFFFFFFFFFFF:FFFFFFFFFFFFFFFFFFFFFFFFFFFFF:FFF:FF:FFFFFFFFFFF:F,FF:FFFF:FF:F:FFFFFFFFFFF:FFFFFFFFFFFFFFFFF:FFFFFFFFF,FFF:FFFFFFFFFFFFFFFFFFFFFFFFFFFFF:FFFFFFFFFFFF::FFF:FFFFFFFFFFFFF:FFF::FFFFFFFF,:F,FF
@A00920:152:HGHKKDRXX:2:2107:8648:10614 2:N:0:AGGAGTGG+AAGGAGTA
GGACTACAAGGGTATCTAATCCTGTTTGCTCCCCACGCTTTCGCACCTCAGCGTCAGTCCCGGACCAGTGAGCCGCCTTCGCCACTGGTGGTCTTCCTAATATCTACGAATTCCACCTCTACACTAGGAGTTCCACTCACCTCTTCCGGACTCAAGATCGCCAGGATCAAAGGCAGGTCTGGAGTTGAGCTCCAGGATTTCACCCCTGACTTTATAAGCCGCCTACGTGCGCTTTCCGCCCAGTAATTCC
+
F:FFF,FFF,,F,F:FFF,F:FFF,,FFFFFFF,FFF:FF,F:FFFFFF:FFF,FFFF,:FFFF:F:FFFFF:FFF,,,,FF,::FFF,FFF,F,::FF,FFFFFFFFFFF,FFF:FFF,F::FF:FF,F:FF,FFFF:FFF,FFFF:FFF:FF,,FFFFFFFF,FF:FF:FFFFF,FF:FFFFFFFFFFF:FFFFF,,F:FFF,:FFFF,FFF,F:FFF,,F,,FFFFFFF:F,,,FF:,FFFF:,FF,
@A00920:152:HGHKKDRXX:2:2107:17553:10629 2:N:0:AGGAGTGG+AAGGAGTA
GGACTACTAGGGTTTCTAATCCTGTTTGCTCCCCACGCTTTCGTGCCTCAGTGTCAGTGCTGGTCCAGATGGCCGCCTTCGCCACGGATGTTCCTCCCGATCTCTACGCATTTCACTGCTACACCGGGAATTCCGCCATCCTCTACCGCACTCCAGTGATCCAGTTTCCAATGCCATTCCCAGGTTGAGCCCAGGGCTTTCACATCAGACTTAAACCACCACCTACGCACGCTTTACGCCCAGTAATTCC
+
FFFFFFFFFFFFFFFFFFFF:FFFFFF:FFFFFFFFFF:FFFFFFFFF:F,FFFFFFFFFFFFFFFFFF:FFFFFFFF::FFFFFF:FFFFFF:FF:FFFFFFFFFFF:F,FFFF:F:FFFFFFF:FFFFFFFFFFFF:F,FFF:FFF:FFFF:FFFFFFFFFFF,:FF:F::FFFF,FFFFFFFF:F::FFF:FFFFF,FFFFFFFFFFFFFFFFFFF,FFFF:FF:,FFFF:FF:FFFFFFFF,F,,F
@A00920:152:HGHKKDRXX:2:2107:23701:10848 2:N:0:AGGAGTGG+AAGGAGTA
GGACTACTGGGGTATCTAATCCCATTTGCTCCCCTAGCTTTCGTTCCTCAGCGTCAGTTACAGCCCAGCAAGTCGCTTGCGCCACCGGTGTTCTTCCAGATATCTACGCATTTCACCGCTACACCTGGAATTCCACTTGCCTCTACTGCACTCAAGTCTGCCAGTATCCAATGCATTTCCGAGGTTGAGCCCCAGTCTTTAAAATCAGACTTAACAAACCACCTACGAACTCTTTACGCCCAATAAATCC
+
FFFFFFFFFF:FFFFFFFFFFFFFFF:FFFFFFFFFFFF:FFFFFF:FFFFF:FF:FFFFFFFF:FFFFFFFFFFFFFFFFF:FFFFF:F:FFFF:FFFFFFFF:FFFFFFFFF:FFFFFFFFFFFFFF:FFFFFFFFFFFFFFFFF,FFFF:,F:FFFFF:FFFFFFF:FFFFFFFFFFFFFFFFFFFFFFFFF:FF:FF:,FFFFFF:FFFFF,FF::FF,,FFFF,:FFFF,FF,FFF:FFF,,FFF
@A00920:152:HGHKKDRXX:2:2107:13096:11240 2:N:0:AGGAGTGG+AAGGAGTA
GGACTACTAGGGTTTCTAATCCTGTTTGCTCCCCACGCTTTCGTGCATGAGCGTCAGTGTTGGCCCAGAAGGCTGCCTTCGCCATCGGTGTTCCTCCACATCTCTACGCATTTCACCGCTACACGTGGAATTCCACCTTCCTCTGCCACACTCCAGCACCGTAGTTTCGAGCGCAATTCCCAAGTTAAGCTCGGGGCTTTCACACTCGACTTGCGACGCCGCCTGCGCACACTTTACGCCCAGTAATTCC
+
FFFFFFFFFFFFFFFFFFFFFFFFFFFFFFFFFFFFFFFF:FFF:FFFFF:FFFFFFFFFFFFFFFFF:FFF:FFFFFFFFFFFFFFFFFFFFFF,FFFFFFFFFFFFFFFFFFFFFFFFFF:FFFF,FFFFFFFFFF,FFFFFFFFF,FFFF:FFFFF:F:FFF,FF,FF,FFFFF:FFFF:FFFFFFFFFFFFFFFFFFFFFFFF:,F,F,FFFFFFFF,F:,FFF,FFFFFFFFF:FFFFFFFFF::
@A00920:152:HGHKKDRXX:2:2107:17201:11960 2:N:0:AGGAGTGG+AAGGAGTA
GGACTACTCGGGTTTCTAATCCTGTTTGCTCCCCACGCTTTCGAGCCTCAACGTCAGTTACCGTCCAGTAAGCCGCCTTCGCCACTGGTGTTCCTCCTAATATCTACGCATTTCACCGCTACACTAGGAATTCCGCTTACCCCTCCGGCACTCAAGTATGACAGTTTCCAATGCAGTCCACAGGTTGAGCCCATGCCTTTCACATCAGACTTGCCACACCGTCTACGCTCCCTTTACACCCAGTAAATCC
+
FFFFFFFFFFFFFFFFFFFFFFFFFFFFFFFFFFFFFFFFFFFFFFFFFFFFFFFFFFFFFFFFFFFFFFFFFFFFFFFFFFFFFFFFFFFFFFFFFFFFFFFFFFFFFFFFFFFFFFFFFF:FFFFFFFFFFFFFFFFFFFFFFFFFFFFFFFFFFF:FFFFFFFFFFFFFFFFFFFFFFFFFFFFFFFFFF,FFFFFFFFFFFFFFF:FFFFFFFFFFFFFFFFFFFFFFFFFFFFF:FFFFF,FFFF
@A00920:152:HGHKKDRXX:2:2107:19235:12696 2:N:0:AGGAGTGG+AAGGAGTA
GGACTACTAGGGTATCTAATCCCGTTTGCTCCCCTGGCTTTCGCTCCTCAGCGTCAGTGTTGGTCCAGGATGCCGCCTTCGCCACCGGTGTTCCTCCAGATATCTACGCATTTCACCGCTACACCTGGAATTCCGCATCCCTCTCCCAAACTCAAGCCATCCAGTTTCAGACGCAATTCCCCGGTTGAGCCGAGGGATTTCACGTCTGACTTAGTTGGCCGCCTACGAGCCCTTTACGCCCAGTAATTCC
+
FFFFFFFFFFFFF,FFFFFFFFFFFFFFFFFFFFFFFFFFFFFFFFFFF:FFFFFFF:FFFFFFFFFFFFFFFFFFFFFFFFFFF,FFFFFFFFFFFFFFF,FFFFFFFFFFFFFFFFFF:FFFFFFFFFFFFFFFFFFFFFFFFFFFF,FFF:FFFFFFFF:FFFFFFFFFFFFFFF,:F:FF,FFFFFFFFFF:F,F:FFFFFFFFFFFFFF:FFFFFFFFF:FFFFFFFFFFFFFFFFFFF,FFFFF
@A00920:152:HGHKKDRXX:2:2107:19099:13369 2:N:0:AGGAGTGG+AAGGAGTA
GGACTACTGGGGTTTCTAATCCTGTTTGCTCCCCACGCTGTCGCGCCTCAGCGTCAGACACTGCCCAGCAGGCCGCCTTCGCCACCGGTGTTCCTCCGAATCTCTACGCATTCCACCGCTACACTCGGAATTCCACCTGCCTCTACAGTGCTCAAGTCCGGCAGTTCGCACGGCAGACCCGGGGTTGAGCCCCGGGCTTTCACCACACGCTTACCAGACCGCCTACGCGCCCTTTACGCCCAGTGATTCC
+
:FFFFF:FFFFFFFFFFFFFFFFFFFFFFFFFFFFFFFFFFFFFFFFFF:F:FFFFFFFF:FFFFFFFFFFFFFFFF:FFFFFFFFFFFF:FFFF:FFFFFFFFF,FF:FFF,FFFF,FFFFFFFFFFFFFFFFFFFFFFFFF:,FFFFFFFFFFF::FF,FFFF:FFFFFFFFFFFFFFFFFFFFFFFFFFFFFFFFFFFFFFFFFFFFFFFFFFFFFF,FFFF:FFFFFF:FFFFFFFFFFFFF:FFF
@A00920:152:HGHKKDRXX:2:2107:26567:13432 2:N:0:AGGAGTGG+AAGGAGTA
GGACTACCAGGGTATCTAATCCCTTTCGCTACCCTGGCCTTCGAGCCTCAGCGTCAGGAGTTGTCCAGTAGCTCGCTTTCGCCACGAGTGTTCCTCACGATATCCACGCATTTCACTGCTACACCGTGAATTCCAGCTACCTCTCCAATCCTCTAGCACGGCAGTATCGGATGCAGTTCCGGGGTTGAGCCCCGGGATTTCACCTCTGACTTACCACGCCGCCTCCGCTCCCTTTACGCCCCGGGATTCC
+
FF:FFFFFFFFF:FFFFFFFFFFFFFFFFFFFFFFFFFFFFFFFFFF:FFFFFFFFFFFFFFFFFFFFFFFFFFFFFFFFFFFFFFFF:FFFFFFFFF:FFF:FFFFFFFFFF,FFFFFFFFFFFFFF,,FFFFFFFF,FFFFFFFFFFFFFFFFFFFFFFFFFF,FFFFFFFFFFFFFFFFFFFFFFFFFFFFFFF,F,::F,FFFF,::,F:FFFFF,FFFF:,FFFFFFF:F:FFFFF:F,F,F:FF
@A00920:152:HGHKKDRXX:2:2107:24062:13542 2:N:0:AGGAGTGG+AAGGAGTA
GGACTACAGGGGTTTCTAATCCCGTTCGCTCCCCACGCCTTCGTGCCTCAGCGTCAGGGTCGGCCCAGCTGGCCGCCTTCGCCACAGGTGTTCCTCCCGATCTCTACGCATTTCACCACTACACCGGGAATTCCACCAGCCCCTGCCGCCCTCAAGCGCGCCCGTCCCCGACGACGTTCCCCGGTTGAGCCGGGGGCTTTCACGCCGGGCAGAACGCGCCGCCTGCGCACGCTTTACGCCCAGTAACTCC
+
FFFFFFFFFFFFFFFFFFFFFFFFFFFFFFFFFFFFFFFFFFFFFFFFFFFFFFFFFFFFFFFFFFFFFFFFFFFFFFFFFFFFFFFFFFFFFFFFFFFFFFFFFFFFF:FFFFFFFFFFFFFFFFFFFFFFFFFFFFFFFFFFFFFFFFFFFF:FFFFFFFFFF::FF::FFFF:F:FFFFF:FFF:FFFFFFFFFFFFFFFFFFFFFFFFFFFFFFFFFFFFFFFFFFFFFFFFFFFFFFF:,FFFFF
@A00920:152:HGHKKDRXX:2:2107:5972:13996 2:N:0:AGGAGTGG+AAGGAGTA
GGACTACACGGGTTTCTAATCCTGTTTGCTCCCCATGCTTTCGTACCTCAGCGTCAGTATTAGGCCAGATGGCTGCCTTCGCCATCGGTATTCCTCCAGATCTCTACGCATTTCACCGCTACACCTGGAATTCTACCATCCTCTCCCATACTCTAGCTTTCCAGTATCGAATGCAATTCCTAAGTTAAGCTCAGGGATTTCACATCCGACTTAAAAAGCCGCCTACGCACGCTGTACGCCCAGTAAATCC
+
FF,FFFFFFFFFFFFFFFFFFFFF:FFFFFFFFFFFFFFFFFFFFFFFFFFFFFFFFFFFFF:FFFFFFFFFFFFFFF,FFFFFFFFFFF:FFFFFFFFFF:FFFFFFFFF:FFFFFFFFF:F:FFFFF,FFFFF:FFF,FFFFFFFFFFF:FF:F,:FFFFFFFFFFFFF:FF:,F:FFF:F:FFF:FF,F:FFF:F,FFFFFFF::,FFFF,FFFFFFFFF,FFFF,FFFF,F,FFF:FF:F,F,,FF
@A00920:152:HGHKKDRXX:2:2107:4074:14685 2:N:0:AGGAGTGG+AAGGAGTA
GGACTACTCGGGTTTCTAATCCCGTTCGCTCCCCATGCTTTCGCCTCTCAGCGTCAGGTCAGGCCCAGCGTGTCGCCTTCGCCACTGGTGTTCCTCCGGATCTCTACGCATTTCACCACTACACCCGGAATTCCACACGCCTCTACCTGCCTCTAGCCCCGCAGTTCGGTCACGTCCTCGCCCGGTTGAGCCGGGCGCTTTCACGCGCCACTTGCAGGACCGCCTACACGCGCTTTACACCCAGTAAATC
+
FFFFFFFFFFFFFFFFFFFFFFFFFFFFFFFFFFFFFFFFFFFFFFFFFFFFFFFFFFFFFFFFFFFFFFFFFFFFFFFFFFFFFFFFFFFFFFFFFFFFFFFFFFFFFFFFFFFFFFF:FFFFFFFFFFFFFFFF:FFFFFFFFFFFFFFFFF:FFF:FFFFFFFFFFFFF:FFFFF,FFFFFFFFFFF,FFFFFFFFFFFFF::FFFFFFFFFFFFFF:FF:F:FFFF:F,FF::F:FFF,FFF,,:F
@A00920:152:HGHKKDRXX:2:2107:26476:15154 2:N:0:AGGAGTGG+AAGGAGTA
GGACTACAGGGGTTTCTAATCCTGTTTGCTCCCCACGCTTTCGCGCCTCAGCGTCAGAACTGGCCCAGGCAGCCGCCTTCGCCACTGGTGTTCCTCCACATCTCTACGCATTTCACCGCTACACGTGGAATTCCGCTTTCCTCTTCTGTACTCAAGTCCCCCAGTTTCCAATGACCCTCCACGGTTGAGCCGTGGGCTTTCACATCAGACTTAAAGGACCGCCTGCGCGCGCTTTACGCCCAAGAATTCC
+
FFFFFFFFFFFFFFFFF:F:FFFFFFFFFFFFFFFFFFFFFFFFFFFFFFFFFFFFFFFFFFFFFFFFFF,FFF:FFF:F:FFFFFFFFFFFFFFFFFFFFFFFFFFFF,:F:FFFFFFFFFFFFFFFFFFFFFFFFFFF:FFFFF:FFF:FFFF,FF:FFFFF,FFFFF:FFFFFFFFFFF:FFF::FFFFFFFF:F:FFFF,:FF::F:FFF:FFF:FFFFFFFFF::FFFFF:FFFFF:,,F,F:FF
@A00920:152:HGHKKDRXX:2:2107:11912:15358 2:N:0:AGGAGTGG+AAGGAGTA
GGACTACTGGGGTATCTAATCCTGTTTGATACCCACACTTTCGAGCATGAACGTCAGTTACAGTTTAGCAAGCTGCCTTCGCAATCGGGGTTCTTCGTGATATCTAAGCATTTCACCGCTACACCACGAATTCCGCCTGCCTCAACTGCACTCAAGGAAACCAGTATCAACTGCAATTTTACGGTTGAGCCGCAAACTTTCACAACTGACTTAATCTCCCGTCTGCGCTCCCTTTAAACCCAATAAATCC
+
FFFFFFFFFFFFFFFFFFFFFFFFFFFFF:FFFF,FFFFFFFFFFFF:F:FFFFFFFFFFFFFFFFFFFF,FFFFFFFFFFFFFFFFFFFFFFFFFFFFFFFFFFFFFFFFFFFFFFFFF:FFFFFFFFFFFFF:FFFFFFFF:FFFFFFFFFFFFFFFFFFFFFFFFFFFFFFF:FFFFFF:FFF:FFFFFFFF:FFFFFFFFFFFFFFFFFFFFFFFFFFFFFFFFFFFFFFF:,:FFFFFFF,:::F
@A00920:152:HGHKKDRXX:2:2107:25418:15452 2:N:0:AGGAGTGG+AAGGAGTA
GGACTACCCGGGTTTCTAATCCTGTTTGCTCCCCACGCTGTCGCGCCTCAGCGTCAATATGTGTCCAGACGGCCGCCTTCGCAACTGGTGTTCTTGGGGATCTCTACGCATTCCACCGCTACACCCCCAATTCCGCCGTCCTCTCCACTATTCAAGACTCCCAGTTTTAGGTGCCTGTCCGGGGTTGGGCCCCGGGATTAAACACCTAACTTAAGAGCCCGCCTACGCTCCCTTTACGCCCAATAATTCC
+
FFFF:,FFF:FFFFFFFFFFFFFFFFFFFFFFFFFFFFFFFFFFFFFFFFFFFFFFFFFFFFFFFFFFFFFFFF,FFFFFFFF,FFFFFFFFFFFFFFFFFF:FFFFF:FFFFFFFF:FFFFFFFFFF:FFFFFFFFFFFFFFFFFFFFFFFFFFFFFFFFFFFFFFF:FFFFFFFFFFFFF,:FFFFFF,FFFFFFFFFFFFFFFFFFFFFFFFFFFFFFFFF::F:FFFFFFF:FFFFFF:FFFFFF:
@A00920:152:HGHKKDRXX:2:2107:9769:15749 2:N:0:AGGAGTGG+AAGGAGTA
GGACTACTGGGGTTTCTAATCCTGTTTGCTCCCCACGCTGTCGCGCCTCAGCGTCAGCAACAGCCCAGCAGGCCGCCTTCGCCACTGATGTTCTTCCCGATCTCTACGCATTCCACCGCTACACCGGGAATTCCACCTGCCTCTACTGTGCTCGAGCCTGACAGTTTAGAAGGCAGCCCTGAGGTTAAGCCCCAGGATTTCACCCCCTACTTATCAGGCCGCCTACGCGCCCTTTACGCCCAGTGATTCC
+
FFFFFFFFFFFFFFFFFFFFFF:FFFFFFFFFFFFFFFFFFFFFFFFFFFFFFFFFFFFFFFFFFFFFFFFFFFFFF,FFFFFFFFFFFFFFFFFFFFFFFFFF,FFFF:FFFFFFFFFFFFFFFFFFFFFFFFFFFFFFFFFF:,F:FFF:FFFF:FFFFFFFFFFFF:F:FFFFFFFFFFFFFFFF:FFFFFFFFFFFFFFF:FFF:F:F:F:FFFFFFFFF:FFFFFFFF:FFF:FFFFFFF:,:FF
@A00920:152:HGHKKDRXX:2:2107:23746:16313 2:N:0:AGGAGTGG+AAGGAGTA
GGACTACCGGGGTTTCTAATCCTGTTTGCTCCCCACGCTTTCGAGTCTCAGCGTCAGTATTCGTCCAGTTGGCCGCCTTCGCCACCGGTGTTCCTCTCGATATCTACGAATTTCACCTCTACACCGAGAATTCCACCAACCTCTCCGATACTCTAGCCTGTGAGTTTCAAGTGCACTTCCCGGGTTGAGCCCGGGGCTTTCACACCTGACTTTACAGACCGCCTACACTCGCTTTACGCCCAGTAATTCC
+
FFFFFFFFFFFFFFFFFFFFFFFFFFFFFFFFFFFFFFFFFFFFFFFFFF:FFFFFFFFFFFFFFFFFFFFFFFFFFFFFFFFFFFFFFFFFFFFFFFFFFFFFFFFFFFFFFF:FFFFFFFFFFF:FF:FFFFFFFFFFFFFFFFFFFFFFFFFFFFFFFFFFFF:FF,FFFF,FFFFFFFFFFFFFFFFF:FFF:FFFFFFFFFFFFFFFFFFFF:FFF:FFFFFFFFFFFFFFFFFFF,::FFFFFF
@A00920:152:HGHKKDRXX:2:2107:12581:16642 2:N:0:AGGAGTGG+AAGGAGTA
GGACTACAAGGGTTTCTAATCCTGTTCGCTCCCCACGCTTTCGCTCCTCAGTGTCAGTACTGGCCCAGATCACCGCCTTCGCCACTGGTGTTCCTCCCGATATCTACGCATTTCACCGCTACACCGGGAATTCCGCTTACCTCTCCCGCACTCCAGCAGCCCAGTCTCCGACGACCCTCCCCGGTTGAGCCGGGGGCTTTCACGTCAGACTTGACGCGCCGCCTGCGCGCGCTTTACGCCCAGTAACTCC
+
FFFFFFFFFFFFFFFFFFFFFFF:FFFFFFFFFFFFFFFFFFFFF:FFFFFFFF,FFFFFFFFFFFFFF,FFFFFFFFFFFFFFFFFFFFFFFFFFFF:F,FFFFFF:FFFFFFFFFFFF:FFF:FF::FF,FFF,F:FF:,F,FFFF:FF:F:F:FFFF::FF:F:FFFFF,FF,F,FFF:FFFFFFFFF:FFFFFFFF,,:F,FFFF,FF:F:,FFFFFF:F,F,FFFF:FF:F::FFFFF,FF,F:F
@A00920:152:HGHKKDRXX:2:2107:17210:17801 2:N:0:AGGAGTGG+AAGGAGTA
GGACTACTGGGGTTTCTAATCCGTTTCGCTCCCCACGCTTTCGAGCCTTAGCGTCAGGTTAGGCCCAGAGAGGTGCCTTCGCCTTTGGTGTTCCTCCTGATATCTACGCATTTAACCGCTCCACCAGGAATTCCCCTCTCCCCTACCTACCTCAATCAACTCAGTATCACCCGCGCTTTTCCAGTTGAGCTGGAAGCTTTAACAGGTGACTTGAGAAGACGCCTACGCGTCTCTTTACGCCCAGTTAATC
+
FFFFFFFFFFFFFFFFFFFFFFFFFFFFFFFFFFFFFFFFFFFFFFFFFFFFFFFFFFFFFFFFFFFFFFFFFFFFFFFFFFFFFFFFFFFFFFFFFFFFFFFFFFFFFFFFF:FFFFFFFFFF:FFFFFFFFFFFFFFFF:FFFFFFFFFFFFFFFFFFFF:FFFFFFF::FFFFFFFFFFFFF:FFFFFFFF::FFFFFFFFFFFFFFFF:FF::F:FFFFFFFFFFFFFFFFFFFFFFF:FFF,FF:
@A00920:152:HGHKKDRXX:2:2107:4942:18474 2:N:0:AGGAGTGG+AAGGAGTA
GGACTACTGGGGTTTCTAATCCTGTTTGCTCCCCACGCTTTCGCACCTCAGCGTCAGTACCGGACCAGTGAGCCGCCTTCGCCACTGGTGTTCTTCCTAATATCTACGAATTCCACCTCTACACTAGGAGTTCCACTCACCTCTTCCGGACTCAAGATAGCCAGTATCGAAGGCAGTTCTGGAGTTGAGCTCCAGGCTTTCACCCCCGACTTAAAGATCCGCCTACGTGCGCTTTACGCCCAGTAAATCC
+
FFFFFFFFFFFFFFFFFFFFFFFFFFFFFFFFFFFFFFFFFFFFFFFFFFFFF:FF:,FFFFFFFF,FFFFFFFFFFFFFFFFFFFFFFFFFFFFFF:FFFFFFF:FFF,FFFFFFFFFFFFFFF:FFFFFFFFFF:FFFFFFF:FFFF,:FFFFF:F,FFFFFF::FFFFFFFFFFFFFFFFFFFFFFFFFF,FF,FFFFFFF,F:FFFFFFF,:,FFFFFFFFFFFF:FFFFF,FFF,FFFFF,,,F:
@A00920:152:HGHKKDRXX:2:2107:4960:18850 2:N:0:AGGAGTGG+AAGGAGTA
GGACTACAGGGGTTTCTAATCCTGTTTGCTCCCCACGCTTTCGCATCTCAGTGTCAGTAATGGTCCAGTGAGCCGCCTTCGCCACTGTTGTTCCTCCAGATATCTACGAATTTCACCTCTACACCTGGAATTCCGCTCACCTCTCCCATACTCTAGCCTAGCAGTATCCAATGCACTTCCCGAATTGAGTCCGGGGCTTTCACATCAGACTTACTAAACCACCTACATGCGCTTTATGCCCAATAATTCC
+
FFFFFFFFFFFFFFFFFFFFFF:FFFFFFFFFFFFFFFF:FFFFFFFFFFFFFFFFFFFFFFFFFFFFFFFFFFFFFFFFFFFFF:FFFFFFFFFFFFFFFFFFFFFFFFFFFFFFFFFFFF:FFFFFF:FFFFFFFFFFFFFFFFFFFFFFFFFFFFF,FFFFFFFFFFFFFFFFFFF:FFFFFFFFFFFFFFFFFF,FF:FFFFFFFFFF:FFFFFFFFFF:FFFFFFFF,,FFFFF,FFFFFF,FFF
@A00920:152:HGHKKDRXX:2:2107:22742:19304 2:N:0:AGGAGTGG+AAGGAGTA
GGACTACTGGGGTTTCTAATCCCGTTCGCTCCCCACGCCGTCGCGCCTCAGCGTCAGTACAGGTCCAGTCGGCCGCCTTCGCCACTGGTGTTCCTCCCGATATCTACGCATTTCACCACTACACCGGGAATTCCACCGACCTCTCCCTGCCTCCAGTTCCGCCGTTTCGAATGACCCTCCCCCGTTGAGCGGGGGGCTTTCACACCCGACGTACGAAACCGCCTGCGCGCGCTTTACGCCCAGTAACTCC
+
FFFFFFFFFFFFFFFFFFFFFFFFFF:FF,FFFF:FFFF:FFFFFFFFFFFFFFF:FFFFFFF:FFFF:FFFFFFFFFFFFFFFFFF:FFFFFFFFFFFFFFFFFFFFFFFFFFFFFFFF:FFFFFFFFFFF:FFFFFFFFFFFFFFFFFFFFFFFFFFFFFFFFF:FFFFFFFFFFFFFFFFFFFFFFFFFFFFFFFFFFFFFFFFFFFF::FFFF:FFFFFF,:FFFFFFFFFFFFFFFFF:FFF:FF
@A00920:152:HGHKKDRXX:2:2107:12635:19930 2:N:0:AGGAGTGG+AAGGAGTA
GGACTACTCGGGTTTCTAATCCCGTTCGCTCCCCTAGCTTTCGCGGCTCAGCGTCAGGTGCAGCCCAGGGCGCCGCCTTCGCCTCTGGTGTTCCTCCGGATCTCTACGCATTTCACCACTCCACCCGGAATTCCACGCCCCTCTACTGCCCTCCAGCGGCCCAGTTTCGAACGGCCTCTCCCCGTTGAGCCGGGAGCTTTCACGTCCGACTGGGACCACCGCCTGCCCGCGCTTTACGCCCCATAAATCC
+
FF:FF:FFFFFFF,FFFFFFFFFFFFFFFFFFF:FFFFFFFFFFFFFFF:FFFFF,F:FFFFFFFF:FFFFFFFFFF:FFFFFF:FFFFFFFFFFFFFFFFFFFF,FFFFFFFFFFFFFFFFFFFFFF,FFFFFFF:FFFFFFFFFFFFFFFFF:FF,FFFFFF,F,FF:FFFFFFF:F:FF,F,:FFFFFF:FFFF,:FFF,FFF:F,F,:FFFFF,FFFFFF:FFFFFFFF:F,F:FFF,F::FFFFF
@A00920:152:HGHKKDRXX:2:2107:13964:20541 2:N:0:AGGAGTGG+AAGGAGTA
GGACTACAAGGGTATCTAATCCTGTTCGCTCCCCATGCTTTCGCTCCTCAGCGTCAGGTAATGCCCAGAGAACCGCCTTCGCCACCGGTGTTCCTCCTGATATCTGCGCATTCCACCGCTACACCAGGAATTCCGTTCTCCCCTGCATACCTCTAGTCCGCCCGTATCGGAAGCACGCTCAAGGTTGAGCCTTGAGTTTTCACTCCCGACGTGACGGACCGCCTACGAGCCCTTTACGCCCAATAATTCC
+
FFFFFFFFFFFFFFFFF,FFFFFFFFFFFFFFFFFFFFFFFFFFFFFFF,FFFFFFFFFFFFFFFF,FFFF:FFFFF:FFFFFFFFFFFFFFFFFFFFFFFFFFFFFFFFFFFF:FFFFFFFFFFF:FFFFFFFFFFFFFFFFFFFFFFFFFF:FFFFFFFFFFF,,FF:FFFFFFFFFFFFFF,FFFFFFFFF:FF,FFF,FFFFFFFFF,F:FFFFFFFFFF,F:FFFFFF:FFFF:F::FF,F:FFF
@A00920:152:HGHKKDRXX:2:2107:32750:20666 2:N:0:AGGAGTGG+AAGGAGTA
GGACTACTGGGGTATCTAATCCTGTTTGCTCCCCACGCTCTCGCGCCTCAGCGTCATTATTTGTCCAGGTAGCCGCCTTCGCCACTGGTGTTCCTTCCGATCTCTACGAATTTCACCGCTACACCGGAAATTCCACTACCCTCTACAATACTCTAGATATACAGTATGAGATGCAGTTCCTAGTTTAAGCCCAGGGATTTCACATCTAACTTATATAACCGCCTACGCGCCCTTTAAGACCAGTAACTCC
+
:,F:FF:F,:F,FFFFFFFFFF,:FFF,:FFF:FFF:FFFFFFF,FFFFFF,FFFF,F,FFF:F:,F,F,FF,::FFFFFF,FFF:,FF,FFFFFF,,FFFFFFFFFF,FFFF,FF,,FF:FFFF,FFF:FFF:FFFFFFFFFFFFFFFF,FFFFFFFFF::FFFFFF,FFF:,F,:FFFFFF,FFFFFFFFFFFFFFFF:FFFFFF::FF:FFFF:FF,:,FFF,:FFF,:FFFF,FFF,FFFFFFFF,
@A00920:152:HGHKKDRXX:2:2107:4472:21699 2:N:0:AGGAGTGG+AAGGAGTA
GGACTACTAGGGTTTCTAATCCTGTTTGCTCCCCACGCTTTCGCACCTCAGCGTCAGTATTGAGCCAGGAGGCCGCCTTCGCCACCGGTCTTCCTCCACATATCTACGCATTTCACCGCTACACGGGGAATTCTACCTCCCTCTCTCATACTCTAGCCGCCCAGTATCGAATGCAGTACCCAGGTTGAGCCCGGGGCTTTAACATCCGACTTAAGCAGCCGCCTACGCGCGCTTTACGCCCAGTAATTCC
+
FFFFFFF,FFFFF,FFFFFFFFFFFF,FFFFFFFFFFFFFFFFFFFFFFFFFFFFFFFFFFFFFFFFF,FFFF:FFFFFFFFFFFFFF:,FFF:FFFFFFFFFFFFFFFFFFFFFFFFFFFFFF,,,F:FFFF,,FFFFFFF,FF:F,,FFFF,FF:F,FFF:FFFFFFFFFFF:F:,FFFF:FF,,,:FFFFFF,,FFF,:F,FFF,FFF,FF:FFFFF,F,,FFFF,F,,FF::FFFF,F,,FFF,F:
@A00920:152:HGHKKDRXX:2:2107:19479:21762 2:N:0:AGGAGTGG+AAGGAGTA
GGACTACCGGGGTTTCTAATCCTGTTTGCTCCCCATGCTTTCGCTCTTCAGCGTCAGTATCGGCCCAGAGTGCTGCCTTCGCCGTTGGTGTTCCTCCTGATATCTGCGCATTTCACCGCTACACCAGGAATTCCACACTCCTCTACCGAACTCGAGTCACAGCAGTATCGACTGGCGTCCCAAGGTTGAGCCTTGGATTTTCACAGTCGACTTACTGAACCGCCTAGGAGCCCTTTACGCCCAATGATTC
+
FFFFFFFFFFFFFFFFFFF:FF:FFFFFFFFFFFFFFFFFFFFFFFF:FFFFFFFFFFFF:FFFFFFFFFFFFFFFF,FFFFFFFFFFFFFFF:FFFFFFFFFFFFFFFFF:FFFFFFFFFFFFFFFFF:FFFF:FFFFFFFFF:FFFF:FF:FFFFF:FFF:::F,F:FFFFFFFFFFFFFFFF:FFFF:FFFFFFFFFFFFF:FF,F::FFFFFFFFF,F:FF:FF:::FFF:FFF,FF::F:FFFFF
@A00920:152:HGHKKDRXX:2:2107:20998:22013 2:N:0:AGGAGTGG+AAGGAGTA
GGACTACAAGGGTTTCTAATCCTGTTTGCTACCCACGCTTTCGCGCATCAGCGTCAGAACCGGTCCAGGTAGCCGCCTTCGCCACTGGTGTTCCTCCCAATATCTACGCATTTCACCGCTACACTGGGAATTCCGCTACCCCCTCCCGGCCTCAAGCCAGACAGTTTCAAAGGCAGTTCCTCAGTTGAGCCGAGGGATTTCACCTTTGACTTGTCAAGCCGCCTACGCGCCCTTTACGCCCAATAATTCC
+
FFFFFFFFFFFFFFFFFFFFFFFFFFFFFFFFF:FFFFFFFFFFFFFFFFFFFFFFFFFFFFFFFF:FFFFFFFFFFFFFFFFFFFFFFFFFFFFFFFFFFFFFFFFFFFFFFFFFFF:FF::FFFFFFFFFFFFFFFFFF:FFFFFFFFFFFFFFFFFF,FFFFFFF:F:FFFFFFFFFFF:FFFFFFF:FFF:::FFFF:FFFFF:FFFFFFFFFFF:FF::,:FFFF:,FFFFFFFF,,:FFFFFFF
@A00920:152:HGHKKDRXX:2:2107:12554:22106 2:N:0:AGGAGTGG+AAGGAGTA
GGACTACTCGGGTTTCTAATCCTGTTTGATCCCCACACTTTCGTGCCTCAGCGTCAGTTGAAGTCTAGTAAGCTGTCTACACTATCGGTGTTCTTGACGATATCTAAGCATTTCACCGCTACACCGTCAATTCCGCCTCCCTCGACTCCACTCAAGCCCATCAGTATCAATGCCACCCTCCCGGTTAAGCCGGGATATTTCAGCACTGACTGAATAGGCCGCCTCGGCACCCTTTAAACCCAATAAATCC
+
FFFFFFFFF:FFF,FFFFFFFFFFFFFFFFFFFFFFFF:FFFF,FFF,:FF,,FFFFF:F:FFFFFFFFFFF,FFFFFFFF::FFFFFF,:FF:FFF,FF::FFFFFFF,FFFFFFFF,,FFF,FFFFF,,FFFFFFF,F:FFFF,FFFF,FFFFFFF,,FFFFFF,F:,:FFFF:FFFFFFFF,,FFF:FFFFFF:,FF:,FF,FFFFFF,FF,FFF:FF::F:,::F,F,F,,,F:FFFFF,FFFF:F
@A00920:152:HGHKKDRXX:2:2107:5104:22200 2:N:0:AGGAGTGG+AAGGAGTA
GGACTACCCGGGTTTCTAATCCCGTTCGCTACCCTGGCTTTCGCGGCTCAGCGTCAAGAACAGGCCAGGAAGACGCCTTCGCCACTGGTGTTCCTCCCGATATCTACGCATTTCACCACTACACCGGGAATTCCACTTCCCTCTCCTGCCTTCGAGACTATCAGTATCGAGTGACCCTCCCCAGTTGAGCCGGGGGCTTTCACACACGACTTGAACGACCGCCTCCGCGCTCTTTACGCCCAGTAAATCC
+
FFFFFFF:FFFFFF:FFFF:FF,FFF:FFFF:FF,,FFFFFFFFF,FFFFFFFFFFF,FF,FFFFFFF,F:F,FFFFFFFFFFFF::FFFFFFFFFFF,FFFFFFFFFFFFFFFFFFFFF,FFF:FFFFFFFFFFF,,,FFFFFFF,F,F,F:F:F,F,F:FFFF,F::F,:FFF::F,F::FFFFFFFFF,FFF:FFFFFFFFF,FFF:FF:F:,FFFFFFFF,:FFFF:F::FF:FFFFFFF,F,FF:
@A00920:152:HGHKKDRXX:2:2107:12527:22373 2:N:0:AGGAGTGG+AAGGAGTA
GGACTACTCGGGTATCTAATCCCGTTCGCTCCCCTAGCTTTCGCGGCTCAGCGTCAGGTGCAGCCCAGGGCGCCGCCTTCGCCACTGGTGTTCCTCCACATCTCTACGCATTTCACCGCTACACGTGGAATTCCGCTTTCCTCTTCTGTACTCAAGTTCTCCAGTTTCCAATGACCCTCCACGGTTGAGCCGTGGGCTTTCACATCAGACTTAAAGAACCGCCTGCGCGCGCTTTACGCCCAATAATTCC
+
FFFFFFF:FFFFFFFFFFFFFFFFFFF:FFFFFFFF,FFFFF:F:FFFFFFF::FFFF:F::FFFFFFFFFFFFFFF:FFFFFFF,FFFF:FFFFFFFF,FFFFFF:FFFF,FFFFFFFFFF:FFFFF,FFFFFFFF:FFF:FFF:FFFF:,FF,FFFFFF:FF,FFF:FF,::FFF,F,:FFFFFF:FFFF,FF::FFFFFFF,::,F,,,FF:F:FF:F:FFFFFFFFFFFF:,:,FF:F,FFFF:F:
@A00920:152:HGHKKDRXX:2:2107:8693:24032 2:N:0:AGGAGTGG+AAGGAGTA
GGACTACTAGGGTATCTAATCCTGTTTGCTCCCCACGCTGTCGCGCCTCAGCGTCAGCCATGTCCCAGCAGGCCGCCTTCGCCACCGGTGTTCTTCCGGATCTCTACGCATTCCACCGCTACACCCGGAATTCCGCCTGCCTCTGACATGCTCGAGTCCACCAGTTCGCACGGCCGACTCGGGGTTGAGCCCCGAGCTTTCACCACACGCTTAGCAGACCGCCTACGCGCCCTTTACGCCCAGTGATTCC
+
FFFFFFFFFFFFFFFFFFFFFFFFFF:FFFFFFFFFFFFFFFFFFFFFFFFFFFFFFFFFFFFFFFFF:FFFFFFFF:FFFFFFFFFFFFFFFFFFFFF:FFFFFFFFFFFFFFFFFFFFFFFFFFFF:FFFFFFF,FFFFFFFFFFFFFFFFFFFFFFFFFFFFFFFF:FFFFFFFFFFFFFFF:FFFFFFFFFFFFFFFFFFFFFFFFFFFFFFFFFFFFFF,FFFFFFFFFFFFFFFFF,FF:FF:F
@A00920:152:HGHKKDRXX:2:2107:26747:25676 2:N:0:AGGAGTGG+AAGGAGTA
GGACTACTGGGGTTTCTAATCCCGTTTGCTCCCCACGCTTTCGTGCCTCAGTGTCAGTGCTGGTCCAGGTAGTCGCCTTCGCCACAGATGTTCCTCCCGATCTCTACGCATTTCACTGCTACACCGGGAATTCCACTACCCTCTACCGCACTCTAGCTCGCCAGTATCCAATGCCATTCCCAGGTTGAGCCCAGGGCTTTCACATCAGACTTAACAAACCACCTACGCACGCTTTACGCCCAGTAATTCC
+
FFFFFFFFFFFFFFFFFFFFFFFFFFFFFFFFFFFFFFFFFFFFFFFFFFFFFFF,FFFFFFFFFFFFFFFFFF:FFFFFFFFFFFFFFFFFFFFF:FF,FFFFFFFFFFF,FFFFFFFFFF:FFFFF,FFFF,FFF,FF:FFFFFFFFFFFFFFFFFFFFFFFFFFFFFFFFF:FFFFFFFFFFFFFFFFFFFFFFF:FFFFF,FFFFFFFFFFFF:FFF:FFFFFFFFFFFFFF,FFF:FFFFF:FFF
@A00920:152:HGHKKDRXX:2:2107:4707:25927 2:N:0:AGGAGTGG+AAGGAGTA
GGACTACACGGGTTTCTAATCCCGTTTGCTCCCCACGCTTTCGCGCCTCAGCGTCAGTCACCGTCCAGAAGGCCGCCTTCGCCACCGGTGTTCCTCCCGATCTCTACACATTTCACCGCTACACCGGGAATTCCACCTTCCTCTCCGGGACTCAAGAGAGACAGTTTCGGGCGCCGTTCCTCGGTTGAGCCGAGGGATTTCACACCCGACTTACCTCCCCGCCTACGCGCCCTTTACGCCCAGTAATTCC
+
FFFFFFF:FFFFFFFFFFFFFFFFFFFFFFFFFFFFFFFFFFFFFFFFFFFFFFFFFFFFFFFFFFFFFFFFFFFFFFFFFFFFFFFFFFFFFFFFFFFFFFF:FFF,FFFFFFFFF,FFFFFFFFFF:FFFF::F:FFFFFFFFFFFF:FFFFFFFFFF:FFFFFFFFFFFF:F:F::FFFF:,:FFFFFFFFFFF,FFFFFFFFF:FFFFF:FFFFFFFFFF:FFFFFFFFFFFFFFF::FFFFF:FF
@A00920:152:HGHKKDRXX:2:2107:24361:26584 2:N:0:AGGAGTGG+AAGGAGTA
GGACTACAGGGGTTTCTAATCCTGTTTGCTCCCCACGCTTTCGCGTCTCAGCGTCAGTACCGTCCCAGCGAGCTGCCTTCGCCATTGGTGTTCCTCCCGATATCTGCGCATTTCACCGCTACACCAGGAATTCCAGTCTCCCCTACCGAACTCTAGCCTGCCCGTATCGGATGCAGGCCCGCGGTTGAGCCGCGGGTTTTAACATTCGACGCGACAAGCCGCCAACGAGCTCTTTACGCCCAATAAATCC
+
F:FFFFFF:FF:FFFFFF:FFFFFF:FFFFFFFFFFFFF,FFFF,FFF:F:F:F:FF,FFF,FFFFFFFF:FFF:FFF:FFFF:FFFF,FFFFF:FFFFFFFFFFFF:F,,:FF,FF:FFFFFF,FFFF,FFFFFFF,FF:FFFFFFFF:FFFFFF,:FF,,F,FFFFFF,F,F,FFF:FFFF,FF:F:FFFFFF:FFFF,,,F,FF,F,:FFF::FFFF:FF,FF:FF,F,:FFFF,FF:F:,,,:,,F
@A00920:152:HGHKKDRXX:2:2107:30373:26788 2:N:0:AGGAGTGG+AAGGAGTA
GGACTACAAGGGTATCTAATCCTGTTTGCTACCCACGCTTTCGTGCCTCAGCGTCAGTGGCGGTCCAGTAAGCCGTCTACACCGCAGGTGTTCCTCCCGATATCTTCGCATTTCACCGCTACACCGGGAATTCCGCTTTCCTCTCCGGCACTCAAGAAACACAGTTTCAGATGCTGCCCCACAGTTAAGCCATGGGATTTCGCCTCTGACTTGTGTCCCCGCCTACACGCCCTGTACACCCAGTCATTCC
+
FFFFFFFFFFFFFFFFFF:FFFFFFFFF:FFFFFFFFF::FF,:FF:FF,FFFFFFF,FFFFF,F:FFFFFF,FFFFFFFF::FFFFFFFFF::FFFFFFFFF:,,FFFF:FFFFFFFF:FFFFF:FFF,:,:F:,:FFFFFFFFFFFFF:FF,FF,:FFFF,,,FF::FF,FF,FFF,:F,FF,:,FFFF,FF:F,,,,F,F,FFFF::F::FFF:FFF:F,FF,FFFF:,,FFF::FF:FFF:,::FF
@A00920:152:HGHKKDRXX:2:2107:28013:26866 2:N:0:AGGAGTGG+AAGGAGTA
GGACTACACGGGTATCTAATCCTGTTTGCTCCCCACGCTTTCGCGTCTCAGCGTCAGTCGCCGTCCAGAAGGCCGCCTTCGCCACCGGTGTTCCTCTCGATATCTACGAATTTCACCTCTACACCGAGAATTCCGCCTTCCTCTCCGGGACTCCAGCTCGGCAGTTTCGAGTGCACTTCCTGGGTTGAGCCCAGGGCTTTCACACCCGACTTGCCGAGCCGCCTACACGCGCTTTACGCCCAGTCATTCC
+
FFFFFFFFFFFFFFFFFFFFFFFFFFFFFFFFFFFFFFFFFFFFFFFFFFFFFFFFFFFFFFFFFFFFFFFFFFFFFFFFFFF,FFFFFFFFFFFFFFFFFFFFFFFFFFF:FFFFFFFFFFFFFFFFFFFFFFFFFFFFFFFFFFFFFFFFFFFFFFFFFFFFFFFFFFFFFFF:FFF:FFFFFFF:F,FFFFFFFFF:FFFFFFFF:F:FFFFFFFFFFFFF:FFFFFFFF:FFFFFFFFF:F:FFFF
@A00920:152:HGHKKDRXX:2:2107:28673:26976 2:N:0:AGGAGTGG+AAGGAGTA
GGACTACGGGGTTTCTAATCCTGTTTGCTCCCCACGCTTTCGCGCCTCAGCGTCAGTACCGAGCCAGATAGCCGCCTTCGCCACTGGTGTTCTTCCCAATATCTACGAATTTCACCTCTACACTGGGTATTCCACCCTCCTCTTCCGGCCTCCAGCACATCAGTTTCGGCCGCACCTCCGGAGTTGAGCTCCGGGCTTTCACCCCCGACTTAACGATCCGCCTACGTGCGCTTTACGCCCAGTGATTCCG
+
FFFFFFFFFFFFFFFFFFFFFFFF:FFFFFFFFFFFFF:FFFFFFFFFFFFFFFFFFFFF:FFFFFFFFFFFFFFFFFFFFFFFFF:FFFFFFFFFFFFFFF:FFFFFFFFFFFFFFFFFFFF:FFFFFFFFF:FFFFFFFFFFFFFFFFFF:FFFFF:FFFFFFFFFFF:FFFFFFFFFFFFFFFFF,FFFFF,:F:F:FFFFFFFFFF:FFFFFF:FFFFFFF:FF:FFF,F:FFFFFFFFFFFFFFF
@A00920:152:HGHKKDRXX:2:2107:17002:27336 2:N:0:AGGAGTGG+AAGGAGTA
GGACTACAAGGGTTTCTAATCCCGTTCGCTCCCCATGCTTTCGCCTCTCAGCGTCAGGTCAGGCCCAGCGTGTCGCCTTCGCCACTGGTGTTCCTCCGGATCTCTACGCATTTCACCACTACACCCGGAATTCCACACGCCTCTACCTGCCTCTAGCCCCGCAGTTCGGTCACGTCCTCGCCCGGTTGAGCCGGGCGCTTTCACGCGCCACTTGCAGGACCGCCTACACGCGCTTTACACCCAGTAAATC
+
FFFFFFFFFFFFFFFFFFFFFFFFFFFFFFFFFF,FFFFFFFFFFFFFFFF:FFFFFFFFFFFFFFFFFFFFFFFFFF,FFFFFFFFFFFFFFFFFFFFFFFFFFFFFF::FFFFFF,FFFFFFFFFFF,:FFFFFFFFFF,FFFFFFFFFFFFFFFFFFFFFFFFFFF:FFFFFFFFFFFFFFFFFFFFFFFF:FFF:,FF,FFFFFFFFFFFFFFFFFFFFFFFFFFFFFFFFFFFFFF::FF,F,FF
@A00920:152:HGHKKDRXX:2:2107:22390:29778 2:N:0:AGGAGTGG+AAGGAGTA
GGACTACTAGGGTATCTAATCCTGTTTGATCCCCACGCTTTCGTGCTTCAGCGTCAGTTGAATGCCGGTATGCTGCCTTCGCAATCGGAGTTCTGCGTGATATCTATGCATTTCACCGCTACACCACGCATTCCGCATACTTCTCATTCACTCAAGACCGCCAGTTTCAACGGCCTGAAGAGGTTGAGCCTCTCCATTTTACCGCTGACTTGACAGCCCGCCTACGCACCCTTTAAACCCAATAAATCCG
+
FFFFFFFFFFFFFFFFFFFFFFFFFFFFFFFFFFFFFFFFFFFFFFFFFFFFFFFFFFFFFFFFFFFFF:FFFFFFFFFFFFF:FFFFFFFFFFFFFFFF,FFFFFFFFFFFFFFFFFFFFFFFFFFFFFFFFFFFFFFFFFFFFFFFF:FFFF:FFFFFFFFFFFFFFFFFFFF:F:FF:FFFFFFFFFFFFFFFFF:FFF:FFFFFFFFFFFFFFFFFFFF,FFF:FFFF:FF:FFFFFFF:FFF:FF
@A00920:152:HGHKKDRXX:2:2107:3631:30232 2:N:0:AGGAGTGG+AAGGAGTA
GGACTACACGGGTTTCTAATCCCGTTTGCTACCCACGCTTTCGCGCCTCAGCGTCAAGGCCAGGCCAGAAAGTAGCCTTCGCCAAAGGTGTTCCTCCCGATATCTGCGAATTTCACCTCTACACCCGGAATTCCTAGTACCACTACTCGAGTCTAGACACGCAGTGCTCCGCGCACACCCCAAGGTGAGGCGGGGACATTACACACACACATGCGAGACCGACAAAACCGGACTTACGCCCAGAAAAAAC
+
FFFFFFF,,FF:F,FFFFFFFF,FFFFFFFFFFF,,FFFFFFFF:FFFFFFFFFFFF,,:F,:,FFFF,F,,,,FFFFFFF,FF,,FFFFFFF:FFF,:FFFFFF,FF,FFFFF:FF,FFF:FF,FFFFFFFFF,,:F,FF,FF,:,:F:,FFF:F,FF,F,,,F,,F:,,,,:,F::,,,,FF,F,:,,F,,F,,,,F,F,,FF,,,,,,F,:FF,,,F,,F:,,:,,:,:,,F,,,:F::,::F,FFF
@A00920:152:HGHKKDRXX:2:2107:25391:30530 2:N:0:AGGAGTGG+AAGGAGTA
GGACTACTAGGGTTTCTAATCCTGTTCGCTCCCCTAGCTGTCGCGCCTCAGCGTCAGGCACGGCCCAGAGATCCGCCTTCGCCACCGATGTTCCTCCTGATATCTGCGCATTTCACCGCTACACCAGGAATTCCGAAATCCCCTACCTGCCTCCAGCCCGGAAGTATCGGACGCAGGTCCGCGGTTAAGCCCCAGGATTTCACAACCTACTTGCACACCCGCCTGCGCGCGCTTTACGCCCAGTGATTCC
+
FFFFFFF,:FF:FFFFF:FFFFFFFF,FFFF::F:FFFF,FF:FFF,FFFFFF,FFF,FF::FF:FFF:,FFFFFFFF:FFFFFF::,F,FFF:FFF,:FF,:FFFFFFF,,,FF:F,,FFFFFF:FFFFF,FF:F,,FFF,FFFF,FF:FFFF:F:F,F,FFFFFFFF,F:FFFF,,F,F,:FF:,FFFF::FF,F:FFFFF,,FF:FFFF::FF:FFFFFFF,FFF:F,FF,FFFFFFFF:FFFFFF:
@A00920:152:HGHKKDRXX:2:2107:13214:30765 2:N:0:AGGAGTGG+AAGGAGTA
GGACTACAGGGGTATCTAATCCTGTTTGCTCCCCACGCTTTCGTGCATGAGCGTCAGTATTGGCCCAGAAGGCTGCCTTCGCCATCGGTGTTCCTCCACATCTCTACGCATTTCACCGCTACACGTGGAATTCCACCTTCCTCTGCCATACTCCAGCCACGTAGTTTCGAGCGCAATTCCCAAGTTAAGCTCGGGGCTTTCACACTCGACTTGCTCGGCCGCCTGCGCACACTTTACGCCCAGTAATTCC
+
FF:F,FF,FFFFFFFF:FFFFFFFFFFFFFFFFFFFF:FFFFFFFFFF:FFFF:FFFFFFFFFFFFFFFF:FFFFFF,FFFFFFFFFFFF:,FF,:F:FFFF:FFFFF:F:F:FFFFFFFFFF:FFFFFF:FFFF:F,F:F:FFF:FFFFFF:FFF:F,FF:FF,,:FFF::FF,FF:FFFF,F,F:FFF:FFFFFF,F,FFFF,FFF,FF:FFFFFFFF:FF:FFF:F,FF:F:F:FF,:,F,,FF,:F
@A00920:152:HGHKKDRXX:2:2107:14018:30843 2:N:0:AGGAGTGG+AAGGAGTA
GGACTACACGGGTTTCTAATCCTGTTTGCTCCCCACGCTTTCGTGCATGAGCGTCAGTGTCAGCCCAGAGACCTGCCTTCGCCATCGGTATTCCTCCTGATATCTACGCATTTCACTGCTACACCAGGAATTCCAGTCTCCTCTGCCGCACTCAAGCCTTGCAGTCCCAAATGCCAATCCCAGGTTGAGCCCGGGGCTTTCACATCTGGCTTACAAAACCGCCTGCGCACGCTTAACGCCCACTAATACC
+
FFFFFFFFFFFFFFFFFFF:FFFFFFFFFFFFFFFFFF:FFFFFFFF:FFFFFFFFFFFFFFFFFFFFFF:FFFFFFFFFFFFFFFFFFFFFFFFFFFFFFFFFF:FFFFFFFFFFFFFFFFFFFFFFF,FFFFFFFFFFFFFFFFFFFFFFFF:FFFFFFFFFFFFFFFFFFFFF,::F:F:::F::F,FF,F,::,,,FF:F,,,:F::,,F:,:FF,,F:F::::F:F,F,::,,FFF,,::,,F::
@A00920:152:HGHKKDRXX:2:2107:1362:31219 2:N:0:AGGAGTGG+AAGGAGTA
GGACTACAGGGGTATCTAATCCTGTTTGATCCCCACACTTTCGTGCCTCAGCGTCAGTTGAAGTCTAGTAAGCTGTCTACACTATCGGTGTTCTTGACGATATCTACGCATTTCACCACTACACCGGGAATTCCACCGACCTCTCCCTGCCTCCAGTTCCGCCGTTTCGAATGACCCTCCCCCGTTGAGCGGGGGGCTTTCACACCCGACGTACGAAACCGCCTGCGCGCGCTTTACGCCCAGTAACTCC
+
FF:F,FFFFFFF:FFFF,FFFFFFF:FFFFFFFFFFFFFFFFFFFFFFFFFFFFFFFFFFFFFF:F:FFFFFFFFFFF,FFFF:FFFFFFFFFFFFFFFFFFF,FF:FFFFFFFFFF,:F:,FFFFFFF:FFF::FFFF:FFF:F:FFFFFF:FFFFFF:,FF,,:FFF,:FFFFFFFFF,FFFF:FFF:FFF:FF:FFFFFF::,:FFFFFFF,:F:F:FFFFFFFFF,FFFFFFFFFF:FFFFF:F:F
@A00920:152:HGHKKDRXX:2:2107:23647:31266 2:N:0:AGGAGTGG+AAGGAGTA
GGACTACCAGGGTATCTAATCCCGTTTGCTCCCCTGGCTTTCGCTCCTCAGCGTCAGTGTTGGTCCAGAATGCCGCCTTCGCCACCGGTGTTCCTCCAGATATCTACGCATTTCACCGCTACACCTGGAATTCCGCATTCCTCTCCCAAACTCAAGCCATCCAGTCTCACACGCAGTTCCACGGTTGAGCCGTGGGATTTCACGTGTGACTTAATTGGCCGCCTACGAGCCCTTTACGCCCAGTAATTCC
+
F:FFFFFFFFFFFFFFFFFFFFFFFFFFFFFFFFFFFFFFFFFFFFFFFFFFFFFFFFFFFFFFFFFFFFFFFFFFFFFFFFFFFFFFFFFFFFFFFFF:FFFFFFFFFFFFFFFFFFFFFFFFFFFFFFFFFFFFFFFFFFFFFFFFFFFFFFFFFFFFFFFFFFFFFF:FF:FFFFFFFFFFFF:FFFFFFFFFFFFFFFF,,FFFFFFFFFFFFFFFFFFFFFFFF:FFFFF:,:FFF:FFFFF:F,
@A00920:152:HGHKKDRXX:2:2107:22788:31908 2:N:0:AGGAGTGG+AAGGAGTA
GGACTACCGGGGTTTCTAATCCCGTTTGCTCCCCTGGCTTTCGCTCCTCAGCGTCAATGTCGGTCCAGGATGCCGCCTTCGCCACCGGTGTTCCTCCAGATATCTACGCATTTCACCGCTACACCTGGAATTCCGCATCCCTCTCCCGAATCCAAGCCATCCAGTATCAGACGCAGTTCCCCAGTTAAGCTGAGGGATTTCACGTCTGACTTAGTTGGCCGCCTACGAGCCCTTTACGCCCAGTAATTCC
+
FFFFFFFFFFFFFFFFFFFFFFFF:FFFFFFF:FFFF:FFFFFFFFFF:FFFFFFFFFFFFFFFFFFFFFFFFFFFFFFFFFFFFFFF:F:FFFFFFFFFFFFFFFFFFFF:FF:FFFFFFFF:FFFFFFFFFFFFFFFFFFFFFFFFFFFFF:FFFFFFFFFFFFFFFFFF:FF:FFF,FFFFFFFFFFFFFFFFFFFF,FFF:FFF::FFFFF:FFFFFFFFFFF:FFFFFFF,:FFFFFFFFFFFF:
@A00920:152:HGHKKDRXX:2:2107:29586:32283 2:N:0:AGGAGTGG+AAGGAGTA
GGACTACAGGGGTTTCTAATCCTGTTTGCTCCCCACGCTGTCGCGCCTCAGTGTCAGCAACAGCCCAGCAGGCCGCCTTCGCCACCGATGTTCTTCCCGATCTCTACGCATTCCACCGCTACACCGGGAATTCCACCTGCCTCTACTGTGCTCAAGCCAGGCAGTTTAGACGGCAGTCTTGCGGTTGAGCCGCAAGATTTCACCCCCTCCTTACCAAGCCACCTACGCGCCCTTTCCGCCCCGTGATTCC
+
FFFFFFFFFFFFFFFFF,FFFFFFFFFFFFFFFFFFFFFFFFFFFFFFF,FFFFF,F:FFFFFFFFFFFFFFFFFFF:FFFFFFFFFFFFFFFFFFFFFFF:FFFFFFFFFFFF,F:FFF,FFFFFFF:F,FFFFFF:FFFFFFFFFFFFFFFFFFFFFFFFFF,FFFFF,:FFF:F:FFFFFFF:FFFFFFFF:FF,FFFFF:FFFF,FF,F::FFFF,:FFF:FF:F:FF:FF::FF,FFF,F,,,F:
@A00920:152:HGHKKDRXX:2:2107:6759:32487 2:N:0:AGGAGTGG+AAGGAGTA
GGACTACCAGGGTTTCTAATCCTGTTTGCTCCCCACGCTTTCGCGCCTCAGCGTCAGTTACAGGCCAAAGAGTCGCCTTCGCCACTGGTGTTCCTCCACATCTCTACGCATTTCACCGCTACACGTGGAATTCCACTCTTCTCTCCTGCACTCAAGTCCCCCAGTTTCCAATGACCCTCCACGGTTGAGCCGTGGGCTTTCACATCAGACTTAAAGGACCGCCTGCGCGCGCTTTCCGCCCACTCATTCC
+
:FFFFFFFFFFFFFFFFFF:FFFFF:FFFFFFFFFFFFFFFFFFFFFFFFFFFFFFFFFFFFFFFFFFFFFFFFFFFF:FFFFFF,FFFFF:FF:FFFFF,FFFFFFFFFF:F:FFFFF:FF:FFFFF:,FFFFFFFFFFFFFFFFFFFFF:FF,FFFFFFF::FFF:F:FFFFFFFFFFFFFF:FFFFFFFFFFFF:,:FFF,FFFFFF:FF,:FFF:FFFF:FFFFFFFFF,,,,:FFF,:F:F:FFF
@A00920:152:HGHKKDRXX:2:2107:2926:32800 2:N:0:AGGAGTGG+AAGGAGTA
GGACTACTGGGGTTTCTAATCCTGTTTGCTACCCACGCTTTCGCTCCTCAGCGTCAGTTACGGCCCAGAGCGGCGCCTTCGCCACTGGTGTTCCTCCTGATATCTGCGCATTTCACCGCTACACCAGGAATTCCCCGCTCCCCTACCGTACTCAAGTCACAGCAGTATCGAGTGGCCTCTCAGGGTTGAGCCCTGAGTTTTCACACCCGACTTACTGAACCGCCTACGAGCTCTTTACGCCCAATAAATC
+
FFFFFFFFFFFFFFFFF:FFFFFFFFFFFFFFFFFFFFFFFFFFFFFFFFFFFFFFFFFFFFFFFFFFFFFFFFFFFFFFFFFFFFFFFFFFFFFFFFFFF:FFFFFFFFFFFFFFFFFFFFFFFFFFFFFFFFFFFFFFFFFFFFFFFFFFFFFFFFFFFFFFF:FF:,FFFFFFFFFFFFFFFFFFFFFFFFFFFFFFFFFFFFFFF:FFFFFFFF:FFFFFF:FFFFFFFFFFFFFFF::F,F,FFF
@A00920:152:HGHKKDRXX:2:2107:29243:33191 2:N:0:AGGAGTGG+AAGGAGTA
GGACTACACGGGTATCTAATCCTGTTTGCTCCCCACGCTTTCGCGTCTCAGCGTCAGTCACTGTCCAGAAGGTCGCCTTCGCCACCGGTGTTCCGCTTGATATCTACGAATTTCACCTCTACACCAAGCATTCCACCTTCCTCTCCAGGACTCTAGCCCTGCAGTTTCGAGTGCACTTCCATGGTTGAGCCATGGGATTTCACACCCGACTTGCAGGGCCGCCTACACGCGCTTTACGCCCAGTAATTCC
+
:F:FFFFFFFFFFFFFFFFFFFFFFFFFFFFFFFFFFFFFFFFFFFFFFFFFFFFFFFFFFFFFFFFFFFFFFFFFFFFFFFFFFFFFFFFFFFFFFFFFFFFFFFFFFFFFFFFFFFFFFFFFFFFFFFFFFFFFFFFFFFFFFFFFFFFFFFFFFFFFFFFFFFFFFFFFFFFFFFFFFFFFFFFFFFFFFFFFFFFFFF:FFFFFFFFFFFFFFFFFFF,FFFFF:FFFF:FFFFF,FFFF:FF:,F
@A00920:152:HGHKKDRXX:2:2107:8847:33880 2:N:0:AGGAGTGG+AAGGAGTA
GGACTACAAGGGTTTCTAATCCCGTTTGCTCCCCTGGCTTTCGCGCCTCAGTGTCAGCAACAGCCCAGCAGGCCGCCTTCGCCACCGATGTTCTTCCCGATCTCTACGCATTCCACCGCTACACCGGGAATTCCACCTGCCTCTACTGTGCTCAAGCCAGGCAGTTTAGAAGGCAGTCTTGCGGTTGAGCCGCAAGATTTCACCCCCTACTTACCAAGCCACCAACGCGCCCTTTACGCCCAGTGATTCC
+
FFFFFFFFFFFFF,FFFFFFFFFFFFFF,F:FFFFFFFFFFFF:FFFFF:FFFFFFFFFFF:,FFF,FFFFFFFFFFFFFFF:F,FFF,FFFFFFF,FFFFFFFFF,FFFFFFFFFFFFFFFFFFF,FFFFFFF:FFF,FFFFF,,F,::FFFFFFF,FFFFFFFFFF,,:FFF::,FFFF:F:F,F,FFFFFFFF:FFF,,F,F,F,,:F,FF:::FF,FF,FF:,FFFF,FF:F,,FF,FF,FF:,F:
@A00920:152:HGHKKDRXX:2:2107:18050:33912 2:N:0:AGGAGTGG+AAGGAGTA
GGACTACTAGGGTTTCTAATCCTGTGTGAGCCCCACGCTTTCGCACCTCAGCGTCAGTATTAAGCCAGGAGGCCGCCTTCGCCACCGGTATTCCTCCACATATCTACGCCTTTCACCGCTCCCCGTGGAATTCTACCTCCCTCTCTCATACTCTAGTCACTCAGTATCGGATTCAATTCCCAGGTTGAGCCCGGGGCTTTCACACCCGACTTAAATAACCGCCTACGCGCGCTTTACGCCCAGTCATTCC
+
FF,,FF:,FFF,FF:FF,FFF:FFF,FFF,F:FF,FFFF:,F:F:FFFFFFFFFFFFFFFF::F:F,:FFF:FFFF,F,FF:FF,FFF:F,FFFFFFF:F,,,:F,:,F,FF:F:,FFF,,:,:F,,:F,:F,FF:FFFFF,FFF::F:F,FFF,FFFFFFFFFFFFFF::F,,F,FFF::FF,FFF::F:FF:,F:FF,::::F:FF:FFFFF,:FFF,F:FF:FFFF,FF:::F:,FFFFFF::,FFF
@A00920:152:HGHKKDRXX:2:2107:2320:34006 2:N:0:AGGAGTGG+AAGGAGTA
GGACTACAAGGGTATCTAATCCTGTTCGCTCCCCACGCTGTCGCTCCTCAGCGTCAGTATCGGCCCAGAGACCCGCCTTCGCCACCGGTGTTCCTCCAGATATCTGCGCATTTCACCGCTACACCAGGAATTCCAGTCACCCCTGCAACACTCAAGTCCGCCCGTATCGACTGCAGGCCCGGAGTTGAGCTCCGGGTTTTCACAGACGACGCGAAGAACCGCCTACGAGCTCTTTACGCCCAATAATTCC
+
FFFFFFF::FFFFFFFFFFFFFFFFFFFFFFFFFFFFFF,FFFF,FFF,FF,FFFFFFFF:FF,FFFFF,F:FFFFFFFFFFFFF:F,FFFFFFFFF,FFFFFFFFFFFF:FFFFFFFFFFFFFF,FFFFFFFFF,FF,FF,FF,F:::FFFF,FF,,F,F,F,F:FFFFFFFFF,,,FF,,:FFF:FFF,F,FFF,FFFF:FF,,FFFF,F:,,,F,FF,FFF:FFFFFFFF:FFF:FFFF:FFFFF:F
@A00920:152:HGHKKDRXX:2:2107:23014:34053 2:N:0:AGGAGTGG+AAGGAGTA
GGACTACTGGGGTTTCTAATCCTGTTTGCTCCCCTGGCTTTCGTTCCTCAGTGTCAGAAACAGTCCAGAACGCCGCCTTCGCCACCGGTGTTCCTCCAGATATCTACGCATTTCACCGCTACACCGGGAATTCCGCTTACCTCTCCCGCACTCCAGCAGCCCAGTTTCCGGCGCACCCTCCCGGTTGAGCCGGGAGATTTCACACCAGACTTGGACTGCCGCCTACGCACGCTTTACGCCCAGTAACTCC
+
FFFFFFFFFFFFFFFFFFFFFFFFFFFFFFFFFFFFFFFFFFFFFFFFFFFFFFFFFFFFFFFFFFFFFFFFFFFFFFFFFFFFFFFFFFFFFFFFFFFFFFFFFFFFFFFFFFFFFFFFFF,FFFFFFFFFF:FFFFFFFFFFFFFFFFFFFFFFFFF:FFFFFFFF,FFFFFFFFFFFFFFFFFFFFFFFFFFFFFFFFFFFFFFFFFFFFFFFFFFFFFFFFFFF::FFF:FFFFFFFFFFFF:FFF
@A00920:152:HGHKKDRXX:2:2107:18756:34788 2:N:0:AGGAGTGG+AAGGAGTA
GGACTACAAGGGTTTCTAATCCTGTTTGCTCCCCACGCTTTCGCGCCTCAGCGTCAGTTACAGACCAGAAAGCCGCCTTCGCCACTGGTGTTCCTCCACATCTCTACGCATTTCACCGCTACACGTGGAATTCCGCTTTCCTCTTCTGTACTCAAGTCCCCCAGTTTCCAATGACCCTCCACGGTTGAGCCGTGGGCTTTCACATCAGACTTAAAGGACCGCCTGCGCGCGCTTTACGCCCAATAATTCC
+
FFFFFFFFFFFF:FFF:FFFFFFFFFFFFFFFFFFFFFFFFFFFFFFFFFFFFFFFFFFFFFFFFFFFFFFFFFFFFFFFFFFFFFFFFF::FFFFFFFFFFFFFFFFFFFFFFFFFFFFFFFFFFFFFFFFFFFFFFFFFFFFFFFFFFFFFFFFFFFFFFFFFFFF:FFFFFFFFFFFFFFFFFFFFFFFFFFFFFFFFFFFFFFFFFFFFFFFFFFFF,FFF,FFFFFFFFFFFF:FF,:FFFFFFF
@A00920:152:HGHKKDRXX:2:2107:31060:35493 2:N:0:AGGAGTGG+AAGGAGTA
GGACTACAGGGGTTTCTAATCCCGTTCGCTCCCCTGGCTTTCGTGCCTCAGCGTCAGAAATACCCCAGAGAGCCGCCTTCGCCACTGGTGTTCCTCCCGATATCTACGCATATTACCGCTACACCGGGAATTCCGCTCTCCTCTGATACTCTCGAGTCTAGCAGTTTGGGAACCGGATCCGGAGTTGAGCCCCGGGCTTTCAATTCCCACACACTAAACCGCCTACGCACGCTTTACGCCCAGTAATTCC
+
FFFFFFFFFFFFFFFFFFFFFFFFFFFFFFFFFFFFFFFFFFFFFFFFFFFFFFFFFFFFFFFFFFFFFFFFFFFFFFFFFFFFFFFFFFFFFFFFFFFFFFFFFFFFFFFFFFFFFFFFFFFFFFFFF:FFF,FFFFFFFFFFFFFFFFFF:FFFFFFFFFFFFFFFFFF:FFFFFFFFFFFFFFFFFFFFFFFFFFFFFFFF::FFFFFFFFF,FFFFFFFFFFFFFFFFFFFF,FFFFFFF:FFFFF
@A00920:152:HGHKKDRXX:2:2108:12581:1110 2:N:0:AGGAGTGG+AAGGAGTA
GGACTACTAGGGTATCTAATCCTGTTTGCTCCCCACGCTTTCGCACCTCAGCGTCAGTATCGGGCCAGTGAGCCGCCTTCGCCACTGGTGTTCTTCCCAATATCTACGAATTTCACCTCTACACTGGGAATTCCGCCGCCCTCTCCCGGACTCTAGCCTGCCAGTCTCGGATGCGCATCCGGGGTTGAGCCCCGGGCTTTCACACCCAACTTAACAGGCCGCCTACGCGCGCTTTACGCCCAGTAACTCC
+
FFFFFFFFFFFFFFFFFFFFFFFFFFFFFFFFFFFFFFFFFFFFFFFFF:FFFFFFFFFFFFFFFFFFFFFFFFFFFFFFFFFFFFFFFFFFFFFFFFFFFFFFFFFF::FFFFFFFFFFFFFFFFFFFFFFFFFFFFFF:FFFFFFFFFFFFF:FFFFFFFFFFFFFFFFFFFFFFFFFFFFFFF:FFFFFFFFFFFFFFFFFFFFFFFFFF,FFFFFFFFF:,FFFFFFFFFFFFFFFFFFFFFFFFF
@A00920:152:HGHKKDRXX:2:2108:2474:1297 2:N:0:AGGAGTGG+AAGGAGTA
GGACTACTGGGGTATCTAATCCCGTTCGCTCCCCATGCTTTCGCCTCTCAGCGTCAGGTCAGGCCCAGCGTGTCGCCTTCGCCACTGGTGTTCCTCCGGATCTCTACGCATTTCACCACTACACCCGGAATTCCACACGCCTCTACCTGCCTCTAGCCCCGCAGTTCGGTCACGTCCTCGCCCGGTTGAGCCGGGCGCTTTCACGCGCCACTTGCAGGACCGCCTACACGCGCTTTACACCCAGTAAATC
+
FFFFFFF:FFFFFF:F,FFFFFFFFFFFFFFFFFF:FFFFFFFFFFFFF:FFFFFFFFF:FFFF::FFFFFF:FFFFFFFFFFFF:FFFFFF:FFFF,:FFFFFF:FFFFF:F:FF,FFFFF:FFFF,FFFFFFF:FF,FFFFFFFFFFFFFFFFFF:FFFFFFF:F,:FF:F:FF,:,FFFFFF,,FF:,:F,FFFFF:F,FF::FF,,,,:F:F:,FFFFF,::FF::FF:,FF:FFF:FFFFFFFFF
@A00920:152:HGHKKDRXX:2:2108:5674:2487 2:N:0:AGGAGTGG+AAGGAGTA
GGACTACTCGGGTTTCTAATCCTGTTTGCTCCCCACGCTTTCGCACATGAGCGTCAGTATTGGTCCAGGAAGTCGCTTTCGCCACTGATGTTCCTTCAGATATCTACGCATTTCACCGCTACACCTGAAATTCCACTTCCCTCTCCCATACTCTAGCAATGCAGTCTCGGGTGCAGTTCCCAGGTTAAGCCTGGGGATTTCACACCCGACTTGCAAAGCCGCCTACGCGCGCTTTACGCCCAGTAATTCC
+
FFFFFFFFFFFFF:FFFFFFFFFFFFFFFFFFFFFFFFFFFFFFFFFFFFFFFFFFFFFFFFFFFFFFFFFFFFFFFFFFFFFFFFFFFFFFFFFFFFFFFFFFFFFFFFFFFFFFFFFFFF:FFFF:F:FFFFFFFFFFFFFFFFFFFFFFFF:FFFFFFFFFFFFFFFFFFFFFFFFFFFFFFFFFFFFFFFFFFFFFFFFFFFFFFFFFFFF,FF:FFFFFFFFFFFFFFFFFFFFFFFFF::F:FF
@A00920:152:HGHKKDRXX:2:2108:18900:3286 2:N:0:AGGAGTGG+AAGGAGTA
GGACTACTCGGGTATCTAATCCCGTTCGCTCCCCATGCTTTCGCATCTCAGCGTCAGGTCAGGCCCAGCGTGTCGCCTTCGCCACTGGTGTTCCTCCGGATCTCTACGCATTTCACCACTACACCCGGAATTCCACACGCCTCTACCTACCTCTAGTCGCGCAGTTCGATTGCGTCCTCGCCCGGTTGAGCCGGGCGCTTTCACGCCTCACTTGCACGACCGCCTACACGCGCTTTACACCCAGAAAATC
+
FF,:FFFFFFFFFFFFFFFFFF:FFFFFFFFFFF:FFF::FFF:F::FFFFFFFFFFFFFFFFFFFFFFFFFFFFFFFFFFFFFF:FFFFFFFFFFFFFFFFFFFFFFFF:FFFFFFFFFFFFFFFFFF:FFFFFFFFFFFFFF,FFF:FFFFF:FFFFFFFFFFFFFFFFFFFFFFFFFFFFFFF,FFFFFFFFFFF::FFFF,F,,F:FF:FFFFFFFFFF:F:FFFFF:FFFFFF:FFFFF,F,F:F
@A00920:152:HGHKKDRXX:2:2108:8919:3630 2:N:0:AGGAGTGG+AAGGAGTA
GGACTACCGGGGTATCTAATCCTGTTTGCTCCCCACGCTTTCGTGCATGAGCGTCAGTGTCATCCCAGGAGGCTGCCTTCGCCATCGGTGTTCCTCCGCATCTCTACGCATTTCACTGCTACACGCGGAATTCCACCTCCCTCTGACGCACTCTAGCCATGCAGTCACAAGTGCAGTTCCCAGGTTAAGCCCGGGGATTTCACACCTGTCTTGCATAGCCGCCTACGCACCCTTTACGCCCAGTGATTCC
+
FFFFFFFFFFFFFFFFFFFFFFFFFFFFFFFFFFFFFFFFFFFFFFFFFFFFFFFFFFFFFFFFFFFFFFFFFFFFFFFFFFF:FF:FFFFFFFFFFFFFFFFFFF:FFFFFFFFFFFFFFFFFFFFFFFFFFFFFFFFF:FFFFFFFFFFFFFF:FFFFFFFFFFFFFFFFFFFFFFFFFFFFFF:FF:F:F:FFF:FF,FFFFFFFFFFFFFFF:FFFFFFFFFFFFFFFFFFFFFFFFF:FF:FF:F
@A00920:152:HGHKKDRXX:2:2108:20609:3897 2:N:0:AGGAGTGG+AAGGAGTA
GGACTACTCGGGTATCTAATCCTGTTTGCTCCCCACGCTTTCGTGCATGAGCGTCAGTGCAGGCCCAGGGGATTGCCTTCGCCATCGGTGTTCCTCCGCATATCTACGCATTTCACTGCTACACGCGGAATTCCATCCCCCTCTGCCGCACTCCAGCGATGCAGTCACAAATGCAGTTCCCAGGTTAAGCCCGGGGATTTCACACCTGTCTTACATCACCGCCTGCGCACGCTTTACGCCCAGTCATTCC
+
FFFFFFFFFFFFFFFFFFFFFFFFFFFFFFFFFFFFFFFFFFFFFFFFFFFFFFFFFFFFFFFFFFFFFFFFFFFFFFFFFFFFFFFFFFFFFFFFFFFFFFFFFFFFFFFFFFFFFFFFFFFFFFFFFFFFFFFFFFFFFFFF:FF:FFFFFFFFFFFF:F,F:FFFFF,FFFFFFFFFFFFFFFFFFFFFFFFFFFFFFFFFFFFFFFFFF:FFFFFFFFFFF:FFFFFFFFFFFFFFFFFF,FFFFF
@A00920:152:HGHKKDRXX:2:2108:28556:4633 2:N:0:AGGAGTGG+AAGGAGTA
GGACTACACGGGTATCTAATCCTGTTTGCTCCCCACGCTTTCGCACCTCAGCGTCAGTACCGGTCCAGGTAGCCGCCTTCGCCACCGGTGTTCTTCCCAATATCTACGAATTTCACCTCTACACTGGGAATTCCACTACCCTCTCCCGGCCTCTAGTCTCGCAGTAACAAAGGCAATTCCCAGGTTGAGCCTGGGGATTTCACCTCTGACTTGCGAAACCGCCTACGTGCGCTTTACGCCCAGTAATTCC
+
FFFFF:FFFFFFF,FFFFFFFFFFFFFFFFFFFFFFFFFFFFFFFFFFFFFFF:FFFFFFFFFFFFFFFFFFFFFFF:FFFFFFFFFFFFFFFFFFFFFFF:FFFFFFFFFFFFFFFFFFFF:FFFFFFFFFFFFFFFFFFFFFFFFFFFFFFFFFFFFFFFFFF::FFF:FFFF:FFFFF:FFFFFFFFFFFFFFFFFFFFFFFFFFFFFFFFF::FFFFFFFFFFF:FFFFFF,FFFFFFFFFFFFFF
@A00920:152:HGHKKDRXX:2:2108:27344:4914 2:N:0:AGGAGTGG+AAGGAGTA
GGACTACTGGGGTTTCTAATCCTGTTTGCTCCCCACGCTTTCGTGCATGAGCGTCAGTGTCAGCCCAGAGACCTGCCTTCGCCATCGGTATTCCTCCTGATATCTACGCATTTCACTGCTACACCAGGAATTCCAGTCTCCTCTGCCGCACTCGAGCCTTGCAGTCCCAAATGCCATTCCCAGGTTGAGCCCGGGGATTTCACATCTGGCTTACAAAACCGCCTGCGCACGCTTTACGCCCAGTAATTCC
+
FFFFFFFFFFFFFFFFFFFFFFFFFFFFFFFFFFFFFFFF:FFF:FFFFFFFFFF:FFFFFFFFFFFFFFFFFFFFFFFFFFFF:FFFFFFFFFFFFFFFFFFFFFFFFFFFFFFFFFFFFFFF:FF:FFFFFFFFFFFFFFFFFFFFFFFFFFFFFFFFFFFFFFFFFFFFF:FFFFFFFFFFFFFFFFFFFFFFFFFFFFFFFFFFFFFFFF:FFFF,FFFF:FFFFFFFFFF,FFFFF:F,FFFFFF
@A00920:152:HGHKKDRXX:2:2108:8269:6793 2:N:0:AGGAGTGG+AAGGAGTA
GGACTACAAGGGTATCTAATCCTGTTTGCTCCCCACGCTTTCGCTCCTCAGCGTCAGTACTGGCCCAGAACACTGCCTTCGCCATCGGTGTTCCTCCTGATATCTGCGCATTTCACCGCTACACCAGGAATTCCGTGTTCCCCTACCAGACTCAAGCCACAGCAGTATCGGATGGCGTCTCGGGGTTGAGCCCCGAGTTTTCACATCCGACTTACTGAGCCGCCTACGAGCTCTTTACGGCCAATACATC
+
FFFFFFFFFFFFFFFFFFFFFFFFFFFFFFFFFFFFFFFFFFFFFFFFFFFFFFFFFFFFFFFFFFFFFFFFFFFFFFFFFFFFFFFFFFFFFFFFFFFFFFFFFFFFF,,F:FFFFFFFFFFFF:FFFFFFFFFFFFFFFFF:FFFFFFFFFF:FFFFFFFFFFFFFFFFFFF:FFFFFFFFFFFFFFFFFFFFFFFF:FF::FFFF::FFFFFFFFFFFFFFF,FFFFFF:,:FFFF,FFFF,:,:FF
@A00920:152:HGHKKDRXX:2:2108:7310:7451 2:N:0:AGGAGTGG+AAGGAGTA
GGACTACAAGGGTTTCTAATCCTGTTCGCTCCCCATGCTTTCGCTCCTCAGCGTCAGTTAATGCCCAGAGACCTGCCTTCGCCATCGGTGTTCCTCCTGATATCTGCGCATTTCACCGCTACACCAGGAATTCCAGTCTCCCCTACATCACTCTAGTCTGCCCGTACCCACCGCAGATCCGGAGTTGAGCCCCGGACTTTCACGGCAGACGCGACAAACCGCCTACGAGCTCTTTACGCCCAATAATTCC
+
FFFFFFFF:FFFFFFFFFFFFF:FFFFFFFFFFFF::FFFFFFF:FFFFFFFFFFFFFF:F:F:FFFFFF:FFFFFFF:FFFFFFF:FFFFFFFFFFF,FFFFFFFFFFFFF:FFFFFFFFFFFF:FFF:FFFFFF,FFFFFFFFFFFFFFFFFFFFFFFFFFFFFFFF,FFF:FFFFFFF:FFFF:FFFFFFFFFFFFFFFFF:F:FFFF:FFFFFFFFFFFFFFFFFFFFFF:FFFF:F:F:FFFFFF
@A00920:152:HGHKKDRXX:2:2108:3486:8688 2:N:0:AGGAGTGG+AAGGAGTA
GGACTACTCGGGTTTCTAATCCTGTTTGCTCCCCACGCTTTCGCACCTCAGTGTCAGTACCGGGCCAGTGAGCCGCCTTCGCCACTGGTGTTCTTGCGAATATCTACGAATTTCACCTCTACACTCGCAGTTCCACCCACCTCTCCCGGACTCGAAGATCGCCAGTATCGAAGGCAGTTCTGGAGTTGAGCTCCAGGATTTCACCCCCGACTAAGCGACCCACCTACGTGCGCTTTACGCCCAGTGATTC
+
FFFFFFFFFFFFFFFFFFFFFFFFFFFFFFFFFFFFFFFFFFFFFFFFFFFFFFFFFF:FFFFFFFFFFFFFFFFFFFFFFFFFFFFFFFFFFFFFFFFFFFFFFFFFFFFFFFFFFFFFFFFFFF:FFFFFFFFFFFFFFFFFFFFFFFFFFFFFFFFFFFFFFF:FF,FFFFFFF:FF:FFFFFFFFFFFFFF:FFFFFFFFFFFFFFFFFFFFFFFFFFFFFFF:FFFFFFFFF:FF:FF:FFFFFF
@A00920:152:HGHKKDRXX:2:2108:29839:9267 2:N:0:AGGAGTGG+AAGGAGTA
GGACTACAGGGGTATCTAATCCCGTTTGCTCCCCACGCTTTCGCGCCTCAGCGTCAGGTGATGCCCAGTGAGCCGCCTTCGCCACGGGTGTTCCTCCTGATATCTACCCATTTCACCGGTACACCAGGAATTCCACTCACCTCTGCATCCCTCCAGTCTGCCAGTTTGCAAAGCAGTTTCCGGGTTGAGCCCGGGGCTTTCACGGCTGACTTAACGAACCACCTACGCACGCTTTACGCCCAGTCATTCC
+
FFFFF:FFFFFFFFFFFFFFFFFFFFFFFFFFFFFFFFFFFFFFFFFFFFFFFFF,FFF:FFFFFFFFFF,FFFFFFFFF:FFFFFFF:F:FFFFFFFFFFFFFFF,FFFFFFF,:FFF:FF:FFFFFF:F,,FFFFFFF,F:FFFFFFFF:FFFFFFFFFFFFFFFFFFF:FFFF:FFF:FFFFFFFFFFFFFFFFF,FFF:FF:,F,FFF:FFF:F,F:FF,FFF,FFFF,F,:FFF,:F::F,,F:F
@A00920:152:HGHKKDRXX:2:2108:21025:9439 2:N:0:AGGAGTGG+AAGGAGTA
GGACTACCAGGGTATCTAATCCCATTCGCTCCCCTAGCTTTCGTCCCTGAGTGTCAGTTGCTCTCCAGTAGAGCGCTTTCGCCACCGATGTTCTTCCCGATCTCTACGCATTTCACCGCTACACCGGGAATTCCCTCTACCCCTAGAGCCCTCTAGCTTGTCAGTTTCCACTGCCTTTCCGGAGTTAAGCCCCGGTCTTTGACAGCAGACTTGAGCGAGCCACCTGCGGACGCTTTACGCCCAATAATTC
+
F:FFFFFF:FFFFFFFFFFFFFFFFFFFFFFF::FFFFFFFFFFFFFFFFFFFFFFFFFFFFFFFFFFFFFFFFFFFFFFFFFFFFFFFFFFFFF,:FF:FFFFFFFFFFF:FFFFFFFFFFFFFFFFF,FFF:FFFFFFFFFFFFFFFF:FFF::F:FFFFFFFFFFFFF:F:FFFFF:FFFFFF,,FFFFFFFFFFFFFFFFFFFF:,FFFFFFF,FF:FFFFF,F:::F:FFF:F,:,FF:FFFFF,
@A00920:152:HGHKKDRXX:2:2108:9878:9831 2:N:0:AGGAGTGG+AAGGAGTA
GGACTACTAGGGTTTCTAATCCTGTTTGCTCCCCACGCTTTCGCGCCTCAGCGTCAGTATCGTGCCAGTCGGCCGCCTTCGCCTCAGGTATTCCGCCTGATATCTAAGCATTCCACCGCTACACCAGGCATTCCACCGACCTCTCACGAACTCAAGTTTGGCAGTTTCCAGCGCAATCGCTCCGTTAAGCGGTAGCGTTTTCACACCAGACTTGCCAAGCCGCCTACGCGCCCTTTACGCCCAGTCAATC
+
FF:FFFFFFFFFFFFFFFFFFFFFFFFFFFFFFFFFFFFFFFFF:FFFFFFFFFFFFFFFFFFFFFFFFFFFFFFFFFFFFFFFFFFFFFFFFFFFFFFF,FFFFFFF::FFFFFFFFFFFF:FFFFFFFFFFFFFFFFFFFFFFFFFFFFFFFFFFFFFFF,FFFFFFFFFFFFFF:FFFFFFFFFFFFFFFFFFFFFFFF:FFFFFFFFFFFFFFFFFFFFFFFFFFFFFFF:FFFFFFFFFF,FFFF
@A00920:152:HGHKKDRXX:2:2108:18005:10191 2:N:0:AGGAGTGG+AAGGAGTA
GGACTACTAGGGTTTCTAATCCCGTTCGCTCCCCATGCTTTCGCATCTCAGCGTCAGGTCAGGCCCAGCGTGTCGCCTTCGCCACTGGTGTTCCTCCGGATCTCTACGCATTTCACCACTACACCCGGAATTCCACACGCCTCTACCTACCTCTAGTCGCGCAGTTCGATTGCGTCCTCGCCCGGTTGAGCCGGGCGCTTTCACGCCTCACTTGCACGACCGCCTACACGCGCTTTACACCCAGTAAATC
+
FFFFFFFFFFFFFFFFFFFFFFFFFFFFFFFFFFFFFFFFFFFFFFFFFFFFFFFFFFFFFFFFFFFFFFFFFFFFF:FFFFFFFFFFFFFFFFFFFFFF:FFFFFFFFFF:FFFFFFFFFFFFFFFFFFFFFFFFFFFFFFFFFFFFFFFFFFFFFFFFFFFFFFFFFFFFFFFFFF:FFFFFFFFFFFFFFFFFFFFFFFFFFFFFFF:FFFFFFFFF:F:FF,FFFF:F::FFFFFF:F:FF::FF:
@A00920:152:HGHKKDRXX:2:2108:26350:10238 2:N:0:AGGAGTGG+AAGGAGTA
GGACTACTGGGGTTTCTAATCCTGTTTGCTCCCCACGCTTTCGCACCTCAGCGTCAATATGTGTCCAGTAAGTCGCCTTCGCCACTGGTGTTCTTCCGAATATCTACGAATTTCACCTCTACACTCGGAATTCCACTTACCTCTCCACAATTCTAGCGATGCAGTCTTAAAGGCAATTCCGGAGTTGAGCCCCGGGCTTTCACCTCTAACTTACAAAGCCGCCTACGTGCGCTTTACGCCCAGTAATTCC
+
FFFFFFFFFFFFFFFFFFFFFFFFFFFFFFFFFFFFFFFFFFFFFFFFFFFFFFFFFFFFFFFFFFFFFFFFFFFFFFFFFFFFFFFFFFFFFFFFFFFFFFFFFFFFFFFFFFFFFFFFFFF:FFFFFFFF:FFFFFFFFFFFFFFFFFFFFF:FFFFFFF:FF:FFFF:FFFF:FFFFF:FFFFFFFFFFFFFFFFFFF:FFFFFF,FFFFF,FF::FFFF:FFFFFFFF,F,:FFFFFF,F,F:FFF
@A00920:152:HGHKKDRXX:2:2108:15067:11177 2:N:0:AGGAGTGG+AAGGAGTA
GGACTACAAGGGTTTCTAATCCTGTTCGCTACCCACGCTTTCGTGCCTCAGCGTCAATGTTGGCTTAGTGAGCTGCCTTCGCAATCGGTGTTCTACATCATATCTAAGCATTTCACCGCTACATGATGTATTCCGCCCACTTCAACCAGATTCAAGCTATGCAGTTTCAATGGCAATTCCGCAGTTGAGCTGCGGGCTTTCACCACTGACTTATATAGCCGCCTACGCACCCTTTAAACCCAGTGAATCC
+
FFFFFFFFFFFFFFFF:FF:FF:FFFFFFFFFFFFFFFFFFFFFFF,F:FFFFFFFFF:FFFFFFFFFFFF:FFFFFFFFFFFFFFF:FFFFFFFFFFFFFFFFFFFFFFFFF:FFFFFF,FFFFFFFF:FF,F,FFFFFFFFFFFFF::FFFFFFFFFFFF,:FFFFF:FFFF,FFFFFFFFFFFFFFFFF,FF:FF,FFFFFFF:FFFFFFF:FFFFF,FFFFFFFFFFFFFF::FFF:,FFFFFFFF
@A00920:152:HGHKKDRXX:2:2108:30147:11522 2:N:0:AGGAGTGG+AAGGAGTA
GGACTACAGGGGTATCTAATCCGGTTCGCTCCCCACGCTTTCGTGCCTCAGTGTCAGAAATGGTCCAGTAACCTGCCTACGCCATTGGTGTTCCTTCTAATATCTACGGATTTCACTCCTACACTAGAAATTCCAGTTACCTCTACCATTCTCGAGTTAGTGAGTTCGAATAATAGCCTGTACGGTTGAGCCGCCAGATTTCACTATTCGCTTTACTAACCACCTACGCAACTCTTTACGCCCAGTCACT
+
FFFFFFFFFFFFFFFFFF:FFFFFFFFFFFFFFFFFFFFFFFFFFFFFFFFFFFFFFFFFFFFFFFFFFFFFFFFFFFFFFF:,FFFFFFFFFFFFFFFFFFFFFFFFFFFFFFFFFFFFFFFFFFFFFFFFFFFFFFFFFFFFFFFFFFFFFFFFF:,FFFFFFFFFFFFFFFFFFFFFFF:FFFFFFFFFFFFFFFFFFFFFFFFFFFFFF:FFFFFFFFFFF:FFFF,FFFFF:FFFFFFFFFF:F:
@A00920:152:HGHKKDRXX:2:2108:22209:11647 2:N:0:AGGAGTGG+AAGGAGTA
GGACTACAGGGGTATCTAATCCCGTTCGCTCCCCACGCCTTCGTGCCTCAGCGTCAGGTGTGCACCAGCTGGACGCCTTCGCCACGGGTGTTCCTCCCGATATCTACGCATTTCACCACTACACCGGGAATTCCACCAACCTCTACTTCCCTCAAGTCCAGAAGTATCGGACACACTAAACCGGTTGAGCCGAAAGATTTCATGACAGACTTGCAAAACCGCCTTAACACGCTTTACGCCCAGTAATTCC
+
FFFFFFFFFFFFF,FFFFFFFFFFFFFFFFFFFFFFFF:FFFFF,FFFFFFFFFFF::,,:,F,FFFF,FFF,FFFFFFFFFFFFFFFFFFFF,FFFF,FF,FFFFFF,FFFFFFFFFFFFFFF,,FFF:FFFFFFFF,FFFFF:FF,:,FFF,FF,,,F,,FFF,FF,F:FF,,,F,:F,F:F:FF:FF,,:,FF,F,FFFF:,F,FFFF:FF,:FFFFFFFF,FF,,FFFFFFFFFFF:::FFFFF:F
@A00920:152:HGHKKDRXX:2:2108:20175:12696 2:N:0:AGGAGTGG+AAGGAGTA
GGACTACTGGGGTTTCTAATCCCGTTTGCTCCCCTAGCTTTCGCGCCTCAGCGTCAGTGTCGGTCCAGGAAGCCGCCTTCGCCACCGGTGTTCCTCCGGATATCTACGCATTTCACCGCTACACCCGGAATTCCGCTTCCCTCTCCCGAACTCAAGCCCTGCTGTTTCCCTTGCAGTTCCCCAGTTGAGCCGGGGGATTTCACAAGGGACTGACAAGACCGCCTACGCGCCCTTTACGCCCAGTAATTCC
+
FFFFF:FFFFFFFFFFFF:FFFFFFFFFFFFFFFFFFFFFFFFFFFFFFFFFFFFFFFFFFFFFFFFFFFFFFFFFF:FFFFFFFFFFFFFFFF:FFFFFFFFFFFFFFFFFFFF:FFF:FFFFFFFFFFFFFFFFFFFFFFFFF::FFFF:FFFFFFFFFFFFFFFFFFFFFFFFFFFFFFFFFFFFFFFFFFFFFF:FFFFF,FFF::FFFFFFFFFFFFFFF:F:FFFFFFFFFFFFFFFFFFFFFF
@A00920:152:HGHKKDRXX:2:2108:15094:13166 2:N:0:AGGAGTGG+AAGGAGTA
GGACTACACGGGTTTCTAATCCTGTTTGCTCCCCACGCTTTCGTGCCTCAGCGTCAGTCACTGTCCAGTCGCCCGTCTACACCTCCGGTGTTCCTCGTGATATCTACGCATTTCACCGCTACACCACGAATTCCAGCGACCTCTCCAGAACTCAAGACCGGCAGTATCAAAGGCAGTTCCGCAGTTAAGCTGCGGGCTTTCACCCCTGACTTACCGACCCGCCTACGCACCCTTTACGCCCAGTGATTCC
+
FFFFFFFF,FFFFFFFFFFFFFFFFFFFFFFFFFFFFFFF:FFFFF:FFFFFFFFFFFFFFFFFFFFFFFF::,FFFF:F:FFFFFFFFF:FFFFFFFFFFFFFFFFFFFFFFFFFFFFFFFFF:FFFFFFFFFF:FFFFFFFF:F:FFFFFFFFFFFFFFFFFF,FFFFF,FFFFFFFFFFFFFFF,FFF:FFFFFFFFF:F:FFFFFF:F:FFFFFFFFFFF,FFFFFFFFFF,FFFFFFFFFFFF:F
@A00920:152:HGHKKDRXX:2:2108:3233:14011 2:N:0:AGGAGTGG+AAGGAGTA
GGACTACAAGGGTTTCTAATCCTGTTTGCTCCCCACGCTTTCGCGCCTCAGCGTCAGATCCAGCCCAGTTGGCCGCCTTCGCCACAGGTGTTCTTCCCGATATCTACGCATTCCACCGCTACACCGGGAATTCCACCAACCCCTACTGGTCTCTAGACATGCAGTATCGGCAGCAGCCCCGGAGTTGAGCCCCGGGATTTCACTTCCGACTTGCACACCCGCCTGCGCGCGCTTTACGCCCAGTGATTCC
+
FFFFFFFFFFFFFFFFFFFFFF,F:FFFFFFFFFFFFFFFFFFFFFFFFFFFFFFFFFFFFFFFFFFFFFFFFFFFFFFFFFFFFFFFF:FFFF:FFFF::::FFFFFFFFFF:FFFFFFFFFFF:FFFFFFF,FFFFFFFFFFFFF:::FFFFF:FFF::FFFFFFFFFF:FFFFF:FF:FFFFFFFFF:FFFFFF,FFFFFFFF,:FF,F:FFF,FFFFFFFF:FFFFFFFFFFFFFFFF:F,FFFFF
@A00920:152:HGHKKDRXX:2:2108:26639:14403 2:N:0:AGGAGTGG+AAGGAGTA
GGACTACTGGGGTATCTAATCCCGTTCGCTCCCCTAGCTTTCGCGCCTCAGCGTCAGTGTCAGCCCAGCAACCCGCCTTCGCCGCAGGTGTTCCTCTCGATATCTACGCATTTCACCGCTACACCGAGAATTCCAGTTGCCCCTTCTGCACTCTAGCCCCGCAGTATCGGTTGACCTTTCCGGGTTAAGCCCGGAGATTTCACAACCGACTTGCGGTGGCCGCCTACGCGCCCTTTACGCCCAGTAAATC
+
FFFFFFFFFFFFFFFFFFFFFFFFFFFFFFFFFFFFFFFFFFFFFFFFFFFFFFFFFFFFFFFFFFFFFFFFFFFFFFFFFFFFFFFFFFFFFFFFFFFF:FFFFFFFF:FFFF:FFFFFFFFFFFFFFFFFFFFFFFFFF,F:FFFFFFFFFFFFFFFFFFFFFFFFFFFFFFFFFFFFFFFFFFFFFFFFFFFFFFFFFFF:FFFFFFFFFFFF::FFFFFFFFF:::FFFF,F:FF:FFFFF,,FF:
@A00920:152:HGHKKDRXX:2:2108:9444:14873 2:N:0:AGGAGTGG+AAGGAGTA
GGACTACTAGGGTTTCTAATCCTGTTTGCTCCCCACGCTGTCGCGCCTCAGCGTCAGCTACACCCCAGCGAGCCGCCTTCGCCACTGGTGTTCTTCCGGATCTCTACGCATTTCACCGCTACACTGGGAATTCCACTCTCCTCTCCTGCACTCAAGTCCTACAGTTTCAAAGGCTTACTACGGTTGAGCCGTAGCCTTTCACCTCTGACTTGTAGGACCGCCTACGCACCCTTTACGCCCAATCATTCCG
+
FFFFFFFFFFFFFF:F:FFFFF:FFFFFFFFF:FFFFF:FFFFFF:FFFFFFFFFFFFFFFF:FFFFFFFFFFFFFFFFFFFFFFFFF,F:,FFFFFFFFFFFFFFFFFFF:FFFFFFFFF::FFFFF:FFFFF,FFFFFFFFFFFFFFFFFFFF:FFFFFFFF:FF,FFFFFFFFFFFFFFFFFFFF:FF::FFFFFF,,FFF:F:FFF::FFFF:FFF:FF:FFFF:FFF,FFF,:FFF,F,FFF,FF
@A00920:152:HGHKKDRXX:2:2108:3712:16125 2:N:0:AGGAGTGG+AAGGAGTA
GGACTACAAGGGTTTCTAATCCTGTTTGCTCCCCACGCTTTCGCGCCTCAGCGTCAGTACCGGTCCAGTGAGCCGCCTTCGCCACTGGTGTTCCTCCCAATATCTACGCATTTCACCGCTACACTGGGAATTCCACTCACCTCTCCCGGTCTCAAGCCAGGCAGTCTAACGGGCAGTTCCTCGGTTAAGCCGAGGGGTTTCACCCGTCACTTGCCAGGCCGCCTACGCGCCCTTTACGCCCAATAATTCC
+
FFFFF,F:FFFF,,FF::F:FFFFFFFFFFFFFFFFFF:FFFFF,FF:::FFFFFFFFFF:FFFF,FFF:FF:FFFF,FFFFFFFFFFFFFFFFFFFFFFFFFFFFFFFFFFFFFFFFFF,F:FFFFFFFFFFFFFF:FFFFFFFFFFFFFFFFFFF:FFFF,FFFFFF:FFFFFF:FFFFFFFFF:FFF,F:FFFF,FFFFFFFFFFFFFF::FF:FFFFFFFFFF,FFFFFFFF:,FFFFFF:F,FFF
@A00920:152:HGHKKDRXX:2:2108:31575:16971 2:N:0:AGGAGTGG+AAGGAGTA
GGACTACTCGGGTATCTAATCCCGTTTGCTACCCTAGCTTTCGCGCCTCAGCGTCAATCTCGGTCCAGGATGCCGCCTTCGCCACCGGTGTTCCTCCAGATATCTACGCATTTCACCGCTACACCTGGAATTCCACATCCCTCTCCCGAATTCGAGCCCGCCAGTATCACACGCAGTTCCCCGGTTGAGCCGAGGGATTTCACGTGTGACTTAGCAGGCCGCCTACGCGCCCTTTACGCCCAGTAATTCC
+
FFFFFFFFFFFFFFFFFFFFFFFFFFFFFFFFFFFFFFFFFFFFFFFFFFFFFFFF:FFFFFFFFFFFFFFFFFFFFFFFFFFFFFFFFFFFFF,FF:FFF:FFF:FFFFFFFFFFFFFFFFFFFFFFFFFFFFFFFFFFFFFFFFFFF,FFFFFFF,FFFF:FFF:FFFF:FF,FFFFF:FFF,FFFFFFFFFFF:F:FFFFFF:FF,FF:FFFFFFFFFFFF,,FFFF,:FFFFFFF::,FF:FFFFF
@A00920:152:HGHKKDRXX:2:2108:19045:17159 2:N:0:AGGAGTGG+AAGGAGTA
GGACTACAGGGGTTTCTAATCCCGTTCGCTCCCCATGCTTTCGCATCTCAGCGTCAGGTCAGGCCCAGCGTGTCGCCTTCGCCACTGGTGTTCCTCCGGATCTCTACGCATTTCACCGCTACACCAGGAATTCCAGTCTCCCCTACCGAACTCTAGCCTGCCCGTATCGGCTGCAGGCCCGCTGTTAAGCTGCGGGTTTTCACAGCCGACGCGACAAGCCGCCTACGAGCTCTTTACGCCCAATAACTCC
+
,FFFFF,FFF:FF:,FFFFFFF:FFFF:FFFFFFFF:FFFF:FFFFF:FFFFFFFFFFFFFF:FFFFFFFFFFFFFF,FFFFFFFF::FFFFF,F:FFFFF::F:FFFFFFFFF:F:FFFFF:FFF:FF,:,FFFFF,FFFFFF,,FF:F,:FFFF,FFFFFFFFFF,FFFFFF:F::FFFF,F,FFF:FF,F::FFFFFF,FF:FFFFFFFFFFFFF:FF:F,FFFFFFFF,F,FF,FFFFFF:F,FFF
@A00920:152:HGHKKDRXX:2:2108:24921:17910 2:N:0:AGGAGTGG+AAGGAGTA
GGACTACTGGGGTTTCTAATCCCGTTCGCTCCCCATGCTTTCGCATCTCAGCGTCAGGTCAGGCCCAGCGTGTCGCCTTCGCCACTGGTGTTCTTCCGGATCTCTACGCATTCCACCGCTACACCCGGAATTCCGCCTGCCTCTACAGTGCTCAAGCTCGGCAGTTCGCATGGCCGACCCGGGGTTGAGCCCCAGGCTTTCACCACACGCTGACCAAGCCACCTACGCGCCCTTTACGCCCAGTGATTCC
+
FFFFFFFFFFFFFFFFFFFFFF:FFFFFF:FFFFFFFFF:FFFFFFF,F,FFFFFFFF:FFFFF:FFFFFFFFFFFFFFFFFF:FFFFFFFFFFFFF:FFFFFFFFFFFF:FFFF:FFF:FFFFFFFFFFFFFFF,FFFFFFFFFFFFFFFF:FFFFFFFFFFFFFFFFFFFFFFFFFFFFFFF:FF:F::FFFF:FFF,F,FFFFFFFFFFFFFFFFFF:FFFFFFF:FFFFFFFFFFFFFFFFFFFFF
@A00920:152:HGHKKDRXX:2:2108:30490:18443 2:N:0:AGGAGTGG+AAGGAGTA
GGACTACTGGGGTTTCTAATCCTGTTTGCTCCCCACGCTTTCGCTCCTCAGCGTCAGTACTGGCCCAGGATCCCGCCTTCGCCACCGGTGTTCCTCCTGATATCTGCGCATTCCACCGCTACACCAGGAATTCCAGATCCCCCTACCAGACTCTAGCCGCCCAGTATCGAATGCAGGCTCGAGGTTGAGCCTCGAGTTTTCACATTCGACTTGAGCAGCCGCCTACGAGCTCTTTACGCCCAATGAATCC
+
FFFFFFFFFFFFFFFFFFF:FFFFFFFFFFFFFFFFFFFFFFFFFFFFFFFFFFFFFFFFFFFFFFFFFFFFFFFFFFFFFFFFFFFFFFFFFFFFFFFFFFFFFFFFFFFFFFFFFFFFFF,FF,FFFFFFFFFFFFFFFFFF,FFFFFFFF,FFFFFFFFFFFFFFFFFFFFFFFFFFFFFFFFFFFFFFFFFFFFFFFFFFFFFFF:FFFFFFF:FFFF:FF:FFFFFFF,F,FFFFFFFFFF:F:F
@A00920:152:HGHKKDRXX:2:2108:3613:18897 2:N:0:AGGAGTGG+AAGGAGTA
GGACTACTGGGGTATCTAATCCTGTTTGCTCCCCACGCTTTCGCGCCTCAGCGTCAGATCCAGCCCAGTTGGCCGCCTTCGCCACAGGTGTTCTTCCCGATCTCTACGCATTCCACCGCTACACCGGGAATTCCACCAACCCCTACTGGTCTCAAGGTCCGCAGTCTCGAAAGCAGATACGGAGTTGAGCCCCGGCATTTCACTTCCGACTTGAAGGTCCCGCAGCCGCGCGCTTTACGCCCAGTGATTC
+
FFFFFFFFFFFFFFFFFFFFFF,,FF,FFFFFFFFFFFFFFFF,,F,FFFFFFFFFFFF:,FFFFFFF,,F,FFFFFFFFFFFFF:FFFFFFFFFFFFFFFFFFFFFFFFFFFFFFFFFFFFFFFFFFFFFFFF,,FF:FFFFFFF,,FF:FF,FF,,,,,FFFF,FFFF,,FF,F,,,,FF,FFFFFFF,FF:,F,FFFFFFF:F:FFFFFF,F,,,FF:,FF,,FF,FFFFFFF,,:FF,F:F:FF,F
@A00920:152:HGHKKDRXX:2:2108:23448:19053 2:N:0:AGGAGTGG+AAGGAGTA
GGACTACTCGGGTTTCTAATCCCGTTTGCTCCCCCAGCTTTCGCGCCTCAGCGTCAAGAACAGGCCAGGTAGTCGCCTTCGCCACTGGTGTTCCTCCCGATATCTACGCATTTCACCACTACACCGGGAATTCCACTACCCTCTCCTGCCTTCAAGTTAAACAGTATCGAATGACCCTCCCCAGTTAAGCCGGGGGCTTTCACATTCGACTTGAATAACCGCCTGCGCGCTCTTTACGCCCAGTAAATCC
+
FFFFFFF,F:FFF,FFFFFFFFFFFFFFFFFFFFFFFFFFFFFFFFFFFFFFFFFFFFFFFFFFFFFFFFFFF,FFFFFFFFFFF::FFFFFFFFFFF,FF:FFFFFFFF,FFFFF:FFFFFFFFFFF:,FFFF:F,FFFFFFFFFFFFFFFFFFFFF:FFFFFFFFFFF,FF,FFFFFFFFFFF::FFFFFFFFFFF,FFFFF,FFFFFF,F:,,,:FF,FF:FFFFFF:FF,::F:FFFFFF:F,FFF
@A00920:152:HGHKKDRXX:2:2108:24099:19648 2:N:0:AGGAGTGG+AAGGAGTA
GGACTACTGGGGTTTCTAATCCTGTTCGCTCCCCACGCTTTCGCTCCTCAGCGTCAGTATCGGCCCAGAGACCCGCCTTCGCCACCGGTGTTCCTCCTGATATCTGCGCATTTCACCGCTACACCAGGAATTCCAGTCTCCCCTGCCGAACTCCAGTGATGCCCGTATCGACCGCACGCCCACAGTTAAGCTGTAGGTTTTCACGGCCGACGCGACACACCGCCTCCGAGCTCTTTACGCCCAATAATTC
+
FFFFFFFFFFFFFFFFFFFFFF:FFF:FFFFFFFFFFFFFFFFFFFFFFFFFFFFFFFFFFFFFFFFFFFFFFFFFFFFFFFFFFFFFFFFFFFFFFFFFFFFFFFF:F:FFFFFFFFFFFFFFF:FFFFFFFFFFFFFFFFFFFFFF,,FFFF,FFFFFFFFFF,FF:FFFFFFFFFFFFFF:FFFFFFF,FFF:FFFFFFFFFFFFFFF:FFFFFFF:F:FFF,FFFFF:FFFFF:FFFFF:F::F:F
@A00920:152:HGHKKDRXX:2:2108:15058:19993 2:N:0:AGGAGTGG+AAGGAGTA
GGACTACTAGGGTTTCTAATCCCGTTTGCTCCCCTAGCTTTCGCTCCTCAGCGTCAATGTCGGTCCAGGATGCAGCCTTCGCCACCGGTATTCCTCCAGATATCTACGCATTTCACCGCTACACCTGGAATTCTGCATCCCTCTCCCGAATTCAAGCCATCCAGTATCGGATGCAGTTCCCAGGTTGAGCCTGGGGATTTCACATCCGACTTAGTTGTCCGCCTACGAGCCCTATACGCCCACTAATTCC
+
:F,,FFF:FFFFFFFFFFFFFFFFFFFFFFFFFFFFFFFFFFF:FFFFFFFFFFFFFFF:FF,FFFFFFFFFF,FFFF:FFFFF::FFFFFFFFFFFFFFFFFFFFFF,FFFFFFFFFFFFFFF::FFFFFFF:,FFF:FFFFFFF:FF,:FFFFFF,FF:FFFFFF,F,FF,,FFF:FFFFFFFF:,:,F,FFFF:FFF:F,FF,FFFF:FFFFFF,,FFFF,:F::,F:FF,FF,:F:F:,:::,FF,
@A00920:152:HGHKKDRXX:2:2108:3920:20650 2:N:0:AGGAGTGG+AAGGAGTA
GGACTACAAGGGTTTCTAATCCCGTTCGCTCCCCATGCTTTCGCCTCTCAGCGTCAGGTCAGGCCCAGCTTGTCGCCTTCGCCACTGGTGTTCCTCCGGATCTCTACGCATTTCACCACTACACCCGGAATTCCACACGCCTCTACCTCCCTCTAGCCCCCCAGTTCGCTCACGTCCTCCCCCGGTTGAGCCGGGCGCTTTAACGCGCCCCTTGCAGGACCGCATACACGCGCTTTACCCCCAGAAAATC
+
FFFF:FFF,FF::FFFFFFFFFFFFF:FFFFFFFF:FF,FFFFFF:FFFFFFFFFFFFFFF:FFFFFF:,:FFFFFFFFFFFFFF,FFFFFFF,FFFFFFF,FFFFFFFFFF,FFFFFFFFFFF,FFFFFFFF:FFFF:FFF:,FFFF,:,FF,FFF,FF,FFFF,F:,::,F:FFF,F,FF:,F,,F:FFFFFFFF,F,,,FFF,,::,:FFFFFF:FF:,F,F,F,F,F:FFFF:F,FFF,,,,,,FF
@A00920:152:HGHKKDRXX:2:2108:27416:20791 2:N:0:AGGAGTGG+AAGGAGTA
GGACTACCAGGGTTTCTAATCCTGTTTGCTCCCCACGCTTTCGCACCTCAGCGTCAATACCAGTCCAGTGAGCCGCCTTCGCCACTGGTGTTCTTCCGAATATCTACGAATTTCACCTCTACACTCGGAGTTCCACACACCTCTCCCGTACTCAAGACAGCCAGTATCAAAGGCAATTCCGAGGTTGAGCCCCGGGCTTTCACCCCTGACTAAACTGTCCGCCTACGCGCCCTTTACGCCCAGTAAATCC
+
FFFFFFFFFFFFFFFFFFFFFFFFFFFFFFFFFF:FFFFFFFFFFFFFFFFFFFFFFFFFFFFFFFFFFFFFFFF:FFFFFFFFFFFFFFFFFFFFFFFFFFFFFFFFFFFFFFFFFFFFFFFFFFFFFFFFFFFFF,FFFFFFFFFFFF:FFFFFFFFFF:FFFFFFFFFFFFFFFFFFFFFFFFF:FFFFFFFFFF:FFFFFFF:FFFFFFFFFFFFFFFFFFFFFFFFFFFFFFFFFFF:FFFF:FF
@A00920:152:HGHKKDRXX:2:2108:25726:22153 2:N:0:AGGAGTGG+AAGGAGTA
GGACTACTGGGGTTTCTAATCCGGTTTGCTCCCCACACTTTCGCGCCTCAGCGTCACGAATTGTCCAGCGAGCTGCCTTCGCAATAGGTGTTCCTACCAGTATCTACGCATTCCACCGCTACACTGGCAATTCCACTCGCCTCTCCAACCGTCAAGCCTGCCAGTATCCAACGCCATGCCGGGGTTGAGCCCCAGTCTTTAACATCAGACTTAACAAACCGCCTACGCGCCCTTTACGCCCAGTGATTCC
+
FFFFFFFFFFFFFFFFFFFFFFFFFFFFFFFFFFFFFFFFFFFFFFFFFFFFFFFFFFFFFFFFFFFFFFFFFFFFF:FFFFFFFFFFFFFFFFFFFFFFFFFFFFFFFFFFFFFFFFFFFFFFFFFFFFFFFFFFFFFFFFFFFFFFFFF:FFFFFFFFFFFFFFFFFFFFFFFFFFFFFFFFFFFFFFFFF:FFFFFFFFFFFFFFFFFF::FFFFFFFFFFFFFFFFFFFFFFFFFFFFFFFFFFFF
@A00920:152:HGHKKDRXX:2:2108:26729:22357 2:N:0:AGGAGTGG+AAGGAGTA
GGACTACACGGGTTTCTAATCCCGTTCGCTCCCCTAGCTTTCGCGGCTCAGCGTCAGGTGCAGCCCAGGGCGCCGCCTTCGCCTCTGGTGTTCCTCCGGATCTCTACGCATTTCACCACTCCACCCGGAATTCCACGCCCCTCTACTGCCCTCCAGCGGCCCAGTTTCGAACGGCCTCTCCCAGTTGAGCCGGGAGCTTTCACGTCCGACTTGGACCACCGCCTGCCCGCGCTTTACGCCCAGTAAATCC
+
FFFFFFFFFFFFFFFFFFFFFFFFFFFFFFF:FFFFFFFFFFFFFFFFFFFFFFFFFFFFFFFFFFFFFFFFFFFFFFFFF:FFFFFFFFFFFFFFFFFFFFFFFFFF:F,FFFFFFFFFFFFFFFFFF:FF:FFFFFFFFFFFFFFFFFFFFFFFFFFFFFFFFFFFFFFFFFFFFFFFFFFFFFF:FFFFFFFFFFFFFFFFFFFFFFFFFFF:FFFFFFF:FFFFFFFFFFFFFFFFFFFFFFFFFF
@A00920:152:HGHKKDRXX:2:2108:19370:22701 2:N:0:AGGAGTGG+AAGGAGTA
GGACTACTGGGGTTTCTAATCCGGTTCGCTCCCCACGCTTTCGTGCCTCAGTGTCAGAAATGGTCCAGTAACCTGCCTACGCCATTGGTGTTCCTTCTTATATCTACGGATTTCACTCCTACACAAGAAATTCCAGTTACCTCTACCATTCTCGAGTCGGTGAGTTTGAATAATAGCCTGTATGGTTGAGCCACCAGATTTCACTATTCACTTTACCGACCACCTACGCAACTCTTTACGCCCAGTCACT
+
FFFFFFFFFFFFFFFFFFFFFFFFFFFFFFFFFFFFFFFFFFFFFFFFFFFFFFFFFFFFFFFFFFFFFFFFFFFFFFFFFFFFFFFFFFFFFFFFFFFFFFFFFFFFFFFFFFFFFFFFFFFFF:FFFFFFFFFFFFFFFFFFFFFFFFFFFFFFF:FFFFFFFFFFFFF:FFFFFFFFFFFFFFFFFFFFFFFFF,FFFFFFFFFFFFF:FFFFFFFFF:FFF:FFFFFFF:FFFFFFFFF,FF:,FF
@A00920:152:HGHKKDRXX:2:2108:25274:23531 2:N:0:AGGAGTGG+AAGGAGTA
GGACTACTGGGGTTTCTAATCCTGTTTGCTCCCCACGCTGTCGCGCCTCAGTGTCAGAACTGGTCTAGCTGGCCGCCTTCGCCACGAGTGTTCTCCCCCATCTCTACGCATTTCACCGCTACACAGGGAATTCCACCAGCCCCTCCCAGCCTCAAGTCCTGCAGTTTCTACCGACAAAATACAGTTGAGCCGTACGCTTTCACGGTCGACATACAGAACCACCTACGCGCCCTTTACGCCCAATGATTCC
+
FF:FFFFFFFFFF:FFFFFFFFFFFFFFFFFFFFFFFFF,FFFF,FFFFFFFFFFFFFFFFFF,FFFFFFFFFFFFFFFFFFFFF::FFFFFF:FFFFFFFFFFFFFFFFFFFFFFFFFFFFFFFFFF:FFFFFFFFFFFFFFFFF:,FFFFFFFFFFF:FFFFFFF,FFF,FFFF:FFFFFFFFFFFFFFFFF:F,FFFFFF:FFF,:FFFF,FF,:FF:FFF,FFFFFFFFFF,FFFFFF:F,FFFFF
@A00920:152:HGHKKDRXX:2:2108:10221:23641 2:N:0:AGGAGTGG+AAGGAGTA
GGACTACCGGGGTTTCTAATCCCGTTCGCTCCCCATGCTTTCGCATCTCAGCGTCAGGTCAGGCCCAGCGTGTCGCCTTCGCCACTGGTGTTCCTCCGGATCTCTACGCATTTCACCACTACACCCGGAATTCCACACGCCTCTACCTACCTCTAGTCGCGCAGTTCGATTGCGTCCTCGCCCGGTTGAGCCGGGCGCTTTCACGCCTCACTTGCACGACCGCCTACACGCGCTTTACACCCAGTAAATC
+
FFFFFFFFFFFFFFFFFFFFFFFF,:FFFFFFFFFFFFFFFFFFFFFFFFFFFFFFFFFFFFFFFFFFFFFFFFFFFFFFFFFFFFFFFFFFFFFFFFF:FFFFFFFFFFFFFFFFFFFFFFFFFFFFFFFFFFFFFFFFFFFFFFFFFFFFFFFFFFFFFF,FFFFF,:FFFF,F:,FFFFF,:,:FFFFFFFFFFFFFFFFFFFFFFFF,FFF,:FF:FFFFFF:FFFFFF,:FFFF:FFFFFF,F:F
@A00920:152:HGHKKDRXX:2:2108:3757:23750 2:N:0:AGGAGTGG+AAGGAGTA
GGACTACCCGGGTTTCTAATCCCGTTTGCTCCCCTAGCTTTCGCGCCTCAGCGTCAAGAACAGGCCAGGAAGTCGCCTTCGCCACTGGTGTTCCTCCCGATATCTACGCATTTCACCACTACACCGGGAATTCCACTTCCCTCTCCTGCCTTCGAGTCGATCAGTATCGAATGACCCTCCCCAGTTGAGCCGGGGGCTTTCACACTCGACTTGAACGACCGCCTGCGCGCTCTTTACGCCCAGTAAATCC
+
FFFFFFFFFFFFFFFFFFFFFFFFFFFFF:FFFFFFFFF,FFFFFFFFFFFFFFFF,FF:FFFFFFFFFFFFFFFFFFFFFFFFFFF:FFFFFFFFFFFF,FFFFFFFF,FFFFFFFFFFFFFFFFFFFFFFFFFFFFFFFFFFFFFFFF:,FFFFFFFFFFFF:FFFFFFFFFFFFFFFFFF:FFFFFFFFFFFFFF:FFFFFFFFFFF:FFFFFFFFFFFFFFFFFFFF::FFFFFFFFF:FFF:FFF
@A00920:152:HGHKKDRXX:2:2108:27624:24596 2:N:0:AGGAGTGG+AAGGAGTA
GGACTACTCGGGTTTCTAATCCTGTTTGCTCCCCACGCTTTCGTGCCTCAGCGTCAATCATCGTGTAGTAAGCTGCCTTCGCAATCGGTGTTCTATGTCATATCTAAGCATTTCACCGCTACATGACATATTCCGCTTACCTCCACGATATTCAAGATGTAAAGTATCAACGGCAGTTCCCAAGTTAAGCTCGGGGATTTCACCACTGACTTTCACATCCGCCTACGCACCCTTTAAAACCAGTGAATCC
+
FFFFFFFFFFFFFFFF:FFFFFFFFFFFFFFFFFFFFFFFFFFFFFFFFFFFFF:FFFFFFFFFFF:FFFFFFFFFFFFFFFF:FFFFFFFFFFFFFFF:FFFFFFFFFFFFFFFFFFFFFFFFFFFFFFFFFFFFFFFFFFFFFFFFFFFFFFFFFFFFFF:FFF:FFFFFFFFFFFFFFFF,:FFFFFFFFFFFF,FFFFFFFFFFFFFFFFFFFFFFFFFF,:FFFFFFFF:F:F,F,FFF:F:FF,
@A00920:152:HGHKKDRXX:2:2108:6723:24721 2:N:0:AGGAGTGG+AAGGAGTA
GGACTACACGGGTTTCTAATCCTGTTTGCTACCCACGCTTTCGTGCCTCAGCGTCAGTGGCGGTCCAGTAAGCCGTCTACACCACAGGTGTTCCTCCCGATATCTACGCATTTCACCGCTACACCGGGAATTCCGCTTACCTCTACCGCACTCCAGCAGCCCAGTTTCCGGCGCCCCCTCCCGGTTGAGCCGGGAGATTTCACACCAGACTTGGCCTGCCGCCTCCGCACGCTTTACGCCCAGTAACTCC
+
F:FF,F,FFFFFFFFFFFFFFFFF:F,:FFFFFFF:FF:FFFF:FFFFFFFFFFFF:FF,,:F,:FFFFFFF,FFFFFFFFFF:FFF:FFFFFFF:F,,FFFFFFFFFFFFFFF,FFFFF:FFF,:FFFF:FFFFFFF:FFFFF,FF::FFFF:FFFF:FFFFF,F:FF:FFFF,F,FFFFF:F,,FFFFFFF:FFFF:FFFFFFFF,F:F,,,,F,:FFFFFF,FFF:FFF,FFFFFFFF,F:FF:FF:
@A00920:152:HGHKKDRXX:2:2108:12246:24956 2:N:0:AGGAGTGG+AAGGAGTA
GGACTACAGGGGTTTCTAATCCCGTTCGCTCCCCATGCTTTCGCCTCTCAGCGTCAGGTCAGGCCCAGCGTGTCGCCTTCGCCACTGGTGTTCCTCCGGATCTCTACGCATTTCACCACTACACCCGGAATTCCACACGCCTCTACCTGCCTCTAGCCCCGCAGTTCGGTCACGTCCTCGCCCGGTTGAGCCGGGCGCTTTCACTCGCCACTTGCACGACCGCCTCCACGCGCTTTACACCCAGTAAATC
+
FFFFFFFFFFFFFFFFFFF:FFFFFFFFFFFFFFFFFFFFFFF:FFFFFF,FFFFFFFFFFFF:FFFFFFFFFFFFFFFFFFFFFFFFFFFFFFFFFFFF:FFFFFFFFFFFFFFFFFF:FFFFFFF,F:F,FFFFFFF:FFFFF,FFFFFFFFFFFFFFFFFFFFFFFFF:FFFFFF:FFFF,FFF,FFFFFFFFFF::FFFF,F:F:FFFFF,,,FFFFFFF:,FFFFF,::,F,F,,FF:F,F,FFF
@A00920:152:HGHKKDRXX:2:2108:17255:25019 2:N:0:AGGAGTGG+AAGGAGTA
GGACTACTGGGGTTTCTAATCCCGTTCGCTCCCCATGCTTTCGCGTCTTAGCGTCAGGCCAGGCCCAGCGTGTCGCCTTCGCCACTGGTGTTCCTCCGGATCTCTTCGCATTTCACCACTACACCCGGAATTCCACACGCCTCTACCTGCCTCCAGTCTCGCAGTTCGGCATGTCCTCGCCCGGTTGAGCCGGGCGCTTTCACACACCACTTACAAGACCGCCTGCACGCGCTTTACACCCAGTAAATCC
+
FFFFFFFFFFFFFFFFFFFFFFFFFFFFFFFFFFFFFFFFFFFFFFFFFFFFFFFFFFFFFFFFFFFFFFFFFFFFFFFFFFFFFFFFFFFFFFFFFFFFFFFFF,FFFFFFFFFFFFFFFFFFF::FFFFFFFFFFFFFFFF:::FFFFFFF:FFFFFFFFFFFFFFFFFFFFFFFFFFFFFFFFFFFFFFFFFFFFFFFFFFFFFF:FFF:FFF,FFFF:FFFFFF:FFFFFFFFFFFFFFFFFF:FF
@A00920:152:HGHKKDRXX:2:2108:15076:25034 2:N:0:AGGAGTGG+AAGGAGTA
GGACTACTGGGGTATCTAATCCCGTTCGCTCCCCGTGCTGTCGCGTCTCAGCGTCTGGTGTCGTCCAGAGTGCCGCCTTCGCCTCTGGTGTTCCTCCGGATCTCTACGCATTTCACCACTACACCCGGAATTCCACACTCCTCTACGACCCACGAGCGCTGCAGTCTCATCCGACCTCTCCCAGTTTAGCCGGGAGCTTTCACGGTTGACTTACAGCACCGCCTACACGCTCTTTACGCCCAGTAATTCC
+
FFFFFFFFFFFFFFFFFFFFFFFFFFFFFFFFFFFFFFFFFFFFFFFFFFFFFFFFFFFFFFFFFFFFFFFFFFFFFFFFFFFFFFFFFFFFFFFFFFFF,FFFFF,FFFFFFFFFFFFFFFFFFFFFFFFFFFFFFFFFFFFFFFFFFFFFFFFFFFFFFFFFFFF:,FFFFFFFFFFFFFFFFFFFFFFFFFFFFFFFFFFFFFFFF:FF,FFFFFFFFFFFFFFFFFFF:FFFFFFFFFFF,F:FFF
@A00920:152:HGHKKDRXX:2:2108:21233:26428 2:N:0:AGGAGTGG+AAGGAGTA
GGACTACCGGGGTATCTAATCCCGTTCGCTCCCCTAGCTTTCGCGGCTCAGCGTCAGGTGCAGCCCAGGGCGCCGCCTTCGCCTCTGGTGTTCCTCCGGATCTCTACGCATTTCACCACTCCACCCGGAATTCCACGCCCCTCTACTGCCCTCTAGCGGCCCAGTTTCGAACGACCTCTCCCAGTTGAGCCGGGAGCTTTCACGTCCGACTTGGACCACCGCCTGCCCGCGCTTTACGCCCAGTAAATCC
+
FFFFFFFFFFFFF,FFFFFFFFFFFFFFFFFFFFFFFFFFFFFFFFFFFFFFFFFFFFFFF:FFFFFFFFFFFFFFFFFFFFFFFFFFFFFFFFFFFFFFFFFFFFFFFFFFFFFFFFFFFFFFFFFFFFFFFFFFFFFFFFFFFFFFFFFFFFFFFFFFFFFF,FFFFF:FFFFFFFFFFFFF:FFFFFFFFFFFFFFFFFFFFFFFFFFFFFFFFFFFFFFFFFFFFFF:FFFFFFFFF:FF:FF:FF
@A00920:152:HGHKKDRXX:2:2108:25852:27070 2:N:0:AGGAGTGG+AAGGAGTA
GGACTACTGGGGTATCTAATCCTGTTTGCTCCCCACGCTTTCGCACCTCAGCGTCAGTACCGAGCCAGTGAGCCGCCTTCGCCACTGGTGTTCCTCCGAATATCTACGAATTTCACCTCTACACTAGGAATTCCACTCACCTCTCTCGGACTCGAGATACCCAGTATAAAATTCAGTTCCGGGGTTGAGCCCCGGGATTTCACCCATGACTTAAATATCCGCCTACGTGCGCTTTACTCCCAGTAATTCA
+
FF:F,F::,,:,:F,F:FF:F:F,F,:::F:FF,FFF,FFF:F,F:FF,:,F,F,FFFF::FFF,:FFF:F,,F,,,FF:,,FFF:F::,FF,FF:FFFFFF,FFFFF,FFFFFFFF,F:F,,F:,F:FF::F:FFF:F,:FF,FF,,,:,,,FFFFFFF,,FFFFF,F:F,,F:,F,,,,,F,F:FF,,,,::FFF:FF,,FFF,,:,:F,FF::FFF,F,FFF,F,FFFFFFFFF,:F,FFF,:FFF,
@A00920:152:HGHKKDRXX:2:2108:10719:27226 2:N:0:AGGAGTGG+AAGGAGTA
GGACTACAGGGTATCTAATCCTGTTCGCTCCCCACGCTTTCGCGTCTCAGCGTCAGTACCGTCCCAGAGAGCCGCCTTCGCCACGGGTGTTCTTCCTGATATCTGCGCATTTCACCGCTACACCAGGAATTCCGTGTTCCCCTACCAGACTCAAGCCACAGCAGTATCGGATGGCGTCTCGGGGTTGAGCCCCGAGTTTTCACATCCGACTTACTGAGCCGCCTACGAGCTCTTTACGCCCAATAAATCC
+
FFFFFFFFFFFFFFFFFFFFFFFFFFFFFFFFFFFFFFFFFFFFFFFFFFFFFFFFFFFFFFFFFFFFFFFFFFFFFFFFFFFFFFFFFFFFFFFFFFFFFFFFFFFFFF,FFFFFFFF:FFFFFFFFFFFFFFFFFFFFF:FFFFFFFFFFFFFFFFFFFFFFF:FFFFFFFFFFFFFFFFFF:FFFFFF:FFFFFFF:FFFFFFFFFFFFFFFFFFFFFFFFFFFFFFFFF,FFFFFFFFFFFFF:FF
@A00920:152:HGHKKDRXX:2:2108:30761:28682 2:N:0:AGGAGTGG+AAGGAGTA
GGACTACCAGGGTATCTAATCCCGTTTGCTCCCCTGGCTTTCGCGCCTCAGCGTCAATACCGGTCCAGGATGCCGCCTTCGCCACCGATGTTCCTCCAGATATCTACGCATTTCACCGCTACACCTGGAATTCCACATCCCTCTCCCGGATTCGAGCCTTCCAGTCTCGGACGCAGTTCCCGGGTTGAGCCCGGGGATTTCACGTTCGACTTAGCAGGCCGCCTACGCGCCCTTTACGCCCAGTAATTCC
+
FFFFFFFFF,FFF::FFFFFFFFFFFFFFFFFFFFFFFFFFFF:FFFFFFFFFFFFFFFFFFFFFFFFFFFFFFFFFF,FF,F:FFFFFFF:FFFFFFFFFFFFF:FFF::F:FFFFFFFFFFFFF:FFF:FFFFFFFF:F:FFFF:FFF:FFFFFFFF:FFF:FFFFFFFFFFFFFFFFF,FF,FFF::FFFFF:FFFFFFF,:FFFFFF,::F:FFF,FFFFFF:FFF:FF,:FFFFFFFFFFFFF,F
@A00920:152:HGHKKDRXX:2:2108:5231:29465 2:N:0:AGGAGTGG+AAGGAGTA
GGACTACTGGGGTTTCTAATCCTGTTTGCTCCCCACGCTTTCGTGCCTCAGTGTCAGTGCTGGTCCAGATGGCCGCCTTCGCCACGGATGTTCCTCCCGATCTCTACGCATTTCACTGCTACACCGGGAATTCCGCCATCCTCTACCGCACTCCAGTGATCCAGTTTCCAATGCCATTCCCAGGTTGAGCCCAGGGCTTTCACATCAGACTTAAACCACCACCTACGCACGCTTTACGCCCAGTAAATCC
+
FFFFFFF,FFFFF,FFFFFFFFFFFFFFFFFFFFFFFFFFFFFFFFFFF:FFFFFFFFFFFFFFFFFFFFFFFFFFFFFFFFFFFFFFFFFFFFFFFFFFFFFFFFFFFFFFFFFFFFFFFFFFFFFFFF:FF:FF,F:FFFFFFFFFF,FFFFFF::F,FFFFFFFF:FF,FFFFFFFFFFFFFFFFFFFFFFFFFFFFFFF,FFFFFFF,::FFFFFF:FFFFFFFFFFFFFF,FFFFF,FF:F,,FF
@A00920:152:HGHKKDRXX:2:2108:20365:29841 2:N:0:AGGAGTGG+AAGGAGTA
GGACTACTGGGGTATCTAATCCTGTTTGCTCCCCACGCTTTCGCGCCTCAGCGTCAGTTCCGGTCCAGCGAGCCGCCTTCGCCACTGGTGTTCCTCCCAATATCTACGCATTTCACCGCTACACTGGGAATTCCACTCGCCTCTCCCGGCCTCAAGCCATGCAGTCTAACGGGCAGTTCCTCGGTTAAGCCGAGGGGTTTCACCCGTCACTTGCAAAGCCGCCTACGCGCCCTTTACGCCCAATAATTCC
+
FFFFFFF:FFFFFFFFFFFFFF,FFFFFFFFFFFFFFFFFFFFFFFFFFFFFFFFFF:FFFFFFFFFFFFFFFFFFFFFFFFFFFFFFFFFFFFFFFFFFFFFFFFFFFFFFFFFFFFFFFFFFFFFFF,FFFFFFFFFFFFFFFFFFFFFFFFFFFFFFFFFFFFF,,FF:FF,,FFFFFFFFFFFFFFFFFFFFFFFFFFFFFFFFFFFFFFFFFFFFFFFF:F,FFFFFFFF,:FFFFF,FFFFFFF
@A00920:152:HGHKKDRXX:2:2108:11858:29982 2:N:0:AGGAGTGG+AAGGAGTA
GGACTACACGGGTATCTAATCCTGTTTGCTACCCATGCTTTCGAGCCTCAGCGTCAGTTGGTGCCCAGTAGACCGCCTTCGCCACTGGTGTTCCTCCCGATATCTACGCATTCCACCGCTACACCGGGAATTCCATCTACCTCTGCACTACTCAAGAAAAACAGTTTTGAAAGCAATTCATGGGTTGAGCCCAAGGTTTTCACTACCAACTTGTCTTCCCGCCTGCGCACCCTTTACACCCAGTAATTCC
+
FFFFFFFFFFFFFFFFFFFFFFFFFFFFFF,FFF:FFFFFFFFF:F,FFFFFFFFFFF:F:FFFFFFFF:FFF:FFFFFFFFFF:,FF,,FFFFFFFF:FFFFFFFFFFFFFFFFFFFFFFFFF:FFFFFFFFFF:FFFFFFFFFFFFFFFFFFFFF,FF,FFFFFFFFFFF:F:,FFFFF,F:FF::FFFF:,F,FFF,,F,F,,:FF,F,::,FFF:F:F,:F,F,,:F::F:F:FFFFF,,FFF,::
@A00920:152:HGHKKDRXX:2:2108:24099:30013 2:N:0:AGGAGTGG+AAGGAGTA
GGACTACTAGGGTTTCTAATCCCGTTCGCTCCCCATGCTTTCGCCTCTCAGCGTCAGGTCAGGCCCAGCGTGCCGCCTTCGCCACTGGTATTCCTCCCGATCTCTACGCATTCCACCACTACACCGGGAATTCCGCGGTCCCCTGCCTCGCTCCAGCCCCGCCGTATCACGCGACCCCTCCCAGTTGAGCCGGGAGATTTCACGCGTGACGCACGGAGCCGCCTGCGCGCCCTTTACGCCCAGTGATTCC
+
FFFFFFFFFFFFFFFFFFFFFFFFFFFFFFFFFFFFFFFFFFFFFFFFFFFFFFFFFFFFF:FF:FFFFFFFFFFFFF,FFFFFFFFFFFFF:,FFFFF:F,F:F:FFFFFFF:FF:FFFFFFFFFFFF:F:FFFFF:FFFFFFFFFFFFFF,F:FFF,FFFFFFFFFFF,FFFFFFFFF:FFFFFFFFFFFFFF:F:F,F,FF,FF::FFFF:FFFFFFF:F:FFFFFFFF:,FFFFF:FFFF:,FF,F
@A00920:152:HGHKKDRXX:2:2108:10131:30091 2:N:0:AGGAGTGG+AAGGAGTA
GGACTACAGGGGTATCTAATCCCGTTTGCTCCCCACGCTTTCGCGCCTCAGCGTCAGTTATGCTCCAGGTAGTCGCCTTCGCCACAGGTGTTCCTCCATATATCTACGCATTTCACCGCTACACATGGAATTCCACTACCCTCTCCCGCAATCTAGCCATACGGTATCCAACGCATTTCCCAGTTTGAGCACGAGGATTAAACGAAGGACTTATCAGGCCGCATCAGCGCCCTTTACGCCCATTAATACC
+
FFFFFFFF,FFFF,FFFFFFFF,,FFFFFFFFFF,,FFFFFFF,F,FF,FFFFFFF,F::,F,FFFFF,,,F,FFFFFFFFFFFF,FFFFFFFFFFFFFFFFFFFFFFFFFFFFFFFFFFFFFF,FFFFFFFFF,F,,,FFFFFF,F,:F,FF,FFF,,F,F,FFFFF,F,:FF:,,,F:,,F:F:,,,,,FF::,,FF,,FF,,,,,,F,::,,,F,F,,F,:F,,:,,F,FF,F:,FF,F,,FFF:FF
@A00920:152:HGHKKDRXX:2:2108:24108:30968 2:N:0:AGGAGTGG+AAGGAGTA
GGACTACTAGGGTTTCTAATCCTGTTTGCTCCCCACGCTTTCGTGCATGAGCGTCAGTGTTAACCCAGGGGGCTGCCTTCGCCATCGGTGTTCCTCCACATCTCTACGCATTTCACTGCTACACGTGGAATTCCACCCCCCTCTGCTACACTCTAGCCTTGTAGTTTCAAACGCAGTTCCCAGGTTAAGCCCGGGGATTTCACATCTGACTTACAAAACCGCCTGCGCACGCTTTACGCCCAGTCATTCC
+
FFFFFFFFFFFFFFFFFFFFFFFFFFFFFFFFFFFFFFFFFFFFFFFFFFFFFFFFFFF,:FFFFFFF:FFFFFFFFFFFFFFFFFFFFFFFFFFFFFF:FFFFFFF,FFFFFFFFFFFF:FFFFFFFFFFFFFFFFF:FFFFFFFFFF:FFF,FF,FFFFFFFFFFFFFFFFFFFFF,F,:FFFFFFF,FF,FFFFFFFFFFFFFFFFFFF,FFF,FFFFFFF,FFFFFF::FFFFFFFFFFF,FFF:F
@A00920:152:HGHKKDRXX:2:2108:31358:31626 2:N:0:AGGAGTGG+AAGGAGTA
GGACTACTGGGGTTTCTAATCCTGTTCGCTACCCACGCTTTCGCATCTCAGCGTCAGTTACAGACCAGAGAGCCGCCTTCGCCACTGGTGTTCCTCCACATCTCTACGCATTTCACCGCTACACGTGGAATTCCACTCTCCTCTTCTGTACTCAAGTTATCCAGTTTCCAATGACCGCTTGTAGTTAAGCTACAAGATTTCACATCAGACTTAGATAACCGCCTGCATGCCCTTTACGCCCAATAATTCC
+
FFF:FFF,FFFFFF:FFFFFFFFFFFFFFFFFFFFFFF,F:FFFFFFFFFFFFFFFFFFFF::FFFFFFFFFFFFFFFFFFF,FFFFF:FFFFFFFFFFFFFFFF:FFFFFFFFFFFFFFFFFFFFFFFFF:FFFFFFFFFFFFFFFFFFFFFFFFFF:FFF,FFFFFFFFFFFF:FFFFFFFFFFFFFFFFFFF:,,F:F:FFFFFF:FFFFF::FFFF,FF:FFFFF::FFFFFFF,FFFFFFFFF:F
@A00920:152:HGHKKDRXX:2:2108:20121:31735 2:N:0:AGGAGTGG+AAGGAGTA
GGACTACTAGGGTTTCTAATCCTGTTTGCTCCCCACGCTTTCGTGCCTCAGCGTCAGTGACTGTCCAGCAGGCCGTCTACACCGCGGGTGTTCCTCCTGATATCTACGCATTTCACCGCTACACCAGGAATTCCGCCTGCCTCTCCAGTACTCTAGCGACCCAGTTTCCGGCGCACCCTCCCAGTTAAGCCGGGAGATTTCACACCAGACTTGGGCCACCGCCTACGCACGCTTTACGCCCAGTAACTCC
+
FFFFF:FFFFFFFFFFFFFFFFFFFFFFFFFFFFFF::FFF:FF:FFFFFFFFFFFFFF:FFFFFF,FFFFFFFF,FFFFFFFFFFFFFFFFFFFFFFFFFFFFFFFFFFFF,FFFFFFFFFFFFFFFFFFFFFFFFFFFFFFFFFFFF:FFFFFFFFFFFFFF,FFFF:FFFFFFF:FFFF:F:FF:FFFF,FF:F,FFFFFFFFFFFFFFFFFFF,FFFFFF,FFF,FFFFFFFFFFFF,F,FFFFFF
@A00920:152:HGHKKDRXX:2:2108:28791:32158 2:N:0:AGGAGTGG+AAGGAGTA
GGACTACAGGGGTTTCTAATCCTGTTTGCTCCCCACGCTGTCGCACCTGAGTGTCAGTATTGGGCCAGGTCGCCGCCTTCGCCACTGATGTTCCTCCCGATATCTACGCATTTCACCGCTACACGTGGAATTCTACCTCCCTCTCTCATACTCTAGCCGATCAGTATCGGATGCAATTCCCAGGTTGAGCCCGGGGCTTTCACACCCGACTTAATCAGCCGCCTACGCGCGCTTTACGCCCAGTAATTCC
+
FFFFFFFFFFFFFFFFFFFFFFFFFFFFFFFFFFFFFFFFFFFFF:FFFFFFFFFFFFFFFFFFFFFFFF,FFFFFFFFFFFFFFFFFFFFFFFFFFFFFFFFFFFFFFFFFFFFFFFFFFFFFFFFFFF:FFFFFFFFFFFFFFFF:FFFFFF:FFFFFFFFFF:FFFFFFFFFFF:FFFFFFFFFFFFFFFFFFFFFFFFFFFFFFFFFFFFFFFFFFFFFFFFFFFFFFFFFFFFFFFF,FFFFFFF
@A00920:152:HGHKKDRXX:2:2108:32181:32675 2:N:0:AGGAGTGG+AAGGAGTA
GGACTACAAGGGTATCTAATCCTGTTTGATACCCACACTTTCGAGCATCAGCGTCAGTTACAGTCCAGTAAGCTGCCTTCGCAATCGGAGTTCTTCGTGATATCTAAGCATTTCACCGCTACACCACGACTTCCGCCTGCCTCAACTGCACTCAAGATATCCAGTATCAACTGCAATTTTACGGTTGAGCCGCAAACTTTCACAACTGACTTAAGCACCCGCCTACGCTCCCTTTAAACCCAATAAATAC
+
FFFFF:FFFFFFFFFFFFFFFF:FFFFFF:::FFFFFFFFF:FFFFFF:FFFFFFF:FFFF:FFFFFFFF::,FFF:FFF:FF:FFFFFFFF:FFFF:F:F:F,FFFFFFFFFFF:FF:F,F:FF,FF:,FF:FF::FFFFF:FFFFFFF:FFFFF:FFF,FFFFFFF:FF::FF,FFFF:FFFFFFF,F,FF,FFFFFFFFFFFFFFFFFFF::FF:,FFFFFFF:FFFFF:FF,FF:FF:FF,,,F,F
@A00920:152:HGHKKDRXX:2:2108:15221:32737 2:N:0:AGGAGTGG+AAGGAGTA
GGACTACTGGGGTTTCTAATCCTGTTTGATCCCCACACTTTCGTGCCTCAGCGTCAGTTAAAGCTTAGTGAGCTGCCTTCGCAATCGGTGTTCTTGACGATATCTAAGCATTTCACCGCTACACCGTCAATTCCGCCCACCTCAACTTTACTCAAGTCCTACAGTATCAATGCCACCCTCCCGGTTAAGCCGGGATATTTCAGCACTGACTTATCAGACCGCCTACGCACCCTTTAAACCCAATAAATCC
+
FFFFFFFFFFFFFFFFFFFFFFFFFFFFFFFFFFFF:FFFFFFFFFFFF:FFFFFFF:FFFFFFFF:FFFFFFFFFF:FFFFF:FFFFFFFFFFFFFFFFFFFFFFFFFFFFFFFFFF:FFF:,FFFFFFFFFFFF:FFFFFFFF:F:FFFFFFFF:FF:FFFFFF,FFFFFFFFFFFFFFFFFF,F,:FFFFFF:F,FFF,FFFFFFF:F,FFFFF:FFFF:F:,FF,FFFF,F,::FFFFF:FFFFFF
@A00920:152:HGHKKDRXX:2:2108:2347:33082 2:N:0:AGGAGTGG+AAGGAGTA
GGACTACAAGGGTTTCTAATCCTGTTTGCTCCCCACGCTTTCGCGCCTTAGCGTCAGTATCGAGCCAGAAAGTCGCCTTCGCCACTGGTGTTCTTACGAATATCTACGAATTTCACCTCTACACTCGTAATTCCACTTTCCTCTCTCGATCTCAAGTCCTGCAGTTTCAAATGCACCTCCCAGGTTAAGCCCGGGGCTTTCACATCTGACTTACAGGACCGCCTACGCGCCCTTTACGCCCAGTAATTCC
+
FFFFFFFFFFFFFFFFFFFFFFFF:FFFFFFFFF:FFFFFFFFFFFFF:FFFFF:FFFFFFFFFFFFFFFFFF:FFF:FFFFFFF,F,FFFFF::FFFFF:FFFFFFFFF:,FFFFFFFFFFFFFFFFFFFFFFFFFF,FF,FFFFFFF:FF:F::F:,FFFF:F:FFF:F::FFFFFFFFFF:FFFFFFFFFFFFFF:FFFFF,,FFFFF,FFF,FFFFFFF,FF,F::FFF,,FFFFF::F:,:FF,F
@A00920:152:HGHKKDRXX:2:2108:9905:34115 2:N:0:AGGAGTGG+AAGGAGTA
GGACTACACGGGTATCTAATCCTGTTTGCTCCCCACGCTTTCGCGTCTCAGCGTCAGTACCGTCCCAGCGAGCTGCCTTCGCCACTGGTGTTCCTCCGGATCTCTACGCATTTCACCACTACACCCGGAATTCCACACGCCTCTACCTGCCTCTAGCCCCGCAGTTCGGTCACGTCCTCGCCCGGTTGAGCCGGGCGCTTTCACGCGCCACTTGCAGGACCGCCTACACGCGCTTTACACCCAGTAAATC
+
FFFFFFFFFFFFFFFFFFFF:FFFFFFFFFFFFFFF:FFFFFFFFFFFFFFFFFFFFFFFFFFFFFFFFFFFFFFFF:FFFF:FFFFFFF:FFFFFFFFFFFFFFFFFFFFFFF:FFFFFFFFFFFFFFFFFFF:FFFFFFFFFFFFFFFFFFFFFFFFFFFFFFFFF:F:FFFF:FFFFFFFFFFFFFFFFFFFFFF::FFFFFFFFF::FFFFFFFF:FFFFFFFFFFFFFF,F:F:FFF:FF:,FFF
@A00920:152:HGHKKDRXX:2:2108:30056:34663 2:N:0:AGGAGTGG+AAGGAGTA
GGACTACCAGGGTATCTAATCCTGTTCGCTCCCCACGCTTTCGCGTCGTGGCGTTAGTCCCGTCCCGGCGAGCTGCCGCCGCTGTGGGTGGTCGTCCTGGTATCGGCGCCTTCGCCGGCTACCCCGGGAAGTCGACGCGCCTCGTCCGGTGCCGAGCCCGGGCGTCGCCTCCCGCATGCGACGGGTGGGCGTTGGACTGTCGGCGCGGACTGCACGGGGCGCCTACGCCGGCTGGGGTGGCACTGTGTCG
+
FFF,,,:,FF:,,F,FFF,,,,,,:,FF::F:F,F::F:F,,:::,:,::,,F,,FF:,FF:FFF,,:FF,F,FF,,,,,,,F,,F:F:F:,F,,,FF:,F,,FF,,FF,F,F::,,,,:,,,,F,FF,,:,,F:,,::,:,,::F,,F,,,::,,:,:FF,,F,:::::FFFF:,,,F:,,F::,F,:,,:,F:,,,,,FFF,F::F,F,,:,::FF,,F,F:,:,,,,:,,F:,,:,::,,,:,,,F:
@A00920:152:HGHKKDRXX:2:2108:29044:36166 2:N:0:AGGAGTGG+AAGGAGTA
GGACTACTCGGGTTTCTAATCCTGTTTGCTCCCCACGCTTTCGTGCCTCAGTGTCAGTGCTGGTCCAGATGGCCGCCTTCGCCACGGATGTTCCTCCCGATCTCTACGCATTTCACTGCTACACCGGGAATTCCGCCATCCTCTACCGCACTCTAGCCCGCCAGTATCCAATGCAATTCCCAGGTTAAGCCGAGGGCTTTCACACCCAACTTGCAAAGCCGCCTACACGCGCTTTACGCCCAATAATTCC
+
FFFFFFFFFFFF:F:FFFFFFFFFFFFFFFFFFFFFFFFFFFFFFFFFFFFFFFFFFFFFFFFFFFFFFFFFFFFFFFFFFFFFFFFFFFF:FFFFFFFFFFFFFFFFFFFFFFFFFFFFFFFFFFFF:FFFFFFFFFFFFFFFFFFFFFFFFFFFFFFFFFFFFFFFFFFFFF,,FFFFFFFFFFFFFFFFFFFFFFFFFFFFFFFFFFFF:FF:FFFFFFFFFFFFFFFF:FFFFFFFF:F,:FFFFF
@A00920:152:HGHKKDRXX:2:2108:29640:36354 2:N:0:AGGAGTGG+AAGGAGTA
GGACTACTGGGGTTTCTAATCCTGTTCGCTCCCCACGCTTTCGCTCCTCAGCGTCAGTATCGGCCCAGAGACCTGCCTTCGCCATCGGTGTTCCTCCTGATATCTGCGCATTTCACCGCTACACCAGGAATTCCAGTCTCCCCTACCGAACTCTAGCCTGCCCGTATCGGCTGCAGGCCCGCGGTTGAGCCGCGGGTTTTCACAGTCGACGCGACAAGCCGCCTACGAGCTCTTTACGCCCAATAAATCC
+
FFFFFFFFFFFFFFFFFFFFFFFFFFFFFFFFFFFFFFFFFFFFFFFFFFFFFFFFFFFF:FFFFFFFFFFFFFFFFFFFFFFFFF:FFFFFFFFFFFFFFFFFFFFFF,:FFFFFFFFFFFFFFFFFFFFFFFFFFFFFFFFFFFFFFFFFFFFFFFFFFFFFFFFFFFFFFFFFFF:FFFFF:F:FFFFFFFFF:F:FFFFFFFFFFFFFF,FFFFFFFFFFFFF:FFFFFFFFFFFFFFFFF,,FFF
@A00920:152:HGHKKDRXX:2:2108:31937:36699 2:N:0:AGGAGTGG+AAGGAGTA
GGACTACTAGGGTTTCTAATCCCGTTTGCTCCCCTGGCTTTCGCTCCTCAGCGTCAGTATTGGTCCAGGATGCCGCCTTCGCCACCGGTGTTCCTCCAGATATCTACGCATTTCACCGCTACACCTGGAATTCCGCATCCCTCTCCCAAACTCAAGCCATCCAGTATCACACGCAGTTCCCCGGTTAAGCCGAGGGATTTCACGTGTGACTTAGTTGGCCACCTACGAGCCCTTTAAGCCCAGTAATTCC
+
FFFFFFFFFF:FFFF:FFFFFFFFFFFFFFFFFFFFFFFFFFFFFFFFFFFFFFFFFFFFFFFFFFFFFFFFFFF:FFFFFFF:FFFF:FFFFFFFFFFFFFFFFFFFFFFFFFFFFFFFF,FFFFFFFFFFFFFFFFF:FFFFFFFFF:FFFFFFF:FFFFFF:FFFFFFFFF:FFFFFFFFFFFF,FF,F:FFFFFFFFFFF:F:,F:,FFFFFF,F:FFFFFFFFFFF,FFF:,F,F,:F,FFFFF,
@A00920:152:HGHKKDRXX:2:2109:31928:1172 2:N:0:AGGAGTGG+AAGGAGTA
GGACTACTCGGGTTTCTAATCCCGTTCGCTACCCTGGCTTTCGCGGCTCAGCGTCAGGTGCAGCCCAGGGCGCCGCCTTCGCCTCTGGTGTTCCTCCGGATCTCTACGCATTTCACCACTCCACCCGGAATTCCACGCCCCTCTGCTGCCCTCTAGCTGCCCAGTTTCGAACGGCCTCTCCCGGTTGAGCCGGGAGCTTTCACGTCCGACTTGAACAGCCGCCTGCCCGCGCTTTACGCCCAGTAAATCC
+
FFFFFFFFFFFFFFFFFFFFFFFFFFFF:FFFFFFFF:F:FFFFFFFFFFFFFFFFFFFFFFF:F,FFFFFFFFFFFFFFFFFFFFFFFFFFFFFFF:FFFFFFFFFFFFFFFFF:F:FFFFFFFF:FFFFFF:FFFFFF:FFFFFFFFFFFFFFFFFFFFFFFFFFFFF:FFFFF:FFFFFFFFFFFFFF,FFFFFFF,:FFFFFFFFFFFFFFFFFF:FFFFFFFFFFFFFFF:FFFFFFFFFF,FFF
@A00920:152:HGHKKDRXX:2:2109:10710:1501 2:N:0:AGGAGTGG+AAGGAGTA
GGACTACTGGGGTTTCTAATCCTGTTTGCTCCCCACGCTTTCATGCCTCAGCGTCAGTTACAGTCCAGAAAGTCGCCTTCGCCACTGGTGTTCCTCCCAATCTCTACGCATTTCACCGCTACACTGGGAATTCCACCCGCCTCTACTGTGCTCCAGCGCGACAGTCGCCACGGCCGATCCGGGGTTGAGCCCCGGACTTTCACCGCCGCCTTGTCGCGCCGCCTACGCGCCCTTTACGCCCAGTGATTCC
+
FFFFFFFFFFFFFFFFFF:FFFFFFFFFFFFFFFFFFFFFFFFFFFFFFFFFFFFFF:F:FFFFFFFFF,FFFFFFFFFFFFFFFFFFFFFFFFFFFFFFFFFFFF:FFFFFFFFF:FFFFFFF:FFFFFFFFF:FFF:FFFFFFFFFFFFFFFFFFFFFFFFFFFFFFFFFFFFFFFFFFFFFF:FFF:FF::FFFFFFFFFFFFFFFF,FFFF::FFF:FFFFFFFFFFFF:F,:FFFFFFFFFFFFF
@A00920:152:HGHKKDRXX:2:2109:28103:1752 2:N:0:AGGAGTGG+AAGGAGTA
GGACTACTCGGGTTTCTAATCCTGTTTGCTCCCCACGCTTTCGCGCCTCAGCGTCAGAAACGGACCAGCGAGCCGCCTTCGCCACTGGTGTTCCGCCGAATATCTACGAATTTCACCTCTACACTCGGCATTCCACTCGCCTCTTCCGTCCTCGAGACATCCAGTATCGGAGGCAGTTCCGGGGTTGAGCCCCGGGATTTCACCCCCGACTCGAATATCCGCCTACGCGCTCTTTACGCCCAGTAATTCC
+
:F,FFFFFFFFFFFFF:FFFF,FFFFFFFFFFFFFFFFFFFFFFFFFFFFFF:FFFFFFFFFFFFFFFFF:FFFFFFFFFFFFFFFF,FF:,FFFF:FFFF:FFFFFFFFFFFFFFFFFFFF:FFFFFFF:,FFFFF:FFFFFFFFFFFFFFFFFFFFFFFFFFFFFFFF,FFFFFFFFFFF:FFFFFFFFFF,FFFFFF:,:FFF:FFFFFFFFF:F:FFFF:FFFFF:FFF:FF,:FFFFF:FFFF:F
@A00920:152:HGHKKDRXX:2:2109:4010:2394 2:N:0:AGGAGTGG+AAGGAGTA
GGACTACCGGGGTATCTAATCCTGTTTGATCCCCACACTTTCGTGCATCAGCGTCAGTTAAAGTTTAGCAAGCTGCCTTCGCTATCGGTGTTCTTGACGATATCTAAGCATTTCACCGCTACACCGTCAATTCCGCCTACCTCAACTTTACTCAAGCCCTACAGTATCAATGCCACCCTCCCGGTTAAGCCGGGATATTTCAGCACTGACTTATAAGGCCGCCTACGCACCCTTTAAACCCAATAAATCC
+
FFFFF:FFFFFF:F:FFFFFFFFFFFFFFFFFFFFFFFFFFFFFF:FFF:FFFFFFFFFFFFF:FFFFFFFFFFFFF,FFFFFFFFFFFFFFFFFFFFFF:FFFFFFFFFFFFFFFFFFFF:FFFFFFFFFFFFFFFFFFFFFFF:FFFFFFF:FFFFFFF:F:FFFF,,FFFF,FFFFFFFFFFFFFFFFF:FFF:FFFFFF:FFFFF:,FF::FFFFFFFFFFFFFFFFFFFFFFFF:FFFFFFFFF:
@A00920:152:HGHKKDRXX:2:2109:22833:4022 2:N:0:AGGAGTGG+AAGGAGTA
GGACTACAAGGGTTTCTAATCCTGTTTGCTCCCCACGCTTTCGCACCTCAGCGTCAGTATCAGTCCAGCGAGTCGCCTTCGCCACTGGTGTTCCTCCGAATATCTACGAATTTCACCTCTACACTCGCAATTCCACTCACCTCTTCCGGACTCTAGACACCCGGTATCAAAGGCAGTTCCGGGGTTGAGCCCCGGGATTTCACCCCTGACTTAAATGTCCGCCTACGCGCGCTTTACGCCCAGTATTTCC
+
FFFFFFFFFFFFFFFFFFFFFFFFFFFFFFFFFFFFFFFFFFFFFFFFFFFFFFFFFFFFFFFFFFFFFFFFFFFFFFFFFFFFFFFFFFFFFFFFFFFFFFFFFFFF,FFFFFFFFFFFF::FFFFFFFFFFFF:FFF:FFFFFFFFFF,:FF,FFFFFFF,FFFFFFFFFFF:FFFFFFFFFFFFFFFFFFFFFFFFFF:FFFFFFFFFFFF,FFF,FFF:FFFFFFFFF,F:FFFF:FFFF,FF:FF
@A00920:152:HGHKKDRXX:2:2109:24108:4820 2:N:0:AGGAGTGG+AAGGAGTA
GGACTACCAGGGTATCTAATCCTGTTTGCTCCCCACGCTTTCGTGCCTGAGCGTCAGTTATGTCCCAGGAGGCTGCCTTCGCCATCGGTGTTCTTCCACATATCTACGCATTTCACTGCTACACGTGGAATTCCACCTCCCTCTGACACACTCTAGTCGAGCAGTCACATATGCCATTCCCGAGTTAAGCTCGGGGATTTCACATCTGTCTTACTCAACCGCCTGCGCACCCTTTACGCCCAGTAATTCC
+
FFFFFFFFFFFFFFFFFFFFFFFFF:FFFFFFFFF:FFFFFFFFFFFFFFFFFFFFFFFFFFF,FFFFFFFFFFFFFFFFFFFFFFFFFFFFFF::FFFFFFFFFFFFF:FFFFFFFFFFFF:FFFF:FFFFFFF,FFFFFFFFFFFFFFFFFFFFFFFFFF:FFFFFFFFFF:FFFFFFF:FF:,FFFF:FFFFFF,FFFFFFFFF:FFFFF,FFFFFFF:F:FFFFFFFFF:F:FF,F,FFFFFFFFF
@A00920:152:HGHKKDRXX:2:2109:4282:5149 2:N:0:AGGAGTGG+AAGGAGTA
GGACTACAAGGGTTTCTAATCCTGTTCGCTCCCCATGCTTTCGCTACTCAGCGTCAGTAGCGGACCAGAGACCTGCCTTCGCCATCGGTGTTCCTCCTGATATCTGCGCATTCCACCTCTACACCAGAAATTCCAGTCTCCCCTACCGCACTCTAGACTGCCCGTACCCACTGCAGGACCGAGGTTGAGCCACGCGTTTTCACATCAGACGCGACAAACCGCCTACTAGCTATTAACGCCCACTAATTCC
+
FFFF,FFFFFFFFFFF,FFF,,FFF,::F:FFFFFF:FFF,F:F,:FFFFFFFFFFFF,FF,F,FFFFFFFFF:,FF:F,:F,,:FF:FFFFFFF,F,:,FF,F:FF:,F,F,FFF,,:F::FFFFF,FFF:FFFF,:FFF:FF:FFF,FFF:F:F:F,F::FF:F,F::FFF:F,:,FFFFF,:,FFF::,:F,,,,,:FFFF,F,F::,,,,F:FFFF,F:FF,,FF,F,,F,F,FF:,FF:FF:F,F
@A00920:152:HGHKKDRXX:2:2109:13666:5431 2:N:0:AGGAGTGG+AAGGAGTA
GGACTACAAGGGTATCTAATCCCGTTCGCTACCCACGCTTTCGCGCCTCAGCGTCAGTTGAGACCCAGCAGACCGCCTTCGCCACTGGTGTTCCTCCGCATCTCTACGCATTTCACCACTACACGCGGAATTCCATCTGCCTCTGTCTCACTCGAGCTTGCCAGTATCCGCCAGCCTCACCCAGTTTAGCCAGGTGCTTTCATAGCAGACTTAACAAACCGCCTACGCGCTCTTTACGCCCAGTAACTCC
+
FFFF:FFFFFFF:F:FFFFFFFFFFFFFF,:FFFFFFFFFFFFFFFFFFFFFFFF,FFFFFFFFFFF:FFFFFFFFFFFFFFFFFFFFFFFFFFFFFFFFFF,FFFFFFFFFFFFFFFFFFFFFFF:FFF,FFFFFFFFFF:FF:FFFF,FFFFFFFFFFFFFFF,FFFFFFFFFFFFFFFF,FF,,FFFFFFFFFFFFFFFF,FF:FFFFFFFF,F,FFFFFFFFFF:FFFFFFFF,FFFFFFF,F:FF
@A00920:152:HGHKKDRXX:2:2109:21956:5478 2:N:0:AGGAGTGG+AAGGAGTA
GGACTACAGGGGTTTCTAATCCCGTTTGCTCCCCACGCTTTCGCGCCTCAGCGTCAGGAATTGCCCAGAGACCCGCCTTCGCCACCGGTGTTCCTCCCGATCTCTACGCATTTCACTGCTACACCGGGAATTCCGCCACCCTCTACCGCACTCTAGTCTGCCCGTACCCCCTGCAGGCCCGAGGTTGAGCCTCGGGATTTAACAGCAGACGCGACAAACCGCCTACGAGCTCTTTACGCCCAATAATAAC
+
FFFFFF:F,FF,FFFFFFFFFFFFFF,FFFFFFFFFFFFFFFFF,FFFFFFFFFFF:,F:,FF:FFFFFFFFFFFFFFFFFFFFFFFFFFFFFFFFFFFFF:FF::FFFFFFFFFFFFFFFFFFFFFFFFFFFFFF,,:FF,FFFFFFF,FFFFFFFF:,::F,,F:,F:,F::,,F,FFFFFF,:F::,FFF:F,FFFF:F:,FFF,,FF:,FFFF,FFFFF,FFFFF:F:,FF,F:,FF,F,:F,,FF
@A00920:152:HGHKKDRXX:2:2109:23999:6261 2:N:0:AGGAGTGG+AAGGAGTA
GGACTACCAGGGTATCTAATCCTGTTCGCTCCCCACGCTTTCGCTCCTCAGCGTCAGTTCCAGCCCAGAGCGCCGCCTTCGCCGCTGGTGTTCCTCCTGATATCTGCGCATTTCACCGCTACACCAGGAATTCCACGCTCCCCTACTGGACTCTAGCCACAGCAGTATCGGGTGGCGTCTCCAGGTTGAGCCTGGAGGTTTCACACCCGACTTACTGAGCCGCCTACGAGCTCTTTACGCCCAGTGATTC
+
FFFFFFFFFFFFFF,FFFFFFFFFFFFF:FFFFFFFFFFFFFFFFFF:FFFFF:FFFFFFFFFFFFFFFFFFFFFFFFFFFFFFFFFFFF:FFFFFFFFFFFFFFFFFFFF:,FFFFFFFFFFFFFFFFF:FFFFFFFFFFFF:FFFFFF::FFFFFFFFFFFFFF:FFFFF:FFFFFF:FFFF:FFFFFFFFFFFFFFFFFFFFFFFFFF:FFFFFFFFFFFFFFFFFFFFFF,F,F:F:FF:FFFFF:
@A00920:152:HGHKKDRXX:2:2109:4155:6339 2:N:0:AGGAGTGG+AAGGAGTA
GGACTACAAGGGTATCTAATCCTGTTTGCTCCCCACGCTTTCGCACCTCAGCGTCAATACCTGTCCAGTTCGACGCTTTCGCCACTGGTGTTCTTCCGAATATCTACGAATTTCACCTCTACACTCGGAATTCCACAAACCTCTCCAGGATTCTAGCAAACTAGTATCAAAGGCAGTTCCGGGGTTGAGCCCCGGGCTTTCACCTCTGACTTGAAAAGCCGCCTACGAGCGCTTTACGCCCAGTAATTCC
+
FFFFFFF,FFFFFFFFFFFFFFFFFFFFFFFFFF:,FFFFFFFFFFFFFF:FFFFFFFFF,FFFFFFFFF,F,FFF,FFFFFFFF,FFFFFFF:FF::FFFFFFFFFFFFFFFFFFFFFFFF:FFFFFFFFFFFFFFFFFFFFF:FF,,F,FFFFFF,FFFF::F,:FFFF,FFF,FFFFF,FFFF:FFFFFF:FFF:FFF:F:FFFFFF,FF,F,,FFFFFFFFFFFFF,FFFFFF:FFFFF,F:FF,:
@A00920:152:HGHKKDRXX:2:2109:23321:7216 2:N:0:AGGAGTGG+AAGGAGTA
GGACTACTCGGGTATCTAATCCTGTTTGCTCCCCACGCTTTCGCGCCTCAGCGTCAGATCCAGCCCAGTTGGCCGCCTTCGCCACGGGTGTTCTTCCCGATATCTACGCATTCCACCGCTACACCGGGAATTCCACCAACCCCTACTGGTCTCCAGGTCCGCAGTCTCGAAAGCAGCTCCGGGGTTGAGCCCCGGCCTTTCACTCCCGACTTGCAGGTCCCGCCTGCGCGCGCTTTACGCCCAGTGATTC
+
FFFFFFFFFFFFFFFFFFFFFFFFFFFFFFFFFFFFF:FFFFFFFFFFFFFFFFFFFFFFFFFFFFFFFFFFFFFFF:FFFFFFFFFFFFFFFFFFFFFFFFFFFFFFFFFFF:,FFFFFFFFFFFFFFFFFFFFFFFFFFFFFF:FFFFFFFF:FFFFFF:FFFFFFF:FFFFFFFFFFFFFFFFF:FFFFFFFFFF:FFF:FFF:FFFFFFFFFFFFFFFFFFFFFFFFFFF,FFFFF:FFFFF,FFF
@A00920:152:HGHKKDRXX:2:2109:29225:7513 2:N:0:AGGAGTGG+AAGGAGTA
GGACTACTGGGGTTTCTAATCCTGTTCGCTCCCCACGCTTTCGCTCCTCAGCGTCAGTATCGGCCCAGAGACCCGCCTTCGCCACCGGTGTTCCTCCTGATATCTGCGCATTTCACCGCTACACCAGGAATTCCAGTCTCCCCTACCGAACTCAAGCCTGCCCGTATCCACCGCACGTCCACAGTTAAGCTGTGAATTTTCACGGCAGACGCAACAAGCCGCCTACGAGCTCTTTACGCCCAATAATTCC
+
FFFFFFFFFFFFFFFFFFFFFFFFFFFFFFFFFFFFFFFFFFFFFFFFFFFFFFFFFFFFF:FFFFFFFFFFFFFFFFFFFFFFFFFFFFFFFFFFFFFFFFFFFFFFFFFFFFFFFFFFFFFFFFFFFFFFFFFFFFFFF,FFFFFFFFFFF:FFFFFFFFFFFFFFFFFFFFFFFFFFFF:FFF:FFFFFFF,FFFFFFFFF:FFFFF:FF:FFFFFFFFFFFFFFFFFFF,FFFFF:FFFFFFFFFF
@A00920:152:HGHKKDRXX:2:2109:9091:7780 2:N:0:AGGAGTGG+AAGGAGTA
GGACTACTCGGGTTTCTAATCCTGTTTGCTCCCCACGCTTTCGCACCTCAGCGTCAATACTTGTCCAGCGAGTCGCCTTCGCCACTGGTGTTCTTCCGAATATCTACGAATTTCACCTCTACACTCGGAATTCCACTCGCCTCTCCAAGATTCTAGCACTGCAGTTTCAAGGGCAGTTCCGGGGTTGAGCCCCGGGATTTCACCCCTGACTTGCTGCGCCGCCTACGTGCGCTTTACGCCCAGTATTTCC
+
FFFFFFFFFFFFFFFFFFFFFFFFFFFFFFFFFFFFFFF,FFF,FFFFFFF:FFFFFFFFFFFFFFFFFFFF:FFFF:FFFF:FFFFFFFFFFFFFF,FF,FFFFF:FF:FF:FFFFFF:FFFFFFFFF,F:F::F:FFFFFFFFF:,FFFFF:FFF,FF:FFFFFFF,FFFFFFF,F:,FFF:FFFFFF,FF:FFFF:FFFFFF,,F:FFFF,F:::FF:FFF:FFFFFF:,F:FFFFFFFFF,FFFFF
@A00920:152:HGHKKDRXX:2:2109:16143:8030 2:N:0:AGGAGTGG+AAGGAGTA
GGACTACTAGGGTATCTAATCCCGTTCGCTCCCCATGCTTTCGCCTCTCAGCGTCAGGCCAGGCCCAGCGTGTCGCCTTCGCCACTGGTGTTCCTCCGGATCTCTACGCATTTCACCACTACACCCGGAATTCCACACGCCTCTACCTGCCTCTAGCCCTGCAGTTCGCCCACGTCCTCGCCCGGTTGAGCCGGGCGCTTTCACGCACCACTTGCAGGACCGCCTACACGCGCTTTACACCCAGTAAATC
+
FFFFFFFF:FFFFFFFFFFFFFFFFFFFFFFFFFFFFFFFFFFFFFFFFFFFFFFFFFFFFFFFFFFFFFFFFFFFFFFFFFFFFFFFFFFFFFFFFFFFFFFFFFFFFFFFFFFFF:FFFFFFFFFFFFFFFFFFFFFFFFFFFFFFFFFFFFFFFFFFFFFFFFFFFFFFFFFFFFFFFFFFF:FFFFFFFFFFFFF:FF,FFFF:FFFFFFFFFF:FFFFFFFFFFFFFFFFFFFFFFF:FFFFFFF
@A00920:152:HGHKKDRXX:2:2109:31322:8296 2:N:0:AGGAGTGG+AAGGAGTA
GGACTACACGGGTATCTAATCCTGTTTGCTCCCCGAGCTTTCGAACCTCAGTGTCAGGAATGCCCCAGATGGCCGCTTTCGCCACAGGTGTTCCTCCCAATATCTACGCATTTCACCGCTACACTGGGAATTCCACCATCCTCTGACATCCTCTAGCCTGCCAGTCTTCAGTCCATTCCCGGGGTTGAGCCCCGGTCTTTAAGACCGAACTTAACAAGCCACCTACGTTCTCTTTACGCCCAATAATTCC
+
FFFFFFFFFFFFFFFFFFFFFFFFFFFFFFFFFFFFFFFFFFFFFFFFFFFFFFFFFFFFFFFFFFFFFFFFFFFFFFFFFFFFFFFFFFFFFFFFFFFFFFFFFFFFFFFFFFFFFFFFFFFFFFFFFFFFFFFFFFFFFFFFF,FFFFFFFFFFF:FFFFFFFFFFFFF:FFFFFFFFFFFFFFFFFFFFFFFFFFFFFFFFFFFFFFF:FFFFFFFFFFFF,FFFF:FFFFFFFFFFFFFFFFFFFF
@A00920:152:HGHKKDRXX:2:2109:1976:8735 2:N:0:AGGAGTGG+AAGGAGTA
GGACTACTCGGGTTTCTAATCCCGTTCGCTCCCCACGCTTTCGCACATGAGCGTCAGAACAACGCTAGGGTGCCGCTTTCGCCACTGGTATTCCCCCCGATATCTACGCATTCCACCACTACACCGGGAATTCTACACCCCTCTCATTGCCTCAAGCCTAACAGTTTTCAACGACCTCTCCCAGTTAAGCCGGGAGCTTTCACGTCGAACTTGTCAAGCCGCCTGCGTCCGCTTTACGCCCAGTAATTCC
+
FFFFFFFFFFFFFFFFF:FFFFFFFF:FFFFFFFF:FFF:FFF,FFFFFFFFFFF,FFFFFFFFFFFF:FFFF:FFFFFFFFFF:,FFFFFF:,FFFFFFFFFFFFFFFFFFFFFFFFFF:FFFFFFF::FFFFFFFF:F:,FFFFF,,FFFFFFFFF:FFF:FFFFF:FFFFFFFFFFFFFFFF:F,,F::FFFFFFFF:FFF,F:F,,F,:,F:,FFF:FF:F::F,FFFFFFFFFFFF,,,F:FFFF
@A00920:152:HGHKKDRXX:2:2109:12174:9486 2:N:0:AGGAGTGG+AAGGAGTA
GGACTACACGGGTTTCTAATCCTGTTTGCTCCCCACGCTTTCGTGCCTCAGTGTCAGTGTTGGACCAGGATGCCGCCTTCGCCACGGATGTTCCTTCTGATCTCTACGCATTTCACTGCTACACCAGAAATTCCGCATCCCTCTACCACACTCAAGTGATCCAGTATCCACAGCAATTCCCAGGTTGAGCCCAGGGCTTTCACATCAGACTTAAAGCACCACCTACGCACGCTTTACGCCCAGTAAATCC
+
FFFFFF:FF:FFFFFFFF:FFFFFFF:FFFF,FF:FF,FFFFF,:F::FFFFFFFFFFF::FF:::FF:F:FFFF:FFF:FFFFF,:FF:FFF:F,F,FFFFFFFF,FFFFF,FF:FFFFF:FFFF,FFF,FFFFFFFFFF::FFFFFF,FFF,F:,F:FFFF:F:F,F,:,F:F:,,:F:F,FFFFFF,FFFF,FFFFFFF:,,FFFFFFF,FF,:FF,:FFFF,:FFF,FFFFFFFF:F,,:::,:,F
@A00920:152:HGHKKDRXX:2:2109:15817:9502 2:N:0:AGGAGTGG+AAGGAGTA
GGACTACAAGGGTTTCTAATCCTGTTCGCTCCCCACGCTTTCGCGCCTCAGCGTCAGACCAGGCCCAGAGAGCCGCCTTCGCCTCCGGTGTTCTTCCGGATCTCTACGCATTCCACCGCTACACCCGGAATTCCACTCGCCTCTACCTGTCTCCAGCCCCCCAGTATCTCCGGCGAGCTCGGGGTTGAGCCCCGGCATTTGACCGACAGACTTAAAGGGCCGCCTGCGCGCGCTTTACGCCCAGTATTTC
+
FFFFFFFFFFFFF:FFFFFFFFFFFFFF:FFFFFFFFFFFFFFFFFFFFFFFFFFFFFF:F:FFFFFF,F,F:FFF:FFFFFFFFFFFFFFFFF:F:F:FFFFFFFFFFFFFFF,FFFFFFFFFFFFFFFFFFFFFFFFFFFFF:F,F:FFFF:FFFFF:FFFFFF:FFFFFFFFFFFFF::FFFF:FFFFFFFFFFFFFFFF:FFFFFFF,FF,:F::FFFFF:FFFFFFFFFFFFFF::F,F:F,FFF
@A00920:152:HGHKKDRXX:2:2109:29686:10128 2:N:0:AGGAGTGG+AAGGAGTA
GGACTACTGGGGTTTCTAATCCTGTTTGATCCCCACGCTTTCGTGCCTCAGAGTCAATATTCGTGTAGTGAGCTGCCTTCGCAATTGGTGTTCTATGTCATATCTAAGCATTTCACCGCTACATGACATATTCCGTTCACCTCCAGGATATTCAAGATATATAGTATCAACGTCAGTATCAAGGTTAAGCCTGGAGATTTCACCACTGACTTACATACCCACCTACGCACCCTTTAAACCCAGTGAATCC
+
FFFFFFFFFFFFFFFFFFFFFFFFFFFFFFFFFFFFFFFFFFF:FFFFFFFFFFFFFFF,FFF,FFFF:FFFFFFFFF:FFFF,F,FFFFFFF:FFFFFFFFFFF:FFF:FFFFFFFFFFFFFFFFFFFFFFFF:FFFFFFFFFF::FFFFFF:,FF:FF:F:,FF:,:,FF,:FF:,FF,FFFFFFFFFF,FFF:FFFFFFF::,,:FFFFFFFF:FFFFFFFFFF,:F,F:FFFFFFFFFFFFF,:,F
@A00920:152:HGHKKDRXX:2:2109:7057:10332 2:N:0:AGGAGTGG+AAGGAGTA
GGACTACCGGGGTTTCTAATCCTGTTTGCTCCCCACGCTTTCGCACCTCAGCGTCAGTATCTTCCCAGATCGCCGCCTTCGCCACTGGTGTTCCTCCCGATATCTACGAATTTCACCTCTACACCGGGAATTCCGCGATCCTCTTAAGTACTCAAGCCTTGCAGTTTCGGATGCACTTCCTTGGTTAAGCCGAGGGATTTCACATCCGACTTGCAAAGCCGCCTACGTGCGCTTTACGCCCAATAATTCC
+
FFFFFFFFFFFFFFFFFFFFFFFFF:FFFFFFFFFFFFFFFFFFFFFFFFFFFFFFFFFFFFFFFF:FFFFFFFFFF:FFFFFFFFFFFFFFFFFFFFFFFFFFF,FFFF:FFFFFFFFFFFFFFFFFF:FFFFFFFFFFFFFFFF,FF:FFFF:FFFFFFFFFFFFFFFFFFFFFFFFFFFF:FFFFFFFFFFFFF:FFFFFF:FFFFFFF,FFF:FFFFFFFFFFFFFFFFFFFFF,FFFF:FFFFF:
@A00920:152:HGHKKDRXX:2:2109:3414:11068 2:N:0:AGGAGTGG+AAGGAGTA
GGACTACCGGGGTATCTAATCCCGTTTGCTCCCCTAGCTTTCGCTCCTCAGCGTCAATGTCGGTCCAGGATGCCGCCTTCGCCACCGGTATTCCTCCAGATATCTACGCATTTCACCGCTACACCTGGAATTCTGCATCCCTCTCCCGAATTCAAGCCATCCAGTATCGGATGCAGTTCCCAGGTTGAGCCTGGGGATTTCACATCCGACTTAGTTGGCCGCCTACGAGCCCTTTACGCCCAGTAATTCC
+
FFFFFFFFFFFFFFFFFFFFFFFFFFFFFFFFFFFFFFFFFFFFFFFFFFFFFFFFFFFF:FFFFFFFFFFFFFFFFFFF:FFFFFFFFF:FFFFFFFFF:FFFFFFFFFFFF,F:FFF:FFFFFFFF:FFFF,FFFFFFFFFFFFFFFF:F:FFFFFF:FF:FFFFFF::F:FFF:FF:FFFFFFFFF,F:FFFFFFFFFFFFF:FFFFFFFFFFFFFFFFFFFFFFF:F:F,FFFFFFFFFF,FFF,F
@A00920:152:HGHKKDRXX:2:2109:31566:11819 2:N:0:AGGAGTGG+AAGGAGTA
GGACTACTGGGGTATCTAATCCCGTTCGCTCCCCACGCCTTCGTACCTCAGCGTCAGGGTCAGCCCAGTTGGCCGCCTTCGCCACGGGTGTTCCGCCCGATCTCTACGCATTTCACCACTACACCGGGCATTCCACCAACCCCTGCTGCCCTCAAGCGGCACGGTCCCCGACGACCCTCCCCGGTTGAGCCGGGGGCTTTCACGCCGGGCCAATGCCGCCGCCTGCGTACGCTTTACGCCCAGTAACTCC
+
FFFFFFFFFFFFFFFFFFFFFFFFFFFFFFFFFFFFFFFFFFFFFFFFFFFFFFFFFFFFFFFF:FFFFFFFFFFFFFFFFFFFFFFFFFFFFFFFFFF:FFFFFFFFFFFFFFFFFFFFFFFFFFFFFFFFFFFFFFFFFFFFFFFFFFFFFFFFFFFFFFFFFFFFFFF:FFFFFFFFFFFFFFFFFFFFFFFFFFFFFFFFFFFFFFF:,FFFFFFFFFFFFFFFFFFF,FF::FFFFFFF:FFFFF
@A00920:152:HGHKKDRXX:2:2109:9272:12007 2:N:0:AGGAGTGG+AAGGAGTA
GGACTACCAGGGTTTCTAATCCTGTTTGCTCCCCACGCTTTCGCGCCTCAGCGTCAGATCCAGCCCAGTTGGCCGCCTTCGCCACAGGTGTTCTTCCCGATATCTACGCATTACACCGCTACACCGGGAATTCCACTCACCTCTACCGGTCCCTAGACACGCAGTCTCGAAGGGCGTCGCAGGGTTGAGCCCTGCGCTTTCACCTCCGACTTGCGCACCCACCTGCGCGCCCTTTACGCCCAGTAATTCC
+
,FFF:FFFFFFFF:FFFFF:FFFFFFFFFFFFFFFFFFF:FF:FFF,FFFFFFFFFFFFFFFFFF:FF,FF:F:FF:FFF:FFF,,FF,FFFFFFFFFFFFFFFFFFFFF:F:FFF,FF,FFFFFFFFF,FFFFFF:FFFFFFFFFFFF:F,::FFFFFFFFFFFFFF:FFFF,,F,,:FFFFFFF:FF:FFFFFF:F,FFFFFFFFFFFF,FFFFF:FFFFFFF:FF,F,F:,,:F:F:FFFFF,FF,F
@A00920:152:HGHKKDRXX:2:2109:30083:13197 2:N:0:AGGAGTGG+AAGGAGTA
GGACTACAAGGGTTTCTAATCCTGTTTGCTCCCCACGCTTTCGCGTCTCAGCGTCAGTGTCCGTCCAGGTGGCCGCCTTCGCCACTGGTGTTCCTCCCGATATCTACGAATTTCACCTCTACACCGGGAATTCCGCCACCCTCTCCGGCACTCAAGAACGGTAGTTTCGGGCGCACTTCCCCAGTTGAGCTGGGGGCTTTCACACCCGACTTGAAATCCCGCCTACACGCGCTTTACGCCCAATAATTCC
+
FFFFFFFFFFFFFFFFFFFFFF,FFF:FFFFFFF,FFFFFFFF,FFFFFFFFFFFFFFFFF:F:FFFFF:F,,FFFFFFFFFFFFFFFFFFFFFFFFFFFFFFF:FFFFFFFFFFFFFFFFFFFFFFFF:FFFFF,F:FFF:FFFF:FFFFFFF:F:F:FFFFFFFFF:FF:FF:F,FFF:FFFF:FFFFFF,FF:FFFFFFF:FFFFFFFF,,,F:F:FFFFFFFFF,FFF:FF:FFFFFF::FFFFFF
@A00920:152:HGHKKDRXX:2:2109:10773:13228 2:N:0:AGGAGTGG+AAGGAGTA
GGACTACTGGGGTTTCTAATCCCGTTCGCTCCCCTAGCTTTCGCGGTTCAGCGTCAGGTGCAGCCCAGTAGGCCGCCTTCGCCTCTGGTGTTCCTCCGGATCTCTACGCATTTCACCACTCCACCCGGAATTCCGCCTACCACTACTGCCCTCCAGCTAGTCAGTCTGGACTCGCCTCTCCCGGTTAAGCCGGGAGCTTTCACAATCCACTTGACCAGCCGCCTGCCCGCGCTTTACGCCCATTAACTCC
+
FFFFFF:FF:FF:::FFF:FFFFF:,FF:,:FF,FFFFF:F:F::,FFFF:F,::FF:FFFFF::FF,FFF:FF,FF:,:,FFFFFF:,F,FFFFFF:FFFFFFFF:,FFF,FFFFF:FFFFFFFFFFF:FFFFFFF::FF,F,FF,FFFF:FFF,FF:::FFF:F,,FFF,,F,FFF:,FF:F,:FF,:FFFFFFFF:F,FFFF:F:F,:::FF:F:,FFFFFFFF,FF,F,:FFFFF,F:,FFF:,,:
@A00920:152:HGHKKDRXX:2:2109:11894:13416 2:N:0:AGGAGTGG+AAGGAGTA
GGACTACACGGGTATCTAATCCTGTTCGATCCCCACGCTGTCGCGCCTCAGTGTCAGCAACTGCCCAGCAGGCAGCCTTCGCCACTGGTGTTCTTTCGGATATCTACGCATTCCACCGCTACACCCGAAATTCCACCTGCCACTACAGTGCTCAAGCTCAGCAGTTCGAACGGCCGATCCGGGGTTGAGCCCCGGACTTTCACCACACGCTTACAAAGCCACCTACGCGCCCTTTACGCCCAGTGATTCC
+
:F,FFFFFFFFFF,FFF,FFFFFFFFFF,F,FFF,F,FF,FFF,FFFFFFFFFF::FFFFFF,:FF,F:F:,,,FFFFFFFF:FF,FF,FFFFF::,,FFFFFFFFFFFFFF:FFFFFFFFFFFF,FFFFFFFF,:F,FFF,,FFFFF,FFFF:FFF,F:,FFFF,,F,:F,FFF:FF:F,,:FFFFFFFFFFFFFFFF:FFFFFF,F,FFFFF,FF,FFFFFFFFFF,FFFFFFF,,:FFF:F,::FFF
@A00920:152:HGHKKDRXX:2:2109:2013:14184 2:N:0:AGGAGTGG+AAGGAGTA
GGACTACCAGGGTTTCTAATCCTGTTTGCTCCCCACGCTTTCGTGCATGAGCGTCAGTGTCAGCCCAGAGACCTGCCTTCGCCATCGGTATTCCTCCTGATATCTACGCATTTCACTGCTACACCAGGAATTCCAGTCTCCTCTGCCGCACTCGAGCCTTGCAGTCACAAATGCCATTCCCAGGTTGAGCCCGGGGATTTCACATCTGGCTTACAAAACCGCCTGCGCACGCTTTACGCCCAGTAATTCC
+
FFFFFFFFFFFFFFFFFFFFFFFFFFFFFFFFFFFFFFFFFFFFFFFFFFFFFFFFFFFFFFFFFFFFFFFFFFFFFFFFFFFFFFFF,:FFFFFFFFFFFFFFFFFFFFFFFFFF:FFFFFFFFFFFFFFFFFFFFFFFFFFFFFFFFFFF:FFF::FFFFFFFF,FFFFFFFFFFFF:F:FFF:F:FFFFFFFF,F,FFFFFFFFFFFFFFFFFF,FF,FFF:FFFFFFFFFFFFFFFFF:FF,FF:F
@A00920:152:HGHKKDRXX:2:2109:15646:14403 2:N:0:AGGAGTGG+AAGGAGTA
GGACTACCCGGGTATCTAATCCTGTTTGCTCCCCACGCTGTCGCGCCTCAGCGTCAGCCACTGCCCAGCAGGCCGCCTTCGCCACCGGTGTTCTTCCGGATCTCTACGCATTCCACCGCTACACCCGGAAGTCCACCTGCCTCTACAGTGCTCAAGTGAAGCAGTTCGCACGGCCGATCCGGGGTTGAGCCCCGGACTTTCACCACACGCTTACCCCACCGCCTACGCGCCCTTTACGCCCAGTGATTCC
+
FFFFFFFFFFFFFFFFF:FFFFFFFFFFF:FF:FFFFF:FFFFFFFFFFFFFFFFFFFFFFFFF:FFFFFFFFFFFF,,F,FFF,F:FFFFFFFFFFFFFFFFFFFF:FFFFFFF:FFFFFFFFF,FFFF:FFF,FF:F:F,:FFFFFFFFFFFFFFFFFFFFFFFFFFFFFFFFF:FFFFFFFFF:FFFFFF,FFFF:FFFFFF:FFFF,FFFFF:FFFFFFFFFFFFFFFFFFFFF:FFFF,FFFFF:
@A00920:152:HGHKKDRXX:2:2109:16251:14888 2:N:0:AGGAGTGG+AAGGAGTA
GGACTACTCGGGTTTCTAATCCTGTTCGCTCCCCACACTTTCGCTCCTCAGCGTCAGGTAATGCCCAGAGAACCGCCTTCGCCACCGGTGTTCCTCCTGATATCTGCGCATTTCACCGCTACACCAGGAATTCCGTTCTCCCCTGCATACCTCGAGTCTGCCCGTATCGGAAGCAGGCTCTGAGTTAAGCCCCGAGTTTTCACTCCCGACGCGACAAACCGCCTACGAGACCTTTACGCCCAATCAGTCC
+
FF:FFFFFFF:F:FF:FFFF:FFFFFFFFFFFF:FFFFF,FFFFFFFF:FFFFFFFFFF:FFFFFFFFFF:FFFF::FFFFFFFFFFFFFF:FFFFFFFF:FFFF,FF,,FFFFFFFFFFF,,,FF,FFFFF,FF,FFFF::FFFFF:FFFF,,F:FFFFFFFFFFF,:FFFFFFFF,FF,F,FFFFFFFF,FFFFFFFF::,FFFF:FF,,:FFFFF:FF:FFFF:,,FFF,FFF,:F,F,FF:F:F,F
@A00920:152:HGHKKDRXX:2:2109:1172:15139 2:N:0:AGGAGTGG+AAGGAGTA
GGACTACAGGGGTATCTAATCCCGTTTGCTCCCCTGGCTTTCGCGCCTCAGCGTCAGTTTCGGTCCAGAATGCCGCCTTCGCCACCGGTGTTCCTCCAGATATCTACGCATTTCACCGCTACACCTGGAATTCCACATTCCTCTCCCGAACTCAAGTCACCCAGTATCGGACGCCGTTCCCAAGTTAAGCTTGGGGATTTCACGTCCGACTCAGGCGACCGCCTACGCGCCCTTTACGCCCAGTAATTCC
+
:FFFFFFFFFFFFFFFFFFFFFFFFFFFFFF:FFFFFFF:FFFFFFFFFFFFFFFFFFFFFF:FFFFFF:FFFFFFFFFFFFFF:FFFFFFFFFFFFFFFFF::FFFF,FFFFFFFFF:FFFFFFFF,FFFFFFFFFF,FF:FFFF:FFFFF,F:FFFFF:FFF,:F:FFFFFFFFF,FF:FFF:FFFFFF:F:FFFFFFFFFF:FFF:F,FFFFFFFFF:FFFFFFF:F:FFFFFFFFFFFF:FFFF,F
@A00920:152:HGHKKDRXX:2:2109:19533:15781 2:N:0:AGGAGTGG+AAGGAGTA
GGACTACAAGGGTTTCTAATCCTGTTTGCTCCCCACGCTTTCGAGTCTCAGCGTCAGTATCGGTCCAGAGAGCCGTCTTCACCGCCGGTGTTCCTCCTGATATCTACGCATTTCACCGCTACACCAGGAATTCCACTCTCCTCTCCCGAACTCTAGTCCGCCAGTTTCGACCGCACCCTCCCAGTTGAGCCGGGAGATTTCACAATCGACTTGGCGGACAGCCTACACTCGCTTTACGCCCAGTAATTCC
+
FFFFFFFFFFFFFFFFFFFFFFFFFFFFFFFFFFFFFFFFFFFFFFFFFFFFFFFFFFFFFFFFFFFFFFFFFFFFFFFFFFFFFFFFFFFFFFFFFFFFFFFFFFFFF:FFFFFFFFFFFFFFFFFFFFFFFFFFFFFFFFFFFFFFFFFFFFFFFFFFFF,FFF:FFFFFFFFFFFFFFFFFFFFFFFFFFFFFFFFFFFFFFFFFFFFFFFFFFFFFFFFFFFFF:FF:FFFFFFFFFFFFF:FFFF
@A00920:152:HGHKKDRXX:2:2109:8350:16016 2:N:0:AGGAGTGG+AAGGAGTA
GGACTACAGGGGTTTCTAATCCTGTTTGCTCCCCACGCTTTCGCGCCTCAGCGTCAGAACCGGACCAGGAAGCCGCCTTCGCCACTGGTGTTCCTCCCGATATCTACGCATTTCACCACTACACCGGAATTCCGCTTCCCTCTCCTGCCTTCAAGTCGAGCAGTATCGAATGACGCCCCCCAGTTGAGCCAGGGGATTTCACATCCGACTTAATCGACCGCCAGCGCGCTCTTTACGCCCAGTTAATACG
+
FFFFFFFFFFFFFFFFFFFFFFFFFFFFFFFFFFFFFFFFFFFFFFFFFFFFFFFFFFFFFFFFFFFFFFFFFFFFFF:FFFFFFFFFFFFFFFFFFFFFFFFFFFFFFFFFFFFF:FFFF:FFF:FFFFF,F::FFF:FFF::FFF,FFFFFFFF:F,::FF,FFFF,FF:::FFFFFF:,,FF::FFFF:FFFF,FF,FFF:FFF:F,FFFF:FF,FFFF,FF:FFFF:FFFF::FFFFF,,FF:,FF
@A00920:152:HGHKKDRXX:2:2109:20754:16172 2:N:0:AGGAGTGG+AAGGAGTA
GGACTACCCGGGTATCTAATCCTGTTTGCTCCCCACGCTTTCGTGCCTCAGTGTCAGTGCTGGTCCAGGTAGTCGCCTTCGCCACGGATGTTCCTCCCGATATCTACGCATTTCACTGCTACACCGGGAATTCCACTACCCTCTACCGCACTCCAGTCAGCCAGTTTCCCATGCCATTCCCAGGTTGAGCCCAGGGCTTTCACATCAGACTTAACAAACCACCTACGCACGCTTTACGCCCAGTAATTCC
+
FF,FFFFFFFFFFFFFFFFFFFFFFFFFFFFFFFFFFFFFFFFFFFFFFFFFFFFFFFFFFFFFFFFFFFFFFFFFFFFFFFFFFFFFFFFFFFFF:FF:FFFFFFFFFFFFFFFFFFFFFFFFFFFFFFFFFFFFFFFFFFFFFFFFFFFF:FFFFFFFFF,FFFFFF,,FFFFFFFFFFFFF:,FFFFF,FFFF:FF:FFFF:FFFFFFFFFFFFFFFF:FFFF:FF:FFFFFFFFFF:FFFFFF,:F
@A00920:152:HGHKKDRXX:2:2109:19452:16423 2:N:0:AGGAGTGG+AAGGAGTA
GGACTACAAGGGTTTCTAATCCTGTTTGCTCCCCACGCTTTCGTGCATGAGCGTCAGTACAGGTCCAGGGGATTGCCTTCGCCATCGGTGTTCCTCCACATCTCTACGCATTTCACCGCTACACGTGGAATTCCGCTTTCCTCTTCTGTACTCAAGCCCTTCAGTTTCCAATGACCTTCCACGGTTGAGCCGTGGGCTTTCACATCAGACTTAAAAGGCCGCCTGCGCGCGCTTTACGCCCAATAATTCC
+
FFFFFFFFFFFFFFFFFFFFFFFFFFFFFFFFFFFFFFFFFFFFFFFFFFFFFFFFFF:F:FFFFFFFFFFF:FFFFFFFFFFFFFFFFFFFFFFFFFFFFFFFFFFFFF:FFFFFFFFFFFFFFFFFF:FFFFFFFFFFFFFFFFFFFFFFFFFFFFFFFFFFFFFFFFFFFFFFFFFFFFFFFFFFFFFFFFFFFF:F::FFF:FFFFFF,F::F,FFFFFF:FFFFFFFFFFFFFFFFF:F:,FF:F
@A00920:152:HGHKKDRXX:2:2109:29333:16814 2:N:0:AGGAGTGG+AAGGAGTA
GGACTACTAGGGTATCTAATCCTGTTTGCTCCCCACGCTTTCGCGCCTCAGCGTCAGTATTGGGCCAGTGTGTCGCCTTCGCCACTGGTGTTCTTCCGAATATCTACGAATTTCACCTCTACACTCGGAGTTCCACACACCTCTCCCAAACTCAAGACGACCAGTATCAAAGGCAATTCCGGGGTTGAGCCCCGGGCTTTCACCTCTGACTAAATCGTCCGCCTACGCGCCCTTTACGCCCAGTCAATCC
+
FFFFFFFFFFFFFFFFFFFFFFFFFFFFFFFFFFFFFFFFFFFFFFFFFFFFFFFFFFFFFFFFFFFFFFFFFFFFFFFFFFFFFFFFFF:FFFFFFFFF,FFFFFFFF:FFFFFFFFFFFFFF,,FFFFFFFFFFF,FFF,FFFFFFFFFFFFFFFFFFFFFF:FFFFF:FFFFFFFFFFFFFFFFFFFFFFFFFFF:FFFFFFFFFF:FF,FFFFFFFFFFFFF,FFF,FF:FF::F:FFFF,:FFFF
@A00920:152:HGHKKDRXX:2:2109:23050:16892 2:N:0:AGGAGTGG+AAGGAGTA
GGACTACTGGGGTTTCTAATCCTGTTTGCTACCCACGCTTTCGCGTCTCAGCGTCAGTTATCGTCCAGATGGCCGCCTTCGCCACAGGTGTTCCTCCCGATATCTACGAATTTCACCTCTACACCGGGAATTCCGCCATCCCCTCCGACACTCAAGTGACGCAGTATCGGATGCACGTCCTCGGTTGAGCCGAGGGATTTCACATCCGACTTACGCCACCGCCTACACGCGCTTTACGCCCAGTAAATCC
+
FFFFFFF:FFFFFFFFFFFFFF:FFFFFFFFFFFFFFFFFFFFFFFFFFFFFFFFFF,F:FFFFFFFFFFFFFFFF,F:FFFFFFFFF,FFFFFF,FFF:FFFFF:FFFFFFFFFFFFFFFF:FFFF::FFFFFFFFFFFFFFFFFFFF,,,FFFF:F,F:FFFFF,FFFFFFF:FF,FFFFFFFFF,FFF,FFFFFFFFF,FF,FFFF,FF,F:FFFFFFFFFFFFF:F,FFFF,FFFFF,FFFF:FFF
@A00920:152:HGHKKDRXX:2:2109:28546:17362 2:N:0:AGGAGTGG+AAGGAGTA
GGACTACTGGGGTTTCTAATCCCGTTCGCTCCCCATGCTTTCGCATCTCAGCGTCAGGTCAGGCCCAGCGTGTCGCCTTCGCCACTGGTGTTCCTCCGGATCTCTACGCATTTCACCACTACACCCGGAATTCCACACGCCTCTACCTACCTCTAGTCGCGCAGTTCGATTGCGTCCTCGCCCGGTTGAGCCGGGCGCTTTCACGCCTCACTTGCACGACCGCCTACACGCGCTTTACACCCAGTAAATC
+
FFFFFFFFFFFFF:FFFFFFFFFFFFFFFFFFFFFFFFFFFFFFFFFFFFFFFFFFFFFFFFFFFFFFFFFFFFFFFFFFFFFFFFFFFFFFFFFFFFFFFFFFFFFFFFFFFF,F:FFF:FFFFFFFFFFFFFFFFFFF:FFFFFFFFFFFFFFFFFFFFF:FFFFFFFFFFFFFFFFFFFFFF:FFFFFFFFFFFFF,FFFFFFFFFFFFFFFFFFFFFFFFFFFFFFFFF:FFFF:FFFFFF:F,FF
@A00920:152:HGHKKDRXX:2:2109:23909:17440 2:N:0:AGGAGTGG+AAGGAGTA
GGACTACCAGGGTATCTAATCCTGTTTGCTCCCCACGCTTTCGCACCTCAGCGTCAGTACCGGTCCAGGTAGCCGCCTTCGCCACCGGTGTTCTTCCCAATATCTACGAATTTCACCTCTACACTGGGAATTCCACTACCCTCTCCCGGCCTCTAGTCTCGCAGTAACAAAGGCAATTCCCAGGTTGAGCCTGGGGATTTCACCTCTGACTTGCGACACCGCCTACGTGCGCTTTACGCCCAGTAATTCC
+
FFFFFF:FFFFFF:FFFFFFFFFF:FFFFFFFFFFFFFFFFFFFF:FFFFFFFFFFFFFFFFFFFFFFFFFFFFFFF:FFFFF:FFFFFF:F,F:FFFF:FFFFFFFF:FFFFFFFFFFFFFFF:FFFFFFFF:FFFF:FFF:FFFFFFFF,FFFFFFFFFFFFFF::FF,FFFFFFFFF:FFFF:FFFFFFFFFFF,FFFFFFFFFFFFFFFFFF,FFFFFFFFFFFFFFFFFF,:FF:FFF,F,FFF:
@A00920:152:HGHKKDRXX:2:2109:23222:18035 2:N:0:AGGAGTGG+AAGGAGTA
GGACTACTCGGGTATCTAATCCCGTTCGCTCCCCATGCTTTCGCATCTCAGCGTCAGGTCAGGCCCAGCGTGTCGCCTTCGCCACTGGTGTTCCTCCGGATCTCTACGCATTTCACCACGACACCCGGAATTCCACACGCCTCTACCTACCTCTAGTCGCGCAGTTCGATTGCGTCCTCGCCCGGTTGAGCCGGGCGCTTTCACGCCTCACTTGCACGTCCGCCTCCACGCGCTGTACACCCAGTCCATC
+
FF:FFFFFFFFFFFFFFFFFFFFFFFFFFFFFFFFFFFFFFFFFFFFFFFFFFFFFFF::F,:FFFF:FFF:F:FFFF,,FFF::FFFFFFFFFFFF,F,F,,:F,FF:,::FF:::FF,,F,,:,:F,,FFF,F,,FF,F:F,,,:F::F:,::FF,FFFFFFFFFF,FFFFFFFF:FF:FFFFFFFFFFFFFFFFF,,FF:FFFFF:,FF,FFFFF,F:FFFF,F,FFFFF,,F:F,,,F::,F,,F:
@A00920:152:HGHKKDRXX:2:2109:21838:18333 2:N:0:AGGAGTGG+AAGGAGTA
GGACTACAGGGGTATCTAATCCTGTTTGCTCCCCACGCTTTCGCGCCTCAGCGTCAGTACCGTTCCAGCGAGCTGCCTTCGCCATTGGTGTTCCTCCTGATATCTGCGCATTTCACCGCTACACCAGGAATTCCACTCGCCCCTCCCGGACTCTAGCCAGACAGTTTCCAGCGGCATTCAAAGGTTGAGCCTTTGACTTTCACACCGGACTTATCTGGCCGCCTACGCGCGCTTTACGCCCAATGATTCC
+
FFFFFFFFFFFFF:FFFFFFFFFFFFFFFFFFFFFFFFFFFFFFFFFFFFFFFFFFFFFFFFFFFFFFFFFFFFFF:FFFF:FFFFFFFFFFFFFFFFFFFFFFFFFFFFFFFFFFFFFFFF:FFFF:FFFFFFFFFFFFFFFFFFFFFFFFFFFFF,,F:FFFFFFFFFFFFFFFFFFFF,FFFFFFFFFFFFFFFFFFFFFFFF:FFFFFFFF::FFFFFFFFFFFFFFF:FFFFFFFFFFF,FFFFF
@A00920:152:HGHKKDRXX:2:2109:31828:19789 2:N:0:AGGAGTGG+AAGGAGTA
GGACTACCGGGGTTTCTAATCCGGTTCGCTCCCCACGCTTTCGTGCCTCAGTGTCAGAAATAGCCCAGTAACCTGCCTACGCCATTGGTGTTCCTTCTTATATCTACGGATTTCACTCCTACACAAGAAATTCCAGTTACCTCTGCTACTCTCGAGTTATTGAGTTTGAATAATAGTCTGTATGGTTGAGCCACCAGGTTTCACTATTCACTTTACTAACCACCTACGCAACTCTTTACGCCCAGTCACT
+
:F:FFFFFFFFFF:FFFFFFFFFFFFFFFFFFFFFFFFFFFFFFFFFFFFFFFFFF:FFFFFF,FFFFFFFFF:FFFFFFFFFFFFFFFFFFFFFFFFFFFFFFFFFFFFFFFFFFFFFFFFFFFFFFFFFFFFFFFFFFFFFFFFFFFF:FFF:FFFF,FFFFFFF:FFFFFFFFF,FFFFFFFF:F,FFFFFFFFFFFF,FFFFF:FFFFFFF,FFF:FFFFFFFF:FFFF:FFFFFFFFFFF:FFFF
@A00920:152:HGHKKDRXX:2:2109:27561:19946 2:N:0:AGGAGTGG+AAGGAGTA
GGACTACTAGGGTTTCTAATACTGTTCGCTCCCCACGCTTTCGCTCCTCAGCGTCAGTACAGGCCCAGAGAACCGCCTTCGCCACCGGTGTTCCTCCCGATATCTGCGCATTTCACCGCTACACCGGGAATTCCATTCTACCCTACCTGCCTCTAGCCTGCCCGTATCCACCGCAGACCCACGGTTAAGCCGTGGGCTGTCACGACAGACGCGACAAACCGCCTACGAGCTCGTGACGCCCACTCAGTCC
+
,FF,,F::F,F:FF:,F,FF,,,::FFFFF:::FF,,,FFFFFFF,F:FFF,,:FF:,F:F:FFF:F:FFFFFF,:F::::::F::FFFFFFFFF,F:::F,,F:F:,F,:FF:,,FF:FF:FFFF:FFFF,FFFFFF,,,FF,FF:F,F,F:,F:,FFFF,:F:FF,FFFF:FFFFFF,FFF:F:FFFFFFF::FFF:F:,,FFFFF,,:F::F,,F,FFFFFFF:FFFFF,::,F,F,F,,FF,,:,,
@A00920:152:HGHKKDRXX:2:2109:30300:20087 2:N:0:AGGAGTGG+AAGGAGTA
GGACTACTGGGGTATCTAATCCTGTTTGCTACCCACGCTTTCGCGCCTGAGTGTCAGTATCGGACCAAGAGACCGCCTTCGCAACTGGTGTTCTTCCAGATATCTACGTATTTCACCACTACACCTGGAATTCCGTCTCTCTCTTCCGAACTCAAGATTTGCAGTATCAAAGGCACTTTCACGGTTAAGCCGTGAGATTTCACCTCTGACTTGAAGACCCACCTGCGCGCCCTTTACACCCAGTAAATCC
+
FFFFFFFFFF:FFFFFFF:FFFFFFFFFFFFFFFFFFFFFFFFFFFFFFFFFFFFFFFFFF,FFFFFFFFFFFFFFFFFFFFFFFFFFFFFFF:FFFFFF:FFFFFFFFFF:FFFFFFFFF:FFFFFFFFFFF:FFFFF:FFFFFF,F:FFFFFFFFFFFFFFFFFFFFFF:FFFFF,FFFFFFFFF,:FFFFFF:FFFFFFFF,F:FFF,F:,FFF,FFF,FFF:FFFFFFFFFFFFFFFFFFFFFFF,
@A00920:152:HGHKKDRXX:2:2109:25644:20979 2:N:0:AGGAGTGG+AAGGAGTA
GGACTACTCGGGTATCTAATCCTGTTTGCTCCCCACGCTTTCGCTCCTCAGCGTCAGTTCCGGCCCAGAGCACCGCCTTCGCCACTGGTGTTCCTCCTGATATCTGCGCATTTCACCGCTACACCGGGAATTCCATTCTCCTCTTCCGGACTCTAGCCAGATGGTTTCGGCCGACCTCTCGAGGTTGAGCCTCGAGTTTTCACAGCCGACCTACCTGGCCGCCTACACGCTCTTTACGCCCAATAAATCC
+
FFFFFFFFFFFFFFFF:FFFFFFFFFFFFFFFFFFFFFFFFFFFFFFFFFFFFFFFFFFFFFFFFFFFFFFFFFFFFFFFFFFFFFFFFFFFFFFFFF::FFFFFFFFFFFFFFFFFFFFFFFFFFFFFFFFFFFF,FFFFFFFFFFFFFFFFFFFF:FFFFF:FFFFFFFFFFF,FFFFFF:FFF:FFFF::FFFFF:FFFFF:FFFFFF:FFFFFFFFFFFFF:F:FF:F::F::FFF:FFFFFF:FF
@A00920:152:HGHKKDRXX:2:2109:7500:21527 2:N:0:AGGAGTGG+AAGGAGTA
GGACTACAGGGGTATCTAATCCTGTTTGCTCCCCACGCTTTCGTGCATGAGCGTCAGTACAGGTCCAGGGGATTGCCTTCGCCATCGGTGTTCCTCCGCATATCTACGCATTTCACTGCTACACGCGGAATTCCATCCCCCTCTACCGTACTCTAGCTATGCAGTCACAAATGCAGTTCCCAGGTTGAGCCCGGGGATTTCACATCTGTCTTACATAACCGCCTGCGCACGCTTTACGCCCAGTAATTCC
+
FFFFFFFFFFFFFFFFF:FFFFFFFFFFFFFFFFFFFFFFFFFFFFFFFFFFFFFFFFFFFFFFFFFFFFFF,FFFFFFFFFFFFFFFFFFFFFFFFFFF:FFFFFFFF:FFFFFFFFF:FF,FFFFFF,FFFFFFFFFFFFFFFFFFFFFFFFFFFF,FFFFFFFFFFFFFFFFFFFFFFFFFFFFFFFFFFFFFFFFFFFFF,FFFFFFFFF:FFFFFFFFFFFFFFFFF:F:FFFFFFFFFFFFFF:
@A00920:152:HGHKKDRXX:2:2109:16161:22185 2:N:0:AGGAGTGG+AAGGAGTA
GGACTACTGGGGTATCTAATCCCGTTTGCTACCCTAGCTTTCGCGCCTCAGCGTCAGTGTCAGCCCAGCAACCCGTCTTCACCTCAGGTGTTCCTCTTGATATCTACGCATTTCACCGCTACACCAAGAATTCCGATTGCCCCTTCTGCACTCTAGCAAGACAGTATCACTTGACCGTTCCGAGTTAAGCTCGGAGATTTCACAAGTGACTTGAATTGCCGCCTACGCGCCCTTTACGCCCAGTCAGTCC
+
FF,FFFFFFF:FFFFFFFFFFFFFFFFFFFFFFFFFFF:FFFFFF:FFF:FFFFF,FFFFFFFF,FFFFFFFFFFFFFF,:FFFFFFFFF:FFFFFFFF:,FFFFFFF:,FFFF,FFFFFFFF:FFFFFFF:F:FFFFFFFF:,FFFFFF,F,F,FF,F::FFFF:FF,FFFF,:,FFF:FFFFF:FFFF:FFF,F:F,FF:,FFFFFF,FFFFFFFFFFFF,FF,,FFFF,,,,:,F:,FFF:,:,FF:
@A00920:152:HGHKKDRXX:2:2109:23891:23046 2:N:0:AGGAGTGG+AAGGAGTA
GGACTACCGGGGTTTCTAATCCTGTTTGCTCCCCACGCTGTCGCGCCTCAGCGTCAGCCACTGCCCAGCAGGCCGCCTTCGCCACTGGTGTTCTTCCGGATCTCTACGCATTCCACCGCTACACCCGGAATTCCACCTGCCTCTACAGTGCTCAAGTGAAGCAGTTCGCACGGCCGATCCGGGGTTGAGCCCCGGACTTTCACCACACGCTTACCCCACCGCCTACGCGCCCTTTACGCCCAGTGATTCC
+
F,FFFFFF:FFFFFFFFFFFFFFFFFFFFFFFFFFFFFFFFFFF:FFFFFFFFFFFFFFFFFFFFFFFFF,FFFFFF,FFFFFFFFFFFFFFFFFFF::FFFFFFFFFFFF:FFFFFFFFFFF:FFFFFFFFFFFFFFFFFFFFFF:FFFFFF::FFFF,FF,FFFFFFFFFFFFFFFFFF:FFFFFF:FFFF,FFFFFFFFFFFFFFFFFFFFFFFFFFFFFFFFF:FFFFFF,,FFF:FFFFF:,FFF
@A00920:152:HGHKKDRXX:2:2109:15564:23093 2:N:0:AGGAGTGG+AAGGAGTA
GGACTACCGGGGTATCTAATCCTGTTTGCTCCCCACGCTTTCGCGCCTCAGCGTCAGTTGCGGTCCAGATGGCCGCCTTCGCCACCGGTGTTCTTCCCAATATCTACGAATTTCACCTCTACACTGGGAATTCCACCATCCTCTCCCGCACTCAAGCCAGCCCAGTCTCAAGCGCAATTCCCGGGTTGAGCCCAGGCCTTTCACGCCTGACTTGAGCAGCCGCCTGCGCACCCTTTACGCCCAGTAATTC
+
FFFFFFFFFFFFFFFFFFFFFFFFFFFFFFF:FFFFFFFFFFFFFFFFFFFFFFF:FFFFFFFFFFFF:FFFFFFFFFFFFFFFFFFFFFFFFFFFFFFFFFFFFFFFFFFFFFFFFFFFFFFFFFFFFFFFFF:FFFFFFFFFFFFFFFFFF,FFFFFFFFFFFFFFF:,:FFFF:,FFFFFFFFFFFFFFFFFFFFF:FFFFFFFFFFF:FF:FFFFFFFFFFFFFFFFFFFFFFFF:FFFFFFFFFF
@A00920:152:HGHKKDRXX:2:2109:24668:23234 2:N:0:AGGAGTGG+AAGGAGTA
GGACTACCCGGGTTTCTAATCCTGTTTGCTCCCCACGCTTTCGCACCTCAACGTCAGTGTTGATCCAGATGGCCGCCTTCGCCACGGATGTTCCTCCCGATCTCTACGCATTTCACCACTACACCGGGAATTCCACATCCCTCTCCCTGCCTCAAGCCTGCCAGTTTTCGAAGCACCCTCCCAGTTGAGCCGGGAGATTTCACTTCAAACTTGGCACGCCGCCTGCGGGCGCTTTACGCCCACTAAATCC
+
FFFFF:FFFFFFFFFFFF:FFFFF:F:FFFFFFFFFFFFFFFFFFFFFFFFFFFFFFFFFFFFFFF:FF:FFFFFFF:FFFFF,F:FFFF:FFFFFFFF:FFFFFFFFFFF:FFFFF:FFFFFFFF:FFF:FFFFFFFFFFFFFFFFFFFFFF,FFFFFFFFFFFFFFFFFFFFFFFFFFFFFFFFFFFF:FFF:FF:FFFFFF,F:FFFFFFFF,,:FFFFF:FFF,FFFFFFF,FFFFFF,F:FFF::
@A00920:152:HGHKKDRXX:2:2109:6903:23406 2:N:0:AGGAGTGG+AAGGAGTA
GGACTACTAGGGTATCTAATCCCGTTTGCTCCCCTGGCTTTCGCTCCTCAGCGTCAGTGTTGGTCCAGGATGCCGCCTTCGCCACCGGTGTTCCTCCAGATATCTACGCATTTCACCGCTACACCTGGAATTCCGCATCCCTCTCCCAATCTCAAGCCATCCAGTATCAGACGCAGTTCCCCGGTTAAGCCGAGGGATTTCACGTCTGACTTAGTTGGCCGCCTACGAGCCCTTTACGCCCAGTAATTCC
+
FF,FFFFFFFFFFFFFFFFFFFFFFFFFFFFFFFFFFF:FFFF:FFFFFFFFFFFFFFF::FFFFFFFFFFF:FFFFFFFFFFFFFFFFFFFFFFFFFFFFFFFFFFFFFFFFFFFFFFFFFFFFFFFFFFFFFFFFFFFFFF,FFFFFFFFFFFFF:FF,FFFFFFFFF:FFFFFFFF:FFFFFFFF,FFFFFFF:FFFFFFF,FFFFFFFFFF,FFFFFFFFF::FF,FFFFF:F,FFFF:FF:FF,F
@A00920:152:HGHKKDRXX:2:2109:6063:23610 2:N:0:AGGAGTGG+AAGGAGTA
GGACTACTGGGGTTTCTAATCCCGTTCGCTCCCCATGCTTTCGCGTCTGAGTGTCAAAGCAGGCCCAGAACGACGCCTTCACAACAGGAGTTCCTCGGGATCTCTACGCATTTCACCACTACACCCCGAATTCCACGTTCCTCTGCCTGTTTCTAGTGACCCAGTTTGGCACGGCCGCGCCCGGTTGAGCCGAGCGCTTTCACGCACCACTTAAGCAACCACCTGCACGCCCTTTACGCCCAGAAAAGCC
+
FFFFFFFFFFFFFFFFFFFFFFFFFFFF,F:FFF,FFFFFFFF:FFFFFFFFFFFFF,F:F,:FFF,FFFFF,,FFFFFF,F,F:FFF:FFFF,,FF,FFFFFFFF,FFF:FFFFFF:F,FFFFFFFF:FFFFF,F,FFFFFFFFFFF:F:FFFFFFFFFFFFFF:F:FF,FFFFF,,FF:FFFF::,:,F,FFF:FF,F,,FFFFF::FF::,FF,,F:FF,,:,:,FFF,F,,FF:FFFF:,,::,,,
@A00920:152:HGHKKDRXX:2:2109:29134:24173 2:N:0:AGGAGTGG+AAGGAGTA
GGACTACTGGGGTTTCTAATCCTGTTTGCTCCCCACGCTTTCGTGTCTCAGCGTCAGGTATGTTCCAGAGCGCCGCCTTCGCCACCGGCCTTCCTCCCGATCTCTACGCATTTCACCGCTACACCGGGAATTCCGCGCTCCTCTCCCACCCTCTAGCCTGGCAGTACCCTCTGCGCTTTCCGGGTTGGGCCCGAAGCTTTAACAGAAGGCTTACCAAACCGCCTACACACCCTGTACGCCCAGTGACTCC
+
FFFFFFFFFFFFFFFFFFFFFFFFFFFFFFFFFFFFFFFFFFFFFFFFFFFFFFFFFFF:FFFFFFFFFFFFFFFFFFFFFFFFFFFFFFFFFFFFFFFF:FFFFFFFFFFFFFFFFFF:FF:FFFFFF:FFFFFFFFFFFFFFFFFFFFFFFFFFFFFFFFFFFFFFFFFFFFFFFFFFFFFFFFFFFFFFFFFFFFFFF:FFFFFFFFFFF:FFFFFFFFFFFFFFFFFFFFFFFFFFFFFFFF,FFF
@A00920:152:HGHKKDRXX:2:2109:3314:24674 2:N:0:AGGAGTGG+AAGGAGTA
GGACTACTAGGGTATCTAATCCCGTTTGCTCCCCTGGCTTTCGCGCCTCAGCGTCAGTGTCAGCCCAGCAACCCGTCTTCACCTCAGGTGTTCCTCTTGATATCTACGCATTTCACCGCTACACCAAGAATTCCGATTGCCCCTTCTGCACTCTAGCACAACAGTTTCACTTGGCCGTTCTGAGTTAAGCTCAGAGATTTCACAAGTGACTTGTCACGCCGCCTACGCGCCCTTTACGCCCAGTAAATCC
+
FF:FFFF:FFFFFFFFFFFFFFF:FFFFFFFFFFFFFFFFFFFFFFFFFFFFFFFFFFFFFF:FFFFFFFFFFFF:FFFFFFFFFFFFFFFFFFFFF:FFFFFFFFFFFFFFFFFFFFFFFF:F:FFFFFFFFF:FFFFFFFFF:FFFFFFFFF:FFFFFFF:FFFFFFFFFFFFFF:FFF:FFFFF:,,FF:FF:F:F::FFF:FFF,F:F,,F:F:FF,FFFF:FFFFFFFF,FF,F:FFF::FFFFF
@A00920:152:HGHKKDRXX:2:2109:10438:26146 2:N:0:AGGAGTGG+AAGGAGTA
GGACTACTAGGGTTTCTAATCCGGTTTGCTCCCCACGCTTTCGCCCCTGAGCGTCAGGACAGGGCCAGGATGCCGCCTTCGCCACTGGTGTTCCTCCCGATATCTGCGCATTTCACCGCTACACCGGGAATTCCACTCACCTCTGCCAAACCCAAGCCTGCCAGTCACCAGCGACCTCTCCACGGTAAGCGCGGAGATTTCACACCGGTCTTATAAAGCCACCTACGCGCTCTTGACGCGCAGTGATTCC
+
FFFFFFFFFFFFFFFFFFFFFFFFFFFFFFFFFFFFFFFFFFFFFFFFFFFFFFFFFF,F,FFFFFFFFFFFFFFFFFFFFFFFFFFFFFF:FFFFFFFFFFFFFFFF:FF,FFFFFFFFF:FFFFFF:,FFFFFFFFFFFFFFFFFFF::FFFFFF::FFFFF,FF,F,FFFFFFFF,:F:FFFFF:FFFF:F,FFF:FF,FFF:FFFF:FF,,,F:FFFFFFFFF:FF:FFF,FF,F,F:FFF,:FF,
@A00920:152:HGHKKDRXX:2:2109:22399:26475 2:N:0:AGGAGTGG+AAGGAGTA
GGACTACCAGGGTTTCTAATCCTGTTCGCTCCCCATGCTTTCGCTCCTCAGCGTCAGGTCATGCCCAGAGAACCGCCTTCGCCACCGGTGTTCCTCCTGATATCTGCGCATTCCACCGCTACACCAGGAATTCCGTTCTCCCCTGCATACCTCTAGTCTGCCCGTATCGGAAGCACGCTCAGGGTTGAGCCCTGAGTTTTCACTCCCGACGCGACAAACCGCCTACGAGCCCTTTACGCCCAATAATTCC
+
FFFFFFFFFFFFFFFFFFFFFFFFFFFFFFFFFFFFFFFF:FFFFFFFFFFFFFFFFFFF:FFFFFFFFFFFFFFFF:FFFFFFFFFFFFFFFFFFFFFFFFFFFFFFFFFFFFFFFFFFFFFFFFFFFFFFFFFFFFFFFFFFFFFFFFFFFFFFFFFFFFFFFFFFFFFFFF:FFFFFFFFFFFFFFFFFFFFFFFFFFFFFFFFFFFFFFFF,,FFFFFFFFFFFFFFFFFF:FFF:FFF:FFFFF:
@A00920:152:HGHKKDRXX:2:2109:18557:26616 2:N:0:AGGAGTGG+AAGGAGTA
GGACTACTAGGGTTTCTAATCCTGTTTGCTCCCCACGCTTTCGCGCCTCAGCGTCAGTTCCGGGCCAGGCGGCCGCCTTCGCCACCGGTGTTCTTACAAATATCTACGAATTTCACCTCTACACTGGGAATTCCGCCGCCCTCTCCCGGACTCCAGCAAGCCAGTCTCGGATGCGCATCAGGGGTTGAGCACCGGGCTTTCACCTCAAACTTAACAGGCCGCCTACGCTCGCTTTAACCCCAGTGACTCC
+
FFFFFFF,:FFFFFFFFFFFFFFFFFFFFFFFFFFFFF:FFFF,FFFFFFFFFFFF,FF,FFF::,FFF::FF,FFFFFFFF,F:,FFFFFFFF,,:,:FFFFFFF,FFFFFFFFFFFFFFFF,,,,,FFFFFFFF,:,FFFF,,FF,,:,FF:FFF,,F:::FF,FF,,FFFFFFFFF,FF,FFF:FFF:FF,FF,:FFFFF,FF,,FFFFFF::,,FFFFFF:,:F,F::FFFF,,FF:FFFFFFFFF
@A00920:152:HGHKKDRXX:2:2109:9625:27242 2:N:0:AGGAGTGG+AAGGAGTA
GGACTACACGGGTTTCTAATCCTGTTTGCTACCCATGCTTTCGAGCCTCAGCGTCAGTTACCGTCCAGTAAGCCGCCTTCGCCACTGGTGTTCCTCCTAATATCTACGCATTTCACCGCTACACTAGGAATTCCGCTTACCCCTCCGGCACTCAAGTATGACAGTTTCCAATGCAGTCCACAGGTTGAGCCCATGCCTTTCACATCAGACTTGCCACACCGTCTACGCTCCCTTTACACCCAGTAAATCC
+
FFFFFFFFFFFFFFFFFF:FFFFFFFFFFFFFFFFFFFFFFFFFFFFFFFFFFFFFFFFFFFFFFFFFFFFFFFFFFFFFFFFFFFFFFFFFFFFFFFFFFF:FFFFFFFFFFFFFFFFF:FFFFFFFFFFFFFFFFFFFFFFFFFFFF:FFFFFFF:FFFFFFFFFFFFFFFFFFFFFFFFFFFFF:FFFFFFFFFFFFFFF,FFFFFFF::FFFFFFF:FFFFFFFFFFFFFFFF:FFFFF:FFFFFF
@A00920:152:HGHKKDRXX:2:2109:30843:28166 2:N:0:AGGAGTGG+AAGGAGTA
GGACTACCGGGGTATCTAATCCCGTTCGCTCCCCATGCTTTCGCCTCTCAGCGTCAGGTCAGGCCCAGCGTGTCGCCTTCGCCACTGGTGTTCCTCCGGATCTCTACGCATTTCACCACTACACCCGGAATTCCACACGCCTCTACCTGCCTCTAGCCCCGCAGTTCGGTCACGTCCTCGCCCGGTTGAGCCGGGCGCTTTCACGCGCCACTTGCAGGACCGCCTACACGCGCTTTACACCCAGTAAATC
+
FFFFFFFFFFFFFFFFFFFFFFFFFFFFFFFFFFFFFFFF:FFFFFFFFFFFFFFFFFFFFFFFFFFFFFFF:FFFFFFFFF:,FFFFFFFFFFFFFFF:FFFFFFFFF:FFFFFFFF:FFFFFFFFFFFFFFFFFFFFFFFFFFFFFFFF:FF:FFFFFFFFF:FFFFFFFFFFFFFFFFFFFFFFFFFFFFFFFFF,:FF,FFFFFFFFFFFFFFFFFFFFFFFFF:FFFFF,::FFFFFFFF::FF,
@A00920:152:HGHKKDRXX:2:2109:18276:29230 2:N:0:AGGAGTGG+AAGGAGTA
GGACTACTCGGGTTTCTAATCCCGTTTGCTCCCCTAGCTTTCGCTCCTCAGCGTCAATGCCGGTCCAGGATGCCGCCTTCGCCACCGGTATTCCTCCAGATATCTACGCATTTCACCGCTACACCTGGAATTCTGCATCCCTCTCCCGGATTCAAGCCATCCAGTATCAGACGCAGTTCCCAGGTTGAGCCTGGGGATTTCACGTCTGACTTAGTTGGCCGCCTACGAGCCCTTTACGCCCAGTAATTCC
+
FFFFFFFFFFFFFFFFFFFFFFFFFFFFFFFFFFFFFFFFFFFFFFFFFFFFFFFFFFFFFFFFFFFFFFFFFFFFFFFFFFFFFFFFFFFFFFFFFFFFFFFFFFFFFFFFFFFFFFFFFFFFFFFFFFFFFFFFF,FFFFFF:FFFFFF,FFFFFFFFFFFFFFFFFFFFFFFFFFFFFFF::FFFFFFFFFFFFFFFFFFFFFFFFF,,FF:FFFFFFFFF:FFFFFFFFFFFFFFFFFFFFFFFFF
@A00920:152:HGHKKDRXX:2:2109:13286:29418 2:N:0:AGGAGTGG+AAGGAGTA
GGACTACCAGGGTTTCTAATCCTGTTTGCTCCCCACGCTTTCGTGCATGAGCGTCAGTGCAGGCCCAGGGGATTGCCTTCGCCATCGGTGTTCCTCCGCATATCTACGCATTTCACTGCTACACGCGGAATTCCATCCCCCTCTGCCGCACTCCAGCCTTGCAGTCACAAATGCAGTTCCCAGGTTAAGCCCGGGGATTTCACACCTGTCTTACAAAACCGCCTGCGCACGCTTTACGCCCAGTAATTCC
+
FFFFFFFFFFFFFFFFFFFFFFFFFFFFFFFFFFFFFFFFFFFFFFFFFFFFF:FFFFFFFFFFFFFFFFFFFFFFFFFFFFFFFFFFFFFFFFFFFFFFFFFF::FFFFFFFFFFFFFFFF:FFFFFFFFFFFFFFFFFFFFFFFFFFFFFFF:FFFFFFFFFFFFFFFFFFFFFFFFFF:FFFFFFFFFFFFFFFFFFFFFF:FFFFF:FFFF:FFFFFFFFFFFF,FFFFFF:FFFFF:FFFFF:FF
@A00920:152:HGHKKDRXX:2:2109:29098:29434 2:N:0:AGGAGTGG+AAGGAGTA
GGACTACAAGGGTTTCTAATCCTGTTTGCTCCCCACGCTTTCGCACCTCAGCGTCAGTACCGGGCCAGTGAGCCGCCTTCGCCACTGGTGTTCTTGCGAATATCTACGAATTTCACCTCTACACTCGCAGTTCCACTCACCTCTCCCGGACTCGAGATCGCCAGTATCGAAGGCAGTTCTGGAGTTGAGCTCCAGGATTTCACCCCCGACTTAACGATCCGCCTACGTGCGCTTTACGCCCAGTAATTCC
+
FF:FFFFFFFFFFFFFFFFFFFFFFFFFFFFFFFFFFFFFFFFFFFFFFFFFFFFFFFFFFFFFFFFFFFFFFFFFFFFFFFFFFFFFFFFFFFFFFFFFFFFFFFFFFFFFFFFFFFFFFFFFFFFFFFFFFFFFFFFFFFFFFFFFFFFFFFFFFFFFFFFFFFFFFF,FFFFFFFF:FFFFFFFFFFFFFFFFF:FFFFFFFFFF:FFFFFFFFFFFFFFFF:FFFFFFFFFFFFFFFFFFFFFFF:
@A00920:152:HGHKKDRXX:2:2109:30110:30123 2:N:0:AGGAGTGG+AAGGAGTA
GGACTACTAGGGTTTCTAATCCCGTTTGCTCCCCTGGCTTTCGCGCCTCAGCGTCAGTGTCAGCCCAGCAACCCGTCTTCACCTCAGGTGTTCCTCTTGATATCTACGCATTTCACCGCTACACCAAGAATTCCGATTGCCCCTTCTGCACTCTAGCACATCAGTATCAGCTGACCGTTCCGAGTTAAGCTCGGAGATTTCACAGCTGACTTAATATGCCGCCTACGCGCCCTTTACGCCCAGTAAATCC
+
FFFFFFFFFFFFFFFFFFFFFFFFFFFFFFFFFFFFFFFFFFFFFFFFFFFFFFFFFFFFFFFFFFFFFFFFFFFFFFFFFFFFFFFFFF:FFFFFFFFFFFFFFFFFFFFFFFFFFFFF:FFFFFFFF:FFFFFFFFFFFFFFFFFFF,F,FFFFF:FFFFFFFFFFFFFFFFFFFFFFFFFFFFFFFFFFFF,FFFFFFFF:FFFFFFFFFFF,FFFFFFF,FF:FF:FFFF:F,FFFFFFFFFFFFF
@A00920:152:HGHKKDRXX:2:2109:22806:30499 2:N:0:AGGAGTGG+AAGGAGTA
GGACTACAAGGGTATCTAATCCTGTTTGATCCCCACGCTTTCGTGCCTCAGCGTCAATTGCACCTTAGTAAGCTGCCTTCGCAATTGGTGTTCTGTGACATATCTATGCATTTCACCGCTACTTGTCACATTCCGCCTACCTCAAGTGTATTCAAGCCCATCAGTATCAAGGGCACTGCGATGGTTGAGCCACCGTCTTTCACCCCTGACTTAATAGGCCGCCTACGCACCCTTTAAACCCAATAAATCC
+
FFFFFFFFFFFFFFFFFFFFFFFFFFFF:FFFFFFFFFFFFFFFFFFFFFFFFFFFFFFFF:FFFFFFFFFFFFFFFFFFFFFFFFFFFFFFFFFFFFFFFFFFF:FFFFFFFFFFFFFFFFFFFFFFFFFFFFFFFFFFFFFFFFFFFFFFFFFF:F:FFFFFFFFFFFFFF:FFF:F:FFF,:FFFFFFFFFF,FFF:,FFFFF:FFFFFFF,FF,FFFFFFF:FFFFFFF:FFFF,F,FFFFFF:,F
@A00920:152:HGHKKDRXX:2:2109:9489:30733 2:N:0:AGGAGTGG+AAGGAGTA
GGACTACTGGGGTTTCTAATCCTGTTTGCTCCCCACGCTTTCGTGCCTCAGTGTCAGTGCTGGTCCAGGTGGCCGCCTTCGCCACAGATGTTCCTCCCGATCTCTACGCATTTCACTGCTACACCGGGAGTTCCACCACCCTCTACCGCACTCTAGTCCGCCAGTATCCACCGCCATTCCCAGGTTGAGCCCGGGGCTTTCACGGCAGACTTAACGAACCACCTACGCACGCTTTACGCCCAGTAATTCC
+
FFFFFFFFFFFFFFFFFFFFFFFFFFFFFFFFFFFFFFFFFFFFFFFFFFFFFFFFFFFFFFFFFF:FFFFFFFFFFFFFFF:FFF,FF:::FFFFFFFF,FFF:FFFF,FFF:,FFFF,FF:FFFFF,,,FFFFFFFFFF:F:F::FF::::F,FFFFFFF:F,FFFFFFFFFFF,FF,F:F:FFFFFF,FFFFFFF,FF:FFFF:FF::FFFFFF,FFF,F:FFFFF,F:,F,F,FF,::FF,,,FF,
@A00920:152:HGHKKDRXX:2:2109:22589:31000 2:N:0:AGGAGTGG+AAGGAGTA
GGACTACTAGGGTATCTAATCCCGTTCGCTCCCCTAGCTTTCGCGGCTCAGCGTCAGGTGCAGCCCAGGGCGCCGCCTTCGCCTCTGGTGTTCCTCCGGATCTCTACGCATTTCACCACTACACCCGGAATTCCACACGCCTCTACCTGCCTCTAGCCCTGCAGTTCGCCCACGTCCTCGCCCGGTTGAGCCGGGCGCTTTCACGCACCACTTGCAGGACCGCCTACACGCGCTTTACACCCAGTAAATC
+
FFFFFFFFFFFFFFFFFFFFFFFFFFFFFFFFFFFFFFFFFFFFFFFFFFFFFFFFFFF:FFFFFFFFFFFFFFFFFFFFFFFFFFFFFFFFFFFFFFF:FFFFFFFFFFFFFFFFFFFFFFFFFFFFF,FFFF:FFFFF:FFFFFFFFFFFFFF:FFFFFFFFFFFFFFFFFFFFFFFFFFFFFFFFFFFFFFFFFFFFF:FF:FFFFFFFFFFFFFFFFFFFFFF:FFFFFFFF:F,F,FFFFFFFFF
@A00920:152:HGHKKDRXX:2:2109:32307:32236 2:N:0:AGGAGTGG+AAGGAGTA
GGACTACAAGGGTATCTAATCCTGTTTGCTCCCCACGCTTTCGCTCCTCAGCGTCAGTACTGGCCCAGGATCCCGCCTTCGCCACCGGTGTTCCTCCTGATATCTGCGCATTCCACCGCTACACCAGGAATTCCAGATCCCCCTACCAGACTCTAGCCGCCCAGTATCGAATGCAGGCTCGAGGTTAAGCCTCGAGGTTTCACATTCGACTTGAGTGGCCGCCTACGAGCTCTTTACGCCCAATGAATCC
+
FFFFFFFFFFFFFFF:FFFFF:FFFFFFFFFFFFFFFFFFFFFFFFFFFFFFFFFFFFF::FFFFFF:FFFFFFFFFFFFFFFFFFFFFFFFFFFFFF:FFF:FFFFFFFFFFFFFFFFFFFFFFFFFFFFFFFFFFFFFFFFFFFFFFF:FFFFFFFF:FFFFFFFFFFFFFFFFFFFFFFFFFFFF:FFFFFFFFFFFF:FFFFFFF:FFFFF:F:FFFFFFFFFFFFFFFFFF:FFF::FFFFFFFF
@A00920:152:HGHKKDRXX:2:2109:4327:34037 2:N:0:AGGAGTGG+AAGGAGTA
GGACTACTCGGGTATCTAATCCCGTTTGCTCCCCTGGCTTTCGCGCCTCAGCGTCAGTGTCGGTCCAGAATGCCGCCTTCGCCACCGGTGTTCCTCCAGATATCTACGCATTTCACCGCTACACCTGGAATTCCACATTCCTCTCCCGAACTCAAGCCCACCAGTATCGGACGCAGTTCCTCGGTTGAGCCGAGGGATTTCACATCAGACTTGCGAGGCCGCCTACGTGCGCTTTACGCCCAATGATTCC
+
FFFFFFFFFFFFFFFFFFFFFFFFFFFFFFFFFFFFFFFFFFFFFFFFFFFFF:FFFFFFFFFFFFFFFFFFFFFFFFFFFFFFFFFFFFFFFFFFFFFFFFFFFFFFFFFFFFFFFFFFFFFFFFFFFFFFFFFF:FFFF:FFFFFFFFFFFFFF:FFFFFFFFFFFFFFFFF::FFFFFFFFFFFFFFFFFFFFFFFFFFFFFFFFFFFFFFFFFFFFFFFFFFFFFFFFFF:FFFFFFFFFF:FFFF
@A00920:152:HGHKKDRXX:2:2109:28375:34037 2:N:0:AGGAGTGG+AAGGAGTA
GGACTACTGGGGTATCTAATCCTGTTCGCTCCCCACGCTTTCGTGCCTCAGCGTCAGTTTTGGCCCAGCGAGCTGCCTACGCAATCGGGGTTCTTGGTGGTATCTGTGCATTTCACCGCTGCACCACCGGTTCCGCCCGCCGGGACGAAACTCTCGCGCGCCCGTCTCAGCGGCCGTTCCGGGGGTGGGCGCTGGGGGTGCGCCGGTGACTTAGCGGGCGGCCTAGGCAGCGTGTGTCGCCGCGGGTGCC
+
FFFF:FFFFFFFF:FFFFFFFFFFFFFFF:FFFFFFFFFFFFFFFFFFFFFFFFFFF,FFFFFFFFFFFFFFFFFFFF:FFFFFFFFFFFFFFF,FFFFFF,,F,,,F,,FF:F:,FF,,,,,:,,,:,F,,,,F,,,F:,:,F,,:,,,,,,,,F,,,F,,,F,,F,,,,FF,,F,:,,,FFF,,F:F,,:,FFF,:,:,,,,F,FF,,,:,,,FFF,,F,,,,,F,,,,,:F,,,,:,:,,,,,,:,,
@A00920:152:HGHKKDRXX:2:2109:7717:34491 2:N:0:AGGAGTGG+AAGGAGTA
GGACTACAGGGGTTTCTAATCCCGTTCGCTCCCCATGCTTTCGCATCTCAGCGTCAGGTCAGGCCCAGCGTGTCGCCTTCGCCACTGGTGTTCCTCCGGATCTCTACGCATTTCACCACTACACCCGGAATTCCACACGCCTCTACCTACCTCTAGTCGCGCAGTTCGATTGCGTCCTCGCCCGGTTGAGCCGGGCGCTTTCACTCCTCACTTGCACGACCGCCAACACGCGCTTTACACCCAGTAAATC
+
FFFFFFFFFFFFF:FF:FFFFF:FFFFFFFFFFFFFFFFFFFFFFFFFFFFFFFFFFFFF:FF:FFFFFFFFFFFFFFFFFFFFFFFFFFFFFFFFFFFFFFFFFFFFFFFFFFFFFFFFFFFFFFFFFFFFFFFFFFFFF:FFFF:FFFFFFFFFF:FF:F:FFF,FFF,FFFFF:FFF:F:FFFFFFFFFFFFFFFFFFF:F,FFF::F,FF:F:F:FFFFF,FF:F,F,:F:FFF::,F:::FF:F:
@A00920:152:HGHKKDRXX:2:2109:9742:34773 2:N:0:AGGAGTGG+AAGGAGTA
GGACTACAAGGGTATCTAATCCCGTTCGCTCCCCTAGCTTTCGCGGGTCAGCGTCAGGTACAGACCAGGTGGCCGCTTTCGCCACTGGTGTTCCTCCGGATCTCTACGCATTTCACCACTACACCCGGAATTCCACCACCCTCGACTGCCCTCAAGTGTGCCAGTCTCAGACAGCCTCTCTAGGTTGAGCCGGGAGATTTCACGACTGACTTGGCAACCCGCCTGAACGCCCTTTACGCCCAGTAAATCC
+
FFFFFFF,,FFFF,FFFFFFFF,FFFFFFFFFFF:,FFFFFFFFF,FFF,FFFFFFF,F,F:F,FFFF,FF,FFFF,FFF:FFFFFFFFFFFFFFF:F:FFFFFFFFFFF:FFFFFF:FFFFFF,FFFFFFFFF:,FFFFFFF,FF,F::FFFFFF,,:,,F,FF,FFFFFF:,FFFFFF,,FFF,FF::F,,:F:F:FF,F,,,FFFFFF:,:,,,:FFFFFF:FFFFFFF:,FF:,FFFFFFF:F,FF
@A00920:152:HGHKKDRXX:2:2109:20754:35493 2:N:0:AGGAGTGG+AAGGAGTA
GGACTACTCGGGTATCTAATCCCGTTCGCTACCCATGCTTTCGCGCCTCAGCGTCAGTTTCGATCCAGGGTGCCGCCTTCGCCTCTGGTATTCCTCCGCATCTCTACGCATTTCACCACTACACGCGGAATTCTACACCCCTCTATCGTACTCTAGTCGGGCAGTATCAGACAACCTCCCCAGGTTTAGCCATGGGGCTTTCATGCCTCACTTACCCAACCGCCTGCGCACGCTTTACGCCCAGTAATTC
+
FFFFFFFFFFFFFFFFFFFFFFFFFFFFFFFFFFFFFFFFFFFFFFFFFFFFFFFFFFFFFFFFFFFFFFFF:FFFFFFFFFFFFFFFFFFFFFFFFFFFFFFFFFFFFFFFFFFFFFFFFF:FFFFFFFFFFFFFFFFFFFFFFFFFFFFFFFFFFFFFFFFFFFFFFFFFFFFFFFFFFFFF:FFFFFFFFFFFFFF,FFFFFFFFFFFFFFFFF,FFFFFFFFFFFFFFFFFFFF:FFF:FFF:,FF
@A00920:152:HGHKKDRXX:2:2109:21847:35697 2:N:0:AGGAGTGG+AAGGAGTA
GGACTACTGGGGTTTCTAATCCTGTTTGCTCCCCACGCTTTCGCGCCTCAGCGTCAGTTCCGGGCCAGGCGGCCGCCTTCGCCACCGGTGTTCTTCCCAATATCTACGAATTTCACCTCTACACTGGGAATTCCGCCGCCCTCTCCCGGACTCCAGCCACCCAGTCTCGGATGCGCATCCGGGGTTGAGCCCCGGGCTTTCACACCCGACTTAAATGGCCGCCTACGCGCGCTTTACGCCCAGTAATTCC
+
FFFFFFFFFFFFFFFFFFFFFF:FFFFFFFFFFF:FFFFFFFFFFFFFFFFFFFFFFFFFFFFFFFFFFFFFFFFFF:FFFFFFFFFFFFFFFFFFFFFFFFFFFFFF:FFFFFFFFFFFFFFFFFFFFFFFFFFFFFFFF:FFFFFFFFFFFFFFFFFFFFF:FF:FFFFFFFFFFFFFFF:FFFFFFFFFFF:FFFFFFFFFFFFFFFFFFFFF:FFFFFFFFFFFFFFFFFFF:FFFFFFFFFF:F:
@A00920:152:HGHKKDRXX:2:2109:31647:35916 2:N:0:AGGAGTGG+AAGGAGTA
GGACTACTGGGGTTTCTAATCCTGTTTGATCCCCACACTTTCGTGCATCAGCGTCAGTTTCAGCCTAGTAAGCTGCCTTCGCTATCGGTGTTCTTGACGATATCTAAGCATTTCACCGCTACACCGTCAATTCCGCCAACCTCAACTTTACTCAAGTCCTACAGTATCAATGCCACCCTCCCGGTTAAGCCGGGATATTTCAGCACTGACTTATAAGACCGCCTACGCACCCTTTAAACCCAATAAATCC
+
FFFFFFFFFFFFFFFFFFFFFFFFFFFFFFFFFFFFFFFFFFFFF:FFFFFFFFFFF:FFFFFFFFFFFFFFFFFFFFFFFFFFFFFFFFFFFFFF:FFFFFFFFFFFFFFFFFFFFFFFFFFFFFFFFFFFFFFFF,FFFFFFFFFFFFFFFFFFFFFFFF:FF,FFF:FFFFFFFFFFFFFFFFFFFFFFFFFFF:F:FFFFFFFF:FFFFFFFFFFFFFFF:FFFFFFF:FFFFFFFF:F::FFFFF
@A00920:152:HGHKKDRXX:2:2110:8856:1611 2:N:0:AGGAGTGG+AAGGAGTA
GGACTACTCGGGTTTCTAATCCCGTTCGCTACCCTGGCTTTCGCGGCTCAGCGTCAGGTGCAGCCCAGGGCGCCGCCTTCGCCTCTGGTGTTCCTCCGGATCTCTACGCATTTCACCACTCCACCCGGAATTCCACGCCCCTCTGCTGCCCTCTAGCTGTCCAGTTTCGAACGGCCTCTCCCGGTTGAGCCGGGAGCTTTCACGTCCGACTTGAACAGCCGCCTGCCCGCGCTTTACGCCCAGTAAATCC
+
FFFFFFFFFFFFFFFFFFFFFFFFFFFFFFFFFFFFFFFFFFFFFFFFFFFFFFFFFFFFFFFFFFFFFFFFFFFFFFFFFFFFFFFFFFFFFFFFFFFFFF:FFFFFFFFFFFFFFFFFFFFFFFFFFFFFFFFFFFFFFFFFFFFFFFF:FF:FFFFFFFFFFFFFFFFFFFFFFFFF,FFFFFFFFFFFFFFFFF:FFFFFFFFFFF,FF:FFFFFFFFFFFFFFFFFFFF:FFFFF:FFFFFFFFF
@A00920:152:HGHKKDRXX:2:2110:17047:2174 2:N:0:AGGAGTGG+AAGGAGTA
GGACTACCAGGGTTTCTAATCCTGTTCGCTCCCCACGCTTTCGCGCCTCAGCGTCAGTATTATGCCAGGTGGCTGCCTTCGCCATCGACGTTCCTTCCGATCTCTACGCATTTCACCGCTACACCGGAAATTCCGCCACCCTCTCATATACTCCAGCAAGACAGTTTGCGATGCACTTCCTAGGTTAAGCCCAGGGCTTTCACATCACACATATCTCACCGCCTACGCGCCCTTTACGCCCAGTAATTCC
+
FFFFFFFFFFFFFFFFFFFFFFFFFFFFFFFFFF::FFFFFFFFFFFFFFFFF:FFFFFFFFFFFFFFFFFFFFFFFFFFFFFFFFFFFF:FFF,FFFFFFFFF,FFFFFFFFFFFFFFFFFFFFFFFFFF:FFFF,FF,:F,FF:FFFF:FFF:FFFFFF,FF::FFFFFFFFF,:FF:FF:FFFFFFFF:FFFF:F,FFF:,FF:F::FFF:FFF,FFFF:FFFFFFF,F,F:F:FFFFFFF:F::FF
@A00920:152:HGHKKDRXX:2:2110:25699:2221 2:N:0:AGGAGTGG+AAGGAGTA
GGACTACCAGGGTATCTAATCCTGTTTGCTCCCCACGCTTTCGTGCATGAGCGTCAGTATCGGCCCAGGGGGCTGCCTTCGCCATCGGTGTTCCTCCACATATCTACGCATTTCACTGCTACACGTGGAATTCCACCCCCCTCTGCCGTACTCGAGCTGTGCAGTCACAAGCGCAGTTCCCAGGTTAAGCCCGGGGATTTCACACCTGTCTTACACAACCGCCTGCGCACGCTTTACGCCCAGTAAATCC
+
FFFFFFFFFFFFFFFFFFFFFFFFFFFFFFFFFFFFFFFFFFFFFFFFFFFFFFFFFFFFFFFFFFFFFFFFFFFFFFFFFFFFFFFFFFFFFFFFFFFFFFFFFFFFFFFFFFFFFFFFFFFFFFFFFFFFFFFFFFFFFFFFFFFFFFFFFFFFFFFFFFFFFFFFFFFFFFFFFFFFFFFFFFFFFFFFFFFFFF::FFF:FFFFFFFFFFF:FFFF:FFFFFFFFFFFFFFFFFFFFFFFFFFFFF
@A00920:152:HGHKKDRXX:2:2110:28556:2534 2:N:0:AGGAGTGG+AAGGAGTA
GGACTACAGGGGTTTCTAATCCCGTTCGCTCCCCATGCTTTCGCATCTCAGCGTCAGGTCAGGCCCAGCGTGTCGCCTTCGCCACTGGTGTTCCTCCGGATCTCTACGCATTTCACCACTACACCCGGAATTCCACACGCCTCTACCTACCTCTAGTCGCGCAGTTCGATTGCGTCCTCGCCCGGTTGAGCCGGGCGCTTTCACGCCTCACTTGCACGACCGCCTACACGCGCTTTACACCCAGTAAATC
+
:FFFFFFFFFFFFFF:FFFFFFFFFFFFFFFFFFFFFFFF:FFFFFFFFFFFFFFFFFFFFFFFFF,:F:FFFFFFFFFFFFFFFFFFFFFFFFFFFFFFFFFFFFFFFFFFFFFFFFFFFFFFFFFFFFFFFFFFFFFFFFFFFFFFFFFFFFF:FFFFFF:FFFFFFFFFFFFFFFFFFFFF:,FFFFFFFFFFFF:FFFFFFF:FFFFFFF:FFFFFFFFFFFFFFFFFFFF:FF:FFF,FFFF:FF
@A00920:152:HGHKKDRXX:2:2110:6786:2942 2:N:0:AGGAGTGG+AAGGAGTA
GGACTACTGGGGTATCTAATCCTGTTTGCTCCCCACGCTTTCGCACCTCAGCGTCAGTACCGGACCAGTGAGCCGCCTTCGCCACTGGTGTTCTTCCTAATATCTACGAATTCCACCTCTACACTAGGAGTTCCACTCACCTCTTCCGGACTCAAGATCGCCAGTATCGAAGGCAGTTCTGGAGTTGAGCTCCAGGATTTCACCCCCGACTTAACGATCCGCCTACGTGCGCTTTACGCCCAGTAAATCC
+
FFFFFFFFFFFF,F,FFF:FFFFFFFFFFFFFFFFFFFFFFFFFFFFFFFFFFFFFF,FFFFFFFFFFFFFFFFFFFFFFFFF,FFFF:F:FFFFFFFFFF:FF:,FFFFFFFFFFFFFFFFFFFFFFFFFFFFFFFFFFFFFFFFFFFFFFFFFFFF:FFFFFF:FFFFFFFFFFFFFFFF:FFF:FFFFFFFFFFFFFFFFFFFFF:F,FFFFF,FFFFFF,FFFFFFFFFFF:FFFFFFFFFFFFF:
@A00920:152:HGHKKDRXX:2:2110:1081:3615 2:N:0:AGGAGTGG+AAGGAGTA
GGACTACAGGGGTTTCTAATCCCGTTTGCTCCCCTGGCTTTCGCTCCTCAGCGTCAATGCCGGTCCAGGATGCCGCCTTCGCCACCGGTATTCCTCCAGATATCTACGCATTTCACCGCTACACCTGGAATTCCGCATCCCTCTCCCGGATTCGAGCCTCCCAGTATCGGACGCAGTTCCTGGGGTGAGCCCAGGGATTTCACGTTCGACTTAGAAGGCCGCCTACGCGCCCTTTACGCCCAGTAATTCC
+
FFFFF:F,FFFFFFFFFFF:FF,FFFFFFFFFFFFFFFF:FFFFFFF:FFFFFFFF:FFFFFFFFFFFFFFFFFFFFFFFFFFFFFFFF:F,FFFFFF,FF::FF:FFFF,F:FFFFFFFFFFF:FFFF::FFFFF::FFF:FFFFFFFFFFFFFFFFFF:F:F:F,FFFFFFFFFFFFF,FFF,,FFFFFF,FFFF,FFFFFFF:FFFFF,FFF,F,FFFFFF,FFFFFFF,,FFFFFFF,F,F,,FF:
@A00920:152:HGHKKDRXX:2:2110:30355:3709 2:N:0:AGGAGTGG+AAGGAGTA
GGACTACTCGGGTTTCTAATCCTGTTTGCTCCCCACGCTTTCGCTCATCAGCGTCAGTACTGGCCCAGGATCCCGCCTTCGCCACCGGTGTTCCTCCTGATATCTGCGCATTCCACCGCTACACCAGGAATTCCAGATCCCCCTACCAGACTCTAGCCATCCAGTCTCGAACGCAGGCTCGGCGTTGAGCCCCGAGTGTTCACGTTCGACTTGAACAGCCGCCTACGAGCCCTGTACGCCCAATGAATCC
+
FFFFF,FFFFFFFFFFFFFFFFFFFFFFFFFFFFFFFF:FFFFFFFF:FFFFFFFFF:FFFFFFFFFFFFFFFFF:FF,FFF:FFFFFFFFFFFFFF:FFFF,FFFFFF:,FFF:FFFFFF:FFF,:FF:FF::FFF:F:FFFFF,FFF:,F:FFFFF:FF,FFF,:FF:FFFF,FF::,:FFF,,F,FF::FFFF,,,,FFFFF,F:F,F,F,,FF:F,F,:F,,FFF:,,,F:,,F,:F,F,F,,F,,
@A00920:152:HGHKKDRXX:2:2110:1551:5619 2:N:0:AGGAGTGG+AAGGAGTA
GGACTACTAGGGTTTCTAATCCTGTTTGCTCCCCACGCTGTCGCGCCTCAGTGTCAGCAACTGCCCAGCAGGCCGCCTTCGCCACTGGTGTTCTTTCGGATATCTACGCATTCCACCGCTCCACCCGAAATTCCACCTGCCTCTACAGTGCTCAAGCTCAGCAGTTCGCACGGCCGATCCGGGGTTGAGCCCCGGACTTTCACCACACGCTTACCAAGCCACCTACGCGCCCTGTACGCCCAGTGATTCC
+
FF,FFFFFFFFFFF,FF:FFFFFFF,FFFFFFFF:FFF:FFFFF:FFFF:F:FFFFFF,,FFFFFFFF:FFFFFFFFF:FFFFFFFFF:FF,FF,FFFFF,F,F:FFFFF:FFFFFFFF:,FFFFFF:F,::FFFFFFFFF,FFFF:FFFFFFFFFFF:FFF,F,FFFFFFFFFFFFFFFFFFFFFFFFFFFFFFFF,,FFFFFFFFFFF,FFFF:,FFFFFFFFFFFFFFFF,FFFF:FFFFFF:F,FF
@A00920:152:HGHKKDRXX:2:2110:19596:6245 2:N:0:AGGAGTGG+AAGGAGTA
GGACTACTCGGGTTTCTAATCCTGTTTGCTACCCACGCTTTCGCTCCTCAGCGTCAGTACTGGCCCAGAACACTGCCTTCGCCATCGGTGTTCCTCCTGATATCTGCGCATTTCACCGCTACACCAGGAATTCCGTGTTCCCCTACCAGACTCAAGCCACAGCAGTATCGGATGGCGTCTCGGGGTTGAGCCCCGAGTTTTCACATCCGACTTACTGAGCCGCCTACGAGCTCTTTACGCCCAATAAATC
+
FF:FFFFFFFFFFFFFFFFFFFFF:FFFFFFFFFFFFFFFFFF,FF,FFFFFFFFFFFFFFFFFFFFFFFFFFFFFFFFFFF:,FFFFFFFFFFFFF,FFFFFFFF:FFFFFFFFFFFFFFFFFFFFFFFF:F:FF::FFFFFFFFFFFFFFFFFFFFFFFF:FFFFF:,FFFF::FFFFFFFFFF:F:FFFFFFF:FFFFFFFFF:FFFFFF:F:F:FF:FFFFFFF:FFFFFFFFFFFFFF:FFFFF:
@A00920:152:HGHKKDRXX:2:2110:12020:6339 2:N:0:AGGAGTGG+AAGGAGTA
GGACTACAAGGGTATCTAATCCTGTTCGCTCCCCACGCTTTCGCTCCTCAGCGTCAGTATCGGCCCAGAGACCCGCCTTCGCCACCGGTGTTCCTCCTGATATCTGCGCATTTCACCGCTACACCAGGAATTCCAGTCTCCCCTGCCGAACTCCAGTGATGCCCGTATCGACCGCACGCCCACAGTTAAGCTGTAGGTTTTCACGGCCGACGCGACACACCGCCTACGAGCTCTTTACGCCCAATAATTC
+
FF:::FFF::FFFF:FFFF:F:FFFF:FF,,FFF:FFFFFFFFF:F,FFFFFFFFFFFFFF:,FFFF:FF:FF::FFFFFFFFFFFFFFFFFFFFF::,FFFFF:FFFFFFFFFFFFFFFFFFFF,FFFFFFFFFFFFFFFFFFFF,:FFFFFF:FF:FF:FFFF,F,F:FFFFFFF:FFF,FF,,F,FFF,FFFFFF,,FFFFF,,F:,F,:FF::FF::F,FFFFFFF:FF:FFFF:FFFF,FFF:::
@A00920:152:HGHKKDRXX:2:2110:9480:8108 2:N:0:AGGAGTGG+AAGGAGTA
GGACTACACGGGTATCTAATCCCGTTCGCTCCCCATGCTTTCGCATCTCAGCGTCAGGTCAGGCCCAGCGTGTCGCCTTCGCCACTGGTGTTCCTCCGGATCTCTACGCATTTCACCACTACACCCGGAATTCCACACGCCTCTACCTACCTCTAGTCGCGCAGTTCGATTGCGTCCTCGCCCGGTTGAGCCGGGCGCTTTCACGCCTCACTTGCACGACCGCCTACACGCGCTTTACACCCAGTAAATC
+
FFFFFFFFFFFFFFFFFFFFFFF:FFFFFFFFFF:FFFFFFFFFFFFFFFFFFFFFFFFFFFFFFFFFFFFFFFFFFFFFFFFFFFFFFFFFFFFFFFFF:FFFFFFFFFFFFFFFFFFFFFFFFFFFF:F:FFFFFFFFFFFFFFFF,FFFFF:FFF:FFFFFFFFFFFFFFFFFFFFFFFFF:F,FFFFFFFFFFFF,FFFFFFF:FFF:FFFFFFFFFFFFFFFFFFFFF:FFFFFFFFFFF,:::F
@A00920:152:HGHKKDRXX:2:2110:16803:8234 2:N:0:AGGAGTGG+AAGGAGTA
GGACTACACGGGTATCTAATCCTGTTTGCTCCCCACGCTGTCGCGCCTCAGCGTCAGCAACGGCCCAGCAGACCGCCTTCGCCACTGGTGTTCTTCCCGATCTCTACGCATTCCACCGCTACACCGGGAATTCCATCTGCCTCTACCGTGCTCTAGCCTGACAGTTTAGAAGGCAGCCCTGCGGTTAAGCCGCAGGATTTCACCCCCTACTTATCAGGCCGCCTACGCGCCCTTTACGCCCAGTGATTCC
+
FFFFFFFFFFFFFFFF:FFFFFFFFFFFFFFFFFFFFFFFFFFFFFFFFFFFF:FFFFFFFFFFFFFFFFFF:FFFFFFF:FFFFFFFF:FFFFFFFFFFFFFFFFFFFFFFFFFFFFFFFFFFFFFF:FFFFFFFFFFFFFFFFFFFFFFFFFFFFFFFF:FFF,,FF:,FFFFFFF:FFFFFFFFFFFFF:F:FFFFF:FFFFFFF,FF,FFF:FFFFFFFF,FFFFF:F:FFFFFF:F,:FF,FFFF
@A00920:152:HGHKKDRXX:2:2110:31177:8296 2:N:0:AGGAGTGG+AAGGAGTA
GGACTACCAGGGTATCTAATCCGGTTTGCTCCCCACACTTTCGCGCCTCAGCGTCACGTGTTGTCCAGCGAGCTGCCTTCGCAATGGGTGTTCCTACCAGTATCTACGCATTCCACCGCTACACTGGTAATTCCACTCGCCTCTCCAACCGTCCAGTCTGCCAGTATCCAACGCAGTGCTGGGGTTGAGCCCCAGTCTTTAACATCGGACTTAACAAACCGCCTACGCGCCCTTTACGCCCAGTGATTCC
+
FFFFFFFFFFFFF:FFFFFFFFFFFFFFFFFFFFFFFFFFFFFFFFFFFFFFFFFFFFFFFFFFFFFFFFFFFFFFFFFFFFFFFFFFFFFFFFFFFFFFFFFFFFFFFFFFFFFFFFFFFFFFFFFFFFFFFFFFFFFFFFFFFFFFFFFFFFFFFFFFFF:FFFFFFFFFFFF:FFFFF,F:FFFFFFFFFFF:FFFFFFFFFFF:FFFFF,:FF:FFFFFFF:FFFFFFFFFFFFFF:,FFFFFFFF
@A00920:152:HGHKKDRXX:2:2110:27208:8656 2:N:0:AGGAGTGG+AAGGAGTA
GGACTACTGGGGTATCTAATCCTGTTCGCTCCCCACGCTTTCGTGCCTCAGCGTCAGTACTCGTCCAGTTGGCCGTCTACACTTCCGGTGTTCCTCGTGATATCTACGCATTTCACCGCTACACCACGAATTCCGCCAACCTCTCCGAGACTCAAGATCTGCAGTATCAAGGGCAATTCATCGGTTAAGCCGATGGCTTTCACCCCTGACTTACAGGCCCGCCTGCGCACCCTTTCCACCCAGTGATTCC
+
FFF:FFF:FFFFFFFFF:FFFFFF::FFFFFFFFFFFFFF:FFFFFFFFF:FFFFF,FFF,FFFFFFFFFFFFFFFFFFFFFFFFFFFFFFFFFFFF,FFFFFFFFFF:FFFFFFFFFFFFFFFFFFFF:FFFFFFFFFFFFFFFFF,FFFFFFFFFF:F:FFFFFFFFFFFFFFFFFFFFFFFFFFFFFFFFFFFFFFFF:FFFFFFFFFFFFFFFFFF,FF:FFFF,:FF:FF,FFFFFFFFFF:FFF
@A00920:152:HGHKKDRXX:2:2110:13991:9095 2:N:0:AGGAGTGG+AAGGAGTA
GGACTACTCGGGTTTCTAATCCTGTTCGCTCCCCACGCTTTCGCACCTCAGCGTCAGATCAGGTCCAGCCAGCCGCCTTCGCCTCCGGTGTTCTTCCGGATCTCTACGCATTCCACCGCTACACCGGGAATTCCGCTTGCCTCTCCCGCACTCCAGCAGCCCAGTTTCCGGCGCACCCTCCCAGTTGAGCCGGGAGATTTCACACCAGACTTGGACTACCGCCTACGCACGCTTTACGCCCAGTAACTCC
+
FFFFFFFFFFFFFFFFFFFFFFFFFFFFFFFFFFFFFFFFFFFFFFFFF:FFFFFFFFFFFFF,FFFFFF:FFFFFFFFFFFFFFFFFFFFFFFFFFFFFFFFFFFFFFFFFFFFFFFFF:FFFFFFFFF:FFFFFFFFFFFFFFFFFFFFFFFFFFFF:FF,FF,FFFFFFFFF:FFFFF:FFFFFFFFFFFFF:F,FFFFFFFFFFFFFFFFFFF,FFFFFFFFFF:FFFFFFF:FFFFFFFFFFFFF
@A00920:152:HGHKKDRXX:2:2110:17002:9486 2:N:0:AGGAGTGG+AAGGAGTA
GGACTACTGGGGTTTCTAATCCTGTTTGCTCCCCACGCTTTCGCTCCTCAGTGTCAGTTCCAGCCCAGAGCGCCGCCTTCGCCACTGGTGTTCCTCCTGATATCTGCGCATTTCACCGCTACACCAGGAATTCCACGCTCCCCTACTGGACTCTAGTCACAGCAGTATCGGGTGGCGTCTCCAGGTTGAGCCTGGAGGTTTCACACCCGACTTACTGAACCACCTACGAGCTCTTTACGCCCAATAAATC
+
F::FFFFFFFFFFF:FFFFFFFFFFFFFFFFFFFFFFFFFFF:FFFFF:FFFFFF:FFFFFFFFFFFFFFFFFFFFFFFFFFFFFFFFFFFFFFFFFFFFFFFFFFFFFFFFFFFFFFFFFFFFFFFFF:FFFFFFFFF:FFFF:F:FF:FFFFFFFFFFFFFFFFFFFFFFFFFFFFFFF:FFFFFFFFFFFFF:FFFFFFF:FFFFFFFFFFFFFFFF:FFFFFFFF:FFFFFFF:FFFFFFF:F::F
@A00920:152:HGHKKDRXX:2:2110:17544:9674 2:N:0:AGGAGTGG+AAGGAGTA
GGACTACCAGGGTTTCTAATCCCGTTTGCTCCCCTGGCTTTCGCGCATCAGCGTCAATATCGGTCCAGGATGCCGCCTTCGCCACCGGTGTTCCTCCAGATATCTACGCATTTCACCGCTACACCTGGAATTCCACATCCCTCTCCCGAATTCAAGCCTTCCAGTCTCAGACGCAGTTCCCCGGTTGAGCCGAGGGATTTCACGTCTGACTTAGAGGGCCGCCTACGCGCCCTTTACGCCCAGTAATTCC
+
FFFFFFFFFFFFFFFFFFFFFFFFFFFFFFFFFFFFFFFFFFF:F:FFFFFFFFFF:FFF:FFFFFFFFFFFFFFFFFFFFFFFFFFFFFFFFF:F:FFFFFFFFFFFFFFFFFFFFFFFFFFFFFFFFFFFFFFFFFFFFFFFFFF:FFFFFFF:FFFFF:FFFFFF:FFFFFFFFFFFFFFFFFFFFFFFFFFFF::FFFFFFFFFFF:FFFFFFFFFFFFFFFFF:FFFFF:FFFFFFFFFFFFFFF
@A00920:152:HGHKKDRXX:2:2110:28655:9721 2:N:0:AGGAGTGG+AAGGAGTA
GGACTACCAGGGTATCTAATCCCGTTTGCTCCCCTGGCTTTCGTGCCTCAGCGTCAGGAAATGTCCAGAGACTCGCCTTCGCCACTGGTGTTCCACTTGATATCTACGCATTTCACTGCTACACCAAGTATTCCAGTCTCCCCTCCATTCCTCGAGCCGAATAGTATCCGATGCAGTTTCCGAGTTGAGCTCGAAGATTTCACATCAGACTTACCCGACCGCCTACGCACCCTTTACGCCCAGTGAATCC
+
FF:FFFFFFFFFFFFFFFFFFFFFFF:FFFFFFFFFFFFFFFFFFFFFFFFFFFFFFFFFFFFFFFFFFFFFFFFFFFFFFFFFFFFFFFFFFFFFFFFFFFFFFFFFF:FFFFFFF:FFFFFFFFFFFFFFFFFFFFFFFFFFFFFFFFFFFFFFFFFFFFFFFFFFFFFF:FF:FF:FFFFF:FFFFFFFF:FFFFFFFFF:FFFFFFFFFFFFFFFFFFFFFFFF:F:FFFFF:FFFFFFFFFFFFF
@A00920:152:HGHKKDRXX:2:2110:27941:9925 2:N:0:AGGAGTGG+AAGGAGTA
GGACTACTGGGGTATCTAATCCTGTTTGCTCCCCACGCTTTCGCGCCTCAGCGTCAGATGCGGCCCAGTCGGCCGCCTTCGCCACGGGTGTTCTTACTGATATCTACGCATTCCACCGCTACACCAGTAATTCCACCGACCTCTCCCGCTCTCCAGAACCGCAGTATCAGAAGCAGCTACACGGTTGAGCCGTGAAATTTCACTTCCGACTTACAGGACCCGCCTGCGACCGCTTTACCCCAAGGAATTC
+
:FFFFFFF:FFF,FFFFFFFFFFFFF,FFFFFFFFFFFFFFFFF,FFFFFF,FFFFF:,,F:FFFFFF,FFFFFFFFF:FFFF,F,FFFFFFFFF,F,:F:FFFFFF:F,F:FF::FFFF,FFF,,F:FFFFFFFFFF,FFFFF,,:F,FFFF:,FF,F,,FFFF:FF:,FF:FFFF,,FFFFFFFF,FFFFFF:FFF:F,FF::F,FF,F:FF:F,,FFF,FFF:,:,,,,:F,FF:,FF,:F,,,FFF
@A00920:152:HGHKKDRXX:2:2110:11505:10050 2:N:0:AGGAGTGG+AAGGAGTA
GGACTACTAGGGTATCTAATCCTGTTTGCTCCCCACGCTGTCGCGCCTCAGTGTCAGCAACTGCCCAGCAGGCCGCCTTCGCCACTGGTGTTCTTTCGGATATCTACGCATTCCACCGCTACACCCGAAATTCCACCTGCCTCTACAGTGCTCCAGCTCAGCAGTTCGCACGGCAGATCCGGGGTTGAGCCCCGGACTTTCACCACACGCTTACCAAGCCACCTACGCTCCCTTTAAACCCAGTGAATCC
+
FFFFFF:FFFFFF:FFFFFFFFFFFFFFFFFFFF:FFFFFFFFFFFFFFFFFFFFFFFFFFFFFFFFFFFFFFFF:FFFFFFFFFFFFFFFFF::FFFF:FFFFFFFFF,FFFFFFFFFFFFFFFFFF,:FFFFFFF::FFFFFFFFF:FFFFF,FFFFFFFF:F::FF::F:FF,FFFFFFFFFFFFFFFFFFF:FFFFFFF,FFF,F:FFFFF,F,F:FFFFFFFFFFFF,F:,,:,:,FF,F,F,F,
@A00920:152:HGHKKDRXX:2:2110:19379:10254 2:N:0:AGGAGTGG+AAGGAGTA
GGACTACTCGGGTTTCTAATCCTGTTTGCTCCCCACGCTTTCGCGACTCAGCGTCAGATGACGACCAGATGGCCGCCTTCGCCACAGGTGTTCCACCCGATATCTACGAATTTCACCTCTACACCGGGTATTCCGCCATCCTCTCCGCCACTCCAGTCAGCCAGTATCACTCGCACTTCCCCGGTTGAGCCCGGGGCTTTCACGAGTGACTTAACAGACCGCCTACACGCGCTTTACGCCCAGTACTTCC
+
FFFFFFFF,FFFF,FFFFFFFFFFFFFFFFFFFFFFFFFFFFFFF,FFFFFFFFFFF,F,::F,FFFF,FFFFFFFFFFFFFFFFFFFFFFFFF,FFFFFFFFFFFFF:FFFFFFFFFFFFFFF::FF:FFFFFFF,:FFFFFFFF,:FFFFFFFF,F,,FFFFF:FF,F,FFFF:F:FFF,,FFF,FFF,:FFF:FFFF:FF,,,,FFFFFF,::,:F:,FFFFFFF,FFFF,F:FFF,FFFFF,FFFF
@A00920:152:HGHKKDRXX:2:2110:4291:10363 2:N:0:AGGAGTGG+AAGGAGTA
GGACTACTGGGGTTTCTAATCCCGTTCGCTACCCTGGCTTTCGCGGCTCAGCGTCAGGTGCAGCCCAGGGCGCCGCCTTCGCCTCTGGTGTTCCTCCGGATCTCTACGCATTTCACCACTCCACCCGGAATTCCACGCCCCTCTGCTGCCCTCTAGCTGTCCAGTTTCGAACGGCCTCTCCCGGTTGAGCCGGGAGCTTTCACGTCCGACTTGAACAGCCGCCTGCCCGCGCTTTACGCCCAGTAAATCC
+
FFFFFFFFFFFFFFFFFFFFFFFFFFFFFFFFFFFFFF::FFFFFFFFFFFFFFFFFFFFFFFFFFFFFFFFFFFFFFFFFFFFFFFFFFFFFFFFFF:FFFFFFFFFFFFFFFFFFFFFFFFFFFFFFFFFFFF:FFFFF:FFFFFFFFFFFFFFFFFFFFFFFFFFFFFFFFFFFFFF,FFFFFFFFFFFFFFF::FFFFFFFFFFFFFFFF,FFFFFFF:FFFFFFF:FF:FF:FFFFFFF,,FFF:
@A00920:152:HGHKKDRXX:2:2110:5575:10614 2:N:0:AGGAGTGG+AAGGAGTA
GGACTACAGGGGTATCTAATCCTGTTTGCTCCCCACGCTTTCGCACTTGAGTGTCAGTACTGGACCAGAAGGCCGCCTTCGCCACTGATGTTCCTCCCGATATCTACGCATTTCACCGCTACACCGGGAATTCCGCCTTCCTCTTCCGTACTCCAGCAATGCAGTCTCGAATGCAATTCCCAGGTTGAGCCCGGGGCTTTCACACCCGACTTACGTCGCCACCTACGTGCGCTTTACGCCCAGTAATTCC
+
FFFFFFFFFFFF:FFFFFFFFFFFFFFFFFFFFFFFFFFFFFFFFFFFFFFFFFFFFFFFFFFFFFFFFFFFFFFFFFFFFFFFFFFF:FFFFFFFF:FFF:FFFFFFFFFFFFFFFFFFFFFFF:FFFFFFFFFFFFFFFFFFFFF:F,FFFFFFF:,FFF:FF:FFFFF:FFFFFF:FFFFFFFFFFFF:FFFFFFFFFFFFFFFF:FFFFFFFFFFFFFF:FFFFFFFFFFFFFFFF:FFFFFFFFF
@A00920:152:HGHKKDRXX:2:2110:8241:11694 2:N:0:AGGAGTGG+AAGGAGTA
GGACTACTAGGGTTTCTAATCCTGTTTGCTCCCCACGCTTTCGCACCTCAGCGTCAATACCTGTCCAGCGAGTCGCCTTCGCCACTGGTGTTCTTCCGAATATCTACGAATTTCACCTCTACACTCGGAATTCCACTCACCTCTCCACAATTCTAGCGATGAAGTTTCAAGGGCAGTTCCGGGGTTGAGCCCCGGGAGTTCACCCCTGACTTACGACGCCGCCTACGTGCGCTTTACGCCCAGTAATTCC
+
:FFFFFFFFFF:FFFFF:FFF:FFFFFFFFF:FFFFFFFFFFFFFFFFF:FFFFFFFFFFFFFF:FFFFFFF:FFFFFFFFFFFFFFFFFFFFF:FFFFFFFFFFFFFFFFFFFFFFFF,FFFFFFFFF:F:FFFFFFFF:FFFFFF:FFFF:FFFFFFF:,::FFFFFFFFFFFFFF:FF:FF,:F:F:F,FFFFF,,FFFFFFFF,:FF:FFFFFFF:FFFFFFFF:FFFFF::,FFFF,FF,FF,:F
@A00920:152:HGHKKDRXX:2:2110:2564:11819 2:N:0:AGGAGTGG+AAGGAGTA
GGACTACCCGGGTATCTAATCCCGTTTGCTCCCCTGGCTTTCGCGCCTCAGCGTCAGTGTCGGTCCAGGATGCCGCCTTCGCCACCGGTGTTCCTCCAGATATCTACGCATTTCACCGCTACACCTAGAATTCCACATCCCTCTCCCGAACTCAAGCCCGCCAGTTTCGGACGCAGTTCCCCGGTTGAGCCGAGGGATTTCACGTCCGACTTAACAGGCCGCCTACGCGCCCTTTACGCCCAGTAATTCC
+
FFFFFFFFFFFF:F:FFF,FFFFFFFFFFFFFFFFFFFFFFFFFFFFFFFFFFFFFFFFFFFFFFFFFFFFFFFFFFFFFFFFFFFFFFFFFFF,F:FFFFFFFFFFFFFFFFFFFFFFFFFFFFFFFFFFFFFFFFFFFFFFFFFFFFFFFFF,:FFFFFFFF:FFFFFFFFF:FFFFFFFFFF:FFFFFFFFFFF,FFFFFFFFF:FF,,::FFFFFFFFFF:FFFFF:F:FFFFFFFFFFFFFFFFF
@A00920:152:HGHKKDRXX:2:2110:31801:11819 2:N:0:AGGAGTGG+AAGGAGTA
GGACTACTAGGGTTTCTAATCCGGATCGCTCCCCACGCTTTCGCGCCTGAGCGTCAGGACCGGCCCAGAGAGCCGCCTTCGCCACTGGTGTTCCTCCCGATCTCTACGCATTCCACCACTACACCGGGAATTCCGCTCTCCCCTGCCGGCCTCCAGCCCGGAGGTCCCCGACGGCCTCCCCCGGTTGAGCCGGGGGCTTTCACGCCGGGCTCTCCAGGCCGCCTGCGCGCGCTTTACGCCCAATGATTCC
+
FFFFFFFFFFFFFFFFFFFFFFFFFFFFFFFFFFFFFFFFFFFFFFFFFFFFFFFFFFFFFFFFFFFFFFFFFFFFFFFFFFFFFFFFFFFFFFFFFFFFFFFFFFFFFFFFFFFFFFFFFFFFFFFFFFFFFFFFFFFFFFFFFFFFFFFFFFFFFFFFFFFFFFFFFFFFFFFFFFFFF:FFFFF:FFFFFFFFFFFFFFFFFFFFFFFFFFFFF:FFFFF:FFFFFFFFF:F:FFFF:FFFFF,FFF
@A00920:152:HGHKKDRXX:2:2110:20726:12211 2:N:0:AGGAGTGG+AAGGAGTA
GGACTACTGGGGTTTCTAATCCCGTTCGCTCCCCTAGCTTTCGCGCCTCAGCGTCAGTGTCGGCCCAGCAACCCGCCTTCGCCGCAGGTGTTCCTCCCGATATCTGCGCATTCCACCGCTACACCGGGAATTCCGTTCTCCTCTACCAAACTCTAGCTATAGCAGTATCGACCGCAGTCCCGAAGTTGAGCCTCGGGCTTTCACGACCGACTTACTAAGCCGCCTACGAGCTCTTTACGCCCAATGATTC
+
FFFFFFFFFFFFFFFFF:FFFFFFFFFFFFFFFFFFFFFFFFFFFFFFFFFFFFFFFF:FFF:FFFFFFFFFFFFFFFFFFFFFFFFFFFFFFFFFF:FFFFFFFFFF:FFFFFFF,FFFFF::FFFFFFFFFFFFFF:FFFFFF:FFFFFFFFF:FFFFFFFFFF:FF,:FFFF:FFFFFFFFF:FFFF:FFF,FFFFFFFFFFFFFFFF,FFFFF:FFFFF,:,F:FF:FFFFFFF:FF:FFFFF::,
@A00920:152:HGHKKDRXX:2:2110:31349:12727 2:N:0:AGGAGTGG+AAGGAGTA
GGACTACAGGGGTTTCTAATCCTGTTTGCTCCCCACGCTGTCGCGCCTCAGTGTCAGCTTGAAAGCACTTGCGGACTACTGCCCAGAGATCCGCCTTCGCCACCGGTGTTCCTCCTGATATCTGCGCATTTCACCGCTACACCAGGACTTCCGATCTCCCCTACCGAACTCTAGCCTGCCCGTATCGAATGCAGACCCAGGGTTAAGCCCCGGGCTGTCACATCCGACGTGACACGCCGCCTACGAGCTC
+
FFFFFFFFFFFFFFFFFFFFFF,FFF,FFFFFFFFFFFFFFFFFFFFFFFFFFFFF:F:FF:F:FF,F,FF,FFFFFFF:FFFFFFFFFFFFFFF:,FFFF,FFFFFF:F:FFFFF:::FFFFF,FF:,:FF:FFFFFFFFFFF,F:,FF,FFF,FFFFF,FFFF:F:FFFFFFFF,FF,FFFFFF,FF,,F,,:FFFFFFFFFFFFFFFFFFFFF,FFF:FFFFFFFF:,F::F,FF:FFF,:FFF:FF
@A00920:152:HGHKKDRXX:2:2110:16450:13041 2:N:0:AGGAGTGG+AAGGAGTA
GGACTACCGGGGTATCTAATCCTGTTTGCTACCCACGCTTTCGCTCCTCAGCGTCAGTACTGGCCCAGAACACTGCCTTCGCCATCGGTGTTCCTCCTGATATCTGCGCATTTCACCGCTACACCAGGAATTCCGTGTTCCCCTACCAGACTCAAGCCACAGCAGTATCGGATGGCGTCTCGGGGTTGAGCCCCGAGTTTTCACATCCGACTTACTGAGCCGCCTACGAGCTCTTTACGCCCAATAAATC
+
FFFFFFFFFFFFFFFFFFFFFFFFFFFFFFFFFFFFFFFFFFFF:FFFFFFFFFFFFFFFFFFFFFF:FFFFFFFFFFFFFFFFFFFFFFFFFFFFFFF:FF,FFFFFFF,FFFFFFFFFFFFFF:FFFFFFFFFFFFFFFFFFFFFFFFFFFFFFFFFFFFFFFF:FFFF,FFFFFFFFFFFFFFFFFFFFFFFF:FF:FF:FFFFFFFFFFFFFFFFF:FFFFFFFF:FFFFFFFFFF:F:,,FF,:F
@A00920:152:HGHKKDRXX:2:2110:17978:14184 2:N:0:AGGAGTGG+AAGGAGTA
GGACTACCCGGGTTTCTAATCCTGTTCGCTCCCCACGCTTTCGCTCCTCAGCGTCAGTTACGGCCCAGAGAACTGCCTTCGCCATCGGTGTTCCTCCTGATATCTGCGCATTCCACCGCTACACCAGGAATTCCATTCTCCCCTACCGCACTCCAGTCTGCCCGTACCCACTGCAGACCCGAGGTTGAGCCTCGGGATTTCACAGCAGACGCGACAAACCGCCTACGAGCTCTTTACGCCCAATAATTCC
+
FF:FFFFFFFFFFFFFFFFFFFFFFFFFFFFFFFF:FFFFFFFFFFFFFFFFFFFFFFF:FFFFFF,FFFF,FFFFFFFFFFF:FFFFFF:FFFFFFFFF:FFFFFFFF,FFFFFFFFFFFFFFFFFFF:FFFFFFFFFFFFFFFFFFFFFFFFFFFFFFFFFFFFFFFFFFFFFFFFFFF:FFFF:FFF:FF:FF,F,FFFFFFFFFFFFFFFFF:FFFFFF,F:FFFFFF:FFF:FFFFFFF,F:FFF
@A00920:152:HGHKKDRXX:2:2110:22182:14544 2:N:0:AGGAGTGG+AAGGAGTA
GGACTACTGGGGTTTCTAATCCTGTTTGCTACCCACGCTTTCGCTCCTCAGCGTCAGTACCAGCCCAGAGTGCTGCCTTCGCCGTTGGTGTTCCTCCCGATATCTACGCATTCCACCGCTACACCTGGAATTCCGCCTTCCTCTCCTGCACTCTAGACCGGCAGTTTCAGAGGCAGTCCCGGAGTTGAGCCCCGGGCTTTCACCCCCGACTTACCGATCCGCCTACGCGCCCTTTACGCCCAGTGATTCC
+
FFFFFFFF:FFFFF:FFFF,FFF:FFFFFF:F,FFFFFF:FF:FFFF:FFFF,FFF:FFF:FFF:FF,FF,:FFFF:FFF:FF:FFFFFFFFFFFFFFFFFFFFFFFFFF:FFFFFFFFFFFFF:,FFFFFFFFFFFFFF,,FFFFFFFFFFFFFFFFFFF:FFFFFFFF:FFF:F:FFFFFFF::FFFFF:FFFFF:FFFFFFFFF:FF:,FF:FFFFFFFFFFFFFFF,FFFFFFFFFF:,F:FFFFF
@A00920:152:HGHKKDRXX:2:2110:3685:14606 2:N:0:AGGAGTGG+AAGGAGTA
GGACTACTGGGGTATCTAATCCTGTTTGCTCCCCACGCTTTCGCGCCTCAGCGTCAGTAACGGGCCAGTGTGTCGCCTTCGCCACTGGTGTTCTTCCGAATATCTACGAATTTCACCTCTACACTCGGAGTTCCACACACCTCTCCCGTACTCAAGACAGCCAGTATCGAAGGCAATTCCGAGGTTGAGCCCCGGGCTTTCACCCCCGACTTAACTGTCCGCCTACGCGCCCTTTACGCCCAGTAATTCC
+
FFFFFFFFFFFFFF:F:FFFFFFFFFFFFFFFFFFFFFFFFFFFFFFFFFFFFFFFFFFFFFFFFFFFFFFFFFFFFFFFFFFFFFFFFF,FFFFFFFFFFFFFFFFFFFF:FFFFFFFFFFFFFFFFFFFFFFFFFFFFFFFFF:FFF:FFFFF,F,FFF:FFFFFFFFFFFFFFFFFFFFFFFFFFFFF:FFFFFFFFFFFFFFFFFF,,FFFFFFF,FFFFFF,FFFFFFFFFFF:FF,,,FFFFFF
@A00920:152:HGHKKDRXX:2:2110:16233:14669 2:N:0:AGGAGTGG+AAGGAGTA
GGACTACCAGGGTATCTAATCCCGTTTGCTCCCCTAGCTTTCGCACCTCAGCGTCAGTTGTGGACCAGAGAGCCGCCTTCGCCACCGGTGTTCCTCCTGATATCTACGCATTTCACCGCTCCACCAGGAGTTCCGCTCTCCCCTACCACACTCGAGCATTGCAGTCTGCCAGGCAGTTCCACGGGTGAGCCGTGGGATTTCACCGGACACTTGCAATGCCGCCTACGTGCGCTTTAAGCCCAGTAATTCC
+
FFFFFFFFFFFFF:FFFFFFFFFFFFFFFFFFFFFFFFFFFFFFFFFFFFFFFFFFFFFFFFFFFFFFFFFFFFFFFFFFFFFFFFFFFFFFFFFFFFFFFFFFFFFFFFFFFFFFFFFFFFFFFFFFFFFFFF:FFFFFFFFFFFFFFFFFFF:FFFFFFFFFFFFFFFFFFF,FFFFFFFFFFFFFFF:FFFFFFFFFFFF:FFFFFFFF:FFFFFFFFFFF,,FFFFFFFFF:,,FFFFF:::FFFF
@A00920:152:HGHKKDRXX:2:2110:31394:14810 2:N:0:AGGAGTGG+AAGGAGTA
GGACTACCAGGGTATCTAATCCTGTTTGCTCCCCACGCTTTCGCACCTCAGCGTCAGTACCGGTCCAGATAGCCGCCTTCGCCACTGGTGTTCTTCCCAATATCTACGAATTTCACCTCTACACTGGGAATTCCGCTATCCTCTCCCGGTCTCAAGCCCAACAGTATCAAATGCAGTTCCCGAGTTAAGCTCGGGGCTTTCACATCTGACTTGACAGGCCGCCTACGTGCGCTTTACGCCCAGTAATTCC
+
FFFFFFFFFFFFFFFFFFFFFFFFFFFFFFFFFFFFFFFFFFFFFFFFF,FFFFFFFFFFFFFFFFFFFFFFFFF::FFFFFFFF:FFFFFF,FFFFFFFFFFFFFF,FFFFFFFFFFFFFF:F:FFFFFFFFFFFF,FFFFFFFFFFF,FFFFFFFFFFFFFFFF:FF:F:F:,FFF,F:FFF:FFFFFFFFF:FF,F:F,F,F,FFFFF,FF,:F,FFFFFF,:F:FFFF:,F:FFF:F:,,:,:F:F
@A00920:152:HGHKKDRXX:2:2110:9616:15139 2:N:0:AGGAGTGG+AAGGAGTA
GGACTACACGGGTTTCTAATCCTGTTTGCTCCCCACGCTTTCGCACATCAGCGTCAGTACCGGGCCAGAGAGCCGCCTTCGCCACTGGTGTTCTTCCTAATATCTACGAATTCCACCTCTACACTAGGAGTTCCACTCACCTCTTCCGGACTCAAGATCGCCAGTATCAAATGCATTTCCAGAGTTGAGCTCTGGGATTTCACCCCTGACTTAACGATCCGCCTACGTGCGCTTTACGCCCAGTAAATCC
+
,FFFFF:FFFFF,:F:,F,FF,,FFF,,,F,F,FF:,,FF,FF::FF:FF:FF,:FFFF:F,F:FFFF,FF,FF,FF,FF:F,,FFFFFFFFF,:,F:,,FFFFFFFFFFFF:FFF,:F:::FF:FFFFFFFFFFFF:FFFFF,::,F:FFFFFFFFF:::FFFFFFFF,F,:,F,,,,FF,:F:,,F:F:F,,FFFF:F,:,,:F,FFFF:::F,,FFF,FFF,F,,,:FFF:FFF,FF,F,,,F:F:F
@A00920:152:HGHKKDRXX:2:2110:18982:15421 2:N:0:AGGAGTGG+AAGGAGTA
GGACTACTAGGGTTTCTAATCCTGTTCGCTCCCCATGCTTTCGCTCCTCAGCGTCAGTTAATGCCCAGAGACCTGCCTTCGCCATCGGTGTTCCTCCTGATATCTGCGCATTTCACCGCTACACCAGGAATTCCAGTCTCCCCTACATCACTCTAGTCTGCCCGTACCCACCGCAGATCCGGAGTTGAGCCCCGGACTTTCACGGCAGACGCGACAAACCGCCTACGAGCTCTTTACGCCCCAGAATGCC
+
,:FF,,:FFF:F,F,F:F:F,FF,FFF:FFFFFFFFF:F,FFF,FF,FFF:FFFFF::FFFF::FFF,FFFFFF:F,F:FF,,FFF:FFF,,F,FFF,:FF,::FF:FF:FF,::,FF,:F,F::F,:F,F::,FFFFFF,FFFFFFFF,FFF:F:FF::FFF,,,FFF,F:,:FF::F:FF:F:FFF,FF:F:FFFFF,:FFFFFFF:FFFF,FFFFF:FFFFFFFFFFFFF,FFFFFF,FFF:,,,FF
@A00920:152:HGHKKDRXX:2:2110:15799:15483 2:N:0:AGGAGTGG+AAGGAGTA
GGACTACTCGGGTTTCTAATCCCGTTCGCTCCCCTAGCTTTCGCGGCTCAGCGTCAGGTGCAGCCCAGGGCGCCGCCTTCGCCACTGGTGTTCCTCCGGATCTCTACGCATTTCACCACTACACCCGGAATTCCACACGCCTCTACCTGCCTCTAGTCGCGCAGTTCGGCCACGTCCTCGCCCGGTTGAGCCGGGCGCTGTCACGCACCACTTGCACGACCGCCTACACGCGCTTTACACCCAGTCACTC
+
:FFFFF:FFFF,FF:FFFF,:FFFF,FFFFFFFFFFFF:F:FFFFFFFFFFFFFFFFFFF:FFF:FFFFFFFF,FFFFFF:FFFFFF,FFFFFFFFFFFFF:FFFFFFFF,FFFFFFF:::F:F,F,F,FFFFFF,FFFF:FFFF:FFFFFFFF:FFFFFF::FF:FFFF::FF,FFFFFFFFF::FFFFFFFFF:FF:,FFFF,F,FF,F,F:FFFFFFFFFFFFFFFF:FF,:FFFFFFFFFF,FFF:
@A00920:152:HGHKKDRXX:2:2110:30572:15702 2:N:0:AGGAGTGG+AAGGAGTA
GGACTACTCGGGTTTCTAATCCTGTTCGCTCCCCACGCTTTCGCGTCTCAGCGTCAGTACCGTCCCAGAGAACCGCCTTCGCCACGGGTGTTCTTCCCGATATCTGCGCATTTCACCGCTACACCGGGAATTCCATTCTCCTCTTCCGGACTCTAGCCAAATGGTTTCAGCCGACATCTCGAGGTTGAGCCTCGAGTTTTCACAGCTGACCTATCTGGCCGCCTACACGCTCTTTACGCCCAGTAATTCC
+
FFFFFFFFFFFFFFFFFFFFFFFFFFFFFFFFFFFFFFFFFFFFFFFFFFFFFFFFFFFFFFFFFF:FFFFFFFFFFFFFFFFFFFF:FFFFFFFFFFFF:FFFFFFFF:FFFFFFFFFFFFFFFFFFFFFFFFFFFFFF:FFFFFFFFFFFFFFFFFFFF:F:FFFFFFFFFFFFFFFF::FF:FF:FFFFFFF:FFFFFFFFFFFFFFF::FFFFFFFFFFFFFFFFFFFF:FFFFFFFFFFF:FF,F
@A00920:152:HGHKKDRXX:2:2110:13892:16125 2:N:0:AGGAGTGG+AAGGAGTA
GGACTACTCGGGTTTCTAATCCTGTTTGCTCCCCACGCTTTCGCACCTCAGCGTCAGTACCGGGCCAGTGAGCCGCCTTCGCCACTGGTGTTCTTGCGAATATCTACGAATTTCACCTCTACACTCGCAGTTCCACTCACCTCTCCCGGACTCAAGGCTCTCAGTATCGACGGCAGTTCTGGAGTTGAGCTCCAGGATTTCACCCCCGACTTAAGAGTCCGCCTACGTGCGCTTTACGCCCAGTGATTCC
+
:FFFFFFFFFFFFFFFF,FFFFF:F,FFFFFFFFFFFFFF:FFFFFFFFFFFFFFFFFFFFFFFFFFFFFFFFFFFFFFFFFF,FFFFFFFFFFFFFFFF:FFFFFF,FFFFFFF:FFFFFFFF,F:FFFFF,FFFFFFFFFFF:FFFFFFF:FFFFFFFFFFFF::FFF,FFFFFF:FFFFFF,:FFFFFFFFFFFFFFFFFFFFFF:FF,F,FF:FFFFFFFFFFF,FFFFFFFFFF:FFF,FFF,:F
@A00920:152:HGHKKDRXX:2:2110:19054:16360 2:N:0:AGGAGTGG+AAGGAGTA
GGACTACCCGGGTTTCTAATCCCGTTTGCTCCCCTAGCTTTCGCGCCTCAGCGTCAATACCGGTCCAGGATGCCGCCTTCGCCACCGGTATTCCTCCAGATATCTACGCATTTCACCGCTACACCTGGAATTCTACATCCCTCTCCCATACTCAAGCCGTCCAGTATCAGACGCAGTTCCCAGGTTAAGCCGGGGGATTTCACGTCTGACTTAGATGGCCGCCTACGCGCCCTTTACGCCCAGTAATTCC
+
FFFF:FF:FFFFFFFFFFFFFF:FF:FFFFFFFFFFFFFFFFFFFFFFFFFFFFFFFFFFFFFFFFFFFFFFFFFFFFFFFFFFFFFFFFFFFFFFFFF,FFFFFFFFFFFF,FFFFF:FFFFFFFFF:,:FFFFFFFFFFFFFFFFF,FF,FF:FFFF,FFFFF,FFFFFFFF,FFFFFFFFFFFF,FFFF:FFFF::FF:FFFFFFFF,,FFFFFFFFFFF,FFFF:FFFFFF,FFFFF,F:FFFFFF
@A00920:152:HGHKKDRXX:2:2110:24749:16955 2:N:0:AGGAGTGG+AAGGAGTA
GGACTACTCGGGTTTCTAATCCTGTTTGCTCCCCACGCTTTCGCGTATCAGCGTCAGTATCCAACCAGGTGGCCGCCTTCGCCACAGGTGTTCCTCCCGATATCTACGCATTTCACCGCTACACCTGGAATTCCGCATCCCTCTCTCGGATTCAAGCCATCCAGTATCGGACGCCGTTCCCCGGTTAAGCCGAGGGATTTCACGTCCGACTGAGTTGGCCGCCTGCGTGCTCTGTACGCCCAGTAAATAC
+
FFFFFFFFFF:FFFFFFFFFFFFFFFFFFFFFFFFFFFFF:FFFFFFFFFFFFFFFFFFFFFFFFFFFFFFF:FFFFFFFFF:FFFFFFFFFFFFFFFFFFFFFFFFFFFFFFFFFFFFFFF:FFFF:F:FFFFFFFFFFFFFFFFF:,F,F:FFF,FFFFFFFF,FF::F::FFFF:FFFFFFFF,FFFFFFFFFF,F:F,FFFFF:FFFFF:FFFFFFFFFFFFF:FFFFF,FFF:F::FFF::F:,F
@A00920:152:HGHKKDRXX:2:2110:27462:18396 2:N:0:AGGAGTGG+AAGGAGTA
GGACTACTGGGGTATCTAATCCTGTTTGCTCCCCACGCTTTCGCTCCTCAGTGTCAGTTCCAGCCCAGAGCGCCGCCTTCGCCACTGGTGTTCCTCCTGATATCTGCGCATTTCACCGCTACACCAGGAATTCCACTCTCCTCTCCCGGACTCTAGCCAGATGGTTTCGATCGACCTCTGAAGGTTGAGCCTCCAGTTTTCACAACCGACCTACCTGGCCGCCTACACGCTCTTTACGCCCAATGAATCC
+
FFFFFFFFFFFFFFFFFFFFFFFFFFFFFFFFFFFFFFFFFFFFFFFFFFFFFFFFFFFFFFFFFFFFFFFFFFFFFFFFFFFFFFFFFFFFFFFFFFFFFFFFFFFFFFFFFFFFFFFFFFFFF,FFFFFFFFFFFFFFFFFFFFFFFFFFFFFFFFFFFF:FF:FFFFFFFFFFFFFFFFFFFFFFF:FFFFFFFFFFFFFFFFFF:FFFFFFFFFFFFFFFFFFFFFFFF:FFFFFFFFFFFFFFFF
@A00920:152:HGHKKDRXX:2:2110:13440:19163 2:N:0:AGGAGTGG+AAGGAGTA
GGACTACTAGGGTTTCTAATCCCGTTCGCTACCCTGGCTTTCGCGGCTCAGCGTCAGGTGCAGCCCAGGGCGCCGCCTTCGCCTCTGGTGTTCCTCCGGATCTCTACGCATTTCACCACTCCACCCGGAATTCCACGCCCCTCTACTGCCCTCCAGCGGCCCAGTTTCGAACGGCCTCTCCCAGTTGAGCCGGGAGCTTTCACGTCCGACTTGGACCACCGCCTGCCCGCGCTTTACGCCCAGTAAATCC
+
FFFFFFFFFFFFFFFFFF:FFFFFFFFFFFFFFFFFFFFFFFFFFFFFFFFFFFFFFFFFFFFFFFFFFFFFFFFFFFFFF:FFFFFFFFFFFFFFFFFFFFFFFFFFFFFFFFFFFFFFFFFFFF:FFFFFFFFFFFFFFFF:FFFFFFF,FFFFFFFFFFF:FF,FFFFFFFFF:FFF:FFFFFFFFFFFFFFFF::FFFFFFFFFFFFFF:FFFFFFFFFFFFFFFFFFFFFFF:FFF,F,F,FF,F
@A00920:152:HGHKKDRXX:2:2110:12436:19241 2:N:0:AGGAGTGG+AAGGAGTA
GGACTACTGGGGTATCTAATCCTGTTTGATCCCCGCACTTTCGAGCCTCAGTGTCAGTTATAGTTTCGTTAGCTGCCTTCGCAATCGGTGTTCTATGACATCTCTATGTATTTCACCACTACATGTCATATTCCGCCAACGGCATCTATACTCAAGCCCTACAGTATCAATGGCAAGTTCTCAGTTAAGCTGAGAGATTTCACCACTGACTTATAAGGCCACCTACGCTCCCTTTAAACCCAATGAATCC
+
FFFFFFFFFFFFFF:FFFFFFFFFFFFFFFFFFFFFFFFFFFFFFFFFFFFFFFFFFFFFFFFFFFFFFFFFFFFFFFFFFFF:FFFFFFFFFFFFFFFFFFFFFFFFFFFFFF:FFFF:FF:FFFFFFFFFFFFFFFFFFFFFFFFFFFFFFFFFFFF,FFFFFFFFFFFFFFFFFFFFFFFFFFFFFFFFFFFFFFFFFFFFFFFFFFFF,FFFFFFFFFFFFFFFFFFFFFFFFFFFFFFFF:,FFF
@A00920:152:HGHKKDRXX:2:2110:30798:20196 2:N:0:AGGAGTGG+AAGGAGTA
GGACTACCGGGGTATCTAATCCTGTTTGCTCCCCACGCTTTCGTGCCTCAGTGTCAGTGCTGGTCCAGATGGCCGCCTTCGCCACGGATGTTCCTCCCGATCTCTACGCATTTCACTGCTACACGCGGAATTCCACCCCCCTCTGCCACACTCAAGCCCGCCAGTTTCCCATGCAGTTCCCAGGTTGAGCCCGGGGCTTTCACACAGGACACGGCGAACCGCCTGCGCGCGCTTTCCGCCCAATAATTCC
+
FFFFFF:FFFFFF:,FFFFFFFFFFFFFFFFFFFFFFFFFFFFF:FFFFFFFFFFFFFFFFFFFFF:FFFFFFFFFFFFFFFFFFFFFFFFFFFFFFFF,FFFFF:FFFFF:FFFFFFFFFFFFFFFFFFFFF,FFFFFFFFF,FFF,FFFFF,F:FFFFFFF:FFFFFFFFFFFF:FFFFFFFFFFFFFFFFFFFFFFFFFFFFFFFF::FFF:F,FFFFF:F:F:FFFFFFFF:FFF::F,:F:FF:F
@A00920:152:HGHKKDRXX:2:2110:20103:20400 2:N:0:AGGAGTGG+AAGGAGTA
GGACTACCAGGGTTTCTAATCCCGTTTGCTCCCCTAGCTTTCGCGCCTCAGCGTCAAGAACAGGCCAGGTAGTCGCCTTCGCCACTGGTGTTCCTCCCGATATCTACGCATTTCACCACTACACCGGGAATTCCACTACCCTCTCCTGCCTTCGAGTCGATCAGTATCGAGTGACCCTCCCCAGTTGAGCCGGGGGCTTTCACACTCGACTTGAACGACCGCCTGCGCGCTCTTTACGCCCAGTAAATCC
+
F:FF::FFF:FFFFFF:FFFFFFF:F,FF:FF:FFFF,FFFFFFFFFFF,FFFFFFFFFF,FFFFF,:F:FFFF,FFF::F:FFFFFFFFFFFFFFFFFFF,FF:FFFF:F:FFFFFFFFFFFFFFF:::,:F:F:F:F:F,FFF:FF::FFFFF:FFFF,:FF,,:FFFFFF::F:,F:FFF,FFF:F:F:FFFFF,FFF:FFFFFFFFF:FFFFFF:FF:FFFFFFFFFFF,FFFF:F,,F:F,FF::
@A00920:152:HGHKKDRXX:2:2110:6189:20478 2:N:0:AGGAGTGG+AAGGAGTA
GGACTACCGGGGTATCTAATCCTGTTTGCTCCCCACGCTTTCGTGCATGAGCGTCAGTGCAGGCCCAGGGGATTGCCTTCGCCATCGGTGTTCCTCCGCATATCTACGCATTTCACTGCTACACGCGGAATTCCATCCCCCTCTGCCGCACTCTAGCGATGCAGTCACACATGCAGTTCCCAGGTTAAGCCCGGGGATTTCACACCTGTCTTACATCACCGCCTGCGCACGCTTTACGCCCAGTAATTCC
+
F:FFFFFFFFFFFFFFFFFFFFFFFFFFFFFFFFFFFFFFFFFF:FFFFFFF:FFFFFFFFFFFFFFF::F,FFFFFFFFFFFFFFFF,FFFFFFFFFFFFFFFFFFFFFF:FFFFFFFFFFFFFFFFF,:FFF:FF,FFF:FFFFFFFFFFFF:FFFFF:FFFFFFF:FFFFF:FFFFFFFFFFF,FFFFFFFFFF,F,FFF,FFFFFFFFF:FFFF:FFFFFFFFFFFFFF,FFFFFFFFFFFFF:FF
@A00920:152:HGHKKDRXX:2:2110:30951:21026 2:N:0:AGGAGTGG+AAGGAGTA
GGACTACACGGGTTTCTAATCCTGTTTGCTACCCACGCTTTCGTGCATGAGCGTCAGTGTCAGCCCAGAGACCTGCCTTCGCCATCGGTATTCCTCCCGATATCTACGCATTTCACTGCGACACCGGGAATTCCAGTCTCCTCTGCCGCACTCAAGCCTTGCAGTCCCAAATGCCATTCCCAGGTTGAGCCCGGGGATTTCACATCTGGCTTACAAAACCGCCTGCGCACGCTTTACGCCCAGTAATGCC
+
::,F::FFF:FF:FF:FFF,::F,F,F,FF,FFFFFF:F:FFFF,F,FFF,FFF,FFFFF:FFF:F,FFF,FFFFF:F:F,:,FFFF,FFF:FF,::FFF,F,F:FF,:F:FFFFFF:,,FFF:FF:FF,FF,:FF:FFFFFFFFFFF,FFF,::F,FFFFFFFFFF:::FF:FFF,FFFFFFF::,FF,FF:,F:,FF:F,FFFFFFFFFF:FFF:FFF:F:FFF:FFF,FF,FFFFFFFFF,,,F,,:
@A00920:152:HGHKKDRXX:2:2110:10818:21042 2:N:0:AGGAGTGG+AAGGAGTA
GGACTACTGGGGTTTCTAATCCCGTTCGCTCCCCATGCTTTCGCCTCTCAGCGTCAGGCCAGGCCCAGCGTGTCGCCTTCGCCACTGGTGTTCCTCCGGATCTCTACGCATTTCACCACTACACCCGGAATTCCACACGCCTCTACCTGCCTCTAGCCCTGCAGTTCGCCCACGTCCTCGCCCGGTTGAGCCGGGCGCTTTCACGCACCACTTGCAGGACCGCCTACACGCGCTTTACACCCAGTAAATC
+
FFFFFFFFFFFFFFFFFFFFFFFFFFFFFFFFFFFFFFFFFFFFFFFFFFFFFFF:FFFFFFF:FFFF,FFFFFFFFFFFFFFFFFF:F:FFFFFFFFFFFFFFFFFFFFFFFFFFFFFFFFFF,FF:F,FFFFFFFFFFFFFFFFFFFFFFFFFFFFFFFFFFFFFFFFF:FFFFFFFFFFFFF:FFFFFFF:FFFFF:FFFFFFFFFFFF,FFFFFFFFFFFFFFFFFFFFFFFFFFFFFFFFF:F:F
@A00920:152:HGHKKDRXX:2:2110:13277:21324 2:N:0:AGGAGTGG+AAGGAGTA
GGACTACACGGGTTTCTAATCCTGTTTGCTCCCCACGCTTTCGTGCATGAGCGTCAGTGTTAGCCCAGGGGGCTGCCTTCGCCATCGGTGTTCCTCCACATCTCTACGCATTTCACTGCGACACGTGGAATTCCACCCCCCTCTGCCACACTCTAGCTTGCCAGTTACAAGCGCAGGTCCCAGGTTAAGCCCGGGGCTTTCACACCTGTCTTAGCAAACCGCCTTCGCACGCTTTACGCCCAGTAATTCC
+
FFFFFFFFFFFFFFFFFFF,FF:FFFFFFFFFFFFFFFF:FFF,FFFFFFFFFFFFFFFFFFFF:FFFFFFFFFFFFFF:FFF:FFFFFFFF:F:FF,F,,,F:,:FF,,,FF,,FF:,,,F:FFFFF,F::,FF:FFFFFFFFFFFF:FF,,,FFF:FF:FFFFFFFF,FFFF:F,FFFFFF,,FF,F:FFF:FF,,,:F,F,,FFFFFFF,::,F:FFFFF,,FF:F:FF,,F,FF:FFF:F,F:F:F
@A00920:152:HGHKKDRXX:2:2110:9200:21652 2:N:0:AGGAGTGG+AAGGAGTA
GGACTACTGGGGTTTCTAATCCTGTTCGCTCCCCACGCTTTCGCGTCTCAGCGTCAGTACCGTCCCAGAGAGCCGCCTTCGCCACGGGTGTTCTTCCTGATATCTGCGCATTTCACCGCTACACCAGGAATTCCACTCTCCTCTTCCGGACTCTAGCCAGAAAGTTTCCACCGACAGCTCGAAGTTGAGCCTCGAGTTTTCACAGCTGACTTATCTCGCCGCCTACACGCGCTTTACGCCCAATGATTCC
+
FFFFFFFFFFFFFFFFFFFFFFFFFF:FFFFFFFFFFFFFFFFF:FFFFFFFFFFFF,FFFFFF:F:FFFFFF,FFFFFFFFFF:,FFFFFFFFFFFFFFFFFFFFFFFFFF:FFFFFFFFFFFF,FFFFFFFFFFFFFFFFFF,FFF:FFFF,FF,FF,F,FFFF,FFFFFFFFF,FFF,:FFF:::FFF,FFFF::F,:FFFFF,,FFF:::,F,FFFFFFFFFFF:F,F:,:FFFFFFFFF,FFFFF
@A00920:152:HGHKKDRXX:2:2110:15600:21715 2:N:0:AGGAGTGG+AAGGAGTA
GGACTACTGGGGTTTCTAATCCCGTTCGCTACCCTGGCTTTCGCGGCTCAGCGTCAGGTGCAGCCCAGGGCGCCGCCTTCGCCTCTGGTGTTCCTCCGGATCTCTACGCATTTCACCACTCCACCCGGAATTCCACGCCCCTCTGCTGCCCTCTAGCTGCCCAGTTTCGAACGGCCTCTCCCGGTTGAGCCGGGAGCTTTCACGTCCGACTTGAACAGCCGCCTGCCCGCGCTTTACGCCCAGTAAATCC
+
FFFFFFFFFFFFFFFFFFFFFFFFFFFFFF:FFFFFFFFFFFFFFFFFFFFFFFFFFFFFFFFFFFFFFFFFFFFFFFFFFFFFFFFFFFFFFFFFFFFFFFFFFFFFFFFFFFFFFFFFFFFFFFFFFF:FFFFFFFFFFFFFFFFFFFFFFFFFFFFFFFFFFFFFFFFFFFFFFFFFFFFF:FFFFFFFFFFFF,FFFFF::FFF,F:F,FFF:::FFFFFFFFFFFFFFF:FFFFFFF:FFFFFFF
@A00920:152:HGHKKDRXX:2:2110:29432:22279 2:N:0:AGGAGTGG+AAGGAGTA
GGACTACAGGGGTATCTAATCCCGTTCGCTCCCCGTGCTGTCGCGTCTCAGCGTCTGATGTCGTCCAGAATGCCGCCTTCGCCTCTGGTGTTCCTCCGGATCTCTACGCATTTCACCACTACACCCGGAATTCCACACGCCTCTACCTGCCTCTAGCCCCGCAGTTCGGTCACGTCCTCGCCCGGTTGAGCCGGGCGCTTTCACGCGCCACTTGCAGGACCGCCTACACGCGCTTTACACCCAGTAAATC
+
FFFFFFFFFFFFF:FFFFFFFFFFF:FFFFFFFFF:FFFFFFFFFFFFFFFFFFF::FFFFFF:FFFFFFFFFFFFFFFFFFFFFFFFFFFFFFFFFFFFFFFFFFFFFF:FFFFFF:FFFFFFF:FFF:FFFF:FFFFFFFFFFFFFFFFFFFFFFF:FFF:FFF,FFFFFFF:FFFFFFFFF:FFFFFFFFFFFFF:FFFFFF:FFF,FFF:FFFFFFFFFFF:FFFF,F:FF:::,FF,FFFFFF:F
@A00920:152:HGHKKDRXX:2:2110:16875:22514 2:N:0:AGGAGTGG+AAGGAGTA
GGACTACAAGGGTTTCTAATCCCGTTTGCTCCCCTGGCTTTCGCTCCTCAGCGTCAATGCCGGTCCAGGATGCCGCCTTCGCCACCGGTATTCCTCCAGATATCTACGCATTTCACCGCTACACCTGGAATTCTGCATCCCTCTCCCGGATGCAAGCCATCCAGTATCGGACGCAGTTCCCAGGTTGAGCCTGGGGATTTCACGTCCGACTTAGTTGGCCGCCTACGAGCCCTTTACGCCCAGTAATTCC
+
FFFFFFFFFFFFFFFFFFFFFFFFFFFFFFFFFFFFFFFFFFFFFFFFFFFFFFFFFFFFFFFFFF,FFFFFFFFFFFFFFFFFFFFFFF,FFFFFFFFFFFFFFFFFFFFFFFFFFFFFFFFFFFFF:FF:FFFFFFFFFFFFFFFFF:F,FFF:FF,FFFFFFFFFFFFFF:FFFFFFFFFFFFFFFFFFFFFFFFFFF:FFFFFF,:,FFFFFF:FFFFF:FFFFFFFFFFFFFFFF,FFFF,FFFF
@A00920:152:HGHKKDRXX:2:2110:7907:23140 2:N:0:AGGAGTGG+AAGGAGTA
GGACTACAGGGGTATCTAATCCTGTTCGCTCCCCTAGCTTTCGCGCCTCAGCGTCAGGACAGGTCCAGAGAGCCGCCTTCGCCACCGGTGTTCCTCCCGATATCTACGCATTTCACCACTACACCGGGAATTCCACTTCCCTCTCCTGCCTTCGAGTCGAGCAGTATCGCGTGACCCTCCCCAGTTGAGCCGGGGGCTTTCACACGCGACTTGCACGACCGCCTGCGCGCTCTTTACGCCCAGTAAATCC
+
FFFFFFFFFFFFFFFFFFFFFFFFFFFFFFFFFFFFFFFFFFFFFFFFFFFFFFFFFFFFFFFFFFFFFFFFFFFFFFFFFFFFFFFFFFFFFFFFFFFFFFFFFFFF,FFFFFFFFFFFFFFFFFFFF:FFFFFFFFFFFFFFFFFFFFFFFFFFFFFFFFFFFFFFFFFFFFFFFFFFFFFFFFFFFFFFFFFFFF,FFFF:FFFFFFFFFFFFFFFFFFFFFFFFFFFFFFFFFFFFFFF,FFFFFF
@A00920:152:HGHKKDRXX:2:2110:9498:23390 2:N:0:AGGAGTGG+AAGGAGTA
GGACTACACGGGTATCTAATCCTGTTCGCTCCCCACGCTTTCGTCCATCAGCGTCAATGCAATGTTAGCTCCCTGCCTTCGCAATCGGTATTCTATGAGATATCTAAGCATTTCACCGCTACACCACATATTCTAGCCACTTCACCTTGATTCAAGGCGACCCGTATCAATGGCACGTCCACGGTTGAGCCGCGGGATTTCACCACTGACTTAGACGCCCGCCTGCGGACCCTTTAAACCCAATGATTCC
+
:FFF,FF,FFF,FFFF,FF:,FFFFFF,FF,FFF,FF:FF,F,:FF::FFF::,FFF,:::::,F:F,F,,FF:,FF:FF,F:,FF::F,FFFFFFF,,FFFF:FFF:,:FFFFFFFFF,FFFF,,FFF,F,FFFFF,FF,,FF:,,,FFF,,FFF:F:FF,,::,FFFFFF:F:,,FFFFFFF,F,FFF,,FFFFFF:F,FFFFFFFFFFFFFF:FFFF:FF:,FF:,F,FF,FF,,FFFF,F:FFF:F
@A00920:152:HGHKKDRXX:2:2110:1994:24017 2:N:0:AGGAGTGG+AAGGAGTA
GGACTACCAGGGTATCTAATCCTGTTTGCTCCCCACGCTTTCGCGCCTCAGCGTCAGAACCGGACCAGTCAGCCGCCTTCGCCACTGGTGTTCTTGCGAATATCTACGAATTTCACCTCTACACTCGCAGTTCCACTGACCTCTTCCGGTCTCAAGCCAAACAGTATCGAAGGCCATTCTGTGGTTGAGCCACAGGCTTTCACCCCCGACTTGATCGGCCGCCTACGCGCCCTTTACGCCCAGTGATTCC
+
FFFFFFFFFFFFF:FFFFFFFFFFFFFFFFFF:F::FFFFFFFFFFFFFFFFFFFFFFFFFFFFFFFFFFFFFFFFFFFFFFFFFFFF:FFFFFFFFFF,FFFFFFFFFFFFFF,FFFF:FFFFFFFFFFFFFFFFFFFFFFFFFFFFFFFFFFFFFFFFFFFFFFFFFFFFFFFFFFFFFFFFFF:FFFFFF:FFFFFFFFFFFFFFFFFFFFFFF:FFFFFFFFFFFFFFFFF,FFFFFFFFFFFFFF
@A00920:152:HGHKKDRXX:2:2110:32660:25801 2:N:0:AGGAGTGG+AAGGAGTA
GGACTACCAGGGTTTCTAATCCCGTTTGCTCCCCTGGCTTTCGCGCCTCAGCGTCAGTGTCGGTCCAGGATGCCGCCTTCGCCACCGGTGTTCCTCCAGATATCTACGCATTTCACCGCTACACCTGGAATTCCACATCCCTCTCCCGAACTCAAGCCCGCCAGTATCGGACGCAGTTCCCCGGTTGAGCCGAGGGATTTCACGTCCGACTTAACAGGCCGCCTACGCGCCCTTTACGCCCAGTAATTCC
+
FF:F:FFFFFFF:FFFFFFF::FFFFFFFFFFF:FFFFFFF,:FFFFFFFFFFFFFFFFFFF,FFF:FFFF:FFFFF:FF,F:FFFF,FF:F:FFFFF,FFFFF:FFF:FFFFFFF,F:FF:FFFFFFFFFFFFF:FF:FFFFFF:FFFFFFFFFFF,,F:F:FF:FFFFF:FF,FFFF,FFFFFFF:FFFF:FFFFFFFFFFFF:FF,:FFFFFFF,FFF,FFFFFFFF:F,F:FFFF,FFFFFFF:,F
@A00920:152:HGHKKDRXX:2:2110:7645:25848 2:N:0:AGGAGTGG+AAGGAGTA
GGACTACAGGGGTTTCTAATCCGGTTTGCTCCCCACACTTTCGCGCCTCAGCGTCACGTGTTGTCCAGCGAGCTGCCTTCGCAATGGGTGTTCCTACCAGTATCTACGCATTTCACCGCTACACTGGTCATTCCACTCGCCTCTCCCACCGTCAAGGCTGCCAGTATCCAACGCCAGGCCGGGGTTGAGCCCCAGTCTGTAACATCGGACTTAACCGACCGCCTACGCGCCCTTTACGCCCAGTGAGTCC
+
:F:FFF:F:F:FF,FFFF:FFFFFFFFF:FFFFFF,F:FF:F:F:FFF,F,:F,FF:FF,:FF,FFFFFFF:FF::FFFFFFFFFFFFFFFFFF:FFFFF:FFFFFF::FFFFFFFFFFF,F:,,,,F,,FF,FFF,FFFFFFF,F,,FFF,,F:F,FFFFFFF:,FFFFF:FFFF,FFFF:::F,FFF:::FFFFFF:F,:FFF,FFF,::,FF:FF,,:F:F:,F,:FF,F,,,,FF:F:FFFF,FF,
@A00920:152:HGHKKDRXX:2:2110:10800:27148 2:N:0:AGGAGTGG+AAGGAGTA
GGACTACCAGTGTTTCTAATCCTGTTCGCTCCCCACGCTTTCGATCCTCAGCGTCAGTATCGGCCCAGAGACCCGCCTTCGCCACCGGTGTTCCTCCTGATAGCTGCGCATTTCACCGCTACACCAGGAATTCCAGTCTCCCCTACCGAACTCTAGCCTGCCCGTCTCGGCTGCACGCCCGCAGTTGAGCCACGGGATTTCACAGTACACGCGACAAACCGCCAACGAGCTCTTTACGCCCCAGAAATCC
+
,:FF,F,::,,:F,:FF:FF:FFFFF:F:FF,FFFF,::,FF::FF:FFFFFFFF,,,FFF,FF,,FFFFFFFFFF,FFFFFF,F:FFF,F:F:FFFF:F,,,,FFFF,FF::FF::F:F,F,,FF:FFFFFF:F,:,FF:F,FFF,,F,FF,FF,:FF:,:F,F,F,FF,FF,FF:F,FF,:FFF:,,:,F,,FF,FF::FF:FF,,,F:F,FF:,,::FF::,F::,FFF:,FFFF,F,,:,F,FF:F
@A00920:152:HGHKKDRXX:2:2110:17761:27899 2:N:0:AGGAGTGG+AAGGAGTA
GGACTACTCGGGTTTCTAATCCTGTTTGCTACCCACGCTTTCGTGCCTCAGCGTCAGTCACGGTCCAGCAAGCCGTCTGCACCACGGGTGTTCCTCCAGATATCTACGCATTTCACCGCTACACCAGGAATTCCACTCTCCTCTCCCGAACTCTAGTCCGCCAGTTTCGACCGCACCCTCCCAGTTGAGCCGGGAGAGTTCACAATCGACTTGGCGGACAGCCTACACTCGCTTTACGCCCAGTAATTCC
+
FFFFFFFFFFFFFFFFFFFFFFFFFFFFFFFFFFF:FF:FFFFFFFFFFFFFFFFFFFFFF:FFFFFFFFFFFFFFFFFFFFF:FFFFFFFFFFFFFFFFFFFFFFFFF,FFFFFFFFFFFFFFFFFFFFFFFFFFFFFFFFFFFFFFFFFFFFFFFFFFFFFFFFFFFFFFFFFFFF:FFFFFFFFFFFFFFFF:F,FFFFFF:FFFFFFF:FF:FFFFFFFF,F:FFFFF::FFFFFFFFFFFFFFFF
@A00920:152:HGHKKDRXX:2:2110:19072:28698 2:N:0:AGGAGTGG+AAGGAGTA
GGACTACTGGGGTTTCTAATCCTGTTCGCTCCCCACGCTTTCGCTCCTCAGCGTCAGGAAATGCCCAGAGAACCGCCTTCGCCACCGGTGTTCCTCCTGATATCTGCGCATTCCACCGCTCCACCAGGAATTCCATTCTCCCCTGCATTCCTCTAGTTTGCCCGTATCGGAAGCCGGCTCAGGGTTAAGCCCTGAGTTTTCACTTCCGACGTGACAAACCGCCTACAAGCCCTTTACGCCCAATAATTCC
+
FFFFF:FFFFFFF,FFFFFFFFFFFFFFFFFFFFFFFFFFFFFFFFFFFFFFFFFFFFFFFFFFFFFFFFF:FFFFFFFFFFF,FFFFFFFFFFFFFFFFFFFFFFFFFFFFFFFFFFFFF:FF:FFFFFFFFFFFFFFFFFFFF:FFFFFFFFFFFFF::F:FFFFFFFFFFF:FFFF:FFFFFFF:FFFFFFFFFFFFFFFFFFFFF:FF:F:F,F:FFFFFFFF:,FFF:FFF,F,FFF:FFF:FF:
@A00920:152:HGHKKDRXX:2:2110:18295:28761 2:N:0:AGGAGTGG+AAGGAGTA
GGACTACTCGGGTTTCTAATCCCGTTCGCTCCCCATGCTTTCGCCTCTCAGCGTCAGGTCAGGCCCAGCGTGTCGCCTTCGCCACTGGTGTTCCTCCGGATCTCTACGCATTTCACCACTACACCCGGAATTCCACACGCCTCTACCTACCTCTAGTCGCGCAGTTCGATTGCGTCCTCGCCCGGTTGAGCCGGGCGCTTTCACGCCTCACTTGCACGACCGCCTACACGCGCTGTACACCCAGTACATC
+
FFFFFFFFFF:FFFFF,FFFFFFFF:FFFFFFFFFFFFFFFF:FFFFFFFFFFFFFFFFFFFFFFFFFF:FFFFFFF,FFFFFFFFF:,F,FFFFFF:F:FFFFFFFFFFF,FF:F,FFF:::FF:FFFF,,FFFFFF::FFF,,,FFFF:,FFFFFFFF:F:F:FFFFFF,FFFF:FFFFFFFFFFFFFFFFFFFFF,FFFFFFF,FFFF:FFFFFFF,FFFF,FFFF:FFFFFFFFF:,:FF,,,FFF
@A00920:152:HGHKKDRXX:2:2110:24352:28823 2:N:0:AGGAGTGG+AAGGAGTA
GGACTACACGGGTATCTAATCCCGTTCGCTCCCCATGCTGTCGTGTCTGAGCGTCAGTTGCGAGCCAGAATGCCGCCTTCGCCTCTGGGGTTCCTCCGGATATCTACGCATTTCACCACTACACCCGGAATTCCACATTCCTCTCTCGCACTCTAGAGTAACAGTCTGGCATAACCCCTCCCAGTTAAGCTGGGAGATTTCATACACCACTTATTACCCCGCCTGCACACGCTTTACGCCCAGTAAATCC
+
FFFFFFFFFFFFFFFFFFFFFFFFFFFFFFFFFFFFFFFFFFFFFFFFFFFFFFF:FFFFFFFFFFFFFFFFFFFFFFFFFFFFFFFFFFFFFFFFFF:FFF:FFFFFFFFFFFFFFFFFFFFFFFFFFFFFFFFFFFFFFFFFFFFFFFFFFFFFFF:FFFFFFFFFFFFFFFFFFFFFFFFFFFFF:FFFFFFFFFFFFFFFF:FFFFFFFFFFFFFF:FF:FFFFFFF:FFFF:FFF:FFFFFFFFF
@A00920:152:HGHKKDRXX:2:2110:25744:28917 2:N:0:AGGAGTGG+AAGGAGTA
GGACTACAGGGGTATCTAATCCTGTTTGCTCCCCACGCTTTCGCGCCTCAGCGTCAGTTACAGACCAGAAAGTCGCCTTCGCCACTGGTGTTCCTCCACATCTCTACGCATTTCACCGCTACACGTGGAATTCCACTTTCCTCTTCTGCACTCAAGTCCCCCAGTTTCCAATGACCCTCCACGGTTGAGCCGTGGGCTTTCACATCAGACTTAAAGGACCGCCTGCGCGCGCTTTACGCCCAATAAATCC
+
FFFFFFFFFFFFFF:FFFFFFFFFFFFFFFFFFFFFFFFFFFFFFFFFFFFFFFFFFFFFFFFFFFFFFFFFFFFFFFFFFFFFFFFFFFF:FFFFFFFFFFFFFFFFFFF,FFFFFFFF:FFFFFFFFF:FFFFFFFFF:FF,FFFFFF,FFFFFFFFFFFFFFFFFFFFFFFFF:FFFFFFFFFFFFFFFFFFFFFFFFFFFFFFFF,FFFFFFFFFFFFFF:FFF:F::FFF:FFFFFFFFFFFFFF
@A00920:152:HGHKKDRXX:2:2110:10502:28980 2:N:0:AGGAGTGG+AAGGAGTA
GGACTACCCGGGTTTCTAATCCCGTTTGCTCCCCTAGCTTTCGCCCCTGAGCGTCAGGACCGGGCCAGGATGCCGCCTTCGCCACTGGTGTTCCTCCAGATATCTACGCATTTCACCACTACACCTGGAATTCCACATCCCTCTCCCTGCCTCAAGCCTGCCAGTTTTCGATGCACCCTCCCAGTTGAGCCGGGAGATTTCACATCGAACTTGGCAAGCCGCCTGCGGGCGCTTTACGCCCAATAAATCC
+
FFFFFFFFFFFFFFFFFFFFFFFFFFFFFFFFFFF:FFFFFFFFFFFFFFFFFFFFFFF:,:FFFFFFFFF:FFF,FFFF:FF:FFFFFFFFFFFF:FFFFFFFFFFFFFFFFFFFFFFFFFFFFF:FF:FFFF::FFFFFFFFF:FFFFFFFFFF::F,FFFFFFFFFFFFFFFFFFFFFFFFFFFFFFFFFF,FFFFFFFFFFFFFFFF:FFF:::FFFFFFFFF,FF,FFFFFFFFFFF:FFFFFFF
@A00920:152:HGHKKDRXX:2:2110:15456:29731 2:N:0:AGGAGTGG+AAGGAGTA
GGACTACTAGGGTTTCTAATCCTGTTTGCTCCCCACGCTTTCATGCCTCAGCGTCAGTTACGGTCCAGAAAGTCGCCTTCGCCACTGGTGTTCTTCCTAATCTCTACGCATTTCACCGCTACACTAGGAATTCCACTTTCCTCTCCCGCACTCTAGATACCCAGTTTGAAATGCAGCTCCCAAGTTAAGCCCGGGAATTTCACATCTCACTTAAATATCCGCCTTCGCATCCTTTACGCCCAGTAAATCC
+
FFFFFFFFFFFFFFFFFFF:,FFFFFFFFFFFFFFFFFF:FFFFFF:FFFF:FFFFFFFFFFFFFFFFFFFFFFFFFFFFFFFFFFFFFFFFFFFFFFFFFFFFFFFFFFFFFFFFFFFFFF:FFFFFFFFFFFFFFFFFF:F:FFFFFFFFFF:FFFFFFFFFFFFFFFFFFFFFFFFFF,FFFFFFFFFFFFF::F,FFFFFFFFF:FFFFF,FFFFFFFFF,:FFFF:FFFFFFFFFFFFF:F:FFF
@A00920:152:HGHKKDRXX:2:2110:5159:31000 2:N:0:AGGAGTGG+AAGGAGTA
GGACTACTAGGGTTTCTAATCCCGTTCGCTCCCCTAGCTTTCGCGCCTCAGCGTCAGTGTCGGCCCAGGATGCCGCCTTCGCCACGGATGTTCCTTCTGATCTCTACGCATTTCACTGCTACACCAGAAATTCCGCATCCCTCTACCACACTCTAGTGATCCAGTATCCACTGCAATTCCCAGGTTGAGCCCAGGGCTTTCACAGCAGACTTAAACCACCACCTACGCACGCTTTACGCCCAGTAATTCC
+
FFFFFFFFFFFFFFFFFFFFFFFFFFFFFFFFFFFFFFFFFFFFFFFFFFFFFFFFFFFFFFFFFFFFFFFFFFFFFFFFFFFFFFFF:FFFFFFFFFFFFFFFFFFFFFFFFF:FFFFFFFFFFFFFFFFFFFFFFFFFFFFFFFFFFFFFFF:FFFFFFFFFFFF:FFFFFFF,FFFFFFFFFFFFFFFFFFFFFFFF,FF:FFFFFFFFFFFF,FFFFFFFFFFFFFFFFFFFFFFFFFFF,FF:FF
@A00920:152:HGHKKDRXX:2:2110:10538:31328 2:N:0:AGGAGTGG+AAGGAGTA
GGACTACTAGGGTTTCTAATCCTGTTTGCTCCCCACGCTGTCGCGCCTCAGTGTCAGCAACTGCCCAGCAGACCGCCTTCGCCACCGGTGTTCCTCCAGATATCTACGCATTTCACCGCTACACCTGGAATTCCGCATCCCTCTCCCGAATTCAAGCCAACCAGTATCGGACGCAGTTCCCGGGTTAAGCCCGGGGATTTCACGTTCGACTTAGCAGGCCGCCTACGCGCCCTTTACGCCCAGTAATTCC
+
FFFFFFFF:FFFFFFFFFFFFFFFFFFFFFFFFFFFFFFFFFFFFFFFFFFFFFFFFFFFFFFFFFFFFFFFFFFFFFFFFFFFFFFFFFFFFFFFFFFFFFFFFFFFFFFFFFFFFFFFFFFFFFFFFFFFFFFFFFFFFFFFFFFFFFFFFFFFFFFFFF:FFFFFFFFFFFFF:FFFFFFFF:F,:FFFFFFF:,FFFFFFFFFFFFFFFFFFFFFFFFFFFFFFFFFF::FFFFFFFFFF,FFFFF
@A00920:152:HGHKKDRXX:2:2110:2202:32988 2:N:0:AGGAGTGG+AAGGAGTA
GGACTACTCGGGTTTCTAATCCTGTTTGCTCCCCACGCTTTCGTGCATGAGCGTCAGTGCAGGCCCAGGGGATTGCCTTCGCCATCGGTGTTCCTCCGCATATCTACGCATTTCACTGCTACACGCGGAATTCCATCCCCCTCTGCCGCACTCCAGCGATGCAGTCACAAATGCAGTTCCCAGGTTAAGCCCGGGGATTTCACACCTGTCTTACATCACCGCCTGCGCACGCTTTACGCCCAGTAAATCC
+
[truncated: 44,901,106 more chars]
