# Supplementary material for: Biochar’s role in improving pakchoi quality and microbial community structure in rhizosphere soil
Source: PeerJ. 2024 Mar 18;12:e16733. doi: 10.7717/peerj.16733 (PMC10956520; doi:10.7717/peerj.16733)
Supplement: Supplemental Information 4 [file peerj-12-16733-s004.gz › CK2_1.fq]

@A00920:152:HGHKKDRXX:2:2101:24171:1517 1:N:0:AGGAGTGG+CTAAGCCT
ACTCCTACGGGAGGCAGCAGTGAGGAATCTTCCGCAATGGGCGAAAGCCTGACGGAGCGACACCGCGTGGAGGACGAAGGCCTTTTGGTTGTAAACTCCTTTTCTGGGGAAATAAATGAGGAAGGTACCCCAGGAATAAGCACAGGCTAACTACGTGCCAGCAGCCGCGGTAATACGGAGGGTCCAAGCGTTATCCGGAGTCAGTGGGATGAATGTGTGCGTAGGAGGGGAGGTAAGTCAGGGGTGAATT
+
FFFFFFFFFFFFFFFFFFFFFFFFFFFFFFFFFFFFFFFFFFFFFFFFFFFFFFFFF:FFFFFFFFFFFFFFFFFF:FFFFFF,FFFFF,FFFFF,F:FF,F:F,FFFFFFFFF:,F:F:FF,F:FF:FFFFFFF,F:F,F,F,FFFFF,FFFFFF,:FFF:F,FFFFFF,FFF,FF:,,F,F,F,FFF:F,,F,,F::,,,F,FFF,,,,,F,,,:,:F::F:,,FFF,FF,FF:FFF,F,::FF,:,F
@A00920:152:HGHKKDRXX:2:2101:25192:1908 1:N:0:AGGAGTGG+CTAAGCCT
ACTCCTACGGGAGGCAGCAGTAAGGAATATTGGTCAATGGAGGCAACTCTGAACCAGCCATGCCGCGTGCAGGATGAAGGCCCTCTGGGTTGTAAACTGCTTTTCTCTGGGAAGAAAAAATTGGATTTATCCGATACTGACGGTACCAGAGGAATAAGCACCGGCTAACTCTGTGCCAGCAGCCGCGGTAATACAGAGGGTGCGAGCGTTAATCGGATTTACTGGGCGTAAAGCGTGTGTAGGTGGCTAC
+
FFFF:FFFFFFFFFFFFFFFFFFFFFFFFFFFFFFFFFFFFFFFF:FFFFFFFFF:FFFFFFFFFFFFFFFFFFFFFFFFFFFFFFFFFFFFFFFFFFFFFFFFFFFFFFFFFFFFFFFFFFFFFFFFFFFFFFFFFFFFFFFFFFF:FFFFF:FFFFFFFFFFFFFFFFFFFFFFFFFFF:FFFFFF:FFF,FFFFFFFFFFFFFFFFFFFFFF,,FF:F:FFFFFFFFFFFFFFFFFFFFFFFFFFFF
@A00920:152:HGHKKDRXX:2:2101:15067:1939 1:N:0:AGGAGTGG+CTAAGCCT
ACTCCTACGGGAGGCAGCAGTGGGGAATATTGGACAATGGGGGCAACCCTGATCCAGCAATGCCGCGTGTGTGAAGAAGGCCTGAGGGTTGTAAAGCACTTTCAGTGGGGAGGAGGATTATTAGGTTAAGAGCTGAATAATTGGACGTTACCCACAGAAGAAGCACCGGCTAACTCCGTGCCAGCAGCCGCGGTAATACAGAGGGTGCGAGCGTTGTCCGGAATCACTGGGCGTCAAGGGCGCGTAGGTG
+
:FFFF,FFFFFF:FFFFFF::FFFFF::FFFFFFFFFFFFFFFFFFFFFFFFFFFFFFF:::F:FFFF:FFFFFF:FFFF:FFFF:FF:FFFFFFFFFFFFF,FFFF:FFFFFFFFFFFFFFF:FFFF:F:F,FFFFFFF::FFFFFF::FFFFFFFFFF:FF,F::F::F:FF:F::::FFFF:FFF:FFF:F::FFFF:F:FF:FF,FFFFFF,:FFF:,FF:FF:FFFFFF,F:FF:F:,FFFF,FF
@A00920:152:HGHKKDRXX:2:2101:1325:2221 1:N:0:AGGAGTGG+CTAAGCCT
ACTCCTACGGGAGGCAGCAGTGGGGAATTGTTCACAATGGGCGCAAGCCTGATGACGCAACGCCGCGTGGAGGATGAAGGTCTTCGGATTGTAAACTCCTGTTGCTCGGGACGAAATGCTCAGACCTAATACGTCGCAGTTTGACGGTAGCGAGTGAGGAAGACCCGGCTACCTCTGTGCCAGCGGCCGCGGGAATACAGAGGGGGCAAGCGTTGTTCGGAATTACAGGGCGGAAAGGGCGCGTAGGCGG
+
:FFFFFFFFFFFFFFFFF:FFFFFFF,F,:F,F,FFFFFFFFFFFFFFF:FF,FFFFF:FFFFFFFFFFFFFFF:FF:F:FFFFFFFF,,FFFFFF:FF,F,F::FFFF:FFF:F:,F,:F,:F:,F,F:::FFF:,F,F:F,,,:FF,,FFF,FFFF::,F,,FF::F,:,FFF:,FF,,FF:,,FFFFF:,FF:,F:,FFFFFFF,FFFF,,,,,F:F,FFFFF,:FFFFF,FFF,FFFFF,,::F::
@A00920:152:HGHKKDRXX:2:2101:20392:4805 1:N:0:AGGAGTGG+CTAAGCCT
ACTCCTACGGGAGGCAGCAGTAGGGAATTTTCCACAATGGACGAAAGTCTGATGGAGCAACGCCGCGTGCAGGATGAATGCCTTCGGGTTGTAAACTGCTTTAATAGGTGACGAATATGACGGTAGCATATGAATAAGGATCGGCTAAAACCGTGCCAGCAGCCGCGGTCATACGGAGGATCCAAGCCTTATCCGCAATTACTGGGCGTAAAGAGTTGCGTAGGCGGCATTGTAAGAAGATAGTGAAAGC
+
FFFFFFFFFFFFFFFFFFFFF,FFFFFFFFFF:FFFFFFFF,FFFF,:FFFFF,:FFFFF,FFFFFFFF:F,FF:FFF:FFFFFFFFFFFFFFFF,::FFFF,F,F,FF,FFFF:FF,F:::F,,,FF,FF,:F:,,,,F:F,FF,F:,,FFF,,,FF,FF:FF:F,FFFF,:F,FFF::FF,,F:,,:,F:F:F,F,:FF,,FF,:F,F,FFF:F:,FF:F:,,F::F,,:FF,,,F:,FF:F,F,F,F
@A00920:152:HGHKKDRXX:2:2101:20627:5212 1:N:0:AGGAGTGG+CTAAGCCT
ACTCCTACGGGAGGCAGCAGTGGGGAATCTTGGACAATGGGCGAAAGCCTGATCCAGCCATGCCGCGTGGATGATGAAGGCCCTAGGGTTGTAAAATCCTTTCGTTGGGGACGATAATGACGGTACCCAAAGAAGAAGCTCCGGCTAACTTCGTGCCAGCAGCCGCGGTAATACGAAGGGGGCTAGCGTTGTTCGGATTTACTGGGCGTAAAGCGCGTGTAGGCGGGTCGTTAAGTTGGGGGTGAAATCC
+
FFFFFFFFFFFFFFFFFFFFFFFFFFFFFFFFFFFFFFFFFFFFFFFFFFFFFFFFFFFFFFFFFFFFFFFFFFFFFFFFFFFFFFFFFFFFFFFFFFFFFFFFFFFFFFFFFFFF:FFFFFFFFFFFFFFFFFFFFFFFFFFFFF:FFF:FFFFFFFFFFFF:FFFFF,FFF:FFFFFFFFFFFFFFFFFFFFFFFFFFFFFFFFFFFFFF:FFFFFFFFFFFFFFFFFFFFFFFFFFFFFFFF:FFFF
@A00920:152:HGHKKDRXX:2:2101:10303:5995 1:N:0:AGGAGTGG+CTAAGCCT
ACTCCTACGGGAGGCAGCAGTGGGGAATATTGCGCAATGGGCGAAAGCCTGACGCAGCGACGCCGCGTGTGGGATGACGGCCTTCGGGTTGTAAACCACTGTCGGGAGGGACGAATGCGCCGCAAGGCGAGTGACGGTACCTCCAAAGGAAGCACCGGCTAACTCCGTGCCAGCAGCCGCGGTAATACGGAGGGTGCGAGCGTTGTCCGGAATCACTGGGCGTAAAGGGCGCGTAGGCGGCCTGGTAAGT
+
FFFFFFFFFFFFFFFFFFFFF:FFFFFFFFFFFFFFFFFFFFFFFFFFFFFFFFFFFFFFFFFFFFFFFFF:FFFFFFFFFFFFFFFFFFFFFFFFFFFFFFFFFFFFFFFFFFF:FFFFFFFF:FFFF:FFFFFFFF,FF:FFFF,:FFFFFFFFFFF:,FF,FFFFFFFFF:F:FFFFFF,,FFFF:,FFFFFFF:FFFFF,FFFFF:F,FFFFFFF,FF,FFFF,FFFFFF:FFFFFFFF:FFF,:F
@A00920:152:HGHKKDRXX:2:2101:3568:6668 1:N:0:AGGAGTGG+CTAAGCCT
ACTCCTACGGGAGGCAGCAGTGGGGAATATTGGACAATGGGCGAAAGCCTGATCCAGCCATGCCGCGTGAGTGATGAAGGCCTTAGGGTTGTAAAGCTCTTTCAGTGGGGAAGATAATGACGGAACCCACAGAAGAAGCCCCGGCTAACTTCGTGCCAGCAGCCGCGGTAATACGAAGGGGGCTAGCGTTGTTCGGATTTACTGGGCGTAAAGCGCACGTAGGCGGATCGTTAAGTCAGGGGTGAAATCC
+
FF,FF,:FFFF:F,:FFFFF::FFFF,FFFFFFFFFF:F:F::FFFFFFFFF:F,,FFFFFFF:FF:FFFFF:FFFFFFF,FFFF:FF,:F:FFFFFFFF:FFF:FFFFF,::FFFFF,FF,F,FFFFFFFFFFFFFFFFF::FFFF:FFF::F:F:FFFFFFFF,FFF:F,F,FFFF,FFFF:FFFFF:FFFFFFFF:FFF,,FFFFFFFFF:FFFFFF:FFFFFFF,FF:::FFFFFFFF:,FF::F:
@A00920:152:HGHKKDRXX:2:2101:23728:6793 1:N:0:AGGAGTGG+CTAAGCCT
ACTCCTACGGGAGGCAGCAGTGGGGAATTTTGGACAATGGGGGCAACCCTGATCCAGCCATGCCGCGTGTGTGAAGAAGGCCTTCGGGTTGTAAAGCACTTTCGGCCGGAACGAAATCGCGCGAGCTAACACCCCGCGTGGATGACGGTACCGGAAGAAGAAGCACCGGCTAACTACGTGCCAGCAGCCGCGGTAATACGTAGGGTGCAAGCGTTAATCGGAATTACTGGGCGTAAAGTGTGCGCAGGTG
+
FFFFFFFFFFFFFFFFFFFFFFFFFFFFFFFFFFFF,FFFFFFFFFFFFFFFFFFFFFFFFFF:FFFFFFF:FFFFFFFFFFFFFFFFFFFFFFFFFFFFFFFFFFFFFFFFFFFFFFFFFFFFFFFFFFFFFFFFFFFFF:FFFFF:FFFFFFFFFFFFF:FFFFFFFFFFFFFFFFFFFFFFFF:FFFFF:FFFFFFFFFFFF:FFFFFFFFF:FFFF:FFFFFFFFFFFFFFFFFFFFFF:FFF:FF
@A00920:152:HGHKKDRXX:2:2101:20265:6840 1:N:0:AGGAGTGG+CTAAGCCT
ACTCCAACGGGAGGCAGCAGTGGGGAATATTGGACAATGGGCGAAAGCCTGATCCAGCAATGCCGCGTGAGTGATGAAGGCCCTAGGGTTGTAAAGCTCGTTTACCCGGGATGATAATGACAGTACCGGGAGAATAAGCTCCGGCTAACTCCGTGCCAGCAGCCGCGGTAATACGGAGGGAGCTAGCGTTGTTCGTATATACTGGGCGTAAAGCGCACGTAGGCGGCGCCGTAAGTCAGGCGTGAAATCC
+
:F,FF,F,,,,FF,,,:,FF,F:F,FFFF,FF,FFF::FFFF,FFFF:F:,:F::,::FFFFF:,F,,:FF:,:F:FFF,FFFFF,:,,:F,:FFF,FF,F,:F:F,,:,FF:FFFFFFFFFFFFFFFFF,F:FFFFFFFFF,:FFFFFFFFFFFFF:FFF:F:FFFFFFF:FF,FFF,:F:FFFF:F::F,FFF,::FF:,::F:FFFFFF:F::FFF,:FFFF:F:FF,FF:FFFF:F,FF,FF,::F
@A00920:152:HGHKKDRXX:2:2101:3540:7654 1:N:0:AGGAGTGG+CTAAGCCT
ACTCCTACGGGAGGCAGCAGTGGGGAATCTTGCACAATGGGGGAAACCCTGATGCAGCGACGCCGCGTGAGCGATGAAGCCCTTCGGGGTGTAAAGCTCTTTCGGCAGGGACGATAATGACGGTACCTGAAGAAGAAGCTGCGGCTAACTACGTGCCAGCAGCCGCGGTAATACGTAGGCAGCGAGCGTTGTTCGGAGTTACTGGGCGTAAAGCGTGCGTAGGCGGTGGCCCAAGTCTGGTGTGAAATCT
+
:FFFFFFFFFFFFFFFFFFFFFFFFFFFFFFFFFFFFFFFFFFFFFFFFFFFFFFFFFFFFFFFFFFFFFF:FF:FFFF:FFFFFFFFFFFFFFFFFFFF,FF:FFFFFFFFFF:FFFFFFFFFFFFFFF,FFFFFFFFFFFFFFFFFFFFFFFFFFFFFFFFFFFFFFFFF:FFFFFFFFFFF:FFFFF,F,FFFF:FF:FFFFFFFFF:FFFFFFFFFFFFFFF,FFFFFF,FFFFFFFFFFFFFFFF
@A00920:152:HGHKKDRXX:2:2101:15194:8077 1:N:0:AGGAGTGG+CTAAGCCT
ACTCCTACGGGAGGCAGCAGTAAGGGATCTTGCGACAATGGGCGAAAGCCTGACGCAGCAACGCCGCGTGCGGGATGACGGCCTTCGGGTTGTAAACCGCTTTTCGGGGGGAAGAGGAAGGACGGTACCCCCGGAAGAAGTCTCGGCTAACTACGTGCCAGCAGCCGCGGTAAAACGTAGGAGGCGAGCGTTATCCGGATTTACTGGGTGTAAAGCGCGTGTAGGCGGTCCTGCAAGTGGCGCGTGAAAG
+
F,FF::FFFFFFFFFFFF:FFFFFFFFFFFFFFFF::FFFFFFFFFFFFFFFFFFFFFFF:FFFFFFFFFFFFFFFFFFFFFFFFFFFFFFFFFFFFFFFFFFFFFFFFFFFFFFFFF:FFFFFF::FFFFFFFFFFFFFFFFFFFFFF:F:FFFFFFF,FFFFFFFFFFFFF:FFFFFFF,FFFFFFFFFFF:FFFFFFF:FFFFFFFFFFFFFFFFFFFFFFFFFFFFF:FFF:F,FFFFFFFFFFFF
@A00920:152:HGHKKDRXX:2:2101:1994:8641 1:N:0:AGGAGTGG+CTAAGCCT
ACTCCTACGGGAGGCAGCAGTTTCGAATCATTCACAATGGGCGAAAGCCTGATGGTGCGACGCCGCGTGAGGGATGAAGGTCTTCGGATTGTAAACCTCTGTCACCGGGGAAGAAACGCTTTGAGTTAATAGTTCAAAGCCTGACTTAACCCGGAGAGGAAGCAGTGGCTAACTCTGTGCCAGCAGCCGCGGTAATACAGAGACTGCGAGCGTTATTCGGATTCACTGGGCGTAAAGCGTGCGTAGACGG
+
FFF:FFFFFFFFFFFFFFFFFFFFFFFFF:FF:FFFFFFFFFFFFFFFFFFFFFFFFFFFFFFFFF:,FFFFF,FFFFFFFFFFFFFFFFFFFFFFFFF:FFFFFFFFFFFFFFFFFFFFFFFFFFFFF:FFFFFFFFFFFFFFFFFF,FFFFFFFFFFF:F:FF:FFFF:FFFFFFFFFFFFFFFFFFFFFFF:FF,,FFFFF:FFFFFFFFF,FFF:FFFFFFFFFF:FFF:FF,FF:FFFFFFFFFF
@A00920:152:HGHKKDRXX:2:2101:19578:9314 1:N:0:AGGAGTGG+CTAAGCCT
ACTCCTACGGGAGGCAGCAGTAAGGAATATTGGGCAATGGACGCAAGTCTGACCCAGCCATGCCGCGTGGAGGATGAAGGTCCTCTGGATTGTAAACTTCTTTTATCTGGGAAGAAATGCCTGTTTTCTAATGGGTTTGACGGTACCAGATGAATAAGCACCGGCTAACTCCGTGCCAGCAGCCGCGGTAATACGGAGGGTGCAAGCGTTATCCGGATTCACTGGGTTTAAAGGGTGCGTAGGCGGGCAG
+
F:FF:,FF:::FF:FF:FF:FFFFFFFFFFFFFFFFFFF:FFFFFFFFF,FFFFFFFFF:FF:FFFFFFFFFFFFFFFFFFF:FFFFFFFFFF:,:FFFFFFF:FFFF,F,FFFFFFFFFFFF,FFFFFFFFFFFFFFFF,FFFFFFFFFF:FF::FFFFFFFFFFFFFFFFFF:FFFFFFF:FFFFF:FFF,:F,:FFFFFFFF,FFFFFF:F:F:FFFFFFFFFFFFFFFFF:FFFFFFFFF:FF:FF
@A00920:152:HGHKKDRXX:2:2101:25030:10426 1:N:0:AGGAGTGG+CTAAGCCT
ACTCCTACGGGAGGCAGCAGTAGGGAATCTTGCGCAATGGCCTAACCTCTGAAGCAGCGACGCCGCGTGGTGGAGGACGCCCTTCGGGGTGTAAACAACTGTTCACCGGGACAAATAACCAGATTCGACTGGTCTGACTGTAACGGGGTATGAACCACCGGCAAACACCGTTCCAGCAACCGCTGAAATACGTATTGTGCGAGAGTGGTCCGTAATCACTTGTAGTAAAGTGAGAGAATCAGGCCTGATA
+
F:::F:FFFF:FFFFFFFFFF,FFFFF:FFFFF:FF:FFF,,FFF,F:FFFF,FF:FFFFF:FFFFFFF,,,,F,FF,FFFFFFFFFF,:FFFFF,F,FFFFF,,F,FF:F,,FFF:,,:,F,FFF,FF,:F:,,:,,,,F,,F:FF,,:,,,F,F,,:,,,,::F,FFF:F,,F,FF,FFFF:,FFFF,:::,,:,,F:,F,,,F,,,FF,,,::F,,:,F,,FFFFF,F,:,:,F:F,,FF,,FF:,F
@A00920:152:HGHKKDRXX:2:2101:16694:10457 1:N:0:AGGAGTGG+CTAAGCCT
ACTCCTACGGGAGGCAGCAGTGGGGAATTTTCCTCAATGGGCGAGAGCCTGACGGAGCAACGCCGCGTGGGTGATGAAGATTTTCGGATCGGAAAGCCCATTAAGAAGGGACGAAGCGAGTGACGGTACCTCCAGAAGAAGCATCGGATAACTACGTGCCACCAGACTCGGAAATACGTAGGATGCAAGCGTTGTCCGGAATAATTGGGCGTAAAGCGAACGTAGGCGGTTACTTAAGTCTGGACTTACA
+
FFF:FFFFFFFF:FFFFFFFFF,FFFFFF:FF,,FFFF:F,F:F,FFFFFFF,,F:FF,F:F:FFFF:FF,FFFFFFFFFF,,F,,FF,:,,,FF,F,,,FF,FF,,,,F,:,,F,,,F,,F:F::FFF,,,FFFF:FF,FFFF,:,,,FFF,F,:,FFF,,,,F,F,F,,F,:FFF,F:,FF,FF,:FF,F:F,FFFFF,,F:FF:F:::FFF:F,F:FF:F,FFFF::FF,F:FF:FF,FFF,FFF,:
@A00920:152:HGHKKDRXX:2:2101:11695:10629 1:N:0:AGGAGTGG+CTAAGCCT
ACTCCTACGGGAGGCAGCAGTGGGGAATTTTGGACAATGGGCGCAAGCCTGATCCAGCCATGTCGCGTGTGTGAAGAAGGCCTTCGGGTTGTAAAGCACTTTCGGACGGAACGAAATCGCGCGGGTGAATATCCCGCGTGGATGACGGTACCGTAAGAAGAAGCACCGGCTAACTACGTGCCAGCAGCCGCGGTAATACTGAGGGAGCTAGCGTTGTTCGGAATTACTGGGCGTAAATCGCACTTAGGCG
+
:FFFFFFF,:F,FFFF,FF::FFFFFFFFFFF:FFFF:,F:FFFFF,FFFFFFFFF::,:FFFF,FFFFFFFFFFFFFFF:F,FFF::FF:FFFFFFF:F::FFF::::FFFFFFFFFFF::FFFFFFF:FFF:F:FFF::FFFFF:FFFFFF:FFFF:F,:FFF:FFFFFFFF:F:,:FF,FF:FFFFFF,F,F:,F:,,FF:,:FFFFFFFFF:F,FFFF:F,F:,FFFFF:FFF::,F:F,:F:,FF
@A00920:152:HGHKKDRXX:2:2101:10149:10927 1:N:0:AGGAGTGG+CTAAGCCT
ACTCCTACGGGAGGCAGCAGTGGGGAATTTTCCGCAATGGGCGAAAGCCTGACGGAGCAACGCCGCGTGGGTGATGAAGTCTTTCGGGACGTAAAACCCTTTCAGCAGGGACGAACAAAATGACGGTACCTGCAGAAGAAGCATCGGCTAACTACGTGCCAGCAGCCGCGGTAATACGTAGGATGCAAGCGTTGTCCGGAATTATTGGGCGTAAAGCGAACGTAGGCGGCCTTTTAAGTTTGGTCTTAAA
+
FFFFFFFFFFFFFFFFFFFFFFFFFFFFFFFFF:FFFFFFFFFFFFFFFFFFFFFFFFFFFFFFFFFFFFFFFFFFFF:FFFFFFFFFFFFFFFFFFFFFFFFFFFFFFFF:FFFFFFFFFFFFFFFFFFFFFFFFFFF,FFFFFFFFFFFFF:FFFFFFFFFFFF:FFFFFFFFFFFFFFFFFFFFFFFF:FFF:FFFFFFFFFFFFFFFFFFFFFFFFFFFFFFFFFFFFF,FFFFFFF::FF:FFFF
@A00920:152:HGHKKDRXX:2:2101:29966:11052 1:N:0:AGGAGTGG+CTAAGCCT
ACTCCTACGGGAGGCAGCAGTGGGGAATATTGCGCAATGGGCGAAAGCCTGACGCAGCGACGCCGCGTGTGGGATGACGGCCTTCGGGTTGTAAACCACTGTCGTGAGGGACGAATGCCACGCAAGTGGAGTGACGGTACCTCAAAAGGAAGCACCGGCTAACTCCGAGCCAGCAGCCGCGGAAATACGTAGGGGGCAAGCGTTGTCCTGAATCATTTGGCGAAAAGCGCGTGTATCCGGTCCGGTAAGT
+
FF:FFFFFFFFFFFFFFFFFFFFFFFFFF:F,,FFFFFFFFFF,FFFFFFFF:,,FFF:F,FFFFFFFF,:,FFFF:FF,FFF:FFFFF,FFF:FF,FFF,F,F,FFFFFFFFFFF,:,:,:FFFF,FF:,,,:F,FFF:F:F,FFFFF,F:FFFF,,::FFFFFFF,FFFF,:F,FFF,F:,FF,FF,,,:F:F,,FF,FFFFFFFF,:F,,FF,F,F,FF,F:F,FFF:,FFF,,,FF,FFF,:,F,,
@A00920:152:HGHKKDRXX:2:2101:27245:11350 1:N:0:AGGAGTGG+CTAAGCCT
ACTCCTACGGGAGGCAGCAGTGAGGAATATTGCACAATGGGCGCAAGCCTGATGCAGCGACGCCGCGTGGGTGATGACGGCCTTCGGGTTGTAAAGCCCTTTTGCCATTGACGAGAACGGACGGTAGATGGCGAATAAGCCTCGGCTAACTACGTGCCAGCAGCCGCGGTAAAACGTAGGAGGCGAGCGTTATCCGGAGTTACTGGGCGTAAAGGGTGTGTAGGCGGTTTTATAAGTGGGGTGTGAAACG
+
FFFFFFFFFFFFFFFFFFFFFFFFFFFFFFFFFFFFFFFFFFFFFFFFFFFFFFFFFFFFFFFFFFFFFFFFFFFFFFFFFFFFFFFFFFFFFFFFFFFFFFFFFF:FFFFFFFF:FFFFFFFFFFFFFFFFFF,FFFFFFFFFFFFFFF:FFFFFFFFFF,FFFFFFFFFFF:FFFFFFFFFFFFFFFFF,FFFFFFFF:FFFFFFFF:FFFFFFFFFFFFFFFFF:FFFFFFFFFFFFFFFFFFFFFF
@A00920:152:HGHKKDRXX:2:2101:32895:11804 1:N:0:AGGAGTGG+CTAAGCCT
ACTCCTACGGGAGGCAGCAGTGAGGAATTTTGGACAATGGGCGCAAGCCTGATCCAGCTATTCCGCGTGTGGGATGAAGGCCCTCGGGTTGTAAACCACTTTTGTAGAGAACGAAAAGACATCTTCGAATAAAGGATGTTGCTGACGGTACTCTAAGAATAAGCACCGGCTAACTACGTGCCAGCAGCCGCGGTAATACGTAGGGTGCGAGCGTTAATCGGAATTACTGGGCGTAAAGGGTGCGCAGGCG
+
:FFFFFFFFFFFF:FFFF:F:FFFFFFFFFFFF:FF:FFFFFFFFF:F:FFFFFF,FF:FFFFFFF:FFFFFFFF:FF::FF:FFFFFFFFF:FFFFFFFFFFFFFFFFF,FF,FF:FFFFFFFFFFFFFFF:FFFFFFFFFFF,FFFFFFFFFFFFFFFFFF:FFF:FFF::FFFFFFFFFFFFFFFFFFF:FF,FFFFFFFFFFFFFFFFFFFFF::FFF:FFFFFFFFFF,F,,F,F:F:FFFFFF:
@A00920:152:HGHKKDRXX:2:2101:12111:11819 1:N:0:AGGAGTGG+CTAAGCCT
ACTCCTACGGGAGGCAGCAGTGGGGAATCTTGCGCAATGGGCGAAAGCCTGACGCAGCAACGCCGCGTGCGGGATGACGGCCTTCGTGGTTGTAAACCGCTTTCAGCAGGGACGAAAATGACGGTACCTGCAGAAGAAGCCCCGGCTAACTACGTGCCAGCAGCCGCGGTAAGACGGAGGGCGCGCGCGTTGTCCGGATGTATTGGGCGGAAAGAGCTCGTAGGCGGCTTGTCGCGTCGGCTGTGAACTC
+
,,,FFFF:FFFF:FFFFFF::FFF,FFFFFFF:FFFF:FF:F,,FFFFFFF:FFFFFFFFFFFF:FFFFFF,FFF:FFF,FFFFFF,FFFFFFFFFFFFF::FF:FFF:F:FFFFFFF,FF:FFF:FFFFFFFFFFFFFFFF::FFFFFFFFF,FFFF:FFFFFFF:F:F,FFFFF,FF,:FFF,,FFF,,FFF:FF,F,:FF:FFF:::F:,:F:FFFFFFFFFFFFF,FFF:F:FFF,:FFFFFF:FF
@A00920:152:HGHKKDRXX:2:2101:5367:12602 1:N:0:AGGAGTGG+CTAAGCCT
ACTCCTACGGGAGGCAGCAGTAAGGAATATTGGTCAATGGACGCAAGTCTGAACCAGCCATGCCGCGTGAAGGATGAAGGTCCTCTGGATTGTAAACTTCTTTTATATGGGACGAAACCCGGGCATTCCTGCCCGATTGACGGTACCATAGGAATAAGCACCGGCTAACTCCGTGCCAGCAGCCGCGGTAATACGGAGGGTGCAAGCGTTATCCGGATTCACTGGGTTTAAAGGGTGCGTAGGAGGGTAG
+
:FFFFFFFFFFFFFFFFFFFFF:FFFFFFFFFF:FFFFFFF:FFFF,,FFFFFFFFFF:FFFFFFFFFFFFFFF,FFFFFFFF::FFFFFFFFFF:F:FFFF::F:FFFFFFF::FFF:::FFF::FFF::FFF,FF:FF::F:FF,::FFFFF::FFFFFF:,FFFFFF,FFFFFFFFF:FFFFFF,FFFFF::,FFFFFFFFFFF,,FFFFF,:F:FFFFFF:,F,FFF,FFFFFFFFFFFF,FFFFF
@A00920:152:HGHKKDRXX:2:2101:23439:12962 1:N:0:AGGAGTGG+CTAAGCCT
ACTCCTACGGGAGGCAGCAGTGAGGGATCTTGCACAATGGGCGAAAGCCTGATGCAGCGACGCCGCGTGAGTGACGAAGGCCTTCGGGTCGTAAAGCTCTTTTCTGCGTGACGAGTAAAGGACGGTAGCGCAGGAAGAAGTCTCGGCTAACTACGTGCCAGCAGCCGCGGTAAAACGTAGGAGGCAAACGTTATCCGGAGTTACTGGGCGTAAAGGGCGTGCAGGCGGTTGCTTAAGTTCGGCGTGAAAG
+
,FFFFFFFFFFFFFF:FFFFFFFFFFFFFFFFFFFFFFFFFFFF:FFFFFFFFFF,FFFFFFFFFFFFF:FFFFFFFFFFFFF:FFFFFFFFFF:FFFFFFFFFFFFF:FFFFFF:FFFFFFFFFF:FFFFFF:F,FFFFFFFF:FFFFFFF:FFFFFFF:FFFFFFFF:FFFFFFFFFFFFFFF:FFFFFFFFFFFFFFFFFFFFFFFF:FFFF:FFF:FFFFFFFF:FFFFFFFFFFFFF:F:FFFFF
@A00920:152:HGHKKDRXX:2:2101:28384:12978 1:N:0:AGGAGTGG+CTAAGCCT
ACTCCTACGGGAGGCAGCAGTGGGGAATCTTCCGCAATGGACGAAAGTCTGACGGAGCAACGCCGCGTGAGTGATGAAGGATTTCGGTCTGTAAAGCTCTGTTGTTTATGACGAACGTGCAGTGTGTGAACAATGCATTGCAATGACGGTAGTAAACGAGGAAGCCACGGCTAACTACGTGCCAGCAGCCGCGGTAATACGTAGGTGGCGAGCGTTGTCCGGAATTATTGGGCGTAAAGAGCATGTAGGC
+
FFFFF:FFFFFFFFFFFFFFFFFFFFFFFFFFFFFFFFFFFFFFF:FFFFFFFFFFFFFFFFFFFFFFFFFFFFFFFFFFFFFFFFFFFFF:FFFFFFFFFFF,FFFFFFFFFFFFF:F:FFFFFFFFFFFF:FFFF:FFF,:FFFF:FFFFF,F,FFFFFFF:FFFFFFFFFFFFFFF:F,:FFFFFFFFFFFFFFFFF:FFFFFFFFFFFFF,,FFFFFFFFFFFFFFFFFFF,,FFFFFFFFFFFFF
@A00920:152:HGHKKDRXX:2:2101:4806:13542 1:N:0:AGGAGTGG+CTAAGCCT
ACTCCTACGGGAGGCAGCAGTTTCGAATCATTCACAATGGGCGAAAGCCTGATGGTGCGACGCCGCGTGAGGGATGAAGGTCTTCGGATTGTAAACCTCTGTCACCGGGGAAGAAACGCTGCATTTTAATAGAATGCAGCCTGACTTAACCCGGAGAGGAAGCAGTGGCTAACTCTGTGCCAGCAGCCGCGGTAATACAGAGACTGCGAGCGTTATTCGGATTCACTGGGCGTAAAGGGTGCGCAGGCGG
+
,FFFFFFFFFFFFFFFFFFFFFFFFFFFFFFFFFFFFFFFFFFFFF:FFFFFFFFFFFFFFFFFFFFFFFFFF:FFFFFFFFF,FFFFFFFFFFFFFFFFFFF:FFFFFFFFFFFFFFFFFFF:F,FFFFFFFFFFFFFFFFF:FFFF,:FFFFFFFFFFFFFFFFFFFFFFFFFFFF:FFFFFFFFFFFFF:F,FFF:,FFFFFFFFFF:F,:F,FFFFFFFFFFFFFF:FFFFFFFFFFFFFFF:FFF
@A00920:152:HGHKKDRXX:2:2101:32054:13542 1:N:0:AGGAGTGG+CTAAGCCT
ACTCCTACGGGAGGCAGCAGTGGGGAATTTTGGACAATGGGCGAAAGCCTGATCCAGCCATTCCGCGTGCAGGATGAAGGCCCTCGGGTTGTAAACTGCTTTTGTACGGAACGAAACGCGCTGAGCTAATACCTCGGCGTAATGACGGTACCGTAAGAATAAGCACCGGCTAACTACGTGCCAGCAGCCGCGGTAATACGTAGGGTGCAAGCGTTAATCGGAATTACTGGGCGTAAAGCGTGCGCAGGCG
+
FFFFFFFFFFFFFFFFFFFFFFFF:FFFFFFFFFFFFFFFFFFFFFFFFFFFFFFFFFF:FFFFFFF:FFFFFF:FFFFF:FFFFFFFFFFFFFFFFFFFFFFFFFFFFF:FFFFFFFFFFFFFFFFFF:FFFFFF:FFFFFFFFFFFFFFFFFFFFFFFFFFFFFFFFFFF:FFFFFFFFFFFFFFFFFFFFFF,FFFFFFFFFFFFF,FFFFFFFFFFFF,:FFFFFFFFF:FF:F:::FFFFFFFFF
@A00920:152:HGHKKDRXX:2:2101:29279:14403 1:N:0:AGGAGTGG+CTAAGCCT
ACTCCTACGGGAGGCAGCAGTAGGGAATTTTCGTCAATGGGGGGAACCCTGAACGAGCAATGCCGCGTGAGTGAGGAAGGTCTTCGGATCGTAAAGCTCTGTTGTAAGAGAAAATCGGCACTCAGATGGAATGATGAGTGAGTGATGGTATCTTACCAGAAAGTCACGGCTAAATACGTGCCCGCAGCCGCGGTAATACGTAGTAGGCGAGCGTTATCCGGAATGATTGGGAGTAAAGGGTGCGAAGGTG
+
FFFFFFFFFFFFFFFFFFFFF:,FFFFFFFFF,FFFFFFFFFFFFFFFFFFF:,FFFFFFF,FFFFFFFFFFFF:FFFFF::F,F,FFF,,,,FF,F,:,F,FF,FF,F,:,F,,F,F,FFF:F,,,:,FFFFFFF:F,FF:F,FF,FF:FFF:FFFFFF,F,FFF:,,FF:,,,FF,:FF,,F:FFFF,F:FFFFFFFF:F:,,,:,F:FF:F:FFFFF,,FF,FFFFFF,FF,F,,,FF,F,,,FFF,
@A00920:152:HGHKKDRXX:2:2101:19497:15029 1:N:0:AGGAGTGG+CTAAGCCT
ACTCCTACGGGAGGCAGCAGTGGGGAATATTGGACAATGGGCGAAAGCCTGATCCAGCCATGCCGCGTGGATGATGAAGGCCCTAGGGTTGTAAAGTCCTTTCGGCGGGGAAGATAATGACGGTACCCGCAGAATAAGCCCCGGCTAACTTCGTGCCAGCAGCCGCGGTAATACGAAGGGGGCTAGCGTTGTTCGGAATCACTGGGCGTAAAGCGCACGTAGGCGGACTTTCAAGTCAGGGGTGAAATCC
+
F:FFF,::FFFFF:FFFFFFFFFF,FFFF:,FFF:FFFF:F,:FFFFFFFFFFFFFFFFFF:FF:F::FFFF:FF,FFFF:FF,FF:FFFFFF,FFFFF:FFFFF,FFFFFFFFFFFFFFFF:F:F:FFFFF:FFFFF:F:F:,FFFFFFFFFFF::FFFFF,FFFFF:FFFFFFFF:F:FFFFFF::F:FFFFFFFFFFFFF:F:FFFFFFFFFFFFFFFFF:FF:F:FF,FFFFFFF,:FF:FFF,F,
@A00920:152:HGHKKDRXX:2:2101:13693:15468 1:N:0:AGGAGTGG+CTAAGCCT
ACTCCTACGGGAGGCAGCAGTGGGGAATCTTGCGCAATGGGCGAAAGCCTGACGCAGCGACGCCGCGTGAGCGATGAAGGCCTTCGGGTTGTAAAGCTCTGTGGGGAGGAAAGAATAAGGTTTGGCTAATATCCAAGCCGATGACGGTACCTCCTTATCAAGCACCGGCTAACTCTGTGCCAGCAGCCGCGGTAAGACAGAGGGTGCAAACGTTGTTCGGAATTACTGGGCGTAAAGCGCGTGTATGCGG
+
F::F:FFF,,FF:FFF,FF,FFFFFFFFFFFFFFFFFFFF:F:F:FFFF::FFFFFFFFFFFF:FF,F,FFF:FFFFF:FFFFFFF,:FFF,F:FF,FFFF::F:FFFFFFFFFFFFFF:FFF:FFF,::::FFFF:::,F:,FF,F:,F,FFFFF:,FF:F:FFFFFFFFFF:,FFFFFFFF,FFFFFFF,FFFF::FFFF:FFF,:FFFFFF:FF::FFFFFFFF:::FFF:,F,:FFFFFFF,FFF:
@A00920:152:HGHKKDRXX:2:2101:9055:16423 1:N:0:AGGAGTGG+CTAAGCCT
ACTCCTACGGGAGGCAGCAGTAGGGAATCTTCCGCAATGGACGAAAGTCTGACGGAGCAACGCCGCGTGAGCGAAGAAGGCCTTCGGGTCGTAAAGCTCTGTTGTTAGGGAAGAACAAGTATCGGAGTAACTGCCGGTACCTTGACGGTACCTAACCAGAAAGCCACGGCTAACTACGTGCCAGCAGCCGCGGTAATACGTAGGTGGCAAGCGTTGTCCGGAAGTATTGGGCGTAAAGCGCGCGCAGGCG
+
FF:FFFFFFFFFFFFFF:FFFFFFFFFFFFFFFFFFFFFFFFFFFFFFFFFFFFFFFFFFFFFFFFF:FFFFFFFFFFFFFFFFFFFFFFFFFFFFFFFFFFFFFFFFFFFFFFFFFFFFFFFFFFFFF:F:FF:FFF:FFFF:FFFFFFFFFFFFFFFFFFFFFF:FFFF:FFF:FFFFFFFFFFFFFFFFFFF:FFFFFFFFFFFFF:FFFFFFFFFF:F,,,:FFFFFFFFFFF,:,:F::FFFFFF
@A00920:152:HGHKKDRXX:2:2101:8350:16767 1:N:0:AGGAGTGG+CTAAGCCT
ACTCCTACGGGAGGCAGCAGTGGGGAATCTTGCGCAATGGGAGCAATCCTGACGCAGCGACGCCGCGTGGGGGAGGAAGGGCTTCGGCTCGTAAACCCCTTTCAGCAGGAACGAATCTGACGGTACCTGCAGAAGAAGGTCCGGCCAACTACGTGCCAGCAGCCGCGGTAACACGTAGGGGGCAAGCGTTGTCCGGATTCATTGGGCGTAAAGAGCTCGTAGGCGGCTCAGTAAGTCGGGTGTGAAAACT
+
FFFFFFFFFFFFFFFFFFFFFFFFFFFFFFFFFFFFFFFFFFFFFFFFFFFFFFFFFFFFFFFFFFFFFFFFFFFFFFFFFFFFFFFFFFFFFFFFFFFFFFFFFFFFFF,FFFFFFFFFFFFFFFFFFFFFFFFFFFFFFFFFFFFFFFFFFFFFF:FFFFFFFFFFF:FFFFFFFFFFFFFFFFFFFFFFFFFFFFFFFFFFFFFFFF:FF::,F:FFF,FFFFFF:FFFF:FFFFFFFFF:FFFFFF
@A00920:152:HGHKKDRXX:2:2101:17544:17002 1:N:0:AGGAGTGG+CTAAGCCT
ACTCCTACGGGAGGCAGCAGTGGGGAATATTGCACAATGGGCGCAAGCCTGATGCAGCGACGCCGCGTGGGCGATGAAGGCCTTCGGGTTGTAAACTCCTTTCGCAAGGGACGAAGCTTTATGTGACGGTACAAAGATAAGAAGCAAACGCAAACTACGAGCCAGCCGCAACGCTAATACGGAGGGAGCTATACTTGTTAAGAAATACTGGACGTAAAGAACACGTAGGAGCCTCACAAAGTCAGACTAT
+
:FFFFFFFFFFFFFFFFFFFFFFFFFFF:FF:FFFFFFFFF:FFFF,FFFFFFFFFFFFFFFFFFFFFF:F,F,FFFFF,FFFFFFFF,FFFFFFF,:FFFFFF:,FFFFFFFFF:,:,,,:FF,:F:F:F:,,F,F:FFFFFFFFF,,,:,:,F,::F,,:F,FF,F,,,,:,:FFF:F,F:F,,,:,F,,,,,F,,FF,,F::F:FF,,,,,:FFF:,,F,F,,,,F:,,,,F,,,,:FF:,,,,F,:
@A00920:152:HGHKKDRXX:2:2101:27326:17440 1:N:0:AGGAGTGG+CTAAGCCT
ACTCCTACGGGAGGCAGCAGTAAGGAATATTGCACAATGGGCGCAAGCCTGATGCAGCAACGCCGCGTGCCCGAGGAAGGCCTTCGGGTTGTAAAGGGCTTTTCTGGCTGAAGAGCAAGGACGGTAGGCCAGGAATAAGCGTCGGCTAACTACGTGCCAGCAGCCGCGGTAAAACGTAGGACGCGAGCGTTATCCGGATTTACTGGGCGTAAAGCGCGGGCAGGCGGCTGTTCAAGTCGGACGTGAAAGC
+
FFFFFFFFFFFFFFFFFFFFFFFFFFFFFFFFFFFFFFFFFFFFFFFFF:FFFFFFFFFFFFFFFFFFFFFFF:FFFFFFFF,FFFFFFFF:FFFFFFFFFFFFFFFFFFFFFFFF:FFFFFFFFFFFFF:FFFFFFFFFFFFFFFFFFF:FFFFFFFFFFFFFFFFFF::,,:FF:FFFFFFFFFFFFFFFFFFF:F,FFFFFFFFFFF:,FFFF:FFFFFFFFFFFFF:F:FFFFFFFFF:FFF:FF,
@A00920:152:HGHKKDRXX:2:2101:24994:20196 1:N:0:AGGAGTGG+CTAAGCCT
ACTCCTACGGGAGGCAGCAGTGGGGAATATTGGACAATGGGCGAAAGCCTGATCCAGCCATGCCGCGTGAGTGATGAAGGCCTTAGGGTTGTAAAGCTCTTTCAGTGGGGAAGATAATGACGGTACCCACAGAATAAGCCACGGCTAACTACGTGCCAGCAGCCGCGGTAATACGTAGGTGGCAAGCGTTGTCCGGATTTATTGGGTTTAAAGGGTGCGTAGGCGGCCTTATAAGTCAGTGCTGAAATAT
+
FFFFFFFFFFFFFFFFFFFFFFFFFFFFFFFFFFFFFFFFFFFFFFFFF:FFFFFFFFFFFFFFFFFFFFFFFFFFFFFFFFFF:FFFFFFFFF:FFFFFFFFFFFFFFFF,FFFFFFFFFFFFFFFFFFFFFFFFFFFFFFFFFFFFFFFFFFFFFFFFFFFFF:FFFFFFFFFFFFFF::F:FFFFFFFFFFFFFFFFFFFFFFFFFF:FFFFFFFFF:FFFF:FFFFFFFFFFFFFFF::F:FFFF:
@A00920:152:HGHKKDRXX:2:2101:29812:20776 1:N:0:AGGAGTGG+CTAAGCCT
ACTCCTACGGGAGGCAGCAGTGGGGAATTGTTCGCAATGGGCGCAAGCCTGACGACGCAACGCCGCGTGGAGGATGAAGGTCTTCGGATTGTAAACTCCTGTCAGACGGGACGAAGGTCTGGGGGTGAATAATCCCCAGGCTTGACGGTACTGTCAGAGGAAGCCCCGGCTAACTCTGTGCCAGCAGCCGCGGTAATACAGAGGGGGCAAGCGTTGTTCGGAATTACTGGGCGTAAAGGGCGCGTAGGCG
+
FFFFFFFFFFFFFFFFFFFFFFFFFFFFFFFFFFFFFFFFFFFF:FFFFFFFFFFFFFFFFFFFFFFFFFFFFF:FFFFFFFFFFFFFFFFFFFFFFFFFFFFFF:FFFFFFFFFFFFFFFFFFFFFFFFFFFFFFFFFFFFFFFFFFF,FFFFFFFFFFF:FFFFFFFFFFFFFFFFFFFFFFFFFFFFFFFFFFFFF,FF:FFFFF,:FFFF:FFFFFFF,FFFFFFFFFF:F,FFFFFFFFFFFFFF
@A00920:152:HGHKKDRXX:2:2101:25825:21355 1:N:0:AGGAGTGG+CTAAGCCT
ACTCCTACGGGAGGCAGCAGTGGGGAATATTGCACAATGGGCGGAAGCCTGATGCAGCGACGCCGCGTGAGGGATGACGGCCTTCGGGTTGTAAACCTCTTTCAGCAGGGACGAAGCGAAAGTGACGGTACCTGCAGAAGAAGCGCCGGCCAACTACGTGCCAGCAGCCGCGGTAAGACGTAGGGCGCGAGCGTTGTCCGGATTTATTGGGCGTAAAGAGCTCGTAGGCGGCTTGTCGCGTCGACTGTGA
+
FFF:FFFFFFFFFFFFFFFF:FFFFF:FFF:FFFFF:FFFFFFFFFF:FFFFFFFFFFFFFFFFFFF:FFFFF:FFFFFFF::FFFF:FFFFFFFFFFFFFFFFFFFFFFFFFFF:FFFFFFFFFFFFF,FFFFFFFFFFFFFFF,FFFFFFFFFFF:FFFFFFFFFFFFFF,FFFF:F:FFFFFFFFF:F,F:,FFFF::FFFFFFFFF,FFFFFFFF:FFFF:FFFF:FFFFFFF,::FFF:FFFF:,
@A00920:152:HGHKKDRXX:2:2101:28574:21418 1:N:0:AGGAGTGG+CTAAGCCT
ACTCCTACGGGAGGCAGCAGTCGGGAATTTTGGGCAATGGGCGAAAGCCTGACCCAGCAACGCCGCGTGAAGGATGAAGTATTTCGGTATGTAAACTTCGTAAGAATGGGAAGAATAAATGACGGTACCATTTGTAAGGTCCGGCTAACTACGTGCCAGCAGCCGCGGTAATACGTAGGGACCAAGCGTTGTTCGGATTTACTGGGCGTAAAGGGTGCGTAGGCGGCGTGTCAAGTCAGTTGTGAAATCC
+
FFFFFFFFFFFFFFFFFFFFFFFFFFF:FFFFFFFFFFFFFFFFFFFFFFFFFFFFFFFFFFFFFFFFFFFFFFFFFFFFF:FFFFFFFFFFFFFFFFFFFFFFFFFFFFFFFFFFFFFFFFFFFFFFF:FFFFFFFFFFFFFFFFFFFFFFFFFFFFF:FFFFFFFFFFFFFFFF,FFFF:FFFFFF,FFFFFFFFFFFFFFFFFFFF,FFFFFFFFFFF:FFFF:FFFFFFFF:FF:FFFFFFFFFFF
@A00920:152:HGHKKDRXX:2:2101:29803:21668 1:N:0:AGGAGTGG+CTAAGCCT
ACTCCTACGGGAGGCAGCAGTGGGGAATCTTGCCCAATGGGCGAAAGCCTGAGGCAGCAACGCCGCGTGTGGGATGAAGGCCCTTGGGTTGTAAACCACTTTCAGCAGGGACGAAAATGACGGTACCTGCAGAAGAAGCCCCGGCCAACTACGTGCCAGCAGCCGCGGTAAGACGTAGGGGGCAAGCGTTGTTCGGAATTACTGGGCGTAAAGCGCACGTAGGCGGCTTTGCAAGTCAGAGGTGAAAGCC
+
F:FFFFFFFFFFFFFFFFFFFFFFFFF:FFFFFFFFFFFFFFFFFFFFFFFFFFFFFFFFFFFFFFFFFFFFFFFFFFFFFFFFFFFFFFFFFFFFFFFFFFFFFFFFFF:FFFFFFFFFFFFFFFFFFFFFFFFF:FF:FFFFFFF:FFFFFFFFFFFF:FFFFFFF,F,FFFFF,FFFFFFFFFFFFFFFFFFFFFFFFFFFFFFFFF:FFFFFFFFFFFFFFFFFFFFFF:FFF:F:FFFF:::FF,
@A00920:152:HGHKKDRXX:2:2101:30996:22326 1:N:0:AGGAGTGG+CTAAGCCT
ACTCCTACGGGAGGCAGCAGTAAGGAATATTGCACAATGGGCGCAAGCCTGATGCAGCAACGCCGCGTGCCCGAGGACGGCCTTCGGGTTGTAAAGGGCTTTTCTGGCTGACGAGGAAGGACGGTAGGCCAGGAATAAGCGTCGGCTAACTACGTGCCAGCAGCCGCGGTAAAACGTAGGACGCGAGCGTTATCCGGATTTACTGGGCGTAAAGCGCGGGCAGGCGGTGGTCCAAGTCGGACGTGACAGC
+
FFFFFFFFFFFFFFFFFFFFFFFFFFFFFFFFFFF:FFFFFFFFFFFFFFFFFFFFFFFFFFFFFFFFFFFFFFFFFFFFFFFFFFFFFFF:FF:FFFFFFFFFFFFFFF:FFFFFFFFFFFFF:F,FFFFFFF,FFFFFF:FFFF:FFFFFFF:FFFFF:FFFF:FFFFFFFFFFFF,FFFFF:FFFFFFFFFFFFFFFFF:FF:FF:F:,FF:FFF,FFFF:FF,FFFFFFFFF:FFFF,:FF,,F:F
@A00920:152:HGHKKDRXX:2:2101:7021:22545 1:N:0:AGGAGTGG+CTAAGCCT
ACTCCTACGGGAGGCAGCAGTGGGGAATATTGCGCAATGGACGAAAGTCTGACGCAGCGACGCCGCGTGTGGGATGAAGGTCTTCGGATTGTAAACCACTGTCGGGAGGGACGAATACGCCGCAAGGCGGGTGACTGTACCTCCAAAGGAAGCACCGGCTAACTCCGTGACAGCAGCCGCGGTAATACGGATGGTGCGAGCGTTGTCCGGAATCACTGGGCGTAAAGGGCGCGAAGGCGGCCTGATAAGA
+
FFFFFFFFFFFFFFFFFFFFFFFFF,FFFFFFFFFFFFFFFFFFFFFFFFFFFFFFFFFFFFFFFFFFFF:,FFFFFFFFFFFFF,FFF:FFFFFFFFFF,F,FFFFFFFFFFFF,F:FF:FFF::FFF,FFFFF,,FF:FF:FFF::FF:FFFFFF:FF:FFFFF:FF,FF:,FFFFFF,:FFFF:F:F:,F,F:FF,F:FF:FFF:FF:F:F,:,FF,F:,FF:FFFF,FF,FF,FFFFFFF:F:F::
@A00920:152:HGHKKDRXX:2:2101:5448:24392 1:N:0:AGGAGTGG+CTAAGCCT
ACTCCTACGGGAGGCAGCAGTGGGGAATATTGGACAATGGGCGAAAGCCTGATCCAGCAATGCCGCGTGAGTGATGAAGGCCTTAGGGTTGTAAAGCTCTTTTGCCAGGGATGATCATGACAGTACCTGGAGAATAAGCTCCGGCTAACTCCGTGCCAGCAGCCGCGGTAATACGGAGGGAGCTAGCGTTGTTCGGAATTACTGGGCGTAAAGCGCGCGTAGGCGGCTTTGTACAGTCAGGCGTGAAATT
+
FFF:FFFFFFFFFFFFFFFFFFFFFFFFFFFFFFFFFFFFFFFFFFFFFFFFFFFFFFFFFFFFFFFFFFFFFFFFFFFFFFFFFFFFFFFFFF:FFFFF,FFFFFFFFFFFFFF,FFFFFFFFF:FFFF,:FF,FFFFFFFFFFFFF::FF:FFFFFFFFFFFFFFFFFFFFF,:FFF,FFF:F::F:::,FF,FFFF:FFFFFFFF:FFFFFFFFF,FFFFFFFFF:FFFFFFFFFFFFF:FF:FFF,
@A00920:152:HGHKKDRXX:2:2101:8061:24659 1:N:0:AGGAGTGG+CTAAGCCT
ACTCCTACGGGAGGCAGCAGTGGGGAATCTTGCGCAATGGGCGAAAGCCTGACGCAGCAACGCCGCGTGCGGGATGAAGGCCCTCGGGTTGTAAACCGCTTTCAGTGGGGACGAACCAAGACGGTACCCACAGAAGAAGCCCCGGCTAACTTCGTGCCAGCAGCCGCGGTAATACGAAGGGGGCTAGCGTTGTTCGGAATTACTGGGCGTAAAGCGCACGTAGGCGGATTGTTAAGTGAGGGGTGAAATC
+
FFFFFFFFFFFFFFFFFFFFFFFFFFFFFFFFFFFFFFFFFFFFFFFFFFFFFFFFFFFFFFFFFFFFFFFFFFFFFFFFFFFFFFFFFFFFFFFFFFFFFFFFFFFFFF:FFFFFFFFFFFFFFFFFFFFFFFFFF:FFFFFF,FF:FFFFFFFFFFFFFF,FFFFFFF,FFFF:F,FFFFFFF,FFFF:FFFFFFFF:FFFFFFFFF:FFF:FF:FFFFFFFFF,FF:FFF,:FFFFFFFFFF:FFF:
@A00920:152:HGHKKDRXX:2:2101:18367:24972 1:N:0:AGGAGTGG+CTAAGCCT
ACTCCTACGGGAGGCAGCAGTGGGGAATATTGGACAATGGGCGAAAGCCTGATCCAGCAATGCCGCGTGAGTGATGAAGGCCTTAGGGTTGTAAAGCTCTTTTACCCGGGATGATAATGACAGTACCGGGAGAATAAGCTCCGGCTAACTCCGTGCCAGCAGCCGCGGTAATACGAAGGGGGCTAGCGTTGTTCGGAATTACTGGGCGTAAAGCGCGCGCAGGCGGTCTTCCAAGTCAGTGGTGAAAGCC
+
F:F:FFFFF,FFFFFF:FFF:FFFFF:FFFF:FFFFFFF:FFFFFFFFFFFFFFFFFFFFFFFFFF:FFFFFF:F,FFFFF:F:F,FFFF:FFFFFF::FFFFFF:FFFFFFFFF:FF,FFFFFF,FFFFFFFF:FFF,:FFFFFFF:FFFFF:FFFFF:FFFFFF,FFFFF:FFF:F,FFFFFFF:FFF:FFFFF:FFFFFF,FFFFFFFFFFFFFFFFFFFF:FFFFFFF:FFFFFFFFFFF:FFF:F
@A00920:152:HGHKKDRXX:2:2101:10809:26068 1:N:0:AGGAGTGG+CTAAGCCT
ACTCCTACGGGAGGCAGCAGTAGGGAATATTGGACAATGGGCGCAAGCCTGATCCAGCAATGCCGCGTGAGTGAAGAAGGCCTTAGGGTTGTAAAGCTCTTTCGGCGGGGAAGATGATGACGGTACCTGGGGAATCAGCCCCGGCTAACTACGTGCCAGCAGCCGCGGTAATACGTAGGGGGCAAGCGTTGTCCGGAGTTATTGGGCGTAAAGCGCTCGCAGGTGGTTGGTCGCGTCGTGTGTGAAAGAC
+
F,FFFFFFFFFFFFFFF:FFFFFF:FFFFFFFFFFFFFFFFFFFFFF::FFFFFFFFFFFFF:FFFFFFFFFFFFFF:F:FFFFF,FFFFFFFFFFFFFFFF,:F,FFFFFFFFFF,FFFFF,FFFFFFFFFF,FFFF:F,FF:FFFF,FFFFFFF:FF,FFFF,FFFFF,FFF:F:FFFFFFFFFFFF:FF,::::,FFFFFF,F:F:FF:FFF:F,:F,FF,:F,FFFFFFF,FFFFFFFFF,:FFFF
@A00920:152:HGHKKDRXX:2:2101:1787:26631 1:N:0:AGGAGTGG+CTAAGCCT
ACTCCTACGGGAGGCAGCAGTGGGGAATTTTGGACAATGGGGGAAACCCTGATCCAGCCATTCCGCGTGAGTGAAGAAGGCCTTCGGGTTGTAAAGCTCTTTTGTCCGGAACGAAACGGTGCACGTGAATATCGTGCGCTACTGACGGTACCGGGAGAATAAGCACCGGCTAACTACGTGCCAGCAGCCGCGGTAAGACGGAGGGCGCGAGCGTTGTTCGGAATCACTGGGCGTAAAGCGCGCGCAGGCG
+
,F,FFFFFFFFFFFFFFFFFFFFFFFF:FFFFF:FFFFFFFFFFFFFFFFFFFFFFFFFFFFFFFFFFFF:FFF:FFFFFFFFFFFFFFFFFFFFF:FFF:F,FF,FFFFF:FFFFFFF:FF,FF:FF:FF:F:FFFFFFFFFFFFFFF:FFF,F,F:,F:FFFFFFFFFFFFF:,:FFFFFFFFFFFF:FFFFF:FFFFFFFFF,FFF,FF:FFFF,FFF,FFFFFFFFFFFF::FFFF:F:FF,F:F:
@A00920:152:HGHKKDRXX:2:2101:16911:26804 1:N:0:AGGAGTGG+CTAAGCCT
ACTCCTACGGGAGGCAGCAGTGGGGAATTTTTCGCAATGGGGGAAACCCTGACGAAGCAACGCCGCGTGGAGGATGAAGGCCTTCGGGTCGTAAACTCCTGTCGACCGGGACGAACGTAGAGGGGGCTAATACCCGCTTCTATCGACTGTACCGGTGGAGGAAGCCACGGCTAACTCTGTGCCAGCAGCCGCGGTAATACAGAGGTGGCAAGCGTTGTTCGGAATTACTGGGCGTAAAGGGCGCGTAGGC
+
FF:F:::::FFFFFFFFFF:F,FFFFFFFFFFFFFFFFFFFFFFFFFFFFF:FFF:FFF,FFFFFFF:FFFFFFFFFFF::FFFFFFFF:::F:FFFFFFFFFFFF:FF,F:FFFFF:,FFFFFFFFFFFFFF:FFFFF:FFFFF:FFF:FFFFFFFFFFFFFFF:FFFFFFFFFF:FFFFFFFF:FF:FFFFFFFFF:FFFFFFFF:FF:FF:FFFFF,FFF:::FFF::F:FF,:F,FF:FFFFFFF:
@A00920:152:HGHKKDRXX:2:2101:8594:27117 1:N:0:AGGAGTGG+CTAAGCCT
ACTCCTACGGGAGGCAGCAGTAAGGAATATTGGACAATGCCCGCAAGGGTGATCCAGCCATGCCGCGTGCAGGAAGACGGCCCTATGGGTTGTAAACTGCTTTTACACCGGAGAAAACCCCTTCTCGTGAGGAGGGCTGATAGTATGGTGAGAATAAGCATCGGCTAACTTCGTGCCAGCAGCCGCGGTAAGACGAAGGATGCAAGCGTTATCCGGATTCATTGGGTTTAAAGGGAGCGTAGGTGGCCTT
+
FFFFFFFFFFFFFFFFFFFFFFFFFFFFFFFFFFFFFFFFFFFFFFFFFFFFFFFFFFFFFFFFFFFFFFFFFFFFFFFFFFFFFFFFFFFFFFF:FFFFFFFFFFFFFFFFFFFFFFFFFFFFFFF:FFFFFFFFFFFFFFFFFFFFFFFF::FFFF:FF::FFFFFFFFFFFFFF,FFFFFFFFFFF:FFFFFFFFFFFFFF,FFFFF:FFFFFF:FFFFFFFFF:FFFFFFFFFFFFFFFFFFFF::
@A00920:152:HGHKKDRXX:2:2101:32072:27320 1:N:0:AGGAGTGG+CTAAGCCT
ACTCCTACGGGAGGCAGCAGTCGGGAATATTGCCCAATGGACGCAAGTCTGAGGCAGCAACGCCGCGTGCGCGATGAAGGCCTTCGGGTCGTAAAGCGCTTTTCGGTGGGATGAGGAAGGACAGTACCACCGGAATAAGGATCGGCTAACTACGTGCCAGCAGCCGCGGTAAGACGTAGGATCCGAGCGTTGTCCGGAGTTACTGGGCGTAAAGCGCGCGCAGGCGGATACGCGCATCGGCGGTGAAAGC
+
FFFFFFF:FFFFFFFFFFFFFF:FFFFFFFFFFFFFFFFFFFFFFFFFFFFFFFFFFFFFFFFFFFFFFFFFFFFFFFFFFFF:FFFFFFFFFFFFFFFFFFFFFFFFF,FFF,FFFFFF:FFFFFFFFFFFFFFFFFF:FFFFFFFFFFFFFFFFFFFFFFFFFFFFFFFF:FFFFFF,FFFFFF,F,,F:FFFF:FF,FF::F,FFFFFF:,F,FFFFFFFFFFFF,FFFFFFFFFFFFFFFFFFFF:
@A00920:152:HGHKKDRXX:2:2101:9127:27477 1:N:0:AGGAGTGG+CTAAGCCT
ACTCCTACGGGAGGCAGCAGTGGGGAATCTTGCGCAATGGGCGAAAGCCTGACGCAGCAACGCCGCGTGGGTGATGAAGGCCTTCGGGTCGTAAAGCCCTGTCGGGAGGAACGAATGACTCTAGGGTGAACAATCCTAGGGAGTGACGGTACCTCCAAAGGAAGCACCGGCTAACTCCGTGCCAGCAGCCGCGGTAATACGGAGGGTGCAAGCGTTGTTCGGAATTACTGGGCGTAAAGGGTTCGTAGGT
+
FFFFFF:FFFFFFFF:FFFFFFFFFFFFFFFFFFFFF:FFFFFFFFFFFFFFFFFFFFFFFFFFFFFFFFFFFFFFFFF:FFFFFFFFFFFFFFFFFFFFFFFFFFFFFFFFFFFFFFFFFFFFFFFFFFFFFFFFFFFFFFFFFFFFFFFFFFFFF::FFFFFFFFFFFFF:FFFFFFFFFFFF::FFFFFFFFFFF:F,FFFFFFFFF,FFFFF:FF::FF,F::FFFFFFFFFFFFF:FFFF,:F:F
@A00920:152:HGHKKDRXX:2:2101:14913:27727 1:N:0:AGGAGTGG+CTAAGCCT
ACTCCTACGGGAGGCAGCAGTGGGGAATTTTGGACAATGGGCGCAAGCCTGATCCAGCCATGCCGCGTGAGTGAAGAAGGCCTTCGGGTTGTAAAGCTCTTTCGGCGGGGACGAAAAGGTCCGTGTTAACACCACGGATCCATGACGGTACCCGCAGAAGAAGCACCGGCTAACTACGTGCCAGCAGCCGCGGTAATACGTAGGGTGCAGGCGTTAATCGGAATTACTGGGCGTAAAGCGTGCGCAGGCG
+
FFF:FFFFFFF,FFFFFFFFF:FFFFFFFFF:F:FFFFFFFFFFFFF:FFFFFFFFFFFFFFFFFFFFFFF,FFFFFFFFFFFF,FFFFF:FFFFFFFFF:FFFFFFFFFFFFFFFFFFFFFFF,FFF:FFFFFFFFFFFFFFFFFFF,FFFFFFFFFFFFF,FFFFFFFF,FFF,:FFF,FFFFF:FF,FFFF,FFFFF,F::FFF,FFFFFFFFFFF:FF:FFF:F:,FFFF,FF,FF::F:FF,,FF
@A00920:152:HGHKKDRXX:2:2101:27787:27790 1:N:0:AGGAGTGG+CTAAGCCT
ACTCCTACGGGAGGCAGCAGTAGGGAATATTGGTCAATGGATGCAAGTCTGAACCAGCCATGCCGCGTGCAGGAAGAAGGCCTTCTGGGTTGTAAACTGCTTTTGCCGGGGGATAAAATTCCCATGCGTGGGAAATTGAAGGTACCCGGTGAATAAGCCACGGCTAACTACGTGCCAGCAGCCGCGGTAATACGTAGGTGGCAAGCGTTGTCCGGATTTATTGGGTTTAAAGGGTGCGTAGGCGGTTGTA
+
FFF,FFFF,FF:F:F:::F:FFFFFF::FFF:FFFFFF:FF,FFFF,FFFFF:F:FFFFFFFFFFFF:FFF,F:F:FFF:F:FFF:FFFFFFFF::FFFFF,FFFFF:FFFFFFFFFFFFF::FFFFFFFFFF:FFFFFFFFFFFFFFF:FFF::FFFFFFF:FF:FFFF:FFFFFFF:FFFFF:FF:FFFFFFFFF:FFF:FFFFFFFFFFFF:FFF:FFFFFFFFFFFF:F,FFF,,FF:FFFF:FFF
@A00920:152:HGHKKDRXX:2:2101:2040:27915 1:N:0:AGGAGTGG+CTAAGCCT
ACTCCTACGGGAGGCAGCAGTGGGGAATCTTGCGCAATGGACGAAAGTCTGACGCAGCCACGCCGCGTGAGTGAAGAAGGCCTTCGGGTTGTAAAGCTCTGTAGGAGGGGACGAAAAGGTCCGTGCCAACACCACGGATCCATGACGGTACCCGCAGAAGAAGCACCGGCTAACTACGTGCCAGCCGCCGCGGTAATACGGAGGGGGCAAGCGTTGTTCGGAATGACTGGGCGTAAAGGGCGCGTAGGCG
+
FFFFFFFF:FFFFFFFFFFF,FFFFFFF,FFFFFFFFFFFFFFFFFFFFFFFFFFFFF,:FFFFFFFFF:FFFFFFFFFFF,,FFFFFF,FFFF,FF,FF:F,F:FFFFFFFFFFFF:FFFFFF:FF,FFFFFF:::FFFFFFFF,:,,::FFFFFFFF:FFFFFFFFF,FFFFF,F:FFFFFF:,:F,:FF,,FFFF,F:FFFF,,FFF:FF:,:F,F,FF,,FFFF,FFF,FFFF,F:FFF:,,,FF,
@A00920:152:HGHKKDRXX:2:2101:3052:28040 1:N:0:AGGAGTGG+CTAAGCCT
ACTCCTACGGGAGGCAGCAGTCGGGAATTTTGGGCAATGGGCGAAAGCCTGACCCAGCAACGCCGCGTGAGGGATGAAGTATTTCGGTATGTAAACCTCGAAAGAATGGGAAGAATAAATGACGGTACCATTTATAAGCTCCGGCTAACTACGTGCCAGCAGCCGCGGTAATACGTAGGGAGCAAGCGTTGTTCGGATTTACTGGGCGTAAAGGGCGCGTAGGCGGCATATTAAGTCAGCTGTGAAATCT
+
FFFFFFFFFFFFFFFFFFFFFFFFFFFFFFFFFFFFFFFFFFFFFFFFFFFFFFFFFFFFFFFFFFFFFFFFFFFFFFFFFFFFFFFFFFFFFFFFFFFFFFFFFFFFFFF:FFF:FFFFFFFFFFFFFFFFFFFFFFFFFFFFFFFFFFFFFFFFFFFFFFFFFFFFFFFFFF:FFFFFFFFFFFFF:FFF:FFFFFFFFFFFFFFFFFFF:FF::FFFFFFFFFFFFFFFFFFFF:F,FFFF:FFFFF
@A00920:152:HGHKKDRXX:2:2101:8712:28040 1:N:0:AGGAGTGG+CTAAGCCT
ACTCCTACGGGAGGCAGCAGTGAGGAATATTGCTCAATGGGCGCAAGCCTGAAGCAGCGACGCCGCGTGGATGAAGAAGGTTTTCGGACTGTAAAATCCTTTACTGAGTGACGAGAGTGGACGGTAGCACAGGAATAAGTCACGGCTAAATACTTGCCAGCAGCCGCGGTAAAACTTAGGAGCCAAGCGTTATCCGGAGTTAATGGGCGTAAAGCGAGTGTAGGTGTGTTGGTAAGTAACTTATGAAAGA
+
FFFFFFFFFFFFFFFFFFFFFF:FFFFFFFFFFFFFFFFFFFF:FFFFFFFFFFFFFFFFFFFFFFFFF:FFFFFFFFFF,FFFFFFF,FFF:FFFFFFFFF,FF:,FFFFFFFFFFFF,FFFFFF,FFFFF,FF:FFF,F,FF,F,FF,:FF,F,F,F:FFFFF,FFF,FFFF:,,FFF,,,F:,FF:FFF:FFF,:FFFF,FFF:F,,F:F,FF,::FFFF,FF,,,FF,F,,F,,FFFFFF,FFFFF
@A00920:152:HGHKKDRXX:2:2101:23005:28213 1:N:0:AGGAGTGG+CTAAGCCT
ACTCCTACGGGAGGCAGCAGTAGGGAATATTGGTCAATGGATGCAAGTCTGAACCAGCCATGCCGCGTGCAGGAAGAAGGCCCTATGGGTTGTAAACTGCTTTTGACAGGGGATAAAATTTCCTTGCGAGGAAAATTGAAGGTACCTGGTGAATAAGCCACGGCTAACTACGTGCCAGCAGCCGCGGTCATACGGAGGTGGCAAGCGTTGTCCGGATTTATTGGGTTGAAAGGGTGCGTAGGCGGTCTTA
+
FFFFF:FFFFFFFFFFFFFFFFFFFFFFFFFFFFFFFFFFF,FFFFF:FFFFFFFFFFFF:FFFFFFFFFFFFFFFFFFFF:FFFFFFFFFFFFFF,FFFFF,FF,:,,FF:FFFF:,FFFFF,FFF::FFFF:,::,,F:,FFFFF:FFFF:FF:FFFFF:FFFFFFF,,F:FFFFFF,,:FFFFF,:FFFFF,FF,:,FF:FFFF,FFFFFF,,FF:,F,FF,:F,F:FFF,FFFFFFFFFFFFFFFF
@A00920:152:HGHKKDRXX:2:2101:28827:29403 1:N:0:AGGAGTGG+CTAAGCCT
ACTCCTACGGGAGGCAGCAGTAGGGAATTTTCGTCAATGGGGGGAACCCTGAACGAGCAATGCCGCGTGAGTGAGGAAGGTCTTCGGATCGTAAAGCTCTGTTGTAAGAGAAAAACGGCACTCATAGGGAATGATGAGTGAGTGATGGTATCTTACCAGAAAGTCACGGCTAACTACGTGCCAGCAGCCGCGGTAATACGTAGGTGGCGAGCGTTATCCGGAATGATTGGGCGTAAAGGGTGCGTAGGTG
+
FFFFFFFFFFFFFFFFFFFFFFFFFFFFFFFFFFFFFFFFFFFFFFFFFFFFFFFFFFFFFFFFFFFFFFFFFFFFFFFFFFFFFFFFFFF:FFFFFFFFFFFFFFFFFFFFFF:FFFFFFFFFFFFFFF,FFFFFFFFFFFFFFFFFFFFFFFFFFFFFFFF::FFFFFFFFF:FFFFFFFFFFFF:FFFFFFFFFFFFF:::F:FFFFFFFFF,FFFFF:FFFFFFFFFFFFF:FFFF:FFFFFFFFF
@A00920:152:HGHKKDRXX:2:2101:30553:29825 1:N:0:AGGAGTGG+CTAAGCCT
ACTCCTACGGGAGGCAGCAGTGGGGAATATTGGACAATGGGCGAAAGCCTGATCCAGCAATGCCGCGTGAGTGATGAAGGCCTTAGGGTTGTAAAGCTCTTTTACCCGGGATGATAATGACAGTACCGGGAGAATAAGCTCCGGCTAACTCCGTGCCAGCAGCCGCGGTAATACGGAGGGGGCTAGCGTTGTTCGGAATTACTGGGCGTAAAGGGCGCGTAGGCGGTGCGGTAAGTTAGGCGTGAAAGGC
+
FFFFFFF,FFFFFFFFFFFFFFFFFFFFFFFFFFFFFFFFFFFFFFFFFFFFFFFFFFF::FFFFFFFFFFFFFFF:FFFFFFFFFFFFFFFF:FFFFFFFFF:FFFFFFFFFFFFFFFFF:FFFFFFFFFFF:FFF:FFFFFFFF:FFF:FFFFFFFFFFFFFFFFFFFFFFFFFFFFFFFFFFFFFFFFF::FFF,FFFFFF,FFFFFFF,FF:FFFFFFFFFFFFFFFFFFFFFFFFFFFFFFFFFF
@A00920:152:HGHKKDRXX:2:2101:1714:30170 1:N:0:AGGAGTGG+CTAAGCCT
ACTCCTACGGGAGGCATCAGTGGGGAATATTGGACAATGGGCGCAAGCCTGATCCAGCAACGCCGCGTGGAGGACGAAGGCCTTCGGGTCGTAAACTCCTGTCAGGCGGGACGAAGGTGTGGGGGTAAATAATCCCTACGCTTGACGGTACCGTCAGAGGAAGCCCCGGCTAACTCCGTGCCAGCAGCCGCGGTAATACGGAGGGGGCGAGCGTTATTCGGATTCACTGGGTTTAAAGGGTGCGTAGGAG
+
FFFFFFFFFFF:FFF,FF:FFFFFFFFFFF:FFFFFFFFFFFFF,FFFFFFF:FFFFFFFFFFFFFFFFFFFF:FFFFFFFFF:FFFFFFFFFFFFFFF:F,FFFFFFFFFFF:FFFFF,FFFFFFF,FFF,FFFFFF:FF:FF,FFFFFFFFFFFFFFFFFFFFFFFFFF,FFFFFFFFFFFFFFFFFFFFFFFF:FFFFFFFFFFFFFFFF:FFFFFFFFFFFFFF:FFF:FFFFFFFFFFF::FFFF
@A00920:152:HGHKKDRXX:2:2101:3884:30702 1:N:0:AGGAGTGG+CTAAGCCT
ACTCCTACGGGAGGCAGCAGTAAGGGATATTGCACAATGGGCGCAAGCCTGATGCAGCAACGCCGCGTGCAGGAAGAAGGTCTTCGGATCGTAAACTGCTTTTCTGGAGGAAGATAATGACGGTACTCCAGGAAGAAGTCTCGGCTAACTACGTGCCAGCAGCCGCGGTAAAACGTAGGAGGCAAGCGTTATCCGGATTTACTGGGCGTAAAGGGCGTGCAGGTGGCTTGCTCAGTGGTGCGTGAAAGCG
+
FFFFFFFFFFFFFFFFFFFF:FFFFFFFFFFFFFFFFFFFFFFFFFFFFFFFFFFFFFFFFFFFFFFFF:F,FFFFFFFFFFFFFFFFFFFFFFFFF:FFF:FFFFFFFFFFFFF:FFFFFF:FFFFFFFFFFFF:FFFFFFFFFFFFFFFFFFFFFFFFFFFFFFFFFFFFFFFFFFFFFFFF,FFFFF,FFFFFFFFF:,FFF:FFFFFFFFFFFFFFFFFFFFFFFFFF,FFFF:F:FFFFF:F,FF
@A00920:152:HGHKKDRXX:2:2101:17264:30921 1:N:0:AGGAGTGG+CTAAGCCT
ACTCCTACGGGAGGCAGCAGTGGGGAATATTGGACAATGGGCGCAAGCCTGATCCAGCAATGCCGCGTGAGTGATGAAGGCCTTAGGGTTGTAAAGCTCTTTCGACGGGGACGATGATGACGGTACCCGTAGAAGAAGCCCCGGCTAACTTCGTGCCAGCAGCCGCGGTAATACGAAGGGGGCTAGCGTTGTTCGGAATTACTGGGCGTAAAGCGCACGTAGGCGGTCCTGTCAGTCAGAAGTGAAAGCC
+
FF::FFFFFFFFFFFFFF:F:FFFFFFFFFFFFFFFFFF,FFFFFFFFFFFF,FFFFF:F:FFFFFFFFFFFFFFFF,FFFFFF:FFFFFFFFFF,F:FFFFFFFFFF:FFFFFF::FFF:FFFFFF:FF,FFF:FF:FF:FFFF:FFFFF,FFFFFFFFF,FF,FFFFFFFFFFF:FF:::FFF:FF,:F:FFF:FF:F,FFFFFFFFFFFFF,FFF,FFF,F,,FFFFFFFFF:FFFF,FFFFFF:FF
@A00920:152:HGHKKDRXX:2:2101:22616:32049 1:N:0:AGGAGTGG+CTAAGCCT
ACTCCTACGGGAGGCAGCAGCAAGGAATTTTCCGCAATGGGCGACAGCCTGACGGAGCAACGCCGCGTGGGGGAGGACGCCTTTCGGGGTGTAAACCCCTTTTCTTGGGGACGACGACCGACGGTACCCGAGGAAGAAGGACCGGCTAACTACGTGCCAGCAGCCGCGGTAATACGTAGGGTCCGAGCGTTGTCCGGAGTTACTGGGCGTAAAGAGCGCGCAGGCGGCGCGGTCAGCATGGCGTGAAAGC
+
,FF,FFFFFFF,FFFFFFFFFFFFF:FFFF,FFF:FFFFF:FFFFFFFFFFFFFFF:F:FFFFFFFFFF,:FFFFFFFFFFFFFFFFFFFFFFFFF:FF:F,FFFFFFFFFF,FFFFF:FFFFFFFFFFFFFFFFF:FF::F,FFFFFFFFFFFFF:FF::FFFFFFFFFFFFF,:FF:,FFFFFFFFFF:F:F::FFFFFFFFF,F:FFFFF:,F,FFFFFFFF:FF:::FFFFF:FF,F:F:FFF,F:
@A00920:152:HGHKKDRXX:2:2101:11849:32127 1:N:0:AGGAGTGG+CTAAGCCT
ACTCCTACGGGAGGCAGCAGTGGGGAATTTTGGACAATGGGCGCAAGCCTGATCCAGCCATGCCGCGTGAGTGAAGAAGGCCTTCGGGTTGTAAAGCTCTTTCGGCGGGGACGAAACGGTTCGCACTAATACTGCGGACTAATGACGGTACCCGCATAAGAAGCACCGGCTAACTACGTGCCAGCAGCCGCGGTAATACGTAGGGTGCAGGCGTTAATCGGAATTACTGGGCGTAAAGCGTGCGTAGGCG
+
FFFFFF:FFFFFFFFFFFFFFFFFFFFFFFFFFFFFF:FFFFFFFFFFFFFFFFFFFFFFFFFFFFFFFFFFFFFFFFFFFFFFFFFFFFFFFFFFFFFFFFFFFFFFFF:FFFFFFFFFFFFFFFF:FFFFFFFFFFFF:FFFFFFFF:FFFFFFF:FFFFFF:FFFFF:FFFFFFF:FFFFFF:F:FFFFFFF,FFFFFFFFFFFFFFFFFFFF:F:FFF,FF:FFFFF:FFF,:FFF:::FF:FFFF
@A00920:152:HGHKKDRXX:2:2101:4725:32252 1:N:0:AGGAGTGG+CTAAGCCT
ACTCCTACGGGAGGCAGCAGTGGGGAATATTGGACAATGGGGGAAACCCTGAACCAGCAATGCCGCGTGTGTGATGACGGCCTTAGGGTTGTAAAGAACTTTAACACGGGATGATAATGACAGTACCCGGAGAATAAGCACCGGCTAACTCCGTGCCAGCAGCCGCGGTAATACGGAGGGAGCTAGCGTTGTTCGGAATTACTGGGCGTAAAGCGAACGTAGGCGGCTGTGTAAGTAGCAGGTGAAAGCC
+
FFFFFFFFFFFFFFFFFFFF:F,FFFFFFFFF,FFFFFFFF:FF:FFFFFFF,FFFFF:F:FFFFFFFF,,FFFFFF,F,FFFF,FFF,FFFFFF,,FFFFF,F:FFFFFFFFFF,FF:FFFFFFFFF,,F:F,FFFFF,FF:FFFFFFFFFF:FFFFFFFFFFFFFFF:FFFFFFFF,FFFF,FFFFFF:FF:FFFFFFFFF::FFFFFFFF:F,FFFFFFFF::F,::FFFFFF:,,F:FFFF:F::F
@A00920:152:HGHKKDRXX:2:2101:1777:32440 1:N:0:AGGAGTGG+CTAAGCCT
ACTCCTACGGGAGGCAGCAGTAGGGAATCTTCCGCAATGGACGAAAGTCTGACGGAGCAACGCCGCGTGAGCGAAGAAGGCCTTCGGGTCGTAAAGCTCTGTTGTTAGGGAAGAACAAGTATCGGAGTAACTGCCGGTACCTTGACGGTACCTAACCAGAAAGCCACGGCTAACTACGTGCCAGCAGCCGCGGTAATACGTAGGTGGCAAGCGTTGTCCGGAATTATTGGGCGTAAAGCGCGCGCAGGCG
+
FFFFF:FF,F:FFFFFFFFFFF:FFFF,:F:FFFFFF,FF:F:FFFFFFFFFFFFF:FFFFFFFFFFFFFFFFFFFFFFFFFF:FFFFFFFFFFFFFFFFFFFFFFFFFFF,FFFFF:FF:FFFFFFFFFFFF::FFFFFFFFFFFFFF:FFF:FF:FFFFFFFFFFFFFF:FFFFFFFFFFFFFFFFFF:FFF::FF,FF:FFFFFFF:FFFF,FFFFFF::F,::FFFFFFFFF:F,F,F:::FFF:F
@A00920:152:HGHKKDRXX:2:2101:17020:32471 1:N:0:AGGAGTGG+CTAAGCCT
ACTCCTACGGGAGGCAGCAGTGGGGAATATTGGGCAATGGGCGCAAGCCTGACCCAGCGACGCCGCGTGCGGGATGACGCTTCTCGGAGTGTAAACCGCTGTCAGAGGGGACGAACGGCCGGAGTGGGAATACTGCTTCGGATTGACGGTACCCTCAAAGGAAGCGCCGGCTAACTCCGTGCCAGCAGCCGCGGTAATACGGAGGGCGCAAGCGTTGTTCGGAATCACTGGGCGTAAAGCGCGCGCAGGC
+
FFFFFFFFFFFFFFFFFFFFFFFFFFFFFFFFFFF:FFFFFFFFFFFFFFFFFFFFFFFFFFFFFFFFFFFFFFFFFFFFFFFFFFFFFF:::FF:FFFFFFFFF::FFFFFFFFFFFFFF:FFFFFFFFFFF:FFFFFFFFFF::FFFFFFFFFFFF,FFF:FFFFFFFFFFFFFFF:FF:F,FFFFFFFFFFF,FFFFFFFFFFFFFFFFFF,FF:FFFFFFFF:FFFFFFFF,F,FF::FFFF,F,F
@A00920:152:HGHKKDRXX:2:2101:16161:32487 1:N:0:AGGAGTGG+CTAAGCCT
ACTCCTACGGGAGGCAGCAGTGGGGAATATTGGACAATGGGCGCAAGCCTGATCCAGCCATGCCGCGTGGATGATGAAGGCCTTAGGGTTGTAAAGTCCTTTCGGCGGGGAAGATAATGACGGTACCCGCAGAAGAAGCCCCGGCTAACTTAGTGCCAGCAGCCGCGGGAATACGAAGGGGGCTAGCGTTGCTCGGAATTACTGGGAGTAAAGCGCACGTAGGCGGACTTTTAAGTCGGGGGTGAACTCA
+
FF,,:,F:F,,FF:FFFFF:FF:F:FFFFFF:FF,FFFFFFF,FFFFFF,FF,FFFFFFFFFFFF:F:F:F:FFFFFFFFFFF:FFFF,FF:FFFFFFFFFFF:FFFFFFFFF:FFFFFFFF,FFFFFFFF:FFFFF,F::FF:FFFFF,F:FF:FF,F:F,FFFFFF,FF:F:FF,FFFFF,FF:FFF:FFFF:FF,:F:FFFF:,FFFFFF:FFFF,::F:FFFF:FFF:,F,FFFFFFFFFFF:FF,
@A00920:152:HGHKKDRXX:2:2101:26431:32550 1:N:0:AGGAGTGG+CTAAGCCT
ACTCCTACGGGAGGCAGCAGTAGGGAATATTGGACAATGGGGGAAACCCTGATCCAGCCATGCCGCGTGAGTGATGAAGGCCCTAGGGTTGTAAAGCTCTTTCGGCGGGGAAGATAATGACGGTACCCGCATAAGAAGCCCCGGCTCACTTCGTGCCAGCAGCCGCGGTAATACGTAGGTGGCGAGCGTGGTCCGGATTTATTGGGTTTAAAGGGTGCGTAGGCGTCCCTGCAAGTTTTAGGTGAAATGC
+
FFFFFFFFFFFFFFFFFFFFFFFFFFFFFFFFFFFFFFFFFFFFFFFFFFFFFF:FFFFFFFFFFFF,FFFFFFFFFFFFF:::FFF:F,FFFFFFFFFF,FFFFFFF:FFFFFFFF,FFFF,F:FFF:FFFFF:F,,:FF,FFFF,FFFFFF::FFFFFFFF:FF:FFFFFFF:F:FFF:,FFFFF,,,:,FF:FF,,:F,FF:FF,FFFF,FFFFFF:F:F,,:FFF:FFFF::FFF,,FFFFF:FFF
@A00920:152:HGHKKDRXX:2:2101:8721:32659 1:N:0:AGGAGTGG+CTAAGCCT
ACTCCTACGGGAGGCAGCAGTTAGGAATCTTCGGCAATGGGCGAAAGCCTGACCGAGCGACGCCGCGTGAAGGATGAAGGCCCTCGGGTCGTAAACTTCTAAAAGAGGGACGATAGTTACGGTACCTCTTGAAAAGCACCGGCTAACTCCGTGCCAGCAGCCGCGGTAATACGGAGGGTGCTAGCGTTATCCGGAATCACTGGGCGTAAAGGGCGCGTAGGCGGTCTGTTAAGTCCGATGTTAAAGACTG
+
FF,FF,FF:FFFFFFFFFFFFFFFFFFFFFF:FFFFFFFFFFFFFFFF:FFFFFFFFFFFFF:FFFFFFF::FF:FFFFFF:FFFFFFFFFFFF,:FFFFF:F:F:FFFFFFFFFFF,:FFF,FFFFFF,FFFFFFFFFFFFFFFFFFF,F::FF,FFFFFFFFF:FFFFFFFFFFFFFFFF:FFFFFFFFFFFFFFFFFF::FFFFFFFF:FFFFFF:FFFFFFFFFFFFFFFFF:FF:FF:FF:F:FF
@A00920:152:HGHKKDRXX:2:2101:22272:32675 1:N:0:AGGAGTGG+CTAAGCCT
ACTCCTACGGGAGGCAGCAGTAGGGAATCTTCCGCAATGGACGAAAGTCTGACGGAGCAACGCCGCGTGAGCGATGAAGGCCTTCGGGTCGTAAAGCTCTGTTGTTAGGGAAGAAAAAGTATCGGAGTAACTGCCGGTACCTTTACGGTACCTAAACATAAAGCCACGGCTAACTACGTGACAGCAGCCGCGGTAATACGTAGGTGGCAAGCGTTGTACGGAATTATTGGGCGTAAAGCGCGCGCAGGCG
+
FFFFFFFFFFFFFFFFFFFFFFFFFFFF:FFFFFFFFFFFFFFFFFFFFFFFFF:FFFFFFFFFFFFFFF:FFFFFFFF,F:FFF,FF:FFFFFFFFF,FFFF::FF,FFFF,F,,FFF::FFFFF,FF:F::F,FF,F,FFF,:F,FFF,F:FF,,F,F:F,FFFF,,,:FF,FFF,F,,FF:FFF:FFF,F:F::FF,:F:F,F,FFF:F,F:FFF,FFF:F,FF,F,FF,FFF,,FF::FFFFF:F:
@A00920:152:HGHKKDRXX:2:2101:14751:33520 1:N:0:AGGAGTGG+CTAAGCCT
ACTCCTACGGGAGGCAGCAGTGGGGAATATTGCGCAATGGGCGCAAGCCTGACGCAGCAACGCCGCGTGAGTGATGAAGGCCTTCGGGTCGTAAAGCTCTGTCGGAGGGAACGAATGCTCTTGAGGTTAACAGCCTCGAGAAGTGACGGTACCCTCAAAGGAAGCACCGGCTAACTCTGTGCCAGCAGCCGCGGTAATACAGAGGGGGCGAGCGTTATTCGGAATTATTGGGCGTAAAGGGCGCGTAGGC
+
FFFFFFFFFFFFFFFFFFFFFFFFFFFFFFFFFFFFFFFFFFFFFFFFFFFFFFFFFFFF,FFFFFF:F:FFFFFFFFFFFFFFFFFFFFFFF,FFFFFFFFFFFFFFFF:FFFFFFFFFFFFFFFFFFFFFFFFFFFFFFFFFFFFFFFFFFFFF:F,F,FFFFFFFFFFFFFFFFFFFFFFFFFFFFFFFFFFFFFFFFFFFFFFFFFFFFFFFFFFFFF:FFFF:FFFFFFFFF,FFFFFFFFFFFF
@A00920:152:HGHKKDRXX:2:2101:17083:34397 1:N:0:AGGAGTGG+CTAAGCCT
ACTCCTACGGGAGGCAGCAGTGGGGAATTTTGGACAATGGGGGCAACCCTGATCCAGCCATGCCGCGTGCGGGAAGAAGGCCTTCGGGTTGTAAACCGCTTTTAGCCGGGAAGAAAAGGATACGGATAACACCCGTATTTTTTGACGGTACCGGCGGAATAAGCACCGGCTAACTACGTGCCAGCAGCCGCGGTAATACGTAGGGTGCGAGCGTTAATCGGAATTACTGGGCGTAAAGCGTGCGCAGGCG
+
FFFFFFFFFFFFFFFFFFFFFFFFFFFFFFFFFFFFFFFFFFFFFFFFFFFFFFFFFFFFFFFFFFFFFFFFF:FFFFFFFFFFFFFFFFFFFFFFFFFFF:FFFFFFFFFFFFFFFFF:FFFFFFFFFFFFFFFFFFFFFFFFFFFFF:FFFFFFF::FFFFF:FFFFFFFFFFFFFFFFFFFFFFFFFFFFFFFFFFFFFFFFFFFFFFFFFFFFFFFFF:FFFFFFFFFFFFFFFFFFFFFFFFFFF
@A00920:152:HGHKKDRXX:2:2101:1823:34648 1:N:0:AGGAGTGG+CTAAGCCT
ACTCCTACGGGAGGCAGCAGTCGAGAATTTTTCTCAATGGGGGAAACCCTGAAGGAGCGACGCCGCGTGGAGGATGAAGGTCTTCGGATTGTAAACTCCTGTCATTGGTGAACAAGGTCTACCGGTTAACTGCCGGGAGAATTGCTAGTAGCCAAAGAGGAAGGGACGGCTAACTCTGTGCCAGCAGCCGCGGTAATACAGAGGGTGCAAGCGTTGTTCGGAATTACTGGGCGTAAAGCGCGCGCAGGCG
+
:FFFF,FFFFF:FFFFFFFF:FFFFF:FFF:FFFFFF:FFFFF:F:FFF,FF:FFFFFFFFFFFFFF,FFFFF,:FF:FFFFFFFFFF,FFF::FFFFFFF:FFFFFFFFF:FFFFFFFFFFFFF:F,FFFFFFFFFFFF,FFFFFFFFFFFFF:FFFFFFFFFFF:FFFF:FFFF,FFFFFFFFFFFFFFFF,:FFFF:FFFFFFFFF,FFF:FFFFFFFF,,,FFFFFFFFF:F,FF:FFFFFFFF:F
@A00920:152:HGHKKDRXX:2:2101:2022:34961 1:N:0:AGGAGTGG+CTAAGCCT
ACTCCTACGGGAGGCAGCAGTGGGGAATCTTGCGCAATGGCCTAACGGCTGACGCAGCGACGCCGCGTGGAGGATGACGCCCGTCGGGGTGTAAACTCCTGTTGCCCGGGACGAATAGCCCGTTTCGACGGGTCTGACGGTACCGGGTGAGGAAGCACCGGCTAACTCCGTGCCAGCAGCCGCGGTAATACGGAGGGTGCAAGCGTTATCCGGATTCACTGGGTTTAAAGGGTGCGTAGGCGGACAGGTA
+
FFFFFFF,,FFFFFFF:F,FFFFFF:FFF,F:FFFFFF:FFFFF,FFFFFFFFFFFFFFFFFFFFFFFFFFFFFFFFFFFFF,FFFFFF:FFFFFFFFFFFFFFFFF:FF:FFFF:,FFFFF:FFFFFFFFFFFFFFFFFF:FFFFFF:FFFF:FFFFFFFFF:FFFFFF:FFF:FF:FFFFFFFF:FFFFFFFFFFFF:F,F:FFF,F::FF:FF::FFFFFFFFFFFFFFFFFFF:FFF:F,FFF,:,
@A00920:152:HGHKKDRXX:2:2101:19533:35415 1:N:0:AGGAGTGG+CTAAGCCT
ACTCCTACGGGAGGCAGCAGTAGGGAATATTCCACAATGGGCGAAAGCCTGATGCAGCAACGCCGCGTGCCGGATGAAGGCCTTCGGGTTGTAAACTGCTTTTATATGTGAAGACAACGACGGTACCCTAAGAAAAAGGATAGGCTAAAACACATCCAGCAGCCCCGGTCAAAACGAAGATCCAACCCTTATCCGGATTTAAATGGCGTGAAGCGCGGGCAGGCGGCTGTTAAAGTAGGACGGGAAATCA
+
:FF:FFFFFFFFFFFFFFFFFF:FFFFF,FFFF:FFFFFFFFF,FFFFFFFF,F,FFFFFFFFFFFFFFF::F:FFFFFFFFFFFFFFF,FFFFF::FFFFFF:F,:,FFFFFFF,,,::,,,:F,F,:,,FFF:FF,:F,F::,,,F,,,F,,,FF:,FF:,F,F:F,:F,F:,FF,::F,:,,,:,F,F,,,,,,,,FF,F::,,:F,FF,F,:,F,F,,,:,,,,:FF,,:,F,F,FF,,:FFF,:,
@A00920:152:HGHKKDRXX:2:2101:27371:35650 1:N:0:AGGAGTGG+CTAAGCCT
ACTCCTACGGGAGGCAGCAGTGGGGAATATTGCACAATGGGCGCAAGCCTGATGCAGCAACGCCGCGTGCCCGAGGAAGGCCTTCGGGTTGTAAAGGGCTTTTCTGGCTGAAGAGGCAGGACGGTAGGCCAGGAATAAGCGTCGGCTAACTACGTGCCAGCAGCCGCGGTAAAACGTAGGACGCGAGCGTTATCCGGATTTACTGGGCGTAAAGCGCGGGCAGGCGGCTGTTCAAGTCGGACGTTAAAGC
+
FFFF,FFFFFFFFFFFFFFFFFFFFFFFFFFFFFFFFFFFFFFFFFFFFFFFFFFFFFFFFFFFFFFFFFFFFFFFFFFFFFFF:FFFFFFFFFFFFFFFFFFFFF:FFFF,F:FFFFFF:FFFFFF:FFF:FFFFFF,FFFFF:::FFF:FFFFFFFF,FF,FFFFFFF,:FFFFFFFFF:FFFFFF,FFFFFFFFFFF::,FFFFFFFFF:FF,FF:F:FF,FF:FFFFF,F:FFFF,FF,,,FFFF:
@A00920:152:HGHKKDRXX:2:2101:5810:35665 1:N:0:AGGAGTGG+CTAAGCCT
ACTCCTACGGGAGGCAGCAGTGGGGAATCTTGCGCAATGGGCGAAAGCCTGACGCAGCAACGCCGCGTGCGGGAAGACGGCCCTCCGGTTGTAAACCGCTTTCAGTGGGGCCGAACCAAGACGGTACCCACAGAAGAAGCCCCCGCCAACTACGTGCCAGCAGCCGCGGTAACACGTAGGGGGCAAGCGATGTCCGGATTCATAGGGCGTAAAGAGCTCGTAGGCGGCTCAGTAAGTCGGGTGTGAAACC
+
FFF,FFFF:,FFFF:FFFFFF,FFFFFFFFFF:FF:FFFFFF,F:FFFFFFFFFFFFFFF,FFFFF::F::FF:,FF,:FFFFFF,F,FF:F,FFFF:F,FFFFFFF,FF:F,FF:,F:,FF,,FFFF,FFFF::,FFFFFF:,::FFFFFF:FF,FFFFFF:F,,F,,,,,FFFF,F,,F,FFFFF,,,F,,FFFFFFFFF:,:,:FFFF:FFFFFFFFF:FFF:F:F:FFFFF:FF::FFF,,:F,F,
@A00920:152:HGHKKDRXX:2:2101:16224:35790 1:N:0:AGGAGTGG+CTAAGCCT
ACTCCTACGGGAGGCAGCAGTGGGGAATATTGCACAATGGGCGAAAGCCTGATGCAGCGACGCCGCGTGAGGGATGACGGCCTTCGGGTTGTAAACCTCTTTCGCCAGGGACGAAGCGCAAGTGACGGTACCTGGAGAAGAAGCACCGGCTAACTACGTGCCAGCAGCCGCGGTAATACGTAGGGTGCAAGCGTTGTCCGGAATTATTGGGCGTAAAGAGCTCGTAGGCGGTTTGTCGCGTCGGCCGTGA
+
FF::,FF::FFFFFFFFFFFFFFFFF:FFFFF:FF:F:FFFFFFFF::FFFFFFFFFFF:FFFFFF:FF:FFFFFFF:FFFFFFFFFF,FFFFFFFFFF,:FFFFFF:FFFFFFF,FFFFFFFFFFFFFFFFFF:FFFFF:FFFFFFFFF:FF:FFFFFFFFFFFFFFFFFFFFFF:FF:FFFFFFFFFFFFFFF,FFFFF:,FFFF:FFF:FFFFFFFFFF,FFF,FFFFFFFFFF:FFFFFFFF::::
@A00920:152:HGHKKDRXX:2:2101:25681:36323 1:N:0:AGGAGTGG+CTAAGCCT
ACTCCTACGGGAGGCAGCAGTAAGGGATCTTGCGACAATGGGCGAAAGCCTGACGCAGCAACGCCGCGTGCGGGATGACGGCCTTCGGGTTGTAAACCGCTTTTCGGGGGGAAGAGGAAGGACGGTACCCCCGGAATAAGTCTCGGCTAACTACGTGCCAGCAGCCGCGGTAAAACGTAGGAGGCGAGCGTTATCCGGATTTACTGGGTGTAAAGCGCGTGTAGGCGGTCGTGCACGTGAGGCGTGAAAG
+
FFFFFFFFFFFFFFFFFFFFFFFFFF:FFFFFFF:,F:FFFFFFFFFFFFFFFFFFFFFFFFFFFFFFFFFFFFFFFFFFFFFFFFFFF:FFFFF:FFFFFFFFFFFFFFFFFF:FFF:FFFFFFFF:FFFFFFFFFFFFFFFFFFFFFFFFFFFFFFFFFFFFFFFFFF::FFFFFFFFFFFFFF:FFFFFFFFFFFFFFFFFFFF:FF:FFFFFFFFFFF:FFF:FFFFFFFF,FFFFFFFFFFFFFF
@A00920:152:HGHKKDRXX:2:2102:7292:1658 1:N:0:AGGAGTGG+CTAAGCCT
ACTCCTACGGGAGGCAGCAGTGGGGAATATTGCACAATGGGCGAAAGCCTGATGCAGCGACGCCGCGTGAGGGATGACGGCCTTCGGGTTGTAAACCTCTTTCAGCAGGGAAGAAGCGAAAGTGACGGTACCTGCAGAAGAAGCGCCGGCTAACTACGTGCCAGCAGCCGCGGTAATACGTAGGGCGCGAGCGTTGTCCGGAATTATTGGGCGTAAAGGGCTCGTAGGCGGTCTGTCGCGTCGGGAGTGA
+
FFFFFFFFFFFFFFFFFFFFFFFFFFFFFFFFFFFFFFFFFFFFFFFFFFFFFFFFFFFFFFFFFFFFFFFFFFFFFFFFFFFFFFFFFFFFFFFFFFFFFFFFFFFFFFFFFFFFFFFFFFFFFFFFFFFFFFFFFFFFFFFFFFFFFFFFFFFFF,FFFFFFFFFFFFFFFFFFFFFFFFFFFFFFFF:FFF:F:FFFFF:FFFFFFFFFF:FF,FFFFFFFFF:FFFFF:FFFFFFFFFFFFFFFFF
@A00920:152:HGHKKDRXX:2:2102:29848:2487 1:N:0:AGGAGTGG+CTAAGCCT
ACTCCTACGGGAGGCAGCAGTGAGGAATATTGCTCAATGGGCGAAAGCCTGAAGCAGCGACGCCGCGTGGACGATGAAGGTCTTCGGATCGTAAAGTCCTTTTCTGTGTGAAGAGGAAGGACGGTAGCACAGGAATAAGTGTCGGCTAACTACGTGCCAGCAGCCGCGGTAATACGTAGGTGGCGCACGTTATCCGGAGTGACTGGGTGTAAAGGGTCCGAAGGAGGGAGGGAAAGTCTGACTTGAAAGC
+
FFFFFFFFFFFFFFFFFFFFFFFFFFFFFFFFFFFFFFFFFFFFFFFFFFFFFFFFFFFFFFFFFFFFFFFFFFFFFFFF:FFFFFF:F,FFFFFFF,FFFFFFFFFFFFF,FFFFF:::FFFFFFFFFF,F,F,,FF,FF::FFFF:FFFF,:FFFFFFF,,FFFFFFF,:FFFF:F:FF:F:F,FF:,F,FF,F:,FFF,FFFFFFF:FFFF,FF,,F,F,F,FFFFFFF,,FFFFFF,F,F:,:F,:
@A00920:152:HGHKKDRXX:2:2102:28583:3082 1:N:0:AGGAGTGG+CTAAGCCT
ACTCCTACGGGAGGCAGCAGTAAGGAATATTGCGCAATGGGCGAAAGCCTGACGCAGCAACGCCGCGTGCGGGAAGAAGGTCTTCGGATCGTAAACCGCTTTTCTGTGGGAAGAGAATGGACGGTACCACAGGAATAAGTCTCGGCTAACTACGTGCCAGCAGCCGCGGTAAAACGTAGGAGGCGAGCGTTATCCGGATTTACTGGGCGTAAAGCGCGTGTAGGCGGTTCCATAAGTCGTGCGTGAAAGC
+
F,FFFFFF:FFFFFF:FFFFFFFFFF,FFFFF:FFFFFFFFFFFFF:F::FFFFFFFFFFFFFFF:FFFFFFFFFFF,FFFFFFFF:FFFFFF:FFFFFFFFFFFFFFF,FFFF,F:FFFFFF,FFF:FFFFFFFFFFFFFFFFFFFFFF:FF:FF,FFFFF:FFFFFFFFFF:FFFFFFFFFFFFFFF,FFFFFF:FFFF:FFF,FFFFFFF:,FFFFFFF,FFFFFFFFFFF,:FFFFF:F:FF:FF,
@A00920:152:HGHKKDRXX:2:2102:17282:3396 1:N:0:AGGAGTGG+CTAAGCCT
ACTCCTACGGGAGGCAGCAGTGGGGAATTTTGGACAATGGCCGCAAGGCTGACCCAGCGACGCCGCGTGCGGGAGGAAGCCTTTCGGGGTGTAAACCGCTGTCAGGGGGGACGAACCCTCACGGGACGAACAGGCCCGTGAGCTGACGGTACCTCCAGAGGAAGCGCCGGCTAACTCCGTGCCAGCAGCCGCGGTACGACGGAGGGCGCGAGCGTTGTTCGGAATCACTGGGCGTAAAGCGCGGGCAGGT
+
FFFFFFFFFFFFFFFFFFFF,FFFFF:F:FFFFFFFFFFFFFFFFFFFFFFFFFFFFFFFFFFFFFFFFFFFFFFFF:FFFFFFFFFFFFFFFFFFFFFFFFFFFFFFFFFFFFFFFFFFFFFFFF:FFFF,F:FFFFFFF:FFFFFFFFFFFFFFFFFFFF:F:FFFFFFF,FFFFFFFFFFFFFF:FFFFFFFF,FFF:F::FFFFFFFFFFF:FF:FFF,,FFF:FFFFFFFF,F:FFFFFFFFFFF
@A00920:152:HGHKKDRXX:2:2102:11026:3490 1:N:0:AGGAGTGG+CTAAGCCT
ACTCCTACGGGAGGCAGCGGTGGGGAATATTGCACAATGGGCGAAAGCCTGATGCAGCAACGCCGCGTGCGGGAAGAAGGCCTTAGGGTTGTAAACCGCTTTCAGCAGGGAAGAAACTGACGGTACCTGCAGAAGAAGGTGCGGCCAACTACGTGCCAGCAGCCGCGGTGACACGTAGGCACCAAGCGTTGTCCGGATTTATTGGGCGTAAAGAGCTCGTAGGCGGTTCAGTAAGTCGGGTGTGAAAACT
+
FFFFFFFFFFFFFFFFFFFFFFFFFFFFFFFFF:FFFFFFFFF:F:F,FFFFFF:FFFFFFFFFFFFFFFFFFFFFF:FFFFFFFFFFFFFFFF:FFFF:FFFFFFFFFFFFFFFFFFFFFFFFFFF:FFF:FFFFFFFFFFFFFFFFFFFFFFFFFFFFFFFFFFFFFFFFFFFFF:FFFFFFFFFFF,:FFFF:F,FFFFFFFFFFF:F,F:FFFFFF:F:FFFFFFFFF:FFFFFFFFFFF::FF:F
@A00920:152:HGHKKDRXX:2:2102:26205:3944 1:N:0:AGGAGTGG+CTAAGCCT
ACTCCTACGGGAGGCAGCAGTAAGGAATATTGCGCAATGGGCGAAAGCCTGACGCAGCGACGCCGCGTGGGGGATGAAGGTCTTCGGATTGTAAACCCCTTTCGGGAGGGAAGATGGGATGGGGTAACCCATTCGGACGGTACCTCCAGAAGCAGCCACGGCTAACTTCGTGCCAGCAGCCGCGGTAATACGAAGGTGGCAAGCGTTGTTCGGATTTACTGGGCGTACAGGGAGCGTAGGCGGTTGGATA
+
FFFFFFFFFFFFFFFFFFFFFFFFFF:F:FFFFFFFFFFFFFFFFFFFFFFFFFFFFFFFFFFFFFFFFFFFFF,F:FFFFFFFFFFF::FFFFFFF,FFFFFFFFFFFFFFFFFFF,FFFFFFFF::F,F:FFF:FF::FF,FFFFFFFFFFF::FFFFFF:F:F::F:FFFFF:FFFFFFFF::F,FFFF:FF:FFFF,FFFFFFFFFFFFFF:FFFFFFFFF:FFFFFFFFF,,:FFFF:FF:FFF:
@A00920:152:HGHKKDRXX:2:2102:6045:4038 1:N:0:AGGAGTGG+CTAAGCCT
ACTCCTACGGGAGGCAGCAGTGGGGAATATTGGACAATGGGCGAAAGCCTGATCCAGCAATGCCGCGTGAGTGATGAAGGCCTTAGGGTTGTAAAGCTCTTTTACCCGGGATGATAATGACAGTACCGGGAGAATAAGCCCCGGCTAACTCCGTGCCAGCAGCCGCGGTAATACGGAGTGGGCTAGCGTTGTTCGGAATTACTGGGCGTAAAGCGCGCGTAGGCGGCTTTGTAAGTTAGAGGTGAAAGCC
+
FFFFFFFFFFFFFFF:FF:FFFFFFFFFFFFFFFFFFFFFFFFFFFFFFFFFF:FFFFFFFFFFFFFFFFFFFF,FFFFFFFF:FFFFFFFFFFFFFFFFFFFFFFFFFFFFFFFF:FFFFFF,FF,FFFFFFFF:FFFFFF,FFFFFFFFFFFF:F:FFFFF:FFFFF,FFFFFFFF,FFFFF,FFF,FFFF::,F,FFFFFFFFFFFFFF::FF,FFFFFF,:FFFF,FFFFFFF,FFF::FF,FF,F
@A00920:152:HGHKKDRXX:2:2102:9588:4038 1:N:0:AGGAGTGG+CTAAGCCT
ACTCCTACGGGAGGCAGCAGTGGGGAATCTTGGACAATGGGGGCAACCCTGATCCAGCCATGCCGCGTGAGCGATGAAGGCCTTAGGGTTGTAAAGCTCTTTCACCCGTGAAGATAATGACGGTAGCGGGAGAAGAAGCCCCGGCTAACTCCGTGCCAGCAGCCGCGGTAATACGGAGGGGGCTAGCGTTGTTCGGAATTACTGGGCGTAAAGAGCGCGTAGGCGGATATTCGAGTCGGGGGTGAAATCC
+
FFFFF:FFFFFFFFF:FFFFFFFFFFFFF:F:FFFFFFFFFFFFFFFFFFFFFFFFFFFFFFFFFFFFFFFFFFFFFFFFFF,FFFFFFFFFFFFFFFFFFFFFFFFFFFFFFFFFFFFFFFFFFFFFFFFFFFFFFFFFFFFFFFFFFFF:FFFFFFFFFF:FFFFFFF,FFFFF:FFFFFFFFFFFFFFFFFFFFFFFFFFFFFFFF,F:FFFFFFFFFFFFFFF,:FFFFFFF:FFFFF:FFFFFF:
@A00920:152:HGHKKDRXX:2:2102:28727:4366 1:N:0:AGGAGTGG+CTAAGCCT
ACTCCTACGGGAGGCAGCAGTCGGGAATTTTGCGCAATGGGCGAAAGCCTGACGCAGCAACGCCGCGTGAGGGATGACGGCCTTCGGGTTGTAAACCTCTTTTGTCAGGGAAGATGATGACGGTACCTGACGAATAAGCCACGGCTAACTACGTGCCAGCAGCCGCGGTAATACGTAGGTGGCAAGCGTTGTCCGGATTTACTGGGCGTAAAGAGCGCGCAGGCGGACGGTCAAGTCGCGTGTGAAAGCC
+
FFFFFFFFFFFFFFFFFFFFFFFFFF,FFFFFF:FFFFFFFFFFFFFFFFFF,FFFFFFFFFFFFFFFFFF:FFFFFFFFF:FFFFFFFFFFFFF,FFFF:F:FFFFFFFFFFF:F:FFFFFFF:FFFFFF:FF,FFFFFF:FFFFFFFFFFFFFFF:FFFFFFFFFFFF,FFFFFFFF:FFFFFFFFF,,FFF:FFFFFFFFFFFFFFF,:F:FFFFF,FF:FFF,,,,FFFFFFFFF:FFFFF,FFFF
@A00920:152:HGHKKDRXX:2:2102:9471:5337 1:N:0:AGGAGTGG+CTAAGCCT
ACTCCTACGGGAGGCAGCAGTGGGGAATATTGGACAATGGGCGCAAGCCTGATCCAGCAACGCCGCGTGGAGGATGAAGGTCTTCGGATCGTAAACTCCTGTCAGGCGGGACGAAGGGACGCCGGTAAATAATCGGCGTTCTTGACGGTACCGCCAGAGGAAGCACCGGCTAACTCCGTGCCAGCAGCCGCGGTAATACGGAGGGTGCGAGCGTTGTTCGGAATTATTGGGCGTAAAGCGCACGTAGGCG
+
FFFFFFFFFFFFFFFFFFFF,FFFFFFFFFFFF:FFFFFFFFFFFFFFFFFFFFFFFFF,FFFFFFFFFFFFFFFFFFFFFFFFFFFFFFFFF:FFFFFFFFFFFFFFFFFFFFFFFFFFFFFFFFFFFFFFFFFFFFFFFFFFFFFFFFF:FFF,FFFFF,FFFFFFFFFFFFFFFFFFFFFFFFFFFFFFFFFFFFFFFFFFFFFFFFFFFFFFFFFFFFFFFFF:FFFF:F:FFF::FF::FFFF::
@A00920:152:HGHKKDRXX:2:2102:25880:5509 1:N:0:AGGAGTGG+CTAAGCCT
ACTCCTACGGGAGGCAGCAGTTTCGAATCATTCACAATGGGCGAAAGCCTGATGGTGCAACGCCGCGTGGGGGATGAAGGTCTTCGGATCGTAAACCCCTGTCACCAGGGACAAACCGGTGTGAGTTAATAGCTCATGCCCTGATTTAACCTGGAGAGGAAGGAGTGGCTAACTCTGTGCCAGCAGCCGCGGTAATACAGAGACTCCAAGCGTTATTCGGATTCACTGGGCGTAAAGGGTGCGCAGGCGG
+
FFFFFFFFFFFFFFFFFFFFFFFFFFFFFFFFFFFFFFFFFFF:FFFFF:F,FFFFFFF,FFFFFFFFFFFFFFFFFFFFF:FFFFFFFF,::F:FFF:,FFFFFFFF:FFFFF:FFFFFFFFFFFFFFFFFFFF:FFF,FFFFFFFFFFFFFFF:FFFFFF:FFFFFFFF:FF:F:F:FFFFF:FFFFFFF:FFFFFFFFFFF,FFFFFFFFF,FF,F,,F:FF:FFFFFFFFF:FF:FF,FFFFFFFF
@A00920:152:HGHKKDRXX:2:2102:30174:5744 1:N:0:AGGAGTGG+CTAAGCCT
ACTCCTACGGGAGGCAGCAGTGAGGAATATTGCACAATGGGGGCAACCCTGATCCAGCAATGCCGCGTGTGTGAAGAAGGCCTGCGGGTTGTAAAGCACTTTCAGAGGGGAAGAAAAAATCGGAGCTAACACCTCCGGTCTTGACGTTACCCTTAGAAGAAGCACCGGCTAACTCCGTGCCAGCAGCCGCGGTAATACGGAGGGTGCAAGCGTTAATCGGAATTACTGGGCGTAAAGCGCACGCAGGTGG
+
FFFFFFFFFFFFFFFFFFFFFFFFFFFFFFFFFFFFFFFFFFFFFFFFFFFFFFFFFFFFFFFFFFFFFFFFFFFFFFFFFFFFFFFFFFFFFFFFFFFFFFFFFFFFFFFFFFFFFFFFFFF:FFFFFFFFFFFFFFFFFFFFFFFFFFFFFFFFFFFFFFFFFFFFFFFFFFFFFFFFFFF:FFFFFFFFFF:FFFFFFFFFFFFF:FFFFFFFFFFFF:FFFFFFFF:FFFFFF:FFFFFFFFFF:F
@A00920:152:HGHKKDRXX:2:2102:3242:6104 1:N:0:AGGAGTGG+CTAAGCCT
ACTCCTACGGGAGGCAGCAGTGGGGAATCTTGCCCAATGGGCGAAAGCCTGAGGCAGCAACGCCGCGTGTGGGATGAAGGCCCTTGGGTTGTAAACCACTTTCAGCAGGGACGAAAATGACGGTACCTGCAGAAGAAGCCCCGGCCAACTACGTGCCAGCAGCCGCGGTAAGACGTAGGGGGCAAGCGTTGTCCGGATTTATTGGGCGTAAAGCGCGTGTAGGCGGCCCTGTAAGTCGGATGTGAAATCC
+
::FFFFFFFFFFFFFFFFFFFFFFFFFFFFFFFFFFFFFFFFFFFFFFFFFFFFFFFFFFFFFFFFFFFFFFFFFFFF:FFFFFFFFF,FFFFFFFFFFFFFFFFFFFFFFFFFFFFF,FFFFFFFFFFFFFFFFFFFFFFFFFFF:FFFFFFFFFFFFFFFFFFFFFFFFFFFFFFFFFFFFF::FFFFFFFFFFFFFF,FFFFFF:FFFFFFFFFFF,FFFFFFFFFFFFFFFFFFFF:FFF,F:FFF
@A00920:152:HGHKKDRXX:2:2102:25608:6480 1:N:0:AGGAGTGG+CTAAGCCT
ACTCCTACGGGAGGCAGCAGTGGGGAATTGTTCGCAATGGGCGCAAGCCTGACGACGCAACGCCGCGTGGAGGACGAAGACCTTCGGGTCGTAAACTCCTTTCGATCGAGAAGAATGCCTTCGGAGTGAATACCTCCGGAGGGTGACGGTATCGAGAGAAGAAGCCCCGGCTAACTCTGTGCCAGCAGCCGCGGTAATACAGGGGGGGCAAGCGTTGTTCGGAATTACTGGGCGTAAAGGGCTCGTAGGC
+
FFFFFFFFFFFFFFFFFFFFFFFFFFF,FFFFFFFFFFFFFFFF:FFFFFFFFFFFFFFFFFFFFFFFFFFFFFFFFFFFFFFFFFFFFFFFFFFFFFFFFFFFFFFFFFFFFFFFFFFFFFFFFFFFFFFFFFFFFFFFFFFFFFFFFFFFFFFFFFFFFFFFFFFFFFFFFFFFFFFFFFFFFFFFFFFFFFF:FFFFFFFFFFFFFFFFFFFFFFF:FFF:FFFFFFFFFFFFFFFFFFF:FFFFFF
@A00920:152:HGHKKDRXX:2:2102:25165:8030 1:N:0:AGGAGTGG+CTAAGCCT
ACTCCTACGGGAGGCAGCAGTGAGGAATATTGGTCAATGGACGCAAGTCTGAACCAGCCATGCCGCGTGCAGGAAGACGGCTCTATGAGTTGTAAACTGCTTTTGTACGAGGGTAAACGCTCTTACGTGTAAGAGCCTGAAAGTATCGTACGAATAAGGATCGGCTAACTCCGTGCCAGCAGCCGCGGTAATACGGAGGATCCAAGCGTTATCCGGATTTATTGGGTTTAAAGGGTGCGTAGGCGGTTTG
+
F,:F:FFFFFFFFFFFFFFFFFFFFFFFFF:FFFFF:FFFF:FF:FFFFFFFFFFF::FFFFFFFFFFFFFFFFFF:FFFFFFFFF:FF:FFFF,:FFFFFFFFF:FFFFFFFFF,:FFFFFFFFFFFFFFFFFFFFFFFF:FFF,:FFFFF:F:FFFF:FFFFFFFFFFFFFFFFFFF::FFFFFFFFFFFFFFFFFFFFFFF:FFFFF,:FFFF:FFF:FFFF,FFF:FFFFFFFFFFF:FF:FFFFF
@A00920:152:HGHKKDRXX:2:2102:25355:8296 1:N:0:AGGAGTGG+CTAAGCCT
ACTCCTACGGGAGGCAGCAGTGGGGAATATTGGACAATGGGCGCAAGCCTGATCCAGCAATGCCGCGTGTGTGAAGAAGGCCTTCGGGTTGTAAAGCACTTTTATCGGGAGCGAAAAGCACATGGTTAATACCCGTGTGTCATGACGGTACCCGATGAATAAGCACCGGCTAACTTCGTGCAAGCAGCCGCGGTAATACGAAGGGTGCAAGCGTTAGTCGGAATTACTGGGCGTAAAGAGTTGCGTAGGT
+
FFFF:F:,FF,FFFFF:FF:F:FFFFFFF:F:FFFFF:,FFFFFFF:FFFFFFFFF::FFFF,:FFFFF:FFFFF,FF,:FFF,FF:FFFFFFFFFFFFF:FFFFF:F:FFFFFFFFFFFFF,FFFFFFF:F:FFFFFFFFFFF:FFFFFFF:FFF:F:FFFF,:FFFFF:FFFFFFFFFF,FFFFFFFF:FFFFFFFFFFF:F,FF,FF:F::FFF:::F:FF:FFF,F,F,F:F:FFF,FF,FFFFFF
@A00920:152:HGHKKDRXX:2:2102:4227:9377 1:N:0:AGGAGTGG+CTAAGCCT
ACTCCTACGGGAGGCAGCAGTGGGGAATATTGGACAATGGGCGCAAGCCTGATCCAGCCACGCCGCGTGAGTGATGAAGGCCTTCGGGTCGTAAAGCTCTGTGGGGAGGGACGAACCGCCGGATGTGCATAGCATCCGGCATGACGGTACCTCCTTAGCAAGCACCGGCTAACTTCGTGCCAGCAGCCGCGGTAATACGAAGGGGGCTAGCGTTGCTCGGAATTACTGGGCGTAAAGCGCACGTAGGCGG
+
FFF:F::FFFFFFFFFFFFFFFFFFFFFF:FFFF:FFFFFFFFFFF:FFFFFFFFFFFF,FFFFFFFFFFFFFFFFFFFFFF:FFFFFFFFFFFFFFFFFFFF:FFFFFFFFF:FFFFFFFFFFFFFFFFF:FFFFFFFFFFFFFFFFFF,FFFFFFFFF:FFFFFF:FFFFFFFFFFFFFFFFFFFFF::,FFFFFFFFFFFFFFFF,FFFFFFF::FFF,FFFFF,:FFFFFFF,:FFFFFF:FFF::
@A00920:152:HGHKKDRXX:2:2102:12228:10582 1:N:0:AGGAGTGG+CTAAGCCT
ACTCCTACGGGAGGCAGCAGTAGGGAATCTTCCACAATGGGCGAAAGCCTGATGGAGCAACGCCGCGTGAACGATGAAGGTCTTAGGATCGTAAAGTTCTGTTGTTAGGGACGAAGGGTAAGAATCATAATACGGTTTTTATTTGACGGTACCTAACGAGGAAGCCACGGCTAACTACGTGCCAGCAGCCGCGGTAATACGTAGGCGGCAAGCGTTGTCCGGAATTATTGGGCGTAAAGGGAGCGCAGGC
+
FFFFFFFFFFFFFFFFFFFFFFFFFFFFF,FFFFFFFFFFFFF:FFFFFFFFFFFFFFFFFF:FF:FFF:,FFFFFFFF:FFFFFF:FFFF:F:FFFFFFFFFFFFFFFF:FFFFFFFFFFFFFFFF:F,FFFFFFFFFFFFF::FFFFF::FFFFFF:FFFFF,FFFFFFFF:FF:FFFFFFFF:FFFFF,FFFFFF:FFFFFF:::F:FFFF:FF:F:FFF,:FFFF,FFFFFFF,FFFFF,FFFFFF
@A00920:152:HGHKKDRXX:2:2102:18945:10629 1:N:0:AGGAGTGG+CTAAGCCT
ACTCCTACGGGAGGCAGCAGTCGGGAATTTTGCCCAATGAGCGAAAGCTTGAGGCAGCAACTCCGCGTGAGGGACGAAGGCCTTCGGGTTGTAAACCTCTTTTCTCAGGGAAGATCAAAGACGGAACCGGAGGAATAAGCCCCGGCAAACTCCGTGCCAGCACCCGCGTAAATACGTAGGTGGAACGCGTTGTCCGGATTAAATGGGCGAAAAGAGCCCGCGGCCGGCTGGGTCAGACCGAGGTGAAAGC
+
FFFFFFFFFFFFFFFFFFFFFFFFFFF,,FFFF,FFFFFFFFFFFFFF:FFF,F:FFFFFFFFFFFFFF:FFFFFFFFFFFFFFFFFFFFFFFFFF:FFF:F:F,FFFFFFFFFFF,:,,,FF,,FF,,:FF,FF,F,::F,FF,,,:FF:,:FFFFF:,F,,FF,:F,,F:,:FFF,FFFF,:F,,F,::FFFFF,FFF,,,FFF,FF,FFFF,FF,F:,,F,FF:FFF::FF:F:FFFF,,:,FF::F
@A00920:152:HGHKKDRXX:2:2102:14344:11428 1:N:0:AGGAGTGG+CTAAGCCT
ACTCCTACGGGAGGCAGCAGTGAGGAATATTGGTCAATGGACGAGAGTCTGAACCAGCCAAGTAGCGTGAAGGATGACTGCCCTATGGGTTGTAAACTTCTTTTATACGGGAATAAAGTGGAGTATGCATACTCCTTTGTATGTACCGTATGAATAAGGATCGGCTAACTCCGTGCCAGCAGCCGCGGTAATACGGAGGATCCGAGCGTTCTCCGGAGTTATTGGGTTTAAAGGGAGCGTAGGCGGGTGC
+
FFFFFFFFFFFFFFFFFFFFFFFFFFF:FFFFFFFFFFFFFFFFFFFFFFFFFFFFFFFFFFFFFFFFF:FFFFFF:FFFFFF:FFFFFFFFF:FF:FFFFF:F:FFFFFFFFFF:FFFFFFFFFFFFFFFFFFF:F::F:FFFFF,FF:FFFFFFFFFFFFFFFFFFFFFFFFFFF:FFFFFFFFFFFFFFFFFF:FFFFFFFFF:F,F,FF:F::,FFFF,FF:FFFFF,FF,FFFFF:FFFF:FFFF
@A00920:152:HGHKKDRXX:2:2102:31774:11522 1:N:0:AGGAGTGG+CTAAGCCT
ACTCCTACGGGAGGCAGCAGTGGGGAATCTTGCGCAATGGGCGAAAGCCTGACGCAGCGACGCCGCGTGAGTGATGAATGCCTTCGGGTTGTAAACTGCTTTTATATGTGACGAATATGACGGTAGCATATGAATAAGGATCGGCTAACTCCGTGCCAGCAGCCGCGGTCATACGGAGGATCCAAGCGTTATCCGGAATTACTGGGCGTAAAGAGTTGCGTAGGCGGCATTGTAAGCAGATAGTGAAATC
+
FFFFF:FFFFFFFFFFFFFFFFFFFFFFFFFFFFFFFFFFFFFFFFFFFFFFFFFFFFFFFFFFFFFFFFFFFFFFF:FFFFFFFFFFFFFFFFFFFFFFFFFFFFFFFFFFFFF:F:FFFFFF:FFFFFFFFFFFFFFFFFFFFFFFFFFFFFFFFF:FFFFFFFFFFFFFFFFFFFFFFFFFFF:FFF:F:,FFFFF:FFFFFFFFFF:FF:F:FFFFFFFF:FF:FFFF:FFF:FFFFFF:F:FFF:
@A00920:152:HGHKKDRXX:2:2102:32199:11851 1:N:0:AGGAGTGG+CTAAGCCT
ACTCCTACGGGAGGCAGCAGTGGGGAATATTGCACAATGGGGGAAACCCTGATGCAGCGACGCCGCGTGGAGGAAGAAGGTCTTCGGATTGTAAACTCCTGTTGTTGAGGAAGATAATGACGGTACTCAACAAGGAAGTGACGGCTAACTACGTGCCAGCAGCCGCGGTAAAACGTAGGTCACAAGCGTTGTCCGGAATTACTGGGTGTAAAGGGAGCGCAGGCGGGAAGACAAGTTGGAAGTGAAATCC
+
FFFFFFFFFFFFFFFFFFFFFFFFFFFFFFFFFFFF:FFFFFFFFFFFFFFFFFFFFFF:FFFFFFFFFFFFFFFFFFFFFFFFFFFFFFF:F:FFFFFFFFFFFFF:FFFFFFFFFFFFFFFFFFFF:FFFFFFFFFFFF:FFFFFFFFFFFFFFFFFFFFFFFFFFFFFF:FFFFFFFFFFFFFFFFFFFFFFFFFFFF,FF:FFF,F:FFFFF:FFFFFFFFFFF,F,FF,:FFFFFFFFF:,,FFF
@A00920:152:HGHKKDRXX:2:2102:26205:11929 1:N:0:AGGAGTGG+CTAAGCCT
ACTCCTACGGGAGGCAGCAGTGGGGAATTTTGGACAATGGGGGCAACCCTGATCCAGCCATGCCGCGTGTGTGAAGAAGGCCTTCGGGTTGTAAAGCACTTTCGGACGGAACGAAATCGCGCGATCCAATACATCGCGTGGATGATGGTACCGTAAGAAGAAGCACCGGCTAACTACGTGCCAGCAGCCGCGGTAATACGTAGGGTGCGAGCGTTAATCGGAATTACTGGGCGTAAAGTGTGCGAAGGCG
+
FFFFFFFFFFFFFFFFFFFF:FFFFFFFFFFFFFFFFFFFFFFFFFFFFFFFFFFFFF:FFFFFF:FFFFFFFF,FFFFFF::FFFFFFFFFFFFFFFFFFFFFFFFFFFFFFFFFF:FFFFF:FFFFFFFFFFF,F:FFFFFFF::FFFFFFF:FFF:FFFFFFFFFFFFFFFFFFFFFFF:FFFFFFFFFFFFFFFFFF,FFF,FFFF,:::FF,,F,F,FFFFFFFF:FFF:FFF,FFFFF:,FF:F
@A00920:152:HGHKKDRXX:2:2102:6967:12148 1:N:0:AGGAGTGG+CTAAGCCT
ACTCCTACGGGAGGCAGCAGTAGGGAATTTTGCGCAATGGGGGAAACCCTGACGCAGCAACGCCATGTGTGGGATGAAGCATTTCGGTGTGTAAACCACTGTCAGCAGGGAATAAATGGTCTCTTCGGAGGCAGTTGAATGTACCTGCAAAGGAAGCCCCGGCTAACTTCGTGCCAGCAGCCGCGGTCATACGAGGGGGGCCAGTGTTGTTCGGAATCACTGGGCGTAAAGGGAGCGTAGGCGGGCTGTT
+
FFFFFFFFFFFFFFFFFFFFFFFFFFFFFFFFFFFFFFFFFFF:FFFFFFFFFFFFFFFF:FFFFFFFFFFFFFFFFFFFFFFFFFFF:FFFFFFFFFFFFFFFFFFFFFFF,FFFFFFFFFFFFFFF,FF::F,FF:,FFF::FFFF,:,:FFFFFFFFFFFFF:,FFFFFFF,FFF:FF,FFFF:,F:,F,,FFFF:F:,F,FF,,FFFFFF,:,F,F:FFF,F:,:,F:,,::FF:F:,FFFFF,F,
@A00920:152:HGHKKDRXX:2:2102:28999:12258 1:N:0:AGGAGTGG+CTAAGCCT
ACTCCTACGGGAGGCAGCAGTGGGGAATTTTGGACAATGGGCGCAAGCCTGATCCAGCCATGCCGCGTGAGTGAAGAAGGCCTTCGGGTTGTAAAGCTCTTTCGCAAGGAAAGAAAACTTATCTACTAATACTAGGTGAGGTTGACGGTACCTTGATAAGAAGCACCGGCTAACTACGTGCCAGCAGCCGCGGTAATACGTAGGGTGCGAGCGTTAATCGGAATTACTGGGCGTAAAGCGCGCGTAGGTG
+
FFFFFFFF:FFFFFFFFFFFFFFFFFF:FFFFFFFFFFFFFFFFFFFFF,FFFFFFFFFFFFFFFFFFFFFFFFFFFFFFFFFFFFFFFFFFFFF:F:FFFFF:FFFFFFFFFFFF:FFFFFF,FFFFF:FFFFFFFFFFFFFFFFFFFFFFFFFFF:FFFFFFFFFFFFFFFF:FFF:FFFFFFFFFFFFFF,F:F,FFFF,FFF:FFFFFFFFFFFF:FF,F::FFFFFFFFFFF:FFFFF:FFFFFF
@A00920:152:HGHKKDRXX:2:2102:4481:12790 1:N:0:AGGAGTGG+CTAAGCCT
ACTCCTACGGGAGGCAGCAGTGGGGAATTTTGGACAATGGGCGCAAGCCTGATCCAGCAATGCCGCGTGAGTGAAGAAGGCCTTCGGGTTGTAAAGCTCTTTTGTCAGGGAAGAAACGGCGGAGGCTAATATCCTCTGCTAATGACGGTACCTGAAGAATAAGCACCGGCTAACTACGTGCCAGCAGCCGCGGTAATACGTAGGGTGCAAGCGTTAATCGGAATTACTGGGCGTAAAGCGTGCGCAGGCG
+
FFFFFFFFFFFFFFFFFFFFFFFFFFFFFFFFFFFFFFFFFFFFFFFFFFFFFFFFFFFFFFFFFFFFFFFFFFFFFFFFFFFFFFFFF:F:FFFFFFFFFFFFFFFFFFFFFFFFFFFFFFFFFFFFFFFFFFFFFFFF:FFFFFFFFFFFFFFFFFFFFFFFFFFFFFFFFFFFFFFFFFFFFFFFFFFFFFFFFFFFFFFFFFFFF,FFFFF:FF:FFF:FFFFFFFFFFFFFFFFFFFFFFFFFFF
@A00920:152:HGHKKDRXX:2:2102:8938:12806 1:N:0:AGGAGTGG+CTAAGCCT
ACTCCTACGGGAGGCAGCAGTGGGGAATATTGGACAATGGGGGAAACCCTGATCCAGCCACGCCACGTGAGTGATGAAGGCCTTCGGGTCGTAAAGCTCTGTGGGGAGGGACGAACGTCCAGTTGAAGAAACGGGGGTGACGGTACCTCCTTAGCAAGCACCGGCTAACTTCGTGCCAGCAGCCGCGCTCATACGAAGGGTGCAAACGTTGCTCGGAAGTATTGGGCGTAAAGCGCACGTAGGCGGCGTA
+
FFFFFFFFFFFFFFFFFFFFFFFFFFFFFFFFFFFFFFFFFFFF:FFFFFFFFFFFFFFF,FFF,FFFF,FFFF:FFFFFFFFFFFFFFFFFFFFFF,FF,F,FF:FFFFFFFFF,:,FF,,F,,FF,FFFFF,,F,F:F:,F,,::F,FFF,,F,:::F,F,,F,,FFF:FFF,:,FFF:,,F,F,,F,:FFF,:F,FFFFFFF:F,,F,FF,,,F,::,FF,,,:FFF:,:,F:,:FF,:F,FF:,FF
@A00920:152:HGHKKDRXX:2:2102:3956:13949 1:N:0:AGGAGTGG+CTAAGCCT
ACTCCTACGGGAGGCAGCAGTGGGGAATATTGGACAATGGGCGCAAGCCTGATCCAGCCATGCCGCGTGAGTGATGAAGGCCCTAGGGTTGTAAAGCTCTTTCGGCGGGGACGATAATGACGGTACCCGCAGAAGAAGCCCCGGCTAACTTCGTGCCAGCAGCCGCGGTACTACGTAGGTGGCAAGCGTTATCCGGAATTACTGGGCGTAAAGCGCACGCAGGCGGCCTTTTAAGTTTGACGTGAAAGCT
+
FFFFFFFFFFFFFFFFFFFFFFFFFFFFFFFFFFFFF:FFFFFFFFFFFFFFFFFFFFFFFFFFFFFFFFFFFF:FFFFFFFF,F:FFFF,FFFFFFFF,FFFF:FFFFF,FFFFFFFFFFFFFFFFF:F:FFFFFFFFFFFFFFFF:F,FFFFFFF,:FFFFF:FFFFF,FFFFFFF:FFF:F:FFFFFFFFFFFF:FFFFF:FFFFFFFFFFF,FFFFFFFFFFFFF,FFFF,,FF:FF:F:F,:F,F
@A00920:152:HGHKKDRXX:2:2102:1633:13964 1:N:0:AGGAGTGG+CTAAGCCT
ACTCCTACGGGAGGCAGCAGTAGGGAATATTGGTCAATGGATGCAAGTCTGAACCAGCCATGCCGCGTGCAGGAAGAAGGCCCTATGGGTTGTAAACTGCTTTTGCCAGGGGATAAAATTTCCTTGCGAGGAAAATTGAAGGTACCTGGTGAATAAGCCACGGCTAACTACGTGCCAGCAGCCGCGGTAATACGTAGGTGGCAAGCGTTGTCCGGATTTATTGGGTTTAAAGGGTGCGTAGGCGGTCTTA
+
FFFFFFFFFFFFFFFFFFFFFFFFFF:FFFFFFFFFFFFFFFFFFFFFFFFFFFFFFFFFFFFFFFFFFFFFFFFFFFFFFFFFFFFFFFFFFF:FFFFFFFFFFFFFFFFFFFFFFFFFFFFFFFFFFFFF,,F:FFF,FFF:FFFFFFFF:FFFFFFFFFFFFFFFFFFFFFFFFFFFFFFFF:FF:FF:FFFFFFFFFFFFFFFF:FFFFFFFFFF:FFFFFF,F:FFFFFFF:FFFFFFFF:F:FF
@A00920:152:HGHKKDRXX:2:2102:28601:15233 1:N:0:AGGAGTGG+CTAAGCCT
ACTCCTACGGGAGGCAGCAGTGGGGAATCTTGCGCAATGGGCGAAAGCCTGACGCAGCAACGCCGCGTGTGTGATGAAGGTCTTCGGATCGTAAAGCACTGTCGCGAGGGACGAATAAGGGGCGGGCTAACATCCCGTTCCGATGACGGTACCTCGAGAGGAAGCACCGGCTAACTCTGTGCCAGCAGCCGCGGTAATACAGAGGGGGCCAGCGTTGTTCGGAATTACTGGGCGTAAAGGGCGCGTAGGC
+
FFFFFFFFFFFFFFFFFFFFFFFFFFFFFFFFFFF:FFFFFFFFFFFFFFFFFFFFFFFFFFFFFFF:FFFFFFFFFFFFFFFFFFFFFFF:FFFFF,FFFFFFFFFFFF:FFFFFFFFFFFFFFFFFFFFFFFFFFFFF::FFFFFFFF:FFFFFF:FFFFFFFF:FFFFFFFFFFFFF:FF::FFFFFFFFFFFFF:FFFFFFFFFF,FFFF:FFF,FFFF:FFFF,FFFFFFFFFFFFFFFFFFFFF
@A00920:152:HGHKKDRXX:2:2102:28745:15671 1:N:0:AGGAGTGG+CTAAGCCT
ACTCCTACGGGAGGCAGCAGTGAGGAATCTTGCGCAATGGTCGAAAGACTGACGCAGCCACGCCGCGTGGAGGATGAAGGTCCTATGGATCGTAAACTCCTTTTCTGCGCGAAGAAAAGCTCCTTTGGGGAGAATTGACGGTATCGCAGGAATAAGCACCGGCTAACTCCGTGCCAGCAGCCGCGGTAATACGGAGGGTGCAAGCGTTGTCCGGAATCACTGGGTGTAAAGGGTGCGTAGGCGGGTCTTT
+
FFFFFFFFFFFFFFFFFFFFFFFFFFFFFFFFFFFFFFFFFFFFFFF:FFFFFFFFFFFFFFFFFFFFFFFFFFFFFFFFFFFFFFFFFFFFFFFFFFFFFFFFFFFFFFFFFF:FFFFFFFFFFFFFFFFFF,FFFFFFFFFFFFFFFFFFFFFFFFFFFFFFFFFFFFFFFFFFFFFFFFFFFFFFFFFFFFFFFFFFFFFFFFFFF::FFFFFFFFFFFFFFFFFFFFFFFFFFFF:FFFFFFFFFF
@A00920:152:HGHKKDRXX:2:2102:26982:16063 1:N:0:AGGAGTGG+CTAAGCCT
ACTCCTACGGGAGGCAGCAGTTTCGAATCATTCACAATGGGCGAAAGCCTGATGGTGCGACGCCGCGTGAGGGATGAAGGTCTTCGGATTGTAAACCTCTGTCACTAGGGAAGAAAAACCAGCCGTTAATAGCGTCTGGTCTGACTTAACCTGGAGAGGAAGCAGTGGCTAACTATGTGCCAGCAGCCGCGGTAATACAGAGACTGCAAGCGTTATTCGGATTCACTGGGCGGAAAGGGTGCGCAGGCGG
+
FFFFFFFFFFFFFFFFFFFFFF:FFFFFF:FF:FFFFFFFFFF:FFFFFFFF::F:FF,F:FFFFFFFFFF:FFFF:FFF,FF:FFF,FFF:,FFFFFFF:FFFFFFFF,F,FFFFFFFFFFF:FFFFF:FFF,,FFFFFFF:,FFF:F,FFF:FF,F:FF:FF,::FF,:FFF,FFFFFFF:F::FF,FFF,FF,F:,,:,FFF:FFF:F,:FFFFFFFFF:F:F:FFFF:,:FF::FF,F,FF,FFFF
@A00920:152:HGHKKDRXX:2:2102:29857:16219 1:N:0:AGGAGTGG+CTAAGCCT
ACTCCTACGGGAGGCAGCAGTGGGGAATCTTGCCCAATGGGCGAAAGCCTGAGGCAGCAACGCCGCGTGTGGGATGAAGGCCCTTGGGTTGTAAACCACTTTCAGCAGGGACGAAAATGACGGTACCTGCAGAAGAAGCCCCGGCCAACTACGTGCCAGCAGCCGCGGTAATACGTAGGGGGCAAGCGTTGTCCGGATTTAGTGGGCGTAAAGAGCTCGTAGGCGGCTCAGAAAGTCGGGTGTGAAACCT
+
FFFFFFFFFFFFFFF:FFFFFFFFFFFFFFFFFFFFFFFFFFFFF:F,FFFFFFFFFFF:FFFFFFFFFFFFFFFFFF:,F::FFFFFFFFFFFFF:FF:FFFFFFFF:FFFFFFFFFFFFFFFF,:FF:FFFF:FFFF:FFFFFFFFFFFFFFFFFFFFFFFFFFFFFFF,FFFF:FFFFFFFFFFFFF::,FFFFFF,F,FFF:FF:FFFFFFFFFFFFFFFFF::FF:FFFFF,FF::FFF:::FFF
@A00920:152:HGHKKDRXX:2:2102:1136:16235 1:N:0:AGGAGTGG+CTAAGCCT
ACTCCTACGGGAGGCAGCAGTCGAGAATTTTTCTCAATGGGCGCAAGCCTGAAGGAGCGACGCCGCGTGGGGGATGAAGGGTTTCGATCCGTAAACCCCTGTCATTCATGAACAATGCTCATCCATGAATAATGGGTGAGGTGATAGGAATGGAAGAGGAAGGGACGACTAACTCTGTGCCAGCAGCCGCGGTAATACAGAGGTCCCGAGCGTTGTTCGGATTCACTGGGCGTAAAGGGTGCGTAGGTGG
+
,,FF,FF,FFFFFFFF::,FFFFFF:FFFFF:FFF:F,F:FFFFFF:FF:F:FFFFFFF,FFFF:FF:FFFFFFF:FFFFFFFFFFF,FFFFF:FFFF:FF:FFFFFFFFFFFF,FFFFFFFFFFFF:F:FF,FFFFFFF,FFF:FF,F,FFFF:FFFFFF:FF,FFFFFFFFFFFFFFFF:FFFFFFFFFF:FF:FFFFFFFFFFFFFFFFFFFF,FFFFFFFFFFFFFFFF,F:FFFFFFFFFFF,FF
@A00920:152:HGHKKDRXX:2:2102:26892:18881 1:N:0:AGGAGTGG+CTAAGCCT
ACTCCTACGGGAGGCAGCAGTGGGGAATCTTGCGCAATGGCCGAAAGGCTGACGCAGCGACGCCGCGTGGAGGATGACGCCCTTCGGGGTGTAAACTCCTGTTGCCCGGGACGAACCTCCCCTTTCGAGGGGACTGACGGTACCGGGTGAGGAAGCACCGGCTAACTCTGTGCCAGCAGCCGCGGTAATACAGAGGGTGCGAGCGTTGTCCGGAATCACTGGGCGTAAAGGGCGCGTAGGCGGTTTTTCA
+
,FFFFF:FFFFFFFFFFFFFFFFFFFFFFFFFFFFF,FFFFFFFFFFFFFFFFFFFFFF:FFFFFFFFFFFFFFFFFFFFFFFFFFFFFFFF:FFFFFFFFFFFFFFFFFFFFF:FFFFFFFFFFFFFFFFFFFFFFFFF::FFFFFF:,FFFFFFFFFFFFFFFFFFFF:FF:FFFFFFFFFFFF:FFF:FFFFFFFFFFFFFFFFF:FFF:FF:FFFF:FFF:,:F:FFF:FFFF:FF::F:::FFFF
@A00920:152:HGHKKDRXX:2:2102:12509:20369 1:N:0:AGGAGTGG+CTAAGCCT
ACTCCTACGGGAGGCAGCAGTGGGGAATTGTTCGCAATGGGCGCAAGCCTGACGACGCAACGCCGCGTGGAGGATGAAGGTCTTCGGATTGTAAACTCCTGTTGCCCGGGACGAAATGCTCCGACCTAACACGTCGGAGTTTGACGGTACCGGGTGAGGAAGCCCCGGCTAACTCTGTGCCAGCAGCCGCGGTAATACAGAGGGGGCAAGCGTTGTTCGGAATTACTGGGCGTAAAGTGCGCGAAGGCGG
+
FFFFF,F::FFF:FFF:FF::FFFFFF:FFF:FF,FFF,FFFFFF:FFFFFFF:FF,FFFFFFFFF:,FFF:F:FFFFFFFFFFFFFF:FFFF::,FF,:F,:FFFFFFFFFFF:FFFFFF,FFFF,FFFFFFFFFFFFFFFFFFFFFF:FFF:FFFFFFFF,FF,FFFFFFFFF:FFF:::F:FF,FF,FF:FFF:FF:FFFFFFFFFF:FFFFF:,FF,FFFFFF:,,:F:F,F,FF,F,F,F:F:FF
@A00920:152:HGHKKDRXX:2:2102:22399:21496 1:N:0:AGGAGTGG+CTAAGCCT
ACTCCTACGGGAGGCAGCAGTGGGGAATCTTGCGCAATGGGCGAAAGCCTGACGCAGCCATGCCGCGTGAATGATGAAGGTCTTAGGATTGTAAAATTCTTTCACCGGGGACGATAATGACGGTACCCGGAGAAGAAGCCCCGGCTAACTTCGTGCCAGCAGCCGCGGTAATACGAAGGGGGCTAGCGTTGCTCGGAATTACTGGGCGTAAAGGGAGCGTAGGCGGACAGTTAAGTCAGAGGTGAAAGCC
+
FFFFFFFFFFFFFFFFFFFF::FFFFFFFFFFFFFFFFFFFFFFFFFFFFFFFFFFFFFFFFFFFFFFFFF:FFFFFFFFFF::F:FFFFFFFF:FFFFFFF:FFFFFFFFFFFFFFFFFFFFF:FFFFFFFFF:FF,FFFFFFFF,FFFFFFFFFFFFFFFFFFFF:FFFFFF:F:FFFFFFFFFFF:FF:F:F:F:FFFFFFFFFFF:FFFFFFF:FFFFFFFF:FFFFF::FFFFF:FFFF,:FFFF
@A00920:152:HGHKKDRXX:2:2102:23863:22091 1:N:0:AGGAGTGG+CTAAGCCT
ACTCCTACGGGAGGCAGCAGTGGGGAATATTGGGCAATGGGCGAAAGCCTGACCCAGCCACGCCGCGTGAGTGATGAAGGCCTTCGGGTCGTAAAGCTCTGTGGGGAGGGACGAACAAATCTGGGGCTAATCACCCGGGTCCTGACGGTACCTCCTTAGCAAGCACCGGCTAACCCTGTGCCAGCAGCCGCGGTAATACAGAGACTGCGAGCGTTATTCGGATTCACTGGGCGTAAAGGGTGCGCAGGCG
+
F:F,FFFFFFFFFFFFFFFFFFF:FF:FF:FFFFFF,FFFFFFFFFFFFFFFFFFFFFFFFFF:FFFFFF,FFFFFFFFFFFFFFFFFFFFFFFFFFFF:F,FFFFFFFFFFFFFF:FFFFFFFFFFF,:FFFF,FFFFF:FFFFFFFFFFFFFFFFFFFF:FFFFFFFFFFFF:FFF:FFFFF:FFFFFFF:F:FF:FFFFFFFFFF:FFF,F::FF:FFFFFFFF:FFFFFFFFFFFFFF::FFFFFF
@A00920:152:HGHKKDRXX:2:2102:5222:22310 1:N:0:AGGAGTGG+CTAAGCCT
ACTCCTACGGGAGGCAGCAGTAGGGAATCTTCCGCAATGGACGAAAGTCTGACGGAGCAACGCCGCGTGAGCGATGAAGGCCTTCGGGTCGTAAAGCTCTGTTGTTAGGGAAGAACAAGTATCGGAGTAACTGCCGGTACCTTGACGGTACCTAACCAGAAAGCCACGGCTAACTACGTGCCAGCAGCCGCGGTAATACGTAGGTGGCAAGCGTTGTCCGGAATTATTGGGCGTAAAGCGCGCGCAGGCG
+
FFFFFFFFFFF:FFFFFFFFFFFFFFFFFFFFFFF,FFFFFFFFFFFFFFFFFFFFFFFFFFFFFFFFFFFFFFFFF:FFFFFFFFFFFFFFFFFFFFFFFFFFFFFFFFFFFF:FFF,FFFF:FFFFF:FFFF:FFFFFFFFFFFFFFFFFFFFFFFFFFFFFFFFF:FFFFFFFF:F,FFF,FFFFFFFFFFFF,FFFFFF,F:FF:FFFFFFFFFFFFFFF,FFFF,F::F:FFF:FFFFFFFF,FF
@A00920:152:HGHKKDRXX:2:2102:21341:23234 1:N:0:AGGAGTGG+CTAAGCCT
ACTCCTACGGGAGGCAGCAGTAGGGAATATTGGTCAATGGATGCAAGTCTGAACCAGCCATGCCGCGTGCAGGAAGAAGGCCTTCTGGGTTGTAAACTGCTTTTGCCGGGGGATAAAATTCCCATGCGTGGGACATTGAAGGTACCCGGTGAATAAGCCACGGCTAACTACGTGCCAGCAGCCGCGGTAATACGTAGGTGGCAAGCGTTGTCCGGATTAATTGGGTTTAAAGGGTGCGTAGGCGGCCTAT
+
FF:FF:F:FFFFFFFFFFFFFF:FFFFFF:F:FFFFFFFFFFFFFFFFFFFFF,FFFFFFFFFFFFFFFFFFFFFF:FFFFF:FFFFFFFFFFFFFFF:FF:FFFF:,FFFF:FF:F::::,FFFFFF:FFFFFFFFFFFFF:FF,F:FFFFF:FFF:FFFFFF:::F::FF:F:FFF:FF,FFFFF,FFF:F,FF:FFF:FFF:,F:F:FFFF,FF:,FFFF:F:F,FFFFF:FFFF,FF:FFFFFF,F
@A00920:152:HGHKKDRXX:2:2102:12689:23657 1:N:0:AGGAGTGG+CTAAGCCT
ACTCCTACGGGAGGCAGCAGTAAGGAATATTGCACAATGGGCGCAAGCCTGATGCAGCAACGCCGCGTGCCCGAGGAAGGCCTTCGGGTTGTAAAGGGCTTTTCTGGCTGAAGAGTAAGGACGGTAGGCCAGGAATAAGCGTCGGCTAACTACGTGCCAGCAGCCGCGGTAAAACGTAGGACGCGAGCGTTATCCGGATTTACTGGGCGTAAAGCGCGGGCAGGCGGCTGTTCAAGTCGGACGTGAAAGC
+
FFFF:FFFFFFFFFFFFFFFFFFFF:FF:FFFFFFFFFFFFFFFFFFFFFFFFFFFFFFFFFFFFFFFFFFFFFFF:,FFFFFFFFFFFFF:FFFFFFFF:FFFFFFFFFFF:FFF,::FFF:FF:FFFFFFF:FFFFF:FF:FFFF:,FFFFF:FFFF::FFFFF:FFFFFF,FFFFFFFFFFF:FFFFFF:F:FF:F:FFFFFFFFFFF:FF,FFFFF:FFF:FF:FFFFFF,FFFFFFFF,FFFFF:
@A00920:152:HGHKKDRXX:2:2102:2383:24596 1:N:0:AGGAGTGG+CTAAGCCT
ACTCCTACGGGAGGCAGCAGTGGGGAATCTTGCGCAATGGGCGAAAGCCTGACGCAGCGACGCCGCGTGAGCGATGAAGGCCCTCGGGTTGTAAAGCTCTGTGGAGAGGGAAGAATAAGGGTACGTTAACACCGTGCCCGATGACGGTACCTCTTTAGCAAGCACCGGCTAACTCTGTGCCAGCAGCCGCGGTAAGACAGAGGGTGCAAGCGTTAATCGGAATTACTGGGCGTAAAGCGTGCGCAGGCGG
+
FFFFFFFFFFFFFFFFFFFFFFFFFFFFFFFFFFFFFFFFFFFFFFFFFFFFFFFFFFFFFFFFFFFFFFFFFFFFF:FFFFF:FFFFFFFFFFFFFFFFF,FFFFFFFFF:FFFFFFFFFF:FFFFFFFFFFFFF:FFFF,FFFFFFFFFFFFFFFFFFFFFFFFFFFFFFFFFFFFFFFFF:FFFFFFFFFF:FFF:FFFF:,FFFFF:FFFFFFFFFF,FFFFFFFFFFFFFFFFFFFF::FFFFFF
@A00920:152:HGHKKDRXX:2:2102:24885:24674 1:N:0:AGGAGTGG+CTAAGCCT
ACTCCTACGGGAGGCAGCAGTTGGGAATCTTGGACAATGGGGGAAACCCTGATCCAGCCATGCCGCGTGAGTGATGAAGGCCTTCGGGTTGTAAAACTCTTTCGACGGGGACGATAATGACTGTACCGGGAGAATAAGCCCCGGCTAACTCCGTGCCAGCAGCCGCGGTAATACGGAGGGGGCTAGCGTTGTTCGGAATTACTGGGCGTAAAGCGCACGTAGGCGGCTTTGTAAGTTAGAGGTGAAAGCC
+
FFFFFFFFFFFFFFFFFFFFFFFFFFFFFFF:FFFFFFFFFFFF:FF:FFFFFFFFF:FFFFFFFFFFFFFFFFFFFFFFFFFFFFFFFFFFFFFFFFFFFFFFFFFFF:FFFFF,FF,F:FFFF,FFFFFFFFFFFFFFFFFFFFFFFF:FFFFFFFFF,FF:FFFFFF,FFFF:FFFFFF:F,FFFFFFFFFFFF:FFF,FFFFFFFF,,FFF:,F::FFFFFFFF:FFFF,:FFFFFF:F:F,FFFF
@A00920:152:HGHKKDRXX:2:2102:5918:25175 1:N:0:AGGAGTGG+CTAAGCCT
ACTCCTACGGGAGGCAGCAGTAAGGAATATTGGACAATGGCCGCAAGGCTGATCCAGCCACCCAGCGTGCAGGAAGAAGGCCCTACGGGTTGTAAACTGCTTTTGTCAGGGAATAAACCCTTGGATTTACTCTGAGGCTGAAGGTACCTGAAGAATAAGCACCGGCTAACTCCGTGCCAGCAGCCGCGGTAATACGGAGGGTGCGAGCGTTATCCGGAATTACTGGGTTTAAAGGGTGCGTAGGCGGCAC
+
FFFFFFF:FFFFFFFFFFFFFFF:FFFFFFFFFFFFFFFFFFFFFFFFFFFFF:FFFFFFFFFFFFFFFFFFFFFFFFFFFF,FFFFFFFFFFFFF:FFFF:FFFFFFFFFF,:FFFFFFFFFFFFFFFFFFFFFFFFFF:FFFF:FFFF,FFFFFFFFFFFFFFFFFFFFFFFFFFFFFFFFFFFFFFFFFFFFFFFFFFFFFFFFFFFF,FFF:FFFFFFFF:FFF,FFF:FFF:FFFFFFFFFFFFF
@A00920:152:HGHKKDRXX:2:2102:28519:25989 1:N:0:AGGAGTGG+CTAAGCCT
ACTCCTACGGGAGGCAGCAGTGGGGAATATTGGACAATGGGCGAAAGCCTGATCCAGCCATGCCGCGTGAGTGATGAAGGCCTTAGGGTTGTAAAGCTCTTTCAGCTGGGAAGATAATGACGGTACCAGCAGAAGAAGCCCCGGCTAACTCCGTGCCAGCAGCCGCGGTAATACGGAGGGGGCTAGCGTTGTTCGGAATTACTGGGCGTAAAGGGCGTGTAGGCGGTTTGCCGAGTCAGATGTGAAAGCC
+
:FFFFFFFFFFFFFFFFFFFFFFFFFFFFFFFFFFFFFFFFFFFFFFFFFFFFFFFFFFFFFFFFFFFFFFFFFFFFFFFFFFFFFFFFFFFFFFFFFFFFFFFFFFFFFFFFFFFFFFFFFFFFFFFFFFFFFF:FFFFFFFFF:FFFFFFFFFFFFFFFFFFFFFFFF:FFFFFFFFFFFFFFFFFFFFFF::FF:FFFFFFFFFFFFFF:FFFFFFF:FFFFFFFFFFFFFFFFFFFFFFFFF:FFF
@A00920:152:HGHKKDRXX:2:2102:25066:26021 1:N:0:AGGAGTGG+CTAAGCCT
ACTCCTACGGGAGGCAGCAGTCGGGAATTTTGGGCAATGGGCGAAAGCCTGACCCAGCAACGCCGCGTGCAGGAAGAAGTATTTCGGGATGTAAACTTCGAAAGAAAGGGAAGAATCAATGACGGTACCATTGATCAGGTCCGGCGAACAACGTGACAGCAGCCGCGGTATTACGTAGGGACCAAGCGTGCTTCGGAATTACTGGGCGTAGAGGGCGCGTAGGAGGCAGGTCTAGTAAGCTGTGACATCT
+
FFFFFFFFFFF:FFFFFFFFFFFFFFFFFFFFFFFFFFFFFFFFFFFFFFFF,F:FFFFF:FFFFFFFF:FFFF,FFFFF,FFF:FF,F:FFFFFF,,F,::,F,F,FFFFFFFF,F:FF,F,FF:F,,F,,,,F,FFFF:,FF,,,,,,:F,F,,,FF::,:F,FFFF,,FFF:F:F,FF:,,,F,,,F,,F,,,:,,,:FFFFF::,,,,F,F,FFF:,,F,,:F,,,FF,,,,,:,:FF,FF,,,FF
@A00920:152:HGHKKDRXX:2:2102:15004:26318 1:N:0:AGGAGTGG+CTAAGCCT
ACTCCTACGGGAGGCAGCAGTAGGGAATATTGGTCAATGGATGCAAGTCTGAACCAGCCATGCCGCGTGCAGGAAGAAGGCCTTCTGGGTTGTAAACTGCTTTTGCCGGGGGATAAAATTCCCATGCGTGGGACATTGAAGGTACCCGGTGAATAAGCCACGGCTAACTACGTGCCAGCAGCCGCGGTAATACGTAGGGGGCAAGCGTTATACGGAATCACTGGGCGTAAAGGGTGCGTAGGCGGCCAAT
+
FFFFFFFFFFFFFFFFFFFFFFFFFFFFFFFFFFFFFFFFFFFFFF::FFFFFFFFFFFFFFFFFFFFFFFFFFFFFFFFFFFFFFFFFFFFFFF:F,FFFFFF,FFFFFFFFF:F:FF:FFFFFFFFFF,FFFF:FFFFFFFFFFFFFFFFFFFFFFFFFF,FFF:F:FFF:FFFFFFFFFF:FFFFFFFFF:FF,F,FFFFFFF,FFFF,FFF:F,::F::FFF,,F,,F,:FFFFF,,,F,FF:FF,
@A00920:152:HGHKKDRXX:2:2102:24514:27007 1:N:0:AGGAGTGG+CTAAGCCT
GCTCCTACGGGAGGCAGCAGTGGGGAATATTGCACAATGGGCGAAAGCCTGATGCAGCGACGCCGCGTGAGCGAAGAAGTATTTCGGGATGTAAAGCTCTATCAGCAGGGAAGATAATGACGGTACCTGACTAAGAAGCACCGGCTAAATACGTGCCAGCAGCCGCGGTAATACGTATGGGGCTAGCGGTCTCCGGATTTACTGGGGGTAAAGGGAGCGCAGGCGGGGCGGCACGTCTGTTGTGAATGCC
+
,,FF,FF,FFFFFFFFFFFFFFFFFFFFFFFF,FFFF,FFFFF:FFFFFFF,FFFFFFFF,FFFF:FFFF::FF,F,,F:F::,,FF,,FFF:,F:FF:F:FFFFF,F,FFFF,FFFFFF:FFFFFFFF,:,F,:FFFFFFF::F:FFFFFF:FF:F,FF:FF,F,FFF,FFFFF,,FFF,F:,,FFF,,,,F,:FFFFFF::F:::F,:,FF,FF:FFF:FFFFF,FFFFFF:FF:::F,FFFF,,,FF
@A00920:152:HGHKKDRXX:2:2102:25111:27101 1:N:0:AGGAGTGG+CTAAGCCT
ACTCCTACGGGAGGCAGCAGTCGGGAATTTTGGACAATGGGGGAAACCCTGATCCAGCGACGCCGCGTGAAGGATGAAGGTCTTCGGATTGTAAACTTCTTTTGCCTGGGAATAACCGCCCCGTAGAAATACGGGGAATGAATGTACCAGGCGAATAAGCCACGGCTAACTTCGTGCCAGCAGCCGCGGTAATACGAAGTTGGCAAGCGTTACTCGGAATTACTAGGCGTAAAGGGCAGGTAGGTGGTTT
+
FFFFF,F:F,:FFFFFFFF:FF,FFFFFFFFFFFFFFFFFFFFFF,:FFFFFFFFFFFFFF:FFFFFFFFFF:FFFF::FF:FFFF::,:FF:FFFFFFF:F:FFFF:FFFFFFFFFFFFFFFF:FFFFF,FF:FFFFFFFF:FFFFFFFFFFFFFFFFFFFFFFFF:F,FFFF:FFF,FFFFFFFFFFFFF,FF::FF,FFFFFFFF:FFFF:FFFF,:F,FFFFFFFF:FFFFF:F:F,FF,FFFF:F
@A00920:152:HGHKKDRXX:2:2102:1434:27117 1:N:0:AGGAGTGG+CTAAGCCT
ACTCCTACGGGAGGCAGCAGTTTCGAATCATTCACAATGGGCGAAAGCCTGATGGTGCGACGCCGCGTGGGGGACGAAGGTCTTCGGATTGTAAACCCCTGTCACCGGGGACAAAACGTGGTTTGTTAATAGCAGACGACCTGATTTAACCCGGAGAGGAAGCAGTGGCTAACTCTGTGCCAGCCGCCGCGGTAATACAGAGACTGCAAGCGTTGTTCGGATTCACTGGGCGTAAAGGGTGCGCAGGCGG
+
FF,FFF:FFFFFFFFFFFFFFFFF:FFF,FF,FFFFF:FFFF:FFFFFFFFFFFFFFF,FFFFFFFFFFFFFFFFFFFFFFFFFFFFFFFFF:FFFFFFFFFFFFFFF::,:FFFFFFF,:FFFF:FFFFFFFFF,,FF,F:,FFFFF:FFFFF::::FF,FFFFFFF:FFFF,FFFFFFF:FF,FFF:F:FFF,FFF,FF,FFFFFFF:FF:FFF,FFFF:,,FF,FFFFF::F:FF,F:F,F::FFFF
@A00920:152:HGHKKDRXX:2:2102:32660:28244 1:N:0:AGGAGTGG+CTAAGCCT
ACTCCTACGGGAGGCAGCAGTAAGGGATCTTGCGACAATGGGCGAAAGCCTGACGCAGCAACGCCGCGTGCGGGATGACGGCCTTCGGGTTGTAAACCGCTTTTCGGGGGGAAGAGGAAGGACGGTACCCCCGGAAGAAGTCTCGGCTAACTACGTGCCAGCAGCCGCGGTAAAACGTAGGAGGCGAGCGTTATCCGGATTTACTGGGTGTAAAGCGCGTGTAGGCGGTCCTGCAAGTGGCGCGTGAAAG
+
,F:::F:FFFFFFFFFF:FFFFFFFF:FFFFFFF:FF:FFFFFF,:FFFFFFFFFFFFFFFFFFFFF:FFFFFFF:F:FFFFFFFFFFFFFFFFFF:FFFFFFFFFF:FFF:FFFFFFFFFFFFFFFFFFFFF:FFFFFFFF:FFFF:FFFFFFFF:FFFFF:FFFFFFFF:FF,FFFF:FFFF:F::FFF:FFFF:FF:FFFFF::F,FFFFF:F:FFF:FFFFFFFFFFFFFF,:FFF::FFFFFFFF
@A00920:152:HGHKKDRXX:2:2102:11017:28651 1:N:0:AGGAGTGG+CTAAGCCT
ACTACTACGGGAGGCAGCAGTGGGGAATCTTGCGCAATGGCCGAAAGGCTGACGCAGCGACGCCGCGTGCGGGAGGACGCTCTTCGGGGTGTAAACCGCTGTCAGGGGGGACGAAGTGCAGGGGGAGGCAATGACCCTTGCTTGACGGTACCTCAAGAGGAAGCACCGGCTAACTCCGTGCCAGAAGCCGCGGTAATACTGAGGGTGCGAGCGTTGTTCTGACTTATTGGGCGTAAAGCGCTCGTAGGCG
+
::F,:FF::,FFF:FFF:FFFFF:FFFF:FFFFFFFFFFF,FF:F:,FFFF:FFF,,F,:F,FFF:FFF,:FFFFFFFFFFF:F,F,F::FF,FF,:FFF:FFFFFFFF,FFF:FFFFF:FFFF:FFF,FF:F,FF:F:FF:FFF,FFFFFFF,,FFF::,FF:FFFFFFFF:FF,F:FFF:FFFFF,F,,,:FF,:FF,:F,FF,,FFFFF:FFFFF,,:F,FFFFFF,F:FF::F:,:F,FF:F:F,F
@A00920:152:HGHKKDRXX:2:2102:23457:29810 1:N:0:AGGAGTGG+CTAAGCCT
ACTCCTACGGGAGGCAGCAGTGGGGAATATTGCACAATGGAGGAAACTCTGATGCAGCGACGCCGCGTGAGCGAATAAGGCCTTCGGGTCGTAAAGCACTGTCCTATGGGACGATAATGACGGTACCATAGGAGGAAGCCCCGGCTAACTGCGTGCCAGAAGCCTCGGTGATACGTAGGGTGCAAGCATTGTCCGGATTTATTGGGCGTAAAGTGACTGTAGGTGGTCAAAGTAGTTCTGTTTCAAAGAT
+
FFFFFFFFFFFFFFFFFFFFF:F:F,FFFFF,FFFFFFFFFFFFFFFFFFFFFFFFFFFFFFFFFFFFFFFFFFF,:F,FF::F::FF,F,F,FFFF,FFFFFFFFFFFF,FFFFFFF:FFFFFF,FFFFFFFFFF:FFFF:FFFFFFFFFFFFFFFFF:FFFFFFFFFF:FF,,FF:,:FF,F::FFF,,FFFFFF,FFFFF:,,FFFFFF:FFFFF:FFFFFFFFFF:FFFFF,FFF:FFFF,F:FF:
@A00920:152:HGHKKDRXX:2:2102:25129:29951 1:N:0:AGGAGTGG+CTAAGCCT
ACTCCTACGGGAGGCAGCAGTGGGGAATTGTTCGCAATGGGCGCAAGCCTGACGACGCAACGCCGCGTGGAGGATGAAGGTCTTAGGATTGTAAACTCCTTTTGATCGGGACGAACAACCATCTGGATAACACACCGGAGGTCTGACTGTTCCGATTGAGGAAGACCCTGCTAACTCTGTGCCAGCAGCCTCGGTAATAAAGAGGGTGCGAGCGGTGTCCGGAATCACTGGGCGTAAAGGGCGCGTAGGT
+
FFFFFFFFFFFFFFFFFFFFF:FFFFFF,FFFFFFFFFFF,FFFFFF,FFFFF,F,FFFFFFFFFFFFF:FFFFFFFFFF,:FF:,F,:F,,:::F,,,,:FF:,F::,FFF,,F:FFFFF,F,FFF,F:,:,,:F,FF,FFF,:FF,::,:F,F:F,:,FFFF,,,F,FF,,:FFFF,,FFFFF:F,,,,,,F:FFFF,,:F,F,FF,FF,FF,F:FF,F,,:FF,FF,,FFFF,,F,,F,,FFF,:::
@A00920:152:HGHKKDRXX:2:2102:20338:30170 1:N:0:AGGAGTGG+CTAAGCCT
ACTCCTACGGGAGGCAGCAGTGGGGAATCTTGCGCAATGGACGAAAGTCTGACGCAGCGACGCCGCGTGCGGGAGGAAGCTCTTCGGGGTGTAAACCGCTGTTGCCCGGGACGAAACTCCTCTTTCGAGAGGATTGACGGTACCGGGTGAGGAAGCACCGGCTAACTCTGTGCCAGCAGCCGCGGTAATACAGAGGGTGCGAGCGTTGTCCGGAATCACTGGGCGTAAAGGGCGCGTAGGTGGCTTGGTA
+
FFFFFFFFFFFFFFFFFFFFFFFFF:FFFFFFFFFF:FFFFFFFFFFFFFFFFFFFFFFFFFFFFFFFFFFFFFFFF,FFFFFFFFFFFFFFF:FFFFFFFFFF:FFFFFFFFFFFFFFFFFFFFFFFFF:F:FFFFFFFFFF:FFFFFFFFF:F:FFFFFFFFFFFF::FFFFFFFFFFFFFFFFF:F:F:::FFFFFFFFFFFFFF:F:FFFFFFFFFFFFFFFF:FFFFFFFFFFF:FFFFFFFFF:
@A00920:152:HGHKKDRXX:2:2102:11089:31845 1:N:0:AGGAGTGG+CTAAGCCT
ACTCCTACGGGAGGCAGCAGTGGGGAATATTGGACAATGGGGGCAACCCTGATCCAGCAATGCCGCGTGAGTGATGAAGGCCTTCGGGTTGTAAAGCTCTTTCAGAGGGGAAGATGATCAAGTTACAAAAATAATAAGCCCAGACTATAAACTTTAAAGAAGCAGCGGAAATAAGAATGGGAGAAGCCGAGTTACTAAGTATTGTGCAAAAATAGCTAGTAGGAGTTGGGGTAAATCTGCGTTTAAAGCC
+
FFFFFFFFFFFFFFFFFFFFFFFFFFFF:FFFFFFFFFFFF:F,FFFFFFFF,FFFFFFFFFFFFFFFFFFFFFFFFFFFF:FFFFFFF,FFFFFF,FFF:F:,F:FFFFFFFF,F,:,F:,,:,F,,,,FFFF,FFF,FF,F,FF,,,,,F:,,,F,F,F:F,:FFF:,:,F,,F,FF,,:,,FFF,,,FFFF,FFF,FF:FF:FF,,,F,,F:,:,F,F,,:,:F,,,,F:,,,,,:,,F,FF,,,::
@A00920:152:HGHKKDRXX:2:2102:1344:32409 1:N:0:AGGAGTGG+CTAAGCCT
ACTCCTACGGGAGGCAGCAGTGGGGAATCTTGCGCAATGGGCGAAAGCCTGACGCAGCGACGCCGCGTGAGTGATGAAGGCCTTCGGGTTGTAAAGCTCTGTGGAGGGGGAAGAATAAGACATGGCTAACATCCATGTTGATGACGGTACCCCTTTAGCAAGCACCGGCTAACTCTGTGCCAGCAGCCGCGGTAAGACAGAGGGTGCAAACGTTGTGCGGAATTACTGGGCGTAAAGCGCGTGTAGGCGG
+
FFFFFFFFFFFFFFFFFFFFFFFFFFFFF:FFFFFFF,FFFFFFFFFFFFFFFFF:FFFFFFFFFFFFF:F:F:FFFFFFFFF,FFFFFFFFFFFFFFFFFFFFFFFFFF:FFFFFFFFFFFFFFFFFFFFFFFFFFFFFFFFFFFFF:FFFF,FFFFFF,FFFFFFFFF:FFFFFFFFFFFFFFFFFFFF:FFFFFF:FFFFFFFFF,FFF:,FF,FFFF,FF:FFFFFFFF:F:FFFFFFFFFFFF::
@A00920:152:HGHKKDRXX:2:2102:32741:32581 1:N:0:AGGAGTGG+CTAAGCCT
ACTCCTACGGGAGGCAGCAGTGGGGAATATTGCGCAATGGGCGGAAGCCTGACGCAGCGACGCCGCGTGGGGGATGACGGCCTTCGGGTTGTAAACCGCTTTCAGTGGGGACGAACCAAGACGGTACCCACAGAAGAAGCCCCGGCCAACTACGTGCCAGCAGCCGCGGTAATACAGAGGGTGCGAGCGTTGTCCGGAATCATTGGGCGTAAAGCGCGTGTAGGCGGCCCAGTAAGTCCGCTCTGAAAGC
+
FFFFFFFFFFFFFFFFFFFFFFFFFFFFFFFFFFFFFFFFFFFFFFFFFFFFFFFFFFFFFFFFFFFFFFFFFFFFFFFFFFFFFFFFFFFF:FF,FFFFFFFFFFFFFFFFFFFFFFFF:FFFFFFFFFFFF,FFFFFFFFFFFFF:FFFFFFFFFFFFFFFFFFFF:FF,:FFFFF:FFFFFFFFFF:FFFFFFF,FFFFFFFFFFFFFFFFF,FF:FFFFF:F:FFFFFF,FF:FFFFFFFF,FFFF
@A00920:152:HGHKKDRXX:2:2102:1777:33098 1:N:0:AGGAGTGG+CTAAGCCT
ACTCCTACGGGAGGCAGCAGTGGGGAATCTTGCACAATGGGCGAAAGCCTGATGCAGCAATGCCGCGTGAGTGATGAAGGCCTTCGGGTTGTAAATCTCTGTCGGCTGGGACAAAAGATTTCGTAGCTAATACCTACGAGAAGTGATGGTACCAGCAAAGGAAGAGGCGGCTAAATCTGTGCCAGCAGCCGCGGTCCTACAGAGGCCTCGAGCGTGGTTCGGAATTACTGGGCGAAAAGGGCGTGTAGGC
+
FFFFFFFFFFFFFFFFFFFF:FFFFFFFFFFFFFFFFF:FFFF,F:,FFFFFFFFFFF,,FFFFFFFFFFFFFF,FFFF,F,:FFFFF,FFFF,FFFFFF,FFFFFFFFFFF:FFFFF:FFF:F:FFF,,FF:FFFFFF:F,,,:F::F,FF,FFFF,FF:F:F,F,F:FF::F,FFFF::F:,FFF,FF::F,F,,F,:F,FFFFFFFFFF:FF:FF,FFFF,,F,FFF,,FF,F:FF,FF,FFF,F:,
@A00920:152:HGHKKDRXX:2:2102:4670:33505 1:N:0:AGGAGTGG+CTAAGCCT
ACTCCTACGGGAGGCAGCAGTGGGGAATTTTGGACAATGGGGGCAACCCTGATCCAGCAATTCCGCGTGAGTGAAGAAGGCCTTAGGGGTGTAAAGCACTTGTGTCCGGAACGAAACGGGTAGATCTAATACGTCTGCCTACTGACGGTACAGGAAGAATAAGCACCGGCTAACTACGTGCCAGCAGCCGCGGTCAGACGTAGGGTGCGAGCGTTAATCGGAATTACTGGGCGTAAAGCGTGCGCAGGCG
+
,,FFFFF,FF,FFFFFFF:FFFFFFFFFF:F::F:,:,:,:FFFF:FF,FFFF,,:FF,F:FF:,FF::FF,FFFFFFF:,F:,,FF,,,:FFFF,F,,::,FFF:FFFFFF:FFFF,FF:FFF,FFFF::F,FFF,FFF,FFFF,FFFFF,FF,F:FFF:FFFFFFFFFFF,F:,F:FFF:,FFFFFFFFFFF,,,FFF,FFFFFFFFFF:F,F:,:FFF,,,,F:FFFF,FF:,,FFFFFFFF,FFFF
@A00920:152:HGHKKDRXX:2:2102:5502:33974 1:N:0:AGGAGTGG+CTAAGCCT
ACTCCTACGGGAGGCAGCAGTGGGGAATATTGGACAATGGGCGAAAGCCTGATCCAGCAATGCCGCGTGTGTGAAGAAGGCCTGCGGGTTGTAAAGCACTTTCAGTAGAGAAGAAAAGCTTACGGTTAATACCCGTGAGTCTTGACGTAACCTACAGAAGAAGCACCGGCTAATTCCGTGCCAGCAGCCGCGGTAATACGGAAGGTGCGAGCGTTAATCGGAATTACTGGGCGTAAAGCGCACGTAGGCG
+
FFFFFFFFFFFFFFFFFFFFFFFFFFFFFFFFFFFFFFFFFFFFFFFFFFFFFFFFFFFFFFFFFFFFFFFFFFFFFFFFFFFFFFFF:FFFFFFFFFFFFFFFFFFFFFFFFFFFFFFFFFFFFF:FFFFFFFFFFFFFFFFFFFFFFFFFFFFFFFFF:FFFFFFFFFF,FF:FF,FFFFFFFFFFFFFFFFFFFFFFFF:FFFFFFFF:FFF:FFFFFFFF:FFFFFFFFFFFFF:FFFFFFFFFFF
@A00920:152:HGHKKDRXX:2:2102:25283:34601 1:N:0:AGGAGTGG+CTAAGCCT
ACTCCTACGGGAGGCAGCAGTGGGGAATTTTGGACAATGGGGGCAACCCTGATCCAGCCATGCCGCGTGTGTGAAGAAGGCCTTCGGGTTGTAAAGCACTTTCGGACGGAACGAAATCGCGCGGGTGAATATCCCGCGTGGATGACGGTACCGTAAGAAGAAGCACCGGCTAACTACGTGCCAGCAGCCGCGGTAATACGTAGGGTGCGAGCGTTAATCGGAATTACTGGGCGTAAAGTGTGCGCAGGCG
+
FFFFFFFFFFFFFFFFFFFFFFFFFFFFFFFFFFFFFFFFFFFFFFFFFFFFFFFFFFFFFFFFFFFFFFFFFFFFFFFFFFFFFFFF:FFF:FFFFFFFF:FFFFFFFFFFFFF:FFFFFFFFFFFF:FFFFFFFFFFFFFFFFFFFFFFFFF:FFFFFFFFFFFFFFFFFFFFFFFFFFFFFFFFFFFFF:FFFFFFF,FFFFFFFFFFFFFF,:FFFF:FF:FFFFFFFFFFFFF,FFFFFFFFFFF
@A00920:152:HGHKKDRXX:2:2102:23267:34616 1:N:0:AGGAGTGG+CTAAGCCT
ACTCCTACGGGAGGCAGCAGTAGGGAATCTTGCGCAATGGGCGAAAGCCTGACGCAGCGACGCCGCGTGCGGGACGAAGGCCCTCGGGTTGTAAACCGCTTTCAGCAGGGACGAAGCGAAAGTGACGGTACCTGCAGAAGAAGGTCCGGCCAACTACGTGCCAGCAGCCGCGGTAATACGAAGGATGCAAGCGTTATCCGGATTCATTGGGTTTAAAGGGAGCGTAGGTGGCCTTATAAGTCAGTGGTGA
+
FFFFFFFFFFFFFFFFFFFFFFFFFFFFFFFFFFFFFFFFFFFFFFFFFFFFFFFFFFFFFFFFFFFFFFFFFFFF:FFFFFFFFFFFFFFFFFFFFFFFFFF:FFFFFFFFFF:FFFFFFFFFFFF:FFFFFFFFFFFFFFFFFFFFFFFF:F:FFFFFFFFFFFFFFFFFFF:FFFFFFFFFFFFFF,F:FFFFFFFFFFFFFFF:FFFFFF:FFFFF,FFFFFFFFFF:F,FFFF:FF:FFFFFFFF
@A00920:152:HGHKKDRXX:2:2102:32181:34929 1:N:0:AGGAGTGG+CTAAGCCT
ACTCCTACGGGAGGCAGCAGTGAGGAATATTGCACAATGGGGGCAACCCTGATGCAGCGACGCCGCGTGGGTGAAGAAGGGTTTCGGCTCGTAAAGCCCTTTTCTGTGTGACGAGAGAGGACGGTAGCACAGGAATAAGCACCGGCTAACTTCGTGCCAGCAGCCGCGGTAATACGAAGGGTGCAAGCGTTACTCGGAATTACTGGGCGTAAAGCGTGCGCAGGCGGTTTTGTAAGTCAGATGTGAAATC
+
FFFFFFFFF:FFFFFFFFFFFFFFFFFFFFFFFFFFFFFFFFFFFFFFFFFF:FFFFFFFFFFFFFFFFFFFFF:FFFFFFFFFFFFFFFFFFFFFFFFFFFFFFFFFFFFFFFFFFFFFFFFFF:FF:FFFF:FFFFFF:FFFFF,FFFFFFFFFFFF:FF:F:FFFFFFFFFFFF,FF:FFF:,FFFFFFF:FFFFFF:FFFFF:FFFFFFFF,FFFFFFFFFFFF,FFF:FFFFFF:FF,:,FFF:F
@A00920:152:HGHKKDRXX:2:2102:24840:36088 1:N:0:AGGAGTGG+CTAAGCCT
ACTCCTACGGGAGGCAGCAGTGGGGAATATTGGACAATGGGGGAAACCCTGATCCAGCGACGCCGCGTGGGTGAAGAAGGCCTGCGGGTTGTAAAGCCCTTTCGGTGGGGAAGAAAAGCCTCGACCTAATACGTCGGGGTCTTGACGTAACCCATAGAAGAAGCACCGGCTAACTCTGTGCCAGCAGCCGCGGTAATACAGAGGGTGCGAGCGTTAATCGGAATTACTGGGCGTAAAGCGCGCGTAGGCG
+
FFFFFFFFFFFFFFFFFFFFFFFFFFFFFFFFF,FFFFFFFFFFFFFFFFFFFFFFFFFFFFFFFFFFFFFFFFFFFFFFFFFFFFFFFFFFFFFFFFFFFFFFFFFFFFFFF:FFFFFFFFFFFFFFFFFFFFFFFFFFFFFFFFFFFFFFFFFF,:FF,F:FFFFFFFFFFFFFFFFFFFFFFFFFFFFFFFFFFFFFFFFFFFFFFFFF:F:FFFFFFF,FFF,FFFFFFFFFF,FFF:FFFFFFF:
@A00920:152:HGHKKDRXX:2:2103:8350:1297 1:N:0:AGGAGTGG+CTAAGCCT
ACTCCTACGGGAGGCAGCAGTGGGGAATATTGGACAATGGGCGAAAGCCTGATCCAGCAATGCCGCGTGAGTGATGAAGGCCTTAGGGTTGTAAAGCTCTTTTACCCGGGATGATAATGACAGTACCGGGAGAATAAGCCCCGGCTAACTCCGTGCCAGCAGCCGCGGTAATACGGAGGGGGCTAGCGTTGTTCGGAATTACTGGGCGTAAAGCGCACGTAGGCGGCTGTGTAAGTTAGAGGTGAAAGCC
+
:FFFFFFF:FFFFFFFFFFFFFFFFFFFFFFFFFFFFFFFFFFFFFFFFFFFFFFFFFFFFFFFFFFFFFFFFFFFFFFFFFFFFFFFFFFFFFFFFFFFFFFFFFFFFF:FFFFFFFFFFFFFFFFFFFFFFFFFFFFFFFFFFFFFF:FFFFFFFF:FFFFFFFFFFF:FF:FFFFFFFFFFFFFFFFFFFFFFFFF:FFFFFFFFFFFF:FFFFF,FFFFFFFFF,FFF:FFFFFFFF,FFFFFFF:
@A00920:152:HGHKKDRXX:2:2103:23538:1454 1:N:0:AGGAGTGG+CTAAGCCT
ACTCCTACGGGAGGCAGCAGTGGGGAATTTTGGACAATGGGGGCAACCCTGATCCAGCCATGCCGCGTGTGTGAAGAAGGCCTTCGGGTTGTAAAGCACTTTCGGACGGAACGAAATCGCGCGTGTTAATAGCACGCGTGGATGACGGTACCGTAAGAAGAAGCACCGGCTAACTACGTGCCAGCAGCCGCGGTAATACGTAGGGTGCGAGCGTTAATCGGAATTACTGGGCGTAAAGTGTGCGCAGGCG
+
::,:FFFFFFFFFF:FFF:FFFFFFFF:FFFFFFFF:FF:F,FFF:FFF:FF,F,F:FFFFF,FFF:FFFFFFFF:FFFFFFFFFFF,FF:FF,FFFFFFFFFF:FF::F,F:F:FFF:FFFF,FFFFFFFFFFFFFFFFFFFFFFF:FF:FFFFFFFFFFFF,F:FFF:FFFFFFFFFF,FFFFFFFF,FFF,:,FFFFFFFFFF,F:,:FFFFFFFF:FF,FF,F:FFFFF:FFFFFFFF,FF:F,F:
@A00920:152:HGHKKDRXX:2:2103:18340:1846 1:N:0:AGGAGTGG+CTAAGCCT
ACTCCTACGGGAGGCAGCAGTGGGGAATATTGGACAATGGGCGCAAGCCTGATCCAGCCATGCCGCGTGTGTGAAGAAGGCCTTCGGGTTGTAAAGCACTTTTGTCCGGGAAGAAATCTCACGATTTAAAACGTCGGGAGGATGACGGTACCGGAAGAATAAGCTCCGGCTAACTCCGTGCCAGCAGCCGCGGTAATACGGAGGGAGCTAGCGTTGTTCGGACTTACTGGGCGTAAAGCGCACGTAGGCG
+
FFFFFFFFFFFFFFF:FFFFFFFFFFFFFFFFFFFFFFFFFFFFFFFFFFFFFFFFFF:FFFFFFFFFFFFFFFFFFFFFFFFFFFFFF:FFFFFF:FFFFF::FFFFFFFFFFFF:FFFF,FFF,:FF,FF,FF,FFF,FFFFFFFFFFFFFFF:FFF,FFFFFFFFFFFFFFFF:FFFFF,F,FFFF,FFFFF:FFF:FFFFFFFFFFFFFFFFFF:FFF,:FFFF,:F,FF::F,::FFFFFFF,F,
@A00920:152:HGHKKDRXX:2:2103:17418:2566 1:N:0:AGGAGTGG+CTAAGCCT
ACTCCTACGGGAGGCAGCAGTGGGGAATATTGGACAATGGGGGAAACCCTGATCCAGCAATGCCGCGTGTGTGAAGAAGGCCTTCGGGTTGTAAAGCACTTTAGGCCGGGAAGAAAAAGCGTTACCTAATACGTAACGCCTTGACGGTACCGGCGGAATAAGCACCGGCTAACTACGTGCCAGCAGCCGCGGTAATACGTAGGTGGCAAGCGATACTCGGAATCACTAGGCGTAAAGCGCAGGTAGGAGG
+
FFFFFFFFFFFFFFFFFFFFFFFFFFFFFFFFF:FFFFFFFFFFFFFFFFFFFFFFFFFFFFFFFFFFFF:FF:FFFFFFFFFFFFFFF,FFFFFFFFFFFFFFFFFFFFF:FFFF,FFFFFFFFFFFFFFFFFFFFFFFFFFFFFFFFFFFFFFFF:FFFFFFFF:FFF,FFFFFFFFFFFFFFFFFFFFFF:FFFFF:FFFFFFFFFFFFFFFFFFFFFF:FFFFFFFFFFFF:FFFFFFFFFFF:FF
@A00920:152:HGHKKDRXX:2:2103:19180:3208 1:N:0:AGGAGTGG+CTAAGCCT
ACTCCTACGGGAGGCAGCAGTAGGGAATATTGGTCAATGGGTGAGAGCCTGAACCAGCCATGCCGCGTGCAGGAAGAAGGCCTTCTGGGTTGTAAACTGCTTTTGCCGGGGGATAAAATTCCCATGCGTGGGAAATTGAAGGTACCCGGTGACTACGCCACGGCTAACTACGTGCCAGCAGCCGCGGTAATACGTAGGTGGCAAGCGTTGTCCGGATTTCTTGGGTTTAAAGGGTGCGGAGGCGGCCCGC
+
,::FFF:FFFFFFFFFFFFFFFFFFF:FFFFF:FFF:FFFFF:FFFFFFFFF,:FFFFFFFFFFFFFFFFFFFFFFFFF:F,:F:FFFFFFFFFFFFFFF:,FFFFFFFFF:FFFF,FFFFFFFFFFFFFFF:,:FFF:FFFFFFFFFFFFF,F:,FFFFF:FFFFFFFFFF:FF:FFF,FFFFFFF::F:F:F,F:F,F:F,F:FF:,FF:FFF,F,F,,FFFF::,F:FFFF,F:F,:F,:FFF:::F
@A00920:152:HGHKKDRXX:2:2103:8015:3349 1:N:0:AGGAGTGG+CTAAGCCT
ACTCCTACGGGAGGCAGCAGTTTCGAATCATTCACAATGGGCGAAAGCCTGATGGTGCGACGCCGCGTGGGGGACGAAGGTCTTCGGATTGTAAACCCCTGTCACTAGGGAAGAAACGCTATCGATTAATAGTCTATAGCCTGACTTAACCTGGAGAGGAAGCAGTGGCTAACTCTGTGCCAGCAGCCGCGGTCATACAGAGACTGCAAGCGTTATTCGGATTCACTGGGCGTAAAGGGTGCGCAGGCGG
+
FFFFF:FFFF:FFFFFFFFFFFFFFFFFFFFFFFFFFFFFFFFFFFFFFFFFFFFFFFFFFFFFFFF:FFFFFFFFFFFFFFFFFFF:FFFFFFFFFFFFFFFFFFFF:FFFFF,FFFFFFFFFFFFFFFFFFFFFFFFFFFFFFFFFFF::FFFFFFFF,FFF:F:F,FFFFFFFFFFFFFFF,FFFFFFFF,FFFFFFFFF:FFFFFFFFFF,F:FFFFFFFFFFFFFFFFFFFFFFFFF:FFFFFF:
@A00920:152:HGHKKDRXX:2:2103:6406:3599 1:N:0:AGGAGTGG+CTAAGCCT
ACTCCTACGGGAGGCAGCAGTGGGGAATATTGGACAATGGGCGAAAGCCTGATCCAGCACTGCCGCGTGAGTGAGGAAGGCCTTAGGGTTGTAAAGCTCTTTTACCCGGGATGATAATGACAGTACCGGGAGAATAAGCTCCGGCTAACTCCGTGCCAGCAGCCGCGGTAATACGGAGGGAGCTAGCGTTGTTCGGAATTACTGGGCGTAAAGCGCGCGTAGGCGGCTTTGTAAGTTAGAGGTGAAAGCC
+
,F,FF,FFFFFF,:,FFFFFFFFFFFFFFFFFFFFFFFF,:F:FFF,:::F,FF:FFFF,FFFFFF,,FFFFFF:,FFFF,:,F::F,:F,FF:,FFFFFFFFFF,FFFFFFFFFFFFF:,FF,FFFFFFFFFFFFF:FF,,FFFFFF:F:FFF:FF::FFFFFFFFFFFFFFF:FFF,FFF:FFF:FFF:FFFFFFFFFFFFF,F,F:FFF,,FF::::,:F::FFFF,FFFFFFF:FF::,:FFFF:F
@A00920:152:HGHKKDRXX:2:2103:31720:3944 1:N:0:AGGAGTGG+CTAAGCCT
ACTCCTACGGGAGGCAGCAGTGGGGAATTGTTCGCAATGGGCGCAAGCCTGACGACGCAACGCCGCGTGGAGGATGAAGGTCTTCGGATTGTAAACCCCTTTCGGGAGGGAAGATGGGACAGGCAACTGTTCGGACGGTACCTCCAGAAGCAGCCACGGCTAACTTCGTGCCAGCAGCCGCGGTAATACGAAGGTGGCAAGCGTTGTTCGGATTTACTGGGCGTAAAGGGAGCGTAGGCGGTTTGGTAAG
+
FFFFFFFFFFFFFFFFFFFFFFFFF:F:FFFFFFFFFFFFFFFFFFFFFFFFFFFFFFFFFFFFFFFFFFFFFFFFFFFFFFFFFFFFFFFFFFFFFFFFFFFFFFFFFFFFFFFFFFFFFFFFFFFFFFFFFFFFFFFFFFFFFFFFFFFFFFFFFFFFFFFFFFF:FFFFFFFFFFFFFFFFFFFFFFFFFFFFFFFFFFFFFFFFFFFFFFFFFFFFFFFFFFFFFFFFFF:F,FFFFFFFFFFFFF
@A00920:152:HGHKKDRXX:2:2103:26241:4820 1:N:0:AGGAGTGG+CTAAGCCT
ACTCCTACGGGAGGCAGCAGTGGGGAATCTTCCGCAATGGACGAAAGTCTGACGGAGCAACGCCGCGTGAACGATGAAGGTCTTCGGATTGTAAAGTTCTGTGATCCGGGACGAAGGCATCATTTGAGAACATTGATTGATGTTGACGGTACCGGAAAAGCAAGCCACGGCTCACTACGTGCCAGCAGCCGCGGTAATACGTAGGTGGCAAGCGTTGTCCGGAATTATTGGGCGTACAGCGCGCGCAGGC
+
FFFFFFFFFFFFFFFFFFFFFFFFFFFFFFFFFFFFFFFF:FFF,FFFFFFFFFFFFFFFFFFFFFFFFFFFFFFFF:,FFFFFFFFF:,FFFFFFFFF,F:FFFFFFFFFFFFFFFFF:F:FFFF,FFF:F:F:,:FF,F,FFFFF:,F:F,F:,::FFF:FF,FFFFFFF:FFF:,F,FFF:FF,FFFFFFFFF:FFFFFFFFFFFF::FF,F,FFFFF,F,FFF:,FFF:,:F,,:FF,FFFF,:FF
@A00920:152:HGHKKDRXX:2:2103:6424:5603 1:N:0:AGGAGTGG+CTAAGCCT
ACTCCTACGGGAGGCAGCAGTAAGGAATATTGGTCAATGGACGCAAGTCTGAACCAGCCATGCCGCGTGGAGGATGAAGGTCCTCTGGATTGTAAACTTCTTTTATCTGGGAAGAAATGCATTTTTTCTAAAGTGTTTGACGGTACCAGATGAATAAGCACCGGCTAACTCAGTGCCAGCAGCCGCGGTAATACGGGGGGTGAGAGCGTTGTCCGGAATCACTGGGCGTAAAGGGCGCGTAGGTGGCTTG
+
FFFFFFFFFFFFFFFFFFFFFFFFFFFFFFFFFFFFFFFFFFF:FFFFFFFFFFFFFFFFFFFFFFFFFFFFFFFFFFFFFFFF:FFFFFFFFF:FFFFFFFFF,FFFFFFFFF:FFFFFF,FFF:FFF:FF::FFFFFFFFFFFFFFFFFFFFFFFFFFF:F,FFFF:FF,F:FF::FF:FFFFFFFFFFFFFFFF:,FF:,:FFFF:FFFFFF:F:FFFFFFFFF:FFFF,FFF:FF,FFFFFF:F:F
@A00920:152:HGHKKDRXX:2:2103:16848:5838 1:N:0:AGGAGTGG+CTAAGCCT
ACTCCTACGGGAGGCAGCAGTAGGGAATATTGGGCAATGGACGCAAGTCTGACCCAGCCATGCCGCGTGCAGGAAGACGGCCCTCTGGGTTGTAAACTGCTTTTATCAGGGAAGAAACCCTTCTACGTGTAGGAGGCTGACGGTACCTGAGGAATAAGGATCGGCTAACTCCGTGCCAGCAGCCGCGGTAATACGGAGGATCCAAGCGTTGTCCGGATTTATTGGGTTTAAAGGGTGCGTAGGCGGACTT
+
:F:FFFFFFFFFFFFFFFFF:FFFFFFFFFFFFFFFFFFFFFFFF,FFFFFFFFFFFFFFFFFFFFFFFFFFFFFFFFFFFFFFFFFFFFFFFFFFFFFFF:FFFFFFF:FFF:FFFFFFFFFFFFF:FFFFFFFFFFFFFFFFFFF:FFFFFFFFFFFFFFF:FF,FFFFFFFFFFFFF:FF:FFFFFFFFFF:FFFFFFF::FFFFFFFFFFFFFFFFFFFFFFFFFFFFFFFFFFFFFFF:FFFFFF
@A00920:152:HGHKKDRXX:2:2103:20907:6010 1:N:0:AGGAGTGG+CTAAGCCT
ACTCCTACGGGAGGCAGCAGTGAGGAATATTGCACAATGGGGGCAACCCTGATGCAGCAACGCCGCGTGAAGGATGAAGGTCTTCGGATTGTAAACTTCTTTTCTCTGGGAAGAAGCCGCAAGGTTGACGGTACCAGAGGAATAAGACACGGCTAACTACGTGCCAGCAGCCGCGGTAATACGTAGGTGTCGAGCGTTATCCGGAATTACTGGGCGTAAAGCGCACGCAGGCGGCATGGAAAGTCGTACG
+
FFFFFFFFFFFFFFFFFFFFFF:FFFFFF:F,FFFFFFFFFFFFFFFFFFFFFF:FFFFFFFFFFFFFFF:FFFFFFFFFFFFFFFFFFFFFFFFFF,FFFFFF:FFFF:FFFFF,FFFFF:FFFFFFFFFFFFFFFFFFFFFFFF:FFFFFFFFFFFFFFFFFFFFF,FFFFFFFF,FFFFFFFFF:F:FFFFF:FFFFFFFFF,FFFFFFFFFFFFFFF::FFFFFFFF:FF,FFFFF,FFFF:FFFF
@A00920:152:HGHKKDRXX:2:2103:8739:6292 1:N:0:AGGAGTGG+CTAAGCCT
ACTCCTACGGGAGGCAGCAGTAGGGAATATTGGTCAATGGGTGAGAGCCTGAACCAGCCATGCCGCGTGCAGGAAGACGGCCCTATGGGTTGTAAACTGCTTTTGTCAGGGGATAAAACAGCTCTGCGGAGCAAATTGAAGGTACCTGGCGAATAAGCCACGGCTAACTACGTGCCAGCAGCCGCGGTAATACGTAGGTGGCAAGCGTTGTCCGGATTTATTGGGTTTAAAGGGTGCGTAGGCGGCCTTA
+
FF,FFFFFFFFFFFFFFFFF,FFFFFFFFFFFFFFFFFFFFFFFFFFFFFFF:FFFFFFFFFFFFFFFFFFFFF:FFFFFFFFFFFFFFFFFFFFFFFF:FFFFFFFFFFFFFFFFFFFFFFFFFFFFFFFFFFFFFFFFFFF,FFFFF:FF,FFFFFFF:FFFF:FF:F:FFFFFFFFFFFFFFFFFFFFFFFFFFFFFF:FFFFF:FFFFFFFFFFFFFFFFFFFFFFFFFFFFFFF:FFFFFFFFFF
@A00920:152:HGHKKDRXX:2:2103:25283:6574 1:N:0:AGGAGTGG+CTAAGCCT
ACTCCTACGGGAGGCAGCAGTGGGGAATATTGGACAATGGGCGCAAGCCTGATCCAGCCATGCCGCGTGAGTGAAGAAGGCCCTCGGGTTGTAAAGCTCTTTTGTTGGGAAAGAAAAGCAACCGGCCAATACCCGGTTGTTCTGACGGTACCCAAAGAATAAGCACCGGCTAACTACGTGCCAGCAGCCGCGGTAAAACGAAGGGTGCAAGCGTTACTCGGAAATACTGGGCGTAAAGCGTGCGTAGGTG
+
,FF,:F:F,:F::FFFFFFFFFFFFFFFFF:FFFFFFFF,FF::F:FFFF,FFF,FFFFFFFFFFFFFFFFFF:FFFF,F,F:FFFF:FFFFFFFFFFFFF:FFFF:F,,FFFF:FFF:FFF:,FFFFFFFF:FF:F:FFFF::F::FFFFFFF,FF:::FFFFFF:FFFFF:FF,FF,FFF:F:FFFFFF::,,F,FF,FFF,F,F,FF:,,F,,FFFF:FF,FFFFF,:F:FF::F::,FF,:FF,,F
@A00920:152:HGHKKDRXX:2:2103:29134:6637 1:N:0:AGGAGTGG+CTAAGCCT
ACTCCTACGGGAGGCAGCAGTGGGGAATCTTGCGCAATGGCCGAAAGGCTGACGCAGCGACGCCGCGTGCGGGATGACGCTTTTCGGAGTGTAAACCGCTGTCGGGTGGGACGAAGGTCAGGGGGAGGCAATGCACTGGGGATGACCGTACCAACAGAGGACGCACCGTCTAACTTCGTGCCAGCACCAGCGGACATACGACGGGTGCTAGCGATGTACGGCAAGATAGGGCGTCAAGCGCACGTAGGCG
+
FFFFFFFFFFFFFFFFFFFFFFFFFF:FFFFFFFFFFFFFFFFFFFFFFFFF:FFFFFFFFFFFFFFFFFFFFF,FF:F:F,FFFFFFFFFFFFFFF,F:,F,::F,FFFF,:F,F,FF:,FF,,:,FF,FF,F,,,FFFF,FFF,,,,FFFF,F,:F,FF:FF:F,F,FFFFFF:,FFFF,,,FF,F,,FFF,,FFF:,F,:FFF,F,FF:F,::,,:,::,,,F,,,,,F,:,,F,F,F,F::F,FFF
@A00920:152:HGHKKDRXX:2:2103:13105:6934 1:N:0:AGGAGTGG+CTAAGCCT
ACTCCTACGGGAGGCAGCAGTGGGGAATCTTGCGCAATGGCCGAAAGGCTGACGCAGCGACGCCGCGTGGGGGATGAAGGCCTTCGGGTTGTAAACCCCTGTTGCCCGGGACGAACAACACCATTCGTGGTGTCTGACGGTACCGGGTGAGGAAGCACCGGCTAACTCTGTGCCAGCAGCCGCGGTAATACAGAGGGTGCGAGCGTTGTCCGGAATCACTGGGCGTAAAGGGCGCGTAGGCGGTCTGCTA
+
FF,FFFFFFF:FFFFFFFFFFFFFFFFFFFFFFFFFFFFFFFFFFFFFFFFFFFFFFFFFFFFFFFFFFFFFFFFFFFFFFFFFFFFFFFFFFFFFFFFFFFFFFFF:FF,FFFF:FFFF:FFFFFFFFFFFFFFFFFFFFFF:FFFFFFFF:,FF:F:FFFFF:F:FF:FFFFFFFFF:FFFFFFFF::FF,FFF:FFFF:F:FF,FFF:FFF,::F::F,FFFF,F::FFFFFF::FFFFFF::FF::
@A00920:152:HGHKKDRXX:2:2103:31042:7059 1:N:0:AGGAGTGG+CTAAGCCT
ACTCCTACGGGAGGCAGCAGTAGGGAATTGTTCGCAATGGGCGCAAGCCTGACGACGCAACGCCGCGTGGAGGATGAAGGGCTTCGGCTCGTAAACTCCTTTCGACCGAGATGAACATCCGCAGGGTTAATACCTCTGCGGACTGACAGTATCGAGGGAAGAAGCCCCGGCTAACTCCGTGCCAGCAGCCGCGGTAATACGTAGGGTGCAGGCGTTAATCGGAATTACTGGGCGTAAAGCGTGCGCAGGC
+
FFFFFFFFFFFFFFFFFFFFFFFFFFFFFFFFFFFFFFFFFFFFFFFFFFFFFFFFFFFFFFFFFFFFFFFFF:FFFFFFFFFFFFFFFFFFFFFFFFFFFFFFFFFFFFFFFFFFFFFFFFFFFFFF:FFFFFFFFFFFFFFFFFFFFFFFFFFFFFFFFFFFFFFFFFFFFFFFFFFFFFFFFFFFFFFFFFFFFFFFFFFFFF:FFFFFFFFFFFFFFFF:FFFFFFFFFFFFFFFFFFFFFF:FFF
@A00920:152:HGHKKDRXX:2:2103:5746:8218 1:N:0:AGGAGTGG+CTAAGCCT
ACTCCTACGGGAGGCAGCAGTGGGGAATCTTGCGCAATGGGCGAAAGCCTGACGCAGCAACGCCGCGTGCGGGATGAAGGCCTTCGGGTTGTAAACCGCTTTCAGTGGGGACGAATCAAGACGGTACCCACAGAAGAAGCCCCGGCCAACTACGTGCCAGCAGCCGCGGTAACACGTAGGGGGCAAGCGTTGTCCGGATTTATTGGGCGTAAAGAGCTCGTAGGTGGTTCAGTAAGTCGGGTGTGAAACC
+
:FF,F,FF,,,FF:,FFFF:F:FF:,:F,FF,FFFFF:::F:,FFFFFFF,FFFFFFFFF,,:FF:FF,F,F,FFFFF::F:FFF,FFFFFFFFFF,FFFF,:F:F:FFFFF:F,FFFFFFFFFFFF::FFFFFFFFFFF:FFFFFF,FFFFFFFFFFFFFFFF,FF,F:,FFFF,FFF,FF:FFFFFFFF:FF,FFF:::FFF,,,FFF:FFFFFFFFFFFF,FFFFFFFF,FFFF:,FF:,FFFF,FF
@A00920:152:HGHKKDRXX:2:2103:13521:8281 1:N:0:AGGAGTGG+CTAAGCCT
ACTCCTACGGGAGGCAGCAGTGGGGAATTTTGGACAATGGGGGCAACCCTGATCCAGCCATTCCGCGTGAGTGAAGAAGGCCTTCGGGTTGTAAAGCTCTTTTGTCCGGAACGAAACGGTTAGCGTGAATAGCGCTGACTACTGACGGTACCGGAAGAATAAGCACCGGCTAACTACGTGCCAGCAGCCGCGGTAATACGTAGGGTGCGAGCGTTAATCGGAATTACTGGGCGTAAAGCGTGCGCAGGCG
+
:F,FFFFFFFFFFFFFFFFFFFFFFFFFFFFFFFFFFFFFFFFFFFFFFFFFFFFFFFFFFFFFFFFFFFFFFFFFFFFFFFFFFFFFFFF:FFFFFFFFFFFFFFFFFFFFFFFFFFFFFFFFFFFFFFFFFFFFFFFF:FFFFFFFFFFFFFFFFFF:FFFFFFFFFFFFFFFFFFFFF,,FFFFFFFFFFF,FFFFFFFFFFF:FFFFFF:F,FFFFFFFF:FFFFF,FFF:FFFFFFFF,FFFFFF
@A00920:152:HGHKKDRXX:2:2103:30590:8688 1:N:0:AGGAGTGG+CTAAGCCT
ACTCCTACGGGAGGCAGCAGTAAGGAATCTTCCACAATGGGGGCAACCCTGATGGAGCAACGCCGCGTGAAGGATGAAGGCCTCAGGGTCGTAAACTTCTTTTGTTAGCGAAGAATATGACGGTAACTAACGAATAAGGGTCGGCTAACTACGTGCCAGCAGCCGCGGTCATACGTAGGACCCAAGCGTTATCCGGAGTGACTGGGCGTAAAGAGTTGCGTAGGCGGCTTAGTAAGTGGATAGTGAAACC
+
FFFFFFFFFFFFFFFFFFFFFFFFFFFFFFFFFFF:F:FFFFFFFFFFFFFFFFFFFFFFFF:FFFFFFFFFFFFFFFFFFFFFFFFFFFFFFFFFFF,FFFFFFFFFFFFF:FFFFFFFFFFFFFFFFFFFFFFFFFF:FFFFFFFF,,FFFFFFFFFF:FFFF:F,,F,,:FF:FFFFFFF,FFF:FFFFFF:FFFFFFFFFFFFFF:F:FFFFFFFFFFFFFFFFFFFFFF:FF:FFFFF:F::,,F
@A00920:152:HGHKKDRXX:2:2103:25391:9831 1:N:0:AGGAGTGG+CTAAGCCT
ACTCCTACGGGAGGCAGCAGTGGGGAATATTGCACAATGGGCGCAAGCCTGATGCAGCGACGCCGCGTGAGGGATGGAGGCCTTCGGGTTGTAAACCTCTTTTATCGGGGAGCAAGCGAGAGTGAGTTTACCCGATGAATAAGAACCGGCTAACAACGTGCCAGCAGCCGCGGTAATACGTAGGGTGCAAGCGTTATACGGAATTATTGGGCGTAAAGGGCTCGTAGGCGGTGCGACGCGTCCGGTGTGA
+
FFFFFFFFFFFFFFFFFFFFFF:FFFFF:FFFFFFFFFFFFFFFFFFFFFFF,FFFFFFFFFFFFFFFFFFFFFFFFFFFFFFFFFFFFFFFFFFFFFFFFF,FFFFFFFFFFFF:F,FFFF,:FFF:FF,FFF,FFFF,FF::F:FFF,,FFF,F:FFFFFFFFF,FFFF,F,,F:FF:::F:F,FFFFFFF:FFF,F,FF,,FFFF:FF,,,FF,::,FFF,:F::FFFF,FF,F,FF,F,,F:,:FF
@A00920:152:HGHKKDRXX:2:2103:8142:10019 1:N:0:AGGAGTGG+CTAAGCCT
ACTCCTACGGGAGGCAGCAGTGGGGAATATTGGACAATGGGCGCAAGCCTGATCCAGCAACGCCGCGTGGAGGACGAAGGTCTTCGGATTGTAAACTCCTGTCAGGCGGGACGAAGGGTTGGGGGCAAATAGTCCCTGATCTTGACGGTACTGCCAGAGGAAGCCCCGGCTAACTCCGTGCCAGCAGCCGCGGTAATACGGAGGGGGCGAGCGTTATTCGGAATCATTGGGCGTAAAGGGCGCGTAGGCG
+
F,FF:F:,:F,FF:,FFFF:FF:FFF,FF:F:FFF:::F:FFFFF:,:FFFFFFFF:FFFF,FF:FF,FFFFFFFF,FFFFFF,::FFFFF,,FFFFFF,:,FFFFFFFFFFFFFFFFF,F,FFF::FFFFFFFFFFFFFF:F:FFFFF,FFF:FFFFFFFFFF::F:FFFFFFFFFFFFFFFFFFFFFF,FFFFFFFFFF:F:F:F,FFFFFFF::FFFFFF:FFFFFFFFFF,FFFF:FFFFF,F,FF
@A00920:152:HGHKKDRXX:2:2103:22498:10645 1:N:0:AGGAGTGG+CTAAGCCT
ACTCCTACGGGAGGCAGCAGTGAGGGATATTGCACAATGGGCGCAAGCCTGATGCAGCGACGCCGCGTGGGTGATGAAGGTCTTCGGATCGTAAAACCCTTTTCTGCGTGACGATGATGACGGTAGCGCAGGAATAAGTGTCGGCTAACTACGTGCCAGCAGCCGCGGTAAAACGTAGGACGCAAACGTAATCCGGAATTACTGGGCGTAAAGGGCGCGCAGGCGGTTGGGTAAGTGAGGCATGAAAGCC
+
FFFFFFFFFFFFFFFFFFFFFFFFFF:F:FF,FFFFFFFFFFFF:FFFFFFFFF:FFFFFFFFFFFFFF:FFFFFFFFFFFFFFFFFFFFFFFF:FFFFFFFFFFFFFFFF,FFF:FFFF,F:FFF,F:F,:FFFFFFFF::F,FFF:FFFFFF,F:F:FF::FFFF,FFFF,F:FFFFFFFFFFFF,F,,FF:,:FF,,FF,F:FFF,,FF:::FF,FF,F::,,F,FFFFF,F:FF:,FF::,FF::F
@A00920:152:HGHKKDRXX:2:2103:31060:10692 1:N:0:AGGAGTGG+CTAAGCCT
ACTCCTACGGGAGGCAGCAGTTAGGAATCTTGCGCAATGGGCGAAAGCCTGACGCAGCAACGCCGCGTGGGGGATGAATGCTCTCGGGTTGTAAACCCCTTTCAGCGGGGACGATTATGACGGTACCCGCAGAAGAAGGACCGGCCAACTACGTGCCAGCAGCCGCGGTAATACGTAGGGTCCAAGCGTTGTCCGGATTTATTGGGCGTAAAGAGCTCGTAGGCGGTTTCGTAAGTCGGATGTGAAAACT
+
FFFFFFFFFFFFFFFFFFFFFFFFFFFFFFFFFFFFFFFFFFFF:FFFFFFFFFFFFFFFFFFFFFFFFFFFFFFFFFFFFFFFFFFFFFFFFFFFFFFFFFFFFFFFFFFFFFFFFFF:FFFFFFFFFFFFFFFFFFFFFFFFFF:FFFFFFFFFF:FFF:FFFFFFFFFFFFFFFFFFFFFFFFFFF:FFFFFFF,FFFFFF:FFFFFFF,FFFFFFFFFFFFFF,FF:F:F:FFFFFFFFFFFFFFF
@A00920:152:HGHKKDRXX:2:2103:11550:10786 1:N:0:AGGAGTGG+CTAAGCCT
ACTCCTACGGGAGGCAGCAGTGGGGAATATTGCTCAATGGGCGAGAGCCTGACGCAGCAACGCCGCGTGAGTGATGAAGGCCTTCGGGTCGTAAATCTCTGTCGGATGGAACGAATGTTCCTGAGGTTAACAGCCTAAGGAAGTTACTGTACACTCAAAGGAAGCACAGTCTAACTCTGTGCCAGCAGCACCGGTAATAAAGAGAGTGCAAGCGTTGTTCTGAATTATTGGTCGTAAAGCTCGAGTAGGC
+
FFFFFFFFFFFFFFFFFFFFFF,FFFFFFFFF:,FFFFFF,FFF,FF,FFFFFFFFFFFF:F,,FFFFFF,FFFFFFFFF,F:F:,FF,F:F,FF,FF,,FFFFF,,,FF:,,::FF,,F,,,FF,FFF:FFF,:,,,F,FFF:,FF,,:F,:,:,,,F,,FFFF,F,,,F:F,F,F,F,,,F:FFFF:,,,,:FF:FFF,FFF,F,FF:F,F,F,,F:F,:,FFF,FF,,,:FFF:FF::F:,F:,,,F
@A00920:152:HGHKKDRXX:2:2103:4517:12352 1:N:0:AGGAGTGG+CTAAGCCT
ACTCCTACGGGAGGCAGCAGTGGGGAATTTTGGACAATGGGCGCAAGCCTGATCCAGCCATGCCGCGTGCAGGATGAAGGCCTTCGGGTTGTAAACTGCTTTTGTACGGAACGAAAAGGTTCTTTCTAATAAAGAGAGCTCATGACGGTACCGTAAGAATAAGCACCGGCTAACTACGTGCCAGCAGCCGCGGTAATACGTAGGGTGCAAGCGTTAATCGGAATTACTGGGCGTAAAGCGTGCGCAGGCG
+
FFFFF:FFFFFFFFFFFFFFFFFFFFFFFFFFFFFFFFFFFFFFFFFFFFFFFFFFFFFFFFFFFFFFFFFFFFFFFFFFFFFFFFFFFFFFF:FFFFFFFFFFFFFFFFFFFF:F:FFFFFFFFFFFFFFFFFFFFFFFFFFFFFFFFFFFFFFFFFFFFFFFFFFFFFF:FFFFFFFFFFFFFFFFFF:FFFF,FFFFFFFFFFFFFFFFFFFFFFF:FF,FFFFFFFFFFFFFFFFFFFFFFFFFFF
@A00920:152:HGHKKDRXX:2:2103:1172:13166 1:N:0:AGGAGTGG+CTAAGCCT
ACTCCTACGGGAGGCAGCAGTGGGGAATATTGGGCAATGGGCGCAAGCCTGACCCAGCCACGCCGCGTGAGCGATGAAGGCCTTCGGGTTGTAAAGCTCTGTGGGGAGGGGCGAAAGGCAGGAGTGCTAATAGTACCCTGTTTGACGGTACCTCCTTAGCAAGCACCGGCTAACTCTGTGCCAGCAGCCGCGGTAAGACAGAGGGTGCAAACGTTGCTCGGAATTACTGGGCGTAAAGCGCGTGTAGGCG
+
F:FFFFFFFFFFFFFFFFFFFFFFFFFFFFFFFFFFFFFFFFFFFFFFFFFFFFFFFFFFFFFFFFFFFFFFF:FFFFF,FFFFFFFF::FFFFFFFFFFF:FFFFFFFFFFFFF:FFFFFFFFFFFFFF:FFFFFFFFFF:FFFFFFFFFFFFFFFFFFFFFFFFFFFFFFFFFFF:FFFF,FFFFFFFFF:FFF:FFFFFFF:FFFF,FFFFFFF::FFF:FFFFFFFFFF:FFFFFFFFFFF,:FFF
@A00920:152:HGHKKDRXX:2:2103:13838:13432 1:N:0:AGGAGTGG+CTAAGCCT
ACTCCTACGGGAGGCAGCAGTGGGGAATCTTGGACAATGGGGGAAACCCTGATCCAGCGACGCCGCGTGACCGATGAAGGCCCTCGGGTCGTAAAGGTCTTTCGACGGGGACAATAATGATGGTACCCGTATAAGAAGGAGCGGCTAACTACGTGCCAGCAGCCGCGGTAATACGTAGGCTCCAAGCGTTGTTCGGAATTACTGGGCGTAAAGCGAGTGTAGGCGGTCTGTCAAGTCGGCTGTGAAATCT
+
FFFFFFFFFFF,:FFFFFFFFFFFFFFFFFFFFFFFFFFFF,FFFFFFFFFFFF:FFFFFF:FFFFFFF:FFFFFFFFFFFFFFFFFFFFFFFF,FFFFFFFF:FFF:FFFFF:FFFFFFFFFFFFFFFFFFF:FFF:FFFF:FFF,,FFFFFFFFF:F:F:FFFFFFFF:FFFF,FFF:FFFFFFFFFFFFFFFFFFFF,F,FFFF:FFFFFFFFFFFF:FFFFFF::FFFFF:F::FFFFFF:F:FFF
@A00920:152:HGHKKDRXX:2:2103:20383:13902 1:N:0:AGGAGTGG+CTAAGCCT
ACTCCTACGGGAGGCAGCAGTGGGGAATATTGGACAATGGGCGAAAGCCTGATCCAGCAATGCCGCGTGAGTGATGAAGGCCTTAGGGTTGTAAAGCTCTTTTACCCGGGATGATAATGACAGTACCGGGAGAATAAGCCCCGGCTAACTCCGTGCCAGCAGCCGCGGTAATACGGAGGGGGCTAGCGTTGTTCGGAATTACTGGGCGTAAAGCGTACGTAGGCGGCTTTGTAAGTTAGAGGTGAAAGCC
+
FFFFFFFFFFFFFFFFFFFFFFFFFFFFFFFFFFFFFFFFFFFFFFFFFFFFFFFFFFFF:FFFFFFFFFFFFFFFFFFFFFF:FFFF:FFFFFFFFFFFFFFFFFFFFFFFFFF,FFFFFFF,FFFFFFF:FFFF:FFFF:FF:FFFFFFF:F::FFFFFFFFFFFFF,FF,FF:FFFFF:FF::F:FFFFFFF,F:FF:FFFFFFF:FFFFFF:FFFFFFFFF:FFFFFFFF:FFF:FFFFF::FFFF
@A00920:152:HGHKKDRXX:2:2103:13521:14293 1:N:0:AGGAGTGG+CTAAGCCT
ACTCCTACGGGAGGCAGCAGTGGGGAATCTTGCGCAATGGCCGAAAGGCTGACGCAGCGACGCCGCGTGCGGGAGGAAGCCCTTCGGGGTGTAAACCGCTGTCAGGAGGGACGAAAGCCAGGGGGAGGGAATGCCCCCGGGAAGGACGGTACCTCCAGAGGAAGCACCGGCTAACTCCGTGCCAGCAGCCGCGGTAATACGGAGGGTGCGAGCGTTGTCCGGAATCACTGGGCGTAAAGGGCGCGTAGGC
+
,:FFFFFFFFF:FFFFFFFFFFFFFFFFFFFFFFFF,FFFFFFFFFFFFFFFFFFFFFF:FFFFFFFFFFFFFFFFF:FFFFF:FFFFFFFFFF,FFFFFFFFFFFFFFFFFF,FFFFF:FFFFFFFFFF:FFFFFFFFFFF:FFFFFFF:FFFFFFFFFFFFFFFFFFFFF,FFFFFFFFFFFFFFFFFFFFFFF:FFFFFFFFFFF:FFFFFFFFFFFFFFFFFFFFFFFFFFFFFFFFFF,FFF:FF
@A00920:152:HGHKKDRXX:2:2103:25753:14559 1:N:0:AGGAGTGG+CTAAGCCT
ACTCCTACGGGAGGCAGCAGTGGGGAATTTTCCGCAATGGGCGAAAGCCTGACGGAGTGACGCCGCGTGGGGGACGAAGGCCTTCGGGTCGTAAACCCCTGTCAGAGGGAAAGAAGGGTGTCGGCGTGAACAGCGCCGGCATCTGACGGTACCTTCAGAGGAAGCCCCGGCCAACTCTGTGCCAGCAGCCGCGGTAAGACAGAGGGGGCAAGCGTTGCTCGGAATCACTGGGCGTAAAGGGCGCGTAGGC
+
FFFFFFFFFFFFFFFFFFFFFFFFF,FFFFFFFFFFFFFFFFFFFFFFFFFFFFFFFFFFFFFFFFFFFFFFFFFFFFFFFFFFFFFFFFFFFFFFFFFFFFFFFFFFFFFFFFFFFFFFFFFFFFFFFFFFFFFFFFF:FFFFFFFFFFFFFFFFF:FFFFFFFFFFFFFFFF:FFFFFFFFF:FFFFFFF:FFF,FFFFFFFFFFFF:,F:FFFFFF:FFFFFFFFFFFF:FFFFF:FFFFFFFFF:F
@A00920:152:HGHKKDRXX:2:2103:17472:14653 1:N:0:AGGAGTGG+CTAAGCCT
ACTCCTACGGGAGGCAGCAGTGAGGAATCTTGCGCAATGGGGGCAACCCTGACGCAGCCACGCCGCGTGGAGGATGAAGGTCCTATGGATCGTAAACTCCTTTTCTGAGAGAAGAAAGCCTCGTTTGGCGGGGCCTGACGGTATCTCAGGAATAAGCACCGGCTAACTCCGTGCCAGCAGCCGCGGTAATACGGAGGGTGCAAGCGTTGTCCGGAATCACTGGGGGTAAAGGGTGTGTAGGCGGGTCGGT
+
FFFFFFFFFFFFFFFFFFFFFFFFFFFFFFFFFFFFFFFFFFFFFFFFFFFFFFF:FFFFFFFFFFFFFFFFFFFFFFFFFFFFFFFFFFFFFF:FFFFFFFFF:FFFFFFFFF:FFFFFFFFFFFFFFFFFF:FFFFFFFFFFFFFFFFFFFFFFFFFFFF:F::FFFFFFFFFFFFFFFFFF:FFF::FFFFF:FFFFFF,F:FFFFF:FFFFFFFFFFFFF,FF:F,FFFFFFF:::FF:FF:,FF:
@A00920:152:HGHKKDRXX:2:2103:10384:14935 1:N:0:AGGAGTGG+CTAAGCCT
ACTCCTACGGGAGGCAGCAGTCGAGAATTTTTCTCAATGGGCGCAAGCCTGAAGGAGCGACGCCGCGTGGAGGATGAAGGCCTTCGGGTTGTAAACTCCTGTCATTTGGGGACAAAACTTCGGTTTAACTGACCGGAGCTTGATAGTACCAGAAGAGGAAGAGACGGCTAACTCTGTGCCAGCAGCCGCGGTAATACAGAGGTCTCAACCGTTGTTCGGATTCATTGGGCGTAAAGGGTGCGTAGGCGGT
+
:FFFFFFFFFFFFFFFFFFF:FFFFFFFFFFFFFFFFFFFFFFFFFFFFFFFFFFFFFFFFFFFFFF:FFFFFFFFFFFFFFFFFFFFFFFFF:FFFFFFFFFFFFFFFFFFFFFFFFFFFFFFFFFFFFFFFFFFFFFFFFF,FFFFFFFFF,FFFFFFFFFFFFFFFFFFFFFFFFFFFFFFFFFFFFFF:FFFFFFFFFFFFFFFFFFFFFFFFFFFFFFFFFFFFF:FFFFFFFFFFFFFFFFFFF
@A00920:152:HGHKKDRXX:2:2103:10176:15264 1:N:0:AGGAGTGG+CTAAGCCT
ACTCCTACGGGAGGCAGCAGTGGGGAATCTTGCGCAATGGCCGAAAGGCTGACGCAGCGACGCCGCGTGCGGGAGGACGCTTTTCGGAGTGTAAACCGCTGTCAGTGGGGACGAACGGCCCGGGGAGGCAATGCCCCGTGGTTTGACGGTACCCGCAGAGGAAGCACCGGCTAACTCCGTGCCAGCAGCCGCGGTCATACGGAGGGTGCGAGCGTTGTTCGGAATTAGTGGGCGTCAAGCGCGCGCAGGC
+
,FFFF:FFFFFFFFF,FFFFFFFFFFFFF,FFFFFFFFFFFFFF:FFFFFFFFFFFFFFFFFFFFFFFFFFFFFFF,FFFFFFFFFFFFFFFFFFFF:FFFFFFFFFFFF:FFF:FFFFFFFFFF:F:FFFFFFFFFF:FFF:F:FFFFFFF:F:FFFF:FFFFF:FFFFFFFFF:FF::FFFFF:FFFFFFFFF,FFFFFFFFFFFFFFFFFF:::FFFF:,,:,F,FFFFFF:F,FFF:F:FFFFFF:
@A00920:152:HGHKKDRXX:2:2103:29324:15890 1:N:0:AGGAGTGG+CTAAGCCT
ACTCCTACGGGAGGCAGCAGTAAGGGATCTTGCGACAATGGGCGAAAGCCTGACGCAGCAACGCCGCGTGCGGGATGACGGCCTTCGGGTTGTAAACCCCTTTTCGTGGGGAAGAGGCAGGACGGTACCCCCGGAATAAGTCACGGCTAACTACCTGCCAGCAGCCGCGGTAAAACGAAGGAGGCGACCGTTATCCGGATATAATGCGTGAAAATCGCGGGGAGGCGGTCGAGCAAGAGAGGCGTGAAAG
+
::FFF,FF:F,FFFFFFFF:FFF:FFFF:FF:FFFF:F,FF:F:FFF:FFF:FFFFF,FFFF,F,:FF:,FFFFFFFFFF,:FF,FFFFFFF:FFFFF,FFF:FFF,F,F:FFF,,:,F:,FF,FFFFF,FFF,:,FFF,,,,F,,FFFFFF::,:FFF:::F,:FF:F,,::FF:F,F,FF,,F,F,FF,FFFFF,:FF,,,F,,,,,F,FF,,F,FF,,,FF,FFFFF,,F:FFF,FF,,FF:FFFF,
@A00920:152:HGHKKDRXX:2:2103:11107:16219 1:N:0:AGGAGTGG+CTAAGCCT
ACTCCTACGGGAGGCCGCAGTCGAGAATCTTCCGCAATGGACGAAAGTCTGACGGAGCGACGCCGCGTGGTTGATGAAGTCCTTCGGGACGTAAAAACCTTTTATGAGGGAAGAAGTTTATTGACATTACCTCATGAATAAGGGGCTCCCAACTCTGTGCCAGCAGGAGCGGTAATACAGAGGCCCCGAGCATTATCCGGAATCACTGGGCGTAAAGGGTGCGTAGGCGGCTATATTAGTCGGGTTTTAA
+
FFFFFFF:FFFFFFFFFFFFFFFFFFFFFFFF:FFFFFFFF:FF:F:FFFFFFFFFFFFFFFFFFFFFFFFFFFFFFFFFFFFFFFFFFFFFFFF:FFFFFF:FFFFFFFFFF:FFFFFFFFFF:FFF:FFFFFFF::F:FFFFFFFF,FFFFF,FFFF::FFF,FF:FFFFFFFFFFFFFF,FF,FFFFFFFFFF,:FFFFFF:FFFFF:FFF:FF,::F,F:FF:FFFF:FFFFFF:F:::FF,FF:F
@A00920:152:HGHKKDRXX:2:2103:29830:16517 1:N:0:AGGAGTGG+CTAAGCCT
ACTCCTACGGGAGGCAGCAGTAGGGAATATTGGTCAATGGGTGAGAGCCTGAACCAGCCATGCCGCGTGCAGGAAGACGGCCCTATGGGTTGTAAACTGCTTTTACCAGGGGATAAAACGGTCTTGCGAGACTAATTGAAGGTACCTGGTGAATAAGCCACGGCTAACTACGTGCCAGCAGCCGCGGTAATACGTAGGTGGCAAGCGTTGTCCGGATTTATTGGGTTTAAAGGGTGCGTAGGCGGTTGTA
+
FFFFFFFFFFFFFFFFFFFFFFFFFFF,FFFFFFFFFFF::FFFFFFFFF:FFFFFFFFFFFFFFFFFF:FFFFFFFFFFFFFFF::FFFFFFFFFFFFFFFFFFFFFFFFFFF:FFFFFFFFFFFFFFFFFFFFFF,FFFFFFFFFFFFF:::FFFFFFFFFFFFFF:FFFFF:FFFFFFFFFFFFFFFFFFFFF:FFFF:FFFF,FFFFFFFFFFFFFFFFFFFFFFFFFFFFFFFFF:,FFFFFFFF
@A00920:152:HGHKKDRXX:2:2103:30698:16736 1:N:0:AGGAGTGG+CTAAGCCT
ACTCCTACGGGAGGCAGCAGTGGGGAATCTTGCGCAATGCGCGAAAGCGTGACGCAGCAACGCCGCGTGGGGGAAGAAGGCCTTCGGGTTGTAAACCCCTTTAAGGAGGGACGGGGCCCGGGCGGTTAATAGCCGACCCGGGTGACGGAACCTCCAGAAGAAGCTCCGGCTAACTACGTGCCAGCCCCCGCGGTACTAAGTAGGGGGCAAGCGTGGTCCGGACTCCTTGGGCGGAAAGAGCGTGTATGCG
+
FFFFFF,FFFFFFFFFFFFFFFFFFFFF:FFFFFFFFFFFF,FFF,,FFF:FFFF:FFF,FFF:F,F,FF:FFF,,:FFFFFF,:FFF,F,FFF:FF:FFFF,:,FFFFF,F,,,FFFFFFFFFFF,FF,F,:F,F:F,F,F:::,F,,FFF:F,F,F:,F:,:FF,FFFF,FFFF:FFF::,FF,,,FF,F,,,,:,,FF::FFFF,FF:FF,,:,F,:F,,F:::F,FFFF,F:FF,FFFF:F,,::F
@A00920:152:HGHKKDRXX:2:2103:28113:17519 1:N:0:AGGAGTGG+CTAAGCCT
ACTCCTACGGGAGGCAGCAGTGGGGAATATTGGACAATGGGCGAAAGCCTGATCCAGCAATGCCGCGTGAGTGATGAAGGCCTTAGGGTTGTAAAGCTCTTTTACCCGGGATGATAATGACAGTACCGGGAGAATAAGCTCCGGCTAACTCCGTGCCAGCAGCCGCGGTAATACGGAGGGAGCTAGCGTTGTTCGGAATTACTGGGCGTAAAGCGCACGTAGGCGGCGATTCAAGTCAGAGGTGAAAGCC
+
F:FFFFFFFFFFFFFFFFFFFFFFF,F:FFFFFFFFFFF:FFF,F,FFFFFFF:FFFF:FFFF:F,FFF:FFF::FFFFF::FF,FFF,FF,FFFFFFF:F,FFFFFFFFFFF:F,FFF::FFFF,FF:FFFFF:FFFFFFFFFFFFF:FFFFFFFFFFFFFFFF,FFFFFF:FFFF:FFF:FF,FFFFFFF,:F,F:FFFFFFF:FFFFF:FF,F:FFFFFFFFFFFFFFFFFFFFFFFF,::F,FFFF
@A00920:152:HGHKKDRXX:2:2103:4716:18803 1:N:0:AGGAGTGG+CTAAGCCT
ACTCCTACGGGAGGCAGCAGTAAGGAATCTTCCACAATGGACGAAAGTCTGATGGAGCAACTCCGCGTGCAGGATGAAGGCCTTCGGGTTGTAAACTGCTTTTGTATGTGAAGAATATGACGGTAACATACGAATAAGGGTCGGCTAACTACGTGCCAGCAGCCGCGGTCATACGTAGGACCCAAGCGTTATCCGGAGTGACTGGGCGTAAAGAGTTGCGTAGGCGGGTAGTAAAGTGACTAGTGAAATC
+
FFFFF:FFFFFFFFFFFFFFF,FFFFFFFFFFFFFFFFFFFFFFFFFFFFFF,FFFFFFFFFFFFFFFFF:FF,FF:FF:FFFFFFFFFFFFFFFFFFFF:F:F,FFFFFFFFFFFF:FFFFFFFF,,FFF:FFFFFFFF,FFFFFFFFFFFFFFFFFFFFFFFFFFFFFFFFFFFFFF,FFFFFFFFFF,F,FFFFFFFFFFFFFFF:FFFFFFFF,FFF,FFFFF,,FFFF,FFFFF,FFFFFFFFFF
@A00920:152:HGHKKDRXX:2:2103:21025:19554 1:N:0:AGGAGTGG+CTAAGCCT
ACTCCTACGGGAGGCAGCAGTGGGGAATATTGGACAATGGGGGCAACCCTGATCCAGCCATGCCGCGTGTGTGAAGAAGGCCTTCGGGTTGTAAAGCACTTTAAGTGGGGAAAAAGGCTCGGCAGCTAATATCTGCCGGGATTGATACTACCCACAGAATAAGCACCGGCTAACTCTGTGCCAGCAGCCGCGGTAATACAGAGGGTGCAAGCGTTAATCGGAATTACTGGGCGTAAAGCGCGCGTAGGCG
+
:FFFFF::FFF,FFFFFFFFFFF:FFFFFFFFFFFFFFFFFFFFFFFFFFFFF:FFFFFFFFFFFFFFFFFFFFFFFFFFFFFFFFFFFFFFFFFF:FFFFFFFFFFFFFFFF,FFFFFFFFFFFFFFFFFFFFFFFFFFFFFFFFFFFFFFFFFFFFFFFFFFFFFFFFFF:FFFFFFFFFFFFFFFFFFFFFFFFFF:FFFF:FFFFFFFFFF:FFF:FFFF:FFFFFFFFF::,FFFFFFF:FFFFF
@A00920:152:HGHKKDRXX:2:2103:18014:20071 1:N:0:AGGAGTGG+CTAAGCCT
ACTCCTACGGGAGGCAGCAGCAAGGAATTTTCCACAATGGGCGCAAGCCTGATGGAGCAACGCCGCGTGGGGGATGACGCTTTTCGGAGTGTAAACCCCTTTTCGAGAGGACGAAGCAAATGACGGTACTCTCGGACTAAGGACCGGCTAACTACGTGCCAGCAGCCGCGGTAAGACGTAGGGTCCGAGCGTTGTCCGGAGTTACTGGGCGTAAAGCGCGCGCAGGCGGTTTCGTACGTCGGGTGTGAAA
+
F:,FFFFFFFFFFFFFFFFFFFFFFFF:FFFFFFFFF:FFFFFFFFFFFFF:FFFFFFFFFFFFFFFFFFFFFFFFFFFFFF:FFFFFFFFFFFFFFFFFFFFFFFFFFFFFFFFF:FFFFFFFFFFFFFFFFFFF,FFFFFFFFFF:F:FFFFFFF:FFFFFFFFFFFFFFF,FFFFFFFFFFFFFFFFFFFFFFFFFFFFFFFFFFF:FF:,FFFF:FFFFFFF:FFFFFFFF:FF:FFFF:FFFFFF
@A00920:152:HGHKKDRXX:2:2103:5620:20462 1:N:0:AGGAGTGG+CTAAGCCT
ACTCCTACGGGAGGCAGCAGTGGGGAATCTTGGTCAATGGGGGAAACCCTGAACCAGCGACGCCGCGTGACCGATGAAGGCCCTCGGGTCGTAAAGGTCTTTCGACGGGGACTATAATGAATGTACCCGTAAAAGCAGGAGCGGCTAACTATGTGCCAGCAGCCGCGGTAATACATAGGCTCCAAGCGTTGTTCGGAATTACTGGGCGTAAAGCGAGTGTAGGCTGTCCGCCAAGTCGATTGTGAAATCT
+
FFFFFFFFFFFFFFFFFFFFFFFFFF:FFFFFFFFFFFFFFFFF:FFFFFFFFFFFFFF:FFFFFFFFFFFFFFFFFFFFFFFFFFFFFFFFFFFFFFFFFFFFFFFFFFFFFFFFFFFFFFFF:FFFFFFFFFFFFFFFFFFFFFFFFFFFFFFFFFFFFFFFFFFFFFFFFFF:FFFFFFFFFFFFFFFFFFFFFFF:,FFFFFFFFFFFFFF,FFFFFFFFFFFFFFFF::FFFF:FF:FFF:,:FF
@A00920:152:HGHKKDRXX:2:2103:30879:20964 1:N:0:AGGAGTGG+CTAAGCCT
ACTCCTACGGGAGGCAGCAGTAGGGAATCTTCCGCAATGGACGAAAGTCTGACGGAGCAACGCCGCGTGAGTGATGAAGGTTTTCGGATCGTAAAACTCTGTTGTTAGGGAAGAACAAGTACGAGAGTAACTGCTCGTACCTTGACGGTACCTAACCAGAAAGCCACGGCTAACTACGTGACAGCAGCCGCGGTAATACGTAGGTGGCAAGCGTTGTACGGAATTACTGGGCGTAAAGGGCGCGTAGGCG
+
FFFFFFFFF,FF:,FF,FFFFF::FFFFFF,::F:FFFFFFFFFFF,F,::F,F,FFFFFFFFFFF,FF,F:FFF:FFFFF:FF,F,FF,:FFF:F:::FFFF,FFFFFF:F:FFFFF,FFFFFF:FFFFFF::FF,FFFFFFFFF:FFF:FFFF,FFFF:FFFFFFFF:F:FFFFFFFF,FF,FFFFFFF:F,FF:F,,FFFFFFFFF,FFF,F:F,:FFF,:FFFFFFFFFFFFFF,:F:FF:FFFFF
@A00920:152:HGHKKDRXX:2:2103:21305:21042 1:N:0:AGGAGTGG+CTAAGCCT
ACTCCTACGGGAGGCAGCAGTGGGGAATTTTGGACAATGGGGGAAACCCTGATCCAGCCATGCCGCGTGAGTGAAGAAGGCCTTCGGGTTTTAAAGCTCTTTCGGCCGGGACGAAATCGCGCGGATGAATATTCCGCGTGGATGACGGTACCGGAAGAAGAAGGACCGGCTAACTACGTGCCAGCAGCCGCGGTAATACGTCGGGACCGAGCGTTAATCGGAATTACTGGGCGTAAAGCGCACGCAGGTG
+
F:FFFFFFFF:FFFFFFF:FFF:FFFFF,FFF,F::FFFF:F::FFF,FFFFFFFFFFFFFF,FFFFFFFF:FFF:FFFFFFF:,,F,:F,FFFF,FFFFFFFFF,FF:FFF::FFFFF,FFFF,F:FFFFFF,FF:FF:FFFFFF:FFF:,,:FFFFF,FFFFFF,FF:FF:F,FFF,FF:FF:FFFFF:F,FFFFFFFF,,FF,FFFFFFFF:::F,,F:,FFFFFF:,FF,F,FFFF:FFFFF:::F
@A00920:152:HGHKKDRXX:2:2103:31078:21715 1:N:0:AGGAGTGG+CTAAGCCT
ACTCCTACGGGAGGCAGCAGTGGGGAATTTTGGACAATGGGCGCAAGCCTGATCCAGCCATGCCGCGTGAGTGAAGAAGGCCTTCGGGTTGTAAAGCTCTTTCGGCGGGGACGAAACGGTTCGCACTAATACTGCGGACTAATGACGGTACCCGCATAAGAAGCACCGGCTAACTCCGTGCCAGCAGCCGCGGTAATACGGAGGGTGCAAGCGTTATCCGGATTCATTGGGTTTAAAGGGTGCGTAGGCG
+
FFFFFFFFFFFFFFFFFFFFFFFFFFFFFFFFFFFFFFFFFFFFFFFFFFFFFFFFFFFFFFFFFFFFFFFFFF,FFFFFF,FFF:FFFFFFFFFFFFFFFFFFFFFFFFFFF,FFFFFFFF:FF:FFFFFFFFFFFFF:FFFFFFFFF:,FFF:FF:FFFFFFFF,:FF:,::FFFFF:F:FFF:F:FFFFFFFFF,FFF,:F:FFF:FFF:,::F,F::FFFFFFF:F:FF:F:,FFF,FFF:,FF,F
@A00920:152:HGHKKDRXX:2:2103:1796:21762 1:N:0:AGGAGTGG+CTAAGCCT
ACTCCTACGGGAGGCAGCAGTGGGGAATCTTGCGCAATGGCCGAAAGGCTGACGCAGCGACGCCGCGTGCGGGAGGAAGCCCTTCGGGGTGTAAACCGCTGTCAGGAGGGACGAAAGCCACCGGGAGGGAATGCCTGGTGGAAGGACGGTACCTCCAGAGGAAGCACCGGCTAACTCCGTGCCAGCAGCCGCGGTAATACGGAGGGTGCGAGCGTTGTTCGGAATTATTGGGCGTAAAGCGCACGTAGGC
+
,FF,F,FF:FF::FF,FFFFF,FFFFFFF,FFFFFFFFF::FFFFFFFFFFFFF,,FFFF:FF:::FFF:FFF,FF,FFFFFF,:F:FFFFFF,:F,FFF:FF:FFFF:F:F,:FFFFF:F:FFFFFFF:,FF:FFFFFFF:,FF::FFF,FFFFFFFF:F,:F:FF:FF,F:F:FF:F:F:::F::F,FFFFFF,:FFF,FF:FFFF:FFF::,FFFF:FFF,F:,FFFFF:FF,::F:FFF:FF:FF:
@A00920:152:HGHKKDRXX:2:2103:16414:21934 1:N:0:AGGAGTGG+CTAAGCCT
ACTCCTACGGGAGGCAGCAGTGGGGAATATTGCACAATGGGCGCAAGCCTGATGCAGCGACGCCGCGTGGGGGATGACGGCCTTCGGGTTGTAAACCTCTTTCAGCACCGACGAAGCGTAAGTGACGGTAGGTGCAGAAGAAGGACCGGCCAACTACGTGCCAGCAGCCGCGGTAATACGTAGGGTCCGAGCGTTGTCCGGAATTACTGGGCGTAAAGAGCTCGTAGGTGGTTTGTCGCGTTGTTCGTGA
+
FFFFFFFFFFFFFFFFFFFFFFFFFFFFFFFFFFFFFFFFFFFFFFFFFFFFFFFFFFFFFFFFFFFFFFFFFFFFFFFFFFFFFFFFFFFFFFFFFFFFFFFFFFFFFFFFFFFFFFFFFFFFFFFFFFFFFFFFFFFFFFFFFFFFFFFFFFFFFFFFFFFFFFFFFFFFFFFFFFFFFFFFFFFFFFFFF,FFF::FFF:FFFFF:FFFFF,FFFFFFFFFFFFFFFFFFFFFFFFFFFF:FFFFFF
@A00920:152:HGHKKDRXX:2:2103:22670:22060 1:N:0:AGGAGTGG+CTAAGCCT
ACTCCTACGGGAGGCAGCAGTGGGGAATTTTTCGCAATGGGCGCAAGCCTGACGACGCAACGCCGCGTGGAGGATGAAGGTCTTCGGATTGTAAACTCCTTTAGCCCGGGACGAATGGCTCCAAACAAAAACTTTGGAGTGTGACGGTCACGGGTGAGGAAGCCCCGGCTAACTCTGTGCCAGAAGCCGCGTAACTAAATAGGGGGCAAGAGTTGTTCGGAATTACTGGGCTTAATCGGCGCGTAGGCGT
+
FFFFFFFFFFFFFFFFFFFFFFFFFFFF:,FFF,FFFFFFFFFFFFFFFFFF,FFFFFFFFFFFFFFFFFFFFFFFFFFF,FFF,FFFFFFFFFFF,FFF:F:,FF,FFFF:FFFF,,F,F,,::F,F,,F,,,,,,FFFF,F:FF,,,,,,F,F,FFFFFFFF,FFF,FFF:::F,FFF:F,,FFF:F,F,,F,FF,F:F,:FFFFFF:,,:,F,FF:F:,F,F,:F,FF:,F,,,FF:,:,F:,::F,
@A00920:152:HGHKKDRXX:2:2103:24026:23500 1:N:0:AGGAGTGG+CTAAGCCT
ACTCCTACGGGAGGCAGCAGTGGGGAATATTGGACAATGGGCGCAAGCCTGATCCAGCCATGCCGCGTGAGTGAAGAAGGCCTTAGGGTTGTAAAGCTCTTTCGGCGGGGACGATGATGACGGTACCCGCAGAAGAAGCCCCGGCTAACTCCGTGCCAGCAGCCGCGGTAATACGGAGGGGGCTAGCGTTATTCGGAATTACTGGGCGTAAAGAGCTCGTAGGCGGTTTTTCGCGTCTGTCGTGAAAGCC
+
FFFF,::FFF:F,:FFFFFFF:FFFFF:FFF:FFFFFFFFFFFF,FFF:FFFFFF:FFF:FFF:FF,FFFFFFFF:FFFFF:,:,:,FF:FFFFFFFF:FFFFF,FF,FF:F::FFFF,FF:FFFFFFFFFFFFF::FFFFFFFFFFFFFFFFFFFFFFFFFFFFFFFFF:F:FFFF:FFFF:F:FFFFFFFF:FFF,FFF,,:FFFFF,FF:F::FFFFF,FFFFFFF,FFFFF,FFFFF::FFFFF,F
@A00920:152:HGHKKDRXX:2:2103:4779:25207 1:N:0:AGGAGTGG+CTAAGCCT
ACTCCTACGGGAGGCAGCAGTGGGGAATATTGGACAATGGGCGCAAGCCTGATCCAGCCATGCCGCGTGTGTGAATAAGGCCTTCGGGTTGTAAATCACCTTTGTACGGGAAGAAACCTTCCGGGTTAATACCACGGGAGACAGACGGTACAGTAAGAATAAGCACAGGCTAACTCCGAGCCAGCAGACTCGGTAATACGGAGGGTGCGAGCGTTATCCGGAAGTACTGGGTTTAAAGGGTGCGTAGGCG
+
:FFFFFFF:FFFFFFFFFFFF,F,FFFF:,F:F:FFFFFFF:FFFF,FFFFFF:,:FFFF:FFFFFF:F,FFFFF,,F,FF:,F,,FF,F,:,FF,F:F,F:F,:FFFFF:FF,FF:,F:F,F,F,FFFFFFF,F:,FFFFF,FFF:,,:F,,,,FF,FFF,,FFF,F,FF,,FFF:,,,,FFFFF,:F,::,FFFF::,FF:,F,:F,::F,FFF,,F,FFF,FF,FF,:FFFFFF,,,F,::FF,F:F
@A00920:152:HGHKKDRXX:2:2103:19922:25504 1:N:0:AGGAGTGG+CTAAGCCT
ACTCCTACGGGAGGCAGCAGTAAGGGATCTTGCGACAATGGGCGAAAGCCTGACGCAGCAACGCCGCGTGCGGGATGACGGCCTTCGGGTTGTAAACCGCTTTTCGGGGGGAAGAGGAAGGACGGTACCCCCGGAAGAAGTCTCGGCTAACTACGTGCCAGCAGCCGCGGTAAAACGTAGGAGGCAAGCGTTATCCGGATTTACTGGGCGTAAAGCGCGTGCAGGTGGTGGTTTAAGTCGTGCGTGAAAG
+
FFFFFF:FFFFFFFFFFFFFFFFFFFFFFFFFFFFFFFFFFFFFFF:FFFFFFFF:FFFFFFFFFFFFFFF:FFFFFFFFFFF:FFFF:FFFFFF,:FFF:FFFFFFFFFFF:FF:FFFFFF:FF:,FFFFFFFFFFFFFFFFFFFFFFFFFFFFFFFFFFFFFFFFFFFFFF,FFF:FFF,FFFF:FFFFFFFFFFFFFFFFFFFFFF,FF::,FFFF,FF:FFFF,FF:FFFFFFF:,FF,FFFFF,F
@A00920:152:HGHKKDRXX:2:2103:6804:26678 1:N:0:AGGAGTGG+CTAAGCCT
ACTCCTACGGGAGGCAGCAGTCGAGAATCATTCACAATGGGGGAAACCCTGATGGTGCGACGCCGCGTGGGGGAATGAAGGTCTTCGGATTGTAAACCCCTGTCATGTGGGAGCAAATTAAAAAGATAGTACCACCAGAGGAAGAGACGGCTAACTCTGTGCCAGCAGCCGCGGTAATACAGAGGTCTCAAGCGTTGTTCGGAATCACTGGGCGTAAAGCGTGCGTAGGCTGTGTCGTAGGTCGTGTGTG
+
FFFFFFFFFFFFFFFFFFFFFFF:FFFF,,FFF,FFFFFFFFF,:F:FFFF:,FF:FF:FFFF:FFFFFF:FFFFFFFFFFFFFFFFFF:FFFFFF:FFFFFFFFFFFFFFFFF:FFFFFF,FFFFF,FFF,FFF,,F,FFF:F,FFFFFFFFFFFFF,FFFF,:FFF,F:FF:FFF::F,FFFFFF,FF,F:FFFFFFFFF::F:::FFFFFFF:,,FFFFF,:F,FF,:FF,FFFF:,FF,F,F:F,F
@A00920:152:HGHKKDRXX:2:2103:19307:26976 1:N:0:AGGAGTGG+CTAAGCCT
ACTCCTACGGGAGGCAGCAGTGGGGAATATTGCGCAATGGCCGCAAGGCTGACGCAGCGACGCCGCGTGGAGGATGACGGCCTTCGGGTTGTAAACTCCTGTTGCCCGGGACGAACAAGCGGTTTCGACCGCTCTGACGGTACCGGGTGAGGAAGCACCGGCTAACTCCGTGCCAGCAGCCGCGGTAATACGGAGGGTGCGAGCGTTGTCCGGAATCACTGGGCGTAAAGGGCGCGTAGGTGGCTTGGTA
+
FF,::::FFFF,FFFF:FFFFFFFFFFFFFFF:FFFFFFFFF:FFF,FFF:FF:FF,FFFFFFFFFFFFFFFFF:FFFFFFFFFFFFFFFFFFFFFFFFFF:FFFF:FFF:FFFFFFFFF:FFFF:FFF:FFFFFF:FFFFFFFFF,FF:FF:,F:FFFFFFFFFFFF:FFFFFFF:FFFFFFFFF:FF:FFF:FFFFFFF:FFF:FF:::FF::F:F:F,F:FF:F,F:,FFFFFFFFFFFFF,FFFF,
@A00920:152:HGHKKDRXX:2:2103:29270:27101 1:N:0:AGGAGTGG+CTAAGCCT
ACTCCTACGGGAGGCAGCAGTGGGGAATATTGGACAATGGGCGGAAGCCTGATCCAGCAACGCCGCGTGAGGGATGACGGCCTTCGGGTTGTAAACCTCTTTCACCGATGACGAAGCGCAAGTGACGGTAGTCGGAGAAGAAGCACCGGCCAACTACGTGCCAGCAGCCGCGGTAATACGTAGGGTGCGAGCGTTGTCCGGAATTATTGGGCGTAAAGGGCTCGTAGGCGGTTTGTCGCGTCGGGAGTGA
+
FFFFF:FFFFFFFFFFFFFFFFFFFFFFFFFFFFFFFFFFFFFFF:FFFFFFFFFFFFFFFFFFFFFFFFFFFFFFFFFFFFFFFFFFFFFFFFFFFFFFFFFFFFFFFFFFFF:FF:FFFF:FFFFFFFFFFFFFFFFFFFFFFFFFFFFFFFFFFFFFFFFFFF:FFFFFFF,FFFFFFFFFFFFFFFFFFFFFFFFFFF:FFFFFFFFFFFFFFFFFFFFFFFFFFFFFFFFFFFFFFFFFFFFFF:
@A00920:152:HGHKKDRXX:2:2103:8739:27305 1:N:0:AGGAGTGG+CTAAGCCT
ACTCCTACGGGAGGCAGCAGTTAGGAATCTTCCACAATGGGCGAAAGCCTGATGGAGCGACGCCGCGTGAAGGATGAAGGTCTTCGGATCGTAAACTTCTAAAAGAGGGACGATTGTGACGGTACCCCCTGAATCAGCCCCGGCTAACTACGTTCCAGCAGCCCCGGTAATACGGAGGGGGCAAGCGTTGTCCGGACTTACTGGGCGTAAAGCGCGCGCAGGCGGTCAGCGATGTGCCGTGTGAA
+
FFFFFFFFFFFFFFFFFFFFFFFFFFFFFFFF:FFFFFFFFFFFFFFFFFFFFFFFFFFF:FFFFFFFF:F,FF,FFFFFFFFFFFFFFFFFFFF::,FFFFF:::FFFFF,FFFFFFF:FFFFFFFFFFFFFFFF,FFFF,FFFFFF:F:FF,FF::F,:FF,F:F,FF,FFF,F:FFFFFFFFFFFF,FFF:FFFFFF::FFFFFFFFF,FFF:FFFF,:FF:FFF:F:F,,FFF:FF,F:FF
@A00920:152:HGHKKDRXX:2:2103:4770:28166 1:N:0:AGGAGTGG+CTAAGCCT
ACTCCTACGGGAGGCAGCAGTGAGGAATATTGCACAATGGGCGCAAGCCTGATGCAGCGACGCCGCGTGTGGGATGAAGGGGCTACGCCTAGTAAACCACTGTAGCCCGGGACGAAAAACGTGTTCGACGCGTTAGACGGTACCGGGAAAGTAAGTGTCGGCTAACTACGTGCCAGCAGCCGCGGTAATACGTAGGACCCAAGCGTTGTCCGGATTTACTGGGTGTAAAGGGAGCGCAGGCGGATGGGTA
+
F,FFF:F:F:FFF,,FFFFFFFFFF:FF:FFFF:FF:F:FF:FFFFF:FFFFF::FFFFF:F,:F:F::FF::FF,FFFFFF,FF:FFFF,FFF,:F:FFFFFFF:::FFFFF,F,FFFFF:F,,:FFFFFFFFFFFFFFF,,F,:F::FFFF::,,FF:F:FFFF:F,:FFF:FFFF,FF,F,:FFFFF:,FF:,F,FFFF:FF,F:FF:FFF:FFF,F:FF:,:FFF,,,,,F:F:,,F,FF,FFFFF
@A00920:152:HGHKKDRXX:2:2103:27715:28197 1:N:0:AGGAGTGG+CTAAGCCT
ACTCCTACGGGAGGCAGCAGTAAGGGATATTGGGCAATGGGCGAAAGCCTGACCCAGCAACGCCGCGTTGAGGATGAAGGCCTTCGGGTCGTAAACTCATTTTCGGGTGGACGAGGAAGGACGGTACACCCGGAAGAAGTCACGGCTAACTACGTGCCAGCAGCCGCGGTAAAACGTAGGTGGCAAGCGTTATCCGGATTTACTGGGCGTAAAGGGTGTGCAGGTGGCTTTATAAGTGGTGTATGAAATC
+
FFFFFFFFFF:FFFFFF:FFFFF:FFFFFFFFFFFFFFFFFFFFFFFFFFFFFFFFFFFFFFFFFFFFFFFFFF:FFFFFFFF:FFFFFFFFFFFFFFFFFFFFFFFFFFFFFFFFFFFFFFFFFFFFFFFFFFFFFFFFFFFFFFF:FF::FFFF:FF::FFFFFFFFF:FF:FFF:FFFFFFFFFF,,F,FFFFF:FF:,FFFFFFFFFFFFFFF::F:FFFFFFFF,FFFFFFFFFFFFFFFF:F::
@A00920:152:HGHKKDRXX:2:2103:15528:28291 1:N:0:AGGAGTGG+CTAAGCCT
ACTCCTACGGGAGGCAGCAGTGGGGAATATTGGACAATGGGCGCAAGCCTGATCCAGCCATGCCGCGTGAGTGATGAAGGCCCTAGGGTTGTAAAGCTCTTTCGCCGATGAAGATAATGACGGTAGTCGGAGAAGAAGCCCCGGCTAACTTCGTGCCAGCAGCCGCGGTAATACGAAGGGGGGTAGCGTTGTTCGGAATTGCTGGGCGTATAGCGCGCGTAGGCGGTCATTTAAGTCAGGGGTGAAATCC
+
FF,FFFFFFFFFFFFFFFFF::FFFFFFFF:FFFFFFFFFFFFFF:FFFFFFFFFFFFFFFFFFFFFFFF:FFFFF:F:FFF,FFFFFF:FF,,FFFF:,F,FFFFFF,F,,FFF,FFFFFFF:,F:FFF,F:FFFF:FFF:FFF:FFF:FFFFF,FFFFFFF:F:FF:::,,,F,,FFFFF,:,,,F,FFF,:FF,F,F,,,FFF,F:,,,FFF,:,F,:FF,F:,,,F,F,,FF,,FFFF,F,:,F,,
@A00920:152:HGHKKDRXX:2:2103:15329:28729 1:N:0:AGGAGTGG+CTAAGCCT
ACTACTACGGGAGGCAGCAGTGGGGAATTTTTGACAATGGGGGAAACCCTGATCCAGCCATGCCGCGTGTGTGAAGAAGGCCTTCGGGTTGTAAATCACTTTCGGAAGGAACCAAATCGCGCGGGTGAACATCCCGCGTGGATGACGGTACCGTAATAATAAGCACCGGCTAACTACGTCCCAGCAGCCGCTGAAAAACGTAGGGTCCGAGCGATAATAGGAATTACTGGGCGTAAAGTTTTCGCAGGAG
+
F::,F,FFFFFFFF:FFFFFFFF,FFFFFFF,FFFFFFFFFFFFFFFFFFFFFFFFFFFF:FFFFFFFF:FFFFFFFFFF,FFFF:FFFF::FFF,FFF,FF,F,F,FFFFF,,FF:F:FFFF,:FFFF:FF,FFF,:F,FFF,FF,,:F,FF,FF,F,,,FFF:,,,,F,FF,:::,F,,F,:FFF,:,:,,,FF,FF,,F,,,F,F::,,,,FFFF,,,,:FFF:F,,,,FFF,F,F:,,F,FFF,,F
@A00920:152:HGHKKDRXX:2:2103:18466:28808 1:N:0:AGGAGTGG+CTAAGCCT
ACTCCTACGGGAGGCAGCAGTGGGGAATATTGGACAATGGGCGCAAGCCTGATCCAGCAACGCCGCGTGGAGGACGAAGGTCTTCGGATCGTAAACTCCTGTCAGACGGGACGAAGGTTTCGGGGTGAACAATCTCGGAGCTTGACGGTACTGTCAGAGGAAGCCCCGGCTAACTCCGTGCCAGCAGCCGCGGTAATACGGAGGGGGCGAGCGTTGTCCGGAATTCTTGGGCGTAAAGAGCGTGTAGGCG
+
FFFFFFFFFFFFFFFFFFFFFFFFFFFFFFFFFFFFFFFFFFFFF:FFFFFFFFFFFFFF:FFFFFFFFFFFFFFFFFFFFFFFFFFFFFFFFFFFFFFFFFFFFFFFFFFFFFFFFFFFFFFFFFFFFFFFFFFFFFFFFFFFFFFFFFFFFFFF:FF,FFFFFFFFF:F:FFFF:FFF:FFF:FFFFFFFFFFFFF:FF,:FFFFFF:FFFFFF:FFFFF,FF:FFFFFFF:FFFFFF:FFF:FFFFF
@A00920:152:HGHKKDRXX:2:2103:4209:28855 1:N:0:AGGAGTGG+CTAAGCCT
ACACCAACGGGAGGCAGCAGTAAGGAATATTGGACAATGGGCGGAAGCCTGATCCAGCCATCCCGCGTGCAGGAAGGAGGCCCTCTGGGTCGTAAACTGCTTTTGGAGGGGGAGAAACGCACGGCATAGGCCGTGCCTGACGGTACCCGCCGAATAAGCACCGGCTAACTCCGTGCCAGCAGCCGAGGTAATACGGAGGGTGCGAGCGTTATCCGGAATCACTGGGTTTAAAGGGTGCGAATGCGGCCCG
+
FF,:F,F,:,:F:FFF,FFFF:F::FFFFF::F,FF:FF::F,F:FF:FFF:FF:,FFFFFFF,,FF::FFF,,FFFF:FF:FF:FFFF,FFFFFF,F:FF,,FFF,FFFFFFFFFFF,FF,FFFFFFFF:F::::FF,F,,,FFFFFFFFFFFF,F:FF:F:FFF,F:FFFF:,FFFFFFFFFF,F,FFFF:FF,:,F:FFFFF:,FFFFFFFFFFF,:FFFFF:FFFFFF,,FF:FF,,,F:FFF:F:
@A00920:152:HGHKKDRXX:2:2103:4092:28995 1:N:0:AGGAGTGG+CTAAGCCT
ACTCCTACGGGAGGCAGCAGTGGGGAATTTTGGACAATGGGCGCAAGCCTGATCCAGCCACGCCGCGTGAGTGATGAAGGACTTCGGGTCGTAAAGCTCTGTGGGTAGGGACGAACAGCTGATGGTTCATAGCCAGCAGCATGACGGTACCTCCTTAGCAAGCACCGGCTAACTTCGTGCCAGCAGCCGCGGTAATACGAAGGGTGCAAACGTTGCTCGGAATAATTGTGCGTAAAGCGCACGTAGGCGG
+
FFFFFFFFFFFFFFFFFFFFF:FFFFFFFFF,FFFFFFFFFFF:FFFFFFFFFFFFFFFFFFFFFFFFFF,:FFFF,F:F,,FFFFF::,FFFFF:,FFFF:FF,,FFFFFF:FFF,F:FF,:,FFF,FFF,F,F:FFFFF,FFFF,:F:FFF:FFFFFF:FFFFF:FFFFFFF,F:FF,FFFFFFFFF:::FFFF,FFFFF:FFFFFF,F:FFF,FFFFF:F,FFFF,F,F:FF,F:F,,,FFFFFFFF
@A00920:152:HGHKKDRXX:2:2103:5240:29575 1:N:0:AGGAGTGG+CTAAGCCT
ACTCCTACGGGAGGCAGCAGTGGGGAATCTTGCGCAATGGGCGAAAGCCTGACGCAGCAACGCCGCGTGCGGGATGAAGGCCTTCGGGTTGTAAACCGCTTTCAGTGGGGACGAATCAAGACGGTACCCACAGAAGAATCCCCGGCCAACTACGTGACAGCAGCCGCGGTAACACGTAGAGGGCAAGCGTTGTACGGAGTCAGTGGGCGTAAAGAGCTCGTAGGCGGCTCAGTAAGTCGGGTGTGAAAAC
+
FFFFFFFFFFFFFFFFFFFFFFFFFFFF,FF:FFFFFFFFFFFFFFFFFFFFFFFFFFFFF,FFFFFFFFFFFFFFF:FFFFF:,FFFFFFFFFFFF,FFFF,F,,:FFFFFFFFFFFF,,:,FFF,,FFF::FFF:F,F:F,:,FFFF:,F,,FF,F::FF::FFFF,:FFFFF,F:F,FF,F:,:FFFFFF,F,F,,FFF,:,,FFF:,FF:FFF,,:FF,:FFFF:FF,,FF:FF:,::,:F,FFFF
@A00920:152:HGHKKDRXX:2:2103:13376:29731 1:N:0:AGGAGTGG+CTAAGCCT
ACTCCTACGGGAGGCAGCAGTGGGGAATATTGGACAATGGGCGAAAGCCTGATCCAGCCATGCCGCGTGAGTGATGAAGGCCCTAGGGTTGTAAAGCTCTTTAAGCGGGGAAGATAATGACGGTACCCGCAGAAGAAGCCCCGGCTAACTTCGTTCCAGCAGCCGCGGTAATACGAAGGGGGCTAGCGTTGTTCGGAATCACTGGGCGTAAAGCGCGTGTAGGCGGAGTGTTAAGTCGGGGGTGAAATCC
+
FFFFF:FFFFFFFFF,FF:FFFFFFFF:FFFFFFFFFFFFF:F::F,F:FFF,F:FFFFFFFFFFFFFFF,FFFFFFFF:F:FFFFFF:F,,:FF,FF:,FFFF:FFFFF::,F,F:,,:,,F,FFFFFFF,FF:FFFF:FF:,F,FFFFF,,F,FF:FFFFFF:F,,FF:FF,,:FF::F,F,F:F:F::,,F:F,:F,FF,::,FFF,:F:FFF:F:::,F:FFF,:::FF,FFFFF,FFFFF::F,F
@A00920:152:HGHKKDRXX:2:2103:28745:29857 1:N:0:AGGAGTGG+CTAAGCCT
ACTCCTACGGGAGGCAGCAGTGGGGAATATTGCGCAATGGGGGAAACCCTGACGCAGCGACGCCGCGTGGGTGATGAAGGCCTTCGGGTCGTAAAGCCCTGTCGGAGGGGAAGAAGGACTCTCGTGCAAATAGTTCGAGGGTTTGACGGTACCCTTAGAGGAAGCACCGGCTAACTCCGTGCCAGCAGCCGCGGTAATACGGAGGGGGCGAGCGTTATTCGGAATTCTTGGGCGTAAAGGGCGCGTAGGT
+
FFFFFFFFFFFFFFFFFFFFFFFFF:FFFFFFFFFFFFFFFFFF:FFFFFF:FFFFFFFFFFFFFFFFFFFFFFFFFFFFF,FFFFFFFFFFFFF:FFFFFFFFF,:FFFFFFF,F:FFFFFFFFFF:,FFFFF:FFFFFFFFFFFF::FFF:FFFFFFFFF,FFFFF:FFF:FFFFFFFFFFFFFFF:FFFFFFFFFFFFFFFFFFFF:FFF,:FFF,,:FF:FF,F:,:F,FFF,FF:FF,FFFFF,F
@A00920:152:HGHKKDRXX:2:2103:13024:29872 1:N:0:AGGAGTGG+CTAAGCCT
ACTCCTACGGGAGGCAGCAGTAAGGGATCTTGCGACAATGGGCGAAAGCCTGACGCAGCAACGCCGCGTGCGGGAGGACGGCCTTCGGGTTGTAAACCGCTTTTCGGGGGGAAGAGGAATGACGGTACCCCCGGAAGAAGTCTCGGCTAAATACGTGCCAGCAGCCGCGGTAAAACGGAGGAGGCGAGCGTTATCCGGAATTACTGGGTGTAAAGCGCGTGTAGGCGGTCATTCAAGTGGTGCGTGAAAG
+
FFFFFFFFFFFFFFFFFFFFF:FFFFFF,FFFFFF:FFFFFFF,FF:,F:FFFFFFF:,FFF:FF::,F::FFF:FFFFF:FF,FFFF,FF:FFF:F:F,FFFF,F:,FFFF,FFF:,,,FFFFFFFFFFF::FF,FFFF,F:FFFFFFF,F,FFFFFFFFFFFFFFFFFFFF:FFFFFFF,FFFFFFFFF,FFFFF:F:FFF,FFFF,FFFFFFFFFF,F,::FFF,FF,F,FF:FF,,F:FFFFFFF,
@A00920:152:HGHKKDRXX:2:2103:7889:30968 1:N:0:AGGAGTGG+CTAAGCCT
ACTCCTACGGGAGGCAGCAGTAGGGAATCTTCCGCAATGGACGCAAGTCTGACGGAGCAACGCCGCGTGAGCGATGAAGGCCTTCGGGTCGTAAAGCTCTGTTGTCAGGGAAGAACAAGTACCGGAGTAACTGCCGGTACCTTGACGGTACCTGACCAGAAAGCCACGGCTAACTACGTGCCAGCAGCCGCGGTAATACGTAGGTGGCAAGCGTTGTCCGGAATTATTGGGCGTAAAGCGCGCGCAGGCG
+
FFF,FFFFFFFFFFFFFFFFFFF:FFFFFFF:FFFFFFFFFFFFFF:FFFFFFFFF:FFFFFFF:FF:FFFFF:FF:FFFFFFFFF,FF:FF:FFFFFFFF:FFFFFFF:FFFF:FFFFFFFFFFFFFF:FFFFFFF:FFFFFF::FFFFFFFFFF,FF::FF:FFF:FFF:FFFFFF:F,:FF:FF::F:F:F:FFFFFF:FFFF,:FFFFF:FFFFFFF:,FF:F:F,F:F:FFFF:F:F:FFFFFFF
@A00920:152:HGHKKDRXX:2:2103:8540:31156 1:N:0:AGGAGTGG+CTAAGCCT
ACTCCTACGGGAGGCAGCAGTGGGGAATCTTGCGCAATGGGCGACAGCCTGACGCAGCGACGCCGCGTGCGGGAAGAAGGCCTTCGGGTTGTAAACCGCTTTCAGGAGGGACGAAGCCACTCGGGTGACTAGCCCAGAGGGTGACGGTACCTCCAGAAGAAGCCCCGGCTAACTACGTGCCAGCAGCCGCGGTAATCCGTAGGGGGCAAGCGTTGTCCGGATTTATTGGGCGTAAAGAGCGTGTAGGCGG
+
F:FFFFFFFFFFFFFFFFF:FFFFFFFFFFFFFFFFFFFFFFFFFFFFFFFFFFFFFFFFFFFFFFFFFFFFFFFFFFFFFFF,:FFFFFFF:FFFF:FFFFFFFFFFFFFFFFFFFFFFF,:FFFFF,:FFFFFFFF:FFFFFFFFFFFFF:F:FFFF:FFF,FFFF:FFFFFFFFFF:FFF,FFF:FFFFFF:F,FFF,:,,F:FF,FFF,FFFFFFF:FFF:FFFF,F::FF,FFF:F:FF::FFFF
@A00920:152:HGHKKDRXX:2:2103:1407:31360 1:N:0:AGGAGTGG+CTAAGCCT
ACTCCTACGGGAGGCAGCAGTGGGGAATATTGGACAATGGGCGAAAGCCTGATCCAGCAACGCCGCGTGAGGGATGACGGCCTTCGGGTTGTAAACCTCTTTCAGCAGGGACGAAGCGCAAGTGACGGTACCTGCAGAAGAAGCGCCGGCTAACTACGTGCCAGCAGCCGCGGTAATACGTAGGGCGCAAGCGTGGTCCGGAATTATTGGGCGTACAGAGCTCGTAGGCGGTTTGTCGCGTCTGCTGTGA
+
FF:FFFFFFFFFFFFFFFFF,FFFFFFFFFFFFFFFFFFFFFFFFFFFFFFFFFFFFFF,:FFFFFF,FFFFFFFF:FFFFFFFFFFFFFF:::FFFFFFFFFFFFFFFFFFFF:FFFFF:FFF,FFFFF:FFFFFFF,FFFFFFFFFFFF::FF:FFFFFF:FFFFFFFFFFF,:FFFFFFFFF:F:F,FFFF,FFFFFFF,FF:FFFFFFFF:,FFFFFFFFFFFFFFFFF:FFFFFFFF:FFF:FF:
@A00920:152:HGHKKDRXX:2:2103:23728:31532 1:N:0:AGGAGTGG+CTAAGCCT
ACTCCTACGGGAGGCAGCAGTTAGGAATCTTCGGCAATGGGCGAAAGCCTGACCGAGCGACGCCGCGTGAAGGATGAAGCCCCTCGGGTCGTAAACTTCTAAAAGAGGGACGATAAACACGGTACCTCTGGAAAAGCACCGGCTAAAACCGTGCCAGCAGCCGCGGAAATACGTAGGGTGCAAGCGTTATCCGGACTCAATGGGCGTAAATGTCGCGTAGGCGGCCTGTTAAGACCGAAGTTAAAGACTA
+
FFFFF,FFFFFFFFFFFFFFF,FFFFFFFFFFFFFFFFF,FFFFFFFF:FFFFFFFFFFFFFFFFFFFFFFFFFFFFFF,F:FFFFFFFFFFF:FFF:FF:FFFFFF,:,:F:::F,,F,,F,FF,FFF,:FFFFF,FFFF:FFF:,,,F:::F,:,FFFFFFFFF,F::FFF,:F:,:FFFF,:,F:FF,:,F,,FFF,,,:,FFF,:,,,FF,F:F,F,,FFFFF,,,:F,,FF,,:FFFFFF,F:F,
@A00920:152:HGHKKDRXX:2:2103:27299:31579 1:N:0:AGGAGTGG+CTAAGCCT
ACTCCTACGGGAGGCAGCAGTCGAGAATTTTTCTCAATGGGGGCAACCCTGAAGGAGCGACGCCGCGTGGGGGATGAAGGGTTTCGATCCGTAAACCCCTGTCATTCGCGAACAATGGTTGCTGTTTAAGAGATGGCAATTTGATAGTAGCGGAAGAGGAAGGGACGGCTAACTCTGTGCCAGCAGCCGCGGTAATACAGAGGTCCCGAGAGTTGTTCGGATTCACTGGGCGTAATGGGTGCGCAGGTGG
+
F,:F:,F,:FFFFFFFFFFFFF,FF:F::,FF:FF:FFFF:FFFFFFF,,F,FFF,FF:FFFFFFF:,::FFF,F:FFF:FF,F,FF::FFF,FFF,F,::F:FFF:FFFFFF,FFF,:F:FF:F,FF:F:FFFFFFF,FFFFFFFFFF,::FFF,FFFFF,:FF:F:F:FFFFFFFFFFFFF:FFFFFFF:FFFFFFFFFF:FFFFF:,,F,F:FFFF:FFF:FFF,FF:FFF,,FFF:F:FFFF:FFF
@A00920:152:HGHKKDRXX:2:2103:20274:31876 1:N:0:AGGAGTGG+CTAAGCCT
ACTCCTACGGGAGGCAGCAGTAAGGAATATTGCACAATGGGCGCAAGCCTGATGCAGCAACGCCGCGTGCCCGAGGAAGGCCTTCGGGTTGTAAAGGGCTTTTCTGGCTGAAGAGCAAGGACGGTAGGCCAGGAATAAGCGTCGGCTAACTACGTGCCAGCAGCCGCGGTAAAACGTAGGACGCGAGCGATATCCGGATTTACTGGGCGTAAAGCGCGGGCAGGCGGCTGTTCAAGTCGGACGAGAAAGC
+
FFFFFFFFFFFFFFFFFFFFFFFFFFFFFFFFFFFFFFFFFFFFFFFFFFFFFFF:FFF:FFFFFFFFFFFFFFFFFFFF,FFFFFF:FFFFFF,FFFFFFFFFFFFFFF:FFFFFFFFFFFFFFFFFFF:FFFFFFFFFFFFFFFFFFFFFFFFFFFFFF:,FFFFF:F:FF,F::FFFFFFFFFFF:,::FF:FF,FFFFFFFFFFF:F,F,F,FFFFFFF,FFFFFF::F,FFFF:,FFF,FF,FFF
@A00920:152:HGHKKDRXX:2:2103:5168:32080 1:N:0:AGGAGTGG+CTAAGCCT
ACTCCTACGGGAGGCAGCAGTTTCGAATCATTCACAATGGGCGAAAGCCTGATGGTGCGACGCCGCGTGAGGGATGAAGGTCTTCGGATTGTAAACCACTGTCACTGGGGAGAAAACGCTTTGAGTTAATAGTTCAAAGCCTGATTTAACCCGGAGAGGAAGCAGTGGCTAACTCTGTGCCAGCAGCCGCGGTAATACAGAGACTGCAAGCGTTATTCGGATTCACTGGGCGTAAAGGGTGAGCAGGCGG
+
FFF:FFFFF,FFFF:F,FFFF:FFFFFFFFFFFFFFFFFFFF:FF:FFFF:FFFFFFFFFFFFF:F:FF:FFFFFFFFFF,FFFFFFFFFFFFFFFF,FFFFFFFFFF:FFFFFF,FFF:FFFFF,F::F:F,FFFF:,FFFFFF:FFFFF,F:FFFFFFFFFFF,FF:F,FFFFF,FFFFFF:FF:FF,F:,FFF,,FFF,FFF,F:FF,FFF::FFFFFFFFFFFFF,F,,F:FF,FFF,FFFF:FF:
@A00920:152:HGHKKDRXX:2:2103:27950:32925 1:N:0:AGGAGTGG+CTAAGCCT
ACTCCTACGGGAGGCAGCAGTGGGGAATTTTGGACAATGGGGGAAACCCTGATCCAGCGATGCCGCGTGTGTGAAGAAGGCCTTCGGGTTGTAAAGCACTTTAAGCAGGGAAGAATCCAGTTTGACCTAACACGTCAGACCTTGACGTTACCTGCAGAATAAGCACCGGCTAACTCTGTGCCAGCAGCCGCGGTAATACAGAGGGTGCAAGCGTTCATCGGATTTACTGGGCGTAAAGCGTGCGTAGGTG
+
FF,,F:FFF:FF:FFFFFFFFF:FFFFFF,FFFFFFFFFFFF:FFFFFFFFF:FFFFFFFFFFFFFF:FFFFFFFFF:FF:FFFFFFFFFFFFFFFFFFFF:FFFFF:FFF:F:FFFFF:FF:FFFFFFFF:FF:FFFF:FFFFFFF,FFFF,FFFFFF:F,,FFFFFFFFFF:FFF,FFFF:FFFFFFFF,:FFFFF,FFF:F::FFF:FFF:F,FFFFFFFFF:FFFFFFFF,FF,FFF::FFFF,FF
@A00920:152:HGHKKDRXX:2:2103:19831:33677 1:N:0:AGGAGTGG+CTAAGCCT
ACTCCTACGGGAGGCAGCAGTCGAGAGGCTTCGGCAATGGGGGAAACCCTGACCGAGCGACGCCGCGTGGGCGATGAAGGCCTTAGGGTTGTAAAGCCCTTTCGCGCGCGACGATGATGACGGTAGCGCGAGAAGAAGCCTCGGCTAACTCCGTGCCAGCAGCCGCGGTAAGACGGAGGAGGCTAGCGTTGTTCGGAATTACTGGGCGTAAAGCGTGCGTAGGCGGCCTGGTTAGTCGGAGGTGAAATCC
+
FFFFFFFFFFFFFFFFFFFFFFFFFFFFFFFFFFFFFFFFFFFF,FFFFFFFFFFFFFFFFFFFFFFFFFFFFFFFFFFFFFFF:FFFFFFFFFF:FFFFFFFFFFFFFFFFFFFFFFFFFFFFFFFFFFFFFFFFFFFFFFFFFFFFFFFFFFFFFFFF,FFFFFFFFFFFFFFFFFFFFFFFFF,FFFFFFFFF:FFFFFFFFFFFF:FFFFFFFF:FFFFFFFFFFFFFFF:FFFFFF:FFF,FFF:
@A00920:152:HGHKKDRXX:2:2103:6894:33692 1:N:0:AGGAGTGG+CTAAGCCT
ACTCCTACGGGAGGCAGCAGTGGGGAATCTTGCGCAATGGGCGAAAGCCTGACGCAGCGACGCCGCGTGAGCGATGAAGGCCTTCGGGTTGTAAAGCTCTGTGGGGCGGAAAGAATAAGGTGTGGCTAATATCCAAGCCGATGACGGTACCTCCTTAGCAAGCACCGGCTAACTTCGTGCCAGCAGCCGCGGTCATACGAAGGGTGCAAACGTTGCTCGGAATTATTGGGCGTAAAGCGCACGTAGGCGG
+
FFFFFF,FFFFFFFFFFFFFFFFFFFFF,,F:FFFFFFFFFFF:FFFFFFFFFFF,FF:FFFFFFFFFFFFFFFFFFFFFFFFFFFFFFFFFFFFF:FFFFFFF:F,FFF,,FFF,FF:,F,F:FFFFFFFFFFFFFFF,,FFFFFFF:FF:FFFFFFFFFFFFFFFFFFFFFF:FFFFFFFFFFFF:FFFFF,FF:F:FFFFFFFFFFF:FFFF:FFFFFF:FFFFFFFFFFFFFFFFF::FFF:FFFF
@A00920:152:HGHKKDRXX:2:2103:7744:34538 1:N:0:AGGAGTGG+CTAAGCCT
ACTCCTACGGGAGGCAGCAGCAGGGAATCTTGCGCAATGGACGAAAGTCTGACGCAGTGACGCCGCGTGAGGGATGAATGCCTTCGGGTTGTAAACCTCTTTCAGCAGGGACGAAGCGAAAGTGACGGTACCTGCAGAAGAAGCCCCGGCCAACTACGTGCCAGCAGCCGCGGTAACACGTAGGGGGCGAGCGGTGTCCGGATTTATTGGGCGTAAAGAGCTCGTAGGCGGCCGTGCAAGTCGGACGTGA
+
:FFFFFFFFFFFFFFFFFFFFFFFFFFFFFFFFFFFFFFFFFFFFFFFFFFFFFFFFFFFFFFFFFFFFFFFFF,FFFFFFFFFFFFFFFFFF:FFFFFFFFFFFFFFFFFFFFFFFFFFFFF:FFFFFFFFFFFFFFFFFFFFFFFFFFFFFFFFFFFFFF,FFFFFFFFFFFFFFFFFF,FFFFFFF:FFF,FFFFFFFF::F,:FFFFFFFFFFFFFFFFFFFFFFF:FFFFFFF,FFFFFFFFFFF
@A00920:152:HGHKKDRXX:2:2103:26775:34992 1:N:0:AGGAGTGG+CTAAGCCT
ACTCCTACGGGAGGCAGCAGTGGGGAATATTGGACAATGGGCGCAAGCCTGATCCAGCCATGCCGCGTGTGTGAAGAAGGCCTTCGGGTTGTAAAGCACTTTTGTACGGGAAGAAACCTTCCGGGCTAATACCCCGGGAGAATGACGGTACCGTAAGAATAAGCACCGGCTAACTTCGTGCCAGCAGCCGCGGTAATACGAAGGGTGCAAGCGTTACTCGGAATTACTGGGCGTAAAGCGTGCGTAGGTG
+
FFFFFFFFFFFFFFF:FFFFFFFFFFFFFFFFFFFFFFFFFFFFFFFFFFFFFFFFFFFFFFFFFFFFFFFFFF,FFFFFFFFFFFFFFFFFFFFFFFFFFFFFF:FFFFFFFFFFFFF:FFFFFFFFFFFFFFFFFFF:F,F:FF,:FFFFFFFFF:FFFFFFFFFFFFFFFFFF:FFFFFFFFFFFFFFFFFFFF:FFFF:FFFFFF:F:FFFFFFFFFFFFFF:FFFFFFFFFF,FF:F,F:F:FF:
@A00920:152:HGHKKDRXX:2:2103:26431:36057 1:N:0:AGGAGTGG+CTAAGCCT
ACTCCTACGGGAGGCAGCAGTAAGGGATCTTGCGACAATGGGCGAAAGCCTGACGCAGCAACGCCGCGTGCGGGATGACGGCCTTCGGGTTGTAAACCGCTTTTCGGGGGGAAGAGGAAGGACGGTACCCCCGGAAGAAGTCTCGGCTAACTACGTGCCAGCAGCCGCGGTAAAACGAAGGAGGCGAGCGTTATCCGGATTTACTGGGTGTAAAGCGCGTGTAGGCGGTCCTGCAAGAGGCGCGTGAAAG
+
F:,:FFFF,:FFFFFF:FFFFFFFFFF:FF:FFFFF:FF:FFFFFFFFFFFFFFFFFFFFFFF:FFFF,FFFFFFFFF::FFFFFFFF,FFFFFFF,:FFF,F:F,:FFFFFFFFFFFFFFFFFFF:FFFFFF:FFFFFFF:FF:F::FFF:F,:FFFFFF,FFFFFFFF:FFFFFF,FFFFFFF::FF,FF,:FFFFFF:FFF,FFF::F:FF,FFFFF:FFFFFFF,F,F:FFFF,FFF:F,:FF:F:
@A00920:152:HGHKKDRXX:2:2104:1081:1297 1:N:0:AGGAGTGG+CTAAGCCT
ACTCCTACGGGAGGCAGCAGTGGGGAATTTTGGACAATGGGGGCAACACTGATCCAGCAATGCCGCGTGAGTGAAGAAGGCCTTCGGGTTGTAAAGCTCTTTTGTACGGAACGAAACGCGCTGAGCTAATACCTCGGCGTAATGACGGTACCGGAAGAATAAGCACCGGCTAACTACGTGCCAGCAGCCGCGGTAATACGTAGGGTGCAAGCGTTAATCGGAATTACTGGGCGTAAAGCGTGCGCAGGCG
+
,FFF:F::FFFFFFFFFFFFF:FFFFFFFFF,:FFF:FF::FF,FFF,FFFFFFFF:FFF,FFFF:FF:FFFFFFFFFFF:,FF:FFFF,FFFFF:FFFFFFFFF::FFFF,FFF:F::FFFFF,:,FFF,F,FFF,F,FF:FFFFFFF,,,F:FFFF:,FFF,F,FF:FFFFFFFF,FF:FFF,FFFFFFFFF,FF:FFFFFFFFFFFFFFFF:F:,FFFFFFFFFFF:F:FFFFFFFFF:,:,:FFFF
@A00920:152:HGHKKDRXX:2:2104:27516:2519 1:N:0:AGGAGTGG+CTAAGCCT
ACTCCTACGGGAGGCAGCAGTCGGGAATTTTGGGCAATGGGCGAAAGCCTGACCCAGCAACGCCGCGTGAAGGATGAAGTTTTTCGGAATGTAAACTTCGTAAGAATAGGAAGAATAAATGACGGTACTATTTGTAAGGTCCGGCTAACTACGTGCCAGCAGCCGCGGTAATACGTAGGGACCAAGCGTTGTTCGGATTTACTGGGCGTAAAGGGCGCGTAGGCGGCAATTCTAGTCCGCTGTGAAATCT
+
F:FF:FFFFFFFFFFFFFFFFFFFF:FFFFFFFFFFFFFFFFF:FFFFFFFFFFFFFFF:FF,FFFFFFFFFFFFFFFFFFFFFFFF,FFFFF:FFFFFF:FFFFFFFFFFFFFFFFFFFFFFFFFFFF:FFFFFFFFFFFFFFFFFFFFFF:FFFF:FFFFFFFFFFFFFF:FFFFFFFFFFFF:FFFFF:F:FFFFFFFFFFFFFF,FFFFFFFFFFF:FFFFF:FF,FF,:FFF,FFFFFFFFFFFF
@A00920:152:HGHKKDRXX:2:2104:3260:2816 1:N:0:AGGAGTGG+CTAAGCCT
ACTCCTACGGGAGGCAGCAGTGGGGAATCTTGCGCAATGGCCGAGAGGCTGACGCAGCGACGCCGCGTGGAGGATGACGCCCTTCGGGGTGTAAACTCCTGTTGCCCGGGACGAACACGTGGTTTCGACCACGCTGACGGTACCGGGTGAGGAAGCACCGGCTAACTCCGTGCCAGCAGCCGCGGTAATACGGAGGGTGCGAGCGTTGTCCGGAATCACTGGGCGTAAAGGGCGCGTAGGCGGTGGGGTA
+
:FFFFFFFFFFFFFFFFFFFFFFFFFFFFFFFFFFFFFFFF:FFFF:FFFFFFFFFFFF:FFFFFFFFFFFF:FFFFFFFFFFFFFF:FFFFFFFFFF::FFFFFFFFFFFFFFFFFFF:FFFFFFFF:FFFFFFFFFFF:,FFFFFFFFFFFFFFFFF:FFFFFFFF:FFFFF,FFFF:FFFFFF:FFF::FFFFFFFFF:FFFFFFFFFFFF,FFFFFFFFF:F:FFFFFF:FFFFFFFFF:FFF:,F
@A00920:152:HGHKKDRXX:2:2104:24632:3098 1:N:0:AGGAGTGG+CTAAGCCT
ACTCCTACGGGAGGCAGCAGTGAGGGATATTGCGCAATGGGCGAAAGCCTGACGCAGCGACGCCGCGTGGGCGAAGAAGGTTTTCGGATCGTAAAGCCCTTTTCTGCGTGACGATGATGACGGTAGCGCAGGAAAAAGTGTCGGCTAACTACGTGCCAGCAGCCGCGGTAAAACGTAGGACGCAAACGTTATCCGGAATTACTGGGCGTAAAGGGCGCGCAGGCGGATCGGTAAGTGAGGCATGAAAGCT
+
FFFFFFFFFFFFFFFFFFFFFFFFFFFF:FFFFFFFFFFFFFFFFFFFFFFFFFFFFFFFFFFFFFFFFFFFF::FFFFFFFFFFFFFFFFFFFFF:FFFFFFFFFFFFF:FFF:FFFFFFFFFFFFFFFFFF:FFFFFF:FF:FFFFFFFFFFFFFFFFFF:FFFFFFFFFFFFF:FF:FFFF::FF:FFFF:FFFFFFFFFFFFFFFFFFFFFFFFFFF:FFFFFFFFFF::FFFFFF:FFFFFFFFF
@A00920:152:HGHKKDRXX:2:2104:25256:4241 1:N:0:AGGAGTGG+CTAAGCCT
ACTCCTACGGGAGGCAGCAGTGGGGAATCTTGCGCAATGGGCGAAAGCCTGACGCAGCAACGCCGCGTGCGGGATGAAGGCCTTCGGGTTGTAAACCGCTTTCAGTGGGGACGAATCAAGACGGTACCCACAGAAGAAGCCCCGGCCAACTACGTGCCAGCAGCCGCGGTAACACGTAGGGGGCAAGCGTTGTCCGGATTTATTGGGCGTAAAGAGCTCGTAGGCGGTTCGATAAGTCGGGTGTGAAACC
+
FF,:,,FF::,F,FFFFFFF:FFF,FF,F,,FFFFFFFFFFF:FFF,FFFF,FFFFFFF,FFFFFF::FFFFF:FFFFF,:FF,:F,FFFF:FFFFFFFFF::FFFF:FFF:FF,FFFFF:FFFF:,FF:FFFFF,FFFFFF:FF,F:FF:FFFFFF:FFFF:F,FF:FFF:FFF:FFF,FF::F,,FF:F:FFFFFFFF,FFFFFFFFFF,FFFFFFF:FFF:FFF:FF:FF,F::::FFF:FFFFFFF
@A00920:152:HGHKKDRXX:2:2104:13829:4304 1:N:0:AGGAGTGG+CTAAGCCT
ACTCCTACGGGAGGCAGCAGTGGGGAATATTGCACAATGGGCGCAAGCCTGATGCAGCGACGCCGCGTGGGGGATGACGGCCTTCGGGTTGTAAACCCCTTTCAGTACCGACGAAGCGTAAGTGACGGTAGGTACAGAAGAAGCACCGGCCAACTACGTGCCAGCAGCCGCGGTAATACGTAGGGTGCGAGCGTTGTCCGGAATTACTGGGCGTAAAGAGCTCGTAGGTGGTTTGTCGCGTTGTCCGTGA
+
:FFFFFFFFFFFFFFFFF:F:FFFFFFFFFFFFFFFFFFFFFFFFFFFFFF:FFFFFFFFFFFFFFFFFFFFFFFFFFFFFFFFFFFFFFFFFFFFFFFFFFFFFFFFFFFFFFFFFFFFFFFFFFFFFFFFFFFFFFFFFFFFFFFFFFFFFFFFFFFFFFFFFFFFFFFFFFF,FFFFFFFFFFF:FFFFFFFFFF:FFF,FFFFFFFFFF:F::FFFFFFFF:FFFFFFFFF:F:FFFFF:FFFFFF
@A00920:152:HGHKKDRXX:2:2104:10149:4507 1:N:0:AGGAGTGG+CTAAGCCT
AATCCTACGGGAGGCAGCAGTCGAGAATCTTCCGCAATGGGCGAAAGCCTGACGGAGCGACGCCGCGTGGAGGACGAAGGCCTTCGGGTTGTAAACTCCTGTCACGAGTTAAGAAGGGTCTGCTGCGAACAGTAGTAGACTTTGACGTAAGCTCGAGAGGAAGCACTGGCTAACTCTGTGCCAGCAGCCGCGGTAATACGTAGGGTGCGAGCGTTAAACGTAAATACTGGGAGTAAAGTGTGCGCAGGCG
+
,,F:,,FFFFFF,FFFFFFFFFFFFF:FFFFFFFFFFFFFFFFFFFFFFFFFFFFFFFF:FFFFFFFFFF:FFFFFFF:F:FF::FFF,FFFFFFFFFFF,:FFF:FF:FFF:F,FFFFFFFFF:FF:FFFFFFF:FFFFFFFFFFF,,F:FFFFFFFF,FFF:FFFF,:FFFFFFFFFFFF,,:FFFFFFFF,,F,FF,:,,FFFFFFFF:FFF:F,:F,FF,FFF,,,:,FF:F,,,,F:FF:FFF:F
@A00920:152:HGHKKDRXX:2:2104:32416:4961 1:N:0:AGGAGTGG+CTAAGCCT
ACTCCTACGGGAGGCAGCAGTAAGGGATCTTGCGACAATGGGCGAAAGCCTGACGCAGCAACGCCGCTTGAGGGATGACGTCATTCGGGTTTTAAACCGCTTTTCGGGGGGAAGAGGAAGGACGGTAACAACGGAAGAAGTCTCGGATAACTACGTGACAGAAGCCGCTGTAAAACGTAGGAGGCGAGCGTTATCCGGATTTACTGGGTTTAAATAGAGTGTAGGCGTTCCTGAAAGTGGCGCGTGAAAG
+
:FFF,,FFFFFFF:F:FFFFFFFFFFFFFF:F,,F,FFFFF,,FFF:,F:F,,F:,F:,FFF:,F,,,FF,FF,FF:::F,F:FFFF:,FF,:FFF::F,FF,FF,,FFF:F:FFF,FF,::F:F::,:,,F,,,F,FF,:FFF,,,F:FF,,,::F:,FF:,,:F:F,,FFF,:F,FF,:FF,F,F:F::,:,,,F,FFFFF,FFF,FF,FFF,,,,,F,:FF:FF,FF,,FFFF::F,F:,FFF,FFF
@A00920:152:HGHKKDRXX:2:2104:27290:5854 1:N:0:AGGAGTGG+CTAAGCCT
ACTCCTACGGGAGGCAGCAGTAGGGAATATTGGTCAATGGGTGCAAGCCTGAACCAGCCATGCCGCGTGCAGGAAGACGGCCTTCTGGGTTGTAAAATGCTTTTACCAGGGGATAAAAGGCCCATGCGTGGGCCATTGAAGGTACCTGGTGAATAAGCCACGGCTAACTACGTGCCAGCAGCCGCGGTCATACGTAGGTGGCGAGCGGTGTCCGGATTTAGTGGGTTTATAGGGTGCGTAGGCGTCCTGT
+
FFFFFFFFFFFFFFFFFFFF:FFFFF:F,,F,::FFFFFF::FFFFF,FFFFF,FFFFFF,FFFFFFFFFF:FF,FFFFFFFFFFFFFF:FFFFF:,FFFFFFFFFF:F,FFFFFFFF,:,::FF:FF,F,F,,FFF:F,FFFFFFFFFFFFFFFFFFFFF:FFFF:F,:FF,::F,FFFFFFFFFFF,::F:::FF,:FFFF:FFF,:FF:FF:FFFF:,F:FFFFF,,,F::FFF:::::FFF,FF:,
@A00920:152:HGHKKDRXX:2:2104:12617:6151 1:N:0:AGGAGTGG+CTAAGCCT
ACTCCTACGGGAGGCAGCAGTGGGGGATATTGCGCTAATGCGCGAAAGCGTGACGCAGCGACGCCGCGTGGGGGATGAAGGCCCTCGGGTTGTAAACCCCTTTCGCCAGGGACGAAGGGAGACTGACGGTACCTGGAGAAGAAGTCCCGGCTAACTACGTGCCAGCAGCCGCGGTAACACGTAGGGGACGAGCGTTGTCCGGATTTATTGGGCGTAAAGCGCGCGTAGGCGGCTCGGAAAGTCGGTCGTG
+
FFFFFFFFFFF:FFFFFFFFFFFFFFFFFFFFFFFFFFFFFFFFFFFFFFFFFFFFFFFFFFFFFFFFFFFFFFFFFFFFFFFFFFFFFFFFFFFFFFFFF::FFFF,FFF:FFFFFFFFFFFFF:FFFFFFFF:FFFFFFFFFFFFFFFFFFFFFFFFF:FFFFFFFFFFFFFFFFFFFFFFFFFFFFFFFFFFFFFF:FF:FFFFFFFFFF:FF:FFFFFFFFFFFFFFFFF:FFFFFFFFFFF:F,F
@A00920:152:HGHKKDRXX:2:2104:24659:6715 1:N:0:AGGAGTGG+CTAAGCCT
ACTCCTACGGGAGGCAGCAGTGGGGAATATTGCACAATGGGCGCAAGCCTGATGCAGCGACGCCGCGTGAGGGATGAAGGCCTTCGGGTTGTAAACCTCTTTCAGTAGGGAAGAAGCGAAAGTGACGGTACCTGCAGAAGAAGCGCCGGCTAAATACGTGCCAGCAGCCGCGGTAATACGTAGGGCGCAAGCGTTATCCGGAATTATTGGGCGTAAATAGCTCGTAGGCGGTGTGTCGCGTCTGCCGTGA
+
FF,FFFFFF::FFFF:FFFFF:FFFF,FFFFFFFFFFFFFFF:FF:FFFFFF:F:FFFFFFFFFFFFFFFF:FFF,FFFF:FFFFFF:F:FFFFFF,:FFF:FFFFFFFFF:FFF,FFFF:,FF,FF:FF,::::FF,F,FFF,FFFFF,,FF,,F:,:F,FFFFF,FFFFF:FFF,FF::F,,FF:FFF,F:FFF,,F,FF,FFFF:,:FF,FFF,,FFFF::FF,:FFF:,FF:F,F,,F,FFF,FF:
@A00920:152:HGHKKDRXX:2:2104:9353:7388 1:N:0:AGGAGTGG+CTAAGCCT
ACTCCTACGGGAGGCAGCAGTGGGGAATCTTGCGCAATGGGCGAAAGCCTGACGCAGCGACACCGCGTGGGGGATGAAGGCCCTTAGGGTCGTAAACCCCTTTCGGCAGGGACGAAGCGATCTCGTGACGGTACCTGCAGAAGAAGCCTCGGCTAACTACGTGCCAGCAGCCGCGGGAACACGTAGGAGGCGAGCGTTGTCCGGACTCATTGGGCGTAAAGAGCGCGCAGGCGGCCTGGCAAGTCGGGTG
+
FFFFFFFFFFFFFFFFFFFFFFFFFFFFFFFFFFFFFFFFFFFFFFFFF:FFFFFFFFFFFFFFFFFFFF:FFFFFFFFFFFFFFFFFFFFFFFFFFFFFFFFFFFFFFFFFFF:FFFF:FFFFFF:FF:FF:FF:FFFFFFFFFFFFFFFFFF:FFFFF::FFFF:F,FFFFFF:,F,F:FF,FFFFF:FFFF::F:FFFF::FFF:,,:FFFF,,F,FFFF:,:FFFFFF:F,F:FF:FFF,FFFFFF
@A00920:152:HGHKKDRXX:2:2104:25256:8187 1:N:0:AGGAGTGG+CTAAGCCT
ACTCCTACGGGAGGCAGCAGTAGGGAATTTTCCACAATGGACGAAAGTCTGATGGAGCAACGCCGCGTGAACGATGAAGGTCTTCGGATTGTAAAGTTCTGTTGTTAGGGACGAATAAGTACCGTTCGAATAGGGCGGTACCTTGACGGTACCTGACGAGAAAGCCACGGCTAACTACGTGCCAGCAGCCGCGGTAATACGTAGGTGGCAAGCGTTGTCCGGATTTATTGGGCGTAAAGCGCGCGCAGGC
+
FFFFFFFF:FFFFFFFFFFFFFFFFFFFFFFFFFFFFFFFFFF:FFFFFFFFF:FFFFF:FFFFFFFFFFFFFFFFFFFFFFFFFFFFFFFFFFFFFF:FFFFFFFFFFFFFFFFFFFFFFFFFFFFFFFFFFFFFFFFFFFFFFFFFFFFFFFFFFFFFF:FFFFFFFFFFFFFF:FFFFFF:FFFFFFFFFFFFFFFFFFFFFFFFFFFFFF:FFFFFFFFFFFFFFFFFF:FFFFFFFFF:FFFFFF
@A00920:152:HGHKKDRXX:2:2104:17228:9596 1:N:0:AGGAGTGG+CTAAGCCT
ACTCCTACGGGAGGCAGCAGTGGGGAATCTTGGACAATGGGCGCAAGCCTGATCCAGCCATGCCGCGTGAGTGAAGAAGGCCTTAGGGTTGTAAAGCTCTTTCGCCCGCGAAGATAATGACGGTAGCGGGAGAAGAAGCCCCGGCTAACTCCGTGCCAGCAGCCGCGGTAATACGTAGGGTGCAGGCGTTAATCGGAATTACTGGGCGTAAAGCGTGCGCAGGCGGCTTCTCAAGTCAGATGTGAAATCC
+
FFFFFFFFFFFFF:FFFFFFFFFFFFFFF:FFFFFFFFFFFFFFFFFFFFFFFFFFFFFFF:FFFFFFFFFFFFFFFFFFFF:FFF:,FFFFFFF::FFFFF:F,FFFFF:FFFF:FFFFFFFFFFFFFFFFFFFFF,FFFFFF:::FF::FFFFFFFFFFFFFFFF:F:FFFFFFFFFFFFFFFFFFFFFFFFFFFFF:FFFFFF:FFFFFFFFFFFFFFFFFFFFFFFFFFF::FFFF,FF:FFF:F,
@A00920:152:HGHKKDRXX:2:2104:27525:11522 1:N:0:AGGAGTGG+CTAAGCCT
ACTCCTACGGGAGGCAGCAGTGGGGAATCTTCCGCAATGGACGAAAGTCTGACGGAGCAACGCCGCGTGTATGAAGAAGGCCTTCGGGTTGTAAAATACTGTTGTTCGGGAAGAACCGTCCGAGTGTGAATAATGCTCGGGCCTGACGGTACCGAACGAGGAAGCCCCGGCTAACTACGTGCCAGCAGCCGCGGTAATACGTAGGGTGCGAGCGTTAATCGGAATTACTGGGCGTAAAGCGTGCGCAGGC
+
FF,FFFFFFFFFFFFFFFFFFFFFFFFFFFFFFFFFFFFFFFFFFFF:FFFFFFFFFFF,FFFFFFFFFFF,FFF:FFFFFFFFF:FFFFFFFF:,FFFFFFFFFFFFFFFFFFFFFFFFFFFFFFF:FFFFFFFFFFFFFFFFFFFFFFFFFF:FFFFFFF:FFFFFFFFFFFFFFFFFFFFFFFFFFFFFFFF,FFFFFFFFFFFFFFFFFF,FFFF::FFFFFFFFF,FF:FFFFFF:F:,FFFFFF
@A00920:152:HGHKKDRXX:2:2104:4689:12085 1:N:0:AGGAGTGG+CTAAGCCT
ACTCCTACGGGAGGCAGCAGTGGGGAATATTGGACAATGGGCGAAAGCCTGATCCAGCAATGCCGCGTGAGTGATGAAGGCCTTAGGGTTGTAAAGCTCTTTTACCCGGGATGATAATGACAGTACCGGGAGAATAAGCCCCGGCTAACTCCGTGCCAGCAGCCGCGGTAATACGGAGGGGGCTAGCGTTGTTCGGAATTACTGGGCGTAAAGCGCGTGCAGGCGGATTGGTATGTGCCGTGTGAAAGCT
+
F,FFFFFFFFFFFFFFFFFFFFFFFFFF:,FFFFFFFFFFFFFFFFFFFFFF:FF,FFFF,FFFFFFFF:FFFFFFFF,:FFFFFFFF:FFFFFF:FFF,FFFFFFFFFFFFF:FF,:FFFFF::FFFFFFF:F:FFFFFFFFFFFFFFFFFFFFF:FF:FF::FFF:FFFF:,F:F,F,F,::FFFF::FFF:F:FFFFFFFFF:FFFFFFFFFFFFFFFF,FFFF,FFFFFFFFF:F:F:FFF:FFFF
@A00920:152:HGHKKDRXX:2:2104:5376:12117 1:N:0:AGGAGTGG+CTAAGCCT
ACTCCTACGGGAGGCAGCAGTGGGGAATCTTGCGCAATGGTCGAAAGACTGACGCAGCGACGCCGCGTGGGGGAGGAAGGTCTTCGGATCGTAAACCCCTGTCACCGGGGAAGAAATCCAGCGGGAGGAAATGCCCGCTGGTTGACGGTACCTGCAGAATAAGCACCGGCTAACTCTGTGCCAGCAGCCGCGGTAATACAGAGGGTGCAAGCGTTGTTCGGATTTACTGGGCGTAAAGGGCGCGTAGGCG
+
F:FFF:FFFFFFFFFFFFFFFFFFFFFFF:FFFFFFFFFFFFFFFFF:FFFFFFFFFFFFFFFFFFF,FFFFFFFFFFFFFFFFFFFFFFFFFFFFFFFFFFFFFFFFFFF:FFFFFFFFFFFFFFFFF,FFFFFFFFFFFFFF:FFFFFFFFFFFFFFFF,FFFFFFFFF::FFFFFFFFFFF:FFFFFFFFFF:F,F,FFFFFFFFF,FFFFFFFFFFFFFF:FFFFFFF:FF,:F:FFFFFFF:FFF
@A00920:152:HGHKKDRXX:2:2104:9164:12915 1:N:0:AGGAGTGG+CTAAGCCT
ACTCCTACGGGAGGCAGCAGTCGAGAATTTTTCACAATGGGGGAAACCCTGATGGAGCGACGCCGCGTGGGGGATGAATGGCTTCGGCCCGTAAACCCCTGTCATTCGCGATCAAACCTTACGACCTAACACGACGTAAGCTGATAGTAGCGGAAGAGGAAGGGACGGCTAACTCTGTGCCCGCAGCCGCGGTAATACAGAGGTCCCAAGCGTTGTTCGGATTCACTGGGCGTAAAGGGTGCGTAGGCGG
+
FFFFFFFFFFFFF:FFFFFFF:FFFFFFFFFFFFFFFFFFFFFFFFF:FFFFFFFFFF:FFFFF:FFFF:F,FFFF:FFFFFF:FFFF,FFFFFFFFFFFFFF:FF:FFFFFFFFF:FFFF,FFFFF:FFF,F,FF:::FFFFFF:FFF:FFFFFFFFFFF:FFFF,F:FFF:FF,FFFFF,:F::FF,FFFFFF,F:FFF,FF:FFFF,F:FFFFFF:FF,F:FF,,FFFF,FFF:FFFF::FFF:FFF
@A00920:152:HGHKKDRXX:2:2104:10267:13041 1:N:0:AGGAGTGG+CTAAGCCT
ACTCCTACGGGAGGCAGCAGTTGGGAATATTGGGCAATGGGCGCAAGCCTGACCCAGCGACACCGCGTGGGGGCCGAAGGCCTTCGGGTTGTAAAGCTCTTTTAACGGTGAAGATAATGACGGTAGCCGTAGAAAAAGCCCCGGCTAAATTCGTGCCAGCAGCCGCGGTAATCCGGGGGGGGCAAGCGTTGTTCGGAATTACTGGGCGTCAAGGGGTCGTAGGTGGCCGACTCAGTCAGACGTGAACTCC
+
,FFFFFFFFFFFFFFFFFFF,FFFFFFFFFFFFFFFFFF:FFFFFFFFFFFFFFFFFFFFFFFFFFF,FFFFF,FFFFFFF:FFF:FF,FFFFFFFFFFFFFFFFFFFFFFF:FFFFFFFFFFFFFFFFFFFFFFFFFFFFFFFF:,FFFFFFFFFFFFF:FFFFFFF,,FF:FFF:FFFFFF::FFF,FF::F:::F:F,FFF:F,FFFF,FFF,F,F,,FF::FFFFF,,:FF,FFFF,F,FFF:F:,
@A00920:152:HGHKKDRXX:2:2104:18132:13135 1:N:0:AGGAGTGG+CTAAGCCT
ACTCCTACGGGAGGCAGCAGTGGGGAATATTGGACAATGGGGGCAACCCTGATCCAGCAATGCCGCGTGAGTGATGAAGGCCTTCGGGTTGTAAAGCTCTTTTACCCGGGATGATAATGACAGTACCGGGAGAATAAGCTCCGGCTAACTCCGTGCCAGCAGCCGCGGTAATACGGAGGGAGCTAGCGTTGTTCGGAATTACTGGGCGTAAAGCGCACGTAGGCGGCTTTGTAAGTTAGAGGTGAAAGCC
+
FFFFFFFFFFFFFFFFFFFFFFFFF:FFFFFFFFFFF:FFFFFF:FFFFFFFFFFFFF,FFFFFFFFFFFFFFFFF:FFFFFFFFFFFFFFFFFFFFFFFFFFFFFFFFFFFFFF:FFFFFFFFFFFFFFFFFFFFFFFFFFFF:FF:FFFFFFFFF:FFFFFFFFFFFF:FFFF:FFFFFFFFFF:FFFF:FFFFF:FFFFFFFFFFF,,:F:FFFFFFFFFFFFFF,FFFFFFFFFFFFFFFF:FFFF
@A00920:152:HGHKKDRXX:2:2104:27896:13354 1:N:0:AGGAGTGG+CTAAGCCT
ACTCCTACGGGAGGCAGCAGTGGGGAATATTGGACAATGGGCGCAAGCCTGATCCAGCCATGCCGCGTGTGTGAAGAAGGCCTTCGGGTTGTAAAGCACTTTTGTACGGGAAGAAACCTTCCGGGCTAATACCCCGGGAGAATGACGGTACCGTAAGAATAAGCACCGGCTAACTTCGTGCCAGCAGCCGCGGTAATACGAAGGGTGCAAGCGTTACTCGGAATTACTGGGCGTAAAGCGTGCGTAGGTG
+
FFFFFFFFF:FFFFFFFFFFFFFF:FFF:FFFFFFFF,FFFFFFFFFFFFFFFFFFFFFFFFFFFFFFFFFFFF,FFFFFF,FFFFFFFFFFFFFFFFFFFFFFFFFFFF:FFF,FFFFFFFFF:FFFFFFFFFFF:FFFFF,FFFFFFFFFF,FFFF:FFFFFFFFFFF:FFFFFFF:FFFFFFF,FFFFFFFF:F:F,FF::,FFFFFFFF:FF::F,F,,F:FFF:FFFFFF:FF,:FFFFFFFFFF
@A00920:152:HGHKKDRXX:2:2104:32741:13636 1:N:0:AGGAGTGG+CTAAGCCT
ACTCCTACGGGAGGCAGCAATTAGGAATCTTGCGCAATGGACGAAAGTCTGACGCAGCGACGCCGCGTGGAGGATGACGGCCTTCGGGTTGTAAACTCCTTTTATCAGGGAACAATCAATGAGTGTACCTGATGAATAAGGCCACCCTAACTACGTGCCAGAAGGGTCGGTGATGCGTAGGGGCCAAACGTTCTCCGGAATTACTGGGTGTAAAGAGATGCGTAGGCGACTAGGCAAGTCTAATGTGTAA
+
:FFFF,FFFFFFFFFFFFFFFFFFFFFFFFFFFFFFFFFFFFFFFFFF:FFFFFFFFFFFFFF:FF:F:FF,FFFFFF,FFFFFFFFFF:FFFFFFFF,FFFFFFF,FFFFFFFFFFFFF,FFFFFFFFFFFFFFFFFF:FF,,F,FFF,FFF:F:F,FFFFFFF:FFFFFF,FFFFFF,FFFFFFF,FFFF,:F::FFF:FF:FF:F,:F,F:F,FFF:FFFFFF:FF,F:FFF:,FF::F:FFFF,::
@A00920:152:HGHKKDRXX:2:2104:32669:13823 1:N:0:AGGAGTGG+CTAAGCCT
ACTCCTACGGGAGGCAGCAGTGGGGAATCTTGCGCAATGGCCGAAAGTCTGACGCAGCGACGCCGCGTGCGGGAGGAAGCCCTTCGGGTAGTAAACCGCTGTCAGAGGGGACGAAAGCCCGGGGGAGGCAATGCCCATCGGGGATGACGGTACCATCAGAGGAAGCACCGGCTAACTCCGTGCCAGCAGCCGCGGTAATACGCAGGGTGCTAGCGTTGTTCTGAATTATTGGGCGTAAAGCGCACGTAGG
+
FFFFFFFFFFFFFFFFFFFFF:FFFFFF,FFF::FFFFFF:FFF::F,FFFFFFFFFFFFF:FFFFFFFFFFFFFF:FFFF:FFFFFF,,F:FFFFFFFFFF,F,FFFFFF:F::FFFF,::FFFFF,FFFFF,FFF,,,F:,FFF:,FF:FF:,FFF,FF:F:FFFFF:FF:FFFF,FFFFFFFFFFFF:F,:FFFF:F:,,:FFFFFF,F,FFFFFFFF,:F:FF:FFF,FF,F,FFF,:FFF,FF,F
@A00920:152:HGHKKDRXX:2:2104:14633:14027 1:N:0:AGGAGTGG+CTAAGCCT
ACTCCTACGGGAGGCAGCAGTGGGGAATATTGGACAATGGGCGAAAGCCTGATCCAGCAATGCCGCGTGAGTGATGAAGGCCTTAGGGTTGTAAAGCTCTTTTACCCGGGATGATAATGACAGTACCGGGAGAATAAGCTCCGGCTAACTCCGTGCCAGCAGCCGCGGTAATACGGAGGGAGCTAGCGTTGTTCGGATATACTGGGCGTAAAGCGCACGTAGGCGGCGCCGCAAGTCAGGGGTGAAATCC
+
FFFFFFFFFFFFFFFFFFFFFFFFFFFFFFFFFFFFFFFFFFFFFFFFFFFFFFFFFFFFFFFFFFFFFFFFFFFFFFFFFFFFFFFFFFFFFFFFFFFFFFFFFFFFFFFFFFFFFFFFFFFFFFFFFFFFFFFFFFFFFFFFFFFFFFFFFFFFFFFFFFFFFFFFFF:FFFFFFFFFFFFFFFFFFFFFFFFFFFFFFFFFFFFFFF:FFFFF:FFFFFFFFFFFFFFFF,FFF:FFFFFFF:FFFF
@A00920:152:HGHKKDRXX:2:2104:12093:14669 1:N:0:AGGAGTGG+CTAAGCCT
ACTCCTACGGGAGGCAGCAGTGGGGAATATTGGACAATGGGCGAAAGCCTGATCCAGCAATGCCGCGTGAGTGATGAAGGCCTTAGGGTTGTAAAGCTCTTTTACCCGGGAAGATAATGACTGTACCGGGAGAATAAGCCCCGGCTAACTCCGTGCCAGCAGCCGCGGTAATACGGAGGGGGCTAGCGTTGTTCGGAATTACTGGGCGTAAAGCGCACGTAGGCGGCTTTGTAAGTTAGAGGTGAAAGCC
+
FFFFFFFFFFFFFFFFFFFFFFFFFFFFFFFFFFF:FFFFFFF:FFFFFFFFFFFFFFFFFFFFFFFFFFFFFFFFFFFFFFFFFFFFFFFFFFFFFFFFFFFFFFFFFF:FFFFFFFFFFFFFFFFFFFFFFFFFFFFFFFFFFFFFFFFFFFFFFFFFFFFFFFFFFF:FFFFFFFFFFFFFFFFFF:FFFFFF::FFFFFFFFFFFFFFF:FFFFFFFFFFFFFFFFFFFF,:FF,F::FFFF:F:F
@A00920:152:HGHKKDRXX:2:2104:4001:14935 1:N:0:AGGAGTGG+CTAAGCCT
ACTCCTACGGGAGGCAGCAGTGAGGAATATTGCTCAATGGGCGCAAGCCTGAAGCAGCGACGCCGCGTGGATGAAGAAGGTTTTCGGACTGTAAAATCCTTTTCTGTGTGACGAGAGTGGACGGTAGCACCGGAATAAGTCTCGGCTAACAACGTGCCAGCAGCCGCGGTAAAACTAAGGAGGCAAGCGGTCTCCGGAGTTACTGGGCGAAAAGCGCGTGTAGGTGGGTGGGTAAGTTACTGATGAAAGC
+
FFFFFFFFFFFFFFFFFFFFFFFFFFF,:FF,FFFFFFFFFFFFFFFFFFFFFF,,FFFFFFFFFFFFFFFFFFFFFFF,,FFFFFFFF,FFFFFFFFFFFF,FF:,FFFFFFFFFF:FFFF,FFF:FF,,:FF,:F,FFFFF,FFFFFF,,FF,F,F:FFF:FFFFFF,:FFFF,,,:,FFFF:,:F,,F,FFF::F,:F:FF::FFF,::,F,,FFF,F,F,F,:,F,FFF,FF,FFFF,FFFFFFFF
@A00920:152:HGHKKDRXX:2:2104:5602:14982 1:N:0:AGGAGTGG+CTAAGCCT
ACTCCTACGGGAGGCAGCAGTGGGGAATTTTGGACAATGGGCGCAAGCCTGATCCAGCCATTCCGCGTGCAGGATGAAGGCCCTCGGGTTGTAAACTGCTTTTGTACGGAACGAAAAGGCTCTGGTTAATACCTGGGGCTCATGACGGTACCGTAAGAATAAGCACCGGCTAACTACGTGCCAGCAGCCGCGGTAATACGTAGGGTGCAAGCGTTAATCGGAATTACTGGGCGTAAAGCGTGCGCAGGCG
+
FFFFFFFFFFFF:FFFFFFFFFFFFFFFFFFFFFFF:FFFFFFFFFFFFFFFFFFFFFFFFFF:FFFFFFFFFFFFFFFFFFFFFFFFFFFF,FFFFFFFFFFFFFFFFFFFFF:FFFFFFFFFFFFF,FFFFFFFFFFFF,FFFFFFFFFFFFFFFFFFFFF,FFFFF:FFFFFFFFFFF:FFFFFFFFFFF,FFFFFFFFF:FFFFFFF:FFFFFFF,FF,:FFFFFF:FFFF:FFF,FF,FF:FFFF
@A00920:152:HGHKKDRXX:2:2104:32832:15201 1:N:0:AGGAGTGG+CTAAGCCT
ACTCCTACGGGAGGCAGCAGTGGGGAATATTGGACAATGGGCGAAAGCCTGATCCAGCAATGCCGCGTGAGTGATGAAGGCCCTAGGGTTGTAAAGCTCTTTTACCCGGGATGATAATGACAGTACCGGGAGAATAAGCCCCGGCTAACTCCGTGCCAGCAGCCGCGGTAATACGGAGGGGGCTAGCGTTGTTCGGAATTACTGGGCGTAAAGCGCGCGTAGGCGGCTTTGTAAGTTAGAGGTGAAAGCA
+
F,FFFFFFFFFFFFFFFFFFF:FFFFF:FFFFFFFFFFFFFFFFFFFFFFFF:FFFFFFFFFFFFFF:F,FFFFFFFFFFFFFFFFFFFFFFFF:FFFFFFF:F,FFFFFF,FFFFFFF::FFFFFFFFFFFFFFFF:F:FF,,F:FFFFFFF:FFFFFFFFFFFF,:FFFFF:FFF,FF:F:FF,FFFFFFFFFFFFFFFFFFF,FF:,F:FFFF:FFFFFFFFF:F:FFFFF:FF:F,::FFF:FFF,
@A00920:152:HGHKKDRXX:2:2104:8567:15734 1:N:0:AGGAGTGG+CTAAGCCT
AATCCTACGGGAGGCAGCAGTGGGGAATTTTGGACAATGGGGGCAACCCTGATCCAGCCATTCCGCGTGAGTGAAGAAGGCCTTCGGGTTGTAAAGCTCTTTAGGCAGGAACGAAACGGCGAGCTCTAACATAGCTCGCTAATGACGGTACCTGAAGAAGAAGCACCGGCTAACTACGTGCCAGCAGCCGCGGTAATACGTAGGGTGCGAGCGTTCATCGGAATTAATGGGCGTAAAGCTTGCGCAGGCG
+
F,FFFFF,,,:FF,FFF:,:F,::FFFFF:F:FFFFF,,:FF,FFF,F,,:FFFFFF:FFF::F,,,,:FF,FFFFFF,,:FF:F,,FF,:,F::,F::FFF,FF::F,FF,:FF:FF:,:FFF,FFF:FF:FFFFF,::FF,,FFFF,FFF,FFFFFFFFF,FFFFFF:F::FFFFFF,FF:::F:,F,F,,FFF:FF,FFF,FF,F,F,FFF:,,F,F:FFF:F,:F:F,:FF:F:,,,,F,F,F:FF
@A00920:152:HGHKKDRXX:2:2104:25672:16016 1:N:0:AGGAGTGG+CTAAGCCT
ACTCCTACGGGAGGCAGCAGTGGGGAATATTGGACAATGGGCGCAAGCCTGATCCAGCCATGCCGCGTGAGTGATGAAGGCCTTAGGGTTGTAAAGCTCTTTCGTTGGGGAAGATAATGACGGTACCCAAAGAAGAAGCCCCGGCTAACTTCGTGCCAGCAGCCGCGGTAATACGTAGGGTGCAAGCGTTGTTCGGAATTACTGGGCGTAAAGCGCGCGTAGGCGGGCGTGCAAGTCGATTGTGAAATCC
+
:FF:FFFFFFF:FFFFFFFFFFFFFFFFFFFFFFFFFFFFFFFFFFFFFF:FFFFFFFFFFFFFFFFFFFFFFFFFFFFFFFFFFFFFFFFFFFFFFFFFFFFFFFFFFFFFFFF,FFFFFFFFFFFFFFFF:FFFFFFF:FF:FFFFFFFFFFFF:F::FFFFFFFFFFFFFFFFFFFFFFF:FFFFFFFFFFFFF:FFFFFFF:F,FFFFFFFFFFF::FFFF:FFFFFFF:FFFFFFFFF::FFFFF
@A00920:152:HGHKKDRXX:2:2104:23755:16799 1:N:0:AGGAGTGG+CTAAGCCT
ACTCCTACGGGAGGCAGCAGTGGGGAATTTTGGACAATGGGCGCAAGCCTGATCCAGCCATGCCGCGTGCAGGATGAAGGCCTTCGGGTTGTAAACTGCTTTTGTACGGAACGAAAAGGCTCTTTCTAATAAAGAGGGCTCATGACGGTACCGTAAGAATAAGCACCGGCTAACTACGTGCCAGCAGCCGCGGTAATACGTAGGGTGCAAGCGTTAATCGGAATTACTGGGCGTAAAGCGTGCGCAGGCG
+
FF:FFFFFFFFFFFFFFFFFFFFFFFF:FFFFFFFFFFFFFFFFFFFFFFFFFFFFFFFFFFFFFFFFFFFFFFFFFFFFFFFFFFFFFFFFFFFFFFFFFFFFF:FFFFFFFFFFFFFFFFFFFFFFFFFFF:FFFFFFFFFFFFFFF:FFFFFFFFFFFF:FFFFFFFFFFFFFFF:FFFFF,FFFF:FFF:F:FFFFFFFF:FF:F,FFFFFFFFF,FFFF::FFF::F,:FF::,FFF:F:FFFFF
@A00920:152:HGHKKDRXX:2:2104:9507:17425 1:N:0:AGGAGTGG+CTAAGCCT
ACTCCTACGGGAGGCAGCAGTGGGGAATTGTTCGCAATGGGCGAAAGCCTGACGACGCAACGCCGCGTGGAGGATGAAGAATTTCGGTACGTAAACTCCTGTCGAGCGGGACGAAAGATGCGCGGGTTCATACCCCGCGCACGTGACGGTACCGCTAAAGGAAGCCCCGGCTAACTCCGTGCCAGCAGCCGCGCTAATACGGGGGGGGCAAGCGTTGTTCGGAATTACTGGGCGTAAAGGGCTCGTAGGC
+
FFFFFFFFFFFFFFFFFFFFFFFFFFFFFFFFFFFFFFFFFFFFFF:FFFFFFFFFFFFFFFFFFFFFFFFFFFFFF:FF:F:F:FFF,FFF:FFFFFFFF:FFFFFFFFFFFFFFFFF,FFFFFF:F,FFFFFFF:FFF:,FF:FFF:FFFF:FF:F:,FF:FFFFFFF,FFFFFFFFFFFFFFFFFFFFFF,FF,,F:,FFFFF:F,FF:FF:,FF:,:F,F,::F:FFFF:FFFFF,:,FFF,FFFF
@A00920:152:HGHKKDRXX:2:2104:12572:18443 1:N:0:AGGAGTGG+CTAAGCCT
ACTCCTACGGGAGGCAGCAGTAAGGAATATTGCACAATGGGCGCAAGCCTGATGCAGCAACGCCGCGTGCCCGAGGAAGGCCTTCGGGTTGTAAAGGGCTTTTCTGGCTGAAGAGCAAGGACGGTAGGCCAGGAATAAGCGTCGGCTAACTACGTGCCAGCAGCCGCGGTAAAACGTAGGACGCGAGCGTTATCCGGATTTACTGGGCGTAAAGCGCGGGCAGGCGGCTGTTCAAGTCGGACGTGAAAGC
+
FFF,:FFFFFFFFFFFF:FFFFFFF:FFFFFFFFFFF:FFFFFFFFFF:FFFFFFFFFFF,FFFFFFFFFFFFFFFFFFFFFFF:FFFF:FFFFFFFF:FFFFFFFFFFFF,FFFFFFFFFF:FFFFFF:FFFFFFF:FFFFFFFFF,FFFFFFFFFFFFFFFFFFFFFF,,FFFF,FF:FFFFF:FFFFFFFFFF,FF,FF,F:F:FF:F,FFF,FFFFFFFFFFFFFFFFFFFFFF:F:FF,F,,,:F
@A00920:152:HGHKKDRXX:2:2104:12698:19319 1:N:0:AGGAGTGG+CTAAGCCT
ACTCCTACGGGAGGCAGCAGTAAGGAATCTTCCACAATGGGGGCAACCCTGATGGAGCAACGCCGCGTGCGGGATGAAGGCCTTAGGGTCGTAAACCGCTTTAGTTAGCGAAGAATATGACGGAAAAAAACGAATAAAGGTATGAAAAATCCATCCCAGCAACCGCCGTCAAACTAAGTACCCAAACGCTCTCAGAAGATACTGGGCCAAAAGAGTTGCGTAATTACATCAAGAATAGAGTACTGAAATC
+
FFFFFFFFFFFFFFFFFFFFFF,FFFFFFFFFFFFFFFFFFFF:FFFFFFFF,F:FFFFFFFFFFFFFFF,FF::FFFFFFFF:FFFFF:FFFFFF,FFFFF,:FFFFFFFFFFFFF,F:,F,,:,,,F::,F,:,F,:FF,:F:,:,,,,F,,,,:FFFF,:F,F,FF:,,FF,::FFFFF,F,,F,,F,FF:,,:,,,,:,FFFF,,F,:FF,FF:,FFF:,F,,:,:F:,:F,,FFFFF,FFF,:FF
@A00920:152:HGHKKDRXX:2:2104:10782:20791 1:N:0:AGGAGTGG+CTAAGCCT
ACTCCTACGGGAGGCAGCAGTGGGGAATCTTAGACAATGGGCGCAAGCCTGATCTAGCCATGCCGCGTGAGCGATGAAGGCCTTAGGGTTGTAAAGCTCTTTCAGTGGGGAAGATAATGACTGTACCCACAGAAGAAGCCCCGGCTAACTCCGTGCCAGCAGCCGCGGTAATACGGAGGGGGCAAACGTTGTTCGGAATTACTGGGCGTAAAGCGCGTGTAGGCGGCCTCGCAAGTCGGGCGTGAAATCC
+
FFFFFFFFFFF:FFFFFFFFFFFFFFFFFFFFFFF:FFFFFFFFFFFFFFFFFFFFFFFFFFFFFFFFFFFFF:FFFFFFFFFFFFFFFFFFFFFFFFF:FFFFFFFFFF:FFFFFFFFFFFFFFFFFFFFFFFFFFFFFFFFFFFFFFFFFFFFFFFFFFFFFFFFFFF,FFFFFFFFFFFFFFFFFFFFFFFFFFFFFFFFF:FFFFFF:FFFFFFFFFFFFFFFFFFFFF,:FFFFFFFFFFFFFFF
@A00920:152:HGHKKDRXX:2:2104:15944:20932 1:N:0:AGGAGTGG+CTAAGCCT
ACTCCAACGGGAGGCAGCAGTAAGGGATCTTGCGACAATGGGCGAAAGCCTGACGCAGCAACGCCGCGTGCGGGATGACGGCCTTCGGGTTGTAAACCGCTTTTCGGGGGGAAGAGGAAGGACGGTACCCCCGGAATAAGTCTCGGCTAACTACGTGCCAGCAGCCGCGGTAAAACGTAGTATGCGAGCGTTATCCGGATTTACTGGGTGTAAAGCGCGTGTAGGCGGTCGTGCAAGTGAGGCGTGAAAG
+
,,FF,,F:,:F:::FFF:,FFFF:,F:FFFFFFF:FF:F:FF:::,,F,F,,:,FF:F:FFFFF,FFF,FF:,F,FF,F:FF,:F:FFFFFFFFFFF,,F:FFFF:FFFFFFFFFFFF,FF:FFFFFFFFF:FF:F:F:,FFFFFFFFFFF:,F:FFFFF::F,FF::F::FFF::F,:F,:,FFF:F,::::F:FF:FFF:FFF::FFFF:FFF,F:FFF:F,:FFF::,FFFF,FFF:FFFFFF,F,F
@A00920:152:HGHKKDRXX:2:2104:9173:21136 1:N:0:AGGAGTGG+CTAAGCCT
ACTCCTACGGGAGGCAGCAGTGGGGAATATTGGACAATGGGGGCAACCCTGATCCAGCCATGCCGCGTGCGTGAAGAAGGCCTTAGGGTTGTAAAGCGCTTTCACTGGTGAAGATGATGACGGTAGCCAGAGAAGAAGCCCCGGCTAACTCCGTGCCAGCAGCCGCGGTAATACGGAGGGGGCAAGCGTTGTTCGGAATTACTGGGCGTAAAGCGTACGTAGGCGGCGGGTTAAGTCGAATGTTAAAGCC
+
FFF:FFFF:FFFFFFFFFFFFFFFF:FFFFFFFFFFFFFFFFFFFFFFFFF:FFFFFFF:FFFFFFFFFFFFFF,FFFFF:F:FF:FFFFFFF,FFFFFF:FFFFFFFFFFFFFFFFFFFFFFFFFFFFFFFFFFFFFFFFFFFFFFFFFFFFFFFFFFFFFFFFFFFFF,FFFF,FFFFFFFFFFFFFFFFFFFFF,FFFFFFFFF:FFFF,FFFFFFF:FFFFFFFFFFFFFFFFFF,F:FFF:FFFF
@A00920:152:HGHKKDRXX:2:2104:25400:21151 1:N:0:AGGAGTGG+CTAAGCCT
ACTCCTACGGGAGGCAGCAGTAGGGAATATTGGTCAATGGGTGAGAGCCTGAACCAGCCATGCCGCGAGCAGGAAGACGGCCCTATGGGTTGTAAACTGCTTTTACCAGGGGATAAAACGGTCTTGCGAGACTAATTGAAGGTACCTGGTGAATAAGCCACGGCTAACTACGTGCCAGCAGCCGCGGTAATACGGAGGTGGCAAGCGTTGTCCGGATTTATTGGGTTTAAAGGGTGCGGAGGCGGTTGTA
+
F,,F:FFFFFFFF:FFFFFFFFF,F:F,F:F:F,FFFF:,:FFFFF::F,FFFF,F::FF,F::,F:,FFFFFFFFFF:FF:,F,::FFF::FFFFFFFF,,F:F:,FFFFFFFFFFF::,FFF:FF:::F,::F:,:FFF,FF:FF,FFFFFF:F::FFFFFFFF:FFF:FFFFFFFFF:FFFFF,FFFFFF:,F:FF:FFF,FF:FF,:,F::FF:FFF:FFFFF::FF,F,:FF,,FF:F,,,:,FF
@A00920:152:HGHKKDRXX:2:2104:1316:21214 1:N:0:AGGAGTGG+CTAAGCCT
ACTCCTACGGGAGGCAGCAGTGGGGAATCTTGCGCAATGGGCGAAAGCCTGACGCAGCGACGCCGCGTGGGGGAGGAAGGTCTTCGGATTGTAAACCCCTGTTGCCCGGGACGAATCCGGCATTTCGATGCCGTTGACGGTACCGGGTGAGGAAGCACCGGCTAACTCCGTGCCAGCAGCCGCGGTAATACGGAGGGTGCGAGCGTTGTCCGGAATCACTGGGCGTAAAGGGCGCGTAGGTGGCACGGTA
+
,F:FFFFFFFFFFFF,FFFF:FFFFF,FFFFFFFFFFFFFFFFFF,FFFFFFFFFFFFFFFFFFFFF:FFF:F:FFF:FFF,FFFFFFF::FFFF:FFF:F,FFFFFFF:FFFFFFFFFFFFFFFFFFFFFFFFFFFFFFFF:FFFFFFFFFFFFFFFFF:FF,FFFFFFFFFFFF:FFFFFFF:FFFFFFFFFFFFF:FFFFFF:F,FFFFFF:,FFFFFFFFF:FF,F,FFFFFFFFF,FFFFFFFF:
@A00920:152:HGHKKDRXX:2:2104:22815:21308 1:N:0:AGGAGTGG+CTAAGCCT
ACTCCTACGGGAGGCAGCAGTTTCGAATCATTCACAATGGGCGAAAGCCTGATGGTGCGACGCCGCGTGAGGGATGAAGGTCTTCGGATTGTAAACCTCTGTCACCGGGGAAGAAACGCTTTGAGCTAATAGTTCAAAGCCTGACTTAACCCGGAGAGGAAGCAGTGGCTAACTCTGTGCCAGCAGCCGCGGTAATACAGAGACTGCGAGAGTTATTCGGATTCACTGGGCGTAAAGGGTGAGCAGGCGG
+
FF:FF::F:F:FFFFFFFFFFFFFFFF:FFFF:FFF:FFFFFFFFFFFFF,F,FFFFFFFFFFFFFFFF:FFFFFFF:FFFFFFFFF,FFFFFFFFFF:FFFFFF::FFFFFF:F:FFFFFFFFF,:,FFFFFFFFF:FFFF:FFFFF:F,FFF:FF:FFF:FFF:FF:FFF:FF:FF,FFF,FFFFFFF:FFFFFFFFFFFFFFFFFFF,F,FFFF:FFFF,FFFFFFF:FFFFFFF:FF,:FFF:F,F
@A00920:152:HGHKKDRXX:2:2104:12635:21465 1:N:0:AGGAGTGG+CTAAGCCT
ACTCCTACGGGAGGCAGCAGTGGGGAATCTTGCCCAATGGGCGAAAGCCTGAGGCAGCAACGCCGCGTGTGGGATGACGGCCCTCGGGTTGTAAACCACTTTCAGCAGGGACGAAATTGACGGTACCTGCAGAAGAAGCTCCGGCCAACTACGTGCCAGCAGCCGCGGTAATACGTAGGGAGCGAGCGTTGTCCGGAATTACTGGGTTTAAAGGGTGCGTAGGCGGCCGAGTAAGTCAGGAGTGAAAGTT
+
FFFFFFFFFFFFFFF:FFFFFFFFF,FFFFFFFFFFFFFFFFFFFF,FFFFFFFFFFFFFFFFFFFF:FFFFFFFFFFFFFFFFFFFF:::F:FFFFFF:FFFF,F:FFF:F,:FF:FFFFFFFFFF,::FFFFF:FFF:FFFFFFFFF:F::FFFFFFFFFFFFFFFFFFFFFFFF,FFFFF::FFF:FFFFFFFFFFFFF:FFFFF:FFF:FFFFFFFF:FF:FFF:F:FFFFFFFFF::,F:FFFFF
@A00920:152:HGHKKDRXX:2:2104:25192:21480 1:N:0:AGGAGTGG+CTAAGCCT
ACTCCTACGGGAGGCAGCAGTGGGGAATATTGGACAATGGGCGCAAGCCTGATCCAGCCATGCCGCGTGTGTGAAGAAGGCCTTCGGGTTGTAAAGCACTTTTGTTGGGGAAGAAAAGACACCGGCCAATACCCGGGGTTTCTGACGGTACCCAAAGAATAAGCACCGGCTAACTTCGTGCCAGCAGCCGCGGTAATACGAAGGGTGCAAGCGTTACTCGGAATTACTGGGCGTAAAGCGTGCGTAGGTG
+
FFFFFFFFFFFFFFFFFFFFFFFFFFFFFFFFFFFFFFFFFFFFFFFFFFFFFFFFFFFFFFFFFFFFFFFFFFFFFFFFFFFFFFFFFFFFF:FFFFFFFFFFFFFFFFFFFFFFFFFFFFFFFFFFFFFFFFFFFFFFFFFFFFFFF:FFFFFFFFFF:FFFFFFFFFF:FFFFFFFFFFFFFFFFFFFFFFFFF:FFFFFFFFF:FFFFFFFFFF:FFFFFFFFFFF:FFFFFFFF:FFF:FFFFFF
@A00920:152:HGHKKDRXX:2:2104:2971:21543 1:N:0:AGGAGTGG+CTAAGCCT
ACTCCTACGGGAGGCAGCAGTGGGGAATTGTTCGCAATGGGCGCAAGCCTGACGACGCAACGCCGCGTGGAGGACGAAGATCTTCGGGTCGTAAACTCCTGTCGAGCGGGAAGAATACCATTCGGGTGAATAGCCTGGGTGGCTGACGGTACCGCTAAAGGAAGCCCCGGCTAACTCCGTGCCAGCAGCCGCGGTAATACGGGGGGGGCAAGCGTTGTTCGGAATTACTGGGCGTAAAGGGCTCGTAGGT
+
FFFFFFFFFFFFFFFFFFFFFFFFFFFFFFFFFFFF,FFFFFFFFFFFFFFFFFFFFFFFFFFFFFFFFFFFF:FFFFFFFFFFFFFFF:FFFFFFFFFFFFFFFFFFFFF,FFFF:FFFFFFFFFFF:FFFFFFFFFFFFFFFFFFFFFFFFFFFFFFFF:,FFFF:FFFFFFFFFFFFFFFFFFFFFFFFFFFF:FFFFFFFFFFFFF:FFFFFFFF:FFF:FF:FFFFFFFFFFFFFFFFFFFFFFF
@A00920:152:HGHKKDRXX:2:2104:5466:21637 1:N:0:AGGAGTGG+CTAAGCCT
ACTCCTACGGGAGGCAGCAGTGGGGAATTTTACGCAATGGGCGAAAGCCTGACGTAGCGACACCGCGTGAACGAAGAAGCCTTTTGGGGTGTAAAGTTCTGTCAGCAGGGACGAAAAAAATGACGGTACCTGCAGAGGAAGCATCGGCTAACTACGTGCCAGCAGACGCGGTAAGACGTAGGATGCAAGCGTTGTACGGATTTATTGGGCGTAAAGAGTTCGTAGGTGGTTTGTTAAGTCTGATGTTAAA
+
FFFFFFFF:FFFFFFFFFFFF:FFFFFFFFFFFFFFFFFFFFF:FFF:FFFFFFFFFFF:FFFFFFFFFFFFFFFFFFFFF:FF:FF,F:FFFFFFF,F:FFFFFFFFFFFFFF:FFFFFF:FFFFFFF:F,FF,FF,FF:,FFFFFFFFFF,FFFFF:FFFFFF,FFFF:FFFFFFFFFFFFFFFFFFF:,,FF,FF:F:FFFFFFFFFFFFF,FFFF:F:FF:FFF,FFFFFFFFFF,FFFFFFFFFF
@A00920:152:HGHKKDRXX:2:2104:5285:22639 1:N:0:AGGAGTGG+CTAAGCCT
ACTCCTACGGGAGGCAGCAGTGAGGAATATTGCACAATGGGCTAACGCCTGATGCAGCAATGCCGCGTGCGGGAGGACGCCCTTCGGGGTGTAAACCGCTTTTCTGGGGGAAGAGGAAGGACGGTACCCCAGGAATCAGTCACGGCTAACTACGTGCCAGCAGCCGCGGTAATACGTAGGTGGCGAACGTTATCCGGAATTACTGGGCGTAAAGGGTCCGCAGGCGGTCTGGGAAGTCGGACGTGACAGT
+
FFFFFFFFFFFFFFFFFFFFFFFFFFFFF:FFFFFFFFFFFFF:FFFFF:F:FFFFFFFFFFFFFFFFFFFFFFFFFFFFFFFFFFFFFFF:F:FFFFFFFFFFFFFFFFFFFFFFFFFFFFFFFFFFFFFFFF:FFFFFFFFFFFFFFFFFFFFFFFFF:FFFFFFFFFFFFFFFFFFFFFFFFFFFFFFFFF:FFF,FFFFFFFFFF:FFFFFFFFFFFFFFFFFFFFFFF,,FFFFFFFFFF::F:F
@A00920:152:HGHKKDRXX:2:2104:11134:22686 1:N:0:AGGAGTGG+CTAAGCCT
ACTCCTACGGGAGGCAGCAGTAAGGAATATTGGACAATGGCCGCAAGGCTGATCCAGCCATCCAGCGTGCAGGAAGAAGGCACTATGGGTTGTAAACTGCTTTTGTCAGGGAATAAACCTGTTGATTTACTCCGCAGCTGAAGGTACATGAAGAATAAGCACAGGCTAAATCCGTGCCAGAAGCCGCGGTAATACGGAGGGTGCAAGCTTTATCAGGATTTACTGGGTTTAAAGGGTGTGTAGGAGGATA
+
FFFFFFFFFFFFFFFFFF:FFFFFFFFF:FFFFFFF:FFFFFFFFFFF:FFFFFFF:FFFFFFFFFFFF:FFFFFFFFF,,,FFFFF,FFF:F:FFFFF,FF:F,,FFFFF:F:F:FFF:FF:,F:FF:FF,FFF::FFFFF,FFF:,FFFFFFFF:,,FFF,,:,FF,FFFFF,FFFFF,F,:,FF,,FFFFFF,FF,F:FFF,:FF,FFF,F::FF,FFFFFFFFF,FFF:FFFFFFFFFF,,FFFFF
@A00920:152:HGHKKDRXX:2:2104:10845:22874 1:N:0:AGGAGTGG+CTAAGCCT
ACTCCTACGGGAGGCAGCAGTGGGGAATATTGGACAATGGGCGCAAGCCTGATCCAGCCATGCCGCGTGTGTGAAGAAGGCCTTCGGGTTGTAAAGCACTTTTGTTGGGGAAGAAAAGCCATGGGCTAATACCCTGTGGTTCTGACGGTACCCAAAGAATAAGCACCGGCTAACTTCGTGCCAGCAGCCGCGGTAATACGAAGGGTGCAAGCGTTGTCCGGATTTACTGGGCGTAAAGAGCGCGTAGGCG
+
FFFFFFFFFFFFFFFFFFFFFFFFFFFFFFFFF:FFFFFFFFFFFFFFFFFFFFFFFFFFFFFFFFFFFFFFFFFFFFFFFFFFFFFFFFFFFF,FFFFFFFFFFFFFFFFFFFFFFFFFF:FFFFFFFF:FFFFFFFFFFFFFFFFFFFFFFFFFFFFF:FFFFFFFFF:FFFFFF:FF:FFFFFFFFFFFFFFFFFF,F:FFFFF:FFFFFFFFFFFFFFFF:F,FF,FFFFFFF,:F:FFFFFFFFF
@A00920:152:HGHKKDRXX:2:2104:30373:23218 1:N:0:AGGAGTGG+CTAAGCCT
ACTCCTACGGGAGGCAGCAGTGGGGAATCTTGCGCAATGGGCGAAAGCCTGACGCAGCAACGCCGCGTGGGGGACGAAGGCTCTCGGGTTGTAAACACCTTTCAGCAGGGACGAATCTGACGGTACCTGCAGAAGAAGGACCGGCCAACTACGTGCCAGCAGCCGCGGTAATACGTAGGGTCCAAGCGTTGTCCGGATTTATTGGGCGTAAAGAGCTCGTAGGCGGCTCGGTAAGTCGGATGTGAAACCT
+
F:FFFFFF:FFFFFFFFFFFFFFFFFFFFFFFFFFFFFFFFFFFFFFFFFFFFFFFFFF:FFFFFFFFFFFFFFFFFFFFFFFFFFFF:FFF:FFFFFFFFFFFFFFFFFFFFFFFFFFFFFFFFFFFFFFFFFFFFFF:FFF:FFFFFFFFFFFFFFFFFFFFFFFFF:F:FFFFFFFFFFFFFFFFFFFFFFFFFFFFFFFFFFFFFFFFFFFFFFFFFFFFFFFFFFFFFFFFFFFFFFFFFFFFFF
@A00920:152:HGHKKDRXX:2:2104:31611:23265 1:N:0:AGGAGTGG+CTAAGCCT
ACTCCTACGGGAGGCAGCAGTGGGGAATTTTGCGCAATGGGCGAAAGCCTGACGCAGCGACGCCGCGTGTGCGATGAAGGCCTTTGGGTCGTAAAGCACTGTCGGCCGGGAAGAAAACGTCGGAGCGAATACCTCCGGCGGATGACGGTACCGGCAAAGGAAGCACCGGCTAACTCTGTGCCAGCAGCCGCGGTAATACAGAGGGTGCAAACGTTGCTCGGAATTATTGGGCGTAAAGCGCGTGTAGGCG
+
FFFFFFFFFFFFFFFFFFFFFFFFFFFFFFFFFFFFFFFFFFFFFFFFFFFFFFFFFFF:FFFFFFFFFFFFFFFFFFFFFFFFFFFFFFFF:FFFFFFFFFFFFFFFFFFFFFFFF:FFFFFFFFFF,FFFFFFFF::F:FFF:FFFF:FFFFFFFFFFFFFFFFFFFFF:FFFFFFFFFFFFFFF:FFFFFFFFFFFFFFFFFFFF:FFFFFFFFFFFFFFFFFFFF,FFFFFFF::FFFFFFFF:F:
@A00920:152:HGHKKDRXX:2:2104:15700:23296 1:N:0:AGGAGTGG+CTAAGCCT
ACTCCTACGGGAGGCAGCAGTGGGGAATCTTGGACAATGGGCGCAAGCCTGATCCAGCCATGCCGCGTGAGTGAAGAAGGCCCTAGGGTTGTAAAGCTCTTTCGGCGGGGACGATAATGACGGTACCCGCAGAAGAAGCCCCGGCTAACTCCGTGCCAGCAGCCGCGGTAATACGGAGGGGGCTAGCGTTGTTCGGAATTACTGGGCGTAAAGCGCACGCAGGCGGATCGTTAAGTCAGGGGTGACATCC
+
FFFFFFFFFFFFFFFFFFFFFFFFFFFFFFFFFFFFFFFFFFFFFFFFFFFFFFFFFFFFF,FFFFFFF,FFFFFFFFFF,FFFFFF,FFFFFFFFF:FFFFFF:,FFFFFFFFF,FFFFFFFFFFFFF:F:FFFFFFFFFFFFFFFFFF,FFFFFFFFFFFFFFFFFFFFFFFF:FFFFFF:FFFFFFFF,FFFFF,F:FFFFFFFFFFF:FFFF,:FFFFFFF:,,FF,F:FFFFFFF:FFFF,FF,F
@A00920:152:HGHKKDRXX:2:2104:15176:23484 1:N:0:AGGAGTGG+CTAAGCCT
ACTCCTACGGGAGGCAGCAGTGGGGAATTTTGCGCAATGGGCTAACGCCTGACGCAGCAACGCCGCGTGGAGGATGAAGGTCTTTGGATTGTAAACTCCTGTCAGCAGGGAAAAAGGGAAGGGGCCTAATACGCTTCTGACTTGATTGTACCTGCAGAGGAAGCCCCGGCTAACTCTGTGCCAGCAGCCGCGGTAATACAGAGGGGGCAAGCGTTGTTCGGAATTATTGGGCGTAAAGCGCGTGTAGGTG
+
,FFFFFFFFFFFFFF,FFFFFFFFFFFFFFFFFFFFFFFFFFFFFFFFFFFFFFFFFFFFFFFFFFFFFF:FFFFFFFFFF:FFFFFFFFFFFFFFFFFFFFFFFFFFFFF:FFFFFFF:FFFFFFFFFFFFFFFFFFFFFFFFFFFFFFFFFFFFF:FFF,FFFFFFFFFFFFFFFFFFFFFFFFFFFFFFFFF:FF:FFFFFFFFFFFFFFFFFFFFFFF::,FFFF:FFFFFFFFFFFFF:FFFFFF
@A00920:152:HGHKKDRXX:2:2104:13747:24173 1:N:0:AGGAGTGG+CTAAGCCT
ACTCCTACGGGAGGCAGCAGTGGGGAATATTGGACAATGGGCGAAAGCCTGATCCAGCGACGCCGCGTGGGTGAAGAAGGCCTGCGGGTTGTAAAGCCCTTTCGGTGGGGAAGAAAAGCCTCGACCTAACACGTCGGGGTCTTGACGTAACCCATAGAAGAAGCACCGGCTAACTCTGTGCCAGCAGCCGCGGTAATACAGAGGGTGCGAGCGTTAATCGGAATTACTGGGCGTAAAGCGCGCGTAGGCG
+
FFFFFFFFFFFFFFFFFFFF:FFFFFFFFFFFF:FFFFFFFFFFFFFFFFFFFFFFFFF:FFFFFFFFFFFFFFFFFFFFFFFF:FFF:FFFFFFFFFFFF:FFFFFFFFF,FFFFFFFFFFF:FFF:FFFFFFF:FFFFFFFF:FFFFFFFF:F:F:FF:FFFFFFFF:::F:FF:FFFFF:F::FFFF:F:FF:F:FFF::FFFFFFFFFFF::::FFF::FFFFFFFF::::FFF:::FFFF:FFF:
@A00920:152:HGHKKDRXX:2:2104:26720:24408 1:N:0:AGGAGTGG+CTAAGCCT
ACTCCTACGGGAGGCAGCAGTGGGGAATATTGGACAATGGGCGCAAGCCTGATCCAGCCACGCCGCGTGAGTGATGAAGGCCTTCGGGTCGTAAAGCTCTGTGGGGAGGGACGAACCGCCGGATGTTCATAGCATCCGGCATGACGGTACCTCCTTAGCAAGCACCGGCTAACTTCGTGCCAGCAGCCGCGGTAATACGAAGGGTGCAAACGTTGCTCGGAATTATTGGGCGTAAAGCGCACGTAGTCGG
+
FF:FFFFFFFFFFFFFFFFFFFFFFFFFFFF:FFFFFFFFFFFFFFFFFFFFFFF,FFFFFFFFFFFFFFFFFFFFFFFFFFFFFFFFFFF:FFFF,FFFFFFFFFFFFFF,FFFFFFFFFFFFFFF:F::FFFFF:FFFFFFFFFFFFFFFFFFFFFFF:FFFFFFFFFFFFFFFFFFFFF::FFFFFFFFFF,FFF:F:FFFFF:F,FFF,FFFF:,:F,FF:FF::FFFFF:FF:FFF:F:FF:FF:
@A00920:152:HGHKKDRXX:2:2104:18421:24690 1:N:0:AGGAGTGG+CTAAGCCT
ACTCCTACGGGAGGCAGCAGTGGGGAATATTGGGCAATGGGCGCAAGCCTGACCCAGCGACGCCGCGTGCGGGATGACGCTTCTCGGAGTGTAAACCGCTGTCAGAGGGGACGAACGGCCGGAGTGGGAATACTGCTACGGATTGACGGTACCCTCAAAGGAAGCGCCGGCTAACTCCGTGCCAGCAGCCGCGGTAATACGGAGGGCGCAAGCGTTGTTCGGAAACACTGGCCGTAAAGCGCGCGCAGGC
+
F:FFFFF,FF,:::FF:FFFFFFFFF::,:FFFF:FF:FFFF::FFF:FF:FFF:FFFFF,FFFFF:FFFFF,:F,FFF:F::FFFF:FFFFFF,FFFF,FFFFFFFFFFFFFFFFFFFFF:F::,FFFFF:FFFF:,FFFFF:,F:F,F:FFFFFFFFFF,,:FFFF:FFFFFFFFF:FFFFF:FF,:FFF,FF:FFFFFFFFFFFFFF,:FFFF,FF,F,FF,FFF,:F,FFF:,FFFFFFFF:FFF:
@A00920:152:HGHKKDRXX:2:2104:18656:24815 1:N:0:AGGAGTGG+CTAAGCCT
ACTCCTACGGGAGGCAGCAGTGGGGAATTGTTCACAATGGGCGCAAGCCTGATGACGCAACGCCGCGTGGAGGATGAAGGTCTTCGGATTGTAAACTCCTGTTGCCCGGGACGAAAAGCTCCGACCTAACACGTCGGAGTCTGACGGTACCGGGTGAGGAAGCCCCGGCTAACTCTGTGCCAGCAGCCGCGGTAATACAGAGGGGGCAAGCGTTGTTCGGAATTACTGGGCGTAAAGGGCGCGTAGGCGG
+
,FFFF:FFFFFFFFFFFFFFFFFFFFFFFF:FFFFFFFFF,FFF:FFFF:FFFFFF:FFFFFFF:FF::FFFFFFFFFFFFFFFFF:FF,FFFFFFFFF::FFFFFFFFFFFF,FFFFFFFFFFFFFFFFFFFFFFFFFFFFFFFFFF,FFFFFFFFF:F:FFFFFFFFFFFFFFFFFFFFFF:FFFFFFFFFF,F:FFFFFF:FFFF,FFFFFF:FFFFF:FFFFFFF,FFFFFFFFFFFFFF,,F:FF
@A00920:152:HGHKKDRXX:2:2104:2844:25019 1:N:0:AGGAGTGG+CTAAGCCT
ACACCTACGGGAGGCAGCAGTGGGGGATATTGCACAATGGGGGAAACCCTGATGCAGCGAAGCCGCGTGGAGGAAGAAGGTTTTCGGATTGTAAACTCCTGTCGTTAGGGACGATAATGACGAAACCTAACAAGAACGCACCGGCTAACTACGTGACAGAAGCCGCGGTAAAACTTAGGGTGAAAGCGTTGTCCGGAAATAATGGTTGTAAAGGGTGACTAGGTGGCAGATCAAGTCTGGAGAAAAAGGA
+
FF,::FFFF,FFF:FF:,FF:::FFFF:FF:FFFFFFFF,,F:FFF,FFF,FF,FFFFFF,,F:F:,,F,F::FF:FFFF:FFFF:,F:F,FFFF::FFF,F:F,,FFF,FFFF:FFF:FF:,,F,F,F::F,FFF,FFFF:,FF,,F,,FFFF,,FF,:F,F:::,F,FF,F:,,F,FFF:,,,,,,,FFFF,,,FF,FF,,FF,F,FFFF:,,,,:,F,,,FF:FFFFF:,F,,,:,FF:F:FFFF:,
@A00920:152:HGHKKDRXX:2:2104:32136:25207 1:N:0:AGGAGTGG+CTAAGCCT
ACTCCTACGGGAGGCAGCAGTGGGGAATATTGGACAATGGGCGAAAGCCAGATACAGCAATGCCGCGTGAGCGATGAAGGCCTTAGGGTTGTAAAGAACTTTCAGTGGGGAAGATAATGACTGTACCCACAGAAGAAGCCCCGGCTAACTCCGTGCCAGCAGCCGCGGTAATACGGAGGGGGCTAGCGTTGTTCGGAATTACTGGGCGTAAAGCGCACGTAGGCGGACTGGAAAGTCAGAGGTGAAATCC
+
:F:FFFFFFFFFFFFFFFFF,,:,FFFF,,F,FFFFFF,,,:,F::,,:,FF:,FFFF,,F:,,FF:F:,,FFF,FF,F,F,,,::,F,,:F:FFF:,,F,:FFFF,F,,,,FFFFFFFF:FFFFFFF,FFF:FFFFFFFF:FFFFFFFF,:FFFFF,FF,F:FF:FFF:,F:,FFFFFFFF,F,F,FF,:FFFFF,,FFF,FFFF,:,F,,FFF,,:FFFFFFFF,:FFFFFFFF::F,FFFF,,:F,F
@A00920:152:HGHKKDRXX:2:2104:11984:25755 1:N:0:AGGAGTGG+CTAAGCCT
ACTCCTACGGGAGGCAGCAGTGAGGAATATTGCTCAATGGGCGCAAGCCTGAAGCAGCGATGCCGCGTGGGTGATGAAGGCTTTCGGGTCGTAAAGCCCTTTTCTCGGTGAAGAGGAAGGACGGTAACCGAGGAATAAGTGTCGGCTAACTACGTGCCAGCAGCCGCGGTAAAACGTAGGACACAAGCGTTATCCGGAATTACTGGGCGTAAAGCGCGCGCAGGCGGGTCAACAAGTCATGCGTGAAAGC
+
:FFFFFFFFFFFFFFFFFFFFFFFFFFFFFFFFFFFFFFFFFFFFFFFFFFFFFFFFFFFFFFFFFF:FFFFFFFFFFFFFF,FFFFFFFFFFFFFFFFFFFFFFFFFFFFFFFFFFFFFFFFFF:FFFFFFFF,FFFFFFFFFFFFFFFFFFF:FFFFFF:FFFFFFFFFFFFFFFFFFFFFFFFFFFFFFFF,FFF,FFFFFFFFFFF:,:F,FFFFFFFFFFFFFFFF:FF:F:FFFF:FFFFF:FF
@A00920:152:HGHKKDRXX:2:2104:7835:26490 1:N:0:AGGAGTGG+CTAAGCCT
ACTCCTACGGGAGGCAGCAGTGGGGAATTTTGGACAATGGGCGCAAGCCTGATCCAGCCATTCCGCGTGCAGGATGAAGGCCTTCGGGTTGTAAACTGCTTTTGTACGGAACGAAAAAGCCCTTTCTAATACAGAGGGTCCATGACGGTACCGTAAGAATAAGCACCGGCTAACTACGTGCCAGCAGCCGCGGTAATACGTAGGGTGCGAGCGTTAATCGGAATTACTGGGCGTAAAGCGTGCGCAGGCG
+
:FFFF:FFFFFFFFFFFFFFFFFFFFFFFFFFFFF,FFFFFFFFFFFFFFFFFFFFFFFFFFFFFFFFFF:FFFFFFFFFFFFFF:FFFFFFFFFFFFFFFFFFFFFFFF:FFF,FFFFFFFFFFFF,F,FF::FFFFFFFFFFFFFFFFFFFFFFFFFFF:FFFFFF,FF,FFFFFFF::FF:F,FFFFFFFFF:FFFFFFFFFFFFFFFFFFFFFFFFF:,FFF,FFFFFFFFF:FFFFFFFFFFFFF
@A00920:152:HGHKKDRXX:2:2104:2320:26616 1:N:0:AGGAGTGG+CTAAGCCT
ACTCCTACGGGAGGCAGCAGTTAGGAATTTTGGGCAATGGGCGGAAGCCTGACCCAGCAACGCCGCGTGGGTGACGAAGGCCCTCGGGTCGTAAAGCCCTTTTCTCGGGGAAGATGATGACGGTACCCGAGGAAGAAGCACCGGCTAACTACGTGCCAGCAGCCGCGGTAATACGTAGGGTGCGAGCGTTGCCCGGATTTATTGGGCGTAAAGGGCGCGTAGGCGGCCGAGCGCGTCAGGCGTGAAATCT
+
FFFFFFFFFFFFFFFFFFFFFFFFFFFFFFFFFFFFF:FFFFFFFFFFFFFFFFFFFFFFFFFFFFFFFFFFFFFFFFFFFFFFFFFFFFFFFFFFFFFFFFFFFFFFFFF:FFFFFFFFFFFFFFFFFFFFF,FFFFF,:FFFF,FFFFFFFFFFFFFFFFFFFFFFFFFFFFFFFFFFFFFFFFFFFFF:FFFFF,FFFFFFFFFFFFFFFFF:FFFFFFFFFFFF:FFFFFFFF,,FFFFFF:FFFF
@A00920:152:HGHKKDRXX:2:2104:30101:26694 1:N:0:AGGAGTGG+CTAAGCCT
ACTCCTACGGGAGGCAGCAGTGGGGAATATTGGACAATGGGCGAAAGCCTGATCCAGCCATGCCGCGTGAGTGATGAAGGCCTTAGGGTTGTAAAGCTCTTTCAGTGGGGAAGATAATGACGGTACCCACAGAAGAAGCCCCGGCTAACTTCGTGCCAGCAGCCGCGGTAATACGAAGGGGGCTAGCGTTGTTCGGATTTACTGGGCGTAAAGCGCACGTAGGCGGATCGTTAAGTCAGGGGTGAAATCC
+
FFFFFFFFFFFFFFFFFFFFFFFFFFFFFFFFFFFFFFFFFFFFFFFFFFFFFFFFFFFFFFFFFFFFFFFFFFFFFFFFFFFFFFFF:FFFFFFFFFFFFFFFFFFFFFFFF:FFFFFFFFFFFFFFFFFFFFFFFFFF:FFFFFFFFFFFFFFFFFFFFFFFFFF:F:FFFFFFFFFFFFFFFFFFF:FFFFFFFFFFFFFFFFFFFFFFFF::FFF:FFFFFFFFFFFFFFF:FFFFFFFFFFFF:F
@A00920:152:HGHKKDRXX:2:2104:27552:26757 1:N:0:AGGAGTGG+CTAAGCCT
ACTCCTACGGGAGGCAGCAGTAGGGAATTGTTCGCAATGGGCGCAAGCCTGACGACGCAACGCCGCGTGGAGGACGAAGGGCTTCGGCTCGTAAACTCCTTTCGACCGAGATGAACATCCACGGGGCCAATACCCCTGTGGACTGACAGTATCGAGAGAAGAAGCCCCGGCTAACTCCGTGCCAGCAGCCGCGGTAATACGGGGGGGGCAAGCGTTGTTCGGAATTACTGGGCGTAAAGGGTTCGTAGGT
+
FFFFFF:FFFFFFFFFFFFFFFFFFFF:FFFFFFFFFFFFFFFFFFFFFFFFFFFFFFFFFFFFFFFFFFFFFFFFFFFFFFFFFFFFFFFFFFFFFFFFFFFFFFFFFFFFFFFFFFFFFFFFFFFFFFFFFFFFF:FFF,FFFFF:F:FFFFFFFFFFF:FFFF:FFFFFFF:FFFFFFFFFFFFFFFFFFFFF:FFFFFFFFFFF:FFFFF,F:FF:FFFFFF:FFFFFF:F:FF:FFFFFFFFFFF
@A00920:152:HGHKKDRXX:2:2104:26955:26850 1:N:0:AGGAGTGG+CTAAGCCT
ACTCCTACGGGAGGCAGCAGTGGGGAATCTTGGACAATGGGCGAAAGCCTGATCCAGCCATGCCGCGTGAGTGAAGAAGGCCTTAGGGTTGTAAAGCGCTTTCACTGGTGAAGATGATGACGGTAGCCAGAGAAGAAGCCCCGGCTAACTCCGTGCCAGCAGCCGCGGTAATACGGAGGGGGCAAGCGTTGTTCGGAATTACTGGGCGTAAAGGGCGCGTAGGCGGACTGTCAAGTTAGGGGTGAAAGGC
+
FF:FFFFFFFFFFFFFFFFFFFFFFFFFFFFFFFFFFFFFFFFFFFFFFFFFFFFFFFFFFFFFFFFFFFFFFFFFFFFFFF,FFFFFFFFFF,FFFFFFFFFFFFFFFFFFFFFF:FFFFFFFFF:FFF:FFFFFF,FFFFFFFFFFFFFFFFF:F:FFFFFFFFFFFF,FF:FF:FFFFFFFFFFF:FFFFFFFF,FF,:FFFFF:F,F:FFF:FF:F,FFFFFF,FFFFF:F,FFFFFFFF:F,FFF
@A00920:152:HGHKKDRXX:2:2104:7916:27383 1:N:0:AGGAGTGG+CTAAGCCT
ACTCCTACGGGAGGCAGCAGTGGGGAATCTTGCGCAATGGGCGAAAGCCTGACGCAGCGACGCCGCGTGAGTGATGAAGGCCTTCGGGTTGTAAAGCTCTGTGGGGAGAGACGAATAAGTAGAAGCTAATACCTTCTATGATGACGGTATCTCCTTAGCAAGCACCGGCTAACTCTGTGCCAGCAGCCGCGGTAAGACCGAGGGTGCAAACGTTGTTCGGAATTACTGGGCGTAAAGCGAGTGTAGGCGG
+
:FFFFFFFFFFFFFFFFFFFFFFFFFFFFFFFFFFFFFFFFFFFFFFFFFFFFFFFFFFFFFFFFFFFFFFFFFFFF:FFFFFFFFFF:FFFFFFFFFF:F,FFFFFFFFFFFFFFFFFF:FFFFFF:FFFFFFFFFFFF:F:FFFFFFFFFFFFFFFFFFFFFFFFFFFFFFFFFFFFFFFF::FFFFFFF:FFFFF,FFFFFFFFF:FFFFFFFFFFFFFFF,FFFFFFF:F:FFFF:FFFFFFFFFF
@A00920:152:HGHKKDRXX:2:2104:19117:28432 1:N:0:AGGAGTGG+CTAAGCCT
ACTCCTACGGGAGGCAGCAGTGGGGAATCTTGCACAATGGGCGAAAGCCTGATGCAGCAACGCCGCGTGCGGGAAGAAGGCCCTAGGGTTGTAAACCGCTTTCAGCAGGGAAGAAACTGACGGTACCTGCAGAAGAAGGTGCGGCCAACTACGTGCCAGCAGCCGCGGTGACACGTAGGCACCAAGCGTTGTCCGGATTTATTGGGCGTAAAGAGCTCGTAGGCGGTTCAGTAAGTCGGGTGTGAAAACT
+
FFFFFFFFFFFFFFFFFFFFFFFFFFFFFFFFFFFFFFFFF:FFFFFFF:FFFFFFFFF:FFFFFFFFFFFFFFFFFFFF:F:FFFFFFFFFF:FFFFFFFFFFFFFFFFF,FF:FFFF:FFFF:F:FFFFFFFFFFFFFFFFF:F:F::FFFFFFFFF:FFFFF:FFFFFF,FFF:FF::F:::FFFFFFFFFFF:FFF:FFFFF:FFFFFF:F:F:FF:FFFFFFF::F:::F::FFFFFFF::,:F:
@A00920:152:HGHKKDRXX:2:2104:12554:29089 1:N:0:AGGAGTGG+CTAAGCCT
ACTCCTACGGGAGGCAGCAGTGGGGAATATTGCACAATGGGCGGAAGCCTGATGCAGCGACGCCGCGTGAGGGATGACGGCCTTCGGGTTGTAAACCTCTTTCAGCAGGGACGAAGCGCAAGTGACGGTACCTGCAGAAGAAGCGCCGGCCAACTACGTGCCAGCAGCCGCGGTAAGACGTAGGGCGCGAGCGTTGTCCGGATTTATTGGGCGTAAAGAGCTCGTAGGCGGCTTGTCGCGTCGACTGTGA
+
FFFFF:FFFFFF:FFFFFFFFFFFFFFFFFFFFFFFFFFFFFFFFFFFFFFFFFFFFFFFFFFFFFFFFFFFF,F:FFFFFFFFFFFFFFFFF:FFFFFFFFFFFFFFFFFFFFFFFFFFF:FFFFFFFFFFFFFFFFFFFF:FF:FFFFF:FF:FFFFFFFF:FFFFFFFFF:FFF:F:FFFFFFFFF:FFFFFFFFFFFFFFFFFF:FFFFFFFF:FFFFF::FFFFFFFF:FFFF:F:FFFF:FFFF
@A00920:152:HGHKKDRXX:2:2104:23176:29825 1:N:0:AGGAGTGG+CTAAGCCT
ACTCCTACGGGAGGCAGCAGTGAGGAATATTGGACAATGGGCGCAAGCCTGATCCAGCCATGCCGCGTGAGTGACGAAGGCCTTAGGGTTGTAAAGCTCTTTCGGCTGTGAAGATAATGACAGTAGCAGCAGAAGAAGCCCCGGCTAAATTCGTGCCAGCAGCCGCGGTAATACGAATGGGGCGAGCGTTGTTCGGAATCACTGGGCGTCAAGCGTACGTAGGCGGACTAGCAAGTCAGGAGTGAAATCC
+
FFFFFFFFFFFFFFFFFFFFFFFFFFFFFFFFFFFFFFFFFFFFFFFFFFFFFFFFFFFFFFFFFFFFFFFFFFFFFFFFF::FFFFFF:FFFFFFFFFFFFFFFFFFFF:FFFFFFFFFFFFFFFFFFF,F,FF:FFFFFFFFFFFFFFFFFFFFFFFFFFFFFFFFFFFFFFFF:FFFFFFFFFF:FFFFFFFFFF:,,FFFFFFFF:,,F,F:F,F:,FFF:FF,FFFF:FF,:,FF,F,F:F::F:
@A00920:152:HGHKKDRXX:2:2104:7030:29888 1:N:0:AGGAGTGG+CTAAGCCT
ACTCCTACGGGAGGCAGCAGTGGGGAATATTGGACAATGGGCGAAAGCCTGATCCAGCAATGCCGCGTGAGTGATGAAGGCCTTAGGGTTGTAAAGCTCTTTTACCCGGGATGATAATGACAGTACCGGGAGAATAAGCTCCGGCTAACTCCGTGCCAGCAGCCGCGGTAATACGGAGGGAGCTAGCGTTGTTCGGAATTACTGGGCGTAAAGCGCACGTAGGCGGCGAGGTACGTAAGTGGTGAAATCC
+
FFFFFFFFFFFFFFFFFFFFFFFFFFFFFFFFFFFFFFFFFFFFF:FFFFFFFFFFFFFFFFFFFFFFFFFFFFFFFFFF:FFFFFFFF:FFFFFFFFFFFFFFFFFFFFFFFFFFFF:FFFFFFFFFFFFFF,FFFF:FFFFFFFF:FFFFFFFFFFFFFFF,FFFFFFFFFFFFFFF,FFFFFFFFFFFFFF:FFF,:FFFF:FFFFFF:FFFFFFFFFFF:F:F,,,:,F,FF,FF,:FFFFFFF:F
@A00920:152:HGHKKDRXX:2:2104:30454:30185 1:N:0:AGGAGTGG+CTAAGCCT
ACTCCTACGGGAGGCAGCAGTGGGGAATCTTGCGCAATGGGCGAAAGCCTGACGCAGCGACGCCGCGTGAGCGATGAAGGCCTTCGGGTTGTAAAGCTCTGTGGGGAGGAAAGAATAAGGCTTGGCTAATATCCAAGCTGATGACGGTACCTCCTTAGCAAGCACCGGCTAACTCTGTGCCAGCAGCCGCGGTAAGACAGAGGGTGCGAGCGTTGTTCGGAATCACTGGGCGTAAAGCGCGCGCAGGCGG
+
FFFFFF::FFFFF:FFFFFFFFFFFFFFFFFFFFFFFFFFFFFF:FFFFFFFFF:FFFFFFFFFFFF:FFFFFFFFF:FFFFF:FFFFFFFFFF:FFFFFFFFFFFFFFFFFFFFFFFFFFFFFFFFFFFFFFFFFFF:FFFFFFFFFFFFFFFFFFFF:FFFFF,FFFFFFF:FFFFFFFFFFFF,FFFFFFFFFFFFFFFFFFFFF:FFFFFFFFFFFFF:FF:FFFFFFFFFFFFFFF:F:FFFFFF
@A00920:152:HGHKKDRXX:2:2104:31439:30358 1:N:0:AGGAGTGG+CTAAGCCT
ACTCCTACGGGAGGCAGCAGTGGGGAATTGTTCGCAATGGGCGCAAGCCTGACGACGCAACGCCGCGTGGAGGATGAAGGTCTTCGGATTGTAAACTCCTTTATAAAGGGAAGAATGGACCCCGGAATAATACTACGGGGTATTGACGGTACCGAGTGAGGAAGCCACGTCTAACTATGTGCCAGCACCAGCGGTAATAAAGAGGTGGCAAGCGTTGTTCGGATACACTTGGCGTACAGGGTGTGTAGGC
+
FFF,F:FFFFFF:FFFFFFF:FFFFFFF,:FFF:FFFFFFFFF:FF:FFFFF,FF:FF:FFFFFFFFFFFFFFFFFFFFF:FFFFFFFFFFF:FFF:F:F,F,,F,,FFFF:FFF,,,F::FFFF:,:F,:FFF,,,,F:F::FFF,,:FF:F:F,,,FF,FF:F:FFF,FF:FFF,,FFFFF:,,,,F,,,,:::F:F,:,F,FF::,FFFF:,,:F:F,,FF,FFF,,F,F:,F:FFF,FFFF:F:FF
@A00920:152:HGHKKDRXX:2:2104:24587:30953 1:N:0:AGGAGTGG+CTAAGCCT
ACTCCTACGGGAGGCAGCAGTGGGGAATTTTGGACAATGGGCGCAAGCCTGATCCAGCCATTCCGCGTGCAGGATGAAGGCCCTCGGGTTGTAAACTGCTTTTGTACGGAACGAAAAGCCTTCTTCTAATACAGGAGGGTCATGACGGTACCGTAAGAATAAGCACCGGCTAACTACGTGCCAGCAGCCGCGGTAATACGTAGGGTGCAAGCGTTAATCGGAATTACTGGGCGTAAAGCGTGCGCAGGCG
+
FFFFFFFFF:FFFFFFFFFFFFFFFF:FFFFFFFFF:FFFFFFFFFFFFFFFFFFFFFFFFFFFFFFFFFFFFFFFF:FFFFFFFFFFFFFFFFFFFFFFFFFFFFFFFF:FFFFFFFFFFFFFFFFFFFFFFFFFFFFF:FFFFFFFFFFFFFF:F:FFF:FFFFFFFFFFFFFFFFFFFFFFFFFFFFFFFF:FFFFFFFFFFFFFF,FFFFFFFF:FFF:FFFFF:FFF:F,FFF:FFFF::,:FFF
@A00920:152:HGHKKDRXX:2:2104:12292:31798 1:N:0:AGGAGTGG+CTAAGCCT
ACTCCTACGGGAGGCAGCAGTTTCGAATCATTCACAATGGGCGAAAGCCTGATGGTGCGACGCCGCGTGAGGGATGACGGCCTTCGGGTTGTAAACCTCTGTCACCGGGGAGGAAACGCTGCATTTTAATAGAATGCAGCCTGACTTAACCCGGAGAGGAAGCAGTGGCTAACTCTGTGCCAGCAGCCGCGGTAATACAGAGACTGCAAGCGTTATTCGGATTCACTGGGCGTAAAGGGTGCGCAGGCGG
+
FF,FF:FFFFFFFFFFFFFFFFFFFFFFFFFFFFFFFFFFFFFFFFFFFFFFFFFFFFFFFFFFFFFFFFFFFFFFFFFFFFF:FF:FFFF::F:FFFFFFFFFFFFFFFFFFF,FFFFFFFFFFFFF,FFFFFFFFFFFFFFFFF,FFFFFFFFFFFFF:FFFFFFFFFFFFFFFFFFFFFF,F:FFFFFFF:FFFFFFFFFFFF,FFFFFFFFF:FFFFFFFFFFFFFFFFFFFFFFFFFF:FFF:FF
@A00920:152:HGHKKDRXX:2:2104:13910:32002 1:N:0:AGGAGTGG+CTAAGCCT
ACTCCTACGGGAGGCAGCAGTGGGGAATATTGGACAATGGGCGCAAGCCTGATCCAGCCATGCCGCGTGGGTGAAGAAGGCCTTCGGGTTGTAAAGCCCTTTTGTACGGGAAGAAACCTCCGGGGTTAATACCTTCGGAAGCTGACGGTACCGTAAGAATAAGCACCGGCTAACTTCGTGCCAGCAGCCGCGGTAATACGAAGGGTGCAAGCGTTACTCGGAATTACTGGGCGTAAAGCGTGCGTAGGCG
+
FFF:FFFFFFFFFFFFFFFFF:FFFF:FFF:FFFFF:FFFFFFF:FFFFFFFFFFFFFF:FFFFFFFFFFFFF::FFFFFFFFFF:FFFFFF:FFFFFFF,F:FFFF:FFFFFFFFFFFFFF:FFFFFFFFFFFFF,FF,FFFFFFFFFFFFFFFFFF:FFFFFFF,FFFFFFFFFF:F:F::FFFFF,FFFFFFFFF::FFF:::F,F::FFFFF:FF:FF:F:FF,:F:F:F:FF:FF:FFFFFF:FF
@A00920:152:HGHKKDRXX:2:2104:9616:32236 1:N:0:AGGAGTGG+CTAAGCCT
AATCCTACGGGAGGCAGCAGTAGGGGATCTTGCACAATGGTCGAAACCCTGATGCAGCGATGCCGCGTGAGGGATGAAGGCCTTCGGGTAGTAAACCTCTTTCATTAGGGAAGAAGAAACGGGTCCCCGATGAGACTGTACCTGCAGACTAAGACCCGGCTGACTACGTGACAGCAACCGAGGTAGCTCGTAGGGGCAGAGCGTGGCCCGGAGTCAATGGGCGTGAAGCGGGTTGAGGCGGTTCCTGAGG
+
:,FFFFFF:FFFF:FF:FF,FFF:F,FFFFF,FFFFFFF:,,FFFF:,F,:FFFFFFFFFFFFF,,:,,F:,,F,FFFFF:F,F,FF:F:FFFFF:,F:FFFFF:,:F,FFFFFF,,,,,:FFF,,FFF,,,,,,,,FFF,F,:F,,FF,FFF,:FF,FF:,FFF:,F:,,,F:FF,:FF,,FFF,,:,,::,,FF:,,:,FFF,FF,,,,:,,:,:,FF,:F,,,F:F,,,F,:::,:,FFF:FF,F,,
@A00920:152:HGHKKDRXX:2:2104:16025:33849 1:N:0:AGGAGTGG+CTAAGCCT
ACTCCTACGGGAGGCAGCAGTGGGGAATATTGGACAATGGGCGAAAGCCTGATCCAGCGACGCCGCGTGTGTGAAGAAGGCCTGCGGGTTGTAAAGCACTTTTAGTGGGGATGAAAAGCACATTGCTAATACCAGTGTGTCTTGACCTAACCCAAAGAAAAAGCACCGGCTAACTCTGTGCCAGCAGCCGCGGTAATACAGAGGGTGCAAACGTTGCTCGGAGTTACTGGGCGTCAAGCGCGCGCAGGCG
+
FFFFFFFFFFF:FFFFFFFFFFFFFFFFFFFFFFFFFFFFFFFFFFFFFF:FFFFFFFFFFFFFFFFFFFFFFFFFFFFFFFFFFFFFFFF,FFFFF:FFFFFFFFFFFFFFFFFFFFFFF:FFFFFFFFFFFFFFFFF:FFFFFFFFFFFFFFFFF:FFFFFFFFFFFFFFFFFFFFFF:FFFFFFFFFFF:FFFFF:FF:FFFFFFF,FFFF:F::FFFFFFF:FFFFFFFF,FF,:::,:F:F:FFF
@A00920:152:HGHKKDRXX:2:2104:7789:34115 1:N:0:AGGAGTGG+CTAAGCCT
ACTCCTACGGGAGGCAGCAGTAAGGAATATTGCACAATGGGCGCAAGCCTGATGCAGCAACGCCGCGTGCCCGAGGAAGGCCTTCGGGTTGTAAAGGGCTTTTCTGGCTGAAGAGACAGGACGGTAGGCCAGGAATAAGCGTCGGCTAACTACGTGCCAGCAGCCGCGGTAAAACGTAGGACGCGAGCGTTATCCGGATTTACTGGGCGTAAAGCGCGGGCAGGCGGCTGTTCAAGTCGGACGTGAAAGC
+
FFFFFF:FFFFFFFFFFFFFFF:FFFF::FF:FFFFFFFFFFFFFFFFFFFFFFFFFFFFFFFFFFFFFFFFFFFFFFFFFFFFFF:FFFFFFFFFFFFF:FFFFFFFFFFFFFFFFFFFFFF:FFFFFFFFFFFFFFFFFFFFFFFFFFF:FFFFFFFFFFFFFFFFF:FFFFFFFFFFFFFFFFFFFFF:FFFFF:FFFFFFFFFFFFFFFFFFF:FFFF:FFFFFF:FFFFF:FFFFFFFFF:FFFF
@A00920:152:HGHKKDRXX:2:2104:21875:34491 1:N:0:AGGAGTGG+CTAAGCCT
ACTCCTACGGGAGGCAGCAGTAGGGAATATTGGGCAATGGGCGCAAGCCTGATCCAGCCATACCGCGTGGGTGAAGAAGGCCTTCGGGTTGTAAAGCCCTTTTGTTGGGAAAGAAATCCTGTCGATTAATACTCGGTGGGGATGACGGTACCCAAAGAATAAGCACCGGCTAACTTCGTGCCAGCAGCCGCGGTAATACGAAGGGTGCGAGCGTTATCCGGAATTACTGGGTTTAAAGGGTGCGTAGGCG
+
FFFFFFFFFFFFFFFFFFFFFFFFFFFFFFF:FFF:F:FFFFFFF,FFFFFFFFFFFFFF:FFFFFFFFFFFFFFFFFFFFFFFFF:FFFFFFFFFFFFF:FFFFFFFFF:FF:FFFFFFFFFFFFFFFFFF:FF:FF:FFFFFFFFFFF:FFFFF:,FF:F,FFFFFFFF,FFFFFFFF,FF:FF:FFFFFF:FF:FFFFFF:FF:FFFFFFFFFFFFFFF:F:FFFFFFFFFFF,F,FF:FFFFFFF:
@A00920:152:HGHKKDRXX:2:2104:19461:35509 1:N:0:AGGAGTGG+CTAAGCCT
ACTCCTACGGGAGGCAGCAGTGGGGAATATTGGACAATGGGCGCAAGCCTGATCCAGCAATGCCGCGTGTGTGAAGAAGGCCTTCGGGTTGTAAAGCACTTTTATCAGGAACGAAAAGCGACGGACTAATACTCTGTCGTGCTGACGGTACCTGAGGAATAAGCACCGGCTAACTTCGTGCCAGCAGCCGCGGTAATACGAAGGGTGCAAGCGTTAATCGGAATTACTGGGCGTAAAGCGTGCGTAGATG
+
FFFFFFFFFFFFFFFFFFFFFFFFFFFFFFF,FFFFFFFFFFFFFFFFFFFFFF:FFFFFFFFFFFFFF::FFFFFFFFF:FFFFFF:FFFFFFFF:FFFFFFFF,FF,F:::FFFF::FFFFFF:FF:FFFFFFFFFFF,FFFFFFF:FFFFFFF,,F:FFFFFFFFF:::FF:FFFF,FFFF:FFFF:FF,:FFF,:FFFF,:,:,F:,FFFFFF,FFFFFF,FFFFF:FF,F:FFF,F,F,F,F:FF
@A00920:152:HGHKKDRXX:2:2104:6388:37043 1:N:0:AGGAGTGG+CTAAGCCT
ACTCCTACGGGAGGCAGCAGTAGGGAATCTTCGGCAATGGGCGAAAGCCTGACCGAGCAACGCCGCGTGAATGATGAAGGCCTTCGGGTTGTAAAATTCTGTTATAAGGGAAGAATGACTTTAGCAGGAAATGGCTAAAGTGTGACGGTACCTTATGAGAAAGCCACGGCTAACTACGTGCCCGCAGCCGCGGTAATACGTAGGTGGCAAGCGTTCTCCGGAATTAGTGGGCGTAAAGAGCGCGCAGGTG
+
FFFFFFFFFFFFFFFFFFFFFFFFFFFFFFFFFFFFFFFFFFFFFFFFFFFFFFFFFF,FFF:FFFFFF:,FFFFFFFFFFFFFFFFFFFFFFFFFFF:FFFF,FFFFFFFFFFFFFF:FFFF:FFFFFFFFFFFFFFFFFFFFFFFFFFFFFFFFFFFF:FFFFFFF,FFFFFFFFFFFFF,,FFFFFFFFFF,FFFFFFFFFFFFFFFFFF,:,FFFFF:,F:F,FF:F,FF,FFFFFFFFFFFFFFF
@A00920:152:HGHKKDRXX:2:2105:17662:1517 1:N:0:AGGAGTGG+CTAAGCCT
ACTCCTACGGGAGGCAGCAGTGGGGAATCTTGCGCAATGGCCTGAGGGCTGACGCAGCGACGCCGCGTGCGGGAGGAAGCTCTTCGGGGTGTAAACCGCTGTTGCCCGGGACGAAACGACCTTTCGAGGTCATTGACGGTACCGGGTGAGGAAGCGCCGGCTAACTCTGTGCCAGCAGCCGCGGTAATACAGAGGGCGCGAGCGTTGTCCGGAATCACTGGGCGTAAAGGGCGCGTAGGTGGCGGCGTAA
+
FFF:F,FFFFFFFFFFFFFFFFFFFF:FFFFFFFFFFFFFFFFFFFFFFFFFFFFFFFFFFFFFFFFFFFFFFFFFF,FFFF:FFFFFFFFFFFFFFFFFFFFFFFFFFF,FFF,F:FFFFFFFFF,FFFFFFFFFFFFFFFFFFFFFFFFFFFFFFFFFFFFFFFFFFFFFFFF:FFFFF:::F,FFFFFFFFFFFFFF:FFFFFFFFF:FFFFFFFFFF:FFF:FFFFFFF:F:FFFFFF:FFFFFFF
@A00920:152:HGHKKDRXX:2:2105:26883:2018 1:N:0:AGGAGTGG+CTAAGCCT
ACTCCTACGGGAGGCAGCAGTCGGGAATTTTGGGCAATGGGCGAAAGCCTGACCCAGCAACGCCGCGTGAAGGATGAAATCCCTCGGGATGTAAACTTCGCAAGAACGGGAAGAATAAGTAAGAGTTAACATCTCTTACGATGACGGTACTGTTTGTAAGCTCCGGCTAACTCCGTGCCAGCAGACGCGGTAATACTGGGGGAGCAAGCGTTGTTCGGATTTACTGGGCGTAAAGGGCGCGTAGGCGGCC
+
:,FFFFFFFFFFFFFFFFFFFFFFFFF:FFFFFFFFFFFFFFFFFFFFFFFFFFF:FFF:FFFFFFF:FFFF:FFF,FFFFFFFFFFFFFFFFFF:F:FF:FFFFFFFF,FFFFFFF:FFFFFFFF:FFFFFF:F,:F:FF:FFF,::FFFFFFFFFFFF,FFFFFFFFFFFF:FFFFFFFFFF,F:FFFFFFFFF,F,:FF:F:F:FFF:FFFFFFFF:,FF,:FFFFFFFFFFF,F,FFFFF:FFF:F
@A00920:152:HGHKKDRXX:2:2105:21838:2174 1:N:0:AGGAGTGG+CTAAGCCT
ACTCCTACGGGAGGCAGCAGTGGGGAATATTGGACAATGGGCGAAAGCCTGATCCAGCAATGCCGCGTGAGTGATGAAGGCCTTAGGGTTGTAAAGCTCTTTTACCCGGGATGATAATGACAGTACCGGGAGAATAAGCTCCGGCTAACTCCGTGCCAGCAGCCGCGGTAATACGGAGGGAGCTAGCGTTGTTCGGAAATACTGGGCGTAAAGCGCACGTAGGCGGCGCCGCAAGTCAGGGGTGAAATCC
+
FFFFFFFFFFFFFFFFFFFFFFFFFFFFFFF:FFFFFFFFFFF:F:FFFFFFFFFFFFFFFFFFFFFFFFFFFF:FFF:FF:F:FFFFFFFFFFFFFFF:FFFFFFFFFFFFFFFFFFFFFFFFFFFFFFFFFFF:FFFFFFFFFFFFFFFFFFFFFFFF,FFFFFFFFFFF:F:FFFFF,FFFFFFFFFFFFFFFFFFF,FFFFFFFFFFFF:FFFFFFFFFFFFFFFFFFFFFFF:FFFFFFF,FFFF
@A00920:152:HGHKKDRXX:2:2105:11333:2394 1:N:0:AGGAGTGG+CTAAGCCT
ACTCCTACGGGAGGCAGCAGTGGGGAATATTGCACAATGGGCGAAAGCCTGATGCAGCAACGCCGCGTGAGCGATGAAGGCCTTCGGGTCGTAAAGCTCTGTCCTCAAGGAAGATAATGACGGTACTTGAGGAGGAAGCCCCGGCTAACTACGTGCCAGCAGCCGCGGTAATACGTAGGGGGCTAGCGTTATCCGGAATTACTGGGCGTAAAGGGTGCGTAGGTGGTTTCTTAAGTCAGAGGTGAAAGGC
+
FFFFFFFFFFFFFFFFFFFFFFFFFFFFFF:FFFFFFFFFFFFFFFFFFFFFFFFFFFFFFFFFFFFFF:FFFFFFFFFFFFFFFFFFFFFFFF:FFFFFFFFFFFFFFFFFF:FFFFF:FFFFFFFF,FFFFFFFFFFFFFFFFFF:F:F:FFFFF,FFFFFFFFFFFFF:FFFFFFFFFFFF:FFFFF:FF:FFFFFFFFFFFFFFFFFFF:FFFFFFF:FFFFFFF:F:F:FFF:F:FFFFF,FFF:
@A00920:152:HGHKKDRXX:2:2105:5611:2660 1:N:0:AGGAGTGG+CTAAGCCT
ACTCCTACGGGAGGCAGCAGTGGGGAATTGTTCGCAATGGGCGCAAGCCTGACGACGCAACGCCGCGTGGAGGATGAAGGTCTTCGGATTGTAAACTCCTGTTGCTCGGGACGAATAGCTCCGACCTAACACGTCGGAGTGTGACGGTACCGGGTGAGGAAGCCCCGGCTAACTCTGTGCCAGCAGCCGCGGTAATACAGAGGGGGCAAGCGTTGTTCGGAATTACTGGGCGTAAAGGGCGCGGAGGCGG
+
FFFF:FFFFFFFFFFFFFFFFFFFF:FFFFFFFFFFFFFF,FFFFFFFFFFFFFFFFFFFFFFFFFFFFFFFFFFFFFFFFFFFFFFFFFFFFFFFFFFFFF,:FFFFF:F,FF,F:FFF,FFFFF,FFFF:FFFFF:F,FFFFFFFF:FFFFF:FFF:FF:FFFF:FFFFFF:FFFFFFFFFFFFFFFF:FFFFFFFFFFFFFF:FF,FFFFFFFF:F,:FF,FFF:FFFFF,::,F:FFFF,FFFF::
@A00920:152:HGHKKDRXX:2:2105:11062:2832 1:N:0:AGGAGTGG+CTAAGCCT
ACTCCTACGGGAGGCAGCAGTGGGGAATCTTGGACAATGGGGGCAACCCTGATCCAGCCATGCCGCGTGGACGATGAAGGCCCTAGGGTTGTAAAGTCCTTTCACCCGTGAAGATAATGACGGTAGCGGGAGAAGAAGCCCCGGCTAACTCCGTGCCAGCAGCCGCGGTAATACGGAGGGGGCTAGCGTTGTTCGGAATTACTGGGCGTAAAGCGCGCGCAGGCGGATGTTCAAGTCGGGGGTGAAATCC
+
:FFFFFF:FFFFFFFFFFFFFFFFFFFFFFFFFFFFFFFFFFF:FFFFFFFFFFFFFFF:FFFFFFFFFFFFFFFFFFFFFFFFFFFFFFFFFF:FFFFFFFFFFF:F:FFFF:F:FFF:FFFFFFFFFFFFFFFFFFFFFFFFFFFFFF:FFFFFFFFFFFFFFF:FFFFF:FFFFFFFFFFFFF:FFFFFFFFF:FFFFFFFFFFFFF:FFFFFFFFFFFFF:FFFFFF:FF:FFFFFFFF:F:FFFF
@A00920:152:HGHKKDRXX:2:2105:27588:4272 1:N:0:AGGAGTGG+CTAAGCCT
ACTCCTACGGGAGGCAGCAGTGGGGAATCTTGCACAATGGGCGCAAGCCTGATGCAGCAACGCCGCGTGGGTGAAGAAGGTCTTCGGATTGTAAAGCCCTTTCGGCTGGGAAGAAGGGGGATGGCGTGAACAATGTCATCTTCTGACGGTACCAGAAGAAGAAGCACCGGCTAATTCCGTGCCAGCAGCCGCGGTAATACGGAAGGTGCAAGCGTTGTTCGGAATGACTGGGCGTAAAGCGCACGTAGGC
+
FFFFFFFFFFFFFFFFFFFFFFFFFFFFFFFFFFFFFFFFFFFFFFFFFFFFFFFFFFFFFFFFFFFFFFFFFFFFFFFFF:FFFFFFFFFFFF:FFFFFFFFFFFFFFFFFFFFFFFFFFFFFFFFFFFF:FFFFFFFFFFFFFFFFFF:FFFFFFFFFFFFFF:FFFFFF,FF:FFFFFFFFFFFFFFFFF:FFFF,FFFFFFFFFFF:FFFFFFFFFFFF,FFFFFFF,F,FF,FFFFFFFFFFF,F
@A00920:152:HGHKKDRXX:2:2105:6768:4382 1:N:0:AGGAGTGG+CTAAGCCT
ACTCCTACGGGAGGCAGCAGTAGGGAATATTGCACAATGGAGGAAACTCTGATGCAGCGACGCCGCGTGAGTGATGAAGGCCTTCGGGTTGTAAAGCTCTGTTCTCAGGGAAAAAGAAAGTGATTGTACCTGAGGAGAAAGGACCGGCTAACTTCGTGCCAGCAGCCGCGGTAAGACGAGGGGTCCAAGCGTTGTTCGGAATTATTGGGCGTAAAGCGGGTGTAGGTGGCTCTATAAGTCAGGAGTGAAA
+
F:FFFFFFFFFFFFFFFFFFFFFFFFFFFFFFFFFFFFFFFFFFFFFFFFFFFFFFFFFFFFFFFFFFFFFFFFFFFFFFFFFFFFFFFFFFFFFFFFFFFFFFFFFFFFFFFF,FFFFFFFFFFFFFFFFFFFF::FFFFFFFFFFFFFFFFFFFFFFFFFFFFFFFFFFFFFFFFFFFFFFFFFFFFFF:FFFFFFFFF:FFFFFFFFFFF,F,FFFFFFFFFFFFFFFFFFFFFFFFFFFFFFFFFF
@A00920:152:HGHKKDRXX:2:2105:17689:4758 1:N:0:AGGAGTGG+CTAAGCCT
ACTCCTACGGGAGGCAGCAGTGGGGAATATTGGACAATGGGCGCAAGCCTGATCCAGCCATGCCGCGTGAGTGAAGAAGGCCCTCGGGTTGTAAAGCTCTTTTGTCCGGAAAGAAAAGCTTTCGGTTAATACCCGGAAGTCATGACGGTACCGGAAGAATAAGCACCGGCTAACTTCGTGCCAGCAGCCGCGGTAATACGAAGGGTGCAAGCGTTACTCGGAATTACTGGGCGTAAAGCGTGCGTCGGTG
+
FFFFFF:FFFFFFFFFFFFFFFFFFFFFFFFFFFFFF,FFFFFFFFFFFFFFFFFFFFFFFFFFFFFFFFFFFFFFFFFFF:FFFFFFFFFFFFFFFFFF:FFFFFFFFFFFFFFFFFFFFFFFFFFFFFFFFFFFF,FFFFFFFFFFF:FFFFFFFFFFFFFFFFFFFFFFFFFFFFFFFFFFFFFFFFFFFFFFFFFFFFFFFFFF,FFFFFFFFFFFFF,FFFFFFFFFFFF,FFFFFFFFF,:FFF
@A00920:152:HGHKKDRXX:2:2105:6931:6324 1:N:0:AGGAGTGG+CTAAGCCT
ACTCCTACGGGAGGCAGCAGTGGGGAATTGTTCGCAATGGGCGCAAGCCTGACGACGCAACGCCGCGTGGAGGATGACGGTCTTCGGATTGTAAACTCCTGTTGACCGGGAAGAATGGCCTCGGACCTAACATGTCGGAGGCGAGACGGTACCGGTTGAGGAAGCCACGGCTAACTCTGTGCCAGCAGCCGCGGTAATACAGAGGTGGCAAGCGGTGTTCGTAATTACTGTGCGTAAAGGGCGCGTAGGC
+
FFFFFFFFFFFFFFFFFFFFFFFFFFFFFFF,FFFFFFFFFFFFFFFFFFFFFF:FFFFF,FFFFFFFFFFFF:,:FFFFFF:,FFFFFFFF,FFFF:FF,FF:,FFFFFFFFF,F:::FFF:FF,FFF:FF:F:F,:FFFFF,F,FFF:F,F:FF::FFFF:FFFFFFFFFFF:F,F,FFF,FF,FFFF,,FFF:FFFFFFFF,FFFF,FF:,,FFF:,F,FFFF::F:,FF:FF:F:,FFFF,FF::,
@A00920:152:HGHKKDRXX:2:2105:30852:6762 1:N:0:AGGAGTGG+CTAAGCCT
TGTGGTGGGGAGGCAGCTGTGGGGAATATTGGGGAATGGCCGATAGGCTGACCCAGCGACGCCGCGTGTGGGAGGAAGCCATTCGGGGTGTAAACAACTGTCAGAGGTGACGTGAGAGCGGGGAGTGAATAATTCTTAGCAGTGTCGGTACCCTCAAAGGACGCAGAGGCTATCTCTGTGACAGCATCAGAGGTAATCGCGTGTGTGCGAGCGGGGGTCGGAATTACTGGGCGTACTGCGCGCGCCGGAG
+
,:,F,,,FF,,FF:F,,::,FFF,F,F::FFFF,:FFF,:F,F,,,F,FFFF::FF:FFF:F,,F:FFFF::FF:F,FFF,FFFF,:F,FF,:,F,F,FFF,,F:,FFFFF:,:,:FF:,F,F,FFFF,F,FF,FFF,FFFFFF:::FFF,,,F,F,:FFF,FFF,,,F,,F,:FFF:,,,,FF,,,F,:,:,,,,:,,,:,F,,F:::FF,F,:F,F:F:,,FF:,:FF,FF:,,,:F:,F:FFF,F,F
@A00920:152:HGHKKDRXX:2:2105:11831:7200 1:N:0:AGGAGTGG+CTAAGCCT
ACTCCTACGGGAGGCAGCAGTTAGGAATCTTCCACAATGGGCGAAAGCCTGATGGAGCGACGCCGCGTGAGGGATGAAGGTCTTTGGATCGTAAACCTCTAAAAGTGGGACGATAATGACGGTACCACTTGAAAAGCACCGGCTAACTCCGTGCCAGCAGCCGCGGTAATACGGAGGGTGCTAGCGTTATCCGGAATCACTGGGCGTAAAGGGCGCGTAGGCGGTTTGTTAAGTCCGATGTTAAAGACTG
+
FFFFFFFFFFFFFFFFFFFFFFFFFFFFFFFFFFFFFFFFFFFFFFFFFFFF:FFFFFFFFFFFFFFFFFFFFFFFFFFFFFFFFFFFFFFFF:FFFFFFFFF:FFFFFFFFFFFFF:FFFFFFFF:FFFFFFFFF:FFFFFFFFFF:FF,FFFFFF:FFFFFFFFFFF:FFFFFFFFFFFFF::FFFFFF::FF:FFFFFF,FFFFFFFFFFFFFFFF,FFFF,:FFFFF:FFFFFFFFFFFF,F:FFF
@A00920:152:HGHKKDRXX:2:2105:22571:8265 1:N:0:AGGAGTGG+CTAAGCCT
ACTCCTACGGGAGGCAGCAGTAAGGGATCTTGCGACAATGGGCGAAAGCCTGACGCAGCAACGCCGCGTGCGGGATGACGGCCTTCGGGTTGTAAACCGCTTTTCGGGGGGAAGAGGAAGGACGGTACCCCCGGAAGAAGTCTCGGCTAACTACGTGCCAGCAGCCGCGGTAAAACGTAGGAGGCGAGCGTTATCCGGATTTACTGGGTGTAAAGAGCGTGTAGGCGGTCCTGCTCGTGGCGCGTGAAAG
+
FF:FF:F,F:F:FFFF:F:FFFF:FF:FFFFF:FF:F,FFFFFFFFFFFFFF:FFFFFFF:FFF:FFF::F::FFF,FFF:FFFFFFFFF:FFFF:F:F:FFFFFFFFF:FFFFFFFF,F,FFFFFFFF:FF:FFFFF:F:FFFFFFFFFFFFFFFFFFFFFFF,FFFFF,FFFF:FF,FFFFFF:F,FFFFFF,F:,FF:FFFF,F:,FFFFF::FFFFFF,,,FFFFFFFFF,:F,FFFFFFFFF:FF
@A00920:152:HGHKKDRXX:2:2105:26630:8437 1:N:0:AGGAGTGG+CTAAGCCT
ACTCCTACGGGAGGCAGCAGTGGGGAATTGTTCGCAATGGGCGCAAGCCTGACGACGCAACGCCGCGTGGAGGATGAAGAATTTCGGTTCGTAAACTCCTGTCGAGCGGGACGAAAGATCTGCCGGTTAATACCCGGCGGAAGTGACGGTACCGCTAAAGGAAGCCCCGGCTAACTCCGTGCCAGCAGCCGCGGTAATACGGGGGGGGCAAGCGTTGTTCGGAATTACTGGGCGTAAAGGGCTCGTAGGC
+
FFFFFFFFFFFFFFFFFF:FFFFFFFFFFFFFFFFFFFFFFFFFFFFFFFFFFFFFFFFFFFFFFFFFFFFFFFFFFFFFFFFFFFFFFFFFFFFFFFFFFFFFF:FFFFFFFFFF,FFF:FFFFFFFFFFFFFFFFFFFF:FFFFFF,FFF:FFFFFFFF:FF:FFFFFF:FFFFFFFFFFFFF:FFFFFFFFF:FFFFFFFFFFFF:FFFFFFFFFF:FF:FF:,FFFFFFFF:FFFFFFF:,:FFFF
@A00920:152:HGHKKDRXX:2:2105:32316:8797 1:N:0:AGGAGTGG+CTAAGCCT
ACTCCTACGGGAGGCAGCAGTAGGGAATATTGGTCAATGGGTGAGAGCCTGAACCAGCCATGCCGCGTGCAGGAAGAAGGCCTTCTGGGTTGTAAACTGCTTTTGCCGGGGGATAAAATTCCCATGCGTGGGACATTGAAGGTACCCGGTGAATAAGCCACGGCTAACTACGTGCCAGCAGCCGCGGTAATACGTAGGTGGCAAGCGTTGTCCGGATTTATTGGGTTTAAAGGGTGCGTAGGCGGCCTAT
+
FFF,,:FFFF,FFFFFFFFFFFF:FFFFFFFFFFF:FF:F:FFFFFFFFFFFFFFF:FFF::FFFFF,:FFFF:FFFF,FFFFFFFFFFFFF:FFFFFFFFFFFFFFFFFFFFFF,FFF::FFFFFFF:FFFFFFFFF:FF:FFFFF:FFF:FFFFFFFFFFFF:FFFFFFF:F,FFFFFF:F:FFFFFF:FFFFFFFFFFFFFFFFFF:FFFFFFFFFFF:FFFFFFFFFFFFFFFFFFFFFFFF:FFF
@A00920:152:HGHKKDRXX:2:2105:30834:8860 1:N:0:AGGAGTGG+CTAAGCCT
ACTCCTACGGGAGGCAGCAGTCGAGAATCTTTCGCAATGGGGGAAACCCTGACGAAGCGACGCCGCGTGCAGGATGAAGGCCTTCGGGTCGTAAACTGCTGTCAGCTGGGAAGAAAGCCTCTTGGTAAACAGCCAAGAGGTTTGACCGTACCAGCAGAGGAAGCCACGGCTAACTCTGTGCCAGCAGCCGCGGTAATACAGAGGTGGCAAGCGTTGTTCGGATTTATTGGGCGTAAAGGGTTCGTAGGCG
+
FFFFFFFFFFFFFFFFFFFFFFFFFFFFFFFFFFFFFFFFFFFFFFF:FFFFFFFFFFFFFFFFFFFFFFFFFFFFFFFFFFFFFFFFFF:FFFF:FFFFFFFFFFFFFFFFFFFFFFFFFFFFFFFFFFFFFFFFFFFFFFFFFFFFFFFFFFFFFFFF:FFFFFFFF:F:FFFFFFFF:FFFFFFFFFFFFFFFF,FFFFFFFFFFFFFFFFFFFFF:FF,FFFFFFFFFFFF:FFFFFFFFFFF:FF
@A00920:152:HGHKKDRXX:2:2105:11912:9627 1:N:0:AGGAGTGG+CTAAGCCT
ACTCCTACGGGAGGCAGCAGTGGGGAATCTTGCGCAATGGCCGAAAGGCTGACGCAGCGACGCCGCGTGTGGGATGACGGCCTTCGGGTTGTAAACCACTGTTGCCCGGGACGAACACACGGTTACGACCGTGCTGACGGTACCGGGTGAGGAAGCACCGGCTAACTCCGTGCCAGCAGCCGCGGTAATACGGAGGGTGCGAGCGTTGTCCGGAATCACTGGGCGTAAAGGGCGCGTAGGCGGTGGGGTA
+
FFFFF:FFFFFFFFFFFFFFFFFFFFFFF:FFFFFFFFFFFFFFFFFFFFFFFFFFFFFFFFFFFFFFFFFFFFFFFFFFFFFFFFFFFFFFF,:FFFFFFFFFFFFFFFFFFFFF:FFFFFFFFFFFFFFFFFFF:FFFFFFFFFFFFFFFFFFFFFFFF:FFFFFFFFFFFFFFFFFFFFFFFFFFFFFFF,F:FFFFFFFFFFFFFFFFF,FFFF:FFFFF::F:FFFFFFFFF,FFFFFFFFFFF,
@A00920:152:HGHKKDRXX:2:2105:20871:9893 1:N:0:AGGAGTGG+CTAAGCCT
ACTCCTACGGGAGGCAGCAGTAGGGAATATTGGTCAATGGGCGAGAGCCTGAACCAGCCATGCCGCGTGCAGGAAGACGGCCTTCTGGGTTGTAAACTGCTTTTATCAGGGAAGAAAACGCCCATGCGTGGGTAACTGACGGTACCTGATGAATAAGCACCGGCTCACTCCGTGCCAGCAGCCGCGGTAATACGGCGGGTGCAAGCGTTGTCCGGATTTATTGGGTTTAAAGGGTGCGTAGGCGGGTCAT
+
F:FFFFFFFFFFFF:FFFFFFFFFFFFFFFFFFFFFFFFFFFFFF:FFFFFFF:FFFFF:FFFFFFFFFFFFFFFFFFFFFF::FFFFFFFFFFFFFFFF:FFFFFFFFFFFFF:FFFFFFFF:FFFFFFF:FF,FFFFFFFF:FFFFFFFFFFFFFFFFFFFFF,FFFFFFFFFFFFF,FFFFFFFFFFF,:FF::FFFFFF:FFFF,FFFFFFF,F:FF:FFFF,:,F:F,:FFFFF::FFFFFFFF,
@A00920:152:HGHKKDRXX:2:2105:14543:10269 1:N:0:AGGAGTGG+CTAAGCCT
ACTCCTACGGGAGGCAGCAGTGGGGAATTTTTCGCAATGGGCGCAAGCCTGACGAAGCAACGCCGCGTAGAGGATGAAGGCCCTCGCGGTCGTAAACTCTTGTCTAGCGGGACGAAACTCCCATATGGGAATACTGTATGGGATTGACTGTACCGCTGGAGGAAGCTCCGGCTAACTCCGTGCCAGCAGCCGCGGTAATACGGAGGGAGCGAGCGTTGTTCGGAATTACTGGGCGTAAAGCGTGCGCAGG
+
FFFFF:FFFFFFFFFFFFFFFFFFFFFFFFFFFFFFFFFFFFFFFFFFFFF:FFFFFF:FFFFFFFF:FFFFFFFFFFFFFFFFFFFFFFFFFFFFFFFFFFFF:FFFFFFFFF:F:FFFFFFFFFFFFFFFFFFFFFFFFFFFFFFFFFFFFFFFFF:FFFFFFFFFFFFFFFFFFFFFFFFFFF:FFF:FFFFFFFFFFF:F:FF:F:F,FFF:FFFF::FF:FF,FFFFFFF:FFFFFFFFFFFFFF
@A00920:152:HGHKKDRXX:2:2105:16161:10598 1:N:0:AGGAGTGG+CTAAGCCT
ACTCCTACGGGAGGCAGCAGTAGGGAATATTGGTCAATGGGTGCGAGCCTGAACCAGCCATGCCGCGTGCAGGAAGACGGCCTTCTGGGTTGTAAACTGCTTTTACCAGGGGTTAAAATGGTCTTGCGAGACAAATTGAAGGTACCTGGTGAATAAGCCACGGCTAACTACGTGCCAGCAGCCGCGGTAATACGTAGGTGGCAAGCGTTGTCCGGATTTATTGGGTTTAAAGGGTGCGTAGGCGGCCCTG
+
FFFFFFFFFFFFFFFFFFFFFFFFFFFFF:FFFFFFFFFFFFFFFFFFFFFFF:FFFFF:FFFFFFFFFFFFFFFFFFFF:FFFFFFFFFFFFFFFFFFFFFFFFFFFFFFFFFFFFFFFFFFFFFFF:FF,F,FF:F:F:FFFFFFFFFFFFFFF::FFFFFFF:,FFFFFFFFFFFFFFFFFFFFFFFFFF:F:FFFFFFF,FFF,FFFFFFFF:FFFFFFFFFFFFF:F:FFFFFF,FFFFF:FFF,
@A00920:152:HGHKKDRXX:2:2105:2971:10739 1:N:0:AGGAGTGG+CTAAGCCT
ACTCCTACGGGAGGCAGCAGTAGGGAATATTGGTCAATGGGTGAGAGCCTGAACCAGCCATGCCGCGTGCAGGAAGACGGCCTTCTGGGTTGTAAACTGCTTTTGTCAGGGGATAAAATTTCCATGCGTGGAAAATTGAAGGTACCTGACGAATAAGCCACGGCTAACTACGTGCCAGCAGCCGCGGTAATACGTAGGTGGCAAGCGTTGTCCGGAGTTATTGTGTTTAAAGGGTGCGTAGGAGGTCTAT
+
FFFFFFFFFFFFFFFFFFFFF,FFFFFFFFFFF:FFFFFFF:FFFFFFFFFFFFFFFF:FFFFFFFFFFFFFFFFFFFFFFFFFFFFFFFFFFFFFFFFFFFFFF,FFF:F,FF::FFFFF,FFF,::FF:F,FF::F:FF,FF:FF:F:FFFF:FF:,F:F:F:::FFFF::::,,F:F:F,FF,F,,,F,FFF:FFFF,,F:F,F,,FFFF,:F,F,FF:F,F::FFF,FF,F,,F,,,F:F,F::FF
@A00920:152:HGHKKDRXX:2:2105:22652:10786 1:N:0:AGGAGTGG+CTAAGCCT
ACTCCTACGGGAGGCAGCAGTGGGGAATCTTGCACAATGGGGGAAACCCTGATGCAGCGACGCCGCGTGAGCGATGAAGCCCTTCGGGGTGTAAAGCTCTTTCGGCAGGGACGATAATGACGGTACCTGAAGAAGAAGCTGCGGCTAACTACGTGCCAGCAGCCGCGGTAATACGTAGGCACCGACCGATGTTCGGAGATACTGGGCGAAAAGCGTGCGTAGCCTGTGGCCCAATAATGGTGTGAAATCT
+
FFFFFFFFFFFFFFFFFF,FFFFFF:FF,FFF:FFFFFFF:FF:FFFFFFFFF,FFFFFF:FFFFFFFFF,:FF:FFFFFFFFFFFFFFFFFFFFFFFFFFFFF:,FFFFFF:F:FFFFF::::FF::,FF,FFF:FF:FFF:,FFF:FFFF,,,FFF:FF,FF:F,FF:FFF:,,,FFFF,F:F,FF,FF:F,,,:F,FFFFFFF,::FF,::,FF,,,F,,,,,,FF,FFF,,F,F:FFFFFFFF,FF
@A00920:152:HGHKKDRXX:2:2105:14669:11584 1:N:0:AGGAGTGG+CTAAGCCT
ACTCCTACGGGAGGCAGCAGTCGGGAATTTTGCCCAATGGACGAAAGTCTGAGGCAGCAACTCCGCGTGAGGGATGAAGGCTCTCGGGTCGTAAACCTCTTTTCTCAGGGAAGATCCAAGACGGTACCTGAGGAATAAGCCACGGCTAACTACGTGCCAGCAGCCGCGGTAATACGTAGGTGGCACGCGTTGTCCGGATTTACTGGGCGTAAAGAGCGCGCAGGCGGCTGGTCAAGTCCGATGTGAAATC
+
F:FFFFFFFFF,FFFFFFFFFFFFFFF,FFFFFFFFFFFFFFFFFFFFFFFFFFFFFFFFFFFFFFFFFFFFFFFF:FFFFFFFFFFFFFFFFFFFFFFFFFFFFFFFFFFFFFFFFFFFF,FFF:FFFFFFFFF:FFFFFFFFFFF,FFF,FFFFFFFFFFFF,FFFFF:,FFFFF,FFFFFFF:FFF,FFFFFF:FFFFF:FFFFFFF:FFFFFFFFFFFFFFFFF::FFF,FFF:FFF:FFFF:FFF
@A00920:152:HGHKKDRXX:2:2105:26503:12383 1:N:0:AGGAGTGG+CTAAGCCT
ACTCCTACGGGAGGCAGCAGTGGGGAATTTTGGACAATGGGGGCAACCCTGATCCAGCCATTCCGCGTGAGTGAAGAAGGCCTTCGGGTTGTAAAGCTCTTTTGTCCGGAACGAAACGGCTACGTCTAATACACGTGGCTACTGACGGTACCGGAAGAATAAGCACCGGCTAACTACGTGACAGCAGCCGCGGTAATAAGGGGGGGTCACGCGTTGTTCGGAATTAATGGGCGTAAAGGGCTCGTAGGTG
+
FFFFF,FFFF,FF:F:FFFFFF:FFFFFFFFFFFF,FFFFFF,FFFFFFFF:FFFF:FFFFFFFF:FFF::FFFFFF:FFFFFFFFFFFFF,FFF:FFFF:FFFFFFFFF:FFFFFFFFFFFF,FF:F,,F:FFF:FFF::,F,F:FFFFFFFFFFF:FFF:,FFFFFFFFFF:,FF:FF:FFF,,,FFFFF,::FFF,FF,:F,F,:F,:FF:F,:,F,,F,F,:,FF,::FFF::F:FF,F:FF:F,,
@A00920:152:HGHKKDRXX:2:2105:22987:12774 1:N:0:AGGAGTGG+CTAAGCCT
ACTCCTACGGGAGGCAGCAGTGGGGAATATTGGACAATGGGCGAAAGCCTGATCCAGCGACGCCGCGTGAGTGATGAAGGCCTTCGGGTTGTAAAGCTCTGTTGAGGGAGAAGAAAACAGCTAGGGCGAATAGGCCTAGCTCTTGACGGTATCCCTTTAGAAAGCACCGGCTAACTCTGTGCCAGCAGCCGCGGTAAGACAGAGGGTGCAAACGTTGCTCGGAATTACTGGGCGTAAAGCGCGTGTAGGC
+
FFFFFFFFFFFFFFFFFFFFFFFFFFFFFFFFFFFFFF:FFFFFFFFFFFFFFFF:FFFFFFFFFFF,FFFFF,FFFFFFFFFFFFFF:FFFFFFF:FF:FF:FFFFFFF:FFFFFFFFFFFFFFFFFFFFFFFFFFF:FFFFFF:FFFF:FFFFFFFFFFF:FFFFFFFFF:FFFFFFFFFFFFFFFFFFFFFFF:FFFFFFFFFFFFFFFFF:FFF::FFF,F:FFFFF:FFF:FFF:FFFF:FFFFF
@A00920:152:HGHKKDRXX:2:2105:15338:13182 1:N:0:AGGAGTGG+CTAAGCCT
ACTCCTACGGGAGGCAGCAGTGGGGAATCTTGCGCAATGGGCGAAAGCCTGACGCAGCGACGCCGCGTGGGTGATGAAGGCCTTCGGGTTGTAAAGCCCTGTGGGGAGGGACGAATAACGCCGACCTAATACGTCGGTGGATGACGGTACCTCCTTAGCAAGCACCGGCTAACTCTGTGCCAGCAGCCGCGGTAAGACAGAGGGTGCAAACGTTGTTCGGACTTACTGGGCGTAAAGCGCGGGTAGGCGG
+
FFFFFFFFFFFFFFFFFFFFFFFFFFFFFFF:F,FFFFFFFFFFFFFFFFFF:FFFFFFFFFFFFFFFFFFFFFFFFFFFFFFFFFFFFFFFFFFFF,FFFFF:FFFFFFF:FFFFFFF:FFFFFF,:FFFF::,FFF::F:F:FFFFF:FFFFFFFFFF,:FF:FFF:F:,,F:F,,F,FF:,FFFFFFFFFFFFFFF,F,:FFFFFF,FFF,F:,FFFF:FFF:FFFF,FF,,:FF:F,,,:FF,FF,
@A00920:152:HGHKKDRXX:2:2105:23791:13291 1:N:0:AGGAGTGG+CTAAGCCT
ACTCCTACGGGGAGGCAGCAGTGGGGAATATTGGGCAATGGGCGCAAGCCTGACCCAGCGACGCCGCGTGCGGGATGACGCTTCTCGGAGTGTAAACCGCTGTCAGAGGGGACGAACGGCCGGAGTGGGAATACTGCTTCGGATTGACGGTACCCTCAAAGGAAGCGCCGGCTAACTCCGTGCCAGCAGCCGCGGTAATACGGAGGGCGCAAGCGTTGTTCGGAATCACTGGGCGTAAAGCGCGCGCAGG
+
FFFFFF:FFFFFFFF:FFFFFFFFF:F,FFFFFFFFFFFFFFFFFFFFFFFFFFFFFFFFFFFFFFFFFFFFFFFF:FF,F:FFFFFFFFFFFFFFF,FFFFFFFFF,FFFFFFFFFFFFFFFFFFF:FF:FFFFFFF,:F:FF:FFFFFFFFFFFF:FFFFFFFFFFFFFFF:FFFFFF:FFFFF:F,FF:F:FFF:FFF:FFFFFFFFFFFFFFF:F:FFFFFFFFFF,,:FFF:FFFFFFFFF:FFF
@A00920:152:HGHKKDRXX:2:2105:7202:14841 1:N:0:AGGAGTGG+CTAAGCCT
ACTCCTACGGGAGGCAGCAGTGGGGAATATTGGACAATGGGCGGAAGCCTGATCCAGCAACGCCGCGTGAGGGATGACGGCCTTCGGGTTGTAAACCTCTTTCAGCAGGGACGAAGCGCAAGTGACTGTACCTGCAGAAGAAGCACCGGCCAACTACGTGCCAGCAGCCGCGGTAATACGTAGGGTGCGAGCGTTGTCCGGAATTATTGGGCGTAAAGGGCTCGTAGGCGGTTTGTAGCGTCGGGAGTGA
+
:,F,F,FF,FFFFFFFFF:FFFFFFFF:F:FF:FFFFFFFFFFF:F,FFFFFFF:F,FFF::FF:F:FF:F,:F,FFFF,FF:FFFFFFFFFFFFFFFFFF:FFFFFFFFFFF:FFFFFFFFFFFF,FFFFFFFFFFFFFFFFFFFFFF:F:FFFFFFFFFFFF:FF,FFFFFFFFFFF::FFFFFF:F,FFFFFFFF:FFFF:,FFFFFFFFFFFF::FFFFF:FFF,FF,FFFF,F:FFFF:FF,FFF
@A00920:152:HGHKKDRXX:2:2105:32434:14982 1:N:0:AGGAGTGG+CTAAGCCT
ACTCCTACGGGAGGCAGCAGTGGGGAATCTTGCGCAATGGACGAAAGTCTGACGCAGCGACGCCGCGTGCGGGAGGAAGCTCTTCGGGGTGTAAACCGCTGTTGCCCGGGACGAAATGCCCTTTCGAGGGTCTTGACGGTACCGGGTGAGGAAGCGCCGGCTAACTCTGTGCCAGCAGCCGCGGTAATACGTAGGCAGCGAGCGTTGTTCGGAGTTACTGGGCGTAAAGAGTGCGTAGGCGGTGTTCCAA
+
FFFFFFFFFFFFFFFFFFFFFFFFFFFFFFFFFFFFFFFFFFFFF:F:FFFFFFFFFFFFFFFFFFFFFFFFFFFFFFFFFFFFFFFFFFFFFF:FFFFFFFFFFFFFFFFFFFFFFFFFFFFFF,FFFFFFFFFFF:FFF:FFFFFFFFFFFFFFFFFFFFFFFFFFFFFFFFFFFFFFFF,FFFF:FF:FFFFFFFFFFFFF:FFFFFFFFFFFF:FFF:FFFFF,FFFF,FFFFF:FFFFFFFFF:F
@A00920:152:HGHKKDRXX:2:2105:16405:15374 1:N:0:AGGAGTGG+CTAAGCCT
ACTCCTACGGGAGGCAGCAGTGGGGAATATTGGACAATGGGCGAAAGCCTGATCCAGCAATGCCGCGTGTGTGAAGAAGGCCTGCGGGTTGTAAAGCACTTTCAGTAGAGAAGAAAAGCGCAGTGTTAATACCACTGTGTCTTGACGTAACCTACAGAAGAAGCACCGGCTAACTCCGTGCCAGCAGCCGCGGTAATACGGAGGGTGCAAGCGTTAATCGGAATTACTGGGCGTAAAGCGCGCGTAGGCG
+
FFFFFFFFFFFFFFFFFFFF:FFFFF,FFFFFFFFFFFFFFFFFFFFFFFFFFFFFFFFFFFFFFFFFFFFFFFFF:FFFFFFFFFFFFFFF,FFFFFFFFFFFFFFFFFFF:FFFFFFFFFFFFFFFFFFF:FFFFFFFF:FFFF:FFFFFFFFFFFF:FF:FFFFFFFFFFFFF,FFFFFFF::FFFFFFFFFFFFFFFFFFFFF:FFFFFFF:FF:FFFFFFFFFFFFFF:FF,:F,FFFFFFF::F
@A00920:152:HGHKKDRXX:2:2105:6442:16752 1:N:0:AGGAGTGG+CTAAGCCT
ACTCCTACGGGAGGCAGCAGTCGAGAATTTTTCACAATGGGCGAAAGCCTGATGGAGCGACGCCGCGTGGGGGATGAATGGCTTCGGCCCGTAAACCCCTGTCATTTGCGAACAAACCTTGCCAGTTAATAACTGGTAAGCTGATTGTAGCGAAAGAGGAAGGGACGGCTAACTCTGTGCCAGCAGCCGCGGTAATACAGAGGTCCCGAGCGTTGTTCGGATTCACTGGGCGTAAAGGGTGCGAAGGTGG
+
FFF:,:FF,F:FF:FFFFFFFFFF:FFFFFFF::FFFFFFFF,FFFFFFF:FFFFFFFFFF::FF:FFFFFFFFFFFFFFFFFFFFFFFFF:FF:FFFFF:FFFFF:F:FF:FFFFFFFFFFF:FF:FFFF:FFFFFF:F:F:FFFFFFFFFFFFFFFFFFFF:FFFFFF:FFFFFF:F:,F,FFFFFFFFFFFFFFFF:FFFFFFFF:FFFFF::::FFFF:FFFF:FFFFFF,:FFFFF,F,FFFFFF
@A00920:152:HGHKKDRXX:2:2105:9489:16955 1:N:0:AGGAGTGG+CTAAGCCT
ACTCCTACGGGAGGCAGCAGTGGGGAATATTGGACAATGGGCGCAAGCCTGATCCAGCCATGCCGCGTGTGTGAAGAAGGCCTTCGGGTTGTAAAGCACTTTTGTCCGGAAAGAAAAGCATTCGGTTAATACCCGGGTGTCCTGACGGTACCGGAAGAATAAGCACCGGCTAACTTCGTGCCAGCAGCCGCGGTAATACGAAGGGTGCAAGCGTTACTCGGAATTACTGGGCGTAAAGCGTGCGTAGGTG
+
FFFFFFFFFFFFFFFFFFFFFFFFF:FFFFFFFFFFFFFFFFFFFFFFFFFFFFF:FFFFFFFFFFFFFFFFFF:FFFFFFFFFFFFF:FFFFFFFFFFFFFFFFFFFFFFFFFFFFFFFFFFFFFFFFFFFFFFFFFFFFFFFFFFFF,FFFFFFFFFFFFFFFFFFFFFFFFFFFFFFFFFFFFFFFFFFFFFFF,FFFFFF:FFFF,,FFFFFFFF:FF,FFFFFFFFFFFFFFFFFFFFFFFFFFF
@A00920:152:HGHKKDRXX:2:2105:25473:17300 1:N:0:AGGAGTGG+CTAAGCCT
ACTCCTACGGGAGGCAGCAGTAGGGAATTTTCCACAATGGACGAAAGTCTGATGGAGCAACGCCGCGTGCAGGATGAAGGCCTTTGGGTTGTAAACTGCTTTTATATGTGACGAATATGACGGTAGCATATGAATAAGGATCGGCTAACTCCGTGCCAGCAGCCGCGGTCATACGGAGGATCCAAGCGTTATCCGGAATTACTGGGCGTAAAGAGTTGCGTAGGTGGCATTGTAAGTCTGTAGTGAAAGC
+
FFFFFFFFFFFFFFFFFFFFFFFFFFFFFFFFFFFFFFFFFFFFFFFFFFFFFFFFFFF:FFFFFFFFFFFFF:FF:FFFFFFFFFFFFFFFFFFFFFFFFF:FFFFFFFFFF::::FFFFFFFFFFFF:FFF:FF:FFFFFFFFFFFFFFFFFFFFFFFFFFFFFFFFF:FFFFFFFFF:FFFFF:FFFFF:::F:FF::F::FFFFFFFFF:FF:FFFFFFFFFFF:FFFFF:F:FFFF:FFFF:FF:
@A00920:152:HGHKKDRXX:2:2105:21052:17816 1:N:0:AGGAGTGG+CTAAGCCT
ACTCCTACGGGAGGCAGCAGTGGGGAATTGTTCGCAATGGGCGCAAGCCTGACGACGCAACGCCGCGTGGAGGATGACGGTCTTCGGATTGTAAACTCCTGTTGACCGGGACGAATGGCCTCGGACCTAACATGTCGGAGGCGTGACGGTACCGGTTGAGTAAGCCACGGCTAACTCTGTGCCAGCAGACGCGGTAATACAGAGGTGGCAAGCGTTGTTCGGAATTACTTGGCGTAAAGGGCGCGTAGGC
+
FFFFFF:FFFFFFFFFFFFFFFFFFFFFFFFFF:FFFFFFFFFF:FFFFFFF,,F:FFFF,FFFFFFFFFFFFFFFFFFF:FFFFFFFFFFFF:FFF,FF,FFF,,FFFFF,FFFFF,F,FFFFFFFFFFFF,,FFFFFFFFFFFFF,FF,FFFFF,FFF,F:FFFFFF:FFFFF:FFFFFFFF:FFF,:FF,,FF::F,FFFFFF:F,FFF:FF:FFF,:,FFFFFFF,::,F,FF,FFFF:FF:FF:F
@A00920:152:HGHKKDRXX:2:2105:9968:17942 1:N:0:AGGAGTGG+CTAAGCCT
ACTCCTACGGGAGGCAGCAGTTTCGAATCATTCACAATGGGCGAAAGCCTGATGGTGCGACGCCGCGTGAGGGATGAAGGTCTTCGGATTGTAAACCTCTGTCACCGGGGAAGAAACCCTGCAGGTTAATAGTCTGCAGGCTGACTTAACCCGGAGAGGAAGCAGTGGCTAACTCTGTGCCAGCAGCCGCGGTAATACAGAGACTGCGAGCGTTATTCGGATTCACTGGGCGTAAAGGGTGCGCAGGCGG
+
FFFFFFF:FFFFFFFF:FFFFFFFFFFFFFFFFFF:FFFFFFFFFFF:FFFFFFFFFFFFFFFFFFFFFFFFFF:FFFFFF:FFFFFFFFFFFFFFFFFFFFFFFFFF:FFFFFF::F,FFFFFFFFFFFF:FFFFFFF:FFFFFFFF:FFFFFFF:FF::,FF,:FFFFFFFFFFF,FFFFFF,FFFFFFFFFFF:F:FFFFF,FFFFFFFFFFFFFFFFFF:FFFFF:FFFFFFFFF::FFF:,FFFF
@A00920:152:HGHKKDRXX:2:2105:18412:18317 1:N:0:AGGAGTGG+CTAAGCCT
ACTCCTACGGGAGGCAGCAGTGGGGAATCTTGCGCAATGGGCGAAAGCCTGACGCAGCGACGCCGCGTGAGCGATGAAGGCCCTCGGGTTGTAAAGCTCTGTGGGGAGAGAAGAATAAAGGCGGGCCAATACCCCGCCCGATGACGGTATCTCCTTAGCAAGCACCGGCTAACTCTGTGCCAGCAGCCGCGGTAATACAGAGGGTGCAAACGTTGTTCGGAATTACTGGGCGTAAAGCGCGTGTAGGCGG
+
FFFFFFFFFFFFFFFFFFFFFFFFFFFFFFFFFFFFFFFFFFFFFFFFFFFFFFFFFFFFFFFFFFFFFFFFFFFFFFFFFFFFFFFFFFFFF:FFFFFFFFFFFFFFFFFFFF,F:FF,F:FFFFFFFFFFFFFFFFFFFFFFFFFF,FFFFFFFFFFFFF:FFFFFFFFFFFFFFFFFFF:FFFFFFFF,F:FFFFFFFFFFFFFFFFFFFFFFFFFF:FFFFF:FF,FFFFFFFFFFFFFFF,FFFF
@A00920:152:HGHKKDRXX:2:2105:19343:18490 1:N:0:AGGAGTGG+CTAAGCCT
ACTCCTACGGGAGGCAGCAGTGGGGAATATTGGACAATGGGCGCAAGCCTGATCCAGCAACGCCGCGTGGAGGACGAAGGTCTTCGGATCGTAAACTCCTGTCAGATGGGACGAAGGGTTCAGGGTGAATAATCCTGGATCTTGACGGTACTATCAGAGGAAGCCCCGGCTAACTCCGTGCCAGCAGCCGCGGTAATACGGAGGGGGCGAGCGTTATTCGGAATTATTGGGCGTAAAGGGCGCGTAGGCG
+
FFFFFFFFFFF:FFFFFFFFFFFFFFFFFFFFFFFFFFFFFFFFFFFFFFFFFFFFFFFFFFFFFFFFFFFFFFFFFFFFFFFFFFFFFFFFFF:FFFFFFFFFFFFFFFFFFFFFFFFFFFFFFFFF:FFFFFFFFFFFFFFFFFFFF:FFFFFFFFFF:,FFFFFF:FF:FFFFFFFF:FFFFFF:FFFFF:::FFFFFFF:FFFFFFFFFFFFFFFFFF:F::FFF,FFFFFFFFFFFF:FFFFF:F
@A00920:152:HGHKKDRXX:2:2105:14705:19445 1:N:0:AGGAGTGG+CTAAGCCT
ACTCCTACGGGAGGCAGCAGTGGGGAATATTGCGCAATGGGCGAAAGCCTGACGCAGCGACGCCGCGTGGGTGATGACGGCCTTCGGGTTGTAAACCTCTTTCAGCAGGGACGAAGCGAAAGTGACGGTACCTGCAGAAGAAGCACCGGCCAACTACTTGCCAGCAGCCGCGGTAATACGTAGGTGGCGAGCGTTGTCCGGATTTACTGGGCGAAAAGCGCGCGCAGGCGGATGGCCAAGTCCGATGTGA
+
FFFFFF:FFFFFFFFFFFFFFFFFFFFF:FFFF,FFFFFFFFFFFFFFFFFFF:FFFFFF:FFFFFFFFFF,FFFFFFFFFF:F,FFFFFFFFFFFF:FFFF:::F:FFFF,FF,FF:FF:,,:FFFFF:FFF:FF,FF,FFFFF:F,,:FFF:FFF:FFFFF,FFFF,,,:,:F:FFFF:F,,FFFFF:FF::FFFFF:F,FFFF:F,,F,F,F,F,FF:FFFFFF::FF,FFFFFFF,FFFFF:FF,F
@A00920:152:HGHKKDRXX:2:2105:26856:20760 1:N:0:AGGAGTGG+CTAAGCCT
ACTCCTACGGGAGGCAGCAGTGGGGAATATTGGACAATGGGCGAAAGCCTGATCCAGCCATGCCGCGTGTGTGAAGAAGGTCTTCGGATTGTAAAGCACTTTAAGTTGGGAGGAAGGGCAGTAAGTTAATACCTTGCTGTTTTGACGTTACCAACAGAATAAGCACCGGCTAACTTCGTGCCAGCAGCCGCGGTAATACGAAGGGTGCAAGCGTTAATCGGAATTACTGGGCGTAAAGCGCGCGTAGGTG
+
FFFFFFFFFFFFFFFFFFFFFFFFFFFFFFFFFFFFFFFFFFFFFFFFFFFFFFFFFFFFFFFFFFFFFFFFFF:FFFFFFFF:FFFFFFFFFFFFFFF:FFFFFFFFFF:FFFFFFFF:FFFFFFFFF:FFFFFFFFFFFFFFFFFFFFFFFFF:FFFFFFFFFFFFFFFFFFFF:FFFFFFFFF:FFFFFFFFFFFF::FF:FFFFFFFFFFF::FFFFFFFFFFFFFFFFF,FFFFFFFFFFFF:FF
@A00920:152:HGHKKDRXX:2:2105:25427:21292 1:N:0:AGGAGTGG+CTAAGCCT
ACTCCTACGGGAGGCAGCAGTGGGGAATATTGGACAATGGGCGCAAGCCTGATCCAGCCATACCGCGTGGGTGAAGAAGGCCTTCGGGTTGTAAAGCCCTTTTGTTGGGAAAGAAATCCAGCTGGCTAATACCCGGTTGGGATGACGGTACCCAAAGAATAAGCACCGGCTAACTTCGTGCCAGCAGCCGCGGTAATACGAAGGGTGCAAGCGTTACTCGGAATTACTGGGCGTAAAGCGTGCGTAGGTG
+
FFFFFFFFFFFFFFFFFFFFFFFFFFFFFFFFFFFFFFFFFFFFFFFFFFFFFFFFFFFFFFFFFFFFFFFFFFFFFFFFFFFFFFFFFFFF,F:FFFFFFFFFFFFFF:FFFFFFFFF:FFFFFFFFFFFFFFFFFFFFFFFFFFFFFFFFFFFFFFFFFFF:FFFFFFFFFFFFFFFFFFFF::FFFFFFFFFFF:FFFFFFFFF:FFFFFF:FFFF:FFFF:FFFFFFFFFFFFFF:,FF,F:FFFF
@A00920:152:HGHKKDRXX:2:2105:4499:21433 1:N:0:AGGAGTGG+CTAAGCCT
ACTCCTACGGGAGGCAGCAGTGGGGAATCTTGGACAATGGGCGAAAGCCTGATCCAGCGACGCCGCGTGGGTGATGAAGGCCTTCGGGTTGTAAAGCCCTGTTGAGGGGAAAGAAAACATCGGGCGCGAATAGCTCCTGATCTTGACGGTACCCCTCCAGAAAGCACCGGCTAACTCTGTGCCAGCAGCCGCGGTAAGACAGAGGGTGCAAACGTTGCTCGGAATTACTGGGCGTAAAGCGCGTGTAGGC
+
FF:FF:FFFFFF:FFFFFFFFFFFFFFFFFFFFFFFFFFFFFFFFFFFFFFFFFF:FFFFFFFFFFFFFFFFFFF:FFF:FFFFFFFFFFFFFFFFFFFFFFFFFFFFFF,FFF,FFFFFFFFFFFFFF,FFFFFFFFFFFFFFFFFFFF:FFFFFFFFFFFFFFF:FFFFFFFFF:FFFFFFFFFFF:FFFFFFFFFFFFFF:FFFFFFFFFFFFFFF::F:FFFFFFFFFF:F,FF::FFF:F:FFFF
@A00920:152:HGHKKDRXX:2:2105:15139:22138 1:N:0:AGGAGTGG+CTAAGCCT
ACTCCTACGGGAGGCAGCAGTGAGGAATATTGCTCAATGGGCGCAAGCCTGAAGCAGCGATGCCGCGTGGGTGATGAAGGCTTTCGGGTCGTAAAGCCCTTTTCTCGGTGAAGAGGAAGGACGGTAACCGAGGAATAAGTGTCGGCTAACTACGTGCCAGCAGCCGCGGTAAAACGTAGGACACAAGCGTTATCCGGAATTACTGGGCGTAAAGCGCGCGCAGGCGGGTCAACAAGTCATGCGTGAAAGC
+
FFFFF:FFF:FFFFFFFFFFFFFFFFFFFFFFFFFFFFFFFFFFFFFFFFF,FFF:FFFFFFFFFFFFFFFFFF:FFFFFFFFFF:F:FFFFFFFFFFFFFFFFFFFFFFFFF:FFFFFFFF:FFFFFFFF:FFFFFFFFFFFFFFFFFF:FFF:FFFFFFFFFFFFFF:FFF:FFFFFFFFFFFFFFFFF,FF:FF:FFFF:FFFFFF,F:FFFFFF:FFFF:FF,FFFFFFFFFFFFF:FFFFFFF,F
@A00920:152:HGHKKDRXX:2:2105:25898:22482 1:N:0:AGGAGTGG+CTAAGCCT
ACTCCTACGGGAGGCAGCAGTGGGGAATTTTGGACAATGGGCGAAAGACTGATCCAGCCAAGCCGCGTGAGTGAAGAAGGCCTTCGGGTTGTAAAGCTCTTTCGGACGGAACGAACACGTCCGGGCGAATACGCCGGATGGATGACGGTACCTGAAGAAGAAGCAACGGCTAACTAAGTGCCAGCAGCCGCGGTAAAACGTAGGTGGCCAGCGTATTCCGGAGTAACTGGGCGTAAAGCGCCCGCAGGCG
+
FFFFFFFFFFFFFFFFFFFFFFFFFF,F:FF:FFFFFFFF,:F,FF:,FFFF,FFFFFFF,FFFFFFFFFFFFFF:FFFF:FFFFFFFF:FFFFF:FFFFFFFFF,,FFFFFFFF,:F,,FF,F:F,:,,,F,FF,:F:F,FF,FF:FF::::FFF,F:FFFFFF,FF,FFFF:,F,,,:,,FFF:FF,FF:FFFF,,FFFF,,:,:,,:FFFF,,FFFFFF:F,F:F:FF,,F,,F,:F,,:F,:F:FF
@A00920:152:HGHKKDRXX:2:2105:11957:23046 1:N:0:AGGAGTGG+CTAAGCCT
ACTCCTACGGGAGGCAGCAGTGGGGAATTGTTCGCAATGGGCGAAAGCCTGACGACGCAACGCCGCGTGGAGGATGAAGAATTTCGGTTCGTAAACTCCTTTCGACCGAGATGAACATCCCGCAATTTAATACGTTGCGGGACTGACAGTATCGAGAGAAGAAGCCCCGGCTAACTCTGTGCCAGCAGCCGCGGTAATACAGGGGGGGCAAGCGTTGTTCGGAATTACTGGGCGTAAAGGGTTCGGAGGT
+
FFFFFF:FFFF,FFFFFFFFFFFFF:F:FFFFFFFFFFFFFFFFFFFFFFFFFFFFFFFFFFFFFFFFFFFF,::FFFFFFFFFFF:FFFFFFFFFFFF,FFFF:F:FFFFFFFFFFFFFFFFFFFFFFFFFFFFFF:FFFFFFFFF:FFFFFFFFFFFFFFF,F:,FFFFFFFFFFFFFF,FFF:FFFFFFFFF::FFFF:FFF:FFFF:FFF,FF,F:FF:FFFFFFFFF::FFFF:FF::FF,FF,F
@A00920:152:HGHKKDRXX:2:2105:20347:23516 1:N:0:AGGAGTGG+CTAAGCCT
ACTCCTACGGGAGGCAGCAGTGGGGAATATTGGACAATGGGCGCAAGCCTGATCCAGCCATGCCGCGTGTGTGAAGAAGGCCTTCGGGTTGTAAAGCACTTTTGTACGGGAAGAAAAGCTTTCGGTTAATACCCGGGAGTCATGACGGTACCGTAAGAATAAGCACCGGCTAACTTCGTGCCAGCAGCCGCGGTAATACGAAGGGTGCAAGCGTTACTCGGAATTACTGGGCGTAAAGCGTGCGTAGGTG
+
F:FFFFFFFFFFFFFFFFFFFFFFFFFFFF:FFFFFFFFFFFFFFFFFFFFF:F:FFFFFFF:FFFFFFFFFF,,FFFFFFFFFFFFFFFFFFFFFFF::FFFFFFFFFFFFF:F:FFFF,FFFFFF::F,FFFFFF,FFF,FFFFFF:FFFF,,FFFF:,FFF:FFFFFFFFFFFFFFFFF,::FFFFF:FFFFFF:FFFFFF:F,FF:FFFFF,FFFF:FFFFF:FFFFFFFFF:FF,FFF,::FFFF
@A00920:152:HGHKKDRXX:2:2105:26069:25473 1:N:0:AGGAGTGG+CTAAGCCT
ACTCCTACGGGAGGCAGCAGTGGGGAATCTTGCGCAATGGCCGAAAGGCTGACGCAGCGACGCCGCGTGGGGGATGAAGGCCTTCGGGTTGTAAACCCCTGTTGCCCGGGACGAACAACACCATTCGTGGTGTCTGACGGTACCGGGTGAGGAAGCACCGGCTAACTCTGTGCCAGCAGCCGCGGTAATACAGAGGGTGCGAGCGTTGTCCGGAATCACTGGGCGTAAAGGGCGCGTAGGCGGTCTGCTA
+
,FF:,FFFFFFFFFFFFFFFFFFFF::FFFF:FFF,FFFFFFF::FFFFFFFFFFFFFFFFFFFFFFFFFFFFFFFF:FFFFFFFFFFFFFFFFFFFFFFFFF:FFFFFFFFF:,:FFFFFFFFFFFFFFFF:FFFFFFFF,FFFFF:FFFFFFFFFFFFFFFFFFFF,FFFFFF:F:F:F:FFFFFFF,FFFFFFFFFFFFFFFFFFFFFFFFF:::FFFFFF:FFFFFFFFFFFFFFFFFF:FFFFFF
@A00920:152:HGHKKDRXX:2:2105:7455:25645 1:N:0:AGGAGTGG+CTAAGCCT
ACTCCTACGGGAGGCAGCAGTCGAGAATTTTTCTCAATGGGCGAAAGCCTGACGGAGCGACGCCGCGTGGGGGATGAAGGGCTTCGGTCCGTAAACCCCTGTCATTTGCGAACAAACCTTATGATTGAACATTTCATGAGCTGATTGTCGCGAAAGAGGAAGGGCCGGCTAACTCTGTGCCAGCGGCCGCGGGAATACAGAGGTCTCAAGCGGGGTTCGGAGTCATTGGGCGGAAAGGGTGCGTGGGCGG
+
FFFFFFFFFFF:FFFFFF,FFFFFFFFFFFFFFFFFFFFFFFFFFFFFFFFF,FFFFFFFFFFFFFF:FFFFFFFFFFFFFFF:FFFFFFFFFFFFFFF,FFF:FFFFFFFFF,FFFFFF:FFFFFFF,FFFFFFFFFFFF:FF,:FF,FFFF,,F:FF,,FFF,:FFF,FFF:F,FF:F:FFF,FF,FFFF,:,F,,,F:FFF,F,F,F,F,,F,F,FF,:F:FF:FFF:F,F,,FFFFFFFF,:F:FF
@A00920:152:HGHKKDRXX:2:2105:15438:25911 1:N:0:AGGAGTGG+CTAAGCCT
ACTCCTACGGGAGGCAGCAGTTTCGAATCATTCACAATGGGCGAAAGCCTGATGGTGCGACGCCGCGTGAGGGATGAAGGTCTTCGGATTGTAAACCTCTGTCACTGGGGAGGAAACCCTGTATGTTAACAGTATACAGGCTGACTTAACCCGGAGAGGAAGCAGTGGCTAACTCTGTGCCAGCAGCCGCGGTAATACAGAGACTGCAAGCGTTATTCGGATTCACTGGGCGTAAAGGGTGCGCAGGCGG
+
FFFFFFFFFFFFFFFFFFFFFFFFFFFFFFFFFFFFFFFFFFFFFFFFFFFFFFFFFFFFFFFFFFFFFFFFFF:FFFFFFFFFFFFFFFFFFFFFFFFFFFFFFFFFFFFFFFFFFFFFF:FFFFFFFFFFFFFFFFFFFFFFFF:FFFFFFFFFFFFF:F:FFFFFFFFFFFFFFFFFFFFFFFFFFFFFFFFFFFFFFFFFFFFF:FFFFFFFFFFFFFFF:FFFF:FFFFFFFFFFF:FFFF:FFF
@A00920:152:HGHKKDRXX:2:2105:4417:26334 1:N:0:AGGAGTGG+CTAAGCCT
ACTCCTACGGGAGGCAGCAGTGGGGAATTGTTCGCAATGGGCGAAAGCCTGACGACGCAACGCCGCGTGGAGGATGAAGAATTTCGGTTCGTAAACTCCTGTCGAGCGGGACGAAAGATGCGCGGGTTAATACCCCGCGCAAGTGACGGTACCGCTAAAGGAAGCCCCGGCTAACTCCGTGCCAGCAGCCGCGGTAATACGGGGGGGGCAAGCGTTGTTCGGAATTACTGGGCGTAAAGGGCGCGTAGGC
+
FFFFFF:FFFFFFFFFFFFFFFFFFFFFFFFFFFFFFFFFFFFFFFFFFFFFFFFFFFFFFFFFFFFFFFFFFFFFFFFFFFFFFFFFFFFFFFFFFFFFFFFFFFFFFFFFFFFFFF:FFFFFFFFFFFFFFFFFF:FFFFFFFFFFFFFF:FFFFFFFFFFFFFFFFFFFFFF:FFFFFFFFFFFFFFFFFFFF:FFFFFFFFFFFFF,F:F:FF:F,FFF:FF:F::FFFFFFFFFF:FFF:FFFFF
@A00920:152:HGHKKDRXX:2:2105:19967:26334 1:N:0:AGGAGTGG+CTAAGCCT
ACTCCTACGGGAGGCAGCAGTGGGGAATTGTTCGCAATGGGCGCAAGCCTGACGACGCAACGCCGCGTGGAGGATGAAGGTCTTCGGATTGTAAACTCCTGTTGCCCGGGACGAAATGCTCAGACCTAATACGTCTGAGTTTGACGGTACCGGGTGAGGAAGCCCCGGCTAACTCTGTGCCAGCAGCCGCGGTAATACAGAGGGGGCAAGCGTTGTTCGGAATTACTGGGCGTAAAGGGCGCGTAGGCGG
+
FF:FFFFFFFFFFFFFFFFFFFFFFFF:FFFFFFFFF:FFFFFFFFFFFFFFFFFFFFFFFFFFFFFFFFFFFFFFFFFFFFFFFFFF:FF:FFFFFFFFFFFFFF:FFFFFFFFFFFFF:FFFFFFFFFF:FFFFFFF,FFFFFFFFFFFFFFFFFFFF,FFFFFFFFFFFFFFFFFFF:FFFFF:FFFFFFF:F:F:FFFFFFFFF,FFFFFFFFFFFF:FF,FFFFFFFFFFFFFFF::FFFFFFFF
@A00920:152:HGHKKDRXX:2:2105:22453:26381 1:N:0:AGGAGTGG+CTAAGCCT
ACTCCTACGGGAGGCAGCAGTGAGGAATATTGGACAATGGACGAGAGTCTGAACCAGCCAAGTAGCGTGAAGGATGACTGCCCTATGGTTTGTAAACATCTTTTATACGGTAATAAATTTATCCACTTGTTGCTTATTGAATGTACCGAATGAATAAGCATCGGCTAAATACGTGCAAGAAGCCGCGGTAATACGGAGGATGCGAGAGTTATCCGGATTTATTGGGTTTAAATAGATAGCAGACGTGAGA
+
F:F,F::FFF,F:F,FFFFF:FFFFFF:F:FFF,:FF,FFFFFFFF,FFFFFFFFFFFFF,,FFF:F,FFF,,FF,FFFFFF,,F,,,,FF:FFFFF,,,FF::F,F:,::,FFF:F:FFFFF,FF,:FF:FF,F,,F,,FF,FF,,,,:::F,FF:,FF::,F,,F,F,,,,F,,,F::F,F:,,:,FFF:F,FFF,FF,:F,F:,,:,F,,,,,F,:FFFF,F,,:FFFF,,FF,,F,,,FF,,,::F
@A00920:152:HGHKKDRXX:2:2105:26413:26381 1:N:0:AGGAGTGG+CTAAGCCT
ACTCCTACGGGAGGCAGCAGTGGGGAATTGTTCGCAATGGGCGCAAGCCTGACGACGCAACGCCGCGTGGGGGATGAAGGTCTTCGGATCGTAAACCCCTGTCGAGTGGGACGAATGGCCCGCGGTCCAATACACCGTGGGAGTGACGGTACCACTAAAGGAAGCCACGGCTAACTCTGTGCCAGCAGCCGCGGTAATACAGAGGTGGCGAGCGTTGTTCGGAATTACTGGGCGTAAAGGGCGCGTAGGC
+
FFFFFFFFFFFFFFFFFFFFFFFFF:FFFFFF:FFFFFFFF:FFFFFFFFFFFFFFFFFFFFFFFFF:FFFFFFFFF:FFFFFFF:FFFFF:FFFFFFFFFFFFF:F:FF,:FFFFFFFFFFFFF:FFFF:FFFFFFFFFFFFFFFFFFFFFFFFFFFFFFFFFFFFFFFFFFFF:FFFFF:FFF:F:FFFFFFFF::FFFFFF:FFFFFFFFFFFFF,FFF:FF,FFFFFFFFFFF:,F,FFFFFFFFF
@A00920:152:HGHKKDRXX:2:2105:16559:26412 1:N:0:AGGAGTGG+CTAAGCCT
ACTCCTACGGGAGGCAGCAGTAGGGAATCTTGGACAATGGACGAAAGTCTGATCCAGCGACGCCGCGTGGGGGACGAAGGCCCTCGGGTTGTAAACCCCTGTTGTTGGGAAAGAAGCCGGGCGCATAGCCCGGTGACGGTACCCAACGAGGAAGCCCCGGCTAACTACGTGCCAGCAGCCGCGGTAAGACGTAGGGGGCGAGCGATATCCGGATTCACTGGGCGTAAAGGGCGCGCAGGCGGCTACGTAC
+
::FFF:FFFF,FFFFFFF,:FFFFF:FFFFFFFFFFF:F:FFF:F,:FFFFFFFFF,FF,FF,F,F:FFF:FFFFFFF,FFFF:FF,FFFF:FFFFFFFF:FFFFFFFFFFFFFF:FFFFFF,FFFFFFFFFFFFFF:FFFF:FFFFF:FFF:FFF:FFFFFFFFF:FFFFFFFFFFF,,FFF:F,FF:F,FFFFFFFFFFFFF,,F:FFFFFFFFFFF:FFFFFF,FFF:F::F:,:F:FFFFF:,,F,
@A00920:152:HGHKKDRXX:2:2105:25012:26960 1:N:0:AGGAGTGG+CTAAGCCT
ACTCCTACGGGAGGCAGCAGTGGGGAATTTTGGACAATGGGGGCAACCCTGATCCAGCCATGCCGCGTGTGTGAAGAAGGCCTTCGGGTTGTAAAGCACTTTCGGACGGAACGAAATCGCGCGTGTTAATAGCACGCGTGGATGACGGTCCCGTAAGAAGAAGCACCGGCTAACTACGTGCCAGCAGCCGCGGTAATACGTAGGGTGCGAGCGTTAATCGGACTAACTGGGCGTACAGTGTGCGCAGGCG
+
FFFFFFFFFFFFFFFFFFFFF:F:FFFFFFFFFFFFFFF:FFFFF:FF:FFFFFFFFFFFFFFFFFFFF:FFFFFFFFF:FF,FFFFFFFFFF,FFFFFFFFFF:FF:FF:F::::FF:FF:,,FFFFFF:FFFFFFFFFF:,FFF:FF:FFF:::FFFFFFFFF:FFF,F,FFFF:,FF,F,:FFFF::FFFFF,FFFFFFFFFFFFFFFF:F,FFF::FFFF,FFFF:F:FF:,F:F:FFFFFF::,F
@A00920:152:HGHKKDRXX:2:2105:27010:27101 1:N:0:AGGAGTGG+CTAAGCCT
ACTCCTACGGGAGGCAGCAGTAGGGAATCTTCCACAATGGACGAAAGTCTGATGGAGCAACGCCGCGTGAGCGATGAAGGCCTTCGGGTCGTAAAGCTCTGTTGTTAGGGAAGAACCAGTACCGTTCGAATAGGGCGGTACCTTGACGGTACCTAACCAGAAAGCCACGGCTAACTACGTGCCAGCAGCCGCGGTAATACGTAGGTCGCAAGCGTTGTCCGGATTTACTGGGCGTAAAGAGCGCGCAGGC
+
FFFFFFFFFFFFFFFFFFFFFFFFFFFFFFFFFFFFFFFFFFF:FFFFFFF:FFFFFFFFFFFFFFFFFFFFFFFFFFFFFFFFFFFFFFFFFFFFFFFFFFFFFFFFFFFFF:FFFFFFFFFFFFF:FFFFFFFFFFF:FFFFFFFFFFFFFFF:FFFFFFFFFFFFFFFFFFFFFFFFFFFFFF:FF:FFFFFFFFFFFFFFFFFFFFFFFFFFFFFFFFFF::FFFFFFFFFF:F:FFFF:F:::FF
@A00920:152:HGHKKDRXX:2:2105:31665:27273 1:N:0:AGGAGTGG+CTAAGCCT
ACTCCTACGGGAGGCAGCAGTGGGGAATCTTGCGCAATGGGCGAAAGCCTGACGCAGCGACGCCGCGTGCGGGAAGAAGGCCTTCGGGTTGTAAACCGCTTTCAGGAGGGACGAAGCCACTCGGGTTAATAGCCCAGAGGGTGACGGTACCTCCAGAAGAAGCCCCGGCTAACTACGTGCCAGCAGCCGCGGTAATACGTAGGGGGCAAGAGTTGTCCGGATTCATTGGGCGTAAAGAGCGTGTAGGCGG
+
FFFFFFFFFFFFFFFFFFFFF:FFFF:FFFFFF:FFFFFFFF:FFFFFFFFFFFFFFFFFF:FFFFFFFFFFFFFF:FFFFFFFFFFFFFFFFFFFFFFFFFFF:FFFFFFFFFFFF:FFFFF:F:FFFF,FF::FFFFFFFFFFFF:FFFFFFFFFFFFFFFFFFFFFFFFFFFFFFFFFFFFFFFFF:F,:,FFF,FFFFFFFFF:FF,FFFFFFFF,FFFF:FF,F:FFFFF:,::FFFFFFFFFF:
@A00920:152:HGHKKDRXX:2:2105:19651:27602 1:N:0:AGGAGTGG+CTAAGCCT
ACTCCTACGGGAGGCAGCAGTGGGGAATTTTGGACAATGGGCGCAAGCCTGATCCAGCCATTCCGCGTGCAGGATGAAGGCCTTCGGGTTGTAAACTGCTTTTGTACGGAACGAAAAAGCCCTTTCTAATACAGAGGGTCCATGACGGTACCGTAAGAATAAGCACCGGCTAACTTCGTGCCAGCAGCCGCGGGAATAAGAAGGGTGCAAGCGTTACTCGGAATTACTGGGCGTAAAGCGTGCGTAGGTG
+
:FFFFFF::,:FFFFFFF,FFFFFFFFFFFFFFFFFFFFFFFFF,FFFFFFFFF,FFFF:FFFFFFFFFFFFFFFF:FF:FFFF:FFFFFFFF:,F:FFFFFFFFFF,FF,FFFFFFFFF,FFF:F:FFFFFF:F:FF:FFFF:F,FFFFFFF:,:FFFFF,:FFF::FFFFFFFFFFF:,FFF::FFF,F:F,:,:F,FFFFF:FFF,::F:FFFFFFF:F,:F,F,FFFFF,F,FFFFFF,:FF:FF:
@A00920:152:HGHKKDRXX:2:2105:19343:27884 1:N:0:AGGAGTGG+CTAAGCCT
ACTCCTACGGGAGGCAGCAGTGGGGAATATTGCGCAATGGGCGAAAGCCTGACGCAGCGACGCCGCGTGAGGGACGAAGGCCTTCGGGTCGTAAACCTCTTTCAGCAGGGACGAAGCGCAAGTGACGGTACCTGCAGAAGAAGCACCGGCTAACTACGTGCCAGCAGCCGCGGTAATACGTAGGGTGCAAGCGTTGTCCGGAATTATTGGGCGTAAAGAGCTCGTAGGCGGCTTGTCACGTCTGCTGTGA
+
,FFFFFFFFFFFFFFFFFFFFFFFFF,FFFFFFFFF:FFF:FFFFFFFFFFFFFFFFFFFFFFFFFFFFFFFFFFFFFFFFFFFFFFFFFFFF,FFF:FFFF:FFFFFFFFF,F:FFFFFFFFFFFFFF:F:FFFFF,F,FFFF,FFF:FFFFF:FFFF:FF,FFFFFF:FFFFF,FFFFFFFFFFFFFFFFF::FFF:FFF:F:FFFFFFFF::,,FFFFFFFF,,FFFFFFFFFFFFF:F,FFFFFFF
@A00920:152:HGHKKDRXX:2:2105:10990:28635 1:N:0:AGGAGTGG+CTAAGCCT
ACTCCTACGGGAGGCAGCAGCAAGGAATTTTGCGCAATGGGCGAAAGCCTGACGCAGCAACGCCGCGTGGGGGAAGAAGGCCTTCGGGTTGTAAACCCCTTTTGCGAGGGAAGAAGATCTGACGGTACCTCGCGAATAAGCCACGGCTAACTACGTGCCAGCAGCCGCGGTAATACGTAGGTGGCAAGCGTTGTCCGGATTTACTGGGCGTAAAGCGCGCGCAGGCGGATTGGTAAGTCTGGGGTGAAAT
+
FFFF:FFFFFF:FFFFFF:FFFFFFFFFFFFFFFFF:FFFF:FFFFFFFFFFFFF,FFFF:FFFFFFFFFFFFFFFFFFFFFFFFFFF:FF::FFFFFFFFF::F,FFFFFFFFFF,FFFFFFFF:FF:FFFFF:FFFFFFFFFFFFFFFF:FFFFFF:FF:FF:FFFFFFFF:F,FFFFFF:FFF:FFFFF:F:F:F:F::FFFFF:FFFFFFFFF,,FF:FF,FFFFFFF:F,F,FFF,F:F:F,F,F
@A00920:152:HGHKKDRXX:2:2105:6931:28682 1:N:0:AGGAGTGG+CTAAGCCT
ACTCCTACGGGAGGCAGCAGTGGGGAATTTTGGACAATGGGGGCAACCCTGATCCAGCCATGCCGCGTGTGTGAAGAAGGCCTTCGGGTTGTAAAGCACTTTCGGCCGGAACGAAATCGCGCGAGCTAACACCCCGCGTGGATGACGGTACCGGAAGAAGAAGCACCGGCTAACTCTGTGCCAGCAGCCGCGGTAATACAGAGGGTGCGAGCGTTGTTCGGAATCACTGGGCGTAAAGCGCGCGCAGGCG
+
:FFFFFFFFFFFFFFFFFFFFF:FFFFFFFFFFFF:F:FFFFFFFFFFFFFFFF:FFF:FFFFFFFFFFFFFFFFFFFFFFFFFFFFFFFFFFFFFFFFFFFFF,F:FFF::FFFFFFFFFFFFFFF,FFFFFFFFFFFFFFF,FFFFF,FFFFFFF:FFFFFFFFF::F:FFFFF,FF:FFFF:FFFF:FFF:FFF:FF,FFFFF:F,F:FFF,:F:FFFF,FF,FFFFFFFFFFFFF,F,FFF:F:FF
@A00920:152:HGHKKDRXX:2:2105:32307:29763 1:N:0:AGGAGTGG+CTAAGCCT
ACTCCTACGGGAGGCAGCAGTGGGGAATATTGCGCAATGGGCGAAAGCCTGACGCAGCAACGCCGCGTGAGTGATGAAGGCCTTCGGGTCGTAAAGCTCTGTCGGAGGGAACGAATGTTCTTGAGGTTAACAGCCTCAGGAGGTGACGGTACCCTCAAAGGAAGCACCGGCTAACTCTGTGCCAGCAGCCGCGGTAATACAGAGGGTGCAAGCGTTGTTCGGAATTATTGGGCGTAAAGGGCGTGTAGGC
+
FFFFFFFFFFFFFFFFFFFFFFFFFF:F:FFFFFFFFFFFFFFFFFFFFFFFFFFFFFFFFFFFFFFFFFFFFFFF:FFFFFFFFFFFFFFFFFFFFFFFFFFFFFFFFFFFFFFFFFFFF:FFFFFFFFFFFFFFFFFFFFFFF:FFFF:FFFFFFFFFFFFFFFFFFFFF,FFFFFFFFFFFFFFFF:FFFFFF,::F:FFFFF:FFFFFFFFFFFFFFFF:FFFFFFFFF,FF,:FFFFFFFF:FFF
@A00920:152:HGHKKDRXX:2:2105:8323:30812 1:N:0:AGGAGTGG+CTAAGCCT
ACTCCTACGGGAGGCAGCAGTGGGGAATTTTGGACAATGGGCGCAAGCCTGATCCAGCCATTCCGCGTGCAGGATGAAGGCCCTCGGGTTGTAAACTGCTTTTGTACGGAACGAAAAGGCTTTCTCTAATACAGAGAGCTCATGACGGTACCGTAAGAATAAGCACCGGCTAACTACGTGCCAGCAGCCGCGGTAATACGTAGGGCGCAAGCGTTGTCCGGAATTATTGGGCGTAAAGAGCTCGTAGGCG
+
::FFFFFFFFFFFFF:FFFFFFFFFFFFFFFFFFFFFFFFFFFFFFFFFFFFFFF:FFFF:FFFFFFFFFFFFFFFFFFFFFFFFFFFFFFFFFFFFFFFF:FFFFFFFF:FFFFFFFFFFFFFFFFFFFFFFFFFFFFFFFFFFFFFFFFFFFFFF,FFFFFFFFFFFFFFFFFFFFFFFFFFFFFFFFFFFF:,FF:FFFFFF:FFFFFFFFFFFFFFFF,,FFFFFFFF:FFF,FFFFFFFF:,:F:
@A00920:152:HGHKKDRXX:2:2105:23746:31156 1:N:0:AGGAGTGG+CTAAGCCT
ACTCCTACGGGAGGCAGCAGTGGGGAATCTTGCACAATGGGCGAAAGCCTGATGCAGCAACGCCGCGTGCGGGAAGAAGGCCTTAGGGTTGTAAACCGCTTTCAGCAGGGAAGAAACTGACGGTACCTGCAGAAGAAGGTGCGGCCAACTACGTGCCAGCAGCCGCGGTGACACGTAGGCACCAAGCGTTGTCCGGATTTATTTGGCTTAAAGAGCTCGTAGTCGGTTCGGTAAGTCGGGTGTGAAAACT
+
FFFFFF,FF:FFFFFFFFFFFFF:FFFFFFFFFFFFFFFFFFFFFFFFFFFFFFFFFF:FFFFFFFFFFFFFFF:FFFFFFFF,FFFF:FFFFFFF:FFFFFFFFFFFFFFFFFFFFFFFFFFFFFFFF,:FF:FFFF,FFFFFFFFFFFF:FFFFFFFF,FFFF:FFFFFFFFFFFF:FFFFFFFFF,FFFF,F:FFFFFFF,:,F,FF:FFFFFFF,,:F,FF,FFFFFFFFFFFF:FF:FF:FFFF:
@A00920:152:HGHKKDRXX:2:2105:25988:31845 1:N:0:AGGAGTGG+CTAAGCCT
ACTCCTACGGGAGGCAGCAGTGGGGAATCTTGCGCAATGGGCGAAAGCCTGACGCAGCAACGCCGCGTGGGGGACGAAGGCCTTCGGGTTGTAAACCCCTTTCAGCAGGGACGAAAATGACGGTACCTGCAGAAGAAGCCCCGGCCAACTACGTGCCAGCAGCCGCGGTACTACGTAGGGGGCGAGCGTTGTCCGGCGTTAGTGGGCGTAATGGGCGTGTAGGCGGCCTGTTATGTCTGAAGTGAAACTC
+
FFFF::FFFFFFFFFFFFFFFFFF:FF,FF:FFFFF,FFFFFF:::FFFFFFFF:,FFFFFFFF:FFFF,F::FFF,:::,FFFF:F,,FFF,FFF,FFFFFF:FFF:FF:FF:F:,:FFFFFF::FF,FFF,,F:FFFFFFF::FFFFFFFFFFF:FFFFFFFFFFF:F,:FFFFF,F:FFFFFFFFF,FFFFFFF:,,F,FF:FFFFF,,,FFFF,FFFFFFFFFF::F:,,FFFFFFF:FF,:,:FF
@A00920:152:HGHKKDRXX:2:2105:15076:33238 1:N:0:AGGAGTGG+CTAAGCCT
ACTCCTACGGGAGGCAGCAGTGGGGAATCTTGCACAATGGGGGCAACCCTGATGCAGCGACGCCGCGTGAGCGATGAAGCCCTTCGGGGTGTAAAGCTCTTTCAGCAGGGACGATAATGACGGTACCTGCAGAAGAAGCTGCGGCTAACTACGTGCCAGCAGCCGCGGTAATACGTAGGCAGCGAGCGTTGTTCGGAGTTACTGGGCGTAAAGCGTGCGTAGGCGGCAGTCCAAGTCTGGTGTGAAATCT
+
FFFFFFFFFFFFFFFFFFFFFFFFFFFFFFFFFFFFFFFFFFFFFFFFFFFFFFFFFFF:FFFFFFFFFFFFFFFFF:FFFFFFFFFFFFFFFFFFFFFFF:FFFFFFFFFFFFF:FFFFFFFFFFFFFFFFFFFFFFFFFFFFFFFFFF:FFFFFFFFFFFFFFFFFFFFFFFFFFFFFFFFFFFFFFFFF:FFFFFFFFFFFFFFFFFF:FFFFFF:FFFFFFFFF:FFFFFFFFFFFFFFFF:FFFF
@A00920:152:HGHKKDRXX:2:2105:29939:33238 1:N:0:AGGAGTGG+CTAAGCCT
ACTCCTACGGGAGGCAGCAGTGGGGAATCTTGCGCAATGGGCGAAAGCCTGACGCAGCGACGCCGCGTGCGGGAAGACGGCCTTCGGGTTGTAAACCGCTTTCAGCAGGGACGAAATTGACGGTACCTGCAGAAGAAGCTCCGGCCAACTACGTGCCAGCAGCCGCGGTAAGACGTAGGGGGCGAGCGTTGTCAGGAATCATTGGGCGTAAAGGGCGCGTAGGGGGGGGGGTAAGCGGGTGGTGAAAGTC
+
FFFFFFFFFFFFFFFFFFFFFFFFFFFFFFFFFFFFFFFFFFFFFFFFFFFFFFFFFF:::FFFFFFFFFFFFFFFFFFFFFFFFFFFFFFFFFFFFFFFFF,FFF:FF,:,FFF:FFFFFFFFF,F,F,F,FF:,F:FFFF,F,FFF,,FFFFFF:FF,FF:FF::FFF:FFFFF:F,FF:F:FF,,:,,FF,,F:,:FFFFFF,:,,F,FFF,F,F,::F,,F,:,FFF,F::FF::F:F::FF,FF,
@A00920:152:HGHKKDRXX:2:2105:14751:33270 1:N:0:AGGAGTGG+CTAAGCCT
ACTCCTACGGGAGGCAGCAGTGGGGAATATTGCGCAATGGGGGAAACCCTGACGCAGCGACGCCGCGTGGGTGATGAAGGCCTTCGGGTCGTAAAGCCCTGTCGGAGGGGAAGAAGGACTGTCGTGCAAATAGTGCGATGGTTTGACGGTACCCTTAGAGGAAGCACCGGCTAACTCCGTGCCAGCAGCCGCGGTAATACGGAGGGTGCAAGCGTTGATCGGAATAACTGGGCGTAAAGGGCGTGTAGGC
+
F,FFF,FF:,FF::FFF:F::FFFFFF:F,FFFFFFFFFFFFFFFFFFFF:FFFFFF:FFFFFFFFFFFFFFFFF:FF,FF:::F,FF,FFFFF,F,FFFF,FFFFFF,:F:FF:FF:FFFFFF:F,:F:FFFF::F:FFFFFFF:FFF:::FFF:FFFF,::F,:F:FFFFF:F:F:F:F::FF,:F,,F,F:,::,:F:::F,F:F,:::::::F,F,FF:::,:,:F::FFFF:F,F,:F,F:::F:
@A00920:152:HGHKKDRXX:2:2105:5629:33505 1:N:0:AGGAGTGG+CTAAGCCT
ACTCCTACGGGAGGCAGCAGTGGGGAATATTGGACAATGGGCGAAAGCCTGATCCAGCAATGCCGCGTGAGTGATGAAGGCCCTAGGGTTGTAAAGCTCTTTTACCAGGGATGATAATGACAGTACCTGGAGAATAAGCTCCGGCTAACTCCGTGCCAGCAGCCGCGGTAATACGGAGGGAGCTAGCGTTGTTCGGATATACTGGGCGTAAAGCGCACGTAGGCGGCGCAGCAAGTCAGGGGTGAAATCC
+
F:F:FFFF:FFFFFFFFFFFFFFFFFFFF,FFFFFFFFFFFFFFFF:FF,FFF:FFFFFFFFF:FFF:FFFFFFFF:FFFFFFFFFFFFFFFF:FFFFFFFFFFF:F:FFFF:FFFFFFFFFFFFFFFF:FFF,FFFFFFFFFFFFFFFF,FFFFFFFFFFFFFFFFFFF,FFFFFFFFFFFFFF:FFFFFFFFFFFFFFFFFF:FF:FFFF:FFFFFFFFFFFFFFFF:FFF:FFF,:FF:FFFFFFFF
@A00920:152:HGHKKDRXX:2:2105:14190:33520 1:N:0:AGGAGTGG+CTAAGCCT
ACTCCTACGGGAGGCAGCAGTAAGGGATATTGCACAATGGGCGCAAGCCTGATGCAGCAACGCCGCGTGCAGGAAGAAGGGCTTCGGCTCGTAAACTGCTTTTCTGTGGGACGATAATGACGGTACCGCAGGAAGAAGTATCGGCTAACTACGTGCCAGCAGCCGCGGTAAAACGTAGGAGGCGAGCGTTATCCGGATTTACTGGGCGTAAAGGGCGTGCAGGTGGCTGAAGAAGTGGTGCGTGAAAGCG
+
FFFFFFFFFFFFFFFFFFFFFFFFFFFFFFFFFFF:FFFFFFFFFFFFFFFFFFFFFFFFFFFFFFFFFFFFFFFFFFFFFFFFFFFFFFF::FFFFFFF:FFFFFFFFFFFFFFFFFF:FFFFF:FF:FFF:FFFFFF,FFFFFFFFFFFF,F:FFFFFFFFFFFFF,FFF:FFFFFFFFF:FFF::FFFFFFFFFFFFF,FF,FF,FFFFFFFFFFFF,FFFFFF:FF,,FFFFFFFF::FF,FFFF:
@A00920:152:HGHKKDRXX:2:2105:30472:36010 1:N:0:AGGAGTGG+CTAAGCCT
ACTCCTACGGGAGGCAGCAGTGAGGAATATTGGACAATGGGTTAGCGCCTGATCCAGCCATCCCGCGTGAAGGACGACGGCCCTATGGGTTGTAAACTTCTTTTGTATAGGGATAAACCTACTCTCGTGAGAGTAGCTGAAGGTACTATACGAATAAGCACCGGCTAACTCCGTGCCAGCAGCCGCGGTAATACGGAGGGTGCAAGCGTTATCCGGATTTATTGGGTTTAAAGGGTCCGTAGGCGGATCT
+
FFFFFFFFFFFFFFFFFFFFFFFFFFFFFFFFFFF,FFFFFFFFF:FFFFFFFFFFFFFFFFFFFFFFF:FFF:FFFFFFFFFFFFFF:FFF:F:FFF:FFFFFFFFFFFFFF:F:FFF:FFFF:FFFFFF:FFFFFFF:FFFFFFFFFFFFF::FFFFFFFFFFFF:FFFFFFFFFFFFFFFFFFFF::FFFFFFFFF::FFFFFFFFF:FFFFFFFFFFFFF:FFFFFFFFFFFFFFFFFFFFFFFFF
@A00920:152:HGHKKDRXX:2:2105:28393:36761 1:N:0:AGGAGTGG+CTAAGCCT
ACTCCTACGGGAGGCAGCAGTGGGGAATTTTGGACAATGGGCGCAAGCCTGATCCAGCCATTCCGCGTGCAGGATGAAGGCCCTCGGGTTGTAAACTGCTTTTGTACGGAACGAAACGGTCTGAGTTCATACATCGGGCTCATGCCGGTACCGTAAGAATAAGCACCGGCTAACTACGTGCCAGCAGCCGCGGTAATACGTAGGGTGCAAGCGTTAATCGGAATTACTGGGCGTAAAGCGTGCGCAGGCG
+
FFFFFFFFF:FFFFFFFFFFFFFFFFFFFFFFF:F:FFFFFFFF:FFFFFFFFFFFFF,F,FFFFFFFFF:FFFFF:FFFFFFFFFFF:FFFFFFFFFFFF,FFFF,FFF:F:FFFF:FF::FFFF:,,,:,,::::FFF,F,F,:F,::FFFFF:FFF,FF,F:FFFF,,FFFFFFFFF,FFF,FFF,FF:F:F,,,F,,,::FFFF:FFFFFF:F,FFFF,FFFF,:,FF,FFFF:FFFF,:FF:FF:
@A00920:152:HGHKKDRXX:2:2106:3170:1470 1:N:0:AGGAGTGG+CTAAGCCT
ACTCCTACGGGAGGCAGCAGTAAGGGATCTTGCGACAATGGGCGAAAGCCTGACGCAGCAACGCCGCGTGCGGGATGACGGCCTTCGGGTTGTAAACCGCTTTTCGGGGGGAAGAGGAAGGACGGTACCCCCGGAATAAGTCTCGGCTAACTACGTGCCAGCAGCCGCGGTAAAACGTAGGAGGCGAGCGTTATCCGGATTTACTGGGTGTAAAGCGCGTGTAGGCGGTCGTGCAAGTGAGGCGTGAAAG
+
FFFF:FFFFFFFFFFFFFFFFFFFFFFFFFFFF:FF:FFFFFFFFFFFFFFFFFFFFFFF:FFFFFFFFFFFFFFFFFFFFFFFFFFFFFFFFFFFFFFFF:FFFFFFFFFFFFFFFF,FFFFFFFFF:FF:FFF:FFFFFFFFFFFFFFFF,FFFFFF::FFFFF:FFFFFFF:FFFFFFFFFFFFFFFFFFFFF,::FFFFFFFFFFFFFFFFFFFFF:FF:FFFFFFFFFFFFFFFFFFFFFFFFFF
@A00920:152:HGHKKDRXX:2:2106:12120:2754 1:N:0:AGGAGTGG+CTAAGCCT
ACTCCTACGGGAGGCAGCAGTAAGGAATATTGGGCAATGGAGGCAACTCTGACCCAGCCATGCCGCGTGGAGGATGAAGGCCCTCTGGGATGTAAACTTCTTTTACAGGGGACGAAACCTCTTTTTTCCAAGAGAGTAGACGGTACCCTGGGAATAAGCACCGGCTAACTCCGTGCCAGCAGCCGCGGTAATACGGAGGGTGCAAGCCTTATCAGGATTCACTGGGTTTAAAGGGTGCGTAGGCGGGCAG
+
:FFFFFF:FFFFFFFFFFFFFFFFFFFFFFF,,FFFFFFFFFFFFFFFFFF,,FFFFFFF:FFFFFFFF:F:FF,FFFFF:FFFFFF,F,FFFFFFF,:FFFFFF:FF,FFFFFF:FFF,FFF,F,FF:FF:FFF:F,F:F:,FF:FFF:,:F::F::,F,::FF:F:F:F:F,,FFFFFF,,FFFF,FFF:FF:,FF:FF,FFF:,,:,F:F,,:FF,F:F:FF:FFFFFFFFF::FFFF,FFFFFFFF
@A00920:152:HGHKKDRXX:2:2106:32850:2769 1:N:0:AGGAGTGG+CTAAGCCT
ACTCCTACGGGAGGCAGCAGTGGGGAATATTGGACAATGGGCGCAAGCCTGATCCAGCCATGCCGCGTGAGTGATGAAGGCCCTAGGGTTGTAAAGCTCTTTCACCGGTGAAGATAATGACGGTAACCGGAGAAGAAGCCCCGGCTAACTTCGTGCCAGCAGCCGCGGTAATACGAAGGGGGCTAGCGTTGTTCGGAATTACTGGGCGTAAAGCGCACGTAGGCGGATATTTAAGTTAGGGGTGAAATCC
+
FFFF:FF:FFFFFFFFFFFFFFFFFFFFFFFFFFFFFFFFFFFFFFFFFFF:FFFFF:FFFFFFFFFFFFFFFFFFFFFFFFFFFFFFFFFFFFFFFFFFFFFFFFFFFFFFFFFFFFFFFFFFFFFFFFFFFFFFFF:FFFF:FFFFFFFFFFFFFFFFF:FFFFFFFFF:FFFFFFF,FFFFFFFFFFFFFFFFFFF::FFFFFF::,F:FFFFFF,F:FFFFFFFFFFFF:F:FFFFFFF,,:FFFF
@A00920:152:HGHKKDRXX:2:2106:2998:3583 1:N:0:AGGAGTGG+CTAAGCCT
ACTCCTACGGGAGGCAGCAGTGGGGAATATTGCGCAATGGACGAAAGTCTGACGCAGCGACGCCGCGTGTGGGAGGAAGCCTTTCGGGGTGTAAACCACTGTCCGGAGGGAAGAAACTCGCAGGATCGAACAGGACCGGCGATTGACGTTACCTACAAAGCAAGCGCCGGCAAACTCCGTGCCAGCAGCCGCGGAAAGACTCAGGGCGCAAGCGGTCTTCGGAATTCCTGGGCGAAAATCGCGGGCAGTC
+
:FFFF::FFFFFFFFFFFFFF,FFFFFFFFFFF:FFF:FF,FFFFFFFFFFFFFFFFF,FFFFFFFFFF:F,FFFFF,FFF:FFFFFF,,FFFFF,FFFF:F:,FF:FF,FFFF,F,,:::,:F,FF:FFFFF:,:::F:FF,,FFFF,,FFF:,FF,FF,FF,:FFFFFF,FFFFF:F:,FF,F:,FFF:F,FF,F,F,::FFFFF,FFF:FF,F,FFFF,,F,F,:FFFFFF,,F,,F:F:F,FFFFF
@A00920:152:HGHKKDRXX:2:2106:21585:3646 1:N:0:AGGAGTGG+CTAAGCCT
ACACCTACGGGAGGCAGCAGTGGGGAATATTGCACAATGGGCGAAAGCCTGATGCAGCCATGCCGCGTGTGTGAAGAAGGCCTTCGGGTTGTAAAGCACTTTCAGAGGGGAGGAAGGCTTTAAGGTTAAAAAACATGGAGATTCTCGTTAAAACCAGGAGAAGCAACCCCTAACACCGTGCCAGCAGCCGCCGTAATACGGAGGGTGCAAGCGTTAATAGGAATTACTGGGCGTAAAGCGCACGCAGTCG
+
F,,::FFF,F,,F::FFFF:FFFF,,,F,F:FFFFFFF,:F,:,,FF::,:,F,:FF:FF,,,FF:,,,,:F:F,,FFF:F:F:F,F:,,:F::FFFF:F,FFFF,F,FFF,:FF,,F,:,F,F,:,,:,F,,:,FF,FFFFF,,F,,,:,,,,F:F,F:FF:FF,F,,F:,,:,FFF,FFFFFFFF:F,F,FF,F:FF,F,,F,,,:,FFFF:FFF::,FFF,,::,F:F,:F,FF,:,:FF,FFF,F,
@A00920:152:HGHKKDRXX:2:2106:4978:3850 1:N:0:AGGAGTGG+CTAAGCCT
ACTCCTACGGGAGGCAGCAGTGAGGAATATTTCACAATGGGCGAAAGCCTGATGCAGCGACGCCGCGTGGGTGATGAAGGTCTTCGGATCGTAAAGCCCTTTTCTGCGTGACGAGACAAGGACGGTAGCGCAGGAATAAGTCTCGGCTAACTACGTGCCAGCAGCCGCGGTAAGACGTAGGAGGCGAGCGTTATCCGGAGTTACTGGGCGTAAAGCGCGTGTAGGCGGGATGGTAAGTGGTTCGTGAAAG
+
FFFFFFFF:FFFFFFFFFFFFFFF,FFFFFFFFFFFFFFFFFFFFFF,FF:FFF,F:FFFFFFFFFFFFFFFFFFFFFFFF:FFF:FFFFFFFFFFFFFFFFFFFFFFFFFFFFFFFFF::FFFFFFFFF:FFFF,FFF,:FFFFFFFFF,FFF:FFFFFFFF,FF:FFFFFF:F:,,F:FFFFFFFFFF:FFF:F:FF:F:F::F:FFFFFFFFFFFF,FFFF:FFFF:FFFF:F,FFF:FF:FF:FFF
@A00920:152:HGHKKDRXX:2:2106:25509:4398 1:N:0:AGGAGTGG+CTAAGCCT
ACTCCTACGGGAGGCAGCAGTGAGGAATATTGGTCAATGGACGAGAGTCTGAACCAGCCAAGTAGCGTGAAGGATGAAGGTCCTACGGATTGTAAACTTCTTTTATAAGGGAATAAACCCTCCCACGTGTGGGAGCTTGTATGTACCTTATGAATAAGCATCGGCTAACTCCGTGCCAGCAGCCGCGGTAATACGGAGGATGCGAGCGTTCTCCGGATTTATTGGGTTTAAAGGGAGCGCAGACGGGTCG
+
:FFFFFFFFFFF:FF:F:FFFFFFFFFFFFF:FFFFFFFFFF:,FFFF,FFFFFFFFFFFFFFFFFFFFFFFFFFF,FFFFF:FFFFFFFFFFFFFFFFFFFFFFF:F:FFFF:F:,FFF:F:FFFFFFFFFF:FF,FFFFFF,FFFFF,FFF,FFF,,FFF,,FFFFFFFFFF,FFFF:FFFFF:F:FFF:FF:FF,FFFFF:FFF,FF,FF,,FFFFFFFF::FF:F,FF:,:FFFF::::FFFF:FF
@A00920:152:HGHKKDRXX:2:2106:21965:4554 1:N:0:AGGAGTGG+CTAAGCCT
ACTCCTACGGGAGGCAGCAGTGGGGAATATTGCACAATGGGCGAAAGCCTGATGCAGCGACGCCGCGTGAGGGATGACGGCCTTCGGGTTGTAAACCTCTTTCAGCAGGGAAGAAGCGAAAGTGACGGTACCTGCAGAAGAAGCACCGGCTAACTACGTGCCAGCAGCCGCGGTAATACGTAGGGTGCGAGCGTTGTCCGGAATTATTGGGCGTAAAGAGCTTGTAGGCGGTTTGTCGCGTCTGCTGTGA
+
FFFFFFFFFFFFFFFFFFFF:FFFFFFFFFFFFFFFFFFFFFFFFFFFFFFFFFFFFFFFFFFFFFFFFFFFFFFFFFFFFFFFFFFFFFFFFFFFFFFFFFFFFFFFFFFFFFFFFFFFFFFFFFFFFFFFFFFFFFFF:FFFFFFFFFFFFFFFFFFFFFFFFFFFFFFFFF::FFF:FFFFFFFFFFFFFFF:FFFFFF,FFFFFF:FFFFFF:F:FFFFFFFFFFFFFFFFFFFFFFFFFFFFFFF
@A00920:152:HGHKKDRXX:2:2106:1533:4679 1:N:0:AGGAGTGG+CTAAGCCT
ACTCCTACGGGAGGCAGCAGTGGGGAATTTTGGACAATGGGGGCAACCCTGATCCAGCCATGCCGCGTGCGGGAAGAAGGCCTTCGGGTTGTAAACCGCTTTTAGCCGGGACGAAAGCTGTACGGATAACACCCGTGCAGGTTGACGGTACCGGCGGAATAAGCACCGGCTAACTACGTGCCAGCAGCCGCGGTAATACGTAGGGTGCGAGCGTTAATCGGAATTACTGGGCGTAAAGCGTGCGCAGGCG
+
F:FFFF:FFFFFFFFFFFFFFFFFFFFFFF:FFFF,FFFFFFFFFFFFFFFFFFFFFFFFFFFFFFFFFFFFF:,FF:FFFFFFFFFF:FFFFFFFFFF,FFFFFFFFFFFFF:FFFFFFFFFFFFF:,FFFFF:FFFFFFFFFFFFFFFFF:FFFFF,FFFFFFFFFFFF,FFF:FFFFFFFFFF:FFFFFFF:FFFFF,F:FFFFFF:FFF,F,:F:FFF:FFFFFFFFFFF::FFFF,F:FFFFF:F
@A00920:152:HGHKKDRXX:2:2106:21350:5055 1:N:0:AGGAGTGG+CTAAGCCT
ACTCCTACGGGAGGCAGCAGTGGGGAATATTGCGCAATGGGCGAAAGCCTGACGCAGCGACGCCGCGTGAGGGATGACGGCCTTCGGGTTGTAAACCTCTTTCAGCAGGGACGAAGCGCAAGTGACGGTACCTGCAGAAGAAGCACCGGCCAACTACGTGCCAGCAGCCGCGGTAATACGTAGGGTGCAAGCGTTGTCCGGAATTATTGGGCGTAAAGAGCTCGTAGGCGGCTTGTCACGTCGACTGTGA
+
FFF,F,FFFFFF:FFFFFFFFFF:FFFF:FFFFF:FFFFFFFFFFFFFFFFFFFFFFFFFFFFFFFFFFF,FFFFFFFFFFFFFF:FFFFF:FFFFFFFFFF:FFFFF:FFFFFFFF:FFF:FFFFFFFFFF::FFFFF:FFFFFFFFFF::FFF,FFFFFFFFFFFFFFFFFFFFFFF:FFFFF:FFF:FFF::FFFFFFF,FFFFFFFFFF:FF:,FF:FF:FFFFFFFF:FF,FFFFF::FFFFF:F
@A00920:152:HGHKKDRXX:2:2106:24496:5212 1:N:0:AGGAGTGG+CTAAGCCT
ACTCCTACGGGAGGCAGCAGTGGGGAATATTGGACAATGGGCGAAAGCCTGATCCAGCAATGCCGCGTGAGTGATGAAGGCCTTAGGGTTGTAAAGCTCTTTTACCCGGGATGATAATGACAGTACCGGGAGAATAAGCTCCGGCTAACTCCGTGCCAGCAGCCGCGGTAATACGGAGGGAGCTAGCGTTGTTCGGAATTACTGGGCGTAAAGCGCGCGCAGGCGGGACGAAAAGTCGGGAGTGAAAGGC
+
FFFFFFFFFFFFFFFFFFFFFFFFFFFFFFFFFFFFFFFFFFFFFFFFFFFFFFFFFFFFFFFFFFFFFFFFFFFFFFFFFFFFFFFFFFFFFFFFFFFFFFFFFFFFFFFFFFFFFFFFFFFFFFFFFFFFFFFFFFFFFFFFFFF,FFFFF:FFFFFFFFFFFFFFFF,FFFFFFFFF:FFFFFFFFFFFFFFF:,FFFFFFFFFFFFFFF:F::FFFFFFFFFFFFF:F:FFFFFFF:FFFFFFFFF
@A00920:152:HGHKKDRXX:2:2106:28366:5682 1:N:0:AGGAGTGG+CTAAGCCT
ACTCCTACGGGAGGCAGCAGTAGGGAATTGTTCGCAATGGGCGCAAGCCTGACGACGCAACGCCGCGTGGAGGATGAAGACCTTCGGGTCGTAAACTCCTTTCGACCGAGATGAACACCTTCAGACCTAATACGTCGGGAGGCTGACAGTATCGAGGGAAGAAGCCCCGGCTAACTCCGTGCCAGCAGCCGCGGTAATACGGGGGGGGCAAGCGTTGTTCGGAATCATTGGGCGTAAAGAGCGTGTAGGC
+
F:FFFFFFFFFFFFFFFFFFFFFFFFFFFFFFFFFFFFFFFFFFFFFFFFFFFFFFFFFFFFFFFFFFFFFFFFFFFFFFFFFFFFFFFFFFFFFFFFFFFFFFFFFFFFFFFFFFFFFFFFFFFFFFFFFFFFFFFFFFFFFFFFFFFFFFFFFFFFFFF:FF:FFFFFFFFFFFFFFF:FFFFFFF:FFFFFFF:FFFFFFFFFFF:F:FFFFFFFFFFFFFFFFFFFFFFFFFFFF:FFFFFFFFFF
@A00920:152:HGHKKDRXX:2:2106:19886:6089 1:N:0:AGGAGTGG+CTAAGCCT
ACTCCTACGGGAGGCAGCAGTGGGGAATTGTTCGCAATGGGCGCAAGCCTGACGACGCAACGCCGCGTGGAGGATGAAGGTCTTCGGATTGTAAACTCCTGTTGCCCGGGACGAAAAGCTTTGACCTAACACGTCAAAGTCTGACGGTACCGGGTGAGGAAGCCCCGGCTAACTCTGTGCCAGCAGCCGCGGTAAGACAGAGGGTGCAAACGTTGTTCGGAATTACTGGGCGTAAAGCGTGCGCAGGCGG
+
FFFFFFFFFFFFFFFF:FFFFFFFFFFFFFFFFFFFFFFFFFFFF:FFFFFFFF:FFF:FFFFFFFFFFFFFFFFFFFFFFFFF:FFFFFFFFFFFFFFFFFF:FFFFFFFFF:FFFFFFFFFFFFFFFFFFFFF:FFFFFFFFFFFFFFFFFFFFFFFFFFFFFFFFFFFFFFFFFFF,FFF,FFFFFFFFFFFFFFFFFFFFFFFFF:FFF::FFFFFF,F,FFF,FFFFFFFFFFFFFFF,FFF:FF
@A00920:152:HGHKKDRXX:2:2106:9372:6981 1:N:0:AGGAGTGG+CTAAGCCT
ACTCCTACGGGAGGCAGCAGTGGGGAATTTTGGACAATGGGCGCAAGCCTGATCCAGCCATTCCGCGTGAGTGAAGAAGGCCTTCGGGTTGTAAAGCTCTTTCGGCCGGAACGAAATCGTCCGGGCTAATACCCCGGATGGATGACGGTACCGGAAGAATAAGCACCGGCTAACTACGTGCCAGCAGCCGCGGTAATACGTAGGGTGCAGGCGTTAATCGGAATTACTGGGCGTAAAGCGTGCGCAGGCG
+
,,F:F,FF,:FFFFFFF:F,,FFFFF:FFF:FFFF:FFFFFFFFF,FFFFFFF:::FFFFF,FFFFFFFFFFFFFFFFFFFFFFFFFFFFFFFFF:FFFFF:F:FF:F,F,:FF:,FFFFFFFFFFFFFFFF,FFFFFFFFFF,FFFFF:F,FF::::F,FFF:FFF,FFF,,FF:F:,FF,:FF:F,FF:F,F,FFF:FF:FFF:F:F:FFFFF:FF,,F:,FFFFF,:F:FF:FFF:F,F,FF:FF:F
@A00920:152:HGHKKDRXX:2:2106:13964:7138 1:N:0:AGGAGTGG+CTAAGCCT
ACTCCTACGGGAGGCAGCAGTGGGGAATCTTGGACAATGGGGGCAACCCTGATCCAGCGACGCCGCGTGGGTGAAGAAGGCCTTCGGGTTGTAAAGCCCTTTCGACGGGGAAGATGATGACGGTACCCGGCGAAGAAGCACCGGCTAACTCCGTGCCAGCAGCCGCGGTAAGACGGAGGGTGCTAGCGTTGTTCGGAATCACTGGGCGTAAAGCGCGCGTAGGCGGCTCTGGCAGTCGGCTCGTGAAAGC
+
F:FFFFFF,:FF,:FFF:F,,,F,FFF,F,F,FFFFF:F,,,FFFFFFFFFFFF,FFFFFF:F:,:FFF,FFFFF:FF,FFF,FF,,,FFF,,FF,F,:,FFF,FF,F,:F,,FFFFF,FFFFFFFFFFFF:FFFFFFFFFF,:F::FFFFFFFFFFFF,FFF,FF,,FFF,,,FF:::F:FF:FFFFFF::,F:,FFFF:F,F,FF,:FFF:,,F:F,:FFFFFF:F:,,:FFFFFFFFF:F,F,FFF:
@A00920:152:HGHKKDRXX:2:2106:29957:8093 1:N:0:AGGAGTGG+CTAAGCCT
ACTCCTACGGGAGGCAGCAGTGGGGAATTGTTCGCAATGGGCGCAAGCCTGACGACGCAACGCCGCGTGGAGGATGAAGGTCTTCGGATTGTAAACTCCTGTTGCCCGGGACGAATGGCTCCGACCTAATACGTCGGAGTGTGACGGTACCGGGTGAGGAAGCCCCGGCTAACTCTGTGCCAGCAGCCGCGGTAATACGGAGGGTGCGAGCGTTGTCCGGAATCACTGGGCGTAAAGGGCGCGTAGGCGG
+
FFFFFF:FFFFFFFFFFFFFFFFFFFFFFFFFFFFFFFFFFFFFFFFFFFFFFFFFFFFFFFFFFFFFFFFFFFFFFFFFFFFFFFFFFFFFFFFFFFF:FFFFFFFFFFFFFFFFFFFFFFFFFFFFF:FFFFFFFFFFFFFFFFFF:FFFFFFFFFFF:FFFFFFFFFFFFFFFFFFFFFFFFFFFFFFFFFFFF:FFFFFFFFFFFFFF,F:FF:FFF,:FFFFFFFFF:F,,:FFFFFFFFFFFFF
@A00920:152:HGHKKDRXX:2:2106:20320:8406 1:N:0:AGGAGTGG+CTAAGCCT
ACTCCTACGGGAGGCAGCAGCAACGAATCTTCCGCAATGGGCGCAAGCCTGACGGAGCAATGCCGCGTGAAGGATGAAGCCCCTCGGGGTGTAAACTTCTGTCAGGGTTTACCAACACAATGAGGAGACCCAGAGGAAGGGCCGGCTAACTCTGTGCCAGCAGCCGCGGTAATACAGAGGGGGCAAGCGTTGCTCGGAATCACTGGGCGTAAAGGGCGCGTAGGCGGGATGGCAAGTCGGTCGTGAAATC
+
FFF::,FFFFFFF:FFFFFFF:FFF:FFFFFFFF:FFFFFFFFF:FFFFFFFFFFFFFF:F,FF:FFFFFFF:FFFF:FFF,FFF:FFFFFFFFFFF,FF,FFFFFF:F:FFFFFF:FFFFFFFFFFF:FFFFFFFFF:FFF:FF:FFFFFFFFFFFFF::FFFFFFF:FF,FFFFFF,FF,F:F,F:F,,:FFF,FF:,FFFFF,,:F,:,FFFFFF:FFF,:FF:F::FF:,FFFF,:FFF:F:::::
@A00920:152:HGHKKDRXX:2:2106:4101:8719 1:N:0:AGGAGTGG+CTAAGCCT
ACTCCTACGGGAGGCAGCAGTGGGGAATATTGGACAATGGGCGCAAGCCTGATCCAGCCATGCCGCGTGGGTGAAGAAGGCCTTCGGGTTGTAAAGACCTTTTGTCCGGAAAGAAAAGCATTCGGTTAATACCAGGCTGTCCTGACGGTACCGGAAGAATAAGCACCGGCTAACTTCGTGCCAGCAGCCGCGGTAATACGAAGGGTGCAAGCGTTACTCGGAATTCCTGGGCGTAAAGCGTGCGTAGGTG
+
FFFFFFFFFFFFFFFFFFFFFFFFFFFF:FFFFFFFFFFFFFFFFFFFFFFFFFFFFFFFF,FFFFFFFFFFFFFFFFFFF::FFFFFFFFFFF:F,FFFFFFFFF:F:FF,FF:FF:FF:F,:FF:FFFFFF,FF,F,FF,FF,F,:FF:,F:F,F:FFFFFFFFFFF,FFFFFFF:FFFFFFFFFFF:F:F,FFFFF,,FFFFFFFFFFFFFFF:FFFFFFFF,FFF:FFFF,F:FFFFFFF,FFF,F
@A00920:152:HGHKKDRXX:2:2106:19533:8797 1:N:0:AGGAGTGG+CTAAGCCT
ACTCCTACGGGAGGCAGCAGTGGGGAATCTTGCCCAATGGGCGAAAGCCTGAGGCAGCAACGCCGCGTGTGGGATGAAGGCCCTTGGGTTGTAAACCACTTTCAGCAGGGACGAAAATGACGGTACCTGCAGAAGAAGCCCCGGCCAACTACGTGCCAGCAGCCGCGGTAAGACGTAGGGGGCAAGCGTTGTCCGGATTTATTGGGCGTAAAGAGCTCGTAGGCGGCTCAGAAAGTCGGGTGTGAAACCT
+
FFF:FFFFFFF:FFFFFFFFFFFFF:FFFFFFFFFF:FFFFFFFFFF:FFFFFF:FFFFFFFFFFFF:FFFFFFFFFFFFFFFFFFFFFFFFFFFFFFFFFFFFFFFFFFFFF:FFFFF:FFFF:FFFFFFFFFFFFFFFFFFFFFFFFF,FFFFFFFFFFFFFFFFF:FFFFFFFFFFFFFFFFFFF,FFFFFFF,F,FFFF:FFFFFFFFFFFFFFFFFFFFFFFFFFFF:FFFFFFFFFFFFFFFFF
@A00920:152:HGHKKDRXX:2:2106:17635:8829 1:N:0:AGGAGTGG+CTAAGCCT
ACTCCTACGGGAGGCAGCAGCGGGGAATATTGCGCAATGGGCGAAAGCCTGACGCAGCGACGCCGCGTGCGGGATGACGGCCTTCGGGTTGTAAACCGCTTTCAGCAGGGACGAAGCGCAAGTGACGGTACCTGCAGAAGAAGGACCGGCCAACTACGTGCCAGCAGCCGCGGTACTACGTAGGGTCCGAGCGTTGTCCGGACTTATTGGGAGGAAAGGGCTCGTAGGCGGTTTGTCGCGTCGGGAGTGA
+
FFFFFFFFFFFFFFFFFFFFFFFFFFFFFFFFFFFFFFFFFFFFFFFFFFFFFFFFFF:FFFFFFFFFFFFFFFFFFFFFFFF:FFFFFFFFFFFFF:FFFFFFFFFFFF:FFF,F:FFFFFFFFFFFFFFFFFFFFF:FFFFFFF:FFFFFFFFFFF:FFF:F::F:FFFFFF:,FFFFF:FFFFF:FFFFF::FFF:FFF,FFFFFF,:,F,F:FFF:F,:F::FFFFF,FFFFFFF,FFFFFFFFFF
@A00920:152:HGHKKDRXX:2:2106:1407:8844 1:N:0:AGGAGTGG+CTAAGCCT
ACTCCTACGGGAGGCAGCAGTCGGGAATTTTGGGCAATGGGCGAAAGCCTGACCCAGCAACGCCGCGTGAAGGATGAAGTTTTTCGGAATGTAAACTTCGTAAGAATAGGAAGAATAAATGACGGTACTATTTGTAAGGTCCGGCTAACTACGTGCCAGCAGCCGCGGTAATACGTAGGGACCAAGCGTTGTTCGGATTTACTGGGCGTAAAGGGCGCGTAGGCGGCAATTCAAGTCAGCTGTGAAATCT
+
FFFFF:FFFFFFFFFFFFFFFFFFF::,F:FFFFFF:FFFFFFFFFFFFFFFFFFFFFFFFFFFFFFFFFFFFFFFFFFFFFFF:FFFFFFFFFFFFFF:FFFFFF:FF:FFFFFF:FFFFFFFFFFFFFFFF:FFFFFFFFFFFF:FFFFFFFFFF,FFFFFFFFFFF:FFFFFFFFFFFFFFFFFFF,FFFFFFFFFFFFFFFFFF:FFFFFF:FFFFFFFFFF:::FF::,FF::FFFFFFF:FFFF
@A00920:152:HGHKKDRXX:2:2106:9118:9017 1:N:0:AGGAGTGG+CTAAGCCT
ACTCCTACGGGAGGCAGCAGTGGGGAATTTTGGACAATGGGCGAAAGCCTGATCCAGCCATGCCGCGTGAGTGAAGAAGGCCTTCGGGTTGTAAAGCTCTTTCAGCCGGGAAGAAAATGTACGGGCCAATACCCCGTGCAGATGACGGTACCGGAAGAAGAAGCACCGGCTAACTACGTGCCAGCAGCCGCGGTAATACGTAGGGTGCGAGCGTTAATCGGAATTACTGGGCGTAAAGCGTGCGCAGGCG
+
FFFFFFFFF:FFFFFFFFFFFFFFFFFFFFFFFFFFFFFF:FFFFFFFFFFFFFFFFFF,FFFFFFFFFFFFFFF:FFFFFFFFFFF:F,FFFFFFFFFFFFFFFFF,FFFFFF:F:FFFFFFFF:FFFFF:FFF:,FFFFFFFFFF,FFFFF:FFFFFF:FFFFFFFFFF:FFFFF:FFFF:F,FFFFFFFFFF,FFFFFFFF:FFFFFFFFF:FFF:FFF,FFF::FFFFFFFFFFFF:F:FFFFFFF
@A00920:152:HGHKKDRXX:2:2106:19822:9392 1:N:0:AGGAGTGG+CTAAGCCT
ACTCCTACGGGAGGCAGCAGTCTAGAGGCTTCGGCAATGGACGAAAGTCTGACCGAGCGACGCCGCGTGTGGGATTGAAGGCCTTCGGGTCGTAAACCACTGTCGGGAGGGAAGAATCCCCGTAGGGCGAAAAAGGGAGTGACGGTACCTCCAGACGAAGCCCCGGCAAAATCCGTGCCAGCAGCCGCGGTAATAAGGAGGGGGCAAGCGTTATTCGGATTTACTTGGCGTAAAGCGTGCGTAGGCGGGC
+
FFFFFFFFFFFFFFFFFFFFFFFFFFFF:FFFFFFFFFFFFFFFFFFFFFFFFFFFFFFFFFFFFFFFFFFFF:,:FFF,FFFFFFFF:FFF,FFFF,:,,:,:,,,FFF:FF,F::,FFFF,:,:,,FFF,F,,,,FFF,FFF,,:FF:FFF,F,FF,FFF:,F,FFFF,,FFF,::FFFF,:FFFF,F::,,:,FFF,:FFF:FF,,:,F:FFFFFF:FFFFF,FFF::,FF:F:::F,FF,F,,F,,
@A00920:152:HGHKKDRXX:2:2106:9869:9627 1:N:0:AGGAGTGG+CTAAGCCT
ACTCCTACGGGAGGCAGCAGTGGGGAATATTGGACAATGGGGGCAACCCTGATCCAGCAATGCCGCGTGTGTGAAGAAGGCCTGCGGGTTGTAAAGCACTTTCAGAGGGGAAGAAAAAATTGGAGCTAACACCTCCGATCTTGACGTTACCCTTAGAAGAAGCACCGGCTAACTCCGTGCCAGCAGCCGCGGTAATACGGAGGGTGCAAGCGTTAATCGGAATTACTGGGCGTAAAGCGCACGCAGGTGG
+
FFF,,F:F,,,FFF,:FFFFFFFF,FFF:,FFFFFF,FFF,,,F:FFF:FFFFFFFFF,FFFF:::F,FFFF:FFFFFF,FFFFF,:FF,:::,FFF:FFFFFFFF::,FF,F:,FFFFF,F,FFFF,FFFFFFFF,FFFFFFFFFFFF:FF,FFFFFFF,FFFFFFF:FFF:FF,F,FF,FFFF:FFFFF,:FFFF::F:FFF,FFFFF::FFF,FF:FF,:FF:FFF,FF,:FF:FF:FF,F::FF:F
@A00920:152:HGHKKDRXX:2:2106:29550:10582 1:N:0:AGGAGTGG+CTAAGCCT
ACTCCTACGGGAGGCAGCAGTGAGGAATATTGCTCAATGGGCGCAAGCCTGAAGCAGCGACGCCGCGTGGACGATGAAGGTCTTCGGATCGTAAAGTCCTTTTCTGTGTGACGAGGAAGGACGGTAGCACAGGAATAAGTGTCGGCTAACTACGTGCCAGCAGCCGCGGTAACACGTAGGACGCAAGCGTTATCCGGAATTACTGGGCGTAAAGAGCGTGTAGGCGGTGCTGTAAGTCAACCGTGAAAGC
+
FF,FFFFFFFFFFFFFF:FFFFFF:FF:FFF:FFFF,FFF:FFFFFFFFFFFFF:FFFF:F:FF::FFFFFFFFFFFFF:FFFFFF:FFF::FFFF:F,FFFFFFFFFFFFFFFFFFFFFFFFFFF:FFFFFFFF,FFF,FF:FFFFFFFFFFFFF:FFFFFFFFFFFFFFFFFFFF,F:FF:FF,FFFF,FFF:FFFFF:FFFF:FFFF::F,F,:,,:FFF:FFF,FFF,F,F,:FFFFF:FFFFF:F
@A00920:152:HGHKKDRXX:2:2106:7889:11271 1:N:0:AGGAGTGG+CTAAGCCT
ACTCCTACGGGAGGCAGCAGTCGGGAATTTTGCGCAATGGGCGAAAGCCTGACGCAGCAACGCCGCGTGAGGGATGAAGGCCTTCGGGTTGTAAACCTCTTTTCTCAGGGACGATGATGACGGTACCTGAGGAATAAGCCACGGCTAACTACGTGCCAGCAGCCGCGGTAATACGTAGGAGGCGAGCGTTATCCGGATTTACTGGGTGTAAAGCGCGTGTAGGCGGTCGTGCAAGTGAGGCGTGAAAGCG
+
FFFFFFFFFFFFFFFFFFFFFFFFFFFFFFFFFFFFFFFFFFFFFFFFFFFFFFFFFFF,FFFFFFFFFFFFFFFFFFFFFFFFFFFFFFFFF:FFFFFFFFFFFFFFFFFFFFFFFFFFFFFF:FFFFFFFF::FFFFFFFFFFFFFFFFFFFFFFFFFFFFFFFFFFFFFFFFFFFFFFFFFFFFFFFFFFFFFFFFFFFFFFFFFFFFFFFFFFF:F:FFFFFF::FF:FFFF:FFF:FFFFFFFFF
@A00920:152:HGHKKDRXX:2:2106:6831:11976 1:N:0:AGGAGTGG+CTAAGCCT
ACTCCTACGGGAGGCAGCAGTGAGGGATATTGCACAATGGGCGCAAGCCTGATGCAGCAACGCCGCGTGCAGGAAGAAGGTCTTCGGATCGTAAACTGCTTTTCTGGAGGAAGAGGATGACGGTACTCCAGGAAGAAGTCTCGGCTAACTACGTGCCAGCAGCCGCGGTAAAACGTAGGAGGCAAGCGTTATCCGGATTTACTGGACGTAAAGGGCGTGCAGGTGGTCTGTTAAGTGGTGCGTGAAAGCG
+
:FFFFFFFFFFFFFFFFFFF,FFFFFFFFFFFFFFFFFFFFFFFFFFFFFFFFFFFFFF:FFFFFFFFFFFFFFFFFFFFFFFFFFFFFFFFFFFFFFFFFFFFFFFFFFFFFFFFFFFFF:FF:FFFFFFFFFFFFFFFFFFFFFFFFFFFFFFFFFFFFFFFFFFFFFFFFFFFFFFFFFFFFFFFFFFFFFFF:FFFFF:FFFFFF:F:FFF:FFFFFFFFFFFF:FFFFFFF:FFFF:FFFFFFF:
@A00920:152:HGHKKDRXX:2:2106:26765:12430 1:N:0:AGGAGTGG+CTAAGCCT
ACTCCTACGGGAGGCAGCAGTGGGGAATCTTGGACAATGGGCGAAAGCCTGATCCAGCGACGCCGCGTGGGTGATGAAGGCCTTCGGGTTGTAAAGCCCTGTTGAGGGGAAAGAAAACGTTGGGCGCGAACAGCTCCCGACCTTGACGGTACCCCTCCAGAAAGCACCGGCTAACTCTGTGCCAGCAGCCGCGGTAAGACAGAGGGTGCAAACGTTGCTCGGAATTACTGGGCGTAAAGCGCGTGTAGGC
+
FFFFF:FFFFFFFFFFFFFFFFFFFFFFFFFF:FFF:FFFFFFFFFFFFFFFFFFFFFFFFFFFFFFFFFFFF:FFFFFFFFFFFFFFFFFFFFF:FFF:FFFFFFFFFFFFFFFFFFFFFFFFFFFFFFFFFFFFFFFFFFFFFFFFFFFFFFFFFFFFFFFF:FFFFFFFFFFFFFFFFFFFFF:FFFFFFF:F,FFFFFFFFFFFFF,FFF::FFFFFFF:FFFFF:,FFFFFFFF:FFFFFFFFFF
@A00920:152:HGHKKDRXX:2:2106:13431:12665 1:N:0:AGGAGTGG+CTAAGCCT
ACTCCTACGGGAGGCAGCAGTGGGGAATCTTGCGCAATGGTCGAAAGACTGACGCAGCGACGCCGCGTGCGGGAGGAAGCTCTTCGGGGTGTAAACCGCTGTAGCCCGGAACGAAAGTCCACATTCGTCTGGATTGACCGTACAGGGTGAGGAAGCGCCGGATCACACTGAGCAATCAGCCGCGGAAAAACAGAGCGTGCAAGCGGTGTCCGGAATTATAGGGAGTAAAGGGTGTGCAGGCGGCGCGGTA
+
,,FFFF:F,FFFFFF,FF:::FFFFF,FFFFFFFFFFFFFFFFFFFFFFFFFFFFF:FFFFF:FFFF:F,FFFFFFF,FFF,FFFFFFFFFFF,:FF:,,FF,,FFFFFFFFFFF:,FFF:,:FF,,,FFFF,,,,::,:,FF,F:,FFF,,F,FF,,,,F,,,FF,F,F,:F,:,F:FF:FF,F,FF,:F:,F,,FFFF:F,FF,FFFFFF:,FF:,F,FF,FFFF,FFFF,FFF,FF,:,,,FFFF,F
@A00920:152:HGHKKDRXX:2:2106:14064:12915 1:N:0:AGGAGTGG+CTAAGCCT
ACTCCTACGGGAGGCAGCAGTGGGGAATTGTTCGCAATGGGCGCAAGCCTGACGACGCAACGCCGCGTGGAGGATGAAGAATTTCGGTTCGTAAACTCCTGTCGAGCGGGACGAAAGATGCGCGGGTTAATACCCCGCGCAAGTGACGGTACCGCTAAAGGAAGCCCCGGCTAACTCCGTGCCAGCAGCCGCGGTAATACAGAGGGGGCGAGCGTTATTCGGAATTATTGGGCGTAAAGGGCGCGTAGGC
+
FFFFFFFFFFFFFFFFFFFFFFFFFF,FFFFFFFFFFFFFFFFFFFFFFFFFFFFFFFFFFFFFFFFFFFFFFFFFFFFFFFFFFFFFFFFFFFFFFFFFFFFFFFFFFFFFFFFF,FFFFFFFFFF:FFFF:FFFFFFFF,FFFFFFFFFFF:FFFF:FFFF:FFFFF,F:FFFFFFFFFFF:FFFF:FFFFFFF,:FFFFFFFFFFFFFFFF:::FFFFFFFFFFFFFF,F,FFF:FFFFFF,,FFFF
@A00920:152:HGHKKDRXX:2:2106:16658:13119 1:N:0:AGGAGTGG+CTAAGCCT
ACTCCTACGGGAGGCAGCAGTGGGGAATATTGGACAATGGGGGCAACCCTGATCCAGCAATGCCGCGTGAGTGATGAAGGCCTTCGGGTTGTAAAGCTCTTTCGCACGCGACGATGATGACGGTAGCGTGAGAAGAAGCCCCGGCTAACTTCGTGCCAGCAGCCGCGGTAATACGAATGGGGCGAGCGTTGTTCGGAATTACTGGGCGTAAAGGGCGCGTAGGCGGCCTTGTCAGTCAGGAGTGAAAGCC
+
F,FFFF:FFFFFF,FFFFFFFFF,:FFFFFFF:,F,:FFFFFFFFFFFFFFFFFFFFFFFFF::FFFFFFFFFFF:FFFFFFFFFFFFFF:F,FFFFFF:FFF,F:FFF,FFFFFF:FFFFFFFFF:FFFFFFFF:FF::F,F,FFFF,F,FFFFFFFF:FFFFF,FFFFFF:F,:FF:,:F:F:FFFFFFF:FFFF:::,F:F,FFFF:FFF,F::FFFFFF:F:,FFFFFFFFFFFFF:F,FFFF:,,
@A00920:152:HGHKKDRXX:2:2106:2311:13166 1:N:0:AGGAGTGG+CTAAGCCT
ACTCCTACGGGAGGCAGCAGTGAGGAATATTGGACAATGGGCGCAAGCCTGATCCAGCCATGCCGCGTGAGTGATGAAGGCCTTCGGGTTGTAAAGCTCTTTCAGATGCGAAGATAATGACGGTAACATCAGAAGAAGCCCCGGCTAAATTCGTGCCAGCAGCCGCGGTAATACGAATGGGGCAAGCGTTGTTCGGAATCACTGGGCGTAAAGGGCGCGTAGGCGGTGGCCTAAGCGCGCGGTGAAAGCC
+
FF,,F:FFFF:FFFFFFFFFF:FFFFF,F:FF::FF:FFF:FFFF,,FFFFFFFFF,FFFFFFFF:F:FFFFFF:FF::FFFFFFFFF::FFF:FFF:FFFFFFFFFFFFFFFFFFFFFFFFFF:FFFFFFFFFF:FFFFFFF:F:FFFFF:F:FFFFFFFFFFFFFF,F:F:FFFFFFF:F,FFFF:F:FFFFFFFFF,F,F::F:FFFFFFFFFFFFFFFFF::FF::FF,:FFF:FFF,FFFF:FFF
@A00920:152:HGHKKDRXX:2:2106:15393:13557 1:N:0:AGGAGTGG+CTAAGCCT
ACTCCTACGGGAGGCAGCAGTCGGGAATATTTGACAATGGGCGAAACCCTGAACCAGCCATGCCGCGTGAGTGATGAAGGCCTTAGGGTTGTAAAGCTCTTTCAGTAGGGACGATAATGACGGTACCTACAGAAGAAGCCCCGTCTAACTTCGTGCAAGCAGCCGCGGAAATCCGACGGGGGCTAGCGTAGTTCGGATTTACTTGTCGTAAAGCGCACGTAGTCGGCTTGTTAAGTCAGTGGTGAAATCC
+
FFFFFFFFFFFFFFFFFFFFF,F,FF:F:FF,,,FFFFFFF,FFFF,FFFFF,F,FFF,F:FFFFFFFFF:FFFFFFFFFFFFFFFFF:FFFFFFF,FFFFFFF,F,FFFF:,FF,F,FFF,,FF,,FFF,F,F,,FFF:,FF,:FF:F,,,F,F:,,F,FF,,:FFF,FF:,,,:,,F::,,,FFFF,,FFF:F,:F,FF,F,,,F,,F:,F:F::FFFFF,:,,,,FFFFFF:::FF:F::,F:F:F:
@A00920:152:HGHKKDRXX:2:2106:11948:14481 1:N:0:AGGAGTGG+CTAAGCCT
ACTCCTACGGGAGGCAGCAGTAGGGAATCTTGCGCAATGGGCGAAAGCCTGAAGCAGCCATGCCGCGTGAATGAAGAAGGTCTTAGGATTGTAAAATTCTTTCACCGGGGAAGATAATGACGGAACCCGGAGAACAAGCCCCGGCAAAAATCGTGCCAGCAGCCTCGGTAATACGAAGGGGGCTAGCGTTCCTCGGAAATACTGGGCGTAAAGGGCGCCTAGCAGGATATTTAAGTAAGGTGAGAAAGCC
+
:FF,FFFFFFFF:FF,FFFFFFFFFFFF,FFFFFF,FFFFFFFFFF,FFFFF,FFFFF,FFFFFFFFFFF:FFF,FFFFF:FFFFFFFFFFFFFFFFFFFFF,FFF:FFFFFF:,FFFFF:F,,FF:F,FF,,F,:F,F::,FF,,::,,,F,:,,FF,,F:FF:F:F,FF,FF,F,F,F,,,:,,F,,,,F::,,FF,:FFFFFF,,,::,F,,,F,:,:,,,,,FF,F:FFF,,,:,F,F,F:,,FFF
@A00920:152:HGHKKDRXX:2:2106:23972:14732 1:N:0:AGGAGTGG+CTAAGCCT
ACTCCTACGGGAGGCAGCAGTGGGGGATCTTGCGCTAATGCGCGAAAGCGTGACGCAGCGACGCCGCGTGGGGGATGAAGGCCCTCGGGTTGTAAACCCCTTTCGGCAGGGACGAAGGGAAAAAGACGGTACCTGCAGAAGAATTCCCGGCTAACTACGTGCCAGCAGCCGCGGTAACACGTAGGGGACGAGCGTTGTCCGGATTCATTGGGCGTAAAGCGCGCGTAGGCGGCTCGGAAAGTCGGGCGTG
+
FFFFFFFFFFFFFFFFFFFFFFFFFFFFFFFFFFFFFFFFFFFFFFFFFFFFFFF:FFFFFFFFFFFFFFFFFFFFFFFFFFF:FFFFFFFFFF:FFF::F:F:FFFFFFFFFFF:,F,F:F,,FFFFF,FFFF:FFFFFFF,,FFFFFFFF::F,FF:FFF,FFFFFFFFFFFFFFFFFFFFF:FFFFFFFFF,,FFFFF:FF:FFFFF,FFFF:F,FFFFFFFFFFFFFFFFFF::FFF:FFFFFF:F
@A00920:152:HGHKKDRXX:2:2106:9317:14967 1:N:0:AGGAGTGG+CTAAGCCT
ACTCCTACGGGAGGCAGCAGTGGGGAATCTTGCGCAATGGGCGAAAGCCTGACGCAGCCATGCCGCGTGTATGATGAAGGTCTTAGGATTGTAAAATACTTTCACCGGGGAAGATAATGACGGTACCGTCAGAGGAAGCCCCGGCTAACTCCGTGCCAGCAGCCGCGGTAATACGGAGGGGGCGAGCGTTATTCGGAATTATTGGGCGTAAAGGGCGCGTAGGCGGCCCGGTAAGTCAAAGGTGAAATCC
+
FFFFFFFFFFFFFFFFFFFFFFFFFFFFF:FFFFFFFFFFFFFFFFFFFFFFFFFFFFF:FFFFFFFFFFFFFFFFFFFFFFFFFFFFFFFFFFFFFFFFFFFFFFFFFFFFFFFFFFFFFFFFFFFFFFFFFFFF:FFFFFFFFFFFFFFFFFFFFFFFFFFFFFFFFFFFFFFFFFFFFFFFFFFFFFFFFFFFF:FFFFFFFFFFFFFFFFFFFFFFFFFFFFFFFFFFF:FFFFFFFFFFFFFFFF
@A00920:152:HGHKKDRXX:2:2106:30861:15107 1:N:0:AGGAGTGG+CTAAGCCT
ACTCCTACGGGAGGCAGCAGTAGGGAATATTGGTCAATGGGTGAGAGCCTGAACCAGCCATGCCGCGTGCAGGAAGACGGCCTTCTGGGTTGTAAACTGCTTTTGTCAGGGGATAAAATTTCCATGCGTGGAAAATTGAAGGTACCTGACGAATAAGCCACGGCTAACTACGTGCCAGCAGCCGCGGTAATACGTAGGTGGCAAGCGTTGTCCGGATTTATTGGGTTTAAAGGGTGCGTAGGCGGCCTAT
+
FFFFFFFFFFFFFFFFFFFFFFFFFFFFFFFFFFFFFFFFF:FFFFFFFFFFFFFFFFFFFFFFFFFFFFFFFFFFFFFFFFFFFFFFFFFFFFFFFFFFFFF:FFFFFFFFFFFFFFFFFFFFF:FFFFFFFFFFFFFFFFFFFFFF:FFFFF:FFFFFFFFFFFF,:::FFFFFFFFFFFFFFFFF:FFFFFFFFFFFFFF:FFFFFFFFFFFFFFFFFFFFFFFFFFFF,:FFFFFF,FFFFFFFFF
@A00920:152:HGHKKDRXX:2:2106:16975:15828 1:N:0:AGGAGTGG+CTAAGCCT
ACTCCTACGGGAGGCAGCAGTGGGGAATCTTGCGCAATGGGCGAAAGCCTGACGCAGCGACGCCGCGTGCGGGAAGAAGGCCTTCGGGTTGTAAACCGCTTTCAGGAGGGACGAAGCCACTCGGGTTAATAGCCCAGAGGGTGACGGTACCTCCAGAAGAAGCCCCGGCTAACTCTGTGCCAGCAGCCGCGGTAATACAGAGGGGGCCAGCGTTATTCGGAATTATTGGGCGTAAAGGGCGCGTAGGCGG
+
FFFFFFFFFFFFFFFFFFFFF:FFFF,FFFFFFFFFFFFFFFF:FFFFFFFFFFFFFFFFFFFFFFFFFFFFFFFFFFFFFFFFFFFFFFFFFFF:FFFFFFFFFFFFFFFFFFFFFF:FFFFFFFFFFFFFFFFFFFFFF:FFFFFFFFFFFF,FF,FF:FFFFF::FF:FFFFFFFFFFF:FFFFFFFFFF,FF:FFFFFFFFFFFFF::FFFFFFFFFF::FFFF::FF,FFFF,FFFFF,FFFFFF
@A00920:152:HGHKKDRXX:2:2106:4038:16532 1:N:0:AGGAGTGG+CTAAGCCT
ACTCCTACGGGAGGCAGCAGTGGGGAATTTTGGACAATGGGCGCAAGCCTGATCCAGCCATGCCGCGTGAGTGAAGAAGGCCTTCGGGTTGTAAAGCTCTTTCGGCCGGGAAGAAATCGCGCACTCTAACATAGTGTGTGGATGACGGTACCGGACTAAGAAGCACCGGCTAACTCCGTGCCAGCAGCCGCGGTAATACGTAGGCAGCGAGCGTTGTTCGGAGTTACTGGGCGTAAAGCGTGCGTAGGCG
+
FFFFFFFFFFFFFFFFFFFFFFFFFFFFFFFFF:FFFFFFFFFFFFFFFFFFFFFFFFFFFFFFFFFFFFFFFFFFFFFFFFFFFFFFFFFFFFFFFF:FFFFFFFFFFFFFFF:FFFFFFFFFFFF:FFFF,FFFFFFFFFFFFFFFFFFFFFFFFFFFFFFFFFFFFFF:FFFFFFFFFFFFFFFFFFFFFFF,FFFFFFFFFFF:FFF:FFFFFFFFFFFF:,FFFFFFFFF:FF:FFFFFF,FFFF
@A00920:152:HGHKKDRXX:2:2106:27453:16658 1:N:0:AGGAGTGG+CTAAGCCT
ACTCCTACGGGAGGCAGCAGTGGGGAATATTGGACAATGGGCGAAAGCCTGATCCAGCCATGCCGCGTGAGTGATGAAGGCCTTAGGGTTGTAAAGCTCTTTCAGTGGGGAAGATAATGACGGTACCCACAGAAGAAGCCCCGGCTAACTTCGTGCCAGCAGCCGCGGTAATACGAAGGGTGCAAGCGTTAGTCGGAATTAATGGGCGTAAAGCGTGCGCAGGCGGCCTTGCAAGTCGGGCGTGAAATCC
+
FFFFFFFFFFFFF:FFFFFF,FFFFFFFFFFFFFFFFFFFFFFFF,FFFFFF,F:FFFFFFFFFFF,,FFFFFFFFFFFFFFFFFFFFF,FFFFFFFFFFFFFFF:FFFFFF,FFFFFFFFFFFF:FFFFFFFFFFFFFFFFFFFFFFFFFFFFFFFFFFFFFF:FFFF,FF:FFFFFF:FF:FFFFFFFFFFFFFFF,:,,FFFFFFFFFFFFFF:FFFFF,:FFFF:FFF,FFFFF:F:FFFFF,F:F
@A00920:152:HGHKKDRXX:2:2106:23665:17550 1:N:0:AGGAGTGG+CTAAGCCT
ACTCCTACGGGAGGCAGCAGTGGGGAATATTGGACAATGGGCGCAAGCCTGATCCAGCAACGCCGCGTGGAGGATGAAGGTCTTCGGATTGTAAACCCCTTTCAGCAGTGAAGAAGCGAAAGTGACGGTAACTGCAGAAGAAGCTCCGGCTAACTACGTGCCAGCAGCCGCGGTAATACGTAGGAGGCAAGCGTTATCCGGAGTTACTGGGCGTAAAGGGCGTGCAGGTGGTTCAATAAGTTGGTTATGA
+
FFFFFFFFFFFFFFFFFFFFFFFFFFFFFFFFFFFFFFFFFFFFFFFFFFFFFFFFFFFFFFFFFFFFFFFFFFFF:FFFFFFFFFFFFFFFFFFFFFFFFFFFFFFFFFFFFFFFFFF:FFFFFFFFFF:FFFFFFFFF:FF:FFFFF:F:FFFFFFFFFFFFF:FFFFFFFF::FFFFFFFFFFFFFFFFFFFFFFFFFFFF::F::,FFFF:FFF,FF:FFFFFF,FFFFFFF:FFFFFF:FFFFF:
@A00920:152:HGHKKDRXX:2:2106:25409:17660 1:N:0:AGGAGTGG+CTAAGCCT
ACTCCTACGGGAGGCAGCAGTGGGGAATTGTTCGCAATGGGCGAAAGCCTGACGGAGCAAGACCGCGTGGGGGATGAAGGCTCTTGGGTTGTAAACCCCTTTTCTCAGGGAAGAAGTTCTGACGGTACCTGAGGAATCAGCATCGGCTAACTCCGTGCCAGCAGCCGCGGTAAGACGGAGGATGCAAGCGTTCTCCGGAATTATTGGGCGTAAAGCGTTCGTAGGTGGCTGTTCAAGTCTGCCGTTAAAG
+
FFFFFFFFFFFFFFFFFFFFFFFFFFFFFFFFFFFFFFFFFFFFFFFFFFFFF:FFFFF:FFFFFFFFFFFFFFFFFFFFFFFFFFFFFFFFFFFF,FFFFFFFFF,FFFF,FFF,,FFFF:F:FF:,FF,FF:F,FFF,,FFF,:FF::F:F:F:FF:F,FF,FFFFF:FFFF,:,FF:FFFF,F,FF::F,,FFFFFF,FF,FFFF,:FFF,FFF::F:F::FFFF:FF:,F,,FFF:FFFF,:,::F
@A00920:152:HGHKKDRXX:2:2106:25382:17895 1:N:0:AGGAGTGG+CTAAGCCT
ACTCCTACGGGAGGCAGCAGTGAGGAATTTTGCGCAATGGAGGCAACTCTGACGCAGCCACGCCGCGTGCAGGAAGACCCCCCTATGGGGTGTAAACTGCTTTTCTGTGAGAAGAAGGCCCCGCCATGCGGGGAGTGACGGTATCGCAGGAATAAGCACCGGCTAACTCCGTGCCAGCAGCCGCGGTACTACGGAGGGTGCAAGCGTTGTCCGGAATTATTGGGTGTACTGGGTGTGCAGGCGGGGCGGT
+
:FF,F,FFFFFFFFFFFFFF,FFFFFFFFFFFFF:FFF:FFFFF,:FFF:FFFFFFFFFFFFFFFFFFFFF,FFFFFFFFFFFFFFFFFFFFF:::FFFFFFFFFFF:FFF:FFFFFFFFFFFFF:FFFFFFF,FFFFFFFFFFFFFFFF:FF:F:FFFFFFFFF:FFFFFFFFFFFFFFFF:FFFFF:F,FFF,FF,:FF:,,:FF::F,FFF,:F,,,FFFF,:F,:,FFFFF:F:FFFFFFFFFFF:
@A00920:152:HGHKKDRXX:2:2106:21332:18646 1:N:0:AGGAGTGG+CTAAGCCT
ACTCCTACGGGAGGCAGCAGTGGGGAATATTGCACAATGGGGGAAACCCTGATGCAGCGACGCCGCGTGAGCGAAGAAGTATTTCGGTATGTAAAGCTCTATAAGCAGGGAAGAAAATGACGGTACCTGACTAAGAAGCCCCGGCTAACTACTTGCCAGCAGCCGCGGTCATACGTAGGGGGCAAGCGTTATCCGGATTTACTGGGTGTAAAGGGAGCGCAGGCGGTCTTGAAAGTCTGATGTTAAAGCA
+
FF,FFFFF::FFFFFFFF:F,:FF:FFFFFF:FFFFFFFFFFF::FFFFFFFFFFFFFFFF:FFFFF,FFFFFFFF:FFFFFFFFFFF,F,:FFF,,FFFF,,F,,FF:FFF,F:FFFFFFFFFFFFFF,FFF:F,F:FFFFF,FFF:FFFF,F:F:,:F,FFFF:F,F,FFFFFFFFF:F,FFFFFFFF,FFFFFFFFF,F,,FFFFFFF:FFFFFFFFF:FFFFFFFF,,FFFFFFF,:FF,FFFFF,
@A00920:152:HGHKKDRXX:2:2106:6515:19163 1:N:0:AGGAGTGG+CTAAGCCT
ACTCCTACGGGAGGCAGCAGTAAGGAATATTGGTCAATGGACGCAAGTCTGAACCAGCCATGCCGCGTGAAGGATGAAGGTCCTCTGGATTGTAAACTTCTTTTATATGGGACGAAACCCCGGCATTCTTGCCGGACTGACGGTACCATAGGAATAAGCACCGGCTAACTCCGTGCCAGCAGCCGCGGTAATACGGAGGGTGCAAGCGTTATACGGATTCACGCGGGTAAAAGGGTGCGTAGGAGGGCAG
+
FFF:,F,:F:,:,F:F:FFFFFFF::FFFF:FF,F,:FFFF:FFFFFFF::FFF,:FF,,:F:,FFFFFFFF:FF,:F,::FFF:F:FFFF::F,F:FFFFF:F:,FFFFFFF:FF:FF:F:,FFFFFFFFFFF:FFFFFFF,FFF:,FFFF:F,FFFFFF,FFFFF,:F,FF,FF,,FFFFF:FFFFFFFFFFFFFFFF,F,F,:FFFF,F,FFFFFF,FF,,:F,F:,:F,:FFFFFFF,,FF,:F:F
@A00920:152:HGHKKDRXX:2:2106:14326:19351 1:N:0:AGGAGTGG+CTAAGCCT
ACTCCTACGGGAGGCAGCAGTGGGGAATATTGGACAATGGGCGCAAGCCTGATCCAGCCATGCCGCGTGAGTGAAGAAGGCCCTCGGGTTGTAAAGCTCTTTTGTCCGGAAAGAAAAGCTTTCGGTTAATACCCGGAAGTCATGACGGTACCGGAAGAATAAGCACCGGCTAACTTCGTGCCAGCAGCCGCGGTAATACGGAGGGAGCTAGCGTTGTTCGGAATTACTGGGCGTAAAGCGCGCGTAGGCG
+
FFFFFFFFFFFFFFFFFFFFFFFFFFFFFFFFFFFFF:FFFFFFFFFFFFFFFFFFF:FFFFFFFFFFFFF:FFFFFFFFFFFFFFFFFFFFFFFFFFFF:FFFFFFFFF:FFFFF:FFFFFFFFFFFFFFFFFFFF,FFFFFFFFFFF,FFFFFFFFFFFFFFFFFFFFFFFFFFFFF::FFFFFFFFFFFFFFFFFFFFFFFFFF:F,FFFF:F:FFFFF,FFFFFFFFFFFFFFF:FFFFFF,,FFF
@A00920:152:HGHKKDRXX:2:2106:7102:19742 1:N:0:AGGAGTGG+CTAAGCCT
ACTCCTACGGGAGGCAGCAGCAGGGAATATTGCACAATGGGCGAAAGCCTGATGCAGCAACGCCGCGTGGGGGATGAAGGCCTTCGGGTTGTAAACCCCTTTCAGGAGGGAAGAAATTGACGGTACCTCCAAAAGAAGCCCCGGCCAACTACGTGCCAGCAGCCGCGGTAATACGTAGGGGGCGAGCGTTGTCCGGAATCATTGGGCGTAAAGAGCTCGTAGGCGGCTCAGTTAGTCGGCTGTGAAATCC
+
FFFF:FFF:FFFFFFFFFFFFFFFFF:FFFFFFFFFFFFFFFFFFFFFFFFF,FFFFFFFFFFFFFFFFFFFF:FFFFFF:FFFFFFFFFFF:FFFFFFFFFFFFFFFFFF:FFFFFF:FFFFFFFFFFFFFFFFFFFFFFFFFFFFFFFFF:FFFFFFFFF,FFFF:F,FFFFF,FFF,F:FFFFFFFFFFFFFFFFFF,FFF:FFFFFFFFF:FFFF:FFFFFFFFFFFFFFFFF,,F:FF,:FFFFF
@A00920:152:HGHKKDRXX:2:2106:22055:20619 1:N:0:AGGAGTGG+CTAAGCCT
ACTCCTACGGGAGGCAGCAGTGGGGAATCTTGCGCAATGGGCGAAAGCCTGACGCAGCGACGCCGCGTGGGTGATGAAGGCCTTCGGGTTGTAAAGCCCTGTGGAGGGGGACGAATAAGGGTTGGCGAATATCCAACCCGATGACGGTACCCTTTTAGCAAGCACCGGCTAACTCTGTGCCAGCAGCCGCGGTAAGACAGAGGGTGCAAACGTTGTTCGGAATTACTGGGCGTAAAGCGCGTGTAGGCGG
+
F:FFFFFFFFFFFFFFFFFFFFFFFFFFFF:FFFFFFFFFFFFFFFF:FFFFFFF:FFFFFFF:FFFFFFFFFFFFFFFFFFFFFFFFFFFFFFFFFFFFF:FFFFF:FFFFFFFF:FFFFFFFFFFFFFFFFF:F:F:FFF:FFFFFFFFF:FF:FFFFFFFFFFFFF:,FFFFFFFFFFFFFFF:FFFFFF,FFFFFFFFFFF:,F,::FFFFFFFF:F,F:FFFFFFFFFFFFFFFFF:FFFF:FFF
@A00920:152:HGHKKDRXX:2:2106:4652:20635 1:N:0:AGGAGTGG+CTAAGCCT
ACTCCTACGGGAGGCAGCAGCGACGAATCTTCCGCAATGGGCGCAAGCCTGACGGAGCGACGCCGCGTGTGGGATGAAGCGTATTCGACGTGTAAACCACTGTCAGAGGAAAGAAACACTGATTGTCCTCAGAGGAAGGGGCGACTAACTCTGTGCCAGCAGTCGCGGTAAGACAGAGGCCCCGAGCGCTAATCGGAAATACTGGGCTTAAAGGTTGCGTAGGCGGATCCGCAAGCGTCTGGTGAAAGCC
+
,F,FFFFFFFFFFFFFFFFFFFFFFFFFFFFFFFFFFFFFFFFFFFFFF:FF:FFFFFFFFFFF:FF,FFFFFF::FFFFFF,FFFFFF:,F,FFFFF,::FFFF,,F,F,,FFFFFFFFFF,FFFFFF:FFFF,FFF,F:F:FFFFF:FFF:FFF,FF,FFFFF,F:FFF,FFF:FF,FFF::,,FFFFF:F,F:FF,FFFFF,FFFFF:FFF,F,F:FFF,FF,FFFFF:FFF:FFFF,,FF:F:,FF
@A00920:152:HGHKKDRXX:2:2106:25201:20964 1:N:0:AGGAGTGG+CTAAGCCT
ACTCCTACGGGAGGCAGCAGTGGGGAATCTTGCGCAATGGGCGAAAGCCTGACGCAGCGACGCCGCGTGCGGGAAGACGGCCTTCGGGTTGTAAACCGCTTTCAGCAGGGACGAAATTGACGGTACCTGCAGAAGAAGCTCCGGCCAACTACGTGCCAGCAGCCGCGGTAAGACGTAGGGGGCGAGCGTTGTCCGGAATCATTGGGCGTAAAGGGCTCCTAGGCGGTTCAGTAAGTCGACTGTGAAAATC
+
F,FF:,FFFF,FFF:F,FF:FFFF,FFFFFFFFFFFFF:FFFFFFFFFFFFFFFFFFFFFFFFFFFFFFFFFFFFFFFFFFFFFFFFFFFFF:F,F,FFFF:FFFFFFFFFFFFFFFF:FF:FFFFFFF:F:FFFFF:FF::F:FFFFF:F:FFFFFFFFFFFFFFFF,FF::FFFF:FFF:FFFFFF,FFFFFFFFFFF:FFFF::FFFFF:FFFFFFFFFFFF,FFFFFFFFFFF,FF:FFFF:FFFF
@A00920:152:HGHKKDRXX:2:2106:14362:21198 1:N:0:AGGAGTGG+CTAAGCCT
ACTCCTACGGGAGGCAGCAGTAGGGAATTTTGCGCAATGGAGGAAACTCTGACGCAGCAACGCCATGTGTGGGATGAAGCATTTCGGTGTGTAAACCACTGTCAGCAGGGAATAAATGGTCTCTTCGGAGGCAGTTGAATGTACCTGCAAAGGAAGCCCCGGCTAACTTCGTGCCAGCAGCCGCGGTAATACGAGGGGGGCAAATGTTGTTCGGAATCACTGGGCGTAAAGGGAGCGTAGGCGGGCTCTT
+
::FFFFFFFFFFFFFFF:FFFFFFFF:FFFFFFFFF:FFFFFFF,FFFFFFFFFFFFFFFFFFFFFFFFFFFFFFFF,FFFFFFFFFFFFFFFF:FFFFFFFFFFFFFFFF:FFFFFFFFF:F::FFFFFFFFFFFFFFFFFFFFFFFFFF:F::FFFFFFFFF:,FFFFFFFFFFFFFFFFFFFFF::FFFFFFFFFFFFF,FFFFFF:FFFFF:F:F:FFFFFFFFFFFFFFFF::FFFFFFF:FFFF
@A00920:152:HGHKKDRXX:2:2106:2546:21527 1:N:0:AGGAGTGG+CTAAGCCT
ACTCCTACGGGAGGCAGCAGTGGGGAATTTTGGACAATGGGGGCAACCCTGATCCAGCCATGCCGCGTGAGTGAAGAAGGCCTTCGGGTTGTAAAGCTCTTTCGGCGGGGACGAAAAGGTTCGTGACAACACCACGGACTAATGACGGTACTCGCAGAAGAAGCACCGGCTAACTACGTGCCAGCAGCCGCGGTAAAACGTAGGGTGCAGGCGTTAATCGGAATTACTGGGCGTAAAGCGTGCGCAGGCG
+
FFFFFFFF,FFFFFFFFFFFFFFFFFFFFFFFFFFFFFFFFFFFFFFFFFFFFFFFFFFFFFFFFFFFF,F:FFF:FFFFFFFFF:FFFF::FFF,FFFFFFFFFFFFFFFFFFFFFFF:FFFFFFFFFFFFFFF:FFFFFFF:FF,FF,,::FFF:FF:FFFF:F:,:,,:FFFFF,FFFFFFF:FF,F:FF,F,,FF:FFFF:,:FF:,:F:FFFFFFFF:FF:FF:FFFF:F:FFFF,F:FF,FFFF
@A00920:152:HGHKKDRXX:2:2106:6560:21621 1:N:0:AGGAGTGG+CTAAGCCT
ACTCCTACGGGAGGCAGCAGTGAGGAATTTTGCGCAATGGAGGCAACTCTGACGCAGCCACGCCGCGTGCAGGAAGACCCCCCTATGGGGTGTAAACTGCTTTTCTGTGAGAAGAAGGCCCCGCTAGGCGGGGAGTGACGGTATCGCAGGAATAAGCACCGGCTAACTCCGTGCCAGCAGCCGCGGTAATACAGAGGTCCCAAGCGTTGTTCGGATTCACTGGGCGTAAAGGGTGCGTAGGTGGTCGGAT
+
FFFFFFFFFFFFFFFFFFFF:FFFFFFFFFFFFFFFFFFFFFFFF:FFFFFFFFFFFFFFFFFFFFFFFFFFFFFFFFFFFFFFFFFFFFFFFFFFF,FFFFFF:FFFFFFFFFFFF,FFF,FFFFFFFFF,FFFFFFFFFFFFFFFFFF,:FFFFFFFFF:FFFFFFFFF:FF:,FFFFFFFFFFFF:F,FFFFFFFF,F,,FFFFFFFFFFFF,FFFFFFFFFF:FFFFFFFFFFFFF,FFFFFFF,:
@A00920:152:HGHKKDRXX:2:2106:12635:22592 1:N:0:AGGAGTGG+CTAAGCCT
ACTCCTACGGGAGGCAGCAGTAAGGAATATTGGTCAATGGACGCAAGTCTGAACCAGCCATGCCGCGTGAAGGATGAAGGCCCTCTGGGTTGTAAACTTCTTTTATATGGGACGAAACCCTCGAATTCTTTCGGGACTGACGGTACCATAGGAATAAGCACCGGCTAACTCCGTGCCAGCAGCCGCGGTAATACGGAGGGTGCAAGCGTTATCCGGATTCACTGGGTTTAAAGGGTGCGTAGGAGGATAG
+
FFFFFFFFFFFFFFFFFFFFFFFFFFFFFFFFFFFFFFFFFFFFFFFFFFFFFFFFFFFFFFFFFFFFFFFFFFFF:FFF:FFFFFF,FFFFFFFFFFF,:FFFFFFFFFFFFFFFFFFFFFFFFF:FFFFFFFF:FFFFFFFFFFF,FFFFFFFFFFFFFFFFFFFFFFFFFFFFFFFFFFFFFF:FF:FFFFFFFFFFFF:F:FFF,FFF:FF::F:FFFFFFF:FFFF:FF,F:FF:FFFF:FF:FF
@A00920:152:HGHKKDRXX:2:2106:27733:22842 1:N:0:AGGAGTGG+CTAAGCCT
ACTCCTACGGGAGGCAGCAGTGGGGAATTGTTCGCAATGGGCGCAAGCCTGACGACGCAACGCCGCGTGGAGGATGAAGATCTTCGGGTCGTAAACTCCTGTCGAGTGGGAAGAACAGTTTCGGGGCGAATATCCTCGAGGCCTGACGGAACCACTAAAGGAAGCCCCGGCTAACTCCGTGCCAGCAGCCGCGGTAATACGGGGGGGGGCAAGCGTTGTACGGAATTACTGGGCGTAAAGGGCTCGTAGG
+
FFFFFFFFFFFFFFFFFFFF:FFFFFFFFFFFFFFFFFFFFFFFFFFFFFFFFFFFFFFFFFFFFFFFFFFFFFFFFFFFFFFFFFFFFFFFFFFFFFFFF,FFFFFFFFF:FFFFFFFFFFFFFFFFFFFFFFFFFFFFFFFFFFFFF,FFFFFFFF:FFFFFFFFFFFFF:FFFFFFFFFFFFFFFFFFFFFFF,FFFFFFFFFFF,FF:,:,F,FF,FF:F:F,,,FFF,FFFFF,FF,F,F,,,F,
@A00920:152:HGHKKDRXX:2:2106:12084:23735 1:N:0:AGGAGTGG+CTAAGCCT
ACTCCTACGGGAGGCAGCAGTGGGGAATTGTTCGCAATGGGCGCAAGCCTGACGACGCAACGCCGCGTGGAGGATGAAGGTCTTCGGATTGTAAACTCCTGTTGATCGGGAAGAATGGCCTCCGGGTTAATACTCCGGAGGAGTGACGGTACCGATTGAGGAAGCCACGGCTAACTCTGTGCCAGCAGCCGCGGTAATACGAAGGGGGCTAGCGTTGCTCGGAATCACTGGGCGTAAAGCGCACGTAGGT
+
FFFFFFFFFFFFFFFFFFFFFFFFFFFFFFFFFFFFFFFFFFFFFFFFFFFFFFFFFFFFFFFFFFFFFFFFFFFF:FFFFFFFFFFFFFFFFFFFFFFFFF:FFFFFFFFF:F,FFFFFFFFFFFFF:FFFFFFFFFFFF:FFF,FFFFFFFF,FFFFFFFFFFFFFFFFFFFFFFFFFFFFFFFFFFFFFFFFFFFFF:FFFF:FFFF:FFFFFFFFFFFFFFFFFFFFFFF:FFFFFFFF:FF:FFF
@A00920:152:HGHKKDRXX:2:2106:7455:23891 1:N:0:AGGAGTGG+CTAAGCCT
ACTCCTACGGGAGGCAGCAGTGGGGAATATTGGACAATGGGGGCAACCCTGATCCAGCCATGCCGCGTGAGTGAAGAAGGCCTTCGGGGTGTAAAGCTCTTTCGGCAGGGACGATAATGACGGTACCTGAAGAAGAAGCTGCGGCTAACTACGTGCCAGCAGCCGCGGTAATACGTAGGCAGCGAGCGTTGTTCGGAGTTACTGGGCGTAAAGCGTGCGTAGGCGGTGGCCCAAGTCTGGTGTGAAATCT
+
FFFFFFFFFFFFFFFFFFFFFFFFFFFFFFFFF:FFFFFFFFFFF:FFFFFFFFFFFFFFFFFFFFFFF:FFFF,FFFFFFFFFFFFFFFFFFFFFFFFFFFFFFFFFFFFFFFF:FFFFFFFFFFFFFFFFF,FF:FFFFFFFFFF:FFFFFFFFFFFFFFFFFFFFFF,FFFFFFFFFFFFFFFFFFFFFFFFFFFFFFFFFFFFFFFFFFFFFFFFFFFFFFFFFFFFFF:FFFFFFFFFFFFF::F
@A00920:152:HGHKKDRXX:2:2106:31828:23923 1:N:0:AGGAGTGG+CTAAGCCT
ACTCCTACGGGAGGCAGCAGTGAGGAATATTGCACAATGGGGGCAACCCTGATGCAGCAACGCCGCGTGAAGGATGAAGGTCTTCGGATTGTAAACTTCTTTTCTGTGGGAAGAAGCCTCTCCTTTGGAGAGGTTGACGGTACCAGAGGAATAAGACACGGCTAACTACGTGCCAGCATCCGCGGTAATACGTAGGTGTCAAGCGTTATCCGGAATTACTGGGCGTAAAGGGCACGCAGGCGGCTTGGGA
+
F::FFFFFFFFFFFFFFFFFFFFFFFFFFFFFF::FFFFFFFFFFFF,FFFFFFFFFFFFF:FFFFFFFFF,FFFFFFFFFFF,FFFFFFFFFFFFFFFFFFFFFFFF::FF,:FFFFFFFFFFFFFFFFFFFFFFFFFFFF:FF::F:FFFF:F:FFFFFFFFFF:FFFFFFFFFF,,FFFFFFFFFFF,FFFF:FF:FFFFFFFFFFF:FFF,F:FF:FFFFFFFF,FF,F,FFFFFFFFFFFFFFFF
@A00920:152:HGHKKDRXX:2:2106:30834:24518 1:N:0:AGGAGTGG+CTAAGCCT
ACTCCTACGGGAGGCAGCAGTGGGGAATCTTGCACAATGGGGGAAACCCTGATGCAGCGACGCCGCGTGAGCGATGAAGCCCTTCGGGGTGTAAAGCTCTTTCGGCAGGGACGATAATGACGGTACCTGCAGAAGAAGCTGCGGCTAACTACGTGCCAGCAGCCGCGGTAATACGTAGGCAGCGAGCGTTGTTCGGAGTTACTGGGCGTAAAGCGTGCGTAGGCGGTAGTCCAAGTCTGGTGTGAAATCT
+
FFFFFFFFFFFFFFFFFFFFFFFFFFFFFFFFFFFFFFFFFFFFFFFFFFFFFFFFFFF,FFFFFFFFFFFFFFFFFFFFFFFFFFFFF:FFFFFFFFFFFFFFFFFFFFFFF:FFFFFFFFFFFFFFFFFFFFFFFFFFFFFFFFFFFFFFFFFFFFFFFFFFFFFFF:FFFFFFFFFF:FFFFFFFFFF:FFFFFFFFFFFFFFFFFFFFFFFFFFFFFFFFFFFFFFFFFFFFFF:F,FFFFFFFFF
@A00920:152:HGHKKDRXX:2:2106:4490:24768 1:N:0:AGGAGTGG+CTAAGCCT
ACTCCTACGGGAGGCAGCAGTGGGGAATTGTTCGCAATGGGCGCAAGCCTGACGACGCAACGCCGCGTGGAGGATGAAGACCTTCGGGTCGTAAACTCCTTTCGACCGAGATGAATTCCTGCCGGCCTAATACGTCGGCAGGGTGACAGTATCGAGGGAAGAAGCCCCGGCTAACTCCGTGCCAGCAGCCGCGGTAATACGGGGGGGGGCACGCGTTGTTCGGAATTACTGGGCGTAAAGGGTTCGTAGG
+
FFFFFFFFFFF:FFF:FFFFFFFFFFFFFFFFFFFFFFFFFFFFFFFFFFFFFFFFFFFFFF:FFFFFFFFFFFFFFFFFFFFFFFFFFFF:FFFFFFFFFFFFFFFFFFF:FFFFFFFFFFFFFFFFFF:FF,FFFFFFFFFFFFFFFFFFFFFFFFF:,FFFFFFFFFFFFFFFFFFFFFFFFFFFFFFFFFFFFFFFFFFFFFFFFFF,FFF:FFFFFF:FFFFFFFFFFFF:FFFFFFFFF:,FFF
@A00920:152:HGHKKDRXX:2:2106:13476:24956 1:N:0:AGGAGTGG+CTAAGCCT
ACTCCTACGGGAGGCAGCAGTGGGGAATTTTCCGCAATGGGCGAAAGCCTGACGGAGCAACGCCGCGTGGATGAAGAAGTCCTTCGGGATGTAAAGTCCTTTCAGCAGGGACGAGTCGAAGACGGTACCTGCAGAAGAAGCATCGGCTAACTACGTGCCAGCAGCCGCGGTAATACGTAGGATGCAAGCGTTGTCCGGAATTATTGGGCGTAAAGCGTACGTAGGCGGTTTGTTAAGTCAGGGGTTAAAG
+
F,,:F:FFFFFFFFFFFFFFFFFFFFF:FFFFFFFFFFFFFFFFF:FFFFFFFFFFFFFFFFFFFFFFFFFFFFFFFFFFFFFFFFFFFFFFF:FFFFF:FFFFFFFFFFFFFFFFFFFFFFFFFFFFFFF:FFFFFFFFFF:FFFFFFFFFFFFFFFF:FFFFFFFFFFFFFFFFFFFFFFFFFFFFFFF::FF:FFFFFFFFFFFFFFFFFF:FFFFFFFF:FFFFFFFFFFFF:FFFFFFFFFFF,F
@A00920:152:HGHKKDRXX:2:2106:1289:24987 1:N:0:AGGAGTGG+CTAAGCCT
ACTCCTACGGGAGGCAGCAGTGGGGAATATTGGACAATGGGCGCAAGCCTGATCCAGCCATGCCGCGTGAGTGATGAAGGCCTTAGGGTTGTAAAGCTCTTTCGCCAGGGACGATAATGACGGTACCTGGATAAGAAGCCCCGGCTAACTTCGTGCCAGCAGCCGCGGTAATACGAAGGGGGCTAGCGTTGTTCGGAATTACTGGGCGTAAAGGGCGTGTAGGCGGACCATCAAGTCAGGGGTGAAATCC
+
FFFFFFFFFFF:FFFFFF:FFFFFFFFFFFFFF:FFFFFFFFFFFFFFFFFFFFFFFFFFFFFFFFF,FFFFFFFFFFFFFF:FFFFFFFF:FFFFFFF:FFFFFFFFFFFFFFF::FFFFFFFFFFFFFFFFFFF:FFFFFFFFF,FFFFFFFFFFFFFFFFFFFFFF:FFFFFFFFFFFFFFFFFFFFFFF:FFF:FFFFFFFFFFFFFFFFF:FFFFFFFFFFFFFFF:F:FFF:FFFFFFFF:FFF
@A00920:152:HGHKKDRXX:2:2106:28122:25488 1:N:0:AGGAGTGG+CTAAGCCT
ACTCCTACGGGAGGCAGCAGTGGGGAATCTTGCGCAATGGGCGAAAGCCTGACGCAGCGACGCCGCGTGGGGGATGAAGGCCCTCGGGTTGTAAACCCCTTTCGGCAGGGACGAAGCCGCAAGGTGACGGTACCTGCAGAAGAAGCTCCGGCTAACTACGTGCCAGCAGCCGCGGTAAGACGTAGGGAGCGAGCGTTGTCCGGATTCATTGGGCGTAAAGAGCGCGTAGGCGGCCGTGCAAGTCGGTTGT
+
FFFFFFFFFFFFFFFFFFFFFFFFFFFFFFFFFFFFFFFFFFFFFFFFFFFFFFFFFFFFFFFFFFFFFFFFFFFFF:FFFFFF:FFFFFFFFFF::F:FFFFFFFFFFFF:FF:F:F:FFFFFFFFFF:FFFFFFFFF:F:FF:FFFF:FFFFFF:FFF:FFFFFFF:FFFFF:F:FFFFFFFFFFFFF:FFFFF,:F:FFFFFFFFFFFFFFFFFF:FF:FFFFF:FF:FFF:FFFFF,F,:FFFFFF
@A00920:152:HGHKKDRXX:2:2106:5285:25614 1:N:0:AGGAGTGG+CTAAGCCT
ACTCCTACGGGAGGCAGCAGTGGGGAATATTGGACAATGGGCGCAAGCCTGATCCAGCCATGCCGCGTGAGTGATGAAGGCCCTAGGGTTGTAAAGCTCTTTCAACGGTGAAGATAATGACGGTAACCGTAGAAGAAGCCCCGGCTAACTTCGTGCCAGCAGCCGCGGTAATACGAAGGGGGCTCGCGTTGTTCGGAATTACTGGGCGTAAAGCGCACGTAGGCGGATATTTAAGTCAGGGGTGAAATCC
+
FFFFFF:FFFFFFFFFFFFFFFFFFF:FFFFFFFFFFFFFFFFFFFFFFFFFFFFFFFFFFFFFFFFFF,FFFFFFFFFFFFFFFFFFFFFFFFFFFFFFFFFFFFFFFF:F:FFFFFFFF:FFFFF,FFFFFFFFFFFFFFFFFFFF:FFFFFFFFFFFFFFF:FFFFFFFFFFFFFFFFFFF,FFFFFFF:F:FF,FFFFFF,FFF:FFFFFFFFFFFFFF:FF::F,FF:F,FFFFFFFFFF:FFFF
@A00920:152:HGHKKDRXX:2:2106:3784:26428 1:N:0:AGGAGTGG+CTAAGCCT
ACTCCTACGGGAGGCAGCAGTGGGGAATCTTGCGCAATGGGCGAAAGCCTGACGCAGCAACGCCGCGTGCGGGATGAAGGCCCTCGGGTTGTAAACCGCTTTCAGTGGGGACGAACCAAGACGGTACCCACAGAAGAAGCCCCGGCCAACTACGTGCCAGCAGCCGCGGTAACACGTAGGGGGCAAGCGTTGTCCGGATTCATTGGGCGTAAAGAGCTCGTAGGCGGCTCAGTAAGTCGGGTGTGAAACC
+
FFFFFFFFFFFFFFFFFFFFFFFFFFFFFFFFFFFFFFFFFFFFFFFFFFFFFFFFFFFFFFFFFFFFFFFFFFFFFFFFFFFFFFFFFFFFFFFFFFFFFFFFFFFFFFFFFFFFFFF,FFFF:FFFFFF:FFFFFFFFFFFFFFF:FFFFFFFFFFFFFFFFFFFFFFFFFFFFFFFFFFFFFFFFFFFFFFFFFFFFFFFFFFFFFF,FFFF:FFFFFFFFFFFFFF:FFFFFFFF:FFFFFFFFFF
@A00920:152:HGHKKDRXX:2:2106:30779:27054 1:N:0:AGGAGTGG+CTAAGCCT
ACTCCTACGGGAGGCAGCAGTGGGGAATATTGGACAATGGGCGCAAGCCTGATCCAGCAATGCCGCGTGAGTGAAGAAGGCCTTAGGGTTGTAAAGCTCTTTCGGCGGGGAAGATGATGACGGTACCCGCAGAAGAAGCCCCGGCTAACTCCGTGCCAGCAGCCGCGGTAATACGGAGGGGGCTAGCGTTGTTCGGAATTACTGGGCGTAAAGGGCGCGTAGGCGGTGCGGTAAGTTAGGCGTGAAAGGC
+
FFFFFFFFFFFFFFFFFFFFFFFFFFFFFFFFFFFFF:FFFFFFFFFFFFFFFFFFFFFFFFFFFFFFFFFFFFFFFFFFFF::FFFFFFFFFFFFFFFFFFFFFFFFFF:FFFFF:FFFFFFFFFFFFFFFFFFFFFFFFFFFFFFFFFFF:FFFFFF:FFFFFFFFFFFFFFFFFFFFFFFFFFFFFFFFF:FFFFFFFFFFFFFFFFFFF:FF:FFFFFFFFF:FFFFFFFFFFFFFFFFFFFFFFF
@A00920:152:HGHKKDRXX:2:2106:16559:27101 1:N:0:AGGAGTGG+CTAAGCCT
ACTCCTACGGGAGGCAGCAGTGGGGAATCTTGCGCAATGGCCGAAAGGCTGACGCAGCGACGCCGCGTGCGGGAGGAAGCCCTTCGGGGTGTAAACCGCTGTCAGAGGGGACGAAAGCCCGGGGGAGGCAATGCCCATCGGGGATGACGGTACCCTCAGAGGAAGCACCGGCTAACTCCGTGCCAGCAGCCGCGGTAATACGGAGGGTGCGAGCGTTGTCCGGAATCACTGGGCGTAAAGGGCGCGTAGG
+
,:F:F:FFF::FFFFF:FFFFFFFFFFFF::FFF,FFFFFF::FFFFFFF:FFFFF:FFFF:FFFFFFFFFFFFFFFFFFFFFFF,FFFF,FFFFF:F:,FFFFFFFF:FFFFFFFFFFFFFFFFFFFFFFFFFF:FFFFFFF:FFFFFFFFFFF:FFFFFF:FF:FF:FFFFFFFFFFFFFFF:FF:FFFF:FFFF:FFF:::FFFFF:::F,FFFFFF:::F,FFFFFFFFFFFFF:FFF:FFFFFFF
@A00920:152:HGHKKDRXX:2:2106:32850:27539 1:N:0:AGGAGTGG+CTAAGCCT
ACTCCTACGGGAGGCAGCAGTGGGGAATATTGGGCAATGGGCGCAAGCCTGACCCAGCGACGCCGCGTGCGGGATGACGCCTTTCGGGGTGTAAACCGCTGTCACCGGGGACGAACCTGCCTGGTTCGAATAGGTCCAGGCACTGACGGTACCCGGAGAGGAAGCACCGGCTAACTCTGTGCCAGCAGCCGCGGTAAGACAGAGGGTGCGAGCGTTGTTCGGAATTACTGGGCGTAAAGCGCGCGCAGGC
+
FFFFFFF:FFFFF:FFFFFFFFFFFFFFFFFFFFFFFFFFFFFFFFFFFFFFF,FFFFFFFFFFFFFFFF:FF::FF:FFFF,FFFFFFFFFFFFFFFFFFFFFFFFFF:FFFFFFFFFFFFFFFFFFFFFFFFFFFFFFFFFFFFFFFFFFFF:FFFFFFF,FF:FFF:FFF,F:FFFFFFF:FFF:FFF:,F:::F:FFF:F,FFFF,FFFFFFFFF,FF:FF:FFFF::FF:F:F:FF:F:FFFF:F
@A00920:152:HGHKKDRXX:2:2106:23249:28197 1:N:0:AGGAGTGG+CTAAGCCT
ACTCCTACGGGAGCCAGCAGTGGGGAATTATCCGCAATGGGCGAAAGACTGACCGAGTTACGCCGCGTGGGGGACGAAGGCCTTCGGGTCGTAAAACCATTTCAGATGGAAAGAAGGGTGTCGGCGTGAATAGCGCCGGCATCTGACTGTACCTTCAGAGTAAGCACCGGCCAACACTGAGCAATCAGACGCGGTAAGACATAGGGTGCAAGCGTTGCTCGGAATCACTGGGAGGAAAGGGCGCGTAGGC
+
:FFF,:FFF:,F,,F:,F:F,,F,FFFF:,FF,F,FFFF,:,,F::F,,F,FF,,FFF,FF:F,:,,::F:,F,:,FF:,,,FFF::,:F,FFF:,FF,F,:,FFF,FFFFFFFF,:F,,FF,:FF,,F:,,,:F,FFFF:FF:::F,,,::FF,:,:,,,FF:,,F:F:F:::,,FF:,,F,F,,F,,,F,,:FF::F,F,F,F:,FFFF,:FFFFFF,,,,FF:F:FF,:FF,FFF,FF,,:,,F,,F
@A00920:152:HGHKKDRXX:2:2106:30752:28228 1:N:0:AGGAGTGG+CTAAGCCT
ACTCCTACGGGAGGCAGCAGTGGGGAATCTTGGACAATGGGGGCAACCCTGATCCAGCCATGCCGCGTGAGCGATGAAGGCCTTAGGGTTGTAAAGCTCTTTCAGCGGGGAAGATAATGACGGTACCCGCAGAAGAAGCCCCGTCTAACTCCGTGCCAGCAGCCGCGGTAATAAGAAGGGGGCAAGCGTTGTTCGGATTTACTGGGCGTAAAGCGTGCGCAGGCGGTTCAGTATGTCGGTCGTGAAATCA
+
FF,,F,FF:,FFFF:F:FF:,::F:F:FFFFFF:FF:FFF,FFFFFFFF:FFF,FF,F,FFFF:FFF,F:F,F,F,FFF,F:FFFF:,::F:F,F,FFFFFFFFFFF:F,FFFFF,:::FF,:FFF:FFFFF,FFFF:::F:F,:FFFFFF:,::FFFFF,,F:,FFFFFFFF,:FF:F,FFFFF,FFFFFFFFFFF:::F:FFF:FFFFFFFF:FFF,:FFFFFF,FF:,F,FFFF:,F:FFFFFF,F,
@A00920:152:HGHKKDRXX:2:2106:18376:29622 1:N:0:AGGAGTGG+CTAAGCCT
ACTCCTACGGGAGGCAGCAGTGGGGAATATTGGACAATGGGCGCAAGCCTGATCCAGCAACGCCGCGTGGAGGACGAAGGTCTTCGGATCGTAAACTCCTGTCAGGCGGGACGAAGGCTGCGGGGTAAATAATCCCGTAGCTTGACGGTACTGCCAGAGGAAGCCCCGGCTAACTCCGTGCCAGCAGCCGCGGTAATACGGAGGGGGCGAGCGTTATTCGGACTTATTGGGCGTAAAGGGCGCGTCGGCG
+
FFFFF:FFFFFFFFFFFFFFFFFFFFFFFFFFFFFFFFFFFFFFFFFFFFFFFFFFFFFFFFFFF:FFFFFFFFFFFFFFFFFFFFFFFF:FFFFFFFFFFFFF::FFFF:FF:FFFFFFFFFFFFFF::FFFFFFFFFFFFFF:FFFF,FFFFFFFFFFF,FFFFFFFF:FFFFF:FF:F:FF:FF:FFFFFF:,F:FFFFF:FFF:FFFFFFFFFF:F::,FFFFFFFFFFFF,,FFFFFF:F,FFFF
@A00920:152:HGHKKDRXX:2:2106:17137:30044 1:N:0:AGGAGTGG+CTAAGCCT
ACTCCTACGGGAGGCAGCAGTGGGGAATATTGGACAATGGGCGCAAGCCTGATCCAGCAATGCCGCGTGGGTGAAGAAGGCCTTCGGGTTGTAAAGCCCTTTTGTACGGGAAGAAATCCTGTCGGTTAATACCCGGCGGGGATGACGGTACCGTAAGAATAAGCACCGGCTAACTTCGTGCCAGCAGCCGCGGTAATACGAAGGGTGCACGCGTTAATCGGAATTACTGGGCGTAAAGCGTGCGTAGGCG
+
FFFFFFFFFF:FFFFFFFFFFFFFFFFFFFFFFFFFFFFFFFFFF:FFFFFFFFFFFFFFFFFFFFFFFFFFFFFFFFFFFF:FFFFFF:FFFFFFFFFFFFFFFFFFFFFFF:FFFFFFFFFFFFF,FFFFF:F:FFFF:F:FFFFFFFFFFFFFF:FFF::::FFFFFFFFFFF:FFFFFFF:FFFFF:FFFF,F:FF:,:FFFF:F,F:FF:,FF:FFF,FFF:FFF::FF:,:F:FFFFFF,FF:F
@A00920:152:HGHKKDRXX:2:2106:5095:30107 1:N:0:AGGAGTGG+CTAAGCCT
ACTCCTACGGGAGGCAGCAGCTAGGAATCTTGGGAATGGGCGAAAGCCTGACCCAGCAACGCCGCGTGGGCGATGAAGGCCTTCGGGTCGTAAAGCCCTTTTGCAGGGGACGATAATGACGGTACCCTGCGAATAAGCCACGGCTAACTCCGTGCCAGCAGCCGCGGTAATACTAAGGGTGCAAGCGTTACTCGGAATTACTGGGCGTAAAGCGTGCGTAGGTGGTTCGTTAAGTCTGCCGGGAAAGCCC
+
FFFF,::FF,FFFFFFFFFF:F,FFFFFFFFFF:F:FFFFFFFFFFFFFFFFFFFFFFFFFFFFFFF:FFF:FF:FFFFFFFFFFFFFFFFFF,FFF:FFFFFF:FFFFFFFFFFFFFFFFF::FFFFFFFF:FFFFF:FFFFFF::FF,FFFFFFFF::FFF:FFFFFFFFF,FFF:F:FF:,:FF:F,:,:FFFFFF::FFFFFFFF,FF,:,,FFFF,::,,FFFFFF,FF:FFF:F,,FFF,,F:F
@A00920:152:HGHKKDRXX:2:2106:17924:30311 1:N:0:AGGAGTGG+CTAAGCCT
ACTCCTACGGGAGGCAGCAGTGAGGAATATTGGTCAATGGACGAGAGTCTGAACCAGCCAAGTAGCGTGAAGGATGACTGCCCTATGGGTTGTAAACTTCTTTTATACGGGAATAAAGTTAGCCACGTGTGGCTTTTTGTATGTACCGTATGAATAAGGATCGGCTAACTCCGTGCCAGCAGCCGCGGTAATACGGAGGATCCGAGCGTTCTCCGGATTTATTGGGTTTAAAGGGAGCGTAGGCGGGTTG
+
FFFFFF:FFFFFFFF:FFFFFFFFFFFFFFFFFFFFFFFFFFFFFFFFFFFFFFFFFFFFFFFFFFFFFFF:FFFFFFFFFFF:FFFFFFFFFF,FFFFFFFFFFFFF:FFFFFFF:FFFFF:FFFFFFFFFFF:,FF:FFFFFFFFFFFFFF,FFFFFFFFFFFFFFFFF:FFFFFFFFFFFFFFFFFFFF:FFFFFFFFFFFFFFF::,FFFFF:FFFFFFFFF:FFFF,:FFFFFFFF,F:FFFFFF
@A00920:152:HGHKKDRXX:2:2106:25789:30373 1:N:0:AGGAGTGG+CTAAGCCT
ACTCCTACGGGAGGCAGCAGTCGAGAATCTTCCGCAATGGACGAAAGTCTGACGGAGCGACGCCGCGTGGTGGATGAAGTCCCTAGGGACTTAAACACCTTTTATGAAGGAGAAAGTTTATTGATGTTACTTCATGAATAAGGTGCTCCCAATTCTGTGCCAGCAGGAGCGGTAATACACAAGCCTCAATCTATACCCGGATATACTGTGAGTAAAGGGTGCGTAGGCGGTTATATTAGTCGGGTGTTAA
+
FFFFFFFFFFFFFFFFFFFFFF:FFFFF,FFFFFFFFFFFFFF,,F:FFFFF:FFFFF:F,F,FFFFFF,:FFFFFF,FFFF,FF:FFFF,F,FF:FF,,FFFFFFFFFF,F,:F:,FFF,,FF::FF::F,FFF,F,FF:,F,:F,FF:FF:,,:,F,F,:FFF:,F:,,FFF:FF,F,:F:F,:F:F,,,,,,F,FF,,F,FFF,F:F,:,F,:,F,F:,F:FF,FF,FFFF:,:F:FF,FFFFFFF:
@A00920:152:HGHKKDRXX:2:2106:5195:30499 1:N:0:AGGAGTGG+CTAAGCCT
ACTCCTACGGGAGGCCGCAGTCGAGAATCTTCCGCAATGGACGAAAGTCTGACGGAGCGACGCCGCGTGGTGGATGAAGCGTTTCGGCGCGTAAACACCTTTTATGAGGGAAGAAGTTTATTGACATTACCTCATGAATAAGGGGCTCCCAATTCTGTGCCAGCAGGAGCGGTAATACAGAAGCCCCAAGCATTACCCGGATTCACTGGGCGTAAAGGGTGCGTAGGCGGTTATATTAGTCGGGTGTTAA
+
FFFFFFFFFFFFFFFFFFFFFFFFFFFFFFFFFFFFFFFFFFFFFFFFFFFFFFFFFFFFFFFFFFFFFFFFFFFFFFFFFFF:FFFFFFFFFFFFFFFFFFFFFFFFFFFFFFFFFFFFFFFFFFFFFFFFFFFFFFFFFFFFFFFFFFFFFFFFFFFFFFFFFFFFFFFFFF:FFFFFFFFFFFFFFFFFF:FFFFFFFFFFFFFFFFFFFF,:FFFFFFFFFFFFFFFFFFFFFFFFFFFFFFFFFF
@A00920:152:HGHKKDRXX:2:2106:12264:30843 1:N:0:AGGAGTGG+CTAAGCCT
ACTCCTACGGGAGGCAGCAGTAAGGAATATTGGTCAATGGACGCAAGTCTGAACCAGCCATGCCGCGTGAAGGATGAAGGTCCTCTGGATTGTAAACTTCTTTTATATGGGAAGAAATCCCGGAATTCTTTCTGGGTTGACGGTACCATAGGAATAAGCACCGGCTAACTCCGTGCCAGCAGCCGCGGTAATACGGAGGGTGCAAGCGTTATCCGGATTCACTGGGTTTAAAGGGTGCGTAGGAGGACTG
+
FFF::FFFFFFFFFFFFFFFFFFFFFFFFFFFFFFFFFFFFFFFFFFFFFFFFFFFFFFFFFFFFFFFFFFFFFFFF:FFFFFFFFFFFFFFFF:FFFFF,F,F:FFFFFFFFFFFFFFFFFFFFFFFF:FFFFFFFFFFFFFFFFF,F:FFF:FFFFFFFFFFFFFFFFFFFFFFFFFFFFFFFFFFF:FFFFFFFFF:FFFFFFFF:FFFFFFF,FFF:F:FFFFFFFFFFFFFFF:,FFFFFFFFFF
@A00920:152:HGHKKDRXX:2:2106:24089:31187 1:N:0:AGGAGTGG+CTAAGCCT
ACACCTACGGGAGGCCGCAGTGGGGAATATTGCGCAATGGTCGAAAGACTGACGCAGCGACGCCGCGTGTGGGAGGAAGCCCTTCGGGGTGTAAACCACTGTCGGGAGGGACGAACCGCGGACGGGCGAATAGCCCGGACGCCTGACTGTACCTTCAAAGGAAGCACCGGCTAACCCTGTGCCAGAAGCCGCGGTAATACAGAGGGTGCGAGCGTTGTTCGGAATCACTGGGCGTAGAGCGCGCGCAGGC
+
::,:FFFF:FF,FFF,:F:FFFF:FFFF:,F::FFFFFFF,F:FFFFF:FFF:FF,,F,FF,FFFFF,:FF,FFFF,FFFF:FF,F,FFFFF,FFFFFFF,::F,FF:F:FFFF:FF:FFFFFFFF:F,,FF::FFFFF,F,FF,,F,FFFF:F::FF::,,F,FFFF,FFF,,,FF:,FF:,FF,FFFF,:,:F:FFF:,:F:,,FFFFF,FF,,FF:FF,::FF:FFFFFFF,,,:,,FF,FF,:FFF
@A00920:152:HGHKKDRXX:2:2106:20021:31250 1:N:0:AGGAGTGG+CTAAGCCT
ACTCCTACGGGAGGCAGCAGTGGGGAATATTGCACAATGGGCGGAAGCCTGATGCAGCGACGCCGCGTGAGGGATGACGGCCTTCGGGTTGTAAACCTCTTTCGCTAGGGAAGAAGCCTTCGGGTGACGGTACCTGGATAAGAAGCACCGGCTAACTACGTGCCAGCAGCCGCGGTAATACGTAGGGTGCAAGCGTTGTCCGGAATTACTGGGCGTAAAGAGCTCGTAGGTGGTTTGTCGCGTCGTCTGT
+
FFFFFFFFFFFFFFFFFFFFFFFFFFFFFFFFFFFFFFFFFFFFF:FFFFFFFFFFFFFFFFFFFFFFFFFFFFFF:FFFFFFFFFFF,FFFFFFFFFFFFFFFFFFFFFFFFFFFFFF:FFFFFF:FFFFFFFFFFFFFFFFFF:FFFFFFFFFF::FFFFFFFFF:FFFFFF:FFFFFFF:FFFFFF:FFFFFFFFFF:F:F,F,FFFFF:F:FFF:FF:FFFFFFFFF:FFFFF:FFFFFFFFFFFF
@A00920:152:HGHKKDRXX:2:2106:4038:31876 1:N:0:AGGAGTGG+CTAAGCCT
ACTCCTACGGGAGGCAGCAGTGGGGAATTTTGGACAATGGGCGCAAGCCTGATCCAGCCATGCCGCGTGAGTGAAGAAGGCCTTCGGGTTGTAAAGCTCTTTCGGCCGGAACGAAATCGACCGGGCTAATACCTCGGATGGATGCCGGTACCGGAAGAAGAAGCACCGGCTAACTACGTGCCAGCAGCCGCGGGAATACGAAGGGTGCAGGCGTTCATCGGACTTACTGGGCGTAAAGCGCGCGCAGGCG
+
FFFFFFFFFFFFFFFFFFFFFFFFFFFFFFFFF:F,FFFFFFFFFFFFFFFF,FFFFFF:FFFFFFFFFFFFFF:F:FFFFF,F,FFFFFF:F:FFFF:FFFF,F:FFFFFFFFFFFFF,FFFFFF::FFFFFFFF,F:,FF:F,,,,,F,FFFF,:FF,F,:FFFF:F:FFFF:FFFF:F:FF,FFF,FFF,,F,F,,,,FFFFF::FF:FF,F,,,F,:F,FF,:FF,FF:,,FF:FFFFFF:FF,FF
@A00920:152:HGHKKDRXX:2:2106:25970:31876 1:N:0:AGGAGTGG+CTAAGCCT
ACTACTACGGGATGCAGCAGTGGGGAATATTGGACAATGGGCGAAAGCATGATCCACCCATGCCGAGAGAGTGATTAAGGCCTAAGCGTTTAAAAGCTCTTTTGTCAGGGAAGATGATGACGGTACCTGAAGAATAATCACCGGCTAACTTCGTGCCAGCAGCCGCGGTAATACGAATGTTGCTAGAGTTGTTCGGAATCACTGGGCGTAAAGCGCGCGTAGGCGGCCATTCAAGTCAGGGGTGAAATCC
+
F,,FFF::,,F:,FF:FFF,FF,,:FF,FFF,::FF:FF,FF,F:F,,,:,,F::,,FFFFFFF,,,,,:FF,F:,FFF,,,:,:,,,F,:,:,:F,FFFFF,FFF:,FFFFFFFFFFFFF,,FF,,FFFF,FF:F:,,FF::,F:::FFFFF::,FF:FFFFF,FF,,FF,:F::F:F,FF:F,F,FF:F:F,,FFFF,:,F,FFF,::F:F,F,FF,FF,FFFF,F::FFF:FFF::F,,:,FF::FF
@A00920:152:HGHKKDRXX:2:2106:18882:31939 1:N:0:AGGAGTGG+CTAAGCCT
ACTCCTACGGGAGGCAGCAGTGGGGAATATTGCACAATGGGCGCAAGCCTGATGCAGCGACGCCGCGTGAGGGATGACGGCCTTCGGGTTGTAAACCTCTTTCAGCAGGGACGAAGCGCAAGGGACGGTACCTGCAGAAGAAGCGCCGGCTAACTCCGTGCCAGCAGCCGCGGTAAGACGGAGGGTGCAAGCGTTATCCGGAGTCACTGGGTTTAAAGGGTGCGTAGGCGGGCAGGTACGTCCGTGGTGA
+
FFFFFFFFFFFFFFFFFFFF,FF:FFFFFFFFFFFFFFFFFFFFF:FFFFFFF:F,FFFFFFFFFFF:FFFFFFFFFFFFFFF,FFFFFFFF,FFFFF:F::FFFFFFFF:FF,:FFFF,,F,FFFF:,FFFFFFFFFF,F,FF,FFFFFFFFFFFFFFFFFFFFFFFFFFFF:F:FF:FFFFFFFFFF::FFFFFFFFFFF,FF::,FFFF,FF,FFFFFFFFFFF,FFFFFFF:,F,F:FFF,FFFFF
@A00920:152:HGHKKDRXX:2:2106:5077:32706 1:N:0:AGGAGTGG+CTAAGCCT
ACTCCTACGGGAGGCAGCAGTGGGGAATATTGCACAATGGGCGCAAGCCTGATGCAGCAACGCCGCGTGAGGGAAGACGGTTTTCGGATTGTAAACCTTTGTCTTTGGTGAAGAAGAAAGTGACGGTAACCAAGGAGGAAGCCACGGCTAACTACGTGCCAGCAGCCGCGGTAATACGTAGGTGGCAAGCGTTGTCCGGAATTACTGGGTGTAAAGGGAGCGCAGGCGGGACTGCAAGTTGGATGTGAAA
+
FFFFFFFFFFFFFFFFFFFFFFFFFFFFFFFFFFFFF:FFFFFFFFFFFFFFFFFFFFFFFFFFFFFFFFFFFFFF:FFFFFFFFFFFFFFFFFFFFFFFFFFFFFFFFFFFFFFFFFFFFFFFFFFFFFFFF:FFFFFFF:FFFFFFFFFFFFFFFFFFFF:FFFFFFFFFFFFFFFFFFFFFFFFFFFFFFFFF:FF:FFFFFF:FFFF:FFFFFFFFFF:FFFFFFFFFF:FFFFFFFFF:FFFFFF
@A00920:152:HGHKKDRXX:2:2106:30716:33207 1:N:0:AGGAGTGG+CTAAGCCT
ACTCCTACGGGAGGCAGCAGTGGGGAATCTTGCGCAATGGGCGAAAGCCTGACGCAGCGACGCCGCGTGTGGGATGACGGCCTTCGGGTTGTAAACCACTGTCGGGAGGGACGAAGCTCTGACGGTACCTCCAAAGGAAGCACCGGCTAACTCTGTGCCAGCAGCCGCGGTAATACAGAGACTGCAAGCGTTATTCGGATTCACTGGGCGTAAAGGGTGCGCAGGCGGCCGAGTGTGTGAGGCGTGAAAG
+
FFFFF::FFFFFFFFFFFFFFFFFFFFFFFFFFFFFFFFFFFFFFFFFFFFFFFFFFFFFFFFFFFFFFFFFFFFFFFFFFFFFF,FFFFFFFFF,FFFFFFFF:FFFFFF:FF:FFFFFFFFF::FF,FFFFFFFFFFF,FFF:,FFF:FFFFF:FFFF:FF:FFFFFFFFFFFFF:FFF,FFFFFFFFFFFFFFFFFFFFF:FFF,FFFFFFFF:FFFFFFFFF:FFF:FF,F:F:FFFFF:F,FFF:
@A00920:152:HGHKKDRXX:2:2106:4996:33254 1:N:0:AGGAGTGG+CTAAGCCT
ACTCCTACGGGAGGCAGCAGTGGGGAATTTTGGACAATGGGGGCAACCCTGATCCAGCAATGCCGCGTGAGTGATGAAGGCCTTCGGGTTGTAAAGCTCTTTTGGCGGGGACGATGATGACGGTACCCGCAGAATAAGCCCCGGCTAACTCTGTGCCAGCAGCCGCGGTAATACAGGGGGGGCAAGCGTTGTTCGGAATTACTGGGCGTAAAGGGTTCGTAGGTGGCCAACTAAGTCAAATGTGAAATCA
+
FFFFFFFFFFFFFFFFFFFFFFFFFFFFFFFFFFFFFFFFFFFFFFFFFFFFFFFFFFFFFFFFFFFFFFFFFFFF:FF:FFF:FFFFFFFFFFFFFFFFFFFFFFFFFFFFFF:FFFFFFFFFFFFFFFFFF:FFFFFFFF:FFFF,FF:FFFFFFFFFFFFFFFFF:F:FFFFFFFFFFFF::FFFFF,FF:FFF:FFF:FFFFFFFFFF,FFFFFFFF,FFFFFF,F:F::FFFF,,,FFFF:F::,
@A00920:152:HGHKKDRXX:2:2106:4598:33818 1:N:0:AGGAGTGG+CTAAGCCT
ACTCCTACGGGAGGCAGCAGTGGGGAATTGTTCGCAATGGGCGCAAGCCTGACGACGCAACGCCGCGTGGGGGATGAAGGTCCTCGGATTGTAAACCCCTGTTGGGTGGGACGAACACTTTCGTGGTGAATAGCCATGGAAGCTGACGGTACCACCTGAGGAAGCCCCGGCTAACTCTGTGCCAGCAGCCGCGGTAATACAGAGGGGGCAAGCGTTGTTCGGAATTACTGGGCGTAAAGGGCGCGTAGGC
+
F,F:,FFF,FFFFFF,FFFFFF:,:FF:F:F,:F:FF,:F:FFFF:FFFF:FFFFFFFFFFFFFFF,F,FFFFFFFFFFFF,:F:FFFFFFFF::FFF,FF:FFFFFFF:FFF:FF:FFFFFF,F:FF:,:FFFF:FFFF,F,:FFFFFFF:F:FFFFFF,FFFFFF:FFFFF,:FFFF:FFFFF::F::F,FFF:FFFFF::F::FFFFFFFFFFF:F:FF::FFFFF:FFFF:F:F,FFFF::FFFF,
@A00920:152:HGHKKDRXX:2:2106:17499:34178 1:N:0:AGGAGTGG+CTAAGCCT
ACTCCTACGGGAGGCAGCAGTAGGGAATATTGGGCAATGGCCGAGAGGCTGACCCAGCCATGCCGCGTGCAGGAAGAAGGCCTTCTGGGTTGTAAACTGCTTTTGCCGGGGGATAAAATTCCCATGCGTGGGACATTGAAGGTACCCGGTGAATAAGCCACGGCTAACTACGTGCCAGCAGCCGCGGTAATACGTAGGTGGCAAGCGTTGTCCGGATTTATTGGGTTTAAAGGGTGCGTAGGCGGCCTAT
+
FFFFFFFFFFFFFFFFFFFF,FFFFFFFFFF,FFFFFFFFFFFFFFFFF:FF:FFFFFFFFFFFFFFFFFFFFFFFF:F:FFFFFFFFFFFFFFFFFFFFF:FFFFFFFFFFFFFFFF:FFF,FFFFFFFFFFFFFFF:F:F:FFF::FFFFF:,F:FFF:FFFFFFF,FFF:FF:FFFFFFFFFFF:FFF:FFFFFFFFFFFFF,FFFFFF,,FF,FFFF:FFFFFFF:F:F:FFF,FFF,FFFFFFF,
@A00920:152:HGHKKDRXX:2:2106:16586:34287 1:N:0:AGGAGTGG+CTAAGCCT
ACTCCTACGGGAGGCAGCAGTAGGGAATTTTCCGCAATGGGGGCAACCCTGACGGAGCAACGCCGCGTGAGTGAAGACGGCCTTCGGGTTGTAAAGCTCTGTTCTTGGGGAAGAAAACAATGACGGTACCCAAGCAGAAAGCCCCGGCTAACTACGTGCCAGCAGCCGCGGTAATACGTAGGGGGCACGCGTTGTCCGGAATTATTGGGCGTAAAGAGCTCGTAGGCGGTTTGTTGCGTCGGCTGTGAAA
+
F:FFFFFFFFFFFFFFFFFFFF:FF:FFFFFFFFFFFFFFFFFFFFFFFFFFFFFFFFFFFFFFFFFFFFFFFFFFFFFFFFFFFFFFFFFFFFFFFFFFFFFFFFFFFFFFFFFFFFF:FFFFFFFFFFFF,FFFFFFFFF:FFFFFF,FFF:FFFFFFF:FFFFFFFFFFFFFFFFFFFFFFFFF,FFF:FFFFFFFFFFFFFFFFFFFFFFFFFFFFF:FFFFFFFFFFFFFF:FFFFFFFFFFFFF
@A00920:152:HGHKKDRXX:2:2106:32841:35603 1:N:0:AGGAGTGG+CTAAGCCT
ACTCCTACGGGAGGCAGCAGTGGGGAATTTTCCGCAATGGGCGAAAGCCTGACGGAGCGACGCCGCGTGGGTGAAGAAGTCCTTCGGGATGTAAAGCCCTGTCAGCAGGGACGAAGAAAGTGACGGTACCTGCAGAGGAAGCATCGGCTAACTACGTGCCAGCAGCCGCGGTAATACGTAGGATGCAAGCGTTGTTCGGAATTACTGGGCGTAAAGCGTACGTAGGCTGTGCTGTAAGTCGGATATTAAA
+
FF,,F,FFF:FFFFFFFFFFFFFFFFFF:FFFFFFFFFF:FFFFFFFFFFFF,F:FFF:FFFFFF:FF:FFFFFF:F:FFF:FFFFFFFF,FFFFFF:FFFFFFFFFFFFFFFFF:,FF,FFF:FFFFFFFF,FF,::FF:FFFF:FFFFFFFFFFFF:FFFFF:F:FFFFFFFF:FF,F,FF,,FF:,FFF:FF:,::,FFFFFF:F:F,:FF:,FFFFFFFF,FF,FFF,FFFFFFFFF,F,FF:FFF
@A00920:152:HGHKKDRXX:2:2106:2799:35775 1:N:0:AGGAGTGG+CTAAGCCT
ACTCCTACGGGAGGCATCAGTCGAGAATTTTTCACAATGGGCGAAAGCCTGATGGAGCGACGCCGCGTGGGGGATGAATGGCTTCGGCCCGTAAACCCCTGTCATTTGCGAACAAACCTTACTAGTAAACAACTGGTGAGCTGATTGTAGCGAAAGAGGAAGGGACGGCTAACTCTGTGCCAGCAGCCGCGGTAATACAGAGGTCCCAAGCGTTGTTCGGATTCACTGGGCGTAAAGGGTGCGTAGGTGG
+
FFFFF:FFFFFFFF:FFFFFFFFFFFFFFFFFFFFFFFFFFFFFF:FFF,FFFFFFFFFFFFFFFFFFFFFFFFFFFFFFFFFFFFFFFFFFFFFFFFFFFFFFFFFFFFFFFFFFFFFFFFFFFFF:FFFFFFFFFFFFFFFF:FFFFFFFFFFFFFFFFFFFFFFFFFFFFFFFFFFFFFFFFFFFFFFFFF:FFFFFFFFFFFFFFFFFFFFFFFF:FFFFFFFFFFFFF:FFFFFFFFFFFFFFFF
@A00920:152:HGHKKDRXX:2:2106:10583:35822 1:N:0:AGGAGTGG+CTAAGCCT
ACTCCTACGGGAGGCAGCAGTGGGGAATATTGGGCAATGGCCGAAAGGCTGACCCAGCGACGCCGCGTGTGGGAGGAAGCCCTTCGGGGTGTAAACCACTGTCAGAGGGGACGAAAGAGCGGGGAGTGAATAATTCTTCGCAGTGACGGTACCCTCAAAGGAAGCACCGGCTAACTCTGTGCCAGCAGCCGCGGTAATACAGAGGGTGCGAGCGGTGTTCGGAATTACTGGGCGTAAAGCGCGCGCAGGC
+
FFFFFFFFFFFFFFFFFFFFFFFFFFFFFFFFFFFFFFFFFFFFFFFFFFFFFFFFFFF:FFFFFFFFFFFFFFFFFFFFFFFFFFFFFFFFFFFFFFFFFFFFFFFFFFFFFFFFFFFFFFFFFFFFFFFFFFF:FFFFFFF:FFFFFFFF:FFFFF,FFFFFFFFFFFFFFFFFFFFFFFFF:FFFFFFFF:FFFFFFFFFF:FFFFFFFFF,FF:FFFFFFFFFFFFFFFFFFFFFF:F::,FFFFF
@A00920:152:HGHKKDRXX:2:2106:11216:36824 1:N:0:AGGAGTGG+CTAAGCCT
ACTCCTACGGGAGGCAGCAGTGGGGAATATTGGACAATGGGCGAAACCCTGAAGCAGCAACGCCGCGTGAGGGATGAAGGCCTTCGGGTTGTAAACCTCTTTTCTCAGGGACGATAATGACGGTACCTGAGGAATAAGCCACGGCTAACTACGTGCCAGCAGCCGCGGTAATACGTAGGTGGCGAGCGTTGTCCGGATTTACTGGGCGTAAAGGGCTTGTAGGCGGTCCGTTAAGTCCGATGTGAAATCT
+
:FFFFFFFFFFFFFFFFFFFFFFFFF:FFFFFFFFFFFFFFFFFFFFFFFFFFFF:FFFFFFFFFFFFFFFFFFFFFFFFFFFFFFFFFFFFFFFFFFFFFFFFFFFFFFFFF:FFFFFFFFFFFFFFFFFFFFFFFFFFFFFFFFFFFFFFFFFFFFFFFFFFFFFF:F:FFFFFFFFFFFFF:FFFFFFFFFFFFFFF:F:F,FFFFFFF,:FF,FFFF:FFFFFFFFFFFFFFFF:FFFF:FFFF:F
@A00920:152:HGHKKDRXX:2:2107:17264:1172 1:N:0:AGGAGTGG+CTAAGCCT
ACTCCTACGGGAGGCAGCAGTGGGGAATATTGCGCAATGGGCGAAAGCCTGACGCAGCAACGCCGCGTGAGTGATGAAGGCCTTCGGGTCGTAAAGCTCTGTCGGAGGGAACGAATGCTTTTGAGGTTAATAGCCTCAGGAGGTGACGGTACCCTCAAAGGAAGCACCGGCTAACTCTGTGCCAGCAGCCGCGGTAATACAGAGGGTGCAAGCGTTGTTCGGAATTATTGGGCGTAAAGGGCGTGTAGGC
+
FFFF:FFFFFFFFFFFFFFFFFFFFFFF:F:FFFFFFFFFFFFFFFFFFFFFFFFFFFFFFFFFFFFFFFFFFFFFFF:FFFFFFFFFFFFFFFFFFFF,FFFFFFFF:,:FFFFFFFFFFFFFF:FF::FFFFFFFFFFFFFFFFFFFFFFFFFFF::FF::FFFFFFFFFFFFFFFFFFFFF:FFFFFFFFFFF:FFFFFFFFFFFFF,::FFFFFFFFFFFFF:FFF:F:FFFF,FFFFFFFFFFFF
@A00920:152:HGHKKDRXX:2:2107:31394:1532 1:N:0:AGGAGTGG+CTAAGCCT
ACTCCTACGGGAGGCAGCAGTGGGGAATATTGGACAATGGGGGCAACCCTGATCCAGCCATGCCGCGTGAGTGAAGAAGGCCTTCGGGTTGTAAAGCTCTTTTGGCGGGGACGATGATGACGGTACCCGCAGAATAAGCCCCGGCTAACTTCGTGCCAGCAGCCGCGGTAAGACGAAGGGGGCTAGCGTTGCTCGGAATTACTGGGCGTAAAGGGCGCGTAGGCGGACAGTTTAGTCAGAGGTGAAAGCC
+
FFFFFFF:FFFFFFFFFFFFFFFFFFFFFFFFFFFFFFFFFFFF:FFFFFFFFFFFFFFFFFFFF:FFFFFFFFFFFFFFFFFFFFFFFFFFFFFFFF:FFFFF,FFFF,FFFFFFFFFFFFFFFFFFFFFF:FFFFFFFFFFFFFFFFFFFFFFFFFFFFFFFFFFFF:FFFFFFFFFFFFFFFFFFFFFF::FFF,FF,FFFFFFFFFFFFFFFFFFFF:FFFFFFFFFFF::::FF:FFFFFFFFFF
@A00920:152:HGHKKDRXX:2:2107:24822:1611 1:N:0:AGGAGTGG+CTAAGCCT
ACTCCTACGGGAGGCAGCAGCGACGAATCTTACTCAATGGGCGAAAGCCTGACGGAGCAATGCCGCGTGCGGGATGAAGCGCCTTCGGCGTGTAAAACGCTGTCAGGTCCTAGGAACAAAGACCAGGACCAGAGGAAGGGCCGGCTAACCTCGTGCCAGCAGCCGCGGTAATACGAGTGGCCCGAGCGTTAATAGTAAACACTGCGCTTAAAGGGTGCGCAGGCGGACCAGAAACTGTGTGGTGAACGCC
+
F:FFFFFFFFFFFFFFFFFFF,F,F:FF,FF,F,FFFFFFFFFFFFFFFFFF,FFFFF,FFFFFFFFFF:,FFFFFFFF:::FF:FFF:,FFFFFF,F:FFFF:FF,F,FFF,,F,FF,,FF:,F,,FFF:F,:,,,:,,,FF,,,F::,,,FF,F,,F,FFF:FFFF,FF::,,,F,F,F,:,FFF,,,,FF,,F,,,:F,,,,:F,,,,F:FFF,FF,FF,F,:F,:F,FFF,F,:,F:,:,F::,F,
@A00920:152:HGHKKDRXX:2:2107:14814:1908 1:N:0:AGGAGTGG+CTAAGCCT
ACTCCTACGGGAGGCAGCAGTGGGGAATATTGGGCAATGGGCGCAAGCCTGACCCAGCGACGCCGCGTGCGGGATGACGCTTCTCGGAGTGTAAACCGCTGTCAGAGGGGACGAACGGCCGGAGTGGGAATCCTGCTTCGGATTGACGGTACCCTCAAAGGACGCGCCGGCTAACTCCGTGCCAGCAGCCGCGGGAATACGGAGGGGGCGATCCTTGTCCGGAATCACTGGGCGTAAAGGGCGCGTAGGC
+
::F,:,,FFFFFFFFFFFF:FFF:FFFF,FFFF:FFF,F,,F:F:FFFFFFFF,:FFF:F,FFFFF:FFFFFFFFF:FFFF:FF,FFFFF:F:F:,FFFFFFF,:FFFFF:F,FFF,FFFFFFFFFFFFFF,F,:F,,F,FFFF:FF,F,:FFFFFFFFFF,,FFFFFF,FFF:FFFFFFFFFFFF:F:FFF::,F::FF,,F:FF,FF::,F,,F,FF,FFF,FFFFF,:,FFF:FF,FFFFFF,:,FF
@A00920:152:HGHKKDRXX:2:2107:18050:2409 1:N:0:AGGAGTGG+CTAAGCCT
ACTCCTACGGGAGGCAGCAGTGGGGAATCTTGCGCAATGGGCGAAAGCCTGACGCAGCAACGCCGCGTGCGGGATGAAGGCCCTCGGGTTGTAAACCGCTTTCAGTGGGGACGAATCAAGACGGTACCCACAGAAGAAGCCCCGGCCAACTACGTGCCAGCAGCCGCGGTAACACGTAGGGGGCAAGCGTTGTCCGGAGTTATTGGGCGTAAAGCGCGTGTAGGCGGTCCTGCACGTGGCGCGTGACAGC
+
:FFFF:FFFFF:FFFFFFFF:FF:FF,FFFFFFFFFFFFFFFFFFFFFF:FFFFFFFFFFFFFFFFFF,FFFF:FFFFFFFFFFFFFFFFFFFFFFFFFFFFFFFFF:FFFFFFFFFFFFFFFFFFFFFFFFFFFFFFFFFFFFFFFF,FFFFFFFFFFFFFFFFFFFFFFFFFF::FFFFFFFFFFFFFFFFFFFFF,:FFFFFFFFFFFFFFF:FFF:FFFF:FFF:FFFFF,FFFFFFFFFFF:FF:
@A00920:152:HGHKKDRXX:2:2107:28980:2738 1:N:0:AGGAGTGG+CTAAGCCT
ACTCCTACGGGAGGCAGCAGTGGGGAATATTGCACAATGGGCGCAAGCCTGATGCAGCGACGCCGCGTGAGGGATGACGGCCTTCGGGTTGTAAACCTCTTTCAGTAGGGAAGAAGCGAAAGTGACGGTACCTGCAGAAGAAGCGCCGGCTAACTACGTGCCAGCAGCCGCGGTAATACGTAGGGCGCAAGCGTTATCCGGAATTATTGGGCGTAAAGAGCTCGTAGGCGGTTTGTCGCGTCTGCCGTGA
+
FFFFFFFFFFFFFFF:FFFFFFFFFFFFFFFFFFFFFFFFFFFFFFFFFFFFFFFFFFFFFFFFFFFFFFFFFFFFFFFFFFFFFFFFFFFFF,FFFFFFFFFFFFFFFFF,FFFFFFFFFFFFFFFFF,FFF:FFFFFFFFFFFFFFFFFFFFFFFFFFFFFFFFFFFFFFFFFFFFFFFFFFFFFFFFFFFFFFFFFFFF,FFFF:FFFFFFFFFFFFFFFFF:FFFFFFFFFFFFFFFFFFFF:FFF
@A00920:152:HGHKKDRXX:2:2107:23637:2910 1:N:0:AGGAGTGG+CTAAGCCT
ACTCCTACGGGAGGCAGCAGTTAGGAATCTTGGACAATGGGCGCAAGCCTGATCCAGCCATGCCGCGTGAGTGATGAAGGCCTTAGGGTTGTAAAGCTCTTTCAGCGGGGAAGATAATGACGGTACCCGCAGAAGAAGCCCCGGCTAACTTCGTGCCAGCAGCCGCGGTAATACGAAGGGTGCAAGCGTTAATCGGAATTACTGGGCGTAAAGCGCGCGAAGGTGGTTCGTTAAGTTGGATGTGAAAGCC
+
FFFFFFFFFFFFFFFFFFFFFFFFFFFFFFFFFFF:FFFFFFFFFFFFFFFFFFFFFFFFFFFFFFFFFFFFFFFFFFFFFF,FFFFFFFFFFFFFFFFFFFFFFFFFFFFFFFFFFFFFFFFFFFFFFFFFFFFFFFFFFFFFFFFFFFFFFFFFFFFFFFFFFFFFFF:FFFFFFFFFFFFFFFFFFF:FFFFFF:FFFFFFFFFFF:FFFFFFFFF,FFF,FFF:FFF:FFFFFF,FFFFFFFFF:F
@A00920:152:HGHKKDRXX:2:2107:12771:3505 1:N:0:AGGAGTGG+CTAAGCCT
ACTCCTACGGGAGGCAGCAGTGGGGAATATTGGACAATGGGCGAAAGCCTGATCCAGCAATGCCGCGTGAGTGATGAAGGCCTTAGGGTTGTAAAGCTCTTTTACCAGGGATGATAATGACAGTACCTGGAGAATAAGCTCCGGCTAACTCCGTGCCAGCAGCCGCGGTAATACGGAGGGAGCTAGCGTTGTTCGGAATTACTGGGCGTAAAGCGCACGTAGGCGGACTGGAAAGTCAGAGGTGAAATCC
+
FFFFFF,FF:FFFF:FFF:FF:FFFFF:FFFFFFFFFFFFFFFF:F:FFFFFFFFFFFFFFFFFFFFFFFFFFFFFFFFFFFF:FFFFFFFFFFFFFFFFFFFF:FFFFFFFF:FF,FFFFFFFFF:,FFFFFFFFFF,,FFFFFFF:FFF,FFFFFFF:F:FFFFFFFFFFFFFFFFFF:FFFFFF:FFFFF:FFF:F,FFF,FF:FFFFFFFFFFFF:F,FFFF:FF,FFFF::FFFFF:FFFFF,FF
@A00920:152:HGHKKDRXX:2:2107:15962:3677 1:N:0:AGGAGTGG+CTAAGCCT
ACTCCTACGGGAGGCAGCAGTGGGGAATCTTGCGCAATGGGCGAAAGCCTGACGCAGCGACGCCGCGTGGGGGATGAAGGTTTTCGGATCGTAAACCCCTGTTGCCCGGGACGAACTTCCTCTTTCGAGAGGATTGACGGTACCGGGTGAGGAAGCACCGGCTAACTCTGTGCCAGCAGCCGCGGTAATACAGAGGGGGCGAGCGTTATTCGGAATTATTGGGCGTAAAGGGCGCGTAGGCGGACTGGCA
+
FF,::FF,FFF:F:FFFFFFFFFFFFFFFFFFFFFFFFFF:FFFFFFFFFFFF:F:FFF:F:FFF:FFFF:FFFFFFFF:FFF,FFF,,FFFFF:FFFFFFFFFF:F,:FFFF:FF:FFFFFFFFFFFFFFFFFFFFF:FFFF:FFFFFFF:FF:::F:F:FF:FF:F:,FFFFFF,F,FF,FF:FF::FFFFFFFFFF:FFF,:FFFF,FFF:FFFFFF:,:FFFFFFFFFF:FFFF,::FF,F,F,FF
@A00920:152:HGHKKDRXX:2:2107:11912:4679 1:N:0:AGGAGTGG+CTAAGCCT
ACTCCTACGGGAGGCAGCAGTGGGGAATCTTGCGCAATGGCCGAAAGGCTGACGCAGCGACGCCGCGTGCGGGAGGAAGCCCTTCGGGGTGTAAACCGCTGTCAGGGGGGACGAGTGCCCCGGGGAGGCAATGCCCTAGGGGAGAGACGGTACCTCCAGAGGAAGCACCGGCTAACTCCGTGCCAGCAGCCGCGGTAATACGGAGGGTGCGAGCGTTGTTCGGAATTATTGGGCGTAAAGCGCACGTAGG
+
FFFFFF,FFFFFFFFFFFFFFFFFFFFFFFF:FFFF:FFFFFFFFFFFFFFFFFFFFFFFFFFFFFFFFFFFFFFFFFFFFFFFFFFFFFFFFFFFFFFFFFF:FFFFFFFFFFFFFFFFFFFFFFFFFF,FFFFFFFFFFFFFFFFFFFFFFFFFFFFFFFFF:FF:FFFFF,F:FF:F:FFFFFF:FFFFFFFFFFFFFFFFFFFFFFF:FF:,FFF,FFFF:F::F:FFFFFF:FFFFFFF:FFFFF
@A00920:152:HGHKKDRXX:2:2107:28646:5822 1:N:0:AGGAGTGG+CTAAGCCT
ACTCCTACGGGAGGCAGCAGTGGGGAATATTGGACAATGGGCGGAAGCCTGATCCAGCAACGCCGCGTGAGGGATGACGGCCTTCGGGTTGTAAACCTCTTTCAGCACAGACGAAGCGAAAGTGACGGTATGTGCAGAAGAAGCACCGGCCAACTACGTGCCAGCAGCCGCGGTAATACGTAGGGTGCGAGCGTTGTCCGGAATTATTGGGCGTAAAGGGCTCGTAGGCGGTTTGTCGCGTCGGGAGTGA
+
FFFF:FF,FFFFFFFFFFFFFFFFFFFFFFFFFFFFFFFFFFFFFF:FFFFFFFFFFFFFFFFFFFFFFFFFFFFFFFFFF:FFFFFFFFFFF:FFFFFFFFFFFFFFFFFFFFFFFFFFFFFFFFFFFFFFFFFFFFFFFFFFFF:FFFF:FFF:FF:FFFFFFFF:FFFFFFFFFFFFFFFFFFFFFFFFFFFFFFFFFF:FF:FF,FFFFF:F:FFFFF:FFFFFFFFFFFFFFF:F::FFF:FFFF
@A00920:152:HGHKKDRXX:2:2107:2763:6026 1:N:0:AGGAGTGG+CTAAGCCT
ACTCCTACGGGAGGCAGCAGCTAAGAATCTTGCGCAATGGGCGAAAGCCTGACGCAGCAATTCCGCGTGAGGGACGAAGGCCCTAGGGTCGTAAACCTCTTTTGTGAAGGAAGAAGTTCTGACGGTACTTCACGAATAAGACACGGCTAACTACGTGCCAGCAGCCGCGGTAATACGTAGGTGTCAAGCGGGGTCCGGATTTATTGGGCGTAAAGCGCACGCAGGCGGCTTGCCAAGTATGAAGTGAAAT
+
FFFFFFFFFFFFFFFFFFFFFF:FFFFFFFFFFFFFFFFFFFFFFFFFFFFF:FFFFF,F,FFFFFFFFFFFFFFFFFFFFFF,FFFFF:FFFFFFFFFF:F,,,FFFFFFFFFFFF::FFF:F,,:FFFFF,FF:FFFFFFFF,:F::FF:FFFFFF,F:FFFFFFFFFF:,FFF:,FFFFFFF:,,:F,,FFF::F,,,:FFF::,FF,F,,F:FF,F,F:F,FFFF,FFFF,F,,,::,FF:F:F,,
@A00920:152:HGHKKDRXX:2:2107:23574:6370 1:N:0:AGGAGTGG+CTAAGCCT
ACTCCTACGGGAGGCAGCAGTGGGGAATCTTGCGCAATGGGCGAAAGCCTGACGCAGCGACGCCGCGTGGGTGATGAAGGCCTTCGGGTTGTAAACCTCTTTTCTCAGGGACGATGATGACGGTACCTGAGGAAGAAGCCACGGCTTACTACGTGCCAGCAGCCGCGGTAATACGTAGGTGGCAAGCGTTGTCCGGATTTACTGGGCGTAAAGAGCGCGCAGGCGGTCGTTCAATTCGGATGTGAAAGTC
+
FFFFFF:F:,FFFFFFFFFFFFFFF:,FFFFFFFFFFFFFFFFFFFFFFFFFFFFFFFFFFFFFFFFFFFFFFFFFFFFFFFFFFFFF::FFFFFFFFFFFFFFFFFFFFFFFFFFFFFFFFFFFFFFFFFFFFFFFF:FFFFFFFFFFFFFFFFFFFFF:FFFFFFFFFFFFFFFFFFFFF:F:FFFFFFF:FFFFFFF:FFFFFFF:FF:FFF:FF::FFF:FFFFFFFFFF,FFFFFFFFFF::F:F
@A00920:152:HGHKKDRXX:2:2107:32533:6950 1:N:0:AGGAGTGG+CTAAGCCT
ACTCCTACGGGAGGCAGCAGTGGGGAATATTGGACAATGGGCGCAAGCCTGATCCAGCCATGCCGCGTGAGTGATGAAGGCCTTAGGGTTGTAAAGCTCTTTCAGTGGGGAAGATAATGACGGTACCCACAGAAGAAGCCCCGGCTAACTTCGTGCCAGCAGCCGCGGTAATACGAAGGGGGCTAGCTTTGTTCGGATATACTGGGCGTAAAGCGCACGTAGGCGGCGCCGCAAGTCAGTGGTGAAATCA
+
FFF,FFFF:FFFFFFFFFFFFFFFFFFFF:FFFFFFFFFF:FFFFF,FFFFFFFF:FFFFFF:FFFFFFFFFFFFF:F:FFFFFF:F::F:::FF,:FFFFFFF:FFFFFFFFF:FFFFFF::FFF:FFFFFFFF,FF:FFFFF:FFFFFF,F:,FF:FFFFFFFF:F:::FFFF:F:,F,:FFF,F,::,F:FFFFFF::FFFFFFFFFFFF:FFFFF:FFFFF,FFF:FF,FFFF:F,F:FFFFFF:,
@A00920:152:HGHKKDRXX:2:2107:24189:7435 1:N:0:AGGAGTGG+CTAAGCCT
ACTCCTACGGGAGGCAGCAGTGGGGAATTTTCCGCAATGGGCGAAAGCCTGACGGAGCAACGCCGCGTGGATGAAGAAGTCCTTCGGGATGTAAAGTCCTTTCAGCAGGGACGAGTCGAAGACGGTACCTGCAGAAGAAGCATCGGCTAACTACGTGCCAGCAGCCGCGGTAATACGTAGGATGCAAGCGTTGTCCGGAATTATTGGGCGTAAAGCGTACGTAGGCGGTTTGTTAAGTCAGGGGTTAAAG
+
FFFFFFFFFFFFFFFFFFFFFFFFFFFFFFFFFFFFFFFFFFF:FFFFFFFFFFFFFFFFFFFFFFFFFFFFFFFFFFFFFFFFFFFFF:FFF,FFFFF:FFFFFFFFFFFFFFFFFFFFFFFFFFFFFFFFFFFFFF:FFFFFFFFFFFFFFFFFFFFFFFFFFFFFFFF,FFFFFFFFFFFFFFFFFFFFFFFFFFF,FFFFFFFFFFFFFFFFFFFFFF,FFFFFFFFFFFFFFFF:FFFFFFFFF:
@A00920:152:HGHKKDRXX:2:2107:31557:8766 1:N:0:AGGAGTGG+CTAAGCCT
ACTCCTACGGGAGGCAGCAGTGGGGAATCTTGCGCAATGGAGGAAACTCTGACGCAGCGACGCCGCGTGAGTGACGAAGGCCTTCGGGTTGTAAAGCTCTGTCGGGTGGGAAGAAATCGGATGTGCTAATACCACATCCGGATGACGGTACCAGCAAAGGAAGCACCGGCTAACTCTGTGCCAGCAGCCGCGGTAATACAGAGGGTGCAAGCGTTTTTCGGAATTACTGGGCGTAAAGAGCGTGTAGGAG
+
FFFF:F,FFFFFFFFFFFFFF:FFFFF,:FF,FFFFFFFFFFFF:FFFFFFFF:FFFFFFFFFFFFFFFFFFF:FFFFFFFFFFFFFFFFFFFFF,FFFFFFFF:,FFFFFFF:FFF,F,FFF,:FF:F:FFFFF,FF,:::FFFFFFF:FFFF,FFFFFFFF,FFFF:FFFFFFFFFFFFFF::FFFFFFF,::FFFFF,FFF:FF:::FFFF:,F,F::FFF,FFFFFF::FFFF,FF:FF,:,,,,F
@A00920:152:HGHKKDRXX:2:2107:26341:9095 1:N:0:AGGAGTGG+CTAAGCCT
ACTCCTACGGGAGGCAGCAGTGGGGAATATTGGACAATGGGCGCAAGCCTGATCCAGCCATGCCGCGTGAGTGAAGAAGGCCCTCGGGTTGTAAAGCTCTTTTGTCCGGAAAGAAAAGCTTTCGGTTAATACCCGGAAGTCCTGACGGTACCGGAAGAATAAGCACCGGCTAACTTCGTGCCAGCAGCCGCGGTAATACGAAGGGTGCAAGCGTTACTCGGAATTACTGGGCGTAAAGCGTGCGTAGGTG
+
:FFFFFFFFFFFFFFFFFFFFFFFFFFFFFFFFFFFFFFFFFFFFFFFFFFFFFFFFFFFFFFFFFFFFF:FFFFFFFFFFFFFFFFFF:FFFFFFFFFFFFFFFFFFFFFFFFFFFFFFFFFFFFFFFFFFFFFFFFFFFFFFFFFFFFFFFFFFFFFFFF:FFFFFFFFFF:FFFFFFFFF:FFFFFFFFFF:FFFFFFFFFFFFFF,FFFFFFFFFFF,FFFFFFF,FFFFFFFFFFFFFFFFFFFF
@A00920:152:HGHKKDRXX:2:2107:20175:9502 1:N:0:AGGAGTGG+CTAAGCCT
ACTCCTACGGGAGGCAGCAGTGGGGGATATTGCACAATGGGCGCAAGCCTGATCCAGCCATGCCGCGTGAGTGAAGAAGGCCCTCGGGTTGTAAAGCTCTTTTGTCCGGAAAGAAAAGCTTTCGGTTAATACCCGGAAGTTCTGACGGTACCGGAAGAATAAGCACCGGCTAACTTCGTGCCAGCAGCCGCGGTAATACGAAGGGTGCAAGCGTTACTCGGAATTACTGGGCGTAAAGCGTGCGTAGGTG
+
FFF,FF,FF:FFFFFFFFFFFFFFF,FF:FFF,FFFFF,FFFFFFF:FFFFFF,FF:FFFFFFFFFFFFFFFFFFFFFFFF:FFFFFFFFFFFFF:FFFF:FFFFFFFF:,FFFFFFFFFFFFFFFFFFF:FFFFFF,FFFFF:FFFFF,FFFFFFFF:FFFFFF:FFFFF:FFFFFFFFFF:FFFFFFFFF,FF,FFFFF:FFFFFFF,FFF:FFFF:FFF:F:FFFFFFFF:F,:F,F:FFFF,::FF
@A00920:152:HGHKKDRXX:2:2107:17761:9925 1:N:0:AGGAGTGG+CTAAGCCT
ACTCCTACGGGAGGCAGCAGTGGGGAATCTTGCGCAATGGGCGAAAGCCTGACGCAGCGACGCCGCGTGGGGGATGACGGGTTTCGGCTTGTAAACCCCTGTTGCCCGGGACGAACTTCTCCTTTCGAGGAGATTGACGGTACCGGGTGAGGAAGCACCGGCTAACTCTGTGCCAGCAGCCGCGGTCATACAGAGGGTGCGAGCGTTGTCCGGAATCACTGGGCGTAAAGGGCGCGTAGGTGGCGCCCCA
+
FFFFFFFF:FFFFFFFFFFFFFFFFFFFFFFFFFFFFFFFFFFFFFFFFFFFFFFFFFFFFFFFFFFFFFFFFFFFFFFFFFFFFFFFFFFFFFFFFFF,FFFFFFFFF:FFFFFFFFFFFFFFFFFFFFF:FFFFFFFFFFFFFFFFFFFFF:FFFFFFFFFFFFFFFFFFFFFFFFFFFF:FFF,F:FFFFFFFFFFFF:FF:FFFFFFFFFFFFFFFFFFF:FFFFFFF:FFF,:FFFFFFFF:FFF
@A00920:152:HGHKKDRXX:2:2107:17192:10567 1:N:0:AGGAGTGG+CTAAGCCT
ACTCCTACGGGAGGCAGCAGCAAGGAATTTTCCGCAATGGGGGCAACCCTGACGGAGCAACGCCGCGTGCGGGATGACGCGTTTCGGCGTGTAAACCGCTTTTCTGGGGGACGATGGAGGACGGTACCCGAGGAAGAAGGCCCGGCTAACTACGTGCCAGCAGCCGCGGTAATACAGAGGGCGCGAGCGTTGTTCGGAATCACTGGGCGTAAAGCGCGCGCAGGCGGGACCTGCAAGTCGGAAGTGAAAG
+
FFFFFFFFFFFFFFFFFFFFFFFFF:FFFFFFFFFFFFFFFFFFF:FFFFFFFFFFFFFFFFFFFFFFFFFFFFFFFFFFFFFFFFFFFFFFFFFFFFF:FFFFFFFFFFFFF:FFFFFFFFFFF:FFFFFFFFFF:FFFFFFFFFFFFFFFFFFFFFFFFFFFFFFFFFFFFFFFFFFFFFFFFFFFFFFFFF:FFF:F:F:FFFFFFF:FFFFF:FFFFFFFFFF:FFFF:F,FFF::FF,F:FFFFF
@A00920:152:HGHKKDRXX:2:2107:26549:10739 1:N:0:AGGAGTGG+CTAAGCCT
ACTCCTACGGGAGGCAGCAGTGGGGAATATTGGACAATGGGCGAAAGCCTGATCCAGCCATGCCGCGTGAGTGATGAAGGCCCTAGGGTTGTAAAGCTCTTTCAACGGTGAAGATAATGACGGTAACCGTAGAAGAAGCCCCGGCTAACTTCGTGCCAGCAGCCGCGGGAATACGAAGGGGGCGAGCGTTGTTCGGAATTACTGGGCGTAAAGCGCACGTAGGCGGATTGTTAAGTGAGGGGTGAAAGCC
+
FFFFFFFFFFFFFFFFFFFFFF:FFFFFFFFFFFFFFFFF:FFFFFFFFFFF:FFFFFFFFFFFFFFFFF:FFFFFFFFFFFFFF:FF,FFFFFFFFFFFFFF:F,FF:F,FF::FFF,FFF,,:FFFFFFFFFFFFFF,FF:FF,FFF:FF,FF::FFFF,FFFFF,,FF:,FF:,,F,:FF,FFFFFFFF:FFFF:,FFF,::FFFF,F,:FFFFFF,,,FFFFF:F:,FF:F:FFF::FFFF,F,,:
@A00920:152:HGHKKDRXX:2:2107:29568:11115 1:N:0:AGGAGTGG+CTAAGCCT
ACTCCTACGGGAGGCAGCAGTGGGGAATTTTGGACAATGGGGGCAACCCTGATCCAGCCATGCCGCGTGAGTGAAGAAGGCCTTCGGGTTGTAAAGCTCTTTCGGTGGGAACGAAACGGGCGCGGTGAATATCCGCGTTCAATGACGGTACTCACAGAAGAAGCACCGGCTAACTACGTGCCAGCAGCCGCGGTAATACGTAGGGTGCGAGCGTTAATCGGAATTACTGGGCGTAAAGCGCACGCAGGTG
+
FF:FFFFFFFFFFFFFFFFFFFFFFFFFFFFFFFFFF:FFFFFFFFFFFFFFFFFFFFFFFFFFFFFFFFFFFF:FFFFFFF:FFFFFFFFFFFFFFFFFFFFFFFFFFF,FF:FFFFFFFFFFFFFFFFFFFFFFFFFF:,FFFFFFF,FFFFFFFFFF:FFFFFFFFFFFFFFFFFFFFFF:FFFFFFFFFFFFFF::FFFFFFFFFFFFFF:FFFFFFF,FFFFFFFFFFFF,FFFFFFFFFFF,FF
@A00920:152:HGHKKDRXX:2:2107:8956:11177 1:N:0:AGGAGTGG+CTAAGCCT
ACTCCTACGGGAGGCAGCAGCAAGGAATTTTCCCCAATGGCCTAAAGGCTGATGGAGCAACGTCGCGTGCAGGAAGACGGCCTTCGGGTTGTAAACATCTTTTTGGGGGGAAGATAATGACGGTACCCACTCAATAAACCAAGCCTAACAACAAGCCAGCACCCGCGAAAAGAAGGAGGGTGCAAGCCTAGTCCTGAATCACTGCGCGTAAAGACCACGTAGGTGTCACAGTGCGTAGGTTCTGAAAGCA
+
FFFFFFFFFFFFFFFFFFFF,:FFFFFF,FF:F,FFFFFFFFF,F,F:FFFF,FFFFFFF:F:F:FFFF,FFFF,:F,FFF:FF:,FFFFFFFFF:,,,FFF:::F,:F:FF:F,F,F,F,:,FF,F:,:,,FF:F:,F,,:F,,FFF,,,,,,,,FF,FF,FF,,,,,,::F,,,F,:,,,FFF,F,F,,,F:,FFFFFF,:,,,:FFFFF,,,:,,,FFF,FF,FF,F:,,::,,,,F,F:,FFF,,,
@A00920:152:HGHKKDRXX:2:2107:2049:12054 1:N:0:AGGAGTGG+CTAAGCCT
ACTCCTACGGGAGGCAGCAGTGGGGAATATTGGACAATGGGCGAAAGCCTGATCCAGCAATGCCGCGTGAGTGATGAAGGCCTTAGGGTTGTAAAGCTCTTTTAACCGGGATGAAAATGACAGTAACGGGATAATAATCTCCGGCTAACTCCGTGCCAGCAGCCGCGGTAATACGGAGGGAGAGAGCGTTGTTCTGAATCAATGGGCGTAAAGCTCGAGCAGCCGGATCCGCAACTCGCGGGAGAAAGGC
+
,FFFF:FFF:FFFFFFFFFF:FFFFFFFFFFF,FFFFFFFFFFFFFFFFFFF,FFFFFF,,FFFF:FFF:F,FFFFF:FFFFFF:FFFFFFFFFFFFFFFF:FF,FFFF:F,FF,F,FFF,F,,:,F,F,F::FFF,,F:,F,FF,FF,,FFFFF,FF::FFFF,F,FFFF,,F,:,F,FF:,FF,F,,F,F:,,,FF,FF,,,F,:,FF,FF::F,F,FF,,:,,,:,:F,:F,F:F,FFF,F,F:F,:
@A00920:152:HGHKKDRXX:2:2107:18132:12289 1:N:0:AGGAGTGG+CTAAGCCT
ACTCCTACGGGAGGCAGCAGTGGGGAATCTTGCGCAATGGCCGAAAGGCTGACGCAGCGACGCCGCGTGCGGGAGGAAGCCCTTCGGGGTGTAAACCGCTGTCAGGGGGGACGAAAGCCCGGGGGAGGCAATGCCCATCGGGGATGACGGTACCCTCAGAGGAAGCACCGGCTAACTCCGTGCCAGCAGCCGCGGTCATACGTAGGGTGCGAGCGTTAATCGGAATTACTGGGCGTAAAGCGTGCGCAGG
+
FF:FFF,FFFFFFFFFFFFFFFFFFFFFFFFFFFFFFFFFFFFFFFFFFFFFFFFFFFFFFFFFFFFFFFFFFFFFFFFFFFFFFFFFFFFF:F:FFFFFFFFFFFFFFFFFFFFFFFFFFFFFFFFFFF:FFFFFFFFFFFFFFF:FFFFFFFFFFFFFFFFFF:FFFFFFF:FFFFFFFFFF:F:FFFFFFF:F,FF:FFFFFFFF:FFFFFFFF:FFFFFF,FFFFFFFFFFFFFFFFFFF::FFFF
@A00920:152:HGHKKDRXX:2:2107:12961:12352 1:N:0:AGGAGTGG+CTAAGCCT
ACTCCTACGGGAGGCAGCAGTGGGGAATATTGGACAATGGGCGAAAGCCTGATCCAGCCATGCCGCGTGAGTGATGAAGGCCCTAGGGTTGTAAAGCTCTTTCACCGGTGAAGATAATGACGGTACCCACAGAAGAAGCCCCGGCTAACTTCGTGCCAGCAGCCGCGGTAATACGAAGGGGGCTAGCGTTGTTCGGATTTACTGGGCGTAAAGCGCACGTAGGCGGATCGTTAAGTTAGGGGTGAAATCC
+
FFFFFFFFFFFFFFFFFFFFFFFFFFFFFFFF:FFFFFFFFFFFFFFFFFFFFFFFFFF::FFFFFFFFFFFFFFFFFFFFFFFFFFFFFF,F:FFFFF,FFFFFFFFFFFFFFFFFFFFFFFFFFFFFFFFFFFFFFFFFFFFFFFFFFFF:FFFFFFFFFFFFFF:FFFFFFFFFFFFFFFFFF:FFFFFFFFF:FFFFFFFFFFFFFF:F::FFFFFFFFFFFFFFFFF,FFF:FFFFFFFFFFF:F
@A00920:152:HGHKKDRXX:2:2107:9028:12493 1:N:0:AGGAGTGG+CTAAGCCT
ACTCCTACGGGAGGCAGCAGTGGGGAATCTTGGGCAATGGCCGCAAGGCTGACCCAGCGACGCCGCGTGCGGGAGGACGCCCTTCGGGGTGTAAACCGCTGTCAGGGGGGACGAACCGCCGGGAGTCGAACAGGCTTCCGGTCTGACGGTACCCCCAGAGGAAGCGCCGGCTAACTCCGTGCCAGCAGCCGCGGTAAGACGGAGGGCGCGTGCGTTGTTCGGACTCACTGGGCGTAAAGCGCGCGCCGGC
+
FFFFFFFFFFFFFFFFFFFFFFFFFFFFFFFFFFFFFFFFFFFFFFFF:FFFFFFFFFFFFFFFFFFFFFFFFFFFFFFFFFFFFFFFFFFFF,FFFFFFFFFFFFFFFFFFFF,FFFFFFFFFFFFF:FFFFFFFFFFFFFFFFFFFFF:F:F:FFFFFFFFFFFFFFFFF:FFFFFFFFFF,FF:FFF:F:FF,,:FFFFFFFFFFF:,::FF:FFF:FFF,FFFF,FFFFF:,:F:FFFFFFF,:FF
@A00920:152:HGHKKDRXX:2:2107:4191:12508 1:N:0:AGGAGTGG+CTAAGCCT
ACTCCTACGGGAGGCAGCAGTGGGGAATCTTCCGCAATGGGCGAAAGCCTGACGCAGCAACGCCGCGTGCGGGATGAAGGCCCTCGGGTAGTAAACCTCTTTCAGTGGGGACGAACCCAGACGGTACACACAGAAGAAGCCCAGGCCAACTAATTGCCAACAGCCTCGGAAACCCGAAGGGGGCAAGCGTAGTACGGAGTTATTGGGCGACAAGAGCTCGTAGGTGGTTCAGTAAGTCCGCTCTCAAACC
+
FFFFFFFFFFFFFFFFFFFFF,FFFF:FFFF,F,FFFFFF,FFFFFF,FFFF:FFFFFFF,FFFFFFFF,F,FF,FFFFF,:,FFFF:F,FF,FF,F,FFFFFF:,,FFF::FFFF,,F,F:FF,F:,FFF:F:F,FF,F::,F,F:,F,F:,,,,,,:,,FFFF,FFF:F:F,,,,:,F,,F:FFFFF,,F,,F,FF,FFFFF,FFF:,::,:FF,:FFFF,F:,FF:FF,::F,,F,F,:::,F:FF,
@A00920:152:HGHKKDRXX:2:2107:25545:13072 1:N:0:AGGAGTGG+CTAAGCCT
ACTCCTACGGGAGGCAGCAGTGGGGAATATTGGGCAATGGGCGCAAGCCTGAACCAGCGACGCCGCGTGCGGGATGACGCCTTTCGGGGTGTAAACCGCTGTCACCGGGGAAGAACCTGCCGGTTTCGAATAGGTCCAGGCACTGACGGTACCCGGAGAGGAAGCACCGGCTAACTCTGTGCCAGCAGACTCGGTAAGACAGAGGGTGCGAGCGGTGTTAGGAATTACTGTGCGTAAAGAGCGCGCAGTC
+
FF:FFFFFFFFFFFFFFFFFFFFFFFFFFFFFF:FFFFFF,FF:FF,:FFFF,FFFFFFFFFFFFFFFFFF:FFFFFFF:FFFFFFFF,FFFFFFFF:FF,FFFFFFFFFF,FFFF:FFFF,F,,FF,,F,F::FFF:::F,FFFF,,,FFFFFF,FFF:FF,F:F,F:,FFFFFF:FFFFFFF,FFFFF,:,,F:FF,::,,FFFFFFF:,FF,F:,,,:F:,FFF,,F,F,:F:F,:,,:,F,FF,,:
@A00920:152:HGHKKDRXX:2:2107:7319:13322 1:N:0:AGGAGTGG+CTAAGCCT
ACTCCTACGGGAGGCAGCAGTGGGGAATATTGCACAATGGGCGGAAGCCTGATGCAGCGACGCCGCGTGAGGGATGACGGCCTTCGGGTTGTAAACCTCTTTCGGCCCTGACGAAGCGTAAGTGACGGTAGGGGCAGAAGAAGCGCCGGCCAACTACGTGACAGCAGCCGCGGTAAGACGTAGGGCGCGAGCGTTGTCCGGATTTATTGGGCGTAAAGGGCGCGTAGGCGGCTTTTCAAGTGACGGGTGA
+
FFFFFFFFFFFFFFFFFF:FFFFFFF:FFFFFFFFFFFFF:FFFFFF,FFFFFFFFFFFFFFFFFFFFFFFFFFFFF:FFFFFFFFFFFFFFFFFFFFFFFFF,FFFFFFFFFFFFF::FFF:FFFFF,,FFFFFFFFF,FFF:F:FFFFFFF:FF,F:F,FFFFF:FFFFFFFF:FFFFF:FFFFFFFFFFFFFFFFF:FF,:FFF:FFFFFFF:FF,FFFFFFF,FF,FFFFF:FFFFFFFFFFFFFF
@A00920:152:HGHKKDRXX:2:2107:7401:13401 1:N:0:AGGAGTGG+CTAAGCCT
ACTCCTACGGGAGGCAGCAGTCGAGAATCTTCCGCAATGGACGAAAGTCTGACGGAGCGACGCCGCGTGGTGGATGAAGTCCTTAGGGACGTAAACACCTTTTATGAGGGAGGAAGTTTATTGACGTTACCTCATGAATAAGGGGCTCCCAACTCTGTGCCAGCAGGAGCGGTAATACAGAGGCCCCAAGCATTACCCGGATTTACTGGGCGTAAAGGGTGCGTAGGCGGTTATATTAGTCTTGTGTTAA
+
FFFFFFFFFFFFFFFFFFFFFFFFF:FFFF:FFFFFFFFFFFFFFFFFFFFFFFFFFFFFFFFFFFFFFFFFFFFFFFFFFFFFFFFFFFFFFFFFFFFFFFFFFFFFFFFFF,FF:FFFFFFFFFFFFFFFFFFFFFFFFFFFFFFFFFFFFFFFFFFFFFFFFFFF:FFFFFFFFFFFF,FFFFFFFFFFFFFFFFFF,FFF:FFFFFFF:,FFFFFFFF,FFFFFFF:F,FFF:FFF:F,F,FFFFF
@A00920:152:HGHKKDRXX:2:2107:25211:14559 1:N:0:AGGAGTGG+CTAAGCCT
ACTCCTACGGGAGGCAGCAGTGGGGAATATTGGACAATGGGCGAAAGCCTGATCCAGCCAAGCCGCGTGAGTGAAGAAGGCCTTCGGGTCGTAAAGCTCTGTGGGCAGGGACGAAATTCCTTGTGAAAAACCCGGATTGACTTTACCTACTTAGCAAGCACAGCATAACATCGATCCATCAGCCCAGCAAATAAGAAGCGTGCAAACGTTGCTATCAAACAATGGGCGTAAAGAGCACCTAGCCCGCCAG
+
FFFFF,FFF:FFFFFFFFF::FFFFF:FFF,FF:FF:F:FF:,,FF,FFFFFFFFFFFF:,:F:F:FFFFF:F,:FFFFFFFF:FF,FF:FF:FFF,FFF,FFFF,,FFFFF:FF,,:F,::F,F,F,F::FF,,,FF:FF,,FFFFF,F,,FF:F,,,,,,F,,,,FF,F,:,,F:F,FF,,,,,F,,:,F,:,FF,,FF,FFF:F,F,FF:,F,:FF:FF,:,,FFFF,FFF,,F::FFFFF,,FF,F
@A00920:152:HGHKKDRXX:2:2107:27923:14873 1:N:0:AGGAGTGG+CTAAGCCT
ACTCCTACGGGAGGCAGCAGTGGGGAATATTGCGCAATGGGGGAAACCCTGATCCAGCCATTCCGCGTGAGTGAAGAAGGACTTCGGGTTGTAAAGCTCTTTTGTCCGGAACGAAAAGGAGGAAGTGAACATCGTCAATAACTGACTGTACCGGAAGAATAAGCACCGGCTAACTACGTGCCAGCAGCCGCGGAAATACGTAGGGTGCGAGAGTTAAGCGGAATTACTGGGCGTAAAGGGTGCGCAGGCG
+
:FFFFFFFFFF,FFFFFFFF:FFFFFF:,FFF,,FF,FFF:,FFFFFFFFFFFF:::F::FFFFFFFF::::FFFFFF:F:FFFF,F,F:FF,FF:FFFF:F:FF:,:FFFF::,,,FF,:FF,,,,F:FF:,,FF,FF,FFF:F,:,:F,:,F:,FFFFFFF,F,FF,FFFFFFFF,FFF::,:F,FF,F,F,,,:FF,:FFFFF,FF:,,F,F:,,,F,,:FFFFF:,:,,FF:,:,F,:::FF,,F:
@A00920:152:HGHKKDRXX:2:2107:25093:15013 1:N:0:AGGAGTGG+CTAAGCCT
ACTCCTACGGGAGGCAGCAGTGGGGAATTTTGGACAATGGGCGCAAGCCTGATCCAGCCATGCCGCGTGTGTGAAGAAGGCCTTCGGGTTGTAAAGCACTTTCGGACGGAACGAAATCGCGCGCATGAATATTGCGCGTGGATGACGGTACCGTAAGAAGAAGCACCGGCTAACTACGTGCCAGCAGCCGCGGTAATACGTAGGGTGCAAGCGTTAATCGGAATTACTGGGCGTAAAGGGTGCGCAGGCG
+
FFFFFFFFFFFFFFFFFFFFFFFFFF:FFFFFFFFFFFFFFFFF:FFFFFFFFFFF:FFFFFFFFFFFFFFFF:FFF:FFFFFFFFFFFFFFFFFFFFFFFFFFFFFFFFFFFFFFFFFFFFFFFFF:FF:FFFFFFFF:FFFFFFFFF,FFFFFFFFFFFFF:FF:FFFFFFFFFFFFFFFFFFFFFFFFFFF,FFFFFFFFFFFFFFFFFFFFFF:FFFFFFFFFFFFFFFFFF:FFFFFF:F:FFFF
@A00920:152:HGHKKDRXX:2:2107:6940:15389 1:N:0:AGGAGTGG+CTAAGCCT
ACTCCTACGGGAGGCAGCAGCGACGAATCTTCCGCAATGGGCGAAAGCCTGACGGAGCGACGCCGCGTGTGGGATGAAGCGTCTACGACGTGTAAACCACTGTCAGAGGACAGAAACACTGATTGTCCTCAGAGGAAGGGGCGACTAACTCTGTGCCAGCAGTCGCGGTAAGACAGAGGCCCCGAGCGCTAATCGGAATTACTGGGCTTAAAGGGTGCGTAGGCGGATCCGCAAGCGTCCTGTGAAAGCC
+
FFFFFFFFFFFFFFFFFFFFFFFFFFFFFFFFFFFFFFFFFFFFFFFFFFFFFFFFFFFFFFFFFFFFFFFFFFFFFFFFFFFFFFFFFFFFFF:FFFFFFFFFFF:FF,FFFFFFFFFFFFFFFFFFFF:FFFFFFFFFFFFFFFFFFFFFFFFFFFFFFFFFFFFFFFFFFFFF:FFFFFF:FFFFFFFFFFFFFFFFF,FF:FFFFFFFFFFFFFFFFFFFFFFFFFFFF:FFF::FF:FFFFFFFF
@A00920:152:HGHKKDRXX:2:2107:31937:15687 1:N:0:AGGAGTGG+CTAAGCCT
ACTCCTACGGGAGGCAGCAGTAGGGAATTTTGCGCAATGGGGGAAACCCTGACGCAGCAACGCCATGTGTGGGATGAAGCATTTCGGTGTGTAAACCACTGTCGGCAGGGAATAAAGTCCGCGCTTGCGCGGAGGTGAATGTACCTGCAGAGGAAGCCCCGGCTAACTTCGTGCCAGCAGCCGCGGTAATACGAGGGGGGCAAGTGTTGTTCGGAATCACTGGGCGTAAAGGGAGCGTAGGCGGACGTTT
+
FFFFFFFFFFFFFFFFFFFFFFFFFFF:FFF:FFFFFFFFFFFFFFFFFFFFFFFFFFFFFFFFFFFFFFFFFFFFFFFFFFFFFFFFF:FFFFFFFFFFF:FFFFFFFFFFFFFFFFFFFFFFFFFFFFFFFFFFFFFFFFFFFFFFFFFFFFFFFFFFFFFFFFFFFFFFFFFFFFFFFFFFFFFFFFFFFFFFFFFFFF:FFFF:FFFFFFF:FFFFFFFFFFFFFF,FFFFFFFF,FFFFF:FFFF
@A00920:152:HGHKKDRXX:2:2107:31946:16642 1:N:0:AGGAGTGG+CTAAGCCT
ACTCCTACGGGAGGCAGCAGTGGGGAATTGTTCGCAATGGGCGCAAGCCTGACGACGCAACGCCGCGTGGGGGATGAAGGTCTTCGGATTGTAAACCCCTGTCGAGCGGGACGAATGGCCCGCGACCTAACACGTCGTGGGAGTGACGGTACCGCTAAAGGAAGCCACGGCTAACTCTGTGCCAGCAGCCGCGGTAATACAGAGGTGGCAAGCGTTGTTCGGAATTACTGGGCGTAAAGGGCGCGTAGGC
+
FFFFFFFFFFFFFFFFFFFFF:FFFFFFFFFFFFF,FF:FFFFFFFFFFFFFFFFFFFFFFFFF:FFFFFFFFFFFFFFFFFFFFFFFFFFFFFFFFFFFFFFFFFFFFF:FFFFFFFFFFFFFFFFFFFFFFF:FFFFF::FF:FFFFFFF,FFFFFFFF:F,FF:FFFFFFFFFFFF:FFFF:FFFFF,FFFF:FFFFFFFFF:FFF,,:FFFFFFF:FFFFFF:FF,:FFFF:FFFFFFFFF,:FFF
@A00920:152:HGHKKDRXX:2:2107:24334:17237 1:N:0:AGGAGTGG+CTAAGCCT
ACTCCTACGGGAGGCAGCAGTGGGGAATCTTGCGCAATGGCCGAAAGGCTGACGCAGCGACGCCGCGTGCGGGAGGACGCTTTTCGGAGTGTAAACCGCTGTCAGAGGGGACGAAGGCCCCTGGGAGGAAATGCCCATAGGGGAGGGACGGTACCCTCAGAGGAAGCACCGGCTAACTCCGTGCCAGCAGCCGCGGTAATACGAAGGGTGCGAGCGTTGTTCGGAATTATTGGGCGTAAAGCGCACGTAG
+
FFFFFFFFFFFFFFFFFFFFFFFFFFFFFFFFFFFFFFFFFFFFFFFFFFFFFFFFFFFFFFFFFFFFFFFFFFFFFFFFFF:FFFFFFFFF:FFFFFFFFFFFFFFFFFFFFFFFFFFF:FFFFFFFFFFFFFFF,FFFFFFFFFFFFFFFFFFFFFFFFFFF,FFFFF:FFFFFFFFFFFF:::FFF:FFF:FFF,FFFFFFFF:FFFFFF:FF,F:FFFFF:,FFF:FFFFF:FFF:F::FFFFFF:
@A00920:152:HGHKKDRXX:2:2107:25961:17926 1:N:0:AGGAGTGG+CTAAGCCT
ACTCCTACGGGAGGCAGCAGTGGGGAATATTCCACAATGGGCGAAACCCTGAAGCAGCAAAGCCGCGTGAGTGAAGAAGGCCTTCGGGTTGTAAAGCTCTTTCAGGGGGGACGAGGGTCTATTGTTCAACAGCTAATACACTGGGCGTTACCCAGAGAAGCAGCACCCGCAAAAACAGTGCCAGCACCCGAGGTAAGACGGAGGGTGCGAGACGTAATCGGAATTACTGTGAGTAAATGCTCCCGCAGGT
+
FFFFFFFFF:FFFFFFFFFFFFFFFFFFFFF,:,FF:FFF,,F,FF,,FFFF,,,FFFFF,FFFFFFFF,F:F:FFF,FFFFF,,FFFF,FF,FFFF,FFFF,F,,:F:FF:FF,,:,,F,,:F,F,,F,,FF,:,,FFF:,F,,:,FFF,,FF,F,FFF,F,::F,,F,,:FF,,,,F,:,,,FF,:F,,,:F,F,,,,F,,,FFF:,F,,,,FF:F::,:F,F,,F,F:,,FFF:,F:,,,,,::,,,
@A00920:152:HGHKKDRXX:2:2107:27778:17973 1:N:0:AGGAGTGG+CTAAGCCT
ACTCCTACGGGAGGCAGCAGTTAGGAATCTTCCACAATGGGCGAAAGCCTGATGGAGCGACACTGCGTGAAGGACGAAGGCCTTCGGGTTGTAAACTTCTAAAAGAGGGACGATAGTGACGGTACCTCTTGAAAAGCACCGGCTAACTCCGTGCCAGCAGCCGCGGTAATACGTAGGGGGCAAGCGTTGTCCGGATTCATTGGGCGTAAAGAGCGTGTAGGCGGCCAGGTAGGTCCGTTGTGAAAACTCG
+
FFF,FFFFFFFFFFFFFFFFFFFFFFFFFFFFFFFFFFFFFFFFFFF:FFFFFFFFFFFF,FFFFFFFF:FFFFFFFFFFFFFFFFFFFFFFFFFFFFFFFFFFF,FFFFFFFFFFFFFFF:FFFFFFFFF,:FFFFFFFF:FFFFFFFFFFFFF,FFFFFFFFFFFF,FFFFFFF:FFFFFFFFFFFFFFFFFFFFF,FF:FFFFFFFFFFFF,:FFFF:FFF:FFFFF,F:FFFFFFFF:FFF,FFFF
@A00920:152:HGHKKDRXX:2:2107:22562:18020 1:N:0:AGGAGTGG+CTAAGCCT
ACTCCTACGGGAGGCAGCAGTCTAGAGGCTTCGTCAATGGGGGAAACCCTGAACGAGCGACGCCGCGTGCGGGATTGAAGGCCTTCGGGTCGTAAACCGCTGTCAGGTGGGAAGAATGCCCGAATGGTGAATTCGGGAGTGACGGTACCACCAGAGGAAGCCCCGGCTAACTCCGTGCCAGCAGCCGCGGTAAGACAGAGGGTGCAAACGTTGTTCGGAATTACTGGGCGTAAAGCGCGTGTAGGCGGCT
+
FFFFFFFFFFFFF:FFFFFFFFFFFFFFFF,FFFF:,FFFFFFFFF:FFFFFFFFFFFFFFFFFFFFFFFFF,:FFFF:FFFF:FFF,FFFFFFFF,FFFFFFFFFFFFF:FFFFFFFFFFFFFFFFFFFFFFFFFFFFFFFFFFFFFFFFFFFFFFFF:FFFFFFFFFFFFFFFFFFFFFFFFFFFFFFF:FFFFFFFFFFFFFF::FFFFFFFFFFFFFFFFFFFFFF:FFF:,FFFF:FF,FFFFFF
@A00920:152:HGHKKDRXX:2:2107:28836:18615 1:N:0:AGGAGTGG+CTAAGCCT
ACTCCTACGGGAGGCAGCAGTGAGGAATATTGCACAATGGGGGCAACCCTGATGCAGCAACGCCGCGTGAAGGATGAAGGTCTTCGGATTGTAAACTTCTTTTCTGTGGGAAGAAGCCTTTCCTTTGGAGGGGTTGACGGTACCAGAGGAATAAGACACGGCTAACTACGTGCCAGCAGCCGCGGGACTACGTAGGTGTCAAGCGTTATCCGGAATAACTGGGCGTAAAGTGCACGCAGGCGGCTTAGGA
+
FFFFFFFFFFFFFFFFFFFFFFFFFFFFFFFFFFFFFFFFFFFFFFF,FFFFFFFFFFFF:FFFFFFFFFFFFFFFFFFFFFFFF,F::FF:,FF,,F::FFFF:,FFFF,F:,FFFF,FFF:FFFFF,:F,FFFFFFFFF:F:FFF,F:::FF,FF:F:FFFF:F:FF,F,F,F:F:FFFFFFF,F,F:FF:,FFFFFFFF:F:,,:F,::::,F,FFFF,::F,FF:F,FF,F:FFF,FFFFF:FF,F
@A00920:152:HGHKKDRXX:2:2107:15519:18662 1:N:0:AGGAGTGG+CTAAGCCT
ACTCCTACGGGAGGCAGCAGTGGGGAATCTTGCGCAATGGCCGAAAGGCTGACGCAGCGACGCCGCGTGCGGGAGGAAGCCCTTCGGGGTGTAAACCGCTGTCAGGGGGGACGAAAGCCCTGGGGAGGAAATGCCCTTAGGGAATGACGGTACCTCCAGAGGAAGCACCGGCTAACTCCGTGCCAGCAGCCGCGGTAATACGGAGGGTGCGAGCGTTGTTCGGAATTATTGGGCGTAAAGCGCGCGTAGG
+
FFFFFFFFFFFFFFFFFFFF,FFFFF:FFF,F:FFFFFFFFFF:FFFFFFFFF,FFFFFFFFFFFFFFFFFFFF,FFFFF:FFFF:FFF,FFFFFF::FFFFFFFFFFFFFFFFF:FFF:FFFFFF:FF,FF,FFFF,FFFFFFFF:FF,:FF:FF:FFFF,:,FFF:F::FFFFF::FFFFFFFFFF:F:FF:FFFFFFFFFF:FFFFFFFFFF:FFFFFF,,:FFF,FFFF::FF:FF:FFFFF:FF:
@A00920:152:HGHKKDRXX:2:2107:11180:18818 1:N:0:AGGAGTGG+CTAAGCCT
ACTCCTACGGGAGGCAGCAGTGGGGAATCTTGCGCAATGGACGAAAGTCTGACGCAGCGACGCCGCGTGCGGGAGGAAGCTCTTCGGGGTGTAAACCGCTGTTGCCCGGGACGAAATGCCCTTTCGAGGGTCTTGACGGTACCGGGTGAGGAAGCGCCGGCTAACTCTGTGCCAGCAGCCGCGGTAATACAGAGGGCGCGAGCGTTGTCCGGAATCACTGGGCGTAAAGGGCGCGTAGGTGGCGGCATAA
+
F:FFFFFFFFFFFFFFFFFFFFFFFF:FFFFFFFFFFFFFFFF:FFFFFFFFFFFFFFFFFFFFFFFFFFFFFFFFFFFFFFFFFFFFFFFFFFFFFFFFFFFFFFFF:FFFF:FFF:FFFFFFFFFFFFFFFFFFFFFFF:FFFFFFFFF:FFFFFFFFFFFFFFFFFFFFFFFFFFFFFFF:FFF:,FFFFFFFFFFFFFFFFFFFFFFFF:FFFFFF:FFFFFFFFFFFFFFFFFFFFFFFFFFFFF
@A00920:152:HGHKKDRXX:2:2107:30472:18850 1:N:0:AGGAGTGG+CTAAGCCT
ACTCCTACGGGAGGCAGCAGTGGGGAATATTGGACAATGGGCGCAAGCCTGATCCAGCCATGCCGCGTGTGTGAAGAAGGCCTTCGGGTTGTAAAGCACTTTTGTTGGGGAAGAAAAGACACCGGTCAATACCCGGGGTTTCTGACGGTACCCAAAGAATAAGCACCGGCTAACTTCGTGCCAGCAGCCGCGGTAATACGAAGGGTGCAAGCGTTACTCGGAATTACTGGGCGTAAAGCGTGCGTAGGTG
+
FFFFF:FFFFFFFFFFFFFFFFFFFF,FFFFFFFFFFFFFFF:FFFFFFFFFFFFFFFFFFFFFFFFFFFFFFFFFFFFFFFFFFFFFFFFF,FFFFFFFF,FFFFFFFFF:F,FFF:FFFFFFFF:F:FFFFFFFFFFFFFFFFFFFFFFF:FFFFFFFFFFFFFF,FFFFFFFFF:F:FFFFFF::F:FF:FFF:FFF,FFFFFFFF:FFFFF::FFFFFF:FFFFFFFFFF,::,FF:FFFFFFF:F
@A00920:152:HGHKKDRXX:2:2107:15221:19179 1:N:0:AGGAGTGG+CTAAGCCT
ACTCCTACGGGAGGCAGCAGTGGGGAATATTGGACAATGGGCGAAAGCCTGATCCAGCCATGCCGCGTGTGTGAAGAAGGTCTTCGGATTGTAAAGCACTTTAAGTTGGGAGGAAGGGCAGTAAGTTAATACCTTGCTGTTTTGACGTTACCGACAGAATAAGCACCGGCTAACTCTGTGCCAGCAGCCGCGGTCATACAGAGGGTGCAAGCGTTCATCGGAATTACTGGGCGTAAAGCGCGCGGAGGTG
+
FFFFFFFFFFFFFFFFFFFFFFFFFF,FFFFFFFFF:FFFFFFFFFFFFFFFFFFFFFFFFFFFFFFFFFFFFF:FF:F:FFF,FFFF:FFF,FFFFFF,:FFF:FFFFFFFF,:FFFF:FFF:FFFFFFFF:FFFFFFFF,FF,F:FF::FFFF,FF:F,F:FF,FFFFFF,FFFFFFFFFFFFFFFFFFF:F:F,:FFF:::FFFF,FFFF,F,F,FFF,F:F::FFFFFF:FF,FFFFFF,,FFF:F
@A00920:152:HGHKKDRXX:2:2107:12870:20901 1:N:0:AGGAGTGG+CTAAGCCT
ACTCCTACGGGAGGCAGCAGTTGGGAATATTGGGCAATGGGCGAAAGCCTGACCCAGCGACACCGCGTGGGGGACGAAGGCCTTCGGGTCGTAAACCCCTGTCAGGGGGGACGAAGCCTGCCGCAAGGCAGGTGACGGTACTCCCAGAGGAAGCCCCGGCTAACTACGTGCCAGCAGCCGCGGTAAGACGTAGGGGGCGAGCGTTGTCCGGATTTACTGGGCGTAAAGCGCGTGCAGGCGGTCCGTTAAG
+
FFFFFF,FFF:FFFFFFFFFFFFFFFFFFFFFFFFFFFFFFFFFFFFFFFFFFFFFFFFFFFFFF:FFFFFFFFFFFFFFFF:FFFFFFFFFFFFFFFFFFFFFFFFFFFFFFF,FFFFFFFFFFFFFFFFFFFFFFFF:FFFFFFFF:FF,FFFFFF:F,FFFFFFF:F:FFFFFFFFFFFFF:FFF:FFFFFFFFFFFFFFFFFFFFFF:FFFFFFFFF:FFFF:FFFFFFFFFFFFFFFFF:FFFFF
@A00920:152:HGHKKDRXX:2:2107:30861:21183 1:N:0:AGGAGTGG+CTAAGCCT
ACTCCTACGGGAGGCTGCAGTCGAGAATCTTCCGCAATGGGCGCAAGCCTGACGGAGCGACGCCGCGTGAAGGATGACGGCCTTCGGGTTGTAAACTTCTGTCACCCGAGAAGAACGTCCGAGGTGACCCCTTGGACTGACGTTATCGGGAGAGGAAGTCACGGCTAACTACGTGCCAGCAGCCGCGGTAATACGTAGGTGACAAATGTTATCCGGAATTACTGGGCGTAAAGGGTCTGTAGGCGGCTGT
+
FF:FF,F:,FFFFFFFFFFFFFFFFFFFFFFFFFFFFF,FFF:F,FFFF:FFFFFFFF:FFFFFFFFF:F:::FFF,FFFFF,FFF:FF:FFFFFFFFFFFFFFFFFFFFFFF:FFFFFFFF,FFFFFFFFFFFFFFFFFFFFFFFFFFFF:FFFFFFFF:FF:FFFF:::FFFFFFFFFFFFFFFFFFFFFF,FFFFFFFFFFFFFFFFFFFFFFF:FFFFFFFFFFFFFFFFFFFFFFFFFFFFF:FF
@A00920:152:HGHKKDRXX:2:2107:2230:21699 1:N:0:AGGAGTGG+CTAAGCCT
ACTCCTACGGGAGGCAGCAGTAGGGAATCTTGCACAATGGGCGCAAGCCTGATGCAGCGATGCCGCGTGAGGGATGAAGGCCTTCGGGTCGTAAACCTCTTTCAGCAGGGAAGAAGCCACGGGTAACCGTGGTGACGGTACCTGCAGAAGAAGCCCCGGCTAACTCTGTGCCAGCAGCCGCGGTAAGACAGAGGGTGCAAACGTTGTTCGGAATTACTGGGCGTAAAGCGCGGGTAGGCGGCTTGGCAAG
+
:FFFFFFFFFFFFFFFFFF:FFF:FFFFFFFFFFFFFFF::F:FFFFF,:FFFFFFF:FFFFFFFFF:F::FF,FF,FFFFFFFFF:F:F:FFFFF:FF,FFFFFFFFFFF,,:FFFFFFFFFF,FFF:FFFFFFFFFFFFFFFFFFFFF:FFFFFFFFFFFFFFFFFFF:FFFF,FFFFF:F:,FFF:FF:F:FFFF,F,,FF:FFFF:FF,FF,FFFFFFF:::FFFFFF,F,FFFFFF:,FF:F:FF
@A00920:152:HGHKKDRXX:2:2107:31964:21997 1:N:0:AGGAGTGG+CTAAGCCT
ACTCCTACGGGAGGCAGCAGTGAGGAATATTGGTCAATGGGCGCAAGCCTGAACCAGCGACGCCGCGTGGGTGAAGAAGGTTTTCGGATCGTAAAGCCCTTTTCTAGGTGACGAGCGAGGACGGTAGCCTAGGAAAAAGTCTCGGCTAACTACGTGCCAGCAGCCGCGGTAAAACGTAGGGGGCCAGCGTTGTCCGGACTTACTGGGCGTAAAGCGCGCGCAGGTGGACGAGTATGTGCCGTGTGAAAGC
+
FFFFFFFFFFFFFFFFFFFFFFFFFFFFFFFFFFFFFFFFFFFFFFFFFFFFFFFFFFFFFFFFFFFFFFFFFFFFFFFFFFFFFFFFFFFFFFFFFFFFFFFFFFFFFFFFFFFFFFFFFFFFFFFFFFFFFFFF,FFFFFFFFFF:FFFFFFFFFFFF:FFFFFFFFFFFFFFFFFFFFFFFFFFFFFFFFFFFFFFFFFF:F:FFFF,FFFFFFFFFFFFFFFF:FFFFFFFFFFFFFFFFFF:FF:
@A00920:152:HGHKKDRXX:2:2107:4689:22138 1:N:0:AGGAGTGG+CTAAGCCT
ACTACTACGGGAGGCAGCAGCAAGGAATTTTCCGCAATCGACGCAAGTCGGACGGAGCAACACCGCGTGGGTGACGAAGGCCTTCGGGTCGTAAAGCCCTTTTGCCACTGACGAGACAAGGACGGTAGGTGGCGAATAAGCCTCGGCTAACTACGTGCCAGCAGCCGCGGTAAAACGTAGGAGGCGAGCGTTATCCGGAGTTACTGGGCGTAAAGCGCGCGCAGGCTGTTGTGTAAGTGGGCTGTGAAAG
+
,FF,,FF:F,FF,:F:F:F::F::,FFFFFFFFFFFF,F:FF,FF,,F:F,FF:FFFFFF,FF:FF:,,,FF,::,F,F:,F:FF,F:FFF,FFF:F,F:FF,FFFFFFFFFF,FFFFFFFFFF,FFF,,F,F:FFFFFFFFFFF:FF,FF:F,FF:,FFFFFF,:,FFF:FFFFFFFFFFF:,F,FF::F,,FF:,,F,FFFFF::,FFFF,F:FFF,:FF::FF,:FFF,FFF,:,FFF:F,FF,FF,
@A00920:152:HGHKKDRXX:2:2107:3007:22263 1:N:0:AGGAGTGG+CTAAGCCT
ACTCCTACGGGAGGCAGCAGTGGGGAATATTGCACAATGGGCGAAAGCCTGATGCAGCAACGCCGCGTGAGTGATGAAGGCCTTCGGGTTGTAAAGCTCTGTCTTCTGGGACGATAATGACGGTACCAGAGGAGGAAGCCACGGCTAACTACGTGCCAGCAGCCGCGGTAATACGTAGGTGGCAAGCGTTGTTCGGAATTACTGGGCGTAAAGGGCGCGTAGGCGGTCGCCTAAGTCGGACGTGAAATCC
+
FFFFFFFFFFFFFFFFFFFFFFFFFFFFFFFFFFFFFFFFFFFFFFFFFFFFFFFFFFFFFFFFFFFFFFFFFFFF:FFFFF:FFF:FFFFFF:FFFFFFFFFFFFFFFFFFFFFFFFFFFFFFFFFFFF:FFFFF:FFFFFFFFFFFFFFFFFFFFFFFFFFFFFFFFFFFFF:FFFFFFFFFFFFFFFFFFFFFF:F:FFFFFFFFFFFFFFFFFF:F,::FFFFFF:FF:FFFFFFF:FFFF,FFFF
@A00920:152:HGHKKDRXX:2:2107:1732:22623 1:N:0:AGGAGTGG+CTAAGCCT
ACTCCTACGGGAGGCAGCAGTGAGGAATCTTCCACAATGGACGAAAGTCTGATGGAGCAACTCCGCGTGCAGGATGAAGGCCTTCGGGTCGTAAACTGCTTTTATGAGTGAAGAATATGACGGTAACTCATGAATAAGGGTCGGCTAACTACGTGCCAGCAGCCGCGGTCCTACGTAGGACCCACGCGTTATCCGGAGTGACTGGGCGGAAAGGGTTGCGTAGGTGGTAAGTAAAGCGCATCGTGAAATC
+
FFFFFF:FFFFFFFFFFFFFFFFFFF:FFFFFFFFF:FFFFFFFFFF,FFFFFF,:FFF:FFFFFFFFFFFFFF::FFFFFFFFFFFFF:FF:FFF,FFFFF:F,FF,FFFFF,FFF,,::FFFF::FFF,FF,FF:F:FFFF,F::,F:FF,FF,F,,F,:FF:FF,,F,:,:,,FF:F:FFF,:F,F:F,FFFFFF,F,F,F::F,,F,FF,,F,FFF,FFFFFF,,,FFFF,FFF,FF,FFFF,F,F
@A00920:152:HGHKKDRXX:2:2107:14226:22874 1:N:0:AGGAGTGG+CTAAGCCT
ACTCCTACGGGAGGCAGCAGTGGGGAATCTTGCCCAATGGGCGAAAGCCTGAGGCAGCAACGCCGCGTGTGGGATGAAGGCCCTTGGGTTGTAAACCACTTTCAGCAGGGACGAAAATGACGGTACCTGCAGAAGAAGTCTCGGCTAACTACGTGCCAGCAGCCGCGGTAAAACGTAGGAGGCGAGCGTTATCCGGATTTACTGGGTGTAAAGCGCGTGTAGGCGGTCCTGCAAGTGGCGCGTGAAAGCG
+
:FFFFFFFFFFFFFFFFFFFFFFFFFFFFFFFFFFFFFFFFFFFFFFFFFF,FFF:FFF:FFFFFFFFFFFFFFFFFFFFFFFFFFFFFFFFF:,FF:FFFFFFFFFFFFFFF,,FFFFFFFFFFFFFFFFFFFFFFFFFFF:FFFFFF:FFFFFFFF:FFFFFFFFFFF:,:FF:FFFF,:FFFFFFFFFFF:F:FFFFFFFFFFF::FFFFFFFFFFFFFF:F:FFFF:FF,FF::FFFFF:FFFFFF
@A00920:152:HGHKKDRXX:2:2107:4119:22905 1:N:0:AGGAGTGG+CTAAGCCT
ACTCCTACGGGAGGCAGCAGTGGGGAATCTTCCGCAATGGGCGAAAGCCTGACGGAGCAACGCCGCGTGAGTGATGACGGCCTTCGGGTTGTAAAACTCTGTGATCCGGGACGAAAAGGCAGAGTGCGAAGAACAAACTGCATTGACGGTACCGGAAAAGCAAGCCACGGCTAACTACGTGCCAGCAGCCGCGGTAATACGTCGGTGGCAAGCGTTGTCCGGAATAATTGGGCGTAAAGCGCGCGCAGGC
+
FFFFFFFFFFFFFFFFFFFFFFFFFFFFFFFFFFFF:FFFFFF:FFFFFFFFFFFFFFFFFFFFFFFFFFFFFFFFFFFFFFFFFFF:FFF:FFFFFFFFFFFFFFFFFFFFFFFFFFF:F:FFFFFF:FFFFF::F,,FFFFFFFFFF:,FFFFF,FFF:FF::FFFFFFF:FFFFF:FFFFFF,,,FF:FFFFFFFFFFF,FFFFFFFFFF,:F,FF:FFFF:,FFFFFFF,FF:FFFFFFFFFFF:F
@A00920:152:HGHKKDRXX:2:2107:21811:23484 1:N:0:AGGAGTGG+CTAAGCCT
ACTCCTACGGGAGGCAGCAGTAGGGAATATTGGTCAATGGGTGAGAGCCTGAACCAGCCATGCCGCGTGCAGGAAGAAGGCCCTACGGGTTGTAAACTGCTTTTGCCAGGGGATAAAACGACCTTGCGAGGTTAATTGAAGGTACCTGGTGAATAAGCCACGGCTAACTACGTGCCAGCAGCCGCGGTAATACGTAGGTGGCAAGCGTTGTCCGGATTTATTGGGTTTAAAGGGTGCGTAGGCGGTTGTA
+
FFFFFFFFFFFFFFFFF:FFFFFFFFFF,FFFFFFFFFFFFFFFFFFFF:F:FFFFFFFFFFFFFFFFFFFFFFFF,FFFFFFFFFFFFFFFFFFFFFFF::FFFFF:FFFF:FFFFFFFFFFFFF:F:FF,F:FFFFFFFFFFFFFFFFFFFF:FFFFFFFF:FFFFFFFFFFFFFFFFFFFFFFFF:FFFF::FFFFFFFFFFFFF:FFFFFFF:,F,FFFFF:FF,FFFFFFFF:FFF:FFFFFFFF
@A00920:152:HGHKKDRXX:2:2107:2691:23531 1:N:0:AGGAGTGG+CTAAGCCT
ACTCCTACGGGAGGCAGCAGTGGGGAATCTTCCGCAATGGGCGAAAGCCTGACGGAGCAACGCCGCGTGGGGGACGAAGGCCTTCGGGTCGTAAACCCCTGTCATGGGGAAAGAAGGGCCTCGGGGTGAACAGCCTCGGGGCTTGACGGTACCCCAAGAGGAAGCCACGGCCAACTCCGTGCCAGCAGCCGCGGTAATACGGAGGTGGCACGCGTTGTTCGGAATTACTGGGCGTAAAGGGCGCGTAGGC
+
:FFFFFFFFFFFFFFFFFFFFFFFFFFFFFFFFFFFFFFFFFFF,FFFFFFFFFFFFFFFFFFFFFFFFFFFFFFFFFFFFFFFFFFFFFFFFFFFFFF,F,F::FFFF,FFFFFFFFFF,FFFFFFFFFFFFFFFFFFFFFFFFFFFFF:FFFFFFFFFFFFFFFFFFFFF,FFFFFFFFFF,FFFFFFFFFF,F:FFFFFFFFFFFFF,FFFFFFFF:FFF,FFFF:FFFFF,:F:FFFFFFF,FFFF
@A00920:152:HGHKKDRXX:2:2107:31331:23657 1:N:0:AGGAGTGG+CTAAGCCT
ACTCCTACGGGAGGCAGCAGTGGGGAATATTGGACAATGGGCGCAAGCCTGATCCAGCAATGCCGCGTGAGTGAAGAAGGCCTTAGGGTTGTAAAGCTCTTTAGACGGGGACGATGATGACGGTACCCGTAGAAGAAGCCCCGGCTAACTCCGTGCCAGCAGCCGCGGTAATACGGAGGGGGCTAGCGTTGTTCGGAATAACTGGGCGTAAAGCGCGCGTAGGCGGCTTGGAAAGTTGGATGTGAAATCC
+
FFFFFFFFFFFFFFFFFFFFFFFFFFFFFFFFFFFFFFFFFFFFFFFFFFFFFFFFFFFFFFFFFFFFFFFFFFFFFFFFFF,FFFFFFFFFFFFFFFF:FF:FFFFFFFFFFFF,FFFFF:FF,FFFFFFFFFFFFFFFFFFFFFFFFFFFFFFFF:FFFFFFFFFFFFFFFFFFFFFFFFFFFF:FFFFFFFFFFFF,FFFFFFFFF::FFFF:FFFFFFFFFFFFFFFFFFFFF,FF:FFFFF,FFF
@A00920:152:HGHKKDRXX:2:2107:30309:24236 1:N:0:AGGAGTGG+CTAAGCCT
ACTCCTACGGGAGGCAGCAGTAGGGAATATTGGTCAATGGATGGAAGTCTGAACCAGCCATGCCGCGTGCAGGAAGAAGGCCTTCTGGGTTGTAAACTGCTTTTGCCGGGGGATAAAATTCCCATGCGTGGGAACTTGAAGGTACACGGTGAATAAGCCACGGCTAACTACGTGCCAGCAGCCGCGGTAATACGTAGGTGGCAAGCGTTGTCCGGCTTTATTGGGTTTAAAGGGTGCGTAGGCGGCCTCT
+
FFFFFFFFFFFFFFFFFFFFFFFFFFFFF:FFFFFFFFFFFFFFFFFFFFFFFFFFFFFFFFFFFFFFFFFFFFFFFFFFFF,FFFFFFFFFFFF,FFFFFFFFFFFFFFFFFF:FF:F:FFFF:,FFFFFFFF,F:FFFFFFFF,FF:FFF:FFFF,F,FFFFFFFFFFF::FFFFFF::FFFFF:FFFFF:FF:FFF,FFFFF:::FFFFFFF,F,FFF:F:F,F,:FF,,F:FFFF:FFFFFFFF,F
@A00920:152:HGHKKDRXX:2:2107:12988:24330 1:N:0:AGGAGTGG+CTAAGCCT
ACTCCTACGGGAGGCAGCAGTGGGGAATCTTGGACAATGGGCGAAAGCCTGATCCAGCCATGCCGCGTGGATGATGAAGGCCCTAGGGTTGTAAAATCCTTTCGTTGGGGACGATAATGACGGTACCCAAAGAAGAAGCTCCGGCTAACTTCGTGCCAGCAGCCGCGGTAATACGAAGGGGGCTAGCGTTGTTCGGATTTACTGGGCGTAAAGCGCGTGTAGGCGGGTCTTTAAGTTGGGGGTGAAATCC
+
F:,FF:FFFFFFFFFFFFF,FFFFFFFFFF:FFFFFFFFF:F:FFF,,FFFFFFFFFFFFF:FFFFFFFFFFFF,FFFF:FF:FFFFFFF:FFFFFFF:F:F:FFF:FFFFFFFFFFFF:F,FFFFF:FFFFFFFFFFFFFFFFFFFFFF:F::FFFFFFFFFF:FFFFFFFFFFFF:FFFFFFF:FFFFFFFFFFFFFFFFF:::FFFFFFFFFFF,F:FFFFFFFFF,FFFFFFFF:FFFFFFFFFFF
@A00920:152:HGHKKDRXX:2:2107:23601:24643 1:N:0:AGGAGTGG+CTAAGCCT
ACTCCTACGGGAGGCAGCAGTGGGGAATCTTGGACAATGGGCGCAAGCCTGATCCAGCCATGCCGCGTGAGTGAAGAAGGCCTTAGGGTTGTAAAACTCTTTCGCCGGTGAAGATAATGACGGTAGCCGGAGAAGAAGCCCCGGCTAACTTCGTGCCAGCAGCCGCGGTAATACGAAGGGGGCTAGCGTTGTTCGGAATTACTGGGCGTAAAGCGCACGTAGGCGGATTTGTAAGTTGGGGGTGAAATCC
+
FFFFFFF,FFF:F:FFFFFFFFFFF:FFFFF:FFFFFFFFFFFFFFFFFFFFFFFFFFF:FFFFFFFF:FFFF:FFFFF:F:FFFFFF,FFFFFF:FFF:FFFFFFFFFFFFF,FFFFFFFFFF:FFFFFFFFFFF:::FFFFFFFFFFFFFFF:FFFFF:FFFFFF:FF:FFFFFFFFFFFFFFFFF:FFFFFFFFFF:FFFFFFFFFFFFF:FFFF:,FF,FFFF,:FFFFFFFFF,FFFFF:FFFF,
@A00920:152:HGHKKDRXX:2:2107:16649:24815 1:N:0:AGGAGTGG+CTAAGCCT
ACTCCTACGGGAGGCAGCAGTGGGGAATATTGGACAATGGGGGAAACCCTGATCCAGCCATGCCGCGTGAGTGAAGAAGGACTTAGGGTTGTAAAGATCTTTCGGCGGGGACGATGATGACGGTACCCGCAGAAGAAGCCCCGGCTAACTCCGTGCCAGCAGCCGCGGTAATACGGAGGGGGCAAGCGTTGTTCGGAATTACTGGGCGTAAAGCGCGCGTAGGCGGTTTTTCAAGTTAGCCGTGAAAGCC
+
FFFFFFFFFFFFFFFFFFFFFFFFFFFF,,F,FFFFFFFFFFFFFFFFF:FF,::FFFFFFFFFFFFFF:FFFFFF:FFF,FFFFFF,:FFFFFFF,,FFF:,FFFFFFFFFFFFFFFFFF,FF::F,:FF,FF,FFFF:FFF:FFF:FFF,FFFF,FF,FF:FFFFF,F:F,F:FF,FFF,::F:FF,FFFF:F,FFFFF:FFFFFFFFFFFF:F,::FF,FFF::::F,:F,:F,FF,FFF:F,F:F,
@A00920:152:HGHKKDRXX:2:2107:21007:24972 1:N:0:AGGAGTGG+CTAAGCCT
ACTCCTACGGGAGGCAGCAGTGGGGAATATTGCGCAATGGCCGAAAGGCTGACGCAGCGACGCCGCGTGTGGGAGGAAGCCCTTCGGGGTGTAAACCACTGTCAGGAGGGACGAATCGCTAGCGGGCAAACAGCCCGGGCGCTTGACGGTACCTCCAAAGGAAGCACCGGCTAACTCCGTGCCAGCAGCCGCGGTAAGACGGAGGGTGCAAGCGTTGTTCGGAATTACTGGGCGTAAAGAGCTCGTAGGC
+
FFFFFFFFFFFFFFFFFFFFFFFFFFFFFFFFFFFFFFFFFFFFF:FFFFFFFFFFFF:FFFFFFFFFFFFFFFFFFFFFFFFFFFFFFFFF:FFF:FFFFF,F,FFFF:FFF:::FFF,FFFFFFFF,::F:FFF::FFF,F:FF:FFFFFFFFFFF,F,FFF,FFFFFFF:FFFFFFFFF,,FF:F:F:FFFF:F,FFF:FFFF:FF,F:F:FFFFF:FFF::FFFFFFFFFFF:F,F,FFFFF:FFF
@A00920:152:HGHKKDRXX:2:2107:3568:25081 1:N:0:AGGAGTGG+CTAAGCCT
ACTCCTACGGGAGGCAGCAGTGGGGAATATTGGACAATGGGCGAAAGCCTGATCCAGCAATGCCGCGTGAGTGATGAAGGCCTTAGGGTTGTAAAGCTCTTTTACCCGGGATGATAATGACAGTACCGGGAGAATAAGCCCCGGCTAACTCCGTGCCAGCAGCCGCGGTAATACGGAGGGGGCTAGCGTTGTTCGGAATTACTGGGCGTAAAGCGCGCGTAGGCGGCTTTGTAAGTTAGAGGTGAAAGCC
+
FFFFFFFFFFFFFFFFFFFFFFFFFFFFFFFFFFFFFFFFFFFFFFFFFFFFFFFFFFF:FFFFFFF:FFFFFFFFFFFFFFFFFFF:FFFFFFFF,FFFFFFF:FFFFFFFFFFFFFFFF,:FFFFFFFFFFFFFFFFFF,FFFFFFFFFFFFFFFFFFFFFFFFFFFFFFFFFFFFF:F,FFFFFFF:FFFFFFFFFFFF:FFFFF:FFF,FFFFFFFFFF::,F:,FFFFFFFFF:FFFFFFFFF,F
@A00920:152:HGHKKDRXX:2:2107:20211:25316 1:N:0:AGGAGTGG+CTAAGCCT
CTTGGTCATTTAGAGGAAGTAAAAGTCGTAACAAGGTCTCCGTTGGTGAACCAGCGGAGGGATCATTACCGAGTTTACAACTCCCAAACCCCTGTGAACATACCTTAATGTTGCCTCGGCGGATCAGCCCGCGCCCCGTAAAACGGGACGGCCCGCCAGAGGACCCAAACTCTAATGTTTCTTATTGTAACTTCTGAGTACAACAAACAAATAAATCAAAACTTTCAACAACGGATCTCTTGGTTCTGGC
+
FF::::FFFFFF:FFFFFFF:FFFFFFFFF:FFF,FFFFFFFFFFFFFFFFF:FFFFFFFFFF:FF:F:FF::F,:FFF:,FF:,FFFF::FF,FFFFF:F:FFFFFFFFFFFFFFFFFFFFFFF:FFFFFF::FF:F:FFFFFFFFFFFFFFFFFF,F:FFFFFFFFF:FFFFFFFFF:FFF:FF::FFF:FFFFFFFF:FF:FFFF,:FF:F:FFFFFF:F,:,FF::F:,F,FFFFFF:FFF:F,F:
@A00920:152:HGHKKDRXX:2:2107:18864:25394 1:N:0:AGGAGTGG+CTAAGCCT
ACTCCTACGGGAGGCAGCAGTGAGGAATATTGCTCAATGGGCGCAAGCCTGAAGCAGCGACGCCGCGTGGATGAAGAAGGTTTTCGGACTGTAAAATCCTTTTCTGTGTGACGAGAGTGGACGGTAGCACAGGAATAAGTCTCGGCTAACTACGTGCCAGCAGCCGCGGTAAAACGTAGGAGGCAAGCGTTATCCGGAGTTACTGGGCGTAAAGCGCGGGTAGGTGGATTGGTAAGTGACTTATGAAAGC
+
FFFFFFFFFFFFFFFFFFFFFFFFF,F,FFFFFFFFFFFFFFFFFFFFFFFFFFF:FFFFFFFFFFFFFFFFFF,FFFFFFFFFFFFFFFFFFFFFFFFFFFFFFFFFFFFF:FFFFFFFFFFFFFFFFFFFF,FFFFFFFFFFFFF:FFF:FFFFFFFFFF:FFFFFFFF,FFFFF,FFFFFFF,FFF,F:FFFFF,FFF:FFFFFFF,::FFFFFF,FF,FFF::FFFFFF,FFF,FFF:FFFFFFFF
@A00920:152:HGHKKDRXX:2:2107:3396:25598 1:N:0:AGGAGTGG+CTAAGCCT
ACTCCTACGGGAGGCAGCAGTGGGGAATATTGCGCAATGGAGGAAACTCTGACGCAGCAACGCCGCGTGAAGGATGAAGGTCTTCGGATTGTAAACTTCTTTAGTCGGGGACGAAGAAATGACGGTACCCGAAGAATAAGCCAAGGCAAAAAACGTGCCAGCAGCCGAGGTAATACGTAGGAGGCGAGCGTTGTCCGGAATTACTGCGTGTAAAGGGCGTGTAGGCGGGACGGTAAGTCAGATGTGAAAA
+
F:FF,FFF:F:F:,F,,::FFF:F:,,FFF,F,:,FFFF:F::FFFF:,:,:,,F:FFFF,,FFFFFF::FF:FF:FF,F,:,FF,FF:F,FFF:FFF,FFFF:,FFFF:FF:FFF:FFFFFFFFFF:FF,F,,FF,F:,FFF,,FF:FF,,F:,F:F,F,,FFF,,:F,,::FF,FF,:,,,F:FFF:FF:F:,F,FF,F:FFFF,FFFFFFFF:F:FFFFFF,:F,FFFFFFFF:,:FFFF:,FF,F,
@A00920:152:HGHKKDRXX:2:2107:28248:27054 1:N:0:AGGAGTGG+CTAAGCCT
ACTCCTACGGGAGGCAGCAGTGGGGAATTTTGGACAATGGGCGCAAGCCTGATCCAGCCATTCCGCGTGCAGGATGAAGGCCCTCGGGTTGTAAACTGCTTTTGTACGGAACGAAACGCGCTGAGTTAATACCTCGGCGTAATGACGGTACCGTAAGAATAAGCACCGGCTAACTACGTGCCAGCAGCCGCGGTAATACGTAGGTGGCGAGCGTTGTCCGGATTTACTGGGCGTAAAGCGCGCGCAGGCG
+
FFFFFFFFFFFFFFFFFFFFFFFFFFFFFFFFFFFFFFFFFFFFFFFFFFFFFFFFFFFFFFFFFFFFFFFFFFFFFFFFFFFFFFFFFFFFFFFFFFFFFFFFFFFFFF:FFFFFFFFFFFFFFFFFFFFFFFFFFFFF:FFFFFFFFFFFFFFFF:FFFFFFFFFFFFFFFFFFFFFFFFFFFFF:FFFFFFF:FFFFFFFFFF:FFFFFFFFFFFFFFFFFFFFFFFFFFF::FF::FF:FFFF:FF
@A00920:152:HGHKKDRXX:2:2107:14931:27226 1:N:0:AGGAGTGG+CTAAGCCT
ACTCCTACGGGAGGCAGCAGTGGGGAATTTTGGACAATGGGGGCAACCCTGATCCAGCAATGCCGCGTGAGTGAAGAAGGCCTTCGGGTTGTAAAGCTCTTTTGTCAGGGAAGAAACGATCCCCTCTAATACAGGGGATTAATGACGGTACCTGAAGAATAAGGACCGGCTAACTACGTGCCAGCAGCCGCGGTAATACGTAGGGTGCAAGCGTTAATCGGAATTACTGGGCGTAAAGCGTGCGCAGGCG
+
FFFFFFFFFFF:FFFFFFFFFFFFFFF:FFFFFFFFFFFFFFFFFFFFFFFF:FFFFFFFFFFFFFFFFFFFFF,FFFFFFFF,FFFFFFFFFF,FFFFFFFFFF:FFFFFFFFFFFFFFFFFFFFFFFF:FFF:FF:F:FFFFFFFFFFFFFFFF:F,F,FFF,FFFFFFFFFF:FFFFF::FFFFFFFFFFF,:FFFFF:FFFFFF,:FF,,FFF,F:FFFFFFFF,FFFFFFFFFFFFFF:F,F:FF
@A00920:152:HGHKKDRXX:2:2107:22128:27352 1:N:0:AGGAGTGG+CTAAGCCT
ACTCCTACGGGAGGCAGCAGTGGGGAATTGTTCGCAATGGGCGCAAGCCTGACGACGCAACGCCGCGTGGAGGATGAAGGTCTTCGGATTGTAAACTCCTGTTGCTCGGGAAGAATAGCTCCGACCTAACACGTCGGAGTGTGACGGTACCGGGTGAGGAAGCCCCGGCTAACTCTGTGCCAGCAGCCGCGGTAATACGTAGGTGGCAAGCGTTGTCCGGAATTACTGGGCGTAAAGGGCGCGTAGGCGG
+
FFFFFFFFFFFFFFFFFFFFFFFF::F:FFFFFFFFFFFFFFFF,FFFFFFFFFFFFFFFFFFFFFFFFFF:FFFFFFFFFF,FFFFFFFF:FFFF:FFF:,FFFFFFFFFFFFF:FFF:FFFFFFFFFFFFFFFFFFFFFFFFFFFFFFFFFFFFFFFFFFFFF::FFF:FF:FFFF,FFFFF:FFFFFFF:FFFFFFFFFFFF:FFFFFFFFFFF:F:F:::FFF:FFFFFFFFFFFFFFF,,:FFF:
@A00920:152:HGHKKDRXX:2:2107:6162:28197 1:N:0:AGGAGTGG+CTAAGCCT
ACTCCTACGGGAGGCAGCAGTGGGGAATATTGGACAATGGGGGAAACCCTGATCCAGCGACGCCGCGTGAATGATGAAGGCCTTAGGGTTGTAAAGTTCTTTCGCCCGTGAAGATGATGACTGTAGCGGGATAAGAAGCTCCGGCTAACTCCGTGCCAGCAGCCGCGGTAATACGGAGGGGGCTAGCGTTGCTCGGAATTATTGGGCGTAAAGCGCACGTAGGCGGCCCGTTAAGTCTCATGGTGAAAGG
+
FF:F,:FFFFFFFFFFFFFFFFFFFFFFFFF::FFFFFFFFFFFFFFFFFFFFF:,FFFFFFFFFFFFFFFFF::FFFFFFFF,FFFFFFF:FFFFFFF:FF:FFFFF,FFFFFFFF:FFFFFFFFFFFFFFF:FFF:FFFFF:FFFFFFFFFFFFF:FFFFFFFFFFFFFFFFFF:FFFFFFFFF:FFFFFFFFFF::F:FFF:FFFF,,:FFFFFFFFFFFF,FFF:FFFFFFFFFFFFFFFFFFFFF
@A00920:152:HGHKKDRXX:2:2107:15058:28729 1:N:0:AGGAGTGG+CTAAGCCT
ACTCCTACGGGAGGCAGCAGTGGGGAATCTTGCGCAATGGGCGAAAGCCTGACGCAGCGACGCCGCGTGAGGGAAGAAGGCCTTCGGGTTGTAAACCTCTTTCAGGAGGGACGAAGCTACTCGGGTTAATAGCCCAGAGGGTGACGGTACCTCCAGAAGAAGCCCCGGCTAACTACGTGCCAGCAGCCGCGGTACTACGTAGGGGGCAAGCGTTGTCCGGAATCATTGGGCGGAAAGCGCGTGTAGGCGG
+
FFF:F,FFFFFFFFFF:FFFFFFFFF,FFFFFFFFFFFFFFFFFFFFFF:FFF:FFFFFFFFFFF:FFFFFF,F,FFF,F,FF:F::FF:FFFFFFFFF,FFFFFFFF,FFFFF:FFFFFFFFFFFFF:FFFF:FFF:FF:FFFFFFFFFF:FFFFFFFFFFFFFFF:FFFFFFFFFFFFFFF:FFF,:FFF:F,F,FFFF:FFFF:FFFFFFFFFFFF:F,FFFFFFF:FF,F:FF,F:FF:F:FFFF:
@A00920:152:HGHKKDRXX:2:2107:26494:29152 1:N:0:AGGAGTGG+CTAAGCCT
ACTCCTACGGGAGGCAGCAGTGGGGAATATTGCACAATGGGCGAAAGCCTGATGCAGCGACGCCGCGTGAGGGATGACGGCCTTCGGGTTGTAAACCTCTTTCGACAGGGACGAAGCGCAAGTGACGGTACCTGTAGAAGAAGCACCGGCCAACTACGTGCCAGCAGCCGCGGTAATAAGTAGGGTGCGAGCGTTGTCCGGAATTACTGGGCGTAAAGAGCTTGTAGGCGGTTCGTCGCGTCGATTGTGA
+
FFFFFFFFFFFFFFFFFFFFFFFFFFFFFFFFFFFFFFFFFFFFFFFFFFFFFFFFFFFFFFFFFFFFFFFFFFFFFFFFFFFFFFFFFFFFFFFFFFFFFFFF,FFFF:FFFFFFFFF:F:FFFF:FFFFFFFF,FFFFFF:FFFFF:FFFFFFFFFFFFFFFFFFFFFFFFFFFFF,F:F:FFFFFFFFFFFFFFF:FFFFFFFF,FFFFFFFFFFF:FF,FFFF,:FFFFFF:,F:FF:FFF:FFFF
@A00920:152:HGHKKDRXX:2:2107:23954:29669 1:N:0:AGGAGTGG+CTAAGCCT
ACTCCTACGGGAGGCAGCAGTGGGGAATATTGCGCAATGGGCGAAAGCCTGACGCAGCGACGCCGCGTGCGGGATGACGGCCTTCGGGTTGTAAACCGCTGTCGGGGGGGACGAAGATCTGACGGTACCCCCAAAGGAAGCACCGGCTAACTCTGTGCCAGCAGCCGCGGTAATACAGAGGGTGCGAGCGTTGTCCGGACTTACTGGGCGTAAAGGGCGCGTAGGCGGTTCGGTAAGTAGGGGGTGAAAT
+
FFFFFFFFFFF:FFFFFFFFFFFFFFFFFFFFFFFFF:FFFFFFFFFFFFFFFFFFFFF:FFFFFFF:FFFFFFFFFFFFFFFFFFFFFFF:FFFFFFFFFFFFFFFFFFFFFFFF:F:FFFFFFFFFFFFFFFFFFFFF:FFFFFFFFFFFFFFFFFFFFFFFFFFFFFFFFFFFFFFFFFFFFFFFFFFFFFF,FFF,:FFFFFFFFFFFF:FFFFFFFFFFFFFFFFFFF:F:FFFFFFFF::,FFF
@A00920:152:HGHKKDRXX:2:2107:17689:29904 1:N:0:AGGAGTGG+CTAAGCCT
ACTCCTACGGGAGGCAGCAGTGGGGAATATTGCACAATGGGCGCAAGCCTGATGCAGCGACGCCGCGTGAGGGATGACGGCCTTCGGGTTGTAAACCTCTTTCAGCACAGACGAAGCGCAAGTGACGGTATGTGCAGAAGAAGGACCGGCCAACTACGTGCCAGCAGCCGCGGTAATACGTAGGGTCCGAGCGTTGTCCGGAATTACTGGGCGTAAAGAGCTCGTAGGTGGTGTGTCGCGTTGTTCGTGA
+
FFFFFF:FF:FFF:FFFFFF,:FFFFFF:FFFFFFFFFFFFFFFF,FFFFFFFFFFFFFFFFFFFFFFFFFFFFFF:FFFFFFFFFFFFF:F,FFFFFFFFFFFFFFF:FFFFFFFFFF:FF:FFFFF:FFFFFFFFF:FFFFFFFFFFFFFFFFFF:FF:FFFFFFFFFFFFFF,FFFFFFFF::FFFFFFFFF,FF:FFF,FFFFFFFFFFFF:FFFFFFFF:FFFFFFF,F:FF,FF,F:FFFFFFF
@A00920:152:HGHKKDRXX:2:2107:7256:29935 1:N:0:AGGAGTGG+CTAAGCCT
AAACCTACGGGAGGCAGCAGTTGGGAATATTGGACAATGGGCGAAAGCCTGATCCAGCAATGACGCGTGAGTGATGAAGGCCTTAGGGTTGTAAAGCTCTTTTACCAGGGATGATAATGACAGTACCTGGAGAATAAGCTCCGGCTAACTCCGTGCCAGCAGCCGCGGTAATACGGAGGGAGCTAGCGTTGTTCGGAAATACTGGGCGTAAAGCGCACGTATGCGGCGCAGCAAGTCAGGGGTGAAATCC
+
:,:FF,F:,:FFFF,FF,:,:,,,FFFFFF:,FFF,F,::,FFFFFFF,F,FF:FF:FF:F:,F,::F,FFF:FF:FF:FF,,F,:,F:F::FF::F:,FF,FFFFFFF,FF:FFFFFFFFF,FFFFFFFF,F:FFF,FFF:F,FFFF,,F:F,:FFFFFFFF,FF:,F:FF:F:FF,,FF,,:FFF:FFFF,FFFFFFF:FFFFF:,FF::,,FFFF,,:,F::F,:::F:F:FFFFFF,,F,FF,F:F
@A00920:152:HGHKKDRXX:2:2107:32723:30483 1:N:0:AGGAGTGG+CTAAGCCT
ACTCCTACGGGAGGCAGCAGTGGGGAATTTTGCGCAATGGGCTAACGCCTGACGCAGCAACGCCGCGTGGAGGATGAAGGTCTTTGGATTGTAAACTCCTGTCAGCAGGGAAAAAGCGACTACTGATAATACAAGTGGGAGTTGATTATACCTTCAGAGGAAGACCCGTCTAACTCTGTTCCATCAGCCTCTGTAATACAGAGGGGGCGAGAGTTATACGGAATTATTGGGCGTAAAGGGCTCGTAGGTG
+
:FFF:F:F:FFFFFFFF,F,F,FFFFFFFFFF:,FFFF,FFFFFFFFFFFF,FFFFFFFFF:FFFFF:F:,,FFFFFFFFFFFFFFFFFFFFFFF,F,:F:FFFFF,F,FFFFF,FF,,F,FF,:F,F,FFF,,,:,FFF::FF:F:,,:,FF,FFFFFFFFF,FFFF,F:FFFFF:FF,F,FFF,FF,:F,FFF:FF,FFF,:FF,FF,:,F,FFF,FF,FF:F,FF::,,FF,,F:F,:,F,FF:,:F
@A00920:152:HGHKKDRXX:2:2107:31548:30827 1:N:0:AGGAGTGG+CTAAGCCT
ACTCCTACGGGAGGCAGCAGTGGGGAATTTTGGACAATGGGGGCAACCCTGATCCAGCCATGCCGCGTGTGTGAAGAAGGCCTTCGGGTTGTAAAGCACTTTCGGACGGAACGAAATCGCGCGGATTAATAACCCGCGTGGATGACGGTACCGTAAGAAGAAGCACCGGCTAACTACGTGCCAGCAGCCGCGGTAATACGTAGGGTGCGAGCGTTAATCGGAATTACTGGGCGTAAAGTGTGCGCAGGCG
+
FFF,FFFFFFFFFFFFFFFFF:FFFFFFFFFFFFFFFFFFFFFFFF:FFFFFFFFFFFFFFFFFFFFFFFFFFFFFFFFFFFFFFFFFFFFFFFFFFFFFFFF:FFFFFF,FFFFFFFFFFF:FFFFFFFFFFFFFFFFFFFFFFFFFF:FFFFFFFFFFFFFF:FF:FFFFFF:FFFFF,FFFFFFFFFFFFFF::FFFFFFFFFFFFFFFFFFFFF:FF:,FF:FFFFFFFFF::FF::FFFF:FFFF
@A00920:152:HGHKKDRXX:2:2107:14841:31641 1:N:0:AGGAGTGG+CTAAGCCT
ACTCCTACGGGAGGCAGCAGTGGGGAATCTTGCGCAATGGGCGAAAGCCTGACGCAGCAACGCCGCGTGGGGGATGAAGGCTTTCGGGTTGTAAACCCCTTTCAGCAGGGACGATTATGACGGTACCTGCAGAAGAAGGACCGGCCAACTACGTGCCAGCAGCCGCGGTAATACGTAGGGTCCAAGCGTTGTCCGGATTTATTGGGCGTAAAGAGCTCGTAGGCGGCTCAGTAAGTCGGATGTGAAAAAT
+
FFFFFFFFFFFFFFFFFFFFFF:FFFFFFFFF:FFFF:FFFFFFFFFFFFFFFFFFFFFFFFFFFFFFFFFFFFFF,FFFFFFFFFFFFFFFFFFFFFFF:FFFFFFFFFFFFFFFFFFFFFFFFFFFFFFF:FFFFFFFFFFFFFFFFFFFFFFFFFFFFFFFFFFFFFFFFFFFFFFFFF:,FFFFFFFFFFFFFFFFFFFFFFFF,FF:FFFF,::FFFFFFF:FFFFFFF:FFFFFFFFFF::F,F
@A00920:152:HGHKKDRXX:2:2107:2880:32659 1:N:0:AGGAGTGG+CTAAGCCT
ACTCCTACGGGAGGCAGCAGTGGGGAATCTTGCGCAATGGCCGAAAGGCTGACGCAGCGACGCCGCGTGAGGGATGACGGCCTTCGGGTTGTAAACCTCTGTTGCCCGGGACGAACAACCGGTTACGACCGGTCTGACGGTACCGGGTGAGGACGCACCGGCTAACTCCGTGCCAGCAGCCGCGGTAATACGGAGGGTGCGAGCGTGGTCCGGCATCACTGGGCGTCAAGGGCGCGTAGGCGGTGGGGTC
+
FFFFF::FFFFFFFFFFFFFFFFFF,,,:,FFFFFFFFFFFFF:FF:FFFFFFFF:FFFFFF:FFFF:FFFFFFFFFFFFFFF:FFFFFFFFFF,F::F,FF,:FFFFFFFFF:FF::F::F,:FFFFFFFFF:F:,FFFF,FFFFF,F:FFF,FFFFFFFFFF,FFF:F:FFF,FF:FF:FFFFFF:::FFF,FFFFF:F,FFF,,F,FFFF,F:FFF:FFFF:F,,,FFFFFFF::FF,:F:FFF::,
@A00920:152:HGHKKDRXX:2:2107:14950:33082 1:N:0:AGGAGTGG+CTAAGCCT
ACTCCTACGGGAGGCAGCAGTCGGGAATTTTGGGCAATGGGCGAAAGCCTGACCCAGCAACGCCGCGTGAAGGATGAAGTATTTCGGTATGTAAACTTCGAAAGAATGGGAAGAATAAATGACGGTACCATTTATAAGCTCCGGCTAACTACGTGCCAGCAGCCGCGGTAATACGGAGGGTGCGAGCGTTGTCCGGAATCACAGGGCGTAAAGGGCGCGTAGGCGGTGGGATAAGCGTGTGGTGAAAGCC
+
FFFFFFFFFFFFFFF::FFFFFFFFFFFFFFFFFFFFFFFFFFFFFFFFFFFFF:FF:,FFFFFF:FFFFFFFFFFFFFFF,FFFFFFFFFF,FFFFFFFFFFFFFF,FFF:FFFFFF,F,FFFFFFFFFFFFF,FFFFF,F:FFFFF::FF:FFFFF,FFFFF:F:FFFFFFFFF:FFFFFF:FFFFFFFFFF:FFFF,FF,,FFFFFFFF,FFFFFFFFFFFFFF::FF:,FFF:F,FF,:,FFF,FF
@A00920:152:HGHKKDRXX:2:2107:27236:33254 1:N:0:AGGAGTGG+CTAAGCCT
ACTCCTACGGGAGGCAGCAGTAAGGAATATTGGGCAATGGGGGCAACCCTGAACCAGCCATGCCGCGTGCAGGAAGACGGTGCTCTGCATTGTAAACTGCTTTTATACCGGAATAATCTCCCGATCGTGATCGGGATTGAATGTACGGTCAGAATAAGGGTCGGCTAACTCCGTGCCAGCAGCCGCGGTAATACGGAGGGTGCCAGCGTTAGCCGGATTCACGGGGTTTAATGGGTGCGGAGGCGGGCAG
+
FFFFFFFFFFFFFFF::FFFF:F:FFFFF:FF,,FF:FFF,:,,:F:FF::FF:FF:F,FF:F,FF:FFFF,FF,,FFFF,F,FF:FF:,FFFFF:F,FFFFFFFFF:FFFFFFFFF:FFFF:FF:FFF,,,FFF:FFFF,FFF,,FF,,,FFFF:FFF,FF,F,FFFFF::F:F:FFFF:FF,FFFFF:F:FFFF,FFFFFF,,FFFF:F,FFFFFFFF,,,FFFFF,,F,FF:,FFF,FFFF,FFF:F
@A00920:152:HGHKKDRXX:2:2107:28049:34037 1:N:0:AGGAGTGG+CTAAGCCT
ACTCCTACGGGAGGCAGCAGTGGGGAATTTTGCGCAATGGGCGAAAGCCTGACGCAGCAACGCCGCGTGGAGGATGAAGGTTCTCTGAATCGTAAACTCCTGTCGGTCGAGAAGAATGGACGGGGTGCTAATCAGCCCCGTCTTGACTGTATCGGCAAAGGAAGCCCCGGCTAACTCCGTGCCAGCAGCCGCGGTACTCCGGAGGGGGCAAGCGTTACTCGGACTTATTGGGCGGACAGGGCGCGTAGGC
+
:FFFFFFFFFF:FFFFFFFF:FFFFFFFFFFFFFFF:FFFFFFFF,FFFFFFFFFFFF:FFFFFFFF,FFFFFFFF:FFFFFF:FFFF:FFF:FFFFFFFFFFFFFFFFFFFFF,FFFFFFFFFFFFF:FFFFFFFFFFFFF:FFFFFFFFFFFFFF,:FFF:F:FFFFFFF:FFFFFFFFFFF:FFFFFFFFFFF:F:FFF,FFFFFF:,FFFF:F,F:FFF:,,F:FFFF:FFF,FFFFF:FFF,FFF
@A00920:152:HGHKKDRXX:2:2107:11143:34538 1:N:0:AGGAGTGG+CTAAGCCT
ACTCCTACGGGAGGCAGCAGTAAGGAATATTGGTCAATGGACGCAAGTCTGAACCAGCCATGCCGCGTGAAGGATGAAGGTCCTCTGGATTGTAAACTTCTTTTATATGGGAAGAAATTCTCGCATTCTTGCGGGATTGACGGTACCATAGGAATAAGCACCGGCTAACTCCGTGCCAGCAGCCGCGGTAATACGGAGGGTGCAAGCGTTATCCGGATTCACTGGGTTTAAAGGGTGCGTAGGAGGGCAG
+
FFFFFFFFFFFFFF:FFFFFFFFFFFFFFFFFFFFFFFFFFFFFFFFFFFFFFFFFFFFFFFFFFFFFFFFFFFFFFFFFF:FF:FFFFFFFFFFFFF:FFFFFFFFFFFFFFFFFFF:FFFFFFF:FFFFFFFFFFFFFFFFFFFFFFFFFFFF:FF::FFF::FFFFFFFFFFFFFFF,FFFFFFF:FFFFFF,FFFFFF:FFFF:FFFFFF:FFFFFF,,FFFFFFFFFFF:FFFF:FF::,FFFFF
@A00920:152:HGHKKDRXX:2:2107:8784:34835 1:N:0:AGGAGTGG+CTAAGCCT
ACTCCTACGGGAGGCAGCAGTGGGGAATCTTGCGCAATGGACGAAAGTCTGACGCAGCGACGCCGCGTGCGGGAGGAAGCTCTTCGGGGTGTAAACCGCTGTTGCCCGGGACGAAATGCCCTTTCGAGGGTCTTGACGGTACCGGGTGAGGAAGCGCCGGCTAACTCTGTGCCAGCAGCCGCGGTAATACAGAGGGCGCGAGCGTTGTCCGGAATCACTGGGCGTAAAGGGCGCGTAGGTGGCGGCATAA
+
FFFFFFFFFFFFFFF:FFFFFFFFF:FFFFFFFFFFFFFFFFFFFFFFFFFFFFFFFF:FFFFFFFFFFFFFFFFFFFFFFFFFFFFFFFFFF:FFFFFFFFFFFFFFFFFFFFFFFFFFFFFFFFFFFFFFFFFFFFFFFFFFFFFFFFFFFFFFFFFFF:FF:FFFFFFFFFFFFFFFFFFFFFFFFFFFFFFFFFF:FFFFFFFFFFFF::FFFF:FFFFFF,FFFFFFFFFFFFFFFFFFFFFFFF
@A00920:152:HGHKKDRXX:2:2107:15311:35211 1:N:0:AGGAGTGG+CTAAGCCT
ACTCCTACGGGAGGCAGCAGTGGGGAATATTGGACAATGGGCGAAAGCCTGATCCAGCAATGCCGCGTGAGTGATGAAGGCCTTAGGGTTGTAAAGCTCTTTTACCAGGGATGATAATGACAGTACCTGGAGAATAAGCTCCGGCTAACTCCGTGCCAGCAGCCGCGGTAATACGGAGGGAGCTAGCGTTGTTCGGAATTACTGGGCGTAAAGCGCGCGTAGGCGGTCCATTAAGTCAGGGGTGAAATCC
+
F:FFFF:F:FFFF:FFFFFF:FFFFFFFFFFFFFFFFFFFFFFFFFFFFFFFFFFFFFF,FFFFFFFFFFF:FF,FFFFFFFF:FFFFFFFFF::F,FFFFFFFFFF:FFFFFFFFFF:FFFFFFFFFFFFFFFFFFFFFFFFF:FFFF:FFFFFFFFFFFFFFFFFFFFFFFFFFFFFFFFFF,FFFFFFFFF,FF:FFFF:FFFFFFFF,:FFFFFFFFFFF:FF:F:FFFF,FFFF:FFF,FF:FFF
@A00920:152:HGHKKDRXX:2:2107:27760:35321 1:N:0:AGGAGTGG+CTAAGCCT
ACTCCTACGGGAGGCAGCAGTGGGGAATATTGGACAATGGGGGAAACCCTGATCCAGCAATGCCGCGTGGGTGATGAAGGCCTTCGGGTTGTAAAGCCCTTTTGGCGGGGACGATGATGACGGTACCCGCAGAAGAAGCCCCGGCTAACTTCGTGCCAGCAGCCGCGGTAATACGAAGGGGGCTAGCGTTGTTCGGAATTACTGGGCGTAAAGCGAGTGTAGGCGGTCTGCTAAGTCGGGTGTGAAAGCC
+
FFFFFFFFFFFFFFFFFFFFFFFFFFFFFFFFFFFFFFFFFFFFFFFFFFFFFFFFFF,FFFFFF:FFFFFFFFFFFF:FFFFFFFFF:FFF:FF:FFFFF:FFFFFFFFFFFFFFFFFFFFFFFFFFFFFF:FF:FFFFF:FFFFFFFFFFFFFFFFFFFFFFFFFFFFFFFFFFFF:FFFFFFFFF:FFFFFF:F,FFFF:FFFFFFFF:FFFFFFFFFFFFFFFFFFFF:FFFFFFFF::,FFF,FF
@A00920:152:HGHKKDRXX:2:2107:11116:36213 1:N:0:AGGAGTGG+CTAAGCCT
ACTCCTACGGGAGGCAGCAGTTTCGAATCATTCACAATGGGCGAAAGCCTGATGGTGCGACGCCGCGTGAGGGATGAAGGCCTTCGGGTTGTAAACCTCTGTCACCGGGGAAGAAACGCTTCAAGTTAACAGTTTGAAGCCTGACTTAACCCGGAGAGGAAGCAGTGGCTAACTCTGTGCCAGCAGCCGCGGTAATACAGAGACTGCAAGCGTTATTCGGATTCACTGGGCGTAAAGGGTGCGCAGGCGG
+
FFFFFF:FFFFFFFFFFFFFFFFFFFFFFFFFFFFFFFFFFFFFFFFFFFFFFFFFFFFF:FFFFFFFFFFFFFFFFFFFFFFFFFFFFFFFF::FFFFFFFFFFFFFFFFFF:FFFFFFFF:FFFFFFF:FF,F::FFFFFFFFF,FF::FF,FFFFFFFFFFFFFFFFFFFFFFF:FF,FFFFFFF:,F:FFFFFFF:FFFFFFFFFF,FF,FFFFFFFFFF:FF:F,:FFF,,FFFFFF:F,FFFF:
@A00920:152:HGHKKDRXX:2:2107:32497:37012 1:N:0:AGGAGTGG+CTAAGCCT
ACTCCTACGGGAGGCAGCAGTGGGGAATATTGGGCAATGGGCGCAAGCCTGACCCAGCGACGCCGCGTGCGGGATGACGCCTTTCGGGGTGTAAACCGCTGTCACCGGGGACGAACCTCTCATGTTCGAACAGGGCATGGGACTGACGGTACCCGGAGAGGAAGCACCGGCTAACTCTGTGCCAGCAGCCGCGGTAAGACAGAGGGTGCGAGCGTTGTTCGGAATTACTGGGCGTAAAGCGCGCGCAGGC
+
FFFFFFFFFFFFFFF:FFFFFFFFFF:FFFFFFFFFFFFFFFFFFFFFFFFFFF:FFFFFFFFFFFFFFFFFFFFFFFFFFFFFFFFF,FFFFFFFFFFFFFFFFFFFFFFFFF:FFFFFF:FFFFFFFFFF:FFF:FFFFFFFFFFFFF:FFFFFFFFFFFFFFFFFFFFFFFFFFFFFFF,:FFFFFFFFFF:FFFFFFFFFFFFFFFFFFFFFFFFF:F:FFFFFFFFFFFF:F,FFFFF::F:FFF
@A00920:152:HGHKKDRXX:2:2108:17842:1266 1:N:0:AGGAGTGG+CTAAGCCT
ACTCCTACGGGAGGCAGCAGTGGGGAATCTTGCGCAATGGGCGAAAGCCTGACGCAGCGACGCCGCGTGGGGGAGGAAGCCCTTCGGGGTGTAAACCCCTGTCAGGAGGGAAGACTGGCTGCCTGAGGAAATGCGGGCAGTTTGACGGTACCTCCAAAGGAAGCACCGGCTAACTCTGTGCCAGCAGCCGCGGTAATACAGAGGGTGCGAGCGTTGTTCGGACTTACTGGGCGTAAAGCGCGCGCAGGCG
+
F,,:::FFF,FFF::FFFFF,F:F:,FFFF,FFFF,F,FFF:FF:FFFFF:FFFFFFFFFFFFFFFF,FFF::FFF:F,F::FFF::FF:FFFFFFFFFF:,::FFFFFFFFF,:FFF:FFFF,F:FFFF,FFFFFF:FFFFFF,:FFF,FFF:F:,FF::F::F:F,FFFFFF:FF::FFFFFF,FFF:FF,FF,FFF,,F:F,FFFF:FFFF:FF:F:FF,F::FFF:FFF,F,:F,F::FFF,,,FF
@A00920:152:HGHKKDRXX:2:2108:11623:1485 1:N:0:AGGAGTGG+CTAAGCCT
ACTCCTACGGGAGGCAGCAGTAAGGAATCTTCCACAATGGGGGCAACCCTGATGGAGCAACGCCGCGTGAAGGATGAAGGCCCTAGGGTCGTAAACTTCTTTTGTTAGCGAAGAATATGACGGTAACTAACGAATAAGGGTCGGCTAACTACGTGCCAGCAGCCGCGGTCATACGTAGGACCCAAGCGTTATCCGGAGTGACTGGGCGTAAAGAGTTGCGTAGGCGGCTGATTAAGTGGCTAGTGAAACC
+
FFFF::FFFFFF:FFF:FFFFFFFFFFFFF:FFFFFF:FFFFFFFFFFFFF,FFFFFFFFFFFFFFFFFFFFFFFFFFFFF:FF:FFFF:F:F:FFFFFFFFFFFFF:F::::FFFFFF:FFFF:FFFFFFFFFFFFFFFFF:FFFFFFFFFFFFF,FFFFFFFFFFFFFFF,F:FFFFFFFFFFFFFF:FFFF:F,FFFF:FFFFFFF,:,F:FFFFFF,FFFFFF:F,F,F,,FFFF,:,:FF,:F,:
@A00920:152:HGHKKDRXX:2:2108:24343:1877 1:N:0:AGGAGTGG+CTAAGCCT
ACTCCTACGGGAGGCAGCAGTGGGGAATTTTGGACAATGGGGGCAACCCTGATCCAGCCATGCCGCGTGAGTGAAGAAGGCCTTCGGGTTGTAAAGCTCTTTCAGACGGAAAGAAATCGGGCGAGCGAATACCTCGCCTGGATGACGGTACTGTCAGAAGAAGCACCGGCTAACTACGTGCCAGCAGCCGCGGTAATACGTAGGGTGCGAGCGTTAATCGGAATTACTGGGCGTAAAGCGTGCGCAGGCG
+
FFFFFFFFFFFFF:FFFFFFFFFFFFFFFFFFFFFFFFFFFFFF:FFFFFFFFFFFFFFFFFFFFFFFFFFFFFFFFFFFFF:FFFFFFFFFFFFFFFFFFFFFFFFFFFFFFF:FFFFFFFFFFFFFFFFFFFFFFFFFFFFFFFFFFFFFFFFFFFFFFFFFFFFFFFFF:FFFFFFFFFFFFFFFFFFFFFFFFFFFFFFFFFFFFFFFFFFFFF::F::FFFFFFF:FFFFFFFFF:F,FFFFFFF
@A00920:152:HGHKKDRXX:2:2108:28212:2221 1:N:0:AGGAGTGG+CTAAGCCT
ACTCCTACGGGAGGCAGCAGTGGGGAATCTTGGACAATGGGCGAAAGCCTGAACCAGCAACGCCGCGTGAGTGATGACGGCCTTCGGGTTGTAAACCTCTTTCAGAGGGGACGAAGCGCTACTGTCGTAACCACCACAAGAAGCGACGGACCACTACGAGCAAGCAGCCGCGAAAATAGTGCGTGAACCAGCGGTCTGACGTATTATTCTGCGGAAATGCCTCATAGTAGGTGTTACGCGTCGCGAGTGA
+
FF,FFFFFFFFFFFFF,:FF,FFFFFFF,FF:,,FFFFFF,F:FFF:,FFFF,F:FF:FFFFFF:FFFFFF,FFFFFFFFFFF:F,FFF,FFF:F,FFFF,FFFF,,FF:FFFFFF,F,:F,F:,::F,F,F,,F:,,,,:FF,,,,FF:,,,FFF,:,:F,F,FF,FFFF,,,,:::,,,:F,:::F,,FFF,F,,,::F,:F,F,F:,,,::F,,:,:::F,FF,,,FF,,F,FF,,:,::FF:,:F:
@A00920:152:HGHKKDRXX:2:2108:12138:2253 1:N:0:AGGAGTGG+CTAAGCCT
ACTCCTACGGGAGGCAGCAGTGGGGAATTGTTCGCAATGGGCGCAAGCCTGACGACGCAACGCCGCGTGGAGGATGAAGATCTTCGGGTCGTAAACTCCTTTCGATCGAGACGAACGGCTTCCGGGCTAATCACCGGGAGAGTGACGGTACCGAGAGAAGAAGCCCCGGCTAACTACGTGCCAGCAGCCGCGGTAATACGGGGGGGGCAAGCGTTGTTCGGAATTACTGGGCGTAAAGGGCGCGTAGGCG
+
FFFFFFFFFFFFFFFFFFFFFFFFFFFFFFFFFFFFFFFFFFFFFFFFFFFFFFFFFFFFFFFFFFFFFFFFFFFFFFFFFFFFFFFFFFFFFFFFFFFFFFFF,FFFFF:FFFFFFFFFFFFFFFFFFFFFFFFFFFFFFFFFFFFFFFFFF:FFFFFF:FFFFFFFFFFF:FFFFFFFFFF:FFFFFFFFFF:F,FFFFFFFFFFFFFF:F:FFFFFFFFFFFFFFFFFFFF:FFFFFFFFFFFFFFF
@A00920:152:HGHKKDRXX:2:2108:6587:2409 1:N:0:AGGAGTGG+CTAAGCCT
ACTCCTACGGGAGGCAGCAGTGGGGAATTGTTCGCAATGGGCGCAAGCCTGACGACGCAACGCCGCGTGGAGGATGAAGGTCTTCGGATTGTAAACTCCTGTTGCTCGGGACGAATGGCTTCAACCTAATACGTTGGAGTGTGACGGTACCGGGTGAGGAAGCCCCGGCTAACTCTGTGCCAGCAGCCGCGGTAATACAGAGGGGGCAAGCGTTGTTCGGAATTACTGGGCGTAAAGGGCGCGTAGGCGG
+
:F:F,FF:F:FFFFFFFFFFFFFFFFFFFFFFFFFFFFF:FFFFFFFFFFFFFFFFFFFFFFFFF:FFF:FFFF:FFF:FFFFFFFFFFFFFFFFFFFFFFFFFFFFFFFF:FFFFFFF:FFFFF:FFFFFFFFFFFFFFFFF:FFFFFFFFFFFFFFFFFF,FF:FFFFFFFFFFFFFFFFFFFFFFFFFFFFFF,F,FF:FFF:FF,FFFFFFF:FFFFFFF:FFFFFFFFFF:F,FFF:FF:FF:F,
@A00920:152:HGHKKDRXX:2:2108:18710:2456 1:N:0:AGGAGTGG+CTAAGCCT
ACTCCTACGGGAGGCAGCAGTGGGGAATCTTCCGCAATGGACGAAAGTCTGACGGAGCAACGCCGCGTGAGTGATGAAGGATTTCGGTCTGTAAAGCTCTGTTGTTTATGACGAACGTGCAGTGTGTGAACAATGCATTGCAATGACGGTAGTAAACGAGGAAGCCACGGCTAACTACGTGCCAGCAGCCGCGGTAATACGTAGGTGGCGAGCGTTGTCCGGAATTATTGGGCGTAAAGAGCATGTAGGC
+
F:FFFF:FFFFFFFFFFFFFFFFFFFFFFFFFFFFFFFFFFFFFFFFFFFFFFFFFFFFFFFFFFFFFFFFFF:FFFFFFFFFFFFFFFFFF:FFFFFFFFFFFFFFFFF:FFFFFFFFFFFFFFFFFFFFFFFFFFFFF::FFFFFFFFFFFF::FFFFFF,FF:FFFFFF:FFFFFFFFFFFFFFFFFF:FFFFFFFFFF:FFFFFF:,FFFFFFFFFFFFFFFFFFF:FF:FF:FF:FFFFFFFFFF
@A00920:152:HGHKKDRXX:2:2108:23276:2816 1:N:0:AGGAGTGG+CTAAGCCT
ACTCCTACGGGAGGCAGCAGTGAGGAATATTGGTCAATGGGCGCAGGCCTGAACCAGCCAAGTAGCGTGAAGGATGACTGCCCTATGGGTTGTAAACTTCTTTTATATGGGAATAAAGTTTTCCACGTGTGGAATTTTGTATGTACCATATGAATAAGGATCGGCTAACTCCGTGCCAGCAGCCGCGGTAATACGGAGGATCCGAGCGTTATCCGGATTTATTGGGTGTAAAGGGAGCGTAGGTGGACAG
+
FFFFFFFFFFFFFFFFFFFFFFFFFFFFFFFFFFFFFFFF,FF::FFFFFFFFFFFFFFFFFFFFFFFFFFFFFFFFFFFFFFFFFFFF,FFFFFFFFFFFFFFFFF:FFFFFFFFF:FF:FFFFFFF,F:FFFFFFFFFFFFFFFFF:FFFFFFFFF,FFF:FFFFFFFFFF:FFFFFFFFFFFFFFFFFFFFFFFFFFFFFFFFFFF:FFFFF:F:FFF:FF:FF:FFFFFFFFFFFFFFF,FFFFF:
@A00920:152:HGHKKDRXX:2:2108:25861:2816 1:N:0:AGGAGTGG+CTAAGCCT
ACTCCTACGGGAGGCAGCAGTGGGGAATATTGGACAATGGGGGCAACCCTGATCCAGCGATGCCGCGTGGGTGAAGAAGGCCTTCGGGTTGTAAAGCCCTTTAGGCTGGGAAGAAGTGTAGTAGAGGAAATGCTATTGCATTGACGGTACCGGCAGAATAAGCACCGGCAAACTCTGTGCCAGCAGCCGCGGTAATACAGAGGGTGCGAGCGTTGTCCGGAATCACTGGGCGTAAAGGGCGCGTAGGCGG
+
FFFFFF,FFFFFFFFFFFFFFF::F:FF:FFFFFFFFFFFFFFFFFFFFFFFFFFFFFFFFFFFFFFFFFFFFFFFFFFFFFFFFFFFFFFFFFF,FFFFFFFFFFFFFFFFFF:FFFFFFFF:FFFF:,FFFF:F::::FFFFFFFF:FFFFFFF:FF:FFFFFFF::F,:FF:FFFF:FFF,FF:,F:FF,FFFFFFFFFFF:F:FFF:FFFF:F:,:F:F:FFFFFFF:FFFFFFF:F:FFFFFF:F
@A00920:152:HGHKKDRXX:2:2108:19813:3583 1:N:0:AGGAGTGG+CTAAGCCT
ACTCCTACGGGAGGCAGCAGTGAGGAATATTGCACAATGGGCGCAAGCCTGATGCAGCGACGCCGCGTGGGTGAAGAAGGATTTCGGTCTGTAAAGCCCTTTTCTGTGTGACGAGAATGGACGGTAGCACAGGAATAAGTCTCGGCTAACTACGTGCCAGCAGCCGCGGTAAAACGTAGGAGGCAAGCGTTATCCGGAGTTACTGGGCGTAAAGGGCGTGCAGGTGGTTCAATAAGTTGGTTATGAAAGC
+
F:FFF,FFFFFFFFFFFFFFFFFFFFFFF,F:FFFFFFFFFFFFFFFFFFF:FFFFFFFFFFFFFFFFF:FFFF:FFFFFFFF:FFFFFFFFF,FFFF:FFFFFFFFFFFFFFFFFFFFFFFFFFFFFFFFFFFFFF:FFFFFFFFF:FF:FFFFFFF:FFFFF,FF,FF:FF:F::FFFFF:FF,,:FFF,:F:FF:F::FFFFFFF::F:FFFFFFF:FFFFFFFFFFFFFFFFFFFFFFFFFFFF,F
@A00920:152:HGHKKDRXX:2:2108:5665:4758 1:N:0:AGGAGTGG+CTAAGCCT
ACTCCTACGGGAGGCAGCAGTTAGGAATCTTCGGCAATGGGCGCAAGCCTGACCGAGCGACGCCGCGTGAAGGATGAAGGCCCTCGGGTCGTAAACTTCTAAAAGAGGGACGATAGTGACGGTACCTCTTGAAAAGCACCGGCTAACTCCGTGCCAGCAGCCGCGGTAATACGGAGGGTGCTAGAGTTATCCGGAATCACTGGGCGTAAAGGGCGCGTAGGCGCTCTGGTAAGTCCGATGTTAAAGACTG
+
::,,FFFFFFFFFFFFFFFFFFFFFFFFFF,:FFFFFF:F:FFFFF,FFFFFFFFFFF:FFFFFFFFFFFFFFFFFFFFFFFFFFFFFFFF:FFFF:::FFFFF,FF:FFFFFFFFF:FFF:FFFFFFF,FFFFF:FFF:FFFFFF,:FFF,FFFF:FFF::FFFF:FFFFFFFFFF:FF,FFF,FFFFFF:FFFFF,:FFFFFFFF,FFFFFFFFFFF,FFF,:FFF,FFF:FFFFF,FFFFF:,FFF,
@A00920:152:HGHKKDRXX:2:2108:26033:5306 1:N:0:AGGAGTGG+CTAAGCCT
ACTCCTACGGGAGGCAGCAGTGGGGAATCTTCCGCAATGGACGAAAGTCTGACGGAGCAACGCCGCGTGAGTGATGACGGCCTTCGGGTTGTAAAGCTCTGTGATCGGGGACGAATGGCTGGTATGCTAATACCATATCAGAGTGACGGTACCCGAATAGCAAGCCACGGCTAACTACGTGCCAGCAGCCGCGGTAATACGTAGGTGGCAAGCGTTGTCCGGAATTATTGGGCGTAAAGCGCGCGCAGGC
+
F:FFFFFFFFFFFFFFFFFFFFFFFFFFFFFFFFFFFFFFFFFFFFFFFFFFFFFFFFFFFFFFFFFFFFFFFFFFFFFFFFFFFFFFFFFFFFFFFFFFFFFFFFFFFFFFFF:FFFFFFFFFFFFFFFFFFFFFFFFFFFFF:FFFFFFFFFFFFFFFFFFFFFFFFFFFFFFF:FFFFFFFFFFFFFFF:FFFFFFF:FFFFFFFFFFFFF,FFFF:FFFFFFFFFFFFFFF,FF:F:FF::FFFFF
@A00920:152:HGHKKDRXX:2:2108:5276:6089 1:N:0:AGGAGTGG+CTAAGCCT
ACTCCTACGGGAGGCAGCAGTGGGGAATATTGGACAATGGGCGCAAGCCTGATCCAGCCATGCCGCGTGAGTGATGACGGCCTTAGGGTTGTAAAGCTCTTTCGGCGGGGACGATAATGACGGTACCCGAAGAAGAAGCCCCGGCTAACTTCGTGCCAGCAGCCGCGGTAATACGAAGGGGGCTAGCGTTGTTCGGAATAACTGGGCGTAAAGGGCGCGTAGGCGGCTTTGTAAGTCGGGGGTGAAAGCC
+
,:FFFFFFFFF:FFFFFFFFFFFFFFFFFFFFFFFFFFFFFFFFFFFFFFFFFFFFFFFFFFFFFFFFF:FFFFFFFFFF,F,FFFF:,:F,,FF,FFF,FF:F:F,,:F,F:,FF::,F,,:FFFFFF,FFFFFFF,F,F,F:FFFFFFFF,FF:F:F,FFFFFF:,:FF,,:F,F:F,:FF,FFFFFF:F,FFFFF:,FF,,FFFFFFF,,,F::FF,F:,FFFF:FF:F:FFFFFF:FFF,::F,:F
@A00920:152:HGHKKDRXX:2:2108:27624:7122 1:N:0:AGGAGTGG+CTAAGCCT
ACTCCTACGGGAGGCAGCAGTCGGGAATTTTGCCCAATGAGCGAAAGCTTGAGGCAGCAACTCCGCGTGAGGGATGAAGGCTCTAGGGTCGTAAACCTCTTTTCTCAGGGAAGATACAAGACGGTACCTGAGGAATAAGCGACGGCTAACTACGTGCCAGCAGCCGCGGTAATACGGAGGGTGCGAGCGTTATCCGGAATTACTGGGTTTAAAGGGTGCGTAGGCGGCCAGGTAAGTCAGGAGTGAAAGT
+
FFFFFFFFFFFFFFFFFFFFFFFFFFFFFFFFFFFFFFFFFFFFFFFFFFFFFFFFFFF:FFFFFFFFFFFFFFFFFFFFFFFFFFFFFFFFFFFFFFFFFFFFFFFFFFFFFFFFF:FFFFFFFFFFFFFFFF,FFFFFFFFFFFFFFFFFFFFFFFFFFFFFFFFFFFFFFFFFFFFFFFFFFFFFFFFFFFFFFFFFFFFFFFFFFFFF:FFFFFF:FFFFFFFFFFFFFFFFFFFFFFFF:FF:FF
@A00920:152:HGHKKDRXX:2:2108:18222:7592 1:N:0:AGGAGTGG+CTAAGCCT
ACTCCTACGGGAGGCAGCAGTGGGGAATATTGCGCAATGGCCGAAAGGCTGACGCAGCGACGCCGCGTGTGGGAGGAAGCTCTTCGGGGTGTAAACCACTGTCAGGGGGGAAGAAACTCGGGCGGTCGAACAGGCCGACCGATTGACGGTACCTCCAAAGGAAGCACCGGCTAACTCCGTGCCAGCAGCCGCGGTAAGACGGAGGGTGCGAGCGTTGTTCGGCATTACTGGGCGTAACGCGCGCGCAGGG
+
FFFFFFFFFFFFFFFFFFFFFFFFF:FF:FFFFFFFFFFFFFFFFFF:FFFFFFFFFFFFFFFFFFFFFF:FFFFFFFFFFFFFFFFFFFFFFFFFFFFFFFFFFFFFF:,F:FFFFFFFFFF:,FFFFFFFFFFFFFFFFF,FF:FFFFFFFFFFF:F:FFF:FFFFFFFFF:FFFFF:FFF:FFFF:FFF:,FFF:FFFFFFF:FFFFFFFF,::F,FF:,FFFFFF:,FF:::F,FF,F,:F:FFF,
@A00920:152:HGHKKDRXX:2:2108:14950:7968 1:N:0:AGGAGTGG+CTAAGCCT
ACTCCTACGGGAGGCAGCAGTAGGGAATATTGGGCAATGGAGGCAACTCTGACCCAGCCATGCCGCGTGCAGGATGAAGGCCCTCTGGGTTGTAAACTGCTTTTATCTGGGAAGAAACCTTTGGATTCATCCGAAGCTGACGGTACCAGAGGAATAAGCACCGGCTAACTCCGTGCCAGCAGCCGCGGTAATACGGAGGGTGCAAGCGTTATCCGGATTTACTGGGTTTAAAGGGTGCGTAGGCGGCCCG
+
FFFFFFFFFFFF:FFFFFFFFFFFF:FF:FFFFFFFF::FFFFFFFFFFFFFFFFFFFFFFFFFFFFFFFFFFFFF,:FFFFFFFFFFFFFFFFFFFFFFFF,FFFFFFFF:FFFFFFFFFFFF:FFFFFFFFFFFFFFFFFFFFFFF:FFFFFF:FFFFFFFFFFFFFFFFFFF:FFFFFFFF:FFF:FFF:FFFF:FFFFFFFFFFFFFFFFFFF:FF,FF:FFFFFFF:FF:FFF:FF:F:FFFFFF
@A00920:152:HGHKKDRXX:2:2108:26187:8296 1:N:0:AGGAGTGG+CTAAGCCT
ACTCCTACGGGAGGCAGCAGTGGGGAATTGTTCGCAATGGGCGCAAGCCTGACGACGCAACGCCGCGTGGGGGATGAAGGTCCTCGGATTGTAAACCCCTGTTGGGTGGGACGAACACTTTCGTGGTGAACAGCCATGGAAGCTGACGGTACCACCTGAGGAAGCCCCGGCTAACTCTGTGCCAGCAGCCGCGGTAATACAGAGGGGGCAAGCGTTGTTCGGAATTACTGGGCGTAAAGGGCGCGTAGGC
+
:FFFFFFFFFFFFFFFFFFFFFFFFF:FFFFFFFFF:FFFFFFFF:FFFFFFFF:FFFF:FFFFFFFFFFFFFFFFFFFFFFFFF:FFFF,,FFF,:FFF:FFFFFFFFFFFF,FFFF:FFFF::F:FF:FFFFFFF,FF:,FFFFFFFFFFFFFFFF:FFFFF,F,FFFFFFFFFFFF:FFFFFFFFFFFFFFFFFFFFF,FFF,:FFFFF::FF:F,:FFFFF:FFFFFFFF:FF:F,F,F:F::FFF
@A00920:152:HGHKKDRXX:2:2108:9037:8563 1:N:0:AGGAGTGG+CTAAGCCT
ACTCCTACGGGAGGCAGCAGTGGGGAATTTTCCACAATGGGGGCAACCCTGATGGAGCAACGCCGCGTGCTGGATGAAGGCCTTCGGGTTGTAAACAGCTTTTCTCTGTGACGAATATGACGGTAGCAGAGGAATAAGGATCGGCTAACTACGTGCCAGCAGCCGCGGTCATACGTAGGATCCAAGCGTTATCCGGATTTACTGGGCGTAAAGAGTTGCGTAGGTGGCAATGCAAGTTAGTAGTGAAAGC
+
:F:FFFFFFFFFFFFFFFFFFFFFFFFFFFFFFFFFFFFFFFFFFFFFFFFF:FFFFFFFFFFFFFFFFFFFFFFFFF:FFF:FFFFF:FFFFFFFFFFFFFFFFFFFFFFFFFFFFFFFF,FFFFFFFF:FF:FFFFFFFF:FFFFFFFFFFFFFFFFFFFFFFFFFFF:F,FF,FFFFFFFF:FFFFFFFFFFFFF:F:,FFFFFFFFF:FFFFFFFFFFFFFFFFFFFFFF:F:F:,:FFFF,:FFF
@A00920:152:HGHKKDRXX:2:2108:13024:8672 1:N:0:AGGAGTGG+CTAAGCCT
ACTCCTACGGGAGGCAGCAGTGGGGAATCTTGCGCAATGGGCGAAAGCCTGACGCAGCCATGCCGCGTGAATGATGAAGGTCTTAGGATTGTAAAATTCTTTCACCGGGGACGATAATGACGGTACCCGGAGAAGAAGCCCCGGCTAACTTCGTGCCAGCAGCCGCGGTAATACGAAGGGGGCTAGCGTTGTTCGGAATTACTGGGCGTAAAGCGCACGTAGGCGGCCTTTCAAGTCAGATGTGAAAGCC
+
F,:,F:F:,FFF::FF:FF:FFFFFFF:FFFFFFFFFFF:FFFFFFFFFFFFF:FFFFFFFFFFFFFFFF:F:FFFFF,FFFFFFFFFFF,FFFFFF:F:::,F:FF:F:FFFFFFFFF:FF:FFF:FFFFF:FFFF,:F,FFFF:FFFF:FFFFFFF::F:,FF,FFFF:FFFF:FF::FF:FFFF,FFFFF::F:F:F:FF,::FFF::F::,:FF:,:FF:FF:F,::F,FF:F:,FF,,:::F:F,
@A00920:152:HGHKKDRXX:2:2108:6017:9533 1:N:0:AGGAGTGG+CTAAGCCT
ACTCCTACGGGAGGCAGCAGTGGGGAATATTGCACAATGGGCGAAAGCCTGATGCAGCAACGCCGCGTGAGTGATGAAGGCCTTCGGGTTGTAAAGCTCTGTCTTCTGGGACGATAATGACGGTACCAGAGGAGGAAGCCACGGCTAACTACGTGCCAGCAGCCGCGGTAATACGTAGGTGGCAAGCGTTGTCCGGATTTACTGGGCGTAAAGAATGCGTAGGCGGATATTTAAGTGAGATGTGAAATTC
+
FFFFFFFFFFFFFFFFFFFFFFFFFFFFFFFFFFFFFFFFFFFFFFFFFFFFFFFFFFF:FFFFFFF:FFFFFFFFFFFFFFFFFFFFFFFFFFFFFFFFFFFFFFFFFFFFFFFF:FFFFFFF:FFFFFFFFFFF,FFFFFFFFFFFFFFF:FFFFFFFFFFFFFFFFFFFFFFFFFFFFFFFF:FFFFFF::FFFFF:FFFFFFFFFFFFFFFFFFFFFFFFFFFFFFFFFFFFFFF:FFFFFF,FFF
@A00920:152:HGHKKDRXX:2:2108:1371:9878 1:N:0:AGGAGTGG+CTAAGCCT
ACTCCTACGGGAGGCAGCAGTAGGGAATATTGGGCAATGGCCGAGAGGCTGACCCAGCCATGCCGCGTGCAGGAAGAAGGCCTTCTGGGTTGTAAACTGCTTTTATCTGGGACGAAAACGCCCCTGCGGGGGTAACTGACGGTCCCCGATGAATAAGCACCGGCTAACTCCGTGCCAGCAGCCGCGGTCATCCGGAGGGGGCACGCGGGGTCCGGAGGTCTTGGGCGTAAAGAGCGCGTAGGCGGGTTGT
+
FF:FFFFFFFFFFFFFFFFFF,FFFFF:FFF:FFFF:FFFFFFFFF::FFFFFFFFFFFF,FFFFFFFFFFFFF,FFFFFFFF,FFFFF:FFFFFFFFF:,F:F,FF,FFF:,F:FF,FFFFFF:FFFFF:FF,,FFFFFFFF,FF,FF,::F,FFFFFFFFFFF,FF:FFFFFFFFFF:FFF:F:FF,,F,FFFFFF:,FFF,FFF,FF::FFF,F,F,,:FFFFF:,,,F,F,,FF:,FFFF,FF,F:
@A00920:152:HGHKKDRXX:2:2108:12897:9956 1:N:0:AGGAGTGG+CTAAGCCT
ACTCCTACGGGAGGCAGCAGTGGGGAATTTTGCGCAATGGGGGAAACCCTGACGCAGCAACGCCGCGTGGGTGATGAAGGCCCTTGGGTCGTAAAGCCCTGTCTGGTGGGAAGAATCCTTCCGAGGTGAACATCCTCGTAAGATGACGGTACCACCGAAGGAAGCACCGGCTAACTCCTTGACAGCAGCCGCGTTAATACGGAGGGTGCAAGCGTTGTTCGGAATCACTGGGCGTAAAGGGCGCGTAGGT
+
,,F,FFF:F,FF::,FF:FFFFFF:FF,FF,F:FFFF:,::F:F,F:FF,FFFF:FF::F::,FFFF::FFF:FF:FF,:,:FFF:FF,F,FFFF:,FF,:FFFFFFFF,F:,FFFFFFFFFFFFFFFFFFFF,F:F:,FFFF,::F,FF,:::F,,FF:,:::F:::,F,F,F:FF,,:F,F::,FF:FFFF,F:,F::FFFFF,:FF:F::FFFFF:F:F:F::FFF,::FFFFFF::F,F,FFFF::
@A00920:152:HGHKKDRXX:2:2108:22752:9987 1:N:0:AGGAGTGG+CTAAGCCT
ACTCCTACGGGAGGCAGCAGTGGGGAATCTTGCGCAATGCGCGAAAGCGTGACGCAGCAACGCCGCGTGGGGGAAGACGGCCTTCGGGTTGTAAACCCCTTTCAGGAGGGACGAAGGTTCGGCGGTGAATAGCCGTCCGGACTGACGGTACCTCCAGAAGAAGCTCCGGCTAACTACGTGCCAGCAGCCGCGGTAATACGAAGGGTGCAAGCGTTACTCGGAATTACTGGGCGTAAAGCGTGCGTAGGTG
+
FFFFFFFFFFFFFFFFFFFFFFFFFFFFFF:F:FFFFFFFFFFFFFFFFFFFFFFFFFFF:FFFFFFFFFFFFF:FFFFFFFFFFFFFFFFFFF:FFFFFFFFFFF:FFFFFFF:FFFFFFFF:FFFFFFFFFFFF:FFFFFF:FFFFFFFFFFFFFFFFFFFFFFFFFFF:FFFFFFFFFFFFFFFFFFFFFFFFFFFFFFFFFFFFF:FFF:FFFF::FF:F:F:FFFFFFFFFFFFFF:,FFFF:F:
@A00920:152:HGHKKDRXX:2:2108:7202:10269 1:N:0:AGGAGTGG+CTAAGCCT
ACTCCTACGGGAGGCAGCAGTTTCGAATCATTCACAATGGGCGAAAGCCTGATGGTGCGACGCCGCGTGAGGGATGAAGGCCTTCGGGTTGTAAACCTCTGTCACCGGGGAAGAAACGCTGCATTTTAATAGAATGCAGCCTGACTTAACCCGGAGAGGAAGCAGTGGCTAACTCTGTGCCAGCAGCCGCGGTAATACAGAGACTGCGAGCGTTATTCGGATTCACTGGGCGTAAAGGGTGCGCAGGCGG
+
FFFFFFFFFFFFFFFFFFFFFFFFFFFFFFFFFFFFFFFFFFFFFFFFFFF,FFFFFFFFFFFFFFFFF:FFFFFFFFFFFFFFFFFFFFFFF:FFFFFFFFFFFFFFFFFFFFFFFFFFFFFFFFFF::FFFFFFFFFFFFFF::F:FFFFFFFF:F:F:FFFFFFFFF:FFFFFFFFFFFFFFFFFFFFFFFFFFFFF:FFFFFFFFFFFFF::FFF::FFFFF:FFFFFFFFFF:F:FF:FFFFFFF
@A00920:152:HGHKKDRXX:2:2108:22788:10394 1:N:0:AGGAGTGG+CTAAGCCT
ACTCCTACGGGAGGCAGCAGTGGGGAATTGTTCGCAATGGGCGCAAGCCTGACGACGCAACGCCGCGTGGAGGATGAAGATCTTCGGGTCGTAAACTCCTGTCGAGCGGGAAGAACACTTACCGGGCGAATACCCTGGTGAGCTGACGGTACCGCTAAAGGAAGCCCCGGCTAACTCCGTGCCAGCAGCCGCGGTAATACGGGGGGGGCAAGCGTTGTTCGGAATTACTGGGCGTAAAGGGCTCGTAGGC
+
FFFFFFFFFFFFFFFFFFFFFFFFFF:FFFFFFFFFFFFFFFFFFFFFFFFFFFFFFFFFFFFFFFFFFFFFFFFFFFFFFFF:FFFFFFFFFFFFFFFFFFFFFFFFFFFF:FFFFFFFFFFFFFFFFFFFFFFFFFFFFFFFF:FF::FFFFFFFFFFFFFFFFFFFFF:FFFFFFF:FFFFFFFFFFFFFFFFFFFFFFFFFFFFFFFFFFFFFFFFF:::F:FFFFF:FFFFF:FFFFFFFFFFFF
@A00920:152:HGHKKDRXX:2:2108:13991:10410 1:N:0:AGGAGTGG+CTAAGCCT
ACTCCTACGGGAGGCAGCAGTGGGGAATTGTTCGCAATGGGCGCAAGCCTGACGACGCAACGCCGCGTGGAGGATGAAGAATTTCGGTTCGTAAACTCCTGTCGAGCGGGACGAAAGATGCGCGGGTTAATACCCCGCGCAAGTGACGGTACCGATAAAGGAAGCCCCGGCTAACTCCGTGCCAGCAGCCGCGGTAATACGGGGGGGGCAAGCGTTGTTCGGAATTACTGGGCGTAAAGGGCTCGTAGGC
+
FFFFFFFFFFFFFFFFFFFFFFFFFFF,FFFFFFFFFFFFFFF:FF:FFFFFFFFFFFFFFFFFFFFFFFFFFFFFFFFF:FFFFFFFFFFFFFFFFFFFFFFFFFFFFFFFFFFFFF:F,:FFFFFFFFFFFFFFFFFF:FFFFFF:FF,FF:,FFFFF,FFFFFFFF,FFFFF::FFFFFFFFFFFFFFF,F:FF:F,:FFFFFFFFFFF:FFF:F:FFFFFFFFFFF,FFFF:FF,F,F:,FFFF,F
@A00920:152:HGHKKDRXX:2:2108:5556:10457 1:N:0:AGGAGTGG+CTAAGCCT
ACTCCTACGGGAGGCAGCAGTGGGGAATTGTTCGCAATGGGCGCAAGCCTGACGACGCAACGCCGCGTGGAGGATGAAGGTCTTCGGATTGTAAACTCCTGTTGCCCGGGACGAATGGCTCCAACCTAATACGTTGGAGTGTGACGGTACCGGGTGAGGAAGCCCCGGCTAACTCTGTGCCAGCAGCCGCGGTAATACAGAGGGTGCAAACGTTGTTCGGAATTACTGGGCGTAAAGCGCGTGTAGGCGG
+
FFFFFFFFFFFFFFFFFFFFFFFFFF:FFF:FFFFFFFFFFFFFFFFFFFFFFFFFFFFFFFFFFFF:FFFFFFFFFFFFFFFFFFFFFFFFFFFFFFFFFFFFFFFFFFFFFFFFFFFFFFFFFFFFFFFFFFFFFFFFFFFFFFFFFFFFFFFFFFFFFFFFFFFFFFFFFFFFFFFFFFF:FFFFFFFF:::F,F,FFFFFFFFFFFFFFFFFFFFF::FF,FFFFFFFFF:FF,F:FFF::FF:FF
@A00920:152:HGHKKDRXX:2:2108:11993:10457 1:N:0:AGGAGTGG+CTAAGCCT
ACTCCTACGGGAGGCAGCAGTCGAGAATCTTCCGCAATGGACGAAAGTCTGACGGAGCGACGCCGCGTGGTGGATGAAGCCTCTAGGGGCGTAAACACCTTTTATGAGGGAGGAAGTTTATTGACGTTACCTCATGAATAAGGGGCTCCCAATTCTGTGCCAGCAGGAGCGGTAATACAGAAGCCCCGAGCATTACCCGGATTCACTGGGCGTAAAGGGTGCGTAGGCGGCTATATTAGTCGGTTGTTAA
+
FFFF:FFFFFFFFFFFFFFFFFFFFFFFFFFFFFFFFFFFFFFFFFFFFFFFFFFFFFFFFFFFFFFFFFFFFFFFF:FFFFFFFFFFFFFFFFFFFFFFFFFFFFFFFFFFFF:FFFFFFFFFFFFFFFFFFFFFFFFFFFFFFFFFFFFFFFFFFFFFFFFFFFFFFFFFFFFFFFFFFFFFFFFFFFFFFFFFFFFFFFFFFFFFFFF:FFFFFFFFFFFFFFFFFFF:F,:,F:FFFFFFFFFFFF
@A00920:152:HGHKKDRXX:2:2108:18159:10802 1:N:0:AGGAGTGG+CTAAGCCT
ACTCCTACGGGAGGCAGCAGTGGGGAATATTGCGCAATGGACGAAAGTCTGACGCAGCGACGCCGCGTGTGGGAGGAAGCCTTTCGGGGTGTAAACCACTGTCAGGAGGGAAGAAACTCGCCGGCCCGAACAGGTACGGCGATTGACGGTACCTCCAAAGGAAGCGCCGGCTAACTCCGTGCCAGCAGCCGCGGTAAGACGGAGGGCGCAAGCGTTGTTCGGAATTACTGGGCGTAAAGCGCGGGCAGGC
+
FFFFFFFFFFFFFFFFFFFF:FFFFF,F,FFFFFFF,FFFFFFF,FFFFFFFFFFFFFF:FFFFFFFFFFFFFFFFFFFFFFFFFFFFFFF::FFFFFFFFFFFFFFFFFFFFFFFFFFFFFFFFF:FFFFFFFFFFFFFFFFF:FFFF::FF:FFFFFFF:FFFFFFFF:FFFFFF:FFFFFFFFFFFFF:FFFF:F:FFFF::F:F::,FF:FFFF::FFF,::FFFFF:FFFF,:FFF:FFF::FFF
@A00920:152:HGHKKDRXX:2:2108:31964:10911 1:N:0:AGGAGTGG+CTAAGCCT
ACTCCTACGGGAGGCAGCAGTGGGGAATATTGGACAATGGGCGAAAGCCTGATCCAGCCATGCCGCGTGAGTGATGAAGGCCTTAGGGTTGTAAAGCTCTTTTGTCAGGGAAGATGATGACGGTACCTGACGAATAAGCACCGGCTAACTTCGTGACAGCAGCCGCGGTACTACGAAGGGTGCTAGCGTTGTTAGGAATTACTGGGCGTAAAGCGCGCGTAGGCGGCTATGCAAGCTAGGGCTGAAATCA
+
FF:FF,FFFFFFFFFFFF:FF:FFFFFFFFFFFFFFFFFF,FF:F:FFFFFFFFFFFF:F:FFF::FFFFF:FFFFFFF:FFFFFFFFFFFFF:FFF::FFF,FFFFF,:FFFFFFFF,F,F,FFFFF,F,:FFFFFFFFFFF::F:F:FFF,F:,FF,FF,:F::F:FF:F:::FF:,FF,FFFF,FF:F,,,,FFF,FF:F,,F,F:FFFF,F,FF,FF,,:,,FFFFF,F,:FFFFF,,F:FFFFF,
@A00920:152:HGHKKDRXX:2:2108:28275:11005 1:N:0:AGGAGTGG+CTAAGCCT
ACTCCTACGGGAGGCAGCAGTAGGGAATTGTTCGCAATGGGCGCAAGCCTGACGACGCAACGCCGCGTGGAGGATGAAGGGCTTCGGCTCGTAAACTCCTTTCGACCGAGATGAATACCCGCAGGGCTAACATCCCTGCGGACTGACAGTATCGAGGGAAGAAGCCCCGGCTAACTCCGTGCCAGCAGCCGCGGTAATACGGGGGGGGCAAGCGTTGTTCGGAATTACTGGGCGTAAAGGGTTCGTAGGT
+
FFF:FF:FF:FFFFFFFFFFFFFFFFFFFFFFFFFFFFFFFFFFFF,FFFFFFFFF,:FFFF:FFFFF:FFF:FFFF:F:F,FF::FFFFFFFFFFFFFF,FFFFFFFFFFFFF:FFFFFFFFF:FFFFFFF:FFFFFFFFFFFFFFFFFFFFFFFFFFF,FF:FFF,F:FFFF:F:FF:FFFFFFFF,FFFFFFFFFFFFFF:FFFFFF:FFFFFFFF:FFFF::FF:FFFFFFF:FFFFFFFFFFFFF
@A00920:152:HGHKKDRXX:2:2108:22290:11412 1:N:0:AGGAGTGG+CTAAGCCT
ACCCTACGGGAGGCAGCAGTGGGGAATATTGCGCAATGGGCGAAAGCCTGACGCAGCGACGCCGCGTGTGGGATGACGGCCTTCGGGTTGTAAACCACTGTCGGGAGGGACGAAGATCTGACGGTACCTCCAAAGGAAGCACCGGCTAACTCTGTGCCAGCAGCCGCGGTAATACAGAGGGTGCTAGCGTTGTCCGGAATCACTGGGCGTAAAGGGCGCGTAGGCGGCCCGGTAAGCAGGGGGTGAAATC
+
:FFFFFFFFFFFFFFFF:F:FFFFF,FFFFFFFFFFFFFFFFFFFFFFFFF:FFFFFFFFFFFFFF:FFF:FFFFFFFFF:F:FFFF:F:FFFFFF::FF,FFFFFFFFFFFFFFFFFF:FF::FFFF:FFFFFFFF:FFFFFFFFFFFFFFF:FFFFF,F,,FFFFFFFFF,FFFFFFFFFFFFFFFF,FFFFFFF:FFFFFFFFF:FF,FFF:FFFFFFF,FFFFFFF:F:FFFF:FFF,FF:,:FF:
@A00920:152:HGHKKDRXX:2:2108:13114:11428 1:N:0:AGGAGTGG+CTAAGCCT
ACTCCTACGGGAGGCAGCAGTGGGGAATTTTGCACAATGGGCGAAAGCCTGATGCAGCAACGCCGCGTGTGTGATGAAGGTCTTCGGATTGTAAAGCACTTTCGACCGGGACGAAAACCCGCTGGCTAACATCCAGCGGCTTGACGGTACCGGGAGAAGAAGCACCGGCTAACTCTGTGCCAGCAGCCGCGGTAAGACGTAGGGGGCGAGCGTTGTCCGGAATCATTGGGCGTAAAGGGCTCCTAGGCGG
+
F:,FF:FFF:FFFFFFFFF::,:FFFFFFF::FFFFFFFFFFFFFFF:FF:FFFFFFFFFFFF:FFFFFFFFFFFFFFFFFFFFF:FFFFFFFFFFFFFFFFFFFF:FFFFFFF:FFFFFFFFFFFFFFFFFFFF:FFFFFF:FFFFFFFFFFFFFFFFFFFFFFFFFFF,FFFFFFFFFFFF:FFFFFFF:FF:FF:FF:FFFFFFFFFFF:FFFF,FFF,FFF,FFF,FF,FFFFFFF:FFF:FFFFF
@A00920:152:HGHKKDRXX:2:2108:5665:11960 1:N:0:AGGAGTGG+CTAAGCCT
ACTCCTACGGGAGGCAGCAGTGGGGAATATTGGACAATGGGCGCAAGCCTGATCCAGCCATGCCGCGTGAATGATGAAGGCCTTAGGGTTGTAAAGTTCTTTCACCGGAGAAGATAATGACGGTATCCGGAGAAGAAGCCCCGGCTAACTTCGTGCCAGCAGCCGCGGTAATACGAAGGGGGCTAGCGTTGTTCGGAATTACTGGGCGTAAAGCGCACGTAGGCGGACATTTAAGTCAGGGGTGAAATCC
+
FFFFFFFFFFFFFFFFFF,FF:FFFFFFF:F:FFFFFFFFFFFFFFFFFFFF:F:FFFFFFFFFFFF,FF,FFFFFF,FFFF:FFFFFFFF,FFF:FFFFFFFFFFFFFFFFFFFFFFFFFFFF,FFF:FF,FFFFFF,FF,FFFF,FFFFFFFFFFFFFFF:FFF,FF,FFF:FFFFFFF,FFFFFFFFFFFF:FFFFFFFFFFFFFFFF,FFFFFFFF:F:F,FFFFFFFF::F:FFFFFF,FF,FFF
@A00920:152:HGHKKDRXX:2:2108:13593:13041 1:N:0:AGGAGTGG+CTAAGCCT
ACTCCTACGGGAGGCAGCAGCAAGGAATCTTCCGCAATGGGCGAAAGCCTGACGGAGCAACGCCGCGTGTGGGATGACGCCTTTCGGGGTGTAAACCACTTTTCTCAGGGAAGAAGCACTGACGGTACCTGAGGAAGAAGGACCGGCTAACTCTGTGCCAGCAGCCGCGGTAATACAGAGACTGCGAGCGTTATTCGGATTCACTGGGCGTAAAGGGTGCGCAGGCGGCCGTGTGTGTTGGGCGTGAAAG
+
FFFFFFFFFFFFFFFFFFFFFFFFFFFFFFFFFFFFFFFFFFFFFFFFFFFFFFFFFFFFFFFFFFFFFFFFFFFFFFFFFF,FFFFFFFF:F:FFFFFF:FFFFFFFFFFFFFFFFFFFFFFFFFFFFFF,FFFFFFFFFFFFFFFF:FFFFFFFF:F:FFFFFFFFF:FFFFFF:FFFFF:FF:FFFFFFFFFFFFFFFFFFFFFFFFFFF:FF:FFFFFFFFFFFFFF,FF:FFFFFFF,FFFFFFF
@A00920:152:HGHKKDRXX:2:2108:16984:13275 1:N:0:AGGAGTGG+CTAAGCCT
ACTCCTACGGGAGGCAGCAGTGGGGAATTTTGCGCAATGGGCTAACGCCTGACGCAGCAACGCCGCGTGGAGGATGAAGGTCTTTGGATTGTAAACTCCTGTCAGCAGGGAAAAAGCGACTACGGATAATACCCGTGGGAGTTGATTGTACCTGCAGAGGACGCCCCGGCTAACACTGTGCCAGCAGCCGCGGTAATACAGAGGGGGCGAGCGTTATTCGGAATTATTGGGCGTAAAGGGCTCCTAGGCG
+
FFFFFFFFFFFFFFFFFFFFFFFFFFFFFFFFFFFFFFFFFFFF,FFFFFFFFF,FFFFFFFFFFFFFFFFFFFFFFFFFFF:FFFFFFFFFFFFF:FFFFFFFFFFFFFF,FFFF:F::FF:FF,F,FFFFFF,,F,FFFF:FFF,::FFF::FFF::FF,,FFFF,,FF::,,FF,,FFFFFFFFFF,F,F,FFF:FFFFFFFFFFFFFFFF:FFFFF,F,FF:FFFFFFF,FFF,:FF:FFFFFFFF
@A00920:152:HGHKKDRXX:2:2108:16893:13307 1:N:0:AGGAGTGG+CTAAGCCT
ACTCCTACGGGAGGCAGCAGTGGGGAATATTGGACAATGGGCGAAAGCCTGATCCAGCAATGCCGCGTGAGTGATGAAGGCCTTAGGGTTGTAAAGCTCTTTTACCCGGGATGATAATGACAGTACCGGGAGAATAAGCTCCGGCTAACTCCGTGCCAGCAGCCGCGGTAATACGGAGGGAGCTAGCGTTGTTCGGAATTACTGGGCGTAAAGCGCGCGTAGGCGGTCCATCAAGTCAGAGGTGAAAGCC
+
:FFFFFFFFFFFFFFFFFFFFFFFFFFFFFFFFFFFFFFFF:FFFFFFFFFFFFFFFFF:FFFFFFFFFFFFFFFFFFFFFFFFFFFFFFFFFFFFFFFFFFFFFFFFFFFFF:FFFFFFFFFFFFFFFFFFFFFFFFFFFFFFFFFFFFFFFFFFFFFFF:FFFFFFFFFFFFFFFFFFFFFFFFFFFFFFFFFFFFFFFFFFFFFFFFFFFFFFFFFF,FFFFFFFFFF:FFFFFFFFFFF:FF:FFF
@A00920:152:HGHKKDRXX:2:2108:30355:13980 1:N:0:AGGAGTGG+CTAAGCCT
ACTCCTACGGGAGGCAGCAGTCGGGAATTTTGCGCAATGGGCGAAAGCCTGACGCAGCAACGCCGCGTGAGGGATGAAGGCCTTCGGGTTGTAAACCTCTTTTATCAGGGACGATAATGACGGTACCTGACGAATAAGTCACGGCTAACTACGTGCCAGCAGCCGCGGTAATACGTAGGTGACAAGCGTTGTCCGGATTTACTGGGCGTAAAGAGCGCGCAGGCGGTCGTTCAAGTCGAGTGTGAAAGCC
+
F:FFFFFFFFFF:FFFFFFFFFFF,FFFFFF:FF:FFFFFFFFFFFFFFFFFFFFFFFFFFFFFFFFFFFFFFF,FFFFFFFFFFFFFFFFFFFFFFFFFFFFFFFFFFFFFFFFFFFF,F,:FFFFFFFFFFFFFFFFFFFFFFFFF:FFFFFFFFFFFFFFFFF:FFFFFFFFFFF,FFFF:FFFF,FFFFF:FFFFFFF:F:FFFFFFFFF::FFFFFF,FF:FFF:F:FF,:F::F,FFF::FF:,
@A00920:152:HGHKKDRXX:2:2108:19940:14418 1:N:0:AGGAGTGG+CTAAGCCT
ACTCCTACGGGAGGCAGCAGTGGGGAATTGTTCGCAATGGGCGCAAGCCTGACGACGCAACGCCGCGTGGAGGATGAAGATCTTCGGGTCGTAAACTCCTGTCGAGTGGGAAGAAACGCTTCGGGGCTAATATCCCCGGAGTTTGACGGTACCACTAAAGGAATCCCCGGCTAACTCCGTGCCAGCAGCCGCGGTAATACAGAGGGTGCAAGCGTTGCTCGGAATTATTGGGCGTAAAGGGCAGGTAGGT
+
F,F:F,F:::FFF:FFF:FF,,FFF,F:F,FFFFFF:F,,,FFFF:F:FFFFFFFFFFFFFFFFFFFFFFFFFFFFFF:FFFF:,FF:FFFFF:FFFFFFFFFFFFF:FFFFFFFFF,FFFFFFF:FFFFF:FFFF:F:FFFF,:FFFF,FFF,FFF:FFFFF,F:,FF,FF,FFFF::F:FF:FFFF:F:FF:,FFF:F:FFFFFF:FF,FFF:F,:FF,FFFFFFFFF:,FFFFFF:FFFFFFFFFFF
@A00920:152:HGHKKDRXX:2:2108:12518:14591 1:N:0:AGGAGTGG+CTAAGCCT
ACTCCTACGGGAGGCAGCAGTGGGGAATATTGCACAATGGGCGAAAGCCTGATGCAGCGACGCCGCGTGAGGGATGACGGCTTTCGGGTTGTAAACCTCTTTCGGCAGGGAAGAAGCGCAAGTGACGGTACCTGCAGAAGAAGCGCCGGCTAACTACGTGCCAGCAGCCGCGGTAATACGTAGGGGGCAAGCGTTGTCCGGATTTATTGGGCGTAAAGAGCGTGTAGGCGGCCGGCTAGGTCTGGTGTGA
+
FFFFFFFFFFFFFFFFFFFF:FFFFF:FFFFFFFFF:FFFFFFFFFFFFFFFFFFFFF:FFFFFFFFFFFFFFF:FFFFFFFFFFFFF:FFFFFFFFFFFFFFFFFFFFFFFF:FFFFFFF:FFFFFFFFFFFFFFFF:FFFFFFFFFFFFFFFFFFFFFFFFFFFFFFFFF:FF:FFFFFFFFFFFFF:FFFF:FFFFFFFF:FFFFF:FFFFFFFF:FF:FFFFFFFFFF:FFFFF::FFFF:,FFF,
@A00920:152:HGHKKDRXX:2:2108:15221:15013 1:N:0:AGGAGTGG+CTAAGCCT
ACTCCTACGGGAGGCAGCAGTGGGGAATATTGCGCAATGGGCGAAAGCCTGACGCAGCGACGCCGCGTGAGGGACGAAGGCCTTCGGGTCGTAAACCTCTTTCAGCAGGGACGAAGCGAAAGTGACGGTACCTGCAGAAGAAGCACCGGCTAACTACGTGCCAGCAGCCGCGGTAATACGTAGGGTGCAAGCGTTGTCCGGAATTATTGGGCGTAAAGAGCTCGTAGGCGGTTTGTCGCGTCTGCTGTGA
+
FFFFFFFFFFFFFFFFFFFFFFFFF:FFFFFFFFFFFFFFFFFFFFFFFFFF,FFFFFFFFFFFFFFFFFFFFFFFFFFFF:FFFFFFF:FFFFFFFFFFFFFFF,F:FFFFFFFF:FFFFFFFF:FFFFFFF:FFFFFFFFFFFFFFFFFFFFFFFFFFFFFF:FF:F:FFFFFFFFFFFFFFFFF:FF,FFFFFFFFF::FF:FFFFFFFFF:FF,FFFFFFFFF:FF:FFF,FFFFFF:FFFF:F::
@A00920:152:HGHKKDRXX:2:2108:19470:15515 1:N:0:AGGAGTGG+CTAAGCCT
ACTCCTACGGGAGGCAGCAGTGGGGAATCTTGCGCAATGGCCGAAAGGCTGACGCAGCGACGCCGCGTGCGGGAGGACGCCCTTCGGGGTGTAAACCGCTGTCAGAGGGGACGAAAGCCACCGGGAGGGAATGCCTGAGTGGAAGGACGGTACCCTCAGAGGAAGCACCGGCTAACTCCGTGCCAGCAGCCGCGGTAATACGGAGGGTGCGAGCGTTGTTCGGAATTATTGGGCGTAAAGCGCACGTAGG
+
FFFFFF,FFFFFFFFFFFFFFFFFFFF:FFFFFFFFFFFFFFF:FFFFFFFFFFFFFFFFFFFFFFFFFFFFFFFFF:FF:FFFFFFFFFFFFFFF:FFFFFFFFFFFFFFFFFFFFFF:FFFFFF:FFF,FF:FFFFFFFFF,FFFFFF:,FFFFFFFFFFF,F:FF:FFFFFFF:FFFFFFFFFFFFFFF:F:FF,FF:FFFFFFFF:FFFFFFFF:F:FFF,::FF,,,FFFF,FFF:F:FFF:FFF
@A00920:152:HGHKKDRXX:2:2108:10095:15718 1:N:0:AGGAGTGG+CTAAGCCT
ACTCCTACGGGAGGCAGCAGTGGGGAATATTGCGCAATGGGCGAAAGCTTGACGCAGCAACGCCGCGGGAGTGATGAAGGCCTTCGGGTCGTAAAGCTCTGTCGGGAGGAACGAATGCTCCTGAGGTTAACAGCCTCGGGAGGTGACGGTACCTTCAAAGGAAGCACCGGCTAACTCTGTGCCAGCAGCCGCGGAAAAAACGGGGGTGCCAGCGTGGTTCGGAATCATTGGGCGGAAAGGGCGTGTAGGC
+
:,F:FF::F:::,FFF:FF,FF:F,FFF:FFF,F:F:FF,F:F:FFFF,F:,FF,FF:F:::,FF::,,:FFFFF:FF:FF:FFF::,FFFF,FFFFFFF:F:F::F:,FFFFFFF,FFFFF,FFF:FFFF:FFFFFF,FFF,FF,FFFFFF:FFFF:F,::FFFFF:,::,FFF,FF:,FFFFF::FFFF:FF,FF,F,::,FF,FFF,F,FFF,FFFFFF:FFFFF:,:FF,,:F:FF,FF,FF,,,F
@A00920:152:HGHKKDRXX:2:2108:27281:15796 1:N:0:AGGAGTGG+CTAAGCCT
ACTCCTACGGGAGGCAGCAGTGGGGAATTTTGGGCAATGGCCGCAACGCACACCCAGCGACGCCGCGTGCGGGAGGAAGCCTTTCGGGGTGTAAACCGCTGTCAGGGGGGACGAACCCTCACGGGACGAACAGGCCCGTGAGCTGACGGTACCTCCAGAGGAAGCGCCGGCTAACTCCGTGCCAGCAGCCGCGGTAAGACGGAGGGCGCGAGCGTTGTTCGGAATCACTGGGCGTAAAGCGCGCGCAGGC
+
FFFFFF:FFFFFFFFFFFFFFFFFF:F:FFFFFFFFFFFFFFFFFF,F,F,,:FF,,:FF:,:FFF,,:FF,:F,,F,,FF,F,F,::::F,,F,F::,:,:F:,FF,:,::F:F::F,:FF:,:::F,:::F,::FF::F:::FFF::F,FF,:F::::,:,F:FFF::::,:::F:,:F::,,F:F::F:FF,F,,:F,,:,,F:F:F:::,F,:,F:F::,F::F,,,F:,F,:FF:F,F,F,F,F:
@A00920:152:HGHKKDRXX:2:2108:32850:15859 1:N:0:AGGAGTGG+CTAAGCCT
ACTCCTACGGGAGGCAGCAGTGGGGAATTGTTCGCAATGGGCGCAAGCCTGAAGAAGCAACGCCGCGTGGGGGATGAAGGTCTTCGGTTTGTAAACCCCTGTAGAGCGGGACGAAAGGCCCGCGACCTAACACGTCGTGGGAGTGACGGTACCGCTAAAGGAAGCCCCGGATAACTCTGTGCCAGCAGCCGCGGTAATAGAGAGGTGGCAAGCGTTGTTCGGAATTAGTGGGCTTAAAGGCCGCGAAGGC
+
FFFFFFFFFFFFFFFFFFFFFFFFFFFFF:F:FFFFFFFFFFFF:FFFFFFF,:,,FFFFFFFFFFFFFFF:FFFFFFFF:FFFFFF,FFFFFFF,F,:F:F,F:F,FFF,,FFF,:::,F,F:FFFFFFFFFFF:,F:,FF,F,F,FFF::F,F:FF:F:FF,F,,FF:,F:F:F,F:FFFFF,,F,F,FFFF:FF,,,F,FFFFFFFF:FF:FF,,FFF,FFFF:,,FF:F,FFF,:F,F,F:,:,,,
@A00920:152:HGHKKDRXX:2:2108:26259:16188 1:N:0:AGGAGTGG+CTAAGCCT
ACTCCTACGGGAGGCAGCAGTGGGGAATCTTGGACAATGGGCGCAAGCCTGATCCAGCAATGCCGCGTGAGTGATGAAGGCCTTAGGGTTGTAAAGCTCTTTTACCCGGGAAGATAATGACTGTACCGGGAGAATAAGCCCCGGCTAACTCCGTGCCAGCAGCCGCGGTAATACGGAGGGGGCTAGCGTTGTTCGGAATTACTGGGCGTAAAGCGCACGTAGGCGGCTTTGTCAGTTAGAGGTGAAAGCC
+
FFF::F::FFFFFFFFFFFF:FFFFFFFFF:FFFFFF,FFFFFFFFFFF:FFFF:FFFF:FF:FFFFFFFFFFFFFFFFFFFFFFFFFFF:FFF:FFFFF:FFFFFFFFFFFFFFFFFFFFFFF:FFFFFFFF,FFFF:FFFFFFFFFFFFFFFFFFFFFFFFFFFFFF::FFFFFFF:FFFFFFFFF::FFFFF::FF:FFF:F:FFFF,FFFFFFF:FFFFFFFFFFFFF,FFFFFFFFFFFF:FFFF
@A00920:152:HGHKKDRXX:2:2108:30508:16752 1:N:0:AGGAGTGG+CTAAGCCT
ACTCCTACGGGAGGCAGCAGTGGGGAATATTGGACAATGGGGGCAACCCTGATCCAGCCATGCCGCGTGGGTGATGAAGGCCTTCGGGTTGTAAAGCCCTTTCGGCGGGGACGATGATGACGGTACCCGCAGAAGAAGCCCCGGCTAACTTCGTGCCAGCAGCCGCGGTAATACGAAGGGGGCAAGCGTTGTTCGGAATTACTGGGCGTAAAGGGCGCGTAGGCGGCCTGCTGCGTCGGGTGTGAAAGCC
+
FFFFFFFFFFFFFFFFFFFFFFFFFFFFFFFFFFFFFFFFFFFFFFFFFFFFFFFFFFFFFFFFFFFFFFFFFFFFFFFFFFFFFFFFFFFFFFFFFFFFFFFFFFFFFFFFFFFFFFFFFFFFFFFFFFFFFFFFFFFFFFFFFFFFFFFFFFFFFFFFFFFFFFFFFFFFFFFFFFFFFFFFFFFF:FFFFFFFFFFFFFFFFFFFF,F,FF:F,FF:FFFFFFFFFFFFFFFFF:FFFFFFFFFFFF
@A00920:152:HGHKKDRXX:2:2108:6605:16908 1:N:0:AGGAGTGG+CTAAGCCT
ACTCCTACGGGAGGCAGCAGTGGGGAATCTTGCGCAATGGGCGAAAGCCTGACGCAGCAACGCCGCGTGCGGGATGAAGGCCTTCGGGTTGTAAACCGCTTTCAGTGGGGACGAACCAAGACTGTACCCACAGAAGAAGCCCCGGCCAACTACGTGCCAGCAGCCGCGGTAACACGTAGGGGGCAAGCGTTGTCCGGATTTATTGGGCGTAAAGAGCTCGTAGGTGGTTCGGTAAGTCGGGTGTGAAACC
+
FF:,FFFF:::FFFF,::FFFFFFFFF,FFFFFFFFF:FFFF:FF:FFF:FFFFFF:FFFFFFF:F:F,FF,:FF:F,::F,:FF:FFFFF:FFF::F,FFFFFFFF:F:FF:FFFFF::FF,F::FFFFFFFFFFFFFFF:FFFFFF,:FFFFFF,F,FFF:FFFF:,FFFFFF:FFF,FFF:FFFFFFFFFFFFFF,FFFF,:FFF:,F:F,FFFFFFFFF:FFFFFFFFFFFFFFFFFFFFF:FFFF
@A00920:152:HGHKKDRXX:2:2108:22580:17112 1:N:0:AGGAGTGG+CTAAGCCT
ACTCCTACGGGAGGCAGCAGTGGGGAATCTTGCGCAATGGCCTAACGGCTGACGCAGCGACGCCGCGTGAGGGATGACGGCCTTCGGGTTGTAAACCTCTGTTGCCCGGGACGAATAGCCCGTTTCGACGGGTCTGACGGTACCGGGTGAGGAAGCACCGGCTAACTCCGTGCCAGCAGCCGCGGTAATACGGAGGGTGCGAGCGTTGTCCGGAATCACAGGGCGTAAAGGGCGCGTAGGCGGTGGGGTA
+
FFFFFFFFFFFFFFFFFFFFFFFFFFFFFFF,FFFFFFFFFFFFFFFFFFFFFFF:FFFFFFFFFFFFFFFFFFFFF:FF,FFFFFFFF,FFFFFF,FFFFF,F:FFFFFFFFFFFFFF::F,FFFFFFFF:FFF:FFFFF,F:F:FFF:,,FFFFFFFFF::FFFFFFF,:,F,FFFF,FFF,F,:F,,F,FFF::FFFF,FFF,:F:,FF,FFFFF:,FFF::F,F:FFFFFF::FFFF,F,FF:FF:
@A00920:152:HGHKKDRXX:2:2108:16622:17159 1:N:0:AGGAGTGG+CTAAGCCT
ACTCCTACGGGAGGCAGCAGTGGGGAATATTTGACAATGGGCGAAAGCCTGATCAAGCCATGCCGCGTGGGTGAGGAAGGCCCTAGGGTCGTAAAGCACTTTCACACGTAAAGAAACTCACGCGACCCGGAGAGGACCCCCCGGCTCAGTTCCGGCCGACGGCGGCCCTGCTAACTACGGGGCAGCAGACGATCTGAATAGGAGGGCGGAAGGCTCACGAGGGAGGATTGGGCCGTTAGCGGTCTCATCC
+
FFFFFFFFFFF:FFFFFFFFFFFFFFFF,,FF:,:FFFFFFFF,FFFFFFFF,,:,F:,F,FFFFFFFF,:,FF,F:FF,FF:F,FFFF,FFFFF:,:FFFFF::,,F,,F:FF,,,:,:FF,,F:F,,::,:,,::,,:,::,:,,,,F:F:,F:F,,F,,,,,F,,,,:FFF:,:,F:F,F::,,:,,F,F,,,F:,:,,,FFF,F,:F,,F,,,,,,,F,,,FFFFF:,F,,,,,:,F,::,,F,:F
@A00920:152:HGHKKDRXX:2:2108:5692:17268 1:N:0:AGGAGTGG+CTAAGCCT
ACTCCTACGGGAGGCAGCAGTGGGGAATATTGCGCAATGGACGAAAGTCTGACGCAGCGACGCCGCGTGTGGGATGAAGCCTTTCGGGGTGTAAACCACTGTTGCCCGGGACGAAACTCCTTTTTCGAGAGGATTGACGGTACCGGGTGAGGAAGCACCGGCTAACTCTGTGCCAGCAGCCGCGGTAATACAGAGGGTGCGAGCGTTGTCCGGAATCACTGGGCGTAAAGGGCGCGTAGGTGGCGGCGTA
+
FFF:F:FFFFF:FFFFFFFFFFFFF:F:,FFFFFF:F,FFFFFFFFFFFFFFFFFFFFF:FFFFFFFFFFFFFFFF:FFFFFFFFFFFFFFFFFFFF:FFFFFFFF:FFFFFFF:FFF:F:FFFFFFFFFFFFFF:FFFFFFFFFFFFFFFFF,FFFF:FFFFF:FFFFFFFFF::F:F:FFFFFF:FF:FF:FFFFFF:FFFFFFFFFF:FF:,F:FFF:FF:FF:F:F:FFFFFF,:F:F,F,,FF::
@A00920:152:HGHKKDRXX:2:2108:5439:17801 1:N:0:AGGAGTGG+CTAAGCCT
ACTCCTACGGGAGGCAGCAGTGGGGAATATTGGACAATGGGCGCAAGCCTGATCCAGCCATGCCGCGTGAGTGATGAAGGCCTTAGGGTTGTAAAGCTCTTTCAGCGGGGAAGATAATGACGGTACCCGCAGAAGAAGCCCCGGCTAACTTCGTGCCAGCAGCCGCGGTAATACGAAGGGGGCTAGCGTTGTTCGGAATTACTGGGCGTAAAGGGCGCGTAGGCGGACTGTTAAGTCAGGGGTGACATCC
+
FFFFFF,FFFFFFFFFFFFFFFFFFFFFFFFFFFFFF:FFFFF:FFFFFFFF:FFFFFFFFFFFFFFFFFFFFFFFFFFFFFFFFFFF,FFFFFF:FFFF:FFFFFFFFF:FFFF,FFFFFFFFFFFFFF:FFF:FFFF:FFFFFFFFFFFF:FFFFF:F,FFFFFFF:F:FFFFFFFFFFFFF,FFFFFFFFFFFFFFFFFFFFFFFFFF:FFFFFFF,FFFFF,FFFF:F:,FFFFFFFFFFF:FFFF
@A00920:152:HGHKKDRXX:2:2108:2383:17895 1:N:0:AGGAGTGG+CTAAGCCT
ACTCCTACGGGAGGCAGCAGTCGAGGATCTTCCGCAATGGGCGAAAGCCTGACGGAGCGACACCGCGTGCAGGATGAAGGCCTTCGGGTTGTAAACTGCTGTCACGCTATAGGAAACCTCGAATGTGAACAGCATTCGAGCTGACTAAAGCGAGAGGAAGCACCGGCTAACTCTGTGCCAGCAGCCGCGGTAATACAGAGGGTGCGAACGTTGCTCGGAATTACTGGGCGTAAAGCGCGTGTAGGCGGTC
+
:FFFFFFFFFFFFFFFF:FFFFFFFFFFFFFFFFFFFFFFFFFFFFFFFFF:FFFFFFFFFFFFFFFFFFFFFFFF:FFF:FFFFFFF:FF:F,FFFFFFFFFFFFF:,FFFFF:FFFFFFFFF:FFF:FFFFFFFFFFFFFFF:FFFFFFF,FFFFFFFFFFFFFFF,FFFFFFFFF:FFFFFFFFFFFFFF:FFF:FFFFFFFFF,FFFFFFFFFFFFFF:FF:FFFFFFFFFFFFFFFFFFFFFFFF
@A00920:152:HGHKKDRXX:2:2108:8531:18239 1:N:0:AGGAGTGG+CTAAGCCT
ACTCCTACGGGAGGCAGCAGTGGGGAATATTGCGCAATGGGCGGAAGCCTGACGCAGCGACGCCGCGTGGGGGATGACGGCCTTCGGGTTGTAAACCTCTTTCAGTAGGGACGAAGCGGAAGTGACGGTACCTACAGAAGAAGCACCGGCCAACTACGTGCCAGCAGCCGCGGTAATACGTAGGGGGCTAGCGTTATCCGGAATAATTGGGCGTAAAGAGCTCGTAGGCGGTTCAGCAAGTCGGCTGTGA
+
FFFFFFFFFFFFFFF:FFFFFFFFF:FFFFFFFFFFFFFFFFFFFFFFFFFFFFFFFFFFFFFFFFFFFFFFFFFFFFFFFFFFFFFFF:FFFFFFF:FFF:FFFFFFFFFFFFFFFFFFFFFFFFFFFFFFFFFFF::FFFFFFFFFFFF:FFFFFF:FFFFFFFFFFFFFFFF,:F:FFFFFF,FF,FFFFFFFF:,FFF:F,F:FFFFFF:F:FFF::FFF,FFF:FFFF:,F,F::FF:,FF:FFF
@A00920:152:HGHKKDRXX:2:2108:23628:18959 1:N:0:AGGAGTGG+CTAAGCCT
ACTCCTACGGGAGGCAGCAGTGGGGAATCTTGCGCAATGGGCGAAAGCCTGACGCAGCAACGCCGCGTGCGGGATGACGGCCTTCGGGTTGTAAACCGCTTTCAGTGGGGACGAAACCAGACGGTACCCACAGAAGAAGCCCCGGCCAACTACGTGCCAGCAGCCGCGGTAACACGTAGGGGGCGAGCGTTGTCCGGAATCATTGGGCGTAAAGAGCTCGTAGGCGGCTCAGTAAGTCGGGTGTGAAACC
+
FFFFFFFFFFFFFFFFFFFFFFFFFFFFFFFFFFFFFFFFFFFFFFFFFFFFFFFFFFFFFFFFFFFFFFFFFFFFFFFFFFFF:FFFFFFFFFFFFFFFFFFFFFFFFFFFFFFFFFFFFFFFFFFFFFFFFFFFFFFFFFFFFFFFFFFFFFFFFFFF:FFFFFFFFFFFFFFFFFFFFFFFFFFFF:FFFFFFFFFFFFFFFFFFFFFFFFFFFFFFFFFFFFFFFFFFFFFFFFFFFFFFFFFFFF
@A00920:152:HGHKKDRXX:2:2108:7238:18975 1:N:0:AGGAGTGG+CTAAGCCT
ACTCCTACGGGAGGCAGCAGTAAGGGATATTGCACAATGGGCGGAAGCCTGATGCAGCAACGCCGCGTGCAGGAAGAAGGGCTTCGGCTCGTAAACTGCTTTTCTGCGGGAAGAGGATGACGGTACCGCAGGAAGAAGTCTCGGCTAACTACGTGCCAGCAGCCGCGGTAAAACGTAGGAGGCAAGCGTTATCCGGATTTACTGGGCGTAAAGGGCGTGCAGGTGGTCTGTTAAGTGGTGCGTGAAAGCG
+
FFFFFFFFFFFFFFFFFFFFFFFFFFFFFFFFFFFFFFFFFFFFFF:FFFFFFFFFFFFFFFFFFFFFFFFFFFFFFFFFFFFF:FFFF:FFFFFFF:FFFFFFF:FFFFFFFFF:FF:FFFFFFFFFFFFFFFFFFFFFFFFFF:FFFF:FFFFFFFFF:FFFFFF,FFFFFFF:FFFFFFFFFFFFFFFFFFF:FFFFFFFFFFFF:F,FFFFFF:FFFFFFFFFFFFFF:FFFFFFFFF:FF,FFFF
@A00920:152:HGHKKDRXX:2:2108:23240:20322 1:N:0:AGGAGTGG+CTAAGCCT
ACTCCTACGGGAGGCAGCAGTGAGGAATATTGCACAATGGGCGCAAGCCTGATGCAGCGACGCCGCGTGAGTGATGAAGGCCTTCGGGTCGTAAAGCTCTTTTCTGCGTGACGAGCACGGACGGTAGCGCAGGAAGAAGTCTCGGCTAACTACGTGCCAGCAGCCGCGGTAAAACGTAGGAGACAAACGTTATCCGGAGTTACTGGGCGTAAAGGGCGTGCAGGTGGTTGTTTAAGTTCGGCGTGAAAGC
+
F:FFFFFFFFFFFFFFFFFFFFFFFFFFFFFFFFFFFFFFFFFFFFFFFFFFFFFFFFFFFFFFFFFFFFFFFFFFFFFFFFFFFFFFFFFFFFF:F:FFFFFFFFFFFFFFFFFFF,FFFFFFFFFFFFFFFFFFFFFFFFFFFFFFFFFFFFFFFFFF:FFFFFFFFF::FFFFFF:FFFFFFF,FFFFFFFFFFFFF:,FFF:FFFF:FFFF:FFFFFFFFFFFFFFFFFF:FFFFFFFFFFFFFFF
@A00920:152:HGHKKDRXX:2:2108:22996:20400 1:N:0:AGGAGTGG+CTAAGCCT
ACTCCTACGGGAGGCAGCAGTAAGGGATCTTGCGACAATGGGCGAAAGCCTGACGCAGCAACGCCGCGTGCGGGATGACGGCCTTCGGGTTGTAAACCGCTTTTCGGGGGGAAGAGGAAGGACGGTACCCCCGGAATAAGTCTCGGCTAACTACGTGCCAGCAGCCGCGGTAAAACGTAGGAGGCGAGCGTTATCCGGATTTACTGGGTGTAAAGCGCGTGTAGGCGGTCGTGCAAGTGAGGCGTGAAAG
+
FFFFFFFFFFFFFFFFFFFFFFFFFFFFFFFFFFFFFFFFFFFFFFFFFFFF:FFFFFFF:FFFFFF:FFFFFFFFFFFFFFFFFFFFFFFFFFFFFFFF:FF:F,:FFFFFFFFFFFFFFFFFFFF:FF::FFFFFFFFFFFFF:F:FF:FFFF,F:FF:FF,FFFFFFFF,FFF:FF::FF:FFFFFF,F::FFF,:FFF:FFFFFFFF:FF,FFF,F:FFFFFF:FFF:FFFF:FFFF:FFF:FFF,
@A00920:152:HGHKKDRXX:2:2108:8558:20854 1:N:0:AGGAGTGG+CTAAGCCT
ACTCCTACGGGAGGCAGCAGTGGGGAATATTGGACAATGGGCGAAAGCCTGATCCAGCCATGCCGCGTGAGTGATGAAGGCCCTAGGGTTGTAAAGCTCTTTCAACGGTGAAGATAATGACGGTAACCGTAGAAGAAGCCCCGGCTAACTTCGTGCCAGCAGCCGCGGTAATACGAAGGGGGCTAGCGTTGTTCGGAATTACTGGGCGTAAAGCGCACGTAGGCGGATGGTTAAGTGAGGGGTGAAATCC
+
,::FFFFFFFFFFFFFF:FFFFFFFFFF:FFF:FFFFFFFF:FF,FFFFFFFFF:FFFFFFF:FFFFFFFFFFFFF:FFFFFF,F:FF:FFFFF:FFFFFF,FFFFFFFFFFF:FFFFFFFFFFFFFFFF,F,F:FFFFFFFFFFFFFFF:FFFFFFFFF,FFFFFFFF,FFFF:F:FFFFF:F,FFFFFF:FFFFFFFFFFFF:F:F,F,FFFFF,,FFF:FFFFF,,FFF,FF:FF:FFF:FF,FFFF
@A00920:152:HGHKKDRXX:2:2108:25708:21026 1:N:0:AGGAGTGG+CTAAGCCT
ACTCCTACGGGAGGCAGCAGTGGGGAATATTGGACAATGGGCGCAAGCCTGATCCAGCAATGCCGCGTGAGTGATGAAGGCCTTAGGGTTGTAAAGCTCTTTCAGCGGGGAAGATAATGACGGTACCCGCAGAAGAAGCCCCGGCTAACTTCGTGCCAGCAGCCGCGGTAATACGAAGGGGGCTAGCGTTGTTCGGAATCACTGGGCGTAAAGCGCGCGTAGGCGGATTGTTAAGTCAGGGGTGAAATCC
+
FFFFFFFFFFFFFFFFFFFFFFFFFFFFFFFFFFFFFFFFF:FFFF,FFFFFFFFFFFFFFFFFFFFFFFFFFFFFFFFFFFFFFFFFF,FF:FFFFFFFFFFFFFFFFFFFFF:FFFFFFFFFFFFFFFFFFFF:FFFFFFFFFFFFFF,FFFFFFFFFFFFFFFFFFFFFFFF:FFFFFFFFFFFFFFFFFFFF:FFFFFFFFF:FFFFFFFFFFFF,F:FFFFF:FFF:F:FFF:FFFFFFFFFFF:
@A00920:152:HGHKKDRXX:2:2108:8630:21167 1:N:0:AGGAGTGG+CTAAGCCT
ACTCCTACGGGAGGCAGCAGTGAGGAATATTGCACAATGGGCGCAAGCCTGATGCAGCGACGCCGCGTGAGTGATGAAGGCCTTCGGGTCGTAAAGCTCTTTTCTGCGTGACGAGCAAGGACGGTAGCGCAGGAAGAAGTCTCGGCTAACTACGTGCCAGCAGCCGCGGTAAAACGTAGGAGACAAACGTTATCCGGAGTTACTGGGCGTAAAGGGCGTGCAGGTGGTTGTTTAAGTTCGGCGTGAAAGC
+
FFFFFFFFFFFFFFFFFFFFFFFFFFF:FFFFFFFFFFFFFFFFFFFFFFFFFFF:FFFFFFFFFFFFF:FFF:FFFFFFFFF,FFFFF:FFFFFFFFFFFFFFFFFFFFFFFFFFFFFFFFFFFFFFFFFFFF:FFFFFFFFFFFF,FF:FFFFFFFFFFFFFFFFFFFFF:FF:F:FFFFFFF:FFF,F,:FFFFF:FF::FFFFFFFFFFFFFFFFFFFFFFFFFFFFFFF,FFFFFFF,FFFFFFF
@A00920:152:HGHKKDRXX:2:2108:22679:21480 1:N:0:AGGAGTGG+CTAAGCCT
ACTCCTACGGGAGGCAGCAGTGGGGAATCTTGCGCAATGGGCGAAAGCCTGACGCAGCGACGCCGCGTGAGTGATGAAGGCCTTCGGGTTGTAAAGCTCTTTCAGCCGGAACGAAACGGTCACGGCTAATACCTGTGATCACTGACGGTACCGGAAGAAGAAGCACCGGCTAACTACGTGCCAGCAGCCGCGGTAATACGTAGGGTGCGAGCGTTAATCGGAATTACTGGGCGTAAAGCGTGCGCAGGCG
+
FFFFFFFFFFFFFFFFFFFFFFFFFFFFFFFFFFFFFFFFFFFFFFFFFFFFFFFFFFFFFFFFFFFFFFFFFFFFFFFFFFFFFFFFFFFFFFFFFFFFFFFFFFFFFFFFFFFFFFFFFFFFFFFFFFFFFFFFFFFFFFFFFFFFFFFFFFFFFFFFFFFFFF,F,FFFFFF::FFFF,FFFFFFFFFFF:FFFFF:FFFFFF:FFFFFF,FFFFFF:FFFFFFFFFF,FFFF:FFFFFFFFFFFFF
@A00920:152:HGHKKDRXX:2:2108:29469:21778 1:N:0:AGGAGTGG+CTAAGCCT
ACTCCTACGGGAGGCAGCAGTGGGGAATCTTGCGCAATGGCCGCAAGGCTGACGCAGCGACGCCGCGTGCGGGAGGACGCCCCTCGGGGTGTAAACCGCTGTTGCCCGGGACGAACGACTGGTTTCGACCAGTGTGACGGTACCGGGTGAGGAAGCGCCGGCTAACTCCGTGCCAGCAGCCGCGGTAATACGGAGGGCGCGAGCGTTGTCCGGAATCACTGGGCGTAAAGGGCGCGGAGGCGGCCGCGGG
+
FFFFF,:FF,F,FFFF:,FF,FF:FFFFFF,FFFFF,FFF,F:FFFFFF:F:FFFFFFFFFFFFFFFFFFFFF,FFFF:FFFFFFFF,FFFFFFFF:F:,F::FFF:FFFF:,FFF,F,FFFFFF:FFFFF:FFFFFFFF,FFF:,FFFFFFFFFFFFFFFFFFF:F:FFFFFF:FFFFFFFFF,F,FF:FFFF,FFFFF:FFFFF,F:FFFFFFFFFFFFFFFFFF:FFFFF:FF,F:F:FFFFFFFFF
@A00920:152:HGHKKDRXX:2:2108:28492:22060 1:N:0:AGGAGTGG+CTAAGCCT
ACTCCTACGGGAGGCAGCAGTGGGGAATTTTGGACAATGGGGGAAACCCTGAACCAGCCATGCCGCGTGCAGGATGAAGGCCTTCGGGTTGTAAAGCCCTTTCGACGGGGACGATGATGACGGTACCCGGCGAAGAAGCACCGGCTAACTCCGTGCCAGCAGCCGCGGTAAGACGGAGGGTGCTAGCGTTGTTCGGAATCACTGGGCGTAAAGGGCGCGTAGGCGGCCTTGGCAGTCGGTTTGTGAAAGC
+
FFFFFFFFFFFFFFFFFFFFFFFFFFFFFFFFFFFFFFFFFFFF,FFFFFFF:FFFFFFFFFFFFFFFFFFFFFFFFFFFFFFFFFFFFFFFFFFFFFFFFFFFFFFFFFFFFFFFFFFFFFFFFFFFFFFFFFFFFFF:FFFFFFFFFFFFFFFFFFF:FFFFFFFFFFFFFFFFFFFFFFFFFFFFFFFFFFFFFFFFFFFFFFFFFFFFFF:FFFFFFFFFFFFFFFFFF,FFFFF,FFFFFFFFFF
@A00920:152:HGHKKDRXX:2:2108:11442:22654 1:N:0:AGGAGTGG+CTAAGCCT
ACTCCTACGGGAGGCAGCAGTGGGGAATATTGGACAATGGGCGAAAGCCTGATCCAGCAATGCCGCGTGAGTGAAGAAGGCCTTAGGGTTGTAAAGATCTTTAAACAGGGACGATAAAGAGACTAAACGAATAAAAAAACCCCCCTAACAACGCGAGAGAACACCCGCTAAAAAAATTTGGTGTAGAGATTCTAGCAAATAAAGTGCGTAAATAGCACGAATGCGCCTTAATAAAACTCGGTTGAAAAAC
+
F,FFF:FF:FFFFFFFFF:FFFFFFFFFFF:FFFFF:FFFFFF,FFFFFFFF,F:FFF,F,FFFFFFFF::FFF,:FFFFF:FFFFFFFFFFFFFF:FF:FFF:,:,FFFFFFF,:F,F,,,,,::F,:,,:F,,F:F,:FF,,,F,,,,,,,,F,,F,,,,:,,FF,:,,:F:,F,,,F:,,FFF,F,,,,:F,,:F,F::,:FF:FF,,F,,FF:FF:,F,:,::,:,,F::,:,,:,F,FF,:F:F:
@A00920:152:HGHKKDRXX:2:2108:22372:23390 1:N:0:AGGAGTGG+CTAAGCCT
ACTCCTACGGGAGGCAGCAGTAAGGAATATTGGTCAATGGACGCAAGTCTGAACCAGCCATGCCGCGTGAAGGATGAAGGTCCTCTGGATTGTAAACTTCTTTTATATGGGACGAAACCCGGGCATTCCTGCCCGATTGACGGTACCATAGGAATAAGCACCGGCTAACTCCGTGCCAGCAGCCGCGGTAATACGGAGGGTGCAAGCGTTATCCGGATTCACTGGGTTTAAAGGGTGCGTAGGAGGGTAG
+
FFFFFFFFFFFFFFFFFFFFFFFFFFFFFFF,FFFFFFFFFFFFFF:FFFFFFFFFFFFFFFFFFFFFFFFFFFFFFFFFFFFFFFFFFFFFFFFFFFFFFFFFFFFFFFFFFFF::FFFFFFFFFFFFFFFFFFFFFFFFFFFFFFFFFFFFFFFFFFFFFFFFFF:FFFFFFF,:FFFFFFFFFF:F:FFFF:FF:FFFFFFFFFFFFFF,,F,FFFFF,:::F:F,FFF,FF:FFFFF:FFFFFFFF
@A00920:152:HGHKKDRXX:2:2108:29894:23422 1:N:0:AGGAGTGG+CTAAGCCT
ACTCCTACGGGAGGCAGCAGTGGGGGATATTGCGCAATGGGCGAAAGCCTGACGCAGCGACGCCGCGTGGGTGATGAAGGCCTTCGGGTCGTAAAGCCCTGTCGAGGGGAACGAAACGGCTCTGACCTAATACGTCAGGGCCCTGACGGTACCCCTAAAGGAAGCACCGGCTAACTCCGTGCCAGCAGCCGCGGTAATACGGAGGGTGCGAGCGTTGTTCGGAATCACTGGGCGTAAAGGGCGTGTAGGC
+
FFFFFFFFFFFFFFFFFFFFFFFFFFFFFFFFFFFFFFF:FFFFFFFFFFFFFF:FFFFFFFFFFFFFFFFFFFFFFFFFFFFFFFFFFFFFFFFFFFFFFFFFFFFFFF,FFFFFFFFFFFFFFFFFFFFFFFF:FFFFFFFF:FFFFFFFFFFFF:FFFF:FFFFFFFFFFFFF:FFFFFFFF:FFFFFFFFF:FFFFFFFFFFFFFFFFFFFFF:F:FFFFFF:FF:F:F,F,FFFFFFFFFFFFFF
@A00920:152:HGHKKDRXX:2:2108:2329:23688 1:N:0:AGGAGTGG+CTAAGCCT
ACTCCTACGGGAGGCAGCAGTGGGGAATCTTGCGCAATGGGCGAAAGCCTGACGCAGCGACGCCGCGTGAGTGATGAAGGCCTTCGGGTTGTAAAGCTCTGTGGAGGGGGACGAATAAGGCATGGCTAACATCCATGTCGATGACGGTACCCCTTTAGCAAGCACCGGCTAACTCTGTGCCAGCAGCCGCGGTAAGACAGAGGGTGCAAACGTTGTTCGGAATGACTGGGCGTAAAGCGCGTGTAGGCGG
+
FFFFFFFFFFFFFFFFFFFFFFFFFF,FFFFFFFFF,FFFFFF,,FFFFFFFFFFFFFFFFFFFFFFFFFF:FFFFFFFFFFF:FFFFF:FFFFFFFFF,F:FFFFFFFFFFFF,FFFFFFFFFFF,FFFFFFFFFFFFFF:FFFFFF:FFFFFFFFFFF,FFFFFFFFF:FFFFFFFFFFFFFFFFFFFFFFF,FFF,FFFFFFFF:,F:F:FFF,F:FFFFFFF:FFFFF,FFFFFFFFFFFFFFFFF
@A00920:152:HGHKKDRXX:2:2108:4878:24345 1:N:0:AGGAGTGG+CTAAGCCT
ACTCCTACGGGAGGCAGCAGTAGGGAATATTGGTCAATGGGTGAGAGCCTGAACCAGCCATGCCGCGTGCAGGAAGAAGGCCTTCTGGGTTGTAAACTGCTTTTGCCGGGGGATAAAATTCCCATGCGTGGGACATTGAAGGTACCCGGTGAATAAGCCACGGCTAACTACGTGCCAGCAGCCGCGGTAATACGTAGGTGGCAAGCGTTGTCCGGATTTATTGGGTTTAAAGGGTGCGTAGGCGGTCTTG
+
FFFFFF:FFFFFFFFFFFFFFFFFFFFFFFFFFFFFFFFFFFFFFFFFFFFFFFFFFFFFFFFFFF:FFFFFFF:FFFFFF:F::FFFF:FFFF,FFFFF:FFFFFFFFFFFF:FFFFFFFFFFFFFFFFFFFFF:FF:FFFFFFFFFFFFFFFFFFFFFF:FFFFFFFFF:FFFFFFFFFFFFFFFF:FF:F,FFFFFFFFF:FFFF:F:FFFFF:,::F:FFFF,FFFFFFFFFF:F:FFF:FFFFFF
@A00920:152:HGHKKDRXX:2:2108:3179:24627 1:N:0:AGGAGTGG+CTAAGCCT
ACTCCTACGGGAGGCAGCAGTGGGGAATCTTGCACAATGGGGGAAACCCTGATGCAGCGACGCCGCGTGAGCGATGAAGCCCTTCGGGGTGTAAAGCTCTTTCGACCCGGAAGATAATGACGGTACGGGGAGAAGAAGCTGCGGCTAACTACGTGCCAGCAGCCGCGGTAATACGTAGGCAGCGAGCGTTGTTCGGAGTTACTGGGCGTAAAGCGTGCGTAGGCGGTGGCCCAAGTCTGGTGTGAAATCT
+
FFFFFFFFFFFFFFFFFFFFFFFFFFFFFFFFFFFFFFFFFFF:FFF:FFFFFFFFFFFFFFFFFFFFFFF,FFFFFFFF:FFFFFFFFFFFFFFFFFFFFFFFFFFFFFFFFFF::F:FFFFFFFF:FF:FFFF,FFFF:FFFFFFFF:FFFF,FFFF:FFF,FFFFF,FFFF::FF,F,FFFFFFFFFFFF,F,FFFFF:FFFFFFFFFFF:FF,FF:FF,:::FFFFFFFF:FFF::FFFFFFFF::
@A00920:152:HGHKKDRXX:2:2108:16893:26553 1:N:0:AGGAGTGG+CTAAGCCT
ACTCCTACGGGAGGCAGCAGTAAGGAATATTGCACAATGGACGCAAGTCTGATGCAGCAACGCCGCGTGCCCGAGGACGGCCTTCGGGTTGTAAAGGGCTTTTCTGGCTGAAGAGGCAGGACGGTAGGCCAGGAATAAGCGTCGGCTAACTACGTGCCAGCAGCCGCGGTAAAACGTAGGACGCGAGCGTTATCCGGATTTACTGGGCGTAAAGCGCGGGCAGGCGGTGGTCCAAGTCGGACGTGAAAGC
+
FFFFFFFFFFFFFFFFFFFFFFFFFFFFFFFFFFFFFFFFFFFFFFFFFFFFFFFFFFFFFFFFFFFFFFFFFFFFFFFFFFFFFFFFF,FFFFFFFFFFFFFFFFFFFFFFFFFFFFFFFFFFFFFFFFFFFF:FFFFFFFFFFFFFFFFFFFFFFF:F:,FFFFFFFFFFF,FFFFFFFF:FFFFFFFFFFFFFFFFFF:FFFFFFFFFFFFFFFFFFFFFFFFFFFFF:FF:FFFFFFFFFFF,FFF
@A00920:152:HGHKKDRXX:2:2108:31684:27649 1:N:0:AGGAGTGG+CTAAGCCT
ACTCCTACGGGAGGCAGCAGTGGGGAATCTTGCGCAATGGCCGAAAGGCTGACGCAGCGACGCCGCGTGCGGGAGGACGCCCTTCGGGGTGTAAACCGCTGTCAGAGGGGACGAAAGCCACCGGGAGGGAATGCCCGTGTGGACGGACGGTACCCTCAGAGGAAGCACCGGCTAACTCCGTGCCAGCAGCAGCGGTACTACGGAGGGTGCGAGCGTTGTTCGGAATTATTGGGCGTAAAGCGCTCGTAGG
+
FFFFFFFFFFFFFFFFFFFFFFFFFFFF:FFFFFFFFFFFFFFFFFFFFFFFFF:FFFFFF:FFFFFFFFFFFFFFFFFFFFFFFFFFFFFFFFFFF,FFFFFFFFFFFFFFFFF:FFFF:F,FFF:::F:FF::F::::FFF,FF:F,,:FFFFFF,FFF:FFFFFFFFF::,FFFF,F:FFFFFF:FF,F:F:,F,,F,,:F:FFF:F:FFFF:,:,,:,FF:,,FFFF,FF,,F:FFFF,,F:FF,F
@A00920:152:HGHKKDRXX:2:2108:22616:27790 1:N:0:AGGAGTGG+CTAAGCCT
ACTCCTACGGGAGGCAGCAGTCGAGAATTTTTCTCAATGGGCGAAAGCCTGAAGGAGCGACGCCGCGTGGGGGATGAATGGCTTCGGCCCGTAAACCCCTGTCATTTGCGAACAAACCTTTCCAGTTAATAGTTGGAGAGCTGATTGTAGCGAAAGAGGAAGGGACGGCTAACTCTGTGCCAGCAGCCGCGGTAATACAGAGGTCCCAAGCGTTGTTCGGATTCACTGGGCGTAAAGGGCTCGTAGGCGG
+
FFFFFFFFFFFFFFFFFFFFFFFFFFFFFFFFFFFFFFFFFFFFFFFFFFFFFFFFFFFFFFFFFFFFFFFFFFFFFFFFFFFFFFFFFFFFFFFFFFFFFFFFFFFFFFFFFFFFFFFFFFFFFFFFFFFFFFFFFF,FFFFFFFFFFFFFFFFFFFFFFFFFFFFFFFFFFFFFFFFFF:FFFFF::FFF:F,FFF:FFFFF:FFFF:FFF:FFFFF:FFFFFFFFF:FF::,,FF:FFFFF:FFFFF
@A00920:152:HGHKKDRXX:2:2108:12753:28588 1:N:0:AGGAGTGG+CTAAGCCT
ACTCCTACGGGAGGCAGCAGTGAGGAATATTGCACAATGGGGGCAACCCTGATGCAGCGACGCCGCGTGGGCGATGAAGGTCTTCGGATCGTAAAGCCCTTTTCTGTGTGACGAGCAAGGACGGTAGCACAGGAATAAGTCTCGGCTAACTACGTGCCAGCAGCCGCGGTAAAACGTAGGAGGCAAGCGTTATCCGGAGTTACTGGGCGTAAAGCGCAAGTAGGCGGATGGGCAAGTTGGTTGTGAAAGC
+
F:FFFFFFFFFFFFFFFFFFF:FFFFFFFFFFFFFFFFFFFFFFFFFFFFFFFFFFFFFFFFFFFFFFFFFFFF:FFFFFFFFFFFFFFFFFFFFFFFFFFFFFFFFFFFFFFFFF:FFF:FFFF:,FFFFFFF,FFFF:F:FFFFFFFF:FFFFFFFFF,FFFFFFFFFFFFFF:FF:FFFFFF:F,F:FF:FFFFFF:FFFFF:FF:FF:FF:F:FFF,F,,FFFFFFFFFFFFFF,FFFFFF:FF,F
@A00920:152:HGHKKDRXX:2:2108:18204:28980 1:N:0:AGGAGTGG+CTAAGCCT
ACTCCTACGGGAGGCAGCAGTGGGGAATATTGCACAATGGGGGAAACCCTGATGCAGCGACGCCGCGTGGAGGAAGAAGGTCTTCGGATTGTAAACTCCTGTCCCAGGGGACGATAATGACGGTACCCTGGGAGGAAGCACCGGCTAACTACGTGCCAGCAGCCGCGGTAAAACGTAGGGTGCAAGCGTTGTCCGGAATTACTGGGTGTAAAGGGAGCGCAGGCGGATTGGCAAGTTGGGAGTGAAATCT
+
FFFFFFFFFFFFFFFFFFFF,FFFFFFFFFFFFFFFFFFFFFFFF:FFF,FFFFFFFFFFFFFFFFFFFFFFFF:FFFFFFFFFFFFFFFFFFFFFFFFFFFFFFFFFFFFFFFFFFFFFFFFFFFFFFFFFFFFF,FFFFFFFFFFFFFFFFFFFFFFFFFFFFFFFFFFFFFF:FFFFFFF:FFFFFFFF::F,F:FFFFFFFFFFF,FFFFF:FFF:FF:FFFF:FFFFFFFFFFFFFFF:,:FFF:
@A00920:152:HGHKKDRXX:2:2108:3577:29700 1:N:0:AGGAGTGG+CTAAGCCT
ACTCCTACGGGAGGCAGCAGTGGGGAATATTGGACAATGGGCGCAAGCCTGATCCAGCCATGCCGCGTGGGTGAAGAAGGCCTTCGGGTTGTAAAGCCCTTTTGTTGGGAAAGAAAACTTTCCGGTCAATACCCGGAGAGAATGACGGTACCCAAAGAATAAGCACCGGCTAACTTCGTGCCAGCAGCCGCGGTAATACGAAGGGTGCAAGCGTTACTCGGAATTACTGGGCGTAAAGCGTGCGTAGGTG
+
FFFFFFFFFFFFFFFFFFFFFFFFFF:FFFFFFFFFFFFFFFFFFFFFFFFFFFFFFFFFFFFFFFFFFFFFFFFFFFFFFFFFFFFF,FFFFFFFFFF:FFFFFFFFFFFFFFFFFFFFFFFFFFFFFFFFFFFFFFFFF,FFFFFFFFFFFF,FFFFFFFFFFFFFFFFFFFFFFFFFFFFFFFFFF:FFFFFFFFF,FFF:FFFFF,FFFFFFFFFFFF::FFFFFFFFFF:FFFFFFFFFFFFFFF
@A00920:152:HGHKKDRXX:2:2108:25509:29731 1:N:0:AGGAGTGG+CTAAGCCT
ACTCCTACGGGAGGCAGCAGTGGGGAATTGTTCGCAATGGGCGCAAGCCTGACGACGCAACGCCGCGTGGAGGATGAAGAATCTCGGTTCGTAAACTCCTGTCGAGCGGGAAGAACGGTCCGCCGGTAAATACCCGGTGGAAGTGACGGTACCGCTAAAGGAAGCCCCGGCTAACTCCGTGCCAGCAGCCGCGGTAATACGGGGGGGGCAAGCGTTGTTCGGAATTACTGGGCGTAAAGGGCTCGTAGGC
+
FFFFFFFFFFFFFFFFFFFFFFFFFFFFFFFFFFFFFFFFFFFFF:FFFFFFFFFFFFFFFFFFFFFFFFF:FF,F:FFFFFFFFFF,:FFFFFF,FFF,FFF:F,FFFFFF::FF,FFFF::F,::,FFFFF,FFFFFFF:FFFFFFF,FF:,FFF,F,:FFFF,,F,FFFF:F:FFF,FFFFFFFFFF:F:FFF:FFFFF,,FF,FFF::FF,F,FFFFFFFFFF:F,,,F:F:FFFFFF,,F,FF::
@A00920:152:HGHKKDRXX:2:2108:31096:29919 1:N:0:AGGAGTGG+CTAAGCCT
ACTCCTACGGGAGGCAGCAGTGGGGAATTTTGGACAATGGGCGCAAGCCTGATCCAGCCATGCCGCGTGAGTGAAGAAGGCCTTCGGGTTGTAAAGCTCTTTCGGCGGGGACGAAACGGTCCGTGCCAACACCACGGACTAATGACGGTACCCGCAGAAGAAGCACCGGCTAACTACGTGCCAGCAGCCGCGGTAATACGTAGGGTGCAGGCGTTAATCGGAATTACTGGGCGTAAAGCGTGCGTAGGCG
+
FFFFFFFFFFFFFFFFFFFFFFFFFFFFFFFFFFFFFFFFFFFFFFFFFFFFFFFFFFFFFFFFFFFFFFFFFFFFFFFFFFFFFFFFFFFFFFFFFFFFFFFFFFFFFFFFFFFFFFFFFFFFFFF:FFFFFFFFFFFFFFFFFFFFFFFFFFFFFFFFF:FFFFFFFFFFFFFFFFFFFFFF:FFFFFFFFFFFFFFFFFFFFFFFFFFFFFFFFFFFF:FF:FFFFFFFFFFFFFFFFFFFFFFFFF
@A00920:152:HGHKKDRXX:2:2108:21034:30091 1:N:0:AGGAGTGG+CTAAGCCT
ACTCCTACGGGAGGCAGCAGTAAGGAATATTGGTCAATGGACGCAAGTCTGAACCAGCCATGCCGCGTGAAGGATGAAGGTCCTCTGGATTGTAAACTTCTTTTATCTGGGACGAAACCCGGGCATTCCTGCCCGATTGACGGTACCAGAGGAATAAGCCCCGGCTAACTTCGTGCCAGCAGCCGCGGTAATACGAAGGGGGCAAGCGTTGTTCGGAATTACTGGGCGTAAAGGGCGCGTAGGCGGCTTA
+
F:FFFFFFFFF:FFFFFFFFFFFFFFFFFFFFFFFFFFFFFFFFFFFFFFFFFFFFFF:FFF:FFFFFF,FFFFFFFF::FFFFFFFFFFFF:FFFFFFFFFFFFF:FFFFFFFFFF:FFFFFFFF:F,FF,FFFFF:FFF::F,:F:F:FFFFF:FFFFFF:FFFFF,FFFFFF:FFFFFFFFF:FFFFFFF,FFFFFFF:FF:F,FFFF:FF:F,FF:::F,:FFFF:FF:F:FF:FF::FFFFFF:F
@A00920:152:HGHKKDRXX:2:2108:19361:31078 1:N:0:AGGAGTGG+CTAAGCCT
ACTCCTACGGGAGGCAGCAGTGGGGAATATTGGACAATGGGGGAAACCCTGATCCAGCGACGCCGCGTGTGTGAAGAAGGCCTGCGGGTTGTAAAGCACTTTTAGTGGGGATGAAAAGCCAGGGGCTAATACCTTCTGGTCTTGACCTAACCCAAAGAAAAAGCACCGGCTAACTCTGTGCCAGCAGCCGCGGTAATACGGAGGGTGCGAGCGTTGTTCGGAATCACTGGGCGTAAAGCGCGCGCAGGCG
+
FFFFFFFFFFFFFFFFFFFFFFFFFFFFFFFFF:FFFFFFFFF,FFFFFFFFFFFFFFFFFFFFFFFFFFFFFFFFFFF:F,,FFFFFFFFFFFFFFFFF,FFFFFFFFFFFFF:F:FFF:FF:FFFFFFFFFFFFFF:FF:FF:FF,FFFFFFFF:FFF:F,FFFFFFFF,FFFFFFFFFFFF,FFF,FFFF,FFFFFF,F,FFF:FFFFFFF,FFF::FF,FFFFF,:FF:,F,FFF:,FFF:,FFFF
@A00920:152:HGHKKDRXX:2:2108:2908:31892 1:N:0:AGGAGTGG+CTAAGCCT
ACTCCTACGGGAGGCAGCAGCTAAGAATCTTGCGCAATGGGCGAAAGCCTGACGCAGCAATTCCGCGTGGGGGACGAAGGCCCTCGGGTCGTAAACCCCTTTTACGAGGGAAGAAGTTCTGACGGTACCTCGTGAATAAGCCACGGCTAACTACGTGCCAGCAGCCGCGGTAATACGTAGGTGGCGAGCGTTGTCCGGATTTATTGGGCGTAAAGAGCCCGCAGGCGGCCTGTTAAGTTTCAGGTGAAAT
+
FFFFFFFFFFFFFFFFFFFFFF:FFFFFFFFFF:FFF:FFFFFFFFFFFFFFFFFFFFFF:FFFFFFFFFFFFFFFFFFFFFFFFFFF:FFFFFFFFFFF:FFFFFFFFFFFF,FFFFFFFFFFFFFFFFFFFFF,FFFFFFFFFFF:FFFFFFFFFFFFF,:FFFFFFFFF:F:FFFFFFFFFFFFFFF,:FFFFFF:FFF:F:FFFFF,F::FFFFFFFFFFF,:FFFFF:FFFFFFFF:FFFFFF:F
@A00920:152:HGHKKDRXX:2:2108:19027:34068 1:N:0:AGGAGTGG+CTAAGCCT
ACTCCTACGGGAGGCAGCAGTGGGGAATATTGGACAATGGGCGCAAGCCTGATCCAGCCACGCCGCGTGAGTGATGAAGGCCTTCGGGTCGTAAAGCTCTGTGGGGAGGGACGAACCGCCGGATGTGCATAGCATCCGGCATGACGGTACCTCCTTAGCAAGCACCGGCTAACTTCGTGCCAGCAGCCGCGGTAATACAGAGGGTGCAAGCGTTGTTCGGAATTATTGGGCGTAAAGGGCGTGTCGGCGG
+
FFFFFFFFFFFFFFFFFF:FFFFFFFFFFF:FF:FF:FFFFFFFF,FFFFFFFFFFFFFFFFFFFFFFFFFFFFFFFFFFFFFFFFFFFFFFFFFFFFFFF:FFFFFFFFFFFFFFFFFFFFFFFFFFF:FFFFFFFFFFFF:FFFFFFFFFFFFFFFF:FFFFFFFFFFFFFFFFFFFFFFFF:FFF:FFFFFFF:F:FFFFFFFFF,FFFFFFFFFFFF,FFFFFFFFFF,FFFFFFFFFFF,FFFFF
@A00920:152:HGHKKDRXX:2:2108:19533:34100 1:N:0:AGGAGTGG+CTAAGCCT
ACTCCTACGGGAGGCAGCAGTAGGGAATATTGGGCAATGGCCGAGAGGCTGACCCAGCCATGCCGCGTGCAGGAAGAAGGCCTTCTGGGTTGTAAACTGCTTTTATCAGGGAAGAAAACGCTCTTGCGAGAGTAACTGACGGTACCTGATGAATAAGCACCGGCTAACTCCGTGCCAGCAGCCGCGGTAATACGGAGGGTGCGAGCGGTATCCGGAATTACTGGGTTTCAAGGGTGCGTAGGCGGCGCCG
+
FFFFFFF:FFFFFFFFFFFFFFFFFFFFFFFFFFFFFFFFFFFFFFFFFFFFFFF:FFF:FFFFFFFFFFFFFF,FFFFFFFFFFFFFFFFFFFFFFFFFFFFFFFFFFFFF:FFFFFF,FFFFFFFFFF::FFFFFFF:FFFFFFFFFFFFFFFFFFFFFFFFFFFFFFFFFFFFFFFFFFFFFFFF,FFFFF,FFFFFFFFFFFF,F,FFF,FF:FF,FF,FFFFF:,,FFFFFF:::FFFFFFFFFF
@A00920:152:HGHKKDRXX:2:2108:6045:34851 1:N:0:AGGAGTGG+CTAAGCCT
ACTCCTACGGGAGGCAGCAGTGGGGAATCTTGCACAATGGGGGAAACCCTGATCCAGCGACGCCGCGTGAGTGATGAAGCACTTCGGGTTGTAAACAACTTTCGACAGGGACGAATCGCCATTGACGTAACAGGTAGAAGAAGAACCGGCCAACAACGTGCCAGCAGCCGCTGAAAGACGTAGGGAGCGAGCGTTGTACGGAGTTATTGGGCGTAAATAGCTCGTATGCGGCGCGACGCGGCGACCGGGA
+
FFFFFFFFFFFFFFFFFFFFF,FFFFFF,FFFF,FFFFFFF:FFFFFFFFFF:,FFFF:FFFFFFFFFF,,,FFFFFFF,,,FFFFF,,,FFFFFFF,FFFFFFFF:F,FF,FFF,,,F,F:FFFFF,,FF,,F,F,,FF:,,,,,F,FF::FF,,:FF,,,F:F:,FFFF,:,,F,::,:,:,F,,F,FFFF:F,F,F,F,,,,,,F::FFFF,:,,FF,,,FFF,FFFFF,F:,F,FF,,FF,,:,FF
@A00920:152:HGHKKDRXX:2:2108:11831:35196 1:N:0:AGGAGTGG+CTAAGCCT
ACTCCTACGGGAGGCAGCAGTGGGGAATATTGCACAATGGGGGGAACCCTGATGCAGCGACGCCGCGTGAGTGAAGAAGTATCTCGGTATGTAAAGCTCTATCAGCAGGGAAGAAAACGACGGTACCTGACTAAGAAGCCCCGGCTAACTACGTGCCAGCAGCCGCGGTAATACGTAGGGGGCAAGCGTTATCCGGATTTACTGGGTGTAAAGGGAGCGTAGACGGCAGGGCAAGTCTGGAGTGAAAGCC
+
FF,:FFFFF:FF:FFFFFFFFFFFF,F:FFFFFFFFFFFFFFFFFFFFFFFFFFFFFFFFFFFFFFFFFFFFFF:FFFFFFFFFFFFFF:FFFFFFFFFFFFFFFFFFFFFFFF,FFFFFFFFFFFFFFFFFFFFFFFFFFFFFFFF:FFFFFFFFFFFFFFFFFFFFFFF:FF:FFFFFFFFFFFFFFFFFFF:FFFFFFFFFFFFFFFFFFFFFF:FF,FFFFFFFFFFFF:FFFFFFFFFFFFFFFF
@A00920:152:HGHKKDRXX:2:2108:25852:35587 1:N:0:AGGAGTGG+CTAAGCCT
ACACCTACGGGAGGCAGCAGTGGGGAATATTGCACAATGGGGGAAACCCTGATGCAGCAACGCCGCGTGAGTGAAGAAGTATTTCGGTATGTAAAACTCTATCAGCAGGGAAGATAATGACGGTACCTGACTAAGAAGCACCGGCTAAATACGTGCCAGCAGCCGCGGTAATACGTATGGTGAAAGCGTTATCCGGATTTACTGGGTGTAAAGGGTGCGTAGGTGGTATGGCAAGTCAGAATTGAAAGGC
+
F,,:F,FFFFFFF,FFFFF:F,FFFFFFFFFF,F,FFFFFFFFFFFF:FF:::FFFFFF:,:FFFFF,FFFF:FFFFF:FFFFF,,,FFF,FFFF:,FFFF:,FFFF:FFFFFFFFFFF:,F,FFFFF:FF:FF:,:FFFFFF::FF:FF,FFF,FFFFFF,F,,FFF:FFFFF:FFFFFF:,FFFFFFFFF:FFFFFFFFFFF::FFFFFF::F,:FFF,,FFFF,FFFFF:FF:FFFFF,,FFFF:FF
@A00920:152:HGHKKDRXX:2:2108:17824:35931 1:N:0:AGGAGTGG+CTAAGCCT
ACTCCTACGGGAGGCAGCAGTGGGGAATTTTGGACAATGGGGGCAACCCTGATCCAGCCATGCCGCGTGCGGGAAGAAGGCCTTCGGGTTGTAAACCGCTTTTAGCTGGGAAGAAAAGGTCACGGCTAACACCAGTGGATTTTGACGGAACCGGCGGACTCAGCCCCGGCTAACTCCGTGCCAGCAGCCGCTGTAATACGGAGGGTGCGAGAGTTCATCGGAATTACTGGGCGTAAGTCGGGCGCAGGCG
+
FFFFFFFFFFF:FFFFFFFFFFFFFFFF::FF:FFFFFFFF,FFFFFFFFFFFFFFFFF,FFFFFFFFF,F,FF:F:FFFFFFF:FFFFFF,FFFFF,F:F:FF:FFFFFF:F:,:F,F:FFFFF,FF,FFF:,,,,F,F,,:F,,,F,FF,,FFFFF:F:,:F,FF:FFFFF:FF,FFFF,:FF,,,F,F,F,,,:FF,,F:,F:FF,,F,,,:FFFFF,:F,:FF:F,FFFF,F,,F,,,,F,,:FFF
@A00920:152:HGHKKDRXX:2:2108:5692:36245 1:N:0:AGGAGTGG+CTAAGCCT
ACTCCTACGGGAGGCAGCAGTGGGGAATTTTTCGCAATGGGGGCAACCCTGACGAAGCAACGCCGCGTGGAGGATGAAGGCCCTAGTGGTCGTAAACTCCTGTCTAGCGGGACGAAACTCAGCGGAGTGAATAACTCCGGTGACTGACTGTACCGCTGGAGGAAGCTCCGGCCAACTCCGTGCCAGCAGCCGCGGTAATACGAAGGGTGCAAGCGTTAATCGGAATTACTGGGCGTAAAGCGTGCGTAGG
+
FFFFFFFFFFFFFFFFFFF:FFFF:FFFFF:FFFFFFFFFFF,FFFFF:FFFFFF,FFF:FFFFF:FFFFFFFFFFFFFFFFFFFFFFFF,FFFFFFFF:FFFFF:FFFFFFFFFFF:FFFFFFF:FFFFFFFFFF:::FFFFFFFFFFFFFFFFFFFFFFFFFFFFFF:FFFFFFFFFF:F,F:FFFF:FFFFFFFFFFFFF:,F,F:FF:FFFFFFF:FFFF::,FF:FFFFFFFF:FF:FFF,FFFF
@A00920:152:HGHKKDRXX:2:2108:15944:36245 1:N:0:AGGAGTGG+CTAAGCCT
ACTCCTACGGGAGGCAGCAATGAGGAATATTGCACAATGGGCGAAAGCCTGATGCAGCGACGCCGCGTGGGTGAGGAAGTTCTTCGGAATGTAAAGCCCTTTTATCGGGGACGATCCAAGACGGTACCCGATGAATAAGCCCCGGCTAACTACGTGCCAGCAGCCGCGGTAATACGTAGGGGGCAAGCGTTGTCCGGATTTACTGGGCGTAAAGCGCACGTAGGCGGCGTGGTAAGTTAGAGGTGAAAGC
+
FFFFFFFFFFFFFFFFFFFF:FFFFFFFFFFFFFFFFFFFFFFFFFFFFFFFFFFFFFFFFFFFFFFFFFFFFFFFF,FFFFFFFFFFFFFFFFFFFFFFFFFFFFFFFFFFF:FFFFFFFFFFFFFFFFFFFFFFFF:FFFF:FFFFFFFFFFFFFF:FFFFF:FFFFFFFFFFF,FFFFFFFFFFF:FFFFFFFFFFFFFFFFFF:FFFFFFFFF,FFFFFFFFF:,F,FF:FFFFFFFFFFFFFFF,
@A00920:152:HGHKKDRXX:2:2108:24279:36276 1:N:0:AGGAGTGG+CTAAGCCT
ACTCCTACGGGAGGCAGCAGTGGGGAATATTGCGCAATGGCCGCAAGGCTGACGCAGCGACGCCGCGTGGGGGATGACGCATTTCGGTGTGTAAACCCCTGTTGCCCGGGACGAACAAGCGGTTTCGACCGCTCTGACGGTACCGGGTGAGGAAGCACCGGCTAACTCCGTGCCAGCAGCCGCGGTAATACGGGGGGTGCGAGCGTTGTCCGGAATCACTGGGCGTAAAGGGCGCGTAGGCGGTTGGATA
+
F:FFFFFFFFFFFFFFFFFFFFFFFFFFFFFFFFFFFF:FF:FFFFFFFFFFFF:FFFFFFFFFFFFFF:FFFFFFFFFFFFFFFFFFFFFFFFF:FFFFFFFFFFFFFFFFFFFFFFFFFFFF:FF:FFFFFFFFFFFFF:FFFFFFFFFFF:F:FFFF:FF:FFFFFF::FFFF,FFFFF:F:F:FFFFFFFFFFFFFFFFFFF:FFF:FF:FFF:FFFFFFFFFF:FFF:FFFFFF:FFFF:FF:,F
@A00920:152:HGHKKDRXX:2:2108:23619:36855 1:N:0:AGGAGTGG+CTAAGCCT
ACTCCTACGGGAGGCAGCAGTGGGGAATTTTGGACAATGGGGGCAACCCTGATCCAGCCATGCCGCGTGTGTGAAGAAGGCCTTCGGGTTGTAAAGCACTTTCGGACGGAACGAAATCGCGCGTGTTAATAGCACGCGTGGATGACGGTACCGTAAGAAGAAGCACCGGCTAACTACGTGCCAGCAGCCGCGGTAATACGGAGGGTGCAAGCGTTATCCGGATTCACTGGGTTTAAAGGGTGCGTAGGAG
+
FFFFFFFFFFFFFFF:FFFFFFFFFF,F,FFF:FFFFFFFFFFFFFFFFFFFFFFFFFFFFFFF:FFFFFFFFFFFFFFFFFFFFFFFFFFFFFFFFFFFFFFFFFFFFF:FFFF:FFFFFFFFFFFFFFFFFFFFFFF:FFFFFF:FFFFFFFFFF:FFFFFFFFF:FFFFFFF:FFFFFFFFFFF:FF:FFFFFFFFF:F:FFFFFF:FFFFFFFFFFF:FFFFFFF:F:F::F::,FFFFFFF:FFF
@A00920:152:HGHKKDRXX:2:2108:5168:36933 1:N:0:AGGAGTGG+CTAAGCCT
ACTCCTACGGGAGGCAGCAGTGGGGAATATTGGTCAATGGGCGCAAGCCTGATGCAGCGACGCCGCGTGGGTGAAGAAGGATTTCGGTCTGTAAAGCCCTTTTCTGTGTGACGAGACTGGACGGTAGCAGAGGAATAAGTCTCGGCTAACAACGTGCCAGCAGCCGCGGGAAAACGTATGAGGCAAGCGTTATCCGGAGTAACTGGGCGTAAAGGGCGAGTAGGTGGTTCGATAAGTTGGTTATGAAAGC
+
FFFFF,:FFFFFFFFFFFFFFFFFFFFF,FFFF:FFFFFFFFFFFFFFFFFFFFFFFFFF,FFFFFFFFFFFFFFFFFFFF:F:FFFFFFFFFFFFF,FFFFFFF::FFFF,FFFF,FFFFFFFF:F,F,FFFFF:FF,F,F:F,F::FF,,,F,,,:F,FFFFFFFFF,,FFF::,,,FFFFF,FFF,F,,F,F:,FFFFFFFF,FFFF:FFF:,,F,FF:,:FFFFFF::,FF:F,,FF,:::FFFFF
@A00920:152:HGHKKDRXX:2:2109:11849:1407 1:N:0:AGGAGTGG+CTAAGCCT
ACTCCTACGGGAGGCAGCAGTCGAGAATCTTCCGCAATGGACGAAAGTCTGACGGAGCGACGCCGCGTGGTGGATGAAGTCCCTAGGGACGTAAACACCTTTTATGAAGGAGAAAGTATATTGATGTTACTTCATGAATAAGGGGCTCCCAATTCTGTGCCAGCAGGAGCGGTAATACAGAAGCCCCAAGCATTACCCGGATTTACTGGGCGTAAAGGGTGCGTAGGCGGTGATATTAGTCTTGTGTTAA
+
FFFFFFFFFFFFFFFFFFFFFFFFFFFFFFFFFFFFFFFFFFFFFFFFFFFFFFFFFFF:FFFFFFFFFFFFFFFFFFFFFFFFFFFFFFFFFFFFFFFFFFFFFFFFFFFFFFFFFFFFFFFFFFFFFFFFFFFFFFFFFFFFFFFFFFFFFFFFFFFFF:FFFFFFFFFFFFFFFFFFFFFFFFFFFFFFFFFFFFFFFFFFFFF,FFF:FFFFFFFFFFFFFFFFFF:,FF,FFFFFFFFFFF:FFF
@A00920:152:HGHKKDRXX:2:2109:1732:1736 1:N:0:AGGAGTGG+CTAAGCCT
ACTCCTACGGGAGGCAGCAGTGGGGAATTTTCCGCAATGGGCGAAAGCCTGACGGAGCAAGACCGCGTGAGGGAGGAAGGCTCTTGGGTTGTAAACCTCTTTTCTCTGGGAAGAAGATCTGACGGTACCAGAGGAATCAGCATCGGCTAACTCAGTGACAGCAGCCGCGGTAATACGGAGGATGCAAGCGATATCCGGAATTATTGGGCGTAAAGCGACCCTAGGTGGCGGTTAAAGTCTGCCGTTAAAA
+
FFFFFFFFFFFFFFFFFFFFF,:,FFFFFFFFFFFFFFFFFFF:FFFFFFFFFFFFFFFF,FFFFFFFFFFFFFFFFFF,,FFFFFFF:FFF:FFFFFF:F:FFFFFFFFFFFFFFF:FFFF::FF,FFFFFFFFF,FFF:FF:F:FF:::FF,FF,,F,FF:,FFFF:F:F,FFF,FF,:::F:F,:FF,FF,FF::F,,:F:FF:,,,,F:FF,F,FF,FF::F:,FF,F,,FFF::,F:F:,FFFFF
@A00920:152:HGHKKDRXX:2:2109:5782:1892 1:N:0:AGGAGTGG+CTAAGCCT
ACTCCTACGGGAGGCAGCAGTGGGGAATATTGCGCAATGGGCGAAAGCCTGACGCAGCGACGCCGCGTGAGGGATGACGGCCTTCGGGTTGTAAACCTCTGTCGGGGGGGACGAAGATATGAAGGTACCACCAAAGGAAGCACCTGCTAACTCCTTGCCAGCAGCAGCGGTAATAATGAGGTTGCAAGCGTAATCAGGATTCAATGGTTTTAAAGGGTTCGTAGGAGGGCAGGTCAGTCAGAGGTGAAAT
+
FFFFFFFFFFFFFFFFFFFFFFFFFF:FFFFFF,FFFFFFFFF:FFFFFFFF,FFFFF,FFFFFFFFFF,FFF:,FFFFFFFFFFFFFFFFFFFFFF,FF,F::F:,FFFF,FFFF,,,F,,,FF,,F,,FF,,:,FFF,,FFF,:FF,:,:,F,,,F,:,FFFF,FF,F,:,F,,,,FF,,:F:,,,F,F,:F:,,,:::,FFF,,F,,F:,:,,,,,F:F,F,FFF,F:,,F,:,FF,,,,F,,:,,,
@A00920:152:HGHKKDRXX:2:2109:30418:2284 1:N:0:AGGAGTGG+CTAAGCCT
ACTCCTACGGGAGGCAGCAGTGGGGAATTGTTCACAATGGGCGCAAGCCTGATGACGCAACGCCGCGTGGGGGATGAAGGTCTTCGGATTGTAAACCCCTGTCGAATGGGACGAAAGACCCGGGAGCTCATCATCCCGGGAGTGACGGTACCGTTAAAGGAAGCCACGGCTAACTCTGTGCCAGCAGCCGCGGTAATACGGGGGGTGCGAGCGTTGTCCGGAATCACTGGGCGTAAAGGGCGCGTAGGTG
+
FFFFFFFFFFFFFFFFFFFFFFFFFFFFFFFFFFFFFFFFFFFFFFFFFFFF,F:FFFFFFFFFFFFFFFFFFFFF,FFFFFFF,F:FFFFFFFFFFFFFFFFFFFFFFFFFF,F,FFFFFFFFFFFF:FFFFFFFFFFFF:FFFFFFFFF:FFF:FFFFFF,,FFFFFF,F,,FFFFFFFFF:FFFFFFFFF,FFFF,FFFFFFFFFFFFF:,:FFF:FFF,FF:FFF:::FF:,,F:::FFFF:FFF:
@A00920:152:HGHKKDRXX:2:2109:8657:2425 1:N:0:AGGAGTGG+CTAAGCCT
ACTCCTACGGGAGGCAGCAGTGGGGAATCTTGGACAATGGGCGAAAGCCTGATCCAGCCATGCCGCGTGGATGATGAAGGCCCTAGGGTTGTAAAATCCTTTCGTTGGGGACGATAATGACGGTACCCAAAGAAGAAGCTCCGGCTAACTTCGTGCCAGCAGCCGCGGTAATACGAAGGGGGCTAGCGTTGTTCGGATTTACTGGGCGTAAAGCGCACGTAGGCGGATCGTTAAGTCGGGGGTGAAATCC
+
FFFFFFFFFFFFFFFFFFFFFFFFF,FFFFFFFFFFF:FFFFFFFFFFFFFFFFFFFFFFFFFFFFFFFFFFFFFFFFFFFFFFFFFFFFFFFFFFFFFF:FFFFFFFFFFFFFF:FFFFFFFFFFFFFFFFFFFF,FFFFFFFFFFFFFFFFF:FFFFFFFFFFFFFFF:FFFF:FFFFFFFFFFFFFFF,FFFF:FFFFFFF:FFFFF:FFFFFFFFFFFFFF:FFFFFF:,F:FFFF,FFFF:FFFF
@A00920:152:HGHKKDRXX:2:2109:9733:3004 1:N:0:AGGAGTGG+CTAAGCCT
ACTCCTACGGGAGGCAGCAGTGGGGAATATTGGACAATGGGCGCAAGCCTGATCCAGCCATTCCGCGTGCAGGATGAAGGCCTTCGGGTTGTAAACTGCTTTTGTACGGAACGAAAAGCCCTCTTCGAATACAGGGGGGTCATGACGGTACCGTAAGAATAAGCACCGGCTAACTACGTGCCAGCAGCCGCGGTAATACGTAGGGTGCGAGCGTTAATCGGAATTACTGGGCGTAAAGCGTGCGCAGGCG
+
FFFFFF:FFFFFFFFFFFFFFFFFFFFFFFFFFFFFFFFFFFFFFFFFFFFFFFF:FFFFFFFFFFFFFFFFFFFFFFFFFFFFFFFFFFF:FFFFFFFFFFFFFFFF:FFF:FFFFF:FFFF:FFFFFF:F:FFFFFFFFFFFFF:FFFFFFFF:FFFFFFF,:FFFFFFFFFFFF,FFFFFFFFFFFFFFFFFFFFFFFFF:FFFFFFFFFFFFFFFFFFFFFFFFFFFFFFFFFF:FFF:FFFFFFF
@A00920:152:HGHKKDRXX:2:2109:6768:3161 1:N:0:AGGAGTGG+CTAAGCCT
ACTCCTACGGGAGGCAGCAGTGGGGAATCTTGCGCAATGGGCGAAAGCCTGACGCAGCAACGCCGCGTGGAGGATGAAGGCCCTTGGGTTGTAAACTCCTGTCGGCTGGGAAGAAATCGTTCGGGGCTCATACCCTCGGGCGTTGACTGTACCAGCAAAGGAAGCCCCGGCTAACTCTGTGCCAGCAGCCGCGGTAATACAGAGGGGGCCAGCGTTATTCGGAATTATTGGGCGTAAAGGGCGCGTAGGC
+
FFFFFFFFFFFFFFFFFFFFFFFFFFFFF:FFFFFFFFFFFFFFFFFFFFFFFFFFFFFFFFFFFFFFFFFFFFFFFFFFFFFFFF:FFFFF:FFFFFFFFFF,FF:FFFFFFFFFFFFFFFFFFFFFFFFFFFFFFFF:FFFFFFFFFFFFFFFFF:FFFFFFFFFFF,FFFFFF:FFFFFFFFFFFFFFFF:FFFFFFFFFFFFFFFFFFFF:,FFF:FFFFFFFFFFFFFF,,:FFFFFFFFFFFFF
@A00920:152:HGHKKDRXX:2:2109:24053:3255 1:N:0:AGGAGTGG+CTAAGCCT
ACTCCTACGGGAGGCAGCAGTGGGGAATCTTGCGCAATGGGCGAAAGCCTGACGCAGCCATGCCGCGTGAATGATGAAGGTCTTAGGATTGTAAAATTCTTTCACCGGGGACGATAATGACGGTACCCGGAGAAGAAGCCCCGGCTAACTTCGTGCCAGCAGCCGCGGTAATACGAAGGGGGCTAGCGTTGCTCGGAATTACTGGGCGTAAAGGGCTCGTAGGCGGCCAACTAAGTCGGACGTGAAATCC
+
FFFFFFFFFFF:FFFFFF:FFFFFFFFFF:FFFFFFFFFFFFFFFFFFFFFFFFFFF:FFFFFFFFFFFFFFFFFF,FFFFFF,FFFFFFFFFFFFFFFFFFFFFFFFFFFFF:FFFFFFFFF:FFFFFFFFFFF:FFFFFFFFFFFFFFFFFFFFFFFFFFFFFFFFFFFF:FFFFFFFFFFFFFFFF:FFFFFFFF:FFFF:FFFFFFF:FFFFFFFFF:FFFFFFFFFF:FFFF:FFF:FF:F:F:F
@A00920:152:HGHKKDRXX:2:2109:16631:3302 1:N:0:AGGAGTGG+CTAAGCCT
ACTCCTACGGGAGGCAGCAGTAGGGAATATTGGTCAATGGGCGAGAGCCTGAACCAGCCATGCCGCGTGCAGGAAGACGGCCTTCTGGGTTGTAAACTGCTTTTATCAGGGAAGAAAACGCCCATGCGTGGGTAACTGACGGTACCTGATGAATAAGCACCGGCTAACTCCGTGCCAGCAGCCGCGGTAATACGGAGGGTGCAAGCGTTGTCCGGATTTATTGGGTTTAAAGGGTGCGTAGGCGGGTCAT
+
FFFFFFFFFFFFFFFFFFFFFFFFFFFFFFFFFFFFFFFFFFFFFFFFFFFFFFFFFFFFFFFFFFFFFFFFFFFFFFFFFFFFFFFFFFFFFFFFFFFFFFFFFFFFFFFF:FFFFFFFFFFFFFFFFFFFFFFFFFFFFFFFFFFFFFFFFFFFFFFFFFFFFFFFFFFFFFFFFFFFFFFFFFFFFFFFFFFFFFFFFFFFFFF:FFFFFFFFFFFFFFFFFFFF,,FFF,FFFFFF:FFFFFFFFF
@A00920:152:HGHKKDRXX:2:2109:7636:3944 1:N:0:AGGAGTGG+CTAAGCCT
ACTCCTACGGGAGGCAGCAGTGGGGAATTGTTCGCAATGGGCGCAAGCCTGACGACGCAACGCCGCGTGGAGGACGAAGATCTTCGGGTCGTAAACTCCTTTCGATCGAGAAGAATGCCTGGGGGCCTAATACGCCCTTAGGGTGACGGTATCGAGAGAAGAAGCCCCGGCTAACTCTGTGCCAGCAGCCGCGGTAATACAGAGGTCCCGAGCGTTGTTCGGATTCACTGGGCGTAAAGGGTGCGTAGGT
+
FFFFFFFFFFFFFFFFFFFFF:FFFFF:FFFFFFFFFFFFFFFFFFFFFFFFFFFFFFFFFFFFFFFFFFFFFFFFFFFFFFFFFFFFFFFFFFFFFFFFFFFFFF:FFFFFFFFFFF:FFFFFF,,F:FFF,FFFFFFFFFFFFFFFFFF,FFF:FFFFFFFFFFFF,F,FFFFFFFFFFFFFFFFF:FF:F::FFFF:FFFFFFFFFFFFFF::FFF,FFFFFFFFFF,F,F:FFFF,:F,F:FF,:F
@A00920:152:HGHKKDRXX:2:2109:2935:5228 1:N:0:AGGAGTGG+CTAAGCCT
ACTCCTACGGGAGGCAGCAGCGAGGAATATTGCACAATGGACGCAAGTCTGATGCAGTAACGCCGCGTGGGGGAAGAAGACCTTCGGGTTGTAAACCTCTTTTATGGAGGACGAGTGAGGACGGTACTCCAGGAATAAGTCTCGGCTAACTACGGGCCAGCAGCCGCGGTAAGACGTAGGAGGCGAGCGTTATCCGGATTCACTGGGCGTCAAGCGCATGTAGGCGGTTCTGTAAGTCCGCGGTGTAAGC
+
F:FFFFFFF:F:FFFFFFFFFFFFFFF,FFFFFFFF:FFFFFFFF,:FFFF::FFFFF:FFFFFFFFFFF,FFF,:FFFFFF:FFFFF,FFFF:FFFFF,:FFFFFFFFF:F:,F,F,:FFFF:FF:FFFFFFFFFFFFFFFFFFFFFFFF,FF,FF:,FF:FFFF:F:F,,F,:FFFFFFFFF:F::F,F,,:FFFF,:F,FF:FFFFFF:FFFFFF,FF:FF:FF:F::FF:,FF:FFF:F:,,FFFF
@A00920:152:HGHKKDRXX:2:2109:31774:6386 1:N:0:AGGAGTGG+CTAAGCCT
ACTCCTACGGGAGGCAGCAGTGGGGAATTGTTCGCAATGGGCGCAAGCCTGACGACGCAACGCCGCGTGGAGGATGAAGATCTTCGGGTCGTAAACTCCTGTCGAGCGGGACGAAAGATGCGCGGGTTAATACCCCGCGCAAGTGACGGTACCGCTAAAGGAAGCCCCGGCTAACTCCGTGCCAGCAGCCGCGGTAATACGGGGGGGGCAAGCGTTGTTCGGAATTACTGGTCGTAAAGGGCTCGTAGGC
+
FFFFFFFFFFFFFFFFFFFFFFFFFFFFFFFFFFFFFFFFFFFFFF:FFFFFFFFFFFF,FFFFFFFFFFFFFFFFFF:FFFFFFFFFFFFFFF::FFFF:F:,F:FF:FFFFFFFF:FFFFFFFFFFFFFFF,FFF:F:FF:FFFF:FFFFFFFFFFF:F::F:FFFFFF:F:FFF:FF,F:FFFFFF,FF:FFFF:F,F,:FFF,FF:FFF,FFFFF:FFF:::FFF,F,:F:FF:,:FFFF:FF:,F
@A00920:152:HGHKKDRXX:2:2109:2302:6417 1:N:0:AGGAGTGG+CTAAGCCT
ACTCCTACGGGAGGCAGCAGTGGGGAATCTTGCGCAATGGGCGAAAGCCTGACGCAGCGATGCCGCGTGCGGGAAGACGGCCTTAGGGTTGTAAACCGCTTTCAGCAGGGACGAACTCAGACGGTACCTACAGAAGAAGCCCCGGCCAACTACGTGCCAGCAGCCGCGGTAACACGTAGGGGGCGAGCGTTGTCCGGATTTATTGGGCGTAAAGAGCTCGTAGGCGGCTTGGTAAGTCGGGTGTGAAACC
+
FFFFFF:FFFFFFFFFFFFFFFFFFFFFFFFFFFFFFFFFFFFFFFFFFFFFFFFFFFFFFFFFFFFFFFFFF:FFFFFFFFFFFFFFFFFFFFFFFFFFFFFFFFFFFFFFFFFFFFFFFFFFF:FFFFFFFFFFFFFFFFFFFFFFFFFFFFF:FFFFFFFFFFFFFFFFFFFFFFFFFFFFFF:FFF:FFFFFFF:FFFFFFFFFF,F:FFFFFFFFF,FFFFFF:,F:FF:FF:FFFFFFFFFFFF
@A00920:152:HGHKKDRXX:2:2109:21079:9815 1:N:0:AGGAGTGG+CTAAGCCT
ACTCCTACGGGAGGCAGCAGTGGGGAATATTGGACAATGGGGGCAACCCTGATCCAGCCATGCCGCGTGAGTGAAGAAGGCCTTAGGGTTGTAAAGCTCTTTCGGCGGGGACGATTATGACGGTACACGCAGAAGAATCCCCGTCTAACTTCGTTAAAGCAGCCGCGGTAATAAGAAGGGGGCAAGCGTTCTTCGGATTAACTGGGCGTAAAGGGCGCGTATGCGGATCTTTAAGTCAGAGGTGAAAGCC
+
FFFFFFFFFFFFFFF:FFFFFFFFFFFFFFF,F:FF:FFF::,FFFFFF,FF,FFFFF:FF:F:FFFFFF:FFF:FF:FFF:,FF:FFFF::,FF,,:,:FF:,FFFF,F,FF:,,FF,,FF,FFF,:F,FF::,,F,,::,FFF,F:FF,F,:,,,FFFF,,FF:,FFFF,F,F:,:F,,FF,:,::F:,FFF,FFFF,,:FFFFFFF::FF,F,,,FFF,:,FFFF:,,:,FFF,FFF,FF,FFF,,F
@A00920:152:HGHKKDRXX:2:2109:10059:9956 1:N:0:AGGAGTGG+CTAAGCCT
ACTCCTACGGGAGGCAGCAGTGGGGAATCTTGGACAATGGGGGCAACCCTGATCCAGCCATGCCGCGTGAGCGATGAAGGCCTTAGGGTTGTAAAGCTCTTTCACCCGTGAAGATAATGACGGGAGCGGGAGAAGAAGACCAGGCACACTCCGAGCCAGCAGCCGCGGTAATACGGAGGGGGCTAGCGTTGTTCGGAATTACTGGGCGTAAAGTTCGCGTAGGCGGATATTCGAGTAGGGGGTGAAATCC
+
FFFFFFFFFFFFFFFFFFFFFFFFFFFFFFFFFFF:F:FFFFFFFFFFFFFFFFFFFF,FFFFFFFFFF,F,FFFFF:FFFFF:FFFFFFF:FFFFF,FFFF:FF:,FFF:FFF,FFFFF,:,,FF,F:FF,FFFFF,,FF,,FF,,FF,FF:,FFFFF,FF,F,FFF::F,FF,FFF:F,FF:F,::,,F:FF,,:F,::::FF,:F:,FFF,,F,,,,F,,F,:F:,:,FFF,F::FF:F,FFFF:FF
@A00920:152:HGHKKDRXX:2:2109:18394:11177 1:N:0:AGGAGTGG+CTAAGCCT
ACTCCTACGGGAGGCAGCAGTGGGGAATATTGGACAATGGGCGCAAGCCTGATCCAGCCATGCCGCGTGTGTGAAGAAGGCCTTCGGGTTGTAAAGCACTTTTGTTGGGGAAGAAAAGACACCGGACAATAACCGCGGTTTCTGACGGTAACCAAAGAATAACCACCCGCTAACATCGTTCCAGCCGCCCCGGTAAAAAGACGGGTGCAAGCGTTACTCCGAATTACAGGGCGTTAAGCGTGAGTAGGTG
+
FFFFFFFFFFFFFFFFFFFFFFFFFFFF:FFF:,FFFFFF:FFFF,::FFFF,FFFFFFF:FFFFFFFF:FFFF,FFFFFFFF:FFFFFFFFFFFFFFFF,F,FFFFFFFFF:FF:,FFFF::FF,:FF:::FF:,FFFFFFF:F,FFFF,FFFF,F:FFF:,F:FF,FF,FF,:FF,F,:F:,F,:F:,F,FFFF,F,:F,,FFFFF,:,F,,FFFF:,F,,,F,F,,F,FF,,:F,FFF,F,FF,F,:
@A00920:152:HGHKKDRXX:2:2109:26630:11725 1:N:0:AGGAGTGG+CTAAGCCT
ACTCCTACGGGAGGCAGCAGTGGGGAATTGTTCGCAATGGGCGCAAGCCTGACGACGCAACGCCGCGTGGAGGATGAAGGTCTTCGGATTGTAAACTCCTGTTGCTCGGGAAGAATAGCTCCGACCTAACACGTCGGAGTGTGACGGTACCGGGTGAGGAAGCCCCGGCTAACTCTGTGCCAGCAGCCGCGGTAATACGGGGGGGGCAAGCGTTGTTCGGAATTACTGGGCGTAAAGGGCTCGTAGGCGG
+
FFFFFFFFFFFFFFFFFFFFFFFFFFFFFFFFFFFFFFFFFFFFFFFFFFFFFFFFFFFFFFFFFFFFFFFFF:FFFFFFFFFFFFFFFFFFFFFF:FFFFFFFFFFFFF,FFFF:FFFFFFFFFFFFFFFFFFFFFFFFFFFFFFFFFFFFFFFFFF:FFFFFFFFFFFFFFFFFFFFFFFFFFFFFFFF:FFFFFFFFFFFFFFFFFFFFFFFFFFFFF,FF:FFFFFFFF::FFFFFFFFFFFFFFF
@A00920:152:HGHKKDRXX:2:2109:29722:12446 1:N:0:AGGAGTGG+CTAAGCCT
ACTCCTAGGGAGGCAGCAGTGGGGAATATTGGGCAATGGCCGAAAGGCTGACCCAGCGACGCCGCGTGCGGGATGACGCTTTTCGGAGTGTAAACCGCTGTCAGAGGGGAAGAAAATCTTCGAGGCGAACAGTCTCGAGGGCTGACGGTACCTTCAGAGGACGCACCGGCTAACTCCGTGCCAGCAGCCGCGGTAAGACGGAGGGTGCGAGCGATGTTCGGAATTACTGGGCGTAAAGCGCGCGCAGGTG
+
FFF:FFFFFFFFFFFFFFFFFFFFFFFFFFFFFFFFFFFF:FFFFFFF,FFF:FFFFFFFFFFFFFFFFF:FFF:FFFF,F,F::FFFFFFFFFFF,FFFFFFFFFFF:FFFF:FF,FFFFFFFFFFFFFFF,FFFFFFF:FFFFFFFFFFF:FF:FFFFF,FFFFFFFFFFFFFFF,FFFF,FFFFFF:FFFFFFFFF::FFFFFFF,FF:F,FFFFFFFFF:FFF,F,FF,F,F:FFFFFFFF:,F,F
@A00920:152:HGHKKDRXX:2:2109:30752:12633 1:N:0:AGGAGTGG+CTAAGCCT
ACTCCTACGGGAGGCAGCAGTAAGGAATATTGGGCAATGGACGCAAGTCTGACCCAGCCATGCCGCGTGGAGGATGAAGGTCCTCTGGATTGTAAACTTCTTTTATCTGGGAAGAAATGCCAATTTTCTAATTGGTTTGACGGTACCAGGTGAATAAGCACCGGCTAACTCCGTGCCAGCAGCCGCGGTAATACGGAGGGTGCAAGCGTTATCCGGATTCACTGGGTTTAAAGGGTGCGTAGGCGGATGC
+
FFFFFFFFFFFFFFFFFF,FFFFFFFFFFFFFFFFFFFFFFFFFFFFFFFFFFFFFFFFFFFFFFFFFF,FFFFFFFFFFFFFFFFFFFFFFFFFFFF:FFF:FFFFFFFFFFFFFFFFFFFFFFFFF:FFFFFFFFFFFFFFFF:FF:FFFFFFFFFFFFFFFFFFFFFFFFFFFFFFFFFFFFFFF:FFFFFFFFFF:FF:FFFFFFFFFFFFFFF:F:FFFF:F,FFFFFF:FFFFFF:FFFF:FFF
@A00920:152:HGHKKDRXX:2:2109:31159:13056 1:N:0:AGGAGTGG+CTAAGCCT
ACTCCTACGGGAGGCAGCAGTGGGGAATATTGGACAATGGGCGAAAGCCTGATCCAGCAATGCCGCGTGAGTGATGAAGGCCTTAGGGTTGTAAAGCTCTTTTGCCAGGGATGATAATGACAGTAACTGGAGAATAAGCTCCGGCTAACTCCGTGCCCGCAGCCGCGGTAATACGGAGGGAGCTAGAGTTGTTCGGACTTACTGGGCGTAAAGGGCGCGTAGGCGGCACAGCAAGTCGGGAGTGAAAGCC
+
FF:FFFFFFFFFFFFFFFFFFFFFFFFFFFFFFFFFFFFFFFFFFFFFFFFFFFFFFFFFFFFFFFFFFFF,FFFFFFFFFFFFFFFFFFFFFFFFFFFFFF:FFFFFFFFFFFFFFFF::FFFF,F:F:FFF,FF:FFFFFF,FFF:,FF,F:F,F,FFFFFFFFFFFFFFFF,FFFFFFF:FFF,FF,FF:F,:F,F,:,F:,FFFF,:F,::FF:FFF,FF::FFFFFFFFF,FF::FF:FFFF::F
@A00920:152:HGHKKDRXX:2:2109:5077:13135 1:N:0:AGGAGTGG+CTAAGCCT
ACTCCTACGGGAGGCAGCAGTGGGGAATCTTGCGCAATGGGCGAAAGCCTGACGCAGCAACGCCGCGTGGGGGACGAAGGCTCTCGGGTTGTAAACCCCTTTCAGCAGGAACGAAATTGACGGTACATGCAGAAGAAGCCCCGGCCAACTACGTGCCAGCAGCCGCGGTAATACGTAGGGGGCGAGCGTTGTCCGGATTCATTGGGCGTAAAGAGCTCGTAGGCGGTTTGGTAAGTCGGGTGTGAAAACC
+
FFFFFFFFFFFFFFFFFFFFF:FFFFFFFFF,F:FFFFFFFFFFFFFFFFFFFFFFFFFFFFFFFFFFFFFFFFFFFFFF:F:FFFF:FFFFFFFFFFFFFFFFF::FFF:F:F:FFFFFFF,FF:,FFFFFFFFFF,FFFFFFFFFFFFFF:,F:FFFFFFF:FFFF,FFFFF,FFFF,:FFFF,FFF:F,FFFFFFFF:FFFFF:FF,FF,:F:FFFFF::,FFF:F,F:FF:,FFFFFFF:FFFFFF
@A00920:152:HGHKKDRXX:2:2109:19226:13244 1:N:0:AGGAGTGG+CTAAGCCT
ACTCCTACGGGAGGCAGCAGTGGGGAATTTTGGACAATGGGCGCAAGCCTGATCCAGCAATGCCGCGTGAGTGATGAAGGCCTTAGGGTTGTAAAGCTCTTTTACCCGGGAAGATAATGACTGTACCGGGAGAATAAGCCCCGGCTAACTCCGTGCCAGCAGCCGCGGTAATACGGAGGGGGCTAGCGTTGTTCGGAATTACTGGGCGTAAAGCGCACGTAGGCGGCTTTGTACGTTAGAGGTGAAAGCC
+
FFFFFFFFFFFFFFFFFFFFFFFFFFF,FFFFFFFF,FFFFFFFF:FFFFFF:FFFFFFFFFFFFFFFFFFFFFFFFFFFFFFFFFFFFFFFFFFFFFFFFFFFFFFFFFFFFFFFFFFFFFFFFFFFFFFFFFFFFFFFFFFFFFFFFFFFFFFFFFFFFFFFFFFF:F:FFFFFF:FFFFFFFFFFF:FFFFFFF::FFFFFFFFFFFFFFFFFFFFFF::FF,FFFFFFF,,FF:,F:FFFF,FFFF
@A00920:152:HGHKKDRXX:2:2109:31828:13307 1:N:0:AGGAGTGG+CTAAGCCT
ACTCCTACGGGAGGCAGCAGTAAGGAATATTGGGCAATGGAGGCAACTCTGACCCAGCCATGCCGCGTGGAGGATGAAGGTCTTCGGATTGTAAACTTCTGTTAAGTGGGAAGAAAGCTCTAGTCCTAATACGACTAGGGAATGACGGTACCATTAGAGAAAGCACCGGCTAACCTCGTGCCAGCAGCCGCGGTAATACGAGGGGTGCAAGCGTTATTCGGAATGATTGGGTGTAAAGGGTGCGTAGGCG
+
FFFFFFFFFFF:FFFFFFFFFFFFFFFFFFFFF:FFFFFFFFFFFFFFFFFFFFFFFFFFFFFFFFFFFFFFFFFFFFFFFFFFFFFFFFFFFFFFFFFFFFFFFFFFFFFFFFFFFFFF:FFFFFF:FFFFFFFFFFFFFFFFFFFFFFFFFFFFFFF:FFFFFF:FFFFFFF,FFFFFFFFFFFFFFFFFFFFFFFFFFFFFFFFFFFFFFFFFFFFFFFFFFFFFFF:FFFFF:FFFFFFFFFFFFF
@A00920:152:HGHKKDRXX:2:2109:28953:13401 1:N:0:AGGAGTGG+CTAAGCCT
ACTCCTACGGGAGGCAGCAGTGGGGAATATTGGACAATGGGCGCAAGCCTGATCCAGCCATGCCGCGTGAGTGAAGAAGGCCTTCGGGTTGTAAAGCTCTTTTGTCCGGAAAGAAAAGCTTTCGGTTAATACCCGGAAGTCCTGACGGTACCGGAAGAATAAGCACCGGCTAACTTCGTGCCAGCAGCCGCGGTAATACGAAGGGTGCAAGCGTTACTCGGAATTACTGGGCGTAAAGCGTGCGTAGGTG
+
FFFFFFFFFFFFFFFFFFFF:FFFFF,F:FFFFFFFFFFFFFFFFFFFFFFFFFFFFFFFFFFFFF:FFFFFFFFFFF:FFFFFFFFFFFFFFFFFFF:FFFFFFFFFFFFFFFFFFFFFFFFFFFFFFFFFFFF:FFFFFFFFFFFFFFFFFFFFFFFFF::FFFFFFFFFFF:FFFFFFFF:FFFFFFFFFF,FF:F,FF:FFF,FF,FFF:FFFF:FFFFFFFFFF:F:F:FFF:FFFFFFF:FF,F
@A00920:152:HGHKKDRXX:2:2109:21576:13432 1:N:0:AGGAGTGG+CTAAGCCT
ACTCCTACGGGAGGCAGCAGTGGGGAATATTGGACAATGGGGGCAACCCTGATCCAGCCATGCCGCGTGAGTGAAGAAGGCCTTCGGGTTGTAAAGCTCTTTCGGCGGGGACGATGATGACGGTACCCGCATAAGAAGCCCCGGCAAACTTCGTGCCAGCAGCCGCGGTAATACGAAGGGGGCTAGCGTTGTTCGGAATTACTGGGCGTAAAGCGCGCGTAGGCGGTGCTCTTTGTCAGAGGTGAAATCC
+
FFFFFFFFFFFFFFFFFFFFFFFFFFFFFFFFFFFFFFFFFFFFFFFFFFFFFFFFFFFFFFFFFFFFFFFFFF:FFFFFFFFFFFFFFFFFFFFFFFFFFFFFFFFFFFFFFFFFFFFFFFFFFFFFFFFFFFFFFFFFFFFFFFFFFFFFFFFFFFFFFFFFFFFFFFFFFFFFFFFFFFFFFFFFFFFFFF:FF:FFFFFFFFFFFFFFFFFFFFFF,::FFFFFFFFFFFFFFFFFFFFFFFFFFF
@A00920:152:HGHKKDRXX:2:2109:16405:13839 1:N:0:AGGAGTGG+CTAAGCCT
ACTCCTACGGGAGGCTGCAGTCGAGAATCTTCCGCAATGGGCGAAAGCCTGACGGAGCAAGACCGCGTGGGGGAGGAAGGTTCTTGGATTGTAAACCCCTTTTCTCAGGGAAGAAGCACTGACGGTACCTGAGGAAGAAGCCTCGGCGAACTCCGTGCCAGCCGCCGCCGTAATACGGAGGAGGCAAGCGTTATCCGGAATGATTGGGCGTAAAGAGTCCGTAGGTAGCCTAAAAAGTCTTGGGTCAAAG
+
,:FFFFFFFFFF:FF:FFFFFF:F:F,:FF:F:F:FFFFF,F::FFFFF:FFFF:F::FFFFFF:,F:F,FFFFFF,FFFFFF:F,FFF::FFFFF,FFFFFFFFF:F:FFFFF,:F,,F:FFF,FFFFFFFFFFFFFFFFFFF::F,FF,:FFFFFFFFFF,FFFFF,,,FFFF,F,FF,FF:F,FFFF,,,FFFF,F,F,FF:FFFFFFFFF,FF:F,FF:,:F,F:FFFF,FF::,FF::FFF::F:
@A00920:152:HGHKKDRXX:2:2109:24153:14199 1:N:0:AGGAGTGG+CTAAGCCT
ACTCCTACGGGAGGCAGCAGTAAGGAATATTGGTCAATGGACGCAAGTCTGAACCAGCCATGCCGCGTGGAGGATGAAGGCCCTCTGGGTTGTAAACTTCTTTTATGGGGGACGAAACCCCGGATTTTTATCCGGCCTGACGGTACCCCAGGAATAAGCACCGGCTAACTCCGTGCCAGCAGCCGCGGTAATACGGAGGGTGCAAGCGTTATCCGGATTCACTGGGTTTAAAGGGTGCGTAGGCGGGTTT
+
FFFFF:FFFFFFFFFFFFFF:FFFFFFFFFFFFFFFFFFFFFFFFFFFFFFFFFFFFFFFFFFFFFFFFFFFFFFFFFFFFFFFFFFFFFFFFFFFFFFFFFFFFFFFFFFFFFFFFFFFFFFFFFFFFFFFFFFFFF,FFFFFFFFFFFFFFF:FFFFFFFFFFFFFFFF:FFFFFFF:FFFFFFFF,FFFFFFFFFFFFFFFFFFF,FFFFFFFFFFFFFF:F:FFFFFFFFFFFFFFFFFFFFFF:F
@A00920:152:HGHKKDRXX:2:2109:13241:14403 1:N:0:AGGAGTGG+CTAAGCCT
ACTCCTACGGGAGGCAGCAGTAGGGAATTTTCCACAATGGACGAAAGTCTGATGGAGCAACGCCGCGTGCAGGATGAATGCCTTAGGGTTGTAAACTGCTTTTATCTGTGACGATTATGACGGTAGCAGATGAATAAGGATCGGCTAACTCCGTGCCAGCAGCCGCGGTCATACGGAGGATCCAAGCGTTCTCCGGAATTACTGGGCGTAAAGAGATGCGTCGGTGGCATCGTAAGATGGTAGTGAAAGA
+
FFFFFF,FF:FFFFFFFFFFFFFFFFFFFFFFFFFF:FFFFFFFFFFFFFFFF:FFFFFFFFFFFFFFF:FFFFFFFFF:,,FFFFF,,FFF:FFFF:FF:,:FFFF:FFFFFFFFF,,F:,FFF,:FFFFF:FFFFFFFFFFFFFFFFFFFFFFFFFFFF:FFFFFFFF:F:FFFFFFFFFFF:FFF:F:FF,FF,FFFFFFF:FF:FFFFFFF,F::FF,F,FF::FFFF,F::,,F:F:FFFFFF,F
@A00920:152:HGHKKDRXX:2:2109:24560:14779 1:N:0:AGGAGTGG+CTAAGCCT
ACTCCTACGGGAGGCAGCAGTGGGGAATCTTGCGCAATGGCCGAGAGGCTGACGCAGCGACGCCGCGTGGAGGATGACGCCCCTCGGGGTGTAAACTCCTGTTGCCCGGGACGAACACGTGGTTTCGACCACGCTGACGGTACCGGGTGAGGAAGCACCGGCTAACTCCGTGCCAGCAGCCGCGGTAATACGGAGGGTGCGAGCGTTGTCCGGAATCACTGGGCGTAAAGGGCGCGTAGGCGGTGGGGTA
+
FF,:FFFFF::FFFFFFFFFFFFF:FF:FF:F:FFFFFFFFFFFFFFFFFFFFF:F:FFFFFFFFFFFFFFFFFFFFFFFFFFFFFFFFFFFFFFF:FFFFFFFFFFFFFFF:FFF:FFFFF:FFFFFFFFF:FFFF:FF:FF:FFFFF::FF:F:FF:FFFFFFF:FFFF:FFFFF:::FFFFF:::F:FFF:FFFFFFFFFFF::F:F:F:FFFF:FFFFFFFFF,F:FF:FFFFFFFFFFFFFFFF,
@A00920:152:HGHKKDRXX:2:2109:32506:14826 1:N:0:AGGAGTGG+CTAAGCCT
ACTCCTACGGGAGGCAGCAGTTAGGAATTTTGGGCAATGGGCGAAAGCCTGACCCAGCAACGCCGCGTGGGTGATGAAGGCCCTCGGGTCGTAAAGCCCTTTTCCCAGGGAAGATAGTGACGGTACCTGGGGAATCAGCCCCGGCTAACTACGTGCCAGCAGCCGCGGTAATACGTAGGGGGCAAGCGTTGTCCGGATTTATTGGGCGTAAAGCGCTCGCAGGTGGTCCGTTGCGTCGTGCGTGAAAGAC
+
FFFFFFFFFFFFFFFFFFFFFFFFFFFFFFFFFFFFFFFFFFFFFFFFFFFFFFFFFFFFFFFFFFFFFFFFFFFFFFFFFFFFFFFFFFFFFFFFFFFFFF:FFFFFFFFFFFFFFFFFFFFFFFFFFFFFFFFFFFFFFFFFFFFFFFFFFFFFFFFFFFFFFFFF:FFFFFFFFFFFFFFFFFFFFFFF:FFFFFFFFFFFFFFFFFFFFFFFFF:FFFFFFFFFFFFFFFFF::FFF:FFFFFFFF
@A00920:152:HGHKKDRXX:2:2109:10203:15342 1:N:0:AGGAGTGG+CTAAGCCT
ACTCCTACGGGAGGCAGCAGTGGGGAATATTGGACAATGGGCGCAAGCCTGATCCAGCCATGCCGCGTGCGTGAAGAAGGCCTTAGGGTTGTAAAGCGCTTTCACTGGTGAAGATGATGACGGTAGCCAGAGAAGAAGCCCCGGCTAACTCCGTGCCAGCAGCCGCGGTAATACGGAGGGGGCAAGCGTTGTTCGGAATTACTGGGCGTAAAGGGCGCGTAGGCGGAACATCAAGTTAGGGGTGAAAGGC
+
FFFFFFFFFFFFFFFFFFFFFFFFFFFFFFFFFFFFFFFFFFFFFFFFFFFFFFFFFFFFFFFFFFFFFFFFFF:FFFFFFFFFFFFFFFFFFFFFFFFFFFFFFFFFFFFFFFFFFFFFFFFFFFFFFFFFF,FFFFFFFFFFFFFFFFFFFFFFFFFFFFFFFFFFFF,FFFFFFFFFFFFFFFFFFFFFFFFFF:FFFFFFFFFFFFF,FFFFFFFFFFFFFFFFFFFFFFFFFFFFFFFFF:FFFF
@A00920:152:HGHKKDRXX:2:2109:15049:15843 1:N:0:AGGAGTGG+CTAAGCCT
ACTCCTACGGGAGGCAGCAGTTTCGAATCCTTCACAATGGGCGAAAGCCTGATGGTGCGACGCCGCGTGGGGGACGAAGGTCTTCGGATTGTAAACACCTGTCACCGGGGACAAAACGATGTTTGTTAATAGCAAACGACCTGATTTAACCCGGAGAGGAAGCAGTGGCTAACTCTGTGCCAGCAGCCGCGGTAATACAGAGACTGCAAGCGTTGTTCGGAATCACTGGGCGTAAAGGGTGCGCAGGCGG
+
FFFFFFFFFFFFFFFFFFFFFFFFFFFF,,FFF:FFFFFFFFFFFFFFFFFF:F::FFFFFFFFFFFFFF:FFF,FFFFFFFFFFFFFFFFFFF:F,FFFFF,::F:FFFFFFFFFFF,F:,,,F,FFFFFFF:F,,F:,FFFF:FFFFF:,FF:F:FFFFFFF:FFFFFFFFFFFFFFFFFFFFFFFFFFFFFFFFFFFFF,,FFFFFFFFFFFFFFFFF,F:FFF:FFFFFF,FFFF,FFF:::FFFF
@A00920:152:HGHKKDRXX:2:2109:19777:15953 1:N:0:AGGAGTGG+CTAAGCCT
ACTCCTACGGGAGGCAGCAGTGGGGAATATTGCGCAATGGGCGGAAGCCTGACGCAGCGACGCCGCGTGGGGGATGACGGCCTTCGGGTTGTAAACCTCTTTCGCTATCGACGAAGCTTTTCGGAGTGACGGTAGGTAGAGAAGAAGCACCGGCTAACTACGTGCCAGCAGCCGCGGTCATACGTAGGGTGCGAGCGTTAATCGGAATTACTGGGCGTAAAGTGTGCGCAGGCGGCGTCGCAAGTCGAGT
+
::FFFFF:FFFFFFFFFFFFFFFFFFFFFFFFFFFFFFFFFFFFFFFFFFFFFFFFFFFFFFFFFFFFFFFFFFF:FFFFFFFF:FFFFFFFF:FFFFFFFFF:FFFFF:FFF:FFFFFFFFFFFFFF:FFF:FFFFFFFFF:FFFFFFFFFFFFFFFF:F:FFFFFFFFFFFFFFFF,F:FFFF:FFFFFFFFFFFFF,FF:FF::F::FF:FFFFFFFF,FFFFFFFFFFFFFFFFFFFF:FFFFFFF
@A00920:152:HGHKKDRXX:2:2109:6479:16000 1:N:0:AGGAGTGG+CTAAGCCT
ACTCCTACGGGAGGCAGCAGTGGGGAATTGTTCGCAATGGGCGCAAGCCTGACGACGCAACGCCGCGTGGAGGATGAAGGTCTTCGGATTGTAAACTCCTGTTGCCCGGGACGAAATGTTCAGACCTAACACGTCTGAGTTTGACGGTACCGGGTGAGGAAGCCCCGGCTAACTCTGTGCCAGCAGCCGCGGTAATACAGAGGGGGCAAGCGTTGTTCGGAATTACTGGGCGTAAAGGGCGCGTAGGCGG
+
FFFFFFFFFFFFFFFFFFFFFFFFFFFFFFFFFFFFFFFFFFFFFFFFFFFFFFFFFFF,:FFFFFFFFFFFFFFFFFFFFFFFFFFFFFFFFFFF:F:FFFFF:FFFFFFFFFFFFFFFFFFFFFFFFF:FFFFFFFFFFFFFFFFFFFFFFFFFFFFFFFFFFFFFFFFFFFFFFFFFFFFFFFFFFFFFFFFFFFFFFFFFF:FFFFFFFFFFFFFFFF:FFFFFFFFFFFFFFFFFFFFFFFFFFF
@A00920:152:HGHKKDRXX:2:2109:24460:16391 1:N:0:AGGAGTGG+CTAAGCCT
ACTCCTACGGGAGGCAGCAGTGGGGAATATTGGGCAATGGGCGCAAGCCTGACCCAGCAACGCCGCGTGAAGGAAGAAGGCCCTCGGGTTGTAAACTTCTTTTATGAGGGACGAAGAAGTGACGGTACCTCATTAATAAGCCACGGCTAACTACGTGCCAGCAGCCGCGGTACTACGTACGTGGCAAGCGTTATCAGGATTTACTGGGTGTAAAGGGCGTGAAGGCGGGACCGCAAGACAGATGTGAAAT
+
F:FFF,FFF,FF:FFFF,FFFFFFFFFFF,FF,FFFFFFFFF,FFF,FFF,FFFFFFFFFFFFFF,F,F,,,FFF:FFFF,FFFFFF,F:,:FFFFF,FF:FFFF,FFFFF:FFF,FF:F:FF:,FFF:FFFF,FFFFF,,,F:F:FFFFFFFF,,FFF::FF:FFFFF,:F,FFFFFF,,FFF,F,,FF,FF,F,:,FF:FF::F,FF,FFFF:F,FF,,,,,,FF,:FFFF:FFF,:F,FFFF,F,,F
@A00920:152:HGHKKDRXX:2:2109:7057:16752 1:N:0:AGGAGTGG+CTAAGCCT
AATCCTACGGGAGGCAGCAGTGGGGAATCTTGCGCAATGGGCGAAAGCCTGACGCAGCAACGCCGCGTGCGGGATGAAGGCTCTCGGGTTGTAAACCGCTTTCAGGAGGGACGAAAATGACGGTACCTCCAGAAGAAGCCCCGGCCAACTACGTGCCAGCAGCCGCGGTAACACGTAGGGGGCGAGCGTTGTCCGGATTTATTGGGCGTCAAGAGCTCGTAGGCGGTTTGGCAAGTCAGGTGTGAAAGCT
+
,,F:F,,,:FFF,FFF:,F,::FFFFFFF,F:FF:FFF,,,FFFF:,FFFFFFFFFF:FFFF,F:F,FFFFFF,FFFF,FFFFFFFF:F:FF:F,F:F,FFF:F,F:,,FFFF::FFF:F:FFF:,,FFFFFFFF:F,FFF:,,FFFFF,FF:FFFF:F:FF:FF:FFF:F::FFFFF,,,,FFFF::,FFFFFFFFFF,:F::FF,FF:FF:FFF:,,F:FFF,F:F:FFF:,FF,,,F,FF:FFFF:F
@A00920:152:HGHKKDRXX:2:2109:27434:16783 1:N:0:AGGAGTGG+CTAAGCCT
ACTCCTACGGGAGGCAGCAGTAGGGAATCTTCCGCAATGGACGAAAGTCTGACGGAGCAACGCCGCGTGAACGATGAAGGCCTTCGGGTCGTAAAGTTCTGTTGTTAGGGAAGAACAAGTACCAGAGTAACTGCTGGTACCTTGACGGTACCTAACCAGAAAGCCACGGCTAACTACGTGCCAGCAGCCGCGGTCATACGTAGGTGGCAAGCGTTGTCCGGAATTATTGGGCGTAAAGCGCGCGCAGGTG
+
FFFFFFFFFFFFFFFFFFFFFFFFFFFFFFFFFFFF:FFFFFFF,FFFF,FFFFFFFFFFFFFFFFFFFFFFFFFFFFFFFFFFFFFFFFFFFFFFFFFFFFFFFFFFFFFFFFFFFFFFFFFFFFFFFFFFFFFFFFFFFFFFFFFFFFFFFFFFFFFFFFFFFFFFFFFFF:FFFFFFF:,FFFFFFFFFFF,:FFFFF:FFF:FF,FFFF,,:F:FFFF,FFFFFFFFFFFFFFFFFFFFFF:FFFF
@A00920:152:HGHKKDRXX:2:2109:17047:16924 1:N:0:AGGAGTGG+CTAAGCCT
ACTCCTACGGGAGGCAGCAGTGGGGAATATTGCGCAATGGGCGAAAGCCTGACGCAGCAACGCCGCGTGAGTGATGAAGGCCTTCGGGTCGTAAAGCTCTGTCGGAGGGAACGAATGCTCTCGGGGTTAACAGCCTCGAGAAGTGACGGTACCCTCAAAGGAAGCACCGGCTAACTCTGTGCCAGCAGCCGCGGTAATACAGAGGGTGCGAGCGTTGTTCGGAATCATTGGGCGTAAAGGGCGTGTAGGC
+
FFFFFFFFFFFFFFFFFFFFFFFFFF:FFFFFFFFFFFFFFFFFFFFFFFFFFFFFFFF:FFFFFFFFFFFFFFFF,FFFFF,FF:FFFFFFF,FFFFFFFFF:FFFFFFFFFFFFFFFFFFFFFFFFFFFFFFFFFFFFFFFFFFFFFFFFFFFF::,F::FFFFF:FFFFFFFF:F:FFFFFFFFFFFFFF:F::FFFFFF:FF:FFF:FFFFFFF,FFF:::FFFFFFFFFFFFFFFFFF:FFFFFF
@A00920:152:HGHKKDRXX:2:2109:11586:17018 1:N:0:AGGAGTGG+CTAAGCCT
ACTCCTACGGGAGGCAGCAGTGGGGAATATTGCGCAATGGGCGAAAGCCTGACGCAGCGACGCCGCGTGTGGGATGACGGCCTTCGGGTTGTAAACCACTGTCGGGAGGGACGAAGATCTGACGGTACCTCCAAAGGAAGCACCGGCTAACTCTGTGCCAGCAGCCGCGGTAATACAGAGGGTGCGAGCGTTGTCCGGAATCACTGGGCGTAAAGGGCGCGTAGGCGGCCCGATAAGCAGGGGGTGAAAT
+
:FFFFFFFFFFFFFFFFFFFFF:FFFFFFFFFFFFFFFFFFFF::FFFFFFFFFFFFFFFFFFFFFFFFFFFFFFFFFFFFFFF:FFFFFFFFFFFF,F:FFFFFFFFFFFFFFF:FFFFF:FFF:FFFFFFFFFFFF:FFFFFFFFF:FFFFFFFFFFF:FFFFFFFFFFFFFFFFFFF,F:FF:FFFFFFFFF:FF::FFFFFFFFF:FFF:F:F,FFFFFFFFFF:F,:,F:FF,F:,FFFFFFF:F
@A00920:152:HGHKKDRXX:2:2109:23421:18223 1:N:0:AGGAGTGG+CTAAGCCT
ACTCCTACGGGAGGCAGCAGTGGGGAATCTTGCGCAATGGGCGAAAGCCTGACGCAGCGACGCCGCGTGCGTGAAGACGGCCTTCGGGTTGTAAACCTCTTTCAGCAGGGACGAAAATGACGGTACCTGCAGAAGAAGCTCCGGCAAACTACGTGCCAGCAGCCGCGGTAAGACGTAGGGGGCGAGCGTTGTCCGGAATCATTGGGCGTAAAGGGCTCCTAGGCGGTTCAGTAAGTCTACTGTGAAAATC
+
FFFFFFFFF:FFFFFFFF:FFFFFFFFF::FFF,FFFFFFFFFFFF:FFFFF,FFFFFF,FFFFFFFFFFF,F:FFFFFFFFFFFFFFFFFFFFFFF,FFFFF,F::FFFFFFF,F,FFFF:FFFFF,FF,FF,FFFFF,:F:FF,:FF:FFFFFFFFFFF:FFFFFFF:FFFFFF,FFFFFFFFFFFFF:FFFFFFFF,FFFFFFFFFFFFFF,FFFF,FFFFFFFFFFF:FF:FF::,::FFFFFF:,
@A00920:152:HGHKKDRXX:2:2109:6352:18724 1:N:0:AGGAGTGG+CTAAGCCT
ACTCCTACGGGAGGCAGCAGTGGGGAATTTTGGACAATGGGGGCAACCCTGATCCAGCCATGCCGCGTGTGTGAAGAAGGCCTTCGGGTTGTCAAGCACCTTCGGCCGGAACGAAATCGCGAGGGTTAATACTCAGCGTGGCTGACGTAACCGGAAGTCTAAGCACCGGCTAACTACTTGCCCGCAGCCTCGGTCATACGTAGGGTGCGAGAGTTAATAGGAATTACTGGGAGTAAAGGGTGCGCAGGCG
+
:FFFF,FFFFFFFFFFFFFF,:FFFFFF:F:FFFFFFFFFFF:FFFF,FFFFFFFFFFF:F,FFFFFFF,FFF::FFF:F:FFF,,FF,FFF,FFFF::,,FF,,,:,F,FF,FFF,:,FF,:,:FFFFFFFF:,:F:FFF,:,FFF,,,,,,F,F:,:,,FFF:,F,,,::,FF,F,FF:,,FFFFFF,FF,:F,,,FF:,,,:F:FF:F,,:F:F,,,,FFF:F,FF:,,FF,,FF,FFFFFF,FF:,
@A00920:152:HGHKKDRXX:2:2109:6931:18881 1:N:0:AGGAGTGG+CTAAGCCT
ACTCCTACGGGAGGCAGCAGTCGGGAATTTTGCACAATGGACGAAAGTCTGAGGCAGCAACTCCGCGTGAGGGATGAAGGCCTTCGGGTCGTAAACCTCTTTTCTCAGGGAAGATCCAAGACGGTCCCTGAGGAAGAAGCCACGGCTAACTACGTGCCAGCAGCCGCGGTAATACGTAGGGGGCGAGCGTTGTCCGGATTTACTGGGCGTAAAGCGCGCGAAGGCGGCTGGTCAAGTCCGCTGTGAAAGC
+
F:FFFFFFFFFFFFFFFFFFFFFFFFFF:FFFF,FFFFFF:FFFFF,,FFFF:FFFFF,FFFFFFFFFFFF,FFFFFFFF:F,FFFF:FFFFFFF:FFFFFF,FFFFFFFFFF:F:FF,F:FFFF,FFFFFF,FFFFFFFF,FFFFF:FFFFFFFFFF,FFFFFFFFFFFFFFFFFFFFF,:FFFFFFFF:FFFFFFF:F,FFFFFFFFFFFFFFFFFFF,,FFFFFF:,F,FF,,F,FF,FFFF:,F:F
@A00920:152:HGHKKDRXX:2:2109:25003:20149 1:N:0:AGGAGTGG+CTAAGCCT
ACTCCTACGGGAGGCAGCAGTGGGGAATTTTCCGCAATGGGCGCAAGCCTGACGGAGCGACGCCGCGTATGGGATGAAGTATCTAGGTATGTAAACCATTGTCAGAGGGGACGAAACAAATGACGGTACCCTCAGAGGAAGCATCGGCTAACTACGTGCCAGCAGCCGCGGTAATACGTAGGGGGCGAGCGTTGTCCGGAATTACTGGGCGTAAAGCGCGCGCAGGCGGTGGGCCGCGTCGGTCGTGAAA
+
FFFFFFFFFFFFFF:FFFF:FFFFFFFFFFFFFFFF:FFFFFFFFFFFFFFFFFFFFFFFFFFFFFF:FFFFFFFFFFFFFFFFFFFF:FFFFFF:FFF:FFFF:FFFFFFFFFFF:FFFFFFFFFFFFFFFFFFFFFF:FFFF:FFFFFFFFFFF:FFFFFFFFFFFFFFFF:F::FFFFFFFFFFFFFFFFFFFFFFF:FFFFFF,FFFFFFFF:FFFFFFF:FFFFFFFFFFFFFFFFFFFFFFFFF
@A00920:152:HGHKKDRXX:2:2109:13114:20415 1:N:0:AGGAGTGG+CTAAGCCT
ACTCCTACGGGAGGCAGCAGTAAGGGATCTTGCGACAATGGGCGAAAGCCTGACGCAGCAACGCCGCGTGCGGGATGACGGCCTTCGGGTTGTAAACCGCTTTTCGGGGGGAAGAGGAAGGACGGTACCCCCGGAATAAGTCTCGGCTAACTACGTGCCAGCAGCCGCGGTAAAACGTAGGAGGCGAGCGTTATCCGGATTTACTGGGGGGAAAGCGCGTGTCGGCGGTCGTGCACGTGAGGCGTGTAAG
+
FFFFFFFFFFFFFFFFFFFFFF:FFFFFFFFFFFFFFFFFFFFF:FF,FFFFFFFFFFFFFFFFFFFFFFFFFFFFFFFFFFF:FFFFFFFFFF,F:FFFFFFFFFFFFFFFFFFF:FFFF:FFFFFFFFFFFFF:F,FFFFFF:FF:FF:,FFFFFFFFFFFFFFFF:F,F::F:FFFFF:FFF::FFFFFFFF:FFF,F:FF::FF,F,FF:F:FFFFF::FFFFF:FFFFF:,F,F,FFFF,:F,,F
@A00920:152:HGHKKDRXX:2:2109:13937:20494 1:N:0:AGGAGTGG+CTAAGCCT
ACTCCTACGGGAGGCAGCAGTAAGGAATATTGGTCAATGGACGCAAGTCTGAACCAGCCATGCCGCGTGGAGGATGAAGGTCCTCTGGATTGTAAACTTCTTTTATTTGGGAAGAAATCCATATTTTCTAATGTGGTTGACGGTACCAGATGAATAAGCACCGGCTAACTCCGTGCCAGCAGCCGCGGTAATACGGAGGGTGCAAGCGTTATCCGGATTCACTGGGTTTAAAGGGTGCGTAGGCGGGTTG
+
,F,:::FF:,:FFFFF::FFFFFF::F:FF,FFFF:FF,FFF:F,FFF:,,:FF:FFFFFFF,FF:F:FFFFFFFF,FFFFFFFF:F,FFF:F,FFF:FFF,FFFFFF:FFF,FFFFFFFF:F,FFFFFFFFFFFF:FFFFFFFFFFFFFFFFFFFFFFFFF:FF:,FFFFFFFFFF:FFF::FFFF,FFF:FF,FFFF:FFFFFF,FFF::FFFFFFFF:FFFFFFFFFFFFFFFFFFFFF:F,FFFFF
@A00920:152:HGHKKDRXX:2:2109:30789:21308 1:N:0:AGGAGTGG+CTAAGCCT
GTGCACCAGGCGAGAATAATTCACAATGGGGGAAACCCTGATGGTGCAACGCCGCGTGGAGGATGAAGGTCTTCGGATTGTAAACTCCTGTCATCGGGGAGTAAGACCTGGGCGTGAATAGCGCACAGGGTTGATAGTACCCGAAGAGGAAGGGACGGCTAACTTCGTGCCAGCAGCCGCGGTAATACGAAGGTCCCGAGCGTTGTTCGGAATCACTGGGCGTAAAGGGAGCGTAGGCGGTGCGGTAAGT
+
FF,,FFFF,::FFFFFFFFF:,FFFFFFFFFFFFFF,F,FFFFFF:FFF:F:FF,FFFFFF,:F:FFFFFF::FF,FF::FF:F::FFF:FFFFF:FFFFFFFF:FFFFFFFFF:FFFFF,FFF,FFFF:FFFFFFFFFFFFFFFFFFFFFF,FFFFFFFFFF,FFFFFFFFFF::FFFFFFF:FFFFFFFF:::FF,FFF:,F:FFFF:FFFFFFF::FFF:FFFFFFFFFFFFFFFF,FFFFFF,F:F
@A00920:152:HGHKKDRXX:2:2109:14262:22498 1:N:0:AGGAGTGG+CTAAGCCT
ACTCCTACGGGAGGCAGCAGTGGGGAATATTGCACAATGGGCGCAAGCCTGATGCAGCGACGCCGCGTGGGGGATGACGGCCTTCGGGTTGTAAACCCCTTTCAGTATCGACGAAGCCGTGAGGTGACGGTAGGTACAGAAGAAGCACCGGCCAACTACGTGCCAGCAGCCGCGGTACTACGTAGGGTGCGAGCGTTGTCCGGACTTACTGGGCGTAAAGAGCTCGTAGGTGGTTTGTCGCGATGTCCGT
+
FFFFFF,FFFFFFFFFFFFFFFFFFFFF:FFFFFFFFF:FF:FFFF,FFFFFF,FFFFFF:,FFFFFFFFF,FF:FFFFFFFFFFFFFFFFFFFFFFFFFFFFF::FFFFFFFF:FF,FF::FFFFF,F:FFFF,,,FF:FF,F:FF:,FF:F,FFF:FF:::FFFF:FF,:,:F:F,FFFF,F::F:,FF,F,:FFFF::FFF,FFF,:::FFFFFFFF,,,F,,,FFFF:FFF:FFFFFF,FFF:F:F
@A00920:152:HGHKKDRXX:2:2109:26494:22545 1:N:0:AGGAGTGG+CTAAGCCT
ACTCCTACGGGAGGCAGCAGTAAGGAATATTGGACAATGCCCGCAAGGGTGATCCAGCCATGCCGCGTGCAGGAAGACGGCCCTATGGGTTGTAAACTGCTTTTACACCGGAGAAAACCTCCCCTCGTGAGGGGAGCGGATAGTATGGTGAGAATAAGCATCGGCTAACTTCGTGCCAGCAGCCGCGGTAAGACGAAGGATGCAAGCGTTATCCGGATTCATTGGGTTTAAAGGGAGCGTAGGTGGCCTT
+
FFFFFFFFFFFFFFFFFFFFFFFFFFFF:FFFFFFFFFFFFFFFFFFFFFFFFFFFFFFFFFFFFFFFFFFFFFFFFFFFFFFFFFFFFFFFFFFFFFFFFFFFFFFFFFFFFFFFFFFFFFFFFFFFFF:FFFFFF,F,FFF:FFFFFFFFFFFFFF:FFFFFFFFFFFFFFFFFFFFFFFFFFFFFF:FFFFFFFFFFFFFF,FFF,F:FFFFFF:FFFF:FFFFFF:F:FFFFFFFFFFFF:FFF,F
@A00920:152:HGHKKDRXX:2:2109:30291:22733 1:N:0:AGGAGTGG+CTAAGCCT
ACTCCTACGGGAGGCAGCAGTGGGGAATCTTGCGCAATGGGCGAAAGCCTGACGCAGCAATGCCGCGTGAGGGAAGACGGCCTTAGGGTTGTAAACCTCTTTCAGCAGGGACGAAAACAGACGGTACCTGCAGAAGAAGCCCCGGCTAACTACGTGCCAGCAGCCGCGGTAATACGTAGGGGGCGAGCGATGTCCGGAATCATTGGGCGTAAAGAGCGTGTAGGCGGGCCGGAAGGTCTGGTGTGAAAGC
+
FFFFFFFFFFFFFFFFFFFFFFFFFFFFFFFFFFFFFFFFFFFFFFFFFFFF,:FFFFF:FFFFFFFFFFFFFFFFFFFFFFFFFFFFFFFFFFFFFFFFFFFFFFFFFFF:FFFF:F:FFFFFFFFFFF:FFFF,:FFFFFF:,F:FFFFFFFFFFF:F:,:FFFFF:FFF:F::,FF,FFFFFF:FF,,FFFFFFF,FFF,FFFFFF:FF,FFFFFFFF::FFFFFFFFFFF:FFFFFFFFFF:,FFF
@A00920:152:HGHKKDRXX:2:2109:7401:22827 1:N:0:AGGAGTGG+CTAAGCCT
ACTCCTACGGGAGGCAGCAGTAAGGAATATTGGTCAATGGGGGCAACCCTGAACCAGCCATGCCGCGTGCAGGAAGACGGTGCTCTGCATTGTAAACTGCTTTTATACCGGAATAATCTCCCGATCGTGATCGGGATTGAATGTACGGTAAGAATAAGGATCGGCTAACTCCGTGCCAGCAGCCGCGGTAATACGGAGGATCCAATCTTTAATCGGAATTACTGGGCGTAAAGCGCACGCAGGTGGCTGT
+
FFFFFFFFFFFFFFFFFFFFFFFFFFFF:FFFFFFF:FFFFFFFFFFFFFFFFFFFFF:FFFFFFFFFFFFFFFFFFFFFFFFFFFFFFFFFFFFFF:FFFF:FFFFFFFFFFFFF:F:FFFFF:FFFFFFF,FFFFFFFFFF::FFFFFF:F:FFFF:FFFFFFFF,FFFFFF:FFFFFF:FFFFF:FF:FF:FF:FFF,:F,F,F,FFFF,F:FF,,FFFFFF:FF:FFF::,FFFF:FFFF:::FFF
@A00920:152:HGHKKDRXX:2:2109:15962:23406 1:N:0:AGGAGTGG+CTAAGCCT
ACTCCTACGGGAGGCAGCAGTGGGGAATCTTGCGCAATGGCCGCAAGGCTGACGCAGCGACGCCGCGTGGAGGATGACGCCCCTCGGGGTGTAAACTCCTGTTGCCCGGGACGAACAACGGGTTTCGACCCGTCTGACGGTACCGGGTGAGGAAGCACCGGCTAACTCCGTGCCAGCAGCCGCGGTAATACGGAGGGTGCGAGCGTTGTCCGGAATCACTGGGCGTAAAGCGCGCGTAGGCGGCTTTGCA
+
FFFFFFFFFFFFFFFFFFFF:FFFFFFFFFFFFFF:FFFFFFFFFFFF:FFFFFF:FFF:FFFFFFFFFFFFFFFFFFFFFFFFFFFFFFFFFFFFF:FFFFFFFFFFFFFFFFFFFFFFFFFFF:FFFFFFFFFFFFFFF:FFFFFFFFFFFFFFFFFFFFFFFFFFFFFFFFFFFFFFFFFF:FFFFF:FF,FFFFFFFFFFFFFFFF:FF:FFFFFFFFFFFFFFFFFFFFFF,F:FFFFFFFFFFF
@A00920:152:HGHKKDRXX:2:2109:9290:24752 1:N:0:AGGAGTGG+CTAAGCCT
ACTCCTACGGGAGGCAGCAGTGGGGAATTTTGCGCAATGGGCGAAAGCCTGACGCAGCAACGCCGCGTGGAGGATGAAGGTCTTCGGATTGTAAACTCCTGTCAGCAGGGAACAAAAACGCCGGGTTCATACCCCGGCGGGTTGAGTGTACATGCAGAGGAAGCCCCGGCTAACTCTGTGCCAGCAGCCGCGGTAATACAGAGGGGGCAAGCGTTGTCCGGACTTACTGGCCGTAAAGCGTGTGCAGGCG
+
FFFFFF,FF:FFFFFFFF:FF,F:FFFF,FF:FFF:FFFFFFFFFF:FFFFFFF:FFFFFFFFF:FFFFFFFF:FFFF:F:F:FF:FFFFFFFFF:FFFFFF:,FFFFFFF:FFFF,FFF,FFFF:F,FFFF:F:::F,::FFFFFF,:FF,,,FFFFFFFFFFFFFF:FFFF:,FFFF:F,FFFF,FFFFF:F:FFFFFFFF,FF:FF,FFFFFFFFF:,F::,F,FFF,FFF::FFF:FFF,FFF:FF
@A00920:152:HGHKKDRXX:2:2109:14895:25629 1:N:0:AGGAGTGG+CTAAGCCT
ACTCCTACGGGAGGCAGCAGTGAGGAATATTGCACAATGGGCGCAAGCCTGATGCAGCGACGCCGCGTGGGTGAAGAAGGATTTCGGTCTGTAAAGCCCTTTTCTGTGTGACGAGAATGGACGGTAGCACAGGAATAAGTCTCGGCTAACTACGTGCCAGCAGCCGCGGTAAAACGTAGGAGGCAAGCGTTATCCGGAGTTACTGGGCGTAAAGGGCGTGCAGGTGGTTCAATAAGTTGGTTATGAAAGC
+
FF:,FFFFFFFFFFFFFFFFFFFFFFFFFFFFFFFFFFFFFFFFFFFFFFFFFFFFFFFFFFFFFFFFFFFFFFFFFFFFFFFFFFFFFFFFFFFFFF:FFFFFFFFFFFFFFFFFFFFFFFFFFFFFFFFFFFFFFFFFF:FFFFF:FFFFFF:FFFFF:FFFFFFFFFFFF:FFFFFFFFFF::FFFFF,:F,FFFFFF:FFFFFFFFFFFFFFFFFFFFF:FFFF:FFFFFFF:F:FFF:F,FFF,F
@A00920:152:HGHKKDRXX:2:2109:28411:25645 1:N:0:AGGAGTGG+CTAAGCCT
ACTCCTACGGGAGGCAGCAGTCGGGAATTTTGGGCAATGGGCGAAAGCCTGACCCAGCAACGCCGCGTGAGGGATGAAGTATTTCGGTATGTAAACCTCGAAAGAATGGGAAGAATAAATGACGGTACCATTTATAAGCTCCGGCTAACTACGTGCCAGCAGCCGCGGTAATACGTAGGGAGCAAGCGTTGTTCGGATTTACTGGGCGTAAAGGGCGCGTAGGCGGCATATTAAGTCAGCTGTGAAATCT
+
FFF,F:FFFFFFFFFFFFFFFFFFFFFFFFFFFFFFFFFF,FFFFF:FFFFFFFFFFFF:FFFFFFF,FFF,FF:FFFFFF:F:FFFFF,FFFFFFFFF:FF:F,FFFFFF:FFF:FFFFFFFFFFFFFFFFFFFFFF,:FF::FFFFFFF:FFFF:FFFFF:FFFF:F::FFF,FFFF,FFFFFFFF,,F,:FFFF::FF:FFF,FF,FF:FF:FFFFFFF,FFF:FFF:FF,:FF:FFF:FFFFF,F,
@A00920:152:HGHKKDRXX:2:2109:9896:26177 1:N:0:AGGAGTGG+CTAAGCCT
ACTCCTACGGGAGGCAGCAGTGGGGAATTTTTCGCAATGGGGGAAACCCTGACGAAGCAACGCCGCGTGGAGGATGAAGGCCTTCGGGTCGTAAACTCCTGTCGACCGGGACGAACGTAGAGGCGGCTAATATCCGCTTCTATCGACTGTACCGGTGGAGGAAGCCACGGCTAACTCTGTGCCAGCAGCCGCGGTAATACAGAGGTGGCAAGCGTTGTTCGGAATTACTGGGCGTAAAGGGCGCGTAGGC
+
FFFFFFFFFF:FFFFFFFFFFFFFFFFFFFFFFFFFFFFFFFFFFFFFFFFFFFFFFFFFFFFFFFFFFFF:FFFFFFFFFFFFFFFFFFFFFFFFFFFFFFFFFF:F:FFFFFFFFFFFF:FFFF:FFFFFFFFFFFFFFFFFFFFFFFFFFF:FFFFFFFFFFFFFFFFFF:FFFF:FFFFFF:FFFFF::FF,FFFFFFFFFFFF:FFFF:FFFFF:F,F:FFFFFFF:FFFFFFFFFF::FFFFF:
@A00920:152:HGHKKDRXX:2:2109:10375:26349 1:N:0:AGGAGTGG+CTAAGCCT
ACTCCTACGGGAGGCAGCAGTGGGGAATCTTGCGCAATGGCCGCAAGGCTGACGCAGCGACGCCGCGTGGAGGATGACGCCCCTCGGGGTGTAAACTCCTGTTGCCCGGGACGAACAACGGGTTTCGACCCGTCTGACGGTACCGGGTGAGGAAGCACCGGCTAACTCCGTGCCAGCAGCCGCGGTAATACGGAGGGTGCGAGCGTTGTCCGGAATCACTGGGCGTAAAGGGCGCGTAGGCGGTGGGGTA
+
FFF:F,FFFFFFF:FFFFF:,FFFFFF:FFFFFFFFFFFFF:F:FFFFFFFFFFFFFFFFFFFFFFFF:F:FFFFFFFFFFFFFFFFFFFFFF:FFFFFFFFFFFF:FFF,FFF,:FFFFFFFFFFFFFF:FFF:FFF::FFFF,FFFFF:FF,:FFFFFFFFFFFF,FFFFFFFF:F:F:FFFFF,FFFFF,::F:FFFFFFF:FFFFFFFFF:FFFFFFFFF:,FFFF:FFFFFF,FFF:FFFFFFF,
@A00920:152:HGHKKDRXX:2:2109:15230:26647 1:N:0:AGGAGTGG+CTAAGCCT
ACTCCTACGGGAGGCAGCAGTGGGGAATTGTTCGCAATGGGCGCAAGCCTGACGACGCAACGCCGCGTGGAGGATGAAGGTCTTCGGATTGTAAACTCCTGTTGCCCGGGACGAAAAGCTTTGACCTAACACGTCAAAGTCTGACGGTACCGGGTGAGGAAGCCCCGGCTAACTCTGTGCCAGCAGCCGCGGTAATACAGAGGGGGCAAGCGTTGTTCGGAATTACTGGGCGTAAAGGGCGCGTAGGCGG
+
[truncated: 45,074,529 more chars]
