# Supplementary material for: Biochar’s role in improving pakchoi quality and microbial community structure in rhizosphere soil
Source: PeerJ. 2024 Mar 18;12:e16733. doi: 10.7717/peerj.16733 (PMC10956520; doi:10.7717/peerj.16733)
Supplement: Supplemental Information 5 — CK, biochar treatment was not applied; 1, 2, and 3 represent three replications. [file peerj-12-16733-s005.gz › CK2_2.fq]

@A00920:152:HGHKKDRXX:2:2101:24171:1517 2:N:0:AGGAGTGG+CTAAGCCT
GGACTACTGGGGTTTCTAATCCTGTTTGATCCCCACGCTTTCGTGCCTCAGAGTCAATATTCGTGTAGTGAGCTGCCTTCGCAATCGGTGTTCTATGTCATATCTAAGCATTTCACCGCTACATGACATATTCCGCTCACCTCCACGGTATTCAAGACAGATAGTATCAACGGCAGTTTCCGAGTTGAGCCCGGAGATTTCACCACTGACTTACCTCCCCTCCTACGCACCCTTTAAACCCAGTGAATCC
+
FFFFFFFFFFFFFFFFFFFFFFFFFFFFFFFFFFFFFFFFFFFFFFFFFFFFFFFFFFFFFFFFFFFFFFFF:,FFFFFFFFFFFFFFFFFFFFFFFFFFFFFFFFFFFFFFFF:FFFFFFFFFFFFFFF:FFF::FFFF:FFFFFFFFFFFFFFFFFFFFFFFFFFFF:FFFFFFFFFFFFFFFFFFFFFFFFFFFFFFF,FFFFFFFFFFFFF:,FF:FF:FFFFF:FFFFF:FFFFFFF:FFFF:FF
@A00920:152:HGHKKDRXX:2:2101:25192:1908 2:N:0:AGGAGTGG+CTAAGCCT
GGACTACACGGGTATCTAATCCTGTTTGATCCCCACGCTTTCGTGTCTCAGTGTCAGTACAGGCCCAGGCGGCTGCCTTCGCCATTGGTGTTCCTTCCGATATCTACGCATTTCACCGCTACACCGGAAATTCCACCGCCCTCTACCGTACTCTAGTCACTCAGTCTCGGAAGCAATTCCCAGGTTGAGCCCGGGGATTTCACAACCGACTTGAGTAGCCACCTACACACGCTTTACGCCCAGTAAATCC
+
FFFFFFFFFFFFF,FFF:FFFFFFFFFFFFFFFFFFFFFFFFFFFFFFF:FFF:FFFFFFFFFFFFFFFFFF:FFFFFFFFFFFFFFFFFFFFFFFFFFFF:,:FFFFFFFFFFFFFF,FFFFFFFFF,::FF,FFFFFFF:FFFFFFFFFFFF,FFFFFFFFFFFFFFFF::FFFFF:FFFFFF:F:FF,FF,FFF,F:FFFFF,F:,F:FFFFF:FF,FFFFFFFFFFFFFFFFFFFFFFF,FF::FF
@A00920:152:HGHKKDRXX:2:2101:15067:1939 2:N:0:AGGAGTGG+CTAAGCCT
GGACTACAAGGGTTTCTAATCCTGTTTGCTCCCCACGCTGTCGCGCCTCAGTGTCAGCAACTGCCCAGCAGGCCGCCTTCGCCACTGGTGTTCTTTCGGATATCTACGCATTCCACCGCTACACCCGAAATTCCACCTGCCTCTACAGTGCTCCAGCTCAGCAGTTCGCACGGCAGATCCGGGGTTGAGCCCCGGACTTTCACCACACGCTTACCAAGCCACCTACGCGCCCTTTACGCCCAGTGATTCC
+
FFFFF,FFFFFFFFFFFFFFFFFFFFFFFF:FFFFFFFFFFFFFFFFFFFFFFFFFF:FFFFFFFFFFFFFFFFFFFFFFFFFFFFFFFFFFFF:FFFFFFFFF:FFFFF,FFFFFFFF::FFFFFFFFFF:FFFFF:FFFFF:FFF:FFFFFFFFFFFFFFFFFFFFFFFFFFFFFFFFFFFFFFF,FFFFFFFFFF,FFFFFFFFFFFFFFFFFFFFFFFFF:F,FFFFFF:F:FFFFFFFF:FFF,F
@A00920:152:HGHKKDRXX:2:2101:1325:2221 2:N:0:AGGAGTGG+CTAAGCCT
GGACTACACGGGTTTCTAATCCTGTTTGCTCCCCACGCTTTCGCGCCTCAGCGTCAGTTGCAGTCCAGATGGCCGCCTTCGCCACCGGTGTTCTTCCCAATATCTACGAATTTCACCTCTACACTGGGAATTCCACCATCCTCTCCTGCACTCAAGCATGCCAGTATCAAGCGCACATCCCAGGTTGAGCCCAGGGCTTTCACGCCTGACTTAACAGGCCGCCTACGCGCCCTTTACGCCCAGTAATTCC
+
:FFFF:FFFF:FFFFFFFF:FFFFFFFFFFFFFF:FFFFFFFFFFFFFFFFFFFFFF:::FFFFFFFF,FFFFFFFF:FFFFFFFFFFFFFFFF::FFF:FFFF,FFFF,:FFFF,FFF,FFFF,FF:F,FFFFF,FFFFFFFFFFF,FFFFFFFFF,:FFFFFFFFF:,,FFFFF,FFFFFFFFFFFFFFFFFFFFF,FF,F:FFFFFFFF,FF,::FF:FF,FFF:FFFFF,::FFFFFFFF,F:FFF
@A00920:152:HGHKKDRXX:2:2101:20392:4805 2:N:0:AGGAGTGG+CTAAGCCT
GGACTACTGGGGTATCTAATCCCGTTTGCTACCCACGCTTTCGTGCCTGAGCGTCAGGAACAAGCCAGTCACCTGCCTACGCCATCGGTGTTCCTCCCTATATCTACGGATTTCACTCCTACACAGGGAATTCCAGAGACCTCTCTTGTCCTCTAGCTTTGGAGTTCAAATAATGTGAGTATGGTTGAGCCACACGATTTCACTATCTGCTTACAAAGCCGCCTACGCAACTCTTTACGCCCAGTAATTC
+
FFFFFFFF:FFFFFFFFFFFFFFFFFFFFFFFFFFFFFFFFFFFFF:FFFFFFFFFFF:FFFFFFF,FFFFFFFFFFFFFFFFFFFFFFFFFFFFFFFFFF:FFF,FFFFFFFFFFFFFFFFFFFFFFFFFFFFFF,F,FFFFFF:,:,FFFFFF:F:F:F,:FF,FFFF:,FFFF::F:FFF:FF,FFFFF:FFFF,FFFFF:FF,FF:FF,FFF,,FFFFFFFFFFFF::FFFFFF:FFFFF:FF,FF
@A00920:152:HGHKKDRXX:2:2101:20627:5212 2:N:0:AGGAGTGG+CTAAGCCT
GGACTACAAGGGTATCTAATCCTGTTTGCTCCCCACGCTTTCGCGTCTCAGCGTCACTACAAGCCCAGCAAGTCGCCTTCGCCACTGGTGTTCCTGCGAATATCTACGAATTTCACCTCTACACTCGCAATTCCACTTGCCTCTGCTTGAGTCCAGGTCGCCAGTTTTGAAGGCAGTTCCGAGGTTGAGCCTCGGGATTTCACCCCCAACTTAACGACCCGCCTACACGCGCTTTACGCCCAGTAAATCC
+
FFFFFFFFFFFFFFFFFFFFFFFF:FFFFFFFFFFFF:F,FFFFFFFFFFFFFFFFFFFFFF,FFFFFFF,FFFFFFFFFFFFFFFFFFFFFFFFFFFFFFFFFFFFFFFFFFFFFFFFFFFFFFFFFFFFFFFFFFFFFFFFFFF:FFFFFFFFFFFFFFFFFFFFFFFFFFFFFFF:FFFFFFFFFFFFFFFFFFFFFFFFFFFFFFFFFFFFFFFFFFFFFFFFFFFFF,FFFFFFFFFF,:FFFFF
@A00920:152:HGHKKDRXX:2:2101:10303:5995 2:N:0:AGGAGTGG+CTAAGCCT
GGACTACTCGGGTTTCTAATCCTGTTTGCTCCCCACGCTGTCGCGCCTCAGCGTCAGCAACAGCCCAGCAGGCCGCCTTCGCCACTGATGTTCTTCCCGATCTCTACGCATTCCACCGCTACACCGGGAATTCCACCAGCCTCTACTGTGCTCGAGCCTGACAGTTTAGAAGGCAGCCCTGCGGTTAAGCCGCAGGATTTCACCTCCTACTTACCCGGCCGCCTACGCGCCCTTTACGCCCAGTGATTCC
+
FFFFFFFFFFFFFFFFFFFFFFFFFFFFFFFFFFFFFFFFFFFFFFFFFFFFFFFFFF,FFFF:FFFFFFFF,FFFFFFFFFFFFFFFFFFFFF:FFFFFFFFFFFFFFFFFFFFF:FFFFFFFFFFF:FFFFFFF:,:FFFFFFFFF:FF:F:FF:,,FFFFFFFFFFFF,FFF:F:FF,:FFFFF,:FF:FFFFFFFFF:F:FFFF,F:FF,F,::FF:FF,FFFF:FFFFFFFFFFFFFFFFFFFFF
@A00920:152:HGHKKDRXX:2:2101:3568:6668 2:N:0:AGGAGTGG+CTAAGCCT
GGACTACCAGGGTATCTAATCCTGTTTGCTCCCCACGCTTTCGCACCTCAGCGTCAGTACCGGACCAGTGAGCCGCCTTCGCCACTGGTGTTCTTCCTAATATCTACGAATTCCACCTCTACACTAGGAGTTCCACTCACCTCTTCCGGACTCAAGATCGCCAGTATCAAAGGCAGTTCCAGAGTTGAGCTCTGGGATTTCACCCCAGACTTAACGATCCGCCTACGTGCGCTTTACGCCCAGTAAATCC
+
,FFFF,FFFFFF:FF,FFFF:F::FFFFFF,,FFFF:FF,FFFFF:,FFF:F,,FFFFFFFFFFFF:F,FF:FFFFFFFFFF,FF:FF:FFFF::FFFF,FFFF::FF,,:F:FF,FF:,,FFFFFF::F:FFFFF,F:FFFFFF:FFF:F:FF,F,,:FF,:FFF,F::FFFFFFFFFF:F:F,,FF:FFFFFF,F,FF,F,,,,,FFFF:,,FF,F,FFF,FFF,F,,FF,,,,F::,F::F,:,F:F
@A00920:152:HGHKKDRXX:2:2101:23728:6793 2:N:0:AGGAGTGG+CTAAGCCT
GGACTACACGGGTTTCTAATCCTGTTTGCTCCCCACGCTTTCGTGCATGAGCGTCAGTGTTGGCCCAGAAGGCTGCCTTCGCCATCGGTGTTCCTCCACATCTCTACGCATTTCACCGCTACACGTGGAATTCCACCTTCCTCTGCCACACTCGAGCCACGTAGTTTCGAGCGCAATTCCCAAGTTAAGCCCGGGGCTTTCACACTCGACTTGCGCGGCCACCTGCGCACACTTTACGCCCAGTAATTCC
+
FFFFFFFFFFFFFFFFFFFFFFFFFFFFFFFFFFFFFFFFFFFFFFFFFFFFFFFFFFFFFFFFFFFFFFFFFFFFFFF:FFFFFFFFFFFFFFFFFFFFFFFFFFFFFFFFFFFFFFFFFFFFFFFFF:FFFFFFFFFFFFFFFFFFFFFFFFFFFFFFFFFFFFFFFFFFFF:FFFFFFFFFFFFF:FFFFF:FFFFFFFFFFFFFFFF:FFFFFFFFFFFFFFFF,FFFFFFF:FFF:FFFFFFFFF
@A00920:152:HGHKKDRXX:2:2101:20265:6840 2:N:0:AGGAGTGG+CTAAGCCT
GGACTACCAGGGTTTCTAATCCTGTTTGCTCCCCACGCTTTCGCACCTCAGCGTCAATACCTGTCCAGCGAGTCGCCTTCGCCACTGGTGTTCTTCCGAATATCTACGAATTTCACCTCTACACTCGGAATTCCACTCGCCTCTCCAGGATTCTAGCACTGCAGTTTCAAGGGCAGTTCCGGAGTTGAGCTCCGGGATTTCACCCCTGACTTACGGCGCCGCCTACGTGCGCTTTACGCCCAGTATATCC
+
,FFFF,,FF:FF,FFF:FFFFFFFFFF,FFFFFFF,::FFFF:FFFFF:F:F:FFFF,FFFFFFFFFFF,FFFF::::FF:,FFFF:FFF,,FFFF,FF:FFFF,:FFF:,FFF:FFFF:FFFFFFF,:FF,:FFF::F,FFFF:FFFFFFFFFFFFFFF:FFFF:FFFFFFF,F:FFFFFFF,FFFFFFFF:,,:F,FFF:FFFFFF:F,F,F,,F,FF:F:FF:,FFF:F:,FFF,FF,F,F,F,FFF
@A00920:152:HGHKKDRXX:2:2101:3540:7654 2:N:0:AGGAGTGG+CTAAGCCT
GGACTACTAGGGTATCTAATCCTGTTTGCTCCCCACGCTTTCGTGCCTCAGCGTCAGTTACCGTCCAGCAGGCCGTCTACACCACGGGTGTTCCTCCTGATATCTACGCATTTCACCGCTACACCAGGAATTCCGCCTGCCTCTCCGGCACTCCAGCAGCCCAGTTTCCGGCGCACCCTCCCGGTTAAGCCGGGAGATTTCACACCAGACTTGGGCCACCGCCTACGCACGCTTTACGCCCAGTAACTCC
+
FFFFFFFFFFFFFFFFFFFFFFFF::FFFFFFFFFFFFFFFFF:FFFFFF:FFFFFFFFFF,FFFF:F,F,FFFF:FFFFFFFFFF:FFFFFFFFFFFFFFFFFFFFFF:FFFFFFFFFFFFFFFFFFFFFFFFFFFFFFF:FFFFFFFFFFFFFFFFFFFFFFF,FF:FF:FFFF,F,FFFFF:F:FFFFFFF:F:,FFFFFFFFFFFFFFFFFF:FFFFFFFFFFF,FFFFFFFF:FFFFFFFF:FFF
@A00920:152:HGHKKDRXX:2:2101:15194:8077 2:N:0:AGGAGTGG+CTAAGCCT
GGACTACTGGGGTATCTAATCCCGTTCGCTCCCCATGCTTTCGCATCTCAGCGTCAGGTCAGGCCCAGCGTGTCGCCTTCGCCACTGGTGTTCCTCCGGATCTCTACGCATTTCACCACTACACCCGGAATTCCACACGCCTCTACCTGCCTCTAGCCCCGCAGTTCGGTCACGTCCTCGCCCGGTTGAGCCGGGCGCTTTCACGCGCCACTTGCAGGACCGCCTACACGCGCTTTACACCCAGTAAATC
+
FFFFFFFFFFFFFFFFFFFFFFFFFFFFFFFFFFFFFFFFFFFFFFFFFFFFFFFFFFFFFFFFFFFFFFFFFFFFFFFFFFFFFFFFFFFFFFFFFFFFFFFFFFFFFFFFFFFFFFFFFFFFFFFFFFFFFFFFFFFFFFFFFFFFFFFFFFFFFFFFFFFFFFFFFFFFFFFFFFFFFFFFFFFFFFFFFFFFFFFFFFFFFFFFFFFFFFFF:FFFFFFFFFF:FFFFFFFFFF:F:FFFFFFFFF
@A00920:152:HGHKKDRXX:2:2101:1994:8641 2:N:0:AGGAGTGG+CTAAGCCT
GGACTACACGGGTTTCTAATCCTGTTTGCTCCCCACGCTTTCGTGCCTGAACGTCGGTACTGGTCCAGGAAGTCGCTTTCGCCACTGATGTTCCTTCCGATATCTACGCATTTCACCGCTACACCGGAAATTCCACTTCCCTCTACCGTACCCTAGCTATTCAGTCTCGAATGCAATTCCCAGGTTGAGCCCGGGGCTTTCACACCCGACTTAAATAACCGTCTACGCACGCTTTACGCCCAGTGAATCC
+
FFFF:FFFFFFFFFFFFFFFFFFFFFFFFFFFFFFFFFFF:FFFFFFFFFFFFFFFFFFFFFFFFFFFFF:FFFF:F:FFFFFFFFFFFFFFFFFFFFFFF,FFFFFFFFFFFF:FFFFFFFFFFFFF,FFFFF:FFFFFFFFFFFFFFFFFFFFFFF:FFFFFFFFFFFFFFFF::FFFFFFF:FFFFFFFFFFFFFFFFFFFFFFFFF:::FFFFFFFFFFFFFFFFFFFF:F:FFFF:FFFFF:FFF
@A00920:152:HGHKKDRXX:2:2101:19578:9314 2:N:0:AGGAGTGG+CTAAGCCT
GGACTACTGGGGTTTCTAATCCTGTTTGATCCCCACGCTTTCGTGCCTCAGCGTCAATGATTGCGTAGTGAGCTGCCTTCGCAATTGGTGTTCTATGTCATATCTAAGCATTTCACCGCTACATGACATATTCCGCTCACCTCCACAATATTCAAGACAGATAGTATCAACGGCAGTTTCCAAGTTAAGCTTGGAGATTTCACCACTGACTTACCTGCCCGCCTACGCACCCTTTAAACCCAGTGAATCC
+
FF:FFFFF,FFFFFFFFFFFFFFFFFFFF,FFFF:FFFFFFFFFFFFFF:FFFFFFFFFFFFFFFFFFFFFFFFFFFF,FFFFFFFFFFFFFFFFFFFFFFFFFFFFFFFFFFF:FFFFFFFFFFFFFFFFFFF,FFFFFFFFFFFFFFFFFFFFF,FFFFF,FFFFFFFFFFFFFFFFFFF:FFFFFFFFFF:FFFF:FFFFFFFFFFFFFFFFF,FFFFFFF:FFFFF,FFFFFFFFFFFF:FFFF,F
@A00920:152:HGHKKDRXX:2:2101:25030:10426 2:N:0:AGGAGTGG+CTAAGCCT
GGACTACTAGGGTTTCTAATCCTGTTTGATCCCCACGCTGTCGGGTCTCAGTGTCAACAAAGGCCCAGAAGACCGCCTTCGCCACAGATATTCTTCCAGATCTCTACGGATTCCACCACTACACCGGGAATTCAAACAGCCTCTCCAGGGATCGAGCCAGACAGTATAGAACGCACCCCTCCAGTTAAGCCCCAGGATTTCACACCAGACTTATATAGCCACCTACACCCCCTTTACGCCCAATGATTCC
+
FFFFFFF,,FFFFFFFFFFFFFFFFFFF,,FFFFFFFF::FFF,F,FFFFF,FFFF,,,,,,F,FFFF,,F,FFFFFFFFF:FFF,F:F,FFF,FFF,FFF,FFFFFF,FFF,FFFF,FFFFFFF,FFFF:F:,F,F,,FFFFF,F,,,,,FF,FFF,,,F:FFF,FF,FF,FFF:,,F,,,,:FF,:,FF,,,FF,:FFFFF,FF,,FFFFFF,,,FF,FFFF:,,FFFFF:,FFF:FF:F,FFF:,,F
@A00920:152:HGHKKDRXX:2:2101:16694:10457 2:N:0:AGGAGTGG+CTAAGCCT
GGACTACAGGGGTTTCTAATCCTGTTTGCTCCCCGAGCTTTCGAACCTCAGCGTCAGGAATGTCCCAGAAAGCCGCTTTCGCAACTGGTGTTCCTCCAAATATCTAAGCATTTCACCGCTACACTTGGAATTCCACTTTCCTCTGACATCCTCTAGTCCCCCAGTATCCGAACCATTCCCGAGGTTGAGCCCCGGTCTTTAAGTCCAGAATTAAGTAACCGCATACGTGAGCTTTACGCCCAATAATTCC
+
FF:FFFFFFFFF:F:FFFFFFFFFFFF:FFFFFFFFFF:FFFFFF:FFFFFF:FFFFFFFFF:FFF,FFF:FF,FF:FFFFF,F,FFF,:,:F,FF:FF:FFFFFF,FF:FFFF:FFFF:FFFF:,,FF:FFFF,FFF,F,FFFF,FFFF:FF,FF::,FFFFF:FFFFFF:F,FFFFF:F:,:F,:,F:F,F,,:F:FFFF,FF,::F,FFFFFFFFFFFF,,FF:,,,,:FF:F:,FF,FFFFFFF:,
@A00920:152:HGHKKDRXX:2:2101:11695:10629 2:N:0:AGGAGTGG+CTAAGCCT
GGACTACTAGGGTTTCTAATCCTGTTTGATCCCCACGCTATCGCGCCTGAGCGTCAGATACGAGCCAGTGAGCCGCCTTCGCCACCGGTGTTCTTCCCAATATCTACGAATTTCACCTCTACACTGGGAATTCCACTCACCTCTCTCGTCCTCAAGCTAAACAGTTTCAATGGCAGTTCCGGAGTTGAGCTCCGGGATTTCACCCCTGACTTAAAAAGCCGCCTACGTGCGCTTTACGCCCAGTAATTCC
+
FFFFFFFFFFFF:FFFFFFFFF:FFFFFFFFFFFFFFFFFFFFFFFFFFFFFFFF:::FFFFFFFFFFFFFFFFFF:FFFF:FFFFFFFFFFFFFFFFF:FFFF,FFFFFFFFFFFFFF,FF:FF,FFF:F,FFFFFFF,FF::FFF:FFFF:FF:F::FFFFFFFFF:FFFFF,F,FFFFFFFFFFFFFFFFFFFFF,FFFF:FFFFFFF:FFF::FFF,FFFFFFFF:FFF,F,FFFFFFFFFFFFFF
@A00920:152:HGHKKDRXX:2:2101:10149:10927 2:N:0:AGGAGTGG+CTAAGCCT
GGACTACTAGGGTTTCTAATCCTGTTTGCTCCCCGAGCTTTCGAACCTCAGCGTCAGTAACGTCCCAGAAAGTCGCTTTCGCCACTGGTGTTCCTCCAAATATCTACGCATTTCACCGCTACACTTGGAATTCCACTTTCCTCTGACGTCCTCTAGCCTCCCAGTATTCAGTCCATTCCCAGGGTTGAGCCCTGGTCTTTAAGACCAAACTTAAAAGGCCGCCTACGTTCGCTTTACGCCCAATAATTCC
+
FFFFFFFFFFFFFFFFFFFFFFFFFF:FFFFFFFFFFFFFFFFFFFFFFFFFFFFFFFFFFFFFFF:FFFFFFFFFFFFFFFFFFFFFFFFFFFFFFFFFFFFFFF:FF,FFFF:FFFFF:FFFFFFFFFFFFFFFFFFFFFFFFFFFFFFFFFFFFFFFFFFFFFFFFFFFFFFFFFFFFFFFFFFFFFFFFFFFFFFFFFFFFFF:FFF:FFFFF,FFFFFF,FFFFFFFFFFFFFF:FFFFFFFFFF
@A00920:152:HGHKKDRXX:2:2101:29966:11052 2:N:0:AGGAGTGG+CTAAGCCT
GGACTACTAGGGTTTCTAATCCTGTTTGCTCCCCACGCTTTCGCGTCTCAGCGTCAGTAACGTCCCAGCGAGCTGCCTTCGCCATTGGTGTTCCTCCCGATATCTGCGCATTTCACCGCTACACCGGGAATTCCACTCGCCTCTTCAGAACTCTAGTCCGGCAGTATCGACCGGCATCACAGGGTTGAGCCCGGGACTTTCACAGCCGACTTACCGTACCGCCTACACGGGCTTTACGCCCAATGAATCC
+
FFFFFFFFFFFFFFFFFFFFFF,FFF,FFFFFFF:,FFFFFFFFFFFFFFFFFFFFFF,FF,FFFFFFF:F,F,FFF:FFFFF,,,FFFFFFF:FF,F:FF:FFFFFFFFFFFFFFF:FFFFFFF:,FFFFFFFF:FFFFF,FFFF,FFFFFFFF,,FF,FFFFFFFFF,F,F,FFF,:F:FFFFF,FFF,F,:,:FFFF:FF:F,FF:FF:,F,:F,,F,,F,F,F,,,:F,:F,,F,FF,F,FF,F,F
@A00920:152:HGHKKDRXX:2:2101:27245:11350 2:N:0:AGGAGTGG+CTAAGCCT
GGACTACAGGGGTTTCTAATCCCGTTCGCTCCCCAAGCTTTCGTGTTTCAGCGTCAGTTGGGACCCAGGACGCCGCTTGCGCCTCTGGTGTTCCTCCGGATCTCTACACATTTCACCGCTCCACCCGGAATTCCACGTCCCTCTATCCCACTCTAGCTCTACAGTCTGAGGCGCACCTCCCAGGTTTAGCCTGAGCGTTTCACACCCCACTTATAAAACCGCCTACACACCCTTTACGCCCAGTAACTCC
+
FFF:FFFFFFFFFFFFFFFFFFFFFFFFFFFFF:FFFFFFFFFFFFFFFFFFFFFFF::FFFFFFFFFFFFFFFFFFFFFFFFFFFFFFFFFFFFFF:FFFFFFFFFFFFFFFFFFFFFFFFFFFFFFFFFFFFFFFFFFFFFFF:FFFFFFFFFFFFFFFFFFFFFFFFFFFFFFFFFFFFFFFFFFFFF::FFFFFFFFFFFFFFFFFF,F:,FFF:FFFFF,:FF,:FF:FFFFFFFF,F,FFFFFF
@A00920:152:HGHKKDRXX:2:2101:32895:11804 2:N:0:AGGAGTGG+CTAAGCCT
GGACTACACGGGTTTCTAATCCTGTTTGCTCCCCACGCTTTCGTGCCTGAGCGTCAGTTATGTCCCAGGAGGCTGCCTTCGCCATCGGTGTTCTTCCACATATCTACGCATTTCACTGCTACACGTGGAATTCCACCTCCCTCTGACACACTCTAGTCGAGCAGTCACATATGCCATTCCCGAGTTAAGCTCGGGGATTTCACATCTGTCTTACTCAACCGCCTGCGCACCCTTTACGCCCAGTAATTCC
+
FFFFFFFFFFFFFFFFFFFFFFFFFFFFFFFFFFFFFFFFFFFFFFFFFFFFFFFFFFFFFFFFFFFFFFFFFFFFFFFFFFFFFFFFFFFFFFFFFFFFFFFFFFFFFFFFFFFFFFFFFF:FFFF,FFFFFFFFFFFFFFFFFF:FFFFFFFFFFFFFFFFFFFFFFFFF:,FFFFF:FF:FFFFFFFFFFFFFFFFFFFFFF:FFFFFF:,FFFFFFFFFFF:FF,FFFFFFFF:FF:FFFFFFFF,
@A00920:152:HGHKKDRXX:2:2101:12111:11819 2:N:0:AGGAGTGG+CTAAGCCT
GGACTACTAGGGTCTCTCATCCTGTTCGCTCCCCACGCTTTCGCTCCTCAGCGTCAGTATCGGCCCAGAGACCCGCCTTCGCCACCGGTGTGCCTCCTGATATCTGCGCCTTTCACCGCTACACCAGGAATTCCAGTCTCCCCTACCGACCTCTAGCCTGCCCGGAGCGGCTGCAGACCCGCAGTTAAGCCACGGGATTTCACCGACGACGCGACAAGCCGCCTACCAGCTCTTTTCGCCCAATAAATCC
+
,FFFFFF,F,::F,FFF:FFFFF:,FFFF:FFF:FF::::FFFFFFF,F,FF:FF,F,FFFFFF:F:F:FFFFFFFFFF:FFF,FFF,,:,,FF,FFF,:,,,FFF:FF:F,FF,F,FFF,:FFFFF:F,,,FF,FFFF::FFFFF,F::,:F:FFFFFFF:FF,F,FFFFFFF,:FFFFFFF:FF,,,F:FFFFF,,::FFF,F,F,:FF:FFFF,FFF,F,,:F,:FF,FFF,,FFF:F,F,,,,F:,
@A00920:152:HGHKKDRXX:2:2101:5367:12602 2:N:0:AGGAGTGG+CTAAGCCT
GGACTACCGGGGTTTCTAATCCTGTTTGATCCCCACGCTTTCGTGCCTCAGAGTCAATATTCGTGTAGTGAGCTGCCTTCGCAATCGGTGTTCTATGTCATATCTAAGCATTTCACCGCTACATGACATATTCCGCTCACCTCCACGGTATTCAAGACAGATAGTATCAACGGCAGTTTCCGAGTTGAGCCCGGAGATTTCACCACTGACTTACCTACCCTCCTACGCACCCTTTAAACCCAGTGAATCC
+
FFFFFFFFFFFFFFFFFFFFFFFFFFFFFFFFFF:FFFFFFFFFFFFFFFFFFFFFFFFFFFFFFFFFFFFFFFFFFFFFFFFFFFFFFFFFFFFFFFFFFFFFFFFF:F:FFFFFFFFFFFF:FFFFFFFFFFFFFFFFFFFFFFF:FFFFFFFFFFFFFFFFFFFFFFFFFFFFF:FFFFFFFFF:FFFFFFFFFFFFFFF:FF:FFFFFFFFFFFFFFF:FFFFFFFFFF:FFFFFFFFFFFF::FF
@A00920:152:HGHKKDRXX:2:2101:23439:12962 2:N:0:AGGAGTGG+CTAAGCCT
GGACTACAGGGGTATCTAATCCCGTTCGCTCCCCATGCTGTCGCGTCTCAGCGTCAGGTGTGACCCAGCGGGTCGCCTTCGCCACTGGTGTTCCTCCGGATCTCTACGCATTTCACCACTACACCCGGAATTCCACCCGCCTCTATCACCCTCGAGTTGCCCAGTTTCCGACGACCTCTCCCGGTTTAGCCAGGAGCTTTCACGCCGAACTTAAGCAACCGCCTGCACGCCCTTTACGCCCAGTAACTCC
+
FFFFFFFFFFFFFFFFFFFFFFFFFFFFFFFFFFFFFFFFFFFFFFFFF:FFFFFFFFFFFFFFFFFFFFFFFFFFFFFFFFF:FFFFFFFFFFFFFFFF:FF:FFFFFFFFFFFFF:FFFFFFFFFFFFFFFFFFFFFFFFFF,FFFFFFFFFFFFFFFFFFFF:FFFFFFFFFFFFFF:FFFFFFFFFFFFFFFFFFFF:FFFFF,FFFFFFFFF:FFFFFFFFFFFFFFFF:FFFFFFFFF,FFFFF
@A00920:152:HGHKKDRXX:2:2101:28384:12978 2:N:0:AGGAGTGG+CTAAGCCT
GGACTACTGGGGTATCTAATCCCGTTCGCTACCCTGGCTTTCGCATCTCAGCGTCAGACACAGTCCAGAAAGGCGCCTTCGCCACTGGTGTTCCTCCCAATATCTACGCATTTCACCGCTACACTGGGAATTCCCCTTTCCTCTCCTGCACTCAAGCCTAACAGTTTCCAGCGCCATACGGGGTTGAGCCCCGCATTTTCACGCTCGACTTATTAAGCCGCCTACATGCTCTTTACGCCCACTAATTCCG
+
FFFFFFFFFFFF:FFFF:FFFFFFFFFFFFFFFFFFFFFFFFFFFFFFFFFFFFFFFFFFFFFFFF:FFFFFFFFFF,FFFFFFFFFFFFFF,F:FFFFFFFFFFFFFFFFFFFFFF:FFFFFFFFFF,FFFFFFFFFF:FFFFFFF::FFFF:FFFFF,FFFF,FFFFFFFFFFFF,:F:FFF,FFFFFFFFFFFF,FFFFFFFFFFFF,,,F:FFFFFF:F,F:FFFF:F:FFFFFFFF:F,FFFFFF
@A00920:152:HGHKKDRXX:2:2101:4806:13542 2:N:0:AGGAGTGG+CTAAGCCT
GGACTACTGGGGTATCTAATCCCTTTTGCTCCCCACGCTTTCGTGCCTGAGCGTCAGCAATTGTCCAGGTAGCCGCCTTCGCCTCTGGTATTCCTCATGATATCTACGCATTTCACTGCTACACCATGAATTCTGCTACCCTCTCCAATGCTCTAGCCATGTAGTTTGAGGTGCAATTCCGATGTTAAGCATCGGGCTTTCACGCCTCACACACACGGCCGCCTGCGCACCCGTTACGCCCAGTGAATCC
+
FF::F:FFFFFFFFFFFFF:FFFFFF:FFFFFFFFFFFF:FFFFFFFFFFFFF:FFFFF,FFFFFFFFFF:FFFFF:F,FFF:FFF:F,FFFFFFFFFFF:FFFFFFFFF::FFFFFFFFFFFFFFFFFFFFFFFFFFFFFFFFFFFFFFFFFFFFFFFFFFFF:FFFFFFFFFF,FFFFF,FFFF,FF:FFFFFFFF:FFFFFFFFFFFFFFFFF,FFFF:FFF:FF,::F,FFFFF:FFFFF:F,FFF
@A00920:152:HGHKKDRXX:2:2101:32054:13542 2:N:0:AGGAGTGG+CTAAGCCT
GGACTACAGGGGTTTCTAATCCTGTTTGCTCCCCACGCTTTCGTGCATGAGCGTCAGTGCAGGCCCAGGGGATTGCCTTCGCCATCGGTGTTCCTCCGCATATCTACGCATTTCACTGCTACACGCGGAATTCCATCCCCCTCTGCCGCACTCCAGCGATGCAGTCACAAATGCAGTTCCCAGGTTAAGCCCGGGGATTTCACACCTGTCTTACATCACCGCCTGCGCACGCTTTACGCCCAGTAATTCC
+
FFFFFFFFFFFFFFFFFFFFFFFFFFFFFFFFFFFFFFFFFFFFFFFFFFFFFFFFFFFFFFFFFFFFFFFFFFF:FFF:FFFFFFFFFFFF:FFFFFFFFFF,FFFFFFFFF:FFFFFFFFFFFFFFFFFFFFFFFFFFFF:FFFFFFFFFFF:FFFFFFFFFFFFFFFFFFFFFFFFFFFFFFFFFFFFFFFFFFFFFFFFFFFFFFFFFFFFFFFFFFFFFFFFFFFFFFFFFFFFFFFFFFF,FFF
@A00920:152:HGHKKDRXX:2:2101:29279:14403 2:N:0:AGGAGTGG+CTAAGCCT
GGACTACTGGGGTTTCTAATCCTATTTGCTCCCCACGCTTTCGTGCTTCAGTGTCAGAATCCAGACCAGACGGCCGCCTTCGCCACCGGTGTTCTTCCATATATCTACGCATTTTACCGCGACACATGGAGTTCCGCAGTCCTCTTCTGTTCTCTAGCTGATCAGTTTCCAGAGACAGTACGGGTTGAGCCCATACCTTTTACTCAAGACTTGATCTGCCACCTACGCACCCTTTACGCCCAATCATTCC
+
FFFFFFF,,FFFFFFFFFFFFF:FFFFFFFFFFF:,FFFFFFFF,:FFFFFFFFFFF,F:,FFFFF:F:FF:F,FFF:FFFFF,FFFFF:FFF:FFFFFFFFFFFFFF:F:FFFFFFFF:,FFF:FF,FFFF:FF,F,:FFF,F,F:FFFFFFFFF,,FFF:FFFFFFFFFF:,:FF:F:FFFFFFFFFFF:FFFF,FFF,F:,F:FFFFFF,FF:FFFFFFFFFF,FFFFFFFFFFFFFFF:FFF,FFF
@A00920:152:HGHKKDRXX:2:2101:19497:15029 2:N:0:AGGAGTGG+CTAAGCCT
GGACTACAGGGGTTTCTAATCCTGTTTGCTCCCCACGCTTTCGCACCTCAGCGTCAGTTCCGGACCAGTGGGCCGCCTTCGCCACCGGTGTTCTTCCTAATATCTACGAATTTCACCTCTACACTAGGAATTCCACCCACCTCTTCCGGACTCGAGACCAACAGTATCAAAGGCAGTTCCGAGGTTGAGCCCCGGGATTTCACCCCTGACTTGAAAGTCCGCCTACGTGCGCTTTACGCCCAGTGAGTCC
+
:FFFFFFFF:FFFFFFFFFFFFFFFFFFFFFFFFFFFFF,FFFFFFFF:FFFFFFFFFFFFFFFFFFFFFFFF:FFFF:FFFFFFFFFF:FFFFFFFFFF:FFFFF:FFF:FFFFFFFFFF:FFFFFFFFFFFFFFFFFFFFF,FFFFF:FFFFFFFFF,F:F:FFFFFFFF:F::FF:FFFFFFFFFFFFFFFFFFFFFFFFFFFF:FF:FF:FFFF,FFFFFFFFFF:FF,:FFFFF,FFFFF,:FFF
@A00920:152:HGHKKDRXX:2:2101:13693:15468 2:N:0:AGGAGTGG+CTAAGCCT
GGACTACTCGGGTTTCTAATCCTGTTTGCTCCCCACGCTTTCGCGTCTCAGCGTCAGTCACTGTCCAGAAGGCCGCCTTCGCCACCGGTGTTCCGCTTGATATCTACGAATTTCACCTCTACACCAAGCATTCCACCTTCCTCTCCAGGACTCTAGCCCTGCAGTTTCGAGTGCACTTCCATGGTTGAGCCATGGGATTTCACACCCGACTTGCAGGGCCGCCTACACGCGCTTTACGCCCAGTAATTCC
+
FFFF:FFFFFFF,FFFFF:FFFFFFFFFF:FFFFFFFFFF::FF:FFFFFFFFFFFFFFFFFFFF:FFFFF,:FFFFFFFFFFFF:,F,FFFFF:FFF,F::FFF:F:FFFF:FFF,:,FF,F,FFFFFFFFFFF:FFFFF:FFFF:F:FFFFFF,F,FFF:::FF,,,FFF:FF:F:,F::F,:FFFF:FFFFFFF:FFF:FFF:F:F,FFFFFFFFFFF,FFF::,FFFF:F,FFF:F,FFFFFFFF,
@A00920:152:HGHKKDRXX:2:2101:9055:16423 2:N:0:AGGAGTGG+CTAAGCCT
GGACTACAGGGGTTTCTAATCCTGTTCGCTCCCCACGCTTTCGCGCCTCAGCGTCAGTTACAGACCAGAGAGTCGCCTTCGCCACTGGTGTTCCTCCACATCTCTACGCATTTCACCGCTACACGTGGAATTCCACTCTCCTCTTCTGCACTCAAGTTCCCCAGTTTCCAATGACCCTCCCCGGTTGAGCCGGGGGCTTTCACATCAGACTTAAGAAACCGCCTGCGCGCGCTTTACGCCCACTAATTCC
+
FFFFF:FFFFFFFFFFFFFFFFFFFFFFF:FFFFFFFFFFFFFFFFFFFFFFFFFFFFFFFF:FFFFFFFFFFFFFFF::FFFFF:FFFFFF,F:FF:F,FFFF:FFFFFFFFFFFFFF,FFFFFFFFFFF,FFFFFFFFFF::FFFFFFF,F:FFFFFFFFFFFFFFFFFFFFF::FFFFFFFFFFFFFFFFFFFFF,FFFFFFFF:FFFFFF,FFF:F:FFFFFFFFFFFF:F:FFFFFF,FFFFFFF
@A00920:152:HGHKKDRXX:2:2101:8350:16767 2:N:0:AGGAGTGG+CTAAGCCT
GGACTACTAGGGTTTCTAATCCTGTTTGCTACCCACGCTTTCGCTCCTCAGCGTCAATACTGGCCCAGAGCACCGCCTTCGCCGCCGGTGTTCCTCCTGATATCTGCGCATTTCACCGCTACACCAGGAATTCCACGCTCCCCTACTGGACTCTAGCCACAGCAGTATCGGGTGGCGTCTCCAGGTTGAGCCTGAAGTTTTCACACCCGACTTACTGAGCCGCCTACGAGCTCTTTACGCCCAATGAATC
+
FFFFFFFFFFFFFFFFF:FF:FFFFFFFFFFFFFFFFFFFFFFFFFFFFFFFFFF:FFFFFFFFFF:FFFFFFFFFFFFFFFFFFFFFFFFFFFFFFFFFFF:FFFFFFFF:FF,FFFFFFFFFFFFFFFFFFFFF:FFFFFFFFF:FFFFFFFFFFFFFFFFFFFF:FFFFF:FF::FFFFFFFFFFFFFFFF,FFFFF:FFFFFFFFFFFFF:FFFFFFFFFFFFFFFFFFFF:FFFFFFF,FF:,:F
@A00920:152:HGHKKDRXX:2:2101:17544:17002 2:N:0:AGGAGTGG+CTAAGCCT
GGACTACTCGGGTTTCTAATCCTGTTTGCTCCCCACGCTTTCGCACCTCAGCGTCAGTACCGAGCCAGTGAGCCGCCTTCGCCGCTGGTGTTCCTCCGAATATCTACGAATTTCACCTCTACACACGGAATTCCACTCGCCTCTCCCGGATTCAAGCACAGCAGTTTCAGGGGCACCTACCCAGTTGAGCCCCGGGATTTCACCCCAGACTTGCTCCACCGCCTACGAGCGCTTTACGCCCAGTAAATCC
+
FFFFFFFF,FFFFFFFFFFFFFFFFFFFFFFFFFFFFFFFFFF,,FFFFFFFFFFFFFF,,F,,FFFFF:FFFFF,FF,F,FF,FFFFFFFFFFFFF,,FFFFFFFFF,FFFFFFFF,FFFFFF,,FFFFFFFF:FF,:FFFFFFF,,:F,FF,FFF:,,,FFFFF:F,,F,FFF,,,,F,F,FFFFF:FFF,F,FFFFFF:,:FF,FFF:FF:,FF,FFFF::,FF,,FFF,FFF:FFFFFFFF::FFF
@A00920:152:HGHKKDRXX:2:2101:27326:17440 2:N:0:AGGAGTGG+CTAAGCCT
GGACTACAAGGGTTTCTAATCCCGTTCGCTACCCTGGCTTTCGCGGCTCAGCGTCAGGTGCAGCCCAGGGCGCCGCCTTCGCCTCTGGTGTTCCTCCGGATCTCTACGCATTTCACCACTCCACCCGGAATTCCACGCCCCTCTGCTGCCCTCTAGCTGTCCAGTTTCGAACGGCCTCTCCCGGTTGAGCCGGGAGCTTTCACGTCCGACTTGAACAGCCGCCTGCCCGCGCTTTACGCCCAGTACATCC
+
FFFFFFFFFFFFFFFFFFFFFFFFFFFFFFFFFFFFFFFFFFFFFFFFFFFFFFFFFFFFFFFFFFFFFFFFFFFFFFFFFFFFFFFFFFFFFFFFFFF:FFFFFFFFFFFFFFFFFFFFFFFFFFFFF:FFFFFFFFFFFFFFFFFFFFFFFF:FFFFFFFFFFFFFFFFFFFFFFFFFFFFFFFFFFFFFFFFFFFF:FFFFFFFFFFFFFFFFFFFFFFFFFFFFFF:FFF,FFFFFF:FF,,FFFF
@A00920:152:HGHKKDRXX:2:2101:24994:20196 2:N:0:AGGAGTGG+CTAAGCCT
GGACTACTGGGGTTTCTAATCCTGTTTGATCCCCACACTTTCGTGCCTCAGCGTCAGTTAAAGCCTAGTAAGCTGTCTTCACTATCGGTGTTCTTGACGATATCTAAGCATTTCACCGCTACACCGTCAATTCCGCCTACCTCGACTTCACTCAAGCCCTACAGTATCAATGCCACCCTCCCGGTTAAGCCGGGATATTTCAGCACTGACTTATAAGGCCGCCTACGCACCCTTTAAACCCAATAAATCC
+
FFFFFFFFFFFFFFFFFFFFFF:FFFFFFFFFFFFFFFFFFFFFFFFFFFFFFFFFFFFFFFFFFFFFFFFFFFFFFFFFFFFFFFFFFFFFFFFFFFFFFFFFFFFFFFFFFFFFFFFFFF:FFFFFFFFFF,FFFFFFFFFFFFFFFFFFFFFFFFFFFFFFFFFFFFFFFFFF:F:FFFFFFFFFFFFFFFFFFFFFFFF:FFFFFFFFFFFFFFFFFFFFFF:FFFFFFFF:FF:FFFFFFFF::,
@A00920:152:HGHKKDRXX:2:2101:29812:20776 2:N:0:AGGAGTGG+CTAAGCCT
GGACTACTAGGGTTTCTAATCCCGTTTGCTCCCCTGGCTTTCGCGCCTCAGCGTCAATGCCGGTCCAGGATGCCGCCTTCGCCACCGGTGTTCCTCCAGATATCTACGCATTTCACCGCTACACCTGGAATTCCGCATCCCTCTCCCGGATTCAAGCCACCCAGTATCAGACGCAGTTCCCCGGTTGAGCCGAGGGATTTCACGTCTGACTTAGGCGGCCGCCTACGCGCCCTTTACGCCCAGTAATTCC
+
FFFFFFFFFFFFF:F:FFFFFFFFFFFFFFFFFFFFFFFFFFFFFFFFFFFFFFFFFFFFFFFFFFFFFFFFFFF:FFFFFFFFFFFFFFFFFFFFFFFFFF:FFFFFFFFFFFFFFFFFFFFFFFFFFFFFFFFFF:FFFFFFFFFFF:FFFFFFFFFFFFFFF:FFFFFF,F,FFFFFFFFFFFFFFFFFFFFFFFFFFFFFFFFFFFFFFFFFFFFFFFFFFFFFFFFFFFFFFFFFFFFFFFFFFF
@A00920:152:HGHKKDRXX:2:2101:25825:21355 2:N:0:AGGAGTGG+CTAAGCCT
GGACTACAGGGGTTTCTAATCCTGTTTGCTACCCACGCTTTCGCTCCTCAGCGTCAGTTACGGCCCAGAGTGGCGCCTTCGCCACTGGTGTTCCTCCTGATATCTGCGCATTTCACCGCTACACCAGGAATTCCAGTCTCCCCTACCGAATTCTAGCCTGCCCGTATCGGCTGCAAGCCCACAGTTGAGCTGTGGGTTTTCACAGTCGACGCGACAAGCCGCCTACGAGCTCTTTACGCCCAATAAATCC
+
FFFFFFFFFFFF,FFFFFFFFFFFFFFFFFFFFFFFFFFFFFFFFFFFFFFFFFFFFF:FF,FFFFFFFFFFFFFFFFFFFFFFFFFFFF:FFFFFFFFFFFFFFFFFFFFFFF:F,FF,FF:FFFFFF:FFFFFF:F:,FFFF:FFFF:F:FF:,F,F::FF:FFFFFFFFFF:FF:FFFFFFFF:F:FFF:F:FFFFFFFFF:FFFFFFFF,:FFF,FF:FFFF,,,FFFFFF:,F:FFF,FF:,FFF
@A00920:152:HGHKKDRXX:2:2101:28574:21418 2:N:0:AGGAGTGG+CTAAGCCT
GGACTACCGGGGTTTCTAATCCCGTTTGCTACCCTAGCTTTCGCGCCTCAGCGTCAGTTATGGTCCAGGATGCCGCCTTCGCCACCGGTATTCCTCCAGATATCTACGCATTTCACCGCTACACCTGGAATTCTACATCCCTCTCCCATACTCGAGCCTCCCAGTATCAGACGCAGTTCCCAGGTTAAGCCGGGGGATTTCACAACTGACTTGACACGCCGCCTACGCACCCTTTACGCCCAGTAAATCC
+
FFFFFFFFFFFFF:FFFFFFFFFFFFFFFFF:FFFFFFFF:FFFFFF:FFFFFFFFFFFFFFFFFFFFFFFFFFFFFFFFFFFFFFFFFFF:FFFFFFFFFFFFFFFFFFFFFFFFFFFFFFFFFFFFFFFFFF,FFFFFFFFFFF:FF,:FFFFFFFFFFFFF,FFFFFFFFFF::FFF:FFF:FF,,FFFFFFFFFFFFFF,FFFFFFFFFFFFFFFFFFFFFFFFFFFFFFFF:FFFF,::FFFFF:
@A00920:152:HGHKKDRXX:2:2101:29803:21668 2:N:0:AGGAGTGG+CTAAGCCT
GGACTACAGGGGTATCTAATCCTGTTCGCTCCCCACGCTTTCGCACCTCAGCGTCAACAACGGTCCAGTGAGCCGCCTTCGCCACTGGTGTTCTTCCGAATATCTACGAATTTCACCTCTACACTCGGAATTCCACTTACCTCTCCACAATTCTAGCGATGCAGTCTCAAAGGCAATTCCGGGGTTGAGCCCCGGGCTTTCACCTCTGACTTGCAAAGCCGCCTACGTGCGCTTTACGCCCAGTAATTCC
+
FFFFFFFFFFFFFFFFFFFFFFFFFFFFFFFFFFFFF:FFFFFFFFFFFFFFFFFFFFFFFFFFFFFFFFFFFFFFFFFFFFF:FFFFFFFFFFFFFFFFFFFFFFFFFFFFFFFFFFFFF,FFFFFFFFFFFFFFFFFFFFFFFFFFFFFFFFFFFFFFFF:FFFFFFFFFFFFFFFFFFFFFFFFF:F:FFFFFFFFFF:FFFFFFFFFFF:FFFFFFFFFFFFFFFFFFFFFFFFFFF:FFFFFFFF
@A00920:152:HGHKKDRXX:2:2101:30996:22326 2:N:0:AGGAGTGG+CTAAGCCT
GGACTACCGGGGTATCTAATCCCGTTCGCTCCCCTAGCTTTCGCGGCTCAGCGTCAGGTGCAGCCCAGGGCGCCGCCTTCGCCTCTGGTGTTCCTCCGGATCTCTACGCATTTCACCACTCCACCCGGAATTCCACGCCCCTCTACTGCCCTCTAGCGGCCCAGTTTCGAACGACCTCTCCCAGTTGAGCCGGGAGCTTTCACGTCCGACTTGGACCACCGCCTGCCCGCGCTTTACGCCCAGTAAATCC
+
FFFFFFFFFFFFFFFFFFFFFFFFFFFFFFFFFFFFFFFFFFFFFFFFFFFFFFFFFFFFFFFFFFFFFFFFFFFFFFFFFFFFFFFFFFFFFFFFFFFFFFFFFFFFFFFFFF:FFFFFFFFFFFFFFFFFFFFF:FFFFFFFFFFFFFFFF:FFFFFFFFFFFFFFFFFFFFFFFF:FFFFFFFFFFF,FFFFFFFFFFFFFFFFFFFFF:::FFFFF,FFFFFF,:F:FFFFFFFF:F,FFFF,FFF
@A00920:152:HGHKKDRXX:2:2101:7021:22545 2:N:0:AGGAGTGG+CTAAGCCT
GGACTACTAGGGTATCTAATCCTGTTTGCTCCCCACGCTGTCGCGCCTCAGCGTCAGCAACAGCCCAGCAGGCCGCCTTCGCCACTGATGTTCTTCCCGATCTCTACGCATTCCACCGCTACACCGGGAATTCCACCAGCCTCTACTGTGCTCGAGCCCGACAGTTTATAAGGCAGCCCTGCGGTTACGCCGCAGGATTTCACCCCCTCCTTATCAGGCCGCCTACGCGCCCTTTACGCCCAGTCATTCC
+
FFFFFFFFFFFFF,FFFFFFFF:FFFFFFFFFFFFFF:F,FF:FF:FFFFFFFFFFFFFFFF:FFFFFFF:FFFFFFFFFFFFFFFFFFFFFFF:FFFFFFFFFFFFFFFFFFF:FF,FF:FFFF,FFFFFFF:FFF,FFFFFFFFFFFF:FF,F,FFF::FFFF,,F,F:FFFFFFFF,FFFF:FF,:FFFFF,FFFFFFFFFFF:FF:,F::FF:FFFF,FFFF,F,:FFF,FFFFFFFFFF,:FFF,
@A00920:152:HGHKKDRXX:2:2101:5448:24392 2:N:0:AGGAGTGG+CTAAGCCT
GGACTACTAGGGTTTCTAATCCTGTTTGCTCCCCACGCTTTCGCGCCTCAGCGTCAGTCAAGGACCAGGTCGCCGCCTTCGCCACCGGTGTTCTTCCCAATATCTACGAATTTCACCTCTACACTGGGAATTCCACGACCCTCTTCCCCACTCAAGTCCGCACGTATCAAACGCAGCCCCCAGGTTAAGCCCAGGAATTTCACGCCTGACTGTACAAAGCCGCCTACGCGCGCTTTACGCCCAGTAATTC
+
FFFFFFFFFFFFFFFFF:FFFFFFFFFFF:FFFF:FFFFFFFFFFFFFFFFFFFFFFFFFFFFFFFF:FFFFFFFFFFFFFFFFFFFFFFFFFFFFFFFF:FFFFFFFFFFFFFFFFFFFFFFF:FFFFF:FFFFFFFFFFFFFFFFFFFFFFFFFFFFFF:FFFFFFFFFFFFFFFFFFF,FFFFFFFFFFFFFF:FFFFFFFFFFFFFFFFFFFFFFFFFF,FFFFFFFFFF:F:FFFFFFF,,,:FF
@A00920:152:HGHKKDRXX:2:2101:8061:24659 2:N:0:AGGAGTGG+CTAAGCCT
GGACTACACGGGTTTCTAATCCTGTTTGCTCCCCACGCTTTCGCACCTCAGCGTCAGTACCGAGCCAGTGAGCCGCCTTCGCCACTGGTGTTCCTCCGAATATCTACGAATTTCACCTCTACACTCGGAATTCCACTCACCTCTCTCGGACTCGAGATTGCCAGTATGAAAGGCAGTTCCAGGGTTGAGCCCTGGGATTTCACCCCTCACTTAACAATCCGCCTACGTGCGCTTTACGCCCAGTAATTCC
+
FF:FFFFFFFFFFFFFFFFFFFFFFFFFFFFFFFFFFFFFFFFFFFFFF:FFFFFFFFFFFFFFFFFFFF:FFFFFFFFFFFFFFFFFFFFFF::FFFFFFFFFFFFFFFFFFFFFFFFFFFFFFFF,F,FFFFFFFFFFFFFFFFF:FFFFFFFFFF:FFFFFFFFFFFFFFFFFFFF:FFFFFFFFFFFFF:FFF:FFF:FFFFFFFFF,FFFF,FF:FFFF,FFFFFFFFFFFFFFFF::F,FFFFF
@A00920:152:HGHKKDRXX:2:2101:18367:24972 2:N:0:AGGAGTGG+CTAAGCCT
GGACTACCGGGGTTTCTAATCCTGTTTGATCCCCACGCTGTCGCGCCTGAGCGTCAGTTACGAGCCAGTGAGCCGCCTTCGCCACTGGTGTTCTTCCCAATATCTACGAATTTCACCTCTACACTGGGACTTCCACTCACCTCTCTCGTACTCAAGTCTAACAGTTTCAATGGCAGTTCTGGAGTTGAGCTCCAGGCTTTCACCACTGACTTGGAAGACCGCCTGCGCGCGCTTTACGCCCAGTAATTCC
+
FFFFFFFFFFFFFFFFFFFFF:FFFFFF,FFFFFFFFFFFFFFFFFFFF,FFFFFFFFFFFFFFFFFFFFFFFFFFFF:FFF:FFFFFFFFFFFFF,FFFFFFFFFFFF,FFFFF:FF:F:FFFF:FFF,,FFF,FFF,FFFFFFFFFFF:FFF,FFFFF:FFFFFFFFFFF:FFF:FFFFFFF:,:FFFFFFFF:FF,,FFFFFFFFFFFFFFFFFFF:FFFFFFFFFFF:FF,F:FFF:FFF::F:FF
@A00920:152:HGHKKDRXX:2:2101:10809:26068 2:N:0:AGGAGTGG+CTAAGCCT
GGACTACACGGGTTTCTAATCCTGTTTGCTCCCCACGCTGTCGCGCCTCAGCGTCAGCCGTTGCCCAGCGGGCCGCCTTCGCCACCGGTGTTCTTCCGGATCTCTACGCATTCCACCACTACACCCGGAATTCCGCATCCCCCTACTGGCCTCCAGTTAGCCCGTCTCGCATGACCCTCCCCAGTTGAGCCGGGGTCTTTCACACACGACGCGACCAACCAACTGCGAGCGCTTTACGCCCAATAAATCC
+
FFFFFFFFFFFFF:FFFFFFFFFFFFFFFFFFFFFFFFF:FFFFFF:FFF::FFFFF:FFFFFFF:,:::FF:FFFFFFFFFFFFFFFFFFFF,FFFFFFFFFFFFFFFFFFFFF:FFFFFFFFFFFF:FFFFFFFFFFFFFFFFFFFFFFFFFFFFFFFFFFFF,FF,FFFF:FFFFFFF,:FF:FFF,F:FFFFFFFF:FFFFFFFFFFFFFFFF:FFF,F:F:FF:FFFFFFFFFFFFF,FFF,F,F
@A00920:152:HGHKKDRXX:2:2101:1787:26631 2:N:0:AGGAGTGG+CTAAGCCT
GGACTACTGGGGTTTCTAATCCTGTTTGCTCCCCACGCTTTCGCGCCTCAGCGTCGGATCCGGCCCAGCGGGCCGCCTTCGCCACCGGTGTTCTTCCCGATATCTACGCATTCCACCGCTACACCGGGAATTCCACCCGCCCCTACCGGTCCCCAGACGAGCAGTCTCGGAGGCCGCCCCGGAGTTGAGCTCCGGTCTTTCACCCCCGACTTACCCATCCGCCTGCGCGCGCTTTACGCCCAGTGATTCC
+
FFFFFFF,FFFFFFFFFFFFFFFFFFFFFFFFFFFFFFFFFFFFFFFFF:FFFFFFFFFFFFFFFFFFFF:FFFFFFFFFFFFFFFFFFFFFF,FFFFFF::FFFFFFFFFFFFFFFFFFF:FFFFFFFFFFFFFFF::FFFFF,F::FFF:FFFFFFFFFF:FFFFFF:FFFFF:FFFF::FFFFFF:FFFFFF,FF,FFFFFFFFFFFF:,F:F,:FFFFFFFFFFFFFF,,F:FF:FF,FFF,,,FF
@A00920:152:HGHKKDRXX:2:2101:16911:26804 2:N:0:AGGAGTGG+CTAAGCCT
GGACTACACGGGTATCTAATCCCGTTTGCTCCCCTGGCTTTCGCGCCTCAGCGTCAGTGTCGGTCCAGGAAGCCGCCTTCGCCACCGGTGTTCCTCCGGATATCTACGCATTTCACCGCTACACCCGGAATTCCGCTTCCCTCTCCCGAACTCAAGCCAAGCAGTCTCCTGTGCAGTTCCCCAGTTGAGCCGGGGGATTTCACACAGGACTTACAAGGCCGCCTACGCGCCCTTTACGCCCAGTAATTCC
+
FF:FFFFFFFFFFFFFFFFFFFFFFFFFFFFFFFFFFFFFFFFFFFF:F:FFFFFFFFFFFFFFFFFFFFFFFFFF:FFFFFFFFFFFFFF,,FF:FF:FFF:FFFFFF:,:FFFFFFFFF,,FFFFF:FFFFFF:FFFFFFFFFFFFF:FFFF,FFFFFFFFFFFFFFFFFFFFFFF,FFFF:FFFFFFFFFFFFFFFFFFFFFFFFFFF,FFFFF:FF:FFFFFFFFFFFFFFFFFFFF:F:FFFFFF
@A00920:152:HGHKKDRXX:2:2101:8594:27117 2:N:0:AGGAGTGG+CTAAGCCT
GGACTACCAGGGTATCTAATCCTGTTTGATCCCCACACTTTCGAGCCTCAGTGTCAGTTATAGTTTCGTTAGCTGCCTTCGCAATCGGTGTTCTATGACATCTCTATGTATTTCACCACTACATGTCATATTCCGCCAACGGCATCTATACTCAAGCCCTGCAGTATCAATGGCAATTTCTGGGTTAAGCCCAGAGATTTCACCACTGACTTACAAGGCCACCTACGCTCCCTTTAAACCCAATGAATCC
+
FFFFFFFFFFFFFFFFFFFFFFFFFFFFFFFFFFFFFFFFFFFFFFFFFFFFFFFFFF:FFFFFFFFFFFFFFFF:FFFFFFFFFFFFFFFFF::FFFF:,FFFFFFFFFFFFF,FFFFFFF,FFFF:FFFFFFFFFFFFFFFFFFFFFF:FFFF:FFFFFFFFFFFF:FFFFFFFFFFFFFFFFFFFFFFF:FFF,FFFFFFFFFFFFFFFFFFF:FFFFFFFF:FFFFFF,FF:FFFFFFFFFF,FFF
@A00920:152:HGHKKDRXX:2:2101:32072:27320 2:N:0:AGGAGTGG+CTAAGCCT
GGACTACTCGGGTATCTAATCCCGTTCGCTCCCCACGCCTTCGCGCCTCAGCGTCAGGTCAGGTCCAGCGAGCCGCCTTCGCCACTGGTGTTCCTCCGGATCTCTACGCATTTCACCACTACACCCGGAATTCCACTCGCCTCTCCCTGCCTCCAGACACGCCATCTCGACGGACCCTCCCCCGTTGAGCGGGGGGCTTTCACCGCCGATGCGCGTATCCGCCTGCGCGCGCTTTACGCCCAGTAACTCC
+
FF,FFFFFFFFFFFFFFFFFFFFFFFFFFFFFFFF:FFFFFFFFFFFFFFF:FFFFFFFFFFFFFFFFFFFFFFFFFFFFFFFFFFFFFFFFFFFFFFFFFFFFFFFFFFFFFFFFFFFFFFFFFFFFFFFFFFFFFFFFF:FF:FFFFFFFFFFFFF:FFFFFFFFFFFFF:FFFFFFFFFFFF::FFFFFF:FFFFF:F:FFF,F:FFFF,FFF,FFFFFFFFFFFFFFFFFFFFFFFF,FFFF::FF
@A00920:152:HGHKKDRXX:2:2101:9127:27477 2:N:0:AGGAGTGG+CTAAGCCT
GGACTACCGGGGTTTCTAATCCCGTTTGCTCCCCTTGCTTTCGTACCTCAGTGTCAGTTAAAGTCCAGAACGCCGCCTTCGCCACCGGTGTTCCTCCAGATATCTACGCATTTCACCGCTACACCTGGAATTCCGCATTCCTCTCCTGCACTCAAGCCAACCAGTATCAGAAGCAGTTCCCCAGTTAAGCTGAGGGATTTCACATCTGACTTAGTTGGCCACCTACGAACCCTTTACGCCCAGTAATTCC
+
FFFFFFF,:FFFF,FFFFFFFFF,FFFFFFFFFFF,FFF,FFFF,,FFFFFFFFFFFFF,,FF,FFFFFF:,F,FF,F:FFFFF,,FFFFFFF,FFF,,F,FFFFFFFFFFFFFFFFFFFFFFFF,FFFF:FFFFFFFFFFFFFFFFFFFFFFFFFFFFFFFFFF:FFFFFFFFFFFFFF:F:FFFFFFFFFF:FFFFFFFFFFFFFFFF:FFFFFFFFFFFFFFFFFFFFFFFFFFFFF:FFF,,F:FF
@A00920:152:HGHKKDRXX:2:2101:14913:27727 2:N:0:AGGAGTGG+CTAAGCCT
GGACTACACGGGTATCTAATCCTGTTTGCTCCCCACGCTTTCGTGCATGAGCGTCAGTGTTAGCCCAGGGGGCTGCCTTCGCCATCGGTGTTCCTCCACATCTCTACGCATTTCACTGCTACACGTGGAATTCCACCCCCCTCTGCCACACTCAAGCTTGCCAGTAACAAACGCAGTTCCCAGGTTAAGCCCGGGGATTTCACATCTGTCTTAACAAACCGCCTGCGCACGCTTTACGCCCAGTAATTCC
+
FFFFFFFFFFFFFFFFFFFFFFFFFFFFFFFFFFFFFFFFFFFFFFFFFFFFFFFFFFFFF:FFFFF:FFFFFFFFFFFFFF:FFFF:FFFFFFFFFFF,FFFF:FFFFFFFFFFFFFFFFFFF,FFFFFFF:FFFFFFFFFFF:FFFFFFFFFFFFFF:F:FFFFFFFFFFFFFF::F,:FFFFFFFFFFFF:F:FFFFF,:FFFFFFFFFF,F:FFFFFFFFFFFFFF:FFFF,FFFF,FF,FFF,FF
@A00920:152:HGHKKDRXX:2:2101:27787:27790 2:N:0:AGGAGTGG+CTAAGCCT
GGACTACTAGGGTTTCTAATCCTGTTTGATCCCCACACTTTCGTGCCTCAGCGTCAGTTAAAGCTTAGTTAGCTGCCTTCGCTATCGGTGTTCTTGACGATATCTAAGCATTTCACCGCTACACCGTCAATTCCGCCAACCTCAACTTTACTCAAGTCATACAGTATCAATGCCACCCTCCCGGTTAAGCCGGGATATTTCAGCACTGACTTATACAACCGCCTACGCACCCTTTAAACCCAATAAATCC
+
:FFFFFFFFFFFFFFFFF:F:FFFFFFF,:FFFFFFF:F:FFFFFF:FFFFFFFFFFFFFFFFFFFFFFFFFFFFFFF,FFFFFF:FFFFFFFFFF:FF::,F:FFFFFFFFFFFFFFFFFFFFFFFFF:FFF:FFFFFFFFFFF,FFF:FFFF::FFFFFF:FFFFFFFFFFF,:FFFFFFFFFFFFF:FFFFFFFFFFFF:FF:FFFFFFFFFFFFF:FFF::FFFFFFFFFF,,F:FFFFFFFFFFF
@A00920:152:HGHKKDRXX:2:2101:2040:27915 2:N:0:AGGAGTGG+CTAAGCCT
GGACTACAAGGGTTTCTAATCCTGTTTGCTCCCCACGCTTTCGCGCCTCAGCGTCAGATCCGGGCCAGAGAGCCGCTTTCGCCACTGGTGTTCCACCGAATATCTACGAATTTCACCTCTACACTCGGTATTCCACCCTCCTCTCCCGGGCTCAAGCCACACAGTATCGGATGACGTTCCGGGGTTGAGCCCCGGGCTTTCACACCCGACTGATGCGGCCGCCTACGCGCCCTTTACGCCCAGTCATTCC
+
FFFFFFFF:FFFFFFFFFFFFFFF:F,FFFFFFFFFFFF:FFFFFFF:FFFFFFFFFFFF::FFFFFF:FFFFFFFFFFFFFFFFFFFFFFFFFFF::FFFFFFFFFFFFFFFFFFFFFFFFFF,F,F,F:FFFFF:F,FFFFFFF,::,FFFFF::FFFFFFF,F:F:FFFF,F,:,,FF,FFF:FF:FFFFF:FF,FFFFF:FFF:FFFFFF,FF,FF:FF:,FFFFFFFFF:FFFFFFF,FFFFF:F
@A00920:152:HGHKKDRXX:2:2101:3052:28040 2:N:0:AGGAGTGG+CTAAGCCT
GGACTACACGGGTTTCTAATCCCGTTTGCTCCCCTGGCTTTCGCGCCTCAGCGTCAGTGTCAGCCCAGCAACCCGTCTTCACCTCAGGTGTTCCTCTTGATATCTACGCATTTCACCGCTACACCAAGAATTCCGATTGCCCCTTCTGCACTCTAGCACATCAGTATCAGCTGACAGTTCCGAGTTAAGCTCGGAGATTTCACAGCTGACTTAATATGCCGCCTACGCGCCCTTTACGCCCAGTAAATCC
+
FFFFFFFFFFFF:FFFFFFFFFFFFFFFFFFFFFFFFFFFFFFFFFFFFFFFF:FFFFFFFFFFFFFFFFFFFFFFFFFFFFFFFFFFFFFFFFFFFFFFFFFFFFFFFFFFFFFFFFFFFFFFFFFFFFFFFFFFFFFFFFFFFFFFFFFFFFFFFFFFFFFFFFFFFFF:FFFFFFFFFFFFFFFFFFFFF:FFFFFFF:FFFFFFFFFFFFFFFFFFFFFFFFFFFFFFF:FFF:FFFFFFFF,:FF
@A00920:152:HGHKKDRXX:2:2101:8712:28040 2:N:0:AGGAGTGG+CTAAGCCT
GGACTACTCGGGTTTCTAATCCCGTTCGCTACCCATGCCTTCGCGTCTGAGTGTCAATATGAGGCCAGTTGACCGCCTTCGCCACTGGTGTTCTTCCGCATCTCTACGCATTTCACCACTACACGCGGAATTCCGTCAACCTCTCCACTATTCAAGACTGGCAGTATCACTCAACCTCTACTAGTTTAGCCAGGAGCTTTCATAAGTAAATTACCAAACCACCTACACGCGCTTTACCCCCAGAAACTCC
+
FFFFFFF,F:FFF,FFFFFFFFFFFF:FFFFFFFFFFFFFFFFF,,FFFFF,FFFFFFFFF,FFFFFF,FFFFFFFFFFFFF:FFFFFFFFFFFFFF,FFFFFFF,FFFFFFFFFFFFFFFFFFFFFFFFFFFFFF,,FF:,FF,F,,FFFFF,FFF:F,:,FF,F:,F,F:::,:,:,,F,:,FFF,,:FFFF::F:FF:F::FF,,F,,:F,:,,,,F:,FF:F:F,F,,,FF::,FFF,,,FF,FF,
@A00920:152:HGHKKDRXX:2:2101:23005:28213 2:N:0:AGGAGTGG+CTAAGCCT
GGACTACTAGGGTATCTAATCCTGTTTGATCCCCACACTTTCGTGCCTCAGCGTCAGTTAAAGCTTAGTTAGCTGCCTTCGCAATAGGTGTTCTTGACGATATCTAAGCATTTCACCGCTACACCGTCAATTCCGCCAACCTCAACTATACTCAAGTCCTACAGTATCAATGCCACCCTCCCGGTTAAGCCGGGATATTTCAGCACTGACTTATAATACCGCCTACGCCCCCTTTAAACCCAATAAATCC
+
FFFFFFFFFFFFF,:FFFFFFFFFFFFFFFFFFFFFFFFFFFFF,FF:FFFFF,FFFFFFF:,FFFFFFFFFFFFF:FFFFFFFFFFFFFFFFFFFF:FFFFF:FFFFF:FFFFFFFFFFFFFFFFFFFFFFFFFFFFFF:FF,::,,FFFFF:FFFF,::FFFFFFF,FFFFF,FFFFF,FFFFF,FFF:F:FFFFFFF:FFF:FFF,FFF::FF,F,F,:FFFF:F:FFF,FFFFFFFF::FF,,FFF
@A00920:152:HGHKKDRXX:2:2101:28827:29403 2:N:0:AGGAGTGG+CTAAGCCT
GGACTACTAGGGTTTCTAATCCTATTTGCTCCCCACGCTTTCGTGCTTCAGTGTCAGAATCCAGACCAGACGGCCGCCTTCGCCACCGGTGTTCTTCCATATATCTACGCATTTTACCGCTACACATGGAGTTCCGCCGTCCTCTTCTGTTCTCTAGCTGATCAGTTTCCAGAGCCAGTACGGGTTGAGCCCATACCTTTTACTCCAGACTTGATCTGCCACCTACGCACCCTTTACGCCCAATCATTCC
+
FFFFFFFFFFFFFFFFF:FFFFFFFFFFFFFFFFFFFFFFFFFFFFFFFFFFFFFFFFFFFFFFFFFFFFFFFFFFFFFFFFFFFFFFFFFFFFFFF:FFFFFFFFFFFFFFFFFFFFFFFFFFFFFFFFF,:FFFFFFFFFFFFFFFFFFFFFFFFFFFFFFFFFFFFFFFFFFF,FFFFFFFFFFFFFFFFFFFFF:FFFF:FF:FFFFFFFFFFFFFFFFFFFFFFFFF:FFFFFFFFF:F:,FFFF
@A00920:152:HGHKKDRXX:2:2101:30553:29825 2:N:0:AGGAGTGG+CTAAGCCT
GGACTACTCGGGTATCTAATCCTGTTTGCTCCCCACGCTTTCGCGCCTCAGCGTCAGTACCGGGCCAGATGGCCGCCTTCGCCACTGGTGTTCTTCCCAATATCTACGAATTTCACCTCTACACTGGGAATTCCGCCATCCTCTCCCGGACTCACAGCGCGGCAGTCTCAAGCGCAGTTCCCGGGTTGAGCCCGGGCCTTTCACGCCTAACTTACCGCACCGCCTACGCGCCCTTTACGCCCAGTAATTC
+
FFFFFFFFFFFFFFFFFFFFFFFFFFFFFFFFFFFFFFFFFFFFFFFFFFFFFFFFFFFFFFFFFFFF:FFFFFFFFFFFFFFFFFFFFFFFFFFFFFFFFFFFFFFFFFFFFFFFFFFFFFFFFFFFFFFFFFF:F:FFF:FFFFFFFFFFFFFFFFFFFFFFFFFFF:FF:FFFFFFFF:FFFFFFFFFFFFFFFFFFFFFFFFF:,FF:FFFFFFFFFFFFF:FFFFFFFFFF:F,F:FFFFFFFF:
@A00920:152:HGHKKDRXX:2:2101:1714:30170 2:N:0:AGGAGTGG+CTAAGCCT
GGACTACTGGGGTATCTAATCCTGTTTGATCCCCACGCTTTCGTGCCTCAGTGTCAATATTCGTGTAGCCAGCTGCCTTCGCAATTGGTGTTCTATGTCATATCTAAGCATTTCACCGCTACATGACATATTCCGCTAACCTCCACGGTATTCAAGACTGATAGTATCAATGGCAGTTCCCAAGTTAAGCTCGGGGATTTCACCACTGACTTACCTGCCCTCCTACGCACCCTTTCAACCCAGTGAATCC
+
FFFFFFFFFFFFFFFFFFFFFFFFFFFFFFFFFFFFFFFF:FFFFFFFFFFFFFFFFF,FFFFFFFFFFF:FFF:FFF:FFFF,FFFFFF:FFF:FFFF,FFFFFFFFFFFFFFFFFFF:FF:FFFFFF,FFFFFF::FFFFF:FFFFFFFFFFFFFFFFFF:FFFFFF:FFFFFFFFFFFFFFFFFFFFF:FFFFFF:FF:FFFFFFFFFFF:,F:FFF:FF,FFFFFFFF,FF,:FFF:FFFFFFFFF
@A00920:152:HGHKKDRXX:2:2101:3884:30702 2:N:0:AGGAGTGG+CTAAGCCT
GGACTACTAGGGTTTCTAATCCCGTTCGCTCCCCATGCTTTCGCGTCTGAGTGTCAAAGCAGGCCCAGAAAGTCGCCTTCGCCACAGGAGTTCCTCGGGATCTCTACGCATTTCACCACTACACCCCGAATTCCACTTTCCTCTGCCTGTTTCTAGTCTGCCAGTTTGGCACGCACTCGCCCGGTTGAGCCGGGCGCTTTCACGCACCACTTAGCAAGCCACCTGCACGCCCTTTACGCCCAGTAAATCC
+
FFFFFFFFFFFFFFFFFFFFFFFFFFFFFFFFFFFFFFFFFFFFFFFFFFFFFFFFFFFFFFFFFFFFFFFFFFFFFFFFFFFFFFFFFFFFFFFFFFFFFFFFFFFFFFFFFFFFFFFFFFFFFFFFFFFFFFFFF,,FFFFF:FF:FFFFFFFFFFFFFFFFFFF:FFFF:FFF,:FFFFFFFFFFFFFFFFFF:FFFFFF::FFFFFF,F::F,FFFFFFFFFFFFFFFFFF:FFFFFFFFFFFF:F
@A00920:152:HGHKKDRXX:2:2101:17264:30921 2:N:0:AGGAGTGG+CTAAGCCT
GGACTACTAGGGTTTCTAATCCTGTTTGCTCCCCACGCTTTCGCACCTCAGCGTCAATGCCTGGCCAGGTAGTCGCCTTCGCCACTGGTGTTCTTCCCAATATCTACGAATTTCACCTCTACACTGGGAATTCCACTACCCTCTACAGGATTCAAGCCTTGCAGTATCAAAAGCAGTTCCCGGGTTGAGCCCAGGGCTTTCACTTCTGACTTACAGGACCGCCTACGTGCGCTTTACGCCCAGTAATTCC
+
FF,FFFFFFFFFFFFFFFFFFFFFFFFFFFFFFF:FFFFFFFFF:,FFFFFFFFFFF:FFFF,:FFFF,FFF:FFFFFFFFFFFFFFFFFFFFFFFF,FFFFFFF:FFFFFFFFFFFFFFFFFFFFFFFFFFFF:FFF,FFFFF,FFFFFFFF,FFFF,::FFFFFFFFF:FFF:::FFF:FFFFFFFFFFFFFF,FF,FFFFFFFFF:FF,FFFFFFFF:FFFFF,FFF,FFFFFFFFFF::F,FFFFF
@A00920:152:HGHKKDRXX:2:2101:22616:32049 2:N:0:AGGAGTGG+CTAAGCCT
GGACTACTGGGGTATCTAATCCCGTTCGCTCCCCACGCCTTCGCGCCTCAGCGTCAGGGTCGGCCCAGCTGGCCGCCTTCGCCACGGGTGTTCCTCCCGATCTCTACGCATTTCACCACTACACCGGGAATTCCACCAGCCCCTACCGCCCTCAAGCGCGGCAGTCCACGACGACCCTCCCCGGTTGAGCCGGGGGCTTTCACGCCATGCTGACAGCGCCGCCTGCGCGCGCTTTACGCCCAGTAACTCC
+
FF:FFFFFFFFFFFFFFFFFFFFFFFFFFFFFFFFFFFFFFFFFFFFFFFFFFFFFFFFFF,FFFFFFFFFFFFFFFFFFFFFFF:FFFFFFFF:FFFFFFFFF,FFFFF:FFFFFF::,:FFFF:FFFFFFFFFF:FFFFFF:FFF,FFF:F,F,FFFFFFFFFF,FFFFFFFF:FFFFFF,FFFFFFF:F,,FF:FFFFFF,FFFF,FFFFF,::FFFFFFF:FFFFFFFF:FF,FFFFF:FFFFF,F
@A00920:152:HGHKKDRXX:2:2101:11849:32127 2:N:0:AGGAGTGG+CTAAGCCT
GGACTACCAGGGTTTCTAATCCTGTTTGCTCCCCACGCTTTCGTGCCTGAGCGTCAGTGTTAACCCAGGGGGCTGCCTTCGCCATCGGTGTTCCTCCACATATCTACGCATTTCACTGCTACACGTGGAATTCCACCCCCCTCTGCCACACTCTAGCCTGCCAGTTACAAGCGCAATTCCCAAGTTGAGCTCGGGGATTTCACACCTGTCTTAACAGACCGCCTACGCACGCTTTACGCCCAGTAATTCC
+
FFFFFFFFFFFFFFFFFFFFFFFF:FFFFFFFFFFFFFFFFFFFFFFFFFFFFFFFFFFFFFFFFFFFFFFFFFFFFFFFFFFFFFFFFFFFFFFFFFFFFFFFFFFFFFFFFFFFFFFFFFFFFFFFFF,FFFFFFFFFFFFFFFFFFFFFFFFFFFFFFFFF:FFFF:FFFFFFFFFFFF:FFFFFFFFFFFFFFFFFFFFFFFFFFFF:FFF:FFF:FFFFFFFFFFFFFFFFFFFFFFFF,FFFFF
@A00920:152:HGHKKDRXX:2:2101:4725:32252 2:N:0:AGGAGTGG+CTAAGCCT
GGACTACACGGGTATCTAATCCTGTTTGCTCCCCACGCTTTCGAACCTCAGCGTCAACAGTCGTCCAGTAAGACGCCTTCGCGACTGTTGTTCTTCCCAATATCTACGCATTTCACCGCTACACTCGGAATTCCACTTACCTCTCTGAAGTTCTAGCGAGCCAGTCTAGAAGGCAAATCCAGGGTTGAGCCTTGGGCTTTCACATAACACTTACAAAGCCGCCTACGTCCGCTTTACGCCCAGTAATTCC
+
FFFFFFF:,FFFF:FFFFFFFF,FFFFFFFFFFFFFFFFFFFF,FFFFFFFFFFFFFFF,F,,,FFFF:,FF:FFFFFFFFF,FFFF,FFFFF:FFF,F:F:FFFFFF,FFFFFFFF,F:FFFFF,FFF:FFFFFFFF,FFFFFF,,F,,,FF:FFFF:,FFFFF,F:,FF,FFFF:FF,:,:FFFFFFFF,,FFFFFFF:FFFF:,,FFFFF,F::,FF,F,FFF::,FF::FFFF:FFF,FF:,FFFF
@A00920:152:HGHKKDRXX:2:2101:1777:32440 2:N:0:AGGAGTGG+CTAAGCCT
GGACTACAGGGGTATCTAATCCCGTTCGCTCCCCTAGCTTTCGCGCCTCAGCGTCAAGAACAGGCCAGGAAGTCGCCTTCGCCACTGGTGTTCCTCCCGATATCTACGCATTTCACCACTACACCGGGAATTCCACTTCCCTCTCCTGCCTTCGAGTCGATCAGTATCGAGTGACCCTCCCCGGTTGAGCCGGGGGCTTTCACATCAGACTTAAGAGACCGCCTGCGCGCGCTTTACGCCCAATAATTCC
+
:FFFFFFFF:F::,FFFFFFFFFFFF:FFFFF:FFFFF:FFFF:FFFFFFFFFFFFFFF,FFF:FFFFF:,FFFFFFFFFFFFFFFFFFFFFFFFFFFFF:FFFF:F:F:FFFFFFF:FF,FFF:FFFF,,FFFFFFFFFFFFFFFFF:FFFFFFFFFFFFF::FFF,F::FFFFF:F::F:FFF:FFF:F:FFFFFFFFFFFFFFFFFFFFF:::FFFFF:FFFF:F:,FFFFFFF::FFFFFF,F:,F
@A00920:152:HGHKKDRXX:2:2101:17020:32471 2:N:0:AGGAGTGG+CTAAGCCT
GGACTACTCGGGTTTCTAATCCTGTTTGCTCCCCACGCTTTCGCGCCTCAGCGTCAGATCCAGCCCAGTTGGCCGCCTTCGCCACAGGTGTTCTTCCCGATATCTACGCATTCCACCGCTACACCGGGAATTCCACCAACCCCTACTGGTCTCTAGACATGCAGTATCGGGAGCAGCCCCGGAGTTGAGCCCCGGGATTTCACTTCCGACTTGCACACCCGCCTGCGCGCGCTTTACGCCCAGTGATTCC
+
FFFFFFF:FFFF:FFFFF,:::FF,FFFFFFFF:FFFFFFFFF,:FFFF::FF:FFFFFF:FF,FF:FFFFFF,FF:FFFF:FFFFFF,FF,FFFFFFFF::FFFFFF:FFFFFFFFFFFFFFFFFFFFF:FFFFFFFFF,FFFFFFFFFFF:FF:FFFFFFFF,F,FFFFFFFFFFFFFFF,FFFFFFFFFFFFFFFFFFFFFFFFF:F:FFFFFFFFFFFF,::FFFFFFFFFFF:FFFFFF,FFFFF
@A00920:152:HGHKKDRXX:2:2101:16161:32487 2:N:0:AGGAGTGG+CTAAGCCT
GGACTACTGGGGTATCTAATCCTGTTTGCTCCCCACGCTTTCGCACCTCAGCGTCAGTATCGGGCCAGTGAGCCGCCTTCGCCACTGGTGTTCTTGCGAATATCTACGAATTTCACCTCTACACTCGCAGTTCCACTCACCTCTCCCGAACTCAAGACTTTCAGTTGCGAAGGCAGTTCTGGAGTTGAGCTCCAGGAGTTCACCCCCGACTTAAAAGTCCTCCTACGTGCGCTTTACGCCCAGTAATTCC
+
:FF:FF:F:FFFF,FF::FF,F:FFFF::FF::,FFF,FFF::FF:FFFF,FFF,F::F,FFFFFFFFFFF,FF,FFFF::FFFFFFFFF:,FF,F:FF,FFFFFF:F,FF:FFFF:FF:FFFFF:FF,FFFFFF,FF::FFFF,FFFFFFFF,F:FFFFFFFF,:,FF:::F,,F,,,FFFFF,,F,F:F,:FFFF,F,,F,,F,:,FF,:FF,::FFF,,FFF,,FFFFFFFFF:F:,::,,F:,F,:
@A00920:152:HGHKKDRXX:2:2101:26431:32550 2:N:0:AGGAGTGG+CTAAGCCT
GGACTACAGGGGTATCTAATCCTGTTTGATCCCCACACTTTCGTGCATCAGCGTCAGTTACAGCCTAGTAAGCTGCCTTCGCTATCGGTGTTCTTGACGATATCTATGCATTTCACCGCTACACCGTCAATTCCGCCTACCTCATCTGTACTCAATCCCGGCAGTTTTTCAGGCAGCTCCCAAGTTGAGCTTGGGCATTTCACCTAAAACTTGCAGGGACGCCTACGCACCCTTTAAACCCAATAAATCC
+
FFFFFFFFFFFFFFFFFFFFFFFFFFFFFFFFFFFFFFFFFFFFFFFFFFFFF:FFFFFF:FFFFFFFFF::FFFFFFFFFFFFFFFFFFFFF:F:FF,FFFFFFFFFFFFFFFFFFFFFFFFFFFFFFFFFFFFF:F:FFFFFFFFFF,FFFFFFFFFFFFFFFFFFFFF:FFF:FFFFFFFFFFF:FFFFFFFFF:FFF:FFF:FFFFFFFFFFFFFFFFFFFFFFFFFFFFFF,,:FFFFFFFFFF:
@A00920:152:HGHKKDRXX:2:2101:8721:32659 2:N:0:AGGAGTGG+CTAAGCCT
GGACTACTCGGGTTTCTAATCCGGTTTGCTCCCCACACTTTCGCGCCTCAGCGTCACGTGTTGTCCAGCGAGCTGCCTTCGCAATGGGTGTTCCTACCAGTATCTACGCATTTCACCGCTACACTGGTAATTCCACTCGCCTCTCCAACCGTCAAGCCTGCCAGTATCCAACGCAATGCTGGGGTTGAGCCCCAGTCTTTAACATCGGACTTAACAGACCGCCTACGCGCCCTTTACGCCCAGTGATTCC
+
FFFFFFFFFFFFFFFFFFFFFFFFFFFFFF:FFFFFFFFFFFFFFFFFFFFFFFFFFFFFFFFFFFFFFFFFFFFFF:FFFFFFFFFFFFFFFFFFF:FFFFFFFFFFFFFFFFFFFFFFFFFFFFFFFFF,FFFFFFFFFFFFFF:FFFF:F:F:FFF:F::FFFFFFFF,FFF::FF:F:F::FF:FFFFFFFFF:FFFFFFF:FF,FFFFFFFFFF:F:FF,FFFF:FFFF:F:FFFFFFFF:::FF
@A00920:152:HGHKKDRXX:2:2101:22272:32675 2:N:0:AGGAGTGG+CTAAGCCT
GGACTACTAGGGTATCTAATCCTGTTTGCTCCCCACGCTTTCGCGCCTCAGCGTCAGTTACAGACCAGAAAGTCGCCTTCGCCACTGGTGTTCCTCCACATCTCTACGCATTTCACCGCTACACGTGGAATTCCACTTTCCTCTTCTGCACTCAAGTCCCCCAGTTTCCAATGACCGCTCGCGGTTGAGCCGCGAGATTTCACATCAGACTTAAGAGACCGCCTGCGCGCGCTTTACGCCCAATAATTCC
+
FFFFFFFFFFFFFFFFFF:FFFFFFFFFFFFFFFFFFFFFFFF:FFFF:FFFFFFFF:FFFFF,FFFFFFFFF,FFFFFFFFFF,:FFFFFFF:FFFFFFFFFFFFFFFFFFFFFFFFF:FFFFFFFFF:FFFFFF,FFFFFFF:FFF:FFFFFFFFFFFFFF:FFFFFF,FFFF,:FFFF:FFFF:FFFFFF:FFFFFFFFFF,FFFF:FFF,F:FFFFFFFFFFFF:FFFFFFF,FFFFFFFF:,FF:
@A00920:152:HGHKKDRXX:2:2101:14751:33520 2:N:0:AGGAGTGG+CTAAGCCT
GGACTACTCGGGTATCTAATCCTGTTTGCTACCCACGCTTTCGCGCATCAGCGTCAGAACCGGTCCAGGTAGCCGCCTTCGCCACTGGTGTTCCTCCCAATATCTACGCATTTCACCGCTACACTGGGAATTCCGCTACCCCCTCCCGGCCTCAAGCCAGACAGTTTCAAAGGCAGTTCCTCAGTTGAGCCGAGGGATTTCACCTTTGACTTGTCAAGCCGCCTACGCGCCCTTTACGCCCAATAATTCC
+
FFFFFFFFFFFFF:FFFFFFFFFFFFFFFFFFFFFFFFFFFFFFFFFFFFFFFFFFFFFFFFFFFFFFFFFFFFFFFFFFFFFFFFFFFFFFFFFFF:FFFFFFFFFFF:FFFF:FFFFFFFFFFFFFFFFFFFFFF:FFFFFFFFFFFFFFFFFFFFFFFFFFFFFFFFFFFFFFFFFFFFFFFF:FFFFFFFFFF:FFFFFFFFFFFFFFFFFFFFFFFFF:FFFFFFFFFFFFFFFFFFFFFFF,F:
@A00920:152:HGHKKDRXX:2:2101:17083:34397 2:N:0:AGGAGTGG+CTAAGCCT
GGACTACAAGGGTTTCTAATCCTGTTTGCTCCCCACGCTTTCGTGCCTGAGCGTCAGTGTCAGCCCAGGGGGCTGCCTTCGCCATCGGTGTTCCTCCGCATCTCTACGCATTTCACTGCTACACGCGGAATTCCACCCCCCTCTGCCACACTCCAGTTCGCCAGTTTCAACGGCCATTCCCAGGTTGAGCCCGGGGCTTTCACCGCCGACACAACGAACCGCCTGCGCACGCTTTACGCCCAGTAATTCC
+
FFFFFFFFFFFFFFFFFFFFFFFFFFFFFFFFFFFFFFFFFFFFFFFFFFFFFFFFFFFFFFFFFFFFFFFFFFFFFFFFFFFFFFFFFFFFFFFFFFFFFFFFFFFFFFFFFFFFFFFFFFFFFFFF:FFFFFFFFFFFFFFFFFFFFFFFFFFFFFFFFFFF:FFFFFFFFFFFFFFFFFFFFFFFFFFFFFFFFFFFFFFFFFFFFFFFFFFFFFFFFFFFFFFFFFFFFFF:FFFFFFFFFFFFFF
@A00920:152:HGHKKDRXX:2:2101:1823:34648 2:N:0:AGGAGTGG+CTAAGCCT
GGACTACTGGGGTATCTAATCCTGTTTGCTCCCCACGCTTTCGCGCCTCAGCGTCAGAACCGGCCCAGCTGGCCGCCTTCGCCACGGGTATTCTTGCAGATCTCTACGCATTCCACCGCTACACCTGCAATTCTACCAGCCTCTACCGGTCTCCAGATCCGCAGTATCCAAAGCAGCCCCCTCGTTGAGCAAGGAGATTTCACTTCGGACTTGCAGGATCCGCCTGCGCGCGCTTTACGCCCAGTAATTC
+
FFFFFFFFFFFFF:FFFFFFFF:FFFFFFFFFFFFFFFFFFFFFFFFFFFFFFFFFFF:FFFFFFFFFFFFFFFFFF,FFFFF:FFFF:F,FFFFFFFFFFFFFFFFFFFFF:F:FFFFFFFFFFFFFFFFFFFFFF:FFFFF:FFFFFFFFFF:FFFFFFFFF:FFFFF:FFFFFFFFFFFFFFFF:FFFFFFFFFFFFFFFFFFFFFF:FFFFFFFFF:FFFFF:FFFFFF:FFF,FFFF:FFF,FFF
@A00920:152:HGHKKDRXX:2:2101:2022:34961 2:N:0:AGGAGTGG+CTAAGCCT
GGACTACCAGGGTTTCTAATCCTGTTTGATCCCCACGCTTTCGTGCCTCAGCGTCAATCACTGCGCAGTGAGCTGCCTTCGCAATTGGTGTTCTATGTCATATCTAAGCATTTCACCGCTACATGACATATTCCGCTCACCTCCACAGTATTCAAGACAAATAGTATCCATGGCAGTTTCCGAGTTAAGCTCGGAGATTTCACCACGGACTTACCTGTCCGCCTACGCACCCTTTAAACCCAGTGAATCC
+
FFFF,FFF:FF::F,:F:FFF:F,,FF,F,F:FFFFFFF,:FFFFFF:FFFFFF:FFFFF:FFFFFFFF,FFFFFFF:FFFFF,FFFFFFFFF:::FF::,FFFFF::FFF,FFF:FFFF:F,FFFF,FFFFFFFFFFFFFFFFFFFFF,F:FFFFFF:FFFFFFFFFFFF,F,FFFFFF,F:F:FF,FFFFFFF:F,FFF:,:FFFF:F:FFFFFFFFFFFFFFFF:FF:F:F,F:F,F,:F,FF,FFF
@A00920:152:HGHKKDRXX:2:2101:19533:35415 2:N:0:AGGAGTGG+CTAAGCCT
GGACTACTGGGGTTTCTAATCCCGTTCGCTACCCTGGCTTTCGCGGCTCAGCGTCAGGTGCAGCCCAGGGCGCCGCCTTCGCCTCTGGTGTTCCTCCGGATCTCTACGCATTTCACCACTCCACCCGGAATTCCACGCCCCTCTGCTGCCCTCTAGCTGCCCAGTTTCGAACGGACTCTCCCGGTTGAGCCGGGAGCTTTCACGTCCGACTTGAACAGCCGCCTGCCCGCGCTTTACGCCCAGTAAATCC
+
FFFFFFFFFFFFFFFFFFFFFF:FFFFFFFFFFFFFFFFFFFFFFFFFFFFFFFFFFFFFFFFFFF:FFFFFFFFFFFFFFFFFFFFFFF,FFFFFFFFFFFFFFFFF:FFFFF:FFFFFFFFF:FFF:FFFFFFF,:FFFFFFFFFFFF,FFFFFFFFFFFFFF:FFFFFF:F,FFFFFFFFFFF:FFFF:F:FFFFFFFFFFFFFF:FF,FFF,FF,FFFFF,FFFFF,FFF,F:FFF:,,F:,F,:F
@A00920:152:HGHKKDRXX:2:2101:27371:35650 2:N:0:AGGAGTGG+CTAAGCCT
GGACTACTGGGGTTTCTAATCCCGTTCGCTACCCTGGCTTTCGCGGCTCAGCGTCAGGTGCAGCCCAGGGCGCCGCCTTCGCCTCTGGTGTTCCTCCGGATCTCTACGCATTTCACCACTCCACCCGGAATTCCACGCCCCTCTGCTGCCCTCTAGCTGCCCAGTTTCGAACGGCCTCTCCCGGTTGAGCCGGGAGCTTTCACGTCCGACTTGTACAGCCGCCTGCCCGCGCTTTACGCCCAGTAAATCC
+
FFFFFFF:FFFFF:FFFFFFFFFFFFFFFFFFFFFFFFFFFFFFFFFFFFFFFFFFFFFFFFFFFFFFFFFFFFFFFFFFFFFFFFFFFFFF:FFFFFFFFFFFFFFFFFF:FFFFFFFFFFFFF:FFFFFFFFFFFFFFF:FFF:FFFFFFFFFFFFFFFFFF,FFF:F,FFFFFFFFFFFFFFFF:,FFFFFFFFFFFFFFFFF,FFF:FF,FF::FFFFFFFFF:FFFFF:FF:FFFFFFFFFFFF:
@A00920:152:HGHKKDRXX:2:2101:5810:35665 2:N:0:AGGAGTGG+CTAAGCCT
GGACTACCGGGGTATCTAATCCTGTTTGCTCCCCACGCTTTCGCTCCTCAGCGTCAGAACAGGCCCAGAGATCCGCCTACGCCACCGGTGTTCCTCCTGATATCTGCGCATTTCACCGCTACACCAGGAATTCCACGCTCCCCTACTGGACTCTAGCAACAGCAGTATCGGGTGGCGTCTCCAGGTTGAGCCTGGAGGTTTCACACCCGACTTACTGAGCCGCCTACGAGCTCTTTACGCCCAATGAATC
+
FFFFFFFF,FFF:FF:FFFFFFFFF:FF,FFFFFFF,FF,FFF,F:FF:FFFFFFF::FF:FFFFFFFFFFFF,FFFF,FFFF::,FF,FF:F:F::FFFFFFFFF,FFFF:FF,FFFFF::FFFFF,FF,FFFFFFF:FFFFFFF::FF:FFFFF:,FFF:FFF:F,FFFFFFFFF,FFF,,,FFFFFFF,F,FF:FFF:F:FFF,FFFFFFFFFFFFFFFF,FFF,FFFFF:FFFF:FFFFFFF:,F:
@A00920:152:HGHKKDRXX:2:2101:16224:35790 2:N:0:AGGAGTGG+CTAAGCCT
GGACTACAAGGGTTTCTAATCCTGTTCGCTCCCCACGCTTTCGCTCCTCAGCGTCAGTATCGGCCCAGAGACCCGCCTTCGCCACCGGTGTTCCTCCTGATATCTGCGCATTTCACCGCTACACCAGGAATTCCAGTCTCCCCTACCGAACTCAAGTCTGCCCGTATCGACCGCAGGCCCAGAGTTAAGCCCCAGGTTTTCACGGCCGACGCGACAAACCGCCTACGAGCTCTTTACGCCCAATAATTCC
+
:F:F:FFFFFFFFFFF:FFFFFF:FFFFFFFFFFFFFFFF:FFFFFFFFFF:FFFFFFFFFFFFFFFFFFFFFF:FFF,:FFF:FF:F:F,FFFFFFFFF,FFF:FF:FFFFF,FF:FF:FFF:FF:FFFFFFFFFFFFFFFFFF:FFFFFFFFFFFFFFFFFFF:FFFFFFFFFFFFFFFFFFFFF:FFFFFFF:FF,FFFFFFFFFFFFFFFFFFFFF:FF:FFFFF:FFFFFF:FF:F:FFFF:FF,
@A00920:152:HGHKKDRXX:2:2101:25681:36323 2:N:0:AGGAGTGG+CTAAGCCT
GGACTACTGGGGTTTCTAATCCCGTTCGCTCCCCATGCTTTCGCATCTCAGCGTCAGGTCAGGCCCAGCGTGTCGCCTTCGCCACTGGTGTTCCTCCGGATCTCTACGCATTTCACCACTACACCCGGAATTCCACACGCCTCTACCTACCTCTAGTCGCGCAGTTCGATTGCGTCCTCGCCCGGTTGAGCCGGGCGCTTTCACGCCTCACTTGCACGACCGCCTACACGCGCTTTACACCCAGTAAATC
+
FFFFFFFFFFFFFFFFFFFFFFFFFFFFFFFFFFFFFFFFFFFFFFFFFFFFFFFFFFFFFFFFFFFFFFFFFFFFF:FFFFFFFFFFFFFFFFFFFFFFFFFFFFFFF:FFFFFFFFFFFFFFFFFFFF:FFFFFFFFFFFFFFFFFFFFFFFF,FFFFFFFFFFFFFFFFFFFFFF:FFFFF::FFFF:FFFFFF:F::::FFFFF:F:FFFFF:FFF:FFFFFFFFF:FF:,:FFFFFFF::F,,:F
@A00920:152:HGHKKDRXX:2:2102:7292:1658 2:N:0:AGGAGTGG+CTAAGCCT
GGACTACCAGGGTATCTAATCCTGTTCGCTCCCCACACTTTCGCTCCTCAGCGTCAGGTAATGCCCAGAGAACCGCCTTCGCCACCGGTGTTCCTCCTGATATCTGCGCATTTCACCGCTACACCAGGAATTCCGTTCTCCCCTGCATACCTCTAGTCTGCCCGTATCGGAAGCAGGCACGGGGTTAAGCCCCGTGTTTTCACTCCCGACGCGACAGACCGCCTACGAGCCCTTTACGCCCAATAAGTCC
+
FFFFFFFFFFFFFFFFFFFF:FFFFFFFF:FFFFFFFFF,F:FFFFFFFFFFFFFFFFF,FFFFFFFFFFFFFFFFFF,FFFFFFFFFFF:FFFFFFFFF:FFFFFFFF:FFFFFFFFFFFFFFFF:FF,FFFFFFFFFFFFFFFFFFFFFFFFFFFFFFFFFFFFFFFFFFFF,FFFFFFFFFFFFFFFFFFFFFFF:FFFFFFF:FFFFFFFFFFF:FFFFFF:FFFFFF,FFFFFFFFF:F,F,FFF
@A00920:152:HGHKKDRXX:2:2102:29848:2487 2:N:0:AGGAGTGG+CTAAGCCT
GGACTACTGGGGTATCTAATCCTGTTCGCTCCCCACGCTTTCGTCCCTCAGCGTCACTCATCCCCCAGTCGGCTGCCTTCGCTTTCGAGGTTCCTCCCGATCTCTACGCATTCCACCACTACACCGGGAATTCCGCAGACCTCTGCGTGAGTCAAGACTGGCAGTTTCCAACGCACTCGCCCAGTTGAGCCGGGCGCTTTCACGTCAGACTTGCCCTCCCGCCTACGGACCCTTTACACCCAGTCACTCC
+
FFFFFFF:FFFFFFFFFFFFFFFFFFFFF:FFFF:,FFFFFFFF:FFFF,FFFFFFFF:FFFFFFFFFFFFFFFFFFFFFFF:FFFFFFFFFFFFFFFFFFFFFF:FFF:F:FFFFFFFFFFFFFFFFFFFFFFF:,FFFFFFFFFFFFFFFFF:FF,,FFF:FFFFFFFFFFFFFFF:FFFFFFFFFFFFFFFFF,FFFFFF:FFFFFFF,,FFF:FFF:FFF:FFFFF:FF:F:FFF:FF,FFFFF:F
@A00920:152:HGHKKDRXX:2:2102:28583:3082 2:N:0:AGGAGTGG+CTAAGCCT
GGACTACAGGGGTTTCTAATCCCGTTCGCTCCCCATGCTTTCGCGTCTGAGCGTCAGTGCAGACCCAGCAAGTCGCTTTCGCCACTGGTATTCCTCCGGATATCTACGCATTTCACCACTACACCCGGAATTCTACTTGCCTCTGTCTGACTCCAGTTCCACAGTATCGCACGACCTCTCCCGGTTAAGCCAGGGAGCTTTCACGCACGACTTATGGAACAGCCTACACGCGCTTTACGCCCAGTAAATC
+
FFFFFFFFFFFFFFFFFF:FFFFFFFFFFF:FFFFFFFFFFFFFFFFFFFFFFFFFFFFFFF:FFFFFFFF:FFFFF,FFFFFFFFFF:FFFFFFFFFF,FFFFFFFFFFFFFFFFFFF:FFFFFFFFFFFFFFFFF:FFFFFFFFFFFFFFFFFFF:FFFFFFFFFF:FFFFFFFFFFFFF:FF,FFFFFFFF:FFF:FF::FFFFFFFFF,FFFFFFF,FF::,FFF,:F,FF::F,F:F:FFFF,F:
@A00920:152:HGHKKDRXX:2:2102:17282:3396 2:N:0:AGGAGTGG+CTAAGCCT
GGACTACCAGGGTTTCTAATCCTGTTCGCTCCCCACGCTTTCGCACCTCAGCGTCAGATCAGGTCCAGCCAGCCGCCTTCGCCTCCGGTGTTCTTCCGGATCTCTACGCATTCCACCGCTACACCCGGAATTCCGCTGGCCTCTACCAGTCCCTAGTCTTTCAGTATCCTATGCACATCCGGAGTTGAGCTCCGGGATTTCACAAAGGACTTAAAAGACCACCTGCCCGCGCTTTACGCCCAGTGATTCC
+
FFFFFFFFFFFFFFFFFFFFFFFFFFFFFFFFFFFFFFFFFFFFFFFFFFFFFFFFFFFFFFFFFFFFFF:FFFFFFFF:FFFFFFFFFF:FF::FFFFF:FFFFFFFF,:FFFFFFFF,FFFFFFFFF,FFFFFFFFFFFFFFFFF:FFFFFFFFFFFFFFFFFFFFFFFFFFFF,FF:FFFFFFFFFFFFFFFFFFFFFFFFFFFF:FFFFF,FFFFFFFFFFFFFFFFF,FF,FFFFFFFFFF,FFF
@A00920:152:HGHKKDRXX:2:2102:11026:3490 2:N:0:AGGAGTGG+CTAAGCCT
GGACTACAGGGGTTTCTAATCCTGTTTGCTACCCACGCTTTCGCTCCTCAGCGTCAGTTACGGCCCAGAGTGGCGCCTTCGCCACTGGTGTTCCTCCTGATATCTGCGCATTTCACCGCTACACCAGGAATTCCCCACTCCCCTACCGTACTCAAGTCACAGCAGTATCGGGTGGCGTCTCTGGGTTGAGCCCAGAGTTTTCACACCCGACTTACTGAACCGCCTACGAGCTCTTTACGCCCAATAAATC
+
FFFFFFFF:FFFFFFFFF,FFFFFFFFF,FFFFFF:FFFFFFFFFFFFFFFFFFFFFFFFFFFFFFFFFFFFFFFFFFFFFFFFFFFFFFFF:FFFFFFFFFF,FFFFF:FFFFFFFFFFFFFFFFFF:FFFFFF:FFFFFFFFFFFFFF:FF:FFFFFFFFFFFFFFFFFFFFFFFFFFF:FFFFFFFFF:FFF::FF,:FFF,FFFFFFFFFFFFFFFFFFFFFFF::FFFFF:FFFF:F,FFFFFFF
@A00920:152:HGHKKDRXX:2:2102:26205:3944 2:N:0:AGGAGTGG+CTAAGCCT
GGACTACCAGGGTTTCTAATCCTGTTTGCTCCCCACGCTTTCGAGCCTCAGCGTCAGAAATGTTCCAGAGCGCCGCCTTCGCCACCGGCCTTCCTCCCGATCTCTACGCATTTCACCGCTACACCGGGAATTCCGCGCTCCTCTCCCATCCTCTAGCTGAACAGTCCCCTCTGCACTTTCCAGGTTAAGCCTGGAGATTTCACGGAGGGCTTATCCAACCGCCTACGCTCCCTGTACGCCCAGTAAATCC
+
FFFFFFFFFFFFFFFFFFFFFFFFFFFFFFFFFFFFFFFFFFFFFFFF:FFFFFFFF,FFFFFFFFFFFFFFFFFFFFFFFFFFFFFF:FFFFFFFFFFFFFFFFFFFFFFFFFFFFFFFFFFFF:FFF,FFFFFFFFFFFFFFFFF:F,FFFFFFFFFFFFFFFF:FFFFFFFFFFFFFFFFFFFFFFFFFFFFFFF,FFFFF:FFFFFFFFFFF:F:FFFFF:FFFFFFFFFFFFFFFFFFFF:F:FF
@A00920:152:HGHKKDRXX:2:2102:6045:4038 2:N:0:AGGAGTGG+CTAAGCCT
GGACTACCCGGGTTTCTAATCCTGTTTGCTCCCCACGCTTTCGCACCTCAGCGTCAATATGTGTCCAGTAAGTCGCCTTCGCCACTGGTGTTCTTCCGAATATCTACGAATTTCACCTCTACACTCGGAATTCCACTTACCTCTCCACAATTCTAGCGATGCAGTCTTAAAGGCAGTTCCGGAGTTAAGCTCCGGGCTTTCACCTCTAACTTACAAAGCCGCCTACGCGCGCTTTACGCCCAGTAATTCC
+
FFFFFFFF:FFFFFFFFFF:FF:FFFFFFF:FFFF:FF:FFFFFFFFFFFFFFFFFFFFF:FFFFF:FFFFF,FFFF:FFFFFFF:FFFFFFFFFFFFFFFFFFFFFFFFFFFFFFFFFFFFFF:FFFFFFFFFFFFFFFFFFFFFFFFFFF:FFFFFFFF,:FFFFFF:FFF::FFFFFFFFFFF:FFFFFFFF:FF:FFFFFF:F,:FFFFFFFFFFFFF:FFFFFFFFFF,FFF:FFFFFFF,FFFF
@A00920:152:HGHKKDRXX:2:2102:9588:4038 2:N:0:AGGAGTGG+CTAAGCCT
GGACTACTGGGGTATCTAATCCTGTTTGCTCCCCACGCTTTCGCGCCTCAGCGTCAGAAACGGACCAGCGAGCCGCCTTCGCCACTGGTGTTCCGCCGAATATCTACGAATTTCACCTCTACACTCGGCATTCCACTCGCCTCTTCCGTCCTCGAGACATCCAGTATCGGAGGCAGTTCCGGGGTTGAGCCCCGGGATTTCACCCCCGACTCGAATATCCGCCTACGCGCTCTTTACGCCCAGTAATTCC
+
FFFFFFFFFFFF:FFFFFFFFFFFFFFFFFFFFFFFFFFFFFFFFFFFFFFFFFFFFFFFFFFFFFFFFFFFFFFFFFFFFFFFFFFFFFFFFFFF:FFFFFFFFFFFFFFFFFFFFFFF:FF,FFFFFFFFFFFFFF:F:FFFFFFFFF:FFFFFFFFFFFF:FFFFFFFFFFFFFFF:FFFFFFFFFFFFFFFFFFFFFF:FFFFF:FFFFFFFFFFFFF:FFFF:F::FFFFFFFF,F,F::F,F:F
@A00920:152:HGHKKDRXX:2:2102:28727:4366 2:N:0:AGGAGTGG+CTAAGCCT
GGACTACTAGGGTATCTAATCCCGTTTGCTCCCCTAGCTTTCGCGCCTCAGCGTCAAGAACAGTCCAGGTAGTCGCCTTCGCCACTGGTGTTCCTCCCGATATCTACGCATTTCACCACTACACCGGGAATTCCACTACCCTCTCCTGCCTTCGAGTCGATCAGTATCGCGTGACCCTCCCCAGTTGAGCCGGGGGCTTTCACACGCGACTTGAACGACCGCCTGCGCGCTCTTTACGCCCAGTAAATCC
+
FFFFFFF:,FFFFFFFFFFFFF:FFFFFFFFFFF:FFFFFFFFFFFFFFFFFFFFFFF:FF,F,FFFF,:FFFFFFFFFFFFFFFFFFFFFFFFFFFF:FFFFFFFFFFFFFFFFFFFFFFFFF:FFFFFFFFF:FFF:FFFFFFFFFFFFFF:FF,F,FFFFFF:FFFF:FFFFF,FF::FFFFFFFFFF:,:FFFFFFFFFF:F,FFFFFF,F,:,FFF,FF,FFF,F:FF,FFF:FFFFFFF:FFFF
@A00920:152:HGHKKDRXX:2:2102:9471:5337 2:N:0:AGGAGTGG+CTAAGCCT
GGACTACAAGGGTATCTAATCCTGTTTGCTACCCACGCTTTCGCTCCTCAGTGTCAGTACTGGCCCAGAGATCCGCCTTCGCCACCGGTGTTCCTCCGGATCTCTACGCATTCCACCGCTACACCCGGAATTCCGCTGGCCTCTACCTGTCTCCAGCCCCCCAGTATCCCCGGCATGCTCGGGGTTGAGCCCCGGCCTTTCACCAAGAGACTTAACGGGCCGCCTACGTGCGCTTTACGCCCAATAATTC
+
FFFFFFFFFFFFFFFFFFFFFFFFFFFFFFFFFFFFFFFFFFFFFFFFFFFFFFFFFFFFFFFFFFFFFFFFFFFFFFFFFFFFFFFFFFFFFFFFFFFFFFFFFFFFFFFFFFFFFFFFFFFFFFFFFFFFFFFFFFFFFFFFFFFFFFFFFFFFFFFFFFFFFF:FFFFFFFFFFFFFFFFFFFFFFFFFFF:FFFFFF:FF:FFFFFFFFF:FFFFFFFFFFFFF:F:FFF:F:FFFFF:,FF,:FF
@A00920:152:HGHKKDRXX:2:2102:25880:5509 2:N:0:AGGAGTGG+CTAAGCCT
GGACTACTGGGGTTTCTAATCCCTTTCGCTACCCACGCTTTCGTGCCTGAGCGTCAGTAATCGTCCAGGAAGCTGCCTTCGCCTTTGGTGTTCCTCTTGATATCTACGCATTTCACCGCTACACCAAGAATTCCGCTTCCCTCTCCGATACTCTAGCCAAATAGTTTCAGACGCAATTTCCGGGTTAAGCCCGGAGCTTTCACACCTGACACATCTGGCCGCCTGCGCACCCTTTACGCCCAGTGAATCC
+
FFF:F:F:FFFFFFFFFFFFFFFFFFFFFFFFFFFFFFFFFFFFFFFFF:FFFFFFFF:FFFFF:FFFFF,FFFFFFFFFFFFFFFFFFFFFFFFFFFFFFFFFF:FFFFFFFFFFFFFFFFFFFF:FFFFFFFFFFFFFFFFFFFFF::FFF:FFFFFFFFFFF:FFFFFFFFFFFF:FFFFFFF:::FFFFFFFF:FFFFF:F:FFFFFFFFFFFFFFFFFF::FFF::FFFFFFFFFFFFFFFFFFF
@A00920:152:HGHKKDRXX:2:2102:30174:5744 2:N:0:AGGAGTGG+CTAAGCCT
GGACTACTAGGGTTTCTAATCCTGTTTGCTCCCCACGCTGTCGCACCTGAGTGTCAGTATTGGGCCAGGTAGCCGCCTTCGCCACTGATGTTCCTCCCGATATCTACGCATTTCACCGCTACACCGGGAATTCCACTACCCTCTCCCATACTCTAGCTGAGTAGTATCGACTGCAATTCCCAGGTTAAGCCCAGGGCTTTCACAATCGACTGACTCAGCCACCTGCGTGCGCTTTACGCCCAGTAATTCC
+
FFFFFFFFFFFFFFFFFFFFFFFFF:FFFFFFFFFFFFFFFFFFFFFFFFFFFFFFFFFFFFFFFFFFFFFFFFFFFFFFFFFFFFFFFFFFFFFFFFFFFFFFFFFFFFFFFFFFFFFFFFFFFFFFFFFFFFFFFF,FFFFFFFFFFFFFFF:FFFFFFFFFFFFFF:FFFFFFFFFFFFFFFFFFFFFFFFFFFFFFFFFFFF:FFFFFFFFFFFFFF:FFFFFF:FFFFFFFF,FFFF:FFFF:FF
@A00920:152:HGHKKDRXX:2:2102:3242:6104 2:N:0:AGGAGTGG+CTAAGCCT
GGACTACAAGGGTTTCTAATCCCGTTTGCTACCCTAGCTTTCGCGCCTCAGCGTCAAGAACAGGCCAGGAAGTCGCCTTCGCCACTGGTGTTCCTTCCGATATCTGCGCATTCCACCGCTACACCGGAAATTCCACCTTCCTCTACCTACCTCAAGCCCTGCAGTATCGGATGCAGTTCCAGAGTTGAGCTCTGGGATTTCACATCCGACTTACAGGGCCGCCTACACGCGCTTTACGCCCAATAAATCC
+
FFFFFFFFFFFFFFFFFFFFFFFFFFFFFFFFFFFFFFFFFFFFFFFFFFFFFFFFFFFFFFFFFFFFFFFFFFFFFFFFFFFFFFFFFFFFFFFFFFFFFFFFFFFFFFFFFFFFFFFFFFFFFFFFFFFFFFFFFFFFFFFFFFFFFFFFFFFFFFFFFFFFFFFFFFFFFFFFFFFFFFFFFFFFFFFFF:FFFFFFFFFFFFFFFFFFFFFFFFFFFFFFFFFFFFFFFFFFFFFFFFF:FFFF:F
@A00920:152:HGHKKDRXX:2:2102:25608:6480 2:N:0:AGGAGTGG+CTAAGCCT
GGACTACACGGGTATCTAATCCCGTTTGCTCCCCTAGCTTTCGCTCCTCAGCGTCAATGTCGGTCCAGGATGCCGCCTTCGCCACCGGTATTCCTCCAGATATCTACGCATTTCACCGCTACACCTGGAATTCTGCATCCCTCTCCCGAATTCAAGCCATCCAGTATCACACGCAGTTCCCAGGTTAAGCCTGGGGATTTCACGTGTGACTTAGTTGGCCGCCTACGAGCCCTTTACGCCCAGTAATTCC
+
FFFFFFFFFFFF:FFFFFFFFFFFFFFFFFFFFFFFFFFFFFFFFFFFFFFFFF:FFFFFFFFFFFFFFFFFFFFFFFFFFFFFFFFFF:FFFFFFFFFFFFFFFFFFFFFFFFFFFFFFF:FFFFFFFFFFFFFFF:FFFFFFFFFFFFFFFFFFFFFFFFFFF:FFFFFFFFFFFFFFF:FFFFFFFFFFFFFFF,FFF:FFFFFFF:F,FF:FFFFFFFFF,FFFFFFFFFFFFFFFFFFFF:FFFF
@A00920:152:HGHKKDRXX:2:2102:25165:8030 2:N:0:AGGAGTGG+CTAAGCCT
GGACTACTCGGGTTTCTAATCCTGTTCGATACCCACGCTTTCGTGCTTCAGCGTCAGTTATAGCCCAGTATGCTGCCTTCGCAATCGGGGTTCTGCGTGATATCTATGCATTTCACCGCTACACCACGCATTCCGCATACCGCAACTACTCTCTAGTTCAACAGTATTAGAGGCAGTTCCGGTGTTAAGCACCGGTCTTTCACCTCTAACTTATCAAACCGCCTACGCACCCTTTAAACCCAATAAATCC
+
FFFFFFFFFFFFFFFFFFFF::FFFFFFFFFFFF::F:FFFFFFFFFFFFFFFFFFFFFFFFFFFFFFFFFF:FF:FF,FFFF:FFFFFFFFFFFFFFF:,FF,FFFFF::FF::FFFFF,FFFFFFFF,FFFFFFFFF:FFFFF:F::FFFFF,FFFFF:FFFF:FFFFFFF:,FFFFFFFFFFF:FFFFFFFFF,F,:FF,FFFF,:FFFF:FF:FFFFFFFF:FFFFFFF:FFFFF:FF:FF,F:FF
@A00920:152:HGHKKDRXX:2:2102:25355:8296 2:N:0:AGGAGTGG+CTAAGCCT
GGACTACCAGGGTTTCTAATCCCGTTTGCTACCCACGCTTTCGTGCCTTAGTGTCAGAAACGAGCCAGTCGCCTGCCTACGCCATCGGTGTTCCTTCTAATATCTACGGATTTCACTCCTACACTAGAAATTCCAGCGACCTCTCTCGTCCTCTAGCTACGGCAGTTTTGATAATGGGTATGGGGTTGAGCCCCACGCTTTCACTACCAACTTACCGAGCCACCTACGCAACTCTTTACGCCCAGTACTT
+
FFFFFFFFFFFFFFFFFFFFFFFFFFFFFFFFFFF:FFFFFFFFFFFFFFFFFFFFFFFFFFFFFFFFFFFFFFFFFFFFFFFFFFFFFFFFFFFFFFFFFFFFFFFFFFFFFFFFFFFFFFFFFFFFFFFFFFFFFFFFFFF:FFFFFFFFFFFFFFFFFFFFFFFFFFFFFFFFFFF,FF,FFFF:FFFFFFFFFFF:F:FFFFFFFFF,FFFFF:FFFFF:FFFFFF:F:F:FFFFFFFF:F,F,FF
@A00920:152:HGHKKDRXX:2:2102:4227:9377 2:N:0:AGGAGTGG+CTAAGCCT
GGACTACTGGGGTATCTAATCCTGTTTGCTCCCCACGCTTTCGCACCTCAGCGTCAGTACCGGGCCAGTGAGCCGCCTTCGCCACTGGTGTTCTTGCGAATATCTACGAATTTCACCTCTACACTCGCAGTTCCACTCACCTCTCCCGGACTCAAGATTGCCAGTTTCGAAGGCAGTTCTGGAGTTGAGCTCCAGGATTTCACCCCCGACTTAACAATCCGCCTACGTGCGCTTTACGCCCAGTAATTCC
+
FFFFFFFFFFF:,FFFFFFFFFFFFFFFFFFFFFFFFFFFFFFFFFFFFF:FFFFFFFFFFFFFF:,FFFF::FFFFFF:FFFFFFFFFFFFFFFF:FFFFFFFFF:,FFFFF,FFF:F:F:FFFFF:FFFFFFFFFF::::FFFF:FFFFFFFFFF:FFFF:FFFFFFFFFF::FFF,FF:F,:FFFFFFFFFFFF,FFFFF:FFFFFFF,FFF,FFFFFFFF:,FFFFFFFFF:FFFF,FFFFFFFF:
@A00920:152:HGHKKDRXX:2:2102:12228:10582 2:N:0:AGGAGTGG+CTAAGCCT
GGACTACAAGGGTTTCTAATCCCGTTCGCTACCCTAGCTTTCGAGCCTCAGCGTCAGTTACAGTCCAGAAAGCCGCCTTCGCCACTGGTGTTCCTCCCAATATCTACGCATTTCACCGCTACACTGGGAATTCCGCTTTCCTCTCCTGCACTCAAGAAAACCAGTTCGGACCCCATCACGAGGTTGAGCCCCGCACTTTTAAGATCCGCTGAGTTTCCCGCCTGCGCTCCCTTTACGCCCAATAATTCCG
+
FFFF,FF:FFFFFFFFFFFFFF,FFF:,FFFFFFFF:FFFFFFFFFFFFFFFF:F:FFFFFFFFFFFFFFFFFFFFF:FFFFFFFFFFFFFFFFFF:FFFFFFFFFFFFFF:FFFFFFFF:FFFFF,F:FFFFFFFFFFF:FFFFFFFF::FFFFFFF:F:FF:FFFFF:F,FFFFFFFFFFFFFFFFFFFFFFFFFFFFFFFFFFFFFF,FFFFFF,FF:FFF,FFFFF:F:FFFFF:FFFF:FF:FF,
@A00920:152:HGHKKDRXX:2:2102:18945:10629 2:N:0:AGGAGTGG+CTAAGCCT
GGACTACAGGGGTTTCTAATCCCGTTTGCTCCCCTAGCTTTCGCGCCTCAGCGTCAAGAATGGGCCAGGTAGCCGCCTTCGCCACTGGTGTTCCTCCCGATATCTACGCATTTCACCACTACACCGGGAATTCCGCTACCCTCTCCCACCTTCAAGCTGAGCCGTTTCCGAGGCTGTTTTCCAGTTAAGCCGGAAGCTTTCACATCGGACTGACCCAGCCGCCTGCGCGCTCTTTACGCCCAGTAAATCC
+
FFFFFFF:FFFFFFFFFFFFFFFFFF,FF:FFFFFFFFFFFFFFFFFFFFFFFFFFF:F:FFFFFFFFFF:FFFFFFFFFFFFFFFFFFFFFFFFFFFFF:FFFFFFFFFFF,FFFFFFF:F:FFFFFFF,FFFFFFFFFF,FFFFFFFF:FF,FFFFFFFF,F,,:FFFF,FFFF,FFFFF:FFF,FFFFFFFFFFFFFFFF,:FFFFFF:FFFFFFFFFFFFFFFFFFFFF:F,:FFFFFF:F,FF:F
@A00920:152:HGHKKDRXX:2:2102:14344:11428 2:N:0:AGGAGTGG+CTAAGCCT
GGACTACCGGGGTTTCTAATCCTGTTTGATACCCACACTTTCGAGCATCAGCGTCAGTTACAGTCCAGTAAGCTGCCTTCGCAATCGGAGTTCTTCGTGATATCTAAGCATTTCACCGCTACACCACGAATTCCGCCTACCTATGCTGCACTCAAGGTACCCAGTATCAACTGCACTTTTACGGTTGAGCCGCAAACTTTCACAACTGACTTAAGCACCCGCCTACGCTCCCTTTAAACCCAATACATCC
+
FFFFFFFFFFFFFFFFFFFFFFFFF:FFFFFFFFFFFF:FFFFFFFF:FFFFFFFFFFFFFFFFFFFFFFFFFFFFFFFFFFFFFFFFFFFFFFFFF:FFFFFFFFFFF:FFFFFFFFFF:FFFFFFFFFFFFFFFFFFFFFFFFFFFFFFFFFFFFFFFFFFFFFFFFFFFFFF,FFFFFFFFFFFFFFF:F,FFFFFFFF,FFFFFFFFF:FFFFFFFFFFFFFFFF::F,FFF,F:FFFFFF,F:FF
@A00920:152:HGHKKDRXX:2:2102:31774:11522 2:N:0:AGGAGTGG+CTAAGCCT
GGACTACAGGGGTTTCTAATCCCGTTTGCTACCCACGCTTTCGTGCCTGAGCGTCAGGAACAAGCCAGTCACCTGCCTACGCCATCGGTGTTCCTCCCTATATCTACGGATTTCACTCCTACACAGGGAATTCCAGTGACCTCTCTTGTCCTCTAGCTTTGCAGTTCAAATAATGTGAGCATGGTTGAGCCACACGATTTCACTATCTGCTTACAATGCCGCCTACGCAACTCTTTACGCCCAGTAATTC
+
FFFFFFFFFFFF:FFFFFFFFFFFFFFFFFFFFFFFFFFFFFFFFFFFFFFFFFFFFFFFFFFFFFFFFFFFFFFFFFFFFFFFFFFFFFFFFFFFFFFFFFFFFFFFFFFFFFFFFFFFFF:FFFFFFFFFFFFFFFF,FF:FFFFFFFFFFFFFFFFFFFFFFFFF:,FFFFFFFFFFFFFFFF:FFFFFFFFFFFFFFFFFFFFFFFFFFFFFFFFFFFFFFFFFFFFFFFFFFFFFFFFFFF,FF:
@A00920:152:HGHKKDRXX:2:2102:32199:11851 2:N:0:AGGAGTGG+CTAAGCCT
GGACTACTGGGGTATCTAATCCTGTTTGCTACCCATGCTTTCGAGCCTCAGCGTCAGTTGGTGCCCAGTAGACCGCCTTCGCCACTGGTGTTCCTCCCGATATCTACGCATTCCACCGCTACACCGGGAATTCCATCTACCTCTGCACTACTCAAGAAAAACAGTTTTGAAAGCAGTTCATGGGTTGAGCCCATGGATTTCACTTCCAACTTGTCTTCCCGCCTGCGCTCCCTTTACACCCAGTAATTCC
+
FFF,F:FFFFFFFFF:FFFFFFFFFFFF:FFFFFFFF:FFFFFFFFFFFFFFFFFF:FFFFFFF:FFFFFFFFFFFFFFFFFFFFFFFFFFF:FFFFFF:FFFFF:FFF,FFFFFF:FFFFFFFFFFFFFFF:FFFFFF:F:FFF:FFFFFFFFFFFFFFF:FFF:F:FFFFFFFFFFFFFFFFFFFFFFFFFFFFFFFFF,FFFFFFFFFFFFFFFF:FFF:FFFFFFFFFFFFFF::FFFFFFFFFFF
@A00920:152:HGHKKDRXX:2:2102:26205:11929 2:N:0:AGGAGTGG+CTAAGCCT
GGACTACAAGGGTTTCTAATCCTGTTTGCTCCCCACGCTTTCGTGCATGAGCGTCAGTATTGGACCAGAAGGCTGCCTTCGCCATCGGTGTTCCTCCACATCTCTACGCATTTCACCGCTACACGTGGAATTCCACCTTCCTCTGCCAGACTCCAGCCACGTAGTTTCGAGCGCAATTCCCAGGTTAAGCCCGGGGCTTTCACACTAGACTTGCGCGGCCGCCTCCGCTCACTTTACGCCCAGTAATTCC
+
FFFFFFFF,:FFFFFFFFFFFFFFFFFFF:FFFF:F:FF,FFFFFFFF:FFFFFFFFFF,FFF,FFFFF,FFF,FFFFFFFFFF,::FFFFFFFFFF,FF,FFFFFFFFFFFFFFFFFFF:FF:F:FFF,FFFFF:,F,FFFFF:FF:,FFFFFFFFF,:F,FFFFFFFFFF:FF,:FFFFF,F:F,:FF:FFFF:FF:FFFF,,,,FF:F:F::FF,FFFFFF,FFF,:FFF:FFFF::FFFF,,FF:F
@A00920:152:HGHKKDRXX:2:2102:6967:12148 2:N:0:AGGAGTGG+CTAAGCCT
GGACTACTCGGGTTTCTAATCCTGTTTGCTCCCCATGCTTTCGAGCCTCAGCGTCAATATGTGTCCAGACGGCCGCCTTCGCAACTGGTGTTCTTGGGGATCTCTACGCATTCCACCGCTACACCCCCAATTCCGCCGTCCTCTCCACTATTCAAGACTCCCAGTTTTAGGTGCCTGTCCGGGGTTGGGCCCCGGGATTATACGCCTAACTTAAGAGCCCGCCTCCGCTCCCTTTACGCCCCGTGATTCC
+
FFFFFFFFFFFFFFFFFFFFFFFFFFFFFFFFFFFFFFFFFFFFFFFFF:FFFFFFFFFFFFFFFFFFFFFFFFFFF:FFFF:F:FFFFFF,FFFFFFFFFFFFFFFFFFFFFFFFFF:FFFF:FFFFF,::FFFF,FF:FFFFF:FFFFFF::,F,FFFF::F,:,FFFF,F:FF::F:FFFF:,FFFFFF:FFF,,FF,FF,:FF:,:::,F,FFF:F:FFF,FFF:F,FFFF::FFF:,F,F,,::F
@A00920:152:HGHKKDRXX:2:2102:28999:12258 2:N:0:AGGAGTGG+CTAAGCCT
GGACTACTAGGGTTTCTAATCCTGTTTGCTCCCCACGCTTTCGCACCTCAGTGTCAGTATCAGTCCAGGTGGTCGCCTTCGCCACTGGTGTTCCTTCCTATATCTACGCATTTCACCGCTACACCGGAATGTCCACCCCCCTCTACCGTCCTCTAGCTCGCCAGTGTTGGCTGGCGTTCCCTGGGTGAGCCCGGGGCGTTCGCGTCCAGCTTAGCGCAGCAGCTCCGCGCGCTGTGCGGCCGGTTCTTGC
+
FFFFFFFFFFFFFFFFF:FFFFFFFFFFFFFFFFFFFFFF:FFFFFFFFFFFFFFFFFFFFFFFF,,FFFFFFFFFFF,,,FF,FF:::F:F:FFFF,FFF,F,F,:F:,:F,:,:FF,,,,,:,FFF,,,F:,,,,,:F:,,F::FF:,,,,F,F,F,FF,,F,,:FFF,,F,,F,,,,F,FFF,FFF,,,FFFF,F,,,,,:F,:,,,,,,,FF,F,,,::,,,FFF,F:,FF,,:,,,,F,:,F,::
@A00920:152:HGHKKDRXX:2:2102:4481:12790 2:N:0:AGGAGTGG+CTAAGCCT
GGACTACAGGGGTTTCTAATCCTGTTTGCTCCCCACGCTTTCGTGCATGAGCGTCAATCTTGACCCAGGGGGCTGCCTTCGCCATCGGTGTTCCTCCACATCTCTACGCATTTCACTGCTACACGTGGAATTCTACCCCCCTCTGCCAGATTCTAGCCTTGCAGTCTCCAACGCAATTCCCAGGTTAAGCCCGGGGATTTCACGTCAGACTTACAAAACCGCCTGCGCACGCTTTACGCCCAGTAATTCC
+
FF:FFFFFFFFFFFFFFF:FFFFFFFFFFFFFFFFFFFF:FFF:FFFFFFFFFFFF:FFFFFFFFFFFFFFFFFFFFFFFFFFFFFFFFFFFFFFFFFF:FFFFFFFFFFFFFFFFFFFFFF:FFFFFFFFFFFFFFFFFFFFFFFFFFFFFFFFFFFFFFFFFFFFFFFFFFFFFF:FFFF:FFFFFFFFFFFFFFFFFFFFFFFFFFFFF:FFFFFFFFF::FFFFFFFFFFFFFFFFFFFFFF:FFF
@A00920:152:HGHKKDRXX:2:2102:8938:12806 2:N:0:AGGAGTGG+CTAAGCCT
GGACTACAAGGGTATCTAATCCTGTTTGCTCCCCACGCTTTCGCACCTCAGCGTCAGTATCTTCCCAGATCGCCGCCTTCGCCACTGGTGTTCCTCCCGATATCTACGAATTTCACCTCTACACCGGGAATTCCGCGATCCTCTTAAGTACTCAAGCTCAGCAGTTTCGACAGCACTTCCTTGGTTGAGCCGAGGGATTTCACTTCCGACTTGCTAAGCCGCCTACGAGCGCTTTACGCCCAATAATTCC
+
FFFFFFFFFFFFF:FFFFFFFFFFFFFFFF:FFFFFFFFFFFF,FFFFFFFFFFFFF::F,,FFFFFFF:FFF,FFFFFFFFF:,FF,FFFFFFFFFFFFF,FFFFFFFFFFFFFFFFFFFFFFF:FFF:FFFF:FFF,FFFFFF:F,FFFFF:FFFFFFFFFFFFFFFF::FFFFFFFF,:FFFF:FFFFFFFFFFFFFFFFF,FF:FF,F,FF,F,FFFFF:FFF,,FFFFFF::FFFFFFFFF,FFF
@A00920:152:HGHKKDRXX:2:2102:3956:13949 2:N:0:AGGAGTGG+CTAAGCCT
GGACTACTCGGGTATCTAATCCCGTTCGCTCCCCACGCCTTCGCACATGAGCGTCAGACCGATGCCAGGGTGCCGCCTTCGCCACTGGTATTCCTCCCGATATCTACGCATTCCACCACTACACCGGGAATTCTGCACCCCTCTCATCGTCTCAAGCCTTCCAGTCTTCAACGACCTCTCCCGGTTAAGCCAGGAGCTTTCACGTCAAACTTAAAAGGCCGCCTGCGTGCGCTTTACGCCCAGTAATTCC
+
FFFFFFF:FFFFFFFFF,FFFFFF:FFFFFFFFFFFFFFFFFFFFFFFFFFFFFFFFFFFFFFFFFFFFFFFFFFFFFFFFFFFFFFFFFFFFFFFFFFFFFFFFFFFFFFFFFFFF:FFFFFFFFFFFFFFFFFFFF:FF,FFFFFFFFF:FFFFF:FFFFFFFFFFFFFFFFFFFF:FFFF,:F:FFFFFF,FF:FFFFFFF,F:FF:FFFFFFFFFFFFFFFFFFFF:F:FFFFFFFFFFF:FF,:F
@A00920:152:HGHKKDRXX:2:2102:1633:13964 2:N:0:AGGAGTGG+CTAAGCCT
GGACTACAAGGGTTTCTAATCCTGTTTGATCCCCACACTTTCGTGCCTCAGCGTCAGTTAAAGCTTAGTTAGCTGCCTTCGCAATAGGTGTTCTTGACGATATCTAAGCATTTCACCGCTACACCGTCAATTCCGCCAACCTCAACTTTACTCAAGTCCTACAGTATCAATGCCACCCTCCCGGTTAAGCCGGGATATTTCAGCACTGACTTATAAGACCGCCTACGCACCCTTTAAACCCAATAAATCC
+
FFFFFFFFFFFFFFFFFFF:FFFFFFFFFFFFFFFFFFFFFFFFFFFFFFFFFFFFFFFFFFFFF,FFFFFFFFFFFFFFFFF:F,FFFFFFF:FFFFFF,FFFFFFFFFFFFFFFFFFFFFFFFFFFFFFFFFFFFFFFFFFFFFFFFFFFFF,FFFFFFFFFFFFFFFFFFF,FFFFFFFFFFFFFFFFFFFFFFF:FFFFFFFFFFFFFFFF:FFFFFFFFFFFFFF:FF,FFFFFFFFFFFFFFFF
@A00920:152:HGHKKDRXX:2:2102:28601:15233 2:N:0:AGGAGTGG+CTAAGCCT
GGACTACCAGGGTTTCTAATCCTGTTCGCTCCCCACACTTTCGCTCCTCAGCGTCAGGTAATGCCCAGAGAACCGCCTTCGCCACCGGTGTTCCTCCTGATATCTGCGCATTTCACCGCTACACCTGGAATTCCACATTCCTCTCCCGAACTCAAGCCCACCAGTATCAGACGCAGTTCCCCGGTTGAGCCGAGGGATTTCACGTCTGACTTAATAGGCCGCCTACGCGCCCTTTACGCCCAGGAATTCC
+
FFFFFFFFFFFFFFFF,FFFFFFFFFFFFFFFFFFFFFFFFFFFFFFFFFFFFFFFFFF:FFFFFFFFFF:FFFFFF:FFFFFFFFFF:F:,FFFFFFFFFFFFF:FFFFFFFFFFFFFFFFFFFFFFFFFFFFFFF,FFFFFFFFFFF,FFFF,FFFFFF:FFF::FF,FFFFFF:FFFFFFFFFFFFFFFFFFFFFFF:FFFFFFFFFF,FFFFFF,FFF:F,FFFFFF::F,FFFFFF,F,F::FFF
@A00920:152:HGHKKDRXX:2:2102:28745:15671 2:N:0:AGGAGTGG+CTAAGCCT
GGACTACTGGGGTATCTAATCCTGTTTGCTCCCCACGCTTTCGTGCCTCAGCGTCAGTATCGGGCCAGTGAGCCGCCTTCGCCACTGGTGTTCTTGCGAATATCTACGAATTTCACCTCTACACTCGCAGTTCCACTCACCTCTCCCGAACTCAAGATCCTCAGTATCAAAGGCAGTTCTGGAGTTGAGCTCCAGGATTTCACCCCTGACTTAAAGACCCGCCTACGCACCCTTTACACCCAGTGATTCC
+
FFFFFFFFFFFFFFFFFFFF:FFFFFFFFFFFFFFFFFFFFFFFFFFFFFFFFFFFFFFFFFFFFFFFFFFFFFFFFFFFFFFF:FFFFFFFFFFFFFFFFFFFFFFFFFFFFFFFFFFFFFFFFFFFFFFFFFFFFFFFFFFFFFFFFFFFFFFFFFFFFFFFFFFFF::FFFFF:FFFFFFFFFFFFFFFFFFFFFFFFFFFFFFFFFFFFFF:FFFFFFFFFFFFFFFFFFFFFFFFFFFFFFFFFF
@A00920:152:HGHKKDRXX:2:2102:26982:16063 2:N:0:AGGAGTGG+CTAAGCCT
GGACTACAGGGGTATCTAATCCCTTTTGCTCCCCACGCTTTCGTGCCTGAGCGTCAGTAATTGTCCAGGTAGCCGCCTTCGCCTCTGGTGTTCCTCACGATATCTACGCATTTCACTGCTACACCGTGAATTCCGCTACCCTCTCCAATACTCTAGCCGTGTAGTTTTAGGCGCAATTCCGAGGTTGAGCCTCGGGCTTTCACACCTAACACACACGGCCGCCTGCGCACCCTTTACGCCCAGTGAATCC
+
FFFFFFFFFFFFFFFFFFFFFF,:FFFFFFFFFFFFFFFFFFFFFFFFFFFFFFFFF,FFFFF,FFFF,F,FFFFFFFFFFFFFFFF:FFFFFFFFFFFFF,FFFFFFFFFFFFFFFFFFFFFFFFFFFFFFFFFFFF,FFFFFFF:FF,FFFFFFFFF,FFFFFFFF:,:FFFFF,FFF,F,FFFFFFFF,,F::FF,FFFFF:F,,:FF,FFFFFFFFFFFFFFFFFFFFF,FFFFFFFFFFF:FFFF
@A00920:152:HGHKKDRXX:2:2102:29857:16219 2:N:0:AGGAGTGG+CTAAGCCT
GGACTACCAGGGTTTCTAATCCTGTTTGCTACCCACGCTTTCGCTCCTCAGCGTCAGTTCCGGCCCAGAACACCGCCTTCGCCACTGGTGTTCCTCCCGATATCTAAGCATTTCACCGCTACACCGGGAATTCCGTGTTCCCCTACCGGACTCTAGCCACAGCAGTATCAGGTGGCGTCTCCAGGTTGAGCCTGGAGGTTTCACACCCGACTTTCTGAGCCGCCTACGAGCTCTTTACGCCCAATAAATC
+
FFFFFFFFFFFFFFFFFFFFFFFFFFFFFFFFFF:FFFFFFFFFFFFFFFFFFFFFFFFFFFF:FFFF:FFFFFFFFFFFFFFFFFFFFFFFFFFFFFFFF,FFFFFFFFFFF:FFFFFF:FFFFFF:FFFFFFFFFF,FFFFFFFF,FF:FFFFFFFFFF:FFF:FFFFFFFFFFFFFFFFFFFF,FFFFFFFF,FFFFFFFFFF:FFFFF:FFFFFFFFFFFFFFFFFF:F,FF:FFFF:FFF,FFFF
@A00920:152:HGHKKDRXX:2:2102:1136:16235 2:N:0:AGGAGTGG+CTAAGCCT
GGACTACCGGGGTATCTAATCCTGTTTGCTCCCCCGGCTTTCGTGCCTCAGTGTCAGGTGTTGTCCAGGGACTCGCCTTCGCCACTGGTGTTCCTCTCGATATCTACGCATTTCACTGCTACACCGAGAATTCCAGACCCCCCTCCAAACCTCCAGCACCGCAGTATTCAATGCCATTTCAGAGTTGAGCTCTGAGCTTTCACATCAAACTTGCAATGCCACCTACGCACCCTTTACGCCCAGTGAATCC
+
FFFFFF,FFFFFF:FFFFF:FFFF,FFFF:FFFFFFFFFFFFFFFFFFF:FFFFFFFF,FFFFFFF,FFF:FFFFFFFFFFFFF:FFFF:FFFF:FFFFFF:,F,FFFFFFF:FFFFFFF,FFFF,FF,F,FFFFF,FFFFFFFFFFFFFF:FF,FFFFFFFFF:,,FFF,FFFFF:FFFF:FFF::,FFFFFFFFF:FFFFFF,FFF,FF:FFFF,FFFFFFFFFFFFFFFFFF:FFFFFFFFFFF:FF
@A00920:152:HGHKKDRXX:2:2102:26892:18881 2:N:0:AGGAGTGG+CTAAGCCT
GGACTACACGGGTATCTAATCCTGTTCGCTCCCCACGCTTTCGCACCTCAGCGTCAGATCAGGTCCAGCCAGCCGCCTTCGCCTCCGGTGTTCTTCCGGATCTCTACGCATTCCACCGCTACACCCGGAATTCCATGTGCCTCTACCGTGCTCCAGTCTTCCAGTTCGCACGGCCGACTCAGGGTTGAGCCCTGAGCTTTCACCGCACGCTTGAAAAACCGCCTACGCGCCCTTTACGCCCAGTGATTCC
+
FFFFFFFFFFFFFFFFFF,FFFFFFFFFFFFFFFFFFFFFFFFFFFFFF:FFFFFFFFFFF:FFFFFFFFFFFFFFFFFFFFFFFFFFFFFFF::FFFF:FFFFFFFFFFFF:F:FFFF:FFFFFFFFF:FFFFFFFFFFFFFF,FFFFFFFFFF::FFFF:FFFFFFFFFFFFFFFFFF:FFFFFF,FFFFF:FFFF,FFFFFFFFFFFFFFFF:,FFF:FFFFF:F:FFFFF::FFFFFFFFFF:FFF
@A00920:152:HGHKKDRXX:2:2102:12509:20369 2:N:0:AGGAGTGG+CTAAGCCT
GGACTACTGGGGTTTCTAATCCCGTTTGCTCCCCTGGCTTTCGCGCCTCAGCGTCAATGCCGGTCCAGGATGCCGCCTTCGCCACCGGTGTTCCTCCAGATATCTACGCATTTCACCGCTACACCTGGAATTCCGCATCCCTCTCCCGGATTCAAGCCAACCAGTATCGGACGCAGTTCCTGGGTTGAGCCCAGGGATTTCACGTTCGACTTAGCAGGCCGCCTACGCGCCCTTTACGCCCAGTAAATCC
+
FFFFFF:FFFFFFFFFFFFFFFFFFFFFFFFFFFFFFFFF:FFFFFFFFFFFF:F:FFFFFFFFFFFFFFFFFFFFFFFFFFFFFFF,FFFFFFFFFFF:FFFFFFFFFFFFFFFFFFF:FFFFFFFFFFFFFFFF:FFFF,FFFFFFFFFFFFFFF,:FFFFF,FFFFFFF:FFFFFFFFF:FFFFFFFFFFFFFFF,FFFFF,FFF:,,FFF,FFFFFFFFFFFFFFFFFFFFF,FFFF,,:FF,FFF
@A00920:152:HGHKKDRXX:2:2102:22399:21496 2:N:0:AGGAGTGG+CTAAGCCT
GGACTAAAGGGTTTCTAATCCTGTTTGCTCCCCACGCTTTCGAGCCTCAGCGTCAGTAATGGGCCAGTGTGTCGCCTTCGCCACTGGTGTTCTTCCGAATATCTACGAATTTCACCTCTACACTCGGAGTTCCACACACCTCTCCCATACTCAAGACAGCCAGTATCAAAGGCAATTCCAGGGTTGAGCCCTGGGCTTTCACCTCTGACTTAACTGTCCGCCTACGCTCCCTTTACGCCCAGTCATTCCG
+
FFFFFFFFFFFFFFFFFFFFFFFFF:FFFFFFFFFFFFFFFFFFFFFFFFFFFFFFFF:FFFFFFFFFFFFFFFFFF:FFFFFFFFFFFFFFFFFFF:FFFFFFFFFFFFFFF:FFFFFFFF:FFFFFFFFFFFFFFFFFFFFFFFFFFFFFFF,FFFFFFFFFFFF:F:FFFFFFFFFFFFFFFFFFFFFFFFFFF,F:FFF:FF:FFFF,F:FFFFFFFFFFF:FFFFFFFFFFFFFFF:F,FF,:FF
@A00920:152:HGHKKDRXX:2:2102:23863:22091 2:N:0:AGGAGTGG+CTAAGCCT
GGACTACAGGGGTATCTAATCCCTTTTGCTCCCCACGCTTTCGTGCCTGAGCGTCAGCAATTGTCCAGGTAGCCGCCTTCGCCTCTGGTGTTCCTCACGATATCTACGCATTTCACTGCTACACCGTGAATTCCGCTACCCTCTCCAATGCTCTAGCCATGTAGTTTTGAGTGCAATTCCGGAGTTAAGCTCCGGGCTTTCACGCCCAACACACACTGCCGCCTGCGCACCCTTTACGCCCAGTGAATCC
+
FFFFFFFFFFFFFFFFFFFFFFFFFFFFFFFFFFFFFFFFFFFFFFFFFFF:FFF:FFFFFFFFFFFFFFFFFFFFFFFFFFFFFFFFFFFFFFFFFFF,FFFFFF,FFFFFFFFFFFFFFFFFFFFFFFFFFFFFFFFFFFFFFF,FF,FFFFFF,FFFFFFFFFFFFFFF:FFFFFFFFFFFFFFFFFFF:FFFFF,FFFFFFFFFFF:FFFFF,FFF:FFFFFFFFFFFF::FFF:FFFFF:F:F:F
@A00920:152:HGHKKDRXX:2:2102:5222:22310 2:N:0:AGGAGTGG+CTAAGCCT
GGACTACTAGGGTTTCTAATCCTGTTTGCTCCCCACGCTTTCGCACCTCAGCGTCAGTTACAGACCAGAAAGTCGCCTTCGCCACTGGTGTTCCTCCACATCTCTACGCATTTCACCGCTACACGTGGAATTCCACTTTCCTCTTCTGCACTCAAGTCCCCCAGTTTCCAATGACCCACCACGGTTGAGCCGTGGGCTTTCACATCAGACTTAAAGGACCGCCTGCGCGCGCTTTACGCCCAATAATTCC
+
FFFFFFFFFFFFFFFFFFF:FFFFFFFFFFF:FFFFFFFFFFFFFFFFFFFFFFFFFFFFFFFFFFFFF,FFF:FFFF,FFFFFF:F:FF:FFFFFFFFF,FFF:FFFFF,:FFFFFFF:FFFFFFFFFFFFFFFFFFFF:FFFFFFFFFFFFFFFFFFFFFFF:FFFF:FFFFFFF,FFFFFFFFFFFFF:,FFFFFFFFFFFFFFFFFF,:FFFFFF:FFF,FFFFFFFFF,FFFFFFFFF:FF,FFF
@A00920:152:HGHKKDRXX:2:2102:21341:23234 2:N:0:AGGAGTGG+CTAAGCCT
GGACTACCCGGGTATCTAATCCTGTTTGATCCCCACACTTTCGTGCCTCAGCGTCAGTTGAAGTCTAGTAAGCTGTCTACACTATCGGTGTTCTTGACGATATCTAAGCATTTCACCGCTACACCGTCAATTCCGCCTACCTCGATTCCACTCAAGCCCATCAGTATCAATCCCACCCTCCCGGTTAAGCCGGGATATTTCAGAACTGACTTAATAGGCCGCCTACGCACCCTTTAAACCCAATAAATCC
+
FFFFFFFFFFFFFFFFFFFFFFFFFF:FFFFFFFFFFFFFFFFFFFFFFFFFFFFFF:FFFF:FFFFFFFFFFFFFFFFFFFFFFFFFFFFFFFFFFFFFF:FFFFFFFFFFFFF:FFF:FFFF:FFFFFFFFFFFFFFFF:FFFFFFF:FFFFFFFFFFFFFFFFFFFFFFFFFFFFFF:FFFF:F,FFFFFFFFFFFF,,FFFFFF:FFFFFFF:FFFFFFFF,FFF:F,:,FF:FF::FF:F:F,:F
@A00920:152:HGHKKDRXX:2:2102:12689:23657 2:N:0:AGGAGTGG+CTAAGCCT
GGACTACTGGGGTATCTAATCCCGTTCGCTACCCTGGCTTTCGCGGCTCAGCGTCAGGTGCAGCCCAGGGCGCCGCCTTCGCCTCTGGTGTTCCTCCGGATCTCTACGCATTTCACCACTCCACCCGGAATTCCACGCCCCTCTGCTGCCCTCTAGCTGCCCAGTTTCGAACGGCCTCTCCCGGTTGAGCCGGGAGCTTTCACGTCCGACTTGAACAGCCGCCTGCCCGCGCTTTACGCCCAGTAAATCC
+
FFFFFF:FFFFFFFFFFFFFFFFFFFFFFFFFFFFFFFFFFFFFFFFFFFFFFFFFFFFFFFFFFFFFFFFFFFFFFFFFFFFFFFFFFFFFFFFFFFFFFFFFFFFFFFFF,F:FFFFFFFFFFFF:FFFFFFFFFFFFFFFFFFFFFFFFFFFFFFFFFFFFFF:FFFFFFFFFF:FFFFFFFFFFFFFFFF:FFFFFFFFFFFFFFFF:F:FFFF,FFFFFFFFFFFFFFFFFFFFFF:FF,F,F:F
@A00920:152:HGHKKDRXX:2:2102:2383:24596 2:N:0:AGGAGTGG+CTAAGCCT
GGACTACCAGGGTTTCTAATCCCGTTTGCTCCCCACGCTTTCGTGCATGAGCGTCAGTATCGGCCCAGGGGGCTGCCTTCGCCATCGGTGTTCCTCCACATATCTACGCATTTCACTGCTACACGTGGAATTCCACCCCCCTCTGCCACACTCTAGCCTCCCAGTTTCAAACGCAGTTCCCAGGTTAAGCCCGGGGATTTCACATCTGACTTGAGAAGCCGCCTGCGCACGCTTTACGCCCAGTAATTCC
+
FFFFFFFFFFFFFFFFFFFFFFFFF:FFFFFFFF:FFFFFFFFFFFFFFFFFFFFFF::FFFFFFFFFFFFFFFFFFF,FFFFFFFFFFFFFFFFFFFFF:FFFFFFFF:,FFFFFFFFFFFFFFFFFF,:FFFFFFFFFFFFFFFFFFFFFFF,FFFFFFFFFF,FFF,FFFFFFFFFFFFFFFF,FFFFFFFFFFF:FFFFFFFFFFFFFFFFFFF:FFFFFFFFFFF:FFFF:F:FFFFFF,FF:FF
@A00920:152:HGHKKDRXX:2:2102:24885:24674 2:N:0:AGGAGTGG+CTAAGCCT
GGACTACCGGGGTATCTAATCCTGTTCGCTCCCCACGCTTTCGCACCTCAGCGTCTGATCAGGTCCAGCCAGCCGCCTTCGCCTCCGGTGTTCTTCCGAATATCTACGAATTTCACCTCTACACTCGGAATTCCACTCACCTCTCCACAATTCTAGCGATGCAGTCTTAAAGGCAATTCCGGAGTTGAGCTCCGGGCTTTCACCTCTAACTTACAAAGCCGCCTACGTGCGCTTTACGCCCAGTAATTCC
+
FFFFFFFFFFFFFFFFFFFFFFFFFFFFFFFFFF::FFFFFFFFFFFFFFFFFFF,FF:FFFFFFFFFFFFFFFFFFFFFFFFFFFFFFFFFFFFFFF:FFFFFF:FFF,,FFFFFFFFFFF:FFFFFFFFFFFFF:FFFFFFFFFF:FFFFFFFFFFF:F,FFFFFFF,FFFFF,FFFFFFFFF:FFF:FFFFFFFF,,F,F,FFF:,FFFFFFFFFFFFFFFFFFFFFFFF,,FFFFF:FFF,,FF:F
@A00920:152:HGHKKDRXX:2:2102:5918:25175 2:N:0:AGGAGTGG+CTAAGCCT
GGACTACTGGGGTATCTAATCCTGTTCGCTCCCCACGCTTTCGTGCCTCAGCGTCAATACAGGTCTAGCCAGCTGCCTTCGCAATTGGTGTTCTATGGCATATCTATGCATTTCACCGCTACATGCCACATTCCGCTGACCTCATCCTGATTCCAGCACTGCAGTATCAAAAGCAATTTTACGGTTGAGCCGCAAACTTTCACTCCTGACTTACCGTGCCGCCTACGCACCCTTTAAACCCAGTAATTCC
+
FF:F:FFFFFFFF:FFFFFFFFFF:FFFFFFFFFFFFFFFFFFFF:FFFFFFFFFFFFFFFFFFFFFFFFFFFFFFFFFFFFF,FFFFFF:,FF:FFFFF:FFFFFFFFFFFFFFFF:FFFFFFFFFFFFFFFFFFFFFFFFFFFFFFFFFFFFFFFFFFFFFFFFFFFFFFFFFFFFFFFF:FFF:FFFFFFF:FFFFFFF:FFFFFFFFFF:FFFFFFFFF:FFFFFFFFFFF:FFFFF:FFFF,FFF
@A00920:152:HGHKKDRXX:2:2102:28519:25989 2:N:0:AGGAGTGG+CTAAGCCT
GGACTACAGGGGTTTCTAATCCTGTTTGCTCCCCACGCTTTCGTGCATGAGCGTCAGTGTTATCCCAGGGGGCTGCCTTCGCCATCGGTATTCCTCCACATATCTACGCATTTCACTGCTACACGTGGAATTCTACCCCCCTCTGACACACTCTAGCCGTGCAGTCACAAAGGCAGTTCCCAGGTTAAGCCCGGGGCTTTCACATCTGACTCGGCAAACCGCCTACACGCCCTTTACGCCCAGTAATTCC
+
FFFFFFFFFFFFFFFFFFFFFFFFFFFFFFFFFFFFFFFFFFFFFFFFFFFFFFFFFFFFFFFFFFFFFFFFFFFFF,FFFFFFFFFFFFFFFFFFFFFFFFFFFFFFFFFFFFFFFFFFFFFFFFFFFFFFFFFFFFFFFFFFFFFFFFFFFFFFFFFFFFFFFFFFFFFFFFFFFFFFFFFFFFF,FFFFFFFFFFFFFFFFFFFFFFFFFFF,:FFFFFFFFF:FFFFFFFFFFFFFFFFFFFFFFF
@A00920:152:HGHKKDRXX:2:2102:25066:26021 2:N:0:AGGAGTGG+CTAAGCCT
GGACTACTCGGGTATCTAATCCCGTTTGCTCCCCAGGCTTTCGAGCCTCAGCGTCAGTGGATGACCAGCAGCCTGACTTCGCCTGAGGTGTTCCTCTCGATATCTACGCATTTCACCGCTACACGGAGAATTCCGTAAGCCCCTACTGAACTCAAGCAATGCAGTCTCAGCTGGCCGTTCAGGGTTGAGCCCGGAGATTTCACAGCTGACTTGAATGGCCGCCTCCGCTCCCTTTACGCCCAGTAAATCC
+
FFFFFFFF:FFFF,FFFFFFFF,FFFFFFFFFFF,,FFFFFFF,FF,F,FFFFFF:FF,,,,F,:FFF,,,:,,F,FF:F,FFF,FFFFFFFFFFFF,,FFFF:FFFFFFFFFFFF,FFFFFFF,,,FFF,FFF:,,,,FF,FF,F,F,:FFF,FFF::,FFFFF,,FF,FFF:F,,FFF,,FFFF,F:FFF,FFFFFFFFFFFFFFF,FFFFFF:,,FFFFFF,:FF,F,FFFFFFFFFFFFF::,:FF
@A00920:152:HGHKKDRXX:2:2102:15004:26318 2:N:0:AGGAGTGG+CTAAGCCT
GGACTACTGGGGTATCTAATCCTGTTCGCTCCCCACGCTTTCGTGCCTCAGCGTCAGTTACAGTCCAGAGAGTCGCCTTCGCCACTGGTGTTCCTCCTAATATCTACGCATTTCACCGCTACACTAGGAATTCCACTCTCCTCTCCTGCACTCAAGCCAATAAGTTTCAAAGGCTTACTACGGTTAAGCCGTAGCCTTTCACCCCTGAGTTTATTGGCCGCGTACGCACCCTTTACGCCCAGTGATTCAG
+
FFFFFFFFFFFFFFFFFFFFFFFFFFFFFFFFFFFFFFFFFFFFFFFFF:FFFFFFFFFFFFF:FFFFFFFFFFFF:FFFFFFFF:FFFFFFFFFFFF:FFFFFFFFFFFFFFFFFFFFFFFFFF,FF,FFFFFFFFFFFFFFF:FFF:FFFFFFFFFFFF,FFFFFF,,F,FFFFFFFFFFFFFF::FFF:FFFFFFFFFFFF:FFF,F:F,,F:FF,FF,FF:FF,F:FF:,F,FFFF:FFFFF,F,F
@A00920:152:HGHKKDRXX:2:2102:24514:27007 2:N:0:AGGAGTGG+CTAAGCCT
GGACTACAAGGGTATCTAATCCTGTTTGCTCCCCACGCTTTCGAGCCTCAGCGTCAGTTATCGTCCAGTAAGCCGCCTTCGCCACTGGTGTTCCTCCTAATATCTACGCATTTCACCGCTACACTAGGAATTCCGCTTACCCCTCCGACACTCTAGTACGACAGTTTCCAATGCAGTACCGGGGTTGAGCCCCGGGCTTTCACATCAGACTTGCCGCACCGCCTGCGCTCCCTTTACACCCAGTAAATCC
+
FF:FFFFFFFFFFFFFFFF,,FFFFFFFFFFFFFFFFFF,FFFFFFFFFFFFFFFFFFF,FFFFFFFFFF:FFF:FFFFFFFFF,FFFFFFFF,F:FFF,,F,FF,FFFF,:FFFFFFFF::FFF,FF,,,FFFFFFFFFFFFFFFFFF,FF:FFFFF:F:F:FF:FFFF::FF:FFFFFF:FF:FF,FFFFFFFFF,FF,F:FFF,F:F:F:F:FF,FFFFFFFFFFFFFFF,F,:,FFF:FF,,FFF:
@A00920:152:HGHKKDRXX:2:2102:25111:27101 2:N:0:AGGAGTGG+CTAAGCCT
GGACTACCCGGGTTTCTAATCCTGTTTGCTCCCCTAGCTTTCGCAGCTGAGTGTCAGTAATAGTCCAGGTACCTGCTTTCGCCATTGGTGTTCCTCCCGATCTCTGCGCATTTCACCGCTACACCGGGAATTCCAGTACCCTCTCCTATACTCAAGTCTGGCAGTATCTGTTGGCCTCTCCCCGTTAAGCAAGGAGCTTTCACAACAGACTAACCAAACCACCTACCTGCCCTTTCCGCCTCGTAATTCC
+
:FFFF,FFFF:FFFFFFFFFFFF:FFFFFFFFFFFF:FFFFFFFFFFF:FFF::FFFFFFFFFFFFFFFFFFFF,,FFFFFF::F:F:FF:FF:FFFFF:,FFF,FFFFFFFFFFFFF,FFFFFFFF:F,F,FFFFFFFFFFFFF,,FFFFFFFFFFFFFFFFFFFFFFFFFFFFFFFFFFFF:F:FFFFFFFFFFFF,FFFF:FFFFFFFFFFF,FF,F:F:FFF:::FFFFF:,FFFFFFFFF,FF:F
@A00920:152:HGHKKDRXX:2:2102:1434:27117 2:N:0:AGGAGTGG+CTAAGCCT
GGACTACCGGGGTTTCTAATCCCTTTTGCTCCCCACGCTTTCGTGCCTGAGCGTCAGTAACTGTCCAGGAAGCTGCCTTCGCCATTGGTGTTCCTCACGATATCTACGCATTTCACTGCTACACCGTGAATTCCGCTTCCCTCTCCAGTACTCTAGCCGAATAGTTTCGAGCGCAGTTTCGAGGTTGAGCCGCGAGCTTTCACACCCGACACAGCCGGCCGCCTGCGCACCCTTTACGCCCAGTGAATCC
+
:FFFFFFF:FFFFFFFFFFFFFFFF,FFF,FFFFFFFFFFFFFFFF:FFFFFFFFFFFFFFFFFFFFFFF:FFFFFFF:FFFFFF:FFFFFFFFFFFFFF,FFFFFFFFFFFFFFF:FFF,FFFFF:FFF,FFFFFFFFFFFFFFFF:FFFFFF:FFFFF,:,F:,FF,F:FFFFF:FFF:FFFFFFFFFF,FFFFFFFFFFFFFF,FFF:FF,:FFFFFFFFFF:FFFFFFFFFFFFFFFFFFF:FFFF
@A00920:152:HGHKKDRXX:2:2102:32660:28244 2:N:0:AGGAGTGG+CTAAGCCT
GGACTACACGGGTTTCTAATCCCGTTCGCTCCCCATGCTTTCGCATCTCAGCGTCAGGTCAGGCCCAGCGTGTCGCCTTCGCCACTGGTGTTCCTCCGGATCTCTACGCATTTCACCACTACACCCGGAAGTCCACACGCCTCTACCTGCCTCTAGCCCCGCAGTTCGGTCACGTCCTCGCCCGGTTGAGCCGGGCGCTTTCACGCGCCACTTGCAGGACCGCCTACACGCGCTTTACACCCAGTAAATC
+
FFFF,F:FF:FFFFFFF:FFFFFFFFFFFFFFFF:FFFF:FFFFFFFF:FFFFFF,FF:FF:FFFFF:FFFFFFFFFFFFFF:FFFFFFFFFFFFFFFFFFFFFFFFFFFFF:FF:,FFF,FF:FFFFFF,FFFFFFFFFFFFFFFFFFF,F:FFFFFFFF:FF,,FFFF:FF:,:FFFFFFFFF,:FFFF:FFFFFFFFF:F:FFFFF,F,FFFFFF,FFFFFFFFFFFFFFF,:FFFFFFFFF:FFF:
@A00920:152:HGHKKDRXX:2:2102:11017:28651 2:N:0:AGGAGTGG+CTAAGCCT
GGACTACTGGGGTTTCTAATCCTGTTCGCTCCCCACGCTTTCGCACCTCAGCGTCAGACCAGGTCCAGCGAGCCGCCTTCGCCTCTGGTGTTCTTCCGGATCTCTACGCATTCCACCGCTACACCCGGAATTCCGCTCGCCTCTACCTGTATCCAGCCGCCCAGTATCCCCTGCAGTCGTGAGGTTTGAGCCCCCAGATTTAACAGCGAGACTTAAAAGGCCGCCTACGCGCGCTTTACGCCCAATAATT
+
FF:FF:FFFFFFF:FFFFFFFFFFFFFFFFFFFFF:FFFFFFFFFFFFF,:FFFFF:FFFFFFFF,:F::FFFFF:FFFFFF:FFFFF,F:F:F:::::FFFFFFF,:F:FFF,FFF:FF,FFFFFFFFFFFFF,FFF:FFF:FFF,F,F,FF:FFF,,FF:FFFF:FF,FF:::FFF::F::,,FFFF,,:,FFFFFFF,,FFFFF,FFFFFFFFF,,FF:FFFFF:F,F,,:FFFFFFFF:FFFFF,F
@A00920:152:HGHKKDRXX:2:2102:23457:29810 2:N:0:AGGAGTGG+CTAAGCCT
GGACTACTAGGGTTTCTAATCCGTTTCGCTCCCCTAGCTTTCGACTCTGAGTGTCAGGAAAGGCCCAGAGTACTGCCTTCGCTCTTGGCGTTCTATGTGATATCAACGCATTTTACCGCTACACCACATATTCCGTACTCCTCTACCTTCCTCTAGTCAAATGGTTTTCCATCCCTTCCCCAGGTTGAGCCTGGATCTTTGAAACAGAACTACTTTGACCACCTACAGTCACTTTACGCCCAATAAATCC
+
FFFFFFFFFFFFFFFFFFFFFFFFFFFFFFFFFFFFFFFFF,FFFFFFFFFFFFFFFFFFFFF:FFFFFFFFF:FFFFFFFFFFFF,FFF:FFFFFFFFFFFFFFFFFFFFFF:F:FFFFFFFFFFFFFFFFF,FFFF,FF,FFFF:FFFFFFFFFFF,:FFFFF:FF:FFFFFFFFFFF:FFF:FF:FFFFFFFFFFF:FFFFFF:FFFFF:FF:FFF,FFFFFFFF:FFFFFF::F:FFFFFFF::,F
@A00920:152:HGHKKDRXX:2:2102:25129:29951 2:N:0:AGGAGTGG+CTAAGCCT
GGACTACTGGGGTTTCTAATCCTGTTTGCTCCCCACGCTGTCGCGCCTCAGTGTCAGCAACTGCCCAGCAGGCCGCCTTCGCCACTGGTGTTCTGTCTGATATCTACGCATTCCACCGCTACACCCGAAATTCCACCTGCCTCTACAGTGCTCCAGCTCAGCAGTTCGCACGGCAGAGCCGGGGTTGAGCCCCGGACTTTCACCACACGCTTACCCAGCCACCTACGCGCCCTTTACGCCCAGTGATTCC
+
FFFFFFFFFFFFF,FFFFFFFFFFFFFF,FFFFFFF,FFFFFF,FFFFFFFFFFFFFFFFFF,F,,,FFFF,F:FFFF,FFF:FFFFF,FFF:F:FF,FFFFFFFF,FFFFFFFFFFFFF:FFFFF,F,FFFFFFFFF,FFFFFFFFF,FFFF:FF,FFF,FFFFFFF,FFFFFFFF:FF,,:FFFFFFF:FF:FFF:FFF:FFFFFFFFFFFF,,FFF:FFFFFFFF,FF,FF,::F:FFFF:F,FFFF
@A00920:152:HGHKKDRXX:2:2102:20338:30170 2:N:0:AGGAGTGG+CTAAGCCT
GGACTACTGGGGTATCTAATCCTGTTTGCTCCCCACGCTGTCGCGCCTCAGTGTCAGCAACTGCCCAGCAGGCCGCCTTCGCCACTGGTGTTCTTTCGGATATCTACGCATTCCACCGCTACACCCGAAATTCCACCTGCCTCTACAGTGCTCCAGCTCAGCAGTTCGCACGGCAGATCCGGGGTTGAGCCCCGGACTTTCACCACACGCTTACCAAGCCACCTACGCGCCCTTTACGCCCAGTGATTCC
+
FFFFFFF:FFFFF:FFFF:FFFFFFFFFFFFFFFFFFFFFFFFF:FFFFFFFFFFFFFFFFFFFFFFFFFFFFFFFFFFFFFFFFFFFFFFFFF,FFFFFF:FFF:FF,FFFFFFFF,FFFFFFFFFFFFFFFFFFFF,FFFFF:FFFFF:,FFFFFFFFFFFFFF:FFFFFF:FFFFFFFFFFFFFFF:FFFFFF:FFFFFFFFFFFF:FFFFF:,F:FFF:FFFFFF:FFF,F:FFFFF:FF::FFFF
@A00920:152:HGHKKDRXX:2:2102:11089:31845 2:N:0:AGGAGTGG+CTAAGCCT
GGACTACAAGGGTTTCTAATCCTGTTTGCTCCCCACGCTTTCGCGTCTCAGCGTCAGTATCGGTCCAGGAGGCCGCCTTCGCCACCGGTATTCCTCCGAATATCTACGGATTTCACCCCTACACTCGGAATTCTACCTCCCTCTCCCGTACTCAAGTCTGCCAGTATCCAATGCACTTCCCGGGTTGAGCCCAGGGCTTTCACACCAGACTTAACAGACCGCCTACACGCGCTTTACGCCCAATAATTCC
+
FFFFFFFF,FFFFFFFFFFFFFFFFFFFFFFFFFF:FFFFF:FFFFFFFFFFFF:FFFFFFFFFF::FFFFFFFF:FFFFFF::FFFFFFFFFFFFFFFFFFFFFFFFFFFFFF,FFFF:FFFFFFFFFFFFFFFFFFFFFFFFFFFFFFFFFFFFFFFFF:FFFFFFFFFFF,FFFFF:FFFFFFF:FFFFFFFFFFFF:FFFFFFFFFFFF:FFF::FFFF:FFFFF:FFFFFFFFFFFFF,:FFFFF
@A00920:152:HGHKKDRXX:2:2102:1344:32409 2:N:0:AGGAGTGG+CTAAGCCT
GGACTACCAGGGTTTCTAATCCTGTTCGCTCCCCACGCTTTCGCGCCTCAGCGTCAGACTACGCCCAGCAAGCCGCCTTCGCCACCGGTGTTCCTCTCGATATCTACGAATTTCACCTCTACACCGAGAATTCCGCTTTCCTCTCCGACATTCAAGCGAAGCAGTTTCGAGTGCACTTCCTAGGTTGAGCCCAGGGCTTTCACACCCGACTTGCCAAGCCGCCTACACGCGCTTTACGCCCAGTAATTCC
+
FF,FFFFFFFFFFFFFFFFFFFFFFFFFF,:FFFFFFF:FFFFFFFFFFFFFFFFFFFFFFFFFFFFFFFFFFFFFFFFFFFFFFFFFFFFFFFFFFFFF:F,FF:FFFFFF:FFFFFFF,FFFFFFFFF,FFFFFFFFFFFFFFFFFFFFFFFFFFFF:FFFF,F:FFFFFFFFFFFFFFFFFF:FFFFFFF:FFFFF:FFFFFFFFFFFFFF:FFFFFFFFFFFFFFFFFFF:FFFF:FFF:,,F:FF
@A00920:152:HGHKKDRXX:2:2102:32741:32581 2:N:0:AGGAGTGG+CTAAGCCT
GGACTACCCGGGTTTCTAATCCTGTTTGCTCCCCACGCTTTCGCGTCTCAGCGTCAGTCATGTCCCAGCGAGCTGCCTTCGCCATTGGTGTTCCTCCCGATATCTGCGCATTTCACCGCTACACCGGGAATTCCACTCGCCTCTTCCAGACTCGAGCCCAGCAGTATCCACCCGCCTCCCGGGGTTGAGCCCCGGGCTTTCAGAGCGGACTTACTGGGCCGCCTACACGCGCTTTACGCCCAATGATTCC
+
FFFFFFFFFFFFFFFFFFFFFFFFFFFFFFFFFF:FFFFFFFFFFFFFFFFFFFFFFFFFFFFFFF:FFFFFFFFFFFFFFFFFFFFFFFFFFFFF:FFFFFFFFFFFFFF,FFFFFFFFFFFFFFFFFFFFFFFFFFFFFFFF::FFFF:FFFF:FFFFFFFFFFFFFFF:F:FF:FFFFFFFFFFF:FFFFFFFFFFFF:FFFFFFF:,,FFFFFFFFFFFF,FFFFFFFFFFF:FFFFFF:FFFFFF
@A00920:152:HGHKKDRXX:2:2102:1777:33098 2:N:0:AGGAGTGG+CTAAGCCT
GGACTACTAGGGTATCTAATCCCGTTTGCTCCCCCAGCTTTCGCGCCTCAGCGTCAGTTTCTCCCCAGGCAGTCGCCTTCGCCACTGGTGTTCCTGCCGATCTCTACGCATTTCACTGCTACACCGGCAATTCCACTGCCCTCTAGAGTACTCAAGCCTCCCAGTATCCGAAGCAGTGCCAGGGTTGAGCCCTGGAGTTTCACTTCAGACTTAAAAGGCCGCCTACACGCCCTTTACGCCCAGTAATTCC
+
FFFFFFFFFFFFF,FFF,F::FFFFFFFFFFFF:FFFFFF:FFFFFFFFF,FF,FFFFFFFFFFFFFF,:F,FFFFFFFFFFFFFFFFFFF,F,:FF:,F:F:F,,FFFFFF,:FFFFF,F:FFF,FF:FF:F:F:,FFFFFFFFFFFF:FF:FFF,:::FFFF,FF:,FFFFFFFF,F,F::FF:::FFFFFFFF::FFF:FFFF:,:F::F,:FF,FFFFFFFFFFFFFFFFF:F,:FFFFFFFFFFF
@A00920:152:HGHKKDRXX:2:2102:4670:33505 2:N:0:AGGAGTGG+CTAAGCCT
GGACTACTCGGGTATCTAATCCTGTTTGCTCCCCACGCTTTCGTGCATGAGCGTCAGTGTCAGCCCAGAGACCTGCCTTCGCCATCGGTATTCCTCCTGATATCTACGCATTTCACTGCTACACCAGGAATTCCAGTCTCCTCTGCCGCACTCAAGCCTTGCAGTCCCAAATGCCATTCCCAGGTTGAGCCCGGGGCTGTCACATCTGGCTTACAAAACCGCCTGCGCACGCGTTCCGCCGAGTGCTTCC
+
F,FF:F,FF:F:FF,::F:FFFFFFFF,:::F:,FFFFF::,:FF:FF,:::,FFFFFF,,FFF:,,,FFFFFFF,,FF,FFF,FFF,,FF,FF,F:FFF,FFFF::FF,,:F:,,:,:F:::,:FFF:,F:F:FFFFF::,,,F,:F:,:FF:,:F,FFF,FF:FF:,FF:F,F:,FF:F:FFF:F:FF,FFFFFF::,F,:,F,FFF:,,,:,,,F,FF:F,F,FF,,F:,,,,,F,:,,F,,,,,,,
@A00920:152:HGHKKDRXX:2:2102:5502:33974 2:N:0:AGGAGTGG+CTAAGCCT
GGACTACTCGGGTATCTAATCCTGTTTGCTCCCCACGCTTTCGCACCTCAGCGTCAGTATCAGTCCAGGGGGCCGCCTTCGCCACCGGTGTTCCTCCAGATCTCTACGCATTTCACCGCTACACCTGGAATTCCACCCCCCTCTACCGTACTCTAGTCACCCAGTATCGGATGCAATTCCCAGGTTAAGCCCAGGGCTTTCACATCCGACTTAAGTAACCGCCTACGTGCGCTTTACGCCCAGTAATTCC
+
FFFFFFFFFFFFFFFFFFFFFFFFFFFFFFFFFFFFFFFFFFFFFFFFFFFFFFFFFFFFFFFFFFFFFFFFFFFFFFFFFFFFFFFFFFFFFFFFFFFFFFFFFFFFFF:FFFFFFFFFFFFF:FFFFFFFFFFFFFFFFFFFFFFFFFFFFF,FFFFFFFFFF:FFFFFFFFF:FFFFFFFFFFFFFFFFFFFFFF:F:FFFFFFF:FFFF:FFFFFFFFFFFFF:FFFFFFFFFFFFFFFFFFFFFF
@A00920:152:HGHKKDRXX:2:2102:25283:34601 2:N:0:AGGAGTGG+CTAAGCCT
GGACTACCAGGGTTTCTAATCCTGTTTGCTCCCCACGCTTTCGTGCATGAGCGTCAGTATTGGCCCAGAAGGCTGCCTTCGCCATCGGTGTTCCTCCACATCTCTACGCATTTCACCGCTACACGTGGAATTCCACCTTCCTCTGCCATACTCCAGCACCGTAGTTTCGAGCGCAGTTCCCAAGTTAAGCTCGGGGCTTTCACACTCGACTTGCGACGCCGCCTGCGCACACTTTACGCCCAGTCATTCC
+
FFFFFFFFFFFFFFFFFFFFFFFFFFFFFFFFFFFFFFFFFFFFFFFFFFFFFFFFFFFFFFFFFFFFFFFFFFFFFFFFFFFFFFFFFFFFFFFFF,FFFFFFFFFFFFFFFFFFFFFFFFFFFFFFF,FF:FFFFFFFFFFFFFFFFFFFFFFFFFFFFF,FFF:FFFFFFFFF:FFFFFFFFFFFFFFFFFFFFF,FF:FFFFFFFFFF:FFFFFFFFFFFFFFFF,FFF,F,FFF,::FFFF,FFF
@A00920:152:HGHKKDRXX:2:2102:23267:34616 2:N:0:AGGAGTGG+CTAAGCCT
GGACTACTAGGGTTTCTAATCCTGTTTGATCCCCGCACTTTCGAGCCTCAGTGTCAGTTATAGTTTCGTTAGCTGCCTTCGCAATCGGTGTTCTATGACATCTCTATGTATTTCACCACTACATGTCATATTCCGCCAACGGCATCTATACTCAAGCCCTACAGTATCAATGGCAAGTTCTCAGTTAAGCTGAGAGATTTCACCACTGACTTATAAGGCCACCTACGCTCCCTTTAAACCCAATGAATCC
+
FFFFFFFFFFFFFFFFFFFFFFFFFFFF:FFFFFFFFFFFFFFFFFFFFFFFFFFFFFFFFFFFFFFFFFFFFFFFFFFFFFFFFFFFFFFFF:FFFFFFFFFFFFFFFFFFFFFFFFFFFFFFFFFFFFFFFFFFFFFFFFFFFFFFFFFFFFFFFFFFFFFFFFFFFFFFFFFFFF:FFFF:F:FFFFFFFFFFFFFFF:FFFFFFFFF,FF,FFFFFFFFF,,FFFFF:FFFFFF:FFFFFFFFFFF
@A00920:152:HGHKKDRXX:2:2102:32181:34929 2:N:0:AGGAGTGG+CTAAGCCT
GGACTACACGGGTATCTAATCCTGTTTGCTCCCCACGCTTTCGTGCATGAGCGTCAGTATTAGGCCAGGAGGCTGCCTTCGCCATTGGTATTCCTCCACATCTCTACGCATTTCACTGCTACACGTGGAATTCTACCTCCCTCTCCCATACTCTAGCCTTGTAGTTTCAAACGCAGTTCCCAGGTTGAGCCCGGGGATTTCACAGCTGACTTACAAAACCGCCTGCGCACGCTTTACGCCCAGTAATTCC
+
FFFFFFFFFFFFF:FFFFFFFFFFFFFFFFFFFFFFFFFFFFFFFF:FFFFFF:FFFFFFFFF:,,FFFFFFFFFFFFFFFFF,F:FF,FF:FF,,F,FFFFFFFF,FFFFFFFFFFFFFFFFFFFFFFFFFFF,FFF:FFFFFFFFFFFFFFFFFFF,F:FFFFFFFFF:FFFFFFFFF,:FFFFFFFFFFFFF:FFFFF,::,FFFFFF:FFFFF,FFFFFFFFFFF:FFFFFFFFFFFFFF:FFFFF
@A00920:152:HGHKKDRXX:2:2102:24840:36088 2:N:0:AGGAGTGG+CTAAGCCT
GGACTACAGGGGTTTCTAATCCTGTTTGCTCCCCACGCTTTCGCACATGAGCGTCAGTATTGGTCCAGGAAGTCGCTTTCGCCACTGATGTTCCTTCAGATATCTACGCATTTCACCGCTACACCTGAAATTCCACTTCCCTCTCCCATACTCTAGCAATGCAGTCTCGAATGCAGTTCCCAGGTTAAGCCTGGGGATTTCACACCCGACTTGCAAAGCCGCCTACGCGCGCTTTACGCCCAGTAATTCC
+
FFFFFFFFFFFFFFFFFFFFFFFFFFFFFFFFFFFFFFFFF:FFFFF:FFFFFFFFF:,FFFFFFFFFFFFFFFFFFFFFFFFFFFFF,F,F:FFFFFF,:FFF,FFFFFF,FF,FFFFFF:,:FFFF,FFFF,F:FFFFFF:FF:FFF,F:FFFFFF:FFF:FF:FFFFFFFF:F,FF,FFFFFFF:FF,FFFFFFFFFFFFFF,FF:FFFFFF,F,FFFFFF:FFFFFFFF:F:FFFFF,FF:::FFF
@A00920:152:HGHKKDRXX:2:2103:8350:1297 2:N:0:AGGAGTGG+CTAAGCCT
GGACTACCGGGGTTTCTAATCCTGTTTGCTCCCCACGCTTTCGCACCTCAGCGTCAATACATGTCCAGTGAGTCGCCTTCGCCACTGGTGTTCTTCCGAATATCTACGAATTTCACCTCTACACTCGGAATTCCACTCACCTCTCCATGATTCGAGCGATGCAGTCTTAAAGGCAATTCCGGAGTTGAGCTCCGGGCTTTCACCTCTAACTTACAAAGCCGCCTACGTGCGCTTTACGCCCAGTAATTCC
+
FFFFFFFFFFFFFFFFFFFFFFFFFFFFFFFFFFFFF:FFFFFFFFFFFFFFFFFFFFFFFFFFFFFFFFFFFFFFFFFFFFFFFFFFFF,FFFFFFF:FFFFF,FFFFFFFFF,FFFF:FFF:F:FFF,FFFFFFFFFF:FFFFFFFF:FFFFFFFFFFFFFFFFFFF:F:FFFFF:FFFFFFFFFFFFFFFFF:FFFFFFFFFF:FF:FFFFFFFFFF,FFFFF:FFFFFFFFFFFFFFFFFF:FFFF
@A00920:152:HGHKKDRXX:2:2103:23538:1454 2:N:0:AGGAGTGG+CTAAGCCT
GGACTACAAGGGTTTCTAATCCTGTTTGCTCCCCACGCTTTCGTGCATGAGCGTCAGTATTGGCCCAGAAGGCTGCCTTCGCCATCGGTGTTCCTCCACATCTCTACGCATTTCACCGCTACACGTGGAATTCCACCTTCCTCTGCCATACTCCAGCATCGTAGTTTCGAGCGCAATTCCCAAGTTAAGCCCGGGGCGTTCACACTCGACTTGCGACGCCGCCTGCGCACACTTTTCGCCCAGTAATTCC
+
,FFFFFFFFFFFFFFFFFFFFFFF:FFFFFFF:FFF:F,FFFFFFFFFFFFFFFFFFFFFFFFF,F,,FFFFFF:FFFFFFFFFFF:F,FF::F:FFF,:FF,FF:FFFF,:FFFFFFFF,F:FFFFFF,FFFF,FFFFF::FF:FF:FF,F:F,FFFFFFF,::FFFFFF::FFFFFFFF:F,F,F:FFFFFFF:F:F,FFF,FFF,,F,,,FFF:FFFF,F:FFFF:FFFFFF,FFFFFFFFFFFFF,
@A00920:152:HGHKKDRXX:2:2103:18340:1846 2:N:0:AGGAGTGG+CTAAGCCT
GGACTACACGGGTATCTAATCCTGTTTGCTCCCCACGCTTTCGCACCTCAGCGTCAATACTTGTCCAGCGAGTCGCCTTCGCCACTGGTGTTCTTCCGAATATCTACGAATTTCACCTCTACACTCGGAATTCCACTCGCCTCTCCAAGATTCTAGCACAGCAGTTTCAAGGGCAGTTCCGGGGTTGAGCCCCGGGATTTCACCCCTGACTTGCTTCGCCGCCTACGTGCGCTTTACGCCCAGTAATTCC
+
FFFFFFFFFFFFFFFFFFFFF:FFFFFFFFFFFFFFFFFFFFFFFFFFFFFFFFFFFFFF,F:FFFFFFFFFFFFFFFFFFFFFFFFFFF,FFFFFFFFFFFFFFFF:FFFFFF,FFFFFFFFFFFFFFF:FFFFFFF,F:FFFF:FF:F:FFFFFF,,FFFFFFFFFFFFFFFFFFFFFFFFFFFFFFFFFFFFFFFFFFFFFFFFFFFFFF,FF:,FFFFFFFFFFFFFF,FF,FFFFFF::FFFFFF
@A00920:152:HGHKKDRXX:2:2103:17418:2566 2:N:0:AGGAGTGG+CTAAGCCT
GGACTACCGGGGTATCTAATCCTGTTTGCTCCCCTAGCTTTCGCAGATCAGAGTCAGTGACGGTCCAGTAGCCTGCTTTCGCCATAGGTATTCCTCCCGATATCTACGCATTTCACCGCTACACCGGGAATTCCAGCTACCTCTACCACACTCTAGCCTGGTAGTTTCCGGTGACCTCTCCCAGTTAAGCCGGGAGCTTTCACAACAGACTTTCCAAACCTCCTACCTGCGCTTTACGCCTAGTGATTCC
+
FFFFFFFFFFFFF:FF,::FFF:F::FFFFFFFFFFFF:F:FFFFFFF:FFFFF:FF:FFFFFFFF:FFFFFFFFF:FFFFFFFFFFFFFFFFFFFFFFFFFFFFFFFFFFFFF,FFFFFFFFFFFFFFFFFFF:FFFFFFFFFFFFFFFFFFFFFFFFFFFFF,FFFFF,FFFFFFFFFFFFFF:F,,FFFF::::,FFFFFF,FFF,F,FFFFF,FFFFFFFFFFFFFFFFFF:FFFFF,F,FF:F,F
@A00920:152:HGHKKDRXX:2:2103:19180:3208 2:N:0:AGGAGTGG+CTAAGCCT
GGACTACCGGGGTTTCTAATCCTGTTCGCTCCCCACGCTTTCGTGCCTCAGCGTCAGTTTCGGCTCAGCGAGCTGCCTACGCAATCGGGGTTCTAGGTGGTCGCGCTGCATTTCACCGCGACACCACCCGTGCCGCGCGCCTTCACCGAACGCAGGCCCGCCAGGATCCGGGGCAGGTCCGGGGTTGGGCGCCGGGTTGTCGCCAGCGGGTGAGCGGGCGGCCGACGCCGCGGGGGGGGGCAGTGGGTGC
+
FFFF:FFFFFFFFFFFFFFFFFFFFFFFFFFFFFFFFFFFFFFFFFFFFFFFF:FFFFFFFFFFFFFFFFFFFFFFF,FFFFF::FFFFF:FFF,FFFFF:,:F:,F,,,,:F:,:FF::,,:,F,:F,F,F,,FF,,F,,,,,,,FF:,::,,,F:,FF,,,F,,,:,,FFF,,FF,,,FFFF,,F,F,,,:F:F,,,,,,,,,,,F,,,,,FFF:FF,F,,,,,F,,,F,,,,,,,,,,,:,,,,,,,
@A00920:152:HGHKKDRXX:2:2103:8015:3349 2:N:0:AGGAGTGG+CTAAGCCT
GGACTACACGGGTTTCTAATCCCTTTTGCTCCCCACGCTTTCGTGCCTGAGCGTCAGCAATTGTCCAGGAAGCCGCCTTCGCCTCTGGTGTTCCTCACGATATCTACGCATTTCACTGCTACACCGTGAATTCCGCTTCCCTCTCCAATGCTCTAGTCATGTAGTTTCAGGCGCAGTTTCGGAGTTGAGCTCCGAGATTTCACACCTGACACACACAACCGCCTGCGCACCCTTTACGCCCAGTGAATCC
+
FF:FFFFFFFFFFFFFFFFFFFF,FFFFFFFFFFFFFFFFFFFFFFFF:FFFFFFFFFFFFFFFFF:FFF:FFFFFFFFFFFFFFFFFFFFFFFFFFFFFFFFFFFFFFFFFFFFFFFFFFFFFFFFFFFFFFFFFFFFFFFFFFFFF:FFFFFFFFFFFFFFFFFFFFFFFFF,FFFFFFF:FFFFFFFFFFFFFFFFFFFFFFFFFFFFFFFFFFFFFFFFF:FFFFFFFF:FFFFFFFFFFFF:FFF
@A00920:152:HGHKKDRXX:2:2103:6406:3599 2:N:0:AGGAGTGG+CTAAGCCT
GGACTACACGGGTCTCTAATCCTGTTTGCTCCCCACGCTTTCGCACCTCAGCGTCAATGCCGGTCCAGTGAGCCGCCTTCGCCACTGGTGTTCTTCCGAATATCTACGAATTTCACCTCTACACTCGGAATTCCACTCACCTCTCCCGGATTCAAGCGATGCAGTCTTAAAGGCAATTCCGGGGGTGAGCCCCGGGCTTTCACCTCTAACTTACAAAGCCGCCTACGCGCGCTTTACGCCCAGTAATTCC
+
FFFFFF:FFFFF,,F:FFFF:FFF,,,FFFFFFFF::FFFFFFFFFF:F,:FFFFFFFFFFFFF,FFFFFFFFFFFFFF:FFFF,FFFFFFFFFFFFFF:F:FFF,FF,FFF:F,:FFFFFFF:FF:FFF:FF:FF:FFFFFFFFF:FF,FFFFFFFF,FFFFFFFFFF:FFFFFFF:::F:F:F:FFFF,F:FF:FFF:,F,F:FFF,FF:FFF,FFFFFFFFFFFFFFFF:::,FFFFFFFFFF:FF:
@A00920:152:HGHKKDRXX:2:2103:31720:3944 2:N:0:AGGAGTGG+CTAAGCCT
GGACTACCAGGGTTTCTAATCCTGTTTGCTCCCCACGCTTTCGAGCCTCAGCGTCAGGAACGTTCCAGAGCGCCGCCTTCGCCACCGGCCTTCCTCCCGATCTCTACGCATTTCACCGCTACACCGGGAATTCCGCGCTCCTCTCCCGTCCTCTAGTCAGGCAGTCCCCTCTGACCTTTCCCGGTTAAGCCGGGAGATTTCCCAGAGGGCTTACCAAACCGCCTACGCTCCCTTTACGCCCAGTAAATCC
+
FFFFFFFFFFFFFFFFFFFFFFFFFFFFFFFFFFFFFFFFFFFFFFFFFFFFFFFFFFFFFFF:FFFFFFFF:FFFFFFFFFFF:FFFFFFFFFFFFFF,:FFFFFFFFFFF:FFFFFFFFFFFFFFFFF:FFFFFFFFF,FFFFFFFFFFFFFFF:FFFFFFFFFFFFFFFF:FFFFFFFFFFFFFFFFFFFFFFFFFFFFFFF:FFFFFFFFFFFFF,FFFF:FFFFFFFFFFFFFFFF:FFFFFFFF
@A00920:152:HGHKKDRXX:2:2103:26241:4820 2:N:0:AGGAGTGG+CTAAGCCT
GGACTACCAGGGTATCTAATCCTGTTTGCTCCCCACGCTTTCGCGCCTCAGCGTCAGTTTTCGTCCAGAAAGTCGCCTTCGCCACCGGTGTTCTTCCTAATCTCTACGCATTTCACCGCTACACTAGGAATTCCACTTTCCTCTCCGATACTCCAGCTCCCCAGTTTCCTTCCCATCACGGGGTTAAGCCCCGCACTTTTAAGATGGACTTGCACGGCCGCCTGAGCGCGCTTTACGCCCACTAATTCCG
+
FFFFFFFFFFFFFFFFFFF:FFFF,FFFFFFFFFFFFFFFFFFFFFFFFFFFF:FFFFFFFFFFFFFFFFF:FFFFFFFFFFF,FFFFFF:FFFFF,FFFF:FFFFFFFFFFFFFF:FFFFFFFFF,FF:FFFFF,F:FFFFFFF:FFFFFFF,FFFFFFFFFFFFFFFFFFFFFFF,FFFF:FFFFFF:FFFFFFF:FF,,FFF,FFFFFFFFFFF:FFF,FF,F:FFFFF,F,:,FFFF::,,FF:FF
@A00920:152:HGHKKDRXX:2:2103:6424:5603 2:N:0:AGGAGTGG+CTAAGCCT
GGACTACAGGGGTTTCTAATCCTGTTTGCTCCCCACGCTGTCGCGCCTCAGTGTCAGCCACTGCCCAGCAGGCCGCCTTCGCCACCGGTATTCTTCCGGATCTCTACGCATTCCACCGCTACACCCGGAATTCTACCTGCCTCTACAGTGCTCAAGCCATAGCAGTTCGCACGGCAGACCCGGGGTTGAGCCCCGGGCTTTCACCACGCGCTTGCCAAGCCACCTACGCGCCCTTTACGCCCAGTGATTC
+
FFFFFFFFFFFFFFFFFFFFFFFFFFFFFFFFFFFFFF:FFFFF:FFFFFFFFFFFF:F:FFFFFFF:FFFFFFFFFFFFFFFFFFFFFFFFFFFFFF:FFFFFFFFFFFFFFFFFFFFFFFFFFFFFFF:FFFFFFFFFFFFF:FFFFFFFFF:FFFFFFFFFFFF,FF:FFFFF:FFFFFFFFFFFFFFFFF:FFFFFFFFFFFFFFFFFFF:FFFFFFFF,FFFFFFFFF,F::FFFFFFFFFF:FF
@A00920:152:HGHKKDRXX:2:2103:16848:5838 2:N:0:AGGAGTGG+CTAAGCCT
GGACTACCAGGGTTTCTAATCCTGTTTGATCCCCACGCTTTCGTGCCTCAGCGTCAATATTTGCTTAGTAAGCTGCCTTCGCACTCGGTGTTCTGTATCATATCTATGCATTTCACCGCTACATGATACATTCCGCCTACCTCAACAAAATTCAAGACTTGCAGTTTCAAAGGCAATTCGATAGTTAAGCTACCGGCTTTCACCTCTGACTTATAAGTCCGCCTACGCACCCTTTAAACCCAATAAATCC
+
FF,F:FFFFFFFFFFFFF:FFFFF:FFFFFFFFFFFFFFFFFFFFFFFFFFFFFF,FFFFFFFFFFFFFFFFFFFFFFFFFFF,FFFFFFFFFFFFFFFFF:FFFFFFFFF:FFFFFFFFFFFFFFFFFFFFF:FFF:FFFFFF:FFFFFFFFFFFFFFFFFFF,FFFFFFFF:FFFFFFFFFFFFFFFFFF,FFFFFFFFFFFFFFF:F,FFFFFFF:FFFFFFFFFFFFFFFF,FFFFFFF,:F:FFF
@A00920:152:HGHKKDRXX:2:2103:20907:6010 2:N:0:AGGAGTGG+CTAAGCCT
GGACTACAAGGGTATCTAATCCCGTTCGCTCCCCACGCCTTCGCGCCTCAGCGTCAGGGACGGCCCAGCTGGCCGCCTTCGCCACGGGTGTTCCGCCTGATCTCTACGCATTCCACCACTACACCGGGAATTCCGCCTCCCTCTCACTCTCTCAAGCATGAAAGTTTCCTACGTCCTCTCCCAGTTAAGCCGGGAGCTTTCACGTACGACTTTCCATGCCGCCTGCGTGCGCTTTACGCCCAGTAATTCC
+
FFFFFFF:FFFFFFFFFFFFFFFFF:FFFFFFFFFFFFFFFFFFFFFFFFFFFFFFFFFFFFFF:FFFFF:FFFFFFFFFFFFFFFFFFFFFFFFFFFFFFFFFF,FFFFFFFFFFFFFFFFFFF,FF:FFFF:FFFFFF:FFFFFFFFFFFFFFFFFFFFFFFFFFF:FFFFFFFFFFFFF,:FFFFFFFFFFFFFFF,:FFFFFF:FFFFFFF:FFFFFFFFFFFFFFFFFFFFFFF:FFFFFFFFFF
@A00920:152:HGHKKDRXX:2:2103:8739:6292 2:N:0:AGGAGTGG+CTAAGCCT
GGACTACTGGGGTTTCTAATCCTGTTTGATCCCCACACTTTCGTGCATCAGCGTCAGTTAAAGTTTAGCAAGCTGCCTTCGCTATCGGTGTTCTTGACGATATCTAAGCATTTCACCGCTACACCGTCAATTCCGCCTACCTCAACTTTACTCAAGCCCTACAGTATCAATGCCACCCTCCCGGTTAAGCCGGGATATTTCAGCACTGACTTATAAGGCCGCCTACGCACCCTTAAAACCCAATAAATCC
+
:FFFFFFFFFFF:FFFFFFFFFFFFFFFFFFFFFFFFFFFFFFF:FFFFFFFFFFF:FFFFF:FFFF,FF:FFFFFFFFFFFF,FFFFFFFFFFFF:FFFF:FFF,FFFFFFFFFFFFFFFFFFFFFFFF,FF,::FF:FFFFFFFFFFF:FFFFFFFFF,FFF:FFFFFFFFFF:,FFFF:F,FFF::F:FF:,FF:FF:FF,F:F,FFFFFFF:FFFFFFFFFFFFFF:FFF,,,,FF,:FFFFF::F
@A00920:152:HGHKKDRXX:2:2103:25283:6574 2:N:0:AGGAGTGG+CTAAGCCT
GGACTACTGGGGTTTCTAATCCTGTTTGCTCCCTACGCTTTCGTGCCTCAGTGTCAGTGCTGGTCCAGATGGCCGCCTTCGCCACGGATGTTCCTCCCGATCTCTACGCATTTCACTGCTACACCGGGAATTCCGCCATCCTCTACCGCACTCTAGCCTGCCAGTATCCAATGCAATTCCCAGGTTGAGCCCAGGGCTTTCACATCAGACTTAACAAACCACCTACGCACGCTTTACGCCCAGTAATTCC
+
FFFF,FF:FF:FFFFF::FF:FFFF:F:FFFFFFFFFFFFFFFFFFFFFFFFFFFFFFFFF,FFFFF,FFFFFFFFFFFFFFFFFFFF:FFFFFFFFFFFFF:F,FFFFFFF:FFF:FFF:FFFFFFFFFF:FFFFFFFFFFFF:FFFFFFFF,F:FF:F,FFFF:FFF,FF,:F:F,FFFFFFFFFFFF:FF:F,FFFFF,FFF:FFFFFFFF::FFF:F:FF,FFFFF,:FFFFF::F:FFFFF::FF
@A00920:152:HGHKKDRXX:2:2103:29134:6637 2:N:0:AGGAGTGG+CTAAGCCT
GGACTACTGGGGTATCTAATCCTGTTCGCTCCCCACGCTTTCGCACCTCAGCGTCAGATCAAGCCCAGTTGGCCGCCTTCGCCTCTGGTATTCCTCCGGATCTCTACGCATTCCACCGCTACACCCGGAATTCTACCAACCTCTCCTTGTCTCAAGCCAGGCAGTATCCCATGCAGTCCACGGGGTGGAGCCCCGGGCTTTCACAGTCAGACTAACCCACCCGCATACGTGCGCTTTACGCCCAAAAATC
+
FFFFFFFFFFFFFFFFFFFFFFFFFF::FFFFFFFFFFFFFFFF:FFFFFFFFFFFF,FFFFFFFFFF,FF,FFFFFFFFFFF:F:FFF,FFFFFFFF:FFFFFF:F,FFFF,FFFFFFFFFFF,FFFFFFFF,FFFFFFFFFF,F,,F::FF,FFFFF:F,FFFF,F:,,FFF:FF,FF,FFF,F,,,,FFF:FFF,FF,::F::FFF,:,,,F:,F,,:F:F,,,,F::FFFF:,:F,F,:F,:FF,,
@A00920:152:HGHKKDRXX:2:2103:13105:6934 2:N:0:AGGAGTGG+CTAAGCCT
GGACTACAAGGGTATCTAATCCTGTTTGCTCCCCACGCTGTCGCGCCTCAGCGTCAGCCATGTCCCAGCAGGCCGCCTTCGCCACCGGTGTTCTTCCGGATCTCTACGCATTCCACCGCTACACCCGGAATTCCGCCTGCCTCTGACATGCTCGAGTCCACCAGTTCGCACGGCCGACTCGGGGTTGAGCCCCGAGCTTTCACCACACGCTTAGCAGACCGCCTACGCGCCCTTTACGCCCAGTGATTCC
+
FFFFFFFF:FFFFFFFFFFFFFFFFFFFFFFFFFFFFFFFFFFFFFFFFFFFFFFFFFFFFFFFFFFFFFF:FFFFFFFFF:FFFFFFFFFFFFFFFFFFFFFFFFFFFFFFF:FFFFFFFFF:FFFFFFFFFFFFFFFFFFFFFFFFFFFFFFFFFFFFFF:FFFFFFFFFFFFFFFFFFFFFFFF:FFFFFF:FFFFFFFFFFFFFFFF:FF::FFFFFFFFFFFFFFFFF:F,F:FF:FFFF:FFFF
@A00920:152:HGHKKDRXX:2:2103:31042:7059 2:N:0:AGGAGTGG+CTAAGCCT
GGACTACTGGGGTTTCTAATCCTGTTTGCTCCCCACGCTTTCGTGCATGAGCGTCAGTACAGGCCCAGGGGGCTGCCTTCGCCATCGGTGTTCCTCCACATATCTACGCATTTCACTGCTACACGTGGAATTCCACCCCCCTCTGGCGGGGTCTAGCGCCCCGGGTGGAGGGGCTGGGCGCAGGGGACGCGCGGGGGGGTCGCATCTGGGGGGTGCGGGCGGCGGCGCACGCGTTCCGGGCCGGCGGTCG
+
FFFFFFFFFFFFFFFFFFFFFFFFFFFFFFFFFFFFFFFFFFFFFFFFFFFFFFFFFFFFFFFFFFFFFFFFFFFFFFFFFFFFFFFFFFFFFFFFFFF:FFFFFFFFFFFFFFFFFFFFFFFFFFFF:,FF::,,:,:,,,,,:,,F,,,,,:,F,,,:F,,FF,:,,,,:F:,F,,,,,,FFF,,,F,::FFFF,FF,,:,,,,,F,,::F,F,FF,,F,,:F,F,,,F,,,,,,F,,,,F:,,:,,,
@A00920:152:HGHKKDRXX:2:2103:5746:8218 2:N:0:AGGAGTGG+CTAAGCCT
GGACTACCCGGGTATCTAATCCTGTTTGCTCCCCACGCTTTCGCTCCTCAGTGTCAGTTCCAGCCCAGAGCGCCGCCTTCGCCACTGGTGTTCCTCCTGATATCTGCGCATTTCACCGCTACACCAGGAATTCCACGCTCACCTACTGGACTCTAGTCACAGCAGTATCGGGTGGCGTCTCCAGGTTGAGCCTGGAGGTTTCACACCCGACTTACTGAACCACCTACGAGCTCTTTACGCCCAATAAATC
+
,,FF,FFFFF::F,F,FF,F,FF,,,F:FF:::F:F,:F,FF:FFF,FFFFF:,FF:,FFFF,,:FF,::F:FF,,F,,,:FFF:F::F,,:,FFFF,,F::,F,F:F,F,FF,FFF,:FFFFFF:,FF:,F:FF,:F,:,F,FFF:,,FF,:FF:FF:,F:FF,FFF,FF,::F,F:,FFFF:F,FFF::FFFFFF,,,FFFFFFF,:F::F,FF:FFF,:F,FFFFFF:F,FFFFF,FFFFF,F:FF,
@A00920:152:HGHKKDRXX:2:2103:13521:8281 2:N:0:AGGAGTGG+CTAAGCCT
GGACTACCGGGGTATCTAATCCTGTTTGCTCCCCACGCTTTCGTGCATGAGCGTCAGTGTCAGCCCAGAGACCTGCCTTCGCCATCGGTATTCCTCCTGATATCTACGCATTTCACTGCTACACCAGGAATTCTAGTCTCCTCTGCCGCACTCAAGCCTTGCAGTCCCAAATGCCATTCCCAGGTTAAGCCCGGGGATTTCACATCTGGCTTACAAAACCGCCTGCGCACGCTTTACGCCCAGTAATTCC
+
FFFFFFFFFFFFFFFFFFFFFFFFFFFFFFFFFFFFFFFFFFFFFFFFFFFF:FFFFFFFFFFFFFFFFFFFFFFFFFFFFFFFFFFFF,FFFFFFFFFFFFFFFFF:FFFFFFFFF:FFFFFFFFFFFFFFFFFFFFFFFFFFFFFFF:FFFFFFFFFFFFFF:FFFFFFFFFFF:FFFFFFFFF:FFFFFFFFFFFFFF:FFFFFF:FFFF:FFFFFFFFFFFFFFFFFF,:FFF,FFFFFF:,FFFF
@A00920:152:HGHKKDRXX:2:2103:30590:8688 2:N:0:AGGAGTGG+CTAAGCCT
GGACTACCGGGGTATCTAATCCGGTTCGCTCCCCACGCTTTCGTGCCTTAGCGTCAGAAATGGTCCAGTGGCCTGCCTACGCCATCGGTGTTCCTTCTAATATCTACGGATTTCACTCCTACACTAGAAATTCCAGCCACCTCTACCATTCTCGAGCTCAGCAGTTTGGATAATAGTCTGTATGGTTGAGCCACCAGGTTTCACTATCCACTTACTAAGCCGCCTACGCAACTCTTTACGCCCAGTCACT
+
FFFFFFFFFFFFFFFFFFFFFFFFFFFFFFFFFFFFFFFFFFFFFFFFFFFFFFFFFFFFFFFFFFFFFFFFFFFFFFFFFF:FFFFFFFFFFFFFFFFFFFFFFFFFFFFFFFFFFFFFFFFFFFFFFFFFFFFFFFFFFFFFFFFFFFFFFFFFFFFFFFFFFFFFFFFFFFF,FFFFFFFFFFFFFFFF:,FFFFFFFFFFFFF:FFFF:FF:FFFFFFFFFFFF:FFFFFFFFFF:FFFFFFF,FF
@A00920:152:HGHKKDRXX:2:2103:25391:9831 2:N:0:AGGAGTGG+CTAAGCCT
GGACTACTCGGGTTTCTAATCCTGTTCGCTCCCCACGCTTTCGCTCCTCAGCGTCAGTAACGGCCCAGAGACCTGCCTTCGCCATTGGTGTTCTTCCCGATATCTACACATTCCACCGTTACACCGGGAATTCCAGTCTCCCCTACCGCACTCAAGCCCGCCCGTACCCGGCGCGGATCCACCGTTAAGCGATGGACTTTCACACCGGACGCGACGAACCGCCTACGAGCCCTTTACGCCCAATAATTCC
+
FFFFFF,FFFFFFFFFFFFFFFFFFFFFFFFFFFFFFFFFFFFFFFFFFFFFFFFFFF:FFFFFFFFFFFFFFFFFFFFFFFFFFFFFFFFFFFFF:FFFFFFFFF:FFFFFFFFFFF,FFFFFFF:::,FFFFFFFFFFF:FFFF,F,,F:F:FFFFF,FFFFFF,FFFF,FFFFF::F:FFFFF:FFFFF,FFFFFFFFFFFF,:FFFF,F,FFF,FFFFF,F::FF:FF:F:FFFFFFF,F:F,FFF
@A00920:152:HGHKKDRXX:2:2103:8142:10019 2:N:0:AGGAGTGG+CTAAGCCT
GGACTACTAGGGTTTCTAATCCTGTTTGCTCCCCACGCTTTCGCGCATCAGCGTCAGTACCGGTCCAGGTGGCCGCCTTCGCCACTGGTGTTCCTCCCAATATCTACGCATTTCACCGCGCCACTGGGACTTCCGCCACCCCCTCCCGGCCTCAAGCACGACAGTTTCAAAGGCCGTTCCTCAGTTGAGCCGCGGGATGGCACCTTTGAGTTAGCGCGCCGCCTACGCGCGCTGGACGCCCACTGGGGCC
+
,FFFFFFFF:FFFFFFFFFFF:FF,:FFF,FFFF:FFF:FF:FFFFFFFFFF:FFFFF,FFFFF:FFFF:FF,FFF:::FFFF,:F::FF,:,FFF,FF,,,FF:F,F:::,,FFF,FFF,,:,:F:F:,:,,,F,FFF,FFF,FFFFF,:,FF,FF:F:F::FF,,FF,,FFF,:::,,,F,FFF::FF,F,FFF,,::,,::F:FF,,,F,,,F:F,::FF:::FFFF,F,:,,,FF,F:,,:,,F,,
@A00920:152:HGHKKDRXX:2:2103:22498:10645 2:N:0:AGGAGTGG+CTAAGCCT
GGACTACTAGGGTTTCTAATCCCGTTCGCTACCCATGCTTTCGCGCCTCAGCGTCAGTTACGATCCAGGGTGCCGCCTTCGCCTCTGGTATTCCTCCGCATCTCTACGCATTTCACCACTACACGCGGAATTCTACACCCCTCTATCGTACTCTAGTCGGGCAGTATCAGACAACCTCCCCAGGTTTAGCCATGGGGCTTTCATGCCTCACTTACCCAACCGCCTGCGCGCCCTTTACGCCCAGTAATTC
+
FFFFFFFFFFFF:FFFFFFFFFFFFF:FFFFFFFF:FFFFFFF:,FFFFFFFFFFFFFFFF:FFFFFFFF:FFFFFFFFFFFFFFFFFFFFFFFFFFFFFFFFFFFFFFFFFFFFFFF:FFFFFFFFFFFFFF:,FFFFFF,FFFFFFF,,FFFFF:FF:FFFFFFFFFFFFFFFFFFFF:FFFFFFFFFFF::FFF,FF:F::FFFFFFFF,FFFFF:FFFFFFF:FFFFF:FFFFFFFFF:FFF,F,F
@A00920:152:HGHKKDRXX:2:2103:31060:10692 2:N:0:AGGAGTGG+CTAAGCCT
GGACTACTCGGGTTTCTAATCCTGTTTGCTCCCCACGCTTTCGCTCCTCAGCGTCAGTACTGGCCCAGAACACTGCCTTCGCCATCGGTGTTCCTCCTGATATCTGCGCATTTCACCGCTACACCAGGAATTCCGTGTTCCCCTACCAGACTCAAGTCATCGCAGTATCAGATGGCGTCTCCGGGTTGAGCCCTGAGTTTTCACATCCGACTTACGAAACCGCCTACGAGCTCTTTACGCCCAATAAATC
+
FFFFFFFFFFFFFFFFFFFFFFFFFFFFFFFFFFFFFFFFFFFFFFFFFFFFFFFFFFFFFFFFFFFFFFFFFFFFFFFFFFFFFFFFFFFFFFFFFFFFFFFFFFFFFFFFFFFFFFFFFFFFFFFFFFFFFFFFFFFFFFFFFFFFFFFFFFFFFFFFFFFFFFFFFFFFFFFFFFFFFFFFF,F::FFFFFFFFFFFFFFFFFFFFFFFFFFFFFFFFFFFFFFF:FFFFFF:FFFFF:F,FFF:::
@A00920:152:HGHKKDRXX:2:2103:11550:10786 2:N:0:AGGAGTGG+CTAAGCCT
GGACTACTAGGGTTTCTAATCCTGTTTGCTACCCACGCTTTCGCGTATGAGCGTCAGTATCCAACCAGGGTGCAGCCTTCGCAATCGGTGTTCATCGCGATATCTAAGCATTTCACCGCTACACCGGGAATTCCACCCACCTCTATGGTACTCTAGCTTGCCAGTTTCATGCGTCGTTATACGGTTGAGCCGAGGAATTTCACACATGACTTAGCAGACCGACTACACGCCCTTTAATCCCAATAAATCC
+
FFFFFFFF,FFFF:FFFFFFFFFFFFFF,FFFFFFF,FFFFFF,FF,F,F,FFFFFFF,,FFF:,,FF,F,FF,FFFFFFFF,F,FFF,FFFF,FF:,FF:FFFFF,FFFFFFFFFF:FFFFFFF,,FFFFFFF,F,F,FFFF,,:,F,FFFF,FF:,,FFFFFF,FFF,:,F,,,FF,,,F,FFF,FFFF,F,,,,FFFFF:F,:FFFFFFF,F,,FFFF,FF,F:F,FF:,FFF:,F,FFFFFFFF::
@A00920:152:HGHKKDRXX:2:2103:4517:12352 2:N:0:AGGAGTGG+CTAAGCCT
GGACTACTCGGGTTTCTAATCCTGTTTGCTCCCCACGCTTTCGCACCTCAGTGTCAGTATCAGTCCAGGTGGTCGCCTTCGCCACTGGTGTTCCTTCCTATATCTACGCATTTCACCGCTACACAGGAAATTCCACCACCCTCTACCGTACTCTAGCTCAGTAGTTTTGGATGCAGTTCCCAGGTTGAGCCCGGGGATTTCACAACTGTCTTACATCACCGCCTGCGCACGCTTTACGCCCAGTAATTCC
+
FFFFFFFFFFFFFFFFFFFFFFFFFFFFFFFFFFFFFFFFFFFFFFFFFFFFFFFFFFFFFFFFFF:FFFFFFFFFFFFFFFFFFF:FFFF:FF,FFFF:FFFFF,FFF:FFFFFFFFFFFFF:FFFF,FFFFFFFFFFFFFFFFFFFFFF,FFFFFFFFFFFFF,FFFFF:FFFFFF:FFF:F,,FFFFFFFFFFF,::FF:F:,FF:FF,FFF,FFFFFF::FFF:FFFFF,F:FFF:F,F,,:FF:F
@A00920:152:HGHKKDRXX:2:2103:1172:13166 2:N:0:AGGAGTGG+CTAAGCCT
GGACTACTAGGGTTTCTAATCCTGTTTGCTCCCCACGCTTTCGCGTCTCAGCGTCAGTTGATGGCCAGAAAGCCGCCTTCGCCACTGGTGTTCCTCCCGATATCTACGAATTTCACCTCTACACCGGGAATTCCGCTTTCCTCTCCATCACTCCAGAAAGGCAGTTTCGGATGCAGTTCCTAGGTTGAGCCCAGGGATTTCACACCCGACTTATCTTCCCGCCTACACGCGCTTTACGCCCAGTAATTCC
+
FFFFFFFFFFFFFFFFFFFFFFFFFFFFF:FFFFFFFFF:FFFFFFFFFFFFFFFFFFFFFFFFFFFFFFFFFFFFFF:FFFFFFFFFFFFFFFFFFFFFF:FFFFFFF,:FFFFFFFFFFFFFFFFF:FFFFFFFFFFFFFFFFF,FFFFFFF:FFFFFFFFFFFFFFFFFFFFFFFFF,:FFFFFFFFFFFFFFFFFFFFFFF,FFFF,FFFFFFFFFFFFFF:FFFFFF::FFFFFFFFFF,:F:FF
@A00920:152:HGHKKDRXX:2:2103:13838:13432 2:N:0:AGGAGTGG+CTAAGCCT
GGACTACAGGGGTTTCTAATCCTGTTTGCTACCCACGCTTTCGCTCCTCAGCGTCAGTTACGGCCCAGAGTGGCGCCTTCGCCACTGGTGTTCCTCCTGATATCTACGCATTTCACCGCTACACCAGGAATTCCACTCTCCTCTCCCAGACTCTAGTCTGTCAGTTTCGGCCGCACCCTCCCAGTTGAGCCAGGAGATTTCACAGCCGACTTGACCGACCGCCTACACGCGCTTTACGCCCAGTAATTCC
+
FFFFFFFFFFFFFFFFFF:F:FFFFFFFFFFFFFF:FFFFFFFFF:FFFFFFF,FF,FFFFFFFFFFFFFFFFFFFFFFFFFFFF:FFFFFFFFFFFFFFF,FFF:FFFFFFF:,FFFFFF:FFF:F:::FF:FF,,FFFFF:FFFFFFFF,FFFFFFF:FF:F,:F:F:FFFF:FFFF,:F,F,,F,F::FFF,FF:FF,,FFFFFF,FFF:,:,FFFFFFF:,,FF,FFFF,FFFFF:F,F:F,FFF:
@A00920:152:HGHKKDRXX:2:2103:20383:13902 2:N:0:AGGAGTGG+CTAAGCCT
GGACTACTGGGGTTTCTAATCCTGTTTGCTCCCCACGCTTTCGTACCTCAGCGTCAATACATGTCCAGTGAGTCGCCTTCGCCACTGGTGTTCTTCCGAATATCTACGAATTTCACCTCTACACTCGGAATTCCACTCACCTCTCCATGATTCAAGCGATGCAGTCTTAAAGGCAATTCCGGAGTTGAGCCCCGGGCTTTCACCTCTAACTTACAAAGCCGCCTACGTACGCTTTACGCCCAGTAATTCC
+
FFFFFFF:FFFFFFFFFFFFFFFFFFFFF:FFFFFFFFFFFFFFFFFFFFFFFFFFFFFFFFFFFFFFFFFFFFFFFF:FFFFFF:FFFFFFFFFFFFFFFFFFFFFFF:FFFFFFFFFFFFFFFFF:FFFFFFFF,FFFFFFF:FFFFFFFFF:FFFFFFFFFFFFFFFFF:F,F,FFFFFFFFFFFFFFF:FFFFFFFFFFFFFFFFFF,FFFFF,:F,FFFF::FFFFFFFFFFFFFFFFFFFF:,F
@A00920:152:HGHKKDRXX:2:2103:13521:14293 2:N:0:AGGAGTGG+CTAAGCCT
GGACTACCGGGGTTTCTAATCCTGTTTGCTCCCCACGCTGTCGCGCCTCAGCGTCAGCCACTGCCCAGCAGGCCGCCTTCGCCACCGGTGTTCTTCCGGATCTCTACGCATTCCACCGCTACACCCGGAATTCCACCTGCCTCTACAGTGCTCAAGTGAAGCAGTTCGCACGGCCGATCCGGGGTTGAGCCCCGGACTTTCACCACACGCTTACCCCACCGCCTACGCGCCCTTTACGCCCAGTGATTCC
+
FFFFFFFFFFFFFFFFFFFFFFFFFFFFFFFFFFFFFFFFFFFFFFFFFFFFFFFFFFFFFFFFFFFFFFFFFFFFF:FFFFFFFFFFFFFFFFFFFFFFFFFFFFFFF::FFFFFFFFFFFFFFFFFFFFFFFFFFFFFFFFFFF:FFFFFFFFFFFFFFFFFFFFFF:FFFFFFFFFFFFFFFFFFFFFFFFFFFF:FFFFFFFFF:FFFFFFFFFFFFFFFFFFFFFFF:FFFFFFFFFFF:::F:F
@A00920:152:HGHKKDRXX:2:2103:25753:14559 2:N:0:AGGAGTGG+CTAAGCCT
GGACTACCGGGGTATCTAATCCCGTTTGCTCCCCACGCTTTCGCGCCTCAGCGTCAGGAGATGCCCAGAGACCCGCCTTCGCCACCGGTGTTCCTCCCGATCTCTACACATTTCACCGCTACACCGGGAATTCCAGTCTCCTCTGCATCCCTCAAGAACAGCAGTTTCGGCCGACCCCCCACAGTTGAGCCGTGGGATTTCACGACCGACTTGCCATCCCGCCTACGCGCCCTTTACGCCCAGTGATTCC
+
FFFFFFFFFFFFFFFFFFFFF:FFFFFFFFFFFFFFFFFFFFFFFFFFFFFFFFFFFFFFFFFFFFFFFFFFFFFFFFFFFFFFFFFFFFFFFFFFFFFFFFFFFFFFF,FFFF:FFFFFFFFFFFFFF,FFFFFFFFFFFFFFFFFFFFFFFF,FFFFFFFFF:FFFFFFFF,FFFFFFFFF:FFFFFFFFFFFFFFFFFFFFF:FFFFFFF:FFFFFFFFFFFFFFFFFFFFFFFFFFFFFFFFFFFF
@A00920:152:HGHKKDRXX:2:2103:17472:14653 2:N:0:AGGAGTGG+CTAAGCCT
GGACTACTGGGGTTTCTAATCCTGTTTGCTCCCCACGCTTTCGTGCCTCAGCGTCAGTTGCTGTCCAGTCACCCGTCTACACCTCCGGTGTTCCTCGTGATATCTACGCATTTCACCGCTACACCACGAATTCCAGTGACCTCTCCAGCACTCAAGAGCGGCAGTATCAAAGGCCGTTCTGCGGTTGAGCCGCAGGCTTTCACCTCTGACTTACCGACCCGCCTACACACCCTTTACACCCAGTGATTCC
+
FFFFFF:FFFFFFFFFFFF:FFFFFFFFFFFFFFFFFFFFFFFFFFFFFFFFFFFFFFFFFFF:FFFFFFFFFFFFFFFFFFFFFFFFFFFFFFFFFFFFFFFFFFFFFFFFFFFFFFFFFFFFF:FFFFFF:FFFFFFFF:FFFFFFFFFFFFFFFFFFFF:F:FFFFFFFFFFFFFFFFFFF:FFFFFFFFFFFFF,FFF:FFFFFFFFF:FFFFFFFFFFFFFFFF:FFFF:FFFFFFFFFF:F:FF
@A00920:152:HGHKKDRXX:2:2103:10384:14935 2:N:0:AGGAGTGG+CTAAGCCT
GGACTACAAGGGTATCTAATCCCGTTTGCTCCCCTGGCCTTCGTGCCTCAGCGTCAGTAACTGTCCAGAGACTCGCCTTCGCCACTGGTCTTCCTTACGATATCTACGCATTTCACTGCTACACCGTAAATTCCAGTCTCCTCTCCAGTACTCGAGCCACGCAGTATCGAATGCAGTTTCAGGGTTGAGCCCTGAGATTTCACACCCGACTTGCGCGACCGCCTACGCACCCTTTACGCCCAATGAATCC
+
FFFFFFFFFFFFFFFFFFFFFFFFFFFFFFFFFFFFFFFFFFFFFFFFFFFFFFFFFFFFFFF:FFFFFFFFFFFFFFFFFFF:FFFFFFFFFFFFFFFFFFFFFFFFFFFFFFFFFFFFFFFFFFFFFFFFFFFFFFFFFFFFFFFFFFFFFFFFFFFFFFFFFFFFFFFFFFFFFFFFFFFF,FFFFFFFFFFFF:FFFFFFFFFFFFFFFFFFFFFFFFFF,FFFFFFFF:FFFFFFFFFFFFFFFF
@A00920:152:HGHKKDRXX:2:2103:10176:15264 2:N:0:AGGAGTGG+CTAAGCCT
GGACTACAGGGGTTTCTAATCCTGTTCGCTCCCCACGCTTTCGCGCCTCAGCGTCAGACCAGGCCCAGCGAGTCGCCTTCGCCTCTGGTGTTCTTCCGGATCTCTACGCATTCCACCGCTACACCCGGAATTCCACTCGCCTCTGCCTGTCTCCAGCGGCCCAGTATCTCCTGCCACCACGGGGTTGAGCCCCGGTCTTTCACAGGTAGACTTAAACCACCGCCTGCGCGCGCTTTACGCCCACTAATTC
+
F::F:,FFFFFFFFFFFF:FFFFFF:FFFFFFFFFFFFFFFFFFFFF,FFFFFFFFFFFFFFFFFFFFFFFFFFFFF,FFFF:FFFF:FFF:FF:FFFF:FFFFFFFFF,FFFFFFFFFFF,FFFFFF,FFFFF:FFFFF,:F,FFFFFFFFFF:FFFFFFF,F,FF:FFFFF,FF,F:FFFFF,,FFFF:FFFFF:FFFF:,:F:FFF,:F,FF:FFFF:,FFFFFFFFFFFF,FFFFFFFFFF,,FF,
@A00920:152:HGHKKDRXX:2:2103:29324:15890 2:N:0:AGGAGTGG+CTAAGCCT
GGACTACTGGGGTATCTAATCCCGTTTGCTCCCCTGGCTTTCGCGCCTCAGCGTCAATACCGGTCCAGGATGCCGCCTTCGCCACCGATGTTCCTCCGGATCTCTACGCATTTCACCACTACACCCGGAATTCCACACGCCTCTACCTACCTCTAGTCGCTCAGTTCGATTGCGTCCTCGCCCGGTTGAGCCGGGCGCTTACACGCCTCACTTGCACGACCGCCAACACGCGCTTTCCACCCAGGAAATC
+
FFFFFFFFFFFFF,FFFFFFFFFFFFFFFFFFFFFFFFF,FFFFFFFFFFFFFFFFF,FFFFF,FFFF,FF,FFFFFFFFFFFFF,FFFFFFFFF,F:FFFFFFFFFFFFFF,FFFFFFFFFFFF:FFFFFFFFF,:,FFFFF:FFFFFFFFF,F,:F,F,FFFFFFF:F,F:FFFF,F,FFFF:F,FFFFFF,FFFFFF,,FFFFFF,F:F:FFFFFFF:FF,,FF:FFFFF,F:,,:FFFFF,,FF,F
@A00920:152:HGHKKDRXX:2:2103:11107:16219 2:N:0:AGGAGTGG+CTAAGCCT
GGACTACTGGGGTTTCTAATCCCATTCGCTACCCACGCTTTCGTGCCTCAGCGTCGAGAGAGCGCCAGTGCATTGCCTTCGCATTTGGTGTTCCCCAAGATATCAACGGATTTCACCCCTACACCTTGAGTTCCATGCACCTCTCACTTCTCCTAGCCATACCGTTTCGAATGCGATTCCGGGGTTGAGCCCCGGGATTTAACACCCGACTAATATAGCCGCCTACGCACCCTTTACGCCCAGTGATTCC
+
FFFFFFFFFFFF:FFFFFFFFFFFFFFFFFFFFFFFFFFFFFFFFFFFFFF,FFFFFFFF:FFFFFFFFF:FFFF:FFFFFFFFFFFFFFFFFFFFFFFFFFFFF:F:F:FFFFFF:FFF:FFFFFFFFFFFFFFFFFFFFFFFF:FFFFFFFFFF,FFFFFFFFFFFFFFFF:FFFFFFFFFFFFFFFFFFFFFFFFFFFFFFFFFFFFFF:FFFFFFFFFFFFFFFFFFFFFFFFFF:FFFFFFFFFF
@A00920:152:HGHKKDRXX:2:2103:29830:16517 2:N:0:AGGAGTGG+CTAAGCCT
GGACTACCCGGGTTTCTAATCCTGTTCGCTCCCCACGCTTTCGTGCCTCAGCGTCAGTTAAAGCTTAGTTAGCTGCCTTCGCTATCGGTGTTCTTGACGATATCTAAGCATTTCACCGCTACACCGTCAATTCCGCCAACCTCAACTTTACTCAAGTCATACAGTATCAATGCCACCCTCCCGGTTAAGCCGGGATATTTCAGCACTGACTTATACAACCGCCTACGCACCCTTTAAACCCAATAAATCC
+
FF::F,FFFFFFFFFFFFFFFFFFFFFFFFFFFFFFFFF:FFFFFFFFFFFFFF:FFFFFFF:FFFFFFFFF,FFF:FF,:FF:FFFFFFFFF::,FFFFFFF,F:FF,FFFFFFFFFFFFFFF:FFF:F:FF,FFF:FFFFFFFFFFFFFFFFFFF:F,F:::FFFFFFFFFFF::F,FF,F,FFF::FFFFFFFFFFFFFFF:FF:FFFFFFFFF:FF::FFF,FFFF::F:,,:F::FFFF:F:FFF
@A00920:152:HGHKKDRXX:2:2103:30698:16736 2:N:0:AGGAGTGG+CTAAGCCT
GGACTACTCGGGTTTCTAATCCTGTTTGCTCCCCTCGCTTTCGCGACTCAGCGTCAGTTCCGTCCCAGCGGGCTGCCTTCGCCATAGGTGTTCCTCCCGATATCTGCGCATTACACCGCTACACCGGGAATTCCACCCGCCTCTTCCGGACTCAAGCCCGACAGTATCGGCCGGCATCCCAGGGTTGAGCCCGGGACTTTCACACCGGACTAATCGGGCCGCCTACACGCTCTTTACGCCCAATGATTCC
+
FFFFFFF,FFFFFFFFFFFFFF:FFF,FFFFFFF,FFFFFFFFFF,FFFFFFFFFFFFF,F,:FFF:F,::FFFFFFFFFFFFF,FFFFFFFFFFFFFFFFFFFFFFFFF:F,FFFFFFFFFFFFFFFFFFFFFFFF::FFFFF,FF:F,FFF,FFFF:F,FFFF,FF,,:F:,FFF,,FFFF,F,FFFFF,,F:FFFF,FFF,,F,,FFFFF:F:,,FF,F,F,,,FFF,FFF:FF,FFFF,,,F::FF
@A00920:152:HGHKKDRXX:2:2103:28113:17519 2:N:0:AGGAGTGG+CTAAGCCT
GGACTACTAGGGTTTCTAATCCTGTTTGCTCCCCACGCTTTCGCACCTCAGCGTCAATACCTGTCCAGCGAGTCGCCTTCGCCACTGGTGTTCTTCCGAATATCTACGAATTTCACCTCTACACTCGGAATTCCACTCGCCTCTCCAGGATTCTAGCAATCTAGTTTCAAAGGCAGTTCCGGGGTTGAGCCCCGGGCTTTCACCTCTGACTTGAATCGCCGCCTACGTGCGCTTTACGCCCAGTCATTCC
+
FF:FFFF:FFFFFFFFFF,F:,FFF:FFFFFFFF:FFF:FF::FFFFFFFFFF,FFF:FFF:FFFFFF:FF:FFFF,,:FFFF,FFFFFFFFFFFF:FFFFFFFFF:FFFFFFFFFFFFFFFFFF:FFFFFFFFFFFFFFFFFF:FFFFFFFFFFFF:F::FFFF,FFFFF:FFF:,FFFFF:FFFF:FF:,F:FFFFFFF:F,:FF,FF:,:F,,,FFF,FF,FF,F:FFF,,FF,F:F:F:FFFFFFF
@A00920:152:HGHKKDRXX:2:2103:4716:18803 2:N:0:AGGAGTGG+CTAAGCCT
GGACTACAGGGGTTTCTAATCCGGTTCGCTCCCCACGCTTTCGTGCCTTAGCGTCAGAAATAGCCCAGTAACCTGCCTACGCCATTGGTGTTCCTTCTTATATCTACGGATTTCACTCCTACACAAGAAATTCCAGTTACCTCTGCTACTCTCGAGTTAGCGAGGTTGAATAATAGCCTGTAAGGTTGAGCCTCCAGATTTCACTATTCACTTTACTAACCGCCTACGCAACTCTTTACGCCCCGTCACT
+
FFFF:F:F:FFFFFFFFFFFFFFFFFFFFFFFFFFF:FFFFF:FFFFFFFFFFFFFFFFFFFFFFF:FFFFFFFFFFFFFFFFF,FFFFFF,FFFFFFFFFFFFFFFFFFF:FF:FFFFFFFFFFF:FF:FFFF,FFF:FF,FFFFFFFFFFFFFF,FFFFFF:,FFFFFFFFFFF:,FF,FFFF:FFFF:F,F:,FF:F,F:F:,:FFF,,FF,FF,FFFFFFFFFFF:,FFF:FF::FF::,F:FFFF
@A00920:152:HGHKKDRXX:2:2103:21025:19554 2:N:0:AGGAGTGG+CTAAGCCT
GGACTACAGGGGTATCTAATCCTGTTTGCTCCCCACGCTTTCGCACCTCAGCGTCAGTATTGAACCAGGAGGCCGCCTTCGCCACCGGTATTCCTCCACATATCTACGCATTTCACCGCTACACGTGGAATTCTAGCTCCCTCTCTCATACTCTAGCCGCCCAGTATCGAGTGCAGTTCCCAGGTTGAGCCCGGGGATTTCACATCCGACTTAAGCAGCCGCCTACGCGCGCTTTACGCCCAGTAATTCC
+
FFFFFFFFFFFFFFFFFFFFFFFFFFFFFFFFFFFFFFFFFFFFFFFFFFFFFF:FFFFFF:FFFF,FFFFFFFFFFFFF:FFFFFFFFFFFFFFF:F:FFFFFFFFFFFFFFFFFFFFF,:FFFFFFFF:FFFF,FFFF:::FFFF:FF:FFFFFFFFFFFFFFFFF:FFFF::FFFFFFF:FFFFFF:FFF:FF:FF:FFFFFFFFFFFFFFFFFFFFFFFFFFFFFFFFFFFFFFF,FFFF,FFFFF
@A00920:152:HGHKKDRXX:2:2103:18014:20071 2:N:0:AGGAGTGG+CTAAGCCT
GGACTACTCGGGTTTCTAATCCCGTTCGCTCCCCACGCCTTCGCGCCTCAGCGTCAGTACAGGTCCAGTCGGCCGCCTTCGCCACTGGTGTTCCTCCCGATATCTACGCATTTCACCACTACACCGGGAATTCCACCGACCTCTCCCTGCCTCCAGTTCCGCCGTTTCGAATGACCCTCCCCCGGTGAGCGGGGGGCTTTCACACCCGACGTACGAAACCGCCTGCGCGCGCTTTACGCCCAGTAACTCC
+
FFFFFFFFFFFFFFFFFFFFFFFFFFFFFFFFFFFFFFFFFFFFFFFFFFFFFFFFFFFFFFFFFFFFFFFFFFFFFFFFFFFFFFFFFFFFFFFFFFFFFFFFFF:FFF:FFFFFF:FF:F:FFF:FFFFFFFFFFF:FFFFFFFFFFFFFFFFFFFFFFFFFFF,FFFF:FFF:FFFFFFFF,:F:FFFFFFFFF,F,:FF,FFFF,FF,FFFFFFFFFFFFFFFFFFFFF:F,FFFFFFFFFF::FF
@A00920:152:HGHKKDRXX:2:2103:5620:20462 2:N:0:AGGAGTGG+CTAAGCCT
GGACTACCGGGGTATCTAATCCTGTTTGCTCCCCACGCTTTCGTGCCTCAGCGTCAGTGATGGTCCAGTAAGCCGTCTACACCGCGGGTGTTCCTCCTGATATCTACGCATTTCACCGCTACACCAGGAATTCCACTCTCCTCTCCCGAACTCTAGTCCGCCAGTTTCGACCGCACCCTCCCAGTTAAGCCGGGAGATTTCACAATCGACTTGGCGGACAGCCTACACTCGCTTTACGCCCAGTAATTCC
+
FFFFFFFFFFFFFFFF:FFFFF:FFFFFFFFFFFFFFFFFFFFFFFFFFFFFFFFFFFFFFFFFFFFFF,FFFFFFFFFFFFFFFFFFFFFFFFFFFFFFFFFFFFFFFFFFFFFFFFFFFFFFFFFFF,F:F:FF:FFFFFFFFFFFFFFFFFFFFFFFFFFFFFFFFFFFFF,:FFFFFFFFFFF:FFFFFFFFFF:FFFFFFFFFF,FFFFFFFFFFFFFFFFFFFFFF::FFFFFFFFFFFFFFFF
@A00920:152:HGHKKDRXX:2:2103:30879:20964 2:N:0:AGGAGTGG+CTAAGCCT
GGACTACTGGGGTTTCTAATCCCGTTTGCTCCCCTGGCTTTCGCGCCTCAGCGTCAGTTTCGGTCCAGAATGCCGCCTTCGCCACCGGTGTTCCTCCAGATATCTACGCATTTCACCGCTACACCTGGAATTCCACATTCCTCTCCCGAACTCAAGTCACCCAGTATCGGAAGCAGTTCCCAATTTAAGCTTGGGGATTTCACGTCCTACTGAGGCGACCGCCTACGCGCCCTTTACGCCCAGTAATTCC
+
FFF:FFFFF:F:FFFFF:FFFFF,F,:FF:,FFFFFFFFFFFFFFFFFFFFFF::FFFFFF:FF,FFFFFF,F,F,:FFF:FFF:FFFFFFFFFFF:FFFFFFFFFFFF,FF:FFFFFFFFFFFFF,FFF,:FFF:FFFFF:,FFFFFFF:,FF:FFFFFFFFFF:F,FFF,FFFF:FF:FFF,,FFF,FFFFF:FFFFFF:FF,FF,FFF:FF:FFF:,F:FFFFFF,FFFFFF:F:FFF,FFFFFFFF
@A00920:152:HGHKKDRXX:2:2103:21305:21042 2:N:0:AGGAGTGG+CTAAGCCT
GGACTACTAGGGTTTCTAATCCTGTTTGCTCCCCACGCTGTCGCACCTGAGTGTCAGTATTGGGCCAGGTAGCCGCCTTCGCCACTGATGTTCCTCCCGATATCTACGCATTTCACCGCTACACCGGGAATTCCACTACCCTCTCCCATACTCTAGCTGTGTAGTATCGACTGCAATTCCCAGGTTAAGCCCAGGGCTTTCACAATCGACTGACTCAGCCACCTGCGTGCGCTTTACGCCCAGTAATTCC
+
FF:FF:FFFFFFFFFFFF,FFFFFFFFFFFFFFFFFFFFFFFF,FF:FFFF,FFFFFFF:FFFF::FFFF,,,,FFFFFFF:FFF:FFFFF:FFFFFF:FFFF,FF,FFFFFFF,F,FFFFFF,FFFF,FFFFFF,:FFFF:FF:FFFFFFFFFFFFFF,F:FFF,F:F:,FFFF:FFFFFFF::F,FF:F:FFFFF::::,F:,F::FFFFFF,,FFF,:FFFFFF,FFFFFFFFFFF,FFFF:FFFFF
@A00920:152:HGHKKDRXX:2:2103:31078:21715 2:N:0:AGGAGTGG+CTAAGCCT
GGACTACTAGGGTATCTAATCCTGTTCGATCCCCACGCTTTCGTGCCTCAGCGTCAGTATCGCCTTAGTAAGCTGCCTTCGCAATTGGTGTTCTGTGCCATATCTATGCATTTCACCGCTACACGGCACATTCCGCCTACTTCAAGCGCACTCAAGACTACCAGTATCAATGGCAATTCTACAGTTGAGCTGCAGGATTTCACCACTGACTTAATATTCCGCCTCCGCACCCTTTAAACCCAATGAATCC
+
FFFFFFFFFFFFFFFFFFFFFFFFFFFFFFFFFFF,FFFFFFFFFFFFFFFFFFFFFFF,FF:FFFFFFFF:FFFFFFFFFFFFFFFFFFFFFFFFF,,FF:FFFF,FFFFF:FFFFFFFFFFF,F:FF,FFFFFF:F::FFFFFFFF,,FFF:FFF,FF,FFFFFFF,FFF::,,:F:FFF,FF::F:FFFFFF:F,FFFF:FFF,FFFF:FF:FFFF,:FFFFFFFFFFFF,FFF:FFFFFF:FFFFF
@A00920:152:HGHKKDRXX:2:2103:1796:21762 2:N:0:AGGAGTGG+CTAAGCCT
GGACTACTGGGGTTTCTAATCCTGTTCGCTCCCCACGCTTTCGCACCTCAGCGTCAGATCAGGTCCAGCCAGCCGCCTTCGCCTCCGGTGTTCTTCCGGATCTCTACGCATTCCACCGCTACACCCGGAATTCCGCTGGCCTCTACCTGTCTCCAGCCCCCCAGTATCCCCGGCATGCTCGGGGTTGAGCCCCGGCCTTTCACCATGAGACTTAACGGGCCGCCTACGTGCGCTTTACGCCCACTAATTC
+
FFFFFFFFFFFF:::::,FFFFFFF:FFFFFFFFFFFFFFFFFFFFFFFFFFFFFFFFFFFFFFFFFFFF:FFFFFFFFFFFFFFFFFFFF:FF:FFFFFFFFFFFFFF,FFFFFFFFFF,:FFFFFFFFFFFFFFFFFFFFFFFFFFFFFFF:FFFFFFFFFF,FFFFFFFFFF:FFFFFFFF:FFFFF:FFFFFFFFFFFFF,FFFF:F:FFFFFFFFFFF:,:FFFFFFFFFFFFFFFFF,FFFFF:
@A00920:152:HGHKKDRXX:2:2103:16414:21934 2:N:0:AGGAGTGG+CTAAGCCT
GGACTACCAGGGTTTCTAATCCTGTTCGCTCCCCACGCTTTCGCTCCTCAGCGTCAGTTACTGCCCAGAGACCCGCCTTCGCCACCGGTGTTCCTCCTGATATCTGCGCATTCCACCGCTACACCAGGAATTCCAGTCTCCCCTGCAGTACTCCAGTCTGCCCGTATCGCCCGCACGCCCACAGTTAAGCTGTGAGTTTTCACGAACAACGCGACAAACCACCTACGAGCTCTTTACGCCCAGTAATTCC
+
FFFFFFFFFFFFFFFFFF:FFFFFFFFFFFFFFFFFFFFFFFFFFFFFFFFFFFFFFFFFFFFFFFFFFFFF:FFFFFFFFFFFFFFFFFFFFFFFFFFFFFFFFFFFFFFFFFFFFFFFFFFFFFFFFFFFFFFFFFFFFFFFFFFFFFFFFFFFFFFFFFFFFF:FFFFFFFFFFFFFFFFF:F:FFFFFFF:FF:FFF:FFFFFFFFFFFFF,FFFFFFFFFFFFFFFFFFFFFFFFFFF,FFFFFF
@A00920:152:HGHKKDRXX:2:2103:22670:22060 2:N:0:AGGAGTGG+CTAAGCCT
GGACTACCGGGGTATCTAATCCCGTTTGCTCCCCTGGCTTTCGCTCCTCAGCGTCAATACCGGTCCAGGATGTCGCCTTCGCCACCGGTGTTCCTCCAGATATCTGCGCATTTCACCGCTACACCAGGAATTCCACAACCCACTCCCGGATTCAAGACACACAGTATCGGACGCAGTTCAAGGGTTGAGCCCAGGAATTTCACGAGCGAAGTAGCAGGACGCCTACGCGCCATTTACGCCCACTAAGTCC
+
FFFFFFFF,FFFFFFFFFFFFFFFFFFFFF,FFF:FFFFFFFFF,FFFFFF:FFF:,F,:FFF,FF,FF:FF,FFFFFFFFFFFF:FFFFFFFFFFF,FF:FFFF,FF:FF:FFFFFFFFFF::F,FFFFFFFF,F:,,FF,FFFFFF:FFFF:FF,FF,F:F,,,F,,F,:,,,,,FF,,,FFFF,,,FFFF,F,,FFF,F,:,,::,,,FFFFFF,,FFFF,F,,F,,F,,FFF,,::F,,,FF,:,F
@A00920:152:HGHKKDRXX:2:2103:24026:23500 2:N:0:AGGAGTGG+CTAAGCCT
GGACTACCAGGGTTTCTAATCCTGTTCGCTCCCCACGCTTTCGCTCCTCAGCGTCAGTACAGGCCCAGAGAACCGCCTTCGCCACCGGTGTTCCTCCCGATATCTGCGCATTTCACCGCTACACCGGGAATTCCATTCTCCCCTACCTGCCTCTAGTCTGCCCGTATCCACCGCAGACCCACGGTTAAGCCGTGGGCTTTCTCGACAGACGCGACACACCGCCTACGAGCTCTTTACGCCCAGTCATTCC
+
FFF,FFFFFFFFFFF:FFFFFF,FF,FF:FFFFF:FFFFFFFF:FFFFF:FFF:FFF:F,:FFFF,FF:F:FFFFFF:F:FFFFFFFFFF:,,FFFFFF,:F,FFFFFFFFFFFFFFFFF,,FFFFFF::FFFFFF:FFF,FFFFF,FF:FF:F,FFFFFF:F:,:FFFFFF:FFFFFFFF:FFF:F,FFFF,:FFF:F:F:FFFFFF:FFFF:FF,,:FFF:FFFF,F:F:FFF,FFFFF::,F,::,:
@A00920:152:HGHKKDRXX:2:2103:4779:25207 2:N:0:AGGAGTGG+CTAAGCCT
GGACTACTCGGGTTTCTAATCCTGTTCGCTCCCCACGCTTTCGTGCCTCAGCGTCAATACAGGTCTAGCCAGCTGCCTTCGCAATTGGTGTTCTATGGCATATCTATGCATTTCACCGCTACATGCCACATTCCGCTGACCACATCCTGATTCCAGCACTGCAGTATCAAAAGCAATTTTACGGTTGAGCCGCAAACTTTCACTCCTGACTTACCGTGCCGCCTACGCACCCTTTAAACCCAGTGATTCC
+
FFFFFFF:FFFFFFFFFFFFFF:,FFFFFFFFFF:FFF,FFFFFFFFFFFFFFFFFFFFFF,FFFFFFFFF,FFFFFFFFFFFF:,,FFFFFFFF,,FFFFFFFFFFFFFFFFFFF,FFFFFFF::,,FFFFFFFFF,FFF:FF:FFF,FFFFFFF,,F,FFFFFFFFF,:,FFF,F,FFFFFFFFFFFFFFFFF:FFFFFFFFF,:FFFFFFFF,F:FFFFFF:FFFFFFF:FFFFF,FFFFF,FFFF:
@A00920:152:HGHKKDRXX:2:2103:19922:25504 2:N:0:AGGAGTGG+CTAAGCCT
GGACTACTCGGGTATCTAATCCCGTTCGCTCCCCACGCTTTCGCGTCTGAGTGTCAGATCAGACCCAGCAAGCCGCCTTCGCCACTGGTATTCCTCCGGATCTCTACGCATTTCACCACTACACCCGGAATTCTGCTTGCCTCTATCTGTCTCCAGTGATCCAGTTTCGCACGACCTCTCCCGGTTGAGCCAGGGAGCTTTCACGCACGACTTAAACCACCACCTGCACGCGCTTTACGCCCAGTAAATC
+
FFFFFFFFFFFFFFFFFFFFFFFFFFFFFFFFFFFFFFFFFFFFFFFFFFFFFFF,FFFFFFFFFFFFFFFFFFFFFF:FFFFFFFFFF,FFFFFFFFFFFFFFFFFFFFFFFFFFF:FFFFFFFFFFFFFFFFFFFFFFF:FFFFFFFFFFFFFFFFFFFFFFF:FFFF,FF:FFFFFFFFFF:FFFFF:,FFFFFFF,FFFFFFF:,FFFF:F:FFFFFFFFFFF:FFFFF:FFFFFF:FFFFFF,FF
@A00920:152:HGHKKDRXX:2:2103:6804:26678 2:N:0:AGGAGTGG+CTAAGCCT
GGACTACCAGGGTATCTAATCCCTTTCGCTCCCCTGGCCTTCGTGCCTCAGCGTCAGTTAATGTCCAGGAACCCGCCTTCGCCACGAGTGTTCCTCTCGATATCTACGCATTTCACTGCTACACCGAGAATTCCGGTTCCCCCTCCATTACTCTAGTCTCGCAGTATCATGGGCCGTCCGCGGGTTGAGCCCGCGCCGTTCACACACGACTTACGACACAGCCTACGCACGCTTTACGCCCAGTGATTCC
+
FFFFFFFFFFFFFFFFFFFFFFF:FFFFFFFF,FFFFFFFFFFFFF,FFFF,F,FFFFF,FFFFFFFFFF,FFFFFFFFFFFFFFFFFFFF:FFF:FFFFFF:FF:FF:FFFFFFFFFF::FFFFFFF:FFF,FFF:FFFF::FFF:F:FFF:FFF,:FFFF,F,,,FFFF,FFFFF,FF,FFF,,F:F:FF:FF::F:,F::::FFFF,,,:,F:,,:,F:FF,FFF,FF:F::FFFFFF,F:F,F,,,
@A00920:152:HGHKKDRXX:2:2103:19307:26976 2:N:0:AGGAGTGG+CTAAGCCT
GGACTACTCGGGTTTCTAATCCTGTTTGCTCCCCACGCTGTCGCGCCTCAGTGTCAGCAACTGCCCAGCAGGCCGCCTTCGCCACTGGTGTTCTTTCGGATATCTACGCATTCCACCGCTACACCCGAAATTCCACCTGCCTCTACAGTGCTCAAGCTCAGCAGTTCGCACGGCCGATCCGGGGTTGAGCCCCGGACTTTCACCACACGCTTACCAAGCCACCTACGCGCCCTTTACGCCCAGTGATTCC
+
FF,F,FFFFFFF:FFFFFFFFFFFFFFFFF:FFFFFFFFFFFFFFFFFFFF:FFFFFFFFF:FFFFF:FFFFFF:FFFFFFFFFFFFFFFFFF:,FFFFFF:FFFFF:FFFFFFFFFFF:FF:FFFFFFFFFF,FFFFFFFFFF:FFFFFFFFF,FFFF,F:F,,FFFFFFFFF:FF,F,FFFFFFFFFFFFFFFFF:FFFFFFFF,FF:FFFFF,:FF:FFF:FFFFF:FFFFF:FFFFF,,:FFFFF:
@A00920:152:HGHKKDRXX:2:2103:29270:27101 2:N:0:AGGAGTGG+CTAAGCCT
GGACTACCCGGGTATCTAATCCTGTTCGCTCCCCACACTTTCGCTCCTCAGCGTCAGGTAATGCCCAGAGAACCGCCTTCGCCACCGGTGTTCCTCCTGATATCTGCGCATTTCACCGCTACACCAGGAATTCCGTTCTCCCCTGCATACCTCTAGTCTGCCCGTATCGAAAGCAAGCACCGAGTTAAGCCCGGTGTTTTCACTCCCGACGCGACAAACCGCCTACGAGCCCTTTACGCCCAATAATTCC
+
FFFFFFFFFFFFFFFFFFFFFFFFFFFFFFFFFFFFFFFFFFFFFFFFFFFFFFFFFFF:FFFFFFFFFFFFFFFFFFFFFFFFFFFFFFFFFFFFFFFFFFFFFFFFFFFFFFFFFFFFFFFFFFFFFFFFFFFFFFFFFFFFFFFFFFFFFFFFFFFFFFFFFFFFFFFFFFFFFFFFFFFFFFF,FFFFFFFFFFFFFFFFFFFFFFFFFFFFFFFFFFFFFFFFFFFFFFFFFFFFF:FFFF:FFF
@A00920:152:HGHKKDRXX:2:2103:8739:27305 2:N:0:AGGAGTGG+CTAAGCCT
GGACTACAGGGGTATCTAATCCCGTTTGCTACCCTAGCTTTCGCGTCTGAGCGTCAGTCATGGTCTAGAAGGCCGCCTTCGCCACTGGTGTTCCTCCGGATCTCTACGCATTTCACCACTACACCCGGAATTCCACCGACCTCTTCGAGCCTCGAGTCAACGTGTCTACCGTGGACTCTCCGCACTTCACGGAGCTTTCACACGGCACATCGCTGACCGCCTGCGCGCGCTTTACGCCCAGTCAG
+
FFFFFFFFFFFFFFFFFFFFFFFFFFFFFFFFFFF:FFFFFFFFFFFFFFFFFFFFFFFFFFFFFFFF,:,FFFFFFFFFFFFFF,FFFFFFF,FFF:FFFFFFFFFF:FF,FFFFFFFFFFFFFFFFFFFFFFFFF,FFFFFFFFFF:FFFFFFF:,,FFF,FFFF:FFF,F:,F:F:FF,FF:F,F:FF:FF:,:FFFFFFFFFF:FF:FFF:FFF:FF,,FFFFFFFF,FFF:FFFF,,FF,
@A00920:152:HGHKKDRXX:2:2103:4770:28166 2:N:0:AGGAGTGG+CTAAGCCT
GGACTACTGGGGTATCTAATCCTGTTCGCTACCCACGCTTTCGTGCATGAGCGTCAGTTATGGGCCAGTTGACCGCCTTCGCCACTGGTGTTCTTCCAGATATCTACGCATTTCACTGCTACACCTGGAATTCCATCAACCTCTCCCACACTCAAGACGAGCAGTATCAAAGGCAATTCTACAGTTAAGCTGCAGACTTTCACCTCTGACTTACCCATCCGCCTGCGCACCCTTTACACCCAGTAAATCC
+
FFFFFFFFFFFFFFFFFFFFFFFFFFFFFFFFFFFFFFFFFFFFFFFFFFFFFFFFFFFFFF,F:FFFF:FFFFFF:FFFFFFF::FF:FFFFFFFFFFFFFFFFF,FFFFFFFFFFFFFFFFFFF:FF,FFFFFFFFFF:FFFFFFFFFFFFFFF::FFFFFFFFFFFFFF:FFF:,FFFFFFFFFF,FFF:FFFFF:F,F:F:FF,F,:FFFFFFFFFFFFFFFFF:FF:FF,:,:F:F:F,FF:FFF
@A00920:152:HGHKKDRXX:2:2103:27715:28197 2:N:0:AGGAGTGG+CTAAGCCT
GGACTACAGGGGTTTCTAATCCTGTTTGCTCCCCACGCTGTCGCACCTGAGTGTCAGTATTGGGCCAGGTAGCCGCCTTCGCCACTGATGTTCCTCCCGATATCTACGCATTTCACCACTACACCCGGAATTCCACGTCCCTCTCTCACGTTCTAGCTCTACAGTCTGGCATAACCTCCCTGAGTTAAGCCCCGGGATTTCATACACCACTTATAAAGCCACCTGCACACCCTTTACGCCCAGTAAATCC
+
FF:FFFFFFFFF:FFFFFFF:FFFFFFFF:FFFF:FFFFFFFFFF:FFFFFFFFFFF:FFFFFFFFFFFFFFFFFFFFFFF:FFFFFFF:FFFFFFFFFFFFFFFFFFFFFFFFFFFFFFFF:FFFFFFFFFFFFFFFF:FFFFFFFFFFFFFFFFFFFFFFFFFFFFFFFFFFFFFF,FFFFFFFFFFFFFFFFFFFFFFFFFFFFF:FFFFFFFFFFF:FFF:FFFFF,FF:FFFFFFFFFFFFFF,F
@A00920:152:HGHKKDRXX:2:2103:15528:28291 2:N:0:AGGAGTGG+CTAAGCCT
GGACTACTGGGGTTTCTAATCCTGTTTGCTCCCCACGCTTTCGCACCTCAGCGTCAGTACCGGACCAGTGAGCCGCCTTCGCCACTGGTGTTCCTGCGACTATCTACGAATTTCACCTCTACACTCGCAGTTCCGCTCACCTCTTCCGGACTCTAGACACCCAGTATCAAAGGCAGTTCCGGGGTTGAGCCCCGGGATTTCACCCCGGACGTAATTGTCCGCCTACGCGCGCTTGCGGCCCAGTGCGTCG
+
:FF:F:FFFF::FFFFFFFFFF,F:FFFFFFFFF:FFF:F,FFFFFFFFFF,FFFFFFFFFFFFFFF:FFFFFFFFFFFFFF:FFFFFFF,FFFF:FFF,FF:F,:FFF:F:FFF,FF,,:F,FFFF:F,FFF,,F:FFF,FF:FFFFFFF,FFF:FFF,FFFFFFF::F,F:,,F,F,FF::FFFF,FF,FFFFF,,,,:,:,F,,F,,,F,:,,:FF,:,,,F,FFF:F,::F:,:,:,,F,,,,FFF
@A00920:152:HGHKKDRXX:2:2103:15329:28729 2:N:0:AGGAGTGG+CTAAGCCT
GGACTACTGGGGTTTCTAATCCTGTTTGCTCCCCACGCTTTCGTGCATGAGCGTCAGTGTTGGCCCAGAAGGCTGCCTTCGCCATCGGTGTTCCTCCACATCTCTACGCATTTCACCGCTACACGTGGAATTCCACCTTCCTCTGCCACAATCAAGCCAGGTAGTTTCGAGCGCAATTCCCAAGTTAAGCACGGGGATTTCACACTCGACTTGCCAAGCCGCCTGCGCACACTTTACGCCCAGTAAATCC
+
,FFFFFFFFFFFFFFFFFFFFF:FFFFFFFFFFFFFFFFFFFFFFFFFFFFFFFFF:FFFFFF:F,FF:F:FFFFFFFFFFF,FFFFFFFFFF:F,F:FFFFFFFF,FFFFFFFFFFFFFFFF:F:,FFFFFFFFFFFF,F:FFFF,F,F,FFFFF,,FF,:FFF:FF:FFFFFFFF,,FFFFFF:FF:::,FF,:FFFF:F:F,,F,F:FF,FF:F::FF,FF,FF:F:F:F:FF,,,FFF::FF,F,:
@A00920:152:HGHKKDRXX:2:2103:18466:28808 2:N:0:AGGAGTGG+CTAAGCCT
GGACTACTGGGGTTTCTAATCCCGTTCGCTCCCCATGCTTTCGCCTCTCAGCGTCAGGTCAGGCCCAGCGTGTCGCCTTCGCCACTGGTGTTCCTCCGGATCTCTACGCATTTCACCGCTACACCGGGAATTCCACTCGCCTCTTCCGAACTCTAGTCCGGCAGTATCGACCGGCATTCAAGGGTTGAGCCCTTGACTTTCACAGCCGACTAACCGGACCGCCTACACGCTCTTTACGCCCAATAATTCC
+
FFFFFFFFFFFFF:FFFFFFF:FFFFFFFFFFFFFFFFFFFFFFFFFFFFFFFFFFFFFFFFFFFFFFFFFFFFFFFFFFFFFFFFFFFFFFFFFFFFFFF:FFFFFFFFFFFFFFFFFFFFFFFFFF,FFFFFFFFFFFF,FFFFFFFFFFFFFFFFFFFFFFFFFFFFF:FFFFF,FFF:FFFFF:F:FFFFFFFFFFFFFFFFFF,F,::FFF,:FFFFFFFFFFFFFFF,FFFFFFFFFFFFFFF,
@A00920:152:HGHKKDRXX:2:2103:4209:28855 2:N:0:AGGAGTGG+CTAAGCCT
GGACTACTAGGGTATCTAATCCTGTTCGCTCCCCACGCTTTCGTGCCTCAGCGTCAATAGAGCTCTGGCAGGCTGCCTTCGCAATCGGTGTTCTGTGGCATATCTAAGCATTTCACCGCTACATGCCACGTTCCGCCTGCCTCGCGCCCATTCGAGCCCGCCAGTATCAAGGGCAGATCCACCGTTGAGCGGCGGGATTTCACCCCTGACTTAGAGGGCCGCCTACGCACCCTTTAAACCCAGTGATTCC
+
F:FFF,FFFF,FF:FF,FF:F:F::FF:FFF:FFFF,F,F:,F:,FF:FFFF:FFFF,FFFF,FFFFFFF,FFFFF:F:FFFFFFF,,FFFFFF:FFF,FFF,F:FFFF,:FFFFFFF,,F:FFFFFFFFFFFFFFFFF:FFFFFFFFFFFF,FF,:FFF:FF,FFFF:FFFFFFF,:FFFF:FF::FF,FF:F:,FFF,F,:FFFFFFFF,FF,F,FFF:FF:FF,FFF,::::FFF:F,F,F:FFF::
@A00920:152:HGHKKDRXX:2:2103:4092:28995 2:N:0:AGGAGTGG+CTAAGCCT
GGACTACAAGGGTTTCTAATCCTGTTCGCTCCCCACGCTTTCGCACCTCAGCGTCAGTATCGACCCAGATCGCCGCCTTCGCCACTGGTGTTCCTCCCGATATCTACGAATTTCACCTCTACACCGGGAATTCCGCGATCCTCTTTCGTACTCAAGCTCTGCAGTTTCGGATGCACTTCCTTGGTTGAGCCGAGGGCTTTCACATCCGACTTGCAAAGCCGCCTACGTGCGCTTTACGCCCAATAATTCC
+
FFFFFFFF:FFFFFFFFFFFFFFFFFFFFFFFFFFFFFFFFFFFFFFFFFFFFFFFFFF::F:FFFFFFF,,FFFFFFFFFFFFF:FFFFFFFFFFF,FFFFFFF:FFFFFFFF:FFFFFFFFFFFFFFFFFFFF:FFFFFFFF,,FF,FFFFF,FFF,FFFFFFFF:FF:::F:FF,,FF,FFFFFFFFFFF,,FFFFFFFFF,FFFFF,::FFFFFFFFFFFFF,,FF:FF:FFF:FFF:F:FF,F,:
@A00920:152:HGHKKDRXX:2:2103:5240:29575 2:N:0:AGGAGTGG+CTAAGCCT
GGACTACTAGGGTTTCTAATCCCGTTCGCTCCCCTAGCTTTCGCGCCTCAGCGTCAAGAATGGGCCAGGTAGCCGCCTTCGCCACAGGTGTTCCTCCCGATATCTACGCATTTCACCACTACACCGGGAATTCCACGATCCCCTACTGGACTCTAGCCACAGCAGTATCGGGTGGCGTCTCCAGGTTGAGCCTGAAGTTTTCACACCCGACTTACTGAGCCGCCTACGAGCTCTTTACGCCCAATGAATC
+
FFFFFFF:FFFFFFFFFFFFFFFFFFFFFFFFFFFFFFFFFFFF::FF,FF,FF:FFFFFF,F,FFFFF,F,F,FFFFFFFFFF:,FFFFFFFFF:FFFFFFFFFFFFFF:FFFFFFFFFFF:F,FFFFFFFFFF,:,FFFFFFFFFFFFFFFF:FFFFFF,:FFFF:FFF,FFFFFF,F:FFFFFF:FFFF,FFFFFFF,FF:F,:F,F:F,,FFFFFF:FF:F,FFFFFFFFFFFFFFF:FFFF::FF
@A00920:152:HGHKKDRXX:2:2103:13376:29731 2:N:0:AGGAGTGG+CTAAGCCT
GGACTACTAGGGTATCTAATCCTGTTTGCTCCCCACGCTTTCGCATATCAGCGTCAGTACCGGGCCAGTGAGCCGCCTTCGCCACTGGTGTTCTTCCTAATATCTACGAATTTCACCTCTACACTAGGAGTTCCACTCACCTCTCCCGGACTCAAGATCGCCAGTATCGAAGGCAGTTCTGAGGTTGAGCCTCAGGATTTCACCCCCGACTTAACAATCCGCCTACACGCGCTTTAAGCCCAGTGATTCC
+
FFFFFFFFFFFFFFFFFFFFFFFFFFFFFFFFFFFF:FFFFFF,FFFFFFFFFFFFFFFFF:FFFFFFFFFFFFFFF:FFFF,F:FFFFFFFFFFFFFFFFFFFFFFFFFFFFFFFFFFFFFFF:F:FFFFFFF,FFFFFFFF:FFFFFFFFFFFFFFFFFFFFFFFF,FF,FFFFFFFF,FFFFFFFFFFFFFF,FFFFFFFFFF,FFFFFFFF:FFFF:,FFFFFF,F:::FFF,,FFFF,F,FFFFF
@A00920:152:HGHKKDRXX:2:2103:28745:29857 2:N:0:AGGAGTGG+CTAAGCCT
GGACTACACGGGTTTCTAATCCGGTTTGCTCCCCACGCTTTCGCCCCTGAGCGTCAGGACAGGGCCAGGATGCCGCCTTCGCCACTGGTGTTCCTCCAGATATCTACGCATTACACCGCTACACTGGGAATTCCAATCACCTCTCCCGGACTCAAGCCACGCAGTTCGGAGGGCAGTTCCACGCGTGAGCCGAGGGAGTTCACCTTCCGCTTACTTGGCCACCTACGCGCCCTTTACGCCCAATAAATAC
+
FFFFFFFFFFFFF,FFFFFFFF:FFFFFFFFFFFFFFFFFFFFF,FFF:FFFFFFFFFF,FFF,FFFF:F:,FFFFFFFFFF:F:FFFFFFFFF:FF::FFFFFF,FFFFFF,FFFF:FFFFFF:FFFFFFFFF:,FFFFFFFF:FF,,FFFFFF:F:,F,FF,FFF,:,FF,F,,FFFF,FF,,FFF,FF:::FFF,FF,FFFF:F::,,F,:FF:,:FFFF,,,,:,:F:,FFF:,FFF:FFFF,F,F
@A00920:152:HGHKKDRXX:2:2103:13024:29872 2:N:0:AGGAGTGG+CTAAGCCT
GGACTACTGGGGTATCTAATCCCGTTCGCTCCCCATGCTTTCGCCTCTCAGCGTCAGGCCAGGCCCAGCGTGTCGCCTTCGCCACTGGTGTTCCTCCGGATCTCTACGCATTTCACCACTACACCCGGAATTCCACACGCCTCTACCTGCCTCTAGCCATGCAGTTCGCCCACGTCATCTCGCGGTGGAGACGAGCGCTTTCACGCACCACTTGCAGGACCGCCTACACGCGCTTTACACCCAGTATATC
+
FFFFFFFF,FFFF,F:FFFFFFF,FFFFFFFFFFFFFFFFFFF,F,FFF,FFFFFFF:,,FFFFFFFFF,F,FFFFFFFFFFFFFFFFFFFFF,FFF,FFFFFFF:FFFFFFFFF:FFFFFF:FFFFFFFFFFF,:FFFFF,FFFFFF,:FFFFFF,F,,:FFFFFF:FF,FFF,F,,,,F,,FFF,FFF,:F,F:,FFF:,FF,F:,FF,:F,FFFF:F::F,FFF::FFF::F,:FFFFFFF:F,F:F
@A00920:152:HGHKKDRXX:2:2103:7889:30968 2:N:0:AGGAGTGG+CTAAGCCT
GGACTACCAGGGTTTCTAATCCTGTTTGCTCCCCACGCTTTCGCGCCTCAGCGTCAGTTACAGACCAAAGAGCCGCCTTCGCCACTGGTGTTCCTCCACATCTCTACGCATTTCACCGCTACACGTGGAATTCCGCTCTTCTCTTCTGCACTCAAGTCCCCCAGTTTCCAATGACCCTCCCCGGTTAAGCCGGGGGCTTTCACATCAGACTTAAGGGACCGCCTGCGCGCGCTTTACGCCCAATAATTCC
+
FFFFFFFFFFFFF:FFFFFFFFFFFFFFFFFFFFFFFFF:FFFFFFFFFFFFFFFFF:FFFFFFFFFFFFFFFFFFFFFFFFF::FFFFFFFFFFFFFFF:F:FFFFFFFFFFFFFFFFFFFFFFFFFFFFFFFFFFFFFFFFFFF:FFFFFFF:FFFFFFFFFFFFFFFFF:FFFFFF:F:FFFFF::F,FFFFFFFFF:F:FFFFFFF:FFF:FFFFF:FF:FFF:F:FFFFFF,FFFFFFFFF::FF
@A00920:152:HGHKKDRXX:2:2103:8540:31156 2:N:0:AGGAGTGG+CTAAGCCT
GGACTACAGGGGTATCTAATCCTGTTCGCTCCCCACGCTTTCGCGTCTCAGCGTCAGTACCGTCCCAGAGAGCTGCCTTCGCCATAGGTGTTCTTCCTGATATCTGCGCATTTCACCGCTACACCAGGAATTCCACTCTCCTCTTCCGGACTCTAGCCAAACGGTTTCCACCGACCTCTCGAGGTTGAGCCTCGAGTTTTCACAGCGGACCTGCTTGGCCGCCTACACGCTCTTTACGCCCAATAAATCC
+
FFFFFFFFFFFFFFFFFFFFFFFFFFFFFFFFFFFFFFFFFFFFFFFFFFFFFFFFFFFFFFFFFFFFFFFFFFFFFFFFFFFFFFFFFFFFFFFFFFFFFFFFFFFFFF:FFFFFFFFFFFF:FFFFF:FFFFF:FFFFFFFFFFFFFFFFFFFFFFFFF:FFFFFFFFFFFFFFFFFFFFFFFFFFFFFFFFFFFFFF:FFF,FFFFFFFFFFFF,FFFFFFFFFF::FFF,F:,FFFFFF:F::F,F
@A00920:152:HGHKKDRXX:2:2103:1407:31360 2:N:0:AGGAGTGG+CTAAGCCT
GGACTACCAGGGTATCTAATCCTGTTCGCTCCCCATGCTTTCGCTCCTCAGCGTCAGTTGCGGCCCAGAGACCTGCCTTCGCCATCGGTGTTCCTCCTGATATCTGCGCATTCCACCGCTACACCAGGAATTCCAGTCTCCCCTACCGCACTCTAGTCTGCCCGTACCCACTGCAGGCCCGAGGTTGAGCCTCGGGTTTTCACAGCAGACGCGACAAACCGCCTACGAGCTCTTTACGCCCAATAATTCC
+
FFFFFFFFFFFFFF:F:FFFFFFFFFFFFFFFFFFFFFFFFFFFFFFFFFFFFFFFFFFFFFFFFFFFFFFFFFFFFFFFFFFFFFFFFFFFFFFFFFFFFFFFFFFFFFFFFFFFF:FFFFFFFFFFFFFFFF:FFFFFF:FFFFFFFFFFFFFFFFF:FFFFFFFFFFFFFFFFFFFFFFFFFFFFFFFF:FFFFFFFF,FFF:FFFFF:FFF,:FFFFFFFFFFFFFFF:FFFFFFFFFF::FFFFF
@A00920:152:HGHKKDRXX:2:2103:23728:31532 2:N:0:AGGAGTGG+CTAAGCCT
GGACTACACGGGTTTCTAATCCGGTTTGCTCCCCACACTTTCGCGCCTCAGCGTCACGTGTTGTCCAGCGAGCTGCCTTCGCAATGGGTGTTCCTACCAGTATCTACGCATTTCACCGCTACACTGGTAATTCCACTCGCCTCTCCAACCGTCAAGCCTGCCAGTATCCAACGCAATGCTGGGGTTGAGCCCCAGTCTTTAACATAGGACTTAACAGTCCGCCTACGCGCCCTTTAAGCCCAGTGATTCC
+
FFFFFFFF:FFFF,FFFFFFFF:FFF,FFFFFFFFFFFFFFFF,:FFFFFFFFFFFF:,,F,::FFFFFFF:FFF,FFFF:FFFFFFF,FFFFFFF,FF:FFFFFFFFFFFFFFFFF:FFFFFF,,F:,FFFFFF:FFFFF:FF,FF:FF,FF:F:F:FF:FFFFF:FFF:,FFF:FFF:,,FFFFF:FFFFFFFF:FF:FF:F,,F,,F,FFF:FF,FFFFFFFF:F:FFFF:FF,F:FF:FFFFFFFF
@A00920:152:HGHKKDRXX:2:2103:27299:31579 2:N:0:AGGAGTGG+CTAAGCCT
GGACTACTGGGGTATCTAATCCTGTTTGCTCCCCCGGCTTTCGTGCCTCAGTGTCAGGTGTTGTCCAGGGACTCGCCTTCGCCACTGGTGTTCCTCTCGATATCTACGCATTTCACTGCTACACCGAGAATTCCAGTCCCCCCTCCAAACCTCAAGCAAAGCAGTTTCCAATGCCATTTCCGGGTTGAGCCCGGAGCTTTCACATCCGACTTGCCTTGCCACCTGCGCACCCTTTACGCCCAGGGAATCC
+
FF:FF,FF:F,F:F,,F,FFFFFFFFFFFFF::FFFF,FFFFFF,F:,FFF,:FFF:FFFFFFFFFFF,F:FFFFFF,F::FFFFFF:FF:FF,:FFFFFF:FFF,:F:::FF,F:FFFFFF:FFF:FF::FF:FFFFFFFFFFFFF:,FFFFF,FFFF:,FFFFF::FFFFFFFF,:FFFFFFFFF,:FFFFFFFF::FFFF,F:FFFF::FFFFFFFFF:FFFF:F,,FFF:F:FFFF:FF,,,FFF,
@A00920:152:HGHKKDRXX:2:2103:20274:31876 2:N:0:AGGAGTGG+CTAAGCCT
GGACTACAAGGGTATCTAATCCCGTTCGCTACCCTGGCTTTCGCGGCTCAGCGTCAGGTGCAGCCCAGGGCGCCGCCTTCGCCTCTGGTGTTCCTCCGGATCTCTACGCATTTCACCACTCCACCCGGAATTCCACGCCCCTCTGCTGCCCTCTAGCTGTCCAGTTTCGAACGGCCTCTCCCGGTTGAGCCGGGAGCTTTCACGTCCGCCTTGAACAGCCGCCTGCCCGCGCTTTACGCCCAGTAAATCC
+
FFFFFFFFFFFFFFFFFFFFFFFFFFFFFFFFFFFFFF:FFFFFFFFFF:FFFFFFFFFFFFFFFF:FF,FFFFFFFFFFFFFFFFFFF:FFFF,FFFFFFFFFF:FFFFFFFFFFFFFFFFFFF,FFFFFFFFFFFFFFF:FFFFFFFFFFFFFFFFFF:F,FFF,FFFFFF:FF:FFFFFFF,:FFFFFFFFFFFFFFFFFFFFFF:F,:FFFF,FFFFFFFFFFFFFFF::FFFFFFF:FFFFFFFF
@A00920:152:HGHKKDRXX:2:2103:5168:32080 2:N:0:AGGAGTGG+CTAAGCCT
GGACTACTCGGGTTTCTAATCCCTTTTGCTCCCCATGCTTTCGTGCCTGAGCGTCAGTAACTGTCCAGGTAACCGCCTTCGCCTCTGGTGTTCCTCACGATATCTACGCATTTCACTGCTACACCGTGAATTCCGTTACCCTCTCCAGTACTCTAGCCGAGTAGTTACAGACGCAGTTCCGAGGTTGAGCCTCGGGATTTCACATCTGACACACCCGGCCGCCTGCGCACCCTTTACGCCCAGTGAATCC
+
FFFF:FFFFFFFFFFFFFFFFFFF:F:F:FFFFF:FFFFFFFFF:FFFFFFFFFF:F,FFFF:FFFFFFFFFFF:FFFFFFFFFFFF:FFFFFF:FFFFF,FFFFF,FF:F,FFFFFFFFFFFF:FFFFFFFFFFFFFFFFFFFFFFFF:FFFFFFFFFFFF:FFF,F:FFFFFFFFFFFFFFFFFFFFFF:FFFF:FFFFF:FFFF,FF,FFF,:FFFF:FF:,FF,FFF:FFF:::FFFFFFFFFFFF
@A00920:152:HGHKKDRXX:2:2103:27950:32925 2:N:0:AGGAGTGG+CTAAGCCT
GGACTACTCGGGTTTCTAATCCTGTTTGCTCCCCACGCTTTCGTGCCTCAGTGTCAGTGCTGGTCCAGAGAGCCGCCTTCGCAACTGATGTTCCTCCCGATCTCTACGCATTTCACTGCTACACCGGGAATTCCACTCTCCTCTACCGCACTCTAGCGAGCCAGTATCCATCGCCATTCCCAGGTTGAGCCCGGGGATTTCACGACCGACACACTGAACCACCTACGCACGCTTTACGCCCAGTAAATCC
+
FFFFFFFFFFFFFFFFFF:FFFFFFFFFFFFFFFFFFFFFFFFFFFFFFFFFFFFFFFFFFFFFFFFFFFFFFFFFF,FFFFFFFFFFFFFFFFFFFFFFFFFFFFFF:FFFFFFFFFFFFFFFFFFFFFFFFFFFFFF:FFFFFFFFF:FFFFFFFFFFFFFFFFFFFFFFFFFFF:FFFFFFFFFFFF:FFFFFFFFFFFFFFFFFFFFFFFF:,FFFFFFFFFFFFFFFFFFFF::FFFF:,,:FFF
@A00920:152:HGHKKDRXX:2:2103:19831:33677 2:N:0:AGGAGTGG+CTAAGCCT
GGACTACTCGGGTATCTAATCCTGTTTGCTCCCCACGCTTTCGCGCATCAGCGTCAGTACCGGTCCAGGTGGCCGCCTTCGCCACTGGTGTTCTTCCCAATATCTACGAATTTCACCTCTACACTGGGAATTCCGCTCTCCTCTCCTTCACTCAAGCCCAGCCGTCTCGGAGGCAGTTCCGGAGTTGAGCTCCGGGATTTCACCTCCGACTAACCAGGCCGCCTACGCACGCTTTACGCCCAGTAATTCC
+
FFFFFFFFFFFFFFFFF:FFFFFFFFFFFFFFFF:FFFFFFFFFFFFFFFFFFFFFFFFFFFFFFFFFFFFFFFFFFFFFFFFFFFFFFFFFFFFFFFFFFFFFFFFFF:FFFFFFFFFFFFFFFFFFF:FFFFFFFFFFFFFFFFFFFFFFFFFFFFFFFFFFFFFFFFFFFFFFFFFFFFFFFFFFFFFFFFFF:FFFFF:FFFFFFFFFFFFFFFFFFFFFFFFFFFFFFFF::FF:F,FF::F:FF
@A00920:152:HGHKKDRXX:2:2103:6894:33692 2:N:0:AGGAGTGG+CTAAGCCT
GGACTACAGGGGTTTCTAATCCTGTTCGCTCCCCACACTTTCGCTCCTCAGCGTCAGGACATGCCCAGAGAACCGCCTTCGCCACCGGTGTTCCTCCTGATATCTGCGCATTTCACCGCTACACCAGGAATTCCGCGATCCTCTTTTGTACTCAAGCTCAGCAGTTTCGAAAGCACTTCCATGGTTGAGCCGTGGGATTTCACTTCCGACTTGCTAAGCCGCCTACGTGCGCTTTACGCCCAATAATTCC
+
FFFFFFF::FFF::FFFFFFFF:FFFFFFFFFFFF,FFFFFFFFFFFFFFFFFFFFF:F,FFFFFFFFF,F:FFFFFFFFFFFFFFFFFFFFFFFFFFF,FFFFFFFFFFFFFFFFFF:FFFFFFF::FFFFFFF:,FFFF,FFFFFFFFF:FF:FFFFFFFFFFFFFF:FFF,,FFF,FFFFFFFFFFFFFFF:FFFFFFFFFF:FFFFFFF,,FFFFF:FFFF,:FFFFFFFF,FFFFF,F:FF:F,F
@A00920:152:HGHKKDRXX:2:2103:7744:34538 2:N:0:AGGAGTGG+CTAAGCCT
GGACTACTAGGGTATCTAATCCTGTTCGCTCCCCCAGCTTTCGCTCCTCAGCGTCAGGCGAGGCCCAGAAAGCCGCCTTCGCCACCGGTGTTCCACCTGATATCTACGCATTTCACCGCTACACCAGGTATTCCACTTTCCCCTACCTGCCTCTAGCCGAGCAGTATCGAACGGCATCCCAGAGTTGAGCTCTGGGTTTTCACGTCCGACTTGCACGGCCGCCTACGAGCTCTTTACGCCCAATAAATCC
+
FFFFFFFFFFFFFFFFFFFFFFFFFFFFFFFFFFFFFFFFFFFFFFFFFFFFFFFFFFFFFFFFFF:FFFF:FFFFFF:FFFFFFFFFFFFFFFFFFFFFFFFFF:FFFFFFFFFFFFFFFFFFFFFFFFFFFFFFFFFFFFFFFFFFFFFFFFFFFFFFFFFFFFFFFF,FFFFFFFFF,FFFFFFFFFFFFFFFF,:FFFFFFFFFFFFF:FFFF:FFFFFFFFFF:FFFF:FFFFFFF:FFFFFFFF
@A00920:152:HGHKKDRXX:2:2103:26775:34992 2:N:0:AGGAGTGG+CTAAGCCT
GGACTACTGGGGTTTCTAATCCTGTTTGCTCCCCACGCTTTCGTGCCTCAGTGTCAGTACTGGTCCAGGTAGTCGCCTTCGCCACGGATGTTCCTCCTGATCTCTACGCATTTCACTGCTACACCAGGAATTCCACTACCCTCTACCGTACTCTAGCCCGCCAGTATCCAATGCAATTCCCAGGTTGAGCCCAGGGCTTTCACATCAGACTTAACGAACCACCTACGCACGCTTTACGCCCAGTAATTCC
+
FFFFFFFFFFFFFFFFFFFFFFFFFFFFFFFFFFFFFFFFFFFFFFFFFFFFFFFFFFFFFFFFFFFFFFFFFFFFFFFFFFFFFFFFFF:FFFFFFFF:FFFFFFFFFFFFFFFFFFFFFFFFFFFFFFFFFFFFFFFFFFFFFFFFFFFFFFF:FFFFFF:F:FFFFFFFF:FFFFFFFFFFF:FFFFFFFFFFFFFFFFFF:FFFFFFFFFFFFFFFF:FFFFFFFFFFFFFFFF:FFFFFF:F:FF
@A00920:152:HGHKKDRXX:2:2103:26431:36057 2:N:0:AGGAGTGG+CTAAGCCT
GGACTACCGGGGTTTCTAATCCCGTTCGCTCCCCATGCTTTCGCCTCTCAGCGTCAGGTCAGGCCCAGCGTGTCGCCTTCGCCACTGGTGTTCCTCCGGATCTCTACGCATTTCACCACTACACCCGGAATTCCACACGCCTCTACCTGCCTCTAGCCCCGCAGTTCGGTCACGTCCTCGCCCGGTTGAGCCGGGCGCGTTCACGCGCCACTTGCAGGACCGCCTACACGCGCTTTACACCCAGTACATC
+
,FFFF,FF:FFFFFF:FFFFFFFFFFFFFFFFFFFFFFFFFFFFFF::FFFFFFFFFFFFFFFFFFFFFFFFFF:F:FFFF,FFFFFFFFFFFF:FFFF:FFFFFFFFF:,:FF:FFFF,FFFF:FFFF,F,FFFFFFFFFFFFFFF,F:F,F:FFFFFFFFFFFFF::FFFFFFFF:FFFFFFFFF:FFFF:FFFFF,:FFF::FFF,F:F,F,,FFFF:FF:F:F,F,FFFF:FFFFF,FFF,,FFFF
@A00920:152:HGHKKDRXX:2:2104:1081:1297 2:N:0:AGGAGTGG+CTAAGCCT
GGACTACCAGGGTTTCTAATCCTGTTTGCTCCCCACGCTTTCGTGCATGAGCGTCAGTGTTATCCCAGGGGGCTGCCTTCGCCATCGGTATTCCTCCACATATCTACGCATTTCACTGCTACACGTGGAATTCTACCCCCCTCTGACACACTCTAGCCGTGCAGTCACAAATGCCATTCCCAGGTTAAGCCCGGGGATTTCACATCTGTCTTGCACAACCGCCTGCGCACGCTTTACGCCCAGTAATTCC
+
FFFFFFFFFFFFFF::FFFFFFFFF:,FF,,FFFF:FFFFF:FFFFFF:F:FFFFF:FFFFFF,FFFF:F:FFFF:FFFFFFFFF:FFFFFFFFFFFFFF,FF:FFFFFFFFFFFFFFFFFFFF,FFFF:,FFFFF,F:FF,FF:FFFFFFFFF:FFF,,:FFFFFF:F,FFFFF,FFFF,:FFFFFFFFFF,FFF,F,FFFFFFF:FFFF,FFFFFFF:FFF:FFFF:FFFF:FF,:FFFFFF:F,FFF
@A00920:152:HGHKKDRXX:2:2104:27516:2519 2:N:0:AGGAGTGG+CTAAGCCT
GGACTACACGGGTTTCTAATCCCGTTTGCTACCCTAGCTTTCGCGCCTCAGCGTCAGTGTCAGCCCAGCAACCCGTCTTCACCTCAGGTGTTCCTCTTGATATCTACGCATTTCACCGCTACACCAAGAATTCCGATTGCCCCTTCTGCACTCTAGCAAAGCAGTATCAGCTGACCGTTCCGAGTTAAGCCCGGAGATTTCACAGCTGACTTGAATTGCCGCCTCCGCGCCCTTTACGCCCAGTAAATCC
+
::FFFFF:FF:F,F:FFFFFFFFF,FFFFF:FFFFFFFFF,FFFFFFFFFFFFFFFFFFFFFFFFFFFFF,FFFFFFFFFFFFFFFFFFFFFFF,F,FFFFFFFFFFFFFFFFFFF:FFF,FFFFFFFFFFFFFFFFFFFF:FFFFFFFFFFFFFFFFFFFFFFFF:FFFFFFFFFF,FFFFFF,F,FFF:FFFFFF,FFFFFFFFFFF:F,FF,FFFFFFFFFFFFFFF,FF:FF:FF:FFFFF,F:FF
@A00920:152:HGHKKDRXX:2:2104:3260:2816 2:N:0:AGGAGTGG+CTAAGCCT
GGACTACCGGGGTATCTAATCCTGTTCGCTCCCCACACTTTCGCTCCTCAGCGTCAGGTAATGCCCAGAGAACCGCCTTCGCCACCGGTGTTCCTCCTGATATCTGCGCATTTCACCGCTACACCCGGAATTCCACCTGCCTCTACAGTGCTCAAGTGAAGCAGTTCGCACGGCCGATCCGGGGTTGAGCCCCGGACTTTCACCACACGCTTACCCCACCGCCTACGCGCCCTTTACGCCCAGTGATTCC
+
FFFFFFFFFFFFFFFFFFFFFFFFFFFFFFFFFF:FFFFFFFFFFFFFFFFFFFFFFFFFFFFFFFFFFFFFFFFFFFFFFFF:FFFFFFFFFFFFFFFF,FFFF:FFFFFFFFFFFFFFFF:FFFFFFFFFFFF:FFFFFFFFFFFFFFFFFFFF:FFFFFFFFFFF:FFFFFFFFFFFFFFFFFFFFFFF:F,FFFFFFFFFFFFFFFF:FF:F:FFFFFFFFFFFFFFF:F:FFFFFFFFFF::FFF
@A00920:152:HGHKKDRXX:2:2104:24632:3098 2:N:0:AGGAGTGG+CTAAGCCT
GGACTACTGGGGTTTCTAATCCTGTTTGCTCCCCACGCTTTCGCGTATCAGCGTCAGTATCCAACCAGGTGGCCGCCTTCGCCACAGGTGTTCCTCCCGATATCTACGCATTTCACCGCTACACGCGGAATTCCACATCCCTCTATCACACTCTAGACCGGCAGTCTCAGACAGCCTCTCCAGGTTTAGCCTGGAGCTTTCATGCCTCACTTACCGATCCGCCTGCGCGCCCTTTACGCCCAGTAATTCC
+
FFFFFFFFFFFFFFFFFFFFFFFFFFFFFFFFFFFFFFFFFFFFFFFFFFFFFFFFFFFFFFFFFFFFFFFFFFFFFFFFFFFFFFFFFFFFFFFFFFFFFFFFFFFFFF:FFFFFFFFFFFFFFFF:FFFF:FFFFFFFFFFFFFFFFFFFFFFF:F:FFFFFFFFFFF:FFFFFFFFFFF:FFFFFFFFFFFFFFF:FFFFFFFFFFFFFFFFFFFFFFFFFFFFFFFFF::FFFFFFFFFF,:FFFF
@A00920:152:HGHKKDRXX:2:2104:25256:4241 2:N:0:AGGAGTGG+CTAAGCCT
GGACTACCGGGGTATCTAATCCTGTTCGCTCCCCACGCTTTCGCTCCTCAGCGTCAGTTCCAGCCCAGAGCGCCGCCTTCGCCGCTGGTGTTCCTCCTGATATCTGCGCATTTCACCGCTACACCAGGAATTCCACGCTCCCCTACTGGACTCTAGTCACGACAGTATCGGGTGGCGTCTCCAGGTTGAGCCTGGAGGTTTCACACCCGACTTATCGAAGCGCCTACGAGCTCTTTACGCCCAATAAATC
+
F:,FFFFFFFFF,F,F,FFFFFFFFFFFFF:FFFF:FFFFFFFFFFFFF:FFF:F:FFFFFFFFFFF:FFFFFFF:F:FFFFF:FFFF,FF:FFFF,FFFF,FFFFFFFFFF:FFFFFF:F:F::FFFFF:FFFF:,FFFFFFFFFFFFFF:FFFF,FFFF:FF:F,FFFFFFFFFFFFFFFFFFFFFFFFFFF:FFFF,FFF:F:FFF:F,FF:FFFF,F,FFF,FF,FFFF:FFFF:FFFF,FF:FFF
@A00920:152:HGHKKDRXX:2:2104:13829:4304 2:N:0:AGGAGTGG+CTAAGCCT
GGACTACTAGGGTATCTAATCCTGTTTGCTCCCCACGCTTTCGCTCCTCAGCGTCAGTTACTGCCCAGAGACCCGCCTTCGCCACCGGTGTTCCTCCTGATATCTGCGCATTCCACCGCTACACCAGGAATTCCAGTCTCCCCTGCAGTACTCCAGTCTGCCCGTATCGCCCGCACGCCCACAATTGAGTTGTGAGTTTTCACGGACAACGCGACAAACCACCTACGAGCTCTTTACGCCCAGTAATTCC
+
FFFFFFFFFFFFFFFFFFFFFFFFFFFFFFFFFFFFFFFFFFFFFFFFFFFFFFFFFFFFFFFFFFFFFFFFFFFFF:FFFFFFFFFFFFFFFFFFFFFFFFFFFFFFFFFFFFFFFFFFF:,FFFFFFFFFFFFFFFFFFFFFFFFFFFFFFFFFFFFFFFFFFFFFFFFFFFFFFFFFFFF:FFFFFFFFFFFFFFFFFFFFFFFFFFFFFFFFFFFFFFFFFFFFFFFFFFFFFFFFF:FF,FFFFF
@A00920:152:HGHKKDRXX:2:2104:10149:4507 2:N:0:AGGAGTGG+CTAAGCCT
GGACTACCAGGGTATCTAATCCTGTTTGCTCCCCACGCTTTCGTGCATGAGCGTCAGTATTGGCCCAGAAGGCTGCCTTCGCCATCGGTGTTCCTCCACATCTCTACGCATTTCACCGCTACACGTGGAATTCCACCTTCCTCTGCCATACTCCAGCACCGTAGTTTCGAGCGCAATTCCCAGGTTAAGCCCGGGGCTTTCACACTCGACTTGCGACGCCGCCTGCGCACACTTTACGCCCAGTAATTCC
+
FFFFFFFFFFFFFFFFFFFFFFFFFFFFF:FFF:FFFFFFFFFFFFFFFFFFFFFFFF:FFFFFFF,FFFFFFFFFFFFFFFFFFFFFFF:FFFFFFFF,FFFFFFFFFFFFFFFFFFFFFFFFFFF:F,FFFFFFF:FFFFFFFFFFFFFFFFFFFFFFFFFFF:FFF,FFFF:FFFFFF,FFFFFFFFFF,FFFFF:FF:FFFFFFFFFF,FFFF:F:FFF:,FFF:FFFFFFFFFFFFFFF,FFFFF
@A00920:152:HGHKKDRXX:2:2104:32416:4961 2:N:0:AGGAGTGG+CTAAGCCT
GGACTACTGGGGTTTCTAATCCCGTTCGCTCCCCATGCTTTCGCATCTCAGCGTCAGGTCAGGACCAGCGTGTCGCCTTCGCCACTGGTGTTCCTCCGGATCTCTACGCATTTCACCACTACACGCGGAATTCCACTCGCCTCTACCTGCCTCTAGCCACGCAGTTCGGTCACGTCCTCGGCCGGTGTGGCCGGGCGCTTTCACGCGCCCCTTGCAGGACAGCGTAGAGGCGCTTTACACCAATTAAATC
+
FFFFFFFFF:FFFFFFFF:::FFFFFFF:FFFFFFFFFFFFFFF,,FFFF:FFF:::F:FFFF,,F:FF::FF:FFFFFFFF:,FFFFF:FFFFFFF:F,F:FFFFFFFFFFFF,FF:,FFF,F,FFF,FF:::,F,:FF,F:F:,FFFFFFFFFFFF,:FFFFFF,F:,::FFFF,FFF,FFFFF,,,FF,:F:,FF:FF,FFFF,F,,,FFFFFFFF::FF,,F,F,FF:F:FF,:FFF,,,FFFF:F
@A00920:152:HGHKKDRXX:2:2104:27290:5854 2:N:0:AGGAGTGG+CTAAGCCT
GGACTACTAGGGTTTCTAATCCTGTTTGATCCCCACACTTTCGTGCCTCAGCGTCAGTTACAGTCTAGTAAGCTGCCTACGCTATTGGTGTTCCTGACGATATCTATGCATTTCACCGCTACACCGTCAATTCCGCCTACCTCGTCTGTACTCAATCCCAACAGTTTTACAGGCAGCTCCCAGGTTGAGCCTGGGAATTTCACCTCTAACTTGTCAGGACGCCTACGCACCCTTTAATCCCAATAAATCC
+
FFFFFFFFFFFFFFFFFFFFFFFFFFFFFF,FFFFFFFFFFFF,FFFFFFFFFFFFFFF:FFF,FFFF,,FFF,FFFFFFFFF,,F:FFF::FFFFF:,F:FFF:F:FF:FFFFFFF:FFFFF,F,FFFFFFFF:F,:,FF:FF,FFF:FF,FFFF,,FFFFFFF,FF,,,,FFFFFFFFFFFFFFF:FF,FF,F,:FFF,:FFF,,FFFFFFF,F::F:FFFFFF,F:FFFFFF:F::FFFFFFF,FF:
@A00920:152:HGHKKDRXX:2:2104:12617:6151 2:N:0:AGGAGTGG+CTAAGCCT
GGACTACTGGGGTATCTAATCCTGTTCGCTCCCCTAGCTTTCGCGCCTCAGCGTCAGGCAAGGCCCAGAGATCCGCCTTCGCCACCGGTGTTCCTCCTGATATCTGCGCATTTCACCGCTACACCAGGAATTCCGATCTCCCCTACCTGCCTCCAGCTCGGAAGTATCGGACGCAGTTCGAGGGTTGAGCCCTCGGATTTCACGACCGACTTTCCGAGCCGCCTACGCGCGCTTTACGCCCAATAAATCC
+
FFFFFFFFFFFFF:FFFFFFFFFFFFFFFFFFFFFFFFFFFFFFFFFFFFFFF:FF:FFFFF:FFFFFFF:FFFFFFFFFFFFFFFFFFFFFFFFFFFFFFFFFF:FFFFFFFFFFFFFFFFFFFFFFF:FFFFFFFFFFFFFFFFFFFFFFFFFFFFFFFFFFFFFFFFFFFFFFFFFFFFFFFFFFFFFFFFFFFFFFFFFFFFFFFFFFFFFFF:FFFFFFFFFFFFFFFFFFFFFFFFFFFFF:FF
@A00920:152:HGHKKDRXX:2:2104:24659:6715 2:N:0:AGGAGTGG+CTAAGCCT
GGACTACTGGGGTATCTAATCCTGTTCGCTCCCCATGCTTTCGCTCCTCAGCGTCAGTTAATGCCCAGAGACCTGCCTTCGCCATCGGTGTTCCTCCTGATATCTGCGAATTTCACCGCTACACCAGGAATTCCAGTCTCCACTACATCACTCAAGTCTGCCCGTACCCACCGCAGATCCGGAGTTAAGCCCCGGACTTTCACGGCAGACGCGACAAACCGCCTACGAGCTCTTTAAGCCAAATAATTCC
+
,FF,FFF:FFFFFFFFFFFFFFFFFFFFFFFFFFFF,:FFFF,F:::FFFF,F:FF::FFF,,F::FFF,FFF,,FFFFFFF,FFF,FFFFFF::,F,,F:F:FFFF,,FF,F:FF::FFFFFF,FFFF:F::FFFFF:FF,:,F,FFFF,::FF:,F:FFFF:,FFFFFF,,:F,FFF,FFFFF,F::FF,FFFFF:F,FF,FFFF,FF:,FF:FFF:F,FF,FF,:FFFFFFF,,,FF,F:,FFFF:F
@A00920:152:HGHKKDRXX:2:2104:9353:7388 2:N:0:AGGAGTGG+CTAAGCCT
GGACTACACGGGTATCTAATCCTGTTCGCTCCCCTAGCTTTCGCGCCTGAGCGTCAGGTAAGGCCCAGAGATCCGCCTTCGCCACCGGTGTTCCTCCTGATATCTGCGCATTTCACCGCTACACCAGGAATTCCGATCTCCCCTACCTACCTCTAGCCTGACAGTATCGGATGCAGTCCCGGGGTTGAGCCCCGGGATTTCACACCCGACTTGCCAGGCCGCCTGCGCGCTCTTTACGCCCAATGATTCC
+
FF,FFFFFFFFF:FFFFFFFFFFFFFFFF:FFFFFFFFFF:FFFFFFFFFFFFFFFFF:F,FF:FFFFFFFFFFFFFFFFFFFFFFFFFFFFFFFFFFFFFF:FFFFFFFFFFFFFFFFFFFFFFF:FF,FFFFFF:FFFFFFFFFFFF:FFFFFFFFFFFFFFF,FFFF,FFFF,F,FFFFFF:FFFFFF::FFF::FFFFF::FFF,FFFFFFFFFFFFFFFFFFFF:FFFFFF:FFF::F,,FFFFF
@A00920:152:HGHKKDRXX:2:2104:25256:8187 2:N:0:AGGAGTGG+CTAAGCCT
GGACTACCCGGGTTTCTAATCCTGTTTGCTCCCCACGCTTTCGCGCCTCAGCGTCAGTTACAGACCAGAAAGCCGCCTTCGCCACTGGTGTTCCTCCACATCTCTACGCATTTCACCGCTACACGTGGAATACCGCTTTCCTCTTCTGCACTCAAGCTACACAGTTTCCGATGCGAACCGAGGTTGAGCCCCGGGCTTTAACACCAGACTTACATAGCCGCCTGCGCGCGCTTTACGCCCAATAAATCCG
+
FFFFF:FFFFFFFFFFFFFF:FFFFFFFFFFFFFFFFFFFFFFFFFFFFFFFFFFFFFFFFFFFFFFFFFFFFFFFF:FFFFFFFFFFFFFFFFFFFFFFFFFFFFFFFFFFFFFFFFFFFFFFFFFFFFFFFFFFFFFFFFFFFFFFFFFFFFFFFFFFFFFFFFFFFFFFFFFFFFFFFFFFF:FFFFFFFFFFFFFFFFF:FFFFFFF:FFFFFFFF:FFF,FFFFFFFFFFFFFF:FFFFFFF:FF
@A00920:152:HGHKKDRXX:2:2104:17228:9596 2:N:0:AGGAGTGG+CTAAGCCT
GGACTACTGGGGTATCTAATCCCGTTTGCTCCCCTGGCTTTCGCGCCTCAGCGTCAATGCCGGTCCAGGATGCCGCCTTCGCCACCGGTGTTCCTCCAGATATCTACGCATTTCACTGCTACACGTGGAATTCCACCCCCCTCTGCCACACTCTAGCCTCCCAGTTTCAAACGCAGTTCCCAGGTTAAGCCCGGGGATTTCACATCTGACTTGAGAAGCCGCCTGCGCACGCTTTACGCCCAGTACTTCC
+
FFFFFFFFFFFF:FFFFFFFFF:FFFFFFFFFFFFFFFFF:FFFFFFFFFFFFFFFFFFFFFFFFFFFFFFFFFFFFFFFFFFFFFFFFFFFFFFFFFFFFF:FFFFFFFFFFF:FFFFFFF:FFFFFFFFFFFFFF:FFFFFFFFF,FFFFFF:FFFFFFFFFFFFFFFFFFFFFFFFFFFFFFFFFFFFFFFFFFFFFFFFFFFFF:FFFFFF:FFFFFFF:FFFFFFFF,F,FFFFFFFFFF,FFF:
@A00920:152:HGHKKDRXX:2:2104:27525:11522 2:N:0:AGGAGTGG+CTAAGCCT
GGACTACTAGGGTATCTAATCCTGTTTGCTCCCCACGCTTTCGTGCATGAGCGTCAGTGTCAGCCCAGAGACCTGCCTTCGCCATCGGTATTCCTCCTGATATCTACGCATTTCACTGCTACACCAGGAATTCCAGTCTCCTCTGCCGCACTCAAGCCTTGCAGTCCCAAATGCCATTCCCAGGTTGAGCCCGGGGATTTCACATCTGGCTTACAAAACCGCCTGCGCACGCTTTACGCCCAGTAATTCC
+
FF:FFFFFFFFFFFFFFFFFFFFFFFFFFFFFFFFFFFFFFFFFFFFFFFFFFFFFFFFFFFFFFFFFFFFFFFFFFFFFFFFFFFFFFFFFFFFFFFF:FFFFFFFFFFFFFFFFFFFFFFFFFFFFFFFFFFFFFFFFFFFFFFFFFFFFFFFFFFFFFFFFFFFFFFFFFFFFFFFF::FFFFFFFFFFFFFFF:FFFFFFFFFFFFFFFFFFFFFFFF:FF:FFFFFFFFF::FFFFF::FFFFFF
@A00920:152:HGHKKDRXX:2:2104:4689:12085 2:N:0:AGGAGTGG+CTAAGCCT
GGACTACAAGGGTATCTAATCCGGTTTGCTCCCCACGCCGTCGCGTCTCAGCGTCAGGTCTCGGCCAGTCAGCCGCTTGCGCCACTGGTGTTCCTCCCGATATCTACGCATTTCACCACTACACCGGGAATTCCACTGACCTCTCCGAGCCTCCAGATCGGCTGTCTACCGCGAACTCTCCCAGGCAAGCTGAGAGCTTTCACACGGCACATACCAATCCGCCTGCACGCGCTTTACGCCCAGTAATTCC
+
FFFFFFFFFFFFFFFFFFFFFF:FFFFFFFFFFFFFFFFF:FF,FFFFFFFFFFFF:FFFFFFFFFFF:FFFFFFFFFFFFFFFFFFFFFFFFFFFF,FF:FFFFFFFFFFFFF:FFFFFFFFFFFFFFFFFFF:F:FFFFFFFF:FFFFFFFFFFFF::FFFFFF,FF:FFFF,FF,FFFFFFFFF:FFFFFFF,F:FFFF:F:FFFF:FF,,:FFF:F,FFFFF,,F,:FFFFF,FF:FFF,F::FFF
@A00920:152:HGHKKDRXX:2:2104:5376:12117 2:N:0:AGGAGTGG+CTAAGCCT
GGACTACTGGGGTTTCTAATCCCGTTTGCTCCCCTGGCTTTCGCGCCTCAGCGTCAGTGTCAGCCCAGCAACCCGTCTTCACCTCAGGTGTTCCTCTTGATATCTACGCATTTCACCGCTACACCAAGAATTCCAGCTGCCCTTTCTGCACTCTAGCACATCAGTATCAATTGACCGTTCCGAGTTAAGCCCGGAGATTTCACAATTGACTTGATACGCCGCCTACGCGCCCTTTACGCCCAGTAAATCC
+
FFFF::FFFFFF,F:FF:FFFFFFFFFFFFFFFF:FFFFFFFFFFFFF:FFFFFF,FFFFF,FFFFFFFFFFFFFFFFFFFFFFFF:FFFFFFFFFFFFFF:FFF,FFFFF:FFFFFFFF:FFFFFFFFFFFFF:FFFFFFFF:FFFFFFFFFFFFFF:FF:FFFFFFFFFFF:F::FFFFF:FFF:FFFFFFFF,F,F:FFF,FFFFFFFFF:FFF::FFFFFFFFFFFFFFFFFF:FFF,F,FF,FFF
@A00920:152:HGHKKDRXX:2:2104:9164:12915 2:N:0:AGGAGTGG+CTAAGCCT
GGACTACAGGGGTTTCTAATCCCGTTTGCTCCCCTGGCTTTCGTGCCTCAGCGTCAGGAAATGTCCAGAGACTCGCCTTCGCCACTGGTGTTCCACTTGATATCTACGCATTTCACTGCTACACCAAGTATTCCAGTCTCCCCTCCATTCCTCTAGCCGAATAGTATCCGACGCAGTTTCCAAGTTGAGCTTGAAGATTTCACGTCAGACTTACCCGACCGCCTACGCACCCTTTACGCCCAGTGAATCC
+
FFFFFFF:FFFFFFFFFFFFFFFFFFFFFFFFFFFFFFFFFFFFFFFFFFFFFFFFFFFFFFFFFFFFF:FFFFFFFFFFFFFFFFFFFFFFFFFFFFFFFFFFFFFFF:FFFFFFFF:FFFFF::FFFFFFFFFFFFFFFFFFFF:,FFFFFFFFFFFF,F:FFFFFFFFFFF:F:FFFFFFF,FFFF:FFFFFFF:FFFFFF,FFFFFFFF:F::FFFF:FFFFF::FFFFFFFFFFFFFFF:FFFF:
@A00920:152:HGHKKDRXX:2:2104:10267:13041 2:N:0:AGGAGTGG+CTAAGCCT
GGACTACTGGGGTATCTAATCCCGTTTGCTCCCCTGGCTTTCGTTCCTCAGTGTCAGTTACAGTCCAGAACGCCGCCTTCGCCACCGGTGTTCCTCCAGATATCTACGCATTTCACCGCTACACCTGGAATTCCGCGTTCCTCTCCTGCACTCAAGCCGGCCAGTCTCAGACGCAGTTCCCCAGTTGAGCTGAGGGATTTCACGTCTGACTTAGTCGGCCACCTACGAACCCTTTACGCCCAGTGCTTCC
+
FFFFFFFFFFFFFFFFFF,FFF:FFFFFFFF:FFFFFFF,:FFFFFFFFFFFFFFFFFFFF:F:FFFF,FFFFF:FFFFFFFFFFFFFFFFF:FFFFFF:F,FF:FFFFFF,FFFFFF::FF::FF:F,FFFF:F:FF:FFFF:FFF:FFFFFFF:FFFFF:FFFFF,FFFFFF,FFF::FF:FFFFFFFFFFFFFFF::FFFFFFFFF::F,FF,F:F,F,FFF:FF,F:F,F,F,FF,FF::,,,F,:
@A00920:152:HGHKKDRXX:2:2104:18132:13135 2:N:0:AGGAGTGG+CTAAGCCT
GGACTACCAGGGTTTCTAATCCTGTTTGCTCCCCACGCTTTCGCACCTCAGCGTCAATACCAGTCCAGTGAGCCGCCTTCGCCACTGGTGTTCTTCCGAATATCTACGAATTTCACCTCTACACTCGGAATTCCACTCACCTCTCCCGGATTCAAGCGATGCAGTCTTAAAGGCAGTTCCGGAGTTGAGCCCCGGGCTTTCACCTCTAACTTACAAAGCCGCCTACGTGCGCTTTACGCCCAGTAATTCC
+
FF:FFFFFFFFFFFFFFFFFFFFFF:FFF:FF:FFFFFFFFFFFF:FFFFFFFFFFFFFFFFFFFFFFFFFFFFFFF:,FFFFFFFFFFFFFFFFFFFFFFFFFFFFFF,FFFFF:FFFFFFFFFFFFFFFFFF:FFFFFFFFFFFFFFFFFFF,FFFFFFFFFFFFFFFFF:FFFFFFFF:FFF:FFFFFFFF:FFFFFFF:FFFF:FFFFFFFFFFFFFFFFF:FFFFFFFFFFF:FFFFFFFF:::F
@A00920:152:HGHKKDRXX:2:2104:27896:13354 2:N:0:AGGAGTGG+CTAAGCCT
GGACTACTCGGGTATCTAATCCCGTTTGCTCCCCTAGCTTTCGCGCCTCAGCGTCAATACCGGTCCAGGATGCCGCCTTCGCCACCGGTGTTCCTCCAGATATCTACGCATTTCACCGCTACACCTGGAATTCCACATCCCTCTCCCGGATTCAAGCCTCCCAGTATCAGACGCAGTTCCCAGGTTGAGCCCGGGGCTTTCACGGCAGACTTAACGAACCACCTACGCACGCTTTACGCCCAGTAATTCC
+
FFFFFFFFFFFFF:FFFFFFFFFFFFFFFFFFFFFFFFFFFFFFFFFFFFFFFFFF:FFFFFFFFF:FFFFFFFFFFFFFFFFFFFFFFFFFFFFFF:FFFFFFFFFFFFFFFFFFFFFFFFFFFFFFFFFFFFFFFFFFF:FFFFFFFFF:F:FFFF:FFFFFFFFFFFFF:FFFFF::FFFFFFF:FF:FFFFFFFF,F:FFFFFF,F:FFFFFFFFFF,FF::FFF:FFFF:FFFFFFFFFFFF::F
@A00920:152:HGHKKDRXX:2:2104:32741:13636 2:N:0:AGGAGTGG+CTAAGCCT
GGACTACAGGGGTATCTAATCCGTTTTGCTACCCACGCTTTCGAGCCTTAGCGTCAGTCAAGATCCAGGAGGCTGCCTTCGCCATTGGTATTCTTCCTGATATCAACGCATTTCACCGCTACACCAGGAGTTCTACCTGCCTCTATCTGTCTCTATCTAAGCAGTTTCTAACGCAATTCCGAGGTTGGGGGTGGGTCTTTCACAGTAGTCTTGGCTAGTCGCGTACGCTTCTCTTTACACCCGGTAATTC
+
FF,:FF:FFFFFFFFFFFFF:FF:,FFFFFFFFFF:FFFFFF:FF,:FFFF:FFFF:FF:F:FF:FFF,FFFFF:::FFFFFF,FFFFFF,FFFF,FFF,F,FF:,::::FFF,,,:F,FFF:FF:F:FF:F,FF,FF,,:F,FF::FF,::F,FF,FF:FF,F:FFFF::,FF::,F,FF,FFFF:,F,,F,FFF,F,F,,,,,FFF:,F:F,,,,FF,FF,F,,F,,F,F:,F,,F,,F,,FFF,,,F
@A00920:152:HGHKKDRXX:2:2104:32669:13823 2:N:0:AGGAGTGG+CTAAGCCT
GGACTACTCGGGTATCTAATCCTGTTCGCTCCCCACGCTTTCGCACCTCAGCGTCAGATCAGGTCCAGCAAGCCGCCTTCGCCTCCGGTGTTCTTCCGGATCTCTACGCATTCCACCGCTACACCCGGAATTCCGCTGGCCTCTACCTGTCTCCAGCCCCCCAGTATCCCCGGCTTGCTCGGGGTTGAGCCCCGGCCTTTCACCAAGAGACTTACCGGGCCGCCTACGTGCGCTTTACGCCCAATAATTA
+
:FFFFFF:FFFFFFFFFFFFFFFFFFFFFFFFFF,FFFFFFFFFFFFF,F:FFFFF,F:FFFFFFFFF:,,FFF::FFF,FFFFF,:FF:FFFFFFFFFF::FFFFFF:,FFF,:FF,::FFFFF:FFFFFFFFFF::,F:FF:FFFFFFFFFF,F:F,:FFFFF:F:F,FFFFFFFF:FF,:F:FFFFFF,FFFFFF::F,FF:,F:,F,FFF,:FF:F:FF,::::FFFFF:FFFF,:FFFF:FFFF,
@A00920:152:HGHKKDRXX:2:2104:14633:14027 2:N:0:AGGAGTGG+CTAAGCCT
GGACTACTGGGGTATCTAATCCTGTTTGCTCCCCACGCTTTCGCACCTCAGCGTCAATACCTGTCCAGCGAGTCGCCTTCGCCACTGGTGTTCTTCCGAATATCTACGAATTTCACCTCTACACTCGGAATTCCACTCGCCTCTCCAGGATTCTAGCACTGCAGTTTCAAGGGCAGTTCCGGAGTTGAGCTCCGGGATTTCACCCCTGACTTGCGGCGCCGCCTACGTGCGCTTTACGCCCAGTATATCC
+
FFFFFFFFFFFFF,FFFFFFFFFFF,FFFFFFFFFFFFFFFFFFFFFFFFFFFFFFFFFFFFFFFFFFFFFFFFFFFFFFFFFFFFFFFFFFFFFFFFFFFFFFFFFF:FFFFFFFFFFFFFFFFFFF:FFFFFFFFFFFFFFFFFFFFFFFFFFFFFFFFF,F:FFFFFFFFF,FFFFFFFFFFFFFFFFFFFFF::FFFFFFFF:F,F,FFFFFFFFFFFFFFFFFFFFFFFFFFFFFFFFFFFFFFF
@A00920:152:HGHKKDRXX:2:2104:12093:14669 2:N:0:AGGAGTGG+CTAAGCCT
GGACTACTAGGGTTTCTAATCCTGTTTGCTCCCCACGCTTTCGCACCTCAGCGTCAATACATGTCCAGTGAGTCGCCTTCGCCACTGGTGTTCTTCCGAATATCTACGAATTTCACCTCTACACTCGGAATTCCACTCACCTCTCCACAATTCTAGCGATGCAGTCTTAAAGGCAATTCCGGAGTTGAGCTCCGGGCTTTCACCTCTAACTTACAAAGCCGCCTACGTGCGCTTTACGCCCAGTAATTCC
+
FFFFFFFFFFFFFFFFFFFFFFFFFFFFFFFFFFFFFFFFFFFFFFFFFFFFFFFFFFFFFFFFFFFFFFFFFFFFFFFFFFFFFFFFFFFFFFFFFFFFFFFFFFFFFFFFFFFFFFFFFFFFFFFFFFFFFFFFFFFFFFFFFFFFFFFFFFFFFFFFFFFFFFFFFFFFFFFFFFFFFFFFFFFFFFFFFFFFFFFFFFFF:FFFFF,FFFFFFFFFFFFFFFFFFFFFFFFFFFFFFFFFFFFFFF
@A00920:152:HGHKKDRXX:2:2104:4001:14935 2:N:0:AGGAGTGG+CTAAGCCT
GGACTACCCGGGTTTCTAATCCCGTTCGCTACCCATGCCTTCGCGTCTGAGTGTCAATATGAGGCCAGTTGACCGCCTTCGCCACTGGTGTTCTTCCGCATCTCTACGCATTTCACCACTACACGCGGAATTCCGTCAACCTCTCCTCTATTCAAGACTGGCAGTATCACTCAACCTCCCCTAGTTTAGCCAGGGGCTTTCATAAGTAACTTACCAACCCACCTACACGCGCTTTACGCCCAGTAACTCC
+
FFFFFFF:FFFFFFFFFFFFFF:FFFFFFFFFFFFFFFFFFFFF:F:FFFF:FFFFFFFFFFF,FFFFF:FFFFFFFFFFFFFFF,FFFFFFFFFFF:FFFFFFFFFFFFFFFFFFFFFF,FFFFFFF:F,FFFF,FF:FFFFFFFFFFFFFF,FFFF:FFFFFFFFFFFF:F:FFF,FFF:FFFFFFFFFFFFFFFFFFFFF,FFFFFFFFFFFFFFFFFF:F:FFFFFFFFFF::::FF:FF:,FFFF
@A00920:152:HGHKKDRXX:2:2104:5602:14982 2:N:0:AGGAGTGG+CTAAGCCT
GGACTACAGGGGTATCTAATCCTGTTTGCTCCCCACGCTTTCGTGCATGAGCGTCAGTACAGGTCCAGGGGATTGCCTTCGCCATCGGTGTTCCTCCGCATATCTACGCATTTCACTGCTACACGCGGAATTCCATCCCCCTCTACCGTACTCTAGCTATGCAGTCACAAATGCAGTTCCCAGGTTAAGCCCGGGGATTTCACACCTGTCTTACATAACCGCCTGCGCACGCTTTACGCCCAGTAATTCC
+
FFFFFFFFFFFFFFFFFFFFFFFFFFFFFFFFFFFFFFFFFFFFFFFFFFFFFFFFFFFFFFFFFF,FFFFFFFFFFFFFFFFFFFFFFFFFFFFFFFFFFFFFFFFF,FFFFFFFFF:FFFFFFFFFFFFFFFFFFFFFFFFFFF:FFFFFFFFFF:FFFFFFFF:FFFFFFFFFFFFFFFFFFFFFFFFFFFFFFFF,FFF,FFFFFF:FFFFFFFFFFFFFFFFFFFFFFFFFFFFFFFFFFFFFFF
@A00920:152:HGHKKDRXX:2:2104:32832:15201 2:N:0:AGGAGTGG+CTAAGCCT
GGACTACAAGGGTTTCTAATCCTGTTTGCTCCCCACGCTTTCGCACCTCAGCGTCAACAGTCGTCCAGTAAGTCGCCTTCGCCACTGGTGTTCTTCCGAATATCTACGAATTTCACCTCTACACTCGGAATTCCACTTACCTCTCCGACGTTCTAGCGATGCAGTCTTAAAGGCAGTTCCGGAGTTGAGCTCCGGGCTTTCACCTCTAACTTACAAAGCCGCCTACGCGCGCTTTACGCCCAGTAATTCC
+
FF:FFFFFFFFFFFFFF:FFFFFFFFFFFFFFFFFFFFFF:FFFFFFF:FFFF,FFFFFFFFFFF:FFFFFFFFFFFFFFFFFFFFFFFFFFFFFFFFF:FFFFF:FFFFFFFFFFFFFF,FFFFFFFF:FFFFFFFFFFFFFF:FFFF:FF:FFFFFFFFFFFFFFFF::FFFFFFFF:FFFFFFFFFFFFF:FFFFFFFF::,FFF,FFFFFF,FFFFFFFFFFFFFFFFFFFFFFF,FFFFFFFFFF
@A00920:152:HGHKKDRXX:2:2104:8567:15734 2:N:0:AGGAGTGG+CTAAGCCT
GGACTACTGGGGTATCTAATCCTGTATGCTCCCCACGCTTTCGTGCATGAGCGTCAGTATTGGCCCAGGGGGCTGCCTTCGCCATCGGTGTTCCTCCACATCTCTACGCATTTCACTGCTACACGTGGAATACCACCCCCCTCTGCCATACTCTAGCCGAGCAGTCACAAGCGCAGTTCCCAGGTTAAGCCCGGGGATTTCACACCTGTCTTACACAACCGACTGCGCACCCTTTACTCACAGTAATTCC
+
F:,,,,,:F,,,:F,:FFF,,F,,,,,,FFFF:FFF,,FFFF,::FFF,FFF,F:F,FF:F,,FFFF,F:F,F:F,F,FF,F,F::,,,F,FFF,FF:FFFFF:,,,,F:F,F:FFF,F,FFF,:FFFFF,,,FFFFFF,F,FFF:::FFF,FFF:F,F,FFFFFFFFFF,FFFFFFFF,FF,,,,FF,F,F,:FFFFFFFFF:,FF::F,,FFFF:F,::,F:FFFFFF,:,FF,,,FFF,,,:,F:F,
@A00920:152:HGHKKDRXX:2:2104:25672:16016 2:N:0:AGGAGTGG+CTAAGCCT
GGACTACTCGGGTTTCTAATCCTGTTTGCTCCCCACGCTTTCGCGCCTCAGCGTCAGTGACTGCCCAGATGGCCGCCTTCGCCTCCGGTGTTCCTCCTGATATCTACGAATTTCACTTCTACTCCAGGAATTCCACCATCCTCTGCAGTACTCAAGACTCACAGTTTCGACTGCCATTCCCGGGTTAAGCCCAGGGATTTCACAATCGACTTGCACGCCCGCCTACGCGCGCTTTACGCCCAGTAATTCC
+
FFFFFFFFFFFFFFFFFF:FFFFFFFFFFFFFFFFFFFFFFFFFFFFFF,FFFFFFFFFFFFFFFFFFFFFFFFFFFFFFFFFFFFFFFFFFFFFFFFFFFFFFFFFFFFFFFFFFF:FFFFFFFFFFFFFFFFFFFFFFFFFFFFFFFFFFFFF::FFF:FFFFFFFFFF:FFF,FFFFFFFFFFFFFFF:FFFFFFFFFFFFFFFF:FFFFFFFFFFFFFFFF:FFFFFFFFFFFFFFFFF:,FFFFF
@A00920:152:HGHKKDRXX:2:2104:23755:16799 2:N:0:AGGAGTGG+CTAAGCCT
GGACTACTGGGGTATCTAATCCTGTTTGCTCCCCACGCTTTCGTGCATGAGCGTCAGTGCAGGCCCAGGGGATTGCCTTCGCCATCGGTGTTCCTCCGCATATCTACGCATTTCACTGCTACACGCGGAATTCCATCCCCCTCTGCCGCACTCCAGCAATGCAGTCACAGATGCAGTTCCCAGGTTGAGCCCGGGGATTTCACAACTGTCTTACATCACCGCCTGCGCACGCTTTACGCCCAGTAATTCC
+
FFFFFFFFFFFFFFFFFFFFFFFFFFFFFFFFFFFFFFFFFFFFFFFFFFFFFFFFFFFFFFFFFFFFFFFFFFFFFFFFFFFFFFFFFFFFFFFFFFFFFFFFFFFFFFFFFFFFFFFFFFFFFFFFFFFFFFFFFFFFFFFFFFFFFFFFFFFFFFFFFFFFFFFFFFFFFFFFFFFFFFFFFFFFFFFFFFFFFFFFFFFFFFFFFFFFFFFFFFF:FFFFFFFFFFFFFFFFFFFFF:FFFFFFFF
@A00920:152:HGHKKDRXX:2:2104:9507:17425 2:N:0:AGGAGTGG+CTAAGCCT
GGACTACAGGGGTTTCTAATCCCGTTTGCTCCCCTGGCTTTCGCTCCTCAGCGTCAGTGTTGGTCCAGAATGCCGCCTTCGCCACCGGTGTTCCTCCAGATATCTACGCATTTCACCGCTACACCTGGAATTCCGCATTCCTCTCCCAAACTCAAGCCATCCAGTCTCACACGCAGTTCCCCGGTTGAGCCGAGGGATTTCACGTGTGACTTACTTGGCCGCCTACGAGCCCTTTACGCCCAGTAATTCC
+
FFFFFFF:FFFFFFFFFFFFFFFF:FFFFFFFFFFFFFFFFFFFFFFFFFFFFFFFFFF:F:FFFFFFFFFFFFFFFFFFFFFFFFFFFF,FFFFFFFFFFFFFFFFFFFFFFFFFFFFFFFFFFFFFF:F:FFFFFF:FFFFFFFFFF:F:F:FFFFFFFFFFFFFFFFFFFFFFFFFFFFFFFFFFFFFFFFFFFF:FFFF:FFFFFFFF,,:FFFFFFFF,:FFF::FF,FF,,F:FFFF,F::FFF
@A00920:152:HGHKKDRXX:2:2104:12572:18443 2:N:0:AGGAGTGG+CTAAGCCT
GGACTACTGGGGTTTCTAATCCCGTTCGCTACCCTGGCTTTCGCGGCTCAGCGTCAGGTGCAGCCCAGGGCGCCGCCTTCGCCTCTGGTGTTCCTCCGGATCTCTACGCATTTCACCACTCCACCCGGAATTCCACGCCCCTCTGCTGCCCTCTAGCTGTCCAGTTTCGAACGGCCTCTCCCGGTTGAGCCGGGAGCTTTCACGTCCGACTTGAACAGCCGCCTGCCCGCGCTTTACGCCCAGTAAATCC
+
FF:FF,F,FFFFFFFFFFFFFFFFFFFFFFFFF:FFFFFFFFFFF,FFFFFFFFFFFFFFFFF:FF,::FFF::FFFFFFF,F::FFFFFFFFFFFF:F:FFFFFFFFFFFFFFFFFF,:FFFFF,FFFFFFFFFFFFFFF:FF:FF:FFFFF:FFFFF,:F:F,,FF,F,FFFFFFFFFF,:,FF:FF:FFF,FFFFF,F,F::,FF,,FFF:FFFFFF,FFFFF:F,FFFFFFF:FFFFFF,F:F,FF
@A00920:152:HGHKKDRXX:2:2104:12698:19319 2:N:0:AGGAGTGG+CTAAGCCT
GGACTACCGGGGTTTCTAATCCGGTTCGCTCCCCACGCTTTCGTGCCTCAGTGTCAGAAATGGTCCAGTAGCCTGCCTACGCCATTGGTGTTCCTTCTAATATCTACGGATTTCACTCCTACACTAGAAATTCCAGCTACCTCTACCATTCTCGAGCTCACCAGTTTGAGTAATAGCCGTATGGTTGAGCCACACGATTTCACTACTCACTTAATGAGCCACCTACGCAACTCTTTACGCCCAGTCACTC
+
FFFFFFF:FFFFF,FFFFFFFFFFFFFFFFFFFFFFFFFFFFFFFFFFFFFFFFFF::F,FFFFFFFF:F:FFFFFFFFFFFFF:,FFFFFFFFFFFFFFFFFFF:FFFFFFFFFFFFFFFF,FFFFFFFFF:FFFFFFFFFFF:F:FFFFFFFFFFFFFFFFFFFF:FFF:F:FF,,:,F,,FFFF:FFFF::FFFFFFFFFFFF:FFFFF::F,FFFFFFFFFFFFF:F,FF::FFFFF:F,,:FFFF
@A00920:152:HGHKKDRXX:2:2104:10782:20791 2:N:0:AGGAGTGG+CTAAGCCT
GGACTACTGGGGTTTCTAATCCTGTTTGCTCCCCACGCTTTCGCGTCTCAGCGTCAGTCACTGTCCAGAAGGTCGCCTTCGCCACCGGTGTTCCGCTTGATATCTACGAATTTCACCTCTACACCAAGCATTCCACCTTCCTCTCCAGGACTCCAGCTTCGCAGTTTCGAGTGCACTTCCACGGTTGAGCCGTGGGATTTCACGCCCGACTTGCGAGGCCGCCTACACGCGCTTTACGCCCAGTAATTCC
+
FFFFFFFFFFFFFFFFFFFFFFFFFFFFFFFFFFFFFFFFFFFFFFFFFFFFFFFFFFFFFFFFFFFFFFFFFFFFFFFFFFFFFFFFFFFFFFFFFFF:FFF:FFFFFFFFFFFFFFFFFFFFFFFFFF,FFFFFFFFF:FFFFFFFFFFFFFFFFFFFFFFF:FFFFFFFF:FFFFFFFFFFFFFF:FFFFFFFFFFF:FFFFFFF,FFFFFF:FFF,,FFFFFF:FFFFFFF:F:FFFFFFF:FF:F
@A00920:152:HGHKKDRXX:2:2104:15944:20932 2:N:0:AGGAGTGG+CTAAGCCT
GGACTACTAGGGTATCTAATCCCGGTCGCTCCCCATGCTTTCGCATCTCAGCGTCAGGTCAGGCCCAGCGTGTCGCCTTCGCCACTGGTGTTCCTCCGGATCTCTACGCATTTCACCACTACACCCGGAATTCCACACGCCTCTACCTACCTCTAGTCGCGCAGGTCGATTGCGTCCTCGCCCGGTTGAGCCGGGCGCTTTCACGCCTCACTTGCACGACCGCCTACACGCGCTTTACACCCAGTAAATC
+
FFFFF,:F:F:F,,F,FFF:FFFF,,FFFFFFFF,:FFFF,,FF:FF:FFFFF,FF:FFFFFFFFFFFFFFFFFFF:FF::FFF:FFFF,,FFF,FFF:,F:FFF,FFFFF:FF,::FFFF,:F:FFFF,:FF,:FFFFFF,FF:F::FFF,F:F:FFF:FF:FFFF:FFFFF:FFF,FFFFFF:,FFFFFFFFFFF:F:FFFFFFFF:::FFFFFF:FFFFFFF:FFFF:F:FFFF:,:FF,FFFF,F:
@A00920:152:HGHKKDRXX:2:2104:9173:21136 2:N:0:AGGAGTGG+CTAAGCCT
GGACTACTAGGGTATCTAATCCTGTTTGCTCCCCACGCTTTCGCGCCTCAGCGTCAGTTCCGGTCCAGTGAGCCGCCTTCGCCACTGGTGTTCCTCCCAATATCTACGCATTTCACCGCTACACTGGGAATTCCACTTTCCTCTATCACCCTCTAGCAAGCCAGTATCGAATGCATCTCAGAGGTTGAGCCTCTGGCTTTAACATTCGACTTAACCCGCCGCCTCCGTACGCTTTACGCCCAGTAATTCC
+
FFFFFFFFFFFFF,FFFFFFFFFFF:FFFFFFFFFFFFFFFFFFFFFFF:FFFFF:F:FFFFFFFF,FF:FFFFFFFFFFFFFFFFFFFFFFFFFFFFFFFFFFF:FFFFFFFFFFFFFFFFF:FFFFFFFFFFFFFFFFFFFFFFFFFFFFFFFFFF,FFF:FFFFFFF:FFF,F:FFFFFFF,FFFFFFFFF::F,FFFFFFFFFFFFFFFF:F,FFFFFFF::FFFFFFFFF,FFFFF::F:FFFFF
@A00920:152:HGHKKDRXX:2:2104:25400:21151 2:N:0:AGGAGTGG+CTAAGCCT
GGACTACTGGGGTTTCTAATCCTGTTTGATCCCCACACTTTCGTGCCTCAGCGTCAGTTAAAGCTTAGTTAGCTGCCTTCGCTATCGGTGTTCTTGACGATATCTAAGCATTTCACCGCTACACCGTCAATTCCGCCAACCTCAACTTTACTCAAGTCATACAGTATCAATGCCACCCTCCCGGTTAAGCCGGGATATTTCAGCACTGACTTATACAACCGCCTACGCACACTTTAAACCCACTAAATCC
+
F:F:FFF:FFFFFFFFFFFF:FFFFFFFF:F:,FFFF:F,FF:FF::FFFF,,FFFFFFF:FFFF:FF,FFFFF:FFF,FFFFFFFFFFFFFFFFF:F,,:FF,:FF:FFFFFF,FFFF,FFF:FFFF:FFF:FFFFF,::FFFF:,FF::F,F,FF:FFFFFFFFFFF,F,FFFFFF:FFF,:F,:FFF,F:,FF,F,,F:FF::FF:F:F,FFFFF:FFFF:FF,:,F,,,,:FFFF:F:,F,FFFFF
@A00920:152:HGHKKDRXX:2:2104:1316:21214 2:N:0:AGGAGTGG+CTAAGCCT
GGACTACAGGGGTATCTAATCCTGTTTGCTCCCCACGCTGTCGCGCCTCAGTGTCAGCAACTGCCCAGCAGACCGCCTTCGCCACCGGTGTTCTTCCGGATCTCTACGCATTCCACCGCTACACCCGGAATTCCGTCTGCCTCTACAGTGCTCAAGCGCGGCAGTTCGCATGGCCGACTCGGGGTTGAGCCCCGAGCTTTCACCACACGCTTACCGTGCCACCTACGCGCCCTTTACGCCCAGTGATTCC
+
:FFFFFFFFFFFFFFFFFFFFFFFFFFFFFFFFFFFFFFFFFFFFFFFFFF:FFFFFFFFFFFFFFFFF:FFFF:FFFFFFFF:FFFFFF,FFFFFFFFF:FFFFFFFFFF:FFFFF:FFFFFFF:FFFFFFFFFFFFFFFFFFFFFFFF::FFFFFFFFFFFFFFFFFFFFFFFFFFFFFFFFFFF:F::FFF:FFF,FFFFF,FFFFF:F,FFFFFFF:FFF,F:FFFFFFF:,FFFFFF:F:F:F:F
@A00920:152:HGHKKDRXX:2:2104:22815:21308 2:N:0:AGGAGTGG+CTAAGCCT
GGACTACTAGGGTTTCTAATCCCTTTTGCTCCCCACGCTTTCGTGCCTGAGCGTCAGCAATTGTCCAGGTAGCCGCCTTCGCCTCTGGTGTTCCTCACGATATCTACGCATTTCACTGCTACACCGTGAATTCCGCTTCCCTCTCCAATGCTCTAGCCATGTAGTTTGAGGTGCAATTCTGGAGTTTAGCTCCAGGCTTTCACGCCTCACACACTTGGCCGCCTGCGCACCCTTTACGCCCAGTGAATCC
+
,FF:F:FFF,:FFFFFFFFFFFFFF:FFFF,FFFFFFF,F:FFFFFF:FFFFF,FF:F:F:,FFFF,FFFFFFFFFF,F,FF:FF,FF,FFFFFFFFFFFFF:FF,F::FFFF,FFF:FFFFFFFFFFF:FFF:FFF,FFFFFFF:::FF,FFFF,FFFF:F::FFFFFFFFF::,,,FFF:F:FF,F,FF:FFF,FFFFFFFFFFFFFFFFFF,FF:FFF,FF::FFFFFFFFFFFF:F:FFF,FFFF:
@A00920:152:HGHKKDRXX:2:2104:12635:21465 2:N:0:AGGAGTGG+CTAAGCCT
GGACTACCGGGGTATCTAATCCTGTTCGCTCCCCACGCTTTCGTGCCTCAGCGTCAATGCAGGTCTAGCCAGCTGCCTTCGCAATTGGTGTTCTATGGCATATCTATGCATTTCACCGCTACATGCCACATTCCGCTAACCTCATCCTGATTCTAGCTAAGCAGTATCAAAAGCAATTTTACGGTTGAGCCGCAAACTTTCACTCCTGACTTACTCGGCCGCCTACGCACCCTTTAAACCCAGTAATTCC
+
FFF:FFF:FFFFFFFFFFFFFFF,FFFFFFFFFFFFFFFFFFFFFFFFFFFFFFFFFFFFFFF:::FFFFFF:FF,FFF:FFF,FFFFFFFFFF:FFFFFF:FFFFFFFFFFFFFFFFFFFFFFFFF,FFFFFFFFF:FFFFFFFFFFFFF:F:::FF:FFFFF:FFFFFFFFFFF:FF:FF,FFFFFFFFFFFFFFFFFFFFFFF:FFFFFFFFFFFFFFFFFFFFFFFFFFFFFFFFFFFFFFF:FFF
@A00920:152:HGHKKDRXX:2:2104:25192:21480 2:N:0:AGGAGTGG+CTAAGCCT
GGACTACAGGGGTATCTAATCCTGTTTGCTCCCCACGCTTTCGCGCCTCAGCGTCAGATCCAGCCCAGTTGGCCGCCTTCGCCACAGGTGTTCTTCCCGATATCTACGCATTCCACCGCTACACCGGGAATTCCACCACCCTCTACCGCACTCTAGTCCGCCAGTATCCACCGCCATTCCCAGGTTGAGCCCGGGGCTTTCACGGCAGACTTAACGAACCACCTACGCACGCTTTACGCCCAGTAATTCC
+
FFFFFFF:FFFFFFFFFFFFFFFFFFFFFFFFFFFFFFFFFFFFFFFFFFFFFFFFFFFFFFFFFFFFFFFFFFFFFFFFFFFFFFFFFFFFFFFFFFFFFFFFFFFFFFFFFFFFFFFFFFFFFFFFFFFFFFFFFFFFFFFFFFFFFFFFFFFFFFFFFFFFF,FFFFFFFFFFFFFFFFFF::FFFFFFFFFFFFFFFFFF:FFFFFFFFFFFFFFFFFFFFFFFFFFFF,FFFFFFFFFFF:F:FF
@A00920:152:HGHKKDRXX:2:2104:2971:21543 2:N:0:AGGAGTGG+CTAAGCCT
GGACTACTAGGGTTTCTAATCCCGTTTGCTCCCCTGGCTTTCGCTCATCAGTGTCAATCTCGGTCCAGGATGCCGCCTTCGCCACCGGTATTCCTCCAGATATCTACGCATTTCACCGCTACACCTGGAATTCTGCATCCCTCTCCCGAATTCAAGCCATCCAGTATCGGACGCAGTTCCCAAGTTGAGCCTGGGGATTTCACGTCCGACTTAGTTGGCCACCTACGAGCCCTTTACGCCCAGTAATTCC
+
FFFFFFF:FFFFFFFFFFFFFFFFFFFFFFFFFFFFFFFFFFFFFFFFFFFFFFFF:FFFFFFFFF:FFFFFFFFFFFFFFFFFFFFFF:FFFFFFFFFFFFFFFFFFFF,FFFFFFFFFFFFFFFFFF,F:FFFFF:FFFFFFFFFF,,FFF:FFF:FFFFFFFF:FFFFFFFFF,FF::FFF:FFFFFFFFFFF:,F:FFFFF:FFF:F:FFFFFFFFFFFF:FFFFFFFF,FFFF,FF,FF,:F,F:
@A00920:152:HGHKKDRXX:2:2104:5466:21637 2:N:0:AGGAGTGG+CTAAGCCT
GGACTACCGGGGTTTCTAATCCCATTTGCTCCCCTAGCTTTCGTTCCTCAGCGTCAGTTACAGCCCAGCAAGTCGCTTGCGCCACCGGTGTTCTTCCAGATATCTACGCATTTCACCGCTACACCTGGAATTCCACTTGCCTCTACTGCACTCAAGTCTGCCAGTATCCAATGCATTTCCGAGGTTGAGCCCCAGTCTTTAACATCAGACTTAACAAACCACCTACGAACTCTTTAAGCCCAATAAATCC
+
FFFFFFFFF:FFFFFFFFFFFFFFFF:FFFFFFFFFFFFFFFFFFFFFFFFFF:FFFFFFFFFF:FFFFFFFFFFFFF:FFFFFFF:FFFFFFFFFFFFFFFFFFFFFFFFFFFFFFFFFFFFFF:FFF,FFFFFFFFFFFFFFFFFF,FFFFFFFFFFFFFFFFFFFFFF,FFFFFFFFFF:FFF,F:F:FFFFFFFFFFFFFFFF,::FFFF,FFF:FFFF:FFF:FF:FFFFF,F,FFF,:FFFFFF
@A00920:152:HGHKKDRXX:2:2104:5285:22639 2:N:0:AGGAGTGG+CTAAGCCT
GGACTACTAGGGTTTCTAATCCCGTTCGCTCCCCTAGCTTTCGCGGCTCAGCGTCAGGTGCAGCCCAGGGCGCCGCCTTCGCCTCTGGTGTTCCTCCGGATCTCTACGCATTTCACCACTCCACCCGGAATTCCACGCCCCTCTACTGCCCTCCAGCGGCCCAGTTTCGAACGGCCTCTCTCAGTTGAGCCGAGAACTGTCACGTCCGACTTCCCAGACCGCCTGCGGACCCTTTACGCCCAGTAATTCC
+
FFFFFFFFFFFFFFFFFFFFFFFFFFFFFFFFFFFFFFFFFFFFFFFFFFFFFFFFFFFFFFFFFFFFFFFFFFFFFFFFFFFFFFFFFFFFFFFFFFFFFFFFFFFFF:FFFFFFFFFFFFFFFFFFFFFFFFFFFFFFFFFFFFFFFFFFFFFFFFFFFFFFFFFFFFFFFFFFFFFFFFFFFFFFFFFFFFFFFFFFFFFFFFFFFFFFFFFFFFFFFFFFFFFF:FFFFFFFFFFFF:FFFFFFFF
@A00920:152:HGHKKDRXX:2:2104:11134:22686 2:N:0:AGGAGTGG+CTAAGCCT
GGACTACTAGGGTTTCTAATCCTGTTCGCTACCCACGCTTTCGTGCCTCAGCGTCAATCGTCGTTCAGCCAGCTGCCTACGCAATCGGTGTTCTATATCATATCTATGCATTTCACCGCTACATGATATATTCCGCCAACCTCAACGAAATTTAAGATAAATAGTATCAAAGGCAGTTTCCGGGTTGAGCCCGGAGATTTCACAGCTGACTTAAATATCCGCCTACACACCCTTTAAACCCAGTAAATCA
+
FFFFFFFFFFF:F:FFFFFFFFFFFFFFFFFFFFF,FFFFFFFFF,FFFFFFFFFFFF:F:FFFFFFFF:FFFFFFFFF:FFF,F,FFFFFFFFFFFF,FFFFFFFFFFFFFF:FFFFFFFF:FF,FFF:FFF:F:,FFFFF::FFFFFFFF,FF,F,FF:F:FFFFFFFF:FFFF,:FFF,:FFFFFFF:,FFFFFFFFFFF,,::FFFFFFF:,,,F:,FFFFFFFFFFF:F:F:F,F,FFFFF:,F,
@A00920:152:HGHKKDRXX:2:2104:10845:22874 2:N:0:AGGAGTGG+CTAAGCCT
GGACTACTAGGGTTTCTAATCCTGTTTGCTACCCACGCTTTCGCTCCTCAGCGTCAGTTTCGGCCCAGAGCACCGCCTTCGCCACCGGTGTTCCTCCTGATATCTGCGCATTTCACCGCTACACCCGGAATTCCACTTTCCTCTATCCCCCTCAAGAAGCCCAGTTTGCAGCCACCTTCCCCGGTTGAGCCGGGGGCTTTCAGGCCACACTTAAGCTTCCGCCTACGCGCTCTTTACGCCCAGTAAATCC
+
FFFFFFFFFFFFFFFFFFFFFFFFFFFFFFFFFFFFFFFFFFFFFFFFFFFFFFFFFFFFFFFFFFFFFFFFFFFFFFFFFFFFFFFFFFFFFFFFFFFFFFFFFFFFFFFFFFFFFFFF:FFFFFFFFFFFFFFFFFFFFFFFFFFFFFFFFFFF,FFFFFFFFFFF:FFFFFFFF:F:FFFFFFFFFFFFFFFFFFFFFFFFFFFFFFF:FFFFFFFFFFFFFFFFFFFFFFFFFFFFFFF,FFF:FF
@A00920:152:HGHKKDRXX:2:2104:30373:23218 2:N:0:AGGAGTGG+CTAAGCCT
GGACTACTAGGGTTTCTAATCCTGTTTGCTCCCCACGCTTTCGCTCCTCAGCGTCAGTTCCGGCCCAGAGCACCGCCTTCGCCACTGGTGTTCCTCCTGATATCTGCGCATTTCACCGCTACACCAGGAATTCCATGCTCCCCTACCGGACTCAAGCCACAGCAGTATCGGATGGCGACTCCAGGTTGAGCCTGGAGGTTTCACATCCGACTTACCGAGCCGCCTACGAGCTCTTTACGCCCAATAAATC
+
FFFFFFFFFFFFFFFFFFFFFFFFFFFFFFFFFFFFFFFFFFFFFFFFFFFFFFFFFFFFFFFFFFFFFFFFFFFFFFFFFFFFFFFFFFFFFFFFFFFFFFFFFFFFFFFFFFFFFFFFFFFFFFFFFFFFFFFFFFFFFFFFFFFFFFFFFFFFFFFFFFFFFFFFFFFFFFFFFFFFFFFFFFFFFFFFFFFFFFFFFF:F:FFFFFFFFFFFFFFFFFFFF,FFFFFFFFFFFFFFFFFFFF:FFF
@A00920:152:HGHKKDRXX:2:2104:31611:23265 2:N:0:AGGAGTGG+CTAAGCCT
GGACTACTGGGGTTTCTAATCCTGTTTGCTCCCCACGCTTTCGCGTCTTAGCGTCAGTCGCCTCCCAGATGGCCGCCTTCGCCACCGGTGTTCTACCCAATATCTACGAATTTCACCTCTACACTGGGCATTCCGCCATCCTCTTCGGGACTCTAGCCTGGCAGTATCAACTGCACTTCCCCGGTTGAGCCGAGGGCTTTCACAGTTGACTGTTCAGGCCGCCTACACGCGCTTTACGCCCAATAATTCC
+
FFFFFFFFFFFFFFFFFFFFFFFFFFFFFF:FFFFFFFFFFFFFFFF:FFFFFFFFFFFFFFFFFFFF,FFFF:FFFFFFFFFFFFFFFFFFFFFFFFFFFFFF::FFFFFFFFFFFFFF,F::FFFFFFFFFFFFFFFFFFFFFFFFFFF:FFFFFFFFFFFFFFFFFFFFFFFFFFFFFFF:FFFFFFFFFFFFFFFFFFFFFFFFF:FFFFFFFFFFFFFFFFFFFFFFFF,F,FFFFFFFFFF:FF
@A00920:152:HGHKKDRXX:2:2104:15700:23296 2:N:0:AGGAGTGG+CTAAGCCT
GGACTACCCGGGTATCTAATCCTGTTTGCTCCCCACGCTTTCGCGCCTCAGCGTCAATGCAGGACCAGGTAGCCGCCTTCGCCACTGGTGTTCTTCCCAATATCTACGAATTTCACCTCTACACTCGGAGTTCCACTCTCCTCTACCGTACTCAAAGAACTCCAGAATCAAAGGCAGATCCGAGGTAGAGCCTCGCGATTTCACCCCGGACTTAACGATCCCCCTCCGTGCGCTTTACGCCAAGCAATTC
+
FFFFFFF,:FFFFFF:FFFFFFFFFFFFF:FFFFFFFF,:FFFFFFFFFFFFFFFFF,,F,FF,FFFF,F,FFFFFFFFFFFFFF,FFFFFFFFFFFFFF,FFFFFFFFFFFFFFFFFFFFFFFFFFFFFFFFF:F,,,FFFFF,FF,,,FF:FFFFF,,,FFFF,F:FF,,,,:F,F,FFFFF:F,FF,FFFFF,FF,:F:F:FF:,FFF,FFFF,::F:,,FF,FFFFFFF:,F:F,FF,,F,:FF,F
@A00920:152:HGHKKDRXX:2:2104:15176:23484 2:N:0:AGGAGTGG+CTAAGCCT
GGACTACTGGGGTTTCTAATCCTGTTTGCTCCCCACGCTTTCGCGTCTCAGTGTCAGAAACGAGCCAGAGATTCGCCTTCGCCACAGATGTTCCTCATGATATCTACGGATTTCACCCCTACACCATGAATTCCAATCTCCTCTCTCGCCCTCTAGCTTCCCAGTATCCAGTGCACTTCCGGGGTTGAGCCCCGGGCTTTCACACCAGACTTAGAAAGCCACCTACACGCGCTTTACGCCCAATAATTCC
+
FFFFFFFFFFFFFFFFFFFFFFFFFFFF:FFFFFFFFFFFFFFFFFFFFFFFFFFFFFFFFFFFFFFFFFFFFFF::FFFFFFFFFFFFFFFFFFFFFFF:FFFFFFFFFFFFFFF:FFF:FFFFFFF::FFF:FFFFFF,FFFFFFFFFF:F::FFFFFFFFFF:F:FFFFFFFFFFFFFFFFFFFFFFFFFFFFFF:FF,FFFFFFFF,FFF:,FFFFF:FFFFFFFFFFFFFFFFFF:,,FFF:F:F
@A00920:152:HGHKKDRXX:2:2104:13747:24173 2:N:0:AGGAGTGG+CTAAGCCT
GGACTACTGGGGTATCTAATCCTGTTTGCTCCCCACGCTTTCGCACATGAGCGTCAGTATTGGTCCAGGAAGTCGCTTTCGCCACTGATGTTCCTTCCGATATCTACGCATTTCACCGCTACACCGGAAATTCCACTTCCCTCTCCCATACTCTAGCAATGCAGTCTCGAATGCAGTTCCCAGGTTAAGCCTGGGGATTTCACACCCGACTTGCAAAGCCGCCTACGCGCGCTTTACGCCCAGTAATTCC
+
FF:FFF,FFFFFFFFFFFFFFF:FFFFFFFFFFFFFFFFFFFFFFFFFFFFFFFFFFF,FFFFFFFFFFFFFFFFFFFFFFF:FFFFFFFFFFFFFFF:FFFFFFFFFFFFFFFFFFFF:,FFFFFFFF:FFFFFFFFF:FFFFFFF:FFFFFFFFFF:FFFFFFFFFF:FFFFFFFFF:F,FFFF::FFFFFFFFFF:FFFFFFFFFF:FFFF:FFFFFFFFFFFFFFFFFFF,:FFFFFFFFFFFFFF
@A00920:152:HGHKKDRXX:2:2104:26720:24408 2:N:0:AGGAGTGG+CTAAGCCT
GGACTACTCGGGTTTCTAATCCTGTTTGCTCCCCACGCTTTCGCACCTCAGCGTCAGTATCTTCCCAGATCGCCGCCTTCGCCACTGGTGTTCCTCCCGATATCTACGAATTTCACCTCTACACCGGGAATTCCGCGATCCTCTTAAGTACTCAAGCTCTGCAGTTTCCGATGCACTTCCTCGGTTAAGCCGAGGGCTTTCACATCGGACTTGCAAAGCCGCCTACGTGCGCTTTACGCCCAATAATTCC
+
:FFFFFFFFFFFFFFFFFFFFFFFFFFFFFFFFFFFFFFFFFFFFFFFFFFFFFFFFFFF,FFFFFFFFFFFFFFFFF:FFFFFFFFFFFFFFFFFF:FF:FFFFFFFFFFFFFFFFFFFFFFFFFFFFFFFFFFFFFFFFFFFFFFFFFFFFFFFFFF:FF:FFFF:FFFFFFFFFFFFFF:FFFFFFFFFFFFFFFFFFF,FFF:FF:F,FFFFFFFFFFFFFFFFFFFFFFFFFFF:FFFF:FFF:F
@A00920:152:HGHKKDRXX:2:2104:18421:24690 2:N:0:AGGAGTGG+CTAAGCCT
GGACTACTGGGGTTTCTAATCCCGTTTGCTCCCCTGGCTTTCGCGCCTCAGCGTCAGTTTCGGTCCAGAATGCCGCCTTCGCCACCGGTGTTCCTCCAGATATCTACGCATTTCACCGCTACACCGGGAATTCCACCAACCCCTACTGGTCTCTAGACATGCAGTATCGGCAGCAGCCCCGGAGTTGAGCCCCGGGATTTCACTTCCGACTTGCACACCCGCCTGCGCGCGCTTTACGCCCAGTGATTCC
+
,:FF:FFFFFFFFFFFFFF,FFFFFFFFFFF:FF,F,FFFF:FFFFFFFFFFFFF:FFFFFFFFF::FFFF,FFFFF:FFF:FFFFFF,::FFFF,FFFFFFFFFFFFF:FFFFFFF:FF,:FFFFF,F,:,FFF:FFFFF:F:F:FFFFFFFF:FFFFF:FF::FF,FFFFFFFFFFF:FFFFFFF,FF,FFFFFFF:,FF:,FF,F::FFFFFFFFF,FFFF,FFFFFFF:,:FFFFFF,::FFF:F,
@A00920:152:HGHKKDRXX:2:2104:18656:24815 2:N:0:AGGAGTGG+CTAAGCCT
GGACTACCGGGGTATCTAATCCCGTTTGCTCCCCTGGCTTTCGCGCATCAGCGTCAATATCGGTCCAGGATGCCGCCTTCGCCACCGGTGTTCCTCCAGATATCTACGCATTTCACCGCTACACCTGGAATTCCGCATCCCTCTCCCGAATTCAAGCCAACCAGTATCGGACGCAGTTCCTGGGTTGAGCCCAGGGATTTCACGTGCGACTTAGCAGGCCGCCTACGCGCCCTTTACGCCCAGTAATTCC
+
FFFFFFFFFFFFFFFFFFFFFFFFFFFFFFFFFFFF:FFFFFFFFFFFFFFFF:FFF:FFFFFFFF:FFFFFFFFFF:FFFFFFFFFF:FFFFFFFFFFFFFFFFFFFFFFFFFFFFFFFFF::FFF:FFFFFFFFFFFFFFFFFFFFFFFFFFFFFFF:FFFFFFFFFFF:FF:FFFFFFFFF:FFFFF:FFFFFF::FFFFFF,FFF,,,FFFFFFFFFFFF:FFFFF:FFFF:FFFFF,FF:F,FFF
@A00920:152:HGHKKDRXX:2:2104:2844:25019 2:N:0:AGGAGTGG+CTAAGCCT
GGACTACCGGGGTATCTAATCCTATTTGCTCCCCACGCTTTCGTGCTTCAGTGTCAGAATCCAGACCAGACGGCCGCCTTCGCCACCGGTGTTCTTCCATATATCTACGCATTTTACCGCTACACATGGAGTTCCGCCGTCCTCTAATGTACAAAACAGCATACTTTACCCAGCCAAGTCCGGTTTAGCCCCAACCATTTAACACAAACATTTAACGCCAACAAACCCACCCTTTACCCCACGAAATACC
+
:FFF,F,F:FFFF,FF::FFFF:::FFFFFFFF,FFFF,,FFFFFFF:FF:,FFF:FFFFFFFFFFFFFFF:F,FFFFFFFFFFFFF:FF:FFFF,FF,FFFFFFFFF:FFF:FFFFFFFFFFF:FFFFFFFF:FFF::,FFF:F,,,,::,,F,F:,,:,,:,,F,:,,,:,FFF,,,,::,,F,,,,FF,,,FF:,FF,,,,F:F,::F,,F:,,:::F:,F,:,,,F:,FF,,,,FF,,F:::F:FF
@A00920:152:HGHKKDRXX:2:2104:32136:25207 2:N:0:AGGAGTGG+CTAAGCCT
GGACTACCAGGGTTTCTAATCCTGTTTGCTCCCCACGCTTTCGCACCTCAGCGTCAGTATCGAGCTAGTTAGCAGCATTCGCCACTGGTGTTCCTCCGAATATCTACGAATTTCACCTCTACACTCGGAATTCCACTCACCTCTCTCGACCTCTAGACCGGGAGTTTCAATGGGAGTTCCAAGGTTGAGCCCTGGGATTTCACCTCTGACTTTCCAGGCCGCGTCCGTGCGCTTTACGCCCAGTAATTCC
+
FFFFFFFFFFFFFFFFFF:FFF:FFFFFFF:FFF,,FFFFFFFF,FFF:,,:,,,FF,,F,F,,,,FF::FF::,,,F,,,F,,,F:FFFF:,,,,,F:FF,,,FF,F,,F:F,,,,:,F:,:,::F:,,FFFF:,F,FF,F,F,F,::,,F:,,F:F,FFFFFF:,,,,,F:,,FF:,,,,FF:FF,FF,,,F:F,,FF,,,,F,FF,,FFF,F,F,,,F,,F,,F,:,F,F,F,,,,,,,::,,F,,,
@A00920:152:HGHKKDRXX:2:2104:11984:25755 2:N:0:AGGAGTGG+CTAAGCCT
GGACTACTAGGGTATCTAATCCCGTTCGCTACCCATGCTTTCGCGCCTCAGCGTCAGGTGCGCCCCAGAGTGCCGCCTTCGCCACTGGTGTTCCTCCGCATCTCTACGCATTTCACCACTACACGCGGAATTCCACACTCCTCTGACGCCCTCCAGACCAACAGTCTCATCCGTCCTCTCCCAGTTTAGCCAGGAGCTTTCACGCATGACTTGTTGACCCGCCTGCGCGCGCTTTACGCCCAGTAATTCC
+
FFFFFFFFFFFFFFFFFFFFFFFFFFFFFFFFFFFFFFFFFFFFFFF:FFFFFFFFFFFFFFFFFFFFFFFFFFFFFFFFFFFFFFFFFFFFFFFFFFFFFFFFFFFFFFFFFFFFFFFFFFFFFFFFFFFFFFFFFFFFFFFFFFFFFFFFFF:FFFFFFFFFFFFFFFF:FFFFFFFFFFFF:FFFF:FFFFFFFFFFFFFFFFFFFFFF:FFFFFF:FFFFFF:FFFFFFFFFFFFFFFFFFFFFFF
@A00920:152:HGHKKDRXX:2:2104:7835:26490 2:N:0:AGGAGTGG+CTAAGCCT
GGACTACCGGGGTTTCTAATCCTGTTTGCTCCCCACGCTTTCGTGCATGAGCGTCAGTGCAGGCCCAGGGGATTGCCTTCGCCATCGGTGTTCCTCCGCATATCTACGCATTTCACTGCTACACGCGGAATTCCATCCCCCTCTGCCGCACTCCAGCGATGCAGTCACAAATGCAGTTCCCAGGTTGAGCCCGGGGATTTCACATCTGTCTTACATCACCGCCTGCGCACGCTTTACGCCCAGTAATTCC
+
FFFF:FFFFFFFFFFFFFFFFFFFFFFFFFFFFFFFFFFFFFFFFFFFFFFFFFFFFFFFFFFFFFFFFFFFFFFFFFFFFFFFFFFFFFFFFFFFFFFFFFFFFFFFFFFFFFFFFFFF:FFFF:FF,FFFFFFFFFFFFFFFFFFFFFFFFFFFFFFFFFFFF:FFFFFFFFFFFFFFFFFFFFF:FFFFFFFFFFFFFFFF,FFF,FFFFFF,FFFFFFFF:FFFFFFFFFF,:FFFFFFFF:FFF:
@A00920:152:HGHKKDRXX:2:2104:2320:26616 2:N:0:AGGAGTGG+CTAAGCCT
GGACTACTCGGGTATCTAATCCGGATCGCTCCCCACGCTTTCGCGCCTCAGCGTCAGCAAAGGTCCAGGCAGCCGCCTTCGCCACTGGTGTTCCTCCCGATATCTACGCATTCCACCACTACACCGGGAATTCCACTGCCCCCTACCTTGCTCCAGCCAAGCCGTATCACACGACCCCTCCCAGTTGAGCCGGGAGATTTCACGCATGACGCGCTCGGCCGCCTACGCGCCCTTTACGCCCAATCAATCC
+
FFFFFFFFFFFFFFFFFF:FFFFFFFFFFFFFFF:FFF,,FFFFFFFFFFFFFFFFFFFFFFFFFFFFFFFFFFFFFF,FFFFFFFFFFFFFFFFFFFFF:,FFFFFFFF:FFFFFF,FFFFFFFFFF:::FFFFFFFFFFFFFFFFF:FFFFFFFF:F:,FFFFFFFFFFFF:FFFFFFFF::FFFFFFFFFFFF:F,:FFFFFFF:FFFFFFFFFFFFFFFFF:FFFFFF::FFFFFFFF,F,::FFF
@A00920:152:HGHKKDRXX:2:2104:30101:26694 2:N:0:AGGAGTGG+CTAAGCCT
GGACTACAGGGGTTTCTAATCCTGTTTGCTCCCCACGCTTTCGCACCTCAGCGTCAGTACCGGACCAGTAAGCCGCCTTCGCCACTGGTGTTCTTCCTAATATCTACGAATTCCACCTCTACACTAGGAGTTCCACTCACCTCTTCCGGACTCAAGATCGCCAGTATCAAAGGCAGTTCCAGAGTTGAGCTCTGGGATTTCACCCCTGACTTAACGATCCGCCTACGTGCGCTTTACGCCCAGTAAATCC
+
FFFFFFFFFFFFFFFFFFFFFFFFFFFFFFFFFFFFFFFFFFFFFFFFFFFFFFFFFFFFFFFFFFFFFFFFFFFFFFFFFFFFFFFFFFFFFFFFFFFFFFFFFFFFFFFFFFFFFFFFFFFFFFFFFFF:FF:FFFFFFFFFFFFFFFFFFFFFFFFFFFFFFFFFFF:FFFFFFFFFFFFFFFFFFFFFFFFFFFFFFFFFFFFFFFFFFFFFFFFFFFFFFFFFFFFFFFFFFFFFFFFFF,FFFF
@A00920:152:HGHKKDRXX:2:2104:27552:26757 2:N:0:AGGAGTGG+CTAAGCCT
GGACTACCGGGGTATCTAATCCCGTTTGCTCCCCTGGCTTTCGTTCCTCAGTGTCAGTTGCAGTCCAGAACGCCGCCTTCGCCACCGGTGTTCCTCCAGATATCTACGCATTTCACCGCTACACCTGGAATTCCGCGTTCCTCTCCTGCACTCAAGCCAATCAGTATCAGACGCAGTTCCTCAGTTGAGCTGAGGGATTTCACGTCTGACTTAGCTGGCCACCTACGAACCCTTTACGCCCAGTAATTCC
+
FFFFFFFFFFFFFFFFFFFFFFFFFFFFFFFFFFFFFFFFFFFFFFFFFFFFFFFFFF:FFFFFFFFFFFFFFFFFFFFFFFFFFFFFFFFFFFFFFFFFFFFFFFFFFFFFFFFFFFFFFFFFFFFFFFFFFFFFFFFFFFFFFFFFFFFFFFFFFFFFFFFFFFFFFFFFFFFFFFFFFFFFFFFFFFFFFFFFFFFFFFFFFFFFFFFFFFFFFFFFF:FFFFFFFFFFFFFFFFFFFFFFF,:FFF
@A00920:152:HGHKKDRXX:2:2104:26955:26850 2:N:0:AGGAGTGG+CTAAGCCT
GGACTACCGGGGTATCTAATCCTGTTTGCTCCCCACGCTTTCGCGCCTCAGCGTCAGTACCGGTCCAGATGGCCGCCTTCGCCACCGGTGTTCTTCCCAATATCTACGAATTTCACCTCTACACTGGGAATTCCGCCATCCTCTTCCGGACTCCAGATTGTCAGTTTTAGAGGCCGTTCCCAGGTTGAGCCCAGGCCTTTCACCCCTAACTTGACATTCCGCCTACGCGCCCTTTACGCCCAGTAATTCC
+
FFFFF:FFFFFFF:FF:FFFFFFFFFFFFFFFFFFFFFFFFFFFFFFFFFFFFFFFFFFF:FFFFFFFFFFFFFFFFFFFFFFFFFFFFFFFFFFFFFFFFFFFFFFFFFFFFFFFFFFFFFFFFFFF:FFFFFFFFFFFFFFFFFFFFFFFFF:F:FFFFF,FFF,FFFFFFFFFF,FF:FFF:,F:FFFFFFFF,,FFFFFFFFFFFFFFF,FF,FFFF::F,,FFFF:FFFFFFFFFF:F,FFFF:F
@A00920:152:HGHKKDRXX:2:2104:7916:27383 2:N:0:AGGAGTGG+CTAAGCCT
GGACTACTCGGGTTTCTAATCCTGTTTGCTCCCCACGCTTTCGAGTCTCAGCGTCAGTATCTGTCCAGTTGGCCGCCTTCGCCACCGGTGTTCCTCTCGATATCTACGAATTTCACCTCTACACCGAGAATTCCACCAACCTCTCCAGTACTCTAGCCTGCCAGTTTCGAGTGCACTTCCCGGGTTGAGCCCGGGGCTTTCACACCCGACTTAGCAGACCGCCTACACTCGCTTTACGCCCAGTAATTCC
+
FFFFFFFFFFFFFFFFFFFFFFFFFFFFFFFFFFFFFFFF:FFFFFFFFFFFFFFFF:FFFFFFFFFFFFFFFFFFFFFFFFFFFFFFFFFFFFFFFFFFFFFF,FFFFFFFFFFFFFFFFFFFFFFFF:FFFFFFFFFFFFF:FFFFFFFFFFFFFFF:F,:FFFFFFFFFFFFFFFFFFFFFFFFFFFFFFFFFFFFFFFFFFFFFFFFFFFFFFFFFFFFFFFFFFFFFFFFFFFFFFFFFFFFFFF
@A00920:152:HGHKKDRXX:2:2104:19117:28432 2:N:0:AGGAGTGG+CTAAGCCT
GGACTACTGGGGTATCTAATCCTGTTTGCTACCCACGCTTTCGCTCCTCAGCGTCAGTTACGGCCCAGAGTGGCGCCTTCGCCACCGGTGTTCCTCCTGATATCTGCGCATTTCACCGCTACACCAGGAATTCCCCACTCCCCTACCGTACTCAAGTCACAGCAGTATCGGGTGGCGGCTCTGGGTTGAGCCCAGAGTTTTCACACCCGACTTACTGAACCGCCTACGAGCTCTTTACGCCCAATAAATC
+
:FFFFFFFFFFFF::FFF:FFFFFFFFFFFFFFFFFFFFFFFFFFFFFFFFFF:FFFFFFFFFFFFFFFF:FFFFFF:FFFFFFFFFFFFFFFFFFFFFF:FFFFFFFFFFFFFFFFFFFFFFFFFFFF,FF:FFFFFFFFFFFFFFFFFFFFFFFFFF:FF:FFF:F:FFFFFFFFFFFFFFFFFFFFFFF:FFFF:FF:::F:FFFFFFFFFFFF:FF:FFFFFFFFF:F:F,FFFF:F,:FFF,F:F
@A00920:152:HGHKKDRXX:2:2104:12554:29089 2:N:0:AGGAGTGG+CTAAGCCT
GGACTACTCGGGTTTCTAATCCTGTTCGCTCCCCACGCTTTCGCTCCTCAGCGTCAGTATCGGCCCAGAGACCTGCCTTCGCCATCGGTGTTCCTCCTGATATCTGCGCATTTCACCGCTACACCAGGAATTCCAGTCTCCCCTACCGAACTCTAGCCTGCCCGTATCGGCTGCAGGCCCGCGGTTGAGCCGCGGGTTTTCACAGTCGACGCGACAAGCCGCCTACGAGCTCTTTACGCCCAATAAATCC
+
FFFFFFFFFFFFFFFFFFFFFFFFFFFFFFFF:F:FFFFF,FFFFFFFFFFFFFFFFFFFFFFFFFFFFFFFFFFFFFFFFFFFFFFFFFFFFFFFFFFFFFFFFFFFFFFFFFFFFFFFFFFFFFFFFFFFF:FFFFFFFFFFFFFFFFFFFFFFFFFFFFFF:FFFFFFFFFF:FFFFFFFFFFF:FFFFFF:F::FFFFFFF:FFF:F:FFFFFFFFFFFF:,FFF,FFFFF:FF,FFFFFFFFFF:
@A00920:152:HGHKKDRXX:2:2104:23176:29825 2:N:0:AGGAGTGG+CTAAGCCT
GGACTACTCGGGTTTCTAATCCTGTTTGATCCCCACGCTTTCGTACCTCAGCGTCAGTACTCGTCCAGCCAGCCGCCTACGCAACTGGTGTTCCTCCCAATATCTGCGAATTTCACCTCTACACTGGGAATTCCGCTGACCTCTCCGAGCCTCTAGACTAGCAGTTTCAAAAGCACTTCCGAGGTTAAGCCCCGGGATTTCACTCCTGACTTGCTAGTCCGCCTACGTCCGCTTTACGCCCAGTGAGTCC
+
FF:FFFFFFFFFFFFFFFFFFFFFFFFFFFFFFFFFFFFFFFFFFFFFFFFFFFFFFFFFFFFFFFFFFFFFFFFFFFFFFFFFF:FFFFFFFFFFFFFFFFFFFFFFFFFFFFFFFFFFF:FFFFFF,FFFFFFFFFFFFFFFFFFF,FF:FF:FFFFFFFFFFFFFFFFFFFF,FFFFF:FFFF:FFFFFFFFFFFFFFFFFFFFFF,,F:FFFFFFFFFFFFFFF,FF::FFFFFFFF:F,F::F::
@A00920:152:HGHKKDRXX:2:2104:7030:29888 2:N:0:AGGAGTGG+CTAAGCCT
GGACTACAGGGGTATCTAATCCTGTTTGCTCCCCACGCTTTCGCACCTCAGCGTCAATACCAGTCCAGTGAGACGCCTTCGCCACTGGTGTTCTTCCGAATATCTACGAATTTCACCTCTACACTCGGAATTCCACTCACCTCTCCTGAATTCAAGCGATGCAGTATTAAAGGCAGTTCCGGAGTTGAGCTCCGGGCTTTCACCTCTAACTTACAAAGCCGCCTACGTGCGCTTTACGCCCAGTAATTCC
+
:FFF:FF,FFFFFFFFFFFFFFFFFFFFFFFFFFFFF:FFFFF,FFFFFFFFFF:FF,F,FFFFF:F:FFFF,FFFFFFFFFFFFFFFFFFF:FFFFFFFFFFFFFFFFFFFFF:FFFFFFFFF,F:FFFFFFFFFF::FFFFFFF,F,FFFF,FFF,FFFFFFF,F,FF:FF:FF:F:FFF,FF:F:F,:FFFFF,FFFFFFFFFF:FFFF,F,,FFFF:FFFF,FFFFF:F,,FF,FFFFFFF,F:FF
@A00920:152:HGHKKDRXX:2:2104:30454:30185 2:N:0:AGGAGTGG+CTAAGCCT
GGACTACACGGGTTTCTAATCCTGTTTGCTCCCCACGCTTTCGCGCCTCAGCGTCAGATCCAGCCCAGTTGGTCGCCTTCGCCACGGGTGTTCTTCCCGATATCTACGCATTCCACCGCTACACCGGGAATTCCACCAACCCCTACTGGTCTCCAGGTCCGCAGTCTCGAAAGCAGCTCCGGGGTTGAGCCCCGGCCTTTCACTCCCGACTTGCAGGTCCCGCCTGCGCGCGCTTTACGCCCAGTGATTC
+
FFFFFFFFFFFFFFFFFFFFFFFFFFFFFFFFFFFFF,FFFFFFFFFFFFFFFFFFFFFFFFFFFFFFFFFFFFFFFFFFF:FFFFFFFFFFFFFFFFFFFFFFFFFFFFFFF:FFFFFFFFFFFFFFFFFFFFFFFFFFFFFFFFFFFFFFFFFFFFFFFFFFFFFFFFFFFFFFFFFFFFFF:FFFFFFFFFFFFF:FF:FFFFFFFFFFFFFFFFFFFFFFFFFFFFFFFF:FFF:FF::FFFF,:F
@A00920:152:HGHKKDRXX:2:2104:31439:30358 2:N:0:AGGAGTGG+CTAAGCCT
GGACTACAGGGGTTTCTAATCCTGTTTGCTCCCCACGCTTTCGTGTCTCAGCGTCAGGTACGTTCCAGAGCGCCGCCTTCGCCACCGGCCTTCCTCCCGATCTCTACGCATTTCACCGCTACACCGGGAATTCCGCGCTCCTCTCCCGCCCTCTAGACTGGCAGTACCCTCTGCGCTTTCCGGGTTGGGCCCGAAGCTTTAACAGACGGCTAACCAAACCGCCTACACACCCTGTACGCCCAGTGAATCC
+
FFFFFFF:,FFFFFFFFFFFFFFFFF:FFFFFFFFFFFFFFFF,,FFFFFFFFFFFFFFF:FF,FFFFFFF:FFFFFFFFFFFFFFFFFFFFFFF:FFF:F,FFF,FFFFFFFFFFFFFFFFFFFFFFFFFFFFF:FFFFFFFF,:F,FFFFFFFF,FFFFFFFF:,FFFFFFFFF,,F:F,FF:F:FFFFFF:FF,FFF:FFF:F,FFF,,,,F::FFFFFFFFFF,FFFFF:FFFFFFFFFF,FFFFF
@A00920:152:HGHKKDRXX:2:2104:24587:30953 2:N:0:AGGAGTGG+CTAAGCCT
GGACTACTAGGGTATCTAATCCTGTTTGCTCCCCACGCTTTCGCACCTCAGTGTCAGTATCAGTCCAGGTGGTCGCCTTCGCCACTGGTGTTCCTTCCTATATCTACGCATTTCACTGCTACACGCGGAATTCCATCCCCCTCTGCCGCACTCCAGCAATGCAGTCACAAATGCAGTTCCCAGGTTGAGCCCGGGGATTTCACATCTGTCTTACATCACCGCCTGCGCACGCTTTACGCCCAGTAATTCC
+
FFFFFFFFFFFFFFFFFFFFFFFFFFFFFFFFFFFFFFFFFFFFFFF,FFFFFFFFFFFFFFFFFFFFFFFFFFFFF,FFFF:F:FFFFFFFF,,F:,F:F:FFFFFFFFF:FF:FFFFFF:FFFFFFF:FFFFFFFFFFFFFFFFFFFFFFFFFFFFFFFFFFFFFF:F,FFFFFFFFFFFFFFFFFFFFFFFFFFFFFFFFFFF:FFFFFFFFFF:FFFFFFFFFFFFFFFFFFF:FFF:FFFFFFFF
@A00920:152:HGHKKDRXX:2:2104:12292:31798 2:N:0:AGGAGTGG+CTAAGCCT
GGACTACTCGGGTTTCTAATCCCTTTTGCTCCCCACGCTTTCGTGCCTGAGCGTCAGCAATTGTCCAGGTAGCCGCCTTCGCCTCTGGTATTCCTCATGATATCTACGCATTTCACTGCTACACCATGAATTCTGCTACCCTCTCCAATGCTCTAGCCATATAGTTTTGAGTGCAATTCCGGGGTTAAGCCCCGGGCTTTCACACCCAACACACATGGCCGCCTGCGCACCCTTTACGCCCAGTGAATCC
+
FFFFFFFFFFFF:,FFFFFFFFFF:FFFFFFFFFFFFFFFFFFFFFFFFF:FFFFFFFF:FFFFFF::F::FFFFFF:FFFFFF,FFFF:FFFFFFFFFFF:FFF:,FFFF:FFFFFFFFFFFFFFFF::F::FFF:FFFFFFFFFFFFFFFFFFFFFFFFFF,FF,FFFFFF::FFF,FFFF::FFFFFFFFFFFFFFFFFFFFFFF,,F:FF,F:F:FFFF:,,FFF,F::F,FFF:FFF:FF,:FFF
@A00920:152:HGHKKDRXX:2:2104:13910:32002 2:N:0:AGGAGTGG+CTAAGCCT
GGACTACAGGGGTTTCTAATCCTGTTTGCTCCCCACGCTTTCGTGCCTCAGCGTCAGTTCTGATCCAGGTCGCCGCCTTCGCCACTGATGTTCCTCCCGATCTCTACGCATTTCACCGCTACACCGGGAATTCCGCGACCCTCTATCGAACTCTAGCTGGCCAGTTTCGAATGCAATTCCCAGGTTGAGCCCAGGGCTTTCACATCCGACACAACCAACCGCCTACGCACGCTTTACGCCCAGTAATTCC
+
FFFFFFF::FFFFFFFFFFFFFFFFFFFFFFFFFFFFFFFFFFFFFFFFFFFF:FFFF:FFFFFFF,FFFFFFFFFFFFFFFFFFFFFFFFFFFFFFF:FFFFFFFFFFFFFFFFFFFFFFFFFFFFFFF::FFF:FFFFFFFFFFFFFFFF,FF,FFFFFF,F,FFFFFFFFFF:FF,FFFFFFFFF:FFFFFFFFF:FFFFFF:FFFFFF:FFFFFFFFFFFFF,FFFFFF,FFFFFFFF,FFFF:FF
@A00920:152:HGHKKDRXX:2:2104:9616:32236 2:N:0:AGGAGTGG+CTAAGCCT
GGACTACAGGGGTTTCTAATCCTCTTCGCTACCCAGGCTTTCGGGACTCAGAGTCAGTAAAGAACCAGTATGCAGCCTACGCAAATGGTGTTCCTACAAATATCTGCCAATTTCACAGCTACACATGGAATTCAACCTACCTCTAACATCCTCTAGATCACCAGTTTAGGTCGCAATTCCACTGTTTAGCAGAGGGATTTCACAACCGACTTAATCAAACACCTACACCCGCGTTAAGCCCAGTGAATCC
+
FFFFFFF,:F,FFF,F::F:,F,FFFF:F:FFF:,::FF,FF,,,:F,,F:,FFFFF::,,:,,FFFF,,,:F,,FF,,FFF:F:FFFF,F,,,F,F:,F,FFFFFF:FFFFFFFF,,,FF,FF:,:,,,F,F,F:,,F:FFF:,FF,F,:FF,FF,F,,,,:FF,,:F,,,::F,F,F:F,FFFF,FFF:,,:FFFFFF:::,F:F,F,FF::F,FF,F:,,FFFF,,,,,,FF,:,,F,F,,,:,F,F
@A00920:152:HGHKKDRXX:2:2104:16025:33849 2:N:0:AGGAGTGG+CTAAGCCT
GGACTACTGGGGTATCTAATCCGGTTTGCTCCCCACGCTTTCGCGCCTCAGCGTCAGGTTGCCCCCAGAGAGTCGCTTTCGCCACTGGTGTTCCTCCCGATATCTACGCATTCCCCCACTTCACCGGGAATTCCACTCTCCTCTGAGCCCCTCAAGACCGGCAGTATCCGGGGACCGCTCACAGTTGAGCCGTGAGATTTCACCCCAGACTTACCCGTCCGCCTGCGCGCGGTTTACGCCCAGTAACTCC
+
FFFFFFFFFFFFF:FFFFFFFFFFFFFFFFFFFFF,FFFFFFFFFFFFF:FFFFFFFF:FF:FFF:FFFFFFFFFF,,F:F,F,F:FF,F,F:F,,FFF,::FF,,FF,,FFFF,FFFFF,FF:FFFFF,FF::FF,FF,FFF:FFFFFFF,::FF:FF:F:,F:FF::FFF:,FFF:F:FFFF,FF:F:FFFFFF,F,F:,F:FF,:,:,,F,FFFFF:FFF,F:F,FF:,,F,:FFFFF,FF,,::FF
@A00920:152:HGHKKDRXX:2:2104:7789:34115 2:N:0:AGGAGTGG+CTAAGCCT
GGACTACTAGGGTTTCTAATCCCGTTCGCTACCCTGGCTTTCGCGGCTCAGCGTCAGGTGCAGCCCAGGGCGCCGCCTTCGCCTCTGGTGTTCCTCCGGATCTCTACGCATTTCACCCCTCCACCCGGAATTCCACGCCCCTCTGCTGCCCTCTAGCTGCCCAGTTTCGAACGGCCTCTCCCGGTTGAGCCGGGAGCTTTCACGTCCGACTTGAACAGCCGCCTGCCCGCGCTTTACGCCCAGTAAATCC
+
FFFFFFF:FFFFFFFFFFFFFFFFFFFFFFFFFFFFFFFFFFFFFFFFFFFFFFFFFFFFFFFFFFFFFFFFFFFFFFFFFFFFFFFFFFFFFFFFFFFFFFFFFFFFFF:FFFFFF,FFFFFFFF:FFFFFFFFFFFFFFFFFFFFFFFFFFFFFFFFFFFFFFFFFFF:FFFFF:FFFFFFF:FF:FFFFFFFFFFF:FFFFFFFFFFFFFFF,FFFFFFFFFFFFFFFFF:F:FFFFFFFFF,:FF:
@A00920:152:HGHKKDRXX:2:2104:21875:34491 2:N:0:AGGAGTGG+CTAAGCCT
GGACTACTCGGGTTTCTAATCCTGTTCGCTCCCCACGCTTTCGTGCCTCAGCGTCAATCCAGGTCTAGCCAGCTGCCTTCGCAATTGGTGTTCTATGGCATATCTATGCATTTCACCGCTACATGCCACATTCCGCTGACCTCATCCTGATTCTAGCATAGCAGTATCAAAAGCAATTTTACGGTTGAGCCGCAAACTTTCACTCCTGACTTACTACGCCGCCTACGCACCCTTTAAACCCAGTAATTCC
+
FFFFFF:FFFFFFFFFFFFFFFFFFFFFFFFFFFFFFFFFFFFFFFFF:FFFFFFFFFFFFFF,FFFF:FFFFFFFF:FFFFFFFFFFFFFFFF:FFFFFF:FFFFFFFFF:FFFF:FFFFFFFFFFFFFFFFFFFFFFFFFF:FFFFFFF,FFFFFFFFFFFFFFFFFFFFFFFFFFF:FFFFF:FFFFFFFFFFFFFFFFFFFFFFFFFFFFFFFFFF:FFFFFFFFFFFFFFFFFFFFFFFFFFFFF
@A00920:152:HGHKKDRXX:2:2104:19461:35509 2:N:0:AGGAGTGG+CTAAGCCT
GGACTACTAGGGTATCTAATCCTGTTTGCTCCCCACGCTTTCGTGCCTCAGTGTCAGTGCTGGTCCAGGCAGTCGCCTTCGCCACAGATGTTCCTCCCGATCTCTACGCATTTCACTGCTACACCGGGAATTCCACTACCCTCTACCGCACTCTAGCCTGCCAGTATCCAATGCCATTCCCAGGTTGAGCCCGGGGCTTTCACATCCGACTTAACGCACCATCTACGCACGCTTTACGCCCAGTAATTCC
+
FFFFFFF:FFFFFFFFFFFFFF,FFFFFFFFFFFFFFF,FFFFFFFFFFFFFFFFFFFFFFFFFFFFFFF:FFFFFFFFFFFFFFFFFFFFFFF:FFFFFFFFFFFFFFF,FFFFFFFFFFFFFFFFFF:FFFFFFFFFFFFFFFFFFF:FFFFFFFFFF:F,:FFFFFFFFFFFFFFFFFFFF::FFFFFFFFFFFFF,FFFFFFFFFFFFFFFFF:FFFF:F:FFFFFFFFFFFFFFFFFFFFFFF,F
@A00920:152:HGHKKDRXX:2:2104:6388:37043 2:N:0:AGGAGTGG+CTAAGCCT
GGACTACAAGGGTTTCTAATCCTGTTTGCTCCCCACGCTTTCGCGCCTCAGTGTCAGTTACAGACCAGGAAGCCGCCTTCGCCACTGGTGTTCCTCCATATCTCTACGCATTTCACCGCTACACATGGTATTCCACTTCCCTCTTCTGCACTCAAGTCGACCAGTTTCCAATGACCCTCCACGGTTAAGCCGTGGGCTTTCACATCAGACTTAATCACCCACCTGCGCGCTCTTTACGCCCAATAATTCC
+
FFFFFFFFFFFFFFFFFFFFFFFFFFFFFFFFFFFFFFFFFFFFFFFFFFFFFFFFFFFFFFFFFFFFFF,FFFFFFFFFFF:FFFFFFFFFFFFFFFFFFFFFFFFFFF:FFFFFF:F:,FFFFFFF,FFF,FFF:FFFFFFFFFFFFFFFF:FFFFFFFFFFFFF:FFFFFF:FFFFFFFFFFF:FFFFFFFFFFF:F::FFFF:FF:FFF:FFF::F::FFFFF:F:FFF,FFFFF:FFFF,FFF,F
@A00920:152:HGHKKDRXX:2:2105:17662:1517 2:N:0:AGGAGTGG+CTAAGCCT
GGACTACCGGGGTTTCTAATCCTGTTTGCTCCCCACGCTGTCGCGCCTCAGTGTCGGCTACGGAGTCTTGCGACTCCACTGCCCAGCAGACCGCCTTCGCCACCGGTGTTCTTCCGGATCTCTACGCATTCCACCGCTACACCCGGAATTCCATCTGCCTCTACAGTGCCCAAGCGACGCAGTCGCCGCGGCCGATTCAGGGTTGAGCCCCGAACTTTCACCGCGGCCTTACGCCGCCACCGACGCGCCC
+
FFFFFFFFFFFF,FFFF:FFFFFFFFFFFFFFFFFFFFFFFFFFFFFFFFFFFFFFFFFFFFFFF:FFFFFFFFFFFFFFFFFFFFFFF,FFFFFFFFFFFFFFFFFFFFF,F,FFFFFFFFFFFFFFFFFFFFFFFFFFFFFFFFFFFFFFFFFFFFFFFFFF,FFFFFFFF,FFFFFFFFFFFFFFFFFF:FFFFFFFFFFFF::FFFFFFFFFFFFFF:FF:FFFFF:FFFFFFFFFF,FFFFFFFF
@A00920:152:HGHKKDRXX:2:2105:26883:2018 2:N:0:AGGAGTGG+CTAAGCCT
GGACTACAGGGGTATCTAATCCCGTTTGCTCCCCTGGCTTTCGCGCCTCAGCGTCAGTGTCAGCCCAGCAACCCGCCTTCGCCGCAGGTGTTCCTCTCGATATCTACGCATTTCACCGCTACACCGAGAATTCCAGTTGCCCCTTCTGCACTCTAGCCCCGCAGTATCGGCTGACCGTTCTGGGTTAAGCCCAGAGATTTCACAGTCGACTTGCGGTGGCCGCCTACGCGCCCTTTACGCCCAGTAAATC
+
FFFFFFFFFFFFFFFFF:FFFFFFFFFFFFFFFFFFFFFFFFFFFFF:FFFFFFFFFFFFFFFFFFFFFFFFFFFFFFFFFFFFFFFFFFFFFFFFFFFFFFFFFFFFFFFFFFFFFFFFFFFFFFFFFFF:FFFFFFFFFFFFFFFFFFFFF:FF:FF:FFFFFFFF:FFFF:FFFFFFFFFFFFFFFFFFFFFFF:FFFFFFFF:FFFFFFFFFFFFFFFFFFFFFFFFFFFFFFFFFFFF:FF:F:F
@A00920:152:HGHKKDRXX:2:2105:21838:2174 2:N:0:AGGAGTGG+CTAAGCCT
GGACTACTGGGGTATCTAATCCTGTTTGCTCCCCACGCTTTCGCACCTCAGCGTCAATACTTGTCCAGCGAGTCGCCTTCGCCACTGGTGTTCTTCCGAATATCTACGAATTTCACCTCTACACTCGGAATTCCACTCGCCTCTCCAAGATTCTAGCACCGCAGTTTCAAGGGCAGTTCCGGGGTTGAGCCCCGGGATTTCACCCCTGACTTGCGGCGCCGCCTACGTGCGCTTTACGCCCAGTATTTCC
+
FFFFFFFFFFFFFFFFFFFFF:FFFFFFF:FFFFFFFFFFFFFFFFFFFFFFFFFFFFFFFFFFFFFFFFFFFFFFFFFFFFFFFFFFFFFFFFFFFFFF:FFFFFFFFFFFFFF:FFFFFF:FFFFFFFFFFFFFFFFFFFFFFF,FFFFFFFFFFFFFFF:F,FFFFFFFFF,FFFFFFFFFFFF,FFFFFFFFF:FFFF:FFFFFF,FFFFFFFFFFFFFFFFFFFFFF,FFFFFF:,FFF:FFFFF
@A00920:152:HGHKKDRXX:2:2105:11333:2394 2:N:0:AGGAGTGG+CTAAGCCT
GGACTACCGGGGTTTCTAATCCTGTTTGCTCCCCACGCTTTCGTGCCTCAGTGTCAGTTACAGTCCAGAGAGCCGCCTTCGCAACTGGTGTTCCTCCTAATATCTACGCATTTCACCGCTACACTAGGAATTCCACTCTCCTCTCCTGCACTCAAGTTTCCCAGTTTCAAAGGCTTACTACGGTTGAGCCGTAGCCTTTCACCTCTGACTTAAGAAACCACCTACGCACCCTTTACGCCCAGTCATTCCG
+
FFFFFFFFFFFFFFFFFFFFFFFFFF:FFFFFFFFFFFFFFFFFFFFFFFFFFFFFFFF:FF:FFF,FFFFFFFFFFFFFFFFFFFFFFFFFFFFFFFFFFFFFFFFFF:FFFFFFFFFFF:FFFFFFFFFFF:FFFFFFFFFFFFF::FFFF:FFFFFF,FFF:FFFFFFFFFFFFFF:,FFFFFFFFFFFFFFFF:FFFFFFFFFFF:,FFFFFFFFF:FFFFFFFF::FF:FF:FFFFFF,FFFFFF
@A00920:152:HGHKKDRXX:2:2105:5611:2660 2:N:0:AGGAGTGG+CTAAGCCT
GGACTACTGGGGTTTCTAATCCTGTTTGCTACCCACGCTTTCGCGCCTCAGCGTCAGTTCCGGTCCAGGATGCCGCCTTCGCCACCGGTGTTCCTCCAGATATCTACGCATTTCACCGCTACACCTGGAATTCCACATCCCTCTCCCGAATTCAAGCCTGCCAGTATCGGACGCAGTTCCCGGGTTGAGCCCGGGGATTTCACGTTCGACTTAGCAGGCCGCCTACGCGCCCTTTACGCCCAGTAATTCC
+
FF:FFFFF,FFFF:FFF:FFFFFFFFFF:FFFFFFFFFFFFFFFFFFFFFFFFFFFF:FFFFFFFFFFFFFFFFFFFF:FFFFFF:F:::FFFFFFFFFFFFFFFFFFFFFFFFFFFFFFFF:FFFFFFF,FF::FFFFFFFFFFFFFF,,FFFFFFFFFFFFF:FFFF,:FFFFFFFFFF:FFFFFFFFFFFFFF,::FFFFF:FFFFFF:FFFFFFFFFFFFFFFFFFFFFFFFFFFF:FFF:F:FFF
@A00920:152:HGHKKDRXX:2:2105:11062:2832 2:N:0:AGGAGTGG+CTAAGCCT
GGACTACAGGGGTATCTAATCCTGTTTGCTCCCCACGCTTTCGCGCCTCAGCGTCAGAAACGGACCAGCGAGCCGCCTTCGCCACGGGTGTTCCGCCGAATATCTACGAATTTCACCTCTACACTCGGCATTCCACTCGCCTCTCCCGTCCTCCAGACGTCCAGTATCGGAGGCAGTTCCGGGGTTGAGCCCCGGGATTTCACCCCCGACTTGAACATCCGCCTGCGCGCGCTTTACGCCCAGTAATTCC
+
FFFFFFFFFFFFFFF:FFFFF:FFFFFF:FFFFF:FFFFFFFFFFFFFFFFFFFFFFFFFFFFFFFFFFFFFFFFFFFFFFFFFFFFFFFFFFFF:FFFFFFFFFFFFFFFFFF:FFFFFFFFFFFFFFFFFFFFFFFFFFFFF,FFFFFFFFFFFFFFFF:FFFFFF:FFFF:FFFFFFFFFFFFFFFFFFFFFFFFFF:FFFFFFFFFFF,:FF:FFF,FFFFFFFFFFFFFFF,FF:FFFFF,FFFF
@A00920:152:HGHKKDRXX:2:2105:27588:4272 2:N:0:AGGAGTGG+CTAAGCCT
GGACTACTGGGGTTTCTAATCCTGTTTGCTCCCCACGCTTTCGCACCTTAGCGTCAATGCACCACCAGTTGGCCGCCTTCGCCTCCGGTGTTCCTCCTGATATCTACGGATTTCACTCCTACACCAGGAATTCCACCAACCTCTCAGGCATTCAAGATTCGGAGTTTCGGGTGCAGTTCCCAGGTTAAGCCCGGGGCTGTCACATCCGACTTACGAACCCGCCTACGTGCGCTTTACGCCCAGTCATTCC
+
FFFFFFFFFFFFFFF:FFFFFFFFFFFFFFFFFFF:FFF,FFFFFFFFFFFFFFFFFFFFFFFFFFFFFFFFFFFFFFFFFFFFFFFFFFFFFFFFFFFF,FFFFFFFFFFFFFFFFFFFFFFFFFFFFFFFFFFFFFFFFFFFFFFFFFFFFF:FFFFFFFFFFFF:FFFFFFFF,FFFFFFFFFFFFFFFFFFFF:,FFFF:FFFFF:FFFFFF,FFFFFFFFFFFFFFF,:,,FFFFFFFFFF,FFF
@A00920:152:HGHKKDRXX:2:2105:6768:4382 2:N:0:AGGAGTGG+CTAAGCCT
GGACTACTGGGGTTTCTAATCCTGTTTGCTCCCCACGCTTTCGAGTCTCAGCGTCAGTATCTGTCCAGTTGGCCGCCTTCGCCACCGGTGTTCCTCCAGATATCTACGTATTTCACCACTACACCTGGAATTCCACGATCCTCTCCCACATTCAAGCTCTACAGTATCAAAAGCACTTCCCGAGTTAAGCCCGGGGCTTTCACTCCTGACTTATAGAGCCACCTACACCCGCTTTACGCCCAATAATTCC
+
FFFFFFFFFFFFFFFFFFFFFFFFFFFFFFFFFFFFFFFFFFFFFFFFFFFFFFFFFFFFFFFFFFFFFFFFFFFFFFFFFFFFFFFFFFFFFFFFFFFFFFFFFFFFF,FFFFFFFFFF,FFFFFFFFFFFFFFFFFF:FFFFFFFFFF:FFFFFFFFFFFFFFFFFFFFFFFFFFFFFFFFFFFF:F:FFFFFFFFF:FFFFFFFFFFFF:FFF:FFFFFFFFFFFFFFFFFFF::FFFFFFF:FFFF
@A00920:152:HGHKKDRXX:2:2105:17689:4758 2:N:0:AGGAGTGG+CTAAGCCT
GGACTACTGGGGTATCTAATCCTGTTTGCTCCCCACGCTTTCGTGCCTCAGTGTCAGTGCTGGTCCAGATGGCCGCCTTCGCCACGGATGTTCCTCCCGATCTCTACGCATTTCACTGCTACACCGGGAATTCCGCCATCCTCTACCGCACTCTAGCCCGCCAGTATCCAATGCAATTCCCAGGTTGAGCCCAGGGCTTTCACATCAGACTTAACGAACCACCTACGCACGCTTTACGCCCAGTAATTCC
+
FFFFFFFFFFFFFFFFFFFFFFFFF::FF:FFFFFFFFFFFFFFFFFFFFF,FFF,FFFFFFFFFFF:FFFFFFFFFFFFFFFFFFFFFFFFFFFFFFFFFFFFFFFFFFFFFFFFFFFFFFFFFFFFFF,FFF:FFFFFFFFFFFF:FFFFFFFFFFFFF,FF,,FFFFFFFF,::FF:F,FFFFFFFFFF:,FFFFF:FFFFFFFFF:F:F:FFFFFFFFF::FFF:FFF:FFFFFFF:FFF,,F,,:
@A00920:152:HGHKKDRXX:2:2105:6931:6324 2:N:0:AGGAGTGG+CTAAGCCT
GGACTACCCGGGTTTCTAATCCCGTTTGCTCCCCTGGCTTTCGCGCCTCAGCGTCAGTTTCGGTCCAGAATGCCGCCTTCGCCACCGGTGTTCCTCCAGATATCTACGCATTTCACCGCTACACCTGGAATTCCACATTCCTCTCCCGAACTCAAGTCACCCAGTATCGGACGCCGTTCCCAAGTTAAGCTTGGGGATTTCACGTCCGACTCAGGCGACCGCCTACGCGCCCTTTACGCCCAGTAATTCC
+
FFFFFFFFFFFFFFFFFFFFFFF,FFFFFFFFFFF:FFFFFFFFFFFFFFFFFFFFFFFFFFFFFFFFFFF:F,FF,FFFFF:F:FFFFFFFF,FFF:FFF,FFF:FFFFFFFFFFFFFFFF:FFFF,FFFFFFF,,F:FF,F::FFFF,FFF:FFFFFFFFFF,FFFFF,FFFF,FFFFFF:FF,FFF::,FFFFFFFFFFFFFF:F,FFFF::FFFFF,FF,FF:F,FFFFFFFF:FFFF:FFFF,FF
@A00920:152:HGHKKDRXX:2:2105:30852:6762 2:N:0:AGGAGTGG+CTAAGCCT
GGACTACTGGGGTATCTAATCCTGTTTGCTCCCCACGCTTTCGCGCCTCCGCGTCGGATCCGGCCCAGTCGGCCGCCTTCGCCACGGGTGTTCTTACAGATAGCTACGCAGTCCACCGCTACAGCGGTATTTCCACCGACCTCTACCGATCCCTAGATCCGCAGTCTCAGCCGCCGCTTCGGAGTTGAGCTCCGAACTCGCACTTCCGACTGACAGGCCCCGCCTGCGCGCGCTGTACGCCCAGTAAGTC
+
F,,:FFF,FF:FFFF,F,FFFFFFF,FF:FFFFFF,FFFF:F:FFFFFF,FF:F:F,,FFF,::F,FF:FF:FF,FF,,F,,FFFFF:,F:FF,,F,F,,F,,FFFFFF,,:F:FFFF:F,F,,F,::,,:,FF,FFFFFF:FFF:,F:F,F,FFF:F:FFFFFFFFFF:F:FF:F:FFFF,::F:FFFF,FFFF,,,,,F,FF,:,FF:F:F:FFFFFFFFFFF:F:FFFFF,:FF:FFF,FF,:FFF,
@A00920:152:HGHKKDRXX:2:2105:11831:7200 2:N:0:AGGAGTGG+CTAAGCCT
GGACTACAGGGGTTTCTAATCCGGTTTGCTCCCCACACTTTCGCGCCTCAGCGTCACGTGTTGTCCAGCGAGCTGCCTTCGCAATGGGTGTTCCTACCAGTATCTACGCATTCCACCGCTACACTGGTAATTCCACTCGCCTCTCCAACCGTCCAGTCTGCCAGTATCCAACGCAGTGCTGGGGTTGAGCCCCAGTCTTTAACATCGGACTTAACAAACCGCCTACGCGCCCTTTACGCCCAGTGTTTCC
+
FFF::FFFFFFFFFFFFF:FFFFFFFFFFFFFFFFFFFFFFFFFFFFFFFFFFFFF:FFFFFFFFFFFFFFF:FFFFFFFFFFFF:FFFFFFF:FFFFFFFFFFFFFFFFFFFFFFFFFFFFFFFFFF:FFFFFFFFFFFFFFFFFFFFFFFFFFFFFFFFFFF::FFFF:FFFFFFFFFFFFFFFF:FFFFFFFFFF:FFFFFFFFF,FFFFFFF,FFF:FF,FF:FFF:FFFFFFFFFFFF,F,FFFF
@A00920:152:HGHKKDRXX:2:2105:22571:8265 2:N:0:AGGAGTGG+CTAAGCCT
GGACTACTGGGGTTTCTAATCCCGTTCGCTCCCCATGCTTTCGCCTCTCAGCGTCAGGTCAGGCCCAGCGTGTCGCCTTCGCCACTGGTGTTCCTCCGGATCTCTACGCATTTCACCACTACACCCGGAATTCCACACGCCTCTACCTGCCTCTAGCCCCGCAGTTCGGTCACGTCCTCGCCCGGTTGAGCCGGGCGCTGTCACGCGCCACTTGCAGGACCGCCTACACGCGCTTTACACCCAGTAACTC
+
F:F:FFFFFFFF,FFF:FFFFFFFF,FFF:FFFF:FFF,::FF,FF::FF,F:FF:F,FFF::FF:F,:FF:FF,FFF,F:F:FFFFFF,FFFF,FFF:F:F:,FF:FFF:F,,:FF:,,::F:FFFFFF,FFFF,FF:,:FF,:F:FF:F::FF,FFF,FFF:,FF:FFFFFF,:F,FFFFF:F:FFFFFFFFFF:FF:FFFFFFFFFFF,FF:FF,FFFFFFFFFFFFFFFFFFFFF:FFFFF:F,F:
@A00920:152:HGHKKDRXX:2:2105:26630:8437 2:N:0:AGGAGTGG+CTAAGCCT
GGACTACCGGGGTATCTAATCCCGTTTGCTCCCCTGGCTTTCGCTCCTCAGCGTCAGTAATGGTCCAGAATGCCGCCTTCGCCACCGGTGTTCCTCCAGATATCTACGCATTTCACCGCTACACCTGGAATTCCGCATTCCTCTCCCACACTCAAGCCATCCAGTCTCACACGCAGTTCCACGGTTGAGCCGTGGGATTTCACGTGTGACTTAGTTGGCCGCCTACGAGCCCTTTACGCCCAGTAATTCC
+
FFFFFFFFFFFFFFFFFFFFFFFFFFFFFFFF:FFFFFFFFFFFFF:FFFFFFFFFFFFFFFFFFFFFFFFFFFFFFFFFFFFFFFFFFFFFFFFFFFFFFFFFFFFFF:FFFF:,FFFF:FFFFFFFFF:FFFFFFFFF,,:FFFFFFFFFFFFFFFFFF::FFFFFFFFFFF:FFFFFFFFFFFFFFFFFFFFF:FFFF,FFFFFFF:FFFFFFFFFFFFFFFFFFFFFFFFFFFFFFF:FFF:FFFF
@A00920:152:HGHKKDRXX:2:2105:32316:8797 2:N:0:AGGAGTGG+CTAAGCCT
GGACTACAAGGGTATCTAATCCTGTTTGATCCCCACACTTTCGTGCCTCAGCGTCAGTTGAAGTCTAGTAAGCTGTCTACACTATCGGTGTTCTTGACGATATCTAAGCATTTCACCGCTACACCGTCAATTCCGCCTACCTCGATTCCACTCAAGCCCATCAGTATCAATCCCACCCTCCCGGTTAAGCCGGGATATTTCAGAACTGACTTAATAGGCCGCCTACGCACCCTTTAAACCCAATAAATCC
+
FF:FFF:FFFFFFF:F,FF:FF:FFFFF:FFFFFFFFFFFFFFFF,FFFFFFFFFFF:FFFFFFFFFFFFFFFFFFFFFFFFFFFFF:FFFF,:FFFFFFFFFFFF:F::FFF,FF:FFFFFF:FFFF,:FFFF:FFFF,FFFFFFFF,FFFFFFFFFFFFFFFFFFFFFFFFFFF:FFF:F,F:FFF:FFFFF:FFFFFFF::FFF::FFFF,FF:FFF:FFF:FFFF:FFFFF::F,FF:FFF:F:FF
@A00920:152:HGHKKDRXX:2:2105:30834:8860 2:N:0:AGGAGTGG+CTAAGCCT
GGACTACTGGGGTTTCTAATCCCGTTTGCTCCCCTAGCTTTCGTCCCTCAGCGTCTGAAGCGAGCCAGTAAAGCGCCTTCGCGACTGGTGTTCTTCCCGATCTCTGCAGATTTCACCCTTACACCGGGAATTCCCTTTACCCCTCTCGCCCACTAGCCCGGGAGTTTTGAATGCAGTTCCACAGTTAAGCTGTGGGATTTCACATCCAACTTTCCGGGCCGCCTACGAACCCTTTACGCCCAATAAATCC
+
FFFFFF:FFFFFFFFFFFFFFFFFF:FFFFFFFFFFFFFFFFFFFFFFFFFFFFFFFFFFFFFFFFFFFFFFFFFFFFFFF:FFFFFFFFFFFFFFFFFFFFFFFFFFFFFFFFFFFFFFFFFFFFFF:FFFFFFFFFFF,FFFFFFFFFFFFFFFFFFFFFFFFFFFFFFFF,FFFFFFFFFFFFF,FFFFF,FFF:FFFFFFFFFF:FFF:FFFFFFFFFFFFFFFFFFFF:FFFFFFFFFFFFFFFF
@A00920:152:HGHKKDRXX:2:2105:11912:9627 2:N:0:AGGAGTGG+CTAAGCCT
GGACTACTCGGGTTTCTAATCCTGTTTGCTCCCCACGCTGTCGCGCCTCAGCGTCAGCCACTGCCCAGCAGGCCGCCTTCGCCACCGGTGTTCTTCCGGATCTCTACGCATTCCACCGCTACACCCGGAATTCCACCTGCCTCTACAGTGCTCAAGTGAAGCAGTTCGCACGGCCGATCCGGGGTTGAGCCCCGGACTTTCACCACACGCTTACCCCACCGCCTACGCGCCCTTTACGCCCAGTGATTCC
+
FFFF:FFFFFFFFFFFF:FFFFFFFF:FFFFFFFFFF:FFFF:,FFFFF:FFFFFFFFFFFFFFF:FFFFFFFF:FF,FFFFFFFF::FFF:FF,FFFF,FF:F::FFFFFFFFFFFFFFFFFFFFFFFFFFFFFFFFFFFFF,FFFF:FF:FFF:FFF,:FFF,FFFFFFFFFFFF,:FFFFF::FFFFFFF:FFF,FFFF:FF:FFFFFFFFFFFFFFFFFFF:FFFFFFF,F,FFFFF,F,FF:FFF
@A00920:152:HGHKKDRXX:2:2105:20871:9893 2:N:0:AGGAGTGG+CTAAGCCT
GGACTACTAGGGTATCTAATCCTGTTCGCTACCCATGCTTTCGTGCCTCAGCGTCAGTTATCGTTTAGTAAGCTGCCTACGCTATCGGTGTTCTTTATGGTATCTATGCATTTCACCGCTACACCATAAATTCCGCCTACCTCAACGATACTCAAGGTCATCAGTATCAATGGCAGTTCCACAGTTGAGCTGTGGGCTTTCACCACTGACTTAATGACCCGCCTACGCACCCTTTAAACCCAATAAATCC
+
FFFFF,FFFFFFFFFFFFFFFF:FFFFFFFFFFFFFFFFFFFFFFFFFF,FFFFFFF:FFFFFFFFFFFFFFFFFFFFFFFFF:FFFFFFFF:F:F,FFFFFFFF,FFFFFFFFFFFF:FFFFFFFFFF,FFFFFFFFFFFFFFFFFF:FFFFFFFFFFFFFF:FFF,FFFF:F::F::FFFFF,FFFFFFFFF,FFFFFF,FFFFFFFF:FFFFFFFFFFFFFFFF:FFFFFF:,FFFFFFFF:FF:,F
@A00920:152:HGHKKDRXX:2:2105:14543:10269 2:N:0:AGGAGTGG+CTAAGCCT
GGACTACTGGGGTTTCTAATCCTGTTTGATCCCCACACTTTCGTGCATGAGCGTCAGTTCTCGTCCAGTTGGCCGCTTACGCCACTGGTGTTCCTCCCAATATCTACGAATTTCACCTCTACACTGGGAATTCCGCCAACCTCTCCGAGACTCCAGACATCCAGTTTCAAAAGCAATTCCCGGGTTGAGCCCGGGGATTTCACTCCTGACTTGGACATCCGCCTGCGCACGCTTTACGCCCAGTAATTCC
+
FFFFFFFFFFF:FFF:FFFFFFFFFFFFFFFFFFFFFFFFFFFFFFFFFFFFFFFFFFFFFFFFFFFFFFFF:FFFFFFFFFFFFFFFFFFF,FFFFFF,FFFFFFFFFFFFF:FFFF:FFFFF,FFF:FF:FFFFFFFFFFFFFFFFF:FFFFFFFF:FFFFF,F,:F:F,FFFFFFFFFF:FFFFF:FFFFF:FF:FFF:FFF,,FFFF,FF,,FFFFFFF::,F:,,,F,F,:F::,F,:,,:FF:F
@A00920:152:HGHKKDRXX:2:2105:16161:10598 2:N:0:AGGAGTGG+CTAAGCCT
GGACTACTGGGGTTTCTAATCCTGTTTGATCCCCACACTTTCGTGCATCAGCGTCAGTTACAACTTAGTAAGCTGCCTTCGCTATCGGTGTTCTTGACGATATCTATGCATTTCACCGCTACACCGTCAATTCCGCCTACCTCATCTGTACTCAAGCCCCGCAGTATCAATGCCACCCTCCCGGTTAAGCCGGGATATTTCAGCACTGACTTACAGGGCCGCCTACGCACCCTTTAAACCCAATAAATCC
+
FFFFFFFFFFFFFFFFFFFFFFFFFFFFFFFFFFFFFFFFFFFFF:FFFFFFFFFFFFFFFFFFFFFFFFFFFFFFFFFFFFFFFFFFFFFFFFFFFFFFFF,FFFFFFFFFFFFFFFFFFF:FFFFFFFFFFFFF:FFFFFFFFFFFFFFFF:F,FFFFFFFFFFF:FFFFFF:F:F:FF:FFFFFFFFFFFFFFFFF:F,FFFFFF,FFF:FFFFFF:FFFFFFFFFFFFFFFFFFFFFFF,FF:FF,
@A00920:152:HGHKKDRXX:2:2105:2971:10739 2:N:0:AGGAGTGG+CTAAGCCT
GGACTACTCGGGTTTCTAATCCTGTTTGATCCCCACACTTTCGTGCCTCAGCGTCAGTTAAAGCTTAGTTAGCTGCCTTCGCTATCGGTGTTCTTGACGATATCTAAGCATTTCACCGCTACACCGTCAATTCCGCCTACCTCGATTCTACTCAAGTCCATCAGTATCAATGCCACACTCCCGGTTAAGCCGGGATATTTCAGCACTGACTTAATAGACCACCTACGCACCCTTTAAACCCAATAAATCC
+
FFFFFFF:FFFFF:FFFFFFFFFFFFFFFFFFFFFFFFFFFFFFFFFFFFFFFFFFFFF:FFFFFFFFFF,::FFFFFFFFFFFFFFFFFFFFFFFFF,FFFFFFFFFFFFFFFFFFFFFFFFFF,FFFFFFF:F:F,:FFFFFF:FF,FFFFF:F::FFFFFFF,FF:FF,FF::,:::F,F:FFFF:F:FFFFF:F:FFFFF,FFFFFFFF:F:FFF,FFFFF:F:FFFFFFFFFFF:FFFFFF:FF,
@A00920:152:HGHKKDRXX:2:2105:22652:10786 2:N:0:AGGAGTGG+CTAAGCCT
GGACTACCAGGGTTTCTAATCCTGTTTGCTCCCCACGCTTTCGTGCCTCAGCGTCAGTGACTGTCCAGCAAGCCGTCTACACCACGGGTGTTCCTCCTGATATCTACGCATTTCACCGCTACACCAGGAATTCCGCTTGCCTCTCCAGTACTCGAGCGACCCAGTTTCCGGCGCACCCTCCCGGTTGAGCCGGGAGATTTCACACCAGACTTGGGCCACCGCCTACGCACGCTTTACGCCCAGTAACTCC
+
FFFFFFFFFFFFFFFFFFFFFFFFFFFFFF:FFFFFFFFFFFFFFFFFFFFFFFFFFF:FF:FFFFFFFF:FFFFFFFFFFFFFFFFFFFFFFFFF::FFF,FFFFFFFFFFFFFFFFFFFFFFFF:FFFFFFFFF::FFF:FFFF,FFFFFFFFFFFFFFFFFF,FFFFFFFFFFFF:FFFFFFFFFFFFFFFFFFFFFFF:FFF,FFFFFFFFFFFFFFFFFFF:FFFFFFFFFFFFFF:F,FF:FFF
@A00920:152:HGHKKDRXX:2:2105:14669:11584 2:N:0:AGGAGTGG+CTAAGCCT
GGACTACACGGGTTTCTAATCCCGTTCGCTCCCCTAGCTTTCGCGCCTCAGCGTCAAGAGTGGGCCAGGTAGTCGCCTTCGCCACTGGTGTTCCTCCCGATATCTACGCATTTCACCACTACACCGGGAATTCCACTACCCTCTCCCACCTTCAAGCCGATCAGTTTCCGATGCAGTTTCCCAGTTGAGCCGGGAGATTTCACATCGGACTTGACCAGCCGCCTGCGCGCTCTTTACGCCCAGTAAATCC
+
FFFFFFFFFFFFFFFFFF:FFFFFFFFFFFFFFFFFFFFFFFFFF,FFFFFFFFFFFFFFFFFFFFFFFFFFFFFFFFFFFFFFFFFFFFFFFFFFFFF:F:FFFFFFF:FFFFFFFFFFFFFFFFFFFFFFFFFFFFFFFFFFFFFFFFFFFFFFFFFFFFFFFFFFFFFFFFFFFFFF:FFF,FFFFFFFFFFFFFFFFFFFFFFFFFFFFFFFFFFFFFFFFFFFFFFFFFF,F:FFFFF:,FFFFF
@A00920:152:HGHKKDRXX:2:2105:26503:12383 2:N:0:AGGAGTGG+CTAAGCCT
GGACTACTGGGGTTTCTAATCCCGTTTGCTCCCCTGGCTTTCGCTCCTCAGTGTCAGTGTTGGTCCAGGATGCCGCCTTCGCCACCGGTGTTCCTCCAGATATCTACGCATTTCACCGCTACACCTGGAATTCCGCATCCCTCTCCCAATCTCAAGCCCTCCAGTATCAGATGCAGTTCCCCGGTTAAGCCGAGGGATTTCACGTCTGACTTAGTTGGCCACCTACGAGCCCTTTACGCCCAGTAATTCC
+
FFFFFFF::FFFFFFFFFFFFFFFFFFF:FFFFFFFFFFFF:FFFFFFFFF:FFFFFFFFFFF,FFF,FFFFFFFFFFFFFFFFF,F:FFF:FFFFFFF:FFFFFFFFFFFFFFFFFFFFF,FFFFFFFFFFFF:,:FF:FFFFFFFFF,:FF,F,F,:FFFF:FFF,FFFFF,F,FFF:F::,F,FF,FF,FFFFFFF:FFFFFFFFF,,FFFFFF:FF,::,F,FFFFFFFFFFFF:FF:FFFF:FF,
@A00920:152:HGHKKDRXX:2:2105:22987:12774 2:N:0:AGGAGTGG+CTAAGCCT
GGACTACTGGGGTTTCTAATCCTGTTTGCTCCCCACGCTTTCGCGTCTGAGCGTCAGAAACGAGCCAGGAAGCCGCCTTCGCCACTGATGTTCCTCCTGATATCTACGGATTTCACCTCTACACCAGGAATTCTGCTACCCTCTCCATCACTCTAGACTTGTAGTTTTGGATGCAATTCCTGGGTTGAGCCCAGGGCTTTCACGTCCAACTTACAATCCCGCCTACACGCGCTTTACGCCCAGTAATTCC
+
FFFFFFFFFFFFFFFFFFFFFFFFFFFFFFFFFFFFFFFFFFFFFFFFF,FFFFFFFFFFFFFFFFFFFF:FFFFFFFFFFFFFFFFFFF,FFFFFFFF:FFFFFFFFFFFFFFFFFFFFFF,:FFFF,FFF:FFFFFF,FFFFFFFFF:FFFFFF,FFFFFFFFFF::F:FFF:::FFFFF:FFFF,FF:FFFFFFF,FF,,FF:FF,FFFFF:F,F,FF:FFF:FFF:FF,F:F::F,:FFF,:,F:F
@A00920:152:HGHKKDRXX:2:2105:15338:13182 2:N:0:AGGAGTGG+CTAAGCCT
GGACTACTGGGGTATCTAATCCTGTTTGCTCCCCACGCTTTCGCGTCTCAGCGTCAGTATCTGTCCAGATGGCCGCCTTCGCCACCGGTGTTCTTCTCGATATCTACGAATTTCACCTCTACACCGAGAGTTCCACCATCCTCTCCAGTACTCTAGCTACGCAGTATCGAATGAACTTCCAGGGTTGAGCCCTGGGCTTTCACACGCGACTTGCATAACCGCCTACACGCGCTTTACGCCCAGTAATTCC
+
FFFFFFFFFFFFFFFFFFFFFFFFFFFFFFFFFFF:FF:FFFFFFFFFFFFFFFFFFFF:F:FFFFFFFF:F,FFFFFFFFFFFFFFFFFFFFFFFFFFFFFF:FFFFFFFFFFFFF:FFFFFFFF:FFFFF,FFF,F,FFFFFFFFFFFFFF:FFFFFF,FFF:FFFFFFF:,FF:FFFFFFF:FFFFFFFFFFFFFFF:FFFF,FFFFF:F:FF:FF:FFFF::FFFFFFFFFFFFF:FFFFF::FFF
@A00920:152:HGHKKDRXX:2:2105:23791:13291 2:N:0:AGGAGTGG+CTAAGCCT
GGACTACCAGGGTTTCTAATCCTGTTTGCTCCCCACGCTTTCGCGCCTCAGCGTCAGATCCAGCCCAGTTGGCCGCCTTCGCCACAGGTGTTCTTCCCGATATCTACGCATTCCACCGCTACACCGGGAATTCCACCAACCCCTACTGGTCTCTAGACATGCAGTATCGGCAGCAGCCCCGGAGTTGAGCCCCGGGATTTCACTTCCGACTTGCACACCCGCCTGCGCGCGCTTTACGCCCAGTGATTCC
+
FFFFFFFFFFFFFFFFFFFFFFFFFFFF:FFFFF:FFFFFFFF:FFFFFFFFFFFFFFFFFFFFFF:FFFFF:FFF:F:FFFFFFFFFFFFF:FFFFFFFF:FFF:FFFFFFFFFFFFFFFFFFFFFFFFFFFFF:FFFFFF,FFFFFFFFFFFFFFFFFFF:FFFFF:FFFFFFFFF:F,FFFFF:FFFFFFF,FF,FFFFFFFFFFFFFFFFFFFFFFFFFFF,FF,FFFFFFFFFFFFFF,FFFF:F
@A00920:152:HGHKKDRXX:2:2105:7202:14841 2:N:0:AGGAGTGG+CTAAGCCT
GGACTACCAGGGTTTCTAATCCTGTTCGCTCCCCACACTTTCGCTCCTCAGCGTCAGGTAATTCCCAGAGAACCGCCTTCGCCACCGGTGTTCCTCCTGATATCTGCGCATTTCACCGCTACACCAGGAATTCCGTTCTCCCCTGAATACCTCTAGTCTGCCCGTATCGAAAGCAAGCCAGGTGTTAAGCACCTGGTTTTCACTCCCGACGCGACAAACCGCCTACGAGCCCTTTACGCCCAATAATTCC
+
::FFFFFFFFFF,F::FFFFFFF,,FF,FFFFFF:FF:F:F::,,FFFFFFFFFF,FFFFFF:FF:FF:FFFFF,FFFFFFFFFFFFFFFFFFF,,F:,FF,,F:FF,FFF,F,:F,F:FFFFFFFFFFF:FF::FFFF:FF,F:FFFFF::FFFFFF,F,,FFFFFFFF,FFFFFFF,F:,FFF:F,FF:FF:F,FFF,:FFFF::FF:FFFFFF:FF:FFFFFF,FF,,FFFFFF,FFF,F::,,FFF
@A00920:152:HGHKKDRXX:2:2105:32434:14982 2:N:0:AGGAGTGG+CTAAGCCT
GGACTACTCGGGTTTCTAATCCTGTTCGCTCCCCACACTTTCGCTCCTCAGCGTCAGAACATGCCCAGAGAACCGCCTTCGCCACCGGTGTTCCTCCTGATATCTACGCATTTCACCGCTACACCAGGAATTCCGCTTACCTCTCCCATACTCCAGCATCCCAGTTTCCGACGCACCCTCCCGGTTGAGCCGGGAGATTTCACACCAGACTTGGAACACCGCCTACGCACTCTTTACGCCCAGTAACTCC
+
FFFFFFFFFFFFFFFFFFFFFFFFFFFFFFFFFFFFFFFFFFFFFFFFFFFFFFFFFFFFFFFFFF,F:F:FFFF:FFFFFFFFFFFFFFFFFFFFFFFFFFFFFFFFF,FFFFFF:FFF:FFFF:FFFF:FFFF:FFFFFFFFFFFFFFFFFFFFFFFFFF:FFFF,FFFFFF:FFFFFFFFFFFFFFFF:FFFFF,FFFFFFFFFFFFFFFFF:FFFFFFFFFFFFFFFFFFFFFFFFFFFFFFFFFF
@A00920:152:HGHKKDRXX:2:2105:16405:15374 2:N:0:AGGAGTGG+CTAAGCCT
GGACTACTCGGGTTTCTAATCCTGTTTGCTCCCCACGCTTTCGCACCTCAGCGTCAGTATTGGCCCAGGAAGTCGCCTTCGCCACTGGTGTTCCTTCCGATATCTACGCATTTCACCGCTACACCGGAAATTCCACTTCCCTCTACCATACTCTAGTCAGGCAGTATCGACTGCAATTCCCAGGTTGAGCCCAGGGCTTTCACAACCGACTTACCAAACCGCCTACGCGCGCTTTACGCCCAGTAATTCC
+
FF:FFFFFFFFFFFFFFFFFFFFFFFFFFFFFFFFFFFF:FFFFFFFFFFFFFFFFFFFFFFFFFFFFFFFFFFFFFFFFFF:FFFFFFFFFFFFFFFFFFFFFFFFFF:FFFFFFFFF:FFFFFFFFFFFFFFFFFFFFFFFFFFFFFFFFFFFFFFFFFFFFFFFFFFFFFFFF,FFFFFFFFFFFFFFFFFFFFFFFFFFFFFFF:FF:FFFFFFFFFFF,FFF:FFFF:FF,FFF:FF:F,,:FFF
@A00920:152:HGHKKDRXX:2:2105:6442:16752 2:N:0:AGGAGTGG+CTAAGCCT
GGACTACAGGGGTATCTAATCCTGTTTGCTCCCCTAGCTTTCGTGCCTCAGTGTCAGGTGTTGTCCAGGGACTCGCCTTCGCCACTGGTGTTCCTCTCGATATCTACGCATTTCACTGCTACACCGAGAATTCCAGTCCCCCCTCCAAACCTCCAGCTCAATAGTATTCAATGCCATTTCATGGTTGAGCCCTGAGCTTTCACATCAAACTTAACAAGCCACCTACGCACCCTTTACGCCCAGTGAATCC
+
FFF:::FFFF:F:FF:FF,FFFFFFF:,FF:F,F::FF:FF:FFF:FFFFF:FFFFFFFFFFFF:FF:FFF,FF::FF,FFFFFFF:FFFF::FFFFF:FFFFFFF:F:FF:FFFFFFFFFFFFFFF,:FFFF,F:FFFFF::FF:FFFFFFF:FFFFFFFF:::FFF,FFFFF:FFFFFF,F,F:,FFFF,FFFFF,F,FF,FFFFFF:::F,FFF:,FFFFFF,F::FF,:F:FF::F,FF,F:F:FF
@A00920:152:HGHKKDRXX:2:2105:9489:16955 2:N:0:AGGAGTGG+CTAAGCCT
GGACTACTGGGGTTTCTAATCCTGTTTGCTCCCCACGCTTTCGTGCCTCAGTGTCAGTGCTGGTCCAGAGAGCCGCCTTCGCAACTGATGTTCCTCCCGATCTCTACGCATTTCACTGCTACACCGGGAATTCCACTCTCCTCTACCGCACTCTAGCGAGCCAGTATCCATCGCCATTCCCAGGTTGAGCCCGGGGCTTTCACGACAGACTTAACTCACCACCTACGCACGCTTTACGCCCAGTAATTCC
+
FFFFFFFF:FFFFFFFFFFFFFFF::FFFFFFFFFFFFFFFFFFFFFFFFFFFFFFFFFFFFFFFFFFFFFFFFFFFFFFFFFF::FFFFFFFFFFFFFFFFFFFFFFFFFFFFFFF:FF:FFFFF:FF,FFFFFFFFFFFF:::FFFFFFFFFFF:FFFFF,FFFFFFF:FFFFFFFFFFFFFF:FFFFFFFFFF:FFFFFFFFFFFFFFFFFFFFFFFFFF:F:FFFFFFFFF:FF::FFFFFFFFFF
@A00920:152:HGHKKDRXX:2:2105:25473:17300 2:N:0:AGGAGTGG+CTAAGCCT
GGACTACCGGGGTTTCTAATCCCGTTTGCTACCTACGCTTTCGTGCCTTAGTGTCAGGGACGAGCCAGTTACCTGCCTACGCCATCGGTATTCCTCCTTATATCTACGGATTTCACTCCTACACAAGGAATTCTAGTAACCTCTCTCGCCCTCTAGCTTTGCAGTTTCCATAATGTTTATCCCGTTGAGCGGGACGCTTTCACTACAGACTTACAATGCCACCTACGCAACTCTTTACGCCCAGTAATTC
+
FFFFFFFFFFFFFFFFFFFFFFFFFFFFFFFFFFFFFFFF:FFFFFF,FFFFFFFFFFFFFFFFFFFFFFFFFFFFFFFFFFFFFFFFFFFFFFFFFFFFFFFFFFFFFFFFFFFFFFFFFFFFFFFFFFFFFFFFFFFFFFFFFFFFFFF:FFFFFFFFFF,FFFFFFFFFFFFFFFFFFFFFFF:FFFFFFFFFFFFFFFFFFFF,FF:FFFFFFFF:FFFFF:FFFFFFFFFF,FFFFFFFFF:FF,
@A00920:152:HGHKKDRXX:2:2105:21052:17816 2:N:0:AGGAGTGG+CTAAGCCT
GGACTACACGGGTTTCTAATCCCGTTTGCTCCCCTGGCTTTCGCGCCTCAGCGTCAGTTTCGGTCCAGAATGCCGCCTTCGCCACCGGTGTTCCTCCAGATATCTACGCATTTCACCGCTACACCTGGAATTCCACATTCCTCTCCCGAACTCAAGTCACCCAGTATCGGACGCCGTTCCCAAGTTAAGCTTGGGGATTTCACGTCCGACTCAGGCGACCGCCTACGCGCCCTTTACGCCCAGTAATTCA
+
FFFFFFFFFFFFFFF:FFFFFFFFFFFFFFFFFF:FFFFFFFFFFFFF,FFFFFFFFFFF:FFF:FFFF:FFFFFFFFFFFFFFFFFFFFFFF,FF,,,FFFFF:,FF,:FFFFFFF:FFFF:F::F,FFFFFFFF:,FFFFFFF:FFF,F:FFF,FF,F,FFFFFFF,:F,FFF:FFFF:,F:FFFF:F,F:FFFFFFFFFF,FF,,FFFFF:FFFFFFFFFFF,FFFF:FFFFF,:FFF:FF,F::F,
@A00920:152:HGHKKDRXX:2:2105:9968:17942 2:N:0:AGGAGTGG+CTAAGCCT
GGACTACACGGGTTTCTAATCCGGATCGCTCCCCACGCTTTCGCGCCTCAGCGTCAGCTAAAAAGGTCCAGGTAGCCGCCTTCGCCTCTGGTGTTCCTCACGATATCTACGCATTTCACTGCTACACCGTGAATTCCGCTACCCTCTCCAATGCTCTAGCCGTGTAGTTTGAGGTGCAATTCTGGAGTTGAGCTCCAGGCTTTCACGCCTCACACACTCGGCCGCCTGCGCACCCTTAACGCCCAGTGAA
+
FFFFFFFFFFFFFFFFF,F:FFFFF,F:FFFFFFF:FFFFFFFF:FFFFFFF:FFFFFFFFFFFFFFFFFFFFF:FF:F,FFF:F:FFFFFFFFFFFFF:FFFFFFF:FFFFFFFFFFFFF:FFFFF:FFFFFFF:FF:FFF:F:FF:FFFF:FF,FFFFFF:,FFFFFFFF,FFFFFFFFFFFFF,F:FFFFFFFFFFFFFFFFFF:FFFF::FFF:FF:FFFFFFF,:,FFFFFF:FFF,FFF,,::F
@A00920:152:HGHKKDRXX:2:2105:18412:18317 2:N:0:AGGAGTGG+CTAAGCCT
GGACTACACGGGTTTCTAATCCTGTTTGCTCCCCACGCTTTCGCGTCTCAGCGTCAGTCACTGTCCAGAAGGCCGCCTTCGCCACCGGTGTTCCACTCGATATCTACGAATTTCACCTCTACACCGAGTATTCCACCTTCCTCTCCAGGACTCTAGCGACGCAGTATCGAATGCACTTCCACGGTTGAGCCGCGGGATTTCACATCCGACTTGCGAAGCCGCCTACACGCGCTTTACGCCCAGTAATTCC
+
FFFFFFFFFFFFFFFFFFFFFF:FFFFFFFFFFFFFFFFFFFFFF:FFFFFFFFFFFFFFFFFFFFFFFFFFFFFFFFFFFFFFFFFFFFFFFFFFFFFFFFFFF:FFFFFFFFFFFFFFFFFFFFFFFFFFFFFFF:FFFFFFFFFFFFFFFFFFF:FFFFFFFFFF:F:FFFFFFFFFFFFFFFFFFFFFFF:FFFFFFFFFFFFFFF:FFFFF:FFFFFFFFFFFFFFFFFF,FF:F:FF:FFFFFF
@A00920:152:HGHKKDRXX:2:2105:19343:18490 2:N:0:AGGAGTGG+CTAAGCCT
GGACTACAAGGGTTTCTAATCCTGTTTGCTCCCCACGCTTTCGCACCTCAGCGTCAGTACCGGTCCAGATAGCCGCCTTCGCCACTGGTGTTCTTCCCAATATCTACGAATTTCACCGCTACACTGGGAATTCCGCTACCCCCTCCCGGCCTCGAGCCAGGCAGTTTCAAAGGCAGTTCCTCAGTTGAGCCGAGGGATTTCACCTTTGACTTGCCAAGCCGCCTACGCGCCCTTTACGCCCAATAATTCC
+
FFFFF,FFFFFFFFFFFFFFFFFFFFFFFFFFFF:FFFFFFFFFFFFFFFFFFFFFFFFFFFFFFFFFFFFFFFFFFFFFFFFFFFFFFFFFFFFFFFF:FFFFFFFFFFFFFFFFFFFFFF:FFFFFF,FFFFFFFF:FFFFF:F:FF:FFFFFFFF,FFFFFFFFF:FFFFFFFFFFFFFFFF:::FFFFFFFF,FFFFFFFFF:FF:FF:FF,:F,FFFFFFFF:F:FF:FFF,FFF:F:FFFFFFF
@A00920:152:HGHKKDRXX:2:2105:14705:19445 2:N:0:AGGAGTGG+CTAAGCCT
GGACTACTGGGGTTTCTAATCCCGTTCGCTCCCCTAGCTTTCGCGCCTCAGCGTCAAGAGTGGGCCAGGTAGCCGCTTTCGCCACTGGTGTTCCTCCCGATATCTACGCATTTCACCACTACACCGGGAATTCCGCTACCCTCTCCCACCTTCCAGCCGACCAGTATCCGATGCCGTTTTCCAGTTAAGCCGGAAGATTTCACATCGGACTTGGCCAGCCGCCTGCGCGCGCTTTACGCCCAGTAAATCC
+
FFFFFFFFFFFFFFFFFFFFFF:FFFFFFFFFFF::FFFFFFFF:FFFFFFFFFFFF,F:F:FFFFFFF:FFFFFFFFFFFFFFFFFFFFFFFFFFF,:FFFFFFFFFFFFFFFFFFFFFFF::,:FFFFFFFFFFFFFFFFFFFFF:FFFFF:FFFF:F,FFFF:FFFFF,FF:FFF,:,:FFFF::FFFF:,FF,FFFFFF,FF:F:FFFF::FFFFFFFFFFFF:FFFF,FFFFFF:FFFFF,,FFF
@A00920:152:HGHKKDRXX:2:2105:26856:20760 2:N:0:AGGAGTGG+CTAAGCCT
GGACTACTAGGGTATCTAATCCTGTTTGCTCCCCACGCTTTCGCACCTCAGTGTCAGTATCAGTCCAGGTGGTCGCCTTCGCCACTGGTGTTCCTTCCTATATCTACGCATTTCACCGCTACGCAGGAAATTCCACCACCCTCTACCGTACTCTAGCTCAGTAGTTTTGGATGCTGTTCCCAGGTTGAGCCCGGGGATTTCACGTCCAACTTGCTGAACCACCTACGCGCGCTTTGCGCCGAGTGATTCC
+
FFFFFFFFFFFFFFFFFFFFFFFFFFFFFFFFFFFFFFFFFFFFF:FFFFFFFFFFFFFFFFFFF:FFFFFFFFFFF,FFFFFFFFFFFFFF:FFF,,F,,,F:F:FFFF:FF,,,,F,:,:,,,FFF,,:,,::::::,F:FF:,FFF,,,F,:F::FFFF,FFF,FFF,,F,,FFF::F,FF::F:FF,,FFFFF,:,,,,,FFF:,,F:FFFF,,F:,,::F,F:F,F,:,:,:F:,,:FF,,,:::
@A00920:152:HGHKKDRXX:2:2105:25427:21292 2:N:0:AGGAGTGG+CTAAGCCT
GGACTACTAGGGTTTCTAATCCTGTTTGCTCCCCACGCTTTCGTGCCTCAGTGTCAGTGTTGGTCCAGGTAGCTGCCTTCGCCATGGATGTTCCTCCTGATCTCTACGCATTTCACTGCTACACCAGGAATTCCGCTACCCTCTACCACACTCTAGTCGCCCAGTATCCACTGCAGTTCCCAGGTTGAGCCCAGGGCTTTCACAACGGACTTAAACGACCACCTACGCACGCTTTACGCCCAGTAATTCC
+
FFFFFFFFFFFFFFFFFFFFFFFFFFFFFFFFFFFFFFFFFFFFFFFFFFFFFFFFFFFFFFFFFFFFFFFFFFFFFFFFFFFFFFFFFFFFFFFFFFFFFFFFFFFFFFFFFFFFFFFFFFFFFFFFFFFFFFFFFFFFFFFFFFF:FFFFFFFFFFFFFFFFFFFFF,FFFFFFFFFFFFFFFFFFFFFFFFFFFF:FFFFFFFFFFFFFFFFFFFFFFFFFFFFFFFFFF:FFFFFFFFFFF,FF:F
@A00920:152:HGHKKDRXX:2:2105:4499:21433 2:N:0:AGGAGTGG+CTAAGCCT
GGACTACAAGGGTATCTAATCCTGTTTGCTCCCCACGCTTTCGCGTCTCAGCGTCAGTTGGTGTCCAGGAAGTCGCCTTCGCCACCGGTGTTCCTCCTGATATCTACGAATTTCACCTCTACACCAGGAATTCCGCTTCCCTCTCCACCACTCAAGGCCGCCAGTTTCAAATGCAGTTCCTGAGTTGAGCTCAGGGATTTCACATCTGACTTGGTGGCCCGCCTACACGCGCTTTACGCCCAGTAATTCC
+
:F,FF:FFFF::,::FFFFFFFFFF:FFF:FFF:FFF:,FFFFFFFFFFFFFFFFFF:FFFFFFFFFFF,,FFFFFFFFFFFFF:FFFFFF:FFFFFFFFFFFFFFFFF,FF,FFFFFFF,F:F,FFFFF,F,FFF::FFF:FFFFFFF:FFFFF:FFFFF::F:::FFF,F:F:FF:FF:FFFF,FFFFFFFF:FF,F:FF:,FFF:FF::FFFFFF:FFFFF,FFF:FFFF:F:FFF:FFFF:,F:FF
@A00920:152:HGHKKDRXX:2:2105:15139:22138 2:N:0:AGGAGTGG+CTAAGCCT
GGACTACACGGGTTTCTAATCCCGTTCGCTACCCATGCTTTCGCGCCTCAGCGTCAGGTGCGCCCCAGAGTGCCGCCTTCGCCACTGGTGTTCCTCCGCATCTCTACGCATTTCACCACTACACGCGGAATTCCACACTCCTCTGACGCCCTCCAGACCAACAGTCTCATCCGTCCTCTCCCAGTTTAGCCAGGAGCTTTCACGCATGACTTGTTGACCCGCCTGCGCGCGCTTTACGCCCAGTAATTCC
+
:FFFF:FFFFF:FFFFFFFFFFFFFFF:FFFFFFF:F:F:F:F,FFFFF,FF:FFFFFFF:FFFFF,F::FF:F:FF:FFFFFFFFFFFFFF:FFFFFF:FFFFFFFFFF:FF,FFFF:FFFF:FFF,FF:FFF,FFF,FF,,F::FFFFFF:F,FF:F:FF,FFF::FFFFF:FFFFFFFF,F,,::FF:,FFFFF,F,,,:FFFFFFFF,FFFFFFFFFFFFF,,FF:,FF:F,FFFFF,,:F:F,:F
@A00920:152:HGHKKDRXX:2:2105:25898:22482 2:N:0:AGGAGTGG+CTAAGCCT
GGACTACCCGGGTATCTAATCCCGTTCGCTCCCCTGGCTTTCGCACCTGAGCGTCAGTACATCACCAGGACATTGCCTTCGCCTTCGGTGTTCCTCCGCATCTCTACGCATTTCACTACTCCACCCGGAATTCCTTCTCCCTCTTAAGACCTCAAGACGTTCAGTGTTCGAAGCACTTAGGCAGTTAAGCCACCAACTGTCACTACAATCTTAATCGACCGCCTGCGTGCGCTTTACGCCCAGTAACTCC
+
FFFFFFF,:FFFF,FFFFFFFF:FFFFFFFFFFF,FFFFFFFF,:F,FFFFFFFFFF,,,,FF,FFFFF::F,FFFFFFFFFF,FFFFFFFFFFFFFF,:F,FFFFFFFFFFFFFF,,FF,FFF:FFFFFFFFF,F,,F,FFFF,F:F,,FFFFFF,,F,FFFFF,,,:,F,,FF,FFFF,::FFF,FFFF,::::FFFFFFF,,F,,,FFF,F,F,FFFFFFFFFF,,FFF,FFFFFF:F:FFF,:FFF
@A00920:152:HGHKKDRXX:2:2105:11957:23046 2:N:0:AGGAGTGG+CTAAGCCT
GGACTACTCGGGTTTCTAATCCCGTTTGCTCCCCTGGCTTTCGTTCCTCAGTGTCAGTTACAGTCCAGAATGCCGCCTTCGCCACCGGTGTTCCTCCAGATATCTACGCATTTCACCGCTACACCTGGAATTCCGCATTCCTCTCCTGCACTCAAGCCAACCAGTATCAGAAGCAGTTCCCCAGTTAAGCTGAGGGATTTCACATCTGACTTAGTTGGCCACCTACGAACCCTTTACGCCCAGTAATTCC
+
FFFFFFFFFFFFFFFFFFFFFFFFFFFFFFFFFFFFFFFFFFFFFFFFFFFFFFFFFFFFFFFFFFFFFFFFFFFFFFFFFFFFFFFFFFFFFFFFFFFFFFFFFFFFFFFFFFFFFFFFFFFFFFFFFFFFFF:FFFFFFFFFFFFFFFFFFFFFFFFFFFFFFFFFFFF,FFFFFF:FFFFFFF,FFFFFFFFFFFFFFFFFFFFFFF:F:FFFF:FFFFFFFFFF:FFFFFFFFFFFFF:,:,:FFF
@A00920:152:HGHKKDRXX:2:2105:20347:23516 2:N:0:AGGAGTGG+CTAAGCCT
GGACTACAGGGGTTTCTAATCCCGTTTGCTCCCCTGGCTTTCGCTCCTCAGCGTCAGTAATGGTCCAGAATGCCGCCTTCGCCACGGATGTTCCTCCCGATCTCTACGCATTTCACTGCTACACCGGGAATTCCACTACCCTCTACCGCACTCTAGACTGCCAGTATCCCATGCCATTCCCAGGTTGAGCCCAGGGCTTTCACATCAGACTTAACAAACCACCTACGCACGCTTTACGCCCAGTAATTCC
+
FFFFFFFFFFFFFFFFFFFFFFFFFFFFFFFFFFFFFFFFF:FFFFFFFFFFFFFFFFFFFFFFFFFFF:FFFFFFFFFFFFFFFFFFFFFFFFFFFFFFFFFFFFFFFF,FFFFFFFFFFFFFFFFFF:FFFFFFFFFFFFFF,FFFFFFFFFFFFFFFFFFFFFFFF,:FFFF,:FFFFFFFFFFFFFFFFFFFFF:FFFFFFFF:F:FFFFFFFFFFFFFFFFFFFFFFF,FF:FFFFFFF:FFFFF
@A00920:152:HGHKKDRXX:2:2105:26069:25473 2:N:0:AGGAGTGG+CTAAGCCT
GGACTACAAGGGTTTCTAATCCTGTTTGCTACCCACGCTTTCGTACCTCAGTGTCAGTTGTGGCCCAGGCGGCTGCCTTCGCCATCGATGTTCCTCCGGATCTCTACGCATTCCACCGCTACACCCGGAATTCCGCCTGCCTCTGACATGCTCCAGTCCACCAGTTCGCACGGCCGACTCGGGGTTGAGCCCCGAGCTTTCACCACACGCTTAGCAGACCGCCTACGCGCCCTTTACGCCCAGTGATTCC
+
FF:FFFFFFFFFFFFFFFFF:F:FFFFFFFFFFFFFFFFFF:F:FFFFFFF:FFF:FFFFFFFFFFFFFFF:FFFFFFFFFFFFFFFFFFFFFF:FFFFFFFFFFFFF:F:FFFFFFFFF:FFFF:FFFF:FFFFFFFFFFFFFFFFFF,FFFFFFFFF::FFFFFFFF,FFFF:FFFF:F::FFFFFF:FFFFF,FFFFFFFFFFFF:FFFFFFFFFFF,FF,FF:FFFFFFFF,FFFFF:FF:FFFFF
@A00920:152:HGHKKDRXX:2:2105:7455:25645 2:N:0:AGGAGTGG+CTAAGCCT
GGACTACTGGGGTTTCTAATCCCGTTTGCTCCCCTGGCTTTCGCGCCTCAGCGTCAGTGTCGGTCCAGAATGCCGCCTTCGCCACCGGTGTTCCTCCAGATATCTACGCTTTTCACCGCTACACCGTAAGTTCCAGTCTCCTCTCCAGTCCTCAAGCACGGCAGTATCGAATGCAGGTTCGAAGTTAAGCCTCGTAATTTCACACCCGACTTACCGCGCCGCCTACGCCGCGTGTGCGCCCAGTGAGTCC
+
FFFFFFFFFFFFFFFFFFFFF:FFFFFFFFFFFF:FF:F,F,FFFFFFFFF:FFF:FFFF,F:FF,:FFFFF:FF,F,:FFFFFFFFFFFFFF:FFFFF,:,FF,F:F,,,FFF,FFF:,,:,,FFFFF,F:,,FF,FF,:F:,:F:F,F::FFFFF,FFF,FFF,:FF:,,F:FF,,F,:,FF,:F,FFFFFF,F:F,F,,F,,F,FF,F,,,FFFF:,FF,,,,F,F,F,,F,,,F:,:F,,F:,F,,
@A00920:152:HGHKKDRXX:2:2105:15438:25911 2:N:0:AGGAGTGG+CTAAGCCT
GGACTACAGGGGTATCTAATCCCTTTTGCTCCCCACGCTTTCGTGCCTGAGCGTCAGCAATTGTCCAGGTAGCCGCCTTCGCCTCTGGTGTTCCTCATGATATCTACGCATTTCACTGCTACACCATGAATTCCGCTACCCTCTCCAATGCTCTAGCCATGTAGTTTGAGGCGCATTTCCGGGGTTAAGCCCCGGGCTTTCACACCTCACACACACGGCCGCCTGCGCACCCTTTACGCCCAGTGAATCC
+
FF:FFFFFFFFFFFFFFFFFFFFFFFFFFFFFFFFFFFFFFFFFFFFFFFFFFFFFFFFFFFFFFFFFFFFFFFFFFFFFFFFFFFFFFFFFFFFFFFFFFFFFFFFFFFFFFFFFFFFFFFFFFFFFFFFFFFFFFFFFFFFFFFFFFFFFFFFFFFFFFFFFFFFFFFFFFFFFFFFFFFFFFFFFFFFFFFFFF:FFFFFFFFFFFFFFFF:FFFFFFFFFFFFFFFFFFFFFFFFFFFFFFFFFFF
@A00920:152:HGHKKDRXX:2:2105:4417:26334 2:N:0:AGGAGTGG+CTAAGCCT
GGACTACAAGGGTTTCTAATCCTGTTCGCTCCCCACGCTTTCGCGCCTCAGCGTCAGTATTATGCCAGGTGGCTGCCTTCGCCATCGACGTTCCTTCCGATCTCTACGCATTTCACCGCTACACCGGAAATTCCGCCACCCTCTCATATACTCCAGCAAGACAGTTTGCGATGCACTTCCTAGGTTAAGCCCAGGGCTTTCACATCACACATATCTCACCGCCTACGCGCCCTTTACGCCCAGTAATTCC
+
FFFFFFF,FFFFFFFFFFFF:FFFFFFFFFFFFFFFFF,FFFFFFFFFFFFFFFFFFFFFFFFFFFFFFFFFFFFFFFFFFFFFFFFFFFFFFFFFFFFFFFFFFFFFF:FFFFFFFFFFFFFFFFFF:FFFFFFFFFFF:FFFFFFFFFFFFFFFFFFFFFFFFFFFFFF,FF:FFFFFFFFFFFFFFFFFFFFFF:FFFFFFFFFFFFF:FFFFFFFFFFFFFFFFFFFFFFF:F:FFFFF:F:FFFF
@A00920:152:HGHKKDRXX:2:2105:19967:26334 2:N:0:AGGAGTGG+CTAAGCCT
GGACTACAGGGGTATCTAATCCTGTTTGCTCCCCACGCTTTCGCACCTCAGCGTCAGTGTTGGTCCAGGAGGCCGCCTTCGCCACTGGTGTTCCTCCAGATATCTACGCATTTCACCGCTACACCTGGAATTCCACATCCCTCTCCCGGATTCTAGCCTCCCAGTCTCGGACGCAGTTCCTGGGTTGAGCCCAGGGATTTCACGTTCGACTTAGAAGGCCGCCTACGCGCCCTTTACGCCCAGTAATTCC
+
FFFFFFFFFFFFFFFFFFFFFFFFFFFFFFFFFFFFFFFFFFFFFFFFFFFFFFFFFFF:FFFFFFFFFFFFFFFFFFFFFFFFFFFFFFFFFFFFFFFF,:FFFFFFFFFFFFFFFFFF,FFFFFFFFFFFFFFFFFFFFFFFFFFFFF::FF,FFFFFFF:FF:FFFF,FFFFFFFFFFFFFFFFFFFFFFFFFFFFFFFFFFFFFFFFFFFFFFFFFFFFFFFFFFFFFFFFFFFFFFFFFF:FFFF
@A00920:152:HGHKKDRXX:2:2105:22453:26381 2:N:0:AGGAGTGG+CTAAGCCT
GGACTACTGGGGTTTCTAATCCTGTTTGATACCCACACTTTCGAGCATGAACGTCAGTTACGGATTAGTGTGCTGCCTTCGCAATCGGAGTTCTTCGTGATATCTAAGCATTTCACCGCTACACCACGAATTCCGCACACCTCAACCGCACTCAAGGACGCCAGTATCAACTGCAATTTTAAGGTTGAGCCCCAAACTTTCACAACTGACTTAATCTCCCGTCTGCGCTCCCTTTAAACCCAATAAATCC
+
FFFFFFFFFFFFFFFFFFFF:FFFFFFFFFF,FFFF:FFF:FF:FFFFFFFFFFFFFFF:FF:FFFFFFF:FFFFFFFFFFFFFFFFFFFFFFFFFFF:FFFFFFFFFFFFFFFFFF,FFFFFF:FFFFFFFFF:FFFFFFFFFFFFFFFF:FF:FFFFFFFFFFFFFFFFFFFFFF,FFFF:,FF:FFFF:FF:F,FFFFFFFFFFFFFFFFFFFFF,F::FFFFFFFFFFF:F,FFFF:F,FFF:FFF
@A00920:152:HGHKKDRXX:2:2105:26413:26381 2:N:0:AGGAGTGG+CTAAGCCT
GGACTACTGGGGTTTCTAATCCCGTTTGCTCCCCTGGCTTTCGCGCCTCAGCGTCAGTGTCGGTCCAGAATGCCGCCTTCGCCACCGGTGTTCCTCCAGATATCTACGCATTTCACCGCTACACCTGGAATTCCACATTCCTCTCCCGAACTCAAGCCCACCAGTATCGGACGCAGTTCCCCGGTTGAGCCGAGGGATTTCACGTCCGACTTAGCAGGCCGCCTACGCGCCCTTTACGCCCAGTAATTCC
+
FFFFFFFFFFFFFFFFFFFFFFFFFFFF:FFFFF:FFFFFFFFFFFFFFFFFFFFFFFFFFFFFFFFFFFFFFFFFF:FFFFFFFF:FFFFFFFFFFFFFF:FFFFFFFFFFFFFFFFFFFFFFFFFFFFFFFFFFFFFFFFFFFFFFFFFFFFFFFFFFFFFFFFFFFFFFFFFFFFFFFFFFFFFFFFFF,FFFF:FFF:FFFFFFFFF:FFFFFFFFFFFF,FFFFF:FFFFFFFFFFFF:FFFFFF
@A00920:152:HGHKKDRXX:2:2105:16559:26412 2:N:0:AGGAGTGG+CTAAGCCT
GGACTACTGGGGTTTCTAATCCGGTTCGCTCCCCTAGCTTTCGCGCCTCAGCGTCAGGAATGGCCCAGCCTTCCGCCTTCGCCACCGGCATTCCTAGCGATATCTGCGCATTTCACCGCTACACCGCTAGTTCTCAAGGCCTCTACCATCCTCAAGCCAACGCAGTATCCGACGCAGTTCCACAGTTGAGCCGTGGGATTTCACGCCGGACTTACGTAGCCGCCTGCGCGCCCTTTACGCCCAGTGAATC
+
FFFFFFFFF:FFFFFFFFFFFFFFFFFFFFFFFFFFFFFFFFF,FF:FFFFFFFF,FFFFFFFFFFFFFFFFFFFFFFFF:FFFFFFFFFFFFFF:FFFFF,:FFFF:F:FFFFFFFFFFFFFFFFFFFF,FFF,FFFFFFFFFFFFFF:FFFFFFFFFFFFFFFF,FF:FFFFFFFFFFFFFFFFFFFF,FFFFFFF:FFF:FFFFFFFFFF::,FFFFFF:,:FFF:FFFFFFFFFFFFFFFFFF,FF
@A00920:152:HGHKKDRXX:2:2105:25012:26960 2:N:0:AGGAGTGG+CTAAGCCT
GGACTACTGGGGTATCTAATCCTGTTTGCTCCCCACGCTTTCGTGCATGAGCGTCAGTATTGGCCCAGAAGGCTGCCTTCGCCATCGGGGTTCCTCCACATCTCTACGCATTTCACCGCTACACGTGGCATTCCACCGTCCTCTGCCATACTCCAGCATCGTAGGTTCGAGCGCAATTCCCAAGTTAAGCCCGGGGCTTTCACACTCGACGTGCGACGCCGCCTGCGCACACTTTACGCCCAGGAATTCC
+
FFFFFFFFFFFFFFFFFFFFFF:FFFFFFFFFFFFFFFFFFFFF:FFFFFFFFFFFF:FFF,FFFFFFFFFFFFF,FFFF:FFFFFFF,FF:FF,:,FF,:FFF:FFFFFF,FFFFF:FF,FFFFF,,:,FFFF,,F,FFF,:FFF,FF::FFFFFFF,FFF,F,F,FFFF,FFFFF:FF:FFFFFF:FFF:FFFFFFFFFFF,F:F,,F::FFFFFFF,FFF:FFF:FF,FFFF,,FFFFFF,,,FFF,
@A00920:152:HGHKKDRXX:2:2105:27010:27101 2:N:0:AGGAGTGG+CTAAGCCT
GGACTACCAGGGTTTCTAATCCCGTTCGCTCCCCTAGCTTTCGCGCCTCAGCGTCAAGAATGGGCCAGGTAGTCGCCTTCGCCACTGGTGTTCCTCCCGATATCTACGCATTTCACCACTACACCGGGAATTCCACTACCCTCTCCCACCTTCAAGCCGATCAGTTTCCGATGCAGTTTCCCAGTTGAGCCGGGAGATTTCACATCGGACTTGACCAGCCGCCTGCGCGCTCTTTACGCCCAGTAAATCC
+
FFFFFFFFFFFFFFFFFFFFFFFFFFFFFFFFFFFFFFFFFFFFFFFFFFFFFFFFFFFFFFFFFFFFFFFFFFFFFFFFFFFFFFFFFFFFFFFFFFFFFFFFFFFFFFFFFF,:FFFFFFFFFFFFFFFFFFFFFFFFFFFFFFFFFFFFFFFFFFFFFFFFFFFFFF,FFFFFFFFFFFFFFFFFFFFFF:FFFFFFFFFFFFFFFFFFFFFFFFFFFFFFFFFF:F:FFFF:FFFFFFFFFFFFFF
@A00920:152:HGHKKDRXX:2:2105:31665:27273 2:N:0:AGGAGTGG+CTAAGCCT
GGACTACTCGGGTATCTAATCCTGTTCGCTCCCCACGCTTTCGCGTCTCAGCGTCAGTACCGTTCCAGAGAGCCGCTTTCGCCACGGGTGTTCTTCCTGATATCTGCGCATTTCACCGCTACACCAGGAATTCCACTCTCCTCTCCAGGACTCTAGCCAGATGGTTTCGGTCGACGTCTGAAGGTTGAGCCTCCAGTTTTCACACCCGACCTACCTGGCCGCCTACACGCTCTTTACGCCCAATGAATCC
+
FFFF:FFFFFFFFFFFFFFFFFFFFFFFFF,FFFFFFFFF:FFFFFFFFFFFFFFF,FFF::FFFFFFFFF:FFF,FFFFFFFFFFFFFFFFFFFFF,FFFFF:FFFFFFFFFFFFF,FFFFFFFFFFF:FFFFFFFFFFFFFFFF,F:F::FFFF:FFFF,FF:FFFFF:FFFFF,FFFF,,FFFFFFFFFFFFFFFFFFFFF,FFF:FFFFFF,::FFFFFF:FFFFFFFFFF,,FFF::F:FFFFFF
@A00920:152:HGHKKDRXX:2:2105:19651:27602 2:N:0:AGGAGTGG+CTAAGCCT
GGACTACTCGGGTATCTAATCCTGTTTGCTCCCCACGCTTTCGTGCCTCAGTGTCAGTACTGGTCCAGGTAGTCGCCTTCGCCACGGATGTTCCTCCTGATCTCTACGCATTTCACTGCTACACCAGGAATTCCACTACCCTCTACCGTACTCTAGCCCGCCAGTTTCCAATGAAATTCCCAGGTTGAGCCCAGGGCTTTCACATCAGACTTAACGAACCACCTACGCACGCTTTACGCCCAGTAATTCC
+
FFFFFFFFFFFFFFFFFFFFFF:FFFFFFFFFFFFFFFFFFFFFFFF,FFFFFFF:FFFFFFFFFFFFFFFFFFF:F:FFFFFFF,FF:FFFFF:FFFFFFFFFFFFFFFF:FF,FFFFFFFFFFFFFF:FFFF:FFFFFFF:FFFFFF:,:F:FFFFFFFF,F,FFF:FFF:,F,FF:FF:F,,FFF,:,:FFFFF:FF:FFFF:FF::F,F,FF::F:F,FF:::FFFF,FFFF:F,,,,F,FFFFFF
@A00920:152:HGHKKDRXX:2:2105:19343:27884 2:N:0:AGGAGTGG+CTAAGCCT
GGACTACACGGGTTTCTAATCCTGTTCGCTCCCCACGCTTTCGCTCCTCAGCGTCAGTATCGGTCCAGAGACCCGCCTTCGCCACCGGTGTTCCTCCTGATATCTGCGCATTTCACCGCTACACCAGGAATTCCAGTCTCCCCTACCGCACTCTAGCTAGCCCGTATCCACTGCAGGCTCGGGGTTGAGCCCCGAGTTTTCACAGCAGACGTGACAAGCCGCCTACGAGCTCTTTACGCCCACTAATTCC
+
FFFFFFFFFFFFFFFFFFFFFFFFFFFFFFFFFFF:FFFFFFFFFFFFFFFFFFFF:FFFFFFFFFFFF,FFFFFFFFFFFFFFFFFFFFFFFFF:FFF:F:FF::FFFFFFFFFF:FF::F:FFFFFF,F:F:F:F,F:FFFF,FF:FFF,FFFFFFFFFFFFFFF:F:FFFF,:FF:FFFFFFFF,FFFFFF:FF,FFF,FF:F,::FFFF:,FFFFFFFF:FFFFF:FF:,:,FFFF:FFF,F,F::
@A00920:152:HGHKKDRXX:2:2105:10990:28635 2:N:0:AGGAGTGG+CTAAGCCT
GGACTACTGGGGTTTCTAATCCGGTTTGCTCCCCACGCTTTCGCGCCTCAGTGTCAGGTGGAGCCCAGTGAGCCGCCTTCGCCGCTGGTGTTCCTCTCGATATCTACGCATTCCACCACTACACCGGGAATTCCGCTCTCCTCTAGACACCTCAAGACTGGCAGTATCCAGGGACCGCTCACGGTTGAGCCGTGAGATTTCACCCCAGACTGACCAATCCGCCTGCGCGCGCTTTACGCCCAGTAAATCC
+
FFFFFFF::FFFFFFFFFFFFFFFFFFFFFFFFFFFF:FFFFF,FFFF,FFFFFFFFF::,FFFFFFFFFFFF,FFFFFFFFFF:FFFFFFFFFFFFFFFFFFFFF::FFFFFFFF:FFFF:FFFFFFFFFFF,FF:FFF:F:F,FF::F:FFFF:FF:FFFFFFFF,FFF,F:F,FFFFF,FFFF,F:FFFFF:FFFFFFFF,FF,,F:FFF:FFF,::FFFFFFFF,FFFF:F,F,FFF,FFFFFF:,
@A00920:152:HGHKKDRXX:2:2105:6931:28682 2:N:0:AGGAGTGG+CTAAGCCT
GGACTACTAGGGTTTCTAATCCTGTTTGCTCCCCACGCTTTCGTGCATGAGCGTCAGTGCAGGCCCAGGGGATTGCCTTCGCCATCGGTGTTCCTCCGCATATCTACGCATTTCACTGCTACACGCGGAATTCCATCCCCCTCTGCCGCACTCCAGCAATGCAGTCACAAATGCAGCTCCGGGGTTGAGCCCCGGCCTTTCACTCCCGACTTGCAAGTCCCGCCTGCGCGCGCTTTACGCCCAGTGATTC
+
FFFF:FFFFFFF:FFFFFFFFFFFFFFFFFFFFFF:FF:FFFFFFFFFFFF:FFF,FFFFFFFFFFFFFFFFFFFFFFF:FFF,FFFFFFFFFFFF:FFFF:FFFFFFFFFFFFFFFFFFFFFFFFFFFFFFFFFFF:FFFFFFFF:FFF,FFFFF:F,:FF:FFFFFFFFFFF:F:FF:FFF:FF,F:FFF::FFFFFFFFFFFFF,:FFF::FFF:FFFFFFFFFF,:,FFFFF:FFFF:FF:FFFF,
@A00920:152:HGHKKDRXX:2:2105:32307:29763 2:N:0:AGGAGTGG+CTAAGCCT
GGACTACCAGGGTTTCTAATCCGGTTTGCTCCCCACGCTTTCGCGCCTCAGCGTCAGATCACTCCCAGAGAGTCGCTTTCGCCACTGGTGTTCCTCCCGATATCTACGCATTTCACCGCTACACCGGGAATTCCACCCCCCTCTTTGGTACTCTAGCTTGCCAGTTTCATGCGTCGTTCCTCGGTTAAGCCGAGGGATTTCACACATGACTTAGCAAACCGCCTACACGCCCTTTACGCCCAATAATTCC
+
FFFFFFFFFFFFFFFFFFFFFFFFFFFFFFFFFF:FFFFFFFFFFFFFF:FFFFFFFFFFFFFFFFFFFFFFFFFFFFF,FFFFFFFFFF,F:FF,:FF,,FF,,:FF:,FFF,:FFFF,FFF:FFFF,,FF:FFFFFFF,:,,FFFFFFF,,F:F:FFF,FFF:FF:FF,FFFFF,F:FFFFFFF:FF,FF,FFFFFFF:,FFFFFFF:,F,FFF:::FFFF,,:FFFFFF,F:,,F:F,:FFFF,F,F
@A00920:152:HGHKKDRXX:2:2105:8323:30812 2:N:0:AGGAGTGG+CTAAGCCT
GGACTACCAGGGTATCTAATCCTGTTCGCTCCCCATGCTTTCGCTCCTCAGCGTCAGTTGCGGCCCAGTGACCTGCCTTCGCCATCGGTGTTCCTCCTGATATCTGCGCATTCCACCGCTACACCAGGAATTCCAGTCACCCCTACCGCACTCTAGTCTGCCCGTACCCACTGCAAGCCCCAGGTTGAGCCTGAAGTTTTCACAGCAGACGCGACAAACCGCCTACGAGCTCTTTACGCCCAATAAGTCC
+
FFFFFFFFFFFFFFFFFFFFFFFFFFFFFFFFFFFFFFFFF:FFFFFFFFFFFFFFFFFFFFFFFFFFFFFFFFF:FFFFFFFFFFFFFF,FFFFFFFF::FFFFFFFFFF:FF:FFFF:F,::FFFF,,F:FFFFFFFFFFF,F,FFF:,FF:,FFFFFFFFFFFFFFFFFFF:,FFF,FFFFFF:,FFFFFFFFFFFFFFFFFFFF,:FFFFFF:F:FFFF:FFFFFFFF::,,FFF:FFFFF:FFF:
@A00920:152:HGHKKDRXX:2:2105:23746:31156 2:N:0:AGGAGTGG+CTAAGCCT
GGACTACTGGGGTTTCTAATCCTGTTTGCTACCCACGCTTTCGCTCCTCAGCGTCAGTTACGGCCCAGAGCGGCGCCTTCGCCACTGGTGTTCCTCCTGATATCTGCGCATTTCACCGCTACACCAGGAATTCCCCGCTCCCCTACCGCACTCGAGTCACGGCAGTATCGAGTGGCATCTCTGGGTTGAGCCCAGAGTTTTCACACCCGACTTACCGAACCGCCTACGAGCTCTTTACGCCCAATAAATC
+
FFFFFFFFFFFFFFFFFFFFFFFFFFFFFFFF:FFFFFFFFFFF:,FFFFFFFFFFFFFFFFFFFF:FFF,:F,:FFFFFFFFFF:FFFFFFFF:FF:FFFFFFFFFFFFFFFFFFFFFFFF:FFFFF::FF:FFFFFFFFFFFFFFFFFFF:FF:FF::FF:FFFFFFFFFFFFFFFFFFF,FFFFFFF:FFFFFF,:FFF:::FFFFFFFFF,,:FFFFF:F:FFFFFFFFFF:F:FFF:FF,,::::
@A00920:152:HGHKKDRXX:2:2105:25988:31845 2:N:0:AGGAGTGG+CTAAGCCT
GGACTACACGGGTTTCTAATCCCGTTTGCTCCCCCAGCTTTCGCGCCTCAGCGTCAGTTTCTCCCCAGGCAGTCGCCTTCGCCACTGGTGTTCCTGCCGATCTCTACGCATTTCACTGCTACACCGGCAATTCCACTGCCCTCTAGAGTACTCAAGCCTCCCAGTCTCCGAAGCAGTTCCAGGGTTGAGCCCTGGAGTTTCACTTCAGACTTAACAGGCCGCCTACACGCCCTTTACGCCCAATAGATCC
+
FFFFFFFFFFFFFFFFF:F,:FF,F,FFFFF:FFFF:FFFFFFFFF:FFF,:FF:FFFF:FFF:F:FFFF:FFF:FFF:FF:F:,FFFFFFFF,FF:FF,:FFF:FFF:F,F,FFFFFFF:FFFFFFFF:FF:FF,,FFF,F:FFFF:,:FF:FFF,:::FFFFF,FFFFF,FF,FFF:FFFFF:,F,F,F:FF,:F,,,:FFFFFFFF:FFF,,::FF,F:FF,::F,FFFF,:F:FFFFFF,F,F,F:
@A00920:152:HGHKKDRXX:2:2105:15076:33238 2:N:0:AGGAGTGG+CTAAGCCT
GGACTACTAGGGTTTCTAATCCTGTTCGCTCCCCACGCTTTCGCGCCTCAGCGTCAGTACAGGTCCAGCGAGCCGCCTTCGCCTCTGGTGTTCTTCCGGATCTCTACGCATTTCACCGCTACACCGGGAATTCCGCTTACCTCTCCCGCACTCCAGCAGCCCAGTTTCCGGCGCACCCTCCCGGTTGAGCCGGGAGATTTCACACCAGACTTGGACTGCCGCCTACGCACGCTTTACGCCCAGTAACTCC
+
FFFFFFFFFFFFFFFFFF:FFFFFFFFFFFFFFFFFFF:FFFFFFFFFFFFFFFFFFFFFFFFFFFFFFFFFFFFFFFFFFFFFFFFFFFFFF:FFFFFFFFFFFFFFFFFFFFFFFFFF,FFFFFFFFFFFFFFFFFFFFFFFFFFFFFFFFFFFFFFFFFFFFFFFFFFFFFFFFFFFFFFFF,F:FFFFFFFFF:FFFFFFFFFFFFFFFFFFFFFFFFFFFFFFFFFF:FFFFFFFFFFFF:FFFF
@A00920:152:HGHKKDRXX:2:2105:29939:33238 2:N:0:AGGAGTGG+CTAAGCCT
GGACTACACGGGTATCTAATCCTGTTTGCTCCCCACGCTTTCGCGCCTCAGCGTCGGATCCGGCCCAGCCGGCCGCCTTCGCCACGGGTGTTCTTCCGGATCTCTACGCATTCCACCGCTACACCCGGAATTCCACCTGCCTCTACAGTGCTCAAGTGAAGCAGTTCGCACGGCCGATCCGGGGTTGAGCCCCGGACTTTCACCACACGCTTACCCCACCGCCTACGCGCCCTTTACGCCCAATGATTCC
+
FFFFFFFFFFFFFFFFFFFFFFFFFFFFFFFFFFFFFFFFFFF,FFFFFFF,FFFFFFFF,FFFFFFFFF:F,FFFFF:FFFFFF:F,FFF:FFFFF,FF:F,FFFFFFF,FFFFF,FFF,FFFFFFFFF,FFFFFFF:FFFFFFF:::FFF:FFFFFFFFFFFFFF:FFFFFFFFFFFFFFFF:FFFFFFFFFFFFF:FFFF:FFFF:FFFFF:F:FFF,FFFFFFFFF:F,:FFFFFFF:,FF,:,F,
@A00920:152:HGHKKDRXX:2:2105:14751:33270 2:N:0:AGGAGTGG+CTAAGCCT
GGACTACCAGGGTATCTAATCCTGTTTGCTCCCCACGCTTTCGCGTCTCAGCGTCAGTCACCGTCCAGAAGGCCGCCTTCGCCACCGGTGTTCTTCCAGATATCTACGCATTTCACCGCTACACCTGGAATTCCACCTTCCTCTCCGGGACTCTAGTCTTGCAGTTTCCAACGCACTTCCCGAGGTGAGCCCGGGGCTTTCACGCCAGACATACAAAACCGCCTACACGCCCTTTACGCCCAGTAATTCC
+
FFFFF,FFFFFF,FF:FFFFFFFFFFFFFFFFFF,FFF:FF:FFFFFFFFFFFFFFFFFFFFFFFFFFFFF:FFFFF,:FFFFF:FF:FFFFFFFFFFFFFFFF:FFF:FF:F:FFF,FFFF::FFFFFFFFFFFFFF,:FFF:F::,FFF,FFFFFFFF:FFF:FFFFFF:FFFFFF:F:FF:F:FFFF:FFFFFFFFFFFF,FFF:FFF::FFFFFFF:,FFFFFFFFFFFFFFFF,FFF:FFFF:F,
@A00920:152:HGHKKDRXX:2:2105:5629:33505 2:N:0:AGGAGTGG+CTAAGCCT
GGACTACCAGGGTTTCTAATCCTGTTTGCTCCCCACGCTTTCGCACCTCAGCGTCAATACTTGTCCAGCGAGTCGCCTTCGCCACTGGTGTTCTTCCGAATATCTACGAATTTCACCTCTACACTCGGAATTCCACTCGCCTCTCCAAGATTCTAGCACTGCGGTTTCAAGGGCCGTTCCGGGGGTGAGCCCCGGGAGTTCACCCCTGACTTGCTGCGCCGCCTACGTGCGCTGTACGCGCAGTATATCC
+
FFFFFFFFFFFFFFFFFFFF:F,FFF:FFFFFFFF:FFF:FFFFFFFFF,:F,F:FF,FFFFFFF,:FF,,FFF:FF,:FFF:::F:F:F,FF:,FFFFFFF,:::FFF:,F,:F::::F:F:FFFFFFF:FFF::FFFFF,FFFFFFF,F,,F:FF:FFFF,F:,,FFFFFFF:F,,:FFFFFF,F,F::FFF:FF:F,:,:,FFFF,,,,FFFFFFF:FFFF,:FFFFFF,,F,FFF,F,F,:::::F
@A00920:152:HGHKKDRXX:2:2105:14190:33520 2:N:0:AGGAGTGG+CTAAGCCT
GGACTACTGGGGTTTCTAATCCCGTTCGCTCCCCATGCTTTCGCGTCTGAGTGTCAAAGCAGGCCCAGAAAGTCGCCTTCGCCACAGGAGTTCCTCGGGATCTCTACGCATTTCACCACTACACCCCGAATTCCACTTTCCTCTGCCTGTTTCTAGTTGAACAGTTTGGCACGGCCTCGCCCGGTTGAGCCGGGCGCTTTCACGCACCACTTATTCAGCCACCTGCACGCCCTTTACGCCCAGTAAATCC
+
FF:FFFFFFFFFFFFF:FFFFFFFFFFFFFFFFFFFFFFFFFF:FFFFFFFFFFFFFFFFFFFFFFFFFFF:FFFFFFFFFFFFFFFFFFFFFFFFFFFFFFFFFFFFFF:FFFFFFFFF:FFFFFF:FFFFFFFF:FFFFFFFFFFFFFFFFFFFFFFFFFFFFFFFFFFFFFFF:F:FFF:FFFFFFFFFFFFFFFF:FFFFF:FF,F:,FFFF::FFFFFFFF,F:FFFFFFFFFFFF:F:FFFFFF
@A00920:152:HGHKKDRXX:2:2105:30472:36010 2:N:0:AGGAGTGG+CTAAGCCT
GGACTACTAGGGTATCTAATCCTGTTCGCTCCCCACGCTTTCGTCCATCAGCGTCAGTTAAATCTTAGTGACCTGCCTTCGCAATTGGTGTTCTAAGTAATATCTATGCATTTCACCGCTACACTACTTATTCCAGCCACTTCAAATTTACTCAAGACCTGCAGTATCAATGGCAGTTTCATAGTTAAGCTATGAGATTTCACCACTGACTTACAGATCCGCCTACGGACCCTTTAAACCCAATAAATCC
+
FFFFFFFFFFFFFFFFFFFFFFFFFFFFFFFFFFFFFFFFFFFFFFF:FFFFFFFFFFFFFFFFFFFFFFFFFFFFFFFFFFF:FFFFFFFFFFFFFFF:FFFFFFFFFFFFFFFFFFFFFFFFFFFFFFFFFFFFFFFF::FFFFFFFFFFFFFFFFFF:FFFFFFFFFFFFFFFFFFFFFFFFFFFFFFFFFFFFFFFFFFFFFFFFFFFFFFFFFFFFFF:F:FFFFFFFFFFF::FFFF:FFFFFF
@A00920:152:HGHKKDRXX:2:2105:28393:36761 2:N:0:AGGAGTGG+CTAAGCCT
GGACTACACGGGTTTCTAATCCTGTTTGCTCCCCACGCTTTCGTGCATGAGCGTCAGTGCAGGCCCAGGGGATTGCCTTCGCCATCGGTGTTCCTCCGCATATCTACGCATTTCACTGCTACACGCGGAATTCCCTCCCCCTCTGCCGCACTCCAGCGATGCAGTCACAAATGCAGTTCCCAGGTTAAGCCCGGGGATTTCACACCTGACTTACATCACCGCCTCCGCACGCTTTACGCCCAGTAATTCC
+
FFFFFFFFFFFF,FFFFFFFFFFFFFFFFFFFFF:,F:FFFFFFFFFF::FFFFFFFFF:,FFF:FFF,F,F,,F,FFFFFFFF,FFFFFFFFFFF:,:FFFFFFFFFF:FFFFFFFFFFFFFF::,FFFFFFF,,,,:FF,FFFF,FFFFFFFFFF,F,:FFFF:FFF,FFF,F,FF,FFF,FFFFFFF,,FFFFFF:FFFFF,FFF,FFFF:::F,FFFFFF,FFF,F:FFFFFFFFFF:F:FF:FFF
@A00920:152:HGHKKDRXX:2:2106:3170:1470 2:N:0:AGGAGTGG+CTAAGCCT
GGACTACTAGGGTTTCTAATCCCGTTCGCTCCCCATGCTTTCGCATCTCAGCGTCAGGTCAGGCCCAGCGTGTCGCCTTCGCCACTGGTGTTCCTCCGGATCTCTACGCATTTCACCACTACACCCGGAATTCCACACGCCTCTACCTACCTCTAGTCGCGCAGTTCGATTGCGTCCTCGCCCGGTTGAGCCGGGCGCTTTCACGCCTCACTTGCACGACCGCCTACACGCGCTTTACACCCAGTAAATC
+
:FFFFFFFFFFF::FFFFFFFFFFFFFFFFFF:FFFFFF:FFFFFFFFF:FFFFFFFFFF:FFFFFFFFFFFFFFFFFFFFFFFFFFFFFFFF,:FFFFFFFFFFFFFFFFFFFFFFFFFFFFFFFFFFFFFFFFFFFFFFFFFFFFFFFF:FFFFFFFFFFFFFFFFFFFFFFFFFFFFFFFFF,FFFFFFFF:FFF:FF:FF:FFFFFFFFFF,FFFFFFF:F:FFFFFF:FFF:FFFFF:FF,FFFF
@A00920:152:HGHKKDRXX:2:2106:12120:2754 2:N:0:AGGAGTGG+CTAAGCCT
GGACTACTCGGGTTTCTAATCCTGTTTGATCCCCACGCTTTCGTGCCTCAGCGTCAATCACTGCGCAGTGAGCTGCCTTCGCAATTGGTGTTCTATGTCATATCTAAGCATTTCACCGCTACATGACATATTCCGCTCACCTCCACAGTATTCAAGACAAATAGTATCCATGGCAGTTTCCGAGTTAAGCTCGGAGATTTCACCACGGACTTACCTGCCCGCCTACGAACCCTTTAAACCCAGTGAATCC
+
FFFF,FFFF::FFFFFFFFFFF,F,FFFFFFFFFFFFFFFFFFFFF:FFFF,FFFFFFF:FFF:FF:F,FFFFFFFFFFFFFF,:FFFFF:FFFF:FFFFFFFFF,FFF:FFFF,FFFFFFFF:FFFFFFFFFFFFFFFFFFFFFFFFFFFFFFF:FFFFF,FFFFFFFFF:FFFFF:F,FFFFFFFFF::F,:FFFFFFFFF,FFF:,::FFFFFFFFFFFFFFF,,FF:FFFFFFF,F:F,F::::FF
@A00920:152:HGHKKDRXX:2:2106:32850:2769 2:N:0:AGGAGTGG+CTAAGCCT
GGACTACTAGGGTTTCTAATCCTGTTTGCTCCCCACGCTTTCGCACCTCAGCGTCAGTACCGAGCCAGTGAGCCGCCTTCGCCACTGGTGTTCCTCCGAATATCTACGAATTTCACCTCTACACTCGGAATTCCACTCACCTCTCTCGGACTCGAGATACCCAGTATTAGAGGCAGTTCCAGGGTTGAGCCCTGGGATTTCACCCCTAACTTAAATATCCGCCTACGTGCGCTTTACGCCCAGTAATTCC
+
FFFFF:FFFFFFFFFFFFFF:FFFFFFFFFFFFFFFFFFFFFFFFFFFFFFFFFFFFFFF,FFFFFFFFFFFFFFFFFFFFFF:FFFFFFFFFFFFFFFFFFFFFFFFFFFFFF:FFFFFFFFFFFFFFFFFFF:FFF:FFFFFFFFFFFFFFFFFFFFFFFFFFFFFFF:F:FFFFFFFFFFFFFFFFFFFFFF,FFFFFF:FFFFFFFFFFFFFFFFFFFFFFF,FFFFFFFF:F:FFFFF:FFFFFF
@A00920:152:HGHKKDRXX:2:2106:2998:3583 2:N:0:AGGAGTGG+CTAAGCCT
GGACTACTGGGGTTTCTAATCCTGTTTGCTCCCCACGCTTTCGCGGATGAGCGTCAGAACTGGCCCAGCTAGCCGCCTTCGCCACAGGTGTTCTTCCTGATATCTACGCATTCCACCGCTACACCAGGAATTCCGCTAGCCTCTACCAGTCTCCAGCCAGCCAGTATCGTACGCAATTCCGGAGTTGAGCTCCGGATTTTCACAAACGACTTAACAGACCGCCTGCCCGCGCTTTACGCCCAGTAATTCC
+
FF:F:FFFFFFF:F:FF,FFFFFFFF:F:FFFFFFFFFFFFFFFFFFFFFFFFFFFFFF:F:FFFFFFFF,FF:FFFFF:FFFF,FFFFFFFFF:FFFFFFFFFFFFFFFFFFFFFF:FFFFFFFFFF,F:FFF:F,FF:FF:F:FFF,,FFFFFF:F,,,FFF,FFFFF:FF:F,FF::F,FF:FFFFFFFFFFFFFFFFFFF,,FFF:FF:FFFFFFFFFFFF,,FFF:FFFF::FFFFFFF::FFFF
@A00920:152:HGHKKDRXX:2:2106:21585:3646 2:N:0:AGGAGTGG+CTAAGCCT
GGACTACCGGGGTATCTAATCCTGTTCGCTCCCCACGCTTTCGCACCTGAGCGTCAGTCTTTGACCAGGGGGCAGCCTTCGCCATCGGTCTTCCTCCAGAGATCTTCGCATTTCACCGCTACACCTGGAATTCTACCCGCCTCTACATGACTCTAGGCTGCCAGTATCGAATGCAGTTCCCCGGTTGAGCCCGGGGCTTTCACGTCAGACTTGACAGACCGCCTGCGTGCGCTTTACGCCCAGTAATTCC
+
F:,FF::F,::F:FFFF,FFFF,::,,FFF:F:FF,:F:::::F,,FFFF:FFFFF:F,,,,:,:FFF,F,,F,FFFF:F:FFF,F:F:,FFF:F:,FF,,,,FF:F:F:,FFFFFFFFF::F,F,F:FFF:F,F:,F,:,FFFFFF:,,FF:,,F,FFFF:,FF:,:FF,,:F,:,FFF,,,::FF,F:FFFFF,:F:,:F,,,F:FFF,,FFF:,F,FFF::FF,:F:,:,FFFFFF,F::FF:F,FF
@A00920:152:HGHKKDRXX:2:2106:4978:3850 2:N:0:AGGAGTGG+CTAAGCCT
GGACTACACGGGTTTCTAATCCTGTTTGCTACCCACGCTTTCGCGCATCAGCGTCAGTACCGGTCCAGGTAGCCGCCTTCGCCACTGGTGTTCCTCCCAATATCTACACATTTCACCGCTACACCCGGAATTCCGCACCCCTCTACCCGCCTCCAGAACAGCAGTCTGATTCGTCCTTTCCGAGTTTAGCCCGGACCTTTCACGAACCACTTACCATCCCGCCTACACGCGCTTTACGCCCAGTAACTCC
+
FFFFFFFFFFFF,FFFFFFFFFFFFFFFFFFFFFFFFFFFFFFFFF:FFFFFFFFFFFFFF,FFFFF:FF:F:FFFFFFFFFFFFFFFFFFF,FFFFFFFFFFFFFFFFFFFFFFFFF:FFFFFFFFFFFF,FF:FFFFFFFFF,F::FFFFF:F:F,FFFFFFFFF:F:FF::FFFFFFF:::FF:FF:FFFFFFFF,FFFFFFFFFFFFFFFFFFFF:F:,F:,FF,FF:::FFF:FFFFF:,FFFFF
@A00920:152:HGHKKDRXX:2:2106:25509:4398 2:N:0:AGGAGTGG+CTAAGCCT
GGACTACCCGGGTTTCTAATCCTGTTTGATACCCACACTTTCGAGCATGAACGTCAGTTACGGATTAGTGTGCTGCCTTCGCAATCGGAGTTCTTCGTGATATCTAAGCATTTCACCGCTACACCACGAATTCCGCACACCTCAACCGCACTCAAGGACGCCAGTATCAACTGCAATTTTAAGGTTGAGCCCCAAACTTTCACAGCTGACTTAACGACCCGTCTGAGCTCCCTTTAAACCCAATAAATCC
+
FF,FF,FFFFFFF:FFFFFFFFF:F:,FFFFFFFFFFFFFFFFFFFFFFFFFFF:,FF,FFF:F:F,F,FF:FFFFFFFFF:FFFFFFFFF:FF,FFFFFFFFFFFFFFFFFFFFFFFFFFFFFFFFFFFFFF:FF:FFF:FFFFFFFFFFFFFFFFFFFFFF:FFFFFF:FFFFF::,F:FF:,,FF:FFFFFFFF:F:FFFFF:FFFFFFFF::,FFFFFFF::FFFFFF:,F,FFFF:F:F:FFFFF
@A00920:152:HGHKKDRXX:2:2106:21965:4554 2:N:0:AGGAGTGG+CTAAGCCT
GGACTACCCGGGTTTCTAATCCTGTTCGCTCCCCATGCTTTCGCTTCTCAGCGTCAGTAGTGGCCCAGAGACCTGCCTTCGCCATCGGTGTTCCTCCTGATATCTGCGCATTTCACCGCTACACCAGGAATTCCAGTCTCCCCTACCACACTCTAGTCTGCCCGTACCCACTGCAAGTCCGGGGTTGAGCCCCGGATTTTCACAGCAGACGCGACAAACCGCCTACAAGCTCTTTACGCCCAATAATTCC
+
FFFFF:FFFFFFFFFFFFFFFFFFFFFFFFFFFFFFFFFFFFFFFFFFFFFFFFFFFFFFFFFFFFFFFFFFFFFFFFFFFFFFFFFFFFFFFFFFFFFFF:FFFFFFF,:FFFFFFFFFFFFFFFFFF,FFFFF:FFFFFFFFFFFFFFFFFFFFFFFFFFFFFFFFFFFFFFF:FFFFFFFFFFFFFFFFFFFFFFFFFFFFFFFF:FFFFFF,F:FF:FFFFFFF,FFF:FFFFFFFFFFF,,FFFF
@A00920:152:HGHKKDRXX:2:2106:1533:4679 2:N:0:AGGAGTGG+CTAAGCCT
GGACTACTGGGGTTTCTAATCCTGTTTGCTCCCCACGCTTTCGTGCCTGAGCGTCAGTGTCAGCCCAGGGGGCTGCCTTCGCCATCGGTGTTCCTCCGCATCTCTACGCATTTCACTGCTACACGCGGAATTCCACCCCCCTCTGCCACACTCCAGTTCGCCAGTTTCAACGGCCATTCCCAGGTTGAGCCCGGGGCTTTCACCGCCGACACCACGAACCGCCTGCGCACGCGTTACGCCCAGTAATTCC
+
FFFFFFF:FFFFFFFFFFFFFFFFFFFFF:FFFFFFFFF:FFFFFFFFFFFFFFFFFFFFF:FFFFFF:FFFFFFFFFFFFFFFF:FFFFFFFFFFFFFFFFFF,FFFF:FFF:FFFFF,FF,FFFFFF,FFFFFFF:FFFFF:FFFFFFFFFFF,FFFFFF:FFFFFFFFFFFF,FFFFFFFF,FFFFF,FFFFFF:,,F:F:FFFFFFFF,F:FFFF::FFFFFFF,FF:,,:,FFFFFF,F:,,FF:
@A00920:152:HGHKKDRXX:2:2106:21350:5055 2:N:0:AGGAGTGG+CTAAGCCT
GGACTACACGGGTTTCTAATCCTGTTCGCTCCCCATGCTTTCGCTCCTCAGCGTCAGTAACGGCCCAGAGACCCGCCTTCGCCACCGGTGTTCCTCCTGATATCTGCGCATTTCACCGCTACACCAGGAATTCCAGTCTCCCCTACCGCACTCAAGCCAGCCCGTATCGACTGCAGGCCCGGAGTTGAGCCCCGGGTTTTCACAGTCGACGTGACAAGCCGCCTACGAGCTCTTTACGCCCAATAATTCC
+
FF:FFFFFFFFF:FFFF:FFFFFFFFFFFFFFFFF:,FFFFFFF:FFFFFFF:FFFFFFFFFFFFFFFFFFFFFFFF:FFFFFFF:FF:FFFFFFFFFFFFFFFFFFFFFFFF:FFFFFFFFFFFFFF:FFFFFFFFF,FFFFFF:FFFFFFFFFFFFFFFFFFF:FFFFFFF:FFFFFFFFFFFFFFFFFFFFFFFFFFFFFFFFFFFFFFFFFFFFFFFFF,,FF:FFFFFFFFFFFF::FFFFFFFF
@A00920:152:HGHKKDRXX:2:2106:24496:5212 2:N:0:AGGAGTGG+CTAAGCCT
GGACTACCAGGGTTTCTAATCCTGTTTGCTCCCCTAGCTTTCGCGCCTCAGCGTCAAGAACAGGCCAGGAAGCCGCCTTCGCCACTGGTGTTCCTCCCGATATCTACGCATTCCACCGCTACACCGGGAATTCCACCCGCCCCTACCGGTCCCCAGGTCGAAAGTCTCGGAAGCCATCCCGGGGTTGAGCCCCGGCCTTTCACTCCCGACTTTTCGTCCCGCCTGCGCGCGCTTTACGCCCAGTAATTCC
+
FFFFFFFFFFFFFFFFFFFFFFFFFFFF,FF:FFFFFFFFFFFFFFFFFFFFFFFFFFFFFFFFFFFFFF,FFFFFFFFFFFFFFFFFFFFFFFFFFFFFFFFFFFFFFFFFFF:FFFFFFFFFFFFFF:FFFFFFFFFFFFFFFFFFFFFFFFFFFFFFFFFFFFFFFFFFFFFFFFFFFFFFFFFFFFFFFFFFFFF:FFFFFFFFFFFFFFFFFFFFFFFFFFFFFFFFF,FFFFF:FFFFFFFF,F
@A00920:152:HGHKKDRXX:2:2106:28366:5682 2:N:0:AGGAGTGG+CTAAGCCT
GGACTACTGGGGTATCTAATCCTGTTTGCTCCCCACGCTTTCGCGTCTCAGCGTCAGTAACGTCCCAGCGAGCTGCCTTCGCCATAGGTGTTCCTCCCGATATCTGCGCATTTCACCGCTACACCGGGAATTCCACTCGCCTCTTCCGAACTCTAGTCCGGCAGTATCGACCGGCATCCCAGGGTTGAGCCCTGGACTTTCACAGCCGACTGACCGGACCGCCTACACGCTCTTTACGCCCAATGATTCC
+
:FFFFFFFFFFFFFFFFFFFF:FFFFFFFFFFFFFFFFFFFFFFFFFFF:FFFFF:FFFFFFFFFFFFFFFFFFFFFF:FFFFFFFFFFF:FFFFFFFFF,FFFFFFFF:FFFFFFFFFFFFFFFFFFF,FFFFFFFFFF:FF:FFFFFFFFFF,FFFFFFFFFFFFF:FFFFFFF:FF:FFFFFFFFFFFFFFFFFF,FFFFFFFFFFFFFFFFFFFFFFFFFFFFFFFFF,FFF:FFFFFFFF,:FFF
@A00920:152:HGHKKDRXX:2:2106:19886:6089 2:N:0:AGGAGTGG+CTAAGCCT
GGACTACAAGGGTTTCTAATCCTGTTTGCTCCCCACGCTTTCGTGTTTTAGCGTCAGTCATTGTCCAGAAGGCCGCCTTCGCCACCGGTGTTCCGCTTGATATCTACGAATTTCACCTCTACACCAAGCATTCCGCCTTCCTCTCCAAGACTCTAGCCGAGCAGTTTCGAGTGCACTTCCACGGTTGAGCCGTGGGATTTCACGCCCGACTTGCAAGGCCGCCTGCGCACGCTTTACGCCCAGTAATTCC
+
FFFFFFFFFFFFFFFFFFFFF:FFFF:FFFFFFFFF:FFFFFFFFFFFFF:FFFFFFF:FFFFFFFFFFFFFFFFFFFF:FFFFFFFFFFFFFFFFFFFFFFFFFFFFFFFFFF:FFFFFFFFF,:FFFFFFFFFFFFFFFFFFFFFFFFFFFFFF,FFFFFFFFFFFFF:,F:F:FFFFFFFFFF:FF,FFFF,FFFFFFFFFFFFFFFFFFFF:FFFFFFFF,,:F:FFFF:FFFFFFFFFFFFFF:F
@A00920:152:HGHKKDRXX:2:2106:9372:6981 2:N:0:AGGAGTGG+CTAAGCCT
GGACTACAGGGGTATCTAATCCTGTTTGCTCCCCACGCTTTCGTGCATGAGCGTCAGTGCAGGCCCAGGGGGCTGCCTTCGCCATCGGTGTTCCTCCACATATCTACGCATTTCACTGCTACACGAGGAATTCCACCACCCTCTGCCACACTCTAGCTCCCCAGTTACAAACGCAGTTCCCAGGTAAAGCCCGGGGATTTCACATCTGACTTGAGAAGCCGCCTGCGCACGCTTTACGCCCAGTAATTCC
+
:,FFFFF:,FFFFFFFFFFFF,F,FFF,FF,FFFF:FFFFF::F,,::FFF:FFFFFFF,FF,FFF:FFFFFFFFFFFFFFFFFFFFFFFFFFFFF,:F:,F,F::FF,FFFFFFFF,:FFFF,F,FFFFFF:FF:F,FFFF,FF,FFFFFF:FF:,FFFF,F,:FFFFF,F:FFFFFFF,F:FF,FF:F:F:FFFFF,FFFF,FFFFF:FF:FF:F,,FFFFF::F,::FF:F:FFFF,F,FFFFFFFF
@A00920:152:HGHKKDRXX:2:2106:13964:7138 2:N:0:AGGAGTGG+CTAAGCCT
GGACTACAGGGGTATCTAATCCTGTTTGCTCCCCACGCTTTCGCGCCTCAGCGTCAGGTCCGGACCAGAGAGCCGCTTTCGCCACCGGTGTTCCACCCAATATCTACGAATTTCACCACTACACTGGGTATTCCACCCTCCTCTTCAGGCCTCAAGCCTCGGTGTATCGGCCGCACCTCCGGTGTTGAGCACCGGGATTTCACGAGCCGACTGCCAGAGCCGCCTACGCGCCCTTTACGCCCAGTCATTC
+
FF,,F:F,FFF:FF:F,FF,,F::F,F,FF,F,FF,FFF:F:,F:,FFF:,FF,FF:,,F:FFFF,,FFFF::FFFF:,F:FFFF:FFFFF,,:FF:FFF,FF,:FF,:FFFF:FFF,FFFFFFFF,FF,F,,FF:F,F,FFFF,F,F:F:FFFF,,FF:FFFFF:,F:,FF,F:FFF:F:F,F,:F:FF,F,F,F,FFFFF,,,FFFFFFFFF,F:FF:,F,:,FF:F,FFF,F,F:FFF:F,F,F:,F
@A00920:152:HGHKKDRXX:2:2106:29957:8093 2:N:0:AGGAGTGG+CTAAGCCT
GGACTACAGGGGTTTCTAATCCTGTTTGCTCCCCACGCTTTCGCGCCTCAGCGTCAGCCACAGCCCAGCGGGCCGCCTTCGCCACCGGTGTTCTTCCGGATCTCTACGCATTCCACCGCTACACCCGGAATTCCACCCGCCTCTACTGTGCTCCAGTCGGACAGTCCGCCAGGCCGATCCGGGGTTGAGCCCCGGACTTTCACCCCGCGCTTATCCAGACCGCCTACGCGCCCTTTACGCCCAGTGATTC
+
FFFFFFFFFFFFFFFFFFFFFFFFFFFFFFFFFF:FFFFFFFFFF:FFFFFFFFFFFFF:FFFFFFFFFFFFFFFFF:FFFFFFFFFFFFFFF,FFFFFF,FFFFFFFFF:FFFFFFFFFFFFFFFFFFFFFFFFFFFFF:FFFFFFFFFFFFFFFFFFFFFFFFFFF:FF:FFFFF,FFFFF:::FFF:FFF:FF:F:FFFFFFFFFFF:F:FFFFFF,:FFFFFFFFFFFF,FFFFFFFF:FF,F,FF
@A00920:152:HGHKKDRXX:2:2106:20320:8406 2:N:0:AGGAGTGG+CTAAGCCT
GGACTACCAGGGTTTCTAATCCCGTTTGCTCCCCACGCTTTCGCGCCTCAGCGTCAGGAGATGCCCAGAGACCCGCCTTCGCCACCGGTGTTCCTCCCGATCTCTACACATTTCACCGCTACACCGGGAATTCCAGTCTCCTCTGCATCCCTCAAGAACGGCAGTATCGGCCGACGCTCCTCGGTTGAGCCGAGGGATTTCACGACCGACTTGCCATCCCGCCTACGCGCCCTTTACGCCCAGTGATTCC
+
:FFFF,FFFFFF:FFFFFFFFFFFF:FFFFFFFFFFF,F:FFFFFFFFF:FFFFF:FFFFFFFFFFF:,:FFFFFFFFFFFFFFFFFFFFFFFFF:FFFFFFFFFFFFFFFFFFFFF,FFFFFFFFFFFFFFFF:F:FFFFFFF,FFFFFFFF:FFFFF:FFFFFFFFF,FFFFFFF:F::FFFFFFFFFFF:FFFFFFFFFFFFFFFFFFFFFF:FF:FFFFFF:FFFFFFFFFF:FFF:FFFFFFF:F
@A00920:152:HGHKKDRXX:2:2106:4101:8719 2:N:0:AGGAGTGG+CTAAGCCT
GGACTACTGGGGTTTCTAATCCTGTTTGCTCCCCACGCTTTCGTGCCTCAGTGTCAGTGCTGGTCCAGGCAGTCGCCTTCGCCACAGATGTTCCTCCCGATCTCTACGCATTTCACTGCTACACCGGGAATTCCACAGCCCTCTACCGCACTCTAGCCCGCCAGTATCCCATGCCATTCCCAGGTTGAGCCCAGGGCTTTCACAACGGACTTAACGAACCACCTACGCACGCTTTACGCCCAGTAATTCC
+
FFFFFFFFFFFFFFFFFFFFFFFFFFFFFFFFFFFFFFFFFFFFFF:FFFF:FFFFFFFFFFF,FFFFFFF,F,FFFFFFFFF:,FFFFFFFFFFFFF:FFFFFFFFFFFFFFFFFFFFFFFFFF,FFFFFFFFF:F,FFFFFF:FFFFFFFF:FFF:FF,FFFF:FF:F,FFFFFFFFFFFFFFFFFFFFF:::F,FFFFFFF,F,FFF,FFFFF,FFFFFFFFF,FFFFFFFF,,FFFFFF:FFFFFF
@A00920:152:HGHKKDRXX:2:2106:19533:8797 2:N:0:AGGAGTGG+CTAAGCCT
GGACTACAGGGGTTTCTAATCCTGTTTGATCCCCACACTTTCGTGCCTCAGTGTCAGTTAAAGCTTAGTAAGCTGCCTTCGCAATAGGTGTTCTTGACGATATCTAAGCATTTCACCGCTACACCGGGAATTCCGTGTTCCCCTACCGGACTCTAGCCACAGCAGTATCAGGTGGCGTCTCCAGGTTGAGCCTGGAGGTTTCACACCCGACTTTCTGAGCCGCCTACGAGCTCTTTACGCCCAATAAATC
+
FFFFFFFFFFFFFFFFFFFFFF:FFFFFFFFFFFFFFFF,FFFFFFFFFFFFFF:FFFFFFFFFFFFFFFFFFFFFFF,FFFFFFFFFFFFFF:FFFFFF:FFFFFFFFFFFFFFFF:FFFFFFFFFFFFFFFFFFFFFFFFFFFFFFFFFFFFFFFFFFFFFFFFFFFFFFFFFFFFFFFFFFFFFFFFFFFFFFFFFFFFFFFFF:FFFFFFFFFFFFFFFFF,FFFFFFF:FFFFFFF:FFFF,F:F
@A00920:152:HGHKKDRXX:2:2106:17635:8829 2:N:0:AGGAGTGG+CTAAGCCT
GGACTACCGGGGTATCTAATCCTGTTTGCTCCCCACGCTTTCGCTCCTCAGCGTCAGTACTGGCCCAGGATCCCGCCTTCGCCACCGGTGTTCCTCCTGATATCTGCGCATTACACCGCTACACCAGGAATTCCGTTCTCCCCTGCATACCTCTAGTCTGCCCGTATCGGACGCACGCTCAGGGTTGAGCCCTGAGTTTTCACTCCCGACGCGACAAACCGCCTACGAGCCCTTTACGCCCAATAATTCC
+
FFFFFFFFFFFFFFFFFFF:FFFFFFFFFFFFFFFFFFFFFFFFFFFFFFFFFFFFFFFFFFFFFFFF:FFFFFFFFFFFFFFFFFFFFFFFFFFFFFFFFFFFFFFFFFFF,FFFFFFFFFFF:FFFFFFFFFF:FFFFFFFFFFF:,F,FFFFFFFF:F:FFFFFFFFF,FFFF::FF:FFFFFFFFFFFF::F,FF:FFF:FFFFFF,FF:,:F,FFFFFFFFFFFFFFF:FFFFFFFF,FFFFF:F
@A00920:152:HGHKKDRXX:2:2106:1407:8844 2:N:0:AGGAGTGG+CTAAGCCT
GGACTACTGGGGTATCTAATCCCGTTTGCTACCCTAGCTTTCGCGCCTCAGCGTCAGTGTCAGCCCAGCAACCCGTCTTCACCTCAGGTGTTCCTCTTGATATCTACGCATTTCACCGCTACACCAAGAATTCCGATTGCCCCTTCTGCACTCTAGCAAAGCAGTATCAGCTGACCGTTCCGAGTTAAGCCCGGAGATTTCACAGCTGACTTGAATTGCCGCCTACGCGCCCTTTACGCCCAGTAAATCC
+
FF,FFFFFFFFFFFFFF:FFFFFFFFFFFFFFFFFFFFF:FFFFFFF:FFFFFFF:FFFFF:FFFFFFFFFFFFFF:FFFFFFFFFFFF:F,FFFFFFFFFF,FFFFFFF,FFFFFFFFF:FFFFFFFFFF::FFFFFFFFFF:FFFFF,FFFFFFFFFFF,FFFFFFFFFFFFFFFFFFFFFFFFFFFF:FFF:FF:FFFFFFFFFFFFF:FF:FFFFFFFF,FFFFFFFFF,FF:FFFF:FF::FFFF
@A00920:152:HGHKKDRXX:2:2106:9118:9017 2:N:0:AGGAGTGG+CTAAGCCT
GGACTACACGGGTTTCTAATCCTGTTTGCTCCCCACGCTTTCGTGCATCAGCGTCAGTGTTAGCCCAGGGGGCTGCCTTCGCCATCGGTGTTCCTCCAGATATCTACGCATTTCACTGCTACACCTGGAATTCCACCCCCCTCTGCCACACTCAAGTCTGCCAGTAACAAGCGCAGTTCACAGGTTAAGCCCGGGGATTTCACATCTGTCTTACACAACCGCCTGCGCACGCTTTACGCCCAGTAATTCC
+
FFFFFFFFFFFFFFFFFFFFFFFFFF,FFFFFFFFFFFFFFFFFFF:FFFFFFFFFFFFFFFFFFFFFFFFFFFFFFFFFFFFFF:FFFFFFF,FFFFFFFFFFFFFFFFFF,FFFFFFFFFFFFFFFFFFFFFFFFF:F:FFFFFFFFFFFFFF,F:FFFFFFFFFFFFFFFFFFFFF,,FFFFFFFFFFF:,FFFFFFFFFF,,F:F,FFFFF:FFF:,FFF:F:FFFFFFFFF,F:FFF:,FFFFF:
@A00920:152:HGHKKDRXX:2:2106:19822:9392 2:N:0:AGGAGTGG+CTAAGCCT
GGACTACTCGGGTATCTAATCCTGTTTGCTCCCCACGCTTTCGTGCCTCAGCGTCAGTTCTGATCCAGGTCGCCGCCTTCGCCACTGATGTTCCTCCCGATCTCTACGCATTTCACCGCTACACCGGGAATTCCGCGACCCTCTATCGAACTCTAGCCTGCCAGTTTCGAATGCAATTCCCAGGTTGAGCCCAGGGCTTTCACATCCGACACAACAGACCGCCTACGCACGCTTTCGGCCCAGTAGATCC
+
FFFFFFFFFFFFF:FF:FFFFFFFFFFFFFFFFF,,FFFFFFFFFFFFFFFFFFFFFFFFFFF,FFFFF:F:FFFFF:FFFFF,FFFFFFFFFFFFF:F,FFFF,FFFFFFFFF:FFFF,,FFFFFFFF,F,FFF:FFF:FFF,,F:FFF,FFFFF,FFFF:FFF,FFF::,FF::,FFF:,FF:FFFFFFFFFFFFF,FF,FFF,F:F:,F,FF::FFFFFFFFFFF::F,,,F,,FF,::::,,,F:F
@A00920:152:HGHKKDRXX:2:2106:9869:9627 2:N:0:AGGAGTGG+CTAAGCCT
ACACTACTGGGGTTTCTAATCCTGTTCGCTCCCCACGCTTTCGCTCCTCAGCGTCAGTTACTGCCCAGAGACCCGCCTTCGCCACCGGTGTTCCTCCAGATATCTACGCATTTCACCGCTACACCTGGAATTCCGCATTCCTCTCCTGCACTCAAGCCAACCAGTATCAGAAGCAGTTCCCCAGTTAAGCTGAGGGATTTCACATCTGACTTAGTTGGCCACCTGCGAGCGCTTTACGCCCAGTAATTCC
+
,,,,,:F,FF,:FFF:,FFFFF,FFF:FFF::FF::FFFFFF::F::F,F:FFFFFF:,FFF,::FFFFFFF,F,:FFF:F:FFFF,FF:FFFFF::F,FFF:FFF:F,FFFFFFF,FFFFFFFF:FFF:::FFFFF,FF:,,:FFFF:FFFFFF,FFFFFFF:F:,FFFFFFFF,,F,FFFF,FFFFF,::F,F:F,:F,FFFF,F,FFF,FFF:FFFFF:FFF,F,FFFFFF:FF:,FFFFFFFFFF:
@A00920:152:HGHKKDRXX:2:2106:29550:10582 2:N:0:AGGAGTGG+CTAAGCCT
GGACTACCAGGGTTTCTAATCCCGTTCGCTCCCCGTGCTGTCGCGTCTCAGCGTCTGATGTCGTCCAGAATGCCGCCTTCGCCTCTGGTGTTCCTCCGGATCTCTACGCATTTCACCACTACACCCGGAATTCCACATTCCTCTACGACCCACTAGCGCTGCAGTCTCATCCGACCTCTCCCAGTTTAGCCGGGAGCTTTCACGGTTGACTTACAGCACCGCCTACACGCTCTTTACGCCCAGTAATTCC
+
FF,FFFFFFFFFFFFFFFFFFFFFF:F,FFFFFFF:FFFFFFF:FFFFFF:FFFFFFFFFFFF:FFFFF:FFFFFFF:FFFFFFFFFFFFF:FFFFFFFFFFFFFFF:FFFFFFFFFFF:FFFFFFFFFF:FFFFFFFFFFFFFFFFFFFFFFF:FFFFFFFFFFFFFFFFFFFFFFFFFFFFF:FFFFF:FFFFFF,FFFFFFFFFFFFFFFF:::FF,:FF:,FFFFFFFFFFFFF::FFF,F,FFFF
@A00920:152:HGHKKDRXX:2:2106:7889:11271 2:N:0:AGGAGTGG+CTAAGCCT
GGACTACAAGGGTTTCTAATCCCGTTCGCTCCCCATGCTTTCGCATCTCAGCGTCAGGTCAGGCCCAGCGTGTCGCCTTCGCCACTGGTGTTCCTCCGGATCTCTACGCATTTCACCACTACACCCGGAATTCCACACGCCTCTACCTACCTCTAGTCGCGCAGTTCGATTGCGTCCTCGCCCGGTTGAGCCGGGCGCTTTCACGCCTCACTTGCACGACCGCCTACACGCGCTTTACACCCAGTAAATC
+
FFFFFFFFFFFF,FFFFFFFFFFF:FFFFFFFFFFFFFFFFFFFFFFFFFFFFFFFFFFFFFFFFFFFFFFFFFFFFFFFFFFFFFFFFFFFFFFFFFFFFFFFFFFFFFFFFFFFFFFFFFFFFFFFFFFFFFFFFFFFFFFFFFFFFFFFFFFFFFFFFFFFFFFFFFFFFFFFFFFFFFFF:FFFFFFFFFFFFFFFFFFFFFFFFFFFFFFFFFFFFFF,:FFFFFFFFFFFF:FFFFFFFFF:FF
@A00920:152:HGHKKDRXX:2:2106:6831:11976 2:N:0:AGGAGTGG+CTAAGCCT
GGACTACTGGGGTATCTAATCCCGTTCGCTCCCCATGCTTTCGCGTCTGAGTGTCAAACCAGGCCCAGCAAGTCGCCTTCGCCACAGGAGTTCCTCGGGATCTCTACGCATTTCACCACTACACCCCGAATTCCACTTGCCTCTGCCTGTTTCCAGTCTCCCAGTTTGGCACGGCCTCGCCCGGTTGAGCCGGGCGCTGTCACGCACCACTTAACAGACCACCTGCACGCCCTTTACGTCCAGTAAATCC
+
FFF::FFF:FFFF:F:FF,:FFFF,FFFFFFFFFFFF:FFFFFFFFFFFFFF:FFF:FFFFFF:FFFFF,FFFFFFFFFFFFF:FFFF,F,FFF,FFFFF:FFF:FFFFFF,::FFFFF:FFFFF::FFFFFF:FFFFFFFFFFFFFFFFFFF:,FFFFFFFFFFF:FFF:FFFF:F:FFFFFFF:FFFFFFFFFFF::FFFFF:FFFFF:FFF:FFFFF:FF:F::FFFFF:F,,FFFFFFFFF::F:F
@A00920:152:HGHKKDRXX:2:2106:26765:12430 2:N:0:AGGAGTGG+CTAAGCCT
GGACTACTGGGGTTTCTAATCCTGTTCGCTCCCCACGCTTTCGCGTCTCAGCGTCAGTTGGTGTCCAGGAAGTCGCCTTCGCCACCGGTGTTCCTCCTGATATCTACGAATTTCACCTCTACACCAGGAATTCCGCTTCCCTCTCCACCACTCTAGACCGGCAGTTTCAAATGCAGTTCCTGAGTTGAGCTCAGGGATTTCACATCTGACTTATCGGCCCGCCTACACGCGCTTTACGCCCAGTAATTCC
+
FFFFFFF:FFFFFFFFFFFFFFFFFFFFFFFFFFFFFFFFFFFFFFFFFFFFFFFFFFFFFFFFF:FFFF:FFFFFFF:FFFFFFFFFFFFFFFFFFF:FFFFFFFFFFFFFFFFFFFFFF:FFF,FFF,FFFFFFFFFFFFFFFFFFFFFFFFFFFFFFFF:FFFFFFF:FFFFF,FFFFFFF,FF::FFFFFFFFFFFFFFFFFF,,FFF,FFFFFFFFFFFFFFFFFFFF,FFFFF:FFFFFFF:F:
@A00920:152:HGHKKDRXX:2:2106:13431:12665 2:N:0:AGGAGTGG+CTAAGCCT
GGACTACTGGGGTTTCTAATCCTGTTCGCTCCCCACGCTTTCGTGCCTGAGCGTCAGTCGCCGTCCTGCCATCCGCCTACGCTTCCGGTATTCCTCGTGATATCTACGCATTTCACCGCTACACCACGAATTCTAGTGGCCTCTCCGGTACTCAAGGACGGCAGTATCAAAGGCCGTCCTACGGTTGAGCCGTGGACTTTCACCCCTGACTTACCGCCCCGCCTGCAAACCCTTTACACCCAATAAGTCC
+
:FFFFFFF,FFFFFFFFFFFFFFFFFFFFFFFFFFFFFFFFFF,,:FFFFFFFFFFFFF:FFFFFF,FFFFFFFFFFFFFFF:FF,FF,,:FF:FFF:,F:FFFFFFF,FFFFF:FF:FFFFFFFFFFF,FF:,FF:,,FFFFFFFFF,FF:F,FFFFFFFF:,FFFFFF,:FFFF:FFFF,FFFFFFFF:FF,F:FF:FFFF:FFFF:F:,::FFF:FFFFFFFFF,,F:FFF,FFFFFF:,F,:,FF,
@A00920:152:HGHKKDRXX:2:2106:14064:12915 2:N:0:AGGAGTGG+CTAAGCCT
GGACTACTCGGGTATCTAATCCTGTTTGCTCCCCACGCTTTCGCGCCTCAGCGTCAGTTCCGGTCCAGTGAGCCGCCTTCGCCACTGGTGTTCCTCCCAATATCTACGCATTTCACCGCTACACTGGGAATTCCACTCACCTCTCCCGGTCTCAAGCCATCCAGTCTGACAGGCAGTTCCTCGGTTAAGCCGAGGGCTTTCACCCATCACTTGAACGGCCGCCTACGCGCCCTTTACGCCCAATAATTCC
+
FFFFFFFFF,FFFFFFFFFFFFFFFFFFFFFFFFFFFFFFFFFFFFFFFFFFFFFF:FFFFFFFFFFFFFFF,FFFFFFFFFFFFFFFFFFFFFFFFFFFFFFFFFFFFFFFFFFFFFFFFFFFFFFFFFFFFFFFFFFFFFFFFFFFFFFFF::FFFFFFFFFFFFFFFFFFFFFFFFFFFFFFFFF:FFFFFFFFFFFFFFFFFFF:FFFFFF:FFFFFFFFFFFF,FFFFF:FF:FFF:FFF:FFFF
@A00920:152:HGHKKDRXX:2:2106:16658:13119 2:N:0:AGGAGTGG+CTAAGCCT
GGACTACTAGGGTATCTAATCCTGTTTGCTCCCCACGCTTTCGCGCCTCAGCGTCAGTGTCCGTCCAGATGGCCGCCTTCGCCACCGGTGTTCTTCCCAATATCTACGAATTTCACCTCTACACTGGGAATTCCACCATCCTCTCCGGAACTCAAGCCTTGCAGTATCAAGAGCCATTCCCAGGTTGAGCCCGGGGCTTTCACTCCTGACTGACAAGGCCGCCTACGCGCCCTTTACGCCCAGTAATTCC
+
FFFFFFFFFFFF:F:FFFFFFFFF:FFFFFFFFFFFFFFFFFFFFFFFFFFFFFFFFFFFFFFFFFFFFFF:FFFFFFFFFFFFFFFFFFFFFFFFFFFFFFFFF:FFFFFFFF:FFFFFFFFFFFFFFFFFFFFFF:FFFFFFFFFFF:FFFFFFFFFFFFFFFFFFFFFFFFFFFFFFFFFFFFFFFFFFFFFFFFFFFFFFFFFFFFFF:FF:FFFFFFFFFFF,FFFFFFFFF:FFFFFFFFFFF:
@A00920:152:HGHKKDRXX:2:2106:2311:13166 2:N:0:AGGAGTGG+CTAAGCCT
GGACTACTAGGGTTTCTAATCCTGTTTGCTCCCCACGCTGTCGCGCCTCAGCGTCAGCCACCGCCCAGCAGGCCGCCTTCGCCGCCGGTGTTCTTCCGGATCTCTACGCATTCCACCGCTACACCCGGAATTCCGCCTGCCCCTACGGTGCTCGAGTCGCCCAGTCCGCACGGCCGACCCGGGGTTGAGCCCCAGGCTTTCACCGCGCGCTTAGGCCACCGCCTACGCGCCCTTTACGCCCAGTGATTCC
+
FFFFFFFFFFFFFFFFFFFFFFFFFFFFFFFFFFFFFFFFFFFFF:FFFFFFFFFFFFFFFFFFFFFFFF:FFFFFFFFFFF,F:FFFFFFFF:FFFFFFFFFFFFFFFF:FFFFFFFFFFFFFFFFFFFFFFFFFFFF:F:FFFFF:FFF:FFFFFFFFFFFFFFFFFFFFFFFFFFFFFFFFFFFFFFFFFFF:FF:FFFFFFFF:FF,:FFFFFFFFFFFF:F::FFFFFFF,,FFFFFFFFFFFFF
@A00920:152:HGHKKDRXX:2:2106:15393:13557 2:N:0:AGGAGTGG+CTAAGCCT
GGACTACTCGGGTTTCTAATCCTGTTTGCTCCCCTCGCTTTCGCACCTCAGCGTCAGTACCGGACCAGTGAGCCGCCTTCGCCACTGGTGTTCTTCCTAATATCTACGAATTCCACCTCTACACTAGGAGTTCCACTCACCTCTTCCGGACTCTAGCTTGCCAGTATCAAAGGCAGTTCTGGAGTTGAGCTCCAGGATTTCACACCTGACTTAACAAGCCGCCTACGTGCGCTTTACGCCCAGTAAATCC
+
FFFFFFF,,FFFFFFFFFFFFF,FFFFFFFFFFF,:FF,FFFFFFFFFFFFFFFFFF,FFF,FFFFFF:FFFFFFFFF:FFFFFFFFFF:FFFFF,F,FFFFFFFFFFFFFF,FFFFFFFFFFFFF::FFFFFFF:FF,FFFFF:F,F,FF:FFFFFFFFFFFFFFFF:FF:FFFFFF,FFFFFFFFFFFFF:F,FFFFFF:F,:FFFFFFFFFFF,FFFFFF:F:F:FFFFFFFFFFFFF,,F,FFFFF
@A00920:152:HGHKKDRXX:2:2106:11948:14481 2:N:0:AGGAGTGG+CTAAGCCT
GGACTACTCGGGTTTCTAATCCTGTTTGCTCCCCACGCTTTCGAGCCTCAGCGTCAGTATAATCCCAGTGAGTCGCCTTCGCCACTGGTGTTCCTCCTAATATCTACGAATTTCACATCTACACGAGGCATTCAACACACCTCTCACTAACTCAAGAAATCCAGTCTCAAATGCAATTCCCAGGTTGAGCCCCGGGATTTCACCCCTGACTTAAATATCCGCCTCCGCGCCCTTTACGCCCAGTAATTCC
+
FFF:,FF,:FFFFFFFFFFFFFFFF:FFFFFFFFFFFFFFFFF,FF,F,FFFFFFFFF,F,,,,FFFF,F,F,:FFFFFFFFFF:,FFF,F:F:,FF,,FFFFFFFFFFFFFFFFF,FFFFFFF,:FFFFFFF,:F,FFFFFFF,FF,:FFFF,FF,,,F:FFFF,FFFFF,FFFFF,FF:FFFFFFFFFFFFFFF,FFFF:F,,FFFF::FFFF,,,F:FFF,,FFF,,FFFFFFFFFFFFFFFFFFF,
@A00920:152:HGHKKDRXX:2:2106:23972:14732 2:N:0:AGGAGTGG+CTAAGCCT
GGACTACCAGGGTTTCTAATCCTGTTTGCTCCCCACGCTGTCGCGCCTCAGCGTCAGCCGTTGCCCAGCGGGCCGCCTTCGCCACCGGTGTTCCTCCTGATATCTGCGCATTTCACCGCTACACCAGGAATTCCGATCTCCCCTACCTACCTCCAGCTCGGAAGTATCGGACGCAGTCCCGGGGTTGAGCCCCGGCATTTCACGCCCGACTTTCCGAGCCGCCTACGCGCGCTTTACGCCCAATGAATCC
+
FFFFFFFFFFFFF:FFFFFFFFFFFFFFFFFFFFFFFFFFFFFFFFFFFFFFF:FFFFFFFFFFFFFFFFFFFFFFFFFFFFFFFFFFFF,FFFFF:FFF:FFFFFFF:FF:FFFFF,FFFFFFFFFF,:FFF:FFFFFFFFFFFFFFFFFFFFFFFFFFFFFFFFFFFF:FFFFFFF:FFF:FFFFFFFFFFF:FFF:FFFFFFFFFFFFFFFFFF:FFFFFFFFFFFF:FFFFFF:FFFF,FFF::FF
@A00920:152:HGHKKDRXX:2:2106:9317:14967 2:N:0:AGGAGTGG+CTAAGCCT
GGACTACTAGGGTTTCTAATCCTGTTTGCTACCCACGCTTTCGCGCATCAGCGTCAGAACCGGTCCAGGTAGCCGCCTTCGCCACTGGTGTTCCTCCCAATATCTACGCATTTCACCGCTACACTGGGAATTCCGCTACCCCCTCCCGGCCTCAAGCCAGACAGTTTCAAAGGCAGTTCCTCAGTTGAGCCGAGGGATTTCACCTTTGACTTACCGGGCCGCCTACGCGCCCTTTACGCCCAATAATTCC
+
FFFFF:FFFFFFFFFFFFFFFFFFFFFFFFFFFFFFFFFFFFFFFFFFFFFFFFFFFFFFFFFFFFFFFFFFFFFFFFFFFFFFFFFFFFFFFFFFFFFFFFFFFFFFFFFFFFFFFFFF:FFFFFFFFFFFFFFFF:FFFFFFFFFFFFFFFFFFFFFFFF:FFFFFFFFFFF:FFFFFFFFFFFFFFFFFFFFFF,FFFFFFFFFFFFFFFFFFFFFFFFFF,FFFFFFFFFFFFFFFFFFFFFF:FF
@A00920:152:HGHKKDRXX:2:2106:30861:15107 2:N:0:AGGAGTGG+CTAAGCCT
GGACTACACGGGTTTCTAATCCTGTTTGATCCCCACACTTTCGTGCCTCAGCGTCAGTTACAGCCTAGTAAGCTGCCTTCGCTATAGGTGTTCTTGACGATATCTAAGCATTTCACCGCTACACCGTCAATTCCGCCTACCTCATCTGTACTCTAGCCCATCAGTATCAATGCCACCCTCCCGGTTAAGCCGGGATATTTCAGCACTGACTTAATAGGCCGCCTACGCACCCTTTAAACCCAATAAATCC
+
FFFFFFFFFFFF::FFFFFFFFFFFFFFFFFFFFFFFFF:FFFFFFFFFFFFFFFFFFFFFFFFFFFFFFFFFFFFFFFFFFF:FFFFF:FFFFFF,FFFF,FFFFFFFFF:FFFF:FFFFFFFFFFFFFFFF:FFFF:::FFFFFFFFF:FFFF:FFFFFFFFFFFFFFFFFFFF:FFFFFFFFFFFFFFFFF,F,FFFFFFFFFFFFFFFFFFFFFF:FFFF,FFFFFFFFFF,:FFFFFF,:FFFF,
@A00920:152:HGHKKDRXX:2:2106:16975:15828 2:N:0:AGGAGTGG+CTAAGCCT
GGACTACTAGGGTTTCTAATCCCGTTTGCTACCCACGCTTTCGCGCCTCAGCGTCAGTACCGGCCCAGGGGACCGCCTTCGCCACCGGTGTTCCTCCCAATATCTACGCATTTCACCGCTACACTGGGAATTCCGCCCCCCTCTTCCGGACTCGAGCCTTGCAGTTTCTTCCGCACGTCCTCGGTTGAGCCGAGGGATTTCACGGAAGACACGCATGGCCGCCTACGCGCCCTTTACGCCCAATAATTCC
+
FFFFFFFFFFFFFFFFFFFFFFFFFFFFFFFFFF:FFFFFFFFFFFFFFFFFFFFFFFFFFFFFFFFFFFFFFFFFFFFFFFFFFFFFFFFFFFFFFF:FFFFFFFFFFFFFFFFFFFFF:FFFFFFFFF:FFF:FFFFFF,FFFFFFFFFFFFFFFFFFFFFFF:FFFFF:FF:FFFFFFFFF,:FFFFFFFFFFFFF,,FFFF:FFFFFFFF:F,FFFFFFFF:FFFFFFFFFFFFFFFFF,FFF,FF
@A00920:152:HGHKKDRXX:2:2106:4038:16532 2:N:0:AGGAGTGG+CTAAGCCT
GGACTACCGGGGTTTCTAATCCCGTTTGCTCCCCTGGCTTTCGTTCCTCAGTGTCAGTTGCAGTCCAGAACGCCGCCTTCGCCACCGGTGTTCCTCCTGATATCTACGCATTTCACCGCTACACCAGGAATTCCGCCTACCTCTCCCACACTCCAGCCTTGCAGTTTTCGGCGCACCCTCCCAGTTGAGCCGGGAGATTTCACACCAAACTTACAAAACCGCCTACGCACGCTTTACGCCCAGTAACTCC
+
FFFFFFFFFFFFFFFFFFFFFFFFFFFFFFFFFFFFFFFFFFFFFFFFFFFFF:FFFFFFFFFFFFFFFFFFFFFFFFFFFFFFFFFFFFFFFFFFFFFFFFFFFFFFFFFFFFFFFFFFFFFFFFF:FFFFFFFFFFFFF:FFFFFFFFFFFFFFFFFFFFFF,FFFF:FFFFFFFFFFFFFFFF:FFFFFFFFFFFFFFFFFF,FFFFFFFFFFFFFF:F::FFFFFFFFFFFF,FFFFFF,FFFFFF
@A00920:152:HGHKKDRXX:2:2106:27453:16658 2:N:0:AGGAGTGG+CTAAGCCT
GGACTACTGGGGTTTCTAATCCTGTTTGCTCCCCACGCTTTCGCGTTTTAGCGTCAGTCATTGTCCAGAAGGCCGCCTTCGCCACCGGTGTTCCGCTTGATATCTACGAATTTCACCTCTACACCAAGCATTCCGCCTTCCTCTCCAAGACTCTAGCCGAGCAGTTTCGAGTGCACTTCCACGGTTGAGCCGTGGGATTTCACGCCCGACTTGCACGGCCGCCTGCGCACGCTTTACGCCCAGTAATTCC
+
FFFFFFFFFFFFFFFFFFFFFFFFFFFFFFFFFFFFFFFFFFFFFFFFFFFFFFFFF:FFFFFFFFFFFFFFFFFFFFFFFFFFFF:FFFFFFFFFFFFFFFFF,FFFFFFFFFFFFFF,FFFFFFFFF:FFFFFFFFFFFFFFFFFFFFFFFF:FF:FFFFFFFFFFFFFFFFFF,FFFFFFFFFFFFFFFFFFFFF,FFF:FFFFF:F:FF:,,,FFFFFFFFFFFFFFFFFF:FFFFFFFF::FF:F
@A00920:152:HGHKKDRXX:2:2106:23665:17550 2:N:0:AGGAGTGG+CTAAGCCT
GGACTACAGGGGTTTCTAATCCCGTTCGCTACCCATGCTTTCGCGTCTCAGTGTCAGTTGGATGCCAGTAAACCGCCTTCGCCACTGGTGTTCCTCCGCATCTCTACGCATTTCACCACTACACGCGGAATTCCGTTTACCTCTCATCCACTCAAGTTCAACAGTCTTGGTCAACCTCTCCCAGTTTAGCCAGGAGCTTTCATAACCAACTTATTGAACCACCTGCACGCCCTTTACGCCCAGTAACTCC
+
FFFFFFFFFFFFFFFFFFFFFFFFFFFFFFFFFFFFFFFFFFFFFFFFFFFFFFFFFFFFFFFFFFFF:F:FF,FFFFFFFFFF:FFFFFFFFFFFFFFFFFFFF:FFFFFFFFFFF,FF,FFFFFFFFFFFFFFFFFFFFFFFFFFFFFFFFFFFFFFFFFFFFFFFFFFFFFFFFFFFFFFFFFFFFFF,FFFFFFF,FFFFFFFFFFF,FFFFFFFFFFFFFFFFFF,FFFFFFFFFFFFFF,:FFF
@A00920:152:HGHKKDRXX:2:2106:25409:17660 2:N:0:AGGAGTGG+CTAAGCCT
GGACTACTGGGGTATCTAATCCCTTTCGCTCCCCTAGCTTTCGTCCCTCAGTGTCAGTAATGGCCCAGTAAGGCGCCTTCGCCACCGGTGTTCTTCCCGATATCTACGCATTACACCGCTACACCGGGAATTCCCCTAACCCCTACCATACTCTAGCTGTTCAGTTTCCACAGATTTTCCGGAGTTACGCCCCGGTCTTTAACGGCAGACTTGACCCGCCACCTACGAACGCTTTACGCCAAATAATTCC
+
FFFFFFF:FFFFFF,,FF:,F::FFFF:,:FFFF:F,,FF,:,,FF:,,::::,F:F:,:,FFFF:,FF,FFF,,FF,,:FFFFFFFF:FF,FF,F:FFF,F,,,,F,:FFF,,FFFF:,F:,FFFF:FFF:F,FFF,FFFF,,FFFFF::,F,F,F,:::F:F,F,,:FFF,,,:,,FFFFF,:FF,FF:,F:FFFFF:F,FF,F:FFF,:F:,F,FFF:FFF::FFFF,FFFF::,FF,,FFFFFFF:
@A00920:152:HGHKKDRXX:2:2106:25382:17895 2:N:0:AGGAGTGG+CTAAGCCT
GGACTACCGGGGTATCTAATCCTGTTCGCTCCCCACGCTTTCGTGCCTGAGCGTCAGTCGCCGTCCAGCCACCCGCCTACGCTTCTGGTATTCCTCGTGATATCTTCGCATTTCACCGCTACCCCACGAGTTCTCGTGGCCTCTCCGGGACGCAAGGACGGCAGTATCAAAGGCCGTCCTACGGTTGAGCCGTTGACTGTCACCCGTGACGTGCCGCCGCGCCGGCGCCCCCGTGACACCCTCTCATTCC
+
F:FF:FFFFFFFFFFFFFFFF:FF:FFFFFFFFFFF::FFFFFFFFFFFFFFFFFFFFFFFFF:,FFFFFFFFFFFFF,FF,FFFFFF:F,FF,F:FFF,FF:,,,:FF,F,F:,,:FF,,:,,,:FF,,:F,F,,F:FF:,,,F:FFF:,,,F,FF,,FF,,F,F:FF,,FFF:F,,F:,:FFFFF:F,FFF,F:FFFFF,:,,,,F,,:,,,FF:F,FF,:,FF,:,,:FFFF,,F:,,,::F,,,::
@A00920:152:HGHKKDRXX:2:2106:21332:18646 2:N:0:AGGAGTGG+CTAAGCCT
GGACTACTCGGGTTTCTAATCCTGTTTGCTCCCCACGCTTTCGAGCCTCAGCGTCAGTTGTCGTCCAGCAAGCCGCCTTCGCCACTGGTGTTCCTCCTAATATCTACGCATTTCACCGCTACACTAGGAATTCCACTTGCCCCTCCGACACTCCAGTCTCACAGTTTCCAATGCAGTCCCGTGGTTGAGCCTCGGGCTTTCACATCAGACTTGCAAGACCTCCTGCGCTCCCTTTACACCCAGAAAATCC
+
F:FF:FFFFFFFFFFFFFFF::FFFFFFF::F,:FFFFF:FF:FFFF:FFFFFFFFFFFFFF,::::FF::F:F:FF:FF:F,FFFFFF:F:F:FFFFF:,F:FFF:FF,FFF::FFF::F,,FFFFFFFFFF:FF:,F,F,FFF:FF:F:F,F:FFFFFFF,FFFF:FFFF,FFF:F:FFFF,FFF:FFFFFFFFFF:FFFF,FFFFF:FFF,:F,F,F,F:F:FFFF,F,,F,,FFF:FFF:::,FFF
@A00920:152:HGHKKDRXX:2:2106:6515:19163 2:N:0:AGGAGTGG+CTAAGCCT
GGACTACCAGGGTTTCTAATCCTGTTTGATCCCCACGCTTTCGTGCCTCAGAGTCAATATTCGTGTAGTGAGCTGCCTTCGCAATTGGTGTTCTATGTCATATCTAAGCATTTCACCGCTACATGACATATTCCGCTCACCTCCACGGTATTCAAGGCAGATAGTATCAACGGCAGTTACCGAGTTAAGCCCGGAGCTTTCACCACTGACTTACCTGCCCTCCTACGCACCCTTTAAACCCAGTGAATCC
+
FFFFFFFF,FFFFFFFF,FFFFFFFFFFF:FFFFFFFFFFFFFFFFFFFFF:FFF,FFFF:FFFFFFFFF:F,FFFFFFFFF,F:FFFFFFFFF:FF,FFFFF,FF,FFFFFFFFFFFFFFFFFFFFFF:FFFFFFFF,F::F,FFFFFF,FFFFFFFF:F:FF:,FFF:FFF,FFFF,FF,,F:F:F,FFFFFFF,FF:FFFFFFFFFFFFFFFF,:FFFFF,:FFFFF:FFFFFFF:F:FFFFFF:,F
@A00920:152:HGHKKDRXX:2:2106:14326:19351 2:N:0:AGGAGTGG+CTAAGCCT
GGACTACCGGGGTATCTAATCCTGTTTGCTCCCCACGCTTTCGTGCCTCAGCGTCAGTGTCGGTCCAGTGAGCCGCCTTCGCCACCGGTGTTCTTCCCAATATCTACGAATTTCACCTCTACACTGGGAATTCCACTCACCTCTCCCGGATTCTAGCGATGCAGTCTTAAAGGCAGTTCCGGAGTTGAGCTCCGGGCTTTCACCTCTCACTTACAAAGCCGCCTACGCGCGCTTTACGCCCAGTAATTCC
+
FF,FFFFFFFFF:FFFF,FFFF:FFFFFFFFFFFFFF:,FFFFFFFFFFFFFF,FFF,FFF:FFFFFFFFFFFFFFFFFFFFFFFFFFFFF:F:FFFFFFF,FFF:FFF,:FFF:FFFFFFFFFFFFFFF,FFF:FFFFF:FFFFFFFFF:FFF,FFFFFFFFFF:FFFFFFFFFFF:FFFFF:F,FFFFFFFFFFF:FFF,FFFFF:FFFFF:FF,FFFF:FFFFFFFFFFF:FFFFF,FFF,,,F,FF
@A00920:152:HGHKKDRXX:2:2106:7102:19742 2:N:0:AGGAGTGG+CTAAGCCT
GGACTACACGGGTTTCTAATCCTGTTTGCTCCCCACGCTTTCGCTCCTCAGCGTCAGTATTGGCCCAGAGAACCGCCTTCGCTACTGGTGTTCCTCCCGATATCTGCGCATTCCACCGCTACACCGGGAATTCCATTCTCCTCTACCAAACTCTAGCCACAGCAGTATCGACTGCAGTTCCAGGGTTGAGCCCTGGGATTTCACAGCCGACTAACTGAGCCGCCTCCGAGCTCTTTACGCCCAATGATTC
+
FFFFFFFFFFFFFFFFFFF:FFFFFFFFFFFFFFFFFFF,FFFFFFFFFFFFFFFFFFFFFFFFFFFFFFFFFFFFFFF:FFFFFFF:FFFFFFFFF,FFFFFFFFFFFFFFFFFFFFFFFFFFFFFFFFF:FFFFFFFFFFFF,FFF,,FFFF:F:F:FFFFFFFFFFFFFFFFFFFFFFFFFFFF:FFF:F:FFF:,:FFFFF:F:,:FF,FFFFFFFFFFFF,FFFFFFF,FFFFFFFFFF,F,,FF
@A00920:152:HGHKKDRXX:2:2106:22055:20619 2:N:0:AGGAGTGG+CTAAGCCT
GGACTACCGGGGTTTCTAATCCTGTTTGCTCCCCACGCTTTCGCGTCTCAGCGTCAGTAATCGTCCAGAAAGCCGCCTTCGCCACCGATGTTCCTCTCGATATCTACGAATTTCACCTCTACACCGAGAATTCCGCTTTCCTCTCCGACACTCAAGCGAAGCAGTTTCGAGTGCACTTCCTAGGTTGAGCCCAGGGCTTTCACACCCGACTTGCCAAGCCGCCTACACGCGCTTTACGCCCAGTAATTCC
+
FFFFFFFFFFFFFFFFFFFFFFFFFFFFFFFFFFFFFFFFFFFFFFFFFFFFFFFFFFFFFFFFFFFFFFFFFFFFFFFFFFFFFFFFFFFFFF:FFFF,FFF:FFFFFFFFFF:FFFFFFF,FFFFFFF,FFFFFFFFF,F,FFFFFFFFFFFFFFFFFFFFFF:FFFFFFF:,FFFFFFFFFFFFFF:FFFFFFFFFFF:FFFFFFFFFFFFFFFFFFFFFFFFFF:FFFFFF,FFFFFFFFFFF,FF
@A00920:152:HGHKKDRXX:2:2106:4652:20635 2:N:0:AGGAGTGG+CTAAGCCT
GGACTACTGGGGTATCTAATCCTGTTTGCTCCCCACGCTTTCGTGCCTCAGCGTCAGGACAGGCCCAGTCGCCCGTCTTCACCATCGGCGTTCCAGTAGATATCTACGCATTTCACCGCTACACCTACTGTTCCGGCTACCCATACCTGCCTCAAGACCCGCAGTTCGCCCCGCACTTCCCCGGTTGAGCCGGGGGATTTCACAAGACGCTTGCGGATCCGCCTACGCACCCTTTAAGCCCAGTAATTCC
+
F::F:FFF,FFFF,FFFF:FFFFFFFFFFFF:FFFF:FFFFFFFFF,FFFF,FFFFF:FF,,FFFFFF,F,FF:FFFFFFFFF:,FFF,F,FFFF::FFFFFFFFFFFFFFFFFFFFF,F,FFF,FFF,,:::F:F,,FFF,F:FFFF,F:FFFFFFF:F:,F,::F,::,::,,,,FF:,F:FFFFFF:FFFFFF,FFF:FFFF,FFFF:F:FF,:::F,FFFFFFFFF:,FFFFFFFF:F,FFF,F:F
@A00920:152:HGHKKDRXX:2:2106:25201:20964 2:N:0:AGGAGTGG+CTAAGCCT
GGACTACCGGGGTTTCTAATCCTGTTTGCTCCCCACGCTTTCGCTCTTCAGCGTCAGTATCGGCCCAGAGTGCTGCCTTCGCCGTTGGTGTTCCTCCTGATATCTGCGCATTTCACCGCTACACCAGGAATTCCACACTCCTCTACCGAACTCGAGTCACAGCAGTATCGACTGGCGTCCCAAGGTTGAGCGTTGGATTTTCACAGTCGACTTACTGAACAGCCTAGGAGCCCTTTTCGCCCAATGATTC
+
FFFFFFFFFFFFFFFFFFFFFF,FFFFFFFFFFFFFFF::,FFFFFFFFF:FF:FFFF:FFFFFFFFFFFFFFFFFFF:FFFFFF,FF:F:FFFFFFFF,FFFF:FFF:F:FFFFFFFFFFF:FFFFF:FFF:FFFFF:FF,FFFFFFFFFFFFFFFF:FFFF:FFFFFFFFFF:F::F,FFF,:FFFFFF,:FFFFFFFFF,F,F:FFFF:FF:,FFFF,FFFFFFFFFFFFF,,,F,F,FFFFFFF,,
@A00920:152:HGHKKDRXX:2:2106:14362:21198 2:N:0:AGGAGTGG+CTAAGCCT
GGACTACTGGGGTTTCTAATCCTGTTTGCTCCCCATGCTTTCGAGCCTCAGCGTCAATATGTGTCCAGACGGCCGCCTTCGCAACTGGTGTTCTTGGGGATCTCTACGCATTCCACCGCTACACCCCCAATTCCGCCGTCCTCTCCACTATTCAAGACTCCCAGTTTTAGGTGCCTGTCCGGGGTTGGGCCCCGGGATTAAACACCTAACTTAAGAGCCCGCCTACGCTCCCTTTACGCCCAGTGATTCC
+
FFFFFFFFFFFFFFFFF:F:FFFFFFFFFFFFFFFFFFFFFFFFFFFFFFFFFFFFFFFFFFFFFF:FFFFFFFFFFFFFFFFFFFFFFFFFFFFFFFFF,FFFFFFFF::FFFFFFFF,,F::FFFFFFFFFF:FFFFF:FFFFFFF:FFFFF:FFFFFFFFF:FFFFFFFFFFFFFFFFFFFFFFFFFFFFFFFFF:FFFF:FFFFFFF:,FFFFFFFFFFFFFFFFFFF,:FFFFFFFFFFF,:FFF
@A00920:152:HGHKKDRXX:2:2106:2546:21527 2:N:0:AGGAGTGG+CTAAGCCT
GGACTACAGGGGTTTCTAATCCTGTTTGCTCCCCACGCTTTCGTGCATGAGCGTCAGTGTTAGCCCAGGGGGCTGCCTTCGCCATCGGTGTTCCTCCAGATCTCTACGCATTTCACTGCTACACCTGGAATTCCACCCCCCTCTTCCACACTCAAGCTCCCCAGTTTCAAACGCAGTTCCCAGGTTAAGCCCGGGGATTTCACATCTGACTTAAGGAGCCGCCTGCGCACGCTTTACGCCCAGTAATTCC
+
FFFFFFFF:FFFFFFFFFFFFFFFFF:FFFFFFFFFFFFFFFFFFFFFFFFFFFFFFFFFFF:F,F:FF:FFFFFFFFFFFFFFFFFFFFFFFFFFFFFFFFFFFFFFFFFF:FFF,FFFFFFFFF:FF:FFFFFFF:FFFFFFFFFFFFFFFFFFF::FFF,FF::FF,FFFF:FFFFFFF:F:,FFFFFF:FFF:,FFFFF:FFFFFFF:F,F:FFFFFFFF,:FFFFFF::FFFFFFFF::FF:FFF
@A00920:152:HGHKKDRXX:2:2106:6560:21621 2:N:0:AGGAGTGG+CTAAGCCT
GGACTACAGGGGTATCTAATCCCGTTCGCTCCCCTAGCTTTCGTGCCTCAGTGTCAGAAGTTGTCCAGGGACTCGCCTTCGCCACTGGTGTTCCACTTGATATCTACGCATTTCACTGCTACACCAAGTATTCCAGTCCCCCCTCCAACTCTCTAGTCGAATAGTATCCAATGCCATTTCCGAGTTGAGCTCGGAGATTTCACATCAGACTTATCCGACCACCTACGCACCCTTTACGCCCAGTGAATCC
+
FFFFFFFFFFFFFFFFFF,FFFFFFFFFFFFFFFFFFFFFFFFFFFFFFFFFFFFFFFF:FFFFFFFFFFFFFFFFF,FFFFFFFFFFFFFFFFFFFFFFF:FF,FFFFFFFFFFFFFFFFFFFFFFFFFFFF:FFFFFFF:FFFFF:FFFFFFFFF:FFFF:FFFFFFF:FFFFF:FFF:FFFFFFFFFF:,FFFFFFFFFFFFFFFFFFFFF:FFFFFFFFFFF,,FFFFFFFFFFFF:FFFFF,FFF
@A00920:152:HGHKKDRXX:2:2106:12635:22592 2:N:0:AGGAGTGG+CTAAGCCT
GGACTACCCGGGTTTCTAATCCTGTTTGATCCCCACGCTTTCGTGCCTCAGAGTCAATATTCGTGTAGTGAGCTGCCTTCGCAATTGGTGTTCTATGTCATATCTAAGCATTTCACCGCTACATGACATATTCCGCTCACCTCCACGGTATTCAAGATAGATAGTATCAACGGCAGTTTCCGAGTTAAGCTCGGAGATTTCACCACTGACTTACCTATCCTCCTACGCACCCTTTAAACCCAGTGAATCC
+
FFFFFFFFFFFFFFFFFFFFFFFFF:FFFFFFFFFFFFFFFFFFFFFFF:FFFFF:FFFFFFFFFFFFFFFFFFFFFFFFFFFFFFFFFFFFFFFFFFFFFFFFFFFFFFFFFFFFFFFFFFFFFFFFFFFFFFFFFFFFFFFFFFFFFFF,:FFFFFF,FFFFFFFFFFFFFFFFFFFFFFFFFFFF:FFFFF:FFFFFFFFFF:FFFFFFFFFFFFF,FFFFFF:FFFFFFFFFF:FFFF,F:FF:FF
@A00920:152:HGHKKDRXX:2:2106:27733:22842 2:N:0:AGGAGTGG+CTAAGCCT
GGACTACAAGGGTTTCTAATCCCGTTTGCTCCCCTAGCTTTCGCTCCTCAGCGTCAATGTCGGTCCAGGATGCCGCCTTCGCCACCGGTATTCCTCCAGATATCTACGCATTTCACCGCTACACCTGGAATTCTGCATCCCTCTCCCGAATTCAAGCCATCCAGTATCGGATGCAGTTCCCAGGTTGAGCCTGGGGATTTCACATCCGACTTAGTTGGCAGCCTACGAGCCCTTTACGCCCAGTAATTCC
+
FFFFFFFFFFFFFFFFFFFFFFFFFFFFFFFFFFFFFFFFFFFFFFFFFFFFFFFFFFFFFFFFFFFFF:FFFFFFFFFFFFFFFFFF:FFFFFFFFFFFFFFFF,FFFFFFFFFFFFFFFFFFFFFFF,FFFFFFFFFFFFFFFFFFFFFFFFFFFFFFFFFFFFFFFFFFFFFFFFFFFFFFFFFFFFF:FFFF,FFFFFFFFFFFFF:FFFFFF:FFFFF:FFFFFFFFFFFFFFFFFFFFF,FFFF
@A00920:152:HGHKKDRXX:2:2106:12084:23735 2:N:0:AGGAGTGG+CTAAGCCT
GGACTACTAGGGTATCTAATCCTGTTTGCTCCCCACGCTTTCGAACATGAGCGTCAGTATCGGGCCAGTGGGCCGCTTTCGCCACCGGTGTTCCTCCTGATATCTACGAATTTCACCTCTACACTCGCAGTTCCACCCACCTCTCCCGGACTCGAAGATTTCCAGTATCAAAGGCAGTTCTGGAGTTGAGCTCCAGGATTTCACCCCTGACTTAAAAACCCACCTACGTGCGCTTTACGCCCAGTGATTC
+
FFFF,FF:FFFFF,FFFFFFFFFFFFFFFFFFFFFFFFFFFFFFFFFFFFFFFFFFF:FFFFF:FFFFFFFFFFFFFF:FFFFFFFFFFFFFFFFFFFFFFFFFFFFFFFFFFFFFFFFFFFFFFFFFFFFFFFFFFFFFFFFFFFFFFFFFFF,FFFFFFFFFFF:FF,FFFFFFFFFFFFFFFFFFFFFFFFFFF:F:FFFFFFF:FFFFF,FFFFFFFFFFFFFFFFFFFFFFFFFFFFFFFF:,FF
@A00920:152:HGHKKDRXX:2:2106:7455:23891 2:N:0:AGGAGTGG+CTAAGCCT
GGACTACAAGGGTATCTAATCCTGTTTGCTCCCCACGCTTTCGTGCCTCAGCGTCAGTTACCGTCCAGCAGGCCGTCTACACCACGGGTGTTCCTCCTGATATCTACGCATTTCACCGCTACACCAGGAATTCCGCCTGCCTCTCCGGCACTCCAGCAGCCCAGTTTCCGGCGCACCCTCCCGGTTAAGCCGGGAGATTTCACACCAGACTTGGGCCACCGCCTACGCACGCTTTACGCCCAGTAACTCC
+
FFFFFFFFFFFFFFFFFFFFFFFFFFFFFFFFFFFFFFFFFFFFFFFFFFFFFFFFFFFFFFFFFFFFFFFFFFFFFFFFFFFFFFFFFFFFFFFFFFFFFFFFFFFFFFFFFFFFFFFFFF:FFFFFFFFFFFFFFFFFFFFFFFFFFFFFFFFFF:FFFFFFFFFFFFFFFFFFFF:::FFFFF:FFFFFFFFFFFFFFFFFFFFFFFFFFFFFFFFFFFFF:FFFF:FFFFFFFFFFFFFF::FFFF
@A00920:152:HGHKKDRXX:2:2106:31828:23923 2:N:0:AGGAGTGG+CTAAGCCT
GGACTACTAGGGTATCTAATCCCGTTCGCTCCCCACGCTTTCGCACCTCAGCGTCAGACGAGTGCCAGGAGGCCGCTTTCGCCACTGGTGTTCTTCCCGATATCTACGCATTCCACCACTACACCGGGAATTCCGCCTCCCTCTCACCCTCTCAAGCCCAAGAGTTTCCAACGACCTCTCCCAGTTAAGCCGGGAGCTTTCACGTCGGACTTCCCAAGCCGCCTGCGTGCCCTTTACGCCCAGTAATTCC
+
FFFFFF:FFFFFFFFFFFFFFFFFFFFFFFFF:FFFFF,FFFFFFFFFFF,FFFFFFFFF:FFFFFFFFFFFFFFFFFFFFFFFFFFFFFFFFF:FFFFFFFFFFFFFF,FFFF,FFFFFFFFFFFFFFF,FFFFFFFFFFFFFFFFFFFFFFFFFFFFFFFFFFFFFFFFFFFFF:FFFFF:FF:FF,FFFFF:FFFFFFFF:FFFFFFFFFFFFFFFFFFFFFFFFF:FFFFF::,FFFFFFFFFFFF
@A00920:152:HGHKKDRXX:2:2106:30834:24518 2:N:0:AGGAGTGG+CTAAGCCT
GGACTACAAGGGTATCTAATCCTGTTTGCTACCCACGCTTTCGTGCCTCAGCGTCAGTCGCGGTCCAGTAAGCCGTCTACACCACGGGTGTTCCTCCCGATATCTACGCATTTCACCGCTACACCGGGAATTCCGCTTACCTCTCCCGCACTCCAGCAGCCCAGTTTCCGGCGCACCCTCCCGGTTAAGCCGGGAGATTTCACACCAGACTTGGACTACCGCCTACGCACGCTTTACGCCCAGTAACTCC
+
FFFFFFFF:FFFFFFFFFFFFFFFFFFFFFFFFFFFFFFFFFFFFFFFFFFFFFFFFFFFFFFFFFFFF:FFFFFFFFFFFFFFFFFFFFFFFFFFFFFFFFFFFFFFFFFFFFFFFFFFFFFFFFFFF,FFFFFFFFFFFFFFFFFFFFFFFFFFFFFFFFFFFFFFFFFFFF::FFFFF:FFFF,FFFFFFFFFFF:FFFFFFFFFFFFF:FF::FFFFFFFFFFFFFFFF:FFFFFFFFFFFF:FFF
@A00920:152:HGHKKDRXX:2:2106:4490:24768 2:N:0:AGGAGTGG+CTAAGCCT
GGACTACTAGGGTATCTAATCCCGTTTGCTCCCCTGGCTTTCGTTCCTCAGTGTCAGTTGCAGTCCAGAATGCCGCCTTCGCCACCGGTGTTCCTCCAGATATCTACGCATTTCACCGCTACACCTGGAATTCCGCATTCCTCTCCTGCACTCGAGCCATCCAGTATCGGACGCAGTTCCCCAGTTAAGCTGAGGGATTTCACGTCCGACTTAGTCGGCCACCTACGAACCCTTTACGCCCAGTAATTCC
+
FFFFFFFFFFFFFFFFFFFFFFFFFFFFFFFFFFFFFFFFFFFFFFFFFFFFFFFFFFFFFFFFFFFF::FFFFFFFFFFFFFFFFFFFF:FFFFFFFFFFFFF:FFFFFF:FF:FF,FFFFF:FFFFF:FFF:FFFFFFFFFFFFF:FFFFFF:FFF,,FFFFFFFFFFFFFFFFFFFF::F:F:FFFFFFFFFFF:FFF,FFFFFFF,:FFFFF:FF:FFFF,FFF,:FF,F:FFFFFFFFFFFFFFF
@A00920:152:HGHKKDRXX:2:2106:13476:24956 2:N:0:AGGAGTGG+CTAAGCCT
GGACTACACGGGTTTCTAATCCTGTTTGCTCCCCACGCTTTCGTACCTCAGCGTCAGGAACGGCCCAGAAAGTCGCTTTCGCCACTGGTGTTCCTCCCAATATCTACGCATTTCACCGCTACACTGGGAATTCCACTTTCCTCTGCCGTCCTCCAGCCTGCCAGTATCAAGGGCACTCCTGAGGTTGAGCCTCAGTCTTTAACCCCTGACTTAACAAACCGCCTACGTACGCTTTACGCCCAATAATTCC
+
FFFFFFFFFFFFFFFF:F:FFFFFFFFFFFFFFFFFFFFFFFFFFFFFFFFFFFFFFFF:FFFFFFF:FFFFFFFFFFFFFFFFFFFFFFFFFFFFFFFF,F:FF,FFFFFFFFFFFFF:FFFFFFFFF,:FFFFFFFFFF:FFFFFFFFFFFFF:FFFFFF:F:F:FFFFFFFFFFF:FFFFF,FFFFFFFFFFFFFF::FFFF:FFFFF,FFFFFFF,:FFFF:,FFF:FFFFFF:FFFFF:FFFFFF
@A00920:152:HGHKKDRXX:2:2106:1289:24987 2:N:0:AGGAGTGG+CTAAGCCT
GGACTACACGGGTTTCTAATCCTGTTTGCTCCCCACGCTTTCGCGCCTCAGCGTCAGATACGGTCCAGGTCGCCGCCTTCGCCACCGGTGTTCTTCCCAATATCTACGAATTTCACCTCTACACTGGGAATTCCACGACCCTCTCCCGTCCTCAAGACCACCAGTCTCAAAGGCAATTCCGAGGTTAAGCCCCGGGATTTCACCCCTGACTTGATGGTCCGCCTACACGCCCTTTACGCCCAGTAATTCC
+
FFFFF:FFFFFF:,FFFFF,FF,FFFFFFFFFFFFFFFFF,FFFFFF,FFFFFFFFFFFFFFFFFFFFFFFFFFFFFFFFFFFFFFFFFFFFFFFFFFFFFFFF:FFFFFFFFF:FFFF:FF:F:FFFFFFFFFFFFFFFFFFFFFFFFFFFFFFFFFF:FF,FFFFFF:FFFFF::FFFFFFFFF,FFFFF:FFFF,FFF:FFFFFFFFFFFFFF:FFFFFFF:F:FFFFFF,FFFFFFF:F:FF:FFF
@A00920:152:HGHKKDRXX:2:2106:28122:25488 2:N:0:AGGAGTGG+CTAAGCCT
GGACTACAGGGGTTTCTAATCCTGTTTGCTACCCACGCTTTCGCTCCTCAGCGTCAGTACTGGCCCAGAGAACCGCCTTCGCTACTGGTGTTCCTCCCGATATCTGCGCATTTCACCGCTACACCGGGAATTCCACTCTCCCCTACCTGCCTCGAGCCGTGCAGTATCGGACGCAGTCACGGGGTTGAGCCCCGGGATTTCACAACCGACTTGCACGGCCGCCTACGCGCTCTTTACGCCCAATGACTCC
+
FFFFFFF:FFFFFFFFFFFFFFFFFFFFFFFFFFFFFFFFFFFFFFFFFFFFFFFFFFFFFFFFFFFFFFFFFFFFF:FFFFFFFFFFFFFFFFFFFFFFFFFFFFFFFFFFFFFFFFFFFFFFFFFFFFFFFFFFFFFFFFFF,FFFFFFFFFFFFFFFFFFFFFFFFFFFFFFFFF:F:FFF:FFFFFFFFFFFFFFFFFFFFFFF,FFFFFFF:FFFFFFFFFFFFFFFF:FFFFFFF:FFFFF:FF
@A00920:152:HGHKKDRXX:2:2106:5285:25614 2:N:0:AGGAGTGG+CTAAGCCT
GGACTACTAGGGTATCTAATCCTGTTTGCTCCCCACGCTTTCGCACCTCAGCGTCAGTACCGAGCCAGTGAGCCGCCTTCGCCACTGGTGTTCCTCCGAATATCTACGAATTTCACCTCTACACTCGGAATTCCACTCACCTCTCTCGGACTCGAGATACCCAGTATCAAAGGCAGTTCCGGGGTTGAGCCCCGGGATTTCACCCCTGACTTAAATATCCGCCTACGTGCGCTTTACGCCCAGTAATTCC
+
FFFFFFFFFFFFFFFF:FFFFFFFFFFFFFFFFFFF,FFFFFFFFFFFFFFFFFFFFFFF:FFFFFFFFFFFFFFFFFFFFFFFFFFFFFFFFFFFFFFFFFFFFFFFFFFFFFFFFFFFFFFFFFFFFFFFFFFFFFFFFFFF:FFFFFFFFFFFF::FFF,FFFFFFFFFFFFFFFFFFFFFF:FFFFFFFFFFF:FFFFFFFFFFFFF,FFFF,FFFFFFF,FFFFFFFF:FFFFFFFFFF:FFFFF
@A00920:152:HGHKKDRXX:2:2106:3784:26428 2:N:0:AGGAGTGG+CTAAGCCT
GGACTACTGGGGTTTCTAATCCTGTTCGCTCCCCACGCTTTCGCTCCTCAGCGTCAGTTCCGGCCCAGAACACCGCCTTCGCCACTGGTGTTCCTCCCGATATCTAAGCATTTCACCGCTACACCAGGAATTCCACGCTCCCCTACTGGACTCTAGCCACAGCAGTATCGGGTGGCGTCTCCAGGTTGAGCCTGGAGGTTTCACACCCGACTTACTGAGCCGCCTACGAGCTCTTTACGCCCAATGAATC
+
FFFFFFFFFFFFFFFFFFFFFFFFFFFFFFFFFFFFFFFFFFFFFFFFFFFFFFFFFFFFFFFFFFFFFFFFFFFFFFFF:FFFFFFFFFFFFFFFFFFFFFFFFFFFFFFFFFFFFFF:FFFFFFFFFFFFFFFFFFFFFFFFFF:FFFFFFFFFFFFFFFFFFFFF:FFFFFFFFFFFFFFFFFFFFFFFFFFFFF:FFF:FFFFFFFFFF,FFFFFFFFF:FFFFFF:FFFFFFFFFFF,::FF,FF
@A00920:152:HGHKKDRXX:2:2106:30779:27054 2:N:0:AGGAGTGG+CTAAGCCT
GGACTACAAGGGTTTCTAATCCCGTTTGCTCCCCTAGCTTTCGCGCCTCAGCGTCAAGAACAGGCCAGATAGCCGCCTTCGCCACTGGTGTTCTTCCCAATATCTACGAATTTCACCTCTACACTGGGAATTCCGCTATCCTCTCTCGGACTCAGAGCGCGGCAGTTTTAAGCGCAGTTCCCGGGTTGAGCCCGGGCCTTTCACGCCTAACTTACCGCACCGCCTACGCGCCCTTTACGCCCAGTAATTC
+
FFFFFFFFFFFF:FFFF,FFFFFFFFFFFFFFFFFFFFFFFFFFFFFFFFFFFFFFFF,FFFFFFFFFFFFFFFFFFFFFFFFFFFFFFFFFFFFFF:FFFFFFFFFFFFFFFFFFFFFFFFFF:F:F:FFFFFFFF,FFFFFFFFFFFFFFFFFFFFFFFFFFFF:FFFFFFFFFFFFFFFFFFFFFFFFFFFFFFFFFFFFFFFFF,FFFFFFFFFFFFFFFF:FFFFFFFFF:FF:FF:F:FFFFFF
@A00920:152:HGHKKDRXX:2:2106:16559:27101 2:N:0:AGGAGTGG+CTAAGCCT
GGACTACTAGGGTTTCTAATCCTGTTTGCTCCCCACGCTGTCGCGCCTCAGCGTCAGCCACTGCCCAGCAGGCCGCCTTCGCCACCGGTGTTCTTCCGGATCTCTACGCATTCCACCGCTACACCCGGAATTCCACCCGCCCCTACAGTGCTCGAGCCGAGTAGTTGCCACGGCCGACCCGGGGTTGAGCCCCGGGCTTTCACCGCGACCTTGCTCGGCCACCTACGCGCCCTTTACGCCCAGTGATTCC
+
:FFFFFFFFFF:FF:FFF,F:FFF::FFFFFFFFFFFF:FFFFFFFFFFFFFFFFFFFFFFFFFFFF:FFFFFFFFFFFFFFFFFFFFFF,FFF:FFFF:FF:FFFFFFFF,FFFFFFFFFFFFFFFFFF:FFFFFFFFFFF,:FFFFFFFFFF,,F:FFFFFF,:FF:FFFFFFFFFFFFFFFFFF:FFFFFF:FFFFFF::F:FFFF::FFFFFFFFFFF:,FFFFFFFFFF:,FFFFF,F,FFFFFF
@A00920:152:HGHKKDRXX:2:2106:32850:27539 2:N:0:AGGAGTGG+CTAAGCCT
GGACTACCCGGGTTTCTAATCCTGTTTGCTCCCCACGCTTTCGCGCCTCAGCGTCGGACCCGGCCCAGCTGGCCGCCTTCGCCACGGGTGTTCTTCCCGATCTCTACGCATTCCACCGCTACACCGGGAATTCCACCAGCCTCTACCGGTCCCTAGCCATGCAGTTTCGGAAGCCGTGCCGGGGTTGAGCCCCGGTATTTCACTCCCGACTTGCAAAGCCGCCTGCGCGCGCTTTACGCCCAGTAATTCC
+
FFF:FFFFF:FFFFFFFF:FFFFFF:FFFFFFFFFFFFFFFFF:FFFFFFFFFFFFFFFFFFFFFFFFFFFFFFFFFFFFFFF:FFFFFFFFFFFFFFFFFFFFFF:F:FF:FFFFFFFFFF:FFFFFFFFFFFFFF:FFFFFF:FFFFF:FFF:FFFFFFF,FFFFFFFFFFFFFFF,FFFFF,FFF:FFFF:FF:FFFF:FF:FFFF::FFFF:FFF::F:FF,FFF:F:FF:FFFF,FFFFFFFFFF
@A00920:152:HGHKKDRXX:2:2106:23249:28197 2:N:0:AGGAGTGG+CTAAGCCT
GGACTACAAGGGTTTCTAATCCCGTATGCTCCCCACGCTTTCGCGCCTCAGCGTCAGGAGATGCCCAGAGACCCGCCTTCGCCACCGGTGTTCCTCCCGATCTCTACACATTTCACCGCTACACCGGGAATTCCAATCTCCTCTGCATCACTCAAGAACGGCAGTATCGGCCGACGTTCTTAGGTTGAGCCGAAGGATTTCACGACCGACTTTCCATCCCGCCTACGCGCCCTTTACGCCCAGTGAATCC
+
F,,,FF,FF,,,F,,F,,FFFF:F:,F,FF:,FFF:F,F:F,,,FF,,FFFFFF:F,:FF:FFFF,FF,FFFFF:FFF,F,:FFFFF:,,F,F,,FF,,FF:FFFFFF:F:FF,FFFFFFF:F:FF:FFFF:F:FFFF:FF,F,,,FFF,F:F:F:F:FFF:FF,F,FF,,F:FFF,FFFF,FF,F,FFF,,F,F:,::::F::FFF::FFF,,F,,FF,F,F:,:FFF:,,FF:FF,,:FF,F,,FFF,
@A00920:152:HGHKKDRXX:2:2106:30752:28228 2:N:0:AGGAGTGG+CTAAGCCT
GGACTACCGGGGTTTCTAATCCTGTTTGCTCCCCACGCTTTCGCACCTCAGCGTCAGGTACGTTCCAGAGCGCCGCCTTCGCCACCGGCCTTCTTCCCGATATCTACGCATTTCACCGCTACACCCGGAATTCCACCGCCCTCTACCACACTCGAGCCCAGCAGTTTCGGCCGCAGTTCCCAGGTTACGCCCGGGGATTTCACGACCGACATACTGAACCGCCTGCGCACGCTTTACGCCCAGTAAATCC
+
FFF:F:FFF:FFFFFF,FFFF:FFF,F:F,FFFFFFF:FFFF:FFF:F,:FFFFFFFFF,FFFFFF:FFF,FFF:FFFFFFFF,FFF:FFF,FFFFFFFF,FFFFFF:FFFFFFFFF,FFF,,FFFFF,FFF:FFFFF,F:FFFF,FFFFFFFFFFFFFFFFFF:FFFFFFF,:FFFFFF,F:FFF::FFFFF:FFFFFFF::FFFFFFF,F:FF:FF,FFFF:F:FFF::FFFF,F,FFFFFF:F:FFF
@A00920:152:HGHKKDRXX:2:2106:18376:29622 2:N:0:AGGAGTGG+CTAAGCCT
GGACTACTCGGGTTTCTAATCCTGTTTGCTACCCACGCTTTCGCGCCTCAGCGTCAGAACCGGTCCAGGTAGCCGCCTTCGCCACCGGTGTTCCTCCCAATATCTACGCATTTCACCGCTACACTGGGAATTCCGCTACCCCCTCCCGGCCTCAAGCCCGACAGTTTCAAAGGCAGTTCCTCAGTTGAGCCGAGGGATTTCACCTTTGACTTACCGGGCCGCCTACGCGCCCTTTACGCCCAATAATTCC
+
FFFFFFFFFFFFF,FFFFFFFFFF:FFFFFFFFFFFFFFFFFFFFFFFFFFFFFFFFFFFFFFFFFFFFFFFFFFFFFFFFFFFFFFFFFF:FFFFFFFFFFFFFFFFFFFFFFFFFFFF:FFFFFFFFF:FFFFFF,FFFFF:FFFFFFFFFFF:FFFFFF:FFFFFFFFFFFFFF:FFF:,FFFF:FFFFFFFFFFFFFFFFFFFF:F,FFFFFFFFFFFFFFFFFFFFFFFFFFF:FFFFFFFFFFF
@A00920:152:HGHKKDRXX:2:2106:17137:30044 2:N:0:AGGAGTGG+CTAAGCCT
GGACTACCGGGGTTTCTAATCCTGTTTGCTCCCCACGCTTTCGTGCCTCAGCGTCAGTGTTGGTCCAGATGGCCGCCTTCGCCACGGATGTTCCTCCCGCTCTCTACGCATTTCACCGCTACACCGGGAATTCCGCCATCCTCTACCACACTCTAGCCAGCCAGTTTCAAATGCCATTCCCAGGTTGAGCCCAGGGCTTTCACATCTGACTTAGCCCTCCGCCTACGCACGCTTTACGCCCAGTAATTCC
+
FFF:FFFFFFFF:F:FFFFFFFFFFFFFFFFFFFFFFFFF,FFFFFFFFFFFFFFFFFFFFF:FFFFFFFFFF:FFFFFFFFFFFFFFFFFFFFFFFFF,FFFFFF:FFFFFFF,FFFFFFFFFFFF:FF:FFFFFF,FFFFFFFFFFFFFFFFFFFFFFFF:FFFFFFFFFFFFFFFFFFFFFFFFFFFFFFFFFFFFFFFF:,FF:FFFFFFFF:,FFFFFFFFFFFF:FFFFFFFFF::FFFFFF::
@A00920:152:HGHKKDRXX:2:2106:5095:30107 2:N:0:AGGAGTGG+CTAAGCCT
GGACTACAAGGGTATCTAATCCTGTTTGCTCCCCACGCTTTCGTGCCTCAGTGTCAGTGCTGGTCCAGGTAGCCGCCTTCGCCACGGATGTTCCTCCCGATATCTACGCATTTCACTGCTACACCGGGAATTCCGCTACCCTCTACCGCACTCTAGTCCGCCAGTATCCACCGCCATTCCCAGGTTGAGCCCGGGGCTTTCACGGAAGACTTAACGAACCACCTCCGCACGCTTTACGCCCAGTAATTCC
+
FFFFFFFFFFFFFFFFFFFFFFFFFFFFFFFFFFFFFFF:FFF,:FFF:FFFFFFFFF:FFFFFFFFFFFFFFFFFFFFFFFFFF:FFFFFFFFFFFFFFFFFFFFFFFFFFFFFFFFFFFFFFFFFFFF:FFFFFF:FFFFFFFFF,,FFFFFFF:FF,F,FFFFF:FFF:FFFFFFFFFFFFFF,FF:FF,FFFFFFFFFFF:,FFFFF,F,:,FFFFFF,F,:F:FF,FFFFFFFFFFF::F:FF:F
@A00920:152:HGHKKDRXX:2:2106:17924:30311 2:N:0:AGGAGTGG+CTAAGCCT
GGACTACACGGGTTTCTAATCCTGTTTGATACCCACACTTTCGAGCATCAGCGTCAGTTACAATCCAGTAAGCTGCCTTCGCAATCGGAGTTCTTCGTGATATCTAAGCATTTCACCGCTACACCACGAATTCCGCCTACCTCTGTTGCACTCAAGGTCGCCAGTATCAACTGCAATTTTACGGTTGAGCCGCAAACTTTCACAACTGACTTAACAACCCGCCTACGCTCCCTTTAAACCCAATAAATCC
+
FFFFFFFFFFFFFFFFFFF:FFFFFFFFFFFFFFFFFFFFFFFFFFFFFFFFFFFFFFFFFFFFFFFFFFFFFFFFFFFFFFFFFFFFFFFFFFFFFFFFFFFFF:FFFFFFFFFFFFFFFFFFFFFFFFFFFFFFFFFFFFFFFFFFFFFFFFFFFFFFFF,FF::FFFFFFF,FF:FFFFFFFFFFFFFFFFFFF,F,FFFFFF:FFFFFFFFFFFFFFFFFFFFFFFFFF,FFFFFFFFF:F:F,:F
@A00920:152:HGHKKDRXX:2:2106:25789:30373 2:N:0:AGGAGTGG+CTAAGCCT
GGACTACTCGGGTTTCTAATCCCATTCGCTACCCACGCTTTCGTGCTTCAGCGTCAAGAAAGTGCCAGTGTGCTGCCTTCGCATTTGGTGTTCCCCAAGATATCAACGGATTTCACCCCTACACCTTGAGTTCCGCAAACCTCTCACTTCTTCTAGTTATACAGTTTCGAATGCTGTCCTGAGGTTGAGCCCCAGGATTTAACACCAGACTAATATAACCGCCTACGCACCCTTTAATCCCACTAAATCC
+
FFFFFFFFFFFFFFFFFFFFFFF:FFFF:FFFFFFFFFFFFFFFFF:FFFF,FFFFF,FFFFF:F,FF,,:FFFFFFFFFFFF,FFFFFFFFF,,FF,:FFFFFFF,FFFFFFFFFF:FFF:FFF,F:F,FFFFFFF,FFFFF:FF:,FF:FFFFF,FFFFF,FFFFF,FFFF:,FF,FFFF,FFFFFFFFFF,FFFFFF:F:F,F,,F,FFFFFFFF:FFFF:FFFFFFFFFFFF:,:FFF,FFF:FFF
@A00920:152:HGHKKDRXX:2:2106:5195:30499 2:N:0:AGGAGTGG+CTAAGCCT
GGACTACTAGGGTTTCTAATCCCGTTCGCTACCCACGCTTTCGTGCCTCAGCGTCAAGAAAGTCCCAGTAAGCTGCCTTCGCATTTGGTATTCCCCTCGATATCAACGGATTTCACCCCTACACCGAGAGTTCTGCTTACCTCTGACTTCTTCTAGTTATACCGTTTCGGATGCGAGCCTGAGGTTGAGCCCCAGGATTTAACACCCGACTAATATAACCGCCTACGCACCCTTTACGCCCAGTGAATCC
+
FFFFFFFFFFFFFFFFFFFFFFFFFFFFFFFFFFFFFFFFFFFFFFFFFFFFFFFFFFFFFFFFFFFFFFFFFFFFFFFFFFFFFFFFFFFFFFFFFFFFFFFFFFFFFFFFFFFFFFFFFFFFFFFFFFFFF:FFFFFFFFFFFFFFFFFFFFFFFFFFFFFFFF,FFFFFFFFFFF:FFFFFFFFFFFFFFFFFFFFFFFFFFF:FFFFF:FFF:FF,F:FF:FFFFFFFFFFFFFFFFF:FFFFFFF
@A00920:152:HGHKKDRXX:2:2106:12264:30843 2:N:0:AGGAGTGG+CTAAGCCT
GGACTACAAGGGTTTCTAATCCTGTTTGATCCCCACGCTTTCGTGCCTCAGAGTCAATATTCGTGTAGTGAGCTGCCTTCGCAATTGGTGTTCTATGTCATATCTAAGCATTTCACCGCTACATGACATATTCCGCTCACCTCCACGGTATTCAAGACTGATAGTATCAACGGCAATTTCCGGGTTAAGCCCGGAGATTTCACCACTGACTTACCAGTCCTCCTACGCACCCTTTAAACCCAGTGAATCC
+
FFFF,FFFFFFFF,FFFFFFFFFF,,FFFFFFFFFFFFFFFFFFFFFFFFFFFFF,FFFFFFFFFF:FFFFFFFFFFFFFFFFFFFFFFFFFFFFFFFFFFFFFFFFFFFFFFF:FFFFFFFFFFFF:FFFFFFF,FFFF,FFFFFF:F,FFF,FFFFFFFF,FFFF:FFFF:::FFFFFFFFF:FFF:F:FFFF:FF:FFFFFF::FFF:F:FFFFFF,F,FFFFFF:FFF,FFFFF:FFFFFFFFFFF
@A00920:152:HGHKKDRXX:2:2106:24089:31187 2:N:0:AGGAGTGG+CTAAGCCT
GTACTAAATTGGTATCTAATCCTGTTAGATCCCCAAGCTTTCGCGCCTAAGTGTCAGCTAAACAGCCAAGCATGCATCCTTCGCCACCGGTCTTCTTCACGAAATCTACTCATTCCACAGCTAAACCAGGAATACCACAAACCCCTACTTTACTCCAGGTACGCAGACTAGAAAGAACATAAGCGGTTGAGCCCCGGCCTTTCACTCCCGACTTGCAAGTCACGCGAGCGCGCGCTTAACGCCCAGTGAT
+
,,::,F,F,FF,:FFFFF:,FF,,F,,,,FF,FF:,F,,,FF,,,F,F,FF,FFF:,::FFFFFF:F:,:,F,,,:,F,,F,F:,:FFF,,:F,FF,:,F,:,F,F,:F::F,F:,F:,:F,F:FFF,,::,,,,,F:,FF,FFFFFFF,,,,FFF:,FF,,:F::,,,,FFF,:,,,,:,,:,,,:FFF,F::F,,FF,,F:FF,:FFFF::,FFFF:FF,:F,:,:::,,F,F,,,F,F,F:F,,::F
@A00920:152:HGHKKDRXX:2:2106:20021:31250 2:N:0:AGGAGTGG+CTAAGCCT
GGACTACCGGGGTTTCTAATCCTGTTCGCTACCCATGCTTTCGCTCCTCAGTGTCAGTAACTGCCCAGAGACCTGCCTTCGCCATCGGTGTTCCTCCTGATATCTGCGCATTCCACCGCTACACCAGGAATTCCAGTCTCCCCTACAGCACTCCAGTTTGCCCGTATCGCCTGCACGCCCGGAGTTAAGCCCCGGAATTTCACAGACGACGCGACAAACCACCTACGAGCTCTTTACGCCCAGTAATTCC
+
FFFFFFFFFFFFFFFFFFFFFFFFFFFFFFFFFFFFFFFFFFFFFFFFFFFFFFFFFFFFFFFFFFFFFFFFFFFFFFFFFFFFFFFF:F:FFFFFFFFF:FFFFFFFFFFFFFFFFFFFFFFFFFFFFFFFFFFFFFFFFFFFFFFFFFFFFFFFFFFFFFFFFFFFFFFFFF:FF:FFFFFFFFFFFFFF:FFF,F,FFFFFFFFFFFF:F,FF:FFFFF:FF:,FFFFFFFFFFFFFFFFF,FFFFF
@A00920:152:HGHKKDRXX:2:2106:4038:31876 2:N:0:AGGAGTGG+CTAAGCCT
GGACTACAAGGGTTTCTAATCCTGTTTGCTCCCCACGCTTTCGCGCCTCAGCGTCAGAACCGGCCCAGCTGGCCGCCTTCGCCACGGGTATTCTTGCAGATCTCTACGCATTCCACCGCTACACCTGCAATTCTACCAGCCTCTACCGGTCTCCAGATCCGCAGTATCCAAGGCAGCCCCCTCGTTGAGCAAGGAGATTTCACTTCGGACTTGCAGGATCCGCCTGCGCGCGCTTTACGCCCAGTAATAC
+
FFFFF,FFFFFFF:FFFF,FFFFFFFFFFFFFFFFFFFFFF:FFFFFFFFFFFFFFFFFFFF:FF:FFFFFFFFFFF:,FFFFFFFFFFFFFFFFFFFF:FFFFF:FF:FFFFFFFFFFFFFFFF:FFFFFFFF:FFF:FF:FF:FFF:,FFFFFFF,FF:FFFFFFFFF:FF:FFFF:FFFFFF,FFF:,FFFFFF,FF:F::FF,:FF:::FFF,F,FF:FF,:FFF,:,FFF::FF:F:FFFF:F,F
@A00920:152:HGHKKDRXX:2:2106:25970:31876 2:N:0:AGGAGTGG+CTAAGCCT
GGACTACAGGGGTATCTAATCCTGTTTGATCCCCACGCTTTCGCGCCTCAGCGTCAGTTGTCGTCCAGATGGCCGCCTTCGCCACCGGTGTTCCTCCTAATATCTACGAAATTCACCTCTACCTTAGGAATTCCGCCATCCCCTCCGACACTCCAGCCCTACAGTTTCAATGTCCGTTCCAGAGTTAAGCTCTGGGATTTCACCCCTGACTTGAATGGCCGCCTACGAGCGCTTTAAGCCCAGTGCTTCC
+
,F:F,:FFF,F:,,FFF,,:,FFF::F,FFFFFFFFFFF,FFFFF,FFFF,:,,FFFFF::FF,FFF:FFFF,:,FF,::,::,FF,,,,F:FF::FFF,,FFFF,:F:F,,FF:F,,F,:,,F,,,,F,::FFFFFFFF,F,,FFF:::FF:FF,F,,:FF,FF,,FFF,:,F,,FFFFFF::,F:FFF:FFFF,:F::F,,FF:F:FF,FFFFFFFFFFFF:F,,,FFFFFFF,,FFF,F,,F,:,FF
@A00920:152:HGHKKDRXX:2:2106:18882:31939 2:N:0:AGGAGTGG+CTAAGCCT
GGACTACCGGGGTATCTAATCCTGTTTGATCCCCACGCTTTCGTGCCTCAGCGTCAATCACTGCGCAGTGAGCTGCCTTCGCAATTGGTGTTCTATGTCATATCTAAGCATTTCACCGCTACATGACATATTCCGCTCACCTCCACAGTATTCAAGTCAAATAGTATCCATGGCAGTTTCCGAGTTAAGCTCGGAGATTTCACCACGGACTTACCTGCCCGCCTACGCACCCTTTAAACCCAGTGACTCC
+
FFFFFFFFFFF:FFFFFFFFFF:FFF::FFFFFF,FFFF,:FF:FFFFF,FFFFFFF::FFFFFFFFFF:FFFFFFF:FFFF,,FFFFFFFFFFFFF,F,FFFFFFFFF,,FFFFFFFFF,FFFFFFFFFFFFF:FFFFFFFFFFFFFFF,FF:FF,FFFF,FFF,FFF,FFFFFF,F:FFFFF,FF:FFFFFF:F:F,:FFFFFF,FF:FFFFFFFFFFFFF:FFFFF:F:,,F,FFFFFF:FF,,,F:
@A00920:152:HGHKKDRXX:2:2106:5077:32706 2:N:0:AGGAGTGG+CTAAGCCT
GGACTACAAGGGTTTCTAATCCTGTTTGCTCCCCACACTTTCGAGCCTCAGCGTCAGTTAAAGCCCAGTAGGCCGCCTTCGCCACTGGTGTTCCTCCGAATATCTACGCATTTCACCGCTACACTCGGAATTCCGCCTACCTCTACTTCACTCAAGAACTACAGTTTTGGATGCAGCCCCGAGGTTGAGCCTCGGTATTTCACATCCAACTTGCAGTCCCGCCTGCGCTCCCTTTACACCCAGTAATTCC
+
FFFF:FFFFFFFFF:FFFFFFFFFFFFFFFFFFFFFFFFFFFFFFFF:FFFFFFFFFFFFFFFF:FFFFFFFFFFFFFFFFFFFF:FFFFFFFFFFFFFFFFFFFFFFFFFFFFFFFFFFFFFFF:FFFFFFFFFFFFFFF:FFFFFF,F:FFFF,:FFFFF:FFFF:FFFF:FF::FFFFFFFF:,FFFFFFFFFFFFFFFFFFFF:F,FF:F::FFFFFFFFF,FFFFF:F:FF,FFFFFFFFFFFF,
@A00920:152:HGHKKDRXX:2:2106:30716:33207 2:N:0:AGGAGTGG+CTAAGCCT
GGACTACTCGGGTTTCTAATCCCTTTTGCTCCCCACGCTTTCGTGCCTGAGCGTCAGCAATTGTCCAGGTAGCCGCCTTCGCCTCTGGTATTCCTCATGATATCTACGCATTTCACTGCTACACCATGAATTCTGCTACCCTCTCCAATGCTCTAGCCGTGTAGTTTTAGGTGCAATTCCGGGGTTAAGCCCCGGGCTTTCACGCCTCACACACGCGGCCGCCTGCGCACCCTTTACGCCCAGTGAATCC
+
FF,FFFFFFFFFFFFFFFFFFFFFFF,FFFFFFFFFFF,FFFF,F:FFFFFFFFFFFFFFFFF,F:FFFF,FFFFFFF:FFFFF:FFFF,FFFF:F,F:FFFFF:FFFFFFFFFFFFFFFFFFFFFFFFF:FFFF:FFFFF:FFFFFFFFFFFFFFFF,F:FF:FF:,,FFFF:F,FF:FFFFFFFFF,:F,F:FFFF:FFFF,:FFFFFFF,,,F,,FFFF:F,F:FFFFF,FF,FFFFF:FF:F,F:F
@A00920:152:HGHKKDRXX:2:2106:4996:33254 2:N:0:AGGAGTGG+CTAAGCCT
GGACTACACGGGTATCTAATCCCGTTTGCTCCCCTGGCTTTCGTTCCTCAGTGTCAGTTACAGTCCAGAATGCCCCCTTCCCCACCTGTGTTTCTACAGTTAACAACCCAATTAAACCCAACACCAGGGATTCCGCAGTCCATAACTGCACACATACCAACCAATATAAGAAACAGTTACCCAGTTAAGCGGATACATTTCACTAATGACTTAGTTGGCCACCTACGAACCCTTTACGCCCAGTAATTCC
+
FFFFFFFFFFFFF:FFFFFFFF:,FF:FFF:FFF,FFFFFFFFFFFFFFFF,FFFFFFFF,:,F,F:,FF,F:F,,F,F,,,F,,F,F,,,F,FF,FF,,,,,,,:,,:,,FF,,:F,,,::F,F,,F,F,F,F:,:,FFF,,,:FF:,,,,,,,,FFF,:F,,,FF,F:F,,,,F,::,FF,:F:FFFF,FF,,:F,:FFFF,,,,FFFF,FF,,FFFFFFFF:FF:FFFF:::FF,FF:F:FFF::F:
@A00920:152:HGHKKDRXX:2:2106:4598:33818 2:N:0:AGGAGTGG+CTAAGCCT
GGACTACCAGGGTTTCTAATCCCGTTTGCTCCCCTGGCTTTCGCGCCTCAGCGTCAGTGTCGGTCCAGGATGCCGCCTTCGCCACCGGTGTTCCTCCAGATATCTACGCATTTCACCGCTACACCTGGAATTCCACATCCCTCACCCGAACTCAAGCCCGCCAGTATCGGACGCAGTTCCCCGGTTGAGCCGAGGGATTTCACGTCCGACTTAACAGGCCGCCTACGCGCCCTTTAGGCCCAGTAATTCC
+
FFFF,FFFF:,F,FF::F:::FFFF,FF,,FF:FFFFF,F,,:F:F:FFF:,:FFF,FFFFFFFF:F:FFFFFFF:F:,,FFFFF:,:,:,,:F,::FF,F,FF,F,,FFF,F,F::F:::FFFFFF:::::F,:FFFFF,F,,:FFFFFF,FF,,F:F,FF:,FF:FFFFF,FFFFFFFFFFF::FFF,,FFFFFF,FF:FF,,FFF:::FF,FF:FF,FFFFF,:FFFF,F:,,,FFF,:FFF,FFFF
@A00920:152:HGHKKDRXX:2:2106:17499:34178 2:N:0:AGGAGTGG+CTAAGCCT
GGACTACTCGGGTTTCTAATCCTGTTTGATCCCCACACTTTCGTGCCTCAGCGTCAGTTGAAGTCTAGTAAGCTGTCTACACTATCGGTGTTCTTGACGATATCTAAGCATTTCACCGCTACACCGTCAATTCCGCCTACCTCGATTCCACTCAAGCCCATCAGTATCAATCCCACCCTCCCGGTTAAGCCGGGATATTTCAGAACTGACTTAATAGTCCGCCTACGCACCCTTTAAACCCAATAAATCC
+
FFFFFFFFFFFFFFFFFFFFFFFFF:FFFFFFFFFFFFFFFFFFFFFFFFFFFFFFF,FFFFFFFFFFF,FFFFFFFFFFFFFFFFFFFFFFFFFFFFF:FFFFFFFFF:F:FFFFFFFFFFFFFFFF:FFFFFFFFFFFFFFFFFFFFFFFFFFFFFFF:FFFFFFFFFFFFFFF:,,FFF:FFFFFFFFFFFFFFFFFFFFF,:FF::::FFF,F,FFFFFFFFFF:FFFFFFFFFFFFF,FFFFFFF
@A00920:152:HGHKKDRXX:2:2106:16586:34287 2:N:0:AGGAGTGG+CTAAGCCT
GGACTACTAGGGTTTCTAATCCTGTTCGCTCCCCACGCTTTCGCTCCTCAGCGTCAGTTGTTGCCCAGAGACCCGCCTTCGCCACCGGTGTTCCTCCTGATATCTGCGCATTTCACCGCTACACCAGGAATTCCAGTCTCCCCTGCAACACTCTAGTTTGCTCGTATCGACTGCAGACCCGAGGTTGAGCCTCGGGATTTCACAGCCGACGCAACAAACCGCCTACGAGCTCTTTACGCCCAATAATTCC
+
FFFF,FFFFFFFFFFFFFFFFFFFFFFFFFFFFFFFFFFFFFFFFFFFFFFFFFFFF:FFFFFFFFFFFFFFFFFFFF:FFFFFFFFFFFFFFFFFFFFFFFFFFFFFFFFFFFFFFFFFFFFFFFF,FFFFFFFFFFFFF:FFFF:FFFFFFF:FFFFFFFFFFFF:FFFFFFF:FFFFFFFFFFFFFFFFF:FFFFFFFFFFFFFFFFFFF,FF,FF,F:FFFFFFFFFFFFFF:FFFFFFFFF:FF,
@A00920:152:HGHKKDRXX:2:2106:32841:35603 2:N:0:AGGAGTGG+CTAAGCCT
GGACTACCAGGGTATCTAATCCCGTTTGCTCCCCACGCTTTCGTACCTCAGCGTCAGTAGTAACCCAGAAGTCCGCTTTCGCCACCGGTGTTCTTCCCAATATCTACGCATTTCACCGCTACACTGAGAATTCCGACTTCCTCTATTAACCTCTAGCAATGTAGTTTCAGATACATTCCTGAAGTTAAGCTTCAGTCTTTAATATCCGACTTACATCACCGCCTACGTACGCTTTAAGCCCAGTAATTCC
+
,F:FFFFFF:FFF,FFFFFFFFFFF,FFFF:FFFFFFFFFFF:,FFFFFF:FFFFFFFFFFFFFFF:F,F,FFFF:F,FFFFFFFFFFF:FFFFFFFFFFFFFFFFFF,FFF:FFFF,FFFFFFFFFFFFFFFFFFFF,FFFFFF,,F,FFFF,FFF,,:F,FFFFFF:F,FFFFFF,F::,:FF:FFFF:FFF,FFFFFFFFFFFF,,:FFFFFFFFFFFFFFFFFFFFF:FFFFF,:F::FFFF:FF:
@A00920:152:HGHKKDRXX:2:2106:2799:35775 2:N:0:AGGAGTGG+CTAAGCCT
GGACTACACGGGTATCTAATCCTGTTTGCTCCCCTAGCTTTCGTGCCTCAGTGTCAGGTATTTTCCAGGGATTCGCCTTCGCCACTGGTGTTCCACTTGATATCTACGCATTTCACTGCTACACCAAGTATTCCAATCCCCCCTCAAATCCTCAAGCAAGGTAGTTTCCAATGCCATTTCCGGGTTGAGCCCGGAGATTTCACATCCGACTTACCTCACCACCTACGCACCCTTTACGCCCAGTGAATCC
+
FFFFFFFFFFFFFF:FFFFFFFFFFF:FFFFFFFFFFFFFFFFFFFF,FFFFFFFFFF::FFFFFFFFFF:FFFFFFFFFF:FFFFFFFFFFFFFFFFFF,FFF:FFFFFFFFFFFFFFFFFFFFFFFF:FFFFFFFFFFFFFFFFFFFFFFFF:FFF,FFFFFFFFFF:FFFF:FFFFFFFFFFFFFFF::FF:FFFF:F,FFFFFFFFFFFF:FFFFF,FFFFFFFFFFFFFFFFFFFFF:FF,:FFF
@A00920:152:HGHKKDRXX:2:2106:10583:35822 2:N:0:AGGAGTGG+CTAAGCCT
GGACTACTGGGGTTTCTAATCCTGTTTGCTACCCACGCTTTCGTGTCTCAGCGTCAGTTACGGTCCAGAAAGCCGTCTACACCGCAGGTGTTCCTCCTGATATCTACGCATTCCACCGCTACACCTGTAATTCCACCGACCTCTACCGATCCCTAGATCCGCAGTATCAGAAGCAGCTTCGGAGTTGAGCTCCGACATTTCACTTCCGACTTACAGGACCCGCCTGCGCGCGCTTTACGCCCAGTAATTC
+
FFFFFFFFFFFFFFFFFFFFFFFFFF,FFFFFFFFFFF::FFFFFFFFFFFFFF:FFFFFFFFF:FFFFFF::FFFFFFFFFF:FFFFFFFFFFFFFFFFFF,:FFFFF:FFFFFFFFFF,F:FFFFFF,:FFFFF:FFFFFF::FF,F::FFFFFFFFFFF::,:F,:F,F::FFFFFFFFFFFFFFF:FF::F,:,F,,FFFF:FFF:FF,F:FFFF,FF,FF:FF,:FFFF:FFFFFF:,:F:FFFF
@A00920:152:HGHKKDRXX:2:2106:11216:36824 2:N:0:AGGAGTGG+CTAAGCCT
GGACTACTCGGGTTTCTAATCCGGTTTGCTCCCCACGCTTTCGCTCCTCAGCGTCAGGGTAGGCCCAGAAAGCCGCCTTCGCCACTGGTATTCCTCCTGATATCTACGCATTTCACCGCTACACCAGGAATTCTGCTTTCCTCTACCCACCTCTAGTCCGCCAGTATCCAATGACCTCTCCCAGTTGAGCCGGGAGATTTCACATCGGACTTAACGGACCGCCTACAAGCCCTTTACGCCCAGTAAATCC
+
FFF:FFFFFFFFFFFFFFFFFFFFFFFFFFFFFFFFFFFFFFFFFFFFFFFFFFFFFFFF:FF,FFFFFFFF:FFFFFFFFFFFFFFFFFFFFFFFFFFFFFFFFFFFFFFFFFFFFFFFFFFFFFFFFFFFFFFFFFFFFFFFFFF,,FFFFFFF:,FFFFFFFFFFFFF:FFF,:FFF:FFFF,F,FFF,FFFF:FFF:FFF,,F:FF:FFF,FFFF,:FFF,:F:::FFFF,F,::F:FF:FF:,F:
@A00920:152:HGHKKDRXX:2:2107:17264:1172 2:N:0:AGGAGTGG+CTAAGCCT
GGACTACTCGGGTTTCTAATCCTGTTTGCTCCCCACGCTTTCGCGTCTCAGCGTCAGTATCCAACCAGGGGGCCGCCTTCGCCACCGGTGTTCCTCCCGATATCTACGCATTTCACCGCTACACCGGGAATTCCACCCCCCTCTTTGGTACTCTAGCTTGCCAGTTTCTTGCGTCGTTCCTCGGTTAAGCCGAGGGATTTCACACATGACTTAGCAGACCGCCTACACGCCCTTTACGCCCAATAATTCC
+
FF:FFFFFFFFFFFFFFFFFFFFFFFFFFFFFFF::FFFF,F:FFF:FF:,F,:F,FFFFFFFFFFFFFFF,FFFF:F,:FFFFFFF,FFFFFF,FFFFF,:FFFFFFFFFFFFFFF,,,,FFFFFF:FFFFFFFFFFFFF:FFF,FFFFFF,F:FFFFFFF,FFFFF,:FFF:FFFFFF:FF:FFF,:F:FFFFFFFF,,:::FFFFFFFF:FFFF,FF:FF:,:F::FF:F:FFFFFFFFFFF:F,FF
@A00920:152:HGHKKDRXX:2:2107:31394:1532 2:N:0:AGGAGTGG+CTAAGCCT
GGACTACCGGGGTTTCTAATCCCGTTTGCTCCCCACGCTTTCGCGCCTCAGCGTCAGTATCGGGCCAGTGAGTCGCCTTCGCCACTGGTGTTCCGCCGAATATCTACGAATTTCACCTCTACACTCGGCATTCCACTCACCTCTCCCGAACTCAAGACAGCCAGTATCAAAGGCAATTCCAAGGTTGAGCCCTGGGCTTTCACCTCTGACTAAACTGTCCGCCTACGCGCCCTTTACGCCCAGTCATTCC
+
FFFFFFFFFFFFFFFFFFFFFFFFFFFF:FF:FFFFFFFFFFFFFFFFFFFFFFFFFFFFFFFFFFFFF:FFFFFFFFFFFF:FFFFFFFFFFFFFFFFFFFFFFFFF:FFFFFFFFFFFFFFFFFFFF,F:FFFFFFFFFFFFFFFFFFFFFFFFFFFFFFFFFFFFFFFFFFF:FFFFF:FFFFFFFF:FFFFFFFFFFFFFFFFFFFF::FF:FFF:FF:FFFF,F:FFF:FFFFF,FFFFFFFFFF
@A00920:152:HGHKKDRXX:2:2107:24822:1611 2:N:0:AGGAGTGG+CTAAGCCT
GGACTACACGGGTTTCTAATCCTGTTTGCTCCCCAGGCATTCGTGCCTGAGTGTCAGGACAGGACCAGCAGACTGCCTTCGCCATTGGCGTTCCTGTCGATATCTATGCATTTCACAGCTACACCGACAGTTCCGTCTGCCACTACCTGCCTCAAGAACAGAAGTATCGCCTGCAGTTACCCGGTTGAGCCGGGAGCTTTCACAAAACACTTACTGGTCCTCCTGCGCACCCTTTAAGCCCAGTGATTCC
+
FF:FFFFFFFFFF,FFFFFFFF,F:FFFFFFFFF,,FF,FFFFFFFFFFFF,F:FFFFFF,F:,FFFFF,FFF,FFF,FFFFFF:FFF:,FFFFFFF,FFFFFFFF:FFFFFFFFF,F:,,FFFF::FFFFFFF:F:,,FF,FFF:::F:F:FFFFF:FFF,FFF,F,,F,FFFFF:F,FFF,FFF,FFF,FFF,,,F:FFFFF,F,:FFFF,FFF:FFF,FFF,FFFFFFF:FFFFFFFFF,FFF,FF,
@A00920:152:HGHKKDRXX:2:2107:14814:1908 2:N:0:AGGAGTGG+CTAAGCCT
GGACTACACGGGTTTCTAATCCTGTTTGCTCCCCACGCTGTCGCGCCTCAGCGTCAGACACTGCCCAGCAGGCCGCCTTCGCCACCGATGTTCTTCCGGATCTCTACGCATTCCACCGCTACACCCGGAATTCCACCTGCCTCTACAGTGCTCAAGTCGCACAGTTCGCACGGCAGACCCGGGGTTGAGCCCCGGGCTTTCACCACACGCTTACGCGACCGCCTACGCGCCCTTTACGCCCAGTGATTCC
+
FFFFFFFFFFFFFFFFFFFFFFFFFFFFF:FFFF,FFF,FFFFFFFFFFFFFFFFFFF:,FFFFFFFFFF:FFFFFFFFFFFFFFFFFFFFFFFFFFFFF:FFFFFFFFFFFFFFFFFFF:F,FFF::F,:FFFFFFFFFFFFF,FFFFFFFFFFFFFFFFFF:FFFFFFFFFFFFF:FFFF:FFF,FFFFFFFFFF:FFFFFFFFFFF:FFFFFFFFFFFFFF:FFFFFFF:FF,:FFF:FFFFFFFFF
@A00920:152:HGHKKDRXX:2:2107:18050:2409 2:N:0:AGGAGTGG+CTAAGCCT
GGACTACTAGGGTTTCTAATCCCGTTCGCTCCCCATGCTTTCGCCTCTCAGCGTCAGGTCAGGCCCAGCGTGTCGCCTTCGCCACTGGTGTTCCTCCGGATCTCTACGCATTTCACCACTACACCCGGAATTCCACACGCCTCTACCTGCCTCTAGCCCCGCAGTTCGGTCACGTCCTCGCCCGGTTGAGCCGGGCGCTTTCACGCGCCACTTGCAGGACCGCCTACACGCGCTTTACGCCCAATAAATC
+
FFFFFFFFFFFFFFFFFFFFFFFFFFFFFFFFFFFFFFFFFFFFFFFFFFFFFFFFFFFFFFFFFFFFFFFFFFFFF,FFFFFFFFFFFFFFFFFFFFF:FFFFF:FFFFFFFFFFFFF:FFFFFFFFF,F,FFFFFF,FFFFFFFFFFF:FFFFFFFFFFFFFFFFFFFF:FFFFFFFFFFFFFFFFFFFFFFFFFF::FFFFFFFFFF::FF:FFFF:FFFFFFFFFF:FF,,FFFFFFF,FFF,FFF
@A00920:152:HGHKKDRXX:2:2107:28980:2738 2:N:0:AGGAGTGG+CTAAGCCT
GGACTACTGGGGTATCTAATCCTGTTTGCTCCCCACGCTTTCGCACTTGAGCGTCAGTACTGGACCAGAAGGCCGCCTTCGCCACTGATGTTCCTCCCGATATCTGCGCATTTCACCGCTACACCAGGAATTCCAGTCTCCCCTACATCACTCTAGTCTGCCCGTACCCACCGCAGATCCGGAGTTGAGCCCCGGACTTTCACGGCAGACGCGACAAACCGCCTACGAGCTCTTTACGCCCAATAATTCC
+
FFFFFFFFFFFFFFFFFF:FFFFFFFFFFFFFFFFFFFFF:FFFFFFFFFFFF,FFFFFFFFFFFFFFFFFFFFFFF,FFFFFFFFFFFFFFFFFFFFFFFFFFFFFFFFFFFFFFFFFFFFFFFFFFFFFFFFFFFFFFFFFFFFFFFFFFFFFFFFFFFFFFFFFFFFF:F:FFFFFFFFFFFFFFFFFFFFFFFFFFFFFFFFFFFFFFFFFF:FFFFFFFFFFFFFFFFFF,FFFFF:,:FFFFFF
@A00920:152:HGHKKDRXX:2:2107:23637:2910 2:N:0:AGGAGTGG+CTAAGCCT
GGACTACTGAGGTTTCTAATCCTGTTTGCTCCCCACGCTTTCGCACCTCAGTGTCAGTATCAGTCCAGGTGGTCGCCTTCGCCACTGGTGTTCCTTCCTATATCTACGCATTTCACCGCTACACAGGAAATTCCACCACCCTCTACCGTCCTCTAGCTCGCCAGTTTTGGATGCAGTTCCCAGGTTGAGCCCGGGGCTTTCACATCCAACTTAACGAACCACCTCCGCGCGCTTTACGCCCAGTAATTCC
+
FFFFFFFFFFFFFFFFF:FFFF,FFFFFFFFFFFFFFFFFFFFFFFF:FFFFFFFFFFFFFFFFFFFFFFFFFFFFF,FFFFFFFF:FFFF,:F,FFFF:FFFFF:FFFFF,FFFFFFFF,F:FFFF::F:FFF,F::FFFFFF,FFFF,,FF:FFF:FFFFFF,F,FFF,FFF,FFFF:FFFF,FFF:FF,FFFF:FFFF:FFF:F,FFF:F,FFFF:F,FFF:FFFFFFFFFFF:FF:F,F:FFFFFF
@A00920:152:HGHKKDRXX:2:2107:12771:3505 2:N:0:AGGAGTGG+CTAAGCCT
GGACTACCGGGGTTTCTAATCCTGTTTGCTCCCCACGCTTTCGCACCTCAGCGTCAGTACCGAGCCAGTGAGCCGCCTTCGCCACTGGTGTTCCTCCGAATATCTACGAATTTCACCTCTACACTCGGAATTCCACTCACCTCTCTCGACCTCAAGACCGGGAGTTTCAAAGGCAGTTCCAAGGTTGAGCCCTGGGATTTCACCTCTGACTTTCCAGTCCGCCTACGTGCGCTTTACGCCCAGTAATTCC
+
FF:FFFFFFFFFFFFFFFFFF,FFFFFFFFF:FF,FFFF:FFFFF:FFFFFF:FFFFFFFFFFFFF,FFFFFF::F:FFFFFFFFFFFFFFFFFFFFFF,:FFFFF:FF:FFFF,FFFFFFFF:FFFFFFFFFFFFFFF,FFFFFFFFFFFFFFFFFFF:FF,FFFF:FFFFF:F::FFF:FFFFF:FFFF:F,:FF:FFFFFFFFF:,FFFFFFFFF,F:F:FFFFF,,FF,FFFF,F,FFFF,:,:FF
@A00920:152:HGHKKDRXX:2:2107:15962:3677 2:N:0:AGGAGTGG+CTAAGCCT
GGACTACTAGGGTATCTAATCCCGTTTGCTCCCCACGCTTTCGCGCCTCAGCGTCAGAACCAGTCCAGTGAGCCGCCTTCGCCACTGGTGTTCCTCCCAATATCTACGCATTTCACCGCTACACTGGGAATTCCACTCACCTCTCCTGGTCTCAAGCCAAGCAGTATGGAAGGCAGTTCCTCGGTTAAGCCGAGGGATTTCACCTTCCACTTGCCCGGCCGCCTACGCGCCCTTTACGCCCAATAATTCC
+
F:F,FF:FF,,,,FF:FFFFF,F,FF:F:F,FF:FFFF,:,FF:::,FF,FF:FF:,,F:FFFF,,F,,,,F,FFF,:FF:F,F:,:FFF:FF,FFF:,,FFFFFFFFFF:F:FFF::FFF:,F::FF:F:,FFFF:FF:F:F,FFF,FFFF,,,:F:FF,:,FFFFF:FFF:FFF:,FF,F,F:F,,,,FFF,:F,F,FFF,FF:,F,,FFFF:,FFF:,F:FFF,F,,F,FFFFF,F,F,F:,F,:FF
@A00920:152:HGHKKDRXX:2:2107:11912:4679 2:N:0:AGGAGTGG+CTAAGCCT
GGACTACTGGGGTATCTAATCCTGTTCGCTCCCCACGCTTTCGCACCTCAGCGTCAGATCAGGTCCAGCCAGCCGCCTTCGCCTCCGGTGTTCTTCCGGATCTCTACGCATTCCACCGCTACACCCGGAATTCCGCTGGCCTCTACCTGTCTCCAGCCCCCCAGTATCCCCGGCATGCTCGGGGTTGAGCCCCGGCCTTTCACCAAGAGACTTAACGGGCCGCCTACGTGCGCTTTACGCCCAATAATTC
+
FFFFFFFFFFFFFFFFFFFFFFFFFFFFFFFFFFFFFFFFFFFFFFFFFFFFFFFFFFFFFFFFFFFFFFFFFFFFFFFFFFFFFFFFFFFFFFFFFFFFFFFFFFFFFFFFFFFFFFFF,FFFFFFFFFFFFFFFFFFFFFFF,FF:FFFFFFFFFFFFFFFFFFFFFFFFFFFFFFFFFFFFFFFFFFFFFFFFFF:FFFFFF:FFFFFF:FFFFFFFFFFFFFFF,FFFF,,F,FFF:FF,F,,FFF
@A00920:152:HGHKKDRXX:2:2107:28646:5822 2:N:0:AGGAGTGG+CTAAGCCT
GGACTACAGGGGTTTCTAATCCTGTTCGCTCCCCACGCTTTCGCTCCTCAGCGTCAGTATCGGCCCAGAGACCCGCCTTCGCCACCGGTGTTCCTCCTGATATCTGCGCATTTCACCGCTACACCAGGAATTCCGTTCTCCCCTGCATACCTCTAGTCTGCCCGTATCGGAAGCAAGCACACAGTTAAGCTGTGTGTTTTCACTCCCGACGCGACAAACCGCCTACGAGCCCTTTACGCCCAATAATTCC
+
FFFFFFFFFFFFFFFFFFFFFF:FFFFFFFFFFFFFFFFFFFFFFFFFFFFFFFFFFFFFFFFFFFFFFFFFFFFFFFFFFFFFFFFFFFFFFFFFFFFFFFFFFFFFFFFFFFFFFFFF::FFFFFFFFFFFFFFFFFFFFFFFFFFFFFFFFFFFFFFFFFFFFFFFFFFFFFFFFFFFFFFFFFFFFFFFFF:FFFFFFFFFFFF:FF:FF:F:FFFF::FFF,:F::FF:FFFFF:FFF:FFF::F
@A00920:152:HGHKKDRXX:2:2107:2763:6026 2:N:0:AGGAGTGG+CTAAGCCT
GGACTACTAGGGTTTCTAATCCGGTTTGCTCCCCACGCTTTCGCCCCTGAGCGTCAGGACAGGGCCAGGATGCCGCCTTCGCCACTGGTGTTCCTCCCGATATCTACGCATTTCACCACTACACCGGGAATTCCACATCCCTCTCCCTGCCTCAAGCCTGCCAGTTTTCGAAGCACCCTCCCAGTTGAGCCGGGAGATTTCACTTCAAACTTGGCAAGCCGCCTGCGGGCGCTTTACGCCCAATACATCC
+
FFFFFFFFFFFFFFFFFFFFFF:FFFFFFFFFFFFFFFFFFFFFF,FFFFFFFFFFF,FFFFFFFFFFFFF,FFFFFFFFFFFF,:FFFFFFFFFFFFFF:FFFF,FFFFFFFFFFF,FF:FFF:FFFF:FFFFFFFFFFFFFFFFFF,FFFFFFFFFFFFFFFFF:FFFFFFFFFFFFFF:F:FFFFFFFFFFFF:FFFFFFFFF,,FFFFFFFFFFFFF:FF,:FFFFFFFFFFFFFFFF,FF,,FF:
@A00920:152:HGHKKDRXX:2:2107:23574:6370 2:N:0:AGGAGTGG+CTAAGCCT
GGACTACTAGGGTATCTAATCCCGTTTGCTCCCCTAGCTTTCGCGCCTCAGCGTCAAGAACAGGCCAGGAAGCCGCCTTCGCCACTGGTGTTCCTCCCGATATCTACGCATTTCACCACTACACCGGGAATTCCGCTTCCCTCTCCTGCCTTCGAGTCGATCAGTATCGAATGACCCTCCCCAGTTGAGCCGGGGACTTTCACATCCGACTTGAACGACCGCCTGCGCGCTCTTTACGCCCAGTACATCC
+
FFFFFFFFFFFFFFFFFFFFFFFFFFFFFFFFFF:FFFFFFFFFFFFFFFFFFFFFFFF:FFFFFFFFFF,FFFFFFF:FFFFFFFFFFFFFFF:FFFF:,FFFFFF:F:FFFFFFFFFFFFFFFFF,FF,FF:FFFFFFFFFFFFFFFFFFFFFFFFFFFFFFFFFFF,FF,FFFFFFFFFF:FFFFFFFFFFF:F:F,FFFFFFFF:FFFF,FFFF:F:FFFFF:FF:FF,FF:FFFF:FFF:,F,:F
@A00920:152:HGHKKDRXX:2:2107:32533:6950 2:N:0:AGGAGTGG+CTAAGCCT
GGACTACAGGGGTTTCTAATCCTGTTTGCTCCCCACGCTTTCGCGCCTCAGCGTCAGTTACTGTCCAGAAAGCCGCCTTCGCCACTGGTGTTCCTCCTAATATCTACGCATTTCACCGCTACACTAGGAATTCCACTCGCCTCTCCAGGATTCTAGCACTGCAGTTTCAAAGGCAGTTCCGGAGTTGAGCTCCGGGATTTCACCCCTGACTTGCGGCGCCGCCTACGTGCGCTTTAAGCCCAGTATATCC
+
FFFFFFFFFFFFFFFFFFFFFFFFFFFFFFFFFFFFF:FFFFFFFFFFF,FFFF:FFFFFFFFFFFFFFFFFFFFFFFFFFF:FFF,FFFFFFFFF,FFF:FF:F::FFFFFFFFF,FFFF:FFFF:FFFFF:F,FF:F:FFFFFFFF::FFFFFFFFFFF:FFFFFFFFF:FFFFFFF:FF,FFFFFFFFFFFFFFF,FFF:FFFFFFFFFFF:FF,FF:FFFFF:FF,FFFFFF,:FF:FFFFF:FFF
@A00920:152:HGHKKDRXX:2:2107:24189:7435 2:N:0:AGGAGTGG+CTAAGCCT
GGACTACTCGGGTTTCTAATCCTGTTTGCTACCCACGCTTTCGCGCATCAGCGTCAGAACCGGTCCAGGTGGCCGCCTTCGCCACTGGTGTTCCTCCCAATATCTACGCATTTCACCGCTACACTGGGAATTCCACTTTCCTCTGCCGTCCTCCAGCCTGCCAGTATCAAGGGCACTCCTGAGGTTGAGCCTCAGTCTTTAACCCCTGACTTAACAAACCGCCTACGTACGCTTTACGCCCAATAATTCC
+
FFFFFFFFFFFFFFFFFFFFFFFFFFFFFFFFFFFFFFFFFFFFFFFFFFFFFFFFFFFFFFFFFFFFFFFFFFFFFFFFFFFFFFFFFFFFFFFFFFFFFFFFFFFFFFFFFFFFFFFFFFFFFFFFFFFFFFFFFFFFFFFFFFFF:FFFFFF:FFFFFFFF:FFFF:FFFF,FFFFFFFFFFFF:FFFFFFFFFFFFFFFFFFFF:,:FFFFF,FFFFFF:FF:F:FFFFFFF:FFFFFF::FF,F:
@A00920:152:HGHKKDRXX:2:2107:31557:8766 2:N:0:AGGAGTGG+CTAAGCCT
GGACTACTAGGGTATCTAATCCTGTTTGCTACCCACGCTTTCGCTCCTCAGCGTCAGTTTCGGCCCAGAGCGGCGCCTTCGCCACCGGTATTCCTCCTAATATCTGCGCATTTCACCGCTACACTAGGAATTCTCCGCTCCCCTACCGAACTCAAGTCACGGCAGTATCGAGTGCACGCTTTGGGTTGAGCCCAAAGATTTCACACCCGACTTACAGAACCGCCTACACGCTCTTTACGCCCAGTAATTC
+
FFFFFFFFFFFFFFF:FFFFFFFFFFFFFFFFF:FFFF:FFFFFFF:FFFFFFFFFFFFFFFFFFFFFFFFFFFFFFFFFFFFFFFFFFFFFFFFF,F:FF:FFF:FFFF:FFFFFFFFF,FF:FFF:FF:FFFF,FFFFFFFFFFFFF:FFFFFFFFFFFFFFFF:FFF:FFFFFFFFFFFFFFF,FFFFFFF,FFFFF:FFFFF,FFFF:FFF,F,FFFFF,FF::FF:,FF,:F:F:FFFF:,FFFF
@A00920:152:HGHKKDRXX:2:2107:26341:9095 2:N:0:AGGAGTGG+CTAAGCCT
GGACTACTGGGGTTTCTAATCCTGTTTGCTCCCCACGCTTTCGTGCCTCAGTGTCAGTGCTGGTCCAGATGGCCGCCTTCGCCACGGATGTTCCTCCCGATCTCTACGCATTTCACTGCTACACCGGGAATTCCGCCATCCTCTACCGCACTCCAGCCCGCCAGTATCCAATGCAATTCCCAGGTTGAGCCCAGGGCTTTCACATCAGACTTAACGAACCACCTACGCACGCTTTACGCCCAGTAATTCC
+
FFFFFFFFFFFFFFFFFFFFFF:FFFFFFFFFFFFFFFFFFFFFFFFFFFFFFFFFFFFFFFFFFFFFFFFFFFFFFFFFFFFFFFFFFFFFFFFFFFFFFFFFFFFFFFFFFFFFFFFFFFFFFFFF,FFFFFFFFFFFFFFFFFFFFFFFFFFFFFFFFFFFFFFFFFFFFFF:FFFFF,FFFFFFFFFFFFFFFFFFFFFFFFFFFFFFFFFFFFFFFFF:FFFFF:FFFFFFFFFFFFFF:FFFFF
@A00920:152:HGHKKDRXX:2:2107:20175:9502 2:N:0:AGGAGTGG+CTAAGCCT
GGACTACAGGGGTTTCTAATCCTGTTTGCTCCCCACGCTTTCGTGCCTCAGTGTCAGTGCTGGTCCAGATGGCCGCCTTCGCCACAGATGTTCCTCCCGATCTCTACGCATTTCACTGCTACACCGGGAATTCCGCCATCCTCTACCGCACTCTAGCCTGCCAGTATCCAATGCAATTCCCAGGTTGAGCCCAGGGCTTTCACATCAGACTTAACAAACCACCTACGCACGCTTTACGCCCAGTAATTCC
+
FF:FFFFFFFFFFF:FF,FFFFFF:,FFFFFFFFFFFFFFFFFFFFFFFFFFFFFFFFFFFFFFFFFFFFFFFFFFFF:FFFFFFFFFFFFFFFFFFFFFFF:FF:FFFFFFFFFFFFFF,FFFFFFFFF,FFFFFF:FFFFFFFFFFFFFFFFFFFFFFFFFFF,FFFFFFFF:FFFFFFFFF:FFFFFFFFFF:FFFFF:FF:FFF,FFF:FF,:FFFFFFF,FFFFFFFFFFFFFFFFFF:F,F:FF
@A00920:152:HGHKKDRXX:2:2107:17761:9925 2:N:0:AGGAGTGG+CTAAGCCT
GGACTACTCGGGTTTCTAATCCTGTTTGCTCCCCACGCTGTCGCGCCTCAGTGTCAGCTACTGCCCAGCAGACCGCCTTCGCCACCGGTGTTCTTCCGGATCTCTACGCATTCCACCGCTACACCCGGAATTCCATCTGCCTCTACAGTGCTCCAGCCCCCCAGTCTCAGTGGCCGACTCGTCGTTGAGCGACGAGCTTTCACCACTGACTTGGGGCGCCACCTACGCGCCCTTTACGCCCAGTGATTCC
+
FFFFFFFFFFFFFFFFFF:FFFFFFFFFFFFFFFFFFFFFFFFFFFFFFFFFFFFFFFF:FFFFFFFFFFFFFFFFFFFFFFFFFFFFFFFFF:FFFFFFFFFFFFFFFFFFFFFFFFFFFFFFFFFFFFFFFFFFFFFFFFFFFFFFFFFFFFFFFFFFFFFFFFFFFFFFFFFF:FFFFFFFFFFFFFFFFFFFFF,FFFFFFFFFF:FFFFFFFFFFFFFFFFFFFFFF,,FFFFFFFFFFF::FF:
@A00920:152:HGHKKDRXX:2:2107:17192:10567 2:N:0:AGGAGTGG+CTAAGCCT
GGACTACCCGGGTATCTAATCCTGTTTGCTCCCCACGCTTTCGCACCTCAGCGTCGGATCCGGCCCAGCGGGCCGCCTTCGCCACCGGTGTTCTTGCTGATCTCTACGCATTCCACCGCTACACCAGCAATTCCACCCGCCCCTACCGGTCCCCAGGTCCGCAGTCTCGAAAGCCGCCCCGGGGTTGAGCCCCGGTCTTTCACTTCCGACTTGCAGGTCCCGCCTGCGCGCGCTTTACGCCCAGTGATTC
+
FFFFFFFFFFFFFFFFFFF,FFFFFFFFFFFFFFFFFFF:FFFFFFFFFFFFFFFFFFFFFFFFFFFFFFFFFFFFF:FFFFFFFFFFFFFFFFFFFFFFFFFFFFFFFFFFFFFFFFFFFFFFFFFFFFFFFFFFFFFFFFFFFFFFFFFFFFFFFFFFFFFFFFFFFFF,FFFF:FFFFFFFFFFFFFF:FFFFFFFFFFFFFFFFFFFFFFFFFFFFFFFFFFFFFF:FF,FFFFFF:FFFF:F:FF
@A00920:152:HGHKKDRXX:2:2107:26549:10739 2:N:0:AGGAGTGG+CTAAGCCT
GGACTACTCGGGTTTCTAATCCTGTTTGCTCCCCACGCTTTCGTGCATGAGCGTCAGTGTTATCCCAGGAGGCTGCCTTCGCCATCGGTGTTCCTCCGAATATCTACGAATTTCACCTCTACACTCGGAATTCCACTCACCTCTTCCGGACTCTAGATTGCCAGTATGAAAGGCAGTTCCAGGGTTGAGCCCTGGGATTTCACCCCTCACTTAACACTCCGCCTACGTGCGCTTTACGCCCAGTAATTCC
+
FFFFFFFFFFFFFFFFFFFFFFFFFFFFFFFFFFFFFFFFFFFF,FFFFFFFFFFFFFFFFFFFF,FF,FFFFFFFFFFFFF:FFFFFFFFFF:F,F:FFFFFFFF:FFFFFFFFFFFFFFFF::,::,FFFFFFF:FFF,FF:FFFFFF,FFFFFFFF,:FFFFFFFFFFFFFFFFF,FFF,FFF::FF,F:FFFFFFFFFFFFFFFFFFFF,FFFF::FFFF:F:FFFFFFFFF:FFFFF:F,FFFFF
@A00920:152:HGHKKDRXX:2:2107:29568:11115 2:N:0:AGGAGTGG+CTAAGCCT
GGACTACACGGGTATCTAATCCTGTTTGCTACCCACGCTTTCGCGCATCAGCGTCAGAACCGGTCCAGGTAGCCGCCTTCGCCACTGGTGTTCCTCCCAATATCTACGCATTTCACCGCTACACCGGGAATTCCACTACCCTCTCCCATACTCTAGCTGAGTAGTATCGACTGCAATTCCCAGGTTAAGCCCAGGGCTTTCACAATCGACTGACTCAGCCACCTGCGTGCGCTTTACGCCCAGTAATTCC
+
FFFFFFFFFFFFFFFFFFFFFFFFFFFFFFFFFFFFFFFFFFFFFFFFFFFFFFFFFFFFFFFFFFFFFFFFFFFFFFFFFFFFFFFFFFF:FFFFFFFFFFFFFFFFFFFFFFFFFFFFFFFFFFFFFFFFFFFFFFFFFFFFFFFFFFFFFF:FFFFFFFFFFFFFFFFFFFFFFFFFFFFFFFFFFFFFFFFFFFFFFFFFFFFF,FFFF:FFFFFF:FFFFFFFFFFFFFFFF:FFFFFFFFFFFF
@A00920:152:HGHKKDRXX:2:2107:8956:11177 2:N:0:AGGAGTGG+CTAAGCCT
GGACTACTGGGGTTTCTAATCCGGTTCGCTCCCCACGCTATCGCGCCTCAGTGTCAGGTCAGGGCCAGGTGGCCGTCTTCACCACTGGCGTTCTTCCGGATCTCTACGCATTTCACCACTACACCCGGAATTCCGCCAACCTCTACCTGCCTCGAGCACAGTCGTATCGAAGCACCTCGCCGGGTTAAGCCCGGCGCTTTCACCACAGACGCACTGTGCCACCTACGCGCGCTTTACGCCCAGTGATTCC
+
FFFF:FFFFFFFFFFFF,F:FFFFFFFFFFFFFF:FFFFFFFF,FFFFFFFFFFFFFFFFF:FFFFFFFFF,F,FFFFF:,FFFFFFFF,FF:,FFF:FFFFFFFFFFFFFFFFFFFFFFFFFFF::FFFFFFF:,F,,F:FFF,F,F,,FFF,FF,,FFF,,:FFFF,,,FF:F,F,,,,:FFFFFFFFFF:F,FFF:FF:,FFF:FFF:,FF::F:FFF,FFF:FF,F,FFFFF,,FFFFFFFF:FFF
@A00920:152:HGHKKDRXX:2:2107:2049:12054 2:N:0:AGGAGTGG+CTAAGCCT
GGACTACTCGGGTATCTAATCCTGTTTGCTCCCCACGCTTTCGCGCCTGAGCGTCGGATCCGGCCCAGCCAGCCGCCTTCGCCTCTGGTGTTCTTCCCGATCTCTACGCATTCCACCGCTACTCCGGGAATTCCACTGGCCTCTACCGGTCCCTAGACACGGAGTATCGGGAGAAAATACCAGGGTTGAGCCCCGGCCTTTCACCCCCGACTTCAGTATCCGCCTGCGCGCGCTTAACGCCCAGTGATTC
+
FFFFFFFF,FFFFFFFFFFFFFFFFFFFFFFFFFFFFFFFFFF:FF:FFFFFFFFFFF,,F,FFFFFFFFF,F,FFF:FFFF:,,,FFF,FFFFFFF::FFFFFFFFFFFFF,FFF,FF:FFFFF,FFF,FFFFF,FF,FFFFF::FF,FFFF,FF:FFFF:FFF:,F,F:FFF:,F:FFFFFFFF,FFFFFFFFFF,FFFFFF:F:FFFFFFF,,,FFFFFFFFFFFFFF:FFF,FFFF:F,FFFF:,F
@A00920:152:HGHKKDRXX:2:2107:18132:12289 2:N:0:AGGAGTGG+CTAAGCCT
GGACTACTCGGGTTTCTAATCCTGTTTGCTCCCCATGCTTTCGAGCCTCAGCGTCAATATGTGTCCAGAAGGCCGCCTTCGCCACTGGTGTTCCTCCCGATCTCTACGCATTTCACTGCTACACCGGGAATTCCACCTTCCTCTACCATACTCCAGCTTGCCAGTATCCATTGCAATTCCCAAGTTGAGCTCGGGGATTTCACAACGGACTTAACAAACCGCCTGCGCACGCTTTACGCCCAGTAATTCC
+
FFFFFFFFFFFFFFFFFFF:FFFFFFFFF:FFFFFFFFFFFF:FFFFFFFFFFFFFFFFFFFFFFFFFFFFFFFFFFFFFFF,FFFFFFFFFFFFFFFFF,FFFFFFFFF:FFFFFFFFF:FFFFFFFF:FF:FFFFFFFFFFFFFFFFFFFFFFFFFFFFFFFFFFFF:FFFFF,FFFFFFFFFFFFFFFFFFFFFF:FFFFFFFFFFFFFFFFFF,FF:FF:FFFFFFFFF::FFF:F:FFF,F:,,F
@A00920:152:HGHKKDRXX:2:2107:12961:12352 2:N:0:AGGAGTGG+CTAAGCCT
GGACTACTAGGGTATCTAATCCTGTTTGCTCCCCACGCTTTCGCACCTCAGCGTCAGTACCGGACCAGTGAGCCGCCTTCGCCACTGGTGTTCTTCCTAATATCTACGAATTCCACCTCTACACTAGGAGTTCCACTCACCTCTTCCGGACTCGAGATCGCCAGTATTAAAGGCAGTTCTGGAGTTGAGCTCCAGGATTTCACCCCTAACTTAACGATCCGCCTACGTGCGCTTTACGCCCAGTAAATCC
+
FFFFFFFFFFFFFFFFFFFFFFFFFFFFFFFFFFFFFFFFFFFFFFFFFFFFFFFFFFFFFFFFFF:FFFFFFFFFFFFFFFFFFFFFFFFFFFFFFFFFFFFFFFFFFFFFFFFFFFFFFFFFF,FFFFF:FFFFFFFFFFFFFFFFFF:FFFFFFFFFF,FFF:FFFFFFFFFF:FFFFFFFFFF:FFFFFFFFFF:FFF:FFFF,FFFFFFFF:FFFFFFFFFFFFFFFFFFFF:FFF:FFFFF:FF
@A00920:152:HGHKKDRXX:2:2107:9028:12493 2:N:0:AGGAGTGG+CTAAGCCT
GGACTACTGGGGTTTCTAATCCTGTTTGCTCCCCACGCTTTCGCGCCTGAGCGTCGGATCCGGCCCAGCCGGCCGCCTTCGCCTCTGGTGTTCTTCCCGATCTCTACGCATTCCACCGCTACTCCGGGAATTCCACCGGCCTCTACCGGTCCCTAGGCACGGAGTATCGAGAGAACGATCCGGGGTTGAGCCCCGGCCTTTCACCCCCGACTTCCGCACCCGCCTGCGCGCGCTTTACGCCCAGTGATGC
+
FFFFFFFFFFFFFFFFFF,FFF:F,FFFFFFFFFFFFFFFFFFFFFFFFFFFF,FFFFF:FFFFFFFFF:FFFFFFFFFFF,FFFFFFFF:F,FF,:FFFFFF:FFFFFFFFF:FFFFF,FFFFFFFF:FFFFFF:FFFFFFFFFF:FFFFFF:FFF:FFFFFFF:FFFFF:FFF,FF,FFFFFF:FFFFFF:FFF:F,FFFFFFFFFFFFFFFFFFFFF,FFFFFF:FFFFFF,,FFFF,F,FFFFF,F
@A00920:152:HGHKKDRXX:2:2107:4191:12508 2:N:0:AGGAGTGG+CTAAGCCT
GGACTACAAGGGTTTCTAATCCTGTTCGCTCCCCACGCTTTCGCTCCTCAGTGTCAGTTCCAGCCCAGAGCACCGCCTTCGCCACTGGTGTTCCTCCTGATATCTGCGCATTTCACCGCTACACCAGGAATTCCATGATCCACTACTGGACTCTAGTAAAAGCAGTAACGGTTGGCGTCTCCAGTTTGAGCCTGGAGTTTTCAAACCCGACTAAATGAACCACATACGACCTCTTTACGCCAAATAAAAC
+
FFFFFFF,,FFFFFFFFFFFFF,FFFFFFFFFFFFFFF:FFFFFFFFFFFFFF:FFF:,,FFFFFFFF,,FFFFFFF:,F:FFFFFFFFFFFFFFFFF,FFFFFF,FFFFFFFFFFFFFFFFFF:FFF:FFFFF,FF,FFF,FFFFFFFFFFFFFFF,:,F:,:,,F::,,,F,:F:FF,,FFF,FFFF:FFFFF::,:FFFF,F:,F,FFF,FFF,FFF:FF,F,:,F,FF:FFFFFF,F,FFFFFF,F
@A00920:152:HGHKKDRXX:2:2107:25545:13072 2:N:0:AGGAGTGG+CTAAGCCT
GGACTACAGGGGTATCTAATCCTGTTTGCTCCCCACGCTTTCGAGCCTCAGAGTCGGACCCGGCCCAGATGGCCGCCTTCGCCACGGGTGTTCTTCCCGATCTCTACGCATTCCACCGCTACACAGGGAATTCCACCAGCCTCTACCGGTCACTAGACATGCAGTTTCGGAAGCCGTGCCGGGGTTCAGCCCCGGTATTTCACTCCCGACTTGCAAAGCCACCTGCGCTCGCTTTACGCCCAGTAATTCC
+
FFFFFFFF,FFFFFFFFFFFFFFFFFFF:F,FFFFFFF:FFFF,FF:FFFF,FFFFFF:FF,F,FFFF,,,F,FFFF:FFFFFFF,FFFFFFFF::F:,FF:FFFFFFFFFFFFFFFFFFFFFF,FFFFFFFFFFF:F:F:FFF:F,F,FF,FFFF,FFFFFFFFFFFFFF,FFFFFF:FFFFFFF,FF:FFF:F:FFFFFFFF,F,FFFFFF,,FFFFF,FFF,FFF,F,FFFF:F,FFFFFFF,:FFF
@A00920:152:HGHKKDRXX:2:2107:7319:13322 2:N:0:AGGAGTGG+CTAAGCCT
GGACTACTAGGGTTTCTAATCCCTTTTGCTCCCCACGCTTTCGTGCCTGAGCGTCAGCAATTGTCCAGGTAGCCGCCTTCGCCTCTGGTGTTCCTCACGATATCTACGCATTTCACTGCTACACTGGGAATTCCGCTACCCCCTCCCGGTCTCAAGCCTTCCAGTCTGACAGGCAGTTCCCCGGTTAAGCCGAGGGATTTCACCCGTCACTTGAAAAGCCGCCTACGCGCCCTTTACGCCCAATAAATCC
+
FFFF:FFFFFFFFFFFFFFFFFFFFFFFFFFFFFFFFFFFFFFFFFFFFFFFFFFFFFFF:F:FFFFFFFFFFFFFFFFFFFFFFFFFF:FFFFFFFFFFFFFFFFFFFFFF:FFFFFF:FFFFFFFFFFFFFFF:FFFFFFFFFFFFF:FFFFFF:FFFFFFFFFFFFFFFFFFF:,FFF::FFFF:FFF:FFFFFFFFF:F,FF,FFF,FFFF,F,FFFFFFFF:,F:FFF:F,FFFFFF,F,FFFF:
@A00920:152:HGHKKDRXX:2:2107:7401:13401 2:N:0:AGGAGTGG+CTAAGCCT
GGACTACTGGGGTTTCTAATCCGATTCGCTACCCACGCTTTCGTGCCTCAGCGTCAAGAAAGTGCCAGTTTAGTGCCTTCGCATTTGGTATTCCCCTCGATATCAACGGATTTCACCCCTACACCGAGAGTTCTCTAAACCTCTCACTCCTTCTAGTTATACCGTTTCTTGCGCGAACTCCGGGTTGAGCCCGAAGATTTAACACAAGACTAATATAACCGCCTACGCACCCTTTACGCCCAGTAAATCC
+
FFFFFFFFFFFFFFFFFFFFFFFFFFFFFFFFFFFFFFFFFFFFFFFFFFFFFFFFFFFFFFFFFFFFF,FFFFFFFFFFFFFFFFFFF,FFFFFFFFFFF:F:FFFFFFFFFFFFFFFFFFFFFFFFFFF:FFFFFFFFFFFFFFFFFFFFFFFFFFFFFFFFFFFFFFFFFFFF,FFFFFFFFFFFFFFFFFFFFFFFFFFFFFFFFFFFFFFFF:FFFFFFFFF:,F:FFFFFF,F:F:F,F,FFFF
@A00920:152:HGHKKDRXX:2:2107:25211:14559 2:N:0:AGGAGTGG+CTAAGCCT
GGACTACAGGGGTATCTAATCCTGTTTGCTACCCACGCTTTCGCACCTCAGCGTCAGTATTGTCCCAGGTCGCAGCCTTCGCCACTGGTGTTCCTCCAGATATCTACGAATTTCACATCTACACCGGGAATTCCGCCACCCTCTTCCATACTCGAGCCTGCCAGTTACGAATGCACGTCCACGGTTGAGCCGAGGGATTTCACAACCGTCTTAAAACGCCGCCTTCGAGCGCTTTACGCCCACTGATTCC
+
FFFFFFFFFFFFF:FFFFFFFFFFFFFFFF,FFFFFFFFF:FF,:F,F,FFFF:FFFFFF,F,FFFFFF,FFF,FFF:FFFFFF,FFFFFFFFFFFF,:FF,FFFFFFFFFFFFFF,:FFFFFF,,:FFFFFFF,F,FFFFFFFFFF,F:FFF:FFFFF::FFFF,,FFFF,F::FFFFF,,FFFF:FFFFF,FFFFF:FFFF,FF,,,FFFFF,F:,F::FFF,::,,FF:FFFF,:,FFF::,FFFF,
@A00920:152:HGHKKDRXX:2:2107:27923:14873 2:N:0:AGGAGTGG+CTAAGCCT
GGACTACTCGGGTTTCTAATCCTGTTTGCTCCCCACGCTTTCGTGCATGAGCGTCAGTGCAGGCCCAGGGGCTTGCCTTCGCCATCGGTGTTCCTCCGCATATCTACGCATTTCACTGCTACACCCGGAATTCCAGTCTCCTCTGCCGCACTCAAGCCTTTCAGTCCCAAATGCCATTCCCAGGTTGAGCCCGGGGATTTCACATCTGTCTTACAAAACCGCCTGCGCACCCTTTACGCCCAGTCCTTCC
+
FFFFFFFFF:F:FFFFF:FFFFFFFFFF,:FFFFF:FF:F:FFFFFFFFFFFFFFFF,FFFFFFFFFF,FF,,FFFF::FFFF::F:FFFFFFFFFFFFF,FFFFFF::FFFFFFFFFFF:FFF,,FFFFFFFFFF,FFFFFF:FFF::FFFFFFFFFF,,FFF:FFFFFF,FF:F,FFFFFFFFF,FFFFFFFF,FF:FFFF,,FFF,FFF,,F,F::F,F,,,F::,FFF,,FFFF:FFFFF:,FFF:
@A00920:152:HGHKKDRXX:2:2107:25093:15013 2:N:0:AGGAGTGG+CTAAGCCT
GGACTACTCGGGTTTCTAATCCTGTTTGCTCCCCACGCTTTCGTGCATGAGCGTCAGTGTTGGCCCAGGAGGCTGCCTTCGCCATCGGTGTTCCTCCACATATCTACGCATTTCACCGCTACACGTGGAATTCCACCTCCCTCTGCCACACTCCAGCCCCGTAGTTTCAAGCGCCATTCCCAAGTTGAGCTCGGGGATTTCACGCCTGACATGCGGGGCCGCCTGCGCACCCTTTACGCCCAGTAATTCC
+
FFFFFFFFFFFFFFFFFFFFFFFFFFFFFFFFFFFFFFFFFFFFFFFFFFFFFFFFFFFFFFFFFFFFFFFFFFFFFF:FFFFFFFFFFFFFFFFFFFFFFFFFFFFFFFFFFFFFFFF:FFFFFFFFFF:FFFFFFFFFFFFFFFFFFFFFFFFFFFFFFF,FFFFFFFFFFFFFFFFFFFFFFFFFF:FF:FFF,:FFFFFFFFF:FFFFFFFFFFFFFFF,FFFF::FFFFF:FFFFFFFF:FF:FF
@A00920:152:HGHKKDRXX:2:2107:6940:15389 2:N:0:AGGAGTGG+CTAAGCCT
GGACTACACGGGTTTCTAATCCTGTTTGCTCCCCACGCTTTCGTGCCTCAGCGTCAGGACAGGCCCAGTTGCTCGTCTTCACCATCGGCGTTCCAGTAGATATCTACGCATTTCACCGCTCCACCTACTGTTCCAGCAACCCATACCTGCCTCAAGACCCGCAGTTCGCCCCGCTGTTCCTCGGTTGAGCCGAGGGCTTTCACAGGACGCTTGCGGATCCGCCTACGCACCCTTTAAGCCCAGTAATTCC
+
FFF:FFFFFFFFFFF:FFFFFFFFFFFFFFFFFFFFFFF::FFFFFFFFFFFFFFFFFFF:FFFFFFFFFFF:FFFFFFF:FFFFFFFFFFFFFFFF:FFFFFFFFFFFFFFFFFFFFFFFFFFFFFFFFFFFFFFFF,FFFFFF:FFFFFFFFFFFFFFFFFFFF:FFFFFFFFF:FFF,FFFFFFFFFFFF:FFFFFFFFFFFF,FFFFFFFFFFFFFFFF,FFFFFFFFFF:FFFFFFFFFFF,FFF
@A00920:152:HGHKKDRXX:2:2107:31937:15687 2:N:0:AGGAGTGG+CTAAGCCT
GGACTACTCGGGTTTCTAATCCTGTTTGCTCCCCATGCTTTCGAGCCTCAGCGTCAATGTGAACCCAGCTGGCTGCCTTCGCAATTGGTGTTCTTGGGGATCTCTACGCATTCCACCGCTACACCCCCAATTCCACCAGCCTCTGTTCCATTCAAGACGTCCAGTTTTGGAGGCCGCCCCGGGGTTGGGCCCCGGTTTTAAACCTCCAACTTAAACGTCCGCCTACGCTCCCTTTACGCCCAGTGATTCC
+
FFFFFFFFFFFFFFFFFFFFFFFFFFFFFFFFFFFFFFFFFFFFFFFFFFFFFFFFFFFFFFFF,FFFFFFFF:FFFFFFFFFFFFFFFFFFFFFFFFFFFFFFFFFFFFFFFFFFFFFFFFFFFFF:F:FFFFFFFFFFFFFFFFFFFFFFFFFFFFFFFFFFFFF:FFFFFFFFFFFFFFFFFFFFFFFFFFFFFFFF:FFFFFFFFFFFF,:F:FFFFFFFFFFFFF,FFFFFFFFFFFFFFFFFFF
@A00920:152:HGHKKDRXX:2:2107:31946:16642 2:N:0:AGGAGTGG+CTAAGCCT
GGACTACTCGGGTTTCTAATCCCGTTTGCTACCCTAGCTTTCGCGCCTCAGCGTCAATGTCGGTCCAGGATGCCGCCTTCGCCACCGGTATTCCTCCAGATATCTACGCATTTCACCGCTACACCTGGAATTCTACATCCCTCTCCCGCATTCAAGCCTCCCAGTATCAGACGCAGTTCCCAGGTTAAGCCGGGGGATTTCACGTCTGACTTAGAAGGCCGCCTACGCGCCCTTTACGCCCAGTAATTCC
+
FFFFFFF,FFFFFFFFFFFFFFFFFFFFFFFFFFFFFFFFFFFFFFFFFFFFFFFFFFFFFFFFFFFF:F,FFFFFFFFFFFFFFFFFFFFFF,FFFFFFFFFFFFFFFFFFFFFFFFFFFF:FF:FF:FFFFFFF:FFFFFFF:FFFFF,F:FFFFFF:FF,FF:FFF,FFFFFFFFFFFF:FFFFFF,F:F:FF,F,F:FFFF,FFF::FFF:FFFFFFFFF:FFF:FFFFFFFFFFFFFFFFFFFFF
@A00920:152:HGHKKDRXX:2:2107:24334:17237 2:N:0:AGGAGTGG+CTAAGCCT
GGACTACTAGGGTATCTAATCCCGTTCGCTCCCCATGCTGTCGCGTCTCAGTGTCAGGTGTGACCCAGCGGGTCGCCTTCGCCTCTGGTATTCCTCCGGATCTCTACGCATTCCACCGCTACACCCGGAATTCTACCAACCTCTGCTTGTCTCCAGCCAGGCAGTATCCCCTGCAATCCACGGGGTTGAGCCCCGGGCTTTCACAGACAGACTTACCTGGCCGCCTACGTGCGCTTTACGCCCAATAATT
+
FFFFFFF:FFFFFFFFFFFFFFFFFFFFFFFFFFFFFFFFFFFFFFFFFFFFFFFFFFFFFFFFFFFFFFFFFFFFFFFFFFFFFFFFFFFFFFFFFFFFFF:FFFFFFFFFFFFFFFFFFFFFFFFFFFFFFFFFFFFFFFFFF:FFFFFFFFFFFFFFFFFFFFFFFFFFFFFFFFFFFFFFFF,F:FFFFFFFFFFFFF:FFFFFFFFFFF:FFFFFFFFFFF,FFFFFFFFFFFFFF:FFFF,FFF
@A00920:152:HGHKKDRXX:2:2107:25961:17926 2:N:0:AGGAGTGG+CTAAGCCT
GGACTACTAGGGTATCTAATCCTGTTTGCTCCCCACGCTTTCGCGCCTCAGCGTCAGTTGTCGTCCAGAAAGTCGCCTTCGCCACCGGTGTTCTTCCTAATCTCTACGCATTTCACCGCTACACTAGGAATTCCACTACCCTCTCTCATACTCCAGTCATACAGTCATCGCAGACATGCCCAGGTTAAGCCCTGGGATTTCACAGCGATCTTATAAAACAACCTACACACCCTTTACGCCCAGAAATTCC
+
FFFFFFFFFFFFFFFFFFFFFF,FFFFFFFFFFFF:FFFFFFFFF,FFFFF:FFFFFF,F:FF,FFFF,F,:FFFF:FFFF:FF,FFFFFFFFFF,FF,F:FFFFFFFFFFFFFFFFFF,FFFFF,F:FFFFFFFF,:,FFFFF:FF:FFFFFF:F,F,,FFFFF,F,,,,,FFF:,,FFF,F:F,FF:FFFF,,,FFFFFF:,F,,F,,FFFFF,FFFFFF,,FF,,::F,FFFF,,F:FF,,,FF,FF
@A00920:152:HGHKKDRXX:2:2107:27778:17973 2:N:0:AGGAGTGG+CTAAGCCT
GGACTACAAGGGTATCTAATCCTGTTCGCTCCCCACGCTTTCGCGTCTCAGCGTCAGTACCGTCCCAGAGAGCTGCCTTCGCCATAGGTGTTCTTCCTGATATCTGCGCATTTCACCGCTACACCAGGAATTCCACTCTCCTCTTCCGGACTCTAGCCAGATGGTTTCCATCGACGTCTCGAGGTTGAGCCTCGAGTTTTCACAACGGACCTACCTGGCCGCCTACACGCTCTTTACGCCCAATGAATCC
+
FFFFF:FFFFFFFFFFFFFFFFFFFFFFF:FFFFFFFFFFFFFFFFFFFFFFFFFFF,FFFFFFFFFFFFFFFFFFFFFFFFFFFFFFFFFFFF:FFFFFFFFFFF:FFFFFFFFFFFFFFFFFFFFFFFFFFF:FFFFFFFFFFFFFFFFFFFFFFFFFFF,FFFFFFF,FFFF:FFFFFFF:,FFFFFFFFFFFF:FFF:FFFFFFFFFFFFF,F,:FFFFF,,FFF:FFF:F:F:,F,,FFFFFFFF
@A00920:152:HGHKKDRXX:2:2107:22562:18020 2:N:0:AGGAGTGG+CTAAGCCT
GGACTACTCGGGTTTCTAATCCTGTTTGCTACCCACGCTTTCGCGTCTCAGCGTCAGTAATCGTCCAGAAGGCCGCCTTCGCCACCGGTGTTCCGCTTGATATCTACGAATTTCACCTCTACACCAAGCATTCCACCTTCCTCTCCGATACTCTAGCCTTGCAGTTTCGGGTGCACTTCCACGGTTGAGCCGCGGGATTTCACATCCGACTTACAAAGCCGCCTACACGCGCTTTACGCCCAGTAATTCC
+
FFFFFFFFFFFFFFFFFFFFFFFFFFFFFFFFFFFFFFFFFFFFFFFFFF:FFFFFFFFFFFFFFFFFFFFFFFFFFFFFFFFFFFFFFFFFFFFFFFFFFFFFFFFFFF:FFFFFFFFFFFFFFFFFFFF,FFFFFFFFFFFFF:FFFFFFFFFF:FFFFFFFFFFFFFFFFFFFFFFFFFFFFFFFFFFFFFFFFFFFFFFFFFFFFFFFFFFFFFFFFFFFFFFFFFF:FFFFF,FFFFF::,:FFF
@A00920:152:HGHKKDRXX:2:2107:28836:18615 2:N:0:AGGAGTGG+CTAAGCCT
GGACTACTAGGGTTTCTAATCCTGTTTGCTCCCCACGCTTTCGCACCTCAGCGTCAGACGAGTGCCAGGAGGCCGCTTTCGCCACTGGTGTTCTTCCCGATATCTACGCATTCCACCACTACACCGGGAATTCCGCCTCCCTCTCACCCTCTCAAGCCCAAGAGTTTCAAACGACCTCTCCCAGTTAAGCCGGGAGCTTTCACGTCGGACTTCCTAAGCCGCCTGCGAGCCCTTTACGCCCAGTAATTCC
+
FFFFFFFFFFFFFFFFFF:FF:FFFFFFFFFFFFFFFFFFFFF:FFFFFFFFFFFFFF:F::FF:,FFFFFFF,FFFFFFFFFFFFFFFFFFFFF::FFFFFFFFF:FFFFFFFFFFFFFFFF:F:,::FFFFFFFFFFFFFFFFFF:FFFFFFFF,FFFFFFFFFFF,FFFFFFFFFFFF,FFFFFFFFF,,FFF:FFFF:F,F:,:FFFF:F,FFFFFFFFF:F,,FFFFF::F::FFFFF:FF:FFF
@A00920:152:HGHKKDRXX:2:2107:15519:18662 2:N:0:AGGAGTGG+CTAAGCCT
GGACTACCGGGGTTTCTAATCCTGTTTGATCCCCACGCTTTCGCGCCTCAGCGTCAGTTGTCGTCCAGATGGCCGCCTTCGCCACCGGTGTTCCTGCTAATATCTACGAATTTCACCTCTACATTAGCAATTCCGCCATCCCCTCCGACACTCTAGCAATGCAGTTTCAAAGGCAGTTCCACAGTTAAGCTGTGGGATTTCACCCCTGACTTGCATTGCCGCCTACGCGCGCTTTACGCCCAATAATTCC
+
FFFFFFF,,FFFFFFFFFFFFFFFFFFF,FFFFFFFFFFFFFFFF:FFFFF,F:FFFFFF,FFFFFFF,FFFFFFFFFFFFFFFFFFFFFFFFFFFFFFFFFFFFFFFFFFFFFFFFFFFFFFFFFFFFFFFFFFFFF:FFFFFFFFF:F:FFFFFF,FF:FFFFFFF:FFFFFF:FF:F,F:FFFFFFF,F,FFFFFFFFFF,FF,FFFFFFFFF,FFF,FFFFF,:FFFFFFFFFFFFF:,:FFFFFF
@A00920:152:HGHKKDRXX:2:2107:11180:18818 2:N:0:AGGAGTGG+CTAAGCCT
GGACTACCGGGGTTTCTAATCCTGTTTGCTCCCCACGCTGTCGCGCCTCAGTGTCGGCTATTGGAGCATTGCTGCCCCACCGCCCAGCAGACCGCCTTCGCCACCGGTGTTCTTCCGGATCTCTACGCATTCCACCGCTACACCCGGAATTCCATCTGCCTCTACGGTGCCCTAGCGACTCAGTTGCCACGGCCGATCCGGAGTTGAGCCCCGGACTTTCACCACAGCCTTATGCCGCCACCTACGCGCC
+
FFFFF:FFFFFFFFFFFFFF::FFFFFFFFFFF:FFFFFFF,FFF:FF:,FFFFFFFF,,FFFFFFFFFFFFFFF:FF:FFFFFFFFF:FFFFFF:FFFFFFFFFFFFFFF:FFFFFFF,FFFFFFFF:,FFFFFFFFFFFFFFFFFFFFFF:,FFFFFFFFFFFFFF::FF:FFFFFF,F:F:FFFF,F:F,FFFFFFFF,FFFFFFFFFF:FFF::FFF,F:F,F:FFFFFFFFFFF:FFFFFF:FF,
@A00920:152:HGHKKDRXX:2:2107:30472:18850 2:N:0:AGGAGTGG+CTAAGCCT
GGACTACTGGGGTTTCTAATCCTGTTTGCTCCCCACGCTTTCGTGCCTCAGTGTCAGTGCTGGTCCAGAGAGCCGCCTTCGCAACTGATGTTCCTCCCGATCTCTACGCATTTCACTGCTACACCGGGAATTCCACTCTCCTCTACCGCACTCTAGCCCGCCAGTATCAAATGCAATTCCCAGGTTGAGCCCGGGGCTTTCACATCTGACTTAACGAACCACCTACGCACGCTTTACGCCCAGTAATTCC
+
FFFFFFFFFFFFFFFFFFFFFFFFFFFFFFFFFFFFFFFF,FFF:FFFF,FFFFFFFFFFFFFFFFFFFF:FFFFFFF:FF:FFFFF:FFFFFFFFFFFFFFFFFFFFFFFFFFFFFFFFFFFFFFFFFFFFFF:FFFFFFFFFFFFFFFFFFFFFFFFFFFF:FFF:FFFFFFFFFFFFFFFFFFFFFFFFFFFFFF,FFFF:FFFFFFFFFFFFFF:FFFF,:FFFFFFFFFF:FFFF:F:F,FFFFF
@A00920:152:HGHKKDRXX:2:2107:15221:19179 2:N:0:AGGAGTGG+CTAAGCCT
GGACTACTGGGGTATCTAATCCTGTTTGCTCCCCACGCTTTCGCACCTCAGTGTCAGTATCAGTCCAGGTGGTCGCCGTCGCCACTGGTGTTCCTTCCTATATGTGGGCGTTTCGCGGCGAGAGAGGAGATGGCGCCACGCTCTAGCGTGCTCTGGCTCGCGAGTTGTGGAGGCTGTTCGCAGGGTGAGCCCGGGGCGGGCGCGTCCGGGTGAACGAGGGAGGGTCGCGCGCGGTGGGCGGTGTCGGGGC
+
FFFFFFFFFFFFFFFFFFFFFFFFFFFFFFFFFFFFFF,FFFFFFF:FFFFFFFFFFFFFF:FFF,,FFFFF,FFFF,FF,F,,,F,,FF:F,,,:F,F,,,,,,,,F:,,:,,:,,F,:,,,:,FFF,,:F,,,,:,F::,,,,:,F,,,,,,,F,,FF,,,F,:,,FF,,F,,F,:,:F,FF:,F,F,,,FFFF,,:,,,,,,,:,,,FF,,,F,,,::,:F,,F,F,F,:F,,,F,,,,F,,,F,,,
@A00920:152:HGHKKDRXX:2:2107:12870:20901 2:N:0:AGGAGTGG+CTAAGCCT
GGACTACAAGGGTATCTAATCCCGTTCGCTCCCCCAGCTTTCGCGTCTCAGCGTCAGGGACGGCCCAGGTGACCGCCTTCGCCACTGGCGTTCCTCCCGATATCTACGCATTTCACCGCTCCACCGGGAATTCCATCACCCTCTACCGCCCTCAAGCCCGCCAGTATCCCGCGGCGTTCTCCGGTTGGGCCGGAGGATTTCACACGAGACTTAACGGACCGCCTGCACGCGCTTTACGCCCAGTAAATCC
+
FFFFFFFFFFFFFFFFFFFFFFFFFFFFFFFFFFFFFFFFFFFFFFFFFFFFFF:FFFF:FFFFFFFFFFFFFFFFFFFFFFFFFFFFFFFFFFFFFFFFFFFFFFFFFFFFFFFFFFFFFFFFFFFFFFFFFFFFFFFFFFFFFFFFFFFFF:FFFFFFFFFFFFFFFFFFFFFFFFFFFFFFFFFFFFFFFFFFFFFFFFFFFFFFFFFFFFFFF:FFFFFFFFFFFFFFFFFFFFFFFFFF,FFFFF
@A00920:152:HGHKKDRXX:2:2107:30861:21183 2:N:0:AGGAGTGG+CTAAGCCT
GGACTACTGGGGTATCTAATCCTGTTTGCTACCCACGCTATCGTCCCTCAGCGTCAATCATCGTCTAGCCGGCTGCCTTCGCTTTCGAGGTTCCTCCCGATCTCTACGCATTCCACCACTACACCGGGAATTCCACCGACCTCGACGTGATTCTAGCTGTCCGGTTTCCAAGGCATACTCGCAGTTGAGCCGCGAGGTGTCACATCAGACCTAAACAGCCGCCTACAGACCCTTTACGCCCAGTAATTCC
+
FF:FFF:FFF:FFFFFFF:F:FFFFFFFFFFFFFFFF:FFF:FFF::FFFFF:FFFFFFFFF::F:FFFFFFFFFF:FFF:FF:FFFFFF,FFFFFFFFF,FFFFFF:FFFFFF,FFFFF:FFF::FF:FFFFF:F:FFFFFFFFFFFFFF:F::FFFFFFFFFFF:FFF:FFFFFFFFF,:F:FFF:FFFFF:FFFFFFFFFFF:,FFFF:FFFFFFFFFFFFFFFFFFFFF::FFFF:F,FFF,FFFF
@A00920:152:HGHKKDRXX:2:2107:2230:21699 2:N:0:AGGAGTGG+CTAAGCCT
GGACTACTCGGGTATCTAATCCTGTTCGCTCCCCACGCTTTCGCGTCTCAGCGTCAGTACCGTTCCAGAGAGCCGCCTTCGCCACCGGTGTTCTTCCTAATATCTGCGCATTTCACCTCTACACCGAGAATTCCGCTTCCCTCTCCGACACTCAAGCCAAGCAGTTTCGAGTGCACTTCCCAGGTTGAGCCCGGGGCTGTCACACCCGACTTGCCAAGCCGCCTACACGCGCTGTACGCCCAGTCAGTCC
+
F:,F,FFFFF::FFFFFFF::FFFFFFF:F:FFFFFFFFFFFFF:FF,,:,F:FFFFFFFFFFFFFFFFF:F:F:FFF:F:FFFFFFFFFFF:,FF,,FFFFFFF:FFFF,,FFFFF:FFFFFFFFFFF,F,FFFF:FFFFFFFFFFFFFFFFFFFFFFFFFFFFFF:F:FFFF,FFFF:F:FFF,FFFFFFFFFFF:FFFFF:FFFFF:,FFFF,FFF:F:F,FF:FFFFFFFFFFFF:FFFF,:,FFF
@A00920:152:HGHKKDRXX:2:2107:31964:21997 2:N:0:AGGAGTGG+CTAAGCCT
GGACTACTCGGGTTTCTAATCCGGTTTGCTCCCCACGCCGTCGCGCCTCAGTGTCAGAACTCGACCAGTTGACCGCCTTCGCCCCTGGTGTTCCTCCGGATATCTACGCATTTCACCGCTCCACCCGGAATTCCATCAACCTCTTCGAGCCTCAAGACAAGCTGTCTACCATGACCTCACCATCGTAAGGACGGCGCTTTCACACGGCACATACTCGTCCACCTGCGCGCGCTTTACGCCCAGTAAGTCC
+
FFFFFFFFFFFFFFFFFFFFFFFFFFFFFFFFFFFFFFFFFFFFFFFFFFFFFFFFFFFFFFFFFFFFFFFFFFFFFFFFFFFFFFFFFFFFFFFFFFFF,FFFFFFFFFFFFFFFFFFFFFFFFFFFFFFFFFFFFF:FFFFFFFFFFFFFFF:FFFFFFFFFFF:FFFFFFFFFFFFFFFFFFFFFFFFFFFFFFFFFFFFFFFFFFFFFFFFFFFFFFFFFFFFFFFFFFF,FFFFFFFFF:,FFFF
@A00920:152:HGHKKDRXX:2:2107:4689:22138 2:N:0:AGGAGTGG+CTAAGCCT
GGACTACTGGGGTATCTAATCCCGTTCGCTCCCCAAGCTTTCGCGCCTCAGCGTCAGTTAAGGCCCAGAGCGCCGTTTTCCCCTCTGGTGTTCCTCGGGATCTCTACACATTACACCGCAACACCACGAATTCCACGCTCCTCTACCTCACTCTAGTCATGCAGTCTGAGCCGCACTCCCCCAGTTTAGCCGGGGGCTTTCACAGACCACTTACACAACCGCCTGCGCGCGCTTTACGCCCAGTAACTCC
+
,,FF,F:F:FFFFFF:,FF,:FF,,,FF,,:F:FF:,FF:F,F,FF,:F:,F,,F::,,FF,FFFFF,F:F:F::,:FF,,:FF,F,:FF,FF:FF,,,F:FF,FFFFF:F,,,:,,,F,:F:FF,F::,FF,FFF:F,:,,,:FF:,,F,,,::FF,F,::FFFFF:F:FF:,F,F,,F,FFFFFF:,,F,:F:::FFFFF,FF,FFFFF,FFF:FFFF,:FFFF,F,,FFFFFF:FFFF,:F:FFF:,
@A00920:152:HGHKKDRXX:2:2107:3007:22263 2:N:0:AGGAGTGG+CTAAGCCT
GGACTACAAGGGTTTCTAATCCCGTTTGCTCCCCTGGCTTTCGCGCCTCAGCGTCAGTTTCGGTCCAGAATGCCGCCTTCGCCACCGGTGTTCCTCCAGATATCTACGCATTTCACCGCTACACCTGGAATTCCACATTCCTCTCCCGAACTCAAGTCACCCAGTATCGGACGCAGTTCCCAAGTTAAGCTTGGGGATTTCACGTCCGACTTAGGCGACCGCCTACGCGCCCTTTACGCCCAGTAATTCC
+
FFFFFFF:FFFFFFFFFF,FFFFFFFFFFFFFFFFFFFFFFFFFFFFFFFFFFFFFF:FFFFFFFFFFFFFFFFFFF:FFFFFFFFFFFF:FFFFFFFFFFFFFFFFFFFFFFFFFFFFFFFFFFFFFFFFFFFFFFFFFFFFFFFFFFFFFFF::F,FFFFFFFFFFFFFFFFFFFFFFFF:FFFFFFFFFFFFF:FFFFFFFFFFF,F,FFFFFFFFFFFFF:FF:FFFFFFF:FFFFFFFFFFFFFF
@A00920:152:HGHKKDRXX:2:2107:1732:22623 2:N:0:AGGAGTGG+CTAAGCCT
GGACTACCGGGGTTTCTAATCCGGTTCGCTCCCCACGCTTTCGTGCCTCAGTGTCAGAAATGGTCCAGTAACCTGCCTACGCCATTGGTGTTCCTTCTCATATCTACGGATTTCACTCCTACACTCGAAATTCCATTTACCTCTACCATTCTCTAGTTAGTGAGTTCGAATAATAGCCTGTACGGTTGAGCCGCCAGATTTCACTATTCGCTGTACTAACCACCTACGCAACACTTTACGCCCAGACACG
+
FFFFFFF:FFFFF,FFFF:FFFFFFFFFFFFFFFFF:FFFFFF,FFFFFFFFFFFFFFFF:FF,FF:F,FFFFFFFFF:FFFFF:,FFFFFFFFFFFF,FFFFFFFFFFFFFFFFFFFFFFFFFF,FFFFFFFF:,FFFFF,FF:F:F::FFF,:FF::F,:,FFFFFF,FFF,F:FFF,FFFFFF,FFFFFFF:FFFF:FF:FF,:FFFF,,:F:FFFFFFF:F:FFF,FF,FFF:FFFF,,FFF,FF,
@A00920:152:HGHKKDRXX:2:2107:14226:22874 2:N:0:AGGAGTGG+CTAAGCCT
GGACTACACGGGTATCTAATCCCGTTCGCTCCCCATGCTTTCGCCTCTCAGCGTCAGGTCAGGCCCAGCGTGTCGCCTTCGCCACTGGTGTTCCTCCGGATCTCTACGCATTTCACCACTACACCCGGAATTCCACACGCCTCTACCTGCCTCTAGCCCCGCAGTTCGGTCACGTCCTCGCCCGGGTGAGCCGGGCGCTTTCACGCGCCACTTGCAGGACCGCCTACACGCGCTTGACTCCCAGTAAATC
+
FFFFFFFFFFFFFFFFFF:FFFFFFFF:FFFFFFFFFFFFFFFFFFFFFFFFF,FFFFFFFFFFFFFFFFFFFFFFF:FFF:FFF:FFFFFFFFFFFFF:FFFF::FFFFF,F:FFFFF:FFFFFFFFFFFFFFF:FFFF:FFFFF:FFFF,FFFFFFFFF:FF,FF:F:F:FFF:F:FFFFFFF,FFFFFFF,FFF:F,FFF::FFFFF:,FFF:F:FFFFFFFFFFFFFFF,,,FF,F,F,:F,,,,,
@A00920:152:HGHKKDRXX:2:2107:4119:22905 2:N:0:AGGAGTGG+CTAAGCCT
GGACTACCCGGGTATCTAATCCTGTTTGCTCCCCACGCTTTCGCGCCTCAGCGTCAGTTTTCGTCCAGAAAGTCGCCTTCGCCACCGGTGTTCTTCCTAATCTCTACGCATTTCACCGCTACACTAGGAATTCCACTTTCCTCTCCGATACTCCAGCTTCCCAGTTTCCTTCCCATCACGGGGTTAAGCCCCGCACTTTTAAGAGGGACTTGGGAAGCCGCCTGCGCGCGCTTTACGCCCAATAATTACG
+
FFFFFFFFFFFFFFFFFFFFFFFFFFFFFFFFFFFFFFFFFFFFFFFFFFFFFFFFFFFFFFFFFFFFFFFFFFFFFFFFFFFFFFFFFFFFFFFFFFFFFFFFFFFFFFFFFFFFFFFFFFFFFFFFFFFFFFFFFFFFFFFFFFFFFFFFFFFFFF:FFFFFFFFFFFFFFFFFFFFFFFFFFFFFFFFFFFFFFFFFFFF:FFFF::FFFFF:FF:FFF:F,FFFFFFFFFF,FFFFFF:FFFF:FF
@A00920:152:HGHKKDRXX:2:2107:21811:23484 2:N:0:AGGAGTGG+CTAAGCCT
GGACTACCAGGGTTTCTAATCCTGTTTGATCCCCACACTTTCGTGCCTCAGCGTCAGTTAAAGCTTAGTTAGCTGCCTTCGCAATCGGTGTTCTTGACGATATCTAAGCATTTCACCGCTACACCGTCAATTCCGCCAACCTCAACTTTACTCAAGTCATACAGTATCCATGCCACCCTCCCGGTTAAGCCGGGATATTTCAGCACTGACTTATACAACCGCCTACGCACCCTTTAAACCCAATAAATCC
+
FF:FFFFFFFFFFFF:FFFFFFFFFFFF,FFFFFFFFFFFFFFFFFFFFFFFF:FFFFFFFFFF:FFF,F,FFFFFFF,:FFF:FFFFFFFFF:FFF:F::,FFFF,FF:FFFF:FFF:,,FF,:FFF:,F::FFFFFF,F:FFFFF:F,FFF::FFFFFF:FFF:FF,FFFF:FFFFFFFFFF:F,,FFFFFF:F:F,:F:F:,FFFF,,F,F:FFF,FF:FF,:F,:,F,FF,::,::F:FF:,:F:,
@A00920:152:HGHKKDRXX:2:2107:2691:23531 2:N:0:AGGAGTGG+CTAAGCCT
GGACTACAAGGGTTTCTAATCCCGTTTGCTCCCCACGCTTTCGCGCCTCAGCGTCAGTCACCGTCCAGAAGGCCGCCTTCGCCACCGGTGTTCCTCCCGATCTCTACACCTTTCACCGCTACACCGGGACTTCCACCTTCCTCTCCGGGACTCAAGAGAGACAGTTTCGGGCGCCGTTCCTCGGTTGAGCCGAGGGCTTTCACACCCGACTTACCTCCACGCCTACGCGCCCTTTCCGCCCAGTCCTTCC
+
FFFFFFFFFFFFFFFF,FFFFFFFFFFFF,FFFFFFFFFFFFFFFFFFFFFFFFFFFFFFFFFFFFFFF,FFFFFFFFFFFFFFFFFF,FF:FFFFFFF,,FFFF,FFF,F,FF:FFFF,,F,:FFFF:F,,FFF,FFF:F,FFFF:FFF:FF:,F,F:FFFFF,FF:FFF:FF:F,FFFF:FFFFFFFFFFFF:F:F,,FF:F:FFFF:,F::FF:F,:FFF,,:FFF::F,,:,,,,,:,FFF,,,F,
@A00920:152:HGHKKDRXX:2:2107:31331:23657 2:N:0:AGGAGTGG+CTAAGCCT
GGACTACTGGGGTTTCTAATCCTGTTTGCTCCCCACGCTTTCGCACCTCAGCGTCAGAACTTAGCCAGTGAGCCGCCTTCGCAACCGGTGTTCTTCCGAATATCTACGAATTTCACCTCTACACTCGGAATTCCGCCCACCTCTCTAAGTCTCTAGCCAGGAAGTTTTGAATGCAGTTCCGGGGTTAAGCCCCGGGATTTCACATCCAACTTTCCAAGCCGCCTACGCGCGCTTTACGCCCAGTGATTCC
+
FFFFFFFFFFFFFFFFFFFFFFFFFFFFFFFFFFFFFFFFFFFFFFFFFFFF:FFFFFFFF,FF:FFFFFFFFFFFFFFFFFFFFFFFFFFFFFFFFFFFFFFFFFFFFFFFFFFFFFFFFF:FFFFFFFFF:FFFF,FF:FFFFF:FFF:FFFFFF:FFFFFFFFFFFFFFFFF:FFFFFF,FFFFFFFFFFFFFFFFFFFFFFFFFFFFFFFFFFFFFFFFFFFFFFFFF:F:FFFFFFFFFFF,FFF
@A00920:152:HGHKKDRXX:2:2107:30309:24236 2:N:0:AGGAGTGG+CTAAGCCT
GGACTACCAGGGTTTCTAATCCTGTTTGATCCCCACACTTTCGTGCCTCAGCGTCAGTTGAAGTCTAGTAAGCTGTCTACACTATCGGTGTTCTTGACGATATCTAAGCATTTCACCGCTACACCGTCAATTCCGCCTACCTCGATTCCACTCAAGCCCATCAGTATCAATCCCACCCTCCCGGTTAAGCCGGGATATTTCAGAACTGACTTATTAGGCCGCCTACGCCCCCTTTAAACCCAATAAATCC
+
FFFFFFFFFFFF:FFFFFFFFFFFFFFFFFFFFFFFFFFFFFFF,FFFFFFFFFFFFFFFFFFFFFFFFFFFFFFFFFFF:FF:FFFFFFFFFFFFF:,:FFFFFFFF:FFFFFFFF,FFFFFFFFFF,FFFFFFFFFFFFFFFFFFF:FFFFFF:FFFFFFFF:FFFFFFFFFFFFFFFFFFFFFFFFFFFFFFFFFFFFFFF,FF,F:,FF,FFF:::F:FFFFF,,,FF::,,FFF,F,F:F:,FF:
@A00920:152:HGHKKDRXX:2:2107:12988:24330 2:N:0:AGGAGTGG+CTAAGCCT
GGACTACAAGGGTATCTAATCCTGTTTGCTCCCCACGCTTTCGCGTCTCAGCGTCACTACAAGCCCAGCAAGTCGCCTTCGCCACTGGTGTTCCTGCGAATATCTACGAATTTCACCTCTACACTCGCAATTCCACTTGCCTCTGCTTGAGTCCAGGTCGCCAGTTTTGAAGGCAGTTCCGAGGTTGAGCCTCGGGATTTCACCCCCAACTTAACGACCCGCCTACACGCGCTTTACGCCCAGTAAATCC
+
FF:FFFFFFFFFFFFFFFFFFFFFFFFFFFFFFFFFFFFF,FFFFFFFFF:FFFFFFFFFF,FFFFFFFFFFFFFFFFFFFFFFFFFFFF:FFFFFFFF:FFFF,FFF:FFFFFFFFFFFFFFFFF:FFFFFFFFFFFFFFFFFFFFFFFF:FFFFFFFFFFFFFFF:FFF:FFFFFFF:FFFFFFFFFFFFFFFFFFFFFFFFFFFFFFFFFFF:FFFFF:FFFF:FF:FFFFFF,FFF,FFFFFFFF,
@A00920:152:HGHKKDRXX:2:2107:23601:24643 2:N:0:AGGAGTGG+CTAAGCCT
GGACTACTGGGGTATCTAATCCTGTTTGCTCCCCACGCTTTCGCTCCTCAGCGTCAGTACTGGCCCAGAACACTGCCTTCGCCATCGGTGTTCCTCCTGATATCTGCGCATTTCACCGCTACACCAGGAATTCCGTGTTCCCCTACCAGACTCAAGTCATCGCAGTATCAGATGGCGTCTCCGGGTTGAGCCCTGGGATTTCACCCCCAACTTACAAATCCGCCTACGTGCGCTTTACGCCCAGTAATTC
+
FFFFFFFFFFFFFFFFFFFFFFFFFFFFFFFFFFFFFF,FFFFFFFFFFFFFFFFFFFFFFFFFFFFFFFFFFF:FFFFFFFFFFFFFFFFFFFFFF:FF,:F:FFFFFFFFFF:FFFFF,FFFFFFFFFFFFF:FFFFF:FFFFFF,FFFFFF,FFFFFFFF:FF,FFFFFF:FFFFFFFF:FFFFFFFFFFFFFFFFFFFF,FFF:,FFFFFFF:FFFFFFFF:FFFFFFFF:FFFFFFFFF:F,FFF
@A00920:152:HGHKKDRXX:2:2107:16649:24815 2:N:0:AGGAGTGG+CTAAGCCT
GGACTACAGGGGTATCTAATCCCGTTTGCTCCCCTGGCTTTCGCGCCTCAGCGTCAATGCCGGTCCAGGATGCCGCCTTCGCCACCGGTGTTCCTCCAGATATCTACGCATTTCACCGCTACACCTGGAATTCCGCATCCCTCTCCCGGCCTCAAGTCATCCAGTATATAGCGCAATTCCCGGGTTGAGCCCAGGGCTTTCACGCCTAACTTGTAAAACCGCCTACGCGCGCTTTACGCCCAGTAATTCC
+
FFFFFFFFFFFFFFFFFFFFFFFFFFFFFFFFFFFFFFFFFFFFFFFFFFFFFFFFFFFFFFFFFF,FFFFFFFFFFFFFFFF:FFFFFF,FFFFFFFFFFFFFFFFF:FFFFFFFF:FFFFFFF:FFF,FFFFFF,FFFFFFFFFFFF:,FFFFFFFFFFFFFFFF,,:FFFFFFFFFFFFFFFFFFFFFF,FFF:F:FFFFF:,,FFFFFF,,F:,FFF:FFFFFFFFFFFFFFF:F:FFFFFFFFFF
@A00920:152:HGHKKDRXX:2:2107:21007:24972 2:N:0:AGGAGTGG+CTAAGCCT
GGACTACTAGGGTATCTAATCCTGTTCGCTCCCCACGCTTTCGCTCCTCAGCGTCAGTGCCAGCCCAGAGCGCCGCCTTCGCCGCTGGTGTTCCTCCTGATATCTGCGCATTTCACCGCTACACCAGGAATTCCACGCTCCCCTACTGGACTCTAGTCACGGCAGTATCGGGTGGCGTCTCCAGGTTGAGCCTGGAGGTTTCACACCCGACTTACCGAACCGCCTACGAGCTCTTTACGCCCAGTAATTC
+
FFFFFFF:FFFFFF:F,FFFFFFFFFFFFFFFFFFFFFFFFFFFFFFFFFFFFFFFFFFFFFFFFFFFFFF,:FF:FFFFFFFFF:FFFFF,FFFFFFF:FF:FFFFFFFFFFFFFFFF:FFFFFFFFFFFFFFFFFFFFFFFFFFFFFF:FFFFFFFFFFF:FF::FF:F:FF:FFFFFF,FFFF:F,:FFFFFFFFFFF:FFF:FFF:FF:FFFFFFFFFF,FFFFFFFFFFFFFF:F,FFFFFFF:F
@A00920:152:HGHKKDRXX:2:2107:3568:25081 2:N:0:AGGAGTGG+CTAAGCCT
GGACTACTGGGGTATCTAATCCTGTTTGCTCCCCACGCTTTCGCACCTCAGCGTCAATACATGTCCAGTGAGACGCCTTCGCCACTGGTGTTCTTCCGAATATCTACGAATTTCACCTCTACACTCGGAATTCCACTCACCTCTCCATGATTCTAGCGATGCAGTCTTAAAGGCAATTCCGGAGTTGAGCTCCGGGCTTTCACCTCTAACTTACAAAGCCGCCTACGCGCGCTTTACGCCCAGTAATTCC
+
FFFFFFFFFFFFFFFFFFFFF,,FF::FFFF:FFF,:FFFFF:FF,FF,FFFFFFFFFFFFFFFFFF:,FFF,FFF:F,FFFFFFFFFF:FF,:FFFFFFFFFFFFFFF::FFFFFF,FFF:FFFFFF,:FFF:F:FF:::FFFFFFF:FFFF::FFFF,FFFFFFFFFFFFF:FFF:FF:FFFF:FFFFFF::F::FFFFFF:FFFFFFFFFF,FF,F:FFFFFF:FFFFFF:FFF:F:FFFF,:,FFF
@A00920:152:HGHKKDRXX:2:2107:20211:25316 2:N:0:AGGAGTGG+CTAAGCCT
GGCTGCGTTCTTCATCGATGCCAGAACCAAGAGATCCGTTGTTGAAAGTTTTGATTTATTTGTTTGTTTTACTCAGAAGTTACAATAAGAAACATTAGAGTTTGGGTCCTCTGGCGGGCCGTCCCGTTTTACGGGGCGCGGGCTGATCCGCCGAGGCAACATTAAGGTCTGTTCACAGGGGTTTGGGAGTTGTAAACTCGGTAATGATCCCTCCGCTGGTTCACCAACGGAGACCTTGTTACGACTTTTA
+
:FFFFFFFFFFFFFFFFFFFFFFFFFFFFFFFFFFFFF::FFFFFFFFF:FFFF:FF::FFFF,FFFFFFFFF:FFFFFFFF,FFFFF:FFFFF:FFFFFFFFFFFFFFFFFFFFFFFFFFFFFFFFFFFFFFF,FFFFFFFFFFFFFFFFFFFFFFFFFFFF:FFFF,FFFFF:FFF:FFF:FFFF:FFFFF:F,FFFFFFFFFFFFFF:F:FFFF,:FFF:F:FFFFFFF:FFFFFFFFF:FFFF:FF
@A00920:152:HGHKKDRXX:2:2107:18864:25394 2:N:0:AGGAGTGG+CTAAGCCT
GGACTACTCGGGTTTCTAATCCCGTTCGCTACCCATGCCTTCGCGTCTGAGTGTCAATCTGAGGCCAGTTGACCGCCTTCGCCACTGGTGTTCTTCCGCATCTCTACGCATTTCACCACTACACGCGGAATTCCGTCAACCTCTCCTCGATTCAAGACTGGCAGTATCACTCAACCTCCCCTAGTTTAGCCAAGGGCTTTCATCAGTAACTTACCAATCCACCTACACGCGCTTTACGCCCAGTAACTCC
+
FFFFFFFFFFFFF:FFFFFFFF:FFF:FFF,FFF:FF::FFFFFFFFFFFFFFFFF:F:FFFFFFF,FFFFFFFFFFFFFFFFFFFFFFFFFF:FFFFFFF:FFF,FFFF:F,FFFF,FF:F:FF:FFFF,FFF:FF:,FFFFFFFFFFF:FFFFFFFFFFF,F::,FFF::FF::F:FFFF:F:,FFFFFF,FFFF,FFFF:,FFF:FFFFFF:FFFFFFFFF,,FFFF,FFFFFFFFFF:FFFFFFFF
@A00920:152:HGHKKDRXX:2:2107:3396:25598 2:N:0:AGGAGTGG+CTAAGCCT
GGACTACAAGGGTTTCTAATCCTGTTTGCTCCCCACGCTTTCGCGCCTCAGCGTCAGTTACTGTCCAGAAAGCCGCCTTCGCCACTGGTGTTCATCCTAATATCTACGCATTTCACCGCTACACTAGGAATTCCGCTTTCCACTCCAGCACTCAAGAACGATAGTTTCAGATGCAGCTCCGAAGTTAAGCATCGGAATTTCACATCTGACTTACCGTCCCGCCTACACGCCCTTTAAACCCAGAAATACC
+
FF:F,FF,FF,F:,:FFF:FF::F:FF:F,,,F:FF:FFFF,,,,,FFFFF,FF,F,F,FFF:,::F:FFFFFFFFFFF,FFFFFF:,,::FF,:,,FFF,:,,:F:,FFF,,,F,F::FF,,FF:F:F,:FF,,,,,F,,,,FFFFF,F::FFFFFFF,FF,,,FF,FFF,:,F,F,,,FFF,:FFFFF,:,,FF,,,,:F,FF,F,F:,FF,,,,F:F,:F,F,F,F:F,:::,,FF,,F,,::,F,,
@A00920:152:HGHKKDRXX:2:2107:28248:27054 2:N:0:AGGAGTGG+CTAAGCCT
GGACTACAGGGGTATCTAATCCCGTTCGCTCCCCTAGCTTTCGCGCCTCAGCGTCAAGAATGGGCCAGGTAGCCGCCTTCGCCACTGGTGTTCCTCCCGATATCTACGCATTTCACCACTACACCGGGAATTCCGCTACCCTCTCCCACCTTCAAGCCGAGCAGTTTCCAATGCAATTTCTCAGTTGAGCCGAGAGCTTTCACATCGGACTTGCCCAGCCGCCTGCGCGCGCTTTACGCCCAGTAAATCC
+
FFFFFFFFFFFFFF:FFFFFFFFFFFFFFFFFFFFFFFFFFFFFFFFFFFFFFFFFFFFFFFFFFFFFFFFFFFFFFFFFFFFF:FFF:FFFFFFFFF:FFFFFFFFFF:F:FFFFFFFFFF:FFFFF:FFFFFFF:FFFFFFFFFFFFFFFFFFFFFFFFFFFFFFF:FFFFFFFF,FFFFFFFFFFFFFFFFFFFF:FFFFFFFFFFF,FF:FFFFFFFFFFFFFFFFFFFFF:FFF,F:F,F:FFF:
@A00920:152:HGHKKDRXX:2:2107:14931:27226 2:N:0:AGGAGTGG+CTAAGCCT
GGACTACAGGGGTATCTAATCCTGTTTGCTCCCCACGCTTTCGTGCATGAGCGTCAGTTTTGACCCAGGGGGCTGCCTTCGCCATCGGTGTTCCTCCACATCTCTACGCATTTCACTGCTACACGTGGAATTCTACCCCCCTCTGCCAAACTCTAGCCTTGCAGTCACCATCGCCATTCCCAGGTTAAGCCCGGGGATTTCACGACAGTCTTACAAAACCGCCTGCGCACGCTTTACGCCCAGTAATTCC
+
FFFFFFFFFFFFFFFFFFFFF:FFFFFFF,FFFFFFFF:,FFFFFFFFFFFFFFFFFF:FFFFFF::FFFFFFFFFFF:FFFFFFFFFFFFFFFFFFFFFFFFFF:FFFFFF:F:FFFFFFFFFFF:FFF:FFFFFFFFFFFFFFFF:,:FFFFFFFFFFFFFFFFFFFFFFFFFFFFFF:,FF,F,:FFFFFFFFFFF:FFF,F,FFFFFFFF:FF,FFFFFFFFFFFFF:,FFFF::F:,FF,,F:,F
@A00920:152:HGHKKDRXX:2:2107:22128:27352 2:N:0:AGGAGTGG+CTAAGCCT
GGACTACCGGGGTTTCTAATCCCGTTTGCTCCCCTGGCTTTCGCGCCTCAGCGTCAGTGTCGGTCCAGAATGCCGCCTTCGCCACCGGTGTTCCTCCAGATATCTACGCATTTCACCGCTACACCTGGAATTCCACATTCCTCTCCCGAACTCAAGCCCACCAGTATCAGACGCAGTTCCCCGGTTGAGCCGAGGGATTTCACGTCTGACTTAATAGGCCGCCTACGCGCCCTTTACGCCCAGTAATTCC
+
FFFFFF,FFFFF:F,F:FFFFF:FF:FFFFFFFFFFFFFFFFFFFFF:FFFFFFFFFFFFFFFFFF,FFFFFFFFFFFFFFFFFFFF:FFF:F:FFFFFF,FFFFFFFFFFFFFFFF:FFF:FFFFFF,:FFF,FFFFFFFF:FFF:FFFFFF:FF:FFFFFFFFFFFFFFFFFFFFFFFFFFFFFFFFFFFFFFFFFFFFFFFF:FFF:FFFFFFF,FFFF:FF:FFFFFFFFF,FFFF:FFF,F:FF:
@A00920:152:HGHKKDRXX:2:2107:6162:28197 2:N:0:AGGAGTGG+CTAAGCCT
GGACTACCCGGGTTTCTAATCCTGTTCGCTCCCCACGCTTTCGCACCTCAGCGTCAGATCAGGTCCAGCCAGCCGCCTTCGCCTCCGGTGTTCTTCCGTATCTCTACGCATTCCACCGCTACACCCGGAATTCCGCTGGCCTCTACCTGTCTCCAGCCCCCCAGTATCCCCGGCATGCTCGGGGTTGAGCCCCGGCCTTTCACCATGAGACTTAACGGGCCGCCTACGTGCGCTTTACGCCCAATAATTC
+
FF:FFFFFFFFFFFFFFFF:FFFFFFFFFFFFFFFFFFFFFFFFFF:FF:FFFFFF,FF,:FFFFF,F,:FF,:FF:F:FFFFFF:FFFFFFFFFFFF,FFFFFFFFF,FFFFFFFFF,FFFF:,FFFFF:F:FF,F,FFFFFFFFF,,F:,F,F::F,FFF,FF:F:,F,FFF:F::FFF:,F,:,,FF:FFFFFF:F,,FFFFF,FFFFF::F,FFFF,F:FFFFF:F,FFFFF:F,FFFFFFFF,FF
@A00920:152:HGHKKDRXX:2:2107:15058:28729 2:N:0:AGGAGTGG+CTAAGCCT
GGACTACAGGGGTATCTAATCCTGTTCGCTCCCCACGCTTTCGCGTCTCAGCGTCAGTACCGTCCCAGCGAGCTGCCTTCGCCGTTGGTGTTCTTCCTGATATCTGCGCATTCCACCGCTACACCAGGAGTTCCACTCGCCTCTTCCGGACTCTCGCCCGGCAGTATCCACTGACATTCAAAGGTTGAGCCTTTGACTTTTACAGCGGACTTATCTGGCCGCCTACACGCGCTTTACGCCCAATGATTCC
+
FFFF:FFFFFFFFFFFFFFFFFFFFFFFFFFFFFFFFFFF,::FFFFFFFFFFFFFFF:FFFFFFFFFFFFFFFFFFFFFFFFFF:FFFFF:FFFFFFFF,FFFFF,FFFF:FF:F:FF:FFFFFFFF:FF:FFFFFFFFFFFFF:FFFFFFFF,FFFFFFFFFFFFF:FFFFFFF,FF:FFFFFFF,FFFF:FF,F:FFF,,FFFFFFF,F,FFFFFFF:FF,F::FFF:F,FF,:FFFFF:FF,,FFF
@A00920:152:HGHKKDRXX:2:2107:26494:29152 2:N:0:AGGAGTGG+CTAAGCCT
GGACTACCGGGGTTTCTAATCCTGTTCGCTACCCACGCTTTCGCTTCTCAGCGTCAGTTACTTCCCAGAGACCCGCCTTCGCCACCGGTGTTCCTCCTGATATCTGCGCATTTCACCGCTACACCAGGAATTCCAGTCTCCCCTGAAGTACTCTAGTCCGCCCGTATCGACTGCAAGCTAGCAGTTGAGCTGCAAGTTTTCACAATCGACTCGACGAACCGCCTACAAGCTCTTTACGCCCAGTAATTCC
+
FF:FFFFFFFFFFFFFFFFFFFFFFFFFFFFFFFFFFFFFFFF:FF:FFFFFFFFFFFFFFFFFFFFFFFFFFFFFFFFFFFFFFFFFFFFFFFFFFF,FFFFFFFFFFFFFFFFFFFFFFFFFFFFFFFFFFFFFFFFFFFFFFFFFFFFFFFFFFF,FFFFFFFFFFFFFFFFFFFF,F,FFFFFFFFFFFFFFFFFFFFF:FF:FFF,FFFF::FFFFFFF:FF,,FFFFFF:FFFFFFFF:FF:FF
@A00920:152:HGHKKDRXX:2:2107:23954:29669 2:N:0:AGGAGTGG+CTAAGCCT
GGACTACTGGGGTTTCTAATCCTGTTTGCTCCCCACGCTGTCGCGCCTCAGCGTCAGCAACGGCCCAGCAGACCGCCTTCGCCACTGGTGTTCTTCCCGATCTCTACGCATTCCACCGCTACACCGGGAATTCCATCTGCCTCTACCGTGCTCAAGTCCGACAGTCTAGAAGGCAGGTCCACGGTTGAGCCGTGGAATTTCACCCCCTACTTACCGAACCGCCTACGCGCCCTTTACGCCCAGTAATTCC
+
FFFFFFFFFFFFFFFFFFFFFFFF:FFFFFFFFFFFFFFFFFFFFFFFFFFFFFFF:FFFFFFFFFFFFFFFFFFFFFFFFFFFFFFFFFFFFFFFFFFFFFFFFFFFFFFFFFFFFFFF:FFFFFFFFFFFFFFFFFFFFFF:FFFFFFFFFFFFFFFFFFFFFFFFFFFFFF:FFFFFFFFFFFFFFFFFFF,FFFFFF:FF:FFF,FFFF:FFFFFFFFFFFFFFFFFFF,FFFFFFFFFFFFFFF,
@A00920:152:HGHKKDRXX:2:2107:17689:29904 2:N:0:AGGAGTGG+CTAAGCCT
GGACTACCAGGGTATCTAATCCTGTTCGCTCCCCACGCTTTCGCTCCTCAGCGTCAGTTACTGCCCAGAGACCCGCCTTCGCCACCGGTGTTCCTCCTGATATCTGCGCATTCCACCGCTACACCAGGAATTCCAGTCTCCCCTGCAGTACTCAAGTCTGCCCGTATCGCCCGCACGCCCACAGTTAAGCTGTGAGTTTTCACGAACAACGCGACAAACCACCTACGAGCTCTTTACGCCCAGTAATTCC
+
FF,FFFFF,FFFFFFFFFFFFFFFFFFFFFFFFFFFFFFFFFFFFFFFFFFFFFFFFFFF::FFFFFFFFFFFFFFF:FFFFFFFFFFFFFFFFFFFFFF,FFFFFFFFFFFFFFFFFF:FF:FFFFFF,FFFFFFFFFFFFFFFFFFFFFFFFFFFFFFFFFFFFFFFFFF:FFFF:FFFFFFFFFFFFFFFF:FFF:FFFF,FFFFFFFFFF:F,FFFFFFFFF::FFFFFFFFF:FFFFFFFFFFFF
@A00920:152:HGHKKDRXX:2:2107:7256:29935 2:N:0:AGGAGTGG+CTAAGCCT
GGACTACACGGGTATCTAATCCTGTTTGCTCCCCACGCTTTCGCACCTCAGCGTCAATACTTGTCCAGCGAGTCGCCTTCGCCACTGGTGTTCTTCCGAATATCTACGAATTTCACCTCTACACTCGGAATTCCACTCGCCTCTCCAAGATTCTAGCACTGCAGTTTCTAGGGCAGTTCCGAGGTTGAGCCCCGGGATTTCACCCCTGACTTGCTGCGCCGCCTACGTGCGCTTTACGCCCAGTATTTCC
+
FFFFFFFFFFF:FFFF:FFFF,,:,FFF:::FFFFFF,FFFFFFFFFF:F:FF,FFFFFFFFFFFFFFF:FFFF:FFF,::FFF,F:FF:FFFF,FFFF:FFFFFF,,,FFFFF,FFF,F:F::FFF,FFFFFFFF:FFF:,:FFFFF,FF,,FFF:FFFFF,FFFFF,FFFFF,FFFF:F,FFFFFFF:FFFFFFFFFF:FF,FFF:F,FF::FFF,FF,FFFFFFFFFFFFFF:,F,FFF,FFFFFFF
@A00920:152:HGHKKDRXX:2:2107:32723:30483 2:N:0:AGGAGTGG+CTAAGCCT
GGACTACCCGGGTTTCTAATCCTGTTTGCTCCCCACGCTGTCGCGCCTCAGTGTCGGCTATTGAGCTCTTGCGAGCTCACTGCACAGCAGACCGCCTTCGCCACCGGTGTTGTTCCGGATCTCTACGCATTCCACCGCTACACCCGGAATTCCGTCTGACTCTACAGTGCACAAGCGACGCAGTCGCCGCGGCCGATTCAGGGTTGAGCCCCGAACTTTCACCGAGGACTTACGACGCCACCTACGCGCC
+
FFFFFFF,FFFFFFFFF:FFFFFFFFFFFFFFFFF::FFFFFFFFFFFFFFFFFFFFFFFFF,,FFFFFF:FFFFFFFFFFF:,FFF:FF,,FFFFFF:FFF:FFFFF,FF,FF:FF:FF,FFFFFF:FFFFFF,FFFFFFFFFFFFFFFFF,FFF,F,FFFFF,FFFFF,FFFFFFFFF,FFFFFFFFFFF:FF:FFFFFFFFFFF:,FFFFFFFFFFF,FFF,FF,FFFFFF,FFF,FFFFF,FFF:F
@A00920:152:HGHKKDRXX:2:2107:31548:30827 2:N:0:AGGAGTGG+CTAAGCCT
GGACTACTGGGGTTTCTAATCCTGTTTGCTCCCCACGCTTTCGTGCATGAGCGTCAGTGTTGGCCCAGAAGGCTGCCTTCGCCATCGGTGTTCCTCCACATCTCTACGCATTTCACCGCTACACGTGGAATTCCACCTTCCTCTGCCACACTCAAGCCAGGTAGTTTCGAGCGCAATTCCCAAGTTAAGCCCGGGGATTTCACACTCGACTTGCCAAGCCGCCTGCGCACACTTTACGCCCAGTAATTCC
+
FFFFFFFFFFFFFFFFFFFF:FFFFFFFFFFFFFFFFFFFFFFFFFFFFFFFFFFFFFFFFFFFFFFFFFFFFFFFFFFFFFFFFFFFFFFFFFF:FFFFFFFFFFFFF:FFFFFFFFFFFFFFFFFF:F:FFFFFFFFFFFFFFFFFFFFFFFFFFF,FFF:FFFFF:FFFFFFFFFFFF:FFFFFFFF:FFFFFFFFFFFFFFFF,:FFFFFFF,FFFFFFFF:FFFFFFFFF:FFFFFFFFFFFFFF
@A00920:152:HGHKKDRXX:2:2107:14841:31641 2:N:0:AGGAGTGG+CTAAGCCT
GGACTACCAGGGTTTCTAATCCTGTTTGCTACCCACGCTTTCGCTCCTCAGCGTCAGTACTGGCCCAGAACACTGCCTTCGCCATCGGTGTTCCTCCTGATATCTGCGCATTTCACCGCTACACCAGGAATTCCGTGTTCCCCTACCAGACTCAAGCCACAGCAGTATCGGATGGCGTCTCGGGGTTGAGCCCCGAGTTTTCACATCCGACTTACTGAGCCGCCTCCGAGCTCTTTACGCCCAATAAATC
+
FFFFFFFFFFFFFFFFFFFFFFFFF::FFFFFFF:FFFFFFFFFFFFFFFFFFFFFFFFFFFFFFFFFFFFFFFFFFFFFFFFFFFFFFFFFFFFFFFFFFFFFFFFFFFFFFFFFFFFFFFFFF:FFFFFFFFF:F:FFFFFFFFFFFFFFFFFFFFFFFFFFFFFFFFF,FFFF:FFF:FFFFF:F,FFFFFFF:FFFFFFFFFFFFFFFFFFFFFFFFFFFF,FF::F,FFFF:FFFFFFFFFFFFF
@A00920:152:HGHKKDRXX:2:2107:2880:32659 2:N:0:AGGAGTGG+CTAAGCCT
GGACTACTAGGGTATCTAATCCTGTTTGCTCCCCTAGCTTTCGCGCCTCAGCGTCAGCCACTGCCCAGCAGGCCGCCTTCGCCACTGGTGTTCTTCCGGATCTCTACGCATTCCACCGCTACACCCGGAATTCCACCTGCCTCTACAGTGCTCAAGTGAAGCAGTTCGCACGGCCGATCCGGGGTTGAGCCCCGGACTTTCACCACACGCTTACCCCACCGCCTACGCGCCCTTTACGCCCAGTGATTCC
+
FFFFFFFFFFFFFFFFF:F,FFFFFFFFF::FFFFF:F:FFFFFFFFFFF:F:FFFFFF,FFFFFF:FF:FFFFFFFF:FFFFFFFFFFFFFFFFFFFFF:FFFFFFFF::FFFFFFFFFFFFFFFFFFF:FFFFFFFFFF:FFFFFF,FFFFF:FFF::FFFFFFFF:FFFFFFFFFFFF,FF,FFFFFFFF:FFF,,FFFFFFF,FFFFF,FFF:FFFFFFFFFFFFFFF,:FF,FFFFF:F:F,FFF
@A00920:152:HGHKKDRXX:2:2107:14950:33082 2:N:0:AGGAGTGG+CTAAGCCT
GGACTACTCGGGTTTCTAATCCTGTTTGCTCCCCACGCTGTCGCGCCTCAGCGTCAGCCACTGCCCAGCAGGCCGCCTTCGCCACCGGTGTTCTTCCGGATCTCTACGCATTCCACCGCTACACCCGGAATTCCACCTGCCTCTACAGTGCTCAAGTGAAACAGTTCGCACGGCAGACCCGGGGTTGAGCCCCGGGCTTTCACCACACGCTTATCCCACCGCCTACGCGCCCTTTACGCCCAGTGATTCC
+
FFFFFFFFFFFFFFFFFFFFFFFFFFFFFFFFFFFFFFFFFFFFFFFF:FFFFFFFFFF:FFFFFFFFFFF::,FFFFFFFFFFFFFFFFFFFFFFFF:F:FFFFFFFFF:FFFFFFFF,FFFF,FFFFFF,FFFFFFFFFFFF:FFF:FFFFF:FFFFFFFFFFFFFFFFF:F,FF,FFF:FFFFFF:,FFFFFFF:FFFFFFFFFF,FFF:FFFFFFF:FFFFFFFFFFF:,FFFFFFFFFFFFFFFF
@A00920:152:HGHKKDRXX:2:2107:27236:33254 2:N:0:AGGAGTGG+CTAAGCCT
GGACTACTGGGGTATCTAATCCTGTTTGTTCCCCACGCTTTCGTGCCTCAGAGTCAATATTCGTGTAGTGAGCTGCCTTCGCACTCGGTGTTCTATGTCATATCTAAGCATTTCACCGCTACATGACATATTCCGCTCACCTCCACGGTATTCAAGACCGATAGTATCAACGGCAGTTTCCGAGTTAAGCTCGGAGATTTCACCACGGACTTACCTGCCCGCCTACGCACCCTTTAAACCCAGTGAATCC
+
FFFFFFFFFFFFF:FFFFFFFF:F:F,:,:F,FF::F:FF:FFFF:F,F::FFFF,FF,FFFFFFFFF,::,FFF:FFFFFFF,F,FFFFFFFFFFFFFFFFFFF,FFFFFFFFFFFFFF:FFFF:FF:,,FFFFFFF,FF,FFFFFFFFFFFF:F:::F,,FFFFFFFFFFF:FFFFFFFFFF:FF,FFFFFFFFFFFFFFFFFFFFFFFF,:FFFFFFFFFF,FFF:FFFFFF,F:FFFFFFF,FFF:
@A00920:152:HGHKKDRXX:2:2107:28049:34037 2:N:0:AGGAGTGG+CTAAGCCT
GGACTACTCGGGTTTCTAATCCTGTTTGCTCCCCACGCTTTCGCGCCTCAGCGTCAGAACCGGTCCAGGTAGCCGCCTTCGCCACTGGTGTTCCTCCCAATATCTACGCATTTCACCGCTACACTGGGACTTCCGCTACCCCCTCCCGGACTCAAGCCGGGCAGTTTCAAAGGCAGTTCCTCAGTTGAGCCGAGGGATTTCACCGTTGACTTGCCTAGCCGCCGACGCGCCCTTTGCGCCCAATAATTCC
+
FFFFFFFFFFFFFFFFFFFFFFFFFFFFFFFFFF:FFFFFFFFFFFFFFFFFF:FFFFFFFFFFFFFFFF:FFFFFFFFFFFF,FFFFFF,FFFFFFFF,FFFFFFFF:::::F,FFFF,:::F,F:FF::,FFFF,FFFFFFFFFFFFF:,F:,FFF::FF,F,FFFFF,FFF:F,FFFFFFF,FFFF,FF,FFF,F,::,:F,:FF:F,FFF,F,FF,F:FF,::FFF,FF,,,FFF:::,,,,:F:,
@A00920:152:HGHKKDRXX:2:2107:11143:34538 2:N:0:AGGAGTGG+CTAAGCCT
GGACTACACGGGTTTCTAATCCTGTTTGATCCCCACGCTTTCGTGCCTCAGAGTCAATATTCGTGTAGCGAGCTGCCTTCGCAATTGGTGTTCTATGTCATATCTAAGCATTTCACCGCTACATGACATATTCCGCTCACCTCCACGGTATTCAAGACAGATAGTATCAACGGCAGTTTCCAAGTTAAGCTTGGAGATTTCACCACTGACTTACCTGCCCTCCTACGCACCCTTTAAACCCAGTGAATCC
+
FFFFFFFFFFFFFFFFF:FFFFFFFFFFFFFFFFFFFFFFF:FFFFFFFFFFFF:FF::FFFFFFFFF:FFFFFFF:FF,::F:FFFFFFFFFF:FFFFF:FFFFFFFFFFFFFFFFF:FFFFFFFFFF:FFF:FFFF:FFF:FFFFFF:FFFFFFFFFFFFFFFFFF:FFFFFFFFFFFF:FFFFFFFFFFFFFFFFFFF:FFFFFFFFFFFFFFFFFFFFFF:FFF:FFFFFFF:FFFFFF,:FFF:F
@A00920:152:HGHKKDRXX:2:2107:8784:34835 2:N:0:AGGAGTGG+CTAAGCCT
GGACTACTCGGGTATCTAATCCTGTTTGCTCCCCACGCTGTCGCGCCTCAGTGTCGGCTACGGAGTCTTGCGACTCCACTGCCCAGCAGACCGCCTTCGCCACCGGTGTTCTTCCGGATCTCTACGCATTCCACCGCTACACCCGGAATTCCATCTGCCTCTACAGTGCCCAAGCGACACAGTCGCCGCGGCCGATTCAGGGTTGAGCCCCGAACTTTCACCGCGGCCTTATGCCGCCACCTACGCGCCC
+
FFFF:FFFFFFFF:FFFFFFFF:F:FFFFFFFFFFFFFFFFFFFFFFFFFFFFFFFFFFFFFFFFFFFF:FFFFFFFFFFFFFF:FFFFFFFFFFFFFFFFFFFFFFFFFFFFFFFFFFFFFFFFFFFFFFFFFFFF,,FFFFFFFFFFFFFFFFFFFFFFFFF:FFFFFFFFFFFFFFF:FFFFFFFFFFFFFFFFFFFFFFFFFF:FFFFFFFF:F:FFFFFFFFFF,FFFFFFFFFFFFFFFFF:FF
@A00920:152:HGHKKDRXX:2:2107:15311:35211 2:N:0:AGGAGTGG+CTAAGCCT
GGACTACTGGGGTTTCTAATCCTGTTCGCTCCCCATGCTTTCGCCTCTCAGCGTCAGGTCAGGCCCAGCGTGTCGCCTTCGCCACTGGTGTTCTTCCGAATATCTACGAATTTCACCTCTACACTCGGAATTCCACTCGCCTCTCCAGGATTCTAGTCCGCCAGTTTCAAGGGCAGTTCCGGAGTTGAGCTCCGGGATTTCACCCCTGACTTAATGGACCGCCTACGCGCGCTTTACGCCCAGTAATTCC
+
FFFFFFFFFFFFFFFFFFFFFFFFF:FFFFFFFF:FFFFFFFFFFFFFFFFFFFFFFFFFFFFFF:FFFFFFFFFFFFFFF:FFFFFFFFFFFFFFFFFFFFFFFFFFFFFFFFFFFFFFFF::FFFFFFFFFFFFFFFFFFFFFFFFFF,FFFFFFFFFFF,FFFFF:FFFFF,FFFFFFFFFFF:FFFFFFFFF,FFFFFFFFFFFFFFFFFFFFFFFFFFFFFFFFFFFF,FFFFFFFF:FFFF,:F
@A00920:152:HGHKKDRXX:2:2107:27760:35321 2:N:0:AGGAGTGG+CTAAGCCT
GGACTACCAGGGTTTCTAATCCTGTTTGCTCCCCACGCTTTCGAGTCTCAGCGTCAGTATCTGTCCAGTTGGCCGCCTTCGCCACCGGTGTTCCTCTCGATATCTACGAATTTCACCTCTACACCGAGAATTCCACCAACCTCTCCAGTACTCTAGCCTGCCAGTTTCGAGTGCACTTCCCGGGTTGAGCCCGGGGCTTTCACACCCGACTTAGCAGACCGCCTACACTCGCTTTACGCCCAGTAATTCC
+
FFFFFFFFFFFFFFFFFFFFFFFFFFFFFFFFFFFFFFFFFFFFFFFFFFFFFFFFFFFFFFFFFFFFFFFFFFFFFFFFFFFFFFFFFFFFFFFFFFFFFFFFFFFFF::FFFF:FFFFFFFFFFFFF,FFFF:FFFFFFFFFFFFFFFFFFF:FFFFFFFFFFFFFFFFFFFFFFFFFFF:FFFFFFFF:FFFFFF:FFFFFFFFFFFFF:FFFFFFFFFFFFFFFFFFFF:FFF,FFFFFF:FFFFF
@A00920:152:HGHKKDRXX:2:2107:11116:36213 2:N:0:AGGAGTGG+CTAAGCCT
GGACTACAAGGGTTTCTAATCCCTTTTGCTCCCCACGCTTTCGTGCCTGAGCGTCAGCAATTGTCCAGGTAGCCGCCTTCGCCTCTGGTATTCCTCATGATATCTACGCATTTCACTGCTACACCATGAATTCTGCTACCCTCTCCAATGCTCTAGCCATGTAGTTTGAGGTGCAATTCCGGGGTTAAGCCACGGGCTTTCACGCCTCACACACATGGCCGCCTGCGCACCCTTTACGCCCAGTGAATCC
+
FF:FFFFFFFFFF:FFFFFFFFFFFFFFFFFFFFFFFFFFFFFFFFFFFFFFFFFFFFFFFF:FFFFFFFFFFFFFFFFFFFFFFFFFFFFFFFFFFFFFFFFFFFFF,FFFFFFFFFFFFFFFFFFFF:FFFFFFFF,FFFFFFFFFFFFFFFFFFFF,F:FFFFFF,FFFFFF,FFF,FFFFFFFFFFF,FFFFFFFFF:FFFF,FFF:FFFFFF,FFFFFF,FFFF:FFFFFFF:FFFFFFFFFFFF
@A00920:152:HGHKKDRXX:2:2107:32497:37012 2:N:0:AGGAGTGG+CTAAGCCT
GGACTACTCGGGTATCTAATCCTGTTTGCTCCCCACGCTTTCGCGCCTCAGCGTCGGACCCGGCCCAGCTGGCCGCCTTCGCCACGGGTGTTCTTCCCGATCTCTACGCATTCCACCTCTACACCGGGAATTCCACCAGCCTCTACCGGTCCCTAGCCATGCAGTTTCGGAAGCCGTGCCGGGGTTGAGCCCCGGTATTTCACTCCCGACTTGCAAAGCCGCCTGCGCGCGCTTTACGCCCAGTAATTCC
+
FFFFFFFFFFFFFFFFFFFFFFFFFFFFFFFFFFFFFFFFFFFFFFFFFFFFFFFFFFFFFFFFFFFFFFFFFFFFFFFFFFFFFFFFFFFFFFFFFFFFFFFFFFFFFFFFFFFFFFFFFFFFFFFFFFFFFFFFFF:FFFFFFFFFFFFFFFFFFF:F:FFFFFFFFFFFFFFFFFFFFFFFFFFFFFFFFF:FFFFFFFFFFFFFFFFFFFFFFFFFFFFFFFFFFFFFFFFFFFFFF:FFFFFFFF
@A00920:152:HGHKKDRXX:2:2108:17842:1266 2:N:0:AGGAGTGG+CTAAGCCT
GGACTACTAGGGTATCTAATCCTGTTCGCTCCCCACGCTTTCGCGCCTCAGCGTCAGACAAGGCCCAGCAGGCCGCCTGCGGCTCTGGTGTTCTTCCGGGGCTCTACGCATTCCACCGCTACACCCGGAAGTCCGCCTGCCTCTACCTGGCTCCAGCCCTCCAGGATCCCCCGGCGTGCACGGCGTTGAGCTCCGGCATTTCACGGGGCGCCTAAAAAGTCCGCGTGCGCGCGCGTTACGCCCAGGAATT
+
FF:FFFFFF,FFFFF,F:F,F:FF,FFF:FFFFF,FFF,F,FFFFF,,:FFF:F:F:FF:F,FF:F,,FFFFFFF:FF,:F,FF:FF:F:F:FFF,FF,,,F,:F,FFF:F,FFFFF::FFFFF:F:,FF:F:F:FFFF::FF,F,FFF,FFFFFF:FFFF:,F:FFFFFF:FFFFFFF:FFF,FFFFFFFF,FF,F,F::F:FFF:,FF,F:,,F,FF,::FF,F,::FFFFF,:F,FF:,F,F,:F:,
@A00920:152:HGHKKDRXX:2:2108:11623:1485 2:N:0:AGGAGTGG+CTAAGCCT
GGACTACCCGGGTATCTAATCCGGTTCGCTCCCCACGCTTTCGTGCCTTAGCGTCAGAAATGGTCCAGTGGCCTGCCTACGCCATCGGTGTTCCTTCTAATATCTACGGATTTCACTCCTACACTAGAAATTCCAGCCACCTCTACCATTCTCGAGCTTACCAGTTTGGATAATAGTCTGTATGGTTGAGCCACCAGGTTTCACTATCCACTTACTAAGCCGCCGACGCACCTCTTTACGCCACGTCCGT
+
FFFFF,FFFFF:FFFF,:FFFFF:FFFFFFF:FFFFFFFFFFFFFFF:F:FFFF:F::FFFFFFF::FFFFFFFFF:FFFF:FFFFFFFFF,FF,FFFF::F,FF:FFFFFF:FF:FF:FFFFFFFF:FFFFFFFFFFFFFFFFFF:FFFFFF:FF:FFFFF::,F,FFFFFF::FF,FFFFFFFF:FF:F,,F,FF:::FF,FFF:F,F:,,F,FF,:FFF,:,,:FFF:,FFFFFF,F::,FFFF:,F
@A00920:152:HGHKKDRXX:2:2108:24343:1877 2:N:0:AGGAGTGG+CTAAGCCT
GGACTACTCGGGTTTCTAATCCTGTTTGCTCCCCACGCTTTCGTGCATGAGCGTCAGTATCGGCCCAGGGGGCTGCCTTCGCCATCGGTGTTCCTCCACATATCTACGCATTTCACTGCTACACGTGGAATTCCACCCCCCTCTGCCGTACTCTAGCCGTGCAGTCACAAGCGCAGTTCCCAGGTTAAGCCCGGGGATTTCACACCTGTCTTACACAACCGCCTGCGCACGCTTTACGCCCAGTAATTCC
+
FFFFFFFFFFFFFFFFFFFFFFFFFFFFFFFFFFFFFFFFFFFFFFFFFFFFFFFFFFFFFFFFFFFFFFFFFFFFFFFFFFFFFFFFFFFFFFFFFFFFFFFFFFFFFFFFFFFFFFFFFF:FFFFFFFFFFFFFFFFFFFFFFFFFFFFFFFFFFFFFFF:FFFFFFFFFFF:FFFFFFFFFFFF:FFFFFFFFFFFFFFFFFFFFFFFFFFF:F,FFFFFFFFFFFFFFFF:F::FFF:FFFFFFFF
@A00920:152:HGHKKDRXX:2:2108:28212:2221 2:N:0:AGGAGTGG+CTAAGCCT
GGACTACTGGGGTATCTAATCCTGTTCGCTCCCCACACTTTCGCTCCTCAGCGTCAGTTAAGGACCAGAAACCCGCCTTCGCCACCGGTGTTCATCCTGATATCTACGCATTTCACCGCTACACCAGGAATTCCGTTCTCCACTGCCAACCTCAAGTCTCCCAGTATCGGAAGCAGGCACCGCGTTAACCCCCGAGTTTTCACTACCGACTAAGCAGACCGCCTACGAGCCCTTTACGCCAAAAAATACC
+
F:FFFFFF,FFFF:FFFFFFFF,FF,:FFFFFFF,F,F,FFFFFFFFFFF,FFFF::,F,,,::FF,FF,F:,:FFFF,FFF:FFFFFFF:,F,,FFF,FFFFFF,F:FF,FFF,FFFFFFFFF,,F:FFFFFF:,,,FF:,F:,:,,,,FFF,FF,:,:FF,FFFFFF:,,,FF,F,::,F,,F:F::FF,F:F,,,F,,:,,:F,,FF:,,,,F,:F,:FF::F:FF,F,FFFF,,FF,F,,F:F,,F
@A00920:152:HGHKKDRXX:2:2108:12138:2253 2:N:0:AGGAGTGG+CTAAGCCT
GGACTACTAGGGTATCTAATCCCGTTTGCTACCCTAGCTTTCGCGCCTCAGCGTCAATCTCGGTCCAGGATGCCGCCTTCGCCACCGGTGTTCCTCCAGATATCTACGCATTTCACCGCTACACCTGGAATTCCACCTCCCTCTCCCGAATTCGAGCCCGCCAGTATCACACGCAGTTCCCCGGTTGAGCCGAGGGATTTCACGTGTGACTTAGCAGGCCGCCTACGCGCCCTTTACGCCCAGTAATTCC
+
FFFFFFFFFFFFFFFFFFFFFFFFFFFFFFFFFFFFFFFFFFFFFFFFFFFFFFFFFFFFFFFFFF:FFF,FFFFFFFFFFFFFFFFFFFFFF:FFF:FFFFFFFFFFFF,FFF:FFFF,FF:FFFFFF,FFFFFF,F,:FFFF,FFFF:,F:FFFFFFFFF,FF,FFFF,FFFFF,FFFFFFFFFF,FFFF,FFFFF,FF:FF:FFFF:FF:FF,FFFFFFF::FFFFFFF:F:FFFF,FFFF,:,FFF
@A00920:152:HGHKKDRXX:2:2108:6587:2409 2:N:0:AGGAGTGG+CTAAGCCT
GGACTACTGGGGTATCTAATCCCGTTTGCTCCCCTGGCTTTCGCGCCTCAGCGTCAATACCGGTCCAGGATGCCGCCTTCGCCACCGATGTTCCTCCAGATATCTACGCATTTCACCGCTACACCTGGAATTCCACATCCCTCTCCCGGATTCTAGCCTCCCAGTCTCGGACGCAGTTCCTGGGTTGAGCCCAGGGATTTCACGTTCGACTTAGAAGGCCGCCTACGCGCCCTTTACGCCCAGTAATTCC
+
FFFFFFFFFFFFFFFFFFFFFFFFFFFFFFFFFFFFFFFF:FFFFFFFFFFFFFFFFFFFFFFFFFFFFFFFFFFFFFFFFFFFFFFFFFFF:FFF:FFF:FFF,FFFFFFFFFFFFFFFFF:FFFFFFFFFFF,F,FFFFFFFFFFF:F::FFFFFFFFF,FFFFFFFFFFFFFFFFFFFF,FFFFFFFFFFFFFFF,FFFFFFFFFFF,FFF,FF,FF:FFFFF,FFFFFFFF,FFFF,FFFFFFFF:
@A00920:152:HGHKKDRXX:2:2108:18710:2456 2:N:0:AGGAGTGG+CTAAGCCT
GGACTACTAGGGTATCTAATCCCGTTCGCTACCCTGGCTTTCGCATCTCAGCGTCAGACACAGTCCAGAAAGGCGCCTTCGCCACTGGTGTTCCTCCCAATATCTACGCATTTCACCGCTACACTGGGAATTCCCCTTTCCTCTCCTGCACTCAAGCCTAACAGTTTCCAGCGCCATACGGGGTTGAGCCCCGCATTTTCACGCTCGACTTATTAAGCCGCCTACATGCTCTTTACGCCCAATAATTCCG
+
FF:FFFFFFFFFF:FFFFFFFFFFFFFFFFFFFFFFFFFFFFFFFFFFFFFFFFFFFFF:FFFFFF:FFFFFFFFFFFFFFFFFFFFFFFFFFFFFFFFFFFFFFFFFFF:FFFFFFFFFFFFFFFFFF,FFF:FF:FFFFFFFFFFFFFF:FFFFFFFFF,FFFFFFF:FFFFFFFFFFFFFF:FFF:FFFFFFFFFFF:FFFFFFFF,FFFFFFFFFFFFF,FFFF,FFFFFFFFFFFFF:FFFFF,:
@A00920:152:HGHKKDRXX:2:2108:23276:2816 2:N:0:AGGAGTGG+CTAAGCCT
GGACTACTAGGGTTTCTAATCCTGTTTGATACCCACACTTTCGAGCATCAGTGTCAGTTGCAGTCCAGTGAGCTGCCTTCGCAATCGGAGTTCTTCGTGATATCTAAGCATTTCACCGCTACACCACGAATTCCGCCCACCTCTACTGTACTCAAGACTGACAGTATCAACTGCAATTTTACGGTTGAGCCGCAAACTTTCACAACTGACTTAACTGTCCACCTACGCTCCCTTTAAACCCAATAAATCC
+
FFFFFFFFFFFFFFFFFFFFFFFFFFFFFFFFFFFFFFFFFFFF,FFFFFFFFFFFFFFFFFFFFFFFFF:FFFFFFFFFFFFFFFFFFFFFFFFFFFFFFFFFFFFFFFFFFFFFFFFFFFFFFFFFFFFFFFFFFFFFFFFFF:F:FFFFFFFFFF:FFFFFFFFFFFFFFFFFFFFFFF:FFFFFFFFFFFFFFF:FFFFFFFFFFF:FFF::FFFFFFFFFFFFFFFFFFFFFFFFF:F:FFFFFF
@A00920:152:HGHKKDRXX:2:2108:25861:2816 2:N:0:AGGAGTGG+CTAAGCCT
GGACTACTAGGGTTTCTAATCCTGTTTGCTCCCCACGCTGTCGCGCCTCAGCGTCAGCAAGATCCCAGCAGGCCGCCTTCGCCACCGGTGTTCTTCCGGATCTCTACGCATTCCACCGCTACACCCGGAATTCCGCCTGCCTCTGATCTGCTCCAGTGGCCCAGTTCGCACGGCCGACTCGGGGTTGAGCCCCGAGCTTTCACCGCACGCTTACGCCACCGCCTACGCGCCCTTTACGCCCAGTGATTCC
+
FF,FFFFFFFFFFFFFFFFFFFFFF:FFF:FFFFFFFFFFFFFFFFFFFFFFFFFFFFFFFFFFFFFFFFFFFFFFFF:FFFFFFFFFFFFFFFFFFFFFFFFFFF:FFFFFFFFFFFFF:FFFFFFFFFFFFFFFFFFFFFFFFFFFFFFFFFFFFFFFFF:F,FFFFFFFFFFF:FFFFFFFFFFFFFFFFFFFFFFF:,FFFF:FFFFFFFFFFFFFFFFFFFFFFFFFF:FFFFFFFFFFFFFFFF
@A00920:152:HGHKKDRXX:2:2108:19813:3583 2:N:0:AGGAGTGG+CTAAGCCT
GGACTACCGGGGTTTCTAATCCCGTTCGCTACCCATGCTTTCGCGTCTCAGTGTCAGTTGGATGCCAGTAAACCGCCTTCGCCACTGGTGTTCCTCCGCATCTCTACGCATTTCACCACTACACGCGGAATTCCGTTTACCTCTCATCCACTCAAGTTCAACAGTCTTGGTCAACCTCTCCCAGTTTAGCCAGGAGCTTTCATAACCAACTTATTGAACCACCTGCACGCCCTTTACGCCCAGTAACTCC
+
FFFFF,FFFFFF::FFFFFFFFFFFFFFFFFFFFFFFFFFFFFFFFFFFFFFFFF:F:FFFFF:FF:FF:FFFFFFFFFFFFFFFFFFFFFFFF:FFFF,FFFFF,FFFFFFFFFFFFFFFFFFFFFFFFFFFFFFF:FFFFFFFFFFFFFFFFFFFFF:FFFFFFFF:FFFFFFFFFFFFFF:F:F,F::FFFF:FFFFFFF:FFFF:FFFF:FFFFF,FFFFF:FF,FFFFFFFFFFFFFF:FFFFFF
@A00920:152:HGHKKDRXX:2:2108:5665:4758 2:N:0:AGGAGTGG+CTAAGCCT
GGACTACTAGGGTTTCTAATCCTGTTTGCTCCCCACGCTTTCGCACCTGAGCGTCAGTATTGGTCCAGGAAGTCGCCTTCGCCACTGATGTTCCTTCCGATATCTACGCATTTCACCGCTACACCGGAAATTCCACTCGCCTCTCCAACCGTCAAGCATGCCAGTATCCAACGCAATGCTGGGGTTGAGCCCCAGTCTTTAACATCGGACTTAACAGACCGCCTACGCGCCCTTTACGCCCAGTGATTCC
+
FFFFFFFFFFFF:FFFFFFFFFFFFFFFFFFFFFFFFFFFFFFFFFFFFFFFFFFF,,FFFFFFFFFFFF:FFF:FFFFFFFF:FFFFFFFFFFFF::FFFFFF:FFFFFF:FFFFF,FFFF:FFFFFF:FFFFFFFFFFFFFFFFFFF:F:FFFFF,,FFFFFFFFF,FFFFFF:FFFFFFFFFFFFFFFFFFFFFFFFFFFFFFF:FFFFFF:,,,::,FFFFFF:FFFFFFFF:F:FFF:FF,FFF:
@A00920:152:HGHKKDRXX:2:2108:26033:5306 2:N:0:AGGAGTGG+CTAAGCCT
GGACTACTAGGGTTTCTAATCCTGTTTGCTCCCCACGCTTTCGCGCCTCAGCGTCAGTTGTCGTCCAGAAAGTCGCCTTCGCCACCGGTGTTCTTCCTAATCTCTACGCATTTCACCGCTACACTAGGAATTCCACTTTCCTCTCCGATACTCCAGCCTCCCAGTTTCCATCCCATCACGGGGTTAAGCCCCGCACTTTTAAGATGGACTTAAGAAGCCGCCTGCGCGCGCTTTACGCCCAATCATTCCG
+
FFFFFFFFFFFFFFFFFFFFFFFFFFFFFFFFFFFFFFFFFFFFFFFFFFFFFFF:FFFFFFFFFFFFFFFFFFFFFFFFFFFFFFFFFFFFFFFFFFFFFFFFFFFFFFFFFFFFFFFFFFFFFFFFFF:FFFFFFFFFF:FFFFF:FFFFFF:FFFFFFFFFFFFFFFFFFFF:FFFFFFFFFF:FFFFFFFFFFFFFFFFFFFFFFF,F,F:FFFFFFFFFFFFFFFF,FFFFFFFF:,F,FFFFFF
@A00920:152:HGHKKDRXX:2:2108:5276:6089 2:N:0:AGGAGTGG+CTAAGCCT
GGACTACTGGGGTATCTAATCCTGTTTGCTCCCCACGCTTTCGCGCCTCAGCGTCAGAACCGGACCAGTCAGCCGCCTTCGCCACTGGTGTTCTTGCGAATATCTACGAATTTCACCTCTACACTCGCAGTTCCACTAACCTCTTCCGGTCTCAAGCCATGCAGTATCGAAGGCAATTCTGTGGTTGAGCCACAGGCTTTCACCCCCGACTTACAAAGCCGCCTACGCGCCCTTTACGCCCAGTGATTCC
+
FFFFFFF:FFFFF,FFFF:FFFFFFFFFFFFFFFFFFFFFFFF:FF,FFFFFFFFF:F:F,FFFFFFFFFFFF:F:FFFFFF,F:FFFFFFFFF,FFFF,F:FF:F,FFFFFFFFFFFFFFFFF:F:,FFFFFFFFFFFFFFF,FFFF:FFFFFFF:FFF:FFFFFFFFFFFFF:FFFF:,:FFFF,FFFFFFFFFFFFFFFF::FFFF,FFF:FF:,,FFFFFFFFF,FFFFFFF:,FF:FFFFFFFFF
@A00920:152:HGHKKDRXX:2:2108:27624:7122 2:N:0:AGGAGTGG+CTAAGCCT
GGACTACTCGGGTATCTAATCCTGTTCGCTCCCCACGCTTTCGTGCCTCAGCGTCAGTTTCGGCTCAGCGAGCTGCCTACGCAATCGGGGTTCTTGGTGGTATCTATGCATTTCACCGCTACATGCCACATTCCGCTGACCTCATCCTAATTCTAGCCTGGCAGTATCAAAAGCAATTTTACGGTTGAGCCGCAAACTTTCACTCCTGACTTACCTGGCCGCCTACGCACCCTTTGTGCCCAGGAATTCC
+
FFFFFFFFFFFFFFFFF:FFFFFFFFFFFFFFFFFFFFFFFFFFFFFFFFFFFFFFFFFFFFFFFFFFFFFFFFFFFFFFFFF:FFFFFFFFFF,FFFFFF,,F,,FF,FFFFFFFFFFF,,,FFFFF:,:::,F:FF:,:,:,F::F,,::FF,F,:FFFF,F,,:F::,FF,,:F,::,FFFF:FFF,,F,,,,,,:,F,:::,FF,,,,,::FFF,,F::,,,F,:,::,FF,,,,,,,F,,,,,,,
@A00920:152:HGHKKDRXX:2:2108:18222:7592 2:N:0:AGGAGTGG+CTAAGCCT
GGACTACACGGGTATCTAATCCCGTTCGCTACCCTGGCTTTCGCGGCTCAGCGTCAGGTGCAGCCCAGTTGGCCGCCTTCGCCTCCGGTGTTCTTCCCGATATCTACGCATTCCACCGCTACACCGGGAATTCCACTCACCTCTACCGGTCCCTAGACACGCAGTCTCGAAGGGCGTCGCAGGGTTGAGCCCTGCGCTTTCACCTCCGACTTGCGCACCCACCTGCGCGCGCTTTACGCCCAGTAATTCC
+
FFFFFFFFFFFFFFFFFFFFFF:FFFFFFFFFFFFFFFFFFFFFFFFFFFFFFFFFFFFFFFFFFFFF:FFFFFFFFFFFFFFFFFFFFFFFFFFFFFFFF,FFFFFFF:FFFFFFFFFFFFFFFFFF::FFFFFFFFFFFFFFFFFFFFFFFFFFFFF::F:FFF:FFFFFFFFFFFFFFFFFFF:FFFFFFFF:FFFFFFF:FFFFFFFFFFFFF:FF,FFFFFFFFFFFFFFFFFFFF,:F::FFFF
@A00920:152:HGHKKDRXX:2:2108:14950:7968 2:N:0:AGGAGTGG+CTAAGCCT
GGACTACAAGGGTTTCTAATCCTGTTCGCTCCCCACGCTTTCGTGCCTCAGCGTCAGTTTCGGCCCAGCGAGCTGCCTACGCAATCGGGGTTCTTGGTGGTATCTATGCATTTCACCGCTACACCACCAGTTCCGCCCGCCGCGACCGAACTCAAGCCCGCCGGTATCAACGGCTGTTCCACGGTTGAGCCGTGGGATTTCACCGCTGACTTAACGGGCCGCCTACGCACCCTTGAAACCCAGTACAGCC
+
FFFFFFFFFFFFFFFFFFFFFFFFFFFFFFFFFFFFFFFFFFFFFFFFFFFFFFFFFFF,FFFFFFFFFFFFFFFFFF,FFFF:FFFFFFFFFFFFF:FF,,,FF,F::,FFFFF,F:::,F:FFF:F,F:F,:FFF,FF,:,F,F,FF,,F:::FFFFFFF,FF,,F,,FFFF,F,F:F::FFF,FF:,FFFFFFFFFF::FFF,FFF,FF:,FFFF,:F,:F,:FFFF,,,F,,:,F:,FF,,,,,,F
@A00920:152:HGHKKDRXX:2:2108:26187:8296 2:N:0:AGGAGTGG+CTAAGCCT
GGACTACTGGGGTTTCTAATCCCGTTTGCTCCCCTGGCTTTCGCGCCTCAGCGTCAGTGTCGGTCCAGGATGCCGCCTTCGCCACCGGTGTTCCTCCAGATATCTACGCATTTCACCGCTACACCTGGAATTCCACATCCCTCTCCCGAACTCAAGCCCGCCAGTATCGGAAGCAGTTCCCCGGTTGAGCCGAGGGATTTCACGTCCGACTTAACAGGCCGCCTACGCGCCCTTTACGCCCCGTAATTCC
+
FFFFFFFFFFFFFFFFFFFFFFFFFFFFFFFFFFFF:FFFFFFFFFFF:FFFFFFFFFFFFFFFF,FFFFFFFFFFFFFFFFFFFFFFFFFFFFFFFFFFF:FFFFFFF:FF:F:FFFFFFFFFFFFF:FFFFFFFFFF,FFFFFF:FFFFFFFFFFFFFFF:FFFF,:FF,:FF:FF,:FFFF::,,FFFFFF,FFFFFFF::FFFF,,FFFF,FFFFF,F:,FF,FF::FFFF,,,:FF,,,FFFFFF
@A00920:152:HGHKKDRXX:2:2108:9037:8563 2:N:0:AGGAGTGG+CTAAGCCT
GGACTACTAGGGTTTCTAATCCCGTTTGCTCCCCACGCTTTCGTGCCTTAGTGTCAGGAACGAGCCAGTCACCTGCCTACGCCATCGGTGTTCCTCCAAATATCTACGGATTTCACTCCTACACTTGGAATTCCAGTGACCTCTCTCGTCCTCAAGCTATGCAGTTTTAGTAATGTGAGTATGGTTGAGCCACACGCTTTCACTACTAACTTGCATTGCCACCTACGCAACTCTTTACGCCCAGTAAATC
+
FFFFFFFFFFFFFFFFFFFFFFFFF:FFFFFFFFFFFFFFFFFF:FFFFFFFFFFFFFFFFFFFFFFFFFFFFFFFFFFFFFFFFFFFFFFFFFFFFFFFFFFFFFFFFF:FFFFFFFF,FFFFFFFFFFFFFFFFFFFFFFFFFFFFFFF:FFFFFFFFFF:FFFFFFFFF:F::FFFFFFFFFF,FFFFFFFFFFF:FFFFFFFFFFFFFFFF,F::FFFF,FFFFFFFFF:FFFFFF,F,FFFFFFF
@A00920:152:HGHKKDRXX:2:2108:13024:8672 2:N:0:AGGAGTGG+CTAAGCCT
GGACTACCGGGGTATCTAATCCTGTTTGCTCCCCACGCTTTCGCACCTCAGCGTCAGTACCGGTCCAGATAGCCGCCTTCGCCACTGGTGTTCTTCCCAATATCTACGAATTTCACCTCTACACTGGGAATTCCGCTATCCTCTCCCGGTCTCTAGCCCAACAGTATCAAATGCAGTTCCCGAGTTAAGCTCGGGGCTTTCACATCTGACTTGAAAGGCCGCCTACGTGCGCTTTACGCCCAGTAATTCC
+
FFFFF::FFFFFFFFFFFFFFFFFFFF:FF:FF:FFF:FFFFFFFFF:F:FFF:FFFFFFFFFFFFFFFFF:FF:FFFFFFFFFFFFFFFF,FFFF,F:FFFFFFFFF:F::FFFF:FFFFFFFFFFFFFFFFFFFFFF:FFFFFFFFFF,FFFF,FFFFFFFFFFF:FFFFF:FF:FF,:FFFFFFF:F:FFFFF:FFF:FF:F:FFFFFFFF:FF,FFF::F:FFFFFFFFFFFF:FFFFFFFFFFFF
@A00920:152:HGHKKDRXX:2:2108:6017:9533 2:N:0:AGGAGTGG+CTAAGCCT
GGACTACTGGGGTATCTAATCCTGTTTGCTCCCCACGCTTTCGCACATGAGCGTCAGTATTGGTCCAGGAAGTCGCTTTCGCCACTGATGTTCCTTCAGATATCTACGCATTTCACCGCTACACTAGGAATTCCACTTTCCTCTCCCGCACTCTAGATATCCAGTTTGAAATGCAGCTCCCAAGTTAAGCCCGGGAATTTCACATCTCACTTAAATATCCGCCTACGCATTCTTTACGCCCAGTAAATCC
+
FFFFFFFFFFFFFFFFFFFFFFFFFFFFFFFFFFFFFFF::FFFFFFFFFFFFFFFFFFFFFFFFFFFFFFFFFFFFFFFFFFFFFFF:FFFF:FFFFFFFFFFFFFFFF,FFF:FFFF,FFFFFF:FF,FFFFF:,FFFFFFFF:FFFFFFFFFF:FFFFFFFFFFFFFFFFFFFFFFFFFFFFFFFFFFFFFFF:F:FFFFF:FFF:FFF,F,FFFFFFFFFFFFFFFF,::FFF,FF:FF,FFFF,F
@A00920:152:HGHKKDRXX:2:2108:1371:9878 2:N:0:AGGAGTGG+CTAAGCCT
GGACTACCGGGGTATCTAATCCTGTTCGCTCCCCACGCTTTCGCTCCTCAGCGTCAGTTACGGCCCAGAGATCTGCCTTCGCCATCGGTGTTCCTCCTGATATCTGCGCATTCCACCGCTACACCAGGAATTCCAATCTCCCCTACCGCACTCTAGGCTGCCCGTACCCACTGCAGGCGCGAGGTTGAGCCGCGCGTGTTCACAGCAGACGCGACAAACCGCCTACGAGCTCTTTACGCCCAAGACATCC
+
FF,FFFF,FFFF:FFFF:FFFFFFFFFFF:FFFFFFFF,FFF:FFFFFFFFFFFF,FFFFFFF:FFFF:FF:F,FF:FFFFFFF,FFFFFF:FFFFFFFFF,,:FFFFF::F:FFFFFFF:F:F,:FF,F,:,FF,FF:F:FFF,FF:::FFFF,F,FFFF,FF,F,,:FF:FFF:FFFF:,FF:,FFFFF,F::FF,FFF:FFFFFF:FFFF:FF,F:FFFFF,F:,:F,::FF,FFF:F,FFF,::FF
@A00920:152:HGHKKDRXX:2:2108:12897:9956 2:N:0:AGGAGTGG+CTAAGCCT
GGACTACAGGGGTTTCTAATCCTGTTTGCTCCCCACGCTGTCGCGCCTCAGCGTCAGCCACTGCCCAGCAGGCCGCCTTCGCCACCGGTGTTCTTCCGGATCTCTACGCATTCCACCGCTACACCCGGAATTCCATTAGCCTCTACAGTGCTCGAGCCCGACAGTATCGGTGGCCGATTCGACGTTAAGCGTCGAACTTTCACCACCGACTTGTCGCGCCACCTACGCGCCCTTTACGCCCAGTGATTCC
+
FFFFFFFF:FF:FFFFFFFF:FF:FFFFFF:FFFFF:F,F,:FFFFFFFFF:F:,FFFFFFF:FFFFFFFFFFFFFFFFF::FFFFFFF:FFFFF:FFFF,FFFFF:FFFFFFFFFF:FFFFF,FFF:FFFFFFFF:FF:FF:FF:F:FFFF:FFF,FFF:FFF:FF:FFFF:::FFFF,:FFFFFFFF:FF,FFFF::F:FFFFFF:FFFFFF:F:F:F:FFFFF:FF,FFFFFF,FF,:F,FFFF:,F
@A00920:152:HGHKKDRXX:2:2108:22752:9987 2:N:0:AGGAGTGG+CTAAGCCT
GGACTACCGGGGTATCTAATCCTGTTTGCTCCCCACGCTGTCGCACCTGAGTGTCAGTATTGGGCCAGGTAGCCGCCTTCGCCACTGATGTTCCTCCAGATATCTACGCATTTCACCGCTACACCGGGAATTCCGCCATCCTCTACCGCACTCCAGTGATCCAGTTTCCAATGCCATTCCCAGGTTGAGCCCAGGGCTTTCACATCAGACTTAAACCACCACCTACGCACGCTTTACGCCCAGTAATTCC
+
FFFFF:FFFFFFFFFFFFFFFFFFF:FFFFFFFFFFFFFFFFFFFFFFFFFFFF,FFFFFFFFFFFFFFFFFFFFFFFFFFFF::FFFFFFFFFFFFFFFFFFFF,FFFF,FFF:FFFFFFF:FFFFFF,FFFFFFFF:FF:FFFFFFF:F:FF:FF:,FFF,FFFFFFF,FFFFF:F:FF::F:,FFFFFFFFFFF,FFFFFFFFFFFFF,:FFFFF:FFFFFFFFFFFFFFFFF:FF::,:FF:FFFF
@A00920:152:HGHKKDRXX:2:2108:7202:10269 2:N:0:AGGAGTGG+CTAAGCCT
GGACTACAGGGGTTTCTAATCCCTTTTGCTCCCCACGCTTTCGTGCCTGAGCGTCAGCAATTGTCCAGGTAGCCGCCTTCGCCTCTGGTATTCCTCATGATATCTACGCATTTCACTGCTACACCATGAATTCTGCTACCCTCTCCAATGCTCTAGCCATGTAGTTTGAGGTGCAATTCCGATGTTAAGCATCGGGCTTTCACGCCTCACACACACGGCCGCCTGCGCACCCTTTACGCCCAGTGAATCC
+
FFFFFFFFFFFFFFFFFFFFFFFFFFFFFFFFFFFFFFFFFFFFFFFFFFFFFFFFFFFFFFFFFF:FFFFFFFFFFFFFF:FFFFFFFFFFFFFFFFFFFFFFFFFFFFFFFFFFFFFFFFFFFFFFFFFFFFFFFFFFFFFFFFFFFFFFF:F:FFFFFFFFFFFFFFFFFF,FFFFFF,F:FFFFFFFFFFFFFFFFF,F:FFFF,:F:FFFFFFFFFFFFF:FF:FFFFFFFFFFFFFFF,FFFFF
@A00920:152:HGHKKDRXX:2:2108:22788:10394 2:N:0:AGGAGTGG+CTAAGCCT
GGACTACTAGGGTTTCTAATCCCGTTTGCTCCCCTGGCTTTCGCTCCTCAGCGTCAATGCCGGTCCAGGATGCCGCCTTCGCCACCGGTATTCCTCCAGATATCTACGCATTTCACCGCTACACCTGGAATTCTGCATCCCTCTCCCGGATTCAAGCCATCCAGTATCGGACGCAGTTCCCAGGTTGAGCCTGGGGATTTCACGTCCGACTTAGTTGGCCGCCTACGAGCCCTTTACGCCCAGTAATTCC
+
FFFFFFFFFFFFFFFFFFFFFFFFFFFFFFFFFFFFFFFFFFFFFFFF:FFFFFFFFFFFFFFFFF,FFFFFFFFFFFFFFFFFFFFFFFFFFF:FFFFF:FFFFFFFFFFFFFFFFFFFFF::FFFFFFFFFFFFFFFFFFF:FFFFFFFFFFFFFFFFFFFFFFFFFFFFFFFFF:FFFFFFFFFFFFF:FFFFFFFFFFFF:FFFFFFFFFFFFFFFFFFFFFFF:FFFFFFFFFFFFFFF,:,FFF
@A00920:152:HGHKKDRXX:2:2108:13991:10410 2:N:0:AGGAGTGG+CTAAGCCT
GGACTACTAGGGTATCTAATCCCGTTTGCTCCCCTGGCTTTCGCTCCTCAGCGTCAGTATTGGTCCAGAATGCCGCCTTCGCCACCGGTGTTCCTCCAGATATCTACGCATTTCACCGCTACACCTGGAATTCCGCATTCCTCTCCCAAACTCAAGCCATCCAGTCTCACACGCAGTTCCCCGGTTGAGCCGAGGGATTTCACGTGTGACTTAGTTGGCCGCCTACGAGCCCTTTACGCCCAGTAATTCC
+
FFFFFFFFFFFFFFFFFFFFF:FFFF:FFFFFFFFFFFFFFFFFFFFFFFFFFFFFFFFFFFFFFFFFFFFFFFFFFFF:FFFFFFFFFFFFFFFFFFFFFFFFFFFFFFFFFFFFFFFFFFFFFFFFFFFFFFFFFFFF:FFFFFFFFFFFFFF::FFFF:FFFFFFFFFFFFFF:F,FF:FF:FF,:FF:FF,FFFFFFFFFFFFFF:FFFFFFFFFFFFFF,FFFFFFFF:FFFFFFFFFF:FFFFF
@A00920:152:HGHKKDRXX:2:2108:5556:10457 2:N:0:AGGAGTGG+CTAAGCCT
GGACTACTGGGGTATCTAATCCTGTTTGCTCCCCACGCTTTCGCGCCTCAGCGTCAGTATTGGCCCAGGAAGTCGCCTTCGCCACTGGTGTTCCTTCCGATATCTACGCATTTCACCGCTACACCGGAAATTCCACTTCCCTCTACCATACTCTAGTCAGGCAGTATCGAATGCAATTCCCAGGTTGAGCCCAGGGCTTTCACATCCGACTTACAAAGCCGCCTACACGCGCTTTACGCCCAGTAATTCC
+
FFFFFFFFFFFFFFFFFFFFFFFFFFFFFFFFFFFFFFFFFFFFFFFFFFFFFFFFFFFFFFFFFFFFFFFFFFFFFFFFFFFFFFFFFFFFFFFFFFFFFFFFFFFFFFFFFFFFFFFFFFFFFFFF,:F:FFFF:FFFFFFFFFFFFFFFFFFFFFFFFFFFFFFFFFFFFF:F:FFFFFFFFFFFFFFFFFFFFFFFFFFFFFFFFFFFFFF:FFFFFFFFFFFFFF:FFF:FFFFFFFFFFF:FFF
@A00920:152:HGHKKDRXX:2:2108:11993:10457 2:N:0:AGGAGTGG+CTAAGCCT
GGACTACCGGGGTTTCTAATCCCATTCGCTACCCACGCTTTCGTGCCTCAGCGTCAAGAAAGTGCCAGTGAACTGCCTTCGCATTTGGTATTCCCCTCGATATCAACGGATTTCACCCCTACACCGAGAGTTCTGTTCACCTCTCACTCCTTCTAGCTATACCGTTTCGGTCGCGATCTTCGGGTTGAGCCCGAAGTTTTAACAACCGACTAATATAGCCGCCTACGCACCCTTTACGCCCAGTGAATCC
+
FFFFFFFFFFFFFFFFF:FFFFFFFFFFFFFFFFFFFFFFFFFFFFF:FFFFFFFFFFFFFFFFFFFFFFFFFFFFFFFFFFF:FFFFFFFFFFFFFFFFFFFFFFFFFFF:FFFFFFFFFFFFFFFFFFFFFFFFFFFFFFFFFFFFFFF:FFFFFFFFFFFF,FFFFFFFFFFFFFFFFFFFFFFFFFFFFFFFFFFFFFFFFFFFFFF,FF,FFFFFFFFF:FFFFFFFFFFFFFFFF:FFFF,FFF
@A00920:152:HGHKKDRXX:2:2108:18159:10802 2:N:0:AGGAGTGG+CTAAGCCT
GGACTACTAGGGTATCTAATCCTGTTTGCTCCCCACGCTTTCGCGGATGAGCGTCAGAACTGGCCCAGCTAGCCGCCTTCGCCACAGGTGTTCTTCCTGATATCTACGCATTCCACCGCTACACCAGGAATTCCGCTAGCCTCTACCAGTCTCCAGCCTGCCAGTATCGGACGCATTTCCGGAGTTGAGCTCCGGATTTTCACAAACGACTTAACAGACCGCCTGCCCGCGCTTTACGCCCAGTAATTCC
+
FFFFF:FFFFFFFFFFFFFFFFFFFF:FF:FFFF,FFFFFFFFFFFF:FFFFFFFFFF:FFFFFFFFFFF:FFFFFFFFFFFFF:FFFFFFFFFFFFFFFFFFFFFFFF,FFFFFFFFFFFF:FFFFFFFFFFFFFFFFFFFFFFFFFF:FFFF,FFFFFFF:FF,FFF:FFFFFF:FFFFFFFF,FFFF:FFFFF,F,FFFFFF,FFFFFFF,FFFFFFFFF,FFFFFFFF,F:F:FFFFFFF:,:,FF
@A00920:152:HGHKKDRXX:2:2108:31964:10911 2:N:0:AGGAGTGG+CTAAGCCT
GGACTACACGGGTTTCTAATCCTGTTTGATCCCCACGCTTTCGCGCCTCAGCGTCAATAATCGTCCAGTTGGCCGCCTTCGCCACCGGTGTTCCTCCTAATATCTACGCATTTCACTGCTACATTAGGAATTCCGCCAACCCCTCCGATATTCTAGCCATGCAGTTCTAAAGGCAATTCCAGGGTTGAGCCCTGGGATTTCACCCCTAGCTTGCATAGCCGCCTACGCGCGCTTTACGCCCAGTAATTCC
+
FFFFFFFFF::FFFFFFFFFFFFFFFFFFFFFFFFFFFFFFFFFFFFFFFFFFFFFF:FFFFFFFFFFFFFFFFFFFFFFF:FFF:FFFFFFF:FFF::FFF:FFFFFFFFFFF,FFFFF:FFF:FFFFFFFFFFFFFFFFF:F:FFFFFFF:FFFFFFFFFF:FFFFFFFF,FF:F:FFFFFFFF:FFFFFF,FFFFFFF:FFFFFFFFFFFFF:,:FFFFFFF:FF,FFF:FFFF,FFFFFF:,F,FF
@A00920:152:HGHKKDRXX:2:2108:28275:11005 2:N:0:AGGAGTGG+CTAAGCCT
GGACTACTGGGGTTTCTAATCCCGTTTGCTCCCCTGGCTTTCGTTCCTCAGTGTCAGTAACAGTCCAGAACGCCGCCTTCGCCACCGGTGTTCCTCCAGATATCTACGCATTTCACCGCTACACCTGGAATTCCGCGTTCCTCTCCTGCACTCAAGTCCGCCAGTCTCAGACGCAGTTCCCCAGTTGAGCTGAGGGATTTCACGTCTGACTTAGCAGACCACCTACGAACCCTTTACGCCCAGTAATTCC
+
FFFFFFFFFFFFFFFFFF:FFFFFFFFFF:FFFFFFFFFFFFFFF:FFFFFFF:FFFFFFFFFFFFFFFFFFFFFFFFFFFFFFFFF:FFFFFFFFFFFFFFFFF:FFFFFFFFFFFFFFFFFFFFFFFFFFFFFFFFFFFFFFFFFFFFFFFFFFFFFF:FFFFFFFF:FFFFFFFF,FFFFF:FFFF:FFFFFFF:FFFFFFFFFFFFFF:F:FF:F::F:FFFFFFFFF:FFF,F::FFFFFFF:FF
@A00920:152:HGHKKDRXX:2:2108:22290:11412 2:N:0:AGGAGTGG+CTAAGCCT
GGACTACAAGGGTATCTAATCCTGTTTGCTCCCCACGCTGTCGCGCCTCAGCGTCAGCAACGGCCCAGCAGACCGCCTTCGCCACTGGTGTTCTTCCCGATCTCTACGCATTCCACCGCTACACCGGGAATTCCATCTGCCTCTACCGTGCTCCAGCCCGGCAGTTCAGAAGGCAGCCTTGCGGTTGAGCCGCAAGATTTCACCCCCTGCTTACCGGGCCGCCTACGCGCCCTTTACGCCCAGTGATTCC
+
FFFFFFFFFFFFF:FFFFFFFFFFFFFFFFFFFFFFFFFFFFFFFFFFFFFFFFF:FFF:FFFFFFFFFFFFFFFFFFFFFFFFFFFFFFFFFFFFFFFFFFFFFFFFFF,FFFFFFFF:FFFFFFFFFFFFFFFF::FFFFFFFFFFFFFFFFFFFFFFFFFFF:FFFFFFFFF:FF,FFFFF,F::FFFFF,,FFFFFFF:FFFFFFFFFFFFFFFFFFFFFFFFFF:,FF,FF:FFFFFFF,F,:FF
@A00920:152:HGHKKDRXX:2:2108:13114:11428 2:N:0:AGGAGTGG+CTAAGCCT
GGACTACACGGGTATCTAATCCTGTTTGCTCCCCACGCTTTCGCTCTTCAGCGTCAGTATCGGCCCAGAGTGCTGCCTTCGCCGTTGGTGTTCCTCCTGATATCTGCGCATTTCACCGCTACACCAGGAATTCCACACTCCTCTACCGAACTCGAGTCACAGCAGTATCGACTGGCGTCCCAAGGTTGAGCCTTGGATTTTCACAGTCGACTTACTGAACCGCCTAGGAGCCCTTTACTCCCAATGATTA
+
FFFFFFFF:FFF:,FFFFFFFFFFFF:FFFFFFFFFFFFFFFFFF,FF:FFFFFFFF,FFF:FFFFFFFFFF,FFFFF,FFFFFFFFFFF,FFFFFFFFFFFFFF:FF:FFFFFFFFFFFFFFFFF:FFFFF::FFFFFFFFFFFF:FFFFFFFFFFFFFFF::FFFFF,FFFFFFFFFF:FFFFF:F:FF,FFFFFFFFFFFF:FFF:FFF:F,FF,FF,FFFFFFFFF:FFF:F:F,,,:F:::FFF,
@A00920:152:HGHKKDRXX:2:2108:5665:11960 2:N:0:AGGAGTGG+CTAAGCCT
GGACTACAAGGGTTTCTAATCCTGTTTGCTCCCCACGCTTTCGCACCTCAGCGTCAGTTGTGGACCAGTCAGCCGCCTTCGCCACTGGTGTTCCTGCGAATATCTACGAATTTCACCTCTACACTCGCAATTCCACTGACCTCTTCCACACTCAAGACACCCAGTATCAAAGGCAGTTCCAGAGTTGAGCTCTGGGATTTCACCCCTGACTTAAATGTCCGCCTACGTGCGCTTTACGCCCAGTAATTCC
+
FFFFFFFFFFFFFFFFFFFFFFFFFFFFFFFFFFFFFFFFFF:F:FFFF:FFFFFFFFFFFFFFF::FFFFFFFFFFFFFFFFFFFF:FF:FFFFFF,FFF,FFF:FFFFFFFFFFFFFFFFFFF,FFFFFFFFFFFFFFFFFFFFFF:FFFFFFFF:FFFFFFFFFFFFF:FFFFF:FFFFFFF:F::FFFF:,:FFFFFF:FFF:FFFFFFFFFFFFF:F,FF,,F:,:::FFFFFFFFF:FFFF::F
@A00920:152:HGHKKDRXX:2:2108:13593:13041 2:N:0:AGGAGTGG+CTAAGCCT
GGACTACTGGGGTATCTAATCCCTTTTGCTCCCCACGCTTTCGTGCCTGAGCGTCAGCAATTGTCCAGGTAGCCGCCTTCGCCTCTGGTGTTCCTCACGATATCTACGCATTTCACTGCTACACCGTGAATTCCGCTACCCTCTCCAATGCTCTAGCCATGTAGTTTTGAGTGCAATGTCGGAGTTAAGCTCCGGGCTTTCACGCCCAACACACACGGCCGCCTGCGCACCCTTTACGCCCAGTGAATCC
+
FFFFF:FFFFFFFFFFFFFFFFFFFFFFFFFFFF:F:FFFFFFFFFFFFFFFFFFFFFFFFFFFF,FFFFF:FFFFFFFFFFFFFFFFFFFFFFFFFFFFFFFFFFFFFFFFFFFFFFFFFFFFFFFFFFFFFFFFF:FFFFFFFFFFFFFFFFFFFFFFFFFFFFFFFFFFFF:FF,FFFFFFFFFFFFFFFFFFFFFFFFFFFFFFFFFFFFFFFFFFFFFFFFFFFFF:FFFFF:FFF:FFFFFFFF
@A00920:152:HGHKKDRXX:2:2108:16984:13275 2:N:0:AGGAGTGG+CTAAGCCT
GGACTACTGGGGTATCTAATCCTGTTTGCTCCCCACGCTTTCGCTCTTCAGCGTCAGTATCGGCCCAGAGTGCTGCCTTCGCCGTTGGTGTTCCTCCTGATATCTGCGCATTTCACCGCTACACCAGGAATTCCACACTCCTCTACCGAACTCGAGTCACAGCAGTATCGACGGGCGTCCCAAGGTTGAGCCTTGGATTTTCACAGTCGACTTACTGAACCGCCTAGGAGCCCTTTACGCCCAATAATTC
+
FFFFF,FFFFFFF,FFFFFFFFFFFF::F:FFFFFFFFFFFFFFFFFFFFFFFFFFFF:FFFFFFFFFFFF:FFFFF:FFFFFFFFFFFFFFFFFFFFFFFFFFFFFFFFFFFFFFFFFFFFFFFF:F:FFFFFFFFFFFF:FF:FFFF,FFFFFFFF:F:F:,F:FFF,FF,FFFF,FFFFFFFFFFFFFFFFF,,:FFFF:FF:,FFFFFFFF:FFFFFFF,FFF,FF::FFFFFFFF,::FFFFFFF
@A00920:152:HGHKKDRXX:2:2108:16893:13307 2:N:0:AGGAGTGG+CTAAGCCT
GGACTACTGGGGTATCTAATCCTGTTTGCTCCCCACGCTTTCGCACCTCAGCGTCAATACTTGTCCAGCGAGTCGCCTTCGCCACTGGTGTTCTTCCGAATATCTACGAATTTCACCTCTACACTCGGAATTCCACTCGCCTCTCCAAGATTCTAGTCCGCCAGTTTCAAAGGCAGTTCCGGAGTTGAGCCCCGGGCTTTCACCTCTGACTTGATGGACCGCCTACGCGCGCTTTACGCCCAGTAATTCC
+
FFFFFFFFFFFFFFFFFFFFFFFFFFFFFFFFFFFFFFFFFFFFFFFFFFFFFFFFFFFFFFFFFFFFFFFFFFFFFFFFFFFFFFFFFFFFFFFFFFF:FFFFFFFFFFFFFFFFFFFFFFFFFFFFFFFFFFFFFFFFFFFFFFF:FFFFFFFFFFFFFFFFFFFFFFFFFFFFFFFFFFFFFFFFFFFFFFFFFFFFFFFF:FF:FFFFFFFFFFFFFFFF,,FFFFFFFFFFFFFFFFFFFFFFFF
@A00920:152:HGHKKDRXX:2:2108:30355:13980 2:N:0:AGGAGTGG+CTAAGCCT
GGACTACTCGGGTTTCTAATCCCGTTTGCTCCCCTAGCTTTCGCGCCTCAGCGTCAAGAACAGGCCAGGTAGTCGCCTTCGCCACTGGTGTTCCTCCCGATATCTACGCATTTCACCACTACACCGGGAATTCCACTACCCTCTCCTGCCTTCGAGTCGATCAGTATCGAGTGACCCTCCCCAGTTGAGCCGGGGGCTTTCACACTCGACTTGAACGACCGCCTGCGCGCTCTTTACGCCCAGTAAATCC
+
FFFFFFFFFFFFFFFFF:FFFFFF,,FFFFFFFFFFFFFFFF:FFFFFF:FFFF:FFFFFFFF:FF:FFFFFFFFFFFFFFFFFFFFFFFFFFFFFFFFFFFFFFFFFFFFFFF:FFFFFFFFFFFFF:FFFFFFFFFFFFFFFFFFFFFF,F:FFFFFFFFFFFFFFFFFFFFFFF:FFFFFFFFF:FFFFF:F:F,FFFFFFFFF:F,,FFFFFFFFFFFFFF:FFFFFFFFFF:F,FF,F:FFFFFF
@A00920:152:HGHKKDRXX:2:2108:19940:14418 2:N:0:AGGAGTGG+CTAAGCCT
GGACTACTGGGGTATCTAATCCTGTTTGCTCCCCACGCTTTCGCAGTTGAGTGTCAGTTCCTATCCAGTTTGTCGCCTTCGCTGCTGGTATTCCTCCCGATCTCTACGCATTTCACCGCTACACCGGGAATTCCACAAACCCCTCTAGGACTCTAGTCTTACCGTTTCTGAGGCACTTCCGAGGTTAAGCCCCGGGCTTTCACCCCAGACAAATAAGACCACCTACCTGCCCTTTACGCCCAATAATTCC
+
,FFFFFFFFFF,,FF:FFFF,FFFFF::,FFFFFFFFFFFFFFFFFF,FF:FFF:FFFFFFFFFFFFF,FFF,FFFFF:FF:FFFFFFFFFFFFFFFF:F:FFFFFFFFFFF,FFFFFFFFFFFFF,F:F,FFFFFF:FFFFF:FFFFF:FFFF:F::F:FF:F:FF,FFFFFFFFF,FFFFFF:FFF:F::FF:FFF::,FFFFFF,FFF:FFFF:FF,FFFFFFFF:FFF,,FFFFFFFFF,FFF,,F
@A00920:152:HGHKKDRXX:2:2108:12518:14591 2:N:0:AGGAGTGG+CTAAGCCT
GGACTACAAGGGTTTCTAATCCTGTTCGCTCCCCACGCTTTCGCGTCTCAGCGTCAGTACCGTCCCAGAGAGCTGCTTTCGCCATAGGTGTTCTTCCTGATATCTGCGCATTTCACCGCTACGCCCGGAATTCCACTCTCCTCTTCCGGACTCTCGCCGACTGGTGTCCGGCGACATCTCGAGGTTGAGCCTCGAGGTGTCACACCAGACCTAGACGGCCGCCTACACGCTCGTGCCGCCCACTAAGTCC
+
FFFFFFFFFFFFFFFFFFFFFFF:FFFFF,FFFFFFFFF,FFFFFFFFF:FFFFFFFFFFFFFFFFFF:FFFFFF:FF,,FFFFFFFFFFF:FFFF:FFF,F,:FF:F,,FFFFFF:F:,,F,,:,F:,,F:,,F:,:FF,,::F,:FF,F,,:,F,:FFFFFFF,FFFFFFF,:F:FF:F,:,FF,,F:F,FFFF,F,FFF,::FFFF,FF,F,FFF,:FF:,,FF,F:F:,:,F:F,:F,,:,,,,::
@A00920:152:HGHKKDRXX:2:2108:15221:15013 2:N:0:AGGAGTGG+CTAAGCCT
GGACTACTCGGGTTTCTAATCCTGTTCGCTCCCCACGCTTTCGCTCCTCAGCGTCAGTATCGGTCCAGAGACCCGCCTTCGCCACCGGTGTTCCTCCTGATATCTGCGCATTTCACCGCTACACCAGGAATTCCAGTCTCCCCTACCGCACTCTAGCTTGCCCGTATCCACTGCAGGCTCGGGGTTGAGCCCCGAGTTTTCACAGCAGACGCGACAAACCGCCTACGAGCTCTTTACGCCCAATAATTCC
+
FFFFFFFFFFFFFFFFFFFFFFFFFFFFFFFFFFFFFFFFFFFFFFFFFFFFFFFFFFFFFFFFFFFFFFFFF:FFFFFFFFFFFFFFFFFFFFFFFFFFFFFFFFFFFFFFFFFFFFFFFFFFFFFFFFFFFFFFFFFFFF:FFFFF:FFFFFFFFFFFF:FF,FFFFFFFFF:FFFFFFFFFFFF:FFFFFFF:FFFFF:FFFF:FFFFFFFFF,FFFFFFF,FFFFF:FFFFFFFFFFFFF:FFFFF
@A00920:152:HGHKKDRXX:2:2108:19470:15515 2:N:0:AGGAGTGG+CTAAGCCT
GGACTACTGGGGTTTCTAATCCTGTTCGCTCCCCACGCTTTCGCACCTCAGCGTCAGATCAGGCCCAGCCAGCCGCCTTCGCCTCCGGTGTTCTTCCGGATCTCTACGCATTCCACCGCTACACCCGGAATTCCGCTGGCCTCTGCCTGTCTCCAGCCCCCCAGTATCCCCGGCATGCTCGGGGTTGAGCCCCGGCCTTTCACCATGAGACTTAACGGGCCGCCTACGTGCGCTTTACGCCCAATAATTC
+
FFFFFFFFFFFFFFFFFFFFFFFFFFFFFFFFFFFFFFFFFFFFFFFFFFFFFFFFFFFFFFFFFFFFFFFFFFFFFFFFFFFFFFFFFFFFFFFFFFFFFFFFFFFFFFFFFFFFFFFFFFFFFFFFFFFFFFFFFFFFFFFFFFFFFFFFFFF,:FFFFFFFF:FFFFFFFFF:FFFFFFFFFF:FFFFFFFFFFFFFFFFFFFFFFFFFFFFFFFFFFFFFF:FFFFFFFFF:FFFFFFF:FF:F,F
@A00920:152:HGHKKDRXX:2:2108:10095:15718 2:N:0:AGGAGTGG+CTAAGCCT
GGACTACTGGGGGTTCTAATCCTGTTTGCTACCCACGCTTTCGCGCCTCAGCGTCAGAACCGGTCCAGGAAGCCGCCGTCGCCACCGGTGGTCCTCCCAATATCTACGCATTTCACCGCTTCACCGGGAGTTGCACCCCCCTCCTTGGTACTCTAGCTTGTCAGTTTCGTGCGTCGTTCGCCGGTTGTGCCGAGGGAGTTCTAACAGGAGTTCACCTAGCGGGTAGACGGCGGGTGGGCGCCAGGAGTCG
+
F:FF,,FFF,,:,,,,FFFFF,F::FFF,::,FFFF,FF,F,FFFF:,FF,,,,,FF,FFF:FF:,,F,,,FFFF,:,,FF:,FF:,F:,,,F:FFF,F,:,,,,,FF,,FF,:,,,F:F,,,,,FF,,,:,,,,,F::,:,F,:F:F,:,,,:,,F,:F:F:,:F:,,FFFF,FF,F,,,,,,,,F,,,,F,:F:,F:F,,,,,F,,,,,,:,F,,,:,:,,,,,F:F:F,:F,,,F,FF,F,F,FF,F
@A00920:152:HGHKKDRXX:2:2108:27281:15796 2:N:0:AGGAGTGG+CTAAGCCT
GGACTACACGGGTATCTAATCCTGTTTGCTCCCCACGCTTTCGCGCCTCAGCGTCGGATCCGGCCCAGCCGGCCGCCTTCGCCACGGGTGTTCTTCCCGATCTCTACGCATTCCACCGCTACACCGGGAATTCCACCGGCCTCTACCGGTCCCCAGGTCCGCAGTCTCGGAAGCAGCCCCGGAGTTGAGCCCCGGGATTTCACTTCCGACTTGCTGGTCCCGCCTGCGCGCGCTTTACGCCCAGTGAGTC
+
FFFFFFFFFFFFFFFFFF:FF:FFFFFFFFFFFFFFFFFFFFFFFFFFFFFFFFFFFFFFFFFFFFFFFFFFFFFFFFFFFFFFFFFFFFFFFFFFFFFFFFFFFFFFFFFFFFFFFFFFFFFFF:FFFFFFFFFFFFFFF:FFFFFFFFFFFFFFFFFFFFFFFFFFFFF:FFFFFF,FFF:FFFFFFFFFFFFF,FF:FFFFFFFFFFFFFFFFFFFFFFFFFFFFF:FFF:,FFFFFF:FFF,F:FF
@A00920:152:HGHKKDRXX:2:2108:32850:15859 2:N:0:AGGAGTGG+CTAAGCCT
GGACTACAGGGGTATCTAATCCCGTTTGCTACCCTCGCTTTCGCGCCTCAGCGTCAATGTCGGTCCAGGATGCCGCCTTCGCCACCGGTATTCCTCCAGATATCTACGCATTTCACCGCTACACCTGGAATTCTACATCCCTCTCCCGCATTCAAGCCTCCCAGTATCAGAAGCAGATCCCAGGTTAAGCCGGGGGATTTCACGTCTGACTTAGAAGGCCGCCTACGCGCCCTTTACGCCCAGTAATTCC
+
FFF:F::,:FFFFFFFFFFFFF,FFFFF:F::FFF,FFFFFFFFFFFFFFFFFFFF,FF:F,FFFFFF:F,FFFFF,FFFFFFFF,FFF:FFFFFFFF:FFFFFFFFFFFFFFFFFFFFFF:F::FFFFFFFF,,FF:,FFFFF,F:F:F,FFFFF,,FFFFFF:FFFF:F,F:F:,FFFF:FFFFFFF:FFFFFFFFFFFFF,F:,FFFFFFF,,,,,FFFFFFFFFFF,FFFFF:FFFFFFFFFFFFF
@A00920:152:HGHKKDRXX:2:2108:26259:16188 2:N:0:AGGAGTGG+CTAAGCCT
GGACTACTCGGGTTTCTAATCCTGTTCGCTCCCCACGCTTTCGCACCTCAGCGTCAATATGTGTCCAGTGAGTCGCCTTCGCCACTGGTGTTCTTCCGAATATCTACGAATTTCACCTCTACACTCGGAATTCCACTCACCTCTCCACAATTCTAGCGATGCAGTCTTAAAGGCAATTCCGGAGTTGAGCTCCGGGCTTTCACCTCTAACTTACAAAGCCGCCTACGTGCGCTTTACGCCCAGTAATTCC
+
FFFFFFFFFFFFFFFFFFFFFFFFFF:FFFFFFFFFFFFFFFFFFFFFFFFFFFFFFFFFFFFFFFFFFFFFFFFFFFFFFFFFFFFFFFFFFFFFFFFFFFFFFFFFF,FFFFFFFFFFFFFFFFFFFFFFFFFFFF:FFFFFFFFFFFFFFFFFFFFFFFFFFFFFFFFFFFF,FFFFFFFFFFFFFFFFFFFFFFFFFF:FFFF,:FFFFFFFFFFFFFFFFFFFFFFF:FFFFFFFFFFFF:FFFF
@A00920:152:HGHKKDRXX:2:2108:30508:16752 2:N:0:AGGAGTGG+CTAAGCCT
GGACTACTCGGGTATCTAATCCTGTTTGCTCCCCACGCTTTCGCACCTCAGTGTCAGTATCAGTCCAGGTGGTCGCCTTCGCCACTGGTGTTCCTTCCTATATCTACGCATTTCACCGCTACACCGGGAATTCCACCCTCCTCTACCGCACTCCAGCTTCCCAGTATCGAGTGCACCTCCCAGGTTGAGCCCGGGGCTTTCACACCCGACGCAGCAGGCCGCCTACGCGCCCTTTACGCCCAGTAATTCC
+
FFFFFFFFFFFFFFFFFFFFFFFFFFFFFFFFFFFFFFFFFFFFFFFFFFFFFFFFFFFFFFFFFFFFFFFFFFFFF:FFFFFF:FFFFF,FF:FF:FF,F:F:F::F::FFFF:FFFF,FFF,FFFF,,FFFF:FFFFFFFF::FFFF,F:::,F,F:F:FFFFFFFF:FFFF,FFFFFF:FFFFFFFFFFFFFFFF:F:F,:,FFFFFFF,FF:FFF:FFF,,:FFF:,:,F,,,FF::,FFF:,FFF
@A00920:152:HGHKKDRXX:2:2108:6605:16908 2:N:0:AGGAGTGG+CTAAGCCT
GGACTACTCGGGTTTCTAATCCTGTTCGCTCCCCACGCTTTAGCTCCTCAGTGTCAGAGCCAGCCAAGAGCGCCGCCTTCGCCGCTGGTGTTCCTCCTGATATCTGCGCATTTCACCGCTAAACCAGGAATTCCACGCTCCCCTACTGGACTCTAGTCACGGCAGTATCGAGTGGCGTCTCCAGGTTGAGCCTGGAGGTTTCACACCCGACTTACCGAACCACCTACGAGCTCTGTACGCCCAATACATC
+
,F:FFFFFFFFF,:F::FF,:FF:F,FFFFFF:,FF,,FFF,,FF,FFFF:F,FF:F:FFFFFF,,FF,:,,FF,,F:,,:F,FF,F,:F,,:FF,FF,::FF,:F,FFF,,FFF,F:FF:,FFF:,::F,FF,FF,FF,F:F:F,FF::F,FFFFF,FF,F,FFFFFF,FFFF::F:FFFFF:F,F,FFFF:F:FFF:FFF,FFFF:F:FFFFFF:FFFFFFFFF:FFFFFFF,FFFFF,:F,FF,FF:
@A00920:152:HGHKKDRXX:2:2108:22580:17112 2:N:0:AGGAGTGG+CTAAGCCT
GGACTACACGGGTATCTAATCCTGTTTGCTCCCCACGCTGTCGCGCCTCAGTGTCAGCAACTGCCCAGCAGGCCGCCTTCGCCACTGGTGTTCTTTCGGATATCTACGCATTCCACCGCTACACCCGAAATTCCACCTGCCTCTACAGTGCTCCAGCTCAGCAGTTCGCACGGCAGATCCGGGGTTGAGCCCCGGACTTTCACCACACGCTTACCCCACCGCCTACGCGCCCTTTACGCCCAGTGATTCC
+
FFFFFFF:FFFFFFFFFFFFFFFFFFFFFFFFFF:FFF:FFFFFFF:FFFFFFFFF:,F,FFFFFFFFFFFFFFFFFFFFFFFFFFFFFFFFF:FFFFF:FFFFFFFFF::FFFFFFFFFFFFFFFFFFFFFFFFFFF:FFFFF,FFFFFFFFFFFF,FFFF:FFFFFF,:FFFFFFFFFFFFFFFFFFF:::FFFFF,FF:FFFFFF,FFFF:F:F,FF:FF:,FFFFFFFF,FFFFFFFFFFFFFFFF
@A00920:152:HGHKKDRXX:2:2108:16622:17159 2:N:0:AGGAGTGG+CTAAGCCT
GGACTACTAGGGTTTCTAATCCTGTTTGCTCCCCACGCTTTCGCACCTCAGCGTCAGTAATAAGCCAGAGAGTCGCCTTCGCCACTGGTGTTCCTCCTAATATCTACGAATTTCACCTCTACACGAGGAATTCCACTGACCTCTCTTGGACTCTAGAAATCCAGTTTTAGATGCGGTGTGGGGTTGATCCCCCGGATTAAAGCCCAGACATCAAACAACGCCATCGCGCGCGTTAAGCCCACTAATTACC
+
:FFFFF:F,FFFF,:F,FFFFFF,FF::FFF::FFFF:FFFFFFFFF,FFFFF,FFF:::,,F:FFFF,,FF:FF:F:FFFFFFFFFF:FF,:FFFF,,FF,:FF,FFFFF:FFFFFF:FFFFF,,FFFFFFFF,F:,:FFFF,FF,,,FFFF,F:,,,,,FFF:F:,F,F,F:,,:,F,::F:,F,,,FFF::,,,F,F,,,F:,,FF:FFF:,,F,:F:FF,::F,,,,,FFF,FF:FFFFFF:F,F,
@A00920:152:HGHKKDRXX:2:2108:5692:17268 2:N:0:AGGAGTGG+CTAAGCCT
GGACTACACGGGTTTCTAATCCTGTTTGCTCCCCACGCTGTCGCGCCTCAGCGTCAGCTACTGCCCAGCAGGCCGCCTTCGCCACCGGTGTTCTTCCGGATCTCTACGCATTCCACCGCTACACCCGGAATTCCGTCTGCCTCTACAGTGCCCAAGCGACGCAGTCGCCGCGGCCGATTCAGGGTTGAGCCCCGAACTTTCACCGCGGCCTTACGCCGCCACCTACGCGCCCTTTACGCCCAGTGATTCC
+
FFFFFFFFFFFFFFFFFFFFFFFFFFFFFFFFFFFFFFFFFFFFFFFFFFFFFFFFFFFFFFFFFFFFFFFFFFFFFFFFFFFFFFFFFFFFFFFFFFFFFFFFFFFFFFFFFFFFFFFFFFFFFFFFFFFFFFFFFFFFFFFF:FFFFFFFFFFFFFFFFFFFFFFFFF:FFFFF:FFFFFFFFFFFFFFF:FF:FFFFFFFFFFFFF:FFFFFFF:FF:FFFFFFFFFFFFFFFFFFFFFFFFFFFFF
@A00920:152:HGHKKDRXX:2:2108:5439:17801 2:N:0:AGGAGTGG+CTAAGCCT
GGACTACCAGGGTTTCTAATCCTGTTTGCTCCCCACGCTTTCGCGCCTCAGCGTCAGTATCGGGCCAGTGAGCCGCCTTCGCCACTGGTGTTCCTCCGAATATCTACGAATTTCACCTCTACACTCGGAATTCCACTCACCTCTCCCGAACTCAAGACCGCCAGTATCAAAGGCAGTTCCGGGGTTGAGCCCCGGGATTTCACCCCTGACTTAACAGTCCGCCTACGCGCCCTTTACGCCCAGTAATTAC
+
FFFFFFFFFFFF:FFFFFFFFFFFFFFF:FFFFFFFFF:FFFFFFFFF:FFFFFFFFFFFFFFFFFFFFFFFFFFFFF:FFFFFFFFFFFFFFFFFFFFFFFFFFFFF::FFFFFFFFFF,F:FFFFFFFFFFF:FFFFFFFFFFF:F:FFFF:F:FFF:FFFFF:FF,:FF:FFFFF:FF:FFFFFFF:FFFFFFFF::F:FFFFF:F:FFF,:F:F,F:F:FFFFFFFF::F:F,FFFFFFF,,:,,F
@A00920:152:HGHKKDRXX:2:2108:2383:17895 2:N:0:AGGAGTGG+CTAAGCCT
GGACTACTAGGGTATCTAATCCTGTTTGCTCCCCACGCTTTCGTGCATGAGCGTCAGTGCAGGCCCAGGGGATTGCCTTCGCCATCGGTGTTCCTCCGCATATCTACGCATTTCACTGCTACACGCGGAATTCCATCCCCCTCTGCCGCACTCCAGCGATGCAGTCACAAATGCAGTTCCCAGGTTAAGCCCGGGGATTTCACTACCAACTTAACGGACCGCCTACACGCGCTTTACGCCCAGTAATTCC
+
FFFFFFFFFFFFFFFFFFFFFFFFFFFFFFFFFFFFFFFFFFFFFF:FFFFFFFFFFFFF:FFFFFFFFFF,FFFFFFFFFFF,FFFFFFFFFFFFFFFFF,FFFFFFFFFF:FFFFFFFFFFFFFFF:FFFFFFFFFFFF:FFFFFFFFFFFFFFFFFFFFFFFFFFF:F:FF,F:FFFFFF,FFF,FFFF:FFF:FFFFFFFFFFF,FFF:::FFFFFFFFFF,FFFFFFF:FF::FFFFF,FFFFFF
@A00920:152:HGHKKDRXX:2:2108:8531:18239 2:N:0:AGGAGTGG+CTAAGCCT
GGACTACTAGGGTTTCTAATCCTGTTTGCTACCCATGCTTTCGCTCCTCAGCGTCAGTCGATGCCCAGAGAACCGCCTTCGCTACTGGTGTTCCTCCCGATATCTGCGCATTCCACCGCTACACCGGGAATTCCATTCTCCTCTACCAGACTCTAGTCACAGCAGTATCGACTGCAATTCCAAGGTTAAGCCATGGACTTTCACAGCCGACTTGCAGAACCGCCTACGAGATCTTTACGCCCAATGATTC
+
FFFFFF,,FFFFF:FFFFFFFFFF:F:FFF::FFFFFFFFFFFFFFFFFFFF:FFFFF,F,,FFF:FF,FFFFFFFFFF:FF:FF,FFFFFFFFFFF:FFFFF,F:FFFFF:FF,FFFFFFFFF:,FFFFFFF:,FFFFFF,FFFF,FFFFFFFFFFF:F:,:F:,:FFFFFFFFF,,FFFFFFFFFFF:F,,FFF:FF,F:FFF:FF,,F,F,F,FFFFFFF,:FF,FF,F,F:FFF:FF::F,FF,F:
@A00920:152:HGHKKDRXX:2:2108:23628:18959 2:N:0:AGGAGTGG+CTAAGCCT
GGACTACCGGGGTTTCTAATCCTGTTTGCTACCCACGCTTTCGCTCCTCAGCGTCAGTTCCAGCCCAGAGTGCTGCCTTCGCCGTTGGTGTTCCTCCCGATATCTGCGCATTTCACCGCTACACCGGGAATTCCACACTCCTCTACTGGACTCTAGCCACAGCAGTATCGGGTGGCGTCCCCAGGTTGAGCCTGAGGGTTTCACACCCGACTTACTGAGCCGCCTACGAGCTCTTTACGCCCAATGATTC
+
FFFFFFFF:FFFFFF:FFFFFFFFFFFFF:FFFFFFFFF:FFFFFFFFFFFFFFFFFFF:FFFFF:FFFFFFFFFFFFFFF:FFFFFFFF:FFFFFFFFFFFFFFF:FF:FFFFF,FF:FFF,FFFFFFFFFFFFFFFFFFFFFFFFFF,F:F:,FFFFFFFFFFFFFFFFFFFFFFFFFFFFFF:FF,FFFFFFFFF,:FFFFFFFFFFFFFFFFFFFFFF:FF:FF:FFFFF:FFFFFFFF:FFFF,F
@A00920:152:HGHKKDRXX:2:2108:7238:18975 2:N:0:AGGAGTGG+CTAAGCCT
GGACTACTGGGGTTTCTAATCCCGTTCGCTCCCCATGCTTTCGCGTCTGAGTGTCAAAGCAGGCCCAGAAAGTCGCCTTCGCCACAGGAGTTCCTCGGGATCTCTACGCATTTCACCACTACACCCCGAATTCCACTTTCCTCTGCCTGTTTCCAGTCTCCCAGTTTGGCACGCACTAGCCCGGTTGAGCCGGGCGCTTTCACGCACCACTTAACAGACCACCTGCACGCCCTTTACGCCCAGTAAATCC
+
FFFFFFFFFFFFFFFFFFFFFFF:FFFFFF:FFFFFFFFFFFFFFFFFFFFFFFFFFFFF:FFFFFFFF:FFFFFFFF:FFFFFFFFFFFFFF:FFFFFF,,FF:FFFFFFFFFFFFFFFFFFF,FFFFFFFF:FFFFFFFFFF:FFFFF::F,:FFFFFFFFFFFF:F:FFFFFFF,FF:FFFFFFFFFFF,FFFFFF:FFFFFFFFFFF:F:FF:FFFFFFF,FF,FF,FFFFFFFF:FFFFF,FFFF
@A00920:152:HGHKKDRXX:2:2108:23240:20322 2:N:0:AGGAGTGG+CTAAGCCT
GGACTACTGGGGTTTCTAATCCGGTTCGCTCCCCATGCTGTCGCGTCTCAGTGTCAGGTGTGACCCAGCGGGTCGCCTTCGCCACTGGTGTTCCTCCGGATCTCTACGCATTTCACCACTACACCCGGAATTCCACCCGCCTCTATCACCCTCTAGTTGTCCAGTTTCCGACGACCTCCCCCGGTTTAGCCGGAGGCTTTCACGCCGAACTTAAACAACCACCTGCACGCCCTTTACGCCCAGTAACTCC
+
FF:FFFFFFFFFFFFFFFFFFFFFFFFFFFFFFFFFFFFFFFFFFFFFFFFFFFFFFFFFFFFFFFFFFFFFFFFFFFFFFFFFFFFFFFFFFFFFFFFFFFFFFFFFFFFFFFFFFFFFFFFFFFFFFFFFFFFFFFFFFFFFFFFFFFFFFFFFFFFFFFFFFFFFFFFFFFFFFFFFFFFFFFFFFFFFFFFFFFFFF:FFFFFFFFFFFFFFFFFFFFFFFFFFFFFFFFFFFFFFFFFFF:F:FF
@A00920:152:HGHKKDRXX:2:2108:22996:20400 2:N:0:AGGAGTGG+CTAAGCCT
GGACTACTGGGGTATCTAATCCCGTTCGCTCCCCATGCTTTCGCATCTCAGCGTCAGGTCAGGCCCAGCGTGTCGCCTTCGCCACTGGTGTTCCTCCGGATCTCTACGCATTTCACCACTACACCCGGAATTCCACACGCCTCTACCTACCTCTAGTCGCGCAGTTCGATTGCGTCCTCGCCCGGTTGAGCCGGGCGCTTTCACGCCTCACTTGCACGACCGCCTACACGCGCTTTACACCCAGTAAATC
+
FFFFFFFFFFFFFFFFFFFFFFFFFFFFFFFFFFFFFFFF:FFFFFFFFFFFFFFFFFFF::FFFFFFFFFFFFFFFFFFFFF,FFFFFFFFFFFFFFFFFFFF:FFFFFFFF:FFFFFFFFFFF,FFFFFFFFFFFFFFFFFF:F,FF,FFFFFF:FFFFFFFFFFFFFFFFFFFFFFFFFFFFFFFFFFFF:FFF:F:FF:FFFFFF:FFFF,,FFFFFFFFFFF:FFF:FF,FFFFFFFFFFFFF,F
@A00920:152:HGHKKDRXX:2:2108:8558:20854 2:N:0:AGGAGTGG+CTAAGCCT
GGACTACCGGGGTTTCTAATCCTGTTTGCTCCCCACGCTTTCGCACCTCAGCGTCAGTATCTTCCCAGATCGCCGCCTTCGCCACTGGTGTTCCTCCCGATATCTACGCATTGCACCTCTACACTCGGAATTCCACTCACCTCTCTCGGACTCGAGATTGCCAGTATGAAAGGCAGTTCCGGGGTTGAGCCCCGGGGTTTCAGCCCTCACTTACCAATCCGCCTACGTGCGCTTTTCGCCCAGTCCGTCC
+
F:FF:FFFFFFFFFF,F:F:FFFFFFFFFFFFFFFFFFF::FFFFFFFFFFFFFFFFF,F:FFFFFF:FFF:F:FFFF,FFFFFFF:FFFF:F::FFFFF,F:FFFFF,,FF,F,F,F:FFF:F,FFFF,,:F:F,F:F:FFFFF:FFF:F:FF:FF:FF:FFF,::F,:,F:,F::F,FFFFF:,F,FF,FFFFF,F,:F:,FFF,:,F,,F,FF:FF:,:,,FF:FF:F:,,,,FFF,:::,,,:FFF
@A00920:152:HGHKKDRXX:2:2108:25708:21026 2:N:0:AGGAGTGG+CTAAGCCT
GGACTACTGGGGTTTCTAATCCTGTTTGCTCCCCACGCTTTCGCACATCAGCGTCAGTACCGGGCCAGTGAGCCGCCTTCGCCACTGGTGTTCTTCCTAATATCTACGAATTTCACCTCTACACTAGGAGTTCCACTCACCTCTCCCGGACTCGAGTTCGCCAGTATCAAAGGCAGTTCCGAGGTTGAGCCTCGGGATGTCACCCCTGACTTAAAAATCCGCCTACGCGCGCTTTACGCCCAGTGATTCC
+
FFFFFFFF:FFFFFFFFFFFFFFFFFFFFFFFFFFFFFFFFFFFF:FFFFFFFFFFFFFFFFFFFFFFFFFFFFFFFFFFFFFFFFFFFF:FFFFFFFF,F:FFFFFFF,FFFF,F:FF::F:FFFFFFFFF,FFFFF:F,FFFFFFFFFFFFF,:,FF,,F:F:FFF,::FFF,F:F:FF:FFFF:,FFFFFFFF,F,FF,,FFFFF,F,FF,,FFF,FFF:,FF:,F:F:::,::F,:F,F:F,,FFF
@A00920:152:HGHKKDRXX:2:2108:8630:21167 2:N:0:AGGAGTGG+CTAAGCCT
GGACTACAAGGGTTTCTAATCCCGTTCGCTCCCCATGCTGTCGCGTCTCAGTGTCAGGTGTGACCCAGCGGGTCGCCTTCGCCACTGGTGTTCCTCCGGATCTCTACGCATTTCACCACTACACCCGGAATTCCACCCGCCTCTATCACCCTCTAGTTGTCCAGTTTCCGACGACCTCCCCCGGTTTAGCCGGAGGCTTTCACGCCGAACTTAAACAACCACCTGCACGCCCTTTACGCCCAGTAACTCC
+
FFFFFFFFFFFFFFFFFFFFFFFFFFFFFFFFFFFFFFFFFFFFFFFFFFFFFFFFFFFFFFFFFFFFFFFFFFFFFFFFFFFFFFFFFFFFFFFFFFFFFFFFFFFFFFFFFFFFFFFFFFFFFFFFFFFFFFFFFFFFFFFFFFFFFF:FFFFFFFFFFFFFFFFFF,FFFFFFFFFFFFFFFFFFFFFFFFFFFFFFFFFFFFFFFFFFFFFFFFF,FFFFFFFFFFFFFFFFFFFFFFFFFFFFFF
@A00920:152:HGHKKDRXX:2:2108:22679:21480 2:N:0:AGGAGTGG+CTAAGCCT
GGACTACTAGGGTATCTAATCCTGTTTGCTCCCCACGCTTTCGTGCCTGAGCGTCAGTGTTAACCCAGGGGGCTGCCTTCGCCATCGGTGTTCCTCCACATCTCTACGCATTTCACTGCTACACGTGGAATTCCACCCCCCTCTGCTACACTCTAGCCTTGTAGTTTCAAACGCAGTTCCCAGGTTAAGCCCGGGGATTTCACATCTGACTTACAAAACCGCCTGCGCACGCTTTACGCCCAGTAATTCC
+
FFFFFFFFFFFFF:FFFFFFFFFFFFFFFFFFFFFFFFFFFFFFFFFFFFFFFFFFFFFFFFFFFFFFFFFFFFFFFFFFFFFFFFFFFFFFFFFFFFFFFFFFFFFFFFFFFFFFFFF:FFFFFFFFFFFFFFFFFFFFFFFFFFFFFFFFFFFFFFFFFFF:FFFFFF:F:FFFFFFFFFFFFFFFFFFFFFFFFF,FFFFFFFFFFFFFFF:FFF,FFFFFFFFFFFFFF:FFFFFFFFFF,FFF,F
@A00920:152:HGHKKDRXX:2:2108:29469:21778 2:N:0:AGGAGTGG+CTAAGCCT
GGACTACTAGGGTTTCTAATCCTGTTTGCTCCCCACGCTGTCGCGCCTCAGCGTCAGCAAAACTGCCCAGCGGGCCGCCTTCGCCCCCGGTGTTCTTCCGGATCTCTACGCATTCCACCGCTACACCCGGAATTCCGCCCGCCCCTACAGTGCTCGAGCCGGGGAGTATCGCTGGCCGACCCGGGGTTGAGCCCCGGGCTTTCACCAGCGACTGCCCGCGGCCGCCTACGCGCCCTTTACGCCCAGTGAT
+
F:FFFFFFFFFFF,FFFFFFFFF,FFFFFFFFFFF:FFFF,F,F,:FF:FFFF:FFFF:FF,FFFFFFFFFF:F,FFFFF,F:F:,:FFF:F:F::FFFFF,FF:F,::,FFF,FFFF:FFFFFFFFFF,F,FFFFFFFFFFFFFF:FFFFF:FFFFF,FFFFFF:F:,:FFF,FFFFFF:F:FF,FFFFFFFFFF:FFFFFF,:FF,FF:FFFFF:FFF,:FFFFFFFFFFF:FFF::FFF::FFFFFF
@A00920:152:HGHKKDRXX:2:2108:28492:22060 2:N:0:AGGAGTGG+CTAAGCCT
GGACTACACGGGTATCTAATCCTGTTTGCTCCCCACGCTTTCGCGCCTCAGCGTCAGAACCGGACCAGAGAGCCGCTTTCGCCACCGGTGTTCCACCCAATATCTACGAATTTCACCTCTACACTGGGTATTCCACCCTCCTCTTCCGGCCTCCAGCCTTGGTGTTTCGGCCGCACCTCCGGGGTTGAGCCCCGGGCTTTCACAAACCGACTGCCAAGGCCGCCTACGCGCCCTTTACGCCCAGTGATTC
+
FF:FFFFFFFFFFFFFFF::FFFFFFFFFFFFFFFFFFFFFFFFFFFFFFFFFFFFFFFFFFFF:F:FFFFFFFFF:FFFFFFFFFFFFFFFFF,FFF:,FFFFFFFFFFFFFFFFFFFFFFFFFFFFFF:FFFFFFFFFF:FFFFFFFFFF:F:FFFFFFFFFF,:FFFF:FF,FFFFF:FFF,:FFFFFFFFFFFFFFFFFF::FFFFFFFFFFFFFFFFFFFFFFF:FFFFFFF:FF:F:FFFF,FF
@A00920:152:HGHKKDRXX:2:2108:11442:22654 2:N:0:AGGAGTGG+CTAAGCCT
GGACTACAGGGGTATCTAATCCTGTTTGCTCCCCACGCTTTCGCACCTCAGCGTCAGTACAGGTCCAGTTAGCCGCCTTCGCCACTGGTGTTCTTGCGAATATCTACGAATTTCACCTCTACACTCGCAGTTCCGATCACCTCTCCCGGACTCAAGCTCTACAGTATCTAATGCAGTTCAGGAGTTGAGCTCCAGGATTTCACCACAGACTTAGAAAGCCGCCTACGAGCGCTTTACGCCCAGTAATTCC
+
FFFFFFF,,:FFF,FFFFFFFFFFFFFFFFFFFFFFFFFFFFFFFFFFFFFFFFFFFF::,,F,FFFFF,,,FFFFFFFFFFFFFFFFFFFFF,F,F,FFFFFFFFFFFFFFFF:FFFFFFFFFF,F:F:FFFF,,,FFFFFFFFF:,,FFFFFFF::,F,FFFF:FF,FF,FFFFFFF,:F:F:F,F,F:FF,FF:FFFFFF,,F,FFF::,,F:,,FFFFFF,FF,F::FFFF:F,F:FF:F:F:FFF
@A00920:152:HGHKKDRXX:2:2108:22372:23390 2:N:0:AGGAGTGG+CTAAGCCT
GGACTACTGGGGTTTCTAATCCTGTTTGATCCCCACGCTTTCGTGCCTCAGAGTCAATATTCGTGTAGTGAGCTGCCTTCGCAATCGGTGTTCTATTTCATATCTAAGCATTTCACCGCTACATGACATATTCCGCTCACCTCCACGGTATTCAAGACAGATAGTATCAACGGCAGTTTCCGAGTTGAGCCCGGAGATTTCACCACTGACTTACCTACCCTCCTACGCACCCTTTAAACCCAGTGAATCC
+
FFFFFFFFFFFFF:FFFFFFFFFFFFFFFFFFFF,FFFFFFFFFFFFFFFFF:FFFF:FFF,FFFF,F:FFFFFFFFFFFFFF:FFFFFFFFF,F:,FFFFFFFFFFFFFFFFF:FFFFFFFFFFFFFFF:FFFFFFFFFF:FFFFFFF:,FFFFFFFFFFFFFFFFFFFFFFF,,FFFF:FFFFF:FFF:FFFFFFFFFFFF:,FF:FFFFFF:,FFF,:FFF:FFFFFFFFFFF:FFFFF:FFFFFF:
@A00920:152:HGHKKDRXX:2:2108:29894:23422 2:N:0:AGGAGTGG+CTAAGCCT
GGACTACCCGGGTTTCTAATCCTGTTTGCTCCCCACGCTTTCGCGTCTTAGCGTCAGTCACCGTCCAGAGGGCCGCCTTCGCCACCGGTGTTCCTCCTGATATCTACGCATTTCACCGCTACACCAGGAATTCCACCCTCCTCTCCGGGACTCGAGTCCGCCAGTTTCCAATGCACTTCCGGGGGTGAGCCCCGGGCTTTCACATCAGACTTAACGGACCGCCTACACGCCCTTTACGCCCAGTGATTCC
+
FFFFF,FFFFFFF:FFFFFFFFFFFFFF:FFFFFFFFFFFFFFFF:FFFF:FFFFFFF,FFFF:FF:F:,FFFFFFFFFFFFFFFFFFFFF:FFFF:FFF::FFF:FFFFFFFFFFFFFFFFF:FFFFFFFFFFFF,FFFFFFFFFFFF,FFFFFFFFFF:F,FFF:FFF:FFF:FFFFFFFFFF,F:FF:FF:FF,,F:FFFFFFFFFFF,FFFFF::F::FFFFF,FFFF:FFFFFF:F,F,FFFFFF
@A00920:152:HGHKKDRXX:2:2108:2329:23688 2:N:0:AGGAGTGG+CTAAGCCT
GGACTACAGGGGTTTCTAATCCTGTTTGCTCCCCACGCTTTCGCGTCTCAGCGTCAGTCGCCGTCCAGAAGGCCGCCTTCGCCACCGGTGTTCCTCTCGATATCTACGAATTTCACCTCTACACCGAGAATTCCGCCTTCCTCTCCGGGACTCCAGCTCGGCAGTTTCGAGTGCACTTCCTGGGTTGAGCCCAGGGCTTTCACACCCGACTTGCCGAGCCGCCTACACGCGCTTTACGCCCAGTCATTCC
+
FFFFFFFFFFFFFFFFF:FFFFFF:FFFF,FFFFFFFFF:FFFFFFFFFFFFFFFFFFFFFFFFFFFF:FFFFFFFFF:FFFFFFFFFFFFFFFFFFFFF,FFFFFFFF,FFFFFFFFFF:F,FFFFFFF:FFFFFFFFFFFFFFFFFFFFFFF:FFFFFFFFFF:F:F:FFFFFF:FFFFFFFF:FFFFFFFFFFFF,FFFFFF,FFFF:FFF:FFF:FFFFFFFFF,FFF:FFFFFFFF:FFFFF,FF
@A00920:152:HGHKKDRXX:2:2108:4878:24345 2:N:0:AGGAGTGG+CTAAGCCT
GGACTACTGGGGTATCTAATCCTGTTTGATCCCCACACTTTCGTGCCTCAGCGTCAGTTTGAGACTAGTAAGCTGTCTACACTATCGGTGTTCTTGACGATATCTAAGCATTTCACCGCTACACCGTCAATTCCGCCTACCTCGACTCCACTCAAGTCCTGCAGTATCAATCCCACCCTCCCGGTTAAGCCGGGATATTTCAGAACTGACTTACAAGACCGCCTACGCACCCTTTAAACCCAATAAATCC
+
FFFFFFFFFFFFFFFFFFFFFFFFFFFFFFFFFF:FFFFFFFFFFFFFFFFFFF:FFFFFFFFFFFFFFFFFFFFFFFFFFFFFFFFFFFFFFFFFFFFF,FFFFFFFF,FFFFFFFFFFFFFFFFFFFFFFFFFFFFFFFFFFFFFFFFF:FF:FFFFFFFFFFFFFF:FFFFFFF:FFFFFFFFFFFFFFFFF:FFFFFFFFFFFF:FFFFFFFFFFFFFFFFFFFFF:FFFFFF:F,:FFF:FFFFF
@A00920:152:HGHKKDRXX:2:2108:3179:24627 2:N:0:AGGAGTGG+CTAAGCCT
GGACTACCAGGGTATCTAATCCTGTTTGCTCCCCACGCTTTCGTGCCTCAGCGTCAGTGACTGTCCAGCAGGCCGTCTACACCGCGGGTGTTCCTCCTGATATCTACGCATTTCACCGCTACACCAGGAATTCCGCCTGCCTCTCCAGTACTCCAGCGACCCAGTTTCCGGCGCACCCTCCCGGTTAAGCCGGGAGATTTCACACCAGACTTGGGCCACCGCCTACGCACGCTTTACGCCCAGTAACTCC
+
FFFFFFFFFFFFFFFFFFFFFFFFFFFFFFFFFFFFFFFFFFFFFFFFFFFFFF:FFFFFFFFFFFFFFFFFFFFFFFFFFFFFFFFFFFFFFFFFFFF:FFFFFFFFFF:FFFFFFFFFFFFFFFFFFFFFFF:FFFFFFFFFFFFFFFFFFFFFFFFFFFFFFFFFFFFFFF::FFFFFFFFFF:FFFFFFFFFFFFFFFFFFF:FFFFFFFFFFFFFFFFFFFFFFFFFFFF:FFFFFFFFF:FFFF
@A00920:152:HGHKKDRXX:2:2108:16893:26553 2:N:0:AGGAGTGG+CTAAGCCT
GGACTACCCGGGTTTCTAATCCTGTTTGCTCCCCACGCTGTCGCGCCTCAGCGTCAGCAACAGCCCAGCAGGCCGCCTTCGCCACTGATGTTCTTCCCGATCTCTACGCATTTCACCACTCCACCCGGAATTCCACGCCCCTCTACTGCCCTCCAGCGGCCCAGTTTCGAACGGCCTCTCCCAGTTGAGCCGGGAGCTTTCACGTCCGACTTGGACCACCGCCTGCCCGCGCTTTACGCCCAGTAAATCC
+
FFFFF:FFFFFFFFFF:FFFFFFF:FFFFFFFFFFFFFFFFFFFFFFFF:FFFFFFFFFFFFFFFFFFFFFFFFFFFFFFFFFFF:FFFFFFFFFFFFFFFFFFFFFFFFFFFFFFFFFFFFFFFFFF:FF:FF:FFFFFFFF:FFF:FFFFFFFFFFFFFFFFFFFFFFFFFFFFFFFFFFFFFFFFFFFFFFFFFFFFFFFFFFFFFFFFFFFF:FFFFFF:F:FFFFFFFFFFFFFFF,FFF,F:FF
@A00920:152:HGHKKDRXX:2:2108:31684:27649 2:N:0:AGGAGTGG+CTAAGCCT
GGACTACCAGGGTTTCTAATCCTGTTCGCTCCCCACGCTTTCGCACCTCAGCGTCAGATCAGGCCCAGCAAGCCGCCTTCGCCTCCGGTGTTCTTCCGGATCTCTACGCATTCCACCGCTACACCCGGAATTCCGATGGCCTCTGCCTGTCTCAAGCCCCCCAGTATCCCCGGCATGCTCGGGGTTGAGCCCCGGCCTTTCACCATGAGACTTAAAGGGCCGCCTACGTGCGCTTTACGCCCAATAATAC
+
FFFFFFF:FFFFFFFFFFFFFFFFFFFFFFFFFF,:FFFFFFF:FF,FFFFFFFFFF:F::FFFFFFF,,F:FFFFFFFFF:F,FFF:FFFFFFFFFFFFFFFFFFFFFFFF,FFFFFFFFFFFFFFFFFFFFF,,F,,FF,FF,FF,:FFFF,FFFF,F:FFFFFFFFFFFFF,F,FFF,F,F,FFFFF,FFFF:F:FF,FFFF::FFF,:FFF,,,FFF:F,::FF,FFFFFF,FFFFFFFF:FFF,F
@A00920:152:HGHKKDRXX:2:2108:22616:27790 2:N:0:AGGAGTGG+CTAAGCCT
GGACTACCGGGGTTTCTAATCCCGTTTGCTCCCCTAGCTTTCGCTCCTCAGCGTCAATGTCGGTCCAGGATGCCGCCTTCGCCACCGGTATTCCTCCAGATATCTACGCATTTCACCGCTACACCTGGAATTCTGCATCCCTCTCCCGAATTCAAGCCATCCAGTATCGGATGCAGTTCCCAGGTTGAGCCTGGGGATTTCACATCCGACTTAGTTGGCCGCCTACGAGCCCTTTACGCCCAGTGAATCC
+
FFFFFFFFFFFFFFFFFFFFFFFF:FFFFFFFFFFFFFFFFFFFFFFFFFFFFFFFFFFFFFFFFFFFFFFFFFFFFFFFFFFFFFFFFF:FFFFFFFFF,FFFFFFFF,FFFFFFFFFFFFFFFFFFFFFFFFFFFFF:FFFFFFFFFFFFFFFFF,FFFFFFFFFFFFFFFF:FFFFFFFF:FFFFFFFFFFFFFF:FFFFFFFFFFF,FFFFFFFFFFFF:FFF:F:F:,FF,:FFFFFF:F,,FFF
@A00920:152:HGHKKDRXX:2:2108:12753:28588 2:N:0:AGGAGTGG+CTAAGCCT
GGACTACTCGGGTTTCTAATCCCGTTCGCTCCCCACGCTTTCGCATCTCAGCGTCAGATATGCCCCAGGGCGCCGGCTTCCCCACTGGTATTCCTCGGGATCTCTACACATTTCACCGCTACACCCCGAATTCTGCGCCCCTCTAGCACTCTCTAGATCGGCAGTTTTGGCCGGCCTCGCCCAGTTTAGCCGGGCGCTTTCACAACCAACTTGCCCATCCGCCTACTAGCGCTTTACGCCCAGTAACTCC
+
FFFFFFFF,FFFFFFFFFFFFFFFFFFFFFFFFFFFFFFFFFFFFFFFFFFFFFFFFFFFFFFFFFFFFFFFFFFFFFFFFFFFFFFFFFFFFFFFF:F:FFFFFFFFFFFFFFFFFFFFFFFFF,FFFFFFFFFFFFFFFFFFFFFFFF,FFFFFFFFFFFFFF:F,F:FFFFFFFFFFFFFFFFFF:FFF:FFFFFFFFFFFFFFFF:,:F:FFF:FFF:FF,FF,:FFFFFFF:FFFF,:FF:FFFF
@A00920:152:HGHKKDRXX:2:2108:18204:28980 2:N:0:AGGAGTGG+CTAAGCCT
GGACTACTGGGGTTTCTAATCCTGTTTGCTACCCATGCTTTCGAGCCTCAGCGTCAGTTAGTGCCCAGTAGGCCGCCTTCGCCACTGGTGTTCCTCCCGATATCTACGCATTCCACCGCTACACCGGGAATTCCGCCTACCTCTACACCACTCAAGACTGACAGTTTTGAAAGCAATTTATGGGTTGAGCCCATAGATTTCACTCCCAACTTGCCAATCCGCCTGCGCTCCCTTTACACCCAGTAATTCC
+
FFFFFFFFFFFFFF:FFFFFFFFFFFFFFFFFFFFFFFFFFFFFFFFFFFFFFFFFFFFFFFFFFFFFFFFFFFFFFFFFFFFFFFFFFFFFFFFFFFFFFFFFFFFFFFFFFFFFFFFFFFFFFFFFFFFFFFFFFFFFFFFFFFFFFFFFFFFFFFFFF:FFFFFFFFFFFFF:FFFFFFFFFFFFFFFFFF:FFFFFFFFFFFFFFFFFFFF:,FFFFFFFFFFFFFFFFF:FFFFFFFFFFFFFFF
@A00920:152:HGHKKDRXX:2:2108:3577:29700 2:N:0:AGGAGTGG+CTAAGCCT
GGACTACTGGGGTTTCTAATCCTGTTTGCTCCCCACGCTTTCGTGCCTCAGTGTCAGTGCTGGTCCAGGTGGCCGCCTTCGCAACTGATGTTCCTCCTGATCTCTACGCATTTCACTGCTACACCAGGAATTCCACTACCCTCTACCGTACTCTAGCCCGCCAGTTTCCAATGCAATTCCCAGGTTGAGCCCAGGGCTTTCACATCAGACTTAACGAACCACCTACGCACGCTTTACGCCCAGTAATTCC
+
FFFFFFFFFFFFFFFFFFFFFFFFFFFFFFFFFFFFFFFFFFFFFFFFFFFFFFFFFFFFFFFFFFFFFFFFFFFFFFFFFFFFFFFFFFFFFFFFFFFFFFFF:FFF::FFFFF:FFF,FF:F:,FFF,F,FFFFFFFFFFF:FFFFFFFFFF,FF:FFFF:FFFFFFFFFFF,FFFFFFFFFFFFFFFFFFFF:FF,FF,FFFFFFFFFFFFFFFF:F,FFFFFFFFFFFFFFF:FFFFF:FFFFFFF
@A00920:152:HGHKKDRXX:2:2108:25509:29731 2:N:0:AGGAGTGG+CTAAGCCT
GGACTACCCGGGTTTCTAATCCCGTTTGCTCCCCTGGCTTTCGCTCCTCAGCGTCAGTGTTGGTCCAGAATGCCGCCTTCGCCACCGGTGTTCCTCCAGATATCTAAGCATTTCACCGCTACACCAGCAATTCCGCATTCCTCTCCCAAACTCTAGCCCTCCAGTCTCACACGCAGTTCCCCGGTTGAGCCGGGGGCTTTCACGTGTGACTTAGAGGGCCGCCTACGAGCCCTTTACGCCCAGTAATTCC
+
FFFFFFFF:FFFFFFFFFFFFFFFFFFFFFFFFF::FFFFFFF,FFFFFFF,FFFF:FF,FF:F,,FFF:F:F,FFFFFFFF,F,:F:,FFFFF,,F,FFF,FFFF,FFFFFFFFFFFFFFFFFF,F,:,FFFFF,FF:FFFF,FFF,,::FFFF:FFFF,FFFFFFFFFFF,F,:,F:,FF:FFFF,:F:FF,F,,FFFFF,FF:FF,FFF:FF,FFFF,FFFFFF,FFFFFFFF:,FFFFFF,FFF:F
@A00920:152:HGHKKDRXX:2:2108:31096:29919 2:N:0:AGGAGTGG+CTAAGCCT
GGACTACTGGGGTTTCTAATCCTGTTTGCTCCCCACGCTTTCGTGCATCAGCGTCAGTGTTAGCCCAGGGGGCTGCCTTCGCCATCGGTGTTCCTCCAGATATCTACGCATTTCACTGCTACACCTGGAATTCCACCCCCCTCTGCCACACTCAAGTCTGCCAGTAACAAGCGCAGTTCCCAGGTTAAGCCCGGGGATTTCACACCTGTCTTAACAAACCGCCTACGCACGCTTTACGCCCAGTAATTCC
+
FFFFFFFFFFFFFFFFFFFFFFFFFFFFFFFFFFFFFFFFFFFFFFFFFFFFFFFFFFFFFFFFFFFFFFFFFFFFFFFFFFF:FFFFFFFFFFFFFFFFFFFF:FFFFFFFFFFFFFFFFFFFFFFFFFFFFFFFFFFFFFFFFFFFFFFFFFFFFFFFFFFFFFFF:FFFFFFFFFFFFFFFFFFFFFFFFFFFFFFFF:FFFFFFFFFFFFFFFFF:FFFF:FFFFFFFFFFFFFFFFFFFFFFFFF
@A00920:152:HGHKKDRXX:2:2108:21034:30091 2:N:0:AGGAGTGG+CTAAGCCT
GGACTACAGGGGTTTCTAATCCTGTTTGCTCCCCACGCTTTCGCGCCTCAGCGTCAATCACGGGCCAGATAGCCGCCTTCGCCACCGGTGTTCTTCCCAATATCTACGAATTTCACCTCTACACTGGGAATTCCACTATCCTCTCCCGCATTCAAGCTCATCAGTATCAAGCGCAGCCCCCAGGTTGAGCCCGGGAATTTCACGCCTGACTTGATAAGCCGCCTACGCGCCCTTTACGCCCAGTAATTCC
+
:FF:F:FFFFFFFFFFFF:FFFFFFFFF:FFF:F::FFFFFFFFFFFFFFFF::FFFFFFFF:FFFFFFFFFFFFF:FFFFF::FF:FFFFFFFFFFFFFFFFFFFFFFFFFFFFFFFFFFFFFFFFFFF:FF,FF:FFFFFFFFFF:FFFFFF:FFFF,FFFFFFFFFFFFFFFFFF:FFFFFFF:FFFFFFFFFFFFFFFFFFFFF:FFFFFFFFFFF:FFF:F:FFFFFF:FFFFFFFFFFFFFFFF
@A00920:152:HGHKKDRXX:2:2108:19361:31078 2:N:0:AGGAGTGG+CTAAGCCT
GGACTACTCGGGTTTCTAATCCTGTTTGCTCCCCACGCTTTCGCGCCTCAGAGTCAGATCCAGCCCAGTTGGCCGCCTTCGCCACGGGTGTTCTTCCCAATATCTACGCATTCCACCGCTACACTGGGAATTCCACCAACCCCTACTGGTCTCCAGGTCCGCAGTTTCGAAAGCAGCCCCGGAGTTGAGCCCCGGGATTTCACTTCCGACTTGCAGGTCCCGCCTGCGCGCGCTTTACGCCCAGTGATTC
+
FFFFFFFFFFFFFFFFFFFFFFFFFFFFFFFFFFFFFFFFFFF:FFFFFFF,FFFFFFF::FF,FFFFF:FFFFFFFFFFFFFFFFFFFFFFFFFFFFFFFFFFFFFFFFFFFFFFFFFFFFFFFFFFFFFFFFFFFFFFFFFFFFFFFFFFFFFFFFFFFFFF::FFFFF,FF:F,FFFFFFFFFF:FFFFFFFF,FFFFFFFFF:FFFFF:FFF,FFFFFFFFFFFF:F:FF:F,FFFFFF:FFFFFF
@A00920:152:HGHKKDRXX:2:2108:2908:31892 2:N:0:AGGAGTGG+CTAAGCCT
GGACTACTCGGGTATCTAATCCGGTTTGCTCCCCACGCTTTCGCCCCTGAGCGTCAGGACAGGGCCAGGATGCCGCCTTCGCCACTGGTGTTCCTCCCGATATCTACGCATTTCACCACTACACCGGGAATTCCACATCCCTCTCCCTGCCTCAACCCTGCCAGTTTTCCAGGACCCCTCCCAGTTGAGCCGGGAGATTTCACCTGACACTTAACAGGCCGCCTGCGGCCTCTTTACGCCCAATAAATCC
+
FFFFFFFFFFFFFFFFFFFFFFFFFFFFF:FFFFFFFFF,FFFFFFFFFFFFFFFFF,FFFFFFFFFFFFFFFFFFFFFFFFFFFFFFFFFFFFFFFFFFFFFFFFFFFF:FFF:FFFFF,F,FFFF::,:FFFFFFFFFFFF,FF:FFFFFF:F,FFFFFFFFFFFFFFFFF:FFFF:FFFFFFF,FFFFFF,F:FFFF::FFFFF,FF,FFFFFF,FFFF:,FF:F,F:F,,FFFFFFF:F,FF,FFF
@A00920:152:HGHKKDRXX:2:2108:19027:34068 2:N:0:AGGAGTGG+CTAAGCCT
GGACTACCAGGGTATCTAATCCTGTTCGCTCCCCACACTTTCGCTCCTCAGCGTCAGGTAATGCCCAGAGAACCGCCTTCGCCACCGGTGTTCCTCCTGATATCTACGCATTTCACCGCTACACCGGGAATTCCACCCCCCTCTTTGGTACTCTAGCTTGCCAGTTTCATGCGTCGTTCCTCGGTTAAGCCGAGGGATTTCACACATGACTTAGCAGACCGCCTACACGCCCTTTACGCCCAATAATTCC
+
FFFFFFFFFFFFFFFFFFFFFFFFFFFFFFFFFF:FFFFFFFFF:FFFFFFFFFFFFFFFFFFFFF:FFFFFFFFFFFFFFFFFFFFFFFFFFFFFFFFFFFFFFFFFFF:FFFFFFFFFFFFFFFFFF,FFFFFFFFFFFFFF,FFFFFFFFF,FFFFFFFFFFFFFF:FFFFFF,FFFFFFFFFFFFFFFFFFFFF,,F,FFFFFFFFFFFFFFFFFFFFFFFFFFFFFFF,F:FFFFF:,FFF::FF
@A00920:152:HGHKKDRXX:2:2108:19533:34100 2:N:0:AGGAGTGG+CTAAGCCT
GGACTGGGGTATCTAATCCTGTTCGCTCCCCATGCTTTCGTGCCTCAGCGTCAGTTGTTGGCCAGTACAATGCCTTCGCTATCGGTGTTCCTGATGGTATCTATGCATTTCACCGCTACATGCCACATTCCGCTGACCTCATCCTAATTCCAGCACCGCAGTATCAAAAGCAATTTTACGGTTGAGCCGCAAACTTTCACTCCTGACTTACGGCGCCGCCTACGCACCCTTTAAACCCAGTAATTCCGGA
+
:FFFFFFFFFFFFFFFFFFFFF:FFFFFFFFFFFFFFFFF,FFFFFFFFFFFFFFFFFFFFFFFF:FF,FFFFFFFFFFFFFFFFFFFFFFFFFFFFF:FFFFFFFFFFFFFFFFFFFFFFFFFFFFFFFFFFFFF:FFFFFFFFFFFFFF:FFFFF:FFFFF:F:FFFFFF:FFFFFFFF:FFFFFFFFFFFFF:FFFFFFFFFFFFFFFFFFFFFFFFFFFF:F:FFFFFFF:FFFFFF,F:FFFFFF
@A00920:152:HGHKKDRXX:2:2108:6045:34851 2:N:0:AGGAGTGG+CTAAGCCT
GGACTACTGGGGTATCTAATCCTGTTCGCTCCCCACGCTTTCGCTCCTCAGAGTCAGTATCGGCCCAGAGACCCGCCTTCGCCACCGGTGTTCCTCCTGATATCTGCGCATTTCACCGCTACACCAGGAATTCCGGTCTCCCCTACCGAACTCTAGCCCGCCCGTATCAACCGCAAGCCCGCAGTTAAGCTGAGGGTTTTCACGGTCGACGCGACGGGCCGCCTACGAGCACTTTACGCCCACTAAATCC
+
FFFFFFFFFFFFFFFFFFFFFFFFFF:FFFFFFFFFFFFFFFFFF,,FFFF,FFF:FF:,F:F:FFFFF:FFFFFFFFFFFFF:FFFFFF:FFFFFF,F:FFFF:FFFFFF:FFFFFFF,:F:FFFFF:FFFFF,,,:FFFFFF,F:F,FF,F:,FFFF,,FFFF:FFF:FFFF::F,FFFFFFFFF,FFFF,F:F:F::F:FF:,,FF:,,,F,F,FFF:FF:FF,FFF,:FF:,,FFFFF,FF,,:F:
@A00920:152:HGHKKDRXX:2:2108:11831:35196 2:N:0:AGGAGTGG+CTAAGCCT
GGACTACACGGGTTTCTAATCCTGTTTGCTCCCCACGCTTTCGAGCCTCAACGTCAGTTACTGTCCAGTAAGCCGCCTTCGCCACTGGTGTTCCTCCTAATATCTACGCATTTCACCGCTACACTAGGAATTCCGCTTACCTCTCCAGCACTCCAGCATGGCAGTTTCCAAAGCAGTCCCGGGGTTGGGCCCCGGGCTTTCACTCCAGACTTGCCCTGCCGTCTACGCTCCCTTTACACCCAGTAAATCC
+
FFFFFFFFFFFFFFFFFFFFFFFFFFFFFFFFFFFFFFFFFFFFFFFFFF:FFFFFFFFFFFFFFFFFFFFFFFFFFFF:FFFFFFFFFFFFFFF:FFFFF,FFFFFFFFFFFFFFFFFFFFFFFFFFFFFFFFFFFFFFFFFFFF:FFFFFFFFFFFFFFF,FFFFFF:FFFFFFFFFFFFF,:,FFFFFFFFFFFFFFFFFFFFFFFFFFFFFFFFFFFFFFFFFFFFFFFFF,FFFFFFFFFF:FFF
@A00920:152:HGHKKDRXX:2:2108:25852:35587 2:N:0:AGGAGTGG+CTAAGCCT
GGACTACTGGGGTTTCTAATCCTGTTCGCTCCCCACGCTTTCGAGCCTCAGCGTCAGTTACAGTCCAGAAAGCCGCCTTCGCCACTGGTGTTCCTCCTAATATCTACGCATTTCACCGCTACACTAGGAATTCCGCTTTCCTCTCCTGTACTCTAGTTTGACAGTTTCAAAAGCATTCCCGGGGTTGAGCCCCAGCCTTTCACTTCTGACTTGCCATACCACCTACGCACCCTTTACACCCAGTAAATCC
+
FFFF:FFFF:FFFFFFFFFFFFFFFF:FFFFF,:F:FFFFFFFFFFFFFF:FFFFFFFF:FFFFFFF:FFFFFF:FFFFFFFFFFFFFFFFFFFFFF:FFFFFFF,FFFF:FFFFFFFFFFFFFFFF:FF:FFFFFFFFFFFFFFFF:FFFFFFFFFFFFFFF:FFFFFFFFFF:,FFF,FFFF:FF,:FFFFFFFF:FFFFF:FFFFF:FFFF:,::FFFFFF:,FFFF:F,FF:FFF,FFF,FFF,FF
@A00920:152:HGHKKDRXX:2:2108:17824:35931 2:N:0:AGGAGTGG+CTAAGCCT
GGACTACCCGGGTTTCTAATCCTGTTTGCTCCCCACGCTTTCGTGCCTGAGCGTCAGTCTTGACCCAGGGGGCTGCCTTCGCCATCGGTGTTCCTCCGCATCTCTACGCATTTCACTGCTACACGCGGAATTCCACCCCCCTCTGCCAGACTCCAGCTCGCCAGTTTCCATGGCCATTCCCAGGTTAAGCCCGGGGCTTTCACAACAGACACCACGAACCGCCTCCGCACGCTTTACGCCCAGTAAGTCC
+
FFFFFFF,FFFFFFFFFF,FFF,:FF,FFFFFFF,FFFFFFFFF,FFFFFFFFFFFFFF:FFFFFFFFF:FFF,FFF,FFFFFF:FFFFFFFF:FFFF,F:,FFFFFF,FFFFFFF:FFF:FFF:FFFFFF,FF,FF:FFF:FF:FF,F:FFF:FFFF::FFFFFFFF,FFFFFFF:FFFFFFFFFFFFF:FF::FFF:FF:F,FF:FFFFF,FFF:FFFFFFF,FFF,FF:,F:,F:FFF:FFFF,F:F
@A00920:152:HGHKKDRXX:2:2108:5692:36245 2:N:0:AGGAGTGG+CTAAGCCT
GGACTACTGGGGTATCTAATCCTGTTCGCTCCCCACGCTTTCGCACCTCAGCGTCAGACAAGGTCCAGCGAGCCGCCTTCGCCTCTGGTGTTCTTCCGGATCTCTACGCATTTCACCGCTACACCGGGAATTCCGCCATCCTCTATCACACTCTAGCCGGCCAGTTTCAAATGCCATTCCCAGGTTGAGCCCAGGGCTTTCACATCTGACTTAGCCAACCGCCTACGCACGCTTTACGCCCAGTAATTCC
+
FFFF:FFFFFFFFF:FFFF:FFFFFFFFFFFF:FFFF:FFFFF:FFFFFFFFFFFFFFFFFFFFFFFFFFFFFFF:FFF:FFFFFFFFFFFFFF::FFFFFFFFFFFF:FFFFFFFFFF:FFFFFF:FFFFFFFFFFFFFFFFFFFFFFFFFFFF:F:FFFFFFFFFFFFFFF,FFFFFFFFF:,FFFFFF:FFFFFFF,FFFFFFFFFFFFFF:FF,FFF,F:FFFFFFF:FFFF,F:F:FFFFF:,FF
@A00920:152:HGHKKDRXX:2:2108:15944:36245 2:N:0:AGGAGTGG+CTAAGCCT
GGACTACAGGGGTTTCTAATCCTGTTTGCTCCCCACGCTTTCGCACCTCAGCGTCAATATGTGTCCAGTGAGTCGCCTTCGCCACTGGTGTTCTTCCGAATATCTACGAATTTCACCTCTACACTCGGAATTCCACTCACCTCTCCACAATTCTAGCGATGCAGTCTTAAAGGCAATTCCGGAGTTGAGCTCCGGGCTTTCACCTCTAACTTACAAATCCGCCTACGTGCGCTTTACGCCCAGTAAATCC
+
FFFFFFF:FFFFFFFFFFFFF:FFFFFFFFFFFFFFFFFFFFFFFFFF,FFFFFFFFFFFFFF,FFFFFFFFFFFFFFFFFFF,F:FFFF:FFFF:FFFFFFFFFFFFFFFFFF:FFFFFFFFFFFFFFFFFFFFFFFFFF:FFFFFFFFFFFF,FFFFFFF:FFFFFFFFFF::FFF:FFFFFFFFFFFFFF,,FFFFFFFFFFFF:FFF:FF::F,,FFFFFFFFFF,FFFFF::FFFFFFFFFFFFF
@A00920:152:HGHKKDRXX:2:2108:24279:36276 2:N:0:AGGAGTGG+CTAAGCCT
GGACTACTCGGGTTTCTAATCCTGTTTGCTCCCCACGCTGTCGCGCCTCAGCGTCAGCCACTGCCCAGCAGGCCGCCTTCGCCACCGGTGTTCTTCCGGATCTCTACGCATTCCACCGCTACACCCGGAATTCCACCTGCCTCTACAGTGCTCAAGTCGAACAGTTCGCACGGCCGATCCGGGGTTGAGCCCCGGACTTTCACCACACGCTTATCCAACCGCCTACGCGCCCTTTACGCCCAGTGATTAC
+
FFFFFFF:FFFFF:F::F::FFFFF:FFFFFFFFF:FFFFFFFFFFFFF:FFFFF:FFFFFFFFFFFFFFFF:FFFFFFFFFFF:FFFFFFFFFFFFFFFFFFFFFFF:FFFFFFF:FFFFF::F:FFFFFF::F,FFFFFFFFFFFFF:FFFF,F:FFFFFFFFF:FFFFFFF:F,F,FF,FF:FF,F,FF:,,FF:FF:FFF:F,FFFF:F:FF:FFFFFFFF,FF:FFF,FFF:FFF::F:F:FFF:
@A00920:152:HGHKKDRXX:2:2108:23619:36855 2:N:0:AGGAGTGG+CTAAGCCT
GGACTACTAGGGTTTCTAATCCTGTTTGATCCCCACGCTTTCGTGCCTCAGAGTCAATATTCGTGTAGCGAGCTGCCTTCGCAATTGGTGTTCTATGTCATATCTAAGCATTTCACCGCTACATGACATATTCCGCTCACCTCCACGATATTCAAGACAGATAGTATCAACGGCAGTTTCCAAGTTAAGCTTGGAGATTTCACCACTGACTTACCTGCCCTCCTACGCACCCTTTACACCCAGTGAATCC
+
FFFFFFFFFFFFFFFFF,FFFFFFFFFFFFFFFFFFFFFFFFFFFFFFFFFFF:FFFFFFFFFFFFF:FFFFFFFFFFFFFFFF::FFFFFFFFFFFFFFFFFFF:F:FFFFFFFFFFFFFFFFFFFFFFFFFFFF:FFFFFFFFFFFFFFFFFFFFFFFFFFFFFF,FFFFFFFFFFFFFFFFFFFFFFFFF:,FFFFFFFFFFFFFFFFFFFFFFFFFF::FFFFFFFFFFFFF,FFFFFFF:FFFFF
@A00920:152:HGHKKDRXX:2:2108:5168:36933 2:N:0:AGGAGTGG+CTAAGCCT
GGACTACAGGGGTTTCTAATCCCGTTCGCTACCCATGCTTTCGCGGTTCAGTGTCAGTTGGAGACCAGTAAACCGCCTTCGCCACTGGTGTTCTTCCGCATCTCTACGCATTTCACCACTACACGCGGAATTCCGTTTACCTCTTCTCCACTCAAGTCCGACAGTCTTCGTCAGCCTCTCCCAGTTTAGCCAGGAGCTTTCATAACCCACTTATCGAACCACCTACTCGCCCTTTACGCCCAGTTACTCC
+
FF:FFFFF:FFFF,FFFFFFFFFFFFFFFFFFFFFFFFFFFFF,FF,F:FF,FFFF:F:F:F,FFFFFFFFFF:FFFFFFFFFFF,FFFFFFF,FFF,FFFFFFFFFFFFFFFFFF:FFFFFFFF,FFFFFFF::,,FFFFFFFFF,F:F:FFFFF:F,,:FFFFFF,,:FFF:,:F,,FFFFFFFFFFFF,FFFFFFFFFFF:FF,,FFFFF:,,FFFFFFFF,FFF,FFFFFFFFFFFFFFFFFFF:F
@A00920:152:HGHKKDRXX:2:2109:11849:1407 2:N:0:AGGAGTGG+CTAAGCCT
GGACTACTAGGGTATCTAATCCGATTCGCTACCCACGCTTTCGTGCCTCAGCGTCAAGAAAGTGCCAGTTTAGTGCCTTCGCATTTGGTATTCCCCTCGATATCAACGGATTTCACCCCTACACCGAGAGTTCTCTAAACCTCTCACTCCTTCTAGTTATACCGTTTCTTGCGCGAACTCCGGGTTGAGCCCGAAGATTTAACACAAGACTCATATAACCGCCTACGCACCCTTTACGCCCAGTAAATCC
+
FF:FFFFFFFFFFFFFFFFFFFFFFFFFFFFFFFFFFFFFFFFFFFFFFFFFFFFFFFFFFFFFFFFFFFFFFFFFFFFFFFFF:FFFFFFFFFFFFFFFF,FFFFFFFFFFFFFF:FFFFFFFFFFFFFFFFFFFFFF:FFFFFFFFFFFFFFFFFFFFFFFFFFFFFFFFFFFFFFFFFFFFFFFFFF,FFF:FF:FFF,FFFF,FF:F,FF,FFFFFFFFF,FFFFFFFFFFFFFF:F:FF,FFFFF
@A00920:152:HGHKKDRXX:2:2109:1732:1736 2:N:0:AGGAGTGG+CTAAGCCT
GGACTACTGGGGTTTCTAATCCCTTTCGCTCCCCTAGCTTTCGTCCTGTGAGTGTCAGTTGTGGTCCAGCAGAGCGCTTTCGCCACCGGTGTTCTTCCCAATCTCTACGCATTTCACCGCTACACTGGGAATTCCCTCTACCCCTACCACACTCTAGCTGTTCAGTTTCCACCGCCTTTCAGTAGTTAAGCTACTGGTTTTAACGGCAGACTTGAACCGCCACCTACGGACGCTTTACGCCCAATAATTC
+
FFFFFFFFFFFFFFFFFFFFFFFFFFFFFFFFFFF,FFFFFFFFFFFFF:FFFFF:FFFF:FFFFFFFFFFFFFFFFFFF,FFFFFFFFFFFFFFF:FFF:FFFF:FFFFFFF:FFFFFFF:FFFF:F::FFFF:FFFFFF,F:FFF:FFFF::FFF,:FFFFFFFFFFF,FFF:FF,:FFFFF,,F:FFFFFFF:FFFF,FF,FF:FFFFFFF:,FFF:F,FF,FFF,FFFFF,FFFFFFFF:F,FF:F
@A00920:152:HGHKKDRXX:2:2109:5782:1892 2:N:0:AGGAGTGG+CTAAGCCT
GGACTACAAGGGTTTCTAATCCTGTTTGATCCCCAAGCTTTCGTGCCTCAGTGTCAATATTCGTGTAGCCAGCTGCCTTCGCAATAGGTGTTCTATGTCATATCTAAGCATTACACCGCTACATGACATATTCCGCTCATCTCCACGGAATTCAAGACAGATAGTAACCACGGCAGTATCCGAGTTAAGCCAGCAGATTTCACATCTGACTAAACTGCCCTCCTACGAACCCTTTAAACCCAGTGAATCC
+
FFFFFFFF:FFFF:FFFFFFFFFFFF,FFFFFFFF,FFFFFFF,,FFFFFFFFFFF:FF,,FF,,:FF:FF,FFFFFFFFFFFFF,FFFFFFF:FF,F:F:FFFF,FFFFFF,FFFFFFFFF:F:FF,FFFFFF:FFFFFF:F,:F,F,FFFF,FF,F,FFF,FFF:F,FF,FFFF,,F,,:,FFFFFFFF,:,FF,FFFFFF,,F,FFFF,,,:,:,FFFFFFFFF,,F:FFFFFFFFFFF,FFFFF:F
@A00920:152:HGHKKDRXX:2:2109:30418:2284 2:N:0:AGGAGTGG+CTAAGCCT
GGACTACCCGGGTTTCTAATCCTGTTTGCTCCCCACGCTGTCGCGCCTCAGTGTCAGAAACTGCCCAGCAGACCGCCTTCGCCACCGGTCTTCCTCCGGATCTCTACGCATTCCACCGCTACACCCGGAATTCCGTCTGCCTCTACAGCCCTCGAGTTTGACAGTCGGCACGGCAGACCCGGGGTTGAGCCCCGGGCTTTCACCACACCCTTATCAAACCACCTACGCGCCCTTTACGCCCAGTGATTCC
+
FFFFFFFFFFFFF:FFFFFFFFFFFFFFF:FFFFFFFFFFFFFFFFFFFFFFFFFFFFFFFFFFFFFFFFFFFFFFFFFFFFFFFFFFFFFFFF:FFFFFFFFFFFFFFF:F,FFFFFFFFFFF,:FFFFFFFFFFFFFFFF:FFFFF:F:FFFFFF,FFF:,FFFFFF,FFF:FFFFF:FFFF,,FFF:FFFFFFF,,FF:FFFFF,,FF,,FFFFFFFF,FF,FFFF,FF:,FFFFF,FFFFFF:F,:
@A00920:152:HGHKKDRXX:2:2109:8657:2425 2:N:0:AGGAGTGG+CTAAGCCT
GGACTACTAGGGTTTCTAATCCTGTTTGCTCCCCACGCTTTCGCACCTCAGCGTCAGTACCGGACCAGTGAGCCGCCTTCGCCACTGGTGTTCTTCCTAATATCTACGAATTCCACCTCTACACTAGGAGTTCCACTCACCTCTTCCGGACTCAAGATCGCCAGTATCGAAGGCAGTTCCGGGGTTGAGCCCCGGGATTTCACCCCCGACTTAACGATCCGCCTACGTGCGCTTTACGCCCAGTAAATCC
+
FFFFFFFF,FFFFFFFFFFFFFFFFFFFFFFFFF,FFFFFFFFFFFFFFFFFFFFFFFFFFFFFFFFFFFFFFFFFFFFFFFFFFFFF::FFFF,FFFFFFFFFFFFFFFFFFFFFFFFF,FFFFFFFFF,FFFFFFFFFFFFFFFFFFFFFFFFFFFFFFFFFFFFFFFFFFFFFFFFFF:FFFFFFFFF:FFFFF::FFFFFFFFFFFFFFFFFFFF:FFFFF:FFFFFF:F:FF:FFF:F:F:FFFF
@A00920:152:HGHKKDRXX:2:2109:9733:3004 2:N:0:AGGAGTGG+CTAAGCCT
GACTACTCGGGTTTCTAATCCTGTTTGCTCCCCACGCTTTCGTGCATGAGCGTCAGTGCAGGCCCAGGGGATTGCCTTCGCCATCGGTGTTCCTCCGCATATCTACGCATTTCACTGCTACACGCGGAATTCCATCCCCCTCTGCCGCACTCCAGCGATGCAGTCACAAATGCAGTTCCCAGGTTGAGCCCGGGGATTTCACATCTGTCTTACATCACCGCCTGCGCACGCTTTACGCCCAGTAATTCCG
+
FFFF:FFFFFFFFFFFF:FF:FFFFFFFFFFFFFFFFFF:FFFFFFFFFFFFFFFFFFFFFFFFFFFFFFFFFFFFFFFFFFFFFFFFFFFFFFFFFFFFFFFFFFFFFFFFF:FFFFF,FFFFFFFFFFFFFFFFFFFFFFFFFFFFFFFFFFFFFFFFFFFFFFFFF:FF:FFFFFFFFFFFFFFFFFFFFFFF:F:FFFFFFFFFFFFFFFFFFFFFFFFFFFFFFFFF:F:FFFFFFFF,FFFFFF
@A00920:152:HGHKKDRXX:2:2109:6768:3161 2:N:0:AGGAGTGG+CTAAGCCT
GGACTACCAGGGTTTCTAATCCTGTTTGCTACCCACGCTTTCGCGCCTCAGCGTCAGTACCGGTCCAGGGGGCCGCCTTCGCCACCGGTGTTCCTCCCAATATCTACGCATTTCACCGCTACACTGGGAATTCCACCCCCCTCTCCCGGACTCGAGCCTTGCAGTTTCTTCCGCACGTCCTCAGTTAAGCCGAGGGATTTCACGGAAGACACGCATGGCCGCCTACGCGCCCTTTACGCCCAATAATTCC
+
FFFFFF:F:FFFF,FFFF:FF:FFFFFFFFFFFFFFFFFFFFF,FFFFFFFFF:F:FFFFFFFFFFFFFFFFFFF:FFFFFFFFF:FFFFFFFF:FFFF,FFFFF:FFFFFFFF:FFFFFFFFFFFFFFFFFFFFFFFFFF:FFFFFFF:FFFFF:FFFF,FFFFFFFF:FFFFFF:FFFFFFFFFFFF,F:,FFF:FFFFFFFFFFFFFFFF::FFFFFFFFF:,FFFFFFF,FFFF,FFFF,FFFFFF
@A00920:152:HGHKKDRXX:2:2109:24053:3255 2:N:0:AGGAGTGG+CTAAGCCT
GGACTACCGGGGTTTCTAATCCCGTTTGCTCCCCTGGCTTTCGCTCCTCAGCGTCAATGCCGGTCCAGGATGCCGCCTTCGCCACCGGTATTCCTCCAGATATCTACGCATTTCACCGCTACACCTGGAATTCTGCATCCCTCTCCCGGATTCAAGCCATCCAGTATCGGACGCAGTTCCCAGGTTGAGCCTGGGGATTTCACGTCCGACTTAGTTGGCCGCCTACGAGCCCTTTACGCCCAGTAATTCC
+
FFFFFFFFFFFFFFFFFFFFFFFFFFFFFFFFF:FFFFFFFFFFFFFFFFFFFFFFFFFFFFFFFFFFFFFFFFFFFFFFFFFFFFFFFFFFFFFFFFFFFFFFFFFFFFFFFFFFFFFFFFFFFFFFFFF:FFFFFFFFFFFFFF:FFF:FFFFFFFFFFFFFFFFFFF:FFFFFFFFFFFFFFFF,FFFFFFFFFF,FFF,FF:FF:FFFFF:FFFFFFFFFFFFFFFF,:FFFFFFFF:FF:FF,:F
@A00920:152:HGHKKDRXX:2:2109:16631:3302 2:N:0:AGGAGTGG+CTAAGCCT
GGACTACAGGGGTTTCTAATCCTGTTCGCTACCCATGCTTTCGTGCCTCAGCGTCAGTTATCGTTTAGTAAGCTGCCTACGCTATCGGTGTTCTTTATGGTATCTATGCATTTCACCGCTACACCATAAATTCCGCCTACCTCAACGATACTCAAGGTCATCAGTATCAATGGCAGTTCCACAGTTGAGCTGTGGGCTTTCACCACTGACTTAATGACCCGCCTACGCACCCTTTAAACCCAATAAATCC
+
FFFFFFFFFFFFFFFFFFFFFFFFFFFFFFFFFFFFFFFFFFFFFFFFFFFFFFFFFFFFFFFFFFFFFFFFFFFFFFFFFFF,FFFFFFFFFFFFFFFF:FFFFFFFFFFFFFFFFFFFFFFFFFFFFFFFFFFFFFFFFFFFFFFFF:FFFFFFFFFFFFFFFFFFFFF:FFFFFFFFFFFFFF:FFFFFFFFFFF:FFFFFFFFFFFFFFFFFFFFF:FFFFFFFFFFFFFF,,FFFFFFFFFFFF:
@A00920:152:HGHKKDRXX:2:2109:7636:3944 2:N:0:AGGAGTGG+CTAAGCCT
GGACTACTCGGGTTTCTAATCCCGTTTGCTCCCCTAGCTTTCGCGCCTCAGCGTCAAGAATGGGCCAGGCAGTCGCCTTCGCCACTGGTGTTCCTCCCGATATCTACGCATTTCACCACTACACCGAGAATTCCAGTCCCCCCTCAAACCCTCAAGCAAGGTAGTTTCCAATGCAGTTTCCGGGTTGAGCCCGGAGATTTCACATCCGACTTACCTCACCACCTACGCACCCTTTACGCCCAGTGAATCC
+
FFFFF:FFFFFFF:FFFFFFFFFFF:FFFFFFFFFFFFF:FFFFFFFFFFFFFFFFFF:FFFFFFFFFFFFFFFFFFFFFFFF:F,FFFFFFFFFFF:FFFFFFFFFFFFFFFFFFFFFFFFFFF:FFFFFFFFFFFFFFFFFFFFF:FFFFFFFFF,FFFFFFF,FF:FFFFFFFFFFFFF:FFFFFFFFFFFFFFFFFFFFFFF,FFFFFFFF::FFFFFFFFFFF,FFFFFFF::FFFFFFFF:FFF
@A00920:152:HGHKKDRXX:2:2109:2935:5228 2:N:0:AGGAGTGG+CTAAGCCT
GGACTACTAGGGTTTCTAATCCCGTTTGCTCCCCACACTTTCGCATCTCAGCGTCAGTCGCAACCCAGCACGTCGCCTTCGCCACTGGTGTTCTTCCCGATCTCTACGCAGTCCACCGCTACACCGGGAGTTCCACGTGCCTCTGTTGCCCTCAAGTCCTATAGTCTCCACGGACCTCCCCCCGTTGAGCCAGGGGCGTGAACCGCGGCCTTACAGAGCCGCCAACATCCGCTCTACGCCCAGTGAAGCC
+
FF:F,FF::FFF:,FF,FFFFFFFFFFFF,FFFF:FF,FFFFFF,FFFF,FFFFFFF,FFF:FFFFFFFFFF:FFFFF,FFFFFFF::F:FFFF,FFFFF:FFF,:FFFF:FFFFFFFF:FFFFFFFFF,F:FFFFFFFFFFFFF,FFFFF,F:FFFFF:,F,FFFFFF,:F,,,F:FFFFF,:,FFF,F:,F,::FF,,FFFFFFF,,FF,,FF,F,FF:FF,,FFFFF:FF,F,F,FFFF,F,:,:::
@A00920:152:HGHKKDRXX:2:2109:31774:6386 2:N:0:AGGAGTGG+CTAAGCCT
GGACTACTGGGGTTTCTAATCCCGTTTGCTCCCCTGGCTTTCGCGCCTCAGCGTCAGTGTCGGTCCAGGATGCCGCCTTCGCCACCGGTGTTCCTCCAGATATCTACGCATTTCACCGCTACACCTGGAATTCCGCATTCCTCTCCCAAACTCAAGCCATCCAGTCTCACACGCAGTTCCCCGGTTGAGCCGAGGGATTTCACGTGTGACTTAGTTGGCCGCCTACGAGCCCTTTACGCCCAGTAATTCC
+
FFFFFFFFFFFFFFFFFFFFFFFFFFFFFFFFFFFFFFF:FFFFFFFFFFFFFFFFFFFFFFFFFFFFFFFFFFFFFFFFFFFFFFFFFFFFFFFFF:FFFFFFFFFFFFFFFFFFF:FFFFFF:FFFFFFFFFFFFFF:FFFFFFFFF,,FFFFFF::FFFFFFFFFFFFFFFF:FFF:FFFFFFFFFFFFFFFFFFFFFFFFFFF:FFFFFFFFFFFFFFFFFFFFFFF:FF,FFFFFFFFF:F:FF:
@A00920:152:HGHKKDRXX:2:2109:2302:6417 2:N:0:AGGAGTGG+CTAAGCCT
GGACTACTGGGGTTTCTAATCCTGTTTGCTACCCACGCTTTCGCTCCTCAGCGTCAGTTCCGGCCCAGAGCGCCGCCTTCGCCGCTGGTGTTCCTCCTGATATCTGCGCATTTCACCGCTACACCAGGAATTCCACGCTCCCCTACCGGACTCTAGCCATGGCAGTATCGAGTGGCGTCTCCAGGTTGAGCCTGGAGGTTTCACACCCGACTTACCAAGCCGCCTACGAGCTCTTTACGCCCAATAAATC
+
FFFFFFFFFFFFFFFFFFFFFFFFFFFFFFFFFFFFFFFFFFFFFFFFFFFFFFFFFFFFFFFFFFFFFFFFFFFFFFFFFFFFFFFFFFFFFFFFFFFFFFFFFFFFFFFFFFFFFFFFFFFFFFFFF:FFFFFFFFFFFFFFFFFFFFFFFFFFFFF:FFFFFFFFFFFFFFFFFFFFFFFFFFFFFFFFF:FFFFFFFF,:::FFFF:FFFFFFFFF:FFFFFFFFFFFFFFFFFFFFFF,FFFFFF
@A00920:152:HGHKKDRXX:2:2109:21079:9815 2:N:0:AGGAGTGG+CTAAGCCT
GGACTACCAGGGTTTCTAATCCTGTTTGCTCCCCACGCTTTCGCGCCTCAGCGTCAGTTAAGGGCCAGGTGGCCGCCTTCGCCACTGGTGTTCTACCCAATATCTACGAATTTCACCTCTACACTGGGTATTCCGCCACCCTCTCCCATACTCAAGATCACCAGTCTCAAAGGCAATTCCCGGGTTGAGCCCAGGGCTTTCACCTCTGACTTAAAGATCCGCCTACGCGACCTTTACGCCCACTAAATCC
+
FFFFFFF:FFFFFFFFFFFFFFFFFFFFFFFFFFFF:FFFFF:,FFFFFFFFFFFFF:F:,,F:FFFF,,,FF,FFFF:FFF,FF,F:F:FFFFFF,,,FFFFFF,FFFFFFFFFFFFFF:FFFFF:F,FFFF:FFFFF::FFFF,FFFF,FFFFFF:F,F:FFF,:FFFFFF:FFFF:,F,FFF:,FFF,FFF:,FFFFF:F,,FF,::FFFFFF:,:FF:FFF,,F,:FFFFFF:,,F,F,F:FFFFF
@A00920:152:HGHKKDRXX:2:2109:10059:9956 2:N:0:AGGAGTGG+CTAAGCCT
GGACTACCGGGGTATCTAATCCTGTTTGCTCCCCACGCTTTCGCGCCTCAGCGTCAGAAACGGACCAGCGAGCCGCCTTCGCCACAGGTGTTCCTCCGAATATCTACGAATTTCACCTCTACACACGGCATTCCACTCGCCTCTTCCGTCCTCCAGACATCCAGTATCGGAGGCAGTTCCGGGGTTGAGCCCCGGGATTTCACCCCCGACTCGAATATCCGCCTACGCGCCCTTTACGCCCAGTAATTCC
+
FFFFFFFFFFFFFFFFFFFFFFFF:F,FFF:FFFFFFFF:FFFFFFFFFFFFFFFFFFFF:,F,FFFFFF:FF:FFFFFFFFFF:,F:,FFFFF,FFF:FF,FFFFFFFFFFFFFFFFFFFFFF,FF::,FFFF,F,,:FFFFF:FF:F,:FFFFFF,FF,,FFFFF:FFF,FFF,FFF,,,FFFF:FFFFFF:FF,FFFF::,:FF:FF:F,,FFF:FFFFFFFF:F:FFFFFFFFFFFFFFFFFFFFF
@A00920:152:HGHKKDRXX:2:2109:18394:11177 2:N:0:AGGAGTGG+CTAAGCCT
GGACTACCGGGGTTTCTAATCCTGTTTGCTCCCCACGCTTTCGTGCCTCAGTGTCAGTGCTGGTCCAGAAGGCCGCCTTCGCCACGGATGTTCCTCCCGATCTCTACGCATTTCACTGCTACACCGGGAATTCCGCCATCCTCTACCGCACTCTAGCCCGCCAGTATCCAATGCAATTCCCAGGTTGAGCCCAGGGCTTTCACATCAGACTTAACGAACCACCTACGCACGCTTTACGCCCAGTAATTCC
+
FFFFFFFF,FFFFFFFFFFFFFFFF:FFFFFFFFFFFFFFFFFF,FFFFFF,FFFFFFFFFFFFFFFFF,,FFFFFFFFFFFFFF:FFFFFFFFFFF:FFFFFFFFFFFFFFFFFF:FFFFFFFF:FFFFFFFFFF:F:FFFFF,FF:FFFFF,FFFF:FFFFFFFF:F:F,FFF,FFFFF,FFFF:FFFFFFFFF:FFF:FF:FF,FFFFFF,F,:,FFF:FFFFF:FF,FFFFFFFFFFF:F,FFF,F
@A00920:152:HGHKKDRXX:2:2109:26630:11725 2:N:0:AGGAGTGG+CTAAGCCT
GGACTACCAGGGTTTCTAATCCCGTTTGCTCCCCTGGCTTTCGCGCCTCAGCGTCAATACCGGTCCAGGATGCCGCCTTCGCCACCGGTATTCCTCCAGATATCTACGCATTTCACCGCTACACCTGGAATTCCGCATTCCTCTCCCAAACTCTAGCCCCCCAGTCTCACACGCAGTTCCCCGGTTGAGCCGAGGGATTTCACGTGTGACTTAGAGGGCCGCCTACGAGCCCTTTACGCCCAGTAATTCC
+
FFFFFFFFFFFFFFFFFFFFFFFFFFFFFFFFFFFFFFFFFFFFFFFFFFFFFFFFFFFFFFFFFFFFFFFFFFFFFFFFFFFFFFFF:FFFFFFFFFFFFFFFFFFFFFF:FFFFFFFFFFF:FFFFFFFFFFFFFFFFFFF:FFFFFFFFFFFFFFFFFFFF:FFFFFFFFFFFFFFFFFFFFFFFFFFFFFFFFFFFFFFFFFFF:F,,F:,F:FFFFFFFFFFFFFFF,FFFFFFFF,FF,FFFFF
@A00920:152:HGHKKDRXX:2:2109:29722:12446 2:N:0:AGGAGTGG+CTAAGCCT
GGACTACCGGGGTTTCTAATCCTGTTTGCTCCCCACGCTTTCGCGCCTCAGTGTCGGATCCGGCCCAGTGAGCCGCCTTCGCCTCCGGTGTTCTTCCCGATATCTACGCATTCCACCGCTACACCGGGAATTCCACTCACCTCTACCGGTCCCTAGACACGCAGTCTCGAAGGGCGTCGCAGGGTTGAGCCCTGCGCTTTCACCTCCGACTTGCGCACCCACCTGCGCGCGCTTTACGCCCAGTAATTCC
+
FFFFFFFFFFFFFFFFFFF::F:FFFFFFFFFFF,FFFFFFFFFFFFFFFFFFFFFFFFFFFFFFFF::FF:FFFFFFFFFFFFFFF:FF:FFFFF,FFFFFFFFFFFFFFFFFFFFFFFFFFFFFFF:,F:FFFFFFFFFFFFFFFFFFFFFFFFFF,F:FFFFFFFF,:FFFF:FFFFFFFFFFFFFFFFFFFFFFFFF,FFFF:FFFFF:FFFFFFFF:FFFFFFFFFF:FF:,FFFF::,FFF:FF
@A00920:152:HGHKKDRXX:2:2109:30752:12633 2:N:0:AGGAGTGG+CTAAGCCT
GGACTACTGGGGTATCTAATCCTGTTTGCTCCCCACGCTTTCGTGCCTCAGCGTCAATGATCGTGTAGTAAGCTGCCTTCGCAATCGGTGTTCTATGTCATATCTAAGCATTTCACCGCTACATGACATATTCCGCTTACCTCCACGATATTCAAGACACATAGTATCAACGGCAGTTCCCAAGTTAAGCTCGGGGATTTCACCACTGACTTATGCATCCGCCTACGCACCCTTTAAACCCAGTGAATCC
+
FF:FFFFFFFFFFF:FFFFFFFFFFFFFFFFFFFFFFFFFFFFFFFFFFFFFFFFFFFFFFFFFFFFFFFFFFFFFFFFFFFFFFFFFFFFFFFFF:FFFFFFFFFFFFFFFFFFFFFFFFFFFFFFFFFF:FFFFFFFFFFFF:FFFFFF,F:F:FFFFFFFFFFFFFFFFFFFFFFFFFF:FFFFFF:FFFFF:FFFFFF:FFFFFFFF:FFFFFFF:FFFFFFFFFFFFFFFFFF:FFFFFFFFFFF
@A00920:152:HGHKKDRXX:2:2109:31159:13056 2:N:0:AGGAGTGG+CTAAGCCT
GGACTACTAGGGTATCTAATCCCGTTTGCTCCCCTGGCTTTCGCGCCTCAGCGTCAGTGTCGGCCCAGCAACCCGCCTTCGCCTCAGGTGTTCTTCCCAATATCTACGCATTTCACCGCTACACTGGGAATTCCGGTTGCCCCTTCCGCACTCTAGCTCAGCAGTTTCGAAAGCCGTTCCGGGGTTGAGCCCCGGGCTTTCACTCCCGACTTGCTGTGCCGCCTACGCGCCCTTTACGCCCAGTAATTCC
+
FF:FFFFFF:FFFFFFFFFFFFFFFFFFFFFFFFFF:FFFFFFFFFFFFFFFFFFFFFFFFFFF,FFFFFFFFFFFFFFFFFFFFFFFFFFFFFFFF:FFFFFFFFFFFFFFFFFFFFFFFFFFF:FFFFFFFFFFFF:FFFFFFFFFFFFFFF:FFFF:FFFFFFFF:FFFF,FFF:,FFFFF::FFFFFF:F:FFFFF:FFFFF:FFFFFFFFFFFFFFFFFF:FFFFFFFFFFFFFFFFFFFFFFFF
@A00920:152:HGHKKDRXX:2:2109:5077:13135 2:N:0:AGGAGTGG+CTAAGCCT
GGACTACCCGGGTTTCTAATCCTGTTTGCTACCCACGCTTTCGCTCCTCAGCGTCAGTACTGGCCCAGACCACCGCCTTCGCCACCGGTGTTCCTCCTGATATCTGCGCATTTCACCGCTACACCAGGAATTCCGTGGTCCCCTACCAGACTCGAGTCATAGCAGTATCAGGTGGCGTCCCCAGGTTGAGCCTGGGGTTTTCACACCCGACTTACCAAACCGCCTACGAGCTCTTTACGCCCAATGAATC
+
FFFFFFFFFFFFFFFFFFFFFFFFFFFFFFFFFFFFFFFFFFFFFFFFFFFFFFFFFFFFFFFFFFFFFFFFFFFFFFFFFFFFFFFFFFFFFFFFFFFFFFFFFFFFFFFFF:FFFFFFFFFFFFFFFFFFF:FFFFFFFFFFFFFFFFFFFFFFFFFFFFFFFF:FFFFFFFFFFFFFFFFFF:FFFFF,FFFFFFFFFFFFFFF:F:FFFFF:FFFFFFF:FFFF:FFFFFFFFFFFFF:,:FFFF:
@A00920:152:HGHKKDRXX:2:2109:19226:13244 2:N:0:AGGAGTGG+CTAAGCCT
GGACTACAAGGGTATCTAATCCTGTTTGCTCCCCACGCTATCGCGCCTGAGCGTCAGATACGAGCCAGTGAGCCGCCTTCGCCACCGGTGTTCTTCCCAATATCTACGAATTTCACCTCTACACTGGGAATTCCACCCACCTCTATCGGACTCGAGACCAACAGTATCAAAGGCAATTCCGGAGTTGAGCTCCGGGCTTTCACCTCTAACTTACAAAGCCGCCTACGTGCGCTTTACGCCCAGTAATTCC
+
FFFFFFFFFFFFFFFFFFFFFFFFFFFFFFFFFFFFFFFFFFFFFFFFFFFFFFF,FFFFFFFFFFFFFFFFFFFFFFFFFFFFFFFFFFFFFFFFFFFFFFFFFFFFF,FFFFFFFFFFFFFFFFFFFF,FFFFFFFFFFFF:FFFFF,FFFFFFFFFFFFFF::FFFFFFFFF,FFFFFFFFFFFFFFFFFFFFF:FFFFFFFFFFFFFFFFFFFFFFFFFF:FFFFFFFFFFFFFFFF,F,FFFFFF
@A00920:152:HGHKKDRXX:2:2109:31828:13307 2:N:0:AGGAGTGG+CTAAGCCT
GGACTACAAGGGTTTCTAATCCTGTTTGCTCCCCACGCTTTCGTGCCTCAGCGTCAGATGTGGACCAAGAAGCTGCCTTCGCCATCGGTGTTCCTCTCGAGATCTACGCATTTTACCGCTACTCCGAGAATTCCACTTCTCTCTTCCACCCTCTAGTTCGCCAGTATCTACTGCTGATTCCCGGTTAGGCCGGGAGATTAAACAATTGACTTAGCAGACCGCCTACGCACCCTTTACACCCAATCATTCC
+
FFFFFFFFFFFFFFFFFFFFFFFFFFFFFFFFFFFFFFFFFFFFFFFF:FFFFFFFFFFFFFFFFFFFF,FFFFFFFFFFFFFFFFFFFFFFFFFFFFFFFFFFFFFFFFFFF:FFFF:FFFFFFFFFF:FFF:FFFFFF,FFFFF:FFF:FFFFFFFFFFF:FFFFFFF,FFFFFFFFFFFFFFF:FFFFFFFFFFFFFFFFFFFFFF:FFFFFFFFFFFFFFFFFFFF:FF,FFFFFFFFFFFFFF,F
@A00920:152:HGHKKDRXX:2:2109:28953:13401 2:N:0:AGGAGTGG+CTAAGCCT
GGACTACTGGGGTATCTAATCCTGTTTGCTACCCACGCTTTCGCTCCTCAGCGTCAGTTCCGGCCCAGAGCACCGCCTTCGCTACTGGTGTTCCTCCCGATATCTGCGCATTTCACCGCTACACCGGGAATTCCATGCTCCTCTACCGGACTCTAGCCATGGCAGTATCCAGTGCAATTCCCAGGTTGAGCCCAGGGCTTTCACATCAGACTTAACGAACCACCTACGCACGCTTTACGCCCAGTAATTC
+
FFFFFFFFFFFFFFFFFFFFFFFFFFFFFFFFFFFFFFFFFFFFFFFFFFFFFFFFFFFFFFFFFF:FFFFFFFFFFFFFFFF,FFFFFFFFFFFFFFFFFFFFFFFFF,FFFF:FFFFFFFFFFFFFFFFFFFFFFFFFFFFFFFFFFFFFFFFFFFFFFFFFFFFFFFFFFFFFFFFFFFFFFFFFFFF:FFF:FFFFFFFFFFF:FFFFFFFFFFFFFFFFFFFFFFFFFF:FFFFFFFFFF,,FFF
@A00920:152:HGHKKDRXX:2:2109:21576:13432 2:N:0:AGGAGTGG+CTAAGCCT
GGACTACAGGGGTTTCTAATCCTGTTTGCTCCCCACGCTTTCGCGCCTGAGCGTCAGTACCGAGCCAGATGGCCGCCTTCGCCACCGGTGTTCTTCCTAATATCTACGAATTTCACCTCTACACTAGGAATTCCGCCATCCTCTCTCGGACTCAAGCACTCCCGTTTCAAAGGCAATTCCGAAGTTGAGCCTCGGGATTTCACCTCTGACACAGAGCACCGCCTACGCGCGCTTTACGCCCAGTAATTCC
+
FFFFFFFFFFFFFFFFFFFFFFFFFFFFFFFFFFFFFFFFFFFFFFFFFFFFFFFFFFFFFFFFFFFFFFFFFFFFFFFFFFFFFFFFFFFFFFFFFFFFFFFFFFFFFFFFFFFFFFFFFFFFFFFFFFFFFFFFF:FFFFFFFFFFFFFFF:FFFFFFFFFFFF:FFFFFFF,:FFFFF:::F:FFFF:FF:FFF,F:F,FFFFFFFFF,FFFFFF:FFFFFFFFFFFFFFFFFFFFF:FFFFF:FFF
@A00920:152:HGHKKDRXX:2:2109:16405:13839 2:N:0:AGGAGTGG+CTAAGCCT
GGACTACTGGGGTTTCTAATCCCATTCGCTCCCCTAGCTTTCGTCCCTCAGTGTCAGATGAGGTCCAGCAGAGCGCTTTCGCCACCGGTGTTCTTCCCAATCGCTACGAATTTCACCGCTACACTGGGAATTCCCTCTGCCCCTCCCTCTCTCTAGCTTCTTATTTACTGAGGACTTTCAGAAGTTAAGCTTCTGTCTTTGACACAAGACTTTTTAGGCTACCTACGGACACTTTACGCCCAATCATTCC
+
F:,:F:F,FFF:,F:::::,FFF,FF::,FFFFF,,,:FF,FFFFF,,F,,F:F,F,FFF:FF,FFF,FFFF::,:FF,:FFFFFFFFFFF,FF,FFFFF:,,,F,F,,FFF,FFFF:,F:F:F,FF,F,F,FFFFFF,FFF:FFF,FF,F,F,FFFFFFF,,,FF,FFF:F,,FF,,,,FF,FFF:F,:FFFFFFFFF,,FF,FF:,:FF,:FFFF:FFFF,,,F,FFF,FF:FF:,FFF,,,,::FFF
@A00920:152:HGHKKDRXX:2:2109:24153:14199 2:N:0:AGGAGTGG+CTAAGCCT
GGACTACAAGGGTTTCTAATCCTGTTTGATCCCCACGCTTTCGTGCCTCAGCGTCAATGACTCCGTAGTGAGCTGCCTTCGCAATCGGTGTTCTATGTCATATCTAAGCATTTCACCGCTACATGACATATTCCGCTCACCTCCCGAGTATTCAAGACCTGTAGTATCAACGGCAGTTCCGAAGTTAAGCTTCGGGATTTCACCACTGACTTACAAACCCGCCTACGCACCCTTTAAACCCAGTGAATCC
+
FFFFFFFFFFFFFFFFFFFFFFFFFFFFFFFFFFF:FFFFFFFFFFFFF:FFFFFFFFFFF:F,FFFFFFFFFFFFFFFFFFF:FFFFFFFFFFFFFFFFF:FFFFFFFFFFFFFFFFFFFFFF:FFFFFFFFF:FFFFFFFFFFFFFF:FFFFFFFFFFF:FFFFFFFFFFFFFFFFFFFFFFFFFFFFF:FFFFFFFFFFF,FF,FFFFFFFFFFFFFFFFF:FFF:FFFFFFFFFFFFF::FFFFFF
@A00920:152:HGHKKDRXX:2:2109:13241:14403 2:N:0:AGGAGTGG+CTAAGCCT
GGACTACTCGGGTATCTAATCCCGTTTGCTACCCACGCTTTCGTGCCTTAGTGTCAGGAATGAGCCAGTCGCCTGCCTACGCCATCGGTATTCCTCCCTATATCTACGGATTTCACTCCTACACAGGGAATTCTAGCGACCTCTCTCATCCTCTAGCTCAGCAGTTTTGGTAATGGATATGGGGTTGAGCCCCACGCTTTCACTACAAACTTACGATGCCACCTACGCAACTCTTTACGCCCAGTAATAC
+
FFFFFFFFFFFFF,FFFFFFFFFFFFFFFFFFFFFFFFFFFFF,FFFFFFF::FF:FF:F::::FFFF,FFFFFF,FFFF,FFFFFFFF,FFFFFF,FFFFFFFF:FFFFFFFFFF,FFFFF,FFF,FF,FFFFF,,:FFF,FF,:FF:FFFF::FF,F,,FFFFFFF,F::,FF:,:FFFF,FFF,FF:,FFF,F:FFFF:F:,F,::FFF:F,FFFFFFFFFFFF::FFFFFF,FFFFF,F,,,:F,F
@A00920:152:HGHKKDRXX:2:2109:24560:14779 2:N:0:AGGAGTGG+CTAAGCCT
GGACTACTCGGGTATCTAATCCTGTTTGCTCCCCACGCTGTCGCGCCTCAGCGTCAGCCACGGCCCAGCCAACCGCCTTCGCCACCGGTGTTCTTCCGGATCTCTACGCATTCCACCGCTACACCCGGAATTCCATTGGCCTCTACCGTGCTCAAGCCGCCCAGTTCGCATGGCCGACTCAGCGTTGAGCGCTGAGCTTTCACCACACGCTTACCCCACCGCCTACGCGCCCTTTACGCCCAGTGATTCC
+
FF:FFFFFFFFFFFFFFFFFFFFFFFFFFF:FFFFFFFFFFFFFFFFFFFFFFFFFFFFFFFFFFFFFFFFFFFFFF,FFFFFFFFFFFF:F:F,FFFFFFFFFFFFFFFFFFFFFFFFFFFFFFFFFFFFFFFFF:FFFFFFFFFFFFFFFFFFFFFFFFFFF:FFFF:FFFFFFFFFFFFF:FFFFFFFFFFFFFFFFFFFFFFF:F,F,F,FFFFFFF:FFF,F,F:FF:FFFFFFFFFFFFFFFF:
@A00920:152:HGHKKDRXX:2:2109:32506:14826 2:N:0:AGGAGTGG+CTAAGCCT
GGACTACTAGGGTTTCTAATCCGGATCGCTCCCCACGCTTTCGCTCCTGAGTGTCAGGACCAGTCCAGGATGCCGCCTTCGCCGCTGGTGTTCCTCCGGATCTCTACGCATTCCACCACTACACCCGGAATTCCGCATCCCCCTACTGGCCTCCAGTCCGCCCGTATCGCACGACCCTCCCCAGTTGAGCCGGGGTCTTTCACGCACGACGCAACGGACCACCTGCGAGCGCTTTACGCCCAATAAATCC
+
FFFFFFFFFFFFFFFFFFFFFFFFFFFFFFFFFFFFFFFFFFFFFFFFFFFFFFFFFFFFFFFFFFFFFFFFFFFFFFFFFFFFFFFFFFFFFFFFFFFFFFFFFFFFFFFFFFFFFFFFFFFFFFFF:FFFFFFFFFFFFFFFFFFFFF:FFFFFFFFFFFFFFFFFFFFFFFFFFFFFFFFFFFFFFFFFFFFFFF:FFFFFFFFFFFFFF,FFFFFFFFFFFFFFFFFFFFFFFFFFFFFFFFFFF:
@A00920:152:HGHKKDRXX:2:2109:10203:15342 2:N:0:AGGAGTGG+CTAAGCCT
GGACTACTAGGGTTTCTAATCCTGTTTGCTCCCCACGCTTTCGCGCCTCAGCGTCAGTGCCGGACCAGATGGCCGCCTTCGCCACCGGTGTTCTTCCCAATATCTACGAATTTCACCTCTACACTGGGAATTCCGCCATCCTCTTCCGGACTCCAGATCATCAGTTTTAGAGGCCGTTCCCAGGTTGAGCCCAGGCCTTTCACCCCTAACTTGATGTTCCGCCTACGCGCCCTTTACGCCCAGTAATTCC
+
FFFFFFFFFFFFFFFFFFFFFFFFFFFFFFFFFFFFFFFFFFFFFFFFFFFFFFFFFFFFFFFFFFFFFFFFFFFFFFFFFFFFFFFFFFFFFFFFFF:FFFFFFFFFFFFFFFFFFFFFFFFFFFFFFFFFFFFFFFFFFFFFFFFFFFFFFFFFFFFFFFFFF:FFFFFFFFFFFFFFFFFFFFFFFFFFFFFFFFFFFFFFFFFFFFFFFFFFFFFF:FFFFFFFFFFFFFFFFFFFFFFFFFFF:F
@A00920:152:HGHKKDRXX:2:2109:15049:15843 2:N:0:AGGAGTGG+CTAAGCCT
GGACTACTAGGGTATCTAATCCCTTTTGCTCCCCACGCTTTCGTGCCTGAGCGTCAGTAACTGTCCAGGAAGCTGCCTTCGCCATTGGTGTTCCTCACGATATCTACGCATTTCACTGCTACACCGTGAATTCCGCTTCCCTCTCCAGTACTCTAGCCGAATAGTTTCGAGCGCAGTTTCGAGGTTGAGCCTCGAGCTTTCACACCCGACACATCCGGCCGCCTGCGCACCCTTTACGCCCAGTGAATCC
+
FFFFFFFF,FFFFFFFFFFFFFF,FFFFFFFFFF,FFFFFFFF:FFFFFFFFFFFFFF:FFFFFFFFFFFFFF:FFF:FFFFFF::FFFFFFFFFFFFFFFFFFFFFFFFFFFFFFFFFFFFFFF,FFFFFFFFFFFFFFFFFFFF,FFF,:FFFFFFFF:FFFFFFFFFFFFFFFFFFFFF:FFFFFFFFFFFFFFFFFFFFFFFFFFFFFFFF::FFFFFFFFFFF:FF::FFFF:FFFFFFFFFFFF
@A00920:152:HGHKKDRXX:2:2109:19777:15953 2:N:0:AGGAGTGG+CTAAGCCT
GGACTACTAGGGTATCTAATCCTGTTTGCTCCCCACGCTTTCGTGCATGAGCGTCAGTGTTGGCCCAGAAGGCTGCCTTCGCCATCGGTGTTCCTCCACATCTCTACGCATTTCACCGCTACACGTGGAATTCCACCTTCCTCTGCCACACTCCAGCACCGTAGTTTCGAGCGCAGTTCCCAAGTTAAGCCCGGGGCTTTCACACTCGACTTGCGACGCCGCCTGCGCACACTTTACGCCCAGTAATTCC
+
FFFFFFFFFFFFFFFFFFFFFFFFFFFFFFFFFFFFFFFFFFFFFFFFFFFFFFFFFFFFFFFFFFFFFFFFFFFFFFFFFFFFFFFFFFFFFFFFFFFFFFFFFFFFFFFFFFFFFFFFFFFFFFFFFFFFFFFFFFFFFFFFFFFFFFFFFFFFFFFFFFFF,FFFFFFFFFFFFFFFFFFFFFF,FFFFFFFFFFFFFFFFFFFFFFFFFFFFFFFFFFFFFFFFFFFFFFFFFFFFFFF:FFFFF:
@A00920:152:HGHKKDRXX:2:2109:6479:16000 2:N:0:AGGAGTGG+CTAAGCCT
GGACTACCAGGGTATCTAATCCCGTTTGCTCCCCTGGCTTTCGCGCCTCAGCGTCAATACCGGTCCAGGATGCCGCCTTCGCCACCGATGTTCCTCCAGATATCTACGCATTTCACCGCTACACCTGGAATTCCACATCCCTCTCCCGGATTCTAGCCTCCCAGTCTCGGACGCAGTTCCTGGGTTGAGCCCAGGGATTTCACGTTCGACTTAGAAGGCCGCCTACGCGCCCTTTACGCCCAGTAATTCC
+
FFFFFFFFFFFFFFFFFFFFFFFFFFFFFFFFFFFFFFFFFFFFFFFFFFFFFFFFFFFFFF:FFFFFFFFFFFFFF:FFFFFF:FFFFFFFFFFFFFFFFFFF:FFFFFFFFF,F,FFFFFFF:FFF,FFFFFFFFFF:FFFFF,FFFFF:FFFFFFFFFFFFFFFFFFFFFFFFFFFFFFFFFFFFFFFFFFFFF:FFF:FF,:FFFFF,F:F,FFFFFFF:,:FFFFFFFFF,FFFFF,FFF,FFFF
@A00920:152:HGHKKDRXX:2:2109:24460:16391 2:N:0:AGGAGTGG+CTAAGCCT
GGACTACACGGGTATCTAATCCTGTTTGCTCCCCACGCTTTCGCGCCTCAGCGTCAGTTAATGTCCAGCAGGCCGCCTTCGCCACTGGTGTTCCTCCGTATATCTACGCATTTCACCGCTACACACGGAATTCCGCCTGCCTCTCCATCACTCAAGAACCACAGTTTCAAATGCAGGTCCAGGGTTGAGCCCTGGAATTTCACATCTGACTTGCGGTCCCGCCTACACGCCCTTTACACCCAGTAAATCC
+
,FFF:FFFFF:FFFFFFFFFFFFFFFF:FFFFFFFFFFF:F::FFFFFFFFFFFFFFF:FFFFFFFFFFFFFFFFFFFFFFF::F:FF,FFFF:FFFF,FFFFFFFFFFFF:FFFFFFFFFFFFFF::FFFFFF:F,:::FFFFFFFF:FFFFFFFF,FF,FFFF,FFFFFFFFF:,FFFF:FFFFFFFFFFFFFFFFFFFF:FFFFF:F,F:FFFFFFFFFFFFFFFF,FF:,FFF:FF,:F,F:F:F:
@A00920:152:HGHKKDRXX:2:2109:7057:16752 2:N:0:AGGAGTGG+CTAAGCCT
GGACTACCGGGTATCTAATCCTGTTTGCTCCCCACGCTTTCGCTCCTCAGCGTCAGTATCGGCCCAGAGTGCTGCCTTCGCCGTTGGTGTTCCTCCTGATATCTGCGCATTTCACCGCTACACCAGGAATTCCGCACTCCTCTACCGAACTCCAGTCATGGCAGTCTCAAGTGGCGTCTCGAGGTTGAGCCTCGAGCTTTCACACCTGACTTGCCAAACCGCCTACGAGCTCTTTACGCCCAATAAATCC
+
FFFFFFFFFFFFFFFFFFFFFFFFFFFFF,FFFFFFFFFFFFFFFFFFFFFFFFFFFFFFFFFFFFFFFFFFFFFFFFFFFFFFFFFFFFFFFFFFFFFFFFFFFFFFFF:FFFFFFFFFFFFF,:FFFFFFFFFFFFFFFFFFFFFFFFFFFFFFFFF:FFFFFFFFFFF:FFF,FFFFFFFFFFFFFFFFFFFF,:FFF:FFFFFFFFF:,,FF,FF,FFFFFFF:FF::FFFFF:FFF,F:F::F,F
@A00920:152:HGHKKDRXX:2:2109:27434:16783 2:N:0:AGGAGTGG+CTAAGCCT
GGACTACTGGGGTTTCTAATCCTGTTCGCTCCCCACGCTTTCGCGCCTCAGTGTCAGTTACAGACCAGAAAGTCGCCTTCGCCACTGGTGTTCCTCCAAATCTCTACGCATTTCACCGCTACACTTGGAATTCCACTTTCCTCTTCTGCACTCAAGTTCCCCAGTTTCCCATGACCCTCCACGGTTGAGCCGTGGGCTTTCACATCAGACTTAAGAAACCACCTGCGCGCGCTTTACGCCCAATAATTCC
+
FFFFFFFFFFFFFFFFF,FFFFFFFFFFFFFFFFFFFFF,FFFFFFFFFFFFFFFFFFF,FFF:FFFFFFFFFFFFFFFFFFFFFFFFFFFFFFFFFFFFFFFFFFFFFF,FFFFFFFFFFFFFFFFFFFFFFFFFFFFF:FFFFFFFFFFFFF,FF:,FFF:FF:F:F,FFF:FFFFFF,FFFFFFFFFFF:FFFFFFFFFF,FF,FFFFF:F::FFFF:FFFFFFF:FFFFFFFFFFFFF,FF,,F,F
@A00920:152:HGHKKDRXX:2:2109:17047:16924 2:N:0:AGGAGTGG+CTAAGCCT
GGACTACTAGGGTATCTAATCCTGTTTGCTCCCCACGCTTTCGCGTATCAGCGTCAGTATCCAACCAGGGGGCCGCCTTCGCCACAGGTGTTCCTCCCGATATCTACGCATTTCACCGCTACACCGGGAATTCCACCCCCCTCTTTGGTACTCTAGCTTGTCAGTTTCATGCGTCCTTCCCCGGTTGAGCCGAGGGATTTCACACATGACTTAACAAACCGCCTACACGCCCTTTACGCCCAATGATTCC
+
FFFF:FFFFFFFFFFFFFFFFFFFFFFFFFFFFFFFFFFFFFFFFFFFFFFFFFFFFFFFFFFF:FFFFFFFFFFFFFFFFFF,FFFFFFFFFFFFFFFFF:FFF:FFFFFFFF:FFFFFFFFFFFFF::FFFFFFFFFF::F:FFFFFFFFFFFFFFFFFFFF,FFFFFFFFFFFF,FFFFFF,FFFFFFFFFFFF,FFFFFFFFFF:FF,FFFF:FFFFFFF,F:F:FFFFF,:FFFFFF,,F,FFFF
@A00920:152:HGHKKDRXX:2:2109:11586:17018 2:N:0:AGGAGTGG+CTAAGCCT
GGACTACAGGGGTTTCTAATCCTGTTTGCTCCCCACGCTGTCGCGCCTCAGCGTCAGCAACGGCCCAGCAGACCGCCTTCGCCACTGGTGTTCTTCCCGATCTCTACGCATTCCACCGCTACACCGGGAATTCCATCTGCCTCTACCGTGCTCCAGCCCGACAGTTCAGAAGTCAGCCTTGCGGTTGAGCCGCAAGAGTTCACCCCCTGCTTATCGGGCCGCCTACGCGCCCTTTACGCCCAGTGATTCC
+
FFF:FFFFFFFFFFFF:F::FFFFF,FF,:FFFFF,:FFFFFFFFF:,F,,FF,,,,FFFFFFFFFFFFFFFFF:FF,FFFFFFFF,FFFFFFF::F:F:FFFF::FFFF,FFFFFFF,,FFFFFFFFFFFFFF,FFFFFFFFFFFFFFFFFFFFFFFFFFFF:FFF:FFF:,FF,:F::F,FF,:FF:FFFFF,F:,FF:FFFFFF,FF:,FFFFFFFF::F::,,FFFF::,:F::,:FF:,FFFF,F
@A00920:152:HGHKKDRXX:2:2109:23421:18223 2:N:0:AGGAGTGG+CTAAGCCT
GGACTACTAGGGTTTCTAATCCTGTTTGCTCCCCACGCTTTCGCTCTTCAGCGTCAGTATCGGCCCAGAGTGCTGCCTTCGCCGTTGGTGTTCCTCCTGATATCTGCGCATTTCACCGCTACACCAGGAATTCCACACTCCTCTACCGAACTCTAGTCACAGACGTATCGACTGGCGCCCCAGGTTTGAGCCCTGGATTTACACAGTCGACTTACTGAACCGCCTAGGAGCCCTTTACGCCAAATCATTC
+
FF,FFFFF,FFFFFFFFFFFFFFFFFFFFF:FFFFFFFFFFFFFFFF:FFFFFFFFF:FFF:FFFFFFFFF,,,FFFF:FFFFF:FF:FFFF:,FF,F,FFFFFFFFFFFF:FFFFFFF,FFFFFF:F:FFFFFF,F:FFF:FF:FFF:FFF:,FF,,F:FF,,FFFF,,F,F,,F:,FF:FFF,FF:,:FFF:F,FFFF,F:,FF:F,FFF:F,,FFFF::FF::F:FFF:FF,,FF,FF,,F,,,F:F
@A00920:152:HGHKKDRXX:2:2109:6352:18724 2:N:0:AGGAGTGG+CTAAGCCT
GGACTACTGGGGTTTCTAATCCTGTTTGCTCCCCACGCTTTCGCGCCTCAGCGTCAGTATTGGCCCAGGAAGTAGCCTTCGCCACAGGTGTTCCTTCCGATATCTAAGCATTTCACCGCTACACCCGAAATTCCACATCCCTCTACCATACTCTAGACAGGCAGTATCGAATGCAATTCCCAAGTTAAGCCCGGGGCTTTCACACTAGACTTGCTCGGCCGCCTTCGCACACTTTACGCCCAGTAATTCC
+
FFFFFFFF,FFFFFFFFFFFFFFFFF:FFFFFFFFFFFFFFFF,FFFFFFFFFFFF:F,,,FFFF:FFF,FF,,FFFFFFFF,F:,FFFFFFF,,FF:,FFFFFFF,FFFFF:F:FFF:FFFF,F,,F:FFF:FFF,:FFFFF,FFFF,F:FFF:F,:,:,FFFFFFFFFFFFFF,FFFF,,FF:FFFFFFF,:,FFF:FFFFFFF,FFFF,,F,FFFFFFFFF,:FFFFFFFFF:,,:FFFFF,FFF:F
@A00920:152:HGHKKDRXX:2:2109:6931:18881 2:N:0:AGGAGTGG+CTAAGCCT
GGACTACTGGGGTATCTAATCCCGTTCGCTCCCCTAGCTTTCGCGCCTCAGCGTCAAGAAAGGGCCAGGAAGCCGCCTTCGCCACTGGTGTTCCTCCCGATATCTACGCATTTCACCACTACACCGGGAATTCCGCTACCCTCTCCCACGTTCAAGCCGAGCAGTTTCCAATGCAATATCTCAGTTGAGCCGAGAGCTTTCACAACGTACTTGCCCAGCCGCCTGCGCGCGCTTTACGCCCAGTAAATCC
+
FFFFFFFF,FFFFFFFFFFFFFFFFFFFFFFFFFF:FFFFFFFFFFFFFFFFFFFF:,FF,::,FFFF,,FFFFFFFFFFFFFFFFF,FFFFF:FFFFFF:FFFFFFFFFFFFFFFFFFFFFFFFF:FF,FFFFFF:F,FFFFF,F,,F,:FF,FFFF,,,FFFFFF:,FF,FFF,,,F:FFFFFF:,FFF:FFFFFF,FFFF::F,:FFFFF,FFFF:FFFFF,F:FFF,FFFF,FFFFFFFF,FFFFF
@A00920:152:HGHKKDRXX:2:2109:25003:20149 2:N:0:AGGAGTGG+CTAAGCCT
GGACTACCCGGGTTTCTAATCCCGTTCGCTCCCCTGGCCTTCGCGCCTGAGCGTCAGGTGTGCCCCAGGGGGCCGCCTTCGCCGCCGGTGTTCCGCCGGGTCTCTACGCATTTCACTGCTCCACCCGGAATTCCACCCCCCTCTGACACCCTCCAGTGCGCCCGTTTCGGTCGACCCGTCCCGGTTGAGCCGGGAGCTTTCACGACCGACGCGGCCCACCGCCTGCGCGCGCTTTACGCCCAGTAATTCC
+
FFFFFFFFFFFFFFFFFFFFFFFFFFFFFFFFFFFFFFFFFFFFFFFFFFFFFFFFFFFFFFFFFF:FFFFFFFFFFFFFFFFFFFFFFFFFFFFFFFFFFFFFFFFFFFFFFFFFFFFFFFFFFFFFF,FFFFFFFFFFFFFFFFFFFFFFFFFFFFFFF:FFFFFFF:FFFFFFFFFFFFFFFFFFFFFFFFFFFFFFFFF:FFFFFFFFFFFFF:F:FFFFFFFFFFFFFFFF::FFFFF:,FFFFF
@A00920:152:HGHKKDRXX:2:2109:13114:20415 2:N:0:AGGAGTGG+CTAAGCCT
GGACTACAAGGGTATCTAATCCCGTTCGCTCCCCATGCTTTCGCATCTCAGCGTCAGGTCAGGCCCCGCGTGTCGCCTTCGCCACTGGTGTTCCTCCGGGTCTCTACGCATTTCACCACTACACCCGGACGTCCACACGCCTCTACCTACCTCTAGTCGCGCAGTTCGAGTGCGTCCTCGCCCGGTTGAGCCGGGCGCTGTCTCGCCTCACGTGCACGACGGCCTTCACGCGCTTTACACCCAGTGTCTC
+
FFFF,FFFFF:FF::FF:FFFFFF,::F,,FFFFFFF,:FF:FFFFFFFF,FFFF:FFFFF,F,:F,FF:FFFFFF:F,FFF,F:FFF::,,,FFFFFF,:F:FF,,F:F,F,FFF:F,:FF::,:FF,:FF,::FFFFF,,FFFFFFF,FF,F,FFFFFFF:F:,:F,,F::FF:F::FF:FFF,F:FFFFFFFF::,:FF,,F,:F,,:FFF,F,F::,F,F,,FFFFFFF,,,:FFF,,:F:,,:F,
@A00920:152:HGHKKDRXX:2:2109:13937:20494 2:N:0:AGGAGTGG+CTAAGCCT
GGACTACAGGGGTTTCTAATCCTGTTTGCTCCCCACGCTTTCGTGCATCAGCGTCAATGATCGTGTAGTAAGCTGCCTACGCAATTGGTGTTCTATGTCATATCTAAGCATTTCACCGCTACATGACATATTCCGCTTACCTCCACGATATTCAAGATTGATAGTATCCACGGCAGTTCCCAAGTTAAGCTTGGGGATTTCACCACGGACTTACCAACCCGCCTACGCACCCTTTAAACCCAGTGAATCC
+
FFFFF:FFFF:F:,FFF:FFFFFFFFF,FFFFFFFFFFFFFFFFFFF:FFFF:F:FF:FFFFFFFFFFFFFFF:FFFFFFFFF:FF:FF,FFFF:FFFFFFFFFFFFFFFFFFF:FFFFFFFFFFFFFFFFFFFF::F:FFF,:FFFFFFFFFFFFFF:FF,:FFFFFFFF,FF,::F,F:FF,FF::,:FF:F:FFFFF:FFF:F:F,,:FFF:,FFFFFFFF::F,,FFFF,F,:F,F:FFFFF,FF:
@A00920:152:HGHKKDRXX:2:2109:30789:21308 2:N:0:AGGAGTGG+CTAAGCCT
GGACTACGGGGGTATCTAATCCCTTTCGCTACCCTAGCCTTCGAGCCTCAGCGTAAGGAATTGTCCAGTAGCTCGCTTTCGCCACGAGTGTTCCTCACGATATCCACGCATTTCACTGCTACACCGTGAATTCCAGCTACCTCTCCATCACTCAAGCACGGCAGTATCGGATGCAGTTCCGGGGTTGAGCCCCGGGATTTCACATCTTACTTACCGCACCGCCTACGCTCCCTTTACGCCCAGTGATTCC
+
:FF:FFFF,F::F,,:FFF:F:::FF,FFFFFF,FF,::FFFFFFFF:FF,FFF,FFFFFF:FFFF:,,F,FFF:FFFFFF:FF:FF:,:FF,,,FFFF:FFFFFFF:,F,FFF,:,,FFFFFF:,F::F::FFF,,FFFFFFF,FFFFFFFFFF::FF:FFF,,FF:::FF::FFFF:::F,FFFFF:F,:FF:FFF,F:FFFFFF,FFF,:,F:FF:,F,FFFFFFFFFF,:,F::,:,F,,FFFF,,
@A00920:152:HGHKKDRXX:2:2109:14262:22498 2:N:0:AGGAGTGG+CTAAGCCT
GGACTACAAGGGTTTCTAATCCTGTTCGCTCCCCACGCTTTCGCTCCTCAGCGTCAGTTACTGCCCAGAGACCCGCCTTCGCCACCGGTGTTCCTCCTGATATCTGCGCATTCCACCGCTACACCAGGAATTCCAGTCTCCCCTGCAGTACTCCAGTCTGCCCGTATCGCCCGCACGCCCACAGTTAAGCTGTGAGTTTTCACGGACAACGCGACAAACCACCTACGAGCTCTTTACGCCCAGTAATTCC
+
FFFFFFFFFFFFFFFFFFFFFF:FFFFFFFFFFFFFFFFFFFFFFF:FFFFFFFFFFFFFFFFFFFFFFFFFFFFFFFFFFFFFF:FFFFFFFFFFFF,FF,FFFFFFFFFFFFFFFFFFFFFFFFFFFFFFFFFF:FFFFFFFFFFFFFFFFFFFFFFFFFFFFFFFFFFF::FFFFFFFFFFFFFFFFF::FFFFFFFFFFF,FFFFF,FFFFFFFFFFFFFFFFF:FFFFFF,FFF:FFFF:FFFFF
@A00920:152:HGHKKDRXX:2:2109:26494:22545 2:N:0:AGGAGTGG+CTAAGCCT
GGACTACTCGGGTATCTAATCCTGTTTGATCCCCGCACTTTCGAGCCTCAGTGTCAGTTACAGTTTTGTGAGCTGCCTTCGCAATCGGTGTTCTATGACATCTCTATGTATTTCACCACTACATGTCATATTCCGCCCACAGCAACTGTACTCAAGCCCTACAGTATCAATGGCAATTTCTCAGTTAAGCTGAGAGATTTCACCACTGACTTATAAGGCCACCTACGCTCCCTTTAAACCCAATGAATCC
+
FFFFFFFFFFFFFFFFF:FFFFFFFFFFFFFFFFFFFFF:FFFFFFFFFFFFFFFFFFFFFFFFFFFFFFFFFFFFFF:FFFFFFFFFFFFFFFFFFFFF,FFFFFFFFFFFFFFFFFFFFFFFFFFFFFFF:FFFFFFFFFFFFFFFFFFFFFFFFFFFFFFFFFFF::FFFFFFFFFFFFFFFFFFFFFFFFFFFFFF:F:FFFFFFFFFFFFFFFFFFFF:FFFFFFFFFFFFFFFFF:F:FF,FFF
@A00920:152:HGHKKDRXX:2:2109:30291:22733 2:N:0:AGGAGTGG+CTAAGCCT
GGACTACTAGGGTTTCTAATCCTGTTTGCTCCCCACGCTTTCGCGTCTCAGCGTCAGTCACGTACCAGAGAGCTGCCTTCGCCATTGGTGTTCCTCCTGATATCTGCGCATTCCACCGCTACACCAGGAATTCCACTCTCCTCTTCCGGACTCAAGACCGTCGGTTTCCGGTGACCCTCCGGGGTTGAGCCCCGGGCTTTCACACCAGACCTTCCGGCCCGCCTACACGCTCTTTACGCCCAATGATTCC
+
FFFFFFFFFFFFFFFFFFFFFFFFFFFFFFFFFFFFFFFFFFFFFFFFFFFFFFFFFFFFFFFFFFFFFFFFFFFFFFFFFFFFF:FFFFFFFFFFFFFFFFFFFFFFFFFFFFFFFFFFFFFFF:FF:FFFFFFFFFFFFFFF:FFFFFFFFFF:FFFFFFFFFFFFFFFFF,FFF:FFFFFFFFFFFFFFFFFFFFFFFFF,FF:FFFFF:FFFFFF:FFFFFFFFFFFFFFF,F,FFFF,FF:FFFF
@A00920:152:HGHKKDRXX:2:2109:7401:22827 2:N:0:AGGAGTGG+CTAAGCCT
GGACTACTGGGGTATCTAATCCTGTTTGCTACCCACGCTTTCGTGTCTCAGCGTCAGTTACGGTCCAGAAAGCCGTCTACACCACCGGTGTTCCTCCTGATATCTACGCATTTCACCGCTACACCGGGAATTCCACTTTCCTCTCCCATACTCTAGCTATGCAGTATCGAATGCAGTTCCCAGGTTGAGCCCAGGGCTTTCACATCCGACTTACACAGCCACCTGCGAGCGCTTTACGCCCAGTAATTCC
+
FFFFFFFFFFFFFFFFFFFFFFFFFFFFFFFFFFFFFFFFFFFFFFFFFFFFFFFFFFFFFFF:FFFFFFFFFFF:FFFFFFFFFFFFFFFFFFFFFFFFFFFFF,FFFFFFFF:FFFFFFFFFFFFFFFFFFFFFF:FFF,FFFFFF,FFF::FFFFFF,FFFFFFFFFFFFFFFF:FF,FFFFFFFF:FFFFFF:FFFFFFFFFFFFFF,FFFFFFFFFFFFFFF,FFFFFFFFF:F:FFFFFF:F:F
@A00920:152:HGHKKDRXX:2:2109:15962:23406 2:N:0:AGGAGTGG+CTAAGCCT
GGACTACCAGGGTTTCTAATCCTGTTTGCTCCCCACGCTTTCGCGCCTCAGCGTCAGATCACGCCCAGCAGGCCGCCTTCGCCACTGGTGTTCTTTCGGATATCTACGCATTCCACCGCTACACCTGAAATTCCACTTCCCTCTCCCATACTCTAGCGATGCAGTCTCGGAAGCAGTTCCCAGGTTAAGCCTGGGGATTTCACATCCGACTTGCAAAGCCGCCTACGCGCGCTTTACGCCCAGTGATTCC
+
FFFFFFFFFFFFFFFFFFFFFFFFFFFFFFFFFFFFFFFFFFFFFFFFFFFFFFFFFFFFFFFFFFFFFFFFFFFFFFFFFFFFF,FFFFFFFFFFFFFFFFFFF:FFF::FFFFFFFFFFFFFFFFFFFFFFFFFFFFFFFFFFFFFFFFFFF:FFFFFFFFFFFFFFFF:FFFFFFFFF,FFFFFFF:FFFFFFFF::FFFFFFFFFFFFFFFFFFFFFFFFFFFFFFFFF,FFFFFF::FFFFFFFF
@A00920:152:HGHKKDRXX:2:2109:9290:24752 2:N:0:AGGAGTGG+CTAAGCCT
GGACTACAGGGGTTTCTAATCCGGTTTGCTCCCCACGCCGTCGTGTCTCAGCGTCAGGTCTCGGCCAGTCAGCCGCTTGCGCCACTGGTGTTCCTCTCGAGATCTACGCATTTCACCACTACACCGAGAATTCCACTGACCTCTCCGAGCCTCCAGGTCGCCTGTCTACCGCGACCTCTCCCCGATAAGCGCGGAGCTTTCACACGGCACATAGCCTCCCGCCTGCACACGCTTTACGCCCAGTAAGTCC
+
FFFFF::FFFFFFFFFFFFFFFF,FF:FFFFFFFF,:FFFFFFF,FFFFFFFFFFFF:,FFFF:FFFF,F,F,FFFFF:FFFFFF,:F:FFFFFFF,FFF,F:FFF,:FF:FFFFFFFFFFFFFFF:FF,FFFFFFFF:FFFFFF,FFF:FFF:FFFF,,FFFF:FFF,,FFFF:F,,:FF,:FFF:FFFF:FFFF,FFF:FFFF::FFFFFFF,,F,:F:FFF,:FF,F,FF:,FFFF,FF:F:FFFFF
@A00920:152:HGHKKDRXX:2:2109:14895:25629 2:N:0:AGGAGTGG+CTAAGCCT
GGACTACAAGGGTTTCTAATCCCGTTCGCTACCCATGCTTTCGCGTCTCAGTGTCAGTTGGATGCCAGTAAACCGCCTTCGCCACTGGTGTTCCTCCGCATCTCTACGCATTTCACCACTACACGCGGAATTCCGTTTACCTCTCATCCACTCAAGTTCAACAGTCTTGGTCAACCTCTCCCAGTTTAGCCAGGAGCTTTCATAACCAACTTATTGAACCACCTGCACGCCCTTTACGCCCAGTAACTCC
+
FFFFF:FFFFFFFFFFFFFFFFFFFFFFFFFFF:FFFFFFFFFFFFFFFFFFFFFFFFFFFFFFF:F:FFFFFFFFFF:FFFFFFFFFFFFFFFFFFFFFFFFFFFFFFFFFFFFFFFFF,FFFFFFFFF,FFFFFFFFFFFFFFFFFFFFFFFFFFFF:FF:FFFF:FFFFFFFFFFFFFFFFFFF,,FFFFFFFFFFFFFFFFFFF,:F:FFFFFFF:FF,FFFFF:FFFFF,FFFFFFFF:FFFFFF
@A00920:152:HGHKKDRXX:2:2109:28411:25645 2:N:0:AGGAGTGG+CTAAGCCT
GGACTACTGGGGTTTCTAATCCCGTTTGCTCCCCTGGCTTTCGCGCCTCAGCGTCAGTGTCAGCCCAGCAACCCGTCTTCACCTCAGGTGTTCCTCTTGATATCTACGCATTTCACCGCTACACCAAGAATTCCGATTGCCCCTTCTGCACTCTAGCACATCAGTATCAGCTGACAGTTCCGAGTTAAGCTCGGAGATTTCACAGCTGACTTAATATGCCGCCTACGCGCCCTTTACGCCCAGTAAATCC
+
FFF:FFFFFFFFFFFFFFFFFFFFFFFFFFFF:FFFFFFFFFFFFFFFFFFFFFFFFFFFFFFFFFFFFFFFFFFFFFFFFFFFFFFFFF,FFFFFFFFFF:FFFFFFFFFFFFFFFFFF:FFFFFFFFFFFFFFFFF:FF:F:FF:FFFFFFFFFF,FFFFFFFFFFFFFFFFFFFFFFFFFFFFFFFFFF:FFFFFFFFFFFFFFFFFFFFFF,FFFFFFFFFFFF:F:FF,FF:FFFF:FF:FFFF:
@A00920:152:HGHKKDRXX:2:2109:9896:26177 2:N:0:AGGAGTGG+CTAAGCCT
GGACTACTAGGGTTTCTAATCCCGTTTGCTCCCCTGGCTTTCGCGCCTCAGCGTCAGTGTCGGTCCAGGAAGCCGCCTTCGCCACCGGTGTTCCTCCGGATATCTACGCATTTCACCGCTACACCCGGAATTCCGCTTCCCTCTCCCGAACTCAAGCCATGCAGTTTCCTGTGCAGTTCCCCAGTTGAGCCGGGGGATTTCACACAGGACTTACAAAGCCGCCTACGCGCCCTTTACGCCCAGTAATTCC
+
FFFFF:FFFF:FFFFFF,FFFFFFFF,FFFFFFFFFFFFFFFFFFFFFF:FFFFFFFFFFFFFFFFFFFF,FFFFF:FFFFFFFFFFF,FF,FFFFFFFFF,F:FFFFFFFFFFFFFFF::FFFF:FFFFFFFFFFFFFFFFFFFFFFF,FFFFF,FFFFFFFFFFFFFFFFFFFFFFF:FF:FFF:FFFFFF:F:FFFFFFF:FFFFF:FFFFFFFFFF,FFFFFFF:FFFFFFFF:FF,,:,FFFFFF
@A00920:152:HGHKKDRXX:2:2109:10375:26349 2:N:0:AGGAGTGG+CTAAGCCT
GGACTACTAGGGTTTCTAATCCTGTTTGCTCCCCACGCTGTCGCGCCTCAGCGTCAGCCACTGCCCAGCAGGCCGCCTTCGCCACCGGTGTTCTTCCGGATCTCTACGCATTCCACCGCTACACCCGGAATTCCACCTGCCTCTACAGTGCTCAAGTGAAGCAGTTCGCACGGCCGATCCGGGGTTGAGCCCCGGCCTTTCACCACACGCTTACCCCACCGCCTACGCGCCCTTTACGCCCAGTGATTCC
+
FFFFFFFFFFFFFFFFFFFFFFFFFFFFFFFFFFFFFFFFFF:FFFFFFFFFFFFFFFFFFFFFFF:FFFFFFFFFFFFFFFFFFFFFFFFFFFFF:FF:FFFFFFFFFFFFFFFFFFFF,FFFFFFFFFFFFF,FFFFFF:FFF:,FFFFFFFFFFFF:FFFFFFF:FFFFFFFFF,FFFFFFFFFFFFFFFFF,F,FFFFFFFF,FFFFFF:FFF,FF:F,F,,FFFFFFFFFFFFF:FFF,FFFFFF
@A00920:152:HGHKKDRXX:2:2109:15230:26647 2:N:0:AGGAGTGG+CTAAGCCT
GGACTACTAGGGTTTCTAATCCCGTTTGCTCCCCTGGCTTTCGCGCCTCAGCGTCAATCTCGGTCCAGGATGCCGCCTTCGCCACCGGTGTTCCTCCAGATATCTACGCATTTCACCGCTACACCTGGAATTCCGCATCCCTCTCCCGAATTCAAGCCCACCAGTATCGGACGCAGTTCCCGGGTTGAGCCCGGGGATTTCACGTTCGACTTAGCAGGCCGCCTACGCGCCCTGTACGCCCAGTAATTCC
+
[truncated: 45,074,529 more chars]
