# Supplementary material for: Biochar’s role in improving pakchoi quality and microbial community structure in rhizosphere soil
Source: PeerJ. 2024 Mar 18;12:e16733. doi: 10.7717/peerj.16733 (PMC10956520; doi:10.7717/peerj.16733)
Supplement: Supplemental Information 6 — CK, biochar treatment was not applied; 1, 2, and 3 represent three replications. [file peerj-12-16733-s006.gz › CK3_1.fq]

@A00920:152:HGHKKDRXX:2:2101:29586:1532 1:N:0:AGGAGTGG+TGCTAAGT
ACTCCTACGGGAGGCAGCAGTGGGGAATATTGGACAATGGGCGAAAGCCTGATCCAGCAATGCCGCGTGAGTGATGAAGGCCTTAGGGTTGTAAAGCTCTTTTACCCGGGAAGATAATGACTGTACCGGGAGAATAAGCCCCGGCTCACTCCGTGCCAGCAGCCGCGGTAATACGGAGGGAGCTAGCGTTGTTCGGAATTACTGGGCGTAAAGAGCGCGTAGGCGGCTGTGTAAGTTAGAGGTGAAAGCC
+
FFFFFFFFFFFFFFFF:FFFFFFFFFFFFFFFFFFFFFFFFFFFFFFFFFF:FFFFFFFF:FFFF:F,F:FFFFFFFFFFFF,FFFFFF,FFFFFF::FFFFFFFFFFFF,FFFFFFF:FFFF,:F,FF:FFFF,FFFFFFF:FFF,:FFF,:::FFFFFFFF:FFFF,FF,F:FF,FF,F,F:FFFF:,FFFF,FFFFFFFFF,FFF,::,,,F,FFFFF:::F::,,F,FFFFFFF:FF:,FF:,FFF
@A00920:152:HGHKKDRXX:2:2101:3531:2816 1:N:0:AGGAGTGG+TGCTAAGT
ACTCCTACGGGAGGCAGCAGTTAGGAATCTTGCGCAATGGGCGAAAGCCTGACGCAGCAACGCCGCGTGGGGGATGAAGGCTCTCGGGTTGTAAACCCCTTTCAGCAGGGACGATTGTGACGGTACCTGCAGAAGAAGGACCGGCCAACTACGTGCCAGCAGCCGCGGTAATACGTAGGGTCCAAGCGTTGTCCGGATTTATTGGGCGTAAAGAGCTCGTAGGCGGCTCGGTAAGTCGGATGTGAAAACT
+
FFFFFFFFFFFFFFFFFFFFFFFFFFFFFFFFFFFFFFFFFFFFFFFFFFFFFFFFFFFFFFFFFFF:FFFFFFFFFFFFF::F:FFFFFFFFFFFFFFFFFFFFFFFFFFFFF,FFFFFFFFFFFFFFFFFFFFF:FFFFFFFFFF:FFFFFFFFFFFFFFFFFFFFFF,FFFFFFFFFF:FFFFFFFFFFF:FFF,FFFFFFFFFFFF:FFF:FFFFFFFFFFFF:FFFFFFFFFFFFFFFFF:F:FF
@A00920:152:HGHKKDRXX:2:2101:1154:3176 1:N:0:AGGAGTGG+TGCTAAGT
ACTCCTACGGGAGGCAGCAGTGGGGAATATTGCACAATGGGGGAAACCCTGATGCAGCCATGCCGCGTGTGTGAAGAAGGCCTTCGGGTTGTAAAGCACTTTAAGCAGTGAGGAAGGGTTGAACGCTAATATCGTTCAACATTGACGTTAGCTGCAGAATAAGCACCGGCTAACTCCGTGCCAGCAGCCGCGGTAATACGGAGGGTGCGAGCGTTAATCGGAATTACTGGGCGTAAAGCGCGCGTAGGCG
+
FFFF:FFFFFFFFFFFFFFFFFFFFFFFFFFFFFFFFFFFFFFF:FFFFFFFFFFFFFFF:FFFFFFFFFFFFFFFFFFF,:FFFFFFFFFFFFFFFFFFFFFFFFFFFFFFFFFFFFFFF:FFF,FFFFFFFFFFFFFFFFFF:FFFFFFFFFFFFFFFFFFFFFFFFFFFFFFFFFFFFFFFFFFFFFFFFFFFFFFFFFFFFFFFFFFFFFFFFFFFFF:FFF,FFFFFFFFFFFFFFFFFFFF:FF
@A00920:152:HGHKKDRXX:2:2101:7889:3255 1:N:0:AGGAGTGG+TGCTAAGT
ACTCCTACGGGAGGCAGCAGTGAGGAATATTGCGCAATGGAGTAAACTCTGACGCAGCCATGCCGCGTGAATGAAGAAGGCCTTAGGGTTGTAAAGTTCTTTTAATGGTGAAGATAATGACGGTAGCCATAGAAAAAGCTCCGGCTAAATTCGTGCCAGCAGCCGCGGTAATACGAATGGAGCAAGCGTTGTTCGGAATCACTGGGCTTAAAGCGTGCGCAGGCGGATCTGCAAGTCAGAAGTGAAAGCC
+
FFF,:,F::,::FF:FFF:FF:FFF:F::FFFFF:FFFFFFFFFF,FFFFFFFFFFFFF,FF:FF,FFFFF:::FFFF::FFF,FFFFFF:FFFFFFFFF:FFFFFFFFFFFFFFFF::FFFFFFFFFFFF:FFFFFF,FFFFF,FFFF:F:FFFFFFFFFFFFFFFFFFFF,FF:FFFF,F:FFFFF,FF:FFFFFFF,FF:FF:F:,FFF:FFFFFFFFF:FFF:FFFFFF,:FFF,FF:F:FFFF:F
@A00920:152:HGHKKDRXX:2:2101:28510:3396 1:N:0:AGGAGTGG+TGCTAAGT
ACTCCTACGGGAGGCAGCAGTAGGGAATCTTCCGCAATGGACGAAAGTCTGACGGAGCAACGCCGCGTGAGTGATGAAGGCTTTCGGGTCGTAAAACTCTGTTGTTAGGGAAGAACAAGTACGAGAGTAACTGCTCGTACCTTGACGGTACCTAACCAGAAAGCCACGGCTAACTACGTGCCAGCAGCCGCGGTAATACGTAGGTGGCAAGCGTTATCCGGAATTATTGGGCGTAAAGCGCGCGCAGGCG
+
FFFFFFFFFFFFFFFFF:FF:FFFFFFFFFFFFFFF:FFFFFFF:FFFFFFFFFFFFFFFFFFFFFFFFFFFF:FFFFFFFFFFFFFFFFFFFFFFFFFFFFFFFFFFFFFFFFFFF:FFFFFFFFFFFFFFFFFFFFFFFFFFFFFFFFFF:FFFFFFFFFFFFFFFFFF:FFFFFF:FFFFFFFFFFFFFFFFFF,FFFFF:FFFFFF:FF:FFFFFFFFFFFFFFFFFFFFFFF:FFFFFFFFFFFF
@A00920:152:HGHKKDRXX:2:2101:26567:4131 1:N:0:AGGAGTGG+TGCTAAGT
ACTCCTACGGGAGGCAGCAGTGGGGAATTTTGCGCAATGGGCTAACGCCTGACCCAGCAACGCCGCGTGGAGGATGAAGGTCTTTGGATTGTAAACTCCTGTCAGCAGGGAAAAAGGGATAGGCGCTAATACCGCTTAGACTTGATTGTACCTGCAGAGGAAGCCCCGGCTAACTCTGTGCCAGCAGCCGCGGTAATACAGAGGGGGCGAGCGTTATTCGGAATTATTGGGCGTAAAGGGCGCGTAGGCG
+
,FFFFF:FFFFFFFFFFFFF:FFFFF,FFFFFFFFFFFFFFFFFFFFFFF:F,::,,:,,FFF:F:FFFF:FF,FFF:FF,FF:FFFFF,,,F::F:FF:FF,FF:F,FF,,:,FFFF:F:F,F:F:::FFFFF:FFF:FF,FF:FFFFFF,FFF:FFFFFFFFFF:FF:F,FFFF,FF,F::FFFFF:F:FFF,:FF:FFF,FFFFFFFFF:FF:,FFFF:F:,:FFFFFFFF::FFFFFF:F,FFFFF
@A00920:152:HGHKKDRXX:2:2101:32371:4351 1:N:0:AGGAGTGG+TGCTAAGT
ACTCCTACGGGAGGCAGCAGTAGGGAATCTTCCGCAATGGGCGAAAGCCTGACGGAGCAACGCCGCGTGAGTGAGGACGGCCTTCGGGTTGTAAAACTCTGTTCTTGAGGAAAAATCCCGTTGATGTGAACAGCATCGATGGTTGACGGTACTCAAGGAGAAAGCCCCGGCTAACTACGTGCCAGCAGCCGCGGTAATACGTAGGGGGCAAGCGTTATCCGGAATTATTGGGCGTAAAGCGCGCGCAGGC
+
FFFFFFF:FFFFFFFFFFFFF:FFF,FFFFFFFFF:FFFFFFFFF:FFF:FFFFFFFFFFFFFFFFFFFFFFFFFFFFFFFFFFFFF,FFFFFFFFFFFFFFFFFFFF:FFFFFFFFFFFFFFFFFFFFFFFFFFFF,FFFFFFFFFFFFFFFFFFFFFF:FFF:,FFFFFFFFFFF::FF:FFFFFF:FFFFFFF:FFFFFFFFFFFFFFFFFFF:FFFF,FFFFFFFFFFFFFFFFF:FFFFFFFFFF
@A00920:152:HGHKKDRXX:2:2101:19063:4852 1:N:0:AGGAGTGG+TGCTAAGT
ACTCCTACGGGAGGCAGCAGTAAGGAATCTTCCACAATGGACGAAAGTCTGATGGAGCAACGCCGCGTGCAGGATGACGGCCTTCGGGTTGTAAACTGCTTTTATATGGGAAGATTATGACGGTACCATATGAATAAGGACCGGCTAACTACGTGCCAGCAGCCGCGGTAATACGTAGGGTCCAAGCGTTATCCGGAATCACTGGGCGTAAAGCGTGTGTAGGCGGCGTGTTAAGTGCGATGCGAAATCT
+
F:FFFFFFFFFFFFFFFFFFFFFFFFFFFFFFFFFFFFFFFFFFFFFFFFFFFFFFFFF:FFFFFFFFFFFFFFFFFFFFFFFFFFFFFFF:F,FFFFF:FFFFFFFFFFFFFFFFFFFFFFFFFFFFFFFFFFFFF:FFFFFFFFFFFFFFFFFFFFFFFFFFFFFFFF:FFFFFFFFFFFFFFFFFFF:FFFFFF:FFFFFFFFFFFFFFFFFFFFFFFFFFFFFFFFFFFFFFFFFFFFFF,FFFFF
@A00920:152:HGHKKDRXX:2:2101:21549:4930 1:N:0:AGGAGTGG+TGCTAAGT
ACTCCTACGGGAGGCAGCAGTGGGGAATCTTGCACAATGGGCGAAAGCCTGATGCAGCGACGCCGCGTGAGGGATGACGGCCTTAGGGTTGTAAACCTCTTTCAGCAGGGACGAAGCGAACGTGACGGTACCTGCAGAAGAAGCCCCGGCTAACTACGTGCCAGCAGCCGCTGTAATACGTAGGGGGCGAGCGTTGTCCGGATGTATTGGGCGTAAAGAGAGCGTAGGTGGTTTGTAAAGTCGGATGTGA
+
FFFFFFFFFFFFFFFFFFFFFFFFFF:FFFFFFFFFFFFFFFFFFFFFFFFFFFFFFFFF:FFFFFFFFFFFFFFFF:FFFFFFFFFFFFFFFFFFFFFFFFFF:FFFFFF,FF:,:FF,,FF,FF,,F:,F,,FF,:FFF:FF::FF,F:,F:,FF,FF::F,F:FF:,F,,,,FF,FF:F,,:FFFFFFFF:,FF,,FFFF,,F,F:,,,F:F,FFFF,:FF:F,,FFF,FFFFF:F,:F,FF:,F:,
@A00920:152:HGHKKDRXX:2:2101:19271:5087 1:N:0:AGGAGTGG+TGCTAAGT
ACTCCTACGGGAGGCAGCAGTCGGGAATTTTGGGCAATGGGCGAAAGCCTGACCCAGCAACGCCGCGTGAGGGATGAAGTATTTCGGTATGTAAACCTCGAAAGAATGGGAAGAATAAATGACGGTACCATTTATAAGCTCCGGCTAACTACGTGCCAGCAGCCGCGGTAATACGTAGGGAGCAAGCGTTGTTCGGATTTACTGGGCGTAAAGGGCGCGTAGGCGGTCTGTCGCGTCGGCTGTGAAATCC
+
FFFFF:FFFFFFF,FFFFFFFFF:FFF:FFFFF:FFFFF,FFF:FFFFFFFFFFFFFFFFFFFFFFFFFFFF:FFF:FFFF:FFFFFFFFFFFFFFFFFF:FFFFFFFF,FFFF::F:FFFFFFFFFFFFFFFFFFFFFFFFFFFFF:FFFFF,F,FFFFFFFFFFF:FF,FFFFFFFFFFFF::FFFFFFFFFFF:FFFFFFF,FFFFF,FFFF:FFFFFFFFFFFFF:FF:::FF:::FFFFF,F:FF
@A00920:152:HGHKKDRXX:2:2101:27805:5149 1:N:0:AGGAGTGG+TGCTAAGT
ACTCCTACGGGAGGCAGCAGTAAGGAATATTGCACAATGGGCGCAAGCCTGATGCAGCAACGCCGCGTGCCCGAGGACGGCCTTCGGGTTGTAAAGGGCTTTTCTGGCTGACGAGGACGGACGGTAGGCCAGGAATAAGCGTCGGCTAACTACGTGCCAGCAGCCGCGGTAAAACGTAGGACGCGAGCGTTATCCGGATTTACTGGGCGTAAAGCGCGGGCAGGCGGTGGTCCAAGTGGGACGTGACAGC
+
FF,FFF,,FF:F:FFF,F::FFFF,FFFF,F,,F,FFFF,::FFF,F,FFF::FFF:F:FF:FFFFFFFFFF:FF:FF:F,,:FF:FFFFF::FFFFFFFFFF,FF:F,FFFF,FF:,::FF:FF,FFFFFFFFFFFFF:FF,FFFF:FFF,FFFFFFFFF,FFFF,FF,,,,F,FFF:FF,FFFFF:,FFFFFFFFF,FFF:FFFFF,F,:,FFFFF,FF,FF:FF,F:FFF,,FF,:FF,FFF,FFFF
@A00920:152:HGHKKDRXX:2:2101:21070:5760 1:N:0:AGGAGTGG+TGCTAAGT
ACTCCTACGGGAGGCAGCAGTCGAGAATTTTTCACAATGGGGGAAACCCTGATGGAGCGACGCCGCGTGGGGGATGAATGGCTTCGGCCCGTAAACCCCTGTCATTCGCGAACAATGCTCACGACCTAACACGTCGTGAGTTGATAGTAGCGGAAGAGGAAGGGACGGCTAACTCTGTGCCAGCAGCCGCGGTAATACAGAGGTCCCAAGCGTGGTTCGGATTCACTGGGCGTAAAGGGTGCGGAGGTGG
+
FFFF:FFF:FFFFFFFFFFFFFFFFF:FFFFFF,FF:FFFFFF:FFFF:FFFFFFFFFFFFFFFFFFFFFFFFFFF:FFFFFFFFFFFFFFF,FFF::FFFF:F:FFFFFFFFF,FFFFFFF:FFF,,,F:FF:FF,FFF:FFFFFFFFFFFFF:FFFF:FFFF:,FFFF,,FFFFFFF,:,FF:FF:FFFFFF:FF:FFFFFFF:F::FFFF,FF:::FF:FF::FFFF:FF,F:FFFFF:F,:FF,FF
@A00920:152:HGHKKDRXX:2:2101:26657:6010 1:N:0:AGGAGTGG+TGCTAAGT
ACTCCTACGGGAGGCAGCAGTGGGGAATTTTGGACAATGGGCGCAAGCCTGATCCAGCCATTCCGCGTGCAGGATGAAGGCCCTCGGGTTGTAAACTGCTTTTGTACGGAACGAAAAGGCCTTCTCTAATACAGAGGGCTCATGACGGTACCGTAAGAATAAGCACCGGCTAACTACGTGCCAGCAGCCGCGGTAATACTTAGGGTGCAAGCGTTAATCGGAATTACTGGGCGTAAAGCGTGCGCAGGCG
+
FFFFFFFFFFFFFFFFFFFFFFFFFFFFFFFFFFFFFFFFFFFFFFFFFFFFFFFFFFFFFFFFFFFFFFFFFFFFFFFFFFFFFFFFFFFFFFFFFFFFFFFFFFFFFFFFFFFFF:FFFFFFFFFFFFFFFFFFFFFFFFFF::FFFFFFFFFFF,FFF,:FFFFFFFFFFFFFFFFFF:FFFFFFFFF,FFFF:FF,FFFFFFFFF:FF:FFFFFFFFFFFFF::,FF:FFFFF:F,FFFFFFFFFF
@A00920:152:HGHKKDRXX:2:2101:2239:6496 1:N:0:AGGAGTGG+TGCTAAGT
ACTCCTACGGGAGGCAGCAGTAAGGAATATTGGACAATGGCCGCAAGGCTGATCCAGCCATGCCGCGTGCAGGATGAAGGTGCTCTGCATTGTAAACTGCTTTTGTTCGGGAATAAACCCCTCTACGTGTAGAGGGCTGAATGTACCGAAAGAATAAGGGTCGGCTAACTTCGTGCCAGCAGCCGCGGTAATACGAAGGACCCGAGCGTTATCCGGATTTATTGGGTTTAAAGGGTGCGTAGGCGGAATA
+
,F:FFFFFFFFFFFFFFFFFFFFFFFFFFFF:FFFFFFFFFFFFFFFFFFFFFFFFFFFFFFFFFFF:FFFFFF,FFFFFFFFFFFFFFFFFFF:FF,FFFFFFFFFFFFFFFF:FFFFFFFFFFFFFF:FFF:,FFFFFFFFFF:FFFFFFFF:FFFFFFFFFFFF:FFFFFFFFFFFFFFFFFFFF:,FFF:FFFFFFFF:FFFFF,F,FFF,FFFF:F:F,FFFFF,F:FFFFFFFFFFFFFFFFF:
@A00920:152:HGHKKDRXX:2:2101:15591:7513 1:N:0:AGGAGTGG+TGCTAAGT
ACTCCTACGGGAGGCAGCAGTGGGGAATATTGGACAATGGGCGCAAGCCTGATCCAGCAATGCCGCGTGAGTGATGAAGGCCTTAGGGTTGTAAAGCTCTTTCGCCCGCGACGATGATGACGGTAGCGGGAGAAGAAGCCCCGGCTAACTCCGTGCCAGCAGCCGCGGTAATACGGAGGGGGCTAGCGTTGTTCGGAATTACTGGGCGTAAAGGGCTCGTAGGCGGCCAACTAAGTCAGACGTGAAATCC
+
FFFFFFF:FFF:FFFFFFFFFFFFF:FF:FFFFF:FF,FFFFF:FFFFFFFFFFFFFFFFFFFFFFFFFFFFFFFFFF:,FFF:FFF:FFFFFFFFFFFF:FFFF,FFFFFFFFFFFFFFFFFFFFFFFFFFFFFFFFFFFFFFFFFFFF:FFFFFFFFFFFFFF:FFFFFFFFFFFFFF,FFF,FFFFFFFFFFFFFFFFFFFF:,:FFFF:FFFFFFFFFFFFF:FFFFFFFFFFFFFFFFFFFFFF:
@A00920:152:HGHKKDRXX:2:2101:8802:7686 1:N:0:AGGAGTGG+TGCTAAGT
ACTCCTACGGGAGGCAGCAGTAGGGAATCTTGCGCAATGCGCGAAAGCGTGACGCAGCAACGCCGCGTGGGGGATGAAGGCCCTCGGGTTGTAAACCCCTTTCAGCGGGGACGAAGCGAAAGTGACGGTACCCGCAGAAGAAGCCCCGGCTAACTACGTGCCAGCAGCCGCGGTAAGACGTAGGGGGCGAGCGTTGTCCGGATTTATTGGGCGTAAAGCGCGCGCAGGCGGCCCGTTAAGTCGGTTGTGA
+
FFFFFF:FFFFFFFFFFFFFFFFFFFFFFFFFFFFFFFFFFFFFF,FFFFFFFFFFFFFFFFFFFFFFFFFFFFFFFFFFFF,F::FFFFF:F:FFFFFFFFFFFFFFFFFFFF:FFFFFFFFFFFFFFFFFFFFFFFFFFFFFFFFFFFFFFFFFFFFFFFFFFFFFFFFFFFF:FFFFFFFFFFFFFFF,FFFFFFFFFFFFFFFFFFFFFFFFFFF:FFFFFFFFFFFFF:F,F:FFFFFF:FFFFF
@A00920:152:HGHKKDRXX:2:2101:26503:7748 1:N:0:AGGAGTGG+TGCTAAGT
ACTCCTACGGGAGGCAGCAATTAGGAATCGTGCGCAATGGGCGAAAGCCTGACGCCGCGACATCGCGTGGAGGATGACGGCCCTCGGGTTGTAAACTCCTTTTATCAGGGAACAAGTTCTGAGTGTACCTGATGAATAAGTGCCCCCTAACTACGTGCCAGAAGGGTCGGTAATGCGTAGGGCACGAGCGTTATCCGGATTTACTGGGCGAAAAGAGAAGCGTAGGCGGTAGTTTAAGTCACTTGTCAAA
+
FFFFFFFFFFFFFFFFFFF:FFFFFFFFFFFFFFFFFFFFFFFFFFFFFFFFFFFFFFFFFFFFFFFFFFFFFFFFFFFFFFFFFFFFFFFFFFFFFFFFFFFFFFFFFFFFFFFFFFFFFFFFFFFFFFFFFFF:FFFF:FFFFFFFFFFFFF,FFFFFFF,F:FFFFFF,FFFFFFFFFFFFFFF:FFFFF:FFFFFFFFFFFFFFFF,FFFFFFF,FFF:FFFFF:FFFFFFFF:FFFFFFFFFFFF
@A00920:152:HGHKKDRXX:2:2101:15157:8108 1:N:0:AGGAGTGG+TGCTAAGT
ACTCCTACGGGAGGCAGCAGTGGGGAATCTTGCGCAATGGCCTAACGGCTGACGCAGCGACGCCGCGTGAGGGATGACGCTCTTCGGAGTGTAAACCTCTTTTGCCCGGGACGAATTGCCAACATCAGTTGGCTTGACGGTACCGGGTGACTAAGCACCGGCTAACTCCGTGCCAGCAGCCGCGGTAATACGGGGGGTGCGAGCGGTGTCCGGAATCACTGGGCGTAAAGGGCGAGTAGGTGGTCTGATA
+
FFFFFFFFFF:FFFFFFFFFFFFFFFFFFFFFFFFFFFFFFFFFF,FFFFFFFFFFFFFFFFFFFFFFFFFFFF,FFFFFFFFFF:FFFFFFFFF:FFF:,FFFFFFF:FF:FFFFF:FF,:FFFF,,:F:FFFFF,F,FF:FFF,F:,:,:,FFFFFF,FFFFFFFFF::,F::F::FFFFFF:,:,,:::FFF:FFFFFF:,F,FFFF,FFFFFFF:,FF,F:F:F,FFFFF,:F,:FF:FFF,F,:F
@A00920:152:HGHKKDRXX:2:2101:23185:9017 1:N:0:AGGAGTGG+TGCTAAGT
ACTCCTACGGGAGGCAGCAGTGGGGAATATTGGACAATGGGGGCAACCCTGATCCAGCCATGCCGCGTGAGTGATGAAGGCCCTAGGGTTGTAAAGCTCTTTCGCCAGGGACGATAATGACGGAACCTGGATAAGAAGCCCCGGCTAACTTAGTGCCAGCAGCCGCGGTAATAAGAAGGGTGCAAGCGTTAATCGGAATTACTGGGCGTAAAGCGTGAGTAGGTGGTTGGTTAAGTCTGATGTGAAAGCC
+
FFFFFFFFFFFFFFFFFFFFFF:FFFFFFFFFFFFFFFFFF,FFFF:FFFFFFFFFFF:F,FFFFFFFFFFFFFFFFFFFFFFF:FFFF,F:FFFF,FFFFFF,FFFFFFFF:FFFFFF,:FF,,,,,FFF,FF,FF,FFFFF,F:F:F:,:,FF,FF,FFFFF:FF,,:F,F,FFFF:F,FFFFFFF:FF,F,:,FF,,FFFF,FFFFF:FF,F,F,F,FF:F,FFF,F::FF,FFFFF,,:,F,FFF,
@A00920:152:HGHKKDRXX:2:2101:23647:9095 1:N:0:AGGAGTGG+TGCTAAGT
ACTCCTACGGGAGGCAGCAGTCGGGAATTTTGGGCAATGGGCGAAAGCCTGACCCAGCAACGCCGCGTGAAGGATGAAGTATTTCGGTATGTAAACTTCGAAAGAATGGGAAGAATAAATGACGGTACCATTTATAAGGTCCGGCTAACTACGTGCCAGCAGCCGCGGTAATACGTAGGGTGCGAGCGTTGCCCGGATTCATTGGGCGTAAAGGGCGCGTAGGCGGCCCGGCGCGTCATGCGTGAAATCT
+
FFFFFFFFFFFFFFF:FFFFFFFFFFFFFFFFFFF:FFFFF:FFFFFFFFFFF:FFFFFFFFFFFFFFFF:FFFFFFFFFFFFFFFFF,FFFFFFFFFFFFFFFF:FFFFFFFFFFFFFFFFFFFFFFF:F:FFFFFFFFFFFFFFFFFFFFFFFFFFFFFFFFFFFFFFFFFFFF,FFFFFFFFFFFFFFFFFFF:F:FFF:FFFFFFF:FFFFFFFFFFFFFFFFFFF,F:FFFFFFFFFFFFFFFF:
@A00920:152:HGHKKDRXX:2:2101:7202:9173 1:N:0:AGGAGTGG+TGCTAAGT
ACTCCTACGGGAGGCAGCAGTAGGGAATCTTGCGCAATGGGCGAAAGCCTGACGCAGCAACGCCGCGTGGGGGATGAAGGCTCTCGGGTTGTAAACCTCTTTCAGCAGGGACGAAGCGAAAGTGACGGTACCTGCAGAAGAAGCACCGGCCAACTACGTGCCCGCAGCCGCGGTAATACAGAGGGTGCAAGCGTTGTTCGGAATCATTGGGCGTAAAGGGCGTGTAGGCGGTTTGTTAAGTCATGTGTGA
+
FFF,FFFFFFFFFFFFFFFFFFFF:,FFFF:FFFFFFFFFFFFFFFFFFFFFFFFFFFFFFFFFFFFFFFFFFFFFFFFFFFFFFFFFFF:FF:FFFFFFF:FFF,FFFFFFFF,FFFFFFFFFF:FFFFFFFFFFFFFFFFF:FFFFFFFFFFFFFF:FFF,FF:FFFFFFF,FF:FF,FFFFFFFFF,,FF,FFFFFFFFFFFFFF:F:FFF:FFFF:FFFFFFFFFFFFFF:FFFFFFFFFFFFFFF
@A00920:152:HGHKKDRXX:2:2101:16758:9314 1:N:0:AGGAGTGG+TGCTAAGT
ACTCCTACGGGAGGCAGCAGTGGGGAATTTTGGACAATGGGGGCAACCCTGATCCAGCAATGCCGCGTGAGTGAAGAAGGCCTTCGGGTTGTAAAGCTCTTTTGTCAGGGAAGAAAAGGTCGTGGCTAATATCCACGACTGCTGACGGTACCTCCAGAGGAAGCACCGGCTAACTCCGTGCCAGCAGCCGCGGTAATACGGAGGGTGCAAGCGTTGTTCGGAATCATTGGGCGTAAAGCGCGCGCAGGCG
+
FFFFFFFFFFFFFFFFFFFFFFFFFF:FFFFFFFFFFFFFFFFFFFFFFFFFFFFFFFFFFFFFFFFFFFFFFF,FFFFFFFFFFFFFFFFFFFFFFFFFFFFFFFFFFFFFFF:FFFFFFFFFFFFFFFFFFFFFFFFFFFFFFFFFFFFF:FF:F:FFFFFFFFFFFFFFFFFFFFFFFFFFFFFFFFFFFFFFFFFFFFFFFF:F:FFF:FFFFFFFFFFFFF:FFFFFFFF:FFFFFFFFFFFFFF
@A00920:152:HGHKKDRXX:2:2101:14561:9737 1:N:0:AGGAGTGG+TGCTAAGT
ACTCCTACGGGAGGCAGCAGTGGGGAATCTTGCGCAATGGGCGAAAGCCTGACGCAGCAACGCCGCGTGCGGGAAGAAGGCTCTCGGGTTGTAAACCGCTTTCAGTAGGAACGAAAATGACGGTACCTGCAGAAGAAGGATCGGCTAACTACGTGCCAGCAGCCGCGGTAAGACGTAGGATCCGAGCGTTGTCCGGAGTTACTGGGCGTAAAGCGCGCGCAGGCGGTTGGTCGCATCGGCGGTGAAAGCC
+
F:FFFFFFFFFFFFFFFFFFFFFFFFFFFFFFFFFFFFFFFFFFFFFFFFFFFFFFFFF:FFFFFFFFFFFFFF:FFFFFFFFFF,FFFFFFFFFFFFFFFFFFFFFFFF,FFF:FFFFFFFFFFFF:FFFFFFFFFF:FFFFFFFFFFFFFFFFFF:FFFFFFFFFFFFFFF:FF:FFFFFFFFFFFFFFFFFFFFFFFFFFFFFFFF:FFF:FFF:FFFFFFFFFFFFF:::FF:FFFFFF:FFFFFF
@A00920:152:HGHKKDRXX:2:2101:26133:9737 1:N:0:AGGAGTGG+TGCTAAGT
ACTCCTACGGGAGGCAGCAGTAGGGAATATTGCGCAATGGACGGAAGTCTGACGCAGCGACGCCGCGTGAGCGATGAAGGCCTTCGGGTCGTAAAGCTCTGTCCTTGGGGAAGAAGGTCTTCGGACTTGACGGTACCCAAGAAGAAAGCCCCGGCTAACTACGTGCCAGCAGCCGCGGTAATACGTAGGGGGCGAGCGTTGTCCGGAATCACTGGGCGTAAAGCGCATGCAGGCGGATCATTAAGTCGGG
+
FFFFFFFFFFFFFFFFFFFFFFFFF,FFFFFFFFFFFFFF:FFFFFFFFFFFFFFFFF:FFFFFFFFFFFFFFFFF:FF:FFFFFFFFFFFFFFFFFFFFFFFFFFFFFFFFFFFFFFFFFFFFF,FFFFFFFFFF:FFFFFFFFFFF:FFFFFFFFFFFFFFFFFFFFFFFFFFFF:,F:FFF:FFFFFFFFFFFFFFFFFFF:FFFFFFFF:FFFF,:F:FF,FFFFFFF:FF:FFFFFFFF,FFFFF
@A00920:152:HGHKKDRXX:2:2101:11026:10191 1:N:0:AGGAGTGG+TGCTAAGT
ACTCCTACGGGAGGCAGCAGTGGGGAATATTGGACAATGGGCGAAAGCCTGATCCAGCAATGCCGCGTGAGTGATGAAGGCCTTAGGGTTGTAAAGCTCTTTTACCAGGGATGATAATGACAGTACCTGGAGAATAAGCTCCGGCTAACTCCGTGCCAGCAGCCGCGGTAATACGGAGGGAGCTAGCGTTGTTCGGAATTATTGGGCGTAAAGCGCACGTAGGCGGCTCGTTAAGTCTCTTGGTGAAAGG
+
FFFFFF:FFFFFFFFFFFFFFFFFFFFFFFFFFFFFFFFFFFFFF:FFFFF,FFFFF:FFFFFFFFFFFFFFFFFFFFFFFFFFFFFFFFFFFFFFFFFFFFFFFFFFFFFFFFFFFFFFFFFF:FFFFFFFFF:::FFFFFFFFFFFFFFFFFFFFFFFFFFFFFFFFFFFFFFFFFFFFFFFFFFFFFFFFFFFFF:FFFFFFFFFF:F:FFFFFF,FFFFFFFFFFFF:F,:FFFFFFF:FFF:FFF
@A00920:152:HGHKKDRXX:2:2101:23791:11882 1:N:0:AGGAGTGG+TGCTAAGT
ACTCCTACGGGAGGCAGCAGTGGGGAATATTGCACAATGGGCGCAAGCCTGATGCAGCGACGCCGCGTGAGGGATGACGGCCTTCGGGTTGTAAACCTCTTTCACCTGGGACGAAGGGGTAACTTGACGGTACCAGGGGAAGAAGCACCGGCTAACTACGTGCCAGCAGCCGCGGTAATACGTAGGGTGCAAGCGTTGTCCGGAATTATTGGGCGTAAATAGCTCGTAGGCGGCTTGTTGCGTCTGCCGT
+
F,F,:,,FFFFF:FFF,FF,:FFF:F:FFFFF,FFF:FFFF:FFFF,FFF::FFFF:FFF::FFFF:FFFF:FFFFFFFFFFFFFFFF:F:,FFFFF:,,F,FFF:FFF,F,FFFFFFFFF,FFFFFFFFFFFFF:FF:FFFF:FFFFFFFFFFFFFFFFFFF,FF,FFFFF:FFFF:FFFFFFFFFFFFF:FFFFFFFFFFFFFF:FFFFF:FFFFFF,FFFFF:FFFFFF:FFFFFFFF::FFFFFFF
@A00920:152:HGHKKDRXX:2:2101:4770:11976 1:N:0:AGGAGTGG+TGCTAAGT
ACTCCTACGGGAGGCAGCAGTAGGGAATTGTTCGCAATGGGCGCAAGCCTGACGACGCAACGCCGCGTGGAGGATGAAGGGCTTCGGCTCGTAAACTCCTTTCGACCGAGATGAACATCCATGGGGTTAATACCTCTGTGGACTGACAGTATCGAGGGAAGAAGCCCCGGCTAACTCCGTGCCAGCAGCCGCGGTAATACGGGGGGGGCAAGCGTTGTTCGGAATTACTGGGCGTAAAGGGTTCGTAGGT
+
FFFFFFFFFFFFFFFFFFFFFFFFFFF:FFFFFFFFF:FFFFFFFFFFFFFFFFFFFFFFFFFFFFFFFF:FFFFFFFFFFFFFFFFFFFFFFFFFFFFFFFFFFFFFFFFFFFFFFFFFFFFFFFFFFFFFFFFFFFFFFFFFFFFFFFFFFFFFFFF:FFFFFFFFFFFFFFFFFFFFFFFFFFFFFFFFFFFFFFFFFFFFFFFFFF:FFFFFFFF:FFFFFFFFFFFFFFF,FFFFFFFFFFFFFF
@A00920:152:HGHKKDRXX:2:2101:17427:13260 1:N:0:AGGAGTGG+TGCTAAGT
ACTCCTACGGGAGGCAGCAGTAAGGAATATTGCACAATGGGCGCAAGCCTGATGCAGCAACGCCGCGTGCCCGAGGACGGCCTTCGGGTTGTAAAGGGCTTTTCTGGCTGACGAGGAAGGACGGTAGGCCAGGAATAAGCGTCGGCTAACTACGTGCCAGCAGCCGCGGTAAAACGTAGGACGCGAGCGTTATCCGGATTTACTGGGCGTAAAGCGCGGGCAGGCGGTGGTCCAAGTCGGACGTGAAAGC
+
FFF,FFFFFFFFFFFFFFFFFF:FFFFFFFFFFFFFFFFFFFFFFFFFFFFFFFFFFFFFFFFFFFFFFFFFFFFFFFFFFFFFFFFFFFFFFF:FFFFFFFFFF:FFFF,F,FFFF:FFFFFFFF:FFFFFFFFFFFFFFFFFFFFFFFFFFFFFFF:FFF:FFFFFFFFFFFFFFFFFFFFFFFFFFFFF:FF:FFFFFFFF,FFFFFFFFFFFFFFFF,FFFFFFFFFFFFFFFFFFFFF,:FFFFF
@A00920:152:HGHKKDRXX:2:2101:1940:13401 1:N:0:AGGAGTGG+TGCTAAGT
ACTCCTACGGGAGGCAGCAGTAGGGAATATTGCGCAATGGGGGAAACCCTGACGCAGCGACGCCGCGTGAGCGAAGAAGGCCTTCGGGTCGTAAAGCTCTGTCCTATGGGAAGAAGTATGCTTTTAGCACATTGACGGTACCATAGGAGGAAGCCCCGACTAACTACGTGCCAGCAGTCGCGGTAATACGTAGGGGGCAAGCGTTGTTCGGAATTACTGGGCGTAAAGCGCGCGTAGGCGGCTGATTAAG
+
:F,FF,FF:FFFFFFFFFFF,FFFFFF,F:FFFFFFFFFFFFFFFFFFFFFFFFFFFFFFFFFFFFFFFFFFFF:FFFFFFFFFFFFFFFF:FFFFFFFFFFFFFFFFFFFFFFFFF:FFFFFFFFFFFFFFFFFFFFFFFF:FFFFFFFFFF:FFFFFFFFFFF:FFFFFFFFFFFFFFFFFFFFFFFFF:FFF:F:FFFFFFFFFFFFF:::FFFFFF:FFFFFFF:FFFFFF:FF:FFFFFFFF,FF
@A00920:152:HGHKKDRXX:2:2101:28501:13839 1:N:0:AGGAGTGG+TGCTAAGT
ACTCCTACGGGAGGCAGCAGTGGGGAATCTTGCGCAATGGGCGAAAGCCTGACGCAGCGACGCCGCGTGAGTGATGAAGGCCCTCGGGTTGTAAAGCTCTGTGGAGGGGGACGAATAAGCGTTGGTTAATATCCAGCGTGATGACGGTACCCTTTTAGCAAGCACCGGCTAACTCTGTGCCAGCAGCCGCGGTAAGACAGAGGGTGCACACGTTGTTCGGAATTACTGGGCGTAAAGCGCGTGTAGGCTG
+
FFFFFFFFFFFFFFFFFFFFFFFFFFFFFFFFFFFFFFFFFFFFFFFFFFFFFFFFFFFFFFFFFFFFFFFFFFFFFFFFFFFFFFFFFFFFFFFFFFFFFFFFFFFFFFFFFFFFFFFFFFFFFFFFFFFFFFFFFFFFFFFFFFFFFFFFFFFFFFFFFFFFFFFFFFFFFFFFFFFFFFFFFFFFFF:FFFFFF:FFFFFFFFFF,FFFFFFFFFFFFFFFFFFFFFFFFFFFFFFFF,FFFFFFFF
@A00920:152:HGHKKDRXX:2:2101:26838:13996 1:N:0:AGGAGTGG+TGCTAAGT
ACTCCTACGGGAGGCAGCAGTAAGGAATATTGCGCAATGGGCGAAAGCCTGACGCAGCGACGCCGCGTGGGGGATGAAGGTCTTCGGATTGTAAACCCCTTTCGGGAGGGAAGATGGGATGGGGTAACCCATTCGGACGGTACCTCCAGAAGCAGCCACGGCTAACTTCGTGCCAGCAGCCGCGGTAATACGAAGGTGGCAAGCGTTGTTCGGATTTACTGGGCGTACAGGGAGCGTAGGCGGTTGGATA
+
FFFFFF,:FFF,FFFFFFFFFFFFFF:F:FFFFFF:::FFFFFFFFFFF:F::FFFFFFFFFFFF:FFFFFFF::FFFFFFFFFFFFFFFF:FFFFFFFF:FFFF:FFFFF:FFFFFFFFFFFFFFFFFFFFFFFFFFFFF:FFFFFFFFFFFF::F:FFFFFFFFFFFFFF:FFF:FFF:F:F::FFFFFF:FFFFFFF:::FFFFFFF:FFF:F:FFF:FFF:F:FFFFFFF:F:F:FF:FFFFF:F:
@A00920:152:HGHKKDRXX:2:2101:28176:14403 1:N:0:AGGAGTGG+TGCTAAGT
ACTCCTACGGGGGCAGCAGTGAGGAATATTGCTCAATGGGCGCAAGCCTGAAGCAGCGACGCCGCGTGGATGAAGAAGGTTTTCGGACTGTAAAATCCTTTTCTGTGTGACGAGAGTGGACGGTAGCACAGGAATAAGTCTCGGCTAACTACGTGCCAGCAGCCGCGGTAAAACGTAGGAGGCAAGCGTTATCCGGAGTTACTGGGCGTAAAGCGCGTGCAGGTGGGTTGGTAAGTCTGATGTGAAAGCT
+
FFFFFFFFFF:FFFFFFFFFFFFFFFFFFFFFFFFFFFFFFFFFFFFFFFFFFFFFFFFFFFFFFFFFFFFFFFFFFFFFFFFFFFFFFFFFFFFFFFFFFFFFFFFFFFFFFFF:F:FFFFFFFFFFFFFFFFFFFFFFFFF:FFF:FFFFFFFFFFFFF:FFFFFFFFFF:FFFF:FFFFFF:FFFFF,FFFFFFFF:FFFFFFFFF,FFFFFFFFFF:FFFFFF:F:FF:FFFF:FF,FFFF:FFF:
@A00920:152:HGHKKDRXX:2:2101:7102:14669 1:N:0:AGGAGTGG+TGCTAAGT
ACTCCTACGGGAGGCAGCAGTGGGGAATCTTGCACAATGGGGGCAACCCTGATGCAGCGACGCCGCGTGAGCGATGAAGCCCTTCGGGGTGTAAAGCTCTTTCGGCAGGGAAGATGGTGACGGTACCTGCAGAAGCAGCTGCGGCTAACTACGTGCCAGCAGCCGCGGTAATACGTAGGCAGCGAGCGTTGTTCGGAGTTACTGGGCGTAAAGGGTGCGTAGGCGGCCTATTAAGTTTGTCGTGAAATCT
+
:,F,,FFFFF,FFFFFF:F:FF,FFFFF:FF,FF:FF,FF:F:FFFFFF,FFFFFFFFFFFFFF,FFFFFFFFFFFFF:FF::,F::FFF::FFFFFF:FFFFF:FFFFF,FFFF,:FFF:F:F:F:F::FFFFF:FFFFFFFFFF:FFFFFFF:FF:FF,FFFFF:FFFFFFFF::FFFFFFFFFFFFFFF:F::FFFFF:FFF:FFFFFFFFFF:FFFF,FFFFF,,F,FFF:,FF:FFFFFFFFF:F
@A00920:152:HGHKKDRXX:2:2101:27814:15123 1:N:0:AGGAGTGG+TGCTAAGT
ACTCCTACGGGAGGCAGCAGTGGGGAATTTTGCGCAATGGGGGAAACCCTGAACCAGCGACGCCGCGTGACCGATGAAGGCCCTCGGGTCGTAAAGCTCTTTCGCCTGGGAAGATAATGACGGTACCAGGTAAAGAAACCCCGGCTAACTCCGTGCCAGCAGCCGCGGTAATACGGAGGGGGTTAGCGTTGTTCGGAATTACTGGGCGTAAAGCGCACGTAGGCGGATCAGTCAGTCAGGGGTGAAATCC
+
FFFFFFFFFFFFFFF,FFFFFFFFFFFFFFFFFFFFFFFFF:FFFFFFFFFFFFFFFFFFFFFFFFFFFFFFF,FFFFFFFFFFFFFFFFFFFFFFFFFF:FFFFFFFFFF,FFFFFFFFFFFFFFFFFFFFF:F:FFFFFFFFFFFFFFFFFFFFFFFFFFFFF:FF,FFFFFFF,FFFF:FFFFFFFF::FFFFFFFFFFFFFF:FF,FFFF:FFFF,FFFFF:F::,::FFFFF:FFFFF:FF::FF
@A00920:152:HGHKKDRXX:2:2101:28682:16063 1:N:0:AGGAGTGG+TGCTAAGT
ACTCCTACGGGAGGCAGCAGTGGGGAATCTTGCGCAATGGGCGAAAGCCTGACGCAGCAACGCCGCGTGCGGGATGAAGGCCTTCGGGTTGTAAACCGCTTTCAGTGGGGACGAACCAAGACGGTACCCACAGAAGAAGCCCCGGCCAACTACGTGCCAGCAGCCGCGGTAACACGTAGGTGGCAAGCGTTGTCCGGATTTATTGGGCGTAAAGCGAGCGCAGGCGGAAAGATAAGTCTGATGTGAAAGC
+
FFF:F,FFFFFFFFFFFFFFFFFFFFFFFFFFFFFFFFFFFFFFFFFF:FFFFFFFFFF:FFFFFFFFFF:FFFFFFFFFFFFFFFFFFFFFFFF:FFF:FFF:F:FFFFFFFFFFFFFFFFFFFFFFF:FFFFFFFFFFFFFFF:F,FF:FFFF:FFFF:FFFFFFFFF:FFFFFFFFFF:FFFFFF:,FFFFFFFFFFFFFFFFFFFFFFFFFFFF:FFFFFFFFFFFFFF,FFFFFFFFFFFFFFFF
@A00920:152:HGHKKDRXX:2:2101:10628:16203 1:N:0:AGGAGTGG+TGCTAAGT
ACTCCTACGGGAGGCAGCAGTGAGGAATATTGCGCAATGGGCGAAAGCCTGACGCAGCCACGCCGCGTGCAGGAAGACACCCCTCTGGGGCGTAAACTGCTTTTGTGTGAGAAGAAGGTCCCGCTCGGCGGGAATTGACGGTATCGCACGAATAAGGACCGGCTAACTCCGTGCCAGCAGCCGCGGTAATACGGAGGGTCCAAGCGTTGTCCGGAATCACTGGGTGTAAAGGGTGCGTAGGCGGACTCGT
+
FFFFF:F:FFFFFFFF:FFFFFFFF:FFFFFFF:FFF:FFFFF:FFFFFFFFFFFFFFFFFFF:FFFFFFFFFFFFF:FFFFFFFFFF:FFFFFFFFFFFFF,FFFFFFFFFFFF,FFFFFFFFFFFFFF,FF,FF,FFFFFFFFFFFFFF:FFF,FFFFF,FFF:FFFFFFFFFFFFFFFFFFF,FFFFFFFFFFF:FFFFFFFFF:FFFFFFFFFFFFFFFFFF:FFFFFFFFFFFFFFFFFFFFFFF
@A00920:152:HGHKKDRXX:2:2101:6072:16485 1:N:0:AGGAGTGG+TGCTAAGT
ACTCCTACGGGAGGCAGCAGTAGGGAATTTTGCGCAATGGAGGAAACTCTGACGCAGCAACGCCATGTGTGGGATGAAGCATTTCGGTGTGTAAACCACTGTCAGCAGGGAATAAATGGTCTCTTCGGAGGCAGTTGAATGTACCTGCAAAGGAAGCCCCGGCTAACTTCGTGCCAGCAGCCGCGGTAATACGAGGGGGGCAAATGTTGTTCGGAATTACTGGGCGTAAAGGGCGCGTAGGCGGCTTACC
+
FFFFFFFFFFFFFFFFFFFFFFFFFFF:FFFFFFFFFFFFFFFFFFFFFFFFFFFFFFF:FFFFFFFFFFFFFFFFFFFFFFFFFFFFFFFFFFFFFFFFFFFFFFFFFFFFFFFFFFFFFFFFFFFFFFFFFF:FFFFFFFFFFFFFFFFFFFFFFFFFFFFFFFFFFFFFFFFFFF:FFFFFFFFFFFFFFFFFFFFFFFF:FFF:::F:FFF:FFFFFFFFFFFFFFFFFFFFFFFFFFFFFFFFFF
@A00920:152:HGHKKDRXX:2:2101:32597:16673 1:N:0:AGGAGTGG+TGCTAAGT
ACTCCTACGGGAGGCAGCAGTGGGGAATATTGCACAATGGGCGAAAGCCTGATGCAGCAACGCCGCGTGAGTGATGAAGGCCTTCGGGTTGTAAAGCTCTTTCACCCGTGAAGATAATGACGGTAGCGGGAGAAGAAGCCCCGGCTAACTCCGTGCCAGCAGCCGCGGTAATACGGAGGGGGCTAGCGTTGTTCGGAATTACTGGGCGTAAAGCGCACGTAGGCGGATGTTCAAGTCGGGGGTGAAATCC
+
F,FFFFFFFFFFFFFFFFFFFFFFFFFF:FF:FFFFFFFFFFFFFFFFFFFFFFFFFFFFFFFFFFFFFFFFFFFF,F:FF:FFFFFFFFF:FF:FFFFFFFFFFFFFFFFFFFFF:FF,FFFFFF:FFFFFF:FFF:FFFFFFFFFFF:FFFF:FFFFFFFFF:FFFFFFFFFFFFFFFFFFF:FF:F:FFFFF::FFFFFFFFFFFFF:FF:FF:FF::FFF:FFF,FFFFFFF,FFFFFFFFFFFF,
@A00920:152:HGHKKDRXX:2:2101:13801:17534 1:N:0:AGGAGTGG+TGCTAAGT
ACTCCTACGGGAGGCAGCAGCGAGGAATCTTCCACAATGGGCGAAAGCCCGATGGAGCAACGCCGCGTGGAGGACGACGGCCTTCGGGTTGTAAACTCCTTTCGGGGGGGATGACCAAGACAGTACCCCCAGAAGCAGCCCCGGCTAACTCTGTGCCAGCAGCCGCGGTAATACAGAGGGGGCAAGCGTTGTCCGGAATTACTGGGCGTACAGCGCGCGCAGGCGGACCGCCACGTGCCGTGTGACAAAC
+
FFFFFFFFFFFFFFFFFFFFFFFFFFFFFFFFFFFFFFFFFFFFFFFFF:FFFFFFFFFFFFFFFFFFFFFFFFFFFFFFFF:FFFFFFFFFFFFFFFFFFFFFFFFFFF:FFFFFFFFFF:FFFFFFFFFFFFFFFFFFFFFFFFFFFFFFFFFFFFF:FFFFFFFFFFFFFFFFFFFFFFFFFFFFFFFFFFFFF:FFFFFFFFFFF,F:F:FFFFFFFFFFFFFFFFFFFFFFFFFFFFFF,F:,FF
@A00920:152:HGHKKDRXX:2:2101:2148:17863 1:N:0:AGGAGTGG+TGCTAAGT
ACTCCTACGGGAGGCAGCAGTGGAGAATCTTGCACAATGGGCGAAAGCCTGATGCAGCCACGCCGCGTGCGGGAAGAAGGCCTTCGGGTCGTAAACCGCTTTCAGGGGGGAAGAAGCGTCAAGTGACGGTACCTCCAGAAGAAGGACCGGCCAACTACGTGCCAGCAGCCGCGGTAATACGTAGGGTCCGAGCGTTGTCCGGAATCATTGGGCGTAAAGCGCATGTAGGCGGCCATGTAAGTCGGATGTG
+
FFFFFFFFFFFFFFFFFFFFFFFFFFFFFFFFFFFFFFFFFFFFFFFFFFFFFFFFFFFFFFFFFFFFFFFFFF,FFFFFFFF:FFFFFFFFFFFFFFFFFFFFFFFFFF:FFFFFFFFFFFFFFFFFFFFFFFFFFFFFFFFFFFFFFFFFFFFFFFFFFFFFF:FFFFFFFFFF:FFFFFFFFFFFFFFFFFFFFFFFFFFFFFFFFFFFFFFFFFFFFFFFFFFFF:FFF:FFFFFFFFFFFFFFF:
@A00920:152:HGHKKDRXX:2:2101:7066:17895 1:N:0:AGGAGTGG+TGCTAAGT
ACTCCTACGGGAGGCAGCAGTCGGGAATTTTGCCCAATGGACGAAAGTCTGAGGCAGCAACTCCGCGTGAGGGATGAAGGCTCTCGGGTCGTAAACCTCTTTTCTCAGGGAAGATCCAAGACGGTACCTGAGGAATAAGCGACGGCTAACTACGTGCCAGCAGCCGCGGTAATACGTAGGTCGCAAGCGTTGTCCGGATTTACTGGGCGTAAAGAGCGCGCAGGCGGCTGGTCAAGTCCGATGTGAAATC
+
FFFFFFFF,FFFFFFFFFFFFFFFFFFFFFFFFFFFFFFFFFFFFFFFFFFFFFF:FFFFFFFFFFFFFFFFFFFFFFFFF:FFFFFFFFFFFFFFFFFFFFFFFFFFFFFFFFFFFFFFFFFFFFFFFFFFFFFFFFFFFFFFFFFF:FFFFFFFFFFFFFFFFFFFFFFFFFFFFFFFFFFFFFFFFFFFFFFFFFFFFFFFFFFFFFFFFFFFFFFF:FFFFFFFFFFFFFFFFFFFFFFFFFFF::
@A00920:152:HGHKKDRXX:2:2101:14100:18333 1:N:0:AGGAGTGG+TGCTAAGT
ACTCCTACGGGAGGCAGCAGTGGGGAATCTTCCGCAATGGGCGAAAGCCTGACGGAGCAACGCCGCGTGAATGATGAAGGCCTTCGGGTTGTAAAATTCTGTCTTCAGGGAAGAAAAAAATGACGGTACCTGAGGAGGAAGCACCGGCTAACTCTGTGCCAGCAGCCGCGGTAATACAGAGGGTGCGAGCGTTGTCAGGAATCACTGGGCGTAAAGCGCACGTAGGCGGATCTCTAAGTCAGGGGTGAAA
+
:FFFFFFFFFFFFFFFFFFFFFFFFFFF:FFFFFFFF:FFF:FFFFFFFFFF:FFFFFF,,:FFFFFFFF:FFFFFFFFFFFFFFFFFF,FFFFFF,FFFFFFFFFFFF:F,FF:::F:FFFFFF,:FF:FFF:FFFFFFFFFF:FFFF:FFFFF,FFFFFFFF:FFF:FF:F,FFF::FFFFFFFF,FFFFF:FF,,FFFFFFFFFFFFFFFFF:FF:FFF:F,FF,FFFFFFFFFFFFFFFFFFFF:,
@A00920:152:HGHKKDRXX:2:2101:17065:19147 1:N:0:AGGAGTGG+TGCTAAGT
ACTCCTACGGGAGGCAGCAGTAGGGAATTTTCCGCAATGGACGAAAGTCTGACGGAGCAACGCCGCGTGAGGGATGAAGGTTTTCGGATCGTAAACCTCTGTACTTGGGGACGATAATGACGGTACCCAAGGAGTAAGCCACGGCTAACTACGTGCCAGCAGCCGCGGTAAAACGTAGGAGGCGAGCGTTATCCGGATTTACTGGGTGTAAAGCGCGTGTAGGCGGTCGTGCAAGTGAGGCGTGAAAGCG
+
FFFFFFFFFFFFFFFFFFFF:FFFFF:F:FFFFFFFFFFFFFFFFF:FFFFF,,FF:F,FFFFFFFFFFFF,FFFFF:FFFFFFFFFFFFFFFFFFFFFF:F,FF,FFFFF,F,FFFFFFFFFFFFFFF::FFF,FF:FF:FFFFFFFFFFFF::FFFFFFFFFFFFFFFF:FFFFFFFFFFF:FFFFFF,,FFFF:FF::FFFFF:FFFFFFFFFF,FFFFFFFFFFFFFFFFFF,:FFFFFFFFFFFF
@A00920:152:HGHKKDRXX:2:2101:31873:19147 1:N:0:AGGAGTGG+TGCTAAGT
ACTCCTACGGGAGGCAGCAGTAGGGAATATTGGTCAATGGGTGAGAGCCTGAACCAGCCATGCCGCGTGCAGGAAGACGGCCTTCTGGGTTGTAAACTGCTTTTGTCAGGGGATAAAACGGCCTTGCGAGGCTCATTGAAGGTACCTGACGAATAAGCCACGGCTAACTACTTGCAAGCAGCCGCGGTACTACGTAGGTGGCGAGCGTTGTCCGGATTTATTGGGTTTAATGGGTGCGTAGGCGGCGTTT
+
FFFFFFF:FFFFFFFFFFFFFFFFFFFF:FF,FFFFFFFFFFFF,FFFFFFFFF:FFF:FFFFFFFFFFFFFFFFFF:F,FFFFFFFF:,FFFFFF:FF:FF,FFFFFFFF,FFFF::F:,F:FFF:,FFFFF:FF:FFFFFFFFFFFFFFFFFFF:F,FFF,FFFFFFFF,FFF,FFFFFFFFFFF,F,F:FFFFFF:FFFF:FFF,:FF:FF:F:FFF:F,,,FFFFF,FFFFF,FFFF,:FFFF:,:
@A00920:152:HGHKKDRXX:2:2101:22073:19586 1:N:0:AGGAGTGG+TGCTAAGT
ACTCCTACGGGAGGCAGCAGTTAGGAATCTTCGGCAATGGGCGCAAGCCTGACCGAGCGACGCCGCGTGAAGGATGAAGGCCCTCGGGTCGTAAACTTCTAAAAGAGGGACGATAGTGACGGTACCTCTTGAAAAGCACCGGCTAACTCCGTGCCAGCAGCCGCGGTAATACGGAGGGTGCAAGCGTTATCAGGAATTACTGGGCGTAAAGGGCGCGTAGGCGGTCGCCTAAGTCGGACGTGAAATCCCC
+
,FF,,FFFF:FFFF,FFF:F:FFFFFFFFFFFFFFFF:FFFFFF:FFFFFFFFFFF,FF:FF:FFF:,FFF,F:FF,:F:F,FFFFFF:FFFF:F:,,FFFFF,FFFF:FFFFF,FFFFFFFFFFF:FF,FFFFFFFFF:FFF,FFFFFFF:FFFFFFFFFFFFFFFF,FFFFFF,F,,FFFF:F:,FFFF,:FFFF,:FF:FFFFFFFF,,:,FFFFFFFFFFFF:,F::FFFF,:FF,F:F,FFFF:F
@A00920:152:HGHKKDRXX:2:2101:11252:20008 1:N:0:AGGAGTGG+TGCTAAGT
ACTCCTACGGGAGGCAGCAGTGGGGAATCTTGCGCAATGGCCGAGAGGCTGACGCAGCGACGCCGCGTGGAGGATGACGCCCCTCGGGGTGTAAACTCCTGTTGCCCGGGACGAACACGTGGTTTCGACCACGCTGACGGTACCGGGTGAGGAAGCACCGGCTAACTCCGTGCCAGCAGCCGCGGTAATACGGAGGGTGCGAGCGTTGTCCGGAATCACTGGGCGTAAAGGGCGCGTAGGCGGTGGGGTA
+
,FF:FFF,,F:FFF:FF,F:FF:FFFFF,FFFFF:F:FFFFFF,F::FFFF:FFFFFFF,FFFFFFFFFFFF:FFFFFFF::FFFFFFFFFF:FFF:F,F:FFFFFFFFFFFF,FF::FFFF:FFFF:FFFFFFFFFFFFFFFFFFFFFFFFFFFFFF,FFFFFFFFFFFFF:FFFFFFFFFFF,FFF:FF:FFFFFFFF,FFF,FFF:FFFF:FFF::FF,FFF:F:F::FFFF:FFF:FFFFFFFF:F
@A00920:152:HGHKKDRXX:2:2101:27254:20071 1:N:0:AGGAGTGG+TGCTAAGT
ACTCCTACGGGAGGCAGCAGTGGGGAATATTGCACAATGGGCGCAAGCCTGATGCAGCAACGCCGCGTGCGGGAAGAAGGCCTTAGGGTTGTAAACCGCTTTCAGCAGGGAAGAAAATGACGGTACCTGCAGAAGAAGGAGCGGCCAACTACGTGCCAGCAGCCGCGGTGACACGTAGGCTCCCAGCGTTGTCCGGATTTATTGGGCGTAAAGAGCTCGTAGGCGGTTTAGTAAGTCGGGTGTGAAAACT
+
F:FFFFFFFFFFFFFFFFFFFFFFFF:FFFFFFFFFFFFFF:FF,FFFFFF:FFFFFFFFFFFFFFFFFFFFFF:FFFFFFF,FFFFFFFFF,FFFFFFFFFFFFF,FFF,FFF:FFFFFFFFFFFFFFFF::FFFFFFFFFFFFFFFFFFF:FFFFFFFFFF,FF:,:FFF:FFFFFFFFFF,F,FFFFFFFFFF:F:::FFFFFFFF,F::FFFFFFFFFFFFFFFFFFFF,FFFFFFFFF:FFFFFF
@A00920:152:HGHKKDRXX:2:2101:17580:20228 1:N:0:AGGAGTGG+TGCTAAGT
ACTCCTACGGGAGGCAGCAGTGGGGAATATTGGACAATGGGCGAAAGCCTGATCCAGCCATGCCGCGTGAGTGATGAAGGCCCTAGGGTTGTAAAGCTCTTTCAACGGTGAAGATAATGACGGTAACCGTAGAAGAAGCCCCGGCTAACTTCGTGCCAGCAGCCGCGGTAATACGAAGGGGGCTAGCGTTGTTCGGAATTACTGGGCGTAAAGCGCACGTAGGCGGATTGTTAAGTGAGGGGTGAAATCC
+
FFFFFFFFFFFFFFFFFFFFFFFFFFF:FFFFFFFFFFFFFFFFFFFFFFFFFFFFFFFFFFFFFFFFFFFFFFFFFFFFFFFFFFFFFFFFFFFFFFFFFFFFFFFFFFFFFFFFFFFFFFFFFFFFFFF,FFFFFFFFFFFFFF:FFFFFFFFFFFFFFFFFFFFFFFFFFFFFFF:FFFFFFFFFFFFFFFFFFFFFFFFFFFFFFFFFFFFFFFFFFFF:FFFFFFFFFFFF:FFFFFFFF,FF:F
@A00920:152:HGHKKDRXX:2:2101:22462:20322 1:N:0:AGGAGTGG+TGCTAAGT
ACTCCTACGGGAGGCAGCAGTAGGGAATCTTCCGCAATGGACGAAAGTCTGACGGAGCAACGCCGCGTGAGTGATGAAGGTCTTCGGATCGTAAAACTCTGTTGTTAGGGAAGAACAAGTACGAGAGTAACTGCTCGTACCTTGACGGTACCTAACCAGAAAGCCACGGCTAACTACGTGCCAGCAGCCGCGGTAATACGTAGGTGGCAAGCGTTGTCCGGAATTATTGGGCGTAAAGGGCTCGCAGGCG
+
FFFFFFFFFFFFFFFFFFFFFFFFFF:FFFFFFFFFFFFFFFFFFFFFFFFFFFFFFFFFFFFFFFFFFFFFFFFFFFFFFFFFFFFFFFFF,FFFFFFFFFFFF:FFFFFFFFFFFFFFFFFFF:FFFFF:FFFFFFFFFFFFFFFFFFFFFFFFFFFFFFFFFFFFFFFF,FFFFFFFFFFFF:FFFFFFFFF:FFFFF:FFF:FFF,,FFF:FFFFFFF,,FF:FFFFF:FF,FF,FFFFFFFFFF:
@A00920:152:HGHKKDRXX:2:2101:27199:20415 1:N:0:AGGAGTGG+TGCTAAGT
ACTCCTACGGGAGGCAGCAGTGGGGAATCTTGGACAATGGGCGCAAGCCTGATCCAGCCATGCCGCGTGAGTGAAGAAGGCCTTAGGGTTGTAAAACTCTTTCGCCGGAGAAGATAATGACGGTATCCGGAGAAGAAGCCCCGGCTAACTTCGTGCCAGCAGCCGCGGTAATACGAAGGGGGCTAGCGTTGTTCGGAATTACTGGGCGTAAAGCGCACGTAGGCGGGTTTGTAAGTAGAGGGTGAAATCC
+
FFFFFFFFFFFFFFFFFFFFFFFFFFFFFFFFFFFFFFFFFFFFFFFFFFFFFFFFFFFFFFFFFFFFFF:FFFFFFFFFFFFFFFFFFFFFFFFFFFFFFFFFFFFFFFFFFFFFFFFFFFFFFFFFFFFFFFFFFFFFFFFFFFFFFFFFFFFFFFFFFFFFFFFFF,FFFFFFFFFFFFFFFFFFFFFFFFFFFFFFFFFFFFFFFFFFFFFFFFFFFFFFFFFFF:FFFFFFFFFFFFFFFFFFFF
@A00920:152:HGHKKDRXX:2:2101:25961:20838 1:N:0:AGGAGTGG+TGCTAAGT
ACTCCTACGGGAGGCAGCAGTGAGGAATCTTGCGCAATGGGGGCAACCCTGACGCAGCAACGCCGCGTGGAGGATGAAGGTCTTCGGATCGTAAACTCCTGTCAGAGGGGACGAACGCTTGCGGGCGAATAGCCCGTAAGCTTGACGGTACCCTCAGAGGAAGCCACGGCTAACTCTGTGCCAGCAGCCGCGGTAATACAGAGGTGGCGAGCGTTATTCGGAATTATTGGGCGTAAAGGGCGCGTAGGCG
+
FFFFFFFF:FFFFFFFFFFFFFFFFF:FFFFFFFFFFFFFFFFFF:FFFFFFFFFFFFF:FFFFFFFFFFFFFFFFFFFFFFFFF:FFFFFFFFFFFFFFFFFFF:FFFFFFFFFFFFFFFFFFFFFFFFFFFFF:F:FFFFFFFFFFFFFFFFFFFFFFFF:FFFFFFFFFFFFFF:FFFFFFFFFFFFFFFFFFF:FFFFFFFF:FFF:FF,FFFFF:FF,FF:FFFF:FF,FFF:FFFFFFFFFFFF
@A00920:152:HGHKKDRXX:2:2101:24406:21371 1:N:0:AGGAGTGG+TGCTAAGT
ACTCCTACGGGAGGCAGCAGTGGGGAATCTTGCGCAATGGGCGAAAGCCTGACGCAGCGACGCCGCGTGAGGGAAGAAGGCCTTCGGGTTGTAAACATCTTTAAGGAGGGACGAAGCTACACGGGTCAATAGACAAGAGGGTGACGGTACCTCAAGAAGAAGCCCCGGCAAACTACGTGCCAGCAGCCGCGTAAATACGTAGGGGGCAAGCGTTGTACGGATTTACTGGGCGTAAAGCGCGTGTCGGAGC
+
FF,FFFFFFFFFFFFFFFFF:,FFFFFF:FF,FFFFFFFF:FFFFFFFFFFF:FFFFF:FFFFFFFFFFFF:FFFFFF:FFFFFFFFFFFFFFFFF,FFFFF,FF,FF:FFFF::,:F:F,F:,,,,FF,:F,F,FFFF,:,FFF::F,:FFF::,FFFFFFFFFFFF:,FFFFFF:FFF,F,,F:FF,,:,,F,FFF:F,FFFFFFFFFF,:,F:FFF:F,FF,FF,,:,FFFFFF:F,FF,F:,F,F,
@A00920:152:HGHKKDRXX:2:2101:17228:21402 1:N:0:AGGAGTGG+TGCTAAGT
ACTCCTACGGGAGGCAGCAGTGGGGAATATTGGACAATGGGCGCAAGCCTGATCCAGCCATGCCGCGTGTGTGAAGAAGGCCTTCGGGTTGTAAAGCACTTTTGTTGGGGAAGAAAAGACACCGGCCAATACCCGGGGTTTCTGACGGTACCCAAAGAATAAGCACCGGCTAACTTCGTGCCAGCAGCCGCGGTAATACGAAGGGTGCAAGCGTTGTCCGGATTTATTGGGTTTAAAGGGTGCGTAGGCG
+
:FFFF:FFFFFFFFFFFFFFFFFFFFF:FFFFFFFFFFFFFFFFFFFFFFFFFFFFFFFFFFF:FFFFF:F:FF:FFFFFFFFFFFFFFFFFFFFFFFFFFFFFFFFFFFFFFFFFFF:FFFFFFFFFFFFFFFFFFFFFFFFF:FFFFFFFFFF:FFFFFFFFFFFFFFFFFFFFFFFFFFFFFFFFFFFFFFFFFFFFFFFFFFFFFFFFFFFFFFFFFFFFFF,FFFFFFFF::FFF:FFFFF,FFF
@A00920:152:HGHKKDRXX:2:2101:2428:22044 1:N:0:AGGAGTGG+TGCTAAGT
ACTCCTACGGGAGGCAGCAGCAAGGAATATTCCACAATGGGCGCAAGCCTGATGGAGCGACGCCGCGTGGAGGATGACGCCTTTCGGGGTGTAAACTCCTTTTCTCAGTGACGAAGCAAGTGACGGTAGCGGAGGAATAAGCACCGGCTAACTACGTGCCAGCAGCCGCGGTAAGACGTAGGGTGCAAGCGTTGTCCGGAGTTACTGGGCGTAAAGGGCGCGTAGGCGGCCTGTCGCGTCGCATGTGAAA
+
FFFFFFFFFFF:FFFFFFFFFFFFFFFFFFFFFFFFFFFFFFFFFFFFFFFFFFFFFFFFFFFFFFFFF,FFFFFFFFFFFFFFFFFFFFFF:FFF:FFFFFFFF:FFFFFFFFF,F:FF:::F,F,,,:,,FFFFFFF:FF:FF,:FF,FF,,:FF,:F::FF,FFFFFF,F:FFFFFFFFFFFFF,FF::FFFFFFFFF,FFFFF:FFFFF,FF,FFFFFFF:FFFFFFFFF:FF,FFFFFFFFFFF,
@A00920:152:HGHKKDRXX:2:2101:6207:22075 1:N:0:AGGAGTGG+TGCTAAGT
ACTCCTACGGGAGGCAGCAGTAAGGAATATTGCACAATGGGCGCAAGCCTGATGCAGCAACGCCGCGTGCCCGAGGAAGGCCTTCGGGTTGTAAAGGGCTTTTCTGGCTGAAGAGACAGGACGGTAGGCCAGGAATAAGCGTCGGCTAACTACGTGCCAGCAGCCGCGGTAAAACGTAGGACGCGAGCGTTATCCGGATTTACTGGGCGTAAAGCGCGGGCAGGCGGCTGTTCAAGTCGGACGTGAAAGC
+
FFFFFFFFFFFFFFFFFFFFFFFFFFFFFFFFFFFFFFFFFFFFFFFFFFFFFFFFFFFFFFFFFFFFFFFFFFFFFFFFFFF,FFFFFFFFFFFFFFFFFFFFFFFFFFFFFFFFFFFFFFFFFFFFFF,FFFFFFFFFFFFFFFFFFFFFFFFFFFFFFFFFFFFFF:FFFFFFFFFFFFFFFFFFFFF:FFFFFFFF:FFFFFFFFFFFFFFFFFFF::FFFFFFFFFFFFFFFF:FFFFFFFFFFF
@A00920:152:HGHKKDRXX:2:2101:25780:22373 1:N:0:AGGAGTGG+TGCTAAGT
ACTCCTACGGGAGGCAGCAGTGGGGAATCTTGCGCAATGGGCGAAAGCCTGACGCAGCGACGCCGCGTGTGAGAAGAAGGCCTTCGGGTTGTAAACCACTTTCAGGAGGGAAGAAGCGAGAGTGACGGTACCTCCAGAAGAAGCCCCGGCCAACTACGTGCCAGCAGCCGCGGTAATAAGTAGGGGGCGAGCGTTGTCCGGAATTACTGGGCGTAAAGGGTCCGCAGGTGGTTTGACAAGTCCGGTGTGA
+
FFFFFFFFFFFFFFFFFFFFFFFFFFFFFFFFFFFFFFFFFFFFFFFFFFFFFFFFFFFFFFFFFFFFFFFFFF,FFFFFFFFFFFFFFFFFFFFFFFFFFFFFFFFFFFFFFFFFFFFFFFFFFFFFFFFFFFF:FFF:FF,FFFFFFFF,FF:FFF:FFFFFFFFFF,FFFFF:F,,F,:FFFFFFF:FFFFFFFFFFFFFFFFF::FFFFFFFFF:FFF:,FFFFFFFFFFFF:FFF:FFF:F:FFF
@A00920:152:HGHKKDRXX:2:2101:8947:22874 1:N:0:AGGAGTGG+TGCTAAGT
ACTCCTACGGGAGGCAGCAGTGGGGAATATTGCGCAATGGACGAAAGTCTGAAGCAGCGACGCCGCGTGTGGGATGACGGTCTTCGGATTGTAAACCACTGTCGGGAGGGACGAATACGCCGCAAGGCGGGTGACGGTACCTCCAAAGGAAGCACCGGCTAACTCCGTGCCAGCAGACGCGGTAATACGGAGGGTGCGAGCGTTGTCAGGAATCACTGGGCGTAAAGCGCGCGCAGGCGGACTGGTAAGA
+
FFFFFFFFFFFFFFFFFFFFFFFFFF:FFFFFFFFFFFFFFFFFFFFFFFFF,FFFFFFFFFFFFFFFFF:FFFFFFFFFFFFFFFFFFFFFFFFFFFFF,FFFF:FFFFFFF:FFFF,:FF:FF,FFF,FF:FFFFFFF,,FFFFFFFFF,,:::FFFFFFFFF,F,FFFFFFF:,FFFFFFFFFF:FF:FF:FFF,FFFFFF::F,FFF:FF:F:F:FF,FFFFFFFFFF:FFF,,FF::F,FFFFF,
@A00920:152:HGHKKDRXX:2:2101:27633:23046 1:N:0:AGGAGTGG+TGCTAAGT
ACTCCTACGGGAGGCAGCAGTAAGGGATCTTGCGACAATGGGCGAAAGCCTGACGCAGCAACGCCGCGTGCGGGATGACGGCCTTCGGGTTGTAAACCGCTTTTCGGGGGGAAGAGGAAGGACGGTACCCCCGGAAGAAGTCTCGGCTAACTACGTGCCAGCAGCCGCGGTAAAACGTAGGAGGCGAGCGTTATCCGGATTTACTGGGTGTAAAGCGCGTGTAGGCGGTCCTGCAAGTGGCGCGTGAAAG
+
,:FFF::FFFFFFFFFFFFFFFFFFFFFFFFFFFF:F:FFFFFF:FFFF:FFFFFFFFFFFFFFFFFFFFFFFFFFFFF:FFFFFFFFFFFFF:FF,FFFFFFFFFFFFFFF,F:FF:F:F:FF,FF:FFFFFFFFFFFFFF:FFFFF,FFFFFFFFFF,::FFFF,:F:F:FFFFFFFFFFFFFFFF:FFFFFF:FFF:FFFFFF,FF:F,FF:FFF:FFFFF:FFFFFFFF:F,FFFFFFFF:F:,:F
@A00920:152:HGHKKDRXX:2:2101:25798:23750 1:N:0:AGGAGTGG+TGCTAAGT
ACTCCTACGGGAGGCAGCAGTGGGGAATCTTGCACAATGGGGGAAACCCTGATGCAGCGACGCCGCGTGAGCGATGAAGCCCTTCGGGGTGTAAAGCTCTTTCGGCAGGGACGATAATGACGGTACCTGAAGAAGAAGCTGCGGCTAACTACGTGCCAGCAGCCGCGGTAATACGTAGGGTGCGAGCGTTAATCGGAATTACTGGGCGTAAAGCGTGCGCAGGCGGTGCTGTAAGACAGGCGTGAAATCC
+
FFFFFFFFFFFFFFFFFFFFFFFFFFFF:FFFFFFFFFFFFFFFFFFFFFFFFFFFFFFFFFFFFFFFFFFFFFFFFFFF:FFFFFFFFFFFFFFFFFFF:FFFFFFFFFFFFFFF,F,FFFFFF:FFFFFF,F,FFFFFFFFFFFFFFFFFFFFFFFFFFFFFFFFFFFFFFF,F:FF:FFFFFFFFFFFFFFFF:::FFF::FFF,F:F,,FFFFFFF:FFFFFFF:FFF:FF:FFFFF:::FFF:FF
@A00920:152:HGHKKDRXX:2:2101:18828:24048 1:N:0:AGGAGTGG+TGCTAAGT
ACTCCTACGGGAGGCAGCAGTGGGGAATCTTGCGCAATGGGCGAAAGCCTGACGCAGCGACGCCGCGTGCGGGAAGAAGGCCTTCGGGTTGTAAACCGCTTTCAGGAGGGACGAAGCCACTCGGGTTAATAGCCCAGAGGGTGACGGTACCTCCAGAAGAAGCCCCGGCTAACTACGTGCCAGCAGCCGCGGTAATACGTAGGGGGCAAGCGTTGTCCGGAGTTATGGGGCGTAAAGCGCGTGTAGGCGG
+
FFFFFFFFFFFFFFFFFFFFFFFFF:FFFFFFFFFF::FFFFFFFFFFFFFFFFFFFFFFFFFFFFFFFFF:FFFFFFFF:FFFFFFFFFFFFFFFFFFFFFFFFFFFFFFFFFFFFFFFFFFFFF,F::,FFFFFFFFFF,FFFFFFFFFFFFFFF,F:,FFFFFF:FFFFFF:FFFFFFF:F,FF:FFFF,::F,FF,,F:FFFFF,FFF,,FFFFFFF,,::F,F:F:FFFF:,FFFF,F:FFFFFF
@A00920:152:HGHKKDRXX:2:2101:18258:24064 1:N:0:AGGAGTGG+TGCTAAGT
ACTCCTACGGGAGGCAGCAGTGGGGAATATTGGACAATGGGGGCAACCCTGATCCAGCCATGCCGCGTGAGTGAAGAAGGCCCTAGGGTTGTAAAACTCTTTCGGCGGGGAAGATGATGACTGTACCCGCAGAAGAAGCCCCGGCTAACTTCGTGCCAGCAGCCGCGGTAATACGGAGGGGGCTAGCGTTGTTCGGAATTACTGGGCGTAAAGCGCACGTAGGCGGCTTTGTAAGTTAGAGGTGAAAGCC
+
FFFFFFFFFFFFFFFFFFFFFFFFFFFFFFFFFFFFFFFFFFFFFFFFFFFFFFFFFFFFFFFFFFFFFFFFFF:FFFFFFFFFFFFFFFFFF:F,FFFFFFFF:FFFFFFFFFFFFFFFFFFFFFFFFF:FFF,FFFFFFFFFFFFFFFFFFFFFF:FFFFFFFFFFF:FFFFFFFFFFFF::FFFFFFFFF:FFF,FFFFFFF:FFFFFFF::FFFFFFFFFFFFFFFFFFFFFFFFFFFFFF:FFFF
@A00920:152:HGHKKDRXX:2:2101:19443:24737 1:N:0:AGGAGTGG+TGCTAAGT
ACTCCTACGGGAGGCAGCAGTGGGGAATATTGGACAATGGGCGCAAGCCTGATCCAGCCATGCCGCGTGAGTGATGAAGGCCCTAGGGTTGTAAAGCTCTTTCGCCAGGGACGATACTGACGGTACCTGGATAAGAAGCCCCGGCTAACTTCGTGCCAGCAGCCGCGGTAATACGAAGGGGGCTAGCGTTGTTCGGAATCACTGGGCGTAAAGCGCACGTAGGCGGATCTTTAAGTCAGGGGTGAAATCC
+
FFFFFFFFFFFFFFFFFFFFFFFFFFFFF:FFFFF,FFFF,FFFFFFFFFFFFFFFFFFFFFFFFFFFFFFFFFFFFFFFFFFF:FFFFFFFFFFFFFFFFFFFFF:FFFFFFFFF,F:F:F,FFF:,:FFF:F,FF:FFFFF:FF,FF,F,F,,FFF:FFFFF,FFF,F:::,:FFF:FFFFFFFF,F,F:FF:F,FFF:F:::,FFFFFFFFF:FFFF:FFF::FFFFF:FF,F:FFFFFFFF:,FF,
@A00920:152:HGHKKDRXX:2:2101:9932:25269 1:N:0:AGGAGTGG+TGCTAAGT
ACTCCTACGGGAGGCAGCAGCAAGGAATTTTCCACAATGGGCGCAAGCCTGATGGAGCAACGCCGCGTGGGGGATGACGCTTTTCGGAGTGTAAACCCCTTTTCGAGAGGACGAAGCCAATGACGGTACTCTCGGAAGAAGGACCGGCTAACTACGTGCCAGCAGCCGCGGTAAGACGTAGGGTCCGAGCGTTGTCCGGAGTTACTGGGCGTAAAGCGCGCGCAGGCGGTTTCGTACGTCGGGTGTGAAA
+
FFFFFFFFFFFFFFFFFF:FFFFFFFFFFFFFFFFFFFFFFFFFF:FFFFFFFFFFFFFFFFFFFFF:FFFFF,FFFFFFFFFFFFFF:FFF:FFFFFFFFFFFFFFFFF:FFFFF:F:FFFFFFFF:FFFFFFFFFFFFFFFFFFFFF:FFFFFFFFFFFF:FFFFFFFFFFFF:FFFFFFFFFFFF:FFF:F:FFFF:FFFFFFFFF:::FFFFFFFFFFFFFFFFFF,FFFF,FFF:FFFFFFFFF:
@A00920:152:HGHKKDRXX:2:2101:21703:25739 1:N:0:AGGAGTGG+TGCTAAGT
ACTCCTACGGGAGGCAGCAGTGGGGAATTTTGCGCAATGGGCTAACGCCTGACGCAGCAACGCCGCGTGGAGGATGAAGGTCTTTGGATTGTAAACTCCTGTCAGCAGGGAAAAAGCGACCTGACCTCATACGTCAGGGAGTTGATTGTACCTGCAGAGGAAGCCCCGGCTAACTCTGTGCCAGCAGCCGCGGTAATACAGAGGGGGCAAGCGTTATTCGGAATTATTGGGCGTAAATGGCGCGTAGGCG
+
FFFFFFFFFFFFFFFFFFFFFFFFFFFFFFFFFFFFFFFF:FFFFFFFFFFFFFFFFFFFF:FFFFFFFFFFFFFFFFFFF,FFFFFFF,FFFFFF:,FFFF,:FFFFFFFFFFFFF,FFFFFF:FFFFFF,FF,FFF:F::F:,F,,,FF,,FFFFFFF,,,FFFF,FFFFFF:F:FFF:FFFFF::FFFF:FFFFFFF:F:,FFF:FFFFF:FF,FFFF,:,FFFF,,F,:FFFF,F,FF,FFF,,,:
@A00920:152:HGHKKDRXX:2:2101:32407:26021 1:N:0:AGGAGTGG+TGCTAAGT
ACTCCTACGGGAGGCAGCAGTGGGGAATTTTGGACAATGGGGGCAACCCTGATCCAGCAATGCCGCGTGTGAGAATAAGTCATTCGGTTTGTAAAGCACTTTTGTTCGGGAAGAAATACCATTGGCTAATATCATGAGGAGATGACGGTACCGGAAGAATAAGCACCTGCTAACTACGTGACAGCAGACGCGGTAATACGAAGGGTTCAAGCGTTGTCCGGAATCATTGGGCGTAAATAGCGTGTAGGCG
+
F:,,FFFF::FF:FFFF:F:F,FF:FFFFFFFFFFFFFF,:FFFFF,F:FFF,F:FF:FF:FFFF:,FF,,,:,:,FFF,F,:,,,,,:F,FFFFF,F:FF:F,FF:F,FFFFFFFF::,,,::,F,FFF,,,,,,::F,F:,,F,,,,FF:,,F,,::F,:,FFFF,F:FFF:,F,,F,,:,,F,F:,,F,:FFFF::,,FF,,F,,FF:FF,F,,FFFFFFF,::,F,,F,FF:F,:,:,F,F,F,,,
@A00920:152:HGHKKDRXX:2:2101:4300:27007 1:N:0:AGGAGTGG+TGCTAAGT
ACTCCTACGGGAGGCAGCAGTCTAGAGGCTTCGACAATGACCGAAAGGTTGATCGAGCGACGCCGCGTGTGGGATGAAGGTTTTCGGATCGTAAACCACTTTTGTTTGGGAAGAAGGCCTGTATCGTGAATATGGGATTGACGGTACCGGGTGAGGAAGCGCCGGCTAACTCTGTGCCAGCAGCCGCGGTAATACAGAGGGCGCGAGCGTTGTCCGGAATCACTGGGCGTAAAGGGCGCGTAGGTGGCGG
+
FFFFFFFFFFFFFFFFFFFFFFFFFFFFFFFFFFFFFFFFFFFFFFFFFFFFFFFFFFF:FFFFFFFFFFFFFFFFFFFFFFFFFFFFFFFFF,FFFFFFFFFFF:FFFFFFFFFFFFFFFF:FFFFFFF:FFFFF:FFFFFFFFFFFFFF:FFFFF,FFFFFFFFFFFFFFFFFFFF:FFFFFFFF:F:FFF:FFFFFFFFFFFFFF:FFFFFFFFF,FFFFFFFFFF:FF:FFFFFFFFF:FFFFFF:
@A00920:152:HGHKKDRXX:2:2101:21106:27273 1:N:0:AGGAGTGG+TGCTAAGT
ACTCCTACGGGAGGCAGCAGTGGGGAATTTTGGACAATGGGGGCAACCCTGATCCAGCCATGCCGCGTGCGGGAAGAAGGCCTTCGGGTTGTAAACCGCTTTTGTCAGGGAAGAAATCCCTTGAGCTAATACCTTGAGGGGATGACGGTACCTGAAGAATAAGCACCGGCTAACTACGTGCCAGCAGCCGCGGTAATACGTAGGGTGCGAGCGTTAATCGGAATTACTGGGCGTAAAGCGTGCGCAGGCG
+
F,,,F,FFF::FFFFFFFF,,F,::F,FF:F:FFFFF,::F:FFF:FFF:FFF,:F:FFFF:FF,FFFFFFFF:,FFFFFFF:,FFFF,FFF,FF:FFFFF,F:FFFFFFFF,FF,FFFFFFFFFFFFFF:FFFFF:FF:FFFFFFFFF:FFF:FFFFFFFFF,F:F:F:FF,FFFF:,FFFF:FFFFFFF:,FFFFFF::F::FFFFFFFF:F,FFF:FFFF,FFF:,FFFFFFFFF:FFFFFF,F:FF
@A00920:152:HGHKKDRXX:2:2101:23158:27289 1:N:0:AGGAGTGG+TGCTAAGT
ACTCCTACGGGAGGCAGCAGTGGGGAATCTTGCGCAATGGCCGCAAGGCTGACGCAGCGACGCCGCGTGGGGGATGACGCATTTCGGTGTGTAAACCCCTGTTGCCCGGGACGAACAAGCGGTTTCGACCGCTCTGACGGTACCGGGTGAGGAAGCACCGGCTAACTCCGTGCCAGCAGCCGCGGTAATACGGGGGGTGCGAGCGTTGTCCGGAATCACTGGGCGTAAAGGGCGCGTAGGCGGTTGGATA
+
:FFFFFFFFFFFFFF:FFFFFFFFFFFFFFFFFFFFFFFFFFFFF:FFFFFFFFFFFFFFFFFFFFFFFFFFFFFF:FFFFFFFFFFFFFFFFFFFFFFFFFFFF,FFFFFFFFFFFF:FFFFFFFFFF:FFFFFFFFFFFFFFFFFFFF::F,FFFF:FFFFFFFFFFFFFF::FFFFFFFFFFFFFF,FFFFFFFFFFF,:FFF,:FFFFFF::F,FFF,FFFF:,,FF:,FFFFFFFFFFFFFFFF:
@A00920:152:HGHKKDRXX:2:2101:23891:27492 1:N:0:AGGAGTGG+TGCTAAGT
ACTCCTACGGGAGGCAGCAGTGGGGAATTGTTCGCAATGGGCGCAAGCCTGACGACGCAACGCCGCGTGGAGGACGAAGATCTTCGGGTCGTAAACTCCTGTCGAGCGGGAAGAAACCCGCGGGGATGAATAATCCCTGCGGCTGACGGTACCGCTAAAGGAAGCCCCGGCTAACTCCGTGCCAGCAGCCGCGGTAATACGGGGGGGGCAAGCGTTGTTCGGAATTATTGGGAGTAAAGCGCACGTAGGC
+
FFFFF:FFF,FFFFFFFFFFFFFFFFFFF,FFFFFFFFF:FF:F,::F:FFFFF,FFFF,FFF:F:FFFFFFFFFFFFFFFF:F:,FFFFF:FFFFFFF,F:F:F:FFFF:F:FFFFFFFFFFFFF:FFFFFF,FFFFF:F::FFFFFF:FFFFFF,:FFFF:,FF:FFFFFFF:FFF,:FF:FFFFFFFFFFFFFFFFFFFFFFF:FFFFFF:FFFF:FFFFFFF:FFF:F,FF:FF::FFFFFFFF::
@A00920:152:HGHKKDRXX:2:2101:28456:28322 1:N:0:AGGAGTGG+TGCTAAGT
ACTCCTACGGGAGGCAGCAGTCGGGAATTTTGCGCAATGGACGAAAGTCTGACGCAGCAACGCCGCGTGAGGGATGAAGGCCTTCGGGTTGTAAACCTCTTTTCTCAGGGACGATAATGACGGTACCTGAGGAAGAAGCCACGGCTAACTACGTGCCAGCAGCCGCGGTAATACGTAGGTGGCGAGCGTTGTCCGGATTTACTGGGCGTAAAGAGCGCGCAGGCGGTCGTGCAAGTCGCGGGTGAAAGCC
+
FFFFFFFFFFFFFFFFFFFFFFFFFF,FFFFFFFFFFFFFFFFF,F:FFFFFFFF:FFFFFFFFFFFFFFFFFFFFF,FFFFFFFFFFFFFFFFFFFFFFF:FFFFFFFFFFFFF,,FFFFFFF:FF,FFFFFFFFFFFF,FFFFFFFFFFFFFFFFFFFFFFFFFFF:F,F,:FFFFFFFFFFFFFF,FFFFFFF,F,F,::FF:FF,,,,FFFFFFF,:FFFF:F:FF:F,:FFFF:F,F,F,::FFF
@A00920:152:HGHKKDRXX:2:2101:27525:29183 1:N:0:AGGAGTGG+TGCTAAGT
ACTCCTACGGGAGGCAGCAGTGGGGAATCTTGCGCAATGGGGGCAACCCTGACGCAGCGACGCCGCGTGGGCGATGAAGGCCTTCGGGTCGTAAAGCCCTGTGGGGCGGGACGAACCGGTGATTGGTCAATACCCAGTCACCTTGACGGTACCGCCTTAGCAAGCATCGGCTAACTCTGTGCCAGCAGCCGCGGTAAGACAGAGGATGCGAACGTTGCTCGGATTTACTGGGCGTAAAGCGCGTGTAGGC
+
F,FFFFF,:F,FF:FF:FF::,FFFFFFFFFFFFFFFF,:FF,:F::F,::FFFFFFF:FF,FFFFF,FFF,:FFF:FFFFF,FFF:F:FFFFFFFFFF,F,FFFF:FF:FFFFFF:F:FFF:FFF:FFFFF::FFF:FFFF,F:FFFF:FFFFFF:F:FFFF::FFFFFFF,FF,FF,FF,FFFFFFFFFFF:FFFFFF,FFFFFFFFFF,FFF,:FFFFFFFFFFF,F:F:FFFFF:F:::::F,:F:
@A00920:152:HGHKKDRXX:2:2101:22598:29293 1:N:0:AGGAGTGG+TGCTAAGT
ACTCCTACGGGAGGCAGCAGTGGGGAATTTTCCGCAATGGGCGAAAGCCTGACGGAGTGACGCCGCGTGGGGGACGAAGGCCTTCGGGTCGTAAACCCCTGTCAGAGGGAAAGAAGGGTCACCGGGTTAATACCCCGGTGATTTGACGGTACCTTCAGAGGAAGCCCCGGCCAACTCTGTGCCAGCAGCCGCGGTAAGACAGAGGGGGCAAGCGTTGCTCGGAATCACTGGGCGTAAAGGGCGCGTAGGT
+
FFFFFFFFFFFFFFFFFFFFFFFFFFF:FFFFFFFFFFFFFFFFFFFFFFFFFFFFFFFFFFFFFFFFFFFFFFFFFF:FFFFFFFFFFFFFF:FFFFFFFFFFFFFFFF,FFFFFFFFF:FFFFFFFFFFFFFFFFFFFFFFF:FFFFF,FFFFFFF:FFFFFFFFFFFFFFF:FFFFFFFFFFFFFFFFF:FFFFF:F,FF:FFFF:F,F:F::FFF:FFF:FFFFF:FFFFFFFFF:FFFFFFFFFF
@A00920:152:HGHKKDRXX:2:2101:21079:29575 1:N:0:AGGAGTGG+TGCTAAGT
ACTCCTACGGGAGGCAGCAGTAAGGGATCTTGGTACAATGGGCGAAAGCCTGACGCAGCAACGCCGCTTCAGGGAGGACGGCCTTCGGGTTGTAAACCGCTTTTCTGAGGGAAGAGGAAGGACGTTACCCCCCGAAGAAGTCTCTGCAAAATAAATGACAGCAGCCTATCTAAAAGGGAGCAGGCGAGCGTAATCCGCTTTTACTCGGTGTAAACCGCGTTTAGGCGGATAGTCACTTCGTGTGAGAAAG
+
,FF:FFFFFFF:FFFFFFFFFFFFFF:F:FFF,:F,FFFFF:F,F::FF,F,FF,:F,FF,FF,F:F,F,,FF:FFF,FF:FFF:FFFFFFFFFF,F,FFFFFF::,,FFF:FFF,,:FF,:FF,FFF,F,F,F:,F,,F,FFF,,F,:,,,:,,:,,FF:FFF,FF:,,FF:,,,,,FF,:F,:FFF,,,,:,FFF,F,FF:F,:F,F,FF,:,,F,:F,,F,F,F:,F,:,F:,:FFF,,FF,FF,,,
@A00920:152:HGHKKDRXX:2:2101:26106:30201 1:N:0:AGGAGTGG+TGCTAAGT
ACTCCTACGGGAGGCAGCAGTCGGGAATTTTGCGCAATGGACGAAAGTCTGACGCAGCAACGCCGCGTGAGGGATGACGGCCTTCGGGTTGTAAACCTCTTTTGTCAGGGAAGATAATGACGGTACATGGCGAATAAGCCACGGCTAACTACGTGCCAGCAGCCGCGGTAATACGTAGGTGGCAAGCGTTGTCCGGATTTAATGGGCGTAAAGAGCGCGCAGGCGGTCCTGAAAGTCTCGTGTGAAAGAC
+
FFFFFFFFFFFFFFFFFFFFFFFFFFFFF,FFFFFFFFFFFFF,FFFFFFFFFF:FFFF:FFFFFFFFFFFFFFFFFFFFFFFFFFFFFFFFFFFFFFFFFFF:FFFFFFFFFF:F,FFFF:FFFF,,FFFF:F:FF:,FFF:FFF:FF:FFF,F,FFFFFF:FFFF:FFFFFFF,FF,FF,FF:FFF,FFF:::FF:F:F,FFFFFFFFFFFFF:FFFFF,FFFFFF,:,,F,:FF:FFF,F,F::,,F
@A00920:152:HGHKKDRXX:2:2101:1994:30937 1:N:0:AGGAGTGG+TGCTAAGT
ACTCCTACGGGAGGCAGCAGCAGGGAATTTTGCGCAATGGGCGAAAGCCTGACGCAGCAACGCCGCGTGGGGGATGAAGGCTCTTGGGTCGTAAACCCCTTTTGCCGGGGAAGATAATGACGGTACTCGGCGAATAAGCCACGGCTAACTACGTGCAAGCAGCCGCGGTAATACGTAGGTGGCAAGCGTTGTCCGGATATAGTGGGCGTAAAGGGCGCGCAGGCGGTCCGTTAGGTCCGAGGTGAAATCT
+
,FFFF,FFFFFFFFFFFFFF:FF:FFFFFFF:FFFFFFFFFFFFFF,FFFFFFFFFF:,FFFFFFFFFFFFFF,FFFFFF,FF:FFF,F:FFFFFFFFFFF::,:::F:FF:F:FF,F,FF,FFFFFF:FFF:,FFFF:FFFF,F:,,FF:,F,,F,FFFFFFFF:FF,,FF:,,FF,F:F:FFFFFF,,:F:F:,FF,::,FFFFF:,F:,FFFFFFFF:F,FF,FFFF:F,F,:FFFFF,FFF,:FF:
@A00920:152:HGHKKDRXX:2:2101:18222:31078 1:N:0:AGGAGTGG+TGCTAAGT
ACTCCTACGGGAGGCAGCAGTTGGGAATCTTGCACAATGGGGGAAACCCTGATGCCGCGACGCCGCGTGGAGGATGACGGATCTAGGTCTGTAAACTCCTTTTTCATGGAAAGACTTAGGACGGTACCATGAGAATAAGGACCGGCTAACTACGTGCCAGCAGCCGCGGTAAGACGTAGGGTCCAAGCGTTGTCCGGATTTACTGGGCGTAAAGAGCGCCTAGGCGGCTTGTTAAGTGTGAAGTGAAATC
+
FFFFFFFFFFFFFFFFFFFFFFFFFFFF::F,FFFFFFFFFFFFFFFFFFFFFFF,FFFFFFFFFFFFFFFFFF,FFFF,FFFFFFFFF,FFFFFF:FFFFFFFFF,FFFFFFFFFFF:FFFF,F:,FF,FFFF,FFF:FF,F,F:::FFFFFF:F,FFFFFFFFFFFFFFFF:F,,:FFFFF:,:FF:::FFFF:FFF:FFFFFFFFF:F,FFF,FF:,FFFFF,,F,FFFFFFFFFF:FFF,FFFFFF
@A00920:152:HGHKKDRXX:2:2101:20898:31078 1:N:0:AGGAGTGG+TGCTAAGT
ACTCCTACGGGAGGCAGCAGTTAGGAATCTTGCGCAATGGGCGAAAGCCTGACGCAGCAACGCCGCGTGGGGGATGAAGGCTCTCGGGTTGTAAACCCCTTTCAGCAGGGACGATTATGACGGTACCTGCAGAAGAAGGGCCGGCCAACTACGTGCCAGCAGCCGCGGTAATACGTAGGGTCCGAGCGTTGTCCGGATTTATTGGGCGTAAAGAGCTCGTAGGCGGTTCAGTAAGTCGGATGTGAAAAAT
+
FFFFFFFFFFFFFFFFFFFFFFFFFFFF:FFFFFFFFFFFFFFFFFFFFFFF:FFFFFFF,FFFFFFFF:FFFF,F:FFFFFFFFFFFFFFFFFFFFFFFFFFFFFFFF,FFFF:FF,F,:FFF:FFFF:F:F:F,FFFFFFFFFF::,FFF,::,FFF,F,FF:FFFFFF:FFFFFFFFFFFF:F:FF,F:F:,::,:,FFFFFFFF,:,FFFF:F:F:FFF,FF:FFFF:FF,,,FFFFF:F,FFF,F
@A00920:152:HGHKKDRXX:2:2101:32542:31078 1:N:0:AGGAGTGG+TGCTAAGT
ACTCCTACGGGAGGCAGCAGTCGGGAATTTTGGGCAATGGGCGAAAGCCTGACCCAGCAACGCCGCGTGAAGGATGAAATCCTTCGGGATGTAAACTTCGCAAGAACGGGAAGAATAAGTCGGTGCTAACACCACCGGCGATGACGGTACCGTTTGTAAGCTCCGGCTAACTACGTGCCAGCAGCCGCGGTAATACGTAGGGAGCAAGCGTTGTTCGGATTTACTGGGCGTAAAGGGCGCGTAGGCGGCA
+
FFFF,FFFFFFFFFFFFFFFFFFFFFFFFFFFF:FFFFFFFFFFF:FFFFFFFFFFFFFFFFFFFFFFFFFFFFFFF:FFFFFFFFFFFFFFFFFFFFFFFFFFFFFFFFFFFFFFFFFFFFFFFF:FFFFFFFFFFFFFFFFFFFFFFFFFFFFFFFFFFFFFFFFFFFF:FF::FFFFF:FFFFFFF:FFFFFF:FFF:FFFFFFFFFFFF:FFFFFFF:FFFFFFFFFFFFFF:::F,FFFFFFFFF
@A00920:152:HGHKKDRXX:2:2101:32018:31360 1:N:0:AGGAGTGG+TGCTAAGT
ACTCCTACGGGAGGCAGCAGTGGGGAATCTTGCGCAATGGCCGCAAGGCTGACGCAGCGACGCCGCGTGCGGGAGGACGCCCCTCGGGGTGTAAACCGCTGTTGCCCGGGACGAACAGTCTCTTTCGAGGGACCTGACGGTACCGGGTGAGGAAGCGCCGGCTAACTCCGTGCCAGCAGCCGCGGTAATACGGGGGGTGCAAGCGTTATCCGGATTCACTGGGTTTAAAGGGTGCGTAGGCGGACAGGTA
+
FF:FF,,FFFFFFFF:F::FFFFF::FFFFFFFFFFFFFFFFFFFFFFFFF:FFFFFFFFFFFFFFFFFFFF:FFFFFFFFFFFFFFFFFFFFF:FFFF,FFFFFFFFFFFF:FFFFFFFFFFFFFFFFFFFFFFFFFFFFFFFFFFFF:FFF:FFFFFFF:FFFFFF:FFFFFFFFF:FFFFFFF:FFFFFFFFFFFFFFFFFFFFFFFFFFF:::FFFF:FF:FFF:FFFFFFF:FFFFF:F:FFFFF
@A00920:152:HGHKKDRXX:2:2101:32497:32878 1:N:0:AGGAGTGG+TGCTAAGT
ACTCCTACGGGAGGCAGCAGTAGGGAATTGTTCGCAATGGGCGCAAGCCTGACGACGCAACGCCGCGTGGAGGATGAAGACCCTCGGGTCGTAAACTCCTTTCGACCGAGATGAACATCTCCGGGGCTAATACCTCCGGAGACTGACAGTATCGAGGGAAGAAGCCCCGGCTAACTCCGTGCCAGCAGCCGCGGTAATACGGAGGGGGCGAGCGTTGTCCGAAGTCACTGGGCGTAAAGCGCGCGTAGGC
+
FFFFFFFFFFFFFFFFF:FFFFFFFFFFFFFFFFFFFFFFFFFFFFFFFFFFFFFFFFFFFFFFFFF:FFFFFFFFFFFFFFFFFFFFFFFF:FFFFFFFFFFFFFFFFF:FFF:FFFFFFFFFFFFFFF,FFFFFFFF:FF:FFFFFFFFFF::FFFFF,FFFFFFFFFFFFFFFFF:FFFFFFFFFFFFFFFFFFFF,F,F:FFFFFFFFF:FFFFFFF,FFFFFFFFFFF,FFFF:FF,F,F::FFF
@A00920:152:HGHKKDRXX:2:2101:28474:32925 1:N:0:AGGAGTGG+TGCTAAGT
ACTCCTACGGGAGGCAGCAGTGGGGAATTTTGGACAATGGGCGCAAGCCTGATCCAGCTATTCCGCGTGTGGGATGAAGGCCCTCGGGTTGTAAACCACTTTTGTAGAGAACGAAAAGACATCTTCGAATAAAGGATGTTGCTGACGGTACTCTAAGAATAAGCACCGGCTAACTACGTGCCAGCAGCCGCGGTAATACGTAGGGTGCGAGCGTTAATCGGAATTACTGGGCGTAAAGCGTGCGCAGGCG
+
FFFFFFFFFFFFFFFFFFFFFFFFFFFFFFFFFFFFFFFFFFFFFFFFFFFFFFFFFFFFFFFFFFFFFFFFFFFFFFFFFFFFFFFFFFFFFFFFF:FFFFFFFFFFFFFFFFFFFFFFFFFFFFFFFFFFFFFFFFFFFFFFFFFFFFFFFFFFFFFFFFFFFFFFFFF:FFFFFFFFFFFFFFFFFFFFFFFFFFFFFFFFFFFFFFFFFFF::F:FFFFFFFFFF:FFFFFFF:FFFFF::FFFFF
@A00920:152:HGHKKDRXX:2:2101:6361:33395 1:N:0:AGGAGTGG+TGCTAAGT
ACTCCTACGGGAGGCAGCAGTGGGGAATATTGCGCAATGGGCGAAAGCCTGACGCAGCTACGCCGCGTGGGTGATGAAGGCCTTCGGGTTGTAAAGCCCTGTCGGGAGGGACGAAGTTCTGACGGTACCTCCCAAGAAAGCACCGGCTAACTCCGTGCCAGCAGCCGCGGTAATACGGAGGGTGCAAGCGTTATCCGGATTCACTGGGTTTAAAGGGTGCGTAGGAGGGCAGGAAAGTCAGTGGTGAAAT
+
FFFFFFFFFFFFFFFFFFFFFFFFFFFF:FFFFFFFFFFFFFFFFFFFFFFFFFFFFFFFFFFFFFF,FFFFFFFFFFFFFFFFFFFFFFFFFFFFFFFFFFFFFFFFFFFFFF:FFFFFFFFFFFFFFF:FFFFFFFF:FFFFFFFFF:FFFFFFFFFFFFFF:FFFFFF::FFFFFFFFFFFFFFFFFFFFFFFFFFFFF:FFFFFFFFFFFFFFF,FFFF:,FF:FF:FFF:FFFF:FFFFFF,FFF
@A00920:152:HGHKKDRXX:2:2101:8910:33426 1:N:0:AGGAGTGG+TGCTAAGT
ACTCCTACGGGAGGCAGCAGTAAGGGATCTTGCGACAATGGGCGAAAGCCTGACGCAGCAACGCCGCGTGCGGGATGACGGCCTTCGGGTTGTAAACCGCTTTTCGGGGGGAAGAGGAAGGACGGTACCCCCGGAATAAGTCTCGGCTAACTACGTGCAAGCAGCCGCGGTAAAACGTAGGAGGCGAGCGTTATCCGGATTTACTGGGTGTAAAGCGCGTGTCGGCGGTCGTGCACGTGAGGCGTGAAAG
+
FFF:,FF:FFFFFFF:FFFFFFFFFFFFFFFFFF:FFFFFFFFFFFFFFFFF,FFFFF,FFFFFFFFFFFF:FFF::FFFFFFFFFFFF:F:FFFFFFFFFFFF:F,FFFF,FF,FFFFFFF,FF,,:FFF,FFFFFFF,F::FFFFFF:FFFF,F:F,FF:FF:FFFF:F:FFFF::FF,FFFFFFFFFFFFF:F:,FFFF:FFFF:FFFFFF:F,FFF,F:,,F:,F:FFF:F,FFF:F,FFFFFF:F
@A00920:152:HGHKKDRXX:2:2101:30391:33896 1:N:0:AGGAGTGG+TGCTAAGT
ACTCCTACGGGAGGCAGCAGTGGGGAATATTGGACAATGGGCGCAAGCCTGATCCAGCCATACCGCGTGGGTGAAGAAGGCCTTCGGGTTGTAAAGCCCTTTTGTTGGGAAAGAAATCCTATCGGTTAATAACCGGTGGGGATGACGGTACCCAAAGAATAAGCACCGGCTAACTTCGTGCCAGCAGCCGCGGTAATACGAAGGGTGCAAGCGTTACTCGGAATTACTGGGCGTAAAGCGTGCGTAGGTG
+
FFFFF:FFFFFFFFFFFFFFFFFFF:FFFFFFFFFFFFFFFFFFFFFFFFFFFFFFFFFFFFFFFFFFFFFFF::FFFFFFFFFFFFFFFFFFF:FFFFFFFFFFFFFFF,FFFF:FFFFFFFFFFFFFFFFFFFFFFFFFFFFFFFFFFFFFFFFFFFFFFFFF:FFFFFFFFFFFFFFFFFFFFFFFFFFFFFFFFFFFFFFFFFFFFFFFFFFFFFFFF:FFFFFFFFFFFFFFFFFFFFFFFFFFF
@A00920:152:HGHKKDRXX:2:2101:25771:34131 1:N:0:AGGAGTGG+TGCTAAGT
ACTCCTACGGGAGGCAGCAGTGGGGAATATTGCACAATGGGCGGAAGCCTGATGCAGCGACGCCGCGTGAGGGATGACGGCCTTCGGGTTGTAAACCTCTTTCAGCAGGGACGAAGCGCAAGTGACGGTACCTGCAGAAGAAGCGCCGGCCAACTACGTGCCAGCAGCCGCGGTAAGACGTAGGGCGCGAGCGTTGTCCGGATTTATATGGCGTAAAGAGCTCGTATGCGGCTTGTCGCGTCGAATGTGA
+
::FFFFFFFFFFFFFFFFFFFFFFFFFF:FFFFFFFFFFF,FFFFFF,FFFFFFFFFFFFFFFFFFFFFFF:FFFFFFFFFFFFFFFFFFFFFFFFFFFFFF,FFFFFFFFFFF,F:FFFFFF:F:F:::F:FFF:FFFFFFFF:FFF,:FFFFF:FFFF:F:FFF:FFFFFF,FF,FFF,,,F,FFFFFFFF::FFFFFFFF,F:F,,:FFFFFFFF,:FFF,F:,,FFFF:F,F,FFF:FFFFFFFFF
@A00920:152:HGHKKDRXX:2:2101:31331:34240 1:N:0:AGGAGTGG+TGCTAAGT
ACTCCTACGGGAGGCAGCAGTCGGGAATTTTGCCCAATGGACGAAAGTCTGAGGCAGCAACTCCGCGTGAGGGAAGAAGGCCTTAGGGTCGTAAACCTCTTTTCTCAGGGAAGATACAAGACGGTACATGAGGAATAAGACACGGCTAACTGCGTGCCAGCAGCCGCGTTAAGACGAGGGATCCTAGCGTTGTTCGGAATCATTGGGCGTAAAGCGGATGTAGGTGGCGTTGTAAGTCAGGGGTGAAAGC
+
:FFFFF,:FFFFFFFFFFFF:,FFFFFFFFF,:,,FFF:FFFFFFFFFFFF:,FFF:FFFF,F,FFFFF:FFFF,:FFFFFFF:,:FFFFFFFFF:FFFFFFF,:FFFFFFFFF,FFF:,::F,:F:,:,:FFFF,:FF:,:FFFF,F:,,,F::FF:::,,,FF,,F,:FF,FF:FFF,F,F:F,,FF,FF:F::,:FFF,:FFF,,:F:F,,::FF,,:,F,:F,F,:FF,,:F,,FF,,,F:F:FF,
@A00920:152:HGHKKDRXX:2:2101:27688:34287 1:N:0:AGGAGTGG+TGCTAAGT
ACTCCTACGGGAGGCAGCAGTGGGGAATTTTGGACAATGGGCGCAACCCTGATCCAGCCATTCCGCGTGCAGGATGAAGGCCCTCGGGTTGTAAACTGCTTTTGTACGGAACGAAACTCGCTGAGTTAATACCTTGGCGTACTGACGGAACCGTAAGAAAAAGCACCGTCTAACTACGTCCCCGCAGCCTCGCTCATACGAAGGAGGCGAGCGGTATCCGGATATACTGGGTGAAAAGCGCGTGTCGGCG
+
:FFFFFFFFFFFFFFFFFFFFFFFF,FF:FFFFFFFFFFFF:FFFF,FFFFFFFFFFFFFFFFFFFFFFFFFFF,FFFFF,:FFFFF,FFFFFFFFFFF:,F:FF,FFF:FFFF,FF,FFF,FFF,,FF,,F,FFF,:F:F,FFFF:,,FFFFF,F:F,,F,FFFF,F,F::FFFF,FF,:F,F,,FF,,,F,,:,F,:,,,,FFFFF,F:,F,FF,F,,,F:,,F,,,:::,F,:,F:FFFFF:,,FFF
@A00920:152:HGHKKDRXX:2:2101:30969:34491 1:N:0:AGGAGTGG+TGCTAAGT
ACTCCTACGGGAGGCAGCAGTGAGGAATTTTCTGCAATGGGCGAAAGCCTGACAGAGCAATACCGCGTGAGGGATGAAGACTTACTGAGTTGTACACCTCGGTGCCTTAAGGAAGAAGATCTGACGGTACTTAAGGTGGAAAGCATCGGCTAACTCCGTGCCAGCAGCCGCGGTAAGACGGGGGATGCAAGTGTTATCCGGAATCACTGGGCGTAAAGCGTCTGCAGGTGGTTTCCTAAGTCCACTGTTA
+
FFFF:,:F:FFFFFF:FFFFFFFFFFFFFFFFFFFFFFFFFFFFFFFFFFFFFFFFFFFFFFFFFFFFFF:FFFFFFFFFFFFFFF:FFFFFFF,FFFFFFFFFFFFFFFFFF,:FF:FFFFFFFFFF:FFFFF:FFFFFFFFFFF:FFFFFF,FFFFFFFFFFFFFFFFF:FF:FFFFFFFFFFFFFF:F:FFFFFFFFFFFFFFFFFFFFFFFFFFFFF::FFFFFFFFFFFFFFFFFF:FFFFFFF:
@A00920:152:HGHKKDRXX:2:2101:18665:35321 1:N:0:AGGAGTGG+TGCTAAGT
ACTCCTACGGGAGGCAGCAGTGGGGAATATTGGACAATGGGGGCAACCCTGATCCAGCAATGCCGCGTGTGTGAAGAAGGCCTGCGGGTTGTAAAGCACTTTCAGCGGGGAAGAAAAAGTCGGAGCTAATACCTCCGAAATTGACGTTACCCGAAGAAGAAGCACCGGCTAACTCCGTGCCAGCAGCCGCGGTAATACGGAGGGTGCAAGCGTTAATCGGAATTACTGGGCGTAAAGCGCACGCAGGTGG
+
FFFFFFFFFFFFFFFFFFFF,FFFFFFFFFFFFFFFFFFFFFFFFFFFFFFFFFFFFFFFFFFFFFFFFFFFFFFFFFFFFFFFFFFF,FFFFFFFFFFFF:FFFFFFFFF:FFFFFFFFFFFFFF:F,FFFFFFFFFFFFFFFFFFFFFFFFFFF:FFFFFFFFFFFFFFF:FFFFFFFFFFFFFFFFFFFFF:F:FFFFFFFFFFF:FFFFF:FFFFFF,FF,FFFFFFFF::FFFFFFFF:FFFFF,
@A00920:152:HGHKKDRXX:2:2101:5909:35681 1:N:0:AGGAGTGG+TGCTAAGT
ACTCCTACGGGAGGCAGCAGTAAGGAATATTGGTCAATGGACGCAAGTCTGAACCAGCCATGCCGCGTGAAGGATGAAGGTCCTCTGGATTGTAAACTTCTTTTATATGGGACGAAACCCGGGCATTCCTGCCCGATTGACGGTACCATAGGAATAAGCACCGGCTAACTCCGTGCCAGCAGCCGCGGTAATACGGAGGGTGCAAGCGTTATCCGGATTCACTGGGTTTAAAGGGTGCGTAGGAGGGTAG
+
FFF:FFFFFFFFFFF:FFFFFFFFFFFFFFFFFFFFFFFFFFFFFFFFFFFFFFFFFFFFFFFFFFFFFFFFFFFFFFFFFFF:FFFFFFFFFFFFFFFFFFFFFFFFFFFFFFFFFFFFFFFF,FFFFFFFFFFFFFFFFFFFFFFFFF:FFFFFFFFFFFFFFFFFFFFFFFFFFFFFFFFFF:F:F,FFFFFFFFFFFFFFFFFFFFFFFFFFFFFFFFFFFFFFFFFFFFF:FFFFFFFFFFFFFF
@A00920:152:HGHKKDRXX:2:2101:9833:35900 1:N:0:AGGAGTGG+TGCTAAGT
ACTCCTACGGGAGGCAGCAGTGGGGAATATTGGACAATGGGCGAAAGCCTGATCCAGCAACGCCGCGTGAGGGATGACGGCCTTCGGGTTGTAAACCTCTTTCAGCAGGGACGAAGCGAAAGTGACGGTCCCTGCAGAAGAAGGACCGGCCAACTACGTGCCAGCAGCCGCGGTAATACGTAGGGTCCGAGCGTGGTCCGGAATTATTGGGCGTACAGGGCTCGGTGGCGGTTTGTCTCGTCGGGAGTGA
+
,FFFFF,FFFFFFFFFFFFF,FFFFFFFFFFFF,FF:FFFFFFFFFFFFFF:,FFFFFFFFFFFFFF,FFFFF,FF:FFFFF,FFFFF,:FFFFFFFFFFFFFFFFFFFFFFF:FFFFFF:FFFFFFFF,FFFFFFFFFFFFFF,FFF:,FFFFFFF:,FFFF:FFFFF,FFFFF::FF:FFFFFF::FFF:F:,:,::FF,::,,FFFF,FFF:,,FFFFF:F,,F,F,FFFFFFF,FF::FFF,FFFF
@A00920:152:HGHKKDRXX:2:2101:18457:36620 1:N:0:AGGAGTGG+TGCTAAGT
ACTCCTACGGGAGGCAGCAGCGGGGAATCTTGCGCAATGGGCGAAAGCCTGACGCAGCAACGCCGCGTGAGGGATGAAGGCTCTCGGGTTGTAAACCTCTTTCAGCAGGGACGATTGTGACGGTACCTGCAGAAGAAGCCCCGGCCAACTACGTGCCAGCAGCCGCGGTAACACGTAGGGGGCGAGCGTTGTCCGGATTTATTGGGCGTAAAGAGCTCGTAGGCGGTTCGATAAGTCGGGTGTGAAAACT
+
FFFFFFFFFFFFFFFFFFFFFFFFFF:F,FFFFFFFF:FFFFFF:FFFFFFFFFFFFFF:FFFFFFFFFFFFFFFFFFFFFFFFFFFFFFFF:FFFFFFFFFFFF:FFFFFFF,FFFFFFFFFFFFFFFFFF:FFFF:FFFFFFFFFFFFFFFFFFFF:FFFFFFFFFFFFFFFFFFFFFFFFFFFFFF:FFF:FFF:FFF,FFFFFF:FFFFFFF::,FFFFFFFFFFFFF:F,FFFFFFFFFF::FFF
@A00920:152:HGHKKDRXX:2:2101:30346:36886 1:N:0:AGGAGTGG+TGCTAAGT
ACTCCTACGGGAGGCAGCAGTGGGGAATTTTGGACAATGGGCGCAAGCCTGATCCAGCCATTCCGCGTGCAGGATGAAGGCCCTCGGGTTGTAAACTGCTTTTGTACGGAACGAAAAGGCCTGGGTTAATACCCCGGGCTCATGACGGTACCGTAAGAATAAGCACCGGCTAACTACGTGCCAGCAGCCGCGGTAATACGTAGGGTGCAAGCGTTAATCGGAATTACTGGGCGTAAAGCGTGCGCAGGCG
+
FFFFFFFFFFFFFFFFFFFFFFFFFFFFFFFFFFFFFFFFFFFF:FFFFFFFFFFFFFFFFFFFFFFFFFFFFFFFFF:FFFFFFFFF,FFF,FFFFFFFFFFFFFFFFF:FF:FFFFFFFF:FFFFFFFFFFFFFFFFFFF:,FFFFFFF:F:FFFFFF:FFFFFF,FFF:FFF:F,F::F,FFFFFF,FF,FFFFFF,FFFFFFFFFFFFF,FFFFF:FFFFFFFFF,F:FFFFFFFF:FFFF:F:F:
@A00920:152:HGHKKDRXX:2:2102:12129:1485 1:N:0:AGGAGTGG+TGCTAAGT
ACTCCAACGGGAGGCAGCAGTAGGGAATCTTGCACAATGGGGGCAACCCTGATGCAGCGACGCCGCGTGAGCGATGAAGCCCTTCGGGGTGTAAAGCTCTTTCAGCAGGGACGATAATGACGGTACCTGCAGAAGAAGCTGCGGCTAACTACGTGCCAGCAGCCGCGGTAATACGTAGGCAGCGAGCGTTGTTCGGAGTTACTCGGCGTAAAGCGTGAGTAGGCGGCGGTCCATGTCTGGTGTGAAATCT
+
F:F,F,:FFFFF,FFFFFF,:F,:FFFFFFF:,:FF,F:FF:FFF:F:,FFFFFF:FFFFF:FFFFFFFFFF,F,:F,,FF,FFF::FF::FF:F:FFFFFFF:F:F:FFFF,F:F:F:F,:,FFFFFF:FFFF:FF:FF:FFFFFFFFFFFFFFFFFFFFFFFFFFFFF,F,:FF::FFFFFFFFFFFF::FFFFFFF:,FF,FFF:FFFFFFFFF,:FF,FFFFF:F::FFF:::FFFF,F:F,FFF:
@A00920:152:HGHKKDRXX:2:2102:26205:1720 1:N:0:AGGAGTGG+TGCTAAGT
ACTCCTACGGGAGGCAGCAGTGGGGAATATTTCACAATGGGCGAAAGCCTGATGAAGCAACGCCGCGTGGGGGAAGACGGTTTTCGGATTGTAAACAGCTGTTTAAGGTGACGAACAAATGACGCTAAACGAGTAGAAAGCAAAGGCTAACTACGTTGCAGCAGCCGCCGTACTACGTAGCAGCCAAGCCTGATCAGCAATTCGTGCGAGAAAACGTCGCTCATACGGGAATGCAAGACAGCTGAGTCAA
+
FFFFFFFFFFFFFFFFFFFFF,FFFFFF,,F,F,FFFFFFFFF,FFFFFFFF,F,,FFFFFFFFFFFFF,,FFFFFFFFFF,FFFFFFFFFFFFFF,,FFFFF,,,,F:FFFFFFFF,,F,:F,,,:F,F,,FF,F,FF,F,,,,F,FF,F,F:,F,,:F,:,,FFFF,F,FFFFFFF,,,,FF,:,,::,,:,,:,,:F,F,,FF,,FF,,F,,,F,F,,F,,,F,FF,,,,,F:F,,:FF,,,F,,,,
@A00920:152:HGHKKDRXX:2:2102:19036:1955 1:N:0:AGGAGTGG+TGCTAAGT
ACTCCTACGGGAGGCAGCAGTAGGGAATTGTTCGCAATGGGCGCAAGCCTGACGACGCAACGCCGCGTGGAGGATGAAGGGCTTCGGCTCGTAAACTCCTTTCGACCGAGATGAACATCCGCAGGGTTAATACCTCTGCGGACTGACAGTATCGAGGGAAGAAGCCCCGGCTAACTCCGTGCCAGCAGCCGCGGTAATACGGGGGGGGCAAGCGTTGTTCGGAATTACTGGGCGTAAAGGGTTCGTAGGT
+
FF:FFFFFFFFFFFFFFFFFFFFFFFF,FFFFFFFFFFFFFFFFFFFFFFFFFFFFFFFFFFFFFFFFFFFFFFFFFFFFFFFFFFFFFFFFFFFFFFFFFFFF:FFFF:FFFFFFFFFFFFFFFFF::FFFFFF:FFFFFFFFFFF,FFFFFFFFFFF:F:FFFFF:FFFF:FFFFFFFFFFFF:FFF:F:FFF,,FFFFFFF::FF:F,F:F,FFFF:FFFFFFFFFFFFF:F,FFFFF:F::,FFFF
@A00920:152:HGHKKDRXX:2:2102:13874:2848 1:N:0:AGGAGTGG+TGCTAAGT
ACTCCTACGGGAGGCAGCAGTGGGGAATATTGGACAATGGAGGAAACTCTGATCCAGCTATGCCGCGTGAATGATGAAGGCCTTCGGGTTGTAAAGTTCTTTAGTCAGGGACGATAATGACGGTACCTGAAGAATAAGCCCCGGCAAACTTCGTGCCAGCAGCCGCGGTAATACGAAGGGGGCAAGCGTTGCTCGGATTTATTGGGCGTAAAGGGTGTGTAGGTGGCTTTGTAAGTTAGATGTGAAAGCC
+
FFFFFFFFFFF:FFFFFF:FFFFFFFFFFFFFFFFFFFFFFFFFFFFFFFFFFFFFFFFFFFFFFFFFFF:FFFFFFFFFFFFFFFFFFFFFFF:FFFFFFFFFFFFFFFF:FFFFFFFFFFFFFFFFFFFFFFFFFFFFFFFFFFFFFFFFF,FFFFFFFFFFFFFFF,FFFFF:FFFFFFFF,FFFFFFFFF:FFFFF,:FFFFFFFFFFFFFFF:FFFFFFFF::F:FFFFFFF:FFFFFFFFFFFF
@A00920:152:HGHKKDRXX:2:2102:15456:2957 1:N:0:AGGAGTGG+TGCTAAGT
ACTCCTACGGGAGGCAGCAGTGGGGAATATTGCACAATGGGCGCAAGCCTGATGCAGCAACGCCGCGTGCGGGAAGAAGGCCCTAGGGTTGTAAACCGCTTTCAGCAGGGAAGAAAATGACGGTACCTGCAGAAGAAGGTGCGGCCAACTACGTGCCAGCAGCCGCGGTGACACGTAGGCACCAAGCGTTGTCCGGATTTATTGGGCGTAAAGAGCTCGTAGGCGGTTTGTCGCGTCTGTCGTGAAAGCC
+
FFFFFFFFFFFFFFFFFFFFFFFFFFFFFFFFFFF:FFFFFFFFFFFFFFFFFFFFFFF:FFFFFFFFFFFFFF,FFFFFFFFFFFFFFFFFFFFFFFFFFFFFFF,F:FFFFFFFFFFFFFFFFFFFFF:FFFFFFFFFFFFFFFF,FFFFFFFFFFFFFFFFFFFFFFFFFFFFFFFFFFFFFFFFF,FFFFFFF,FFFFFF,FFFFF,:FFFFF:FFFFF:FFFFFFF:,::FFFFFFFF::FFFFF
@A00920:152:HGHKKDRXX:2:2102:20862:3020 1:N:0:AGGAGTGG+TGCTAAGT
ACTCCTACGGGAGGCAGCAGTGGGGAATTGTTCACAATGGGGGAAACCCTGATCCAGCGACGCCGCGTGGGTGAAGAAGGCCTGCGGGTAGTAAAGCACTTTCGGTAGGGAAGAAAGCTACCGACCTAACACGTCGGATGGTTGACTTAACCTAAAAAACAAGCACCGGATAAATCTGTGCAACAACCCGCGGTAAAACAGAGGTTCCGAGCGTTAATCGAAAATAATGGCCTTAAAGCGCACTAAGCCG
+
F,FF,FF,:FFFFFFFFF:FFFF:FFFF,,F:F:FFFFF,FFF:FFFFFFFFFFFF,FFF,::FFF,FF:FFFFF:FFFFFF,:F:F,:,,FFFF:F,FFFF,F:F,FFF:,FFF:FFF,,,FF,:FFF:FF,FF,,FF:,FF,FFFFFFF:FF,:F,,,F,,FFFF:,,,FF,F,F,F,:,,,F,,::,F,:,:F,F::,:F,,F,F,,:FFF,:,:,F,FF,,:,FF:,F,:FF:F,,:FFF,:FF:F
@A00920:152:HGHKKDRXX:2:2102:26793:3114 1:N:0:AGGAGTGG+TGCTAAGT
ACTCCTACGGGAGGCAGCAGTAAGGAATATTGGTCAATGGACGCAAGTCTGAACCAGCCATGCCGCGTGGAGGATGAAGGCCCTCTGGGTTGTAAACTTCTTTTATGGGGGACGAAATCACTTATTCTTAAGTGTATGACGGTACCCCAGGAATAAGCACCGGCTAACTCCGTGCCAGCAGCCGCGGTAATACGGAGGGTGCAAGCGTTATCCGGATTCACTGGGTTTAAAGGGTGCGTAGGAGGGTAGG
+
FF,F,:FF:FF,FFFFF,FFFFFF:FFFFFFF::FFF:F:FF:FF::FFFFF:,FF:FFFFFFFFF::,FF:FFFFFFFFFFFFF,,:F:,FF:::FFFFF,FFFFFFFFFFFFFFFF:FF:FFFFFFFFF,FFF,FF,FFF:FFF:FFFFF:,FFF:FF,F,FFFF::FFFFF,FFFFFF::FFFFF,FFFF,FFF,FFFFFF:FFFFF:FF:,FF,FFFFFFFFF:FFFF:,F::,:FF,,FFFFFF,
@A00920:152:HGHKKDRXX:2:2102:25120:3286 1:N:0:AGGAGTGG+TGCTAAGT
ACTCCTACGGGAGGCAGCAGTGAGGAATCTTGGACAATGGGGGAAACCCTGATCCAGCAATGCCGCGTGAGTGATGAAGGCCTTAGGGTTGTAAAGCTCTTTCGGTGGTGACGATGATGACGGTAGCCACAGAAGAAGCCCCGGCTAACTCCGTGCCAGCAGCCGCGGTAAGACGGAGGGGGCTAGCGTTGTCCGGAATTATTGGGTGTCAAGGGTGTGCAGGCGGGGCGGTAAGTCAGGGGTGAAAGTC
+
FFFFFFFFFFFFFFFFFFFFFFFFFFFFFFFFFFF,FFFFFFFFFFFFFFFFFFFFFFF:FFFFFFFFFFFFFF:FFFFFFF,FFFFFFFFFFFFFFFFFFFFFFFFFFFFFFFFFFFFFFF:FFFF:FFFFFF:FFFFFFFFFFFFFFFFFFF:FFFFFFFFFFFFFFFF:FFFFFFFFFFFF:F:F,FFFFFFFFFF:FFFFFFFF:,:F,FFFFFFFFFFFFFFFFFFFF:::FF:FFFFFFFFFFF
@A00920:152:HGHKKDRXX:2:2102:28646:3286 1:N:0:AGGAGTGG+TGCTAAGT
ACTCCTACGGGAGGCAGCAGTGGGGAATATTGCGCAATGGACGAAAGCCTGACGCAGCGACGTAGCGTGAGGGATGACTCAATTAGGAGTGTAAAACTAATTGACTAGGGAAGTAATGTCCGGCACGGGAGTGGTAAGGTTTGTACGGTAGCTACAAAGGAAGCCAAAAAAAGCGCACGGCGCGGCGCTAATAGTTAACATCGTGTCGTAGAGCTGTGGGAAAGGACTGAGAGTTATGGTCGCCGAGGGG
+
:,FF,:F,,F:FFFFFFFFFFFFFFF:F,FFF,,FFFF,F,FFF,FF:FFFF,,,FFFF,,:,,FFFFFF,F,F,FF,,,:,,FF:F,FF,FFFF:FF,:,F,F,::,,F:F,F:,,F,,FF,F,::,,,,,,,,,,:,,:,,,F::,FF,,F,,FF,F,,,::,,,,,FF,,,,F,,,,F:,,,:FF,,,,,,,,,,:F:F,,,FF:,F,,F,,F,,,,,,,,,,FFF,,F:F:F,,:,F,,:,,:,,F
@A00920:152:HGHKKDRXX:2:2102:26386:3537 1:N:0:AGGAGTGG+TGCTAAGT
ACTCCTACGGGAGGCAGCAGTGGGGAATATTGCACAATGGGCGCAAGCCTGATGCAGCAACGCCGCGTGCGGGAAGAAGGCCCTAGGGTTGTAAACCGCTTTCAGCAGGGAAGAAAATGACGGTACCTGCAGAAGAAGGTGCGGCCAACTACGTGCCAGCAGCCGCGGTGACACGTAGGCACCAAGCGTTGTCCGGATTTAGTGGGCGTAAAGAGCTCGTAGGCGGTTCAGTAAGTCGGGTGTGAAAACT
+
FFFFFF:FFFFFFFFFFFFFFFFFFFFFFFFFFFF:FFFFFFFFFFFFFFFFFFF,FFFFFFFFFFFFFFFFFFFFFFFFFFFFFFFFFFFFFFFFFFFFFFFFFFFFFFFFFFF:FFF,FFFFFFFFFFFFF:FF,FFFFFFFFFFFFF,FFFF:FFF:::FFF:FFFFFFFF,FF,FFFFF:FFFFF,FFF,:F::FFF,FFFFFF::FFFFFFF::,FFFF::FFFFFFFFFFFFFFFFF:FFFF:,
@A00920:152:HGHKKDRXX:2:2102:21856:3583 1:N:0:AGGAGTGG+TGCTAAGT
ACTCCTACGGGAGGCAGCAGTGGGGAATTGTTCACAATGGGCGCAAGCCTGATGACGCAACGCCGCGTGGAGGATGAAGGTCTTCGGATTGTAAACTCCTGTTGCTCGGGACGAAATGCTCCAACCTAATACGTTGGAGTTTGACGGTACCGAGTGAGGACGCCCCGGCTAACTCTGTGCCAGCAGCCGCGGTAATACAGAGTGGGCAAGCGTTGTTCGGAATTACTGGGCGTAAAGGGCGCGTAGGCGG
+
FFFFFFF,FF:FFFFFFFFFFFFFFFF:FFF:FFFFFFFFFFFFFFFFFFFFFFFFFFFFFFFFFFFFFFFFFFFFFFF:FFFFFFFFF,FFF:FFFFFFFF:FFFF:,FFF:FF:FFFFFFFFFFFF::,FF,FFFFF,F:FF,FFFFFFFFFFFFFFF,:FFFFF,FFFFFFFFFFF:FFF:FF:F:FFFFFFFFFF:FF,F:FFF:FFFFFFFFF,:FFF:FFFF,FFFFF::,::FFFF:FF:FF:
@A00920:152:HGHKKDRXX:2:2102:5972:3630 1:N:0:AGGAGTGG+TGCTAAGT
ACTCCTACGGGAGGCAGCAGTAAGGGATATTGCACAATGGACGCAAGTCTGATGCAGCAACGCCGCGTGCCCGATGAAGGCCTTCGGGTCGTAAAGGGCTTTTCTGGCTGAAGATGATGACTGTAAGCCAGGAATAAGTGTCGGCTAACTACGTGCCAGCAGCCGCGGTAAAACGTAGGACGCGAGCGTTATCCGGAGTTACTGGGCGTAAAGCGCGGGCAGGCGGCCTGACAAGTCTGATGTGAAATCA
+
FFFFFFFFFFFFFFFFFFFF,FFFFFFFFFF:FFFFFFFFFFF:FFFFFFFF:FFFFFFFFFFFFFFFFFFFFFFFFFFFFFF:FFFFFFFF,FFFFFFFFFFFFFFFFFFFFFFFFFFFFFFFFFFFFFFFFFFFF:FF,FFFF:FFFF:FFFFFF,FFFFFFFFFFFFFF::FFFFFFFF:FFF:F:FFFF:FF,FFFF,FFFFFFF,FF,FFFFFF:FFFFFFFFFFFFF:F:FF:F:FFFF,:FF,
@A00920:152:HGHKKDRXX:2:2102:2419:3646 1:N:0:AGGAGTGG+TGCTAAGT
ACTCCTACGGGAGGCAGCAGTGGGGAATATTGGACAATGGGGGCAACCCTGATCCAGCAATGCCGCGTGAGTGATGAAGGCCTTAGGGTTGTAAAGCTCTTTTGCCAGGGACGATGATGACGGTACCTGGAGAATAAGCCCCGGCTAACTTCGTGCCAGCAGCCGCGGTAATACGAAGGGGGCAAGCGTTGTTCGGAATTACTGGGCGTAAAGGGCGCGTAGGCGGCTTGCCAAGTCAGGCGTGAAATTC
+
FFFFFFFFFFFFFFFFFFFFFFFFFFFFFFFFFFFFFFFFFFFFF:FFF:FFFFFFFFFFFFFFFFF:FF:FFFFFFFFFFF:F:FFFFFF:FFFFFFFFFFFFFFFFFFFFFFF:FFFFFFFFFFFFFFFFF:FFFFF:FFFFFFF:FFFFFFFFFFFFF:FFFFFFFF::FFFFFFFFFFFFFFFFFFFFFFFF::FFFFFFFFFFF:FFF,FFFFF::FFFF:FFFFFFFFFFFFFF:FFF:FFFFF
@A00920:152:HGHKKDRXX:2:2102:29640:3787 1:N:0:AGGAGTGG+TGCTAAGT
ACTCCTACGGGAGGCAGCAGTAAGGAATATTGGGCAATGGAGGCAACTCTGACCCAGCCATGCCGCGTGGAGGATGAAGGCCCTCTGGGTTGTAAACTTCTTTTACAGGGGACGAAACCTCTTTTTTCCAAGAGAGTTGACGGTACCCTGGGAATAAGCACCGGCTAACTCCGTGCCAGCAGCCGCGGTAATACGGAGGGTGCAAGCGTTATCCGGATTCACTGGGTTTAAAGGGTGCGTAGGCGGACAG
+
FF,FFFFFFFFFFFFFFFFFFFFFFFFFFFFFFFFFFFFFFFFFFFFFFFFFFFFFFFFFFFFFFFFFFFFFFF,FFFFF,FFFFFFF,F:FFFFFFFFFFFFFFFFFFFFFF:FFFFFF,FFFFFFFFF:F::F,FFFFFFF:FF,FF:,FFFFFFFFFFFFFFF:FFFFFFFFFFFFFF:FF:FFFF:FFFFFFFFFFFF:FFFFFFFFF,FFFFFFFF,:FF:FFFFFFFF:FFF:FFFFF:F:FFF
@A00920:152:HGHKKDRXX:2:2102:1262:3803 1:N:0:AGGAGTGG+TGCTAAGT
ACTCCTACGGGAGGCAGCAACTGGGAATATTGCGCAATGGACGAAAGTCTGACGCAGCGACACCGCGTGTGGGAAGAAGGCCTTCGGGTCGTAAACCACTGTGGCGAGGGAGAAATAAATGATAGTACCTCGCTAGAAAGCACCTGCTAACTACGTGCCAGAAGCCTCGGTAATACGTAGGACGCGAGCGTTATCCGGATTTACTGGGCGTAAAGCGCGGGCAGGCGGCTGTTCAAGTCGGACGTGAAAG
+
FF:FFFFFFFFFFFFFFF,FFFFFFF,FFFFFFFFF,FFFFFFFFFFFFFFFFFFFFFFFF,FFFFFFFFFFFF:FFFFFFFFFFFFFFFFF::FFFFF,FFFFFFFFFFFFF,,F:FFFFFFFFFFFFF:FFFFFF:FFFFFFFFFFFFFFFFFFFFFFFFFFFFFFFFFF,F:FFFF:FFFFFFFFFFFFFFF:FF:FFFFFFFFFFFFF:FFFFFFFFF:FFFFFF,FFFFF::FFFFFFFFFF:FF
@A00920:152:HGHKKDRXX:2:2102:2953:3818 1:N:0:AGGAGTGG+TGCTAAGT
ACTCCTACGGGAGGCAGCAGTCGGGAATTTTGGGCAATGGGCGAAAGCCTGACCCAGCAACGCCGCGTGAGGGATGAAGTATTTCGGTATGTAAACCTCGAAAGAATGGGAAGAATAAATGACGGTACCATTTATAAGGTCCGGCTAACTACGTGCCAGCAGCCGCGGTAATACGTAGGGACCAAGCGTTGTTCGGATTTACTGGGCGTAAAGGGCGCGTAGGCGGCATGTTAAGTCAGCTGTGAAATCT
+
FFFFFFFFFFFFFFFFFFFFFFFFFFFFFFFFFFFFFFFFFFFFFFFFFFFFFFFFFFFFFFFFFFFFFFFFFFFFFFFFFFFFFFFF:FFFFFFFFFFFFF,FFFFFFF:FFF:FF:FFFFFFFFFFFFFFFFFFFFFFFFFFFFFFFFFFFFFFFFFFFFFFFFFFFFFFFFFFFFFFFFFFFFFFFFFFFFFF:FFFFFFFFFFFFFFFFFFFFFFFFFFFFFFFFFFFF:FFFFFFFFFFF:FFF:
@A00920:152:HGHKKDRXX:2:2102:8287:4100 1:N:0:AGGAGTGG+TGCTAAGT
ACTCCTACGGGAGGCAGCAGTGGGGAATCTTGCTCAATGGGCGAAAGCCTGAAGCAGCGACGCCGCGTGCGGGAAGAAGGCCTTCGGGTTGTAAACCGCTTTCAGGAGGGAAGAAGCGCAAGTGACGGTACCTCCAGAAGAAGGACCGGCCAACTACGTGCCAGCAGCCGCGGTAATACGTAGGGTCCAAGCGTTGTCCGGAATTATTGGGCGTAAAGAGCTCGTAGGCGGTCCGTTAAGTCTGATGTGA
+
FFFFFFFFFFFFFFFFFFFFFFFFF:FFFFFFFFFFFFFFFFFFFFFFFFFFFFFFFFFFFFFFFFFFFFFFFF,FFFFFFFFFFFFFFFFFFFFFFFFFFFFFFFFFFFFFFF,:FFFF:FFFFFFFF:FFFFFFFFFFFFFFFFFFFFFFFF:FFFFFFFFFFFFFFFFFFFF,FFFF,FFFFFFFF:F:FFFFFFFFFF::FF:FF:FFFFF:FFFFFFFFFFFFFFFFFFFFF,FFFFFFFFFFFF
@A00920:152:HGHKKDRXX:2:2102:18249:4257 1:N:0:AGGAGTGG+TGCTAAGT
ACTCCTACGGGAGGCAGCAGTCGGGAATATTGCCCAATGGACGAAAGTCTGAGGCAGCAACGCCGCGTGCGCGATGAAGGCCTTCGGGTTGTAAAGCGCTTTTCGGGAGGATGAGGAAGGACAGTACTCCCGGAATAAGGTACGGCTAACTACGTGCCAGCAGCCGCGGTAAAACGTAGGTACCGAGCGTTATCCGGATTTACTGGGCGTAAAGCGTGTTCAGGCGGCCTGGCAAGTCGGGCATGAAATC
+
FFF::FFFF:F,FF,FFFFFFFFFFFFF:FFFFFFFFFFFFFFFFFFFFFFFFFF,FF:FF:FFF:FF:FFFFFF,:FFFFFFFFFFFFFF::,FF:FFFFFFFFF:,:FF::FFFFFFFFFF::::F::::F::FF:F,F:,FF:F:F:FF:F:F,:FF,FF:FF:,FFFF:F,FF:FF:FFFFFFFFF,F:::FF:FFF:F:::,:FF:,:F:F:F:,:FFF:,:FF::::F,,,F:FF,::F:,F:,
@A00920:152:HGHKKDRXX:2:2102:14805:5556 1:N:0:AGGAGTGG+TGCTAAGT
ACTCCTACGGGAGGCAGCAGTGGGGAATATTGGACAATGGGCGCAAGCCTGATCCAGCAATGCCGCGTGAGTGATGAAGGCCTTAGGGTTGTAAAGCTCTTTCGCCCGCGACGATGATGACGGTAGCGGGAGAAGAAGCCCCGGCTAACTCCGTGCCAGCAGCCGCGGTAATACGGAGGGGGCTAGCGTTGTTCGGAATTACTGGGCGTAAAGGGCGCGCAGGCGGCTGCTCAAGTCAGGCGTGAAAGGC
+
FFFF,FFFF:FF,:FFFFFFFFFFFF:F:FFF:FFFF,F:FFFFFFF,FFFFFFF,FFFF,F:FFFF,F:FFFF,FFFFFFF:,:FFF:FFFFFF,FFF:FFFF:FFFFFFFFFF,FFFFFFFFFFFFFFFFFF:FFFFFFFFFFFFFFFFFFFFFFFFFFFFFFFFFFFFFFFFFFFFFF:F:FF,FFFF:FF:FF:FFFFFFFFFF:,FFFF:FFFFFFF:FFFFFFFFF::F:FFF,F:FFFFFFFF
@A00920:152:HGHKKDRXX:2:2102:27597:5760 1:N:0:AGGAGTGG+TGCTAAGT
ACTCCTACGGGAGGCAGCAGTGGGGAATATTGGACAATGGGCGAAAGCCTGATCCAGCAATGCCGCGTGAGTGATGAAGGCCTTAGGGTTGTAAAGCTCTTTTACCCGGGATGATAATGACAGTACCGGGAGAATAAGCTCCGGCTAACTCCGTGCCAGCAGCCGCGGTAATACGGAGGGAGCTAGCGTTGTTCGGAATTACTGGGCGTAAAGCGCACGTAGGCGGCTTTGTAAGTTAGAGGTGAAAGCC
+
FFFFFFFFFFFFFFFFFFFFFFFFF:FFFFFFFFFFFFF:FFFFFFFFFFFFFFFFFFFFFFFFFFFFFFFFFFFFFFFFF:FF:FFFFFFFFFFFFFFFFFFFFFFFFFFFFFFFFFFFFFFFFFFFF:FFFFFFFFFFFFFFFFF:FFFFFFFFFFFFFFFFFFFFFFFF:FFFFFFFFFFFFFFFFFFFFFFFFFFFFFFFFFFFFFFFFFFFF:FFFFFFFFFFFF:FFFFFFF,F,F:FFFFFFF
@A00920:152:HGHKKDRXX:2:2102:1362:5916 1:N:0:AGGAGTGG+TGCTAAGT
ACTCCTACGGGAGGCAGCAGTCGGGAATTTTGGGCAATGGGCGAAAGCCTGACCCAGCAACGCCGCGTGAAGGATGAAATCCTTCGGGATGTAAACTTCGCAAGAACGGGAAGAATAAGTCGGTGCTAACACCACCGGCGATGACGGTACCGTTTGTAAGCTCCGGCTAACTCCGTGCCAGCAGCCGCGGTAATACGGGGGGAGCAAGCGTTGTTCGGATTTACTGGGCGTAAAGGGCGCGTAGGCGGCC
+
:FFFFFFFFFFFFFFFFFFFFFFFFFFFFFFFFFF:,FFFFFFF:FFFFFFFFFFFFFF:FFFFFFFFFF,FFFFFFFFFFFF:FFFF,FFFFFFFF:FFFF:FFFFFFFF:FFFFFFFFFFFFFFF:FFFFFFFFFFFFFFFFFFFFFFFFFFFFFFFFFFFFFFFFFFFF:FFFFFFFFF:FFFFFFFFF,FFFFFFFFF:FFFFFFFF:FFFFFFF:FFF:FFFFFF:F,FFFFFFF:FFFFFFF:F
@A00920:152:HGHKKDRXX:2:2102:24957:5979 1:N:0:AGGAGTGG+TGCTAAGT
ACTCCTACGGGAGGCAGCAGTGGGGAATTGTTCGCAATGGGCGCAAGCCTGACGACGCAACGCCGCGTGGAGGATGAAGGTCTTCGGATTGTAAACTCCTGTTGATCGGGAAGAATGGCCTTCGGGTTAATACGCCGAAGGAATGACGGTACCGATTGAGGAAGCCACGGCTAACTCTGTGCCAGCAGCCGCGGTAATACAGAGGTGGCAAGCGTTGTTCGGAATTCCTGGGCGTAAAGGGCGCGAAGGC
+
FFFFFFFFFFFFFFFFFFFFFFFFFFFFFFFFFFFFFFFFFFFFFFFFFFFF,FFFFFFFFFFFFFFFFFFFFFFFFFFFFFFFFFF:FFFFFFFFFFFFFFFFFFFFFFFFFFFFFFFFFFFFFFFF:,FFFFFFFF:FFF,:FFFF:FFFFFFF:FFFFF:FFFFFFFFFFFFFFFFFFFFFFFF:FFFFFFFFF:FFFFFFFFFFFFFFFFFFFFFFFFFFFF,FFF,FFFFFF,FFFF:FF,F,FF
@A00920:152:HGHKKDRXX:2:2102:20564:6324 1:N:0:AGGAGTGG+TGCTAAGT
ACTCCTACGGGAGGCAGCAGTTGGGAATTTTGGGCAATGGGCGCAAGCCTGACCCAGCGACGCCGCGTGGGGGATGAAGGCCTTCGGGTCGTAAACCCCTGTCAGGAGGGAAGAAGCCCGCAAGGGTGACGGTACCTCCAGAGGAAGCCCCGGCTAACTCCGTGCCAGCAGCCGCGGTAATACGGGGGGGCAAGCGTTGTTCGGAATTACTGGGCGTAAAGGGCTCGTAGGCGGCCAACTAAGTCGGATG
+
FFFFFFFFFFFFFFFFFFFFFFFFFFFFFFFFFFFFFFFFFFFFFFFFFFFFFFF,FFFFFFFFFFFFFFFFFFFFFFFFFFFFFFFFFFFFFFFFFFFFFFFFFFFFFFFFFFFF:FFFFF,FFFFFFFFFFFFF:FFFFFFFF,FFFFFFFFFFFFFFFFFFFFFF:FF:FFFFFF:FFFFFFFFFFFF,FF:FFFFFF,FFF,F:FFFFFFFFF,FFFFFFFFFFFFFFFFFFFFFF,FF::FFFFF
@A00920:152:HGHKKDRXX:2:2102:32696:6731 1:N:0:AGGAGTGG+TGCTAAGT
ACTCCTACGGGAGGCAGCAGTGAGGGATATTGCGCAATGGGCGAAAGCCTGACGCAGCGACGCCGCGTGGGCGAAGAAGGTTTTCGGATCGTAAAGCCCTTTTCTGCGTGACGATGATGACGGTAGCGCAGGAAAAAGTGTCGGCTAACTACGTGCCAGCAGCCGCGGTAAAACGTAGGACGCAAACGTTATCCGGAATTACTGGGAGTAAAGGGCGCGTAGGCGGTGGGGTAAGCGTGTGGTGAAAGTA
+
,:FFFFFFFFFFFFFFFFFFFF:FFFFFFFFFFFFFFFFFFFFFFFFFFFF:FFFFFFFFFFFFFFFFFFFFFF:FFFFF:F:FFFFFFFFFFFFF:FFF:FFFF:FFFFFFFFFFFFFFFF,FFFFFFF:FF:FFF:FFF:F:FFF:FFFF:FFFF:FFFF,FFFFFFFF,:FFFF,F:,FFFF:FFF,,,F::FF:FFF,FF:F:FF:F,FFFFFFF,FF:F::FF,,FF,FFFF,FFFFFFFFF:F,
@A00920:152:HGHKKDRXX:2:2102:28357:6825 1:N:0:AGGAGTGG+TGCTAAGT
ACTCCTACGGGAGGCAGCAGTGGGGAATTGTTCACAATGGGCGCAAGCCTGATGACGCAACGCCGCGTGGGGGATGAAGGTCTTCGGATCGTAAACCCCTGTCGAACGGGACGAAAGACTCTGGAGCTAATCATCCGGAGAGTGACGGTACCGTTAAAGGAAGCCACGGCTAACTCTGTGCCAGCAGCCGCGGTAATACGGGGGGGGCAAGCGTTGTTCGGAATTACTGGGCGTAAAGGGCTCGTAGGTG
+
FFFFFFFFFFFFFFFFFFFFFFFFFFFFFF:FFFFFFFFFFFFFFFFF:FFFFFFFFFFFFFFFFFFFFFFFFFFFFFFFFFFFFFFFFFFFFFFFFFFFFFFFF:FFFF:FFFFFFFF:FF:FFFFF,FFFFFFFFFFFFFFFFFFFF:FFF:FFFFFFFFFFFFFFFFFFFFFFF:FFFFFF:FFFFFFFFFFFFFFFFFFFFFFF,FFFF:FFFFFFFF:FFFFF:FFFFFFF:FFFFFFFFFFFFF
@A00920:152:HGHKKDRXX:2:2102:15402:6934 1:N:0:AGGAGTGG+TGCTAAGT
ACTCCTACGGGAGGCAGCAGTAGGGAATCTTCCGCAATGGACGAAAGTCTGACGGAGCAACGCCGCGTGAGCGATGAAGGACTTCGGGTCGTAAAGCTCTGTTGTTAGGGAAGAAAAAGTATCGGAGTAACTTCCGGTACCATGACGGTACCTAACCAGAAAGCCACGGCTAACTACGTGCCAGCAGACGCGGTAATACGTAGGTGGCAAGCGTTGTCCGGAATTATTGGGCTTAAAGCGCGCGCAGGCG
+
F::FFFFF:FF,FF:FFFFFFF,FF:::::FFFFFFFFFFFFF::F:FFFFFFFFFFFFFF,FFFFF,:FFF:F,FFFF,,:FF,,FFFFFFFFFFFFFFFF,:FFFFF:FFFFF,:F,:F:FFFFFFF::F,:FF:FFFF,:,:FF:FFFF:FFFFF,F,FF,FFFFFFFFF,FF:F:FF,F:F::,FFF,::FF:FF,FFF,,,FF::,:,:F:FF:,FF:F:FF:FFF:,FF:FF,,,F:FF::,FF
@A00920:152:HGHKKDRXX:2:2102:9254:8938 1:N:0:AGGAGTGG+TGCTAAGT
ACTCCTACGGGAGGCAGCAGTAGGGAATTTTACACAATGGGCGAAAGCCTGATGGAGCAACGCCGCGTGCAGGATGAAGGCCTTTGGGTTGTAAACTGCTTTTATCAGTGACGATTATGACAGTAGCAGATGAATAAGGATCGGCTAACTCCGTGCCAGCAGCCGCGCTCATACGGAGGATCCAAGCGTTATCCGGAAATACTGGGCGAAAAGAGTTGAGTAGGTGGCATGGCAAGTAGATAGTGAAAGC
+
FFFF::FFFFFFF,FFFFFFFF,FFFFFFF:,::FF:FF:FFFFFFFFFFF,FF,F:FFFFFFFFFF:FFFFF,FFFFF,,FFFF,F:::FFFFFFF,FFF:,:F,,FFFFFFFFFFFFFFFFFF:F,FFF,F:F,F,F:FFFFFFFFFF:FF,,FFF,F,,FFFFF,FFFFFFFFF::F,FF,FFFF:FF,FF,,FF,,FF,FFFFF,FFF::FFFF,,FFFFF::F:::FF,FF:,FF:F::FFFF::
@A00920:152:HGHKKDRXX:2:2102:10484:10191 1:N:0:AGGAGTGG+TGCTAAGT
ACTCCTACGGGAGGCAGCAGTGGGGAATATTGCGCAATGGGCGAAAGCCTGACGCAGCGACGCCGCGTGGGGGATGACGGCCTTCGGGTAGTAAACCTCTTTCGACCTTGACGAAGCCTCCTATGTGGGGTGACTGTAGGGGTAGAAGAAGCACCGGCCAACTACGTGCCAGCAGCCGCGGTAACACGTAGGGTGCGAGCGGTGTCCGGAATTATAGGGCTAAAAGAGCTCGTAGGCGGAGAGTCGCGTC
+
FFFFFFFFFFFFFFFFFFFFFFFFFF:FFFFFF,FFF,FFFFFFFFFFFFFFF:FFFFFFFFFFFFFFFFF,FFFFF:FFFFF:FFFFF,FFFFFFFFFF,F:FFFFFFFFFFFF,FF,:::,:FFF:,:FFF:,F::F:,FFFFFF,:::,FFF,,FFFFFFFFFFFFF:,:FFFFFF::,F::FF,:,FF,,,,::FF,,FFFFF,,F,FFF,,:,FF,,FFF,FFFF:FFF,,F,F,,:FF,FF,FF
@A00920:152:HGHKKDRXX:2:2102:28348:10410 1:N:0:AGGAGTGG+TGCTAAGT
ACTCCTACGGGAGGCAGCAGTGGGGAATTGTTCGCAATGGGCGCAAGCCTGACGACGCAACGCCGCGTGGAGGATGAAGGTCTTCGGATTGTAAACTCCTGTTGCTCGGGAAGAATGGCTCCGACCTAATACGTCGGAGTGTGACGGTACCGGGTGAGGAAGCCCCGGCTAACTCTGTGCCAGCAGCCGCGGTAATACGGAGGGTGCTAGCGTTATCCGGAATCACTGGGCGTAAAGGGCGCGTAGGCGG
+
FFFFFFF:FFFFFFFFFFFFFFFFF:FFFFFFFFFFF,FFFFFFFFFFFFFFFFFFFFFFFFFFFFFFFFFFFFFFFFFFFFFF:FFFFFFFFFFFFFFFFFFFFFFFFFF:FF::FFFFFFFFFFFFFFF:FFFFFFFFFFFFFFFF:FFFFFFFFFFFFFF:FFFFFFFFFFFFFF:FFFFFFFFFF:F:FFFFFFF:FFFFFFFFFFFFFF,FFF::FFFFFFFFF:F:FFFFFF:FFFFFFFF:FF
@A00920:152:HGHKKDRXX:2:2102:7536:11945 1:N:0:AGGAGTGG+TGCTAAGT
ACTCCTACGGGAGGCAGCAGTGGGGAATATTGGGCAATGGGCGCAAGCCTGACCCAGCGACGCCGCGTGCGGGATGACGCTTCTCGGAGTGTAAACCGCTGTCAGAGGGGACGAACGGCCGGAGTGGGAATACTGCTTCGGATTGACGGTACCCTCAAAGGAAGCGCCGGCTAACTCTGTGCCAGCAGCCGCGGTAATACAGAGACTGCAAGCGTTATTCGGATTCACTGGGCGTAAAGGGTGCGCAGGC
+
FFFFFFFFFFFFFFFFFFFFFFFFF:FFFFFFF:FFFFFFFFFFFFFFFFFFFFFFFF:FFFFFFFFFFFFFFFFFFFFFFFFFFFFFFFFFF:FFFFFFFFFFFFFFFF:FFF:FFFFFFFFFFFFFF,FFF:FF:FFFFFFFFFFFFF:FFFFFFFFFFFFFFFFFFFFFFFFFFFFFFFFFFFFFFFFFFFFFFFFFFFFFFF:FF::FFFFF,FFFFF:FFFFF:FFFFFF,FFFFFFF::FF:FF
@A00920:152:HGHKKDRXX:2:2102:7410:12790 1:N:0:AGGAGTGG+TGCTAAGT
ACTCCTACGGGAGGCAGCAGTAGGGAATCTTGCGCAATGGGCGAAAGCCTGACGCAGCCATGCCGCGTGAATGATGAAGGTCTTAGGATTGTAAAATTCTTTCACCTGGGACGATAATGACGGTACCCGGAGAAGAAGCCCCGGCTAACTTCGTGCCAGCAGCCGCGGTAATACGAAGGGGGCTAGCGATGTTCGGATTTACTGGGCGTAAAGGGAGCGTAGGTGGTTAGGTAAGCCCTCCGGGAAATCT
+
F,:FF:FFFFFFFFFFFFFF:FFF,FFFF,FFFFFFFFFF:F:FFFFFFFFFFFFFFFFFFF:FFFFFFFFFFFFFFFFFFFF:FFFFF:FFFF,F:FFFFFFFFF,::F:FFFFF,FFFFFFFFF:FFFF::FFFFFF:F,FFF:,FFFFFFFFF::FFF:FFF:F,FF:FF,FFFFFFFFFFFFFF,FFFFFFFFFF:FFFFF,,FF,FFFF,FF:F::FFFFFFFF::F,FF:F,FFF,:FFFFFF:
@A00920:152:HGHKKDRXX:2:2102:18891:13009 1:N:0:AGGAGTGG+TGCTAAGT
ACTCCTACGGGAGGCAGCAGTGGGGAATTTTGGACAATGGGGGAAACCCTGATCCAGCCATGCCGCGTGAGTGAAGAAGGCCTTCGGGTTGTAAAGCTCTTTCAGCCGGAACGAAACGGTCACGGCTAATACCTGTGATCACTGACGGTACCGGAAGAAGAAGCACCGGCTAACTTCGTGCCAGCAGCCGCGGTAATACGAAGGGTGCAAGCGTTGCTCGGAATTATTGGGCGTAAAGGGTAGGTAGGTG
+
:,F,F,FF,,FF:FF:FFF,FF::,FFFFF:::FFFF::::FFFFFFFFF:F:FF:FFFFFFFFF::,FFFFF,F:FFFF:F:F:,:FFFF:FFFFFFF:FFFFFFFFFFFFFFFFFF,FFFFFFFF::,F:F:FFFFFFF,FF,FFFFFF,F:FFFF,:FFF:FFFFFFF:F:FF:FFFFFFF:FF,FF:::,:FFFF:,FFF,FF:F,F:F,FFFFFFFFF:,,F,F:FFFF,FFF,,F:FFFFF,FF
@A00920:152:HGHKKDRXX:2:2102:24207:13072 1:N:0:AGGAGTGG+TGCTAAGT
ACTCCTACGGGAGGCAGCAGTGGAGAATCTTGCACAATGGGCGAAAGCCTGATGCAGCCACGCCGCGTGCGGGAAGAAGGCCTTCGGGTCGTAAACCGCTTTCAGGGGGGAAGAAGCGTCAAGTGACGGTACCTCCAGAAGAAGGACCGGCCAACTACGTGCCAGCAGCCGCGGTAATACGTAGGGTCCGAGCGTTGTCCGGAATCATTGGGCGTAAAGCGCATGTAGGCGGACATGTAATTCGGATGTG
+
:FF:FFF,:FFF:,FF,FFFFFFFFFFF:F:FFFFFFFFFFFFF::FFF:F:FF,FFF:F:,FFFFFFFFF:F:,F:FFFFFF:FFFFFFFF:FFF::FF,FFFFFFFF,:FFFFFF:FFFFF:FF,,F,F,FFF:FFF:,FF:,FFFF::FFFFFFFF,FFFFFFFF:FF,FFFF:FFFFFFFFF:FFFFFFF,::F:FFFFF,FFFFF,,FF,FFF,F,FFFF:FF:F,,,FFFFFFF,F:FFFFF:F
@A00920:152:HGHKKDRXX:2:2102:8169:13886 1:N:0:AGGAGTGG+TGCTAAGT
ACTCCTACGGGAGGCAGCAGTGGGGAATTTTGCGCAATGGGCTAACGCCTGACGCAGCAACGCCGCGTGGAGGATGAAGGTCTTTGGATTGTAAACTCCTGTCAGCAGGGAAAAAGGGATAGTCGCTAATACCGCTTAGACTTGATTTTACCTGCAGAGGAAGCCCCGGCTAACTCTGTGCCAGCAGCCGCGGTAATACAGAGGGTGCGAGCGTTATTCGGAATTATGGGGCGTAAAGGGCGCGTAGGCG
+
FFFFFFFFFFFFFFFFFFFFFFFFFFFFFFF:FFFFFFFFFFFFFF:FFFFFFF:FFFFFFFFFFFFFFFFFFFFFFFFFFF:FFFFFF,FFFFFF:FFFFFFF,FFFFFF:FFF,F:FF::,FFFFFF::,FFFFFFF:FFF,FF:,FFFFFFF:FFFFF:,FFF:FFFFFF,,FF,FFFFF:F:FFF,F:FFF:FF:FFF,FF,FF,FFF:FFFFF:,FF:FFFF,:FFFFFF:F::FF,:F,:FFFF
@A00920:152:HGHKKDRXX:2:2102:32398:15045 1:N:0:AGGAGTGG+TGCTAAGT
ACTCCTACGGGAGGCAGCAGTGGGGAATATTGGACAATGGGGGCAACCCTGATCCAGCCATGCCGCGTGAGTGATGAAGGCCCTAGGGTTGTAAAGCTCTTTTGTGCGGGAAGATAATGACGGTACCGCAAGAATAAGCCCCGGCTAACTTCGTGCCAGCAGCCGCGGTAATACGAAGGGGGCTAGCGTTGCTCGGAATCACTGGGCGTAAAGGGCGCGTAGGCGGACAGTTAAGTCGGGGGTGAAAGCC
+
FFFFFFFFFFFFFFFFFFFFFFFFFFFFFFFFFFFFFFFFFFFFFFFFFFFFFFFFFFFFFFFFFFFFFFFFFFFFFFFFFFF:FFFFFFFFFFFFFFFFFFFFFFFFFFFFFF:FFFFFFFF:FFFFFFFF,FFF:FFFFFFFFFFFFFFFFFFFFFFFFFFFFFFFFFF:FFFF:FFFFFFFFFFFF:FFFFFFFFFFF:FFFFFFFF,:FFFFFFFF:FFFF::FFFFFFF::FFFFFFFFF,FFFF
@A00920:152:HGHKKDRXX:2:2102:10004:16845 1:N:0:AGGAGTGG+TGCTAAGT
ACTCCTACGGGAGGCAGCAGTGGGGAATATTGGACAATGGGGGCAACCCTGATCCAGCAATGCCGCGTGTGTGAAGAAGGCCTGCGGGTTGTAAAGCACTTTCAGTAGAGAAGAAAAGCGCATGGTTAATACCCGTGTGTCTTGACGTAACCTACAGAAGAAGCACCGGCTAACTCCGTGCCAGCAGCCGCGGTAATACGGAGGGTGCAAGCGTTAATCGGAATTACTGGGCGTAAAGCGCGCGTCGGCG
+
FFFFFFF:FFFFFFFFFFFF:FFFFFFF,FFFFFFFF:FFFFFFFFFFFFFFFFF:FFFFFFFFFFFFFFFFFFFFFFFFFFFFFF:FFFFFFFFFFFFF,FFFFF,FFFFFFFF,FFFFFFFFFF,FFFFFFF,FFFF,FFFFFFF,F:FFFFFFFF:FFFFFFFFFFFFFFFFFFFFFFF:FFFFFFF,F,FFFFFFF,F::FFFF,FFFFFFFF,FFFF,F:FFFF:FF:FFFFF,F:FFFF,,FFF
@A00920:152:HGHKKDRXX:2:2102:21748:17989 1:N:0:AGGAGTGG+TGCTAAGT
ACTCCTACGGGAGGCAGCAGTGGGGAATCTTGCACAATGGGGGAAACCCTGATGCAGCGACGCCGCGTGAGTGATGAAGCCCTTCGGGGTGTAAAGCTCTTTCGGCAGGAACGATAATGACGGTACCTGCAGAAGAAGCTGCGGCTAACTACGTGCCAGCAGCCGCGGTAATACTTAGGCAGCAAGCGTTGTTCGGAGTTACTGGGCGTAAAGAGTGTGTATGCGGTCTGCTAAGATCGGTGTGAAATCT
+
FFFF,,F,F:,FFFFF:FFFFFFFFFFFFFFF::F,F:FFFFFFFFFFF,FFF:FFFFFFFFFF:FF,FFFFF:,FFFFFFF:FFF:F:FFFFFFFFFFFF:,FFF:FFF:,:F:FF:F:FFFFF,,,,FF:FFFF:FFFF,FF:,:F,FFFFF:FFF,FF:FF,F,FFFFFFF,F,FFFFFF,FFF:FFFF:::,,FF:F,FFF,,,,:FFFFF,,F,FF,F:,:,FFFF:FF:,FF,FFFFF:FFFF,
@A00920:152:HGHKKDRXX:2:2102:16794:18239 1:N:0:AGGAGTGG+TGCTAAGT
ACTCCTACGGGAGGCAGCAGTGAGGGATATTGCGCAATGGGCGAAAGCCTGACGCAGCGACGCCGCGTGGGTGATGAAGGTCTTCGGATCGTAAAACCCTTTTCTGCGTGACGATGATGACGGTAGCGCAGGAATAAGTGTCGGCTAACTACGTGCCAGCAGCCGCGGTAAAACGTAGGACGCAAACGTTATCCGGAATTACTGGGCGTAAAGGGCGCGCAGGCGGGTGGGTAAGTGAGGCATGAAAGCC
+
FFFFFFFFFFFFFFFFFFFFFFFFFFFFFFFFFFFFFFFFFFFFFFFFFFFFFFFFFFFFFFFFFFFFFF:FFFFFFFFFFFFF:FFFFFFFFFFFFFFFFFFFFFFFFFFFFFF,FFFFFFFFFFF:FFFFFFFFFFFFFFFFFFFFFFFF::FFFFFFFFFFFFFFFFFFFFF:FF:FFFFFFFFF:F:FF:F,F,FFFFFFF:FFFFFFF:FF:FFFFFFFFF,FFFFFFFFFF,FFFFFFF:FFFF
@A00920:152:HGHKKDRXX:2:2102:4707:18693 1:N:0:AGGAGTGG+TGCTAAGT
ACTCCTACGGGAGGCAGCAGTCGGGAATTTTGCCCAATGGACGAAAGTCTGAGGCAGCAACTCCGCGTGAGGGATGAAGGCTCTAGGGTCGTAAACCTCTTTTCTCAGGGAAGATCCAAGACGGTACCTGAGGAATAAGCCACGGCTAACTACGTGCCAGCAGCCGCGGTAATACGTAGGTGGCAAGCGTTGTCCGGATTTATTGGGTTTAAAGGGTGCGTAGGCGGCCTATTAAGTCAGTTCTGAAATA
+
FFFFFFFFFFFFFFFFFFFFFFFFFFF:FFFFFFFFFFFFFFFFFFFFF:FFFFFFFFF,FFFFFFFFFFFFFFFFFFFFFFFFFFFFFFFFFFFFFFFFFFFFFFFFFFFFFFFFFFFFFFFFFFFFFFFFFF,FFFFFFFFFFFF:FFFFFFFFFFFFFFFFFFFFFFF:FFFFFFFFFFFFF:FFF,FFF:FFF:FFFF:FFFFFFFFFFFFFFFFFFF:FFFFF:FF,FFFFFF:FF:F:F,FFF:
@A00920:152:HGHKKDRXX:2:2102:3233:18897 1:N:0:AGGAGTGG+TGCTAAGT
ACTCCTACGGGAGGCAGCAGTAAGGAATATTGGACAATGGCCGCAAGGCTGATCCAGCCATCCAGCGTGCAGGAAGAAGGCCCTACGGGTTGTAAACTGCTTTTGTCAGGGAATAAACCCTTGGATTTACTCTGAGGCTGACGGTACCTGAAGAATAAGCACCGGCTAACTCCGTGCCAGCAGCCGCGGTAATACGGAGGGTGCGAGCGTTATCCGGAATTACTGGGTTTAAAGGGTGCGTAGGCGGCAC
+
FFFFFFFFFFFFFFFFFFFFFF,FFFFFFFFFFFFFFFFFFFFFFFFFFFFFFFFFFFFFFFFFFFFFFFF:FF:FFFFFFF:FFFFFFFFFFF:FFFFF:F,FF,FFFFFF:FF,FFFF,FF,FF:FF:FFFFFFFFFFF,FFFF,F:FFFF:F:FFFFFFFFFFF,FF,F:FFF:FFFFFFFFFFFFFFFFFF:FFF:F:FFFFFFFFFFFFFFF:FFF:FFFF,FF:FFFF:F:FFFFF:F:FF:FF
@A00920:152:HGHKKDRXX:2:2102:16929:19413 1:N:0:AGGAGTGG+TGCTAAGT
ACTCCTACGGGAGGCAGCAGTAAGGAATATTGGTCAATGGACGCAAGTCTGAACCAGCCATGCCGCGTGGAGGATGAAGGTCCTCTGGATTGTAAACTTCTTTTATCTGGGAAGAAATCCATTTTTTCTAAAGTGGTTGACGGTACCAGATGAATAAGCACCGGCTAACTCCGTGCCAGCAGCCGCGGTAATACGGAGGGTGCAAGCGTTATCCGGATTCACTGGGTTTAAAGGGTGCGTAGGTGGGCTG
+
FFFFFFFFFFFFFFFFFFFFFFFFFFFFFFFFFFFFFFFFFFFFFFFFFFFFFFFFFFFFFFF:FFFF:FFFFFFFFFFFFFFF:FFFFFFFFFFFFFFFF:FFFFFFFFFFFFFFFFFFFF:FFFFFFF:FFFFFFFFFFFFFFFFFFFFFFFFFFFFFFFFFFFFFFFFFFFFFFFFFF:FFFFFFFFFFFFFFFFFFFFFF,FFFFF,FFFFFFFF:FFFFFFFF:FFF:FFFFFFFFFFFFFFFFF
@A00920:152:HGHKKDRXX:2:2102:29514:19946 1:N:0:AGGAGTGG+TGCTAAGT
ACTCCTACGGGAGGCAGCAGTGGGGAATATTGCACAATGGGCGAAAGCCTGATGCAGCGACGCCGCGTGAGTGAAGAAGTATCTCGGTATGTAAAGCTCTATCAGCAGGGAAGAAAATGACGGTACCTGACTAAGAAGCCCCGGCTAACTACGTGCCAGCAGCCGCGGTCATACGTAGGGGGCAAGCGTTCTCCGGATTTACTGGGTGTAAAGGGAGCGCAGACGGCGATGCAAGTCTGGAGTGAAAGCC
+
:F,:FFFFFFFFFFFFFFFFFF,FFFFFFFFFFFFF:FFFFFFFFFFFFFFFFFFFFFFFF,F:FFFFFFFFFFFFFFFFF:FFFFFFFF:FFFFFFFFFFF:FFF:FFFFFF:FF:FFFFFFFFFFFFFFFFFFFFFFFFFFFFFFFFFFFFFFFFF:F,FFFFFFFF,FFFFF,FFFF:FF,,:FF,F,FFFFFFF,:FF,FFFFFFF:FFFFF,FF:F:,FFFFFFFFFFFFF:FFF,FFFFF,,F:
@A00920:152:HGHKKDRXX:2:2102:31855:19961 1:N:0:AGGAGTGG+TGCTAAGT
ACTCCTACGGGAGGCAGCAGTAGGGAATATTGGTCAATGGATGCAAGTCTGAACCAGCCATGCCGCGTGCAGGAAGAAGGCCTTCTGGGTTGTAAACTGCTTTTGCCGGGGGATAAAATTCCCATGCGTGGGACATTGAAGGTACCCGGTGAATAAGCCACGGCTAACTACGTGCCAGCAGCCGCGGTAATACGTAGGTGGCAAGCGTTGTCCGGATTTATTGGGTTTAAAGGGTGCGTAGGCGGCCTAT
+
FF,F:FFF:FFFFFFFFFFFFFFFFFFFF:,FFFFFFFFFF:,FFFFFFFFFF,FFFFFFFFF:FFFFFFFFFF:FFFFFFFFFFFF:FFFFFFFFFFFFFFFFFF:F:FFFFF:FFFFFFFFFFF:FFFFF:FFFFF:FFFFFFF:FFFF:FFF:F:FFF:FF:FFFFFFFFF:FFFFFF:FFFFF:FFFFF,FFF:FFFFFFF::FFFFFFFFFFFFFFFFFFFFFF:FFFFFFFFFFF:F,FFFF,:
@A00920:152:HGHKKDRXX:2:2102:21368:20494 1:N:0:AGGAGTGG+TGCTAAGT
ACTCCTACGGGAGGCAGCAGTAGGGAATCTTCCGCAATGGACGCAAGTCTGACGGAGCAACGCCGCGTGAGCGATGAAGGTCTTCGGATCGTAAAGCTCTGTTGTCAGGGAAGAATAAGTGCCGGAGTCACTGCCGGCACCTTGACGGTACCTGACCAGAAAGCCACGGCTAACTACGTGCCAGCAGCCGCGGTAATACGTAGGTGGCAAGCGTTGTCCGGAATTCTTGGGCGTAAAGCGCGCGCAGGCG
+
,FFFFFFFFF,:FFFFFFFFFFFFFFFFFFFFFFFFFFFFFFFFF,FF:::FFFFFFFF::F::F,FFFFFFFFFFFFFFFFFFFFFFFFF,F,:FFF:FF:FFFFFFFFFFFF:FFFFFFFFF:FFFFFFFFFFFFFFFFFF:FFFFFFFFFFF:F:FFFFFFFFFFFFFFFFFF:FFFFFFFF:FFFFFFFFFF:FFFFFFFFFFFF,FFF:FFFF,FFFFFF,FFFFFFF,FFFF,FFFFFFFF,FF
@A00920:152:HGHKKDRXX:2:2102:18837:20619 1:N:0:AGGAGTGG+TGCTAAGT
ACTCCTACGGGAGGCAGCAGTGAGGAATATTGCTCAATGGACGAAAGTCTGAAGCAGCAACGCCGCGTGAGGGATGAAGGTGCTCTGCATTGTAAACCTCTGTAGTCGGGGACAAAAAACGGGTTATTACCCGTCTGATGGTACCCGAAAAGTAAGGATCGGCTAACTACGTGCCAGCAGCCGCGGTAATACGTAGGATCCAAGCGTTGTCCGGATTTACTGGGTGTAAAGGGTGCGCAGGCGGACTTGT
+
FFFFFFF:FFFFFFFFFFFFFFFF:FFF:FFFFFFFFFFFF:FFFFFFFFFFFFFFFFFFFFFFFFFFFFFFFFFFFFFFFFFFFFFFF:FFFFFFFFFFFFFFFFFFF:FFFFFFFFFFFFFFFFFFFFFFFFFFFFF:F:FFF,FFFFFFFFFFFFFF,FFFFFFFFFFFFFFFFFFFFFFFFFFFFFFFF,FFFFFFFFFFFFF:F::FFFFFFFF,FFFFFFF,F::FFFFFFFFFFFF:FF:FFF
@A00920:152:HGHKKDRXX:2:2102:23231:20838 1:N:0:AGGAGTGG+TGCTAAGT
ACTCCTACGGGAGGCAGCAGTTTCGAATCATTCACAATGGGCGAAAGCCTGATGGTGCGACGCCGCGTGGGGGACGAAGGTCTTCGGATTGTAAACCCCTGTCACCGGGGACAAAACGTTGTTTGTTAATAGCAGACGACCTGATTTAACCCGGAGAGGAAGCAGTGGCTAACTCTGTGCCAGCAGCCGCGGTAATACAGAGACTGCAAGCGTTGTTCGGATTCACTGGGCGTAAAGGGTGCGCAGGCGG
+
FFFFFFFFFFFFFFFFFFFFFFFFFFFFFFFFFFFFFFFFFFFFFFFFFFFFFFFFFFFFFFFFFFFFFFFFFFFFFFFFFFFFFFFFFFFFFFFFFFFFFFFFFFFFFFFFFFFFFFFFFFFFFFFF:FFFFFFFFFFFFFFFFFFFFFFFFFFFFFFF:FFFFFFFFFFFFFFFFFFFFFFFFFFFFFFFFFFFFFFFFFFFFFFFFFFFFFFFFFFFFFFFFFFFFFFF,FFFFFFFFFFFFFFFFF
@A00920:152:HGHKKDRXX:2:2102:4336:21183 1:N:0:AGGAGTGG+TGCTAAGT
ACTCCTACGGGAGGCAGCAGTGGGGAATTGTTCGCAATGGGCGCAAGCCTGACGACGCAACGCCGCGTGGAGGATGAAGATCTTCGGGTCGTAAACTCCTGTCGAGCGGGAAGAACACCTGCATGGCTAACATCCGTGCAGGCTGACGGTACCGCTAAAGGAAGCCCCGGCTAACTCCGTGCCAGCAGCCGCGGTAATACGGGGGGGGCAAGCGTTGTTCGGAATTACTGGGCGTAAAGGGCTCGTAGGC
+
FFFFFFFFFFFFFFFFFFFFFFFFFFFFFFFFFFFFFFFFFFFFFFFFFFFFFFFFFFF:FFFFFFFFFFFFFFFF:FFFFFFFFFFFFFFFF:FFFFFFF:FFFFFFFFFFFFFFFFFFFFFFFFFF,FFFFFFFFFFFFFFFFFFFFFFFFFFF,FFFFFFFFFFF:FFF:FFFFFFFFFFFFFFF:FFFFFF::FFFFFFFFFFFFF,FFFFFFF::FFF:FFFFF:FFF:F:FF:FFFFFFFFFFF
@A00920:152:HGHKKDRXX:2:2102:23303:24064 1:N:0:AGGAGTGG+TGCTAAGT
ACTCCTACGGGAGGCAGCAGTAGGGAATCTTCCGCAATGGGCGCAAGCCTGACGGAGCAACGCCGCGTGAGTGATGAAGGTCTTCGGATCGTAAAGCTCTGTTGCCAGGGAAGAAACTGTGCTTGTTGACTGCAGGCGCATTGACGGTACCTGAGAAGAAAGCCCCGGCTAACTACGTGCCAGCAGCCGCGGTAATACGAAGGCGCCAAGCGTTGTTCGGAATAAATGGGCGTAAAGCGCGAGAAGGAGG
+
FFFFFFFFFFFFFFFFFFFFFFFFFFFFFFFFFFFFFFFFFFFFFFFFFFFFFFFFFF:FFFFFFFFFFFFFFFFFFFFFFFFFFFFFFFFFFFFFFFFFFFFFFFFFFFFFFFFFFFFFFF:FFFFFFFFFFFFFFFFFFFFFFFFF,FFFFFFFFFFF:FFFFFFFFFFFFFFFFFFFFFFFFFFFFFFFFF,::FF,,FF,,FF,:FFFFFFFFFFFF,F,:,FFFFFFFFFFF:FFF,FFFFFFFF
@A00920:152:HGHKKDRXX:2:2102:19036:24126 1:N:0:AGGAGTGG+TGCTAAGT
ACTCCTACGGGAGGCAGCAGTGAGGAATATTGGTCAATGGACGAGAGTCTGAACCAGCCAAGTAGCGTGAAGGATGACTGCCCTATGGGTTGTAAACTTCTTTTATACGGGAATAAAGTGATCCACGTGTGGATTTTTGTATGTACCGTATGAATAAGGATCGGCTAACTCCGTGCCAGCAGCCGCGGTAATACGGAGGATCCGAGCGTTATCCGGATTTATTGGGGTTAAAGGGAGCGTAGGTGGATTG
+
FFFFFFFFFFFFFFFFFFFFFFFFF:FFFFFFFFFFF:FFFFFF:FFFFFFFFFFFFFFF:::,FFFFFFFFFFFFFF:FFFFFFFFFFFF,:FFFFFF,FF,F::FFF:FFFFFFF:FFF:FFFFFFFFF:::FF,FF:FFFFFFFFFF:FFF:FFF:FF,FFFFFFF:F:F:FFFFFFFF:FFFF,F:FFFFFFFFFFFFFFF,F:,F,FFFFFF:,F,F,,FF,FF,,FFFFF,FFFFFF:F,FFFF
@A00920:152:HGHKKDRXX:2:2102:29451:24471 1:N:0:AGGAGTGG+TGCTAAGT
ACTCCTACGGGAGGCAGCAGTCGAGAATTTTTCACAATGGGCGAAAGCCTGATGGAGCGACGCCGCGTGGGGGATGAATGGCTTCGGCCCGTAAACCCCTGTCATTCGCGAACAATGTTCCGATATTAATACCATCGGGAGTGATAGTAGCGGAAGAGGAAGGGACGGCTAACTCTGTGCCAGCAGCCGCGGTAATACAGAGGTCCCAAGCGTTGTTCGGCTTTACTGGGCGTAAAGGGTGCGTCGGCGG
+
FFFFFFFFFFFFFFFFFFFFFFFFFFFFFFFFFFFFFFFFFFFFFFFFFFFFFFF:FFFFFFFFFFFFFFFFF:FF,FFFF:,F:FFFFFF:FFFFFFFFFF::FFFFFF:FFFFFFFFFFFFF:FFFFFFFFF:FFFFF,FFFFFFF,FFFFFFFFFFFFFFFFFFFFF:FFFFFFFFFF:FF:FFF:FFFF:FFFFF:FFFFFFF:FF:F,,FFFFFF,FFFF:FFFF:FF,F:F:FFFFFF,,FF:F
@A00920:152:HGHKKDRXX:2:2102:32967:24612 1:N:0:AGGAGTGG+TGCTAAGT
ACTCATACGGGAGGCAGCAGTAAGGGATCTTGCTACAATNGNCNANANCNNNNCNCNNCNNNNNNNCNTGCGGGATGACGGCCTTCGGGTTGTAAAACGCTTTTCGGGGGGAAGAGGAAGGACGGTACCCCCTGAAGAAGTCTCTGCTAACTACGTGCCAGCAGCCGCTGTAATACTTAGGTGGAGAGCGTTGTCAGGATTTACTGGGCGTAAATAGCGCTCAGGAGGCTGTGTAAGTCCGATGTGAAAG
+
::,,,,,F,,:F:F:F:,,,:FF:F:FFFFF,,,FFFFF#:#:#F#F#,####,#F##F#######,#,,FF,FFF:F,,:FFF,:,FF,:FF:FF:FFFFFF:F,F::,F:FFFFF:FF:FFF,:FFF,:F,,FF,FFF:FFF:F:FFF,F:FFFFFFFFFF,F,,::FFFFFFF,FFF:FF,,,F:FF:FFFF,FFFFFFF:::,:FFFFFF,:,F,F,:,FF,FFFFF,F:FFFFF:FF::FF,FF,
@A00920:152:HGHKKDRXX:2:2102:7428:25786 1:N:0:AGGAGTGG+TGCTAAGT
ACTCCTACGGGAGGCAGCAGTGGGGAATTGTTCGCAATGGGCGCAAGCCTGACGACGCAACGCCGCGTGGAGGATGAAGATCTTCGGGTCGTAAACTCCTGTCGAGCGGGACGAATGCCTTGCGGCTGAATAATCCGCGAGGGTGACGGTACCGCTAAAGGAAGCCCCGGCTAACTCCGTGCCATCAGCCGCGGTAATACGGGGGGGGCAAGCGGTGTCCGGATTTACTGGGCGTAAAGGGTGAGTAGGC
+
FFF:FFF:FFFFFFFFFFFF:FFFFFFFFFFFFFFFFFFFFFFFFFFFFFFFFFFFFFFFFFFFFFF:FFFFFFFFF:FFFFFFFFFFFFFFFFFFFFFFFF,FFF:FFFFFFFF:FFF:,FFFFFFFF,FFF,F:FFFFFFFFFFF,FFFFFFFF:F:,FF,:FFFFFF:FFF:FF:FF,FF,,FFFF:F:FFF,F,FF::FFFFFF:FFFF,,FF:F,FFFFFFFFFFF:FFFFFFFFFFFF:FFF::
@A00920:152:HGHKKDRXX:2:2102:18548:27164 1:N:0:AGGAGTGG+TGCTAAGT
ACTCCTACGGGAGGCAGCAGTCGAGAATCTTCCGCAATGGACGAAAGTCTGACGGAGCGACGCCGCGTGGTTGATGAAGTCCTTAGGGACGTAAAAACCTTTTATGAGGGAAGAAGTTTATTGACATTACCTCATGAATAAGGGGCTCCCAACTCTGTGCCAGCAGGAGCGGTAATACAGAGGCCCCGAGCATTATCCGGATTTACTGGGCGTAAAGGGTGTGTAGGTGGTGTGAGTAGTCGGGTGTTAA
+
FFFFFFFFFFFFFFFFF:FFFFFFFFFFF:FFFFFFFFFFFFFFFFFFFFFFF:FFFFFFFFFFFFFFFFFFFFFFFFFFFF:FFFFFFFFFF,FFFFFFFFFFFFFFFFF:FF,FFFFFFFFFFFFFFFFFFF,FFFFFFFFFFFFFFFFFFFFFFFFFF:FFFFFFFFFFFFFFFF:FFFFFFFFFFFFFF,FFFFFFFFFFFFFFFFFFFF,FFFFFFFFFFF:F:F:FFFF,FFFFF:FF,F:FFF
@A00920:152:HGHKKDRXX:2:2102:12445:27305 1:N:0:AGGAGTGG+TGCTAAGT
ACTCCTACGGGAGGCAGCAGTGGGGAATCTTGCGCAATGGCCGCAAGGCTGACGCAGCGACGCCGCGTGGGGGAGGAAGGGCTTCGGCTCGTAAACCCCTGTCGCCCGGGGCGAACATCCCGTTTCGACGGGCCTGCCGGTACCGGGTGAGGAAGCACCGGCTAACTCCGTGCCAGCAGCCGCGGTAATACGGAGGGTGCGAGCGTTGTCCGGAATCACTGGGCGTAAAGGGCGCGTAGGCGGCACGTCA
+
FFFF:FFF,FFFFFFF,FFFFFFFFFFFFF:FFFFFF:FFFFFFFFFF:F:FF::FFFFFFFFFFFFF:FFFFFFF,FFFFFFFFFFFFFFFF,FFFFFFFFFF:FFFFFF:FF,:FFFFFFFFFFFFFFFF,:FF,FFF:FFFFFFF:FF,F,FF:F::FF:FFFFFF,F:FFFFFF:FFFFFFFF:F:FFF,FFFFF:FFFF:F:,FFFFFF:FFFFFF,FFF:FFFFFFFFF:F,FFFFFFFFFFFF
@A00920:152:HGHKKDRXX:2:2102:19578:27352 1:N:0:AGGAGTGG+TGCTAAGT
ACTCCTACGGGAGGCAGCAGTGGGGAATATTGCGCAATGGGCGAAAGCCTGACGCAGCAACGCCGCGTGAGTGATGAAGGCCTTCGGGTCGTAAAGCTCTGTCGGAGGGAACGAACGATTCCGGGGTTAACAGCCCCGGGAAGTGACGGTACCCTCAAAGGAAGCACCGGCTAACTCTGTGCCAGCAGCCGCGGTAATACAGAGGGTGCAAGCGTTGTTCGGAATCATTGGGCGTAAAGGGCGTGTAGGC
+
FFFFF:FFFFFFFFF:,FFF:FF,FF:FF,FFF::FF:FF:FFFFFFFFF:FFF::FF:FFFFF:FFFFFFFF::::FF::,,F,F,FFFFFFFFFFFFFFFFFFFFFFF,:F:FFF:F:FFFFFFF::FFFF:F::FFFF,FFFFFFFF:FFF:FFFFF,::F,:F:FFFFF,F:FFFFFFFFFFFF::F,F,FFF::,:FFFF:::,FFF:FFFF,F:,FF:FFFFFFFF:FF:FF,FF:FF:FFFF,
@A00920:152:HGHKKDRXX:2:2102:3956:27445 1:N:0:AGGAGTGG+TGCTAAGT
ACTCCTACGGGAGGCAGCAGTGGGGAATCTTGCGCAATGGGCGAAAGCCTGACGCAGCCATGCCGCGTGAATGATGAAGGTCTTAGGATTGTAAAATTCTTTCACCGGGGACGATAATGACGGTACCCGGAGAAGAAGCCCCGGCTAACTTCGTGCCAGCAGCCGCGGTAATACGAAGGGGGCTAGCGTTGCTCGGAATTACTGGGCGTAAAGGGCGCGTAGGCGGACATTTAAGTCAGGGGTGAAATCC
+
FFFFFFFFFFFFFFFFFFFFFFFFFFFFFFFFFFFFFFFFFFFFFFFFFFFFFFFFFFF,FFFFFFFFF:FFFFFFFFFFFF,FF,FFFF:,FFFFFFF:FFF:F,F:FFFFFFFFFF:FFFFFF,FFFFFFFFFFF:F:FF:F:FFFFFFFF:,FFFFF:FFFFFF,FFF,FF::F,F,FFFF:FFFFF::::FFF,FFFFFF:FFFFF:FF:FFFFFFFF:FFF:FFF:F:,FFF,FF:FFFF:FF,F
@A00920:152:HGHKKDRXX:2:2102:12445:27618 1:N:0:AGGAGTGG+TGCTAAGT
ACTCCTACGGGAGGCAGCAGTAAGGAATATTGGACAATGGCCGCAAGGCTGATCCAGCCATCCAGCGTGCAGGAAGAAGGCCCTATGGGTTGTAAACTGCTTTTGTCAGGGAAGAAACCTTTGGATTCACTCCGAAGCTGACGGTACCTGAAGAATAAGCACCGGCTAACTCCGTGCCAGCAGCCGCGGTAATACGGAGGGTGCGAGCGTTATCCGGAATTACTGGGTTTAAAGGGTGCGTAGGCGGCGC
+
FFFFFFFFFFFFFFFFFFFFF:FFFFFFFFFFFFFFFFFFFFFFFFFFFFFF:FFFFFFFFFF,FFFFFFFFFFFFFFFFFFFFFFFFFFFFFFFFFFF::FFFFFFFFFFFFFFF:FF,F:FFFFFFFFFFF:FFFFFF:FFFFFFFFFFFFFFFFFFFF,FFFFFFFFFFFF::FFFFFFFFF:,FFFF:FF:FFFFFFFFFFFFFFFF:FFFFFF:FFFFFFFFF,F,FFF,FFFF:F:F:FFFF:F
@A00920:152:HGHKKDRXX:2:2102:11351:27884 1:N:0:AGGAGTGG+TGCTAAGT
ACTCCTACGGGAGGCAGCAGTGGGGAATATTGCGCAATGGGCGAAAGCCTGACGCAGCGACGCCGCGTGTGGGATGACGGCCTTCGGGTTGTAAACCACTGTCGGGAGGGACGAATGCGCCGCAAGGCGAGTGACGGTACCTCCAAAGGAAGCACCGGCTAACTCCGTGCCAGCAGCCGCGGTAATACGGAGGGTGCGAGCGTTGTCCGGAATCACTGGGCGTAAAGGGCGCGTAGGCGGCTTATCAAGT
+
FFFFFFFFFFFFFFFFFFFFFFFFFFFFFFFFFFFF:FFFFFFFFFFFFFFFFFFFFFFFFFFFFFFFFFFFFFFFFFFFFFFFFFFFFFFFFFFFFFFFFFFFFFFFFFFFFFFFFFFFFFFFFFFFF:FF:FFFFFFF:FFFFF,FFFFFFFFFFFFFFFFFFFFFFFFFFFFFFFFFFFFF,FFFFFFFF:FFFFFFFFFFFFFFFFFFFF:FFFFFFFFFF:FFFFFFFFFFFFFFFFFFFFF:FF
@A00920:152:HGHKKDRXX:2:2102:27317:28166 1:N:0:AGGAGTGG+TGCTAAGT
ACTCCTACGGGAGGCAGCAGTGGGGAATCTTGCACAATGGGGGAAACCCTGATGCAGCGACGCCGCGTGAGCGATGAAGCCCTTCGGGGTGTAAAGCTCTTTCGGCAGGGAAGATGATGACGGTACCTGCAGAAGCAGCTGCGGCTAACTACGTGCCAGCAGCCGCGGTAATACGTAGGCAGCGAGCGTTGTTCGGAGTTACTGGGCGTAAAGGGTGTGTAGGCGGTTGTTTAAGTTTGGTGTGAAATCT
+
:FFFFFFFFFFFFFFFFFFFFFFFFFFFFFFFFFFFFFFFFFFFFFFFFFFFFFFFFFFFFFFFFFFFFFFFFFFFFFFFFFFFFFFFFFFFFFFFFFFFFFFFFFFFFFFFFFFFFFFFFFFFFFFFFFFFFFFFFFFFFFFFFFFFFFFFFFFFFFFFFFFFFFFFFFFFFFFFFFFFFFFFFFFFFFFFFFFFFFFFFFFFFFFF:FFFFFFFFFF:FFFFFF:FFFFF:F:FFF:FFFFFFFFFFF
@A00920:152:HGHKKDRXX:2:2102:16613:28416 1:N:0:AGGAGTGG+TGCTAAGT
ACTCCTACGGGAGGCAGCAGTGGGGAATATTGGACAATGGGGGAAACACTGATCCAGCAATGCCGCGTGGGTGAAGAAGGACTTCGGATTGTAAAGCCCTTTCGGCGGGGACGATGATGAAGGTACCCGCAGAATAAGCCCCGCCTAACTACGTGCCACCAGCCGCGGAAATACGAAGGCGGCTAGCGTTGCTCGGAATGACGGGGCGTAAAGGGCGCGTAGGCGGTTTGTACAGTCGGGCGTGAAATTC
+
:FFF:FF:,FFFFFF:FFF,FFFF,FFFF,::,FFF:F,,F:,F,FF,FFFFF::F:FFFF,F,FFFF,:F,FFFFF::F,FFFFFF:,F:FFF,FFFFF,FFF,FF::,FF,FFFFF:,,F,,FFF,,F:::F,:,,F:,:F,FFFFF,,F,:FF,F,,:FF,::,F,:,,FFFF,,,,,FFFF,,F:FF,FF:FF,:FFF,,FFF:,F,::,,F,,FF:F:FFF,FFF,FFF:FF,F,,FFF:F:F,F
@A00920:152:HGHKKDRXX:2:2102:15103:28588 1:N:0:AGGAGTGG+TGCTAAGT
ACTCCTACGGGAGGCAGCAGTAAGGAATATTGGTCAATGGACGCAAGTCTGAACCAGCCATGCCGCGTGAAGGATGAAGGTCCTCTGGATTGTAAACTTCTTTTATATGGGACGAAACCCGGGCATTCCTGCCCGATTGACGGAACCATAGGAATAAGCACAGTCTAACTCCGTGCCAGCAGCCGCGGAAATACGGAGGGTGCAAGCGTTATCCGGATTCACTGGGTTTAAAGGGTGTGTAGGCGGATAG
+
:F:FF:FFFFFFFFFFF:FFF:FFFFFFFFFFFFFFFFFFF:,FFF:FFFFFFF:F::FFF:F:FFFFFFFFF:F:FFFFF:FFFFFFFFFFFF:FF:FFF:FFFFFFFFF::FFFFF,F:FFFF:,:FFF:FFFFF:FF,F,,FFFFFF,FFFFFFF,:F,:,FFFF:,F,F::F:FFFFFF,F:,F,FFFFF,FFF:F:FF,,:,FFFF:,F,,FFFFFFF,:,,,F,FFFFFFFFFFF:,FFFFFFF
@A00920:152:HGHKKDRXX:2:2102:16043:28651 1:N:0:AGGAGTGG+TGCTAAGT
ACTCCTACGGGAGGCAGCAGTCGGGAATTTTGCCCAATGAGCGAAAGCTTGAGGCAGCAACTCCGCGTGAGGGATGAAGGCTCTCGGGTCGTAAACCTCTTTTCTCAGGGAAGATCCAAGACGGTACCTGAGGAATAAGCCACGGCTAACTACGTGCCAGCAGCCGCGGTAATACGTAGGTGGCAAGCGTTGTCCGGATTTACTGGGCGTAAAGAGCGCGCAGGCGGCTGGTCAAGTCCGATGTGAAAGC
+
FFFF:F:FFFFFFFFFFFFFFFFFFFFFFFFFFFFFFFFFFFFF:F:FFFF:FFFF:FFFFFFF,FFF,FF:FFF:FFFF::FFFFFFFF,FFFF,:FFFFFFFFF:FFFFF:FFFFFFF,FFFFFFF:FFFFFFFFFFFF:FF:FF,FFFF:FFFFFFFFFFFFFFFFF,,FFFFFFF,FFFFF:FFFFFFFFFFFFFFFFF:::FFFF:F:FF:FFFFFFFF:::FF::FFFFFFFFF:FFFFF:FFF
@A00920:152:HGHKKDRXX:2:2102:31665:29027 1:N:0:AGGAGTGG+TGCTAAGT
ACTCCTACGGGAGGCAGCAGTGGGGAATCTTGCGCAATGGACGAAAGTCTGACGCAGCGACGCCGCGTGGGGGATGAAGGCTTTCGGGTTGTAAACCCCTGTTGCCCGGGACGAACTTCTCTATTCGTAGAGATTGACGGTACCGGGTGAGGAAGCACCGGCTAACTCTGTGCCAGCAGCCGCGGTAATACAGAGGGTGCGAGCGTTGTCCGGAATCACTGGGCGTAAAGGGCGCGTAGGTGGCGCGACA
+
FFFFFFFFFFFFFFFFFFFFFFFFFFFFF:FF:FFFFFFFFFFFFFFFFFFFFFF:FFFFFF:FFFFFFF:FFFFFFFFF:FF:FFFFFFFFFFFFFF:FFFFFFFFFFFFFFFFFFFFFFFFFF:FF:FFFFFFFFFFFFFFFFFFFFFFFFFFFFFFFFFF:FFFFFFFFFFFFFFFFFFFFFFFF:F:FFFFFFFFFFFFFFF:FFFFFFFFFFFFFFFFFF:FFFFF::FFFFF:FFFFFFFFF:F
@A00920:152:HGHKKDRXX:2:2102:7319:29324 1:N:0:AGGAGTGG+TGCTAAGT
ACTCCTACGGGAGGCAGCAGTAGGGAATTGTTCGCAATGGGCGCAAGCCTGACGACGCAACGCCGCGTGGAGGATGAAGACCTTCGGGTCGTAAACTCCTTTCGACCGAGATGAACATCCCGCGACCTAATACGTTGCGGGACTGACAGTATCGAGGGAAGAAGCCCCGGCTAACTCCGTGCCAGCAGCCGCGGTAATACGGAGGGTGCAAGCGTTATCCGGATTTACTGGGTTTAAAGGGTGCGTAGGC
+
FFFFFFFF:FFFFFFFFFFFFFFFFFFFFFFFFFFFFFFFFFFFFFFFFFFFFFFFFFF:FFFFFFFFFFFFFFFFFFFFFFFFFFFFFFFFFFFFFFFFFFFFFFFFFFFFFFFFFFFFFFFFFFFFFFFFFFFFFFFFFFFFFFFFFFFFFFFFFFFFFFFFFFFFFFFFFFFFFFFFFFFFFFFFFFFFFFFF,FFFFFFFFFFFF:FFFFFF::FFFFF:FFFFFFFF:FF:FFFFFFFFFF,:FF
@A00920:152:HGHKKDRXX:2:2102:11704:29403 1:N:0:AGGAGTGG+TGCTAAGT
ACTCCTACGGGAGGCAGCAGTGGGGAATATTGGACAATGGGCGCAAGCCTGATCCAGCCATGCCGCGTGGGTGAAGAAGGCCTTCGGGTTGTAAAGCACTTTCGGCCGGAACGAAATCGCGTGGGTGAATATCCCGCGTGGATGACGGTACCGGAAGAAGAAGCACCGGCTAACTACGTGCCAGCAGCCGCGGTAATACGTAGGGTGCGAGCGTTAATCGGAATTACTGGGCGTAAAGTGTGCGCAGGCG
+
FFFFFFFFFFFFFFFFFFFFFF:FFFFFFFFFFFFFFFFFFFFFFFFFFFFFFFFFFFFFFFFFFFFFFFFFFFFFFFFFFFFFFFFFFFFFFF:FFFFFFFFFFFFFFF:FFFFFFFFFFFFFFFFFFF,FFFFFFF,FFFFFFFFFF,FFFFFFFFFFFFFFFFFFFFFFFFFFFFFFFF:FF,FFFFFFFFFFFFFFFF,::F:FFFFFFFFFFF:FFF,FF:FFF:FFFFFF,FFFFF:F,FFFFF
@A00920:152:HGHKKDRXX:2:2102:22535:29496 1:N:0:AGGAGTGG+TGCTAAGT
ACTCCTACGGGAGGCAGCAGTGGGGAATATTGGACAATGGGCGCAAGCCTGATCCAGCCATGCCGCGTGAGTGATGAAGGCCCTAGGGTTGTAAAGCTCTTTCACCGGTGAAGATAATGACGGTAACCGGAGAAGAAGCCCCGGCTAACTTCGTGCCAGCAGCCGCGGTAATACGAAGGGGGCTAGCGTTGTTCGGATTTACCGGGCGTTGAGCGCACGTAGGCGGCCTGTTAAGTCAGGGGTGACTTGC
+
:FFFFFFFFFFFFFFFFFFFFFFFFFFFFFFFFFFFFFFFFFFFFFFFFFFFFFFFFFF,FFFFFFFFFFFFFFFF,FFFFF::FFFFFFFFFF,FFFFFFFFFFFFFFF::FFFFFFFF:FFF:FFFF,,FFFFFFFFFFFFFF:FFF:FFFFFFF,FF,FF,F,FFFF:F,FFF,FFFFF,F,F:F:FF,F:F:F,F:,:,,FF:FF:,,FFFFF:F,FFFFFF,FFFFF:F::F,FFFFFFF,,F,F
@A00920:152:HGHKKDRXX:2:2102:31801:29637 1:N:0:AGGAGTGG+TGCTAAGT
ACTCCTACGGGAGGCAGCAGTAAGGGATCTTGCGACAATGGGCGAAAGCCTGACGCAGCAACGCCGCGTGCGGGATGACGGCCTTCGGGTTGTAAACCGCTTTTCGGGGGGAAGAGGAAGGACGGTACCCCCGGAAGAAGTCTCGGCTAACTACGTGCCAGCAGCCGCGGTAAAACGTAGGAGGCGAGCGTTATCCGGATTTACTGGGTGTAAAGCGCGTGTAGGCGGTCCTGCACGTGGCGCGTGAAAG
+
FFFFFFFFFFFFFFFFFF:FFFFFF:FFFFFFFF::FFFFFFFFFFFFFFFFFFFFFFFF:FFFFFF:FFF:F,FF,FFFFFF:FFFF:,FFFFFFFF:FF:FFFFFFF,:F,FF:FF,FFFFFFFF:F:FFFFFFF:FFFFFFFFFFFFFFFFFFFF:FFFFFFFFFFFFFF,FFFF,F:FFFFFFFFFFFFFF:FFFFFFFFF::F:FFFFFFFFFFFFF,FFFFFFF:FF:F:FFF:FF:FFFFF:F
@A00920:152:HGHKKDRXX:2:2102:21187:29888 1:N:0:AGGAGTGG+TGCTAAGT
ACTCCTACGGGAGGCAGCAGTAGGGAATATTGGTCAATGGGTGAGAGCCTGAACCAGCCATGCCGCGTGCAGGAAGAAGGCCTTCTGGGTTGTAAACTGCTTTTGCCGGGGGATAAAATTCCCATGCGTGGGAAATTGAAGGTACCCGGTGAATAAGCCACGGCTAACTACGTGCCAGCAGCCGCGGTAATACGTAGGTGGCACGCGTTGTCCGGATTTATTGGGTTTAAAGGGTGCGTAGGCGGCCTAT
+
FFF:FFFFF:F:FFFFFFFFFFFFFFFFFFFFFFFFFFFFFFFFFFFFFFFFFFFFFFF,FFFFFFFFFFFFFFFFFFFFFF,FFFFFFFFFFFFFFFFFFFFFFFFFFFFFFFFFFFFFFFFFF:FFFF:F:F:FFFFFF:F:F,FFFFFF,FFFFFF:FF,FFFFFFFFFFFFFFFF,FFFF:F::FFFF,FFFFFFFFFF,FFFF:FFFFFFFF::FF:FFF,FFFFFFF:FFFFFF:FFFFFFFFF
@A00920:152:HGHKKDRXX:2:2102:6289:30170 1:N:0:AGGAGTGG+TGCTAAGT
ACTCCTACGGGAGGCAGCAGTGGGGAATTTTGGACAATGGGCGAAAGCCTGATCCAGCCATGCCGCGTGAGTGAAGAAGGCCTTCGGGTTGTAAAGCTCTTTCGGCCGGAACGAAATCGCAGCGTTTAATAGACGTTGTGGATGACGGTACCGGAATAAGAAGCACCGGCTAACTACGTGCCAGCAGCCGCGGTAATACGTAGGGTGCGAGCGTTAATCGGAATTACTGGGCGTAAAGCGTGCGCAGGCG
+
FFFFFFFFFFFFFFFFFFFF:FFFFF:FFFFFFFFFFFFFFFFFFFFFFFFFFFFFFFFFFFFFFFF:FFFFFFFFFFFFFFFFFFFFFFFFFFFFFFFFFFFFFFFFFFFFFFFFFFFFFFFFFFFFFFFFFFFFFFFFFFFFFFFFFFFFFFFFFFFFFFFFFFFFFFF,FFFFFFFFFFFFFFFFFFFFFF:FFFFFFFFFFFFFFFFFFFFFFFFFFF:FFF,FFFFFFF:FFFF::FFFFFFFFF
@A00920:152:HGHKKDRXX:2:2102:28935:30812 1:N:0:AGGAGTGG+TGCTAAGT
ACTCCTACGGGAGGCAGCAGTGGGGAATATTGGGCAATGGGCGCAAGCCTGACCCAGCGACGCCGCGTGCGGGATGACGCTTCTCGGAGTGTAAACCGCTGTCAGAGGGGACGAACGGCCGGAGTGGGAATACTGCTCCGGATTGACGGTACCCTCAAAGGAAGCGCCGGCTAACTCCGTGCCAGCAGCCGCGGTAATACGGAGGGCGCAAGCGTTGTTCGGAATCACTGGGCGTAAAGCGCGCGCAGGC
+
FFFFFFFFFFFFFFFFFFFFFFFFFFFFFFFFFFFFFFFFFFFFFFFFFFFFFFFFFFFFFFFFFFFFFFFFFFFFFFFFFFFFFFFFFFFFFFFFFFFFFFF:FFFFFFFFFFFFFFFFFFFFF:FFF,FFFFFFFFFFFFFFF:FFFFFFFFFFFFFF:FFFFFFFF:FFFFFFFFFFFFFFFFFFFFFFFFFFFF,FFFFFFFFF:F,F:F,FFFFFFFFFFFFFFFFFFFFFFFFF:FFFF:FFFF
@A00920:152:HGHKKDRXX:2:2102:27407:31391 1:N:0:AGGAGTGG+TGCTAAGT
ACTCCTACGGGAGGCAGCAGTGAGGAATCTTGCACAATGGGGGAAACCCTGATGCAGCGACGCCGCGTGAGTGATGAAGGCCTTAGGGTTGTAAAGCTCTTTTACCAGGGATGATAATGACAGTACCTGGAGAATAAGCTCCGGCTAACTCCGTGCCAGCAGCCGCGGTAATACGGAGGGAGCTAGCGTTGTTCGGAAATACTGGGCGTAAAGCGCACGTAGGCGGCATCGTAAGTCAGGGGTGAAATCC
+
FFFFFFFFFFFFFFFFFFFFFFFFFFFFFFFFFFFFFFFFFFFFFFFFFFFFFFFFFFFFFFFFFFFFFFFFFFFFFFFFFF:FFFFFFFFFFFFFFFFFFFFFFFFFFFF:FFF,FFFFFFFFFFFFFFFFFFFFFFFFFFFFFFFFFFFFFFFFFFFFFFFFFFFFFF:FFFFFFFFFFFFFFFFFFFFFFF:FFFFFFFFF:FFFFFFF:FFFFFFFFF:FFFFFFFFFFFFFFFFFFFFFF:FFFF
@A00920:152:HGHKKDRXX:2:2102:29613:31454 1:N:0:AGGAGTGG+TGCTAAGT
ACTCCTACGGGAGGCAGCAGTGGGGAATATTGGACAATGGGCGAAAGCCTGATCCAGCAACGCCGCGTGAGGGATGACGGCCTTCGGGTTGTAAACCTCTTTCAGCAGGGACGAAGCGCAAGTGACGGTACCTGCAGAAGAAGCACCGGCCAACTACGTGCCAGCAGCCGCGGTAATACGTAGGGTGCGAGCGTTGTCCGGAATTATTGGGCGTAAAGGGCTCGTAGGCGGTCTGTTGCGTCGGGAGTGA
+
F,F,F:FF,FFFFFFFFFFFFFFFFFFFFFFFFFFFFFFFFFFFFFFFFFFFFFFFFFFFFFFFFFFFFFFFFFFFFFFFFFFFFFFFFFFFFFFFFFFFF:FFFFFFFF:FFF,FFFFF:FFF:FFFFFFFFFFFFFFFFFFFFFFFFFFFFFFFFFFFFFF:FFFFFFFFFFFFFFFFFFFFFFFFFFFFFF,FFFFFFF,FFFFFFF:FFFF:,F:FFFFF,FFFF:,::F:FFFFFFFFFFFFF::
@A00920:152:HGHKKDRXX:2:2102:18738:31657 1:N:0:AGGAGTGG+TGCTAAGT
ACTCCTACGGGAGGCAGCAGTAGGGAATATTGGTCAATGGATGGAAGTCTGAACCAGCCATGCCGCGTGCAGGAAGACGGCCTTCTGGGTTGTAAACTGCTTTTGCCAGGGGATAAAAGGCCCATGCGTGGGACATTGAAGGTACCTGGTGAATAAGCCACGGCTAACTACGTGCCAGCAGCCGCGGTAATACGTAGGTGGCGAGCGTTGTCCGGATTTATTGGGTTTAAAGGGTGCGTAGGCGTCCCTG
+
FFFFFFFFFFFFFFFFFFFFF:FFFFFFFFFFFFFFFFF,FFFFFFFFFFFF:FFFFFFFFFFFFFFFFFFFFFFFFFFFFFFFFFFFFFFFFFFFFFFFFFFFFFF,:FFF,FFFFF:::FF:FFFFFFFF,FFF:FFFF:FFFF,FF:F:FFFF:FFFF:FFFFFFFFFFFF:F,FF,FFFFFFFFF:FFFFFFFFFFFFF,,FF,FFFFFFFF,FFF,FFFF,::FFFFFFFFF:FFF:FFFFFFFF
@A00920:152:HGHKKDRXX:2:2102:25907:31704 1:N:0:AGGAGTGG+TGCTAAGT
ACTCCTACGGGAGGCAGCAGTGGGGAATATTGCACAATGGAGGAAACTCTGATGCAGCGACGCCGCGTGAGTGAAGAAGGTCTTCGGATCGTAAAACTCTGTCCTTGGTGAAGATAATGACGGTATCCAAGGAGGAAGCCCCGGCTAACTACGTGCCAGCAGCCGCGGTAATACGTAGGGGGCGAGCGTTGTCCGGATTTACTGGGCGTAAAGGGTGAGTAGGCGGGTGTATATGTCAGGTGTAAATGGC
+
FFFFFFFF,FFFFFFFFFFFFFF:FFF:FFFF:FFFF:FFFFFFFFF:FFFFF:FFFFFFFFFFFFFFFF:FFFFFFFFF:FFFFFFFF,FFFFFFFFFFFFF:FFFFF,FFFFFF:,F:FFFF:,,FFF::FF:,FF:FFFFF,FFF,FFFF,F,FFFF:,FF:F:F:F:FF:FF,FFFFFFFFF:F::,FFFFF:F,:,,FFFFFF:,:FF:FFF:FFF:,::,,FF,FF:F::,,FFFFF,F,,FFF
@A00920:152:HGHKKDRXX:2:2102:22860:31814 1:N:0:AGGAGTGG+TGCTAAGT
ACTCCTACGGGAGGCAGCAGTGGGGAATATTGCACAATGGGCGCAAGCCTGATGCAGCCATGCCGCGTGTGTGAAGAAGGCCTTCGGGTTGTAAAGCACTTTCAGCGGGGAGGAAGGCGATAAGGTTAATAACCTTGTCGATTGACGTTACCCGCAGAAGAAGCACCGGCTAACTCCGTGCCAGCAGCCGCGGTAATACGGAGGGTGCAAGCGTTAATCGGAATTACTGGGCGTAAAGCGCACGCAGGCG
+
FFFFFFFFFFFFFFFFFFFFFFFFFFFFFFFFFFFFFFFFFFFFFFFFFFFFFFFFFFFFFFFFFFFFFF:FFFFFFFFFFF:FFFFFF:FFFF:F,,FFFFFF:FFFFFFFFFFFFFFFFFFFF:FFF:FF::FFFFFFF,FFF,FFF:,FFFFFF,FFFFFFFFFFFFFFFFF:FFFFFFFFFF:FFFFFFFF:F,F,:FFF:FFFF::FFFFFFF:,FFF,,F:,FFFFFF:FFFFFFFFFFF:FFF
@A00920:152:HGHKKDRXX:2:2102:7753:32424 1:N:0:AGGAGTGG+TGCTAAGT
ACTCCTACGGGAGGCAGCAGTTGGGAATCTTGGACAATGGGGGAAACCCTGATCCAGCCATGCCGCGTGAGTGATGAAGGCCTTCGGGTTGTAAAACTCTTTCGACGGGGACGATAATGACGGTACCCGTAGAAGAAGCTCCGGATAACTTCGTCCCAGAAGCCGCGGTAATACGAAGGGGGCTAGCGATGTTCGGAATAACTGGGCGTAAAGGGCGCGTAGGCGGGATGGCAATTCGGTCGTGAAATCC
+
FFFFFFFFFFFFFFFFFFFFFFF:FFFFFFF,FFFFFFFFFFFF,FFFFFFFFFFFFFFFFFFFFFFFFFFFFF,:,F:FF::F,,FF:F,::FFFF:F,FFF,F:F,FF::FFFFFF,FF,FFF,FFFFFFFFFFFF,FF::F,:F::,:,,F,,FFF,,:F:FF,FF,::FFFFF,,F:FFF,,F,,F,,,FF:FFF,FFF,,F:::F:,:F,FFFF,FFFFF,FFF,FFFF,,FF:,F::F,,,::F
@A00920:152:HGHKKDRXX:2:2102:10068:32550 1:N:0:AGGAGTGG+TGCTAAGT
ACTCCTACGGGAGGCAGCAGTGGGGAATCTTGGACAATGGGCGAAAGCCTGATCCAGCCATGCCGCGTGCAGGAAGACGGCCCTATGGGTTGTAAACTGCTTTTACACCGGAGAAAACCCTCGCTCGTGAGCGAGGCTGATAGTATGGTGAGAATCAGCATCGGCTAACTTCGTGCCAGCAGCCGCGGTAAGACGAAGGATGCAAGCGTTAATCGGAATTACTGGGCGTAAAGCGTGCGTAGGCGGCGCT
+
FFFFFFFFFFFFFFFFFFFFFFFFFFFFFFFFFFFFFFFFFFFFF:FFF,FFFFFFFFFFFFFFFFFFFFFFFFFFFFFFF,FFFFFFFFFFFFFFFFFFFFFFFFFFFFF,FFFFFFFFFFFFFFFF:FFFFFFFFFFFFFFF,FFF:::F,FF,FFFFFFFFFFFF:FFFFFFFFFF,FFFFFFFFFF:FF:FF:F:FFFFF,FFFFFFFFF:FFF,F:FF:FFFFFFFF,FFFFFF,,FF,F,F:FF
@A00920:152:HGHKKDRXX:2:2102:31322:32597 1:N:0:AGGAGTGG+TGCTAAGT
ACTCCTACGGGAGGCAGCAGTAGGGAATTGTTCGCAATGGGCGCAAGCCTGACGACGCAACGCCGCGTGGAGGATGAAGGGCTTCGGCTCGTAAACTCCTTTCGACCGAGATGAACATCCGCAGGGTTAATACCTCTGCGGACTGACAGTATCGAGGGAAGAAGCCCCGGCTAACTCCGTGCCAGCAGCCGCGGTAATACGGAGGGTGAAAGCGTGATCAGGATTCACTGGGTTTAAAGGGTGCGTAGCA
+
F::F:FF:FF,FFFFF,FFFFF,,FFFF:FFFFFF:FFF:FFFFFFFFF::FFFF:FFFFFFFFFFFFFF::FF,FFFFFFFFFFF,FFFFFFFFFFFFFFFF:FF:FFFF,FF:FFFFFFFFF:FFF:FFFFFFFFFFFF,,FF:FFFFFFFFF,:FF:,FFFFF,:FFFFFFFFFFF,FFFF,F,F,,FFFFF:,FF:F,FFFFFF,FF,F:F,,FF,FF,,:FFFFFF,,,,,,:FFFFFFFF:F,,
@A00920:152:HGHKKDRXX:2:2102:31665:32972 1:N:0:AGGAGTGG+TGCTAAGT
ACTCCTACGGGAGGCAGCAGTGGGGAATATTGCGCAATGGGCGGAAGCCTGACGCAGCGACGCCGCGTGGGGGATGACGGCCTTCGGGTTGTAAACCTCTTTCGCCATCGACGAAGCCTTTGGGTGACGGTAGGTGGAGAAGAAGCACCGGCCAACTACGTGCCAGCAGCCGCGGTAATACGTAGGGTGCGAGCGTTGTCCGGACTTATTGGGCGTAAAGAGCTCGTAGGCGGTGTGTCGCGTCGGTCGT
+
FFF:FFFFFFFFFFFFFFFFFFFFFFFFFFFFFFFFFFFFFFFFFFFFFFFFFFFFFFFFFFFFFFFFFFFFFF:FFFFFFF:FFFFFFFFFFFFFFFFFFFFFFF:FFFFFFFFFFFFFFFFFFFFFFFFFFFFFFFFFFFFFFFFFFFFFFF:F:FFFFFFFFFFFFFFFFFFFFFFFFFFFFFFFFFFFFFFFFFFFFFFF,FFFFFF:FFFFF,:::FFFF::FFFFFF::FF:::FFFF:FFFFF
@A00920:152:HGHKKDRXX:2:2102:19705:33207 1:N:0:AGGAGTGG+TGCTAAGT
ACTCCAACGGGAGGCAGCAGTGGGGAATATTGGACAATGGGCGAAAGCCTGATCCAGCCATGCCGCGTGAGTGATGAAGGCCCTAGGGTTGTAAAGCTCTTTTGGCGGGGAAGATAATGACGGTACCCGCAGAATAAGCCCCGGCTAACTTCGTGCCAGCAGCCGCGGTAATACGAAGGGGGCTAGCGTTGCTCGGAATCACTGGGCGTAAAGGGCGCGTAGGCGGCCATTCAAGTCGGGGGTGAAAGCC
+
FFFF:,F:FF:FFFFFFFFFFFFFFFFFF,,FFFFFFFFFFF:FFF:FFFFFFFFFFFFFFFFFFFFFFFFFFFFF,,:FFFF,:FFFFF:F:FFF:FFFFFFFFFFFFFFFFFFFFFFFFFFFFFFFFFFFFFFFFFFFFFFFFF:FFFFFF:FFF,FF:FFFF:FFF:FF:FFFFFFFFFFFFFFFFFFF::FFF,F::F,F:FFFF,FFFFFFFFF,FFFFFFFFF,FFF,,FFFFFFF:FF,FFFF
@A00920:152:HGHKKDRXX:2:2102:16984:34256 1:N:0:AGGAGTGG+TGCTAAGT
ACTCCTACGGGAGGCAGCAGTGGGGAATATTGGACAATGGGCGCAAGCCTGATCCAGCCATGCCGCGTGAGTGAAGAAGGCCTTCGGGATGTAAAGCACTTTTGGAAGGGAAGATACATACGGTACCAGTAGAAAGAGACACGGACAAAAACGTGACAGAAGCCGCCGTAAAACGTCGTGAGCTCGCGATCTGACGAATTACTGGTGGTACAGAGAACCGAGGCGGGTCGTAAAGTAGGGAGAGAAATCC
+
F,FFFFFFFFFFFFFFFFFFFFFFF,FF,F::,FF:F:F:F:FFFF,FFFFFF:FFF:FFFFFFFFFFFFFFFF,FFF:,,:,:,FF,,FFFF::::,FF,::F,,,FFFF,FFF::,F:F,F,:,,,,F,:F,,,,F,F,F,F,,,,F,,FFF,,:F,FF,FF,F,FF,,,FF,,,F:F,,,,,::,,:,,,,F,FF,,F,FFF,,,FF,FF,,F,,,:F,,,,,:FFF:,FF,,F,,F,F,FF,,,F,
@A00920:152:HGHKKDRXX:2:2102:1823:34303 1:N:0:AGGAGTGG+TGCTAAGT
ACTCCTACGGGAGGCAGCAGTGGGGAATATTGGACAATGGGCGCAAGCCTGATCCAGCCACGCCGCGTGAGTGATGAAGGCCTTCGGGTCGTAAAGCTCTGTGGGGAGGGACGAACCGCTGCCGGTTAATACCCGGCAGCATGACGGTACCTCCTTAGCAAGCACCGGCTAACTTCGTGCCAGCAGCCGCGGTAATACGAAGGGTGCAAACGTTGCTCGGACTTATTGGGCGTAAAGCGCACGTAGGCGG
+
:FFFFFFFFFFFFFFFFFFFFFFFFFFF,F:FF:FFFFFFFFFFF:FFFFFFFFF:FFFFFFFFFFFFF:FFF::FFFFFFFF,FFFFFFFF::,F:F:FF:FFFFFFFFF:FFFFFFFFFFFFFFFF:FFFFFFFFFFFF,FFFFFFFFFFFFFFFFFFFF:F:FFFF::F::F:FFFFFFF:F:F:FFFFF::F:FF:FF:FF:FF:F:FFFFFFFFFF,FF,FFFFF:FFFFFF:FF:FFFFF:FFF
@A00920:152:HGHKKDRXX:2:2102:1099:34522 1:N:0:AGGAGTGG+TGCTAAGT
ACTCCTACGGGAGGCAGCAGTGGGGAATTTTGCGCAATGGGGGAAACCCTGACGCAGCAACGCCGCGTGAGTGATGAAGGCTTTCGGGTCGTAAAGCTCTGTCAGAGGGGAAGAAATGGGTCTGGCTAATATCCAGATTCCTTGACGGTACCCTCAAAGGAAGCACCGGCTAACTCCGTGCCAGCAGCCGCGGTAATACGGAGGGTGCAAGCGTTGTTCGGAATCATTGGGCGTAAAGCGCGTGTAGGCG
+
F,,FF:FFFF,FFFFF,FF::FFFFFF,F:FFFFFFFFF::F:F:FFF:FFF,FF,FFFFFFFFFFFFFFFFFFFFFFFFFF,:FFFFFFF:FFFFF,,F,,FFFFFFFFFFFFFFFFFFFFFFFFFFFFFFFFFFFF:,FFFFFFFFFFFFFFFF::F:F:FFFFFF,F::,F,FF:FFF:F,FFFFF,FFF,FFFF:F:FF:FFFFFFFFF:FFF:FF:F,FFF:FFFFFFFFFF,FFFF:FFFF:FF
@A00920:152:HGHKKDRXX:2:2102:26323:35305 1:N:0:AGGAGTGG+TGCTAAGT
ACTCCTACGGGAGGCAGCAGTGGGGAATATTGGACAATGGGCGCAAGCCTGATCCAGCCATGCCGCGTGGATGATGAAGGCCTTAGGGTTGTAAAGTCCTTTTAACGGGGAAGATAATGACGGTACCCGTAGAATAAGCCCCGGCTAACTTCGTGCCAGCAGCCGCGGTAATACGAAGGGGGCTAGCGTTGCTCGGAATTACTGGGCGTAAAGCGCACGTAGGCGGCTCTTTAAGTCGGGGGTGAAATCC
+
FFFFFFFFFFFFFFFFFFFF,FFFFFFFFFFFFFFFFFFFFFFFFFFFFFFFFFFFFFFFFFFFFFFFFFFFFFFFF:FFFFFFFFFFFFFFFFFFFFFFFFFFFFFFFFF:FFF:FFFFFFFFFFFFFFFFFFFFFFFFFFFFFFFFFFFFFFFFFFFFFFFFFFFFFFFF,FFFFFFFFFFFFFFFFFFFFFFFFFFFFFFFFFFF:FFFFFF:FFFFFFFFFFFFF:,F,FFFF::FFF:FFFFFFF
@A00920:152:HGHKKDRXX:2:2102:26449:35587 1:N:0:AGGAGTGG+TGCTAAGT
ACTCCTACGGGAGGCAGCAGTGGGGAATTTTGCGCAATGGGGGAAACCCTGACGCAGCAACGCCGCGTGAGTGATGAAGGCTTTCGGGTCGTAAAGCTCTGTGGAGAGGGACGAATAAGGGCCGTCGAATAGGCGGCTCGATGACGGTACCTCTTTAGCAAGCACCGGCTAACTCTGTGCCAGCAGCCGCGGTAAGACAGAGGGTGCAAACGTTGTTCGGAATTACTGGGCGTAAAGCGCGTGTAGGCAG
+
FFFFFFFFFFFFFFFFFFFFFFFFFFFFFFFFFFFFFFFFFFFFFFFFFFFFFFFFFFFFFFFFFFFFFFFFFFFFFFFFFFFFFFFFFFFFFFFFFFF:FFFFFFFFFFFFFFFFFFFFFFFFFFFFFFFFFFFFFFFFFFFFFFFFFFFFFFFFFFFFFFFFFFFFFF:FFFFFFFFFFFFFFFFFFFFFF:FFFFFFFFFFF:FF::FFFF:FFFFFFFFFFF:FFFFFFFFFFFFFFFFFFFFFFF
@A00920:152:HGHKKDRXX:2:2102:1741:35665 1:N:0:AGGAGTGG+TGCTAAGT
ACTCCTACGGGAGGCAGCAGTGAGGAATATTGGGCAATGGGCGCAAGCCTGACCCAGCAATGCCGCGTGCGGGACGAAGGTCATCGGATAGTAAACCGCTTTTGTGGGGGAGTCGCAAGGCGAGTACCCCACGAATAAGACCCGCCTAACTACGTGCCAGCCCCCGCGTAAATACCACGGGGACAAATGTTATCCGGAATTACTGGGCGTAAAGGGTCCGCAGGCGGCTTTATAGTGCTGATTTCAAACC
+
::,FF,FF,F,:FFFFFFF:FF:FFFF,,:,:FFFF,,::FFFF,,,F,,:F::F,:F:F:,FFFFFFFFFF:F:FF::,F:,,F:F,,,:F,,FFF,:,F,,FFF:FFF,,,,FFFFF:,FFFFFFFFFFFFFFFFF,,F,,F,:,,FFF,:,F:F:,,F:,FF,,F,,,F:FF,,,,F,,FF,,:,,F,FFF,,FF:FF,:FF,,F,F:F:FF,,FF,:FF,F,,:,,F,,,,,,F,:F:,,,F:::F
@A00920:152:HGHKKDRXX:2:2102:13295:36010 1:N:0:AGGAGTGG+TGCTAAGT
ACTCCTACGGGAGGCAGCAGTAAGGAATATTGCACAATGGGCGCAAGCCTGATGCAGCAACGCCGCGTGCCCGAGGACGGCCTTCGGGTTGTAAAGGGCTTTTCTGGCTGACGAGGAAGGACGGTAGGCCAGGAATAAGCGTCGGCTAACTCCGTGCCAGCAGCCGCGGTAATACGGAGGATCCGAGCGTTATCCGGATTTATTGGGTTTAAAGGGTGCGCAGGCGGGAGACTCAGTCGGTGGTGAAATC
+
FFFFFFFFFFFFFFFFFFFFFFFFFFFF:FFFFFFFFFFFFFFFFFFFFFFFFFFFFF,FFFFFFFFFFFFFFFFFFFFFFF::F:FFFFFFFFFFFFFFFFFFFFFFFFFFFFFFF,FFFFFFFFFFFFFFFFFFFFFFFFFFFFF,FFFFFFFFFFFFFFFFFFFFFF,FFFFFFFFFFFFFFFFFFFF,FFFFFFF,FFFFFFFF:FFFFFFFFF::F:FF::FFFFF:FFF:FFF:FFFFFFF,FF
@A00920:152:HGHKKDRXX:2:2102:16803:36855 1:N:0:AGGAGTGG+TGCTAAGT
ACTCCTAAGGGAGGCAGCAGTGAGGGATATTGCGCAATGGGGGAAACCCTGACGCAGCGACGCCGCGTGGGTGACGAAGGCCTTCGGGTCGTAAAGCCCTGTTGCCACTGACGAGACAAGGACGGTAGGTGGCGAATAAGCCTCGGCTAACTACGTGCCAGCAGCCGCGGTAAAACTAAGGAGGCGAGCGTAATCCGGAGTTACTGGGCGTAAAGAGCGCTCAGGCGGTTGTGTAAGTGGGCTGTGAAAG
+
FFFFFF:,:,,::F:F:FF,FFFFFFFF,:,FFF:FFF:,FF:FFFF,FF,FFFFFFFFFF:FFFF,F,FF,FFF:::,F:FF,,,::,F,FF:F:FF:F,,F:FFF,,F,FFFFFF,F,FFF,F:F,F:F:F,FF:,FFF:FFFFF,F:,FFF,FFFFFFFF:F:::,F:FFFFF,,FF:FFFF,FFFFF,F,FFFFFFFFF:FF,,FFFFFF,,,F,:,FFFFF::FF::,:FFFFFF,FF:F::FF,
@A00920:152:HGHKKDRXX:2:2102:10583:36918 1:N:0:AGGAGTGG+TGCTAAGT
ACTCCTACGGGAGGCAGCAGTAGGGAATTTTGCGCAATGGGGGAAACCCTGACGCAGCAACGCCATGTGTGGGATGAAGCATTTCGGTGTGTAAACCACTGTCGGCAGGGAATAAAGTCCGCGCTTGCGCGGAGGTGAATGTACCTGCAGAGGAAGCCCCGGCTAACTTCGTGCCAGCAGCCGCGGTCATACGAGGGGGGCACGTGTTGTGCGGAATCACTGGGCGTAAAGGGAGCGTAGGCGGACGTTT
+
FFFFFFFFFFFFFFFFFFFFFFFFFFFF,FFF:FFF,FFFFFFFFFF,FFFF:FFF:FFFFFFF:,FFFFFFFFFFFFFFFFFFFFFF:FFFFFFFFFFFFFFFF:,FFFFFFFFFF:,FFFFFFFF:F,:FFFF,,FF::FFF,FFFFFFF:FFFFFF::FFF,FF:FF::FFFFFF:FFF,F,FF,F,F,F,:,::FFF:,FFF,:FF,FFFF,:FF,:,:FFF:F,,F:FF,FF,FF,FFFFF:F,:
@A00920:152:HGHKKDRXX:2:2102:13413:36965 1:N:0:AGGAGTGG+TGCTAAGT
ACTCCTACGGGAGGCAGCAGTGGGGAATTTTGGACAATGGGCGCAAGCCTGATCCAGCCATTCCGCGTGCAGGATGAAGGCCCTCGGGTTGTAAACTGCTTTTGTACGGAACGAAACGCGCTGGGTTAATACCTCGGCGTAATGACGGTACCGTAAGAATAAGCACCGGCTAACTACTTGCCAGCAGCCGCGGTAATACGTAGGGTGCAAGCGTTAATCGGAATTACTTGGCGTAAAGCGTGCGAAGGAG
+
F:FF,FFFFFFF,:F:,FFFFFFFFFFFF,F,FF,FFF,F:FFFFFF:F::FFFF:FFFFFF:F,FFF:FFFFF:FF:FFFFFF,F:FF:FFFFFFFFFF,FFFFFFFFF,FFFFFFFFFFFF,FFFFFFFFF,,F:FFFFFF:FFFFFFFFF:FF,:F:FF,FFFFFFF:FF,:FF,F,F:FF:FFFFF,,:::FFF,:F,F,FF,,FF,F,,,F,FF,:FFF,FFF,FFF,FFFF:F,FFF,,FFF,F
@A00920:152:HGHKKDRXX:2:2103:6533:1125 1:N:0:AGGAGTGG+TGCTAAGT
ACTCCTACGGGAGGCAGCAGTGGGGAATCTTGGACAATGGGGGCAACCCTGATCCAGCCATGCCGCGTGAGCGATGAAGGCCCTAGGGTTGTAAAGCTCTTTCACCCGTGAAGATAAGGACGGTAGCGGGAGAAGAAGCCCCGGCTAACTCCGTGCCAGCAGCCGCGGTAATACGGAGGGGGCTGGCGTTGTTCGGAATTACTGGGCGTAATGCGCGCGTAGGCGGATGTTCAAGTCGGGGGTGACATCC
+
FFFFFFFFFFFFFFFFFFFFF,FFFFFF,FFFFFFFFFFFFFFFFFFFFFFF,FFFFFFF:FFF:FFFF,F:FFFFFFFFFFFF,FFF,,FFFF:FFFFF,FF:F::F:F:FFF:F,,:FFFFF:F,FFF,FFFFFF:FFFFF:F::,FFFF,FFFFFFF,F,FF:F:,,:FFFFF,FFFFF:F,FFF,,FF:FFFF,FF,FFFFFFF,,F,,FFFFF:F:FFFFFFFFFFF,,FFFFFFF:,F,FFFFF
@A00920:152:HGHKKDRXX:2:2103:8576:1407 1:N:0:AGGAGTGG+TGCTAAGT
ACTCCTACGGGAGGCAGCAGTGGGGAATATTGGACAATGGCCGCAAGGCTGATCCAGCCATCCAGCGTGCAGGAAGAAGGCCCTATGGGTTGTAAACTGCTTTTGTCAGGGAATAAACCTGTGGATTTACTCCGCAGCTGAAGGTACCTGAAGAATAAGCACCGGCTAACTCCGTGCCAGCAGCCGCGGTAATACGGAGGGTGCGAGCGTTATCCGGAATTACTGGGTTTAAAGGGTGCGTAGGCGGCTT
+
FFFFFFFFFFFFFFFFFFFFFFFFFFFFFF:FFFFFFFFFFFFFFFFFFFFFFFFFFFFFFFFFFFFFFFFFFFFFFFF,FFFFFFFFFFFFFF:FFFFFFFFFFFFFF:FFFFFF:FFFFFFFFFFFFFFFFFFFFFFFFFFFFFFFFFFF:FFFFF:FFFFF,FFFFFFFFF:FFFFFFFFFFFFFF:FFFFFFFFFF:FFF:FFFFFFFFFFF::,FFFFFFFFFFFFFFF,FFF:FFFFFFFFFFF
@A00920:152:HGHKKDRXX:2:2103:15998:2456 1:N:0:AGGAGTGG+TGCTAAGT
ACTCCTACGGGAGGCAGCAGTGGGGAATATTGCGCAATGGGCGGAAGCCTGACGCAGCGACGCCGCGTGGGGGATGACGGCCTTCGGGTTGTAAACCTCTTTCGCTATCGACGAAGCTTTTCGGAGTGACGGTAGGTAGAGAAGAAGCACCGGCCAACTACGTGCCAGCAGCCGCGGTAACACGTAGGGTGCGAGCGTTGTCCGGAATTATTGGGCGTAAAGAGCTCGTAGGTGGTTTGTCGCGTTGTTC
+
FF,,F,FF::FFFFFFFFF:,FFFFFFFF:FFFFFFFFFFFFFFFFFFFFFFFFF:FFFF:FFFFFF:FFFFF,FFFFF:FFFFFFFFFFFFFF:,FFFFFFFFFFFFFF:FFFF::FF:F:FFFF,:FFFFFFF:FFFF:FFFFFF:FFFFFFFFFFFF,FFFFFFFFFF:FFFFFFF::F,FFFFFFFF:FFFFFFF,FFFFFF:,FFFF,:FFFFFFFFFFFF:F:FF,FFFFFFFFF,FFFFFFFF
@A00920:152:HGHKKDRXX:2:2103:32841:2754 1:N:0:AGGAGTGG+TGCTAAGT
ACTCCTACGGGAGGCAGCAGTGGGGAATTGTTCGCAATGGGCGCAAGCCTGACGACGCAACGCCGCGTGGAGGATGAAGGTCTTCGGATTGTAAACTCCTGTTGCCCGGGACGAAAAGCTTCAACCTAATACGTTGAAGTCTGACGGTACCGGGTGAGGAAGCCCCGGCTAACTCTGTGCCAGCAGCCGCGGTAATACAGAGGGGGCAAGCGTTGTTCGGAATTACTGGGCGTAAAGGGCGCGTAGGTGG
+
FFF:FFFFFFFFFFFFFF:FFFFFFFFFFFFFFFFFFFFFFFFF:FFF:FFFFFFFFFFFFFFFFFFFFFFFFFFFFFFFFFFF:FFFFFFFFFFFFFFFFFFFFFFFFFFFFFFF:FFFFFFFFFFFF:F:FFFFFFFFFFFFFFFFFFFFFFFFFFF:F:FFFFFFFFFFFFFFFFFFFFF:FFFFFFFFF,FFFF:FFFFFFFFF:FFFFFFFFFFFF:FFFFFFFFFFF:FFFFFFFFFFF:FFFF
@A00920:152:HGHKKDRXX:2:2103:16749:3129 1:N:0:AGGAGTGG+TGCTAAGT
ACTCCTACGGGAGGCAGCAGTAGGGAATCTTCCACAATGGACGAAAGTCTGATGGAGCAACGCCGCGTGAGTGAAGAAGGTTTTCGGATCGTAAAACTCTGTTGTAAGGGAAGAACAAGTACAGTAGTAACTGTCTGTACCTTGACGGTACCTTATTAGAAAGCCACGGCTAACTACGTGCCAGCAGCCGCGGTAATACGTAGGTGGCAAGCGTTGTCCGGACTTATTGGGCGTAAAGCGCGCGCAGGCG
+
FFFF:FF:F,FFF:FFFFFFFFFFFFFF:FFF:FFFF:FFFFFFFFFFFFFFF:FFFFFFFFFFFF:FFFFFFFFFFFFFF,F:FFFFFFFFFFFFFFFFFFFFFF,FFFFFFFFFFFFFFFFFFFFFFFFFF,FFFFF:FFF:FFFFFFFFFFFFFF,F,FFF,FF:FFFF:FFFFFFF:FFF:FFFFFFFFFF,,FFFFFFFF,FFFFFFFFFFFFFFF:,FFFFFF,FFFFFFFF:FFFFFFFFFFF
@A00920:152:HGHKKDRXX:2:2103:23945:3474 1:N:0:AGGAGTGG+TGCTAAGT
ACTCCTACGGGAGGCAGCAGTGGGGAATTTTGGACAATGGGGGCAACCCTGATCCAGCCATGCCGCGTGCGGGAAGAAGGCCTTCGGGTTGTAAACCGCTTTTAGCCGGGAAGAAAAGGCGCCACCTAATACGGGGCGTTCTTGACGGTACCGGCGGAATAAGCACCGGCTAACTACGTGCCAGCAGCCGCGGTAATACGTAGGGTGCGAGCGTTAATCGGAATTACTGGGCGTAAAGTGTGCGCAGGCG
+
F:F,F:FF,FFFF:FFFFFFFFF,FFF,FFFFFFFFFF:FFFFF:FFFFFFFF:FFF:FFFFFFFFFFFFF:FFFFFFFFFFF,FF:FFFFFFFFFF:FF:FFFFFFF:FFFFFF,FFFFFFF:FFFF,:FFF,F:F:FF:FFFFFF:F:FF:FFFFFFFFFFFF:FF,FFFFFFFFFFFFFFFFFFFFFFFFFFFFFFFFFF,:FF:FFFFFFFFFF,:::FF:FFF:F:FFFFFFF,:FFFFFFFF:F
@A00920:152:HGHKKDRXX:2:2103:7518:3709 1:N:0:AGGAGTGG+TGCTAAGT
ACTCCTACGGGAGGCAGCAGTGGGGAATTTTGGACAATGGGCGCAAGCCTGATCCAGCCATTCCGCGTGCAGGATGAAGGCCTTCGGGTTGTAAACTGCTTTTGTACGGAACGAAAAGCCTCCTTCTAATACAAGGGGGTCATGACGGTACCGTAAGAATAAGCACCGGCTAACTACGTGCCAGCAGCCGCGGTAATACGTAGGGTGCGAGCGTTAATCGGAATTACTGGGCGTAAAGCGTGCGCAGGCG
+
FFFFFFFFFFFFFFFFFFFFFFFFFFFFFFFFFFFFFFFFFFFFFFFFFFFFFFFFFFFFFFFFFFFFFF:FFFFFFFFFFFFFFFFFFFFFFFFFFFFFFFFFFFFFFFFFFFFFFFFFFFFFFFFFFFFFFFFFFFFFFFFFFFFFFFFFFFFFFFFFFFFFFFFFFFFFFFFFFFFFFFFFFFFFFFFFFFF,FFFFFFFFFFFFFFFFFFF:FFFF,FFFF:FFFFFFF,FFFFFFFFFFFFFFFF
@A00920:152:HGHKKDRXX:2:2103:22634:3959 1:N:0:AGGAGTGG+TGCTAAGT
ACTCCTACGGGAGGCAGCAGTGGGGAATATTGGGCAATGGACGAAAGTCTGACGCAGCGACGCCGCGTGCGGGAGGAAGCTCTTCGGGGTGTAAACCGCTGTTGCCCGGGACGAATGCTGAGTTTCGACTCAGTTGACGGTACCGGGTGAGGAAGCGCCGGCTAACTCTGTGCCAGCAGCCGCGGTAATACAGAGGGCGCGAGCGTTGTCCGGAATCACTGGGCGTAAAGGGCGCGTAGGTGGCGGCGTA
+
FF:FFFFFFFFFFFFFFFFF:FFFFFFFFFFFFF:F:FFFFFFFFFFFFFFFFFFFFFFFFFFFFFFFFF:FFFFFF,FFFFFFFFFF:FFFFFFFFFFFFFFFFFFFFFFFFFFFFFFFFFFFFFFFFFFFFFFFFFFFF,FFFFFFF:FFF:FFFFFFFFFFFFF:FFFFFFFFFFFFFFFFFFFFFFFFFFFFFFFFFFFF:F,FFFFF::FFFFFFFFFFFFFFFF:FFFFFFFFFFFFF::FFFF
@A00920:152:HGHKKDRXX:2:2103:23891:5447 1:N:0:AGGAGTGG+TGCTAAGT
ACTCCTACGGGAGGCAGCAGTGGGGAATCTTGGACAATGGGCGCAAGCCTGATCCAGCCATGCCGCGTGAGTGAAGAAGGCCTTAGGGTTGTAAAACTCTTTCGCCGGAGAAGATAATGACGGTCTCCGGAGAAGAAGCCCCGTCTAACTACGTGCCAGCAGCCGCGGTAATACGAAGGGGGCTAGCGTTGTTCGGAATTACTGGGCGAAAAGCGCACGAAGGCGGGTCTGTAAGTAGGGGGTGAAATCC
+
F:FFFFFFFFFFFFFFFFFFFFFFFFFF,FFF:FFFFFFFFFFFFFFFFFF::FFFFFFFFFFFFFFFFFF::FFFFFFFFF:FFFFFF,FFFFFFF:FFFFFFFFFFFFFFF:,F,FFFFF,,,:,:,,F,FFFFFFFFF,F,F:,FFF,FFFFF,:FF:F,,,F,FFFFFF,,,FFF,F:FFFFFF,:FF:F::FF,FFFFFFF:F,FFFFF,FFF,,,F,F,:F::,F:,,FF:,FFF,F,,,FFFF
@A00920:152:HGHKKDRXX:2:2103:21956:5822 1:N:0:AGGAGTGG+TGCTAAGT
ACTCCTACGGGAGGCAGCAGTAGGGAATCTTCCGCAATGGACGAAAGTCTGACGGAGCAACGCCGCGTGAACGATGAAGGCCTTCGGGTCGTAAAGTTCTGTTGTTAGGGAAGAACAAGTGCTATTCGAATAGGGTGGCACCTTGACGGTACCTAACCAGAAAGCCACGGCTAACTACGTGCCAGCAGCCGCGGTAATACGTAGGTGGCAAGCGTTGTCCGGAATTATTGGGCGTAAAGCGCGCGCAGGC
+
FFFFFFFFFFFFFFFFFFFFFFFFFFFFFFFFFFFFFFFFFFFFFFFFFFFFFFFFFFFFFFFFF:FFFFFFFFFFFFFFFFFFFFFFFFFFFFFFFFFFFFFF:FF:FF:FFF,FF:FFFFFFFFFFFFFFFFFFFFFFFFFFFFFFFFFFFFFFFFFFFFFFFFFFFFFFFFFFFFF:FFFFFFFFFFFFFFF:FFFFFFFF:FFFFF,FFFFFFFFFFFF:FFFFFFFFFFFFFFFFF:FFFFFFFF
@A00920:152:HGHKKDRXX:2:2103:30092:7326 1:N:0:AGGAGTGG+TGCTAAGT
ACTCCTACGGGAGGCAGCAGTAGGGAATATTGGTCAATGGATGCAAGTCTGAACCAGCCATGCCGCGTGCAGGAAGACGGCCCTATGGGTTGTAAACTGCTTTTGTCAGGGGATAAAACAGCTCTGCGGAGCAAATTGAAGGTACCTGGCGAATAAGCCACGGCTAACTACGTGCCAGCAGCCGCGGTAATACGTAGGTGGCAAGCGTTGTCCGGATTTATTGGGTTTAAAGGGTGCGTAGGCGGCCTTA
+
F:FFFFFFFFFFFFFFFFFFFFFFFF:FF:FFFFF:FFFFFFFFFFFFFFFFFFFFFFFFFFFFFFFFFFFFFFFFFFFFFF,,FFFFFFFFF::FFFFFFF:FFFFFFFFFFFFFFFFFFFFFFFFFFF,FF:FFFFFFFFFFFFFFFFFFFFFFF:FFFFFF:FFFFFFFFF:FF:FFFFFFFFFF:FFFF:FFF:FFFFFFFFF:FFFFFFFFFFF:FFFFFFFFF,FF:,FF:,FFFFFFFFFFFF
@A00920:152:HGHKKDRXX:2:2103:19217:7529 1:N:0:AGGAGTGG+TGCTAAGT
ACTCCTACGGGAGGCAGCAGTGGGGAATATTCCGCAATGGACGAAAGGCTGACGGAGCGACGCCGCGTGAGTGATGACGCATCTCGGTGTGTAAAGCACTGTAATTGATGACGAAAGTTGACAGTGTGAAAAATGCGTTCCAATGACGGTACACAAAGAGGAAGCAACGGCTAACTCCGTGCCAGCAGCCGCGGTAATACGGAGGGTGCGAGCGTTGTACGGAATTATTGGGCGTAAAGCGCTCGAAGTA
+
:FFFF:FFFFFFFFFFFFFFFFFFFFFF,FF::FFFFFFF,:F,FFF,F:FFFF,FFF,FF:FFFFF,F,F,FFFFF:FF,FFFFFF,,FFFFFF,F:FFFF::,F,,,FF,FFF,F,,,,,,FFFFFF:,FFFFF,:FFF:,FFFFFFFF,,,,:,,FFFF:FF,,FFFFFFFFF,FFFFFFFFFFFFFFFFFF,FFFF,,FFF,FFF,FFFFFFFF,FFFF:FFF,FF:FFFFFFF,,::,,F,FF,,
@A00920:152:HGHKKDRXX:2:2103:20482:8813 1:N:0:AGGAGTGG+TGCTAAGT
ACTCCTACGGGAGGCAGCAGTCGAGAATTTTTCTCAATGGGCGCAAGCCTGAAGGAGCGACGCCGCGTGGGGGATGAAGGGTTTCGATCCGTAAACCCCTGTCATTCGCGAACAATGCTCATTGTTTAAGAGATGATGAGTTGATAGTAGCGGAAGAGGAAGGGACGGCTAACTCTGTGCCAGCAGCCGCGGTAATCCAGAGGTCCCAAGCGTTGTTCGGATTCACTGGGCGTAAAGGGTGCGTAGGTGG
+
:,FFFFFFFFF,FFFFFFFF:FFFFFFFFFFFFFFFFFFFF::FFFFFF:FFF,,F:FFFFFFFFFFFFFFFFFFFFFFFFFFFFFFFFFFFFF,FFFFF:,FFFFF:FF,FFFFFFFFFFFFFFFFFFFFFFFFFFF:FFFFFFFFFFFFFFF,F:FFF,,FFFFFFFFFFFFFFFFFFFFF:F:FFFFFF:F,F,F,F,FFF:FFF:FFFFFFFFF:FFFFFFFFFFFFFFFFFFF:FF:F:FFFFFF
@A00920:152:HGHKKDRXX:2:2103:17951:9095 1:N:0:AGGAGTGG+TGCTAAGT
ACTCCTACGGGAGGCAGCAGTGGGGAATATTGGACAATGGGCGCAAGCCTGATCAAGCCATGCCGCGTGTGTGAAGAAGGCCTTCGGGTTGTAAAGCACTTTTGTTGGGGAAGAAAAGACACCGGCCAATACCCGGGGTTTCTGACGGTACCCAAAGAATAAGCACCGGCTAACTTCGTGCCAGCAGCCGCGGTAATACGAAGGGTGCAAGCGTTACACGGAATAAATGGGCGTAAAGCGTGCGTAGGTG
+
F,F:::FFFF,FFF:FFFFFFF:FFFFFF:FF::F:FFFFFFF:F:F:FFFFFF,,FFFF:FFFFFFFF,,FFFFFFFFF,FFFFFF::FF:FF::,:F:F:FF:,FF:FF,FFFFFFFF,FFF,F:FFFFFF,:FF:FFF:F,F:F,F:FFFFFF:,FFFFFFFFFF:F,:FF,FF,F:F,F,:F,FF,FFFF:FFFFFF,F:FF:,F,,F,FFF:::F,:FF,F,F,F,,FFFF:FF,,:F,F:FFF:
@A00920:152:HGHKKDRXX:2:2103:13386:9831 1:N:0:AGGAGTGG+TGCTAAGT
ACTCCTACGGGAGGCAGCAGTGGGGAATTTTGGACAATGGGCGCAAGCCTGATCCAGCCATGCCGCGTGTGGGAAGAAGGCCTTCGGGTTGTAAACCACTTTTGTCAGGGAAGAAACGGTCCTGACTAATATGAGGGGCTAATGACGGTACCTGAAGAATAAGCACCGGCTAACTACGTGCCAGCAGCCGCGGTAATACGTAGGGTGCAAGCGTTAATCGGAATTACTGGGCGTAAAGCGAGAGCAGGCG
+
FFFFFFFFFFFFFFFFFFFFFFFFFFFFFFFFF,FFFFF,FFF,FFFF,FFF,FFFFF:F:FFFFFFFFFFFFF,FFFFFFFFFFFFFFFFFFFFFFFFFFF,:FFFFFFF,FFFFF:,:FFF,,FFFFF:F,,,F,,FFFFFFFFFFF,FFF:FFFFFFFFFFFFFFFFF:FFFFFFFFFFFF:FFFFFFFFFFFFFFFFFFFFFFFFFFFFFFFFFFFFF:FFF:FFFFFFFF:FF,F,F,F,FFFF:
@A00920:152:HGHKKDRXX:2:2103:31268:9893 1:N:0:AGGAGTGG+TGCTAAGT
ACTCCTACGGGAGGCAGCAGTGGGGAATTTTGGACAATGGGCGAAAGCCTGATCCAGCCATGCCGCGTGCGGGAAGAAGGCCTTCGGGTTGTAAACCGCTTTTGTCAGGGAAGAAATCCTTTGGGTTAATACCTCGGAGGGATGACGGTACCTGAAGAATAAGCACCGGCTAACTACGTGCCAGCAGCCGCGGTAATACGTAGGGTGCAAGCGTTAATCGGAATTACTGGGCGTAAAGCGTGCGCAGGCG
+
:FFFFFFFFFFFFFFFFFFFFFFFFFFFFFFF:FFFFFFFFFF:FFFFFFFFFFF:FFFFFFFFFFFFFFFFFF,FFFFFFFFFFFFFFFF:FFFFFFFF:F,FFFFFFFFFFFFFFF::FFFFFFFF:FFFFFFFFFFFFFF,FFFFFFFFFF:FFFFFFFF:FFFFFFFFFFF:FFF:FFFFFFFFFFFFF:FF,:FFFFFFFFFFFFFFFFFFFFFFFFFFFFFFFFFFFFFFF:FFF:FFF,FFFF
@A00920:152:HGHKKDRXX:2:2103:15483:10363 1:N:0:AGGAGTGG+TGCTAAGT
ACTCCTACGGGAGGCAGCAGTGGGGAATATTGCGCAATGGGGGGAACCCTGACGCAGCAAAGCCGCGTGAGTGAAGAAGGCCTTCGGGTCGTAAAACTCTGTCATTAGGGAAGAATAAAGTGACGGTACATAATGAGGAAGCACAGGCAAACTACGTGCAAGCAGCCGCGGAACTACGTAGGGTGAGAGCGTTTAACGGAATTATTGGGAGTAAAGGGCTCGTAGGCTGTTTGTCTCGACGGCAGTGAAT
+
F:FFFFFFFFFFFFFFFFFFFFFFFF,F,FFF:,FFFFFFFFFFFFFFFFFF,,FFFF,F,FFFFFFFFFFFFF:FFFFFFFF:FFFFFFFFFFFFFFFF,FFF::F::FFF:FF,FFF,F,F,F,FFF:FFFF:F,F,F,,,:,:FF,FFFF:FFFF::FF:F,FFFFF,,F:F:,FFFF:,F,,FFF:FFF,,,,,FFFFF:FFF::FF:FF,,::F:F,F,F:F,F,FFF::,::,:,F,,:,F:F:
@A00920:152:HGHKKDRXX:2:2103:30427:11099 1:N:0:AGGAGTGG+TGCTAAGT
ACTCCTACGGGAGGCAGCAGTAAGGGATCTTGCGACAATGGGCGAAAGCCTGACGCAGCAACGCCGCGTGCGGGATGACGGCCTTCGGGTTGTAAACCGCTTTTCGGGGGGAAGAGGAAGGACGGTACCCCCGGAATAAGTCTCGGCTAACTACGTGCCAGAAGCCGCGGTAAAACGTAGGAGGCGAGCGTTATACGGATTTACTGGGTGTAAAGCGCGTGTAGGCGGTCCTGCACGTGGCGCGTGACAG
+
F:FF,FF,FFFFFFF:FFF,::FF:,FFFF:FFFFFF:FFF,FFFFFFFFFFFF:FFFFFFFFF:FFF:FF,FFF:F:FFFFF:FFFFFFF,FF,F:FFF,:::F,FFF:FFFFFF:FF,FFFFFF,F,FF:FFF,FFFFFFFFFFF,F,FFFFFF:FFFF,FFFFFFFFFF:,FFFFF,FFF::F:FFFFFFF,FFFFFF,FFF,:F,F,FF:F::FFFFFF:FF,:F:FFFFF,,:F:FFFFF,F,FF
@A00920:152:HGHKKDRXX:2:2103:30400:12179 1:N:0:AGGAGTGG+TGCTAAGT
ACTCCTACGGGAGGCAGCAGTAAGGAATATTGCGCAATGGGCGAAAGCCTGACGCAGCGACGCCGCGTGGGGGATGAAGGTCTTCGGATTGTAAACCCCTTTCGGGAGGGAAGATGGGATGGGGTAACCCATTCGGACGGTACCTCCAGAAGCAGCCACGGCTAACTTCGTGCCAGCAGCCGCGGTAATACGAAGGTGGCAAGCGTTGTTCGGATTTACTGGGCGTACAGGGAGCGTAGGCGGTTGGATA
+
FFFF::FFFFFFFFFFFFFFFFFFF,FF:FFFF:FFFFFFFFFFFFF:FFFFFFFFFF::FFFFFFFFFFFFFFFFFFFFF:FFFFFFF:FFFF:FFFFFFFFF:FFFFFFFFFFFFF:FFFFFFFFFFFFFFFFFFFFFFFFFF:FFFF:FFFFFFFFFFFFFFFFFF:FF:FFFFFFF:FFFFFFF,FFFFFF:FFFFFFFFF:FFFFFFFFFFFFFFFFFFFF:FFFFFFFFFFF:FF,FF,FFF:,
@A00920:152:HGHKKDRXX:2:2103:21224:12414 1:N:0:AGGAGTGG+TGCTAAGT
ACTCCTACGGGAGGCAGCAGTAGGGAATATTGGTCAATGGGTGCAAGCCTGAACCAGCCATGCCGCGTGCAGGAAGACGGCCTTCGGGTTGTAAAGGGCTTTTCTGGCTGACGAGGAAGGACGGTAGGCCAGGAATAAGCGTCGGCTAACTACGTGCCAGCAGCCGCGGTAAAACGTAGGACGCGAGCGTTATCCGGATTTACTGGGCGTAAAGCGCGGGCAGGCGGTGGTCCAAGTCGGACGTGAAAGC
+
FFFFFFFFFFFFFFFFFFFFFFFFFFFFFFFFFFFFFFFFFFFFFFFFFFFFFFFFFFFFFFFFFFFFFFFFFFFFFFFFFFFFFFFF,F:::FFFFFFFFFFFFFFFFF,FF:FFF:F:FFFFFFFFFFFFFFFFFFFFFFFFFFFFFFFFFFFFFF::FFFFF:FFFFFFFFFFFFFFFFFFFFFFFFFF:FF:FFFFFFFFFFFFFF:FFFFFFFF:F::FFFFFFFFFFFF,FFFFFFFFFFFFFF
@A00920:152:HGHKKDRXX:2:2103:21495:12571 1:N:0:AGGAGTGG+TGCTAAGT
ACTCCTACGGGAGGCAGCAGTTAGGAATTTTGCGCAATGGGCGAAAGCCTGACGCAGCAACGCCGCGTGAGTGATGAAGGCCTTAGGGTTGTAAAGCTCTTTTACCCGGGATGATAATGACAGTACCGGGAGAATAAGCTCCGGCTAACTCCGTGCCAGCAGCCGCGGTAATACGGAGGGAGCTAGCGTTGTTCGGAAATACTGGGCGTAAAGCGCACGTAGGCGGCGCAGCAAGTCAGGGGTGAAATCC
+
FFF,FFFF:F:FFF:FFFFFFFFFFFFFFFFFFFFFFFF::FFFFFFF:FFFFFFFFFFFFFFFFFFFFFF:FFFFFFFFFFF:FFFFFFFFFFFFFFFFFFFF:FFFFFFFFFFFFFFFFFFFFF:F:FFFFFFFFFFF,FF:FFFFFFFFFFFFFFFFFFFFFFFFFF,FFFFFF:FFFFF:FFFFFFFFFF:FFFFFFFFFFFFF:FFFFFFFFFFFF:F,FFFF:FF:F,FFF:F:FFFFF:FFF:
@A00920:152:HGHKKDRXX:2:2103:2365:13354 1:N:0:AGGAGTGG+TGCTAAGT
ACTCCTACGGGAGGCAGCAGTGGGGAATATTGGACAATGGGCGCAAGCCTGACCGAGCGACGCCGCGTGAAGGATGAAGGCCCTAGGGTCGTAAACTTCTAAAAGAGGGACGATAGTGACGGTACCTCTTGAAAAGCACCGGCTAACTCCGTGCCAGCAGCCGCGGTAATACGCAGGGTGCAAGCGTTATCCGGAATCACTGGGCGTGAAGGGCGCGTCGGCGGCCTGTTAAGTCCGATGTTAAAGACTG
+
FF:FFFFFFFFFFFFFFFFFFFFFF,FFFFFF,FFFFFFFFFFFFFFFFFFFFF:FFF:FFFFFFFFFFFFFFF:FFFF,,,:FFFF:FFFFFFFF,,FFFFFFFFFFF:::FFF:FF,FFF:::F,FF,FF,FF:FFFFF:FFFFF,FF,,FFFFFFFFF,,F:::FFF::,,::FFFFFF:FFF,,F,FFFF:F,FFFF:,FFFF,,,,FFFF:FF:FFFF,:F,FF:F:F:FF,FFF:,F,FFF:FF
@A00920:152:HGHKKDRXX:2:2103:31331:13479 1:N:0:AGGAGTGG+TGCTAAGT
ACTCCTACGGGAGGCAGCAGTTAGGAATATTCGGCAATGGGCGAAAGCCTGACCGAGCGACGCCGCGTGAAGGATGAAGGCCCTCGGGTCGTAAACTTCTAAAAGAGGGACGATAGTGAAGGTACCTCTTGAAAAGCAACGGCTAACTCCGTGCCAGCAGCCGCGGTAATACGGAGGGTGCTAGCGTTATCCGGAATCACTGGGCGTAAAGGGCGCGTAGGCGGTCTGTTAAGTCCGATGTTAAAGACTG
+
FFFFFFFFFFFFFFFFFFFFFFFFFFFF,FFFFFFFFFFFFFFFFFFFFFFFFFFFFFFFFFFFFFFFF,:FFFFFFFFFFF:FFFFFFFFFFFFF,:FFFFF,,FFFFFF:F:FFFF:,F:F,:FFFFF:FFFFFFF,FF,FFFFFFFF:FFF,FFFFF:,FF,::F:FFF,,F,FFFFF:FFF,FF:FFFF:F,F,FFF:FFFFF:FFFFF,,FFFFFF,FFFF:FFF,FFFFF,F,FFFF:F,FFFF
@A00920:152:HGHKKDRXX:2:2103:12418:14325 1:N:0:AGGAGTGG+TGCTAAGT
ACTCCTACGGGAGGCAGCAGTGGGGAATATTGCACAATGGGCGAAAGCCTGATCCAGCCATGCCGCGTGAGTGATGAAGGCCCTAGGGTTGTAAAGCTCTTTCGCAGGTGAAGATAATGACGGTAACCTGAGAAGAAGCCCCGGCTAACTTCGTGCCAGCAGCCGCGGTAATACGAAGGGGGCTAGCGTTGTTCGGAATTATTGGGCGTAAAGGGCGCGTAGGCGGCTTCGCAAGTGGTGGGTGAAATCC
+
FFF,FFFFFFFFFFFFFF:FFFFFFFFFFFFFFFFFFFFFFFFFFFFFFFFFFFFFFFFFFFFFFFFFFFFFFFFF,FFFFFFFFFFFFFFFFFFFFFFFFFFFFFF:FFFFFFFFFFFFF:FFFFFFFFFFFFFFFFFFFFFFFFFFFFFFFFFFFFFFFFFFFFFFF:FFFFFFFFF:FFF:F:FF,FFFFFFFFFFFFFFF::FFFFFFF:FF:FFFFFFFFF:FF:FFFFFFFFFFFFFFFF,FF:
@A00920:152:HGHKKDRXX:2:2103:31919:15374 1:N:0:AGGAGTGG+TGCTAAGT
ACTCCTACGGGAGGCAGCAGTAGGGAATATTGGACAATGGGCGCAAGCCTGATCCAGCCACGCCGCGTGAGTGATGAAGGCCTTCGGGTCGTAAAGCTCTGTGGGGAGGGACGAACCGCTGCCGGTTAATACCCGGCAGCATGACGGTACCTCCTTAGCAAGCACCGGCTAACTTCGTGCCAGCAGCCGCGGTAATACGAAGGGTGCAATCGTTGCTCGGAATTATTGGGCGTAAAGCGCACGTAGGCGG
+
FFFFFFFFFFFFFFFFFFFFFFFFFFFFFFF:FFFFFFF:FFF,FFFFFFFFFF:FFFFF:FFFFFFFFFFFFFFFFFF:FFFFFFFF:FFFFF:F:FFFFFFFFFF:FFFF,FFFFFFFFFF:FFFFFFF:FFFFFFFFF:FFFFFFFF,:FFFFF::F::FFFFFFFFFFFF:FF:FF:FFFF:FFFF:FFFFFFF,FFF:FFFFF,,F,FFFFFF,FFFFFF:F:FFFFF,FF,F:FFFFFFF,FF:
@A00920:152:HGHKKDRXX:2:2103:10746:15405 1:N:0:AGGAGTGG+TGCTAAGT
ACTCCTACGGGAGGCAGCAGTGAGGAATCTTCCACAATGGGGGCAACCCTGATGGAGCAACGCCGCGTGCAGGATGAAGGCCTTCGGGTCGTAAACTGCTTTTATAAGTGAAGAATATGACGGTAACTTATGAATAAGGATCGGCTAACTACGTGCCAGCAGCCGCGGTCATACGTAGGATCCGAGCGTTATCCGGAGTGACTGGGCGTAAAGAGTTGCGTAGGTGGTTATGTAAGTGAATAGTGAAAGC
+
:FF:FFFFFFF:FFFFFFFFFFFFFFFF:FFF:FFFFFFF:FFFFFFFFFF:FFFFFFFFFFFFFFFFFF:FFFFFFFFFFFFFFFFFFFFFFFFFFFFFFFFFFFFFFFFFFFFFFFFFFFFFFFFFFFFFFFFFFFFF:FFF:FFFFFFFFFFFFFFFFFFFFFFFFFFFFFFFFF:FFFFFFFFFFFFF,FFFFFFFFFF:FFFFF,FFFFFFFFF:FF:FFFF,:FFFF:FFF:F,FFFFFF::,F
@A00920:152:HGHKKDRXX:2:2103:30725:15655 1:N:0:AGGAGTGG+TGCTAAGT
ACTCCTACGGGAGGCAGCAGTAAGGGATCTTGCGACAATGGGCGAAAGCCTGACGCAGCAACGCCGCGTGCGGGATGACGGCCTTCGGGTTGTAAACCGCTTATCGGGGGGAAGAGGAAGGACGGTACCCCCGGAAGAAGTCTCGGCTAACTACGTGCCAGCAGCCGCGGTAAAACGTAGGAGGCGAGCGATATCCGGATTTACTGGGTGTAAAGCGCGTGTAGGCGGTCCTGCAAGTGGCGCGTGAAAG
+
F:FF::FFFFFFFFFFFFFFFFFFFFFFFFFFFFFFFFFFFFFFFFFFFFFFFFFFFFFFFFFFFFFFFFFFFFFFFFFFFFFFFFFFFF:FFF,FFFFFFF,FFF:FFFFFFFFF::F::FFFF:FFF,FF::FFFFFFFFFF:FF::FF,FF,:F::F:,FF,F:FF:FFFF:FFFFFFFFFF,,:FF,FFFF:FF:FF:FFF:F:,F:FF:,:FF,FF:FF:,F,FFFFFFF,FF:F:FFFF,FFFF
@A00920:152:HGHKKDRXX:2:2103:16351:16188 1:N:0:AGGAGTGG+TGCTAAGT
ACTCCTACGGGAGGCAGCAGTGGGGAATATTGGACAATGGGCGCAAGCCTGATCCAGCCATGCCGCGTGGATGATGAAGGCCTTAGGGTTGTAAAGTCCTTTTAACGGGGAAGATAATGACGGTACCCGTAGAATAAGCCCCGGCTAACTTCGTGCCAGCAGCCGCGGTAATACGAAGGGGGCTAGCGTTGCTCGGAATTACTGGGCGTAAAGCGCACGTAGGCGGATTGTTAAGTCGGGGGTGAAATCC
+
FFFFFFFFFFFFFFFFFFFFFFFFFF:FFFFFFFFFFFFFFFFFFFFFFFFFFFFFFFFFFFFFFFFFFFFFF:FFFFFFFFFFFFFF,FFFFFFFFFFFFFFFFFFFFF:FFFFFFFFFFFFFFFFFFFFFFFFFFFFFF:FFFFFFFFFFFFFFFFFFFFFFFFF:FFFF,FFFF:FFFFFFFFFFFFFFFFFF:FFFFFFFFFFFF:F,FF:FF:FFFFFFFFFFFFFF::FFFFFFFFFFF:FFFF
@A00920:152:HGHKKDRXX:2:2103:28375:16344 1:N:0:AGGAGTGG+TGCTAAGT
ACTCCTACGGGAGGCAGCAGTCGGGAATTTTGCCCAATGGACGAAAGTCTGAGGCAGCAACTCCGCGTGAGGGATGAAGGCTTTCGGGTCGTAAACCTCTTTTCGGAGGGAAGATCCAAGACGGTAGGGGGGGAATAAGCCACGGCTAACTACGTGCCAGCAGCCGCGGTAATACGTAGGTGGCGAGCGTTGTCCGGATTTACTGGGCGTAAAGCGCGGGCCGGCGGTGGTCCAAGTCGGACGTGAAAGC
+
F:FFFFFFFFFFFFFFFFFFFFFFFFFFFFFFFFFFFFFFFFFF,FFFFFF:,FFFFFFFFFFFFFFFFF,,FF,FFFFFFFFFFFFF,:FF:F,,::FFFFFF,,,,,F:FF,:,FF:FFFFFFF,,F:FFFFFFFFFF::FFFFF,F:FFFFFFFFFFFF:FFFFFF,,,F,FFFFFF,FFFF:F:FFF,FFF::FFFFF,FFFFFFF,F,FFFFF:FF,FFFF:FFFFF:FFF:FFF,FFFF,F,FF
@A00920:152:HGHKKDRXX:2:2103:6533:16595 1:N:0:AGGAGTGG+TGCTAAGT
ACTCCTACGGGAGGCAGCAGTGGGGAATCTTGCGCAATGGGCGAAAGCCTGACGCAGCAACGCCGCGTGCGGGATGAAGGCCCTCGGGTTGTAAACCGCTTTCAGTGGGGACGAACCAAGACGGTACCCACAGAAGAAGCCCCGGCCAACTACGTGCCAGCAGCCGCGGTAACACGTAGGGGGCAAGCGTTGTCCGGATTCATTGGGCGTAAAGAGCTCGTAGGCGGTTCGATAAGTCGGGTGTGAAACC
+
FFFFFFFFFFFFFFFFFFFFFFFFFFFFFFFFFFFFF,FFFFFFFF:FFFFFFFFFFFFFFFFFFFFFFFFFFF:FFFFFFFFFFFFFFFF:FFFFFFFF:FFFFFFFFFFFF:FFFFFFFFFFFFFFFFFFFFFFF,FFFFFFFFF,FFFFF:FFFF,F:FFFFFFFFFFFFFFFFF:FFFFFF:FFFF:FFFFFFFF:F,FF:FFFFF:FFFFFFFFFF:FFFFFFFF:FF,FF::FFFFFFF:FFF:
@A00920:152:HGHKKDRXX:2:2103:17029:16861 1:N:0:AGGAGTGG+TGCTAAGT
ACTCCTACGGGAGGCAGCAGTGGGGAATATTGCACAATGGGCGAAAGCCTGATGCAGCGACGCCGCGTGGGGGATGAAGGCCTTCGGGTTGTAAACCCCTTTCAGCAGGGAAGAAGAGAAAGTGACGGTACCTGCAGAAGAATCGCCGGCTAAATACGTGACAGAAGCCGCGGTAATACGAAGGGCGCAAGCGTTGTACGGAATTATAGGGCATAAATCGCGCGTAGGCGGCCGAGTCAGTCGGGTGTGA
+
FFFFFF:FFFFFFFF:FFFFFFFFFFFFFFFFFFFFFFFFF:FFF::FFFF:FFFFFFFFFFFFFFFFF,F,FFFFFFFFFFFFFFFFFFFFFF:FFFFFFFFFF,FFF,F,F:FF,,FFF:F,FF,:FF:,F,F:,:,FFF,F:FFF,F,FF,,F:,,F:FF,,F,FF:,,F:F::FFF,F,F:,F:,F,FFF,,F,:FF:FFFF:,F,FF:FFFF,:FF,:FF:F,:::F:,FF,FFFFF,F,,FF,,
@A00920:152:HGHKKDRXX:2:2103:11939:18098 1:N:0:AGGAGTGG+TGCTAAGT
ACTCCTACGGGAGGCAGCAGTGGGGAATCTTGGACAATGGGGGCAACCCTGATCCAGCGACGCCGCGTGGGTGATGAAGGCCTTCGGGTTGTAAAGCCCTTTTCCTGGGGACGATGATGACGGTACCTGGGGAATAAGCACCGGCTAACTCCGTGCCAGCAGCCGCGGTAAGACGGAGGGTGCTAGCGTTGTTCGGAATGACTGGGCGTAAAGGGCGCGTAGGCGGCCAGGCTAGTCGGGTGTGAAAGCC
+
FFFF:FFFFFFFFFFFFFFFFFFFFFFFFFFFFFFFFFFFFFFFF,FFFFFFFFFFFFFFFFFFFFFFFFFFFFFFFFFFFFFFFFFFFFFF:FFFFFFFFFFFFFFFFFFFFFFFFFFFFFFFFFFFFFFFF:FFFF:FFFFFFFFFFFFFFFFFFFFFFFFFFFFFFFFFFFFFFFFFFFFFFFFFFFFFFFFFFFFFFFFFFFFFFFFFFFFFFFFFFFFFFFFFFFFFFFFFFFFFFFFF:FF:FF
@A00920:152:HGHKKDRXX:2:2103:28076:18176 1:N:0:AGGAGTGG+TGCTAAGT
ACTCCTACGGGAGGCAGCAGTGGGGAATATTGGGCAATGGGGGAAACCCTGACCCAGCAACGCCGCGTGAAGGAAGAAGGCCTTCGGGTTGTAAACTTCTTTTACCAGGGACGAAGGACGTGACGGTACCTGGAGAAAAAGCCACGGCTAACTACGTGCCAGCAGCCGCGGTAATACGTAGGTGGCAAGCGTTGTCCGGATTTACTGGGCGTAAAGAGCTCGTAGGTGGTTCGGTAAGTCGGGTGTGAAA
+
,FFFFFF:F,FFFFFFFFFFFFFFFFF,FFFFFFF,FFFFFF:FF:FFFF:FFF::FFF,FFFFFFFFFFFF:F,,FFF:FFF:F:FFFF:FFFFFF,FFFF,FF,F:FF,FF::FF,FFFFFFFF,,FFFFFFF:FFFFFFF:FFFFFFFFFFF,FFFF::FFFFF:FFFFFFFF:FFFFFFFFFFF,F,:FF:FFF:FFF:,,FF::FFFFF,,:F,FF,,FF,FF,F,F:FF,FF,FF:::,F,FF:
@A00920:152:HGHKKDRXX:2:2103:5032:18724 1:N:0:AGGAGTGG+TGCTAAGT
ACTCCTACGGAGGCAGCAGTCGAGAATTTTTCTCAATGGGGGAAACCCTGAAGGAGCGACGCCGCGTGGAGGATGAAGGTCTTCGGGTTGTAAACTCCTGTCATTTGGGAACAAGGTGTGCGCGGTAACTGCGCGCGCATTGATAGTACCAGAAGAGGAAGAGACGGCTAACTCTGTGCCCGCAGCCGCGGTAATACAGAGGTCTCAAGCGTTGTTCGGATAAATAGGGCGTAAAGGGTGCGTAGGCGGC
+
FFFFFF:FFF,FFFFFF:FFFFFFFF:FFFFFF::FFFFFFFFFF:FF::,FFFFFF:::,FFFFF,FFFF:,FFFF:FFFFF:,FF:FF::FFFFF::F:FF,,FFF,FFFF:FFF:F,FFF,,FFFFFFFF,FF,F:,FFFFFFFFF,FFFFF:,FFFFF:FFFFF:F:,FF:FFF,F,:,F,FFFFFF:F,,:FFFF:F,,FFFF:FF:FFF:,:FF:,,F,,FFF:,:FFF:F:FFFFFFFFF,F:
@A00920:152:HGHKKDRXX:2:2103:19361:19711 1:N:0:AGGAGTGG+TGCTAAGT
ACTCCTACGGGAGGCAGCAGTAGGGAATCTTGGACAATGGGGGAAACCCTGATCCAGCGACGCCGCGTGAGGGATGAAGGCCTTCGGGTTGTAAACCTCTGTTGCGAGGAAAGAAGCCGGGTGCACAACCCGGTGACGGTACCTCGTGAGGAAGCCCCGGCTAACTACGTGCCAGCAGCCGCGGTAAGACGTAGGGGGCGAGCGTTATCCGGATTCACTGGGCGTACAGGGCGCGTAGGCGGCTGCGCAA
+
FF:F::FF,:FFFFFFFF:F:FF:FFFFFFFFFFFF,FFFFFFFFF:FFFFF,FFFFFFFFFF:F:FFF:FFFFFF:FFFFF:FFFFFFFFFFFFFFFFFF,FFFFFFFFFFFFFFFFF:FFFFFFF:FFFFFFFFFFF:F::FFFFFFFFFFF:FFFF:FFFFFF:F,FFFF:FFFFFFFFFF,:FFFFFF:FF:FFFF:FF,FFFFF::FFFF:FFF:FFFF,F,FFF:FFF:F::,FF:F::FFFFF
@A00920:152:HGHKKDRXX:2:2103:29704:19836 1:N:0:AGGAGTGG+TGCTAAGT
ACTCCTACGGGAGGCAGCAGTGGGGAATCTTGCGCAATGGGCGAAAGCCTGACGCAGCCATGCCGCGTGAATGATGAAGGTCTTAGGATTGTAAAATTCTTTCACCGGGGACGATAATGACGGTACCCGGAGAAGAAGCTCCGGCTAACTTCGTGCCAGCAGCCGCGGTAATACGAAGGGGGCTAGCGTTGCTCGGAATTACTGGGCGTAAAGGGAGCGTAGGCGGACAGTTTAGTCAGAGGTGAAAGCC
+
FFFFFFFFFFFFFFFFFFFFFFFFFFFFFF,FFFFF,FFFFFFFFFFFFFFFFFFFFFFFFF:FFFFFFFFFFFFFFFFFF:F,,FFF:FF:FFFFFFFFFFFFFFFFFFFFF:FFFFFFFFFFFFFF::,FFFFFFFFFFFFFFFFFFFFFFFFFF,FFFFFFFFFFF,FFFFF:,FFFFF:F:FFFFFFFFFFF:F:F,FFFF,FF,F,,FFFFFFF,FF:FFFF,FFFFF,FF:FFFFF:FFF,FFF
@A00920:152:HGHKKDRXX:2:2103:5050:21073 1:N:0:AGGAGTGG+TGCTAAGT
ACTCCTACGGGAGGCAGCAGTGGGGAATTGTTCACAATGGGCGCAAGCCTGATCAAGCAATGCCGCGTGCAGGAAGAAGGCCTTCGGGTTGTAAACTGCTTTTGTACGGAACGAAACGGTCCGGGTTAATACCCTAGGCTAATGACGGTACCGTAAGAATAAGCACCGGCCAACTACGTGCCAGCAGCCGCGGTAATACGTAGGGTGCAAGCGTTGTCCGGAATTATTGGGCGTAAAGAGCTCGTAGGCG
+
FF,FFFFFFFFFFFFFFFFFFF:FFF:FF:F:,FFF:FFFFFFFFFFFFFFFF:,,FF:FFFFFFFFFFFFFFFFFFFFFFFFFFFFFFFFFFF:FFFF:FFFFFFFF:FFFF:FFFFFFFF::FFFFFFFFFFFFFF:FFFFFFFFFFFFFFFFF:F,FFFFFFFFFFFFFFFFFFFFFFFFFFFF::FFFFF:FFFFF,FFFFFF:F:FF:FFFFFFFFFFFF:FFF,FFFF:FF,FFFFF,F:FFF:
@A00920:152:HGHKKDRXX:2:2103:32714:21324 1:N:0:AGGAGTGG+TGCTAAGT
ACTCCTACGGGAGGCAGCAGTAGGGAATATTGGTCAATGGGTGAGAGCCTGAACCAGCCATGCCGCGTGCAGGAAGACGGCCCTATGGGTTGTAAACTGCTTTTACCAGGGGATAAAACGGTCTTGCGAGACTAATTTAAGGTACATGGTGAATAAGCCACGGCTAACTAAGTGACAGCAGCCGCGGTAATACGTAGGTGGCAAGCGGTGTCCGGATTTATTGGGTTTAAAGGTTGCGTAGGCGGTTGTA
+
FFFFFFFFFFF:FFFFFFFFFFFFFFFF:FFFFFFFFFFFFFFFFFFFFFFFFF:FFFFFFFFFFFFFFF,,FFFFFFFF,FFF:FF,:::FFFFF,F,:FFFFF:,FFFFFFFFF,FF:FFFF:FFFF,F,F,,FF,:FFFFFF,:FF:,F:FFFF:FFFFFFFFF:FF,:,F,FFFFF,FFFFFFF,F,FFF:F,FF,FF,FFFF,FFFF,:,FF,F,FFFFFFFFF:,FF,F,FFF,FFF:,F,F,:
@A00920:152:HGHKKDRXX:2:2103:26431:21371 1:N:0:AGGAGTGG+TGCTAAGT
ACTCCTACGGGAGGCAGCAGTAGGGAATCTTCCACAATGGACGAAAGTCTGATGGAGCAATGCCGCGTGAGCGAAGAAGGTTTTCGGATCGTAAAGCTCTGTTGTAAGGGAAGAACACGTACGGGAGTAACTGCCCGTGCCATGACGGTACCTTATTAGAAAGCCACGGCTAACTACGTGCCAGCAGCCGCGGTCATACGTAGGTGGCAAGCGTTGTCCGGAATTATTGGGCGTAAAGCGCGCGCAGGCG
+
FFFFFFFFFFFFFFFFFFFFFFFFFFFFFFFFFFFFFFFFFFFFFFFFF:FFFFFFFF::FFFFFFFFFFFFFFFFFFFFFF:FFFFFFFFFFFFFFFF::,FFFFFFFFFFFFFFFFFFFFFF:F:F:FFFFFFFFFFFFFFFF:FFFFFF:FFFFFFFFFFF:FFFFFFFF:FFFFFFFFFFFF:FFFFFFF::FFF:::FFFF:FFFFFF,:FFFFFF::,FFFFF::FFF,::FF,F:FFFFFFFF
@A00920:152:HGHKKDRXX:2:2103:15944:21559 1:N:0:AGGAGTGG+TGCTAAGT
ACTCCTACGGGAGGCAGCAACTGGGAATATTGCGCAATGGACGAAAGTCTGACGCAGCGACACCGCGTGCGGGATGAAGCTTTTCGGAGTGTAAACCGCTGTGGCGAGGGATGAATTTTTGACAGTACCTCGCTAGAAAGCACCTGCTAACCACGTGCCAGAAGCCTAGGTAATACGTGGGGTGCGAGCGTTATCCGGATTTACTGGGCGTAAAGCGTACCGTCGGTGACTTCGTAAGTCTCTTGTTCAA
+
:FFFFFFF,FFFFFFFFFFFFFFFFFFFFFFFFFFFFFFFFFFFFFFFFFFFFFFFF:FFFFFFFFF:FFFFFFFFFFFFF:F,F,FF:FFFFFFFFFFFFFFFFFFFFFFFFFFFFFFFFFFFFFFFFFFFFFFFFFFFFF:FFFFFFFFFFFFFFF:FF:FF::F,FFFFFFFFFFFF:FF:FFFFFFFFFFFFFFFFFFFFFFFFFFFFFFF,F:F:F,FFF:FFFFFFFFF:FF:F:FFF,F:FFF
@A00920:152:HGHKKDRXX:2:2103:31557:21574 1:N:0:AGGAGTGG+TGCTAAGT
ACTCCTACGGGAGGCAGCAGTGGGGAATATTGGGCAATGGCCGAAAGGCTGACCCAGCGACGCCGCGTGTGGGAGGAAGCCCTTCGGGGTGTAAACCACTGTCAGGAGGGACGAAAGAGCGGGGAGTGAATAATTCTTCGCAGTGACGGTACCTTCAAAGGAAGCACCGGCTAACTCTGTGCCAGCAGCCGCGGTAATACAGAGGGTGCAAGCGTTGTTCGGAATTACTGGGCGTAAAGCGCGCGCAGGC
+
:FFFFFFFFFFFFF:FFFFFFFFFFFFFFFF:FFFFFFFFFFFFFFFFFFFFFFFFFFFFFFFFFFFFFF:FFFFFFFFFFFFFFFFFFFFFFFFFFFFFFFFFFFFFFFFFFFFFFFFFFFFFFFFFFFFFFFFFFFFFFFFFFFFFFFFFFFFFFFF,FFFFFFFFFFFFFFFFFF::FFFFFFFFFFFFFFFFFFFFF:FFF:FFFF::FFFFFFFFFFFFFF:FFFFFFFFF,FFFFFF:FF,FFF
@A00920:152:HGHKKDRXX:2:2103:26946:22013 1:N:0:AGGAGTGG+TGCTAAGT
ACTCCTACGGGAGGCAGCAGTGGGGAATTTTGCGCAATGGGCTAACGCCTGACGCAGCAACGCCGCGTGGAGGATGAAGGTCTTTGGATTGTAAACTCCTGTCAGCAGGGAAAAAGGGACGTGACCTAATACGTCATTGACTTGATTGTACCTGCAGAGGAAGCCCCGGCTAACTCTGTGCCAGCAGCCGCGGTAATACAGAGGGGGCAAGCGTTATTCGGAATTATTGGGCGTAAAGGGCGCGTAGGCG
+
FFFFFFFFFFFFFFFFFFFFFFFFFFF:FFFFFFFFFFFFFFFFFFFFFFFFFFFFFFF:FFFFFFFFFFFFFFFFFFFFF:FFFFFFFFFFFFFFFFFFFFFFFFF:FFFFFF:FFFFFFFFFFFFFFFFFFFFFFFFF:FFFFFFFFFFFFFFFFFFFFFFFFFFFFFFFFFFFFFFFFFFFFFFFFFFFFFF:FFFFF:FFFFFF:,F:FFFFFFFFFF,FFFFFFFFF::FFFFFFFFFFFFFFF:
@A00920:152:HGHKKDRXX:2:2103:30924:22138 1:N:0:AGGAGTGG+TGCTAAGT
ACTCCTACGGGAGGCAGCAGTAAGGGATCTTGCGACAATGGGCGAAAGCCTGACGCAGCAACGCCGCGTGCGGGATGACGGCCTTCGGGTTGTAAACAGCTTATCGGGGGGAAGAGGAAGGACGGTACCCCCGGAAGAAGTCTCGTCTAACAACGAGCCAGCAGCCGCGGTAAAAAGTATGAGGCGAGCGTTCTCCGGATTTACTGTGTGTAAAGCGCGAGTAGGCGGTCCTCCAAGTGGCGCGTGAATC
+
FFFFFFFFFFFFFFFFFFFFFFFFFFFFFFFFFFFFFFFFFFFFFFFFFFFFFFFFFFFFFFFFFFF:F:FFFFFFFFFFFFFF:FFFF,FFFFFF:,FFFF,F,:FFFF,FFFF,,:F:FFFF,FF::,F,,FFFF:F:FFF,F,FFFF:,FF:,FF:FF,FFF,FFFF,FFF:,F,::FF:,FFFFF:F,,FF,,:F:FF,,FF,F::,F,,::F:,,F:F,:FF,FF,F,F,FFFFFFFFF,FFF,,
@A00920:152:HGHKKDRXX:2:2103:7337:22748 1:N:0:AGGAGTGG+TGCTAAGT
ACTCCTACGGGAGGCAGCAGTGGGGAATCTTGCACAATGGGGGAAACCCTGATGCAGCGACGCCGCGTGAGCGATGAAGCCCTTCGGGGTGTAAAGCTCTTTCGGCAGGGACGATAATGACGGTACCTGAAGAAGAAGCTGCGGCTAACTACGTGCCAGCAGCCGCGGTAATACGTAGGCAGCGAGCGTTGTTCGGAGTTACTGGGCGTAAAGAGTGCGTAGGCGGTTTTCTAAGTTTGGTGTGAAATCT
+
FFFFF:FFFFFFFFFFFFFFFFFFFFFFFFFFFFFFFFFFFFFFFFFFFFFFFFFFFFFFFFFFFFFFFFFFFFFFFFFFFFFFFFFFFFFFFFFFFFFFFFFFFFFFFFFFFFFF:FFFFFF:F:FFF:FFFFFFFFFFFFFFFFFFFFFFFFFFFFFFFFFFFFFFFFFFFFFFFFFFFFFFFFFFFFFFFF::F:F:FFFFFFFFFFFFF:FFFFFFF::::FF:FFFFFFFF:FFFFFFFFFFFF:
@A00920:152:HGHKKDRXX:2:2103:22272:23500 1:N:0:AGGAGTGG+TGCTAAGT
ACTCCTACGGGAGGCAGCAGTAGGGAATCTTCCACAATGGACGAAAGTCTGATGGAGCAACGCCGCGTGAGCGATGAAGGCCTTCGGGTCGTAAAGCTCTGTTGTTAGGGAAGAACAAGTACCGGAGTAACTGCCGGTGCCTTGACGGTACCTAACCAGAAAGCCACGGCTAACTACGTGCCAGCAGCCGCGGTAATACGTAGGGGGCTAGCGTTATCCGGAATTACTGGGCGTAAAGGGCGTGCAGGCG
+
:FFFFFFFFFFFF:FFFFFFFFFFFFFFFFFFFFFFFF:FFFFFFFFFFFFFFFFFFFFFFFFFFFFFFFFFFFFFFFFFFFFFFFFFFFFFFFFFFFFFFFFF,FFFFFFFFFFFFF:FFFFFFFFFFFFFFFFFFFFFF:FF:FFFFFFFFF,FFFFFFFFFFFFFFFFFFFFFFFFFFFFF:FF:FFFFFFFFFFFFF:FFFF:FFFFF:FFFFFFFF:FFFFFFFFFFFFFFFF:FFFFFF,FFFF
@A00920:152:HGHKKDRXX:2:2103:17481:23970 1:N:0:AGGAGTGG+TGCTAAGT
ACTCCTACGGGAGGCAGCAGTAGGGAATCTTCCACAATGGACGAAAGTCTGATGGAGCAATGCCGCGTGAGCGAAGAAGGTTTTCGGATCGTAAAGCTCTGTTGTATGGGAAGAACAAGCGTGGGAGTAACTGCCCGCGCCATGACGGTACCTTATTAGAAAGCCACGGCTAACTAAGTGCCAGCAGCCGCGGTCAGACGTAGGGTCCGAGCGTTGTCCGGAGTTACTGGGCGTAAAGCGCGCGCAGGCG
+
FFFFFFFFFFFFFFFFFFFFFFFFFFFFFFFFFFFFFFFFFFF:FFF:FFFF,FFFFFFFFFFFFFFFFFF:FFFF:FFFF:FFFFF,F,FFFFFFFFFF,F:F,F,FFFFFFF:FFFF,::F,FFFF:FFF,,F::FFFF:FFF:,::FFFFF::FFFFF,,FFF,F:F:F:FFF,FFFFF,:F,:FF,FFF:,,FFF,FFFFFF:FFFF,F:F,FF:F,,F,F:,F,:FFFF,,,::FFFFF::FFFF
@A00920:152:HGHKKDRXX:2:2103:17273:24048 1:N:0:AGGAGTGG+TGCTAAGT
ACTCCTACGGGAGGCAGCAGTAGGGAATCTTCCACAATGGACGAAAGTCTGAAGGAGCAACGCCGCGTGAGCGATGAAGGCCTTCGGGTCGTAAAGCTCTGTAGGTAGGGAAGAACAAGTACCGGAGTAACAGCAGGTACCAACACGGTACCTAACAACAAACACACGCCTAACTACGTGCCAGCAGCCGCGGTAAAGCGAATGAGGCAAGAGAAGACCGTAAATAGTGCGAGTAAAGCGCGAGCAGGAG
+
FFFFFFFFFFFFFFFFFFFFFFFFFFFF:FF:F,FFF:FF,FFFFFF:FFFF,F,FFF:FFFFFFFFFF:FFFFFFFFFFFFFFFFFFF:FFFFF,F,FFFF,F,:FFFFFFFFFF:,,:F:,,F,F,,,,,,:,:FFF::,,,F:F,FF,FF,F,,:,:F:,,,:FF,F,FFFFFF,F,FF,,F,F,F,F,,,FF,,:,FFF,,:F:,FF,,:,F:,FF,,F:,F,FFF,,FF,:FF,,FF:,:,F,,,
@A00920:152:HGHKKDRXX:2:2103:21576:24330 1:N:0:AGGAGTGG+TGCTAAGT
ACTCCTACGGGAGGCAGCAGTAGGGGATCTTGGACAATGGGCGAAAGCCTGATCCAGCGACGCCGCGTGGGGGACGAAGGCCTTCGGGTTGTAAACCCCTGTTGTTGGGAAAGAAGCCGGGCTTCGCCCGGTGACGGTACCCAACGAGGAAGCCCCGGCTAACTACGTGCCAGCAGCCGCGGTAAGACGTAGGGGGCAAGCGTTGTCCGGATTCATTGGGCGTAAAGAGCTCGTAGGCGGCTCAGTAAGT
+
FFFF:FFFF,FFFF,FFFFFFFFF:F:FFFFFFF:FFFFFFFFFFFFFFFFFFFFF:FFFFFFFFFFFFFFFFFF:FFFFFFF,FFFFFF:FFFFFFFFFFFFFFFFFFFFFFFFFFFFFFFFFF:FFFFFFFFFFFF:FFFFFFFFFFFFF:FF:FFFFFFF:FFF,FFFFFFFFFFFFFFFFFFFFFFFF:FFFFF:FFFFFFFFFFFFFFFFFF:FFFF,FFFFFF:FFFFFFF:FFFFFFF:FFF:
@A00920:152:HGHKKDRXX:2:2103:14009:25097 1:N:0:AGGAGTGG+TGCTAAGT
ACTCCTACGGGAGGCAGCAGTGGGGAATTTTTCGCAATGGGGGAAACCCTGACGAAGCAACGCCGCGTGGAGGATGAAGGCCTTCGGGTCGTAAACTCCTGTCGACCGGGACGAATGTGGTCTGGGCTAACATCCCGGGCCATCGACTGTACCGGTGGAGGAAGCCACGGCTAACTCTGTGCCAGCAGCCGCGGTAATACCGAGGTGGCAAGCGTTGTTCGGAATTACTGGGCGTAAAGTGCGCGTAGGC
+
FFFFFFFF:FFFFFFFFFFFFFFFFFFFFFFFFFFFFFFFFFFF,FFFF:FFFFF:FFFFFFFFFFFFFFFFFFFFFFFFFFFFFFFFFFFFFFFFFFF:FFFFFFFFFFFFFFFFFFFFFFFFFFFFF:FFFFF:FFFFFFFFFFF:FFFFFFF,FFF:FFFFFFFF:FFF,:FFF,FFFFFFFF:FFFF:F:FFFFFF,:FFFFFFFF,FF,FFFFF:FFFFFFFFFFFFFFFF,FF,,:F,FF,::F
@A00920:152:HGHKKDRXX:2:2103:5231:26490 1:N:0:AGGAGTGG+TGCTAAGT
ACTCCTACGGGAGGCAGCAGTGGGGAATTTTGGACAATGGGGGCAACCCTGATCCAGCCATTCCGCGTGAGTGAAGAAGGCCTTCGGGTTGTAAAGCTCTTTTGTCCGGAACGAAACGGCTACGCCTAATACGCGTGGCTACTGACGGTACCGGAAGAATAAGCACCGGCTAACTACGTGCCAGCAGCCGCGGTAATACAGAGGGTGCAAGCGTTGTTCGGAATCACTGGGCGTAAAGCGCGCGCAGGCG
+
FFFFFFFFFFFFFFFFFFFFF:FFFFFFFFFFFFFFFFFFF:FF:FFFFFFFFFFFFFFFFFFFFFFFFFFFFFFFFFFFFFFFFFFFF:FFFFF:FFFF:FFFFFFFFFFFFF:FFFFFFFFFFFFFFF:FFF:FFFFFFFFFFFFFFFFFFFFFF,FFFFFFFFFFFFFFFFFFFFFFFF,FFFFFFFFFFF,FFFFFFFFFFFFFFFFFFF:FF:FFFFFFFFFFFFFFFFFFFFFFFFFFF:FFFF
@A00920:152:HGHKKDRXX:2:2103:12653:27759 1:N:0:AGGAGTGG+TGCTAAGT
ACTCCTACGGGAGGCAGCAGTGGGGAATATTGGACAATGGGCGAAAGACTGATCCAGCAATGCCGCGTGAGTGATGAAGGCCTTAGGGTTGTAAAGCTCTTTTACCCGGGATGATAATGACAGTACCTGGAGAATAAGCCCCGGCTAAATCCGTGCCAGCAGCAGCGGTAATACTGAGGGCGCTAGCGTTGTTCGGAATTACTGGGCGTAAAGCGCGCGTAGGCGGCTTTGTAAGTTAGAGGTGAAAGCC
+
FF:FFFFFFFF:FFFFFFFFF:FFFFFF:FF,FFFFFF:F,FFF:FF,FFFFF,,FFFFFFFFFFFFFFFFF:F:FFFFF,:FFFFF,FFFFFFFFFFFFFFFFF,F:,FFFFF::F:,FFFFFF,F,,:F::F,FFFFF,F,F:FFF,,:FF::FFF::F::,,,FFFFFFFFFFFF,F,,FFF:::::,FF,,:FFFF,FFF:,,:,FFF,:,:FF,FF:,F,:F,FFFFFF,,FF,FFF,F:,,,,F
@A00920:152:HGHKKDRXX:2:2103:7817:27962 1:N:0:AGGAGTGG+TGCTAAGT
ACTCCTACGGGAGGCAGCAGTCGGGAATTTTGGGCAATGGGCGAAAGCCTGACCCAGCAACGCCGCGTGAAGGATGAAATCCCTCGGGATGTAAACTTCGCAAGAACGGGAAGAATAAGTGAGAGTTAATATCTCTTACGATGACGGTACTGTTTGTAAGCTCCGGCTAACTCCGTGCCAGCAGCCGCGGTAATACGAAGGGGGCTAGCGTTGCTCGGAATCACTGGGCGTAAAGGGTGCGTAGGCGGGT
+
FFFFFFFF,F,FFF:FFFFF::FFFF:,FF:,:F:F,::FFFFFFFF:FFFFFFFFFFFFFFFFFF:FFF,FF:FFFFFFFF:FF:F:FFF,FFFFFFFFFFF,FFFF:FF:FFFFFFFFFFFFFFFFFF::FFF::F:FFF:FF:F:FFFFFFFFFF:FFF:FFFFF:FF:F:,FFFFFFFFFFFFFFFF:FFFFFFFFF:F:FF,F::FFF,F:FFFFFFFF,,FF,FF,FF::F,,FF,F:FFFFF,
@A00920:152:HGHKKDRXX:2:2103:27272:28150 1:N:0:AGGAGTGG+TGCTAAGT
ACTCCTACGGGAGGCAGCAGTGGGGAATTTTGGACAATGGGGGAAACCCTGAACCAGCAATGCCGCGTGTGTGAAGAAGGCCTTTTGGTTGTAAAGCACTTTAAGCGAGGAGGAGGCTCCTTTAGTTAATACCTAAAGTGAGTTGACGTTACTCGCAGAATAAGCACCGGCTCACTCTGTGCCAGCAGCAGCGGTAATAAAGAGGGTGCGAGCGTTAATCTGATATACTGGGCGTAAAGCGTGAGTAGGC
+
FFFFFFFFFFFFFFFFFFFF,::FFF,F:FFFFFFFFFFFFFFF:FFFFFFF,FFFF,FF,FFFFFFFF,FFFFFFFFFFFFFFFFFFFFFFFFF:FFFFFFFFFF,FFF:,:FFFF,,FFFFF,FF:F:,F::F:FFF:F,,,FF,,,,F,F:,FFFFFFF:FF,FF:,F:,FFFF,F:F,::FFF,F,,:,,,,,F,,F,F,,:FFF:F:FFF,F,FF:F,,,FF,F,F,F:FF:FF,,FFFF::,FF
@A00920:152:HGHKKDRXX:2:2103:21070:28307 1:N:0:AGGAGTGG+TGCTAAGT
AATCCTACGGGAGGCAGCAGTGGGGAATATTGGACAATGGGCGAAAGCCTGATCCAGCAATACCGCGTGAGTGATGAAGGACTTAGGGTTGTAAAACTCTTTCAGTAGGGAAGATAATGACGGTAACTACAGAAGAAGCACCGGCTAACTCAGTGCCAGCAGCCGCGGTAATACAGAGGGTGCGAGCGTTGTCAGGAAACAATGGGCGTAAAGGTCGACTAGGTGGCGACCCCAGTCGATGGTGAAAGCT
+
F,FFFF:F,FFFFFFFFFFFFFFFFFF:FFFFFFFFFFFFFFFF:FF:FFF:FFFFFFFFF:FFFFFFFF:FFF,FFF:F,FFFF::,,:FF:FFF,F,FFFFFFFFFF::,:F,FFF:F:FFF:,F,FFFF,FF,F,,F:F:F,FFFFFFFFFF,FFFF:,FFFF::FFF:F,F:FF,FFFF,FF:::F,FF,:,FF,FF:FFF,FFFFFFF,::,,,FFF,FF::F:F:F,F,,F,:F,FFFFFFFFF
@A00920:152:HGHKKDRXX:2:2103:25952:29340 1:N:0:AGGAGTGG+TGCTAAGT
ACTCCTACGGGAGGCAGCAGTGGGGAATATTGGACAATGGGCGAAAGCCTGATCCAGCAATGCCGCGTGAGTGATGAAGGCCTTAGGGTTGTAAAGCTCTTTTACCCGGGATGATAATGACAGTACCGGGAGAATAAGCTCCGGCTAACTCCGTGCCAGCAGCCGAGGTAATACGGAGGGAGCTAGCGTTGTTCGGAATTACTGGGCGTAAAGCGCACGTAGGCGGCGATTCAAGTCAGAGGTGAAAGCC
+
FFF,FFFFFFFFFFFFF,FFFFFFFF,FFF,,FFFFFFF:,FFFFFFFFF:FFFFFF:FFF:FFFF:F:FFFFF,FFF,,FFFFFF,FFFFF:FFFF,FFFF:,FFFFFFF:FF,FFFF:FFFFFF:FFFFFFFFFFFFF,FFFFFFFFFFFFFFFFFF:FF,:F,:FF:::FFF,,F:F:F,FF:FFFFFFF:FFFFFFFF:,F::,:FFF::,F:F,F:FFF,F:,:FFFFFF:FFF,FFF,FFF,FF
@A00920:152:HGHKKDRXX:2:2103:16206:29997 1:N:0:AGGAGTGG+TGCTAAGT
ACTCCTACGGGAGGCAGCAGTGGGGAATATTGCACAATGGGGGAAACCCTGATGCAGCGACGCCGCGTGAGCGATGAAGCCCTTCGGGGTGTAAAGCTCTTTCGACCCGGAAGATAATGACGGTACGGGGAGAAGAAGCTGCGGCTAACTACGTGCCAGCAGCCGCGGTAATACGTAGGGGGCTAGCGTTGTCCGGAATCATTGGGCGTAAAGAGCGCGTAGGCGGCCAGATAAGTCCGGTGTGAAATTC
+
FF,,F,FFFFFFFFFFFFF,FF:FFFFF,FFF:FFFFFFFF,,FF:FFFFFFFFFF,F,FF:FFFF:FFFFFFFFFF:FFFF,FFF:F,FFFFFF:FFFF:F,,F::FFFFF:F,FFFFFFFFFFFF,FFF:FFFF:FF:FFFFF,FFFFFF:FFFF:,FFFFFFFF:FFF,FF:FFF:,,::FFFFFFFF:FFFFF:FFFF,FFFFFFF,FFFFF,:FF,FFFFFFFF,FFFFF:FFFFFFF:F:,,,,
@A00920:152:HGHKKDRXX:2:2103:19633:30264 1:N:0:AGGAGTGG+TGCTAAGT
ACTCCTACGGGAGGCAGCAGTGGGGAATCTTGGACAATGGGGGCAACCCTGATCCAGCGACGCCGCGTGGGTGATGAAGGCCTTCGGGTTGTAAAACCCTTTCGACGGGGACGATGATGACGGTACCCGGCGAAGAAGCACCGGCTAACTACGTGCCAGCAGCCGCGGTAATACGTAGGCAGCGAGCGTTGTTCGGAGTTACTGGGCGTAAAGAGTGCGTAGGCGGTTTTCTAAGTTTGGTGTGAAATCT
+
::FFFFFFFFFFFFFFFFFFFFFFF,FF:FFFFFFFFFFFFFFFFF::FFFFFFFFFF:FFFFFFFFFFFF::F:FFFFFFFFFFFFFFFFFFFF:FFFFFFFFF,:FFFFFFFFFFFFFF:FFFFFFFFF:FFF:FFFFFFFFFFFF:FFFFFF:FFFFF,FF:FFFFFFFFFFF:F:FFFFFF::FFFFFF,FFFF,FF:FFFF:F:,FFFFF:FFFFFFFF:F:F:F:FF::FF,:FFFFF:,,FFF
@A00920:152:HGHKKDRXX:2:2103:32235:30608 1:N:0:AGGAGTGG+TGCTAAGT
ACTCCTACGGGAGGCAGCAGTGGGGAATTGTTCGCAATGGGCGCAAGCCTGACGACGCAACGCCGCGTGGAGGATGAAGGTCTTCGGATTGTAAACTCCTGTTGCCCGGGACGAAAAGCTTTGACCTAACACGTCAAAGTCTGACGGTACCGGGTGAGGAAGCCCCGGCTAACTCTGTGCCAGCAGCCGCGGTAATACAGAGGGGGCAAGCGTTGTTCGGAATTAATGGGCGTAAAGGGCGCGTAGGCGG
+
FFF,FFFF:FFFFFFFFFFFF:FFFFFFFFFFF:FFFFFF:FFFFFFFFFFFFFFFF,FFFFF,FFFFFFFFF,:FF:,FFFFFFFFFF:FFFF:FFFF::FFFFFFFF,FFFFFFFFFFFFFFFFFF:FFF,FFF,F:FFFFFFFFFFFFFF:FF,FFF:,FFFFFFFFFFF:FF,F:,F:F:FFFF:FF:FFFFFFFFFFFFFFFFFFFFFFFFF:,::::FF,FF,FFFFFF::F::FFF:F,FF:F
@A00920:152:HGHKKDRXX:2:2103:18439:31046 1:N:0:AGGAGTGG+TGCTAAGT
ACTCCTACGGGAGGCAGCAGTAGGGAATATTGGTCAATGGGTGCAAGCCTGAACCAGCCATGCCGCGTGCAGGAAGACGGCCTTCTGGGTTGTAAACTGCTTTTACCAGGGGATAAAAGGCCCATGCGTGGGACATTGAAGGTACCTGGTGAATAAGCCACGGCTAACTACGTGCCAGCAGCCGCGGTAATACGTAGGTGGCGAGCGTTGTCCGGATTTATTGGGTTTAAAGGGTGCGTAGGCGTCCTGA
+
FFFFFF:FFFFFFFFFFFFF:FFFFFF:F,FFFFFFFFFFFFFFFFFFFFFFFFFFFFFFFFFFFFFFFFFFF:FFFFFFF:FFFFFFFFFFFF:FFFFFFFFFFFFFFFFFFFFFFFFFF:FFFFFFFF:FFFFFFFFFFFFFFFFFFFFFFFFFFFFFFFFFFFFFFFFFFFFFFFFFFFFFFFFF,FFFFFFFFFFFFFFFFFF,,FFFFFFF,FF:FFFFF:FFFFFFFFFFF:FFFFFFFFF:FF
@A00920:152:HGHKKDRXX:2:2103:4698:31078 1:N:0:AGGAGTGG+TGCTAAGT
ACTCCTACGGGAGGCAGCAGTGAGGAATATTGGTCAATGGGCGAGAGCCTGAACCAGCCAAGTAGCGTGAAGGATGAAGGTCCTACGGATTGTAAACTTCTTTTATACGGGAATAAAGTATCCTACGTGTAGGATTTTGTATGTACCGTATGAATAAGCATCGGCTAACTCCGTGCCAGCAGCCGCGGTAATACGGAGGATGCGCGCGTTATCCGGATTTATTGGGTTTAAAGGGAGCGCAGACGGGAGA
+
FFFFFFFFFFFFFFFFFFFFFFFFFFFFFFFFFFFFFFFFFFFFFFFFFFFFFFFFFFFFFFFFFFFFFF:FFFFFFFFFFFFFFFFFF,FFFFFFFFFFFFFFFFFFFFFF:FFFFFFFFFFFFFFFFF:FFFFFFFFF:FFFFFFFFFFFFFFFFFFFFFFFFFFFFFFFFFFFFFFFFFFFFFFFF:FFFFFFFFFFFFFF,FFFF:FFFFFFF:FFFF:FFFFF:F,FFFFFFFFF:FFFFFFFFF
@A00920:152:HGHKKDRXX:2:2103:19199:31109 1:N:0:AGGAGTGG+TGCTAAGT
ACTCCTACGGGAGGCAGCAGTGGGGAATATTGCGCAATGGGCGAAAGCCTGACGCAGCGACGCCGCGTGTGGGATGACGGCCTTCGGGTTGTAAACCACTGTCGGGAGGGACGAATGCGCCGCAAGGCGAGTGACGGTACCTCCCAAGGAAGCGCCGGCTAACACCGTGCCAGCAGCCGCGGTAAGACGGAGGGCGCGAGCGTTGTTCGCAATCACTGGGCGTAAAGCGCGCGCAGGCGGGTGTGCAAGT
+
:,FFFFF:FFFFFFFFFFF:,,FFFF:F:,FF:FFFF::FFFFFFFFF:F,FFFFFF,FFF,:FF:F:FFFF:,F,FFF,FF,F:FFFFFFFFF::F:FF,FF:F,FFFFFFFF::::FF:F:FFFF:FFFFFFFF:F:FFFFF,F:,F:,,F:FF,FF,FFF,F:FFF,FFF:FF,FFF,F,:F:FFF,:,:,FFF,F,,FF,FF,F,,F,FFFFFF:FF,,FF:F:F,F:::FF,FF,:FFF:,FF,F
@A00920:152:HGHKKDRXX:2:2103:24026:31203 1:N:0:AGGAGTGG+TGCTAAGT
ACTCCTACGGGAGGCAGCAGTAGGGAATATTGGTCAATGGGTGAGAGCCTGAACCAGCCATGCCGCGTGCAGGAAGACGGCCTTCTGGGTTGTAAACTGCTTTTACCAGGGGATAAAATGGTCTTGCGAGACTAATTGCAGGTACCTGGTGAATAAGCCACGGCTAACTACGTGCCAGCAGCCGCGGTAATACGAAGGGTGCAAACGTTGCGCGGAATCACTGGGCGTAAAGCGCGCGCAGGCGGGACCA
+
,FFFF:FFFFFFFFFFFFFFFFFFFFFFFFFFFFFF:FFFFFFFFFFFFFFFFFFFFFF,FFFFFFF:FFFFFF,FFFFFF,:F:FFFFFFFFFFF:FFFF:FFFF:FFF::FF,FFFFF:FFFFFF:FFFF:F,:FFFFFFFFFFFFFFF:FFFF:FFFFFFFF:FFFFFFFFFF::::FFFFFFFF:,F,FFF,FF:FFFF,FFFFF:F,F::F,FFFF:FFFFF,FFFFF:F:F:F,:,FF:FF:FF
@A00920:152:HGHKKDRXX:2:2103:19895:31469 1:N:0:AGGAGTGG+TGCTAAGT
ACTCCTACGGGAGGCAGCAGTGGGGAATATTGGACAATGGGGGCAACCCTGATCCAGCCATGCCGCGTGGGTGAAGAAGGCCTTCGGGTTGTAAAGCCCTTTCGCCGGCGAAGATAATGACGGTAGCCGGTAAAGAAGCCCCGGCTAACTCCGTGCCAGCAGCCGCGGTAATACGGAGGGGGCTAGCGTTGTTCGGAATTACTGGGCGTAAAGCGCGCGTAGGCGGCCGATCAAGTTGGGCGTGAAAGCC
+
FFFFF,FFFFFF:FFFFFFFFFFFFFFFFFF:FFFFF:F:FFFFFFFFFFFFFFFFFFFFFFFFFFFFFFFFFFFF,FFFFFFFFFFFF:FFF,FFFFFFFFFF,FFFFFFFFFFFFF,FFF:FFFFFFFFFFFFFF:FFFFFFFF:FFFFFFFF:FFFFFF:FFFFFFF,FF,:FFFFFFFFFFF:F:FF:FF::FFFFFF::FFFF,:,FFFF:FFFFFFFFFFFFFFFFFF:,:F,F:FFFFFFF,F
@A00920:152:HGHKKDRXX:2:2103:16884:31767 1:N:0:AGGAGTGG+TGCTAAGT
ACTCCTACGGGAGGCAGCAGTGAGGAATATTGCGCAATGGGCGAAAGCCTGACGCAGCGACGCCGCGTGGGGGATGAAGGTCTTCGGATTGTAAACCCCTTTCGGGAGGGAAGATGGTCCTAGACAACTAGGACGGACGGTACCTCCAGAAGCAGCCACGGCTAACTTCGTGCCAGCAGCCGCGGTAATACGAAGGTGGCAAGCGTTGTTCGGATTTACTGGGCGTACAGGGAGCGTAGGTGGTTAGGTA
+
FFFFFFFFFFFFFFFFFFFFFFFFF::FFFFFFFFFFFFFFFFFFFFFFFFFFFFFFFF:FFFFFFFFFFFFFFFFFFFFFFFFFFFFFFFFFFFFFFFFFFFFFFFFFF:FFFFFFFFFFFFFFF:FFFFF:FFFFFFFFFFFFFFFFFFFFFFFF:FFFFFFFFFFF:FFFFFF:FFFFFFFFFFF:FFFFFFFFFFFFFFFFFFFFFFFF:FFFFFFFFFFFFFFFFFFFFFFF:FFFFF::FFFFF
@A00920:152:HGHKKDRXX:2:2103:28881:31782 1:N:0:AGGAGTGG+TGCTAAGT
ACTCCTACGGGAGGCAGCAGTGGGGAATTGTTCGCAATGGGCGCAAGCCTGACGACGCAACGCCGCGTGGAGGATGAAGGTCTTCGGATTGTAAACTCCTGTTGCTCGGGACGAAAAGCTTCGACCTAACACGTCGAGGTCTGACGGTACCGGGTGAGGAAGCCCCGGCTAACTCGGTGCCAGCAGCCGCGGTAATACATCGGGGGCAAGCGTTGGTCGGAATTACTGGGCGGAAAGGGCGCGTAGGCGG
+
:F::FFFF::FF:FFFFFFFF:F,FF:F:F:FFFF,FFFF:F:F:,FFFFFFFFFFFFFFFFF,FF::FFFFFFFF::FFFF:FFFFF,F::,FFFFF:,FFFFFFF:FFF,,:FFFFF:FFFFFFFF:FFFFFFFFFF:FFFFF,:FF:FF:FFFFFFFFF,FFF,,:FFFFF,,:F,FFFFFF:FFF:FF:F,FFF,,:FF:F,:FFF,::F,,F::FF:FFFFFFFFF,,::,FF,FF,FF,FFFF:
@A00920:152:HGHKKDRXX:2:2103:10556:31892 1:N:0:AGGAGTGG+TGCTAAGT
ACTCCTACGGGAGGCAGCAGTGGGGAATCTTGCCCAATGGGCGCAAGCCTGAGGCAGCGACGCCGCGTGCGGGATGAAGGCCTTCGGGTTGTAAACCGCTTTCAGCAGGGACGAAGCGAAAGTGACGGTACCTGCAGAAGAAGACCCGGCCAACTACGTGCCAGCAGACGCGGTAATACGTAGGGGGCGAGCGTTGTCCGGATTCATTGGGCGTAAATAGCTCGTATGCGGCTGTTCAAGTCGAACGTGA
+
FFFFFFFFFF,FFFFF:FFFFF:FFFFFFF:FFFFFFFFFFFF:FFFFF,FFFFFF:FFFF:FFFFFFF,F:FFFFFFF:FFFF:FFFFFFFF,FFFFFFFFFFFFFF:,FFFF,:FFFFF,FFFFFFFF,,FF:F::F,FFFFF,FFF:FFF,,FFF:F::FF:FF,FFFFFF:FFFF:F:,,F,,F,FF:F,,FFF:FFFFFFFF,,F:FFFFF,,FFF:FFFF,,FFFF,FFF,FF:F:FFF:F,FF
@A00920:152:HGHKKDRXX:2:2103:30047:31955 1:N:0:AGGAGTGG+TGCTAAGT
ACTCCTACGGGAGGCAGCAGTGGGGAATCTTGCACAATGGGCGAAAGCCTGATGCAGCAACGCCGCGTGCGGGAAGAAGGCCCTAGGGTTGTAAACCGCTTTCAGCAGGGAAGAAAATGACGGTACCTGCAGAAGAAGGTGCGGCCAACTACGTGCCAGCAGCCGCGGTGACACGTAGGCACCAAGCGTTGTCCGGATTTATTGGGCGTAAAGAGCTCGTAGGCGGTTCAGTAAGTCGGGTGTGAAAACT
+
FFFFFFFFFFFFFFFFFFFFFFFFFFFFFFFFFFFFFFFFFFFFFFFFFFFFFFFFFFF,FFFFFFFFFFFFFFFFFFFFFFFFFFFFFFFFFFFFFFFFFFFFFFFFFFFFFFFFFFFFFFFFFFFFFFFFFFFF,FFFFFFFFFFFFFFFFFFFFFFFFFFFFFFFFFFFFFFFFFFFFFFFFFFFFFFFFFFFF,FFFFFFFFFFFFFFFFFFFFFFFFFFF:FFFFFFFFFFFFFFFFFFFFFF:F
@A00920:152:HGHKKDRXX:2:2103:30047:33677 1:N:0:AGGAGTGG+TGCTAAGT
ACTCCTACGGGAGGCAGCAGTGGGGAATATTGCACAATGGGGGAAACCCTGATGCAGCGACGCCGCGTGGAGGAAGAAGGTCTTCGGATTGTAAACTCCTGTTGTTGAGGAAGATAATGACGGTACTCAACAAGGAAGTGACGGCTAACTACGTGCCAGCAGCCGCGGTAAAACGTAGGTCACAAGCGTTGTCCGGAATTACTGGGTGTAAAGGGAGCGCAGGCGGGAGAACAAGTTGGCAGTGAAATCC
+
FFFFFFFFFFFFFFFFFFFFFFFFFFFFFFFFFFFFFFFFF:FFFFFFFFFFFFFFFFFFFFFFFFFFFFFFFFFFFFFFFFFF:FF:FFFFFFFF:,FFFF,F:FFFFFFFFFFF:FF:FFFFFFFF,FFFFFFF:F:FF,F,:FFFF:FF:F:,FF:FF,:FFFF:FFFF,:::F,FF:FFFFFFFF,F,FF,FF,,FF,F,FF:FF,FFF:FFFF,FFF::,FFFFFFF,:FFF:,,::FFFFFFFF
@A00920:152:HGHKKDRXX:2:2103:31566:34773 1:N:0:AGGAGTGG+TGCTAAGT
ACTCCTACGGGAGGCAGCAGTGGGGAATATTGGACAATGGGGGAAACCCTGATCCAGCCATTCCGCGTGAGTGAAGAAGGCCTTCGGGTTGTAAAGCTCTTTTGTCCGGAACGAAACGGTGCACGTGAATATCGTGCGCTACTGACGGTACCGGAAGAATAAGCACCGGCTAACTACGTGCCAGCAGCCGCGGTAATACGTAGGGTGCGAGCGTTAATCGGAATTACTGGGCGTAAAGCGTGCGCAGGCG
+
FFFFFFFFFFFFFFFFFFFFFFFFFFFFFFFFFFFFFFFFFFFFFFFFFFFFFFFFFFFFFFFFFFFFFFFFFFF:FFFFFFFFFFFFFFFFFFFFFFFFFFFFFFFFFFFFFFFFFFFFFFFFFFFFFFFFFFFFFFFFFFFFFFFFFFFFFFFFF:FFFFF:FF,FFFFFFFFFF:FFFFFFFFFFF::FFFFFFFFFFFFFFFF,FFFFF:FFFF:F:F:F:FFF,FFFFFFFF,,FFF,FFFFFFF
@A00920:152:HGHKKDRXX:2:2103:25138:34914 1:N:0:AGGAGTGG+TGCTAAGT
ACTCCTACGGGAGGCAGCAGTAAGGGATCTTGCGACAATGGGCGAAAGCCTGACGCAGCAACGCCGCGTGCGGGATGACGGCCTTCGGGTTGTAAACCGCTTTTCGGGGGGAAGAGGAAGGACGGTACCCCCGGAATAAGTCTCGGCTAACTACGTGCCAGCAGCCGCGGTAAAACGTAGGAGGCGAGCGTTATCCGGATTTACTGGGTGTAAAGCGCGTGTAGGCGGTCGTGCAAGTGAGGCGTGAAAG
+
FFFFFFFFFFFFFFFFFFFFFFFFFFFFFFFFFF:FFFFFFFFFFFFFFFFF:FFFFFFFFFFFFFFFFFF,FFFFFFFFFFFFFFFFFFFFFFFFFFFFFFFFFFFFFFFFFFFFFFFFFFFF,FFFFFFFFFF:FF:FFFFFFF:FFFFFFF:FFF:FFFFFFFFFFFF:::FFFF:FFFF,FFFFFFFFFFFFFFFFFFFFFFFFFFFFF:FFFFFFFFFFFFFF:FFFFF:FFFFFF,FFF:FF:F
@A00920:152:HGHKKDRXX:2:2103:11017:34976 1:N:0:AGGAGTGG+TGCTAAGT
ACTCCTACGGGAGGCAGCAGTGGGGAATATTGCACAATGGGCGAAAGCCTGATGCAGCAACGCCGCGTGCGGGAAGAAGGCCCTAGGGTTGTAAACCGCTTTCAGCAGGGAAGAAAATGACGGTACTTTCAGAAGAAGGTGCGGCCAACTACGTGCCAGCAGCCGCGGTGACACGTAGGCACCAAGCGTTGTCCGGATTTATTGGGCGTAAAGAGCTCGTAGGCGGTTCGGTAAGTCGGATGTGAAAACT
+
F,F:FF,FFFFFFFFFFFFFFFFFFFFFFF:FFFFF:FFFFFFFFFFFFFF:FFFFFFFFFFFFFFFFFFFFFFFFFFFF:FFFFFFFFFFF:F:FFFFFFFFFFFFFFFFFF:FFFFFFFFFFFF:FFFFFFFF:FFFFFFFFFFFFFFFFFFFFFFFFFFFFF:F:FFFFFFFFF:FF:FFFFFFFFFFFFFF:FFFFFFFFFFFFFFFFF,FFFFFFF:FFFFFFF:FFFFFFFFFFFFFFFFFF::
@A00920:152:HGHKKDRXX:2:2103:9679:35571 1:N:0:AGGAGTGG+TGCTAAGT
ACTCCTACGGGAGGCAGCAGTGGGGAATCTTGCGCAATGCGCGAAAGCGTGACGCAGCAACGCCGCGTGGGGGAAGAAGGCCTTCGGGTTGTAAACCCCTTTCAGGAGGGACGAAGGTTCGGCAGTGAATAGCTGTCCGGACTGACGGTACCTCCACAAGAAGCCCCGGCTAACTACGTGCCAGCAGCCGCGGTAATACGTAGGGGGCTAGCGTTGTCCGGAATCATTGGGCGTAAAGGGCGCGTAGGCG
+
FFFFFFFFFFFFFFFFFFFF:FFFFFFFFFFFFFFF,FFFFFFFFFFFFFFFFFFFFF::FFFFFFFFFFFFFFFFFFFFFFFFFFFFFFFF:FFFFFFFFFFFFFFFFFFFF,FF:FFFFFFFFFFFFFFF:FFFFFFFF:FFFFFFFFFFFFFFFF,FFFFFFFFFF:FFFFF:FFFFFFFFFFFF:FFFFF:FFFF:,,FFFFFFFFFFF:FFFFFFF,FFFFFFFFFFFF,FFFFFFFF:FFFFFF
@A00920:152:HGHKKDRXX:2:2103:15185:35994 1:N:0:AGGAGTGG+TGCTAAGT
ACTCCTACGGGAGGCAGCAGTAAGGGATCTTGCGACAATGGGCGAAAGCCTGACGCAGCAACGCCGCGTGCGGGATGACGGCCTTCGGGTTGTAAACCGCTTTTCGGGGGGAAGAGGAAGGACGGTACACCCGGCAGAAGTCTCGGCTAACTACGTGCAAGCAGCCGCGGTAAAACGTAGGAGGCGAGCGTTATCCTGATTTACTGGGTGTAATGCGCGTGTAGGCGGTCCTGCAAGTGGAGCGTGAAAG
+
FFFFFFFFFFFFFFFFFFFFF,:FFFFF:FFF,:FFF:FFFFFFFF:,F,,:,FF::,:F,FFFF:F:,FFFFFFFFFFF:FF,,FFF:F:FFFFFF:F,FFFF,FFF:FFF,:FFF:,::F:FFFFF,FFFFF,FFFFF:,FF,:FFFFF:FF,:F,,FFFF:,FFFFFFFFFFF:,FFFFFFFFF,FF,,FF,F,,F,F,FF:FF:,FF,:,F:F:,:FF,F,,FF::FF,:F:,,,F,FFFF,,FFF
@A00920:152:HGHKKDRXX:2:2103:10221:36323 1:N:0:AGGAGTGG+TGCTAAGT
ACTCCTACGGGAGGCAGCAGTAAGGGATCTTGCGACAATGGGCGAAAGCCTGACGCAGCAACGCCGCGTGCGGGATGACGGCCTTCGGGTTGTAAACCGCTTTTCGGGGGGAAGAGGAAGGACGGTACCCCCGGAAGAAGTCTCGGCTAACTACGTGCCAGCAGCCGCGGTAAAACGTAGGACGCGAGCGTTATCCGGATTTACTGGGCGTAAAGCGCGGGCAGGCGGCTGTTCAAGTCGGACGTGAAAG
+
FFFFFFFFFFFFFFFFFFFFFFFFFF:FFFFFFF:FFFFFFFFFF:FFFFFFFFFFFFFF:FFFFFFFFFFFFFFFFFFFFFFFFFFFFFFFFF:FFFFFFFFFFFFFFFFFFF::FFFFFFFFFFFFFFFFFFF:FFFFFFFFFFFFFFFFFFFFFFFF::FFFFFFFFFFFFFFFFFFFFFF:FFFFFFFF:FFFF:FFFFFFFFFFFFF:FFFFFFFFFFFFFFF:,FFFFFFFFFFFFFFFFFF:F
@A00920:152:HGHKKDRXX:2:2103:30454:36605 1:N:0:AGGAGTGG+TGCTAAGT
ACTCCTACGGGAGGCAGCAGTAAGGAATATTGCACAATGGACGCAAGTCTGACCCAGCGACGCCGCGTGGAGGAGAAGGGCTTCGGCTCGTAAACTCCTTTTCCCAGGGACGAGAACAGGACGGTACCTGGGGAATAAGTCTCGGCTAACTACGTGCCAGCAGCCGCGGTAATACGTAGGAGGCAAGCGTTATCCGGAATTACTGGGCGTAAAGGGCGTCTAGGTGGCAGCCCAAGCGGGGTGTGAAAGC
+
FF,,F:FFFFFF:FFFFFF:FF:FFFFFFFFFFFFFFFF:FFFFFFFFF:FFFFF:FF:FFFFFFFFFFFFFFFFFFFF:FF:FFFFF:FFFFF:FFF:::FFFFFFFFFFFFFF:FF:FFFFFFFFFFFFF:FFFFFFF:FFFFFF,FFFFF:F:FFFFFF:FFFF:FFFFF:FF:FF,FFF:FF,FF,FF:F:FF:,F,FFFF,,FFFFFFFFFFF:FFFFFF,::FFFFFFF:F,FFFFFFF:FFFF
@A00920:152:HGHKKDRXX:2:2103:4878:36777 1:N:0:AGGAGTGG+TGCTAAGT
ACTCCTACGGGAGGCAGCAGTAAGGAATATTGCACAATGGGCGCAAGCCTGATGCAGCAACGCCGCGTGCCCGAGGAAGGCCTTCGGGTGGTAAAGGGCTTTTCTGGCTGAAGAGTAAGGACGGTAGGCCAGGAATAAGCGTCGGCTAACTACGTGCCAGCAGCCGCGGTAAAACGTAGGACGCGAGCGTTGTCCGGAATTATTGGGCGTAAAGCGCTCGCAGGTGGTTCGTTGCGTCGTGCGTGAAAGA
+
:FFFFFFF,,FFFFF:FFFFFF:FFF,FFFFFFFFFFFFFFFFFFFFFFFFFFFFFF:F:FFFFFF:,FFFFF,FFF:FFFF:FFFFF,,F,:FFFFFFFFFFFFFFFFFFFFFFFFFFFF:FFF:FFFFFFFF:FFFFFFFF:FFF,FFFFF::FFFFF::FFFFFFFFFF:FFFFFFFFFF:FFFFFFFFFFFFFF,FFFFFFFFFFFFFFFFFFFFFFFFF:FFFFFFF,,:FFFFF:FF,FF,F::
@A00920:152:HGHKKDRXX:2:2103:26286:36777 1:N:0:AGGAGTGG+TGCTAAGT
ACTCCTACGGGAGGCAGCAGTGGGGAATATTGGACAATGGGCGGAAGCCTGATCCAGCAACGCCGCGTGAGGGATGACGGCCTTCGGGTTGTAAACCTCTTTCAGAAGGGACGAAGCGCAAGTGACGGTACCTGCAGAAGAAGCCCCGGCTAACTACGTGCCAGCAGCCGCGGTAATACGTAGGGGGCAAGCGTTGTCCGGATTTAATGGGCGTAAAGCGCGTGTAGGCGGCCCGGTAGGTCGGCTGTGA
+
FFFFFFFFFFFFFFFFFFFFFFFFFFFFFFFFFFFFFFF,:FF::FF,,FFFFFFFFFFF:FFFFFFFFFFFFFFFFFFFFF,FF:F:FF,::FF,FFF,FF:F,,F::,,,FFF,F:FFFFF:FFFFFFFFFFFF,,FF,F:,:FFF:FFFFFFFFF,,::FFFF,,F:,,FFF,,FF:,F,FFFFFF,,F,,F::F:F,F,:,:,FFF:F:,:FF:,,F,FFFF:F,:,FF,FFF,FF:FF,FF::,F
@A00920:152:HGHKKDRXX:2:2104:6081:1125 1:N:0:AGGAGTGG+TGCTAAGT
ACTCCTACGGGAGGCAGCAGTGGGGAATATTGGACAATGGGCGAAAGCCTGATCCAGCCATGCCGCGTGAGTGAAGAAGGCCCTAGGGTTGTAAAGCTCTTTCAGCGGGGACGATAATGACGGTACCCGCAGAAGAAGCCCCGGCTAACTTCGTGCCAGCAGCCGCGGTAATACGAAGGGGGCTAGCGTTGCTCGGAATTACTGGGCGTAAAGCGCACGTAGGCGGTCTTTTAAGTCGGGGGTGAAATCC
+
FFFFFFFFFFFFFFFFFFFFFFFFFFFFFFFFFFFFFFFFFFFFFFFFFFFFFFFFFFFFFFFFFFFFFFFFFF:FFFFFFFFFFFFFFFFFFFFFFFFFFFFFFFFFFFFFFFFFFFFFFFFFFFFFFFFFFFFFFFFFFFFFFFFFFFFFFFFFFFFFFFFFFFFFF,FFFFFFFFFFFFFFFFFFFFFFFFFFFFFFFFFFFFFFFFFFFFFFFFF:FFFFFFFFF,FFFFFFFFFFFFFFFFFFFF
@A00920:152:HGHKKDRXX:2:2104:8287:1125 1:N:0:AGGAGTGG+TGCTAAGT
ACTCCTACGGGAGGCAGCAGTGGGGAATCTTGCGCAATGGGCGAAAGCCTGACGCAGCAACGCCGCGTGCGGGATGAAGGCCCTCGGGTTGTAAACCGCTTTCAGTGGGGACGAACCAAGACGGTACCCACAGAAGAAGCCCCGGCCAACTACGTGCCAGCAGCCGCGGTAACACGTAGGGGGCAAGCGTTGTCCGGATTTATTGGGCGTAAAGAGCTCGTAGGTGGCTCAGTAAGTCGGGTGTGAAACC
+
FFFF:FFFFFFFFFFFFFFFFFFFFFFFFFFFFFFFFFFFFFFFFFFFFFFFFFFFFFFFFFFFFFFFFFFFF:FFFFFFFFFFFFFFFFFFFFFFFFFFFFFFFFFFFF:FFFFFFFFFFFFFF:::FFFFF:FFF:FFFF:FFFFF::FFFFFFFF:FFFFFFFFFFFFFFFFFFFFFFFFFFFFFFFFFFFFFFFFFFFFFFFFFF:F,FFFFFFFFFFFFFFFFF:FFFF:FFFFFFFFFFFF:F:
@A00920:152:HGHKKDRXX:2:2104:11541:1251 1:N:0:AGGAGTGG+TGCTAAGT
ACTCCTACGGGAGGCAGCAGTAAGGAATATTGCACAATGGGCGCAAGCCTGATGCAGCAACGCCGCGTGCCCGAGGAAGGCCTTCGGGTTGTAAAGGGCTTTTCTGGCTGAAGAGCAAGGACGGTAGGCCAGGAATAAGCGTCGGCTAACTACGTGCCAGCATCCGCGGTAAAACGTAGGACGCGAGCGTTATCCGGATTTACTGGGCGTAAAGCGCGGGTAGGCGGTTACTTAAGTCATGCGTGAAAGC
+
FFF,FFF:FFFFFFFFFFFFFFFFF:FFFFF:F:FFFFFFFFFFFFFFFFFFFFF,FFFFFFFFFFFFFF:FF,FFFFFFFFFFFFFFFFFFF:FFFFFFFFFFFFF:FF:FFFFF,:FFFFF:FFF:F,,FFFFF,F:,,FFFFFFFFFF:,:FFFFF:FF,FFF,:FFFFFF:FF:FF::F:FF,:F:F,FFFFFFFFFFFFFF,FFFF:FF,FFFFFFF,FFFFF,:FFFFFFFFFF:F,FFFF:FF
@A00920:152:HGHKKDRXX:2:2104:29396:1297 1:N:0:AGGAGTGG+TGCTAAGT
ACTCCTACGGGAGGCAGCAGTGGGGAATCTTGCGCAATGGGAGCAATCCTGACGCAGCGACGCCGCGTGCGGGAGGACGCCCTTCGGGGTGTAAACCGCTGTCGCCCGGGACGAACCGGGGGTTTCGACCCCCCTGACGGTACCGGGCGAGGAAGCGCCGGCTAACTCTGTGCCAGCAGCCGCGGTAATACAGAGGGCGCGAGCGTTGTCCGGAATCACTGGGCGTAAAGGGCGCGTAGGCGGTGGCCTA
+
FFFFFFFFFFFFFFFFFFFFFFFFF:FFFFFFFFFFFFFFFFFFFFFFFFFFFFFFFFFFFFFFFFFFFF:FFFFFFFFFF:FFFFFFFFFFFFFFFFFFFFFFFFFFFFFFFF,FFFFFFFFFFFFFFFFFFFFF:FFFFFFFFFFFFFFFFFFFFFFFFFFFFFFFFFFFFFFFFFFFFFFFFFF:FFFF:F::FFF:FFFFFFFFFFFFFF:FFFFFFF:F:FFFFFFFFFFF:FFFFFFFFFFFF:
@A00920:152:HGHKKDRXX:2:2104:9462:1376 1:N:0:AGGAGTGG+TGCTAAGT
ACTCCTACGGGAGGCAGCAGTAAGGAATATTGCACAATGGACGCAAGTCTGATGCAGCAACGCCGCGTGCCCGAGGACGGCCTTCGGGTTGTAAAGGGCTTTTCTGGCTGAAGAGGAAGGACGGTAGGCCAGGAATAAGCGTCGGCTAACTACGTGCCAGCAGCCGCGGTAATACGTAGGAGGCGAGCGTTATCCGGATTTACTGGGTGTAAAGCGCGTGTAGGCGGTCGTGCAAGTGAGGCGTGAATGC
+
FFFFFFFFFFFFFFFFFFFFFF,:FFFFFFFFFFFFFFFFFFFFFFFFFFFF:FFFFFFFFFFFFFFFFFFFFFFF:FFFFFFFFFFFFFFFFFFFFFFFFF:F:FFFFFFFFFFFF:FFFF,FFFFFFF,FFFFFFFFFFFFFFFFFFFFFFFFFFFFFFFFFFFF:FF:FFFFFFFFFFFFFF,FFF,F:FFFFFFFFFFFFFFFF:FFFFFFFFFFFF:FFF:FFFFFFFFFFFFFFFFFFF,:,FF
@A00920:152:HGHKKDRXX:2:2104:22752:1438 1:N:0:AGGAGTGG+TGCTAAGT
ACTCCTACGGGAGGCAGCAGTGGGGAATATTGCGCAATGGGCGAAAGCCTGACGCAGCGACGCCGCGTGTGGGATGACGGCCTTCGGGTTGTAAACCACTGTCGGGAGGGACGAAGATCTGACGGTACCTCCAAAGGAAGCACCGGCTAACTCTGTGCCAGCAGCCGCGGTAATACAGAGGGTGCGAGCGTTGTCCGGAATCACTGGGCGTAAAGGGCGCGTAGGCGGCCCGATAAGTAGGGGGTGAAAT
+
FFFFFFFFFFF:FFFFFFFFFFFFFF:F,:F,FFFFFFFFFFFFFFFFFFFFFFFFF,FFFFFFFFFFF,FFFFFFF:FFFFFFFFFFFFFFFFFFFFFFFFFF,FFF:FF:FFFFF:FFFFFFFFFFFFFF,F::FF:,FFFFFFFFFFFFFFFFFFF:FFFF:FFFFFFFFFFFFF:F:FFFFFFFFF:,F:F,FFFF:F,,:FF:FFFFFF:FFFFFF,FF:FFFF,FF,F:FFFFFFFF,:FFF::
@A00920:152:HGHKKDRXX:2:2104:10276:1720 1:N:0:AGGAGTGG+TGCTAAGT
ACTCCTACGGGAGGCAGCAGTGGGGAATATTGCGCAATGGGCGGAAGCCTGACGCAGCGACGCCGCGTGGGGGATGACGGCCTTCGGGTTGTAAACCGCTTTCAGTGGGGACGAACCAAGACGGTACCCACAGAAGAAGCCCCGGCCAACTACGTGCCAGCAGCCGCGGTAACACGTAGGGGGCAAGCGTTGTCCGGATTCATTGGGCGTAAAGAGCTCGTAGGCGGTTCGGTAAGTCGGGTGTGAAACC
+
FF:FF:FFFF:FFFFFFFFFFFFFFFFFFFFFFFFFFFFFFFFFFFFFFFFFFFFFFFFFFFFFFFFFFFFFFFFFFFFFFFFFFFFFFFFF:FFFFFFFFF:FFF:FFFFFFFFFFF:FFFF:FFFFF:FFFF,FFFFFFF:FFFFFFFFFFFFFFFFFF:FFFFFFFFFFF:FF,FFFFFF:F,:FFFFFFFFFFFFFFFFFFFFFF,F,,FFFF:FFFFF:FFF:::F::FFF::FFF:FFFFFFF:
@A00920:152:HGHKKDRXX:2:2104:14796:2159 1:N:0:AGGAGTGG+TGCTAAGT
ACTCCTACGGGAGGCAGCAGTGGGGAATCTTGCGCAATGGGCGAAAGCCTGACGCAGCGACGCCGTGTGCGGGAAGAAGGCCTTCGGGTTGTAAACCGCTTTCAGGAGGGACGAAGCCACTCGGGTTAATAGCCCAGAGGGTGACGGTACTTCCAGAAGAAGCCCCGGCTAACTACGTGCCAGCAGCCGCGGTAATACGTAGGGGGCTAGCGTTGTCCGGATTTATTGGGCGTAAAGCGCGTGTAGGCGG
+
FFFFFFFFFFFFFFFFFFFFFFFFF:FFFFFFFFFFFFFFFFFFFFFFF,FFFFF:FFFFFFFFFFFFFFFFFFFFF:F:FF,FFFFFFFFFF:FFF::F,FF,FFFFFFFFFF,FFFFFFFF::FFFF:F,FF:FFFF:FFFFFFFFFFFFFFFFFFFFFFFFFF,F:F:,FFFFF:FFF:FF:FFFFF:F:,FFFFF::FFFFFFF,FFFFFF:F,FF,F,FF,FFFFFFF,FFFFFFF,F,,:FFFF
@A00920:152:HGHKKDRXX:2:2104:25898:2315 1:N:0:AGGAGTGG+TGCTAAGT
ACTCCTACGGGAGGCAGCAGTGGGGAATATTGGACAATGGGCGCAAGCCTGATCCAGCCATGCCGCGTGTGTGAAGAAGGCCTTCGGGTTGTAAAGCACTTTCGGACGGAACGAAATCGCGCTGGTGAATATCCCGCGTGGATGACGGTACCGTAAGAAGAAGCACCGGCTAACTACGTGCCAGCAGCCGCGGTAATACGTAGGGTGCGAGCGTTATTCGGAATTACTGGGCGTAAAGTGTGCGCAGGCG
+
FF:,F:FFFF,FFFFFF:FFF:FFFF:F:,F,,F:,FF:FFFF:FFFFFFFFFF,,FF,:,:FFF:FF:FFFF:FFFF,F,FFFF:F,FFFFFFFFF:FFFFFF,FFF:F,F:FFFFF,FFF,FF:FFF,FFFFFF:,,:FFFFFF:FFFFFFFFFFFFF::FFFFFFFFFFF:FFFFFFFFFF:FF:FFFFFF:,FFF,,FFF,FFF,FFFFFF,,FFFF::F:,FFF,FFF,:FFFFF,FFFF,:FFF
@A00920:152:HGHKKDRXX:2:2104:28727:2801 1:N:0:AGGAGTGG+TGCTAAGT
ACTCCTACGGGAGGCAGCAGTCGGGAATTTTGGGCAATGGGCGAAAGCCTGACCCAGCAACGCCGCGTGAAGGATGAAATCCCTCGGGATGTAAACTTCGCAAGAACGGGAAGAATAAGTAAGGGTTAATATCTCTTACGATGACGGTACTGTTTGTAAGCTCCGGCTAACTCCGTGCCAGCAGCCGCGGTAATACGGAGGGGGCTAGCGTTGTTCGGAATTACTGGGCGTAAAGCGCGCGTAGGCGGCT
+
F:FFFFFFFFFFFFFFFFFFFFFFFFFFFFFFFFFFFFFFFFFFFFFFFFF:FFFFFFF,FFFFFFFFFFFFFFFFFFF:FFFFFFFFFFFFFFFFFFFFFFFFFFFFFFF:FF:FFFFFFFFFFFFFFFFFFFF:FFFFFFFFFFFFFFFF:FFFFFFFFFFFFFFFFFFFFFFFFFFFFFFFFFFFF:F,FFFF:FFFFFFFFFFFFFFFFFFFFFFFFFFFFFFFFFF,FFFFFF,FFFFFFFFF,F
@A00920:152:HGHKKDRXX:2:2104:2474:3208 1:N:0:AGGAGTGG+TGCTAAGT
ACTCCTACGGGAGGCAGCAGTGGGGAATATTGGACAATGGGCGCAAGCCTGATCCAGCCATGCCGCGTGAGTGATGAAGGCCCTAGGGTTGTAAAGCTCTTTCGACGGGGACGATAATGACGGTACCCGTAGAAGAAGCCCCGGCTAACTTCGTGCCAGCAGCCGCGGTAATACGAAGGGGGCTAGCGTTGTTCGGAATCACTGGGCGTAAAGCGCACGTAGGCGGATTGTTAAGTCAGGGGTGAAATCC
+
FFFFFFFFFFFFFFFFFFFFFFFFFFFFFFFFFFFFF,FFFFFFFFFFFFFFFFFFFF:FFFFFFFFFFFFFFFFFFFFFFFFFFFFFFFFFFFFFFFFFFFFFF,FFFFFFFFFFFFFFFFFFFFFF:FFFFFFFFFFFFFFFFFFF:FFFFFFFF:FFFFFFFFFFFFFFFFFF:FFFFFFFFFFFFFFFFFFFFFFFFFFFFFFF:FFFFFFFFFFFFFFFFFFFFFFFFF,:,FFFFFFFF:FFFF
@A00920:152:HGHKKDRXX:2:2104:32325:3521 1:N:0:AGGAGTGG+TGCTAAGT
ACTCCTACGGGAGGCAGCAGTAAGGAATATTGGTCAATGGACGCAAGTCTGAACCAGCCATGCCGCGTGAAGGATGAAGGTCCTCTGGATTGTAAACTTCTTTTATATGGGACGAAACCTCTTATTCTTAAGAGACTGACGGTACCATAGGAATAAGCACCGGCTAACTCCGTGCCAGCAGCCGCGGTAATACGGAGGGTGCAAGCGTTATCCGGATTCACTGGGTTTAAAGGGTGCGTAGGAGGGCAGG
+
FFFFFFFFFFFFF:FFFF:FFFFFFFFFFFFFFFFFFFFFFFFFFFFFFFF:FFFFFFFFFFFFFFFFFFFFFFFFFFFFFFF:,FFFFFFFF:,,FFFFFFFFFFFFFFF:FF,FFF:FFFFFFFFFFFFF,FFF:FFFFFFFFFFFFFFFFFF:FFFFF:FFFF:FFF:FFFFFFFFFF:FFFFFFFFF::,FFFFFFFFFFFFFFFFFFFFFFFF:F:FFFFFFFFFF:FFFFFFFF:FFF:FFFFF
@A00920:152:HGHKKDRXX:2:2104:12825:3756 1:N:0:AGGAGTGG+TGCTAAGT
ACTCCTACGGGAGGCAGCAGTGGGGAATCTTGCGCAATGGCCTAACGGCTGACGCAGCGACGCCGCGTGGAGGATGACGCCCTTCGGGGTGTAAACTCCTGTTGCCCGGGACGAATAGCCCGTTTCGACGGGTCTGACGGTACCGGGTGAGGAAGCACCGGCTAACTCCGTGCCAGCAGCCGCGGTAATACGGAGGGTGCGAGCGTTGTCCGGAATCACTGGGCGTAAAGGGCGCGTAGGCGGGGGGGTA
+
FFFFF,F:FFFFFFFFFFFFFF:FFFFFFFFFF:FFFFFFFFFFFFFFFFFFF,FFFFF:FFFFFFFFFFFFFFFFFFFFF::FFFF:FFFFFFFFFF:FFFFFFFFFFFFFFF,FFFFFFFFFFFFFFFFFFFFFFFFFF:FFFFFFFFFFFFFFFFF,:FFFFF,FFFF:FFFF:FFFFFF:FF,FFFFFFF:FFFFFFFFFFFF,F:FFF:,FFFFFFFFFF,FFF,:FFFFFFFFFFFF,FFFFFF
@A00920:152:HGHKKDRXX:2:2104:27697:6527 1:N:0:AGGAGTGG+TGCTAAGT
ACTCCTACGGGAGGCAGCAGTGGGGAATCTTGCACAATGGGGGAAACCCTGATGCAGCGACGCCGCGTGAGCGATGAAGCCCTTCGGGGTGTAAAGCTCTTTCGGCAGGGACGATAATGACGGTACCTGAAGAAGAAGCTGCGGCTAACTACGTGCCAGCAGCCGCGGTAATACGTAGGCAGCGAGCGTTGTTCGGAGTTACTGGGCGTAAAGAGTGCGTAGGCGGTGTTCCAAGTCTGGTGTGAAATCT
+
FFFFFFFFFFFFFFFFFFFFFFFFFFFFFFFFFFFFFFFFFFFFFFFFFFFFF:FFFFFFFFFFFFFFFFFFFFFFFFFFFFFFFFFFFF:FFFFFFFFFFFFFFFFFFFFFFFFFFFFFFFFFFFFFFFF:FFFF,FFFFFFFFFFFFFFFFFFFFFFFFFFFFFFF:FFFFFFFFFFFFFFFFFFFFFFFFF:FFFFFFFFFFFFFFFFFFFFFF,FFF:FFFFFFFFFFFFFFFFFFFFFFFFFFFF
@A00920:152:HGHKKDRXX:2:2104:29948:6793 1:N:0:AGGAGTGG+TGCTAAGT
ACTCCTACGGGAGGCAGCAGTGGGGAATTGTTCGCAATGGGCGCAAGCCTGACGACGCAACGCCGCGTGGAGGATGAAGGTCTTCGGATTGTAAACTCCTGTTGCCCGGGACGAAAAGCTCCGACCTAACACGTTGGAGTCTGACGGTACCGGGTGAGGAAGCCCCGGCTAACTCTGTGCCAGCAGCCGCGGTAATACAGAGGGGGCGAGCGTTGTTCGGAATTACTGGGCGTAAAGCGCGCGTAGGCGG
+
FFFFFFFFFFFFFFFFFFFFFFFFFFFFFFFFFFFFFFFFFFFFFFFFFFFFFFFFFFFFFFFFFFFFFFFFFF,FFFFF:FFFFFFFFFFFF:FFFFFFFFFFF,FFFFFFF:FFFFFFFFFFFFFFFFFFF,:FFFFFFFFFFFFFFFF,,FFFFFFFFFFFFFFFFFFFF:F:,FFFFFFFFF:FFF:FFFFFF,F:FFFFFFFFF:FFFFFFFFFFFF,:FF,FFFFF::FF,:FFFFFFFFFF:F
@A00920:152:HGHKKDRXX:2:2104:30843:7091 1:N:0:AGGAGTGG+TGCTAAGT
ACTCCTACGGGAGGCAGCAGTGGGGAATTTTGGACAATGGGCGCAAGCCTGATCCAGCCATTCCGCGTGCAGGATGAAGGCCCTCGGGTTGTAAACTGCTTTTGTACGGAACGAAAAGGCCTTCTCCAATACAGAGGGCTCATGACGGTACCGTAAGAATAAGCACCGGCTAACTACGTGCCAGCAGCCGCGGTAATACGTAGGGTGCAAGCGTTAATCGGAATTACTGGGCGTAAAGCGTGCGCAGGCG
+
FFFFFFFFFFFFFFFFFFFFFFFFFF,FFFFFFFFFFFFFFFFFFF:FFFFFFFFFFFFFFFFFFFFFFFFFFFFF:FFFFFFFFFFF:FFFFFFF,,FFF,FFFFFFFF:FFFFF::FFFFF:FFFFFFFFFF:FFF,FFFFFFFFFFFFFFFFFFFFFFFFFFFFFFFFFFFFFFFFFFFFFFFFFFFFFFF:F:FFFFFFFFFFFFFFFFFFFFFFFFF:FFFFF:FFFFFFFFFFFFFFFFFFFFF
@A00920:152:HGHKKDRXX:2:2104:31349:7404 1:N:0:AGGAGTGG+TGCTAAGT
ACTCCTACGGGAGGCAGCAGTAAGGAATATTGCACAATGGGCGCAAGCCTGATGCAGCAACGCCGCGTGCCCGAGGAAGGCCTTCGGGTTGTAAAGGGCTTTTCTGGCTGAAGAGACAGGACGGTAGGCCAGGAATAAGCGTCGGCTAACTACGTGCCAGCAGCCGCGGTAAAACGTAGGACGCGAGAGTTATCCGGATTTACTGGGCGTAAAGCGCGGGCAGGCGGCTGTTCAAGTCTGGCATGAAATC
+
FFFF:FFFFFFFFFFFFF:FFFFFFFFFFFFFFFFFFFFFFFFFFFFFFFFFFFFFFFFFFFFFFFFFFFFFFF,FF,FFFFFFFFFFF:FFFFFFF:FFFF:F:FFF,FFF,FFFFF:FFFFFFFFFFF:FFFFFFFFFFFFFFFFFFFFFFF,FFFF,FFFF,FFFFF:F:FF:FF,,,FFFFFF,,FFFFFF,FFFFFFF,F,FFF,,:FFFFF:FFFF:FFFFFFFFFFF,FFF,:FFF:FF:,F:
@A00920:152:HGHKKDRXX:2:2104:27507:7670 1:N:0:AGGAGTGG+TGCTAAGT
ACTCCTACGGGAGGCAGCAGTGGGGGATATTGCACAATGGGGGAAACCCTGATGCAGCGACGCCGCGTGGAGGAAGAAGGTTTTCGGATTGTAAACTCCTGTCGTTAGGGACGATAATGACGGTACCTAACACGAAAGCACCGGCTAACTACGTGCCAGCAGCCGCGGTAATACGTAGGTGGAGAGCGTTATCCGGAATGATTGGGCGTCAAGGGTGCGTAGGTGGCAGATCAAGTCTGGAGTAAAAGGT
+
:FFFFFFFFFFFFFF::FFF:FFFFFFFFFFFFFFFF:FFFFF:FFFFFFFF,FFFFFFFFFFFFFFFFFFFFFFF:,FF:FFFFFFFFFFFF,FFF:FFFFFFFFFFFFFFFFFFF,FFFFF,FFF,FFFF,:FF,,FFFFF,FFFFFFFF::FFFFFFF:FFFFF,:F,::F:F,:F,FF,FFF,,FFFFFFFFF,,FFFFFFF,FF,FF,F,,:,F,,FF:FFF,FF:F::F::FFFF:F:F:F,FF
@A00920:152:HGHKKDRXX:2:2104:30355:8500 1:N:0:AGGAGTGG+TGCTAAGT
ACTCCTACGGGAGGCAGCAGTGGGGAATCTTGCACAATGGGCGCAAGCCTGATGCAGCCAAGCCGCGTGGATGACGAAGGCCTTAGGGTTGTAAAGTACTTTCATCGAGGAGGAAGGCATTGTGGTTAAAAAACGCAGAGAATGAAGTTACTCGCAGAAGAACCACCGTCTAACTCAGTGCCATCAGCCGCGGAAATAATGAGGGTGCAAGCGGTAAACGGAATTACATGGCGTAAAGCGGAAGCAGGCC
+
FFFFFFFFFFF:FFFFFFFFFFFFFFFF,FFF:FFFFFFFF,FFFFFFFFFFF:F:FF:F:FFFFFFFF,:FF,FFFFFFFFFF,FFFFFFFFFFF,FFFFF:,,FF:FFF,F:,F:,,F,FF,:,F,,,,F::FFFF,:F,FFF,,F,FF,F:FF,F:,FF,FFF,F,,,,:FFF,FFF,F,,,,,F,FFF,,,F,FF,,,,FF:,FFF,,F:::,,,,,,F,,,F::FF,,,,F:FF,,::F:F,FF,
@A00920:152:HGHKKDRXX:2:2104:5620:8938 1:N:0:AGGAGTGG+TGCTAAGT
ACTCCTACGGGAGGCAGCAGTAAGGGATCTTGCGAAAATGGGCGAAAGCATGACGCAGCAACGCCGCGTGCGGGATGACGGCCTTCGGGTTTTAAACCGCTTTTCGGGGGGAATAGGAAGGACGCTACCCACGGAATAAGTCTCGGCTAACTAAGTGCCAGCAGCCGCGGTAAAACGTAGGAGGCGAGCGTTAACAGGATATACTGGGTTAAAAGCTCGTGTAGGCGGTCGTGCAAGTGAGGCGTGAAAG
+
FFFFFFFFFFFFFFFFFFFFFF,FFFFFFFFF:F,,F,:FF,F:FF,FF,F:FF,F,,FFFF,FF::,FFF,FFF::F:F:F:F,FFFFFF,FFF:F,F:F:F,:F,FFF:F:,FF,FFFFFF,,,:FFF,FF,FF,F,,:FFF,:,FFFFFF,FF::FFFF:,FFFF:,,F,:,F:F,,,FF,FFF:F::FF,F,,,:F,FF:FF,FF,,FFF,,,F:F,FFFFFF,FF:FF:FFF,FF:,F,,FFF,:
@A00920:152:HGHKKDRXX:2:2104:9833:9064 1:N:0:AGGAGTGG+TGCTAAGT
ACTCCTACGGGAGGCAGCAGTAAGGGATATTGCACAATGGGCGCAAGCCTGATGCAGCAACGCCGCGTGCGCGATGAAGGCCTTCGGGTCGTAAAGCGCTTTTCTGGCTGACGAGGAAGGACAGTAAGCCAGGAATAAGTGTCGGCTAACTACGTGCCAGCAGCCGCGGTAAAACGTAGGACGCAAGCGTTATCCGGAGTTACTGGGCGTAAAGCGCGGGCAGGCGGTCTGTCAAGTGGGATGTGAAAGC
+
FFFFFFF:FFF:FFFFFFFFFFFFFFFFFFFFFFFFFFFFFFFFFFFFFFFFFFFF:FFFFFFFFFFFFFF:FFFFFF:FFFFFFFFFFFFFFFFFFFFFFFFFFFFFFFFFFFFF::FF:F:FFF:FFFFFFFFFFFFFFFF:FFF:FF:F:FFFFFFF:FFFFF:F:F:FFFFFFFFFFFFFFFFFFF:::FFFFFFF:F:FFFFFFF:F:F:F:FFFFFFF:FFFFFF:FFFFFFFFF:FFFFFFF:
@A00920:152:HGHKKDRXX:2:2104:30987:9752 1:N:0:AGGAGTGG+TGCTAAGT
ACTCCTACGGGAGGCAGCAGTGGGGAATATTGGACAATGGGCGAAAGCCTGATCCAGCCATGCCGCGTGTGTGAAGAAGGTCTTCGGATTGTAAAGCACTTTAAGTTGGGAGGAAGGGCAGTAAGTTAATACCTTGCTGTTTTGACGTTACCGACAGAATAAGCACCGGCTAACTCTGTGCCAGCAGCCGCGGTAATACCGAGGGTGCACGCGTTAATCGGAATTACTGGGCGGACAGCGAGCGTCGGTG
+
FFFFFFFF:FFFFFFFFFFFFFFFF:FFFFFFFFFFFFFFFFFFFFFFFFFFFFFFFFFFFFFFFFFFFFFFFFFFFFFFFFFFFFFFFF,FFFF:FFFF:FFFFFFFFF,F,:,FFFF:FFFFFFFF:FFFFFFFFFFFFFFFFFFFF,FFFFFFF:FFFFFFFFFFFFF,FFFFFFF,FFFFFFFFFFFFFFF,F,F,:FFFFFFF:,FFFFFFFFF:FF,FFFFFFFFFF,:,,FFF,FF:F,F,FF
@A00920:152:HGHKKDRXX:2:2104:5846:10426 1:N:0:AGGAGTGG+TGCTAAGT
ACTCCTACGGGAGGCAGCAGTGGGGAATATTGGACAATGGGCGAAAGCCTGATCCAGCAATTCCGCGTGGGTGAAGAAGGTCTTCGGATTGTAAAGCCCTTTCGTTGGGGACGATGATGACGGTACCCAAAGAAGAAGCCCCGGCTAACTTCGTGCCAGCAGCCGCGGTAATACGAAGGGGGCTAGCGTTGCTCGGAATGACTGGGCGTAAAGGGCGCGTAGGCGGCGCGATCAGTCAGGCGTGAAATTC
+
FFFFFFFFFFFFFFF:FFF:F,:FFFFFFFF,FFFFFFFFFF:FFF:F:FFFFFFFFFFFFFFFFF::F,FFFFFFFF:FF,FFFFFFF:FFFFFFFFFF:FFFFFFFF:FF:FF:FF,F:,F:FF:FFFF,FFFFF,F,FFFFFFFFF::FFFFFFF,FFFFFFFF:FF:FFF,:::FFFF:FFF,F:FF:FFF,FFFF:FFFFFFFFF:F,,FF,,FFFF,,FFF,FFF:FFF,FFF,:F::FFF,,F
@A00920:152:HGHKKDRXX:2:2104:24532:11036 1:N:0:AGGAGTGG+TGCTAAGT
ACTCCTACGGGAGGCAGCAGTAAGGGATCTTGCGACAATGGGCGAAAGCCTGACGCAGCAACGCCGCGTGCGGGATGACGGCCTTCGGGTTGTAAACCGCTTTTCGGGGGGAAGAGGAAGGACGGTACCCCCGGAAGAAGTCTCGGCTAACTACGTGCCAGCAGCCGCGGTAAAACGTAGGAGGCGAGCGTTATCCGGATTTACTGGGTGTAAAGCGCGTGTAGGCGGTCCTGCAAGTGGCGCGTGAAAG
+
FFFFFFFFFFFFFFFFFFFFF:FFFFFFFFFFFFFFFFFFFFF:F:FFFFFFFFFFFFFFFFFFFFFFFFFFFFFFF:FFFFFFFFFFFFFFF:,:FFFFFFF,FFFFFFFFFF,FFFFFFFFFF:F:FFFFFFF,FFFFFF:FFFFFFFFFFFFFFFFFFFFFFFFFFFFFFFFFFFFFFFF,FFFFFFFF::FFFFFFFFFFFFFFFFFFFFFF,FFFFFF,F:FFF:F:F:FFFFFFFFF:F:FFFF
@A00920:152:HGHKKDRXX:2:2104:2754:12399 1:N:0:AGGAGTGG+TGCTAAGT
ACTCCTACGGGAGGCAGCAGTGGGGAATCTTGCGCAATGGCCGAAAGGCTGACGCAGCGACGCCGCGTGTGGGAGGACGCCCTTCGGGTTGTAAACCACTGTTGCCCGGGACGAAACTCCTTTTTCGAGAGGACTGACGGTACCGTGTGAGGAAGCACCGGCTAACTCCGTGCCAGCAGACGCGGTAATCCGGAGGGTGCGAGCGGTGTCCGGAATCACTGGGCGGAAAGGGCGCGTAGGTGGCAAGGCC
+
FFFFFFFFFFFFFFFFFFFFFFFFFF:FF:FFFFFFFFFFFFFFFFFFFFF:FFFFFF:FFFFFFFFFF,FFFFFFFFFFFFFFFFFF,,FFFFF,FFFFFF,FFFFFF,FFFFF::F:,F,F:,F::FF:,:F::,:FFFF:,F,,,F:,,:,:FFF,FFF:FF,:FFF,F,FF,FFF,,,FFF,F,F,,:F,,,:FFFF:FFF,FF,FFF,,FFFF:FFF,F,:FF,FFFFF,F:F:F:,FF,FFF:,
@A00920:152:HGHKKDRXX:2:2104:27498:12665 1:N:0:AGGAGTGG+TGCTAAGT
ACTCCTACGGGAGGCAGCAGTGAGGGATATTGCGCAATGGGGGAAACCCTGACGCAGCGACGCCGCGTGGGCGATGAATGCTTTCGGGACGTAAACCCCTAATCCCACTGAGGAGACACGGACAGTAGGTGTGGAATAAGTCACGGCTAACAACGTGCCAGCAGCCGCGGTAAAACGTACGAGGCCAGCGTTATACGGAGTTACTGGGCGTAAAGCGCGACAAGGAGGTCGTGTAAGTGGCGGGTGAAAG
+
FF,F:,FF::FFFFFF:F,F:FF:FF,FFFFF,FF,FFFFFFFF:FFFFFFFF,FF::FFF,F,FFFFF,:::F::,,,,F,::FFFF,FF:FF:,,,F,,,FFF,FFFF:FFF,FFF,F,F,,F,F,,FF,,F:F,FF:FF:FFFFFF:F,FF,:FF:FFFF,,FFF,:F,FFFF,FF,F:F,F,:FFF,FFF,,,FF:FFF,FFF,F,FFF:,,,:,,,,F,,,FF:F:,:F,,F,,FF:,,F:,,F,
@A00920:152:HGHKKDRXX:2:2104:18186:12696 1:N:0:AGGAGTGG+TGCTAAGT
ACTCCTACGGGAGGCAGCAGTGGGGGATCTTGCGCTAATGCGCGAAAGCGTGACGCAGCGACGCCGCGTGGGGGATGAAGGCCTTCGGGTTGTAAACCCCTTTCGGCAGGGACGAAGGGAAACTGACGGTACCTCCAGAAGAAGCCCCGGCTAACTACGTGCCAGCAGCCGCGGTAATACGTAGGGGGCAAGCGTTGTCCGGATTTACTGGGCGTAAAGAGCGTGTAGGCGGCCAGGCAGGTCTGTTGTG
+
F,FFFFFF,FFFFFFFFFF:FFFFFFFFFFFFFFFFFF,FFFFFFFFFFFFFFFFFFFFFFF,F:FFFFFF,:FFFFFF:F:FFF:FFFFFFFFFFFF,:F,FFFFFFFFFFFFFFFFFFFFFFFFFFFFFFFFFFFFFFF,F:F:FFFFFFFF:FFFFFFFFFFFFFFFFFFFFFFFFFFFFFFFFFFF:FFFFFFFF:FFFFFFFFFFFFFFFFFFFFFFFFFFFFFFFFF:FFFFFFFFFFFFFFFF
@A00920:152:HGHKKDRXX:2:2104:8910:16924 1:N:0:AGGAGTGG+TGCTAAGT
ACTCCTACGGGAGGCAGCAGTAGGGAATCTTCCACAATGGACGAAAGTCTGATGGAGCAACGCCGCGTGAGTGAAGAAGGTTTTCGGATCGTAAAACTCTGTTGTAAGGGAAGAACACGTACGAGAGTAACTGCTCGTACCTTGACGGTACCTTATTAGAAAGCCACGGCTAACTACGTGCCAGCAGCCGCGGTAATACGTCGGTGGCAAGCGTTGTCCGGAATTATTGGGCGTAAAGCGCGCGCAGGCG
+
F:FFF:FFFF:FFFFFFFFFFFFFFFFFFF:FFFFFFFF:FFFF::FFF,FFFFFFFFFF:FFFFFFFFFF:F:FFF:FFFFF,FFFFFFFFFFF:,FFFFFFF,F,FFFFFF::FFF:,,:FF:FFFFFF:FFFFFFFFF::FFF,FF,:FF:FFF:,F:F,F,FFFF::FFFFFFFFFFF::F:F:FFFFFFFFFFFFFF,FFFFFF:FFF,,F:F:F::,F,FFFF:,FFFFF:FFFFFFFFFFFFF
@A00920:152:HGHKKDRXX:2:2104:30364:17033 1:N:0:AGGAGTGG+TGCTAAGT
ACTCCTACGGGAGGCAGCAGTGGGGAATATTGGTCAATGGGCGCAAGCCTGAACCAGCCACGCCGCGTGAGTGATGAAGGCCTTCGGGTTGTAAAGCTCTGTGGGGAGGGAAGAAAACGTCGGGTAAGAAACGACCCGGCCTTGACGGTACCTCCTTAGCAAGCACCGGCTAACTCTGTGCCAGCAGCCGCGGTAATACAGAGGGTGCGAACGTTGCTCGGAATTACTGGGCGTAAAGCGCGTGTAGGCG
+
FFFFFFFFFFFFFFFFFFFFFFFFFFFFFFFFFFFFFFFFFFFFFFFFFFFFFFFFFFFFFFFFFFFFFFFFFFFFFFFFFFF:FFFFFFFFFFFFFFFFFFFFFFFFFFF:FFFFFFFFFFFFFFFFFFFFFFFFFFFFFFFFFFFFFFFFFFFFFFFFF:FFFFFFFFFFFFF:FFFFFFFF:FFFF:FFFFFFFFFFFFFFFFFFFF:FFF:FFF:FFF,:FFFFFFFFFFFF:FFFFFFFF:FFFF
@A00920:152:HGHKKDRXX:2:2104:15591:17597 1:N:0:AGGAGTGG+TGCTAAGT
ACTCCTACGGGAGGCAGCAGTGGGGAATATTGGACAATGGGGGCAACCCTGATCCAGCGATGCCGCGTGAGTGAAGAAGGCCCTCGGGTCGTAAAGCTCTTTAGGTTGGGAAGAAGGGTAATTGTTTAAGAGATAGTTACCTTGACGGTACCGACAGAATAAGCACCGGCAAACTCTGTGCCAGCAGCCGCGGTAATACAGAGGGTGCGAGCGTTAATCGGAATTACTGGGCGTAAAGGGCGCGTAGGCG
+
FFF:FFFFFFFFFFFFFFFFFFFFFFFFFFFFFFFFFFFFFFFFFFFFFFFFFFFFFFFFFFFFFFFFFFFFFF,FFFF:FFFFFFFFFFFFFF:F:FF:,FFFFFFFFFFFFFFFFFFFFFFFFF:FFFFFFFFFFFFFFFFFFFFFFFFFFFFFFFFFFFFFFFFFFFFFFFFFFFFFFFFFFFFFFFFFFFFFFFFFFFFFFFFFFFFFFF:FFFFFFFFFFFFFFF,FF::F,FFFFFFFFFFFFF
@A00920:152:HGHKKDRXX:2:2104:15203:17801 1:N:0:AGGAGTGG+TGCTAAGT
ACTCCTACGGGAGGCAGCAGTGGGGAATCTTGGACAATGGGCGCAAGCCTGATCCAGCCATGCCGCGTGAGTGAAGAAGGCCTTAGGGTTGTAAAACTCTTTCGCCGGAGAAGATAATGACGGTATCCGGAGAAGAAGCCCCGGCTAACTCTGTGCCAGCAGCCGCGGTAAGACAGAGGGTGCAAACGTTGTTCGGAATTACTGGGCGTAAAGCGAGTGTAGGCGGTCTGCTAAGTCGGGTGTGAAAGCC
+
FFFFFFFFFFFFFFFFFFFFFFFFFFFFFFFFFFFFFFFFFFFFFFFFFFFFFFFFFFFFFFFFFFFFFFF:FF,FFFFFFF,FFFFFFFFFFFFFFFFFFFFFFF:FFFF,FFFFF:FFFFFFFFFFFFFFF:FF,FFFFFFFF:F,FFFFFFFFF,:FFFFFFFFF:F,FFFFFFFFFFFF:,F,FF,F::F,FF,FFF::F:FFFFF,FF,FFFF:F,:FFFFF,FFF,F,FFFFFFFFF:F,:FFF
@A00920:152:HGHKKDRXX:2:2104:16089:18771 1:N:0:AGGAGTGG+TGCTAAGT
ACTCCTACGGGAGGCAGCAGTGGGGAATATTGCGCAATGGACGAAAGTCTGACGCAGCGACGCCGCGTGTGGGATGAAGCCTTTCGGGGTGTAAACCACTGTTGCCCGGGACGAAACTCCTTTTTCGAGAGGATTGACGGTACCGGGTGAGGAAGCACCGGCTAACTCTGTGCCAGCAGCCGCGGTAATACAGAGGGTGCGAGCGTTGTCCGGAATCACTGGGCGTAAAGGGCGCGGAGGTGGCTTGGTA
+
FFFFFFFFFFFFFFFFFF:FFFFFFF:F,F,FFFFFFFFFFFFFF::FFFFFFFFFFFFFFFFFFFFFFFFFFFFFFFFFFFFFFFFFFFFFFFFFFFF,FFFFFFFFFFFFFFFFFFFFFFFFFFFFFFFFFFFFFFFFFFFFFFFFFFFFFFFFFFFF:F:FF:FFFFFFFFFF:FFFFFFFFF,FFFFFFF:FFFFFFFFFFFFFFFFFF:FFFFFFFFFFF,,F,:FFFF::,FFFFFFF:FFFFF
@A00920:152:HGHKKDRXX:2:2104:26621:18912 1:N:0:AGGAGTGG+TGCTAAGT
ACTCCTACGGGAGGCAGCAGTGGGGAATATTGGGCAATGGGCGCAAGCCTGACCCAGCGACGCCGCGTGCGGGATGACGCTTCTCGGAGTGTAAACCGCTGTCAGAGGGGACGAACGGCCGGAGTGGGAATACTGCTTCGGATTGACGGTACCCTCAAAGGAAGCGCCGGCTAACTCCGTGCCAGCAGCCGCGGTAATACGGAGGGGGCGAGCGTTGTCCGGATTTCTTGGGCGTAAAGAGCTCGTAGGC
+
FFFFFFFFFFFFFFFFFFFFFFFFFF:FFFFFFFFFFFFFFFFFFFFFFFFFFFFFFFFFFFFFFFFFFFFFFFFFFFFFFF,FFFFFFFFFFFFFFFFFFFFFFFFFFFFFF,FFFF:FFFFFFFFFFFFFFF::FFFFFFFFFFFFFFFFFFFFF:FFFF:FFFFFFFFF:FFFFFFFFFFFFFFFFFFFFFFF,FFFFFFFFF:FFFF:FFFFFFFFFFF,FF,F,F,FFFFF,F,::FF:F:F::F
@A00920:152:HGHKKDRXX:2:2104:15049:19664 1:N:0:AGGAGTGG+TGCTAAGT
ACTCCTACGGGAGGCAGCAGTGGGGAATATTGCGCAATGGGCGGAAGCCTGACGCAGCGACGCCGCGTGGGGGATGACGGCCTTCGGGTTGTAAACCTCTTTCGCTATCGACGAAGCCTTTCGGGGTGACGGTAGGTAGAGAAGAAGCACCGGCCAACTACGTGCCAGCAGCCGCGGTAACACGTAGGAGGCGAGCGTTATCCGGATTTACTGGGCGTAAAGCGCGTGTAGGCGGTTCCATAAGTCGTGC
+
FFFFFF,F:FFFFFFFFFFFFFFFFFFF,F:FFFFF:FFFFFFFFFFFFFFFFF::FFFFFFFFFFFFFFFFFFFFFFFFFFFFFFFFFFFFFFFFFFFFFFFFFFFFFF:FFFFFF:F,FFFFFFF:FFFFFFFFFFFFFFFFFFFFFFFFFFFFFFFFFFFFFFF::FFFFFFFFFFFFFF:FF:FFFFF:FFFFFFFFFF::FFF:FFFFF::FFFFF:FFFFFFF:FFFFFFF:FFF,FF::F::F
@A00920:152:HGHKKDRXX:2:2104:8585:20118 1:N:0:AGGAGTGG+TGCTAAGT
ACTCCTACGGGAGGCAGCAGTGGGGAATATTGGACAATGGGCGAAAGCCTGATCCAGCCATGCCGCGTGAGTGATGAAGGCCCTAGGGTTGTAAAGCTCTTTCACCGGGGAAGATAATGACGGTACCCGGAGAAGAAGCCCCGGCTAACTTCGTGCCAGCAGCCGCGGTAATACGAAGGGGGCTAGCGTTGTTCGGATTTACTGGGCGTAAAGCGCACGTAGGCGGATCGTTAAGTCGGGGGTGAAATCC
+
,,,:F,F,F,:F,FFFFFF:FF:F:FFFF,F,FFF:F:F,FFFFFF:FFFFFF::FFFFFFFF:,F:,:FF:,,FF,:,FFFF,F::F:F:FFFF,FF:FFFFFFFFFFFFFFFFF:FFFFF:FFFFFFFFFFFFF::FF::FFFF:FFFFFF:F:FFFFFFFF,FF,FFFF:FF::F,F,FFFFFF,F:FFFFF:FFFFFFFFFFFFF,FFFFFFFFF,FFFFFFFFF:FFFFFFF:,:FFFF:FFF,F
@A00920:152:HGHKKDRXX:2:2104:14552:21057 1:N:0:AGGAGTGG+TGCTAAGT
ACTCCTACGGGAGGCAGCAGTGAGGAATCTTGCGCAATGGGGGAAACCCTGACGCAGCCACGCCGCGTGGAGGATGAAGGTCCTATGGATCGTAAACTCCTTTTCTGAGAGAAGAAGGCCCATCGATCGGTGGGTGTGACGGTATCTCAGGAATAAGCACCGGCTAACTCCGTGCCAGCAGCCGCGGTAATACGGAGGGTGCAAGCGTTGTCCGGAATCACTGGGTGTAAATGGTGTGTATGAGGGCGTG
+
FFF:FF,FFFFFF:,FF:FFF:F:FFFFF,:,:,FFF,,,FFFFFF:F,FF:FF,F:F:,,:,,::,F,FFF,FF,FFF,FFFFFFF:FF,FFFF:F,,F,F::FFFF,F::FF:FF:F,FFF,FF,,:FFF:F::FFFF,FF,:FFFF:FFFFFFF::,FFFFF:F,F,,,::FF:F:FF:F,F,FFF:FF,F:FFFFFFF:F:FF:FFFF,:FF:FFF,FF,:FFFF,:,,F:FFF:F,:,,:F:FFF
@A00920:152:HGHKKDRXX:2:2104:11388:21308 1:N:0:AGGAGTGG+TGCTAAGT
ACTCCTACGGGAGGCAGCAGTGGGGAATATTGGACAATGGGCGAAAGCCTGATCCAGCAATGCCGCGTGAGTGATGAAGGCCTTAGGGTTGTAAAGCTCTTTTACCCGGGATGATAATGACAGTACCGGGAGAATAAGCCCCGGCTAACTCCGTGCCAGCAGCCGCGGTAATACGGAGGGGGCTAGCGTTGTTCGGAATTACTGGGCGTAAAGGGCGCGTAGGCGGCCTGCTAAGTCAGACGTGAAATCC
+
FFFFFFFFFFFFFFFFFFFFFFFFFFFFFFFFFFFFFFFFFFFFFFFFFFFFFFFFFFFFFFFFFFFFFFFFFFFFFFFFFFFFFFFFFFFF:FFFFFFFFFFFFFFFFFFFFFFFFFFFFFFFFFFFFFFFFFFFF:FFFFFFFFF:F:FFFFFFFFFFF:FFFFFFFF:FFFFFFFFFFFFFFFFFFFFFFFFFFFF:FFFFFFFFFFF:FFFF:FFFFFFFFFFFFFFF:FFFFF:,FFFFFFF:F:
@A00920:152:HGHKKDRXX:2:2104:2139:22889 1:N:0:AGGAGTGG+TGCTAAGT
ACTCCTACGGGAGGCAGCAGTAAGGGATCTTGCGACAATGGGCGAAAGCCTGACGCAGCAACGCCGCGTGCGGGATGACGGCCTTCGGGTTGTAAACCGCTTTTCGGGGGGAAGAGGAAGGACGGTACCCCCGGAAGAAGTCTCGGCTAACTACGTGCCAGCAGCCGCGGTAAAACGTAGGAGGCGAGCGTTATCCGGATTTACTGGGTGTAAAGCGCGTGTAGGCGGTCCTGCAAGTGGCGCGTGAAAG
+
FFFFFFFFFFFFFFFFFFFFFF:FFFFFFFFFFFFFFFFFFFF:FFFFFFFFFFFFFFFFFFFFFFFFFFFFFFFFFFFFFFFFFFFFFFFFFFFFFFFFFFFFFFFFFFFFFFFFF:FFFFFFFF,FFFFFFFFFF,FF,:FFFFFFFFFFFFFFFF:F:F:FF:FFFF:::FFFFFFFFFFFFFFFFFFF,FFFFFFFF:F:FFFFFFFFFF:F:FFFF:FFFFFFFFFF:FFFFFF:FFF::FFFFF
@A00920:152:HGHKKDRXX:2:2104:31268:23046 1:N:0:AGGAGTGG+TGCTAAGT
ACACCTACGGGAGGCAGCAGTAAGGGATCTTGCGACAATGGGCGAAAGCCTGACGCAGCAACGCCGCGTGCGGGATGACGGCCTTCGGGTTGTAAACCGCTTTTCGGGGGGAAGAGGAAGGACGGTACCCCCGGAATAAGTCTCGGCTAACTACGTGCCAGCAGCCGCGGTAAAACGTAGGAGGCGAGCGTTATCCGGATTTACTGGGTGTAAAGCGCGTGTAGGCGGTCGTGCAAGTGAGGCGGGAAAG
+
,::FF:FF,F:F,FF:,FFF:FFFFFFFFFFF:FFFF:,,FFFFFFFFFF:FFFFFFFFFFFF:FFFF:FFF::FFFFFFFFFFF:FF::FFFFFFFFFFFF:FFFFFFF:FF:FFFFFFFFFFFFFFFFFFF:FFFFFFFFFFFFFFFFFFFFFFFFF:FFF,:FFF:FF,FF:,FFFFFFFFFFFFFF:FFFFF,,FFF:FFFF,FFFF:FFFFFFFF,FFFFFFFFFF:FFF,FF,F,FFF,FF,:F
@A00920:152:HGHKKDRXX:2:2104:1325:23766 1:N:0:AGGAGTGG+TGCTAAGT
ACTCCTACGGGAGGCAGCAGTGGGGGATCTTGCGCTAATGCGCGAAAGCGTGACGCAGCGACGCCGCGTGGGGGATGAAGGCCCTCGGGTTGTAAACCCCTTTCGGCAGGGACGAAGGGAAACTGACGGTACCTGCAGAAGAAGTCCCGGCTAACTACGTGCCAGCAGCCGCGGTAACACGTAGGGGACGAGCGTTGTCCGGATTCATTGGGCGTAAAGCGCGCGTAGGCGGCTCGGAAAGTCGGGCGTG
+
,::FF,FFFFFFFFF:FFFFF:FFFFFFF:F:FFFFFFFFFFFFFFFFFFFFFFFFFF:FF:FFFFFFF:FFFFFFFFFFFFF:FFFFF,FFFFFFFFFFFFFF:FFFFF,FFFFFFFFFFFF,FF,FFFFFFF,FF,:FF:,FFFFFFFFFF,,FFFFF::FFFFFFFFFFF:FF,FFFFFFFF,FFF:FFFFF,FFF:FFF:FFFF,FFFFFFF::,:FFFFFFFFFFFF:FFF,FF:F,F:FFFF,F
@A00920:152:HGHKKDRXX:2:2104:22110:24533 1:N:0:AGGAGTGG+TGCTAAGT
ACTCCTACGGGAGGCAGCAGTGGGGAATTGTTCGCAATGGGCGCAAGCCTGACGACGCAACGCCGCGTGGAGGATGAAGATCTTCGGGTCGTAAACTCCTGTCGAGTGGGAAGAAACGCTTCGGGGCTAATATCCCCGGAGTTTGACGGTACCACTAAAGGAAGCCCCGGCTAACTCTGTGCCAGCAGCCGCGGTAATACAGAGGGGGCAAGCGTTATTCGGAATTATTGGGCGTAAAGGGCGCGTAGGC
+
F:FFFFFFFFFFFFFFFFFFFFFFFFFFFFFFFFFFFFFFFFFFFFFFFFFFFFFFFFFFFFFFFFFFFFFFFFFFFFFFFFFFFFFFFFFFFFFFFFFFFFFFFFFFFFFFFFFFFFFFFFFFFFFFFFFF:F,FFFFFFFFFFFFFFFFFFFFFFFFFFFFFFFFFFFFFFFFFFFF:FFFFFFFFFFFFFFFF,FF:FFFFFFFFFF:FFFFFF:FF,FFFFFFFFF::FFFFF,FFFFFFFFFFFF
@A00920:152:HGHKKDRXX:2:2104:21215:24674 1:N:0:AGGAGTGG+TGCTAAGT
ACTCCTACGGGAGGCAGCAGTGGGGAATATTGCACAATGGGCGCAAGCCTGATGCAGCAACGCCGCGTGCGGGCAGAAGGCCTTAGGGTTGTAAACCGCTTTCAGCAGGGAAGAAAATGACGGTACCTGCAGAAGAAGGAGCGGCCAACTACGTGCCAGCAGCCGCGGTGACACGTAGGCTCCAAGCGTTGTCCGGATTTATTGGGCGTAAAGAGCTCGTAGGCGGTTTAGTAAGTCGGGTGTGAAAACT
+
:F,FFFFF:FFFFFFFFFFFFFFFF:F:FFFFF:FFFFFFFF:FFFFFFFFFFFFFFFFFFFFFFFFFFFFFF,,FFFFFFF:FFFFFFFFFFFFFFFFFFFFFFFF::F:FF::FF:FFFFF:FFFFFFFFFF:FFFFF:FFFFF,:FFFFFFFFF,FFFFFFFF:FF:FFFFF:FFFFFFFFFFFFF:FFFFFFFFFF:FFF:F:FF:FFFF:FFF:F:F:FFF:,FF::F,F,,FFFFFF:FF:,,:
@A00920:152:HGHKKDRXX:2:2104:15266:25300 1:N:0:AGGAGTGG+TGCTAAGT
ACTCCTACGGGAGGCAGCAGTGGGGAATATTGGACAATGGGCGCAAGCCTGATCCAGCCATGCCGCGTGTGTGAAGAAGGCCTTCGGGTTGTAAAGCACTTTTGTTGGGGAAGAAAAGCCATGGGTTAATACCCTGTGGTTCTGACGGTACCCAAAGAATAAGCACCGGCTAACTTCGTGCCAGCAGCCGCTGTAATACGAAGGGTGCAAGCGTTACTCGGAATTACTGGGCGTAAAGCGTGCGTAGGTG
+
FFFF:FFF,FFF:FFFFFFFF,:FFFF:FFF:F:FFFFFFFFFFFF,FF:FFFFFF:F:FFFFFF:F,FFF,FFFFFFF,F,:FFFF:F:FFFFFF,:FFF,FFFFF:,FFFFFFF,F:FFF,FFFFF:FFFFFFFFFFFFFFF:,FFFFFFF:FFF:F::FFF:FF:F,FFFFFFF:F,FFF,FFF:F,F,,,F:F:F::F:FF:,F:,FFFFF:FFFF,:,FFF,F:,,FF,FFF,FF:FFFFFF:F,
@A00920:152:HGHKKDRXX:2:2104:27317:25786 1:N:0:AGGAGTGG+TGCTAAGT
ACTCCTACGGGAGGCAGCAGTGGGGAATTTTGGACAATGGGGGAAACCCTGATGCAGCGACGCCGCGTGGAGGAAGAAGGTTTTCGGATTGTAAACTCCTTTCGTAAGGGACGATAATGACGGTACCGAACAAGAAAGCACCGGCTAACTACGTTCCAGCAGCCGCGGTAAAAAGTAGGGTGCAATCGTAGTCCGGAAATACGGGGTGTAACGGGAGCGCCGGCGGGCAGACAAGTTGGAATTGAAAAGC
+
FFFFFFFFFFFFFFFFFFFFFFFFFFFFFFFFF:FFFFFFF,FFFF,FFFFF,FFFFFFFFFFFFFFFFFFFFFFFF,FFF,FFFFFFFFFFFFFFFFFF,FF:F,FFFFFFF:F:,F,::F,FFF:,::FF:FFF,:F,,,F,F,,:,FFF,,,FF,FF,,:,,FF,,,F,,,,,FF:FF:FF,,FF:,F,FFFF,F,F,,,:,:FFF,,:F,,F:,,FFF,F:,F,,F,FF,,,F:,:F,FF,F,F,F
@A00920:152:HGHKKDRXX:2:2104:3938:27007 1:N:0:AGGAGTGG+TGCTAAGT
ACTCCTACGGGAGGCAGCAGTGAGGAATATTGCTCAATGGGCGCAAGCCTGAAGCAGCGACGCCGCGTGGACGATGAAGGTCTTCGGATCGTAAAGTCCTTTTCTGTGTGACGAGGAAGGACGGTAGCACAGGAATAAGTGTCGGCTAACTACGTGCCAGCAGCCGCGGTAACACGTAGGACGCAAGCGTTATCCGGAATTACTGGGCGTAAAGAGCGTGTAGGCGGTGCTGTAAGTCAACCGTGAAAGC
+
FF:FFFF:F:FFFFFFFFF:FFFFFF,FFFFFFFFFFFFFFFFFFFFFFFFFFFFFFFFFFFFFFF:FFFFFFFFFFFFFFFFFFFFFF::F,FFFFFFFFFFFFFFFFFFFF:FFFFFFFFFFFFFF:FFFFFFFFFFFF:F,FFFFFFFFFFFFFFFFFFFFFFFFFFFFFFF:FFFFFF:FFFFFFFFFF::::F:F:FF:FFF:FFFFFFFFFFFFFFFFFFFFFFFFFF,,FF:FF,F::F:FFF
@A00920:152:HGHKKDRXX:2:2104:26684:27759 1:N:0:AGGAGTGG+TGCTAAGT
ACTCCTACGGGAGGCAGCAGTGGGGAATCTTAGACAATGGGCGCAAGCCTGATCTAGCCATGCCGCGTGAGCGATGAAGGCCTTAGGGTTGTAAAGCTCTTTCAGCGGGGAAGATAATGACGGTACCCGCAGAAGAAGCCCCGGCTAACTTCGTGCCAGCAGCCGCGGTAATACGAAGGGGGCTAGCGTTGTTCGGAATTACTGGGAGTAAAGCGCGCGTAGGCGGATTGTTAAGTAAGGGGTGAAATGC
+
FF:F:FF:FFFF:FFFFFFFFF:FFFFFFFFFFF:FF,:FFFF,:FFF:FFFFFFFFFFFFFFFFFFFFFFFF:FFF:F:FFFFFFFFFFFFFFFFFFFFFFFFFFFF:FFFFFFF,F:FFFFFFFFF,FFFFFFFFFFFFFFFFFFFFFFFFFFFFFFFFF:,FFFFFF,FFFFF:F:FFF:FFF,FFFFFFFFFF:FFFFF::F,FFFFF,FFFFF:F:F,FFFFFFFFFFF,F,F,FF,FF:F:FFF
@A00920:152:HGHKKDRXX:2:2104:2880:27806 1:N:0:AGGAGTGG+TGCTAAGT
ACTCCTACGGGAGGCAGCAGTGGGGAATCTTGGACAATGGGGGAAACCCTGATCCAGCCATGCCGCGTGAACGATGAAGGCCTTAGGGTTGTAAAGTTCTTTCAGCGAGGAAGATAATGACTGTACTCGCAGAAGAAGCACCGGCTAACTCCGTGCCAGCAGCCGCGGTAATACGGAGGGTGCAAGCGTTAATCGGAATTACTGGGCGTAAAGCGCACGCAGGTGGCTGAGTCAGTCGATTGTGAAAGCC
+
FFFFFFFFFFFFFFFFFFFFFFFFFFFFFFFFFFFFFFFFFFFFFFFFFFFFFFFFFFFFFFFFFFFFFFFFFF,F,FFFFFF,FFFFFFF:FFFFFFFFFFFFFFFFFFFFF:F:FFFFFFFFFFFFFFFFFFFFFFFFFFFFFFFFFFFFFFFFF:FFFFFFFFFFF:FFFFFF:FFFFFF::::FFF,FFFFFF,FFFFFFFFFFF::FFFF:FFFFFFF:FFFFFFFFFFFFFFFFFFFF:FFF:F
@A00920:152:HGHKKDRXX:2:2104:5023:27853 1:N:0:AGGAGTGG+TGCTAAGT
ACTCCTACGGGAGGCAGCAGTGGGGAATATTGGACAATGGGCGAAAGCCTGATCCAGCAATGCCGCGTGAGTGATGAAGGCCTTAGGGTTGTAAAGCTCTTTTACCAGGGATGATAATGACAGTACCTGGAGAATAAGCTCCGGCTAACTCCGTGCCAGCAGCCGCGGTAATACGGAGGGAGCTAGAGTTGTTCGGAATTACTGGGCGTAAAGCGCACGTAGGCGGCGACTCAAGTCAGAGGTGAAAGCC
+
FF:,FFFF:FFF,FFFFFFFFFFFFFF:FFFFFFFFFFFFF:FFFFFF:F:FF:FF:FF,F:FF:F:FFFFF:FFFFFFFF:FFFF:FFFFFFFFFFFFFFFFFF:FFF:FFFFFFFFFFFFFFFF:FFFFFFFFFFF:F:FFFFFF:FFFFFFFFFF:FFFF,FFF,FF,FFFFFFFFFFFFFFF,FFFFFFF,FF:F:FFFFFFFFFFFFF:FF,FFFF,FFFFFF::FFFF:F:F,FFF::FF:F::
@A00920:152:HGHKKDRXX:2:2104:13548:28244 1:N:0:AGGAGTGG+TGCTAAGT
ACTCCTACGGGAGGCAGCAGTAAGGGATCTTGCGACAATGGGCGAAAGCCTGACGCAGCAACGCCGCGTGCGGGATGACGGCCTTCGGGTTGTAAACCGCTTTTCGGGGGGAAGAGGAAGGACGGTACCCCCGGAAGAAGTCTCGGCTAACTACGTGCCAGCAGCCGCGGTAAAACGTAGGAGGCGAGCGTTATCCGGATTTAAGGGGGGTAAAGCGCGTGTAGGCGGTCCTGCAAGTGGCGCGTGAAAG
+
F:FFFFFFFFFFFFFFFFFFFFFFFFFFFFFFFFFFFFFFF:FFFFFFFFFFFFFFFFFFFFFFFFFFFFFFFFFFFFFFFFF:FFFFF:FFFF:FFFFFFF:FFFFFFFF::F:FFFFFFFFFFFFFFFFFFFFFFFFFFFFF:FFFFFFFFFFFFFFFFFFFFFFF,FFFFFFFFFF,FF,F::FFFF:FFFFF:FFFFF,,,FFF,:FF,FFFFFF,:F,FF,FFFF::FFFFFFFFFFFFFFFFFF
@A00920:152:HGHKKDRXX:2:2104:11984:28792 1:N:0:AGGAGTGG+TGCTAAGT
ACTCCTACGGGAGGCAGCAGTGGGGAATATTGGACAATGGGCGAAAGCCTGATCCAGCCATGCCGCGTGAGTGATGAAGGCCTTAGGGTTGTAAAGCTCTTTTACCCGGGAAGATAATGACTGTACCGGGAGAATAAGCCCCGGCTAACTTCGTGCCAGCAGCCGCGGTAATACGAAGGGGGCTAGCGTTGTTCGGAATCACTGGGCGTAAAGCGCTCGTAGGCGGATCTTTAAGACAGGGGTGAAATCC
+
FFFFFFFFFFFFFFFFFFFFF:FFFFFFFFF,FFFFFFFFFFFFFFFFFFFFFFFFFFFFFFFFFFF:FFFFFFFFFFFFFFFF,FF:F,FFFFFFFFFFFFFFFFFFFFF,FFFFFF,FFFFFFFF,,FFFFFF:FFFFFFFFFF:FFF,:FFFFFFF:FFFFFFFFFFFFFFFF,FFF:FFFFFFFFFFFFFFFFFFFF:F:FFFFF:FFF:F:FFFFFF:FFFFFFF:,FFF,FFF:,F:FFFFF:F
@A00920:152:HGHKKDRXX:2:2104:8205:29450 1:N:0:AGGAGTGG+TGCTAAGT
ACTCCTACGGGAGGCAGCAGTAAGGAATATTGGTCAATGGACGCAAGTCTGAACCAGCCATGCCGCGTGAAGGATGAAGGTCCTCTGGATTGTAAACTTCTTTTATATGGGACGAAACCCGGGCATTCCTGCCCGATTGACGGTACCATAGGAATAAGCACCGGCTAACTCCGTGCCAGCAGCCGCGGTAATACGGAGGGTGCAAGCGTTGTTCGGATTTATTGGGCGTAAAGCGCGTGTAGGCGGTTTC
+
FFFFFFFFFFFFFFFFFFFF:FFFFFFFFFFFFFFFFFFFFFFFFFFFFFFFF:FFFFFFFFFFFFFFF:FFFFFFFFFFFFFF,FFFFFFFFFFFFFFFFFFFFFFFFFFFFFFFFFFFFFFF:FFFFFFFFFFFFFF:FFFFFFFFFFFFFFFFFFFFFFFFFF,FFFFFFFFFFFFFFFFFFFFFFFFFFFFFFFFFFFF:FFFFFFFFFFFFFFFFFFFFFFFFFFFFFFFFFFFF,FFFF,FFFF
@A00920:152:HGHKKDRXX:2:2104:13539:30264 1:N:0:AGGAGTGG+TGCTAAGT
ACTCCTACGGGAGGCAGCAGTAACGAATATTCCGCAATGCCCGCAAGGGTGACGGAGCAATGCCGCGTGCAGGATGAAGCCCCTCGGGGTGTAAACTGCTGTCAGGGTTCAACAACACAATGAGTAGACCCAGAGGAAGAGACGGCTAACTCTGTGCCAGCAGCCGCGGTAATACAGAGGTCTCGAGCGTTACGCGGATTCATTGGGCTTAAAGGGTGCGTAGGCGGACTTGCAAGTGCCTTGTGAAATC
+
:FFFFF::FFFFFFFFFFFFFFFFFFFFFFFF:FFFFFFFFFFFFFFFFFFFFFFFFFFFFFFFFFF:FFFFFFFFFFFFFFFFFFFFFFFFFFFFFFFFFFFFFFFFFF::FFFF::FFFFFFFFFF:FFFFFFFFFFFFFFFFFFFFFFFFFFFFFFFFFFFFFFFF,FFFFFF:FFFFFFFFFFFFFFFFFFFFFFFFFFFFFFFFFFFFF,FFFFFF,:FFFFFFFFFFF,FFFFFFFFFFFFFFF
@A00920:152:HGHKKDRXX:2:2104:32108:30389 1:N:0:AGGAGTGG+TGCTAAGT
ACTCCTACGGGAGGCAGCAGTAAGGAATATTGGACAATGCCCGCAAGGGTGATCCAGCCATGCCGCGTGCAGGAAGACGGCCCTATGGGTTGTAAACTGCTTTTATACCGGAGAAAACCTCTTCTCGTGAGAAGAGCTGATAGTATGGTAAGAATAAGCATCGGCTAACTTCGTGCCAGCAGCCGCGGTAAGACGAAGGATGCAAGCGTTATCCGGATTCATTGGGTTTAAAGGGAGCGTAGGTGGCCTT
+
FFFFFFFFFFFFFFFFFFFFFFFFFFFFFF:FFFFFFFFFFFF:FFF,FFFFFFFFFFF,FFFFFFFFFFFFFFFFFFF,F:FFFFF:FFFFFFFFFFFFFFFFFFFFFFFFFFF:FFF:FFFFFFFFFFF:FFF,FFFFFF:FFFF:FFFFFFFFFFFFFFFFFFFFFFFFFFF:FFFFFFFF,FF:FFFFFFF,FFFFF::FFFFFFFFFFFF,FFF,FF,FFFFFF:FFF:FFF:FFFF:F::FFFF
@A00920:152:HGHKKDRXX:2:2104:14127:30906 1:N:0:AGGAGTGG+TGCTAAGT
ACTCCTACGGGAGGCAGCAATGAGGAATATTGCACAATGGAGGAAACTCTGATGCAGCGACGCCGCGTGAGCGAAGAAGCCTTTCGGGGTGTAAAGCTCTTACGCCAGGGACGATAATGACGGTACCTGGAGAAGCAGCTGCGGCTAACTACGTGCCAGCAGCCGCGGTAATCCGTAGGGAGCAAGCGATGTTCGGATTTACTGGGCGTAAAGGTCGCGTAGGCGGCGCGGTAAGTCAGCTGTGAAATCT
+
FF,F::FFF:FFFFFFF:FFF:FFFFFFFF:FFFFFF:::FFF,FFFFFF:FF:FF:FFFFFF,FFFFFFFFFFFFF,FFFF:::FFFFFFF:FF:FFF,FFF,FFF,,FFF:FFFFF,FF::FFFF:F,FF,FFF,F,FF,FFF:F,FFFF,FFFFFFF:,FFFFF:,,FF,:F,F,:FF,FFF,FF,FF,FFFFFFFF,FF,F,F,FFFFFF,F,F:FFFFF,:FFFFFFFFF::F,FFFFFF:,FFF
@A00920:152:HGHKKDRXX:2:2104:21269:31250 1:N:0:AGGAGTGG+TGCTAAGT
ACTCCTACGGGAGGCAGCAGTGGGGAATATTGGACAATGGGCGCAAGCCTGATCCAGCCATGCCGCGTGAGTGATGAAGGCCCTAGGGTTGTAAAGCTCTTTTGTGCGGGAAGATAATGACTGTACCGCAAGAATAAGCCCCGGCTAACTTCGTGCCAGCAGCCGCGGTAATACGGAGGATCCGAGCGTTATCCGGATTTATTGGGTTTAAAGGGTGCGTAGGCGGCCTTGTAAGTCAGGGGTGAAAGAC
+
FFFFFFFF:FFFFFFFFFFFFFFFFFFF:FFFFFFFFFFFFFFFF:FFFFFF,FF:FFFF:FFFFFFFF::FFFFFFFF,FFFFFFFF,FFFFFFFFFFFFFF,FFFFFFFFFFFFFFFFFFFFF,FFFFFFFFFFFFFF:FFFFFFFFFFFFF:FFFFFFFFFFFFF:FFFFFFFFFFFFFFFFFFFFFFFF:FFFFFFF,FFFFFFFF:FFFF:FF:FFF,:FFFFFFFFFFF:F:F,FFFFFFF,FF
@A00920:152:HGHKKDRXX:2:2104:8847:31438 1:N:0:AGGAGTGG+TGCTAAGT
ACTCCTACGGGAGGCAGCAGTCGAGAATTTTTCTCAATGGGGGAAACCCTGAAGGAGCGACGCCGCGTGGAGGATGAAGGTCTTCGGATTGTAAACTCCTGTCATTTGGGAACAAGGATCCGAAGAGTAACTGTTTCGGAGTTGATAGTACCAGAAGAGGAAGAGACGGCTAACTCTGTGCCAGCAGCCGCGGTAAGACAGAGGTCTCAAGAGTTGTTCGGATTCATTGGGCGTAAATGGTGCGTAGGCG
+
FF,FF:FFFFFFFFFFFFFFF,FFFFFFFF,FFFFFFFFFFFF::FFFFFFF:FFFFFFFFFFFFFFFF,:FFFFFFFFFFFFFFFFF:FFFFFFFFFF,FFF,FFFFFFFFFFFFF,FF,,FF,:FF,FFFFFFFFF,F,,FFFFF,,:FFF:,FFFFF,F:FFFF:,FFFFFFFFFF,,F:,FF,FF:,,FF:F,F:F:,,F:FF,FF:,F:F,F:FFFFFFFF:F,,F,,FFF::,F,,,FFF,,F:
@A00920:152:HGHKKDRXX:2:2104:22435:31641 1:N:0:AGGAGTGG+TGCTAAGT
ACTCCTACGGGAGGCAGCAGTGGGGAATATTGGACAATGGGCGCAAGCCTGATCCAGCCATGCCGCGTGAGTGATGAAGGCCCTAGGGTTGTAAAGCTCTTTCACCGGGGAAGATAATGACGGTACCCGGAGAAGAAGCCCCGGCTAACTTCGTGCCAGCAGCCGCGGTAATACGAAGGGGGCTAGCGTTGTTCGGAATTACTGGGCGTAAAGCGCACGTAGGCGGACATTTAAGTCAGGGGTGAAATCC
+
FFFFFFFFFFFFFFFFFFFFFFFFFFFFFFFFFFFFFFFFFFFFFFFFFFFFFF:FFFFFFFFFFFFFFFFFFFFFFFFFFFFFFFFFFFFFFF:FFFFFFFF:FFFFFFFFFFFFFFF:FFFFFFFFFFFFFFFFFFFFFFFFFFFFFFFFFFFFFFFFFFFFFFFFFFFFFFFFFFFFFFFFFFFFFFFFFFFFFFFF:FFFFFFFFFFFF:FFFFFFFFFFFFFFFFFF:FFF,FFFFFF:FFFFFF
@A00920:152:HGHKKDRXX:2:2104:30707:32002 1:N:0:AGGAGTGG+TGCTAAGT
ACTCCTACGGGAGGCAGCAGTCGGGAATTTTGGGCAATGGGCGAAAGCCTGACCCAGCAACGCCGCGTGAAGGATGAAATCCCTCGGGATGTAAACTTCGCAAGAACGGGAAGAATAAGTCTGCGCAAATATCGCAGATGATGACGGTACTGTTTGTAAGCTCCGGCTAACTCCGTGCCAGCAGCCGCGGTAATACTGGGGGAGCAAGCGTTGTTCGGATTTACTGGGCGTAAAGGGCGCGTAGGCGGCC
+
FFFFFFFFFFFFFFFFFFFFFFFFFFFFFFFFFFFFFFFFFFFFFFFFFFFFFFFFFFF:FFFFFFFFFFFFFFFFFFF,FFFFFFFFFFFFF:FF:FFFFFFFF,:FFFFFFFFFFFFFFFFFFFF,F:FFFFFF,FFFF:FFFFFFFFFFFFFFFFFF::FFF:FF:FFFFF:FFFFFFFFFFFFFFF,FFFFF,FFFFFFFFFF:,FF,FFFFFFFF:FF:FFFFFFFFFFFF:FFFFFFFFFFFFF
@A00920:152:HGHKKDRXX:2:2104:31494:32456 1:N:0:AGGAGTGG+TGCTAAGT
ACTCCTACGGGAGGCAGCAGTGAGGAATATTGGGCAATGGGCGCAAGCCTGATGCAGCAACGCCGCGTGCGGGAAGAAGGCCTTAGGGTTGTAAAGCCCTTTCACCGGGGACGATGATGACGGTACCCGGAGAAGAAGCACCGGCTAACTCCGTGCCAGCAGCCGCGGTAATACGGAGGGTGCAAGCGTTATCCGGATTCACTGGGTTTAAAGGGTGCGTAGGCGGGTGTGTAAGTCAGTGGTGAAATCC
+
:F:FFFFF,FFFFFFF:FFFFFFFFFFFFFFFF:FFFFFFFFFFFFFFFFFFFFFFF:F:FFFFFFFFFFFFFF:FFFFFFFFFFFFFFFFFFFFFFFFFF:FFFFFFFFFFFFFFFFFFFFF:FFFFFFFFFFFFFFFFFFFFFFFFFFFFFFFFFFF:FFF:FFFFFFFFFFFFFFFFFFFFFFFFF:FFFFFFFFFFFFFFFFFFF:F,FFFFFFFF:FFFFFFFFFFFFFFFF,F:FFFF:FF:FF
@A00920:152:HGHKKDRXX:2:2104:30463:32550 1:N:0:AGGAGTGG+TGCTAAGT
ACTCCTACGGGAGGCAGCAGTGAGGAATATTGGTCAATGGACGAGAGTCTGAACCAGCCAAGTAGCGTGAAGGATGACTGCCCTATGGGTTGTAAACTTCTTTTATACGGGAATAAAGTGGAGTATGCATACTCCTTTTTATGTACCGTCTGAATAAGGATCGGCTAACTCCGTGCCAGCAGCCGCGGTAATACGGAGGATCCGAGCGGTATCCGGCTTTATTGGGTTTAAAGGGAGCGTAGATGGATGT
+
FFFFFFF:FFFFFFFFFFFFF:FFFFFF:FFFFFFFFFFFFFFFFFFFFFFFF:FFFF,FFFFFFFFFFFFFFFFFFFFFFF:FFFFFFFFFFF,FFF:FFF:FFFFFFFFFFFF,F:FFFFFFFFF:FFFFFF:,,:,,FFFFFFFFF,,:F:FFFFFFFFFFFFFFFFFFF:F::,,FFFFF:FFFFF:,FFFFF,:FFF:FFFFF,F,FFFF,,FFFF:FFF,,FFF::,F::FFF::FF:FFFFFF
@A00920:152:HGHKKDRXX:2:2104:31792:32659 1:N:0:AGGAGTGG+TGCTAAGT
ACTCCTACGGGAGGCAGCAGTGGGGAATCTTGCGCAATGGCCGAAAGGCTGACGCAGCGACGCCGCGTGCGGGAGGAAGCCCTTCGGGGTGTAAACCGCTGTCAGAGGGGACGAAAGCCCGGGGGAGGCAATGCCCATCGGGGATGACGGTACCCTCAGAGGAAGCACCGGCTAACTCCGTGCCAGCAGCCGCGGTAATACGTAGGACGCGAGCGTTATCCGGATTTACTGGGCGTAAAGCGCGGGCAGG
+
FFFFFFFFFFFFFFFFFFFFFFFFFFFFFFFFFFFFFFFFFFFFFFFFFFFFFFFFFFF,FFFFFFFF:FFFFFFF:FFFFFFFFFFFFFFF,FFFFFF,FFFFF:FFFFFFFFFFFFFFFFFFFFFFFF:FFFFFFFFFFFFFFFFFFFFFFFFFFFFFFFFFFF:FFFFFF:FFFFFFFFFFFFFFFFFFFF:F,FF:FFFFFFFFFFFFFFFFFF:FFFF:FFFFFFFFFF:FFFFFFFFFF:FF:F
@A00920:152:HGHKKDRXX:2:2104:29441:32941 1:N:0:AGGAGTGG+TGCTAAGT
ACTCCTACGGGAGGCAGCAGTAAGGGATCTTGCGACAATGGGCGAAAGCCTGAAGCAGCAACGCCGCGTGCGGGATGACGGCCGTCGGGTTGTAAACCGCTTTTCGGGGGGAAGAGGAAGGACGGTACCCCCGGAAGAAGTCTCGGCTAACTACGTGCCAGCAGCCGCGGTAAAACGTAGGAGGCGAGCGTTATCCGGAGTTACTGGGCGTAAAGCGCATGTAGGCGGTTGTACAAGTTGGTTGTGAAAG
+
:,FF:FFF:,:::,FFFFFFFFFFFFFFFFFFF:FFFFF:F:FFFFFF,F,FF,FFFF::::FFFF:F:FF:,FFFF:FFFF:,FF:FFF,FFF,FFF:F::FFFFF,FF:FFFF:FFF:FFFFF:::FFFFFF:F,FFFFF:FFFFFF:FFFFFFFFFFF,F:FFFFFFF:FFFFFFFFFFFFF,FFFF:FFFFF:FFFFFFFFFF:FFFFFFFFFF:,:FFFFFFFFFF:F,FFFF,FF:FFFF:FF,
@A00920:152:HGHKKDRXX:2:2104:2013:33473 1:N:0:AGGAGTGG+TGCTAAGT
ACTCCTACGGGAGGCAGCAGTAAGGAATATTGCGCAATGGACGAAAGTCTGACGCAGCAACGCCGCGTGCAGGATGAAGGCCCTTTGGGTTGTAAACTGCTGTAGCAGGGGAATAAGTTCTCCCTCGGGGAGAGTGAAGGTACCCTGAAAGTAAGCGCCGGCTAACTACGTGCCAGCAGCCGCGGTAATACGTAGGCAGCGAGCGTTGTTCGGAGTTACTGGGCGTAAAGAGTGCGTAGGCGGTTTTCTA
+
FFFFFFF::FFFFFFFFFFFF::FFFFF:,FFFFFFF,FFFFFFFFFFFFFFFFFFFFFFFFFFFFFFFF:FFFFFF:FFFFFFFFFFF,F:FFFFFFF:F:FF:FFFFFFFFFFFFFFFFFFFFFFFFFFFFFFFFFFFFFF,FFFFFFFFFFFFF:FFFFFFFFFFF:FF:FFFFFFFFF:FF:FFF:FFFF:,FFF:FFFFF:FFFFFFFFF:F:FFF:,FFF:F:FFFFFFFF::FFFF,F:F:FF
@A00920:152:HGHKKDRXX:2:2104:19180:34522 1:N:0:AGGAGTGG+TGCTAAGT
ACTCCTACGGGAGGCAGCAGTGGGGAATATTGGACAATGGGCGAAAGCCTGATCCAGCAATGCCGCGTGAGTGATGAAGGCCTTAGGGTTGTAAAGCTCTTTTACCAGGGATGATAATGACAGTACCTGGAGAATAAGCTCCGGCTAACTCCGTGCCAGCAGCCGCGGTAATACGGAGGGAGCTAGCGTTGTTCGGAAATACTGGGCGTAAAGCGCACGTAGGCGGCGCAGCAAGTCAGGGGTGAAATCC
+
:FFFFF,FFFFFFFFFFFFFFFFFFFFFFFFFFFFFFFFFFFFFFFFFFFFFFFFFFFFFFFFFFFFFF:FFFF:FFFFFFF:,FFFFFFFFFFFFFFFFFFFFFF:FFFFFFFFFFFFFFFFFFFFFFFFFFFFFFFFFFFFFFFFFFFFFFFFFF:FFFFFFFFFFFFFFFFFFF:FF,FFF:FFFFFFFFFFFF:FFFFFFFFFFFFFFF:FFFFFFFFFFFFFFFFFFF,FFF,FFFFFFF:FFFF
@A00920:152:HGHKKDRXX:2:2104:25735:34538 1:N:0:AGGAGTGG+TGCTAAGT
ACTCCTACGGGAGGCAGCAGTGGGGAATATTGGACAATGGGGGCAACCCTGATCCAGCCATGCCGCGTGCGTGAAGAAGGCCTTAGGGTTGTAAAGCGCTTTCACTGGTGAAGATGATGACGGTAGCCAGAGAAGAAGCCCCGGCTAACTCCGTGCCAGCAGCCGCGGTAATACGGAGGGGGCAAGCGTTGTTCGGAATTACTGGGCGTAAAGGGCGCGTAGGCGGAATGTCAAGTTAGGGGTGAAAGGC
+
FFFFFFFFFFFFFFFFFFFFFFFFFFFFFFFFF:F:FFFFFFFFFFFFFFFF:FFFFFFFFFFFFFFFFFF:FFFFFFFFFF,FFFFFFFF:FFFFFFFFFFFFF,FFFFFFFFFFFFFFFFFFFFFF:FFFFFFFFFFFFFFFFFFFF:FFFFFFFFFFFFFFFFFFFFFFFFFFFFFFFFF:FFFFFFFFFFFFFFFFF:FFFFFFFFFFF:FFFFFF:FFFF:F:FFFFFFFF::FFFFFFFFFFFF
@A00920:152:HGHKKDRXX:2:2104:10303:34741 1:N:0:AGGAGTGG+TGCTAAGT
ACTCCTACGGGAGGCAGCAGTGGGGAATATTGGACAATGGGCGAAAGCCTGATCCAGCAATGCCGCGTGAGTGATGAAGGCCTTAGGGTTGTAAAGCTCTTTTACCCGGGATGATAATGACAGTACCGGGAGAATAAGCCCCGGCTAACTCCGTGCCAGCAGCCGCGGTAATACGGAGGGGGCTAGCGTTGTTCGGAATTACTGGGCGTAAAGCGCACGTAGGCGGCTTTGCAAGTCAGAGGTGAAAGCC
+
FFFFFFFFFFFFFFFFFFFF:FFFFF:FF:FFFFFFFFFFFFFFFFFFFFFFFFFFFFF:FFFFFFFFFFFFFFFF:FFFFFFFFFFFFFFFFFFFFFFFFFFFFFFFFFFFFF:FFF:FFF:FFFFFFFFFFFFFFFFFFFFFFFFFFFFFFFFFFFFFFFFFFFFF:FFFFFFFFFFFFFFFFFFFF:FFFFFFFFFFFFFFFFFFFFFFFFFFFFFF,F:FFFFFFFFF:FFFFFFFFFFFFF:FFF
@A00920:152:HGHKKDRXX:2:2104:10520:36276 1:N:0:AGGAGTGG+TGCTAAGT
ACTCCTACGGGAGGCAGCAGTGGGGAATCTTAGACAATGGGCGCAAGCCTGATGCAGCAACGCCGCGTGCTCGATGAAGGCCTTCGGGTCGTAAAGGGCTTTTCTGGAGGAAGAGCAAGGACGGTACTCCAGGAAGAAGGATCGGCTAACTACGTGCCAGCAGCCGCGGTAAAACGTAGGTGGCAAGCGTTGTCCGGAATTATTGGGCGTAAAGCGCGCGCAGGTGGTTTCTTAAGTCTGATGTGAAAGC
+
FFFFFFFFFFFFFFFFFFFFFFFFFFFFFFFFFFFFFFFFFFFFFFFFFFFFFFFFFFFFFFFFFFFFFFFFFFFFFFFFFFFFFFFFFFFFFFFFFFFFFFFFFFFFFFFFFFFFF:FFFFFFFFFFFFFFFFFFFFFFFFFFFFF:FFFFFFFFF:FFFFFFFFFFFFFFFFFFF:FFFFFFFFFFF:FFFFFFF,FFFFFFFFFFFF,FFFFFFFFFFFFFFFFFFFFFFFFFFFFFFFFFFFFFF:
@A00920:152:HGHKKDRXX:2:2104:30101:36808 1:N:0:AGGAGTGG+TGCTAAGT
ACTCCTACGGGAGGCAGCAGTGGGGAATCTTGGTCAATGGGGGAAACCCTGAACCAGCGACGCCGCGTGACCGATGAAGGCCCTCGGGTCGTAAAGGTCTTTCGACGGGGACTATAATGAAGGTACCCGTAAAAGCAGGAGCGGCTAACTCTGTGCCAGCAGCCGCGGTAATACATAGGCTCCAAGCGTTGTTCGGAATTACTGGGCGTAAAGCGAGTGTAGGCTGTCCGCCAAGTCGATTGTGAAATCT
+
FFFFFFFFFFFFFFFFFFFFFFFFFF:FFFFFFFFFFFFFFFFFFFFFFFFFFFFFFFF:FFFFFFFFFF:FFF,FFFFFFFFFFFFFFFFFFFFFFFFFFFF:FFFFFFF,FFFFFF,F:F::FFFFFFFFF::FF,,F:F:F,,FF,:,:FFFFFF:F:::F,FFFF:FFFFFFFF,FFFFFF:,,FF:FFFFFFFFF,FFFFFFFFFFFFFFF:FFFFF,:F,F,FF:FFFF,FF,F,F,FF:FFFF
@A00920:152:HGHKKDRXX:2:2105:1081:1204 1:N:0:AGGAGTGG+TGCTAAGT
ACTCCTACGGGAGGCAGCAGTGGGGAATCTTGCACAATGGGGGAAACCCTGATGCAGCGACGCCGCGTGAGCGATGAAGCCCTTCGGGGTGTAAAGCTCTTTCGACCCGGAAGATAATGACGGTACGGGGAGAAGAAGCTGCGGCTAACTACGTGCCAGCAGCCGCGGTAATACGTAGGCAGCGAGCGTTGTTCGGAGTTACTGGGCGTAAAGCGTGCGTAGGCGGTGGCCCAAGTCTGGTGTGAAATCT
+
FFFFFFFFFFFFFFFFFFFFFFFFFFFFFFFFFFFFFFFFFFFFFFFFFFFFFFFFFFFFFFFFFFFFFFFFFFFFFFFF:F:FFFFFFFFFFFFFFFFFFFFFFFFFFFFFFFFFFFFFFFF:F,FF:FFFFFFF:::FFFFFFFFFFFF,FFFFFF:FFFFFFFF:FFFFF:,F:,FFFFFFFFFFFFFFFFFFF:FFFFFFFFF:F:FF,FFFFFF:FFFFFFFFFFFFF:F,FFFFFF:FFFFFFF
@A00920:152:HGHKKDRXX:2:2105:27995:1376 1:N:0:AGGAGTGG+TGCTAAGT
ACTCCTACGGGAGGCAGCAGTGGGGAATTTTGGACAATGGGGGAAACCCTGATCCAGCCATGCCGCGTGTGTGAAGAAGGCCTTCGGGTTGTAAAGCACTTTCGGACGGAACGAAATCGCGCGATCTAATAAGTCGCGTGGATGACGGTACCGTAAGAAGAAGCACCGGCTAACTACGTGCCAGCAGCCGCGGTAATACGTAGGGTGCGAGCGTTAATCGGAATTACTGGGCGTAAAGTGTGCGCAGGCG
+
FFFFFFFFFFFFFFFFFFFFFFFFFFFFFFFFFFFFFFFFFFFFFFFFFFFFFFFFFFFFFFFFFFFFFFFFF:FFFFFFFF:FFFFFFFFFFFFFFFFFFFFFFFFFFF:FFF:FFFFFFFFFF,FFFFFFFFFFFFFFFFF:F:F:FFFFFFFFF,FF:FFFFFFFFFFFFFFFFFFFFFFFFFFFFFFFF:FF:FFFFFFFFFFFFFFFFFF,FFF:FFFFFFF:FFF:FFFFFFFFF:FFFFFFFF
@A00920:152:HGHKKDRXX:2:2105:10719:2112 1:N:0:AGGAGTGG+TGCTAAGT
ACTCCTACGGGAGGCAGCAGTAAGGAATATTGGTCAATGGACGCAAGTCTGAACCAGCCATGCCGCGTGAAGGATGAAGGTCCTCTGGATTGTAAACTTCTTTTATATGGGAAGAAACCCACTTTTTCTTGAGTGGTTGACGGTACCATAGGAATAAGCACCGGCTAACTCCGTGCCAGCAGCCGCGGTAATACGGAGGGTGCAAGCGTTATCAGGATTCACTGGGTTTAAAGGGTGCGTAGGAGGGCAG
+
:F:FFFFFFFFFFFFFFFFFFFFFFFFFFFFFFFFFFFFFFFFFFFFFFFFFFFFFFFFFFFFFFFFFFFFFFFFFFFFFFFFFFFFFFFFFFFF:FFFFFF,FFFFFFFF:FFFFFFFFFF:FFFFFFFFFF:,FF:FF,FFFFF:,F:FF:,FFFFFFF,FFFFFFF:FFFFF,FFFFFFF:FFF,FFFFF:FFFFFFFFFFFFF:F:,FF,FF,F:FFF:FF,,FFFF:F::FFFFFFF,F:FFFFF
@A00920:152:HGHKKDRXX:2:2105:9498:2816 1:N:0:AGGAGTGG+TGCTAAGT
ACTCCTACGGGAGGCAGCAGTGGGGAATTTTCCGCAATGGGCGAAAGCCTGACGGAGTGACGCCGCGTGGGGGACGAAGGCCTTCGGGTTGTAAACCCCTGTCAGAGGGAAAGAAGGGTGTGGGCGCGATAACCGCCGGCACTTGACGGTACCTTCAGAGGAAGCCCCGGCTAACTCCGTGCCAGCAGCCGCGGTAATACGGAGGGGGCTAGCGTTGTTCGGAATTACTGGGCGTAAAGCGCACGTAGGC
+
FFFFFF,FFFFFFFFFFFFFFFFFFFFFFFFFFFFFFFFFFFFFFFFFFFFFFFFFFFFFFFFFFFFFFFFFFFFFFFFFFFF:FFFFFFFFFFFFF:FFFFFF:FFFFF,FFFFFFFFFFFFFFFFFFFFFFFFFFFFFFFFFFFFFFF:FFFFFFFFFFFFFFFFFFFFFFFFFFFFFFFFFFFFFFFFFFFFFFFFFFFFFFFFFFF,FFFFFFFFFFFFFFF,FFFFFFFFFFFFFF:FFFFFF:F
@A00920:152:HGHKKDRXX:2:2105:28149:3583 1:N:0:AGGAGTGG+TGCTAAGT
ACTCCTACGGGAGGCAGCAGTGGGGAATTGTTCGCAATGGGCGCAAGCCTGACGACGCAACGCCGCGTGGAGGATGAAGGTCCTCGGATTGTAAACTCCTGTTGCCAGGGACGAATGGCTACGACCTAACACGTCGTGGGGTGCCGGTACCTGGGGAGGACGCCCCGGCTAACTCGGTGCCAGCAGCCGCGGTAATACAGAGGGGGCACGCGTTGTTCGGACTTACGGGGCGTAAAGGGCGCGTCGGCGG
+
FFFFFFFFFFFFFFFFFFFFF:FFFFFFFFFFFF:FFFFFFFFFFF::F:FFFF:FF:FFFFFFFF::FF:FF,FF:FFFFFFFFFFF:FFFFFFFFF::FFFFFFFFFFFFF,F:FFFF::FFFFF:FF,FFFFFFFF,F:F,,FFFFF:FF:,:,F:FFFFFFFF::,FFFFF,:FFF:FF:,FFFFFFFFF,F,FF::F:FFFFF,FFFFFF:,FFFF,FF:F,FF,,F,,:,FF:,FFFF,F,FF:
@A00920:152:HGHKKDRXX:2:2105:26133:5447 1:N:0:AGGAGTGG+TGCTAAGT
ACTCCTACGGGAGGCAGCAGTAAGGAATATTGCACAATGGACGCAAGTCTGATGCAGCAACGCCGCGTGCCCGAGGACGGCCTTCGGGTTGTAAAGGGCTTTTCTGGCTGAAGAGGCAGGACGGTAGGCCAGGAATAAGCGTCGGCTAACTACGTGCCAGCAGCCGCGGTAAAACGTAGGACGCGAGCGTTATCCGGATTTACTGGGCGTAAAGCGCGGGCAGGCGGTGGTCCAAGTCGGACGTGAAAGC
+
FFFFFF:FFFFFFFFFFFFFF:FFFFFFFFFFFFFFFFFFFFFFFFFFFFFFFFFFFFFFFFFFFFFFFFFFFFFFFFFFFFFFFFFFF,FFFFFFFFFFFFFFFFFFFFFF:FFFFFFFFFFFFFFFFFFFFFFFFFFFFFFFFFFFFFFFFFFFFFFFFFFFFFFFFF::FFFFFFFFFFFFFFFFFFFFFFF:FFFFFFFFFFFFF:F,FFFFFFFF:F:FFFFFFFFFFFFFFFF:FFFFFFF:FF
@A00920:152:HGHKKDRXX:2:2105:17743:5635 1:N:0:AGGAGTGG+TGCTAAGT
ACTCCTACGGGAGGCAGCAGTGGGGAATATTGCACAATGGGCGAAAGCCTGATGCAGCAACGCCGCGTGAGCGATGAAGGCCTTCGGGTTGTAAAGCTCTTTCGGCAGGAACGATAATGACGGTACCTGAAGAAGAAGCTGCGGCTAACTACGTGCCAGCAGCCGCGGTAATACAGAGGGTGCAAGCGTTAATCGGAATTACTGGGCGTAAAGCGCGCGTAGGCGGCTGATTAAGTCGGATGTGAAATCC
+
FF,:F:FFFFFFFFFFFFFFFFFFFFFFFFFFFFFFFFFFFFFFFFFFFFFFFFFFFFFFFFFFFFFFFFFFFFFFFFFFFF,FFFFFFFFFFFFFFFFFFFFFFFFFFF,FFFFFFFFFFFFFFFF:FFFFFFFFFFF:FFFFFF:FFFFFF:FFFFFFF:FFFFFFFF:FFFFFFFFFFFFFF:F:FFFFFFFFF:FFFFFFFFFFFFFFFFFFFFF,FFFFFFFFFFFFFFF:::FF:FFFFF,FFF
@A00920:152:HGHKKDRXX:2:2105:2356:5979 1:N:0:AGGAGTGG+TGCTAAGT
ACTCCTACGGGAGGCAGCAGTGGGGAATATTGGACAATGGGCGCAAGCCTGATCCAGCCATGCCGCGTGGATGATGAAGGCCTTAGGGTTGTAAAGTCCTTTTAACGGGGAAGATAATGACGGTACCCGTAGAATAAGCCCCGGCTAACTTCGTGCCAGCAGCCGCGGTAATACGAAGGGGGCTAGCGTTGCTCGGAATTACTGGGCGTAAAGCGCACGTAGGCGGATTGTTAAGTCGGGGGTGAAATCC
+
F:F:FFF,:F:FF:FFFF:F,FFFFFFFF,:FF,FF:,FFFFFF:FFFF:F,FF:FFF:FF::F,FF,F:::FFF:F:,,FFF:F:FF:FF:,F:FFFFFF,FFF,F,FFFFFFFFFF:FFFFFFFFFFFFFFFFFFFFFFFFFF:FFFFFFFFFFFFFFFFFFFFFFFFFFFFFFFFFFFFFF:FFFFFFFFFFF,FFFFFFFFFFFFFFFFFFFFFF:FFFFFFFF:FFF:,FFFFFFFF,FFF:FFF
@A00920:152:HGHKKDRXX:2:2105:15537:6198 1:N:0:AGGAGTGG+TGCTAAGT
ACTCCTACGGGAGGCAGCAGTGGGGAATATTGGACAATGGGCGCAAGCCTGATCCAGCAATGCCGCGTGGGTGAAGAAGGCCTTCGGGTTGTAAAGCCCTTTTGTACGGGAAGAAATCCTGTCGGTTAATACCCGGCGGGGATGACGGTACCGTAAGAATAAGCACCGGCTAACTTCGTGCCAGCAGCCGCGGTAATACGAAGGGTGCAAGCGTTAATCGGAATTACTGGGCGTAAAGCGTGCGTAGGCG
+
FFFFFFFFFFFFFFFFFFFFFFFFFFFFFFFFFFFFFFFFFFFFFFFFFFFFFFF:F:FFFFFFFFFFFFFFFFFFFFFFFFFFFFF:FFFF:FFFFFF,:FFFFFFFFFFFFFFFFFFFFFFFFFFFFFFFFFFFFFFFFFFFFF::FFFFFFFFFFFFFFF:FFFFFFFFFFFFFFFFFFFFFFFFFFFFFFFFFFFFFFF,FFFFFFFFFFFFFFFF:FFFFFFFFFFFFFFFFFFFFFFFFFFFFF
@A00920:152:HGHKKDRXX:2:2105:16857:6637 1:N:0:AGGAGTGG+TGCTAAGT
ACTCCTACGGGAGGCAGCAGTGGGGAATTGTTCGCAATGGGCGCAAGCCTGACGACGCAACGCCGCGTGGAGGACGAAGATCTTCGGGTCGTAAACTCCTGTCGAGCGGGAAGAACACCTGCCGGGTGAACAACCGGGCGGGCTGACGGTACCGCTAAAGGAAGCCCCGGCTAACTCCGTGCCAGCAGCCGCGGTAATACGGGGGGGGCAAGCGTTGTTCGGAATTACTGGGCGTAAAGCGCACGTATGC
+
FFFFFFFFFFFFFFFFFFFFFFFFFF,FFFFFFFFFFFFFFFFFF:FFFFF:FFFFFFFFFFFFFFFFF:FFFFFFFFFFFFFFFFFFFFFFFFFFF:FFFFFFFFFFFFFFFFFFFFFFFFFFFFFFFFFFFFFFFFFFFFFFFFFFFFFFFFFFFFFFFFFFFFFFF:FFFFFFFFFF:FFFFFFFFFFFFFFFFFFFFFFFFFFFFF,FFFFFFFFFFF:FFFFFFFFFFFFFF::F,FFFFFFFFF
@A00920:152:HGHKKDRXX:2:2105:3387:7576 1:N:0:AGGAGTGG+TGCTAAGT
ACTCCTACGGGAGGCAGCAGTAGGGAATATTGGACAATGGGCGAAAGCCTGATCCAGCAATGCCGCGTGAGTGATGAAGGCCTTAGGGTTGTAAAGCTCTTTTACCAGGGATGATAATGACAGTACCTGGAGAATAAGCTCCGGCTAACTCCGTGCCAGCAGCCGCGGTAATACGGAGGGAGCTAGCGTTGTTCGGAAATACTGGGCGTAAAGCGCACGTAGGCGGCGCCGCAAGTCAGGGGTGAAATCC
+
FFFFFFFFFFFFFFFFF:FFFFFFFFFFFFFFFFFFFFFFFFFFFFFFFFFFFFFFFF,FFFFFFFFFF:FFFFFFFFFFFFFFFFFFFFFFFFFFFFFFFFFFFFFFFFFFFFFFFFFFFFFFFFFFFFFFFFFFFF:FFFFFFFFFFFFFFFFFFFFFFFFFFFFFF:FFFFFFFFFF,FFF:FFFFFFF,FFF:F:FFFFFFFFFFFFFFFFFFFFFFFFFFFFF:F,:FFFFFF:,:FFFFF:FFF
@A00920:152:HGHKKDRXX:2:2105:9453:7936 1:N:0:AGGAGTGG+TGCTAAGT
ACTCCTACGGGAGGCAGCAGTGGGGAATATTGCACAATGGGCGAAAGCCTGATGCAGCAACGCCGCGTGCGGGAAGAAGGCCCTAGGGTTGTAAACCGCTTTCAGCAGGGAAGAAAATGACGGTACCTGCAGAAGAAGGTGCGGCCAACTACGTGCCAGCAGCCGCGGTGACACGTAGGCACCAAGCGTTGTCCGGATTTATTGGGCGTAAAGAGCTCGTATGCGGTTCAGTCAGTCGGGTGTGAAAACT
+
FFF:FFF,,::FF,FFFFF,FF,:FFF,F,,:,F:,FF::FFF:FFFF,::FFFFF:FFF:,,F,,F,,::,,FF:FFFFF,FFF,,FFF,FFFFFFFFFFFFFFFFF,FF:,FFF:FFFFFFFF:,FFFF:FFFFF,,F:FF:FF,FF:FF:,,F:FFFFF:FFF:,F::FF,F,:,FFF,F,F,FFF,FF:F,FFF:FFFF,:,F,FFF,F:FF,F,FF,,FF:FFFFF:FFFF,FFFFF:,FFFFFF
@A00920:152:HGHKKDRXX:2:2105:5132:9001 1:N:0:AGGAGTGG+TGCTAAGT
ACTCCTACGGGAGGCAGCAGTAAGGAATATTGGTCAATGGACGCAAGTCTGAACCAGCCATGCCGCGTGAAGGATGAAGGTCCTCTGGATTGTAAACTTCTTTTATAGGGGAAGAAACCTGGGTATTCCTACCCAGTTGACGGTACCCTAGGAATAAGCACCGGCTAACTCCGTGCCAGCAGCCGCGGTAATACGGAGGGTGCAAGCGTTATCCGGAATCACTGGGCGTAAAGGGCGCGTAGGCGGTCTG
+
FFFFFFFFFFFFFFFFFFFFFFFFFFFFFFFFFFFFFFFFFFFFFFFFFFFFFFFFFFF,FFFFFFFFFFFFFFFFFFFFFFF:FFFFFFFFFF:FFFFFFFFFFFFFFFFFFFFFFFFFFF:FFFFFFFFFFFFFFFF:FF:FFFFFFFFFFFFFFF:FFFFF:F:FFFFFF:FFFFF:FF:FFFFFFFFFFF:FFFFFFFFFFF,F,F:FFFF:FFFF,FFF,FFFFFFFFFFFFFF:FFFFFFF:FF
@A00920:152:HGHKKDRXX:2:2105:13386:9424 1:N:0:AGGAGTGG+TGCTAAGT
ACTCCTACGGGAGGCAGCAGTGGGGAATATTGCGCAATGGGCGGAAGCCTGACGCAGCGACGCCGCGTGGGGGATGACGGCCTTCGGGTTGTAAACCTCTTTCGCTATCGACGAAGCTTTTCGGAGTGACGGTAGGTAGAGAAGAAGCACCGGCCAACTACGTGCCAGCAGCCGCGGTAACACGTAGGGTGCGAGCGTTGTCCGGACTTATTGGGCGTAAAGAGCTCGTAGGCGGCTCAGTAAGTCGGGT
+
:FFFFFF:F,FFF,F:FF,:FFFFF,,:,FFFFFFFFF,,,F:FF,FFFF:FF:FFFFF:F:FF,FF,F:FFF:FFFF:F:FFFFFFF:F:FFFFFFFFFFFFFFFFFF:F:FFF:FFFFFFFFFFFFFFFFFFFFFFF,FFFFFF::FFFF:FFFFFFFFF:FFFFF:F:FFFFFFFFFF:FFFF::FFFF:FFFFFFFFFFF:F,FFF:FFF:FF,FFFF,FFFFF,F::FFFFFFFFFF,FFF::FF
@A00920:152:HGHKKDRXX:2:2105:1615:10175 1:N:0:AGGAGTGG+TGCTAAGT
ACTCCTACGGGAGGCAGCAGTGGGGAATATTGGACAATGGGCGAAAGCCTGATCCAGCAATGCCGCGTGAGTGATGAAGGCCTTAGGGTTGTAAAGCTCTTTTACCCGGGATGATAATGACAGTACCGGGAGAATAAGCCCCGGCTAACTCCGTGCCAGCAGCCGCGGTAATACGGAGGGGGCTAGCGTTGTTCGGAATTACTGGGCGTAAAGGGCGCGTAGGCGGCCTTTCAAGTCAGACGTGAAATCC
+
FFFFFFFFFFFFFFFFFFFF::FFFF:FFFFFFFFF:FFFFFFF:FFFFFFFFF:FFFFFFFFFFFFFFFFFFFFFFFFFFFFFFFFF,FFF:FFFFFFFF:FFFFFFFFFFFFF:FFFFFFFFFFFFFFFFFFFFFFFFFFFFFFFFFFFFFFFFFFFF:FFFFFFFFFFFFFFFFFFFFFFFFFFF:FFFF:FFFFFFFFFFFFFFFFFFFFFFFFFFFFFFFFFFFFF:FFFFF:FFF:F:FFFFF:
@A00920:152:HGHKKDRXX:2:2105:9570:10269 1:N:0:AGGAGTGG+TGCTAAGT
ACTCCTACGGGAGGCAGCAGCAAGGAATTTTCCGCAATGGGCGCAAGCCTGACGGAGCGACGCCGCGTGGAGGATGACCCCCTTCGGGGCGTAAACTCCTTTTCGGGGGGACGAAGGCAGTGACGGTACCCCCGGAAGAAGCACCGGCTAACTACGTGCCAGCAGCCGCGGTAAGACGTAGGGTGCGAGCGTTGTCCGGAGTTAATGGGCGTAAAGGGCGCGGAGGCGGCCGTCCGCGTCGCACGTGAAA
+
:F:FFFFFFFFFFFFFFFFFFFFFFFFFFFFFFFFFFFFFFFFFFFFFF:FF,FFFFFFF:FF:FFFFF:FFFFFFFFFFFFFFFFFFFFFFFFFFFFFFFFFFFFFFFF:FF,,FFFFFFFFFFFFFFFFFF:FF,FFFFF:FFFFFFFFFF,:FF:FFF:FF:FFFFFFFFFFF:,:FF:FFFFF,FFFFFFFF,:FFF,FF,FFFFFF,FFFF,F::FF,F:,FFFFFFFFF:FFFFFFFF,FFFF:
@A00920:152:HGHKKDRXX:2:2105:21694:10285 1:N:0:AGGAGTGG+TGCTAAGT
ACTCCTACGGGAGGCAGCAGTGGGGAATCTTGCACAATGGGGGAAACCCTGATGCAGCGACGCCGCGTGAGCGATGAAGCCCTTCGGGGTGTAAAGCTCTTTCGGCAGGAACGATAATGACGGTACCTGCAGAAGAAGCTGCGGCTAACTACGTGCCAGCAGCCGCGGTAATACGTAGGCAGCAAGCGTTGTTCGGAATTAATGGGCCTAAAGAGAGTGTAGGTGGTGTCGTAAGTTTGGTGTGAAATCT
+
FFFF:FFFFFFFFFFFFFFFFFFFFFFFFFFFFFF:FFFFFFFFFFFFFFFFFFFFFF,F:FFFFFFFFFF:FF:FFFFFFFFFFFFFFFFFFFFFFFFFF:FFFFFFFFFFFF:FFFF:F,FFFF,:,FFFFF,:F,F,F,,FF:FF:,FFFF:FFFFF:FFF:FFFFF:,:F::FF,FFF,F:FFF,F:FF,F,FF,FF,FFF,F,F,FFFFF,FFFFF,:F:FFF,FF:FFFF,F:FFFFF:F,FFF
@A00920:152:HGHKKDRXX:2:2105:25708:10567 1:N:0:AGGAGTGG+TGCTAAGT
ACTCCTACGGGAGGCAGCAGTACGGTATCTTGCTACAATGGGCGAAAGCCGGACGAAGCACCGCCGCGTGCGGGATGACGGCCTTCGGGTTGTAAACCGCTTTGCGGGGGGAAGAGGAAGGACGGTACCCCCGTAATGAGACTCGGCTCACTACGAGCCAGCAGCCGCGGTAACCCGTATGTCGCGCGCGGTCTCCGGATTTACTGGGTGTACAGCGCGGGGAGGCGGTCGTGCAAGTGAGGAGTGACAG
+
:FFF:F::FFFFFFFFFFFFFF:FF,F:FF:FF,F:FFFFF,::FF,,F,,,F,F,:FFF,F:F,F:::FF:F,F,,:FF:FFFFFFFF,,:F:FFF,F:FFF,FFFFFFFF,F,F:,,,,FF,::,:FFFFF,F,F,F,,FFF:FFF,:FF::F,FFFF:F:,FFFFFF::,,,F,F,,F,,:FF,FF,,,,::,:::,,,F,,F,FFFFF,,FF,FF,,,,:F:F,F,FFF:,:,,,F:F,F,,F,,,
@A00920:152:HGHKKDRXX:2:2105:18701:10614 1:N:0:AGGAGTGG+TGCTAAGT
ACTCCTACGGGAGGCAGCAGTGGGGAATCTTGCGCAATGGGCGAAAGCCTGACGCAGCGACGCCGCGTGAGGGAAGAAGGCCTTCGGGTTGTAAACCTCTTTCAGGAGGGACGAAGCTACTCGGGTGAATAGCCCAGAGGGTGACGGTACCTCCAGAAGAAGCCCCGGCTAACTACGTGCCAGCAGCCGCGGTAATACGTAGGGGGCAAGCGTTGTCCGGATTTACTGGGCGTCAAGCGCGTGTAGGCGG
+
F:,::,:FF,FF:FFFFFFFFFFFFFFFF:FFF,F,FFFFFFFFFFFFFFFFFFFFFFFFFFFF:FF,FF:FF::F:FFFFF,FF:FFFF,FFFFFFFFFFFFFFFFFFF:FFF,FFFFFFFFFF:F:FF,FFFFFFFFFFFFFFFFFFFFFFFFFFFFFFFFFFFFFFF:FFFFFF,F:FFFF:FFFFFF:F,F:FFFF,F:F:FFF:FFFF::FFFFF,:FFFFFFF:FFF::FFF,FFFFFFFFFFF
@A00920:152:HGHKKDRXX:2:2105:16550:11866 1:N:0:AGGAGTGG+TGCTAAGT
ACTCCTACGGGAGGCAGCAGTAGGGAATATTGGTCAATGGGTGAGAGCCTGAACCAGCCATGCCGCGTGCAGGACGAAGGCCTTGTGGGTTGTAAACTGCTTGTGCCGGGGGATAAAATTCCCATGCGTGGGACCGTGAAGGTACCCGGTGAATAAGCCCCGGCTCACTACGTGCCAGCAGCCGCGGTACTACGTAGGTGGCAAGCGTGGTCCGGAGGGATTGGGTGTACTGGGTGCGTGGGCGGGCGTG
+
,,FFFFF:FFFF::FFFFFFFFFF:,FFFFF:FFFFF,F,FF:FF:FFFFF:FFFFF:F:FF,FFFFFFFFFFF:F,FFF,,,,,F:FFFFFF,,:,FFF,:,FFFFF::FFF,FF,FFF:FF:FF:FF:FFFF,,FF:,:FFFFF:FF:FFF,F:FF,,FFFFFF:FFF:FFFFF:FF,F:,:FFF::FF,FFF,FFFFF::,FFFF,F,::FF,F,,F,,FFFF,FF,:FF:FF,FF,FF:FF,,,FF
@A00920:152:HGHKKDRXX:2:2105:16631:12226 1:N:0:AGGAGTGG+TGCTAAGT
ACTCCTACGGGAGGCAGCAGTGGGGAATTTTGGACAATGGGCGCAAGCCTGATCCAGCCATTCCGCGTGCAGGATGAAGGCCTTCGGGTTGTAAACTGCTTTTGTACGGAACGAAAAGGCTCTGGTTAATACCCGGGGCTCATGACGGTACCGTAAGAATAAGCACCGGCTAACTACGTGCCAGCAGCCGCGGTAATACGTAGGGTGCAAGCGTTATCCGGAGTCACTGGGTTTAAAGGGTGCGTAGGAG
+
FF,FFF:FFFFFFFFF:FFFFFFFFFFFFFFFFFFFFFFFFFFFFFFFFFFFFFFFFFFFFFFFFFFFFFFFFFFFFFFFFFFF:FFFFFFFFFFFFFFFFFFFFFFFFF,FF:FF:FFFFFFFFFF:FF:FF:FFFFFFFF:FFFFFFFFFFFFFFFFFFFFFFFF,FFFFFFFFFF:FFFFFFFFFFFFFFFF,FFFFFFFF:FFFF,FFFF,FFFFF::,:FFFF::F,:FF,:F:FFFFFFFFFFF
@A00920:152:HGHKKDRXX:2:2105:23665:12258 1:N:0:AGGAGTGG+TGCTAAGT
ACTCCTACGGGAGGCAGCAGTGGGGAATATTGGACAATGGGCGCAAGCCTGATCCAGCAATGCCGCGTGTGTGAAGAAGGCCTGCGGGTTGTAAAGAACTTTCAGTTGGGAAGAAAAGCTCGGGGCTAATACCTTCGGGCCTTGACGTTACCAACAGAAGAAGCACCGGCTAACTCCGTGCCAGCAGCCGCGGTAATACGGAGGGGGCGAGCGTTCTTCGGAAGTATTGGGCGTAAAGGGCGCGTAGGCG
+
FFFFFFFFFFFFFFFFFFFFFFFFFFFFFFFFFFFFFFFFFFFFFFFFFFFFFFFFFFF:FFFFFFFFFF:FFFFFF:FFFFFFFFFFF:FFFF:F,FFFFF:FF,:FFFF:F,FF::FFFFFFFFFFFFFFF::,FFFFFFFF,,FFFFF,,FFFFF,,F:FFFFFFFFFFFFFFFFFFFFFFFF,FFFF:FFFFFFF,FFFFFFFF:,FFFFFFFF,FFF,,,,FFF,:FFF,:FFFFF:FF::FFFF
@A00920:152:HGHKKDRXX:2:2105:5240:13103 1:N:0:AGGAGTGG+TGCTAAGT
ACTCCTACGGGAGGCAGCAGTAAGGGATCTTGCGACAATGGGCGAAAGCCTGACGCAGCAACGCCGCGTGCGGGAGGACGGCCTTCGGGTTGTAAACCGCTTTTCGAGGGGAAGAGGAAGGACGGTACCCTCGGAATAAGTCTCGGCTAACTACGTGCCAGCAGCCGCGGTAAAACGTAGGAGGCGAGCGTTATCCGGAGTTACTGGGCGTAAAGCGCGTGCAGGCGGTCGGGTAAGTGGCGGGTGAAAG
+
FFF:FFFFF:FFFFFFFFFFFFFFFFF:FFFFF::FF,FFFFFFFFFFFFFFFFFFFFFFFFFFF:FFFFFFFFFFFFFFF:FFFFFFFFFFFF,FFFFFFFFFFFFFFFFF:FFFFFFFFFFFFF:FFFF:FFF,FFFFFFFFFFFFFFFFFF::FFFFFFFF:FFFFFFFFFFFFFFF:FFFFFFFFFFFFFFFFFFFFFFFFFFFFFFFFFFFFFFFFFFFFFFFFFFF:::F:FFFFFFFFF:F,F
@A00920:152:HGHKKDRXX:2:2105:20166:13870 1:N:0:AGGAGTGG+TGCTAAGT
ACTCCTACGGGAGGCAGCAGTGGGGAATTTTGGACAATGGGGGCAACCCTGATCCAGCCATTCCGCGTGAGTGAAGAAGGCCTTCGGGTTGTAAAGCTCTTTTGTCCGGAACGAAACGGTTAGGTCTAATACGCCTGACTACTGACGGTACCGGAAGAATAAGCACCGGCTAACTACGTGCCAGCAGCCGCGGTAATACGGAGGGTGCGAGCGTTAATCGGAATTACTGGGCGTAAAGCGTGCGCAGGCG
+
FFFFFFFFFFFFFFFFFF:F:FFFFF,F:FFFFFFFFFFFFFFFF,FFFFFFFFFFFFFFFFFFFFFFFFFFFF:FFFFFFFFFFFFFFFFFFFFFFFFFFFFFFF:FFFFFFFFFFF,,FFFFFFFFFFFFFFFFFFFFFFFFFFF:FFFF:FF:FFFFFFFFFFFFFFFFFFFFFFF:FFFFFFFFFFFFFFFFFFFF,FFFFFFFFFFFFFFFFFFFFFFFFFFFF:FF:FFF:FF:::FFFFF::F
@A00920:152:HGHKKDRXX:2:2105:2989:13933 1:N:0:AGGAGTGG+TGCTAAGT
ACTCCTACGGGAGGCAGCAGTGGGGAATCTTGCGCAATGGGCTAACGCCTGACGCAGCAACGCCGCGTGGAGGATGAAGGTCCTTGGATTGTAAACTCCTGTCAGCAGGGAAAAAGGGAGTCGACCTAATACGTCGGTGACTTGATTGTACCTGCAGAGGAAGCCCCGGCTAACTCTGTGCCAGCCGCCGCGGTAATACAGAGGGGGCAAGCGTGATTCGGAATTATTGGGCGTACAGGGCGCGTCGGCG
+
F:FFFFFFFFFFFFFFFFFFFFFFFFFFFFFFFFF:F:FFFFFFFFFFFFFFFFFFFFFFFFFFFFFFFFFFFFFFF:FFFFF,FFFF:FFFFFFFFFFFFFFFFFFFFF,FF:FF:FFFFFFFFFFFFFFFFFFFFFFFF:FFFF:FF,F:FFFFFFFFFFFFFFFFFFFFFFFFFFFFFFFFF,:FFFFFFF,:FFFFFFFFFFFF,FFFF,,F:FFF:F:FFFFFF:FFF:FF,FFFFFFFF,:FFF
@A00920:152:HGHKKDRXX:2:2105:13349:14841 1:N:0:AGGAGTGG+TGCTAAGT
ACTCCTACGGGAGGCAGCAGTGGGGAATCTTGGTCAATGGGGGAAACCCTGAACCAGCGACGCCGCGTGACCGATGAAGGCCCTCGGGTCGTAAAGGTCTTTCGACGGGGACTATAATGAATGTACCCGTAAAAGCAGGAGCGGCTAACTATGTGCCAGCAGCCGCGGTAATACATAGGCTCCAAGCGTTGTTCGGAATTACTGGGCGTAAAGCGAGTGTAGGCTGTCCGCCAAGTCGATTGTGAAATCT
+
FFFFFFFFFFFFFFFFFFFFFFFFFFFFFFFFFFFFFFFFFFFFFFFFFFFFFFFFFFFFFFFFFFF:FFFFFFFFFFFFFFFFFFFFFFFFFFFFFFFFFFFFFFFFFFFFFFFFFFFFFFFFFFFFFFFFFFFFFFFFFFFFFFFFFFFFFFFFFFFFFFFFFFFFFF,F:FFFFFFFFFFFFFFFFFFFFFFFF:FFFFFFFFFFFFFFF:F::FFFFFFFFFFFFFFFFFFFFFFFFFFF::FFFF
@A00920:152:HGHKKDRXX:2:2105:13196:14920 1:N:0:AGGAGTGG+TGCTAAGT
ACTCCTACGGGAGGCAGCAGTGGGGAATTGTTCACAATGGGCGCAAGCCTGATGACGCAACGCCGCGTGGGGGATGAAGGTCTTCGGATCGTAAACCCCTGTCGAATGGGACGAAAGACTCGCGAGTTAACACTCCGCGAGAGTGACGGTACCGTTAAAGGAAGCCACGGCTAACTCTGTGCCAGCAGCCGCGGTAATACAGAGGTGGCAAGCGTTGTTCGGAATTACTGGGCGTAAAGGGCGCGTAGGC
+
FFFFFFFFFFFFFFFFFFFF:FFFFF:FFFFFFFFFFFFFFFFFFFFFFFFFFFFFFFFFFFFFFFFFFFFFF:FFFFFFFFFFFFFFFFFF:FFFFFFFFFFFF:FFFFFFF,FFFFFFFFFFFFFF,FF:FFFFFFFFF:FFFFFFFFFFFFFFFFFFF,FFFFFFFFFFFFFFFFFFFFFFFFFFFFFFFFFF,F:FFFFFFFFFFFFFFFFFFFF:FF:,FFFFF:FFF:FFFFFFFFFFFFF:FF
@A00920:152:HGHKKDRXX:2:2105:28320:15342 1:N:0:AGGAGTGG+TGCTAAGT
ACTCCTACGGGAGGCAGCAGTGGGGAATCTTGCGCAATGGGCGAAAGCCTGACGCAGCGACGCCGCGTGGGTGACGAAGGCCTTCGGGTTGTAAAGCCCTGTGGGGCAGAACGAACTGGTGTCGGGTCAATACCCTGGCACCTTGACGGTACTGCCTTAGCAAGCATCGGCTAACTCTGTGCCAGCAGCCGCGGTAAGACAGAGGATGCGAACGTTGCTCGGATTTACTGGGCGTAAAGCGCGTGTAGGC
+
:FF:,FF:FF,F:FFFFFFF,FF,,FFFF:F,FFFFFFFFF,FFFF:FFFFFFFFF,F:F:FF:F::FFFFFFFFFF:FF,FF:FFFFF,FFFFFFFF,FFFFFFFFFFFFFFFFFFFFFFFFFF,FFFFFFFFFFFFFFFFFFFFFFFF:FFFF:FFFFFFFFFF:FF:FFFFFF:FFFF:FFFFFF:F:FFFF:FFFFFFFFFFF,FF:FFFFFF:FFFF:FF:F,FFFFFFFFFFFFFFF,FFFFFF
@A00920:152:HGHKKDRXX:2:2105:1389:16673 1:N:0:AGGAGTGG+TGCTAAGT
ACTCCTACGGGAGGCAGCAGTAAGGAATATTGGTCAATGGACGCAAGTCTGAACCAGCCATGCCGCGTGAAGGATGAAGGTCCTCTGGATTGTAAACTTCTTTTATCTGGGACGAAACCCGGGCATTCCTGCCCGATTGACGGTACCAGAGGAATAAGCACCGGCTAACTCCGTGCCAGCAGCCGCGGTAATACGGAGGGTGCAAGCGTTATCCGGATTCACTGGGTTTAAAGGGTGCGTAGGAGGATAG
+
FFF:FFFFFFFFFFFFFFFFFF:FFFFFFFFFFFFFFFFFFFFFFFFFFFFFFFFFFFFFFFFFFFFFFFFFFFFFFFFFFFFFFFFF:FFFFF,:FFFFFFFFFFFFFFFFFFFFFFFFFFFF:FFFFFFFFFFFFFFFFFFFFFFFFFFFF,FFFFFFFFFFFFFFFFFFFFFFF:FFFFFFFFFFF:FFFFFFFFF:FFFF:FFFFFFFFFFF,:FFFFFFFFF:F:FFFFFFFF:FFFFF:FFFFF
@A00920:152:HGHKKDRXX:2:2105:32199:17049 1:N:0:AGGAGTGG+TGCTAAGT
ACTCCTACGGGAGGCAGCAGTGGGGAATTTTCCGCAATGGGCGAAAGCCTGACGGAGTGACGCCGCGTGGGGGACGAAGGCCTTCGGGTTGTAAACCCCTGTCAGAGGGAAAGAAGGGTGTCGGCGTGAATAGCGCCGGCATCTGACGGTACCTTCAGAGGAAGCCCCGGCCAACTCTGTGCCAGCAGCCGAGGTAATACAGAGGGGGCAAGCGTTGCTCGGAATCACTGGGCGTAAAGGGCGCGTAGGC
+
F:FFF,F:F:FFFFFFF,FFFFFFF:FFFF:FFFFFF,FFFFFFFFFFFFFFFFF:FFFFF:FFFFFFFFFFFFFFFFFFFFFFFFFFFFFFFFFF:FFFFF:F:FFFFFFFFFFFFFFFFFFFFFFFFFFF,F:FFFFF:FFFFFFFF:FFFFFFF,FFFFFFFF:FFFFFFFFFFFFFF:FFFFFFFFF,F:FFF:FF,FFF:FFFFFF,FF:FFFF:FFFFF,FFFFF,F,F:FFFFF:FFFF,:FF
@A00920:152:HGHKKDRXX:2:2105:19443:17221 1:N:0:AGGAGTGG+TGCTAAGT
ACTCCTACGGGAGGCAGCAGTGGGGAATCTTGCGCAATGGCCGAAAGGCTGACGCAGCGACGCCGCGTGCGGGAGGACGCTTTTCGGAGTGTAAACCGCTGTCAGGTGGGACGAAGGTCCGAGGTAGGCAATGACTTCGGGATGACGGTACCACCAGAGGACGCACCGGCTAACTACGTGCCAGCAGCCGCGGTAATACGTAGGGGGCGAGCGTTGTCCGGATTTATTGGGCGTAAAGAGCTCGTAGGCG
+
F:FF,FFFFFFFFFFFFFFFFFFFFFFFF,FFFFFFFFFFFFF:F,FFFFFFFFFFFFFFFFFFFFFFFFFFFFFF:FFFF::FFFFFFFF:FFFFFFFFFFFFFFFFFFFFFFFFFFFFFFFFF:FFF:FFFFFFFFFFFFFFFFFFFFFF:FF,FF:FF,FFFFFF:FF:FFF,FF:FFFFFFFFFFFFFF:F:FFFF,FFFFFFFFFF::FFFFFFFFFFFF,F,FFF:FF,FFFFFFFFFFFF,F:
@A00920:152:HGHKKDRXX:2:2105:7301:18082 1:N:0:AGGAGTGG+TGCTAAGT
ACTCCTACGGGAGGCAGCAGTGGGGAATCTTGCACAATGGGGGCAACCCTGATGCAGCGACGCCGCGTGAGCGATGAATCCCTTCGGGGTGTAAAGCTCTTTCGGCAGGAACGATAATGACGGTACCTGAAGAAGAAGCTGCGGCTAACTACGTGCCAGCAGCCGCGGTAATACGTAGGCAGCGAGCGTTGTTCGGAGTTACTGGGCGTAAAGCGTGCGTAGGCGGTTTTGTAAGTTTGGTGTGAAATCT
+
F:F:FFFFFFFFFFFFFFFFFFFFF:FFFFFFFFF:FFFFFFFFFFFFFFFFFFFFFFFFFFFFF:FFFFFFFFFFF,FFFFFFFFFFFFFF:FFFFFFFFFFFFFFF::,FFFFFFFFFFFFFFFFFFF:FFFFF:FFFF:FFFFF,FFFFFFFFF:FFFFFFFFFFFF:FFFFF:FF:FF:FFFFFFFFF:FFF:FFFFFFFFFFFFF,FF,FFF:FFFFFFFFFFFFFFFFF:FFFFFFFF:FFFF:
@A00920:152:HGHKKDRXX:2:2105:7319:18082 1:N:0:AGGAGTGG+TGCTAAGT
ACTCCTACGGGAGGCAGCAGTGGGGAATCTTGCACAATGGGGGCAACCCTGATGCAGCGACGCCGCGTGAGCGATGAATCCCTTCGGGGTGTAAAGCTCTTTCGGCAGGAACGATAATGACGGTACCTGAAGAAGAAGCTGCGGCTAACTACGTGCCAGCAGCCGCGGTAATACGTAGGCAGCGAGCGTTGTTCGGAGTTACTGGGCGTAAAGCGTGCGTAGGCGGTTTTGTAAGTTTGGTGTGAAATCT
+
FFFFFFFFFFFFFFFFFFFFFFFFFFFFFFFFFFF,F:FFFFFFFFFFFFFFFFFFFFFFFFFFFFFFFFFFFFFFFFFFFFFFFFFFFFFFFFFFFFFFFFFFFFFFFF,FFFF:FFFFFFFFFFFFFFFFFFFFFFFFFFFFFFFFFF:FFFFFFFFFFFFFFFFFFFFFFFFFFFFFFFFFFFFFFFFFFFFF:FFFFFFFFFFFFF:FFFF:FFFFFFFFFFFFFFFFF:,FFFFFFFFF:,FF,F
@A00920:152:HGHKKDRXX:2:2105:4246:18427 1:N:0:AGGAGTGG+TGCTAAGT
ACTCCTACGGGAGGCAGCAGTAACGAATATTCCACAATGCGCGAAAGCGTGATGGAGCAATGCCGCGTGCGGGATGAAGCATCTCTGGTGTGTAAACCGCTGTCAGGGGATACAAACACTGATGATCCCCAGAGGAAGTGGCGACTAACTCTGTGCCAGCAGTCGCGGTAATACAGAGGCCACAAGTGTTAATCGGAATCACTGGGCTTAAAGGGTGCGTAGGCGGACTCGTAAGTGCTTTGTGAAAGCC
+
F,FFFFF:FFFFFFFFFFF:FF::F:FFFF:FF,FF:F:::FF:FFFFFF:FFF,FFF:FFFFFFFFFFF:,FFFFFFF,FF,FFF::FF:FFFFF,FFFF:FFFF,F:FFFFF:FFF,FFFFFFFF:FFFF:FFF:,FFFFFFFFFFFFFFFFFFFFF:FFFFFFFFFFF:FFFF:,::FFFF:FFFF,FFF:FFFFFF:F:F:FFFFFFFFFFFFFFFFF,:F,FF:F:F,F::FF:F:FF,FFFFFF
@A00920:152:HGHKKDRXX:2:2105:12816:19899 1:N:0:AGGAGTGG+TGCTAAGT
ACTCCTACGGGAGGCAGCAGTGGGGAATCTTGCGCAATGCGCGAAAGCGTGACGCAGCAACGCCGCGTGGGGGAAGAAGGCCTTCGGGTTGTAAACCCCTTTCAGGAGGGACGAAGGTGCGGCGGCGACTAGCTTGCCGTACTGACGGTACCTCCAGAAGAAGCCCCGGCTAACTACGTGCCAGCAGCCGCGGTAATACGTAGGGGGCAAGCGTTGTCCGGAATTACTGGGCGTAAAGAGCTCGTAGGTG
+
:FFFFFFFFFFFFFFFFFFF:FFFFFFFFFFFFFFFFFFF,FFF,FFFFFFFFFFFFFFF:FFFFFFFFFFFFF:FFFFF:FF,F:FFFF,FFFF:FF:,FFFFFFFFFFFF,,FF:,FFFFFFFFF,:FFFFFF:FFFFFFFFFFF:FFFFFFFFFFF:FF:FF,,FF,FFFFF:::FFFFFFFFFF:,FF:,FF,FFF:FF::FFFFFFFF,FFFFF:FFFFFFFFFF:FFF:F,FFFFFFF,F:FFF
@A00920:152:HGHKKDRXX:2:2105:9697:19914 1:N:0:AGGAGTGG+TGCTAAGT
ACTCCTACGGGAGGCAGCAGTGGGGAATTTTGGACAATGGGCGCAAGCCTGATCCAGCCATTCCGCGTGCAGGATGAAGGCCCTCGGGTTGTAAACTGCTTTTGTACGGAACGAAAAGGCTTCCTCTAATACGGGAGGCTGATGACGGTACCGTAAGAATAAGCACCGGCTAACTACGTGCCAGCAGCCGCGGTAATACGTAGGGTGCGAGCGTTAATCGGAATTACTGGGCGTAAAGCGTGCGCAGGCG
+
FFFFFFFFFFFFFFFFFFFFFFFFFFFFFFFFFFFFFFFFFFFFFFFFFFFFFFFFFFFFFFFFFFFFFFFFFF:FFFFFFFFFFFFFFFFFFFFFFFFFFFFF:FFFFFF:FF:FFFFF:FF:FFFFFFFF:,::FFFF,FFFFFFFFFFFFFF:FFF::FF:FF,::FFFFFFF:FFFFF:FFF,FFF:F:FF,F::FF:FFFFFFFFFFF:FFF:F:FFFFFFFF:F,FFFFFFFFF:F:FFFFFF:
@A00920:152:HGHKKDRXX:2:2105:32814:20149 1:N:0:AGGAGTGG+TGCTAAGT
ACTCCTACGGGAGGCAGCAGTAGGGAATATTGGTCAATGGATGGAAGTCTGAACCAGCCATTCCGCGTGCAGGATGAAGGCCCTCGGGTTGTAAACTGCTTTTGTACGGAACGAAACGCGCTGAGTTAATACCTCGGCGTAATGACGGTACCGTAAGAATAAGCACCGGCTAACTACGTGCCAGCAGCCGCGGTAATACGTAGGGTGCAAGCGTTAATCGGAATTACTGGGCGTAAAGCGTGCGCAGGCG
+
::F:FFFFFFFFFFFFFFFFFFFFFFFFFFFFFFFFFFFFF:FFFFFFFFFFFFFFFFFFFFFFFFF::FFFFFFFFFFFFFFFFFFFFFFF:FFFFFFFFFFFFFFFFFFFF:FFFFFFF:FFFFFFFFFFFFFFFFFFFFFF,FFFFFFFFFFFF:FFFFFF:FFF:FFF:FF:FFFF:FFFFFFFFFFFFFFF:FFFFFFFFFFFF:FFFFFF:FFFFF:FFFFFFFFF,:FF:F,F:F:FFFFFF:
@A00920:152:HGHKKDRXX:2:2105:16785:20353 1:N:0:AGGAGTGG+TGCTAAGT
ACTCCTACGGGAGGCAGCAGTGGGGAATATTGGACAATGGGGGAAACCCTGATCCAGCCATGCCGCGTGGGTGAAGAAGGCATTCGGGTTGTAAAGCACTTTAGGAAGGGAAGAAAAGCTTAGTGTCAATAGCACATACTTATGACGGTACAAACAGAAGAAGCACCGCCTAACTACGTGCCAGCAGCCGCGGTAAGACGTAGGGTGCGTGAGTTAATCGGAAATACTGGGCGTAAAGAGTGCGCAGGCG
+
FFFFFFFFFFFFFFFFFF::F:FFFFFF,FFFFFFFFFFFFFF,FFFFFFFF:FF:FF:F:F:FFFFFF:FFFFFFFF,FF,:FFFFFFFFF:FF:FFF:,:,,,,,,FF::FF:F,:FF:FF,F,,F,,F,,FFFFF::,:,,FFF,:FF,F:FF,F,FFF,:FF:F,FFF:FF,FF,,FFFFFFF:FF,,,FF,,FF,,F:,,F:F,,:,F,F:FF:,:FF:FFFF,F,,FFFF::,,,,F,FFF,::
@A00920:152:HGHKKDRXX:2:2105:5294:20901 1:N:0:AGGAGTGG+TGCTAAGT
ACTCCTACGGGAGGCAGCAGTGGGGAATATTGCGCAATGGGCGAAAGCCTGATCCAGCGACGCCGCGTGGGTGAAGAAGGCCTGCGGGTTGTAAAGCCCTTTCGGTGGGGATGAAAAGCCTTGACCTAACACGTCAGGGTCTTGACCTAACCCAAGAAAGAAGCACCGGCTAACTCTGTGCCAGCAGCCGCGGTAATACAGAGGGTGCGAGCGTTAATCGGAATTACAGGGCGTAAAGCGCACGTAGGTG
+
FFFFFFFFFFFFFFFFFFFF:FFFFF:FFFFFFFFFFFFFFFFFFFFFFFFFFFFFFFFFFFFFFFFFFFFFFFFFFFFF:FFFFFFFFFFF:FFFFFFFFFFFFFFFFFFFFFFFFFFFFFFFFFFFFFFFFFFFFFFFFFF,FF:FFFFFFF,FFFFFFFFFFFFFFFFFFFFF,:F:FFFFF:FFFFF:FF:,FFFFFFF:FFFFFFFFFFF:FF:FFF:,FFF,FFFF,FFFFFFFF:FF,FFFFF
@A00920:152:HGHKKDRXX:2:2105:17707:22357 1:N:0:AGGAGTGG+TGCTAAGT
ACTCCTACGGGAGGCAGCAGTAGGGAATCTTGCGCAATGGGCGAAAGCCTGACGCAGCAACGCCGCGTGCGGGATGAAGGCCTTCGGGTTGTAAACCGCTTTCAGCAGGGACGAAAATGACGGTACCTGCAGAAGAAGCCCCGGCCAACTACGTGCCAGCAGCCGCGGTAAAACGTAGGACGCGAGCGTTATCCGGATTTACTGGGCGTAAAGCGCGGGCAGGCGGTGGTCCAAGTCGGACGTGAAAGCT
+
F:FFFFFFFFFFFFFFFFFFFFFFFFFFFFFFFFFFFFFFFFFFFFFFFFFFFFFFFFFFFFFFFFFFFFFFFFFFFFFFFFFFFFFFFFFFFFFFFFFFFFFFFFFFFFFFF:F,FFF:FFFFFFFFFF:FFFFFFFFFFFFFFFF:FFFFFFFFF:FF,FFFFFFFFFFFFFFFFFFFFF:FFFFFFF:FFFFF:FFFFFFFFFFFFFFFFFFFFFFFFFFFFFFF:FFFF,FFFFFFFFFFF,FFFF
@A00920:152:HGHKKDRXX:2:2105:18041:22623 1:N:0:AGGAGTGG+TGCTAAGT
ACTCCTACGGGAGGCAGCAGTGGGGAATTTTGGACAATGGGGGCAACCCTGATCCAGCCATGCCGCGTGAGTGAAGAAGGCCTTCGGGTTGTAAAGCTCTTTCGGACGGAACGAAACGGTTACGGTGAATAACCGTGACTAATGACGGTACCGTAAGAAGAAGCACCGGCTAACTACGTGCCAGCAGCCGCGGTAATACGTAGGGTGCGAGCGTTAATCGGAATTAATGGGCGTAAAGCGTGCGCAGGCG
+
F:FFFFFFFFFFFFFFFFFFFFFFFFFFFFFFFFFFFFFFFFFFFFFFFFFFFFFFFFFFFFFFFFFFFFFFFF:FFFFFF:FFFFFFFFFFF,FFF:FFFFFFFFF:FFFFFFFFFFFFFFFFFF:FF:FFFFFFFFFF:FFFFFFFFFFFFFFFFFFFFFFFFFFF:FF:FFFFF:FFFFFF:FFFFFFFF,FF,FFFFFFFFFFF,F,F:FFFFFF:,FFF:,,F::FF:,FFF:FFFFF:FFF:FF
@A00920:152:HGHKKDRXX:2:2105:4327:23265 1:N:0:AGGAGTGG+TGCTAAGT
ACTCCTACGGGAGGCAGCAGCAGGGAATTTTGCGCAATGGGCGAAAGCCTGACGCAGCAACGCCGCGTGGGGGAAGAAGGCTCTTGGGTCGTAAACCCCTTTTGCCGGGGAAGATCGTGACGGTACCCGGCGAATAAGCCACGGCTAACTACGTGCCAGCAGCCGCGGTAATACGTAGGTGGCAAGCGTTGTCCGGATTTACTGGGCGTAAAGCGCGCGCAGGTGGTTCGTTGCGTCCGAGGTGAAATCT
+
FF:F:,:FF:FFFFFFFFFFF,FF:FFFFF:FFF:F,FFFFFFFFFFFFFFFFFFFFFFFFFFFFFFFFFFFFF:FFFFFFF:FFFF,FF:FFFF:F:FF:FFFFFFFF:FFFFFFFFFFFFF,FFFFFFFFFFFFFFFFFFFFFFFFFFFFFFFFFFF::FFFFFFFF:FFFFFFF:FFFFFFFFFFFFFFFFFFFFFF:FFFFFFFFFFFFF,:FFFFF,FFFFFFFFFFFFFFFFF:FFF::F:F:F
@A00920:152:HGHKKDRXX:2:2105:27019:23328 1:N:0:AGGAGTGG+TGCTAAGT
ACTCCTACGGGAGGCAGCAGTCGAGAATCTTCGGCAATGGGCGCAAGCCTGACCGAGCGACGCCGCGTGGGGGATGAAGGCCCTCGGGTTGTAAACCACTGTCGGGGGGGAACAAGGACGCGCGAAGAGTGCGGCTTGAGTGATCCCCGGAGGAAGCACGGGCTAAGTTCGTGCCAGCAGCCGCGGTAAGACGAACCGTGCGAACGTTATTCGGAATCACTGGGCTGAAAGAGCGTGTAGGCGGGCCATC
+
:FFFFF:FFFFFFFFFFFFFFFFFF:FFFFFF:FF:FFFFFFFFFFFFFFFFFFFFFFF:FFFFFFFFFFFFFFFFFFFFFFFF:FFFFFFFFFFFF,FFFFFF:,:FFFFFF,FFF,,FFFFFFFFF,,:FFFFFF:FFFFF,,FF:F:FFF:F:F::F:F:FFFF,F::FF:F:,FFFF,FFFFFFFFFFF:FFF:FFF,FFF,FF,:FFFFFFFFFFF:FFFFFFF:F,F:FFF,FF,FFFFFFFFF
@A00920:152:HGHKKDRXX:2:2105:21287:23516 1:N:0:AGGAGTGG+TGCTAAGT
ATCCTACGGGAGGCAGCAGTAGGGAATATTGGGCAATGGCCGCGAGGCTGACCCAGCCATGCCGCGTGCAGGAAGAAGGCCTTCTGGGTTGTAAACTGCTTTTGTCGGGGAAGAAAACGCCCCTGCGGGGGTAACTGAAGGTACACGACGAATAAGCACCGGCTAAATCCGTGCCAGCAGCCGCGGTAATACGGAGGGTGCAAGCGTTGTCCGGATTTATTGGGTTTAAAGGGTGCGTAGGCGGCCCGTT
+
FFF:FFF:F:FFFFFFFFFFFFF,FFFF:FF:,:FFFF,:FFFF:F:FFFFF:,FF:FFF,FF:FFFF:FF:F:FF:F:::,FF:,:F:,,FFFF:,,F,F:FF:FF:F,FFFFFFFFF:F,FF:FFFF,F,F:FF,F,:FFF:,FFFFFFFFFF,:FF:FFF,FF,F,FF,FFFF,FFFFF:FFFFF,FFF:FF,FFF,FF:F::F:FFFFFFFF:FF,F,F::F:FFFFF,F:FF:F:FFFF,FFFFF
@A00920:152:HGHKKDRXX:2:2105:4345:23891 1:N:0:AGGAGTGG+TGCTAAGT
ACTCCTACGGGAGGCAGCAGTAAGGAATATTGCACAATGGACGAAAGTCTGATGCTGCAACGCCGCGTGCCCGAGGACGGCCTTCCGGTTGTAAATGGCTTGTCTGGATGAAGAGGCATGAAGGTAGGCCAGGAATAAGCGTAGGCTAACTAAGAGCAAGCAGCCGCGGTAAAAAGTAGGACGCGAGAGTTATCCGGATATACTGGGCGTAAAGAGCGGGCAGGCGGTGGTCCAAGTCGCACGTGAAAGC
+
FFFFFFFFFFFFFFFFFFFFFFF:FFFF:,F,F:FFFFFFF:F,F:,F:FFFFFF,FF:F:FFFFFFFF:FFFF:,:,:F:,,F,,FF,F,F,F:,,:F,F,FFFFF,FF,FFF::,F,:F,:,FF,:FFF,,FF:FF,FF:,F:F,FFF:,,,,,F,:,FF,,,F,F,,,F:,,,,,,:F:,FF,::,:,FF:F,F:F,F,F,F,FFF,,FFF,F,FF,FFF,:,:FFFFFFFF:F,,,:,,FF:FFFF
@A00920:152:HGHKKDRXX:2:2105:26621:23954 1:N:0:AGGAGTGG+TGCTAAGT
ACTCCTACGGGAGGCAGCAGTAAGGAATATTGGACAATGGCCGCAAGGCTGATCCAGCCATCCAGCGTGCAGGAAGAAGGCCCTATGGGTTGTAAACTGCTTTTGCCGGGGGAATGACGGTACCGATTGAGGAAGCCACGGCTAACTCTGTGCCAGCAGCCGCGGTAATACAGAGGTGGCAAGCGTTGTTCGGAATTACTGTGCGTAAAGGGCGCGTAGGCGGTTGCCTAAGTCGGACGTGAAATCCCCA
+
FFFFFF,FFF:FFFFFFFF:FFFF:FFFFFFF,FFFF:F,FF:FF::F,FF,FFFF:FFFFFFF:FFF:FFFFFFFFFFFFFFF:FFFFF:FFFFFFFFFFFFFFFFFFFFFF:FFFFFFF:FFFFFFF:FFF::FFFFFFFF:FFFFFFFFFFFFFF,FFFFFFFFF,FFFFFFF:F,FF,FFFFFFFF:F:F:F::::F,FFF,FFFFFF,:FF,F,FFFFFFFFFF::FFF,FFF,FF::FF:FF:F
@A00920:152:HGHKKDRXX:2:2105:18023:24001 1:N:0:AGGAGTGG+TGCTAAGT
ACTCCTACGGGAGGCAGCAGTAAGGGATCTTGCGACAATGGGCGAAAGCCTGACGCAGCAACGCCGCGTGCGGGATGACGGCCTTCGGGTTGTAAACCGCTTTTCGGGGGGAAGAGGAAGGACGGTACCCGCAGAATAAGCCCCGGCTAACTTCGTGCCAGCAGCCGCGGTAAGACGAAGGGGGCTAGCGTTGTTCGGAATTACTGGGCGTAAAGGGCGCGTAGGCGGTCGTGTCAGTCAGGCGTGAAAG
+
FFFFFFFFFFFFFFF:FFFFFFFFFFFFFFFFFFF:FFFFFFFFFFFFFFFFFF:FFFFFFFFFFFFFFFF:FFFFFFFFFFFFFFFF:FFFFFFFFFFFF,FFFFFFFFF:,:FFFFFFFFFFFFFFFFFF:FFFFFFFFF,FFFFFF:FFFFFFF:FFFFFFFF:F::FFFF:FFFFF::FFFFFF:F,,:FF,FF,:F:F:F:FFFFFF:,,FFF,,:FFFF:FF,F,FFFFFFF:FFF:FFFF:::
@A00920:152:HGHKKDRXX:2:2105:27715:24690 1:N:0:AGGAGTGG+TGCTAAGT
ACTCCTACGGGAGGCAGCAGTGGGGAATATTGGACAATGGGCGCAAGCCTGATCCAGCCATGCCGCGTGAGTGATGAAGGCCCTAGGGTTGTAAAGCTCTTTTGTGCGGGAAGATAATGACTGTACCGCAAGAATAAGCCCCGGCTAACTTCGTGCCAGCAGCCGCGGTAATACGAAGGGGGCTAGCGTTGCTCGGAATCACTGGGCGTAAAGCGCACGTAGGCGGACTCTTAAGTCAGGGGTGAAATCC
+
FFFFFFFFFFFFFFFFFFFFFFFFFFFFFFFFFFFFFFFFFFFFFFFFFFFFFFFFFFFFFF:FFFFFFFFFFFFFF,FFFFFFFFFFFFF,FFFFFFFFF,F:FFFFFF,:FFF:FFFFFFFFFFFFFFFFFFFFFFFFFF:FFFFFFFFFF:FFFFFFFFFFFFFFF:FF:F:FFFFFFFFF,FFFFFF::FFFFFFFFFFFFFFFFFFFFFFFFFFFFFFFFFFFF:F,FFFFFFFFFFFFFF,F::
@A00920:152:HGHKKDRXX:2:2105:32570:25551 1:N:0:AGGAGTGG+TGCTAAGT
ACTCCTACGGGAGGCAGCAGTGGGGAATATTGGACAATGGGCGAAAGCCTGATCCAGCCATGCCGCGTGAGTGATGAAGGCCCTAGGGTTGTAAAGCTCTTTCACCGGTGAAGATAATGACGGTAACCGGAGAAGAAGCCACGGCTAACTTCGTGCCAGCAGCCGCGGTAATACGAAGGGGGCTAGCGTTGTTCGGATTTACTGGGCGTAAAGCGCACGAAGTCTGATAGTTAAGTGAGTGGTGAAATCC
+
FFFFFFFF:FFFFFFFFFFFFFFFFFFFF,F,FFFFFFFFFFFFFFFFFFFF:::FFFFFFFFFFFFFFFFFFF:FFFF,,F:FFFFFF,FFFFFF:FFFFFFFFF,FFFF,FF:F,F,:FFFFFF,:F:FF:FFFF:FF,:,FFFFFFF:FF,::,FFFFF,FFFF,F,F:F::FF,F,FFF:FFFF,,F:FFF,FFF:FFF:FFFF,FFF:F,FFF:,FF,:,,FF,FFF,FF:FFF,F,FFFFFFFF
@A00920:152:HGHKKDRXX:2:2105:30707:25958 1:N:0:AGGAGTGG+TGCTAAGT
ACTCCTACGGGAGGCAGCAGTGGGGAATCTTGGACAATGGGCGAAAGCCTGATCCAGCGACGCCGCGTGGGTGATGAAGGCCTTCGGGTTGTAAAGCCCTGTTGAGGGGAAAGAAAACGTCGGGCGCGAATAGCTCCTGACCTTGACGGTACCCCTCCAGAAAGCACCGGCTAACTCTGTGCCAGCAGCCGCGGTAAGACAGAGGGTGCAAACGTTGCTCGGAATCACTGGGCGTAAAGGGCGCGTAGGC
+
:FF:F,FFFFFFFFFFFFFFFFFFFF:FFFFFFFFFFFFFF:FFFFFFFFFFFFFFFF:FFFFFFFFFFFFFFFFFFFFF:FFFFFFFFFFFFFFFFFFFF:FFFFFFFFFFFFFFFFFFFFFFFFFFFFFFFFFFFFFFFFFFFFFFFF:FF:FFFFFFFF:FF:FFFFFFFFFFFFF:FFFFFFFFFFFF:FFF:FFF:FFFFFFFFF,FFFFFFFFFFFF::,FFFFFFFFFFF:FFFFFFFFFFFF
@A00920:152:HGHKKDRXX:2:2105:22589:26553 1:N:0:AGGAGTGG+TGCTAAGT
ACTCCTACGGGAGGCAGCAGTGGGGAATCTTGCGCAATGCGCGAAAGCGTGACGCAGCAACGCCGCGTGGGGGAAGAAGGCCTTCGGGTTGTAAACCCCTTTCAGGAGGGACGAAGCCAGGGCGGTGAATAGCCGACCCTTGGTGACGGTACCTCCAGAAGAAGCCCCGTCTAACTACGTGCCAGCAGCCGCGGTAATACGTAGGGAGCAAGCGTTGTCCGGATTTATTGGGCGTAAAGAGCTCGTAGGC
+
,FFF,FF,:FFFFFFFFFFFFFFFFFFF:FFFFFFF:F:FFFFFFFF:FFFFFFFFFF:FFFFFFFFFF:F:FF:FFFF,FFFFFFFFFF,FFFFFF:FF::FFFFFFFFFFFFFFFFFFFFF,F:FFFFF,FFFFFFF:FF,FFFFFFFFFFFFFFFFFFF::F:F,F,FFFFF:F:F:,F,FFFFF:F,F,FFFFFFFFFF,F:FFFF:F::,FFFF,F::FFFFFFFFF:FFFFF,FFF,:,,FFF:
@A00920:152:HGHKKDRXX:2:2105:2908:27258 1:N:0:AGGAGTGG+TGCTAAGT
ACTCCTACGGGAGGCAGCAGTGGAGAATCTTGCACAATGGGCGCAAGCCTGATGCAGCCACGCCGCGTGGAGGAAGAAGGCCTTCGGGTTGTAAACCGCTTTCAGTGGGGACGAACCAAGACGGTACCCACAGAAGAAGCCCCGGCCAACTACGTGCCAGCAGCCGCGGTAACACGTAGGGGGCAAGCGTTGTCCGGATTCATTGGGCGTAAAGAGCTCGTAGGCGGTTCGGTAAGTCGGGTGTGAAACC
+
FFFFFFFFFFFFFFFFFFFFFFFFFFFFFFFFFFFFFFFFFFFFFFFFFFFFFFFFFFFFFFFFFFFFFFFFFF,FFFFFFFF:FFFFFFFFFFFFFFFF:FFFFFFFFFFFFFFFFFFFFFFFFFFFFFFFFFFFFFFFFFFFFFFFFFFFFFFFFFFFFF:FFFFFFFFFFFFFF,FFFFFF,FF:F:FFFFFFFFF:F:FFFFFFFF:FFFFFFFFFF:FFFFFFF:FFFFFFFFFFFFFFFFF:FF
@A00920:152:HGHKKDRXX:2:2105:11993:27524 1:N:0:AGGAGTGG+TGCTAAGT
ACTCCTACGGGAGGCAGCAGTGGGGAATCTTGCGCAATGGGCGAAAGCCTGACGCAGCGACGCCGCGTGGGGGAAGAAGGCCTTAGGGTTGTAAACCTCTTTCAGCAGGGACGAAGCCACTCGGGTTAATAGCCCAGAGGGTGACGGTACCTGCAGAAGAAGCCCCGGCTAACTACGTGCCAGCAGCCGCGGTAATACGTAGGGCGCAAGCGTTATCCGGACTTATTGGGCGTACAGAGCTCGTAGGCGG
+
FFF::FFF:,F:,,FFFF,FF::FF:FFFF,FFF:F:FF:FF:FFF:F,::FFFF,FFFFFF,:FFF:FFF::F,F:F,FFFFFF:FFFFFFF:FFFFFFF,F,FFFF:FFF,FFFFF:FFF::FFFFF:FFFF,F:FFFFFFFFFFF,FF:F:FFFF,FFFF:FFFFFFFFFFFF:FFFFF:FFFF,FF,FFF,,FFFFF::,FFFFF,F:,F:F:F,FF,:F,FFFF,FF,F,FF:F:FFF,::FFFF
@A00920:152:HGHKKDRXX:2:2105:20103:28009 1:N:0:AGGAGTGG+TGCTAAGT
ACTCCTACGGGAGGCAGCAGTGGGGAATCTTGCGCAATGGGCGAAAGCCTGACGCAGCAACGCCGCGTGCGGGATGAAGGCTCTCGGGTTGTAAACCGCTTTCAGGAGGGACGAAATTGACGGTACCTCCAGAAGAAGCCCCGGCCAACTACGTGCCAGCAGCCGCGGTAACACGTAGGGGGCGAGCGTTGTCCGGATTTATTGGGCGTAAAGAGCTCGTAGGCGGTTTGGCAAGTCAGGTGTGAAAGCT
+
FFF,FFF,FFF:FFFFFFFFFFFFFFFFFFFFFFFFFFFFFFFFFFFFFFFFFFFFFFF:FFFFFFFFFFFFF,FFF:FFFFFFFFFFFFFFF,F:FFFFFFFFFFFFFFFFFFFFFFFFFFFFFFFFFFFFFFFFFFFFFFFFFFF:F:FFFFFFFFFFFFFFFFFFFF:FFFFF:FFFFF:FFFFFFFFFFFFF:FFF:FFFFFFFF,FFFFFFFFFF::FF:FFFF:FFF,FFF:FFFFFFF:FFF:
@A00920:152:HGHKKDRXX:2:2105:26015:28134 1:N:0:AGGAGTGG+TGCTAAGT
ACTCCTACGGGGAGGCAGCAGTGAGGAATATTGCCCAATGGAGGAAACTCTGAGGCAGCAACGCCGCGTTAACGATGACGGCCTTCGGGTTGTAAAGTTCTTATCTCAGGGAAGATAATGACGGTCCCTGAGGAATAAGTCCCGGCTAACAACTTCCAAGAAGCCGCGGAAAAACGTAGGGGACAAGCGTAATCCGGATTTACTGGGCGTAAAGCCCCCGTAGGCGCCGTGAAAAGATGGACGTGAAAGC
+
FFFFFFFFFFFF,F:F,:F:F,F:FFFFFFFFF:F:F,FFF,F:FF:F,:F,,F,:,:FFFFFF:,FFF,:FFF:F,F:F,F:F,FF:FFF:FFF,,FFFFF,F:,F:FF:FF:F,FFF,FFFFF:F,F,FFF:FFFF:FFF:F,FFFF,,FF:F,F:FF,FF:,FFFF,FFFF:,,FFF:F:FFFFFFF,FF,F:FF,FFF:FF,FFF,FF,F,,FFFFFF,FFF,F,FFFFFF,,FF:FF::,FF,FF
@A00920:152:HGHKKDRXX:2:2105:25301:28651 1:N:0:AGGAGTGG+TGCTAAGT
ACTCCTACGGGAGGCAGCAGTAAGGAATATTGCACAATGGGCGCAAGCCTGATGCAGCTACGCCGCGTGCCCGACGAAGGCCTTCGGGTTGTAAACGGCTTTTATGTCGGAAGAAGCACGTCGGGATGAAAGCACAAAGCGTCACCTAACATCGAGCAAACGCCCGCGCTAAAAACTAGCACGCGGCCGAGGTCCTACTTAACGGGCCCGCGTTCTCGGGAAGTAGTCTGAGAAAGTCGCAAGTAAACGC
+
FFFFFFFFFFFFFFFFFFFFF,,FFFFF,FFFF,FFFFFFFFF,FFFFFFFF,FFFFF,FFFFFFFFFF,,,FF:FFFFFFFFFFFFFFFFFF:F:,,FFFF,,FF:,,FF,FF,,F,,,,FFF,,:,F,FF:,::,FFFFF,:,,F,:F,,F,:F,,:,,,,FF,:F:FFFF,:,::FF:,,F,,FFF,,,F,,:,:,FF,:,,F,,,,,,,F,FF::F:,::,FF,,F,,FFF,:,F,,,FF,:,F:F
@A00920:152:HGHKKDRXX:2:2105:8142:29058 1:N:0:AGGAGTGG+TGCTAAGT
ACTCCTACGGGAGGCAGCAGTGGGGAATTGTTCGCAATGGGCGCAAGCCTGACGACGCAACGCCGCGTGGAGGATGAAGGTCTTCGGATTGTAAACTCCTGTTGATCGGAAAGAACATGCTTCAACCTAATACGTTGGAGCACTGACGGTACCGGGTGAGGAAGCCACGGCTAACTCTGTGCCAGCAGCCGCGGTAATACAGAGGTGGCAAGCGTTGTTCGGACTTACTGGGCGTACAGGGCGCGTAGGC
+
FFFFFFFFFFFFFFFFFFFFFFFFFFFFFFFFFFFFFFFFFFFFFF,FFFFFFFFFFF:FFFFFFFFFFFF,F:FFFFF,:FFFFFFF:FFFFFFFFFFFFFFFFFFFFFFFFFFFF,F,FFFFFFFFF,:F,::,,F:,F::FF:F,,FFFF:F,,FF:FFFFFFFF,F:FFFFFFFF:::FF:F,FF,F,,,::F,F,FFFFFFFF,,F:F,F,FF::FFF,FFF:FFFFF:,,F,FFFF,:F:F:FF
@A00920:152:HGHKKDRXX:2:2105:12608:29183 1:N:0:AGGAGTGG+TGCTAAGT
ACTCCTACGGGAGGCAGCAGTGGGGAATCTTGCGCAATGCGCGAAAGCGTGACGCAGCAACGCCGCGTGGGGGAAGAAGGCCTTCGGGTTGTAAACCCCTTTCAGTTGGGACGAAGCTCCGCCCGTTAATAGCGGGCCGGAGTGACGGTACCTTCAGAAGAAGCCCCGGCTAACTACGTGCCAGCAGCCGCGGTAATACGTAGGGGGCGAGCGTTGTCCGGAATCATTGGGCGTAAAGGGCTCCTAGGCG
+
:FFFFFFFFFFFFFFFFFFFFFFFFFFFFFFFFFFFFFFFFFFFFFFFFFFFFFFFFFFFFFFFFFFFFFFFFF,FFFFFFFFFFFFFFFFFFFFFFFFFFFFFFFFFFFFFFFFFFFFFFFFFFFFFFFFFFFFFFFFF:FFFFFFFFFFFFFFFFF,FFFFFFFFFFFFFFFFFFFFFFFFFFFFFFFFFFFFFF:FFFFFFFFFFFFFFF:FFFFFFFFFFFF:FFFFFFFFFFFFFFFFFFFFFFF
@A00920:152:HGHKKDRXX:2:2105:24740:29309 1:N:0:AGGAGTGG+TGCTAAGT
ACTCCTACGGGAGGCAGCAGTCGAGAATTTTTCACAATGGGGGAAACCCTGATGGAGCGACGCCGCGTGGGGGATGAATGGCTTCGGCCCGTAAACCCCTGTCATTCGCGAACAATGCCTGCGGCTTAATACGTTGCAGGTTGATAGTAGCGGAAGAGGAAGGGACGGCTAACTCTGTGCCAGCAGCCGCGGTAATACAGAGGTCCCAAGCGTTGTTCGGATTCACTGGGCGTAAAGGGTGCGTAGGCGG
+
FFFFFFFFFFFFFFFFFFFFFFFFFFFFFFFFFFFFFFFFFFFFFFFFFFFFFFFFFFFFFFFFFFFFFFFFFFFFFFFFFFFFFFFFFFFFFFFFFFFFFFFF:FFFFFFFFFFF:FFFFFFFFFFFFFFFFFFFFFFFFFFFFFFFFFFFFFFFFFFFFFFF:FFFFFFFFFFFFFFFFFFFFFFFFFF:FFFFFFFFFFFFFFFFFFFFFFFFFFF:FFFFFFFFFFFFFFFF,::FFFF:FF,FF:
@A00920:152:HGHKKDRXX:2:2105:13666:29731 1:N:0:AGGAGTGG+TGCTAAGT
ACTCCTACGGGAGGCAGCAGTAGGGAATCTTCCGCAATGGACGAAAGTCTGACGGAGCAACGCCGCGTGAGTGATGAAGGCTTTCGGGTCGTAAAACTCTGTTGTTAGGGAAGAACAAGTCCGAGAGTAACTGCTCGTACCTTGACGGTACCTAACCAGAAAGCCACGGCTAAATACGTGCCAGCAGCCGCGGTAATACGTCGGTGGCAAGCGTTATCCGGAATTATTGGGCGTAAAGCGCGCGCAGGCG
+
FFF,FF:::::F,,FFF:FFFFFFFF:FFF:FFFFFFFFFFF:F,F:,FFFFFFFF:FFFFFFFFFFFF:FFFFFFFFFFFFFFFFFFFF:FFFFFFFFFFF,F,FFFF:FFFFFFF:FF,F,FFF:FFFFFFFFF:,FFF,,,,FFFFFFFFF:F:F:F,:,FFFF:FFFFF,,FFFF:FF,,FF,FF,F,FFF:FFF:F,:FF:FF,FFF:::FFF:,FFF:FF:F,:FFFF:F:FF:F,F:FFFFF,
@A00920:152:HGHKKDRXX:2:2105:5059:30765 1:N:0:AGGAGTGG+TGCTAAGT
ACTCCTACGGGAGGCAGCAGTGGGGAATCTTGTCCAATGGGCGAAAGCCTGAGACAGCGACGCCGCGTGCGGGAAGAAGGCCTTCGGGTTGTAAACCGCTTTCAGGAGGGACGAAGCCACTCGGGTTAATAGCCCAGAGGGTGACGGTACCTCCAGAAGAAGCCCCGGCTAACTACGTGCCAGCAGCCGCGGTAATACGTAGGGGGCAAGCGTTGTTCGGAATTACTGGGCGTAAAGGGCGCGTAGGCGG
+
FFFFFFFFFFFFFFFFFFFFFFFFFFFFFFFFFFFFFFFFFFFFFFFFFFFFFFFFFFFFFFFFFFFFFFFFFFFFFFFFFFFFFFFFFFFFFFFFFFFFFFFFFFFFFFFFFFFFFFFFFFFFFFFFFFFFFFFFFFFFFFFFFFFFFFFFFFFFF:FFFFFFFFFFFF:FFFFFFFFFFF:FFFFFFFFFFFFFFFFFFFFF:FFF:FFFFFFFF:FFFFF:FFFFFFFFF,FFFFFFFFFFFFFF:F
@A00920:152:HGHKKDRXX:2:2105:20835:31125 1:N:0:AGGAGTGG+TGCTAAGT
ACTCCTACGGGAGGCAGCAGCTAGGAATCTTGGGAATGGGCGAAAGCCTGACCCAGCAACGCCGCGTGGGCGATGAAGGCCTTAGGGTCGTAAAGCCCTTTTGCGGGGGACGATGATGACGGTACCCCGCGAATAAGCCACGGCTAACTACGTGCCAGCAGCCGCGGTAATACGTAGGTGGCAAGCGTTGTCCGGATTTACTGGGCGTAAAGGGCGCGCAGGCGGTTTGTTTAGTCTAGGGTGAAAGCTC
+
FFFFFFFFFFFFFFFFFFFFFF,FFFFFFFFFFFFFFFFFFFFFFFFFFFFFFFFFFFFFFFFFFFFFFFFFFFFFFFFF:FFFFFFFFFFFF::FFFFFFFFFFFFFFFFFFF,:F:FFFFFFFFFFFFFFFFF:,FF:FFFFF:FF:FFFFFFFFFFFFFFFFFFFF:FF,F:::FFFFFFFFFFFF,FFFFFFFFFFFFFFFF:FFF,,FFFFF:FFF:FFFFFFF:FFFFFF:FF::FF,FFF,FF
@A00920:152:HGHKKDRXX:2:2105:25256:31172 1:N:0:AGGAGTGG+TGCTAAGT
ACTCCTACGGGAGGCAGCAGTAGGGAATTTTGCGCAATGGGGGAAACCCTGACGCAGCAACGCCATGTGTGGGATGAAGCATTTCGGTGTGTAAACCACTGTCAGCAGGGAATAAATGGTCTCTTCGGAGGCAGTTGAATGTACCTGCAAAGGAAGCCCCGGCTAACTTCGTGCCAGCAGCCGCGGTAATACGAGGGGGGCAAATGTTGTTCGGAATCACTGTGCGTAAAGGGAGAGTAGGCGGGCTTTT
+
FFFFFFFFFFFFFFFFFFFF,FFFFF:FFFFFFFFF:FFFFFFF,FFFFFFFFFFFFFFFFFFFFFFFFFFFFFFFFFFFFFFFFFFFFFFFFFFFFFFFFFFFFFFFFFFFFFFF,FFFF:FF::FFF:FFF,FFFFFF:FF:FFFFFFFFF::F:FFFFFFF,FF,FF,:FFFFFFF:FF,:F,FFF:FFFFFF:FFFFFFFFFFFFFFFF,:FFF:FF:,:FF:FFFF:FFF,F,,FFFF,FFFFFF
@A00920:152:HGHKKDRXX:2:2105:16550:31250 1:N:0:AGGAGTGG+TGCTAAGT
ACTCCTACGGGAGGCAGCAGTGGGGAATTGTTCGCAATGGGCGCAAGCCTGACGACGCAACGCCGCGTGGAGGATGAAGGTCTTCGGATTGTAAACTCCTGTTGACCGGGACGAACGGGCTCCGACCCAACACGTCGGGGCAGTGACGGTACCGGTTGAGGAAGCCACGGCTAACTCTGTGCCAGCAGCCGCGGTAATACGTAGGGGGCAAGCGTTGTCCGGCATCATTGGGCGTAAAGCGCGTGTAGGC
+
FFFFFFFF:FFFFFFFFFFFFFFFFF:FFFFFFFF,FFF:FF:FFFFFFFFF:,FFFFFFFFFFFFFFFFF,FFF:FFFFFFFFFFFF:FFFFFFFFFFF:FFFFFFFFFFFFFFFFFFFFFFFFFF:F:FFFFFFFFF:FFFFFFFFFFFFFFFFFFF:FFF:FF,FFFFFFFFF:FFFFFFFFF:FFFFF:FF:FFFF:FFFFFF:F:F:FFF::FFFF,,F:FFFFFFFFFF,:FFF:FFFF:F:FF
@A00920:152:HGHKKDRXX:2:2105:8567:31986 1:N:0:AGGAGTGG+TGCTAAGT
ACTCCTACGGGAGGCAGCAGTGGGGAATATTGCACAATGGGCGCAAGCCTGATGCAGCGACGCCGCGTGGGGGATGACGGCCTTCGGGTTGTAAACCTCTTTCAGTACCGACGAAGCGAAAGTGACGGTAGGTACAGAAGAAGCACCGGCCAACTACGTGCCAGCAGCCGCGGTAATACGTAGGGTGCGAGCGTTGTCCGGAATTACTGGGCGTAAAGAGCTCGTAGGTGGTTTGTCGCGTTGTTCTTGA
+
F,FFFFF,FF,F:FFFFFFFF:FFFFF:FFFFFF,FFF:FFFFFFFFFFFFFFF:FFFFFFF:F:FFFFFFFF:FFFFFFFFFFF:FFFFFFFFFFFFF:FFFFF:FFF,FF:FFFFFFFFFFFFFFFFFFFF:FF:FFFF:FFFF::FF:FFFF::F:F:FFFFFF:F,FFFF,FFFFFFFF,,FFF:F:FFF:FF:,FFF:F,FFFFFFF:F,FFF:FFFFFFFFF,:FFFF:FFFFFFFF:F:,FFF
@A00920:152:HGHKKDRXX:2:2105:3378:32268 1:N:0:AGGAGTGG+TGCTAAGT
ACTCCTACGGGAGGCAGCAGTAAGGGATCTTGCGACAATGGGCGAAAGCCTGACGCAGCAACGCCGCGTGCGGGATGACGGCCTTCGGGTTGTAAACCGCTTTTCGGGGGGAAGAGGAAGGACGGTACCCCCGGAAGAAGTCTCGGCTAACTACGTGCCAGCAGCCGCGGTAAAACGTAGGAGGCGAGCGTTATCCGGATTTACTGGGCGTAAAGCGCGGGCAGGCGGTGGTCCAAGTCGGACGTGAAAG
+
FF:FFFFFFFFFFFFFFFFFFFFFFFF:FFFFFFFFF:FFFFFFFFFFFFFFFFF:FFFFFFFFFFFFFFFFFFFFFFFFFFFFFFFFFFFFFF:FFFFFFFFFFFFFFFFFFFFFFFFF:,FFFFFFF:FFFFF:FFFFFFFFFFF:FFFFFFF:FFFFFFFFFFFFFF,,FFFFF:FFFFFFFFF:F:F,:FFFFFFFFF:FFF:FF:FFFFF:FFFF:FFFFFFFFFFFFF::FFFFFFFFFFFFFF
@A00920:152:HGHKKDRXX:2:2105:28673:32675 1:N:0:AGGAGTGG+TGCTAAGT
ACTCCTACGGGAGGCAGCAGTAAGGGATATTGCACAATGGGCGCAAGCCTGATGCAGCAACGCCGCGTGCCCGATGAAGGCCTTCGGGTCGTAAAGGGCTTTTCTGGCTGAAGAGGAAGGACAGTAAGCCAGGAATAAGTGTCGGCTAACTACGTGCCAGCAGCCGCGGTAAAACGTAGGACGCGAGCGTTATCCGGATTTACTGGGCGTAAAGCGCGGGCAGGCGGTGGTCCAAGTCGGACGTGAAAGC
+
FFFFFFFFFFFFFFFFFFFFFFFFFF:F:FFFFFFFFFFFF:FFFFFFFFFFFFFFFFFFFFFFFFFFFFFFF:FFFFFFFF:FFFFFFFFFFFFFFFFFFFFFFFFFFF:FFFFFF:FFFFFFFFFFFFFFFFFFFFFFFFFFFFFFFFFFFFFFFFFFFFFFFFFFFFF,F:FFFFFFFFFF:FFFFFFF:FFFFFFFFFFFFFFFF:::FFFFFFFFFFFF:FFFF:FFFFFFFFFFFFFFFF,FFF
@A00920:152:HGHKKDRXX:2:2105:3396:33207 1:N:0:AGGAGTGG+TGCTAAGT
ACTCCTACGGGAGGCAGCAGTGGGGAATCTTGCGCAATGGACGAAAGTCTGACGCAGCGACGCCGCGTGCGTGAGGAAGCTCTTCGGGGTGTAAACCGCTGTTGCCCGGGACGAAGGCCCTTGTTGAAGGGGTTGACGGTACCGGGTGAGGAAGCGCAGGCTAACTCTGTGCCAGCAGACGCGGTAAAACAGATGGCGCGAGCGTTGTCCGGAATCACTGGGCGTAAAGGGCGCGTAGGTGGCGGCATAA
+
FFFFFFFFFFFFFFFFFFFFF,FFFFFFFFF,F:FFFFFF:FFFFFF:FFFF,FFFFFFFFFFFFFFFF:F,FF,FFFFFF:FFFFFFF:FFFFFFF,FFFFFF:FFF,FF,FFF,F:FF:F,,F,,F:F:,,F,,::F,F,,F,::F,FFFFFFFF,F:F::FF,FFF,,,F,F,:F,F,F:F,F:,,,,F:,F,F,FF:FFFFFF:FFF,,:FFFF,FF:FF,FFFFFFFF,,FFF::,FFF,F::F:
@A00920:152:HGHKKDRXX:2:2105:28311:33207 1:N:0:AGGAGTGG+TGCTAAGT
ACTCCTACGGGAGGCAGCAGTGGGGAATCTTGCGCAATGGGCGAAAGCCTGACGCAGCGACGCCGCGTGCGGGAAGAAGGCCTTCGGGTTGTAAACCGCTTTCAGGAGGGACGAAGCCACTCGGGTTAATAGCCCAGAGGGTGACGGTACCTCCAGAAGAAGCCCCGGCTAACTACGTGCCAGCAGCCGCGGTAATACGTAGGGGGCAAGCGTTGTCCGGATTTATTGGGCGTAAAGAGCGTGTAGGCGG
+
FFFFF:FFFFFFFFFFFFFFFFFFFFFFFFFFFFFFFFFFFFFFFFFFFFFFFFFFFFFFFFFFFFFFFFFFFFFFFFFFFFFFFFFFFFFFFFFFFFFFFFFFFFFFFFFFFFFFFF:FFFFFFFFF:FFFFFFFFFFFFFFFFFFFFFFFFFFFFFFFFFFFFFFFFFFFFFFFFFFFFFFFF:FFFFF:F:FFFFFFFFFFFFFFFFFFFFFFFFFFFF,FFFFFFFFFF:F:,FFFF:FF:FFF,F
@A00920:152:HGHKKDRXX:2:2105:17228:33458 1:N:0:AGGAGTGG+TGCTAAGT
ACTCCTACGGGAGGCAGCAGTGGGGAATATTGGACAATGGGGGCAACCCTGATCCAGCAATGCCGCGTGAGTGATGAAGGCCTTCGGGTTGTAAAGCTCTTTTGGCGGGGACGATGATGACGGTACCCGCAGAATAAGCCCCGGCTAACTTCGTGCCAGCAGCCGCGGTAATACAGAGGGTGCGAGCGTGGTCCGGACTTACTTGGGCGGAGAGGGCGCGTAGGCGGCTCGGTCAGTCGGGGGTGCAATG
+
FFFFFFFFFFFFFFFFFFFFF:FFFFFFFFF:FFFFF:FFFFFFFFFFFFFFFF:FFFFFFFFFFFFFF:FFFFFFFFFFFFFF:FFFF:FFFF:F:FFF,F,FFFFFFFFFFFFF,:FF:FFFFFFFFFFF:,FF:FFFFFFF::FF:,FFF:F:F,FF,FFFFFFF,F,FFF,::FFF,FFFFFFF,,F,:FFFF,F:F,F,FFF:F,,,,FFFF:,FFFF:FFF,,FFFF,FFF,FF,FF:F,,,F,
@A00920:152:HGHKKDRXX:2:2105:17897:33458 1:N:0:AGGAGTGG+TGCTAAGT
ACTCCTACGGGAGGCAGCAGTGGGGAATCTTGGACAATGGGCGAAAGCCTGATCCAGCCATGCCGCGTGAGTGAAGAAGGCCTTAGGGTTGTAAAGCTCTTTTGCCCGGGAAGATAATGACGGTACCGGGAGAATAAGCCCCGGCAAACTTCGTGCCAGCAGCCGCGGTAATACGAAGGGGGCTAGCGTTGTTCGGATTTACTGGGCGTAAAGCGCACGTAGGCGGATTGTTAAGTCGGGGGTGAAATCC
+
FFFFFFFFFFFFFFFFFFFFFFFFFFFFFFFFFFFFFFFFFFFFFFFFFFFFFFFFFFFFFFFFFFFFFFFFFF:FFFFFFFFFFFFFFFFF:F:FFFFF,FFFFFFFFFF:FFF:FFFFFFFFFFFFFF:FF,FFFFFFFFFFF:FFFFFFFFFFFFFF:FFFFFF:FF,FFFFFFFFFFFFFFFFFFFFFFFFFFFFFF:FFFFFF:,,FFFFFF:FFFFFFFF:FFF:FFF:FFFFFF:FFFFFFFF
@A00920:152:HGHKKDRXX:2:2105:19388:33880 1:N:0:AGGAGTGG+TGCTAAGT
ACTCCTACGGGAGGCAGCAGTGGGGAATATTGGACAATGGGCGCAAGCCTGATCCAGCCATGCCGCGTGAGTGATGAAGGCCCTAGGGTTGTAAAGCTCTTTCACCGGTGAAGATAATGACGGTAACCGGAGAAGAAGCCCCGGCTAACTTCGTGCCAGCAGCCGCGGTAATACGAAGGGGGCTAGCGTTGTTCGGATTTACTGGGCGTAAAGCGCACGTAGGCGGACTTTTAAGTCAGGGGTGAAATCC
+
FFFF,FFF:F:::FFFFFFFFFF::,FFF:FF,:,F:,,FFFF:FF,:F:,F:FFFFFFFFFF::,:F:FFFFFFFFFFFFFFFFFFFFFFFF:FFFFFFFFFFF,F:F:FFFFF,FFFFFFFFFFFFFFFFFFF:F,:FF:FFFFFFF,FFFFFFFFFFFFFFFFFFFFFFFFFFFFFFFFFFFFFFFF:FFFFFFFFF:FFFFFFFF::F:::FFFFFFFFFFFFFFFFF:FFF:F,FFF:F:FFF:F
@A00920:152:HGHKKDRXX:2:2105:5755:34538 1:N:0:AGGAGTGG+TGCTAAGT
ACTCCTACGGGAGGCAGCAGTTTCGAATCATTCACAATGGGCGAAAGCCTGATGGTGCGACGCCGCGTGAGGGATGAAGGTCTTCGGATTGTAAACCTCTGTCACTGGGGAAGAAACGCTGAATTCTAATACAATTCAGCCTGACTTAACCCGGAGAGGAAGCAGTGGATAACTCTTTGCCAGCAGCCGCGGTAATACAGAGACTGCAAGCGTTATTCGGATTCACTGGGCGGAAAGGGTGCGCAGGCGG
+
:FF,FFFFF:,FFFFFF,::FFF:FF,:F:FF:FFF:,F::,FFFF,,F,:FF,FFF,,FFF,F,FFFFF:,:FFFFFF:F,,:,::FFF::,FF,:FFFF:FFF:FFF,F:,FFFFFF:F:FFF:,FFFFFFFF,,FF,,FFFF,,FFFFFF,FF:FF:,FF:::,F,:FF:FFF,:F:FFF,FFF,F:F::F:,F::FF:F:,F:F,FF,,FF:FFF,FF:::FFF:F:,,F,:FF:,F,F,FFFFF:
@A00920:152:HGHKKDRXX:2:2105:25889:35211 1:N:0:AGGAGTGG+TGCTAAGT
ACTCCTACGGGAGGCAGCAGTAAGGAATATTGGTCAATGGGCGCAAGCCTGAACCAGCCATCCAGCGTGCAGGAAGAAGGCCCTATGGGTTGTAAACTGCTTTTGTACGGAACGAAACGGCCTGCTCTAATACAGCGGGCTAATGACGGTACCGTAAGAATAAGCACCGGCTAACTACGTGCCAGCAGCCGCGGTAATACGTAGGGTGCACGCGGTAATCGGAATTAGTGGGCGTAAAGCGTGCGCAGGC
+
FFFFFFF,FFFFFFFFFFFFFFFFFFFFFFFFFFFFFFFFFFFFFFFFFFFFFFFFFFFFFFFFFFFFFFFFFFFFFFFFF:F,:FFFFFFFFF:FFFFF,::FFFFFFF,FFFF,FFFF:FFF:FFFFFFFF,FFFFFFF,FFFFFFF,F,FFF,FFFFFFFFFFFFFFF::FFFFFFFFF:FFFFFFFF:FF:,,F::F,:FFFFF::,F:F:F,:FFFF:,FF,,FFFF:FF,,,FFFFFFF,,FF,
@A00920:152:HGHKKDRXX:2:2105:3233:35399 1:N:0:AGGAGTGG+TGCTAAGT
ACTCCTACGGGAGGCAGCAGTGGGGAATTTTCCGCAATGGGCGAAAGCCTGACGGAGTGACGCCGCGTGGGGGACGAAGGCCTTCGGGTCGTAAACCCCTGTCAGAGGGAAAGAATGGTGTCGGCGCGATAACCGCCGGCACTTGACGGTACCTTCAGAGGAAGCCCCGGCCAACTCTGAGCCAGCAGCCGAGGTAAGACAGAGGGGGCAAGCGTTGCTCGGAATCACTGGGCGTAAAGGGCGTGTAGGC
+
F:FF:FF,,FFFFFFFFFFF:FFFFFFFF:FFFFFFFFFFFFF:FF:FFFFF:FFFF:FFFFFFFFF:FFFFF,FFFFFFFFFFFF:FFFFFF:FFFFF:F:FF,FF,FFF:FFF,F::,:FFFFFFFFFFF,FFFFFF,:FFFF:F::FFFFFFFFFFF:FFFFFFF:FF:FFFFFFF,F:FF,FF,FFF,F,FFFFF,,,FFFF:FFF,:F,F,,FFF,FFFFFFF,:,FFF,F,FF,F:FF:F,:F:
@A00920:152:HGHKKDRXX:2:2105:22978:36558 1:N:0:AGGAGTGG+TGCTAAGT
ACTCCTACGGGAGGCAGCAGTGGGGAATATTGGGCAATGGGCGCAAGCCTGACCCAGCGACGCCGCGTGCGGGAGGACGCCCTTCGGGGTGTAAACCCCTGTTGCCCGGGACGAATCCCTGGTTTAGACCAGGTTGACGGTACCGGGTGAGGAAGCACCGGCTAACTCCGTGCCAGCAGCCGCGGTAATACGGAGGGTGCGAGCGTTGTCCGGAATCACTGGGCGTAAAGGGCGCGTAGGTGGCTTGGTA
+
FFFFFFFFFFFFFFFFFFFFFFFFFFFFFFFFFFFFFFFFFFFFFFFFFFFFFFFFFFF,FFFFFFFFFFFFFFFFFFFFFFFFFFFFFFFF:FFFFFFFFFFFFFFFFFFFFFFFFFFFFFFFFFFFFFFFFFFFFFFF:FFFFFFFFFF:F:FFFFFFFFFFFFFFFFFFFFFFFFFFFFFFFFFFF,FFFFFFFF:FFFFFFFFFFFFFFF:FFFFFFFFFFFF:,:FFFFFFFFFFFFFFFFFFFF
@A00920:152:HGHKKDRXX:2:2105:18331:36620 1:N:0:AGGAGTGG+TGCTAAGT
ACTCCTACGGGAGGCAGCAGTGGGGAATTGTTCACAATGGGCGCAAGCCTGATGACGCAACGCCGCGTGGAGGATGAAGGTCTTCGGATTGTAAACTCCTGTTGCTCGGGACGAAATGCTCTGACCTAACACGTCAGAGTTTGACGGTACCGAGTGAGGAAGCCCCGGCTAACTCTGTGCCAGCAGCCGCGGTAATACAGAGGGGGCAAGCGTTGTTCGGAATTACTGGGCGTAAAGGGCGCGTAGGCGG
+
FFFFF:FFFFFFFFFFFFFFFFFFFFFFFFFFFFFFFFFFFFFFFFFFF:FFFF:FFFFFFFFFFFFFF:FFFF:FF:FFFFF:FFFFFFFFFFFFFFFFFFFFFFFFFFFFFFFFFFFFFFFFFFF::FFFF:FFF:FFFFFFFFF:FFFFFFFFFFFF:FFF:FFFFFFFFFFFF:F::FF::FF:FFFFFFFFF,F,FFFFFFFFF:FFFFFFFFFFFFFFFFFFF::FFFFFFFFFFFFFFFFFFF
@A00920:152:HGHKKDRXX:2:2106:14045:1235 1:N:0:AGGAGTGG+TGCTAAGT
ACTCCTACGGGAGGCAGCAGTGGGGAATATTGGACAATGGGCGAAAGCCTGATCCAGCAATGCCGCGTGAGGGATGAAGGCCTTAGGGTTGTAAAGCTCTTTTACCAGGGATGATAATGACAGTACCTGGAGAATAAGCTCCGGCTAACTCCGTGCCAGCAGCCGCGGTAATACGGAGGGAGCTAGCGTGGTTCGGACTTACTGGGCGTAAAGCGCACGTAGGCGGCTTTTCAAGTCAGGGGTGAAATCC
+
FFFFFFFFFFFFFFFFFFFFFFFFFFFFF:FFFFFFFFFF:,FFFFFFFFFFFFF,FF,FFFFFFFFFF,F,FF,FFFF:FFF,:FFF:FFFFFFFFFFFF:FFF::FFFFFFFF:FFF:F,:FF,FFF:FFF:F:FFF::FFF:FFF:FFFFF:FFFFF,:FFFFFFFF:FFFF:FFFF,FFF,FF::,F:FFFFF,FFFFFFFF:F:F,FFFFF,FFF,FFFFFFFF:FF:,FFF,FF,FFFF:::F,
@A00920:152:HGHKKDRXX:2:2106:26874:2284 1:N:0:AGGAGTGG+TGCTAAGT
ACTCCTACGGGAGGCAGCAGTGGGGAATTGTTCGCAATGGGCGCAAGCCTGACGGAGCAACGCCGCGTGCGGGAGGACGCCTTTCGGGGTGTAAACCGCTGTTGGGGGGGACGAAGCACTGACGGTACCCCCCGAGGAAGGCCCGGCTAACTACGTGCCAGCAGCCGCGGTAATACGAAGGGGGCTAGCGTTGCTCGGAATTACTGGGCGTAAAGCGCACGTAGGCGGCGATTCAAGTTAGATGTGAAAG
+
FFFFFFFFFFFFFFFFFFF:FFF:FFFFFF:,:FFFFFFFF:FFF:FFF:FFFFF:F,FFFFFFFFFFFFFF:FFFFFFFFFFFFFFFFFFFFFFFFFFFFF:FFFFFFFFFFFFFFFFFFFFFFFFFF:FFFFFFFFFFFFFFFFFFFFF:F:FFFFFFF:FFFFFFFFFF:FFFFFFF,FFFFFFFFFFFFFFFF:FFFFFFFFFFFFFFFFF:FFFFFFFF:F,FFFFFFFFFFFF:FFF,FFFFF,
@A00920:152:HGHKKDRXX:2:2106:5466:3537 1:N:0:AGGAGTGG+TGCTAAGT
ACTCCTACGGGAGGCAGCAGTGGGGAATCTTGCGCAATGGGGGAAACCCTGACGCAGCGACGCCGCGTGAGCGATGAAGGCCCTAGGGTTGTAAAGCTCTGTGGGGAGGGAAGAATAAGCCTAGGCTAATACTCTAGGTGATGACGGTACCTCCTTAGCAAGCACCGGCTAACTCTGTGCCAGCAGCCGCGGTAATACGGAGGGTGCAAGCGTTAATCGGAATTACTGGGCGTAAAGCGCACGCAGGTGG
+
,FFF:F:,FFFFFFFFFFFFFFFFFFF:F:FFF,FFF,FFFFFFFFFFF:FFFF:FFFFFFFFF:FFFFFF:FF,FFF,FFFFF,FFFFFFFFFF:FFFFFFFFFFF:FFFF,:FFFFF:FFFFFFFFFFFFF:F:FFFFFFFF:F::FFFFFFFFFFFF::FFFFFFFFFFFFFFFFFFFFFFFF:FFFFFFFFFFF:FFFFFFF:FFFFFFFFFF:FFF,FFFF:FFFFFFF:FFF,F:FF,FF:FFF
@A00920:152:HGHKKDRXX:2:2106:7663:3646 1:N:0:AGGAGTGG+TGCTAAGT
ACTCCTACGGGAGGCAGCAGTGGGGAATATTGGACAATGGGCGAAAGCCTGATCCAGCAATGCCGCGTGAGTGATGAAGGCCTTAGGGTTGTAAAGCTCTTTTACCAGGGATGATAATGACAGTACCTGGAGAATAAGCTCCGGCTAACTCCGTGCCAGCAGCCGCGGTAATACAGAGGGTGCAAGCGTTGTTCGGAAGTATTGGGCGTAAAGCGCGTGTAGGCGGCTTGGCAAGTCAGATGTGCAAGCC
+
F,:FFFFF,FFFFFFFFFFFFF:::FFFFFF:,FFFFFFF:F,F::FFFFFF:FFFFFFF,FFF::FFFFFF,F,FFF,FFFF,FFF,FFFFFFF,FFF:FFFFFF:FFFFF:FF:FF:FFF:FFFF,FFFFF::FFF,FFFFFFF:FFFFFFFFFFFFFFFF:FFFFFFF,,:FFFFFF:FF,FFFF:FF:F,FF:F,F:FFFF,FFF:FFFFFFFFF,FFFFF:F,FFFFFFFFFFFFF:FF,FFFFF
@A00920:152:HGHKKDRXX:2:2106:27091:3787 1:N:0:AGGAGTGG+TGCTAAGT
ACTCCTACGGGAGGCAGCAGTGAGGAATATTGGTCAATGGACGCGAGTCTGAACCAGCCAAGTAGCGTGAAGGATGACTGCCCTATGGGTTGTAAACTTCTTTTATATGGGAATAAAGTGGTCCACGTGTGGATTTTTGTATGTACCATATGAATAAGGATCGGCTAACTCCGTGCCAGCAGCCGCGGTAATACGGAGGATCCGAGCGTTATCCGGATTTATTGGGTTTAAAGGGAGCGTAGGCGGATTG
+
F:FF:FFFFFFFFFFFFFFFFFFFFFFFFFFFFFFFFFFFFFFFFFFFFFFFFFFFFFFFFFFFFFFFFFFFFFFFFFFFFFFFFFFFFFFFFFFFFF:FFFFFFFFFFFFFFFFFFFFFFFFFFFFFFFFFFFFFFFF:FFFFFFFFFFFFFFFFFFFFFFFFFFFFFFFFFFFFFFFFFFFFFFFF:FFFFFFFFFFFFFFFFFFFFF:FFFFFFFFF:FFFFFFFFF:FF:FFFFF,FFFFFFFFF:
@A00920:152:HGHKKDRXX:2:2106:7129:4257 1:N:0:AGGAGTGG+TGCTAAGT
ACTCCTACGGGAGGCAGCAGTGGGGAATATTGGACAATGGGCGGAAGCCTGATCCAGCAACGCCGCGTGAGGGATGACGGCCTTCGGGTTGTAAACCTCTTTCAGTACCGACGAAGCGCAAGTGACGGTAGGTACAGAAGAAGCACCGGCCAACTACGTGCCAGCAGCCGCGGTAATACGTAGGGTGCGAGCGTTGTCCGGATTCACTGGGTTTAAAGGGTGCGTAGGCGGACAGGTAAGTCCGTGGTGA
+
FFFFFFFFFFFFFFFFFFFFFFFFFFFFFFFFF:FFFFFFFFFFFFFFFFFFFFF:FFFFFFFFFFFFFFFFFFFFFFFFFFFFFFFFFFF:F:FFF:FFFFFFFFFFFFFFFFFFFFFF,FFFFFFFFFFFFFFFFFFFFFFFFFFFFF:FFFFFFFFFFFF:FFFFFFFFFFFFFFFFFFFFFFFFF:FFFFFFFFFFF:FFFFFFFFFFFFFF:FFFFFFFFFFFF:FFFFFFFFFFF:FF:FFFFF
@A00920:152:HGHKKDRXX:2:2106:13150:4946 1:N:0:AGGAGTGG+TGCTAAGT
ACTCCTACGGGAGGCAGCAGTGGGGAATCTTGCCCAATGGGCGCAAGCCTGAGGCAGCGACGCCGCGTGGGGGAAGAAGGCCTTCGGGTTGTAAACCCCTTTCAGGAGGGACGAAGCCACTCGGGTTAATAGCCCAGAGGGTGACTGTACCTCCAGAAGAAGACCCGGCTAACTACGAGCCAGCAGTCGCGGTAAAAGGAAGGGGGCAAGCGTTGTCCGGATTAATTGGGCGTAAAGAGCGAGTAGGCGG
+
FFFFFFFFFFFFFFFFFFFFFFFFFFFFFFFFFFFFFFFFFFFFFF:FFFFFFFFFFFFFFFFFFFFFFFF:FFFFF:FFFFFFFFFFF:FFFFFF,FFFFFFFFFFFFFF,FFFF:FFFFFF:F,,FFF::,FFF,FF,FFFFF,,F:,F:FFF:F:FFFF,FF:F,FFFFF:F:F,:F::F::,:FFFFFF:F,F,F,FF,FFFFF,,,F:F,F:F,,F,:,FF:FFFFFF,:FF::FF,F,F,:FFF
@A00920:152:HGHKKDRXX:2:2106:21956:5071 1:N:0:AGGAGTGG+TGCTAAGT
ACTCCTACGGGAGGCAGCAGCAAGGAATTTTCCACAATGGGCTCAAGCCTGATGGAGCAACGCCGCGTGGGGGATGACGCTTTTCGGAGTGTAAACCCCTTTTCGAGAGGACGAAGCTAATGACGGTACTCTCGGAATAAGGACCGGCTAACTACGTGCCAGCAGCCGCGGTAAGACGTAGGGTCCGAGCGTTGTCCGGAGTTACTGGGCGTAAAGCGCGCGCAGGCGGTTTCGTACGTCGGGTGTGAAA
+
FFFFFFFFFFFFFFFFFFFF:F:FFFFFFFFFFFFFFFFFFFFFFFFFFFFFFFFFFFFFFFFFFFFFFFFFFFFFFFFFFFFFFFFFFFFF,FFFFFFFFFFFFFFFFFFFFFFFFFFFFFFFFFFFFFFFFFFF,FFFFFFFFFFFF,FFFFFFFFFFFFFFFFFFFFFFF:FFFFFFFFFFFFFFFFFFFFFFFFFFFFFFFFFFFFFFFFFFFFFFFFFFFFFFFFFFFFFFFFFFFFFFFFFFFF
@A00920:152:HGHKKDRXX:2:2106:24279:5149 1:N:0:AGGAGTGG+TGCTAAGT
ACTCCTACGGGAGGCAGCAGTGGGGAATATTGGACAATGGGCGAAAGCCTGATCCAGCAATGCCGCGTGAGTGATGAAGGCCTTAGGGTTGTAAAGCTCTTTTACCCGGGATGATAATGACAGTACCGGGAGAATAAGCTCCGGCTAACTCCGTGCCAGCAGCCGCGGTAATACGGAGGGTGCAAGCGTTATCCGGATTCACTGGGTTTAAAGGGTGCGTAGGCGGGCAGGTAAGTCCGTGGTGAAATCT
+
FFFFFFFFFFFFFFFFFFFFFFFFFFFFFFFFFFFFFFFFFFFFFFFFFFFFFFFFFFFFFFFFFFFFFFFFFFFFFFFFFFFFFFFFFFFFFFFFFFFFFFFFFFFFFFFFFFFFFFFFFFFFFFFFFFFFFFFF:FFFFFFFFFFFFFFFFFFFFFFFFFFFFFFFFF:FFFFFFFFFFFFFFFFFFFFFFFFFFFFFFFFFFFFFFFFFFFFFFFFFFFFFFFFFFFFFFFFFFFFFFFFFFFFFFF
@A00920:152:HGHKKDRXX:2:2106:21305:5697 1:N:0:AGGAGTGG+TGCTAAGT
ACTCCTACGGGAGGCAGCAGTGGGGAATATTGCACAATGGGCGAAAGCCTGATGCAGCGACGCCGCGTGAGGGATGACGGCCTTCGGGTTGTAAACCTCTTTCAGCAGGGACGAAGCGCACGTGACGGTACCTGCAGAAGAAGCACCGGCTAACTACGTGCCAGCAGCCGAGGTAATACGTAGGGTGCAAGCGTTGTCCGGAATTACTGGGCGTAAAGAGTGCGTAGGCGGTTTGTCGCGTCGTTTGTGA
+
:FFFFFFFFFFFFFFFFFFFFFFFFFFFFFFFFFFFFFFFFFFFFFFFFFFFFFFFFFFFFFFFFFFFFFFFFFFFFFFFFFFFFFFFFFFFFFFFFFFFFFFF,FFFFFFFFFFFFFFF,:F,FF:FFFFF::,F:FFFFFFFFF,F:F:,FFFFFF:FFFFFFFFF,,,,F:::FF:F,::,FFFFFFFFFF:F,:::,:FFFF:FF:,,F,,FFFFFF,F,F::FFFFFF:FFF,F,FFFFF:,F::
@A00920:152:HGHKKDRXX:2:2106:31638:5838 1:N:0:AGGAGTGG+TGCTAAGT
ACTCCTACGGGAGGCAGCAGTGGGGAATATTGGACAATGGGCGAAAGCCTGATCCAGCAACGCCGCGTGAGGGATGACGGCCTTCGGGTTGTAAACCTCTTTCAGCAGGGACGAAGCGCAAGTGACGGTACCTGCAGAAGAAGCACCGGCCAACTACGTGCCAGCAGCCGCGGTAATACGTAGGGTGCGAGCGTTGTCCGGAATTATTGGGCGTAAAGCGTGCGTAGGTGGTTCGTTAAGTCCGATGTGA
+
FFFFFF:F:FF:FFFFF:FF:FFFFFFFFFFFFFFFFFFFF:FFF:FF:FFFFF:FF,FFFFF:FFFFFFFFFFFFFFFFFFFFFFFFFFFFFFFFFFFFFFFFF:FFFFFF:FFFFFF,FFFFFF:FFFFF::FFFFFFFFFFFFFF:FFFFF:FFFF::,FFFFFFFFFFFFF:FFF::FFFFFFFFFFFFFF:FFFFFFFFFFF:FFFFFFFFFFFFFFFFFFFFFFFFFFFFFF::FFF,FFFFFF
@A00920:152:HGHKKDRXX:2:2106:21052:6230 1:N:0:AGGAGTGG+TGCTAAGT
ACTCCTACGGGAGGCAGCAGTGAGGAATTTTGGACAATGGGGGAAACCCTGATCCAGCGACGCCGCGTGGAGGACGAAGGTCTTCGGATTGTAAACTCCTTTTGCCTGGGACTAACCGCCCCGTAGAAATACGGGGAATGAATGTACCAGGCGAATAAGCCACGGCTAACTTCGTGCCAGCAGCCGCGGTAATACGAAGGTGGCAAGCGTTACTCGGAATTAATAGGCGTAAAGGGCAGGTAGGTGGTTT
+
FFFFF:FF:FFFFFFFFFFFFF:FFFFFFFFFFFFFFFFFFFFFFFFFFFFFFFFFFFFFFFFFFFFFFFFFFFFFFFFFFFFFFFFFFFFFFFFFFFFFFF:FFFFFFFFFFFFFFFFFFFFFFFFFFFFFFFFFFFFF,FFFFFFFFFFFFFFFFF:FFFFFFFF:FFFFFFFFFFFFFFFFF,FFFFFFFFFF:FFFF:FFFFFFFF:FFF,FF::FFF,F:,FFFFFFFFF,FFFFFFF:F::FFF
@A00920:152:HGHKKDRXX:2:2106:20166:6887 1:N:0:AGGAGTGG+TGCTAAGT
ACTCCTACGGGAGGCAGCAGCAAGGAATTTTCCACAATGGGCGCAAGCCTGATGGAGCAACGCCGCGTGGGGGATGACGCACTTCGGTGTGTAAACCCCTTTTCGAGGGGACGAAGGCAATGACGGTACCCTCGGAATAAGGATCGGCTAACTACGTGCCAGCAGCCGCGGTAAGACGTAGGATCCGAGCGTTGTCCGGAGTTACTGGGCGTAAAGCGCGCGCAGGCGGTTGTCCGCATCGGCGGTGAAA
+
FFFFFFFFFFFFFFFFFFFF:F,FFFFF:FFFFFFFFFFFFFFFFFFFFFFFFFFFFFFFFFFFFFFFFFFFFFFFF:FF:FFF:FFFFFFF:FFFFFFFFFFFFFFFFFFFFFFFF:F,FFFFFFFFFFFFFFFF,FFFFFFFFFFFF::FFFFFF:FFFF:FFFFFFFFFF:F:FFFFFFFFFFFFFFF:FF:FFFFFFFFFFFFFFFFFF,:FFFFFF::FFFFFFFFFFF:F:FFFFFFFF:FF:F
@A00920:152:HGHKKDRXX:2:2106:30056:7075 1:N:0:AGGAGTGG+TGCTAAGT
ACTCCTACGGGAGGCAGCAGTGGGGAATATTGCACAATGGACGGAAGTCTGATGCAGCGACGCCGCGTGAGGGATGACGGCCTTCGGGTTGTAAACCTCTTTCGCTAGGGACGAAGCGCAAGTGACGGTACCTAGAGAAGAAGCGCCGGCCAACTACGTGCCAGCAGCCGCGGTAAGACGTAGGGCGCGAGCGTTGTCCGGATTTATTGGGCGTAAAGAGCTCGTAGGCGGCTCATTGCGTCGTCCGTGA
+
F:FFFFFFFFFFFFFFFFFFFFFFFF:FFFFFFFFFFFFFFFFFFFFFFFFFFFFFFFFFFFFFFFFFFFFFFFFFFFFFFFFFFFFFFFFFFFFFFFFF:FFFFFFFFFFFFFFFFFFFFFFFFFFFFFFFFFFFFFFF:FFFFFFFFFFFFFFFFFFFFFFFFFFFFFFFFFFFFFFFFFFFFFFFFFFFFFFFFFFFFF,FFF:FFFFFFFFF:F:::FFFFFFFFFFFFFFFFFFFF:FFFFFFFF
@A00920:152:HGHKKDRXX:2:2106:22661:7169 1:N:0:AGGAGTGG+TGCTAAGT
ACTCCTACGGGAGGCAGCAGTGGGGAATCTTGCGCAATGGGCGAAAGCCTGACGCAGCGACGCCGCGTGGGGGAGGAAGGTTTTCGGATCGTAAACCCCTGTTGCCCGGGACGAATCCCTGGTTTCGACCAGGTTGACGGTACCGGGTGAGGAAGCACCGGCTAACTACGTGCCAGCAGCCGCGGTAATACGTAGGCAGCGAGCGTTGTTCGGAGTTACTGGGCGTAAAGCGTGCGTAGGCGGTGGTCCA
+
F,FFFFF,::FFFFFF:FF:FFFFFFFFFFFFFFFFF,F:FFFFFFFFFFFF:FFFF:FFFFFFFFFF:FFFFFFF:,FFFFF:FFFFF:::FFFF:FF,FFFF:,::FFFF,:::FF:FFFFFF::FFFFFFFFFFFFFFFF:FFFFFFFFF:FFFFFFFFFFF:FFFFFFF:FFFFF::FF:FFFFF:F:,FFFFF::FFFFF:FFFFFF,,FF:FFFF:FFFFF:F::F:F:F:FFF::FFF:FFFF
@A00920:152:HGHKKDRXX:2:2106:3278:7827 1:N:0:AGGAGTGG+TGCTAAGT
ACTCCTACGGGAGGCAGCAGTAGGGAATATTGGTCAATGGATGCAAGTCTGAACCAGCCATGCCGCGTGCAGGAAGACGGCCTTCTGGGTTGTAAACTGCTTTTGCCAGGGGATAAAAGGCCCATGCGTGGGACATTGAAGGTACCTGGTGAATAAGCCACGGCTAACTACGTGCCAGCAGCCGCGGTAATACGTAGGTGGCGAGCGTTGTCCGGATTTACTGGGCGTAAAGGGTGTGTAGGCGGAAGCT
+
FFFFFFFFFFFFFFFFFFFFFFFFF::F:FFFFFFFFFFFF:FFFFFFFFFFFFFFFFFFFFFFFFFFFFFFFFFFFFFFFFFFFFFF:FF:FF,FFFFFFF,FFFFFFFFFFFFFFFFFFFFFFFFFFFFFFF:F:FFFFF:FFFFFFFFFFFFFFFFFFF,FFFFFFFFF:FFFFFFFFF:FFFFFFFFFF:FFFFFFFF:FFFF,FFFFFFF:FFFFFFF:FFFFFF:FFFFF::FFFF:F,:FFFF
@A00920:152:HGHKKDRXX:2:2106:27877:8030 1:N:0:AGGAGTGG+TGCTAAGT
ACTCCTACGGGAGGCAGCAGTGGGGAATATTGGACAATGGGCGAAAGCCTGATCCAGCAATGCCGCGTGAGTGATGAAGGCCTTAGGGTTGTAAAGCTCTTTTACCCGGGATGATAATGACAGTACCGGGAGAATAAGCTCCGGCTAACTCCGTGCCAGCAGCCGCGGTAATACGGAGGGGGCTAGCGTTGTTCGGAATTACTGGGCGTAAAGCGCACGTAGGCGGTTATTCAAGTTGGGGGTGAAAGCC
+
:FF,:,F:FFF,,:F:,FFF:FFFFFFFFFFFFF::FFFFFFFFF,FFFFFFFF:FFFFFFFFFFFFF:F:FFFFFFFF:FFF,F:FFFFFFFFFFFFFFF:FFF,F:F:FF::F:FFFFFFFFFFFFFFFFFFFFFF:FFFFFFFFF:FF:FFFFFFFFFFFFFF:FFFF,F:FFFFFFF:FFFFFFFFFFFFFF,FFFFFFFFFFF:FF::FFFFFFFFF:FFFFF:F,F:F,FFFFFFFFF:FF,:F
@A00920:152:HGHKKDRXX:2:2106:6045:8359 1:N:0:AGGAGTGG+TGCTAAGT
ACTCCTACGGGAGGCAGCAGTGGGGAATTGTTCGCAATGGGCGCAAGCCTGACGACGCAACGCCGCGTGGAGGATGAAGGTCTTCGGATTGTAAACTCCTGTTGACCGGGAAGAATGGACCCCGACTTAATACTCCGGGGTATTGACGGTACCGGTTGAGGAAGCCACGGCTAACTCTGTGCCAGCAGCCGCGGTAATACAGAGGTGGCACGCGTTGTTCGGAATTACTGGGCGTAAAGGGCGCGTAGGC
+
FFFF:FFFFFFFFFFFFFFFFFFFFFF:FFFFFFF:FFFFFFFFFFFFFFFFFFFFFF,FFFFFFFFFF:FFFF:FFFFFFFFFFFFF:FFF:FFFFFFF:FFFFF:FFFFFFFFFFF:FFFFFFFFFF:FFFFFFFFFFF,FFFFFFFFFF:FFFFFF:FFFFF,FFFFFFFFFFFF,FFFFFF:FFFFFFFFFFFF,FFFF:::F,FF,FFFF,FFFFFFFFF,FFFFFFFF::,FF,FFF:FFFFFF
@A00920:152:HGHKKDRXX:2:2106:17336:8469 1:N:0:AGGAGTGG+TGCTAAGT
ACTCCTACGGGAGGCAGCAGTGGGGAATATTGGACAATGGGCGAAAGCCTGATCCAGCCATGCCGCGTGTGTGAAGAAGGTCTTCGGATTGTAAAGCACTTTAAGTTGGGAGGAAGGGCATTAACCTAATACGTTAGTGTTTTGACGTTACCGACAGAATAAGCACCGGCTAACTCTGTGCCAGCAGCCGCGGTAATACAGAGGGTGCAAGCGTTAATCGGAATTACTGGGCGTAAAGCGCGCGTAGGTG
+
FF:F:FFFFFFFFFFFFFFFFFFFFFFFFFFFFFFFFFFFFFFFFFFFFFF:FFFFFFFFFFFFFFFFFFFFF::FF:FFFFFFFFFFFFFFFFFFFFFFFFFFFFFFFFFFFF,FFFFFFFFFFFFFFFFFF,FFFFFFFFFFFF::FFFFFFFFFFFFFFF:FFFFFFFF,FFFFFFFFF::FF,FFFFFFFFFFFF,:F:FFFFFFFFFFFF:FFFFFF,FFFF:FFFFFFFFFFFFFF:FFFFFFF
@A00920:152:HGHKKDRXX:2:2106:15501:8484 1:N:0:AGGAGTGG+TGCTAAGT
ACTCCTACTGGAGGCAGCAGTCGAGAATTTTTCACAATGGGGGAAACCCTGATGGAGCGACGCCGCGTGGGGGATGAATGGCTTCGGCCCGTAAACCCCTGTAATTCGCGAACAATGCTTACGACTTAACACGTCGTGATTTTATAGTATCGGAAGAGGAAGGGACGGCAAACTCTGTTCCAGCAGCCGCCGTAATACAGAGGTCCCAAGCCTTTTTCGGATTCACTGGGCGTAAAGGGTGCGTATGTGG
+
F:F::,F,,FFFFFFF,F:,FF:FFF:FF,FF,FFFF,FFFFFFFFF:,FFFF::F,F:FFF:FFFFFFFF,:FFFFF:FFFFFFF:FFF:F,F:FFFFFFF,F:,,FF:F::FF,,,,FFFFFFFFFFFF,:FFFFFF,FF,FFFFFF,FF,FFF:::FF,F,FFFFF,FF:FF,F,,FFF,F:,:,F:,FFFF,:,F:F,FFF,F:F:,,:F,FFF:FFF,F,FFFF,FFF:F:FFFFFFFF:,,F:F
@A00920:152:HGHKKDRXX:2:2106:24813:9330 1:N:0:AGGAGTGG+TGCTAAGT
ACTCCTACGGGAGGCAGCAGTGGGGAATCTTGCCCAATGGGCGAAAGCCTGAGGCAGCAACGCCGCGTGTGGGATGAAGGCCCTTGGGTTGTAAACCACTTTCAGCAGGGACGAAAATGACGGTACCTGCAGAAGAAGCCCCGGCCAACTACGTGCCAGCAGCCGCGGTAAGACGTAGGGGGCAAGCGTTGTCCGGATTTATTGGGCGTAAAGAGCTCGTAGGCGGCTCAGAAAGTCGGGTGTGAAACCT
+
FFFFFFFFFFFFFFFFFFFFFFFFFFFFFFFFFFFFFFFFFFFFFFFFFFFFFFFFFFFFFFFFFFFFFFFFFFFFFFFFFFFFFFFFFFFFFFFFFFFFFFFFFFFFFFFFFFF:F:FFFFFF:FFFFFFFFFFF::FFFFFFFFFFFFFFFFFFFFFFFFFFFFFFFFFFFFF:FFFFFFF:FFFF,FFFF,FFFF,F:FFFFFFFFFFFF:FFFFFFFFFFFFFFFFFF:FF,FFF:FF,FFF:FFF
@A00920:152:HGHKKDRXX:2:2106:8874:9533 1:N:0:AGGAGTGG+TGCTAAGT
ACTCCTACGGGAGGCAGCAGTGGGGAATATTGCACAATGGGCGCAAGCCTGATGCAGCAACGCCGCGTGGGGGATGAAGGCCTTCGGGTTGTAAACCCCTTTTAGCAGGGAAGAAGCGAAAGTGACGGTACCTGCAGAAAAAGCGTCGGCTAACTACGTGCCAGCAGCCGCGGTAATACGTAGGGCGCAAGCGTTATCCGGAATTATTGGGCGTAAAGAGCTCGTAGGCGGTTTGTCGCGTCTGCCGTGA
+
FF,::FF:FFFFF::FFFF,FFFFFFFFFFFFFFFFFFFFFFFFFFFFFFFFFFFFFFF,F:FFFF::FFFF:,FFFFFFFFFF:F:FFFFFFF:F,:FFFFFFFFFF,FFFFFFFFFFFFF:FFFFFFFFFFFFFFFFFFF:FF:F:FFFFFFFFFFFFFFFFFFFFFFFFFF:FFFFFFFF,FFFFF:FFFFFFFFFFFF:FFF,F:FF:FFFF,FFFFF:FFFFFFFFFFFFFFFFFFFFFFFFFFF
@A00920:152:HGHKKDRXX:2:2106:26549:10050 1:N:0:AGGAGTGG+TGCTAAGT
ACTCCTACGGGAGGCAGCAGTCGGGAATTTTGCCCAATGGACGAAAGTCTGAGGCAGCAACTCCGCGTGAGGGATGAAGGCTCTCGGGTCGTAAACCTCTTTTCTCAGGGAAGATCCAAGACGGTACCTGAGGAATAAGCCACGGCTAACTACGTGCCAGCAGCCGCGGTAATACGTAGGTGGCAAGCGTTGTCCGGATTTACTGGGCGTAAAGAGCGCGCAGGCGGCCGGTCAAGTCCGATGTGAAAGC
+
FFF::FFFFFFFF:FFFFFF:FFFFFFFFFFFFFFFFFFFFFFFFFFFFFFFFFFFFFFFF:FFFFFFFFFFFFF:FF:FFFFFF,FF:FFFFFFFFFF:FFFFFFFFFFFF:FFFFFFFFFFFFFFFFFFFFFFFFFFFFFFFFFFFFFFFFFFFFFFFFFFFFFFFFFFFFFFFFFF:FFFFF:FFFFFF:FFF:FF::FFF:FFF:F,FFFFFFFFFF:FFFFFFFFFFFFFF:FF,FF,FFFFFFF
@A00920:152:HGHKKDRXX:2:2106:7129:10833 1:N:0:AGGAGTGG+TGCTAAGT
ACTCCTACGGGAGGCAGCAGTGAGGAATATTGGTCAATGGACGAGAGTCTGAACCAGCCAAGTAGCGTGAAGGATGACTGCCCTATGGGTTGTAAACTTCTTTTATACGGGAATAAAGTGGAGTATGCATACTCCTTTGTATGTACCGTATGAATAAGGATCGGCTAACTCCGTGCCAGCAGCCGCGGTAATACGGAGGATCCGAGCGTTATCCGGATTTATTGGGTTTAAAGGGAGCGTAGGCGGGTGC
+
FFFFFFFFFFFFFFFFFFFFFFFFFFFFFFFFFFFFFFFFFFFFFFFFFFFFFFFFFFFFFFFFFFFFF:FFFFFFFFFFFFFF:FFFFFFFFFFFFFFFFFFFFFFFFFFFFFFF:FFFFFFFFFF:FFFFFFFFFFFFFFFFFFFF:FFFFFFFFF,FFF,F:F:FFFF,FFFFFFFFFF:F:FFFF::FFFFFFFFFFFFFFFFFFFFFF:FFFFFFFFFFFFF:FFFF:F,:FF:FFFFFFF:F:F
@A00920:152:HGHKKDRXX:2:2106:15112:11412 1:N:0:AGGAGTGG+TGCTAAGT
ACTCCTACGGGAGGCAGCAGTGGGGAATTGTTCGCAATGGGCGCAAGCCTGACGACGCAACGCCGCGTGGAGGATGAAGGTCTTCGGATTGTAAACTCCTGTTGCCCGGGACGAAATGCTCCGACCTAACACGTCGGAGTTTGACGGTACCGGGTGAGGAAGCCCCGGCTAACTCTGTGCCAGCAGCCGCGGTAATACAGAGGGGGCAAGCGTTGTTCGGAATTACTGGGCGTAATGGGCGCGTAGGCGG
+
FFFFFFFFFFFFFFFFFFFFFFFFFFFFFFFFFFF:FFFFFFFFFFFFFFFFFFFFFFFFFFFFFFFFFFFFFFFF:FFFFFFFFFFF:FFFFFFFFF:,F,FFFFFFFFFFF:F:FFFFFFFFFFFFFFFFFFFFFFFFFFFFFFFF:FFFFFFF:FFF,FFFFFFFFFFFFFFFFFFFFFF:FFFFFFFF:F,F,FFFFFFFFFFF:FFFFFFFFFF:F,FFFFFFFFFF:FF,FFFFFFFFFFFFFF
@A00920:152:HGHKKDRXX:2:2106:30653:12994 1:N:0:AGGAGTGG+TGCTAAGT
ACTCCTACGGGAGGCAGCAGTGGGGAATATTGGACAATGGGCGCAAGCCTGATCCAGCAACGCCGCGTGGAGGAAGAAGGCCTTCGGGTCGTAAACTCCTGTCAGGAGGGACGAACAGGCGCGGGCAAATAGTCCGCGTCCTTGACGGTACCTTCAGAGGAAGCCCCGGCTAACTCCGTGCCAGCAGCCGCGGTAATACGGAGGGGGCTAGCGTTATTCGGAATCATTGGGCGTAAAGGGCGCGAAGGCG
+
FFFFFFFFFFFFFFFFFFFFF:FFFFFFFFF:FFFFFFFFFFFFFFFFFFFFFFFFFFFFF:FFFFFFFFFFFFFFFFFF,FFFFFFFFFFFFFFFFFFFFF,F:FFFFFFFFFFFFFFFFFF:FFFFFFFFFFF::FFFFFFFFFFFFFFFF::,:FFFF:F,FFFFFFF,FFFFFFFFFFFF:FFFFFFFFF,FFFFFFFFF,FFFFFFFFFF,F:FFFFFFFFFFFFFFFF,FFFFF:F:F,FFF:F
@A00920:152:HGHKKDRXX:2:2106:6216:13291 1:N:0:AGGAGTGG+TGCTAAGT
ACTCCTACGGGAGGCAGCAGTAGGGAATATTGGTCAATGGGTGAGAGCCTGAACCAGCCATGCCGCGTGCAGGAAGACGGCCTTCTGGGTTGTAAACTGCTTTTGTCAGGGGATAAAATTTCCTTGCGAGGACAATTGAAGGTACCTGGCGAATAAGCCACGGCTAACTACGTGCCAGCAGCCGCGGTAATACGTAGGTGGCAAGCGTTGTCCGGAGTTATTGGGTTTAAAGGGTGCGTAGGCGGCCTAT
+
FFFFFFFFF:FFFFFFFFFFFFFFF:FFFFFFFFFFFFFFFFFFFFFFFFFFFFFFFFFF:FFFFFFFFFFFFFFFFFFFFFFFFFFFFFFFFF:F:FF,:FFFFF:FFFFFFFFFFFFFFFFFFFFFFFFF,FFFFFFFF:FFFFF,,F:FF:FFFFFFFF:FFFFFFFFF:FF:F:FFFFF:FF:FF,FFFF,:FFFF,FFFFFF,,:FF,F:F,::FFFF,FFFFFFFF::F::F::FF::FFFF,F
@A00920:152:HGHKKDRXX:2:2106:11903:13307 1:N:0:AGGAGTGG+TGCTAAGT
ACTCCTACGGGAGGCAGCAGTGGGGAATATTGCACAATGGGGGAAACCCTGATGCAGCCATGCCGCGTGTGTGAAGAAGGCCTTCGGGTTGTAAAGCACTTTAAGCAGTGAGGGAGGGTTGAACGCTAATATCGTTCAACATTGACGTTAGCTGCAGAATAAGCCACGGCTAGCGACGTGCGAGCAGCCGCGGTCATGCGTAGGAGGCCTGGGGGGTCGGGATGGGGTGGGTGTGGGGGGTGGGGGGGGG
+
FFFFFFFFFFFFFFFFFFFFFF,FFFFFFFFFFFFFFFFFFFFF,FFFFFFFFFFFFFFFFFFFFFFFF,,FF:FFFFFF,F,,FFFF,:,,,:,,F:,,F:FFF,FFFF,,,,FFF::,FFFFFFFF:F,F:FF:,:F,F,F:,F:,F,F,F:F,:,,F,FF::,,:F,F:,,:::F:FF:,,F,F,:FFF:,,,,,:F:,F:,F:,,,F,,::FF,,::,,F:,,,FFF::,,,,FF,:F,F,FFF,:
@A00920:152:HGHKKDRXX:2:2106:11641:14450 1:N:0:AGGAGTGG+TGCTAAGT
ACTCCTACGGGAGGCAGCAGTGGGGAATATTGCGCAATGGACGAAAGTCTGACGCAGCGACGCCGCGTGTGGGATGAAGCCTTTCGGGGTGTAAACCACTGTTGCCCGGGACGAAACTCCTTTTTCGAGAGGATTGACGGTACCGGGTGAGGAAGCACCGGCTAACTCTGTGCCAGCAGCCGCGGTAATACAGAGGGTGCGAGCGTTGTCCGGAATCACTGGGCGTAAAGGGCGCGTAGGTGGCTTGGTA
+
FFFFFFFF:FFFFFFFFFFFFFFFFF:F:FFFFFFFFFFFFFFF:FFFFFFFFFFFFFFFFFFFFFFFFFFFFFFFFFFFFFFFFFFFFFFFFFFFFFFFFFFFFFFFFFFFFFFFFFFFFFFFFFFFFFFFFFFFFFFFFFFFFFFFFFFFF:FFFFFFFFFFFFFFFFFFFFFFFFFFFFFFFFFFFFFFFFFFFFFFFFFFFFFFFFFFFFFFFFFFFFFFFFFFFFFFFFFFFFFFFFFF:FFFFF
@A00920:152:HGHKKDRXX:2:2106:15429:15092 1:N:0:AGGAGTGG+TGCTAAGT
ACTCCTACGGGAGGCAGCAGTAAGGAATATTGGTCAATGGACGCAAGTCTGAACCAGCCATCCCGCGTGCAGGAAGAAGGCGCTATGCGTCGTAAACTGCTTTTCCAGGGGAAGAAATTTATCTACGTGTAGGTAATTGCCGGTACCCTGGGAATAAGCATCGGCTAACTCCGTGCCAGCAGCCGCGGTAATACGGAGGATGCGAGCGTTGTCCGGAATCACTGGGCGTAAAGGGCGCGTAGGCGGTGGC
+
FFF,FF:FF:,F::FFFFFF:FFFFFF:FFFF,FFF:FFFFFFFFF:FFFFFFFFFFFFFFF:FFFFFFFFFF:FFFFFFFFFFFFFFFF::FFFFFFFFFFFFFFFFFFFFFF:FFFFFFF:FFFFFF:FFFFFFFFFFFFFFFFFFFFFFF,FF:FFFFFFFFFFFFFFFFFFFFF:F:FFFFFFFFFFFFFFFFFFFFFFF:FFFF::FFFF:FFFFFFF:FFFFFFFFFFFFF:F,FFFFFFF:FF
@A00920:152:HGHKKDRXX:2:2106:6207:15562 1:N:0:AGGAGTGG+TGCTAAGT
ACTCCTACGGGAGGCAGCAGTAACGAATATTCCGCAATGGGCGAAAGCCTGACGGAGCAATGCCGCGTGTAGGATGAAGCCCCTCGGGGTGTAAACTACTGTCAGGGGTTACCAACACAATGAGGATCCCCAGAGGAAGTGGCGACTAACTCTGTGCCAGCAGTCGCGGTAATACAGAGGCCACAAGCGTTAATCGGAATCACTGGGCTTAAAGGGTGCGTAGGCGGCGCCGCAAGTGCGTTGTGAAATC
+
FFFFFFFFFFFFFFFFFFFFFFFFFFFF:FFFFFFFFFFFFFFFFFFFFFFFFFFFFFFFFFFFFFFFFFFFFFFF:FFFFFFFFFFFFFFFFFFFFFFFFFFFFFFFFFFFFFFF:FF:FFFFFFFFFFFFFFFFF:FFFFFFFFFFFFFFFFFFFFFFFFFFFFFFFFFFFFFFFFFFFFFFF,FFFFF:FFFF:FFFFFFFFF:FFFFFFFFFFFFFFFF:FFFFFFFFFFFFFFF,FFFFFFFFFF
@A00920:152:HGHKKDRXX:2:2106:30807:16485 1:N:0:AGGAGTGG+TGCTAAGT
ACTCCTACGGGAGGCAGCAGTAGGGAATTTTCCACAATGGACGAAAGTCTGATGGAGCAACGCCGCGTGCAGGATGAAGGCCTTCGGGTTGTAAACTGCTTTTCTATGTGAAGATTATGACGGTAGCATAGGAATAAGGATCGGCTAACTCCGTGCCAGCAGCCGCGGTCATACGGAGGATCCAAGCGTTATCCGGAATTACTGGGCGTAAAGAGTTGCGTAGGTGGCATAGTAAGTTGGTAGTGAAAGC
+
FFFFFFFFFFFFFFFFFFFFFFFFFFFFFFFFFFFFFFFFFFFFFFFFFFFFFFFFFFFFFFFFFFFFFFFFFFFFFFFFFFFFFFFFFFFFFFFFFFFFFFFFFFFFFFFFFF:FFFFFFFFFFFFFFFFFFFFFFFFFFFFFFFFFFFFFFFFFFFFFFFFFFFFFFFFFFFFFFFFFF:FFFFFFFFFFF:F:FFFFFFFFFFFFFFFFFFFFFFFFFF:FFFFFFFFFFFFFFFF,FFFFFFFFFF
@A00920:152:HGHKKDRXX:2:2106:3170:17816 1:N:0:AGGAGTGG+TGCTAAGT
ACTCCTACGGGAGGCAGCAGTAGGGAATCTTCCGCAATGGACGAAAGTCTGACGGAGCAACGCCGCGTGAGCGATGAAGGCCTTCGGGTCGTAAAGCTCTGTTGTCAGGGAAGAACAAGTACCGGAGTAACTGCCGGTACCTTGACGGTACCTGACCAGAAAGCCACGGCTAACTACGTGCCAGCAGCCGCGGTAATACGGAGGGGGCAAGCGTTATTCGGAAGTATTGGGCGTAAAGGGCGCGTAGGCG
+
FFFFF:FFF:F:FFFFFFFFFFFFFFFFFFFFFFFFFFFFFFFFFFFFFFFFFFFFFFF:FFFFFFFFFFFFF:FFFF:FFF:FFFFFFFF:F,,FFFFFFFFFFFFFFFFFF:FFFFFFFFFFFFFFF,:FFFFFFFFFFFFFFFFFFFFFFFFFFFFFFFFF,FFFFFF,:FFFFFFFFFFFFFFFFFFFFFF,:FFFFF:FFFFF,,FFF:F,FFFFFF,,,,:FFFFFFF,,,FFFFFFF,:FF:F
@A00920:152:HGHKKDRXX:2:2106:32253:19085 1:N:0:AGGAGTGG+TGCTAAGT
ACTCCTACGGGAGGCAGCAGTGGGGAATATTGCACAATGGGCGGAAGCCTGATGCAGCGACGCCGCGTGAGGGATGACGGCCTTCGGGTTGTAAACCTCTTTCAGCAGGGACGAAGCGCAAGTGACGGTACCTGCAGAAGAAGCGCCGGCCAACTACGTGCCAGCAGCCGCGGTAATACAGAGGGTGCAAGCGTTAATCGGAATTACTGGGCGTAAAGCGCGCGTAGGCGGCTGCCTAAGTCGGGTGTGA
+
FFFFFFFFFFFFFFFFFFFFFFFFFFFFFFFFFFFFFFFFFFFF:FFFFFFFFFF:FFFFFFFFFFFFFFFFFFFFFFFFFFFFFFFFFFFFFFFFFFFFFFFFFFFFFFFFFFF:FFFFFFFFFFFFFFF:FFFFFFFFFFFFFFFFFFFFFFFFFFFFFF:FFFFFFFFFFF:FFFFFF:FFF:FFF:FFFFFFF::FFF:FFFF:FF:FFFF:F,:FFFFF:FFFFFFFFFFF:F:FF:FFF:FFFF
@A00920:152:HGHKKDRXX:2:2106:32597:19085 1:N:0:AGGAGTGG+TGCTAAGT
ACTCCTACGGGAGGCAGCAGTGGGGAATTGTTCGCAATGGGCGCAAGCCTGACGACGCAACGCCGCGTGGAGGATGAAGGTCTTCGGATTGTAAACTCCTGTTGCCCGGGACGAACGTCTCCGACCTAACACGTCGGAGAGTGACGGTACCGGGTGAGGAAGCGCCGGCTAACTCTGTGCCAGCAGCCGCGGTAATACGTAGGGTGCAAGCGTTGTCCGGATTTATTGGGTTTAAAGGGTGCGTAGGCGG
+
F,FF,FFFFFFFF:FFFFFFFFFFFFFFFFFF:FFFFF:FFFFFFFFFFFFFFFFFFFFFFFFFFFFFFFFFFF:FFFFFFFFFFFFFFFFFFFFF:FFFFFFFFF:FFFFFFFFFFFFFFFFFFFFFFF:FF:FFFF:FFFFFFFFFF:F:FFFF::FFFFFFFF:FFF:FFFFFFFFFFFFFFFFFFFFFFF:FFFFFFFFFF,FFFFFFFFFFFFFFFFFFFF:FFFFFFFF,FFF:F:FFFFFF::
@A00920:152:HGHKKDRXX:2:2106:20735:19711 1:N:0:AGGAGTGG+TGCTAAGT
ACTCCTACGGGAGGCAGCAGTGGGGAATATTGCGCAATGGGCGAAAGCTTGACGCAGCAACGCCGCGTGAGTGATGAAGGCCTTCGGGTCGTAAAGCTCTGTCGGGAGGAACGAATGCACATCAGGTTAACAGCCTCGGGAGTTGACGGTACCATCAAAGGAAGCACCGCCTAACTCTGTGCCAGCAGCCGCGGTAATACAGAGGGTGCAAGCGTTGTTCGGAATTATTGGGCGTAAAGCGCTCGCAGGT
+
FFFFFFFFFF:FFF,FFFFFFFF:FFFFFFFF::FFF:F:FFFFFFFFFFFF,FFFFFFFF:FFFFF:FF,FFF,FFFF:FFFFFFFFF,FFFFF:F,FFFFF,FF:F::,FFF,FFF,F,F,FF,FFFFFFFFF::F:FFF,F:FFFF:,F:,F,FFFF:F:FFFFFF,FFFF,:FF:F,:,:,FFFFFF:FFF:F:::,FFFFFFF:F,FFF,FFF:FF:F,,:FFF:F,FF,:FFFFFF:F::FF,F
@A00920:152:HGHKKDRXX:2:2106:1976:19727 1:N:0:AGGAGTGG+TGCTAAGT
ACTCCTACGGGAGGCAGCAGTAGGGAATATTGCACAATGGACGAAAGTCTGATGCAGCAACGCCGCGTGTGCGATGAAGGCCTTCGGGTTGTAAAGCACTTTTATGAGGGAAGAGCAAGGACTGTACCTCATGAATAAGGATCGGCTAACTACGTGCCAGCAGCCGCGGTAACACGTAGGATCCAAGCGTTATCCGGATTTACTGGGCGTAAAGCGCGTGCAGGTGGTTTGTTAAGTTGGGTGTTAAATC
+
FFFFFFFFFFFFFFFFFFFFFFFFFFF::FFFFFF:FFFFFFFFFFFFFFFFFFFFFFFFFFFFFFFFFFFFFFFFFFFFFFFFFFFFFFFFFFFFFFFFFFFFFFFFFFFFFFFFFFFFFFFFFFFFFFFFFF,FF,FFFFFFFFFFFFFFFFFFFF:FFFFFFFFFFFF:FFFFF,FFFFFFFFFFF:FFFFFFF:FFFFFFFFF:FFFFFFFFFFFFFFFFFFF,FFFFF,FFF:FFFFFFFFFFFF
@A00920:152:HGHKKDRXX:2:2106:14615:20228 1:N:0:AGGAGTGG+TGCTAAGT
ACTCCTACGGGAGGCAGCAGTAAGGGATATTGCACAATGGGCGCAAGCCTGATGCAGCAACGCCGCGTGCCCGATGAAGGCCTTCGGGTCGTAAAGGGCTTTTCTGGCTGAAGAGGAAGGACAGTAAGCCAGGAATAAGTGTCGGCTAACTACGTGCCAGCAGCCGCGGTAAAACGTAGGACGCAAGCGTTATCCGGATTCACTGGGTTTAAAGGGTGCGTAGGAGGGCAGGTAAGTCAGTGGTGAAATC
+
:FFFFFFFFFFFFFFFFFFFFFFFFFF,FFFFFFFFFFFFFFFFFFFFFFFFFFFFFFFFFFFFFFFFFFFFFFFFFFFFFFF,:FFFFFF,FFFFFFFFFFFFFFFF:FF:FFFFFFFFFFFFFFFFFFFFFFFFFFF:FFFFFFFFFFF::FFFFFFFFFFFFFFFFFFFFFFFFFFFFFFFF,FFFFFFFFFFFFFFFFFFFFF:,FFF:FFFFFFFFF:FF:FFFFFFF,FFFFFFFFFFFFFFF:
@A00920:152:HGHKKDRXX:2:2106:6325:20306 1:N:0:AGGAGTGG+TGCTAAGT
ACTCCTACGGGAGGCAGCAGTGGGGAATATTGGACAATGGGCGAAAGCCTGATCCAGCAATGCCGCGTGAGTGATGAAGGCCTTAGGGTTGTAAAGCTCTTTTACCAGGGATGATAATGACAGTACCTGGAGAATAAGCTCCGGCTAACTCCGTGCCAGCAGCCGCGGTAATACGGAGGGAGCTAGCGTTGTTCGGAAATACTGGGCGTAAAGCGCACGTAGGCGGCGCAGCAAGTCAGGGGTGAAATCC
+
FFFFFFFFFFFFFFFFFFFFFFFFFFFFFFFFFFFFFFFFFFFFFFFFFFFFFFFFFFFFFFFFFFFFFFFFFF,FFFFFFFFFFFFFFFFFFFFFFFFFFFFFFFFFFFFFFFF:FFFFFFFFFFFFFFFFF:FFFFFFFFFFFFFFFFFFFFFFFFFFFFFFFFFFFFFFFFFFFFFFFFFFF:FFFFFFFFFFF,FFFFFFFFFFFFFFFFFFFFFFFFFFFFFFF::FF,FFFFFFFFFFF,FFFF
@A00920:152:HGHKKDRXX:2:2106:9037:20431 1:N:0:AGGAGTGG+TGCTAAGT
ACTCCTACGGGAGGCAGCAGTGGGGAATCTTGCACAATGGGGGAAACCCTGATGCAGCGACGCCGCGTGAGCGATGAAGCCCTTCGGGGTGTAAAGCTCTTTCGGCAGGGACGATAATGACGGTACCTGAAGAAGAAGCTGCGGCTAACTACGTGCCAGCAGCCGCGGTAATACGTAGGCAGCGAGCGTTGTTCGGAGTTACTGGGCGTAAAGCGTGCGTAGGCGGTGGACCAAGTCTGGTGTGAAATCT
+
FFFFFFFFFFFFFFFFFFFFFFFFF:FFFFFFFFFFFFFFFFFFFFFFFFFFFFFFFFFFFFFFFFFFFFFFFFFFFFFFFFFFFFFFF,FFFFFFFFFFFFFFFF:FFFFFFF,FFFFFFFFFFFFFFFFF:FFFFFFFFFFFFFFFF:FFFFFFFFFFFFFFFFFF:F:FFFFFFFFFFFFFFFFFFFFFFFFFFFFF:FFFFFFFFFFFFFFFFFFFF:FFFFFF:FFFFFF:FFFFFFFF,:,FFF
@A00920:152:HGHKKDRXX:2:2106:6036:20650 1:N:0:AGGAGTGG+TGCTAAGT
ACTCCTACGGGAGGCAGCAGTAGGGAATATTGGTCAATGGGTGAGAGCCTGAACCAGCCATGCCGCGTGCAGGAAGACGGCCTTCTGGGTTGTAAACTGCTTTTGCCGGGGGATAAAATTCCCATGCGTGGGACATTGAAGGTACCCGGTGAATAAGCCACGGCTAACTACGTGCCAGCAGCCGCGGTAATACGTAGGTGGCAAGCGTTGTCCGGATTTATTGGGTTTAAAGGGTGCGTAGGCGGCCTAT
+
FFFF,:F:FFFFFFFFFFFFFFFFFFFFFFFFFFFFFFFFFFF:F:F:FFF::FFFFFFFFFFFFFF:FFFFFF:::FF:FFFFFFFF:F,FFF,:F:F:FFFFF,FFFFFFFFFF:F:::FFFFFFFFFFF:FFFFF:FFFF:FFFFFFFFFFF:FFF:FFFFF:FFFFFFFFFFFFFFFFFFFFFFF,FFFFFFFFFFFFFFFFFFFFFFFFFFFFFFFFFFFFFFFF:FFF:FFFFF:FFFFFFFF:
@A00920:152:HGHKKDRXX:2:2106:6786:21167 1:N:0:AGGAGTGG+TGCTAAGT
ACTCCTACGGGAGGCAGCAGTGGGGAATTGTTCGCAATGGGCGCAAGCCTGACGACGCAACGCCGCGTGGAGGATGAAGGTCTTCGGATTGTAAACTCCTGTCGAACGGGACGAACACCTTCCGGGTTAATACTCCGGGAGGCTGACGGTACCGTGAGAGGAAGCCCCGGCTAACTCTGTGCCAGCAGCCGCGGTAATACAGAGGGGGCAAGCGTTGTTCGGAATTACTGGGCGTAAAGGGCGCGTAGGC
+
FF:FFFFFFFF::FFFFFFF:FFFFFF,FFFFFFFFF,F,FFFFFF:FFFF:F:FFFFFFF:F:FFFFFFFFFF:FFFFFFF:F:FFFFFFFFFFFFFF:FFFFFFF,FFFFFFFFFFFF:F,FFFFFFFFFFFFFFFFFFFFFFFFFFFFFFFFFFFFFFFFFFFFFFFFFFFF,FFFFFFFFFFFF:FFFFFFFFFFFFFFFFF:F:FFFFFF:FFF,F,FFF:,FFFFFFFFFFFFFFFFFFFFFF:
@A00920:152:HGHKKDRXX:2:2106:26404:21198 1:N:0:AGGAGTGG+TGCTAAGT
ACTCCTACGGGAGGCAGCAGTGGGGAATTTTGGACAATGGGCGCAAGCCTGATCCAGCCATGCCGCGTGCGGGAAGAAGGCCTTCGGGTTGTAAACCGCTTTTGTCAGGGAAGAAATCCTTTGAGTTAATACCTCGGGGGGATGACGGTACCTGAAGAATAAGCACCGGCTAACTACGTGCCAGCAGCCGCGGTAATACGTAGGGTGCAAGCGTTAATCGGAATTACTGGGCGTAAAGCGTGCGCAGGCG
+
FFFFFFFFFFFFFFFFFFFFFFFFFFFFFFFFFFFFFFFFFFFFFFFFFFFFFFFFFFFF,FFFFFFFFFFFF:FFFFFFFFFFFFFFFFFFFFFFFFFFFFFFFFFFFFFFFFFFFFFFFFFFFFFFFFFF:FFFFFFFFFFFFFFFFFFFF:FFF:FFFFFFFFFFFFFFFFFFFFFFFFFFFFFFFFFFFF,FFFFFFFFFFFFFFFFFFFFFFFFFFFFF:FFFF:FFFFFFFFFFFFFFF:FFFF
@A00920:152:HGHKKDRXX:2:2106:12626:21230 1:N:0:AGGAGTGG+TGCTAAGT
ACTCCTACGGGAGGCAGCAGTAAGGAATATTGCACAATGGGCGCAAGCCTGATGCAGCAACGCCGCGTGCCCGAGGAAGGCCTTCGGGTTGTAAAGGGCTTTTCTGGCTGAAGAGCAAGGACGGTAGGCCAGGAATAAGCGTCGGCTAACTACGTGCCAGCAGCCGCGGTAAAACGTAGGACGCGAGCGTTCTCCGGATTTACTGGGTGTACAGCGCGTGTAGGCGGTCCTGCCAGTGGCGCGTGAAAGC
+
,F,FF:FF:F:FFFFFFFFFFFFFFFFFFF:FFFFF::F:FFFF:FFFFFF:FFFFFF,FFFFFFFFFFFFFF:FF,FFFFF::FFFFF,FFF:,FFFFF:FFFFFFFFF:,FFFFFFFFFFFFFFFFFFFFFFFFFFFFFFFF:FFFFFFFFFFFFFFFFFFFFFFFFF:,,:FFFFFFFFFFFFFFF,F,FFF:F,F:FF:FFFFFFFF,F:F:FFFFFFFFFFFFFFF:F,F:FFFFFFFFF,,,:F
@A00920:152:HGHKKDRXX:2:2106:8703:21699 1:N:0:AGGAGTGG+TGCTAAGT
ACTCCTACGGGAGGCAGCAGTAAGGAATATTGGTCAATGGACGCAAGTCTGAACCAGCCATGCCGCGTGAAGGATGAAGGTCCTCGGGAATGTAAAAATCTTTTATATGGGACGAAACCCGGGCATTCCTGCCCGATTTACGGTACCATAGGAATAAGCACCGGCTAACTCAGAGCCAGCAGCCGCGTTAATACGGAGGGTGCACTCGTTATCCGGATTCACAGGGTTTAATGGGTGCGTAGGAGTGTAG
+
FFFFFFFFFFFFFFFFFFFFFFFFF,FFFFFFFFFFFFFFFFFFFFF,FFFFF:FFFF:F,FFFFFFFFFF,FFFFFFFF:FFFF,FFF,FFFFFF,,::FFF,FF:F,FFFFF,FFF:,FF,FFFF,F:FF:FFFF,,F,,,FF:F:FF,F:F,F:FFFFFF,:,FFF:F,,,:,FF,,:F,FFFF,,FFFFF,,:FF,,F,F,,FF,,,F,F,FF,:F,:,,F:,,F::,F,,F::,,FFFFF,F:F:
@A00920:152:HGHKKDRXX:2:2106:17987:21746 1:N:0:AGGAGTGG+TGCTAAGT
ACTCCTACGGGAGGCAGCAGTGGGGAATATTGGACAATGGGGGCAACCCTGATCCAGCAATGCCGCGTGAGTGATGAAGGCCTTAGGGTTGTAAAGCTCTTTCGCACGCGACGATGATGACGGTAGCGTGAGAAGAAGCCCCGGCTAACTTCGTGCCAGCAGCCGCGGTAATACGAAGGGGGCTAGCGTTGTTCGGAATTACTGGGCGTAAAGGGCGCGTAGGCGGCCCGATCAGTCAGAAGTGAAAGCC
+
FFFFFFFFFFFFFFFFFFFFFFFFFFFFFFFFFFFFFFFFFFFFFFFFFFFFFFFFFFFFFFFFFFFFFFFFFFFFFFFFFF,FFFFFFFFFFFFFFFFFFFFFFFFFF:FFFFFFFFFFFF:FFFFFFFFFFFFFFFFFFFFFF::FFFFFFFFFFFFFFFFF:FFFFFFFFFFF:FFFFFFFFFFF:,FFFFFF:FFFFFFFFFFFF:FFFFF:FFFFFFFF,F:FFFFFF:F,,FFFFF,FFFFFFF
@A00920:152:HGHKKDRXX:2:2106:21640:21997 1:N:0:AGGAGTGG+TGCTAAGT
ACTCCTACGGGAGGCAGCAGTCGGGAATTTTGCGCAATGGACGAAAGTCTGACGCAGCAACGCCGCGTGAGGGATGACGGCCTTCGGGTTGTAAACCTCTTTTGTCAGGGACGATGATGACGGTACCTGACGAATAAGCCACGGCTAACTACGTGCCAGCAGCCGCGGTAATACGTAGGTGGCAAGCGTTGTCCGGATTTACTGGGCGTCAAGAGCGCGCAGGCGGTCGTTCAAGTCGCGTGTGAAAGCC
+
FFFFFFFFFFFFFFFFFFFFFFFFFFFFFFF:FFFFFFFFFFFFFFFFFFFFFFFFFFFFFFFFFFFFF:FFFFFFFFFFFFFFFFFFFFFFFFFFF:FFFFFFFFFFFFFFFFFFFFFFFFFFFFFFFFFFFFFFFFFFFF:FFFFFFFFF:FFFFFFFFF:FFFF,:,FFF,,F,FFFFFFFF,FF:,FFFFFFFF,,FFFF:FFF:,F,:FFFFFFF,F:FFFF:FF,FFF:,,FFFFFFFFF:FF,
@A00920:152:HGHKKDRXX:2:2106:3043:22795 1:N:0:AGGAGTGG+TGCTAAGT
ACTCCTACGGGAGGCAGCAGCTAAGAATCTTGCGCAATGGGCGAAAGCCTGACGCAGCAACGCCGCGTGGGGGATGAAGGCCTTCGGGTTGTAAACCCCTTTTGTGAGGGAAGAAGTTCTGACGGTACCTCACGAATAAGACACGGCTAACTACGTGCCAGCAGCCGCGGTAATACGTAGGTGTCAAGCGTTGTCCGGATTTATTGGGCGTAAAGAGCCCGCAGGCGGCTCGGTAAGTTTCGGGTGAACT
+
,FFFFFFFF:FFFF:FFFFFFF,FFFFFF:FFFFFFFFFFFFFF,:FFFFFFFFFFFFFFFFFFFFF:FFFFFFFFFFFFFFFFFFFF:FFFFFFFFFFFFFFFFFFFFFFFFF:FF:FFFFFFFF:FFFFFFFFFFFFFFFFFFFFFFFFFFFFFFFF,FF:FFFFFFFF:F:FFFFFFFFFFFFFFF:FFFF::FF:,:,FFFFFFFFFFFFFFFFFF:FFFFF:FFFF::FFFFF:FFFFF:FFFFF
@A00920:152:HGHKKDRXX:2:2106:23637:22983 1:N:0:AGGAGTGG+TGCTAAGT
ACTCCTACGGGAGGCAGCAGTAAGGAATATTGCACAATGGACGCAAGTCTGATGCAGCAACGCCGCGTGCCCGAGGACGGCCTTCGGGTTGTAAAGGGCTTTTCTGGCTGAAGAGGCAGGACGGTAGGCCAGGAATAAGCGTCGGCTAACTACGTGCCAGCAGCCGCGGTAAAACGTAGGACGCGAGCGTTATCCGGATTTACTGGGCGTAAAGCGCGGGCAGGCGGTGGTCCAAGTCGGACGTGAAAGC
+
FFFFFFFFFFFFFFFFFFFFFFFFFFFFFFFFFFFFFFFFFFFFFFFFFFFFFFFFFFFFFFFFFFFFFFFFFFFFFFFF:F:FFFFFF:FFFFFFFFFFFFFFFFFFFFFFF,FFFFFFFFFFF:FFFFFFFFFFF:FFFF:FFFFFFFFFFFFFFFFF:FFFFFFFFFF:FFFFFFFFFFF:FFFFFFFFFFF:FFFFFFF:FFF:F:F,FFFFFFFFFF:FFFFFF:F:F:FFF:F:FFF,FFFFFF
@A00920:152:HGHKKDRXX:2:2106:29243:23296 1:N:0:AGGAGTGG+TGCTAAGT
ACTCCTACGGGAGGCAGCAGTAGGGAATCTTGCGCAATGGGCGAAAGCCTGACGCAGCGACGCCGCGTGCGGGACGAAGGCCCTCGGGTTGTAAACCGCTTTCAGCAGGGACGAAGCGAGAGTGACGGTACCTGCAGAAGAAGCACCGGCCAACTACGTGCCAGCAGCCGCGGTAATACGTAGGGTGCAAGCGTTGTCCGGAATTATTGGGCGTAAAGAGCTCGTAGGCGGTCTGTCGCGTCGGCTGTGA
+
F:FF,FFFFF:,,FF::FFFFFF:FFFF:F,:FFFFFFF,FF,::F,FF,FFF,FFFF,::F:F,F,,,::,:FF:FF:F:F:FFF,,FF:,FFFF,::FFFFFF:F,FFFFFFFFFFF,F,F,FF,:FFFFF:FFFFF,:FFFFFF:FFFF:,F:FF:FFFFFFFFFFFFF:F,FFF::,FF:FFF,FFFFFFFFFFF::F:F,FFFF,F,,:FFF,F:FFFF,F,,F,F::FFFF,FFF:F,FFFFF:
@A00920:152:HGHKKDRXX:2:2106:11369:24220 1:N:0:AGGAGTGG+TGCTAAGT
ACTCCTACGGGAGGCAGCAGTGGGGAATATTGGACAATGGGCGCAAGCCTGATCCAGCAACGCCGCGTGGAGGAAGAAGGTCTTCGGATCGTAAACTCCTGTCATGCGGGACGAAGGTTTCCGGGCAAACAGTCCGGGAGCTTGACGGTACTGCCAGAGGAAGCCCCGGCTAACTCCGTGCCAGCAGCCGCGGTAATACGTAGGGTGCAAGCGTAAATCGGAATTACTGGGAGTAAAGAGTGCGCAGGAG
+
:::FFFFFFFFFFFFFFF:FFF:FFFFFFFFFFFFFFFFFF:FF:FFFFFFF:FFF,F:FFFFFFFFFFFFFFF,F:FFF::FFFFFF:FFFFF:FFFFF:F,:,FF:FFFFFF:F,FFF,FFF,FFFFFF:F,FF,FFFF,FFF:F,FFFF:F,:F:,FF::F:FFF:F:FFFFF,:FF:,F,FFFF::,F,F,F:F:,,F,F,FF:FFFF,F,,FF:F::FF,FFF::F,FF::F,,F,F:,F,,,,F
@A00920:152:HGHKKDRXX:2:2106:18385:24471 1:N:0:AGGAGTGG+TGCTAAGT
ACTCCTACGGGAGGCAGCAGTGGGGAATATTGGACAATGGGGGCAACCCTGATCCAGCCATTCCGCGTGAGTGAAGAAGGCCTTCGGGTTGTAAAGCTCTTTTGTCCGGAACGAAACGGTGCTCGTGAATATCGAGCGCTACTGACGGTACCGGAAGAATAAGCACCGGCTAACTACGTGCCAGCAGCCGCGGTAATACGTAGGGTGCGAGCGTTAATCGGAATTACTGGGCGTAAAGCGTGCGCCGGCG
+
FFFFFFFFFFFFFFFFFFFFF:FFF,FFFFFF:FFFFFFFFFFFFFFFFFFF:FFFFFFFFFFFFFFFFFFFF::FF:FFFFFFFFFFFFFFFFFFFFFFFFFFFFFFFFFFFFFFFFFFFFFFFFFFFF:FF,FFFFFFFFFFFFFFF,FFF:FFFFFFFFFFFFFFFF,:FFFFFFFFFFFFFFFFFFFFFFFFFFF:FFFFFFFFFFFFFFFFFFFF,FFFFFFFFFFFFFFFFFFF:FFFF,FFFF
@A00920:152:HGHKKDRXX:2:2106:30264:24565 1:N:0:AGGAGTGG+TGCTAAGT
ACTCCTACGGGAGGCAGCAGTGGGGAATATTGGACAATGGGGGCAACCCTGATCCAGCAACGCCGCGTGGAGGACGAAGGTTTTCGGATTGTAAACTCCTGTCAGAGGGGACGAAGGCTCCTGGGTTAACAGCCCGTGGAGCTTGACGGTACTCTCAGAGGAAGCCCCGGCTAACTCTGTGCCAGCAGCCGCGGTAATACAGAGGGGGCGAGCGTTATTCGGAATTATTGGGCGTAAAGGGCGCGTAGGC
+
FFFFFFFFFFFFFFFFFFFFFFFFFFFFFFFFFFFFFFFFFFFF:FFFFFFFFFFFFFFFFFFFFFF,FFF:FFFF:FFFFFFFFFFFFFFFFFFFFFFFFFFFF:FFFFFFFFFF:FFFFF:FFFFFFFFFFFF:FFFFFFFFFFFFFF,FFFFFFFFFFFFFFFFFF:FFFFFFF,FFFFFFFFFFFFFFFFFFFF:F,FFFFFFFFFFFFFF:FFFFFFFF:FF:FFFFFFFFFFF:FFFF:FFFFF
@A00920:152:HGHKKDRXX:2:2106:12554:24768 1:N:0:AGGAGTGG+TGCTAAGT
ACTCCTACGGGAGGCAGCAGTGGGGAATATTGGACAATGGGCGAAAGCCTGATCCAGCCATGCCGCGTGAGTGATGAAGGCCCTAGGGTTGTAAAGCTCTTTCACCGGTGAAGATAATGACGGTAACCGGAGAAGAAGCCCCGGCTAACTTCGTGCCAGCAGCCGCGGTAATACGAAGGGGGCTAGCGTTGTTCGGAATTACTGGGCGTAAAGCGCACGTAGGCGGATCGGCAAGTTAGGGGTGAAATCC
+
FFFFFFFFFFFFFFFFFFFFFFFFFFFFFFFFFFFFFFFFFFFFFFFFFFFFFFFFFFFFFFFFFFFFFFFFFFFFFFFFFFFFFFFFFFFFFFFFFFFFFFFFFFFFFFFFFFF:FFFFFFFFFFFFFFFFFF:FFFFFFFFFFFFFFFFFFFFFFFFFFFFFFFFFFF:FFFFFFFFFFFFFFFFFFFFFFFFFF,FFFFFFFFFFF:::F:FFFF:FFFFFFFFFFFFFFFFFFFFFFFFFFFFFF,
@A00920:152:HGHKKDRXX:2:2106:32325:25034 1:N:0:AGGAGTGG+TGCTAAGT
ACTCCTACGGGAGGCAGCAGTGGGGAATATTGGACAATGGGCGCAAGCCTGATCCAGCCATGCCGCGTGAGTGACGAAGGCCTTAGGGTTGTAAAGCTCTTTTGGCGGGGAAGATAATGACGGTACCCGCAGAATAAGCTCCGGCTAACTCCGTGCCAGCAGCCGCGGTAATACGGAGGGAGCTAGCGTTGTTCGGAATTACTGGGCGTAAAGCGCACGTAGGCGGTTACTCAAGTCAGAGGTGAAAGCC
+
FFFFFFFFFFFFFFFFFFFFFFFFFFFFFFFFFFFFFFFFFFFFFFFF:FFFFFF:FFFFFFFFFFFFFFFFFFFFF,FF,FFFFFF,FFFFFFFFFFFFFFFFFFFFFFF:FFFFFFFFF:FFFFFFFFFFFFFFFFFFFFFFFFFFFFFFFFFFFFFFFFFFFFF:FFFFFFFFFFFFFFFFF:FFFFFFFFFFFFFFFFFF:FFFF,:FFFFFFFFFFFFFFFFFFFFFFFFFFFFFF:FFFFF,FF
@A00920:152:HGHKKDRXX:2:2106:3875:25300 1:N:0:AGGAGTGG+TGCTAAGT
ACTCCTACGGGAGGCAGCAGTGGGGAATCTTGCGCAATGGCCGAAAGGCTGACGCAGCGACGCCGCGTGGGGGAGGAAGGCCTTCGGGTCGTAAACCCCTGTTGCTCGGGACGAACTCCTGGTTTCGACCAGGTTGACGGTACCGGGTGAGGAAGCACCGGCTAACTCCGTGCCAGCAGCCGCGGTAATACGGAGGGTGCGAGCGTTGTCCGGAATCACTGGGCGTAAAGGGCGCGTAGGCGGCTTCTTA
+
FFFFFFFFFFFFFFFF:FFFFFFFFFFFFFFF:FFFFFFFFFFFFFFFFFFFFFF,FFFFFFFFFFFFFFFFFFFFFFFFFFFF,FFFFFFFFFFFFFFFFFFF:FFF:FFFFFFFFFF::FFFFFFFFF,FFFFFFFFFF:FFFFFFFFFFF,FFFFFF:FFFFFFF:F:FFFFFFFFFFFF,FF:FFFFFFFFFFF:FFFFFF:FFFF:FFFFFFFFFFFFFFFFF,F,FF,FFF,FFFF,FFFFFF:
@A00920:152:HGHKKDRXX:2:2106:17824:25410 1:N:0:AGGAGTGG+TGCTAAGT
ACTCCTACGGGAGGCAGCAGTAAGGAATATTGCACAATGGGCGCAAGCCTGATGCAGCAACGCCGCGTGCCCGAGGAAGGCCTTCGGGTTGTAAAGGGCTTTTCTGGCTGAAGAGACAGGACGGTAGGCCAGGAATAAGCGTCGGCTAACTACGTGCCAGCAGCCGCGGTAAAACGTAGGACGCGAGCGTTATCCGGATTTACTGGGCGTAAAGCGCGGGCAGGCGGCTGTTCAAGTCGGACGTGAAAGC
+
FFFFFFFFFFFFFFFFFFFFFFFFFFF:FFFFFFFFF:FFFFFFFFFFFFFFFF:FFFFFFFFFFFFFFFFFF:FFFFFFFFF,FFFFFFFFFF:FFFFF,FFFFFFFFFF:FFFFFFFFFFFFFFFFF:FFFFFF:FFFFFFFFFFFFFFFFFFFFFFFFFFFFFFFFFFF,FF:F:,FFFFF:FFFF:F:FFFF:FFFFFFFFFFFFFFFFFFFFFFFFFFFFFFFFFFFFFFFF:,FFFFFFFFF:F
@A00920:152:HGHKKDRXX:2:2106:12491:25974 1:N:0:AGGAGTGG+TGCTAAGT
ACTCCTACGGGAGGCAGCAGTAGGGAATATTGGTCAATGGATGCAAGTCTGAACCAGCCATGCCGCGTGCAGGAAGACGGCCTTCTGGGTTGTAAACTGCTTTTGCCGGGGGATAAAATGTCCATGCGTGGACCATTGAAGGTACCCGGTGAATAAGCCACGGCTAACTACGTGCCAGCAGCCGCGGTAATACGTAGGTGGCAAGCGTTGTCCGGATTTATTGGGTTTAAAGGGTGCGTAGGCGGCCTAT
+
FFFFFFFFFFFFFFFFFFFF:FFFFF:FFF:FFFFFFFFFF:FFFFFFFFFFFFFFFFFFFFFFFFFFFFFFFFFF,FFFFFFFFFFFFFFFFFFFFFFFF:FFFFFFFFFFFFFFFFFFFFFFFFFFFFFFFFFFFFFFFFFFFFFFFFFFFFFF:FFFFFFFFFFFFFFFFFFFFF:FFFFFFFFFFFFFFFFFFFFFFFF:FFFFFFFFFFFFFF:FFFFFFFFF:FFF:,FFFFFFF,:FFFFFFF
@A00920:152:HGHKKDRXX:2:2106:5764:26381 1:N:0:AGGAGTGG+TGCTAAGT
ACTCCTACGGGAGGCAGCAGTAAGGGATCTTGCGACAATGGGCGAAAGCCTGACGCAGCAACGCCGCGTGCGGGATGACGGCCTTCGGGTTGTAAACCGCTTTTCGGGGGGAAGAGGAAGGACGGTACCCCCGGAAGAAGTCTCGGCTAACTACGTGCCAGCAGCCGCGGTAAAACCAAGGAGGCGAGCGTTATCCGGATTTACTGGGTGTAAAGCGCGAGTAGGCGGTCCTGCAAGTGGCGCGTGAAAG
+
FFFFFFFFFFFFFFFFFFFFFFF:FFFFFFFFF:FFFFFFFFFFFFFF:FFFFFFFFFFF:FF:FFFFFFFFF:FFFFFFFFF:FFFFFFFFFF,FFFFFF:FFFFFFFFFFFF:FFFFFFFFFFF,FFFFFFFF,FFFFFFFFFFF:FFFFFFFFFFFFF:,F:FFFFF::FFF,,,,,,F:FFFFF:F,,FFFFFF:FFFFFFFFFFF,FFFF,FFF::FFFFFF:FFFF,FF,FF,FFFFFFFFFF,
@A00920:152:HGHKKDRXX:2:2106:5330:27132 1:N:0:AGGAGTGG+TGCTAAGT
ACTCCTACGGGAGGCAGCAGTGGGGAATCTTGCGCAATGGGCGAAAGCCTGACGCAGCCATGCCGCGTGTATGATGAAGGTCTTAGGATTGTAAAATACTTTCACCGGTGAAGATAATGACTGTAGCCGGAGAAGAAGCCCCGGCTAACTTCGTGCCAGCAGCCGCGGTAATACGAAGGGGGCTAGCGTTGCTCGGAATTATTGGGCGTAAAGCGCGCGCAGGCGGTTTCTTAAGTCTGATGTGAAAGCC
+
FFFFFFFFFFFFFFFFFFFFFFFFFF,FF::FFFFFFFFFFFFFFFFFF:FFFFFFFFFFFFFFFFFFFFFFFF:FF:FFFFF:FFFF,FFFFFFFFFFFFFFFFFFFFFF:FFF:FFFFFFFFFFFFFFFFFFFFF:FFFFFFFFFFFFFFFFFFFFFFFFFFFFFFFFF,:FFFFFFFFFFF:FFFFFFF,FFF,F,:,FFFFFFFFFFFFFFFFFFFFFFFFFFFF:FFFFFF:FFF,F:FF:FFFF
@A00920:152:HGHKKDRXX:2:2106:15031:27367 1:N:0:AGGAGTGG+TGCTAAGT
ACTCCTACGGGAGGCAGCAGTGGGGAATCTTGCCCAATGGGCGAAAGCCTGAGGCAGCGACGCCGCGTGCGGGAAGAAGGCCTTCGGGTTGTAAACCGCTTTCAGGAGGGACGAAGCTACTCGGGTGAATAGCCCAGAGGGTGACGGTACCTCCAGAAGAAGCCCCGGCTAACTACGTGCCAGCAGCCGCGGTAATACGAAGGGGGCTAGCGTTGTTCGGAATTACTGGGCGTAAAGCGCACGTAGGCGG
+
FFFFFFFFFFFFFFFFFFFFF:FFFFFFFFFFFFFF:FFFFFFFFFFFFFFFFFFFFFFFFFFFFFFFFFFFFF:FFFFFF:FFFFFFFFFFFFFFFFFFFF:FFFFFFFFFFFF,FFFFFFF:FFFF,:FFFFFFFF:FFFFFFFFFFFFFFFFFFFF::FF:FFFFF,F,FFFFFFFFFFFFF:FF:FFF,FFF,FFF,FFFFFF:FF,FFF,FFFFF:,F:FFFFFFF:F,F:FFFFFF:F:FFFFF
@A00920:152:HGHKKDRXX:2:2106:21187:27978 1:N:0:AGGAGTGG+TGCTAAGT
ACTCCTACGGGAGGCAGCAGTGGGGAATCTTGGACAATGGGGGAAACCCTGATCCAGCGACGCCGCGTGACCGATGAAGGCCCTCGGGTCGTAAAGGTCTTTCGACGGGGAAAATAGTGATGGTACCCGTATAAGAAGGAGCGGCTAACTACGTGCCAGCAGCCGCGGTAATACGTAGGCTCCAAGCGTTGTTCGGAATTACTGGGCGTAAAGCGAGTGTAGGCGGTCCGTCAAGTTGGTTGTGAAATCT
+
:FFFFFFF,FFFFFFFFFFFFFFFFFF:FFFF::::FFFFFFFFFFFFFFFFFFFFFF:FFFFFFFFF:FFFFFF,F,FFF,FFFFF:FF:FF,FFFFFFF,FFF:FFFF,:FF:F:F:FF:,FF,,FFFF::FFFFF,FFFFFFFFF:,FF::FFFFFFFFFFFFFF,FFFFF:F:F:F:FFFFFFFFF,FFFFFFFF:F:FFFFFFF,FF:FFFF:F,:,FFF:FFF:FFFF:,FF:FFFFF,:FFF:
@A00920:152:HGHKKDRXX:2:2106:2501:29277 1:N:0:AGGAGTGG+TGCTAAGT
ACTCCTACTGGAGGCAGCAGCAAGGAATCTTCCGCAATGGGCGAAAGCCTGACGGAGCAACGCCGCGTGCGGGATGACGCCTTTCGGGGTGTAAACCGCTTTTCTGGGGGAAGAAGGCCGGTTTCGGCCGGCTTGACGGTACCCCAGGAAGAAGGACCGGCTAACTACGTGCCAGCAGCCGCGGTAATACGTAGGACGCGAGCGTTATCCGGATTTACTGGGCGTAAAGCGCGGGCAGGCGGCTGTGCAA
+
:F,FFFFFF,FFF,FFF,FFFFFFFF:FFFFF:FFF,FFFFFF::FFFF:::FFFFFFFFFFFFFFFFFFF:FFF:FFFFFFFFFFFFF:FFFFFFFFFFF:FFFFFF::FFF,FFFFFFFFFFFFFFFFFFFFFFFFFF:FFFFFFFF:FFFFFFFFFFFFFFFFFF:FFFFFFFFF:FF:F:FFFFFFFF:,FFFFFFFFFFFFFFFFFFFFFFFFFF,FFFFFFFFFFFFF:,,FFFFFFFFF,FFF
@A00920:152:HGHKKDRXX:2:2106:32172:29872 1:N:0:AGGAGTGG+TGCTAAGT
ACTCCTACGGGAGGCAGCAGTGAGGGATATTGCGCAATGGGGGAAACCCTGACGCAGCGACGCCGCGTGGGCGATGAAGGCTTTCGGGTCGTAAAGCCCTTTTCCCACTGAGGAGAAAAGGACAGTAGGTGGGGAATAAGTCTCGGCTAACTACTTGCAAGCAGCCGCGGTAAAACGTAGGAGGAGAGCGTTATCCGGAGTTACTGGGCGTAAAGCGCGTGAAGGCGGTCGGGTAATTGGCGGGTGAAAG
+
F:FFFF:FF:FFFFFFFFFFFFFFFFFF,FFFF:FFFFFFF:FFFFFFFFFF,FF:FFFFFFFFFFFFFF:FFFFFFFFF,F:F,FF,,,FFFFFF,FFFFFFFFFFF:,FFFF,F,F,F,F,F,,::,,::FFF,:FF::F,FF:,,FF,,::,F:F,,::FFF,:FF,FF:FF:F,:FFFFF,,:,,,FFF,FF:,F,F,F:FFF,:FFFF:FFFF:FF,FF,F:F,,F,,:F,FF,FF,F,F,FF,:
@A00920:152:HGHKKDRXX:2:2106:4580:30154 1:N:0:AGGAGTGG+TGCTAAGT
ACTCCTACGGGAGGCAGCAGTAGGGAATATTGCACAATGGACGCAAGTCTGATGCAGCAACGCCGCGTGCTCGATGAAGGCCTTCGGGTTGTAAAGGGCTTTTCGGGGAGATGAGGAACGACAGTATCCCCGGAAGAAGGATCGGCTAACTACGTGCCAGCAGCCGCGGTAAAACGTAGGATCCGAGCGTTATCCGAATTCACTGGGCGTAAATCGCGTGCAGGCGGCCGAGTAAGTTGGATGTGAAATC
+
F,F:FFFF:F:F:F,F::FFFFFF:FF:FF:F:F:FF:F,F:F,FF:FFF,FFFFFF::FF:,F,,,:FFFF:FFFFFF::FFFFF,FFFF,FFFF,F:FFFFF,F,:F,FF,FFFFF,FF:FFFF,FF::,:FFFFF,FFF::F::FFFFFFFF:F:F:FF,FF::FFFFFF,FFF:F,FF,FF:FFFFFFFFFFFFFFFF:F:F,F:FF:F,FFFFFFFF:FFFFFF,FFFF:FF:,FFF:FFFFFF,
@A00920:152:HGHKKDRXX:2:2106:19904:30170 1:N:0:AGGAGTGG+TGCTAAGT
ACTCCTACGGGAGGCAGCAGTGGGGAATCTTGCGCAATGGGCGAAAGCCTGACGCAGCAACGCCGCGTGCGGGATGAAGGCCCTCGGGTTGTAAACCGCTTTCAGTGGGGACGAACCAAGACGGTACCCACAGAAGAAGCCCCGGCCAACTACGTGCCAGCAGCCGCGGTAACACGTAGGGGGCAAGCGTTGTCCGGATTTATTGGGCGTAAAGAGCTCGTAGGCGGTTCGGTAAGTCGGGTGTGAAACC
+
FFFFFF:FFFFFFFFFFFFFFFFFFFFFFFFFFFFFFFFFFFFFFFFFFFFFFFFFFFFFFFFFFFFFFFFFFFFFFFFFFFFFFFFFFFFFFFFFFFFFFFFFFFFFFFFFFFFFF:FFFFFFFFFFFFFFFFFFF,FFFFFFFFFFFF:FFFFFFF:FFFFFFFFFFFFFFFF:FFF:FFFFF,FFF:FFFFFFFFFFF:F:F:FF:FFFFFF,FFFFF:FFFFFFF::FFFFFF:,F:FF:FF:FFF
@A00920:152:HGHKKDRXX:2:2106:8929:30201 1:N:0:AGGAGTGG+TGCTAAGT
ACTCCTACGGGAGGCAGCAGTGGGGAATATTGCGCAATGGACGAAAGTCTGACGCAGCGACGCCGCGTGTGGGATGAAGCTCTTCGGGGTGTAAACCACTGTTGCCCGGGACGAAACTCCTTTTTCGAGAGGACTGACGGTACCGGGTGAGGAAGCCCCGGCTAACTCTGTGCCAGCAGCCGCGGTAATACAGAGGGGGCAAGCGTTGTTCGGAATTACTGGGCGTAAAGGGCGCGTAGGCGGCCTGTTA
+
FFFFFF:FFFF:FFFFFFFFFFFFFF:FF,FFFFFFFFFFFFFFFFFFFFFFFFFFFFFFFFFFFFFFFFFFFFFFF,FFFFFFFFFFFFFFFFFF,:,FFFFFFFFFFFFFFFFFFFF:FFFFFF:F::FFF:FFFFFFFFFFFFFFFFFFF:FFF:FFFFFFFFFFF:FFFFFFF::FFFFFF:FFFFFFFFF:FFFFFFFFFFFFFFFFFF:F:F,FFF:::FFFFFF:F,FFFFFFFF:F:FFFFF
@A00920:152:HGHKKDRXX:2:2106:29704:30452 1:N:0:AGGAGTGG+TGCTAAGT
ACTCCTACGGGAGGCAGCAGTGAGGAATATTGCACAATGGGCGCAAGCCTGATCCAGCAAAGCCGCGTGAGTGATGAAGGCCTTAGGGTTGTAAAGCTCTTTTACCAGGGATGATAATGACAGTACCTGGAGAATAAGCTACGGCTAACTCCGTGCCAGCAGCCGCGGTAATACGAAGGGGGCTCGCGTTGAGCGGCATAACTGGGCGTAAAGCGCACGTAGGCGGATCTATAAGTCAGGGGTGAAATCA
+
FFFFF,FFFF:FFF:FF,F:::FFFFFFF,F:FFFF:F,FFFF:F,:,F,,FFFFFFF,F,FFFFFFFFFFFFF,F:F,::FFFFFFF:F::F:F:,F:,:F,F:FFF:,F:,F,FF,FFFFFFF:FFF,F:FFFFF,,,,F,:F:,FFFFF:FF,,FF,,:FFF,,:FFFFF,:F,F:F:FFFF,FFFF,,,FFF,:,,,F,F:,FF,,:FFFF,,F:,FFF:F,FFF,,F,FFF:FF,:F:F:,F,:,
@A00920:152:HGHKKDRXX:2:2106:19036:30827 1:N:0:AGGAGTGG+TGCTAAGT
ACTCCTACGGGAGGCAGCAGTAACGAATATTCCGCAATGGGCGCAAGCCTGACGGAGCAATGCCGAGTGCAGGATGAAGCGGCTTCGCCGTGTAAACTGCTGTCAGGGGTCAGAAACACTGATCGACCCCAGAGGAAGAGGCGGCTAACTCTGTGCCAGCAGCCGCGGTAAGACAGAGGCCTCAAGCGTTAATCTGAATCACTGGGCTTAAAGGGTGCGCAGGCGGATTAGTAAGTCAGGGGTGAAATCT
+
FFFFFFF:FFFFFFFFFFFFF:FFFFFFFFFFFFFFF:FFFFFFFFFFFFF,:FFFFFFFFFFFFFFFFFFFFFFFFFFFFFFFFFFFFFFFFF,FFFFFFFFF:FFFFFFFFFF:FFFFFFFFFFFFFFFF:FFFFF:,FFFFFFFFFFF:FFFFFFFFF:FF:FFF,F:FFFFF,FFFFFF:FFFF:FFFFF,FF:FF::FFFFFFFFFFF:FFFFFFF:FFFF:FFFFFFFFF:FFFFFF:F,FFFF
@A00920:152:HGHKKDRXX:2:2106:1226:31360 1:N:0:AGGAGTGG+TGCTAAGT
ACTCCTACGGGAGGCAGCAGTAAGGAATATTGGTCAATGGACGCAAGTCTGAACCAGCCATGCCGCGTGGAGGATGAAGGTCCTCTGGATTGTAAACTTCTTTTATTTGGGAAGAAACCCATCTTTTCTAAGATGGTTGACGGTACCAGATGAATAAGCACCGGCTAACTCCGTGCCAGCAGCCGCGGTAATACGGAGGGTGCAAGCGTTATCCGGATTCACTGGGTTTAAAGGGTGCGTAGGTGGGCAA
+
FF:FFFFFFFFFFFFFFFFFFFFFFFFFF:FFFFFFFFFFFFFFFFFFFFFFFFFFFFFFFFFFFFFFFFFFFFFF,FFFFFFFFFFFFFFFFF:FFFFFFF,FFFFFFFF:FFFFFFF:FFFFFFFFF,FFFFFFFFFFFFFFFFFFFFFFF,FFFFF:FFFFF:FFFFFFFFFFF:FFFFFFFFFFF,FFFFFFFFFFFFFF,FFFF:F:FFFFFFFFFF:FFF:,FFF,FFF,FFFFFFFFFFFFF,
@A00920:152:HGHKKDRXX:2:2106:30969:31955 1:N:0:AGGAGTGG+TGCTAAGT
ACTCCTACGGGAGGCAGCAGTGGGGAATTTTGGACAATGGGCGCAAGCCTGATCCAGCAATGCCGCGTGTGTGATGAAGGCCTTCGGGTTGTAAAGCACTTTTGGTGGGAACGAAACGGTCCGGGCTAATACCCTGGACTAATGACGGTACCCGCAGAATAAGCACCGGCTAACTACGTGCCAGCAGCCGCGGTAATACGTAGGGTGCAAGCGTTAATCGGAATTACTGGGCGTAAAGCGTGCGCAGGCG
+
FFFFFFFFFFFFFFFFFFFFFFFFFFFFFFFFFFFFFFFFFFFF:FFFFFFFFFFFFFFFFFFFFFFFF:FFFFFF:FFFFF:FFFFFFFFFFFFFFFFFFFFFFFFFFF:FFFFFFFFFFFFFFFFFFFFFFFFFFFFFF,FFFFFFFFFFFFFFFFFFFFFFF:FFFFFFFFFFFFFFFFFFFFFFFFFFF,F,FFFF:FFFFFFFF:FFFFFFFFFFF:,FFFFFFFFFF:F,FFFFFFFFFF::FF
@A00920:152:HGHKKDRXX:2:2106:29875:32158 1:N:0:AGGAGTGG+TGCTAAGT
ACTCCTACGGGAGGCAGCAGTAAGGAATATTGCACAATGGGCGCAAGCCTGATGCAGCAACGCCGCGTGCCCGAGGACGGCCTTCGGGTTGTAAAGGGCTTTTCTGGCTGACGAGGAAGGACGGTAGGCCAGGAATAAGCGTCGGCTAACTACGTGCCAGCAGCCGCGGTAAAACGTAGGACGCGAGCGTTATCCGGATTTACTGGGCGTAAAGCGCGGGCAGGCGGTGGTCCAAGTCGGACGTGAAAGC
+
FFFFFFFFFFFFFFFFFFFFFFFFFFFFFFFFFFFFFFFFFFFFFFFFFFFFFFFFFFFFFFFFFFFFFFFFFFFFFFFFFFFFFFFFFFFF::FFFFFFFFFFFFFFFF:FFFFFF:FFFFFFFFFF:FFFFFFFFFFFFFFFFFF,:FFFFFFFFFFFFFFFFFFFFFFFFFFFFFFFFFFFFFFFFFFFFFFFFFFFFFFFFFFFFFFFFFFFFFFFFFFFFFFF:FFF:FFFFFF:FFFFFFFFFF
@A00920:152:HGHKKDRXX:2:2106:12943:32174 1:N:0:AGGAGTGG+TGCTAAGT
ACTCCTACGGGAGGCAGCAGTAAGGGATCTTGCGACAATGGGCGAAAGCCTGACGCAGCAACGCCGCGTGCGGGATGACGGCCTTCGGGTTGTAAACCGCTTTTCGGGGGGAAGAGGAAGGACGGTACCCCCGGACTAAGTCTCGGCTAACTACGTGCCAGCAGCCGCGGTAAAACGTAGGAGGCGAGCGTTATCCGCATTAACTGGGAGTAAAGCGCGTGAAGTCGGTCGTGAAAGAGAGGCGTGAAAG
+
FFF:FF,:FFFF:FFFF:FFFFF,FFFFFFF:F,F::FFFFFFFFFF:F,FF:FFFFFF:FFFFFFFF:FF,FFFFF:FFFFF:FF:FFFFFFFF:F,FFFF:,FF,::FFFFF:FF:FF,FFFFFF:F:FFFFF:FFF:FF:FFFFFFFFFFFFFFF,F,,F:,F,FF,FFF,FF,:FF:F::F,FFFF:FFF,FF,FFF,F,F::F,,F:FF,FFFF,F,FF:FF,FF,,F,FFF,FF:,F:,:FFF,
@A00920:152:HGHKKDRXX:2:2106:31042:32769 1:N:0:AGGAGTGG+TGCTAAGT
ACTCCTACGGGAGGCAGCAGTGGGGAATCTTGCGCAATGGGCGAAAGCCTGACGCAGCAAAGCCGCGTGAGGGATGAAGGCCCTAGGGTTGTAAACCTCTTTCAGTGGGGACGAAACAAGACGGTACCCAAATAAGAAGCCCCGCAAAAATTCTTCCCAGAAGCCGCGTAAAAACGAAGGGTCAAACCTTTAAACGGAATAAATGGGCTAAAAGGGACCTTAGCCGATACGTAAATACTGTCTTCAAAAC
+
FFFFFFFFF:FFFFFFFFFFFFFFFFFF,FFFF,FFFFFFFFF,FFFFFFFF,,FFFFFF,FFFFFFFF,F,FFFFFFFFFFFF,F,FFFFFFFFFF,FFFFFFFFFFFFFFFF,,F:,,F:F,,,FF,:,F,:,,:F,FFFFF,,,F,,F,F,F,F,F,,:FF:,FF,,FF,FF,FFFFFF,,FF:F,F,F:,:F,:FF,:,FFF,F,,FF:,,,,,:,:FF,FF,F,F:F,F,,:,FF,:,:,,FF,F
@A00920:152:HGHKKDRXX:2:2106:4020:33129 1:N:0:AGGAGTGG+TGCTAAGT
ACTCCTACGGGAGGCAGCAGTAGGGAATATTGGTCAATGGGTGAGAGCCTGAACCAGCCATGCCGCGTGCAGGAAGACGGCCTTCTGGGTTGTAAACTGCTTTTGTCAGGGGATAAAATTTCCATGCGTGGAAAATTGAAGGTACCTGACGAATAAGCCACGGCTAACTACGTGCCAGCAGCCGCGGTAATACGTAGGTGGCAAGCGTTGTCCGGATTTATTGGGTTTAAAGGGTGCGTAGGCGGCCTTA
+
F,,FF,FF::FF,:FFF,FFFFF,:FF,FFFF:F,FFFF::F:FFFFF:FFF:::FFFFFFF,FF:F::FF:FF:FFFF:FFFFFF:FFFF:FFFFFFFFFFFFFFFF:FFFFF:FF:FF,,FF,FFFFFFF:FFFFFFFFFFFF:F:FFFFFFFFFFFFFFFFFFFF:F,FFFFFFF:FFFFFFFFF:FF:,F,FFFFFFFF,F:FFFFFFFFF:F,FFFFFFFFFFFFFF,:FFFFFF::F:,FFFFF
@A00920:152:HGHKKDRXX:2:2106:5276:33207 1:N:0:AGGAGTGG+TGCTAAGT
ACTCCTACGGGAGGCAGCAGTGGGGAATATTGGACAATGGGCGAAAGCCTGATCCAGCCATGCCGCGTGAGTGATGAAGGCCTTAGGGTTGTAAAGCTCTTTCAGTAGGGAAGATAATGACGGTACCTACAGAAGAAGCCCCGGCTAACTTCGTGCCAGCAGCCGCGGTAATACGAAGGGGGCTAGCGTTGTTCGGATTTACTGGGCGTAAAGCGCACGTAGGCGGCTTTGTAAGTTAGAGGTGAAAGCC
+
FFFFFFFFFFFFFFFFFFFFFFFFFFFFFFFFFFFFFFFFFFFFFFFFFFFFFFFFFFFFFFFFFFFFFFFFFFFFFFFFFFFFFFFFF:FFFFFFFFFFFFFFFFF:FF:FFFF,FFFFFFFFFFFFFFFFFFFFFFFFFFFFFFFFFFFFFFFFFFFFFFFFFFFFFFFFFFFFFFFFFFFFFFFFFFFFFFF:FFFF:F:FFFFFFFFFF:FFFFFFF:FFFFFFFFFFFFF,F::FFFF:F:FF:F
@A00920:152:HGHKKDRXX:2:2106:9634:33520 1:N:0:AGGAGTGG+TGCTAAGT
ACTCCTACGGGAGGCAGCAGTGAGGGATATTGCGCAATGGGGGAAACCCTGACGCAGCGACGCCGCGTGGGCGATGAAGGCTTTCGGGTCGTAAAGCCCTTTTCCCACTGAGGAGACAAGGACAGTAGGTGGGGAAGAAGTCTCGGCTAACTACGTGCCAGCAGCCGCGGTAAAACGTAGGAGGCGAGCGTTATCCGGAGTTACTGGGCGTAAAGCGCGTGCAGGCGGTCGGGTAAGTGGCGGGTGAAAG
+
FFFF,FF:FFFFF:FFFFF,:FFFFF:F,F,F,F:FF:FFFFFF,F:FFFF:FFFF:FFFFF:FF::FFFFFFFF,FFFFFFFF,F:FFF,F,F::FFF:FF:FFFFFF:FF::F:F:FF:FFF:F::FFFFFFF:FFFFFF:FFF:FF:F:FFF:FFFFFFFF,:F:F,:F:FFFFFFF:FFFFFFF,FFFF:FFFFFFFF:FF,:FFF:::F,,,:F,FFFF,FFFFF,F:FFF:FFF,F::FFFFFF
@A00920:152:HGHKKDRXX:2:2106:12454:33677 1:N:0:AGGAGTGG+TGCTAAGT
ACTCCTACGGGAGGCAGCAGTGGGGAATCTTGGTCAATGGGCGCAAGCCTGAACCAGCGATGCCGCGTGAGTGATGAAGGCCTTCGGGTTGTAAAGCTCTGTGGGGAGGGACGAAAGAATCGGTTCTAACAGGACCGAAGTTGACGGTACCTCCTTAGCAAGCACCGGCTAACTCTGTGCCAGCAGCCGCGGTAAGACAGAGGGTGCAAACGTTGCTCGGAATTACTGGGCGTAAAGGGCGTGTAGGCGG
+
FFFFFFF:FFFFFFFFFFFFFFFFFFFFFFFFFFFFFFFF:FFFFFFFFFFF:FFFFFF,:FFF:FFFF::FFFFFFF:FFFFFFFFFFFFFFFFFFFFFFFFFFF:FFFFFFFFFFFFFFF:FFFFF,FFFFFFFFFFFF:FFFFFFFF:FFFFFFFFF:FF:F:F::FFFFFFFFF,FFFF:FF:FFF::::FF:FFFFF:F::FF,FFF:,FFF:FFF:F,FFF:::FF::FFFFFF::FFFFFFF,
@A00920:152:HGHKKDRXX:2:2106:15637:33708 1:N:0:AGGAGTGG+TGCTAAGT
ACTCCTACGGGAGGCAGCAGTAGGGAATTGTTCGCAATGGGCGCAAGCCTGACGACGCAACGCCGCGTGAAGGATGAAGGTCTTCGGATTGTAAACCCCTGTTGCCCGGGACGAATCCGGCATTTCGATGCCGTTGACGGTACCGGGTGAGGAAGCACCGGCTAACTCCGTGCCAGCAGCCGCGGTAATACGTAGGGAGCAAGCGTTGTTCGGATTTACTGGGCGTAAAGGGCGCGTAGGCGGCCTGACA
+
FFFF:,F,FFFFF,FFFFFFFFFFFFFFFFFFFFFFFF:FFFFFFF:FFFFFFF,FFFF,::FFFFFFF,FF:FFFFFFFFFFFFFFFFFFFFFFFFFFFFFFFFFFFFFFFFF::FFFFFFFFFFFFFFFF:FFFFFFFFFFFFFFFFF:FF,F:FFFFFF::FFFFFFFFFFFF:FF:FFFFFFFFF,FFFFFFFFF:FFF:FFFFFF,F:FF:FFFFFFFFF:FFFFFFF:F:F,,F:FF:FFFFFF
@A00920:152:HGHKKDRXX:2:2106:30337:33708 1:N:0:AGGAGTGG+TGCTAAGT
ACTCCTACGGGAGGCAGCAGTGGGGAATCTTGGGCAATGGGCGAAAGCCTGACCCAGCGACACCGCGTGGGGGACGAAGGCCTTCGGGTTGTAAACCCCTGTCAGGAGGGACGAAGCCGAAAGGTGACGGTACCTCCAGAGGAAGCCCCGGCTAACTACGTGCCAGCAGCCGCGGTAAGACGTAGGGTCCGAGCGTTGTCCGGAGTTACTGGGCGTAAAGGGCGCGTAGGCGGCCATGCGTGTCTTCCGT
+
FFFFFFFFFFFFFFFFFFFFFFFFFFFFFFFFFFFFFFFFFFFFFFFFFFFFFFFFFFFFFFFFFFFFFFFFFFFFFFFFFFFFFFFFFFFFFFFFFFFFFFFFFFFFFFFFFFFFF:FFFFFFFFFFFFF,FFFFFFFFFFFFFFFFFFFFF:FFFFFFFFFFFFFFFFFFFFFFF:FFFFFFFFFFFFFFFFFFFFF:FFFFFFF:FFFFFFFF,,,FFFFFFFFFFFFFF:FFFFFF::F:FFFFFF
@A00920:152:HGHKKDRXX:2:2106:9091:34240 1:N:0:AGGAGTGG+TGCTAAGT
ACTCCTACGGGAGGCAGCAGTGGGGAATCTTGGACAATGGGCGCAAGCCTGATCCAGCCATGCCGCGTGAGTGATGAAGGCCTTAGGGTTGTAAAACTCTTTCGTCGGGGACGATAATGACGGTACCCGAAGAAGAAGCCCCGGCTAACTTCGTGCCAGCAGCCGCGGTAATACGTAGGGGGCAAGCGTTGTCCGGATTTATTGGGCGTAAAGCGCGTGTAGGCGGCCAGGTAGGTCGGTTGTGAAAATT
+
FFF:,F:F:FFFFFFFFFFFFFFFFFFFFFFFFFFFFFFFFFFF::FF:FFFFFFFFFFFF:FFFFF:FFFFFFFFFFFFFFFFFFFFFF:FFFFFF,::F:FFFFFFFFFF,FFFFF,FFF,F::F::FFFFFF:F:FF:::FFFF:FFFF:FF:FFFF:,FFFFFFFF:FFFFFF:FFFFFFFF:FFF:FF:FF:F,F:F,FF,F,FFF:,:FFFFFFFFF:FFFFF,F::FF:F:FFFFFFFFF:F:
@A00920:152:HGHKKDRXX:2:2106:2257:34460 1:N:0:AGGAGTGG+TGCTAAGT
ACTCCTACGGGAGGCAGCAGTGGGGAATTTTGGACAATGGGCGCAAGCCTGATCCAGCCATTCCGCGTGCAGGATGAAGGCCCTCGGGTTGTAAACTGCTTTTGTACGGAACGAAAAGGCTTCCTCTAATACGGGAGGCTGATGACGGTACCGTAAGAATAAGCACCGGCTAACTACGTGCCAGCAGCCGCGGTAATACGTAGGGTGCGAGCGTTAATCGGAATTACTGGGCGTAAAGCGTGCGCAGGCG
+
:FFFFFFFFFFFFFFFFFFFFFFFFFF:FF:FFFF:F:FFFFFFFF:FFFFFFFFFFFFFFFFFFFFFFFFFFFFF:FFFFFFFFFFFFF:FF:FFFFFF:FFFFFFFFF,FFF,F,FFFFFFFFFF,FFFFFFFFFFFFFFFFFFFFF,FFFFFFFFFFFFFFFFFFFFFFFFFFFFFFFFFF:FFFFFFFFFF:FFFFFFFFFFFFFFFFFFFFFFFFFF,FF:FFFFFFF:F,:FFFFFFFFFFFFF
@A00920:152:HGHKKDRXX:2:2106:25319:34757 1:N:0:AGGAGTGG+TGCTAAGT
ACTCCTACGGGAGGCAGCAGTAAGGAATATTGGGCAATGGACGCAAGTCTGAACCAGCCATGCCGCGTGGATGATGAAGGTCCTCTGGATTGTAAACTTCTTTTATCTGGGAAGAAATGCCTGTTTTCTAATGGGTTTGACGGTACCAGATGAAAAAGCACCGCCTAACTCCGTGCCAGCAGCCGCGGTAATACGCAGGGTGCCAGCGTTAACCGGATTCACTGGGTTTAAAGGGTTCGTAGGCGGATGT
+
FF:FFFFFF:FFFFF:FFFFFFFFFFFFFFFFFFFFFFFFFFFFF,FFFFFF,FFFFFFFFFFFFFFFF,F,FFFF:FF,FFFFFFFFFFFFFFFFF,,,:F,FFFFFFFF,F:FFFFFFF:FFFFFFF::F:FFFFFF:FFFFFFFFFFFFFF,FFFF,,FF,,F:FF,FFFFFFFFFFFFFF,F,F,FFFFF:,FFFFF:F,FFF:F,F,FF:FFF,F,FFFFFFF,FFF,F::,FFFFFFFF:F::F
@A00920:152:HGHKKDRXX:2:2106:23845:35086 1:N:0:AGGAGTGG+TGCTAAGT
ACTCCTACGGGAGGCAGCAGTGGGGAATCTTGCGCAATGGGCGAAAGCCTGACGCAGCGACGCCGCGTGAGCGATGAAGGCCTTCGGGTTGTAAAGCTCTGTGGGGAGGAAAGAATAAGGCTTGGCTAATATCCAAGCCGATGACGGTACCTCCTTAGCAAGCACCGGCTAACTCTGTGCCAGCAGCCGCGGTAAGACAGAGGGTGCAAACGTTGTTCGGAATTACTGGGCGTAAAGCGCGTGTAGGCGG
+
FFFFFFFFFFFFFFFFFFFFF:FFFFFFFFFFFFFF:FFFFFFFFFFFFFFFFFFFFFFFFFFFFFFFFFFFFFFFF,FFFFFFFFF:FFFFFFFFFF,FF:FFFFFFFFFFFF:F,FFFFFF:FFFFFFFFFFFFF,:FFFFFFFFFFFFFFFFFFFF::F::FFFFFFFFFFFFFFFFFFFFFF,FFFFFF:F::FF,FFFFFF,:FFFFF,FFFFFFF:FFFFFFFFF:F::F:FFFFFFFFFF:FF
@A00920:152:HGHKKDRXX:2:2106:26539:35274 1:N:0:AGGAGTGG+TGCTAAGT
ACTCCTACGGGAGGCAGCAGTGGGGAATATTGCGCAATGGACGAAAGTCTGACGCAGCGACGCCGCGTGTGGGATGACGGTCTTCGGATTGTAAACCACTGTCGGGAGGGACGAATACGCCGCAAGGCGGGTGACGGTACCTCCAAAGGAAGCACCGGCTAACTCCGTGCCAGCAGCCGCGGTAATACGGAGGGTGCGAGCGTTGTCCGGAATCACTGGGCGTAAAGGGCGCGTAGGCGGCCTGATAAGT
+
,FFFF,FFF:FF,FFFFFFFFFFFFFF::FFFFFF,FFFFFFFFFFFFFFFF:FFFFFFF:FFFFFFFFFFFFFFFFFFFFFFF:FFFFFFFFFFFF:FFFFFF:FFFFFFFFFF:FFFFFFFFFFFFFFF:FFFFFFFFFFFFFFFFF,FFFFFFFFFFFFFFFFFFFFFFF:FFFFFF:F::F::FFFFFFFFFFFFFFFFFFFFF:FF:FFFFFFFFFFFFFFF:FFFFFF:FFFFFFF,FFFFF::
@A00920:152:HGHKKDRXX:2:2106:14543:35509 1:N:0:AGGAGTGG+TGCTAAGT
ACTCCTACGGGAGGCAGCAGTCGAGAATTTTTCTCAATGGGGGAAACCCTGAAGGAGCGACGCCGCGTGGAGGATGAAGGTCTTCGGGTTGTAAACTCCTGTCATTTGGGAACAAGGATGTGCGGTTAACTGCCGAGCAGTTGATAGTACCAGAAGAGGAAGAGACGGCAAACTCTGTGCCAGCAGCCGCGGTAATACAGAGGTCTCAAGCTTAGTTCGGAATTACTGGGCGTAAAGGGTTCGTAGGTGG
+
FFFFFFFFFFFFFFFFFFFFFFFFFFFFFFFFFFFFFFFFFFFFFFFFFFFFFFFFFF:F,FFFFFFFFFFFFFFFFFFFFFFF,FFFFFFFFFF,F,FFFFFF,,FFFFFFF,,FF,FF:FF,:F,FFF,FFFF,:F:,,,FF:F:FFF,:FFF:FFFF,FFFFFFF,,FFF,F,:FFFFFF:FFFFFFF:,FFFFFF:F::FFFFFF,F,:,::F,F,F,F,F:::,FFF:FF,,FFFFF,FF:::F,
@A00920:152:HGHKKDRXX:2:2106:18521:36260 1:N:0:AGGAGTGG+TGCTAAGT
ACTCCTACGGGAGGCAGCAGTGGGGAATTGTTCGCAATGGGCGCAAGCCTGACGACGCAACGCCGCGTGGAGGATGAAGGTCTTCGGATTGTAAACTCCTGTTGCCCGGGACGAATGGCTCCAACCTAACACGTTGGAGTGTGACGGTACCGGGTGAGGAAGCCCCGGCTAACTCTGTGCCAGCAGCCGCGGTAATACAGAGGGGGCAAGCGTTGTTCGGAATTACTGGGCGTAAAGGGCTCGTAGGCGG
+
FFFFFFFFFFFFFFFFFFFFFFFFFF:FFFFFFFFFFFFFFFFFF:FFFFFFFFFFFFFFFFFFFFFFFFFFFFFFFFFFFFFFFFFFFFFFFFFFFFFFFFFFFFFFFFFFF:FFFFFFFFFFFFF:FFFFFFFFFFFFFFFFFFFF:FFFFF:FFF:F:FFFFFFFFF:FFFFFFFFF:F:FFF:FFFF:FF,F,FF::F:FFF:F:FFFFFFFF,FFFF:F,FFFFF:FFF:FFFF:F:FFFFF:FF
@A00920:152:HGHKKDRXX:2:2106:14597:36354 1:N:0:AGGAGTGG+TGCTAAGT
ACTCCTACGGGAGGCAGCAGTGGGGAATCTTGCGCAATGGGAGCAATCCTGACGCAGCGACGCCGCGTGGGGGAGGAAGGGCTTCGGCTCGTAAACCCCTGTTGCCCGGGGCGAACATCCCGTTTCGACGGGACTGACGGTACCGGGTGAGGAAGCACCGGCTAACTCCGTGCCAGCAGCCGCGGTAATACGGAGGGTGCGAGCGTTGTCCGGAATCACTGGGCGTAAAGGGCGCGTAGGCGGCCCCTCA
+
,:F,::FFFFF,:,F:FFFFFFFFFFFFFFFFF:FFFFF:F:FF::,FFFFF:FFFFF:FFFFFFFFF:FFFFFF,F,F:FF,F:FFFFF,FF:FFFFFFFFFFFFFFFFF:FF:FF:FFFFFFF:FFFFFF,FF::FFFFFFF:F:FFFFFF,::FFF:F:FF,:FF:FFFFFFF:F:FF:FFFF:,:FFFF:FFFFFF,F::::F::::F,FFFFFF:FFF::::FFF::FFF:FF::FFF:FFF::F
@A00920:152:HGHKKDRXX:2:2106:19669:36714 1:N:0:AGGAGTGG+TGCTAAGT
ACTCCTACGGGAGGCAGCAGTGGGGAATATTGCACAATGGGGGAAACCCTGATGCAGCGACGCCGCGTGGAGGAAGAAGGTCTTCGGATTGTAAACTCCTGTTGTTGAGGAAGATAATGACGGTACTCAACAAGGAAGTGACGGCTAACTACGTGCCAGCAGCCGCGGTAAAACGTAGGTCACAAGCGTTGTCCGGAATTACTGGGTGTAAAGGGAGCGCAGGCGGGCGATCAAGTTGGAAGTGAAATAC
+
:,FF:FFF::,F:F:F::F:F,FFFFF:FFF:FFFFFF:FFFFFFF:F:FFFFFFFFF,FFFFF,F,,F:FFFF:FFFFFFFFFF,,F:FFFFFF:::FF:FF:FFFFF:FFFF:F::FFF::FFF:FFFFFF:FF:F:FF:F,F:FFF:FFFF:FFF,FFFF,:F,:FFFFF:FFF,,FFF:FFF::F,FFF:::FFF:FFF:,,F,,,FFFF,FF,,FF::F,FFF:FFFF:F:F::FF,F,FFF,,F
@A00920:152:HGHKKDRXX:2:2106:29821:36886 1:N:0:AGGAGTGG+TGCTAAGT
ACTCCTACGGGAGGCAGCAGTGGGGAATCTTGCGCAATGGGCGAAAGCCTGACGCAGCAACGCCGCGTGCGGGATGAAGGCCCTCGGGTTGTAAACCGCTTTCAGTGGGGACGAACCAAGACGGTACCCACAGAAGAAGCCCCGGCCAACTACGTGCCAGCAGCCGCGGTAACACGTAGGGGGCAAGCGTTGTCCGGATTCATTGGGCGTAAAGAGCTCGTAGGCGGCTCAGTAAGTCGGGTGTGAAAAC
+
FFFFFFFFFFFFFFFFFFFFFFFFFFFFFFFFFFFFFFFFFFFFFFFFFFFFFFFFFFFFFFFFFFFFFFFFFFFFFFFFFFFFFFFFFFFFFFFFFFFFFFFFFFFFFFFFFFFFFFFFFFFFFFFFFFFFFFFFFFFFFFFFFFFFFFFFFFFFFFFFFFFFFFFFFFF,FFFFFFFFFFFFFFFFFFFFFFFFFF:FFFFFFFFFFFFFFFFFFFFFFFFFFFFF::FFFFFFFFFFFFF:F,:FFF
@A00920:152:HGHKKDRXX:2:2107:19009:2002 1:N:0:AGGAGTGG+TGCTAAGT
ACTCCTACGGGAGGCAGCAGTGGGGAATATTGCACAATGGGCGCAAGCCTGATGCAGCGACGCCGCGTGAGGGATGACGGCCTTCGGGTTGTAAACCTCTTTCAGTAGGGAAGAAGCGAAAGTGACGGTCCCTGCAGAAGAAGCGCCGGCTAACTACGTGCCAGCAGCCGCGGTAATACGTAGGGCGCAAGCGTTATCCGGAATTATTGGGCGTAAAGAGCTCGTAGGCGGTTTGTCGCGTCTGCCGTGA
+
FFFF:FFFFFFFFFF,FFFFFFFFFFFFFFFFFFF,FFFFFFFFFFFFF:FFFFFFFFFFFFFFFFF:FFFFFFFFFFFFFF,FFFFFFFFFFFFFFFFFFFFFF:,FFFF:FFFFFF,FFFFFFFFFF,FFFFFFFFFF:FFFFFFF,FFFFFFFFFF:FF:FF,FFFFFFFF,FFFFFF,FFFFFFF:FFF,F,FFFFFFF,F,FFFFFFFF,FFFFFFFFF:FFFF,FF:,FFF:FFFFF:FFFFFF
@A00920:152:HGHKKDRXX:2:2107:32262:2472 1:N:0:AGGAGTGG+TGCTAAGT
ACTCCTACGGGAGGCAGCAGTGGGGAATCTTGCGCAATGGCCGAAAGGCTGACGCAGCGACGCCGCGTGCGGGACGACGCTTTTCGGAGTGTAAACCGCTGTCGGGTGGGACGAAGGTCCCGGGAAGGAAATGTCCTGGGGATGACGGTACCACCAGAGGAAGCACCGGCTAACTTCGTGCCAGAAGCCGCGGTAATACGAAGGGGGCTATCGTTGCTCGGAATCACTGGGCGTAAATGGCGCGTAGGTG
+
:,F:FFFFFFFFFFFFFFF:FFFFFFFFFF:FFFFF:FFFFFFFF:FFFF:F:FF:FFF:FF:FFFFFFFFFFFFFFFFFFFF:FFFFFFFF:F,FFFFFFFF,FFFF:FFFF:FFFF:F:FFFF,FFFF:FF:F,FF,:F::FFF:,FFFFFFFFF:F:FFFF:F:FF,FFFFFFFFFF,FFF,FFFF,F,FFFFF,:FF::FF:FF::,FF:F::FF,F:,FFFFF::FF:FFFF,,FFFFF::FFF:
@A00920:152:HGHKKDRXX:2:2107:21820:2519 1:N:0:AGGAGTGG+TGCTAAGT
ACTCCTACGGGAGGCAGCAGTGGGGAATATTGGACAATGGGCGCAAGCCTGATCCAGCAATTCCGCGTGAGTGAAGAAGGCCTTCGGGTCGTAAAGCTCTTTAGGTTGGGAAGAAGGGTATGAGATGAATAGTCTTGTACTTTGACGGTACCGACAGAATAAGCACCGGCAAACTCTGTGCCAGCAGCCGCGGTAATACAGAGGGTGCAAGCGTTAATCGGAATTACTGGGCGTAAAGGGCGCGTAGGCG
+
FFFFFFFFFFFFFFFFFFFFFFFFFFFFFFFFFFFFFFFFF,F,FF,FFFFFFFFFFF,,F,FFFFFFFFFFFFFFFFFFFF:FFFFFFFF:FFF,,FFFFFFFFFFFFFFFFFFFFFF,FFFF:FFFF,FFFFF,FFFFFFF::,F:F,FFFF,FFFFFFF:FFFF:FFFFFFFFFFFFFFFFFF:FFFFFFFFFFFFFFFFFFFFFFF:F:FFFFFFF,F,FFFF,FFFFFF,FFFFFF:FF:FFFFF
@A00920:152:HGHKKDRXX:2:2107:29975:2832 1:N:0:AGGAGTGG+TGCTAAGT
ACTCCTACGGGAGGCAGCAGTGGGGAATTGTTCACAATGGGCGCAAGCCTGATGACGCAACGCCGCGTGGGGGATGAAGGTCTTCGGATTGTAAACCCCTGTCGAATGGGACGAAAGACCCGGGAGCTAATCATCCCGGGAGTGACGGTACCGTTAAAGGAAGCCACGGCTAACTCTGTGCCAGCAGCCGCGGTAATACAGAGGTGGCAAGCGTTGTTCGGAATTACTGGGCGTAAAGGGCGCGTAGGCG
+
FFFFFFFFFFFFFFFFFFFFFFFFFF,FFFFFFF:FFFFFFFFFFFFFFFFFFFFFFFFFFFFFFFFFFFFFFFFF:FFFFF::FFFF,FFF,F:FFFFFFFFFFFFFFFFFFFFFFFFFFFFFFFFF:FFF:FFFFFFF::FFFFFFFFFFFFFFFFFFFFFFFFFFFFFFF:FFFFFFFFFFFFFFFFFF:F:FFFFFFFFFFFFFF::FF,FFFFFF:FFFFFFFFFFF:FFFF:FFFFFFF,FF:F
@A00920:152:HGHKKDRXX:2:2107:17535:3145 1:N:0:AGGAGTGG+TGCTAAGT
ACTCCTACGGGAGGCAGCAGTGGGGAATATTGGACAATGGGGGAAACCCTGAACCAGCGACGCCGCGTGACCGATGAAGGCCCTCGGGTCGTAAAGGTCTTTCGACGGGGACTATAATGAAGGTACCCGTAAAAGCAGGAGCGGCTAACTATGTGCCAGCAGCCGCGGTAATACATAGGCTCCAAGCGTTGTTCGGAATCACTGGGCGTAAAGGGAGCGTAGGCGGCGTGGTAAGTCAGATGTGAAATCC
+
FFFFFFF:FFFFFFFFFFFFF:FFFFFFFFFFFFFFFFFFFFF:,:FFF:FF:F:FF:F:FFF:F:F:F:FFFFF:FFFFFF:FFFF::FFFFFFFFFFFFFFFFFFFF:FFF:FFFFFFFF:FFFFFFF:FF:FFFFFFFFFF:F:FFFFFFFFFFFFFFFFF,FFF::FF,FFF:F:F:F:FFFFF:FFFFFFF:FFFFFFF:FFF,FF:FFF,F:FFF,FFFFF:F:FFF,:FFFFFFF:FF,FF:F
@A00920:152:HGHKKDRXX:2:2107:13042:3286 1:N:0:AGGAGTGG+TGCTAAGT
ACTCCTACGGGAGGCAGCAGTGAGGGATATTGCACAATGGGGGAAACCCTGATGCAGCGACGCCGCGTGGGTGATGACGGTTTTCGGACTGTAAAGCCCTTTTGCCACTGACGATGAAGGACGGAAGGGGGCGAAGAAGTCTCGGCTAACTACGTGCCAGCAGCCGCGGTAAAACGTAGGAGGCGAGCGTTATCCGGAGTTACTGGGCGTAAAGCGTGTGTAGGCGGTGGTGTAATTGAGGAGTGAAAAA
+
FFFFF:FFFFFFFFF:FFFFF:FFFFFFFFFFF,FF,FFFF:F:FFFFFFFFFFF:FFFFFFFFFFFFFF:FFF,FFFFF,:FFFFFF:FFFFFFF,FF:FFFFF:FFFF:FF,,FFFF,F,F,,,FF,:FF,FF,F:,:F,FFFF,F,:FF::F,FF:F:,FFF,F:,,F:FFFF:FFF::F,FF:FFFFFFFF,,::F:,:FF:,:FFFFFFF,FFFF:,FFF:FF,F:,,F,,:FF,F,FF,:F:,,
@A00920:152:HGHKKDRXX:2:2107:18982:3834 1:N:0:AGGAGTGG+TGCTAAGT
ACTCCTACGGGAGGCAGCAGTAAGGAATATTGCACAATGGGCGCAAGCCTGATGCAGCAACGCCGCGTGCGGGATGACGGCCTTCGGGTTGTAAACCGCTTTTCGGGGGGAAGAGGAAGGACGGTACCCCCGGAATAAGTCTCGGCTAACTACGTGCCAGCAGCCGCGGTAAAACGTAGGAGGCGAGCGTTATCCGGATTTACTGGGTGTAAAGCGCGTGTAGGCGGTCGTGCACGTGAGGCGTGAAAGC
+
:FFFFF:,:F:FFFFF:F,FFFF:FF:FFF,:FFFFFFFFFF:F,F:FF,FFFFFFF:F:F:FF::FFFFFFF,FFFF,FFFFFFFFF,FFF,FF::FFFF:FFFFFFFFFF:FFF,:FFFFF,FFFFFF:F:F:FFFFFFFFFFFF,:FF:FFFF:F,F:F:F::FFFFFFFFF::FFF::FFFF:FFFFFFFFFFFFF:FFF:,FFFF,FF,:FF::FF::,FFFFF:FFFF,:FFFFFFFF:F,:F,
@A00920:152:HGHKKDRXX:2:2107:2058:4116 1:N:0:AGGAGTGG+TGCTAAGT
ACTCCTACGGGAGGCAGCAGTGGGGAATTTTGGACAATGGGCGCAAGCCTGATCCAGCCATTCCGCGTGCAGGATGAAGGCCCTCGGGTTGTAAACTGCTTTTGTACGGAACGAAAAGGTGCTCTCTAATACAGGGCGCTGATGACGGTACCGTAAGAATAAGCACCGGCTAACTACGTGCCAGCAGCCGCGGTAATACGTAGGGTGCAAGCGTTAATCGGAATTACTGGGCGTAAAGCGTGCGCAGGCG
+
FFFFFFFFFFFFFFFFFFFFFFFFFFFFFFFFFFFFFFFFFFFFFFFFFFFFFFFFFFFFFFFFFFFFFFFFFFFFFFFFFFFFFFFFFFFFF:FFFFFFFFFFFFFFFF,FFF,FFFFFFFFFFFFFF:FF:FFFFFFFFFFF:FFFFFFFFFFFFFFFFF:FFFFFFFFFFF:FFFFFFFFFFFFFFFFFFFF,FFFFFFFFFFFFF,FFFFFFFFFFFF,FFFFF:F:FFFF,FFFFFFFFFFFFFF
@A00920:152:HGHKKDRXX:2:2107:4264:4178 1:N:0:AGGAGTGG+TGCTAAGT
ACTCCTACGGGAGGCAGCAGTAGGGAATATTGCTTAATGGGCGCAAGCCTGAAGCAGCAACGCCGCGTGTGCGATGAAGGCCTTCGGGTTGTAAAGCACTGTTGACCGGGAAGAGGAAGGCCGGTACCGGTCGAATAAGCCTCGGCTAACTACGTGCCAGCAGCCGCGGAAACACGTAGGAGGCGAGCGTTATCCGGATTTAGTGGGTGTCAGGCGCGTGCAGGCGGCAGGCGAAGTTGGGGCTGAAGGC
+
:F,F:F,FFFFFFFFFFFFFFFFFFFFF:FFFFFFFFFFFFFFFF:FFFFFF:FFFFFFFFFFFFFF,F:FFFFFFFFF:::F:F:FF,:FF,F,,FFFF,F,F,F:FFF:FF:FF,,F::FFF::,FF,:FF,F,,:FFF,,F,FF,FF,F,F::F,FFFFFFFFFFF,,FF,::F,FF:FFFFFFF:,:,F,F,FF,FF:,:FFF:FFF,,FFFFFFFFFFFF,F,,:::,F,:,,FFF,,:F,,,:F
@A00920:152:HGHKKDRXX:2:2107:27489:4820 1:N:0:AGGAGTGG+TGCTAAGT
ACTCCTACGGGAGGCAGCAGTCGGGAATTTTGCCCAATGGACGAAAGTCTGAGGCAGCAACTCCGCGTGAGGGACGAAGGCTCTAGGGTCGTAAACCTCTTTTCTCAGGGAAGATCCAAGACGGTACCTGAGGAATAAGCCACGGCTAACTACGTGCCAGCAGCCGCGGTAATACGTAGGTGGCAAGCGTTGTCCGGATTTACTGGGCGTAAAGAGCGCGCAGGCGGCTGGTCAAGTCCGATGTGAAATC
+
:FFFFFFFFFFFFFFFFFFFFFFFFFFFFFFFFFFFFFFFFFFFFFFFFFFFFFFFFFFFFFFFFFFFFFFFF:FFFFFFFFFFFFFFFFFFFFFFFFFFFFFFFFFFFFFFFFFFFFFFFFFFFFFFFFFFFF,FFFFFFFFFFFFFFFFFFFFFFFFFFFFFFFFFFFF:FFFFFF:FFFFF:,F:FFFFFFFFFFFFFFFFFFF:F,::,FFFFFFFFFFFFFFFFFFFFFFFFFFFFFFFFFFFFF
@A00920:152:HGHKKDRXX:2:2107:10050:4961 1:N:0:AGGAGTGG+TGCTAAGT
ACTCCTACGGGAGGCAGCAGTGGGGAATTTTGGACAATGGGCGCAAGCCTGATCCAGCCATTCCGCGTGCAGGATGAAGGCCCTCGGGTTGTAAACTGCTTTTGTACGGAACGAAAAGGTGAACTCTAATAAAGGGCGCTGATGACGGTACCCTAAGAATAAGCACCGGCTAACTACGTGCCAGCAGCCGCGGTAATACGTACGGTGCAAGCGTTCATCGGAATTACTGGGCGTCAAGCGAGCGCACGCG
+
FF::F:FFFFFF,:FFF,F,FF:F:FFFFF:FFFFFFFFFFFFFFFFF::,FFFFFFFFFFF,FFFFFFF:FFFFFFFFFFFFFFFFFFF,:FF,FF,F:,,FFF:FFFFFFFFFFF:F,:,,F:FFFFFF,FF,:F,FFFFFF:FFFFFFF,FFF:FFFFFFFF,FFFFF,FFF,F:,:FFF,FFF:FFFF:,FF:FF:,F,FFFFFF,FFF::,FFF,:FF,:FFF:,FFFF,F,FF,:,,:FF,FFF
@A00920:152:HGHKKDRXX:2:2107:31819:5525 1:N:0:AGGAGTGG+TGCTAAGT
ACTCCTACGGGAGGCAGCAGTGGGGAATTTTGGACAATGGGGGCAACCCTGATCCAGCCATTCCGCGTGAGTGAAGAAGGCCTTCGGGTTGTAAACCTCTTTCAGCAGGGACGAAGCGAGAGTGACGGTACCTGCAGAAGAAGGACCGGCCAACTACGTGCCAGCAGCCGCGGTAATACGTAGGTGGCAAGCGTTGTCAGGAATTATTGGGCGTAAAGCGCGCGCAGGCGGTCTTTTAAGTCTGATGTGA
+
FFFFFFFFFFFFFFFFFFFFFFFFFFFFFFFFFFFFF:FFFFFFFFFFFFFFFFFFFFFFFFFFFFFFFFFFFFFFFFFFFFFFFFFFFFFF:FFFFFFFF:FF:FFFFFFFFFFFFFFFFFFFFF,FF:FFFFFFFFF:FFFFFFF:FFFFFFFFFFFFFFFFF,FFFFFFFFFFF:FFFFFFFFFFFFFF,,FFFF,FFFFFFFFFF:,FF:FFF:F,F:FFFFFFFFFFFF:FFFFFFFFFFF,F:F
@A00920:152:HGHKKDRXX:2:2107:14290:5666 1:N:0:AGGAGTGG+TGCTAAGT
ACTCCTACGGGAGGCAGCAGTGGGGAATCTTGCGCAATGGGCGAAAGCCTGACGCAGCGATGCCGCGTGAGCGATGAAGGCCTTCGGGTTGTAAAGCTCTGTGGATGGAGACGAATAAGTGTTGGTTAATACCCAGCATGATGACGGTATCCATTTAGCAAGCACCGGCTAACTCTGTGCCAGCAGCCGCGGTAATACGGAGGGTGCAAGCGTTATCCGGATTCACTGGGTTTAAAGGGTGCGTAGGAGG
+
FFFFF:FFFFFFFFFFFFFFFFFFFFFFFFFFFFFFFFFF:FFFFFFFFFFFFFFFFFFFFFFFFFFFFFFFFFFFFFFFFFFFFFFFFFFFFFFFFFFFFFFFFFFFFFFFF:FFFFFFFFFFFFFFFFFFFFFFFFFFFF,:FFFFFFF:FFFFFFFFFFFFFFFFFFFFFFFFFFFFFFFFFFF:FFFFF:FFFFF:FFFF:FFFFFFFFFFF,FFFFF:FFFFFFFFFFF,:F:FFF,FFF,FFFF
@A00920:152:HGHKKDRXX:2:2107:24731:6089 1:N:0:AGGAGTGG+TGCTAAGT
ACTCCTACGGGAGGCAGCAGTGGGGAATATTGCACAATGGGCGCAAGCCTGATGCAGCAACGCCGCGTGAGGGACGACGGCCTTCGGGTTGTAAACCTCTTTTAGTAGGGAAGAAGCGAAAGTGACGGTACCTGCAGAAAAAGCACCGGCTAACTACGTGCCAGCAGCCGCGGTAATACGTAGGGTGCAAGCGTTATCCGGAATTATTGGGCGTAAAGAGCTCGTAGGCGGTTTGTCGCGTCTGCTGTGA
+
FFFFFFFFFFFFFFF:FFFFFFFFFFFFFFFFFFFFFFFFFFFFF:FFFFFFFFFFFFFFFFFFFFFFFFFFFFFFFFFFFFFFFFFF:FFFFFFFFFF:F:FFFFFF:FFFFFFFFFFFFFFFFFFFFFFFFFFFFFFFFFFFFFFFFFFFFFFFFFFFFFFFFFFFFFFFFFFFFFFFFFFFFFFFFFFFFFFFFFFFFF,FFFFFFFFFFFFFFF:FFFFFFFFFFFFF,FFFFFFFFFFFFFFFF:
@A00920:152:HGHKKDRXX:2:2107:14371:6590 1:N:0:AGGAGTGG+TGCTAAGT
ACTCCTACGGGAGGCAGCAGTAAGGGATATTGCACAATGGGCGCAAGCCTGATGCAGCAACGCCGCGTGCCCGATGAAGGCCTTCGGGTCGTAAAGGGCTTTTCTGGCTGAAGAGGAAGGACAGTAAGCCAGGAATAAGTGTCGGCTAACTACGTGCCAGCAGCCGCGGTAAAACGTAGGAGGCGAGCGTTATCCGGATTTACTGGGTGTAAAGCGCGTGTAGGCGGTCCTGCAAGTGGCGCGTGAAAGC
+
FFFFFFFFFFF:FFFFFFFFFFFFFFFFFFFF:FFFFFFFFFFFFFFFFFFFFFFFFFFFFFF:FFFFFFFF::FFFF:FFFFFFFFFFFF,:FFFFFFFFF:FFFFFFF,FF::FF:FFFFFFFFFFFFFFFFFFFFFFFFFFFFFFFFFFFFF:FFFFFF:FFFFFF:FFFFFF:FFFFFFFF:FFFFFFFFFFFFFFFFFFF,FFFFFFFFFF:F:FFFFFFFFFFFFFFF,,FFFFFFFFF:FFFF
@A00920:152:HGHKKDRXX:2:2107:27724:7357 1:N:0:AGGAGTGG+TGCTAAGT
ACTCCTACGGGAGGCAGCAGTTAGGAATCTTCGGCAATGGGCGAAAGCCTGACCGAGCGACGCCGCGTGAAGGATGAAGGCCCTCGGGTCGTAAACTTCTAAAAGAGGGACGATAATGACGGTACCTCTTGAAAAGCACCGGCTAACTCCGTGCCAGCAGCCGCGGTAATACGAAGGGTGCAAGCGTTACTCGGAATTACTGGGCGTAAAGCGTGCGTAGGTGGTTCGTTAAGTCTGCCGTGAAAGCCCC
+
FFFFFFFFFFFFFFFFFFFFFFFFFFFFFFFFFFFFFFFFFFFFFFFFFFFFFFFFFFFFFFFFFFFFFFFFFFFFFFFFFFFFFFFFFFFFFFFFFFFF:FF:FFFFFFFFFFF:FF:FFF:F:,FFF:FFFFFFFFFFFFFF:FFFFFFFFFFFFFFFF,FF:FFFFFF,FF::F:F::F,FFFFFFFFFFFFFFFFF:FFFFFFF:FF:,FF,FFFFF,FFFFFFF::F:FFFFFFFF,FF:FFF::
@A00920:152:HGHKKDRXX:2:2107:5285:7482 1:N:0:AGGAGTGG+TGCTAAGT
ACTCCTACGGGAGGCAGCAGTCGGGAATTTTGCCCAATGGACGAAAGTCTGAGGCAGCAACTCCGCGTGAGGGATGAAGGCTCTCGGGTCGTAAACCTCTTTTCTCAGGGAAGATCCAAGACGGTACCTGAGGAATAAGCCACGGCTAACTACGTGCCAGCAGCCGCGGTAATACGTAGGTGGCAAGCGGTGTCCGGAATTATTGGGCGTAAAGCGCGCGCAGGTGGTTTCTTAAGTCTGATGTGAAAGC
+
FFFFFF:FFFFFFFFFFFFFFFFFF:FFFFFFFFFFFFFFFFFFFFFFFFFFFFFFFFFFFFFFFFFFFFFFFFFFFFFFFFFFFFFFFFFFFFFF:FFFFFFFF:FFF:,FFFFF:FFFFFFFFFFFFFFFFF:FFFFFFFFFFFF:FFFFFFFFFFFFFFFFFFFFFF:FFFFFF:FFFFFFF,:FF,FFFFFFFF:FFFFFFFFFF:F,FFFFFFFFFFFFFFFFFFFFFFFFFFFFF:FF:::F:F
@A00920:152:HGHKKDRXX:2:2107:11116:7529 1:N:0:AGGAGTGG+TGCTAAGT
ACTCCTACGGGAGGCAGCAGTGGGGAATTGTTCGCAATGGGCGAAAGCCTGACGAAGCAACGACGCGTGGATGATGAAGAATTTCGGTTCGTAAACTCCTTTCGACCGAGATGAACAACCCGCAAATTAATACTTTGTGGGACTGACAGTATCGAGAGAAGAAGACCCGGCTAAATCTGTGCCAGCAGCAGCGGTAATACAGGGGGGGCAAGCGTTGTTCGGAATTACTGGGCGTAAAGGTTTCGTAGGT
+
:,,F,,:FFFFF,FFFFF:F:FFFFFF::FFF,F:FFF:::::F:FF,F:FF,:F,,FFF,F,FF:FFF:F,FFF:FFFFFFFFFF,FF,FF:F:,:F,F::,F:F:FFFF::FFFF:F:F:,FF,FFFFFFF,::,F:FFFFFF:,F:FF:F,::FFFF:FF,,FF:,:FFFF,F,F,FFF,FFFF,,,F,:,FFF:FFFF,,F:F,FFFFF,FF,F:,:FFFFFF,FF,:,F:FFF:F,FFF,,F,,F
@A00920:152:HGHKKDRXX:2:2107:3079:7952 1:N:0:AGGAGTGG+TGCTAAGT
ACTCCTACGGGAGGCAGCAGTAGGGAATCTTCCGCAATGGACGAAAGTCTGACGGAGCAACGCCGCGTGAGCGATGAAGGCCTTCGGGTCGTAAAGCTCTGTTGTCAGGGAAGAACAAGTATCGGAGTAACTGCCGGTACCTTGACGGTACCTGACCAGAAAGCCACGGCTAACTACGTGCCAGCAGCCGCGGTAATACGTAGGTGGCAAGCGTTGTCCGGAATTATTGGGCGTAAAGCGCGCGCAGGCG
+
F:,,F:FFF,FF:FFFFFFFFFFFFFFFFFFFFFF:F:FFFFFFFFFFFF:FFFFFFFFF:FF:FFFFF:F:FFFFFFFFFFFFFFFFFF,:FFFFFFFFFFFFFF:FFFFFFFFFFFFFFFF,FFFFF:FFFFF:FF:FFFFFF:FFF:FFFFFFFFFFFF,F,F:FFFFFFFFFFFFFFFFF,FFFFFFFF:FFF:FF:F::F,:FF:FFFFFFFF:FFF,FF,FFF:F:FFF:F,,F:F:F:FFFF,
@A00920:152:HGHKKDRXX:2:2107:13349:8046 1:N:0:AGGAGTGG+TGCTAAGT
ACTCCTACGGGAGGCAGCAGTAAGGAATATTGGTCAATGGACGCAAGTCTGAACCAGCCATGCCGCGTGAAGGATGAAGGTCCTCTGGATTGTAAACTTCTTTTATATGGGACGAAACCTCTTATTCTTAAGAGACTGACGGTACCATAGGAATAAGCACCGGCTAACTCCGTGCCAGCAGCCGCGGTAATACGGAGGGTGCAAGCGTTATCCGGATTCACTGGGTTTAAAGGGTGCGTAGGAGGGCAGG
+
F:F:FFFFFFF:FFFFFFFFFFFFFFFFFFFFFFFFFFFFF:FFFF:FFFFFFFFFFFFFFFFFFFFFFFFF:FFFFFFFFFFFFFFFFFFFFF:F:FFFFFFFFFFF:F:FFFFFFFFFFFF:FFFFFFFFFFFFFFFFFFFFFFFFFFFFFFFFFFFFFFFFFFFFFFFF,FFF,FFFFFFFFFFFFFFFFFFFFFFFFF,:FFFFFFFFFFF:FFFF:FFFFFFFFFFFFFFFFF:FF,FFFF:F:F
@A00920:152:HGHKKDRXX:2:2107:6641:8234 1:N:0:AGGAGTGG+TGCTAAGT
ACTCCTACGGGAGGCAGCAGCGAGGAATCTTGGGCAATGGGCGAAAGCCTGACCCAGCGACGCCGCGTGGAGGATGAAGGCCTTCGGGTTGTAAACTCCTTTTGCCGGGGAAGAAGTTCTGACGGTACCCGGCGAATAAGCCACGGCTAACTACGTGCCAGCAGCCGCGGTACTACGTAGGTGGCAAGCGTTGTCCGGAGTTACTGGGCGTAAAGCGCGCGCAGGCGGCGGCATTGGCCCGGCGTGAAAG
+
F,FF::F:FFFFFFFF::FFFFFFFFFFFF::FFFFF::FFFFFFF:FFFFFFFFFFFFFFFFFFFFFFFFFFFFFFFFFFFFFFFFF,FFFFFFFFFFFFFFFFFFFFF,FFFFFFFFFF:FFFFFFFFFFFFFFFFFFFFFFFFFFFFF:FFF::FFFFFFFFFFFFFFF,FFFFF::FFFFFFFFFFFFF:FFFFFFFFF:FFF,FFFFF:F:F:FFFFFFF:FFFFFF,FFFF:::FFFFFFFF:,
@A00920:152:HGHKKDRXX:2:2107:6017:8375 1:N:0:AGGAGTGG+TGCTAAGT
ACTCCTACGGGAGGCAGCAGTGGGGAATATTGCACAATGGGCGAAAGCCTGATGCAGCAAAGCCGCGTGAGCGAAGAAGGCCTTCGGGTTGTAAAGCTCTGTATTCGCTGACGAAGAATGACGGTAAGCGAGGAGGAAGCCACGGCTAACTACGTGCCAGCAGCCGCGGTAATACTTAGGTGGCAAGCGTTGTCCGGAATTACTTGGCGTAAATAATGCGTAGGCGGCTTTTTAAGTGGGATGTGAAATC
+
FF:FFFFFF:FFFFFFFFFF:FFFFFFFFFFFFFFFFFFFFFFFFFFFFFFF:FFFFFFF,FFFFF:FFFFFFF,FFFFFF:FFFFF:FFFFF:FFFFFFFF,FFFFF:,FF:FFFFF:FFF,:FFFF,FF,FF,,FFF:FFFFFFF:FFFFFFFFFF::,FFF::FFF:FFFF:,,FFF:::F,FFF:F:FFF,FFF,,FFF,,FFF::FFF,FF:,FFFF,FFFFFFFFFFFFFF,FFFFF:,FFFF,
@A00920:152:HGHKKDRXX:2:2107:3007:8641 1:N:0:AGGAGTGG+TGCTAAGT
ACTCCTACGGGAGGCAGCAGTGGGGAATCTTGCGCAATGGCCGAAAGGCTGACGCAGCGACGCCGCGTGCGGGAGGACGCTTTTCGGAGTGTAAACCGCTTTCAGTGGGGACGAAATCAGACGGTACCCACAGAAGAAGCCCCGGCCAACTACGTGCCAGCAGCCGCGGTAACACGTAGGGGGCGAGCGTTGTCCGGAATCATTGGGCGTAAAGGGCGCGTAGGCGGGACGGCACGTCGGTCGTGAAAGC
+
FFFFFFFFFFFFFFFFFFFFFFFFFFFFFFFFFFFFFFFFFFFFFF:FFFFF:FFFFFFFFFFFF:FFFFFFFF:FFFFFFFFFFFFFFFFFFFFFFF:FFF:FFFFFFFFFFFF,FFFFFFFFF:FFFFFFFF,FFFFFFFFFFFFFFFFFFF:FFFFFFFFFFFFFFF,,F::F::FFFFFFF:FFFF,:FFFFF:::FFFFFFF:F::F,FFFFF:FFFFFFF:FFFF,FF,FFFFFFF,:FF,:FF
@A00920:152:HGHKKDRXX:2:2107:32307:8750 1:N:0:AGGAGTGG+TGCTAAGT
ACTCCTACGGGAGGCAGCAGTAAGGAATATTGGACAATGGGCGAGAGCCTGATCCAGCCATCCCGCGTGCAGGAAGACGGCCCTTTGGGTTGTAAACTGCTTTTATAAGGGAAGAACAGCCCCGATTGATCGGGGTATGACGGTACCTTAGGAATAAGCACCGGCTAACTCCGTGCCAGCAGCCGCGGTAATACGGAGGGTGCAAGCGTTATCCGGAATCACTGGGTTTAAAGGGTGCGTAGGCGGTTAT
+
:FF:FFF:FFFFFF,FFFFFFFFFFFFFFFF:FFFFFFFFFFF,F,FFFFFFFFF:FFFFFFFFFFFFFF:FFFFFFFFFFFF:FFFFFFFFF:F:FFFFFFFFFFFFF:F:FFFFFFFFFFFFFFFFFFFFFFFFFF,FFFFFFFFFFF,FF:FFFFFFFFF,FFFFFFFFFFFFFF:FFFFFFFFF:FF:FFFFFFFFFF:FF:FFF:FFFFFFFFFFFFFFFFFF:FFF:F,FFF,FFF,FFFFFFF
@A00920:152:HGHKKDRXX:2:2107:10375:9032 1:N:0:AGGAGTGG+TGCTAAGT
ACTCCTACGGGAGGCAGCAGTGGGGAATTGTTCGCAATGGGCGCAAGCCTGACGACGCAACGCCGCGTGGAGGATGAAGGTCTTCGGATTGTAAACTCCTGTTGCTCGGGACGAATGGCTCCAACCTAATACGTTGGAGTGTGACGGTACCGGGTGAGGAAGCCCCGGCTAACTCTGTGCCAGCAGCCGCGGTAATACAGAGGGGGCAAGCGTTGTTCGGAATTACTGGGCGTAAAGCGCGCGTAGGCGG
+
F:F:F:,:::,FFFF:F:F,FFF:FFF,F,F,F,FFF,F,FFF:FFFFFF:F,,FF,FFFFFF:FFF,:FFFFFFFFFFFF::,:,,:FF,FFFF,FFF:,FFFFFFFFF,::F,:FFF::F:FFFFFFFFF:FF::FF,FFFF:FFF:F,:F:FFFFFF,F:FFFF,::,FFF:FFFFFFFFFFFFFFF,FF::F:F,FFF:,F:FF,FFF,,:F,,F:F,:FFF,F,,,,,,FFF,:::::FF,::FF
@A00920:152:HGHKKDRXX:2:2107:30698:9064 1:N:0:AGGAGTGG+TGCTAAGT
ACTCCTACGGGAGGCAGCAGTGGGGAATCTTGCGCAATGGGCGAAAGCCTGACGCAGCAACGCCGCGTGCGGGATGAAGGCCTTCGGGTTGTAAACCGCTTTCAGTGGGGACGAACCAAGACGGTACCCACAGAAGAAGCCCCGGCCCACTACGTGCCAGCAGCCGCGGTACCACGTAGGGGGCAAGCGTTGTCCGGATGTATTGGGCGTAAAGAGCTCGTAGGTGGTTCAGTAAGTCGGGTGTGAAAAC
+
FFFFFFFFFFFFFFFFFFFFFFFFFFFFFFFFFFFFFFFFFFFFF:FFFFFFFFFFFFFFFFFFFFFFFFFFFFFFFFFFFFFFF:FFFFFF,FFFFFFFFFFFFFFFFFFF:,:FFFFFFFFFFFFFFFFFFFFFFFFFFFFFFFF,FFFFFFFFFFFFFFFFFFFF,F::FFF:FFF,FFFFF,FFF:FFFFFF:F:,F,FFFFFFFF,,FFFFFF::::FFFFF,FFFFF,FFFFFFFFFFF,:F,F
@A00920:152:HGHKKDRXX:2:2107:29487:9126 1:N:0:AGGAGTGG+TGCTAAGT
ACTCCTACGGGAGGCAGCAGTGGGGAATATTGCACAATGGGCGCAAGCCTGATGCAGCGACGCCGCGTGGGGGATGACGGCCTTCGGGTTGTAAACCACTTTCAGCATCGAAGAAGCGCAAGTGACGGTAGAAGCAGAAGAAGCACCGGCCAACTACGTGCCAGCCGCCGCGGTAAAAAGTAGGGTGCGAGCGTTGTCAGGAATTACTTGGCGTAAAGAGCTCTTAGGTGGTTTGTCGAGTTGTACGAGA
+
FFFFFF,,FFFFFFFFFFFFFF,FF:FFFFFF,FFFF,F:FF:FFFFFF:FFF:FFFF::,FF::,FFF:F:::FFF:FF,:F,FFFF:FFFFFFFF,FF:F:F,FFFFFF,F:FF,:FFFFF,FF:FFFFF,,,FFF:,FFFFFF:FFF:F,F,FF,F:,FF:,,,,F,F,:FF:,F,F:FFF,,FFFF:F,FFFFF,F,F:F:F,,,F,FFF:FF,:FFF:,,F,F,F:,FF,F:F,FFFFF,,F,F,
@A00920:152:HGHKKDRXX:2:2107:22661:9142 1:N:0:AGGAGTGG+TGCTAAGT
ACTCCTACGGGAGGCAGCAGTGAGGAATTTTGCGCAATGGAGGCAACTCTGACGCAGCCACGCCGCGTGCAGGAGGACGCCCCTACGGGGTGTAAACTGCTTTTCTGCGAGAAGAAGGCCTTGCTTTGGGCAGGGTGTGACGGTATCGCAGGAATAAGCACCGGCTAACTCCGTGCCAGCAGCCGCGGTAATACGGAGGTTGCAAGCGTTGTCCGGAATTATTGGGTGTAAAGTGTGTGCAGGCGGGGCG
+
:FFFFFFFFFFFF:FFFF:FFFFFFF:FFFFF:FFFFFFFFFFFFFFFFFFFFFFFFFFFFFFFFFFFFFF:FF:FF:FFFFFFFFFFFFFFFFFFFFFFFFFFFFFFFF:FFF:FF:FF,FF:FFF:FF::FFF:FFFFFFFF,F,:F:FFFFFFF,F:FFFFF:FF,,F,FFF:FFFFFFF:FF,FFFFFFFFFFF:,FF:F,FFFFF:FFFFFFFFFF:FFF:FFFFFF,,FFFFFFFFFFF:F,F:
@A00920:152:HGHKKDRXX:2:2107:29948:9330 1:N:0:AGGAGTGG+TGCTAAGT
ACTCCTACGGGAGGCAGCAGTGGGGAATCTTGCGCAATGGCCGAAAGGCTGACGCAGCGACGCCGCGTGCGGGAGGAAGCCCTTCGGGGTGTAAACCGCTGTCAGAGGGGACGAAAGCCCGGGGGAGGCAATGCCCATCGGGGATGACGGTACCCTCAGAGGAAGCACCGGCTAACTCCGTGCCAGCAGCCGCGGTAATACGGAGGGTGCGAGCGTTGTTCGGAATTCTTGGGCGTAAAGCGCACGTAGG
+
FFF:FFF::FFFFFFFFFFFFFF:FFF,FFFFFF::FFF:FFFF::FFFFFFF:FFFFFFFFFFFFFFF:FFFFFFFFFFF:F,FFFFFFFFFFFFFFFFFFFFFFFFF:,FFFFFFFFFFFFFFF:FFF,FFFFFFFFFFFF:F:FFFFFFFFFFFFFFFFFFF:FFFFFFFF:FFFFFFFFFFFFFFF,F:FFFFFFF:,FFF,:FFF:FFFFF,FFFF:FFF,:,FF:F::,,:FFF:FFF:FFFFF
@A00920:152:HGHKKDRXX:2:2107:1561:9361 1:N:0:AGGAGTGG+TGCTAAGT
ACTCCTACGGGAGGCAGCAGTGAGGAATATTGCACAATGGGCGGAAGCCTGATGCAGCGACGCCGCGTGAGTGATGAAGGCCTTCGGGTCGTAAAGCTCTTTTCTAGGTGACGAGAATGGACGGTAGCCTAGGAATAAGTGTCGGCTAACTACGTGCCAGCAGCCGCGGTAATACGTAGGGTGCGAGCGTTAATCGGAATTACTGGGCGTAAAGCGTGCGCAGGCGGTTTTGTAAGCCAGATGTGAAATC
+
F,FFFFF::FFFFFFFFFFF:FFFFFFFFFF:FFFFF,:FFFFFFFFFFFFFFFFFFFFFFFFFFFFFFFF,FFFFFF::FFFFFFFFFFF,F::FFFF:F,FFFFFFFFFFF,FFFFFFFFFFFFFFFFFFFFFFFFFFFFF:FFFFFFFFFFFFFFFFFFFFFFFFFFF:FFFFFFFFFFFFFFFFFFFFFFF:FF,FFFFFF:FFFFFFFFFFFFFFF:FFFFFFFFFFFF,FFF,FFFFFFFFFFF
@A00920:152:HGHKKDRXX:2:2107:4264:9502 1:N:0:AGGAGTGG+TGCTAAGT
ACTCCTACGGGAGGCAGCAGTAGGGAATCTTGCGCAATGGGCGAAAGCCTGACGCAGCGACGCCGCGTGCGGGAAGAAGGCCTTCGGGTTGTAAACCGCTTTCAGGAGGGACGAAGCCACTCGGGTTAATAGCCCAGAGGGTGACGGTACCTCCAGAAGAAGCCCCGGCTAACTACGTGCCAGCCGCCGCGGTAATACGTAGGGGGCAAGCGTTGTCCGGATTCATTGGGCGTAAAGAGCGTGTAGGCGG
+
FF,:FF,FF:,FFF:FFFF:FFFFFF:FFFFFFF:FFFFFF,FFF:FF,FFFF:,FFFFFFFFFFFFFFFFFFF,FFFFFFFF,FFFFFF:F:FF:FFFF:FF:FFFFFFFF:FFFFF:FFF:F:FFFFF:FFFFF:FFFFFFFFFFF,FFFFFFFF:F:FFF:FFFFFFFFFFFF,F:,FFF,,F:F,FF,FFFFFF,FF:F,FFFF,FFF:F:FFFFFFFFFFF,F:FFFF,:FFFF::FFFFF,:FF
@A00920:152:HGHKKDRXX:2:2107:4291:9518 1:N:0:AGGAGTGG+TGCTAAGT
ACTCCTACGGGAGGCAGCAGTAGGGAATCTTGCGCAATGGGCGAAAGCCTGACGCAGCGACGCCGCGTGCGGGAAGAAGGCCTTCGGGTTGTAAACCGCTTTCAGGAGGGACGAAGCCACTCGGGTTAATAGCCCAGAGGGTGACGGTACCTCCAGAAGAAGCCCCGGCTAACTACGTGCCAGCAGCCGCGGTAATACGTAGGGGGCAAGCGTTGTCCGGATTCATTGGGCGTAAAGAGCGTGTAGGCGG
+
FFFFFFFFFFFFFFFFFFFF,FFFFF:FFFFFFFFFFFFFFFFFF:FFFFFFFFFFFFFFFFFFFFFFFFFFFFFFFFFFFFFFFFFF:FFFFFFFFFFFFFFFFFFFFFFFFFFFFFFFFFFFFFFFFFFFFFF:FFFFFFFFFFFFFFFFFFFFFFFFFFFFFFFFFFFFFF:FFFFFFFF:FFFFFFFFF::FFFFF,F:FFFFFFFFFFF:FFFFFFFFFFFFFFFFF,FFFF,:FFF:F:FFFFF
@A00920:152:HGHKKDRXX:2:2107:10375:9659 1:N:0:AGGAGTGG+TGCTAAGT
ACTCCTACGGGAGGCAGCAGTATGGAATTTTGGACAATGGGCGAAAGCCTGATCCAGCGACGCCGCGTGGACGATGAAGGACTTCGGATTGTAAAGAACTTTTGTTAGGGAAGAATATTTTGACGGAACCTAACGACTAAGATGTTGCTAACACAGTGCCAGCAGCAGCGGAAATACAGAGACCACAAGCGTTATCAGGAATCATTGGGCGTAAACCTAACCGATAGTTGGATATGACAGTCAGATGTGA
+
FFFFFFFFFFFFFFFFFFFFF,FFFFFFFFF,:FFFFFFF,FF:FFF,FFFF:F,:FFFFFFFFFFFFF:FFFF:FFFFF,FFFFFFFF:FFFFFF,,FFFF,F,,,FFFFFFFF,F:FFF,F,F,:F:F,,F:,F,,,F::,FF,FFF,F,,F,,:F,FFFFF::FFF:,,F,F,FF:F,F,:::F,,F,FFF,:,,,:F,FFFFF,,FF,FFF,,,FFF,,,F,,,FFF,FF,:,,FFFFFF:FFF,F
@A00920:152:HGHKKDRXX:2:2107:19859:9956 1:N:0:AGGAGTGG+TGCTAAGT
ACTCCTACGGGAGGCAGCAGTGGGGAATATTGCGCAATGGGCGGAAGCCTGACGCAGCGACGCCGCGTGGGGGATGACGGCCTTCGGGTTGTAAACCTCTTTCGCTATCGACGAAGCTTTTCGGAGTGACGGTAGGTAGAGAAGAAGCACCGGCCAACTACGTGCCAGCAGCCGCGGTAACACGTAGGGTGCGAGCGTTATCCGGATTCACTGGGTTTAAAGGGTGCGTAGGAGGGTAGGTAAGTCAGTG
+
FFFFFFFFFFFFFFFFFF:FFFFFFFFF::FFFFFFFFFFFFFFFFFFFFFFFFFFFFFFFFFFFFFFFFFFFFFFFFFFFFFF:FFFFFFFFFFFFFFFFFFFFFFFFFFFFF:FFFFFFFFFFFFFFFFFFFFFFFFFF:::FFFFFFFFFFFFFF:FFFFFFFFFFFFFFFFFFFFFFFFFFFFFFFFFFFFFFFF:FFFFFFFFFFFFFFF:FFFF:FFFFFF:FFFFFFFFFFFF:F::FFFFFF
@A00920:152:HGHKKDRXX:2:2107:32524:11819 1:N:0:AGGAGTGG+TGCTAAGT
ACTCCTACGGGAGGCAGCAGTGGGGAATTTTGGACAATGGGGGCAACCCTGATCCAGCCATGCCGCGTGAGTGAAGAAGGCCTTCGGGTTGTAAAGCTCTTTCGGCCGGAACGAAATCGCACGGGTGAATAGTCCGTGTGGATGACGGTACCGGAATAAGAAGCACCGGCTAACTATGTGCCAGCAGCCGCGGTAATACGTAGGGTGCGAGCGTTGTCCGGATTTACTGGGCGTAAAGGGTGAGTAGGCG
+
,FFF:FFFF:FFFFFFF,:FFFFFF:FFFFFFFFFFFFFFFFFFFFFFFFFFFFFFF,FFF,F:FFFFFFFF,::FFFFF:FFFFFF,FFFFFFFF,F:FF:F:FFFFFFFFF::FFFFFFFFFFFFFFFFF:FFFFFFFFFFFFFFF:FFFFFFFFFFFFF:FF:FFF:FFFFFF:FF:FFFFFFFFFFFFFF:FFFFFFFFF:FFFFFFF:F:FFF,FFFFFFFFFFFFFFFFFFFF::FFFFF:FF:
@A00920:152:HGHKKDRXX:2:2107:31494:12132 1:N:0:AGGAGTGG+TGCTAAGT
ACTCCTACGGGAGGCAGCAGTGAGGAATATTGGTCAATGGGCGCGAGCCTGAACCAGCCATCCCGCGTGCAGGATGACGGCCCTATGGGTTGTAAACTGCTTTTCTACGCCAAGAAACTTTCCGACGTGTCGGGAGCTGACGGTAGCGTAGGAATAAGCATCGGCTAACTCCGTGCCAGCAGCCGCGGTAATACGGAGGATGCAATCGTTATCCGGATTTACTGGGTGTAAAGCGCGTGTAGGCGGTCCT
+
FFFFFFFFFFFFFFFFFFFFFFFFFFFFFFFFFFFFFFFFFFFFFFFFFFFF:FFFFFFF:FFFFFFFFFFFFFFFFFFFFFFFFFFFFFFFFFFFF:FFFF,FFFFFFFFFFFFFFFFFFFFFFFFFFFFFFFFFFF:FF,F:FFFFFFFFFFFFFFFF::FFFFFFFFFFFFFFFFF,FFFFF,FFFFFFF,FFFFFFFFFF:,FF:FF:FF:FFFF:FF:FF,FFFFFFF:FF:FFFFFFFFFF:FF
@A00920:152:HGHKKDRXX:2:2107:22806:12743 1:N:0:AGGAGTGG+TGCTAAGT
ACTCCTACGGGAGGCAGCAGTGGGGAATATTGGACAATGGGCGAAAGCCTGATCCAGCAATGCCGCGTGGGTGAAGAAGGTCTTCGGATTGTAAAGCCCTTTCGACGGGGACGATGATGACGGTACCCGTAGAAGAAGCCCCGGCTAACTTCGTGCCAGCAGCCGCGGTAATACGAAGGGGGCTAGCGTTGCTCGGATTGACTGGGCGTAAAGGGCGCGTAGGCGGTTTGTACAGTCAGGCGTGAAATTC
+
FFFFFFFFFFFFFFFFFFFFFFFFFFFFFFFFFFFFFFFFFFF:FFFFFFFFFFFFFFFFFFFFFFFFFFFFFFFFFFFFFFFFFFFFFFFFFFFFFFF:FFFFFFFFFFFFFFFF:FFFFFFFFFFFFFFFFFF:FFFFFFF:FFFFFFFFFFFFFFFFFFFFFFFFFFFFFFFFFFFFFFFFFFFFFFFFFFFFFFFFFFFFFFFFFFFFFFFFFFFFFFFFFFFFFFFFFFFFFFFFFFF::FFF:F
@A00920:152:HGHKKDRXX:2:2107:32868:12790 1:N:0:AGGAGTGG+TGCTAAGT
ACTCCTACGGGAGGCAGCAGTAGGGAATCTTCCGCAATGGACGAAAGTCTGACGGAGCAACGCCGCGTGAGCGATGAAGGCCTTCGGGTCGTAAAGCTCTGTTGTTAGGGAAGAACAAGTATCGGAGTAACTGCCGGTACCTTGACGGTACCTAACCAGAAAGCCACGGCTAACTACGTGCCAGCAGCCGCGGTAATACGTAGGTGGCAAGCGTTTTCCGGAATTATTGGGCGTAAAGCGCGCGCATGCG
+
FFFFFFFF:F:FFFFFFFFFF:F,FFFFF:FFFFFFFFFFFFFFFFFFFFFFFFFFFFFF:FFFFFFFFFF,FFFFFFFFFFFFF,FFF:FFFF:,FFFFFFFF,FFFF:FFFFFFF:,FF:F,F,FFFFFFFFFFFFFF,FF,,FFFFF,FFFFF:F:FFFF:FFF,FFFFF,F:F,F:FFF:FF,FFFFFFFFFFF,::F,FF:FF,FFFFFF,:F:FF,,FFFFF,FFFFF,FFFF,F,:FFF,FFF
@A00920:152:HGHKKDRXX:2:2107:15619:13041 1:N:0:AGGAGTGG+TGCTAAGT
ACTCCTACGGGAGGCAGCAGTGGGGAATCTTGCACAATGGGGGAAACCCTGATGCAGCGACGCCGCGTGAGCGATGAAGCCCTTCGGGGTGTAAAGCTCTTTCGACCCGGAAGATAATGACGGTACGGGGAGAAGAAGCTGCGGCTAACTACGTGCCAGCAGCCGCGGTAATACGTAGGCAGCGAGCGTTGTTCGGAGTTACTGGGCGTAAAGCGTGCGTAGGCGGTGGCCCAAGTCTGGTGTGAAATCT
+
FFFFFFFFFFFFFFFFFFFFFFFFFFFFFFFFF:FFFFFFFFFFFFFFFFFFFFFFFFFFFFFFFFFFFFFFFFFFFFFF:FFFFFFFFFFFFF:FFFFFFFFFFFFFFFFFFFFFFFFFFFFFFF:FFFFFFFFFFFFFF:FFFFFFFF,FFFFFFFFFFFFFFFFFFFFFFFFFF,FFFFFF:FFFF:FFFFFFFFFFFFFFFFFFFFFFFF:FFFFFFF:FFFFFFFFFFFFFFFFFFF:FFFFF::
@A00920:152:HGHKKDRXX:2:2107:18448:13275 1:N:0:AGGAGTGG+TGCTAAGT
ACTCCTACGGGAGGCAGCAGTAGGGAATTGTTCGCAATGGGCGCAAGCCTGACGACGCAACGCCGCGTGGAGGATGAAGACATTCGGGTCGTAAACTCCTTTAGACCGAGATGAACATCCCCCGACCAAATACGTTGCGGGACTGACAGTATCGAGGGAAGAAGCCCCGGCTAACTCCGTGCCAGCAGCCGCGGTAATCCGGGGGGGGCAAGCGTTGTTCGGAATTACTGGGCGTAAAGGGTTCGTAGTT
+
F:FFFFF:FFFFFFFFFFFFFF:FFFFF:FF:FFFFFFFFFFFFFFFFFFFF:FFFFFFFFFFFFFFFFFF,FFFFF:FFF,FFFFF,FFF:F:F,,FFFFF:,F:FFFFFFFFF:F,FF,,F:,:F,F:,F:,FFFFF,,:FFFFFF:,FFFFFFFFF,:FF,:FFFF,:,FFFFF:FF,F:,::F:F,F:,,:,:F,F,:FFFFF:F,FF:FF,,FFF:FF,FFFFF,,F,F,,FF,FF:FFFFF:,:
@A00920:152:HGHKKDRXX:2:2107:13639:13307 1:N:0:AGGAGTGG+TGCTAAGT
ACTCCTACGGGAGGCAGCAGTGAGGAATATTGCACAATGGGCGAAAGCCTGATGCAGCGACGCCGCGTGGGTGAAGAAGGCCTTCGGGTCGTAAAGCCCTTTTCTGTGTGACGAGACAAGGACGGTAGCACAGGAATAAGTCTCGGCTAACTACGTGCCAGCAGCCGCGGTAAGACGTAGGAGGCAAGCGTTCTACGGAGGTACTGGGCGTAATGCGCGGGTAGGCGGGCGGGTAAGTGGGTCGTGAAAT
+
FFFF,FFFFFFFFFFFF::F:FFFFFFFFFFFF:FFFF:FFFFFFFFFFFFFFFF::FFFFFFFFFFFFFFFFFFFFFFFFFFFFFFFFFFFFFFFF:FFF::FFFFFFFFFFFF:F,FFFFFF:FFFFF,FFFFF:F:FFFFF:FFFFFF,FF,FF:FFFFFF:FFFFFFFFFF:FFFFFF,FF,::F::F,F,FF:FF,FFFF:F,FF:FF,,F,FF,FFFFFFFFFF:,FF,FFF:F,FF,FF:FFF
@A00920:152:HGHKKDRXX:2:2107:23167:13338 1:N:0:AGGAGTGG+TGCTAAGT
ACTCCTACGGGAGGCAGCAGTGGGGAATATTGGACAATGGGCGAAAGCCTGATCCAGCAATGCCGCGTGAGTGATGAAGGCCTTAGGGTTGTAAAGCTCTTTTACCAGGGATGATAATGACAGTACCTGGAGAATAAGCTCCGGCTAACTCCGTGCCAGCAGCCGCGGTAATACGGAGGGAGCTAGCGTTGTTCGGAATTACTGGGCGTAAAGCGCACGTAGGCGGCTTTTTAAGTCAGGGGTGAAATCC
+
F:FFFFFFFFFFFFFFFFFFFFFFFFFFFFFFFFFFFFFFFFFFFFFFFFFFFFFFFFFFFFFFFFFFFFFFFFFFF:FFFF:FFFFFFFFFFFFFFFFFFFFFFF:FFF:FFFFFFFF,:FFFFFFFFFFFFFFFFFFFFFFFFF,FFFFFFFFFFFFFFFFFFFFFFFFFF:FFFFFFFFFFFFFF:FFFFFFFFFF:FFF::FFFFF:F::FFFFF:,FFFF:FF,FFFFFFFFFFFFFFF:FFFFF
@A00920:152:HGHKKDRXX:2:2107:6533:14027 1:N:0:AGGAGTGG+TGCTAAGT
ACTCCTACGGGAGGCAGCAGTGGGGAATTTTGCGCAATGGGCTAACGCCTGACGCAGCAACGCCGCGTGGAGGATGAAGGTCTTTGGATTGTAAACTCCTGTCAGCAGGGAAAAAGCGACTACGGATAATACCCGTGGGAGTTGATTGTACCTGCAGAGGAAGCCCCGGCTAACTCTGTGCCAGCAGCCGCGGTAATACAGAGGGGGCGAGCGTTATTCGGAATTATTGGGCGTAAAGGGCGCGTAGGCG
+
FFFFFFFFFFFFFFFFFFFFFFFFFF::FFFFFFFFFFFFFFFFFFFFFFFFFFFFFFFFFFFFFFFFFFFFFFFFFFFFFFFFFFFFFFFFFFFFFFFFFFFFFF:FFF:FFFFFFF:FFFFFF:FFFFFFFFFFF:FFFFFFFFFFF:FFFFFFF:FF:FF:FFFFFFF:FF::FFFFFFFF:FF:FFFFFF:FF:FFFFFFFFFFF:FFFFF:FFFFFF:FFFFFFFFFFFF:F,FFFFFFFFFFF:
@A00920:152:HGHKKDRXX:2:2107:26585:14340 1:N:0:AGGAGTGG+TGCTAAGT
ACTCCTACGGGAGGCAGCAGTAGGGAATCTTCCGCAATGGACGAAAGTCTGACGGAGCAACGCCGCGTGAGTGATGAAGGTTTTCGGATCGTAAAACTCTGTTGTCAGGGAAGAACAAGTGCCGGAGTAACTGCCGGCACCTTGACGGTACCTGACCAGAAAGCCACGGCTAACTACGTGCCAGCAGCCGCGGTAATACGTAGGACGCAAGAGTTATCCGGAATTACTGGGCGTAAAGCGCGTGTAGGTG
+
FFFFFFFFFFFFFFFFFFFFFFFFFFFFFFFFFFFFFFFFFFFFFFFFFFFFFFFFFFFFFFFFFFFFFFFFFFFFFFFFFFFF,FFFFFFFFFFFFFFFFFFFFFFFFFFFFFFFFFFFFFF,FFFFFFFFFF,FFFFFFFFFFFF:FFFFFFFFFFFFFFFFFFFFFFFFFFFF:FFFFFF,FFFF,FF:FFFFFFF:F::FFFFFFFF,FFFFFFF:FFFFFFFFF::,FFFFFFFFFFFFFFF,F:
@A00920:152:HGHKKDRXX:2:2107:5321:15843 1:N:0:AGGAGTGG+TGCTAAGT
ACTCCTACGGGAGGCAGCAGTGGGGAATTTTGGACAATGGGGGCAACCCTGATCCAGCCATCCCGCGTGTGCGATGAAGGCCTTCGGGTTGTAAAGCACTTTTGGCAGGGAAGAAACAGCCCGGGCTAATATCCCGGGTCAATGACGGTACCTGCAGAATAAGCACCGGCTAACTACGTGCCAGCAGCCGCGGTAATACGTAGGGTGCGAGCGTTAATCGGAATTACTCTGCGTAAAGCGTGCGCAGGCG
+
:F,FFFFFF,FFFFFFFFFF:FF:FF:F,FFF:,FF,FFFFFFFFFFFFFFFF:FFFFFFFFFFFFFF,FFF,FFF:,FF::F:FFF,,:FF,F,:FFFF,,FFFF:FF:FFF:F:FF:FFFF:FF,::F,F:FF:FFFFF:F,FF,::,FFFFFFFFFF,FFFF,FF,FFFFFFFFFF:FFFFF:F:FFF,FFFFFFFFFF,:FFFFFFFFFFFFFF,FFF::,F,F,,:F,FFFFFF,,,F:FFF::F
@A00920:152:HGHKKDRXX:2:2107:18810:16188 1:N:0:AGGAGTGG+TGCTAAGT
ACTCCTACGGGAGGCAGCAGTGGGGAATATTGCACAATGGGCGAAAGCCTGATGCAGCGACGCCGCGTGAGTGAAGAAGTATCTCGGTATGTAAAGCTCTATCAGCAGGGAAGATAATGACGGTACCTGACTAAGAAGCACCGGCTAACTACGTGCCAGCAGCCGCGGTAATACGGAGGGTGCAAGCGTTATCCGGATTTACTGGGTGTAAAGGGAGCGCAGGCGGAGAGGCAAGTCTGAAGTGAAAGCC
+
FFFFFFFFFFFFFFFFFF:F:FFFF,FFFFFFFFFFFFFF::FFFF:FFFFFFFFFFFFFFFFFFFF,F,:FFFFFF:F:FFFFFFF:F:FFFFFF,:F:FFFFF:FFFF,FF,,FF:FFFFFFFFFFFFFFFF,FFFFF:FFFFF:FFFFFFFFFFFFF:FFFFFFFF:FFFFF,F:FFFFFFFFF:FF,FF:FF:,:FFF,FFF::F,FFF:F:FFF:F:,FFF,:,,FFFF:FFFF,,:F:FFFFF,
@A00920:152:HGHKKDRXX:2:2107:28592:17159 1:N:0:AGGAGTGG+TGCTAAGT
ACTCCTACGGGAGGCAGCAGTGGGGAATCTTGGTCAATGGGGGAAACCCTGAACCAGCGACGCCGCGTGACCGATGAAGGCCCTCGGGTCGTAAAGGTCTTTCGACGGGGACTATAATGAATGTACCCGTAAAAGCAGGAGCGGCTAACTATGTGCCAGCAGCCGCGGTAATACATAGGCTCCAAGCGTTGTTCGGAATTACTGGGCGTAAAGCGAGTGTAGGCTGTCCGCCAAGTCGATTGTGAAATCT
+
FFF:FFFF,,:FFFFFFFF:FF:FFFF,FFFFFFFFFFF:FF:FFFFFF:,F,FFFF::,FF,FFFFF::F::FFFFF,F:FFFF:::FF:,:FFFFFFFFFFFF:FF,FFF::::FFFF::FFFFFFFFF:FF:FFF:F,FFFF:FFFF:FF:FFFFFF,FFFFF:FF,FF:FFFF:FF,:FFFFF:FFFF:,:FF:,FFF,F::FF:FFFFFFFFFFFFFFFF:FF:F:F,F,FFF:FF,F:FFF,F,
@A00920:152:HGHKKDRXX:2:2107:17029:17300 1:N:0:AGGAGTGG+TGCTAAGT
ACTCCTACGGGAGGCAGCAGTAAGGGATATTGCACAATGGGCGGAAGCCTGATGCAGCAACGCCGCGTGCAGGAAGAAGGGCTTCGGCTCGTAAACTGCTTTTCTGCGGGAAGAGGATGACGGTACCGCAGGAAGAAGTCTCGGCTAACTACGTGCCAGCAGCCGCGGTAAAACGTAGGAGGCAAGCGTTATCCGGATTTACTGGGCGTAAAGGGCGTGCAGGTGGTCTGTTAAGTGGTGCGTGAAAGCG
+
FFFFFFFFFFFFFFFFFFFFFFFFFFFFFFFFFFFFFFFFFFFFFFFFFFFFFFFFFFFFFFFFFFFFFFFFFFFFF:FFFFFFFFFFFFF,FFFFFFFFFFFFFFFFFFFFFFFF:FFFFFFFFFFFFFFFFFFFFFFFFFFFFFFFFFFFFFFFFFFFFFFFFFFFF,FFFFFFFFFFFFF:FFFFFF,FFFFFFFFF:FFFFFFFF,FFFFFFFFFFFFFFFFFFFFFFFFFFFFFFFFFFFFFFFF
@A00920:152:HGHKKDRXX:2:2107:24975:18035 1:N:0:AGGAGTGG+TGCTAAGT
ACTCCTACGGGAGGCAGCAGTAAGGGATATTGCACAATGGGCGCAAGCCTGATGCAGCAACGCCGCGTGCGCGATGAAGGCCTTCGGGTCGTAAAGCGCTTTTCTGGCTGAAGAGGAAGGACAGTAAGCCAGGAATAAGTGTCGGCTAACTACGTGCCAGCAGCCGCGGTAAAACGTAGGACGCGAGCGTTATCCGGAGTTACTGGGCGTAAAGCGCGGGCAGGCGGCCCTGCAAGTCTGAGGTGAAAGC
+
:FFFFF:FFFFFFFFFFFFFFFFFFFFFFFFFFFFFFFFFFFFF:FFFFFF:FFFFFFFFFFFFFFFFFFFFFFFFFFFFFFFFFFFFF:FFFFFFFFFFFFFFFFFF:FFFFFFFF,FFFFFFFFFFFF,FFFF::F:FF:FFFFF,FFFFFFFFFFFFFFFFFFFFFF,:FFF::FFFFFFFFFF:F,F:FF:FFFF,F,FFFFFF:F,,FFFF:FFF,F:FFFFFFF,,F:F:F:F::,F,F,F,FF
@A00920:152:HGHKKDRXX:2:2107:25473:18114 1:N:0:AGGAGTGG+TGCTAAGT
ACTCCTACGGGAGGCAGCAGTGGGGAATATTGCACAATGGGGGAAACCCTGATGCAGCAACGCCGCGTGAGTGATGAAGGCCTTAGGGTTGTAAAGCTCTTTCACCGGTGAAGATAATGACGGTAACCGGAGAAGAAGCCCCGGCTAACTTCGTGCCAGAAGCCGCGGTAATACGAAGGGTGCACGCGTTATTCGGAATTACTGGGCGTAAAGCGCGCGTAGGCGGCTTTGCAAGTCGGGTGTGAAATCC
+
FFFFFFFFFFFFFFFFFFFFFFFFFF:FFFFF:FFFFFFFFFFFFFFFFFFFFFFFFF,FF:FFFFFFFFF,FFFFFFFFF:FFFFFF,FFF:F:FF:FFFF:FFFFFFFFFFFFFF:,,F:FFF:FFF,F:F,:FFF::,F,:F,F::F:F,F,FFFF,FFFF:F:FFF:FFF,F:F,F:FF:,,F:FFFF,F:FF:FF:,FFF,FF:F,FFFFF:F,F:,FF:FFFFFFF,,F,FF,F,F:FF:FFFF
@A00920:152:HGHKKDRXX:2:2107:14552:18239 1:N:0:AGGAGTGG+TGCTAAGT
ACTCCTACGGGAGGCAGCAGTCGGGAATTTTGCCCAATGGACGAAAGTCTGAGGCAGCAACTCCGCGTGAGGGACGAAGGCTCTCGGGTCGTAAACCTCTTTTCTCAGGGAAGATCCAAGACGGTACCTGAGGAATAAGCCACGGCTAACTACGTGCCAGCAGCCGCGGTAATACGTAGGTGGCAAGCGTTGTCCGGATTTACTGGGCGTAAAGCGTGCGTAGGCGGTGGTCCAAGTCTGGTGTGAAATC
+
FF:FFFFFFFFFFFFFFFFFFFFFFF:FFFFFFFFFFFFFFFFFFFFFFFFFFFFFFFFFFFFFFFFFFFFFFFFFFFFFFFFFFFFFFFFFFFFFFFFFFFFFFFFFFFFFFFFFFFFFFFFFFFFFFFFFFFFFFFFFFFFFFFFFFFFFFFFFFFFFFFFFFFFFFFFFFFFFFFFFFFFFFFFFFFFFFFFFFFFFFFFFFFFFFFFFFFFFFFFFFFFFF:FFFFFFFFFFF:FFF:FFFFFFFF
@A00920:152:HGHKKDRXX:2:2107:23999:18443 1:N:0:AGGAGTGG+TGCTAAGT
ACTCCTACGGGAGGCAGCAGGGAGGAATATTGGTCAATGGGCGAAAGCCTGAACCAGCAACGCCGCGTGGAGGATGAAGGCCTTCGGGTCGTAAACTCCTTTTGCAGGAGAAGAGAAAGGACGGTCTCCTGCGAATAAGCCACGGCTAACTACGTGCCAGCAGCCGCGGTAAAACGTAGGTGGCGAGCGTGATCCGGATTTACTGGGCGTAAAGAGCTTGTAGGCGGGCTTGTAAGTTGGGCGTGAAAGC
+
FFFFFFFFFFF:FFFFFFF:,FFFF:FF,F,,FF:F,:FF:F,F,F:F:F:F:,,F::F,FFF:FF:,FFF:FFFFFFF,:FFFF,:::FFFFFFFFF:FF,F:FF:FFFFFFF,F,:FFFFFFF,F:FFF,FFFF:FFFFFF,F:FFF,FFF,FFF:FFFFFFFFFFF,F,,FFF,FFFFFFFFFFFFF,F,FFFF:FFF,FFFFF,F::FFF:FFFFF,,,FFFF,F,FF,,,FFFF:FFFFF,,:FF
@A00920:152:HGHKKDRXX:2:2107:30273:20102 1:N:0:AGGAGTGG+TGCTAAGT
ACTCCTACGGGAGGCAGCAGTAAGGAATATTGGTCAATGGACGCAAGTCTGAACCAGCCATGCCGCGTGAAGGATGAAGGTCCTCTGGATTGTAAACTTCTTTTATATGGGACGAAACCCGGGCATTCCTGCCCGATTGACGGTACCATAGGAATAAGCACCGGCTAACTTCGTGCCAGCAGCCGCGGTAATACGAAGGGGGCAAGCGTTGTTCGGAATTACTGGGCGTAAAGGGCTCGTAGGCGGCCAA
+
:FFFFFFFFFFFFFFFFFFFFFFFFFFFFFFFFFFFFFFFFFFFFFFFFFFFFFFFFFFFFFFFFFFFFFFFFFFFFFFFFFFFFFFFFFFFFF::FFFFFFFFFFFFFFFFFF:FFFFFFFFFFFFFF:FFFFFFFFFFFFFFFFFFFFFFFFFFFFFFFFFFFFFFFFFFFFFFFFFFFFFFFFFFFFFFFFF,FFFFFFFFFFFFFFFFF:FFF:FFFFFFFFFFFFFFFFFFFFFF::FFFFFFFF
@A00920:152:HGHKKDRXX:2:2107:7835:20478 1:N:0:AGGAGTGG+TGCTAAGT
ACTCCTACGGGAGGCAGCAGTAAGGGATCTTGCGACAATGGGCGAAAGCCTGACGCAGCAACGCCGCGTGCGGGAGGACGGCCTTCGGGTTGTAAACCGCTTTTCGGGGGGAAGAGGAAGGACGGTACCCCCGGAAGAAGTCTCGGCTAACTACGTGCCAGCAGCCGCGGTAAAACGTAGGAGGCGAGCGTTATCCGGATTTACTGGGTGTAAAGCGCGTGTAGGCGGTCCTGCACGTGGTGCGTGAAAG
+
,FFFF:FFFFFFFFFFFFFFFFFFFFF,FFFFFF::F:FFFFFFFFFFF:FFFFF:FFFFFFFFFFFFFFFFFFFFFFFFFFFFFFFFFFFFFFFFFFFFFFFFFFFFFFFFFF:FFF,FFFFFFF,FFFFFFFF,FFFFFFFFFFFFFFFFFFFFF:FFFF:F:FFFFFFFFFFF::FFF::FFFF:FFFFF:FFF:FFFF,FFFF:,FFFFFFFFFFFFFFFFFFFFFFF,:F:FFFFFFFF,FFF,F
@A00920:152:HGHKKDRXX:2:2107:6370:21042 1:N:0:AGGAGTGG+TGCTAAGT
ACTCCTACGGGAGGCAGCAGTCGAGAATCTTTCGCAATGGGCGAAAGCCTGACGAAGCGACGCCGTGTGTGCGATGAAGGCCTTAGGGTCGTAAAGCACTTTCGCCTGGGAACAAGAGACTTTGGCTAATATCCAGAGGATTTGAGAGTATCAGGTAAAGAAGCACCGGCTAACTACGTGCCAGCAGCCGCGGTAATACGTAGGGTCCGAGCGTTGTCCGGAATTATTGGGCGTAAAGAGCTCGTAGGCG
+
FFFFFFFFFFFFFFFFFFFFFFFFFFFFFFFFFFFF:FFFFFFFFFFFFFFFFFFFFFFFFFFFFFFFFFFFFFFFFFFFFFFFFFFF:FFFFFFFFFFFFFFFFFFFFFF:FFFFFFFFFFFFFFFFFFFFFFF:FFFFFFFFFFFFFFFFFFFF:F:FFFFFFFFFFFF:FFFFFFFFFFFFFFFFF:FFFFF:FFF:FFFFFFFFFFFFFFFFFFFFF,F:,FFFF:FFFFFFF:FFFFF:FFFFFF
@A00920:152:HGHKKDRXX:2:2107:24207:21183 1:N:0:AGGAGTGG+TGCTAAGT
ACTCCTACGGGAGGCAGCAGTAGGGAATTTTGCGCAATGGAGGAAACTCTGACGCAGCAACGCCATGTGTGGGATGAAGCATTTCGGTGTGTAAACCACTGTCAGCAGGGAATAAATGGTCTCTTCGGAGGCAGTTGAATGTACCTGCAAAGGAAGCCCCGGCTAACTTCGAGCCAGCAGCCGCGGTAAGACGAACCGTGCGAACGTTATTCGGAATCACTGGGCTTAAAGCGCGTGTAGGCGGATGGGC
+
FFFFFFFFFFFFFFFFFFFFFFFFFFFFFFFFFFFFFFFFFFFFFFFFFFFFFFFFFFFFFFFFF:FFFFFFFFFFFFFF:F:FFFFFFFFFFFFFFFFFFFFFFFFFFFF:FFFFFFFFFFFFFF,F:FFFFFFFFFFFFFFFFFFFFFFFFFFF:FFFF,FFFFFF:FF,F,FFFFF,FFFFF,FFFFFFFFFFFFFFFFFFFFFFFFFFFFFF,FF:FFFFFFFFFF:F:FFFF,FF,FFFFFFFFF
@A00920:152:HGHKKDRXX:2:2107:30409:21371 1:N:0:AGGAGTGG+TGCTAAGT
ACTCCTACGGGAGGCAGCAGTGGGGAATATTGGACAATGGGCGCAAGCCTGATCCAGCAATACCACGTGAATGATGAAGGCCTTCGGGTTGTAAAGTTCTTTTAGTAGGGAAGATAATGACGGTACCTACAGAAAAAGCGCCGGCTAACTTCGTGCCAGCAGCCGCGGTAATACGAAGGGTGCAAGCGTTAATCGGAATTACTGGGCGTAAAGCGTGCGCAGGCGGTTGTGTAAGACAGATGTGAAATCC
+
FFFFFFFFFFFFFFFFFFFFFFFFFFFFFFFFFFFFFFFFFFFFFFFFFFFFFFFFFFF:F,:FF:FFFFFFF:FFFFFFFFFFFFFFFFFFF,FFFFFFFFFFFFFFFFF,FFFF:FFFFFFFFFFFFFFFFF:FFFFFFFFFFFFFFFFFFFFFFFFFFFFFFFFFFF:FFFFF,FF:FFF:FFFFFFFFFFFFFFFFFFFFFFFFFFFFFFFFF,FF:FFFF:FFFFFFFFFFFFF,FFFF:,FFFF
@A00920:152:HGHKKDRXX:2:2107:6524:21778 1:N:0:AGGAGTGG+TGCTAAGT
ACTCATACGGGAGGCAGCAGTGGGGAATCTTGCGCAATGGCCGAAAGGCTGACGCAGCGACGCCGCGTGCGGGAGGAAGCCCTTCGGGGTGTAAACCGCTGTCAGGGGGGACGAAAGCCCGGGGGAGGCAATGCCCATCGGGGATGACGGTAACCTCAGAGGAAGCACCGGCTAACTCCGTGCCAGCAGCCGCGGTAATACGGAGGGTGCGAGCGTTGTTCGGAATTATTGGGCGTAAAGGGCGCGTAGG
+
FF::,:::FFFF:FFF,FF:FFFF:FFFFFFF:FFFF,FF:FFF:F,F:FFF,,FFFFFFFFFFFFFFFF::FFFFFFFF:FFFF,FF:FFFFFF,FF,:FFFFFF,FFFFFFFF,FFFFFFFFFFF:FF,FFFFF,,,F,FF,FFFF:FFF,FF,FFFFFFFFFFFFF:FFFFFFFFFF,F,FFF:F:F,FFF::F,,::F,F,F,FFFF:FF:F,,FFF::FFFFF,,,FFF,FF,FF,F::,,FFF:
@A00920:152:HGHKKDRXX:2:2107:10267:21997 1:N:0:AGGAGTGG+TGCTAAGT
ACTCCTACGGGAGGCAGCAGTAGGGAATATTGGGCAATGGCCGCGAGGCTGACCCAGCCATGCCGCGTGCAGGAAGAAGGCCTTCTGGGTTGTAAACTGCTTTTATCGGGGAAGAAAACGCTCTTGCGAGAGTAACTGACGGTACCCGATGAATAAGCACCGGCTAACTCCGTGCCAGCAGCCGCGGTAATACAGAGGGTGCAAGCGTTGTTCGGAATTATTGGGCGTAAAGTGTGCGCAGGCGGCGTCG
+
FFFFFFFFFFFFFFFFFFFF:FFFFFFFFFFFFFF:FFFFFFFFF:FFFFF:FFFFFFFFFFFFFFFFFFFFFF:FFFFFFFFFFFFFFFFFFFFFFFFFFFFFFFFFFFFF:FFFFFFFFFFFFFFFFFFFFFFFFFFFFFFFFF:FFFFF:FFFFFFFFFFFF:FFFFFFFFFFFFFFFFFFFFFFFFF:FFFFFFF::FF:FFFFFFFFFFFF::FFFFFFFFFFFFFFFFFFFFFFFFFFF:FFFF
@A00920:152:HGHKKDRXX:2:2107:14073:22514 1:N:0:AGGAGTGG+TGCTAAGT
ACTCCTACGGGAGGCAGCAGTAGGGAATATTCCGCAATGGACGAAAGTCTGAAGCAGCAACGCCGCGTGAACGATGAAGGTCTTCGGATCGTAAAGCTCTGTCGGTGGGAACGAATGCTACCCGTTATAAGAGCGCGGAGAGTTGACGGTACCTGAATAGTAAGCAACGGCTAACTCGGTGCCAGCAGCCGCGGTAATACGGAGGTTGCAAGCGTTGTGCGGAATTATTGGGCGTAAAGGGCGGGCAGGC
+
FF,:,FFFF::FFFFFFFFFF,FFF:,F,FF,F,FFFFFF,FFFFFF,FFFF:F,FFFFFFFFFFFFFFF,,FFFFFFFF,FFFF:F,F,:F,,FF,FFFFF,:,,:FF,F:::FF,,F,,FFF:,,:FF,FF,,FFF:,,F,FFFFF::FFF,,F,,FF,::FFF,FFFFFF:FF:,FFFFFFFFFFFFFFFFFFFFFF,FFF::,:FF,FFFFFFF,,FF,,F,FFFF:FFFFF:,F,FFF,F,FF:F
@A00920:152:HGHKKDRXX:2:2107:20112:22576 1:N:0:AGGAGTGG+TGCTAAGT
ACTCCTACGGGAGGCAGCAGTGGGGAATATTGGACAATGGGGGCAACCCTGATCCAGCAATGCCGCGTGAGTGATGAAGGCCCTAGGGTTGTAAAGCTCTTTTACCCGGGATGATAATGACAGTACCGGGAGAATAAGCTCCGGCTAACTCCGTGCCAGCAGCCGCGGTAATACGGAGGGAGCTAGCGTTGTTCGGATTTACTGGGCGTAAAGGGCGCGTAGGCGGCCACCGCAAGTCGACTGTGAAATC
+
FFFFFF,::,FFFFFFFFFF:FFFF:,FFF:FFFFF:FF:FF,F:FF:FFFFFFFFF:FFFFF:F:FFFFFFFFFFF,:F,F:FFF,F::FFFFFFFFFFFFFFFFFFF:FFFFF,:FFFFFFFFFFFFF:FF,FFFFFFFFFFFFFFFFFFFFFFFFFF:FFFFFFFFFF:,FFFF:FFFFFFFFFF,FFFFFFFF::FFFFFFFFF,F,:FFFFFFFFFFFFFFFF:FFF:F,FFFFF::FFFF,FFF
@A00920:152:HGHKKDRXX:2:2107:19271:23281 1:N:0:AGGAGTGG+TGCTAAGT
ACTCCTACGGGAGGCAGCAGTGGGGAATTTTGGACAATGGACGCAAGTCTGATCCAGCCATTCCGCGTGCAGGATGAAGGCCCTCGGGTTGTAAACTGCTTTTGTACGGAACGAAAAGCGCCTGGTTAATACCTGGGCGTCATGACGGTACCGTAAGAATAAGCACCGGCTAACTACGTGCCAGCAGCCGCGGTAATACGTAGGGTGCAAGCGTTAATCGGAATTACTGGGCGTAAAGCGCTCGTAGGTA
+
FFFFFF:FFFFFFFFFFFFFFFFFFF,FFFFFFFFFFFFFFFFFF,FFFFFFFFFFFFFFFFFFFFFFFFFFFFFFFFFFFFFFFFFFFFFFFFFFFF:FFFFFFFFFFFFFF,F,FFFFFFFFFFFFFFFFFFFFFFFFFFFFFFFFFFFFFF:FF:FFFFFFFF:FFFFFFFFFFFFFFFFFFFFFFFFFFF:FFFFFFFFFFFFFFFFFFFFFFFFFFFFFFFFFFFFFFF:FFFFFFFFFFF:FFF
@A00920:152:HGHKKDRXX:2:2107:12346:23938 1:N:0:AGGAGTGG+TGCTAAGT
ACTCCTACGGGAGGCAGCAGTGAGGAATATTGGTCAATGGACGCAAGTCTGAACCAGCCATGCCGCGTGAAGGATGAAGGCCTTCTGGGTTGTAAACTTCTTTTATCAGGGAAGAAAATTACGGTTTCTACTGTAACCGACGGTACCTGAGGAATAAGCTCCGGCTAACTACGTGCCAGCAGCCGCGGTAATACGTAGGGAGCAAGCGTTGTTCGGATTTACTGGGCGTAAAGGGCGCGTAGGCGGCGCG
+
FFFFFFFFFFFFFFFFFFFFFFFFFFFFFFFFFFFFFFFFFFFFFFFFFFFFFFFFFFFFFFFFFFFFFFF:F:FFFFFFFFFFFFFFF:FFFFFFFF:FFFFFFFFFFFFFFFFFFFFFF:,FFFFFFFFFFFFFFFFFF:FFFFFFFFFFFFF,:FFFFFFFFFFFFFFFFFFFFFFFFF:FFFF,F:FFFF:,FFFFFFFFF::,,FF:F:FFFF:::,FF,FFF:F:FFFFFFF:,F,FF:FFFFF
@A00920:152:HGHKKDRXX:2:2107:24334:24001 1:N:0:AGGAGTGG+TGCTAAGT
ACTCCTACGGGAGGCAGCAGTAGGGAATATTGGTCAATGGATGGAAGTCTGAACCAGCCATGCCGCGTGCAGGAAGAAGGCCTTCTGGGTTGTAAACTGCTTTTGCCGGGGGATAAAATTCCCATGCGTGGGACATTGAAGGTACCCGGTGAATAAGCCACGGCTAACTACGTGCCAGCAGCCGCGGTAATACGTAGGTGGCAAGCGTTGTCCGGATTTATTGGGTTTAAAGGGTGCGTAGGCGGCCTAT
+
FFF:,FFFFFFFFFFFFFFFFFFFFFFFFFFFFFFFFFFFFFFFFFFFFF:F:FFFFFFFFFFFFFFFFFFF:F:,FF::FFF,F::F,::FFF:F:FFF,FFF:,FF,FFFFF:FFF,FF::FF:FF:FFFFFFFFF:FFFFF,FFFFFFFFFFF,F:FFFFFFFF,FFFFFFFFFFFFFFFFFFFFF,F,F:FFFFFFFFFF:FFF,FFFFFFFFF:FFFFFFF,FF:FFFFFFFFFFFFFFF:FFFF
@A00920:152:HGHKKDRXX:2:2107:25220:24377 1:N:0:AGGAGTGG+TGCTAAGT
ACTCCTACGGGAGGCAGCAGTGGGGAATATTGCGCAATGGGCGAAAGCCTGACGCAGCGACGCCGCGTGGGTGATGAAGGCCTTCGGGTCGTAAAGCCCTGTCGGGAGGGAAGAAACATCCCCGACCTAATACGTCGGGGACTTGACGGTACCTCCTAAGGAAGCACCGGCTAACTCCGTGCCAGCAGCCGCGGTAATACGGAGGGTGCAAGCGTTGTTCGGAATCACTGGGCGTAAAGGGCGCGTAGGC
+
FFFFFF:FFFFF:FFFFF,FFFFFF:,FFFFFFFFFFF:FFFFFFFFFFFFFFFFFFFFFFFFFFFF:FFFFFFFFFFFFFFFFFFFFFFFFFF,FFFFF:FFFFFFFFFF:FFFFFFFFFFFFFFFFFFFFFFFFFFFFFFFFFFFFFFFFFFFFFFFFFF:FFFFFFFFFFFFFFFFFFFF:F:FFFFFFFFFFFF,FFFFFFFFFFF:FFFFFFFFFFFF:FFFFFFFFF,FF::FFF:F:FF,F:F
@A00920:152:HGHKKDRXX:2:2107:15365:24815 1:N:0:AGGAGTGG+TGCTAAGT
ACTCCTACGGGAGGCAGCAGTAAGGAATATTGGTCAATGGACGCAAGTCTGAACCAGCCATGCCGCGTGAAGGATGAAGGCGTTCTGCGTTGTAAACTTCTTTTACCAGGGAAGAAACCTCTTTTTTCTAAGAGAGCCGACGGTACCTGGGGAATAAGCACCGGCTAACTCCGTGCCAGCAGCCGCGGTAATACGGAGGGTGCAAGCGTTATCCGGATTTACTGGGTTTAAAGGGTGTGTAGGCGGACTA
+
FFF:FFFFFFFFFFFFFFFFFFFFFFFFFFFFFFFFFFFFFFFFFFFFFFFFF:FFFFFFFFFFFFFFFFFFFFFFFFFFFFFFFFFFFFFFFFFFFF:FFFFFFFFFFFFFF:FFFFF:FFFFFFFFF::FFFFFFFFFFFFFFFFFFFFFFFFFFF:FFFFFFFF:FFFFF:FFFFFFFFFFFFFFF:FFFFFFFFFFFFF:FFFF:FFFFFFFFFFFFFFFF:F:FFFFFFFFFFFF:FF:,FF::,
@A00920:152:HGHKKDRXX:2:2107:13322:25848 1:N:0:AGGAGTGG+TGCTAAGT
ACTCCTACGGGAGGCAGCAGTGGGGAATATTGCGCAATGGGCGGAAGCCTGACGCAGCGACGCCGCGTGGGGGATGACGGCCTTCGGGTTGTAAACCTCTTTCGCTATCGACGAAGCTTTTCGGAGTGACGGTAGGTAGAGAAGAAGCACCGGCCAACTACGTGCCAGCAGCCGCGGTAACACGTAGGGTGCGAGCGTTGTCCGGACTTAGTGGGCGTAAAGAGCTCGTAGGCGGTGTGTCGCGTCGGCC
+
FFFFFFFFFFFFFFFFFFFFFFFFFFF:,FFFFFFFF:FFFFFFFFFFFFFFFFFFFFFFF:FFFFFFFFFFFFFFFFFF:FFFFFFF:FFFFFFFFFFFFFFFFFFFFFFFFFF:FFFFFFFF:FFFFFFFFFFFF,FFFFFFF,FFFFFFFFFFFFFFFFFFFFFF:FFFFFFFF,F,FFFFF:FFF,FFFF:FF:FFFFFFFF:F,F,FFFFFF,FF,:FFFF::FFFFFFFFF,F:FFFFFF:FFF
@A00920:152:HGHKKDRXX:2:2107:24849:25989 1:N:0:AGGAGTGG+TGCTAAGT
ACTCCTACGGGAGGCAGCAGTAGGGAATTTTCGGCAATGGGGGGAACCCTGACCGAGCAACGCCGCGTGAAGGAAGAAGGAATTCGTTCTGTAAACTTCTGTTATAAAGGAAGAAAGACGGATGGAGGAAATGACATCCGAGTGACGGTACTTTATGAGAAAGCCACGGCTAACTACGTGCCAGCAGCCGCGGTAATACGTAGGTGGCAAGCGTTATCCGGAATTATTGGGCGTAAAGAGGGAGCAGGCG
+
FF:FF:FFFFFFFFFFFFFFFFFFFFFFFFFFFFFFFFFFFFFFF:FFFFFFFFFFFFFFFFFFFFFFFFFFFFFFF:FFFFFFFFFFFFF:FFFFFFFFFFFFFFFFFFFFFFFFFFFFFFFFFFFFFF:FF:FFFFFFFFFFFFFFFFFFFFFFF:FFFF:FFFFFFFFFFFFFFFFFFFFFFFFFFFFFFFFFFFFF:FFFFFFFFFFFFFFFFFF:FFFFFFF:FFFFFFFFFFFFFFFFF,FFFF
@A00920:152:HGHKKDRXX:2:2107:26042:26083 1:N:0:AGGAGTGG+TGCTAAGT
ACTCCTACGGGAGGCAGCAGTGGGGAATCTTGCGCAATGGCCTAACGGCTGACGCAGCGACGCCGCGTGCGGGAGGAAGGTCTTCGGATCGTAAACCGCTGTCAGGAGGGACGAACTGGTGGGGGAGGCAATGCCTTCACCTTGACGGTACCTCCAGAGGAAGCACCGGCTAACTCCGTGCCAGCAGCCGCGGTAATACGTAGGGGGCTAGCGTTGTCCGGAATCATTGGGCGTAAAGCGCGTGTAGGCG
+
FFFFFFFFFFFFFFFFFFFF::FFFF,FFFFFFFFFFFFFFFFFFFFFFFFFFFF:FFFFFFFFFFFFFFFFFFFFFFFFFFFFFFFFFFFFF:FFFFFFFFF:FFFFFFFFFFFFFFFFF:FFFFFFFFFFF:FFFFF:FFFFFFFFFFFFFFFFFFFFFFFFFFFFFFFFFFF:FFFFFFFF:FF:FFFFFFFFF:FF:FFFFF:FFFFFFF:FF:FFF:FF:F:FFFFFFF:FFFFF:FFFFF:::F
@A00920:152:HGHKKDRXX:2:2107:32208:26804 1:N:0:AGGAGTGG+TGCTAAGT
ACTACTACGGGAGGCAGCAGTGGGGAATTGTTCGCAATGGGCGCAAGCCTGACGACGCAACGCCGCGTGGAGGACGAAGATCTTCGGGTCTTAAACTCATGTCGAGCGGGACGAATGTTCCGCGAGCTAATATCTAGCGGAAGTGACGGTACCGCTAAAGGAAGCCCCGTCTAACTCCGTGCCAGCAGCCCCTGTAATACGGGGGGGGCAAGCGTTGTTCGGAATTACTGGGCGTAAAGGTCTCGTAGGC
+
F,F,FFF:F:,F,FFFFFFFFFFFFFFFFFFFF,FFFFFFF:FF,FF,FFFFFF:FFFFF::FFFFFF:FFFFFFFFFFFFFFF,FFFF,,F,FFFFF,FFF,FFFF,F,,FFF,FFFF:F,F:FFFFFFFFFF:,,FF,FFFFFFF:,FFF,F,FFF:F,FFF,,F,:,F:FFF:FFFFFFFFFFFFFF,F,FF:FFF:FFFF,FFFFFFFFF,F,FF,,FFFF:F,F,,F:FFF,F:F,FFF:FF,F:
@A00920:152:HGHKKDRXX:2:2107:5231:27054 1:N:0:AGGAGTGG+TGCTAAGT
ACTCCTACGGGAGGCAGCAGTGGGGAATATTGGACAATGCCCGCAAGGGTGATCCAGCCATGCCGCGTGCAGGAAGACGGCCCTATGGGTTGTAAACTGCTTTTATACCGGAGAAAACCTCTTCTCGTGAGAAGAGCTGATAGTAGGGTAAGAATAAGCATCGGCTAACTTCGTGCCAGCAGCCGCGGTAAGACGAAGGATGCAAGCGTTATCCGGATTCACTGGGTTTAAAGGGTGCGTAGGAGGGCAG
+
FFFFFFFFFFFFFFFFFFFFFFFFFFFFFFFFFFFFFFFFFFFF,FFFFFFFFFF:FFFF:FFFFFFFFFFFFFFFF:FF,FFFFFF,FFFF,FFF,:FFF,FFFFF:FFFFFFFFFFFFF:FFFFFFFFFF:FFFFFFFF:FFF,FFF:,FFFFFFFFFFFFFFF:FFFFFFFFFFFFF:FFFFFF:FFFFFFFF,FFF:FF,FFFF,F,FFFFFF,FFF:FFFF,:F::,FFFFFFF,:FFFFFFF,F
@A00920:152:HGHKKDRXX:2:2107:25030:27806 1:N:0:AGGAGTGG+TGCTAAGT
ACTCCTACGGGAGGCAGCAGTGGGGAATATTGCACAATGGGCGCAAGCCTGATGCAGCGACGCCGCGTGAGGGATGACGGCCTTCGGGTTGTAAACCTCTTTCAGCAGGGACGATTGTGACGGTACCTGCAGAAGAAGGACCGGCCAACTACGTGCCAGCAGCCGCGGTAATACGTAGGGTCCGAGCGTTGTCCGGATTTATTGGGCGTAAAGAGCTCGTAGGCGGCTCAGTAAGTCAGATGTGAAAACT
+
FFFFFFFFFFFFFFFFFFFFFFFFFFFFF:FFFFFFFFFFF:FFFFFFFFFFFFFFFFFFFFFFFFFFFFFFFFFFFFFFFFFFFFFFF:F:FFFFFFFFFFFFFFFFFFFFFFFFFFFFFFFFFFFFFF:FFFFFFFFFFFFFFF:FFFFFFFFFFFFFFFFFFFFFF,FFFFFFFFFFFFFFFFFFFFFFFFFFFFFFFFFFFFFFFFFFFFFFFF,FFFFFFFFFFFF:FFFFFFF:FFFFFFF,FF
@A00920:152:HGHKKDRXX:2:2107:30454:28307 1:N:0:AGGAGTGG+TGCTAAGT
ACTCCTACGGGAGGCAGCAGTGGGGAATTTTGGACAATGGGCGCAAGCCTGATCCAGCCATTCCGCGTGCAGGATGAAGGCCTTCGGGTTGTAAACTGCTTTTGTACGGAACGAAAAGGCTCTGGTTAATACCCGGGGCTCATGACGGTACCGTAAGAATAAGCACCGGCTAACTACGTGCCAGCAGCCGCGGTAATACGTAGGGTGCGAGCGTTAATCGGAATTACTGGGCGTAAAGCGTGCGCAGGCG
+
,FFF:FFFFFFFFFFFFFFFF,FFFFFFFFFFFFFFFFFFFFFFFFFFFFFFFFFFFFFFFFFFFFFFFFFFFFFFFFFFFFFFFFFF,FFFFFFFFFFFFFFFFFFFFFFFFFFF,F:FFFFFFF:FFFFFFF,FFFF::FFFFFFFFFFFFF,FFFFFF:FFFFFFFFFFFFFFFFFFFFFFFFFFFFFFFFFFFFFFFF::FFFFFF:FFFFFFFFFFF,FFFFFFFFFFFFFFFFFF:FFF:FFFF
@A00920:152:HGHKKDRXX:2:2107:11984:28604 1:N:0:AGGAGTGG+TGCTAAGT
ACTCCTACGGGAGGCAGCAGTGGGGAATATTGGACAATGGGCGAAAGCCTGATCCAGCAATGCCGCGTGAGTGATGAAGGCCTTAGGGTTGTAAAGCTCTTTTACCCGGGAAGATAATGACTGTACCGGGAGAATAAGCCCCCGCTAACTACGTGCCAGCAGCCGCGGTAAGACGTAGGGGGCGAGCGTTGTCCGGATTTACTGGGCGTAAAGCGCGCGTAGGCGGTCTGTTAAGTGTAGAGTGAAAGCT
+
FFFFFFFF:FFFFFFFFFFFFFFFF:FFFFFFFFFFFFFFFFFFFFFFFFFFFFFFFFFFFFFFFFFFFFFFFF:F,FFFFF:FFFFFFFFFFFFFFFFFFFFFFFFFFFFFFFFFFFFFFFFFFFFFFFFFFFFFFFFFFF,FFFF:F:FFFFFFFFFFFFFFFFFFFF,FFFFFFFFFFFFFFFFFFFFFFF:FFFFFFFFFFFFFFFFF:FFFFFFFF:FFFFFFFFF,FFF:FFFFFFFF,FFFFF
@A00920:152:HGHKKDRXX:2:2107:14425:28604 1:N:0:AGGAGTGG+TGCTAAGT
ACTCCTACGGGAGGCAGCAGTGGGGAATATTGCACAATGGGCGGAAGCCTGATGCAGCGACGCCGCGTGAGGGATGACGGCCTTCGGGTTGTAAACCTCTTTCAGCAGGGACGAAGCGCAAGTGACGGTACCTGCAGAAGAAGCGCCGGCCAACTACGTGCCAGCAGCCGCGGTAAGACGTAGGGCGCGAGCGTTGTCCGGATTTATTGGGCGTAAAGAGCTCGTAGGCGGCTTGTCGCGTCGACTGTGA
+
FFF,:,:FFF:F:FFF:FFFFFFF:FFFFFFFF,FFFFF:FFFFFFFFFFFFFF:FFFFFFFFFFFFFFFFF:,FFFFFFFFFFFFFFFFFFFFFFFFFFFFFF:FFFFF:FFF,FFFFFFFFFFFFFF:FFFFFFFFFFFFF:FF:FFFF,FFFFF:FFFFFFFFFFFFF:FFFFFFFFFFFFFFF:FFFFF,FFFFFFF:FFF,FFFFFFFF:FFFFF:FFFF,FFFFFFFFFFFF:FFFF:FFFFFF
@A00920:152:HGHKKDRXX:2:2107:30499:29042 1:N:0:AGGAGTGG+TGCTAAGT
ACTCCTACGGGAGGCAGCAGTAGGGAATCTTCCACAATGGACGAAAGTCTGATGGAGCAATGCCGCGTGAGCGAAGAAGGTTTTCGGATCGTAAAGCTCTGTTGTGAGGGAAGAACAAGTATGGGAGTAACTGCCCGTACCTTGACGGTACCTCATTAGAAAGCCACGGCTAACTACGTGCCAGCAGCCGCGGTAATACGTAGGGAGCAAGCGTTGTTCGGATTTACTGGGCGTAAAGGGCGCGTAGGCG
+
FF,FFFF,,F:FF:FFFFFFFFFFFFFFFFFFFFFF:,FFFF::FFFFF:FFFFFFFFFFFF:FFF:FF:FFFFFFFFFF:FFFFF:FFFFFFFFFFF,FFFFFFFFFFF,F:FFFFFFFFFFF:FFFF:FFF:FFFFFFFFFFFFFFFFFFFFFFFFFFFF,:,FFFFFFFFFFFFFFFFFFFFFFFFFFFFFFFFFFFFF::FFFFF,FF:FFFFFFFFFF,FFFF::FFFFFFFF,FF::FFFFFF:
@A00920:152:HGHKKDRXX:2:2107:21404:29105 1:N:0:AGGAGTGG+TGCTAAGT
ACTCCTAAGGGAGGCAGCAGTGAGGAATATTGGTCAATGGAGGCAACTCTGAACCAGCCAAGTCGCGTGAAGGATGAAGGTCTTATGGATTGTAAACTTCTTTTGCAGGGGAATAAATAGCGTTACGTGTACCGTTTTGCATGTACCCTGCGAATAAGGATCTGCTAACTCCGTGCCAGCAGCCGCGGTAATACGTAGGGTGCGAGCGTTAATCGGAATTACAGGGCGTAAAGCGTGAGCAGGCGGTTAT
+
:,:,F,F,FFFFFFFF,F:,F,F:FFF:F,F,FFFFFFF::F:FFFFFFFFFFFF:F:FFFF:FFFFFFFFFF,F,:FF,::FFFF:FFFF:FFFFFFF,FFF:::F,F,FFF:FF,FFF:F,,FF,FFF,,FFF,F:F:FFF,F:FFFFFF::F:FFFF:F,F:FFFFFF:::,FF:,::F,FFF,F,FFF:FF,FF:F,F,,F::FF,,FF,F,::,,F,,F,FFFF:FF,F,FF,:FF,,:,,::,F
@A00920:152:HGHKKDRXX:2:2107:30246:29857 1:N:0:AGGAGTGG+TGCTAAGT
ACTCCTACGGGAGGCAGCAGTCGAGAATCTTTCGCAATGGGCGCAAGCCTGACGAAGCGACGCCGTGTGAGCGAAGAAGGCCTTCGGGTTGTAAAGCTCTTTCGCTAGGGAACAAGAGATATAGGATAATACCCACGAGATTGGATGGTACGTGGTAAAGAAGCACCGGCGAAATCCGGGCCAGCAGCTGCGGTAATACGGGGGGGGCAAGCCTTGATCGGAATTACGGGGCGGAAAGGGCGCGTAGGCG
+
:FFFFFFFFFFFFFFFFFFFFFFFFFF:,,FFFFFFF:FFFFFFFFFFFFFFFFF,FF::FFFFFFFFF::FFFFF:FF::FFFFFFFF,FFFFFF,:FF,FFFF,,FFFFFF,::,FF:F,FFF,F,F,,,,F:,,:F,F:,F,F:F::,,,FFFFF:F,:FFFFF:F:,,F,,:F:,F,FF::,FFF:,,F,:,F,,FF,FFF,FF:FFF,:F:,FF,F:,FF:F,,FF:,:,,,FF::,:,:,FF,F
@A00920:152:HGHKKDRXX:2:2107:7717:30013 1:N:0:AGGAGTGG+TGCTAAGT
ACTCCTACGGGAGGCAGCAGTGGGGAATTTTGGACAATGGGGGAAACCCTGATCCAGCCATGCCGCGTGAGTGAAGAAGGCCTTCGGGTTGTAAAGCTCTTTCGGCCGGGAAGAAATCGCATCTCCTAATACGGGCTGTGGATGACGGTACCGGCATAAGAAGCACCGGCTAACTACGTGCCAGCAGCCGCGGTAATACGTAGGGTGCGAGCGTTCATCGGAATTACTGGGCGTAAAGCGTGCGCAGGCG
+
FFF,F,FFFF:F:FFFFF:FF:F:FFFFFFFFFFFFFFFFFF:FFFFFFFFFFF:FFFFFF:FFFFF,F,FFF,FF:FFF:::,:FF,F:F,FF,FFFFF,F,:F:FFFF,FFFFFFF:F:FFFFFFFFFF,FFF,FFFFFFFFF,FFF:FFF:F,FF::FFFFFFFFFFF:FFFFFFFFFFFFF:F:FFFFF:F,F:FFFFFFFFFFFF,FFFF,FFFFFFFFF:FFFFFFFF,FFFFF,:FF:FFFFF
@A00920:152:HGHKKDRXX:2:2107:4670:31125 1:N:0:AGGAGTGG+TGCTAAGT
ACTCCTACGGGAGGCAGCAGTGGGGAATATTGCACAATGGGCGCAAGCCTGATGCAGCGACGCCGCGTGAGGGATGACGGCCTTCGGGTTGTAAACCTCTTTCACCTGGGACGAAGGGGTAACTTGACGGTACCAGGGGAAGAAGCACCGGCTAACTACGTGCCAGCAGCCGCGGTAATACGTAGGGTGCAAGCGTTGTCCGGAATTATTGGGCGTAAAGAGCTCGTAGGCGGCTTGTTGCGTCTGCCGT
+
FFFFFF,FFFFFFFFFFFFFFFFFFFFFFFFFFFFFFFFFFFFFFFFFFFFFFFFFFFFFFFFFFFFFFFFFFFFFFFFFFFF:FFFFFFFFFFFFF:FFFFFFFFFF:FFFFFFFFFFF:FFFFFFFFFFFFFFFFFFF,FFFFFFFF:FFF:FFFFFFFFFFFFFFFFF:FFFFFFFFFFFFFFFFFFF:FFFFFFFFFFFF,FFFF:FFFFFFFF:FFFFFF:FFFFF:FF:FFFF,F:FFFFFFFF
@A00920:152:HGHKKDRXX:2:2107:29387:31407 1:N:0:AGGAGTGG+TGCTAAGT
ACTCCTACGGGAGGCAGCAGTAAGGAATATTGCACAATGGGCGCAAGCCTGATGCAGCAACGCCGCGTGCCCGAGGAAGGCCTTCGGGTTGTAAAGGGCTTTTCTGGCTGAAGAGACAGGACGGTAGGCCAGGAATAAGCGTCGGCTAACTACGTGCCAGCAGCCGCGGTAAAACGTAGGACGCGAGCGTTATCCGGATTTACTGGGCGTAAAGCGCGGGCAGGCGGCTGTTCAAGTCGGACGTGAAAGC
+
FF:FFFFFFFFFFFFFFFFFFFFFFFFFFFFFFFFFFFFFFFFFFFFFFFFFFFFFFFFFFFFFFFFFFFFFFFFF,FFFFF:FFFFFFFFFF::FFFFFFFFFFFFFFFFFFFFFFFFFFFFFFFFFFFFFFFFFFFFFFFFFFFFFFFFFFFFFFFFFFFFFFFFFFFF,FFFF,FFFFFFFFFFFFFFFFFFFFFFFFFFFFFFFF,FF:FFFFFFFFFFFFFFFFFFFFFFFFFFFFFFFFFFFFF
@A00920:152:HGHKKDRXX:2:2107:31837:31454 1:N:0:AGGAGTGG+TGCTAAGT
ACTCCTACGGGAGGCAGCAGTGGGGAATTGTTCGCAATGGGCGCAAGCCTGACGACGCAACGCCGCGTGGAGGATGAAGGTCTTCGGATTGTAAACTCCTGTTGCCCGGGACGAAATGCTCAGACCTAATACGTCTGAGTTTGACGGTACCGGGTGAGGAAGCCCCGGCTAACTCTGTGCCAGCAGCCGCGGTAATACAGAGGGGGCAAGCGTTGTTCGGAATTACTGGGCGTAAAGGGCGCGTAGGCGG
+
:FFFFFFFFFFFFFFFFFFFFFFFFFFF:FFFFFFFFFFFFFFFFFFFFFFFFF:FFFFFFFFFFFFFFFFFFFFFFFFFFFFFFFFFFFFFFFFFFF:FF:FFFFFFFFFFFFFFFFFFFFFFFFFFFFFFFFFFFFFFFFFFFFFF:FFFFFFFFFFFFFFFFFFF:FFFF:FFFFFFFFF:FFFFFFFFFFFFFFFFFFFFFFFFFFFFFFFFFFFFFFF::FFF:FFF:FFFFFFFFFFF:FFF:F
@A00920:152:HGHKKDRXX:2:2107:7184:31876 1:N:0:AGGAGTGG+TGCTAAGT
ACTCCTACGGGAGGCAGCAGCAAGGAATTTTGCGCAATGGGCGAAAGCCTGACGCAGCAACGCCGCGTGGGGGATGAAGGCCTTCGGGTTGTAAACCCCTTTTGCGAGGGAAGAAGATCTGACGGTACCTCGCGAATAAGCCACGGCTAACTACGTGCCAGCAGCCGCGGTAATACGTAGGTGGCCAGCGTTGTCCGGAGTTACTGGGCGTAAAGCGCGCGAAGGCGGACTGGTTATTCCGGGGTGAAAG
+
FFFFFFFFFFFFFFFFFFFF,F:FFFFFFFF,FFFFFFFFFFFFFFFFFFFFFF,FFFFFFFFFFFFFFFFFFFFFFFFF:FFFFFF:,FFFFFFFFFFFFFF,F:,FF,FFFFFFFFFFFFF:F::FFFFFF,F:F,F:F,:F,FFFFF:FFFFFF,FFF:FFFFFFF,::FFF,FFFF,,,F,,:FFF:,:FFF,,F,F:FFFF,FFF,:FFF,F,FFF,,:FF,FFFFF,FF,,FFFFF,:FFF:FF
@A00920:152:HGHKKDRXX:2:2107:21784:32049 1:N:0:AGGAGTGG+TGCTAAGT
ACTCCTACGGGAGGCAGCAGTGGGGAATCTTGCGCAATGGGCGAAAGCCTGACGCAGCGACGCCGCGTGAGTGATGAAGGCCTTCGGGTTGTAAAGCTCTGTGGAGAGGGACGAATAAGTGTTGGCTAACATCCAGCATGATGACGGTACCTCTTTAGCAAGCACCGGCTAACTCTGTGCCAGCAGCCGCGGTAAGACAGAGGGTGCAAACGTTGTTCGGAATTACTGGGCGTAAAGCGCGTGTAGGCGG
+
FFFFFFFFFFFFFFFFFFFFFFFFFFFFFFFFFFFFFFFFFFFFFFFFFFFFFFFFFFFFFFFFFFFFFFFFFFFFFFFFFFFFFFFFFFFFFFFFFFFFFFFF:FFFFF:FFFFFFFFFFFFFFFFFFFFFFFFFFFFFFFFFFFFFFFFFFFFFFFFFFFFFFF:FFFFFF:FFFFFF:FFFFF:FFFFF:FF::FFFFF:FFFFF:FFFFF::FFF:FFF:FFFFFFFFFFFF,F:F,FFFFFFF:F
@A00920:152:HGHKKDRXX:2:2107:26024:32158 1:N:0:AGGAGTGG+TGCTAAGT
ACTCCTACGGGAGGCAGCAGTGGGGAATATTGGACAATGGGCGCAAGCCTGATCCAGCCATTCCGCGTGCAGGATGAAGGCCTTCGGGTTGTAAACTGCTTTTGTACGGAACGAAAAGGCTCTGGTTAATACCTGGGGCTCATGACGGTACCGTAAGAATAAGCACCGGCTAACTACGTGCCAGCAGCCGCGGTAATACGTAGGGTGCGAGCGTTAATCGGAATTACTGGGCGTAAAGCGTGCGCAGGCG
+
FFFFFFFFFFFFFFFFFF:FFFFFF:FFFFFFFFFFFFFFFFFFFFFFFFFFFFFFFFFFFFFFFFFFFFFFFFFFFFFFFFFFFFFFFFFFFFFFFFFFFFFFFFFFFFFFFFFFFFFFFFFFFFFFFFFFFFFFFFFFFFFFFFFFF:FFFFFFFFFFFFFFFFFFFFF:FFFFFF:FFFFFFFFFFFFFFFFFFFFFFFFFFFFFFFFFFFFF:FFFFF,FFFFFFFF:F:F:FFFFFF:FFFF,FF
@A00920:152:HGHKKDRXX:2:2107:7581:32377 1:N:0:AGGAGTGG+TGCTAAGT
ACTCCTACGGGAGGCAGCAGTAGGGAATCTTCCGCAATGGGCGAAAGCCTGACGGAGCAACGCCGCGTGAGTGATGAAGGTTTTCGGATCGTAAAACTCTGTTGCCAAGGAAGAACGTTGCGGGGAGTAACTGCCCTGCAAATGACGGTACTTGAGAAGAAAGCCCCGGCTAACTACGTGCCAGCAGCCGCGGTAATACGTAGGGGGCAAGCGTTGTCCGGACTTATTGGGCGTAAAGCGCGCGCAGGCG
+
FFF:,FFFFFFF,:FF,FFFFFFF:,FFFFFFFFFFFFF:F:FFFFFF:FFFFFFF:::FFFFFFFF:FFFFFFFF,FFFFF:FF:FFF::FFFFFF:FFFFFFFF::F:FF:FFF:FFFFF:FFFF:F,FFFFF:FF::FFFF:FFFFF:FFFF,FFFFFF::,:F,FFF:FFF:FFF:,F::FF,FFFFF:FFFFF,FFF,FFFFF,FFF,,,,FF,F:F,,:FFFFFFFFFFFF:F,FF:F,,:FFF
@A00920:152:HGHKKDRXX:2:2107:18973:32659 1:N:0:AGGAGTGG+TGCTAAGT
ACTCCTACGGGAGGCAGCAGTGGGGAATATTGGACAATGGGCGCAAGCCTGATCCAGCAATGCCGCGTGTGTGAAGAAGGCCTGCGGGTTGTAAAGCACTTTCAGTTGGGAAGAAAAGCTCGGGGCTAATACCTTCGGGCCTTGACGTTACCAACAGAAGAAGCACCGGCTAACTCCGTGCCAGCAGCCGCGGTAATACGGAGGGTGCAAGCGTTAATCGGAATTACTGGGCGTAAAGCGCACGCAGGTG
+
FFFFF:,FFFFFFFFFFFFFFFFFFFFFFFFFFFF:F:FFFFFFFFFFFFFFFFF:FFFFFFFFFFFFFFFFFFFFFFFFFFFFFFFFFFFFFFFFFFFF:FFFFFFFFFFFFFFFFFFFFFFFFFFFFFFFFFFFFFFFFFFFFFFFF,FFFFFFFFFFFFF:FFFFFFFFFFFFFFFFFFFFFFFFFFFFFF:FF:FFFFFFFF:FF,FFFFFFFFF:F:FFFFFFFFFFFFFFFF:F:FFF:FFFFF
@A00920:152:HGHKKDRXX:2:2107:26955:32769 1:N:0:AGGAGTGG+TGCTAAGT
ACTCCTACGGGAGGCAGCAGCAAGGAATTTTCCACAATGGGCGCAAGCCTGATGGAGCAACGCCGCGTGGGGGATGACGCTTTTCGGAGTGTAAACCCCTTTTCGAGAGGACGAAGCTAATGACGGTACTCTCGGAATAAGTACCGGCTAACTACGTGCCAGCAGCCGCGGTAAGACGTATGTTCCGAGCGATGTCCGGAGTTACTGGGCGTAAAGCGCGCGCAGGCGGTTTCGTACGTCGGGTGTGAAA
+
FFFF,FF,,FFF:,FFFF::FFFFFFFFFF,,:,FF:F,:FF::::::FFFFF:FF,FFF:FFFFF::FF:FFF,:FFF:F,,,F,FF,F:,FFF:,F,FFFFF:FF:F,:FFF:FF:,F:F:FFF,F:,F,F,FFFFFF,,FF:F,F:,:F,FF::FFFF,FF::F,F::FF:,FFFFF,,:F:FFF,FF,FF:FF,FF:,FFFFF:FFFFFFF,F,FFFFF:F,FF,FF,FFFFFFFF,:FFF,FFFF
@A00920:152:HGHKKDRXX:2:2107:23945:32816 1:N:0:AGGAGTGG+TGCTAAGT
ACTCCTACGGGAGGCAGCAGTCGGGAATTTTGCCCAATGGACGAAAGTCTGAGGCAGCAACTCCGCGTGAGGGATGAAGGCTCTAGGGTCGTAAACCTCTTTTCTCAGGGAAGATCTAAGACGGTACCTGAGGAATAAGCCACGGCTAACTACGTGCCAGCAGCCGCGGTACTACGTAGGTGGCAAGCGTTGTCCGGATTTACTGGGCGTAAAGAGCGCGCAGGCGGCTGGTCAAGTCCGATGTGAAATC
+
FFFFFFFF:FFFFFFFFF:FFFFF,F:,FFF::FFF,F:FFF:FF:FFFFF,FFF,FFFFFFFFFFF:FFFFFF:F:FFFFFFFFFFF:FFFFFFF:FFFFFFFFFFFFF:F:,FFFFF::FFFF,:FFF:FFFFF:FFFF,FFFF,FFFFFFFF:FFFFFFFFFFFFFF,FFFFF:,:FF:FFFFFFFFFFFFFFF:FFFF:FFFFFF:F,FFFFFFFF:FFFFFFFFF,FFFFFFFFFFFFFFFFFFF
@A00920:152:HGHKKDRXX:2:2107:15438:33082 1:N:0:AGGAGTGG+TGCTAAGT
ACTCCTACGGGAGGCAGCAGTGGGGAATCTTGCGCAATGGGCGAAAGCCTGACGCAGCGACGCCGCGTGAGGGAAGAAGGCCTTCGGGTTGTAAACCTCTTTCAGGAGGGACGAAGCTACTCGGGTGAATAGCCCAGAGGGTGACGGTACCTCCAGAAGAAGCCCCGGCTAACTACGTGCCAGCAGCCGCGGTCATACGGAGGATCCAAGCGTTATCCGGAATTACTGGGCGTAAAGAGTTGCGTAGGTG
+
FFFFFFFFFFFFFFFFFFFF:FFFFFFFFF:FFFFF,FFFFFFFFFFFFFFFFFFFFFFFFFFFFFFFFFFFF:FFFFFFFFFFFFFFF:FFFFFFFFFFFFFFFFFFFFFFFFFFFFFFFFFFFFFF,:FFFFFFFFFFFFFFF:FF:FFFFFFFFFFFFFFFF:FFFFFFFFFFFFFFFFFFFFFFFFFFFFFF,FFFFFF:FFFFFF:FFFFFF:FFF,FF:FF:FFFFFF:::FFFF:FFFFFFFF
@A00920:152:HGHKKDRXX:2:2107:13096:33317 1:N:0:AGGAGTGG+TGCTAAGT
ACTCCTACGGGAGGCAGCAGTGGGGAATATTGCGCAATGGGCGGAAGCCTGACGCAGCGACGCCGCGTGGGGGATGACGGCCTTCGGGTTGTAAACCTCTTTCGCTATCGACGAAGCTTTTCGGAGTGACGGTAGGTAGAGAAGAAGCACCGGCCAACTACGTGCCAGCAGCCGCGGTAACACGTAGGGTGCGAGCGTTGTCCGGAATTATTGGGCGTAAAGAGCTCGTAGGCGGTGTGTCGCGTCGGCC
+
FF:FFFFFFFFFFFFFFF:FFFFFFFFF,FFFF:FFFFFFFFFFFFFFF:FFFFFFFFFFFFFFFFFFFFFFFFFFFFFFFFFFFFFFFFFFFFFFFFFFFFFFFF:FFFF:FF:FFFFFFFFFFFFFFFFFF:FFFF:FFFFFFFF:FFFFFFF,FF:FFF,FFFFFFFFFFFFFFFFFFFFFFFF:FFFFFFFFFFFFFFFFFF::F,FFFFFFFFFFFF:FFFFFFFFFF:FF:FFFF:FFFFFFF:
@A00920:152:HGHKKDRXX:2:2107:2998:34585 1:N:0:AGGAGTGG+TGCTAAGT
ACTCCTACGGGAGGCAGCAGTGGGGAATCTTGCGCAATGGCCGAAAGGCTGACGCAGCGACGCCGCGTGCGGGAGGACGCCCTTCGGGGTGTAAACCGCTGTCAGTGGGGAGGAACGGCCCGGGGAGGCAATGCCCCGTGGTTTGACAGTACCCACAGAGGAAGCACCGGCTAACTCCGTGCCAGCAGCCGCGGTAATACGGAGGGTGCGAGCGTTGTTCGGAATTATTGGGCGTAAAGCGCACGTAGGC
+
FFFFF:FFFFFFFFFFFFFFFFFFFFFFFFFFFFFFFFFFFFFFFFFFF:FFFFFFFFFFFFFFFFFFFFFFFFFFF:FFFFF:FFFFFFFFFFFFFFFFFFFFFFFFFFFFFF,FFF:FFFFFF:FFFF,FFFFFF:FFFFFFFFFFFFFFF:FFFFFFFF:FFFFFFFFF,FFFFFFFFF::F:FFFFF:FFF:FFFFFF:FFFFFFFFF:FFFFFFFFFF,,F:FFFFFFFF,FFF:::FFFFFFFF
@A00920:152:HGHKKDRXX:2:2107:5936:35227 1:N:0:AGGAGTGG+TGCTAAGT
ACTCCTACGGGAGGCAGCAGTGGGGAATTGTTCGCAATGGGCGCAAGCCTGACGACGCAACGCCGCGTGTATGAAGAAGGTCTTCGGATTGTAAACTCCTGTTGCCCGGGACGAAACGCTTTGACCTAACACGTCAAAGTCTGACGGTACCGGGTGAGGAAGCCCCGGCTAACTCTGTGCCAGCAGCCGCGGTAATACAGAGGTGGCAAGCGTTGTTCGGAATTACTGGGCGTAAAGGGCGCGTAGGCGG
+
FFFFFFFFFFFFFFFFFFF,F,F:FFFFF,F:,,F,F,FF,FFFF,,::F:,,,F::FFFFFF:FF,,:,:,,F,F,:,,:FFFFF:F:FFFFFFFFFFFFFFF,FFFF:FFFFFF:FF:FFFFFFFFFF:FF,F:,:FF:FF:FFFFFF:FFF,F,F:FFFFFFF:FFFFFFFF,:FFFFFFFFFFFFFFF,FFFF,,F,FF:FFF,F::F,:::FFFF:FF:FFFFFF,:,:FF,F:FF:F:,FF:FF
@A00920:152:HGHKKDRXX:2:2107:29586:35321 1:N:0:AGGAGTGG+TGCTAAGT
ACTCCTACGGGAGGCAGCAGTGGGGAATCTTGCGCAATGGCCGAAAGGCTGACGCAGCGACGCCGCGTGCGGGAGGAAGCCCTTCGGGGTGTAAACCGCTGTAAGAGGGGACGAAAGACCGGGGGAGGCAATGCCCATCGGGGATGAAGGTACCATCAGAGGAAGCACCGGCTAACTCCGTGCCAGCAGCCGCCGTAATACGGAGGGTGCGAGCGGAGTTCGGAATTATTGGGCGTAAAGCGCACGTAGG
+
FF::FFFFFFFFFFFFFFF:FFFF:FFF:FF:FF:FFFFFF:F:FFF:FFFF,FFFFF,F,F:FF:FFFFF,FFFFFFFFFFFF::F,FF:FFFFFF,,:FF,F,,FF:FFFFF:FF,F:F,FFFF::,FFFF::,:,:,,,FFF,:,,F:FFF,:FFFFFFFFFFFF,::FF:F:FFFFFF,FF:F:,F,F,,:FFFFFF,FFFFF,F:,F,:,,,::FF,FF,,FFF,:F,:FFFFFFFFFFF,,F:F
@A00920:152:HGHKKDRXX:2:2107:32063:35540 1:N:0:AGGAGTGG+TGCTAAGT
ACTCCTACGGGAGGCAGCAGTTAGGAATCTTGGGCAATGGGCGCAAGCCTGACCCAGCAACGCCGCGTGGGCGACGAAGCCCTTCGGGGTGTAAAGCCCTTTACCGGGGGACGAATCTGACGGTACCTCGAGAATAAGCCACGGCTAACTACGTGCAAGCAGCCGCGGTAATACGTAGGTGGCAAACGTAGTCCGGAATTACTTGGCGTAATGAGCCCGCAGGCGGCCATGCAAGTTCTGGGTGAAATCT
+
FFFFFFFFFFFFFFFFFFFFF,F:FFFF,FFFF,FFFFFFF,FFFF:FFFFF,F:FFF,FFFFFFFFFFF,FFF:FFFFF,FFFFFFFFFFFFFF,,FFF,F,F:,,FFFFF,FF::,F,:,FFF,,,,F,F:FFF:F:FF,F,:FF:::,FF,FF,,F,:F,FF:,F,FF:F,FFFFF,,,FFF,FF:,FFF,,,:,FFF:F,:,F,,,F,FFF:,FFFFF,F:,FF,,:::FFFF:F,F:F,F,:FFF
@A00920:152:HGHKKDRXX:2:2107:30734:35556 1:N:0:AGGAGTGG+TGCTAAGT
ACTCCTACGGGAGGCAGCAGTCGGGAATTTTGCCCAATGAGCGAAAGCTTGAGGCAGCAACTCCGCGTGAGGGATGAAGGCTCTAGGGTCGTAAACCTCTTTTCTCAGGGAAGATACAAGACGGTACCTGAGGAATAAGCGACGGCTAACTACGTGCCAGCAGCCGCGGTAATACGTAGGTGGCAAGCGTTGTCCGGAAGTATTGGGCGTAAAGCGCGCGCAGGCGGTCCTTTAAGTCTGATGTGAAAGC
+
FFFFFFFFFFFFFFFFFFFFFFFFFFFFFFFFFFFFFFFFFFFFFFFFFFFFFFF:FFFFFFFFFFFFFFFFFFFFFFFFFFFFFFFFFFFFFFFFFFFFFFFFFFFFFFFFFFFFFFFFFFFFFFFFFFFFFFFFFFFFFFFFFFF,FFFFFFFFFFFFFFFFFFFFFF::FF::FFFFFFFFF:FFFFFFF:FFFFF,FFFFFFFFFFFF:FF:FFFFFFFFF:FFFF:FFFFFF:F:F,FFF,:FFF
@A00920:152:HGHKKDRXX:2:2107:7039:36323 1:N:0:AGGAGTGG+TGCTAAGT
ACTCCTACGGGAGGCAGCAGTGAGGAATATTGCACAATGGGCGGAAGCCTGATGCAGCGACGCCGCGTGAGTGAAGAAGTATCTCGGTATGTAAAGCTCTATCAGCAGGGAAGAAAATGACGGTACCTGACTAAGAAGCCCCGGCTAACTACGTGCCAGCAGCCGCGGTAATACGTAGGGGGCAAGCGTTATCCGGATTTACTGGGTGTAAAGGGAGCGTAGACGGCGACGCAAGTCTGGCGTGAAAGCC
+
FFFFFFFFFFFFFFFFFFFFFFFFFFFFFFFFFFFFFFFFFFFFFFFFFFFFFFF:FFFFFFFFF:FFFFFFFFFFFFFFFFFFFFFFFFFFFFFF:FFFFFFFFFFFFFF,FFFFFFFFFFF:FFF:FFF:F:FFFFFFFFFFFFFFFF,FFFFFFFFF,FFFFFFFF:FFFFFFF:FFF::FFFFF,FFFF:,FFF,FFF:FFFFFF:FFFFFFF:F:FFFFFFFFFFFFFFFF:FFF,F,FFF,,:F
@A00920:152:HGHKKDRXX:2:2107:9435:36401 1:N:0:AGGAGTGG+TGCTAAGT
ACACCTACGGGAGGCAGCAGTGGGGAATCTTGGGCAATGGGGGCAACCCTGACCCAGCGACGCCGCGTGGGGGATGAAGGCCTTCGGGTTGTAAACCCCTGTTAGGTGGGACGAACGTCGGGCGGTGATAAGCTGGCCGATCTGACGGTACCACCAGAGGAAGCCCCGGCTAACTCCGTGCCAGCAGCCGCGGTAATAAGTAGGTGGCAAGCGTTGTCCGGATTTACTGGGCGTAAAGGATGCGTAGGCG
+
F,FFF,:F::F:FF::FFFFF:,F:FF,F:,:FFF,F:FFF,:FFF,FFF,:FFFFFFF::,F:F,F,FFF,FF,FFFFFFF,F,FFF:FFFF::F,F,FF,FFFFFFF,F,FF,FF,F:FFFFF,FFFFFFFFF,FFFFFFF:F:FFF::F:,FFFF,FF,F::F:FFF,,:F::,,FFFF::FF:FF,F:,FFFFF,:FFFFF,FFFF,F:F:FFF,,FF::F:FFF,F:FFFFFFFF:,FF,:FF:,
@A00920:152:HGHKKDRXX:2:2108:19316:2096 1:N:0:AGGAGTGG+TGCTAAGT
ACTCCAACGGGAGGCAGCAGTAGGGAATCTTCCACAATGGGCGAAAGCCTGATCCAGCAATGCCGCGTGAGTGATGAAGGCCCTAGGGTTGTAAAGCTCTTTTACCCGGGATGATAATGACAGTACCGGGAGAATAAGCTCCGGCTAACTCCGTGCCAGCAGCCGCCGTAATACGGAGGGAGCTAGCGTTGTTCGGATATACTGGGCGTAAAGCGCACGTAGGCGGCGTCGTAAGTCAGGGGTGAAATCC
+
:,FFF,:F,FFFFFFFF:F:FFF::FFFFFF:FFFFFF:F,FFFF:FFFFFFFFFFFFFFFFFFFFFF,:FFFF:FF:F,,FFFF:F,FFFFFF::F,FFFF,FFFFF,:FFFFFFFF,F:FF,FFFFFF,FFF,FF:FF:,:FFFFFF,,F,FFFFFFFFFFF,,,FFFFF,F:FF,:FFFF:FFF:FFF,FFFFFFFF:,FF:FF,F:FF:F:FFF:F,,FFFFF:F:FFFF,F,F,FFF:FF::,F,
@A00920:152:HGHKKDRXX:2:2108:15989:4507 1:N:0:AGGAGTGG+TGCTAAGT
ACTCCTACGGGAGGCAGCAGTGGGGAATATTGGACAATGGGCGCAAGCCTGATCCAGCCATGCCGCGTGGATGATGAAGGCCCTAGGGTTGTAAAGTCCTTTTAACGGGGAAGATAATGACGGTACCCGTAGAATAAGCCCCGGCTAACTTCGTGCCAGCCGCCGCGGTAATACGAAGGGGGCTAGCGTTGCTCGGAATCACTGGGCGTAAAGGGTGCGTAGGCGGGTCTTTAAGTCAGGGGTGAAATCC
+
,F,:FFF:,FFFFF:FFFFFFFFFFF:,FFF:FF:FFFF,FFFFFFFFFFFFFF,FFFFFFFFFFFFFF:FFF,F::FFF:FFFFFFF:FFFFFFFFFFF:F:FFF,F:FF:FFFFFF,F,FFFFFF::FFFFF:FF:,F,FFF,:FFFFFF:,F,FFFF:F,FFFFF,FFFFF:FF:FFF,FFFFFFFFFFF,FFFFFFFFF,:,FFF:FFFF:::FFFFF,FF,:FFFFFF:FF:FFF:FF,FFFFFF
@A00920:152:HGHKKDRXX:2:2108:4942:4726 1:N:0:AGGAGTGG+TGCTAAGT
ACTCCTACGGGAGGCAGCAGTGGGGAATATTGCGCAATGGGCGAAAGCCTGACGCAGCGACGCCGCGTGCGGGAAGAAGGCCTTCGGGTTGTAAACCGCTTTCAGGAGGGACGAAGCCACTCGGGTTAATAGCCCAGAGGGTGACGGTACCTCCAGAAGAAGCCCCGGCTAACTACGTGCCAGCAGCCGCGGTAATACGTAGGGTGCAAGCGTTGTCCGGAATTATTGGGCGTAAAGAGCTCGTAGGCGG
+
FFFFFFFFFFFFFFFFFFFFFFFFFFFFFFFFFFFFFFFFFFFF:FFFFFFFFFFFFFFFFFFFFFFFFFFFFF,FFFF:FFFFFFFFFFFF:FFFFFFFFFFFFFFFFFFFFFFFFFFFFFFFFFFFFFFFFFFFFFFFFFFFFFFFFF:FFFFFF:FFFFFFFFFF:F:FFFFFFFFFFFFFFF:F:F:FFF:FFF:FF:FFFFFF:FFFFFFFFFFFF:FF,FFF:FFFFFF,FFFFFFFFFF,FF:
@A00920:152:HGHKKDRXX:2:2108:19054:5431 1:N:0:AGGAGTGG+TGCTAAGT
ACTCCTACGGGAGGCAGCAGTAAGGAATATTGGTCAATGGACGCAAGTCTGAACCAGCCATGCCGCGTGGAGGATTAAGGCCCTCTGGGTTGTAAACTCCTTTTATCTGGGAAGAAACCCATATTTTCTAGTGTGGTTGACGGTACCAGATGAATAAGCACCGGCTAACTCCGTGCCAGCAGCCGCGGTAATACGAAGGGTGCAAGCGTTATCCGGATTCACTGGGTTTAAAGGGTGCGTAGGCGGGTTG
+
FFFF:FF:FFFFFFF:FF:FF:FFFFFFFFFFFFFFFFFFF:FFFFFFFFFFFFFFFFFFFFFFFFFFFFFFFFFFFFFFFFFFFFFFF:FFF:FFF:FFFFFFFFFFFFF,F,FFFFFFF:FFFFF:F:FFFFFFFFFFFFFFF:FFFFF,FFFFFFFFFFFF:F:FFFFFFFFFFFFFFFFF:FFFFFFFFFF:FFFFFF:FFFFFFF,FFFFFFFFFFF,FFFFFFFFFFFFFFFFF,:FFFF,FFF
@A00920:152:HGHKKDRXX:2:2108:13792:5588 1:N:0:AGGAGTGG+TGCTAAGT
ACTCCTACGGGAGGCAGCAGTGGGGAATTTTGGACAATGGGGGCAACCCTGATCCAGCCATGCCGCGTGTGTGAAGAAGGCCTTCGGGTTGTAAAGCACTTTCGGCCGGAACGACATCGCGCGAGCTAACACCCCGCGTGGATGACGGTACCGGAAGAAGAAGCACCGGCTAACTACGTGCCAGCAGCCGCGGTAATACGTAGGGTGCAAGCGTTAATCGGACTTACTGGGCGTACAGTGTGCGCAGGTG
+
FF::FFFFFFFFFFFFFFFFFFFFF:FFFFFFFFF,F:FFFFFFFFFFFFFFFFFFFFFFFFFFFFFFFFFFF:FFFFFFFFFFFFFFF,FFFFFFFFFFFFFFFFFFFF,FFF,FFFFFFFFFFFFFFFFFFFFFFFFFFFFFFFFFF,FFFFFFFFFFFFFF,FFFFFF,FFFFFFF:F:FFFFFFFFFFF:F,FFFFFFFF:FFFF,FFFF:FFF:,FF,FFFFFFFFFFFF,FFF:FFFFF:FFFF
@A00920:152:HGHKKDRXX:2:2108:1967:5619 1:N:0:AGGAGTGG+TGCTAAGT
ACTCCTACGGGAGGCAGCAGTGGGGAATCTTGCGCAATGGGCGAAAGCCTGACGCAGCGACGCCGCGTGCGGGAAGAAGGCCTTCGGGTTGTAAACCGCTTTCAGCAGGGACGAAATTGACGGTACCTGCAGAAGAAGCCCCGGCCAACTACGTGCCAGCAGCCGCGGTAACACGTAGGGGGCAAGCGTTCTCCGGATTTATTGGGCGTAAAGAGCTCGTAGGAGGTTCGGTAAGTCGGGTGTGAAAACT
+
FFFFFFFFFFFFFFFFFFFFF,FFF::FFFFFF:FF:F:FFFFFFF,FF:FF,FFFFFFFFFFFFFFFF,,FFFFFFFF,:FFFFFF:,FFFFFFF,:FF,FFFFFF:FFFFFFF:FFFFFFFFFFFFF,,,FFFFFFFFFFFFFFFF,F,FFFFFFFFFF:FFFFFFF:F:FFFF:,FFFFFFFFF,:F,FFFFFFF,F:,FFFF,FFFFFF:FF,FF,FFF:FF,,FFF,FFFFF,F,,F:FFFFF::
@A00920:152:HGHKKDRXX:2:2108:15863:6355 1:N:0:AGGAGTGG+TGCTAAGT
ACTCCTACGGGAGGCAGCAGTGGGGAATTTTGGACAATGGGCGCAAGCCTGATCCAGCCATGCCGCGTGCGGGAAGAAGGCCTTCGGGTTGTAAACCGCTTTTGTCAGGGAAGAAATCTTCTGAGTTAATACCTCGGGAGGATGACGGTACCTGAAGAATAAGCACCGGCTAACTACGTGCCAGCAGCCGCGGTAATACGTAGGGTGCACGCGTTAATCGGAATTACTGGGCGTAAACCGTGCGCAGGCG
+
FFFFFFFFFFFFFFFFFFFFFFFFFFFF:FFFFFFFFFFFFFF:FFFFFFFF:FFFFFFFFFFFFFFFFFFFFFFFFFFFFFFFFFFFFFFFFFFFFFFFFFFFFFFFFFFFFFFFFFFFFFFFFFFF:F:F:FFFFFFFFF,FFFFF:,,FFFFFFFFFF,,FFFFF:FF,,FFFF::F,FFFFFFFFFF,FFF:FFFFFFFF:FFFF,FFFF:FFFFFFF,F:FFF,FF:,FF::,,FF,:F,FFFFF
@A00920:152:HGHKKDRXX:2:2108:3622:6605 1:N:0:AGGAGTGG+TGCTAAGT
ACTCCTACGGGAGGCAGCAGTGGGGAATCTTGGACAATGGGCGCAAGCCTGATCCAGCCATGCCGCGTGAGTGATGAAGGCCCTAGGGTTGTAAAACTCTTTCGGCGGGGACGATAATGACGGTACCCGCAGAAGAAGCTCCGGCTAACTTCGTGCCAGCAGCCGCGGTAATACGAAGGGGGCTAGCGTTGTTCGGAATTACTGGGCGAAAAGCGCGCGCAGGCGGTTTGCCAAGTCAGAGGTGAAAGCC
+
FFFFFFFFFFFFFFFFFFFFFFFFF:FFFFFFFFFFFFFFFFFFFFFFFFFFFF:FFF:FFFFFFFFFFFFFFFFFFFFFFFFF:FFFF:FFFFFFFFFFFFFF,,FFFFFFFFFFFFFFFF:FFFFFFFFFFF:FFFF:FFFFFF:::FFFFF:FFFF,FFFFFFF:FFFFFFFFF:FFFFFFFF:F,,FFFFFFFF:FFFFFFFFF,FF:FFFFF:FF::F:FFFFFFFFFF,:,FFFFFFFFFFFFF
@A00920:152:HGHKKDRXX:2:2108:20989:6809 1:N:0:AGGAGTGG+TGCTAAGT
ACTCCTACGGGAGGCAGCAGTGAGGAATATTGCACAATGGGCGCAAGCCTGACGCAGCGACGCCGCGTGGGTGAAGAAGGATTTCGGTCTGTAAAGCCCTTTTCTGTGTGACGAGAGTGGACGGTAGCACAGGAATAAGTCTCGGCTAACTACGTGCCAGCAGCCGCGGTAAAACGTAGGAGGCAAGCGTTATACGGAGTTACTGGGCGTAAAGAGCGTGCAGGTTGTTGAGTAAGTTGGTTATGAATGC
+
:FFFFFF:FFFFFFFFFFFFFFFFFFFFF:FFFFF:FFFFFFFFFF,FFFF::FFFFFFF:FFFFFFFF,FFFFFF,FFFFFFFFFFFFFFFF,FFF,FFFFF:FFFFFF:FFF,FFFF:F:FFFFFFF,FFF:FF,FF:::::,FFF,::FFF,,,FFFFFFF,FFFF:FFFF::FF,FFF:F:FFF:F,FF:F,,F:FFFFFF,FFFFFFF,,:,:,F:F:FF,:FF,,F,,FFFF,:FFFF::F,,,
@A00920:152:HGHKKDRXX:2:2108:13485:6934 1:N:0:AGGAGTGG+TGCTAAGT
ACTCCTACGGGAGGCAGCAGTAAGGGATCTTGCGACAATGGGCGAAAGCCTGACGCAGCAACGCCGCGTGCGGGATGACGGCCTTCGGGTTGTAAACCGCTTTTCGGGGGGAAGAGGAAGGACGGTACCCCCGGAATAAGTCTCGGCTAACTACGTGCCAGCAGCCGCGGTAAAACGTAGGAGGCGAGCGTTATCCGGATTTACTGGGTGTAAAGCGCGTGTAGGCGGTCGTGCACGTGAGGCGTGAATG
+
F:FFFFFFFFFFFFFFFFFFFFFFFFFFFFFFFFFFFFFFFFFFFFFFFFFFFF:FFFFF:FFFF:FFFFFFFFFFFFFFFFFFFFFFFFFFFFFFFFFFF:FFFFFFFFFF,FFFFFFFFFFFFFFFFF:FFFFFFFF,FFF:F:FF,FFF:FFFFFF:FFF:FF::FFF,,FFF:FFFFFFFFFFFFFF,FFFFFFFFFFFF:FFFFFF::FFFFF,FFFFFFF,FFFFFFFF,:FFFFFFFFFFF,,
@A00920:152:HGHKKDRXX:2:2108:9335:6950 1:N:0:AGGAGTGG+TGCTAAGT
ACTCCTACGGGAGGCAGCAGTAAGGAATATTGGTCAATGGACGAAAGTCTGAACCAGCCATGCCGCGTGGAGGATGAAGGTCCTCTGGATTGTAAACTTCTTTTATATGGGACTAAAAAAGGGTTTTCTAACTCGTCTGACGGTACCATATGAATAAGCACCGGCTAACTCCGTGCCAGCAGCCGCGGTACTACGGAGGGTGCAAGCGTTATCCGGATTCACTGGGTTTAAAGCGTGCGCAGGCGGTTGT
+
FFF,FFFFFFFFFFFFFFFFFFFFFFFFFFFFFFFFFFFFFFFFFF,FF:FFFFFFFFFFF:FFFFFFFFFFFFFFF:FFFFFFFFFFFFFFFF:FF::FFFF:FFFFFFFFF,FFFFF:FF,,:FF::FFFFFFFFFF:F::FFFFFFFFFFF,FFF:FF,FF,:FFFF:FF:F:FF,FFF,FFFFF,F,FF:F,F,FFF:FF:FF:F,F:FF,F,F,FFF,F,F:F:F:FFFF:,F,FF,:FF:F,FF
@A00920:152:HGHKKDRXX:2:2108:16685:7059 1:N:0:AGGAGTGG+TGCTAAGT
ACTCCTACGGGAGGCAGCAGTAGGGAATATTGGTCAATGGATGCAAGTCTGAACCAGCCATGCCGCGTGCAGGAAGAAGGCCCTATGGGTTGTAAACTGCTTTTGCCAGGGGATAAAATTTCCTTGCGAGGAAAATTGAAGGTACCTGGTGAATAAGCCACGGCTAACTACGTGCCAGCAGCCGCGGTAATACGTAGGTGGCAAGCGTTGTCCGGATTTATTGGGTTTAAAGGGTGCGTAGGCGGTCTTA
+
FFFFFFFFFFFFFFFFFFFFFFFFFFFFF,FFFFFFFFFFFFFFFFFFFFFFFFFFFFFFFFFFFFFFFFFFF:FFF,FFFFFFFFFFFFFFFFFFFFFFFFFFFFFFFFFFFFFFF,F:FFFFFFFFFFFF:FFFF:FFFF::FFFFFFFF,FFFF:FFFFFFF,FFFFFFFFFFFF:FFFFFF::FFFFFFF:FFFFFFFFFFFFFFFFFFFFFFFFFFF:FFFFFFFFF,FFFFFFFF:FFFF:FFF
@A00920:152:HGHKKDRXX:2:2108:2944:7153 1:N:0:AGGAGTGG+TGCTAAGT
ACTCCTACGGGAGGCAGCAGTCGGGAATTTTGCCCAATGGACGAAAGTCTGAGGCAGCAACTCCGCGTGAGGGACGAAGGCTCTAGGGTCGTAAACCTCTTTTCTCAGGGAAGATCCAAGACGGTACCTGCAGAAGAAGCGCCGGCTAACTACGTGCCAGCAGCCGCGGTAATACGTAGGGCGCAAGCGTTATCCGGAATTATTGGGCGTAAAGAGCTCGTAGGCGGTTTGTCGCGTCTGCCGTGAAAGT
+
FFFFFFFFFFFFFFFFFFFFFFFFFFFFFFFFFFFFFFFFFFFFFFFFFFFFFFFFFFF,:FFFFFFFFFFFFFFFFFFFFFFFFFFFFFFFFFFFFFFFFFFFFFFFFFF:FFFFFFF,FFFFFFFFFFFFFFFFFFFFFFFFF:FFFFFFFFFFFFFF:FFFFFFFFFF:F:FFFFFFFFFFFFFFFFFFFFFFFF::FFFF:FFFFFFF:FFFFF:,:F:F:FFFFFFFFF::FFFFFFFFFF:FFF
@A00920:152:HGHKKDRXX:2:2108:28393:7420 1:N:0:AGGAGTGG+TGCTAAGT
ACTCCTACGGGAGGCAGCAGTGGGGAATCTTGCGCAATGGACGAAAGTCTGACGCAGCGACGCCGCGTGCGGGAGGAAGCTCTTCGGGGTGTAAACCGCTGTTGCCCGGGACGAAATTCCACTTTCGAGGGGATTGACGGTACCGGGTGAGGAAGCGCCGGCGAACTCTGTGACAGCAGCCGCGGTAATACATAGGGCGAGAGCGTTGTCCGGAATCACTGGGCGTCAAGGGAGCGTAGGTGTCGGCATC
+
FFFFFFFFFFFFFFFFFFFFF:FFFFFFFFFFFFFFFFFFF:FFFF,FFFFF,:FFFFFFFFFFFFFFFFF,FFFFFFFF:FFFFFFF,FFFFFF,FFFFFF,F,F:FFFFFFF:FFFF,FF:F:F::F,FFF,,,F,F,FFFFF:FFFF,FF:FFFFFFFF,FFFFFF,,F,F,F,FF:FFFF,FF:FF:F,,FF:F,,:FFFF,:FFFF,F,:,FF::,FFFF,FF,,FF,,FF:,FFFF,F:,FF,F
@A00920:152:HGHKKDRXX:2:2108:23014:7999 1:N:0:AGGAGTGG+TGCTAAGT
ACTCCTACGGGAGGCAGCAGTCGGGAATTTTGCACAATGGAGGCAACTCTGATGCAGCAATGCCGCGTGAGTGAAGAAGGCCCTTGGGTTGTAAAGCTCTTTCGGCTGGGAAGAAGGGTCCCCTTTCGAACAGGTAGGGGATTTGACGGTACCAGAAGAAGAAGCACCTGCTAACTTCGTGCCAGCAGCAGCGGTAATACGAAGGGTGCAAGCGTTGTTCGGAATTATTGGGCGTAAAGGGCGCGTAGGC
+
FFFFFFFFFFFFFFFFFFFFFFFFFFFFFFFFFFFFFFFFFFFFFFFFFFFFFFFFFFF:FFFFFFFFFFFFFFFFFFFFFFF:FFFFF:FFFFFFFFFFFFF:FFFFFF:FFFFFFFFFFFFFFFFFFFFFFF:FFFFFFFFFFFFFFFFFFFFFFFFF:FFFFFFFFFFFF:FFFFFFFFFFFFFFFFFFFFFFFFFFF:FFFFFFFFFFFFFFFFFFFFFF:FFFFFFFFFFFFFFFFFFFFFFFFF
@A00920:152:HGHKKDRXX:2:2108:29948:8735 1:N:0:AGGAGTGG+TGCTAAGT
ACTCCTACGGGAGGCAGCAGTGGGGAATATTGGACAATGGGGGAAACCCTGATCCAGCAACGCCGCGTGGGGGATGAAGGTCTTCGGATTGTAAACCCCTGTTGGGAGGGGCGAAGGCTTTCGGGCGAACAGTCCGGAAGCTTGACGGTACCTCCAGAGAAATCACCGGCTAACTCTGTGCCAGCAGCCGCGGTAATACAGAGGGAGCGAGCGTTATTCGGAATTATTGGGCGTAAAGGGCGCGTAGGCG
+
FFFFFFFFFFFFFFFFFFFFFFFFFFFFFFFFFFFFFFFFFFFFFFFFFFFF:FFFFFFFFFFFFFFFFFF,FFFFFFFFFFFFFFFFFFFFFFFFFFF::FFFFFFFFFFFFFFFFFFF:FFFFF:FF:FFFFFFFFFFFFF:FFFFFFF:FFFF:FFF:F,F,,F,FF:FFFFFFFF,FFFFFF,FFFFF:FFFFFFFFF,:FF:FFFFFF,F,FF,,FFFFFFF,FFFFFFF,FFFFFFF:F::FFF
@A00920:152:HGHKKDRXX:2:2108:2410:8891 1:N:0:AGGAGTGG+TGCTAAGT
ACTCCTACGGGAGGCAGCAGTGGGGAATATTGGACAATGGGGGCAACCCTGATCCAGCAATGCCGCGTGTGTGAAGAAGGCCTGCGGGTTGTAAAGCACTTTCAGCGGGGAAGAAAAAGTCGGAGCTAACACCTCCGACATTGACGTTACCCGAAGAAGAAGCACCGGCTAACTCCGTGCCAGCAGCCGCGGTAATACAGAGGTGGCAAGCGTTGTTCGGAATTACTGGGCTTAAAGCGCACGTAGGCGG
+
FFFFFFFFFFFFFFFFFFFFFFFFFFFFFFFFF:FFF:FFFFFFFFFFFFFFFFFFFFFFFFFFFFFFFFFFFFFFFFFFFFFFFFFFFFFFFFFFF:FFFFFFFFFFFFFFFFF,FFFFFFFFFFFFFFFFFFFFFFF:FFFFFFF:FFFFFFFFFFF,FFFFFFFFFFFFFFF:FFFFFFFF:FFF:FFFFF:F:F:FFFFFFFFF,FFFFFFFFFFFFFFFFFFFFFFFFFFF:FFFFFFFFFFFFF
@A00920:152:HGHKKDRXX:2:2108:11496:9001 1:N:0:AGGAGTGG+TGCTAAGT
ACTCCTACGGGAGGCAGCAGTGGGGAATTTTACGCAATGGGCGAAAGCCTGACGTAGCGACACCGCGTGAACGAAGAAGCCTTTTGGGGTGTAAAGTTCTGTCAGCAGGGACGAAAAAAATGACGGTACCTGCAGAGGAAGCATCGGCTAACTACGTGCCAGCAGCCGCGGTAAGACGTAGGATGCAAGCGTTGTCCGGATGTATTGGGCGTAAAGAGTTCGTAGGTGGTTTGTTAAGTCTGATGTTAAA
+
F:F,FFFFFFFFFFFFFFFF:FFFFFFFFFFF:FFFFFFFFFFFFFFFFFFFFFFFFFFFFFFFFFFFF:FFFFFFFFFFFFF:FFFFFFFFFF:FFFFFFFFFFF,:FFFFF:FFF:FFF::FFFF:FFFFF:F:FFF:FFFFFFFFFFFFFFFF:FFFFFFFFFFFFFFF:FFFFFFFFFFFFFFFFFFF:F::FFFFF,FF,FFFFFFF:FFF:FFFFF:FFFFFFFFFFFFFF::FFF:FFFFFF:
@A00920:152:HGHKKDRXX:2:2108:7093:10520 1:N:0:AGGAGTGG+TGCTAAGT
ACTCCTACGGGAGGCAGCAGTGGGGAATATTGCACAATGGGGGAAACCCTGATGCAGCAACGCCGCGTGGAGGATGAAGGTCTTCGGATTGTAAACTCCTGTCTTTTGGGACGAAAAAAATGACGGTACCAAAGGAGGAAGCCACGGCTAACTACGTGCCAGCAGCCGCGGTAAAACGTAGGAGGCAAGCGTTATCCGGAGTTACTGGGCGTAAAGCGCATGTAGGCGGTTGGACAAGTTGGTTGTGAAA
+
FF,FFFFFFFFFFFFFFFFFFF:FF,FFFFFFFFFFFFFFFFF:FFFFFFFFFF,FFFFFF,F:FFF:FFFFFFFFFFFFFFF:FFFFFF,FFFFFFFF:FFFFF:FFFFFFFFFFFFFF:FFF:FFFFFFFFFFFFFF:FFFFFFFFFF:FFFF::F,FFFFFF:F:FFFFFFFFFF,FFF:FFFF:FFFF,,FF:FFFFFFF:F,FFFFFFFFF:FF::FFFFFFFFFFF:FFFFFFFFFF,FFFFFF
@A00920:152:HGHKKDRXX:2:2108:12698:10708 1:N:0:AGGAGTGG+TGCTAAGT
ACTCCTACGGGAGGCAGCAGTTTCGAATCTTTCACAATGGGGGAAACCCTGATGGAGCAACGCCGCGTGGGGGATGACGGTCTTCGGATTGTAAACCCCTGTCACTAGGGATAAAACGTCGCGGGCTAATACCTCGCGGCCTGATGTAACCTGGAGAGGAAGGAGTGGCTAACTCTGTGCCAGCAGCCGCGGTAATACGGAGGATCCAAGCGTTATCCGGAATTACTGGGCGTAAAGAGTTGCGTAGGTG
+
:FFFFFFFFFFFFFFFFFFFFFFFFFFFFFFF:FFFFFFFFFFF,FFFFFFFFFFFFFFFFFFFFFFFFFFFFFFFFFFFFFFFFFFF:FFFFFFFFFFFFFFFFFFFFFFFFFFFFFFFFFFFFFFFFFFFFFFFFFFFFFFFFFFFFFFFFF,FFFFF::FFF:FFFFFFFFFFFFFFFFFFFFFFFFFF:F:FFFFFFFFFFFFFF:FFFFFFF::FFFFF,FFFFFFF:FF:F:FFFFFFFFFFFF
@A00920:152:HGHKKDRXX:2:2108:10149:10739 1:N:0:AGGAGTGG+TGCTAAGT
ACTCCTACGGGAGGCAGCAGTGGGGAATATTGGACAATGGGGGCAACCCTGATCCAGCAATGCCGCGTGTGTGAAGAAGGCCTGCGGGTTGTAAAGCACTTTCAGTAGAGAAGAAAAGCCTGGCATTAATACCGCCGGGTCTTGACGTAACCTACAGAAGAAGCACCGGCTAACTCCGTGCCAGCAGCCGCGGTAATACGGAGGGTGCAAGCGTTAATCGGAATTACTGGGCGTAAAGCGCGCGTAGGCG
+
FFFF,F:,FFFF:FFFF:FFFFFFFFFFFFF:FFFFF:F::FFFFFF:FFFFFFFFFFFFFFFFFFFFFFFFFFFFFFFFFF:FF:FFF:FFFFF,FFFFFFFF:FFF:FFF,F:FFF:FFFFFFFFF::F:F:FFFFFF,FFFFFFFFFFFFF:F,FF,FFFFFF,FFFFFFFFFFFFFFFFF:FF:FF,::::FFFF:FF:,:F:,:FFFF,FFFF:FFFFFF:FFF:,:FFFFFF:,,F,,,::,F:
@A00920:152:HGHKKDRXX:2:2108:26033:11287 1:N:0:AGGAGTGG+TGCTAAGT
ACTCCTACGGGAGGCAGCAGTGGGGAATATTGGACAATGGGCGAAAGCCTGATCCAGCAATGCCGCGTGAGTGATGAAGGCCCTAGGGTTGTAAAGCTCTTTTACCCGGGATGATAATGACAGTACCGGGAGAATAAGCCCCGGCTAACTCCGAGCCAGCAGCCGCGGTAATACAGAGGGTGCAAGCGTTGTTCGGAATTACTGGGCGTAAAGCGCGTGTAGGTGGCGAGATAAGTCGGGTGTGAAATCC
+
FF,FFFFFFFFFFFFFFFFFFFFFFFFFFFFFFFFFFFFFFFFFFFF:FFFFFFF:FFFFFFFFFFFFFFFFFFFFFFFFFFFFFFFFFFFFFFFFFFFFFFFFFFFFFFFFFFFFFFFFFFFFFFFFFFFFFFFF:FFFFFFF:,FFFF:FF,FFFFFFFFFFFFFFFF,FFFFF:FFFFFF,FFFFFFF,FFF:FFFFFFF:FF:FFFFF:FFFFFFFFFFFFFFFFFFFFFFF,FFFFFFFFFFFFF
@A00920:152:HGHKKDRXX:2:2108:9127:12352 1:N:0:AGGAGTGG+TGCTAAGT
ACTCCTACGGGAGGCAGCAGTGGGGAATCTTGCGCAATGGCCGAAAGGCTGACGCAGCGACGCCGCGTGCGGGAGGAAGCCCTTCGGGGTGTAAACCGCTGTCAGAGGGGACGAAAGCCCGGGGGAGGCAATGCCCATCGGGGATGACGGTACCCTCAGAGGAAGCACCGGCTAACTCCGTGCCAGCAGCCGCGGTAATACGGAGGGTGCGAGCGTTGTTCGGAATTACTGGGCGTAAAGGGCGCGTAGG
+
F,FFFFFFFFFF:FFFFFFF:FFFFFFFFFFFF:FFFFFFFF,F,FFFFFFFFFFFFFFFFFF,FFFFFFFFF:FFFFFFFFFFFFFFFFFFFFFFF:FFFFFF:FF:FFFFFFF:F::FFF:FFFFFFF,FFFFFFFFFFFFFFFFF:FFFFF:FFFFFFFFFFFFFFFFFF:FFFF:FFFFF:FFFFFFFFF,FFFFFFFFFFFFFF,FFFFFFF:F:,F:F,F:FFF::FFFFFFFFFFFFFFFFF:
@A00920:152:HGHKKDRXX:2:2108:28899:12430 1:N:0:AGGAGTGG+TGCTAAGT
ACTCCTACGGGAGGCAGCAGTAAGGAATATTGCACAATGGATGCAAGTCTGAACCAGCCATGCCGCGTGCAGGAAGACGGCCTTCTGGGTTGTAAACTGCTTTTGCCGGGGGATAAAATGTCCATGCGTGGACCATTGAAGGTACCCGGTGAATAAGCCACGGCTAACTACGTGCCAGCAGCCGCGGTAATACGTAGGTGGCGAGCGTTGTCCGGATTTATTGGGTTTAAAGGGTGCGTAGGCGGCCTAT
+
:FFFFFFFFFFFFFFFFF:FFFFFFFFFFFFFFFFFFFF:FF:F:F:FF:FFF:FFFFFF:,:FFFFFFFFF:FF::F:,FFFFF,F:FF,FFF,FFFFFF,FFFFFF,FFFFF:FFF:FF,FFF:FFFFFF:FFFFFFFFFFFF:FFFFFFFFFFFFFFFFFFFFFFFFFFFFFFFF:FFFFFFFFF:FFFFFFFFFFFFFFFFFFFFFF,FFF,FFF,FF,FFFFFFFFFF:FF:FFFFFFFF::F:F
@A00920:152:HGHKKDRXX:2:2108:29975:12790 1:N:0:AGGAGTGG+TGCTAAGT
ACTCTACGGGAGGCAGCAGTCGGGAATTTTGGGCAATGGGCGAAAGCCTGACCCAGCAACGCCGCGTGAAGGATGAAGTATTTCGGTATGTAAACTTCGAAAGAATGGGAAGAATAAATGACGGTACCATTTATAAGCTCCGGCTAACTACGTGCCAGCAGCCGCGGTAATACGTAGGGAGCAAGCGTTGTTCGGATTTACTGGGCGTAATGGGCGCGTAGGCGGCGCGGTAAGTCACTTGTGAAATCTC
+
FFFFFFFFFFFFFFFFFFFFFFFFF:FFFFFFFFF,FFFFFFFFFFFFFFFFFFFFFFFFFFFFFFFFFFFFFFFFFFFFFFFFFFFFFFFFFFFFFFFFFFFFFFFFFF:FFFFFFFFFFFFFFFFFFFFFFFFFFFFFFFFFFFFFFFFFFFFFFFFFFFFFFFFF,FFFFFFFFFFFFFF,FFFFFFF:FFFFFFFFFFFFFFFFF,,FFFFFFFFFFFFFFFFFFF:,FFF:F:FFFF:FFFF:::
@A00920:152:HGHKKDRXX:2:2108:20989:13291 1:N:0:AGGAGTGG+TGCTAAGT
ACTCCTACGGGAGGCAGCAGTGGGGAATATTGCGCAATGGGCGAAAGCCTGACGCAGCGACGCCGCGTGAGGGACGAAGGCCTTCGGGTCGTAAACCTCTTTCAGCAGGGACGAAGCGAAAGTGACGGTACCTGCAGAAGAAGCACCGGCTAACTACGTGCCAGCAGCCGCGGTAATACGTAGGGTGCAAGCGTTGTCCGGAATTATTGGGCGTAAAGAGCTCGTAGGCGGCTTGTCACGTCTGCTGTGA
+
F:FFF:FF,FFFFFFFFFF:FFFFFF:FFFFFFFFFFFFFFFFF:FFFFFFFFFF:FFF,FFFFFFFFFF:FF:FF:FF:FFFFFFFFFFFF:F:FF:F:FFFFFF:FFFFFFFFFFFFFFFFFFFFFFFFF:FFFFFFF:,FFFFFFFFFFFFFFFFF:FFFF:FFFFFFFFFFFFFF:FFF:FFFFFFFFFFF:F:FFFF:F:FFFF,FFFFFF:F:F:FFFFFFFFFFFFFFFFFF,FFFFFFFFFF
@A00920:152:HGHKKDRXX:2:2108:31141:13463 1:N:0:AGGAGTGG+TGCTAAGT
ACTCCTACTGGAGGCAGCAGTGGGGAATATTGGACAATGGGCGCAAGCCTGATCCAGCAATGCCGCGTGTGTGAAGAAGGCCTGCGGGTTGTAAAGCACTTTAAGCAGGGAAGAAAAGTGGGGGGCTAATACCCTCTCGCGTTGACGTTACCTGCAGAATAAGCACCGGCTAACTCCGTGCCAGCAGCCGCGGTAATACGGAGGGTGCGAGCGTTAATAGGAATTACTGGGCGTAAAGCGCGCGCAGGCG
+
FFFFFFF,,F,F,:F:FFF::FF,FF:F:,:FFFFFF,F,::FFFFFFFF:FF:FF:FFF,,,FFF:,FFFF:FFF:FF,,F:FFFFF::F:FFF:FFF,:FFFFFFF,FFFFFFF:FFF:FFFFFFFF:FFFFFFFFFFFFFFFFFFFFFFFFFFFFF,F:FFF:F:FFFF:FFF,,::F,FFF:FFFFFFF:FFFFF,FFF,::F,FFFFF:FF:,,F,,:F:,F,:F,FFFFFF:FFFFF,FFFFFF
@A00920:152:HGHKKDRXX:2:2108:14705:13777 1:N:0:AGGAGTGG+TGCTAAGT
ACTCCTACGGGAGGCAGCAGTAAGGGATCTTGCGACAATGGGCGAAAGCCTGACGCAGCAACGCCGCGTGCGGGAGGACGGCCTTCGGGTTGTAAACCGCTTTTCGGGGGGAAGAGGAAGGACGGTACCCCCGGAAGAAGTCTCGGCTAACTACGTGCCAGCAGCCGCGGTAAAACGTAGGAGGCGAGCGTTATCCGGATTTACTGGGTGTAAAGCGCGTGTAGGCGGTCCTGCAAGTGGTGCGTGAAAG
+
,:::,:FF,FF:FFFFFFFFFFFFFFF:FF:FF:FFF:FF:FFF:FFFFFFFFFF:FFFF:F:FF,:FFFFF:FFFFFFFFFFFF:FFFFFF:FFFFFFFF:FFFFFFFF:FFF:FFF:FFFF,FFFFFFF::FFFF,FF:FFFFF,FFFFF,FFFFFF:FFFFFFFF:FFF:FF::F:FFFF:F:FFF::F:,FFF,FFFF,::FFFFFFFFFF:FFFFFF:FFFFFFFFFFFFFFFFF,,FFFF,F:F
@A00920:152:HGHKKDRXX:2:2108:9417:18333 1:N:0:AGGAGTGG+TGCTAAGT
ACTCCTACGGGAGGCAGCAGTGGGGAATATTGGACAATGGGGGCAAGCCTGATCCAGCAATGCCGCGTGGGTGAAGAAGGCCTTCGGGTTGTAAAGCCCTTTTGTACGGGAAGAAAAGCTGCCGGTTAATACCCGGTGGTCATGACGGTACCGTAAGAATAAGCACCGGCTAACTCCGTGCCAGCAGCCGCGGTCAGACGGAGGGTGCAAGCGTTGTCCGGAATCACTGGGTGTAAAGGGTGTGTAGGCG
+
FFFFFFFFFFFFFFFFFFFFFFFFFF:FFFFFFFFFFFFFFFFFF:FFFFFFFFFFFFFFFFFFFFFFFFFFFFFFFFFF,FFFFFF:FFFFFFFFFFF:F,,FFF:FFFF,FFF:FFFFFFFF:F,,FFF:,FFF:FFFF:FFFF,FFF:FFF:FFFFFFFFFFFFF::FFFFFF:FFFFF:F:FFFF,FFF,,:FFFFF,FFFF:FFF:FF::FFFF::FF,FFFF:FFF:F,FFFFF,FFFF,,:FF
@A00920:152:HGHKKDRXX:2:2108:29921:18521 1:N:0:AGGAGTGG+TGCTAAGT
ACTCCTACGGGAGGCAGCAGTGGGGAATTGTTCGCAATGGGCGCAAGCCTGACGACGCAACGCCGCGTGGGGGATGAAGGTCTTCGGATCGTAAACCCCTGTCGAGTGGGACGAATGGCCCGCGGTCCAATACACCGTGGGAGTGACGGTACCACTAAAGGAAGCCACGGCTAACTCTGTGCCAGCAGCCGCGGTAATACAGAGGTGGCGAGCGTTGTTCGGAATTACTGGGCGTAAAGGGCGCGTAGGC
+
FFFFFFFFFFFFFFFFFFFFFFFFFFFFFFFFFFFFFFFFFFFFFFFFFFFFFFFFFFFFFFFFFFFFFFFFFFFFFFFFFFF:FFFFFFFFFFFFFFFFFFFFFFFFFFFFFFFFFFFFFFFFFFFFFFFF:FFFFFFFFFFFFFFFFFFFFFFFFFFFFFFFFFFFFFFFFFFFFFFFFFFFFFFFFFFFFFFFF:FFFFFFFFFFF:FFFF:FFFFFFFFFF:FFF:FFFFFFFFFFFFFFFFFFFF
@A00920:152:HGHKKDRXX:2:2108:5113:18834 1:N:0:AGGAGTGG+TGCTAAGT
ACTCCTACGGGAGGCAGCAGTGGGGAATTTTGGACAATGGGCGAAAGCCTGACGCAGCAACGCCGCGTGCGGGATGACGGCCTTCGGGTTGTAAACCGCTTTTCGGGGGGAAGAGGAAGGACGGTACCCCCGGAATAAGTCTCGGCTAACTACGTGCCAGCAGCCGCGGTAAAACGTAGGAGGCGAGCGTTATCCGGATTTACTGGGTGTAAAGCGCGTGTAGGCGGTCGTGCAAGTGAGGCGTGAAAGC
+
FFFFFFFFFFFFFFF,FFFFFFFFFFF:F:FFF:F:FFFFFFFFFFFFFFFFFFFFFFFFFFFFFFFFFFFFFFFFFFFFFFFFFFFFFFFFFFFFFFFFFFFFFFFFFF:FF:FFFFFFFFFFFFFFFF:FFF:FFFFFFFFFFFFF:FFFFFFFFFFFF:FFFFFFFFFFFFFFF,FFFFFFFFFFFFF:FFFFFFFFFFFFFFFFFFF:FFFF:FFF:FFFFFF,FFFFF,FFFFFFFFF,FFFFFF
@A00920:152:HGHKKDRXX:2:2108:11125:19132 1:N:0:AGGAGTGG+TGCTAAGT
ACTCCTACGGGAGGCAGCAGTCGGGAATTTTGCCCAATGAGCGAAAGCTTGAGGCAGCAACTCCGCGTGAGGGATGAAGGCTCTAGGGTCGTAAACCTCTTTTCTCAGGGAAGATACACGACGGTACCTGAGGAATAAGCGACGGCTAACTACGTGCCAGCAGACGCGGTAATACGTAGGTCGCGAGCGTTGTCCGGATTTACTGGGCGTAAAGAGCGCGCAGGCGGCTGGCCAAGTCCGATGTGAAAGC
+
F,FFFF,FFFFFFFF:FFFFF:FFFFFFFFF:FFFFFFFFF:FF,FFFFFFFFF:FFFF:FFFFFFFFFFF,FFFF:F:F:FFFFFF,:FFFF::,,FFFFFFFFFFFFFF,F:FFFF,FFFFFFFF,FFFFFFFFFFF,F:,FF:FFFFFFFFFFFFFFFFF,:FFFF,::FFF:F:F,F:,FFF:FFF:F:FFF::FFF:::FFFFFFFF,F,FFFFFFFF:FFFF:FFFFF,F,F:,FFFF:,,FF,
@A00920:152:HGHKKDRXX:2:2108:16532:19695 1:N:0:AGGAGTGG+TGCTAAGT
ACTCCTACGGGAGGCAGCAGTAAGGAATATTGGTCAATGGACGCAAGTCTGAACCAGCCATGCCGCGTGAAGGATGAAGGTCCTCTGGATTGTAAACTTCTTTTATATGGGAAGAAATCCCGGAATTCTTTCTGGGTTGACGGTACCATAGGAATAAGCACCGGCTAACTCCGTGCCAGCAGCCGCGGTAATACGGAGGGTGCAAGCGTTATCCGGATTCACTGGGTTTAAAGGGTGCGTAGGAGGACTG
+
FFFFFFFFFFFFFFFFFFFFFFFFFFFFFFFFFFFFFFFFFF:FFF,FF::FF:FF:FFFF:,F,FFF:F:,FFF,FFFFF:FF:FFFFFFF:FFF:FFFFFFFFFFFFFFFFFFFFFFFFFFFFFFFF,FFFFFFFFFFFFFFFFFFFFFFFFFFF,FFFFFF:FFFFFFF,FF,FFFFFFFFFFFFFFFFF::FFFFFFFFFFF:FFFFF,:FFFFFFF,,:,F,F:FFF,F,,,F,FFFFF:F:F::
@A00920:152:HGHKKDRXX:2:2108:22715:20071 1:N:0:AGGAGTGG+TGCTAAGT
ACTCCTACGGGAGGCAGCAGTGGGGAATCTTGCGCAATGGCCGAAAGGCTGACGCAGCGACGCCGCGTGTGGGATGAAGCTCTTCGGGGTGTAAACCACTGTTGCCCGGGACGAACGGGCGGATTAATCCGCCGTGACGGTACCGGGTGAGGAAGCACCGGCTAACTCCGTGCCAGCAGCCGCGGTAATACGGAGGGTGCAAGCGTTAATCGGAATTACTGGGCGTAAAGCGTGCGCAGGCGGCTTTGCA
+
FFFFFFFFFFFFFFFFFFFFFFFFFFFFFFFFFFFFFFFFFFFFFFFFFFFFFFFFFFFFFFFFFFFFFF:FFFFFF,FFFF:FFFFFFFFFF,FFFFFFFFFFFFFFFFFFFFFFFFFFFFFFFFFFFFFFFFF:FFFFFFFFFFFFFFFFFFFFFFFFFFFFFFFFFFFFFFFFFFFFFFFFFFFF:FFFFFFFFF:FFFFFFFFFFFFFFFFFFF,,FFFFFF:FF,FFFFFFFFFFFFFFFFFFFF
@A00920:152:HGHKKDRXX:2:2108:26151:20071 1:N:0:AGGAGTGG+TGCTAAGT
ACTCCTACGGGAGGCAGCAGTGGGGAATTGTTCACAATGGGCGCAAGCCTGATGACGCAACGCCGCGTGGGGGATGAAGGTCTTCGGATCGTAAACCCTTGTCGAACGGGAAGAATGACTCGCGTATTAACACTGCGCGGGAATGACGGTACCGTTAAAGGAAGCCACGGCTAACTCTGTGCCAGCAGCCGCGGTAATACAGAGGTGGCAAGCGTTGTTCGGAATCACTGGGCGTAAAGGGCGCGTAGGC
+
FFFFFFFFFFFFFFFFFFFFFFFFFFFFFFFFFFFFFFFFFFFFFFFFFFFFFFFFFFFFFFFFFFFFFFFFFFFFFFFFFFFFFFFFFFFFFFFFFFFFFFFFFFFFFFFFFFFFFFFFFFFFFF:FFFFFFFFFFFFFFFFFF,FFFFFFFFFFFFFFFF:FFFFFFFFFFFFFFFFFFFFFFFFFFFFFFFFFFFFFFFFFFFFFF,FFFF,F:F:FFFFFFFFFFFFFFFFFFFFFFFFFFFFFFF
@A00920:152:HGHKKDRXX:2:2108:24677:20369 1:N:0:AGGAGTGG+TGCTAAGT
ACTCCTACGGGAGGCAGCAGTGGGGAATTTTGCGCAATGGGCGAAAGCCTGACGCAGTAACGCCGCGTGGAGGATGAAGGCCTTCGGGTTGTAAACTCCTGTCAGGAGGAACGACGGGGAAAGGGTGATAAAGCTTTTCCTCCAGACGGTACCTCCAAAGGAAGCCCCGGCTAATTCCGTGCCAGCAGCCGCGGTAATACGGAAGGGGCAAGCGTTGTTCGGAATCATTGGGCGTAAAGGGCGCGTAGGT
+
FFFF:FFFFFFFFFFFFFFFFFFFFFFFFFFFFFFFFFFFFFFFFFFFFFFFFFFFFFFFFFFFFFF:FFFFFFFFFFFFFFFFFFFFFFFFFFFFFFFFFFFFFFFFFFFFFFFFFFFFFFFFFFFFFFFFFFFFF:FF:F:FFFFFF::FFFFFFFFFFF:FFFFFFFF::FFFFFFFFFFFFFFFFFFFFFFF:FFFFF:FFFFFFFFFFFFFFFFF::F::FFFFFFFFFFF,FF,FFFFFF:FFF
@A00920:152:HGHKKDRXX:2:2108:25039:20462 1:N:0:AGGAGTGG+TGCTAAGT
ACTCCTACGGGAGGCAGCAGTGGGGAATATTGCGCAATGGGCGAAAGCCTGACGCAGCGACGCCGCGTGCGGGATGAAGGCCTTCGGGTCGTAAACCGCTGTCGGGAGGGACGAATTCATGACGGTACCTCCAAAGGAAGCACCGGCTAACTCTGTGCCAGCAGCCGCGGTAATACAGAGGGTGCGAGCGTTGTCCGGAATCACTGGGCGTAAAGGGCGCGTAGGTGGCTTGGTAAGTAGGGGGTGAAAT
+
FFF:FFFFFF,F,FFFFFFF:FFFFF,FFFFFFFFFFF::,FFFFFFFFF,:FFF,FFFFFFFFFFFFFF::F:FFFFFFFFFFFFFFFFFFFFFFFFFFFFFFFFFF,F:FFFFFFF:FFFFFF::FFFFFFF:FFFFFF:F:FFFF:FFFFFFFFFFFF,FFF::FFFFF:FFFF:F:FFFFFFFFF,F:FFFFFF::F:FFFFFFFF:::FFFFF:FFFFF,FFFFFFFFFFF:F,FFFFFFFFFF:
@A00920:152:HGHKKDRXX:2:2108:5430:20823 1:N:0:AGGAGTGG+TGCTAAGT
ACTCCTACGGGAGGCAGCAGTGAGGAATATTGGTCAATGGACGAGAGTCTGAACCAGCCAAGTAGCGTGAAGGATGACTGCCCTATGGGTTGTAAACTTCTTTTATACGGGAATAAAGTGAGGCACGTGTGCCTTTTTGTATGTACCGTATGAATAAGGATCGGCTAACTCCGTGCCAGCAGCCGCGGTAATACGGAGGATCCGAGCGTTATCCGGATTTATTGGGTTTAAAGGGAGCGTAGGCGGACGC
+
:FFFFFFFFFFFFFFFFFFFFFFFFFFFFFFFFFFFFFFFFFFFFFFFFFFFFFFFFF:F:FFFFFFFFFFFFFFFFFFFFFF:FFFFFFF:FF:FFFFFFF:FFFFFFFFFFFFFFFFFFFF:FFFFFFFFFF:FFFFFFFFFFFF:FFFFFFFFFFFFFFFFFFFFFFFFFFF,FFFF:FFFFFFFF:FF:FFFFF:FFFFFFFF:,F,FFFFF:,F:FFFF:F:FF,F:FFFFFF:FFFFFFFF:FF
@A00920:152:HGHKKDRXX:2:2108:20211:21465 1:N:0:AGGAGTGG+TGCTAAGT
ACTCCTACGGGAGGCAGCAGTGGGGAATTGTTCGCAATGGGCGCAAGCCTGACGACGCAACGCCGCGTGGAGGATGAAGGTCTTCGGATTGTAAACTCCTGTTGCCCGGGACGAATCGCTTCAACCTAATACGTTGAAGTATGACGGTACCCACTGAGGAAGCATCGGCTTACTACGTGCCAGCAGCCGCGGTAATACGTAGGGGGCAAGCGTTGTCCGGATTTATTGGGCGTAAAGAGCTCGTAGGTGG
+
FFFFFFFFFFFFFFFFFFFFFFFFFFFFFFFFFFFFFFFFFFFFFFFFFFFFFFFFFFFFFFFFFFFFFFFFFFFFFFFFFFFFFFFFFFFFFFFFFFFFFFFFFFFFFFFFFFFFFFFFFFFFFFFFFFFFFFFFF,FFFFFFFFFFFFFFFFFFFFFF:FFFFFFFFFFFFFFFFFFFFFFFFFFFFFFFFFFFFFFFFFFFFFFF,FFFFFFFFFFF:FFFFFFFFFFFFF:F:FFFFFFFFFFFFF
@A00920:152:HGHKKDRXX:2:2108:31358:21605 1:N:0:AGGAGTGG+TGCTAAGT
ACTCCTACGGGAGGCAGCAGTGGGGAATATTGCGCAATGGCCGAAAGGCTGACGCAGCGACGCCGCGTGGGGGAGGAAGGTTTTCGGATCGTAAACCCCTGTTGCCCGGGACGAACTGTTGGTTTAAGCCAACTTGACGGTAACGGGTGAGGAAGCACCGGCTAACTCAGTGCCAGCAGCCGCGGTAATACTGAGGGTGCGAGCGTTGTCCGGAATCACTGGGCGTAAAGCGCGCGTAGGTGGCTTGGTA
+
FF,FF,FFF,:::,FF::,,:FFFFF:F:FFF:FFFFFF:FF:FFF,FFF:FFFF:F:FFFFF:FF,:FFF:F:FFF::,F:FF:FF:FFFFFFFF,FFFFFFF:F:FFFFF::FFF:FFFFFFFF:F,F:FFF:FFF:,FF,:F,FFFF::FFFFFFFFFF::FF:F,::FF:FF:F,:,F,FF::F::F,,F:F:FF,F:::FF:::F,FF:,FF:FF::FFFFFFF:,FFF,FFFFFF:,,F:FF:F
@A00920:152:HGHKKDRXX:2:2108:13169:22044 1:N:0:AGGAGTGG+TGCTAAGT
ACTCCTACGGGAGGCAGCAGTGGGGAATATTGGACAATGGACGAAAGTCTGATCCAGCAATATCGCGTGGGTGATGAAGGCCCTTTTGGTTGTAAAGCCCTTTTGTCGAGGAGGATAATGACCGTACTCGAAGAAAAAGTCCCGGCTAACTCCGTGCCAGCAGCCGCGGTAAAACGTAGGACGCAAGCGTTCTCCGGAGTTACTGGGCGTAAAGCGCGGGCAGGCGGTCTGTCAAGTGGGATGTGAAAGC
+
FFF:FFFFFFFFFFFFFFFFFFFFFFFFFFFFFFFFFFFFFFFFFFFFFFFFFFF,FFFFFFFFFFFFFFFFFF,F:FFFF,F,FFFFFFFFFFFFFFFFFFFFFFFFFFFFFFFFFFFFFFFFFFFFFFFFFFFFFF:FFFFFFFF:FFFFFFFFFFFF:F:FFFFFFF:FFFFFFFF:FFFFFFFFF:F,:FFFFFFFFFFFF:FFFF:FFFF:FFFFF:FFFFFFF,FFFFFFFFFFF,FFFFFFF:
@A00920:152:HGHKKDRXX:2:2108:17806:22279 1:N:0:AGGAGTGG+TGCTAAGT
ACTCCTACGGGAGGCAGCAGTCGGGAATTTTGGGCAATGGGCGCAAGCCTGACCCAGCAACGCCGCGTGAAGGACGAAGTTTTTCGGAATGTAAACTTCACAAGAATGGGAAGAATAAGAGAGGGCTAATACTCCTCTCGATGACGGTACCATTTGTAAGCTCCGGCTAACTCCGTGCCAGCAGCCGCGGTAATACGGGGGGAGCAAGCGTTGTTCGGATTTACTGGGCGTAAAGGGCGCGTAGGCGGCA
+
FFFF:FF:FFFFFFFFFFFFFFFFFFF:FFFFFFFFFFFFFFFFFFFFFF:FFFFFFFFFFFFFFFFFFFFFFFFFFFFFFFFFFF:FFFFFFFFFFFFFFFFFFFFFFFF:FFFF:FF,FFFFFFFFFFFF:FFFFFFFFFFFFFFF:,FFFFFFFF:FFFFFFFFFFF,FFFFFFFFFF,FF:FFFF:FFFF,FFFFFFF:FFFFFF,FFF:FF:FFFFFFFFFFFFFFFF:FFFFFFFF,FFFFFFF
@A00920:152:HGHKKDRXX:2:2108:14651:22326 1:N:0:AGGAGTGG+TGCTAAGT
ACTCCTACGGGAGGCAGCAGTGGGGAATATTGCACAATGGGCGCAAGCCTGATGCAGCGACGCCGCGTGAGGGATGACGGCCTTCGGGTTGTAAACCTCTTTCAGTAGGGAAGAAGCGAAAGTGACGGTACCTGCAGAAGAAGCGCCGGCTAACTACGTGCCAGCAGCCGCGGTAATACGTAGGGCGCAAGCGTTATCCGGAATTATTGGGCGTAAAGAGCTCGTAGGCGGTTTGTCGCGTCTGCCGTGA
+
FFFFFFFFFFFFFFFFFFFFFFFFFFFFFFFFFFFFFFFFFFFFFFFFFFFFFFFFFFFFFFFFFFFFFFFFFFFFFFFFFF,FFFFFFFF:FFFFFFFFFFFFFF,FFF:FFFFFFFFFFFFFFFF:F,FFFFFFFFFFFFFFFFFFFFFFFFFFFFFFFFFFFFFFFFFFFFFFFFFFFFFFFFF:F:FFF:FFFF:FFFFFFFFFFFF:FF,FFFFF:FFFFFFFFFF,F,F,FFFFFFFFFFFF:F
@A00920:152:HGHKKDRXX:2:2108:9218:22842 1:N:0:AGGAGTGG+TGCTAAGT
ACTCCTACGGGAGGCAGCAGTGGGGAATTGTTCGCAATGGGCGCAAGCCTGACGACGCAACGCCGCGTGGAGGATGACGGTCTTCGGATTGTAAACTCCTGTAGCCCGGGACGAAAAGCTCCGACCTAGTACTTCGGAGTCAGACGGTACCGGTGGAGGAAGCCCCGGCTAACTCTGTGCCAGCAGCCGCGCTAATACAGAGGGGGCACGCGATGTTCGGACTAAATGGGCGGAAAGGGCGCGTAGGCGG
+
FFFFFFFFFFFFFFFFFFFFFFFFFFFFFFFFFFFFFFFFFFFFFFFFFFFFFFFFFFFFF:FFFFFFFFFFFFFFFFF,FFFFFFFFF:FFFF:F:FFFF:,F::FFFFF,FFF,FFFFFFFF,:FFF,FF,FF,F:F,,,,:F:,F,,F:,,,FF::F,,,FFFF,FFFF::FF:,F,F::,F,F:,FF,FFF:F,F,FF,FFFFF,,,F,FFFFF:,F,:,F,:,FFFF,:FF,FF,:F:FFF:FFF
@A00920:152:HGHKKDRXX:2:2108:17544:24643 1:N:0:AGGAGTGG+TGCTAAGT
ACTCCTACGGGAGGCAGCAGTGGGGAATTTTGGACAATGGGGGCAACCCTGATCCAGCCATGCCGCGTGAGTGAAGAAGGCCTTCGGGTTGTAAAGCTCTTTCGGCCGGGACGAAATCGCACGCGTGAATATCGCGTGTGGATGACGGTACCGGAAGAAGAAGGACCGGCTAACTACGTGCCACCAGCCGCGGTAATACGTAGGGTCCGAGCGTTAATCGGAATTACTGGGCGTAAAGCGTGCGCAGGCG
+
:FF:FFFFFFFFFFFFFFF:FFFFFFFF:FFF::FFFFFFFFFFF,FFFFFF:FFFFF:FFFFFFFFFFFFFFFFFFFFFFFFFFFFFFFFFF:FFFFFF:FF:FF:FFFFFFF:FFF,FFF:F,:F:::FFFFFF,FFFFFFFF:FFFFFFFFF,FFFF:FFFF:F:FF:F,F:FF,::FF,,,FFF,FF:FFF,FFFF,FFFFFFFFFFF::,F,FFFFFF,,F::F,FFFFF,F,:FFFFFFF:,F:
@A00920:152:HGHKKDRXX:2:2108:11650:25551 1:N:0:AGGAGTGG+TGCTAAGT
ACTCCTACGGGAGGCAGCAGTAGGGAATATTGGTCAATGGATGCAAGTCTGAACCAGCCATGCCGCGTGCAGGAAGAAGGCCTTCTGGGTTGTAAACTGCTTTTGCCGGGGGATAAAATTCCCATGCGTGGGACATTGAAGGTACCCGGTGAATAAGCCACGGCTAACTACGTGCCAGCAGCCGCGGTAATACGTAGGTGGCAAGCGTGGTCCGGATTTATTGGGTTTAAAGGGTGCGTAGGCGGCCTAT
+
FFFFFFFFFFFFFFFFFFFFFFFFFFFFFFFFFFFFFFFFF,FFFFFFFFFFFFFFFFFFFFFFFFFFFFFFFF,FFFFFFFFFFFFFFFFFFFFFFFFFFFFFFFFFFFFFFFFFF:F:FFFFFFFFFFFF:FFFFFFFFFF:FFFFF,:FFFFFFF,FFFFFFFFF:FFFFFFFFFFFFFFFFFFFFFFFFFFFFFFFFFFFFFFF,:FFFF:FFFFFFFFFFFFFFF:FFF:FFFFFFFFFFFFFF:
@A00920:152:HGHKKDRXX:2:2108:29514:25551 1:N:0:AGGAGTGG+TGCTAAGT
ACTCCTACGGGAGGCAGCAGTGGGGAATATTGGACAATGGGCGCAAGCCTGATCCAGCCATGCCGCGTGAGTGAAGAAGGCCCTCGGGTTGTAAAGCTCTTTTGTCCGGAAAGAAAAGCTTTCGGTTAATACCCGGAAGTCCTGACGGTACCGGAAGAATAAGCACCGGCTAACTTCGTGCCAGCAGCCGCGGTAATACGAAGGGTGCAAGCGTTGTCCGGAATCACTGGGCGTAAAGGGCGCGTAGGTG
+
FFFFFFFFFFFFFFFFFFFFFFFFFFFFFFFFFFF:FFFFFFFFFFFFFFFFFFFFFFFFFFFFFFFFFFFFFF,FFFFFF:FFFFFFFFFFFFFFFFFFFFFFFFFFFFFFFFFFFFFFFFFFFFFFFFFFFFFFFFFFFFFFFFFFFFFFFFFFFFFFFFFFFFFFFFF:FFFFFFFFFFFFFFFFFFFFF:F:FFFFFFFFFFFFFFFFFFFF:F:F:F:FFFFFFFFFFFFFFFFFFFFFFFFFFF
@A00920:152:HGHKKDRXX:2:2108:30816:26209 1:N:0:AGGAGTGG+TGCTAAGT
ACTCCTACGGGAGGCAGCAGTGGGGAATATTGGACAATGGGGGAAACCCTGATCCAGCGACGCCGCGTGGGTGAAGAAGGCCCTCGGGTTGTAAATCCCTTTATGAGGGGAAGAAAAGCCTCGACCTAATACGTCGGGGTCTTGACGTAACACATAGAAGAAGCACCGCCTAACTCCGTGCCAGCAGACTCGGAAATACGGAGGGTGCACGCGTTAACCGGATTCACTGTGTTTAAAGGGTGCGTAGGAT
+
F,FFFFFF,FFFF,FFFFFFF,,FFFF:FFFF,FFFFFFF,:FF:FF,F:FF,FFFFF,::F:F:FFFF,::FFF:F,FFFF,,F,FFFF,F,FF,F,,,FF:,F,,FFF,,:,FF,::F,,:FF,FFFFF:FFF:,FFF,F:F:FF,FFF,:F,F:FFFFF,FFF,,,FFFFF:,F,F,FFFFF::,F,F:,,FFFFFF,F::F::FF,:FF,FF,,F,FF:FFF,F,,F,F,F,FF:F,F:FF::F,,
@A00920:152:HGHKKDRXX:2:2108:4426:26349 1:N:0:AGGAGTGG+TGCTAAGT
ACTCCTACGGGAGGCAGCAGTGGGGAATTGTTCGCAATGGGCGAAAGCCTGACGACGCAACGCCGCGTGGAGGATGAAGAATTTCGGTTCGTAAACTCCTTTCGACCGAGATGAATACTCACGGACCTAACACGTCCGTGAGCTGACAGTATCGAGGGAAGAAGCCCCGGCTAACTCCGTGCCAGCAGCCGCGGTAATACGGGGGGGGCAAGCGTTGTTCGGAATTACTGGGCGTAAAGGGTTCGTAGGT
+
F:,:F::F:FFFFFFFF:F:,FF:FF,FFFFFFFFFFFFFFFFFFFFF:FFFFFFF:FFFFF::FF,:FFFFFFFFFFFFFFFFFF:F:FFFFFFFF:FFFFFFFF,FFFFFF:FFFFFFFF,F:FFF::FF:F:F:FFFFF:FFF:FFF,FFFFF,,F::FFFF,,FFFF:FFFFFFF:F:FFFFF,::F:F:F:,FFF:FFFFFFFF::F:F,FFFF:FFF,F,FFF:FFFF:F::F:FFFFFFFFF,
@A00920:152:HGHKKDRXX:2:2108:25283:26365 1:N:0:AGGAGTGG+TGCTAAGT
ACTCCTACGGGAGGCAGCAGTGGGGAATCTTCCGCAATGGACGAAAGTCTGACGGAGCAACGCCGCGTGAGTGATGAAGGATTTCGGTCTGTAAAGCTCTGTTGTTTATGACGAACGTGCAGTGTGTGAACAATGCATTGCAATGACGGTAGTAAACGAGGAAGCCACGGCTAACTACGTGCCAGCAGCCGCGGTAATACGTAGGTGGCGAGCGTTGTCCGGAATTATTGGGCGTAAAGAGCATGTAGGC
+
FFFFFFFFFFF:FFFFFFFFF:FFFFFFFFFFFFFFFFFFFFFFFFFFFFFFFFFFFFFFFFFFFFFFFFFFFFFFFFFFFFFFFFFFFFFFFFFFFFFFFFFFFFFFFFFFFF,FFF:FFFFFFFFFFFFFFFFFFFF:FFFFFFFFFFFFFFFFFF:FFFFF:FFFFFFFFFF::FFFFFF,FFF:FFFFFFF,FFFFFFFFFFFFFFFFFFFFFFFFF::FFFFFFFFFFFF,FFFFFFFFFFFFFF
@A00920:152:HGHKKDRXX:2:2108:18240:26506 1:N:0:AGGAGTGG+TGCTAAGT
ACTCCTACGGGAGGCAGCAGTAGGGAATATTGGTCAATGGATGCAAGTCTGAACCAGCCATGCCGCGTGCAGGAAGAAGGCCTTCTGGGTTGTAAACTGCTTTTGCCGGGGGATAAAAAGCTCATGCGTGAGCAATTGAAGGTACCCGGTGAATAAGCCACGGCTAACTACGTGCCAGCAGCCGCGGTAATACGTAGGTGGCAAGCGTTGTCCGGATTTATTGGGTTTAAAGGGTGCGTAGGCGGCCTAT
+
FFFFFFFFF::FFFFFFFFFFFF:FFFFFFFFFFFFFFFFFFFFFF::FF:F:FFFFFFFFFFFFFFFFFFFFF:FFFFFFFF::FFFFFFFFF::FFFFFFFFFFFFFFF:FFFFFF:FFF:FFFFFFFFFFF,:FFFFFFF,FF:FFFFFFFFFFFFFFFFFF:FFFF:FFFFFFFFFFFFFFFFFF,:,FFFFFFF:F:F,FFFF:FFFFFFF::FFFFFFFFFFF:,F,FFFF:FFFF:FFFFFFF
@A00920:152:HGHKKDRXX:2:2108:10637:26866 1:N:0:AGGAGTGG+TGCTAAGT
ACTCCTACGGGAGGCAGCAGTGGGGAATATTGGACAATGGGGGCAACCCTGATCCAGCAATGCCGCGTGTGTGAAGAAGGCCTGCGGGTTGTAAAGCACTTTCAGAGGGGAAGAAAAAATCGGAGCTAATACCTCCGATCTTGACGTTACCCTTAGAAGAAGCACCGGCTAACTCCGTGCCAGCAGCCGCGGTAATACGGAGGGTGCAAGCGTTAATCGGAATTACTGGGCGTAAAGCGCACGCAGGTGG
+
:FFFFFFFFFFFFFF:FFFF:FFFFF,FFFFFFFFFFFFFFFFF,,FFFFFFFFFFFFFFFFFFF:FFFFFFF,FF:FFFFFFFF:FF:FFFFFFFFFFFFFFFFFFFFFFFFFFFFFFFFFFFFFFFFFFFFFFFFFFFFF:FFFFFFFFFFF,::FFFFFFFFF:FFFFFFFFFFFFFFF:F,FFFFFFFFFFF:FFFFFFFFFFF:FFFFF,F:FFFF,FFFFF:FFF:FFFFFFFFFFF,:FFF:,
@A00920:152:HGHKKDRXX:2:2108:30734:27289 1:N:0:AGGAGTGG+TGCTAAGT
ACTCCTACGGGAGGCAGCAGTCGGGAATTTTGGGCAATGGGCGAAAGCCTGACCCAGCAACGCCGCGTGAAGGATGAAGTATTTCGGTATGTAAACTTCGAAAGAATAGGAAGAATAAATGACGGTACTATTTATAAGCTCCGGCTAACTACGTGCCAGCAGCCGCGGTAATACGTAGGGAGCAAGCGTTGTTCGGATTTACTGGGCGTAAAGGGCGCGTAGGCGGCGTGTCAAGTCGATTGTGAAATCT
+
FFFF:FFFFFFFFFFFFFFFFFF:FFFFFFFFFFFFFFFFFFFFFFFFFFF:FFFFFFF,FFFFFFFFFFF:FFFFFFFFFFFFFFFFFFFFFFFFFFFFFFFFFFFFFFFFFFFF:FFFFFFFFFFFFFFFFFFF:FFFFFFFFFFFFFFFFFFFFFFFFFFFFFFFFFFFFF:FFFFFFF,F:FFFFFFFFFFFFF:FFFFFFFFFFFFFFF:FFFFF,FFF:F:FFFF:FFF:FFFFFFFF:FFF:F
@A00920:152:HGHKKDRXX:2:2108:29351:27868 1:N:0:AGGAGTGG+TGCTAAGT
ACTCCTACGGGAGGCAGCAGTGGGGAATATTGGACAATGGGCGAAAGCCTGATCCAGCCATGCCGCGTGAGTGATGAAGGCCTTAGGGTTGTAAAGCTCTTTAAGTAGGGAAGATAATGACGGTACCTACAGAATAAGCCCCGGCAAACTACGTGCCAGCAGCCGCGGTAACACGTAGGGGGCGAGCGTTGTACGGAATTAGTGGGCGTAAAGAGCACGTAGGAGGGTCGGTAAGTAGGTTGTGAAAACA
+
:FFFFF:FFFFFFFFFFFFFFFFFFFFFFFFFFFFFFFFFFFFFFFFFFFFFFFFFFFFFFFFFFFFFFFFFFF:FFFFFFFFFFFFFFFFFFFFFFFFFFF,F,::FFFF:FFFFFFFFF,FFFFFF:,FFFF,FFFFFFFFFF,FFFFFFFFFFFFFF,FFFFFFFFFF,FFF,FFFFFFF,FFFFFFFF,FFFF,FFF,FFFFFFFFFFF:FF::FFFFF:FF,F,FFFFFFF,,F,FFFFFFFFF,
@A00920:152:HGHKKDRXX:2:2108:32461:28181 1:N:0:AGGAGTGG+TGCTAAGT
ACTCCTACGGGAGGCAGCAGTGGGGAATATTGCACAATGGGGGAAACCCTGATGCAGCGACGCCGCGTGAGCGATGAAGTATTTCGGTATGTAAAGCTCTATCAGCAGGGAAGAAAATGACGGTACCTGACTAAGAAGCCCCGGCTAAATACGTGCCAGCAGCCGCGGTAATACGTATGGGGCGAGCGTTATCCGGATTCATTGGGCGTAAAGCGCGCGTAGGCGGAGCGCTAAGCGGGACCTCTAACCC
+
FFFFFFFFFFFFFFFFFFFFFFFFFFFFFFFFFFFFFFFFFFFFFFFFFFFFFFFFFFFFFFFFFFFFFFFFFFFFFFFFFFFFFFFFFFFFFFFFFFFFFFFFFFFF:FFFFFFFFF:FFFFFFFFFFFFFFFFFF:FF,FFFFFFFFF,FFFFFFFFFFFFFFFFFFFFFFFFFFF::F,FFFFFF:FFFFF::FFFFFFF,FF:FF::FFFFFFFFFFF,FFFFF:F,:::FFFFFFFFFFFFFFFF
@A00920:152:HGHKKDRXX:2:2108:8929:28479 1:N:0:AGGAGTGG+TGCTAAGT
ACTCCTACGGGAGGCAGCAGTGGGGAATATTGGACAATGGGCGCAAGCCTGATCCAGCAACGCCGCGTGGAGGACGAAGGTCTTCGGATCGTAAACTCCTGTCAGGCGGGACGAAGGCTGCGGGGAAAATAATCACGAAGATTGACGGTACTGCCAGACGAAGCACACGCTAACTCAATGCCAGCAGCAGCGGTAATACCGAGGGTGCTAGCGATGAACGGAAACACTGGGCGTAAAGGGCGCGTAGGAC
+
FFFF,FF,,:FFFFFFFFFFFFFF:FFFF:F,:FFFFFF:FFF,FF:FF:FF,F:F:FFFFFFFFFFFFFFFFFFFFFF,FFFF:F:FF,FFFFFF:FFFFF:F,,,FFF::,F:F,F,:FF,,F,::,,FFF,:F,,FF,,:,FFF,FFFF,:FF,:,FF:,,FF,,,:F:F:,F,,F,FF:FFF,,,,:FFFFFFFF,F:F,FFF:,F,FF:,,,,F,,FF,FFF,,:FFFF,FF,:FFF:,,FF::,
@A00920:152:HGHKKDRXX:2:2108:25780:29794 1:N:0:AGGAGTGG+TGCTAAGT
ACTCCTACGGGAGGCAGCAGTCGAGAATTTTTCTCAATGGGGGAAACCCTGAAGGAGCGACGCCGCGTGTGGGATGAAGGGTTTCGATCCGTAAACCACTGTCATTCGCGAACAATGCTCATTGTTTAAGAGATGATGAGTTGATAGTAGCGGAAGAGGAAGGGACGGCTAACTCTGTGCCAGCAGCCGCGGTAATACAGAGGTCCCGAGCGTTGTTCGGATTCACTGGGCGTAAAGGGTGCGTAGGTGG
+
FFFFFFFFFFFFFFFFFFFFFFFFFFFFFFFFFFFFFFFFFFFFFFFFFFFFFFFFFFFFFFFFFFFFFFFFFF:FFFFFFFFFFFFFFFFFFFFFFFFFFFFFFFFFFFFFFFFFFFFFF:FFFFFF:FFFFFFFFFFFF::FFFFFFFFFFFF:FFFFF:FFFFFFFFFFFFFFFFFFFFFFFFFFFFFFFFFFFFFFFFFFFFFFFFFFFFFFFFFFFFFFFFFFFFFFFFFFFFFFFFFFFFFFFF
@A00920:152:HGHKKDRXX:2:2108:18177:29966 1:N:0:AGGAGTGG+TGCTAAGT
ACTCCTACGGGAGGCAGCAGTGGGGAATTTTGGACAATGGGGGAAACCCTGATCCAGCCATGCCGCGTGTGTGAAGAAGGCCTTCGGGTTGTAAAGCACTTTCGGACGGAACGAAATCGGCGAGGTGAATATCCTCGCTGGATGACGGTACCGTAAGAAGAAGCACCGGCTAACTACGTGCCAGCAGCCGCGGTAATACGTAGGGTGCGAGCGTTAATCGGAATTACTGGGCGTAAAGTGTGCGCAGGCG
+
FFFFFFFFFFFFFFFFFFFFFFFFFFFFFFFFFFFFFFFFFFFF:FFFFFFFFFFFFFFFFFFFFFFFFFFFFFFFFFFFFFFFFFFFFFFFFFFFFFFFFFFFFFFFFFFFFFFFFFFFFFFFFFFF:F:FFFFFFFFFFFFFFFFFFFFFFFFFF:FFFFFFFF:FF:FFFFFFFFFFFF:FFFFFFFFFFF,FFF:FF:FFFFFFFFFF:FFFFF:F:F:F::FFFFFFFFFFFFFFFFF,FFFFFF
@A00920:152:HGHKKDRXX:2:2108:15302:30029 1:N:0:AGGAGTGG+TGCTAAGT
ACTCCTACGGGAGGCAGCAGTGGGGAATTTTGGACAATGGGGGAAACCCTGATCCAGCCATTCCGCGTGAGTGAAGAAGGCCTTCGGGTTGTAAAGCTCTTTTGTCCGGAACGAAACGGTGGACGTGAATATCGTCCATTACTGACGGTACCGGGTGAGGAAGCACCGGCTAACTCCGTGCCAGCAGCCGCGGTAATACGGAGGGTGCGAGCGTTGTCCGGAATCACAGGGCGTAAAGGGCGCGTAGGTG
+
F,:FF:FF,F:::,FFFFF,FFFFFFFFF:::FFFFF,FFF:::FFF,F:FFFFFF,FFF:FFF:FF:FF::FF:,FFFFFFF:F,:FFFFFFF:F:F:FFFF,:FFFFFFFFFFFFF:FFFFF:FF,FFF:F:FFFF:::FF:FFFFFF,F:FFFF,FF,:,FF:F:,FF:FFF,FF:FFFFF:FF,:FFFFFFFFFFFF,F:,FFFFFFF:FFFFFF:F,FFFFF,FF,FFFFFFF,FFFFFF:F:FF
@A00920:152:HGHKKDRXX:2:2108:15393:30499 1:N:0:AGGAGTGG+TGCTAAGT
ACTCCTACGGGAGGCAGCAGTGGGGAATTTTGGACAATGGGCGCAAGCCTGATCCAGCAATGCCGCGTGCAGGAAGAAGGCCTTCGGGTTGTAAACTGCTTTTGTACGGAACGAAACGGTCTGGGTTAATACCCTGGGCTAATGACGGTACCGTAAGAATAAGCACCGGCTAACTACGTACCAGCAGCCGCGGTAATACGTAGGGTGCAAGCGTTAATCGGAATTACTGGGCGTAAAGCGTGCGCAGGCG
+
FFFFFFFFFFFFFFFFFFFFFFFFFFFFFFFFFFFFFFFFFFFFFFFFFFFFFFFFFFFFFFFFFFFFFFFFFFFFFFFFFF:FFFFFFFFFF,FF:FFFFFFFFFFFFFFF,FFFF,FFFFFF,FFFFFFFFF:FF:FFFFFFFFFFFFFFFFFFFFFFFF:FFFF:FFFFFF:FFFFFFFFFFFFFFFFFF,FFFFFFFFFF:FFFF,,FFFFFFFFFFFFFF,FFFFFFFF:FFFFFF:F:FFFFFF
@A00920:152:HGHKKDRXX:2:2108:9616:30953 1:N:0:AGGAGTGG+TGCTAAGT
ACTCCTACGGGAGGCAGCAGTGGGGAATATTGGACAATGGGCGAAAGCCTGATCCAGCAATTCCGCGTGGGTGAAGAAGGTCTTCGGATTGTAAAGCCCTTTCGTTGGGGACGATGATGACGGTACCCAAAGAATAAGCCCCGGCTAACTTCGTGCCAGCAGCCGCGGTAATACGAAGGGTGCAAGCGTTGTCCGGAATTACTGGGTGTAAAGGGAGCGCAGGCGGGAAGACAAGTTGGAAGTGAAAACC
+
FFFFFFFFFFFFFFFFFFFFFFFFFFFFFFFFF,FFFFFFFFFFFFFFFFFFFFFFFFFFFFFFFFFFFFFFFFFFFFFFFFFFFFFF,FFF:FFFFFFFFFFFFFFFFFFFFFFFFFFFFFF::FFFFFFF:F,F:FFFFFFFFF:F:F,FFFFFFFFF:FFFFFFFFF::FF::FFFFFFFFFF:::FFF:,FFFFF,FFFFFF,FFFFFF:F,FF:FFFFFFFF,FF:F::FF,FFFFFFFFFF:F,
@A00920:152:HGHKKDRXX:2:2108:20546:31313 1:N:0:AGGAGTGG+TGCTAAGT
ACTCCTACGGGAGGCAGCAGTGGGGAATATTGGACAATGGGCGAAAGCCTGATCCAGCCATGCCGCGTGAGTGATGAAGGCCTTAGGGTTGTAAAGCTCTTTCAGTGGGGAAGATAATGACGGTACCCACAGAAGAAGCCCCGGCTAACTTCGTGCCAGCAGCCGCGGTAATACGTAGGTGGCAAGCGTTGTCCGGAATTATTGGGCGTAAAGCGCGCGCAGGCGGTCCTTTAAGTCTGATGTGAAAGCC
+
F:FFFFFFFFFFFFFFFFFFFFFFFFFFFFFFFFFFFFFFFFFFFFFFFFFFFFFFFFFFFFFFFFF,FFFFFFFFF,FFFFFFFFFFF:FFFFFFFFFFFFFFFFFFFFFFFF:F:FFFFFFFFFFFFFFFFFFFFFFFFFFFFF,FFFFFFFFFFFFF:FFFFFFFF,FFFFFFFFFFFFFFFFFFFFFFFFFFFFFF,FFFFFFFFFFFFFFF::F:F:FFFFFFFFF::FFFFFFF:FFFFFFFFF
@A00920:152:HGHKKDRXX:2:2108:8883:31626 1:N:0:AGGAGTGG+TGCTAAGT
ACTCCTACGGGAGGCAGCAGTGGGGAATCTTGCGCAATGGTCTAACGACTGACGCAGCGACGCCGCGTGCGGGAGGAAGGTCTTCGGATCGTAAACCGCTGTCGGGAGGGAAGAAGCGACCCGGGGGGAAATACCCGGGTTCTGACGGTACCAGAGGAATAAGCACCGGCTAACTCCGTGCCAGCAGCCGCGGTAATACGGAGGGTGCAAGCGTTATCCGGATTCACTGGGTTTAAAGGGTGCGTAGGTG
+
FFFFFFFFFFFFFFFFFFFF:FFFFFFFFFFFFFFFFFFFFFFFFFFFFFFFFFFFFFFFFFFFFFFFFFFFFFFFFFFFFFFFFFFFFFFFFFFFFFFFFFFFFFFFFFF:FFFFFFFFFFFFFFFFF,:FFFFFFFFFFFFFFFFFF:FFFF:FFFFFF:FFFFFFFFFFFFFFFFFFFFFFFFFFFFFFFFFFFFFFFFFFFFFFF:FFFFF:FFFFFFFFFFFFFFFF:FF::FFFFFFFFFFFFF
@A00920:152:HGHKKDRXX:2:2108:26187:31720 1:N:0:AGGAGTGG+TGCTAAGT
ACTCCTACGGGAGGCAGCAGTGGGGAATATTGCGCAATGGTCGAAAGACTGACGCAGCGACGCCGCGTGTGGGAGGAAGCCCTTCGGGGTGTAAACCACTGTCGGGAGGGACGAACCCCGGACGGGCAAATAGCCCGGACGGCTGACGGTACCTCCAAAGGAAGCACCGGCTAACTCCGTGCCAGCAGCCGCGGTAAGACGGAGGGTGCAAGCGTTGTTCGGAATTACTGGGCGTACAGAGCGGGCAGGT
+
FFFFFFFF:FFFFFFFFF:FFFFFFFFF:FFFF,FFFFFFFFFFFF:FFFFFFFFFFFFFFFFFFFFFFFFFFF:FF:FFFFFFFFFFFFFFFFFFFFFFFFFF:FFFFFFFFFF:FFFF:FFF:FFFFFFF,FFFFFFFFFFFFFFFFFFFFFFFFFFFFF:FFF:F::FFFFFFFFFFFFFF:FFFFFFF:FFFFFFFFFFFFFFFFF:FFFFFFFFFFFF,:FFF:F::FF,:,FF,FFFF:F:FFF
@A00920:152:HGHKKDRXX:2:2108:11641:32174 1:N:0:AGGAGTGG+TGCTAAGT
ACTCCTACGGGAGGCAGCAGTGGGGAATCTTGCGCAATGGCCGAAAGGCTGACGCAGCGACGCCGCGTGAGGGATGAAGGCCTTAGGGTTGTAAACTTCTAATAGAGGGACGATGGTGACGGTACCTCTTGATTAGCACCGGCTAACTCCGTGCCAGCAGCCGCGGTAATACGGAGGGTGCGAGCGTTATCCGGAATCACTGGGCGTAAAGGGCACGTAGGCGGTTTGTTAAGTCTGATGTTAAAGACTG
+
FF:FFFFFFFFFFFFFFFFFFFFFFFFFFFFFFFFFFFFFFFFFFFFFFFFFFFFFFFFFFFFFFFFFFFFFFFFFFFFFFFFFFFFFFFFFFFFFFFFFFFFFFFFFF:FFFFFFFFFFFFF:FFFFFFFFFFFFFFFFFFFFFFFFFFFFFFFFFFFFFFFFFFFF:FFFFF:FFFFFFFFFFFFFFFFFFFFFF:FFFFFFFFFFF,FF:FFFFF:FFFFFFFFFFFFFFFFFFFFFFF:F,FFF:F
@A00920:152:HGHKKDRXX:2:2108:20157:32550 1:N:0:AGGAGTGG+TGCTAAGT
ACTCCTACGGGAGGCAGCAGTCGAGAATTTTTCTCAATGGGCGCAAGCCTGAAGGAGCGACGCCGCGTGGGGGATGAAGGGTTTCGATCCGTAAACCCCTGTCATTTGTGAACAATGGTCATTGTTTAAGAGATGGTGACTTGATAGTAATGAAAGAGGAAGGGACGGCTAACTCTGTGCCAGCAGCCGCGGTAATACAGAGGTCCCGAGCGTTGTTCGGATTCACTGGGCGTAAAGGGTGCGTAGGTGG
+
FFFFFF::FFFFFFFFFF:FFFFFFFFFFFFFFFFFFFFFFFFFFFFFF:FFFFFFFFFFFFFFFFF:FFFFF:FFF:FFFFFFFFFFFFFFFFFF:FFFFFF:FFFFFFFFF:FFFFFFFFFFFFFF:FFFFFFFFFFFFFFFFFFFFF:FFFFFFFFF:FFFFFFFFFFFFFFFFFFFFFFFFFFFFFFFFFFF,:F::FF:FFFFFFFFFFFFF:FFF:FFFFF,FFF:FF,,,:FFFFFF:FFFFF
@A00920:152:HGHKKDRXX:2:2108:24686:32628 1:N:0:AGGAGTGG+TGCTAAGT
ACTCCTACGGGAGGCAGCAGTTAGGAATCTTCGGCAATGGGCGCAAGCCTGACCGAGCGACGCCGCGTGAAGGATGAAGGCCCTCGGGTCGTAAACTTCTAAAAGAGGGACGATAGTGACGGTACCTCTTGAAAAGCACCGGCTAACTCCGTGCCAGCAGCCGCGGTAATACGGAGGGTGCTAGCGTTATCCGGAATCACTGGGCGTAAAGGGCGCGTAGGCGGTCTGTTAAGTCCGATGTTAAAGACTG
+
F:FFFFFFFFFFFFFFFFFFFFFFFFFFFFFFFFFF:FFFFFFFFFFFFFFFFFFFFFFFFFFFFFFFFFFFFFFFFFFFFFFFFFFFFFFFFFFFFFFFFFFFFFFFFFFFFFFFFFFFFFF:FFFFFFFFFF:FFFFFFFFF,FFFFFF:FFFFFFFFFFF:FFF:FF:FFFFFFFFFFFFFF:FFFF::FFFFFFFFFFFFFFFFFFFFFF:FFFFFFFFFFFFFFF,FF:FFF,FFF:,,:,FFFF
@A00920:152:HGHKKDRXX:2:2108:3278:32690 1:N:0:AGGAGTGG+TGCTAAGT
ACTCCTACGGGAGGCAGCAGTGAGGAATATTGGGCAATGGACGCAAGTCTGACCCAGCCATGCCGCGTGAAGGATGAAGGCGTTCTGCGTTGTAAACTTCTTTTATTAGGGAAGAAACCTCTTTTTTCTAAAGGAGCCGACGGTACCTAACGAATAAGCACCGGCTAACTCCGTGCCAGCAGCCGCGGTAATACGGAGGGTGCAAGCGTTATCCGGATTCACTGGGTTTAAAGGGTGTGTAGGCGGATAT
+
FFFFFFFFFFFFFFFFFFFFFFFFFFFFFF:FFFFF,FFFFFFFFFFFFFFFFFFFFFFFFFFFFFFFFFFFFFFFFFFFFFF:FFFFFFFFFF:FFFFFFFFFFFFFFFFFFFFFFFFFFFFFFFFFFFFFFFFFFFFFFFFFFFFFFFFFFFFFFFFFFFFFFFFFFFFFFFFFFFFFFFFFFFFFFFFFFFFFFFFFFFFFFFFFFF,FFFFFFFFFFFFFFF,FFFFFFFFFFFFFFFFFFFFFFF
@A00920:152:HGHKKDRXX:2:2108:8793:32753 1:N:0:AGGAGTGG+TGCTAAGT
ACTCCTACGGGAGGCAGCAGTAGGGAATATTGGTCAATGGGTGAGAGCCTGAACCAGCCATGCCGCGTGCAGGAAGACGGCCTTCTGGGTTGTAAACTGCTTTTACCGGGGGATAAAATTCCCATGCGTGGGACATTGAAGGTACCCGGTGAATAAGCCACGGCTAACTACGTGCCAGCAGCCGCGGTAATACGTAGGTGGCAAGCGTTGTCCGGATTTATTGGGTTTAAAGGGTGCGTAGGCGGCCTAT
+
:FFFFFFF:FFFFFFFFFFFFFFFFFFFFFFFFFFFFFFFFFFFF:FFFF:FFFFFFFFFFFFFFFFFFFFFFFFF,FFFFFFFFF:FFF:F:F:FFFFFFFFFFFFFFFFFFF:FFFF:FFFFFFFFFF,F:F:FFFFFFFFFFFFFFFFFFFFFFFFFFFFFFFFFFFFFFFFFFFFFFFFFFFFFFFFFFFFFFFFFFFFFFFFFFFFFFFFFFFFFF:FFFFFFFFFF:F:FF:FFF:F:FFF:F:
@A00920:152:HGHKKDRXX:2:2108:32678:32784 1:N:0:AGGAGTGG+TGCTAAGT
ACTCCTACGGGAGGCAGCAGTGGGGAATATTGCGCAATGGCCGAAAGGCTGACGCAGCGACGCCGCGTGGAGGATGACGGCCTTCGGGTTGTAAACTCCTGTTGCCCGGGACGAACAAGCGGTTTCGACCGCTATGACTGTACCGGGTGAGGAAGCACCGGCTAACTCCGTGCCAGCAGCCGCGGTAATACGGAGGGTGCGAGCGTTGTCCGGAATCACTGGGCGTAACGGGCGCGTTGGCGGCCAGTAA
+
F:FFFF,FFFFFFFFFFFFFFFFFFFFFFFFFFF:FFFFFFFF,FFFF:FFFF:::FF,FFFFFFFFFFFFFFFFFFFF:,FFFFFFFF:FFFFFFF:FF:F,FFFFFFFFFFFF,FF,FF,FFFF,FFF:FF,F,FF,FFFFFF:FFF:FFFFFF,:F,,FFFFFFFFFF,FFFFFFF::FFFF,FF:F,,F,F:,FF,F:FFFFFFFF,FFFF::FFFFF::FFFF,:FF:FFF,,F,:FFF:,FF,F
@A00920:152:HGHKKDRXX:2:2108:17002:32878 1:N:0:AGGAGTGG+TGCTAAGT
ACTCCTACGGGAGGCAGCAGTGGGGAATCTTGCGCAATGGGCGAAAGCCTGACGCAGCAACGCCGCGTGCGGGAAGACGGCCTTCGGGTTGTAAACCGCTTTCAGCAGGGACGAAATTGACGGTACCTGCAGAAGAAGCTCCGGCCAACTACGTGCCAGCAGCCGCGGTAAGACGTAGGGGGCGAGCGTTGTCCGGAATTATTGGGCGTAAAGGGCTCCTAGGCGGTTCAGTAAGTCGACTGTGAAAATC
+
FFFFFFFFFFFFFFFFFFFFFFFFFFFFFFFFFFFFFFFFFFFFFFFFFFFFFFFFFFFFFFFFFFFFFFFFFFFFFFFFFFFFFFFFFFFFFF:F:FFFFFFFFFFFFF:FFFFFFFFFFFFFFFFFFFFFFFFFFFFFFFFFFFFFFFFFFFFFF:FFFFFFFFFFFFFFFFF:FFFFFFFFFFFFFFFFFFFFF:FFFFFFFFFFFFFFFFFFFFFF:FFFFFFFFFFFF,FFFFFFFFFFFFFF:F
@A00920:152:HGHKKDRXX:2:2108:14832:33536 1:N:0:AGGAGTGG+TGCTAAGT
ACTCCTACGGGAGGCAGCAGTGAGGAATTTTGCGCAATGGGGGAAACCCTGACGCAGCGACGCCGCGTGGAGGATGACGTCCTTCGGGATGTAAACTCCTGTCAGAGGGGATGATGATGACAGTACCCTCAGAGGAAGCACCGGCTAACTCCGTGCCAGCAGCCGCGGTAAGACGGAGGGTGCAAGCGTTGTTCGGAATTACTGGGCGTAAAGGGCGCGTAGGCGGCACAGCAAGTCGGGAGTGAAAGCC
+
FFFFFFFFFFFFFFFFFFFFFFFFFFFFFFFFFFFFFFFFFFFFFFFFFFFFFFFFFFF:FFFFFFFFFFFFFFFFFFFFFFFFFFFFFFFFFF:FFFFFFFFFFFFFFFFFFFFF:FFFF:FFFF,F:FFFFFFF,FFFFFFFFFFFFF:F:FFF:FFFFFFFFFFFFFFFFFFFFFFFFFFFFFFFFFFFF:FFFF:,FFFFFFFFFFFFFFFFFFF,F:,FFF:FFFFFF,F,FFFFF::,:FFF,F
@A00920:152:HGHKKDRXX:2:2108:6153:33724 1:N:0:AGGAGTGG+TGCTAAGT
ACTCCTACGGGAGGCAGCAGTGGGGAATATTGGACAATGGGGGAAACCCTGATCCAGCAATGCCGCGTGAGTGAAGAAGGCCTTAGGGTTGTAAAACTCTTTCGTCCACGACGATGATGACGGTAGTGGAAGAAGAAGCCCCGGCTCACTCCGTGCCAGCAGCCGCGGTAATACGGAGGGGGCTAGCGTTGTTCGGAATTACGGGGCGTAAAGCGCGCGGAGGCGGACTGGCAAGTCGGGGGTGAAATGC
+
FFFF:FFFFFFFFFFFFFFFFF:F,FFFF:FFFFF:FFFFFFFFFFFFFFFFFF::FFF,FF:FFF::FFFFF:FF:,F:FF,:FFFFFFF:FFFFFFFFFFFFFFFFFFFFFFF:FFFF:F,,FFFFFFFFF,FF,FFF,FFFFF,:FFFFF,,F:FFF:FF:F::FFFFFFF,:FFFF,F,,FFFFF::F,FFF,,FFF:,FFF,F:,,,FF:F:,:,F:F,FFFFFFFF::F::F:FFFFFFF,FFF
@A00920:152:HGHKKDRXX:2:2108:15501:33818 1:N:0:AGGAGTGG+TGCTAAGT
ACTCCTACGGGAGGCAGCAGTGGGGAATATTGGACAATGGGCGAAAGCCTGATCCAGCAACGCCGCGTGGGGGACGAAGGCCTTCGGGTTGTAAACCCCTGTCGGGGGGGACGAACGGTCGGCGTCAAAGAGTCGCAGGCCTTGACGGTACCACAAGAGGACGCCCCGGCTATCACCGAGCCAGCAGCCCCCGTAATACGGAGGGGGCAAGCGTTATTCGGACTCATTGGGCGGACAGGGCGCGTAGGAG
+
FFFFFFFFFFFFFFFFFFFFF:FFFFFFF:FFF:FFFFFFF,FF,FFFFFFF:FFFFF:F:FFFFFFFF,FFFFFFFFFF:FFFF,FFFF,F:FFFFFF,,FF:FF,FFFFF,,FFF,,,F:F:,,F,F:,FFFF:,F,F,FFFFFFFFF:FFF,:FFFFF,FF,F:F:F:,,:,F,,,,FFFFF,F,:,,,FFFFFF,FF,,:F,:FF,,FF,,F:FF,F,,FFFFFF,:FF:,FFF,FFFFFF,,F:F
@A00920:152:HGHKKDRXX:2:2108:21793:33849 1:N:0:AGGAGTGG+TGCTAAGT
ACTCCTACGGGAGGCAGCAGTGAGGAATATTGGTCAATGGCCGGGAGGCTGAACCAGCCAAGTCGCGTGAGGGAAGAATGTCCTATGGATTGTAAACCTCTTTTGTCGGGGAGCAAAACGGCACAGCGGAGTCCGAATGAGAGTAACCGAAGAAAAAGCCACCGGTAACTACGTGACAGCAGCCGCGGTACTACGGAGGAAGCGGGCGTAATGCGGTATTATGGGGTTTTACTGGTGCGGAGGTTGTTTT
+
FFFFFFFFFFFFFFF:FFFFFF:FFFFFFFFFFFFFFFFF:,F:FF,,FFFF::FFFFFFFFFFFFFFF:FFFFFFFF:FFFFFFFFFFFFF:FFF,FFFFFFFFF:FFFF:F::F:,F,,:F,,,F,F,FFFFFF,FFF:FFFF,,,,,F,,F:F,,:F,,,,,,,:,,,F,:F,F::FF,FF,,FFF::FFFFFF,FF,,::,F,FF,F:,,F,,,::F,,,FF:,:,F,,,F,,FF,:F:,:,:F,,
@A00920:152:HGHKKDRXX:2:2108:13657:34162 1:N:0:AGGAGTGG+TGCTAAGT
ACTCCTACGGGAGGCAGCAGTGGGGAATCTTGCGCAATGGACGAAAGTCTGACGCAGCGACGCCGCGTGTGGGATGAAGCCTTTCGGGGTGTAAACCACTGTTGCCCGGGACGAAACTCCTTTTTCGAGAGGATTGACGGTACCGGGTGAGGAAGCACCGGCTAACTCCGTGCCAGCAGCCGCGGTAATACGGAGGGTGCGAGCGTTGTCCGGAATCACTGGGCATAAAGCGCGCGTAGGCGGCCCGGCA
+
FFFFFFFFFFFFFFFFFFFFFFFFFFFFFF,FFFFF:FFFFFFFFFFFFFFFFFFFFFFFFFFFFFFFFFFFFFFFFFFFFFFFFFFFFFFFFFFFFFF,FFFFFFFFFFFFF:FFFFFFFFFFFF::FFFFFFFFFFF,F,FFFFFFFFFFFFFFFFFFFFFFFFFFFFFFFFFFFFFFFFFFFFFFFF:FFFFFFFFFFFFFFFFFFFFFF:FFF:FFFFFF::FFFFFFFFFF,FFFFFFFFFFFFF
@A00920:152:HGHKKDRXX:2:2108:22607:34413 1:N:0:AGGAGTGG+TGCTAAGT
ACTCCTACGGGAGGCAGCAGTAAGGGATATTGCACAATGGGCGCAAGCCTGATGCAGCAACGCCGCGTGCAGGAAGAAGGTCTTCGGATCGTAAACTGCTTTTCTGCGGGACGATGATGACGGTACCGCAGGAAGAAGTCTCGGCTAACTACGTGCCAGCAGCCGCGGTAAAACGTAGGAGGCGAGCGTTATCCGGATTTACTGGGCGTAAAGGGCGTGCAGGTGGTTTCGTAAGTGGTGCGTGAAAGCG
+
FFFFFFFFFFFFFFFFFFFF::F:FFFF:FFFFFFFFFFFFFFFFF:FF:F,:FF:FFFFFFFFFFFFFF:FFFFF:F:FFFFFFFFF,FFF:FFFF::,FF:FFFF:F::FFF:F::,,F,FFFFF:FFFFFFFFF:FFFF,F:,FFF::F:F:FFF,FFF:FF:F:FFFFFFFF:FFFFFFFFFFFFFFFF,FFFF,:FFFFF,FFFFFFF,FFFFFF:F,F:,FFFFFF,FFFFF:FFF,,F,FFFF
@A00920:152:HGHKKDRXX:2:2108:20654:35853 1:N:0:AGGAGTGG+TGCTAAGT
ACTCCTACGGGAGGCAGCAGTGGGGAATCTTGCGCAATGGCCGAAAGGCTGACGCAGCGACGCCGCGTGCGGGAGGACGCTTTTCGGATCGTAAACCGCTGTCGGGAGGGAAGAAGCGACCGGGGGGGAAATACCCTGGTTCTGACGGTACCTCCAAAGGAAGCACCGGCTAACTCCGTGCCAGCAGCCGCGGTAATACGGAGGGTGCAAGCGTTGTTCGGAATTATTGGGCGTAAAGCGCGCGCAGGCG
+
FFFFFFFFFFF,FFFFFFFFFFFFFFFFFFFFFFFF,FFFFFFFFFFFFFFFFFFFFFFFFFFFFFFFFFFFFFFFFFFFFFFFFFFFFFFFFF:FFFF:FFF,FFFFFFFFFFFFFFFFFFFFFFFFFFFFFFFFFFFFFFFFFFFFFFFFFFF:FFFFFFFFFFFFFFFFFFFFFFFFFFFFFFFFFFFFFFFFFFFFFFFFFFFFFFFFFFFFFFFFFFFFFFFFFFFF:FFFFFFFF:FFFFFFFF
@A00920:152:HGHKKDRXX:2:2108:2022:35900 1:N:0:AGGAGTGG+TGCTAAGT
ACTCCTACGGGAGGCAGCAGTAGGGAATTTTCGTCAATGGGCGCAAGCCTGAACGAGCAATGCCGCGTGAGCGAAGAAGGTCTTCGGCTCGTAAAAATCTGTTGAGGGGGAAAAAGGAATGAAAGATGAAAAGCTTTTCTTTTGATGGTACCCCGCCAAAAAGTCACGGCTAACAACGTGCCAGCAGCCGCGGTAATACGTAGGTGGCAAGCGTTCTCCGGAATGATTGGGCGTAAAGGGTGCGCAGGCG
+
F:,FFFFFFFFFFFFFFFF:F,FFFFFF,:FF,F:F:FF::F:,FF,FFFFFFF,F::FFFFF:FFFFFF,FFFFF,FF:F:,,::,,::,:FF:F,F,FFFFF,F::F:FF::::FF,,,FFF,F,:FFF,,,,FFFFF,FFFFFFFFF,FFF,:F:,FFFFF:F,,FF,FFF,FF,:,F:F,FF,F,:,:F,FF::F:,F:FF::FFFFFF,F,:FF,FF:F,,::FFF,F:FFFFF:FFFF,FFF,,
@A00920:152:HGHKKDRXX:2:2108:7835:36198 1:N:0:AGGAGTGG+TGCTAAGT
ACTCCTACGGGAGGCAGCAGTAAGGAATATTGGTCAATGGAGGCAACTCTGAACCAGCCATGCCGCGTGCAGGAAGACGGCCCTACGGGTTGTAAACTGCTTTTGTACCGGAATAAACCCTTTTACGTGTAAGAGGTTGAATGTACGGTAAGAATAAGGATCGGCTAACTCCGTGCCAGCAGCCGCGGTAATACGGAGGGCGCAAGCGTTGTTCGGAATCACTGGGCGTAAAGCGCGCGCAGGCGGGTGT
+
FFFFF:FFFFF:FFFFFFFF:FFFFFFFFFFFFFFF:FFFFF:FFFFFFFF:FFFFF:F:FFFFFFFFFFFFFFFFFFFFFFFFFFFF:FFFFFFFFFFFF,FFFFFFFFFFFFFFFFFFFFFFFFFFF:FF:FF:FFFFF:FF,,:FFF,FFFFFFFFFFFF:FFFFFFFFFFFFFFF:FFFFFFFFFF:FFFFF,F:FFFFF,FFFF:FF,FF:FFFFFFFFFFFF:F:FF,:FFF:F:F:FF:FF:F
@A00920:152:HGHKKDRXX:2:2108:13630:36558 1:N:0:AGGAGTGG+TGCTAAGT
ACTCCTACGGGAGGCAGCAGTGGGGAATCTTGCGCAATGGCCGAAAGGCTGACGCAGCGACGCCGCGTGTGGGATGACGGCCTTCGGGTTGTAAACCACTGTTGCCCGGGACGAACACACGGTTGCGACCGTGCTGACGGTACCGGGTGAGGAAGCACCGGCTAACTCCGTGACAGCAGCCGCGGTAATCCGGAGGGGGCGAGCGTTGTCCGGAATCACTGGGCGTCATGGGCGCGGAGGCGGGGGGGTC
+
,:FFFF:F:FFFF:FFFFFFFFF:FFFFF:FFFFFFF:FFFFFF:FFFFFFF:FFFFFFF,FFFFFFFFFFFFFFFFFFFFF::FFFFFFFFFFF,:FFFFFF,FFFFFF,FFFFFF::F:FF:FFF,FFFFFFFFFFFFF,FFFF:F:,F::,FF:FF:FF,FFFFF:FFF,FFFF,FFFFFF,FFFF,FF:,F:F,,FFFFFF,,:FFFFF:,:FF:FFFFFF:F,,FFF:FFF,F:FFFF:FFF:FF
@A00920:152:HGHKKDRXX:2:2109:14561:2440 1:N:0:AGGAGTGG+TGCTAAGT
ACTCCTACGGGAGGCAGCAGTGGGGAATATTGGACAATGGGCGCAAGCCTGATCCAGCAACGCCGCGTGGAGGACGAAGGTCTTCGGATTGTAAACTCCTGTCAGGCGGGACGAAGGTGCGTGGGCAAATAGTCCATGTGCTTGACGGTACTGCCAGAGGAAGCCCCGGCTAACTCCGTGCCAGCAGCCGCGGTCATACGGAGGGGGCGAGCGTTATTCGGAATTATTGGGCGTAAAGGGCGCGTAGGCG
+
FFFFFFFFFFFFFFFFFFFFFFFFFFFFFFFFFFFFFFFFFFFFFFFFFFFFFFF:FFFFFFFFFFF:FFFFFFFFF:FFFFFFFFFFFFFFFFFFFFFFF:FFFFFFFFFFF:F:FF:FFFFFFFFFFFFFFFFFFFFFFFFFFFFFFFFFFFFF,,FFF,FFF:FF:FFFFFFFFFFFFFF:FFFFFFFFFF,FFFFFFF:FFFF:FFFFFFF,FFFFFFF,FFFFF,FFFFFF,FFFFF:FFFF:FF
@A00920:152:HGHKKDRXX:2:2109:24153:3302 1:N:0:AGGAGTGG+TGCTAAGT
ACTCCTACGGGAGGCAGCAGTGGGGAATATTAGACAATGGGCGCAAGCCTGATCCAGCCATGCCGCGTGTGTGAAGAAGGCCTTCGGGTTGTAAAGCACTTTTGTTGGGGAAGAAAAGATCCGGGTTAATAACCTGGGTTCATGACGGTACCCAAAGAATAAGCACCGGCTAACTTCGTGCCAGCAGCCGCGGTAATACGAAGGGTGCAAGCGTTACTCGGAATTACTGGGCGTAAAGCGTGCGTAGGCG
+
FFFFFFFFFFFFFFFFFFFFFFFFFFFFFFFFFFFFFFFFFFFFF,FFFFFFFFFFFFFF:FFFFFF,FFFFFFFFFFFFFFFFFFFFFF:FFFFFFFFFF:FFFFFFFFFFFFFF:FFFFFFFFFFFFFFFFFFFFFFFFFFFFFFFFFFFFFFFFFFFFFFFFFFFFFFFFFFFFFFFFFFFFFFFFFFFFFFFFFFFFFFFFFF:F,F:FFFFF:FFF:FFFFFFFFFFFFFFFF:FFFF,,FFFFF
@A00920:152:HGHKKDRXX:2:2109:32958:3427 1:N:0:AGGAGTGG+TGCTAAGT
ACTCCTACGGGAGGCAGCAGTGGGGAATTGTTCACAATGGGCGCAAGCCTGATGACGCAACNCCGCGTGGGGGATGAAGGTCTTCGGATTGTAAACCCCTGTCGAATGGGACGAATGGCCTCTGGGCTAATCACCAGAGGAATGACGGTACCGTTAAAGGAAGCCACGGCTAACTCTGTGCCAGCAGCCGCGGTAATACAGAGGTGGCAAGCGTTGTTCGGAATTACTGGGCGTAAAGGGCGCGTAGGCG
+
,FFFFFFFFFFFFFFFFFFFFFFFF:FFFFFF::FFFFFFFFFFFFFFFFF:FFFFFFF:F#FFFFFFF:FFFF:F:FFF:FFFFFFFFFFFF,FFFFFFFFFFFFFFFFF:FFFFF:FFFFFFFFFFFFFFFFFFFF:FFFFFFF:FFFFFFFFF:,:FFFFFFFFF:F:FFFFFFFFFFFFF:FFFFFFFFFFF:FFFFFF,FFFFFFFFFFFFFF:FFF:F:FFFFFFF,:F:,FF:FFF,FF,:FF
@A00920:152:HGHKKDRXX:2:2109:18837:3521 1:N:0:AGGAGTGG+TGCTAAGT
ACTCCTACGGGAGGCAGCAGTGGGGAATCTTGGGCAATGGGGGAAACCCTGACCCCGCGACGCCGCGTGGGGGATGAAGGCCTTCGGGTTGTAAACCCCTGTTAGGTGGGACGAATATCCTTACACGAATAGTGGGGGGATTTGACGGTCCCACCAGAGTAAGCCCCGGCTAACTCCGTGCCAGCAGCCGCGGTAATCCGGAGGGGGCGAGTGTTGTTCGGAATTCCTGGGCGGAAAGGGCGCGCAGGCG
+
FF:FF:FFFFFFFFFFFFF:FFFF,FFFFF:,F,F,FFFFFFFFFFFFFFFFFFF,FF,F,FFFFFFFFF,,FF,FFFFFFF,F:FFF:FFFFFFFFFF:FFFFFF:FFFFFFFF,FF,FFF,FF::FF:FFF:FFFFFF:FFFFFFFF,F:FF,FFFFF,,FFFF:FFFFFFFFFFFFFFFFFF,:::FFF:,FF,,F,:FFFFFFFF:,FFF:,,F::F:FFF,FF:F:FF,FFF,::FFFFF,FFFF
@A00920:152:HGHKKDRXX:2:2109:2582:3583 1:N:0:AGGAGTGG+TGCTAAGT
ACTCCTACGGGAGGCAGCAGTGGGGAATCTTGCGCAATGGGCGAAAGCCTGACGCAGCGATGCCGCGTGAGCGATGAAGGCCTTCGGGTTGTAAAGCTCTGTGGATGGAGACGAATAAGTCGTAGCTAATACCTGCGATGATGACGGTATCCATTTAGCAAGCACCGGCTAACTCTGTGCCAGCAGCCGCGGTAAGACAGAGGGTGCACGCGTTATCCGGATTCACTGGGTTTAAAGGGTGCGTAGGCGG
+
::FFFFFFFFFFFFFFFFFFFFFFF:,FF:,:FFFF,FFFFFFF:FF:F:FFFFFFFFFFFFFFFFFFFFFFFF:FFFFFFFFFFFFFF,FFFFFFF:F:F:FFFFFFFFFFF:FFFFFFF,FFF:FF,FFFFFFFFFFFFFFFFFFF:FF,:F,FF:FFFFFF:,FFFFFFFFFFFFFFFFFFFFF,F,FF:F,F:,FFFFFFFFFF,FFFF,,FFFF:FFFF,:FFF:FF:FFFF:F,FFFFF,FFF,
@A00920:152:HGHKKDRXX:2:2109:15022:4523 1:N:0:AGGAGTGG+TGCTAAGT
ACTCCTACGGGAGGCAGCAGTGGGGAATATTGGACAATGGGCGAAAGCCTGATCCAGCAATGCCGCGTGAGTGATGAAGGCCTTAGGGTTGTAAAGCTCTTTTACCCGGGATGATAATGACAGTACCGGGAGAATAAGCTCCGGCTAACTCCGTGACAGCAGCCGCGGTAATACGGAGGGAGCTAGCGTTGTTCGGAATTACTGGGCGTAAAGCGCTCGTAGGCGGCTTTGTAAGTTAGAGGTGAAAGCC
+
FFFFF,FFF:FFFF:FFFFFFFFFFFFFFFFFF:FF:F,FFFFFFF,FFFF:FFFFFF,FFF,FF:F,FFFFFF:FFFFF,FFFF:FF,:F,:FFFFFF,FFFF:FFFFFFF::FFF:FF:FFF:F::FFFFF,FFF::F::,:FF,FFFFFFFF,,FF,F,FFF,,FF:F::FF,FFFF,FFF:F:FFFFF:FF,FF,FF:,F:FF:FF:,:FFF:,:FFF,F,F:F,F,:,:F:FF,F,,::F,,,F,
@A00920:152:HGHKKDRXX:2:2109:5891:4554 1:N:0:AGGAGTGG+TGCTAAGT
ACTCCTACGGGAGGCAGCAGTGGGGAATATTGGACAATGGGCGCAAGCCTGATCCAGCCATGCCGCGTGTGTGATGAAGGCCTTAGGGTTGTAAAGCACTTTCGCCGATGAAGATAATGACTGTAGTCGGAGAAGAAGCCCCGGCTAACTTCGTGCCAGCAGCCGCGGTAATACGAAGGGGGCTAGCGTTGTTCGGAATTACTGGGCGTAAAGCGTACGTAGGCGGATTGTTAAGTGAGGGGTGAAATCC
+
FFFFFF:FFFFFFFFFFFFFFFFFFFFFF,FFFFFFFFFFFFFFFFFFFFFFFFFFFFFFFFFFFFFFFFFFF:FFFFFFFFF:FFFFFFF:FFFFFFFFFFFFFFFFFFFFFFFF:FFFFFFFFFFFFFFFFFF:FFFFFFFFFFFFFFFFFF:FFFF:FFFFFFFFF,FFFFFFFFFFFFFFFFFFFFFF::FFFFFFFFFFFFFFFF,FFF:FFFFFFFFFFFF:FFFFFFFFFFFFFFFFF:FFFF
@A00920:152:HGHKKDRXX:2:2109:11270:4883 1:N:0:AGGAGTGG+TGCTAAGT
ACTCCTACGGGAGGCAGCAGTTAGGAATCTTGCGCAATGGGCGAAAGCCTGACGCAGCAACGCCGCGTGGGGGATGAAGGCTCTCGGGTTGTAAACCCCTTTCAGCAGGGACGATTATGACGGTACCTGCAGAAGAAGGACCGGCAAACTACGTGCCAGCAGCCGCGGTAATACGGAGGGTCCGAGCGTTGTCCGGATTTATTGGGCGTAAAGGGCGCGTAGGTGGCCCGGTCAGTCCGTGGTGAAAGCG
+
::FFFFFFFFFFFFFFFFFF:FFFFFFF:FFFFFFFFFFF:FFFFFFFFFFFFFF:FFFF:FFFFFF:FFFFFF,FFFFFFFFFFFF,F:F:,F:F::FFFFFF:FFF,FFFF:F:F:,FFFFF:FFFF:FFF:FFF,FFFFFFF,FFF,FFF:FFFFF,,:,FFFF:F:F,,F,,F:F:F:F:F,FF,FFFFFFF,F,:FF,,,FFFF::FF:::,:F:FF,:FF,:F,FF:FFFF,FFF,FF:::FF,
@A00920:152:HGHKKDRXX:2:2109:8269:5729 1:N:0:AGGAGTGG+TGCTAAGT
ACTCCTACGGGAGGCAGCAGTGGGGAATATTGCACAATGGGCGAAAGCCTGACGCAGCCATGCCGCGTGAGTGATGAAGGCCTTAGGGTTGTAAAGCTCTTTCGACGGGGCAGATAATGACGGTACCCGTAGAAGAAGCCCCGGCTCACTTCGTGCCAGCAGCCGCGGTAATACGAAGGGGGCTAGCGTTGTTCGGAATTACTGGGCGTAAAGAGCACGTAGGCGGCTTTGCACGTCAGGGGTGAAATAC
+
FFFFFFFFFFFFFFFFFFFFFFFFFFFFFFFFFFFFFFFF:FFFFFF:FFFFFFFFFFFFF:F:FFFFFFFFFF,FF,FFFF,FFFFFF:,FFFF:FFF:FF::F:,:FF,F:,FFF:FFFFF,FF::F:FFFFFFFF:FFFFFFF,F:FFFFFF,:FFFFFFFFFF,FFF,FFF:,::F:FF:FFFFFFFFF:FFFFFFF:F,FFFFF,FFFFFF::FFF:,,FFF:FFF,F,F:,FFFFFFFF,:,,F
@A00920:152:HGHKKDRXX:2:2109:28085:6136 1:N:0:AGGAGTGG+TGCTAAGT
ACTCCTACGGGAGGCAGCAGTGGGGAATCTTGCGCAATGGCCGAAAGGCTGACGCAGCGACGCCGCGTGCGGGATGACGCTTTTCGGAGTGTAAACCGCTGTCGGGTGGGAAGAAGGTCCCGGGGAGGAAATGCCCTGGGGATGACGGTACCGCCAAAGGAAGCACCGGCTAACTTCGTGCCAGCAGCCGCGGTAATACGAAGGGTGCGAGCGTTGTTCGGAATTACTGGGCGTAAAGCGCGCGTAGGCG
+
FFFFFFFFFFFFFFFFFFFFFFFFFFFFF:F:FFFFFFFFFFF,FFFFFFFFFFFFFFFFFFFFFFFFFFFFFFFFFFFFFFFFFFFFF:F:FFFFF,FFFFFF:FFF,FFFFFFFFFFFF:FF:FFF,F:FFFFFFFF,FFFFFFFFF:FFFFFFFFFFFFFFFFFFFFFFFFFF:,FFFFFF:FFFFFF:FF,FFF,FFF:,:FFFFFFFF,FFFF:FFFFFFFFF:FFF:FFFFFF:FFF,FFF,F:
@A00920:152:HGHKKDRXX:2:2109:7600:6230 1:N:0:AGGAGTGG+TGCTAAGT
ACTCCTACGGGAGGCAGCAGCAGGGAATATTGCCCAATGGACGAAAGTCTGAGGCAGCAACGCCGCGTGCGCGATGAAGGCCTTCGGGTCGTAAAGCGCTTTTCGGGGGGATGAGGAAGGACAGTACCCTCGGAATAAGGATCGGCTAACTACGTGCCAGCAGCCGCGGTAAGACGTAGGATCCGAGCGTTGTCCGGAGTTACTGGGCGTAAAGCGCGCGCAGGCGGATACGCGCATCGGCGGTGAAAGC
+
FFFFF:FFFFFFFFFFFFFFFFFFFFFFFFFFFFFFFFFFFFFFFFFFFFFFFFFFFFFFFFFFFFFFFFFFF:FFF:FFFFFFFFFFFFFFFFFFFFF:F:FFFFFFFF,FFFFF,:FFFFFFFFFFFFFFFF,FFFFFFFFFFFFFFFFFFFFFFF:FFFFFFFFFFFFFFFFF:FFFFFFFFFFFFF:FFFFFFFFFFFFFFFFFFFF,FFFF:FFFFFFFFFFFF,FFFF:FFF:FFF:FFFFFFF
@A00920:152:HGHKKDRXX:2:2109:23628:6934 1:N:0:AGGAGTGG+TGCTAAGT
ACTCCTACGGGAGGCAGCAGTGGGGAATATTGCACAATGGGCGGAAGCCTGATGCAGCGACGCCGCGTGAGGGATGACGGCCTTCGGGTTGTAAACCTCTTTCAGCAGGGACGAAGCGCAAGTGACGGTACCTGCAGAAGAAGCGCCGGCCAACTACGTGCCAGCAGCCGCGGTAAGACGTAGGGCGCGAGCGTTGTCCGGATTTCTTGGGCGTAAAGAGCTCGTAGGCGGCTTGTCGCGTCGACTGTGA
+
FFFFFFFFF:FFFFFFFFFFFFFFFFFFFFFFFFFFF:FFFFFFFFFFFFFFFFFFFFFFFFFFFFFFFFFFFFFFFFFFFFFFFFFFFFFFF:FFFFFFF:FFFFFFFFFFFFFFF,FFFFFFFFFFFFFFFFFFFFFFFFFFFFFFFFFFFFFFFFFFFFF:FFFFFFFFFF:FFFFFFFFFFFFFFFFFF,FFFFFFFFF:F,FF,FFFFFFFFFFFFFFFFFFFF:FFFFFFFF:FFFF:FFFFFF
@A00920:152:HGHKKDRXX:2:2109:4354:7153 1:N:0:AGGAGTGG+TGCTAAGT
ACTCCTACGGGAGGCAGCAGTCGGGAATCTTCCACAATGGGCGAAAGCCTGATGGAGCGACGCCGCGTGAGGGAAGAAGGTCTTCGGATCGTAAACCTCTGTCCTCAGGGACGATAATGACGGTACCTGAGGAGGAAGCCACGGCTAACTCTGTGCCAGCAGCCGCGGTAATACAGAGGGGGCAAGCGTTGTTCGGAATTACTGGGCGTAAAGGGCGCGTAGGCGGCCTGCTAAGTCGAACGTGAAATCC
+
F:FFFFFFFFFFFFFFFFFFFFFFFFFFFFFFFFFFFFFFFFFFFFFFFFFFFFFFFFFFFF:FFFF,FFFFFFFF:FFFFFF:FFFFFFFFFFFFFFFFFFFF:FFFFFFFFFF,,F,FFFFFFFFFFFFF:FFFFFFFFFF:FFFFFFFFF,FFF:FF,:FFFFFF:,FF:FFF:FFFFFFF,FFFF:FF:FFFF,FFFF,FFFFF,F,FF:FFFFF,FFFF::FFFFFFFFFFFFFFFFFFFF:FFF
@A00920:152:HGHKKDRXX:2:2109:24334:7529 1:N:0:AGGAGTGG+TGCTAAGT
ACTCCTACGGGAGGCAGCAGTGGGGAATATTGGGCAATGGGCGCAAGCCTGACCCAGCCACGCCGCGTGAGTGATGAAGGCCTTCGGGTCGTAAAGCTCTGTGGGGAGGGACGAAGAAGGAGCATGAACTACATGCCTCCGGTGACGGTACCTCCTTAGCAAGCACCGGCTAACTCCGTGCCAGCAGCCGCGGTAATACGGAGGGTGCAAACGTTGCTCGGAATCATTGGGCGTAAAGCGAGCGGAGGCG
+
FFFFFFFFFFFFFFFFFFFFFFFFFFFFFFFFFFFFFFFFFFFFFFFFFFFFF:FFFFFFF::FFFFFFFFFF:FFF:FFFFFFFFFF:FFF:F:FFFFFF:::FFFFFFFFF,FFF:FFFFFFFFFF,FFFFFFFFFFFFFFFFFFFFFFFFFFFF,FFFFFFFFFFFFFFFFFFFFFFFF,FFFFF,FFFFF::F,FFFFFFFFFF:FFFFFFFF,FFF,:F:F,FFFFFFFFF,FFFFFF:,,F,FF
@A00920:152:HGHKKDRXX:2:2109:25274:7529 1:N:0:AGGAGTGG+TGCTAAGT
ACTCCTACGGGAGGCAGCAGTGGGGAATCTTGCACAATGGGGGCAACCCTGATGCAGCGACGCCGCGTGAGCGATGAAGCCCTTCGGGGTGTAAAGCTCTTTCGGCAGGGACGATGATGACGGTACCTGCAGAAGAAGCTGCGGCTAACTACGTGCCAGCAGCCGCGGTAATACGTAGGCAGCGAGCGTTGTTCGGAGTTACTGGGCGTAAAGCGTGCGTAGGCGGTGGTGCAAGTCTGGTGTGAAATCT
+
:FFFF,:,F,F:,,F:F,F:FFFF:FF:FFFFFFFFFFFFFFFFFFFFFFFFFF:FFFF:F:FF,FFF,FF:F:FFFFFFFF:FFF:FFF::FFF,:FFFFFFFFFFFFFFF,FFFFFFFFF:FFFF:FFFFF:FFFFFFFFFFF:FF:FFFFFFFFFFF,:FFFFFFFFFFFFFFFFF::::FFFF:FFFFFFFFFFF:FFFFFFFFF::FFFFFFFFFFFF:FFF:FFFFFFFFFFFF,FF:::FF:F
@A00920:152:HGHKKDRXX:2:2109:29179:7874 1:N:0:AGGAGTGG+TGCTAAGT
ACTCCTACGGGAGGCAGCAGTGGGGAATATTGCACAATGGGCGGAAGCCTGATGCAGCGACGCCGCGTGAGTGAAGAAGTATCTCGGTATGTAAAGCTCTATCAGCAGGGAAGAAAATGACGGTACCTGACTAAGAAGCCCCGGCTAACTACGTGCCAGCAGCCGCGGTAATACGTAGGGGGCAAGCGTTATCCGGATTTACTGGGTGTAAAGGGAGCGTAGACGGTTAAGCAAGTCTGAAGTGAAAGCC
+
FFFFFFFFFFFFFFFFFFFFFFFFF,FFF:FFFFFFFFFFFFFFFFFFFFFFFFFFFFFFFFFFFFFFFFFFFFFFFFFFFFFFFFFFFFFFF:FFFFFF:FFFFFFFFFFFFFFFFFFFFFFFFFFFFFFFFFFFFFFFFF:FFFFFFFFFFFFFF:FFFFFFFFFFFFFFFFFF:FFFFFFFFFFFF,FFFFF:FFFFFFFFFFFFF:FFFFFFFFFFFFFFFFFFFFFF:,FF:FFFFFFFFFFFFF
@A00920:152:HGHKKDRXX:2:2109:15347:8469 1:N:0:AGGAGTGG+TGCTAAGT
ACTCCTACGGGAGGCAGCAGTGGGGAATTTTGGACAATGGGGGCAACCCTGATCCAGCCATTCCGCGTGAGTGAAGAAGGCCTTCGGGTTGTAAAGCTCTTTTGTCCGGAACGAAACGGTGGACGTGAATATCGTCCATTACTGACGGTACCGGAAGAATAAGCACCGGCTAACTCTGTGCCAGCAGCCGCGGGAATACGTAGGACCCAAGCGTTATCCGGAGTGACTGGGCGTAAAGAGTTGCGTAGGC
+
FFFFFFFFFFFFFFFFFFFFFFFFFFFFFFFFFFFFFFFFFFF:FFF,FFFFFFFFFFF:FFFFFFFFFFFFFFFFFFFFFFFFFFFFF,FFF:FFFFFFFFFFFFFFFFFFFFFFFFFFFFFFFFFFFFFFF:FFFF:F,F,FFFFFF:,FF:FF:FFFFFFFFFFFFF:FF,FFF,FF,FFFFFFFFFFFF,FFFFFFFFFFFF:FFF,FFF:,FFFF,:FFFFF::FFF:FF:FFFFF:FFFFFF,F
@A00920:152:HGHKKDRXX:2:2109:30101:8813 1:N:0:AGGAGTGG+TGCTAAGT
ACTCCTACGGGAGGCAGCAGTGGGGAATCTTGCGCAATGGGCGAAAGCCTGACGCAGCAACGCCGCGTGCGGGATGAAGGCCTTCGGGTTGTAAACCGCTTTCAGTGGGGACGAACCAAGACGGTACCCACAGAAGAAGCCCCGGCCAACTACGTGCCAGCAGCCGCGGTAACACGTAGGGGGCAAGCGTTGTCCGGATTCATTGGGCGTAAAGAGCTCGTAGGCGGTTCGGTAAGTCGGGTGTGAAACC
+
FFFFFF:FFFFFFFFFFFFFFFFFFFFFFFFFFFFFFFFFFFFFFFFFFFFFFFFFFFFFFFFFFFFFFFFFFFFFFFFFFFFFFFFF:FFFFFFFFFFFFFFFFFFFFFFFFFFFFFFFFFFFFFFFFFFFFF:FFFFFFF:FFFFFFFFFFFFFFFFFFFFFFFFFFFFFFFFFFFFFFFFFFFFFFF:FFFFFFFFFFFFFFFFFFFF:F::FFFFFFFFFFFFFFFFFFFFFFFFFFF:FFFFFFF
@A00920:152:HGHKKDRXX:2:2109:6849:9032 1:N:0:AGGAGTGG+TGCTAAGT
ACTCCTACGGGAGGCAGCAGTGGGGAATATTGCGCAATGGCCGAAAGGCTGACGCAGCGACGCCGCGTGTGGGAGGAAGCCCTTCGGGGTGTAAACCACTGTCGGGGGGGACGAATTCCGAACGGGCAAATAGCCCGGGCGGTTGACGGTACCCTCAAAGGAAGCACCGGCTAACTCCGTGCCAGCAGCCGCGGTAAGACGGAGGGTGCAAGCGTTGTTCGGATTCATTGGGCGTAAAGAGCTCGTAGGC
+
FFFFFFFFFFFFFFFFFFFFFFFFFFFF,:FFFFFFFFFFFFFFF:FFFFFFFFFFFFFFFFFFFFFFFFFFF:FFF,FFFFFFFFFFFFFFFFFFFFFFFFFFFFFFFFFFFFFFFFFFFFFFFFF:FFFFFFFFFFFFFFFFFFFFFFFFFFFFFFFFF::FFFFFFFFFF:FFFFFFFFFFFFFFFFFFF:FFFFFFFFFFFFFFFFFFFFFFFF:FFFF:F:FFFFFFFF:FFFFFFF::FF,:FF
@A00920:152:HGHKKDRXX:2:2109:20826:9377 1:N:0:AGGAGTGG+TGCTAAGT
ACTCCTACGGGAGGCAGCAGTGGGGAATATTGCACAATGGGCGAAAGCCTGATGCAGCGACGCCGCGTGAGGGATGACGGCCTTCGGGTTGTAAACCTCTTTCAGCAGGGAAGAAGCGAAAGTGACGGTACCTGCAGAAGAAGCGCCGGCTAACTACGTGCCAGCAGCCGCGGTAATACGTAGGGCGCAAGCGTTGTCCGGAATTATTGGGCGTAAAGAGCTCGTAGGCGGTTTGTCACGTCTGCTGTGA
+
FF,FFFF,FFFF:FFFFFFFFF:FFFF:FFFFFFFF:FFFFF:FFF:FFFFFFF::F:FFFFFFFFFF:F:FFFF:FFFFFFFF,FFFF,FFFFFFFFFFFFFF:FFFFFFF:FFFFFFFFFFFF:FFFFFFFFF:FFFFFF:FFFFF,FFFFFFFFFFFFFFFFFFFFFFFFFFFFFF,FFF:FF:FFFFFFFFFFFFFFFFFFFFFFFFFFF:FF:F:FF:FFFF:FFFFFF:FF:FFFFFFFFFFFF
@A00920:152:HGHKKDRXX:2:2109:1488:9549 1:N:0:AGGAGTGG+TGCTAAGT
ACTCCTACGGGAGGCAGCAGTGGGGAATCTTGCGCAATGGTCGAAAGACTGAAGCAGCGACGCCGCGTGCGGGAGGAAGCCCGTCGGGGTGTAAACCGCTGTTACGCGGGACGAATTTCCCGAGTAGGCGGGATTGACGGTACCGGCGGAGGAAGCCCCGGCACACGCTGTGCCAGCAGCGGCGGTCATACAGAGGTTGCGAGCGGGGTCCCGAAGCACTGGGCGGACGGGGCGCGGCGGGGGCTATCTA
+
,FFFFFFFFFF:FFF:FFFFFFFFFFFFF:FFFFFFFFFF:FF:FFFFFFFF,,FFFFFF,FFFFFFFFFF:F:FFF,FFFF,FFFFF,FF,F:F,F:FF:F,F:,FFFF:FFF:,,FF,FFF,,,,,:,,FFF,,FF,,,::FF,,:FFF,,,:F,FFF,:,:,F:,FF,F:F,:::::,FFF:,:,FF,F,,,F,,FFF,F:F,,FFFF,F,,,F,,:,FF,F,FF,:FF:,,F,,FF,FF,,,F,F,
@A00920:152:HGHKKDRXX:2:2109:18909:9659 1:N:0:AGGAGTGG+TGCTAAGT
ACTCCTACGGGAGGCAGCAGTGGGGAATATTGGACAATGGGGGCAACCCTGATCCAGCAATGCCGCGTGAGTGATGAAGGCCTTCGGGTTGTAAAGCTCTTTTGCCAGGGACGATGATGACGGTACCTGGAGAATAAGCCCCGGCTAACTTCGTGCCAGCAGCCGCGGTAATACGAAGGGGGCCAGCGTTGTTCGGAATTACTGGGCGTAAAGGGCGCGTAGGCGGCTGATCAAGTCAGGCGTGAAATTC
+
,FFFFFFFFFFFFFF:FFFFFFFFF:FFFFFFFFFFFFFFFFFFFFFFFFF:FFFFFFF,FFFFFFFFF:FFFFFFFFFFFF,FFFFFFFFFF:FFFFFFFFFFFFFFFFFFFF:FFFFFFFFFFFFF:FFFFFFFFF:FFFFFFF:FFFFFFFFFF:F:FFFFFFFFFFFF,FFF,FFFFFF,FFFF,:FF:FFFFFFFFF:FFFFF,FFFFFFFF::FFFFFF:F:,FFFFFFFFFFFFFF::FF,FF
@A00920:152:HGHKKDRXX:2:2109:31358:10019 1:N:0:AGGAGTGG+TGCTAAGT
ACTCCTACGGGAGGCAGCAGTGGGGAATATTGGACAATGGGCGCAAGCCTGATCCAGCCATGCCGCGTGTGTGAAGAAGGCCTTCGGGTAGTAAAGCACTTTTGTTGGGGAAGAAAAGACAACGGTTAATAACCTGGGTTACTGACGGTAACCAAAGAATAAGAACCGGCTAACTTCGTGCCAGCAGCCGCGGTAATACGTAGGAAGCAAGCGTTATTCGGAGTTACTGGGCGTAAAGAGAGCGAAGGCG
+
FFFFFFF:FFFFFFFFFFFFF:FFFFFF,FF,FFFFFFFFFFFFFFF:FFFFF:FFFFFFF,FFFFFFF,FFFFFFFFFFF,FFFFFFF,FFFFFF,,FF,FFFFF::,FFFFFF,,FF,,FF,F,F::,:,::,,,,F,,FFF:FFFFF,F,FFFFFF,F:F,FF:FFFFFFFF,FF:F,FFFFF:FFFFFFFF:FFFFFF:F,FFFFFFFFFF,F,FFFF:FFFF:FFFFFF:F:FFF,F,F,F,F:F
@A00920:152:HGHKKDRXX:2:2109:25192:10864 1:N:0:AGGAGTGG+TGCTAAGT
ACTCCTACGGGAGGCAGCAGTTAGGAATTTTGGGCAATGGGCGAAAGCCTGACCCAGCAACGCCGCGTGGGTGACGAAGGCCTTCGGGTTGTAAAGCCCTTTTCTGAGGGAAGATGATTACGGTACCTCAGGAATAAGCACCGGCTAACTACGTGCCAGCAGCCGCGGTAATACTTAGGGTGCAAGCGTTGCCCGGATGTATTGGGCGTAAAGGGCGCGTAGGCGGCCAGACAAGTCACGCGTGAAATCT
+
FF:F:,FFFFFF:FFFF,FF,F::FFF:FFFF:FFF:FF,FF::FFFFFFF:FFFFFFFFFFFFFF,,F,FFFFF:FF:FFFFF,FFFFFFFFFF:F:FFFFFFFFFFFFF,FFFFFF,FFFFF:FF:FFFFFFFFFFFF,F:FFFFFFFFF,FF,FFFFFFFFFFFFFFF:FF,::,,,FFFFF,FFFF,:F:,FFF,F,FFF:FFFFFFFFFFF,FFFFF,FFFFFFFFF:,,FFFF,F::FFFF:FF
@A00920:152:HGHKKDRXX:2:2109:27932:10942 1:N:0:AGGAGTGG+TGCTAAGT
ACTCCTACGGGAGGCAGCAGTGGGGAATATTGCACAATGGGCGAAAGCCTGATGCAGCGACGCCGCGTGAGCGAAGAAGTATTTCGGTAAGTAAAGCTCTATCAGCAGGGAAGATAATGACGGTACCTGACTAAGAAGCACCGGCTAAATACGTGCCAGCAGCCGCGGTAATACGTATGGTGCAAGCGTTCTCCGGATTAACTGGGTGTAAAGGGAGCGCAGGCGGTGCGGCAAGTCTGATGTGAAAGCA
+
F,,:F:FF,:FF::,::FFFF:FFFFF:FFF,FFF:FFFFFF:FFF:FFF:FFFFFFF,F,F:FFF:F:F,F,:::F,FFF,FF::,FF,FF,FFFFF,FFFFFFFFFFFFFFF,F,:FFF:FFF:FF,FFFF:FF:,FFF,F,FF:F,FFF,F,FFFFF,,FFFF:FF,:FF,,FFFF:FFFFF,:F,,,FF:F:FF:,F,,FFFF,F,::F:,:FFFF,FF,:,FF:F:FF::,FF::,FFFFFFFF,
@A00920:152:HGHKKDRXX:2:2109:26350:11741 1:N:0:AGGAGTGG+TGCTAAGT
ACTCCTACGGGAGGCAGCAGTAAGGAATATTGCACAATGGGCGCAAGCCTGATGCAGCAACGCCGCGTGCCCGAGGACGGCCTTCGGGTTGTAAAGGGCTTTTCTGGCTGAAGAGGAAGGACGGTAGGCCAGGAATAAGCGTCGGCTAACTACGTGCCAGCAGCCGCGGTAAAACGTAGGACGCGAGCGTTATCCGGATTTACTGGGCGTAAAGCGCGGGCAGGCGGTGGTCCAAGTCGGACGTGAAAGC
+
FFFFFFFFFFFFFFFFFFFFFFFFFFFFFFFFFFFFFFFFFFFFFFFFFFFFFFFFFFFFFFFFFFFFFFFFFFFFFFFFFFFFFFFFFFFFF,FFFFFFFFFFFFFFFFFFFFFFF:FFFFFFFFFFFFFFFF:FFFFFFFFFFFF:FFFFFFFFFFFF:FFFFFFFFFFFFFFFFFFFFFFFFFFF:FFFFFFFFFFF::FFFFFFFFF:FFFFFF:FFFFFFFFFFF:FFFFF:FFFFFFFF:FFFF
@A00920:152:HGHKKDRXX:2:2109:13702:11757 1:N:0:AGGAGTGG+TGCTAAGT
ACTCCTACGGGAGGCAGCAGTGGGGAATCTTGGACAATGGGCGAAAGCCTGATCCAGCCATGCCGCGTGAGTGAAGAAGGCCTTAGGGTTGTAAAACTCTTTCGCCGGAGAAGATAATGACGGTACCCGCAGAAGAAGCACCGGCTAACTACGTGCCAGCAGCCGCGGTCATACGTAGGGTGCAGGCGTTAATCGGAATTACTGGGCGTAAAGCGTGCGTAGGCGGTTTGTTAAGACAGGTGTGAAATCC
+
FFFFFFFFFFFFFFFFFFFFFFFFFFFFFFFFFFFFFFFFFFFFFFFFFFFFFFFFFFFFFFFFFFFFFFFFFFFFFFFFFFF:FFFF:FFFFFF:FFFFFFFFFFFFFFFFFFF:FFFFFFFFFFFFFFFFFFFFFFFFFFFFFFFFFFFFFFFFFFFFFFFFFFFFF,,FFFFFFFFFFFFFFFFF:F,FFFFFF::FFF:FFFFFFFFFFFFFFFF,FFFFFFFFFFFFF:F::FFFFFFFFFFFFF
@A00920:152:HGHKKDRXX:2:2109:17752:12540 1:N:0:AGGAGTGG+TGCTAAGT
ACTCCTACGGGAGGCAGCAGTAGGGAATCTTGCGCAATGGGCGAAAGCCTGACGCAGCCATGCCGCGTGAATGATGAAGGTCTTAGGATTGTAAAATTCTTTCACCGGGGAAGATAATGACGGTACCCGGAGAAGAAGCCCCGGCTAACTTCGTGCCAGCAGCCGCGGTAATACGAAGGGGGCTAGCGTTGCTCGGAATTACTGGGCGTAAAGGGCGCGTAGGCGGACAGTTTAGTCAGAGGTGAAAGCC
+
FF,FFFFFFFFFFFFFFFFFFFFFFF:FFFFFFFFFFFFFF:FFFFFFFFFFFFFFFFFFFFFFFFFFFFFFFF:FFFFFFFFF:FFFFFFF:FFFFFFFFFFFF::FFFFFFFF,FFFFFFFFF:FFFFFFFFFFF::FFFFFFFFF:F,FFFF:FFFFFFFFFFFFFFFFFFFFFF,FFFFF,:FF:FFF,FFFFFF::FFFF:FFFFFFFFFF::FFFFFFF:FFFF:FFFF,FFFFFF,FFFFFFF
@A00920:152:HGHKKDRXX:2:2109:16432:12633 1:N:0:AGGAGTGG+TGCTAAGT
ACTCCTACGGGAGGCAGCAGTGGGGAATATTGGGCAATGGCCGAAAGGCTGACCCAGCGACGCCGCGTGCGGGATGACGCTTTTCGGAGTGTAAACCGCTGTCAGAGGGGAAGAAGTCTTTCGAGGTGAATAATCTCGAGAGCTGACGGTACCCTCAGAGGAAGCACCGGCTAACTCTGTGCCAGCAGCCGCGGTAATACAGAGGGTGCGAGCGTTGTTCGGAATCACTGGGCGTACAGCGCGCGCAGGC
+
FFFFFFFFFFFFFFFFFFFFFFF:FFFFFFFFFFFFFFFFFFFF,FFFFFF:FFFFFFFFFFFFFFFFFFFFFFFFFFFFFFFFFFFFFFF:FFFFFFF,FFF,FFFFFFFFF:FFFFFFFFFFFFFFFFFFFFFFFF::F:FFFFF:FFF:FFFFFFFFFF:FFFFF::FF:F:F:FFF:FFFFFF:FFF:FF:F:F,F,FF:F:FFF:FFFF:FFF:F::FFFFFFFFFFFFFF,:FFFF:F:FF:FF
@A00920:152:HGHKKDRXX:2:2109:1407:13354 1:N:0:AGGAGTGG+TGCTAAGT
ACTCCTACGGGAGGCAGCAGTGAGGAATTTTGCGCAATGGAGGCAACTCTGACGCAGCCACGCCGCGTGCAGGAAGACCCCCCTATGGGGTGTAAACTGCTTTTCTGTGAGAAGAAGGCCCCGCCATGCGGGGAGTGACGGTATCGCAGGAATAAGCACCGGCTAACTCCGTGCCAGCAGCCGCGGTAATACGGAGGGTGCAAGCGTTGTCCGGAATTATTGGGTGTAAAGCGCGTTCAGGCGGTCTAGC
+
[truncated: 44,974,150 more chars]
