# Supplementary material for: Biochar’s role in improving pakchoi quality and microbial community structure in rhizosphere soil
Source: PeerJ. 2024 Mar 18;12:e16733. doi: 10.7717/peerj.16733 (PMC10956520; doi:10.7717/peerj.16733)
Supplement: Supplemental Information 7 — CK, biochar treatment was not applied; 1, 2, and 3 represent three replications. [file peerj-12-16733-s007.gz › CK3_2.fq]

@A00920:152:HGHKKDRXX:2:2101:29586:1532 2:N:0:AGGAGTGG+TGCTAAGT
GGACTACCCGGGTATCTAATCCTGTTTGCTCCCCACGCTTTCGCACCTCAGCGTCAATGCCGGTCCAGTGAGCCGCCTTCGCCACTGGTGTTCTTCCGAATATCTACGAATTTCACCTCTACACTCGGAATTCCACTCACCTCTCCCGGATTCAAGCGATGCAGTCTTAAAGGCAATTCCGGGGTTGAGCCCCGGGCTTTCACCTCTAACTTACAAAGCCGCCTACGCGCGCTTTACGCCCAGTAATTCC
+
FFFFFFFFFFFFFFFFFFFFFFFFFFFFFFFFFFFFFFFFFFFFFFFFFFFFF:FFF:FFFFF:FFFF:FFFFFFFFFFFFFFFFFFFFFFFFFFFFFFFF:FFFFFFFFFFFFFFFFFFFFFF:FFF,FFFFF:FFF:FFFFFFFFFFFFFF:FFFFF:FFFFF:F:F:FFFFF,,F:,FFFFFF:FFFFFFFFFFFFFFF:F:F:FFFFFFFFFFFFFF:FFFFFFFF:FFFF:FFFFF,FFFFF:FF
@A00920:152:HGHKKDRXX:2:2101:3531:2816 2:N:0:AGGAGTGG+TGCTAAGT
GGACTACAGGGGTTTCTAATCCTGTTTGCTCCCCACGCTTTCGCTCCTCAGCGTCAGTACTGGCCCAGAACACTGCCTTCGCCATCGGTGTTCCACCTGATATCTGCGCATTTCACCGCTACACCAGGTATTCCGTGTTCCCCTACCAGACTCAAGCCACGGCAGTATCGGATGGCGTCTCCGGGTTGAGCCCTGAGTTTTCACATCCGACTTACCGAGCCGCCTACGAGCTCTTTACGCCCAATAAATC
+
FFFFFFFFFFFFFFFFFFFFFFFFFFFFFFFFFFFFFFFFFFFFFFFFFFFFFFFFFFFFFFFFFFFF:F:FFFFFFFFFF:,FFFFFFFFFFFFFFFFFFFFFFFFFFFFFFFFFFFFFFFFFFFFFFFFFFFFFF:FFFFFFFFFFFFFFFFFFFFFFFFFFFF:FFFFFFFFFFFFFFFFFF:FFF:FFFFFFFFFFFFFFFFFFFFFFFFFFFFF:F:FFFFFFFFFFF::FFFFFFF::FF,FFF
@A00920:152:HGHKKDRXX:2:2101:1154:3176 2:N:0:AGGAGTGG+TGCTAAGT
GGACTACACGGGTATCTAATCCTGTTTGCTCCCCACGCTTTCGTGCCTGAGCGTCAGTGTTATCCCAGGGGGCTGCCTTCGCCATCGGTATTCCTCCACATCTCTACGCATTTCACTGCTACACGTGGAATTCTACCCCCCTCTGACACACTCTAGCCGTACAGTCACAAATGCAATTCCCAGGTTAAGCCCGGGGCTTTCACATCCAGCTTAGATAACCGCCTACGCGCGCTTTACGCCCAGTAATTCC
+
FFFFFFFFFFFFF:FFFF,FFFFFFFFFFFFFFFFFFFFFFFFFFFFFFFFFFFFFFFFFFFFFFF:FF:FFFFFFF:FFFFFFFFFFFF:FFFFFFFF,FFFFFFFFFFFFFFFFFFF:FFFFFFF:FFFFFF,FFFFFFFFFFFFFFFFFFF:FFFFFFFFFFFFFF:FFFFFF,FFF:FFFFFF:FFFFFFFFFFFFFFFFFFF:FF:FFFFFFFFF,FFFF,FFFFFF:FFFFFFFFFFFF:FFFF
@A00920:152:HGHKKDRXX:2:2101:7889:3255 2:N:0:AGGAGTGG+TGCTAAGT
GGACTACTAGGGTATCTAATCCTGTTTGCTCCCCACGCTTTCGCGCCTCAGCGTCGGATCCGGCCCAGCCGGCCGCCTTCGCCACGGGTGTTCTTCCCGATATCTACGCATTCCACCGCTACACCGGGAATTCCACCGGCCTCTACCGGTCCCCAGGTCCGCAGTCTCGGAAGCAGCCCCGGAGTTGAGCCCGGGGCTTTCACTTCTGACTTGCAGATCCGCCTGCGCACGCTTTAAGCCCAGTGATTCC
+
FFFFFFFFFFFF:FFFFFFFF::F,FF:FFFFF,:FFFFFFFFF,:FFFFFFFF:FFFFFFFFFFFF,FFFF,FFFFFF::FF:FFF:FFFFFFFFFFFFFFF::FFF:F:FF:FFFFFF,FFFFFFFFF,F:FF::FFFFFFFFFFFFFFFFFFFFF:,FFFFFFF,FFFFFFF,,:F:FFFFF:F:F,FF,:FFFFFFFFF,FFF,,:F,FF,:FFF,:F,F,,FFFF,FFFFFFFFFFFFFFFFFF,
@A00920:152:HGHKKDRXX:2:2101:28510:3396 2:N:0:AGGAGTGG+TGCTAAGT
GGACTACTAGGGTTTCTAATCCTGTTTGCTCCCCACGCTTTCGCGCCTCAGCGTCAGTTACAGACCAAAAAGCCGCCTTCGCCACTGGTGTTCCTCCACATCTCTACGCATTTCACCGCTACACGTGGAATTCCGCTTTTCTCTTCTGCACTCAAGTTCCCCAGTTTCCAATGACCCTCCACGGTTGAGCCGTGGGCTTTCACATCAGACTTAAGAAACCGCCTGCGCGCGCTTTACGCCCAATAATTCC
+
FFFFFFFFFFFFFFFFFFF::FFFFFFFFFFFFFFFFFFFFFFFFFFFFFFFFFFFFFFFFFFFFF,FFFFFFFFFFFFFFFFFFFFFFFFFFFFFFFFFFFFFFFFFFF:FFFFFFFFFFF:FFFFFF,FFFF:FFFFFFFFFFFFFFFFFFFF:FFFFFFFFFFFFF:F:FFFFFFFFFFFFFFFFFFF:FFFFFFFFFFFFFFFFFFFF,F,F:FFFFF:FFFFFFFFFF,F,FFFFFFFFFFFFFF
@A00920:152:HGHKKDRXX:2:2101:26567:4131 2:N:0:AGGAGTGG+TGCTAAGT
GGACTACTGGGGTTTCTAATCCTGTTTGCTCCCCACGCTTTCGCGCCTCAGCGTCAGTTCCGGTCCAGTGAGCCGCCTTCGCCACTGGTGTTCCTCCCAATATCTACGCATTTCACCGCTACACTGGGAATTCCACTCACCTCTCCCGGTCTCCAGCCACCCAGTCTGACAGGCAGTTCCTCGGTTATGCCGAGGGCTTTCACCCGTCACTTGAATGGCCGCCTACGCGCCCTTTACGCCCAATCATTCC
+
FFFFFFFFFFFFFFFFFFFFFFFFFFFFFFFFFFFFFFF:FFFFFFF:FFFFFFFFFFFFF:FFFFFFF:F:FFFF::FFFFFFFFFFFF,:FF,FFFFFFFFFFFFFFFFFFF:F:FFFFF:FFFFFFFF,FFF::FFFFFFFFFFFFF::F,FFF,FFFFFFF:FFFFFF,FFF:FFFFF,FFFF,FF,FF:FFFF:FF,:FFF,FFF::FFFFF:,:F,FFFF:FFFF,,FF,:FFFFF,F,,,FF:
@A00920:152:HGHKKDRXX:2:2101:32371:4351 2:N:0:AGGAGTGG+TGCTAAGT
GGACTACTGGGGTTTCTAATCCTGTTTGCTACCCACGCTTTCGCGCCTCAGCGTCAGTTACAGGCCAGAGAGCCGCCTTCGCCACTGGTGTTCCTCCCGATCTCTACGCATTCCACCGCTACACCGGGAATTCCGCTCCCCTCTCCTGCACTCAAGTCGACCAGTTTCAGATGCCGCTCTGCGGTTGAGCCGCAACCTTTCACACCTGACTTAACCGACCGCCTGCGCGCGCTTTACGCCCAATAATTCC
+
FFFFFFFF:FFFFFFFF:FFFFFFFFFFFFFFFFFFFFFFFFFFFFFFFFFFFFFFFFFFFFFFFFFFFFFFFFFF:FFF:FFFFFF:FFFFFFFFFFF:FFFFF:FFFFFFFFFFFFFFFFF:FFFFFFFFFFFFFFFFFFFFF:FFFFFF,F,FFFFFFFFFFFFFFF:FFFFFFFFFFFFFFFFFFFFFFF:,FF,FFFFFFFFFFFF:FFFFFFFFFFFF:FFFF:FFFFFFF:FFF,FFFFFFFF
@A00920:152:HGHKKDRXX:2:2101:19063:4852 2:N:0:AGGAGTGG+TGCTAAGT
GGACTACTAGGGTTTCTAATCCTGTTCGCTCCCCACGCTTTCGTGTCTCAGCGTCAGAAATGGCCCAGCAAGCTGCCTTCGCCATTGGTGTTCCTGGTAATATCTACGCATTTCACTGCTACACTACCAATTCCACTTGCCTCTGCCATCCTCTAGCATGCCAGTATGCGATACAGTCTATATGGTTGAGCCACAAGATTTCGCATCGCACTTAACACGCCGCCTACACACGCTTTACGCCCAGTGATTC
+
FF,FF:F:FFFFFFFFF:FFFFFFFFFFFFFFFFFFFFFFFFFFFFF:FFFFFFFFFFFFFFFFFFFFFFFFFFFFFFFFFFFFFFFFFFFFFFFFFFFFFFFFF:FFFFFFFFFFFFFF:FFFFFFF::FFFF:FFFFFFFFFFFFFF:FFFF:FFFFFFF:FFFFFFF:FFFFFFFF,FFFFFFFFFFFF:FF,F:F:F:F:FFFFFFF:F:FFF:F::FF:,FF:FF:F:FFFFFF:F:F,:F:FFF
@A00920:152:HGHKKDRXX:2:2101:21549:4930 2:N:0:AGGAGTGG+TGCTAAGT
GGACTACACGGGTATCTAATCCTGTTTGCTCCCCCAGCTTTCGCGCCTCAGTGTCAGCAATGGCCCAGGATCCCGCCTTCGCCACCGGTGTTCCTCCTGATATCTGCGCATTTCACCGCTACACCAGGAATTCCAGATCCCCCTACCATGCTCTAGTCTGCAAGTATCGAATGGCATCCCAGGGTTAAGCCCTGGACTTTCACATCCGACTTTACAAACCACCTACGCGCTCTTTACGCCCAATAAATCC
+
FF:FFFF:FFFFFFFFFFFF:FFFFFFFFFFFFFFFFFF,FFFFFFFFFFF:FFFFFFFFFFFFFFFFF::FFFFFFFFFFFFFFFFFFFFFFFFFFFFFFFFFFFFFF:FFFFFFFFFFFFF:FFFFFFFFFF,FFFFFFFFFFFFFFFFFFFFFFFF,FF,FFFFFF:FFFFFFF,FF::FFFF,FFFF:FFFF:FFFFFF:F,FFFFFFF:FFFFFFFFFFFFFFFFFFF:FFFFFFFF:FF:FFFF
@A00920:152:HGHKKDRXX:2:2101:19271:5087 2:N:0:AGGAGTGG+TGCTAAGT
GGACTACTAGGGTTTCTAATCCTGTTCGCTCCCCACGCTTTCGCTCCTCAGCGTCAGTTGTTGCCCAGAGACCCGCCTTCGCCACCGGTGTTCCTCCTGATATCTGCGCATTTCACCGCTACACCAGGAATTCCAGTCTCCCCTGCAACACTCCAGTTTGCCCGTATCGACTGCAGACCCGAGGTTGAGCCTCGGGATTTCACAGCCGACGCGACAGACCGCCTACGCGCCCTTTACGCCCAGTAAATCC
+
FFFFFFFF:FFFFFFFFFFFFFFFF,FFFFFFF,FFFFFFFFFFFFFFFFFF:FFFF:FFFFFFFFFFFFFFFFFFFFFFFFFFF:FFFFFF:FFFFFFFFFFFFFFFFF,FF:FFFFFFFFFFFF,FFFFFFFFFFFFFFFFFFFFFFFFFF:FFFFFFFFFF,FF:FFFFF:FF:FFFFFF,F,FFFFFFF:F:FF:FFF:FF:FFFFF:F:F:FFFFFFFFFFFF:FFFFFF:FFFF:FF:F,F:FF
@A00920:152:HGHKKDRXX:2:2101:27805:5149 2:N:0:AGGAGTGG+TGCTAAGT
GGACTACCAGGGTTTCTAATCCCGTTCGCTCCCCTAGCTTTCGCGGCTCAGCGTCAGGTGCAGCCCAGGGCGCCGCCTTCGCCTCTGGTGTTCCTCCGGATCTCTACGCATTTCACCACTCCACCCGGCATTCCACGCCCCTCTACTGCCCTCTAGCGGCCCAGTTTCGAACGACCTCTCCCAGTTGAGCCGGGAGCTTTCCCGTCCGCGTTGGACCACCGCCGGCGCGCGCTTTACGCCGCGTTCATCC
+
FFF,,FF:FFFFFFF:FF:FFF:FF:FF:FFFFFFFFFF:F:F:FF,FFFFFF,F:::FFFFFF,F,FFFFFF,:,:,:,F,FFFFFF,:F,FFF:FFF,FFF:,:::,F,:F,:F::FF:F:FFFFF,,F,:F,:,FFFFF::FF:FF:F,FF,FFFF:F,FFF:FFF,:F,,F,FFF,::F:F:F,F,,FFF,FF,,F,,FFF,:F,,,,FF,,FF,FF::FF:,,FFFF,:F,,F:,,,F,F:,,,F
@A00920:152:HGHKKDRXX:2:2101:21070:5760 2:N:0:AGGAGTGG+TGCTAAGT
GGACTACCGGGGTATCTAATCCTGTTTGCTCCCCTAGCTTTCGTGCCTCAGTGTCAGAAGTTGTCCAGGGACTCGCCTTCGCCACTGGTGTTCCACTTGATATCTACGCATTTCACTGCTACACCAAGTATTCCAGTCCCCCCTCCAACTCTCTAGTCGAATAGTATCCAATGCCATTTCCGAGTTGAGCTCGGAGATTTCACATCAGACTTATGCGACCACCTACGCACCCTTTTCGCCCAGTGTATCC
+
FFFFFFFFFFFFFFFFFFFFFFFFFFFF:FFF,FFFF:FFFFFFFFFFFFFFFFFFFFFFFFF:FFFFFFFFFFFFFF:,F:FFFFFFFFFF:FFFFFFF:FF:FFFFF:FF,,,FFFFFFF,FFF,FF,FFFFFFF,F:,F,F:FFF,F,:,F,FFFF,FF,FFFF:F,:,F::,:FFF,F,F,,FFF:F:FFFF,F,:,,:,,:,F,,,FF:,:FF::,F:,,:FF,,::F,F,:F:::,:FF,,,F,
@A00920:152:HGHKKDRXX:2:2101:26657:6010 2:N:0:AGGAGTGG+TGCTAAGT
GGACTACTAGGGTTTCTAATCCTGTTTGCTCCCCACGCTTTCGTGCATGAGCGTCAGTGTCAGCCCAGAGACCTGCCTTCGCCATCGGTATTCCTCCTGATATCTACGCATTTCACTGCTACACCAGGAATTCCAGTCTCCTCTGCCGCACTCAAGCCTTGCAGTCCCAAATGCCATTCCCAGGTTGAGCCCGGGGCTTTCACATCTGGCTTACAAAACCGCCTGCGCACGCTTTACGCCCAGTAATTCC
+
FFFFFFFFFFFFFFFFFFFF,FFFFFFFFFFFFF,FFFFFFFFFFFFFFFFFFFFFFFFFF,FFFFFFFFFFFFFFFFFFFFFFFFFFFFFFFFFFFFFFFFFFFFFFFFFFFFFFFFFFFFFFFFFFFFFFFFFFFFFFFFFFF:FFFFFFFFFFFFFFFF:FFFFFFFFFFFFFFFFFFFFFFFFFFFFFFFFFFFFFFFFFFFFFF:FFFFFF,FFFFFFFFFFF,::,FFF::FFFF:FFFF,FFF
@A00920:152:HGHKKDRXX:2:2101:2239:6496 2:N:0:AGGAGTGG+TGCTAAGT
GGACTACCGGGGTTTCTAATCCTGTTTGATCCCCACGCTTTCGTGCCTCAGAGTCAATATTCGTGTAGTGAGCTGCCTTCGCAATCGGTGTTCTATGTCATATCTAACCATTTCACCGCTACATGACACATTCCGCCCACCTCAATCATACTCAAGAACATCAGTATCAATGGCAATTCTCCAGTTAAGCTGAAGGCTTTCACCACTGACTTAAAATACCGCCTACGCACCCTTTAAACCCAATAAATCC
+
FFFFFFFFFFFFFFFFFFF,FF,FFFFFFFFFFFFFFFFFFFFFFFFF:FFFFFFFF:FFFFFFFF,FFFFFF:FFF:FFFFFF:FFFFF:FFFFFF,FFFFFFFFF,FF:FFFFFFFFFFFFFFFFF,:FFFFFFFFFFFFFFFFFF,FFFFFF:,:,,F,FFFFFFFF:,:,:FF,FFFFFFFFFFFFFFFFFF,,F::FFF:F,F:F:FF:,FF,FFFFFFF::FFF:FF:FFFFFFFFF::FFF,:
@A00920:152:HGHKKDRXX:2:2101:15591:7513 2:N:0:AGGAGTGG+TGCTAAGT
GGACTACAGGGGTATCTAATCCCGTTTGCTCCCCTAGCTTTCGCTCCTCAGCGTCAATGCCGGTCCAGGATGCCGCCTTCGCCACCGGTATTCCTCCAGATATCTACGCATTTCACCGCTACACCTGGAATTCTGCATCCCTCTCCCGGATTCAAGCCATCCAGTATCAGACGCAGTTCCCAGGTTGAGCCTGGGGATTTCACGTCTGACTTAGTTGGCCGCCTACGAGCCCTTTACGCCCAGTAATTCC
+
FFFFFFFFFFFFFFFFFFFFFFFFFFFFFFFFFFF:FFFFFFFFFFFFFFFFFFFFFFFFFFFFFFFFFFFFFFFFFFFFFFFFFFFFFFFFFFFFFFFFFFFFFFFFFFFFFFFFFFFFFFFFFFFFFF:FF:FFFFFFFFFFFFFFFFFFFFF,FFFFFFFF:FFFFFF:FFFFFFFFF:FF:FFFFFFFFFFFFFFFFFFFFFFFFFF:FFFFF:FFFFFFFFFFFFFFFFFFFFFFF:F:FFFFFF
@A00920:152:HGHKKDRXX:2:2101:8802:7686 2:N:0:AGGAGTGG+TGCTAAGT
GGACTACTCGGGTTTCTAATCCTGTTTGCTCCCCACGCTTTCGCACTTGAGTGTCAGTACTGGACCAGAAGGCCGCCTTCGCCACTGATGTTCCTCCCGATATCTACGCATTTCACCGCTACACCGGGAATTCCACTCTCCCCTACCTGCCTCAAGCCCGCCAGTATCGGATGCAGGCCCGAGGTTGAGCCTCGGGTTTTCACAACCGACTTAACGGGCCGCCTGCGCGCGCTTTACGCCCAATAAATCC
+
FFFFFFFFFFFFFFFFFFFFFFFFFFFFFFFFFFFFFFFFFFFFF:FFFFFFFFFFFFFFFFFFFFFFFFFFFFFFFFFFFFFFFFFFFFFFFFFFFFFFFFFFFFFFFFF:FFFFFFFFFFFFFFFFFFFFFFFFFFFFFFFFFFFFFFFFFFFFFFFFFFFFFF:FFFFFFFFFFFFFFFFF:FFFFFFFFFFFF:FFF:FFFFFFFFF,FFFFFFFFFFFFFFFFFFFFFFFFFFFFF,FFFFFFFF
@A00920:152:HGHKKDRXX:2:2101:26503:7748 2:N:0:AGGAGTGG+TGCTAAGT
GGACTACAAGGGTATCTAATCCGTTTCGCTCCCCACGCTTTCGAGCCTTAGCGTCAGGTAAGGCCCAGAGAGGTGCCTTCGCAATCGGTATTCCTCCTGATATCTACGCATTTGACCGCTCCACCAGGAATTCTCCTCTCCTCTACCTACCTCAAGTAGTTCAGTATCACTTGCAGTTTTCCGGTTGAGCCGGAAGATTTGACAAGTGACTTAAACTACCGCCTACGCTTCTCTTTACGCCCAGTAAATC
+
FFFFFFFFFFFFFFFFFFFFFFFFFF:FFFFFFFFFFFFFFFF:FFFFFF:FFFFFFFFFFFFFFFFFFFFFFFFFFFFFFFFFFFFFFFFFFFFFFFFFFFFFFFFFFFFFFFFFFFFF:FFFFF:FFFFFFFFFFFFFFFFFFFFFFFFFF:FF::FFFFFFFFFFFFFFFFFFFFFFF:FFFFFFFFFFFFFFFFFFFFFFFFFFFFFFFFFFFFFF:FFFF:FFF:FFFFFFFFFFFFFFFFFF:F
@A00920:152:HGHKKDRXX:2:2101:15157:8108 2:N:0:AGGAGTGG+TGCTAAGT
GGACTACAGGGGTTTCTAATCCTGTTTGCTCCCCACGCTGTCGCGCCTCAGTGTCAGTAACTGCCCAGCAGGCCGCCTTCGCCACCGGTCTTCCTCCGGATCTCTACGCATTCCACCGCTACACCCGGAATTCCGCCTGCCCCTACAGCACTCTAGTCTAACAGTCGGCACGGCCGACCCGGGGTTGAGCCCCGGGCTTTCACCACACCCTTATCAGACCCCCTACGCGCCCTTTACGCCCAGTGATTCC
+
:FFFFFFFFFFFFFF:FFFFFFFFFFFFFFFFFFF:FF:FF:FFFFFFFFFFFFFFFFFFFFFFFFFFFF:FFFFFFFFFFFFFFFFFF:FFFFFFFFFF,FFFFFFFFFF:FFFFFFFFFFFFFFFFFFFFFFFFFF:FFFFFF:FFFFFFF,FFFFFFFFFFFFFFF,FFFFF:,,FFFFFFFFF:FFF,FFFF:FFFFFFFFF:,FFFFFFFFF:FF,FFF:FFFFF:F,FFFF::FFFFF,,FFFF
@A00920:152:HGHKKDRXX:2:2101:23185:9017 2:N:0:AGGAGTGG+TGCTAAGT
GGACTACCGGGGTTTCTAATCCTGTTTGCTCCCCACGCTTTCGTGCCTCAGTGTCAGTGCTGGTCCAGGGTGTCGCCTTCGCCACAGATGTTCCTCCCGATATCTACGCATTTCACTGCTACCCCGGGACTTCCACACCCCTCTACCGCACTCTAGTAAGACAGTTTCCAATGCAGTTCCCAGGTTGAGCCCAGGGCTTTCACATCAGTCTTAACAAACCACCTACGAACGCTTTACGCCCCGAAATTCC
+
FFFFF:FFFFFFF,FFFFFFFF,,FFFFFFFFFFFFFFFFFFFF:F,F,F,F,FFF,FF,:::,FFF:F:FFFFFFF:FFFFF:FFFFF:,F:F,F,FF,F:,:,F:,FFFFF:,:FFF,,,,,F:FF,:,F:F,FFF:,:,F,F,,FFF:,F,F:,::,,:FF:FFFFFFF,FFF:FF,,:FF:FF:FF:F:,FF,FFFF:FF:FF,,FF:F,,F,F:FFFF,FF:,,,F,:F,F,F,F,FF,,F:FF:
@A00920:152:HGHKKDRXX:2:2101:23647:9095 2:N:0:AGGAGTGG+TGCTAAGT
GGACTACTGGGGTTTCTAATCCGGATCGCTCCCCACGCTTTCGCGCCTCAGCGTCAGCTCAAGGCCCAGGCAGCCGCCTTCGCCACTGGTGTTCCTCCCGATATCTACGCATTCCACCACTACACCGGGAATTCCGCTGCCCCCTGCCTCGCTCCAGCCCGACCGTATCACACGACCCCTCCCAGTTGAGCCGGGAGATTTCACGCATGACGCGCCGGGCCGCCTCCGCGCCCTTTACGCCCCATGAATC
+
FFFFFFFFFFFFFFFFFFFFFFFFFFFFF:FFFFFFFFFFFFFFFFFFFFFFFFFFFFFFFFFFFFFFFFFFFFFFFFFFFFFFFFFFFFFFFFFFFFF:FFFFFFF:FF:FFFFFFFFFFFFFFFFFFFFFFFFFFFFFFFFFFFFFFFFFFFFFFF,FFFFFFFF,FFFFFFFFFFF:FFFFFFFFF:FFFFFFFFFFFFFFFFFFFFF,FFFFF:FFFFFFF,:FFFFFFF,FFFFFF:,F:FFF:F
@A00920:152:HGHKKDRXX:2:2101:7202:9173 2:N:0:AGGAGTGG+TGCTAAGT
GGACTACTGGGGTTTCTAATCCCGTTTGCTCCCCTGGCTTTCGCGCCTCAGCGTCAGTATCGGCCCAGTAGCCCGCCTTCGCCACGGGTGTTCCTCCCGATATCTACGCATTTCACCGCTACACCGGGAATTCCACCCCCCTCTTTGGTACTCTAGCTTGTCAGTTTCATGCGTCTTTCCTCGGTTGAGCCGAGGGATTTCACACATGACTTAACACACCGCCTACACGCCCTTTACGCCCAATGATTCC
+
FFFFFFFFFFFFFFFFFFFFFFFF,FFFFFFFFFFFFFFFFFFFFFFFFFFFFFFFFFFFFFFFFFFFFFFFFFFFFFFFFFFFFFFFFFFFFFFFFFFFFFFFF,FFFFF,FFFFFFFFFFFFFFFF:FFFFFFFFFFFF,F:FFFFF:FFFFFFFFFFFFFFFFFFFFFFFFFFFFFFFFFFFFFFFF:F:FFF:FFFFFFFFFFFFF:,FFFF,:FFFFFFFFFF,FFFFFFFFFFFFFFFF,FFFF
@A00920:152:HGHKKDRXX:2:2101:16758:9314 2:N:0:AGGAGTGG+TGCTAAGT
GGACTACTAGGGTATCTAATCCTGTTCGCTCCCCACGCTTTCGCTCCTCAGCGTCAGTATCGGCCCAGAGACCCGCCTTCGCCTCTGGTGTTCTTCCGGATCTCTACGCATTCCACCGCTACACCCGGAATTCCGCTCGCCTCTACATGTCTCTAGCCTGGGAGTATCCTGGGCCTGCGCGGAGTTGAGCCCCGGCATTTCACCCATAGACTTCCCAGACCGCCTGCGCGCGCTTTACGCCCAATGATTC
+
FFFFFFFFFFFFFFFFFFFFFFFFFFFFFFFFFFFFFF:FFFFFFFFFFFFFFFFFFFFFFFFFFFFFFFFFFFFFFFFFFFFFFFFFFFFFFFFFFFFFFFFFFFFFF,FFFFFFFFFFFFFFFFFFFFFFFFFFFFFFFFF,F:FFFFFFFFFFFFFFFFFFFFFFFFFFFFFFFFFFFFFFFFFFFFFFFFFFFFFFFFFFFFFFFFFFFFFFFF:FFFFFFFFFFFFFF:,FFFFFFFFFFF,:FF
@A00920:152:HGHKKDRXX:2:2101:14561:9737 2:N:0:AGGAGTGG+TGCTAAGT
GGACTACCGGGGTTTCTAATCCCGTTCGCTCCCCACGCCTTCGCGCCTCAGCGTCAGGTCAGGTCCAGCCAGCCGCCTTCGCCACTGGTGTTCCTCCGGATCTCTACGCATTTCACCACTACACCCGGAATTCCACTGGCCTCTCCCTGCCTCCAGTCGGCCCATCTCGACGGACCCTCCCCCGTTGAGCGGGGGGCTTTCACCGCCGATGCGACCAACCGCCTGCGCGCGCTTTACGCCCAGTAACTCC
+
FFFFFFFFFFFF:FFFF:FFFFFFFFFFFFFFFFFFFFFFFFFFFFF:FFFFFFFFFFFFFFFFFFFFFFFFFFFFF:FFFFFFFFFFFFFFFFFFFFFFFFFFFFFFFFFFFFFFFFFFFFFFF:FFFFFFFFFFFFFFFFFFFFFFFFFFFFFFFFFFFFFFFFFFFFFFFFFFFFFFFFFF,F:FFFFFFFFFF:FFF:FFFFFFFFFFFF:FFF:FFFFFFFFFFFFFFFFF:FF:FFFF:FFFFF
@A00920:152:HGHKKDRXX:2:2101:26133:9737 2:N:0:AGGAGTGG+TGCTAAGT
GGACTACAAGGGTTTCTAATCCTGTTTGCTCCCCACGCTTTCGCATCTCAGCGTCAGTACCGGGCCAGTGAGCCGCCTTCGCCACTGGTGTTCTTCCGAATATCTACGAATTTCACCTCTACACTCGGAGTTCCACTCACCTCTCCCGGACTCAAGATCACCAGTATCGAAGGCAGTTCCGAGGTTGAGCCTCGGGATTTCACCCCCGACTTAATGATCCGCCTGAATGCGCTTTACGCCCAGTGATTCC
+
FF:FFFF:FFFFFFFFFFFFFFFFFFFFFFFFFFFFFFFFFFFFFFFF:FFFFFFFFFFFFFFFFFFFFFFFFFFFFFFFFFFFFFFFFFFFFFFFF:F:::FFF:FFFFFFFFFFFFFFFFF:FFFFF:FFFFFFFFFFF:F:FFFFFFFFFFFFFFFFFFFFF:FFFFFF:F,FFF,F:FFF,FFFFFF:F:FFF,FFFFFFFF:FFFFFFFFFFFFFFFFF:FFFFFFFFFFFFFFFFFFFFFFFFF
@A00920:152:HGHKKDRXX:2:2101:11026:10191 2:N:0:AGGAGTGG+TGCTAAGT
GGACTACTGGGGTTTCTAATCCTGTTCGCTCCCCACGCTTTCGCACCTCAGCGTCAGATCAGGTCCAGCCAGCCGCCTTCGCCTCCGGTGTTCTTCCGGATCTCTACGCATTCCACCGCTACACCCGGAATTCCGCTGGCCTCTGCCTGTCTCCAGCTCCCCAGTATCCCCGGCATGCTCGGGGTTGAGCCCCGGCCTTTCACCAAGAGACTTAACGAGCCGCCTACGTGCGCTTTACGCCCAATAATTC
+
FFF:FFFFFFFFFFFFF,FFFFFFFFFF:FFFFFFFF:FFFFFFF,FFFFFFFFF:FFFFFFFFF:FFFFFFFFFFFFFFFFFFF:FFFFFFFFF:FFFFFFFFFFFFFFFFFFFF:FFFFFFFFFFFFFFFFFFFFFFF:FFFFFFFFFFFFFFFFFFFFFFFFFFFFFFFFFFFFFFFFFFFFFFFFFFFFFFFF:FFFFFFFFFFFFFFFF,FF:FFF:FFFFFF,FFFFFFFFFFFFFFFFFFF:F
@A00920:152:HGHKKDRXX:2:2101:23791:11882 2:N:0:AGGAGTGG+TGCTAAGT
GGACTACCGGGGTATCTAATCCTGTTCGCTCCCCACGCTTTCGCTCCTCAGCGTCAGTATCGGCCCAGAGACCCGCCTTCGCCACCGGTGTTCCTCCTGATATCTGCGCATTTCACCGCTACACCAGGAATTCCAGTCTCCCCTACCGAACTCAAGCCTGCCCGTATCCACCGCACGTCCACAGTTAAGCTGTGAATTTTCACGGCAGACGCAACAAGCCGCCTACGAGCTCTTTACGCCCAATAATTCC
+
FFFFFFFFFFFF::FF:F,FFFFFFFFFF:FFFFF,FFFFFFFFFFFFFFFFFFFFFFFFFFFF:FFFFFFF,FFFFFFFF:FFFFFFFFF,FFFFFFFFF:FFFFF:FFFFFFFFF:FFFF,FF,FFFFF:FFFFFFFF:F:F:FFFFFFFF:FFFFFFFFFFFFFF:FFFFFF,FFFFFFFF,F:FFFFFF,FFF,FFF:FFFFFFFFFFFFFFFFFFFFFF,FFFFF:FFFFFFFF:F,FFFFF:FF
@A00920:152:HGHKKDRXX:2:2101:4770:11976 2:N:0:AGGAGTGG+TGCTAAGT
GGACTACTGGGGTTTCTAATCCCGTTTGCTCCCCTGGCTTTCGCTCCTCAGCGTCAGTATTGGTCCAGGATGCCGCCTTCGCCACCGGTGTTCCTCCAGATATCTACGCATTTCACCGCTACACCTGGAATTCCGCATCCCTCTCCCAAACTCAAGCCAACCAGTATCGGACGCAGTTCCCCGGTTAAGCCGAGGGATTTCACGTCCGACTTAGTTGGCCACCTACGAACCCTTTACGCCCAGTAATTCC
+
FFFFFFFFFFFFFFFFFFFFFFFFFF,FFFFFFFFFFFFFFFFFFFFFFFFFFFFFFFFFFFFFFFFFFFF:FFFFFFFFFFFFFFFFFFFFFFFFF,FFFFFFFFFFFFFFFFFFFFFF:FFFFF:FFFFFFFFFFFFFF,FFFFFFFFFFFF:FFFFFFFFFFFFFFFFFFFFFFFFFFFFFFF,FFFFFFFFFFFFFFFFFFFFF:FF,:FFFF:FF:FFF:FFFFFFFFFFFFFFFFFF:FFFFFF
@A00920:152:HGHKKDRXX:2:2101:17427:13260 2:N:0:AGGAGTGG+TGCTAAGT
GGACTACAGGGGTTTCTAATCCCGTTCGCTCCCCTAGCTTTCGCGGCTCAGCGTCAGGTGCAGCCCAGGGCGCCGCCTTCGCCTCTGGTGTTCCTCCGGATCTCTACGCATTTCACCACTCCACCCGGAATTCCACGCCCCTCTACTGCCCTCCAGCGGCCCAGTTTCGAACGACCTCTCCCAGTTGAGCCGGGAGCTTTCACGTCCGACTTGGACCACCGCCTGCCCGCGCTTTACGCCCAGTAAATCC
+
FFFFFFFFFFFFFFFFFFFFFFFFFFFFFFFFFFFFFFFFFFFFFFFFFFFFFFFFFFFFFFFFFFFFFFFFFFFFFFFFFFFFFFFFFFFFFFFFF:FFFFFFFFFFFFFFFFFFFFFFFFFFFFFFFFFFFFFFFFFFFFFFFFFFFFFFFFFFFFFFFFFF:FFFFFFFFFFFFFFF:FFFFFFFFFFFFFFFFFFFF:FFFFFFFFFFFFFFFFFFFFFFFFFF:FF:,F,F:FFFF,F::,,FFF
@A00920:152:HGHKKDRXX:2:2101:1940:13401 2:N:0:AGGAGTGG+TGCTAAGT
GGCCTACCCGGGTTTCTAATCCTGTTTGCTCCCCACGCTTTCGCACCTCAGCGTCAGTATTAAGCCAGGAGGCCGCCTTCGCCACCGGTATTCCTCCACATATCTACGCATTTCACCGCTACACGTGGAATTCTACCTCCCTCTCTCATACTCTAGCCGACCAGTATCGTATGCAGTTCCCAGGTTGAGCCCGGGGCTTTCACATCCGACTTAATCAGCCGCCTACGCGCGCTTTACGCCCAGTAATTCC
+
FF:F::FFFFFF,FFF,FFFFFFFFFFFFFFFFF:FFFFFFFFFFFFF:FFFFFFFFF:FFFFFFF:FFFFFFFFFF,FFFFFFF:FFFFF:FFFFFFFFFFFFFFFFFFFFFFFF:FFF,FFFFFFFFFFFFF,,FFFFFFFF:FFFF:FFFF:FF:::FFFFF,FFFFFFFFFFFFFFFFFFF:FFFFF:FFFFFFFFF:F:FFFFFFF,:FFFFFFFFFFF,FF:F:F:FF:FFFFFFFFF,F:FFF
@A00920:152:HGHKKDRXX:2:2101:28501:13839 2:N:0:AGGAGTGG+TGCTAAGT
GGACTACTGGGGTTTCTAATCCTGTTTGCTCCCCACGCTTTCGCGTCTCAGCGTCAGTCACTGTCCAGAAGGCCGCCTTCGCCACCGGTGTTCCTCTCGATATCTACGAATTTCACCTCTACACCGAGAATTCCGCCTTCCTCTCCAGGACTCCAGCTCGGCAGTTTCGAATGCACTTCCTGGGTTGAGCCCAGGGCTTTCACATCCGACTTGCCCAGCAGCCTACACGCGCTTTACGCCCAGTAATTCC
+
FFFFF:FFFFFFFFFFFF:FFFFFFFFFFFFFFFFFFF,FFFFFFFFFFFFFFFF,FFFFFFFFFFFFFFFFFFFFFFFFFFFFFFFFFFFFFFFFFFFF:FFFFFFFFFFF:FFFFFFF,FFFFFFFFFFFFFF,:FFFFFFFFFFFFFFFFFFFFFF:FFFFFFFFFF:FFFFFFFFFFFFFF:F:FF:FFFFFFFFFF:F,FFFFFFFFFFFFFFF:FFFFFFFF,FFFFFFFFFF:FFF:F:F:FF
@A00920:152:HGHKKDRXX:2:2101:26838:13996 2:N:0:AGGAGTGG+TGCTAAGT
GGACTACTCGGGTATCTAATCCTGTTCGCTCCCCACGCTTTCGCTCCTCAGCGTCAGTTGTTGCCCAGAGACCCGCCTTCGCCACCGGTGTTCCTCCTGATATCTGCGCATTTCACCGCTACACCGGGAATTCCGCGCTCCTCTCCCATCCTCTAGCTGAACAGTCCCCTCTGCACTTTCCAGGTTAAGCCTGGAGATTTCACGGAGGGCTTATCCAACCGCCTACGCTCCCTGTACGCCCAGTAAATCC
+
FFFFFFFFFFFFFFF:FFFFFFFFFFFFFFFFFFFFF:FFFFFFFFFFFFFFFFFFFFFFFFFFFFFFFFFFFFFFFFFFFFFFFFFFFFFFFFFFFFFFFFFFFFFFFFFFFFFFFFFFFFFFFFFFFFFFFFFFFFFFFFFFFFFFFFFFFFFFFFFFFFFFFFFFFFFFFFFF:FFFFFFFFFF:FFFFFFF:FF,FFFFFFFFFFF,FFFFFFFFF:FFFFFFFFFFFF,F:FFFFF:FFF,FFFF
@A00920:152:HGHKKDRXX:2:2101:28176:14403 2:N:0:AGGAGTGG+TGCTAAGT
GGACTGGGTATCTAATCCCGTTCGCTCCCCATGCTGTCGCGTCTCAGCGTCAGGTCAGACCCAGGATGCCGCCTTCGCCTCTGGTATTCCTCCGGATCTCTACGCATTTCACCACTACACCCGGAATTCTACATCCCTCTATCTGCCTCGAGCTTGGCAGTCTCCAATGTCCTCTCCCGGTTGAGCCGGGAGCTTTCACATCAGACTTACCAACCCACCTGCACGCGCTTTACGCCCAGTAACTCCGGAT
+
FFFFFFFFFFFFFFFFFFFFFFFFFFFFFF:FFFFFFFFFFFFFFFFFFFFFFFFFFFFFFFFFFFFFFFFFFFFFFFFFFFFFFFFFFFFFFFFFFFFFFFFFFFFFFFFFFFFFFFFFFFFFFFFFFFFFFFFFFFFFFFFFFFFFFFFFF,FFFFFFFFFFFF:FFFFFFFFFFFFFFFFFFFFFFFFFFFFFF:FFFFFFFFFF:FF::FFFFFFFFFFFFFFFFFFFFFFFFFFFF,F,FFFFFF
@A00920:152:HGHKKDRXX:2:2101:7102:14669 2:N:0:AGGAGTGG+TGCTAAGT
GGACTACAGGGGTTTCTAATCCGGTTCGCTCCCCACGCTTTCGCGCCTCAGCGTCAAGAATGGGCCAGGTAGTCGCCTTCGCCACTGGTGTTCCTCCCGATATCTACGCATTTCACCGCTACACCAGGAATTCCACTCTCCTCTCCCGCACTCCAAGCCCATCAGTATCCGCCGCACCCTCCCAGTTGAGCCGGGAGATTTCACGACAAACTTAATAGTCCGCCTACGCACCCTTTACGCCCAGTACCTC
+
F,:F,F:FF::FFF,F:F::FFF,:FFFFFFFFFF,F:FF,,:,FFF:,FFF:FFF:FF:F:,FFFFFFF,FFF,F:::FFF,FFFFF,FF,:FFFF:FFF::FF:FFFFFF:FFF,FFFF,:,:FFFFF:FFFFFFFF,FFFFFFF:FFFFFFF:F,FFF::FFF,FFFF::F:FFFF::F:FF,FFF:FFFFF:F,FFFF:FFF::FF:FFF:FFF,F,F,,,FFF::F,:,,F:FF:FF::F:,,FF
@A00920:152:HGHKKDRXX:2:2101:27814:15123 2:N:0:AGGAGTGG+TGCTAAGT
GGACTACTAGGGTTTCTAATCCTGTTTGCTCCCCACGCTTTCGCGCCTCAGCGTCAGTTCCGGTCCAGTGAGCCGCCTTCGCCACTGGTGTTCCTCCCAATATCTACGCATTTCACCGCTACACTGGGAATTCCACTCACCTCTCTCGACCTCCAGACCAGCAGTATCAAAGGCAGTTCCGGGGTTGAGCCCCGGGATTTCACCCCTGACTGACTGATCCGCCTACGTGCGCTTTACGCCCAGTAATTCC
+
FFFFFFFFFFFFFFFFFFFFFFFFFFFFFFFFFFFFFFFFFFFFFFFFFFFFFFFFFFFFFFFFFFFFFFFFFFFFFFFFFFFFFFFFFFFFFFFFFFFFF:FFFFFFFFFFFFFFF:FFFFFFFF:FFFFFFFFFFFF:FFFFFFFFFFFFFFFFFFFFFFFFFFFFFFFFFFFFFFFFFFFFFFFFFFFFFFFFF:FFFFFFFFFFFFFFFFFFFFFFFFFF,FFFFFFFFFFFFFF:F,F,F,FFFF
@A00920:152:HGHKKDRXX:2:2101:28682:16063 2:N:0:AGGAGTGG+TGCTAAGT
GGACTACAGGGGTTTCTAATCCTGTTCGCTACCCATGCTTTCGAGCCTCAGCGTCAGTTACAGACCAGAGAGCCGCCTTCGCCACTGGTGTTCTTCCATATATCTACGCATTCCACCGCTACACATGGAGTTCCACTCTCCTCTTCTGCACTCAAGAAACACAGTTTCCGATGCAATTCCTCGGTTAAGCCGGGGGCTTTCACATCAGACTTATCTTTCCGCCTGCGCTCGCTTTACGCCCAATAAATCC
+
FFFFFFFFFFFF:FFF:FFFFFFFFFFFFFFF:FFFFF::FFFF:FF:FFFFF:F,:FFF:FFFFFFFFFFFFFFFFFFFFFFFFFFF:F,FFF,FFFFFFFFFFFFFFFFFFFFFFFFFFFFFFFFFFFFFFFFFFFFFFFFFFFFFFFFFFFFFFFFFFFFFFFFFFFFFFFFFFFFFFFFFFFFFFFFFFFFFFFFFFFFFFFFFF,FFFFFF,FFFFFFFFFF:F:FFF:FFFFFFFF,FFF,FF:
@A00920:152:HGHKKDRXX:2:2101:10628:16203 2:N:0:AGGAGTGG+TGCTAAGT
GGACTACAAGGGTTTCTAATCCTGTTCGCTCCCCACGCTTTCGTGCCTCAGCGTCAGTACCTGTCCAGCTGGCCGTCTACACCTCCGGTGTTCCTCGTGATATCTACGCATTTCACCGCTACACCACGAATTCCGCCAGCCCCTCCAGGACTCAAGGCTCGCAGTATCAGAGGCAGTTCCGCGGTTGAGCCGCGGGCTTTCACCCCTGACTTACGAGTCCGCCTACGCACCCTTTACACCCAGTGATTCC
+
FF:FFFFFFFFFFFFFFFFFFFFFFFFFFFFFFFFFFFFFFFFFFFFFFFFFFFFFF,FFFFFFFFFFFFFFFFFFFFFFFFFFFFFFFFFFFFFFFFFF:FFFF:FFFFFFFFFFFFFFFFFFFFFFFF:FFFFF:FFFFFFFFFFFFFFFFFFFFFFFFFFFFFFFFFFFFFFFFFFFFFFFFFFFFFFFFFFFFFF:FFFFFFF:FFFFFFFFFFFFFFFFFF:FFFFFF:FFFFFFFFFFFFF,FF
@A00920:152:HGHKKDRXX:2:2101:6072:16485 2:N:0:AGGAGTGG+TGCTAAGT
GGACTACTCGGGTATCTAATCCTGTTTGCTCCCCACGCTTTCGCGCCTCAGCGTCAATTACGGGCCAGATAGCCGCCTTCGCCACTGGTGTTCTTCCCAATATCTACGAATTTCACCTCTACACTGGGAATTCCACTATCCTCTCCCGCATTCAAGCCTACCAGTATCAAGCGCAGCCCCCAGGTTGAGCCCGGGAATTTCACGCCTGACTTGGTAAGCCGCCTACGCGCCCTTTACGCCCAGTAATTCC
+
FF:FFFFFFFFF:F,FF,FFFFFFFFFFFFFFFFFFFFFFFFFFFFFFF:FFFFFFFFFFFFFFFFFFFFFFFFFFFFFFFFFFFFF::FFFFFFFFFFFFFFFFFFF:FFFFFFFFFFFFFFFFFFFFFFFFF:FFFFFFFFFFFFFFFFFFFFFFFFFFFFFFFFFFFF:FFFFFFFFFFFF:FFFFFFFFFF,FFFFFFFFFFFFFFFFF:F:FFFFFFFFFFFFFFFFFFF::FFFFFFFFFFFFF
@A00920:152:HGHKKDRXX:2:2101:32597:16673 2:N:0:AGGAGTGG+TGCTAAGT
GGACTACAAGGGTTTCTAATCCTGTTTGCTCCCCACGCTTTCGCACCTCAGCGTCAGTACCGGACCAGTGAGCCGCCTTCGCCACTGGTGTTCTTCCTAATATCTACGAATTCCACCTCTACACTAGGAGTTCCACTCACCTCTTCCGGACTCTAGATCGCCAGTATCGGAGGCAGTTCCGGGGTTGAGCCCCGGGATTTCACCCCCGACTTGAACATCCGCCTACGTGCGCTTTACGCCCAGTAATTCC
+
FF:FFFFFFFFFFFFFFFFFFFFFFFFFFFFFFFFFFFFFFFFFFFFFFFFFFF:FFF:FFFFFFF:FFFFFFFF,FFFFFFFFFFFFFFFFFFFFF:FFFFFFFFFFFFFFF,FF,FFFF,FFFFFFFFFFFFFFFFFFFF,F:FFFFF,FFFF,FFFF:::FF,F:,:FFFFFFFFF,FFF:FFFFFFFFFFFFF:FFFF,FFFFF,,::F,:FFFFFFFFF:F::F,:,FFFF,FFFFFF,FFF::,
@A00920:152:HGHKKDRXX:2:2101:13801:17534 2:N:0:AGGAGTGG+TGCTAAGT
GGACTACACGGGTTTCTAATCCAGTTTGCTCCCCACGCTCTCGCGCCTCAGCGTCAGGTCAGAGCCAGGATGCCGCCTTCGCCGCTGGTGTTCCGCCCGATCTCTACGCATTTCACCGCTCCACCGGGCATTCCACATCCCTCTCTCTGCCTCCAGACCACTCGTGTACCATGGCCCTCCACCGTTGAGCGGTGGTTTGTCACACGGCACGTGGCGGTCCGCCTGCGCGCGCTGTACGCCCAGTAATTCC
+
FFFFFFFFFFFFFFFFFFFFFFFFFFFFFFFFFFFFFFFFFFFFFFFFFFFFFFFFFFFFFFFFFFFFFFFFFFFFFFFFFFFFFFFFFFFFFFFFFFF,FFFFFFFFFFFFFFFFFFFFFFFFFFFFFFFFFF:FFFFFFFFFFFFFFFFFFFFFFFF:FFFFFFFFFFFFFFFFFFFFFFFF:FFFFFFFFFFFFFFFFFFFFFFFFFFFFFFFFFFFFFFFFF:FFFFFFFFFFFFFFFF,FFFFFF
@A00920:152:HGHKKDRXX:2:2101:2148:17863 2:N:0:AGGAGTGG+TGCTAAGT
GGACTACTCGGGTATCTAATCCTGTTCGCTACCCACGCTTTCGCATCTCAGCGTCAGGAAAGGCCCAGAGAGCCGCCTTCGCCGCTGGTGTTCCTCCCGATATCTGCGCATTCCACCGCTACACCGGGAATTCCACTCTCCTCTACCTTCCTCAAGCCACGCAGTACCGGATGCAGTTCCGAAGTTAAGCCTCGGGATTTCACATCCGACTTACATGGCCGCCTACATGCGCTTTACGCCCAATGATTCC
+
FFFFFFFFFFFFF:FFFFFFFFFFF:FFF:FFFFFFFFFFFFFFFFFFFFFFFFFFFFFFFFFFFFFFFFFFFFFFFFFFFFFFFFFFFFFFFFFFFFFFFFFFFFFFFF:FFFFFFFF:FFFFFFFFF:FFFFFFFFFFF:FFF:FFFFFFFFFF:FFFFFFFFFFFFFFFFF,FFFFFFFFFFF:FFFFFFFFF:FFFFFFFFFFFFFFFFFFFFFFFFFFFFFFFFFFFFFF:FFFF::FFF,FFFF
@A00920:152:HGHKKDRXX:2:2101:7066:17895 2:N:0:AGGAGTGG+TGCTAAGT
GGACTACCGGGGTATCTAATCCCGTTCGCTCCCCTAGCTTTCGCGCCTCAGCGTCAAGAATGGGCCAGGTAGTCGCCTTCGCCACTGGTGTTCCTCCCGATATCTACGCATTTCACCACTACACCGGGAATTCCACTACCCTCTCCCACCTTCAAGCCGATCAGTTTCCGATGCAGTTTCCCAGTTGAGCCGGGAGATTTCACATCGGACTTGACCAGCCGCCTGCGCGCTCTTTACGCCCAGTAAATCC
+
FFFFFFFFFFFFFFFFFFFFFFFFFFFFFFFFFFFFFFFFFFFFFFFFFFFFFFFFFFFFFFFFFFFFFF:FFFFFFFFFFFFFFFFFFFFFFFFFFFFFFFFFFFFFFF:FFFFFFFFFFFFFFFFFFFFFFFFFFFFFFFFFFFFFFFFFFFFFFFFFFFFFFFFFFFFFFFFFFFFFFFFFFFFFFFFFFFFFFFFFFFFFFFFFFFFFFFFFFFFFFFFFFFFFFFFFF:FFFFFFFFFFFFFFFF
@A00920:152:HGHKKDRXX:2:2101:14100:18333 2:N:0:AGGAGTGG+TGCTAAGT
GGACTACTCGGGTTTCTAATCCTGTTTGCTCCCCACGCTTTCGCACCTCAGCGTCAATACTTGTCCAGCGAGTCGCCTTCGCCACTGGTGTTCTTCCGAATATCTACGAATTTCACCTCTACACTCGCAGTTCCACTCACCTCTCCCGGACTCAAGATCCCCAGTATCAAAGGCAGTTCTGGAGTTGAGCTCCAGGATTTCACCCCTGACTTAGAGATCCGCCTACGTGCGCTTTACGCCCAGTGATTCC
+
FFFFFFFFFFFFFFFFFFFFFFFFFFFFFFFFFFFFFFFFFFFFFFFFFFFFFFFFFFF,FFFFFFFFFFFFFFFFFFFFFFFFF:FF:FFFFFFFFFFFFFFFFFFFF:FFFFFFFFFFFFFFFFFFFFFFF:FFFF:FFFFFFFFFFFFFFFFFFFFF:FFFF:FFFF,FFF:FFFF:F,FFFFFFFFFF:FFF,FFFFFFFF:FF:FF,,FFF:FF:FFFF:FF:FFFFFFFFFFF:F:FF:FFFFF
@A00920:152:HGHKKDRXX:2:2101:17065:19147 2:N:0:AGGAGTGG+TGCTAAGT
GGACTACCAGGGTTTCTAATCCCGTTAGCTCCCCATGCTTTCGCATCTCAGCGTCAGGGCAGGCCCAGCGTGTCGCCTTCGCCACTGGTGTTCCTCCGGATCTCTACGCATTTCACCACTACACCCGGAATTCCACACGCCTCTACCTACCTCTAGTCTCGCAGTTCGATTGCGTCCTCGCCCGGTTGAGCCGGGCGCTTTCACGCCTCACTTGCACGACCGCCTCCACGCGCTTTACACCCAGTAAATC
+
FFFFF:FFFFFFFFFFFFFF:FFFFF,FFFFFFFFFFFFFFFFFFFFF:FFFFFFFFF,,FFFFFFFFFFFFF:FFFFFFFFFFFFFFFFFFFFFFF,:FFFFFFFFF,FFFFFFFFFFFFFFFFFFFF,FFFFFFFF,FFFFF:FFFF,FFF:FFFF,:FFFFFF:FFFFFFFFFFF:FFFFFFFFFFFFFFFFFF::FFFFFF:F:FFFFFFFF,FFF:FFFF,:FFFFFF:FFF,FF:F,FFFFFFF
@A00920:152:HGHKKDRXX:2:2101:31873:19147 2:N:0:AGGAGTGG+TGCTAAGT
GGACTACAAGGGTATCTAATCCTGTTTGATCCCCACACTTTCGTGCCTCAGCGTCAGTTGAAGTCTAGTAAGCTGTCTACACTATCGGTGTTCTTGACGATATCTAAGCATTTCACCGCTACACCGTCAATTCCGCCTACCTCGACTTCACTCAAGCGTTCCAGTATCAATGCCACCCTCCCGGTTAAGCCGGGATATTTCAGCACTGACTTAAAACGCCGCCTACGCACCCTTTAAACCCAATAAATCC
+
FFFFFFFFFFFFFFFFFFFFFFFFFFFFFFFFFFF:FFFFFFFFFFFFFFFFFFFFFFFFFFFFFF:FFFFFFFFFFFF:FFFFFFFFFFFFFFFFFFFFFFFFFFFFFFFFFFFFFFFFFFFFFFFFF:FFFFFFFF:FFFF,FFFF:FF:F:FFFFFFFFFFFFFFFFF:FFFF:,FFFFFFFFFFFFFFFFFFFFFFFFFFFFFFFFFF,FF:FFFFFFFFFFFFFFFFFFFFFFF:FFF:FFFFFF
@A00920:152:HGHKKDRXX:2:2101:22073:19586 2:N:0:AGGAGTGG+TGCTAAGT
GGACTACAGGGGTTTCTAATCCCGTTTGCTCCCCTGGCTTTCGCGCCTCAGCGTCAGTTTCGGTCCAGAATGCCGCCTTCGCCACCGGTGTTCCTCCAGATATCTACGCATTTCACCGCTACACCTGGAATTCCACATTCCTCTCCCGAACTCAAGTCACCCAGTATCGGACGCAGTTCCCAAGTTAAGCTTGGGGATTTCACGTCCGACTTAGGCGACCGCCTACGCGCCCTTTACGCCCAGTAATTCC
+
:,FFF:FFFFFFFFFFFFFFFFFFFFFFFF:FFF:FFFFFFFFFFFFFFFFFFFFF:FFFFFF,FFFFFFFFFF,FFFFFFFFF,FFFFFF:FFFFFFFFFFFFFFFFFFF:F:FFFFFFFFFFFF::FFFFF,FF,F:FFFFFFFF::FFFFFF:F,FFFFFFFFFFFFFFFFFFFFFFF:FFFFFFFFFFFFFFFFFFFFFFFFFFFFF:FF:FFFFFFFFFFF:FFFFFFF:FFFFFFFFFFFFFF,
@A00920:152:HGHKKDRXX:2:2101:11252:20008 2:N:0:AGGAGTGG+TGCTAAGT
GGACTACCAGGGTTTCTAATCCTGTTTGCTCCCCACGCTGTCGCGCCTCAGCGTCAGCCACTGCCCAGCAGGCCGCCTTCGCCACCGGTGTTCTTCCGGATCTCTACGCATTCCACCGCTACACCCGGAATTCCACCTGCCTCTACAGTGCTCAAGTGAAGCAGTTCGCACGGCCGATCCGGGGTTGAGCCCCGGACTTTCACCACACGCTTACCCCACCGCCTACGCGCCCTTTAAGCCCAGTGATTCC
+
FFFFFF,FFFFFFFFFFFFFFF:FFF,FFFFF,FFFFF:F:FFFFFF:FFFFFFFFFFFFFFFFF:FFFFFFFFF,FF:FFFFFFFFFFFFFFF::FFFFFFFFFFF,F:FFFFFFFFFFF:FFFFFF,F,FF:FFFFFFFFFF,F:F:FFFF,FF::FFFF,FFFFFF,F,F:F:F,FFFFFF:F:FFFFFFFFFFFFFFFF,FFFFF,FF:F,FF:FFFFFFFF,:FFF:,FFF,FFFFFF:F,F:F,
@A00920:152:HGHKKDRXX:2:2101:27254:20071 2:N:0:AGGAGTGG+TGCTAAGT
GGACTACACGGGTTTCTAATCCTGTTTGCTACCCACGCTTTCGCTCCTCAGCGTCAGTTACGGCCCAGAGTGGCGCCTTCGCCACTGGTGTTCCTCCTGATATCTGCGCATTTCACCGCTACACCAGGCATTCCCCACTCCCCTACCGTACTCAAGTCATAGCAGTATCGAGTGGCGTCTCTGGGTTAAGCCCAGAGTTTTCACACCCGACTTACTAAACCGCCTACGCGCTCTTTACGCCCACTAAATC
+
FFFFFFFFFFFFF:FFFF:FFFFFFFFFFFFFFFFFFFFFFFFFFFFFFFFFFFFFFFFFFF:FFFFFFFFFFFFFFFFFFFFFFFFFFFFFFFFFFFFFFFFFFFFFFFF,FFFFFFFFFFFFFFFF,FFFFFFFFFFFFFFFFF:FFFFFFFFFFF:FF:FFFFFFFFFFFFFFF:FFFFFFFFF,FFFFFFFFFFFFFFFFFFF:,:FFFFFFFFFFFFFFF:F:,F:FF:,FFFFF:FF,FFFF,,
@A00920:152:HGHKKDRXX:2:2101:17580:20228 2:N:0:AGGAGTGG+TGCTAAGT
GGACTACAGGGGTATCTAATCCTGTTTGCTCCCCACGCTTTCGCACCTCAGCGTCAGTACCGGACCAGTGAGCCGCCTTCGCCACTGGTGTTCCTCCGAATATCTACGAATTTCACCTCTACACTCGGAATTCCACTCACCTCTTCCGGACTCGAGATTGCCAGTATGAGAGGCAGTTCCAGGGTTGAGCCCTGGGATTTCACCCCTCACTTAACAATCCGCCTACGTGCGCTTTACGCCCAGTAATTCC
+
FF,FFFFFFFFFFFFFF,FFFFFFFFFFFFF:FFFFFFFF:FFFFFF:FFFFFFFFF:FFFFFFFFFFFFFFFFFFFFFFFFFFFFFFFFFFFFFFFF:FFFFFFFFFFFFFFFFFFFFFFFFFFFFFFFFFFFFFFFFFFFFFFFFFFFFFFFFFFFFFFFFFFFFFFFFFFFFFFFFFFFFFFFFFFFFFFFFFF:FFFFFFFFFFFFF,FFFFFFFFFFFF,F:FFFFFFFFFFFFFFF:FFFFFFF
@A00920:152:HGHKKDRXX:2:2101:22462:20322 2:N:0:AGGAGTGG+TGCTAAGT
GGACTACTGGGGTATCTAATCCTGTTTGCTCCCCACGCTTTCGCTCCTCAGCGTCAGTTACAGACCAGAGAGTCGCCTTCGCCACTGGTGTTCCTCCACATCTCTACGCATTTCACCGCTACACGTGGAATTCCACTCTCCTCTTCTGTACTCAAGTCCTCCAGTTTCCAATGACCGCTTGCGGTTAAGCCGCAAGATTTCACATCAGACTTAGAAGACCGCCTGCGAGCCCTTTACGCCCAATAATTCC
+
FFFFFFF:FFFFFFFFF::FFFFFFFFFFFFFFFFFFFFFFFFFFFFFF:FFFFFFFFFFFFFFFFFFFFFFFFFFFFFFFFFFFFFFFFFFFFFFFFFFFFFFFFFFFFFFFFFFFFFF:FFFFFFFFFFFFFFFFFFFFFFFFFFFFFFFFFFFFFFFFFFFFFFFFF::FFFFFFFFFFFF:FFFFFFFFFFFF,FFFFFFFFFFFFF,:,FFFFFFFFFF:,FFFFF:FFFFFFFFFFF:FFFFFF
@A00920:152:HGHKKDRXX:2:2101:27199:20415 2:N:0:AGGAGTGG+TGCTAAGT
GGACTACAAGGGTTTCTAATCCTGTTTGCTCCCCACGCTTTCGCACCTCAGCGTCAGTATCAGTCCAGCGAGTCGCCTTCGCCACTGGTGTTCCACCGAATATCTACGAATTTCACCTCTACACTCGGTATTCCACTCGCCTCTCCTGACCTCCAGGCTTGCAGTCTAGAAGGCAGTTCCAGGGTTGAGCCCTGGGATTTCACCCTCTACTTACAAACCCGCCTACGTGCGCTTTACGCCCAGTACTTCC
+
FFFFFFF:FFFFFFFFFFFFFFFFFFFFFFFFFFFFFFFFFFFFFFFFFFFFFFFFFFFFFFFF:FFFFFFFFFFFFFFFFFFFFFFFFFFFFFFFFFFFF:F:F:FFFFFFFF:::F,F,F,FFFFFFFFFF::FFFFFFFFFFFFFFFFF,F:F::FFF::FFFFFFFFFF,FFFF:FF:FF,FF:F:FFFFFF,F:FFF,::FF,F,F,FF,,:F:FF:FF,FFFFFF,:,F::FF,F:FF:,FF,F
@A00920:152:HGHKKDRXX:2:2101:25961:20838 2:N:0:AGGAGTGG+TGCTAAGT
GGACTACTGGGGTTTCTAATCCTGTTTGCTCCCCACGCTGTCGCGCCTCAGCGTCAGAACCGGTCCAGGTAGCCGCCTTCGCCACCGGTGTTCCTCCCAATATCTACGCATTTCACCGCTACACTGGGAATTCCGCTACCCTCTCCCGGCCTCGAGCCGAGTAGTTTCCAAGGCAGTTCCCCGGTTGAGCCGAGGGATTTCACCCAGGACTTACTCAGCCGCCTACGCGCCCTTTACGCCCAATAATTCC
+
FFFFFFFFFFFFFFFFFFFFFFFFFFFFFFFFFFFFFF:FFFFFFFFFFFFFFFFFFFFFFFFFFF:FFFFFFFFFFFFFFFFFFFFFFFFFFFFFFFFFFFFFFFFFFFFFFFFFFFFFFF:FFFFFFFFFFFFFFFFFFFFFFFFFFF:FFF,FFFFFFF,FFFFFFFFFFFFFFFFFFFFF,:F:FFFFFFF:FFFFFFFFFFFFFFF:FFFFFF:FFFFFFFFFFFFF:FFF:FFFFFFFFFFFFF
@A00920:152:HGHKKDRXX:2:2101:24406:21371 2:N:0:AGGAGTGG+TGCTAAGT
GGACTACACGGGTTTCTAATCCTGTTCGCTCCCCACGCTTTCGCGTCTCAGCGTCAGTACCGTCCCAGAGAGCTGCCTTCGCCATTGGTGTTCTTCCTGATATCTGCGCATTTCACCGCTACACCAGGAATTCCACTCTCCTCTTCCGGACTCTAGCCGTGCGGTTTCTGTCGACGTCTGGAGGTTGAGCCTCCAGTTTTCACAACAGACCTGCTCGGCCGCCTACACGCGATTTACGCCCAGTAAATCC
+
FFFFFFFFFFFFF,FFFFFFFFFFFF:FFFFFFFFFFFFFFFF:FFFF,FF,FFF:F:FF:F:FFFFFFF:FFFFF,FFFFFFFF,FFFFFFFFF:FFFFFFFFFFFF:FFFF,:FFFFFF::,FFF,FFFFFFF,,,:FFFFFF,F:F:::FFFFF:F,FFFFFFFFFFF,F,,,,FF:::FFFF,FFFF:FFFF,FFFFFFFF:,:F,:::FF:,FFF,FFFFFFF,,F,,FFF,F:F::FFFFFF,F
@A00920:152:HGHKKDRXX:2:2101:17228:21402 2:N:0:AGGAGTGG+TGCTAAGT
GGACTACTCGGGTTTCTAATCCTGTTTGATCCCCACACTTTCGTGCCTCAGCGTCAGTTACAGCCTAGTAAGCTGCCTTCGCTATAGGTGTTCTTGACGATATCTAAGCATTTCACCGCTACACCGTCAATTCCGCCTACCTCATCTGTACTCTAGCCCATCAGTATCAATGCCACCCTCCCGGTTAAGCCGGGATATTTCAGCACTGACTTAATAGGCCGCCTACGCACCCTTTAAACCCAATAAATCC
+
FFFFFFFFFFFFFFFFFF::FFFFFFFFFFFFFFFFFFFFFFFFFFFFFFFFFFFFFFFFFFFFFFFFFFFFFFFFF:FFFFFFFFFFFFFFFFFFF:FFFFFFFFFFF,FFFFFFFFFFFFFFFFFFFFFFFFFFFFFFFFFFFFFFFFFFFFFFFFFFFFFFFFFFFF:FFFFF:F:FFFFFFFFFFFFFFFFFFFFFFFFFFFFFFFFFFFFFFFFFFFFF:FFF:FFFFFFFFFFFF:FFF:FFF:
@A00920:152:HGHKKDRXX:2:2101:2428:22044 2:N:0:AGGAGTGG+TGCTAAGT
GGACTACTAGGGTTTCTAATCCCGTTCGCTCCCCACGCCTTCGCGCCTCAGCGTCAGGTCAGCGCCAGCGAGCCGCCTTCGCCTCTGGTGTTCCTCCCGATATCTACGCATTTCACCACTACACCGGGAATTCCACTCGCCTCTCGCTGCCTCCAGCCCGCCCGTATCGCACGACCCTCCCCGGTTGAGCCGGGGGCTTTCACATGCGACGCGACAGGCCGCCTACGCGCCCTTTACGCCCAGTAACTCC
+
FFFFFFF:FFFFFFFFFFFFFFFFFFFFFFFFFFFFFFFFFFFFFFFFFFFFFFFFFF,F::FFFF:F,FFFFFFFFFFFFFFFFFFFFFFFFFFFFFFFFFFFFFFFFFFFFFFFFFFFFF:FFFFFFFFFF:FF,F:FFFFFFFFFFFFFFFF:FF,FFFFFFFFFFFFFFFFFFFFFFFFF,,FFF:F:FFFF,FFFFFFFFF:FFFFFFF:F,F:FFFFF,F::FFFFF:F:FFFFF:F::FFFFF
@A00920:152:HGHKKDRXX:2:2101:6207:22075 2:N:0:AGGAGTGG+TGCTAAGT
GGACTACTGGGGTTTCTAATCCCGTTCGCTACCCTGGCTTTCGCGGCTCAGCGTCAGGTGCAGCCCAGGGCGCCGCCTTCGCCTCTGGTGTTCCTCCGGATCTCTACGCATTTCACCACTCCACCCGGAATTCCACGCCCCTCTGCTGCCCTCTAGCTGCCCAGTTTCGAACGGTCTCTCCCGGTTGAGCCGGGAGCTTTCACGTCCGACTTGAACAGCCGCCTGCCCGCGCTTTACGCCCAGTAAATCC
+
FFFFFFFFFFFFFFFFFFFFFFFFFFFFF:FFFFFFFF:FFFFFFFFFFFFFFFFFFFFFFFFFFFFFFFF:FFFFFFFFFFFFFFFFFFFFFFFFFFFFFFFFFFFFFF:FFFFFFFFFFFFFFFFFF:FFFFFFFFFFFFFFFFFFFFFFFF,FFFFFFFFF:FFFFFFFFFF:FFFFFFFFFFFFFFFFFFFFFFFFFFFFFFFFFFFFFFFFFFFFF:FF:FFFFFFF:FFFFFFFFFFF,,::FF
@A00920:152:HGHKKDRXX:2:2101:25780:22373 2:N:0:AGGAGTGG+TGCTAAGT
GGACTACTGGGGTATCTAATCCCGTTCGCTCCCCATGCTTTCGCATCTCAGCGTCAGGTCAGGCCCAGCGTGTCGCCTTCGCCACTGGTGTTCCTCCGGATCTCTACGCATTCCACCACTACACCCGGAATTCCGCACCCCTCTCCGTGACTCAAGTCCAACAGTTTCCAATGGCGACGCCCAGTTGAGCCGGGCGCTGTCACACCGGACTTGTCAAACCACCTGCGGACCCTTTACGCCCAGTAATTCC
+
FFFFFFFFFFFFFFFFFFFFFFFFFFFFFFFFFFFFFFFFFFFFFFFFFFFFFFFFFFFFFFFFFFFFFFFFFFFFFFFFFFFFFFFFFFFFFFFFFFFFFFFFFFFFFFFFFFFFFFFFFFFFFFFFFFFFFFFFFFFFFFFFFFFFFFFFFFFFFFFFFFFFF::FFFF:FF:FFFFFFFF:FF,FFFFFFFFFFFFFFF:,FFFFFF:FFF:FFFF:FFFF:FF,FFFFF,FF:FFFFFFF,::FFF
@A00920:152:HGHKKDRXX:2:2101:8947:22874 2:N:0:AGGAGTGG+TGCTAAGT
GGACTACCGGGGTATCTAATCCGGTTTGCTCCCCACGCTTTCGCGCCTCAGCGTCAGGTTGCCCCCAGAGAGTCGCTTTCGCCACTGGTGTTCCTCCCGATATCTACGCATTACACCACTACACCGGGAATTCCACACTCCTCTGAGCCCCTCAAGACCGGCAGTATCCGGGGCCCGCTCACAGTTGAGCCGTGAGATTTCACCCCAGACTTACCATACCGCCTGCGCGCGCTTTACGCCCAGTGATTCC
+
FFFFFFFFFFFFFFFFFFFFFFFFFFFFFFFFFFFFFFFFFFFF,FFF:FFFFFFFFFFFFFFFFFFFFFFF,FFF:FFFFF:FFFFFFFFF:FFFFF:FFFFFFFFFFFFF,FF:FFFFFFFF:,FFFFFF:FFF,,,FFFFFFF:FF,FFFFFF,F:FFFFFF:F,F:FFF,FF,F,F:,FFFFFFFFF:FFF:FFFF:FFF,FF:FFFFFFFF,,FF:FF:FFFF:F,F,:FFFFFFFF:FFFFFFF
@A00920:152:HGHKKDRXX:2:2101:27633:23046 2:N:0:AGGAGTGG+TGCTAAGT
GGACTACTAGGGTTTCTAATCCTGTTTGCTCCCCACGCTGTCGCGCCTCAGCGTCAGCTACTGCCCAGCAGGCCGCCTTCGCCACTGGTGTTCCTCCGGATCTCTACGCATTTCACCACTACACCCGGAATTCCACACGCCTCTACCTGCCTCTAGCCCCGCAGGTCGGTCACGTCCTCGCCCGGTTGAGCCGGGCGCTTTCACGCGCCACTTGCAGGACCGCCTACACGCGCTTTACACACAGTACATC
+
F:FFFFFFFFF,::FF:FFFFFFFFFFFFFFFFF:FFF:FFFFFFF:,FFFFF,FFFFFFFFFFFFFFFFFFFFFFFFFFFFFF:FFFFFF,FFFFFF:FFFFFF:FFFFFFFFFFFF,F,FFFFFFF:FFFFF,,FFFFFFFFFFF:FFFFFFFFFF:FFFFF,F:FFFFFFFFFF,FFFFFF,FFFFFFF,FFFF:F,FF,::FFF:F::,FFF:FFFFFFF,:FFFFFFFFFFFFF:,:FFF,,FFF
@A00920:152:HGHKKDRXX:2:2101:25798:23750 2:N:0:AGGAGTGG+TGCTAAGT
GGACTACACGGGTTTCTAATCCTGTTTGCTCCCCACGCTTTCGTGCATGAGCGTCAGTGCAGGCCCAGGGGATTGCCTTCGCCATCGGTGTTCCTCCGCATATCTACGCATTTCACTGCTACACGCGGAATTCCATCCCCCTCTGCCACACTCCAGCACTGCAGTCACAAGCGCCATTCCCAGGTTAAGCCCGGGGATTTCACGCCTGTCTTACAGCACCGCCTGCGCACGCTTTACGCCCAGTAATTCC
+
FFFFFFFFFFFFFFFFFFFFFFFFFFFFFFFFFFFFFFFFFFFFFFFFFFFFFFFFFFFFFFFFFF:FFF:FFFFFFFFFFFFFFFFFFFFFFFFFFFFFFFFFFFFFFFFFFFFFFFFFFFFFFFFFF,FFFFFFFFFFFFFFFF:FF,FFFFFFFFFFFFFFFFFFF:FFFFFF,FF,F:FFFFF,FFFFFFFF,F::F:FFF,FFFFFFFFFFF::FFFFF:FFFFFFFFFFFFFFFF:FF,,F,,F
@A00920:152:HGHKKDRXX:2:2101:18828:24048 2:N:0:AGGAGTGG+TGCTAAGT
GGACTACTGGGGTTTCTAATCCTGTTCGCTCCCCACGCTTTCGCGTCTCAGCGTCAGTACCGTCCCAGAGAACCGCCTTCGCCACGGGTGTTCTTCCCGATATCTGCGCATTTCACCGCTACACCGGGAATTCCATTCTCCTCTTCCGGACTCTAGCCAGATGGTTTCGGCCGACATCTCGAGGTTGAGCCTCGAGTTTTCACAGCCGACCTACCTGGCCGCCTACACGCGCTTTACGCCCAATAAATCC
+
FFFFFFFFFFFFFFFFFFFFFFFFFFFFFFFFFFF:FFFFFFFFF:FFFFFFFFFFFFFFFFF:FFFFFFFFFFFFFF,FFFFFFFFFFFFFFFFFF:FFFFFFFFFFFFFFFFFFFFFFFFFF:FFFF,:FFFF:FFFFFFFFFFFFFFFFF:FFFFF:F::FFFFFFFFFF:FF,F,FFFFFF:FF:FF,FFFFFF::FFFFFFFF,FFF:FFFF:FF,FFFFFF,FF:FFFF,FF:FFF:::FF,:F
@A00920:152:HGHKKDRXX:2:2101:18258:24064 2:N:0:AGGAGTGG+TGCTAAGT
GGACTACTCGGGTTTCTAATCCTGTTTGCTCCCCACGCTTTCGCACCTCAGCGTCAATATGTGTCCAGTGAGTCGCCTTCGCCACTGGTGTTCTTCCGAATATCTACGAATTTCACCTCTACACTCGGAATTCCACTTACCTCTCCACAATTCTAGCGATGCAGTCTTAAAGGCAATTCCGGAGTTGAGCCCCGGGCTTTCACCTCTAACTTACAAAGCCGCCTACGTGCGCTTTACGCCCAGTAATTCC
+
FFFFFFFFFFFFFFFFFFFFFFFFFFFFFFFFFFFFFFFFFFFFFFFFFFFFFFFFFFFFFFFFFFFFFFFFFFFFFFFFFFFFFFFFFFFFFFFFFFFFFFFFFFFFFFFFFFFFFFFFFFFFFFFFFFFFFFFFFFFFFFFFFFFF:FFFFF:FFFFFFFFFFFFFFFFFFFFFFFFFFFFFFFF:FFFFFFFFFFFFFFFFFFF,FFFFFFFFFFFFFFFFFFFFFFFFFF:FFFFFFFFF:FFF:F
@A00920:152:HGHKKDRXX:2:2101:19443:24737 2:N:0:AGGAGTGG+TGCTAAGT
GGACTACTCGGGTTTCTAATCCTGTTTGCTCCCCACGCTTTCGCACCTCAGCGTCAGTACCGGGCCAGTGAGCCGCCTTCGCCACTGGTGTTCTTGCGAATATCTACGAATTTCACCTCTACACTCGCAGTTCCACTCACCTCTCCCGGACTCGAGATCCCCAGTATCAAAGGCAGTTCCGAGGTTGAGCCTCGGGATTTCACCCCTGACTTAAAGATCCGCCTACGTGCGCTTTACGCCCAGTGATTCC
+
FFFFFFFFFFFFFFFFFFFFFFFFFFFFFFFFFFF,FFFFFFFFFFFFFFFFFFFFFFFFF:FFFFFFFFFFFFFFF:FFFFFFFFFF:FFFFFFFFFFFFFFFFFFFFFFFFFFFFFFFFFFFF:FFFFFFFF:FF:FFF:FFFFFFF,FFF:FFFFFFF:FFFFFFFFF,F:F::,,FFFFFFFFFFFF::FFFFFFFFFF,FF:FFFFFF:FFFFFF:FFFF:F,FF,FFFFFFFFF,F:FF,FFFF
@A00920:152:HGHKKDRXX:2:2101:9932:25269 2:N:0:AGGAGTGG+TGCTAAGT
GGACTACTGGGGTATCTAATCCCGTTCGCTCCCCACGCCTTCGCGCCTCAGCGTCAGTACAGGTCCAGCCGGCCGCCTTCGCCACTGGTGTTCCTCCCGATATCTACGCATTTCACCACTACACCGGGAATTCCACCGACCTCTCCCTGCCTCCAGTTCCGCCGTTTCGAATGACCCTCCCCCGTTGAGCGGGGGGCTTTCACACCCGACGTACGAAACCGCCTGCGCGCGCTTTACGCCCAGTAACTCC
+
FFFFFFFFFFFFFFFFFFFFFFFFFFFFFFFFFFFFFFFFFFFFFFFFFFFFFFF:FFFFFFFFFFFFFFFFFFFFFFFFFFF:FFFFFFFFFFFFFFF:FFFFFFFFFFFFFF:FFFFFFFFFFFFFF:FFFFFFFFFFFFFFFFFFFFFFFFFFFFF:FFFFFFFFFFFFF:FFFFFFFFFFFFFFFFFFFFFFFFFFFFF:FFFF,FFFFFFFFFFF:FFFFFFFFF:FFFFFFFFFFFFFFFFF::
@A00920:152:HGHKKDRXX:2:2101:21703:25739 2:N:0:AGGAGTGG+TGCTAAGT
GGACTACTGGGGTTTCTAATCCTGTTTGCTCCCCACGCTTTCGCGCCTCAGTGTCGGACCTGGCCCAGCTGGCCGCCTTCGCCACGGGTATTCTTCCCGATCTCTACGCATTCCACCGCTACACTGGGAATTCCACTCACCTCTCCTGGTCTCAAGCCAAACAGTCTGGAAGGCAGTTCCTCGGTTAAGCCGAGGGATTTCACCTTCCACTTGACTGGCCGCCTACGCGCCCTTTACGCCCAATAATTCC
+
FFFFFFFFFFFFFFFFFFFFFFFFFFFFFFFFFFFFFFF:FFFFFFFFFFFFFFF,FFFFFFFFFFFFF:FF:FFFFFFFFFFFFFFFFFFFFFFFF,FFFFFFFFFFFFFFFFFFFFFF:FFFFFFFFFFFFF:FFFFFFFFFFFFF,FFFFFFFFFFF,FFFFFFFFF:FFFFFFFF,FFFFFFFF,FFFF,FFFFFFFFFF,FFFF:,FFFF,F:FFFFFFFFFFFFFFFFF:,F:FFF,:FFFFF,
@A00920:152:HGHKKDRXX:2:2101:32407:26021 2:N:0:AGGAGTGG+TGCTAAGT
GGACTACTGGGGTATCTAATCCTGTTCGCTCCCCATGCTTTCGCTCCTCAGCGTCAGGTAATGCCCAGAGAACCGCCTTCGCCACCGGTGTTCCTCCAGATATCTGCGCATTTAACCGCTACACCGGTAATTCCACTAGCCTCTTCCGAACTCTAGTCCGGCAGTATCTAAAGGCATCCAAGATTTGAGCAATGGACTTTCACAGCCTAATTAACGGACCGCCTACACGCTATTTACGCCCAATGATTCC
+
FFFFFFFFFF::FFF,FFF,FFFFFFFFFF:FFFF:FFFFF:F,FFFFFF,,FFFF,F,FFFFFFFFFFFF:FF,:FFFF,:F:FFFFFFFF::F,:,,FFFFFFFFFFFFFF,FFFFFF:FF,,,F,F::FFFFFF,FFFFF:FFFFFFFFFFFF:F,FF:FFFFF:,,,,F:,FFF,,:FF:F:,F,F,FF,,F,FFF,FFF:,F,F,FFFF,,FFF,,F,:F,F,FF:,FF,F:,F:FFF:,,:,F,
@A00920:152:HGHKKDRXX:2:2101:4300:27007 2:N:0:AGGAGTGG+TGCTAAGT
GGACTACCAGGGTATCTAATCCTGTTTGCTCCCCACGCTGTCGCGCCTCAGTGTCGGCTATTGAGCTCTTGCGAGCTCACCGCCCAGCAGACCGCCTTCGCCACCGGTGTTCTTCCGGATCTCTACGCATTCCACCGCTACACCCGGAATTCCATCTGCCTCTACGGTGCCCTAGCGACACAGTCGCCGCGGCCGATCCGGAGTTGAGCCCCGGACTTTCACCACAGCCTTATGCCGCCACCTACGCGCC
+
FFFFFFFFFFFFF,FF:FFFFFFFFFFFFFFFFFFFFFFFFFFFFFFFFFFFFFFFFFFFFFFFFFFFFFFFFFFFFFFFFFFFFFFFFFFFFFFFFFFFFF:F:FFFFFFF:FFFFF,FFFFFFFFFFFFFFFFFFFF,FFF:FFF:FFFFFFFFFFFFFFFFFFFFFFFFF:FFFFFFFF:FFFFFFFFFFFFFFFFFFFFFFFFFFFF:FFFFFFFFFFFFFFFFFFF:F,FFFFF:FFF::FFFFF
@A00920:152:HGHKKDRXX:2:2101:21106:27273 2:N:0:AGGAGTGG+TGCTAAGT
GGACTACAAGGGTATCTAATCCTGTTTGCTCCCCACGCTTTCGTGCATGAGCGTCAGTGCAGGCCCAGGGGATTGCCTTCGCCATCGGTGTTCCTCCGCATATCTACGCATTTCACTGCTACACGCGGAATTCCATCCCCCTCTGCCGCACTCCAGCCGTGCAGTCACAAATGCAGTTCCCAGGTTGAGCCCTGGGATTTCACATCTGTCTTGCACGACCGCCTGCGCACGCTTTACGCCCAGTAATTCC
+
::FFFFFFF,FFFFFFFFFFFFFFF:F,FFF:FF:FFFFFF::FFFFFF:F:,FFFFFFFFFF:FF:FFFFFFFFFFF,FFFFFFFFFFF:FFFFFFFFFFFFFFFFFF,FFFFFF,F,:FFF,FF:FFFF,FFFFFFFFFFFFFFF:FFFFFF,:FFF:FFFF:FFFFFFF,FF:F:FFFFFFFFFFF:FF,,:F,FFFFFF:FFFFF:FFFFFF:FFFFFF,,FF,FFFF:,FFF,FFF,FFF,FF,F
@A00920:152:HGHKKDRXX:2:2101:23158:27289 2:N:0:AGGAGTGG+TGCTAAGT
GGACTACAGGGGTATCTAATCCTGTTTGCTCCCCACGCTGTCGCGCCTCAGCGTCAGCCACTGCCCAGCAGGCCGCCTTCGCCACCGGTGTTCTTCCGGATCTCTACGCATTCCACCGCTACACCCGGAATTCCACCTGCCTCTACAGTGCTCAAGTCGAACAGTTCGCACGGCCGATCCGGGGTTGAGCCCCGGACTTTCACCACACGCTTATCCAACCGCCTACGCGCCCTTTACGCCCAGTGATTCC
+
FF:FFFFFFFFFFFFFFFFFFFFFFFFFFFFFFFFFFFFFFFFFFFFFFFFFFFFFFFFFFFF:FFFFFFFF,FFFFFFFFFF:FFFFFFFFFFFFFFFF:FFFFFFFFFFFFFFFFFFF,FFFFFFFFFFFFFFFFFFFFFFFF:FFFFFFFFFFFFFFFFFFFFFFFFFFFFFFFFFFF,FFFFF:FFFFFFFFFF:FFFFFFFFFFFFFFFFFFFFFFFFF:F:FFFFF,,FFFFFFFF:F:FFFFF
@A00920:152:HGHKKDRXX:2:2101:23891:27492 2:N:0:AGGAGTGG+TGCTAAGT
GGACTACACGGGTTTCTAATCCTGTTCGCTCCCCACGCTTTCGCACCTCAGCGTCAGATCAGGTCCAGCCAGCCGCCTTCGCCTCCGGTGTTCTTCCGGATCTCTACGCATTCCACCGCTACACCCGGAATTCCGCTGGCCTCTACCTGTCTCCAGCCCCCCAGTATCCCCGGCATGCTCGGGGTTGAGCCCCGGCCTTTCACCATGAGACTTAACGGGCCGCCGACGTGCGCTTTACGCCCAATAATTC
+
FFFFFFFFFFFFF,FF,FFFFFFFFFFFFFFFFFFFF:FF:FF:FFFFFFFFFFFFFF:FFFFFFFFFFFFFF,FFFF:FFFFFF,FFFFFFFFFFF:FFFFFFFFFFF:FFFFFFFFFFFFFFF:FFFF,:FFFFFFFFF,FFFFFFFFFFF,FFFFFF:F,,FF,,FFFF:F:F:FFFFF::F:FFFFFFF,F:F,:F::FF:F:FF:F,F:,:FFFFFFF:,:FFFFFFFFF,F:FF,F,,F,,::F
@A00920:152:HGHKKDRXX:2:2101:28456:28322 2:N:0:AGGAGTGG+TGCTAAGT
GGACTACTGGGGTATCTAATCCCGTTTGCTACCCTAGCTTTCGCGCCTCAGCGTCAAGAACAGGCCAGGACGTCGCCTTCGCCACTGGTGTTCCTCCCGATATCTACGCATTTCACCACTACACCGGGAATTCCACTTCCCTCTCCTGCCTGCGCGTCGAGCTGTATCGCGTGACCCTCCCCAGTTGAGCCGGGGGCTGTCGGACGCGACTTGCAGGACCGCCTGCGCGCTCTGTGCGCGCGGTAGATCC
+
:FFF:FFFFFF:FF:FFFF::FFFFFFFFFFFFF:FFF,F,:FF,,,F,:FF:,FFFFFF:FFFF:FFF:,FFFFFF::FFFF,,F:F:F,FFFFFFFFFF,FF,FFF:FF:FFF,FFFF,:FFF::FF:F:,FFFFFF,:FFF::F,FFF,,FFFFFFFF,,FF:FFFFFFF:,::F:,F:FFFFFFF:,FFF:,,FF:F,:,FF:F,,:FFF,,F:,FF:,,:FF:F,F,FF:,FF::,:F:F:,,:,
@A00920:152:HGHKKDRXX:2:2101:27525:29183 2:N:0:AGGAGTGG+TGCTAAGT
GGACTACCGGGGTATCTAATCCTGTTTGCTCCCCACGCTTTCGCGTCTCAGCGTCAGTGACTGCCCAGACCGCCGCCTTCGCCACTGGTGTTCCACACGATATCTACGAATTTCACCTCTACACCGGGAATTCCGCGGTCCTCTTCAGTAATCCAGTCGCGCAGTATCGGGCGCAGTTCCGGGGTTGAGCCCCGGGCTATCACACCCGACATGCGTGACCGCCTACACGCGATTTACGCCCAGAAAATCC
+
F,FF,F,F::,,,F,FFF:FFF:,:::,FFFF:,FF:,FFF,FFF:FF,F:FFFFF:FF,F,:F:,FFFFF,FF,FF,,F:F:FF,:F,,F,F:,:,,,:FF,F,FFFFFFFFF:F,FF:FF,,FFFF,,,,F:F::F:,FFFF,FF:F:,,FFFFF::FFFFFFF,FF:,F,F:F,FFF:,:F,FF::FFF::,:FF,F:,FFF:F,:::FF:,F:,FFFFF:FFFFFFF,FFF,,:FFF,F,FFFFFF
@A00920:152:HGHKKDRXX:2:2101:22598:29293 2:N:0:AGGAGTGG+TGCTAAGT
GGACTACCGGGGTTTCTAATCCCGTTTGCTCCCCTGGCTTTCGCGCCTCAGCGTCAATACCGGTCCAGGATGCCGCCTTCGCCACCGGTGTTCCTCCAGATATCTACGCATTCCACCGCTACACCCGAAATTCCACCTGCCTCTACAGTGCTCCAGCTCAGCAGTTCGCACGGCAGATCCGGGGTTGAGCCCCGGACTTTCACCACACGCTTACCAAGCCACCTACGCGCCCTTTACGCCCAGTGATTCC
+
FFFFFFFFFFFFFFFFFFFFFFFFFFFFFFFFFFFFFFFFFFFFFFFFFFFFFFFFFFFFFFFFFFFFFFFFFFFFFF,FFFFFFFFFFFFFFFFFFFFFFFFFFFFFFFFFFFFFFFFFFFFFFFFF:FFFFFFFFFFFFFFFFFF:FFFFFFFFFFFFFFFFFFFFF:FFFFFFFFFFFFFFFFFFFFFFFFFFFF,:FF:FFFFFFFFFF:FFFFFFFFFFFFFFFFFFFFFFFFF:FFFFFFF,FF
@A00920:152:HGHKKDRXX:2:2101:21079:29575 2:N:0:AGGAGTGG+TGCTAAGT
GGACTACAAGGGTATCTAATCCTGTTCGCTCCCCACGCTTTCGAGTCTCAGCGTCAGTCGTCGTCTAGGAAGCAGCCTTCGCCACAGGTGTTCAAATCGATATCTATGAATTTCACCTCTACATCGAGAATTCCGCTGACCTCTACGACAATCTAGCCAAGCAGTATCAATTGCACTTTTAAGGTTGAGCCGCTAGCTTTCACACCAGACTTGCCAAGCCGCCTACACTCGCTTTTCACCCAGTAATTCC
+
FFFFF:F,,FFFF,FFFFFF:FFFFF,FFFFFFFFFFFFFFFF,F,FF:FFFFFFF,FF:,FFFF,FF,FFFF,FFFF:FFF,F,:FFFFFFF,,,F,,F:F,FFF,FFFFFF:FF:FFFFFF,,F,,,,FFFFFFF,,FFFF,,F:,FF,FF,FFFF,:FFFFF,,:,F,,FFF,FF,,:FFFFFF:F,F,,:,,FFFFFFF:FF:FFF,F,F,FFF:FF:F::F,F,:,FFF,,,F:,FFFFF,,F:F
@A00920:152:HGHKKDRXX:2:2101:26106:30201 2:N:0:AGGAGTGG+TGCTAAGT
GGACTACAGGGGTTTCTAATCCCGTTCGCTCCCCTAGCTTTCGCGCCTCAGCGTCAATACCAGCCCAGCTAGACGCCTTCGCCTCGGATGTTCCTCCCGATATCTACGCATTACACCACTACACCGGGAATTCCACAACCCACTCCTGAAATCGAGACCATCAGTATCGCGTGACACTACCCAGTTGAGCCCCGCTCTTTCACACGCGACTTGAACAACCGCCTGCGCCCTCTTTACGCCCAATAAATCC
+
FFFF:FF,,FFFF,FFFFFFFF:FFF,FFFFFFFF:FFFFFFFF,F:FFFFFFFFF,,,,:FF,FF,F:F,F,:FFFFFFFFF:F,F,FFFFFFFFF,FFF,FFFFFFFFFF,F:FF:FF:F:FFFFF::FFFF:F,,,FF,FF,F,,:,,FF,FFFF,FFFFF,,FF,:,FFFFFFF,FF:FFFFFFFFF,,F,,FFFFFFF:::,FFFFFF:,F,,FFFFFFFF:,,FFFFFFFFFFFFF,F,FFF:F
@A00920:152:HGHKKDRXX:2:2101:1994:30937 2:N:0:AGGAGTGG+TGCTAAGT
GGACTACAGGGGTATCTAATCCGGTTCGCTCCCCACGCTTTCGCGCCTCAGCGTCAGGTGGAGCCCAGTGAGTCGCCTTCGCCACTGGTGTTCCTCTGGATATCTACGCATTTCACCACTACACCCAGAATTCCACTCACCTCTGCTCACCTCGAGTCCGCCGGTATCCGAAGACCCCTCCCAGTTGAGCCGGGAGATTTCACCTCGGACCTAACGGACCGCCTGCGCGCCCTTTACGCCCAATAACTCC
+
:FFFFFFFFFFFFFFFFFFFFFFFFFFFF:FFFF,FFF,:FFFFFFFFFFFFFFFFFFF:FFFFFFFFFFFFFFFFF::FFFFFFFFFF,FFFFFF::FFFFFFFFFFF:FFFFFF,FF:FFFFFFF:FFFFFFFFFFFFFFF:FFFFFFFFFFFFF:F:FFFFFFFFFFFF:FFFFFFFFFFF:F:FFF::FFFFFFFFFFFFFFFFFF:F,FFFFFFF,FFF,FFFFFFF,F:FFFFFF:FF,F:FFF
@A00920:152:HGHKKDRXX:2:2101:18222:31078 2:N:0:AGGAGTGG+TGCTAAGT
GGACTACAGGGGTATCTAATCCTGTTTGCTACCCACGCTTTCGCGCCTCAGCGTCAGATAATGCCCAGTTTGCTGCCTTCGCCATGGGTGTTCCTCCTGATATCAACACATTTCACCGTTACACCAGGAATTCCACAAACCTCTGCATTCCTCAAGCTTGCCAGTATGCGAAGCAGTTTCCGGGTTGAGCCCTGGAGATTTCACTTCACACTTAACAAGCCGCCTACGCGCTCTTTACGCCCAGTAAATC
+
FF,FFFFFFFFFFF,FFFFFFFFFFFFFFFFFFFFFFFFFFFFFFFFFFFFFFFFF:FFF::FFFFFF,FFFFFFFFFFFFFFFFFFFFFFFFFFFFFFFFFFFFFFFFFF,FFFFFFFFFFFFFFFFFFFFFFFFF,FFFFFFFFFFFF,FFFFFFFFFF,FF:FFFFFFFFFFFFFFFFFFFFFFFFFFFFFFFFFFFFFFF:FF,FF:FFFFFFFFFFFFF:FFFFFFFFF,FFFFFFFFFFF,:FF
@A00920:152:HGHKKDRXX:2:2101:20898:31078 2:N:0:AGGAGTGG+TGCTAAGT
GGACTACTAGGGTATCTAATCCTGTTTGCTCCCCACGCTTTCGCGCATGAGCGTCAGTGCTGGCCCAGAGAACTGCCTTCGCCATCGGTGTTCCTCCAGATATCTGCGCCTTTCACCGCTACACCTGGAATTCCGTTCTCCCCTACCAGACTCAAGTCACAGCAGTATCGGATGGCGTCTCAGGGTTGAGCCCTGAGTTTTCACATCCGACTTACTGAACCGCCTACGAGCTCTTTACGCCCAATAACTC
+
FFFFFFF,FFFFFFFFFFFFFFFFFFFFFFFFFFF:FFFFFFFFFFFFFFFFFFFFFFFFFFFF,FF,FFFF:F:FF:F,F,F::F:F,:,F,F,:FFF,,:,,:,F:,,:FF:F,F:,,:F,FF::F,F:F:FFF,:F:FF,::FF:FFF:,F,,FFFF:FFFFF,FFFFFFFFFFF,FFF,,::FF:FF,FFFFF,F:FF::FFF,FFFFFF,FF,FFF,FF:FFFFF,,FFFFFFF,:FF,F,F,:F
@A00920:152:HGHKKDRXX:2:2101:32542:31078 2:N:0:AGGAGTGG+TGCTAAGT
GGACTACCGGGGTTTCTAATCCCGTTTGCTCCCCTGGCTTTCGCGCCTCAGCGTCAGTGTCAGCCCAGCAACCCGTCTTCACCTCAGGTGTTCCTCTTGATATCTACGCATTTCACCGCTACACCAAGAATTCCGATTGCCCCTTCTGCACTCTAGCACATCAGTATCAGCTGACAGTTCCGAGTTAAGCTCGGAGATTTCACAGCTGACTTAATATGCCGCCTACGCGCCCTTTACGCCCAGTAAATCC
+
FFFFFFFFFFFFFFFFFFFFFFFFFFFFFFFFFFFFF:FFF:FFFF:FFFFFFFFFFFFFFFFFFFFFFFFFFFFFFFFFFFFFFFFFFFFFFFFFFFFFFFFFFFFF,FFFFFF:FFFF,FFFFFFFF,FF,FF:FFFF:F,FFFFFFFFFFF:FFFFFFFF:FFFFFFFF,,FFFFFFFFFFFFFFFFFFFFFFFFFF::FF:FFFFFFF:,F:FFFFFF:FF,FFFFFF:FFFFFF,FFFFFFFF,F
@A00920:152:HGHKKDRXX:2:2101:32018:31360 2:N:0:AGGAGTGG+TGCTAAGT
GGACTACCGGGGTTTCTAATCCTGTTTGATCCCCACGCTTTCGTGCCTCAGCGTCAATCACTGCGCAGTGAGCTGCCTTCGCAATTGGTGTTCTATGTCATATCTAAGCATTTCACCGCTACATGACATATTCCGCTCACCTCCACAGTATTCAAGACAAATAGTATCCATGGCAGTTTCCGGGTTAAGCCCAGAGATTTCACCACGGACTTACCTGTCCGCCTACGCACCCTTTAAACCCAGTGAATCC
+
FFFFFFFFFFFFFFFFFFFFFFFFFFFFFFFFFFF:FFFFFFFFF:FFFFFFFFFFFFFFFFFFFFFFFFFFFFFFFFFFFFFFFFFFFFFFFFFFFFFFFFFFFFFFFFFFFFF:FFFF:FFFFFF:FFFFFFFFFFFFFFFFF:FFFFFFFF:FFFFF,FFFF:FFFFFFFFFFFFFFFFFFFFFFFFFFF:FF:FFFFFFFFFFFFFFFFFFFFFFFFFFF:F:FF:FFFF:FFFFF:FFF:F,:FF
@A00920:152:HGHKKDRXX:2:2101:32497:32878 2:N:0:AGGAGTGG+TGCTAAGT
GGACTACTAGGGTTTCTAATCCCGTTCGCTCCCCCAGCTTTCGCGCCTCAGCGTCAGGAACGGCCCAAGAAGCCGCCTTCGCCACCGGTGTTCCGACTGATATCTACGCATTTCACCGCTACACCAGCCATTCCACTTCTCCCTACCGCCCTCAAGACGACCAGTATGAGGAGCACTGCATGGGGTTGAGCCCCAGCCTTTCACTCCCCACTTAATCGCCCGCCTACGCGCGCTTTACGCCCAGTGACTT
+
FFFFFFFFFFFFFFFFFFFFFFFFFFFFFFFFFFFFFFFFFFF,F:FFFFF,FFF:FFFF,F:,FFFF:FF,FFFFFFFFFF,FFFFFFFFFFFFFF:FFFFFFF,FFFFFFFFFFFFF:FF:FF:,FFFFFFFF,,FFFFFFF:FFFF:F::FFF,FFFFF:FFFFF:FF:FFFFFF,F::FFF:FFFF:FFFFF:FFFFFFFFF:F:FFF,F,F,FFFFFFFFFFFFFFFFFFFFF:F,FFFFFFFFF
@A00920:152:HGHKKDRXX:2:2101:28474:32925 2:N:0:AGGAGTGG+TGCTAAGT
GGACTACTAGGGTTTCTAATCCTGTTTGATACCCACACTTTCGAGCATCAGCGTCAGTTATGTCCCAGGAGGCTGCCTTCGCCATCGGTGTTCTTCCACATATCTACGCATTTCACTGCTACACTTGGAATTCCACCTCCCTCTGACACACTCCAGTCGAGCAGTCACAAATGCAATTCCTAAGTTAAGCTCAGGGATTTCACATCTGTCTTACTCAACCGCCTGCGCACGCTTTACGCCCAGTAATTCC
+
FFFFFFFFFFFFFFFFFFFFFFFFFFFFFFFFFFFFFFFFFFFFFFFFFFFFFFFFFFFFFFFFFFFFFFFFFFFFFFFFFFFFFFFFFFFFFFFFFFFFFFFFFFFFFFFFFF:FFFFFFFFFFFFFFFFFFFFFFFFFFFFFF:FFFFFFFFFFFFFFFFFFFFFFFFFFFFFFFFFF:,,FFFFFFFFFFFFFFFFFFFFFFFFFFFFFFFFFFFFFFFFFFFFFFFFFFFFFFFFF::FFFFFFFF
@A00920:152:HGHKKDRXX:2:2101:6361:33395 2:N:0:AGGAGTGG+TGCTAAGT
GGACTACTAGGGTTTCTAATCCTGTTTGATCCCCACGCTTTCGTGCCTCAGCGTCAATCACTGCGCAGTGAGCTGCCTTCGCAATTGGTGTTCTATGTCATATCTAAGCATTTCACCGCTACATGACATATTCCGCTCACCTCCACGATATTCAAGACAAGAAGTATCAACGGCAGTTTCCGAGTTAAGCTCGAAGATTTCACCACTGACTTTCCTGCCCTCCTACGCACCCTTTAAACCCAGTGAATCC
+
FFFFFFFFFFFFF:FFFFFFFFFFFFFFFFFFFFFFFFFFFFFFFFFFFFFFFFFFFFFFFFFFFFFFFFFFFFFFFFFFFFFFFFFFFFFFF:FFFFFFFFFFFFFFF:FFFF:FFFFFFFFFF:FFFFFFFFFFFFFFFFFFFFFFFFFFFFFFFFFFFFFFF:FFFFFFFFFFFFFFFFFFFFF::FFFFFF:FFFFFFFFFFF::FFFFFFF:,FFFFFFFFFF:FFFFFF,FFFFFFFFFFFFF:
@A00920:152:HGHKKDRXX:2:2101:8910:33426 2:N:0:AGGAGTGG+TGCTAAGT
GGACTACTGGGGTTTCTAATCCCGTTCGCTCCCCATGCTTTCGCCTCTCAGCGTCAGGTCAGGCCCAGCGTGTCGCCTTCGCCACTGGTGTTCCTCCGGATCTCTACGCATTTCACCACTACACCCGGAATTCCACACGCCTCTACCTACCTCTAGTCGCGCAGTTCGATTGCGTCCTCGCCCGGTTGAGCCGGGCGCTTTCACGCCTCACTTGCACGACCGCCTACACGCGCTTTACACCCAGTAAATC
+
FFFFFFFFFFFFFFFFFF:FFFFFFFFFFFFFFFF:FFFFFFFFFFFFFFFFFFFFFFFFFFFFFFFFFFFFFFFFF,F:FFF:FFFFF:FFFFFFFFFFFFFFFFFFFFFFFFFFFFFFFFFFFFF:FFF:FFF:,FFFFFFFFFF::FFFFFFF:,FFFF,F,FF,FFFFFF:FFF,FFFFFF,:FF:FFFFFF:F:,FFFFFFF,FFFFFF:FFFFFFF::FF:FFFFF,F,F:FF:,FFFFFF,FF
@A00920:152:HGHKKDRXX:2:2101:30391:33896 2:N:0:AGGAGTGG+TGCTAAGT
GGACTACCCGGGTATCTAATCCTGTTTGCTCCCCACGCTTTCGTGCCTCAGTGTCAGTGTTGGCCCAGGATGCCGCCTTCGCCACGGATGTTCCTTCTGATCTCTACGCATTTCACTGCTACACCAGAAATTCCGCATCCCTCTACCACACTCTAGTGATCCAGTATCCACTGCAATTCCCAGGTTGAGCCCAGGGCTTTCACAACGGACTTAAACCACCACCTACGCACGCTTTACGCCCAGTAATTCC
+
FFFFFFFFFFFFF:FFFFFFFFFFFFFFFFFFFFFFFFFFFFFFFFFFFFFFFFFFFFFFFFFFFFFFFFFFFFFFFFFFFFFFFFFFFFFFFFFFFFFFFFFFFFFFFFFFFFFFFFFFFFFFFFFFFF:FFFFFFFFFF:FFFFF:FFFFFFFFFFFFFFFFFFFFFFFFFFFFFFFFFFFFFFFFFFFFFFFFFFFFFFFFFFFFFFFF:FFFFFFFF:FFFFFFFFFFFFFF:FF:FFFFFFFFFF
@A00920:152:HGHKKDRXX:2:2101:25771:34131 2:N:0:AGGAGTGG+TGCTAAGT
GGACTACTCGGGTTTCTAATCCTGTTCGCTCCCCACGCTTTCGCTCCTCAGCGTCAGTATCGGCCCAGAGACCCGCCTTCGCCACCGGTGTTCCTCCTGATATCTGCGCATTTCACCGCTACACCAGGAATTCCAGTCTCCCCTACAGAACTCTAGCCTGCCCGTATCGAATGCAATGTCAGAGTTGAGCCCTGAGATTTCACATTCGACGCGACAAGCCGCCTACGAGCTCTTTACGCCCAATAAATCC
+
FFFFFFF,FFFFFFFFFFFFFFFFFFFFFFFFFFFFFFFFFFFFFFFFF:FFFFFFFFF:F:F:FFFFFFFFFFFFFFFFFFFFFFFFFFFFFFFFFFFFF,FFFFFFFFFFFFFFFFFFFFFFFFFFFFFFFF,FFFFFFFFFFF,FFFFFFFFFFF:,FFFF,FFFFFFF::F::F,FFFFF,FFFFFFFFF:F:FFFFFFFF,FFFFFFF:FF,,FFFFFF,FF,FF,FFFFFFFFFF:F,F:FFFF
@A00920:152:HGHKKDRXX:2:2101:31331:34240 2:N:0:AGGAGTGG+TGCTAAGT
GGACTACACGGGTTTCTAATCCTGTTTGATCCCCACACTTTCGGATCTGAGTGTCAGTGTCCGTCTGGTTACCCGCCTTCGCCTCCGGTATTCCTCCAGATATCTACGTATTTCACCACTACACCTGGAATTCTAGTAACCTCTCCGGCACTCAAGCTTCGCAGTATCAAATGCACTTCCAGGGTTGAGCCCTGGGCTTTCACAACTGACTTACAAAGCCACCTACATACGCTTTACGCCCAATGATTCC
+
FFFFFFFFFFFFF:FFF:::FFFFFFFFFFF,FFFFFFFFFFFFFFFFFFFFFF:F,FFFF:F,FF,FFFFF,FFFFF:FFFFFFFFFFFFFFFFFFFFF,FF:F,FFFF,FFF,FF::F,F:FFFFFFFFF:FFF:,F:,::F:FFF,FFFFF,F:,FFF:,:FF,,F,,,FF,FFFF:FFF:,FFFF:FF:,F::FFF:FFF,FFF,FF,F::F,:,FF,F:F:F,,F,F,,F,:,FFFFFFFF,F,F
@A00920:152:HGHKKDRXX:2:2101:27688:34287 2:N:0:AGGAGTGG+TGCTAAGT
GGACTACCGGGGTTTCTAATCCCGTTCGCTCCCCATGCTTTCGCCTCTCAGCGTCAGGTCAGGCCCAGCGTGTCGCCTTCGCCACTGGTGTTCCTCCGGATCTCTACGCATTTCACCACTACACCCGGAATTCCACACGCCTCTACCTGCCTCTAGCCCCGCAGTTCGGTCACGTCCTCGCCCGGTTGAGCCGGGCGCTTTCACGCGCCACTTGCAGGACCGCCTACACGCGCTTTACACCCAGTAAATC
+
FFFFFFFFFFFFFFFFFFFFFFFFFFFFF:FFFFFFFF:FFFFFFFFFFFFFFFFFFFFFFFFFFFFFFFFFFFFFFFFFFFFFFFFFFFFFFFFFFFFFFFFFFFFFFFFFFFFFFFFFFFFFFFFFFFFFFFFF:FFFFFFFFFFFFFFFF:FFFFFFFFFFFFFFFFFFFFFFFF:FFFFFFFF:FFFFFFFFFFFFFF,::FFFF:FF:FFFFFFF:FFFFF:F:FFF:FF:FF:FFFFFF:,F:F
@A00920:152:HGHKKDRXX:2:2101:30969:34491 2:N:0:AGGAGTGG+TGCTAAGT
GGACTACTAGGGTTTCTAATCCCATTTGCTCCCCTAGCTTTCGTCTCTGAGTGTCAGTAATAGCCCAGTAGAGTGCCTTCGCCATCGGTGTTCTTTCCAATATCTACGCATTTCACCGCTCCACTGGAAATTCCCTCTACCCCTACTATACTCAAGTCTCCTAGTTTCCAATGCAGATTTGAGGTTGAGCCTCAAGGTTTAACAGTGGACTTAGGAAACCACCTGCAGACGCTTTACGCCCAGTGATTCC
+
FFFFFFFFFFFFFFFFFFFFFFFFFFFFF,FFFFFFFFF:FFFFFF,FFFFFFFFFFFFFFFFFFFFFFFF:FFF:FFFFF:FFFFFFFFFFFF:FFFF,:FFFF:FFF:,FFFFFFFFF:FFFFFFFFFFFFFF:FFFFFFFFFF:FF:FFFF:FFFFF:FFFFFFFFFFFFFFFFFFFFFFFF:F:FFFF:FFFFFF:F,FFFFFFFFFFFFFF:FFFFFFFF:FFFFFFF:FFF:FFFFFFFF,FFF
@A00920:152:HGHKKDRXX:2:2101:18665:35321 2:N:0:AGGAGTGG+TGCTAAGT
GGACTACTCGGGTATCTAATCCTGTTTGATCCCCACGCTTTCGCACCTCAGCGTCAGTATTAAGCCAGGAGGCCGCCTTCGCCACCGGTATTCCTCCACATATCTACGCATTTCACCGCTACACGTGGACTTCTACCTCCCTCTCTCATACTCTAGCCAATCAGTATCGGATGCAATTCCCAGGTTAAGCCCAGGGCTGTCACAATCGACTTTCTCAGCCACCTGCGTGCGCTTTACGCCCAGTAATTCC
+
FF,FFFFFFFFFFFFFFFFFFFFFFFFFFFFFFFFFFFFFFFFFFFFFFFFFF:FFFF,FFFFFFFFFF:FFFFFFFFFFFFFFFFFFFFFFFFFFFFFFFFFFFFFFFF:FFFFFFFFF:FFFFFFFF,F:FFFFFFFFFFFFFFFFFFFFFF,FFFFFFFFFF,FFF:FFFFF:FFFFFFFFFFFFFFFFFFFFFF:FF:FFFFFF:FFFFFF:F:FFFFFFFFFFFFFFF::FFFFFFFFF:,FFFF
@A00920:152:HGHKKDRXX:2:2101:5909:35681 2:N:0:AGGAGTGG+TGCTAAGT
GGACTACTCGGGTTTCTAATCCTGTTTGATCCCCACGCTTTCGTGCCTCAGAGTCAATATTCGTGTAGTGAGCTGCCTTCGCAATCGGTGTTCTATGTCATATCTAAGCATTTCACCGCTACATGACATATTCCGCTCACCTCCACGGTATTCAAGACAGATAGTATCAACGGCAGTTTCCGAGTTGAGCCCGGAGATTTCACCACTGACTTACCTACCCTCCTACGCACCCTTTAAACCCAGTGAATCC
+
FFFFFFFFFFFFFFFFFFFFFFFFFFFF:FFFFFFFFFFFFFFFFFFFFFFFFFFFFFFFFFFFFF,FFFFFFFFFFFFFFFFFFFFFFFFFFFFFFFFFFFFFFFFFFFFFFFFFFFFFFFFFFFFFFFFFFFFFFFFFFFFFFFFFF:FFFFFFFFFFFF,FF:FFFFFFFF:FF:FFFFFFFFFFFFFFFFFFFFFFF:FFFFFFFFFFFFFFFFFFFFFFFFFF:FFFFFFFFFFFFFFF:FFFF:
@A00920:152:HGHKKDRXX:2:2101:9833:35900 2:N:0:AGGAGTGG+TGCTAAGT
GGACTACCAGGGTTTCTAATCCTGTTCGCTCCCCATGCTTTCGCTCCTCAGCGTCAGGTAATGCCCAGAGAACCGCCTTCGCCACCGGTGTTCCTCCTGATATCTGCGCATTCCACCGCTACACCAGGAATTCCGTTCTCCCCTGCCTACCTCTAGTCTGCCAGTATCGGAAGCACGCTCAGTGTTGAGCCCTGAGTTTTCACTACCGACGTGACAAACCGCCTACGAGCCCGTTACGCCCAATAAGTCC
+
FFFF:FFFFFFF,FFFFFFF,FFFFFFFFFFFFF:FFF:F,FFF:F,,FFFFFFFFFF:,FFFFF:FFFF,F:FFFFFFFFFFFFFFFFF,FF,F::FFFF:,F:F,FF:FF:F,FF,F:,F:FF,FF,,:FFFF,,FFFFFF,F,,F:F:FFF,F:F:F:,,F:FF,FF:,:F,FF,,:F:::FFF,,F,FF,,,F,FFF,,,,FFFF,,FF,::,F,FF:F,,F:,,,,,,,:::,:,,,,F,,,F,,
@A00920:152:HGHKKDRXX:2:2101:18457:36620 2:N:0:AGGAGTGG+TGCTAAGT
GGACTACCGGGGTTTCTAATCCTGTTCGCTCCCCACGCTTTCGCTCCTCAGCGTCAGTTCCGGCCCAGAGTACCGCCTTCGCTACTGGTGTTCCTTCCGATATCTGCGCATTTCACCGCTACACCGGAAATTCCATACTCCCCTACCGGACTCGAGTCACGACAGTATCGGGTGGCGTCTCTGAGTTGAGCCCAGAGTTTTCACACCCGACTTATCGAACCGCCTACGAGCTCTTTACGCCCAATAAATC
+
FFFFFFFFFFFFFFFFFFFFFFFFFFFFFFFFFFFF:FFFFFFFFFFFF:FFFFFFFFFFFFFFFFFFFFFFFFFFFFFFFFFFFFFFFFFFFFFFFFFFFF:FFFFFF:FFFFFFFFFF:FFFFFFFFFFFFFFFFFFFFFFF:FFFFFFFFFFFFFFFFFFF:F,:FFF:FFF:FFFFFFFFFFFFFFFFFFFFFFFFFF,FFFFFFFFFFF::FFFFFFFF:FFFFFFFF::FFFFFFFFFFF:FFF
@A00920:152:HGHKKDRXX:2:2101:30346:36886 2:N:0:AGGAGTGG+TGCTAAGT
GGACTACCGGGGTTTCTAATCCTGTTTGCTCCCCACGCTTTCGTGCATGAGCGTCAGTGCAGGCCCAGGGGATTGCCTTCGCCATCGGTGTTCCTCCGCATATCTACGCATTTCACTGCTACACGCGGAATTCCATCCCCCTCTGCCGCACTCCAGCGATGCAGTCACAAATGCAGTTCCCAGGTTGAGCCCGGGGATTTCACATCTGTCTTACATCACCGCCTGCGCACGCTTTACGCCCAGTAATTCC
+
FFFFFFFFFFFFFFFFFFFFFFFFFFFFFFFFFFFFFFFFFFFFFFFFFFFFFFFFFFFFFF:FFFFFFFFFFFFFFFFFFFFFFFFFFFFFFFFFFFFFFFFF:F:FFFFFFFFFFFFFFFFFFFFFFFFFFFFFFFFFFFFFFFFFFFFFFF,FFFFFFFFFFFFFFFFFFFFFFFFFFFFFFFF:FFFFFFFFFFFFFFFFFFF:F,FFFF:FFFFFFFF,FF:FFFFFFFF::FFFFFFF::F,FF
@A00920:152:HGHKKDRXX:2:2102:12129:1485 2:N:0:AGGAGTGG+TGCTAAGT
GGACTACTAGGGTATCTAATCCTGTTTGCTCCCCACGCTTTCGCGCCTCAGCGTCAGTCACGGTCCAGTAAGCCGTCTACACCGCAGGTGTTCCTCCCGATATCTACGCATTTCACCGCTACACCGGGAATTCCGCTTACCTCTCCCGCACTCCAGCAGCCCCGTTTCCGGCGCACCCTCCCAGTTAAGCCGGGAGATTTCACACCAGACATGGACCGCCGCCTACGCACGCTTTACGCCCAGTAACTCC
+
FFFFFFF:FF::F,FF:FFFFF:F,FF:FFFFFFFFFFFF:FFF:FFFFFFFFFFF,:FFFFFF:FFFFFFFFF:FFFFFF:FFF,:F:FFFFF,F,FFFFFFFF,FFFFF:FFFFF:,FFFFFFFFFFFFFFFFFFFFFFFFFFFFF:FFFFFFFFFFFFFF:FFFFFFFFFFFFFFFFFFFFF,F,FFFF:FF:FFF,FF:FFFF,FF,FF::FFF:F,FF,FF:FFFFFFFF:FFF,FFFFFFFFFF
@A00920:152:HGHKKDRXX:2:2102:26205:1720 2:N:0:AGGAGTGG+TGCTAAGT
GGACTACACGGGTTTCTAATCCTGTTTGCTCCCCACACTTTCGAGCCTCAGCGTCAGTTCGAGACCAGCAAGCCGCCTTCGCCACTGGTGTTCCTACTAATATCTACGCATTTCACCGCTACACTCGAAATTCCGCTTGCCTCTGCACAACTCAAGAAAAACAGTTTCGAATGCACTTTAACGGTTGAGCCCGTAGTTTTCACAGCAGACTTGGTTTCCCGCCTGCGCTCCCTTTACGCCCAGTAATTCC
+
FFFFFFFFFFFFFFFFFFFFFFFFFFFFFFFFFFFF,FFFFFF,FFFF,F,FFFFFFFFF,,F,FFFF:FFFFFFF,FFFFFFFFFF,FFFFFFF,F::FFFFFFFFFFFFFFFFFFFFFFFFF,FF,FFFFFFFFFF,FFFFF,F,,,FFFF,FF:,,::FFFF,FF,F,FFFFFFF,F,,FF:FFFFFFF,,,F:FFFFFFF,F,:FFFF,,,,:FFFFFFF,FFF,F,FFFFFF,FFFFFFFF,FFF
@A00920:152:HGHKKDRXX:2:2102:19036:1955 2:N:0:AGGAGTGG+TGCTAAGT
GGACTACTGGGGTATCTAATCCCGTTTGCTCCCCTGGCTTTCGTTCCTCAGTGTCAGTTGCAGTCCAGAACGCCGCCTTCGCCACCGGTGTTCCTCCAGATATCTACGCATTTCACCGCTACACCTGGAATTCCGCGTTCCTCTCCTGCACTCAAGCCAATCAGTATCAGACGCAGTTCCTCAGTTAAGCTGAGGGATTTCACGTCTGACTTAGCTGGCCACCTACGAACCCTTTACGCCCAGTAATTCC
+
FFFFFFFFFFFFFFFFFFFFFFFFFFFFFF:FFFFFFFFFFFFFFFFFFFFFFFFFFFFFFFFFFFFFFFFFFFFFFFFFFFFFFF:FFFFFFFFFFFFFFFFFFFFFFFFFFFFFFFFFFFFFFFFFFF:FFFFFFFFFFFFFFFFFFFFFFFFFFFFFFFFFFFFFFFFFFFFFFFFFFFFFFFFFFFFFFFFFF:FFF:FFFFFFFFFFFFFFFFFF:FFF,F:FFFFF,:FFFFFFF::,F,F:FF
@A00920:152:HGHKKDRXX:2:2102:13874:2848 2:N:0:AGGAGTGG+TGCTAAGT
GGACTACAGGGGTATCTAATCCTGTTTGCTCCCCACGCTTTCGTGCCTCAGTGTCAAGTTTCGACCAGTAAGCTGCCTACGCCATTGGTATTCTTCCCAATATCTACGAATTTCACCTCTACACTGGGAATTCTGCTTACCTCTTCGAACTTCAAGCTCTGCAGTCTTAAATGCAATTCCCGGGTTAAGCCCAGGGCTTTCACATCTAACTTACAAAGCCACCTACACACCCTTTACGCCCAATAAATCC
+
FFFFFFFFFFFFFFFFFFFF:FFFFF:FFFFFFFFFFFFFFFFFFFFFFFFFFFFFFFFFFFFFFFFFFFFFFFFFFFFFFFFFFFFFF:FFFFFFFFFFFFFFFFF:,FFFFFFFFFFFFFFFFFFFFFFFFFFFFFFFFFFFFFFFFFFFFFFFFFFFFFFFFFFFFFFFFFFFFFFFFFFF::,FFFFFFFFFFFF:FFFFFFF,FFFFFFFFFFFFFFFFFFFF::FFFF::FFFFFFFF,FFFFF
@A00920:152:HGHKKDRXX:2:2102:15456:2957 2:N:0:AGGAGTGG+TGCTAAGT
GGACTACTCGGGTATCTAATCCTGTTCGCTCCCCACGCTTTCGCTCCTCAGCGTCAGTACAGGCCCAGAGAACCGCCTTCGCCACCGGTGTTCCTCCCGATATCTGCGCATTTCACCGCTACACCGGGAATTCCATTCTCCCCTACCTGCCTCTAGCCTGCCCGTATCCACCGCAGACCCACGGTTAAGCCGTGGGCTTTCACGACAGACGCGACAAACCGCCTCCGAGCTCTTTACGCCCAATAAATCC
+
FFFFFFFFFF:FFFFFF:FFFFFFFFFFFFF:FFFFFFFFFFFFFFFFFFFFFFFFFFFF:FFFFFFFFFFFFFFFFFFFFFFFFFFFFFFFFFFFFFF::FF:FFFFF,FF,FF,FFFF:FFFFFFFFF,FFFFFFFFFFFFFFFFFFFFFFFFFFFFFFFFF:F::FFFFFFFFFFFFFFFFFFFFFFFFFFFFFFFF:,FFF,FFFFFF:FFF:FFFFFFF,FFFFF,FF,F,FFFFFFFF:::,,F
@A00920:152:HGHKKDRXX:2:2102:20862:3020 2:N:0:AGGAGTGG+TGCTAAGT
GGACTACTGGGGTATCTAATCCTGTTTGCTCCCCACGCTTTCGAACCTGAGCGTCAGTATTGGTCCAGGAAGTCGCCTTCGCCACTGAGGTTCCTTCCGATATCTACGCATTTCACCGCTACACCGGAAATTCCACTTCCCTCTCACATACTCGAGCAAGGCAGTTTCGGATGCAGTTCCCAGGTTGAGCCCGGGGATTTCACACCCGACATACCAAGCCGCCTACGAGCGCGTTACGCCCAGTAATTCC
+
F:FF:FFF,FFF:FFF:FFF::FFFFFFFF:FFFFFFFFFF:F,F:F:FFFFFFFFFFF:F,,,FF:FF:FFF,FFFFFFFFFF:FFF,FFFFF,FFFF,:,FFFFFFFFFFFFF:FFFFFFF:FFF,::FFFF,F:,F:FFFFF,,FFFF:F,FF,F,F,,,FFFFFFFFFFFF:FFFF:FFFFFFFFFFFFFFFFFFFFF:F,FF,FF:,F:FFF,FFFFFFFF,,,,F:,F,FF,F,FFFF,F,FF,
@A00920:152:HGHKKDRXX:2:2102:26793:3114 2:N:0:AGGAGTGG+TGCTAAGT
GGACTACTAGGGTATCTAATCCTGTTTGATCCCCACGCTTTCGTGCCTCAGAGTCAATATTCGTGTAGTGAGCTGCCTTCGCAATCGGTGTTCTATGTCATATCTAAGCATTTCACCGCTACATGACATATTCCGCTCACCTCCACGGTATTCAAGACAGATAGTATCAACGGCAGTTTACGAGTTGAGCCCGGAGATTTCACCACTGACTTACCTACCCTCCTACGCACCCTTTAAACCCAGTGAATCC
+
FF:FF:FFFFFFFFFFFFFFF:FFFFFF:FFFFFFFFFFFFF,F:FFFFFF::FFFFFFFFF:::FFFF:FFFF,,FF:FFFFFFF:FFF:FFFFFFF,FFFF:FFFFFFFFF:FF::F:FF:FFFFF:FFFFFFFFFF,F:FFFFFF::FF:FF:,FFFFFFFFFFFF:F:FFFFF,F,FFFFFFFFFFFFFFFFF:FFFFFFFF,FFF:F:FF:::FFFFF::FF,F,:F:F,F,F,F,:FFFFFFFF
@A00920:152:HGHKKDRXX:2:2102:25120:3286 2:N:0:AGGAGTGG+TGCTAAGT
GGACTACAGGGGTATCTAATCCTGTTCGCTCCCCACGCTTTCGTGCCTGAGCGTCAGTCGCCGTCCAGCCACCCGCCTACGCTTCTGGTATTCCTCGTGATATCTACGCATTTCACCGCTACACCACGAATTCTAGTGGCCTCTCCGGGACTCAAGGACTGCAGTATCAAAGGCCGTCCTACGGTTGAGCCGTAGACTTTCACCCCTGACTTACCGCCCCGCCTGCACACCCTTTACACCCAATAATTCC
+
FF:FFFFFFFFFFFFFFFFFFFFFFFFFFFFFFFFFFFFFFFFFFFFFFFFFFFFFFFFFFFFFFFFFFFFFFFFFFFFFFFFFFFFFFFFFFFFFFFFFF:FFFFFFFFFFFFFFFFFFFF,FFFFFFFFFFF,FFFFFFFFFFFFFF:FFFFFFFFFFFF,FFFFFFFFFFFFFFFF:FFFFFFFFFFF:FFFFFFFFFFFFFFFFFFFFFFFFFFFFFFFFF:FFFFFFFFFFFFFFFFF,FF,FF:
@A00920:152:HGHKKDRXX:2:2102:28646:3286 2:N:0:AGGAGTGG+TGCTAAGT
GGACTACAGGGGTATCTAATCCTGTTTGCTACCCACTCTGTCGCGCCTCAGCGTCGGCTAAAGGACAGTTAGCACACCTCTCCAAAGGAGTTCTACTTCAGCACAGATCATCTCCCCGCTAAATAACGATTTCCGCGCACCACCCGGACTTTCGCGTTCGTCACGATTTAAAGCATAACCACGGTTCAGCCGCCGACTTCCAAGAATATCTAACAAAGCCGCCTACGATCCCTATAGACCCTCTACCGCC
+
FFFFF:F::F:FFFFFFFFFFFFFFFFF:F,F:FFF,FF,F:FFF:FFFFFFFFF,,,,F,F,,F,F,F,,,,F,,F,,FF,,F,F:,FF,,F,,,,FF,,,,F:,,F,,:,F,,,,:,FF,,:,,:,F,,,F,,F,:,::,F,F:,:F:F,:,,,:,F,:FF,,FF,:F,::,,:::,,:,FF,F,F,F,,,F,,F,,,,,,:,,F,,FF,F,,,:,,,,,F,,:F::,,,:F,F,,,FF,F::F:,,,
@A00920:152:HGHKKDRXX:2:2102:26386:3537 2:N:0:AGGAGTGG+TGCTAAGT
GGACTACTGGGGTTTCTAATCCTGTTTGCTACCCACGCTTTCGCTCCTCAGCGTCAGTTTCGGCCCAGAGCGGCGCCTTCGCCACTGGTGTTCCTCCTGATATCTGCGCATTTCACCGCTACACCAGGAATTCCCCGCTCCCCTACCGTACTCAAGTCACAGCAGTATCGGGTGGCGTCTCTGGGTTGAGCCCAGAGTTTTCACACCCGACTTACTGAACCGCCTACGAGCTCTTTACGCCCAATAAATC
+
FF:FFFFFFFFFFFFFF:FFFFFFFFFFFFF:F:,FFFF:FFFFFFFFFFFFFFFFFFFFFFFFFFFFFFFFFFFFFF:FFFF:FFFFFFFFFFFFFFFF,FF:F,FFFF,FFFF,FFFF:FFFF,FFFFFFFF,FFFFFFFFF,FFFFFFFFFFFFFFFFFFFFF:F:FF:FFFFF:F:FFF:FF,F:FFFFFFFFFFFFFFFFFF:::FFFFFFFFFFFF,F::FFF:FFFFFFFFF,F:FFFFFFFF
@A00920:152:HGHKKDRXX:2:2102:21856:3583 2:N:0:AGGAGTGG+TGCTAAGT
GGACTACCGGGGTATCTAATCCCGTTTGCTCCCCTGGCTTTCGCGCCTCAGCGTCAATACCGGTCCAGGATGCCGCCTTCGCCACCGATGTTCCTCCAGATATCTACGCATTTCACCGCTACACCTGGAATTCCGCATCCCTCTCCCGGATTCGAGCCTGCCAGTTTCGGACGCAGTTCCCGGGTTGAGCCCGGGGATTTCACGTTCGACTTAACAGGCCGCCTACGCGCCCTTTACGCCCAGTAATTCC
+
FFFFFFF::FFFFFFFFFFFFFFFFFFFFFFFFFFFFFFFFFFFFFFFFFFFFFFFFFFFFFFFFFFFFFFFFFFFFFFFFFFFFFFFFFFFF:FFFFFFFFFFF:FFFFFFFFFFFFFFFF,FFFFFFFFFFFFFF:FFFFFFFFFFF:F:FFFFFF,FFFF::FFFFFFF:FFFFF:FF:FFFFFFFFFFFFF:FFFFFFF,F,F:FFF::FFFF:FFFFFF:FFFFFFFFF,:FFFFFFFFFFFFFF
@A00920:152:HGHKKDRXX:2:2102:5972:3630 2:N:0:AGGAGTGG+TGCTAAGT
GGACTACTGGGGTATCTAATCCCGTTCGCTCCCCTGGCTTTCGCGGCTCAGCGTCAGGTGCAGCCCAGTAGGCCGCCTTCGCCTCTGGTGTTCCTCCGGATCTCTACGCATTTCACCACTCCACCCGGAATTCCGCCTACCTCTACTGCCCTCCAGCCTGTCAGTTTCCAATGGCCTCGCCCGGTTGAGCCGGGTGATTTCACATCAGACTTGTCAGGCCGCCTGCCCGCGCTTTACGCCCAGTAACTCC
+
FFFF:F:FFFFFFFFFFFFFFFFFFFFFFFFFFFFFFFFFFFFFFFFFFFFFFFFFFFFFFFFFFFFFFFFFFFFFFFFFFFFFFFFFFFFFFFFFFFFFFFFFFFFFFFFFFFFFFFFFFFFFFFFFF,FFFFFFFFFFFFFFF:FFFFFFFF,FFFFFFFFFF:FFFFFFFFFF:FFFFFFFFFFFFFFFFFFFF:,FFFFFFFFFFF,FFFFFFFFFFFFFFFFF:FFFFF,FFFFFFFFFF,:FFF
@A00920:152:HGHKKDRXX:2:2102:2419:3646 2:N:0:AGGAGTGG+TGCTAAGT
GGACTACAAGGGTTTCTAATCCTGTTTGCTCCCCACGCTTTCGCGCCTCAGCGTCAATCACGGGCCAGATAGCCGCCTTCGCCACCGGTGTTCTTCCCAATATCTACGAATTTCACCTCTACACTGGGAATTCCACTATCCTCTCCCGCATTCAAGCCAGCCAGTATCAAGCGCAGCCCCCAGGTTGAGCCCGGGAATTTCACGCCTGACTTGGCAAGCCGCCTACGCGCCCTTTACGCCCAGTAATTCC
+
FFFFFFFFFFFFFFFFFFFFFF:FFFFFFFFFFFFFFFFFFFFFFFFFFFFFFFFFFFFFFFFFFFFFFFFFFFFFFFFFFFFFFFFFFFFFFF:FFFFFFFFFFFFFFFFFFFFFFFFFFFFFFFFFFFFFFFFFFFFFFFFFFFFFFFF:FFFFF:FFFFFFFFFFFFFFFFFFFFFFFFFFFFFFFFFFF:F::FFFFFFFFFFFFFFFFFF:FFFFFFFFFFF:FFFFFFF::FFFF:FFF:FFFF
@A00920:152:HGHKKDRXX:2:2102:29640:3787 2:N:0:AGGAGTGG+TGCTAAGT
GGACTACTGGGGTTTCTAATCCTGTTTGATCCCCACGCTTTCGTGCCTCAGCGTCAATCACTGCGCAGTGAGCTGCCTTCGCAATTGGTGTTCTATGTCATATCTAAGCATTTCACCGCTACATGACATATTCCGCTCACCTCCACAGTATTCAAGACAAATAGTATCCATGGCAGTTTCCGGGTTAAGCCCAGAGATTTCACCACTGACTTACCTGTCCGCCTACGCACCCTTTAAACCCAGTGAATCC
+
FFFFFFFFFFFFFFFFFFFFFFFFFFFFFFFFFFFFFFFFFFFFFFFFFFFFFFFFFF:FF:F:FF:,FFFFF:FFFFFFFFF,FFFFFFFFF:F:FFFFFFF:FFFFFFFFFF:FFFFFFFFFFFFFFFFFFFFFFFF:F:FFFFFFFFFFFFF,F,FF:FF,FFFFFFFFFFFF:F:FF::FFFFFFFFFFFFFFF:FFFFFFF,FFFFFFFF,,FFF,FFFFF:F:FFF:FFFF:FFFFFFFFFFF,
@A00920:152:HGHKKDRXX:2:2102:1262:3803 2:N:0:AGGAGTGG+TGCTAAGT
GGACTACTCGGGTTTCTAATCCCGTTCGCTACCCTGGCTTTCGCGGCTCAGCGTCAGGTGCAGCCCAGGGCGCCGCCTTCGCCTCTGGTGTTCCTCCGGATCTCTACGCATTTCACCACTCCACCCGGAATTCCACGCCCCTCTGCTGCCCTCTAGCTGCCCAGTTTCGAACGGCCTCTCCCGGTTGAGCCGGGAGCTTTCACGTCCGACTTGAACAGCCGCCTGCCCGCGCTTTACGCCCAGTAAATCC
+
FFFFFFFFFFFFFFFFFFFFFFFFFFFFFFFFFFFFFFFFFFFF:FFFFFFFFFFFFFFFFFFFFFFFFFFFFFFFFFFFFFFFFFFFFFFFFFFFFFFF:FFFFFFFFFFFFFFFFFFFFFFFFFFFFFFFFFFFF:FFFFFFFFFFFFFFF:FFFFFFFFFFFFFFFFFFFFFF:FFFFFFFFFFFFFFFFFFFFFFF:FFFFFFF:FFFFF:FFFFFFFFFFFFFF:FF,FF:FFFFF,FF:,::FF
@A00920:152:HGHKKDRXX:2:2102:2953:3818 2:N:0:AGGAGTGG+TGCTAAGT
GGACTACTAGGGTTTCTAATCCCGTTTGCTCCCCTGGCTTTCGCGCCTCAGCGTCAGTGTCAGCCCAGCAACCCGTCTTCACCTCAGGTGTTCCTCTTGATATCTACGCATTTCACCGCTACACCAAGAATTCCGATTGCCCCTTCTGCACTCTAGCACATCAGTATCAGCTGACCGTTCCGAGTTAAGCTCGGAGATTTCACAGCTGACTTAACATGCCGCCTACGCGCCCTTTACGCCCAGTAAATCC
+
FFFFFFFFFFFFFFFFFFFFFFFFFFFFFFFFFFFFFFFFFFFFFFFFFFFFFFFFFFFFFFFFFFFFFFFFFFFFFF:FFFFFFFFFFFFFFFFFFFFF:FFFFFFFFFFFFFFFFFFF:FFFF:FFFFFFFFFFFFFFFFFFFFFFFFFFFF:FFFF:FFFFFFFFFFFFFFFFFFFFFFFFFFFFFFFFFFFFFFFFFFFFFFFFFFFFFFFFFFFFFFFFFFFFFFFFFFFFFFFFFFFF::FFFF
@A00920:152:HGHKKDRXX:2:2102:8287:4100 2:N:0:AGGAGTGG+TGCTAAGT
GGACTACAAGGGTTTCTAATCCTGTTTGCTCCCCACGCTTTCGCTCCTCAGCGTCAGAACAGGCCCAGAAGGCCGCCTTCGCCACCGGTGTTCCTCCTGATATCTGCGCATTTCACCGCTACACCAGGAATTCCACCTTCCCCTACCTGCCTCAAGTCCGCCAGTATCGAATGCGATTTCAGGGTTGAGCCCTGAGATTTCACATCAGACTTAACGGACCGCCTACGAGCTCTTTACGCCCAATAATTCC
+
FFFFFFF:FFFFFFFFFFFFFFFFFFFFFFFFFFFFFFFFFFFFFFFFFFFFFFFFF:FFFFFFFF:FFFFFFFFFFFFFFFFFFFFFFFFFFFFFFFFFFFFFFFFFFFFFFFFFFFFFFFFFFFFFFFFFF:FFFFFFFFFFFFFFFFFFF:FFFFFFFFFFF,FF:FFFFFFF:FFFFFFF:F,:FFFFFFFFF,FFFFFFFFFFFFFFF:FFF:FFFFFF,FF:FFFFFFFFFFFFFFFFFFFFFF
@A00920:152:HGHKKDRXX:2:2102:18249:4257 2:N:0:AGGAGTGG+TGCTAAGT
GGACTACAAGGGTATCTAATCCTGTTTGCTCCCCATGCTTTCGCGCCTCAGCGTCAGTTACAGACCAGAGAGTCGCCTTCGCCACTGGTGTTCCTCCACATCTCTACGCATTTCACCACTACACGCGGAATTCCACCACCCTCTACCGTCCTCAAGCCCAGCAGTATCGGACAGCCTCTCCCGGTTGAGCCGAGAGAATTCATGCCCGACTTGCCAGGCCGCCTGAACACGCTTTACGCCCAGTAAATCC
+
FFFF:FFFFFFFF,:FFFFFFFFFF:FFFFFF:FFFFFFFFFFFFFFFFFFFF:F:FFFFF:FFFFFFFFFFFFFFF:FFFFFFFF:FFFFFFF:FFFFFFF:FFFFFFFFF:FF:FFFFFFFFF:FFFF,FFFFFF:F:FFFF::F::FFFFFFFFFF,FFF,:F,::F:F:F,F::,,::F,FFFFFF,FFF:F:,FF:F:F:F:FF:F,F,:FF,FFF:FFF::F::FF,FF:,F,FF:,FF,F::,
@A00920:152:HGHKKDRXX:2:2102:14805:5556 2:N:0:AGGAGTGG+TGCTAAGT
GGATACTAGGGTTTCTAATCCTGTTTGCTCCCCACGCTTTCGCGCCTCAGCGTCAGTTGCGGTCCAGATGGCCGCCTTCGCCACCGGTGTTCTTCCCAATATCTACGAATTTCACCTCTACACTGGGAATTCCACCATCCTCTCCCGCACTCAAGCCAGCCCAGTCTCAAGCGCAATTCCCGGGTTGAGCCCAGGCCTTTCACGCCTGACTTGAGCAGCCGCCTGCGCGCCCTTTACGCCCAGTAATTCC
+
,:FFF:FFFFF:FFFFFFFFFFFFFFFFFFFFFFFFFF,FFFFFFFF:FFFFFFFFFFFFFFFFFFFFFFFFFFFFFFFFFFFFFF:FFFFFFFFF:FFFFFFFF:FFF:FFF:FFFFFFFFFFFFFF:F,::FFFFFFFFF:FFF,FFFF,FFFFFF::FF,:FFFFF:FFFFF,FFFFFFFFFFFF::FFFF,F,:FFFFFFF:FFFFF,FFF,FFFFFFFF::FF:FFF,,FFFFFFFFF,FFF::F
@A00920:152:HGHKKDRXX:2:2102:27597:5760 2:N:0:AGGAGTGG+TGCTAAGT
GGACTACTGGGGTATCTAATCCTGTTTGCTCCCCACGCTTTCGCACCTCAGCGTCAATACCAGTCCAGTGAGCCGCCTTCGCCACTGGTGTTCTTCCGAATATCTACGAATTTCACCTCTACACTCGGAATTCCACTCACCTCTCCTGGATTCAAGCGATGCAGTCTTAAAGGCAGTTCCGGAGTTGAGCTCCGGGCTTTCACCTCTAACTTACAAAGCCGCCTACGTGCGCTTTACGCCCAGTAATTCC
+
FFFFFFFFFFFFF:FFFFFFFFFFFFFFFFFFFFFFFFFFFFFFFFFFF:FFFFFFFFFFFFFFFFFFFFFFFFFFFFFFFFFFFFFFFFFFFFFFFFFFFFFFFFFFFFFFFFFFFFFFFFFFFFFFFFFFFFFFFFFFFFFFFFFFFFFFFFFFFFFFFFFFFFFFFF:FFF,FFFFFFFF,::FFFFFFFFFFF,FFFF:FFFFFFFFFFFFFFFFFFFFF,,FFFFFFFFFFFFFFFFFFFFFF,F
@A00920:152:HGHKKDRXX:2:2102:1362:5916 2:N:0:AGGAGTGG+TGCTAAGT
GGACTACACGGGTATCTAATCCCGTTCGCTCCCCTAGCTTTCGCGCCTCAGCGTCAGTGTCAGCCCAGCAACCCGCCTTCGCCGCAGGTGTTCCTCTCGATATCTACGCATTTCACCGCTACACCGAGAATTCCAGTTGCCCCGTCTGCACTCTAGCCCCGCAGTATCAGTTGACCTTTCCGAGTTAAGCCCGGAGATTTCACAATTGACTTGCGGTGGCCGCCTACGCGCCCTTTACGCCCAGTACATC
+
FFFFFFFFFFFFFFFFFF:FFFFFFFFFF,FFFF:FFFF:FFFFFFFFFFFFF,FFFFFFFFFFFFFFF::FFFFFFFFFFFFFFFFFFFFFFFFFFFFF,FFFFFFFF,FFFFFFFFFF:FFFFFFF,FF:FFFFFFFFFFF,FFFFFFF:FF:F:FFFFFFF,F:FFFFFFFFF:F:FFFFFFFF,FFFFFFFFFFFFF,FF,FFFFFFFFFFFFFF:FFFFF,FFFFFFF:,FF:FF:::F:F,FFF
@A00920:152:HGHKKDRXX:2:2102:24957:5979 2:N:0:AGGAGTGG+TGCTAAGT
GGACTACACGGGTATCTAATCCTGTTTGCTCCCCACGCTTTCGCACCTCAGCGTCAGTAATGGACCAGTGAGCCGCCTTCGCCACAGGTGTTCCTCCAGATATCTACGCATTTCACCGCTACACCTGGAATTCCACATTCCTCTCCCGAACTCAAGCCACCCAGTATCAGACGCAGTTCCCAAGTTAAGCTTGGGGATTTCACGTCTGACTTAGGCGGCCGCCTACGCGCCCTTTACGCCCAGTAATTCC
+
FF:FFFFFFFFFFFFFFFFFFFFFFFFFFFFFFFFFFFFFFFFFFFFFFF,FFFFFFFF:FFFFFFFFFFFFFFFFFFFFFFFFF,FFFFFFFFFFF:FFFFFFFFFFFFFFFFFFFFFFFFFFFFFFFFFFFFFF::,FFFFFFFFFFFFFFFFFFFF,FFFFFFFFFFFFFFFFFFFFFF:FFFFFFFF,FFFFF:FFFFFFFFFFFFFFFFFF,FFFFFFFFFFFFF:FFFFFFFFFFFFFFFFFFF
@A00920:152:HGHKKDRXX:2:2102:20564:6324 2:N:0:AGGAGTGG+TGCTAAGT
GGACTACAGGGGTTTCTAATCCCGTTTGCTCCCCTAGCTTTCGCTCCTCAGCGTCAATGTCGGTCCAGGATGCCGCCTTCGCCACCGGTATTCCTCCAGATATCTACGCATTTCACCGCTACACCTGGAATTCTGCATCCCTCTCCCGAATTCAAGCCATCCAGTATCGGATGCAGTTCCCAGGTTGAGCCTGGGGATTTCACATCCGACTTAGTTGGCCGCCTACGAGCCCTTTACGCCCAGTAATTCC
+
FFFFFFFFFFFFFFFFFFFFFFFFFFFFFFFFFFFFFFFFFFFFFFFFFFFFFFFFFFFFFFFFFF:FFFFFFFFFFFFFFFFFFFFFFFFFFFFFFFFF:FFFFFFFFFFFFFFFFFFFFFFFFFFFFFFF:FFFFFFFFFFFFFFFFFFF::FFFFFFFFFFFFFFFFFFFFFFFFFFFFFFFFFFFFFFFFFFFFFFFFFFFFFFFFFF:FFFFFFFFFFFFFFFFFFFFFFFFFFFFFFF:FFFFF
@A00920:152:HGHKKDRXX:2:2102:32696:6731 2:N:0:AGGAGTGG+TGCTAAGT
GGACTACCAGGGTATCTAATCCTGTTTGATCCCCACGCTTTCGTGCCTCAGCGTCAGAACTGGCCCAGGCAGCCGCCTTCGCCACTGGTGTTCCTCCCGATATCTACGCATTCCACCGCTACACCCGGAATTCCACCTGCCTCTACAGTGCTCAAGTGAAGCAGTTCGCACGGCCGATCCGGGGTTGAGCCCCGGACTTTCACCACACGCTTACCCCACCGCCTACGCGCCCTTTAAGCCCAGTAATTCC
+
FFFFFFFFFFFF:FFF:,FF,:FFFFFFFFF:FFFFFFFFFFFFF:FF:FF,,FFFFFFFFF:FFFFFFFF,FF,FF:FFFF:FFFFFF:FF:FFF:F,::FFFFF:F,FFFFFFFF:F,FF::FF,FFFFFFFFFFF:,FFFFFFFFFF:FFF,FFF:F,FFFFFFFFFFFFF:FFFF,FFFFF:F:FFFFFF,F,:,FF::F,FFFF:FFFF:F:FFF:FFFFF,,FFFFFF,F,F:FFF:F:FFFF,
@A00920:152:HGHKKDRXX:2:2102:28357:6825 2:N:0:AGGAGTGG+TGCTAAGT
GGACTACCGGGGTATCTAATCCCGTTTGCTACCCTAGCTTTCGCGCCTCAGCGTCAATGTCGGTCCAGGATGCCGCCTTCGCCACCGGTATTCCTCCAGATATCTACGCATTTCACCGCTACACCTGGAATTCCGCATCCCTCTCCCAAACTCAAGCCATCCAGTATCAGACGCAGTTCCCCGGTTAAGCCGAGGGATTTCACGTCTGACTTAGTTGGCCACCTACGAGCCCTTTACGCCCAGTAATTCC
+
FFFFFFFFFFFFFFFFFFFFFFFFFFFFFFFFFFFFFFFFFFFFFFFFFFFFFFFFFFFFFFFFFFFFFFFFFFFFFFFFFFFFFFFFFFFFFFFFFFFFFFFFFFFFFF:FFFFFFFFFFFFFFFFFFFFFFFFFFFFFFFFFFFFFFFFFFFFFFFFFFFFFF:FFFFFFFFFFFFFFFFFF:FFFFFFFFFFFFFFFFFFFFFFF:FFFFFFFFFFFFFFFFFFFFFFFF,FFFFFFFFFF,:F:FF
@A00920:152:HGHKKDRXX:2:2102:15402:6934 2:N:0:AGGAGTGG+TGCTAAGT
GGACTACTGGGGTTTCTAATCCTGTTTGCTCCCCACGCTTTCGCGCCTCAGCGTCAGTTACAGACCAGAAAGTCGCCTTCGCCACTGGTGTTCCTCCACATCTCTACGCATTTCACCGCTACACGTGGAATTCCACTTTCCTCTTCTGCACTCAAGTCCCCCAGTTTCCAATGACCCTCCACGGTAGAGCCGTGGGCTTTCACATCAGACTTAAAGGACCGCCTGCGCGCGCTTTACGCCCAATAAGTCC
+
,F:FFFFFF::FFFFFF:FFFFFF:F:FFFFFFFFFFFFFFF:FFFFFFFFFF,F::FFF:F,:FFFFFFFFFF::FFFFFFFFFF:F,FFFFFFFFFFF,F:FFFFFF::,FFFFFFF:FFFFFF,FF,F:FFFF:FFFFFFFFFFFFFFFF,FF:FFF,FF:FFFFFFFF,FFFF,:FFF,:F,FFFFFF:FF:FFF,FFFFFFFFF:FFFFFFFF:F:F:FFFFFFFFF,FFF:FFFFF:FFF,FFF
@A00920:152:HGHKKDRXX:2:2102:9254:8938 2:N:0:AGGAGTGG+TGCTAAGT
GGACTACTCGGGTTTCTAATCCCGTTTGCTCCCCACGCTTTCGTGCCTTAGTGTCAGAAATGGCCCAGTTACCTGCCTACGCCATTGGTGTTCCTCCCGATATCTACGGATTTCACTCCTACACCGGGAATTCCAGTAACCTCTACCAGTCTCAAGCGTAGCAGTTTAGATCATGTGTATTCCGTTGAGCGGAACGCTTTCACTATCTACTTGCCATGCCACCTACGCAACTCTTTCCGCCCAGTAATTC
+
F:FFFFFFFFF:F,FFFFF:FF:FF::FFFF::FF:FFFFFFFFFFFFFFF,,FFFF:FFFFF,FFFFF,FF:,FFFFFFFFFF,:FFFFFFFFFFFF,FFFFF:FFF:FFFFFFFFFFFFFFFFFFFFFFF:FFFFF,FFFF:FFF,,,FF:,FFF,,F:,F:FFF:,:F,F,:F,::::FFFFF,FF:F,FF:FFF:,FFFFFFFFFFFF,FFFF:FFFFF,F,FFFFFF,FFF,,:FFFFF,F:,FF
@A00920:152:HGHKKDRXX:2:2102:10484:10191 2:N:0:AGGAGTGG+TGCTAAGT
GGACTACAGGGGTTTCTAATCCTGTTTGCTCCCCACGCTTTCGCTCCTCAGCGTCAGTACTGGCCCAGGATCCCGCCTTCGCCACCGGTGTTCCTCCTGATATCTGCGCATTTCACCGCTACACCAGGAATTCCAGTCTCCCCTGCCGAACTCAAGTGATGCCCGTATCGACCGCACTCCCACAGTTAAGCTGTAGGTTTTCACTGCCGACGCGACACACCGCCTACGAGCTCTTTACGCCCAATAATTC
+
FFFFFFF:FFFFF:FFFFFFFF,FFFFFF,FFFFFFFFFFFFFFFFFFFFFFFFFFFFFFFFFFFFFFFF:FFFF:FFFF,FF,F:FFFFFFFFFFFFFFFFFFFFFF:FFFFFFFFFFFFFFFFFFFF,FFFFF::FFFFFFF,,FFFFFFF,FFFF:FF,FFFFF:FFFFFFFFF,FF,FFFFFFFFFF:F:FFFFFFFF:F,FFF,F::FFFF:FFFFFF,FFFFFFFFFFFF:FFFFFFFF:F:FF
@A00920:152:HGHKKDRXX:2:2102:28348:10410 2:N:0:AGGAGTGG+TGCTAAGT
GGACTACTGGGGTATCTAATCCGGTTTGCTCCCCACACTTTCGCGCCTCAGCGTCACGTGTTGTCCAGCAAGCTGCCTTCGCAATGGGTGTTCCTACCAGTATCTACGCATTCCACCGCTACACTGGTAATTCCACTTGCCTCTCCAACCGTCAAGCCTGCCAGTATCCAACGCAATGATGGGGTTGAGCCCCAGTCTTTAACATCGGACTTAACAGACCGCCTACGCGCCCTTTACGCCCAGTGATTCC
+
FF:F:FFFFFFFFFFFFFFFFFFFFFFFFFFFFFF,FFFFFFFFFFFFFFFFFFFFFFFFFFFFFFFFFFFFF,FFFFFFFFFF:FFF:FFFFFFFFFFFFFFFFFFFFFFFFFFFFFFFFFFFFFFFFFFFFFFFFFFFFFFF:FFFFFFFFFFF,FF::FFFF:FFFFFF:FFFF,,FFFFFFFFFF,FF:FFFFFFFFFFFF,FFFFFFFFFFFFF,FFFFFFFF:F:FF:FFFFFF:F:FFFFFFF
@A00920:152:HGHKKDRXX:2:2102:7536:11945 2:N:0:AGGAGTGG+TGCTAAGT
GGACTACCAGGGTATCTAATCCCTTTTGCTCCCCACGCTTTCGTGCCTGAGCGTCAGCAATTGTCCAGGTAGCCGCCTTCGCCTCTGGTATTCCTCATGATATCTACGCATTTCACTGCTACACCATGAATTCTGCTACCCTCTCCAATGCTCTAGCCATGTAGTTTTGGGTGCAATTCCGGGGTTAAGCCCCGGGCTTTCACGCCCAACACACACGGCCGCCTGCGCACCCTTTACGCCCAGTGAATCC
+
FFFFFFFFFFFFFFFFFFFFFFFF:FFFFFFFFFFFFFFFFFFFFFFFFFFFFFFFFFFF:FFFFFFFFFFFFFFFFFFFF::FFFFF:F:FFFFFFFFFF,::FFFFF:FF:FFFFF,F,FFFFFFFF,FFFFFFF:FFFFFFFFFFFFFFFFFFFFFFFFFFF:FFFFFFFF,F:FFFFFFFF:FF,FFFFFFFFFFFFFFFF,FF:FFFF:FFFFFFFFFFFFFFFFFFFFFFFFFFFFFFFFFFFF
@A00920:152:HGHKKDRXX:2:2102:7410:12790 2:N:0:AGGAGTGG+TGCTAAGT
GGACTACTCGGGTTTCTAATCCTGTTTGCTCCCCACGCTTTCGAGCCTCAGTGTCAGAAACGTTCCAGAGCGCCGCCTTCGCCACCGGCCTTCCTCCCGATCTCTACGCATTTCACCGCTACACCGGGAATTCCGCGCTCCTCTCCCGTCCTCTAGCCAGGCAGTCCCCCCCGACCTTTTCAGGTTAAGCCTGAAGATTTCCCGGAGGGCTTACCTATCCACCTACGCTCCCTTTACGCCCAGTAAATCC
+
FF:FFFFFFFFFFF::FFFFFFFFFFFFFFFFFFFFFF:FFFFFFFFFFFFFFFF:FFFFFFFFFFFFFF:FFFFFF:FFFFFFFFFFFFFFFFFFFFFFFFFFFFFFFF:FFFFFF:FFFFFFFFFFFFFFFFFFFFFFFFFFFFFFFFF:FFF:FFFFFFFFFF:FFF:FFFFFFFFFFFFFFFFFFF:FFFFFFFF:FFFFFFFFFF:FFFFFF,FF::FF:FFFFFFFF::FFF:FF,:FF,,:FF
@A00920:152:HGHKKDRXX:2:2102:18891:13009 2:N:0:AGGAGTGG+TGCTAAGT
GGACTACTCGGGTTTCTAATCCTGTTTGCTACCCACGCTTTCGTAGTTCAGTGTCAGTTACTATCCAGTTCGCCGCCTTCGCCTCTGATGTTCCTCCCGATCTCTACGCATTTCACCGCTACACCGGGAATTCCACGAACCTCTCTAGTACTCTAGTTACGCCGTTTCCAAGGCACTTCCTGAGTTGAGCTCAGGGATTTCACCCCAGACATACGTAACCACCTACCTCCCCTTTACGCCCAATAATTCC
+
FFFF:FFF:FFFFFFF:FFFFFF:F::FFFFFFFFFFFF:FFFFFFF,FFFFF:FF:FF:FFFFF:FFFFF,FFFFFFFF:FFFF:FFF,FF:F:F:F:F:FFFFFFFFFF:FFFFFFFFFF:FFFFF:,F:FFF:FFFFFFF,FFFFFFFFFF,F:FF:,,FFF:FFFFF,:F:F::F,:FFFFFFFF:FFF,FFFF,FF,FF,FFFFFFF,:F,FFFFFF:FFFFF,,F,,FFFFFFF,FFF,F,F:F
@A00920:152:HGHKKDRXX:2:2102:24207:13072 2:N:0:AGGAGTGG+TGCTAAGT
GGACTACAAGGGTTTCTAATCCCGTTTGCTCCCCTAGCTTTCGCGCCTCAGCGTCAGTGTCGGTCCAGGATGCCGCCTTCGCCACCGGTGTTCCTCCCGATATCTGCGCATTCCACCGCTACACCGGGAATTCCACTCTCCTCTACCTTCCTCAAGCCACGCAGTACCGGATGCAGTTCCGAAGTTAAGCCTCGGGATTTCACATCCGACTTACATGGCCGCCTACATCCGCTTTACGCCCAATGATTCC
+
:FFFF:FFF:FF:F:FF:FFFFFF,F:FFFFFF:FF:FFFFF:FFFFFFF:FFFFF:FFFFFFFFFF:FFFF:FFFFFFFFFFFF,FFFF:FFFFFFF:FF,F,FFFFFFFFFFFFFFF:,FFFF:FF,F,FFFFFFFF:FFFFFFFFFFFFFFF,FFFFFFFFFFF,:FFFFF:FFF::FF:F,FFFFFFF:,F,FFFF:FF,FF::FFFFFFF:,,F:FFFF:FFF,FFFFFF:FFFFFFFF,F,FF,
@A00920:152:HGHKKDRXX:2:2102:8169:13886 2:N:0:AGGAGTGG+TGCTAAGT
GGACTACTAGGGTATCTAATCCTGTTTGCTCCCCACGCTTTCGCGCCTCAGCGTCAGTTCCGGTCCAGTGAGCCGCCTTCGCCACTGGTGTTCCTCCCAATATCTACGCATTTCACCGCTACACTGGGAATTCCACTCACCTCTCCCGGTCTCAAGCCACCCAGTCTGACAGGCAGTTCCTCGGTTAAGCCGAGGGCTTTCACCCGTCACTTGAATGGCCGCCTACGCGCCCTTTACGCCCAATAATTCC
+
FFFFFFFFFFFFFF:FFFFFFF:FFFFFFFFFFF:,FFFFFFFFFFFFFFFFFFFFFF:FFFFFFFFFFFFFFFFFF:FFFFFFFFFFFFF:FFFFFFFFFFFFFFFFFFFFFFFFFFFFFFFFF:FFFFFFFF,FFF:FFFFFFFFF::FFFFFFFFFF:FFFFFFFFFF:FFFFFFFFFF,FFFFFFFFFFFFFFFFFFFF,FFFFFFFFFF,:,:FFFFFFFFFFFFFFF:FFFFFFFFF:,FFFF:
@A00920:152:HGHKKDRXX:2:2102:32398:15045 2:N:0:AGGAGTGG+TGCTAAGT
GGACTACTGGGGTTTCTAATCCTGTTTGCTCCCCACGCTTTCGCACCTCAGCGTCAGTATCGGGCCAGTGTGTCGCCTTCGCCACTGGTGTTCTTCCGAATATCTACGAATTTCACCTCTACACTCGGAGTTCCACACACCTCTCTCACACTCAAGACAGCCAGTATCGAAGGCAATTCCGAGGTTGAGCCCCGGGCTTTCACCCCCGACTTAACTGTCCGCCTACGCGCCCTTTACGCCCAGTGATTCC
+
FFFFFFFFFFFFFFFFFFFFFFFFFFFFFFFFFFFFFFFFFFFFF::FFFFFFFFFFFFFFFFFF:FFFFFFFFFFFFF,FFF:FFFFFFFFFFFFFFFFFFFFFFFFFFFFFFF:FFFFFFFFFFFFFFFFFF,FFFFFFF:FFFFFFFFFFFFFFFFFF:FFFFFFFFFFFFFF:F:FFFFFFFF:FFFFFFFFFFFFFFFFFFFFFFFFFFFFFFFFFF,FFFFFFFFFFFF,FFFFFFFFFF:FFF
@A00920:152:HGHKKDRXX:2:2102:10004:16845 2:N:0:AGGAGTGG+TGCTAAGT
GGACTACCGGGGTATCTAATCCTGTTTGCTCCCCACGCTTTCGCACCTCAGCGTCAGTATTGGCCCAGGAAGTCGCCTTCGCCACTGGTGTTCCTTCCGATATCTACGCATTTCACCGCTACACCGGAAATTCCACTTCCCTCTACCATACTCTAGCCATGCAGTATCGAATGCAATTCCCAGGTTAAGCCCAGGGCTTTCACATCCGACTTACAAAGCCGCCTACGCGCGCTTTACGCCCAGTAATTCC
+
FFFFFFFFFFFFFFFFF,FFFFFFFF:FF:FFFFFFFFFFFFFFFFFFFFFFFFFFFFFFFFFFFFFFFFFFFFFFFF:FFFFFFFFFFFFFFFFFFFFFFFFFFFFFFFFF:FFFFFFF:FFFFFFF:F:FFFFFFFFFF,FFFFFFFFFFFF:FF:FFFFFF,FF,F:FF:F,FFFFFFFF::FFF,FFFF,FFF,FF:FF:F,F,,:,FFFFFFFFF:FFFF:FFFFFFFFFF::FFF,,FF,F:,F
@A00920:152:HGHKKDRXX:2:2102:21748:17989 2:N:0:AGGAGTGG+TGCTAAGT
GGACTACACGGGTTTCTAATCCTGTTTGCTACCCACGCTTTCGTGTCTCAGAGTCAGTTACGGTCCAGAAAGCCGTCTACACCGCAGGTGTTCCTCCAGATATCTACGCATTTCACCGCTACACCAGGAATTCCGCTTTCCTCTCCCGTACTCAAGCCTGCCAGTCTTCGGCGCACCCTCCCAGTTGAGCCGGGAGATTTCACACCGAACTTAGCAGACCGCCTACACACTCTTTACGCCCAGTAACTCC
+
FFFFFFFFFFFFFFFFF:::FFF::FFFFFFF:FFFFFFFFF:FFFFFFFF,FFFF:FFFF:FFFFFFFFFFFF:,FFFFFFFFF:F:FFFFFFFFF,FFF,FFFFFFFFFFFFFF:FFFFFFFFFFF:FFFFF,FF,FFFFFF,FFFFF:FFFFFFF:FFFF:FFF:F,FFFFF,FF,FF,FFFFFFFFFFFFFFFFFFFFFFFFFF,F,FF,FFF,F:F:FFFFFF:FFFFFFFFFFFF,FFFFFF:,
@A00920:152:HGHKKDRXX:2:2102:16794:18239 2:N:0:AGGAGTGG+TGCTAAGT
GGACTACTGGGGTATCTAATCCCGTTCGCTACCCATGCTTTCGCGCCTCAGCGTCAGTTTCGATCCAGGGTGCCGCCTTCGCCTCTGGTATTCCTCCGCATCTCTACGCATTTCACCACTACACGCGGAATTCTACACCCCTCTATCGGACTCTAGTCGGGCAGTATCAGACAACCTCCCCAGGTTTAGCCATGGGGCTGTCTTGCCTCACTTACCCAACCGCCTGCGCGCCCGTTCCGCCCAGTAAGTC
+
FFFFFFFFFFFFFFFFFFFFFFFFFFFFFFFFFFFFFFFFFFFFFFFFFFFFFFFFFFFFFFFF:FFFF:FFFFFFFFFFFF:FFFFFFFFFFFFFFFF::FFFFFFFF:,FF,F:FF,FFF::FFFF,:F:,FFFFFFFFFFFFFFF,::FFFFFF:FFF:,:FF,F:F:FFFFFFFF:FFFF:,FFFFF:FFFFFF::FF,FF,FFF:F:F:::FFFFFFFF:FFFFFFFF,FF,FFFFF:F:,,,F,
@A00920:152:HGHKKDRXX:2:2102:4707:18693 2:N:0:AGGAGTGG+TGCTAAGT
GGACTACCGGGGTATCTAATCCTGTTTGATCCCCACACTTTCGTGCCTCAGCGTCAGTTGAAGTCTAGTAAGCTGTCTACACTATCGGTGTTCTTGACGATATCTAAGCATTTCACCGCTACACCGTCAATTCCGCCTACCTCGATTCCACTCAAGCCCATCAGTATCAATCCCACCCTCCCGGTTAAGCCGGGATATTTCAGAACTGACTTAATAGGCCGCCTACGCACCCTTTAAACCCAATAAATCC
+
FFFFFFFFFFFFFFFF,:FFFFFFFFFFFFFFFFFFFFFFFFFFFFFFFFFFFFFFFFFFFFFFFF:FFFFFFFFFFFFFFFFFFFFFFFFFFFFFFFFFFFFFFFFFFFFFFFFFFFFFFFFFFFFFF:FFFFFFFF,FFFFFFFFFFFFFFFFFFFFFFF:FFFFFF:FFFFF::F:FFFFFFFFFFF:FFFFFF,F:FFFFFFFFFFFFFFFFFFFFFFFF:F:FFFFFF:FFFFFF:FFFFFFFF:
@A00920:152:HGHKKDRXX:2:2102:3233:18897 2:N:0:AGGAGTGG+TGCTAAGT
GGACTACTAGGGTTTCTAATCCTGTTCGCTCCCCACGCTTTCGTGCCTCAGCGTCAATACAGGTCTAGCCAGCTGCCTTCGCAATTGGTGTTCTATGGCATATCTATGCATTTCACCGCTACATGCCACATTCCGCTGACCTCATCCTGATTCCAGCACTGCAGTATCAAAAGCAATTTTACGGTTGAGCCGCAAACTTTCACTCCTGACTTACCGTGCCGCCTACGCACCCTTTAAACCCAGTAATTCC
+
FFFFFFF:FFFFFFFFFFFFFFFFFFFFFF:FFFFFFFFFFFFFFFFFFFFFFFFFFFFFFFFFFFFFFFFFF,FFFFFFFFFFF,FFFFFF:FFFFFFFFFFFFFFFFFFFFFFFFFFFFFFFFFFFFFFFFF:FFFFFFFFFFFFFFFFFFFFF:,FF:FFFFFFFFFFFFFFF:F,FF:FFFFFFFF,FFF:FF,:FFFFF,FFFFFFFFF::,F::FFFF:FF,FFFFFFF:FFF,F:FF::FF,F
@A00920:152:HGHKKDRXX:2:2102:16929:19413 2:N:0:AGGAGTGG+TGCTAAGT
GGACTACTCGGGTTTCTAATCCTGTTTGATCCCCACGCTTTCGTGCCTCAGTGTCAATATTCGTGTAGCCAGCTGCCTTCGCAATTGGTGTTCTATGTCATATCTAAGCATTTCACCGCTACATGACATATTCCGCTGACCTCCACGGTATTCAAGACTGATAGTATCAATGGCAGTTCCCAAGTTAAGCTCGGGGATTTCACCACTGACTTACCAGCCCACCTACGCACCCTTTAAACCCAGTGAATCC
+
FFFFFFFFFFFFFFFFFFFFFFFFFFFFFFFFFFFFFFFFFFFFFFFFFFFFFFF:FFFFFFFFFFFFFFFFFFF:FFFFFFFFFFFFFFFFFFFFFFFFFFFFFFFFFFFFFFFFFFFFFFFFFFFFF:FFFFFFFFFFFFFFFFFFFFFFFFFFFFFFFFFFFFFFFF:FFFF,FFFFFFF:FFFFFFFFFFFFFFFFFFFFFFFFFFFFF:FFFFF:FFFF:FFFFFFFFFFFFFFF,FFFFF:FFF
@A00920:152:HGHKKDRXX:2:2102:29514:19946 2:N:0:AGGAGTGG+TGCTAAGT
GGACTACTAGGGTTTCTAATCCTGTTTGCTCCCCACGCTTTCGAGCCTCAACGTCAGTTACCGTCCAGTAAGCCGCCTTCGCCACTGGTGTTCTTCCTAATATCTACGCATTTCACCGCTACACTAGGAATTCCGCTTGCCTCTCCAGCACTCTAGCCATACAGTTTCCAAAGCAGTCCCGGGGTTGAGCCCCGGGCTTTCACTCCAGACTTGCATCGCCGTCTGCGCTCCCTTTACACCCAGTAAATCC
+
FFFF:FFFFFFFFFFFFFFFFFFFFFFFFF,FFFFFFFF:FFFFFFFFFFFFFFFFFFF,FFFFFFFFFFFFFFFFFFFFFFFFFFFF:FFFFFFFFFFF,FFF:,FFFFFFFFFF:FFFFFFFFFF,F,FFFFFFFFFF:FF:FFFFFF:,,:FFFFFFFFFFFFFFFFFFFFFFFFFF,F:F,FFFFFFFFFFF,F,FF,:::FFFFFFFFF,F:FFF:FFFFFF,,,:F,,F,:F:FF::::,,F,F
@A00920:152:HGHKKDRXX:2:2102:31855:19961 2:N:0:AGGAGTGG+TGCTAAGT
GGACTACTGGGGTATCTAATCCTGTTTGATCCCCACACTTTCGTGCCTCAGCGTCAGTTACAGCCTAGTAAGCTGCCTTCGCTATAGGTGTTCTTGACGATATCTAAGCATTTCACCGCTACACCGTCAATTCCGCCTACCTCATCTGTACTCTAGCCCATCAGTATCAATGCCACCCTCCCGGTTAAGCCGGAATATTTCAGCACTGACTTAATAGGCCGCCTACGCACCCTTTAAACCCAATAAATCC
+
FFFFFFFFFFFFFFFFFF:FFFFFFFFFFFFFFFFFFFFFFFFFFFFFF:FFFFFFFFFFFFFFFFFFFFFFFFFFFFFFFFF:FFFFFFFFFFFF:FFF:FFFFFF:FFFFFFFFFFFFFFFFFFFFFFFFFF:FFFFFFF:FFFFFFFFFFFF,FFFFFFFFFFFFFFFFFFFFFFFFFFFFFFF::FFFFF:FFF:FFFFFFFFFFFFFFFFFFFFFFFFFFF,FFFFFFF:FFF:FFFFFFFFFFF
@A00920:152:HGHKKDRXX:2:2102:21368:20494 2:N:0:AGGAGTGG+TGCTAAGT
GGACTACTAGGGTATCTAATCCTGTTTGCTCCCCACGCTTTCATGCCTCAGCGTCAGTTATGGTCCAGAAAGTCGCCGTCGCCACTGGTGTTCTTCCTAATCTCTACGCATTTCACCGCTACACGTGGAATTCCGCTCTTCTCTTCTGCACTCAAGTCCCCCAGTTTCCAATGACCCTCCCCGGTTAAGCCGGGGGCTTTCACATCCGACTTAAGGGACCGCCTGCGCGCGCTTTACGCCCAATAATTCC
+
FFFFFFFFFFFFFFFFFFFFFF:FFFFFFFFFFFFFFFFFFFFFFFFFF:FFF,FFF:FF:F:FF:,:F:FFFFFFF,FFFFFFFFFFFFFF,F:FFFFFFFFF:FFFF:F:FFFFFFFFFFFFFFFFFFFFFFFFF,:FF::FFFFFFFFFFFFFFF,FFF,F:F:FF,FFF,FFF,FFFFFF,FF:F,FFFFFFF,F:F,FF,F,:,::,F,FFFF,FF,F,FFFFF::F,,F,:FFFF,F,F,FFFF
@A00920:152:HGHKKDRXX:2:2102:18837:20619 2:N:0:AGGAGTGG+TGCTAAGT
GGACTACTGGGGTTTCTAATCCTGTTTGATCCCCATGCTTTCGTGCCTGAGCGTCAATACCAGACCAAGTTGCTGCCTTCGCCGCTGGTGTTCTTCCGAATATCTACACATTTCACTGCTACACTCGGAATTCCACAACTCTCTTCTGGATTCAAGACCTGCAGTATCAAAGGCAGTTTCACTGTTGAGCAGTGAGATTTCACCTCTGACTAACACGTCCGCCTGCGCACCCTTTACACCCAGTAAATCC
+
:FFFFFFFFFF:,:F,,:F:FFFFF:FFF:FFFFFFFFFF:FFFFFFFFFF:F,FFFFFFF:FFF:FFFFFF:F,FF,:F,:FFFF:FFFF,FF,FFFFF:F,FFFFFFFFFFFFFFFFFFFFFFFFFFFFFFFFFFFFFF:FFFFFFFFF:FF,,FFFFFFFFFF:FFFFF:FFFF,FFFFF,F,:,:FFFFFFFF,,F:FFFFFFFFFF,:FF,FFFFF,FFFF:FF:F:FFF,FF,F,:FFFFF,F,
@A00920:152:HGHKKDRXX:2:2102:23231:20838 2:N:0:AGGAGTGG+TGCTAAGT
GGACTACTGGGGTATCTAATCCCGTTTGCTCCCCACGCTTTCGCGCCTCAGCGTCAGTTCCGGTCCAGCGAGTCGCCTTCGCCACTGGTGTTCCTCCCAATATCTACGCATTTCACCGCTACACTGGGAATTCCACTCGCCTCTCCCGGACTCAAGCCTAGCAGTTTGGAGGGCAGTTCCTCGGTTGAGCCGAGGGATTTCACCTTCCACTTGCCAGGCCGCCTGCGCACCCTTTACGCCCAGTGAATCC
+
FFFFFFFFFFFFFFFFFF:FFFFFFFFFFFFFFFFFFFFFFFFFFFFFFFFFFFFFFFFFFFFFFFFFFFFFFFFFFFFFFFFFFFFFFFFFFFFFFFFFFFFFFFFFFFFFFFFFFFFFFFFFFFFFFFFFFFFFFFFFFFFFFFFFFFFFFFFFFFFFFFFFFFFFFFFFFFFFFFFFFFFFFFF:FFFFFFFFFFFFFFFFFFF,FF:FFFFFFFFFFFFFFFFFFFFFFFFFFFFFFFFF::FFFF
@A00920:152:HGHKKDRXX:2:2102:4336:21183 2:N:0:AGGAGTGG+TGCTAAGT
GGACTACCGGGGTTTCTAATCCCGTTTGCTCCCCTGGCTTTCGCTCCTCAGCGTCAATGCCGGTCCAGGATGCCGCCTTCGCCACCGGTATTCCTCCAGATATCTACGCATTTCACCGCTACACCTGGAATTCTGCATCCCTCTCCCGGATTCAAGCCATCCAGTATCGGACGCAGTTCCCAGGTTGAGCCTGGGGAGTTCACGTCCGACTTAGTTGGCCGCCTACGAGCCCTTTACGCCCAGTAATTCC
+
FFFFFFFFFFFFFFFFFFFFFFFFFFFFFFFFFFFFFFFFFFFFFFFFFFFFFFFFFFFFFFFFFFFFFFFFFFFFFFFFFFFFFFFFFFFFFFFFF:FFFFFFFFFFFFFF:FFFFFFFFF:FFFFFFFF:FFFFFFFFFFFFFFFFFFFFFFFFFFF::F:FF:,FFF:FFFFFFFFF:FFFF,FFFFFFFFFFF,FFFF:FF:FFFF,,FFFFFFFFFFFF:FFFFFFF,:FF:F::F:F:,:FFFF
@A00920:152:HGHKKDRXX:2:2102:23303:24064 2:N:0:AGGAGTGG+TGCTAAGT
GGACTACAAGGGTTTCTAATCCTGTTTGCTACCCACGCTTTCGCGCATCAGCGTCAGAACCGGTCCAGGAAGCCGCCTTCGCCACTGGTGTTCCTTCCAATATCTACGCATTTCACCGCTACACAGGGAATTCCGCTACCCCCTCCCGGCCTCGAGCCAGACAGTTTCGGATGCAGTTCCACAGTTGGGCCGTGGGATTTCACCTATGACTTGGCAAGCCGCCTACACCCCCTTTACGCCCAGTCATTCC
+
FFFFFFF,:FFFFFFFFFFFFFFFFFFFFF:FFFFFFFFFFFFF,F,F,FFFFFFFF,F,,FFFFF,FF,FFFFFFFFFFFFFFFFF,FFFFFFF,FFFFFFFFFFFFFFFFFFFFFFFFFFFF,FF,F:FFFFFFF,FFF,FFFFF,,FFFF,FFF,FF,FFFFFFF,,F,FFFFFFFFFF,FFF:,FFFF,FFFFFFFFFF,,,FFFFFF,,,FFF:F,FFF,F,F,F:F:F:FFFFFFF,F,FFFFF
@A00920:152:HGHKKDRXX:2:2102:19036:24126 2:N:0:AGGAGTGG+TGCTAAGT
GGACTACAAGGGTTTCTAATCCTGTTTGATACCCACACTTTCGAGCATCAGCGTCAGTTACAGTCCAGTAAGCTGCCTTCGCAATCGGAGTTCTTCGTGATATCTAAGCATTTCACCGCTACACCACGAATTCCGCCTACCTATGCTGCACTCAAGGTACCCAGTATCAACTGCAATTTTACGGTTGAGCCGCAAACTTTCACAACTGACTTAACAATCCACCTACGCTCCCTTTAAACCCAATAAATCC
+
:FFFFFFF:FFFFFFFFFFFFFFFFFFFFFFFFFFFFFFFFFFFFF:FF:FFFFFFFFFFFFFFFF:FFFFFFFFFFFFFFF:FFFFF:FFFFF:FF:FFFFFFF:FFF:FFFF:FFFFF:FFFFFFFFFFFFFFFFF,FFFFFFFFFFFFF:FFFF:FFF:FFFFFF:FFFFFFFFFFFF:FFFF,:FFFFFFFFF:FFFFFFFFFFFFFFFFFF:F:FFFFF:FFFF::FFFFFF:FFFFFF:FFF,F
@A00920:152:HGHKKDRXX:2:2102:29451:24471 2:N:0:AGGAGTGG+TGCTAAGT
GGACTACCGGGGTATCTAATCCCGTTTGCTCCCCCAGCTTTCGTGCCTCAGCGTCAGCATCTAGCCAGAGTCTCGCCTTCGCCACTGGTGTTCCACTTGATATCTACGCATTTCACTGCTACACCAAGTATTCCAGTCCCCCCTCCAACTCTCCAGCCGAATAGTATCCAATGCCATTTCCGAGTTGAGCTCGGAGATTTCACATCAGACTTACCCGACCGCCTACGCACCCTTTACGCCCAGTAAATCC
+
FFFFFFFFFFFFFFFFFFFFFFFFFFFFFFFFFFFFFFFFFFFFFFFFFFFFFFFFFFFFFFFFFFFFFFFF:FFFFFFFFFFFFFFFFFF:FFFFFFFFFFFFFFFFFFFFFFFFFFFFFFFFFFFFFFFFFFFFFFFFFFFFFFFFFFFFFFFFFFFFFF:FFFFFFFFFFFFFFFFFFFFFFFFFF::FFFFFFFFFFFFFFFFF,FFFFFFF,FFFFFFFFFFFFFFF:F:FF:FFF,F:F,FFFF
@A00920:152:HGHKKDRXX:2:2102:32967:24612 2:N:0:AGGAGTGG+TGCTAAGT
TGACTACTGGGGTTTCTAATCCCGTTCGCTCCCCTAGCTTTCGCGCCTCAGCGTCAAGAATGGGCCAGGTAGCCGCCTTCGCCACTGGTGTTCCTCCCGATATCTACGCATTTCACCACTACACCGGGAATTCCGCTACACTCTCCCACCTTCAAGCCGAGCAGTTTCCGATGCGGTTTTCCAGTTAAGCCGGAAGCTTTCAAATCGGACTTACCCAGCCGCCTGCGCGCTCTTTACGCCCAGTAAATCC
+
,,,FFF:,FFFFF:F:FF,F:,FFF:,F,F:,:,FFF,F,F:,:FF,F,FFF,FFFFFFFFFF:,:,:FFF,:FF,FF:FF,F:FFF:FFFF::F,FF:F,:FFF,,F,FFFFFFFF:FF:FF,,F:FFFFF,F,FFFF,,FFFF,FFFFFFFFF:FF,:FFFFFF:F,FFFFF,,FFFF:FFF:FF::F:F,FF,:FFFF,,FFF,,FFFFFFF,F:,,FFFFFFFF,FFFFF:F,,F,:FF:,,FF,F
@A00920:152:HGHKKDRXX:2:2102:7428:25786 2:N:0:AGGAGTGG+TGCTAAGT
GGACTACTGGGGTTTCTAATCCCGTTTGCTCCCCTGGCTTTCGTTCCTCAGTGTCAGTAGCAGTCCAGAACGCCGCCTTCGCCACCGGTGTTCCTCCAGATATCTACGCATTTCACCGCTACACTAGGAATTCCACTTACCTCTCCTGCACTCAAGTTGTACAGTTTCAAATGCTAACGTAGGTTAAGCCCACGCCTTTTACATCTGACATATACAACCGCCTACTCACCCTTTACGCCCAGTAAATCCG
+
FFFFF:FFFFFFF:FFFFFFFFFFFFFFFFFFFFFFFFFFFFFFFFFFFFFFFFFFFFFFFFFFFFFFFFFFFFFFFFFFFFFFFFFFFFFFFFFFFFFFF:FFFFFF:FFFFFFFFFFFFFFFF,FF:FFFFFFFFFFFFFFFFFFFFF:FFFFFF,FFFFFFFFFFFFFFFFFFFFFFFFFFF,FFFFFFFFFFF:FFFFFF:FFFF:FFFFFFFFFF,FFF:F:FF,FF::::F:FFFFF:FFF,F,
@A00920:152:HGHKKDRXX:2:2102:18548:27164 2:N:0:AGGAGTGG+TGCTAAGT
GGACTACTGGGGTTTCTAATCCGATTCGCTACCCACGCTTTCGTGTTTCAGTGTCAGGAGAGTGCCAGTGTGCTGCCTTCGCTTTTGGTGTTCCCCATGATATCAACGGATTTCACCCCTACACCATGAGTTCCACACACCTCTCACTTCCTCGAGTGTGACCGTTTCGAGCGCGAACCTGAGGTTAAGCCTCAGGATTTAACACCCGACTAATCACACCACCTACACACCCTTTACGCCCAGTAAATCC
+
FF:FFFFFFFFFFFFFFFFFFFFFFF:F:FFFFFFFFFFFFFFFFFFFFFFFFFFFFFFFFFFFFF:FFFFFFFFFFFFFFFFFFFFFFFFFFF:FFFFFF:FFFFFFFFFFFFFFFFFFFFF:FFFFFF:FFFFFFFFFFFFFFFFFFFFFFFFFFFFFFFFFFFFFFFFFFFFFFFF:FFFFFFFFFFF:FFFF::FFFFFFFFFFF::,FFFFFFFFFFFF,:FFFFF:FFFFFFFFF:F::F:FFF
@A00920:152:HGHKKDRXX:2:2102:12445:27305 2:N:0:AGGAGTGG+TGCTAAGT
GGACTACCAGGGTTTCTAATCCTGTTTGCTCCCCACGCTGTCGCGCCTCAGCGTCAGCCGCCCCCGTGAGGGGGCTCCCTGCCCAGCGGGCCGCCTTCGCCACCGGTGTTCTTCCGGATCTCTACGCATTCCACCGCTACACCCGGAATTCCGCCCGCCCCTACAGTGCTCGAGCACGCCAGTCCGCACGGCCGACCCGGGGTTGAGCCCCGGGCTATCACCACACGCTTGACGTGCCGCCTACTCGCCC
+
FFFFFF:FF:FFF:FFFFFFFFFFFFFFFF:F:FFFF:FFFFFFFFFF:FFFFFFFFFFFFFFF:F::FFFFFFFFFF::F:FFFF:FFF:FFFFFFFFFFFF,FF:FFFFF::FFFFFFF:::FFFFFF::F:FFFFFFF:F,FFFFFFFFFFF,F:FFFF:F,F,FFF:FFFFFF,FF:FFFFFFFFFFFFF::F,F:FFFFF:F,F::FFFFF,F:,FF:FFF,FF,,FFF,F,FFFFF,F,FFFF:
@A00920:152:HGHKKDRXX:2:2102:19578:27352 2:N:0:AGGAGTGG+TGCTAAGT
GGACTACTGGGGTTTCTAATCCTGTTTGCTCCCCACGCTTTCGCGTCTCAGCGTCAGTATCCAACCAGGGGGCCGCCTTCGCCACGGGTGTTCCTCCCGATATCTACGCATTTCACCGCTACACCGGGAATTCCACCCCCCTCTTTGGTACTCTAGCTTGACAGTTTCATGCGTCTTTCCTCGGTTGAGCCGAGGGCTTTCACACATGACTTAACAAACCGCCTACACGCCCTTTACGCCCAATGATTCC
+
,F:F,FFFFFFFFFFFF,FFFFFF:FFFFFFF:FFFFFFFFFFFF:F:FFFFFFFFFFFFFFFFF:FF:FFFFFFFFFF:F,FFFFFFFFFFFFFFFFF:FFFF::FF:FFF:F:FFF:FF:FF:FFF::FFFFF,:::::FFF,FFFF:FF:FFF::FFFFFFF:,F::F,FF:FFF:FF:F:,FFFFFFFFF,F:F,F::F:FFF,FFFF:F,F,:FF,:FF:F:F::F:FFFF,FFF,F,F:F:F:F
@A00920:152:HGHKKDRXX:2:2102:3956:27445 2:N:0:AGGAGTGG+TGCTAAGT
GGACTACACGGGTATCTAATCCTGTTTGCTCCCCACGCTTTCGCGCCTCAGCGTCAGTAATGAGCCAGTATGTCGCCTTCGCCACTGGTGTTCTTCCGAATATCTACGAATTTCACCTCTACACTCGGAGTTCCACATACCTCTCTCACACTCAAGACACCCAGTATCAAAGGCAGTTCCGAGGTTGAGCCCCGGGATTTCACCCCTGACTTAAATGTCCGCCTACGCGCCCTTTACGCCCAGTAATTCC
+
FFFFFFFFFFFF:FFFFFFFFFFFFFFFFFFFFFFFFFFFFFFFFFFFF:FFFFFFFFFFFFFFFF:FFFFFFFFFFFFFFFFFFFFFFFFFFFFFFFFFFFFFFFFFFFFFFFFFFFFFFFFFFFFFFFFFFFFFFFFFFFFFFFFFF,FFFFFFFFFFFFFFFFFFFFFFFFFFFFFFF:FF,FFFF:FF:FFFF,FFFFFFFFFFFFFFFFFFFFFFFFFF::FFFFFFF:FFFFFFFFFF:FFFFF
@A00920:152:HGHKKDRXX:2:2102:12445:27618 2:N:0:AGGAGTGG+TGCTAAGT
GGACTACTGGGGTATCTAATCCTGTTCGCTCCCCACGCTTTCGTGCCTCAGCGTCAATACAGGTCTAGCCAGCTGCCTTCGCAATTGGTGTTCTATGGCATATCTATGCATTTCACCGCTACATGCCACATTCCGCTGACCTCATCCTAATTCCAGCACCGCAGTATCAAAAGCAATTTTACGGTTGAGCCGCAAACTTTCACTCCTGACTTACGGCGCCGCCTACGCACCCTTTAAACCCAGTAATTCC
+
FFFFFFFFFFFFF:FFF,FFFFFF,FFFFFFFFFFFFFFFFFFFFFFFFFFFFFF:,FFFFFFFFFFFFFFFFFFFFFFFFFFFFF:FFFFFFFFF:FF:FFFFFFFFFFFFFFFFFFFFFFF:FFFFFFFFFFFFF:FF,:FFFFFFFF:FFFFF,FFFFFF::FFFFFFFFFFFFFFFFFFFFFFF,FFFFFF:FFFFF,FFFF:FFFFFF,F,F,:FFFFF:FFFFFFFFF:FF:FFF:F,F:FF:F
@A00920:152:HGHKKDRXX:2:2102:11351:27884 2:N:0:AGGAGTGG+TGCTAAGT
GGACTACTCGGGTTTCTAATCCTGTTTGCTCCCCACGCTTTCGCACCTCAGCGTCAATACCTGTCCAGCGAGTCGCCTTCGCCACTGGTGTTCTTCCGAATATCTACGAATTTCACCTCTACACTGGGAATTCCACTATCCTCTCCCGCATTCAAGCTCATCAGTATCAAGCGCAGCCCCCAGGTTGAGCCCGGGAATTTCACGCCTGACTTGATAAGCCGCCTACGCGCCCTTTACGCCCAGTGATTCC
+
FFFFFFFFFFFFFFFFFFF:FFFFFFFFFFFFFFFFFFFFFFFFFFFF:FFFFFFFFFFFFFFFFFFFFFFFFFFFFFFFFF,FFFFFFFFFF:FFFFFFFFFFFFFFFFFFFFFFFFFFFFF:FFFFFFFFFFFFFFFFFFFFFFFFFFFFFFFFFFFFFF:FF:FFFFFFFF:FFFFFFFF:FFFFFFFF:FFFFFFFF:FFFFFF:FFFFF:FFFFFFFFFFF,FFFFFFFFFFFFF:FF:FFFFFF
@A00920:152:HGHKKDRXX:2:2102:27317:28166 2:N:0:AGGAGTGG+TGCTAAGT
GGACTACACGGGTATCTAATCCTGTTTGCTACCCACGCTTTCGTGTCTCAGCGTCAGTTACGGTCCAGTGAGCCGTCTACACCACCGGTGTTCCTCCTGATATCTACGCATTTCACCGCTACACCAGGAATTCCACTCACCTCTCCCGCACTCCAAGTCATTCAGTATTCGGCGCACCCTCCCAGTTGAGCCGGGAGATTTCACACCAAACTTAAACAACCGCCTACACACCCTTTACGCCCAGTAACTC
+
FFFFFFFFFFFFFFFFFFFFFFFFFFFFFFFFFFFFFFFFFFFFFFFFFFFFFFFFFFFFFFFFFFFFFFFFFFFFFFFFFFF,FFFFFFFFFFFFFFFFFFFFFFFFFFFFFFFFFFFFFFFFFFFFFFFFFFFFFFFFFFFFFFFFFFFFFFFFFFFFFFF:FF,FFFFFFFF:FFFFFFFFF:FFFFFFFFFFF:FFFFFFFFFFFFFFFFF:FFFFFFFFFF:FFFFFFFFFFFFFFFFFFFFFFF
@A00920:152:HGHKKDRXX:2:2102:16613:28416 2:N:0:AGGAGTGG+TGCTAAGT
GGACTACAAGGGTATCTAATCCTGTTTGCTCCCCACGCTTTCGCGCCTCAGCGTCAGTCAAGGACCAGTTCGCCGCCTTCGCCACCGGTGTTCTTCCCGATATCTACGCCTTTCACCTCTACACTGGGACTTCCACGACCCTCTGCCCCACTCCAGTCCGCTCGTTTCAAACGCAGCCACCCGGTTGAGCCCAGGAATTTCACGACTGACTGGCCACGCCGCCTCCGCGCCCTGGACGCGCAGTCCTTCC
+
,,::FFFFF:FF,,,FFFFFFFFFFF,FF:FF:FF:,:FFF:,FFFFFFFFFFFFFFFF,:FFFF:FF,:FFF,FFFF,F,FFFFFFFF:FF,,F,FF,FFFFF:,FF,F,FFFFFFFF:,F,FF,FFF:,:,:F:F,FFF,FF,::F:,F:::,FFFF:F,FF:,,F,,:,FFFF,,:F::F,,:,:::::FF,::FF,,::,,FF:,:F,,:F,F,,FFF,F,F::F,,:F:,::FF,FF,FF,F:F:
@A00920:152:HGHKKDRXX:2:2102:15103:28588 2:N:0:AGGAGTGG+TGCTAAGT
GGACTACTGGGGTATCTAATCCTGTTTGATCCCCACGCTTTCGTGCCTCAGCGTCAATATTAGTTTAGTGAGCTGCCTTCGCAATCGGTGTTCTACATCATATCTAAGCATTTCACCGCTACATGATGTATTCCGCCCACCTCAACAATATTCAAGATAGATAGTATCAACGGCAGTTTCCGGGTTGAGCCCGGAGATTTCACCACTGACTTAACTATCCGCCTACACACCCTTTAAACCCAGTGAATCC
+
:FFFFFFFFFFFFFFFFFFFFFFFFFFFFFF:FFFF:FFFFFFFF,,FFFFFFFFFFF:FF,:,:FFFFF:FF:FFFFFF,:FFFFFFFFFFFFF::FFFF:FFFFF:FFFFFFFF,FFFFFF:FF:FFFFF:F,FFFFF:FFF,F,FFFFFF:FFFFFFFF::FFF::::FFFFFFFFFF:FFFFFFFFFFFFFFFFFF:FFF:FFF,FFFFFFFF:FFFFFFFF:F:F:FF,FFFF,:F:FF,FFFFF
@A00920:152:HGHKKDRXX:2:2102:16043:28651 2:N:0:AGGAGTGG+TGCTAAGT
GGACTACAGGGGTTTCTAATCCCGTTCGCTCCCCTAGCTTTCGCGCCTCAGCGTCAAGAGTGGGCCAGGTAGTCGCCTTCGCCACTGGTGTTCCTCCCGATATCTACGCATTTCACCACTACACCGGGAATTCCACTACCCTCTCCCACCTTCAAGCCGATCAGTTTCCGATGCCGTTTCCCAGTTGAGCCGGGAGCTTTCACATCGGACTTGACCAGCCGCCTGCGCGCTCTTTACGCCCAGTAAATCC
+
FFFFFFFFFFFFFFFFFFF:FFFFF:FFFFFFFFF:FFFFFFFFFFFFFFFFFFFFFFFFFFFFFFFFFFFFFFFFFF,FFFFFFFFFFFFFFFFFFFFFFFFFFFFFFF:FFFFFF:FFFF:FFFFFF,FFFF:FFFFFF:FFFFFFFF,FFFFFFFFFF:,FFFFFFF:FFFFFFFFFFFFFFFFFFFFFFFFFFFFFFFFFF:FFFFFF,:FFFFFF:FF,FFFFFFFFFFFFF:FFFF,FF,F:,F
@A00920:152:HGHKKDRXX:2:2102:31665:29027 2:N:0:AGGAGTGG+TGCTAAGT
GGACTACTGGGGTATCTAATCCTGTTTGCTCCCCACGCTGTCGCGCCTCAGTGTCAGCAACTGCCCAGCTAACCGCCTTCGCCACCGGTGTTCTTCCGGATCTCTACGCATTCCACCGCTACACCCGGAATTCCATTAGCCTCTACAGTGCTCAAGCCCAACAGTATCAGTGGCCGACTCGACGTTAAGCGTCGAGCTTTCACCACTGACTTGTCGCGCCACCTACGCGCCCTTTACGCCCAGTGATTCC
+
FFF:FFFFFFFFFFFFFFFFFFFFFFFFFFFFFFFFFFFFFFFFFF,FFFFFFFFFFFF,FFFF,FFFFFFFFFFFFFF:FFFFFFFFFFFFFF,FFFFF:FFFFF:FFFFFFFF:FFFFFFFFFFFFFFFFFFFFFFFF:FF,FFFFFFFFFF:FFFFFFFFFFFFFFFFFFFFFFFFFFFFFFFFFFFFFFFF,FFFFFFFFFFFFFFFFFF:FFFFFF:FFFFFFFFFF:F:,FFFFF,FFFF,FFF
@A00920:152:HGHKKDRXX:2:2102:7319:29324 2:N:0:AGGAGTGG+TGCTAAGT
GGACTACAAGGGTATCTAATCCTGTTTGATCCCCACGCTTTCGTGCCTCAGCGTCAATGACCGCGTAGTGAGCTGCCTTCGCAATCGGTGTTCTATGTCATATCTAAGCATTTCACCGCTACATGACATATTCCGCTCACCTCCACGGTATTCAAGATAAATAGTATCAACGGCAGTTTCCGAGTTAAGCTCGGAGATTTCACCACTGACTTACCTATCCGCCTACGCACCCTTTAAACCCAGTAAATCC
+
FFFFFFFFFFFFFFFFFFFFFFFFFFFFFFFFFFFFFFFFFFFFFFFFFFFFFFFFFFFFFFFFFF:FFFFFFFFFFFFFFFFFFFFFFFFFFFFFFFFFFFFF,FFFFFFFFFFFFFFFFFFFFFFFFFFFFFFFFFFFFFFFFFFFF,FFFFFFF:FFFFFFFF:FFFFFFFFFFFFFFFFFFFFFFF:FFFFFFFFFFFFFFFFFFFFF:FFFFFFFFFFFFF:FFFFFFFFFFF:FFFFFF:FFFF
@A00920:152:HGHKKDRXX:2:2102:11704:29403 2:N:0:AGGAGTGG+TGCTAAGT
GGACTACTGGGGTATCTAATCCTGTTTGCTCCCCACGCTGTCGCACCTGAGTGTCAGTATTGGGCCAGGTAGCCGCCTTCGCCACTGATGTTCCTCCCGATATCTACGCATTTCACCGCTACACCGGGAATTCCACTACCCTCTCCCATACTCTAGCTGAGTAGTATCGACTGCAATTCCCAGGTTAAGCCCAGGGCTTTCACAATCGACTTGCGACGCCGCCTGCGCACACTTTACGCCCAGTAATTCC
+
FFFFFFFFFFFFFFFFFFFFFFFFF:FFFFFFFFFFFFF:FFF,FFFFFFFFFFFFFFFFFFFFFF:F:FFFF:FFFF:FFFFFFFFFFFFFFFFFFFFFFFFFF:FFFFFF:F:FFFFFFFFFFFFFFFFFFFFFFFFFFFFFFFFFFFFFF:FFFFFFF:FFF,FFFFFFFFFFFFFFFFFFFF,FFFFFF:FFFFFFFFFFFF,FFFFFFF,FFFFFFFFFFFFF:FFFFFFFFFFFF:FFFFF,FF
@A00920:152:HGHKKDRXX:2:2102:22535:29496 2:N:0:AGGAGTGG+TGCTAAGT
GGACTACAAGGGTATCTAATCCTGTTTGCTCCCCACGCTTTCGCACCTCAGCGTCAGTATCGAGCCAGTGAGCCGCCTTCGCCACTGGTGTTCTTGCGAATATCTACGAATTTCACCTCTACACTCGGAATTCCACTCACCTCTACCATACTCAAGACTTCCGGTATCAAAGGCAGTTCCAGAGTTGAGCTCTGGGATTTCTCCCCTGACTTAAAAGTCCGCCTCCGTGCGGTTTTCGCCCGGTCAATCC
+
FFF:FFFFFFFFFFFFFFF:FF:FFFFFFF,FFFFFFF,FFFFFFFFFFFFFFF,FFFF:FFF:FFFFF:FFFFFFFFFFFF:FF,FFFFF:F:FFFF:F,FFFF,:FFF,F:FF,FFFF:F:F,FFFF,FFF:,:FFFFF:F,:,FFFFFFFF,F::FFFF,FF,,FFF,FFF:,,FF:FFF:F,FFF,,FFF:FF,::,,::F:FF:,F:,F,FF:,:F:,FF,:FF,:,,,::FFF,FFFFFF,,:,
@A00920:152:HGHKKDRXX:2:2102:31801:29637 2:N:0:AGGAGTGG+TGCTAAGT
GGACTACTGGGGTATCTAATCCCGTTCGCTCCCCATGCTTTCGCCTCTCAGCGTCAGCTCAGGCCCAGCTTGTCGCCTTCGCCACTGGTCTTCATCCGGATCTCTACGCAATTCACCACTAGACCAGGAATTCCACACGCCTCTACCTGCCTCTAGCCCCGCAGTTCGGTCACGTCCTCGCCCGGTTGAGCCGGGCGCTTTCACGCGCCACTTGCAGGACCGCCTACACGCGCTTTACACCCAGTAAATC
+
FFFFFFFFFFFFF:FFFFFFFFFFFFFFFFFFFFFFFFFFFFFFFF,F,,,FF,,FF,FF,:,,,F,FF,F,,,,FF,F,F,F,:,F,F,F,:,F,,,F:,FF,FF,F,F,,F:,,,F:,:,F:F,F,,F:FF,F:F:F,,F,:,FFFFF,,FF:,F,F:FF,F,FFFFFFF:FFF,,FFF:FFFFFFFFFFFFFFFF::::,FFFFFF:::FF:FFFF:FFFFFF:F:FFFFF:F,F:FFFFFF::::,
@A00920:152:HGHKKDRXX:2:2102:21187:29888 2:N:0:AGGAGTGG+TGCTAAGT
GGACTACAGGGGTATCTAATCCTGTTTGATCCCCACACTTTCGTGCCTCAGCGTCAGTTGAAGTCTAGTAAGCTGTCTACACTATCGGTGTTCTTGACGATATCTAAGCATTTCACCGCTACACCGTCAATTCCGCCTACCTCGATTCCACTCAAGCCCATCAGTATCAATCCCACCCTCCCGGTTAAGCCGGGATATTTCAGAACTGACTTAATAGGCCGCCTACGCACCCTTTAAACCCAATAAATCC
+
FFFFFFFFFFFFF,FFFF:FFFFFFFFFFFFFFFFFFFFFFFFF:FFFFFFFFFFFFFFFFFFFFF:FFFFFFFFFFFFFFFF:FFFFFFFFFF:FFFFFFFFFFFFFFFFFFF:FFFFFFFFFFFFFF:FFFFFFF:,F:FFFF,FFFFFFFFFFFFF,FFFFFF:FFFFFFFFFFFFFF:FF,FFFFFFFFF:F:,FFFFFFFFFFFFFFF:FFFFFFFFFF,:FFFFFFFFFFFFFFFFFFFFFFFF
@A00920:152:HGHKKDRXX:2:2102:6289:30170 2:N:0:AGGAGTGG+TGCTAAGT
GGACTACTAGGGTATCTAATCCTGTTTGCTCCCCACGCTTTCGTGCCTGAGCGTCAGTATCGGCCCAGGGGGCTGCCTTCGCCATCGGTGTTCCTCCACATCTCTACGCATTTCACTGCTACACGTGGAATTCCACCCCCCTCTGCCGTACTCTAGCTTGCCAGTACCAAACGCAGTTCCCAGGTTGAGCCCGGGGCTTTCACATCTGGCTTAACAAACCGCCTGCGCACGCTTTACGCCCAGTAATTCC
+
FFFFFFFFFFFFF,FFFFFFFFFFFFFFFFFFFFFFFFFFFFFFFFFFFFFFFFFFFFFFFFFFFFFFFFFFFFFFFFFFFFFFFFFFFFFFFFFFFFFFFFFFFFFFFFFFFFFFFFFFFFFFFFFFF:::FFFFFFFFFFFFFFFFFFFFFFFFFFFFFFFFFFFF::FFFFFFFFFFFFFFFFFFFFFFFFFFFFFFFFFFFFFFFF:FFFFFFFFFFFF:FFFFFFFFFFFFFFFFFFFFFFF:FF
@A00920:152:HGHKKDRXX:2:2102:28935:30812 2:N:0:AGGAGTGG+TGCTAAGT
GGACTACCGGGGTATCTAATCCTGTTTGCTCCCCACGCTTTCGCGGATGAGCGTCAGAACTGGCCCAGCTAGCCGCCTTCGCCACAGGTGTTCTTCCCGATATCTACGCATTCCACCGCTACACCGGGAATTCCACCAACCCCTACTGGTCTCTAGACATGCAGTATCGGCAGCAGCCCCGGAGTTGAGCCCCGGGATTTCACTTCCGACTTGCACACCCGCCTGCGCGCGCTTTACGCCCAGTGATTCC
+
FFFFFFFFFFFFFFFFFFFFFFFFFFFFFFFFFFF:FFFFFFFFFFFFFFFFFFFFFFFFFFFFFFFFFFFFFFFFFFFFFFFFF:FF:FFF:FFFFFFFFFFFF:FFF:FFFFFFFFFF:FFFFFFFFFFFFF,FFFFFFFFF,FFFFF:FFF,F,FFFFFFFFFFFFFFFFFFFFFFFFFFFFFFFFFFFFFFFFFFFFFFFFFFFFFFFFFFFFFFFFFFFFFF:FFFF,F:F:FFFF:FFF,FFFF
@A00920:152:HGHKKDRXX:2:2102:27407:31391 2:N:0:AGGAGTGG+TGCTAAGT
GGACTACAAGGGTTTCTAATCCTGTTTGCTCCCCACGCTTTCGCACCTCAGCGTCAATACTTGTCCAGCGAGTCGCCTTCGCCACTGGTGTTCTTCCGAATATCTACGAATTTCACCTCTACACTCGGAATTCCACTCGCCTCTCCAAGATTCTAGCACTGCAGTTTCAAGGGCAGTTCCGGGGTTGAGCCCCGGGATTTCACCCCTGACTTACGATGCCGCCTACGTGCGCTTTACGCCCAGTATTTCC
+
FFFFFFFFFFFFFFFFFFFFFFFFFFFFFFFFFFFFFFFFFFFFFFFFFFFFFFFFFFFFFFFFFFFFFFFFFFFFFFFFFFFFFFFFFFFFFFFFFFFFFFFFFFFFFFFFFFFFFFFFFFFFFFFFFFFFFFFFFFFFFFFFFFFFFFFFFFFFFFFFFF,FFFFFFFFFFF:FFFFFFFFF:FFFFFFFFFFF:FFFFFFFFFFF:FFFFFFFFFFFFFFF:F:FFFFFFFFFFFFFFFFFFFFFFF
@A00920:152:HGHKKDRXX:2:2102:29613:31454 2:N:0:AGGAGTGG+TGCTAAGT
GGACTACTAGGGTATCTAATCCTGTTCGCTCCCCACACTTTCGCTCCTCAGCGTCAGGTAATGCCCAGAGAACCGCCTTCGCCACCGGTGTTCCTCCTGATATCTGCGCATTTCACCGCTACACCAGGAATTCCGTTCTCCCCTGCATACCTCTAGTCTGCCCGTATCGGAAGCAGGCTCAGGGTTAAGCCCTGAGTTGTCACTCCCGACGCACCAGACCGCCTACGAGCCCTTTACGCCCAATAATTCC
+
FFFFFFFF,FFFFFFFF:FFFFFFFFFFFFFF:FFFF,FFFFFFF:FFFFFFFFFFFFFFFFFFFFFFFFFFFFF:FFFFFFFFFFFFFFFFFFFFFFFFFFFFFFFFFFFFFFFFFFFFFFFFFFFFF,FFFFFFFFFFFFFFFFFFFFF:FFFFFFFFFFFFF:FFFFFFFF:FFFFF,FFFFFF,:FFFFFFFFF,FFF:FFFFFFFFFF,FFFFFFFF::FFF:F::,FF,:,FFFF,F,F,FFFF
@A00920:152:HGHKKDRXX:2:2102:18738:31657 2:N:0:AGGAGTGG+TGCTAAGT
GGACTACTGGGGTTTCTAATCCTGTTTGATCCCCACACTTTCGTGCATCAGCGTCAGTTACAGCCTAGTAAGCTGCCTTCGCTATCGGTGTTCTTGACGATATCTATGCATTTCACCGCTACACCGTCAATTCCGCCTACCTCATCTGTACTCAATCCCGGCAGTTTTTCAGGCAGCTCCCAAGTTGAGCTTGGGCATTTCACCTAAAACTTGCAGGGACGCCTACGCACCCTTTAAACCCAATAAATCC
+
FFFFFFFFFFFFF,FFFFFFFFFFFFFFFFFFFFFFFFFFFFFFFFFFFFFFFFFFFFFFFFFFFFFFFFFFFFFFFFFFFFF:FFFF,FFFFF,:FFFFF,FFFFFF::F,FFFFFFFFFFF:FF,FFFFFFFFFFFFF::FF::FFF:FFFF:FF,FFF:FFF,FFF:F:FFFF,F:F:FFFFF,FFFF:FFFFF:FFFFFF,FFF:,FFF,F:,FFFFFFFFF,FFF:FFF,:FF,::FFFFFFF::
@A00920:152:HGHKKDRXX:2:2102:25907:31704 2:N:0:AGGAGTGG+TGCTAAGT
GGACTACTGGGGTTTCTAATCCTGTTTGCTACCCACGCTTTCGTGACTCAGCGTCAGTTACAGTCCAGTAAGTCGCCTTCGCCACTGGTGTTCCTCCTAATATCTACGCATTTCACCGCTACACTAGGAATTCCACTTACCTCTCCTGCACTCAAGTTGTACAGTTTCAAGTGCTAACCATGGTTAAGCCATAGCCTTTTACACCTGACATATACAACCGCCTACTCACCCTTTAAGCCCAGTAAATCCG
+
FFFFFFFFFFFFFFFFFFFFFFFFFFFFFFFFFFFFFFFFFFFFFFFFFFFFFFFFFFFF:FFFFFFFFF:FFFFFFFFFFFFFFFFFFFFFFFFFFFFFF:FFFFFFFFFFFFFFFFFFFFFF:FFFFF,FF:FFFFFFFFFFFFFF:FFFFFFFFFFFFFFFF:FF:FFFFFF:,FFF:FFFF,FFFF:FFFFFF,FF:F:FFFFFFFFF,F:,FFFFFF:FFFFF:FF,FFF,FFFF,:F,FFF,:F
@A00920:152:HGHKKDRXX:2:2102:22860:31814 2:N:0:AGGAGTGG+TGCTAAGT
GGACTACAGGGGTATCTAATCCTGTTTGCTCCCCACGCTTTCGCACCTGAGCGTCAGTCTTTGTCCAGGGGGCCGCCTTCGCCACCGGTATTCCTCCAGATCTCTACGCATTTCACCGCTACACCTGGAATTCTACCCCCCTCTACAAGACTCTAGCCTGCCAGTTTCGAATGCAGTTCCCAGGTTGAGCCCGGGGATTTCACATCCGACTTGACAGACCGCCTGCGTGCGCTTTACGCCCAGTAATTCC
+
FFFFFFFFFFFFFFFFF::FFFFFFFFFFFFFFFFFFFFFFFFFFFFFFFFFFFFFFFFFFFFFFF:FFFFFFFFFFFFFFFFFFFFFFFFFFFFFFFFFFFFFFFFFFFFFFFFFFFFFFFFFFFFFFFFFFFFFFFFFFFFFFFFFFFFFFFFF:FFF,FFFFFFFFFFFF:FFFFFFFFFFFFFFFFF:FFFFFFFFFFFFF:FFFFF:FFFFFFF:FFFFFFFF::FFFFFFF:FFFFFFFFFF,F
@A00920:152:HGHKKDRXX:2:2102:7753:32424 2:N:0:AGGAGTGG+TGCTAAGT
GGACTACACGGGTTTCTAATCCCGTTTGCTCCCCACGCTTTCGCGCCTCAGCGTCAGGAATTGCCCAGAGACCCGCCTTCGCCACCGGTGTTCCTCCCGATCTCTACACATTTCACCGCTACACCGGGAATTCCAGTCTCCGCTGCAATCCTCAAGAACAGCAGTATCGATCGACGTTCTTCGGTTGAGCCGAAGGATTTCACGACCGACTTGCCATCCCGCCTACGCGCCCTTTACGCCCAGTAATTCC
+
FFFFFFFFFFFFFFFFFFFFFFF:F::FFFFFFFFFFF,:FFFFFFFFFFFFFFFFFFFFFFF:FFFFFFFFFFFFFFFFFFFFFF:FFFFFFFFF:FFF:FFFFFFFFFFFFFFFFFFFFFFFFFFFFFFFFF:F:FFFF,FFFFFFFFFFFF:FFF:FFFFFFFFFFFFFFFFFFFFFFFFFFFFFFFFFFFF,::FFFFFFFFFFFFFFFFFFFF:FFFFFFFFF:FFFFFFFFFFFFFFFF,F:FF
@A00920:152:HGHKKDRXX:2:2102:10068:32550 2:N:0:AGGAGTGG+TGCTAAGT
GGACTACCGGGGTATCTAATCCTGTTTGCTCCCCACGCTTTCGTGCCTCAGTGTCAGTGCTGGTCCAGGGTGTCGCCTTCGCCACAGATGTTCCTCCCGATATCTACGCATTTCACTGCTACACGTGGAATTCCACCCCCCTCTGACACACTCTAGCACTGCAGTCACAAATGCAGTTCCCAGGTTGAGCCCGGGGATTTCACATCTGTCTTACAGCGCCGCCTACGCACGCTTTACGCCCAGTAATTCC
+
FFFFFFFFFFFFFFFFFFFFFFFFFFFFFFFFFFFFFFFFFFFFFFFFFFFFFFFFFFFFFFFFFFFFFFFFFFFFFFFFFFFFFFFFFFFFFFFFFFFFFFFFF:FFFFFFFFFFFFFFFFFFFFFFFFFFFFFFFFFFFFFFFFFFFFFFFFFFFFFFFFFFFFFF:FFFFFFFFF:FFFFFFFFFFFFFFFFFFFFFFFF::FFFFFFFFFFFF::FFFFF:FFF:FFFFFFFFFFFFFFFFFFFFF
@A00920:152:HGHKKDRXX:2:2102:31322:32597 2:N:0:AGGAGTGG+TGCTAAGT
GGACTACAAGGGTTTCTAATCCTGTTTGATCCCCACGCTTTCGTGCCTCAGAGTCAATATTCGTGTAGTGAGCTGCCTTCGCAATCGGTGTTCTATGTCATATCTAAGCATTTCATCGCTACATGACATATTCCGCTCACCTCCTCGGTATTCAAGACAGATAGTATCAACGGCAGTTTCCGAGTTGAGCCCGGAGATTTCACCACTGACTTACCTACCCTCCTACGCACCCTTTAAACCCAGTGAATCC
+
FFFFFFFFF:FFFFFFFFFFFFFFFFFFFFFFFFFFFFFF:F:FF,FFFFFFF:FFFF:FFF,,FF:FFFF,:F:F:FFFFFF:FFFFFF::FFF:FFFFFFFF:,FFFF:FFFF,F,FFFFFFFF:FF,F:F:FF:FFFFFFF,FFFFF::FFFFF:::FF:F::FFFFFFFFF:::F,,FFF,F,FFFFFF,,F,FFFFFFFFFFFF:,F:,FF::F:FFF,FFFF,FF,F,F,::FF:,F,,F,FFF
@A00920:152:HGHKKDRXX:2:2102:31665:32972 2:N:0:AGGAGTGG+TGCTAAGT
GGACTACCGGGGTTTCTAATCCTGTTTGCTCCCCACGCTTTCGCTCCTCAGCGTCAGTATCGGCCCAGAGACCCGCCTTCGCCACCGGTGTTCCTCCTGATATCTGCGCATTTCACCGCTACACCAGGAATTCCAGTCTCCCCTGCCGAACTCCAGTGATGCCCGTATCGACCGCAAGCCCACAGTTAAGCTGCAGGTTTTCACGACCGACGCGACACACCGCCTACGAGCTCTTTACGCCCAATAATTC
+
FFFFFFFFFFFF:FFFFFFF,FFFFFFFF:FFFFFFFFFFFFFFFFFFFFFFFFFFFFFFFFFFFFFFFFFFFFFFFFFFFFFFFFFFFFFFFFFFFFFFFFFFFFFFFFFFFFFFFFFFFFFFFFFFFFFFFFFFFFFFFFFFFFFFFFFF:FFFFFFFFFFFFF:FFFFFFFFFFFFFFFFFFFFFFFFFFFFFFFFFFFFFFFFFFFFFFFFFFFFFFFFFFFFFFFFF:FFFFFFFFFF::F,FFF
@A00920:152:HGHKKDRXX:2:2102:19705:33207 2:N:0:AGGAGTGG+TGCTAAGT
GGACTACCGGGGTATCTAATCCTGTTTGCTCCCCACGCTTTCGCACCTCAGCGTCAGTATCGAGCCAGTGAGCCGCCTTCGCCACTGGTGTTCCTCCGAATATCTACGAATTTCACCTCTACACTCGCAGTTCCACTAACCTCTTCCGGTCTCTAGCCAAACAGTATCGAAGGCAATTCCAGGGTTGAGCCCTGGGCTTTCACCCCCGACTTGAATGGCCGCCTACGCGCCCTTTACGCCCAGTGATTCC
+
FFFFFFFFFFFFFFFFFFFFFF:FFF:FFF:FFFFFFFFFFFFFFFFFFF:FFFFFFFFFFFFFFFFFFFFFFFFFFFFFFFFFFFFFFFFFFFFF:FFF:FF:FFFFFF:FFFFFFF,FFFFFFFFFFF:FFFFFFFFFFFFFFFF,FFFFFFFFFFF,:F:FFF,FFFFF:FF:FF,FFFFFFF:FFFFFFFFFF,FF,FFFFFFF,FF,FF:FFFF,FFFFFFFF:FFFFFFFFFFFFFFF:FFF:F
@A00920:152:HGHKKDRXX:2:2102:16984:34256 2:N:0:AGGAGTGG+TGCTAAGT
GGACTACCAGGGTTTCTAATCCTGTTTGCTCCCCACGCTTTCGAGCATGAGCGTCAGATGATGCCCAGTGACCAGCCTTCGCCAAAGGTGTTCCTCCCCATATCTACGCATTTCACAGCTACACTCGGAATTCCACTCTCCTCTGCCACCCTCAAGCCATCCAGTATCAAATGCAATTCCGGGGTTGAGCTCCGGGATTTCACCTCTGACTTACCTACCCGCCTGCGCACGCTTTACGCCCAGTAAATCC
+
,FFFFFF,,FFFFFFFFFFFFFFFFFFFFF,FFFFFFFFFFFF,,F,F,FFFFFFFF::,,,F,FFFF,,,F::FFFF,FFFFF,:FFF,FFF,FFF:,F,F::FFFF:F::,FFF,FFF,:FF,,FF:F:FFFF,F,,FF:FF,F,,,,FFFF,F,,,,FFF:F,,FFFF,FF,,FFFF,,,FFFFFFF,F:,FF:FF:FFF,,F,F,FFFF,F,F,FFFFFF,FF,,FFFFF:F:FFFFFF:,,,:,F
@A00920:152:HGHKKDRXX:2:2102:1823:34303 2:N:0:AGGAGTGG+TGCTAAGT
GGACTACAGGGGTTTCTAATCCTGTTTGCTCCCCACGCTTTCGCACCTCAGCGTCAGTATCTTCCCAGATCGCCGCCTTCGCCACTGGTGTTCCTCCCGATATCTACGAATTTCACCTCTACACCGGGAATTCCGCGATCCTCTTAAGTACTCAAGCTCAGCAGTTTTGGATGCACTTCCTTGGTTAAGCCGAGGGCTTTCACATCCAACTTGCTAAGCCGCCTACGTGCGCTTTACGCCCAATAATTCC
+
FFFFFFFFFFFFF:FFFFFFFFFFF,FFF:FFFFFFFFFFFFFFFFFFFFFFFFFFFFFFFFFFFFFFFFFFFFFFFF,FFFFFFFFFFFFFFFFFFFF:F:FFFFFFFFFFFFFFFFFFFFFFFFFFFFFFFFFFFFFFFFFFFFFFFFFFFF:FFFFFFFFFF,FFFFF,FF,FFFFFF,FFFFF,FFFFFFFFFF,:F:FFF:F,FFFFFFFFFF:FFFF:F:FFFFFFFFF::FFFFF:F,FFF:F
@A00920:152:HGHKKDRXX:2:2102:1099:34522 2:N:0:AGGAGTGG+TGCTAAGT
GGACTACTGGGGTATCTAATCCTGTTTGCTCCCCACGCTTTCGCACATGAGCGTCAGTATTGGTCCAGGAAGTCGCTTTCGCCACTGATGTTCCTTCAGATATCTACGCATTTCACCGCTACACCAGGAATTCCGCTTCCCTCTCTCGTCCTCTAGCCTGCCAGTATCCAGTGCACTTCCGGAGTTAAGCTCCGGGCTTTCACACCAGACTTAGTAGGCCGCCTACACGCGCTTTACGCCCAATGATTCC
+
FFFFF:FF:FFFFFFFFFFFFFFFFFFFFFFFFFFFFF:FFFFFFFFFFFFF::FFF,,FFF:FFFFFFFFFFFFFFFF:FFFFFFFF:F:F:FFFF:F:FFFFFFFFFFFFFFFF:,F,FF,FFFFFFFF,FFFFFF,F:FF:FFFFFFF,:FFFF:FFFF,FFFFFF:F:FFFFF,FFFF:FFF:FFFFFFFFFFF,FFFFFF,:FFFFF:FFFFF::FFF,FFFFFFFFF::,FFFF:FFFFF,FFF
@A00920:152:HGHKKDRXX:2:2102:26323:35305 2:N:0:AGGAGTGG+TGCTAAGT
GGACTACTGGGGTTTCTAATCCTGTTTGCTCCCCACGCTTTCGCACCTCAGCGTCAGTATCGGGCCAGTGAGCCGCCTTCGCCACTGGTGTTCTTGCGAATATCTACGAATTTCACCTCTACACTCGCAGTTCCACTCACCTCTCCCGAACTCAAGCTCTACAGTATCGAAGGCAGTTCTGGAGTTGAGCTCCAGGATTTCACCCCCGACTTAAAGAGCCGCCTACGTGCGCTTTACGCCCAGTAATTCC
+
FFFFFFFFFFFFFFFFFFFFFFFFFFFFF:FFFFFFFFFFFFFFFFFFFFFFFFFFFFFFFFFFFFFFFFFFFFFFFFFFFFFFFFFFFFFFFFFFFFFFFFFFFFFFFFFFFFFFFFFFFFFFFFFFFFF:FFFFFFFFFFFFFFFFFFFFFFFFFFFFFFFFFFFFFFFFFFFF:FFFFFFFFFF:FFFFFFFFFFFFFF::FFFFFFFFFFFF,FFFFFFFFFFFFFFFFF,FFFF,FFFFF,FFFF
@A00920:152:HGHKKDRXX:2:2102:26449:35587 2:N:0:AGGAGTGG+TGCTAAGT
GGACTACTCGGGTATCTAATCCTGTTTGCTCCCCACGCTTTCGCGTCTCAGCGTCAGTCATCGTCCAGGTCGCCGCCTTCGCCACCGGTGTTCCTCTCGATATCTACGAATTTCACCTCTACACCGAGAATTCCGCGACCCTCTCCGAGACTCAAGCTCCGCAGTTTCGAGTGCACTTCCTAGGTTGAGCCCAGGGCTTTCACACCCGACTTGCGAAGCTGCCTACACGCGCTTTACGCCCAGTAATTCC
+
FFFFFFFFFFFFFFFFFFFFFFFFFFFFFFFFFFFFFFFFFFFFFFFFFFFFFFFFFFFFFFFFFFFFFFFFFFFFFFFFFFFFFFFFFFFFFFFFFFFFFFFFFFFFFFFFFFFFFFFFFFFFFFFFFFFFFFFFFFFFFFFFFFFFFFFFFFFFFFFFFF:FFFFFFFFFFFFFFFFFFFFFFFFFFFFFFFFFFFFFFFFFFFFFFFFFFFFF:FFF:FFFFFFFFFFFFFFFFFFFFFF:FFFFF:
@A00920:152:HGHKKDRXX:2:2102:1741:35665 2:N:0:AGGAGTGG+TGCTAAGT
GGACTACACGGGTTTCTAATCCTGTTCGCTACCCATGCTTTCGAGCCTCAGCGTCAGTTGCAGACCAGACACCCGCCTTCGCCACTGGTGTTCTTCCATATATCTACGCATTCCACCGCTACACATGGAGTTCCACTGTCCTCTTCTGCACTCAAGACGCCCGGTATCCGATGCACTTCTTCGGTTAAGCCGAAGGCTTTCACATCAGACATAAAAAGCCGCCTGCGGACCCCTTACGCCCAGTAATTAC
+
FFFFFF:F:FFFF:FFF:FFFFFFF:FF,:FFFFF,,F,FFFFF:FFF:FFFFF:F::F,FFFFF:,FF,F,FFFFF,FFFF:F,,:F:,FF:,FFFF,,FFFF,FFFFF,FFFFFFF:,FF,:F,FFFFFFF::FF,::FF:,F:F,,FF,:FF:,F,::FF:F,,,::F,FFF:,F,FFF,,FFFF,,F:FF,,FF,FF:,F,F:FFF,FFF:F:F:::F:,F,FF:FF:,,FFFF,FF,F,F,:,,F
@A00920:152:HGHKKDRXX:2:2102:13295:36010 2:N:0:AGGAGTGG+TGCTAAGT
GGACTACAAGGGTATCTAATCCTGTTTGATCCCCACGCCTTCGTGCATGAGCGTCAGTTATGGTTTAGTAAGCTGCCTACGCAATCGGAGTTCCTCGTGATATCTATGCATTTCACCGCTACACCACAAATTCCGCCTACTTCATCCACACTCAAGAAAACCAGTATCAATGGCACGCTTACAGTTGAGCTGCAAGATTTCACCACCGACTGAGTCTCCCGCCTGCGCACCCTTTAAACCCAATAAATCC
+
FFFFFFFFFFFFF,FFFFFFFFFFFFFFFFFFFFFFFFFFFFFFFFFFFFFFFFFFFFFFFFFFFFFFFFFFFFFFFFFFFFF:FFFFFFFFFFFFFFFFFF:FFFFFFFFFFFFFFFFFFFFFFFFFF:FFFFFFFFF:FFFFFFFFFFFFFFFFFFFFFFFFFFFFFFFFFFFFFFFFFFFFFFFFFFFFFFFFFFFFF:FFFFFF:FFF:FFFFFFFFFFFF:FFFFFFFFFFFFFFFFFFF:,:FF
@A00920:152:HGHKKDRXX:2:2102:16803:36855 2:N:0:AGGAGTGG+TGCTAAGT
GGACTACCAGGGTTTCTAATCCCGTTCGCTCCCCAAGCTTTCGAGCCTCAGCGTCAGTTAAGGCCCAGAGCGCCGGTTTCCCCTCTGGTGTTCCTCGGGATCTCTACACATTTCACCGCTACACCCCGAATTCCACGCTCCTCTACCTCACTCTAGTCATGCAGTCTGAGCCGCACTCTCCCAGTTTAGCCGGGAGCTTTCACAGCCCACTTACACAACCGCCTGCGCGCGCTTTACGCCCAGTAACTCC
+
FFFFFF:FFF:FFF:FFFFFF:F,::FF:::FFF,FFFFFFFF,,FFF,FFF,:FF:FF,FFF::FFFF:FF:FFFFF,FF:FF:FFFFFFFFFFFFFFF:FFFFFFFF,FF:FFFFF:F::FF:FFFFF:FFFFFFF,::FFFF:FFF,F:FFFFFFF:,F,FFFFFF:FF,FF:FFFF:FF,FF::FFFFF,FFFF:FFFFFFF:FFF:FFFFFFFF,FF:F,:FF:FFFFFF::,F,FF,F,F::,F
@A00920:152:HGHKKDRXX:2:2102:10583:36918 2:N:0:AGGAGTGG+TGCTAAGT
GGACTACTGGGGTTTCTAATCCTGTTTGCTCCCCATGCTTTCGAGCCTCAGCGTCAATGTGAACCCAGCTAGCTGCCTTCGCCATTGGTGTTCTAGGGGATCTCTACGCATTCCACCGCTACACCCCCTATTCCACTAGCCTCTGTTCCATTCAAGACGTCCAGTTTCGGGAGCCGCCCCGGGGTTGGGCCCCGGTTTTAAACTCCCGACTTAAACGGCCGCCTACGCTCCCTTTACGCCCAGTGATTCC
+
FFFFFFFFFFFFFFFFFFFFF:FFFF,FFFFFFFFFFFFFFFFFFFFFFFFFFFFF:F:FFFFFFFFFFFFFFFFF:FFFFF,FFFFFFFFFFFFFFFFFF:FFFFFFFFFFFFFFF:F:FFF:FFFFFFFFFFFFFFFFF:FFF::FFF,FFFFFFF:,FFFFFFFFFFFFFFFFF:F:F,FF,F,,FFFFFFFF,FFFFFFFFFFFFFF:FFFF:,FFFFFFFF,FFFFFF,FFFFFFFFFFFF,FFF
@A00920:152:HGHKKDRXX:2:2102:13413:36965 2:N:0:AGGAGTGG+TGCTAAGT
GGACTACCGGGGTATCTAATCCTGTTTGCTCCCCACGCTTTCGCGCCTCAGCGTCAGAACCGGCCCAGTGGGCCGCCTTCGCCACAGGTCTTCTTCCCGATCTCTACGCATTTCACTGCTACACGTGGAATTCCACCCCCCTCTGCCACACTCAAGCTTGCCAGTAACAAACGCAGTTCCCAGGTTAAGCCCGGGGATTTCACATCTGTCTTAACAAACCGCCTGCGCACGCTTTACGCCCAGTAATTAC
+
,FFFFFFFFFFFFFFFFF:FFF:FF:FFFFFFF:,FFFF,FFFFFFFFFFFFFFFFFF:FFFFFFFFFFFFFFFFFFFFFFFFFFFFFF,FFF,FFFFFFFFFFFFFFFFFF,F:FF:F:FFFFFF:FFF:FF:FF,:FF,:F:FFFFFFFFFFFFFFFFFFF:FFFF:,,FFF:F:FFF,F,F:F:F,::FF,:FFF::FFF:FF:F,FFFFF,FF,FFFF,F,FFFFFFF:FFFFFFFFFF::,FF,F
@A00920:152:HGHKKDRXX:2:2103:6533:1125 2:N:0:AGGAGTGG+TGCTAAGT
GGACTACTCGGGTTTCTAATCCTGTTTGCTCCCCACGCTTTCGCGCCTCAGCGTCAGAAACGGACCAGCGAGCCGCCTTCGCCACGGGTGTTCCGCCGAATATCTACGAATTTCACCTCTACACTCGGCATTCCACTCGCCTCTCCCGTCCTCCAGACGTCCAGTATCGGAGGCAGTTCCGGGGTTGAGCCCCGGGATTTCACCCCCGACTTGAACATCCGCCTACGCGCGCTTTACGCCCAGTACTTCC
+
:FFFF:FFFFFFFFFFFFFFFFFFFFFFFFFFFFFFFFFFFFFFFFFFFFFFFFFFF:FFFFFFFFFFFF:FFFFFFFFFFFFFFFFFFFFFF:FFFFFFFFFFFFFF,FFFFFFFF,FFFF,FFFFFFFFFFFFFFFFFFFFFFFFFFFFFFFFFFF,F:FFFFFFFFFFFFFFFFFFFFFFFFFFFFFFFFFFFFFFFFFFF:F:FF:FFFFFF,FFFFFFFFF,FFFFF,FF,FFFFFF,F,:::FF
@A00920:152:HGHKKDRXX:2:2103:8576:1407 2:N:0:AGGAGTGG+TGCTAAGT
GGACTACTGGGGTTTCTAATCCTGTTCGCTCCCCACGCTTTCGTGCCTCAGCGTCAATACAGGTCTAGCCAGCTGCCTTCGCAATTGGTGTTCTATGGCATATCTATGCATTTCACCGCTACATGCCACATTCCGCTGACCTCATCCTAATTCTAGCCTCGCAGTATCAAAAGCAATTTTACGGTTGAGCCGCAAACTTTCACTCCTGACTTACAAAGCCGCCTACGCACCCTTTAAACCCAGTAATTCC
+
FFFFFFFFFFFFFFFFFFFFFFFFFFFFFFFFFFFFFFFFFFFFFFFFFFFFFFFFFFFFFFFFFFFFFF:FFFFFFFFFFFFFFFFFFFF:FFFFFFFFFFFFFFFFFFFFFFFFFFFFFFFFFFFFFFFF:FF:FFFFFFFFFFFFF:FFFFFFFFFFFFF:FFFFFFFFFFFFFFFFFFF:FFFFFFFFFFFFFFFFFFFFF,F::FFF,FFFFF::FFFFFFFF:FFFFFFFFFFFFFFFFFFFFF
@A00920:152:HGHKKDRXX:2:2103:15998:2456 2:N:0:AGGAGTGG+TGCTAAGT
GGACTACAAGGGTTTCTAATCCTGTTCGCTCCCCACGCTTTCGCTCCTCAGCGTCAGTTACTGCCCAGAGACCCGCCTTCGCCACCGGTGTTCCTCCTGATATCTGCGCATTCCACCGCTACACCAGGAATTCCAGTCTCCCCTGCAGTACTCCAGTCTGCCCGTATCGCCCGCACGCCCACAGTTAAGCTGTGAGTTTTCACGAACAACGCGACAAACCACCTACGAGCTCTTTACGCCCAATAATTCC
+
FFFF:FFFFFFFFF,FFFFFF:FFFFFFFFFFFFFFFFFFFFFFFFFFFFFFFFFFFFFFFFFFFFFFFFFFFFFFFFFFFFFFFFFFFFFFFFF:F,FFFFFFFFFFFFF:FFFFFFFFFFFFFFFFFFF:FFFFFFF:FFFFFFFFFFFFF:FFF,FFFFFFFFFFFFFFF:FFFFFFFFFFFFFF:F:FFFFFFFFFFFFFFFFFF:FFFFFF:F:F:FFFFFFFFFF:F:FF,FFFFFF,FFFFFF
@A00920:152:HGHKKDRXX:2:2103:32841:2754 2:N:0:AGGAGTGG+TGCTAAGT
GGACTACTGGGGTATCTAATCCTGTTTGCTACCCACGCTTTCGCGCCTCAGCGTCAATACCGGTCCAGGATGTCGCCTTCGCCACCGGTGTTCCTCCAGATATCTACGCATTTCACCGCTACACCTGGAATTCCACATCCCTCTCCCGGATTCAAGCCAACCAGTATCGGACGCAGTTCCTGGGTTGAGCCCAGGGATTTCACGTTCGACTTAGCAGGCCACCTACGCGCCCTTTACGCCCAGTAATTCC
+
FFFFFFFFFFFFFFFFFFFFFFFFFF:FFFFFFFFFF::FFFFFF:FFFFFFFFFFFFFFFFFFF:FFFFFFFFFFFFFFF:F:FFFFFFFFFFF:FFF:FFFFFFFF,F:FF:FF:FFF,F,:FFFFF::FFFFFFFFFFFFFFFFFFF:FFFFF:,FF:FFFF,,:FFFFF,FFFFFFFFFFF:F:FF:::FF:F,F,F,FFFF::F,F,FFF:FFF,FF,F,:FFFF:,F:FF:F,FF,F::FFFF,
@A00920:152:HGHKKDRXX:2:2103:16749:3129 2:N:0:AGGAGTGG+TGCTAAGT
GGACTACTAGGGTTTCTAATCCTGTTTGCTCCCCACGCTTTCGCGCCTCAGCGTCAGTTACAGACCAGAAAGTCGCCTTCGCCACTGGTGTTCCTCCAAATCTCTACGCATTTCACCGCTACACTTGGAATTCCACTTTCCTCTTCTGCACTCAAGCCCTCCAGTTTCCAATGACCGCACGTGGTTGAGCCACGTGATTTCACATCAGACTTAAAGGACCGCCTGCGCGCGCTTTACGCCCAATAATTCC
+
FFFF:FFFFFFFFF:FFFFFFFFFFFFFFFFFFFFFFFFFFFF:FFFFFF:FF:FFFFFFFFFFFFFF,,FFFFFFFFFFFFFFFFFFFFFFFFFFFFF:FFFFFF,FFFFFFFFFFFFFFFFFFFFFFFF,FFFFF,:FFFFFFF:F:FFFFFFFF,FFFFFF,FFFFFFFFFFFFFF,F:FFFFFFFFFFFFF,FFFFFFFFFFFFFFFFF:FFFFFFFFFFFFFFFF:FFFFFFFFFFF,:FF,FF:
@A00920:152:HGHKKDRXX:2:2103:23945:3474 2:N:0:AGGAGTGG+TGCTAAGT
GGACTACAAGGGTTTCTAATCCTGTTTGCTCCCCACGCTTTCGTGCATGAGCGTCAGTGTTGGCCCAGAAGGCTGCCTTCGCCATTGGTGTTCCTCCACATCTCTACGCATTTCACCGCTACACGTGGAATTCCACCTTCCTCTGCCACACTCCAGCCACGTAGTTTCGAGCGCAATTCCCAAGTTAAGCCCGGGGCTTTCACACTCGACTTGCGCGGCCGCCTGCGAACACTTTACGCCCAGTACTTCC
+
FFFFFFFFF:FFFFFFFFFFFFFF::FFFFFFFFFFFF:FF:FF,FFF,FFF,F:FFFFFFFFFFFF:FFFFFFFFFFFFF,F:F:FFFFFFFFFFFFFF,F,:,FFFFF,FFFFFFFF,FFFFFFFF::F,FFF:FFFFFF:F:FFFFFFF,F,FFFFFFF,FF,,FFFFFFFF:FFFFFF::FF,,F:FFFFFFFF,,FFF,FF:FFF,FFFFFFFFF,FFFFFF,FFFF:,FFFFFFFFFFF,F,FF
@A00920:152:HGHKKDRXX:2:2103:7518:3709 2:N:0:AGGAGTGG+TGCTAAGT
GGACTACAAGGGTTTCTAATCCTGTTTGCTCCCCACGCTTTCGTGCATGAGCGTCAGTGCAGGCCCAGGGGATTGCCTTCGCCATCGGTGTTCCTCCGCATATCTACGCATTTCACTGCTACACGCGGAATTCCATCCCCCTCTGCCGCACTCCAGCGATGCAGTCACAAATGCAGTTCCCAGGTTGAGCCCGGGGATTTCACATCTGTCTTACATCACCGCCTGCGCACGCTTTACGCCCAGTAATTCC
+
FFFFFFFFFFFFFFFF:FFFFFFFFFFFFFFFFFFFFFFFFFFFFFF:FFFFFFFFFFFFFFFFFFFFFFFFFFFFF:FFFFFFFFFFFFFFFFFFFFFFFFFFFFFFFFFFFFFFFFFFFFFFFFFFFFFFFFFFFFFFFFFF:FFFFFFFFFFFFFFFFFFFFF:FFFFFFFFFFFFFFFF:FFFFFFFFFFFFFFFFFF:FFF:,FFFFFFF,FFF,FF:FFFFF:FFF:FF:FFFFF,FFF,,F:F
@A00920:152:HGHKKDRXX:2:2103:22634:3959 2:N:0:AGGAGTGG+TGCTAAGT
GGACTACCGGGGTATCTAATCCTGTTTGCTCCCCACGCTGTCGCGCCTCAGTGTCGGCTACGGAGCCTTGCGACTCCACTGCCCAGCAGACCGCCTTCGCCACCGGTGTTCTTCCGGATCTCTACGCATTCCACCGCTACACCCGGAATTCCATCTGCCTCTACAGTGCCCAAGCGACGCAGTCGCCGCGGCCGATTCAGGGTTGAGCCCCGAACTTTCACCGCGGCCTTACGCCGCCACCTACGCGCCC
+
FFFFFFFF:FFFFFFFFFFFFFFFFFFFFFFFFF:FFFFFFFFFFFFFFFF:FFFFFFF,FFFFFFFFFFFFFFFFFFFFFF:FFFFFFFFFFFFFFFFFFFFFFFFFFFFFFFFFFFFFFFFFFFFFFFFFFFFFFFFFFFFFFF,F,FF:FFFFFFFFFFFFFFFFFFF,FFFFFFFFF:FFFFF,FFFFFFFFFFFFFFFFF:FFFFFFF:FFFFFFFFFF:FF:FFFFFFFFFF,F:F:FFFFF::
@A00920:152:HGHKKDRXX:2:2103:23891:5447 2:N:0:AGGAGTGG+TGCTAAGT
GGACTACTCGGGTATCTAATCCTGTTTGCTCCCCACGCTTTCGCACCTCAGCGTCAACAGTTGTCCAGTAAGTCGCCTTCGCCACTGGTGTTCTTCCGAATATCTACGAATTTCACCTCTACACTCGGAATTCCACTCGCCTCTCCTGACCTCCAGGCCTGCAGTCTAGAAGGCAGTTCCAGGGTTGAGCCCTGGGATTTCACCCCCTACTTACAGACCCGCCTACGTGCGCTTTACGCCCAGTAATTCC
+
FFFFFFFFFFFFFFFFFFFFFFFFFFFFFFFFFFFFFFFFFFFF:FFFFFFFFFFFFFFFFFFFFFFFFFFFFFFFFFFFFFFFFFFFFFFFFFFFFFFFF,FFFFFFFFFFFFFFFFFFFFFFF:FFFFFFFFFF:F:FFFFFFFFFFFFFFFFFFFFF:FFFFFFFFFFFFFFFFFFFFFFFFFFFFFFFFFFFF:FFFFFF,FFFFFFFFFFF:FFFFFFFFFFFFFFFFFFFFFFFFFFFF:FFFF
@A00920:152:HGHKKDRXX:2:2103:21956:5822 2:N:0:AGGAGTGG+TGCTAAGT
GGACTACTAGGGTTTCTAATCCTGTTCGCTCCCCACGCTTTCGCGCCTCAGCGTCAGTACCGGCCCAGAAGGCCGCCTTCGCCACCGGTGTTCCACCTGATATCTGCGCATTTCACCGCTACACCAGATATTCCACCTTCCCCTACCGGACTCTAGCCAGAGCAGTATCGGGTGGCCTCTCCAGGTTGAGCCTGGAGCTTTCACATCCGACTTGCTCAGCCGCCTGCGCGCGCTTTACGCCCAATAATTC
+
FFFFFFFFFFFFFFFFFFFFFFFFFFFFFFFFFFFFFFFFFFFFFFFFFFFFFFFFFFFFFFFFFFFFFFFFFFFFFFFFFFFFF:FFFFFFFFFFFFFFFFFFFFFFFFFFFFFFFFFFFFFFFFFFFFFFFFFFFFFF,FFFFFFFFFFFFFFFFFFFFFFFF:FFFFFF:FFFFFFFFFFFFFFFFFFFFF,FFFF,FF:FFFF:FFFFFFFFFFFFFFFFFFFF:FFFFFFFFFF:FFFFFFF,FF
@A00920:152:HGHKKDRXX:2:2103:30092:7326 2:N:0:AGGAGTGG+TGCTAAGT
GGACTACAGGGGTTTCTAATCCTGTTTGATCCCCACACTTTCGTGCCTCAGCGTCAGTTAAAGTTTAGTAAGCTGTCTTCACTATCGGTGTTCTTGACGATATCTAAGCATTTCACCGCTACACCGTCAATTCCGCCTACCTCAACTTTACTCAAGCCCTACAGTATCAATGCCACCCTCCCGGTTAAGCCGGGATATTTCAGCACTGACTTATAAGGCCGCCTACGCACCCTTTAAACCCAATAAATCC
+
FFFFFFFFFFFFFFFFFFFFFFFFFFFFFFFFFFFFFFFFFFFFFFFFFFFFFFFFFFFFFFFFFFFFFFFFFFFFFFFFFFFFFFFFFFFFFFFFFFFFFFFFFFFFFFFFFFFFFFFFFFFFFFFFFFFFFFFFFFFFFFFFFFFFFFFFFFF:FFFFFFFFFFFFFFF:FFF:FFFFFFFFFF:,:F:FFFFFFFFFFFF,FFFFFFFFFF:FFF,FFFF:FF::FFFFFFFF:FF:FF:F:FFFF,
@A00920:152:HGHKKDRXX:2:2103:19217:7529 2:N:0:AGGAGTGG+TGCTAAGT
GGACTACAGGGGTTTCTAATCCCGTTCGCTCCCCTCGCTTTCGCATCTCAGCGTCCGACAAAGACCAGCAAGGCGCCTTCGCCACTGGTGTTCATCCCAATATCTACGCATTGCACCGCTACACCGGGAATTCCCCAATCCTCTCCTGCACTCAAGCCAAACAGTTTCCAGCGCCATCCCCGGTTGACCCCCCAAGATTCACGCTCGACATATAAAGCCGCCAACAGCCACCTTAAGCCCCATAAAAACC
+
FFFFFFFFFFFF:FFFFF:FFF,F:F:FFF,FFFF,FFF:FFFF,,FFFFF,FFF,FFF,,,F,FFFF,:,F:FFFFFFFFFFFFFFFF:FFF,FFFF:FF,FFFFFFFFFF,FFFFFFF,FFF,FFF::,FF,:F,,,FFFFF:F,,F,F,F,FF,F:F,FFFFFFF:,:,FF:,,,F,,FF,F,,,FFFF,,:,,FF,F,,,FF,,F,FF,,FFFFF,FF,FF,,,F,:,FF,,,FFF:FFFF,,,F,
@A00920:152:HGHKKDRXX:2:2103:20482:8813 2:N:0:AGGAGTGG+TGCTAAGT
GGACTACTGGGGTTTCTAATCCTGTTTGCTCCCCTAGCTTTCGTGCCTCAGTGTCAGGTGTTGTCCAGGGACCCGCCTTCGCCACTGGTGTTCCTCTTGATATCTACGCATTTCACTGCTACACCAAGAATTCCAGTCCCCCCTCCAAACCTCCAGCACAGCAGTATTCAATGCCATTTCAGAGTTGAGCTCTGAGCTTTCACATCAAACTAGCCATGCCACCTACGCACCCTATACGCCCAGTGAATCC
+
::F,:FFFFF:F:FFF:FFFFF:F:F:FF::FFFFFFFF:FFFFFFFFFFFF:FFFFFFFFFFFFFFFFFFFFF:FFF:FFFFFFFFFFFFFFF:FFFFFF:FFFFFFFFF::FFFFFF,F:F:FFF:FFFFFFF::FF,FFFFFF:FFFF,FFFFFFFFFFF:F,FFF::FFFFFF,FFFFF,,F:FFFFFFFFFFF,FFFF,F,FFF:F,FFF:F,F:FF,::FFFFF:F:,,FF,F::F:,,F,FFF
@A00920:152:HGHKKDRXX:2:2103:17951:9095 2:N:0:AGGAGTGG+TGCTAAGT
GGACTACTAGGGTTTCTAATCCTGTTTGCTCCCCACGCTGTCGTGCCTCAGTGTCAGTGCTGGTCCAGGTGGCCGCCTTCGCCACAGATGTTCCTCCCGATCTCTACGCATTTCACTGCTACACCGGGAATTCCACCACCCTCTACCGCACTCGAGTCCGCCAGTATCCACCGCCATTCCCAGGTTGAGCCCGGGGCTTTCACGGCAGACTTAACGAACCACCTACGCACGCTTTACGCCCAGTAATTCC
+
FFFFFFFFFFFFFFFFFFFFFFFFFFFFFFFFF:FFFFF,FFF:FFFFFFFFFFFFFFFFFFFFFFFF:::FFFFFFFFFFF:FFFFFF:FFFFFFFFFF:FFFFFFFF,:FFFFF:FFFFF,FFFFFF,FFFFFFF,:FFFF:FFFF:FF,F,:F:FFFFFFFFFFFFF,FFF::,FFF,,:FFF:FFF::,F:FFF:FFF,F,FFFFFFF,FFF:FFF,FFFFFFFFF:F,F,FFFFFF:FF,F,FFF
@A00920:152:HGHKKDRXX:2:2103:13386:9831 2:N:0:AGGAGTGG+TGCTAAGT
GGACTACCAGGGTATCTAATCCTGTTTGCTCCCCACGCTTTCGTGCATGAGCGTCAGTACAGGTCCAGGGGATTGCCTTCGCCATCGGTGTTCCTCCGCATATCTACGCATTTCACTGCTACACGCGGAATTCCATCCCCCTCTACCGTACTCTAGCCATGCAGTCACAAATGCAGTTCCCAGGTTGAGCCCGGGGATTTCACATCTGTCTTGCATAGCCGCCTGCGCACGCTTTACGCCCAGTAATTCC
+
FFFFFFFFFFFFFFFFFFFFFFFFFFFFFFFFFFFFFFFFFFFFF:FFFFFFFFFFFFFFFFF,FFFF::FFFFFF:FFFFFFFFFF:FFFFFFFFF:FFFFFFFFFFFFFFFFFF:FFFFFFF:FFFFFFFFFFF,FFFFFFFFFFFF:FFFFFFFF,FFFFFFFFFF:,,FF:,F:FFFFFFFFFFFFFFF,FFFFFFFFF:,FFFFFFF,F:FF:F,FFFFFF:F,F:FFFFFFFFFFFFFFFFFFF
@A00920:152:HGHKKDRXX:2:2103:31268:9893 2:N:0:AGGAGTGG+TGCTAAGT
GGACTACTGGGGTATCTAATCCTGTTTGCTCCCCACGCTTTCGTGCCTGAGCGTCAGTGTTAACCCAGGGGGCTGCCTTCGCCATCGGTGTTCCTCCACATCTCTACGCATTTCACTGCTACACGCGGAATTCCATCTCCCTCTGCCGCACTCTAGCCGTGCAGTCACACATGCAGTTCCCAGGTTGAGCCCGGGGATTTCACATCTGTCTTGCACAACCGCCTGCGCACGCTTTACGCCCAGTAATTCC
+
FFFFFFFFFFFFFFFFF:FFFFFFFFFFFFFFFFFFFFFFFFFFFFFFFFFFFFFFFFFF:FFFFFFFFFFFFFFFFFFFFFFFFFFFFFFFFFFFF:FFFFFFFFFFFFFFFFFFFF:FFFFFFFFFFFFFFFFFFFFFFFFFFFFFFFFFFFFFFFFFFFFFFFFFF,FFFFFFFFFFFFFFFFFFFFF:FF:::FF:FFFFFFFFFFFFFFFFFFFFFFFFFFFFFFFFFFFFFFFFFFF,FFFFFF
@A00920:152:HGHKKDRXX:2:2103:15483:10363 2:N:0:AGGAGTGG+TGCTAAGT
GGACTACCAGGGTTTCTAATCCCGTTTGCTCCCCTGGCTTTCGCGCATCAGCGTCAATATAGGACCAGGATGCCGCCTTCGCCACCGGTGTTCCTCCTGATATCTGCGCATTTCACCGCTACACCAGGAATTCCGTTCTCCCCTGCATACCTCTAGTCTGCCCGTATCGGACGCAGGCTCAGGGTTAAGCCCTGAGTTTTCACTCCCGACGCGACAAACCTCCTACGATCGCTTTACGCCCAATAATTCC
+
FFFFFFFF:FFFF:FFFFF:FFFFFFFFFF:FFFF:FFFFFFF:FFFFFFF,FFFFFF,F,FF,FFFFFFFF,:FFFFFFFFF:::FFFFFFFFFFFFFFFFFFFFFFFFFFFFFF,FFFFFFFFFFFFFFFFFFFFFFF:FFFFF:FF:FFFFFFFFF:FFFFFFFF::,,FF::FFFFFFFFFFFFFFFFFFFF,FFFFFFFFFFF:F:F:FF:FFFF,FFFFF:F,F,FFFFFFFFFF,FF:FF:FF
@A00920:152:HGHKKDRXX:2:2103:30427:11099 2:N:0:AGGAGTGG+TGCTAAGT
GGACTACTCGGGTATCTCATCCCGTTCGCTCCCCTAGCTTTCGCGGCTCAGCGTCAGGTGCAGCCCAGGGCGCCGCCTTCGCCTCTGGTGTTCCTCCGGATCTCTACGCATTTCACCACTACACCCGGAATTCCACACGCCTCTACCTGCCTCTAGCCCCGCAGTTCGGTCACGTCCTCGCCCGGTTGAGCCGGGCGCTGTCACGCGCCACTTGCAGGACCGCCTACACGCGCTTTACACCCAGTCACTC
+
FFFFFFFFFFFFFFFFF,FFFF,F:FF:F:FFFFFF:F:,FFFFFFFFFFFFFFFFFFFFFFFF:FFFFFFFFFFFFF:FFFFFFFFFFF:FFFF:FFFF,FFFFFFFFFFFFF:FFFFFFF,FFFFF,F:FFFF:FFFFF,FF,FFFFFFF:FFFFFFFFF:F:FFFFFFFFF,F,FFFFFFFFF,F,FFFFFFFFF,FFFF:FF:FF,FFF::FFFFFFFFFFFFFFF:FF:FFFFFFF:FFFF,,:F
@A00920:152:HGHKKDRXX:2:2103:30400:12179 2:N:0:AGGAGTGG+TGCTAAGT
GGACTACAGGGGTATCTAATCCTGTTTGCTCCCCACGCTTTCGTGCCTCAGCGTCAGTGTTGATCCAGATGGCCGCCTTCGCCACGGATGTTCCTCCCGATCTCTACGCATTTCACCGCTACACCGGGAATTCCGCGCTCCTCTCCCATCCTCTAGCTGAACAGTCCCCTCTGCACTTTCCAGGTTAAGCCTGGAGATTTCACGGAGGGCTTATCCAACCGCCTACGCTCCCTGTACGCCCAGTAAATCC
+
FFFFFFFFFFFFFFFFFF:FFFFFFFFFFFFFFFFFFFFFFFFFFFFFFFFFFFFFFFFFFFFFFFFFFFFFFFFFFFFFFFFFFFFFFFFFFFFFFFFFFFFFFFFFFFFFFFFFFFFFFF,FFFFFFFFFFFFFFFFFFFFFFFFFFFFFFFFFFF:FFFFFFFFFFFFFFFFFFFFFFFFFFFFFFF:FFFFFFFF:FFFFFFF,FF:FFFFFFFFFFFFFF::FFFFFFFFF,FFFFFFFF:FFFF
@A00920:152:HGHKKDRXX:2:2103:21224:12414 2:N:0:AGGAGTGG+TGCTAAGT
GGACTACCGGGGTATCTAATCCTGTTTGATCCCCACGCTTTCGTGTCTCAGTGTCAGATCAGGCCCAGGCGGCTGCCTTCGCCATTGGTGTTCCTTCCGATATCTACGCATTTCACCACTCCACCCGGAATTCCACGCCCCTCTACTGCCCTCTAGCGGCCCAGTTTCGAACGACCTCTCCCAGTTGAGCCGGGAGCTTTCACGTCCGACTTGGACCACCGCCTGCCCGCGCTTTACGCCCAGTAAATCC
+
FFFFFFFFFFFFFFFFFFFFFFFFFFFFFFFFFFFFFFFFFFFFFFFFFFFFFFF,FFFFFFFFFFFFFFFFFFFFFFFFFFFFFFFFFFFFFFFFFFFFFFFFF:FFFF:FFFFFFFFFFFFFFFFFFFFFFFFFFF:FFFFFF:FFFFFFFF:FFFFFF,FFFFFFFFFFFFFF:FFFFFFF:FFFFFFFFFFFFF,:F:FFFFFFFFFFFFFF:FFFFFF,FFFFF,F:F,F:FFF:FFFF,FF:FF
@A00920:152:HGHKKDRXX:2:2103:21495:12571 2:N:0:AGGAGTGG+TGCTAAGT
GGACTACCAGGGTTTCTAATCCTGTTTGCTCCCCACGCTTTCGCACCTCAGCGTCAATACTTGTCCAGCGAGTCGCCTTCGCCACTGGTGTTCTTCCGAATATCTACGAATTTCACCTCTACACTCGGAATTCCACTCGCCTCTCCAAGATTCTAGCACTGCAGTTTCAAGGGCAGTTCCGGGGTTGAGCCCCGGGATTTCACCCCTGACTTGCTGCGCCGCCTCCGTGCGCTGTACGCCCAGTATTTCC
+
FFFFFFFFFFFFF:FFF,FFFFFFFFFFFFFFFFFFFFFFFFFFFFFFF:FFFF:FFFFFFFFFFF:FFFFFFFFFFFFFFF:F,FFFFFF:FFFFFFFFFFF:FFFFF:FFFFFFFF:FFFFFFFFFF::F:FFFFFFF:,FFFFFFF,:F:FFFFFFFF:FFF:,,F:FFFF,FFF,FFFFF:FFFF:F:FFF::,F,F,:FF,F::FF:F:FFFFF:FF:F::FFFFFFF,FF:FF,F:FFFFF,FF
@A00920:152:HGHKKDRXX:2:2103:2365:13354 2:N:0:AGGAGTGG+TGCTAAGT
GGACTACTGGGGTTTCTAATCCGGTTTGCTCCCCACACTTTCGCGCCTCAGCGTCACGTGTTGTCCAGCGAGCTGCCTTCGCAATGGGTGTTCCTACCAGTATCTACGCATTTCACCGCTACACTGGTAATTCCGCTCGCCTCTCCAACCGTCAAGCCTGCCAGTATCCAACGCAGTGCTGGGGTTGAGCCCCAGTCTTTAACATCGGACTTAACAGGCCGCCTACGCGCCCTTTACGCCCAGTGATTCC
+
FFFFFFFFFFFFFFFFFFFFFFFFFFFFFFFFFFFFFFFFFFFFFFFFFFFFFFFFFFFFFFFFFFFFFFFFFFFFFF:FFFFFFFFFFFFFFFFFFFFFFFFFFFFFFFFF:FFFFFFFFFFFFFFFFFFFFFFFFFFFF:FFFFFFFFFFFFFFFF:FFF,FFF,F:,FFFF,::FFF:FFF,FFFFFFFFFFFF,FFFFFFFF,F,FFFFFF:FFFFF::FFFFFFF,FF,F:FFFFFFFF,FFFFF
@A00920:152:HGHKKDRXX:2:2103:31331:13479 2:N:0:AGGAGTGG+TGCTAAGT
GGACTACACGGGTTTCTAATCCGGTTTGCTCCCCACACTTTCGCGCCTCAGCGTCACGTGTTGTCCAGCGAGCTGCCTTCGCAATGGGTGTTCCTACCAGTATCTACGCATTTCACCGCTACACTGGTAATTCCACTCGCCTCTCCAAACGTCAAGCCTGCCAGTATCCAACGCAATGCTGGGGTTGAGCCCCAGTCTTTAACATCGGACTTAACAGACCGCCTACGCGCCCTTTACGCCCAGTGATTCC
+
FFFFFFFF,FFFFFFFFFFFFF:FFFFFFF:FFFFFFFFFFFF:FFFFFFFFFFFFF:,FFFFFFFFFF,FFF:FFFFFFFFF,FF,FFFFFFFFFFFFFFFFFFFFFF:FFFFFF,FFFFFFF::FF,FFFFFFFFFFFFFFFFFFF,:FFF:FF,,FFFFFFFFFFFFFFFFFF:FF:FFFFFFFFFF:FFFFFFFFFFF,FFF,FF,FFF:FF,F:FFFFFFF,F,FFFFFFF:FFFFFFFFFFF,,
@A00920:152:HGHKKDRXX:2:2103:12418:14325 2:N:0:AGGAGTGG+TGCTAAGT
GGACTACAAGGGTTTCTAATCCCGTTTGCTCCCCACGCTTTCGCGCCTCAGCGTCAGTTCCGGTCCAGTGAGCCGCCTTCGCCACTGGTGTTCCTCCCAATATCTACGCATTTCACCGCTACACTGGGAATTCCACTCACCTCTCCCGGACTCCAGCAACGCAGTTTGGAGGGCAGTTCCTCGGTTAAGCCGAGGGATTTCACCCACCACTTGCGAAGCCGCCTACGCGCCCTTTACGCCCAATAATTCC
+
FFFFFFFFFFFFFFFFFFFFFFFFFFFFFFFFFF:FFFFFFFFFFFFFFFFFFFFFFFFFFFFFFFFFFFFFFFFFFFFFFFFFFFFFFF:FFFFFFFFFFFFFFFFFFFFFFFFFFFFFFFFFFFFFFFFFFFF:FFFFFFFFFFFFF:FFFFFFFFFFFFFFFFFFFFFFFFFFFFFFFFFFFFFFFFFFFFFFFFFFFFFFFFFF:FFFFFF:FF:FFFFFFFFFFFFFFFFFFF:FFFF,FFFFFF
@A00920:152:HGHKKDRXX:2:2103:31919:15374 2:N:0:AGGAGTGG+TGCTAAGT
GGACTACTGGGGTTTCTAATCCTGTTTGCTCCCCACGCTTTCGCACCTCAGCGTCAGTATCTTCCCAGATCGCCGCCTTCGCCACTGGTGTTCCTCCCGATATCTACGAATTTCACCTCTACACCGGGAATTCCGCGATCCTCTTAAGTACTCAAGCTCAGCAGTTTTGGATGCACTTCCTTGGTTGAGCCGAGGGCTTTCACATCCAACTTGCTAAGCCGCCTACGTGCGCTTTACGCCCAATAATTCC
+
FFFFFFFFFFFFFFFFFFFFFFFFFFFFFFFFFFFFFFFFFFFFFFFFFFFFFFFFF,:FFFFFFFFFFFFFFFFFFFFFFFFFF,FFFFFFF:FFFFFFFFFFFFFFFFFF:FFFFFFFFFFFF,FFFFFFFFFFF::FFFFF:F:FF:FFFFFF:FF:FFFFF:FFFFFFF,,:FFF:FFFFFFFFFFFF,:FFFFFFF:FFFFF::FF,FFF,,FFFFFFFFFFFFFFFF,FFFFFFF,FFFFFFFF
@A00920:152:HGHKKDRXX:2:2103:10746:15405 2:N:0:AGGAGTGG+TGCTAAGT
GGACTACTGGGGTTTCTAATCCGGTTCGCTCCCCACGCTTTCGTGCCTCAGTGTCAGAAATGGTCCAGTAGCCTGCCTACGCCATTGGTGTTCCTTCTAATATCTACGGATTTCACTCCTACACTAGAAATTCCAGCTACCTCTACCATTCTCGAGTTATGCAGTTTGAATAATAGTCTGAATGGTTGAGCCACCAGGTTTCACTATTCACTTACATAACCACCTACGCACCTCTTTACGCCAAGTCACT
+
FFFFFFFFFFFFFFFFFFFFFFFFFFFFFFFFFFFFFFFFFFFFFFFFFFFFFFFFFFFFFFFFFF:FFFFFFFFF:FFFFFFFFFFFFFFFF:FFFFFFFFFFFFFFF,F:FF:FFFFF,FFFFF,F,FFFFFFFFF,FFFFFFFFFFF,FFF:F,FF:FFFF,F:FFFFFFFFFFFFFFFFFFFFF:F,FFFFFFFFFFFFFFFFFF:F:FFFFFFFFFFFFFFFFFF,FFFFFFF:FFF,,FFFFFF
@A00920:152:HGHKKDRXX:2:2103:30725:15655 2:N:0:AGGAGTGG+TGCTAAGT
GGACTACACGGGTTTCTAATCCCGTTCGCTCCCCATGCTTTCGCCTCTCAGCGTCAGGTCAGGCCCAGCGTGTCGCCTTCGCCACTGGTGTTCCTCCGGATCTCTACGCATTTCACCACTACACCCGGAATTCCACACGCCTCTACCTGCCTCTAGCCCCGCAGTTCGGTCACGTCCTCGCCCGGTTGAGCCGGGCGCTTTCACGCGCCACTTGCAGGACCGCCTACACGCGCTTTACACCCAGTAAATC
+
FFFFFFFFFFFFFFFFFFFFFFFFFFFFFFFFFFFFFFFFFFFFFFFFFFFFFFFFFFFFFFFFFFFFFF:FFFFFFF:FFFFFFFFFFFFFFFFFFF:F,FFFFFFFFFFFFF,::FFFFFFFFFFFF:FFFFFFFFFFFFFFFFFFFFFFF::FFFFFFFFFF:FFFFFFFFFFFFFFFFFFFF,FFFFFFFFFFF,,:FFFFFFFF:F:FFFFFFF,FF:FFFFFFFFFFF,FFFFFFF,F:,,,F:
@A00920:152:HGHKKDRXX:2:2103:16351:16188 2:N:0:AGGAGTGG+TGCTAAGT
GGACTACTGGGGTATCTAATCCTGTTTGCTCCCCACGCTTTCGCACCTCAGCGTCAGTACCGAGCCAGTGAGCCGCCTTCGCCACTGGTGTTCCTCCGAATATCTACGAATTTCACCTCTACACTCGCAGTTCCACTCACCTCTCCCGGACTCAAGATCGCCAGTTTCGAAGGCAGTTCTGGAGTTGAGCTCCAGGATTTCACCCCCGACTTAACAATCCGCCTACGTGCGCTTTACGCCCAGTAATTCC
+
FFFF:FFFFFFFFFFFFFFFFFFFFFFFFFFFFFFFFFFFF:FFFFFFFFFFFFFFFFFFFF:FFFFFFFFFFFFFFFFFFFFFFFFF:FFFFFFFFFFFFFFFFFFFFFFFFFFFFFFFFFFFFFFFFFFFF:FFFF::FFFFFFFFFF:FFF:FFFF:F,FFF,FFFFFFFF:FFFF:FFFFFFFFFF:::FFFFFFFFFFFFFFFFFFFFFFFFFFF,FFFFFFFFFFF,F:F,FF,FFFF,:FFFF
@A00920:152:HGHKKDRXX:2:2103:28375:16344 2:N:0:AGGAGTGG+TGCTAAGT
GGACTACAAGGGTTTCTAATCCCGTTTGCTCCCCTAGCTTTCGCGTCTGAGCGTCAGGTACGGTCCAGAAGGCCGCTTTCGCCACGGGTGTTCCTCCCGATATCTACGCATTTCACCACTCCACCCGGAATTCCACGCCCCTCTCCTGCCCTCCAGCGGCCCAGTTTCGAACGGCCTCTCCCAGTTGAGCCGGGAGCTTTCACGTCCGACTTGGACCACCGCCTGCCCGCGCTGTACGCCCAGTCAAGCC
+
FFFFFFF:FFFFFFFFFFF:FFFFFFFFFFF:FFFFFFFFFFFFFFFFFFFFFFFFFFFFFFFF:F:FFFFFFFFFFFFFFFF:FFFFFFFFFFFFFFFFFFFFF,FFF,,FFF,FFFFFFFF:FFFFF,F::F,FFF,:FF:F,:FFF:F:FF,FFFFFFF,FF,,FF:FFFFFFFFFFFFFF,FFF:FF,FFFFFF,:,,FFFF:FF:FFF:,FF:::F:F:F:FFFFFF,,,F:F:FF:FF,,,:,:
@A00920:152:HGHKKDRXX:2:2103:6533:16595 2:N:0:AGGAGTGG+TGCTAAGT
GGACTACTCGGGTTTCTAATCCTGTTCGCTCCCCACGCTTTCGCTCCTCAGCGTCAGTTCCAGCCCAGAGCGCCGCCTTCGCCGCTGGTGTTCCTCCTGATATCTGCGCATTTCACCGCTACACCAGGAATTCCACGCTCCCCTACTGGACTCTAGTCACGACAGTATCGGGTGGCGTCTCCAGGTTGAGCCTGGAGGTTTCACACCCGACTTATCGAACCGCCTACGAGCTCTTTACGCCCAATGAATC
+
FFFFFFFFFFFFFFFFFFFFFFFFFFFFFFFFFFFFFF,FFFFFFFFFFFFFFFFFF:FFFFFFFFFFFFFFFFFF:FFFFFF:FFFFF:F:FF:FFFF:FFFFFFFFFFFFFFFFFFFFFFFFFFFFFFFFF:FF:FFFFFFFF:FFFFFFFF:FFFFFFFFFFF,FF:FFFFFFFF:FFFFFFFF:F:F:FF:FFFF,FF:::FFFFFFFFF:F:FFFFFFFFFFFFFFF:,F:FFFFF:,FFF:,::
@A00920:152:HGHKKDRXX:2:2103:17029:16861 2:N:0:AGGAGTGG+TGCTAAGT
GGACTACTAGGGTATCTAATCCCGTTTGCTCCCCTAGCTTTCGCGCCTCAGCGTCAGGGGTCGACCAGAGAGTCGCTTTCGCCGCCGGCGTTCTTCCCGATCTCTACGCATTTCACCGCTACACCTGGAATTCCACACTCCCCTCCGACCCTCAAGCCGAGCAGTATCGGGCGCACTTCCCCAGTTAAGCTGGGGGATTTCACACACGACTTACTCTGCCGCCTACGCGCGCTTTATGCCCAATAATTCC
+
FFFFFFFF,FFFF,FF:F,FFFFFFFFFFFFFFFFFFFFFFFF,FF:FF,FFFFFFFFF,FFF:FFFFF:,FF,FFFFFFFFFF,,FFFFFFFFFF::,:FFFFFFFFFFFFFFFFFFFF,:FFF,FFFFFF:FFF,FF:F,FF:::FF,:FF:FFF,,FF,FFFFFFF,FF:FF,FFFFF,FF:F,FFF,,FFFF,FFF:F:FF,:FFFF,FF:F:FFFFFFFFF:F,F,FFFFF,FFFFF,:F:FFF:
@A00920:152:HGHKKDRXX:2:2103:11939:18098 2:N:0:AGGAGTGG+TGCTAAGT
GGACTACTGGGGTATCTAATCCTGTTTGCTCCCCACGCTTTCGCGCCTCAGCGTCAGATCCGGGCCAGAGAGCCGCTTTCGCCACCGGTGTTCCACCCAATATCTACGAATTTCACCTCTACACTGGGTATTCCACCCTCCTCTCCCGGTCTCCAGCCAGGCAGTATCGGATGCCGTTCCGGGGTTGAGCCCCGGGCTTTCACACCCGACTAGCCTGGCCGCCTACGCGCCCTTTACGCCCAGTCATTCC
+
FFFFFFFFFFFFFFFFFFFFFFFFFFFFFFFFFFFFFFFFFFFFFFFFFFFFFFFFFFFFFFFFFFFFFFFFFFFFF,FFFFFFFFFFFFFFFFFFFFFFFFFFFFFFFFFFFFFFFFFFFFFFFFFFFFFFFFFFFFFFFFFFFFFFFFFFFFFFFFFFFFFFFFFFFFFFFFFFFFFFFFFFFFFFFFFFFFFFFF,FFFFFFFFFFFFFFFF:FFFFFFF:FFFFFFF:F:F::FFFFFFFFFFFFF
@A00920:152:HGHKKDRXX:2:2103:28076:18176 2:N:0:AGGAGTGG+TGCTAAGT
GGACTACCGGGGTTTCTAATCCTGTTCGCTACCCACGCTTTCGCTCCTCAGTGTCAGTACTGGCCCAGAGTGCCGCCTTCGCCACTGGTGTTCCTCCTAATATCTGCGCATTTCACCGCTACACTAGGAATTCCACACTCCCCTACCAGACTCAAGTCACGGCAGTATCGGGTGGCGTCTCTGGGTTGAGCCCAGAGTTTTCACACCCGACTTACCGAACCACCTACGAGCTCTTTACGCCCAGTAAATC
+
FFFFFFFFFFFFFFFFFFFFFFFFFFFFFFFF:FFFFF,FFFFFFFFFFFFFFFFFFFFFFFFFFFFFFFFFFFF:FFFFFFFFFF:FFFFFFFFFFFFFFFF:FFFFFFFF:F,FFFFFFFFFFF:FFF:FFFFFFF:FFFFFFFFFFFFFFFFFFFFFFFFFFFFFFFFFFFFFFFFFFFFFF,FFFFFFFFFFFFFFFFFFF,FFFFFFFFF:FFFFFFFFFFFF:F,FFFFFFFFFFFFFFFFFF,
@A00920:152:HGHKKDRXX:2:2103:5032:18724 2:N:0:AGGAGTGG+TGCTAAGT
GGACTACTGGGGTTTCTAATCCCGTTTGCTCCCCTGGCCTTCGTGTCTCAGTGTCAGGAACTGTCCAGAGACCCGCCTTCGCCACTGGTCTTCCTCATGATCTCTACGCATTTCACTGCTACACCATGAATTCCAGTCTCCTCTCCAGTCCTCAAGCACGCCAGTATCGAATGCAGTTTCGGAGTTAAGCTCCGAAATTTCACACCCGACTTACCGCGCCGCCTACGCACCCTTTACGCCCAATGAATCC
+
:FFFFFFFFFFF:FFFFFFFFFFFFFF:FFFFFFFFFFFFFFFFFFFFFFFFFFFFFFFF:FFFFFFFFFFFFFFF,FFFFFFF:FFFFFFFFFFFF,FFFFFFFFFFFFFFFFFFFFFFFFFFF:FFFFFFFFFFFFFFFFFFFFFF:FFFFFFFF,,FF:FFFFFF:FFFF,FFFFFFF:FFFF,F:F:FFFFFFFFF:FFFFFFFFFFFF,F,:FFF,FFFFF,FFFFF:FFFFFFFFFFF:FFFFF
@A00920:152:HGHKKDRXX:2:2103:19361:19711 2:N:0:AGGAGTGG+TGCTAAGT
GGACTACTAGGGTTTCTAATCCCGTTCGCTCCCCTAGCTTTCGCGCCTCAGCGTCAGGAACGGCCCAGCCTGCCGCCTTCGCCACCGGCGTTCCTAGCGATATCTGCGCATTTCACCGCTACACCGCTAGTTCCACAGACCTCTACCGTCCTCAAGCCAGCGCAGTATCCGACGGCGATCCAAGGTTGAGCCTTGGCATTTCACGCCGGACTTGCGCAGCCGCCTACGCGCCCTTTACGCCCAGTGAATC
+
FFFFFFFFFFFFFFFFFFF:FFFFFFFFFFFFFFFFFFFFFFFFFFFFFFFFFFFFFFF,FFFFFFFFFF:FFFFFFFFFFFFFFFFFFFFFFFFFFFFFFFFFFF,FFF:FFFFFFFFFFFFFFFFFFFFFFFFFFFF,FFFFFFFFFFFFFF,FFFFFFFFFFFFFFFFFFFFFFFFFFFFFF:FFFFFFFFFFFFFFFF:F,FFFFFF:FFFFFFFFFFFFFFFFFFF:FFFFFF:FFFFFFFFFFF
@A00920:152:HGHKKDRXX:2:2103:29704:19836 2:N:0:AGGAGTGG+TGCTAAGT
GGACTACTCGGGTATCTAATCCTGTTTGCTACCCACGCTTTCGCGCATCAGCGTCAGAACCGGTCCAGGTAGCCGCCTTCGCCACTGGTGTTCCTCCCAATATCTACGCATTTCACCGCTACACTGGGAATTCCGCTACCCCCTCCCGGCCTCAAGCCAGGCAGTATCAAAGGCAATTCCAAGGTTGAGCCCTGGGCTTTCACCTCTGACTAAACTGTCCGCCTACGCTCCCTTTACGCCCAGTAATTCC
+
FFFFFFFFFFFFFFFFFFFF:FFFFFFFFFFFFFFFFFFFFFFFFFFFFFFFFFFFFFFFFFFFFF:FFFFFFFFF:FFFFFFFFFFFFFFFFFFFFFFFFFFFFFFFFFFFFFFFFFFFFF:FFFFFFFF:FFFF:FFFFFFFFFFFFFFFFFFFFFFFFF:FFFFFFFFFFFFFFFFFF:FFFFFFFFFFFF:FFF:FFFFFFFFF:FF,:FFFFFF,FFFFFFFFFFF,,FFFFFFFFFFFF:FFFF
@A00920:152:HGHKKDRXX:2:2103:5050:21073 2:N:0:AGGAGTGG+TGCTAAGT
GGACTACTGGGGTATCTAATCCTGTTCGCTCCCCACGCTTTCGCTCCTCAGCGTCAGTTGTTGCCCAGAGACCCGCCTTCGCCACCGGTGTTCCTCCTGATATCTGCGCATTTCACCGCTACACCAGGAATTCCAGTCTCCCCTGCAACACTCTAGTTTGCTCGTATCGACTGCAGACCCGAGGTTGAGCCTCGGGATTTCACAGCCGACGCAACAAACCGCCTACGAGCTCTTTACGCCCAATAATTCC
+
FFFFFFFFFFFFFFFFFFFFFFFFFFFFFFFFFFFFFFF:FFFFFFF:FFFFFFFFFFFFFFFFFFFFFFFFFFFFFFFFFFFFFFFFFFFFFFFFFFFFFFFFFFFFFFFFFFFFFFFFFFFFF,FFFFFFFFFFFFFFFFFFFFF:FFFFFF:FFFFFFFFFFFFFFFFFFF:FFFFFF:FFFFFFFFFFFFFFFFFFFFFFFFFF:FFFFFFFFF:FFFFFF:,FF:FF:FFFF,FFF:FFFF:FFF
@A00920:152:HGHKKDRXX:2:2103:32714:21324 2:N:0:AGGAGTGG+TGCTAAGT
GGACTACTGGGGTATCTAATCCTGTTTGATCCCCACACTTTCGTGCCTCAGCGTCAGTTAAAGCTTAGTTAGCTGCCTTCGCTATCGGTGTTCTTGACGATATCTAAGCATTTCACCGCTACACCGTCAATTCCGCCAACCTCAACTTTACTCAAGTCATACAGTATCAATTCCACCCTCCCGGTTAAGCCGGGATATTTCAGCACTGACTTATACAAACGCCTACGCACCCTTTAAACCCAATAAATCC
+
FFFFFFF:FFFFF:FFFFFFFFFFFFFFFFFFFF:FFFFFFFFFFFFF:FFFFFFFFFFFF:F:F:FFF,,F::FFFFFFFF:FF,FFFFFFFFFFF:FFF:FFFFFFFFFFF:FF:FFFFFFFFFF,F:FFFF:FF,,FFFFFFFF:FFFF:,FFF,FFFFFFF,FFFFF,FFF:F,,F,FF,FFF,,FFF,FFFFFF::FF,FF:,F,FFFFFF:F:FFF:F:FFF:FF,FFFF:FFF::F:F:F:FF
@A00920:152:HGHKKDRXX:2:2103:26431:21371 2:N:0:AGGAGTGG+TGCTAAGT
GGACTACTGGGGTATCTAATCCTGTTTGCTCCCCACGCTTTCGCGCCTCAGCGTCAGTTACAGACCAGAAAGCCGCCTTCGCCACTGGTGTTCCTCCACATCTCTACGCATTTCACCGCTACACGTGGAATTCCGCTTTCCTCTTCTGTACTCAAGTTCTCCAGTTTCCAATGACCCTCCACGGTTGAGCCGTGGGCTTTCACATCAGACTTAAAGAACCGCCTGCGCGCGCTTTACGCCCAATAATTCC
+
FF:FFFFFFFFFFFFFFFFFFF:FFFFFFFFFFFFFFFFFFFFFFFFFFFFFFFFFFFFFFFFFFFFFFFFFFFFFFFFFFFFFFFFFFFFFFFFFFFFFFFFFFFFFFFFFFFFFF,FFFFFFFFFFFFFFFFFFFFFFFFFFFFFFFFFFFFFFFFFFFFFF:FFF::FFFFFFFFFFF:FFFFFFFFFFFF:FFFFFF:FFFF:FFF,FFFFFFF,F,F,:FFFFFFFFFFF:FFFFFF:FFF,FFF
@A00920:152:HGHKKDRXX:2:2103:15944:21559 2:N:0:AGGAGTGG+TGCTAAGT
GGACTACCGGGGTATCTAATCCCTTTTGCTCCCCAAGCTGTCGTCCCTGAGTGTCAGTGCTGTCCTAGAACCCTGCCTTCGCGCTTGGTGTTCCTCTCGATATCTACGGATTTCACCCCTCCACCGAGAATTCCAGGTTCCCCGAACAGACTCAATCCTCGTAGTTTCTCCTGCCGATCTAGAGTTGAGCCCTAGGCTTGAACAAGAGACTTACGAAGTCACCGACGGTACGCTTTACGCCCAGTAAATC
+
FFFFFFFFFFFFF,FFFFFFFFFF:,FFFFFFFFFF:FFFFFFFFFFFFFFFFFFFFFFFFFFFFFFFFFFFFFFFFFFFFFFFFFFFFFFFFFFFFFFFFFFFFFF::FFFFFFFFFFFFFFFFFFFFFFFFFFFFFFF,FFFFFFFFFFFF:FFFFFF::FFFFFFFFFFFFFFFFFFF,FFFFFF,FFFFF,FFFFF:FFF::F,FFF::F:F::::FF:FFFFFFFFFFF:FFFFFFFFFF::,F:
@A00920:152:HGHKKDRXX:2:2103:31557:21574 2:N:0:AGGAGTGG+TGCTAAGT
GGACTACAGGGGTTTCTAATCCCGTTTGCTCCCCTAGCTTTCGCGCCTCAGCGTCAATACCGGTCCAGGATGCCGCCTTCGCCACCGGTGTTCCTCCAGATATCTACGCATTCCACCGCTACACCTGTAATTCTACCAGCCTCTACCGGTCTCTAGATCCGCAGTATCAGAAGCAGCTTCGGAGTTGAGCTCCGAAATTTCACTTCCGACTTACAGGACCCGCCTGCGCGCGCTTTACGCCCAGTCATTC
+
FFFFFFFFFFFFFFFFFFFFFFFFFFFFFFFFFFFFFFFFFFFFFFFFFFFFFFFFFFFFFFFFFFFFFFFFFFFFFFFFFFFFFFFFFFFFFFFFFFFFFFFFFFFFFFFFFFF:FFFFFFFF:FFFFFFFFFFFFFFFFFFFFFFFFFFFFFFFFFFFFFFFFFFFF::,FFFFFFFFFFFFFFF:F:FFFFF:F:F:FFFF:F:FFFFFFFFFFFFFFFFFFFFFFFFFF,FFFFFF,FFFF,FFFF
@A00920:152:HGHKKDRXX:2:2103:26946:22013 2:N:0:AGGAGTGG+TGCTAAGT
GGACTACTCGGGTTTCTAATCCTGTTTGCTCCCCACGCTTTCGCGCCTCAGCGTCAGTACCGGTCCAGTGAGCCGCCTTCGCCACTGGTGTTCCTCCCAATATCTACGCATTTCACCGCTACACTGGGAATTCCACTCACCTCTCCCGGCCTCAAGCAATCCAGTCTGGCAGGCAGTTCCCCGGTTAAGCCGAGGGATTTCACCCGCCACTTGACAAGCCGCCTACGCGCCCTTTACGCCCAATAATTCC
+
FF:FFFFFF:FFFFFFFFFFFFFFFFFFFFFFFFFFFFFFFFFFFFFFFFFFFFFFFFFFFFFFFFFFFFFFFFFFF:FFFFFFFFFFFFFFFFFFFFFFFFFFFFFFFFFFFFFFFFFFFFFFFFFF:FFFFFFFFFFFFFFFFFFFFFFFFFFFF::FFFFFFFFFFFF:FFFFFFFFFFFFFFFFFFFFFFFFF:FFF::FFFF,,F:FF,,FFFFFFF:F,FFFFFFF:FFFFFFFF,F,::FFFF
@A00920:152:HGHKKDRXX:2:2103:30924:22138 2:N:0:AGGAGTGG+TGCTAAGT
GGACTACCGGGGTATCTAATCCCGTTCGCTCCCCATGCTTTCGCCTCTCAGCGTCAGGTCAGGCCCAGCGTGTCGCCTTCGCCACTGGTGTTCCTCCGGATCTCTACGCATTTCACCACTACACCCGGAATTCCACACGCCTCTACCTGCCTCTAGACCCGCAGTTCGGTCACGTCCTCGCCCGGTTGAGCCGGGCGCTTTCACGCGCCACTTGCAGGACCGCCTCCACGCGCTTTACACCCCGTAAATC
+
FFFFFFFFFFFFFFFFFFFFFFFFFF:FFFFFFFFFFFFFFFFFFF:FFFF:FFFFFFFFFFFFFFFFFFFF:FFFFFFFFFFFFFF:FFFFFFFFF,FFFFFFFFFFFF:FFFFFF:FFFFFFFFFFF:F:FF,FFF,FFFFF:F:,,FFFFFFF,FFFFF:FFFFFFFFFF::FFFFFFFFFFFFFFFFFFF:FF::FFF,,FFFFFFFFF,F,FFFFFFFFF,FFFFFFFFFFFFFFF,,FFFFFFF
@A00920:152:HGHKKDRXX:2:2103:7337:22748 2:N:0:AGGAGTGG+TGCTAAGT
GGACTACACGGGTTTCTAATCCTGTTTGCTACCCACGCTTTCGTGCCTCAGCGTCAGTTATGGTCCAGTAAGCCGTCTACACCGCAGGTGTTCCTCCTGATATCTACGCATTTCACCGCTACACCAGGAATTCCGCTTACCTCTCCCATACTCAAGCCTTCCAGTCTTCGGCGCACCCTCCCAGTTAAGCCGGGAGATTTCACACCAAACTTAGAAAACCGCCTACGCACTCTTTACGCCCAGTAACTCC
+
FF,FFFFFFFFFFFFFFFFFFFFFFFFFFFFFFFFFFFFFFFFFFFFFFFFFFFFFFFFFFFFFFFFFFFFFFFFFFFFFFFFF:FFFFFFFFFFFFFFFFFFFFFFFFFFFFFFFFFFFFFFFFFFFFFFFFFFFFFFFFFFFFFFFFFFFFFFFFF:FFFFFFFFFF:FFFFFFFFFFFFFFFFFFFFFFFFFFFFFFFFFFFFFFFFFF:FFFF:FFFFFFFFFFFFFFFFFFFFFFFFFFFFFFFF
@A00920:152:HGHKKDRXX:2:2103:22272:23500 2:N:0:AGGAGTGG+TGCTAAGT
GGACTACACGGGTTTCTAATCCTGTTTGCTCCCCACGCTTTCGCACCTCAGCGTCAGTATCTTCCCAGATCGCCGCCTTCGCCACTGGTGTTCCTCCCGATATCTACGCATATCACCACTACACCGGGAATTCCACTTTCCTCTGCATCCCTCAAGTTTGCCAGTATCCAAGGACCTCTCCCAGTTGAGCCGGGAGCTTTCACCCTAGACTTAACAAACCGCCTGCACGCCCTTTACGCCCAGTAATTCC
+
FFFFFFFFFFFFFFFFFFF:FFFFFFFFFFFFFFFFFFF:FFFFFFFFFFFFFFFFFFFFFFFFFFFFFFFFFFFFFFFFFFFFFF:FFFFFFFFFFFFFFFFFFF:FF,FFFFFFFFFFFFFFFFFFF,FFFFFFFFFFFFFFFFFFFFFFFFFFFFF:FF,FF,FFF:FF:FFFFFFFFFFFFFFFFFF:FFFFFFFFF::FFFFFFFFFFFFFF:FFFFF:FFFFFFFFFFFFF,FFFFFF,FF:FF
@A00920:152:HGHKKDRXX:2:2103:17481:23970 2:N:0:AGGAGTGG+TGCTAAGT
GGACTACTGGGGTATCTAATCCCGTTCGCTCCCCACGCCTTCGCGCCTCAGCGTCAGTACAGGTCCAGCCGGCCGCCTTCGCCACTGGTGTTCCTCCCGATATCTACGCATTTCACCACTACACCGGGAATTCCACCGACCTCTCCCTGCCTCCAGTTCCGCCGTTTCGAATGACCCTCCCCCGTTGAGCGGGGGGCTTTCACACCCGACGTACGATACCGCCTGCGCGCGCGTTACGCCCAGTAACTCC
+
FFFFFFFFFFFFFFFFFFFFFFFFFFFFF:FFFFFFFFFFFFFFFFFFFFFFFFFFFFFFFFF:FFFFF,FFFFFFFFFFFFFFFFFFFFFFF:FFFFFFFFFFFFFFF,FFFFFFF,FFFFFF,FFFF:FFFFFFFFFFFFFFFFFFF,FFFFF:FFFF,FF,FF:F,,FF:,FFFF,FFFFF:FF::FF,F,FFFFFF::,FFFF,FF:F,F:F,F,FFFF,FF,FF:FF,FF:,,FFFF,FF:FF,F
@A00920:152:HGHKKDRXX:2:2103:17273:24048 2:N:0:AGGAGTGG+TGCTAAGT
GGACTACACGGGTTTCTAATCCTGTTTGCTCCCCACGCTTTCGCGACTCAGCGTCAGTTACAGACCAGAAAGTCGCCTTCGCCACTGGTGTTCCTCCACATCTCTACGCATTTCACCTCTACACGTGGAATTCCACATTCCTCTACTGTACTCAAGTCCCCCAGTTTCCAATGACCCTCCCCGGTTGAGCCGTGGGCTTTCACATCAGACTTACAGGACCGCCTCCGCGCGCTTTACGCCCAATAATTCC
+
FFFFFFFFFFFFF,FFFFFFFFFFFFFFFFFFFF:FFFFFFFFFF,FFFFFFFFFFFF,FFFF:FFFFFFFFFFFFFFF:FFFFFFFFFFFFFFF,F,FF:,FFFFFF,FFFFFFFF,FF:FFF,,F,FF:,FF,:,,FF,F:F,FFF:FFFFFFF,F,F:FF:FFFFF,,FFFFF:FFF:FFFF:F,FFFF,FFFFFFFFFFFFFFFFFFFF,FFF:FFFFFF,F,FFFFFF,FFFFFFFF,FFFFFFF
@A00920:152:HGHKKDRXX:2:2103:21576:24330 2:N:0:AGGAGTGG+TGCTAAGT
GGACTACTGGGGTTTCTAATCCTGTTTGCTACCCACGCTTTCGCTCCTCAGCGTCAGTACCAGCCCAGAGTGCCGCCTTCGCCGCTGGTGTTCCTCCCGATATCTGCGCATTTCACCGCTACACCGGGAATTCCACACTCCCCTACTGGACTCTATCCACAGCAGTATCGAGTGGCGTCCCCAGGTTGAGCCTGAGGGTTTCACACCCGACTTACTGAGCCGCCTACGAGCTCTTTACGCCCAATGAATC
+
FF::F:,FFF:FFF,F:FF::FFFFFF:F,F,FF:FFF,FFFFF:::FFF:::,FFFF:FFFF,FFFF:FF:FF,:F::F,:FF::FFFFFFFF,F,F:FFFFF:F:FF,FFF,:,FF,FFF,F,F,,:FFFF,F,FFF,,F,FF::F:F:,F:F,FFFFFFFFFFFF,FFF:FF,FFF:FFF,,,:FFFFF:::,FFF:FFFFF:F,,:F::FF:FFFFFF:FFFFFFF,FFFFF:F,F,:F,,F:,F:
@A00920:152:HGHKKDRXX:2:2103:14009:25097 2:N:0:AGGAGTGG+TGCTAAGT
GGACTACCGGGGTTTCTAATCCGGTTTGCTCCCCACACTTTCGCACCTCAGCGTCACGAATTGTCCAGCGAGCTGCCTTCGCAATAGGTGTTCCTACCAGTATCTACGCATTCCACCGCTACACTGGCAATTCCACTCGCCTCTCCAACCGTCAAGCCTGCCAGTATCCAACGCCATGCCGGGGTTGAGCCCCAGTCTTTAACATCAGACTTACCAAACCGCCTACGCGCCCTTTCAGCCCAGTAATTCC
+
:FFFFFFFFFFFF:FFFFF,FFFFFFFFFFFFFFFFFFFFFFFFFFFFFFF,FFF:FFF:FFFFFFFFFFFFFFFFFFFFFFF:FFFFFFFFFFFFFFFFFFFFFFFFFFF:FFFFFFF,:FFFFFFFFFFFFFFFFFFFFFFFFF::F,FFFFFFFFFFFFFFFFFFFFFFFFF::F:FFFFFFF,FFFFFFFFF:F,FFFFFFFFFFFFFF,FFFFFF,FF,FF,FFFF:FFF,,FFFFFFFFF,FFF
@A00920:152:HGHKKDRXX:2:2103:5231:26490 2:N:0:AGGAGTGG+TGCTAAGT
GGACTACTCGGGTTTCTAATCCTGTTCGCTCCCCACGCTTTCGCGCCTCAGCGTCAGTTACAGGCCAGAGAGTCGCCTTCGCCACTGGTGTTCCTCCCGATCTCTACGCATTCCACCGCTACACCGGGAATTCCACCAGCCTCTACCGGTCCCCAGGTCTGCAGTGTCGGTAGCCGGTCCGGAGTTGAGCCCCGGAGTTTCACTCCCGACTTGCAGTCCCGCCTGCGCGCGCTTTACGCCCAGTGATTCC
+
FFFFFF:FFF:::FFF:FF:FF,FFF:FF:FFFF,FFFF::F:FF:FFFFF::FFFFFF:,FFFF:FFFFFFFFFFFFFFFFFFFFFFFFFFFFFFFFF:FFFFFFFFFF:FFFFF:FFFFFFFFFFFF,FFFFFFFFFFF:FFF:FFFFFFFF,FF,FFF:FFF,F:FFF:FFFFFFFFFFFFFFFFFFF:FF::FF::FFFF::FFFFFFFF:FFF,FFFFFF:F:F:FF:,FF:FF:FFFFF::,FF
@A00920:152:HGHKKDRXX:2:2103:12653:27759 2:N:0:AGGAGTGG+TGCTAAGT
GGACTACACGGGTATCTAATCCTGTTTGCTCCCCACGCTTTCGCACCTCAGCGTCAATATGTGTCCAGAAAGTCGCCTTCGCCACTGGTGTTCTTCCGAATATCTACGAATTTCACCTCTACACTCGGAATTCCACTTACCTCTCCACAATTCTAGCGATGCAGTCTTAAAGGCAGTTCCGGAGTTAAGCTCAGAGCTTTCACATCTAACTTACAAACCCGCCTACGCTCGCTTTACACCCAGTAATTCC
+
FFFFF:F,FFF,FFFFF:FFFFF:F,FF,FFFFFFFFFFFFFF,FF:FFF,FFF:FFFF:FFFFFFFF,F,:FFFFF:FFFFFFF:FFFFF,:,FF,:F:FFF:,F,:FFFFFFFFFFFFFFFFF,:FFFFFFFF:FFFFFFFFFFFFFF,F,,F,:,FF,,F:::FFF,::,FFF,FFF,FF:F,FF,::F,F,FFFF:F:F,,FFFFFFFFFFF:,FFF,FFF,FF,F,FF,FF:,,:FF,FFF,:,F
@A00920:152:HGHKKDRXX:2:2103:7817:27962 2:N:0:AGGAGTGG+TGCTAAGT
GGACTACAAGGGTTTCTAATCCTGTTTGCTCCCCACGCTTTCGTGCCTCAGCGTCAGTATCGGGCCAGTGAGCCGCCTTCGCCACTGGAGTTCTTGCGAATATCTACGAATTTCACCTCTACACTCGCAGTTCCACTCACCTCTCCCGAACTCAAGATCATAAGTATCAAAGGAAGTTCTGGAGATGAGCTACAGGAATACACCCCTGACTAAAAGACCCGCCTACACACCCTTTACGCACAGTGATTCC
+
,,FF,:,FF,,F,FF,FFFFF,:,F,,,,FFF:FFFFFF,,:F,,F,FF:,,FF:F:,F,FF,:,,F,FFF,FF,,F:F,FFFFF:,F,,,F,FF,F,FF,FFFFF,,FFF,,,FFF,:FF:F,FF,FFF,,,,F,F:FF,F,F,,FFFFFFFF:FFF:,F,F,FF,FFFFFF,,F,,,FFF:,,FFF:,F,FF,FF,F:FFFFF,F,FFF:F:FF,F,F,FF:FF,FF,,FF:,F:F:,,F,FFF,F,F
@A00920:152:HGHKKDRXX:2:2103:27272:28150 2:N:0:AGGAGTGG+TGCTAAGT
TGACTACTCGGGTTTCTAATCCTGTTTGCTCCCCATGCTTTCGTACCTCAGCGTCAGTATTAGGCCAGATGGCTGCCTTCGCCATCGGTATTCCTCCAGATCTCTACGCATTTCACCGCTACACCTGGAATTCTACCATCCTCTCCCATACTCTAGCTTTCCAGTATCGAATGCAATTCCTAAGTTAAGCTCAGGGATTTCACATCCGACTTAAAAAGCCGCCTACGCACGCTTTACGCCCAGTAAATCC
+
,F:FFFFF:FFFFFFFFFFFFFFFFFFFFFFFFFF:FFFFFFF:FFFFFFFFFFFFFFF:,FF,FFFFF,FFFFFFFFFFFFFFFFFFFFFFFFFFFFFFF:FFFFFFFFFFFFFF:FFFFFFF,,FFFFFFF:FF,FFFFFFFF:,,FFFFFFFF,F,:FFFFFFFFF:FFFFFF:FFF:,,FFFFFFF:FFFF,FF::FFFFFF,FFFFFFF:FF,FFFFFFF::FFF,FFFF,FFFFFF,,,FFFFF
@A00920:152:HGHKKDRXX:2:2103:21070:28307 2:N:0:AGGAGTGG+TGCTAAGT
GGACTACTGGGGTTTCTAATCCTGTTTGCTCCCCACGCTGTCGCGCCTCAGTGTCAGCAACTGCCCAGCAGACCGCCTTCGCCACCGGTGTTCTTCCGGATCTCTACGCATTACACCGCTACACCCGGAATTCCATCTCCCTCTACAGTGCTCCAGCAAACCAGTATCGGTGGCCGACTCTCCGTTAAGCGGAGAGCTTTCACCATCGACTTGGGTCGCCACCTACGCGCCCTTTACGCCCAGTGATTCC
+
FFFFFFF,:FFFFFFFFFFFFF,FFFFFFFFFFFF,FFF:FFFFFFFFFFFFFFFF,,F:F:F,F:FFFF,:FFFFFFF:FFFFFFFF:FF:F,FFF:FFF::FFFFFFFFF,FFFFFFFFFFFF,:FF,FFFFF,FF,FFFFFFFF::,,FFFFFFFF,FFFFFFFF:F,:F:FFF,,F,:FFFF,F:F::,FFF,F,FF,FFFFFFFFF:,F,:FFFFFFFFF:F:FFFFFFFF,F::FFF,:FFFFF
@A00920:152:HGHKKDRXX:2:2103:25952:29340 2:N:0:AGGAGTGG+TGCTAAGT
GGACTACTGGGGTTTCTAATCCTGTTTGCTCCCCACGCTTTCGCACCTCAGCGTCAATACCTGTCCAGTTAGTCGCCTTCGCCACTGGTGTTCTTCCGAATATCTACGAATTTCACCTCTACACTCGGAATTCCACTAACCTCTCCAGGATTCTAGCAATCTAGTTTCAAAGGCAGTTCCGGGGTTGAGCCCCGGGCTTTCACCTCTGACTTGAATCGCCGCCTACGTGCGCGTTACGCCCAGTAATTCC
+
FFFFFFF,FFFFFFFFFFF:FFFFFFFFFFFFFF:FFFF,FFFFFFFFFFFFFFFFF,FFFFF:FFFFFFFFFFFFFFFFFFFFF:FFF:FFFFFFFFFFFFFFFFFFFFFF:FFFFFFFFFFFFFFFFF:FFFFFF,FFFFFFFFFF:FFF::FFF:FFFF,:FFFFFF:FF:F:F,FFFFFF,FFF,FFFF,FFF,:FFFFFFF,FF:F:F:FF:FFFF,F,FFFF,,:F,FFF,:FFF:,FFFFF,F
@A00920:152:HGHKKDRXX:2:2103:16206:29997 2:N:0:AGGAGTGG+TGCTAAGT
GGACTACTGGGGTTTCTAATCCTGTTTGCTCCCCACGCTTTCGCGCCTCAGCGTCAGTACCGTCCCAGCGAGCTGCCTTCGCCATTGGTGTTCCTCCTGATATCTGCGCATTTCACCGCTACACCAGGAATTCCACTCGCCCCTTCCGGACTCTAGCCAGACAGTTTCCAGCGGCATTCACAGGTTGAGCCTGTGACTTTCACACCGGACTTATCTGGCCGCCTACGCGCTCTTTACGCCCAATGATTCC
+
FFFFFFFFFFFF:FFFFFFFFF:FFFFFFFFFFFFFFFFFFFFF,FFFFFFFF:FFFFFFFFFFFFFFFFFFFFFFF,FFFF:FFFFFFFFFFFFF:FFFFFFFFFFFFFF,FF:FFFFFFFFFFFFFFFF,:F:FFFFF:FFF:FFF,FFFF:FF,:F:F:F:FFFFFFFFF:F,:,FFF:F:,:,F:FFF,F::FFFFFFFFFF::F,,FFFFFF:FFFFF:F:FFFFF:FFFF,,,FFF::,FF,F:
@A00920:152:HGHKKDRXX:2:2103:19633:30264 2:N:0:AGGAGTGG+TGCTAAGT
GGACTACCAGGGTTTCTAATCCTGTTTGCTACCCACGCTTTCGTGCCTCAGCGTCAGTTATGGTCCAGTAAGCCGTCTACACCGCAGGTGTTCCTCCTGATATCTACGCATTTCACCGCTACACCAGGAATTCCGCTTACCTCTCCCATACTCCAGCCTTCCAGTTTTCGGCGCACCCTCCCGGTTGAGCCGGGAGATTTCACACCAAACTTAGAAAACCGCCTACGCACTCTTTACGCCCAGTAACTCC
+
FFFFFFFFFFFFFFFFFFFFFFFFFFFFFF:FFFFFFFFFFFFFFFFF,FF:FFFFFF::FFFFFFFF:::F:,FFFFFF:FFFFFFFFFFFFFFFF,:FFFFFFFFF,FFFFF:F:FFFFFF:F,:FFFFFFF:,:FFFFFFFFFFFFFFFF:FFFFFFFFFFF:FFFFFF:FFF,FFFFFFF:FFFFF:FFFFFF,FFF,FF,FF,FFFFFFFFFFFFFFFF,FFFF:FFFFFFFFFFFFFFF:,FFF
@A00920:152:HGHKKDRXX:2:2103:32235:30608 2:N:0:AGGAGTGG+TGCTAAGT
GGACTACAGGGGTTTCTAATCCCGTTTGCTCCCCTGGCTTTCGCGCCTCAGCGTCAATCTCGGTCCAGGATGCCGCCTTCGCCACCGGTGTTCCTCCAGATATCTACGCATTTCACCGCTACACCTGGAATTCCGCTTCCCTCTCCCGAATTCAAGCCCACCAGTATCGGACGCAGTTCCCGGGTTGAGCCCGGGGATTTCACGTTCGACTTAGCAGGCCGCCTACGCGCCCTTTACGCCCAGTAATTCC
+
FFFFFFFFFFFFFFFFFFFFFFFFFFFF:F:FF:FFFFFFF:FFFFFFFFF:FFFFFFFFFFFF,:,FFFFF::FF:FFF::,F:FFFFF:F,:F,FFFFF,:,F,,F,,,FFF,,:F,:,,,,,F:F,,FF:FF:,FFF:F,F::FFF:FF:,,F:F:F:F,F:F,:FF,FFF,FFF,:FFFFFFF,:,:FFFFF:,,FF:,FFFFFFFFF,FF,FFF:F:FFF,,:F:FF,FF,F:F,F,F::,:F,F
@A00920:152:HGHKKDRXX:2:2103:18439:31046 2:N:0:AGGAGTGG+TGCTAAGT
GGACTACAAGGGTATCTAATCCTGTTTGATCCCCACACTTTCGTGCCTCAGCGTCAGTTACAGTCTAGTAAGCTGCCTACGCTATTGGTGTTCCTGACGATATCTATGCATTTCACCGCTACACCGTCAATTCCGCCTACCTCGTCTGTACTCAATCCCAACAGTTTTTCAGGCAGCTCCCAGGTTGAGCCTGGGCATTTCACCTAAAACTTGTCAGGACGCCTACGCACCCTTTCAACCCAATAAATCC
+
FFFFFFFFFFFFF:FFFFFFFFFFFFFF,FFFFFFFFFF,FFFFFFFFFFFFFFFFFFFFFFFFFFFFFFF:FFFFFFFFFFFFFFFFFF,FFFFFFFFFFFFFFF:FF:FFFFFFFFFFFF,:FFFFFFFFF:FFFFFFFFFFFFFFFFF:F,:FFFFFFFFFFFFFFF:FFFFFFFFFFFFFFFFFF:FFFFFFFF,,F:FFFFFFF,,FFFF:FFFF:FFFFFFF:FFFFF,,FFFFF,,FF,FFFF
@A00920:152:HGHKKDRXX:2:2103:4698:31078 2:N:0:AGGAGTGG+TGCTAAGT
GGACTACTCGGGTTTCTAATCCTGTTTGATACCCACACTTTCGAGCATGAACGTCAGTTACAGTTTAGCAAGCTGCCTTCGCAATCGGGGTTCTTCGTGATATCTAAGCATTTCACCGCTACACCACGAATTCCGCCTGCCTCAACTGCACTCAAGGAAACCAGTATCAACTGCAATTTTACGGTTGAGCCGCAAACTTTCACAACTGACTTAATCTCCCGTCTGCGCTCCCTTTAAACCCAATAAATCC
+
FFFFFFFFFFFFFFFFFFFFFFFFFFFFFFFFFFFFFFFFFFFF:FFFFF:FFFFFFFFFFFFFFFFFFFFFFFFFFFFFFFFFFFFFF:FFFF:FFFFFFFFFFFFFFFFFFFFFFFFFFFF,FFFF:FFFFFFFFFFFFFFFFFFFFFFFFFFFFFFFF:FFFFFFFFFFFFF:FFFFFF,FFFFFFFFFFFFFFFFFFFFFFFFF:FFFFFF::FFFFFFFFFFFFFF:FFFFFFFFFFFFFF:F:F
@A00920:152:HGHKKDRXX:2:2103:19199:31109 2:N:0:AGGAGTGG+TGCTAAGT
GGACTACTCGGGTTTCTAATCCTGTTTGCTCCCCACGCTTTCGCGCCTCAGCGTCAGATCCGGCCCAGTGGGCCGCCTTCGCCACAGGTGTTCTTCCCGATCTCTACGCATTCCACCGCTACACCGGGAATTCCACCCACCTCTACCGGTCTCCAGGTCCGCAGTTTCGGAAGCAGCCCCGGAGTTGAGCCCCGGGATTTCACTTCCGACTTGCACACCCGCCTGCGCGCGCTTTACGCCCAGTGATTCC
+
FF:FFFFFFFFF:F,FFFFFFFFF:F,FFFFFFFFFFFF:FFFFF::FFFF:FFFFFFFFFF:FF::FFFFFF,FFFFFFFF,FFFF,FFF:FFF:F:FF:FFFFFFF,:F:FF:FFF:FFF,FFFFF:,FFFF,FFFF:FFF::FFFFFFFFFFFFFFFFFF,,F:FFFFFFF,::FF,F,FF:FFFFFFFFFFFFFFFFF,F,FFFFF:FF:F:FFF,FFFFF:F:F:F,,:FFFFF,FF:,FF:F::
@A00920:152:HGHKKDRXX:2:2103:24026:31203 2:N:0:AGGAGTGG+TGCTAAGT
GGACTACCCGGGTTTCTAATCCTGTTTGCTCCCCACGCTTTCGCGCCTCAGCGTCGGATCCGGCCCAGCCGGCCGCCTTCGCCACGGGTGTTCTTCCCGATATCTACGCATTCCACCGCTACACCGGGAATTCCACCGGCCTCTACCGGTCCCCAGGTCCGCAGTCTCGGAAGCAGCCCCGGAGTTGAGCCCCGGGATTTCACTTCCGACTTGCTGGTCCCGCCTGCGCGCGCTTTACGCCCAGTGATTG
+
FFFFFFFFFFF::FFFF:FFFFFFFFFFFFF:FFFFFFFFFFFFFF:FFFFFFFFFFFFFFF:FFFFFFF,FFFFFFF:FFFFFFFFFFFFFFFFFFF,FF:,FFFFFFFFFFF:FFFFFFF,FFFFF:FFFFFFFFFFF::FFFFFFF:F:::FF,FFFFFFF,FFFFF:FFFFFF:FFFFFFFFFFF:FFFFFFFFFFF:FFF,FF,:F::F:F::FFFFF:FFFFFFFFF:F::FFFF:F:FFF,:,
@A00920:152:HGHKKDRXX:2:2103:19895:31469 2:N:0:AGGAGTGG+TGCTAAGT
GGACTACTGGGGTATCTAATCCTGTTTGCTCCCCACGCTTTCGCGCCTCAGCGTCAGTGCCGGGCCAGGTGGCCGCCTTCGCCACCGGTGTTCTTCCCAATATCTACGAATTTCACCTCTACACTGGGAATTCCACCACCCTCTCCCGGACTCCAGCCAACCAGTTTCAGGCGCGGTTCCGGGGTTGAGCCCCGGGCTTTCACGCCCAACTTGATCGGCCGCCTACGCGCGCTTTACGCCCAGTAATTCC
+
FFFFFFFFFFFFF:FFF,FFFFFFFFFFFFFFFFFFFFFFFFFFFFFFFFFFFFFFFFFFFFFFF:FFFFFFFFFFFFFFFFFFFFFFFFFFFFFFFFFFF:FFFFFF:FFFFFFFFFFFFFFFFFFFFF:FFFFF:FFFFFFFFFFFFFFFFF:FFFFFFFF::FFFFFFFFFFFFFF:FFFFFFFFFFFFFFFFFFFFFFFFF,FF,FFFFFFF:FF,FFF:FFFFFFFFFFFFFFFFFFFFFFFFFF
@A00920:152:HGHKKDRXX:2:2103:16884:31767 2:N:0:AGGAGTGG+TGCTAAGT
GGACTACTGGGGTTTCTAATCCTGTTTGCTCCCCACGCTTTCGAGCCTCAGTGTCAGGGACGTTCCAGAGCGCCGCCTTCGCCACCGGCCTTCCTCCCGATCTCTACGCATTTCACCGCTACACCGGGAATTCCGCGCTCCTCTCCCGTCCTCTAGCTAGGCAGTCCCTCTCGACCTTTCCAGGTTGAGCCTGGAGATTTCCCGAGAGGCTTACCTAACCACCTACGCTCCCTGTACGCCCAGTAAATCC
+
FFFFFFFFFFFFFFFFF:FFFFFFFFFFFFFFFFFFFFFFFFFF:FFFFFFFFFFFFFF:FFF:FFFFFFFFFFFFFF:FFFFFFFFFFFFFFFFFFFFFFFFFFFFFFFFFFFFFFFFFFFFFFFFFFFFFFFFFFFFFFFFFFFFFFFFFF:FFFF:FFFFFFFFF::FFFFFFFFFFFFFFFFFFFFFF:F:FFFFFFFF::F::FF:FF:FF,FFFFFFF::FFFFFFFFFFFFFFF:FFFFFFFF
@A00920:152:HGHKKDRXX:2:2103:28881:31782 2:N:0:AGGAGTGG+TGCTAAGT
GGACTACCAGGGTATCTAATCCCGTTTGCTCCCCTGGCTTTCGCGCCTCAGCGTCAATGCCGGTCCAGGATGCCGCCTTCGCCACCGGTGTTCCTCCAGATATCTACGCATTTCACCGCTACACCTGGAATTCCGCATCCCTCTCCCGAATTCAAGCCAGCCAGTATCGGACGCAGTTCCCGAGTTGAGCTCGGGGATGTCACGTTCGACTTAGCAGGCCGCCTACGCGCCCTTTACGCCCAGTAATTCC
+
FFFFFF,,FF:FFFFFFFFFFFFFFF,:,FF::FFFFFFF::FFFFFFFFFFF:FFFFFFF::F::FFFFF:,FFFFFFFFFFFFFFFFF,FFFF:FFFF,FFFFF:FFFFF:FFF:FF:FFF:FFF:F,F,FFFFFFFFFFFF:FFFF::::FF:FFFFFFFFFFFFF:FFFFFFFFFFF:FFF:FF:FFFF::FFF,FF,::F,FFFFFF:FF:FFFFFFF,FFFFFF:F,,,FF,FFFFFFFFF,FF
@A00920:152:HGHKKDRXX:2:2103:10556:31892 2:N:0:AGGAGTGG+TGCTAAGT
GGACTACAAGGGTTTCTAATCCTGTTTGCTCCCCACGCTTTCGCTCCTCAGCGTCAGTACTGGCCCAGGACCCCGCCTTCGCCACCGGTGTTCCTCCTGATATCTGCGCATTCCACCGCTACACCAGGAATTCCAGGTCCCCCTACCAGACTCTAGCCGTCCAGTATCGAACGCAGGCTCGGAGTTGAGCCCCGAGTTTTCACGTTCGACTTGAACAGCCGCCTACGAGCTCTTTACGCCCAATGAATCC
+
FFFFFFFFFF,FFFFFFFFFFFFF:FFFFFFF:FFFFFFFFFFF:F:FFFFFF:FFF,FF,FFFFFFFFFFFFFFF:FFFFFF:FFFF::FFF:FFFFFFFFFFFFFFFFF,:FFFFFFFFFFFFF:F:FFFFFFFFFFFFFFFFFFF:FFFFFF,F,FFFFFFF:FFFFFFFFFFF:F:FFFFFF:FFFFFFFF:FFFFFFFF:FF,FFFF,FFFF:FF:FFFFFFFFFFFFFF:,FFFFF,:,FF,F:
@A00920:152:HGHKKDRXX:2:2103:30047:31955 2:N:0:AGGAGTGG+TGCTAAGT
GGACTACTGGGGTTTCTAATCCTGTTTGCTACCCACGCTTTCGCTCCTCAGCGTCAGTTACGGCCCAGAGTGGCGCCTTCGCCACCGGTGTTCCTCCTGATATCTGCGCATTTCACCGCTACACCAGGAATTCCCCACTCCCCTACCGTACTCAAGTCACAGCAGTATCGGGTGGCGGCTCTGGGTTGAGCCCAGAGTTTTCACACCCGACTTACTGAACCGCCTACGAGCTCTTTACGCCCAATAAATC
+
FFFFFFFFFFFFFFFFFFFFFFFFFFFFFFFFFFFFFFFFFFFFFFFFFFFFFFFFF:FFFFFFFFFFFFFFFFFF:FFFFFFFFFFFFFF:FFFFFFFFFFFFFFFFFFFF:FFFFFFFFFFFFFFFFFFFFFFFFFFFFFFFFFFFFFFFFFFFF:FFFFFFFFFFFFFFFFFFFFFFFFFFF:FFFFF:FFFFFFFFFFFFFFFFFFFFFFFF::FFFFFFFFFFFFFFFF:FF:FFFFF,F,FFFF
@A00920:152:HGHKKDRXX:2:2103:30047:33677 2:N:0:AGGAGTGG+TGCTAAGT
GGACTACTCGGGTTTCTAATCCTGTTTGCTACCCATGCTTTCGAGCCTCAGCGTCAGTTGGTGCCCAGTAGGTCGCCTTCGCCACTGGTGTTCCTCCCGATATCTACGCATTCCACCGCTACACCGGGAATTCCACCTACCTCTGCACTACTCAAGGCCAGCAGTTTTGAAAGCAGTTCATGGGTTGAGCCCATGGATTTCACTTCCAACTTGTTCTCCCGCCTGCGCTCCCTTTACACCCAGTAATTCC
+
FF:FFFFFFFFF::FFFFFFFFFFFFFFFFFFFFFFFFFFFFFF,FFFFFFFFFFFFFFFFFFFFFFFFFFFFFFFFFFFFFFFFFFFFFFFFFFFFFFFFFFFF,FFFFFFFFFFFFFFFFFFFFFFFFFFFFFF::,FF:FFFFFFFFFFFF:FFF,FFFFFFFFFFF::FF:FF,FFFFFFFFFFFF,:FFFFFFFFFFFFFFF,FFF,FF,:F,FFFF:F:FFFFF:FFFFFFFFF:FFFF,FFFF
@A00920:152:HGHKKDRXX:2:2103:31566:34773 2:N:0:AGGAGTGG+TGCTAAGT
GGACTACCGGGGTTTCTAATCCTGTTTGCTCCCCACGCTTTCGTGCATGAGCGTCAGTGTCAGCCCAGAGACCTGCCTTCGCCATCGGTATTCCTCCTGATATCTACGCATTTCACTGCTACACCAGGAATTCCAGTCTCCTCTGCCGCACTCGAGCCTTGCAGTCCCAAATGCCATTCCCAGGTTGAGCCCGGGGATTTCACATCTGGCTTACAAAACCGCCTGCGCACGCTTTACGCCCAGTAATTCC
+
FFFFFFFFFFFFFFFFFFFFFFFFFFFFFFFFFFFFFFFFFFFFFFFFFFFFFFFFFFFFFFFFFFFFFFFFFFFFFFFFFFFFFFFFFFFFFFFFFFFFFFFFFFFFFFFFFFFFFFFFFF:FFFFFFFFFFFFFFFFFFFFFFFFFFFFFFFFFFFFFFFFFFFFFFFFFFFFFFFFFFFFFFFFFFFFFFFFFF,FFFFFFFFFFFFFFFFFFFFFF:FFFFFFFFFFF:FFFFFFFFFFFFFFFFF
@A00920:152:HGHKKDRXX:2:2103:25138:34914 2:N:0:AGGAGTGG+TGCTAAGT
GGACTACTGGGGTTTCTAATCCCGTTCGCTCCCCATGCTTTCGCATCTCAGCGTCAGGTCAGGCCCAGCGTGTCGCCTTCGCCACTGGTGTTCCTCCGGATCTCTACGCATTTCACCACTACACCCGGAATTCCACACGCCTCTACCTACCTCTAGTCGCGCAGTTCGATTGCGTCCTCGCCCGGTTGAGCCGGGCGCTTTCACGCCTCACTTGCACGACCGCCTACACGCGCTTTACACCCAGTAAATC
+
FFFFFFFFFFFFFFFFFF:FFFFFFFFFFFFFFF,FFFFFFFFFFFFFFFFFFFFFFF:FFFFFFFFFFFF:FFFFFFFFFFF,FFFFFFFFFFFFFFFFFFFFFFFFFFFFFFFFFFFFFFFFFFFFF:FFFFFFFF:FFFFFFFFFFFFFFFFFFFFFFFFFFFFFFFFFFFFFFFFFFFFFFFF,FFFFFFFFFFFFFFFFFFFFFFFFFFF:FFFFFFFFFFFFFFFFFFFFFFFFFF:FFFFFFF
@A00920:152:HGHKKDRXX:2:2103:11017:34976 2:N:0:AGGAGTGG+TGCTAAGT
GGACTACTCGGGTATCTAATCCTGTTTGCTACCCACGCTTTCGCTCCTCAGCGTCAGTTTCGGCCCAGAGTGGCGCCTTCGCCACCGGTGTTCCTCCTAATATCTGCGCATTTCACCGCTACACTAGGAATTCCCCACTCCCCTACCGAACTCTAGTCACGGCAGTATCGAATGCAGGCTTTGGGTTGAGCCCAAAGTTTTCACATCCGACTTACCGAACCGCCTACGAGCTCTTTACGCCCAATAAATC
+
FF:FFFF:FFFF,F:FFFFF:FFF,FFFFFFFFFFFFFF:F:FFFFFFF:FFF:FFFFFFFFFFFF,FFFFFFFFF,FFFFFFFFFFFFF,FFFFFFFFFFFFFFFFFFFF,FFFFFFFFFFFFFFFFFFF::FFFFFFFFFFFFFFFFF:FFFFFFFFFFFFFFFFFFFFFFFFFFFFFFFFFFFFF,FFFFFFFFFFFFF:FFFFFF::FF:FFF:FFFFFF:FFFFFFFFF,FFF:FFFF:F:,,FF
@A00920:152:HGHKKDRXX:2:2103:9679:35571 2:N:0:AGGAGTGG+TGCTAAGT
GGACTACTCGGGTATCTAATCCTGTTTGCTCCCCACGCTTTCGCGCCTCAGCGTCAGAACCGGACCAGTAAGCCGCCTTCGCCACTGGTGTTCTTGCGAATATCTACGAATTTCACCTCTACACTCGCAGTTCCACTTACCTCTTCCGGTCTCAAGCCATGCAGTATCGAAGGCAATTCTGTGGTTGAGCCACAGGCTTTCACCCCCGACTTACAAAGCCGCCTACGCGCCCTTTACGCCCAATGATTCC
+
FFFFFFFFFFFF:FFFFFF:FFFFFFFFFFFFFFFFFFFFFFFFFFFFFFFFFFFFFFFFFFFFFFFFF:FFFFFFFFFFF:FFF:FFFFFFFFFFFFFFFFFFFFFFFFFFFFFFFFFFFF:FFFFFFFFFFFF:FFF:FFFF:FFFFFFFFFFFFFFFFFFFFFFFFFFFFFF,FFFFFFFF:FF,FFF:FFFFF:,FFFFF:F:FF:FFFFFFFFFFFFFFFFFFFF,FF,FFF:FFFFFFFF,FFF
@A00920:152:HGHKKDRXX:2:2103:15185:35994 2:N:0:AGGAGTGG+TGCTAAGT
GGACTACTCGGGTATCTAATCCCGTTCGCTCCCCATGCTTTCGCATCTCAGCGTCAGGTCAGGCCCAGCGTGTCGCCTTCGCCACTGGTGTTCCTCCGGATCTCTACGCATTTCACCACTACACCCGGAATTCCACACGCCTCTACCTGCCTCTAGCCCCGCAGTTCGGTCACGTCCTCGCCCGGTTGAGCCGGGCGCTTTAACGCGCCACGTGCAGGACCGCCTACACCCGCTTTACACCCAGTAAATC
+
FFFFFFFFFFFFFF:FFFFFFF:FFFFFFFFFFFFFFFFFFFFF,FFFFFFFFFF:F,FFFFF:FFFFFFFFFFFFFFFFFFFFFFFFFFFFFFFFFFFFFFFFFFFFFFFFFFFFF,FF:FFFF:FF:FFFFF,FFFFFF:FF:FFFF:FFFFFFFF,FFFFF:FFFF,FFF:,F::,FFFFF:F:FFFFFFF,:FFFFF,FF:FF:FFF,FFF::FFFFFF,FFFF:,F,FFFF,F:FFFFFFFFF:F
@A00920:152:HGHKKDRXX:2:2103:10221:36323 2:N:0:AGGAGTGG+TGCTAAGT
GGACTACCAGGGTTTCTAATCCCGTTCGCTACCCTGGCTTTCGCGGCTCAGCGTCAGGTGCAGCCCAGGGCGCCGCCTTCGCCTCTGGTGTTCCTCCGGATCTCTACGCATTTCACCACTCCACCCGGAATTCCACGCCCCTCTGCTGCCCTCTAGCTGCCCAGTTTCGAACGGCCTCTCCCGGTTGAGCCGGGAGCTTTCACGTCCGACTTGAACAGCCGCCTGCCCGCGCTTTACGCCCAGTAAATCC
+
FFFFFFFFFFFFFFFFFFFF:FFFF:FFFFFFFFFFFF:FFFFFFFFFFFFFFFFFFFFFFFFFFFFFFFFFFFFFFFFFFFFFFFFFFFFFFFFFFFFFFFFFFFFFFFFFFFF:FFFFFFFFFFFFFFFFFF:FFFFFFFFFFFFFFFFFFFFFFFFFFFFFFFFFFFFFFFFFFFFFFFFFFFFFFFFFFFFFFFFF:FFFFFFF:FFFFFFFF:FFFFFFFFFFFFFFF,FFFFF,FFFFF,:F:F
@A00920:152:HGHKKDRXX:2:2103:30454:36605 2:N:0:AGGAGTGG+TGCTAAGT
GGACTACAAGGGTATCTAATCCCGTTTGCTCCCCACGCTCTCGCGCTTCAGTGTCAGCAACAGGCTCGCCGACCGCCTTCGCCACTGGTGTTCCACCCGATCTCTACGCATTTCACCACTCCACCGGGTATTCCATCAGCGTCGCCTGTCCTCTAGCTGCCCAGTTCGGAGCGCACTCTCCCAGTTAAGCCAGGAGCTTTCACACCCCGCTTGGGCTGCCACCTAGACGCCCTTTACGCCCAGTAATTCC
+
F:F:FFFFFFFFFFFF:FFFFFFFFFFFF:FFFFFFFFFFFFFFFFFFFFFFFF,FFFFF:F:FFFFFF:FFF::FFF:FF::F,FFFFFFFF:F::FFFFFFFFFFF:::FFFFF:F,,FFFFFF:FFFF::FFFFFFF,FFFFFFFFFFFFFFF:FFFF:FFFFFFFFFFFFFFF,FF::F:F:FF:FFFF,FFF:F:FF,F:FFF:FFF:F,FFFFFFF,FF:FFFF:FF,F:,FFFFFF:F:FFFF
@A00920:152:HGHKKDRXX:2:2103:4878:36777 2:N:0:AGGAGTGG+TGCTAAGT
GGACTACAAGGGTATCTAATCCGGATCGCTCCCCACGCTTTCGCTCCTGAGTGTCAGGACCAGTCCAGGATGCCGCCTTCGCCGCTGGTGTTCCTCCGGATCTCTACGCATTCCACCACTACACCCGGAATTCCGCATCCCCCTACTGGCCTCCAGTTCGCCCGTATCGCACGACCCTCCCCAGTTGAGCCGGGGTCTTTCACGCACGACGCAACGAACCACCTGCGAGCGCTTTACGCCCAATAATTCC
+
FFFFF:FFF::F:FFFFF:F:FFFFFFFFFFFFFFFF:FFFFFFFFFFF:F:F:FFFFFFFF::FFFFFFFFFFFFFFFFFFFFFFFFF:FFFFFF,FFFFFFFFF,,FF:F,FFFFFFFF:FFFFFFF::FFFFF:F,FFFFFFFFFFFF:FFFF,FFF:FFFF:F:FFFFFFF:F:FFFFFFFFFFFFFFFF:FFFFFFFFFF:FFFFFFF:FFFFFFFFFFF:FFFFFFF:F:FFFFFF,FF,FFFF
@A00920:152:HGHKKDRXX:2:2103:26286:36777 2:N:0:AGGAGTGG+TGCTAAGT
GGACTACTGGGGTTTCTAATCCTGTTCGCTCCCCACGCTTTCGCGTCTCAGCGTCAGTACCGTCCCAGATAACAGCCTTCGCCACGGGTGTTCTTCCCGATATCTGCGCATTTCACCGCTACACCGGGAATTCCATTCACCTCTTCCGGACTCTAGCCAGATGGTTTCGGCCGACATCTCGAGGTTGAGCCTCGAGTTTTCACAGCCGACCTACCTGGCCGCCTACACGCGCTTTACGCCCAATAAATCC
+
FFFFFFFF:FFFF,FFFFFFFFFFFFFF,FFFFF,F,FFFFFF,FFFFFFFFFFFFFF:FF,FF,,,FF,FFFFFFFFFFFF,F,,FFFFFFFF:,,,:FF,FFFF,F,FFFFFFFF,FFFFF,F,,,FF:FFF,:,F,F:,F,,F,F,FFFF,FFFF,FF,FFF,FFF:,FFFFFFFFF,FFFFF,FFFFFFFFFFFFFFFF::F,FFFFFF,F,FFFFFFFF,FFF,FFFFFFFFFFFFFF::FFFFF
@A00920:152:HGHKKDRXX:2:2104:6081:1125 2:N:0:AGGAGTGG+TGCTAAGT
GGACTACTGGGGTATCTAATCCTGTTTGCTCCCCACGCTTTCGCACCTCAGCGTCAGTACCGGGCCAGTGAGCCGCCTTCGCCACTGGTGTTCTTGCGAATATCTACGAATTTCACCTCTACACTCGCAGTTCCACTCACCTCTCCCGGACTCAAGTCTTCCAGTATCGAAGGCAGTTCTGGAGTTGAGCTCCAGGATTTCACCCCCGACTTAAAAGACCGCCTACGTGCGCTTTACGCCCAGTAATTCC
+
FFFFFFFFFFFFFFFFFFFFFFFFFFFFFFFFFFFFFFFFFFFFFFFFFFFFFFFFFFFFFFFFFFFFFFFFFFFFFFFFFFFFFFFFFFFFF:FFFFFFFFFFFFFFF::FFFFFFFFFFFFFFFFFFFFFFFFFFFFFFFFFFFFFFFFFFFFFFFFFFFFFFFFFFFFFFFFFFFFFFFFFFFFFFFFFFFFFFFFFFFFFFFFFFFFF,FFFFFFFFFFFFFFF::FF,FFFFFFFFFFF,F:FFF
@A00920:152:HGHKKDRXX:2:2104:8287:1125 2:N:0:AGGAGTGG+TGCTAAGT
GGACTACACGGGTTTCTAATCCCGTTCGCTCCCCACGCTTTCGCTCCTCAGTGTCAGTTCCAGCCCAGAGCGCCGCCTTCGCCACTGGTGTTCCTCCTGATATCTGCGCATTTCACCGCTACACCAGGAATTCCACGCTCCCCTACTGGACTCTAGCCACAGCAGTATCGGGTGGCGTCTCCAGGTTGAGCCTGGAGGTTTCACACCCGACTTACTGAGCCACCTACGAGCTCTTTACGCCCACTAAATC
+
FFFFFFFFFFFFFFFFFFFFFFFFFFFFFFFFFFFFFFFFFFFFFFFFFFFFFFFFFFFF:FFFFFFFFFFFFFFFFFFFFFFFFFFFFF::FFFFFFFFF:FFFFFFFFFFF:FFFFFFFFFFFFFFFFFFFFFFFFFFFFFFFFFFF::FFFFFFF:FFFFFFF,FF:FFF:FFFFFFFFFFFFFF:FFFFFFFFFFFFFFFFFFFFFFFFFFFFFFFFFFFFFFFFFFFFF,FFF:FFFF,FFFFF:
@A00920:152:HGHKKDRXX:2:2104:11541:1251 2:N:0:AGGAGTGG+TGCTAAGT
GGACTACAAGGGTATCTAATCCCGTTCGCTCCCCATGCTTTCGCGTCTGAGCGTCAGGTCAGGGCCAGCAAACCGCCTTCGCCTCTGGTGTTCCTCCGGATCTCTACGCATTTCACCACTCCACCCGGAATTCCGTTTGCCTCTACCTGCCTCTAGTGACCCAGTTTCACACGACCTCTCCCAGTTGAGCCAGGAGCTTTCACGCATGACTTAAGTAACCGCCTACCCGCGCTTTACGCCCAGTAAATCC
+
FFFFFFFFFFFFFFFFFFFFFFFFFFFFFFFFFF,FFFFFFFF:FF:FFFFFFFFFF:FFF:FFF:,FFF:FFFFFFFFFFFF,F:FFFFFFFFFF::FFF:FFFFFFFF:FFFFFFFFF:FFF:FFFFFFFFFFF:FFFFFF:FFFFFFFFFFFFFF:FFFFFFFFFFF:FFFFFFFFFFFFFFF,,FF,FFFFFFFFF:FFF,FFF,::FFFF:,FFF:FF:FF:FFFFFFFFFF,FFFFFFF:FF,F
@A00920:152:HGHKKDRXX:2:2104:29396:1297 2:N:0:AGGAGTGG+TGCTAAGT
GGACTACCAGGGTATCTAATCCTGTTTGCTCCCCACGCTTTCGCGCCTCAGCGTCAGTTACAGACCAAAGAGCCGCCTTCGCCACTGGTGTTCCTCCACATCTCTACGCATTCCACCGCTACACCCGGAATTCCGCCCGCCCCTAGTGAGCTCGAGTCGCCCAGTCCGCACGGCCGACCCGGGGGTGAGCCCCGGGCTTTCACCGCGCGCTTAGGCCACCGCCTACGCGCCCTTTACGCCCAGTGATTCC
+
FFFFFFFFFFFFFFFFFFFFFFFFFFFFFFFFFFFFFFFFFFFFFFFFFFFFFFFFFFFFFFFFFFFFFF:FFFFFFFFFFFFFFFFF:FFF:FFFFFFFFFFFFFFFFFFFFFFFFFFFFFFFFFFFFF,FFFFFFFFFFFFFFFFFFFFFFFFFFFFFFFFFFFFFFFFFFFFFFFFFFFFF,FFFFFFFF:F:FFF:FFFFFFFFFFFFFFFFFFFFFFFFFFFFFFFFFFFFFFFFFFFFFFF:FF
@A00920:152:HGHKKDRXX:2:2104:9462:1376 2:N:0:AGGAGTGG+TGCTAAGT
GGACTACAAGGGTATCTAATCCCGTTCGCTCCCCATGCTTTCGCATCTCAGCGTCAGGTCAGGCCCAGCGTGTCGCCTTCGCCACTGGTGTTCCTCCGGATCTCTACGCATTTCACCACTACACCCGGAATTCCACACGCCTCTACCTACCTCTAGTCGCGCAGTTCGATTGCGTCCTCGCCCGGTTGAGCCGGGCGCTTTCACGCCTCACTTGCACGACCGCCTACACGCGCTTTACACCCAGGAAATC
+
FFFFFFFFFFFFFFFFFFFFFFFFFFFFF:FFFFFFFFFFFFFFFFFFFFFFF:FFFFFFFFFFFFFFFFFFFFFFFFFFFFFFFFFFFFFFFFFFFFFFFFFFFFFFF:FFFFFFFFFFFFFFFFFFFFFFFFFFFFFFFFFF,FFFFFFFFF:FFFFFFFFF:FFFFFFFFFFFFFFFFFFFF:FFFFFFFFFFFF,FFFFFFFFFFFFFFFFFFFFFFFFFFFFFFFFFF:,F,FFFFFFF,F,,FF
@A00920:152:HGHKKDRXX:2:2104:22752:1438 2:N:0:AGGAGTGG+TGCTAAGT
GGACTACCGGGGTTTCTAATCCTGTTTGCTCCCCACGCTGTCGCGCCTCAGCGTCAGCAACGGCCCAGCAGACCGCCTTCGCCACTGGTGTTCTTCCCGATCTCTACGCATTCCACCGCTACACCGGGAATTCCATCTGCCTCTACCGTGCTCCAGCCCGACAGTTTAGAAGGCAGCCTTGCGGTTGAGCCGCAAGATTTCACCCCCTACTTATCGGGCCGCCTACGCGCCCTGTACGCCCAGTGATTCC
+
FFFFFFF:FFFFFFFFFFFFFF:FFFFFFFFFFFF,FF,FFFF,FFFF:FFFFFFFFFFFF:FFFFFFFFFF:,FFFFFFFFFFFFFFFFFFFFFFFFFF:FFFFFFFFF,FFFFF:FF:FFFF,F:F:FFFFFFFFFFFFFFF:FFFFFFFFFFFFFFF,:FFFFFFFFFFFFF,FFFFF,:FFF:FFFFFFFF:FF:F:FFF,FFFFFFF,FFF,:F:FFFFFFFFFFFF,,F,FF:FF:FFFF:F:F
@A00920:152:HGHKKDRXX:2:2104:10276:1720 2:N:0:AGGAGTGG+TGCTAAGT
GGACTACCAGGGTATCTAATCCTGTTCGCTCCCCACGCTTTCGCTCCTCAGCGTCAGTGCCAGCCCAGAGCGCCGCCTTCGCCGCTGGTGTTCCTCCTGATATCTGCGCATTTCACCGCTACACCAGGAATTCCACGCTCCCCTACTGGACTCTAGTCACGGCAGTATCGGGTGGCGTCTCCAGGTTGAGCCTGGAGGTTTCACACCCGACTTACCGAACCGCCTACGAGCTCTTTACGCCCAATGAATC
+
FFFFFFFFFFFF,FFFFFFFFFFFFFFFFFFFFF:FFFFFFFFFFFFFF,FFFFFFFFFFFFFFFFFFFFFFFFFFFFFFFFFFFFFFFFFFFFFFFFFFF,FFFFFFFFFFFFFFFFFFFFFF:FFFFFFFFFFFFF:FFFFFFFFFFFFFFFFFFFFFFFFFFFFFFFFFFFFFFFFFFFFFFFFFFFF:FFFFFFFFFFFFFFFFFFF:FFF:FFFF:FFFFFFFFFFFFFFFFFFFF:F,FFF:F:
@A00920:152:HGHKKDRXX:2:2104:14796:2159 2:N:0:AGGAGTGG+TGCTAAGT
GGACTACTGGGGTATCTAATCCTGTTCGCTCCCCACGCTTTCGCGTCTCAGCGTCAGTACCGTCCCAGAGAGCTGCTTTCGCCATAGGTGTTCTTCCTGATATCTGCGCATTTCACCGCTACACCAGGAATTCCACTCTCCTCTTCCGGACTCTAGCCGACTGGTTTCCGGCGACATCTCGAGGTTGAGCCTCGAGTTTTCACACCAGACCTAGCCGGCCGCCTACACGCGCTTTACGCCCAATAAATCC
+
FFFFFFFF,FF:F:FFFFF:FFFF:F:FFFFFFFFFFFFF,FFFFF:FFFFFF,FFF,FFFFFFFFFFFF:FFFFFFFFFFFF:FFFFF,FFFFFFFFF:FFFF:FFFFFFFF:FFFFFFFFFF:FFF:FFFFFFFFFFFFFFFFFFFFFF:FF:FFFFFFFFF:FFF:FFFFFFFFFFFFFFFFFFFFFFFFFFFF,FFFFFFFF,F,FF,FFFF:FFFFFF:F,FFFF,FFFFF::,FFFF,F,FFFF
@A00920:152:HGHKKDRXX:2:2104:25898:2315 2:N:0:AGGAGTGG+TGCTAAGT
GGACTACCGGGGTTTCTAATCCTGTTTGCTCCCCACGCTTTCGTTCATGAGCGTCAGTATTGGCCCAGAATGCTGCCTTCGCCATCGGTGTTCCTCCACATCTCTACGCATTTCACCGCTACACGTGGAATTCCACCTACCTCTGCCATACTCCAGCACCGTAGTTTCGAGCGCAATTCCCAGGTTAAGCCCGGGGCTTTCACACACGACTTGCGACGCCGCCTGCGCACACTTTACGCCCAGTAATTCC
+
FFFF:FFFFFFFF,FFFFFFFF,FFFFF::FF,FF:FFFFFFFF:FFFFFF:FFFF,FFFFFFFFFFFFF,FF:FFF:FFFFFFFFFFF,FF:FFFFF:FF:FFFFFFF,FFFFFFFFF:FFFFFFFFF,F,FFFF,F::FFFFFFFF,FFFFFFFF:FF,FFFFFFF,:FFFFFFF:FF,FFFFFFFFFF,FFFFFF,FFFF,,,FFF:FF::F::FFFF:F,F:FF,F,FFFFFFF,FF,FFF:FFFF
@A00920:152:HGHKKDRXX:2:2104:28727:2801 2:N:0:AGGAGTGG+TGCTAAGT
GGACTACACGGGTATCTAATCCTGTTTGCTCCCCACGCTTTCGCACCTCAGCGTCAACATCAGTCCAGAGAGTCGCCTTCGCCACTGGTGTTCTTCCGAATATCTACGAATTTCACCTCTACACTCGGAATTCCACTTACCTCTCCTATGTTCAAGCGTTGCAGTCTTTAAGGCAATTCCAGGGTTGAGCTCTGGGCTTTCACCTCTAACTTACAAAGCCGCCTACGCGCGCTTTACGCCCAGTAATTCC
+
FFFFFFFF,FFFF:FFFFFFFFFFFFFFFFFFFFFFFFFFFFFFFFFFFFFFFFFF,:F,,,FFFFFF,,FF:FFFFFFFFFFFFFFFFFFFF,,FFFFFFFFFFFFFFFFFFFFFFFFFFFFFFFFF,FFFFFFFF,,FFFFFFF,,F,,FFFFFF:,FFFFFFF::,FFFFFF,FFFFFFFFF:FFFF,FFFFFFFFFFFFF,F,FFFF::FFFF:FFFFFF,FFFFFFFFFFFFFFF,FF:FFFFFF
@A00920:152:HGHKKDRXX:2:2104:2474:3208 2:N:0:AGGAGTGG+TGCTAAGT
GGACTACTAGGGTTTCTAATCCTGTTTGCTCCCCACGCTTTCGCACCTCAGCGTCAGTACCGGGCCAGTGAGCCGCCTTCGCCACTGGTGTTCTTCCGAATATCTACGAATTTCACCTCTACACTCGGAGTTCCACTCACCTCTCCCGGACTCGAAGATTGCCAGTATCAAAGGCAGTTCCGAGGTTGAGCCTCGGGATTTCACCCCTGACTTAACAATCCGCCTACGTGCGCTTTACGCCCAGTGATTC
+
FFFFFFFFFFFFFFFFFFFFFFFFFF:FFFFFFFFFFFFFFFFFFFFFFFFFFFFFFFFFFFFFFFFF,FF:FFFFFFFFFFFFFFFFFFFFFFFFFFFFFFFFFFFFFFFFFFFFFFFFFFFFFFFFF::FFFFFFFFFFFFFFFFFFFFFFFFFFF::FFFFFF:FFFFFFFFFF:FFFFFFF:FFFFFFFFFFFFFFFF:FFFFF:FFFFFFFF,FFFFF:F:FFFFFFFFFFFFFFFFFFFFFFFF
@A00920:152:HGHKKDRXX:2:2104:32325:3521 2:N:0:AGGAGTGG+TGCTAAGT
GGACTACAGGGGTTTCTAATCCTGTTTGATCCCCACGCTTTCGTGCCTCAGAGTCAATATTCGCGTAGTGAGCTGCCTTCGCAATTGGTGTTCTATGTCATCTCTAAGCATTTCACCGCTACATGACATGTTCCGCTCACCTCCACGGTATTCAAGACAGATAGTATCAACGGCAGTTTCCGGGTTAAGCCCGGAGATTTCACCACTGACTTACCTGCCCTCCTACGCACCCTTTAAACCCAGTGAATCC
+
FFFFFFF:FFFFFFFFFFFFFFFFFFFF:FFFFFFFFFFFFF:FFFFFFFFFFFFFFFFFFFF:FFFFFFFF:FFFFFF,FFFFFFFFFFFFFFFFFFFFF:F:FFFF:FFFFFFFFFFFFF:FFFFFFFFFFF:FF:FFFFFF:FF:FFFFFFFFFFFFFFFFFFFFFFFFFFFFFFF::FFFFFF:FFFFFFFFFFFFFFFFFFFF,:FFF:FFFF,FFFFFFFFF,F:FFFFFF:F:F:FFFF,FFF
@A00920:152:HGHKKDRXX:2:2104:12825:3756 2:N:0:AGGAGTGG+TGCTAAGT
GGACTACACGGGTATCTAATCCTGTTTGCTCCCCACGCTGTCGCGCCTCAGCGTCAGCCACTGCCCAGCAGGCCGCCTTCGCCACCGGTGTTCTTCCGGATCTCTACGCATTCCACCGCTACACCCGGAATTCCACCTGCCTCTACAGTGCTCAAGTGAAGCAGTTCGCACGGCCGATCCGGGGTTGAGCCCCGGACTTTCACCACACGCTTACCCCACCGCCTACGCGCCCTTTACGCCCAGTGATTCC
+
FFFF:FFFFF::,:,F:,FF,F,:F::::F:FF:FFFFF:,F:FFF:::F:F::FFF:F:,::F::FFFFFFFFFFFFF::F::FF:FFFFFFF,:F::,FFFFFFFFFFFFFFFFFF:F,FFFFFFFFF,FFFFFFFFF:FFFF:FF:FF:FFFFFF,F:FFF:FFFFF:F:F:FFFFFFFFFFFF,:FFF:FFFFFFFF:FFFFFF:FFFFFFF:F:F:FFF,FFF:FFFFFFFF:F,:FF:FFFFFF
@A00920:152:HGHKKDRXX:2:2104:27697:6527 2:N:0:AGGAGTGG+TGCTAAGT
GGACTACAGGGGTATCTAATCCTGTTTGCTCCCCACGCTTTCGCACCTCAGCGTCAGTATTGAACCAGGAGGCCGCCTTCGCCACCGGTATTCCTCCACATATCTACGCATTTCACCGCTACACCAGGAATTCCGCTTACCTCTCCCATACTCCAGCATCCCAGTTTCCGACGCACCCTCCCGGTTGAGCCGGGAGATTTCACACCAGACTTGGACCACCGCCTACGCACTCTTTACGCCCAGTAACTCC
+
FFFFFFFFFFFFFFFFFFFFFFFFFFFFFFFFFFFFFFFFFFFFFFF:FFFFFFFFF:,FFFFFFFFFFFFFFFFFFFFFFFF:FFFFFFFFFFFFFFFFFFFFF,FFFFFFFFFFFFFFFFFFFFFFFFFFFFFFFFFFFFFFFFFFFFFFFFFFFFFFFFFFFFFFFFFFFF:FFFFFFFFFFF::FFFFFFFFFFFFFFF,FFFFFFFFFFF,FFFFFFFF:FFFFFF:FFFFFFFFFFFFFFFFF,
@A00920:152:HGHKKDRXX:2:2104:29948:6793 2:N:0:AGGAGTGG+TGCTAAGT
GGACTACAGGGGTATCTAATCCTGTTTGCTCCCCACGCTTTCGCACCTCAGCGTCAATACCAGTCCAGTGAGCCGCCTTCGCCACTGGTGTTCTTCCGAATATCTACGAATTTCACCTCTACACTCGGAATTCCACTCACCTCTCCCGGATTCAAGCGATGCAGTCTTAAAGGCAGTTCCGGGGTTGAGCCCCGGGCTTTCACCTCTAACTTACAAAGCCGCCTACGCGCGCTTTACGCCCAGTAATTCC
+
FFFFFFFFFFFFFFFFFFFFFFFFFFFFFFFFFFFFFFFFFFFF:FFFFFFFFFFFFFFFFFFFFFFFFFFFFFFFFFFFFFFFFFFFFFFFFFFFFFFFFFFFFFFFFFFFFFFFFFFFFFFFFFFFFFFFFFFFFFFFFFFFFFFFFFFFFF:FFFFFFFFFFFF,FFFFFFFFFFFFFFFFFFFFFFFFFFFFFFFFFFFFFFFFFF:FF:,FF:FFFFFF:FFFFFFFFF:FFFFFFF:F:FFFFF
@A00920:152:HGHKKDRXX:2:2104:30843:7091 2:N:0:AGGAGTGG+TGCTAAGT
GGACTACTAGGGTTTCTAATCCTGTTTGCTCCCCACGCTTTCGTGCCTGAGCGTCAGTGTTATCCCAGGGGGCTGCCTTCGCCATCGGTATTCCTCCACATATCTACGCATTTCACTGCTACACGTGGAATTCTACCCCCCTCTGACACACTCTAGCCGTGCAGTCACAAGAGCAGTTCCCAGGTTAAGCCCGGGGATTTCACAGCTGTCTTGCACAACCGCCTGCGCACGCTTTACGCCCAGTAATTCC
+
FFFFFFFFFFFFFFFFFFFFFFFFFFFFFFFFFFFFFFFFFFFFFFFFFFFFFFFFFFFFFFFFFFFFFFFFFFFFFF:FFFFFFFFFFFFFFFFFFFFF,FFFFFFFFFFFFFFFFFF:FFFFFFFFF:FFFFFFFFFFFFFFFF:FFFFFFF:FFFFFFFFFFFFFF::,FF,F:FFFFFFFFFF:FFFFFFFFFFFFFFF::FFFFF:F,F:FFF:FF:FFF:FFFFFFFFF:FFFFF,FF,,FF:F
@A00920:152:HGHKKDRXX:2:2104:31349:7404 2:N:0:AGGAGTGG+TGCTAAGT
GGACTACTGGGGTATCTAATCCCGTTCGCTCCCCTAGCTTTCGTGTTTGAGCGTCAGGTACAGCCCAGGTGGCCGCCTTCGCCACTGGTGTTCCTCCGGATATCTGCGCATTTCACCACTACACCCGGAATTCCACAACCCTCTGCTGCCCTCAAGCCCAGCAGTTTCGGACAACCCCTCCGGGTTTAGCCAAGAGATTTCATGCCCGAATTGAACAGCCGCCTGCCCGCGCTTTACGCCCAGTAAATCC
+
FFFFFFFFFFFFFFFFFFFFFFFFFFFFFFFFFFF,FFFFFF::,FFFFFFFFFFFFF,FFFFF:FFF,FFFFFFFFFFFFFFFF,FFFFFFFFFF:FFFFFFFF,FFFFFF:FFFFFFFFFFFF:F:FFFFFFF:,,,FF,FFFFFFFFFF:FF:F,F:FFF,,FFFFF:,FFFF,F,FFF,F:F,F,,F,,,:F:,FFFF,,:FF:,,,,,:FFF::FF:F,F:FF,F,F,FFF,,FFF,::F:F,FF
@A00920:152:HGHKKDRXX:2:2104:27507:7670 2:N:0:AGGAGTGG+TGCTAAGT
GGACTACTGGGGTATCTAATCCTATTTGCTCCCCACGCTTTCGTGCTTCAGTGTCAGAATCCAGACCAGACGGCCGCCTTCGCCACCGGTGTTCTTCCATATATCTACGCTTTTTACCGCTACACATGGAGTTCCGCCGACCTCTTCTGGTCTCTAGCTGATCAGTTTCCAGAGCCAGTACGGGTTGAGCCCCTACCTTTTACTCCAGACTTGATCTGCCACCTACGCACCCTTTACGCCCAATCATTCC
+
:F,F:FF:,FFFF,FFFFFFFFFFF:FFFFFFFF:FFFFFFFFFFF:FF:FFF:FFF:FFF,F,FF:FFFFF:FFFFFFFFFFF::FFFFFFF,:FF:F,,FFFF:FFFF,F,:FFF:F::FF:FF:FF:FF:FF,:FF,FF:F,F:F:,FFF:FF,FF,FFFFFF::::FFFFFF,,FFFFFF:,F,FFFF,FFF,,FF,FF:FFF,FFFF,FFF,F:FFF:FFFFF,FFFFFFF,FFFFF,,F,F:FF
@A00920:152:HGHKKDRXX:2:2104:30355:8500 2:N:0:AGGAGTGG+TGCTAAGT
GGACTACCCGGGTTTCTAATCCTGTTTGCTCCCCACGCTTTCGCACCTGAGCGTCAGTAGACGTCCAGGGGGCCGCCTTCGCCACCGGTGTTCCTCCCGATCTCTACGCATTTCACCGCTACACCTGGAATTCTACACCCCTCTACAAGACTCTAGCCTGCCAGTTTCGAATGCAGTTCCCAGGTTGAGCCCGGGGATTTCACATCCGACTTGACAGACCGCCTCCGGGCGCTTTACGCCCAGTAATTCC
+
FF:FFFFFFFFFFFFFFFFFFFFFFFFFFFFFFFF:FFFFFFFFFFFF,FFFFFFFF,,,:,F,FFFF:F,FFFFF,FFFFFFFFFFFF,FFFF:FF,:FF,FFFFFF,FFFFFFFF,FFFFFF,FFF,FFFF,FF,FFFFFFFFFF,F,FFF,FF:FFF:,FFFFFFFFF,F:FFFFFFFFFFFF::FFFF,F:FF,FFFFF:FFFFFF,,FFFFFFF:FFFF,FF,FF:FFFFFF,FFFFFF,FFF:F
@A00920:152:HGHKKDRXX:2:2104:5620:8938 2:N:0:AGGAGTGG+TGCTAAGT
GGACTACTGGGGTTTCTAATCCCGTTCGCTCCCCATGCTTTCGCATCTCAGCGTCAGTTCAGGACCAGCGTGTCGCCTTCGCCACTGGTGTTCCTCCGGATCTCTACGCATTTCACCACTACACCCGGAATTCCACACGCCTCTACCTAACTCTAGACGAGCAGTTAGATTGCGACCTCGCCCGTTTGAGCCGGGCGCTTGCACGCCTCAATTGCACGACCGCCTCCACGCGCTTTACACCCATAAATAC
+
FFFFFFFFFFFFFFFFFFFFFFFFFF,FFFFFFFF,FFFFFFF,F,FFFFFFFFFFF,,F:,:,FFFF:,:F:FFFFF:FFFFFF,FFF:FFFFFFFFFFF,FFFFFF,FFFFFFFF:F:FFFF:FFFF,FFFFFF,F,FFFFFFFFFF,:FFFFF,,:,FFFFF:,FF,:FF,,F,FFFF:FF,F:,,:FF,FFFF,FF,FFF,F:FF:,FFF,FFFFFF,F,:,,FFFFFFFF,:,:FF:,,,FF,FF
@A00920:152:HGHKKDRXX:2:2104:9833:9064 2:N:0:AGGAGTGG+TGCTAAGT
GGACTACTAGGGTTTCTAATCCCGTTCGCTCCCCATGCTTTCGCCTCTCAGCGTCAGGTCAGGCCCAGCGTGTCGCCTTCGCCACTGGTGTTCCTCCGGATCTCTACGCATTTCACCACTCCACCCGGAATTCCGCCTACCTCTACTGCCCTCCAGTCCATCAGTTTGGAATGGCCTCGCTCAGTTTAGCTGTGCGCTTTCACATCCCACTTGACAGACCGCCTGCCCGCGCTTTACGCCCAGTAACTCC
+
FFFFFFF::FFFFFFFFFFFFFFFFFFFFFFFFFFFFFFFFFFFFFFFFFFFFFFFFFFFFFFFFFFFFFF:FFFFFFFFFFFFFFFFFFFFFFFFFFFFFFFFFFFFFFFFFFF:F:FFFFFFFFFFFFFFFFFFFFFFFF:FFFFFFFFFFFFFFF:FFFFFFFFFFF,FFFFFFFFFFFFFFFF::,F::FFFFF:FFFFFFF:F,FFF:FF:FFF:FFFFFFFFFFFFFFF:FFFFFFFFFF:FFF
@A00920:152:HGHKKDRXX:2:2104:30987:9752 2:N:0:AGGAGTGG+TGCTAAGT
GGACTACTAGGGTTTCTAATCCTGTTTGCTCCCCACGCTTTCGCACCTCAGTGTCAGTATCAGTCCAGGTGGTCGCCTTCGCCACTGGTGTTCCGTCCTATATCTGCGCATTTCACCGCTACACAGGAAAGTCCACCACCCTCTACCGTCCTCTCGCTCGCCAGGTTTGGGTGGAGTTGCCAGGTTGAGCCCGGGGCTTGCACGTCCACGTGAACTCTCGCCCTCCGCGCGGTTTACGCCCCGGGGTTCG
+
FF:FFFFFFFFFFFFFF:FFFFFFFFFFFFFFFFFFFFFFFFFFFFFFFFFFFFF,FFFFFFFFF,,FFFFFFFF:F:F,FF:F:F:::,F,,F,F,FF,:,,,:,FF:,:,,F,FFFFF,F,,,FF:,::::,,,:,F:F,FF:,,FF:,,,F,F,,FFF,,F:,,FFF,,:,,FFF,,,:FF,,F,F,,FFFFF,,,,,F,,:,,,,,,F,,,,F,,,F,,,,,FF,::,F,,,,F,,,,FF,,,,,,
@A00920:152:HGHKKDRXX:2:2104:5846:10426 2:N:0:AGGAGTGG+TGCTAAGT
GGACTACTCGGGTATCTAAACCTGTTTGCTCCTCACGCTTTCGCGCCTCAGCGTCAGAAATGGACCAGCTCGCCGCCTTCGCCACCGGTGTTCTTCCCAATATCTACGAATTTCACCTCTACACTGGGAATTCCACGAGCCTCTTCCATCCTCTAGCACAACCGTCTCAAGCGCAGCCCCCAGGTTAAGCCCGGGAATTTCACTCCTGACTGATCGCGCCGCCTACGCGCCCTTTACGCCCAGTCATTCC
+
F,:F,F,FFFF,FF:FFFF,F:F,F::,:FFF,FFF::FFFF:FF:FFFF::FFFF,FFF:,:F,FFFFF:FF:FFF:F,:F,F:F,F:,FFF::,F:FFFFFFFFF,FF,F:FFF,,FFFFFF::,:FFFFFFF,F:,:FF:FFF,FFF,FF:FFFFF:F,,,,F,FFFF,,,F:,,FFF:,,,:FFF,,:FF,:FFFF,FF,:FF,F,F,,F,FF,,F,FFF:FFFFF,F,FF,FFFF,FFF,FFFFF
@A00920:152:HGHKKDRXX:2:2104:24532:11036 2:N:0:AGGAGTGG+TGCTAAGT
GGACTACAGGGGTATCTAATCCTGTTTGCTCCCCACGCTGTCGCGCCTCAGCGTCAGCAACGGCCCAGCAGACCGCCTTCGCCACTGGTGTTCTTCCCGATCTCTACGCATTTCACCACTACACCCGGAATTCCACACGCCTCTACCTGCCTCTAGCCCCGCAGTTCGGTCACGTCCTCGCCCGGTTGAGCCGGGCGCTTTCACGCGCCACTTGCAGGACCGCCTACACGCGCTTTACACCCAGTAAATC
+
FFFFFFF:FFFFFFFFFFFFFFFF:FFFF:FFFFFFFFFFFFFFFF:FFFFFFFFFFFF:FFFFFFFFFFFFFFFFF:FFFFFFFFFFFFFFFFFFFFFF:FF:FFFFFFFF,FFFFF:F:FFFFFFFFFFFFFFFFFFFF,FF:FFFFFFFF:FFFFFFFFFFFFFFFFFFF,FFFFFFFFFF,F:FFFFFFFFFFFF:FF:FF,FFFFF:FFFFFFFF,FFFF:FFFF:FFFFFFF:FFFFF,F,F:F
@A00920:152:HGHKKDRXX:2:2104:2754:12399 2:N:0:AGGAGTGG+TGCTAAGT
GGACTACTCGGGTATCTAATCCTGTTTGCTCCCCACGCTGTCGCGCCTCAGCGTCAGCCACAGACCAGCAGGCCGCCTTCGCCACCGGTGTTCTTCCGGATCTCTACGCATTCCACCGCTACACCCGGAATTCCACCTCCCTCTACCATGCTCTAGCACGGCAGTTCGCACGGCCGACCCGGAGTTGAGCCCCGGGCTTTCACAGCACGCTTGCCTTGCCACCTACGCGCCCTTTACGCCCAGTGATTCC
+
FFFF:FFF,FFFFFFF:FFFFFFFF:FFFFFFFFFFFFF:FFFFF,::FFFFFFFFF::FF,,,FF,F:FFFFFFFFFFFFFFFF:FFFFFFFFFFF:FFF:FFFFFFFFFF,FFFFFFFFFFFFFFFFFFFFFFFF,:FFFFFF,:,F,FFF,FFFF:F:FFFFFFF,,F,F,FFFF:F:,FFFFFFFFFF:FFF,FFFFFF,::,FFFFF,FF,::FFFFFFFF:::FFF:F:FFFFFFF,F:F:FFF
@A00920:152:HGHKKDRXX:2:2104:27498:12665 2:N:0:AGGAGTGG+TGCTAAGT
GGACTACTCGGGTATCTAATCCCGTTCGCTCCCCACGCTGTCGCGTCTCAGCGTCAATCAACGTCCAGGACGCCCCTTTCGGCGCTGGTGTTCCTCCGGATCTCTGCACATTTCACCGCTACACCCGGAATTCCGCGTCCCTCTCCGACATTCCAGCCGAGCAGTCTCACCCGCACACCCCTGGTTGAGCCACGGGCTTTCACCCGCCACTTACCCGACCGCCTCCACGCGCTTTACGCCCAGTAACTCC
+
FFFFFFF:,FFFF,FFFFFFF:FFFFFF:F:FFF:,FFF:FFFFF:FFFFFFFFFFFFF::FF:FFFFFFFFFFFF:FFFF:FFF:FFFFFFFFFFF,FFF:FFFFFFFFFFFFFFFFFFFFFFFFFFFFFFFF:FFFFFFFFF,FFFFFFFFFFFFF,FFFFFF,F,F,F,F,,:,FFFFFFF:FFFFFFF,FFFFFFFFF:,F,:FFFFFFFF:FFFFFFFF,F:FFF:FFFFFFFFFFF:FFFF:FF
@A00920:152:HGHKKDRXX:2:2104:18186:12696 2:N:0:AGGAGTGG+TGCTAAGT
GGACTACTAGGGTTTCTAATCCTGTTCGCTCCCCACGCTTTCGCGTCTCAGCGTCAGTACCGTCCCAGAGAGCTGCCTTCGCCATTGGTGTTCTTCCTGATATCTGCGCATTTCACCGCTACACCAGGAATTCCACTCTCCTCTTCCGGACTCTAGCCAGACGGTTTCTGTCGACGTCTGGAGGTTAAGCCTCCAGTTTTCACAACAGACCTGCCTGGCCGCCTACACGCTCTTTACGCCCCGGAAATCC
+
F:FF:F:FF:::FF:FFFF,F:FFFFFFF:FF:FFFF::F::F:FF,FFFF,:,FF:FFFFF:FFF:FFFFFFF,,F:F,F,,:FF:,F:FFF::,FFFF:FF:FF:FFF:,F,FF:,F:F,FFFFFF,FFFF,FFFFFFFF:FFFFFFFFFFFFFFF,FFFFF,FFFFFFFF:FFFFFFFFFFFFF,FFFFFFFFF:FFFF:FFF,FFFFFFFFF:FFFFFFF,FFFFFFFFF,FFFFFF,F,F,FFFF
@A00920:152:HGHKKDRXX:2:2104:8910:16924 2:N:0:AGGAGTGG+TGCTAAGT
GGACTACAGGGTATCTAATCCTGTTTGATCCCCACGCTTTCGCACATCAGCGTCAGTTACAGACCAGAAAGTCGCCTTCGCCACTGGTGTTCCTCCATATCTCTGCGCATTTCCCCGCTACACATGGAATTCCACTTTCCTCTTCTGCACTCAAGTTTTCCAGTTTCCAATGACCCTCCACGGGTGAGCCGTGGGCGTTCACATCAGACTTAAAGAAGCGCCTGCGCGCGCTTTACGCCCAATAAGTCCG
+
FFFF:FFFFFFFFFF:FFF:FF:FFFFF:FFF,FFF:FFFFFF:FFF,F,FFFFFFFFFFF:FF,FFFF:FFFFFF,F:FFFFFFFFF:FFFFF:FFFFF:FF,FFFFF:FFF,FFFFFFFFF:F:FF::::F:F,FFFF:FFFFFFFFFF:F::FF:F,FFFFFF,,:FFF,FFFF:FFFF:,F:FFFFFFF,FF,FFFFFFFFF:FFFFFFF:FF:FFFFF,,:FF:FF,F::,FFFFFF:FF,FFFF
@A00920:152:HGHKKDRXX:2:2104:30364:17033 2:N:0:AGGAGTGG+TGCTAAGT
GGACTACACGGGTTTCTAATCCTGTTTGCTCCCCACGCTTTCGCTCCTCAGCGTCAGTACTGGCCCAGGATCCCGCCTTCGCCACCGGTGTTCCTCCTGATATCTGCGCATTCCACCTCTACACCAGGAATTCCGCCACCCTCTCCAGTACTCAAGGTCCGCAGTTTCAGATGCAGTTCCTGGGTTGAGCCCGGGGATTTCACATCTGACTTGCGGTCCCGCCTACACGCGCTTTACGCCCAGTAATTCC
+
FFFFFFFFFFFFFFFFFFFFFFFFFFFFFFFFFFFFFFFFFFFFFFFFFFFFFFFFFFFFFFFFFFFFFFFFFFFFFFFFFFF:FFFFFFFFFFFFFFF:FFFFFFFFFFFFFFFFFFFFFFFFFFFFFFFFFFFFFFFFFFFFFFFFFFFFFFFFFFFFFFFFFFFFFF:FFFFFFFFFFFFFFFF:FFFFFFFFFFFFF,FFFFFFFFFFFFFF:FFFFFFF:FFFFFFFFF:FFFFFFFFFFFFFFF
@A00920:152:HGHKKDRXX:2:2104:15591:17597 2:N:0:AGGAGTGG+TGCTAAGT
GGACTACAAGGGTATCTAATCCTGTTCGCTCCCCACGCTTTCGCGCCTCAGCGTCAGTATGGTGCCAGGTGGCTGCCTTCGCCATTGACGTTCCTTCCGATCTCTACGCATTTCACCGCTACACCGGAAATTCCGCCACCCTCTCACCTACTCCAGTCATGGCGTTTGCGATGCTCTTCCCAGGTTAAGCCCGGGGCTTTCACACCACACTCTCATGACCGCCTACGCGCCCTTTACGCCCAGTAATTCC
+
FF:FFFFFFFFFFFFFFFFFFFFFFFFFFFFFFFFFFFFFFFFFFFFFFFFFFFFFFFFFFFFFFFFFFFFFFFFFFFFFFFFFFFFFFFFFFFFFFFFFFFFFFFFFF:FFFF,FFFFFFFFFFFFFFFFFFFFFFFFFFFFFFFFFFFFFFFFFFFFFFFFFFFFFFFFFFFFFFFFFFFFFFFFFFFFFFFFFFFFFFFFF,F:FFFFFFFFFFF:FFFFFFFFFF:FFFFFFF:FFF:FFF:FFFF
@A00920:152:HGHKKDRXX:2:2104:15203:17801 2:N:0:AGGAGTGG+TGCTAAGT
GGACTACTAGGGTATCTAATCCTGTTTGCTCCCCACGCTTTCGAGTCTCAGCGTCAGTATCTGTCCAGTTGGCCGCCTTCGCCACCGGTGTTCCTCTCGATATCTACGAATTTCACCTCTACACCGAGAATTCCACCCACCTCTCCAGTACTCTAGCCTGCCAGTTTCGAGTGCACTTCCCGGGTTGAGCCCGGGGCTTTCACACCCGACTTAGCAGACCGCCTACACTCGCTTTACGCCCAGTAATTCC
+
FFFFFFFFFFFFFFFFFFFFFFFF:FFFFFFFFFFFFFFFFFFFF:FFFFFFFFFFF:FFFFFFFFFFFFFFFFFFFFFFFFFFFFFFFFFFFFFFFFFFFFFFF,FFFF:FFFFFF:FFFFFFFFFF,,:FFFF,F,F:F,FFFFFFF,FF:FFFFFFFFF,FF,FFFFFFFFFFF:FFFFFF,,FFF:FFFFFFF::,FFFF,FFF,F::FFFFFF:FFF:F,FFFFFFF:FFFFFF:F,FFF:FF:F
@A00920:152:HGHKKDRXX:2:2104:16089:18771 2:N:0:AGGAGTGG+TGCTAAGT
GGACTACTAGGGTTTCTAATCCTGTTTGCTCCCCACGCTGTCGCGCCTCAGCGTCAGCCACTGCCCAGCAGGCCGCCTTCGCCTCTGGTGTTCTTCCGGATCTCTACGCATTCCACCGCTACACCCGGAATTCCACCTGCCTCTACAGTGCTCCAGCTCAGCAGTTCGCACGGCAGATCCGGGGTTGAGCCCCGGACTTTCACCACACGCTTACCAAGCCACCTACGCGCCCTTTACGCCCAGTGATTCC
+
FF:FFFFFFFFFFFFFFFF,FF:FFFFFFFFFFFFFFFFFFFFFFFFFFF:FFFFFFFFFFFFFFFFFFFFFFFFFFFFFFF:FFFFFFFFFFFFFFFFFFFFFFFFFFF:FFFFFFFFFFF:FFFFFFFFF:FFFFFFFFFFFFFFFFFFFFF::FFFFFF:FFFFFFFFFFFFFFFFFFFFFFFFFFFFFFFFFFF:FF,FFFFFFFFFF,FFFFFFF:FFFFFFFFFFFF,FF:F:FFFFFFF:F:F
@A00920:152:HGHKKDRXX:2:2104:26621:18912 2:N:0:AGGAGTGG+TGCTAAGT
GGACTACACGGGTATCTAATCCTGTTCGCTCCCCACGCTTTCGCTCCTCAGCGTCAGTACCGGCCCAGAGTGCCGCCTTCGCCACCGGTGTTCCTCCTGATATCTGCGCATTTCACCGCTACACCCGGAATTCCGCACTCCCCTACCGGACTCGAGTCATGGCAGTATCGAGTGGCGTCTCCGAGTTGAGCCCGGAGTTTTCACACCCGACTTGCCAAACCGCCTACGAGCTCTTTACGCCCAATAAATC
+
FFFFFFF,:FFFFFFFFFFFFFFFFFFFFFFFFFFFFFFFFFFFFFFFFFFFFFF:FFFFFFFFFFFFFFFF:FFFFFFF:FF,FFFFFFFFFFFFFFFFFFFFFFFFFF:F:FFFFFF:FF:FF,FFF:FFFFFFF:FFFFFFFFFFFFFFFFFFFFFFFFFFFFFFF:FFFFFFFFFFFFFFFFFFFFFF,FFFFF,FFFFFF:FFFFFFFFFFFFF:FFFFFFFFFFFFF,FFFFFFFFFFFFFFF:
@A00920:152:HGHKKDRXX:2:2104:15049:19664 2:N:0:AGGAGTGG+TGCTAAGT
GGACTACAAGGGTTTCTAATCCCGTTCGCTCCCCATGCTTTCGCATCTCAGCGTCAGGTCAGGCCCAGCGTGTCGCCTTCGCCACTGGTATTCCTCCGGATATCTACGCATTTCACCACTACACCCGGAATTCTACTTGCCTCTGTCTGACTCCAGTTCCACAGTATCGCACGACCTCTCCCGGTTAAGCCAGGGAGCTTTCACGCACGACTTATGGAACCGCCTACACGCGCTTTACGCCCAGTAAATC
+
FFFFFFFFFFFFFFFFF:FFFFFFFFFFFFFFFFFFFF:,FFFFFFFFFFFFFFFF:FFFFFFFFFFFFFFFFFF:FFFFF:F:FFFFF,FFFFFFFFFFFFFFFFFFFFFFFFFFFFFFFF,:FFFFFFFFF:FF:FF,FFFF:FFFFF:FFFFFFFFFF:FFFFFFFFFFF:FF:FF:,:FFFFFFFFFFF,FFFF,FFFFFF:,FFFFFF,FFFF:FFFFFFFF::FFFF,FFFFFFFFFF,F,,FF
@A00920:152:HGHKKDRXX:2:2104:8585:20118 2:N:0:AGGAGTGG+TGCTAAGT
GGACTACTCGGGTTTCTAATCCTGTTTGCTCCCCACGCTTTCGCACCTCAGCGTCAGTACCGGACCAGTGAGCCGCCTTCGCCACTGGTGTTCTTCCTAATATCTACGAATTCCACCTCTACACTAGGAGTTCCACTCACCTCTTCCGGACTCAAGATCGCCAGTATCGAAGGCAGTTCTGGAGTTGAGCTCCAGGATTTCACCCCCGACTTAACGATCCGCCTACGTGCGCTTTACGCCCAGGAAATCC
+
FFF,,F,FFFFF,,,:FFFF:FF:FF::FFFF::FF::F,F::FFFF,:FFFF,F,F,FFFFFFF:FFFFF:FFF,F,FFF:F,FFF:,F,,FFFF,FF,F:FFFFFFF,FFF,:FFFFF,,:,FFFF,F:F:FFFFFF,FF,:F:::,:F:FFF,FFFFFFFF,,FFFFFFFFFFFFFFFFFFFFFFF:FF,FF,F:F:,FFFF:FFF:,F,FFFFF:FF,,FFFFFF:FFFF:::F,,F:F:FFFFFF
@A00920:152:HGHKKDRXX:2:2104:14552:21057 2:N:0:AGGAGTGG+TGCTAAGT
GGACTACCGGGGTTTCTAATCCTGTTCGCTCCCCACGCTTTCGTGCCTGAGCGTCAGTCTCCGTCAAGTCACCCGTCTACACCTCCTGTGTTCCTCGTGATATCTACGCATTTCACCGCTACACCACGAATTCCAGTGACCCCTCCGGTACTCAAGACGTGCAGTATCAAAGGCAATCCAAAGGTTGAGCCGCTGACTTTCACCTCTGACTTACACGCCCGCCTACACACCCTTTACACCCAGAGATTCC
+
,FFF:::FF:,,FF,:F:FFFFF,FFF,,,,FFFF,:FFFF,:::FFFF:FF:F,FFFFFFF:F:,F,F:FF,,,F:FF,FFF:FF,,,::,:::FFFF:,F:::F,,F,F:,FF:,,FFFFFF,F:,FFFFF:F:,FF:F,:,FFF,F:FFFFF,FF:,:FFFFF,FFFF,,FFFFF,FF:F,,FFFF:FFFF:F,FFFF:,:F:F,:FF:FFF,F:FF,F,F,,FFFFFFFF:,F:F,:,,,,:F,,,
@A00920:152:HGHKKDRXX:2:2104:11388:21308 2:N:0:AGGAGTGG+TGCTAAGT
GGACTACTAGGGTTTCTAATCCCGTTTGCTACCCTAGCTTTCGCGCCTCAGCGTCAATGTCGGTCCAGGATGCCGCCTTCGCCACCGGTATTCCTCCAGATATCTACGCATTTCACCGCTACACCTGGAATTCTGCATCCCTCTCCCGCATTCAAGCCCACCAGTATCAGACGCAGTTCCCAGGTTGAGCCGGGGGATTTCACGTCTGACTTAGCAGGCCGCCTACGCGCCCTTTACGCCCAGTAATTCC
+
FFFFFFFFFFFFFFFFFF:FFFFFFFFFFFFFFFFFFFFFFFFFFFFFFFFFFFFFFFFFFFFFFF,F:FFF:FFFFFFFFFF,FFFFFFFFFFFFFFFFFFFF:FFF,FFFFFFFFFFF,FFFFFFFFFFFFFFFFFFFFFF:FFFFFFFFFFFFFFFFFFFFFFF:FFFFFFFFFFFFFFFFFFFFF:FFFFFFFF:FFFFFFFFFF:FFFFFF:F:FFFFFFFF,F,FF,FF:FFF,FFFFFFFFFF
@A00920:152:HGHKKDRXX:2:2104:2139:22889 2:N:0:AGGAGTGG+TGCTAAGT
GGACTACCCGGGTTTCTAATCCCGTTCGCTCCCCATGCTTTCGCCTCTCAGCGTCAGGTCAGGCCCAGCGTGTCGCCTTCGCCACTGGTGTTCCTCCGGATCTCTACGCATTTCACCACTACACCCGGAATTCCACACGCCTCTACCTGCCTCTAGCCCCGCAGTTCGGTCACGTCCTCGCCCGGTTGAGCCGGGCGCTTTCACGCGCCACTTGCAGGACCGCCTACACGCGCTTTACACCCAGTAAATC
+
FFFFFFFFFFFFFFFFFFF,FFFFFFFFFFFFFFFFFFFFFFFFFFFFFFFFFFFFFFFFFFFFFFFFFFFFF:FFFFFFFFFFFFFFFFFFFFFFFFF:FFFFFFFFFFFFFFFFFFFFFFFFFFFFFFFFFFFFFFFFFFFFFFFFFFFFFFFFFFFFFFFFFFFFF:FFFFFFFFFFFFFFF:FFFFFFFFFFFFF:FFFF::FFF,FFFFFFFFFF,FFFF,FFFFFFF,FFFFF:FFFFF:F,F:
@A00920:152:HGHKKDRXX:2:2104:31268:23046 2:N:0:AGGAGTGG+TGCTAAGT
GGACTACTAGGGTTTCTAATCCTGTTTGCTCCCCACGCTTTCGCACCTCAGCGTCAATGTCTGTCCAGCGAGTCGCCTTCGCCACTGGTGTTCTTCCGGATCTCTACGCATTTCACCACTACACCCGGAATTCCACACGCCTCTACCTACCTCTAGTCGCGCAGGTCGATTGCGTCCTCGCCCGGTTGAGCCGGGCGCTTTCACGCCTCACTTGCACGACCGCCTACACGCGCTGTACACCCAGTAAATC
+
FFFF::FFF:,,:FF:FFFFFFFFFFFFFFFFF:F,FFFFFFFFF:FF,F:FFF:FFFFFFF::FFFFF:FF,FFF,FFFFFFFFFFF,:FFF,FFFF,FFFFFFFFFFFF,FFFF:F::FF:FFF:::FFFFFF:FFF:,FFFFFFFFF:FFFFFFF,FF:FF,FFFFFFFF,FF:::FFF:,F:FFFF:FFFFFFF,F:FFFFF:FF:F:F,F:FFFFFFFFF:FFFFFFFF,FFF:F::F::F,FFF
@A00920:152:HGHKKDRXX:2:2104:1325:23766 2:N:0:AGGAGTGG+TGCTAAGT
GGACTACAGGGGTTTCTAATCCTGTTCGCTCCCCTAGCTTTCGCGCCTCAGCGTCAGGTAAGGCCCAGAGATCCGCCTTCGCCACCGGTGTTCCTCCTGATATCTGCGCATTTCACCGCTACACCAGGAATTCCGATCTCCCCTACCTACCTCCAGCTCGGAAGTATCGGACGCAGTCCCGGGGTTGAGCCCCGGCATTTCACGCCCGACTTTCCGAGCCGCCTACGCGCGCTTTACGCCCAATGAATCC
+
FFFFFFFFFFFFFF,FFFFFFFFFFFFFFFFFFFFFFFFFF:FFFFFF:FF:FFFFFFFFFFFFFFF:FFFF,FFFF:FFFFFFFFFF:,:FFF,FFFFFF,FFFFFFFFF:FF:FF:FFFF:FFFFF:F:FFFF:FFFFF:F:FFFFFFFFFFF:FFFFFFFFFFFFFFFFFFFFFFFFFFFFFFFFFFFFFFFFFFF:FFFFFFFFF,FFFFFFFFF:FFFF:FF:F:FF,F,FFFFF:,F:FFFFFF
@A00920:152:HGHKKDRXX:2:2104:22110:24533 2:N:0:AGGAGTGG+TGCTAAGT
GGACTACCGGGGTTTCTAATCCCGTTTGCTCCCCACGCTTTCGCGCCTCAGCGTCAGTACCAGTCCAGTGAGCCGCCTTCGCCACTGGTGTTCCTCCCAATATCTACGCATTTCACCGCTACACTGGGAATTCCACTCACCTCTCCTGGTCTCAAGCCAAGCAGTCTGGAAGGCAGTTCCTCGGTTAAGCCGAGGGATTTCACCTTCCACTTGCCAGGCCGCCTACGCGCCCTTTACGCCCAATAATTCC
+
FFFFFFFFFFFFFF:FF:FFFFFFFFFFFFFFFFFFF:FFF:FFFF:FFFFFFFFFFFFFFFFFFFFFFFFFF:F:FFFFFFFFFFFFFFFFFFFFFFFFFFFFFFFFFFFFFFFFFFFFFFFFFFFFFFFFFFFFFFFFFF:FFFFFFFFFFFFFFF,FFFFFFFFFFFFFFFFFFFFFFF:FFFF:FFFFFFFFFFFFFFFFF::FFFFFFFFFF:FFFF,,FFFFFFFFFFFFFFFFFFFFFFF,:F
@A00920:152:HGHKKDRXX:2:2104:21215:24674 2:N:0:AGGAGTGG+TGCTAAGT
GGACTACTCGGGTTTCTAATCCCGTTTGCTCCCCTGGCTTTCGCGCCTCAGCGTCAATGCCGGTCCAGGATGCCGCCTTCGCCACCGGTGTTCCTCCAGATATCTACGCATTTCACCGCTACACCTGGAATTCCCCACTCCCCTACCGTACTCAAGTCATAGCAGTATCGAGTGGCGTCTCTGGGTTCAGCCCAGAGTTTTCACACCCGACTTACTCAACCGCCTACGAGCTCTTTACGCCCAATAAATC
+
FF:F:FFFFFFFFFFFFFFFFFFFFFFFFFFFFFFFFFFFFFFFFFF:FFFFFFFFF:FFFFFFFFFFFFFFFFFFFFFFFFFFFFFFFFFFFFFFF:FFFFFFFFFFFFFFFFFFF,FFFFFFFFFFFFFFFFFFFFFFFFFFFFFFFFFFFFFFFFFFFFFFFFFFF:F:FFFFF:FFFFFFF:F,FFFFFFFFFFFFFFFF,F::,FF:F:FFFFFFFFF,FFF:FFFFFF::FFFF::F,FFF:,:
@A00920:152:HGHKKDRXX:2:2104:15266:25300 2:N:0:AGGAGTGG+TGCTAAGT
GGACTACTGGGGTATCTAATCCTGTTTGCTCCCCACGCTTTCGTGCCTCAGTGTCAGTGCTGGTCCAGGTAGTCGCCTTCGCCACGGATGTTCCTCCCGATATCTACGCATTTCACTGCTACACCGGGAATTCCACTACCCTCTACCGCACTCCAGTCCGCCAGTTTCCAATGCCATTCCCAGGTTGAGCCCAGGGCTTTCACATCAGACTTAACAAACCACCTACGCACGCTTTACGCCCAGTAATTCC
+
FFFFFFFFFFFFFFFFFFFFFFFFFF:FFFFFFFFFFF:FFFFFF,FFFFFFFFFFFFFFFFFFFFFFF,FFFFFFFFFFFFFFFFFFFF:FFFFFFFFFFFFFFFFFF:FFFFFFFFFFFFFFFFFF:FFFFFFFF:F:FFFF:FFFFFFFFFFFF:,FFFFF:FFFFFFFF:FFFF:FFFFFFFFFFFFFFFFFFFFFFFFFFFFFFFFFF:FFFFFFFFFFFF:FFFFFFF:FF:FFF:F:FFFFFF
@A00920:152:HGHKKDRXX:2:2104:27317:25786 2:N:0:AGGAGTGG+TGCTAAGT
GGACTACTCGGGTTTCTAATCCTGTTTGCTACCCATGCTTTCGAGCCTCAGCGTCAGTTGGTGCCCAGTAGACCGCCTTCGCCACTGGTGTTCCTCCCTATATCTACGCATTCCACCTCTACACCGGGAATTCCATCTACCTCTGCACTACTCAAGAAAAACAGTTTTGAAAGCAATTCATGGGTTGAGCTCATGGTTTTCACTGCCAACTTGTCTTGCCGCCTGCGCTCCCTTTACACCCAGTAATTCC
+
FFFFFFFF,FFFF,FFFFFFFF:FFFFFFF:FFFFFFFFFFFFF,FFFFFFFF:FF,FF,,:F,FFFFFF,FFFFFFFFFFFFFFFFFF:FFF:FFFF,FF:FF,FFF,FFF,FFFF,FFFFFF,,FFFFFFF::,,FF,FFFF::F,FF,FFFFF:,F:,F,:F,F:,,F:FFFFFFFFFF,F,FFFFF,:F,FFF,FFF,,F,F,::FF,,FF::,FFFF,F,FF,:F,FFFFFFFFFF,F,FF:FF,
@A00920:152:HGHKKDRXX:2:2104:3938:27007 2:N:0:AGGAGTGG+TGCTAAGT
GGACTACTGGGGTATCTAATCCCGTTCGCTCCCCGTGCTGTCGCGTCTCAGCGTCTGATGTCGTCCAGAATGCCGCCTTCGCCTCTGGTGTTCCTCCGGATCTCTACGCATTTCACCACTACACCCGGAATTCCACATTCCTCTACGACCCACTAGCGCTGCAGTCTCATCCGACCTCTCCCAGTTTAGCCGGGAGCTTTCACGGTTGACTTACAGCACCGCCTACACGCTCTTTACGCCCAGTAATTCC
+
FF,FFFFFFFFFFFFFFFFFFFFFFFFFFFFFFFFFFFFFFFFFFFFFFFFFFFFFFFFFFFFFFFFFFFFFFFFFFFFFFFFFFFFFFFFFFFFFFFFFFFFFFFFFFFFFFFFFFFFFFFFFFFFFF:FFFFFFFFFFFFFFFFFFFFFFFFFFFF:FFFFFFFFFFFFFFFFFFFFFFFFFFFF:FFFFFFFFFFFFFFFFFFFFFFFFFFFFFFFFFFFFFFFFFFFFFFFF:FFF,FFFFFFFFF
@A00920:152:HGHKKDRXX:2:2104:26684:27759 2:N:0:AGGAGTGG+TGCTAAGT
GGACTACTGGGGTTTCTAATCCTGTTTGCTCCCCACGCTTTCGCGCCTCAGCGTCAGTATCGGGCCAGTGAGCCGCCTTCGCTTCTGGTGTTCCTCCGAATATCTACGAATTTCACCTCTACACTCGGAATTCCACTCACCTCTCCCGAACTCCAGATTGCCAGTATCAAGGGCAGTTCCGAGGTTGAGCCTCGGCATTTCACCCCTGACTTAACAATCCGCCTACGCGCGCTTTACGCCCAGTAATTCC
+
FFF:FFFFFFFFFFFFF:FFFFFFFFFFFFFFF:FF:FFFFFFF,FFFF:FFFFFFFFF::::FFF:FFFFFFFFFFFFFFFF,FFFFFFFFFFFFFFFFF,FFFFFFFFFFFFFFFFFFFFFFFFFFFFFFFFFFFFFFFFFF,FFFFF:F:FFFFF,FFFFF,,FFFFFFFFFFFFFFF:F::F:FF:F:FF,FFFFFFFFFFF,::FFFFF:F,,:FF,FF:FFF:F:FFF,FF:FFFF::F,FFFF
@A00920:152:HGHKKDRXX:2:2104:2880:27806 2:N:0:AGGAGTGG+TGCTAAGT
GGACTACTGGGGTTTCTAATCCTGTTTGCTCCCCACGCTGTCGCACCTGAGTGTCAGTATTGGGCCAGGTAGCCGCCTTCGCCACTGATGTTCCTCCCGATATCTACGCATTTCACCGCTACACCGGGAATTCCACTACCCTCTCCCATACTCTAGCTGAGTAGTATCGACTGCAATTCCCAGGTTAAGCCCAGGGCTTTCACAATCGACTGACTCAGCCACCTGCGTGCGCTTTACGCCCAGTAATTCC
+
FFFFFFFFFFFFFFFFFFFFFFFFFFFFFFFFFFFFFFFFFFFFFFFFFFFFFFFFFFFFFFFFFFFFFF,:FFFFFFFFFFFFFFFFFFFFF:FFFFFFFFFFFFFFF:FFFFFFFFFFFF:FFFFFFFFFFFFF:FFFFFFF:FFFFFFFFFFFFFFFFF:FFFF:F:FFFFFFF:FFFFFFFFFFFFFFFFFF:FFFFFFF:F:F:FFF:FF:F,FFFFFFF:FF::FFFFF:F:FFFFFF:FFFFF
@A00920:152:HGHKKDRXX:2:2104:5023:27853 2:N:0:AGGAGTGG+TGCTAAGT
GGACTACAGGGGTATCTAATCCTGTTTGCTCCCCACGCTTTCGCACCTCAGCGTCAATACTTGTCCAGTCAGTCGCCTTCGCCACTGGTGTTCTTCCGAATATCTACGAATTTCACCTCTACACTCGGAATTCCACTGACCTCTCCAAGATTCTAGCAACCTAGTTTCAAAGGCAGTTCCGGGGTTGAGCCCCGGGCTTTCACCTCTGACTTGAGTCGCCGCCTACGTGCGCTTTACGCCCAGTAATTCC
+
FF:FFFFFFFFFFFF:FFFFFFFF:FFFFFFF:FFFF:FFFFFFFFFFFFFFFFFFFFFFFFFFFFFFFFFFFF:FFFFFFFFFFFFFFFFFFFFFFFFF:FFF:FFFFFFFF:,:FFFFFFFFF:F:FFFFFFFF:FFF:FFFFFFFFFF,FFF:FFFFFF,FFFFFFFFFF:F:FFF,F,:FFF:FF,FFF,FFFFFFFFFFFFFFFF:FFFFFFF:FFFFF:,F:,,:FFFFFFFFFFFFFF::FF,
@A00920:152:HGHKKDRXX:2:2104:13548:28244 2:N:0:AGGAGTGG+TGCTAAGT
GGACTACTCGGGTTTCTAATCCCGTTCGCTCCCCATGCTTTCGCCTCTCAGCGTCAGGTCAGGCCCAGCGTGTCGCCTTCGCCACTGGTGTTCCTCCGGATCTCTACGCATTTCACCACTACACCCGGAATTCCACACGCCTCTACCTGCCTCTAGCCCCGCAGTTCGGTCACGTCCTCGCCCGGTTGAGCCGGGCGCTTTCACGCGCCACTTGCAGGACCGCCTACACGCGCTTTACACCCAGTAAATC
+
FFFFFFF:FFFFFFFFFFFFFFFFFFFFF:FFFF:FFFFFFFFFFFFFFFFFFFFFFFFFFFFFF:FFFF,FFFFFFFFFFFFFFFFFFFFFFFFFFFFFFFFFFFFFFFFFFFFFFFFFFFF:FFF::FFFFFFFFF:FFFFFFFFFFFFFFF,FFFFFFFFFFF:FFF::FFFFFFFF,FFFFF:FFFFF:FFFF:FFFF:FFF:FFFFF:FFFFFFFF,FFF::FFF:FFFFFFFFFF:FF:FF,FF
@A00920:152:HGHKKDRXX:2:2104:11984:28792 2:N:0:AGGAGTGG+TGCTAAGT
GGACTACAAGGGTATCTAATCCTGTTTGCTCCCCACGCTTTCGCTCCTCAGCGTCAGTACCGGGCCAGTGAGCCGCCTTCGCCACTGGTGTTCTTGCGAATATCTACGAATTTCACCTCTACACTAGCAGTTCCACTCACCTCTCCCGGACTCGAGATCCCCAGTATCAAAGGCAGTTCCGAGGTTGAGCATCGGGATTTCACCCCTGACTTAAAGATCCGCCTACGAGCGCTTTACGCCCAGTGATTCC
+
FFFF:FFFFFFFF:FFFFFFFFFFFF:F::FFFFFF:FFFFFFFFFFFFFFFFFFFF,F:FFFF:FFFFFFFFFFFFFFFFFF:FFFF:FFFFFFFFFF:FFFFFFFFFFF,FFFFFFF:FF:::,FFFFFFFFF:FFFFFFFFF:FFFFFFFFFFFFFF:FFFFFFFFFF,F:F,FFF,FF,F,F:FFF,::FF:FFFFFFFFFFFFFFFFFFFFFFFFFFF:FFFF::,FF:F,:FFFFFFF::FFFF
@A00920:152:HGHKKDRXX:2:2104:8205:29450 2:N:0:AGGAGTGG+TGCTAAGT
GGACTACCAGGGTTTCTAATCCTGTTTGATCCCCACGCTTTCGCGTCTCAGCGTCAATATCGGTCCAGGTAGCCGCCTTCGCCACCGGTGTTCCTCCTAATATCTACGGATTTCACTCCTACACTAGGAATTCCACTACCCTCTCCCGTATTCAAGTCTCCCAGTATCCAATGCACTTCCTGGGTTGAGCCCAGGGCTTTCACATCAGACTTAAGAAACCGCCTACACGCGCTTTACGCCCAATAAATCC
+
FFFFFFFFFFFFFFFFFFFF:FFFFFFF:FFFFFFFFFFFFFFFFFFFFFFFF:FFFF:FFFFFFFFFFFFFFFFFF,FFF:FFFFFFFFFFFFFFFFF,FFFFFFFFF:FFFFFFFFFFFFFFFFFF,,FFFFFFFFFFFFFFFFFFFFFFFFFFFFFFFF:FFFFFFFFFFFFF:FFFFFFFFF::FFFFFFFFFF:FFFFF:F,:FFFFFFFFFFFFFFFFF:FFFF:F:FF,FFFFFF:FFFFFFF
@A00920:152:HGHKKDRXX:2:2104:13539:30264 2:N:0:AGGAGTGG+TGCTAAGT
GGACTACTGGGGTTTCTAATCCCGTTTGCTCCCCACGCTTTCGTGCCTCAGCGTCAGAATCGGCCCAGCTGCCTGTCTTCACCTTTGGCGTTCCTCTAGATATCTACGCATTTCACCGCTCCACCTAGAGTTCCGGCAGCCCCTACCGACCTCAAGACTCACAGTCTACCGAGCGATTCCAGTGTTAAGCACTGGGATTTCACAAGGCACTTGCAAGTCCGCCTACGCACCCTTTAAGCCCAATGAATCC
+
FFFFFFFFFFFFFFFFFFFFFFFFFFF:FFFFFFFFFFFFFFFFFFFFFFFFFFFFFFFFFF:FFFFFFFFFFFFFFFFFFFFFFFFFFFFFFFFFFFFFFFFFFFF:FFFFFFFFFFFFFFFFFFFF:FFF:FFFFFFFFFFFFFFFFFFFFFFF,F:FFFFFFF,FFFF:F:FFFFFFFFFFFF:FF,FFFFFFFFFFFF:FFF:FFFFFFFFFFFF:FFFFFFFFFFFFF,FFF:FFFFFF:F,:,F
@A00920:152:HGHKKDRXX:2:2104:32108:30389 2:N:0:AGGAGTGG+TGCTAAGT
GGACTACTAGGGTTTCTAATCCTGTTTGATCCCCGCACTTTCGAGCCTCAGTGTCAGTTATAGTTTCGTCAGCTGCCTTCGCAATCGGTGTTCTATGAAATCTCTATGTATTTCACCACTACATGTCATATTCCGCCAACGGCAACTATACTCAAGCACTACAGTATCAATGGCAATATCTGGGTTAAGCCCATAGATTTCACAACTGACTTATAAGGCCACCTACTCTCCCTTTAAACCCAATTAATCA
+
FFFFFFFFFFFFF:FFFF:FFFFFFFFFFF:FFFFFFFFFFFFFFFFF:FFFF:FF::FFF,FFFFF:F:FFFFFFFFFFFFF:,FFFFFFFF,F:FF,,:FFFF:,FFFFFFFFFFFFFFFFFFFFFFFFFF:FFFFFF:FFF:FFFFFFFFFFF,,FFFFFFFFF:FF:,FFFFF,F::FFFFF:FFFFFF,FF,F:FFFF,FFFFFFFFFF:,::FFF:FFFF,FFFFF:FFF:FF::FFF,::FF,
@A00920:152:HGHKKDRXX:2:2104:14127:30906 2:N:0:AGGAGTGG+TGCTAAGT
GGACTACCGGGGTATCTAATCCTGTTTGCTACCCAAGCTTTCGTTCCTCAGCGTCAGTCACGGTCCAGCAAGCCGTCTGCACCACGGGTGTTCCTCCAGATATCTACGCATTTCACCGCTACACCAGGAATTCCGCTAGCCTCTCCCGCACTCCAGAGGCCCAGTATCCGGCGCACCCACACAGTTGAGCCGGGAGATTTCACAGCTGACTTACCGCGCCGCCTACGAGCCCTTTACGCCCAGTAAATCC
+
FF:,F:F,,FFFFFFFFFFFFF:,F,F,F:FF::F,:FF:FFF,,FFFFF,:,F:FF::F,:FFFF::,FFF:FFFF:FFFF,F,FFF,FF:,F:FFF,F:FFF,,F:,FFF:F:FF:FFFFFF,,:,FF,FFF,::,F,FFFFFF,FFFFF::FF,,,F:FFFF,FFF,FFFFFF,:,F,FF,,,FF,FF,::FF:F,FFF,:,FFFFFF,FF,F:FFF::FFFFF,::,,,::FF,FFFFF,,FF,FF
@A00920:152:HGHKKDRXX:2:2104:21269:31250 2:N:0:AGGAGTGG+TGCTAAGT
GGACTACTAGGGTATCTAATCCTGTTTGATCCCCACGCTTTCGTGCCTCAGCGTCATTAAAACCTTAGCAAGCTGCCTTCGCAATCGGTGTTCTGTGACATATCTATGCATTTCACCGCTACTTGTCACATTCCGCCTGCCTCAAGTTCAATCAAGCCCTGCAGTATCAAGGGCACTGCGATGGTTGAGCCACCGTCTTTCACCCCTGACTTACAAGGCCGCCTACGCACCCTTTAAACCCAATAAATCC
+
FFFFFFFFFFFFFFFFFFFFFFFFFFFFF::FFFFFFFF:FFFFFFFFFFFFFFFFFFFFFFFFFFFFFFFFFFFFFFFFFFFFFFFFFFFFFFFFFFFFFFFFFFFFFFFFFFFFFFFFFFFFFFFFFFFFFFFFF:FFFFFFFFFFFFFFF:FFFFFFFFFFFFFFFFFFFFFFFF:FFFFFFFF:FFFFFFFFFF:FFFF:FFFF:FFFFFFF:FFFFFFFFFFFFF:FFF:FFFFF:FF:FF,FFF
@A00920:152:HGHKKDRXX:2:2104:8847:31438 2:N:0:AGGAGTGG+TGCTAAGT
GGACTACACGGGTTTCTAATCCCGTTTGCTCCCCTGGCCTTCGAGCCTCAGCGTCAGGAACTGTCCAGAGACCCGCCTTCGCCACTGGTCTTCCTTACGATATCTACGAATTTCACCGCTACACACTAAATTCCACTCTCCTCTCCACTACTCAAGAACGGCAGTATCGAATGCACTTTCGAAGTTAAGACAAGAAATTTCACACACGACTTACAGCTCCTCCTACGCACCCTTTACGCCCACTCAATCC
+
,FFFFFF,FFFFF,FFFFFFF,FFFFFFFFFFFF,FFF:FF:::,:FFFFFFFFFFF,FFF,:FFFF:FFFF::FFFFF,,FFFF:,F,F::FFF:F::FFFFF:FF::FF,:FFFF,FF:FFF:,,FFFF,,FF,FF,:FFFF:FF,,,::,FFF,FF,,FF:FFFF,FFFFFF,F,:F,,:,,,FFF,FF,:F:FFFF::FFF:F:FFF,F:,::,FF,::,::,FFFFF,:F::,:FF:F,,FF,F,
@A00920:152:HGHKKDRXX:2:2104:22435:31641 2:N:0:AGGAGTGG+TGCTAAGT
GGACTACAGGGGTATCTAATCCTGTTTGCTCCCCACGCTTTCGCACCTCAGCGTCAGTTGTGGACCAGTCAGCCGCCTTCGCCACTGGTGTTCCTGCGAATATCTACGAATTTCACCTCTACACTCGCAATTCCACTGACCTCTTCCACACTCAAGACACCCAGTATCAAAGGCAGTTCCGGAGTTGAGCTCCGGGATTTCACCCCTGACTTAAATGTCCGCCTACGTGCGCTTTACGCCCAGTAATTCC
+
FFFFFFFFFFFFFFFFFFFFFFFFFFFFFFFFFFFFFFFFFFFFFFFFFFFFFFFFFFFFFFFFFFFFFFFFFFFFFFFFFFFFFFFF:FFFFFFFFFFFFFFFFFFFFFF:FFFFFFFFFFFFFFFFFFFFFFFFFFFFFFFFFFFFFFFFFFFFFFFFF:FFF:FFF:FFFFFF:FFFFFFFFFFFFFFFFFFFFFFFFFFFFFFFFFFFFFFFFFFFFFFF:FFFFFFFFFFFFFFFF,F,FFFFFF
@A00920:152:HGHKKDRXX:2:2104:30707:32002 2:N:0:AGGAGTGG+TGCTAAGT
GGACTACTGGGGTATCTAATCCCGTTCGCTCCCCTAGCTTTCGCGCCTCAGCGTCAGTGTCAGCCCAGCAACCCGCCTTCGCCGCAGGTGTTCCTCTCGATATCTACGCATTTCACCGCTACACCGAGAATTCCAGTTGCCCCTTCTGCACTCTAGCCCCGCAGTATCGGCTGACCGGTCCGGGTTAAGCCCGGAGATTTCACAGTCGACTTGCGGTGGCCGCCTACGCGCCCTTTACGCCCAGTAAATC
+
FFFFFFFFFFFFFFFFFFFFFFFFFFFFFFFFFFFFFFFFFFFFFFFFFFFFFFFFFFF:FFFFFFFFFFFFFFFFFFFFFFFFFFFFFFFFFFFFFFFFFFFFFFFFFFFFFFFFFFFFFFFFFFFFFFFFFFFF:FFFFFFFFFFFFFFFFFFFFFFFFFFFFFFFFFFFFFFFF,:FFFFFFFFFFFFFFFF,:FFF:FFFFFF,F:,FF,FFFFFFFFFFFFFFFFFFFFFFFFFFFFFFFF,FFF
@A00920:152:HGHKKDRXX:2:2104:31494:32456 2:N:0:AGGAGTGG+TGCTAAGT
GGACTACCAGGGTATCTAATCCTGTTTGATCCCCACGCTTTCGTGCCTCAGCGTCAATAACCCCTGTAGTGAGCTGCCTTCGCAATCGGTGTTCTATGTCATATCTAAGCATTTCACCGCTACATGACATATTCCGCTCACCTCCCGGGCATTCAAGATGTATAGTATCAACGGCAGTTCCAAAGTTAAGCTTTGGGATTTCACCACTGACTTACACACCCGCCTACGCACCCTTTAAACCCAGTGACTC
+
FFF:FFFFFFFFF:FFFFFFFFF:FFFFF,FFFFFFFFF,FFFFFFFFFFFFFFFFFFFFFFFFFFFFFFFFFFFFFFFFFF:FFFFFFFFFFFFFFFFFFFFFFFFFFF:FFFFFFFFFFFFFFFFFFFF::FFFFFFFFFFFFFFFFFFF:FFFFFFFFFFFFF:FFF:FFFFFFFFFFFFF:FFFFFFFFFFFFFFFFFFF,FFFFFFF:FF:FFFFFFFFF:FFFFFFF,FF:FFFF:F:FFF,FF
@A00920:152:HGHKKDRXX:2:2104:30463:32550 2:N:0:AGGAGTGG+TGCTAAGT
GGACTACAAGGGTTTCTAATCCTGTTTGATACCCACACTTTCGAGCCTCAATGTCAGTTGCAGCTTAGCAGGCTGCCTTCGCAATCGGAGTTCTTCGTGATATCTAAGCATTTCACCGCTACACCACGAATTCCGCCTGCCTCAACTGCACTCAAGATATCCAGTATCAACTGCAATTTTACGGTTGAGCCGCAAACTTTCACAACTGACTTAAACATCCATCTACGCTCCCTTTAAACCCAATAAATCC
+
FF:FFFFFFFFFFFFFF:FFFFFFFFFFF,FFFFFFFFFFFFFFFFFFFFFFFFFFFFFFF:FFF,FFFFFFFFFFFFFFFFFFF:FFFFFFFFFFFFFFF,FFFFFFFFFFFFFFFF:F:FFFFFFFFFFFFFFFFFFFFFFFFF:FFFFFFFFFFFFFFFFFF,FFFFFFFFFFFFFFFFFFFFFFFFFFFFFFFFFFF,FFFFF:FFF:FFFFFFFFF,,FFFFFFFFFFFFF,FFFFF:F:,F:FF
@A00920:152:HGHKKDRXX:2:2104:31792:32659 2:N:0:AGGAGTGG+TGCTAAGT
GGACTACACGGGTATCTAATCCCGTTCGCTCCCCTAGCTTTCGCGGCTCAGCGTCAGGTGCAGCCCAGGGCGCCGCCTTCGCCTCTGGTGTTCCTCCGGATCTCTACGCATTTCACCACTCCACCCGGAATTCCACGCCCCTCTACTGCCCTCCAGCGGCCCAGTTTCGAACGGCCTCTCCCAGTTGAGCCGGGAGCTTTCACGTCCGACTTGGACCACCGCCTGCCCGCGCTTTACGCCCAGTACATCC
+
FF:FFFF:FFFFFFFFFFFFFFFFFFFFFFFFFFFFFFFFFFFFFFFF:FFFFFFFFFFFFFFF:FFFFFFFFFFFFF:FF:FFFFFFFF:FFFF,FFFF:FF:FFFF:FFFFF::FFFFFFFFFFFFF,FF:F:FFFFF:FFFFFFFFFFFFF:FFFFFF:FFFFFFF,FFFFFFFFFFFFFFFFF:F,FFF:FFFF:F:FFFF,:FFF:FFFF:FFFFFFF:F,FFFFF::FFFFFFFFFFFF,F:FF
@A00920:152:HGHKKDRXX:2:2104:29441:32941 2:N:0:AGGAGTGG+TGCTAAGT
GGACTACCGGGGTTTCTAATCCCGTTTGCTCCCCTAGCTTTCGCTCCTCAGCGTCAGATATGCCCCAGGGCGCCGGCTTCCCCACTGGTATTCCTCGGGATCTCTACACATTTCACCGCTACACCCCGAATTCTGCGCCCCTCTAGCACTCTCTAGCCGCACAGTCTTGGTCGGCCTCGCCCAGTTTAGCCGGGCGCTTTCACAACCAACTTGTACAACCGCCTACATGCGCTTTACGCCCAGTAACTCC
+
FF:FFFFFF:FFFFFFF:F:FFF,F:FF::F:FFFFFFF,FFFFFFFFFF:FFF:FFFF:FFFF:FF:FFFFF:FF:F:FFFFF,FF:FFFFF:FFFFFF:FFFFFFF,:FFFFF:FF,FFFFFFFFFFFFF:FF,FFF,F:F:FFFFFFFFFFFFFF:FFFFFFFF:FFFFFFFF:FFFFFFFFFFFFF:F,:,FF::F,::FF:F:FFF,FFFFFF,FFF:FFFFF,F:FFFFFF:FFFFF:FFFF::
@A00920:152:HGHKKDRXX:2:2104:2013:33473 2:N:0:AGGAGTGG+TGCTAAGT
GGACTACAAGGGTTTCTAATCCTGTTTGCTACCCACGCTTTCGTGCCTCAGCGTCAGTGATGGTCCAGTAAGCCGTCTACACCGCAGGTGTTCCTCCTGATATCTACGCATTTCACCGCTACACCAGGAATTCCGCTTACCTCTCCCATACTCAAGCCTTCCAGTCTTCGGCGCACCCTCCCAGTTAAGCCGGGAGATTTCACACCAAACTTAGAAAACCGCCTACGCACTCTTTACGCCCAGTAACTCC
+
FFFF:FFFFFFFF::FFFFFFFFFFFFFFFFFFFFFFFF:FFFFFFFFFFFFFFF,FFF:FFFFFFFFFFFFFFFFFFFFFFFFFFFFFFFFFFFF:FFF::FFFFFFFFFFFFFFFFFF,FFFFFFFFFFFFFFFF:FFFFFF:FFFF:FFFF:FFFFFFFFFFFFFFFFFFFFFFFFFFFFFFFFFFF:FFFFFF:FFFFFFFFFFFFFFFFFF:FF:FFFF:FFFFFFFFFFFFFFFFF,FF:FFFF
@A00920:152:HGHKKDRXX:2:2104:19180:34522 2:N:0:AGGAGTGG+TGCTAAGT
GGACTACCGGGGTATCTAATCCTGTTTGCTCCCCACGCTTTCGCACCTCAGCGTCAATACTTGTCCAGTCAGTCGCCTTCGCCACTGGTGTTCTTCCGAATATCTACGAATTTCACCTCTACACTCGGAATTCCACTGACCTCTCCAAGATTCTAGCACTGCAGTTTCAAGGGCAGTTCCGGGGTTGAGCCCCGGGATTTCACCCCTGACTTGCTGCGCCGCCTACGTGCGCTTTACGCCCAGTATTTCC
+
FFFFFFFF:FFF,F::F:FF:FFFF:FFFFFFFFFFFF:FFFFFFFFFF:FFFFFF,FFFFFFFFFFFFFFFFFFFFFFFFF:FFFFF:FFFFFFFFF,FFFFFFFFFF,:FFFFFFFFFFFFFFFF:FF,FFFFFFFF,FFF:FF:FFFFFFFFFFFFF:FFFFFFFFFFFFFF:FFFFF:FF:FFFFFFF:FFFFFFFFFFFFFFFFF::FFFFFFFFFFFF:FFFFFFF,FFFFFFFFFFF,FFF:F
@A00920:152:HGHKKDRXX:2:2104:25735:34538 2:N:0:AGGAGTGG+TGCTAAGT
GGACTACTGGGGTTTCTAATCCTGTTTGCTCCCCACGCTTTCGCGCCTCAGCGTCAGTTCCGGACCAGATGGCCGCCTTCGCCACCGGTGTTCTTCCCAATATCTACGAATTTCACCTCTACACTGGGAATTCCGCCATCCTCTTCCGGACTCAAGATTGTCAGTTTTAGAGGCCGTTCCCAGGTTGAGCCCAGGCCTTTCACCCCTAACTTGACATTCCGCCTACGCGCCCTTTACGCCCCGTAATTCC
+
FFFFFFFFFFFFFFFFFFFFFFFFFFFFFFFFFFFFFFFFFFFF,FFFFFFFFFFFFF:FFFFFFFFFFF,FFFFFFFFFFFFFFFFFFFFFFFFFFFFFFFFFFFFFFFFFFFFFFFFFFFFF:FFFFFFFFFFF:FFFFFFF:FFFFFFFFFFFF:F:FFFF,F::FFFFF:FFFFF,FFF,:F,F,FFFFFFF:FFF:FFFFF:FF,:FF:FF::::::FFFF:FFFF::FFF,FFFF,,,FF,FFF
@A00920:152:HGHKKDRXX:2:2104:10303:34741 2:N:0:AGGAGTGG+TGCTAAGT
GGACTACAGGGGTATCTAATCCTGTTTGCTCCCCACGCTTTCGCACCTCAGCGTCAATATGTGTCCAGTAAGTCGCCTTCGCCACTGGTGTTCTTCCGAATATCTACGAATTTCACCTCTACACTCGGAATTCCACTTACCTCTCCACAATTCTAGCGATGCAGTCTCAAAGGCAATTCCAGGGTTGAGCCCTGGGCTTTCACCTCTGACTTGCAAAGCCGCCTACGTGCGCTTTACGCCCAGTAATTCC
+
FFFFF:FFFFFFF:FFFFFFFFFFFFFFFFFFFFFFFFFFFFFFFFFFFFFFFFFFFFFFFFFF:FFFFFFFFFFFFFFFFFFFFFFF:FFFFF,FFFFFFFFFFFFFFFFFFFFFFFFFFFFF:FFF:FFFFFFFFFFFFFFFFFFFFFFFFFFFF:,FFFFF:FFFFFFFFFFFFFFFFFFFFFF,FFFFFFFFFF:FFFFF:FFFFF,FFFFFFFFFFF:FFFF:FFFF,FF,F:F,F:FFFFFFF:
@A00920:152:HGHKKDRXX:2:2104:10520:36276 2:N:0:AGGAGTGG+TGCTAAGT
GGACTACAGGGGTTTCTAATCCTGTTCGCTCCCCACGCTTTCGCGCCTCAGCGTCAAGCACAGACCAGAAAGTCGCCTTCGCCACTGGTGTTCCTCCAAATATCTACGCATTTCACCGCTACACTTGGAATTCCACTTTCCTCTTCTGCACTCAAGTTCCCCAGTTTCCAATGACCCTCCACGGTTGAGCCGTGGGCTTTCACATCAGACTTAAGAAACCACCTGCGCGCGCTTTACGCCCAATAATTCC
+
FFFFFFF:FFFFFFFFFFFFFFFFFFFFFFFFFFFFFFFFFFFFFFFFFFFFFFFFFFFFFFFFFFFFFFFFFFFFFFFFFFFFFFFFFFFFFFFFFFFFFFFFFFFFFFFFFFFFFFFFFFFFFFFFF,:FFFFFFFFFFFFFFFFFFFFFFFFFFFF:FFFFFFFFFFFFFFF:FFFFFFFFFFFFFFFFFFFFFFFFFFFFFFFFFFFFFFFFFFFFFFFFFFF:FFFFF,F:F:FFFFFF:FFF,F
@A00920:152:HGHKKDRXX:2:2104:30101:36808 2:N:0:AGGAGTGG+TGCTAAGT
GGACTACTGGGGTATCTAATCCTGTTTGCTCCCCACGCTTTCGAGTCTCAGCGTCAGTATCGGTCCAGAGAGCCGTCTTCACCGCCGGTGTTCCTCCTGATATCTACGCATTTCACCGCTACACCAGGAATTCCACTCTCCTCTCCCGAACTCTAGTCCGCCAGTTTCGACCGCACCCTCCCAGTTAAGCCGGGAGATTTCACAATCGACTTGGCGGACAGCCTACACTCGCTTTACGCCCAGTAATTCC
+
FFFFFFFFFFFFFFFFFFFFFFFFFFFFFFFFFFFFFFFFFFFFFFFF,FFFFFFFFFFFFFFF:FFFFFFFFFFFFFFFFFFFFFFFFFFFFFFFFFFFFFFFFFFFFFFFFFFFFFFFFFFFFFFFFFFFFFFFFFFFF:FFFFFFFFFFFFFFFF,FFFFFFFFF:F:FFFFFFFFFFFFFFF,FFFFFFFFFFFFFFFFF:,FFFFFFFFFFFFFFFFFF,FFFFFFFFFFFFFF:FFFF:,FFFF
@A00920:152:HGHKKDRXX:2:2105:1081:1204 2:N:0:AGGAGTGG+TGCTAAGT
GGACTACAGGGGTTTCTAATCCTGTTTGCTCCCCACGCTTTCGTGCCTCAGCGTCAGTGACTGTCCAGCAGGCCGTCTACACCGCGGGTGTTCCTCCTGATATCTACGCATTTCACCGCTACACCAGGAATTCCGCCTGCCTCTCCAGTACTCTAGCGACCCAGTTTCCGGCGCACCCTCCCAGTTAAGCCGGGAGATTTCACACCAGACTTGGGCCACCGCCTACGCACGCTTTACGCCCAGTAACTCC
+
FF:FFFFFFFFFFFFFFFFFFFFFFFFFFFFFFFFFFFFFFFFFFFFFFFFFFF:FFFFFF,FFFFFFFFFFFFFFFFFFFFFF:FFFFFFFF:FF:FFFF,FFFFFFFFFFFFFFFFFF:FFFFFFFFFFFF:FFFFFFF:FFFFFFFFFFFFFF:FFFFFFFFFFF:FFFF:FF:::FFFFFFFFFFF,FFFFFFFFFF:FFFFFFFFFFFFFFFFF:F:FF::FFFF::FFFFFFFF::FF:::F::
@A00920:152:HGHKKDRXX:2:2105:27995:1376 2:N:0:AGGAGTGG+TGCTAAGT
GGACTACAGGGGTATCTAATCCTGTTTGCTCCCCACGCTTTCGTGCATGAGCGTCAGTATTGGTCCAGAAGGCTGCCTTCGCCATCGGTGTTCCTCCACATCTCTACGCATTTCACCGCTACACGTGGAATTCCACCTTCCTCTGCCATACTCCAGCCACGTAGTTTCGAGCGCAATTCCCAAGTTAAGCCCGGGGCTTTCACACTCGACTTGCGCGGCCGCCTGCGCACACTTTACGCCCAGTAATTCC
+
FFFFFFFF:FFFFFFFFFFFFFFFFFFF,FFFFFFFFFFFFFFF:FFFFFFFFFFFFFFFFFFFFFFFFFFFFFFFF,FFFFFFFFFFFFF:FFFF:FFFFFFFFFFFFFF:FFFFFFFF,FFFFFFF,FF,FFFFFFFFFFFFFF:FFFFFFFFFFFFFFFFFFFFFFFFFF::F:FFFFFFFF:FFFFFFFFF:F:FFFFFFFFF:FFFFFFFFFF:FFFFFFFFFF:FFFFFFFFF::,FFF:FFF:
@A00920:152:HGHKKDRXX:2:2105:10719:2112 2:N:0:AGGAGTGG+TGCTAAGT
GGACTACTAGGGTTTCTAATCCTGTTTGATCCCCACGCTTTCGTGCCTCAGAGTCAATATTCGTGTAACGAGCTGCCTTCGCAATTGGTGTTCTATGTCATATCTAAGCATTTCACCGCTACATGACATATTCCGCTCATCTCCACGGTATTCAAGACAGATAGTATCAACGGCAGTTTCCAAGTTAAGCTTGGAGATTTCACCACTGACTTACCTGCCCTCCTACGCACCCTTTAAACCCAGTGAATCC
+
FFFFF,FFFFFFFFFFFFFFFFF:FFFFFFFFFFFFFFFFFFFFFFFFFFFFFFFFFFFFFFFFFF:FF,FFFFFFFFFFFF,FF:FFFFFFFFFFF,:FFFFFFFFFF:FFFF:FFFFFFFFFFFFFFF:FFF,FFFFFFFFFFFFFFFFFF,FF:FFFFF:FF:FFFFFFFFFFFFFFFFFFFFFFFF,FFF:FF:FFFFFFF:F:FFFFFFFFFFFFFFFFFFFFFF:FFFFFFF:FFFFFFFFF:F
@A00920:152:HGHKKDRXX:2:2105:9498:2816 2:N:0:AGGAGTGG+TGCTAAGT
GGACTACTCGGGTATCTAATCCTGTTTGCTCCCCACGCTTTCGCACCTCAGCGTCAGTTACGGGCCAGTGAGCCGCCTTCGCCACTGGTGTTCTTCCCAATATCTACGAATTTCACCTCTACACTGGGAATTCCACTCACCTCTCCCGTACTCAAGGTCGCCAGTATCGAGGGCAGTTCTGAGGTTGAGCCCCAGGATTTCACCCCCGACTTAACGACCCGCCTACGTGCGCTTTACGCCCAGTAATTCC
+
FFFFFFFFFFFFFFFFFFFFFFFFFFFFFFFFFFFFFFFFFFFFFFFFFFFFFFFFFF:,,FFFFFFFF,FFFFFFFFFFFFFFFFF,FF:FFFFFFF:FFF:FFFFF,:FFFFF:F:FFFFFFFFFF:FFFFF:FFFFFFFFFFFFFFFFFF,FFFFFFF:FFF:FFFFFFF,:FFFFFFFFF:FF,FFFFFF:FFFFF,F:FFFFFFFF:FFF:FFFF:FF:,FFFFFFFFFFFFFF,FFFF,FFF:F
@A00920:152:HGHKKDRXX:2:2105:28149:3583 2:N:0:AGGAGTGG+TGCTAAGT
GGACTACACGGGTTTCTAATCCCGTTTGCTCCCCTGGCTTTCGCGCCTCAGCGTCACTGCCGGTCCAGGATGCCGCCTTCGCCACCGGTGTTCCTCCAGATATCTACGCATTTCACCGCTACACCGGGAATTCCGCATCCCTCTCCCGGATTCAAGCCTGCCAGTATCGGACGCAGGTCCCGGGTTGGGCCCGGGGATTTCACGTGCGACTTAGCAGGCCGCCTACGCGCCCGGTACGCCCCGTCCGTCC
+
FFFFFFFFFFFFFFFFF:FFFFFFFFFFF:FFFFFFFFFFFFFFF,FFFFFFFFFF,FFFFFF,F::F:,FF:FFFF:FFFFFFFFFF:FFFFF::FFF:,F::FFFFFF,FFF:FFFFFFF,F:,FFF,,:::FFF:,F:F:FF,FFF,,FF,:FF::F,F,FF,F,FF:FF:F,,FF,:FFFF:F,F,:FFFFF:,,,,,FF,,,FFF,,,,,:F:F:F::,,FFFF:F,,,,,FFF,F:FF,,,,,:
@A00920:152:HGHKKDRXX:2:2105:26133:5447 2:N:0:AGGAGTGG+TGCTAAGT
GGACTACCGGGGTTTCTAATCCCGTTCGCTACCCTGGCTTTCGCGGCTCAGCGTCAGGTGCAGCCCAGGGCGCCGCCTTCGCCTCTGGTGTTCCTCCGGATCTCTACGCATTTCACCACTCCACCCGGAATTCCACGCCCCTCTACTGCCCTCCAGCGGCCCAGTTTCGAACGGCCTCTCCCAGTTGAGCCGGGAGCTTTCACGTCCGACTTGGACCACCGCCTGCCCGCGCTTTACGCCCAGTAAATCC
+
FFFFFFFFFFFFFFFFFFFFFFFFFFFFFFFFFFFFFFFFFFFFFFFFFFFFFFF,FFFFFFFFFF:FFFFFFFFFFFFFFFFFFFFFFFFFFFFFFFFFFFFFFFFFFFFFFFFFFFFF:FFFFFFFFFFFFFFFFFFFFFFFFFFFFFFFFFFFFFFF:FFF::FFFF,FFFFFFFFFFF,F:FFFFFFFFFFFFFFFF:FFFFFFFFF,FF,F:FFF:FFFFFFF:FFFFFFFFFFFF:F,F:FFFF
@A00920:152:HGHKKDRXX:2:2105:17743:5635 2:N:0:AGGAGTGG+TGCTAAGT
GGACTACAGGGGTTTCTAATCCTGTTCGCTCCCCACGCTTTCGTGCCTCAGCGTCAGTACCTGTCCAGCTGGTCGTCTACACCTCCGGTGTTCCTCGTGATATCTACGCATTTCACCGCTACACGTGGAATTCTACCTCCCTCTCTCATACTCTAGCCGATCAGTATCGAATGCAGTTCCCAGGTTGAGCCCGGGGATTTCACATCCGACTTAATCAGCCGCCTACGCGCGCTTTACGCCCAGTAATTCC
+
FFFFFFFFFFFFFF:FFFFFFFFFFF:FFFFFFFFFFFFFFFFFFFFFFFFFFFFFFFFFFFFFFFFFFFFFFFFFFFFFFFFFFFFFFFFFFFFFFFFFF:FFFFFFFFFFFFFFFFFF:FFFFFFFFFFFFF,FFFFFFFFFFFFFFFFF:FF::FFFF:FFFFFFF:FFFFFFFFF:FFFFFFFFFFF:FFFFFFFFFF:FFF:FFFFFFFF:FF:FFFFF:FF:F:F:F:FF:FFFF,FFFFFFFF
@A00920:152:HGHKKDRXX:2:2105:2356:5979 2:N:0:AGGAGTGG+TGCTAAGT
GGACTACTAGGGTATCTAATCCTGTTTGCTCCCCACGCTTTCGCACCTCAGCGTCAGTACCGGGCCAGTGAGCCGCCTTCGCCACTGGTGTTCTTGCGAATATCTACGAATTTCACCTCTACACTCGCAGTTCCACTCACCTCTCCCGGACTCAAGATCGCCAGTTTCGAAGGCAGTTCTGGAGTTGAGCTCCAGGATTTCACCCCCGACTTAACAATCCGCCTACGTGCGCTTTACGCCCAGTAATTCC
+
F:FF:F,FF:,,F,FFFF,,FFF:,FF:FF::FFFF:FF:,FFF::F:FFFFFFFFFFFFFFFF:FF:FF:FF:FFFF,:FFFF,FF:,F,FFFFFFFF,:FF:FFF,,F,FFFFFFFF,FFFFFFFFFFF,F:FF,FFFFFFFFFFFFF:FF::FF:FFFFFFF:FFFFFFF:FF,FFFFFFFFFFFFF:FFFFFFF,FF,FFFFFFFFFFF,F:FFFFFFF:FFFFFFFF,,F,,F:FFFFF,F,,F:
@A00920:152:HGHKKDRXX:2:2105:15537:6198 2:N:0:AGGAGTGG+TGCTAAGT
GGACTACTGGGGTATCTAATCCTGTTTGCTCCCCACGCTTTCGTGCCTCAGCGTCAGTGTTGATCCAGATGGCCGCCTTCGCCACGGATGTTCCTCCCGATCTCTACGCATTTCACCGCTACACCGGGAATTCCGCCATCCTCTATCACACTCTAGCTCGCCAGTATCCATCGCCATTCCCAGGTTGAGCCCAGGGCTTTCACGACAGACTTAACGAACCGCCTACGCACGCTTTACGCCCAGTAATTCC
+
FFFFFFFFFFFFFFFFFFFFFFFFFFFFFFFFFFFFFFF:FFFFFFFFFFFFFFFFFFFFFFFFFFFFFFFFF,FFFFFFFFF:,FFFFFFFFFFFFFFF::FFFFFF,::FFFF,FF:F:FFFFFFFF,FFFFFFF,FF::FFF,FFF,FFFFFF,FFFF:,FF,FFF,FFFFFFFFFFFFFFFFFFFF:FFFFFFF,FFFFF,FFF,FFF:FFFF,FFFF:FFFFFFFFFF,FFFFF:FFFFF,FF:F
@A00920:152:HGHKKDRXX:2:2105:16857:6637 2:N:0:AGGAGTGG+TGCTAAGT
GGACTACACGGGTATCTAATCCTGTTTGCTCCCCACGCTTTCGCACCTCAGCGTCAGTACCGAGCCAGTGAGCCGCCTTCGCCACTGGTGTTCCTCCGAATATCTACGAATTTCACCTCTACACTCGGAGTTCCACTCACCTCTCCCGGACTCAAGATCGCCAGTATCGAAGGCAGTTCCGAGGTTGAGCCTCGGGATTTCACCCCCGACTTAACGATCCGCATACGTGCGCTTTACGCCCAGTCATTCC
+
FFFFFFFF:FFFFFFFFFFFFFFFFFFFFFFFFF::FFFFFFFFFFFFFFF:FFFFFFFFFF:FFFFFFFFFFFFFFFFFFFFFFFFFFFFFFFFFFFFFFFFFFFFFF,FFFFFFFFFFFFFFFFFFFFFFFFFFFFFFFFFFFFFFFFFFFFFFFFFFFFFFFFFFFFFFFFFFFFFFF:FFFFFFFFFFFFFF,FFFF,FFFFFFFFF,F,FFFFFFFF:F:FFFFFFF,F,FFFF:FFFF,,F:FF
@A00920:152:HGHKKDRXX:2:2105:3387:7576 2:N:0:AGGAGTGG+TGCTAAGT
GGACTACTCGGGTTTCTAATCCTGTTTGCTCCCCACGCTTTCGCACCTCAGCGTCAATACTTGTCCAGCGAGTCGCCTTCGCCACTGGTGTTCTTCCGAATATCTACGAATTTCACCTCTACACTCGGAATTCCACTCGCCTCTCCAAGATTCTAGCACTGCAGTTTCAAGGGCAGTTCCGGGGTTGAGCCCCGGGATTTCACCCCTGACTTGCGGCGCCGCCTACGTGCGCTTTACGCCCAGTATTTCC
+
FFFFFFFFFFFFFFFFFFFFFFFFF:FFFFFFFFFFFFFFFFFFFFFFFFFFFFF:FFFFFFFFFFFFFFFFFFFFFFFFFFFFFFFFFFFFFFFFFFFFFFFFFFFFF,:FFFFFFFFFFFFFFFFFF,FFFFFFFFFFFFFFFFFFFF:FFFFFFFFFFFFFFFF:FFFFFF:FFFFFFFFFFFFFFFFFFFFFFF:FFFFFFFFFFFFFFF,FFFFFFFFF::F:FFFFF,FFFFFFFFFFFFFF:F
@A00920:152:HGHKKDRXX:2:2105:9453:7936 2:N:0:AGGAGTGG+TGCTAAGT
GGACTACTCGGGTATCTAATCCTGTTTGCTACCCACGCTTTCGCTCCTAAGCGTCAGTTACGTCCCAGAGCGGCGCCTTCGCCACTGGTGTTCCTCCTGATATCTGCGCATTTCACCGCTACACCAGGAATTCCCCGCTCCCCTAACGTAATCAAGTAACATCAGTATCGGGTGGCGTCTCTGGGTTGAGCACAGAGTTTTCACACCCGACTGACTGAACCGCCTACGCTCTCTTTACGCCCAATAAATC
+
,,F,,F,FF,,,FFFFFF,,F:,FFF,F:FF:F,:F:,F,,:,:F,,,,,,,F,,:,,F:FF,::FFFFFF,,FFFFFF,,F,F:F,,FFF,FFF,FF,F,F:,FF,:,FF,F,F,F,FF:FFF,F,FFFFFF:FFFFF,FF:,F,:FFF,F,F:,:,,F,,:FF::::,FFFF,,F,FF:F:,FFFFF,F,,FF:F:FFFFFFFFFFFFF,FF,:FFF,,:,FFFF:,,F:FF,F:F,,FFF,FF,FFF
@A00920:152:HGHKKDRXX:2:2105:5132:9001 2:N:0:AGGAGTGG+TGCTAAGT
GGACTACTCGGGTATCTAATCCGGTTTGCTCCCCACACTTTCGCGCCTCAGCGTCACGTGCTGTCCAGCGAGCTGCCTTCGCAATGGGTATTCCTACCAGTATCTACGCATTCCACCGCTACACTGGTAATTCCACTCGCCTCTCCAGCCGTCAAGCCTGCCAGTATCCAACGCCGATCCGGGGTTGAGCCCCGGGATTTGACATCGGACTTAACAGACCGCCTACGCGCCCTTTACGCCCAGTGATTCC
+
FFFFFFFFFFFFFFFFFFFFFFFFFFFFFFFFFFFFFFFFFFFFFFFFFFFFFFFFFFFFFFFFFFFFFFFFFFFFFFFFFFFFFFFFFFFFFFFFFFFFFFFFF:FFFFFFFFFFFFFFFFFFFFFFFFFFFFFFFFFFFFFFFFFFFFFFFFFFFFFFFFFFFFFF:FF:FFFFFFFFFFFFFFFFFFFF:F:F::FFFFF:F:FFFF:FF:FFFFF:F:FFFF:FF:FFFFFFFF:F:F,FF:FF::
@A00920:152:HGHKKDRXX:2:2105:13386:9424 2:N:0:AGGAGTGG+TGCTAAGT
GGACTACTGGGGTTTCTAATCCTGTTTGCTACCCACGCTTTCGCTCCTCAGCGTCAGTACCAGCCCAGAGTGCTGCCTTCGCCGTTGGTGTTCCTCCCGATATCTGCGCATTTCACCGCTACACCGGGAATTCCACACTCCTCTACTGGACTCTAGCCACAGCAGTATCGAGTGGCGTCCCCAGGTTGAGCCTGAGGGTTTCACACCCGACTTACTGAGCCGCCTACGAGCTCTTTACGCCCAAGAATTC
+
FFFFFFFFFFFFFFFFFFFFFFF:FFFFFFFFFFFFFFFFFF,:FF,FFFFF:FFF:::F,F:FFF,FFFF:F,F,FFFFFFFFFFF,FF:F:FFFFFF:,FFFFF:F,FFFF:F,:FF:FFF,FFFFF,FF,FFFFF:FF:FFFFFFFFFFFFFFFFFFFFFFFFFFFFFF:F:FFFFFF:FFFFFFFFFFFFF:FFF,FFFFFFFFFFF:FFFFFF:FFFFF,:FFFFFFFF:FFFF:FFFF,:FF,,
@A00920:152:HGHKKDRXX:2:2105:1615:10175 2:N:0:AGGAGTGG+TGCTAAGT
GGACTACAAGGGTATCTAATCCTGTTTGCTCCCCACGCTTTCGTGCCTCAGCGTCAGTGATGGTCCAGTAAGCCGTCTACACCGCGGGTGTTCCTCCTGATATCTACGCATTTCACCGCTACACCTGGAATTCTACATCCCTCTCCCATACTCGAGCCTCCCAGTATCAGACGCAGTTCCCAGGTTAAGCCGGGGGATTTCACGTCTGACTTGAAAGGCCGCCTACGCGCCCTTTACGCCCAGTAATTCC
+
FFFFF:FFFFFFFFFFFF:FFFFF,FFFFFFFFFFFFFFF:FFFFFFFFFFFFFFFFFFFFFFFFFFFF:FFFFFFFFFFFFFFFFFF,F,FFFFFF:FFFFFF:FFFFFFFFF:FFFF,FFFFFFFFF:FFFFFFFFFFFFF:FFFFFFF,FF,FFFFFFFFFF,FFFFFFFFFF:FFFFFFFFFFFFFFFFFFFFFFFFFFFFF:FFF:FFFF,FFFFFFF::FFFFFFFFFF,FFFFFFF:FFFFFF
@A00920:152:HGHKKDRXX:2:2105:9570:10269 2:N:0:AGGAGTGG+TGCTAAGT
GGACTACACGGGTTTCTAATCCCGTTCGCTCCCCAAGCCTTCGCGCCTCAGCGTCAGGTCAGCGCCAGCTGGCCGCCTTCGCCTCCGGTGTTCCTCCCGATATCTACGCATTTCACCACTACTCCGGGAATTCCACTCGCCTCTGCCTGCCTCCAGCCGCCCCGTCTCGCACGACCCTCCCCGGTTGAGCCGGGGGCTTTCACGTGCGACGCGGACGGCCGCCTACGCGCCCTTTACGCCCAGTAACTCC
+
FF::FFFF:FFFFFFFF:FFFF:FFFFFFFFFFFFFFFFFFFFFFFFFFFFFFFFFFFFFFFFFFFFFFFFFF:FFFFFFFFFFFFFFFFFFFFFFFFFFFFFFFFFFFFFFFFFFFFFFFFFFFFFFFFFFFFFFFFFFFFFF:F,FF:FFF,FFFFFFFF:FFFFFF,FFFFF:FFFFFFFFFFFFFFFFFFFFFFFFFFFF:FFFFFFF:FFFFFFFFFFFFFFFFF:FFFFFFFFFFFFFFF:FFF
@A00920:152:HGHKKDRXX:2:2105:21694:10285 2:N:0:AGGAGTGG+TGCTAAGT
GGACTACCGGGGTATCTAATCCTGTTTGCTACCCACGCTTTCGTGTCTCAGTGTCAGTAATGGTCCAGAAAGCCGTCTACACCGCAGGTGTTCCTCCTGATATCTACGCATTTCACCGCTACACCAGGAATTCCGCTTTCCTCTCCCATACTCCAGCATCGCAGTCTTCGGCGCACCCTCCCAGTTAAGCCGGGAGATTTCACACCAAACTTACGACACCACCTACACACTCTTTACGCCCAGTAATTCC
+
FFFFFFFFFFFFFFFFFFFFFFFFFFFFFFFFFFFFFFF:FFFF:FFFF,FFFFFFFFFFFFFFFFFFF:FFFFFFFFFFFFFFFFFFFFF:FFFFFFFFFFFFFFFFF:FFFF:FFFFFFF:FFFFFFFFFFFFFF:FFFFFFFFFFFFFFFFFFFFFFFF:FFFFFFFFFFFFFFFFFFFFFFFF,FFFFFFFFFFFFFFFFFFFFF:FFFFFFFFFFFFFFFFFFFFF:FFFF:FFFF:F,FFFFFF
@A00920:152:HGHKKDRXX:2:2105:25708:10567 2:N:0:AGGAGTGG+TGCTAAGT
GGACTACAGGGGTTTCTAATCCCGTTCGCTCCCCATGCTTTCGCATCTCAGCGTCAGTTCAGGCCCAGCGAGTCGCCTTCGCCACTGGTGTTCCTCCGGATATCTACGCATTTCACGACTACCCCCGGAATTCCACAAGCCTCTAACTACCTCTAGTCGAGCAGTTCGAATGCGTCCTCGCCCGGTGTAGCCGGGCGCTTGCACGCCTCAATGGCAGGACCGCCTCCACGCGCTTTACACCCCGGACATC
+
,,:FFFF,FFFFF::FFFFFF,:FFF::F,FFFFF:FF:,FF,FFFFF,F,,:FFF:,FFFFF,::FFF:,:,FFF:F,FFF:FF,:FFFFFFFF,:F:F,FFFF::FF:FFFFFF,FFFF:,F,::FF,,FFF,:,F::FFFF,,F,,FFFFFFFFFF,,FFFF,,F,,F,FF,F::FF,FFFFF,,,FFFFF:F:FFF,,:F,FFFF:,F,:F:,,::,,::FFFF:::FFF,FFF,FF,F,,,,:FF
@A00920:152:HGHKKDRXX:2:2105:18701:10614 2:N:0:AGGAGTGG+TGCTAAGT
GGACTACCAGGGTATCTAATCCTGTTCGCTCCCCACGCTTTCGCGTCTCAGCGTCAGTACCGTCCCAGAGAGCTGCCTTCGCCATTGGTGTTCTTCCTGATATCTGCGCATTTCACCGCTACACCAGGAATTCCACTCTCCTCTTCCGGACTCTAGCCGTGCGGTTTCTGTCGACGTCTGGAGGTTGAGCCTCCAGTGTTCACAACAGACCTGCTCGGCCGCCTACACGCGCTTTACGCCCAGTAAATCC
+
,,FFFFFFF:FF:F,F,FF:FFFF:FFFFFFFFFFFF:F:FFFFFF:FFFFFFFFFFFFFFF:FFFFFFFFFFFFFFFFFFFFF,FFF,FF:F:FFFFFF:,FFFFFFFFFF,FFFFFFFFFFFFF,FFF,FFF,:FFFFFFFFF:F,F,FFFFFFFFFFFFFFF:FFFFFFFFFFFFFFFFF,:FFFFFFFFFFFF,:FFFF,FFFFFF,:F,:FF:FFFF:F:FFFFFFFF,FFFFFFFFF,FFFF:F
@A00920:152:HGHKKDRXX:2:2105:16550:11866 2:N:0:AGGAGTGG+TGCTAAGT
GGACTACCGGGGTTTCTAATCCTGTTTGCTCCCCACGCTTTCGTGCCTCCGCGTCAATGTTGGTCCCGTGTGCCGCCTTCGCCTCGGATGTTCCTCCCGATCTCTACGCGTTTCACGGCTACACCGGCAGGTGCGCCTCGCGCGGAGCCCCTCAAGCCGATCAGTCGGCAGCCCCCCCTCCCGGGGAGGCCGGGAGGGTGGAGCTCTGACTGACCAGAGGGCCTGGGCTCGCTGGAGCGCCCAGCAGCGC
+
,:,F:FFF,,F:,F,:,F:FF:,F,:,FFF,:,FF,,,,FFFFFF::F:,F:F:,,FF:FFF:F:::,F:FFFFF,,,:F:,:::FF,FFF,,:::,F:,:,,,F,:FF:,,,,,,,F,F,,,,F:,F,,FF,,FF:,F,::FF,,,F,,FF:,,F,:,,::,F,,,,,,F:F,,F:,F,FFFF:F,F:,,FFFF,,F:,:,:,,,FFF,F:,,,,:F,:F,,F,F,:F::FFF,,,F,,,,FF:,,,F,
@A00920:152:HGHKKDRXX:2:2105:16631:12226 2:N:0:AGGAGTGG+TGCTAAGT
GGACTACTAGGGTATCTAATCCTGTTTGATCCCCACGCTTTCGTGCCTCAGAGTCAATATTCGTGTAGTGAGCTGCCTTCGCAATCGGTGTTCTATGTCATATCTAAGCATTTCACCGCTACATGACATATTCCGCTCACCTCCACGGTATTCAAGACAGATAGTATCAACGGCAGTTTCCGAGTTGAGCCCGGAGATTTCACCACTGACTTACCTACCCTCCTACGCACCCTTTAAACCCAGTGAATCC
+
FFFFFFFFFFFFFFFFFFFFFFFF:FFFFFFFFFFFFFFFFFFFFFFFFFFFFFF:FFFFFFFFFFFFFFFFFFFFFFFFFF:FFFF:FFFFFF,:FFFFFFFFFFFFFFFFF,:FF,FFFFFFFFFFFFFFFFFFFFFFFFFFFF:FF,FFFFFF:F,FFFFFFFFFFFFFFFFFFFFFFFFFFFFFFFFFF::FFFFFFFFFFFFFF:FF:FFFFFFFFFFFFF:FFF:FFFFFF,FFFFFFFFFFFF
@A00920:152:HGHKKDRXX:2:2105:23665:12258 2:N:0:AGGAGTGG+TGCTAAGT
GGACTACTGGGGTTTCTAATCCCGTTTGCTCCCCTAGCTTTCGCTCCTCAGCGTCAATGTCGGTCCAGGATGCCGCCTTCGCCACCGGTATTCCTCCAGATATCTACGCATTTCACCGCTACACTGGGAATTCCGCTACCCCCTCCCGGCCTCAAGCCCGACAGTTTCAAAGGCAGTTCCTCAGTTGAGCCGAGGGATTTCACCTTTGACTTACCGGGCCGCCTACGCGCCCTTTACGCCCAATAATTCC
+
FFFFFFFFFF:FF:FFFFFFFFFFFFFFFFFFFF:FFF:FFFFFFFFFFFFFFFFF:,:FFFFFFFFFFF:FFFFFFFFFFFF:FFFFFF:FFFFFFFF:FFFFFFFFFFFFFFFFFFFF:FFFFF:F:,FFFFFFFFFFFFFF:FFFFF::F:FFFFFFF:FFFFFFFFFFFFF:,FFFFFFFFFFFFFFFFFFFF:,FFFFF,F:FFF::FF:FFF,FFFF,:F:FFFFF,,F,FFF:F:,:F:FF:F
@A00920:152:HGHKKDRXX:2:2105:5240:13103 2:N:0:AGGAGTGG+TGCTAAGT
GGACTACTCGGGTTTCTAATCCCGTTCGCTCCCCACGCTGTCGCGTCTCAGCGTCAATCATCGTCCAGGACGCCCCTTTCGGCGCTGGTGTTCCTCCGGATCTCTGCACATTTCACCGCTACACCCGGAATTCCGCGTCCCTCTCCGACATTCCAGCCGAGCAGTCTGACCGGCACTCGCCTGGTTAAGCCAGGCGCTTTCACCCGCCACTTACCCGACCGCCTGCACGCGCTTTACGCCCAGTAACTCC
+
FF,FFFFFFFFF:FFF:FFFFFFFFFFFFFFFFF:FFFFFFFFFFFFFFFFFFFF:FFFFFFFFFFFFFFFFFFFFFFFFFFFFFFFFFFFFFFFFFFFFFF,FFFFFF:FF,:FFFFFFFFFFF:FFFF,FFFFFFFFFFFFFFFFFFFFFFFFFFFFFFFFFFFFFFFFFFFFFFFFFFFFFFF:FFFFFFFFFFFFFFFFFFFFFFFFFFFFFFFFFFFFFFFFFFFFF:FFFFFFFFFF:F,FFFF
@A00920:152:HGHKKDRXX:2:2105:20166:13870 2:N:0:AGGAGTGG+TGCTAAGT
GGACTACTGGGGTTTCTAATCCTGTTTGCTCCCCACGCTTTCGTGCATGAGCGTCAGTATCGGCCCAGGGGGCTGCCTTCGCCATCGGTGTTCCTCCACATCTCTACGCATTTCACTGCTACACGTGGAATTCCACCCCCCTCTGCCGTACTCTAGCCGTGCAGTCACAAGCGCAGTTCCCAGGTTAAGCCCGGGGATTTCACACCTGTCTTACACAACCGCCTGCGCACGCTTTACGCCCAGTAATTCC
+
FFFFFFFFFFFFF:FFFFFFFFFFFFFFFFFFFFFFFFFFFFFFFFFFFFFFFFFFFF:FFFFFFFFFFFFFFFFFFFFFFFFFFFFFFFFFFFFFFFFFFFFFFFFFFFFFFFFFFFFFFFFFFFFFF,FFFFFFFFFFFFFFFFF:FFFFFFFFFFFFFFFFFFFFFF:FFFFFFFFFFFFFFFFFFFFFF:FFFFFFFFFFFFFFFFFF:FFFFFFFFFF:FFFF,FFFFFF:F,FFFFFFF:F::F
@A00920:152:HGHKKDRXX:2:2105:2989:13933 2:N:0:AGGAGTGG+TGCTAAGT
GGACTACCGGGGTTTCTAATCCTGTTTGCTCCCCACGCTTTCGCGCCTCAGCGTCAGTTCCGGTCCAGTGAGCCGCCTTCGCCACTGGTGTTCCTCCCAATATCTACGCATTTCACCGCTACACTGGGAAGTCCACTCACCTCTCCCGGTCTCAAGCCTCACAGTCTGGCAGGCAGTTCCTCGGTTAAGCCGAGGGATTTCACCCGCCACTTGCAAAGCCGCCTACGCGCCCTTTACGCCCAATACTTCC
+
FFFFFFFFFFFFFFFFFFFF:FFFF:FFF:FFFFFFFF,FFFFFFFFFFFFFFFF:FFFFFFFFFFFFF,FFFFFFFF:FFFFFFFFFFFFFFFFFFFFF,F,FFFFFF,F,FFFFFFFF:FFFFFFFFF:FFFFFFFFFF,FFF:F::FF:FFFFFFFFFFFFFFFFFF:FFFF,FFFFF:FFF,FFFFFFF:FF,,:,FF,FFFFF,F,F,F,FF:FFFFFF,FFFFFFF,:FFFFF,FFF,F:F,FF
@A00920:152:HGHKKDRXX:2:2105:13349:14841 2:N:0:AGGAGTGG+TGCTAAGT
GGACTACTAGGGTATCTAATCCTGTTTGCTCCCCACGCTTTCGAGTCTCAGCGTCAGTATCGGTCCAGAGAGCCGTCTTCACCGCCGGTGTTCCTCCTGATATCTACGCATTTCACCGCTACACCAGGAATTCCACTCTCCTCTCCCGAACTCTAGTCCGCCAGTTTCGACCGCACCCTCCCAGTTGAGCCGGGAGATTTCACAATCGACTTGGCGGACAGCCTACACTCGCTTTACGCCCAGTAATTCC
+
FFFFFFFFFFFFF,FFFFFFFFFFFFFFFFFFFFFFFFFFFFFFFFFFFFFFFFFFFFFFFFFFFFFFFFFFFFFFFFFFFFFFFFFFFFFFFFFFFFFFFFFFFFFFFFFFFFFFFFFFFFFFFFFFFFFFFFFFFFFFFFF:FFFFFFFFFFFFFFFFFFFFFFFFFFFFFFFFFFFFFF:FFFFFFFFFFFF:FFFFFFFFF:FFFFFFF:FFFFFFFFFFFFFFFFFFFFFFFFFFFFFFFFFFFF
@A00920:152:HGHKKDRXX:2:2105:13196:14920 2:N:0:AGGAGTGG+TGCTAAGT
GGACTACCAGGGTATCTAATCCCGTTTGCTCCCCTAGCTTTCGCGCCTCAGCGTCAGTAATGGTCCAGGATGCCGCCTTCGCCACCGGTATTCCTCCAGATATCTACGCATTTCACCGCTACACCTGGAATTCTACATCCCTCTCCCATACTCAAGCCCTCCAGTATCAGACGCAGTTCCCAGGTTAAGCCGGGGGATTTCACGTCTGACTTAGTGGGCCGCCTACGCGCCCTTTACGCCCAGTAATTCC
+
FF:FFFFFFFFFFFFFFFF:FFFFFFFFFFFFFFFFFFFFFFFFFFFFFFFFFFFFFFFFFFFFFFFFFFFFFFFFFFFFFFFFFFFFF:FFFFFFFFFFF:FFFFFFF:FFFFFFFFF:FFFFFFFFF:F,FFFF:FFFFFFFFFFFFFFFFFF:FFFFFFFFFFFFFFFFFFFFFFFFFFFFFFFFFFFFFFFFFF,FFFFFFFFFF:FFFFFFFFFFFFF:FFFFFFFFF,FFFF:FFFFFF:FFFF
@A00920:152:HGHKKDRXX:2:2105:28320:15342 2:N:0:AGGAGTGG+TGCTAAGT
GGACTACTGGGGTTTCTAATCCTGTTTGCTCCCCACGCTTTCGCGTCTCAGCGTCGGTATCTGCCCAGAGAGCCGCCTTCGCCACTGGTGTTCCTCCCGATATCTACGAATTTCACCTCTACACCGGGAATTCCGCTCTCCTCTTCAGTACCCCAGTCTCGCAGTATCGGGTGCACTTCCGGGGTTGAGCCCCGGGCTTTCACACCCGACTTACAAGACCGCCTACACGCGCTTTACGCCCAGTAAATCC
+
FFFFFFFFFFFFFFFF:FFFFFFF::FFFFFFFFFFFFFFFFFFFFFFFFFFFF,FFFFFFFFF:,FFFFFFFFFFFF:FFFFFFF,FF,FFFFFFFF:FF:FF,FF,F::F:FFFFFFFFFFFFFFFFF:,FFFFFFFFFFFFFFFFFFFFFFFFFFFFFFFFF::FFFFFFFFFFFFFFFFF:FFFFFFFF:FFFF,FFFFFFF:FFFFF:FFFFFFFFFFFFFFFFFFFF,FF:FFFFFF:FFFFFF
@A00920:152:HGHKKDRXX:2:2105:1389:16673 2:N:0:AGGAGTGG+TGCTAAGT
GGACTACTCGGGTTTCTAATCCTGTTTGATCCCCACGCTTTCGTGCCTCAGAGTCAATCTTCGCGTAGTGAGCTGCCTTCGCAATTGGTGTTCTATGTCATATCTAAGCATTTCACCGCTACATGACATATTCCGCTCACCTCCACGGGATTCAAGATAGATAGTATCAACGGCAGTTTCCGAGTTAAGCCCGGAGATTTCACCACTGACTTACCTATCCTCCTACGCACCCTTTAAACCCAGTGAATCC
+
FFFFFFFFFFFFFFFFFFFFFFFFFFFFFFFFFFFFFFFFFFFFFFFFFFFFFFFFFFFFFFFFFFFFFFFFFFFFFFFFFFFFFFFFFFFFFFFFFFFFFF,FFF:FFFFF:FFFFFFFFFFFFFF:FF:FFFFFFFFFFFFFFFFFF:FFFFFFFFFFF:FFFFFFFFFFFFFFFFFFFFFFFF,F:FFFFFFFFFFFFFFFF:FFFFFFFFFFFFFFFFFFFFF:FFFFFFFFFFFFFFFFFF,FFF
@A00920:152:HGHKKDRXX:2:2105:32199:17049 2:N:0:AGGAGTGG+TGCTAAGT
GGACTACTGGGGTTTCTAATCCCGTTTGCTCCCCACGCTTTCGCGCCTCAGCGTCAGGAGATGCCCAGAGACCCGCCTTCGCCACCGGTGTTCCTCCCGATCTCTACACATTTCACCGCTACACAGGGAATTCCAGTCTCCTCTGCATCCCTCAAGAACGGCAGTATCGGCCGAAGCTCCTCGGTTGAGCCGAGGGATTTCACGACCGACTTGCCATCCCGCCTACGAGCCCTTTACGCCCAGTGAGTCC
+
FFFFFF,FFFFFFFFFFFF,FFFFFFFFFFF,F:,FFFFFFFFF:FFFFFFFFFFFF:FFFFFF,F:FFFFFFFFFFFFFF:FFFFFFFF,FFFFFF:FFFFF:F:FF:FFFFF:FF,FFFFFFFF:FF:F:FFF:FFFFFFFFFF,FF:FFFFFFFF:FF,:FF,FF:F,FFF,FFFFFFFFFFFF,FF,FFF:FFFFFFFFF:F,F:FFF:,:FFFFF,FFFFFF,FFFF,F:FFFF,FFFFFFFF,F
@A00920:152:HGHKKDRXX:2:2105:19443:17221 2:N:0:AGGAGTGG+TGCTAAGT
GGACTACTGGGGTATCTAATCCTGTTCGCTCCCCACACTTTCGCTCCTCAGCGTCAGGTAATGCCCAGAGAACCGCCTTCGCCACCGGTGTTCCTCCTGATATCTGCGCATTTCACCGCTACACCAGGAATTCCGTTCTCCCCTGCATACCTCCAGTCTGCCCGTATCGAGTGGCGTCTCCGAGTTGAGCCCGGAGTTTTCACACCCGACTTGCCAAACCGCCTACGAGCTCTTTACGCCCAATAAATCC
+
FFFFFFFFFF:FF:FFFFFFF,FFFFFFFFFFFFFFFFFFFFFFFFFFFFFFFFFFFFFF:FFFFF:FFFFFFFFFF,FFFFFFFFFFFFF:FFFFFFFFFFFFFFFFFFF,FF,FFFFFFFFFFFF:FFFFFFFFFFF:FFFFFFFFFFFFFFFFFFFFFFFFFF:FFFFFFFFFFFFFFFFFFFFFFFFFFFF,FFFFFFFFFFFFFFFFF:FFF:FFFFFFFFFFFFFFFFFFFFFFFF,,F:FFFF
@A00920:152:HGHKKDRXX:2:2105:7301:18082 2:N:0:AGGAGTGG+TGCTAAGT
GGACTACTAGGGTTTCTAATCCTGTTTGCTCCCCACGCTTTCGTGCCTCAGCGTCAGTCATGGTCCAGTAAGCCGTCTACACCACAGGTGTTCCTCCTGATATCTACGCATTTCACCGCTACACCAGGAATTCCGCCTACCTCTCCCACACTCCAGCCTTGCAGTTTTCGGCGCACCCTCCCAGTTGAGCCGGGAGATTTCACACCAAACTTACAAAACCGCCTACGCACGCTTTACGCCCAGTAACTCC
+
FFFF:FFFFFFFFFFFFFFFFFFFFFFFFFFFF::FFFFFF:FFFFFFFFFFFFFFFFFFFFFFFFFFFF:FFFFFFFFFFFFF:FFFFFFFFFFFFFFFFFFFFFFFFFF,FFFF:FFFFFFFFF:FFFF:F:FFFFFFFFF,FFFFFFF:FFFFFFFFFFFFFFFFFF:FFFFFFF:FF::FFFFFFF:FFFFFFFFFFF:FFFFF,,,FF::FF::F,FF:FFFFFFFFFFFFFFFFFFF,FFF,F:
@A00920:152:HGHKKDRXX:2:2105:7319:18082 2:N:0:AGGAGTGG+TGCTAAGT
GGACTACTAGGGTTTCTAATCCTGTTTGCTCCCCACGCTTTCGTGCCTCAGCGTCAGTCATGGTCCAGTAAGCCGTCTACACCACAGGTGTTCCTCCTGATATCTACGCATTTCACCGCTACACCAGGAATTCCGCCTACCTCTCCCACACTCCAGCCTTGCAGTTTTCGGCGCACCCTCCCAGTTGAGCCGGGAGATTTCACACCAAACTTACAAAACCGCCTACGCACGCTTTACGCCCAGTAACTCC
+
FFFFFFFFFFFFFFFFFFFFFFFFFFFFFFFFFFFFFFFFFFFFFFFFFFFFFFFFFFFFFFFFFFFFFFFFFFFFFFFFFFFFFFFFFFFFFFFFFFFFFFFFFFFFFFFFFFFFFFFF:FFFFFFFFFFFFFFFFF:FFFFFFFFFFFFFFFFFFFFFFFFFFFFFFFFFFFFFFF:FFFFFFFFFFF:FFFFFFFFFFFFFFFFFFFFFFFFFFFF:FFFF:FFF:FFFFFFFFFFFFFFFFFFFFF
@A00920:152:HGHKKDRXX:2:2105:4246:18427 2:N:0:AGGAGTGG+TGCTAAGT
GGACTACAGGGGTTTCTAATCCTGTTTGCTCCCCACGCTTTCGTGCCTCAGCGTCAGGACATACCCAGCCGGCTGTCTTCACCTTTGGCATTCCGATAGATCTCTACGCATTCCACCGCTCCACCTATCGTTCTGCCGGCCTCTAGATTCCTCAAGACTCGCAGTATGCCATGCAGTTCCTCCGTTGAGCAGAGGGCTTTCACAAAGCACTTACGAGTCCGCCTACGCACCCTTTAAGCCCAGTGATTCC
+
FFFFFFFFFFFFFFFFFF:F:FFFFFF,FFFFFFFFFFF:FFFFFFFFFFFFF:FF:FF,FF,F:FF:FFFFFFF:F:::FFFF,FFF:FFFFFF:FFFF::FFFFFFFF,:F,FF:FFF:FFFFFF,FFF:FFFFFFFFF,FFFFFFF,FFF:F:FFFF:,::FFFFFFFF:FFF,FFFFFFFF,F:FFFFFFFFF:,F::,,FFFFFFF::F:F,,:F,FF,FFF:FFF:F,F::FFFFFFFF:FFFF
@A00920:152:HGHKKDRXX:2:2105:12816:19899 2:N:0:AGGAGTGG+TGCTAAGT
GGACTACAAGGGTATCTAATCCTGTTCGCTACCCATGCTTTCGCTCCTCAGCGTCAGTAACTGCCCAGAGACCTGCCTTCGCCATTGGTGTTCCTCCTGATATCTGCGCATATCACCGCTACACCAGGAATTCCAGTCTCCCCTACAGCACTCAAGTTATGCCCGTATCGCCTGCACGCCCGGAGTTGAGCCCCGGAATTTCACAGACGACGTGACAAACCACCTACGAGCTCTTTACGCCCAGTAATTC
+
FF:FFFFFFFFFFFFFFFFFFFFFFFFF,FFFFFFFFFFFFFFFFFFFF:FFFFFFFFFFFFFFFF,F,FFFFFFFFFFFFF,FFFFF,FFFFFFFFFFFFFFFFF,FFF,FFFFFFFFFFFFFFF:FFFFFFFFFFFFFFFFFF:FFFFFFFFFFFFFFFFFFFFFFFFFFFFFFFFFFFFFFF,:FF:FFFFF:F::F::FFF:FFFFFFFFFF:,FFFFFFF:F:FFFFFFFFFFFF:FFFFFF,,:
@A00920:152:HGHKKDRXX:2:2105:9697:19914 2:N:0:AGGAGTGG+TGCTAAGT
GGACTACAGGGGTATCTAATCCTGTTTGCTCCCCACGCTTTCGTGCATGAGCGTCAGTGCAGGCCCAGGGGATTGCCTTCGCCATCGGTGTTCCTCCGCATATCTACGCATTTCACTGCTACACGCGGAATTCCATCCCCCTCTGCCGCACTCCAGCGATGCAGTCACAAATGCAGTTCCCAGGTTAAGCCCGGGGATTTCACACCTGTCTTACATCACCGCCTGCGCACGCTTTACGCCCAGTAATTCC
+
FFFFFFF::FFFFFFFFFFFFFFFFFFFFFFFFFFFFFFFFFFFFFFFFFFFFFF:FFFFFFFFFFFFFFFFFFFFFFFFFFFFFFFFFFFFFFFFFFFFFFFFFFFFFFFFFFFFFFFFFFFFFFFFFFFFFFFFFFFFFFFFFFFFFFFFFFFFFFFFFFFFFFFFF:F:FFFF:FFFFFFFFF:FFFFFFFFFFFFFFFFF:FFFFFFFFFFFFFFFFFFFFFFFFFFFFFFFFFFFFFFFFFFFFF
@A00920:152:HGHKKDRXX:2:2105:32814:20149 2:N:0:AGGAGTGG+TGCTAAGT
GGACTACACGGGTTTCTAATCCTGTTTGCTCCCCACGCTTTCGTGCATGAGCGTCAGTGCAGGCCCAGGGGATTGCCTTCGCCATCGGTGTTCCTCCGCATATCTACGCATTTCACTGCTACACGCGGAATTCCATCCCCCTCTGCCGCACTCCAGCGATGCAGTCACAAATGCAGTTCCCAGGTTAAGCCCGGGGATTTCACACCTGTCTTACATCACCGCCTGCGCACGCTTTACGCCCAGTAATTCC
+
FFFFFFFFFFFFFFFFFFFFFFFFFFFFFFFFFFFFFFFFFFFFFFFFFFFFFFFFFFFFFFFFFFFFFFFFFFFFFFFF:FFFFFFFFFFFFFFFFFFFFFFFFFFFF:FFFFFFFFFFFFFFFFFFFFFFFFFFFFFFFFFFFFFFFFFFFFFFFFFFFFFFFFFFFFFFFFFFFFFFFFFFFFFFFFFFFFFFFFFFFFFF:FFFFFF,FFF:F:FFFFFFFFFFFFFFFFFFF:FFFFFFF:FFFF
@A00920:152:HGHKKDRXX:2:2105:16785:20353 2:N:0:AGGAGTGG+TGCTAAGT
GGACTACAGGGGTTTCTAATCCTGTTTGCTCCCCACGCTTTCGTGCATGAGCGTCAGTGTCAGCCCAGGGGGCTGCCTTCGCCATCGGTGTTCCTCCAGATCTCTACGCATTTCACTGCTACACCTGGAATTCCACCCCCCTCTTCCACACTCAAGCCTCCCAGTTTCAAGCGCAGTTCCCAAGTTAAGCCCGGGGATTTCACAGCCGACTTGATAGGCCGCCTTCGCACGCTTTACGCCCAGTAAATCC
+
FFFFFFFFFFFFFFFFFFFFFF:FFFFFFFFFFFF:FFFFFFF:FFFFFFFFFFF:FFFFF:FFFFFFFFFFFFFFFFFFFFFFFFFFFFFFFFFFFFFFFFFFFFFFFFFFFFFFFFFFFFFFFFFFFFFFFFFFF:FFFFFFFFFFFFFFFFFFFFFFFFFFF:FF,,,FFFFF:FFFFF,FFFFFFFFF,:FFFF:FFFFF,,,FFFFF,,,F::FFFFF,,FFF,F,FF,F::FFFFFFF::,F,F
@A00920:152:HGHKKDRXX:2:2105:5294:20901 2:N:0:AGGAGTGG+TGCTAAGT
GGACTACTCGGGTTTCTAATCCTGTTTGCTCCCCACGCTTTCGCACTTGAGTGTCAGTACTGGACCAGAAGGCCGCCTTCGCCACTGATGTTCCTCCCGATATCTACGCATTTCACCGCTACACCGGGAATTCCGCCTTCCTCTTCCGTACTCCAGCACCACAGTCTCGAATGCAATTCCCAGGTTGAGCCCGGGGCTTTCACACCCGACTTACGTCGCCACCTACGTGCGCTTTACGCCCAGTAATTCC
+
FFFFFFFFFFFFFFFFFFFFFFFFFFFFFFFFFFFFFFFFFFFFFFFFFFFFFFFFFFFFFFFFFFFFFFFFFFFFFFFFFFFFFFFFFF:FFFFFFFFFF,FFFFF:FFFFFFFFFFFFFFFFFFFFF:FFFF:FFFFFFFFFFFFFFFFFFFFFFF,FFFFFFFFFFFFFFFFFFFFFFFFFFFFFFFFFFFFFFF,:FFFFFFFFFF:FFFF:FFFFFFFFFFFF:FFFFFF,FFFFFFFF,FFFFF
@A00920:152:HGHKKDRXX:2:2105:17707:22357 2:N:0:AGGAGTGG+TGCTAAGT
GGACTACAGGGGTTTCTAATCCCGTTCGCTCCCCTAGCTTTCGCGGCTCAGCGTCAGGTGCAGCCCAGGGCGCCGCCTTCGCCTCTGGTGTTCCTCCGGATCTCTACGCATTTCACCACTCCACCCGGAATTCCACGCCCCTCTACTGCCCTCCAGCGGCCCAGTTTCGAACGGCCTCTCCCAGTTGAGCCGGGAGCTTTCACGTCCGACTTGGACCACCGCCTGCCCGCGCTTTACGCCCAGTAAATCC
+
FFFFFFFFFFFFFFFFFFFFFFFFFFFFFFFFFFFFFFFFFFFFFFFFFFFFFFFFFFFFFFFFFFFFFFFFFFFFFFFFFFFFFFFFFFFFFFFFFFFFFFFFFFFFF:FFFFFFFFFFFFFFFFFFFFFFFFFFFFFFFFFFFFFFFFFFFFFFFFFFFFFFFFFFF:FFFFFFFFFFFFFFFFFFFFFFFFFFFF:FFFFFFFFFFFFFFFFFFFFFFFFFFFFFFFFFFFFFFFFFFFFF,::FFF
@A00920:152:HGHKKDRXX:2:2105:18041:22623 2:N:0:AGGAGTGG+TGCTAAGT
GGACTACTCGGGTATCTAATCCTGTTTGCTCCCCACGCTTTCGTGCATGAGCGTCAGTGTCGACCCAGGGGGCTGCCTTCGCCATCGGTGTTCCTCCACATCTCTACGCATTTCACTGCTACACGTGGAATTCCACCCCCCTCTGCCGCACTCAAGCCCGCTAGTTTCAAGCGCAATTCCCAGGTTAAGCCCGGGGATTTCACACCTGACTTGGCGAACCGCCTGCGCACGCTTTACGCCCAGTAATTCC
+
FFFFFFFFFFFFFFFFFFFFFFFFFFFFFFFFFFFFFFFFFFFFFFFFFFFFF:FFFFFFFFFFFFFFFFFFFFFFFFFFFFFFFFFFFFFFFFFFFFFFFFFFFFFFFFFFFFFFFFFFFFFFFFFFFFFFF:FFFFFFFFFFFFFFFFF:FFFFFFFFFF,FFFFFFFFFFFFFF:FFFFFFFFFFFFFF:FFFFFFFFFFFFF:FFFFFFF:FFFFFFFFFFFFFFFFFFFF:FFFFFFFFFFFFFF
@A00920:152:HGHKKDRXX:2:2105:4327:23265 2:N:0:AGGAGTGG+TGCTAAGT
GGACTACTAGGGTATCTAATCCGGTTCGCTCCCCACGCTTTCGCGCCTCAGTGTCAGGTGGAGCCCAGTAGGCCGCCTTCGCCACTGGTGTTCCTCTGGATATCTACGCATTTCACCACTACACCCAGAATTCCGCCTACCTCTGCTCTCCTCAAGTCCGCCCGTATCCGAAGACCTCTCCCAGTTGAGCCGGGAGATTTCACCTCGGACGCAACGAACCACCTGAGCGCGCTTTACGCCCAGTAAATAC
+
FFFFFFFFFFFFFFFF:FFFFFFFFFFF:FFFFFFFFFFFFFFFFF:FFF,FFFFFFFFFFFFFFFFFFF:FFFFF:FFF::FFFFF,:FFF:FFFFFFFFFFFFFF:FF,F:FF:FFFFFFFF,FF::FFFFFFFFFF,FFF:FFFFFFFFFFF:FF,FF,FFFFF,FFF,FFF::FFFFFFFFFFFF,FFFFFFFF,F,F:FF:FFFFF:F,FFF,:,:F::F,F:FFFF:FFFFF,FFFF,:FF,,F
@A00920:152:HGHKKDRXX:2:2105:27019:23328 2:N:0:AGGAGTGG+TGCTAAGT
GGACTACCGGGGTTTCTAATCCCGTTCGCTCCCCTGGCTTTCGCGTCTCAGCGTCAGGCGAGGTCCAGGAGCCCGCTTTCGCCACGGGCGTTCCTGCCGATCTCAACGCATTTCACCGCTCCACCGGCAGTTCCGGCTCCCCCTACCTGCCTCTAGGCCACTCGTATCGGCGCCCCTTCCCCGGTTGAGCCGGGGGCTTTCAGCGACCGACGTGATGGCCCGCCTACACGCGCTTTAAGCCCAGTGATTC
+
F:FFFFF:FFFFFFFFFFFFFF:FFFFFFFFFFFF:FFFFFFFFFF,FFFFFFFFFFFF:F,FFFFFF:FFF:FFFFFFFFFFFF:FFFFFFFFFFFFFFFFFFF:FFFFFFFF::FFFFFFFFFFFFFFFFFFFFFFFFFF:FFFFF:FFFFFFFFFFFFFFFF,FF:FFF:FF:FFFF:FFFFFF:FFFF:FFFFFF:FFFF:F:F,FF:FF:FFFFFFFFF:F:FF:FFF:::,,FFFFFF,FFFFF
@A00920:152:HGHKKDRXX:2:2105:21287:23516 2:N:0:AGGAGTGG+TGCTAAGT
GGACTACCAGGGTTTCTAATCCTGTTCGCTCCCCACGCTTTCGTGCCTCAGCGTCAGTTTCGGCCCAGCGAGCTGCCTACGCAATCGGGGTTCTTGGCGGTATCTAAGCATTTCACCGCTACACCGCCAGTTCCGCCCGCCTCGACCGAACTCAAGCCCGCCAGTATCAACGGCAGTTCCGGGGTTGAGCCCCGGGATTTCACCGCTGACTTAACGGGCCGCCTACGCACCCTTTAAACCCAATAAATCC
+
F::FFFFFFFFFFFFFFFFFFFFFFFFFF,FFFF:FFF,FFFFFFFFFFFFFFFFFFFF,FFFFF:F:FFF,FFFF,:,F:FFFFF,:FFFFFFFFFFFF,F:FFFFFFFFF,FFFFFFF:FFFFFFFFFFFFFFFFFFFFFFFF,FFFFFFFFF:FFFFFFFF:F:FFFF,FFF:FFF:FFFFFF:FF:FFFFF,FFFFF:FFFFF::F:FFFF:,FF,FFFFFFFFFFFF::FFF,F,FFFF,F,F:F
@A00920:152:HGHKKDRXX:2:2105:4345:23891 2:N:0:AGGAGTGG+TGCTAAGT
GGACTACAGGGGTATCTAATCCCGTTTGCTCCCCTAGCTTTCGCGTCTGAGCGTCAGGTACGGTCCAGAAGGCCGCTTTCGCCACGGGTGTTCCTCACGATATCTACGCATTTCACAACTCCACCCGGAATTCCACGCCCCTCTACTGCCCTCCAGCGGCCCAGTTTCGAAAGGCCTCTCCCAGTTGAGCCGGGAGCTTTCACGTCCGACTTGGACCACCGCCTGCCCGCGCTTTACGCCCAGTAAATCC
+
FFFFFFFF,FFFFFFFFFFFFFF,FF,FFFF::FFFFF,FFFF,FFFFFFFF,FFFFFFF:FFFFFFF,FF:FFFFFFFFFFFFFF,FFFFFFFFF,FFFFFF,FFF:FFFFFFFF,FF,:FFFFF,FF,FFFFF:F,FFFFFFFFF:,,FFF,:F:FFFFFF:F:FF:FF,FFFFFFF:FF:FFFFF:FFFF:F,FFFFFFFF,,F:FFFF:FFFF:FFFFFF,F,,,FFF:F:F:FFF::FF,:FF:F
@A00920:152:HGHKKDRXX:2:2105:26621:23954 2:N:0:AGGAGTGG+TGCTAAGT
GGACTACAGGGGTATCTAATCCCGTTTGCTCCCCTGGCTTTCGCGCATCAGCGTCAGTTTCGGTCCAGAATGCCGCCTTCGCCACCGGTGTTCCTCCAGATATCTACGCATTTCACCGCTACACCTGGAATTCCACATTCCTCTCCCGAACTCAAGTTACCCAGTATCGGACGCAGTTCCCAAGTTAAGCTTGGGGATTTCACGTCCGACTTAGGCAACCGCCTACGCGCCCTTTACGCCCAGTAATTCC
+
:FFFFF:FFFFFFFFFFFFFFFFF::FF:FFFFFF::FFFFF,F,FFFF:FF::FFFFF:FFFF:FFFFFFFFF,FFFFFFFFFFF,:,:F:FFFFFFFF:FFFFFFFFF,FF:FF:FF:FFFFFF:FFFFFFFFFFF,FFF::FFFFFF:FFFFFFFFFFFFFFFFF:FFF:::F,:FFFF:F:,F:FFFFFFFFF,F:FFF:,FFF,FF:FF:FF,F,FFFF,,:FFFFF:FF,FFFFF,F,:F,FFF
@A00920:152:HGHKKDRXX:2:2105:18023:24001 2:N:0:AGGAGTGG+TGCTAAGT
GGACTACTAGGGTTTCTAATCCTGTTTGCTCCCCACGCTTTCGCGCCTCAGCGTCAGTTGCAGTCCAGATGGCCGCCTTCGCCACCGGTGTTCTTCCCAATATCTACGAATTTCACCTCTACACTGGGAATTCTACCATCCTCTCCTGCACTCAAGCCTTGCAGTATCAAGCGCACCTCCCAGGTTGAGCCCAGGGCTTTCACGCCTGACTGACACGACCGCCTACGCGCCCTTTACGCCCAGTAATTCC
+
FFFFFFFFFFFFFFFFFFFFFF,F:FFFFFFFFFFF:FFFFFFFFFFFFFFFFFFFFF:FFFFFFFFF,F:FFFFFF:FFFFF:FFFFFFFFFFFFFFF,F,FFF:FFFFFFFFFFFFFFFFFF,FFFF,FFFFFFFFFFFFFF:FFFFFF:FF::FF::FFFFFFFFFF::FFFFFFFFFFFFFF:FFFFF:FFFF:FFFFFFFF:F:FFFFFFFFFFFFFFFF:FFFFFFFFF:FFFFFF:FFFFFFF
@A00920:152:HGHKKDRXX:2:2105:27715:24690 2:N:0:AGGAGTGG+TGCTAAGT
GGACTACTGGGGTTTCTAATCCCGTTTGCTCCCCTGGCTTTCGTCCCTCAGCGTCAGTTACAGTCCAGAACGCCGCCTTCGCCACTGGTGTTCCTCCGAATATCTACGAATTTCACCTCTACACTCGGAATTCCACTCACCTCTTCCGGACTCCAGACACCCAGTATCAAAGGCAGTTCCGGGGTTGAGCCCCGGGATTTCACCCCTGACTTAAGAGTCCGCCTACGTGCGCTTTAAGCCCAGTGATTCC
+
FFFFFFFFFFFFFFFFFFFFFFFFFFFFFFFFFFFFFFFFFFFFFFFFFFFFF:FFFF,FFFFFFFFFFFFFFFFFFFFFFFFFFFFFFFFFFFFFFF:FFFFFFFFFFFFFFFFFFFFFFFFFFFFFFFFFFFFFFFFFFFFFFFFFFFFF:FFFFFFFFFFFFFFF:FFFFFFFFFFFFFFFFFFFFFFFF:FFFFFFFFFFFFFFF:FFFFFFFFFFFFFFFFFFFFFFFFF,,FFFFFF:F:FF:F
@A00920:152:HGHKKDRXX:2:2105:32570:25551 2:N:0:AGGAGTGG+TGCTAAGT
GGACTACACGGGTATCTAATCCTGTTTGCTCCCCACGCTTTCGCACCTCAGCGTCAGTACCGGACCAGTGAGCCGCCTTCGCCACTGGTGTTCTTCCTAATATCTACGAATTCCACCTCTACACTAGGAGTTCCACTCACCTCTTCCGGACTCTAGATCGCCAGTATGAAAGGCAGTTCCAGGGTTGAGCCCTGGGATTTCACCCCTCACTTAACTATCCGCCTACGTGCGCTTTACGCCCAGTAAATCC
+
FFFFFFFFFFFFFFFFFFFF:FFFFFFFFFFF:F:FFFF:FFFFFFFFFFFFFFFF:FFFFFFFFFFFFFFFFFFFF:FFFFF,FFFFFFFFFFFFFFFFFFFFF:FFFFFFFFF:FFFFFFFFFFFFFFFFF:FFFFFFFFFF,FFFFF,FFFFFFFF,FFFFFFFFFFFFFFFFF:FFFF,FFFF:FFFFFFFFFFFFF:F:,FFF:FFFF:F,:FFFFFFFFFF,F,F::FFFF,FFFFFFFFFF,F
@A00920:152:HGHKKDRXX:2:2105:30707:25958 2:N:0:AGGAGTGG+TGCTAAGT
GGACTACCGGGGTTTCTAATCCCGTTTGCTCCCCACGCTTTCGCGCCTCAGCGTCAGGAAATGCCCAGAGACCCGCCTTCGCCACCGGTGTTCCTCCCGATCTCTACACATTTCACCGCTACACCGGGAATTCCAGTCTCCTCTGCATCCCTCAAGAACGGCAGTATCGGCCGACGTTCTTCGGTTGGGCCGAAGGATTTCACGACCGACTTGCCATCCCGCCAACGCGCCCTTTACGCCCAGTGATTCC
+
FFFFFFFFFFFFFFFFFFFFFFFFFFFFFFFFFFFFFFFFFFFFFFFFFFFFFFFFFFFFFFFFFFFFFFFFFFFFFFFFFFFFFFFFFFFFFFF:FFFF:FFF:FFFFFFFFFFFFFFFFFFFFFFFF:FFFFFFFFFFFFFFFFFFFFFFFF:FFFFFFFF:FFFFF,:FFFFF,FFF:FF:FFFF:FFFFFFFFFFFFF,FF,FFF,,FFFFFF:,F:FF:F:,FFF:FFF,F,FFFFFFF,FF,FF
@A00920:152:HGHKKDRXX:2:2105:22589:26553 2:N:0:AGGAGTGG+TGCTAAGT
GGACTACTAGGGTTTCTAATCCTGTTCGCTCCCCACGCTTTCGCTCCTCAGCGTCAGTATCGGCCCAGTAAGCTGCCTTCGCCGTCGGTGTTCCTCCTGATATCTGCGCATTTCACCGCTACACCAGGAATTCCGCTTACCCCTACCGAACTCAAGTCAAAGCAGTATCAAGTGGCGTCTCCAGGTTGAGCCTGGAGGTTTCACACCTGACTTACTTAACCGCCTACGAGCTCTTTACGCCCAATAAATC
+
FFFFFFFFFFFFFFFFFFFF:FFFF:FFFFFFFFFFFFFFFFFFF:FFFFFFFFFFFFFFFFF:FF:FFFFFFFF:FFFF:FFFFFF:FFFFFFFFFFFFFFFFF:FFFFFFFFFFFFFFFFFFFFFFFFFFFFFFFFFFFFFFFF:FFFFF:FF:FFFFFFFFFFFFFFFFFFF::FFFFFFFFFFFFFFFF:FFFFFFF::FF,F:,FF::FFFFFFFFFFFFFFFFFFFFFFFFFFFFFFFFFFFFF
@A00920:152:HGHKKDRXX:2:2105:2908:27258 2:N:0:AGGAGTGG+TGCTAAGT
GGACTACTCGGGTTTCTAATCCTGTTCGCTCCCCACGCTTTCGCTCCTCAGCGTCAGTGCCAGCCCAGAGCGCCGCCTTCGCCGCTGGTGTTCCTCCTGATATCTGCGCATTTCACCGCTACACCAGGAATTCCACGCTCCCCTACTGGACTCTAGTCACGGCAGTATCGGGTGGCGTCTCCAGGTTGAGCCTGGAGGTTTCACACCCGACTTACCGAACCGCCTACGAGCTCTTTACGCCCAATGAATC
+
FFFFFFFFFFFFFFFFFFFFFFFFFFFFFFFFFFFFF::FFFFFFFFFF,FFFFF:FFFFFFFFFFFFF:FFFFFFFFFFFFFFFFFFFFFFFFFFFFFFFFFFFFFFFFFFFF:FFFFFFFFFF:FFFFFFFFFFFFFFFFFF:FFFFFFFFFFFF:FFFFFFFF,FFFFFFFF:FFFFFFFFF,FFFFFFFFFFFFFF:FF::FFFFFF:FFFFF:F:FFFFF:FF:FFFFFFFFFFFF::FFF,::F
@A00920:152:HGHKKDRXX:2:2105:11993:27524 2:N:0:AGGAGTGG+TGCTAAGT
GGACTACTAGGGTTTCTAATCCTGTTCGCTCCCCATGCTTTCGCTCCTCAGCGTCAGTTAATGCCCAGAGACCTGCCTTCGCCATCGGTGTTCCTCCTGATATCTGCGCATTTCACCGCTACACCAGGAATTCCAGTCTCCCCTACATCACTCTAGTCTGCCCGTACCCACCGCAGATCCTGAGTTGAGCCCCGGACTTTCACGGCAGACGCGACAAACCGCCTACGAGCTCTTTACGCACCATAATTCC
+
:FFFFFFFF,F,,FF:,,:FFFFFFFF:F:FFF,FFFFF,:,,FFFFF:F,:,FFFFF,FFF:FFFFFF,F:FFFFFF,F:F:FFF:,FF,:FFF::::F,FF:FF:F:FF:,FFF:FFFFFF,FF::,::F:FFF:FF,FFF:F:F,FF,,,::F,:FF,FF,FFF,FFFFFFF,FFFF,FFFFF:FFFF,FF,FFFF,:F,:FFFF::,:FFFFFFFF,FF:,FF:F,FF:F,F,FF,F:F,FF:,,:
@A00920:152:HGHKKDRXX:2:2105:20103:28009 2:N:0:AGGAGTGG+TGCTAAGT
GGACTACTGGGGTATCTAATCCTGTTTGCTCCCCACGCTTTCGCTCCTCAGCGTCAGTACCGGCCCAGAGTGCTGCCTTCGCCGTTGGTGTTCCTCCTGATATCTGCGCATTTCACCGCTACACCAGGAATTCCGCACTCCTCTACCGGACTCCAGTCATGGCAGTCTCAAGTGGCGTCTCGAGGTTGAGCCTCGAGCTTTCACACCTGACTTGCCAAACCGCCTACGAGCTCTTTACGCCCAATAAATC
+
FFFFFFFFFFFFFFFFFFFFFFFFFFFFFFFFFFFFFFFFFFFFFFFFFFFFFFFFFFFFFFFFFF:FFFFFFFFFFFFFFFFFFFFFFF:FFFFFFFFFFFFFFFFFFFFFFFFFFFFFFF:FFFF:FFFFFFFFFFFFFFFFFFFFF:FFFFFFFF:FFFF:FFFFF::FFFFFFFFFFFFFFFFFFFFFFF:FFFFFF:F:FFFF::FFF,FFFFFFFF:FFFFFFFFFFF,FFF:FFF:,F,:FF,
@A00920:152:HGHKKDRXX:2:2105:26015:28134 2:N:0:AGGAGTGG+TGCTAAGT
GGACTACTAGGGTTTCTAATCCCGTTCGCTCCCCACGCTTTCGCCCCTCAGCGTCAGTTTAGGACCAGAGAGCCGCTTTCGCCACTGGTATTCCTCCCGATCTCTACGCATTCCACCACTACACCGGGAATTCTGCTCTCCTCTTCCTCACTCTAGCCTGTCAGTTTTGAACGGCCTCACCCAGTTAAGCCGGGAGCTTTCACGTCCAACTTTTAAAGCCGCCTACGCGCGCTTTACGCCCAGTAAATCC
+
FFFFFFFFFFFFF,FFFFFFFFFFFF,FFFFFFFFFFFFFFFFFFFFF:FFFFFFFFF,F,FFFFFFFFFFFF:FF,FFFFFFF::FFF,FFFFFFFFFFFFFFFFFFFFFF,FFFF,FFFFFFFFFFFFFFFF,FF,FFFFFFFFF:FFFFF::FF,,:F,FFFFF,:FFFF:,FF,,FFFFF:FFFFFF:FF,FFFFFFFF:FFF,FFF:::,,FFFF:FFF:FF,,F:FFFFFFFFFFFFFFFFFFF
@A00920:152:HGHKKDRXX:2:2105:25301:28651 2:N:0:AGGAGTGG+TGCTAAGT
GGACTACCGGGGTTTCTAATCCCGTTCGCTCCCCTCGCTTTCGCGTCTCAGCGTCAGGAGCTTCCCAGGGAACCGCCTTCGCCACTGGTGTTCCTCCTGATATCTGCGCATTTCACCCCTCCACCCGGAATTCCATTCACCTCTTCAGCACTCTAGCAAGCCCGTTTCGATCGGCGTCTCCAGGTTGAGCCGGCAGATTTCACGACCGACCTGACACGCCGCCTGCACGCTCTTTACGCCCAATAAATCC
+
FFFFFFF,,FFFFFFFFFFFFF,:FFFFFF,FFF,,FFFFFFFFF,FFF:FFFFFFF,,,F,:FFFFF,::,FFFF,FFFFFF,F,FFFFFFF,FFF,FFF,FFF,FFFFFFFFFFFFFF,FFFF,FFFFFFFFF,:F,FFFFF,F:,:,FFFFFFF,,,,,,FFFFFF,,FF,F,FFF,:::F,FFFFFF,,,FF,,F:FFF,,FFFFF,F,:F,,FFFFFFF:F,FFF:FFFFFFFFFFF,FF,FFFF
@A00920:152:HGHKKDRXX:2:2105:8142:29058 2:N:0:AGGAGTGG+TGCTAAGT
GGACTACTCGGGTTTCTAATCCTGTTTGCTCCCCACGCTTTCGCGCCTCAGCGTCAGTTACAGGCCAAAGAGTCGCCTTCGCCACTGGTGTTCCTCCACATCTCTACGCATTTCACCGCTACACGTGGAATTCCACTCTTCTCTCCTGCACTCGAGCCCTCCAGTATCAGAAGCAGTACCCAAGTTAAGCCTGGGGATTTAACGTCTGACTTAGATGGCCGCCTACGCGCCCTTTACCCCCAGTAATTCC
+
FFFFFFFF:FFFFFFFFFFFFFFFFFFFFFFFFFFFFFFFFFFFFFFFFFFFFFFFFFFF::FFFF:FF,FFFFFFFFFFFFFFFFFFFF,FFFFFFFF:FFFFFF:FFF:FFFFF:FFFFFFFF:FFFFFFFF,FF,FFFFFF,,FFFFFFFFFFFFF,FF,FFF:FF,F:FFF,F,FF:F,,F:::,F::,FF,FF,,,,,:,F,,F,F,F,:,FFFF,FFFF,,F,,F,,FFF,,FF,FF,FF,,FF
@A00920:152:HGHKKDRXX:2:2105:12608:29183 2:N:0:AGGAGTGG+TGCTAAGT
GGACTACCGGGGTTTCTAATCCTGTTTGATCCCCACGCTTTCGTGCCTCAGCGTCAATGTCGGTTTAGCTAGCTGCCTTCGCCGTTGGTGTTCCTCCTGATATCTGCGCATTTCACCGCTACACCAGGAATTCCACACTCCTCTACCGAACTCGAGTCACAGCAGTATCGACTGGCGTCCCAAGGTTGAGCCTTGGATTTTCACAGTCGACTTACTGAACCGCCTAGGAGCCCTTTACGCCCAATGATTC
+
FFFFFFFFFFFFFFFFFFFFFFFFFFFF:FFFFFFFFFFFFFFFFFFFFFFFFFFFFFFFFFFFFFFFFFFFFFFFFFFFFFFFFFFFFFFFFFFFFFFFF:FFFFFFFFFFFFFFFFFFFFFFF:FF:FFFFFF:FFFFFFFFFFFFFFFFFFFFFFFFFFFFFF:F:FFFFFFFFFFFFFFFF,FFFFFFFFFFF:FFFFFFFFFFFFFFFFFFFFFFFFFFFFFFFFF:FFFFFFFFFFF:FFF,FF
@A00920:152:HGHKKDRXX:2:2105:24740:29309 2:N:0:AGGAGTGG+TGCTAAGT
GGACTACTGGGGTTTCTAATCCTGTTTGCTCCCCTAGCTTTCGTGCCTCAGCGTCAGGACCTGTCCAGGGACTCGCCTTCGCCACTGGTGTTCCTCTCGATATCTACGCATTTCACTGCTACACCGAGAATTCCAGTCCCCCCTCCAGTCCTCAAGCCGGATAGTATCCAATGCAGTTTCCGAGTTGAGCTCGGAGATTTCACATCAGACTTACCCGACCGCCTACGCACCCTTTACGCCCAGTGAATCC
+
FFFFFFFFFFFFFFFFFFFFFFFFFF:FFFFFFFFFFFFFFFFFFFFFFFFFFFFFFFFFFFFFFFFFFFFFFFFFFFFFFFFFFFFFFFFFFFFFFFFFF,FFFFFFFFFFFFFFFFFF:FFFFF:FFFFFFFFFFFFFFFFFFFFFFFFFFFFFFFFFF::FFFFFFFFFFFFFFFFFFFFFFFFFFFFFFFFFFFFFFFF:FF:FFFFFFFFF:FFFFFFF,FFFFFFF:FFFFFFFF:FFFFFF:F
@A00920:152:HGHKKDRXX:2:2105:13666:29731 2:N:0:AGGAGTGG+TGCTAAGT
GGACTACAAGGGTTTCTAATCCTGTTTGCTCCCCACGCTTTCGCGCCTCAGCGTCAGTTACAGACCAAAAAGCCGCCTTCGCCACTGGTGTTCCTCCACATCTCTACGCATTTCACCGCTACACGTGGAATTCCGCTTTTCTCTTCTGCACTCAAGTTCCCCAGTTTCCAATGACCCTCCACGGTTGAGCCGTGGGCTTTCACATCAGACTTAAGAAACCGCCTGCGCGCGCTTTACGCCCAATAATTCC
+
:FFFFFF:FFFFFFFFF:FF:FFFFFFFFF:FFFFFFFF:FFFFF,FFFFFFFFFFFFFFFFFFFFF:F:FFFFFFFFFFFFF:F,FFFFFFFFFF:FFFF:F:FFFFFFFFFFFFFFFF,FFF::FFFFFF,FFFFFFFFFFF:FFFFFFFF:FFFFF,FF::FFFFFF,,FFFFFFFFFFFFFFFF,FFFFFF:FF,FFFFF,FF:FF:FFFFF:FF,:FFF:FFFFFFFFFFFF:FFFFFFF:FFFF
@A00920:152:HGHKKDRXX:2:2105:5059:30765 2:N:0:AGGAGTGG+TGCTAAGT
GGACTACCCGGGTTTCTAATCCTGTTTGATCCCCACACTTTCGTGCATGAGCGTCAGTTCTCGTCCAGTTGGCCGCTTACGCCACTGGTGTTCCTCCCAATATCTACGAATTTCACCTCTACACTGGGAATTCCGCCATCCTCTTCCGGACTCTAGATTGTCAGTTTTAGAGGCCGTTCCCAGGTTGAGCCCAGGCCTTTCACCCCTAACTTGACATTCCGCCTACGCGCCCTTTACGCCCAGTAATTCC
+
FFFFFFFFFFFFF,FFFFFFFFFFFFFFFFFFFFFFFFFFFFFFFFFFFFFFFFFFFFFFFFFFFFFFFFFFFFFFFFFFFFFFFFFFFFFFFFFFFFFFFFFFFFFFFFFFFFFFF:FFFFFFFFFFFFFFFFFFFFFFFFFFFFFFFFFFFFFFFFFFFFFFFFFFFFFFFFFFF:FFFFFF:FFF:F:FFFFFFFFFFFFFFFFFFFFFFFF:FFFFFFFFF:FFFFFFFFFFFF:FFFFFFFFFFF
@A00920:152:HGHKKDRXX:2:2105:20835:31125 2:N:0:AGGAGTGG+TGCTAAGT
GGACTACCAGGGTATCTAATCCGGTTCGCTCCCCACGCTTTCGCGCCTCAGCGTCAGGTAATGCCCAGAAAGCCGCCTTCGCCACTGGTGTTCCTCCCGATATCTACGCATATCACCACTACACCGGGAATTCCACTTTCCTCTGCATCCCTCGAGTCTGCCAGTATCCAAGGACCTCTCCCAGTTGAGCCGGGAGCTTTCACCCTAGACTAAACAAACCGCCTGCGCGCCCTTTACGCCCAGTCACTCC
+
FFFFFFF:FFFFFFFFFFFF:FFFFFFFFF:FFFFFFFF,FFFFFFFFFFFFFFFFFFF,:FFFFFFFFFFFFFFFFFFFFFFFFFFFFFFFFFFFFFFF:FFFFFFFFFFFFF:FFFFFFFFFFFFFF:FFF::FFFF:FFFFFF:FFFFFFF:FFFFF:,FFFFFFFFF::F:F,FFFFFF:FFFFFFF:FFFFF:,FFFFFF:FF,:FF,,FFF,FFFFFFFFFFFFFF,,F:FFF:FFF:F,,:FF
@A00920:152:HGHKKDRXX:2:2105:25256:31172 2:N:0:AGGAGTGG+TGCTAAGT
GGACTACAAGGGTATCTAATCCTGTTTGCTCCCCATGCTTTCGAGCCTCAGCGTCAATATGTGTCCAGACGGCCGCCTTCGCAACTGGTGTTCTTGGGGATCTCTACGCATTCCACCGCTACACCCCCAATTCCGCCGTCCTCTCCACTATTCAAGACTCCCAGTTTTAGGTGCCTGTCCGGGGTTGGGCCCCGGGATTAAACACCTAACTTAAAAGCCCGCCTACGCTCCCTTTACGCCCAGTGATTCC
+
FF,FFFFFFFFFFFF:F:FFFFFFFFFFFFFFFFFFFFF:FFFFF:FFF,FFFFFFFFFF,F:FFF:F,FFFF:FFFFFFFFFF:FF:FFFF:FFFFFF,FFFFFFFFFFFFFFFFFFFFFFFFFFFFFFFFFFFFFFFFFFFFFFFFFFFFFFFF:FFFFFFFFFF:FFFFFFFFFFFFFFFFFFFFFFFF:F:FFF,FF,FFFFF,FFFFF,FFFFFFFFFFFFFFFFFFFFFFFFFFFFFFFFFFFF
@A00920:152:HGHKKDRXX:2:2105:16550:31250 2:N:0:AGGAGTGG+TGCTAAGT
GGACTACTGGGGTTTCTAATCCTGTTTGCTCCCCACGCTTTCGCTCCTCAGCGTCAGTGCCGGCCCAGAGACCCGCCTTCGCCACCGGTGTTCCTCCTGATATCTGCGCATTTCACCGCTACACCAGGAATTCCACTCGCCTCTTCCGTACTCAAGCCCGACAGTATCCACCGGCATCCGAGGGTTAAGCCCCCGGCTTTCACAGCAGACTTACCGGACCGCCTACACGCGCTTTACGCCCAATGATTCC
+
FFFFFFFFFFFF:FFFFFFFFFFFFFFFFFFFFFFFFFFFFFFFFFFFFFFFFFFFFFFFFFFFFFFFFFFFFFFFFFFFFFFFFFFFFFFFFFFFFFFFFFFFFFFFFFFFFFFFFFFFFFFFFFFFFFFFFFFFFFFFFFFFFFFFFFFFFFFFFFFFFFFFFFFFF:FFFFFFFFFFFFFFFFFFFFFFFFFFFFFFF:F::FFFFFF:FFFF,FFFFFFF,FF:FFFFFFFFFF:F:F:::FFFFF
@A00920:152:HGHKKDRXX:2:2105:8567:31986 2:N:0:AGGAGTGG+TGCTAAGT
GGACTACTCGGGTTTCTAATCCTGTTCGCTCCCCACGCTTTCGCTCCTCAGCGTCAGTTACTGCCCAGAGACCCGCCTTCGCCACCGGTGTTCCTCCTGATATCTGCGCATTCCACCGCTACACCAGGAATTCCAGTCTCCCCTGCAGTACTCCAGTCTGCCCGTATCGCCCGCACGCCGAGGGTTAAGCCCCCGGTTTTCACGAACAACGCGACAAACCACCTACGAGCTCTTTACGCCCAGTAATTCC
+
FF:FFFFFFFFFFFFFFFFFFF:FFFFFF,FFFFFFFFFFFFFFFFFFFFFFFFF,FFFFFFFFFFFFFFFFFFFFFFFFFFFFFFFFFFF:FFFFFFFFFF:FFFFFF:FFFFFFFFFFFFFFFFFFFF:FFFFFFFFFFFFFFFFFFFFFFFFFFFFF:FFFFFFFFFFFFF::FFFFFFFFFFFFFFFFFFF:FFFFF:FFFFFFFFFFFFFF,FFFFFFF:FFFFFFFFFFFFFFFFFFF,:F:FF
@A00920:152:HGHKKDRXX:2:2105:3378:32268 2:N:0:AGGAGTGG+TGCTAAGT
GGACTACCGGGGTATCTAATCCCGTTCGCTCCCCATGCTTTCGCGTCTGAGTGTCAAAGCAGGCCCAGAAAGTCGCCTTCGCCACAGGAGTTCCTCGGGATCTCTACGCATTTCACCACTCCACCCGGAATTCCACGCCCCTCTACTGCCCTCCAGCGGCCCAGTTTCGAACGGCCTCTCCCAGTTGAGCCGGGAGCTTTCACGTCCGACTTGGACCACCGCCTGCCCGCGCTTTACGCCCAGTAAATCC
+
FF,:FFFFFFFFFFFFFFFFFFFFFFFFFFFFFFFFFF:FFFFFFFFFFFFFFFFFFFFFFFFFFFFFFFFFFFFFFFFFFFFFFFFFFFFFFFFFFFFFFFFFFFFFFFFFFFFFFFFFFFFFFFFFF:FFFFFFFFFFFFFFFFFFFFFFFFFFFFFFFFFFFFFFFFFFFFFFFFFFFFFFFFFFFFFFFFFFFFFFFFFFFFFF:FFFFFFFFFFFFFFFF:FFFFFFFFFFFFFFF:FFFFFF:F
@A00920:152:HGHKKDRXX:2:2105:28673:32675 2:N:0:AGGAGTGG+TGCTAAGT
GGACTACACGGGTTTCTAATCCCGTTCGCTACCCTGGCTTTCGCGGCTCAGCGTCAGGTGCAGCCCAGGGCGCCGCCTTCGCCTCTGGTGTTCCTCCGGATCTCTACGCATTTCACCACTCCACCCGGAATTCCACGCCCCTCTGCTGCCCTCCAGCGGCCCAGTTTCGAACGGCCTCTCCCAGTTGAGCCGGGAGCTTTCACGTCCGACTTGGACCACCGCCTGCCCGCGCTTTACGCCCAGTAACTCC
+
FFFFFFFFFFFFFFFFFFFFFFFFFFFFFFFFFFFFFFFFFFFFFFFFFFFFFFFFFFFFFFFFFFFFFFFFFFFFFFFFFFFFFFFFFFFFFFFFFFFFFFFFFFFFFFFFFFFFFFFFFF:FFFFFFFFFFFFFFFFFFFFFFFFFFFFFFFFFFFFFFFFF:FFFFFFFFFFFFFFFFFFFFFFFFFFFFFFFFFFFFFFFFFFFFF:FFFFFFFFFFFFFFFFFFFFFFFFFFFFFFFFFFF:FFF
@A00920:152:HGHKKDRXX:2:2105:3396:33207 2:N:0:AGGAGTGG+TGCTAAGT
GGACTACAGGGGTTTCTAATCCTGTTTGCTCCCCACGCTGTCGCGCCTCAGTGTCGGCTATTGAGCTCTTGCGAGCTCACCGCCCAGCAGACCGCCTTCGCCCCTGGTGTTCTTCCGGATCTCTACGCATTCCACCGCTACACCCGGAATTCCATCTGCCTCTACGGTGCCCTAGCGACACCGTTGCCATGGCCGATCTGGGGTTGAGCCCCAGACTTTCACCACGGCCTTATGCCGCCACCTACGCGCC
+
FFFFFFFF:FFFFFFFFFFFFFFFFFFFF:,FFFFFFFFFFFFFFFFFFFFFFFFFF,F,FFFF:FFF::FFFFFFF,FFFFF:FFFFFFFFFF,F:FFFFFFFFFFFF,FF,:FF:FFFFFFFF,FFFFFFFFFFFFFFFFFFFFFF,::FF,,FFFFFFFF:FF:,FFFFF,FF:FFFF,F:FFF::,FFFFFFF:FFF:F,FF:F:FFF,FFFFF:FFF:FF,FFF:F,FFFF,FF:FFFFFFF:FF
@A00920:152:HGHKKDRXX:2:2105:28311:33207 2:N:0:AGGAGTGG+TGCTAAGT
GGACTACTAGGGTTTCTAATCCTGTTCGCTCCCCACGCTTTCGCTCCTCAGCGTCAGTATCGGCCCAGAGACCCGCCTTCGCCACCGGTGTTCCTCCTGATATCTGCGCATTTCACCGCTACACCGGGAATTCCATTCTCCTCTTCCGGACTCTAGCCAGATGGTTTCAGCCGACAGCTCGAGGTTGAGCCTCGAGTTTTCACAGCTGACCTACCTGGCCGCCTACACGCTCTTTACGCCCAATAAATCC
+
FFFFFFFFFFFFFFFFFFFFFFFFFFFFFFFFFFFFFFFFFFFFFFFFFFFFFFFFFFFFFFFFFFFFFFFFFFFFFFFFFFFFFFFFFFFFFFFFFFFFFFFFFFFFFFFFFFFFFFFFFFFFFFFFFFFFFF:FFFFFFFFFFFFFFFFFFFFFFFFFFFFFFFFFFFFFFFFF:FFFFFFFFFFFFFFFFFFFFFFFFFFF:FFFFFFFFFFFFFFFFFFFFFF:FFFFFFFFFFFFFFF,FFFFFF
@A00920:152:HGHKKDRXX:2:2105:17228:33458 2:N:0:AGGAGTGG+TGCTAAGT
GGACTACCGGGGTTTCTAATCCTGTTTGCTCCCCACGCTGTCGCGCCTCAGCGTCAGCAACGGCCCAGCAGACCGCCTTCGCCACTGGTGTTCTTCCCGATCTCTACGCATTCCACCGCTACACCGGGAATTCCATCTGCCTCTACCGTGCTCAAGGCCGGCAGTCTAGACGGCAGGTCCACGGTTGAGCCGTGGCCTTTCACCCCCTACTTTCCGCGCCGCCTAGGCGCCCTTTACGCCCCAGTAATTC
+
FFFFFFFFFFFFFFFFF:FFFFFFFFFFF:FFFF,FFF:FFFFFFF:FFFFFFFFFFFFFFFF:FFFFFFFF,FFFFFFFFFFFFFFFFFFFFFFFFF,F:F,:F:FF:,FF:FF,:F:F,FFFFFFFF,,FFFFFF,FF,,FF,FFFFFFFF,:F,FFFF:FF,F::FF,FF,,FF,F::FFF::F:FFFFFFF,::F,FFF,F,:F,FFF,:FF,,,FF,FF,,FF:F,FF,F,:F,FF,,FF,,,,F
@A00920:152:HGHKKDRXX:2:2105:17897:33458 2:N:0:AGGAGTGG+TGCTAAGT
GGACTACTAGGGTTTCTAATCCTGTTTGCTCCCCGAGCTTTCGAACCTCAGCGTCAGGAATGTCCCAGAAAGCCGCTTTCGCCACTGGTGTTCTTCCCAATATCTACGAATTTCACCTCTACACTGGGAATTCCACTAACCTCTTCCAGCCTCTAGAAAGCCAGTATCGAAGGCAATTCTGAAGTTGAGCTCCAGGATTTCACCCCCGACTTAACAATCCGCCTACGTGCGCTTTACGCCCAGTAAATCC
+
FFFFFFFFFFFFFFFFF:FFFFFFFFFFFFFFF:FFFFFFFFFFFFFFFFFFFFFFFFFFFFFFFFFFFFFFFFFFFFFFFFFFFFFFFFFFFFFF:FFFFFF,FFFFFFFFFFFFFFFFFFFFFFFFFF:FFFFFFFFFFFFFFFFFFFFFFFFFFFFF,FFFF:F,FF:::FF::FFF:F:F:FFFFFFFFFF:,FFFFFFFFFFFFFFFFFFFF:FFFFFFF::FFFFFFFFFFFFFFFFFF,:,FF
@A00920:152:HGHKKDRXX:2:2105:19388:33880 2:N:0:AGGAGTGG+TGCTAAGT
GGACTACAGGGGTTTCTAATCCTGTTTGCTCCCCACGCTTTCGCACCTCAGCGTCAGTAATGGTCCAGTGAGCCGCCTTCGCCACTGGTGTTCCTCCGAATATCTACGAATTTCACCTCTACACTCGGAATTCCACTCACCTCTACCATACTCAAGACTTCCAGTATCAAAGGCAGTTCCAGAGTTGAGCTCTGGGATTTCACCCCTGACTTAAAAGTCCGCCTACGTGCGCTTTACGCCCAGTAAATCC
+
:F,FFFFFFFFFFFFFFFF:FFFFFFFFFFFFFFFFFFFFFFFFFFFFFFFFFFF:FFFFFFFFFFFFFFFFFFFFFFFFFFFFFFFFFFFFFFFFFFFFFF:FFFFFFFFFFFFFFFFF:FFFFFFFFFFFFFFFFFFFF:FFFFFFFF:FFFFFFFF:FFF:FFF:FFFFF::F,FFFFFFFFFFFFFFFFFFFF:F,:FFFFFFFF:,,,FFFFFFFFFFFFFFFFFFFFFFFFFFFFFF:FFF,FF
@A00920:152:HGHKKDRXX:2:2105:5755:34538 2:N:0:AGGAGTGG+TGCTAAGT
GGACTACTGGGGTTTCTAATCCCTTTGGCTCCCCACGCTTTCGTGCCTGAGCGTCAGCAATTGTCCAGGAAGTCGCCTTCGCCTCTGGTGTTCCTCACGATATCTACGCATTTCACTGCTACACCGTGAATTTCACTTCCCTCTCCAATGCTCTAGCCAAATAGTTTCAGGCGCAGTTCCGGAGTTAAGCCCCGGGATTTCACACCTGACACACTTGGCCGCCTGCGCACCCTTTACGCCCAGTGAATCC
+
FFF:F:FFFFFFFFFF:FFFFF,FF:F,FFF,FFFFFFFFFFFFF::FFFFF,FFFF:FFFFFF,:,FFFFFFF:FFFFFFF,FF:FFFF:F:FFFFFFFFFF:FF::F:,FFF:FFFFF:F::F,FF,FF:,F:FFFFFFFFFFFFFFFFF:FFFFFF:F:,,FFF:FF,FFFFFFF,:FF,FFFFFF:FF,:FFFF,FF:FFFFFFFFFFFFFFFFFF:FFFF:FFFF,,:,:FFFFFFFF,FF,:,F
@A00920:152:HGHKKDRXX:2:2105:25889:35211 2:N:0:AGGAGTGG+TGCTAAGT
GGACTACTAGGGTTTCTAATCCTGTTTGCTCCCCACGCTTTCGTGCCTGAGCGTCAGTGTTATCCCAGGGGGCTGCCTTCGCCATCGGTGTTCCTCCACATCTCTACGCATTTCACTGCTACACGTGGAATTCCACCCCCCTCTGACACCCTCTAGCACTGCAGTCACAAATGCAGTTCCCAGGTTAAGCCCGGGGATTGCACCTCTGTCTTACAGCGCCGCCTGCGCACGCTTTACGCCCCGGAGTGCC
+
:F,FFFFF:FFFFFFFF,FFFFFF:FFFFF:FFFFFFFFFFFFFFFFFFF:FFFFFF:FFFFFFF:F:FFFFFFFFFFFFFFFFFFFFFFF,FFFFFFF:,F,:FFFFFF:FF,F,FFFFFF:FFFFFF:,FFFFFFFFFF,FFFF:FF,FFFF,FFF:FFFFFF:FF,,,F:,:FFFF,FFFFF,,,FFF,FFFF,,FFFFFF,FFF,F,,FFFFFFF:FF,,FFFFFFF:::FF:F:F:,FF,,FFF:
@A00920:152:HGHKKDRXX:2:2105:3233:35399 2:N:0:AGGAGTGG+TGCTAAGT
GGACTACTGGGGTATCTAATCCCGTTTGCTCCCCACGCTTTCGCGCCTCAGCGTCAGGGATTGGCCAGAGACCCGCCTTCGCCACCGGTGTTCCTCCCGATCTCTACACATTTCACCGCTACACCGGGAATTCCAGTCTCCTCTCCAACCCTCAAGGACAGCAGTATCGGACGCACTACTTCGGTTGAGCCGAAGGATTTCACGACCGACTTGACATCCCGCCTACACGCCCTTTACGCCCAGTGATTCC
+
:FFFFFF,FFFFFFFFFFFFFFFFFFFFFFFFFFFFFFF:FFFFFFFFFFFFF:FFF:FFFFFFFFFFFFF:FFF:FF,F:FFFFFF:FFFFFFFFF,FFFFFFFFFFFFFFFFFFFFF:FF:FFFFFF:F:FF,F:F:FFFF:FFFFF:F:F,FFFFFFFFFF,FFFFFFFFFFF:,FF,F,FFFFFFFFF,FFFFFFFFFF,F:FFFFF,F,FFF,FF:FFFFFFF:FFFFF:F:FFFFFFFFF,FFF
@A00920:152:HGHKKDRXX:2:2105:22978:36558 2:N:0:AGGAGTGG+TGCTAAGT
GGACTACAGGGGTTTCTAATCCTGTTTGCTCCCCACGCTGTCGCGCCTCAGTGTCAGCAACTGCCCAGCAGACCGCCTTCGCCACTGGTGTTCTTCCGGATCTCTACGCATTCCACCGCTACACCCGGAATTCCGTCTGCCTCTACAGTGCTCAAGCTCGGCAGTTCGCATGGCCGACTCGGGGTTGAGCCCCGAGCTTTCACCACACGCTTACCAAGCCACCTACGCGCCCTTTACGCCCAGTGATTCC
+
FFFFFFFFFFFFFFFFFFFFFFFFFFFFFFFFFFFFFFFFFFFFFFFFFFFFFFFFFFFFFFFFFFFFFFFFFFFFFFFFFFFF:FFFFFFFFFFFFFFFFFFFFFFFFFFFFFFFFFFFFFFF:FFFFFFFFFFFFFFFFFFFFFFF:FFFFFFF:FFFFFFFFFFFFFFFFFFFFFFFFFFFFFFFFFFFFFFFFFFFFFFFFF:FFFFFFFFFFFFF:FFFFFFFFFFFFFFFF:FFFFF,:FFFFF
@A00920:152:HGHKKDRXX:2:2105:18331:36620 2:N:0:AGGAGTGG+TGCTAAGT
GGACTACACGGGTTTCTAATCCCGTTTGCTCCCCTGGCTTTCGCGCCTCAGCGTCAATGCCGGTCCAGGATGCCGCCTTCGCCACCGGTGTTCCTCCAGATATCTACGCATTTCACCGCTACACCTGGAATTCCGCATCCCTCTCCCGGATTCAAGCCTGCCAGTATCGGACGCAGTTCCCGGGTTGAGCCCGGGGATTTCACGTTCGACTTAACAGGCCGCCTACGCGCCCTTTACGCCCAGTAATTCC
+
FFFFFFFFFFFFFF:FFFFFFFFFFFFFFFFFFFFFFFFFFFFFFFFFFFFFFFFF:FFFFFFFFFFFFFFFFFFFFFFFFFFFFFFFFFFFFFFFFFFFFFFFFFFFFFFFFFFFFFFFFFFFFFFF,FFFFFFFFFFFFFFFFFFFFF:FFFFFFFFFFFFFFFFFFFFFFFFFFFFFFFFFFFFFFFFFFFFFFFFFFFFF,FFFFFFFFFFFFFFFFFFFFFFFFFFFFFFFFFFFFFFFFFFFFF
@A00920:152:HGHKKDRXX:2:2106:14045:1235 2:N:0:AGGAGTGG+TGCTAAGT
GGACTACTCGGGTATCTAATCCTGTTTGCTCCCCACGCTTTCGCACCTCAGCGTCAATACCTGTCCAGCGAGTCGCCTTCGCCACTGGTGTTCTTCCGAATATCTACGAATTTCACCTCTACACTCGGAATTCCACTCGCCTCTCCAGGATTCTAGCCATCCAGTTTCAAGGGCAGTTCCGGGGTTGAGCCCCGGGATTTCACCCCTGACTTGACAAGCCGCCTACGAGCGCTGTACGCCCAGTAATTCC
+
FFFFFFFFFFFFFFFFFFFFFFFFFFFFFFFFFFFFFFFFFFFFFFFFFFFFFFFFF,FFFFFFFFFFF::F:FFFFFFFFFFFFFFFFFF:FFFFFFFF:FFFFFFF,,FF,FFFFFFFFF:FFFFFFFFFFFFFFFFFF:FFFF:FF:,FFFFFFFFF,F:FFF:FFFFFFF::FF,FF,FF:FFFFFFFFF:FF,FFFFFFFFFFFFFFFF,FFFFFFFFFFFF,FFF,:F:F:F:::FFF,,FFFF
@A00920:152:HGHKKDRXX:2:2106:26874:2284 2:N:0:AGGAGTGG+TGCTAAGT
GGACTACTGGGGTATCTAATCCTGTTTGCTCCCCACGCTGTCGCGCCTCAGTGTCAGCAACTGCCCAGCAGGCCGCCTTCGCCACTGGTGTTCTTTCGGATATCTACGAATTTCACCTCTACACTGGGAATTCCACTACCCTCTCTTGGACTCTAGCAATTCAGTATCAAATGCAGTTCCCGGGTTGAGCCCAGGCCTTTCACATCTAACTTGAATCGCCGCCTACGTGCGCTTTACGCCCAGTAATTCC
+
:FFFFFF:FFFFFFFFFFFFF:FFFFFFFFFFFFFFFFFFF::FFFFFFFFFFFFFFFFFFFFFFFFFFFFFFFFFFFFFFFFFFFFFFF:FFFFFFFFF,FFFFF:,FFFFFFFFF:FFF:FFFFFFF:FFFFFFFFFFFF:FFFFFF:F,FFFFF::FFF:FFFF:FFFFFF,FFFFFF:FFFFFFFFFFFFFFF::FFF:FFFFF:FFFF:FFF:FFFFFFFFFFFFF:FFFFFFF,FFFF,F:F:F
@A00920:152:HGHKKDRXX:2:2106:5466:3537 2:N:0:AGGAGTGG+TGCTAAGT
GGACTACAAGGGTATCTAATCCTGTTTGCTCCCCACGCTTTCGAGTCTCAGCGTCAGTATTCGTCCAGTTGGCCGCCTTCGCCACTGGTGTTCCTCCAAATCTCTACGCATTTCACCGCTACACCGGGAATTCCACTTTCCTCTCCCATACTCTAGCTATGCAGTATCGAATGCAGTTCCCAGGTTAAGCCCAGGGCTTTCACATCCGACTTACACAGCCACCTGCGTGCGCTTTACGCCCAGTAATTCC
+
F:FFFFFFFFFFFFFFFFFF:FFFFFFFFFFFFFFFFFFFFFFFFFFFFFFFFFFFFFFFFFFFFFFFFFFFFFFF:FFF:FFFF:FFFFFFFFFFFFFFFFFFFFFFFFFFFFFFFFFFFFFFFFFFFFFFFFFFFFFFFFFFFFFF:FFFFFF:FFFFF:F:FFFFFFFFFFFFFFFFFFFFFF,:F:FFF,FFFFFFF:FFF:FFFFF:FFFFFFFFFFFFFFFFFFF,F:FFFFFFFF,FFFFF,F
@A00920:152:HGHKKDRXX:2:2106:7663:3646 2:N:0:AGGAGTGG+TGCTAAGT
GGACTACCGGGGTTTCTAATCCTGTTTGCTCCCCACGCTTTCGCGTCTCAGCGTCAGTACTCGTCCAGATGGCCGCCTTCGCCACCGGTGTTCCTCCGCATATCTACGACTTTCACCTCTACTTGCGGAATTCCGCCATCCTCTCCGAGACTCAAGCTCAGCAGTTTCAGACGCACTTCCTCGGTTAAGCCGAGGGCTTTCACATCTGACTTGCCAAGCCGCCTACACGCGCTTTACGCCCAATAATTCC
+
FFFFFFFFFF::FF:F:FFF,:F:FFFFFFFFFFFF:FF::FFFFF,,FFFF:F:FF:FFFFFFF,:F:FF:FF:FFFFFFFF,:FFF,F:FFFF,,:FF:FFFFFFFF,F,:F:FFF::FFF:F,FFF:FFFFFFFFF,FFFFFFFFFFFFFFFFFFFFFFFFF:FFFFFFFFFFFFFFFFFFFFF:FFFFFFFFFF,FFFFFFF:FFF:FFFF:FFF:FFFF:FFFFFFF,F:F:FFFF,,FFFFFFF
@A00920:152:HGHKKDRXX:2:2106:27091:3787 2:N:0:AGGAGTGG+TGCTAAGT
GGACTACAAGGGTTTCTAATCCTGTTTGATACCCACACTTTCGAGCATCAGCGTCAGTTACACTCCAGTGAGCTGCCTTCGCAATCGGAGTTCTTCGTGATATCTAAGCATTTCACCGCTACACCACGAATTCCGCCCACCTCTACTGCACTCAAGACTGCCAGTATCAACTGCAATTTTACGGTTGAGCCGCAAACTTTCACAACTGACTTAACAATCCGCCTACGCTCCCTTTAAACCCAATAAATCC
+
FFFFFFFFFFFFFFFFFFFFFFFFFFFFFFFFFFFFFFFFFFF:FFFFFFFFFFFFFFFFFFFFFFFF:FFFF:FFFFFFFFF::FFFFFFFFFFFFFFFFFFFF:FFFFFFFFFFFFFFFFFFFFFFF:FFFFFFFFFFFFF:FFFFFFFFF:F,F:FFFFFFFFFFFFFFFFFF:FFFFFF:FF,FF:FFFF:FFF,FFFFFF,F:F,FF,FFFFFFFF,FFF:FF:FFFFFF:::FF,:F,FFF:F,
@A00920:152:HGHKKDRXX:2:2106:7129:4257 2:N:0:AGGAGTGG+TGCTAAGT
GGACTACTGGGGTTTCTAATCCTGTTTGATCCCCACGCTTTCGTGCCTCAGCGTCAATCACTGCGCAGTGAGCTGCCTTCGCAATTGGTGTTCTATGTCATATCTAAGCATTTCACCGCTACATGACATATTCCGCTCACCTCCACAGTATTCAAGACAAATAGTATCCATGGCAGTTTCCGGGTTAAGCCCAGAGATTTCACCACGGACTTACCTGTCCGCCTACGCACCCTTTAAACCCAGTGAATCC
+
FFFFFFFFFFFFFFFFFFFFFFFFFFFFF:FFFFFFFFFFFFFFFFFFFFFFFFFFFFFFFFFFFFFFFFFFFFFFFFFFFFF,FFFFFFFFFFFFFFFFF:FFF,FFF:FFFFFFFFFFFFFFF:FFFFFFFFFFFFFFFFFFFFFFFFFFF:,FFFFFFFFFFFFFFFFFFFFFFFFFFFFFFFFF:FFFFFFFFFFFFFFFFFFFFFFFFFFF:FFFFFFFFF:F:FFFFFF,FFFFFFFFF:FFFF
@A00920:152:HGHKKDRXX:2:2106:13150:4946 2:N:0:AGGAGTGG+TGCTAAGT
GGACTACCAGGGTATCTAATCCTGTTCGCTCCCCACGCTTTCGCGTCTCAGCGTCAGTACCGTACTAGAGAACCGCCTTAGCCACGGGTGTTCTTCCTGATATCTGCGCATTTCACCGCTACACCAGGAATTCCGTTCTCCTCTTCCGGACTCTAGCCAGACGGTTTCCATAGACGTCTAGAGGTTAAGCCTCTAGTTTTCACAACGTACCTGTCTGGCCGCCTACACGCTCTTTACGCCCAATAAATCC
+
FFFFFFF:FFFFFF,FFFFFFFFFFFFFFFFFFFF:FFFFFFFFF:,FFFFFFFFFFF,F,FFFFFFF,FFFFFFFFFFFFFFFFFFFFFFFFFFFFFFFFFFFFFFFFFF,FF,FFFFFFFFFFFFFFFFFFF,:F,FFFFF:,FFFFFFFFFFFF,:F,FFF::F:FF,,FFFFFFFF::FFFFFF:FFFFFFFFFFFFFF:,FF,FFFF:F:FFFFFFFFF:FFFFFFFFF,FFFFFF,FF,::FFF
@A00920:152:HGHKKDRXX:2:2106:21956:5071 2:N:0:AGGAGTGG+TGCTAAGT
GGACTACAAGGGTATCTAATCCCGTTCGCTCCCCACGCCTTCGCGCCTCAGCGTCAGTACAGGTCCAGTCGGCCGCCTTCGCCACTGGTGTTCCTCCCGATATCTACGCATTTCACCACTACACCGGGAATTCCACCGACCTCTCCCTGCCTCCAGTTCCGCCGTTTCGAATGACCCTCCCCCGTTGAGCGGGGGGCTTTCACACCCGACGTACGAAACCGCCTGCGCGCGCTTTACGCCCAGTAACTCC
+
FFFFFFFFFFFFFFFFFFFFFFFFFFFFFFFFFFFFFFFFFFFFFFFFFFFFFFF:FFFFFFFFFFFFFFFFFFFFFFFFFFFFFFFFFFFFFFFFFFFFFFFFFFFFFFFFFF:FFFFFFFFFFFFFFFFFFFFFFFFFFFFFFFFFFFFFFFFFFFFFFFFFFFFFFFFFFFFFFFFFFFFFFFFFFFFFFFFFFFFFFFFFFFF:FFFFFFFFFFFFFFFFFFFFFFFF:FFFFFFFFFFFF,FFFF
@A00920:152:HGHKKDRXX:2:2106:24279:5149 2:N:0:AGGAGTGG+TGCTAAGT
GGACTACAGGGGTTTCTAATCCTGTTTGATCCCCACGCTTTCGTGCCTCAGAGTCAATATTCGTGTAGTGAGCTGCCTTCGCAATCGGTGTTCTATGTCATCTCTAAGCATTTCACCGCTACATGACATATTCCGCTCACCTCCACAGTATTCAAGACAAATAGTATCCATGGCAGTTTCCGAGTTAAGCTCGGAGATTTCACCACGGACTTACCTGCCCGCCTACGCACCCTTTAAACCCAGTGAATCC
+
FFFFFFFFFFFFFFFFFFFFFFFFFFFFFFFFFFFFFFFFFFFFFFFFFFFFFFFFFFFFFFFFFFFFFFFFFFFFFFFFFFFFFFFFFFFFFF:FFFFFFFFFF,FFFFFFFF:FFFFFFFFFF:FFF:FFFFFFFFFFFFFFFFFFF,FFFFFFFFFFFFFFF:FFFFFFFFFFFFFFFFFFFFFFFFFFFFFFF,FFFFFFFFFFFFFFFFFFFFFFFFFF::FFFFFF::FFFFFFF,FF::FFFF
@A00920:152:HGHKKDRXX:2:2106:21305:5697 2:N:0:AGGAGTGG+TGCTAAGT
GGACTACTGGGGTATCTAATCCTGTTCGCTACCCACGCTTTCGTTCCTCAGCGTCAGTTACTGCCCAGAGACCCGCCTTCGCCACCGGTGTTCCTCCTGATATCTGCGCATTTCACCGCTACACCCGGAATTCCAGTCTCCCCTGCAGTACTCAAGTCTGCCCGTATCGCCTGCAAGACAGCAGTTGAGCTGCTGGTTTTCACAAACGACGCGACAAACCGCCTACGAACTCTTTACGCCCAGTAATTCC
+
FFFFFFFFFFFFFFFFFFFFFFFFFFFFFF:FFFFFFFFFFFFF:FFFFFFFFFFFFFF:FFFFFFFFFFFFFFFFFFFFFFFFF:FFFFFFFFFFFFFFFFFFFFFFFFFFFFFFFFFFFFFF,,FFFFFF:FFFFFFFFFFFFFFFFF:FFFFF:::FFFFFFFFFF,:FFF,,F,FFFFFFFFF,FFF:FFFFFFFFFFF,:FFFFFFFFF,FF,:FFFFFFFFF:FFFFFFFFFFFFFFF,,FF,F
@A00920:152:HGHKKDRXX:2:2106:31638:5838 2:N:0:AGGAGTGG+TGCTAAGT
GGACTACTAGGGTATCTAATCCTGTTTGCTCCCCACGCTTTCGTGCCTCAGTGTCAGTGCTGGTCCAGGCAGTCGCCTTCGCCACAGATGTTCCTCCCGATCTCTACGCATTTCACTGCTACACCGGGAATTCCACTGCCCTCTACCGCACTCTAGCCCGCCAGTATCCCATGCCATTCCCAGGTTGAGCCCAGGGCTTTCACATCGGACTTAACGAACCACCTACGCTCGCTTTACGCCCAATAATTCC
+
FFFFFFFFFFFFFFFFFFFFFFFFFFFFFFFFFFFFFFFFFFFFFF:FFFFFFFFFFFFFFFFFFFFFFFFFFFFFFFFFFFFFFFFFFFFFFFFFFFFFFFFFFFFFFFFFFFFFFFFFFFFFFFFFF:FFFFFFFFFFFFFFFFFFFFFFFF,FFFFFFFFFFFFFFFFFFFFFFFFFFFFFFFFFFFFFFFFFFF::FFFFFFFFF:FFFFFFF:FFFF,F::,F,F,:F:FFFFFFFFFFFFFFFF
@A00920:152:HGHKKDRXX:2:2106:21052:6230 2:N:0:AGGAGTGG+TGCTAAGT
GGACTACCGGGGTTTCTAATCCTGTTTGCTCCCCTAGCTTTCGCAGCTGAGTGTCAGTAATGGTCCAGTTACCTGCTTTCGCCATCGGTGTTCCTCCTGATCTCTGCGCATTTCACCGCTACACCAGGAATTCCAGTAACCTCTCCCATACTCAAGTCCGGCAGTATCTGTTGGCCTCTCCCCGTTAAGCAGGGAGCTTTCACAACAGACTTACCAAACCACCTACCTGCCCTTTACGCCTAGTAATTCC
+
FFFFFFFFFFFFFFFF::FFFFFFFFFFFFFFFFFFF:FFFFFF:FFFFFFFFFFFFFFFFFFFF:FFFFFFFFFFFFFFFFFFFFFFFFFFFFFFFFFFFFFFFFFFF:FFFFFFFFFFFFFFFFFFFFFFFFFFFFFFF:FFFFFFFFFFFFFF:F,FFFFFFF:FFFFFFF:FFFFFFFFFFFFFFFFFFFFFFFFFFFFFFFFFFFFF,,FFFFFF:FFFFFFF:FFFFFFFFFFFFFFFFFFFFF
@A00920:152:HGHKKDRXX:2:2106:20166:6887 2:N:0:AGGAGTGG+TGCTAAGT
GGACTACCAGGGTTTCTAATCCCGTTCGCTCCCCGTGCTGTCGCGTCTCAGCGTCTGATGTCGTCCAGAATGCCGCCTTCGCCTCTGGTGTTCCTCCGGATCTCTACGCATTTCACCACTACACCCGGAATTCCACTGGCCTCTCCCTGCCTCCAGTCGCCCCATCTCGACGGACCCTCCCCCGTTGAGCGGGGGGCTTTCACCGCCGATGCGGACAACCGCCTGCGCGCGCTTTACGCCCAGTAACTCC
+
FFFFFFFFFFFFFFFFFFFFFFFFFFFFFFFFFFFFFFFFFFFFFFFFFFFFFFFFFFFFFFFFFFFFFFFFFFFFFFFFFFFFFFFFFFFFFFFFFFFFFFFFFFFFFFFFFFFFF,FFFFFFFFFFFFFFFFFFFFFFFFFFFFFFFFFFFFFFFFFFFFFFFFF:FFFFFFFFFFFF:FFFFFFFFFFFFFFFFFFFFFFFFFFFFFFFF:FF:FFFFFFFFFFFFFFFFFFFFFFFFFFFF,FFFF
@A00920:152:HGHKKDRXX:2:2106:30056:7075 2:N:0:AGGAGTGG+TGCTAAGT
GGACTACCAGGGTATCTAATCCTGTTTGCTCCCCACGCTTTCGCTCCTCAGCGTCAGTTCCGGCCCAGAGCGCCGCCTTCGCCACCGGTGTTCCTCCTGATATCTGCGCATTTCACCGCTACACCAGGAATTCCAGTCTCCCCTACCGAACTCCAGCCCACCCGTATCGTCCGCAAGCTTGAGGTTGAGCCCCAAGTTTTCACGGACGACGCAATGAGCCGCCTACGAGCTCTTTACGCCCAATAAATCC
+
FFFFFFFFFFFFFFFFFFFFFFFFFFFFFFFFFFFFFFFFFFFFF:FFFFFFFFFFFFFFFFFFFF:FFFFFFFFFF:FFFFFFFFFFFFFFFFFFFFFFFFFFFFFFF,FFFFFFF:F:FFFFFF:FF,FFFFFFFFFFFFFFFFFFFFFFFF:FFFFFFFFFFFFFFFFFFFFF:FFFFFFFFFFFFFFFFF:FFFFFFFFFF:FFFFF:FFFFFFFFFFFFFFFFFFFFFFF:FFFFFFFFFF:FFF
@A00920:152:HGHKKDRXX:2:2106:22661:7169 2:N:0:AGGAGTGG+TGCTAAGT
GGACTACCGGGGTATCTAATCCTGTTTGCTACCCACGCTTTCGTGCCTCAGCGTCAGTGGCGGTCCAGTAAGCCGTCTACACCACAGGTGTTCCTCCCGATATCTACGCATTTCACCGCTACACCGGGAATTCCGCTTACCTCTCCCGCACTCCAGCAGCCCAGTTTCCGGCGCACCCTCCCAGTTGAGCCGGGAGATTTCACACCAGACTTGGACCACCGCCTACGCACGCTTTACGCCCAGTAACTCC
+
FFFFFFFFFFFFFFFFFFFFFFFFFFFFFFFFFFFFFFFFFFFFFFFFFFFFFFFFFFFFFFFFFFFFFFFFFFFFFFFFFFFFFFFFFFFFFFFFFFFFFFFFFFFFFFFFFFFFFFFFFFFFFFFFFFFFFFFFFFFFFFFFFFFFFFFFFFFFFFFFFFFFFFFFFFFFFFFFFFFFF:FFFFFFFFFFFFFFFF:FFFFFFFFFFF:FFFFFFFFFFFFFF:FFFF:FF:FF:FFFFF:FFFFFF:
@A00920:152:HGHKKDRXX:2:2106:3278:7827 2:N:0:AGGAGTGG+TGCTAAGT
GGACTACTGGGGTATCTAATCCTGTTCGCTCCCTTGGCTTTCGTGTCTCAGCGTCAGTTCCCGTCCAGAAGACTGCCTTCGCCATTGGTGTTCCGACACATATCAACGCATTTCACCGCTACACGTGTCGTTCCATCTTCCTCTCCGGGACTCAAGAAACCCAGTATAGGGAGCAGTGTTGGAGTTGAGCTCCAACCTTTCACTTCCTACTTAAGCTTCCGCCTACACACCCTTTACGCCCAGTAAATCC
+
FFFFFFFFFFFFF:FFFFFFFFFFFFFFFF:FFFFFFFFFFFFFFFFFFFFFFFFFFFFFFFFFFFFFFFFFFFFFFFFFFFFFFFFFFFFFFFFFFFFFFFFFFFFFFFFFF:FFFFFFFF:FFFFFFFFFFFFFFFFFFFF:FFFFFFFFF:FFF:FFFFFFF,F:FFFFF:F:FFFFF:,F:FFFFFFFFFFFFFFFFFFFFFFF,FFFF,FFF:F:FFFFFFFFFFFF:FFF:FFFFFFF:FFFF,
@A00920:152:HGHKKDRXX:2:2106:27877:8030 2:N:0:AGGAGTGG+TGCTAAGT
GGACTACAGGGGTATCTAATCCTGTTTGCTCCCCACGCTTTCGCACCTCAGCGTCAGGTCCGAGCCAGTAAGGCGCCTTCGCCACTGGTGTTCTTCCTAATATCTACGAATTTCACCTCTACACTAGGAATTCCCCTTACCTCTCTCGGCCTCCAGTCATCCAGTCTTGAAGGCAATTCCGGAGTTAAGCTCCGGGCTTTCACCCCCAACTTGAATAACCGCCTACGTGCGCTTTACGCCCAGTAATTCC
+
,FFFFFFFFFFFFFFFF,FFFFFFFFFFFFFFFFFFF,:FFFFFFF,FFF:FFFFFFFFFF:F:FF,FFFFFFFF:FFFFFFFFFFF:,FFFFFFF:FFFFFFFFFFFFF,F,FFF:FFFFFFFFF,F:FFFFFFFF:F:FFF:FFF:FFFFFFFFFFF:FFFF,FFFFFFF:FFFFFFFFFFFFFFF:FFF:F,FF,FFFFFF:FFF:F,FFFFFF:F,:FFF,FFFFF:FF,:FFF:FFF::FF::,:
@A00920:152:HGHKKDRXX:2:2106:6045:8359 2:N:0:AGGAGTGG+TGCTAAGT
GGACTACCGGGGTATCTAATCCCGTTTGCTCCCCTGGCTTTCGCGCCTCAGCGTCAGTTTCGGTCCAGAATGCCGCCTTCGCCACCGGTGTTCCTCCAGATATCTACGCATTTCACCGCTACACCAGGAATTCCACATTCCTCTCCCGAACTCAAGTCACCCAGTATCGGACGCAGTTCCCAAGTTAAGCTTGGGGATTTCACGTCCGACTGAGGCGACCGCCTACGCGCCCTTTACGCCCAGTAAATCC
+
FFFFFFFFFFFFFFFFFFFFFFFFFFFFFFFFFFFFFFFFFFFF,FFFFFFFFFFFFF,,:FFFFFFFFFFFFFFFFFFFFFFFFFFFFFFFFFFFFFFFFFFFFFFFFFFF:FFFFFFFFFFF:,FFF:F:F:FFFF:FF,FFFFFFFFFFFFFF:F,FFFFFFFFFFFF,FFFF:F:F:FFFFF,FFFFF,F:F,F,FFFF:F:FFFFF,F:FFF:FFFFFFFFFFFFFFF,F:FFFFFFF::F,FFF
@A00920:152:HGHKKDRXX:2:2106:17336:8469 2:N:0:AGGAGTGG+TGCTAAGT
GGACTACTGGGGTTTCTAATCCTGTTTGCTCCCCACGCTTTCGCACCTCAGTGTCAGTATCAGTCCAGGTGGTCGCCTTCGCCACTGGTGTTCCTTCCTATATCTACGCATTTCACCGCTACACAGGAAATTCCACCACCCTCTACCATACTCTAGCTCGACAGTTTTGAAGGCAGTTCCCAGGTTGAGCCCGGGGATTTCACATCCAACTTAACGAACCACCTACGCGCGCTTTACGCCCAGTAATTCC
+
FFFFFFFFFFFFFFFFFFFFFFFFFFFFFFFFFFFFFFFFFFFFFFFFFFFFFFFFFFFFFFFFF:,FFFFFFFFFFFFFFFFFFFFFF:F:FF:F:FF,F::F::FFFF:FF:F,:F,,:F:FFFFF::,FFFF:FF,F,,:FFF,FF:FF,F:FF::FF:,FF,:FFF,,FF,:FFFFFFFF:,F,F,FFFFFF,:,,:F,,FF,F,FFFF,,F:FF,FF:FFFFF:FFFF,FFFF,:F,FFFFF,,:
@A00920:152:HGHKKDRXX:2:2106:15501:8484 2:N:0:AGGAGTGG+TGCTAAGT
GGACTACTGGGGTTTCTAATCCTGTTTGCTCCCCTAGCTTTCGTGCATCAGTGTCAGGTATTGTCCAGGGACTCGCCTTCGCCACTGGTGTTCCACTTGATATCTACGCATTTCACTGCTACACCAAGGATTCCAGCCCCCCCTCCCAACCTCTAGCCGAATAGTATCCAATGCCATATCAGAGTTGAGCTCGGACATTTCACATCAGACTTATCCGACCACCTACGCACCATTTACGCCCAGTGAATCC
+
,FFFFF,:FFFF,FF:FFF:F:F,F::F:FF,FF:FFFF:FF:F,F,FFFF:FFFF:FFFFF:FFFFFF,FFFFFF:FFFFFFFFFF,F:FFFFFFFFFFFFFFF:FF:FFFFFFF:FFFFFFFFFFF,FF:FF,,FF:FF,FFFF,F,FFFFF,F:FFF:FFFFFFFFF,F,FFF,,,F,FFFFF,F,FFFF,F,:FF,FFF,,F:FFF:F,FFF,:::FFFFF:,,F,F:,FFF,F:FFF,,FF,,FF
@A00920:152:HGHKKDRXX:2:2106:24813:9330 2:N:0:AGGAGTGG+TGCTAAGT
GGACTACTAGGGTTTCTAATCCTGTTTGCTCCCCACGCTTTCGTGCCTCAGTGTCAGTGCTGGTCCAGGCAGTCGCCTTCGCCACAGATGTTCCTCCCGATCTCTACGCATTTCACCGCTACACCGGGAATTCCGTGTTCCCCTACCGGACTCTAGCCACAGCAGTATCAGGTGGCGTCTCCAGGTTGAGCCTGGAGGTTTCACACCCGACTTTCTGAGCCGCCTACGAGCTCTTTACGCCCAATAAATC
+
FFFFFFFFFFFFFFFFFFFFFFFFFFFFFFFFFFFFFFFFFFFFFFFFFFFFFFFFFFFFFFFFFFFFFFFFFFFFFFFFFFFFFFFFFFFFFFFFFFFFFFFFFFFFFFFFFFFFFFFFFF:FFFFFFFFFFFFFFFFFFFF,FFFFFFFFFFFFFFFFFFFFFFFFFFFFFFFFFFFFFFFFFFFFFFFFFFFFFFFFFFFFFF:FFFFFFFFFF:FFFFFFFFFFFF:FF:,FFFFFFFFFFF,FFF
@A00920:152:HGHKKDRXX:2:2106:8874:9533 2:N:0:AGGAGTGG+TGCTAAGT
GGACTACAAGGGTATCTAATCCTGTTCGCTCCCCATGCTTTCGCTCCTCAGCGTCAGTTAATGCCCAGAGACCTGCCTTCGCCATCGGTGTTCCTCCTGATATCTGCGCATTTCACCGCTACACCAGGAATTCCAGTCTCCCCTCCATCACTCAAGTCTGCCCGTACCCACCGCAGATCCGGAGTTAAGCCCCGGACTTTCACGGCAGACGCGACAAACCGCCTACGAGCTCTTTACGCCCAATAATTCC
+
FFFFFFF,FFFFFFFFFFFFFFFFFFFFFFFFFFFFFFFFFFFFFFFFFFFFFFFFFFFFFFFFFFFF:,FFF:FFFFFF,FFFFFFFFFFFFFFFFFF,FFFFFFFFFFFFFFFFFFFFFFFF:FF:F:FFFFFFFFFFF:FF,FFFFFFFFFFFFFFF,,F:FFFFF,,FFFFFFFFFFFFF,FFFFFFFFFFFFFFFFFFFFFFF:FFFFFFFFF,F,FF:FF,FFFFF,FFF:F::FFFF,:,FFF
@A00920:152:HGHKKDRXX:2:2106:26549:10050 2:N:0:AGGAGTGG+TGCTAAGT
GGACTACTGGGGTTTCTAATCCCGTTCGCTCCCCTAGCTTTCGCGGCTCAGCGTCAGGTGCAGCCCAGGGCGCCGCCTTCGCCTCTGGTGTTCCTCCGGATCTCTACGCATTTCACCACTACACCGGGAATTCCACTACCCTCTCCCACCTTCGAGCCGATCAGTTTCCGATGCCGTTTCCCAGTTAAGCCGGGAGCTTTCACATCGGACTTGACCGGCCGCCTGCGCGCTCTTTACGCCCAGTAAATCC
+
FFFFFFFFFFFFFFFFFFFFFFFFFFFFFFFFFFFFFFFFFFFFFFFFFFFFFFFFFFFFFFFFFFFFFFFFFFFFFFFFFFFFFFFFFFFFFFFFFFFFFFFFFFFFFFFFFFFFFFFFFFFFFFFFFFFFF:FF:FFFFFFFFFFFFFF:FF:FFFFFFFFFFFFFFFF:FFFFFFFFF,,FFFFFFFFF:FFFFFFFFFFFFFFF:FFF,FFFF:FFFFFFF:FFFFFFFFF:FFFFF,:FFFFFFF
@A00920:152:HGHKKDRXX:2:2106:7129:10833 2:N:0:AGGAGTGG+TGCTAAGT
GGACTACTGGGGTTTCTAATCCTGTTTGATACCCACACTTTCGAGCATCAGTGTCAGTTGCAGTCCAGTGAGCTGCCTTCGCAATCGGAGTTCTTCGTGATATCTAAGCATTTCACCGCTACACCACGAATTCCGCCCACCTCTACTGTACTCAAGACTGCCAGTATCAACTGCAATTTTACGGTTGAGCCGCAAACTTTCACAACTGACTTAAGCACCCGCCTACGCTCCCTTTAAACCCAATAAATCC
+
FFFFFFFFFFFFFF,FFF,FFFFF:FFFFFFFFFFFFFFFFFF:FFFFFFF,FFF:FFFFFFFF::FFFFFFFFFFFFFFF:,::FFFFFFFFFFFFFFFFFFFF:FFFFFFFFFFFFFF:FF::FFF,FFFFFFFFFFFFFFFFF:FFFFFFFF:FFFFFFFFFFFFFF::FFF:::F:FFFFFFF:F:FFFF:FF:FFFFF,:FFFFFFFFFFF,FFF:FFF:FFFFF:FFFFFFF:FF,F,FFFF:F
@A00920:152:HGHKKDRXX:2:2106:15112:11412 2:N:0:AGGAGTGG+TGCTAAGT
GGACTACAGGGGTATCTAATCCCGTTTGCTCCCCTGGCTTTCGCGCCTCAGCGTCAATGCCGGTCCAGGATGCCGCCTTCGCCACCGGTGTTCCTCCAGATATCTACGCATTTCACCGCTACACCTGGAATTCCGCATCCCTCTCCCGGATTCAAGCCAACCAGTATCGGACGCAGTTCCTGGGTTGAGCCCAGGGATTTCACGTTCGACTTAGCAGGCCGCCTACGCGCCCTTTACGCCCAGTAATTCC
+
FFFFFFFFFFFFFFFFFFFFFFFFFFFFFFFFFFFFFFFFFFFFFFFFFFFFFFFFFFFFFFFFFFFFFFFFFFFFFFFFFFFFFFFFFFFFFFFFFFFF,FFFFFFFFFFFFFFFFFFFFF:FFFFFFFFFFFFFFFFFFF:FFFFFF:FFF:FFFFFFFFFFFFFFFFFFFFFFFFFFFFFFFFFFFFFF,FFFFFFFFFFFFFFFFF,FFFFFFF:FFFFF:FFFFFFF,FFFFFFFFFFF,:FF:F
@A00920:152:HGHKKDRXX:2:2106:30653:12994 2:N:0:AGGAGTGG+TGCTAAGT
GGACTACTGGGGTTTCTAATCCTGTTTGCTCCCCACGCTTTCGCGCATCAGCGTCAGAACCGGTCCAGGTAGCCGCCTTCGCCACTGGTGTTCCTCCCAATATCTACGCATTTCACCGCTACACTGGGAATTCCGCTACCCCCTCCCGGCCTCAAGCCTTGCAGTTTCAGAGGCAATTCATCGGTTGAGCCGAGGGATTTCACCTCTGACTTGCAAAGCCGCCTACGCGCCCTTTACGCCCAATGATTCC
+
FFFFFFFFFFFFFFFFFFFFFFFFFF:FFFFFFFF,FFFFFFFFFF,FFFFFFFFFFFF:F:F,FFFF:,FFFFFFFFFFFFFFFFFFFFFFF:FFFFFFFFFFFFFFFFFFFFFFFFFFFFFF:,FFF,FFFFFFF:FFF,FFFF,FF:FFF:FF:FFF,FFFFFFFFFFFFFFFFFF,F:FFFF,FFFF,F:FFFFFFFFF,FF,FFFFF,:F,F:FFFFFF,FFF,F:FFFF:FFFFFF,F:F,FFF
@A00920:152:HGHKKDRXX:2:2106:6216:13291 2:N:0:AGGAGTGG+TGCTAAGT
GGACTACCGGGGTATCTAATCCTGTTTGATCCCCACACTTTCGTGCCTCAGCGTCAGTTACAGCCTAGTAAGCTGCCTTCGCTATAGGTGTTCTTGACGATATCTAAGCATTTCACCGCTACACCGTCAATTCCGCCTACCTCATCTGTACTCTAGCCCATCAGTATCAATGCCACCCTCCCGGTTAAGCCGGAATATTTCAGCACTGACTTAATAGGCCGCCTACGCACCCTTTAAACCCAATAAATCC
+
FFFFFFFFFFFFF::FFFFFFFFFFFFFFFFFFFFF,FFFFFFFFFFFFFFFFFFFFFFFFFFFFFFFFF:FFFFFFFFFFFFFFFFFFFFFFFFFFFFFFFFFFFFFF:FFFFFFFFFF,FFFFF:FFFFFFF:FFFFFFFFF,FFFFFF:FFFFFFFFFFFFFFFFFFFFFF:F::FFFF:FFFFFFFFFFFFFFFFFFFFFFFFFFFFFFFFFFFFFFFFFFFFFF:FFFFFFFFFFFFFFFFFFFF
@A00920:152:HGHKKDRXX:2:2106:11903:13307 2:N:0:AGGAGTGG+TGCTAAGT
GGACTACTGGGGTTTCTAATCCTGTTTGATCCCCACACTTTCGTCCCTCAGCGTCAGTAAAAGCTTAGTTAGCTGCCTTCGCTATCGGTGTTCTTTTCGAGATCTAAGCATTTCACCGCTACACCGTCAATTCGGCCAAGAGCAACTTTAGTCAAGTCATACAGTATCCATGCCACCATCCCGGTTATGCCGGGAGATTGCAGCACTGACTTCTACAACCGCCTACGCACCCTTGATACCCAATGGAGCC
+
FFFFFFF::F:FF,,FFFF,F:FFFF,FF,,FFFFFFF:,:F:F,F,,FFFFFF:F,F,,F:,::FF,FFF,FFFFF::FFFF,FFFFF,:FFF,F,,,,,,,F,FFFF,,FFF,F,:F,,,,,,F,,,,,:F,F:FFF,,,F,F,FF,,F,,F,FFF:FFF,,::,,::FF:F,,F:,,:FFFF,:,:F,FF,F,,F,,,,:FFFFF,,::,F,F:,,F:F,,:FF:FFF,,F,,:F,,::F,,,,,,,
@A00920:152:HGHKKDRXX:2:2106:11641:14450 2:N:0:AGGAGTGG+TGCTAAGT
GGACTACAGGGGTTTCTAATCCTGTTTGCTCCCCACGCTGTCGCGCCTCAGTGTCAGCAACTGCCCAGCAGGCCGCCTTCGCCACTGGTGTTCTTTCGGATATCTACGCATTCCACCGCTACACCCGAAATTCCACCTGCCTCTACAGTGCTCCAGCTCAGCAGTTCGCACGGCAGATCCGGGGTTGAGCCCCGGACTTTCACCACACGCTTACCAAGCCACCTACGCGCCCTTTACGCCCAGTGATTCC
+
FFFFFFFFFFFFFFFFFFFFFFFFFFFFFFFFFFFFFFFFFFFFF:FFFFFFFFFFFFFFFFFFFFF:FFFFFFFFFFFFFFFFFFFFF:FFFF:FFFFFFFFF:FFFFFFFFFFFFFFFFFFFFFFF,:FFFFFFFFFFFFFFF:FFFFF:FFFFFFFFFFFFFFFFF:FFFFFFFFFFFFFFFFFFFFFFFFFFFF:FFFFFFFFFFF:FFF,FFFFFFFF:FFFFFFFF:F:,:FFFFFFFFFFFFF
@A00920:152:HGHKKDRXX:2:2106:15429:15092 2:N:0:AGGAGTGG+TGCTAAGT
GGACTACTAGGGTTTCTAATCCTGTTTGCTCCCCACGCTGTCGCGCCTCAGCGTCAGCTACACCCCAGCGAGCCGCCTTCGCCACTGGTGTTCTTCCGGATCTCTACGCATTCCACCGCTACACCCGGAATTCCACTCGCCTCTAGTGTGCTCGAGTGACCCAGTTCGCACGGCCGACCCGGGGTTGAGCCCCGGGCTTTCACCGCACGCTTAGGCCACCGCCTACGCGCCCTTTACGCCCAGTGATTCC
+
:FF:FFFFFFFFFFFFFFFFFFFF:FFFFFFF,FFF,,FFFFFFFFFFFF:FF,FFFFFFFF:FF:FFFFFFFFFFF:F,FFFF::FFFFFFFF:FFFF,FFFF,:FFF,FFFFFFF,FF,FFFF::FFFFFFFFFFFFFFF,FF:F:FFF,FFFFFFF,FF:F,F:FFFFFFFF:FFF:F:FF,FFFF:FFFFFFFFFFF:FFF:,F:FF,FFFF:FFFFFFF,FFF:FFFFFF,FFFF:FFFF::,FF
@A00920:152:HGHKKDRXX:2:2106:6207:15562 2:N:0:AGGAGTGG+TGCTAAGT
GGACTACCAGGGTTTCTAATCCTGTTTGCTACCCACGCTTTCGTGCCTCAGCGTCAGAATCGGCCCAGTCGCCTGTCTTCACCTTTGGCGTTCCAGTAGATATCTACGCATTTCACCGCTCCACCTACTGTTCCGACGACCTCTACCGACCTCAAGCGCCGCAGTATGCCGAGCAATTCCATCGTTAAGCGATGGGATTTCACAAAGCACTTGCGGCGCCGCCTACGCACCCTTTAAGCCCAGTGATTCC
+
FFFFFFFFFFFF:FFFFFFFFFFFFFFFFFFFFFFFFFFFFFFFFFFFFFFFFFF,FFFFFFFFFFFFFFFFFFFFFFFFFFFFFFFFFFFFFFFFFF:FFFFFFFFFFFFFFFFFFFFFFFFFFFFFFFFFFFFFFFFFFFFFFFFFFFFFFFFFFFFF:FFF,:FFFFFF:FF:FFFFFFFFFFF,:FF:FF:F:FFFFFFFF:FFFFFF,FF:FFFFFFFFFFFFFFFFFFFFFFFFF:FFFFFFFF
@A00920:152:HGHKKDRXX:2:2106:30807:16485 2:N:0:AGGAGTGG+TGCTAAGT
GGACTACAGGGGTATCTAATCCCGTTTGCTACCCACGCTTTCGTGCCTTAGTGTCAGAAACGAGCCAGTAGACTGCCTACGCCATCGGTGTTCCTCCCTATATCTACGGATTTCACTCCTACACAGGGAATTCCATCTACCTCTCTCGTTCTCTAGCTCAGCAGTTTTGGTAATGCGAGTATGGTTGAGCCACACGCTTTCACTACCAACTTACTATGCCACCTACGCAACTCTTTACGCCCAGTAATTC
+
FFFFFFFFFFFFFFFFFFFFFFFFFFFFFFFFFFFFFFFFFFFFFFFFFFFFFFFFFFFFFFFFFFFFFFFFFFFFFFFFFFFFFFFFFFFFFFFFFFFFFFFFFFFFFFFFFFFF:FFF:FFFFFFFF:FFFFFFFFFFFFFFFFFFFFFFFFFFFFFFFFFFFFFFFFFFFFFFFFFFFFFFFFF:FFFFFFFFFFFFFFFFFFFFFFFFFFFFFFFFFFFFFFFFFFFFFFFFFFFFFFFFF,:FFF
@A00920:152:HGHKKDRXX:2:2106:3170:17816 2:N:0:AGGAGTGG+TGCTAAGT
GGACTACTCGGGTATCTAATCCTGTTTGCTCCCCACGCTTTCGCGTCTCAGCGTCAATATCGGTCCAGGTAGCCGCCTTCGCCACCGGTGTTCCTCCCAGTATCTACGCATTTCACCGCTACACTGGGAATTCCGCTACCCCCTCCCGGCCTCAAGCCAGGCAGTTTCAAAGGCAATTCCTCGGTTGAGCCGAGGGATGTCGCCTTTGACGTACCAAGCCGCCTACGCGCCCTTTGCGCCCAATAATTCG
+
FFFFFFFFFFFFFFFFFF,FFFFF,FFFFFFFFFFFFFFF:FFFFFFF:FFFFFFFFF,FFFF:FFFFF:FFFFFFFFFFFFF:FF:F,FF:FFF,FFFFFF:FFFFFFFF,FFFFFFFF,,,,,::F,,:FF,F:FFFFFFFF:FFFFFF:F,FFFF,FFFFF:FFFFF,FFFFF:F:,FFFFFFF,F:FFF:FF,F,,:,FFFFF::,,F:F:,,FF,:,:FFFF,F,:F,F:,:FFFF,F,,,F:F,
@A00920:152:HGHKKDRXX:2:2106:32253:19085 2:N:0:AGGAGTGG+TGCTAAGT
GGACTACTCGGGTTTCTAATCCTGTTTGCTCCCCACGCTTTCGCACCTCAGCGTCAGTATTGAACCAGGAGGCCGCCTTCGCCACCGGTATTCCTCCACATATCTACGCATTTCACCGCTACACGTGGAATTCTACCTCCCTCTCTCATACTCTAGCCGCCCAGTATCGAATGCAGTTCCCAGGTTGAGCCCGGGGCTTTCACACCCGACTTAGGCAGCCGCCTACGCGCGCTTTACGCCCAGTAATTCC
+
FFFFFFFFFFFFFFFFFFFFFFFFFFFFFFFFFFFFFFFFFFFFFFFFFFFFFFFFFFFFFFFFFFFFFFFFFFFFFFFFFFFFFFFFFFFFFFFFFFFFFFFFFFFFFFFFFFFFFFFFFF:FFFFFFFFFF:FFFFFFFFFFFFFFFF:FFFF,FFFF,FFFFFFFFFFFFFFFFFFFFFFFFFFFFFFFFFFFFFFFFFFFFFFFFFFFFFFFFFFFFFFFFFFFFFFF:FFF:FFFF:FFFFFFFF
@A00920:152:HGHKKDRXX:2:2106:32597:19085 2:N:0:AGGAGTGG+TGCTAAGT
GGACAACTCGGGTTTCTAATCCTGTTCGCTACCCACGCTTTCGTGCCTCAGCGTCAGTTACAGCCTAGTAAGCTGCCTTCGCTATCGGTGTTCTTTATGGTATCTATGCATTTCACCGCTACACCATAAATTCCGCCTACCTCGTCTGTACTCAAGCCTAACAGTATCAATGGCACATCTACGGTTGAGCCGCAGGATTTCACCACTGACTTATTAGGCCGCCTACGCACCCTTTAAACACAATAAATCC
+
FFFF,FFFFFFFFFFFFFFFFFFFFFFFFFFFFFFFFFFFFFFF:FFFFFFFFFF:FFFFFFFFFFFFFF::FFFFFFFFFFFFFF:FFFFFFFFFFFFFFFF:FF::FFFFFFFFFFFFFFFFFFFFF:FFFFFFFFF:FFFFFFFFFFFFFFFFFFFF:FFFFFFFFFFFFFFFFFFFFFFFFFFFF,FFFF:FFFFFF:,F:F:FFFFFFFFFFFFF:FFFFFFFFFF:,FFF::F,FFF::FFFFF
@A00920:152:HGHKKDRXX:2:2106:20735:19711 2:N:0:AGGAGTGG+TGCTAAGT
GGACTACCAGGGTTTCTAATCCCGTTCGCTCCCCACGCTTTCGCTCCTGAGTGTCAGGACCAGTCCAGGATGCCGCCTTCGCCGCTGGTGTTCCTCCGGATCTCTACGCATTCCACCCCTACACCCGGAATTCCGCATCCCCCTACTGGCCTCCAGTCGGCCCGTTTCGCACGACACCCCCCAGGTGAGCCAGGGTCGTTCACGCACGACTCAACCGACCCCCTGCGAGCGCTTTACGCCCAATAATTCC
+
FFFFFFF,FFFFF,FFF,FFFFFFFFFFFFFFFFF:FF,FFFFFFFFFFFFFFFF:FFFFFFF,FFF:FFFFFFFFFFFFFFF:FFFFFFF:FFFFF:FFF::FFF::FFFFFFFFF,:FFFFFFFFFFFFFFF:FFFFFFFFFFFFFFFF::FFF:F,FFF:FF,FFFFFFFFFFFFFFF::F,FFFFFF:FFF:F,F:FFFFFFFFFFF,:FF,F,,F,FFFFFFFFFFFFFFFFFFFFFFFF:FFFF
@A00920:152:HGHKKDRXX:2:2106:1976:19727 2:N:0:AGGAGTGG+TGCTAAGT
GGACTACCCGGGTTTCTAATCCCGTTTGCTCCCCTAGCTTTCGCGTCTGAGTGTCAGGAACGGTCCAGAAGGCCGCCTTCGCCACTGGTATTCCTCCGGATATCTACGCATTTCACCACTACACCCGGAATTCTGCCTTCCTCTACCGTCCTCCAGTCTGCTAGTTTTGAGCGACATCTCTCAGTTGAGCCAAGAGATTTAACACCCAACTTAACAAACCACCTGCACGCGCTTTACGCCCAGTAAATCC
+
FFFFFFFFFFFFFFFFFFFFFFFFFFFFFFFFFFFFFFFFFFFFFFFFFFFFFFFFFFFFFFFFFFFFFFFFFFFFFFFFFFFFFFFFF:FFFFFFFFFFFFFFFFFFFFFFFFFFFFFFFFFFFFFFFFFFFFFFFFFFFFFF:FFFFFFFFFFFFFFFFF:FFF,FFFFFF:FFFFFFFFFF:FFFFFFF:FFFFFFFFFFFFFFFFFF,,FFF:FFF:FFFF,FFFFFFFFFFFFFFFFFF:FFFFF
@A00920:152:HGHKKDRXX:2:2106:14615:20228 2:N:0:AGGAGTGG+TGCTAAGT
GGACTACAAGGGTTTCTAATCCTGTTTGATCCCCACGCTTTCGTGCCTCAGAGTCAATATTCGCGTAGTGAGCTGCCTTCGCAATTGGTGTTCTATGTCATATCTAAGCATTTCACCGCTACATGACATATTCCGCTCACCTCCACGGTATTCAAGGCAGATAGTATCAACGGCAGTTTCCGAGTTAAGCCCGGAGATTTCACCACTGACTTACCTGCCCTCCTACGCACCCTTTAAACCCAGTGAATCC
+
FFFFFFFFFFFFFFFFFFFFFFFFFF:FF:FFFFFFFFFFFFFFFFFFFFFFFFFFFFFFFFF:FFFFFFFFFFFFFFFFFFFFFFFFFFFFFFFFFFFFFFFFFFFFFFFFFFFFFFFFFFFFFFFFFFFFFFFFFFFFFFFFFFFFFFFFFFFFFFFFFF,FFFFFFFFFFFFFFFFFFFFFF:FF:FFFFFFFF:FFF::FFFFFFFFFFFFFFFFFFFFFFFFF:FFFFFF:F:FFFFFFFFFFFF
@A00920:152:HGHKKDRXX:2:2106:6325:20306 2:N:0:AGGAGTGG+TGCTAAGT
GGACTACCGGGGTATCTAATCCTGTTTGCTCCCCACGCTTTCGCACCTCAGCGTCAATGTCTGTCCAGCGAGTCGCCTTCGCCACTGGTGTTCTTCCGAATATCTACGAATTTCACCTCTACACTCGGAATTCCACTCGCCTCTCCAGAATTCTAGCACTGCAGTTTCAAGGGCAGTTCCGGGGTTGAGCCCCGGGATTTCACCCCTGACTTGCTGCGCCGCCTACGTGCGCTTTACGCCCAGTATTTCC
+
FFFFFFFFFFFFFFFFFFFFFFFFFFFFFFFFFFFFFFFFFFFFFFFFFFFFFFFFFFFFFFFFFFFF:FFFFFFFFFFFFFFFFFFFFFFFFFFFFFFFFFFFFFFFFFFFFFFFFFFFFFFFFFFFFFFFFFFFFFFFFFFFFFFFFFFFFFFFFFFFFF,FFF:FFFFFFF:FFFFFFFFFFFFFFFFFFFFF,FFFFFFFFFFFFFF:FFFFFFFFFFFFFFFFFF:FFFFFFFFFFFFFFFFFFF
@A00920:152:HGHKKDRXX:2:2106:9037:20431 2:N:0:AGGAGTGG+TGCTAAGT
GGACTACCCGGGTTTCTAATCCTGTTTGCTACCCACGCTTTCGTGCCTCAGCGTCAGTCACGGTCCAGCAAGCCGTCTGCACCACGGGTGTTCCTCCAGATATCTACGCATTTCACCGCTACACCTGGAATTCCGCTTGCCTCTCCCGCACTCCAGCGAACCAGTTTCCGGCGCACCCTCCCGGTTGAGCCGGGAGATTTCACACCAGACTTGGTCCACCGCCTACGCACGCTTTACGCCCAGTAACTCC
+
FFFF:FFFFFFFFFFFFFFFFFFFFFFFFFFFFFFFFFFFFFFFFFFFFFFFFFFFF:FFFFFFFFFFFF::FFFFFFFFFFFFFFFFFFFFFFFFFFFFFFFFFFFFFFFFFFFFFFFFFFFFFFFFFFFFFFFFFFFFFFFFFFFF:FFFFFFFFFFFFFFFFFFF:FFFFFFF,FFFFFFFFFFFFFFFFFFFFFFFFFFFFFFFFFFFFFFFFFFFFFFFFF:FFFFFFFFFFFFFFFFFF:FFFF
@A00920:152:HGHKKDRXX:2:2106:6036:20650 2:N:0:AGGAGTGG+TGCTAAGT
GGACTACCGGGGTTTCTAATCCTGTTTGATCCCCACACTTTCGTGCCTCAGCGTCAGTTGAAATCTAGTAAGCTGTCTACACTATCGGTGTTCTTGACGATATCTAAGCATTTCACCGCTACACCGTCAATTCCGCCTACCTCGAGTCCACTCAAGCCCATCAGTATCAATCCCACCCTCCCGGTTAAGCCGGGATATTTCAGAACTGACTTAATAGGCCGCCTACGCACCCTTTAAACCCAATAAATCC
+
FF:FFFFFFFFFFFFFFFFFFFFFFFFF::FFFFFFFFFFFFFFFFFFFFFFFFFFFFFF:FFFFFFFFFFFFFFFFFFFFFFFFFFFFFFFFFFFFFFFFF:FFFFFFFFF:FFFFFFF,FFFFFFFFF:FFFFFFFFFF:FFFFFFFFFFFF:FFFFFFFFFFFF:FFFFF:FF,FFFFFFFFFFF:FFFFF:FFFFF,F:FF:F,FFFFFFFFFFFFFFFFFF:FFFFFFFFF:FF:FFFFFF,F:F
@A00920:152:HGHKKDRXX:2:2106:6786:21167 2:N:0:AGGAGTGG+TGCTAAGT
GGACTACACGGGTTTCTAATCCCGTTTGCTCCCCTGGCTTTCGCGCCTCAGCGTCAATGCCGGTCCAGAATGCCGCCTTCGCCACCGGTGTTCCTCCAGATATCTACGCATTTCACCGCTACACCTGGAATTCCGCATTCCTCTCCCGGATTCAAGCCTTCCAGTCTCAGACGCAGTTCCCCGGGTGAGCCGAGGGATTTCACGTCTGACTTAGAAGGCCGCCTACGCGCCCTTTACGCCCAGTAATTCC
+
FFFFFFFFFFFFFFFFFFFFFFFFFFFFFF:FFFFFFFFFFFFFFFFFFFFFFFFFFFFFFFFFFFFFFFFFFFFFFFFFFFFF:FFFFFFFFFFFFFFFFFFFFFFFFFFFFFFFFFFFFFFFFFFFFFFFF:FFFFFFFFFFFFFFF,FFFFFFFFFFFFFFFF,FFF,FFFFFFFFFFFFF,FFFF:FFFF:FF,FFFF:FFFFF,FF,F::FFFFFFF::,,FFFFFFFFF,FFFF,,FFFFF::F
@A00920:152:HGHKKDRXX:2:2106:26404:21198 2:N:0:AGGAGTGG+TGCTAAGT
GGACTACCGGGGTTTCTAATCCTGTTTGCTCCCCACGCTTTCGTGCATGAGCGTCAGTGCAGGCCCAGGGGATTGCCTTCGCCATCGGTGTTCCTCCGCATATCTACGCATTTCACTGCTACACGCGGAATTCCATCCCCCTCTGCCGCACTCCAGCTGTGCAGTCACAAGTGCAGTTCCCAGGTTAAGCCCGGGGATTTCACACCTGTCTTGCACAACCGCCTGCGCACGCTTTACGCCCAGTAATTCC
+
FFFFFFFFFFFFFFFFFFFFFFFFFFFFFFFFFFFFFFFFFFFF:FFFFFFFFFFFFFFFFFFFFFFFFFFFFFFFFFFFFFFFFFFFFFFFFFFFFFFFFFFFFFFFFFFFFFFFFFFFFF,FFFFFFFFFFFFFFFF:FFFF:FFFFFFFFFFFFFFFFFFFFFFFFFFFFFFFFFF:FFFFFFFFFFFFFFFFFFFFFFFFFFF:FFFFFFFFFFFFFFFFFFFFFFFFFFFFFFFFFFFF:,FFFF
@A00920:152:HGHKKDRXX:2:2106:12626:21230 2:N:0:AGGAGTGG+TGCTAAGT
GGACTACTCGGGTATCTAATCCCGTTCGCTCCCCATGCTTTCGCCTCTCAGCGTCAGGTCAGGCCCAGCGTGTCGCCTTCGCCACTGGTGTGCCTCCGGATCTCTACGCATTTCACCACTACACCCGGAAGTCCACACGCCTCTACCTGCCTCTAGCCCCGCAGTTCGGTCACGTCCTCGCCCGGTTGAGCCGGGCGCTGTCACGCGCCACTTGCAGGACCGCCTACACTCGCTATACACCCAGTACATC
+
FFFFFFFF:FFF,,,F,FFFFFF:FFFFFFFFFF,F,FFF:FFFFFFFF,FFFFFFF:FFF:FFFF,FFFFFFFFFF:FFFFFFFFFFFFF,FF,FFFF:FFFFF,FFFFF:,:FFFF:F,FF::FFF::,FF::FF:F:F:::FFFF:F,FFFF,FFFFFF,,,:::FFF,FFFFF,FF:FFF,,,F:FFFFFFFF:F,FFF:F,FFF:,,F:F:F,FFFF,:,FFFF,F:F::F,FFFF:F:F,,FFF
@A00920:152:HGHKKDRXX:2:2106:8703:21699 2:N:0:AGGAGTGG+TGCTAAGT
GGACTACAAGGGTATCTAATCCTGTTTGATCCCCACGCTGTCGTGCCTCAGAGTCAATATACGTGTAGTGAGCTGCCTTCGCAATCGGTGTTCTATGTCATATCTAAGCATTTCACCGCTACATGACATATTCCGCTCACCTCCACGGTATTCAAGACAGATAGTATCAACGGCAGTTTCCGAGTTGAGCCCGGAGATTTCACCACTGACTTACCTACCCTCCTACTCCCCCTTTAAACCCAGTGACTCC
+
FFFFFFFFFFFFFFFFFFFFFF:FFF,F:FFFFFF,FFF,FFF,F,FF,FFFFFFF::F,,F,,F,FFFF,F,,FFFFFFFF,F,:FFFFFFFFFF:,,FF:FFFFFFFFFFFFFFF,FFFFF,F:F,FFFFFF,FFFFFFFF,:,,F,,,FF,FF,FFFFFFFFFFF,,,,F:,,FFF:F:FFFFFFFFFFFFF,FFFFFFF,FF,FFFFF,,FFFFFFFFFF,F,F,FFF:FFF,,FFFFFFF:,FFF
@A00920:152:HGHKKDRXX:2:2106:17987:21746 2:N:0:AGGAGTGG+TGCTAAGT
GGACTACTGGGGTTTCTAATCCTGTTTGCTCCCCACGCTTTCGCGCCTCAGCGTCAGTGTCCGTCCAGATGGCCGCCTTCGCCACCGGTGTTCTTCCCAATATCTACGAATTTCACCTCTACACTGGGAATTCCACCATCCTCTCCGGAACTCAAGCCCGACAGTATCAAAAGCCGTTCCCAGGTTGAGCCCGGGGCTTTCACTTCTGACTGATCGGGCCGCCTACGCGCCCTTTACGCCCAGTAATTCC
+
FFFFFFFFFFFFFFFFFFFFFFFFFFFFFFFFFFFFFFFFFFFFFFFFFFFFFFFFFFFFFFFFFFFFFFFFFFFFFFFFFFFFFFFFFFFFFFFFF:FFFFFFFFFFFFFFFFFFFFFFFFFFFFFFFFFFFFFFF,FFFFFFFFFFF,FFFFFFFFFFFFFFFFFFFFFFFFFFFFFFFFFFFFFFFFFFFFFFFFFFFFFFF:FF:FFFF:FFFFFFFFFF,FFFFFFFFFFF:FFFFFF:FFFFFF
@A00920:152:HGHKKDRXX:2:2106:21640:21997 2:N:0:AGGAGTGG+TGCTAAGT
GGACTACTCGGGTATCTAATCCCGTTTGCTCCCCTAGCTTTCGCGCCTCAGCGTCAAGAACAGGCCAGGTAGTCGCCTTCGCCACTGGTGTTCCTCCCGATATCTACGCATTTCACCACTACACCGGGAATTCCACTACCCTCTCCTGCCTTCGAGTCGATCAGTATCGCGTGACCCTCCCCAGTTGAGCCGGGGGCTTTCACACGCGACTTGAACGACCGCCTGCGCGCTCTTTACGCCCAGTAAATCC
+
FFFFFFFFFFFFFFFFFFFFFFFFFFFFFFFFFFFFFFFFFFFFFFFFFFFFFFFFFFFFFFFFFFFFFFFFFFFFFFFFFFFFFFFFFFFFFFFFFFFFFFFFFFFFFFFFFFFFFFFFFFFFFFFFFFFFF:FF:FFFFFFFFF,FFFF:FFFFFFFFFFFF,FFFFFFFFFFFF:FFFFFFFFFFFFFFFFFF:FFFFFFFF,FFFF:FFFFFFFFFFFFFFFFFFFFFFFFFFFFFFFFFFFFFF,
@A00920:152:HGHKKDRXX:2:2106:3043:22795 2:N:0:AGGAGTGG+TGCTAAGT
GGACTACTAGGGTTTCTAATCCGGTTTGCTCCCCACGCTTTCGCCCCTGAGCGTCAGGACAGGGCCAGGAAGTCGCCTTCGCCACTGGTGTTCCTCCAGATATCTACGCATTTCACCGCTACACCTGGAATTCCACTTCCCTCTCCCTGCCTCAAGCCCGGCAGTTTTTCGAGACCTCTCCCAGTTGAGCCGGGAGATTTCACCCGAAACTTACCGAGCCGCCTGCGGGCTCTTTACGCCCAATAAATCC
+
FFFFFFFF::FFFFFFFFFFFFF:FFFFFF:FFFFFFFFFFFFFFFF:F:FF:FFFFFFFFFFFFFFFFF,FFFFFFF:FFFF:FFFFFFFFFFFFF:FF,FFFFFFF:FFFFFFFFFFFFFFFF:FF:FFFFFFFFF,FFFFFFFFFFFFFFF:FFFFFFFFF:FF:FF,FFFFF:FFFFFFF:FFFFFFFFFFFFFF,F:FF::FFFFFFFFFFFF,:FFFF:FFFF:,F::FFF:FFFFFF:FFFFF
@A00920:152:HGHKKDRXX:2:2106:23637:22983 2:N:0:AGGAGTGG+TGCTAAGT
GGACTACTGGGGTATCTAATCCCGTTCGCTCCCCTAGCTTTCGCGGCTCAGCGTCAGGTGCAGCCCAGGGCGCCGCCTTCGCCTCTGGTGTTCCTCCGGATCTCTACGCATTTCACCACTCCACCCGGAATTCCACGCCCCTCTACTGCCCTCCAGCGGCCCAGTTTCGAACGGCCTCTCCCAGTTGAGCCGGGAGCTTTCACGTCCGACTTGGCCCACCGCCTGCCCGCGCTTTACGCCCCGGAAATCC
+
FFFFFFFFFFFFFF:FF:FFFFFFFFFFFFFFFFFFFFFF:FFFFFFFFFFFFFFFFFFFFFFFFFFFFFFFFFFFFFFFFFFFFFFFFFFFF:FFFFFFFFFFFFFFFFFFFF:FFFFFFFFFFFFFFF,FFFFFFFFFFFFFFFFFFFFFFFFFFFFFFFFF,FFFFFFFFFFFFFFFFFFF,FF,FFFFFFFFF:FFFFFFFFFF,F:,FF:FFFFF:FFFFFF:FF:FFFFF:FFFFF:,:FF,FF
@A00920:152:HGHKKDRXX:2:2106:29243:23296 2:N:0:AGGAGTGG+TGCTAAGT
GGACTACAGGGGTTTCTAATCCTGTTTGCTCCCCACGCTTTCGCTCCTCAGCGTCAGTTACTGCCCAGAGACCCGCCTTCGCCACCGGTGTTCCTCCTGATATCTGCGCATTTCACCGCTACACCAGGAATTCCAGTCTCCCCTACAGCACTCTAGTCTGCCCGTATCGACTGCAGGCTCGGGGTTGAGCCCCGAGTTTTCACAGCCGACGCGACAGACCGCCTACGAGCTCTTTACGCCCAATAATTCC
+
:FFFFFFF:FFFF:FFFFFFFFFF:FF:F::FF:F::FF::F:FF,FFFFFF:FFFF:FFFF:FFF:F:FF:FFFFFFF:,FFFFFFFF:,,FFFFFF::FFF:FFF,F::F:FF:FF:F,FF,FFFFF,FFF:FFF:FF:FF,::FFFFF,FFF,F,,F:F:FFFFFFFFFFFFFF,F,FFFF,FFFFFFFFF,FFF,FF:FFFFFF:FFF:FFFFF,:FF,,:FFFFFFFFF:::FF,F,,:F,,FF:
@A00920:152:HGHKKDRXX:2:2106:11369:24220 2:N:0:AGGAGTGG+TGCTAAGT
GGACTACTGGGGTTTCTAATCCTGTTTGCTCCCCACGCTTTCGTGCATGAGCGTCAGTGTCAGCCCAGAGACCTGCCTTCGCCATCGGTATTCCTCCCGATATCTACGCATTTCACTGCTACACGCGGAATTCCATCCCCCTCTGCCGCACTCCAGCGATGCAGTCACAAATGCAGTTCCCAGGTTAAGCCCGGGGATTTCACACCTGTCTTACATCACCGCCTGCGCACGCTTTACGCCCAGTAATTCC
+
FFFFFFFFFFFFFF:FFFFFFFFFFFFFFFFF:F:FFFF,FFFF,FFFFFFFFFFFFFFFFFFFFF:FFFFFFFFFFFFFFFFFFFFF:FFFF:FFFFFFFFFFF:FFFFFFFFFF:FFFFFFFFFFFFFFFF:F,FFFF:FFFFFFFFFF:FFFFFFFFFFFFFFFFFFFFFFFFFFFFF:FFF:FFFFFFF:FFFFF:FF:FF:,FFFFF:,FF::FFFFFFF:F,,:FF:FF:FFF:F:F:,FF:FF
@A00920:152:HGHKKDRXX:2:2106:18385:24471 2:N:0:AGGAGTGG+TGCTAAGT
GGACTACAGGGGTTTCTAATCCTGTTTGCTCCCCACGCTTTCGTGCATGAGCGTCAGTTATAGCCCAGAGACCTGCCTTCGCCATCGGTATTCCTCCCGATATCTACGCATTTCACTGCTACACCGGGAATTCCAGTCTCCTCTGCCAAACTCCAGCCTTGCAGTCCCAAATGCCATTCCCAGGTTAAGCCCGGGGATTTCACATCTGGCTTACAAAACCGCCTGCGCACGCTTTACGCCCAGTAATTCC
+
FFFFFFFFFFFFFFFFFFFFFFFFF:FFFFFFFFFFFFFFFFFFFFFF:FFFFFFFFFFFFFF::FF:FFFFFFFFFFFFFFFFFFFFFFFFFFFFFF:FFF:FFFFFF:FF:FFFF:FFFF:FFFFF::FFFFFFFFFFFFFFFFFF,:FFFFFFFFFFFFFFFFFFF:FFF:FFFFFFFFFFFF:FFFFFFFFF,::FFFFFFF:FFF:FFFFFFFFFFFFFFFFF:::FFFFFFFFFFFFFFFFF,F
@A00920:152:HGHKKDRXX:2:2106:30264:24565 2:N:0:AGGAGTGG+TGCTAAGT
GGACTACACGGGTTTCTAATCCTGTTTGCTCCCCACGCTTTCGCGCCTCAGCGTCAGAACCGGTCCAGGTGGCCGCCTTCGCCACCGGTGTTCCTCCCAATATCTACGCATTTCACCGCTACACTGGGAATTCCACCACCCTCTCCCGGCCTCGAGCCCGACAGTTTCCACGGCAGTTCCTCGGTTGAGCCGAGGGATTTCACCGTGGACACATCAGGCCGCCTACGCGCCCTTTACGCCCAATAATTCC
+
FFFFFFFFFFFFFFFFFFFFFFFFFFFFFFFFFFFFFFFFFFFFFFFFFFFFFFFFFFFFFFFFFF:FF:FFFFFFFFFFFFFFFFFFFFFF:FFFFFFF,FFFF,FFFFFFFF:FFFF,FF:FFFFF,FFFFFFFFFFFFFFFFFFFFFFFFF:FFFFFF:FFFFFFFFFFF:FFFFFFFFFFFFF:FFFFFFFFFF:F:FFFFFFFFF:F:FFFFFFFFF:F,FFFFFFF,FFFFFFFFF::F:F::F
@A00920:152:HGHKKDRXX:2:2106:12554:24768 2:N:0:AGGAGTGG+TGCTAAGT
GGACTACACGGGTTTCTAATCCTGTTTGCTCCCCACGCTTTCGCACCTCAGCGTCAGTTCCGGACCAGTGAGCCGCCTTCGCCACTGGTGTTCTTCCTAATATCTACGAATTCCACCTCTACACTCGGAATTCCACTCACCTCTCTCGGACTCGAGACACCCAGTATCAAAGGCAGTTCCGGGGTTGAGCCCCGGGATTTCACCCCTAACTTGCCGATCCGCCTACGTGCGCTTTACGCCCAGTAATTCC
+
FFFFFFFFFFFFFFFFFFFFFFFFFFFFFFFFFFFFFFFFFFFFFFFFFFFFFFFFFFFFFFFFFFFFFFFFFFFFFFFFFFFFFFFFFFFFFFFFFFFFFFFFFFFFFFFFFFFFFFFFFF:FFFFFFFFFFFFFFF:FFFFFFFFFFFFFFFFF:FFFFFFFF,FFF:FFFFFFFFFFFFFFFFFFFFFFFFFFFFFFFFF:FFFFFFFFFF,FFFFFFFFFF:FFFFFFFFFFFFFFF,FF,FFFFF
@A00920:152:HGHKKDRXX:2:2106:32325:25034 2:N:0:AGGAGTGG+TGCTAAGT
GGACTACCAGGGTTTCTAATCCCGTTCGCTCCCCATGCTGTCGCGTCTCAGTGTCAGGTGTGACCCAGCGGGTCGCCTTCGCCACTGGTGTTCTTCCGAATATCTACGAATTTCACCTCTACACTCGGAATTCCACTCACCTCTCCAGGATTCTAGTTACCTAGTTTCAAAGGCAGTTCCGGGGTTGAGCCCCGGGCTTTCACCTCTGACTTGAGTAACCGCCTACGTGCGCTTTACGCCCAGTAATTCC
+
FFFFFFFFFFFFFFFFFFFFF::FFFFF,FFFFFFFFFFFFFF:FFFFF:FFFF,FFFFFFFF:FF,FFFFFFFFFFFFFFFFFFFFFFFFFFFFFFFFFFFFFF:FFFFFFFFFF:FFF:F:FFFFF:FFF:F:,FFFFFFFFFFFFFFFFFFFFFFFFFFFFFFFFFF,FFFFFFFFFFFFFFFFFFFFFFFFFFFFFFFFFFFFF,FFFFF:FFF:F:F:FFFFFF:FFFFFFF:FFFFFFF,FFFF
@A00920:152:HGHKKDRXX:2:2106:3875:25300 2:N:0:AGGAGTGG+TGCTAAGT
GGACTACACGGGTTTCTAATCCTGTTTGCTCCCCACGCTGTCGCGCCTCAGCGTCAGCTACTGCCCAGCAGGCCGCCTTCGCCACCGGTGTTCTTCCGGATCTCTACGCATTCCACCGCTACACCCGGAATTCCGCCTGCCTCTACAGTGCTCGAGCTTCCCAGTTCGCATGGCCGACTCGAGGTTGAGCCCCGAGCTTTCACCACCCGCTTAAGAAGCCGCCTACGCGCCCTTTACGCCCAGTGATTCC
+
:FFFFFF:FFFFFFFFFFFFFFFFFFFFFFFFFFFFFFFFFFFFFFFFFFFFFFFFF::F:FFFF:FFFFFFFFFFFFFFF:FFFFFFFFFFFFFFFFFFFFFFFFFF:F:FF:FFF:FF,FFFFFF,FFFFFFFFFFFFFFFF,FFFFFFFFFFFF:FFFF:FFFFFFFF:FFFFFFFFFFFFFFFFFFFFFFFFF,:FFFFFFF,FFFF,FFFFFFFFFFFFF:FFFFFFFFFFFFFFF:FF:FF,:F
@A00920:152:HGHKKDRXX:2:2106:17824:25410 2:N:0:AGGAGTGG+TGCTAAGT
GGACTACACGGGTATCTAATCCCGTTCGCTCCCCTAGCTTTCGCGGCTCAGCGTCAGGAGCAGCCCAGGGCGCCGCCTTCGCCTCTGGTGTTCCTCCGGATCTCTACGCATTTCACCACTCCACCCGGAATTCCACGCCCCTCTGCTGCCCTCTAGCTGCCCAGTTTCGAACGGCCTCTCCCGGTTGAGCCGGGAGCTTTCACGTCCGACTTGAACAGCCGCCTCCCCGCGCTTTACGCCCAGTAAATCC
+
,:::FFFFFFFFFFFFFFFFFF,FFFFFFFFFFF,FFFFFFFFFFFFFFFFFFFFFF:,F,FF:FFFFF:F:FFFFFFFFFFFFFFFFFFFFF,FFFFFFFFFFFFFFFFFF,:FFFFFFFFFFFFFFFFFFFFFF,FFFFFFF:FFFFFFFFFFFFF,F:FFFFF,F:FFFF::FFF,FFF:F:F:FFFFFFFFFFFF,FF:FFFFFFFFF,FFFFFFF,FFF,FFFFFFF,F:FFFFFFFFF:FFFFF
@A00920:152:HGHKKDRXX:2:2106:12491:25974 2:N:0:AGGAGTGG+TGCTAAGT
GGACTACTAGGGTATCTAATCCTGTTTGATCCCCACACTTTCGTGCCTCAGCGTCAGTTGAAGTCTAGTAAGCTGTCTACACTATCGGTGTTCTTGACGATATCTAAGCATTTCACCGCTACACCGTCAATTCCGCCTACCTCGATTCCACTCAAGCCCATCAGTATCAATCCCACCCTCCCGGTTAAGCCGGGATATTTCAGAACTGACTTAATAGGCCGCCTACGCACCCTTTAAACCCAATAAATCC
+
FFFFF:FFFFFFFFFFFFFFFFFFFFFFFFFFFFFFFFFFFFFFFFFFFFFFFFFFFFFFFFFFFFFFFFFFFFFFFFFFFFFFFFFFFFFFFFFF:FFF,FFFFFFFFFFFFFFFFFF:FFFFFFFFFFFFFFFFFFFFFFFFFFFFF:FFFFFFFFFFFFFFFFFFFFFFFF:FFFFFF:F:FFFFFFFFFF,F:FFFFFFFFFFFFFF:FFFFFFFFFFF:FFFFFFFFF::::FF:FF,FFFFFF:
@A00920:152:HGHKKDRXX:2:2106:5764:26381 2:N:0:AGGAGTGG+TGCTAAGT
GGACTACAGGGGTATCTAATCCCGTTCGCTCCCCATGCTTTCGCCTCTCAGCGTCAGGTCAGGCCCAGCGTGTCGCCTTCGCCACTGGTGTTCCTCCGGATCTCTACGCATTTCACCACTACACCCGGAATTCCACACGCCTCTACCTGCCTCTAGCCCCGCAGTTCGGTCACGTCCTCGCCCGGTTGAGCCGGGCGCTTTCACGCGCCACTTGCAGGACCGCCTACACGCGCTTTACACCCAGTAACTC
+
FFFFFFFFFFFFFFFFFFFFFFFFF:FFF:FFFF,FFF:FFFFFFFFFFFFFFFF:FFFFFFFFFFFFFF:FFFFFFF:FFFFFFFFFFF:FFFFFFFFF,FFFF::FFFFF:FFFF:FFF:FFFFFF:F,FFFFFFFFFFFFFFFFFFFF:FF:F:FFFFFFFF,FFFFFFFF:FFFFFFFFFF,FFFFFFFFFFFF,,FF,FFFFFF:FFFFFFFFF:FFFFF:FFFF,FFF,F:FFFFFFF::F,F,
@A00920:152:HGHKKDRXX:2:2106:5330:27132 2:N:0:AGGAGTGG+TGCTAAGT
GGACTACTGGGGTTTCTAATCCTGTTCGCTCCCCACGCTTTCGCGCCTCAGCGTCAGTACTGGCCCAGAACACCGCCTTCGCCACTGGTGTTCCTCCACATCTCTACGCATTTCACCGCTACACGTGGAATTCCGCTTTTCTCTTCTGCACTCAAGTTCCCCAGTTTCCAATGACCCTCCACGGTTGAGCCGTGGGCTTTCACATCAGACTTAAGAAACCGCCTGCGCGCGCTTTACGCCCAATAATTCC
+
FFFF:FFFFFFFFFFFFF:FFFFFFFFFFFFFFFFFFFFFFFFFFFFFFFFFFFF:FFFFFFFFFFFFF:FFFFFFFFFFFFFFFFFFFFFFFFFFFFF:FFFFFFFFFFFFFFFFFFFFFFFFFFFFF:FF:FFF:,FFFFFFFFFFFFFFFFFFFFFFFFFFFFFFFFFFFFFFFFFFFFFFFF:FFFFFFFFFFFFFFFFFFFFFFFFFFF:FFFFFFFF,FFFFFFFFFFFFFFFFFF:FFFFFFF
@A00920:152:HGHKKDRXX:2:2106:15031:27367 2:N:0:AGGAGTGG+TGCTAAGT
GGACTACAGGGGTTTCTAATCCTGTTTGCTCCCCACGCTTTCGCACCTCAGCGTCAGTTCCAGACCAGTGAGCCGCCTTCGCCACTGGTGTTCCTCCGAATATCTACGAATTTCACCTCTACACTCGGAATTCCACTCACCTCTTCTGGACTCTAGATTGCCAGTATGAAAGGCAGTTCCAGGGTTGAGCCCTGGGATTTCACCCCTCACTTAACAATCCGCCTACGTGCGCTTTACGCCCAGTAATTCC
+
FFFFFFFFFFFFFFFFFFFFFFFFFF:FFFFFFFFFFFFFFFFFFFFFFFFFFFFFFFFFFFFFFFFFFFFFFFFFFFFFFFFFFF:FFFFFFFFFFFFFFFFFFFFFFFFFFFFF:FFFFFFFFFFF:FFFFFFFFFFFFFFFFFFFFFFFFFFFFFFFF,FFFFFFFFFFFFFFFFFFF:FFFFF:FFFFF:FFFF,FF:FF,FFF,FFF,FFFFFFFFFFF:F:FFFFF,:FFFFFFFFFF,F,FFF
@A00920:152:HGHKKDRXX:2:2106:21187:27978 2:N:0:AGGAGTGG+TGCTAAGT
GGACTACTGGGGTTTCTAATCCTGTTTGCTCCCCACGCTTTCGAGTCTCAGCGTCAGTACCGGTCCAGAGAGCCGTCTTCACCACCTGTGTTCCTCCTGATATCTACGCATTTCACCGCTACACCAGGAATTCCACTCTCCTCTCCCGGACTCGAGTCCGTCAGTATTGGTCGCACCCTCCCAGTTGAGCCAGGAGATTTCACAACCAACTTGACGGACCGCCTACACTCGCTTTACGCCCAGTAATTCC
+
FFFFF:FFFFFFFFFFFFFFFFF,FF:FFFFFFFF:FFFFFFF:FFFFFFFFF:FFF:FF:,FFFFFFFFFFFFFFFFFFFF:FFF,F:FFFFFFFF:FFF:FFFFFFFFF:FFFFFFFFFFFFFF:FFFFFFFFFFFFFFFFF:F,:FFFFF,::,F:FFFFF:,FFF,,FFFFF:FF,F::FFF,:F:FFF:FFFFFFFFFF:,:FFF:FFFFF:FFFFFFF:FF:FFFFFFFFFFFFFFFFFFFFFF
@A00920:152:HGHKKDRXX:2:2106:2501:29277 2:N:0:AGGAGTGG+TGCTAAGT
GGACTACTCGGGTTTCTAATCCCGTTCGCTCCCCTAGCTTTCGCGGCTCAGCGTCAGGTGCAGCCCAGGGCGCCGCCTTCGCCTCTGGTGTTCCTCCGGATCTCTACGCATTTCACCACTCCACCCGGAATTCCACGCCCCTCTACTGCCCTCTAGCTGCCCAGTTTCGAACGGCCTCTCCCGGTTGAGCCGGGATCTTTCACGTCCGACTTGAACAGCCGCCTGCCCGCGAGTTACGCCCAGTAAATCC
+
F::F:FFFFFFFFF,FFF:,:FFFFFFFFFFFFFFFFFFF:FFFFF:FFFFFFFFFFF:FFFFFFFFFFFFFFFFFFFFFFFFFFF:FFFFF,FFFFF:FFFFF:FFF,FF,FFF,FFFFFF,FFFFFF,F:F:FFFFFFFFFFFF,:FFF,:F,,FF,FFFFFF:FFFF:F,FFF:FFFFFFFF,FF,FFF::,,FF,FF,::FFFFFF:,F:FFFFFFFFF,FFF,FFF,,:F,FFF,FF,F:,F,FF
@A00920:152:HGHKKDRXX:2:2106:32172:29872 2:N:0:AGGAGTGG+TGCTAAGT
GGACTACTAGGGTATCTAATCCCGTTCGCTCCCCACGCTGTCGCGTCTCAGCGTCAATCATCGTCCAGGACGCCCCTTTCGGCGCTGGTGTTCCTCCGGATCTCTGCACATTTCACCGCTACACCCGGAATTCCGCGTCCCTCTCCGACATTCCAGCCGAGCAGTCTGACCGGCACTCTCCTGGTTAAGCCAGGCGCTTTCACCCGCCACTTACCCGACCGCCTGAACGCGCTTTACGCCCAGTAACTCC
+
FFFFFFFFFFFFF::FFFFFFFFFFF:FFF,FFFFFFFF:FFFFFFFFFFFFFFFFFFFF:FF:FFFFFF:,FF:FFFFFFFF,FFFFFFFFFFFFF:FFF:FFFFFFFFF,FFFFFFFFFFFFFFFFFFFFF:F,::FFFFFFFFF,:FFFF,FFFFFFFFFFFFFFFFFFFFFFFF,FFFFFFFFFFFFFFFF:::FF:FFF,FF,:,,F:,,FFFFFFFF:::F::F:FFFFF,FFFF::,,F,FFF
@A00920:152:HGHKKDRXX:2:2106:4580:30154 2:N:0:AGGAGTGG+TGCTAAGT
GGACTACTGGGGTATCTAATCCCGTTCGCTCCCCATGCTTTCGCCTCTCAGCGTCAGGAACGGCCCAGGAGGCCGCCTTCGCCACTGGTGTTCCTCCCGATATCTACGCATTTCACCACTACACCGGGAATTCCACCTCCCTCTACCGTCCTCGAGCCGGGCAGTCTTGAACGTCGGCTCCCAGTTGAGCCGGGAGATTTCACATCCAACTTACTCGGCCGCCTCCACGCGCTTTACGCCCAGTGAATTC
+
FFFFFFFFFFF:FFFF:FFFFFFFFFFFF:FFFFFFFF:F:FFFFF:FFFF:FF:FFFFFFFFFFFFF,FFFFFF:F,FF:FFFFF:,:FFFF:FF,FFFFFFF:FF:,FFF:FFFFFF,FFFF:F,FF:,FFFFFFFFFFFFFFF,FFFFFFFF:FFF,FFFFFFFF:FFFFFF,,FFFFFFFF,FFF:FF:,FFFF:FFFFF:FF:FF,,F,FFFF,,,FF,,F,FF,F,F,:F::FFFFFF,FFF,F
@A00920:152:HGHKKDRXX:2:2106:19904:30170 2:N:0:AGGAGTGG+TGCTAAGT
GGACTACACGGGTTTCTAATCCTGTTCGCTCCCCACGCTTTCGCTCCTCAGCGTCAGTTCCAGCCCAGAGCGCCGCCTTCGCCACTGGTGTTCCTCCTGATATCTGCGCATTTCACCGCTACACCAGGAATTCCACGCTCCCCTACTGGACTCTAGTCACAGCAGTATCGGGTGGCGTCTCCAGGTTGAGCCTGGAGGTTTCACACCCGACTTACCGAACCGCCTACGAGCTCTTTACGCCCAATAAATC
+
FFFFFFFFFFFFFFFFFFFFFFFFFFFFFF:FFFFFFFF:FFFFFFFFFFFFFFFFFFFFFFFFFFFFFFFFFFFFF::FFFF:FFFFFFFFFFFFFFFFF:FFFFFFFF,FFFFFFFFF,F::FFFFFFFFF,F:FFFFFFFFFFF:FFFFFFFFF:FF:FFFFFFFFFFFFFFFFFFFFFFF:FFFFFFFFFFFFFF:FFFFFF:FFFFFFFFFFFFFFFFFFFFFFFFFF:FFFFFF:F,,FF,FFF
@A00920:152:HGHKKDRXX:2:2106:8929:30201 2:N:0:AGGAGTGG+TGCTAAGT
GGACTACCGGGGTTTCTAATCCCGTTTGCTCCCCTGGCTTTCGCGCATCAGCGTCAATACCGGTCCAGGATGCCGCCTTCGCCACCGGTGTTCCTCCAGATATCTACGCATTTCACCGCTACACCTGGAATTCCACATCCCTCTCCCGGATTCAAGCCTGCCAGTATCGGACGCAGTTCCCGGGTTGAGCCCGGGGATTTCACGTTCGACTTAACAGGCCGCCTACGCGCCCTTTACGCCCAGTAATTCC
+
FFFFFFFFFFFFFFF:FFFFFFFFFFFFFFFFFFF,F:FFF:FFFFFFFFFFFFFFF:FFFFF,FFFFFFFFFFFFF,FFFFFFFFFFFF:FFFFFFFFFFFFFFFFFFFFFFFFFFFFFFFFF:FFF:FFFFFFFFFFFFFFFFFFFFFFFFFFFF:FFFFFFFFFFF:FFFFFFFFFFFFFFFFFFFFFFFFFFFFFFFFFF:FFFFFFFFFFFFFFFFFFFFFFFFFF:FFFFFFFFFFF,FFFFFF
@A00920:152:HGHKKDRXX:2:2106:29704:30452 2:N:0:AGGAGTGG+TGCTAAGT
GGACTACACGGGTATCTAATCCTGTTTGCTCCCCACGCTTTCGCACCTCAGCGTCAGAATCGGGCCAGTGAGCCGCCTTCGCCACTGGTGTTCTTGCGAATATCTACGAATTTCACCTCTACACTCGCAGTTCCACTCACCTCTCCCGAACTCGCGACCCTCAGTATCAAAGGCAGTTCCGGAGTTGAGCTCCGGGATGGCCCCCCTGACTTCATGTTCCGCCTTCGTGCGCTTTACGCCCAGTGATTCC
+
FFFFFFF::F,FFF:F:FFFF:FFF:,:FFFF:F::FFF::FFFFFFFFF,FFFFFF,::FF,,FFFFF,F:FFFFF::FFF::,FFFFFFF::FFFFFFF:FFFFFFFF:FFFFFFF::,F:FFFFF:,F,FF:FF,,FF,:FFFFF:,F,FF::F,:::FFF,:FFF:FFFFFF,FF:,FFF,:::F:FFFFFFFF,,,,F,F,FFF,:FF:,:F,F:,F,F,F:,F,F,:,:F,FF:F:F,FF,,,:
@A00920:152:HGHKKDRXX:2:2106:19036:30827 2:N:0:AGGAGTGG+TGCTAAGT
GGACTACACGGGTATCTAATCCTGTTCGCTCCCCACGCTTTCGTGCCTGAGCGTCAGTTACGGGCCAGTCGACCGCCTTCGCTACTGGTGTTCTTCCAGATATCTAAGCATTTCACCGCTACACCTGGAATTCCATCGACCTCTCCCGAACTCAAGATTAGCAGTATCAAAGGCAATTTCACGGTTGAGCCGTGAGATTTCACCCCTGACTTACTAATCCGCCTGCGCACCCTTTAAGCCCAGTGATTCA
+
FF,FF:FFFFFFFFFFFFFFFFFFFFFFFFFFFFFFFFFFFFFFFFFFFFFFFFFFFFFFFFFFFF:FFFFFFFFFFFFFFFF,FFFFFFFFFFFFFFFFFFFFFFFFFFFF:FFFFFFFFFFFFFFFFFFFFFFF:FFFFFFFFFFFFFFFFFFFFFFFFFFFF:FFFFFFFFFFFFFFFFFFFFFFFFFFFFFFFFFFFFFFFFFFFFFFFFFF:FFFFFFFFFFFFF:FFFFFFF,FFFFFFFF,F,
@A00920:152:HGHKKDRXX:2:2106:1226:31360 2:N:0:AGGAGTGG+TGCTAAGT
GGACTACCAGGGTTTCTAATCCTGTTTGATCCCCACGCTTTCGTGCCTCAGTGTCAATATTTGTGTAGCCAGCTGCCTTCGCAATTGGTGTTCTATGTCATATCTAAGCATTTCACCGCTACATGACATATTCCGCTGACCTCCACAGTATTCAAGACAAATAGTATCAATGGCAGTTTCCGGGTTAAGCCCGGAGATTTCACCACTGACTTACTTGCCCACCTACGCACCCTTTAAACCCAGTGAATCC
+
FFFF,FFFFFFF,FFF:FFFFFFFFFFFFFFFFFF:FF:FFFFFFFF,FFFFFFFFFFFFF:FFFFFFF::F:FFFF,FFFFFF,FFFFFFFFF:FFFFFFFFFFFFFF,F:F:FFFFFFFFFFFFFFFFFFF:F,FFFFFFFF:FFFFFFFFFFFFFFFFF:,F:FFFFFFFFFFF:FFFFFFFF:F,FF:FFFFFFFFFFFF:FFFFFFFFFFFFFFFFFFF,FFFFFFFFFFF:FF:FF,::::FFF
@A00920:152:HGHKKDRXX:2:2106:30969:31955 2:N:0:AGGAGTGG+TGCTAAGT
GGACTACAGGGGTATCTAATCCTGTTTGCTCCCCACGCTTTCGTGCATGAGCGTCAGTGTTATCCCAGGAGGCTGCCTTCGCCATCGGTGTTCCTCCGCATATCTACGCATTTCACTGCTACACGCGGAATTCCACCTCCCTCTGACACACTCAAGCCTTGCAGTCACCAATGCAGTTCCCAGGTTAAGCCCGGGGATTTCACATCGGTCTTACAAAACCGCCTGCGCACGCTTTACGCCCAGTAATTCC
+
FFFFFFFFFFFFFFFFFFFFFFFFFFFFFFFFFFFFFFFFFFFFFFFFFFFFFFFFFFFFFFFFFFF:FFFFFFFFFFFFFFFFFFFFFFFFFFFFFFFFFFFFFFFFFFFFF:FFFFFFFFFFFFFFFFFFFFFFFFFFFFFFFFFFFFFFFFFFFFFFFFFFFFFFFFF:FFFFFFFFFFFFFFFFFFFFFFFFF,FFFFFFFFFFFFFFFFFFFFFFFFFFF,FFFFFFFFFFFFFFF:F:FF:FFF
@A00920:152:HGHKKDRXX:2:2106:29875:32158 2:N:0:AGGAGTGG+TGCTAAGT
GGACTACTGGGGTATCTAATCCCGTTCGCTCCCCTAGCTTTCGCGGCTCAGCGTCAGGTGCAGCCCAGGGCGCCGCCTTCGCCTCTGGTGTTCCTCCGGATCTCTACGCATTTCACCACTCCACCCGGAATTCCACGCCCCTCTACTGCCCTCTAGCGGCCCAGTTTCGAACGACCTCTCCCAGTTGAGCCGGGAGCTTTCACGTCCGACTTGGACCACCGCCTGCCCGCGCTTTACGCCCAGTAAATCC
+
FFFFFFFFFFFFFFFFFFFFFFFFFFFFFFFFFFFFFFFFFFFFFFFFFFFFFFFFFFFFFFFFFFFFFFFFFFFFFFFFFFFFFFFFFFFFFFFFFFFFFFFFFFFFFFFFFFFFFFFFFFFFFFFFFFFFFFFFFFFFFFFFFFFFFFFFFFFFFFFFFFFFFFFFFFFFFFFFFFFFFFFFFFFFFFFFFFFFFFFFFFFFFFFFFFFFFFFFFFFFFFFFFFFFFFFFFFFFFFFFFFFFF,F,FF
@A00920:152:HGHKKDRXX:2:2106:12943:32174 2:N:0:AGGAGTGG+TGCTAAGT
GGACTACACGGGTATCTAATCCCGTTCGCTCCCCATGCTTTCGCATCTCAGCGTCAGGTCAGGCCCAGCGTGTCGCCTTCGCCACTGGTGTTCCTCCGGATCTCTACGCATTTCACCACTACACCCGGAATTCCACACGCCTCTACCTACCTCTAGTCGCGCAGTTCGATTGCGTCCTCGCCCGGTTGAGCCTGGCGCTTTCACTCCTCAATTCCACGACCGCCTACACCCCCTTTCCACCCAGAAAATC
+
FFFFFFF:FF:FF:FFFFFFFFFFFFF:FFFF:FF:FFFFFFFFF:FFFFFFFFFF:FF:FFFFFFFFF::FFF:FFFFFFFFFFF::FFFFFFFFFF,F:FFFFFFFFFFFFFFFFFFFFFF::FFFFFFFFFFFF:FFFFFF,FF:F:FFFFF:FFFFFFFFFFF:FFFFFF:FFFFF:FFFF::FF:FF,FFFF,F,FFFF,FFFF,,F:,,F:,FFF:F,FFFFF,F,F,F:,,FFF:F,,FFF,F
@A00920:152:HGHKKDRXX:2:2106:31042:32769 2:N:0:AGGAGTGG+TGCTAAGT
GGACTACCGGGGTATCTAATCCTGTTTGATCCCCACGCTTTCGTGCCTCAGCGTCAATGATTGCCTAGTGAGCTGCCTTCGCAATTGGTGTTCTATGTCATATCTAAGAATTTCACCTCTACACCGGGAATTCCACAATCCTCTGACACACTCAAGATCGCCAGTATCCATCGCCATTCCCAGGTTGAGCCCCGGGATTTCACGACAGACTTAACGAACCGCCTACGAACCCTTTACGCCCAGTAAATCC
+
FFFFFFFFFFFFFFFFFFFFFFFFFFFFFFFFFFFFFFFFFFF,FFFFFF:FFF:FFFFF,FF,,,FFFFFFF,FF:FFFFFFF,FFFFFFFFFF:FF,FFFFFFFFF,:FF,FFFF:FF:FFF,,F:F,FF:FFF,F:FFFFFFFFF:FFFF,FF,FFFFFFFFFFF:F:FFF,:FFFF,FF:FFFFFFFF,FFFFFF:FFFFFF:F:FFFF:FFF:FFFFFFFFF,,F,,FFF:F:F::F,FFF,::F
@A00920:152:HGHKKDRXX:2:2106:4020:33129 2:N:0:AGGAGTGG+TGCTAAGT
GGACTACACGGGTATCTAATCCTGTTTGATCCCCACACTTTCGTGCATCAGCGTCAGTTAAAGTTTAGCAAGCTGCCTTCGCTATCGGTGTTCTTGACGATATCTAAGCATTTCACCGCTACACCGTCAATTCCGCCTACCTCCACTTTACTCAAGCCCTACAGTATCAATGCCACCCTCCCGGTTAAGCCGGGATATTTCAGCACTGACTTATAAGGACGCCTACGCACCCTTTAAACCCAATAAATCC
+
FF:FFFFFFFFFFF,FFFFFFFFFFFFFFF:FFFF:FFFFFFFFF:F:,FFFFFFFFFFFFFFFFFFFFFFF:FF:::F:FFFFFF:F:FF,F,:FFFF,,:F::FFF:FF,FF:FF:F:FF,:FFFF,,F:FFFFFF,FFFF,F:F:FFFFFFFFFFFFFFFFFF,FFFFFFFFFFFFFFFFFFFF:FFF,FFFF,:FFF,,FFFFFFFFFFF,FF:,F:FFF:,FF,:FF,:,:F:FFFF:FF::FF,
@A00920:152:HGHKKDRXX:2:2106:5276:33207 2:N:0:AGGAGTGG+TGCTAAGT
GGACTACCGGGGTTTCTAATCCTGTTTGCTCCCCACGCTTTCGCACCTCAGCGTCAATACCGGTCCAGTGAGCCGCCTTCGCCACTGGTGTTCTTCCGAATATCTACGAATTTCACCTCTACACTCGGAATTCCACTCACCTCTCCCGGATTCAAGCGATGCAGTCTTAAAGGCAGTTCCGGAGTTGAGCCCCGGGCTTTCACCTCTAACTTACAAAGCCGCCTACGTGCGCTTTACGCCCAGTAAATCC
+
FFFFFFFFFFFFFF:FF,FFFFFFFFFFFFFFFFFFFFFFFFFFFFFFFFFFFFF:FFFFFFFFFFFFFFFFFFFFFFFFFFFFFFFF:FFFFFFFFFFFFFFFFFFFFFFFFFFFFFFF:FFFFFFFF:FFFFFFFFFFFFFFFFFFFFFFF:FFFFFFFFFFFFFFFFFFFFFFFFFF:FFFFFFF:FFFFFFFFFFFFFFFFFFF,:FFFFFFFFFFFFFF:,::FFFFF:FF:F:FF,F:F,FFFF
@A00920:152:HGHKKDRXX:2:2106:9634:33520 2:N:0:AGGAGTGG+TGCTAAGT
GGACTACTGGGGTTTCTAATCCCGTTCGCTCCCCACGCTGTCGCGTCTCAGCGTCAATCATCGTCCAGGACGCCCCTTTCGGCGCTGGTGTTCCTCCGGATCTCTGCACATTTCACCGCTACACCCGGAATTCCGAGTCCCTCTCCGACATTCCAGCCGAGCAGTCTGACCGGCACTCGCCTGGTTAACCCAGGCGCTTTCACCCGCCACTTACCCGACCGCCTGCACGCGCTTTACGCCCAGTAACTCC
+
FFFFFFFFFFFFFFFFFFFFFF:F:FFFFFFF:FFFFFFF:FFF:FFFFFFFFFFFFF:FFFF,FFFFFFF:FFFFFFFFFF:FFFFFFFFFFFFF:FFFFFFFFFFFF:FFFFFFFFFFF:FFF::FFF::FFF:F:FFFF,,FF,:FFF,::FFFFFF:FF,FF:FFFFFFF:FF:FFF,FFFFFF,F:::::FFF:F,FFF,FFF,FFFFFFFFFF,:FFFF:FFFFF,F,FFF:FFFF,:FFFFF:
@A00920:152:HGHKKDRXX:2:2106:12454:33677 2:N:0:AGGAGTGG+TGCTAAGT
GGACTACAAGGGTTTCTAATCCTGTTTGCTCCCCACGCTTTCGCGTCTCAGCGTCAGTATCGGTCCAGGGAGTCGCCTTCGCCGCGGGTGTTCCTCCTGATATCTACGAATTTCACCTCTACACCAGGAATTCCGCTTTCCTCTCCGGCACTCAAGAAAGGCAGTTTCGAGTGCAGTTCCCAGGTTGAGCCTGGGGCTTTCACGCCCGACTTGCCTTCCCGCCTACACGCCCTTTACGCCCAGTAATTCC
+
FFFFFFFFFFFFFFFFFFFFFFFFFFFFFFFFFFFFFFFFFFFFFFFFFFFFFFFFFFFFFFFFFFFFFFFFFFFFFFFFFFFFFFFFFFFFFFFFFFFFFFFFFFFFFFFFFFFFFFFFFFFFFFFFFFFFFFFFFFFFFFFFFFFFFFFFFFFFF:FFFFFF:FFFFFFFFFFFFF:F:FFFFFFFFFFFFFFFFFFFFFFFFFFFFFF:F:FFFFFFFFFF,,FFFFFF,:F:FF:FFFF:FFFFFF
@A00920:152:HGHKKDRXX:2:2106:15637:33708 2:N:0:AGGAGTGG+TGCTAAGT
GGACTACAAGGGTATCTAATCCCGTTTGCTCCCCTGGCTTTCGCGCCTCAGCGTCAGTGTCAGCCTAGCAACCCGCCTTCGCCTCAGGTGTTCCTCTTGATATCTACGCATTTCACCGCTACACCAAGAATTCCGATTGCCCTTTCTGCACTCTAGCCTATTGGTTTCACTTGACCGTTCCGAGTTAAGCTCGGAGATTTCACAAGTGACCTGTCAGGCCGCCTACGCGCCCTTTACGCCCAGTAAATCC
+
FFFFFFFFFFFF:F,FF:FFFFFFFFFFFFFFFFFFFFFFFFFFFFFFFFFFFFFFFFFFFFFFFFF:FFFFFFFFFF:FFFFFFFFFFFF,FFFFF,FFFF,FFFFFFFF,FFFFFFFFFF:FFFFFFF::FFFFF::::FF,FFFFFFFFFFFFFFF,FFFF,FFFFFFFFFF:FFF:FFFFFFF,:F:FFF:FF:F:FFF:FFFFFFFFFFFFFFFFFF:F:,FF:FFFFF:FFFFFF,::F,F:FF
@A00920:152:HGHKKDRXX:2:2106:30337:33708 2:N:0:AGGAGTGG+TGCTAAGT
GGACTACTCGGGTATCTAATCCCGTTTGCTACCCACGCTTTCGCGCCTCAGCGTCAGTACCAGCCCAGGGGGCCGCCTTCGCCACCGGTGTTCCTCCCAATATCTACGCATTTCACCGCTACACTGGGAATTCCGCCCCCCTCTTCTGGACTCGAGCCTTGCAGTTTCTTCCGCACGTCCTCGGTTGAGCCGAGGGATTTCACGGAAGACACGCATGGCCGCCTACGCGCCCTTTACGCCCAGTAACTCC
+
FFF:FFFFFFFFFFFFFFFFFFFFFFFFFFFFFFFFFFF:FFFFFFFFFFFFFFFFFFFFFFFFFFFFFFFFFFFFFFFFFFFFFFFFFFFFFFFFFFFFFFFFFFFFFFFFFFFFFFFF,FFFFFFFFFFFFFFFFFFFFFFFFFFFFFFFFFFFFFFFFFFFFFFFFFFFFFFFFFFFFFFFFFFFFFFFFFFF:FFFF:FFFF,:FFF:FFFFFFFFFFFF,FFFFFFFFFF:FFFFFFFFF,FFFF
@A00920:152:HGHKKDRXX:2:2106:9091:34240 2:N:0:AGGAGTGG+TGCTAAGT
GGACTACAGGGGTTTCTAATCCTGTTCGCTCCCCACGCTTTCGCGTCTCAGCGTCAGTACCGTCCCAGAGAACTGCCTTCGCCATCGGTGTTCTTCCTGATATCTGCGCATTTCACCGCTACACCAGGAATTCCATTCTCCTCTTCCGGACTCTAGCCAGATGGTTTCGATCGACGTCTGGAGGTTGAGCCTCCAATTTTCACAACCGACCTACCTGGCCGCCTACACGCGCTTTACGCCCAATAAATCC
+
FF,FFFF,:FFFFFFFFFFFFFFFFFFFFFFFFFFFFFFFFF:FFFFFFFFFFFFFFFFFFFFFFFFFFFFFFFFFFFFFFFFFFFFFFFFFFFFFFFF:FFFFFFFFFFFFFFFFFFF,FFFFF:FFFFFFFFFFFFFFFFFFFFFFFFFFFFFFFFFFFFFFFFFFFFFFFFFFFFFFFFFFFFFFFFFFFFFFFFF:FFFFFFFFFFFFF::FFFFFFFFFFFFFFF:FF:::FFFFF:::FF:FF:
@A00920:152:HGHKKDRXX:2:2106:2257:34460 2:N:0:AGGAGTGG+TGCTAAGT
GGACTACTAGGGTTTCTAATCCTGTTTGCTCCCCACGCTTTCGTGCATGAGCGTCAGTGCAGGCCCAGGGGATTGCCTTCGCCATCGGTGTTCCTCCGCATATCTACGCATTTCACTGCTACACGCGGAATTCCATCCCCCTCTGCCGCACTCCAGCCGTGCAGTCACAAATGCAGTTCCCAGGTTGAGCCCGGGGATTTCACATCTGTCTTACACAACCGCCTGCGCACGCTTTACGCCCTGTAATTCC
+
FFFFFFFFFFFF,FFFF:FFFFFFFFFF:FFF,FFFFFFFFFFFFFFFFFFF:F,,FFFFFFFFFFFFFFFFFFFFFFFFFFFFFFFFFFFFFFF:FFFFFFFF:FFFFFFFFFFFFFFFFFFFFFFFFFFFFFFFFFFFFFFFFFFF:,FFFFFFFFFFFFFF,FFFFFFFFFFFFFFFFFFFF:F::FFFFFFFFFFFFFF:F:FFFF,FFFFFFFFFFFFFFFFFFFFFFF,FFFFFF,F:FFFFFF
@A00920:152:HGHKKDRXX:2:2106:25319:34757 2:N:0:AGGAGTGG+TGCTAAGT
GGACTACAGGGGTTTCTAATCCTGTTTGCTCCCCACGCTTTCGTGCCTCAGCGTCAATCATCGTGTAGTAAGCTGCCTTCGCAATCGGTGTTCTATGTCATATCTAAGCATTTCACCGCTACATGACATATTCCGCTTACCTCCACGATATTCAAGATGTAATGTATCAACGGCAGTTCCCAAGTTAAGCTCGGGGATTTCACCACTGACTTTCACATCCGCCTACGCACCCTTTAAACCCAGTGAATCC
+
FFFFF:FFFFFFFFFFFF:FFFFF:FFFFFFFFFFFFFFFFFFFFFFF,FFFFF:FF,FF:FFF:FFFF,:FFFFFFFFF:FF,FFFF:,FFFF,FFFFFF,FF,FFFFFF,FFFFFFFF:F::FFFF:FFFF:FFFF:FFFFFFFFFFFF:FF::FFFFFF,::FFFFFF:FFFFFFFFFFF:,F,,FFFFFFFFFFFFF::F:FF:F:,,FFFF:FFFFFFFFFFFFFFFFF,FF,F:FFFFFF:FF,
@A00920:152:HGHKKDRXX:2:2106:23845:35086 2:N:0:AGGAGTGG+TGCTAAGT
GGACTACTGGGGTTTCTAATCCTGTTTGCTCCCCACGCTTTCGCGTCTCAGCGTCAGTCACTGTCCAGAAGGCCGCCTTCGCCACCGGTGTTCCGCTTGATATCTACGAATTTCACCTCTACACCAAGCATTCCACCTTCCTCTCCAGGACTCTAGCCTTGCAGTTTCGAGTGCACTTCCACGGTTGAGCCGTGGGATTTCACACCCGACTTGCAAAGCCGCCTACACGCGCTTTACGCCCAGTAATTCC
+
FFFFFFFFFFFFFFFFFFFFFFFFF:FFFFFFFFFFF:FFFFFFFFFFFFFFFFFFFFFFFFFFFFFFFFFFFF:FFFFFFFFFFFFFFFFFFFFFFFFFFFFFFFFFFFFFFFFFFFFFFF:FFF:FFFFFFFFFFFFFFFFFFFFFF:FFFFF:FFFFFFFF:FFFFFFFFFFFFFFFFFFFFFFFFFFFF:FFF:FFFFFFFFFF:F:FFFFFFFFFFFFF:FFF,FFFFFFFFFFFFFFFFFFFF:
@A00920:152:HGHKKDRXX:2:2106:26539:35274 2:N:0:AGGAGTGG+TGCTAAGT
GGACTACTAGGGTTTCTAATCCTGTTTGCTCCCCACGCTGTCGAGCCTCAGCGTCAGCAACAGCCCAGCAGGCCGCCTTCGCCACTGATGTTCTTCCCGATCTCTACGCATTCCACCGCTACACCGGGAATTCCACCTGCCTCTACTGTGCTCGAGCCTGACAGTTTAGAAGGCAGCCCTGCGGTTAAGCCGCCGGATTTCACACCCTACTTATCAGGCCGCCTACGCGCCCTTTACGCCCAGTGATTCC
+
FF:FFFFF:FFFF:FFFFFFFFFFFFFFFFFFFFF,FFFFFFF,:FFFFFFFFFFFFFFF,FFFFFFFFFFFF:FFFFFFFFFFF,FFF,FFFFFFF:FFFFFFFFFFFFFF,FFFFFFFFFFFFFFFFFFFF,FFF:FFFFFF,F:,FFFFF:FFF,F,FFFFF,F,FFF,FFF,F,FF:F,FFFFFFF,F,,FFFFFFFFF,FFFFFFF,:,:FFFFFFFFFFFF,FFFFFFFFFFFFF:FF,FFFFF
@A00920:152:HGHKKDRXX:2:2106:14543:35509 2:N:0:AGGAGTGG+TGCTAAGT
GGACTACTGGGGTTTCTAATCCCGTTTGCTCCCCTGGCTTTCGTTCCTCAGTGTCAGTTGCAGTCCAGAACGCCGCCTTCGCCACCGGTGTTCCTCCAGATATCTACGCATTTCACCGCTACACCTGGAATTCCGCGTTCCTCTCCTGCACTCAAGCCAACCAGTATCAGACGCAGTTACCCAGTTAAGCTTAGGGATTTCACGTCTGACTTAGTTGGCCACCTACGAACACTTTACGCCCAGTAATTCC
+
FFFFFFF:FFFFFFFFFFFFFF:FFFFFFFFFFFF:FFFFFFFFF,FFFFFFFFFFFF::FF,:FFFFFF,FFFFFFFFFFFFFFFFFFFFFF:FFF:FFFFFFF:FFFFFFFFFFFFFFFFF:::FF:FFFFFFF,,FFFFFFFF,FFFFFF:F,:FFF:F,FF:FF:FFFFF,FF,FFFFFF,F:FF,,,FF,FFFFFFFF,,FF,:FFFF,FF:FFF:FFFFF,FFF,F:FFFFFFFFF,FFF,F,F
@A00920:152:HGHKKDRXX:2:2106:18521:36260 2:N:0:AGGAGTGG+TGCTAAGT
GGACTACAAGGGTTTCTAATCCCGTTTGCTCCCCTAGCTTTCGCTCATCAGCGTCAATGTCGGTCCAGGATGCCGCCTTCGCCACCGGTATTCCTCCAGATATCTACGCATTTCACCGCTACACCTGGAATTCTGCATCCCTCTCCCGAATTCAAGCCATCCAGTATCGGATGCAGTTCCCAGGTTAAGCCTGGGGATTTCACATCCGACTTAGTTGGCCGCCTACGAGCCCTTTACGCCCAGTAATTCC
+
FFFFFFFFFFFFFFFFFFFFFFFFFFFFFFFFFFFF:FFFFFFFFFFFFFFFFFFFFFF:FFFFFFFFFFFFFFFFFFFFFFFFFFFFF,FFFFFFFFFFFFFFFFFFFFFFFFFFFFFFFFFFFFFFFFFFFFFFFFFFFFFFFFFFF,FFFFFFFFFFFFFFFFFFFFFFFFFFFFFFFFFFFFFFFFFFFFFFFFFFFFFFFFFFFF,F,FFFFFFFF:FFF:F:FFFFFFFFFFFFFFFFF,FFFF
@A00920:152:HGHKKDRXX:2:2106:14597:36354 2:N:0:AGGAGTGG+TGCTAAGT
GGACTACTGGGGTATCTAATCCTGTTTGCTCCCCACGCTGTCGCGCCTCAGCGTCAGCCGCCCCCGTGAGGGGGCTTCCTGCCCAGCGGGCCGCCTTCGCCACCGGTGTTCTTCCGGATCTCTACGCATTCCACCGCTACACCCGGAATTCCACCCGCCCCTACAGTGCTCGAGCCCCCCAGTCCGCACGGCCGACCCGGGGTTGAGACCCGGGCTTTCACCGCGCGCGTGAGGGGCCGCCTACGCGCCC
+
FFFFFFF:FFFFFFFFFFFFFFFF,FFFFFFFFFFFFFFFFFFFFFFFFFFFFFF:FF:FFFFFFFFFF:FFFFFFF:F:FF:FFFFFFFFFFFFFFF:FFFF:F:FFFFFFF,FFFFFFFFF:FFFFFFFFFFF:F:FFFFF,FF:FFF,FFFF:FFFFFFFF:FFF:FFFFFFFFFFFFFFFF:F,FFFFFFFFFFFFFFFF,:F,FF:FFFF:,FF::FF:F,FF,FFFFFFFFFFF,F,FFFFFFF
@A00920:152:HGHKKDRXX:2:2106:19669:36714 2:N:0:AGGAGTGG+TGCTAAGT
GGACTACAAGGGTTTCTAATCCTGTTTGCTACCCACACTTTCGAGCCTCAGCGTCAGTTGGTGCCCAGTAGGCCGCCTTCGCCACTGGTGTTCCTCCAGATATCTACGCATTCCACCGCTACACCGGGAATTCCGCCTACCTCTGCACTACTCAAGACGACCAGTTTTGAAAGCAGTTCATGGGTTGAGCCCAAGGATTTCACTTCCAACTTGATCTCCCGCCTGCGCTCCCTTTCAACCAAGTAATTCC
+
FFFFF:FFFF:FFF:FFFFFF:F:::,F,FFF::FFFF:FFFFFFFFF:F:FFFFFFFFFFF,FF,FFFF:FF,F:FF:F,FFF:F,F,:F,F,,FF,:FFFFF:FF,,:FF,,FFFFFFF,F:,::FFFFFF:FF,FF,:FF:F,FF,F,FFFFFFFFFF,FF,FF:,,,,,FFF,,FFF:,F::,F,FFFF:,,:FFF,F,F,FFF::F,FFFF:FF:,F:,,,F,,:FFF,F:,:F:,,,,,,:,:,
@A00920:152:HGHKKDRXX:2:2106:29821:36886 2:N:0:AGGAGTGG+TGCTAAGT
GGACTACAGGGGTATCTAATCCTGTTCGCTCCCCACGCTTTCGCTCCTCAGCGTCAGTTCCAGCCCAGAGCGCCGCCTTCGCCACTGGTGTTCCTCCTGATATCTGCGCATTTCACCGCTACACCAGGAATTCCACGCTCCCCTACTGGACTCTAGCCACAGCAGTATCGGGTGGCGTCTCCAGGTTGAGCCTGAAGTTTTCACACCCGACTTACTGAGCCGCCTACGAGCTCTTTACGCCCAATGAATC
+
FFFFFFFFFFFFFFFFFFFFFFFFFFFFFFFFFFFFFFFFFFFFFFFFFFFFFFFFFFFFFFFFFFFFFFFFFFFFFFFFFFFFFFFFFFFFFFFFFFFFFFFFFFFFFFFFFFFFFFFFFFFFFFFFFFFFFFFFFFFFFFFFFFFFFFFFFFFFFFFFFFFFFFFFFFFFFFFFFF:FFFFFFFFFFFFFFFFFFFFFFFFFF:FFFFFFFFF,FFFFFFFFFFFFFFFFFF,FFFFFFF:FFFFFFF
@A00920:152:HGHKKDRXX:2:2107:19009:2002 2:N:0:AGGAGTGG+TGCTAAGT
GGACTACCGGGGTATCTAATCCTGTTTGCTACCCACGCTTTCGCTCCTCAGCGTCAGTACTGGCCCAGAACACTGCCTTCGCCATCGGTGTTCCTCCTGATATCTGCGCATTTCACCGCTACACCAGGAATTCCAGTCTCCCCTACATCACTCTAGCCTGCCCGTACCCACCGCAGATCCGGAGTTGAGCCCCGGACTTTCACGGCAGACGCGACAAACCGCCTACGAGCTCTTTACGCCCCATAATTCC
+
FFFFFFFFFFFFFFFFF:FFFFFFFFFFFFFFFFFFFFFFFFFFFFFFFFFFFFFFFFFFFFFFFFFF:FFFFFFFFFFFFFF:FFFFFFF:FFFFFFF:F:FFFFFFFFFFFFFFFFFFFFFFFFFF,:FFFF:FFFFFFFF:FFFFFFFFFFFFFFFF:FFFFFFFFFFFFFFFFFFFFFFFFFFFFFFFFFFFFFFFF,FFFF:FFFFFFFF:,FFFFFFFFFFFFF,F:FF,FFFFF,F,:FFFFF
@A00920:152:HGHKKDRXX:2:2107:32262:2472 2:N:0:AGGAGTGG+TGCTAAGT
GGACTACACGGGTTTCTAATCCTGTTTGCTCCCCACGCTGTCGCTCCTCAGTGTCAGCAACAGCCCAGCAGGCCGCCTTCGCCACCGATGTTCTTCCCGATCTCTACGCATTCCACCGCTACACCGGGAATTCCACCTGCCTCTACTGTGCTCAAGCCAGGCAGTTTAGAATGCAGTCTTGCGGTTTAGCCGCAAGATTTCACCCCCTACTTACCAAGACACCTACGCGCCCTTTAAGCCCAGTGATTCC
+
FFFFFFFFFFFFFFFFFFFFFFFF:FF:FFFFFF:F,FFFF:FF,FFFFFFFFFFF:FFFFFFFF,FFFFF:FFF,FFFFFFFFF:FFF,FF:FFFFFFFF:F:F:FF:FFF:F,FFFFFFFFFF,FFFFFFF:FFFFFFFFFFF,FFFFFFFFFFF,,FFFF:,FF:F:,,FF,FFFF:F,,FFF,:,F,F,FFF:FFF,F:FFFF:F,,F:F:FF,,F:FFF::FF:,,FFFFF::FF,FF,:FFFFF
@A00920:152:HGHKKDRXX:2:2107:21820:2519 2:N:0:AGGAGTGG+TGCTAAGT
GGACTACCCGGGTTTCTAATCCTGTTCGCTCCCCACGCTTTCGCGCCTCAGCGTCAGTATTATGCCAGGTGGCTGCCTTCGCCATCGACGTTCCTTCCGATCTCTACGCATTTCACCGCTACACCGGAAATTCCGCCACCCTCTCATATACTCCAGCAAGACAGTTTGCGATGCACTTCCTAGGTTAAGCCCAGGGCTTTCACATCACACATATCTCACCGCCTACGCGCCCTTTACGCCCAGTAATTCC
+
FFFFFFFFFFFFFFFFFFFFFFFFFFFFFFFFFFFFFFFFFFFFFFFFFFFFFFFFFFFFFFFFFFFFFFFFF:FFF,FFFFFFFFFFFFFFFFFFFFFFFFFFFFFFFFFFFF:FFFFFFFFFFFFF:FFFFFFF:FFF:FF:FF:FFFFFFFFFFFFFFFFFFFFFFFFFF:FFF,FFF:FFFFFFFFFFFFFF:FFFFFFFFF:FFFFF,FFFFFFFFFFF:FFFFFFFF:FFFFFFF:FFFF:FFF
@A00920:152:HGHKKDRXX:2:2107:29975:2832 2:N:0:AGGAGTGG+TGCTAAGT
GGACTACTAGGGTTTCTAATCCCGTTTGCTCCCCTAGCTTTCGCGCCTCAGCGTCAGTAATGGTCCAGGATGCCGCCTTCGCCACCGGTATTCCTCCAGATATCTACGCATTTCACCGCTACACCTGGAATTCTACATCCCTCTCCCATACTCAAGCCGTCCAGTATCAGACGCAGTTCCCAGGTTAAGCCGGGGGATTTCACGTCTGACTTAGATGGCCGCCTACGCGCCCTTTACGCCCAGTAATTCC
+
FFFFFF:FFFFFF:FFFFFFFFFFFFFFFFFF:FFFFF,FFFFFFFF:FFFFFFF:FF,FFFFF:F:FFFFFFFFFFFFF,FF,FFFFF,FFF:FF:FFFFFFFFFF:FFFFFF,FFFF:,F,F:FFFF,F,FFFFFFFFFFF:FFFFFFFFFF,FFFFFFFFFFFFFFF:FFFFFFFF:FFFFFF,FF:FFFFFF,F,FFFFF,,FFFFFFFFFFFFFFF:F:FFFFFFFF,FFFFFF:FFFFF,:,:F
@A00920:152:HGHKKDRXX:2:2107:17535:3145 2:N:0:AGGAGTGG+TGCTAAGT
GGACTACAGGGGTTTCTAATCCCTTTTGCTCCCCTGGCCTTCGAGCCTCAGCGTCAGATGTTGTCCAGTAGCTCGCCTTCGCCACGAGTGTTCCTCTCGATATCCACGCATTTCACTGCTACACCGAGAATTCCAGCTACCTCTCCAACCCTCAAGCATGGCAGTATCGGATGCAGTTCCGGGGTTGAGCCCCGGGATTTCACATCTGACTTACCACGCCGCCTACGCTCCCTTTACGCCCAGTGATTCC
+
FFFF:FFFFFFFFFFFFFFFFFF:FFFFFFFFFFFFFFF:FF:FFFFFFFFFFFFFFFFFFF:FFFFFFFFFFFFFFFFFFFFFFFFFFFFFFFFFFFFFF:,:FFFFFFFF,FFFF:FFFFFFFFFFFFFFFFFFFFFFFF:FFFFFF:FFFFFFFFFFFFFFF,FFFF,FFFF:FFFFFF:F,FFF:FFFFFFFF,FFF:FFFFFFFFFF:FFFFFFFFFFFFF:FFFFFFFFFFFFFF:FFFFFFFF
@A00920:152:HGHKKDRXX:2:2107:13042:3286 2:N:0:AGGAGTGG+TGCTAAGT
GGACTACTGGGGTATCTAATCCTGTTTGCTCCCCAAGCTTTCGTGTCTCAGCGTCAGTTGGGACCCAGAGCGCCGCTTGCGCCTCTGGTGTTCCTCCGGATCTCTACACATTTCACCGCTCCACCCGGAATTCCACGCTCCTCTATCCCACTCTAGTCGTGCAGTCTGAGGCGACCTCGCTCGGTTTAGCCCAGCGTTTTCACACCTCACTAACACCACCGCCTACACACGCTTTACGCCCAGTAACTCC
+
FFFFFFFFFFFFFFFFFFFFFFFFFFFFFFFFFFFFFFFFFFFFFFFFFFFFFFFFFFFF:FFFFFFF::FFF:FFFFFFFFFFF,FFFFFFFFFFFFFFFFFFFFFFF:FFFFFFF:FF:FFF:FFFFFF:FFFF:F,FFFFF,,F:FFFFFFFF,FFFF,FFFFFF,F:F,FFFFFFF:FFFFF:FFFFFFFFF,FFFFFFF,F:FFFF:FFFFFFFFFFFFFF::,F,FFFFF,FFFF,FF,FFF:F
@A00920:152:HGHKKDRXX:2:2107:18982:3834 2:N:0:AGGAGTGG+TGCTAAGT
GGACTACCAGGGTTTCTAATCCCGTTCGCTCCCCATGCTTTCGCATCTCAGCGTCAGGTCAGGCCCAGCGTGTCGCCTTCGCCACTGGTGTTCCTCCGGATCTCTACGCATTTCACCACTACACCCGGAATTCCACACGCCTCTACCTACCTCAAGTCGCGCAGTTCGATTGCGTCCTCGCCCGGTAGAGCCGGGCGCTTTCACGCCTCACTAGCACGACCGCCTACACGCGCTTTACACCCAGTAAATC
+
FFFFFF:F,FF,FF,F:FF:FFFFFF,:FF,F:FFFFFFFFF,F:FFF:FFF:FFFFFFF,F,FFFFF:,F,FF:FFF:F:F::F:F,,:,:FFFF,FFF:F:F:F::F,,FFFFFF,FFFFF:FFFF,FF,:FFF:FFF:FF,F::F,,:,:,:FF,FF:,,:F:F:FFF:F:FFFFFFFFFFFF,:FFFFFF,,FFF,F:FFFF:FFFFF,:F,F,F:FFF:F:,F:,FF:FFFF,:F::FF::F::F
@A00920:152:HGHKKDRXX:2:2107:2058:4116 2:N:0:AGGAGTGG+TGCTAAGT
GGACTACTAGGGTATCTAATCCTGTTTGCTCCCCACGCTTTCGTGCATGAGCGTCAGTGCAGGCCCAGGGGATTGCCTTCGCCATCGGTGTTCCTCCGCATATCTACGCATTTCACTGCTACACGCGGAATTCCATCCCCCTCTGCCGCACTCCAGCCGTGCAGTCACAAATGCAGTTCCCAGGTTAAGCCCGGGGATTTCACATCTGTCTTACACAACCGCCTGCGCACGCTTTACGCCCAGTAATTCC
+
FFFFFFFFFFFF:,FFFFFFFFFFFFFFFFFFFFFFFFFFFFFFFFFFFFFFF,F:FFF:FFFFFFFF,FF:FFFFFFFFFFF,FFFFFFFFFFFFFFFFF:FFFFFFFFF:FFFFFFFFFFFFFFFF:FFFFFFFFFFFFFFFFFF:FFFFFFFFF:FFFFFF:FFF:F:FFFF,FFFFFFFFFFF,FFFFFFFFFFFFFFFF:FFFFF,FFFFF:FFFFFFF:FFFFF:FFFFFF:FF:F:F:,FFFF
@A00920:152:HGHKKDRXX:2:2107:4264:4178 2:N:0:AGGAGTGG+TGCTAAGT
GGACTACTGGGGTTTCTAATCCCGTTCGCTCCCCTGGCTTTCGCGTCTCAGCGTCAGGTGAGGTCCAGGAGCCCGCTTTCGCCACGGGCGTTCCTGCCGATCTCAACGCATTTCACCGCTCCACCGGCAGTTCCGGCTCCCCCTACCTCCCTCCAGGCCACTCGTATCGGCGCCCCTTCCCCGGTTGAGCCGGGAGCTTTCACACCCAACTTAGCATGCCGCCTGCACGCGCTTTACACCCAGTCCAACC
+
FFFFFFFFFFFF:FFFF:FFFFFFFFFFFFF:FFFFFFF:FF:FFFFFFFFFFFFF,FFFFFFFFFF:F:FFFFF:FF,FFF:FFFFFFF,FFF:FFF:F,F,:FFFFF,::FFFFFFFF:FF:F:FFF:,FF:FFFF:FFFFF:FFFFFF,FFF:FFFFFFFF::FFFFF:FF:F,,F,FFFFF:FFFFF:FFFFF,F,FF,,FF,,F::FFF::,FFFF:,,,FFFFFFF,:::F::,F,FF::F,FF
@A00920:152:HGHKKDRXX:2:2107:27489:4820 2:N:0:AGGAGTGG+TGCTAAGT
GGACTACAAGGGTATCTAATCCCGTTCGCTCCCCTAGCTTTCGCGCCTCAGCGTCAAGAATGGGCCAGGTAGTCGCCTTCGCCACTGGTGTTCCTCCCGATATCTACGCATTTCACCACTACACCGGGAATTCCACTACCCTCTCCCACCTTCAAGCCGATCAGTTTCCGATGCAGTTTCCCAGTTGAGCCGGGAGATTTCACATCGGACTTGACCAGCCGCCTGCGCGCTCTTTACGCCCAGTAAATCC
+
FFFFFFFFFFFFFFFFFFFFFFFFFFFFFFFFFFFFFFFFFFFFFFFFFFFFFFFFFFFFFFFFFFFFFFFFFFFFFFFFFFFFFFFFFFFFFFFFFFFFFFFFFFFFFFFFFFFFFFFF,FFFFFFF:FFFFFFFFFFFFFFFFFFFFFFFFFFFFFFFFFFF,FFFFFFFFF:FFFFFFFFF,FFFFFFFFFFFFFFFFFFFFFFFFFFFFFFFFFFFFFFFFFFFFFFF:FFFFFFFF:F:FFF:FF
@A00920:152:HGHKKDRXX:2:2107:10050:4961 2:N:0:AGGAGTGG+TGCTAAGT
GGACTACAGGGGTTTCTAATCCTGTTTGCTCCCCACGCTTTCGTGCATGAGCGTCAGTGAAGGCCCAGGGGATTGCCTTCGCCATCGGTGTTCCTCCGCATATCTACGCATTTCACTGCTACACGCGGAATTCCATCCCCCTCTGCCGCACTCCAGCGATGCAGTCACAAATGCAGTTCCCAGGTTAAGCCCGGGGATTTCACATCTGTCTTACACAACCGCCTGCGCACGCTTTACGCCCAGTAATTCC
+
FFF:F,FFF,FFFFFFFFFFFFFFFFFFFFFFFFFFFFFFFFFF:FFFFFFFFFFFFFF,FFFF:FFFFFFFF,FFFF:FF:FF:F:FF,,FFFFFFFFFF:FFFFFFFF:FFFFFF,FFFF:F:FFFFFFFFFFFFFFFF:FFFFF:FFFFFFF:F:FFFFFFFFFFFFFF:FFF:,FFFFFFFF:FFF,FFF:FFFFFFFFFFFFF,FFFF:FFFFFF:FFFF,F:FFFF:,F,F:FFFFFFFF::FF
@A00920:152:HGHKKDRXX:2:2107:31819:5525 2:N:0:AGGAGTGG+TGCTAAGT
GGACTACTCGGGTTTCTAATCCTGTTTGCTCCCCACGCTTTCGCGCCTCAGCGTCAGTTACAGACCAGAGAGCCGCCTTCGCCACTGGTGTTCCTCCACATATCTACGCATTTCACCGCTACACGTGGAATTCCACTCTCCTCTTCTGCACTCAAGTCCTCCAGTTTCCAATGACCCTCCACGGTTGAGCCGTGGGCTTTCACATCAGACTTAAAAGACCGCCTGCGCGCGCTTTACGCCCAATAATTCC
+
FFFFFFFFFFFFFFFFFFFFFFFFFFFFFFFFFFFFFFFF:FFFF:FFFFFFFFF:FFFFFFFFFFFFFFFFFFFFFFFFFFFFF,FFFFFFFFFFFFFFFFFFFFFFFFFFFFFFFFFFFFFFFFFF:FFFFFFFFFFFFFFFFFFFFFFFFFFFFFFFFFF:FFFFFFF:FFFFFF:FFFFFFFFFFFF:FFFFFFFFFFF:FFFFFFFFFFF:FFF:FFFFFFFFFFFFFFF:FFFFF,FFFF:F:F
@A00920:152:HGHKKDRXX:2:2107:14290:5666 2:N:0:AGGAGTGG+TGCTAAGT
GGACTACCGGGGTTTCTAATCCTGTTTGATCCCCACGCTTTCGTGCCTCAGTGTCAATATTCGTGTAGCCAGCTGCCTTCGCAATTGGTGTTCTATGTCATATCTAAGCATTTCACCGCTACATGACATATTCCGCTCACCTCCACGGTATTCAAGACAGATAGTATCAACGGCAGTTTCCGAGTTGAGCCCGGAGATTTCACCACTGACTTACCTACCCTCCTACGCACCCTTTAAACCCAGTGAATCC
+
FFFFFFFFFFFFFFFFFFFFFFFFFFFFFFFFFF:FFFFFFFFFFFF:FFFFFFFFFFFFFFFFFFFFFFFFFFFFF,FFFF:,FFFFFFFFFFFFFFFFFFFFFFF:F:FFFFFFFFF:FFFFFFFFFFFF:FFFFFFFFFFFFFFFFFFFFFFFFFFFFFFFFFFFFFFFFFFFFFFFFFFFFFFFFFFFFFFFFFFFFFFFFFFFFFFFF,FFFFFFFFFFFFFFFFFFFFFF,:F:FFFFFF,F:F
@A00920:152:HGHKKDRXX:2:2107:24731:6089 2:N:0:AGGAGTGG+TGCTAAGT
GGACTACTAGGGTATCTAATCCTGTTCGCTCCCCACGCTTTCGCTCCTCAGCGTCAGTTACGGCCCAGAGATCTGCCTTCGCCATCGGTGTTCCTCCTGATATCTGCGCATTCCACCGCTACACCAGGAATTCCAATCTCCCCTACCGCACTCTAGTCTGCCCGTACCCACTGCAGGCCCGAGGTTGAGCCTCGGGTTTTCACAGCAGACGCGACAAACCGCCTACGAGCTCTTTACGCCCAATAATTCC
+
FFFFFFFFFFFFFFFFFFFFFFFFFFFFFFFFFFFFFFFFFFFFFFFFFFFFFFFFFFFFFFFFFF,FFFFFFFFFFFFFFFFFFFFFFFFFFFFFFFFFFFFFFFFFFFFFFF:FFFF:FFFFFFFFFFFFFFFFFFFFFFFFFFFFFFF,FF,FFFFFFFFFFFFFFFFFFF:FFFFFFFFFFFFFFFFFFFFFFF:FFFFFFFFFFFFFFFF,FFFFFFFFFFF:FFFFFF,FFFFFFF,FF,FF:F
@A00920:152:HGHKKDRXX:2:2107:14371:6590 2:N:0:AGGAGTGG+TGCTAAGT
GGACTACTGGGGTTTCTAATCCCGTTCGCTCCCCATGCTTTCGCATCTCAGCGTCAGGTCAGGCCCAGCGTGTCGCCTTCGCCACTGGTGTTCCTCCGGATCTCTACGCATTTCACCACTACACCCGGAATTCCACACGCCTCTACCTGCCTCTAGCCCCGCAGTTCGGTCACGTCCTCGCCCGGTTGAGCCGGGCGCTTTCACGCGCCACTTGCAGGACCGCCTACACGCGCTTTACACCCAGTAAATC
+
FFFFFFFFFFFFFFFFFFFFFFFFFFFFFFFFFFFFFFFFFFFFFFFFFFFFFFFFFFFFFFFFFFFFFFFFFFFFFFFFFFFFFFFFFFFFFFFFFFFFFFFFF:FFFFFFFFFF:FFFFFFFFFFFFFF:FFFFFFFFFFFF,FF:FFFFFFFFFFFFFFF:FFFFFFFFFFFFFFFFFFFFFFFFFFFFFFFFFFFFFFFFFFFFFFFFF:FFFFFFFFFFF,FFFF:F:FFFFF:FF,F:F:FF:F
@A00920:152:HGHKKDRXX:2:2107:27724:7357 2:N:0:AGGAGTGG+TGCTAAGT
GGACTACCGGGGTTTCTAATCCTGTTTGCTCCCCACGCTTTCGTGCCTCAGTGTCAGTGCTGGTCCAGGTGGCCGCCTTCGCCACAGATGTTCCTCCCGATCTCTACGCATTTCACTGCTACACCGGGAATTCCACCACCCTCTACCGCACTCTAGTCCGCCAGTATCCACCGCCATTCCCCGGTTGAGCCCGGGGCTTTCACGGCAGACTTAACGAACCACCTACGCACGCTTTACGCCCAGTAATTCC
+
FFFFFFFFFFFFFFFFFFFFFF:FFFFFFFFFFF:FFF,FFFFFF:FFFFF,FFFFFFFFFFFFF:FFFFFFFFFF:::FFFF:F:F:FFFFFFFFFFF,,FF:FFFFF:FFF:,:FFFF,FF:FFFF::FF,FF:FF,FFFFFFF,FF,FFFF:FF:FFFFFFF:F:F,FFFF:,FFF:F,FFFFFFFF,FFFFFFFFFFFFFF:FFF:FFF,FFFF:FFFFF,FFF,FFF:FFFF,:,,FFF,,F,::
@A00920:152:HGHKKDRXX:2:2107:5285:7482 2:N:0:AGGAGTGG+TGCTAAGT
GGACTACTCGGGTTTCTAATCCTGTTTGCTCCCCACGCTTTCGCGCCTCAGTGTCAGTTACAGACCAGAAAGTCGCCTTCGCCACTGGTGTTCCTCCACATCTCTACGCATTTCACCGCTACACGTGGAATTCCACTTTCCTCTTCTGCACTCAAGTTCCCCAGTTTCCAATGACCCTCCACGGTTGAGCCGTGGGCTTTCACATCAGACTTAAGAAACCACCTGCGCGCGCTTTACGCCCAATAATTCC
+
FFFFFFFFFFFFFFFFFFFFFFFFFFFFFFFFFFFFFFFFFFFFFFFFFFFFFFF:FFFFFFFFFFFFFFFFFFFFFFFFFFFFFFFFFFFFFFFFFFFFFFFFFFFFFFFFFFFFFFFF:FFFFFFFFF,FFFFFF:FFF:FFFFFFFFFFFFFFFFFFFFFFFFFFFFFFFFF:FFFFFFFFFFFFFFFF:FFFFFFFFFF,FFFFFFFFFFFFFFF:,FFFFFFFFFFFFFFFFFFFF,FFF,FFFF
@A00920:152:HGHKKDRXX:2:2107:11116:7529 2:N:0:AGGAGTGG+TGCTAAGT
GGACTACTGGGGTATCTAATCCCGTTTGCTCCCCTGGCTTTCGTTCCTCAGTGTCAGTTACAGTCCAGAATGCCGCCTTCGCCACCGGTGTTCCTCCAGATATCTACGCATTTCACCGCTACACCTGGAATTCCGCATTCCTCTCCTGCACTCAAGCCAACCAGTATCAGAAGCAGTTCCCCAGTTAAGCTGAGGGATTTCACATCTGACTTAGTTGGCCACCTACGAACCCTTTACGCCCAGTAATTCC
+
FF,:FFFFF:FFFFFFFFFFFFFFFFFFFFFFFF:FFFFFFF:FFFFFF::FFFFFFFFFFF:FFFFFFFFF,FF,FFFFF:FFF:,FFFFFFFF:FFFFFFFFF:F:FFFFF,,:F,FFFFFFFFFFF,FFF:F:FFF,::FF:FFFFF:FFFF:F,FFFFFFFFFFF,FFFFFF:::,F:FFFFFFFFF:FFFFFFFFFFFFF:F:F,F:F,,FFFF,FFFFF,:FF,F,FFFF,:,F,FFFFFFF:,
@A00920:152:HGHKKDRXX:2:2107:3079:7952 2:N:0:AGGAGTGG+TGCTAAGT
GGACTACCAGGGTTTCTAATCCTGTTCGCTCCCCACGCTTTCGCGCCTCAGCGTCAGTTACAGACCAGAGAGCCGCCTTCGCCACTGGTGTTCCTCCACATCTCTACGCATTTCACCGCTACACGTGGAATTCCGCTCTCCTCTTCTGCACTCAAGTTCCCCAGTTTCCAATGACCCTCCCCGGTTGAGCCGGGGGCTTTCACATCAGACTTAAGGAACCGCCTGCGCGCGCTTTACGCCCAATAATTCC
+
:FFFFFFFFFFFFF,FFFFFF:FFFF,F:FFFFFFFFFF:F:FFFFFF:FFFFFFFFFFFFFFFFFF:FFF:FFF:FFFFFF:FFF:FFF,FFFF:FFF:,F,FFFFFFFFFFFFFFFFF:FFFFF:F:FFFFFFFFF:FFF,FF:FFFFFFFFFFFFF:F:,,:F:FFFFFFF,FF:F,FFFFFFFFFF:FFFFFFFFFFFFFF:F:F,:FF:FFFF:,FF:,:,FFFF:FF:FF,,FFFFFFFFF,F,
@A00920:152:HGHKKDRXX:2:2107:13349:8046 2:N:0:AGGAGTGG+TGCTAAGT
GGACTACTGGGGTTTCTAATCCTGTTTGATCCCCACGCTTTCGTGCCTCAGAGTCAATATTCGCGTAGTGAGCTGCCTTCGCAATTGGTGTTCTATGTCATCTCTAAGCATTTCACCGCTACATGACATGTTCCGCTCACCTCCACGGTATTCAAGACAGATAGTATCAACGGCAGTTTCCGGGTTAAGCCCGGAGATTTCACCACTGACTTACCTGCCCTCCTACGCACCCTTTAAACCCAGTGAATCC
+
FFFFFFFFFFFFFFFFFFFFFFFFFFFFFFFFFFFFFFFFFFFFFFFFFFFFF,FFFF:FFFFFFFFFFFFFFFFFFFF:FFF,FFFFFFFFFF:FFFF:FFFFF,FFFFFFFFFFFFFFFFFFF:FFFFFFFFFFFFFFFFFFFFFFFFFFFFFFFFFFFFFFFFFFFFFFFFFF:FFF,FFFFFFFFF:FFFFFFFFF:FFFFFFF,FFFFFFFFFFFFFF,FFFFFFFF:FF:FF:FFFF:F:,FFF
@A00920:152:HGHKKDRXX:2:2107:6641:8234 2:N:0:AGGAGTGG+TGCTAAGT
GGACTACAGGGGTATCTAATCCCGTTCGCTCCCCACGCCTTCGCGCCTCAGCGTCAGGGTCAGCCCAGTTGGCCGCCTTCGCCACGGGTGTTCCGCCCGATCTCTACGCATTTCACCACTACACCGGGCATTCCACCAACCCCTGCTGCCCTCAAGCGGCACGGTCCCCGACGACCTTCCCCGGTTGAGCCGGGGGCTTTCACGCCGGGCCAATGCCGCCGCCTGCGCGCGCTTTACGCCCAGTAACTCC
+
FFFFFFFFFFFFFFFFFFFFFFFFFFFFFFFFFFFFFFFFFFFFFFFFFFFFFFFFFFFFFFFFFFFFFFFFFFFFFFFFFFFF:FFFFFFFFFFFFFFFFFFFFFFFFFFFFFFF:FFFFFFFFFFFFFFFFFFFFFFFFFFFFFFFFFFFFFFF:FFFFFFFFF,F:FFFFFFFFFFFFFF:F:FFFFFFFFFFFF:FFFFFFFFFFFFFFF:FFFFFFFF:FFFFFFFFFFF,FFFFFFF,FFFF:F
@A00920:152:HGHKKDRXX:2:2107:6017:8375 2:N:0:AGGAGTGG+TGCTAAGT
GGACTACAAGGGTTTCTAATCCTGTTTGCTCCCCACGCTTTCATGCCTCAGCGTCAGTTATGTTCCAGAAAATCGCCTTCGCTACTGGTGTTCCTCCCAATCTCTACGCATTTCACCGCTACACTGGGAATACCATTTTCCTCTCCCACACTCTAGCTCTCCAGTTTGGAATGCAGTTCCTGGGTTGAGCCCAGGGATTTCACATCCCACTTAAAAAGCCGCCTACGCATTCTTTACGCCCAGTAATTCC
+
FFFFFFFFFFFF:F:FF::FFFFFFFFFFFFFFFFFFFFFFFFFFFFFFFFFFFFFF:FF:,FFFFFFF,:FFFFFFF:,FF,FF:FFFFFFF,FFF,FFFFFFFFFFFFFFFFFFF:FFF::FF,:F:F:FFFFFFF:FFFFF,FFF:F,:F:FFFFFFFF,F,FFFFF,FFFF,FFF::F:,F:,:FFFFFF::FFF,FFFF:F::,FF,FFFFF,:,:FFFFFFFFF,FF:,F,F,F:FFFFFF:F,
@A00920:152:HGHKKDRXX:2:2107:3007:8641 2:N:0:AGGAGTGG+TGCTAAGT
GGACTACTGGGGTTTCTAATCCCGTTTGCTCCCCACGCTTTCGCGCCTCAGCGTCAGGAGATGCCCAGAGACCCGCCTTCGCCACCGGTGTTCCTCCCGATCTCTACACATTTCACCGCTACACCGGGAATTCCAGTCTCCTCTGCATCCCTCAAGAACGGCAGTCTCGGCCGACTCTCCTCGGTTGAGCCGAGGGCTTTCACGACCGACTTGCCGTCCCGCCTACGCGCCCTTTACGCCCAATGATTCC
+
FFFFF,FFFFFFFFFFFFFFFFFFF::FFFFFFFFFFFFFFFFFFFFF:FFFFFFFFFFFFFFFFFFFF:FFFFFFFFFF:FFFFFFFFFF:FF::FFFFFFFFF,FFFFFFFFFFFFFFFFFFFFFFFF,FF:,:FFFFFFFFFF:FFFFFF:F:F:FFFF:FFFFF:FFFF:FFFFF:FFFFFFFFFFFFFFFFFFF,FF:FFFF,F::FF,::FFFFFFFF,FFF:FF:FFFFF,F:,F,FF:F,FF
@A00920:152:HGHKKDRXX:2:2107:32307:8750 2:N:0:AGGAGTGG+TGCTAAGT
GGACTACTAGGGTATCTAATCCTGTTCGCTCCCCACGCTTTCGTGCCTCAGCGTCAATCAAGACCCAGTTAGCTGCCTTCGCAATCGGTATTCCACGACATATCTATGCATTTCACCGCTACATGTCGCATTCCACTAACCTCTATCTGATTCAAGTTACACAGTTTCAAAGGCCATCTCACAGTTGAGCTGTGACCTTTCACCTCTGACTTACATAACCGCCTACGCACCCTTTAAACCCAGTGATTCC
+
FFFFFFFFFFFFFFF:FFFFFFFFFFFFF:FFFFFFFFFFFFFFFF:FFFFFFFFFFFFF:FFFFFFFFFFFF:FFFFFFFFFFFFFFFFFFFFFFFFFFFFFFFFFFFFFFFFFFFFFFFFFFFFFFF:FFFFFFFFFF:FFFFFFFFFF:FFFFFFFFFFF,FFFFFF,FFFFFFFFFFFF:FFF:FFFFFFFF:FFF,FFF:FFFF:FFFFFF:FF,FFFFF:FFFFFFFFF:FFFFFF,FFFFF,F
@A00920:152:HGHKKDRXX:2:2107:10375:9032 2:N:0:AGGAGTGG+TGCTAAGT
GGACTACTCGGGTTTCTAATCCCGTTTGCTCCCCTAGCTTTCGCGCCTCAGCGTCAATGCCGGTCCAGGATGCCGCCTTCGCCACCGGTGTTCCTCCAGATATCTACGCATTTCACCGCTACACCTGGAATTCCGCATCCCTCTCCCGGATTCAAGCCCGCCAGTATCGGACGCAGTTCCCGAGTTGAGCTCGGGGATTTCACGTTCGACTTAGCGGGCCGCCTACGCGCCCTTTACGCCCAGTAATTCC
+
:,FFFFFFFFFF:FFFFFFFFFFF:FFFFF,:FFFFFF::FFFFFFFFFFFFFF:F,:FFFFFFFFF:FFFF,FFFF:FFFFFFFFFFF,,,FFFFFF:FFF,FFFFFFFFFFFFFF:FFFFFFFFFFFFFFFF:FFFFFFFF:FFFFF:FFFFF,FF:FFFFFFF:FFFFFFFFFF:FFFFFFFFFFFFFFF:,FF:FF:FFFFFFFFF,F:FF,FFFFFFFFFFF:F:FFF:F,:,FFFFFFF,F:FF
@A00920:152:HGHKKDRXX:2:2107:30698:9064 2:N:0:AGGAGTGG+TGCTAAGT
GGACTACTCGGGTTTCTAATCCTGTTCGCTCCCCACGCTTTCGCTCCTCAGTGTCAGTTCCAGCCCCGAGCGCCGCCTTCGCCACTGGTGTTCCTCCTGATATCTGCGCATTTCACCGCTACACCAGGAATTCCACGCTCCCCTACTGGACTCTAGTCACAGCAGTATCGGGTGGCGGCTCCCGGGTGAGCGGGAAGGTTTCACACCCGACTTACTGACCCTCCTACGAGCGCTTTACGCCCACTAAATC
+
FFFFFFFFFFFFFFFFFFFFFFFF:FFFFF:FFF,FFFFFF:FFFFFFF:FFFFF:F:FFFF:FFF,FFFFFF:FFFFFFFF::FFFF,F,FFFFF::F,FF,FFF:F:,::FF:F:FF,,F,:FF:F,:,FFF,:FF,:FFF:F,FFF,:,:F:F,FFF:FFFF,,:F:,FFF:,F,F:,,,FF:F:FFF,,F,::,:,FFF:,,F::,F,FF:F,,,FF,FFFFF:F:F,F:,,FFF:F::FF,:,F:
@A00920:152:HGHKKDRXX:2:2107:29487:9126 2:N:0:AGGAGTGG+TGCTAAGT
GGACTACTGGGGTATCTAATCCTGTTCGCTCCCCACACTTTCGCTCCTCAGCGTCAGGTCATTCCCAGAGAACCGCCTTCGCCACCGGTGTTCCTCCTGATATCTGCGCATTTCACCGCTACACCAGGAATTCCAGTCTCCCCTGCAGTACTCTAGTCTGCCCGTATCGCCCGCACGCCCACAGTTGAGCTGTGAGTTTTCACGGACAACGCGACAAACCACCTACGAGCTCTTTACGCCCAGTAATTCC
+
FFFFF:FF,F,,FFFFFF:F:,:FFFFFFFFFFF:FFFFFFFFFF:,FFFFFFFFFFFFFFF:FF:FFF:F,FFFFFF,FFFFFF:FFFFFFFFFFFFFFF:F,F:FFFFFFFFFFF,FFFFF:FFFFFF:FF,:F,FFFFFFF:FFFFF:FFFFF,FFFFFFF,FFFF:FFFFFFF,FFF:FF:FFF:FF,F:FF::FFFFFF:FFF:,FF,FF:,FFFFF,FFF,FF:,FFFFFFF:F,F,:F::,:F
@A00920:152:HGHKKDRXX:2:2107:22661:9142 2:N:0:AGGAGTGG+TGCTAAGT
GGACTACCCGGGTATCTAATCCTGTTTGCTCCCCACGCTTTCGAGCCTCAGCGTCAGTAATGAGCCAGTGAGTCGCCTTCGCCACTGGTGTTCTTCCGAATATCTACGAATTTCACCTCTACACTCGGAGTTCCACTCACCTCTCTCACACTCAAGACATCCAGTATCAAAGGCCATCCTACGGTTGAGCCGTAGACTTTCACCCCTGACTTACCGCCCCGCCTGCACACCCTTTACACCCAATAATTCC
+
FFFFFFFFFFFFFFFFFFFFFFFFFFFFFFFFF:FFFFFFFFFFFFFFFFFFFFFF:FFFFFFF:F:FFFFFFFFFF:FFFFFFF,FFFFFFFFFFFFF:FFFFFFFFFFFFFFFFFFFFF:FFFFFFFFFFFF:FF,,FFFFFFFFFFF:FFFFFF::FFFFFFFFFFFF:FF,::FFFFF:FFF:FFFFFFF:FFFFFFFF:FFFFFFFFF,::,FFFFFFF,FFFFFFFFFFFFFFFFF,FFF::FF
@A00920:152:HGHKKDRXX:2:2107:29948:9330 2:N:0:AGGAGTGG+TGCTAAGT
GGACTACTAGGGTATCTAATCCTGTTCGCTCCCCACGCTTTCGCACCTCAGCGTCAGATCAGGTCCAGCCAGCCGCCTTCGCCTCCGGTGTTCTTCCGGATCTCTACGCATTCCACCGCTACACCCGGAATTCCGCTGGCCTCTACCTGTCTCCAGCCCCCCAGTATCCCCGGCTTGCTCGGGGTTGAGCCCCGGCCTTTCACCATGAGACTTAACGGGCCGCCTACGTGCGCTTTCCGCCCAAAAATTC
+
:FFFFFFFF:FFFFFFFFFFFFF::FFFFFFFFFFFF:FFFFFFFFFFFFFFFFFFFFFFFF:FFF:FFFFFFFFFFFFFFFFFFFFFFF:FFFFFFFFFFFFFFFF:FFFFFFFFFFFFFFFFFFFFFF,FFFFFFFFFFFFFFFFFFFF:FF:FFFFFFFFFF:FFFFFFFFFFFFFFFFFF:::FF::FFFFFFFFFFF:FFFFFF::FFFFFFFFFFFFFFFF,FF:FFFF:,FFFFFF,,FFFFF
@A00920:152:HGHKKDRXX:2:2107:1561:9361 2:N:0:AGGAGTGG+TGCTAAGT
GGACTACTAGGGTTTCTAATCCTGTTTGCTCCCCACGCTTTCGTGCATGAGCGTCAGTGTCAGCCCAGAGACCTGCCTTCGCCATCGGTATTCCTCCTGATATCTACGCATTTCACTGCTACACCAGGAATTCCAGTCTCCTCTGCCGCACTCCAGCCTTGCAGTCCCAAATGCCATTCCCAGGTTGAGCCCGGGGATTTCACATCTGGCTTACAAAACCGCCTGCGCACGCTTTACGCCCAGTAATTCC
+
FFFF:,FFFFFFF:FF:FF:FF:FFFF:FFFFFFFFFFFF::F,FFFFFFFFFFFF::FFF:FFFFFFFFFFF:FFFFFFFFFFFFFFFFFFFFFFFFFFFFF:F::FFFFFFFFFFFFFFFF:,FF:FFFFFF,FFFFFFFFFFFFFFFFFFFFFFFF,:FFFFFFFFFFF,FFF,,F:FFF,FFF:,FFFF,FFF::FFFF:FFFFFFFF,F,FFFF:FFF:F:FFFF::F:FFFFF:FFF,,FFF:F
@A00920:152:HGHKKDRXX:2:2107:4264:9502 2:N:0:AGGAGTGG+TGCTAAGT
GGACTACCAGGGTTTCTAATCCTGTTCGCTCCCCACGCTTTCGCGTCTCAGCGTCAGTACCGTTCCAGAGAGCCGCTTTCGCCACGGGTGTTCTTCCTGATATCTGCGCATTTCACCGCTACACCAGGAATTCCACTCTCCTCTCCCGGACTCTAGCCAGATGGTTTCGGTCGACCTCTGAAGGTTGAGCCTCCAGTTTTCACAACCGACCTACCTGGCCGCCTACACGCTCTTTACGCCCAATGAATCC
+
:FF:FFFFFFFFFFFFFFF:FF::FFFFF:FF:FFFFF,:FFFFFFFFFF,FFFFFFFFFF:FFFFFF:FFFFF:FFFFFFFFFF:FFFFFFFFFF:F,FF,F,FFFFF:FFF::FFF:FFFFF,FF,,,FF,F:FFFFFF:FFF:FFFFF,FFF:FFFFFFFFFFFFFFFF,FFFFFFFFFF:FFFF:,FFFFF:FF,F,FF,FF:FFF:FFFFFFFF:FF:FFFFF:FFFF,F::FFFFFFFFF,FF:
@A00920:152:HGHKKDRXX:2:2107:4291:9518 2:N:0:AGGAGTGG+TGCTAAGT
GGACTACCAGGGTTTCTAATCCTGTTCGCTCCCCACGCTTTCGCGTCTCAGCGTCAGTACCGTTCCAGAGAGCCGCTTTCGCCACGGGTGTTCTTCCTGATATCTGCGCATTTCACCGCTACACCAGGAATTCCACTCTCCTCTCCCGGACTCTAGCCAGATGGTTTCGGTCGACCTCTGAAGGTTGAGCCTCCAGTTTTCACAACCGACCTACCTGGCCGCCTACACGCTCTTTACGCCCAATGAATCC
+
FFFFFFFFFFFFFFFFF:FFFFFFFFFFFFFFFFFFFFFFFFFFFFFFFFFFFFFFFFFFFFFFFFFFFFFFFFFFFFFFFFFFFFFFFFFFFFFF:FFFFFFFFFFFFFFFFFFFFFFFFF,FFFFF:,FF:FFFFFFFFFFFFFF,FFFFFF:FFF:FF:FFFFFFFFFFFFFFF:FFF:FFFF:FFFFFFF:FFF:FFFFF,FFFFFFFFF,FF::FFFFFFFFFFFFFFFF::FFFFF,::FFFFF
@A00920:152:HGHKKDRXX:2:2107:10375:9659 2:N:0:AGGAGTGG+TGCTAAGT
GGACTACTCGGGTATCTAATCCCATTCGCTCCCCACGCTTTCGTCCTAGCAGTGTCAGGTGGCACCCAGAAACTTGCCTTCGCTATTGGTGTTCCGAACGATATCAACGCATTTCACTACTAAACCGTTCGTTCCAGTATCCTCTTTGACCATCTAGATGTGCAGTATCAAATGACAGATTACGAGATGAGCTCGGAGATTTCACATCTGACTTGCATAACCAACAATAGGAACTATTTACGCCCAATGA
+
FFFFFFFFFFFFFFFFFFFFFF:FFFFFFFFFFFFFFFFFFFFFFFFF:FFFFFFFFF,:,FF:F:FF:F,F,FFFFFFFFFFFF,FFFFFFFF:FFFF:FFFFFFFFFFFFF:FF,FFFFF,FFFFFF:FF::F:,:,FF,::F:,F,FF,F:F::,F:FF:FF,:,,:::F,,FFFF,:,F:FF,,FF,FFFFFFFFF,,FFFFFFF,:FF,,,F:,:F,F,F,,:,:F,F:,,:,,F:,F,,F::::
@A00920:152:HGHKKDRXX:2:2107:19859:9956 2:N:0:AGGAGTGG+TGCTAAGT
GGACTACTGGGGTTTCTAATCCTGTTTGATCCCCACGCTTTCGTGCCTCAGAGTCAATATTCGTGTAGTGAGCTGCCTTCGCAATCGGTGTTCTATGTCATATCTAAGCATTTCACCGCTACATGACATATTCCGCTCACCTCCACGGTATTCAAGACAGATAGTATCAACGGCAGTTTCCGAGTTGAGCCCGGAGATTTCACCACTGACTTACCTACCCTCCTACGCACCCTTTAAACCCAGTGACTCC
+
FFFFFFFFFFFFFFFFFFFFFFFFFFFFFFFFFFFFFFFFFFFFFFFFFFFFFFFFFFFFFFFFFFFFFFFFFFFFFFFFFFF:FFFFFFFFFFFFFFFFFFFFFFFFFFFFFFFFFFFFFFFFFFFFFFFFFFFFFFFFFFFFFFFFFFFFFFFFFFFFFFFFFFFFFFFFFFFFF:FFFFFFFFFFFFFFFFFF:FFFFFFFFFFFFFFFFFFFFFFFFFFFFFFFFFFFFFF::FFFFFF,FFFFFF
@A00920:152:HGHKKDRXX:2:2107:32524:11819 2:N:0:AGGAGTGG+TGCTAAGT
GGACTACTCGGGTTTCTAATCCTGTTTGCTACCCACGCTTTCGCTCCTCAGCGTCAGTTTCGGCCCAGAGTGGCGCCTTCGCCACTGGTGTTCCTTACGATATCTACGCATTTCACCGCTACACTAGGAATTCCGCTTACCTCTCCTGCACTCAAGTCATACAGTTTCAAGTGCTTACTATGGTTAAGCCATAGCTTTTTACACCTGACATATATAACCGCCTACTCACCCTTTACGCCCAGTAAATCCG
+
FF:FFFFFFFFFFFFFFFFFFFFFFFFFFFFFFFFFFFFFFFFFFFFFFFFFFFFFFFFFFFFFFF,FFFFFFFFFFFFFFF:F:F:FFFFF:FFFFFF:FFFFF:FFFFFFFFFFFFFFFFFFFFFFFFFFFFFFFFF:FFFFFFFFFFFFFFFFFFFFFFFF:F:FF:FFFFFFF:FF:F,F:FFF,FFFFFFFFFFF:FFFFFFFFFFFFFFFFF,FFFF,FFF,F,FF,FFFFFF:FFFF::FF,F
@A00920:152:HGHKKDRXX:2:2107:31494:12132 2:N:0:AGGAGTGG+TGCTAAGT
GGACTACTCGGGTTTCTAATCCCGTTCGCTCCCCATGCTTTCGCCTCTCAGCGTCAGGTCAGGCCCAGCGTGTCGCCTTCGCCACTGGTGTTCCTCCGGATCTCTACGCATTTCACCACTACACCCGGAATTCCACACGCCTCTACCTGCCTCTAGCCCCGCAGTTCGGTCACGTCCTCGCCCGGTTGAGCCGGGCGCTTTCACGCGCCACTTACAGGACCGCCTACACGCGCTTTACACCCAGTAAATC
+
FFFFFFFFFFFFFFFFFF:FFFFFFFFFFFFFFFFFFFFFFFFFFFFFFFFFFFFFFFFFFFFFFFFFFFFFFFFFFFFFFFFFFFFFFFFFFFFFFFFFFFFFFFFFFFFFFF:FFFFFFFFFFFFFFFFFFFFFFFFFFFFFFFFF:FFFF:FFFF:FFFFFFFFFFFFFFFFFF:FFFFFFFFFFFFFFFFFFFFFFFF:FFFFFFFFFFFFFFFFFFFFFFFFFFFFFF:FFFFFFFFFF,F:FFF
@A00920:152:HGHKKDRXX:2:2107:22806:12743 2:N:0:AGGAGTGG+TGCTAAGT
GGACTACTAGGGTTTCTAATCCTGTTTGCTCCCCACGCTTTCGCGCCTCAGCGTCAGTATCGGACCAGGTCGCCGCCTTCGCCACCGGTGTTCTTCCCAATATCTACGAATTTCACCTCTACACTGGGAATTCCACGACCCTCTTCCGAACTCAAGTCCATACGTATCAAACGCAGCCCCCAGGTTGAGCCCAGGAATTTCACGCCTGACTGTACAAACCGCCTACGCGCCCTTTACGCCCAGTCAATCC
+
FFFFFFFFFFFFFFFFFFFFFFFFFFFFFFFFFFFFFFFFFFFFFFFFFFFFFFFFFFFFFFFFFFFFFFFFFFFFFFFFFFF:FFFFFFFFFFFFFFFFFFFFFFFFFFFFFFFFFFFFFFFFFFFFFFFFFFFFFFFFFFFFFFFFF:FFFFFFFFFFFFFFF:FFFFFFFFFFFFFFFFFFFFFFFFFFFFFFFFFFFFFFF:FFFFFFFFFFFFFFFFFFFFFFFFFFFFFFFFFFF:FF:FFFF:
@A00920:152:HGHKKDRXX:2:2107:32868:12790 2:N:0:AGGAGTGG+TGCTAAGT
GGACTACTCGGGTATCTAATCCTGTTTGCTCCCCACGCTTTCGCGCCTCAGCGTCAGTTACAGACCAGAAAGTCGCCTTCGCCACTGGTGTTCCTCCACATCTCTACGCATTTCACCGCTACACGTGGAATTCCACTTTCCTCTTCTGCACTCAAGTCCCCCAGTTTCCAATGACCTCTCGCGGTTGAGCCGCGAGATTTCACATCAGACTTAAGAGACCGCCTGCGCGCGCTTTACGCCCAATAATTCC
+
FFFFFFFFFFFFFFFFFFFF:FFFFF:FFFFFFF:FFFFFFFFF:F:FFFFFFFFF::F,FFFFFFFFFFFF:FFF:FFFFFFFFFFFFFFF:FFFFFFFF:F,FFF:FFFFFFFFFFFF:F:FFF:FFFFFFFFFFF,F,F,FFFFF,FFFFFFFFF:,FFFFF:F:FF:FFFFF,F:F,,:F,FFF:FFFFFFFFFFFFF,:F,FFFF:F:FF,F,F,F:FFFFFFFFFFFFF:FFFF:FFFFF:FFF
@A00920:152:HGHKKDRXX:2:2107:15619:13041 2:N:0:AGGAGTGG+TGCTAAGT
GGACTACTCGGGTTTCTAATCCTGTTTGCTCCCCACGCTTTCGTGCCTCAGCGTCAGTGACTGTCCAGCAGGCCGTCTACACCACGGGTGTTCCTCCTGATATCTACGCATTTCACCGCTACACCAGGAATTCCGCCTGCCTCTCCAGTACTCCAGCGACCCAGTTTCCGGCGCACCCTCCCGGTTAAGCCGGGAGATTTCACACCAGACTTGGGCCACCGCCTACGCACGCTTTACGCCCAGTAACTCC
+
FFFFFFFFFFFFFFFFFFFFFFFFFFFFFFFFFFFFFFFFFFFFFFFFFFFFFFFFFFFFFFFFFFFFFFFFFFFFFFFFFFFFFFFFFFFFFFFFFFFFFFFFFFFFFFF,FFFFFFFFFFFFFFFFFFFFFFFFFFFFFFFFF:FFFFFFFFFFFFFFFF:FFFFFFFFFFF,FFFFFFFFFFFF:FFFF:F,FFFFFF:FFFFFF:F:FFFFFF:FFFFFF:FFFFFFFFFFFFFFFFFFFFFFFF,
@A00920:152:HGHKKDRXX:2:2107:18448:13275 2:N:0:AGGAGTGG+TGCTAAGT
GGACTACTGGGGTATCTAATCCCGTTTGCTCCCCTGGCTTTCGTTCCTCAGTGTCAGTTGCAGTCCAGAACGCCGCCTTCGCCACCGGTGTTCCTCCAGATCTCTACGCATTTCACCGCTACACCTGGAATTCCGCGTTCCTCTCCTGCACTCGAGCCAACCAGTATCAGACGCAGTTCCACGGTTGAGCCGAGGGATTTCACGTCTGACTAAGTTGGCCACCTACGAACCCTTTACGCCCAGTAATTCC
+
FFFFFFFF:FFF:F:FFFFFFFFFFFFFFFFFFFF,FFF,FFFFFF,,FFFFFFFFFFFFFFF,FFFF,:,F,FFFFFFFFFFFF:FFFF:FFFFFFFFFF,FFFFFFFFFFFFFFF:FFFFFFFFFFFFFFFFFF,,FFFFFFFFFF,:FFFFFFFF,:FFFFFFFFFFFFF,FFF:FF,FFFFF,FFFFFFF,,FFFFFFFF,F:FFFFF,FF:F,FF:FFF:F,F::FFFFFFFFF:F,F,FF:FFF
@A00920:152:HGHKKDRXX:2:2107:13639:13307 2:N:0:AGGAGTGG+TGCTAAGT
GGACTACTGGGGTTTCTAATCCTGTTCGCTCCCCACGCTTTCGTGCCTCAGCGTCAGTACCTGTCCAGCTGTCCGCTTACGCCTCCGGTGTTCCTCGTGATATCTACACATTTCACCGCTACACCCGGAATTCCGCACCCCTCTACCCGCCTCCAGACATGCAGTCTGATTAGACCTACCCAAGTTTAGCCTGGATATTTCACGAACCACTTACACGACCGCCTACACGCGCTTTACGCCCAGTAACTCC
+
,F:FFFFF,FFFFFFFFFFFFF,FFFFFFFFFFF:FFFFFFFF:FFFFFFF,FFFFFFF,F,FFFFFFFFFFFFFFF:FFFFFFFFFFFFFFFFFF,:FFFFFFFFF:FFFFFFFFFFFFFFFF,FFFFFF:FF,:FFFFFFFFFFFFF,FFF:FFF,FFFF:FFFFF,FF,FFFFFFFFFFF:::FFFFFFFFFFFFFFFFF,FFFFFFFFFFFF,,FF,FFFFF:F,FFFFFFF,F:FFFFFFFFFFF
@A00920:152:HGHKKDRXX:2:2107:23167:13338 2:N:0:AGGAGTGG+TGCTAAGT
GGACTACTGGGGTTTCTAATCCCGTTTGCTACCCTAGCTTTCGCGCCTCAGCGTCAGTTATGGTCCAGGATGCCGCCTTCGCCACCGGTATTCCTCCAGATATCTACGCATTTCACCGCTACACCTGGAATTCTACATCCCTCTCCCATACTCGAGCCTCCCAGTATCAGACGCAGTTCCCAGGTTAAGCCGGGGGATTTCACCCCTGACTTAAAAAGCCGCCTACGTGCGCTTTACGCCCAGTAATTCC
+
FFFFFFFFFFFFFFFFFFFFFFFFFFFFFFFFFFFFFFFFFFFFFFFFFFFFFFFFF:FFFFF:FFFFFFFFFFFFFFFFFFFFFFFFFFFFFFFFFFFFF,FFFFFFFFF,FFFFFFFFFFFFFFFFFFFFFFFFFFFFFFFFFFFFFFFFFFFFFFFF:FFFFFFFFFFFFFFF:FF,FFFFFFFFFFFF::FFFFFFFFFFFFFFFFFFF::FFF:FFFFF:FFFF::FFFFFFFFFF,,:FFFFFF
@A00920:152:HGHKKDRXX:2:2107:6533:14027 2:N:0:AGGAGTGG+TGCTAAGT
GGACTACTCGGGTTTCTAATCCTGTTTGCTCCCCACGCTTTCGCGCCTCAGCGTCAGTTCCGGTCCAGTGAGCCGCCTTCGCCACTGGTGTTCCTCCCAATATCTACGCATTTCACCGCTACACTGGGAATTCCACTCACCTCTCCCGGTCTCAAGCCTTCCAGTCTGACAGGCAGTTCCCCGGTTAAGCCGAGGGATTTCACCCGTCACTTGAAAAGCCGCCTACGCGCCCTTTACGCCCAATAATTCC
+
FF:FFFFFFFFFFFFFFFFFFFFFFFFFFFFFFFFFFFFFFFFFFFFFFFFFFFFFFFFFFFFFFFFFFFFFFFFFFFFFFFFFFFFFFFFFFFFFFFFFFFFFFFFFFFFFFFFFFFFFFFFFFFFFF:FFFFFFFFFFFFFFFFFFFFFFFF,:FFFFFFFFFFFF:FFFFFFFFFFFFFFFFFFFF:FFFFFF:FFFFFFFFFFFFFFFFFFFFFFFFFFFFFFFFFFFF:FFFFFFFFFFF,:,,F
@A00920:152:HGHKKDRXX:2:2107:26585:14340 2:N:0:AGGAGTGG+TGCTAAGT
GGACTACTGGGGTTTCTAATCCTGTTTGCTCCCCACGCTGTCGCACATGAGTGTCAGTATTGGGCCAGAAAGCCGCCTTCGCCACTGGTGTTCCTCCCGATATCTACGCATTTCACCGCTACACCTGGAATTCCACATCCCTCTCCCAAACTCCAGCCACACAGTCTCACCGCACCTCTCCCAGTTTAGCCGGGAGCTTTCAACAGTGACTTATGCAACCACCTACACGCGCTTTACGCCCAGTAATTCC
+
FFFFFFFFFFFFFFFFFFFFFFFFFF:FFFFFFFFFFFFFFFF:FFFFFFFFFFFFFFFFFF:FFFFF:FFFFFFF:FFFFFFFFFFFFFFF:FFFFFFFF:FFFFFFFFFFFFFFFFFFFFFF,FFFF:FFFFFFFFFFFFFFFFFFFFFFFFFFFFFFFFFFFFFF:FFFFFFFFF:FFF:FFFFFF:FFF,FFFFFFFFFFFFFFFFFFFFFF:,FFF::FF:FF,:FFFFF:FFFFFFF,,,,:,F
@A00920:152:HGHKKDRXX:2:2107:5321:15843 2:N:0:AGGAGTGG+TGCTAAGT
GGACTACAAGGGTTTCTAATCCAGTTTGCTCCCCACGCTTTCGTGCATGAGCGTCAGTGTTATCCCAGGGGGCTGCCTTCGCCATCGGAATTCCTCCACATATCTACGCATTTCACTGCTACACCTGGAATTCTACCCCCCTCTGACACACTCTAGCCGTGCAGTCACCAATGCAGTTCCCAGGTTGAGCCCGGGGATTTCACAACTGTCATGCACAACCGCCTGCGCACGCTTTACGCCCAGTAAATCC
+
FFFF,FFF::FF:,FF,FFF,F,F,,F:::FFFF,FF,F:F:F:FF:F,,FFFFFFFFFFF,F,,F:,FFF,FFFFF::FFFFF,F,:,::FFF,FFFFF,F,:FFF,F:F::F:,FFFF:FF:,FFFF,,,F:FFFF:FF:FF:FF:FFF,FF:F:::,::,,,FFF,:FF:FFFFFFFFFF:F,,:FFF:F,F:,F,FF,,,,FF,:,:FFFFF:F,F,FFF::FFFF:F:,:FFFF:,::FF::FFF
@A00920:152:HGHKKDRXX:2:2107:18810:16188 2:N:0:AGGAGTGG+TGCTAAGT
GGACTACTGGGGTTTCTAATCCTGTTTGCTCCCCACGCTTTCGAACCTCAGCGTCAGTATTTGTCCAGTAGGCCGCCTTCGCCACAGGTGTTCCTCCAAATATCTACGCATTTCACCGCTACACTAGGAATTCCACTTACCTCTCCGCCACTCCAGTAACACAGTTTCCAAAGCAGTACCGGGGTTGAGCCCCGGGCTTTCACAACAGACTTGCCTCTCCGCCTACGCACCCTTTACACCCAGTAAATCC
+
FF,:FFF,,FFFFFFFFFFFFFFFFFFFFF:FFFF:FFFFFFF,FFFF:F:FFFFFFF,,,:F,FFFF,,,,F:FFFFFFFFFFF,FFF,FFF:FFF,,FF:FFFF:F:FFF:FFFFFFFFF,F::FFF:FFFF:F,FFFFFFFFF,,FFFFF,FF,F,,F:FFFFF,FFFFFFF:FFF:,F:FFFF,FFFF:F,F:FFFFFF,,FFFFFFFFF,:F,FFF,FF,FFF,FFFFFF:FFFFF,FF,F,FFF
@A00920:152:HGHKKDRXX:2:2107:28592:17159 2:N:0:AGGAGTGG+TGCTAAGT
GGACTACTAGGGTATCTAATCCTGTTTGCTCCCCACGCTTTCGAGTCTCAGCGTCAGTATCGGTCCAGAGAGCCGTCTTCACCGCCGGTGTTCCTCCTGATATCTACGCATTTCACCGCTACACCAGGAATTCCACTCTCCTCTCCCGAACTCTAGTCCGCCAGTTTCGACCGCACCCTCCCAGTTGAGCCGGGAGATTTCACAATCGACTTGGCGGACAGCCTACACTCGCTTTACGCCCAGTAATTCC
+
::,FFFFFF:FFFFFF:FFFF:FFFFFFF::FFF:FFFFFFFFF:FFF,,F,:F:FFFFFF::FFF:FFFFFFF,FFFFFFF::FF::F:FFFFFFF:FFFFFFFFFFFFFFFF,FFF::FF:FFFFFF:FFFFFFFFF:FFFFFFFFFFFFFFFFFFFF::FFFFFFFFFFFF,FFFFF:FFFF:F,FFFF::FFFFFFFFFFFFF,:FFFFFFF,FFFFFFFFFF:FF,FF:F:F,FFFF:F:F:F,F
@A00920:152:HGHKKDRXX:2:2107:17029:17300 2:N:0:AGGAGTGG+TGCTAAGT
GGACTACTCGGGTATCTAATCCCGTTCGCTACCCTGGCTTTCGCGGCTCAGCGTCAGGTGCAGCCCAGGGCGCCGCCTTCGCCTCTGGTGTTCCTCCGGATCTCTACGCATTTCACCACTACACCCCGAATTCCACTTTCCTCTGCCTGTTTCCAGTCTCCCAGTTTGGCACGCACTCGCCCGGTTGAGCCGGGCGCTTTCACGCACCACTTAACAGACCACCTGCACGCCCTTTACGCCCAGTAAATCC
+
FFFFFFFFFFFF:F:FFFFFFFFFFFFFFFFFFFFFFFFFFFFFFFFFFFFFFFFFFFFFFFFFFFFFFFFFFFFF:,FFFFFFFFFF:FFFFFF:FFFFFFFFFFFFFFFFFF:FFFFFFF,FFFFFFFFFFFFFFFFFFFF:FF:FF::FFFFFF:FFFFFFFFFFFF:FFFFFFFFFFFFFFFF:FFFFFFFFFFFFF:FFFFFFFFFFF,FFF::FF:FFFFFFFFFFFF,FFFFFFFFF,F,FFF
@A00920:152:HGHKKDRXX:2:2107:24975:18035 2:N:0:AGGAGTGG+TGCTAAGT
GGACTACTGGGGTATCTAATCCCGTTCGCTCCCCTGGCTTTCGCGGCTCAGCGTCAGGTGCAGCCCAGTAGGCCGCCTTCGCCTCTGGTGTTCCTCCGGATCTCTACGCATTTCACCACTCCACCCGGAATTCCGCCTACCTCTACTGCCCTCCAGCCCTGTAGTCTCCAATGGCCTCGCCCGGTTGAGCCGGGCGCTTTCACATCAGACTTGCAGGGCCGCCTGCCCGCGCTTTACGCCCAGTAACTCC
+
FFFF,FFFFFFFFFFFFF:FFF:FFFFFFFFFFFFFFFFFFFFFFF:FFFFFFFFFFFFF:FFFFFF:FFFFFFFFFFFFFFFFFFFFFFFF:FFFFFFFFFF:FFFFFFF:::FFFF,FFFFFFFFFFF:FFFFFFFFFF,:FF::F,FFFFFFF,FFFFF:FFFFFFF,,FFF:FFF,:F,F,FF:FFFF:F:FF:F,F,F,FF:FFF,,::F,FF,,FFFFFFF:FFFFFFF:FF,FF,F,FF:FFF
@A00920:152:HGHKKDRXX:2:2107:25473:18114 2:N:0:AGGAGTGG+TGCTAAGT
GGACTACCAGGGTTTCTAATCCTGTTTGCTCCCCACGCTTTCGCACTTGAGTGTCAGTATTCGTCCAGGAAGTCGCTTTCGCCACTGATGTTCCTTCAGATATCTACGCATTTCACCGCTACACCTGAAATTCCACTTCCCTCTCCGATACTCTAGCAATGCAGTCTCGAATGCAGTTCCCAGGTTAAGCCTGGGGATTTCACACCCGACTTGCAAAGCCGCCTACGCGCGCTTTACGCCCAGTAATTCC
+
FF:FFFFFFFFFFFFFFFFFFFFFFFFFFFFFFFFFFFFFFFFFFFFFFFFFFFFFFFFFFF,FFFFFFFFFF:FFFFFFFFFFFFF:FFFFFFFFFF::FFFFFFFFFFFFFFFFFFFFFFFFF,FFFFFFFFF:,FFFFFFFFFFFFFFFFFFFFF:FFFFFFFFFFFFFFFFFFFFF,FFFFFFFF:FFFFFFFFFFFFFF,FFF:FFFFFF,FFFFFFFF:FFF:FFFF:FFFFFFF,FF,,F,,F
@A00920:152:HGHKKDRXX:2:2107:14552:18239 2:N:0:AGGAGTGG+TGCTAAGT
GGACTACTGGGGTATCTAATCCTGTTTGCTACCCACGCTTTCGTGCCTCAGCGTCAGTTACGGTCCAGTAAGCCGTCTACACCACGGGTGTTCCTCCCGATATCTACGCATTTCACCGCTACACCGGGAATTCCGCTTACCTCTCCCGCACTCCAGCGGCCCAGTTTCCGGCGCACCCTCCCGGTTGAGCCGGGAGATTTCACACCAGACTTGGACCACCGCCTACGCACGCTTTACGCCCAGTACATCC
+
FFFFFFFFFFFFFFFFFFFFFFFFFFFFFFFFFF:FFF:FFFFFFFFFF:FFFFFFFFFFFFF:FFFFF:FFFFFFFFFFFFFFFFFFFFFFFFFFFFFFFFFFFFFFFFFFFFFFFFFFFFFFFFFFFFFFFFFFFFFFFFFFFFFFFFFFFFFFFFFF:FFFFFFFFFFFFFFFFFFFFFFFFFFFFFFFFFFFFF:,FFF,:FFFF:FFFFFFFFFFFF:FFFFFFFFFFFFFFFFF:FFFF,FFFF
@A00920:152:HGHKKDRXX:2:2107:23999:18443 2:N:0:AGGAGTGG+TGCTAAGT
GGACTACAGGGGTATCTAATCCCGTTCGCTCCCCTAGCTTTCGCTTCTCAGCGTCAGGAGTGCCCCAGGAGACCGCCTTCGCCACGGGTGTTCCTCCTGATATCTACGCATTTCACTGCTACACCAGGAATTCCATCTCCCTCTGACATCCTCTAGCCCTGCAGTATTGAACGGCCTCCCCGAGTTAAGCCCGGGGCTTTCACGCCCAACTTACAAGACCGCCTACAAGCTCTTTACGCCCAGTAAATCC
+
FFFFFFFFFFFFF,FFFFFFFFFFFFF:FFFFF,::,FF:F::FF,FF::,:FFFFFFFF,F,FFFFF::FFFF:FF:FFFFFFF::FFFFFFF:FF,FFFFFF,:FFFFFFFFFFFFF:FFFF::FFFFFFFFF:FFFFFF:FFFFFFF:FFFFFFFF,FFFFFFFFF,:FFFF,:FFFFFFFFFFFFFFFFFFFFFFFF,F,FFFFFF::FFF,,FFFFFFF:FF:FF,FFFFF:FFFFFFFFFFFFF
@A00920:152:HGHKKDRXX:2:2107:30273:20102 2:N:0:AGGAGTGG+TGCTAAGT
GGACTACTCGGGTTTCTAATCCCGTTTGCTCCCCTAGCTTTCGCTCCTCAGCGTCAATGTCGGTCCAGGATGCCGCCTTCGCCACCGGTATTCCTCCAGATATCTACGCATTTCACCGCTACACCTGGAATTCTGCATCCCTCTCCCGAATTCAAGCCATCCAGTATCGGATGCAGTTCCCAGGTTAAGCCTGGGGATTTCACATCCGACTTAGTTGGCCGCCTACGAGCCCTTTACGCCCAGTAATTCC
+
FF:FFFFFFFFFFFFFFFFFFFFFFFFFFFFFFFFFFFFFFFFFFFFFFFFFFFFFFFFFFFFFFFFFFFFFFFFFFFFFFFFFFFFFFFFFFFFFFFFFFFFFFFFFFFFFFFFFFFFFFFFFFFFFFFFFFFFFFFFFFFFFFFFFFFFFFFFFFFFFFFFFFFFFFFF:FFFFFFFFFFFFFFF:FFFFFFFFFFFFFFFFFFFFFFFF:FFFFFFFFFFFFFFFFFFFFFFFFFFFFFF::FFFFF
@A00920:152:HGHKKDRXX:2:2107:7835:20478 2:N:0:AGGAGTGG+TGCTAAGT
GGACTACCCGGGTTTCTAATCCCGTTCGCTCCCCATGCTTTCGCCTCTCAGCGTCAGGCCAGGCCCAGCGTGTCGCCTTCGCCACTGGTGTTCCTCCGGATCTCTACGCATTTCACCACTACACCCGGAATTCCACACGCCTCTACCTGCCTCTAGCCCTGCAGTTCGCCCACGGCCTCGCCCGGTTGAGCCGGGCGCTTTCACGCACCACTTGCAGGACCGCCTACACGCGCTTTACACCCAGTAAATC
+
:FFFFFFFFFFFFFFFFFFFFFFFFFFFFFFFFFFFFFFFFFFFFFFFF:F:FFFF:FFFFFF:FFFF:FFFFF,FFFFFFFFFFFFFFFFFFF,:FFF,FFFFF:FFFF:FFFFFFFFFFFFF::FFFFFFFFF:FFFFFFFFFFFFFFFFFFFFFFFFF:,FFFFF,FF,F:,:F,:FFFFFF,FFFF,FF,:FF:F,F:,FFF,FFFF,:FFFFFFFFFFFFFFFF::F::F:FFFF:FF:FF,F::
@A00920:152:HGHKKDRXX:2:2107:6370:21042 2:N:0:AGGAGTGG+TGCTAAGT
GGACTACCAGGGTATCTAATCCTGTTCGCTCCCCACGCTTTCGCTCCTCAGCGTCAGGTAAGGCCCAGAGACCCGCCTTCGCCACCGGTGTTCCTCCTGATATCTGCGCATTTCACCGCTACACCAGGAATTCCAGTCTCCCCTACCTACCTCAAGCCTGCCCGTATCCACTGCACACCCGAAGTTAAGCCCCGGACTTTCACAGCAGACGCGACAGGCCGCCTACGAGCTCTTTACGCCCAATAATTCC
+
FFFFFFFFFFFFFFFFFFFFFFFFFFFFFFFFFFFFFFFFFFFFFFFFFFFFFFFFFFFFFFFFFFFFFFFFFFFFFFFFFFFFFFFFFF,FFFFFFFFFFFFFFFFFFFFFFFFFFFF,FFFFFFFF:FFFFFFFFFFFFFFFFFFF:FFFFFFFFFFFFFFFFFFFFFFFFFFF:FFFFFFFFFFFFFFFFFFFFF,FFFFFF:FFFFF:FFFFFFFFFFFFFFF:FFFFFFFF:FFFFF,F:F:FF:
@A00920:152:HGHKKDRXX:2:2107:24207:21183 2:N:0:AGGAGTGG+TGCTAAGT
GGACTACACGGGTATCTAATCCCGTTCGCTCCCCTGGCTTTCGCGTCTCAGCGTCAGTAGGCGTCCAGGACCTCGCTTTCGCCACGGGCGTTCCTTCCGATCTCAACGCATTTCACCGCTCCACCGGAAGTTCCAGGTCCCCCTACGCCCCTCCAGATGGGCCGTATCCGCGCCCGTTCCCCGGTTGAGCCGGGGGATTTCAGCGTCGGACGCGCCCATCCGCCTACACGCGCTTTAAGCCCAGTGATTC
+
FFFFFFFFFFFFF,FFFFFFFFFFFFFFFFFFFFFFFFFFFFFFFFFFFFFFFFFFFFFFFFFFFFFF:FFFFFFFFFFFFFFFFFFFFFFFFFFFFFFFFFFFFFFFFFFFFF:FFFFFFFFFFFFFFFFFFFFFFFFFFFFFFFFFF:FFFFFF:FFFFFFFF:FFF:FFFF:F:F,FFFFFFFFFFFFFFFFFFFFFFFF:FFF:FFFFFFFFF:FF:FFFFF:FFF:F,FFFFFF:F:FF:::::F
@A00920:152:HGHKKDRXX:2:2107:30409:21371 2:N:0:AGGAGTGG+TGCTAAGT
GGACTACAAGGGTTTCTAATCCTGTTTGCTCCCCACGCTTTCGTGCCTCAGTGTCAGTGCTGGTCCAGATGGCCGCCTTCGCCACAGATGTTCCTCCCGATCTCTACGCATTTCACTGCTACACGCGGAATTCCATCCCCCTCTGCCGCACTCCAGCCGTGCAGTCACAAATGCAGTTCCCAGGTTAAGCCCGGGGATTTCACATCTGTCTTACACAACCGCCTGCGCACGCTTTACGCCCAGTAATTCC
+
FFFFFFFFFFFFFFFFFFFFFFFF:FFFFFFFFFFFFFFF:FFFFFFFFFFFFFFFFFFFFFFFFFFFFFFFFFFFFFFFFFFFFFFFFFFFFFFFFFF:FFFFFFFFFFFFFFFFFFFFFFFFFFFFFFFFFFFFFFFFFFFFFFFFFFFFFFFFFFFF:FFFFFFFFFFFFFFFFFFFFFFFFFF,FFFFFFFFF:FFFFFFFFFFFFFFFFFF:FFFFFFFFFFFFFFFFFFF:FFFFFFFFFFFFF
@A00920:152:HGHKKDRXX:2:2107:6524:21778 2:N:0:AGGAGTGG+TGCTAAGT
GGACTACCCGGGTATCTAATCCCGTTTGCTCCCCTGGCTTTCGCGCCTCAGCGTCAATGCCGGTCCAGGATGCCGCCTTCGCCACCGGTGTTCCTCCAGATATCTACGCATTTCACCGCTACACCTGGAATTCCGCATCCCTCTCCCGGATTCGAGCCTGCCAGTATCGGACGCAGTTCCCGGGTTGAGCCCGGGGATTTCACGTTCGACTTAGCAGGCCGCCTCCGCGCCCTTTACGCCCAATAATTCC
+
F:,FFF:FFFFF:,FFFFFFF:FFF,,:F:::FFFFFFFFFFFFFFFFFF:FFFFFF,FFF,F,FF,:FFFFFFFFFF,::FFFF,F:FFF::FF,FF:,:F,FFFFFFFF,FFF:FFFF,F,FFFFFFF,F,FF:FFFFF:FFFFFFF,FFFFFFFF:FFF:,FF:FFFF::F,FFFFFFFFFFFFFFFFFFFF:FFFFFFFF,FF,,:FFFFFF,FF,FFFFF:FF,FFFFFFF:FF:F:F:F,FFFF
@A00920:152:HGHKKDRXX:2:2107:10267:21997 2:N:0:AGGAGTGG+TGCTAAGT
GGACTACTGGGGTTTCTAATCCTGTTTGCTCCCCACGCTTTCGTGCATGAGCGTCAGTATTGGCCCAGAAGGCTGCCTTCGCCATCGGTGTTCCTCCACATCTCTACGCATTTCACCGCTACACGTGGAATTCCACCTTCCTCTGCCATACTCCAGCACCGTAGTTTCGAGCGCAATTCCCAAGTTAAGCCCGGGGCTTTCACACTCGACTTGCGACGCCGCCTGCGCACACTTTACGCCCAATAATTCC
+
FFFFFFFFFFFFFFFFFFFFFFFFFFFFFFFFFFFFFFFFFFFFFFFFFFFFFFFFFFFFFFFFFFFFFFFFFFFFF:FFFFFFFFFFFFFFFF:FFFFFFFFFFFFFFFFFFFFFFFFFFFFFFFFFFFFFFFFFFFFFFFFFF:FFFFFFFFFFFFFFFFFF,::FFFF:FFFFF,FFFFFF,FFFFFF:FFFFFFFFFFFFFF:FFFFFFFFFFFFFFFFFFFFFFFFFFFFFFFFFFFFFFFFFFF
@A00920:152:HGHKKDRXX:2:2107:14073:22514 2:N:0:AGGAGTGG+TGCTAAGT
GGACTACTAGGGTTTCTAATCCTGTTTGCTCCCCACGCTTTCGAGACTCAGCGTCAGTATACAACCAGAAAGCCGCCTTCGCCACAGGTGTTCCTCCACATCTCTACGCATTTCACCGCTACACCTGGAATACCGCAAACCTCTTGTGAACTCAAGCTAGACAGTTTCAGGAGACAAACCTCGTTTAGCCCGAGGCATTTAAAACATAACTAAGAAGACGGCATACACGCCCTTAACCCCCAAAGATCCC
+
FFFFFFFF,:FFFFFFFFFFFFF:F:F:FFFFFFFFF,FFFFF,F,FFFFFFFFFFFF,,F:,,:FF,,,,FF:FFFFFFFFFF:,FFFFFFFFFFF,,FF:FFFFFFFFFFFFFFFFFF,FFFF:FFFFF,FF,F,,,FF,FFF,FF,FFFF,F:FF:,,FFFFFFFF,,:F:,,,:F,:::,F:F:,:F::FF,FF:,F,:,:,,,,,FFF,,FF:F,,F:,F,F,,,F,FF:,,FFF,FFF,FF,F:
@A00920:152:HGHKKDRXX:2:2107:20112:22576 2:N:0:AGGAGTGG+TGCTAAGT
GGACTACTAGGGTTTCTAATCCTGTTCGCTCCCCTAGCTTTCGCGCCTCAGCGTCAGTGTCAGCCCAGCAACCCGCCTTCGCCGCAGGTGTTCCTCTCGATATCTACGCATTTCACCGCTACACCGAGAATTCCAGTTGCCCCTTCTGCACTCTAGCCCCGCAGTATCGGCTGACCTTTCCGGGTTAAGCCCGGAGATTTCACAGTCGACTTGCGGTGGCCGCCTACGCGCCCTTTACGCCCAGTAACTC
+
FFFFFFFFFFFFFFFFFFF:,FF:FFFFFFFF,F:F:FFF:F:FFFF:,F:F:FF:FFFF:F:FFF,FFF,FFF,FFF:FFFF:FFFFFFFFFFFFFFFFFFFFFFFFFF:FFFFFFFFF:FFFFFFFF:FFFFFFFFFFFFFFFFFFFFFFFF:FFFFFFFFFFFFFFFFFF:FF,FFFFFFFFFFFFFFFFFFFFF:,F,F,FFFFFFFFFFFFFFFFFFFFF,:FFFFFF,FF:FFF,FFF:,F,F:
@A00920:152:HGHKKDRXX:2:2107:19271:23281 2:N:0:AGGAGTGG+TGCTAAGT
GGACTACTAGGGTTTCTAATCCTGTTTGCTACCCACGCTTTCGCTCCTCAGTGTCAGTTATGTGCCAGATAGTCGCCTTCGCCACTGATGTTCCTCCAGATATCTACGGATTTCACTCCTACACCTGGAATTCCACTATCCTCTCACACACTCAAGTATAACAGTTTCAAAGGCAGTTCCCATGTTGAGCACGGGGATTTCACCCTTGACTTGTCACACTACCTACGAGCGCTTTACGCCCAGTACTTCC
+
FFFFFFFFFFF,FFFFFF:FFFFFFFFFFFFFFF:F:FFFFFFFFFFFFFFFFFFFFFFFFFFF:FFFFF:FFF,FFFFFFFFFFFFFFF:FFFFFFFFFFFFFFFFFFF:FFFFFFFFFFFFFFFFFF,FFFFFFFFFFF,FFFFFFFFF:FF:FFFFFFFFFFFFFFF,FFFFFFFFFFFFFFFFFF:,FFFFFFF,FF:FFFFFFFFFFF:FFFFFFFFFFFF:FFF:FF,FFF:F:F:FF:,F::F
@A00920:152:HGHKKDRXX:2:2107:12346:23938 2:N:0:AGGAGTGG+TGCTAAGT
GGACTACTGGGGTTTCTAATCCCGTTTGCTCCCCTGGCTTTCGCGCCTCAGCGTCAGTGTTAGACCAGCAACCCGTCTTCACCTCAGGTGTTCCTCTTGATATCTACGCATTTCACCGCTACACCAAGAATTCCGATTGCCCCTTCTACACTCTAGCACTGCAGTATCACTTGGCCGTTCTGAGTTAAGCTCAGAGATTTCACAAGTGACTTACCGCGCCGCCTACGCGCCCTTTACGCCCAGTAAATCC
+
FFFFFFFFFFFFFFFFFFFFFFFFFFFFFFFFFFFFFFFFFFFFF:FFFF:FFFFFFF,FFFFFFFFFFFFFFFFFFFFFFFFFFFFFFFF::F,F:FFFFFFFF:,F:FFFFFFFFFFFFFFFFFFFFFFFFFFFFFFF:FFFFFFFFFFFFF,,FFF:FFFFFFFF:FF:FFF,FFFFFFFFFF,:FFFF::FFFFFFF:FF:FFFFFFFF:F:FFFF:FFFFF,FFFFFFF,,,F:F,,F,FFFFFF
@A00920:152:HGHKKDRXX:2:2107:24334:24001 2:N:0:AGGAGTGG+TGCTAAGT
GGACTACCGGGGTTTCTAATCCTGTTTGATCCCCACACTTTCGTGCCTCAGCGTCAGTTAAAATCTAGTAAGCTGTCTACACTATCGGTGTTCTTGACGATATCTAAGCATTTCACCGCTACACCGTCAATTCCGCCTACCTCGAGTCCACTCAAGCCCATCAGTATCAATCCCACCCTCCCGGTTAAGCCGGGATATTTCAGAACTGACTTAATAGGCCGCCTACGCACCCTTTAAACCCAATAAATCC
+
FFFFFFFFFFFFFFFFFFFFFFFFFFFFF:FFFFFFFFFFFFFFFFFFFFFFFFFFFFFFFFFFFF:FFF,FFFFFFFFFFFFFFFFFFFFFFFFFFFFFF,FFFFFFFFFFFFFFFFFF:FFFFFFFFFFFFFFFFF:FFFFFFFFFFFFFFFFFFFFFFFFFFFFFFFFFFFFFFFFFFFFFFFFF,FFFFFF:FFFFFFFFFFF,:FFFFFF:FFF,FFFFFFFFFFFFF:FFFFFFFFFFFF,:,F
@A00920:152:HGHKKDRXX:2:2107:25220:24377 2:N:0:AGGAGTGG+TGCTAAGT
GGACTACTAGGGTTTCTAATCCTGTTTGCTCCCCACGCTTTCGTGCCTCAGCGTCAGTTGCCGTCCAGCAGGCCGTCTACACCACGGGTGTTCCTCCCGATATCTACGCATTCCACCGCTACACCCGGAATTCCACCTGCCTCTACAGTGCTCAAGTTCGCCAGTTCGCACGGCAGACCTGGGGTTGAGCCCCAGGCTTTCACCGCACGCTTAACAATCCGCCTACGCGCCCTTTACGCCCAGTGATTCC
+
FFFFFFFFFFFFFFFFFFFFFFFFFFFFFFFFFFFFFFFFFFFFFFFFFFFFFFFFFFFFFFFFFFFFFFFFFFFFFFFFFFFFFFFFFFFFFFFFFFFFFFFFF:FFFFFFFFFFFFFFFFFFFFFFFFFFF:FFFFFFFFFFFFFFFFFFFFFFFFFFFFFFFFFFFFFFFFFFFFFFFFFFFFFF:FFFFFFFFF,FFFFFFFFFFFFF,:FFF,FFFFFFFFFFFFFFFFF:FFFFFF:FFF:FFF
@A00920:152:HGHKKDRXX:2:2107:15365:24815 2:N:0:AGGAGTGG+TGCTAAGT
GGACTACTGGGGTTTCTAATCCTGTTTGATCCCCACGCTTTCGTGCCTCAGCGTCAATCGTTGCTTAGTGGGCTGCCTTCGCAATCGGTGTTCCGGGTCATATCTATGCATTTCACCGCTACATGACCCGTTCCGCCCACCTCAACAACATTCAAGACTAATAGTATCAATGGCAGTTTCCGGGTTGAGCCCGGAGATTTCACCGCTGACTTAATAGTCCGCCTACACACCCTTTAAACCCAGTAAATCC
+
FFFFFFFFFFFFFFFFFFFFFFFFFFFFFFFFFFFFFFFFFFFFFFFFFFFFFF:FFFFFFFFFFFFFFFFFFFFFFFFFFFFFFFFFFFFFFFFFFFFFFFFFFFFFFFFFFFFFFFFFFFFFFFFFFFFFFFFFFFFFFFFFFFFFFFFFFFFFFFFFFFFFFFFFFFFFFFFFFFFFFFFFFF:F:FFFFFFFFFFFFFFFFFFFF:FFFFFFFFF,FFFF::FFFF:F:FFF:FF,F:FF:FFFF:
@A00920:152:HGHKKDRXX:2:2107:13322:25848 2:N:0:AGGAGTGG+TGCTAAGT
GGACTACACGGGTATCTAATCCTGTTTGCTCCCCACGCTTTCGCTCCTCAGCGTCAGTATCGGCCCAGAGACCCGCCTTCGCCACCGGTGTTCCTCCTGATATCTGCGCATTTCACCGCTACACCAGGAATTCCAGTCTCCCCTGCCGAACTCCAGTGATGCCCGTATCGACCGCACGCCCACAGTTAAGCTGTAGGTTTTCACGGCCGACGCGACACACCGCCTACGAGCTCTTTACGCCCAATAATTC
+
FFFFFFFFFFFFFFFFFFFFFFFFFFFFFF:FFFFFFF:FFFFFFFFF:FFFFFFFFFFFFFFFFFFFFFFFFFFFFF:FFFFFFFFFFFFFFFFFFFFFFFFFFFFFFFFF:FFFFFFFFFFFFFFFFFFFFFFFFFFFFFFFFFFFFFFFFFFFFFFFF:FFFFFFFFFFFFFFFFFFFFFFFF,FFFFF:FFFFFF,FF,FFFFFFFFFF:FFFFFFFFFF,FFFFFFFFFFFFFFFFFF,F,F,,F
@A00920:152:HGHKKDRXX:2:2107:24849:25989 2:N:0:AGGAGTGG+TGCTAAGT
GGACTACTCGGGTATCTAATCCTGTTTGCTCCCCACGCTTTCGCGCCTCAGCGTCAGTTACAGACCAGAAAGCCGCCTTCGCCACTGGTGTTCCTCCATATATCTACGCATTTCACCGCTACACATGGAATTCCACGATCCTCTCCTGCACTCTAGCTGCCCGGTTTCTATGGCTTACTGAAGTTAAGCTTCAGTCTTTCACCACAGACCTTTGCTGCCGCCTGCTCCCTCTTTCCGCCCAATAATTCCG
+
FFFFF:FFFFFFFFFFFFFFFFFFFFFFFFFFFFFFFFFFFF:FFFFFFFFFFFFFFFFFFFFF:FFFFFFFFFFFFFFFFFFFFFFFFF::FFFFFFFFFFFFFFFFF:F:F::FFFFFFFFF:FFF:FF:FFFFFFFF:FF:FFFFFFFFFFFFFFFFFFFFFFFF:FFFFFFFFFFF,FFFFFFFF:FFFFFFFFFFFFFFFFFFFF,FFFFFFFFFFFFF:FFFFFFF,F,FFF:F::FF:F,FFF
@A00920:152:HGHKKDRXX:2:2107:26042:26083 2:N:0:AGGAGTGG+TGCTAAGT
GGACTACTAGGGTTTCTAATCCTGTTCGCTCCCCACGCTTTCGCGTCTCAGCGTCAGTACCGTCCCAGAGAGCTGCCTTCGCCATTGGTGTTCTTCCTGATATCTGCGCATTTCACCGCTACACCAGGAATTCCACTCGCCTCTTCCGCACTCTAGCCCGACAGTATCCACCGGCATTCGAGGGTTGAGCCCCCGACTTTCACAGCGGACTTACCGGACCGCCTACACGCGCTTTACGCCCAATGATTCC
+
FFFFFF:FFFFFFFFFFFFFFFFFFFFFFFFFFFFFFFFFFFFFFFFFFFFFFFFFFFFFFFFFFFFFFFFFFFFFFFFFFFFFFFFFFFFFFFFFFFFFFFFFFFFFFFFFFFFFFFFFFFFFF,FFFFFFFFFFFFFFFFFFFFFFFFFFFFFFFFFFFF:FFFFFFFF:FFFFFFFFFFFFFFFFFFFFFFFFFFFFFFFFFFFFFFFFFFFFF:FFFFFFFFFFFFFF:FFF:FF:FFFFFFFF::
@A00920:152:HGHKKDRXX:2:2107:32208:26804 2:N:0:AGGAGTGG+TGCTAAGT
GGACTACCCGGGTTTCTAATCCCGTTTGCTACCCTAGCTTTCGATCCTCAGCGTCAATGTCGGTCCAGGATGCCGCCTTCGCCACCGGTATTCCTCCAGATATCTACGCATTTCACCGCTACACCTGGAATTCTGCATCCCTCTCCCGAATTCAAGCCATCCAGTATCGGATGCAGTTCCCAGGTTGAGCCTGGGGATTTCACATACGACTTAGTTGGCCGCCTACGAGCCCTTTACGCCCAGTAATACC
+
FFFFFFFFFFFFFFFFFFFFFFFFFFFFFF,FFFFFF::FFFF,FF:FFFFFFFFFFFFFFFFFFFFFFF:FF,FFFFFFFFFFFFFF,FFFF,FFFFFFF:FFFF,FFFFFFFFFFFFFFF:FF:FF:FFFF:FFFFFF,FFFFF:FFFFFFFFFFFFFFFFFFFFF,FFFFFF:F:FF:FF:F:,::FFFF,F,FFFF::FF:FF,F,FFFF,FFFF,:FFF::::F,FFFF,F,::F,F::FFF,F:
@A00920:152:HGHKKDRXX:2:2107:5231:27054 2:N:0:AGGAGTGG+TGCTAAGT
GGACTACCCGGGTTTCTAATCCTGTTTGATCCCCACGCTTTCGTGCCTCAGAGTCAATATTCGTGTAGTGAGCTGCCTTCGCAATCGGTGTTCTATGTCATATCTAAGCATTTCACCGCTACATGACATATTCCGCTCATCTCCACGGTATTCAAGACAGATAGTATCAACGGCAGTTTCCAAGTTAAGCTGGGAGATTTCACGACTGACTTACCTGCGCTCCTACGCACCCTGTAAAGCCAGTGGAGCC
+
FFFFFFFFFFFFFFFFFFF:FFFFFFFFFFFFFFFFFFF,F:F,F,FF:FFFFFFFFFFFF:FFFFFFFFFF:F:FFF,F:F:FFFFFFFFFF::FFFFFF,FFFFFF,F:FFF,F,FFF:FFF:FFFF,F,:FFFF,F:FFF,,F:FFFF:,F,F,,F:,F,FF,F:FF:FF,FFF,F:,:,FF::FF,F,FFFF,F,,,FF,FFFF:::F::,FFF,F::F,,:F:::,,:,F,,,,F,,FFF,,,,:
@A00920:152:HGHKKDRXX:2:2107:25030:27806 2:N:0:AGGAGTGG+TGCTAAGT
GGACTACAAGGGTTTCTAATCCCGTTTGCTCCCCTAGCTTTCGCGCCTCAGCGTCAAGAATGGGCCAGGTAGCCGCCTTCGCCACTGGTGTTCCTCCCGATATCTACGCATTTCACCGCTACACCAGGAATTCCGTGATCCCCTACCAGACTCAAGCCACAGCAGTATCAGATGGCGTCTCCGGGTTGAGCCCTGAGTTTTCACATCTGACTTACTGAGCCGCCTACGAGCTCTTTACGCCCAATAAATC
+
FF::FFFFFFFFFFFFFFFFFFFFFFFFFFFFFFFFFFFFFFFFFFFFFFFFFFFFFFFFFFFFFFFFFFFFFFFFFFFFFFFFFFFFFFFFFFFFFFFFFFFFFFFFFFFFFFFFFFFFFFFFFFFFFFFFFFFFFFFFFFFFFFFFFFFFFFFFFFFFFFFFFFFFFFFFFFFFFFFFFFFFFFFFFFFFFFFFFFFFFFFFFFFF:FFFFFFFFFFFFFFFFFFFFFFFFFFFFFFFFFF:FFFFFF
@A00920:152:HGHKKDRXX:2:2107:30454:28307 2:N:0:AGGAGTGG+TGCTAAGT
GGACTACAGGGGTATCTAATCCTGTTTGCTCCCCACGCTTTCGTGCATGAGCGTCAGTGCAGGCCCAGGGGATTGCCTTCGCCATCGGTGTTCCTCCGCATATCTACGCATTTCACTGCTACACGCGGAATTCCATCCCCCTCTGCCGCACTCCAGCGATGCAGTCACAAATGCAGTTCCCAGGTTGAGCCCGGGGATTTCACATCTGTCTTACATCACCGCCTGCGCACGCTTTACGCCCAGTAATTCC
+
FFFFFFFF:FFFFFFFFFFFFFFFFFFFFFFFFFFFFFFFFFFFFFFFFFFFFFFFFFFF:FFFFFFFFFFFFFFFFFFFFFFFFFFFFFFFFFFFFFFFFFFFFFFFFFFFF:FFFFFF:FFFFFFF::FFFFFFFFF:FFFFFFFFFFFFFFFFFFFFFFFFFFFFF,FFFFFFFFF:FFFF,FFFFF,:FFFFF,F:F:FF,FFF:FFFF::FFFFFFFFFF,FFF:FF,FFFFFFF:FFFF,F,FF
@A00920:152:HGHKKDRXX:2:2107:11984:28604 2:N:0:AGGAGTGG+TGCTAAGT
GGACTACTCGGGTTTCTAATCCTGTTTGCTACCCACGCTTTCGCGCCTCAGCGTCAGGAAACGCCCAGTCTGCTGCCTTCGCCATGGGTGTTCCTCCTGATATCAACACATTTCACCGTTACACCAGGAATTCCACAGACCTCTGCGTCCCTCCAGCCTGCCAGTATGCAGAGCAATTTCCGAGTTGAGCCCGGAGCTTTCACTCTACACTTAACAGACCGCCTACGCGCGCTTTACGCCCAGTAAATCC
+
FFFFFFFFFFFFFFFFFFFFFFFFFFFFFFFFFFFFFFFFFFFFFFFFFFFFFFFFFFFFFFFFFF,FFFFFFFFFFFFFFFF,FFFFFFFFFF:FFFF,FFFFF,FFFFFFFFFFFFFF:F,FFFFFFFF:FFFFFFFFFFFFFFFFFFFFFF,FFFFFF:FF:::FFFFFFFFF::FFFFFF,:F:FFFFFFFFF,FFF:FFFFFF,FF:,FFFFFFFFFF,,,FFFFFFFFF::::FF,F,F:F:FF
@A00920:152:HGHKKDRXX:2:2107:14425:28604 2:N:0:AGGAGTGG+TGCTAAGT
GGACTACCGGGGTCTCTAATCCTGTTCGCTCCCCACGCTTTCGCTCCTCAGCGTCAGTATCGGCCCAGAGACCTGCCGTCGCCATCGGTGTTCCTCCTGATATCTGCGCATTTCACCGCTACACCAGGAATTCCAGTCTCCCCTACCGACCTCTAGCCTGCCCGTAGCGGCTGCAGGCCCGCGGTTGAGCCGCGGGTTTTCACAGTCGACGCGACAAGCCGCCTACGAGCTCTTTACGCCCAATAAATCC
+
FFFFF:FFFFFFF,FF:FFF:FFFFFFFFFFFF:FFFF,FFFFFFFF,FFFFFFFFFFFFFF,FFF,FFFFFFFF:F,FFFFF,FFFFFFFFFF:F,FFFFFFFFFFFFFFFFFFFFF:FFFFFFF:F:FFFFF:F:FFFFFF:F:F:F,:FFFF,FFFFFFFFFF,F:FFFF,,FFF:FFFF:,FFFFFFFFFFFF,FF:FFFFF::FF:FFF:FFFFFFFFF,::FFFFFF:FFF,FFFF,:FFFFF:
@A00920:152:HGHKKDRXX:2:2107:30499:29042 2:N:0:AGGAGTGG+TGCTAAGT
GGACTACTGGGGTTTCTAATCCTGTTTGCTCCCCACGCTGTCGCGCCTCAGCGTCAGCAACAGCCCAGCAGGCCGCCTTCGCCACTGATGTTCTTCCCGATCTCTACGCATTCCACCGCTACACCGGGAATTCCACCTGCCTCTACTGTGCTCGAGCCTGACAGTTTAGAAGGCAGCCCTGCGGTTAAGCCGCAGGATTTCACCCCCTACTTATCAGGCCGCCTACGCGCCCTTTACGCCCAGTAAATCC
+
FFFFFFFFFFFFFFFFFFFFFFFFFFFFFFFFFFFFF:FFFFFFF:FFFFFFFFFFFFFFFFFFFFFFFFFFFFFFFFFFFFFFFFFFFFFFFFFFFFFFFFFFFFFFFFF:FFFFFFFFFFFFFFFF:FFFFFFFFFFFFFFFFFFFFFFFFFFFFFFFFFFF,FFFF:FFFFFFFFF:FFFFFFFFFF:FF:FFFFFFFFFFFFFF:,FF:FFFFFFFFFFFFFF::,::FF:FFFFFFFF,FF,FFF
@A00920:152:HGHKKDRXX:2:2107:21404:29105 2:N:0:AGGAGTGG+TGCTAAGT
GGACTACTGGGGTTTCTAATCCTGTTTGCTCCCCACGCTTTCGTGCATGAGCGTCAGTGCAGGCCCAGGGGATTGCCTTCGCCATCGGTGTTCCTCCGCATATCTACGCATTTCACTGCTACACGCGGAATTCCATCCCCCTCTGCCGCACTCTAGCTATGCAGTCACTAATGCAGTTCCCAGGTTGAGCCCGGGGATTTCACATCTGTCTTGCATAACCGCCTGCGCACGCTTTACGCCCAGTAATTCC
+
FFFFFFFFFFFFFFFFFFFFFFFFFFFFFFFFFFFFFFFFFFFFFFFFFFFF:FFFFFFFFFFFFFFFFFFFFFFFFFFFFFF:FFFFFFFFF:FF:FFFFFFFFFF::FFFFFFFFFFFFF:FFFFFFFFFFFFFFFFFFFFFFFFF:FFFFFFFFFF:FFFFFFFFF:FFFFFFF:FFFFFFFFFFFF,FFFFF:FF:FFF,F:FFFFFFF,FF:FFFFFF,F:FFFFFFFFFFFFFFFFFFFFFFFF
@A00920:152:HGHKKDRXX:2:2107:30246:29857 2:N:0:AGGAGTGG+TGCTAAGT
GGACTACTGGGGTTTCTAATCCTGTTTGCTCCCCATGCTTTCGCGCCTCAGCGTCAGTTATAGCCCAGTAAACCGTCTTCACCACAGGTGTTCTTCCACATATCTACGCATTTAACCGCTACACGTGGAATTCCGTTTACCCTAACTACACTCTAGCTAGACAGTTTCAAATGCAGCTCCGGGGTTGAGCCCCGGAATTTCACATCTGACTTTTCTAACCGCCTACGCGCCCTTTACGCCCAGTAATTAC
+
FFFFFF:FFFFFFFFFFFFFFF:FFFFFFFFFFFFFFFFF:FFFFFF:::,FFF:F:,F:FFFF:F:,FFF:,FFFF,F,F:F:FF,FF:FF,:,,FF:,::F:,F,,F:FFF,F,FF:,:FFFFF:F,FFF,F,F::FFFFF,FFF,F:F,F,:,FF,:FFF,:F,FF:,F,,FFFF,FF,:F,FFF,FFFFFF:,,FF,FF:,,F:,:F:,F::F,F::FFFF,,,,FFF,FF:FFFFF::,:FFFFF
@A00920:152:HGHKKDRXX:2:2107:7717:30013 2:N:0:AGGAGTGG+TGCTAAGT
GGACTACTCGGGTTTCTAATCCTGTTTGCTCCCCACGCTTTCGTGCATGAGCGTCAGTATTGGCCCAGGGGGCTGCCTTCGCCATCGGTGTTCCTCCACATCTCTACGCATTTCACTGCTACACGTGGAATTCCACCCCCCTCTGCCATACTCTAGCCTTGCAGTCACAAATGCAGTTCCCAGGTTGAGCCCGGGGATTTCACATCTGTCTTACACAACCGCCTGCGCACGCTTTACGCCCAGTAATTCC
+
,FFF:F:FFFFF,FFFFFFFFFFF,FFFF::FF:FFFFF,:FFF:FF,FFFF:FFFFFFFF,F,FFFFFFFFFF:FF,FF:FFF::FFFFF:FF,F:FFF,FFF,:FFFF:F:FF:FFFFFFFFF::FFFF,FFFFFFFFFFFFFF:,FFFF,FFFFFFFF:FFFFFFFF:FF,FF,FF:FFFF:FFFFFF::FFFF,FFFFFF:F,F:,FFFFF,F:FFFFF:F,FF,F:FFFF,FF:FFFF,FF,FFF
@A00920:152:HGHKKDRXX:2:2107:4670:31125 2:N:0:AGGAGTGG+TGCTAAGT
GGACTACTGGGGTTTCTAATCCCGTTCGCTCCCCACGCCTTCGCGCCTCAGCGTCAGGTCAGGTCCAGCCAGCCGCCTTCGCCACTGGTGTTCCTCCTGATATCTGCGCATTTCACCGCTACACCAGGAATTCCAGTCTCCCCTACCGAACTCAAGCCTGCCCGTATCCACCGCACGTCCACAGTTAAGCTGTGAATTTTCACGGCAGACGCAACAAGCCGCCTACGAGCTCTTTACGCCCAATAATTCC
+
FFFFFFFFFFFFFFFFFFF:FFFFFFFFFFF:FFFFFFFFFFFFFFFFFFFFFFFFFFFFFFFFFFFFFF:FFFFFFFFFFFFFFFFF:FFFFFFFFFFFFFFFFFFFFFFFFFFFFFFFFFFFFFFFFFFFFFFFFFFFFFFF:FFFFFFFFFF:,FFFFFFFFFFFF:FFFFF:FFFFFFFFFF,FF:FFFFFFFFFFFFFFFFFF:F::FFFF:F:FF:F,FFFFFFFFFFF:FFFFFFFFFFFF:F
@A00920:152:HGHKKDRXX:2:2107:29387:31407 2:N:0:AGGAGTGG+TGCTAAGT
GGACTACCAGGGTTTCTAATCCCGTTCGCTACCCTGGCTTTCGCGGCTCAGCGTCAGGTGCAGCCCAGGGCGCCGCCTTCGCCTCTGGTGTTCCTCCGGATCTCTACGCATTTCACCACTCCACCCGGAATTCCACGCCCCTCTGCTGCCCTCTAGCTGCCCAGTTTCGAACGGCCTCTCCCGGTTGAGCCGGGAGCTTTCACGTCCGACTTGAACAGCCGCCTGCCCGCGCTTTACGCCCAGTAAATCC
+
FFFFFFFFFFFFFFFFFFFFFFFFFFFFFFFFFFF:FFFFFFFFFFFFFFFFFFFFF:F:FFF:FFFFFFFFFFFFFFFFFFFFFFFFFFFFF:FFFFFFFFFFFFF:FFFFFFFFFFFFFFFFFFFFF:FFFFFF:FFFFFFFFFF:FFFFF:FFFF:FFFFFF:FF:F,FF:FFFF:F:FFFF:FFFFFF:FFFFFFFFFFFFFFFFFFFFFFFFFFFFFFFFFFFFFFFFFF,FFFFF,FFFF:F:F
@A00920:152:HGHKKDRXX:2:2107:31837:31454 2:N:0:AGGAGTGG+TGCTAAGT
GGACTACTCGGGTTTCTAATCCCGTTTGCTCCCCTGGCTTTCGCGCCTCAGCGTCAATACCGGTCCAGGATGCCGCCTTCGCCACCGATGTTCCTCCAGATATCTACGCATTTCACCGCTACACCTGGAATTCCACATCCCTCTCCCGGATTCTAGCCTCCCAGTCTCGGACGCAGTTCCTGGGTTGAGCCCAGGGATTTCACGTTCGACTTAGAAGGCCGCCTACGCGCCCTTTACGCCCAGTAATTCC
+
FFFFFFFFFFFFFF:FFFFFFFFFFFFFFFFFFFFFFFFFFFFFFFFFFFFFFFFFFFFFFFFFFFFFFFFFFFFFFFFFFFFFFFFFFFFFFFFFFFFFFFFFFFFFFFFFFFFFFFFFFFFFFFFF:F:FFFFFFFFFFFFFFFFFFFFFFFFFFFFFFFFFFFFFFF:FFFFFFF:F:FFFFFFFFFF,,FFFFFFFF:FFFFFFFFFF:F:FFFF:FFFFFFFFFFFFFFFFFFFFF,FFFFFFFF
@A00920:152:HGHKKDRXX:2:2107:7184:31876 2:N:0:AGGAGTGG+TGCTAAGT
GGACTACTAGGGTTTCTAATCCCGTTCGCTCCCCTAGCTTTCGCGGCTCAGCGTCAGGTGCAGCCCAGGGCGCCGCCTTCGCCTCTGGTGTTCCTCCGGATCTCTACGCATTTCACCACTCCACCCGGAATTCCACGCCCCTCTACTGCCCTCTAGCGGCCCAGTTTCGAACGACCTCTCCCAGTTGAGCCAGGAGCTTTCACCCCGGACTAACCAGTCCGCCTGCGCGCGCTTTACGCCCAGTAAATCC
+
FFFFFFFFFFFFF,FFFFFFFFFFFFFFFFFFFFFFFFFFFFFFFFFF:FF:FFF:FF:FFFF,FFFFFFFFFFFF:FFFFFFF:FFFFFFFF,F,FFFFFFF:FFFFFFFFF,FFFFFFFFFFFFF,FF:FFFFF:FFFFFFFFF,F:FFFFFFF,::F,FFFF:FF,,:FFFFFFF:,FFFFFFFFFFF:,,:FFFFFFFFFF,FFFFF,F:FFFFFFFFFFFFFF,FFFFFFFFFFFFF,:FFFFFF
@A00920:152:HGHKKDRXX:2:2107:21784:32049 2:N:0:AGGAGTGG+TGCTAAGT
GGACTACTAGGGTTTCTAATCCTGTTTGCTCCCCACGCTTTCGCGTCTCAGCGTCAGTTACTGTCCAGGAAGCCGCCTTCGCCACCGGTGTTCCTCTCGATATCTACGAATTTCACCTCTACACCGAGAATTCCGCTTCCCTCTCCAGTACTCAAGCCAAGCAGTTTCGAGTGCACTTCCCAGGTTGAGCCCGGGGCTTTCACACCCGACTTGCCAAGCCGCCTACACGCGCTTTACGCCCAGTAATTCC
+
FFFFFFFFFFFFFFFFFFFFFFFFFFFFFFFFFFFFFFFFFFFFFFFFFFFFFFFFFFFFFFFFFFFFFFFFFFFFFFFFFFFFFFFFFFFFFFFFFFFFF:FFFFFFFFFFFFFFFFFFFFFFFFFFFFFFFFFFFFFFFFFFFFFFFFFFFFFFFF:FFFFFFFFFFFFFFFFFFFFFFFF:FFFFFFFFFFFFFFFFFFFFF,FFFFFFFFFF,FFFFFFF,FFFFFFFFFF:FFFFFFF:,FFFF:
@A00920:152:HGHKKDRXX:2:2107:26024:32158 2:N:0:AGGAGTGG+TGCTAAGT
GGACTACTCGGGTATCTAATCCTGTTTGCTCCCCACGCTTTCGTGCATGAGCGTCAGTGTTAGCCCAGGGGGCTGCCTTCGCCATCGGTATTCCTCCACATCTCTACGCATTTCACTGCTACACGTGGAATTCTACCCCCCTCTTCTACACTCTAGCCCGACAGTTTCCAACGCAGTTCCCAGGTTGAGCCCGGGGATTTCACATCAGACTTGTCGAACCGCCTGCGCACGCTTTACGCCCAGTAATTCC
+
FFFFFFFFFFFFFFFFFFFFFFFFF:FFFFFFFFFFFFFFFFFFFFFFFFFFFFFFFFFF:FFFFFFFFF:FFFFF:FFFFFFFFFFFFFFFFFFFFFFFFFFFFFFFF,FFFFFFF:FF:F,FFFFFFF,FFFFFFFFFF:FFFFFFFFFFFFFFFFFFFFFFF,F:F:FFFFFFF:F:FFFFF,F,FFFFFFFFF,FFF:FFFFFFFFFFFFFFFFFFFFFFFFFFFFFFFFFFFFFFFFFFF:FFFF
@A00920:152:HGHKKDRXX:2:2107:7581:32377 2:N:0:AGGAGTGG+TGCTAAGT
GGACTACTGGGGTTTCTAATCCTGTTTGCTCCCCACGCTTTCGCGCCTCAGCGTCAGTTACAGTCCAGAAAGCCGCCTTCGCCACTGGTGTTCCTCCACATCTCTACGCATTTCACCGCTACACGTGGAATTCCGCTTTCCTCTCCTGCACTCAAGTCTGCCAGTTTCCAGGTGCGAACCGGGGTTGAGCCCCGGGATTATACACAAGACTTAACAGACCGCCTGCGCTCGCTTTACGCCCAATAATTCC
+
:FFF:FFFFFFF:F:FF,FFFF::FF:FFFFFFFFFFF,F:FFFFFFFFF,FFFFFFFFF:FFFFFFFFFFFFFFFFFFFF:FFFF:FFFF,FFFF:FFF:FFFFFF:FFFFFFF,FFF:FFFFFFFFFF:F:F:,FFFF,FFFFF,FFFFFFFFFFFF,:FFFF,FF::F:F:FFFFFF:FFFF:F::,FFF:FFFFF:F:,FFFFFFFFFFFFFFFFFFF,FFF,F,FF:F:FFFFFFFFFF:FFFF,
@A00920:152:HGHKKDRXX:2:2107:18973:32659 2:N:0:AGGAGTGG+TGCTAAGT
GGACTACTCGGGTTTCTAATCCTGTTTGCTCCCCACGCTGTCGCACATGAGTGTCAGTATTGGGCCAGAAAGCCGCCTTCGCCACTGGTGTTCCTCCCGATATCTACGCATTTCACCGCTACACCGGGAATTCCACTTTCCTCTCCCATACTCTAGCTATGCAGTATCGAATGCAGTTCCCAGGTTGAGCCCAGGGCTTTCACATCCGACTTACACAGCCACCTGCGTGCGCTTTACGCCCAGTAATTCC
+
FFFFFFFFFFFF:FFFFFFFFFFFFFFFFFFFFFFFFF,FFFF:FFFFFFFFFFFFFFFFFFFFFFFFFFFFFFFFFFFFFFFFFFFFFFFFFFFFFFF:FFFFFFFFFFFFFFFFFFFF,FFFFFFFFF:FFFFFF,FFFFFFFFFFFFFFFFFFFFFFFFFFFFFFFF:FFFFFFFFFFFFF,FFFFFFFFFFFFFFFFFFFFFFFFFFFFFFFFF,F:FFFFFFFFFFF:FF:FFFFFFFFF:FFFF
@A00920:152:HGHKKDRXX:2:2107:26955:32769 2:N:0:AGGAGTGG+TGCTAAGT
GGACTACTGGGGTTTCTAATCCCGTTCGCTCCCCACGCCTTCGCGCCTCAGCGTCAGTACAGGTCCAGACGGCCGCCTTCGCCACTGGTGTTCCTCCCGATATCTACGCATTTCACCACTACACCGGGAATTCCACCGACCTCTCCCTGCCTCCAGTTCCGCCGTTTCGAATGACCCTCCCCCGTTGAGCTGGGGGCTTTCACACCCGACGTACGAAACCGCCTGCGCGCGCTTTACGCCCAGTAACTCC
+
FF::FFFFFF,:F,FFFFFFFFFFFFFF:FFFFFFF:FFFFFFFFFFFF:FFF:F:::FFFFF:F,FF,FFFFF,F:FFFFFFF:FFFFFF:,FFF,FFF:FFF:FFFF:F:F:::FFFFFF:FFFFFFFFFFFFFFFFFFFFFFFFFFFFFFFF:,FFF:FFF,,FF,FFFFF:FFFFFFFF:,::,FF,F:FFFF,FFFFFFFF:FFFFFFFFFFFFFF,FF,F,FFFFFFFFFFFFFF,FFFFFFFF
@A00920:152:HGHKKDRXX:2:2107:23945:32816 2:N:0:AGGAGTGG+TGCTAAGT
GGACTACTGGGGTTTCTAATCCCGTTCGCTCCCCTAGCTTTCGCGCCTCAGCGTCAAGAATGGGCCAGGTAGTCGCCTTCGCCACTGGTGTTCCTCCCGATATCTACGCATTTCACCACTACACCGGGAATTCCACTACCCTCTCCCACCTTCAAGCCGATCAGTTTCCGATGCAGTTTCCCAGTTGAGCCGGGAGATTTCACATCGGACTTGACCAGCCGCCTGCGCGCTCTTTACGCCCAGTAAATCC
+
FFFFFFFFFFF:FFFFFFFFFFFF:FFFFFF:FFFFFFFFFFF::FFFFFFFFFFFFFFFFFFFFFFFFFFFFFFFFF:FFFFFFFFFFFFFFFFFFFFFFF:FFFFFF:FFFFFFFFFFFFFFFFFFFF:FFFFFFFFFFFFFFFFFFFFFFFFFFFFFFFFFFFFFFFFFFFFFFF:FFFFFFFF:FFFFFFFFFFFFFFFFFFFFFFF:FFFFFF:FFFFFFFFFFFFFFFFFFFFFF:F:FFFFF,
@A00920:152:HGHKKDRXX:2:2107:15438:33082 2:N:0:AGGAGTGG+TGCTAAGT
GGACTACCGGGGTTTCTAATCCGGTTCGCTCCCCACGCTTTCGTGCCTCAGTGTCAGAAATGGTCCAGTAGCCTGCCTACGCCATTGGTGTTCCTTCTAATATCTACGGATTTCACTCCTACACTAGTAATTCCAGCGACCTCTCTCGTTCTCTAGCTTTGCAGTTTTGATAATGGATATGAGGTTGAGCCTCACGCTTTCACTACCAACTTACAATGCCACCTACGCAACTCTTTACGCCCCGTAATTC
+
FF:FFFFFFFFFFFFFFFF:FFFFFFFFFFFFFFFFFF:FFFFFFFFFFFFFFFFFFFFFFFFFFFFFFFFFFFFFFFFFFFF,FFFFFFFFFFFFFFFFFFFFFFFFFFFFFFFFFFFFFFFFFF:FFFFFFFFFFFF,FFFFFFFFFFFFFF,F:FFFF:FFFFFFFFFFFFFFFFFF:FF,FFFFFFFFFFFFFF:FFFFFFFFFFFFFFFF,FFF:F:F,FFFFFFFFFF:FFFFF,F:FF,,:FF
@A00920:152:HGHKKDRXX:2:2107:13096:33317 2:N:0:AGGAGTGG+TGCTAAGT
GGACTACAGGGGTTTCTAATCCTGTTCGCTCCCCACGCTTTCGCTCCTCAGCGTCAGTATCGGCCCAGAGACCCGCCTTCGCCACCGGTGTTCCTCCTGATATCTGCGCATTTCACTGCTACACCAGGAATTCCAGTCTCCCCTGCCGAACTCCAGTGATGCCCGTATCGACCGCACGCCCACAGTTAAGCTGTAGGTTTTCACGGCCGACGCGACACACCGCCTACGAGCTCTTTACGCCCAATAATTC
+
F:FFFFF:FFFFFF:FFFFFFFFFFFFFFF::FFFF:FFF,FFFFF:FFFFFFFF:FFFF:F:FFF:FFFFFFFFFFFFFFFF,FFFFFFFFFF:FFFFFF:FFFF:F:FF:FFFF:FFFFFFFFFFF:FFFFFFFFFFFF:FFFFFFFFFFF:FFFFFF,F:FFF:F:FFF:F:FFF:FFFFFFFFF:FFF:FFFFFFFFF:FFF:FF:FFF:FFFFFFFF:F:FFF:F:F:FFFFFF,FF:FFFFF,F
@A00920:152:HGHKKDRXX:2:2107:2998:34585 2:N:0:AGGAGTGG+TGCTAAGT
GGACTACTAGGGTTTCTAATCCTGTTTGCTCCCCACGCTTTCGCGCCTCAGCGTCAGATGAGGTCCAGCGAGCCGCCTTCGCCTCTGGTGTTCTTCCGGATCTCTACGCATTCCACCGCTACACCCGGAATTCCGCTCGCCTCTACCTATCTCCAGCCCTCCAGTATCCCCTGGCCTCCTGCGGTTGAGCCGCAGGCTTTCACAGTGAGACTTAAAGAGCCGCCTACGTGCGCTTTACGCCCAATAATTC
+
FFFFFFFFFFFFFFFFFFFFFFFFFFFFFFFFFFFFFFFFFFFFFFFFFFFFFFFFFFFFFFFFFFFFFFFFFFFFFFFFFFFFFFFFFFFFFFFFFFFF:FFFFFFFFFFFFFFFFFFFFF,FFFFFFFFFFFFFFFFFFFFFFFFF,FFFFF:FFFFFFFFFFFFFFFFFFFFFFFFFFFFFFFFFFFFFF:FFFFFFFFFFFFFFF:FFFFFFFFFF:FFFFFFF:FFFFF:FFFFFFF::FF,F:F
@A00920:152:HGHKKDRXX:2:2107:5936:35227 2:N:0:AGGAGTGG+TGCTAAGT
GGACTACAAGGGTTTCTAATCCAGTTTGCTCCCCTCGCTTTCGCGCCTCAGCGTCAGTATCAGTCCAGAATGCCGCCTTCGCCACCGGTGTTCCTCCAGATATCTACGCATTTCACCGCTACACCTGGAATTCCACATACCTCTCCCGAACTCAAGTCACCCAGTATCGGACGCAGTTCCCAAGTTAAGCTTGGGGATTTCACGTCCGACTTAGGCAACCGCCTACGCGCCCTTTACGCCCAGTAATTCC
+
FF:FFFF,:FFFFFFFFFFF:F,F:FF,F,,FFFF,,FFF,FF:,::FFF,FF:FF:F:FF,FFFFFF,,:,FF::FFF::FFFF,FFFFF:F,FF:F,:FFF:FFFF:FFFF:FFF,FFFFFF,:FFFFFFFFFFF,,FFFFFFF,F,F,FFFFF:FFFFFFFF:FF:FF,FFFFFFF,F:FFFFFFFFF,,,FF,FFFFFF:FF,FFFFFF,F:FFFFFFFFFFF,FF,FFFFFFFFFFFFFFFFFFF
@A00920:152:HGHKKDRXX:2:2107:29586:35321 2:N:0:AGGAGTGG+TGCTAAGT
GGACTACTCGGGTATCTAATCCTGTTCGCTCCCCACGCTTTCGCACCTCAGCGTCAGATCAGGTCCAGCCAGCCGCCTTCGCCTCCGGTGTTCTTCCGGATCTCTACGCATTCCACCGCTACACCCGGAATTCCGCTGGCCTCTACCTGTCTCCAGCCCCCCAGTATCCCCGGCTTGCTCGGGGTTGAGCCCCGGCCTTTCACCATGAGACTTAACGGGCCGCCTACGTGCGCTTTACGCCCCATAATTC
+
FFFFFFFFFFFFF:FFFFFFFF,FFFFFFFFFFFFFFFF:FFFF:FFFFFFFF:FFFFF:FFFFFFFFF:F::FFFF,FFFFFFFFFFFFFFFF:FF:F:FFFFFFFFFFFFFFFFFFFFFFFF:FFFFFFFFFFFFFFFFFFFFFFF:FFFF,FFFFFFFFFFFFFFFFFFFFFFFFFFFFFFFFFFFFFFFF:FFFFFFFFFFFFFFFFFFFFFFFFFFF:FFFFFF,FFF:F,FFFFFF,:FFFF:F
@A00920:152:HGHKKDRXX:2:2107:32063:35540 2:N:0:AGGAGTGG+TGCTAAGT
GGACTACTAGGGTTTCTAATCCGGTTTGCTCCCCACGCTTTCGCCCCTGAGCGTCAGGACTGGTCCAGGATGCCGCCTTCGCCTCTGGTGTTCCTCCGAATATCTACGCATTTCACCGCTACACTCGGAATTCCGCATCCCTCTCCCAGCCTCGAGCCATGCAGTTTTCCAGGACCCCTCCCGGTTGAGCCGGGAGATTTCACCCAGAACTTGCATGGCCGCCTGCGGGCTCTTTACGCCCAGTAAATCC
+
FFFFFFFF:FFFFFFFFFF:FF:FFFFFFF:FFF,FFF,FFFF:F,FF,FF,FFFFFFFF:FF,FFFF:FF:FFFFFFFFFFFFFFFFF,FFFFF:FF:FFFFFFFFFFFFFFFFF,FFFFFFF:F,FFFFFFF:FFF:FFFFFFFFFFFFFFFFFFFFF:FFFF,FF:,FFFFF:,F:F:F:FFF:FFF:::F:,FFFFFFFFF,FFFFF:FF,F:FFF,FFF,F,,,FFFFFFFF,F,FF,F:FFFFF
@A00920:152:HGHKKDRXX:2:2107:30734:35556 2:N:0:AGGAGTGG+TGCTAAGT
GGACTACAGGGGTATCTAATCCTGTTTGCTCCCCACGCTTTCGCGCCTCAGCGTCAGTTACAGGCCAAAGAGTCGCCTTCGCCACTGGTGTTCCTCCACATCTCTACGCATTTCACCGCTACACGTGGAATTCCACTCTTCTCTCCTGCACTCAAGTCCCCCAGTTTCCAATGACCCTCCACGGTTGAGCCGTGGGCTTTCACATCAGACTTAAAGGACCGCCTGCGCGCGCTTTACGCCCAATAATTCC
+
FFFFFFFFFFFFFFFFFFFFFFFFFFFFFFFFFFFFFFFFFFFFFFFFFFFFFFFFFFFFFFFFFFFFFFFFFFFFFFFFFFFFFFFFFFFFFFFFFFFFFFFFFFFFF,FFFFFFFFFF:FFFFFFFFF:FFFFFFFFFFFFFFFFFF:FFFFFFFFFFFFFFFFFFFFF:FFFFFFFF::FFFFFFFFFFFFFFF:FFFFFFFFFFFFFFFFFFFFF::FFFFFFFFFFF:,:FFFFF:FFFFFFFFF
@A00920:152:HGHKKDRXX:2:2107:7039:36323 2:N:0:AGGAGTGG+TGCTAAGT
GGACTACTCGGGTATCTAATCCTGTTTGCTCCCCACGCTTTCGAGCCTCAGCGTCAGTTATCGTCCAGTAAGCCGCCTTCGCCACTGGTGTTCCTCCTAATATCTACGCATTTCACCGCTACACTAGGAATTCCACTTACCCCTCCGACACTCTAGATGACCAGTTTCCAAAGCAGTCCCGGGGTTGGGCCCCGGGCTTTCACTCCAGACTTGCGTCGCCGTCTACGCTCCCTTTACACCCAGTAAATCC
+
FFFFFFFFFFFFFFFFFFFFFFFFFFFFFFFFFFFFFFFFFFFFFFFFFFFFFFFFFFFFFFFFFFFFFFFFFFFFFFFFFFFFFFFFFFFFFFFFFFFF:FFFFFFFFFF:FFFFFFFFFFFFFFFFF:FF:FFFFFFFFFFFFFFFFFF:FFFFFFFFFFFFFFFFFFFFFFFFFFFFFFFFFFFFFFFFFFFFFF,FFFF:FFFFF,FFFFFFFFFFFFF:F:FFFFFFFFFFFFF,FFFF,,FFFF
@A00920:152:HGHKKDRXX:2:2107:9435:36401 2:N:0:AGGAGTGG+TGCTAAGT
GGACTACTGGGGTTTCTAATCCTGTTTGCTCCCCACGCTTTCATGCCTCAGCGTCAGTTACGCTCCAGAAAGTCTCCTTCGCCACTGGTGTTCTTCCTAATCTCTACGCATTACACCGCTACACTAGGAATTCAACTTTCCTCTCCCGCACTCTAGATACCCAGTTTCAAATGAAGTACCCAAGTTAAGCCCGGGATTTTCACATCTCACTAAAATATCCTACTACTCATCATTAAAGACCAGTAAATCC
+
FFFF,F:F::FF::F,,F,,,F,,,,,FFFFF,FF::,FFF:FFFFF,,FF,,FFFF::F:F,FF,:FFF::FF,FFFFF:F::F,,F,F,::F,FF:FFF,FF::FFFFFF,,FF:FFFF,FF,F,,FF,,F,,F,,F:FFFFF,F:FFF:,FF:FFFF,,F,:FFFFFF:F,F,F:FFFFF,,:FFFF:,F,FFFF,FFFFF,:F:F,F::FF:F:F,:,F:F,F,F,FF,,:F:,,,F::,:FF,,,
@A00920:152:HGHKKDRXX:2:2108:19316:2096 2:N:0:AGGAGTGG+TGCTAAGT
GGACTACTCGGGTATCTAATCCTGTTTGCTCCCCACGCTTTCGCACCTCAGCGTCAATACTTGTCCAGCGAGTCGCCTTCGCCACTGGTGTTCTTCCGAATATCTACGAATTTCACCTCTACACTCGGAATTCCACTCGCCTCTCCAAGATTCTAGCATTGCAGTTTCAAGGGCAGTTCCGGAGTTGAGCTCCGGGATTTCACCCCTGACTTACGACGCCGCCTACGTGCGCTTTACGCCCACTATATCC
+
FFFFFF:FFFFF:::FFFFF:FFF,FFFFFFFFFF,FF:F,FFFFFFFFF:FF:FFFFFF,F,FFFFFFFFFFF,FFFFFFF,:FF:FFF,FFFF,FF:FFFFF:,FF:FF:F::F:F:FFFFFFF::F,FFFFFFFFFFFFFFFF::FFF,FFFF:F:,:::F:FFFFF,,:FF:F,FFFFFFF:F::F:F:FF,FF:,FFFFF::F:FFF,F:F:,FF,F:::F::F::F::F:,FFFFF:,FF:F:F
@A00920:152:HGHKKDRXX:2:2108:15989:4507 2:N:0:AGGAGTGG+TGCTAAGT
GGACTACCGGGGTATCTAATCCTGTTTGCTCCCCACGCTTTCGTGCCTCAGCGTCAGTATCGGGCCAGTGAGCCGCCTTCGCCACTGGTGTTCTTGCGAATATCTACGAATTTCACCTCTACACTCGCAGTTCCACTCACCTCTCCCGAACTCAAGATCTTCAGTATCAAAGGCAGTTCTGGAGTTGAGCTCCAGGATTTCACCCCTGACTTAAAGACACGCCTACGCACCCTTTACGCCCAGTGATTCC
+
FFFFFFFFFFFFFFFFFFFFFFFF,F:FFF:FFFF:FFFF:FFFFFFFFFFFFFFFFFFF,FFFFFFFFFFFF::FFFFFFFFFFF:FFFFFFFFFF,FFFF::FFFF:,FFFFFF:FFFFFFFFFFFFFF:FFFFF,FFFFFFFFFFFFFFFF,:FFFFFFFFFFFFF:FFFFF:FFFF,FFFFFFF:FFFFFFFFF::,F,FFFF,FFFFFF:F,F,F,FF,F,FF,F,F,F:FFFF:FF,FFF:F,F
@A00920:152:HGHKKDRXX:2:2108:4942:4726 2:N:0:AGGAGTGG+TGCTAAGT
GGACTACTAGGGTTTCTAATCCCGTTTGCTCCCCTAGCCTTCGCTCCTCAGCGTCAGTATCGGCCCAGAGACCCGCCTTCGCCACCGGTGTTCCTCCTGATATCTGCGCATTTCACCGCTACACCAGGAATTCCAGTCTCCCCTACCGAACTCAAGCCTGCCCGTATCCACCGCACGTCCACAGTTAAGCTGTGAATTTTCACGGCAGACGCAACAAGCCGCCTACGAGCTCTTTACGCCCAATAATTCC
+
FFFFFFFFFFFFFFFFFFFFFFFFFFFFFFFFFFFFFFFFFFFFFFFFFFFFFFFFFFFFFFFFFFFFFFFFFFFFFFFFFFFFFFFFFFFFFFFFFFFFFFFFFFFFFFFFFFFFFFFFFFFFFFFFFFFFFFFFFFFFFFFFFFFFFFFFFFFFFFFFFFFFF:FFFFFFFF:FFFFFFFFF:F,FFFFFFFFFFFFFFFFFFFFFFF::F,FF:FFFFFFFFFFFFFFFFFFFFFFFFFFFFFFFFF
@A00920:152:HGHKKDRXX:2:2108:19054:5431 2:N:0:AGGAGTGG+TGCTAAGT
GGACTACTGGGGTTTCTAATCCTGTTTGATCCCCACGCTTTCGTGCCTCAGCGTCAATGATCGTGTAGTAAGCTGCCTACGCAATTGGTGTTCTATGTCATATCTAAGCATTTCACCGCTACATGACATATTCCGCTTACCTCCACGATATTCAAGATTGATAGTATCCACGGCAGTTCCCAAGTTAAGCTTGGGGATTTCACCACGGACTTACCAACCCGCCTACGCACCCTTTAAACCCAGTGAATCC
+
FFFF:FFFFFFFFFFFFFFFFFFFFFFFFFFFFFFFFFFFFFFFFFFFFFFFFF,FFFFFFFFFFFFFFF:FFFFFFFFFFFF:FFFFFFFFFFFFFFF,F:FFF:FFFFFFFF:FFFFFF:FFFFFF:FFFFFFFFFFFF:F:FFFFFFFFFFFFFFFFFFFFFFF:FFFFFFFFFFFFFFFFFFF,FF:FFFFFFFFFFFFF,FFF,:FFFF:F:FFFF,FFFFFFFF:F,FF,::F:FF:FFFFF:F
@A00920:152:HGHKKDRXX:2:2108:13792:5588 2:N:0:AGGAGTGG+TGCTAAGT
GGACTACTGGGGTATCTAATCCTGTTTGCTCCCCACGCTTTCGTGCATGAGCGTCAGTGTTGGCCCAGAAGGCTGCCTTCGCCATCGGTGTTCCTCCACATCTCTACGCATGTCACCGCTACACGTGGAATTCCACCTTCCTCTGCCACACTCGAGCCACGTAGGTTCGAGCGCAATTCCCAAGTTAAGCCCGGGGCTTTCACCCTCGACTTGCGCGGCCACCTGCGCACACTTTTCGCCCCGGAATTCC
+
FFFFFFF,:FFF:F:FFF:FFFFF,FFFFFFFF:FFFFFFF:FFFFFFFF,FFFFF,,FFFFFFFF:FFFFF:FFF:FF:FFFFFF:FF:,FFF,F:FF,FF,:F,FFF:F,FF,FF,FF,,:FFFFF,F,FFF:FF,F,F,,F,,FFF,::FFFFFFFFFF,F,,,FFFFFF:,FF,,,FFF:FFF,,,F:FFFFF,,,F:F,FFFF,F,,:FFFFF:F,,F,FFF:FFFFFF:,FF,,,,::,,:::,
@A00920:152:HGHKKDRXX:2:2108:1967:5619 2:N:0:AGGAGTGG+TGCTAAGT
GGACTACAGGGGTTTCTAATCCTGTTCGCTACCCACGCTTTCGCTCCTCAGTGTCAGTACTGGCCCAGAGTGCCGCCTTCGCCACAGGTGTTCCTCCTAATATCTGCGCATTTCACCGCTACACTAGGAATTCCACACTCCCCTACCAGACTCAAGTCACCGCAGTAGCGGGTGGCGTCACTGGGTTCAGCCCAGAGTTTGCACACCCGACTGACCGAACCACCTCCGAGCTCTTTAAGCCACATAAATC
+
FFFFFFFFFFFFFFFFFFFFFFFFFF,FFFFFFFFFFFFFFFFF,FFFFFFFFFFFFFFFFFFFFFFFFF,FFFFFFF,FFFFFF,F:FFFFFFFFFFFF:FFFFFFFF:FFFFFFFFFFFFFFFFFFFFFFFF,F:,FFFFF,,F,:FFF,FF,F,F::,,:,FFF,:F:,:::FFFF,:FFF,FF,FFFFFFF,FFFF,F:,FF,:,:FFFFF,F:FFF,F,:,FFFFF,F,,,F,:FF,FFF,:F,F
@A00920:152:HGHKKDRXX:2:2108:15863:6355 2:N:0:AGGAGTGG+TGCTAAGT
GGACTACTCGGGTTTCTAATCCTGTTTGCTCCCCACGCTTTCGTGCATGAGCGTCAGTGCAGGCCCAGGGGATTGCCTTCGCCATCGGTGTTCCTCCGCATATCTACGCATTTCACTGCTACACGCGGAATTCCATCCCCCTCTGCCGCACTCTAGCCATGCAGTCACAAATGCAGTTCCCAGGTTGAGCCCGGGGATTTCACATCTGTCTTGCATAACCGCCTGCGCACGCTTTACGCCCAGTAATTCC
+
FFFFF:FFFFFFFFFFFFFFFFFFFF:FFFFFFF:FFFFFFFFFFFFFFFFFFFFFFFFF:FFFFFFFFFFFFFFFFFFFFFFFFFFFFFFFFFFFF:FFFFFFFFFFFFFFFFFFFFFFFFFFF:FFFFFFFF,F:FFFFFFFFFFF,FFFFFFFFFFFFFFFFFFFFFFFFFFFFFFFFFFFFFFFFF,F:FFF:FFFFFFFFF:FFFFFF,:FFFFFFFFF:,FFFFFFFFFFFFFFFFFFFF,FF:
@A00920:152:HGHKKDRXX:2:2108:3622:6605 2:N:0:AGGAGTGG+TGCTAAGT
GGACACTAGGGTTTCTAATCCTGTTTGCTCCCCACGCTATCGCGCCTGAGCGTCGGTATCGGGCCAGTGAGCCGCCTTCGCCACTGGTGTTCTTCCGAATATCTACGAATTTCACCTCTACACTCGGAATTCCACTCACCTCTCCCGAACCCTAGTCTACCAGTTTCAAAGGCAGTTCCCGAGTTGAGCTCGGGGCTTTCACCTCTTACTTGGCAAACCGCCTGCGCGCGCTTTACGCCCAGTAATTCCG
+
FFFFFFFFFFFFFFFFFFFFFFFFFFFFFFFFFFFFFFFFFFFFFFFFFFFFF:FFFFFFFFFFFFFFFFFFFFFFFFFFFFFFFFFFFFFFFFFFFFFFFFFFFFFF:FFFF:FFFFFFFFFFF:FFFFF,FFFF:FFF:FF:FFFFFFFFF:FFFF:FFFFFFF:FFFF:FFFFF,FFFFFFFFFFF:FF:FFFFFFFFFFFFF,,FFF,FFFFFF:FFFFFFFFFFFFFFFF,FFFF,FFFF:FFF:
@A00920:152:HGHKKDRXX:2:2108:20989:6809 2:N:0:AGGAGTGG+TGCTAAGT
GGACTACCGGGGTATCTAATCCCGTTCGCTACCCATGCTTTCGCGTCTGAGTGTCAGTTGGATGCCAGTAAATCGCCTTCGCCACTGGTGTTCTTCCGCATCTCTACGCATTTCACCACTACACGCGGAATTCCATTTACCTCTCATCCACTCTAGTTCAGCAGTTTTGGTCAACCTCTCCCAGTTTAGCCAGGAGCTTTCATAACCAACTTACTCAACCACCTGCACGCGCTTTACGCCCAGTAACTCC
+
FFFFFFFFFFFFFFFFFFFFFFFFFFFFFFFFFFFFFFFFFFFFFF,FF:FFFFFFFFFFFFFFFFFFF:FFF:FFFFFFFFFFFFFFFFFFFFFFFFFF,FFFFF:FFFFFFFFFFFF:FFFFF,:FF,:FFFFF,F:FFFF:::FF:FFFF:FFFFF:FFFFFF:FFFFFF::FFF:FFFFFFFFFFFFFFFFFFF,FFFFFFFFF::FFFF:FFFFFF:FFFFFFFFFF:F:FFFF,FFFF:,::FF
@A00920:152:HGHKKDRXX:2:2108:13485:6934 2:N:0:AGGAGTGG+TGCTAAGT
GGACTACTGGGGTTTCTAATCCCGTTCGCTCCCCATGCTTTCGCATCTCAGCGTCAGGTCAGGCCCAGCGTGTCGCCTTCGCCACTGGTGTTCCTCCGGATCTCTACGCATTTCACCACTACACCCGGAATTCCACACGCCTCTACCTACCTCTAGTCGCGCAGTTCGATTGCGTCCTCGCCCGGTTGAGCCGGGCGCTTTCACGCCTCACTTGCACGACCGCCTACACGCGCTTTACACCCAGTAAATC
+
FFFFFFFFFFFFFFFFFFFFFFFFF:FFFFFFFFFFFFFFFFFFFFFFFFFFFFFFFFFFFFFFFFFFFFFFFFFFFFFFFFFF:FFFFFFFFFFFFFFFFFFFFFFFFFFFFF:FFFF:FF:FFFFF,FFFFFFFFFFF:FFFFFFFFFFFF:FF,FFFFFFF,FFFFFFFFFFFF,FFFFFFFFFFF:FFFF:FFFFFFFFFFFFFFFFFFFFFFFFFFFFFFFFFFFFFFFFF:FFFFFFFFF,FFF
@A00920:152:HGHKKDRXX:2:2108:9335:6950 2:N:0:AGGAGTGG+TGCTAAGT
GGACTACCAGGGTTTCTAATCCTGTTTGCTCCCCACGCTTTCGTGCATGAGCGTCAGTGTTATCCCAGGGGGCTGCCTTCGCCATCGGTATTCCTCCACATATCTACGCATTTCACTGCTACACGTGGAATTCTACCCCCCTCTGACACACTCTAGCCGTGCAGTCACAAATGCAATTCCCAGGTTAAGCCCGGGGATTTCACATCTGTCTTGCACAACCGCCTGCGCACGCTTTAAACCCAGTGAATCC
+
:FFFFFFFFFFFFF::FFF:FFFFFFFFFFFF:FFFFFFFF:FF:FFF:FFFFFFFFFFFFFFFFFFFFF:FFF:FFFFFFFFFFFFF,F,FFFF:FFFFFFF:FFFFFFFFFFFFFFFFF:::FFFFFF:FF:FFFFFFFFFFFFFFF:::F:F,F:FF,FFFFFFFFFF:FFFFF:F,FFFFFFF:FFFFFFFFFFFFFFFFFFFFF,FF:FFFFF:FF:FFFFF,FFFFFFFFFFFFFFF,F:FFFF
@A00920:152:HGHKKDRXX:2:2108:16685:7059 2:N:0:AGGAGTGG+TGCTAAGT
GGACTACTGGGGTATCTAATCCTGTTTGATCCCCACACTTTCGTGCCTCAGCGTCAGTTAAAGCTTAGTTAGCTGCCTTCGCAATAGGTGTTCTTGACGATATCTAAGCATTTCACCGCTACACCGTCAATTCCGCCAACCTCAACTTTACTCAAGTCCTACAGTATCAATGCCACCCTCCCGGTTAAGCCGGGATATTTCAGCACTGACTTATAAGACCGCCTACGCACCCTTTAATCCCAATAAATCC
+
FFFFFFFFFFFFFF:FFFFFFFFFFFFFFFFFFFFFFFFFFFFFFFFFFFFFFFFFFFFFFFFFFFFFFFFFFFFFF:FFFFF:FFFFFFFFFFFFFF:FFFFFFFFFFFFFFFFFFFFFFFFFFFFF:FFFFFFFFFFFFFFFFFFFFFFFFFFFFFFFFFFFFFFFFFFFFFFF:F:FF:FFFF:FF:FFFFFFFFFFFFFFFFFFFFFFFFFFFFFFFFFFFFFFFFFFFFFFF,FF:FFFFFFFFF
@A00920:152:HGHKKDRXX:2:2108:2944:7153 2:N:0:AGGAGTGG+TGCTAAGT
GGACTACCGGGGTTTCTAATCCTGTTCGCTCCCCATGCTTTCGCTCCTCAGCGTCAGTTAATGCCCAGAGACCTGCCTTCGCCATCGGTGTTCCTCCTGATATCTGCGCATTTCACCGCTACACCAGGAATTCCAGTCTCCCCTACATCACTCTAGTCTGCCCGTACCCACCGCAGATCCGGAGTTGAGCCCCGGACTTTCACGGCAGACGCGACAAACCGCCTACGAGCTCTTTACGCCCAATAATTCC
+
FFFF:FFFFFFFFFFFFFFFFFFFFFFFFFFFFFFFFFFFFFFFFFFFFFFFFFFFFFFFFFFFFF,FFFFFFFFFF:FFFF:FFFFFFFFFFFFFFFFFFFFFFFFFFFFFFFFFFFFFFFFFF:FFFFFFFFFFFFFFFFFF:FFF:FFFFFFFFFFF:FFFFFFFFFF:FFFFFFFFFFFFFFFF:FFFFFFFFFF:FFFFFFFFFFFFF:FF:FFFFF:FFFFFFFFFFFFFFFFFFFFFF,FFFF
@A00920:152:HGHKKDRXX:2:2108:28393:7420 2:N:0:AGGAGTGG+TGCTAAGT
GGACTACTCGGGTTTCTAATCCTGTTTGCTCCCCACGCTGTCGCGCCTCAGTGTCGGCTATTGAGCTCTTGCGAGCTCACCGCACAGCAGACCGCCTTCGCCACCGGTTTTCTTCCGGATCTCTACGCATTCCAACGCTACACCCGGAATTCCATCTGCCTCTACGGTGCCCTAGCGACACAGTCGCCGCGGCCGATCCGGAGTTGAGCCCCGGACTTTCACCACAGCCTTATGCAGCCACCTACGCGCC
+
:F:FFFFF:FFFF,FFFFFFFFFFFFFFFFFFFFFFFFFFFFFFFFFFFFF:FFFFF,FFFF,FFFFF,F:F,FFF::FFFFF,FFFFFF:FF,FF,FF,:FFFF:::,:F,FFFF,,,F::FF:FFFFF::FF,F:FFFFFF:FFFFFF,:FF:FF:,:FFFF::F:,F:F,FFFFFFFFFFFFFF:FFF:FFFFF,,:FF::F:FFFF:FFF:F::FFFF:FFFFFF:F,FF:,FFF:FFFFFF:FFF
@A00920:152:HGHKKDRXX:2:2108:23014:7999 2:N:0:AGGAGTGG+TGCTAAGT
GGACTACTAGGGTATCTAATCCTGTTTGCTCCCCACGCTTTCGCGCCTCAGCGTCAATGCACTGCCAGATAGCCGCCTTCGCCTCAGGTGTTCTTCCCGATATCTACGTATTTCACTACTACACCGGGAATTCCGCCATCCTCTCAGGCATTCAAGAAACACAGTTTCGACTGCAATTCCCAGGTTAAGCCCAGGGCTTTCACAATCGACATACGTTTCCGCCTACGCGCCCTTTACGCCCAATAATTCC
+
FFFFFFFFFFFFFFF:FFFFFF:FFFFFFFFFFFFFFFFFFFFFFFFFFFFFFFFFFFFFFFFFFFFFFFFFF:FFFFFFFFFFFFFFFFFFFFFFFFFFFFFFFFFFFFFFFFFFFFFFFFFFF:FFFFFFFF:FFFFFFFFFFFFFFFFFFF:FFFFFFF::FFFFFFFFFFFFFFFFF:F:FFFFFFFFFFFF:FFFFFFFFF::FFFFFFFFFFFFFFFFFFFFFFFFFF:FFFFFFFFFFFFFFF
@A00920:152:HGHKKDRXX:2:2108:29948:8735 2:N:0:AGGAGTGG+TGCTAAGT
GGACTACTGGGGTTTCTAATCCTGTTTGCTCCCCACGCTTTCGCGCCTCAGCGTCAGAACCGGTCCAGGTGGCCGCCTTCGCCACTGGTGTTCCTCCCAATATCTACGCATTTCACCGCTACACTGGGAATTCCACCACCCTCTCCCGGCCTCAAGCCCAGCAGTTTCCGGGGCAGTTCCTCGGTTGAGCCGAGGGATTTCACCCACGACTTGCTGGGCCGCCTACGCGCCCTTTACGCCCAATAATTCC
+
FFFFFFFFFFFFFFFFFFFFFF:FFFFFFFFFFF:FFFFFFFFFFFFFFFFFFFFF:FFFFFFFFFFFFFFFFFFFFFFFFFFFFFFFFFFFFFFFFFFFFFFFFFFFFFFFFFFFFFFFFFFFFFFFFFFFFFFFFFFFFFFFFFFF,FFFF:FFFFFFFF:FFFFFFFFFFFF:FFFFFFFFFFFFFFFFFFFFFFFFFFFFFF,,FFFFFFF:FF:FFFFFFF,FFFFFFFFFFFFFFF::FF,FFF
@A00920:152:HGHKKDRXX:2:2108:2410:8891 2:N:0:AGGAGTGG+TGCTAAGT
GGACTACTCGGGTTTCTAATCCTGTTTGCTCCCCTAGCTTTCGCACCTCAGCGTCAGTTGTGGACCAGAGAGCCGCCTTCGCCACCGGTGTTCCTCCTGATATCTACGCATTTCACCGCTCCACCAGGAGTTCCGCTCTCCCCTACCACACTCGAGCATTGCAGTCTGCCAGGCAGTTCCACGGGTGAGCCGTGGGATTTCACCGGACACTTGCAATGCCGCCTACGTGCGCTTTAAGCCCAGTACTTCC
+
FFFFFFFFFFFFFFFFFFFFFFFFFFFFFFFFFFFFFF:FFFFFFFFFFF:FFFFF:FFFFFF:FFFFFF:FFFFFFF:FFFFFFFFFF:FFFFFFFF:FFFFFFFFFF:FFFFFFFFFFFFFFFFFFFF:FFFFF:FFFFFFFFFFFFFFFFFFFF:,FFFFFFFFFFF,FFFFFFFFFFFFFFFFFFFFFFFFFF,,FFFFFFFFFFFFFFFF,FFFFFFFFFFFFFFFF::FFFFFFFFFFF:::FF
@A00920:152:HGHKKDRXX:2:2108:11496:9001 2:N:0:AGGAGTGG+TGCTAAGT
GGACTACAGGGGTTTCTAATCCCATTTGCTCCCCTAGCTTTCGTTCCTCAGCGTCAGTTACAGCCCAGCAAGTCGCTTGCGCCACCGGTGTTCTTCCCAATATCTACGCATTTCACCGCTACACTGGGAATTCCACTTGCCTCTACTGCACTCAAGTCTGCCAGTATCCAATGCATTTCCGAGGTTGAGCCCCAGTCTTTAACATCAGACTTAACAAACCACCTACGAACTCTTTACGCCCAATAAATCC
+
FFFFFFFFFFFFFFFFFF:F,FFFFFFFFFFF:FFFF,FFF:FFFFFFFFFFFFFFFFFFFFFFFFFFF,FFFFF,FFFFFFFF:FFFFF:FFFFF:FFFFFFFFFFFFFFFFFF:F,FFFFFFFFFFFFFFFFFFFFFFFFFFFFFFFFFFF::FFFFFFFFFFFF:FFFFFFF:FFF:F,FFFFFFFFFFFFFFFFFFF:FFFFFFF,,FFF:FF:,FF:FFF:FFFFFF:F:F:F:FFFFF,,FFFF
@A00920:152:HGHKKDRXX:2:2108:7093:10520 2:N:0:AGGAGTGG+TGCTAAGT
GGACTACTAGGGTTTCTAATCCCGTTCGCTCCCCACGCTTTCGCATCTCAGCGTCAGATATGCCCCAGGGCGCCGGCTTCCCCACTGGTATTCCTCGGGATCTCTACACATTTCACCGCTACACCCCGAATTCTGCGCCCCTCTAGCACTCTCTAGCCGGACAGTTTTGATCGGCCTCGCCCAGTTTAGCCGGGCGCTTTCACAACCAACTAGTCCAACCGCCTACATGCGCTTTACGCCCAGTAACTCC
+
:FFF,FFFFFFFFF:FFFFFFFFFFFFFFFFFFFFFFFFFFFFFFFFFFFFFFFFFF:FFF:FFFFFFFFFFFFFFFFFFFFF:FFF:FFFFFF:FFFF,FF,FFFF:FFFFFFFFF,FFFFFFFFFFFFFFFFFFFFFFF,F::FFFFFF:FFF,F:F:FFFF:FFFFFFFFFF,,F,FFFF,F,::FFFFFFFFF:FFFFFFFFFFF,F,:FF,::FFF,FFF,FFFFFFFFFFFF:FFFFFFFF:FF
@A00920:152:HGHKKDRXX:2:2108:12698:10708 2:N:0:AGGAGTGG+TGCTAAGT
GGACTACTGGGGTTTCTAATCCCGTTTGCTCCCCACGCTTTCGTGCCTTAGTGTCAGGAACGAGCCAGTCGCCTGCCTACGCCATCGGTGTTCCTCCTAATATCTACGGATTTCACTCCTACACTAGGAATTCCAGCGACCTCTCTTCTCCTCTAGCTGAGCAGTTTCCATAATGTATATGGGGTTGAGCCCCACGCTTTCACTACAGACTTACTCTGCCACCTACGCAACTCTTTACGCCCAGTAATTC
+
FFFFFFFFFFFFFFFFFFFFFFFFFFFFFFFFFFFFFFF:FFFFFFFFFFFFFFFFFFFFFFFFFFFFFFFFFFFFFFFFFFFFFFFFFFFFFFFFFFFFFFFFFFFFFFFFFFFFFFFFFFFFFFFFFFFFFFFFFFFFFFFFFFFFFFFFFFFFFFFFFFFFFFFFFFFFFFFFFFFFFFFFFFFFFFFFFFFFFFFFFFFFFF:FFFFFFFFFFFFFFFFFFFFFFFFFFFFFFFFFFFFFFF,FFF
@A00920:152:HGHKKDRXX:2:2108:10149:10739 2:N:0:AGGAGTGG+TGCTAAGT
GGACTACTGGGGTATCTAATCCTGTTTGCTCCCCACGCTTTCGCGCCTCAGCGTCAGTATTGGCCCAGGAAGTCGCCTTCGCCACTGGTGTTCCTTCCGATATCTACGCATTTCACCGCTACACCGGAAATTCCACTTCCCTCTACCATACTCTAGTCAGGCAGTATCGAATGCAATTCCCAGGTTGAGCCCAGGGCTTTCACATCCGACTTACCAAACCGCCTACGCGCGCTTTACGCCCAGTAATTCC
+
FFFFFFFFFFFFFFFFFFFFFFFFFFFFFFFFFFFFFFFFFFFFFFFFFFF:FFFFFFFFFFFFFFFFFFFF:FFFFFFFFFFFFFFFFFFFFFFFFFF,FFFFFFFFFF:FFFFFFFFFFFFF:FFFFFFFFFFFFFFFFFFF:FFFFFFFFFFFFFFFFFFFFFFFFFFFFFF,FF,FFFFFFFFFF:FFFFFFFFFFFFFFFFFFFFFFFFFFFFFFFFFFFFF::FFFF,F:FFFFFFF:FFFF:F
@A00920:152:HGHKKDRXX:2:2108:26033:11287 2:N:0:AGGAGTGG+TGCTAAGT
GGACTACCAGGGTTTCTAATCCTGTTTGCTACCCACGCTTTCGCGTCTCAGTGTCAGTGATCGTCCAGTCGGCCGCCTTCGCCACAGGTGTTCCTCCCGATATCTACGAATTTCACCTCTACACCGGGAATTCCGCCGACCCCTCCGATACTCAAGCGAAACAGTATCGAATGCACTTCCTTGGTTAAGCCAAGGGATTTCACACCCGACTTATCTCGCCACCTACACGCGCTTTACGCCCAGTAATTCC
+
FFFFFFFFFFFFFFFFFFFFFFFFFFFFF:FFFFFFFFFFF:FFFFFFFFFFFFFFFFFFFFFFFFFFFFFFFFF,FFFFFFFFFFFF:FFFF::FFFFFF:FFF:FF,FFFFFFFFFFF:FFFFFFFFF:FFFFFFFFFFFF:FF:FFFFFFFF:FF:FFFFFF:FFFF:FFFFFFFFFFFFFFFF:,FFFF,:F,:FFFFFFF::F,F::FFFFF:FFFFFFF:FF:F,FFFFF:FFF,FF,FFFFF,
@A00920:152:HGHKKDRXX:2:2108:9127:12352 2:N:0:AGGAGTGG+TGCTAAGT
GGACTACCAGGGTTTCTAATCCCGTTTGCTCCCCTGGCTTTCGCGCATCAGCGTCAATATCGGTCCAGGATGCCGCCTTCGCCACCGGTGTTCCTCCAGATATCTACGCATTTCACCGCTACACCTGGAATTCCGCATCCCTCTCCCGAATTCAAGCCAACCAGTATCGGACGCAGTTCCTGGGTTGAGCCCAGGGATTTCACGTTCGACTTAGCAGGCCGCCTACGCGCCCTTTACGCCCAGTAATTCC
+
FF:FFFFFFFFF:FFF::FFFFFFFFFFFFFFFFFFFFF,FFFFFFFFFFFF:FF:FFFFFF:FFFFFF,FFFFFFF:FFF::FFFF:FF:FF:FFFFFFFFFF,FFFF,FF,FF,FFFFFF:FFF:FF:F:FF,FFFFFFFFFFFFFF:FFFFFFFF:FF:FFFFF:FFF:FFFFFFF,FFFFFFFFFFFF:FFFFF,FF:FFFFFFF,,F,F,FFFFFFFFFFF:FFFFFF,FFFFF,FFFFFFFFFF
@A00920:152:HGHKKDRXX:2:2108:28899:12430 2:N:0:AGGAGTGG+TGCTAAGT
GGACTACTGGGGTATCTAATCCTGTTTGATCCCCACACTTTCGTGCCTCAGCGTCAGTTAGAATCTAGTAAGCTGTCTACACTATCGGTGTTCTTGACGATATCTAAGCATTTCACCGCTACACCGTCAATTCCGCCTACCTCGAGTCCACTCAAGCCCATCAGTATCAATCCCACCCTCCCGGTTAAGCCGGGATATTTCAGAACTGACTTAATAGGCCGCCTACGCACCCTTTAAACCCAATAAATCC
+
FFFFFFFFFFFFFFFFFFFF,FFFFFFFFFFFFFFFFFFFFFFFF,FFFFFF:FFFFFFFFFFF:F,FFFFFFFFFFFFFFFF:F:F,FFFFFFFF:FFF,FFFFFFFFF,FFFFF,FF,FFFFFFFFFFF:,FFFFFFFFF:FF:FFFFFFFFFF:FFFFFFF:FFFFFFFFFFF:FFFFFFFFF:,:FFFFFFFFF:FFFFFFFFF:FFFFFFFFF,F,FFFFF,FFF:FF,F,,,FF,FFFFFFFFF
@A00920:152:HGHKKDRXX:2:2108:29975:12790 2:N:0:AGGAGTGG+TGCTAAGT
GGACTACAGGGGTATCTAATCCCGTTTGCTCCCCTGGCTTTCGCGCCTCAGCGTCAGTGTTAGACCAGCAACCCGTCTTCACCTCAGGTGTTCCTCTTGATATCTACGCATTTCACCGCTACACCAAGAATTCCGATTGCCCCTTCTACACTCTAGCACTGCAGTATCACTTGGCCGTTCTGAGTTAAGCTCAGAGATTTCACAAGTGACTTACCGCGCCGCCTACGCGCCCTTTACGCCCAGTAAATCC
+
FFFFFFFFFFFFFFFFFFFFFFFFFFFFFFFFFFFFFFFFFFFFFFFFFFFFFFFFFFFFFFFFFFFFFFFFFFFFFFFFFFFFFFFFFFF:FFFFFFFFFFFFFFFFFFFFFFFFFFFFFFFFFFFFF,FFFFFFFFFFFFFFFFFFFFFFFFFFFFFFFF:FFFFFFFFFFFFFFFFFFFFFFFFFFFFFFFFFFFFFFFF:FFFFFFFFFFFFF:FFFF,FFFFFFFFFFFFFFFFFF:F,FFFFFF
@A00920:152:HGHKKDRXX:2:2108:20989:13291 2:N:0:AGGAGTGG+TGCTAAGT
GGACTACCAGGGTATCTAATCCTGTTCGCTCCCCACGCTTTCGCTCCTCAGCGTCAGTATCGGTCCAGAGACCCGCCTTCGCCACCGGTGTTCCTCCTGATATCTGCGCATTTCACCGCTACACCAGGAATTCCAGTCTCCCCTACCGCACTCTAGCTAGCCCGTATCCACTGCAGGCTCGGGGTTGAGCCCCGAGTTTTCACAGCAGACGTGACAAGCCGCCTACGAGCTCTTTACGCCCAATAATTCC
+
FFFFFFFFFFFFFFFFFFFFFFFFFFFFFFFFFFFFFFFFF,FFFF,FFFF,FF:FFFFFFFFFFFFFFFFFFFFFFFF:F,FFFFFFFF,F:FF::FFFF,FFFF:F:FFFFF,:FF:,:F::FFFFF,F:,FFFFFF:FFF::F:FF,FF,F,FFFFFF:FFFFFFF:FFFF:FF:FFFFF:FFF,FFFF:FFFFFFF:FFFFFFF:FFFF:,FFF:FFF:FFFFFFFFFF,FFFF:::,FFF,F::F
@A00920:152:HGHKKDRXX:2:2108:31141:13463 2:N:0:AGGAGTGG+TGCTAAGT
GGACTACAAGGGTTTCTAATCCTGTTTGCTCCCCACGCTGTCGCGCCTGAGCGTCGGTAACGGGCCAGTGAGCCGCCTTCGCCACTGGTGTTCTTCCGAATATCTACGAATTTCACCTCTACACTCGGAATTCCACTCACCTCTCCCGTACCCAAGTCCTCTAGTTTCAAGGGCAATTCCAGAGTTGAGCTCTGGGCTTTCACCCCTGACTTAAAGGACCGCCTGCGCGCGCTTTACGCCCAGTAATTCC
+
FFF:FFFFFFFFFFFFFF::FFFFFFFFFFFFFFFF:FFFFF,FFFFFFF:FFFFFFFFF,F:F:FFFFFF,FFF:FF:FFFFFFFFFFFFF:F:FFFFF::F:FF:FF,:FFF,FFFF:FFF,FFFFFFFFFF:FFFFF:FFFFFFFF::FFFF,FFFFFFF::FF:FFFFF:FFFFFFF:FF::FFF,FFF:,FFFFFFF,FFFFF:FFFFFFFFFFFFFFF:F,FF,FF:FFFFFF:FFFF,:FF,:
@A00920:152:HGHKKDRXX:2:2108:14705:13777 2:N:0:AGGAGTGG+TGCTAAGT
GGACTACTGGGGTATCTAATCCCGTTCGCTCCCCATGCTTTCGCCTCTCAGCGTCAGGCCAGGCCCAGCGTGTCGCCTTCGCCACTGGTGTTCCTCCGGATCTCTACGCATTTCACCACTACACCCGGAATTCCACACGCCTCTACCTGCCTCTAGCCCTGCAGTTCGCCCACGTCCTCGCCCGGTTGAGCCGGGCGCTTTCACGCACCACTTGCAGGACCGCCTACACGCGCTTTACACCCAGTAAATC
+
FFFFFFF,FFFFFFFFFFFFFFFFFF:FFFFFFFFFFFFFFFFFFFFFFFFFFFFFFFFFF:FFFFFF,FFFFFFFFFFFFFF:FFFFFFFFFFFFFFFFFFFFFFFF:FFFFFFFFFFFFFFFFFFFF,FFF:FF,FFFFFFFFFF:FFF,FFF,F:FFFFFFFFFFFFFFFFFFFFFFFFFFFFFFFFFFFFFFFF:FFFF:FFFF:FFFFF:,FFFFFFFFFFFFFFFFFFF,FFFF,F,FFFFFF:
@A00920:152:HGHKKDRXX:2:2108:9417:18333 2:N:0:AGGAGTGG+TGCTAAGT
GGACTACACGGGTATCTAATCCCGTTTGCTCCCCTGGCTTTCGCGCCTCAGCGTCAGTGTCAGCCCAGCAACCCGTCTTCACCTCAGGTGTTCCTCTCGATATCTACGCATTTCACCGCTACACCACGAATTCCAGCGACCTCTCCAGGACTCAAGAGCTGCAGTATCAAAGGCAGTTCCGCGGTTAAGCCGCGGGCTTTCACCCCTGACTTACAGCCCCGCCTACACACCCTTTACACCCAGTGATTCC
+
FF:FFFFFFFFFFFFFFFFFFFFFFFFFFFFFFFFFFFFFFFFFFFFFFFFFFFFFFFFFFFFFFFFFFF:FFFFFFFFFFFFFF:FFFFFFFFFFFFFF:FFFFFFFFFFFFFFFFFF,FFFFFFFFFFFFFFFFFFFFFFFFFFFFFFFFF:,FFFFFFFFFFFFFFF:FFFFFFFFFFFFFFFFFFFFFFFFFFF,FFFFFFFF:FFFFFFFFFFFFFFF,FFFFFFFFFFFFFFFFFFFF:F,FFF
@A00920:152:HGHKKDRXX:2:2108:29921:18521 2:N:0:AGGAGTGG+TGCTAAGT
GGACTACACGGGTTTCTAATCCCGTTTGCTCCCCACGCTTTCGCGCCTCAGCGTCAGGAGATGCCCAGAGACCCGCCTTCGCCACCGGTGTTCCTCCCGATCTCTACACATTTCACCGCTACACCTGGAATTCTGCATCCCTCTCCCGCATTCAAGCCCACCAGTATCAGACGCAGTTCCCAGGTTGAGCCGGGGGATTTCACGTCTGACTTAGCAGGCCGCCTACGCGCCCTTTACGCCCAGTAATTCC
+
FFFFFFFFFFFFFFFFFFFFFFFFFFFFFFFFFFFFFF:FFFFFFFFFFFFFFFFFFFFFFFFFFFFFFFFFFFFFFFFFFFFFFFFFFFFFFFFFFFFF,FFFFFFFFFFFFFFFFFFFFFFFFFFFFFFFFFFFFFFFFFFFFFFFFFFFFFFFFFFFFFFFF:FFFFFFFFFFFFFFFFFFFFFFFFFFFFFFFFFFFFFFFFFF,:FFFFFFFFFFFFFFFFFF:FFF,:FFFFFFFFFF:::F,F
@A00920:152:HGHKKDRXX:2:2108:5113:18834 2:N:0:AGGAGTGG+TGCTAAGT
GGACTACTAGGGTATCTAATCCCGTTCGCTCCCCATGCTTTCGCATCTCAGCGTCAGGTCAGGCCCAGCGTGTCGCCTTCGCCACTGGTGTTCCTCCGGATCTCTACGCATTTCACCACTACACCCGGAATTCCACACGCCTCTACCTACCTCTAGTCGCGCAGTTCGATTGCGTCCTCGCCCGGTTGAGCCGGGCGCTTTCACGCCTCACTTGCACGACCGCCTACACGCGCTTTACACCCAGTAAATC
+
FFFFFFFFFFFFFFFFFFFFFF:FFFFFFFFFFFFFFFFFFFFFFFFFFFFFFFFFFFFFFFFFFFFFFFFFFFFFFFFFFFFFFFFFFFFFFFFFFFF:FFFFFFFFFFF,:F,FFFFFFFFF:F:FFF:FF::FFFF:FFFFFFFF:F,:FFFFF:FFFFFFFFFFF:F,FFFFF,,FFFFFFF:FFFFFFFFFFFFFFFFFFFFFFFF:FFFFFFFFF,F,:FFFF:FF,F:FF:FFFFFFF:FFFF
@A00920:152:HGHKKDRXX:2:2108:11125:19132 2:N:0:AGGAGTGG+TGCTAAGT
GGACTACTGGGGTTTCTAATCCCGTTCGCTCCCCTAGCTTTCGCGCCTCAGCGTCAAGAATGGGCCAGGTAGCCGCCTTCGCCACTGGTGTTCCTCCCGATATCTACGCATTTCACCACTACACCGGGAATTCCGCTACCCTCTCCCACCTTCAAGCCGACCAGTTTCCGATGCATTTTCCCGGTTAAGCCGGAAGCTTTCACATCGGACTTGGCCAGCCGCCTGCGCGCTCTTTACGCCCAGTAAATCC
+
FFFFFFFFFFFFFFFFFFFFFFFFFFFFFFFFFFFFFFFFFFFFFF:FFFFFFFFFFFFFFF,FFFFFFFFFFFFFFFFFFFFFFFFFFFFFFFFFFFFFFFFFFFFFFFFFFFFFFFFFFFFF:FFFFFFFFFFFFFFFFFFFFFF:FFFFFFFFFFFFFFFFFFF:FFFFFFFFFFFF:F,FFFFFFFFFFFFFFFFFFFFFFFFFFFFFFFFFFFFFFFFFFFFFFFFFFFFFFFFFFFFFFF:FFF
@A00920:152:HGHKKDRXX:2:2108:16532:19695 2:N:0:AGGAGTGG+TGCTAAGT
GGACTACTCGGGTTTCTAATCCTGTTTGATCCCCACGCTTTCGTGCCTCAGAGTCAATATTCGTGTAGTGAGCTGCCTTCGCAATTGGTGTTCTATGTCATATCTAAGCATTTCACCGCTACATGACATATTCCGCTCACCTCCACGGTATTCAAGACTGATAGTATCAACGGCAGTTTCCGAGTTAAGCCCGGAGATTTCACCACTGACTTACCAGTCCTCCTACGCACCCTTTAAACCCAGTGAATCC
+
FFFFFFFFFFFFFFFFFFFFFFFFFFFFFFFFFFFFFFFFFFFFFFFFFFFFFFF:FFFFF:FFFFFFFFFFFFF,FFFFFFFFFFFFF:FFFFF:FFFFFFFFFFFFFFFFFFFFF,FFFFFFF:FFF:FFFFFFFFFFFFFFFF,FF,FFFF:FFFF:FFFFFFFFFFFFFFFFFFFFFFF,FFFFFFFFFFFFFFF:FFFFFFFFFFF:,:FFFFF,:F:F:,FFFFFFFFFFF:FFFFFFF:FFFF
@A00920:152:HGHKKDRXX:2:2108:22715:20071 2:N:0:AGGAGTGG+TGCTAAGT
GGACTACAAGGGTATCTAATCCTGTTTGCTCCCCACGCTTTCGTGCATGAGCGTCAGTACAGGCCCAGGGGACTGCCTTCGCCATCGGTGTTCCTCCGCATATCTACGCATTTCACTGCTACACGCGGAATTCCATCCCCCTCTGCCGTACTCTAGCCATGCAGTCACAAATGCAGTTCCCAGGTTGAGCCCGGGGATTTCACATCTGTCTTGCAAAGCCGCCTGCGCACGCTTTACGCCCAGTAATTCC
+
FFFFF:FFFFFFFFFFFFFFFFF:FFFFFFFFFFFFFFFF:FFFFFFFFFFFFFFFF:FFFFFFFFFFFFFFFFFFFFFFFFFFFFFFFFFFFFFFFFFFFFFFFFFFFFFFFFFFFFFFFFFFFFFFFFFFFFFFFFFFFFFFFFFFFFFFFFFFFFFFFFFFFFFFFFFFFFFFFFFFFFFFFFFFFFFFFFFFFFFFFFFF,FFFFFFFFFF:FFFFFFFFFFFFFFFFFFFFFFFFFFFFF,FFFF
@A00920:152:HGHKKDRXX:2:2108:26151:20071 2:N:0:AGGAGTGG+TGCTAAGT
GGACTACAAGGGTTTCTAATCCTGTTTGCTCCCCACGCTTTCGCGCCTCAGCGTCAGAACCGGACCAGTAAGCCGCCTTCGCCACTGGTGTTCTTGCGAATATCTACGAATTTCACCTCTACACTCGCAGTTCCACTTACCTCTTCCGGTCTCAAGCCATGCAGTATCGAAGGCAATTCTGTGGTTGAGCCACAGGCTTTCACCCCCGACTTACAAAGCCGCCTACGCGCCCTTTACGCCCAGTGATTCC
+
FFFFFFFFFFFFFFFFFFFFFFFFFFFFFFFFFFFFFFFFFFFFFFFFFFFFFFFFFFFFFFFFFFFFFF,FFFFFFFFFFFFFFFFFFFFFFFFFFFF:FFFFFFFFF,FFFF,FFFFFFFFFFFFFFFFFFFFFFFFFFF:FFFFFFFFFF:FFFFFFFFFFF,FFFF:F:F,FFFFFFFFFF:FFFFFFFFFFFFF:FFFFFFFF:FFFFFFFFFFFFFFFFFFFFFFFFFFFFFFFFFFFFFF:FF
@A00920:152:HGHKKDRXX:2:2108:24677:20369 2:N:0:AGGAGTGG+TGCTAAGT
GGACTACACGGGTATCTAATCCTGTTTGCTCCCCACGCTGTCGCGCCTCAGTGTCAGAACTGGTCTAGCTGGCCGCCTTCGCCACGAGTGTTCTCCCCCATCTCTACGCATTTCACCGCTACACAGGGAATTCCACCAGCCCCTCCCAGCCTCAAGTCCTGCAGTTTCTACCGACAAAATACGGTTGAGCCGTACGCTTTCACGGTAGACATACAGAACCACCTACGCGCCCTTTACGCCCAATGATTCC
+
FF::FFFFFFFFFFFFFFFFFFFFFFFFFFFFFFFFFFFFFFFFFFFFFFFFFFFFFFFFFFFFFFFFFFFFFFFFFFFFFFFFFFFFFFFFFFFFFFFFFFFFFFFFFFFFFFFFFFFFFFFFFFFFFFFFFFFFFFFFFFFFFFFFFFFFFFFFFFFFF:FFFFFFFFFFFFFFFFFFFFFFFFFFFFFFFFFFFFFFFFFFFF:FFFF,FFFFFFFFFFFFFF,FFFFFFFFFFFFFFFFFFFFFFF
@A00920:152:HGHKKDRXX:2:2108:25039:20462 2:N:0:AGGAGTGG+TGCTAAGT
GGACTACAGGGGTTTCTAATCCTGTTTGCTCCCCACGCTGTCGCGCCTCAGTGTCAGCAACAGCCCAGCAGGCCGCCTTCGCCACCGATGTTCTTCCCGATCTCTACGCATTCCACCGCTACACCGGGAATTCCACCTGCCTCTACTGTGCTCAAGCCAGGCAGTTTAGAAGGCAGTCTTGCGGTTGAGCCGCAAGATTTCACCCCCTACTTACCAAGCCACCTACGCGCCCTTTACGCCCAGTGATTCC
+
FFFFF:FFFFFFFFFFF,FFFFFFFFFFFFFFFFFFFFFFFFFFFFFFFFFFFFFFFFF,FFFFFFFFFFFFFFFFFFFFFFFFFFFFFFFFFFFFFFFFFFFFFFFFF,FFFFFFFFF:FFFFFFFFF,FFFFFFFFFFFFF:FFFFFFFFFF:FFFFFFFFFFFFFFFFFFFFFFFFFFFF:FFFFFFFFFF:FFF:FFFFFFFF,FFFF,FFFFFFFFFFFF:F:FFFFFFFFFFFFF:FFFFFFFF
@A00920:152:HGHKKDRXX:2:2108:5430:20823 2:N:0:AGGAGTGG+TGCTAAGT
GGACTACTCGGGTTTCTAATCCTGTTTGATACCCACACTTTCGAGCATCAGCGTCAGTTACAGTCCAGCAAGCTGCCTTCGCAATCGGAGTTCTTCGTGATATCTAAGCATTTCACCGCTACACCACGAATTCCGCCTGCCTCTACTGTACTCAAGACACCCAGTATCAACTGCAATTTTACGGTTGAGCCGCAAACTTTCACAACTGACTTAAGCGTCCGCCTACGCTCCCTTTAAACCCAATAAATCC
+
FF::F:F:FFFFFFFFFFFFFFFFFFFFFFFFFFFFFFFFFFFFFFFFFFFFFFFFFFFFFFFFFFFFFF:FFFFFFFFFFFFFFFFFFFFFFFFFF:FFFFFFFFFFFFFFFFFFFFFFFFFFFFFFFFFFFFFFFFFFFFFFFFF:F:FFFFFFFFFFFFFFFFFFFFF:FFFF:FFFF:FFF:FFFFFFFFFFFFFFFFFFF:F:FFFFFFF,F,FFFFFFF,FFFFFFFF:FFFFFFFF:FFFFFF
@A00920:152:HGHKKDRXX:2:2108:20211:21465 2:N:0:AGGAGTGG+TGCTAAGT
GGACTACACGGGTATCTAATCCTGTTCGCTCCCCACGCTTTCGCTCCTCAGTGTCAGTGCCAGCCCAGAGCGCCGCCTTCGCCGCTGGTGTTCCTCCTGATATCTGCGCATTTCACCGCTACACCAGGAATTCCACGCTCCCCTACTGGACTCTAGTCACGGCAGTATCGGGTGGCGTCTCCAGGTTGAGCCTGGAGGTTTCACACCCGACTTACCGAACCACCTACGAGCTCTTTACGCCCAATAAATC
+
FFFFFFFFFFFF:,FFF,FFFFFFFFFFFFFFFFFFFFFFFFFFFFFFFFFFFFFFFFFFFFFFFFFFFF:FFFFFFF:FFFFFFFFFFFF,FFFFFFFFF:FFFFFFFFF:FFFFFFFF:FFFF:FFFF,FFFFFFFFFFFFFFFFFFFFFFF,FFFFFFFFFFF:FFFFFFFFFFFFFFFFFFFFFFFFFFFF:FFF,FFFFFFFFFFFFF:FF:FFFFFFFFFFFFFFF::,FFFFFFFF:F:F,FF
@A00920:152:HGHKKDRXX:2:2108:31358:21605 2:N:0:AGGAGTGG+TGCTAAGT
GGACTACAAGGGTATCTAATCCTGTTTGCTCCCCACGCTGTCGCGCCTCAGTGTCAGCAACTGCCCAGCAGACCGCCTTCGCCACCGGTGTTCTTCCGGATCTCTACGCATTCCACCGCTACACCCGGAATTCCGTCTGCCTCTACAGTGCTCAAGCTCGGCAGTTCGCATGGCCGACCCGGGGTTGAGCCCCAGGCTTTCACCACACGCTTACCAAGCCACCTACGCGCCCTTTACGCCCAGTGATTCC
+
FF:FFFFFF:FFFFF:FFFFFFFFFFFFFFFFF:FFFFFFFFFFFFFFFFFFFFFFFFFFFFFFFFFFFFF:FFFFFFFFFF,:FFF:FFFFFFFFFF::FFFFFFFFF,FFFFFFFFFFF,FFFF:FFFF:FFFFFFF:FFFFFFFFFFFFFFF:FFFFFF:FF:FFFFFFFFFFFF:FFFFFFFF:FFFF:FF,FFF:FFFFFF:FF:FFFFFFFF:FFFFFFFFFFFF,F,FFF:FFFFFFFFFFFF
@A00920:152:HGHKKDRXX:2:2108:13169:22044 2:N:0:AGGAGTGG+TGCTAAGT
GGACTACCAGGGTATCTAATCCCGTTCGCTCCCCTGGCTTTCGCGGCTCAGCGTCAGGTGCAGCCCAGTAGGCCGCCTTCGCCTCTGGTGTTCCTCCGGATCTCTACGCATTTCACCACTCCACCCGGAATTCCGCCTACCTCTACTGCCCTCCAGCCCATCAGTTTGGAATGGCCTCGCCCGGTTCAGCCGGGCGCTTTCACATCCCACTTGACAGACCGCCTGCCCGCGCTTTACGCCCAGTAACTCC
+
FFFFFFFFFFFFFFFFFFFFFFFFFFFFFFFFFFFFFFFFFFFFFFFFFFFFFFFFFFFFFFFFFFFFFFFFFFFFFFFFFFFFFFFFFFFFFFFFFFFF:FFFFFFF::FFFF:FFFFFFFF:FFFFFFFFFFFFFFF:FFFFFFFFFFFFFFFFFFFFFFFFFFFFFFFFFFFFFFFFFFFFFF,FFFFFFFFFF,FFFFFFFFFFFFF,FFFFF,FFFFFFFFFFFFFFF,FFFFFFFFFF,FFFF:
@A00920:152:HGHKKDRXX:2:2108:17806:22279 2:N:0:AGGAGTGG+TGCTAAGT
GGACTACAAGGGTTTCTAATCCCGTTCGCTCCCCTAGCTTTCGCGCCTCAGCGTCAGTGTCGGCCCAGCAACCCGCCTTCGCCGCAGGTGTTCCTCTCGATATCTACGCATTTCACCGCTACACCGAGAATTCCAGTTGCCCCTTCCGCACTCTAGCGCGACAGTATCGCTTGGCCGCTCCGAGTTAAGCCCGGAGATTTCACAAGCGACTTGTCGTGCCGCCTACGCGCCCTTTACGCCCAGTAAATCC
+
FFFFFFFFFFFFFFFFFFFFFFFFFFFFFFFFFFFFFFF,FFFFFFFFFFFFFFFF:FF,FFFF:FFFFFFFF:FFF,FFFFFFFFFF:FFFFFFFFFFFF:FFFFFFFF:FF::FFFF,FFFF::FF,,:,F::FFFFFFFFF:FFFF,:FFFFFFFFFFFFFFFFFFFFFFFFFFFFFFF,FFFFFFFFFFFFFFFFFFFFFFFF:FF:FFFFFFFF:FFFFFFFFFF:F,,:FFFFFFF:F,F,FFF
@A00920:152:HGHKKDRXX:2:2108:14651:22326 2:N:0:AGGAGTGG+TGCTAAGT
GGACTACTGGGGTTTCTAATCCTGTTCGCTCCCCACGCTTTCGCTCCTCAGCGTCAGTATCGGCCCAGAGACCTGCCTTCGCCATCGGTGTTCCTCCTGATATCTGCGCATTTCACCGCTACACCAGGAATTCCAGTCTCCCCTACATCACTCTAGTCTGCCCGTACCCACCGCAGATCCGGAGTTGAGCCCCGGACTTTCACGGCAGACGCGACAAACCGCCTCCGAGCTCTTTACGCCCAATAATTCC
+
FFFFF:FFFFFFFFFF,FFFFFFFFF:FFFFFFF:F:FFFF:FFFFF:FFF:F,FFFFFFFF:FFF,FFFFFFFFFF:FFFF:::FFFFFFFFFFFFFFFF,FFFFFF:FF:FF::FFFF,:F:FFFF,F,FFF:FFFFF,F::FFF:FFF:FFFFFFF:FFFF:FFFFFFFFFFFF,FFFFFFFFFFF:FFFFF:FFFFF:FFFFFFFFFFFF:F,FFFFFFFFF:,F:FFFFFFFF,FFFF,,::F:F
@A00920:152:HGHKKDRXX:2:2108:9218:22842 2:N:0:AGGAGTGG+TGCTAAGT
GGACTACACGGGTATCTAATCCCGTTCGCTCCCCTAGCTTTCGCGTTTGAGCGTCAGGTACAGTCCAGGTGGCCGCTTTCGCCACTGGTGTTCCTCCGGATCTCTACGCATTTCACCGCTACACCTGGAATTCCGCATCCCTCTCCCGGATTCAAGCCAACCAGTATCGGACGCAGTTCCCGGGTTGAGCCCCGGGATTTCACGTTCGACTTAGCAGGCCGCCTACGCGCCCTTTACGCCCAGTAATTCC
+
:FFFFFFFFFFFFFFFFFFFFFFFFFFFFFFFFFF:FF:,FFF,FF:FFFFFFFFFF:FF,FF,FFFF,FFFF:FFFFFFFFFF:FFFFFFFFFFFFFFFF:FFFFFFFFFFFFFFFFFFFFFFF:FFFFFFFFFFFF:FF,FFFFFF:F:FF:FFFFF:FFFFFFFF,FFFFFFF,FFFFFFFFFFFFFFF,FF,,FF:FFFFF,FFFF::,,FFF,FFFFFFFFF,FF:FFFFFF,FFFF,FFFFFFF
@A00920:152:HGHKKDRXX:2:2108:17544:24643 2:N:0:AGGAGTGG+TGCTAAGT
GGACTACTCGGGTATCTAATCCTGTTTGCTCCCCACGCTTTCGTGCATGAGCGTCAGTATCGACCCAGGGGGCTGCCTTCGCCATCGGTATTCCTCCTGATATCTACGCATTTCACTGCTACACCAGGAATTCTACCCCCCTCTGCAGTACTCAAGCCTTGCAGTCCCAAATGCAGTTCCCAGGTTAAGCCCGGGGATTTCACATCTGGCTTACAAATCCGCCTGCGCACGCTTTACGCCCAGTAATTCC
+
FFFFFFFFFFFFFFFFF:FFFF:FFFFFFFFFFFFFFFFFFFFFFFFFFFFFFFFFF:F:F:FFF:FFFFFFFFF:FFFFFFF:FFFF,,:FFFF:::FFFFFFFFFFF:FFFF:FFFFFFFFFFFFF,F:FFF,FFFFFFFFFFF,FF,FFFFFFFF:FFF,FFFFF:FFFFFFFFFF,::FFFFFFFFFFFF::,:FFF:FF,FF:FF,:,:F,,,F:FFFF::F:,FFFFF,,FFFFFFFF,:FFFF
@A00920:152:HGHKKDRXX:2:2108:11650:25551 2:N:0:AGGAGTGG+TGCTAAGT
GGACTACCAGGGTATCTAATCCTGTTTGATCCCCACACTTTCGTGCATCAGCGTCAGTTACAGCCTAGTAAGCTGCCTTCGCTATCGGTGTTCTTGACGATATCTAAGCATTTCACCGCTACACCGTCAATTCCGCCTACCTCGACTCCACTCAAGCCCATCAGTATCAATGCCACCCTCCCGGTTAAGCCGGGATATTTCAGCACTGACTTAATAGGCCGCCTACGCACCCTTTAAACCCAATAAATCC
+
FFFFFFFFFFFFFFFFF,FFFFFFFFFFF:FFFFFFFFFFFFFFF:FFFFFFFFFFFFFFFFFFF:FFFF,FFFFFFFFFFFFF:FFFFFFFFFFF:FFFF:FF:FFFFFFFFFF:FFFF:FFFFFFFFFFFFFFFFFFF,,:FFFFFFF,F:FF,FFFFFFFFF,FFFFFFFFF:FF:F:FFF:FFFFFF:FFFF:FF:,FFFF:F:FFFFFFFFFF:FFFFFFFFFFF:FFFFF:F,FFFFFFFF:,F
@A00920:152:HGHKKDRXX:2:2108:29514:25551 2:N:0:AGGAGTGG+TGCTAAGT
GGACTACTGGGGTTTCTAATCCGGATCGCTCCCCACGCTTTCGCTCCTGAGTGTCAGGACCAGTCCAGGATGCCGCCTTCGCCGCTGGTGTTCTTCCGGATCTCTACGCATTCCACCGCTACACCCGGAATTCCGTCTGCCTCTACAGTGCTCGAGTCGAGCAGTTCGCATGGCCGACCCGGGGTTGAGCCCCAGGCTTTCACCACACGCTTACCCCACCACCTACGCGCCCTTTACGCCCAGTGATTCC
+
FFFFFFFFFFFFFFFFFFFFFFFFFFFFFFFFFFFFFFFFFFFFFFFF:FFFFFFFFFFFFFFFFFFFFFFFFFFFFFFFFFFFFFFFFFFFFFFFFFFFFFFFFFFFFFFFFFFFFFFFFF:FFFFFFFF:FFFFFFFFFFFFFFFFFFFFFFFFFFFFFF,FFFFFFFFFFFFFFFFFFFFFFFFFFFFF:FFFFFFFFFFFFFFFFFFFFFFF:F:FFFFF:FFFFFFFFFF:FFFFFF:FFF:FFF
@A00920:152:HGHKKDRXX:2:2108:30816:26209 2:N:0:AGGAGTGG+TGCTAAGT
GGACTACCCGGGTATCTAATCCTGTTTGCTCCCCACGCTTTCGTGCCTCAGAGTCAATGATCGTGTAGTAAGCTGCCTTCGCAATCGGTGTTCTATGTCATATCTAAGCATTTCACCGCTACATGACAGATTCCGCATACCTCCACGATATTCAAGACACATAGTATCAACGGCAGTTACAAAGTTACGCTCGGGGATTTCACCACTGACTTATGCATCCGCCTACGCACCCTTTAAACCCAGTGAATCC
+
FF,FFF:,F,FF:FFFFFFFFFFF:FFF:FFFFFFFFFFF:FFF,FF:FFF,FF:FFF:FF:F:FFFFFFFFF,F:FFFFFFFFF:FFFFFFF,F,F,FFFFFFFF:FFFF,F:FFFFFFFFF,:FF:,FFFFF,,:FFF,F,FFF,FF,,F:FF:F,,FF,F:,FFFFFFFF:FFFF,,,:FFF:F,F:FF,:,FFFFFFFFF,FFFFFFFF:FFFFF:,::F,:FFFFFFFF,:FFF:,:F,:F:F:,
@A00920:152:HGHKKDRXX:2:2108:4426:26349 2:N:0:AGGAGTGG+TGCTAAGT
GGACTACTGGGGTATCTAATCCCGTTTGCTCCCCTGGCTTTCGTTCCTCAGTGTCAGTTACAGTCCAGAACGCCGCCTTCGCCACCGGTGTTCCTCCAGATATCTACGCATTTCACCGCTACACCTGGAATTCCGCGTTCCTCTCCTGCACTCAAGCCATCCAGTATCAGACGCAGTTCCCCAGTTAAGCTGAGGGATTTCACGTCTGACTTAGTTGGCCACCTACGAACCCTTTAAGCCCAGTAATTCC
+
,,FFFFFFF:FF:FFFFFFFFFFF:FFF::F:FF:FFFFF:F:FF,FF:FFFFFFFF:FFFFF,F,F:F:FFFF:FFFFFFFFFFFF,FF,FFF,,,FFF:FF,:FF,FFFFFFFF,:F,F:F:FF:F,FFF,::FFFF:F:FFFFFFFFFF:FFFFF:::F:F:F,FFFFFFFF:F:FF,FF:::FFFFFFFF:FFFFFFF,,,FF:F,:FFFFFF,:,FFFFFFFFF,F:F,FF,:F,FFF,FF,FF,
@A00920:152:HGHKKDRXX:2:2108:25283:26365 2:N:0:AGGAGTGG+TGCTAAGT
GGACTACTCGGGTTTCTAATCCCGTTCGCTACCCTGGCTTTCGCATCTCAGCGTCAGACACAGTCCAGAAAGGCGCCTTCGCCACTGGTGTTCCTCCCAATATCTACGCATTTCACCGCTACACTGGGAATTCCCCTTTCCTCTCCTGCACTCAAGCCTAACAGTTTCCAGCGCCATACGGGGTTGAGCCCCGCATTTTCACGCTCGACTTATTAAGCCGCCTACATGCTCTTTACGCCCAATAATTCCG
+
FFFFFFFFFFFFFFFFF:FFFFFFFFFFFFFFFFFFFFFFFFFFFFFFFFFFFFFF:FFFFFFFFFFFFFFFFFFFFFFFFFFFFFFF:FF,FFFFFFFFF,FFFFFFFFF:FFFFFFFF,FFFFFFFFF:FFFFFFFFFF:FFFFFFFFFFFF:FFFFFFFFFFF:FFF:F:FFFFFFFFFFF:FFFF:FFFF:FFFFFFFFFFFFF:F,FFF:FFFFFF:FFF,FFFFF:FFFFFF,FFFFFFFFF:F
@A00920:152:HGHKKDRXX:2:2108:18240:26506 2:N:0:AGGAGTGG+TGCTAAGT
GGACTACCGGGGTATCTAATCCTGTTTGATCCCCACACTTTCGTGCCTCAGCGTCAGTTGAAGTCTAGTAAGCTGTCTACACTATCGGTGTTCTTGACGATATCTAAGCATTTCACCGCTACACCGTCAATTCCGCCTACCTCGAATCCACTCAAGCCCATCAGTATCAATCCCACCCTCCCGGTTAAGCCGGGATATTTCAGAACTGACTTAATAGGCCGCCTACGCACCCTTTAAACCCAATAAATCC
+
FFFFFFFFFFFFFFFFFFFFFFFFFFFFFF::FFFFFFFFFFFFFFFFFFFFFFFFFFFFFFFFFFFFFFFFFFFFFFFFFFFFFFFFFFFFFFFFFFFFFF:FFFFFFFFFFFFFFF:FFFFFFFFFFFFFF,FFFFFFFFFFFFFF:FFFFFFFFF,FFFFFF:FFFFFFFFF,F::FFFF:FFFFFF,FFFFF:FFFFFFF::FFFF:FFFFFFFFFFFFF:FFFFFFFF:FFFFFFFFFFFFFFFF
@A00920:152:HGHKKDRXX:2:2108:10637:26866 2:N:0:AGGAGTGG+TGCTAAGT
GGACTACTAGGGTATCTAATCCTGTTTGCTCCCCACGCTGTCGCACCTGAGTGTCAGTCTTGGGCCAGGACGCCGCCTTCGCCACTGATGTTCCTCCCGATATCTACGCATTTCACCGCTACACCGGGAATTCCACTTCCCTCTCCCATACTCGAGCTGAGTAGTATCGACTGCAATTCCCAGGTTAAGCCCAGGGCTGTCACAACCGACTGACTCAGCCACCTGCGTGCGCTTTACGCCCAGTAATTCC
+
FFFFFFFFFFFFFFFFFFFFFFFFFFFFFFFFFF:FFFFFFFFFFFFFFFFFFFF:FF:,F:FFFFFFFF,FF:FFFFFFFFFFFFFFFF:FFFFFFFFF,FFF:F:FFF::FFFFFFF:FF:FFFFFF,FFFF:F,FF:FF:FFFFFF,FFFFFF:FFFFF::F:FF:FFFFFFF,FF:FFFFFFFFFFFFFFFFFF,FFFFF::FFFFFFF:FFFFFFFFF,FF,F,FFFFF,:F:FFFFFF,,:FFF
@A00920:152:HGHKKDRXX:2:2108:30734:27289 2:N:0:AGGAGTGG+TGCTAAGT
GGACTACCGGGGTTTCTAATCCCGTTTGCTCCCCTGGCTTTCGCGCACTCAGCGTCAGTGTCAGCCTAGCAACCCGCCTTCGCCTCAGGTGTTCCTCTTGATATCTACGCATTTCACCGCTACACCAAGAATTCCGATTGCCCTTTCTGCACTCTAGCACGTCAGTATCGATTGGCCGTTCCGAGTTAAGCCCGGAGATTTCACAATCGACTTGACACGCCGCCTACGCGCCCTTTACGCCCAGTAAATC
+
FFFFFFFFFFFFFFFFFFFFFFFFFFFFFFFFFFFFFFFFFFFFFFFFFFFFFFFFFFFFFFFFFFFFFFFFFFFFFFFFFFFFFFFFFFFFFFFFFFFFFFFFFFFFFFFFFFFFFFFFFFFFFFFFFFFFFFFFFFFFFFFFFFFFFFFFFFFFFFFFFFFF:FF:F:FFFFFFFFFFFFFFFFFFFFFFFFFFFFFFFFFFFFFFFF:FFF:FFFF:FFFFFFFFFFFFFFFF:FFFFF:FFF:FFF
@A00920:152:HGHKKDRXX:2:2108:29351:27868 2:N:0:AGGAGTGG+TGCTAAGT
GGACTACTGGGGTTTCTAATCCTGTTTGCTCCCCACGCTTTCGCACCTCAGCGTCAGTACCGATCCAGTGGGACGCCTTCGCCACTGGTGTTCCTTCCGATATCTGCGCATTTCACCTCTACACCGGAAATTCCACAATCCCCTACCATACTCAAGTCAAGGCAGAATCATGTGGCGTCACTGAGTTGAGCCCAGAGTTTTCACACACGAATAACAGAACCACAAACTAGCTCTTTACCCCCAAAAAAAC
+
FFFFFFF,,FFFFFFFFFFFFFFFFFFFFFFFFFFFFFFFFFFF:FFFFFFFFFF:,,F:,,FFFFFFF:FF,FFFFFFFFFFFFFFFFFFFF,F,F:,FFFFFFFFF,FFFFFFFF,FFFFFF,,F:FFFFFFFFF:,F::FFFFFF,,,FFFFF,FF,FFFFF,F:FF,FF,,F,FF,FFF:FF,,:,:F:FFF,FFF,,FF,F,,:,,F,F:,,,:FFF:F,FF,:,F,,F,,,,,FFFFF:FFF,:
@A00920:152:HGHKKDRXX:2:2108:32461:28181 2:N:0:AGGAGTGG+TGCTAAGT
GGACTACAGGGGTTTCTAATCCTGTTCGCTCCCCCAGCTTTCGCGCCTCAGCGTCAGTTTCGGCCCAGAGAGCTGCCTTCGCCGTCGGTGTTCTTCCCGATATCTGCGCATTCCACCGCTACACCGGGAATTCCGCTCTCCCCTACCGCACTCGAGAGCGCCAGTTCGGGACCCGGCCGGGAGTTGATCCCTCGGGTTAGAGGTCCCGCTTAGCGCTCCGCCTACGCGCGCTTTACGCCCAATGAATCCG
+
FFFFFFFFFFFFFFFFF:FFFFFFFFFFFFFFFFFFFFFFFFFFFFFFFFFFFFFFFFFFFFFFFFFFFFFFFFFFFFFFFFFFFFFFFFFFFFFFFFFFFFFFFF,FFFFFFFFFFFFFFFF:FFFFFFFFFFFFFFFFFF:FFFFFFFFFFFFFFFFFFFFFFFFFFFFFFFF:FFFFFFFFFFF,FFFFFFFFFFF:FFFF,:FFFFFFFF:FFFFFFFFFFFFFFF:FF:FFFFFFFFFFFFFFFF
@A00920:152:HGHKKDRXX:2:2108:8929:28479 2:N:0:AGGAGTGG+TGCTAAGT
GGACTACTAGGGTATCTAATCCTGTTTGCTCCCCACGCTTTCGCGCCTCAGCGTCAGAAACGGACCAGAGAGCCGCCTTCGCCACTGGTGTTCCTCCCAATATCTACGCATTACACCGCTACACTGGGAATTCCACTCACCTCTCCCGGTCTCAAGACTCACAGTCAGGCAGGCAGTACCTCGGTTAAGCCGAGAGATTTCACCCGCCGCTTGCAAAGCCTCCTACGCGCCCTTTACGCCCAGTGATTCC
+
FFFFFFF:,FFFF,FFFFFFFF,FFFFFFFFFFFFFFFFFFFF:F:FFFFF,FF:F:,F,:,:,:FFFF:F,:FFFFFFFFFFFF,FF::FFF:FFFFFF,FF,:FFF,FFF:FFF:F,:F:F:F,F,FFFFFFF,,,F:FFF::F,:,:FF:FFFFF,F,FF::F,::F,FFF:F,,,F,FFF:F,FF:F,,F,F,,,:FFFF:F,F,FFF,FF,,:FF,FF:F:FFFF:FF,F:FFFFFFFFFFFFFF
@A00920:152:HGHKKDRXX:2:2108:25780:29794 2:N:0:AGGAGTGG+TGCTAAGT
GGACTACTCGGGTTTCTAATCCTGTTTGCTCCCCTAGCTTTCGTGCCTCAGTGTCAGGATTTGTCCAGGGACTCGCCTTCGCCACTGGTGTTCCTCTCGATATCTACGCATTTCACTGCTACACCGAGAATTCCAGTCCCCCCTCCAATCCTCCAGCAAGGTCGTTTCCAATGCCATTTCCGGGTTGAGCCCGGAGCTTTCACATCCGACTTTCCTCACCACCTACGCACCCTTTACGCCCAGTGAATCC
+
FFFFFFFFFFFFFFFFFFFFFFFFFFFFFFFFFFFFFFFFFFFFFFFFFFFFFFFFFFFFFFFFFFFFFFFFFFFFFFFFFFFFFFFFFFFFFFFFFFFFFFFFFFFFFFFFFF::FFFFFFFFFFFFFFFFFFFFFFFFFFFFFFFFFFFFFFFFFFFFFF,FFFFFF,FFFFFFFFFFFFFFF:FFFFFFFFFFFFFFFFFFFFFFFFFFFFFFFFFFFFFFFFFFFFFF::FFFFFFFFFFFFFFFF
@A00920:152:HGHKKDRXX:2:2108:18177:29966 2:N:0:AGGAGTGG+TGCTAAGT
GGACTACTGGGGTATCTAATCCTGTTTGCTCCCCACGCTTTCGTGCATGAGCGTCAGTATTGGCCCAGAAGGCTGCCTTCGCCATCGGTGTTCCTCCACATCTCTACGCATTTCACCGCTACACGTGGAATTCCACCTTCCTCTGCCATACTCCAGCATCGTAGTTTCGAGCGCAATTCCCAAGTTAAGCCCGGGGCTTTCACACTCGACTTGCAACGCCGCCTGCGCACACTTTACGCCCAGTAATTCC
+
FFFFFFFFFFFFFFFFFFFFFFFFFFFFFFFFFFFFFF:FFFFFFFFFFFFFFFFFFFFFFFF:FFFFFFFFFFFFFFFFFFFFFFFFFFFFFFFFFFFF:FFFFFFFF,FFFFFFFFFFFFFF:FFFFFFFFFFFFFFFFFFFFFFFFFFFFFFFFFFFFFFFFFFFFFF:FFF:FFFFF,FFFF,FFFFFFF:FFF:FFFFFFFFFFFFFFFFFFFFFFFF:FFFFFFFF,:FFFFFFFFFF,FFFFF
@A00920:152:HGHKKDRXX:2:2108:15302:30029 2:N:0:AGGAGTGG+TGCTAAGT
GGACTACTCGGGTTTCTAATCCTGTTTGCTCCCCACGCTTTCGCGCCTCAGCGTCAGATCCAGCCCAGTTGGCCGCCTTCGCCACAGGTATTCTTCCCGATCTCTACGCATTCCACCGCTACACCCGGAATTCCACCCGCCCCTACAGTGCTCCAGCCCCGCAGTCCGCACGGCCGACCCGGGGTTTAGCCCCGGGCTTTCACCGCACGCTTGCGCGGGCCACCTACGCGCCCTTTACGCCCAGTGATTC
+
FFFFFFF,FFFFFFFFFFFFFFFFFFFFFFFFFFFFFFFFFFFFFFFFFFFFFFFFFFFFFF:FF,F,FFFFFFFFFFFFF:F,FFFFFFFFFFFFFFFFFFFF:FFFFFFFFFFFFFFF:F,FFFFFFFFFFFFFFFFFFFFF:FFFFFFFFFFFFFFF:FFFFFFFF:FF:FF,FFFFFFF:F:,,FFFFF,FFFFFFFFFFFFF:FFFFFFFFFFFF:,FF:FFFFFFFFFF,FFFFFFF:FF:,FF
@A00920:152:HGHKKDRXX:2:2108:15393:30499 2:N:0:AGGAGTGG+TGCTAAGT
GGACTACACGGGTATCTAATCCTGTTTGCTCCCCACGCTTTCGTGCATGAGCGTCAGTGCAGGCCCAGGGGATTGCCTTCGCCATCGGTGTTCCTCCGCATATCTACGCATTTCACTGCTACACGCGGAATTCCATCCCCCTCTGCCGCACTCCAGCTTTGCAGTCACAATCGCAATTCCCAGGTTGAGCCCGGGGATTTCACGACTGTCTTACAAAACCGCCTGCGCACGCTTTACGCCCAGTAATTCC
+
FFFFFFFFFFFFFFFFFFFFFFFFFFFFFFFFFFFFFFFFFFFFFFFF:F,FFFFFFFFFFFFFFFFFFFFFFFFFFFFFF:FFFF,FFFFFFFFFFFFFFFFFFFFFFFFF:FFFFFFFFF:FFFFFFFFFFF:FFFFFFFFFFFFFFFFFFFFFFFFFFFFFFFFFFFFFFFFFFFF:FFFFFFFFFF:FFFFFFFFF:FFFF:FFFFFFFFFFFFFFFFFFFF:FFFFFFFFFFFFFF,FFFFFFF:
@A00920:152:HGHKKDRXX:2:2108:9616:30953 2:N:0:AGGAGTGG+TGCTAAGT
GGACTACAGGGGTTTCTAATCCTGTTTGCTACCCATGCTTTCGAGCCTCAGCGTCAGTTGGTGCCCAGTAGACCGCCTTCGCCACTGGTGTTCCTCCCGATATCTACGCATTCCACCGCTACACCGGGAATTCCATCTACCTCTGCACTACTCAAGAAAAACAGTTTTGAAAGCAATTCATGGGTTGAGCCCATGGTTTTCACTTCCAACTTGTCTTCCCGCCTGCGCTCCCTTTACACCCAGTAATTCC
+
FFFFFFFFFFFFFFFFFFFFFFFFFFFFFFFFFFFFFFF,FFFFFFFFFFFFFFFFF:FFFFFFFFFFFFF:FFFFFFFFFFFFFFFFFFFFFFFFFFFF:FFFFFFFFFFFFF,FFFFFFFFFFFFFF,FFFFFFFFFFFFFF:FFFFFFFFFFFFFFF:FFFFFF:FFFFFFF,FFF:FF:FFFFFFFFFFFFFFFFFFFFFFFFFFFFF:FFFFFFFFFFF:FFFFFFF,FFF:FFFFFF:FF,FFF
@A00920:152:HGHKKDRXX:2:2108:20546:31313 2:N:0:AGGAGTGG+TGCTAAGT
GGACTACACGGGTATCTAATCCTGTTTGCTCCCCACGCTTTCATGCCTCAGTGTCAGTTACAGTCCAGTAAGTCGCCTTCGCCACTGGTGTTCTTCCTAATCTCTACGCATTTCACCGCTACACGTGGAATTCCGCTTTCCTCTTCTGCACTCAAGTCCCCCAGTTTCCAATGACCCTCCACGGTTGAGCCGTGGGCTTTCACATCAGACTTAAAGGACCGCCTGCGCGCGCTTTACGCCCAATAATTCC
+
FFFFFFFFFFFFFF:FFFFFFFFFFFFFFFFFFFFFFFF,FFFFFFFFFFFFFFFFFFFFFFFFFFFFFFFFFFFFFFFFFFFFFFFF:F,FFFFFFFFFFFFFFFFFF:FFFFFFFFFFFF:FFFFFFFFFFFFFFFFFFFF:FFFFFFFFF,FFFFFFFFFFFFFFF:FFFFFFFFFFFFFFFFFFFFFFFFFFFFFFFFFFFFFFFFFF,FFFFFFFFFF:FFFFF::F:FF::FFFF:FF,F,FFF
@A00920:152:HGHKKDRXX:2:2108:8883:31626 2:N:0:AGGAGTGG+TGCTAAGT
GGACTACTGGGGTTTCTAATCCTGTTTGATCCCCACGCTTTCGTGCCTCAGTGTCAATGTCTCCGTAGTAAGCTGCCTTCGCAATGGGTGTTCTATGTCATATCTAAGCATTTCACCGCTACATGACATATTCCGCTTACCTCCAGAGAATTCAAGACAAATAGTATCAATGGCAGTTTTCGGGTTAAGCCCAAAGATTTCACCACTGACTTAAATGTCCACCTACGCACCCTTTAAACCCAGTGAATCC
+
FFFFFFFFFFFF,FFFFFFFFFFFFFFFFFFFFFFFFFFFFFFFFFF:FFFFFFFFFFFFFFFFFFFFF:FFFFFFFFFFFFFF:FFFFF:FFFFFFFFFFFFFFFFFFFFFFFFFFFFFFFFFFFF:FFFFFFFFFFFFFFFFFFFFFFFFFFFFFFF,FFFFFFFFFFFFFFFFFFFFFF:FFFFFFFFFF:FF:FFFFFFFFFFF:F:F:FFFFFFFFFFFFFFFFFFFFFFF::FFF:FFFF:FF:
@A00920:152:HGHKKDRXX:2:2108:26187:31720 2:N:0:AGGAGTGG+TGCTAAGT
GGACTACAAGGGTTTCTAATCCTGTTTGCTCCCCACGCTTTCGCGGATGAGTGTCAGAACTGGCCCAGCGAGCCGCCTTCGCCACCGGTGTTCTTCCTGATATCTACGCATTCCACCGCTACACCAGGAATTCCGCTCGCCTCTACCAGTCTCTAGCCTTCCAGTATCCCATGCACATCCGGAGTTGAGCCCCGGGATTTCACAAAGGACTTAAAAGGCCACCTGCCCGCGCTTTACGCCCAGTAATTCC
+
FFFFFFFFFFFFFFFFFFFFFFFFFFFFFFFFFFFFFFFFFFFFFFFFFFFFFFFFFFFF,FFFFFFFFFFFFFFFFFFFFFF:FFFFFFFFFFFFFFFFFFFFFFFFFFFFFFFFFFFFFFFFFFFFFFFFFFFFFFFFFFFFFFFFFFFFFFFFFFFF::FFFFFFF:FFFFFF,FFF::,FFFFFFFFFFFFFFFFFFFFFF:FFFFFF,FFFFF,FFFFFFFFFFFFF,F:F,,:FFFFF:F,FFF
@A00920:152:HGHKKDRXX:2:2108:11641:32174 2:N:0:AGGAGTGG+TGCTAAGT
GGACTACTGGGGTTTCTAATCCGGTTTGCTCCCCACACTTTCGCACCTCAGCGTCACGAATTGTCCAGCGAGCTGCCTTCGCAATAGGTGTTCCTACCAGTATCTACGCATTCCACCGCTACACTGGCAATTCCACTCGCCTCTCCAACCGTCAAGCCTGCCAGTATCCAACGCCATGCCGGGGTTGAGCCCCAGTCTTTAACATCAGACTTAACAAACCGCCTACGTGCCCTTTACGCCCAGTGATTCC
+
FFFFFFFFFFFFFFFFFFFFFFFFFFFFFFFFFFFFFFFF:FFFFFFFFFFFFFFFFF:FFFFFFFFFFFFFFFFFFFFFFFFFFFFFFFFFFFFFFFFFFFFFFFFFFFFFFFFFFFFFFFFFFFF,FFFFFFFFFFFFFFFFFFFFFFF:FF,FFFFFFFFFFFFFFFFFFFF:FFF:FFFFFFFFFFFFFFF:FFF:FFFFFFF:FFFF:FFFFFFFFFFF:,FFFFFFF:FFFFFFFFFFFFFFFF
@A00920:152:HGHKKDRXX:2:2108:20157:32550 2:N:0:AGGAGTGG+TGCTAAGT
GGACTACCAGGGTTTCTAATCCTGTTTGCTCCCCTAGCTTTCGTGCCTCAGTGTCAGGTGTTGTCCAGGGACCCGCCTTCGCCACTGGTGTTCCTCTCGATATCTACGCATTTCACTGCTACACCGAGAATTCCAGTCCCCCCTCCAAACCTCAAGCCACATAGTATCCAATGCATTTTCCGGGTTGAGCCCGGAGATTTCACATCAGACTTTCATGGCCACCTACGCACCCTTTACGCCCAGTGACTCC
+
FFFFFFFFFFFFFFFFFFF,FFFFFFFFFFFFFFFFFFF:FFFFFFFFFFFFFFFFFFFFFFFFFFFFFFFFFFFFFFFFFFFFFFFFFFFFFFFFFFFF,FFFFFFFF:FFFFFFF:F:FFFFFFFFFFFFFFFFFFFFFFFFFFF,FFFFFFFFFFFFFFFFFF:FFF:FFFF:FFFFFFFF:F:FFFFFFFFFFF:FFFFFFFF:FF:FFFFFF:FFFFF:FF,FFFFF:,:FF:FFFFFF:FFFFF
@A00920:152:HGHKKDRXX:2:2108:24686:32628 2:N:0:AGGAGTGG+TGCTAAGT
GGACTACTCGGGTTTCTAATCCGGTTTGCTCCCCACACTTTCGCGCCTCAGCGTCACGTGTTGTCCAGCGAGCTGCCTTCGCAATGGGTGTTCCTACCAGTATCTACGCATTTCACCGCTACACTGGTAATTCCACTCGCCTCTCCAACCGTCAAGCCTGCCAGTATCCAACGCAATGCTGGGGTTGAGCCCCAGTCTTTAACATCGGACTTAACAGACCGCCTACGCGCCCTTTACGCCCAGTGATTCC
+
FFFFFFFFFFFFFFFFFFFFFFFFFFFFFFFFFFFFFFFFFFFFFFFFFFFFFFFFFFFFFFFFFFFFFFFFFFFFFFFFFFF:FFFFFFFFFFFFFFFFFFFFFFFFFFFFFFFFFFFFFFFFFFFFFFFFFFFFFFFFFFFFFFFFFFFFFFFFFFFFFFFFFFFFFFFFFFFF,FFFFFFFFFFFFFFFFFFFFF:F:FFFFFFFFFFFFFFFF:FF:FFFFFFFFFFFFF:FFFFFF:FFFF:FFF
@A00920:152:HGHKKDRXX:2:2108:3278:32690 2:N:0:AGGAGTGG+TGCTAAGT
GGACTACTCGGGTTTCTAATCCTGTTTGATCCCCACGCTTTCGTGCCTCAGCGTCAATGTCTGTTTAGTGAGCTGCCTTCGCAATCGGTGTTCTACATCATATCTAAGCATTTCACCGCTACATGATGTATTCCGCCCACCTCAACAGAATTCAAGATAAATAGTATCAATGGCAGTTTCCAGGTTGAGCCTGGAGATTTCACCACTGACTTAAATATCCGCCTACACACCCTTTAAACCCAGTGAATCC
+
FFFFFFFFFFFFFFFFFFFFFFFFFFFFFFFFFFFFFFFFFFFFFFFFFFFFFFFFFFFFFFFFFFFFFFFFFFFFFFFFFFFFFFFFFFFFF:FFF:FFFFFFFFFFFFFFFFFFFFFFFFFFFFFFFFFFFF::FFFFFFFFFFFFFFFFFFFFF:FFFFFFFFFFFFFF,FFFFFFFFFFFFFFFFFFFFFFFFFFF:FFFFFFFFFFFFFFFFFFFFFFFFFFFFFFFFFFFFFFFFFFFFF:F:F
@A00920:152:HGHKKDRXX:2:2108:8793:32753 2:N:0:AGGAGTGG+TGCTAAGT
GGACTACAAGGGTATCTAATCCTGTTTGATCCCCACACTTTCGTGCCTCAGCGTCAGTTAGAATCTAGTAAGCTGTCTACACTATCGGTGTTCTTGACGATATCTAAGCATTTCACCGCTACACCGTCAATTCCGCCTACCTCGAGTCCACTCAAGCCCATCAGTATCAATCCCACCCTCCCGGTTAAGCCGGGATATTTCAGAACTGACTTAATAGGCCGCCTACGCACCCTTTAAACCCAATAAATCC
+
FFFF:FFFFFFFFF,FFFFFFFFFFFFFFFFFFFFFFFFFFFFFFFFFFFFFFFFFFFFFFFFFFFFFFFFFFFFFFFFFFFFFFFFFFFFFFFFFFFFFFFFFF:FFFFFFFFFFFFFFFFFFFFFFF:FFFFFFF:FFFFFFFFFFF:FFFFFFFFFFFFFFFFFFFFFFFFFF:FF:FFFFFFFFFFFFFFFFFFFFFFF:FFFFFFFFF:FF,FFFFFFFFFFFFFFFFFF:FFF:FF:FFFFFFF
@A00920:152:HGHKKDRXX:2:2108:32678:32784 2:N:0:AGGAGTGG+TGCTAAGT
GGACTACAGGGGTTTCTAATCCTGTTTGCTACCCACGCTTTCGCTCCTCAGCGTCAGTTACGGCCCAGAGTGGCGCCTTCGCCACCGGTGTTCCTCCTGATATCTGCGCATTTCACCGCTACACCAGGAATTCCCCACTCCCCTACCGTACTCAAGTCACAGCAGTATCGGGTGGCGGCTCTGGGTTGAGCCCCGGCCTTTCACCATGAGACTTAACGGGCCGCCGACGCGCCCTTTACGCCCAGTGATT
+
FFF:FFF,FFFFFFFFFFFFF,FFFFFFFFFFFF,F:FFFFFFFFFFFFFFFFFFFFF:FFFF,FFFFFF,FF:FFFFFFFFFFFFFFFFFFFFF:FFFFFFFFF,FFFFF:FFFF:FFFF:FFFFFFFFFFFFFF,FFFF:FFFFF,,F,FFFFFFFFFFFFFFF::FFF:F,FFFFFFF,FFFFFF::FF:FFF::FF:,,,FFFF:F,,:FFFF,F:FF,FF,F,FFFFFF,FF:FFF,F:FFFF,F
@A00920:152:HGHKKDRXX:2:2108:17002:32878 2:N:0:AGGAGTGG+TGCTAAGT
GGACTACCAGGGTTTCTAATCCTGTTTGCTCCCCACGCTTTCGCTCTTCAGCGTCAGTATCGGCCCAGAGTGCTGCCTTCGCCGTTGGTGTTCCTCCTGATATCTGCGCATTTCACCGCTACACCAGGAATTCCACACTCCTCTACCGAACTCGAGTCACAGCAGTATCGACTGGCGTCCCAAGGTTGAGCCTTGGATTTTCACAGTCGACTTACTGAACCGCCTAGGAGCCCTTTACGCCCACTAATTC
+
FFFFFFFFFFFFFFFFFFFFFFFFFFFFFFFFFFFFFFFFFFFFFFFFFFFFFFFFFFFFFFFFFFFFFFFFFFFFFFFFFFFFFFFFFFFFFFFFF:FFFFFFFFFFFFFFFFFFFFFFFFFFFFFFFFFFFFFFFFFFFFFFFFFF::FFFFFFFFF:FFFFFF:FFFFFFFFFFFFFFFFFFFFFFFFFFFFFF:FFFFFF:FFFFFFFFFFF:FFFFFFFFFFFFFFFFFFFFFFFF:F,FFFFFF
@A00920:152:HGHKKDRXX:2:2108:14832:33536 2:N:0:AGGAGTGG+TGCTAAGT
GGACTACCAGGGTATCTAATCCCGTTTGCTCCCCTGGCTTTCGCGCCTCAGCGTCAGTGTCGGCCCAGCAACCCGCCTTCGCCTCAGGTGTTCTTCCCAATATCTACGCATTTCACCGCTACACTGGGAATTCCGGTTGCCCCTTCCGCACTCTAGCTCAGCAGTTTCGAAAGCCGTTCCGGGGTTGAGCCCCGGGCTTTCACTCCCGACTTGCTGTGCCGCCTACGCGCCCTTTACGCCCAGTAATTCC
+
FFFFFFFFFFFF:FFFFFFFFFFFFFFFFFFFFFFFFFFFFFFFFFFFFFFFFFFFFFFFFFFFFFFFFF:FFFFFFFFFFFFFFFFFFFFFFFFFFFFFFFFFFFF:FFFFFFFFFFFFFFFF:FFFFFFFFFFFFFFFFFFFFFFFFFFFFFFFFFF:FFFFFFFFF:,FFFFFFFF:F:FFFFFFFFFFFFFFFFFFFFFF:FFFFFFFFFFFF:FFFFFF:FFFFFFFFFFF:FFFF,FFFFF:FF
@A00920:152:HGHKKDRXX:2:2108:6153:33724 2:N:0:AGGAGTGG+TGCTAAGT
GGACTACTGGGGTATCTAATCCTGTTTGCTCCCCACGCTTTCGCACATCAGCGTCAATAGCGGTCCAGTGAGCCGCCTTCGCCACTGGTGTTCTTCCGAATATCTACGAATTTCACCTCTACACTCGGAGTTCCACTCACCTCTCCCGACCTCAAGACTGGCAGTATCGAAGGCAGTTCCGAGGTTGAGCCTCGGCATTTCACCCCCGACTTGCCCGTCCGCCTACGCGCGCTTTACGCCCAGTAATTCC
+
FFFFFFF:,FFFFFFFFF:F::F,FFF,:F,FFFF,FFFF,FFFFF,::FFFFFFFF,F,FF,FFFFF,FFF,F:F:FFFFFFFFFFFFFFF:FFFFFF:FFFF,FFFFFF,F,,F,FF,FF:,F:FF::FFF:FF,:FF:F:FFFF:F,FFFFFFFFFFFFFF:FFFFF:F,,FFFF::FF:,,FFF:FFFFFF:FFFFF,:F,FFFFFFFFFF,F:FFF,FF,F:FFFF:,FF:::F,,FFFFF,FF:
@A00920:152:HGHKKDRXX:2:2108:15501:33818 2:N:0:AGGAGTGG+TGCTAAGT
GGACTACTGGGGTATCTAATCCTGTTCGCTCCCCTAGCTTTCGCGCCTCAGCGTCAGTTGCAGACCAGAAAGTCGCCTTCGCCACTGGTGTTCCTCCCAATATCTACGCATTTCACCGCTACACCGGGAATTCCACTGCCCTCTTCCAGCCTCGAGCCCCACAGTATCCAAGGCGGATCCTCGGTTGAGCCGAGGGATTTCACCCGAGACTTATGGGGCCGCCTACGCGCCCTTTACGCCCAATGATTCC
+
FFFFFFFF:FFFFFFFFF:FFFFFFFFFFFF:FFFF,FFFFFF:FFFFFFFFFFFFFFF,FFF,F,FFFFFFFFF:FFFFFF,FF:FFFFF,F,F,,F:FF:FFFFFFFFFFFFFFFFFFFFFF:FFFFF,FFF,F,FFFFFFFFF,FFFFF::FFFFFFFFFF:FFF:FFFFFFF,FFF:F:FFF,FF:,F,FFFF:FFFFFFF,FFFF::FFFFFFFFFF:FF:FFFFFFFFFF,:FFF,F:FF,FFF
@A00920:152:HGHKKDRXX:2:2108:21793:33849 2:N:0:AGGAGTGG+TGCTAAGT
GGACTACCAGGGTATCTAATCCTGTTTGATACCCACACTTTCGAGCCTCAATGTCAGTTGCAGCTTAGCAGGCTGCCTTCGCAATCGGAGTTCTTCGAGATATCTAAGCATTTCACCGCTACACCACGCATTCCGCCTGCCTCAAAAACACTCAAGTACTCCAGTTTAAACGGCAATTTTATGGTTGAGCCACAGACTTTCACCGCTGACTTAAAAAACAACCTACGCACCCTTTCAACCCAATAAATCC
+
FFFF:FFF,FFFF,FFFFFFFFFF,FFFFFF:FFFFFFFFFFFF:FFFFFFFFFFFF:FFF,FFF,FF,FFFF,FFFFFFFFF,FFFF:FFFFF:FF,FFFFFFFF,FFFFFFFFFF,FFFFFFF::FFFFFFFFFFF,FFFF:,:,:,FFFFFFFF,,FFFFF:FF,,F:,FFFFFF,FFFFFFF,:FFFF,:,FFFFFF:F,,F,,,,FF,F:F,FFFF:F,FF::FFFFFF,,F:F:FF,FFFF:F,
@A00920:152:HGHKKDRXX:2:2108:13657:34162 2:N:0:AGGAGTGG+TGCTAAGT
GGACTACCCGGGTTTCTAATCCCGTTCGCTCCCCTAGCTTTCGCGCCTCAGCGTCAGAAATGGACCAGAGAGCCGCCTTCGCCACCGGTGTTCCTCCTGATATCTACGCATTTCACCGCTCCACCAGGAGTTCCGCTCTCCTCTACCATCCTCGAGCCCAGCAGTATACGAAGCAGTTCCACGGGTGAGCCGTGGGATTTCACTCCGCACTTGCCGGGCCGCCTACGCGCGCTTTATGCCCAGTGATTCC
+
FFFFF:FFFFFFFFFFFFF:FFFFFFFFFFFFFFFFFFFFFFFFFFFFFFFFFFFFFFFFFFFFFFFFFFFF:FFFFF:FFFFFFFFFFFFFFFFFFFFFFFFFFFFFFFFFFFFFFFFFFFFFFFFFFFFFFFFFFFFFFFFF,FFFFFFFFFFFFFFFFFFFFFFFFF:FFFFFFFFFFFFFFFF:FFFFFFFFFF:FFFF:FFFFFFFF:FFFFFFFFFFFFFFFFFFFF,FFFFFFFFFFFFFFFF
@A00920:152:HGHKKDRXX:2:2108:22607:34413 2:N:0:AGGAGTGG+TGCTAAGT
GGACTACAGGGGTTTCTAATCCCGTTCGCTCCCCATGCTTTCGCGTCTGAGTGTCAAAGCAGGCCCAGAAAGTCGCCTTCGCCACAGGAGTTCCTCGGGATCTCTACGCATTTCACCACTACACCCCGAATTCCACTTTCCTCTGCCTGTTTCTAGTCTCGCAGTTTGGCACGCACTCGCCCGGTTGAGCCGAGCGCTTTCCCGCACCACTTACGAAACCACCTGCACGCCCTTTACGCCCAGTAAATCC
+
:FFFFF:FFFFFFFFFFFFFFFFFFFFFF:FFFFFFFFFFFFFFF:FFFFFFFFFF::FFFFFFF::FFFFF:FFFFFFFFFFFFFFFFF:FFFFF:FFFF,FFFFFFFFFFFFFF:FFFFFFFFFFFF:FFFFFFFFFFFFFFFF:,:F,FFFFFF:FFF:FFFFFFFFFFFFFFF,FFFF:FFF,FFFF:FFFFFF:FF,,FFFFF:FFFFFFF:FFFFFF,FFFF:FFF:FFFFFFFFFFF,FFFFF
@A00920:152:HGHKKDRXX:2:2108:20654:35853 2:N:0:AGGAGTGG+TGCTAAGT
GGACTACTGGGGTTTCTAATCCTGTTTGCTCCCCACGCTGTCGCGCCTCAGCGTCAGCAACAGCCCAGCAGGCCGCCTTCGCCACTGATGTTCTTCCGGATCTCTACGCATTCCACCGCTACACCCGGAATTCCGCTTGCCTCTACGTGTCTCCAGCCGATCAGTATCCTGGGCATGCACGGGGTTGAGCCCCGGCCTTTCACCCATGGACTTCTTCGGCCGCCTGCGCGCGCTTTACGCCCAATAATTC
+
FFFFFFFFFFFFFFFFFFFFFFFFFFFFFFFFFFFFFFFFFFFFFFFFFFFFFFFFFFFFFFFFFFFFFFFFFFFFFFFFFFFFFFFFFFFFFFFFFFFFFFFFFFFFFFFFFFFFFFFFFFFFFFFFFFFFFFFFFFFFFFFFFFFFFFFFFF:FFFFFFFFFFFFFFFFFFFFFFFFFFFFFFFFFFFFFFFFFF:FFFFFFFFFFFFFFFFFFFFFFFFFFFFFFFFFFFF,FFFFFFFFFFFFFFF
@A00920:152:HGHKKDRXX:2:2108:2022:35900 2:N:0:AGGAGTGG+TGCTAAGT
GGACTACTAGGGTTTCTAATCCTATTTGCTCCCCAAGCTTTCGTGCCTGAGCGTCAGCAACAGTCCAGACTGTCGCCTTCGCAACTGGTGTTCTTCCAAATATCTACGCATTTAACCGCTACACATGGAGTTCCACCGCCCTCTACTGTCCTCAAGCTTGACAGTTTCCAAAGCCTGTACCCGTTAAGCCCGTACCTTTAACTTCCGACTTCAAGAGCAGCCTGCGCACCCATTACGCCCAATCATTCCG
+
FFFFF:FFF:FFFFF:,FF,FF,,:,,,,F,:,F:,F,FF:,F,F,:F,:,:,,FFF:::,F,F,:F,,:,F,,:,,,FF,:F,F:FFF:F,FF,:FFFFFFFF,FF,:F,FF,:FFFF:F:::FF:,F:,:F,F::F,,:FF,,F:FF,FFF,FFF,F,,FFFFF:F,::F:,F,::F,:,:FF,FFF:F,FFFFF,F,F,,F:,,FF:F,:,,,F::FF,F,,,FFFFF,F,FF,:FFF:::,FFFF,
@A00920:152:HGHKKDRXX:2:2108:7835:36198 2:N:0:AGGAGTGG+TGCTAAGT
GGACTACTGGGGTTTCTAATCCTGTTTGCTCCCCACGCTTTCGCGCCTCAGCGTCAGATCCAGCCCAGTTGGCCGCCTTCGCCACAGGTGTTCTTCCCGATATCTACGCATTCCACCGCTACACCGGGACTTCCACCAACCCCTACTGGTCTCTAGACATGCAGTATCGGCAGCAGCCCCGGAGTTGAGCCCCGGGATTTCACTTCCGACTTGCACACCCGCCTGCGCGCGCTTTACGCCCAGTGATTCC
+
FFFFFFFFFFFFFFFFFFFFFFFFFFFFFFFFFFFFFFFFFFFFFFFFFFFFFFFFFFFFFF:FFFFFFFFFFFFFFFFF::F,:FFFFFFFFFFFFFFFFFFFFF:FFFFFFFFFF,FFFFFFF:FF:,FFFFFFF:FFFFFFFFFF,FFFFFFFFF:FFFFFFFFFFFFFFFF:F:FFFF:FFF:FFF:FFFF,FFFFF,FFFFFF:F:FFFFF:FFFFFFF,FFFFFF:,FF,FFFFFFFF,FFFF:
@A00920:152:HGHKKDRXX:2:2108:13630:36558 2:N:0:AGGAGTGG+TGCTAAGT
GGACTACTCGGGTATCTAATCCTGTTTGCTCCCCACGCTGTCGCGCCTCAGCGTCAGCCACTGCCCAGCAGGCCGCCTTCGCCACTGGTGTTCTTCCGGATCTCTACGCATTCCACCGCTACACCCGGAATTCCACCTGCCTCTACAGTGGTCAAGAGAAGCAGTTCGCAAGGCCGATCCGGGGGTGAGCTCCGGCCTTTCACCACACGCTGACCCCACCGCCTACGCGCCCTTTACGCCCAGTCATTCC
+
FFFF:FFFF:::FFFF:FFFF:FF:FFF:FFF,FFFFF,FF:F:,F:FF,FF,:F::F:,::F,,FF:F,FFFFFFFFFFFFF:FFFFF:FFFFFFFF:FFFFFFFF:FF,F:F:FFFFF,FFFFFFF,FFFFF:FF,F,,FFFF,FF:,,F:F,F,FF:FF:FFFF:FF,:FFFFF:F,FF,F:FF:FF,:F::,F,F,::,FFF,:,FF:FF,FF,F:FFFFFFF:F:,FF,F,:FF,FFF:,,,F:,
@A00920:152:HGHKKDRXX:2:2109:14561:2440 2:N:0:AGGAGTGG+TGCTAAGT
GGACTACCGGGGTTTCTAATCCTGTTTGCTACCCACGCTTTCGCGCATCAGCGTCAGAACCGGTCCAGGTGGCCGCCTTCGCCACTGGTGTTCCTCCCAATATCTACGCATTTCACCGCTACACTGGGAATTCCGCCACCCCCTCCCGGTCTCAAGCCCGACAGTTTCAAAGGCAGTTCCTCAGTTGAGCCGAGGGATTTCACCTTTGACTTATCGGGCCGCCTACGCGCCCTTTACGCCCAATAATTCC
+
FFFFFFFFFFFFFFFFFFFFFFFFFFFFFFFFFFFFFFFFFFFFFFFFFFFFFFFFFFFFFFFFFFFFFFFFFFFF:FFFFFF,FFFFFFFFFFFFFFFFFFFFFFFFFFFFFF:FFFFFFF,,FFFFFFFFFFFFFFFFFFF:FFFFFFFFFFFFFFFFFFFFF:FFFFFFFFFFFFFFFFFFFFFFFFFF,:FFFF,FFFFFF:FFFF,FFFF,FFFFFFFFF:FFFFFF,F:FFFFFFF,:,FFF:F
@A00920:152:HGHKKDRXX:2:2109:24153:3302 2:N:0:AGGAGTGG+TGCTAAGT
GGACTACTCGGGTATCTAATCCTGTTTGCTCCCCACGCTTTCGTGCCTCAGCGTCAGTACTGGTCCAGATGGCTGCCTTCGCCATAGATGTTCCTCCCGATCTCTACGCATTTCACTGCTACACCGGGAATTCCACCATCCTCTACCGTACTCTAGCCTGCCAGTATCCACCGCAATTCCCAGGTTGAGCCCGGGGCTTTCACGGCAGACTTAACAAACCGCCTACGCACGCTTTACGCCCAGTAATTCC
+
FFFFFFFFFFFFFFFFFFFFFFFFFFFFFFFFFFFFFFFFFFFFFFFFFFFFFFFFFFFFFFFFFFFFFFFFFFFFFFFFFFFFFFFFFFFFFFFFFF:F:FFFFFFFFFFFFFFFFFFFFFFFFFFFFFFFFFFFFFFFFFFFFFFF:FFFFFFFFFFFF:FFFFFFFFFFFFFFFFFFFFFFFFFFFFFFFFFFFFFFFFFFFFFF:FFF,FFFFFFFFFFFFFFFFFFF,FFFFFF,FFFFFFFF:F
@A00920:152:HGHKKDRXX:2:2109:32958:3427 2:N:0:AGGAGTGG+TGCTAAGT
GGACTACCCGGGTTTCTAATCCCGTTTGCTCCCCTAGCTTTCGCGCCTCAGCGTCAGTGTTGGTCCAGGATGCCGCCTTCGCCACCGGTATTCCTCCAGATATCTACGCATTTCACCGCTACACCTGGAATTCTACATCCCTCTCCCAAACTCGAGCCTCCCAGTATCAGACGCAGTTCCCAGGTTAAGCCGGGGGATTTCACGTCTGACTTAGATGGCCGCCTACGCGCCCTTTACGCCCAGTAATTCC
+
FFFFFFFFFFFFFFFFFFFFFFFFFFFFFFF:FFFFFFFFFFFFFFFFFFFFFFFFFFFFFFFFFFFFFFFFFFFF:FFFFFFFFFFFFFFFFFFFFFF:FFFFF,FFFFFFFFF,FFFFFF::FFFFFFFF:FFFFFF:FFFFFFFFFFFFFFFFFFFFFFFFFFFFFFFFFFFFFFFFFFFFFFF:FFFFFFFFFFFFF,FFFFFF,FFFFFF:FFFFFFFFFFFFFFFFFFF:FFF,FFFFF,FF,F
@A00920:152:HGHKKDRXX:2:2109:18837:3521 2:N:0:AGGAGTGG+TGCTAAGT
GGACTACTGGGGTATCTAATCCTGTTTGCTCCCCACGCTTTCGCGCCTCAGCGTCAGGTACGGGCCAGGAAGCCGCCTTCGCCACCGGTGTTCCTCTCGATATCTACAGATTTCACCCCTACACCGAGAGTTCCACTTCCCTCTCCCGCCCTCTAGCGAGGTAGTTTCGAGCGCCATTCCTCAGTTAAGCTGAGGTATTTCACACTCGACTTGCCAAACCGCCTGCGCGCCCTTTACGCCCAGTAATTCC
+
:FFFFFFFFFFFF:FFFFFFFFFFFFFFFFFFFFFFFFFFFFFFFFFFF::FFFFFFFFFFFFFFFFFFFFF:FFFFFFFFFFFFFFFF:FFF::FFFFFF,FFFFFF:F,FFFFFFFFFFF:FFFF::F,FFFFFFFFFFFFF,F:FFFFFFFFFFFF:FF,FFF:FFFFFFFFFFF,F:FF,::F::FFF:FFF:FFFFFFFFF:FF:F,FFFFFFFFF:FFF::FF:FFF:FFF,FFFF:,FFF,FF
@A00920:152:HGHKKDRXX:2:2109:2582:3583 2:N:0:AGGAGTGG+TGCTAAGT
GGACTACTAGGGTTTCTAATCCTGTTTGATCCCCACGCTTTCGTGCCTCAGCGTCAATCACTGCGCAGTGAGCTGCCTTCGCAATTGGTGTTCTATGTCATATCTAAGCATTTCACCGCTACATGACATATTCCGCTCACCTCCACAGTATTCAAGACAAATAGTATCCATGGCAGTTTCCGAGTTAAGCTCGGAGCTTTCACCACGGACTTACCTGTCCGCCGACGCACCCTTTAAACCCAGTGAATCC
+
FF:FFFFF:FFFFFFFFFFFF:FFFFFF:,FFFFFFFFFFFFFFFFFFFFFFFFFFFFF:FFFFFFFFFFFFFFFFFFFFFFF:FFFF:FF:FFFFFFF:,FFFFFFFFF,,FFFFFFFFFFFFFFFFF::FFFFF:FFFFFFFFF:F:F:FF,,FFFFFFFFFFFFFFFFFFFF:FFFFFFFFFFF:FFFFFFFF,F,FF::F,:FFFF:FF:FF,FFFFFF:FFFFFFFF,F,FFF::FFFFF,,FFF
@A00920:152:HGHKKDRXX:2:2109:15022:4523 2:N:0:AGGAGTGG+TGCTAAGT
GGACTACTAGGGTTTCTAATCCTGTTTGCTCCCCACGCTTTCGCGCCTGAGCGTCAGTTCCGGTCCAGTGAGCCGCCTTCGCCACTGGTGTTCCTCCCAATATCTACGAATTTCACCTCTACACTCGGAATTCCACTCACCTCTCCCGGATTCAAGCGATGCAGTCTTAAAGGCAATTCCGGAGTTGAGCTCCGGGCTTTCACCTCTAACTTACAAAGCCGCCTACGCGCGCTTTACGCCCAGTAATTCC
+
FFF,:FFFFFFFFFFFFFFF:FFFFFFFFF:FFFFFFFFF,FFF:F,F,FF:FFFFFFFFFFFF::FFFFFFF:FFF:FFFFFFF,F,FFFFFFFF:FFF:FFFFFFFFF,FFFFFFFFFFFFF,FFFFFFFFF:F,FFFF:FF,FFFF::FFFF:FFFFFF:FFFF,FFFFFFFF,F,,,,FFFFF:FFFFFF:FFF:FFF,FFF:FFF,FF,::F::F,FF,FFF,FFFF,,FFF:FFFF:FFFFFFF
@A00920:152:HGHKKDRXX:2:2109:5891:4554 2:N:0:AGGAGTGG+TGCTAAGT
GGACTACCGGGGTTTCTAATCCTGTTTGCTCCCCACGCTTTCGTACCTCAGCGTCAGTTCCGGGCCAGTGAGCCGCCTTCGCCACTGGTGTTCTTCCTAATATCTACGAATTTCACCTCTACACTAGGAGTTCCACTCACCTCTCCCGGACTCAAGATTGCCAGTATGAAAGGCAGTTCCGAGGTTGAGCCTCGGGATTTCACCCCTCACTTAACAATCCGCCTACGTACGCTTTACGCCCAGTAATTCC
+
FFFFFFFFFFFFFFFFFFFFFF,FFFFFFFFFFFFFFFFFFFFFFFFFFFFFFFFFFFFFFFFFFFFFFFFFFFFFFFFFFFFFFFFFFFFFFFFFFFFFF:FFFFFFFFFFFFFFFFFFFFFFFFFFFFFFFFFFFFFFF:FFFFFFFFFFFFFFFFFFFFFFFFFFFFFFFFFFFFFFFF:FFFF:F:FFFFFFFFFFFFFFFFFFFFF,FFFFFF:F:FFFFFFFFFF:FFFFF:FFFFFFFFFFFF
@A00920:152:HGHKKDRXX:2:2109:11270:4883 2:N:0:AGGAGTGG+TGCTAAGT
GGACTACTGGGGTATCTAATCCTGTTTGCTCCCCACGCTGTCGCGCCTCAGTGTCAGCCAAACTGCCCAGCAGGCCGCCTTCGCCACCGGTGTTCTTCCGGATCTCTACGCATTCCACCGCTACACCCGGAATTCCGCCTGCCTCTACAGTGCTCGAGCCGCGGCAGTATCCATGGCCGACGCTGGGTGGAGCCCCGCGCTTTCACCACGGACTGACCGGGCCACCTACGCGCCCGTTACGCCCAATTAA
+
FFFFF:FFFFFFFFFFF:FFF:FFFFFFFFFFFFF:FFFFFFF,F,:FF:FFFFFFFF:FF::FF:FFFFF:F::FFFFFFFFF,::FFFF,FF:FF:FFF,FFFFFF:FFFFF:FFFFFFFFFF:FFFFF,FFF,F,FFFFFFFFFFF,FF:FFF:,FFF:FFF:F:FFFF,FF::FFFFFF,:FFF,F:F:,,F::F::,,F:F:,FFFF:FFFF,FF:F,:F:F,F:FFF,::FFFFF:FF:,F,::
@A00920:152:HGHKKDRXX:2:2109:8269:5729 2:N:0:AGGAGTGG+TGCTAAGT
GGACTACAGGGGTATCTAATCCTGTTTGCTCCCCACGCTTTCGCACCTCAGCGTCAATACCTGTCCAGCGAGTCGCCTTCGCCACTGGTGTTCTTCCGAATATCTACGAATTTCACCTCTACACTACGCATTCCACCACCCTCTTACTGACTCTAGCCATGCAGTTTCAAAGGCAATTCTGTGGTTAAGCCACAGTCTTTCACCCCTGACTTTCAAAGCCGCCTACGTGCTCTTTACTCCCAGTAATTCC
+
FFFFFFF,FFFFFF:FF:FFFFFFFF,FFFFFFFFFFFFFFFFF:FFFFFFFFFFFFFFF::FFFFFF,,FF,:FFFFFFFF,FFFFFFF:FFF,,,,:FFFFFFF,FFFFFFFFFFFFFFFF,FF,,F:FFFF,FFFFFFFF,,FF,FF,FF:FFF,,,:FFFF,FFF:,FFFF:FFF,,,FFFFF:FFF,FFFF,FFFFFFF:FF:F,FF::,FFFFFFFFF:F,,F,,FF,FF:,F,FFF,FFFFF,
@A00920:152:HGHKKDRXX:2:2109:28085:6136 2:N:0:AGGAGTGG+TGCTAAGT
GGACTACAGGGGTTTCTAATCCTGTTTGCTCCCTACGCTTTCGCACCTCAGCGTCAGTATTGAACCAGGAGGCCGCCTTCGCCACCGGTATTCCTCCACATATCTACGCATTTCACCGCTACACGTGGAATTCTACCTCCCTCTTTCATACTCTAGCCGCCCAGTATCGAGTGCAGTTCCCAGGTTGAGCCCGGGGCTTTCACACCCGACTTAGGCAGCCGCCTACGCGCGCTTTACGCCCAGTAATTCC
+
FFFFFFFFFFFFFFFFF:FFFFFFFFFFFFFFFFFFFFFFFFFFFFFFFFFFFFFFFFF:FFFFFFFFFFFFFFFFFFFFFFFFFFFFFFFFFFFFFFFFFFFFFF:FFFFFFFFFFFFFFFFFFFFFFFFFFFFFFFFFFFFF:FFFFFFFFFF:FFFFFFFFFF:FFFFFFFFFFFFFFFFFFF:FFFFFFFFFFFFFFF::FFFFFF,F,F,FFFFFFFFFFFFFFFFF:FFFFFFFFFFF,:FFFF
@A00920:152:HGHKKDRXX:2:2109:7600:6230 2:N:0:AGGAGTGG+TGCTAAGT
GGACTACAAGGGTTTCTAATCCCGTTCGCTCCCCACGCCTTCGCGCCTCAGCGTCAGGTCAGGTCCAGCGAGCCGCCTTCGCCACTGGTGTTCCTCCGGATCTCTACGCATTTCACCACTACACCCGGAATTCCACTCGCCTCTCCCTGCCTCCAGACACGCCATCTCGACGGACCCTCCCCCGTTGAGCGGGGGGCTTTCACCGCCGATGCGCGTATCCGCCTGCGCGCGCTTTACGCCCAGTAACTCC
+
FFFFFFFFFFFFFF:FFFFFFFFFFFFFFFFFFFFFFFFFFFFFFFFFFFFFFFFFFFFFFFFFFFFFFFFFFFFFF:FFFFFFFFFFFFFFFFFFFFFFFFFFFFFFFFFFFFFFFFFFFF,FFFFFFF:FF:FFFFFFFFFFFFFFF:FFFFFFFF,FFFF:F:FFFFFFFFFFFFFFFFFF:FFFF:FFFFFF:FFFFFFFF:FF::F:FF:F,FFFFFFF:FFFF:F:,F::FF:FF:FFFFFFFF
@A00920:152:HGHKKDRXX:2:2109:23628:6934 2:N:0:AGGAGTGG+TGCTAAGT
GGACTACTAGGGTTTCTAATCCTGTTCGCTCCCCACGCTTTCGCTCCTCAGCGTCAGTATCGGCCCAGAGACCTGCCTTCGCCATCGGTGTTCCTCCTGATATCTGCGCATTTCACCGCTACACCAGGAATTCCAGTCTCCCCTACCGAACTCTAGCCTGCCCGTATCGGCTGCAGGCCCGCGGTTGAGCCGCGGGTTTTCACAGTCGACGCGACAAGCCGCCTACGAGCTCTTTACGCCCAATAAATCC
+
FFFFFFFFFFFFFFFF:FFFFFFFFFFFFFFFFFFFFFFFFFFFFFFFFFFFFFFFFFFFFFFFFFFFF:FFFFFFFFFFFFFFFFFFFFFFFFFFFFFFFFFFFFFF:FFFFFFFFFFFFFFFFFFFFFFFFFFFFF:FFFFFFFFFFFFFFFFFFFF:FFFFFFFFFFFFFFFFFFFFFFFFFFFFFFFFFFFFFFFFFFF,::FFFFFFFFFF,FFFFFFF:FFFFFFFFFFFFFFFFFF,,FFFF:
@A00920:152:HGHKKDRXX:2:2109:4354:7153 2:N:0:AGGAGTGG+TGCTAAGT
GGACTACCGGGGTTTCTAATCCCGTTTGCTCCCCTGGCTTTCGCGCATCAGCGTCAATATCGGTCCAGGATGCCGCCTTCGCCACCGGTGTTCCTCCAGATATCTACGCATTTCACCGCTACACCTGGAATTCCGCATCCCTCTCCCGAATTCAAGCCAACCAGTATCGGACGCAGTTCCTGGGTTGAGCCCCGGGATTTCACGTGCGACTTAGCAGGCCGCCTACGCGCCGTGTACGCCCAGTAAGTCC
+
FFFFFF:FFF:FFFFFFFFFFFFFFF:FFFFFF:FFFF,FFFFFFFFFFFFFFFFF,FFFFFF:FF,FFFFF:,FFFFFFFFFFFFFFFFFFF,FFFFF:FFFFF,:FF:,FFF::FFFF,FFF::F::FFFFFFF,F,FFF:F:,F:,F,F:F,F,FF:FF,FFF,FFF::F,FF,FF:F:FFFFF,F:,:,FFF,,:,F:FF:,FFF,,,,FFFFF,,F:FFF:F,FFF,,,F:,F,,,FF,::,FF,
@A00920:152:HGHKKDRXX:2:2109:24334:7529 2:N:0:AGGAGTGG+TGCTAAGT
GGACTACTAGGGTATCTAATCCTGTTTGCTCCCCACGCTTTCGAGCCTCAGCGTCAGTTATCGTCCAGGTGACCGCCTTCGCCACTGATGTTCCTCCCGATATCTACGAATTTCACCTCTACACCGGGAATTCCGTCACCCTCTCCGACACTCAAGTCTTGCAGTTTCGGGTGCACTTCCTCGGTTGAGCCGAGGGCTTTCACATCCGACTTACAAGACCGCCTACGCTCGCTTTACGCCCAATGATTCC
+
FFFFFFFFFFFFFFFFFFFFFFFFFFFFFFFFF:FFFFFFFFFFFFFFF::FFFFFFFFFFF:FFFFFFFFFFFFFFFFFFFFFFFF:FFFFFFFFFFFFFFFFFFFFFF:FFFFFFFFFFFFFFFFFFFFFFFFFFFFFFFFFFFFFFFFFFFFFF,FFFFFFFFFF:FF,FF:FFFFF:FFFFF,:FFFFFFFFFFFF:FFFF:FFFFFFFFF:,FFF,FFFFFFFFFFFF,FFFFFFFF,F:F,F:F
@A00920:152:HGHKKDRXX:2:2109:25274:7529 2:N:0:AGGAGTGG+TGCTAAGT
GGACTACTCGGGTTTCTAATCCTGTTTGCTACCCACGCTTTCGTGCCTCAGCGTCAGTGGCGGTCCAGTAAGCCGTCTACACCACAGGTGTTCCTCCCGATATCTACGCATTTCACCGCTACACCGGGAATTCCGCTTACCTCTCCCGCACTCCAGCAGCACAGTTTCCGGCGCACCCTCCCAGTTGAGCCGGGAGATTTCACACCAGACTTGCACCACCGCCTACGCACGCTTTACGCCCAGTAACTAC
+
FFFF:FFFFFFFFFFFFFFFFFFFFFFFFFFFF:FFFFF,FF,FFFFFFFFFFF:FF:FFFFFFFFFF:FFFFFFFFFFFFFFFF,FFFF::FF:FFFFF,FFFF:FFFFFFFFF,:FF:FFFFFFFFF:,,FF:FFFF,:FFFFFFFFFFFFF,FF,FFF,,FFFFFF:FFFF::FFFFFFF,F:FFFFFFFFFF:F,F:FFFFFF:FFFF:FFFFFFFFFF,FFF:F,F,,:FFF:F:F:,,,,FF,F
@A00920:152:HGHKKDRXX:2:2109:29179:7874 2:N:0:AGGAGTGG+TGCTAAGT
GGACTACTGGGGTTTCTAATCCTGTTTGCTCCCCACGCTTTCGAGCCTCAACGTCAGTTACAGTCCAGTAAGCCGCCTTCGCCACTGGTGTTCCTCCTAATATCTACGCATTTCACCGCTACACTAGGAATTCCACTTACCTCTCCTGCACTCAAGTCAAACAGTTTCCAAAGCAGTACCGGGGTTGAGCCCCGGGCTTTCACTTCAGACTTGCTTAACCGTCTACGCTCCCTTTACACCCAGTAAATCC
+
FFFFFFFFFFFFFFFFFFFFFFFFFFFFFFFFFFFFFFFFFFFFFFFFFF:FFFFFFFFFFFFFFFFFFFFFFFFFFFFFFFFFFFFFFFFFFFFFFFFFFFFFFFFFFFFFFFFFFFFFFFFFFFFFFFFFFFFFFFFFFFFFFFFFFFFFFFFFFF:FFFFFFFFFFFFFFFFFF:FFFFFFFFF:FFFFFFFFFFFFFFFFFFFFFFFFFFFFFFF:FFFFFFFFFFFFFFFFFFFFF,F:F,FFFF
@A00920:152:HGHKKDRXX:2:2109:15347:8469 2:N:0:AGGAGTGG+TGCTAAGT
GGACTACTCGGGTTTCTAATCCGGTTCGCTCCCCACGCTTTCGTGCCTTAGCGTCAGAAACAGCCCAGTAACCTGCCTACGCCATTGGTGTTCCTTCTAATATCTACGGATTTCACTCCTACACTAGAAATTCCAGTTACCTCTACTGCTCTCAAGTTTGCCAGTTCGAATAATAGTCTGTATGGTTGAGCCACCAGGTTTCACTATTCGCTTAACAAACCGCCTACGCAACTCTTTACGCCCAGTCACT
+
FFFFFFFFFFFFFFFFFFFFFFFFFFFFFFFFFFF:FF:FFFFFFFFFFFFFFFFFFFFFFFFFFFFFFFFFFFFFFFFFFFFFFFFFFFFFFFFFFFFFFFFFFFFFFFFFFFFFFFFFFFFFFF:FFFFFFFFFFFFFFFFFFFFFFFFFFFFFFFFFFFFFFFFFFFFFFFF:FFFFFFFFFFFFFFFFFFFFFFFFFFFFFF,FFFFFF:FFFFFFF:FFFFFFFFFFFFFFFFFFFF:FF:FFFF
@A00920:152:HGHKKDRXX:2:2109:30101:8813 2:N:0:AGGAGTGG+TGCTAAGT
GGACTACAGGGGTTTCTAATCCTGTTCGCTCCCCACGCTTTCGCTCCTCAGCGTCAGTGCCAGCCCAGAGCGCCGCCTTCGCCGCTGGTGTTCCTCCTGATATCTGCGCATTTCACCGCTACACCAGGAATTCCACGCTCCCCTACTGGACTCTAGTCACGGCAGTATCGGGTGGCGTCTCCAGGTTGAGCCTGGAGGTTTCACACCCGACTTACCGAACCGCCTACGAGCTCTGTACGCCCAATGAATC
+
FFFFFFFFFFFFFF,FFFFFFFFF:FFFFFFFFFFFFFFFFFFFFFFFFFFFFFFFFF:FFFFFFFFFFFFFFFFFFFFFFFFFFFFF:FFFFFFFFFFFFFFFFFFFF,F:FFFFFFFFFFFFFFFFFFFFFFFFFFFFFFFFFFF:FFFFF:,FFF:FFFFFFF:F:FFFF:FFFF::F:FFFFFFFFFFFFFFFFFFFFFFFFFFFFFFF:FFFFFFFFFFFFFFFFFFF:::FFFFFFFF,:F:FF
@A00920:152:HGHKKDRXX:2:2109:6849:9032 2:N:0:AGGAGTGG+TGCTAAGT
GGACTACTGGGGTTCTAATCCTGTTTGCTCCCCACGCTTTCGCGGATGAGCGTCAGACTCGGCCCAGCTAGCCGCCTTCGCCACAGGTGTTCTTCCTGATATCTGCGCATTCCACCGCTACACCAGGACTTCCAGATCCCCCTACCAGACTCTAGCCGCCCAGTATCGAATGCAGGCTCGAGGTTGAGCCTCGAGGTTTCACATTCGACTTGAGTGGCCGCCTACGAGCTCTTTACGCCCAATGAATCCG
+
FFFFFFFFFFFFFFFF:FFFFFFFFFFFFFFFFFFFFFFFFFFFFFFFFFFFFFFFFFFFFFFFFFFFFFFFFFFFF:FFF:FFFFFFFFFFFFFFFFFFFFFFFFFFFFFFFFFFFFFFFFFF:FFF,FFFFFFFFFFFFFF:FF:FFFFFFFFF:FFFFFFFFFFFFFFFFFFFF:FFFFFFFFFFFFFFF:FFFFFFFFFFFFFFFFFFFFFFFFFFFFFFFFFFFF:FFFFFFFF:FFFFFFF,FF
@A00920:152:HGHKKDRXX:2:2109:20826:9377 2:N:0:AGGAGTGG+TGCTAAGT
GGACTACCGGGGTTTCTAATCCTGTTTGCTACCCACGCTTTCGCTCCTCAGCGTCAGTTGCGGCCCAGAGACCTGCCTTCGCCATCGGTGTTCCTCCTGATATCTGTGCATTTTACCGCTACACCAGGAATTCCAGTCTCCCCTACCGCACTCTAGTCTGCCCGTACCCACTGCAAGCCCGAGGTTGAGCCTCGGGTTTTCACAGCAGACGTGACAAACCGCCTACGAGCTCTTTACGCCCAATAATTCC
+
:FF,FFFFFFF:,::FFFFFFFFFFFF:FFF,FFFF,FF:FF:FFFF,F:FFF:FFFFFF:FF,:FFFFFFFFF::FF:FFFFFFF:::FFF,FFF,F:FFFF,FFFF,F:FFFF:F,FF,::F,FF:F,:F,FF:FF:FFF,:FFF::F::FF:FFFF,F,F:,:F:FFF::F:F:FFF:FFFF,F,F,FFFFFFF,:FFFFFFFFF:FF,FFFF,:F:FFFFFFFF,FFFF,F:FFFFFF,F,FF:,,
@A00920:152:HGHKKDRXX:2:2109:1488:9549 2:N:0:AGGAGTGG+TGCTAAGT
GGACTACTGGGGTTTCTAATCCTGTTTGCTCCCCACGCTGTCGCGCCTCAGCGTCAGTTCTGGCCCAGTCGACCGCCTTCGCCACCGGTGTTCTTCCGGATCTCTACGCATTCCACCGCTACACCCGGAATTCCAGCGACCTCTACCAGACTCAAGCCTCCCCGTTCGCACGGCAGACCCGGAGTTAAGCCCCGGGCTTTCACCGCACGCGTATCAAGCCGCCTACGCGCCCTTTACGCCCAGTGATTCC
+
FFFFFFF,FFFFF,FFFFFFFF:FFFFFFFFF:FFFFFF:FF:FFFFFF:FFFFFFFFFF,FFFFF:FFFFFFFFFF,FFFFFFFFFF,FF:FFFFF:,FF,FFFFFFFFFF::FFFFFFFFFFF:F,FFFFFF,,,,FFF:F,:FF:FFFFF,FFFFFFF:FF::F,FF,FF:F:FFF,F,FFF:,FFFFFF:FF:FFFFF:F:F,F,:,,,,,FFFFFFFFF,FF,FF,F:,:FFFFFF,FF::,F:F
@A00920:152:HGHKKDRXX:2:2109:18909:9659 2:N:0:AGGAGTGG+TGCTAAGT
GGACTACAGGGGTTTCTAATCCTGTTTGCTCCCCACGCTTTCGCGCCTCAGCGTCAATTACGGGCCAGATAGCCGCCTTCGCCACTGGTGTTCTTCCCAATATCTACGAATTTCACCTCTACACTGGGAATTCCACTCTCCTCTCCCGCATTCAAGCTCATCAGTATCAAGCGCAGCCCCCAGGTTGAGCCCGGGAATTTCACGCCTGACTTGATAAGCCGCCTCCGCGCCCTTTACGCCCAGTAATTCC
+
FFFFFFFFFFFFFFFFFFFFFFFFFF,FFFFFFFFFFFFFFFFFFFFFFFFFFFFFFFF:FFFFFFFFFF,FFFFFFFFFFFF:FFFF,FFFFFFFFFF,:,FFFFFFF,F,FFFFFFFFFFFF,:FF,FFFFFFF:,FFFFF:FF:FFFF,FF,FFFFFFFFF:FFF,FFFFFFFFFFFF:FF,F:,FFFFFFFFFF:FF,FFFF:F,F,,,FF:,FFFFFF,,FFFFFFFFF,,FFFF:,F,F::::F
@A00920:152:HGHKKDRXX:2:2109:31358:10019 2:N:0:AGGAGTGG+TGCTAAGT
GGACTACAGGGGTTTCTAATCCCGTTTGCTCCCCTGGCTTTCGAGCATCAGCGTCAGTGTCAGCCCAGCAACCCGTCTTCACCTCAGGTGTTCCTCTTGATATCTACGCATTTCACCGCTACACCAGGAATTCCGCTTACCTCTACAACACTCCAGCCCAGCAGTCTTTAGCGCACAATCCCAGTTAAGCCGGGAGATTTCACAACAAACTTGCGAAACCGCCTACGCACTCTTTACGCCCAGTAAATCC
+
FFFFFFFFFFFFFFFFFFFFFF:FFFFFFF:FFFFFFFFFFFF:FFFFFFFFFFFFFFF:FFF,FFFFF:FF::F:FFFFFFFFF,FFFFFFF,FF:,:FFFFFFFFFFFFFFF:FFFFFFF:F,,FFF,FFFF,FF,FFFFFF,F,FFFFFFFFF,F,F:FFFFFFF:FF:FFF:,,FFF::FFFFF:FFF,FFF,FFFFFFF,FF,FF::,,FFFFF:FFFFFFFF,FFFFFFFFFFFFF,FFF,:FF
@A00920:152:HGHKKDRXX:2:2109:25192:10864 2:N:0:AGGAGTGG+TGCTAAGT
GGACTACCGGGGTTTCTAATCCGGATCGCTACCCACGCTTTCGCGCATTAGCGTCAGCAAAGGTCCAGGAAGCCGCCTTCGCCACTGGTGTTCCTCCCGATATCTACGCATTCCACCACTACACCGGGAATTCCACTTCCCCCTACCTTGCTCTAGCCAAACCGTATCACGCGACCCCTCCCAGTTGAGCCGGGAGATTTCACGAGTGACGTGTCTGGCCGCCTACGCGCCCTGTACGCCCAATAAATCC
+
FFFFFFFFFFFFFFFFFFFFFFFFFFFFFF::FF:FFFFFFFFFFFFFFFF:FFFFFF:FFFFF,FFF,FFFFFFF:,:FFFFFF:FFF:FFFF:F:F:F,FFF:,F,FF:F:F,F:F:,FFF,:FFFF,F,FFFFFFFFFFF,::F,FFF:F,,:FFF,FF::F,FFFFFF:::FFF:FF::FF:FFF:FF,FF,F,FFF,::,F:FFFFF,FFFF,FF,FFFFF:FFFFFF,,FFFFFFF,FFF,:FF
@A00920:152:HGHKKDRXX:2:2109:27932:10942 2:N:0:AGGAGTGG+TGCTAAGT
GGACTACTCGGGTATCTAATCCTGTTTGCTCCCCACGCTTTCGAGCCTCAGCGTCAGTTATCGTCCAGTAAGCCGCCTTCGCCACTGGTGTTCCTCCTAATATCTACGCATTTCACCGCTACACTAGGAATTCCGCTTACCCCACCGACACTCTAGTACGACAGTTTCCAATGCAGTACCGGGGTTGAGCCCCGGGCTTTCACATCAGACTTGCCGCACCGCCTGCGCTCCCTTTACACCCAGTAAATCC
+
,FFFF,::,FFF,F:FFF::FF,:FF:F:FFFF:FF:FF,,F:F:FF:FFFFFFFF:F::FF:FF:F,:FF,FF:,FF:::F,FFF:F,:,FFF:F:FFF,:FFF:::F,FF,F,F,FF,,FFF::,FFFFFFFFF:FFFF:,,F,:FF,,,FFF:FF,:F,F:FFF:FFF,FF,FF:FF,F,:FFFFFFFF,F::F:,::FF:FFFFFF,:F,,F:FFF:FFFFFF:F,FF,:,FF:FFFFF,F,:FFF
@A00920:152:HGHKKDRXX:2:2109:26350:11741 2:N:0:AGGAGTGG+TGCTAAGT
GGACTACTCGGGTTTCTAATCCTGTTTGCTCCCCTAGCTTTCGCGGCTCAGCGTCAGGTGCAGCCCAGGGCGCCGCCTTCGCCTCTGGTGTTCCTCCGGATCTCTACGCATTTCACCACTCCACCCGGAATTCCACGCCCCTCTACTGCCCTCTAGCGGCCCAGTTTCGAACGACCTCTCCCAGTTGAGCCGGGAGCTTTCACGTCCGACTTGGACCACCGCCTGCCCGCGCTTTACGCCCAGTAAATCC
+
FFFFFFFFFFFFFFFFFFFFFFFFFFFFFFFFFFFFFFFFFFFFFFFFFFFFFFFFFFFFFFFFFFFFFFFFFFFFFFFFFFFFFFFFFFFFFFFFFFF:FFFFFFFFFFFFFFFFFFFFFFFFFFFFFFFFFFFFFFFFFFFFFFFFFFFFFFFFFFFFFFFFFFFFFFFFFFFFFFFFFFFFFFFFFFFFFFFFFFFFFFFFFFFFFFFFFFFFFFFFFFFFFFFFFFFFFFFFFFFFFFFFFFFF:F
@A00920:152:HGHKKDRXX:2:2109:13702:11757 2:N:0:AGGAGTGG+TGCTAAGT
GGACTACTGGGGTTTCTAATCCTGTTCGCTCCCCACGCTTTCGCTCCTCAGCGTCAGTATCGGCCCAGAGACCCGCCTTCGCCATCGGTGTTCCTCCAGATATCTACGCATTTCACTGCTACACCTGGAATTCCACCCCCCTCTGCCACACTCAAGTCTGCCAGTAACAAGCGCAGTTCCCAGGTTAAGCCCGGGGATTTCACACCTGTCTTGACAAACCGCCTACGCACGCTTTACGCCCAGTCATTCC
+
FFFFFFFFFFFFFFFFFFFFFFFFFFFFFFFFFFFFFFFFFFFFFFFFFFFFFFF:FFFFFFFFFFFFFFFFFFFF:F,FFFFFFFFFFFFFFFFFFFFF:FFFFFF:FFFFFFFFFFFFFFFFFFFFF:FFFFFFFFFFFFFFFFFFFFFFFFFFFFFFFF,FFFFFFFFFFF:F::F:FFFFFFFF:,FFFFFFF:F,F,:,F:FFFFFF,FFFF,FFFFFFFFFF,FFF,,FFFFFFFF:F,F,FFF
@A00920:152:HGHKKDRXX:2:2109:17752:12540 2:N:0:AGGAGTGG+TGCTAAGT
GGACTACCGGGGTTTCTAATCCTGTTTGCTCCCCACGCTTTCGCGCCTCAGCGTCAGTATCGGGCCAGTGAGTCGCCTTCGCCACTGGTGTTCCGTCGAATATCTACGAATTTCACCTCTACACTCGGCATTCCACTCACCTCTCCCGAACTCAAGACAGCCAGTATCAAAGGCTATTCCAAGGTTGAGCCCTGGGCTTTCACCTCTGACTAAACTGTCCGCCTACGCGCCCTTTACGCCCAGTAATTCC
+
FFFFFFFFFFFF:FFFFFFFFFFFFFFFFFFFFFFFFFFFFFFFFFFFFFFFFFFFF:F:FFFFFFFFF:FFFFFFFFFFFFFFFFFFFFFFFFFFFFFFFFFFFFFFFFFFFFFFF,F:FFFF,FFFFFFFFFFFFF:FFFFFFFFFF,FFF,FF:F:FFFFFFFFF,FFFFFF::FFFF,FFFFFFFFFFFF,FFFFFFFFFFFFFFFFFF::FFFFFFFFFFFFFFFFF,FFFFFFFFFFF:FFFFF
@A00920:152:HGHKKDRXX:2:2109:16432:12633 2:N:0:AGGAGTGG+TGCTAAGT
GGACTACTGGGGTATCTAATCCTGTTTGCTCCCCACGCTTTCGCGCCTCAGCGTCAGATCCAGCCCAGTTGGCCGCCTTCGCCACAGGTGTTCTTCCCGATCTCTACGCATTCCACCGCTACACCGGGAATTCCACCAACCCCTACTGGTCTCCAGGTCCGCAGTCTCGAAAGCAGCTCCGGGGTTGAGCCCCGGCCTTTCACTTCCGACTTGCAGGTCCCGCCTGCGCGCGCTTTACGCCCAGTGATTC
+
FFFFFFFFFFFFFFFFFFFFFFFFFFFFFFFFFFFFFFFFFFFFFFFFFFFFFFFFFFFFFFFFFFFFFFFFFFFFFFFFFFFFFFFFFFFFF:FFFFFFFFFFFFFFFFFFFFFFFFFFFFFFFFFFFFFFFFFFFFFFFFFF:FFFFFFFFFFFFFFFFFFFFFFFFFFFFFFFFFFFF:FFFFFFFFFFFFFFFF::FFFFFFFFFFFFFFFF:FFFFFFFFFFFFFFFF,:FFFFF:FFFFFF,F:
@A00920:152:HGHKKDRXX:2:2109:1407:13354 2:N:0:AGGAGTGG+TGCTAAGT
GGACTACCAGGGTTTCTAATCCCGTTCGCTCCCCTAGCTTTCGCGTTTCAGCGTCAGGTGCAGGCCAGGTGGCCGCCTTCGCCACTGGTGTTCCTCCGGATCTCTACGCATTTCACCACTACACCCGGAATTCCACCACCCTCTCCTGCCCTCAAGTCCAGCAGTATCGGACAACCCCTCCCGGTTGAGCCGAGAGATTTCATGCCCGACTTGCTAGACCGCCTGAACGCGCTTTACACCCAATAATTCC
+
[truncated: 44,974,150 more chars]
