# Supplementary material for: Biochar’s role in improving pakchoi quality and microbial community structure in rhizosphere soil
Source: PeerJ. 2024 Mar 18;12:e16733. doi: 10.7717/peerj.16733 (PMC10956520; doi:10.7717/peerj.16733)
Supplement: Supplemental Information 8 — T1, treated with 1% biochar. 1, 2, and 3 represent three replications. [file peerj-12-16733-s008.gz › T11_1.fq]

@A00920:152:HGHKKDRXX:2:2101:4074:1063 1:N:0:AGGAGTGG+TGTTCTCT
ACTCCTACGGGAGGCAGCAGTGGGGAATTGTTCGCAATGGGCGAAAGCCTGACGACGCAACGCCGCGTGGAGGATGAAGATCTTCGGGTCGTAAACTCCTTTCGACCGAGATGAATATCTCGCGACCTAATACGTCGCGGGACTGACAGTATCGAGAGAAGAAGCCCCGGCTAACTCCGTGCCAGCAGCCGCGGTAATACGGGGGGGGCAAGCGTTGTTCGGAATTATTGGGCGTAAAGGGTTCGTAGGT
+
FFFFFFFFFFFFFFFFFFFFFFFFFFFFFFFFF,FFFFFFFFFFFFFFFFFFFFFFFFFFFFFFFFF:FF:FFFFFFFFFFFFFFFFFFFF:FFFFFFFFFFFFF,FFFFFFFFFFFFFFFFFFFF:FFFFFFFFFFFFFFFFFFFFFFFFFF:FFFFFFFFFF:FFFFFFFFFFFFFFFFFF::FFFFFFFFFF:FFFFFFFFFFFFFFFFFF,FFFFF:FFFFFF:F:FFFFFFF:,FFFFFF:FFFF
@A00920:152:HGHKKDRXX:2:2101:2980:1391 1:N:0:AGGAGTGG+TGTTCTCT
ACTCCTACGGGAGGCAGCAGTGGGGAATATTGGACAATGGGCGTAAGCCTGATCCAGCAATGCCGCGTGAGTGATGAAGGCCCTAGGGTTGTAAAGCTCTTTCGGCGGGGAAGATAATGACGGTACCCGCAGAAGAAGCCCCGGCCAACTTCGTGCCAGCAGCCGCGGTAATACGAAGGGGGCTAGAGTTGCTCTGAATCACTGGGCGAAAAGCGAACGAAGGCGGATCTTTAATTCGGGGGTGAAATCC
+
FFFFFFFFFFFFFF:FFFFFFFFFFFFFFFF,,FFFF:FFFFFFFFFFFFFFF::FFF,F:FFFFFFFFFF,FFFFFFFF::F:FFFFFFFFFFFFF:FF,FFF,,FFFFFFFFFFF,,,FF,FF,F:F,F,,,,F,,F:::F,FFF,:F,FFFF,:F:F:,FF,F:,FF,FFF:F:,F,FFF,,:,F,:FFFF,,FF:FFF,F:FFF,:F,,FF,,F,FFFF::FF,:FFF:,:F,,:,F,,:FFF:FF
@A00920:152:HGHKKDRXX:2:2101:31919:1658 1:N:0:AGGAGTGG+TGTTCTCT
ACTCCTACGGGAGGCAGCAGTGGGGAATATTGCGCAATGGGGGAAACCCTGACGCAGCAACGCCGCGTGGAGGATGAAGGCCTTCGGGTCGTAAACTCCTGTCAGGTGGGAAGAATAGGCTGCAGCAAACAACTGCAGCTGTTGACGGTACCACAAGAGGAAGCCCCGGCTAACTCCGTGCCAGCAGCCGCGGTAATACGGAGGGGGCAAGCGTTATTCGGAATCATTGGGCGTAAAGGGCGCGTAGGCG
+
:,FFFFF,::FFF,::,FF,FF,:,FF,FF,:,F,FFF:F,FF,,F,FFFFFFFFFFFFFF:F:FFFF,FFF:FF:FF:FFFFFFFFFFFFFFF:,FF,:F:,FFFF:F:FF:FF:FF::FF:FFFFFF:FFFF,,F,FFF:F,FF:FFFFFFF,FFF:FFF,FF,FFFFF:FFF:FF:F,:F,F:::F,F::F:FFF:,FFF::F:::,,F:FF::F:FFFFFFFF:F,F,F:F:F,:,F,FFFF:,FF
@A00920:152:HGHKKDRXX:2:2101:14407:1705 1:N:0:AGGAGTGG+TGTTCTCT
ACTCCTACGGGAGGCAGCAGTAGGGAATCTTGCGCAATGGGCGAAAGCCTGACGCAGCAACGCCGCGTGCGGGAAGAAGGCTCTCGGGTTGTAAACCGCTTTCAGTAGGAACGAATTTGACGGTACCTGCAGAAGAAGGTGCGGCCAACTACGTGCCAGCAGCCGCGGTGACACGTAGGCACCAAGCGTTGTCCGGATTTATTGGGCGTAAAGAGCTCGTAGGCGGTTCAGTAAGTCGGGTGTGAAAACT
+
:FF:FFFFFFFFFF:FFFFFFF:FFFFF:FFFFFFFFFFFFFFFFFFFFFFFFFFFFF:FFFFFFFFFFFFFFF,FFFFFFF,FFFFFF:FFFFFFFFFFFF,FFFFFFFFF,,FFFFFFFFFFFFFFFFFFFFFFFFFFFFFFFFFFF:FFF,FFFF,:,FFFF:FFFFFF:FF:FFFFF::FFFFFFFFFFFFFFF:FFF,,FFFFFFFFFFFFFF::FF,FFF:FFFF,FFFF:FFFFFFFF:FFFF
@A00920:152:HGHKKDRXX:2:2101:22670:1924 1:N:0:AGGAGTGG+TGTTCTCT
ACTCCTACGGGAGGCAGCAGTGGGGAATATTGCGCAATGGGCGAAAGCCTGACGCAGCCACGCCGCGTGAGCGATGAAGGCCTTCGGGTCGTAAAGCTCTGTGGGGAGAGAAGAATAAAGACTGAGAAGAGCAGGCATAGACGGAATCTCCTTAGCAAGCACCTGCTAACTCCGGGACAGAAGACGCGGTAAAAAGGCTGGTGCGAAAGATGCTAGGCTAAATAGGGCGAAAACCGCACGAATGCTGCAC
+
FFFFFFFFFFFFFFFFFFFF,:FFFF:F:FFFFFFF:FFFFFFFFFFFFFFFFFFFFF,FFFFFFFF:FFFFFF,FFF,,FFFFFFFF,,FFFFF,:FFF,F:F,,FFFFFFFF,::F,,,,FF,FF,:,:::F,F,F,F,F,F,F:FFFF:FFFFFFF,FF:,,FF,::,F::,F:F:,,,,,F:FFFFFF::,:,:,,F,,FFF:,F,F,,,,F,,,:,:FF,,FFF:::F,,F:FF,F,:,FF,F,,
@A00920:152:HGHKKDRXX:2:2101:17047:3427 1:N:0:AGGAGTGG+TGTTCTCT
ACTCCTACGGGAGGCAGCAGTAGGGAATCTTCCACAATGGGCGCAAGCCTGATGGAGCAACGCCGCGTGAGTGAGGAAGGCCTTCGGGTCGTAAAGCTCTGTTGCCAGGGAAGAAAGCCTAGGAGAGTAACTGCTCCATGGTTGACGGTACCTGAGAAGAAAGCCCCGGCTAACTACGTGCCAGCAGCCGCGGTAATACGTAGGGGGCGAGCGTTGTCCGGAATTATTGGGCGTAAAGCGCGCGCAGGCG
+
FFFFFFFFFFFFFFFFFFFFFFFFFF:FFFFFFFFFFFFFFFFFFFFFFFFFFFFFFFFFFFFFFFFFFFFFFFFFF,FFFFFFFFFFFFFFFFFFFFFFFFFFFFFFFFF,FFFFFFFF:FFFFFFFFFFFFFFFFFFFFFFFFFFFFFFFFFFFFFFFFFFFFFFFFFF:FFF,FFF:FFFFFFFFFFFFFF,F,FFF,FFFFFFF:FFFFFFFFFFFF:FFFFFFFFFFFFFF,FF:FFFFFFFFFF
@A00920:152:HGHKKDRXX:2:2101:28637:3458 1:N:0:AGGAGTGG+TGTTCTCT
ACTCCTACGGGAGGCAGCAGTGGGGAATATTGCACAATGGGCGCAAGCCTGATGCAGCGACGCCGCGTGAGGGATGACGGCCTTCGGGTTGTAAACCTCTTTCAGCACAGACGAAGCTCAAGTGACGGTATGTGCAGAAGAAGGACCGGCCAACTACGTGCCAGCAGCCGCGGTAATACGTAGGGTCCGAGAGAGGTCCGGAATTACTGGGCGTCAAGAGCTCGGAGGTTGTTTGTCGCGTTGTTCGTGA
+
FFFFFFFFFFFFFFFFFFFFFFFFFFFFFFFFFFFFFFFFFFF:FFFFFFF:FFFFFFFFFFFFFFFFFFF,F:FFFFFFFFFFFFFFF,FFFFF:FFFFFFFF,FFFFFFFFF,F,,:F,FFFFF,F::FFFF:FFFF,FFFF,,::,,FFF,FFF,F:,:FFFFFFFFFFFFFFFF:F:F::,F::F,:,,,,F:F:,,FFFFFF:FF:FFF,,,F,F:F:F::,FF,F,FFFFF,FF,FFFF,FFFF
@A00920:152:HGHKKDRXX:2:2101:21820:3865 1:N:0:AGGAGTGG+TGTTCTCT
ACTCCTACGGGAGGCAGCAGTCGAGAATTTTTCACAATGGGGGAAACCCTGATGGAGCGACGCCGCGTGGGGGATGAATGGCTTCGGCCCGTAAACCCCTGTCATTCGCGAACAATGCCTGCGGTATAACACATCGCAGGTTGATAGTAGCGGAAGAGGAAGGGACGGCTAACTCTGTGCCAGCAGCCGCGGTAATACAGAGGTCCCAAGCGTTGTTCGGATTTACTGGGCGTAAAGGGCGCGTAGGCGG
+
FFFFFFFFFFFFFFFFFFFFFFFFF:FFFFFF:FFFFFFFFFFFFFFFFFFFFFFFFFFFFFFFFFFFFFFFFFFFFFFFFFFFFFFFFFFFFFFFFFFFFFF:FFFFFFFFFFFFFFFFFFFFFFFFFFFFFFFFFFFFFFFFFF:FFFFFFFFFFFFFFFFFFFFFFF::FFFFFFFFFFF:FFFFFFFFFFFFFFFFFFFFF:F,:FFFFF:F,FFFFFF:FFFFFFFFF,FFFFFFF:F,FFF:FF
@A00920:152:HGHKKDRXX:2:2101:6804:4351 1:N:0:AGGAGTGG+TGTTCTCT
ACTCCTACGGGAGGCAGCAGTAGGGAATATTGGTCAATGGATGGAAGTCTGAACCAGCCATCCAGCGTGCAGGAAGAAGGCCCTATGGGTTGTAAACTGCTTTTGTCAGGGAATAAACCCCCGCATTGACTGCGGGGCTGAAGGTACCTGAAGAATAAGCACCGGCTAACTCCGTGCCAGCAGCCGCGGTAATACGGAGGGTGCGAGCGTTATCCGGAATTACTGGGTTTAAAGGGTGCGTAGGCGGCGT
+
FF:FFFFFFFFFFFFFFFFFFFFFFFFFFFFFFFFF,FFFF:FFFFFFFFFFFFFFFFFFFFFFFFFFFFFFFFFFFFFFFFFFFFFFFFFFFFFFFFFFFFFFFFFFFFFF,FFFFFFFFFFFFFFFFFFFFFFFFFFFFFFFFFFFFFFFFFFFFFFFFFFFFFFFFFFFFF:FFFFFFFFFFFFFFF,FFFFFFFFFFFFFFFFFFFF:FFFFFFFFFFFFFFF:FFFF:FFF:FFFFFF,F:FFFF
@A00920:152:HGHKKDRXX:2:2101:2781:4679 1:N:0:AGGAGTGG+TGTTCTCT
ACTCCTACGGGAGGCAGCAGTGGGGAATATTGGACAATGGGGGAAACCCTGATCCAGCAATGCCGCGTGCGTGAAGAAGGTCTTCGGATTTTAAAGCCCATTCACCGGGGGCGATAATGAAGGTACCCGGCGAAGAAGCCCCGGCAAACTACGTGCCGGCCGCCCAGGTACATCGAAGGGGGCGAGCGTAGCACGGATTTAAAGGGCGTAAAGCGCGAGTAGTCGGCCACGTGCGTCACGGGTGAAATCT
+
FFFFFF:FFFFFFFFFFFFFFF:FFFFFFFFFFFFFFFFFF:FFFFFFFFF,,FFFFF,,,F,FFFFFF,FFFFFFF,FF,:,F,,FF,F,,FFF,F:F,FF,,F:F,FF,,,:FFFFFF:F,,FF:,F,,F:F::,,FFF:F,,,,F,,F:,:,,F,F,,,F,,,,,FF,,,FF,,:F,,F::,,FFF,,:,:FFF,,:F,,FFFFF:,,::,FF,,FFFF,,F:F,FF,FF:F,,,F,,F:F,:FF:F
@A00920:152:HGHKKDRXX:2:2101:1651:5948 1:N:0:AGGAGTGG+TGTTCTCT
ACTCCTACGGGAGGCAGCAGTCGGGAATTTTGCCCAATGGACGAAAGTCTGAGGCAGCAACTCCGCGTGAGGGATGAAGGCTCTCGGGTCGTAAACCTCTTTTCTCAGGGAAGATTCAAGACGGTACCTGAGGAATAAGCCACGGCTAACTACGTGCCAGCAGCCGCGGTAATACGTAGGTGGCAAGCGTTGTCCGGATTTACTGGGCGTAAAGAGCGCGCAGGCGGTCGTTCAAGTCGCGTGTGAAAGC
+
FFFFFFFFFFFFFFF:FFFFFFFFFFFFFFFFFFFFFFFFFFFFFFFFFFFFFFFF:FFFFFFFFFFFFFFFFFFFFFFFFFF:FFFF,FFFFFFFFFFFFFFFFF:,FF:FFF,FFFFFFF:FFFFFFFFFFFFFFFFFF,FFFFFFFFFFFFFFFFFFFFFFFFFF::,FFFFF,FFFFFFFFFFFF,FFFFFFFFFFFFFF:FFFF:F:FFFFFFFFFFFFFFFFFFFFFFFFFFFFFFFFFFFFFF
@A00920:152:HGHKKDRXX:2:2101:27995:6480 1:N:0:AGGAGTGG+TGTTCTCT
ACTCCTACGGGAGGCAGCAGTAGGGAATATTGGGCAATGGCCGAGAGGCTGACCCAGCCATGCCGCGTGCAGGAAGAAGGCCTTCTGGGTTGTAAACTGCTTTTATCTAGGAAGAAAACGCCCATGCGTGGGTAACTGACGGTACAAGATGAATAAGCACCGGCTAACTCCGTGCCAGCAGCCGCGGTAATACGGAGGGTGCAAGCGTTGTCCGGATTTATTGGGTTTAAAGGGTGCGTAGGCGGCCCTG
+
FFFFFFF,F:FFFFFFFFFFF:FFFFF:FFFFFFFFF:F:FFFFFFFFFFFFFFFF:FFFF:FFFFFFFFFF:FFFFFF:FFFF,FFFFF:FFF:FFFFFF:FFF:F,FFFFFFFFFFFF:FFFFFFFFFFFFF:F:FFFFF:FF,FFFFF:F:FFF,FFFFFF:FF,,:FFFF,F:FFF:FFFFFFF:FFFFFF:FFFFF:F,:FF,F:FF:,FF,,F:FFFF:FF:,FFFF,FFFF,:F,FF:FFFFF
@A00920:152:HGHKKDRXX:2:2101:29478:6480 1:N:0:AGGAGTGG+TGTTCTCT
ACTCCTACGGGAGGCAGCAGTGGGGAATATTGCGCAATGGGCGAAAGCCTGACGCAGCAACGCCGCGTGCAGGAAGACGGCCTTCGGGTTGTAAACAGCTTTCAGAAGAGACGAAATTGACGGTACCTGCAGAAGAAGCTCCGGCAAACTACGTGCCAGCAGCCGCGGTAAGACCTCGGTGGCGAGCGTTGTCCGGAATTATTGGGCGTAAAGGGATACTAGGCGGTTCAGTAAGTCGAGTGTGAAAATC
+
FFFFFFFFFFFFFFFFFFFFF:,:FFFF,FF,FFFFFFFFFF,,FFFFFFFFFF,FFFFF,,FFFFFFFF,FFF:FF,F,FFF:FFFFF,FFFFFF:,FFFF,:,,FF,FFFFFFFFF:F,F,F:,:FF,,FFF,FFF:F,F:,F,FFFF:,,FFF:FF:FF,FFFF,F:,,FF,F,FF,FFF,FF,F,F:FF:FF:F:,F:FFFFFFFFF,:FF,:,,,FFFFFFF,,,FF,F:FF,F,FFF::FFF:,
@A00920:152:HGHKKDRXX:2:2101:2736:6605 1:N:0:AGGAGTGG+TGTTCTCT
ACTCCTACGGGAGGCAGCAGTGGGGAATTGTTCGCAATGGGCGCAAGCCTGACGACGCAACGCCGCGTGGGGGATGAAGGTCCTCGGATTGTAAACACCTGTTGGGTGGGACGAACACTTTCGTGGTGAATAGCCACGGGAGCTGACGGTACCACCTGAGGAAGCCCCGGCTAACTATGTGCCAGCAGCCGCGGTAATACGGAGGGGGCTAGCGTTGTTCGGAATTACTGGGCGTAAAGCGCACGTAGGC
+
,:F,FF:FFFF,FFF:,FF::::F:FF:F,:F,FFFFFF:FF,FF:FFFFFF:FFFFFFFFFFFFFFFFF:::,F:FF::FFFFF:FF,FF:FFF,,FF:F:FFFF:FFFFFF:FF:F:FFFFFFF,FFFFFF,FFFF:FFFFFF:FFFF,FFF,FFF,FFFFFFFFFFFFFFFF:,,FFFFFFFFFFFFFFFF:F,:F:FF:FFF:FFFFFFF:,FFFFFFFFFFFFFFFFFF:FFFF:FFFFFF,:FF
@A00920:152:HGHKKDRXX:2:2101:6207:7012 1:N:0:AGGAGTGG+TGTTCTCT
ACTCCTACGGGAGGCAGCAGTGGGGAATATTGGGCAATGGGCGCAAGCCTGACCCAGCGACGCCGCGTGCGGGATGACGCTTCTCGGAGTGTAAACCGCTGTCAGAGGGGACGAACGGCCCGGGTGGGAATACTGCCCGGGATTGACGGTACCCTCAAAGGAAGCGCCGGCTAACTCCGTGCCAGCAGCCGCGGTAATACGGAGGGCGCAAGCGTTGTTCGGAATCACTGGGCGTAAAGCGCGCGCAGGC
+
FFFFFFFFFFFFFFFFFFFF,FFFFF,FFF:FFFFFFFFFFFFFF:FFFFFFFFFFFFFFFFFFFFFFFFFFFFFFFFFFFF,FFFFFF:FF::FFFFFFFFFFFFFFFFFFF:FFFFFFFFFFFFFF::F:FFFFFFFFF,FFFFFFFFFFFFF:FFFFFFFFFFFFFFF::FFFFFFFFFFFFFFFFFFFFFFFFFFFFFF:FFFFFFFFFFFFFFFFFFFFFFFFFFFFFFFF:FFFFFFFFF:FFF
@A00920:152:HGHKKDRXX:2:2101:20817:7420 1:N:0:AGGAGTGG+TGTTCTCT
ACTCCTACGGGAGGCAGCAGTGGGGAATATTGCGCAATGGGCGAAAGCCTGACGCAGCGACGCCGCGTGCGGGATGACGGCCTTCGGGTTGTAAACCGCTGTCGGGGGGGACGAAGATCTGACGGTACCCCCAAAGGAAGCACCGGCTAACTCTGTGCCAGCAGCCGCGGTAATACAGAGGGTGCGAGCGTTGTCCGGAATTACTGGGCGTAAAGGGCGCGTAGGCGGTTCGGTAAGTAGGGGGTGAAAT
+
FFFFFFFFFFFFFFFFFFFFFFFFFFFFFFFFFFFFFFFFFFFFFFFFFFFFFFFFFFFFFFFFFFFFFFFFFFFFFFFFFFFFFFFFFFFFFFFFFFFFFFFFFFFFFFFFFFFFFFFFFFFFFFFFFFFFFFFFFFFFFFFFFFFFFFFFFFFFFFFFFFFFFFFFFFFF,:,FFFFFFFFFFFFFFFFFFFF:FF:FF:FFFFFFFFFF:FFFFFFFFFFFFFFFFFFFFFFFFF::FFFFFF::FF
@A00920:152:HGHKKDRXX:2:2101:9815:7529 1:N:0:AGGAGTGG+TGTTCTCT
ACTCCTACGGGAGGCAGCAGTAAGGGATCTTGCGACAATGGGCGAAAGCCTGACGCAGCAACGCCGCGTGCGGGATGACGGCCTTCGGGTTGTAAACCGCTTTTCGGGGGGAAGAGGAAGGACGGTACCCCCGGAAGAAGTCTCGGCTAACTACGTGCCAGCAGCCGCGGTAAAACGTAGGAGGCGAGCGTTATCCGGATTTACTGGGTGTAAAGCGCGTGTAGGCGGTCCTGCAAGTGGCGCGTGAAAG
+
:FFFFFFF:FFFF,FFFF:FFFF:FFFFFFFFFF:FFFFFFF,FFFFFF:FFFFF:F::::F:FF:FF,FFF::FFF,F:FFFFF:FFFFFFFFFF:FFFFFFFFFFFFFFF:FFFFFFFFF::FFFFF:FFFFFFF,FF,:FFFFFF:FF::FFFFFFFFFFFFFFF:FF:FFF::FF:FFFFFFFFFFFF::::FFFFF:FFF,FFFFFFFFF:,F:FF::FF:,:FFF:F,F,FF:F::FFFFFFFF
@A00920:152:HGHKKDRXX:2:2101:2175:7576 1:N:0:AGGAGTGG+TGTTCTCT
ACTCCTACGGGAGGCAGCAGTGGGGAATATTGGACAATGGGCGCAAGCCTGATCCAGCCATGCCGCGTGAGTGATGAAGGCCCTAGGGTTGTAAAGCTCTTTCGCACGCGACGATAATGACGGTAGCGTGAGAAGAAGCCCCGGCTAACTTCGTGCCAGCAGCCGCGGTAATACGAAGGGGGCTAGCGTTGTTCGGAATCACTGGGCGTAAAGGGCGCGTAGGCGGCCGTTCAAGTCGGGGGTGAAAGCC
+
FFFFFFFFFFFFFFFFFFFFFFFFFFFFFFFFFFFFFFFFFFFFFFFFFFFFFFFFFFFFFFFFFFFFFFFFFFFFFFFFFFFFFFFFFFFFFFFFFFFFFFFFFFFFFFFFFFFFFFFFFFFFFFFFFFFFFFF,FFFFFFFFFFFFFFFFFFFFFFFFFFFFFFFFFFFFFFFF:FFFFFFFFFFFFFFF:FFFFFFFFFFFFFFFFFFFFFFFFFF:FFFFFFFFFF:FF:::FFFFFFFFFFFFFF
@A00920:152:HGHKKDRXX:2:2101:26603:7858 1:N:0:AGGAGTGG+TGTTCTCT
ACTCCTACGGGAGGCAGCAGTGGGGAATCTTGGACAATGGGGGCAACCCTGATCCAGCCATGCCGCGTGAGCGATGAAGGCCTTAGGGTTGTAAAGCTCTTTCACCCGTGAAGATAATGACGGTACCGAGAGAAGAAGCCCCGGCTAACTCCGTGCCAGCAGCCGCGGTAATACGTAGGGTGCGAGCGTTAATCGGAATTACTGGGCGTAAAGTGTGCGCAGGCGGCCCCGCAAGTCGAGTGTGAAATCC
+
FFFFFFFFF:FFFFFFFFFFFFFFFFFFFFFFFFFFF:FFFFFFFFFFFFFF:FFFFFFFFFFFFFFFFFFFFFFFFFFFFF,FF:FFFF:FFFFFFFFFFFF:FFFFFF:FFFFFFFFFFFFFFFFFFFFFFFFF:FF:FFFFFFFFFFFFFFFFFFFFFFFFFFFFFF:FFFFFFFFFFFFFFFFFFFFFFFFFF,FFFFFF,FFFFFFFF,FFFFFFFFFFFFFFFF,FF:FFFFFFFFFFFF,F,F
@A00920:152:HGHKKDRXX:2:2101:23430:9001 1:N:0:AGGAGTGG+TGTTCTCT
ACTCCTACGGGAGGCAGCAGTAGGGAATCTTGCGCAATGGGCGAAAGCCTGACGCAGCCATGCCGCGTGAATGATGAAGGTCTTAGGATTGTAAAATTCTTTCACCGGGGAAGATAATGACGGTACCCGGAGAAGAAGCCCCGGCTAACTTCGTGCCAGCAGCCGCGGTAATACGAAGGGGGCTAGCGTTGCTCGGAATTACTGGGCGTAAAGGGCGCGTAGGCGGCCTGCTAAGTCGGATGTGAAATCC
+
FFF::FFFFFFFFF:FFFFFFFFFFFFFFFFFFF:FFFFFFFFFFFFFFFFFFFFFFFFFFFFFFFFFFFFFFF:FFFFFFFF,FFFFFFFF:FFFFFFFFFFFFFFFFFFFFFF:FFFFFFFFFFFFFF:FFFFFFFFFFFFFFFFFFFFFFFFFFFFFFF:FFFFFFFFFFFFFFFFFFFFFFFF:FFFFFFF:F,FFF:FFFFFFFFF:FFFFF:F:FFFFFFFFF:FFFFFFFFFFFFFFFFFFFF
@A00920:152:HGHKKDRXX:2:2101:21558:9518 1:N:0:AGGAGTGG+TGTTCTCT
ACTCCTACGGGAGGCAGCAGTAAGGAATATTGCACAATGGGCGCAAGCCTGATGCAGCAACGCCGCGTGCCCGAGGAAGGCCTTCGGGTTGTAAAGGGCTTTTCTGGCTGAAGAGCAAGGACGGTAGGCCAGGAATAAGCGTCGGCTAACTACGTGCCAGCAGCCGCGGTAAAACGTAGGACGCGAGCGTTATCCGGATTTACTGGGCGTAAAGCGCGTTCAGGCGGCTGGTCAAGTCGGGCATGAAAGC
+
FFFFFFFFFFFFFFFFFFFFFFFFFFFFFFFFFFFFFFFFFFFF:FFFFFFFFFFFFFF:FFFFFFFFFFFFFFFFFFFFFFF:FFFFFFFFFFFFFFFFFFFFFFFFFF:FFFFFF:FFFFFFFFFFFFFFFFFFFFFFFFFFFFF:FFFFFFFFFFFFFFFFFFFFFFFFFFFFFFFFFFFFFFFFFFFFFFFFFFFFFFFFFFFFFFFFFFFFFFFFFFFFFFFF:FFFFFFFFFFFFFFFFFFFFF
@A00920:152:HGHKKDRXX:2:2101:17038:10207 1:N:0:AGGAGTGG+TGTTCTCT
ACTCCTACGGGAGGCAGCAGCTAGGAATCTTGGGAATGGGCGAAAGCCTGACCCAGCAACGCCGCGTGGGCGATGAAGGCCTTCGGGTCGTAAAGCCCTTTTGCAGGGGACGATGATGACGGTACCCTGCGAATAAGCCACGGCTAACTACGTGCCAGCAGCCGCGGTAATACAGAGGGGGCAAGCGTTATTCGGAATTATTGGGCGTAAAGGGCGCGTAGGCGGCTTTGCAAGTGACGGGTGAACTCCC
+
FFFFFFFFFFFFFFFFFFFFFFFFFFFFFFFF:FFFFFFFFFFFFFFFFFFFFFFFFFFFFFFFFFFFFFFFFFFFFFFFFFFFFFFFFFFFF:FFFF:FFFFFFFFFFFFFFFFFFFFF:FFFFFFFFFFFFFFFFFF:FFFFF,FFFFFFFFFFFFFFFFFFFFFFFFFFF:FFFFFFFF,FFFFFFF:FFFFF:FFFFFFFFFFFFF:FFFFFFFF:FFFFFF,FFFFFFFFFFFFFF:FFF,FFFF
@A00920:152:HGHKKDRXX:2:2101:12192:10394 1:N:0:AGGAGTGG+TGTTCTCT
ACTCCTACGGGAGGCAGCAGTGGGGAATATTGGACAATGGGCGAAAGCCTGATCCAGCCATGCCGCATGAGTGATGAAGGCCCTAGGGTTGTAAAGCTCTTTCACCGGTGAAGATAATGACGGTAACCGGAGAAGAAGCCCCGGCTAACTTCGTGCCAGCAGCCGCGGTAATACGAAGGGGGCTAGCGTTGTTCGGAATTACTGGGCGTAAAGCGCACGTAGGCGGATTGTTAAGTGAGGGGTGAAATCC
+
FFFFFFFFFFFFFFFFFFFFFFFFFFFFFFFFFFFFFFFFFFFFFFFFFFFFFFF:FFFFFFFFFFFFFFFFFFFFFFFFFFFFFFFFFFF:FFFFFFFFFFFFFFFFFFFFFFFFFFFFFFFFFF,FFFF,FFFFFFFFF,FFFFFF::FFFFFFFFFFFFFF,FFFFFFFF:FF,FFFFFFFF:,FFFFFFFFFFF:FFF:,:FFF,FFF,:FFFFFFFFFFF:FFFFFFFF,F::FFFFFFF:FF,,
@A00920:152:HGHKKDRXX:2:2101:26304:10441 1:N:0:AGGAGTGG+TGTTCTCT
ACTCCTACGGGAGGCAGCAGTGGGGAATTGTACGCAATGGGCGCAAGCCTGACGACGCAACGCCGCGTGGAGGATGAAGATCTTCGGGTCGTAAACTCCTGTCGAGAGGGACGAACGCCTTGCGCGTGAATAGCCCGCGGGGGTGACGGTACCGCTCAACGAAGCCCCGGCTAACTCCGAGCCAGCAGCCGAGCTAATAAGGGGGGAGCAAGCGTTGTGCGGATTTACAGGGCGTAAAGGGCGCGTAGGC
+
,FFFFFFFFFFFFFFFFFFFF,FFF:FFF:F,F:FFFFFFFFFF:,,F::FFFF,,FF:FFFFFFFFF::FFFFFFFFFFF:FFF:FFFFFFFFFFFF,F,:F,,F,F,FFFFF:,:FF,FFFF,F,,FFFF,:FF,:F,:,FF:,FF,F,FFFF,,F,,FF,F:FFFFF,FFFFFFFF,,FFFFFFF:F,,,,:,F,F,,:,FFFFF,FF:F:,FFF,FF,FFFFFF,,FFF,,,:FFF,,F,FF,:F:
@A00920:152:HGHKKDRXX:2:2101:19407:10457 1:N:0:AGGAGTGG+TGTTCTCT
ACTCCTACGGGAGGCAGCAGCAAGGAATTTTCCACAATGGGCGCAAGCCTGATGGAGCAACGCCGCGTGCAGGATGACGGCTTTCGGGTTGTAAACTGCTTTTTGGGGGGAAGACATCGACGGTACCCCCAGAATAAGCCTCGGCTAACTCTGTGCCAGCAGCCGCGGTAAGACAGAGGAGGCAAGCGTTGTCCGGACTTACTGGGCGTAAAGCGTCCGCAGGTGGTCGTCCAAGTGAGCTGTGAAAGCG
+
::FFF,FFFFFFFF:FFFFF:FFFFF,F,:,F:FFFFFFF::F:,F,FFFFF:F::F::FFFFFFFFF,FFFF:,FFFFF,FFFFFF,FFFFFFFFFF:F,F,FF::FFFF,FFF,,F,FFF:F:FFFFFFFFFFFFFFF:::FF,F:,FFFFFFFFFFFF:FFFF:FFFFFFFF:F::F:F:F,:FF,FF,FF:F,:,FFFFF::FFFFFF,FF:F:FF,,F,FFFFF:,,:F:FF,FFFFF,F,FFFF
@A00920:152:HGHKKDRXX:2:2101:23936:11036 1:N:0:AGGAGTGG+TGTTCTCT
ACTCCTACGGGAGGCAGCAGTAAGGGATCTTGCGACAATGGGCGAAAGCCTGACGCAGCAACGCCGCGTGCGGGATGACGGCCTTCGGGTTGTAAACCGCTTTTCGGGGGGAAGAGGAAGGACGGTACCCCCGGAATAAGTCTCGGCTAACTACGTGCCAGCAGCCGCGGTAAAACGTAGGAGGCGAGCGTTATCCGGATTTACTGGGCGTAAAGCGCGGGCAGGCGGTGGTCCAAGTCGGACGTGAAAG
+
FFFFFFFFFFFFFFFFFFFFFFFFFFFFFFFFFFF:FFFFFFFFFFFFFFFFFFF:FFFF,FFFFFFFFFFFFFFFFFFFFFFFFFFFFFFFFFFFFFFFFFFFFFFFFFFF,FFFFF,FFFFFFFFFFFF:FFFFFFFFFFFFFFFFF:F:FFFFFFFFF:FFFF:FFFF,FFFFFFFFFFFFFFFFFFFFF::FFFFFFFFFFFFFFF:,FFFFFFFFFFF:FFFFFFFFFFFFFFFFFF::FFF:FF
@A00920:152:HGHKKDRXX:2:2101:12174:11647 1:N:0:AGGAGTGG+TGTTCTCT
ACTCCTACGGGAGGCAGCAGTGGGGAATTGTTCGCAATGGGCGCAAGCCTGACGACGCAACGCCGCGTGGAGGATGAAGATCTTCGGGTCGTAAACTCCTGTCGAGTGGGAAGAATAGCTTCCGGGCGAATATCCCGGGAGCCTGACGGTACCACTAAAGGAAGCCCCGGCTAACTCCGTGCCAGCAGCCGCGGTAATACGGGGGGGGCAAGCGTTGTTCGGACTTACTGGGCGTAAAGGGCTCGTAGGC
+
FFF:FFFFFFF:FFFFFFFFFFFFFF:FFFFFFFFFFFFFFFFFF:FFFFFFFFFFFFFFFFFFFFF,FFFFF,FFF,FFFFFFFFFFFFFFFFFFFFFFF,FFFFFFFFFFF:FFFFFFFFFFFFFFF,FFFFFFFFFFFFFFFFFFFFFFFFFFFFFFFFFFFFFFFFFF:FFFF:FFFFFFFFFFF:FFFF,F,FFFFFFFFFFFFFFFFF:FFFFFFFF,FFFFFFFFFF,FF:FFFF:FFFFFFF
@A00920:152:HGHKKDRXX:2:2101:30870:11678 1:N:0:AGGAGTGG+TGTTCTCT
ACTCCTACGGGAGGCAGCAGTGGGGAATCTTGCGCAATGGGCGAAAGCCTGACGCAGCGACGCCGCGTGAGGGAAGAAGGCCTTCGGGTTGTAAACCTCTTTCAGGAGGGACGAAGCCACTCAGGTTAATAGCCGAGAGGGTGACGGTACCTACAGAAGAAGCCCCCGCTAACTACGTGACAGCAGCCGCGGTAATCCCTAGGGGGCAAGCGTTGGTCGGAATAACTGGGCGTAAAGCGCGTGTAGGCGG
+
F:FFFFFFFFFFFFFFFFFF:FFFFF,FFFFFFFFFFFFFFFFF:FFFFF:FF:FFFFFFFFFFFFFFFFFFFF:FF:FF,FFFFFFFF,FFFFFFFFFFFFFF,,:FFFFFFFFFFFFFFFF,FFFFF,F:,FFFFF:,F,,FFFF,F,,F,F,F,:,FFFF,,F,FF:FFFFFFFFF,:FFFF,,FFFF,FFFF,:,,FF,,,:FFFF:F,:,,FF,FF,::FFFFFFF:,F,F:FFFF:,F,FFFF,
@A00920:152:HGHKKDRXX:2:2101:28330:11788 1:N:0:AGGAGTGG+TGTTCTCT
ACTCCTACGGGAGGCAGCAGTAAGGAATATTGCGCAATGGAGGAAACTCTGACGCAGCAACGCCGCGTGCAGGAAGAAGGCCCTTTGGGTCGTAAACTGCTGTAGCAGGGGAATAACGGTCTCCCACGGGGAGACATGAAGGTACCCTGAAAGTAAGCGCCGGCTAACTACGTGCCAGCAGCCGCGGTAATACGTAGGGCGCAAGCGTTGTCCGGATTCACTGGGTGTAAAGGGTGCGTAGGCGGGAGAG
+
FFFFFFFFFFFFFFFFFF:F:FFFFF:F,FFFFFFFFFFFFFFF:FF:FFFFFFFFFFFFFFFFFFFFFFFFFFFFFFFFFFFFFFFFFFFFFF:FFFFFFFFFFFFFFFFFFFF:FFFFF:FFFFFFFFFFFFFFFFFF:FFFFFFFFFFFFFFFFFFFFFFFFFFFFFFFFFFFFFFFFFFFFFFFFFFFFFFFFFFFF:FFFFFFFFFFFFFFFFFFFFFFFF:FFFFFFF:FFFFFFFFFFFFFFF
@A00920:152:HGHKKDRXX:2:2101:9851:12727 1:N:0:AGGAGTGG+TGTTCTCT
ACTCCTACGGGAGGCAGCAGTCGAGAATCATTCACAATGGGCGAAAGCCTGATGGTGCGACGCCGCGTGGAGGATGACGATCTTCGGATTGTAAACTCCTGTCATCAGGGAGTAATGCTCTGGCGTTAATAGCGTCATGAGCTTGATAGTACCTGAAGAGGAAGGGGCGGCTAACTCCGTGCCAGCAGCCGCGGTAACACGGAGGCCCCAAGCGTTGTTCGGAATTACTGGGCGTAAAGAGTGCGTAGGC
+
FFFFFFFFFFFFFFFFFFFFFFFFFFFFFFFFFFFFFFFFFFFFFFFFFFFFFFFFFFFFFFFFFFFFFFFFFFFFFFFFFFFFFFFFFFFFFFFFFFFFFFFFFFFFFFFFFFFFFFFFFFFFFFFFFFF:FFFFFFFFFFFFFFF:FFFFFFFF:FFFFF:FFFFFFF:F:FFFFFFFFFFFFFFFFFF:FF:F:FFFFFFFFFFFFFFFFFFFFFF:FFFFFFFFFFFFFFFFFFFFF:FFF:FFFF
@A00920:152:HGHKKDRXX:2:2101:19831:13636 1:N:0:AGGAGTGG+TGTTCTCT
ACTCCTACGGGAGGCAGCAGTGGGGAATTTTGGACAATGGGCGAAAGCCTGATCCAGCCATGCCGCGTGAGTGAAGAAGGCCTTCGGGTTGTAAAGCTCTTTCAGACGGAAAGAAATCGGGTGGGTTAATACCCTGCCTGGATGACGGTACTGTCAGAAGAAGCACCGGCTAACTACGTGCCAGCAGCCGCGGTAATACGTAGGGTGCGAGCGTTAATCGGAATTACTGGGCGTAAAGCGTGCGCAGGCG
+
FF:FFF,FFFFFFFFFFFFFFFFFFFFFFFFFFFFFFFFFFFFFFFFFFFFFFFFFFFF,FFFFFFFFFFFFFF,FFFFFFFFFFFFFFFFFFFFFFFFFFFFFFFFFFFFFFFFFFFFFFFFFFFFFFFFFFFFFFFFFF:FFFFFFF,FFFFFFFFFF:FFFFFFFFFF:FFFFFFFFFFFFFFFFFFFFFFF:F:FFFFFFFFFFFFFFFFFFFFF:FFFFFFFFFFFFFFFF:FFF:FFFFFF:FF
@A00920:152:HGHKKDRXX:2:2101:29297:13745 1:N:0:AGGAGTGG+TGTTCTCT
ACTCCTACGGGAGGCAGCAATGAGGAATATTGCGCAATGGGCGAAAGCCTGACGCAGCGACGCCGCGTGGGTGAGGAAGGCCTTCGGGTTGTAAAGCCCTTTTGCTGGGGACGAGAACGGACGGTACCCAGCGAATAAGCCCCGGCTAACTACGTGCCAGCAGCCGCGGTAATACGTAGGGGGCAAGCGTTGTCCGGAATCACTGGGCGTAAAGGGCGCGTAGGTGGCGCTGCAAGTCGGTGGTGACAGC
+
FFFFFFFFFFFFFFFFFF:F:FFFFF,F:FFFFFFFFFFFFFFFFFFFFFFFFFFFFFF:FFFFFFFFF:F:FFFFF:FFFFFFFFFF:,FFFFFFFFFFFFFFF:FFFF:FFFFF:FFFFFFFFFFFFFFFFFF:FFFFFFFFFFF,:FFFFFFFFFFFFF,FFFFFFFF,F::FFFFFFFFFFFFFFFFFFFFFFF,FFFFFFFFFFF:FFFF:FFFFFFFF:FFFFFFFFF:FFFFFFFFF:F,F::
@A00920:152:HGHKKDRXX:2:2101:26937:14763 1:N:0:AGGAGTGG+TGTTCTCT
ACTACTACGGGAGGCAGCAGTGGGGAATATTGGACAATGGGCGAAAGCCTGATCCAGCCATGCCGCGTGAGTGATGAAGGCCTTAGGGTTGTAAAGCTCTTTCAGTAGGGAAGATAATGACGGTACCTACAGAAGAAGCCCCGGCTAACTTCGTGCCAGCAGCCGCGGTAATACGAAGGGGGCTAGCTTTGTTCGGATTTACTGGGCGTAAAGCGCACGAAGGCGGATCGTTAAGTCGGGGGTGAAATCC
+
:FF,:FF,:FFFFF:FFFFF,FFFF:FFF:FFF:FFFF,:F,FFFF:FFFF:F::F,:FFFFFFFFF,:F,F:FFFFFF:::FFF,FF,F:FF,F,FFFFFF,FFFFFF:FF::FFFF,FF:FFFFFFFFFFFFF:F:FFFFF,FFF:F:F:,FFF,F:FFF,FFFFF:,F:FFF,FF,:,,FFFFF,F,F,F,F:FFF,FFF:F:F,FFFF:F:FFF,,FF,:::FFFF:FFFFFF:F,FFF:FFF:FF
@A00920:152:HGHKKDRXX:2:2101:26413:14920 1:N:0:AGGAGTGG+TGTTCTCT
ACTCCTACGGGAGGCAGCAGTCGAGAATCTTCCGCAATGGACGAAAGTCTGACGGAGCGACGCCGCGTGGTGGATGAAGTCCCTAGGGACGTAAACACCTTTTATGAGGGAGGAAGTTTATTGACGTTACCTCATGAATAAGGGGCTCCCAATTCTGTGCCAGCAGGAGCGGTAATACAGAAGCCCCGAGCATTACCCGGATTTACTGGGCGTAAAGGGTGCGTAGGCGGTTGGATAAGCGTGTGGTGAA
+
,F,,:,F,:,,F,FFFFFFFFFFF:F:,F:::FF:FF:FFFF::::,FFFFFFFFF:FF,FFFFFFFFFFFFF,FFFF:FFFFFF,F:FF,F:FFFFF:FFFFF:FF:FF,FFF,FF:FFFF:FFF:FFFFFFF:F:F,FF:FFF,,FFFFFFFFFFFFFFFF:FFFFFFFFFFF:FFF:FFF,FF,F:FFF,FF:F,FFFF:FFFF:FFF:FFF,FFF,FFFFFFFFFF:F:,FFFFFF::F,F,:FFF
@A00920:152:HGHKKDRXX:2:2101:27154:17049 1:N:0:AGGAGTGG+TGTTCTCT
ACTCCTACGGGAGGCAGCAGTTAGGAATTTTGGGCAATGGGCGAAAGCCTGACCCAGCAACGCCGCGTGGGTGACGAAGGCCTTCGGGTTGTAAAGCCCTTTTCTCAGGGAAGATGATGACGGTACCTGAGGAAGAAGCCCCGGCTAACTCCGTGCCAGCAGCCGCGGTAAAACGTAGGATCCGAGCGTTATCCGAATTCACTGGGCGTAAAGCGCATGTAGGCGGCAGGATAAGTTGGATGTGAAATCT
+
FF:FFFFFFFFFFFFFFFFFFFFFFFFFFFFFFFFFFFFFFFFFFFFFFFFFFFFFFFFFFFFFFFFFFFFFFFFFFFFFFFFFFFFFF:FFFFFFFFFFFFFFFF:FFFFFFFFF:FFFF,FFF:F,:FFFFFFFFFFFFFFFFFFFFFFFFFFFFFFFFFFFFFFF,F:F:FFFFFFFFFFF:FFFFFFFFFFFFFFFF,FFFFFF:FFFFFFFFFFFFF,FF,FFFFFF,FF:FFFFF:FFFF:FF:
@A00920:152:HGHKKDRXX:2:2101:3730:17691 1:N:0:AGGAGTGG+TGTTCTCT
ACTCCTACGGGAGGCAGCAGTGAGGGATATTGGGCAATGGGCGCAAGCCTGACCCAGCGACGCCGCGTGGAGGACGAAGGGCTTCGGCTCGTAAACTCCTTTTCCCAGGGACGAGAACAAGGACGGTACCTGGGGAATAAGTCTCGGCTAACTACGTGCCAGCAGCCGCGGTAATACGTAGGAGGCAAGCGTTATCCGGAATTACTGGGCGTAAAGGGCGTCTAGGTGGCTGTCCAAGCGGGGTGTGAAA
+
FFFFFFFFFFFFFFFFFFFFFFFFFFFFFFFFFFFFFFFFFFFFFFFFFFFFFFFFFFFFFFFFFFFFFFFFFFFFFFFFFFFFFFFFFFFFF:FFFFFFFFFFFFFFFFFFFFFFFFFFFFFFFFFFFFFFFFFF,FFFFFFFFFFFF:FFFFFFFFFFFFFFFFFFFFFFFFFFFFFFFFFFFFF,:FFFF,:F:FFF,FFFFFFFFFF:F,FFFFF:FFFFFFFFFFFF:FF:FFFFFFFFFFFFFF
@A00920:152:HGHKKDRXX:2:2101:22010:18255 1:N:0:AGGAGTGG+TGTTCTCT
ACTCCTACGGGAGGCAGCAGTGGGGAATATTGCACAATGGGCGCAAGCCTGATGCAGCAACGCCGCGTGAGGGACGACGGCCTTCGGGTTGTAAACCTCTTTTAGCAGGGAAGAAGCGAAAGTGACGGTACCTGCAGAAAAAGCACCGGCTAACTCTGTGCCAGCAGCCGCGGTAATACAGAGGGTGCAAGCGTTAATCGGATTTACTGGGCGTAAAGCGCGGGCAGGCGGCTGTTCAAGTCGGACGTGA
+
FFF:FFFF,FFFFFFFFFFFFFFFFFFFFFFFFFFFFFFFFFFF:FFFFFFFFFFFFFFFFFFFFFFFFFFFFFFFFFFFFFFFFFFFFF:FFFFFFFFF:FFFFFFFFFFFFFFF:FFFFFFFFFFFFFFFFFFFFFFFFFFFFFFFFFF:FFFFFFFFFFFFFFFFFFFFF:FFFFFF:FFFF:FFF:FF,FFFF:FFFFFFFFFFF:FFF,FFF::FFFFFFFF:FF:FFFFFF:FFFFFFFFFFFF
@A00920:152:HGHKKDRXX:2:2101:28275:18333 1:N:0:AGGAGTGG+TGTTCTCT
ACTCCTACGGGAGGCAGCAGTAGGGAATTGTTCGCAATGGGCGCAAGCCTGACGACGCAACGCCGCGTGGAGGATGAAGACCCTCGGGTCGTAAACTCCTTTCGACCGAGATGAACATCTCCGGGGCTAATACCTCCGGAGACTGACAGTATCGAGGGAAGAAGCCCCGGCTAACTCCGTGCCAGCAGCCGCGGTAATACGAAGGGGGCTAGCGTTGTTCGGATTTACTGGGCGTAAAGCGCACGTAGGC
+
:FF:F:,FFFFFFFFFFFFFFFF:FFFFFFFFFFFFFFFFFFFFFFFFFFF:FFFFFFFFFFFFFFFFFFFFFFFFFFFFFFFFFF:FFFFFFFFFFFFFFFFF:FFFFF:FFFFFFFFFFFFFFFFFFF::F:::FFFFF:F:F:F::::FFFFFFFF,FFFF:FF:FFF::FF::FFFFF,FF:FF:FFFF,FFFF:FF:FFFFFFFF:FFFF:F,F:F::FF:FFF:FFFFFFF::,FFFFF,FFF:
@A00920:152:HGHKKDRXX:2:2101:20211:19523 1:N:0:AGGAGTGG+TGTTCTCT
ACTCCTACGGGAGGCAGCAGTCGGGAATTTTGGGCAATGGGCGAAAGCCTGACCCAGCAACGCCGCGTGAGGGATGAAGGCCTTCGGGTCGTAAACCTCTGTCGGGAGGGACGAAAGGCGCGCGGGTGACCAATCCGCGTACTTGACGGTACCTCCAAAGGAAGCGCCGGCTAACTCCGTGCCAGCAGCCGCGGTAATACGGAGGGCGCAAGCGTTGTTCGGAATTACTGGGCGTCAAGAGCGCGCAGGC
+
,,F:F:F:F:FFF:F,F:FFFFFFFFF:FFF:::F,F,FFF:FFFFFFFFFFFFFFFFF,F:FFFFF,FFF:F:FF,FF,:FFFF:,FFFFFFFFFFF:F:FFFFFFFF:FFF:,FFFFFFFFFFFFF,FFF,FFFFFFFFFFFFFFF::FFFFF,F::FFFFFFFFFFFFF,FF::FFF:FF:FFFFFFFFFFF,,F,FFF:,,FF,:F,FFFFF:FFFF:,F:F:FF:FF::F:F,F:FFFFFF,FFF
@A00920:152:HGHKKDRXX:2:2101:1985:20087 1:N:0:AGGAGTGG+TGTTCTCT
ACTCCTACGGGAGGCAGCAGTGGGGAATATTGCGCAATGGGCGAAAGCCTGACGCAGCGACGCCGCGTGTGGGATGACGGCCTTCGGGTTGTAAACCACTGTCGGGAGGGACGAATGCGCCGTAAGGCGAGTGACGGTACCTCCAAAGGAAGCACCGGCTAACTCCGTGCCAGCAGCCGCGCTAATACGGAGGGTGCGAGCGTTGTCCGGAATCACTGGGCGTAAAGGGCGCGTAGGCGGCCTGGTAAGT
+
,F:FFFFFFFFFFFFFFF:FFFFFFF,FFFFFFFFFFFFFFFF:FFFFFFFFFFF:FF,FFFFFFFFFFFFFFFFFFFFFFFFFFFFFFFFF:F:FF:FFFFFF,FFFFFFFF:FFFFF,FFF:FFFFFF:FFFFFFFFFFFFFFFFFFF,FFFFFFFFFF:FFFF:FFFFFFFFFFFFFF,F::FFF:F:FFFFFFF:FFFFFFF::FFF,FFFFFF,FFF:FFFFFFFFFFFF:FFFFFFFFFFFFFF
@A00920:152:HGHKKDRXX:2:2101:8811:20102 1:N:0:AGGAGTGG+TGTTCTCT
ACTCCTACGGGAGGCAGCAGTGGGGAATTGTTCGCAATGGGCGCAAGCCTGACGACGCAACGCCGCGTGGGGGATGAAGGTCCTCGGATTGTAAACCCCTGTTGGGTGGGACGAACACTTCCGTGGTGAACAGCCATGGGAGCTGACGGTACCACCTGAGGAAGCCCCGGCTAACTCTGTGCCAGCAGCCGCGGTCATACAGAGGGGGCAAGCGTTGTTCGGAATTACTGGGCGTAAAGGGCGCGTAGGC
+
FFFFFFFFFFFFFFF:FFFFFFFFFFFFFFFFFFFF:FFFFFFFFFFFFFFFFFFFFFFFFFFFFFFFFFFFFFFFFFFFFFFFFFFFFFFFFFFFFFFFFFFFFFFFFFFFF:FFFFFFFFFF:FFF:FFFFFF:FFF,FFFFF:FFFFFFFFFFFFFFFFFF:FFFFFFFFFFFFF,FFFFFFF:FFFFF::F,FFFFFFFFFFFF:,FFFFFFFFFFFFFFFFFFFFFFFFF,F:FFFFFFFF,:FF
@A00920:152:HGHKKDRXX:2:2101:11125:21136 1:N:0:AGGAGTGG+TGTTCTCT
ACTCCTACGGGAGGCAGCAGTGGGGAATATTGGACAATGGGCGCAAGCCTGATCCAGCCATGCCGCGTGTGTGAAGAAGGCCTTCGGGTTGTAAAGAACTTTTGTACGGGAAGAAAAGCACTCGGTTAATACCCGGGTGTCATGACGGTACCGTAAGAATAAGCACCGGCTAACTTCGTGCCAGCAGCCGCGGTAATACGAAGGGTGCAAGCGTTACTCGGAATTACTGGGCGTAAAGCGTGCGTAGGTG
+
F:FF:FFFFFFFFFFFFFFFFFFFFFFFFFFFFFFFFFFFFFFFFFFFFFFFFFFFFFFFFFF:FFFFFF:FFFFFFFF,FFFFFFFFFFFFFFFF,FFFFFFFFFFFFFFFFFFFFF,FFFFF:FFFFF:FFFFFFF:FFF,FF:FFFFF,FFFFFFF:FF,FFFFFF:FFF::FF,FFF,FFFFFF::FFFFFFFFF:FFF,FFFFFF:F:FFFFF::FFFF:FFFF:,FFFFFF,F:FFFFF:FFF:
@A00920:152:HGHKKDRXX:2:2101:24768:21872 1:N:0:AGGAGTGG+TGTTCTCT
ACTCCTACGGGAGGCAGCAGTGAGGAATATTGCACAATGGGCGAAAGCCTGATGCAGCGACGCCGCGTGGGTGAAGAAGGCCTTCGGGTCGTAAAGCCCTTTTCTGTGTGACGAGACAAGGACGGTAGCACAGGAATAAGTCTCGGCTAACTACGTGCCAGCAGCCGCGGTAAGACGTAGGAGGCGAGCGTTATCCGGATTTACTGGGTGTAAAGCGCGTGTAGGCGGTCGTGCAAGTGAGGCGTGAAAG
+
:FFFFFFFFFFFFFFFFFFFFFFFFFFFFFFFFFFFFFFFFFFFF:F:FFFFFFFFFFFFFFFFFFFFFFFFFFFFFF:FFFFFFFFFFFFFFFFFFFFFFFFFFF,FFFFFFF,FFFFFFFFFFFFFFFFFFFF,FFFF:FFFFFFFFFFFFFFFFFFFFFFFFFFFFFFFFF:FFFF::FFFF,FFFF,FFFFFFFFFFF:FF:FFFFFF:F:FFFF:FFFFFFFFFFFFFFFFFF::::FFFFF:FF
@A00920:152:HGHKKDRXX:2:2101:2781:22592 1:N:0:AGGAGTGG+TGTTCTCT
ACTCCTACGGGAGGCAGCAGTGAGGAATATTGCACAATGGACGAAAGTCTGATGCAGCAACGCCGCGTGGAGGATGACGGCCCTTGGGTTGTAAACTCCTTTTTTCAGGGAAGAGAGAGGACGGTACCTGAAGAATAAGTCACGGCTAACTACGTGCCAGCAGCCGCGGTAATACGTAGGTGGCGAGCGTTATCCGGAATTACTGGGCGTAAAGCGCACGCAGGCGGTCTTTTAAGTTTGACGTGAAAGC
+
FFFFFFFFFFFFFFFFFFFFFFFFFFFF:FFFFFFFFFFFFFFFFFFFF:F:FFFFFFFFFFFFFFFFFFFFFFFFFFFFFFFFFFFFFFFFF:FFFFFFFFFFFFFFFFFFFFFFFFFF:FFFFF:FFFFFFFFF:FFFFFFFFFF,FFFFFFFFFFFFFFFFFFFFFF,,FFFFFFFFFFFFFFFFFFF:FF:FFF:FFFFFFFFFFFFFFF:F:FFFFFFFFFFFFFF:FFFFFFFFFF:FFFFFFF
@A00920:152:HGHKKDRXX:2:2101:31412:23265 1:N:0:AGGAGTGG+TGTTCTCT
ACTCCTACGGGAGGCAGCAGTCGGGAATTTTGCCCAATGGACGAAAGTCTGAGGCAGCAACTCCGCGTGAGGGATGACGGCCTTCGGGTTGTAAACCTCTTTTCCCAGGGAAGATCCAAGACGGTACCTGGGGAATAAGCCACGGCTAACTACGTGCCAGCAGCCGCGGTAATACGTAGGTGGCGAGCGTTGTCCGGATTTACTGGGCGTAAAGCGCGCGCAGGCGGCTGGCCAAGTCCGATGTGAAAGC
+
FF:FFFFFFFF:FFFFFFFFFFFFFFFFFFFFFFFFF:FFFFF:FFFFFFFFFFFFFFFFFFFFFFFFFFFFFFFFFFFFFFF:FFFFFFFFFFFFFFFFFFFFFFFFFFFFFFFFFFFFFFFFFFFFFFFFFFFFFFFFFFFFFFFFFFFFFFFFFFFFFFFFFFFFFF,FFFF,FFFFFFFFFF:FFFFFFFFFFFFFFFFFFFFFFFFFFFF,FFFFF:FFFFFFFFFFFFFFFFFFFFFFFF::FF
@A00920:152:HGHKKDRXX:2:2101:30346:24236 1:N:0:AGGAGTGG+TGTTCTCT
ACTCCTACGGGAGGCAGCAGTGGGGAATATTGGACAATGGGCGAAAGCCTGATCCAGCAATGCCGCGTGAGTGATGAAGGCCTTAGGGTTGTAAAGCTCTTTTACCCGGGATGATAATGACAGTACCGGGAGAATAATCTCCGGCTAACTCCGTGCCAGCAGCCGCGGTACTACGGCGGGAGCTCGCGTTGTTCGGAAGTACTGGGCGTAAAGAGCACGTATGCGGCGATTCAAGTCAGAGGGGAACGCG
+
FF,FFFFFF:FFF,FFFFFF:,FFFF:FF:FFF:FFFFFFFFF,FFFFFFFFFFFFFF,FFFF:FFFFF,FFFF,FF:FF,::F:FFFF,F,F:FF,,::FF,FFFFFFF:,FFFF,FFF:FF,,,,FFF,,F,:::,,FF,,FFF,,:FF,FF:F,FFF,:,::FF:FF,,F,,,,FFFF:,,,F:F,::F,:F::F,:,,:FFFFFF,,,F,,F,,FF,,:,,F,FF:FF,,::F,F,,,,FF,,FF,
@A00920:152:HGHKKDRXX:2:2101:16342:24878 1:N:0:AGGAGTGG+TGTTCTCT
ACTCCTACGGGAGGCAGCAGTGGGGAATATTGGACAATGGGCGAAAGCCTGATCCAGCAATGCCGCGTGCGTGACGAAGGCCTTCGGGTTGTAAAGCGCTTTTCCCTGTGACGATGATGACGGTAACAGGGGAATAAGCCCCGGCTAACTTCGTGCCAGCAGCCGCGGTAATACGAAGGGGGCTAGCGTTGTTCGGAATGACTGGGCGTAAAGGGCGCGTAGGCGGCCATTCAAGTGACGGGTGAAAGCC
+
FFFFFFFFFFFFFFFFFFFFFFFFFFFFFFFFF:FFFFFFFFFFFFFFFFFFFFFFFFFFFFFFFFFFFFFFFFFFFFFFFFFFFFFFFFFFFF:FFFFFFFFFFFFFFFFFFFFFFFFFFFFFFFFFFFFFFFFFFFFFFFFFFFFFFFFFFFFFFFFFFFFFFFFFFFFFFFFFFFFFFFFFFFFFFFFFFFFFFFFFFFFFFFFFFFFF:FFFFFFFFFFFFFFFFFFFFFFFFFFFFFFFFF:FFF
@A00920:152:HGHKKDRXX:2:2101:13295:24893 1:N:0:AGGAGTGG+TGTTCTCT
ACTCCTACGGGAGGCAGCAGTGGGGAATCTTCCGCAATGGACGAAAGACTGACGGAGCCACGCCGCGTGAGTGATGAAGGCCTTCGGGTTGTAAAGCTCTGTGATCGGGGACGAAACACAGGTCGGCTAATCACAAATCAGATTAACGTAACACGAATACAAACACACGGCTAAAAACTTGCCAGAAGCCGCGGAAAACAGTCTGTGGCAAGCTTGCTCCGGAACAATTGGGCGTAATCCGACAGAAGCA
+
FFFFF:FFF::FFFFFF:FFF,:FFFFF:FF::FFFFFFF,FFFFFF:FFFFF:,FFF:FFF,FFFFFFF,FFFFFFFFFFFFFF:FFF,FFFF:FF:FF,FF,FF,F:F:,F:F,:,F,,,F,,FF,FFF,FF::FF,F:,,F,,:FF,,FFF,,:,:,,FFF,F::F,,:FF,:F:,:,FFF,,:,FF,,,,,FF,,FFFF,,FF,FFF,F,F,,::,,,,F,,FFF:,:F,FFFF,:,:,,:,,,,,
@A00920:152:HGHKKDRXX:2:2101:6912:25019 1:N:0:AGGAGTGG+TGTTCTCT
ACTCCTACGGGAGGCAGCAGTCGGGAATTTTGGGCAATGGGCGAAAGCCTGACCCAGCAACGCCGCGTGAAGGATGAAGTATTTCGGTATGTAAACTTCGAAAGAATGGGAAGAATCAATGACGGTACCATTTATAAGGTCCGGCTAACTACGTGCCAGCAGCCGCGGTAATACGTAGGGACCAAGCGTTGTTCGGAATTACTGGGCGTAAAGGGCTCGTAGGCGGCCAGCTAAGTCGGATGTGAAATCC
+
FFF:FFFFFFFFFFFFFFFFFFFFFFFFF:FFFFFFFFFFFFFFFFFFFFFFFFFFFFF,FFFFFFF:FFFFFFFFFFFFFFFFFFFFFFFFFFFFFFFFFFFFFFFFFFFFFFFFFFFFFFFFFFFFFFFFFFFFFFFFFFFFFFFFFFFFFFFFFFFFFFFFFFFFFFFFFFFFFFFFFFFFFFFFFFFFFFFFF:FFFFFFFFFFF:FFFFFFFFFFFFFFFFFFFFFFFFFFFFFFFFFF:FFFF:
@A00920:152:HGHKKDRXX:2:2101:9046:25113 1:N:0:AGGAGTGG+TGTTCTCT
ACTCCTACGGGAGGCAGCAGTGGGGAATCTTGCGCAATGGGCGAAAGCCTGACGCAGCAACGCCGCGTGCGGGAAGACGGCCTTCGGGTTGTAAACCGCTTTCAGCAGGGACGAAATTGACGGTACCTGCAGAAGAAGCTCCGGCCAACTACGTGCCAGCAGCCGCGGTAAGACGTAGGGGGCGAGCGTTGTCCGGAATTATTGGGCGTAAAGGGCTCCTAGGCGGTTCAGTAAGTCGACTGTGAAAATC
+
FFFFFFFFFFFFFFFFFFFFFFFFFF,FFFFFFFFFFFFFFFFFFFFFFFFFFFFFFFF:FFFFFFFFFFFFFF:FFFFFFFFFFFFFFFFFFFFFFFFFFFFFFFFFFFFFF,F:FFFFFFFF:FFFFFFFFFFFFFFFF:FF:FFFFFFFFFFFFFFFFFFFFFFFFFFFFFF,FFFFFFF:FFFF:FFFFFFFF:FF:FFFF:F::,F,FFF:::FFFFFFFF,F:FF:FF::FFFFFFFFFF:FF:
@A00920:152:HGHKKDRXX:2:2101:11388:25191 1:N:0:AGGAGTGG+TGTTCTCT
ACTCCTACGGGAGGCAGCAGTAAGGAATATTGCACAATGGGCGCAAGCCTGATGCAGCAACGCCGCGTGCCCGAGGACGGCCTTCGGGTTGTAAAGGGCTTTTCTGGCTGACGAGGAAGGACGGTAGGCCAGGAATAAGCGTCGGCTAACTACGTGCCAGCAGCCGCGGTAAAACGTAGGACGCGAGCGTTATCCGGATTTACTGGGCGTAAAGCGCGGGCAGGCGGTGGTCCAAGTCGGACGTGAAAGC
+
F,F,,FF,FFFFF,FFFFF:FFFFFFFFFFF:,:FFFFFFFFFFFFFFFFFFF:FFFFFFF::FFFFFFFFFFF:FFFFFFFFFFFFFFFFFF:FFFFFFFFFFFFFFF:FFFFFF:,FFFFFFFFFF:,FFFFFFFFFFFFFF,FFFFFFFFF,FFFFFFFFFFFFFFFFF:FFFFFFFF:FFF:FFFF::FFFF:FF:::FFF,F:FFFFF:F,FFFFFFFFF:F:FF:FFFF:::FF:FF:F,FFFF
@A00920:152:HGHKKDRXX:2:2101:14145:25488 1:N:0:AGGAGTGG+TGTTCTCT
ACTCCTACGGGAGGCAGCAGTAAGGAATATTGCACAATGGGCGCAAGCCTGATGCAGCAACGCCGCGTGAGGGAAGAAGGTCTTCGGATCGTAAACCTTTGTCATCGAGGACGATAATGACGGTACTCGAGGAGGAAGCCCCGGCTAACTACGTGCCAGCAGCCGCGGTAAAACGTAGGAGGCGAGCGTTATCCGGATTTACTGGGTGTAAAGCGCGTGTAGGCGGTCGTGCAAGTGAGGCGTGAAAGCG
+
FFFFFFFFFFFFFFFFFFFF:FFFFFFFFFFFFFFFFFFFFFFF:FFFFFFFFFFFFFFFFFFFFFFFFFFFFFFFFFFFFFFFFFFFFFFFFF:FFFFFFFFFFFFFFFFFFFFFFFFFFFFF:FFFFFFFFFFFFFFFFFFFFFFFFFFFFFFFFFFFFFFFFFFFFFFFFFFFFFFFFFFFFFFFFFF:FFFFFFFFFFFFFFFFFFFF,FFFFF:FFFFFFFFFFFFFFFFFFFFFFFFFFFFFFF
@A00920:152:HGHKKDRXX:2:2101:4960:26334 1:N:0:AGGAGTGG+TGTTCTCT
ACTCCTACGGGAGGCAGCAGTAAGGAATATTGCACAATGGGCGAAAGCCTGATCCAGCAATGCCGCGTGAGTGATGAAGGCCTTAGGGTTGTAAAGCTCTTTTACCCGGGATGATAATGACAGTACCGGGAGAATAAGCCCCGGCTAACTCCGTGCCAGCAGCCGCGGTAATACGGAGGGGGCTAGCGTTGTTCGGAATTACTGGGCGTAAAGGGCGCGTAGGCGGCCTTCTAAGTCAGACGTGAAATCC
+
F:FFFF:FFFFFFFFFFFFFFFFFFFFFFFFFFFFFFFFFFFFFFFFFFFFFFFFFFFF:FFFFFFFFFFFFFFFFFFFFFFFFFFFFFFFFFFFFFFFFFFFFFFFFFFFFFFFF,FFF,FFFFF:,:,FFF:F:FFF,F:FFFFFF:FFFFF,FF,FFFFFFFFFFFFFFFFF:FFFF,F:F:FFF:,FFFFF,:::FFFFFF:FFFFFFFF,:FFFFF:FF,FFFF:FFFF,F:,FF:FFFF:FF:F
@A00920:152:HGHKKDRXX:2:2101:19316:26428 1:N:0:AGGAGTGG+TGTTCTCT
ACTCCTACGGGAGGCAGCAGTGGGGAATATTGGACAATGGGCGAAAGCCTGATCCAGCGACGCCGCGTGAGTGATGAAGGCCTTCGGGTTGTAAAGCTCTGTTGAGGGAGAAGAAAACAGTTAGGGCGAATAGGCCTAGCTCTTGACGGTATCCCTTTAGAAAGCACCGGCTAACTCTGTGCCAGCAGCCGCGGTACGACAGAGGGTGCAAACGTTGCTCGGAATTACTGGGCGTAAAGCGCGTGTAGGC
+
F,F,:FF:FFFFFFF,FFFF,FFFFF:FFFFF:FFFFFFFFFFFFFFFFFFFFFFFFFFFFFFFF:FFFFFFFFFFFFFFFFFFFFFFFFFF,F,FFFF:F,FFFFFFFFFFFFFFFFF:FFFFFFFFFFFFF:FFFFFFFFFFFFFFFFFFFFFFFFF,FFFF,FF:FFFFFF,FFFFFFFFFFFFFFFFFFFFF,F:FF:FFFFFFF:,:FF:FFF:F,:F,F:,FFF:FFFFF::,,FFFFFF:,,F
@A00920:152:HGHKKDRXX:2:2101:6985:26553 1:N:0:AGGAGTGG+TGTTCTCT
ACTCCTACGGGAGGCAGCAGGGGGGAATATTGGACAATGGGGGCAACCCTGATCCAGCAACGCCGCGTGAGCGAAGAAGGCCTTCGGGTCGTAAAGCTCTTTTCTGAGGGAAGAGGAAGGACGGTACCTCAGGAATAAGTCTCGGCTAACTACGTGCCAGCAGCCGCGGTAAAACGTAGGAGGCGAGCGTTATCCGGATTTACTGGGCGTAAAGCGCGGGCAGGCGGCTGTTCAAGTCGGACGTGAAAGC
+
FFFFFFFFFFFFFFFFFFFFFFFFFFFFFFFFFFF:FFFFFFFFFFFF:FFFFFFFFFFFFFFFF:FFFFFFFFFFFFFFFFFFFFFFFFFFFFFFFFFFFFFFF:FFFFFFF::F::FF,FFFF:FFFFFFFF:FFFFFFFFFFFFFFFF:FFFFFFFFFFFFFFFFF:FF:FFF:FFFF,:FFF:FFFFFF,FFF:FFFFFF:FFFFFFF:FFFFFFFFFFF:FFFFF,F,FFFFFFFFFFF:FFFF:
@A00920:152:HGHKKDRXX:2:2101:6759:27195 1:N:0:AGGAGTGG+TGTTCTCT
ACTCCTACGGGAGGCAGCAGTAAGGAATATTGCACAATGGACGCAAGTCTGATGCAGCAACGCCGCGTGCCCGAGGACGGCCTTCGGGTTGTAAAGGGCTTTTCTGGCTGAAGAGGCAGGACGGTAGGCCAGGAATAAGCGTCGGCTAACTACGTGCCAGCAGCCGCGGTAAAACGTAGGACGCGAGCGTTATCCGGATTTAATGGGCGTAAAGCGCGGGAAGGCGGTGGTCCAAGTCGGACTTGAACGC
+
FFFFFFFFFFFFFFFFFFFFF,FFFFFFFFFFFFFFFFFFFFF:FFFFFFFFFFFFFFFFFFFFFFFFFFFFFFFFFFFFFFFFFFFFFFFFFFFFF:FFFFFFF:FFFFFFFF,FFFFFFFF:FF:FF:FFFFF:FFFFF,:FF:FFFF,FF:FFF,F:F,FFFFFFF,FFF,F:FFFFF::,FFFFFFFFFFFFFFFF::,FFF:FFFFFF,F:FFFF,FF,FF:FFFFF,FFFFFF,,F,,,FF,FF
@A00920:152:HGHKKDRXX:2:2101:25274:27539 1:N:0:AGGAGTGG+TGTTCTCT
ACTCCTACGGGAGGCAGCAGTGGGGAATCTTGGACAATGGGGGCAACCCTGATCCAGCGACGCCGCGTGGGTGATGAAGGCCTTCGGGTTGTAAAGACCTTTAACCGGGGACGATGATGACGGTACCCGGAGAAGAAGCACCGCCTAACTCAGAGCCAGCAGCCGCGGTAAGACGGAGGGTGCTAGCGATGTTAGCAATCAATCGGCGAAAAGGGCGCGTAGGCGGCCAAGGCAGTCGGCTCGTGAAAGC
+
FFFFFFFFFFFFFFFFFFFFFF:FF:FFFFFFFFFFFFFFFFFFF:FFFFFF,FFFFFF:FFFFFFFFFF:FFF,FF:FFFFFFFFF,,FFFFFF:,FFFFF,FFFF,FFFFFFFFFF,FFF,FF:,F,,:FFF::F:,F:F,,FFF:::FF:,F,FF,FF,,F,FF:FFFFF,,,F:,FF::FF:F:,FFF,:,,FF,::,,,:FFF,,,:,,FFFFFFF,FFF,FFFFFFFFFFFFFFFFFFFFFF:F
@A00920:152:HGHKKDRXX:2:2101:1190:27790 1:N:0:AGGAGTGG+TGTTCTCT
ACTCCTACGGGAGGCAGCAGTTAGGAATCTTCGGCAATGGGCGAAAGCCTGACCGAGCGACGCCGCGTGAAGGATGAAGGCCCTCGGGTCGTAAACTTCTAAAAGAGGGACGATAATGACGGTACCTCTTGAAAAGCACCGGCTAACTCCGTGCCAGCAGCCGCGGTAATACGGAGGGTGCAAGCGTTATCCGGAATCACTGGGCGTAAAGCGTGCGCAGGCGGTTCGTTGTGTCTGTGGTGAAAGCCCC
+
FFFF:FFFFFFFFFFFFFFFFFFFFFFFFFFFFFFFF,FFFFFFFFFFFFFFFFFFFF:FFFFFFFF:FFFFFFFFFFFFFFFFFFFFFFFFF:FFF:FFF:FFFFFFFFFFFF,FFFFFFFF:FFFF:FFFFFFFFFFFFFFFFFFFFFFFFFFFF:FF:FFF:FF:FF:FFFFFFFFFFF:FFFFFFFFFFFF:FFFFFFFFFF:FFFFFFFFFFF:FFFFFFFFFFFFFFFFFFFFFFFF:FFFFF:
@A00920:152:HGHKKDRXX:2:2101:4761:27993 1:N:0:AGGAGTGG+TGTTCTCT
ACTCCTACGGGAGGCAGCAGTGGGGAATTTTGGACAATGGGCGAAAGCCTGATCCAGCAATGCCGCGTGTGTGATGAAGGCCTTCGGGTTGTAAAGCACTTTTAGTGGGAACGAAACGGTCCGGGCTAATACCCTGGACTAATGACGGTACCCGCAGAATAAGCACCGGCTAACTACGTGCCAGCAGCCGCGGTAATACGTAGGGTGCAAGCGTTAATCGGAATTACTGGGCGTAAAGCGTGCGCAGGCG
+
FFFFFFFFFFFFFFFFFFFFFFFFFFFFFFFFFFFFFFFFFFFFFFFFFFFFFFFFFFFFFFFFFFF,FFFFF:FFFFFFFFFFFFFFFFFFFFFFFFFFFFFFFFFFFF:FFFFFF:FFFFFFFFFFFFFFFFFFFFFF:FFFFFFFFFFFFFFFFFFFFFFFFFFFFFF:FFFFFFFFFFFFFFFFFFFFF:FF:FFFFF:FFFFFFFFFFFFFFF:FFF,FFFFF:FFFFFFFFFFFFFFFFFF:FF
@A00920:152:HGHKKDRXX:2:2101:2528:28103 1:N:0:AGGAGTGG+TGTTCTCT
ACTCCTACGGGAGGCAGCAGTGGGGAATTTTGGACAATGGGCGCAAGCCTGATCCAGCCATTCCGCGTGCAGGATGAAGGCCCTCGGGTTGTAAACTGCTTTTGTACGGAACGAAAAAGCCCTTTCTAATACAGAGGGTCCATGACGGTCCCGTAAGAATAAGCACCGGCTAACTACGTGCCAGCAGCCGCGGTAATACGTAGGGACCAAGCGTTGTTCGGATTTACTGGGCGTAAAGGGAGCGTAGGCG
+
FFFFFFFFFFFFFFFFFFFFFFFFFFF:FFFFFFFFF,FFFFFFFF:FFFFFFFFFFFFFFFFFFFFFFFFFFFFFFFFFFFFFFFFFFFFFFFFFFFFF:FFFFFFFFF,FFFF,FFFFFFFFFFFFFFFF,FFFFFF:FFFFFFFFF,FFFFFFFFFFFFF:FF:FFFFFFFF:FFFFFF:F:FFFFFFFFFFFFFFFFFFFFFFF,F:FFFFFFFFFFFFFFFFFFFFFF:FFFFFF,F:FF,::FF
@A00920:152:HGHKKDRXX:2:2101:17264:28635 1:N:0:AGGAGTGG+TGTTCTCT
ACTCCTACGGGAGGCAGCAGTTTCGAATCATTCACAATGGGCGAAAGCCTGATGGTGCGACGCCGCGTGGGGGACGAAGGTCTTCGGATTGTAAACCCCTGTCACCGGGGACAAAACGTTGTTTGTTAATAGCAGACGACCTGATTTAACCCGGAGAGGAAGCAGTGGCTAACTCTGTGCCAGCAGCCGCGGTAATACGGAGGGTCCAAGCGTTGTCCGGAATCACTGGGTGGAAAGGGTGCGTAGGCGG
+
FFFFFFFFFFFFFFFFFFFFFFFFFFFFFF:FFFFFFFFFFFFF:FFFFFFFFFFFFFFFFFFFFFFFFFFFFFFFF:FFFFF:FFFFFFFFFFF:FFFFFFFFFFFFFFFFFFFFFFFFFFFFFFFFFFFFFFFFFFFFFFFFFF:FFFFFFFFFFFFFFFFFFFFFFFFF:FFFFFFFFFFFFFFFFFFFFFFF,FFFFFFFFFFFFFFFFFFFFFFFFFFFFFFFFFFF,:,F:FFFFFFF::FFFF
@A00920:152:HGHKKDRXX:2:2101:5909:29011 1:N:0:AGGAGTGG+TGTTCTCT
ACTCCTACGGGAGGCAGCAGTGGGGAATATTGGACAATGGGCGCAAGCCTGATCCAGCCATGCCGCGTGAGTGAAGAAGGCCTTCGGGTTGTAAAGCTCTTTTGTTGGGAAAGAAAAGCTTTCGGTTAATAACCGGGAGTTCTGACGGTACCCAAAGAATAAGCACCGGCTAACTTCGTGCCAGCAGCCGCGGTACTACGAAGGGTGCAAGCGTTACTCGGAATTACTGGGCGTAAAGCGTGCGTAGGTG
+
FFFFFFF,FFFF:FFFFFFFFFFFFFFFFFFFFFFFF,FF:FFF:FFFFFFFFFFFFFFFFFFFFFF,FFFFFF,FFFFFFF:FFFF:FFFFFFFFFFFFFFF:FFFFFF,,FFFF,FFFFFFFFFFFFFFFF::FFFF,FFFFFFFFFFFFFFFFFFFFFFFFF:F:F:FFFF::FFFF:FFFF,FF,F,FF,F,F:FFF,FF:F:FFFFF:FFFFFFF:F,F:F:::,FFF,FFF::FFFFFF:,FFF
@A00920:152:HGHKKDRXX:2:2101:30237:29058 1:N:0:AGGAGTGG+TGTTCTCT
ACTCCTACGGGAGGCAGCAGTGGGGAATTGTTCGCAATGGGCGAAAGCCTGACGACGCAACGCCGCGTGGGGGATGAAGGTCTTCGGATCGTAAACCCCTGTCGAGTGGGACGAATGGCCCGCGATCCAATACATCGTGGGAGTGACGGTACCGCTAAAGGAAGCCACGGCTAACTCTGTGCCAGCAGCCGCGGTAATACAGAGGTGGCGAGCGTTGTTCGGAATTACTGGGCGTAAAGGGCTCGTAGGC
+
FFFFFFFFFFFFFFFFFFFFFFFFFFFFFFFFFFFFFFFFFFFFFFFFFFFFFFFFFFFFFFFFFFFFFFFFF:FFFFFFFFFF:FFFFFFFFFFF::FFFFFFFFFFFFFFFFFFFFFFF:F:FFFFFFF:FFF:F,FFFFFFFFFFFFFF,FFFFFFFFFFFFFFFFFFFFFFFFFFFFFFFFFF:FFFFFFFF::FFFFFFFFFF:FFFFFFFFFF:FFF:F:FFFFFFFFFFFFFF:FFF,FF:F:
@A00920:152:HGHKKDRXX:2:2101:20392:29168 1:N:0:AGGAGTGG+TGTTCTCT
ACTCCTACGGGAGGCAGCAGTAGGGAATTTTCGTCAATGGGGGGAACCCTGAACGAGCAATGCCGCGTGAGTGAGGAAGGTCTTCGGATCGTAAAGCTCTGTTGTAAGAGAAAAACGGCACTCATAGGGAATGATGAGGGAGTGATGGTATCTTACCAGAAAGTCACGGCTAACTACGTGCCAGCAGCCGCGGTAATACGTAGGTGGCGAGCGTTCTCCGGACTGATTGGGCGTAAAGGGTGCGTAGGTG
+
FFFFFFFFFFFFFFFFFFFFFFFFFFFFFFFFF,FFFFFFFFFFF,FFFFFFFF:FFFF:FFFFFFFFFFFFFFFFF,FFFFFFFFFFF:FFF,FFFFFF:FFFF:FF,FF::F,FF:FFFFFFF,FFF,F:FFF,FF,FF:,F,FFF:FFF,FFFFFF,F,F:,FFFF,F:FFFFFFFF,FFFF,FF,:F,F,F,FFFFFFFFFFFF:FFFF,,,:FF:FF,:F,FFF:FFFF,::,FF,F,FFFFFF:
@A00920:152:HGHKKDRXX:2:2101:18150:29199 1:N:0:AGGAGTGG+TGTTCTCT
ACTCCTACGGGAGGCAGCAGCAAGGAATTTTCCACAATGGGCGCAAGCCTGATGGAGCAACGCCGCGTGGGGGATGACGCTTTTCGGAGTGTAAACCCCTTTTCGGGAGGACGAAGCCAATGACGGTACTCCCGGAAGAAGGACCGGCTAACTACGTGCCAGCAGCCGCGGTAAGACGTAGGGTCCGAGCGTTGTCCGGAGTTACTGGGCGTAAAGCGCGCGCAGGCGGTTTCATACGTCGGGTGTGAAA
+
FFFFFFFFFFFFFFFFFFFFFFFFFFFFFFFFFFFFFFFFFFFFFFFFFFFFFFFFFFF:FFFFFFFFFFFFF:FFFFFFFFFFFFFFFFFFFFFFFFFFFFFFFFFFFFFFFFFF:FFFFFFFFFF:FFFFFFFF,FF:FF:FFFFFF,FFFFFFFFFFFF:FFFFFFFFFF:F:FF:FFFFFF:FFFFFFFF::FFFF:FF,FFFFFFFFFFFF:F:F:F:FFFFFFFFFFF:,FFF:FFFFFFFFFF
@A00920:152:HGHKKDRXX:2:2101:27498:29418 1:N:0:AGGAGTGG+TGTTCTCT
ACTCCTACGGGAGGCAGCAGTGAGGGATATTGCGCAATGGGCGAAAGCCTGACGCAGCGACGCCGCGTGGGTGATGAAGGTCTTCGGATCGTAAAACCCTTTTCTGCGTGACGATAATGACGGTAGCGCAGGAATAAGTGTCGGCTAACTACGTGCCAGCAGCCGCGGTAAAACGTAGGACGCAAACGTTATCCGGAATTACTGGGCGTAAAGGGCGCGCAGGCGGTTGGGTAAGTGAGGCATGAAAGCC
+
F,F:FFFFFFFFFFFFFFFFFFFFFFF::FFFFFFF:FFFFFFFFFFFFFFFFFFFFFF:FFFFFFFFFFFFFFFFFF,FFFFF::FFFFFFFF::FFF:FFFFFFFFFFFFFFF:FFFFFFFFFFFF:FFFFFF:FFFFFFFF:FFFFF:F,FFFFFFFFFFFFFFFFFFFFFFFFFFFFFFFFFFFF:FFF:FFFFF,FFFFFFFFFF:::FFFFFFF:,FFFFFFFFFF::FF:F:F,,FFFFFF:F
@A00920:152:HGHKKDRXX:2:2101:6867:29731 1:N:0:AGGAGTGG+TGTTCTCT
ACTCCTACGGGAGGCAGCAGTGGGGAATTGTTCGCAATGGGCGCAAGCCTGACGACGCAACGCCGCGTGGAGGATGAAGGTCTTCGGATTGTAAACTCCTGTTGCCCGGGACGAAAAGCCTCGACCTAACACGTCGAGGTCTGACGGTACCGGGTGAGGAAGCCCCGGCTAACTCTGTGCCAGCAGCCGCGGTAATACAGAGGGGGCAAGCGTTGTTCGGAATCACTGGGCGTAAAGGGCGCGTAGGCGG
+
F:FFFFFFFFFFFFFFFFFFFFFFFFF:FFFFFFFFFFFFFFFFFFFFFFFFFFFFFFFFFFFFFFFFFFFFFFFFFFFFFFFFFFFFFFFFFFFFFFFFFF:FFFFFFFFFFFFF:FFFFFFFFFFFFFFFFFFFFFFFF:FFFFFFFFFFFFFFFFF:FF:FFFFFFFFFF:FFFFFFFFFFFFFFFF:FFFFF:FF:FFFFF:FF,FFFFFFF:FFFF,:FFFFFFFF:F:FFFFFFFF:FFFFF:F
@A00920:152:HGHKKDRXX:2:2101:22652:29731 1:N:0:AGGAGTGG+TGTTCTCT
ACTCCTACGGGAGGCAGCAGTGGGGAATTTTGGACAATGGGGGCAACCCTGATCCAGCAATGCCGCGTGAGTGAAGAAGGCCTTCGGGTTGTAAAGCTCTTTTGTTCGGGAAGAAATCATTCTGGTTAATACCTGGGATGGATGACGGTACCGGAAGAATAAGCACCGGCTAACTACGTGCCAGCAGCCGCGGTAATACGTAGGGTGCGAGCGTTGTCCGGAATTACTGGGCGTAAAGGGCGCGTAGGCG
+
FFFFFFFFFFFFFFFFFFFFFFFFFFFFFFFFFFFFFFFFFFFFFFFFFFFFFFFFFFF:FFFFFFFFFFFFFFFFFFFFFFFFFFFFFFFFFF:FFFFFFFFFFFFFFFFFFF:FFFFFFFFFFFFFFFFFFFFFFFFFFFFFFFFFFFFFFFF:FFFFFFFFFFFFFFFFFF:FFFFFFFFFFFFFFFFFFFFFFFFFFFFFFFFFFFFFFFFFFF::FF,FF:FFFFFFFFFFFFFFFFFFFFFFFF
@A00920:152:HGHKKDRXX:2:2101:6198:29919 1:N:0:AGGAGTGG+TGTTCTCT
ACTCCTACGGGAGGCAGCAGTAGGGAATTTTCGTCAATGGGGGGAACCCTGAACGAGCAATGCCGCGTGAGTGAGGAAGGTCTTCGGATCGTAAAGCTCTGTTGTAAGAGAAAAACGGCACTCATAGGGAATGATGAGTGAGTGATGGTATCTTACCAGAAAGTCACGGCTAACTACGTGCCAGCAGCCGCGGTAATCCGTAGGTGGCGAGCGTTATCCGGAATGATTGGGCGTAAAGTGTGCGTCGGTG
+
FFF:FFFFFFFFFFFFF:FFFFFFFFFFFFFFFFF:FFFF:F:FFFF,FF:FFF:FFFF,FFFFFFFFFFFFF:FF:FFFFFFFF,FF:F,FFFFFFF,:FFFF,FF,FF,FFFF:FFFF:FFFF,,FFFFFFFF,:FF:F:FFF:FFFFF:F:,,:,FF:FFFF:,,FFFF:,FF:,F,F:FFFFFFFF,F,FFFF,FFFFF,FFFFFFFF,,FFF:F,FFFF:,,F:F,F,FF,,,,FFFF:F,,FFF
@A00920:152:HGHKKDRXX:2:2101:14299:29919 1:N:0:AGGAGTGG+TGTTCTCT
ACTCCTACGGGAGGCAGCAGTCAGGAATATTGGTCAATGGACGCAAGTCTGAACCAGCCATGCCGCGTGGAGGATGAAGGCCCTCTGGGTTGTAAACTTCTTTTATGGGGGACGAAACCCCGGATTTTTATCCGGCCTGACGGTACCCCAGGAATTAGCACCGGCTAACTCCGTGCCAGCAGCCGCGGTAATACGGAGGGTGCAAGCGTTATCCGGATTCACTGGGTTTAAAGGGGGCGGAGGCGGGTTT
+
FF:FFFFFFFFFFFFFFFFFF,:FF:FFFFFFFFFFFFF,FFFFFFFF:FFFFFFFFFFFF:FFFFFFFFFFFFFFFFFFF:FF:FF:F:FFFFFF,FF:FFF:FFFFFFFFF,FFFFFFFFFFFF,FF:FFFF:,FFF:FFFFFFFFF,:FF:F,FF,FF,FFFFFFFFFF:FFFFFFFFFFFFFFFFFFFF::F,F:FFFFFFFFF,FFFFF,FF:F,,F,FFF,F:F,F:F:,,FF,FFFFFFF,F:
@A00920:152:HGHKKDRXX:2:2101:19831:30232 1:N:0:AGGAGTGG+TGTTCTCT
ACTCCTACGGGAGGCAGCAGTGGGGAATATTGGACAATGGGCGCAAGCCTGATCCAGCCATGCCGCGTGAGTGAAGAAGGCCTTCGGGTTGTAAAGCTCTTTTGGCGGGGACGATGATGACGGTACCCGCAGAATAAGCCCCGGCTAACTTCGTGCCAGCAGCCGCGGTAAGACGAAGGGGGCTAGCGTTGTTCGGAATTACTGGGCGTAAAGGGCGCGTAGGCGGTTTGTTAAGTCAGGCGTGAAAGCC
+
FFFFFFFFFFFFFFFFFFFFFFFFFFFFFFFFF,FFFFFFFFFFFFFFFFFFF:FFFFFFFFFFFFFFFFFFFF,FFFFFFFFFFFFFFFFFF,FFFFFFFFFFFFFFFFFFFFFFFFFFFFFFFFFFFFFFFFFFFFFFFFFFFFFFFFFF::FFFFFFFFFFFFFF:F,FFF,FF:FFFFFFFFFFFFFFF:,FFFFFFFFFFF,FFFFFFFFFFFFFF:FFFFFFFF::FFFFFFFFFFF:FFFFFF
@A00920:152:HGHKKDRXX:2:2101:21423:30295 1:N:0:AGGAGTGG+TGTTCTCT
ACTCCTACGGGAGGCAGCAGTAAGGGATCTTGCGACAATGGGCGAAAGCCTGACGCAGCAACGCCGCGTGCGGGATGACGGCCTTCGGGTTGTAAACCGCTTTTCGGGGGGAAGAGGAAGGACGGTACCCCCGGAAGAAGTCTCGGCTAACTACGTGCCAGCAGCCGCGGTAAAACGTAGGAGGCGAGCGTTATCCGGATTTACTGGGTGTAAAGCGCGTGTAGGCGGTCCTGCAAGTGGCGCGTGAAAG
+
FFFFFFFFFFFFFFF:FFFFFFFFFF:FFFFFFF::FFFFFFFFFFFFFFFFFFFFFFFFFFF:FFFFFFFFFFFFFFFFFFFFFFFFF:FFFFFFFFFFFFFFFFFFFFFF:FFFFFFFFFFFFF:FFFFFFFFFFFFFFFFFFFFFFFF:FFFFFFFFFFFFFFFFFFF,FFFFFFFFFFFFFFFFFF,FFFF:FF:FF:FFFFFFFFFFFFF:FFF::F,FFFFFFFFFFFF,FFFFF::FFFFFF:
@A00920:152:HGHKKDRXX:2:2101:14850:30624 1:N:0:AGGAGTGG+TGTTCTCT
ACTCCTACGGGAGGCAGCAGTCGGGAATTTTGGGCAATGGGCGAAAGCCTGACCCAGCAACGCCGCGGGAGGGATGAAGTATTTCGGTATGTAAACCTCGAAAGAATAGGAAGAATAAATGACGGTACTATTTATAAGCACCGGCTAACTACGAGCCAGCAGCCGCGGAAATACGTAGGGAGCAAGCGTTGTTCGGATTTACTGGGCGTAATGGGCGCGTAGGCGGCATATTAAGTCAGATGTGAAATCT
+
FFFFFFFFFF,,F,,,FF::::FF:FF,FF:FF,:F,:FFFF,FFF:FFF,FFFF,F:FFF:FF::F,FFFF,:F,F,:F,FF,FF,FF,,FFFFFFFFFFFFFFF::F:FF,:F,FFFF,F,FFFFFF,FFFF,FFF:,::F,FF:FF,F,,,:FFF:FFFFF:FF::F,:F,,::FF:FFFFFFFF,,F:FF::FFFFF,FFF:F:,F:,FF,,:FFFF,F,:,F::F,FFF,,FFF,F,FFFF:,:F
@A00920:152:HGHKKDRXX:2:2101:16251:31955 1:N:0:AGGAGTGG+TGTTCTCT
ACTCCTACGGGAGGCAGCAGTGGGGAATTTTGGACAATGGGCGCAAGCCTGATCCAGCCATTCCGCGTGCAGGATGAAGGCCCTCGGGTTGTAAAGCTCTTTCAGTGGGGACGATAATGACGGTACCCACAGAAGAAGCCCCGGCTAACTTCGTGCCAGCAGCCGCGGTAATACGAAGGGGGCTAGCGTTGTTCGGATTTACTGGGCGTAAAGCGCACGTAGGCGGATTGTTAAGTGAGGGGTGAAATCC
+
FFFFFFFFFFFFFFFFFFFFFFFFFFFFFFFFFFFFFFFFFFFFFFFFFFFFFFFFFFFFFFFFFFFFFFFFFFFFFFFFFFFFFFFFFFFFFFF:FFFFFFFFF,FFFFFFFFFFFFFF:FFFFF:FFFFFFFF:FFFFFFF::F,:F:F:FFF::FFFFFF:FFFFFFFFFF,F:FFFFF:F:FFFF:FFFF:FFF::F,:F,FFFF:,F,,FFFF:FF:FFF:F,FFF:FFFFFFFFFFFFFF,::F
@A00920:152:HGHKKDRXX:2:2101:19868:32268 1:N:0:AGGAGTGG+TGTTCTCT
ACTCCTACGGGAGGCAGCAGTGGGGAATATTGCACAATGGGCGAAAGCCTGATGCAGCAACGCCGCGTGCGGGAAGAAGGCCTTAGGGTTGTAAACCGCTTTCAGCAGGGAAGAAACTGACGGTACCTGCAGAAGAAGGTGCGGCCAACTACGTGCCAGCAGCCGCGGTGACACGAAGGCACCAAGCGTTGTCCGGATTTATTGGGCGTAAAGAGCTCGTAGGCGGTTCAGTAAGTCGGGTGTGAAAACT
+
F,:F:F:,FF:F:FFF,FF:F:FFFF:FFFFF:F:FF,FFF,FFF:FF::FF:FF:FFFF:FF,FFFF,F::FF,:FFFF:FF:::::,FFFFFFFFFF::FFFFFFFFFF:FFFFF,,,FF:FFFFF:FFFFFFFFFFFFFF,FFF::F:FFF:FF:FFFFFFFFFFF:F:FFF,FF:F:FFFF:F:::FFF::FF,,,::FFF:FF:F,,:FFFFFFFFF:FFF,:,,FFFFFFFFFF,F:F:FFF,,
@A00920:152:HGHKKDRXX:2:2101:28348:32581 1:N:0:AGGAGTGG+TGTTCTCT
ACTCCTACGGGAGGCAGCAGTGGGGAATTTTGGACAATGGGGGCAACCCTGATCCAGCAATGCCGCGTGTGTGAAGAAGGCCTTCGGGTTGTAAAGCACTTTTGTCCGGAAAGAAATCCTTTGGGTTAATACCCCGGAGGGATGACGGTACCGGAAGAATAAGCACCGGCTAACTACGTGCAAGCAGCCGCGGTAATACGTAGGGTGCAAGCGTTAATCGGAATTACTGGGCGTAAAGCGTGCGCAGGCG
+
FFFF:FF,:F,::F,FFFFFFFFFF,FFFFFF:F,FFFFFFFFFFFFFFFFFFFFF:FFFFFFFFF:FFFF:FF::FFF,F:FF:F,FFFFFFFFFFFF,:FFF:FFFFF:,,F:F:F,FF:F:FF:FFFFFFFF,FFFF:FF,FFFF::FFFFFF::FFFFF:F,,,,FFFFFFFFF:F:,:FFF:FFFF,,F:FFF,F:,F:,FF:F:,:,:F:FF,F,F,F:FF:,:F,FFFFFF:F,::,F::FFF
@A00920:152:HGHKKDRXX:2:2101:31367:32831 1:N:0:AGGAGTGG+TGTTCTCT
ACTCCTACGGGAGGCAGCAGTAAGGGATCTTGCGACAATGGGCGAAAGCCTGACGCAGCGACGCCGCGTGAGCGATGAAGGCCTTCGGGTCGTAAAGCTCTGTGGGGCGGGACGAATAAGGCTTGGCTAACATCCAAGTCGATGACGGTACCGCCTTAGCAAGCACCGGCTAACTCTGTGCCAGCAGCCGCGGTCAGACAGAGGGTGCACACGTTGTTCGGAAGTACTGGGCGTCAAGCGCGGGTAGGCG
+
:FFFFF,FFFFFFFFFF:FFFFFFFFFFFFFFFFFFFFFFFFFFFFFFFFFF:FFFFFFFFFFFFFFFFFFFFFFFFFFFFFFF:FFFFFFF,FFFFFFF:F:FFFFFFFFFFFFFFFF:FFFFFFFFFFFFFFFFFFFF:FFF,:FFFFFFFFFFFF:FFFFFF:FFF:F,:F:F,,FFFFFFF,:,F:FF:F,:F:F,FFFFFFFF:,FFF:,FF:FFF:,,,F,,:FFFFF,:,FF:FF,FF,FFF,
@A00920:152:HGHKKDRXX:2:2101:15275:33019 1:N:0:AGGAGTGG+TGTTCTCT
ACTCCTACGGGAGGCAGCAGTGGGGAATATTCCGCAATGGGCGCAAGCCTGACCCAGCGAAGCCGCGTGCGGGATGACGCTTCTCGGTGTGTAAACCGCTGTCATAGTGGACGAACTGCCGTAGTGGGAATACTTCTTAGGATAGACGGTAACCTCAAAGGAAGCGCCGGCTAACACCGTGCCACAAGCCGAGGTAATACGGATGGCGCAAGCGTTGTTCGGAATAACTGTTCTTACTCCGCGCGCATGC
+
FFFFFFFFF:FFFFFFFFFFFFFFFFFF:FF,,,FFFFFFFFF:FFFFFFFF,,,FFFFF,,FFFFFFFFFFFFFFFFFF,F:F,FF,,,FFFFFFF,FF:F,,,,,F:FF,FFF:,,FFF,FFF,FFF:,FFF,FF,,F,F::FFF,,,,,FF:,,F:,FFFFF,:FFF,,,,F,,FFFFF,F,,FFFF,,F,,F,F::,FF,:,:FF,:,,,::,F:FF,F,F,,FF:,,F:FF,,,:,:,F:,F,,F
@A00920:152:HGHKKDRXX:2:2101:25229:33160 1:N:0:AGGAGTGG+TGTTCTCT
ACTCCTACGGGAGGCAGCAGTGGGGAATATTGCACAATGGGCGAAAGCCTGATGCAGCAACGCCGCGTGAGCGATGAAGGCCTTCGGGTTGTAAAGCTCTGTCTTCGCTGACGATAATGACGGTAAGCGAGGAGGAAGCCACGGCTAACTACGTGCCAGCAGCCGCGGTAATACGTAGGTGGCAAGCGTTGTCCGGAATTACTGGGCGTAAAGAATGCGTAGGCGGTCTTTTAAGTGGGATGTGAAATCC
+
FF:FFFFFFFFFFFFFFFFFFFFFFF,:FFFFFFFFFFFFFFFFFFFFFFFFFFF,FFFFFFFFFFFFFFFFFFFFFFFFFFFFFFFFFFFFFFFF:FFFFFFFFFFFFFFFFFFFFFFFFFFFFFFFFFFFFFFFF:FFF:FFFFFFFFFFFFFFFFFFFFFFFFFFFF,FFFFFF:FFFFFFFFFFFFFFF:FFF,FFFFFFFFFFFFF:FF,,FFFFFFFFFFFFFFFFFFFFFFFFF:FFFFFFFF
@A00920:152:HGHKKDRXX:2:2101:2211:33661 1:N:0:AGGAGTGG+TGTTCTCT
ACTCCTACGGGAGGCAGCAGTGGGGAATATTGGACAATGGGCGCAAGCCTGATCCAGCCAAACCGCGTGGGTGAAGAAGGCCTTCGGGTTGTAAAGCCCTTTTGTTGGGAAAGAAATCCTTTCGATTAATACTCGGTGGGTATGCCGGTAAACCAACAATAAACACCCGCTAACATCAAGACAGCAGCCCCGGTAATACGAACGGATCAAGCGTTACTCGGAATTACTGGGCGTAAAGCGTACGGAGGTT
+
FFF,:::FF,FFFFF,,FF:,:F:FFFFFFF:,FFFFFFFFFFFF:FFFFFFFFFFFF,F,FFF:,,F,,F,F,F,F,FFFFFFF:F:FFF,::FF::FF::F:FF,F,F,FF:FFFFFF,F,:FFFFFFF:FFF,,,:FFFF:,:,FF:F,,,FF,FFFF,,FFFF,:,,F:,::,,,F,FFFF:FF,,::,:FFF::FFF,F,,,FFFFF,F:F:F,F:::FF:FFF,FF,F,FF,:F:,:F,FF:,,
@A00920:152:HGHKKDRXX:2:2101:27416:33912 1:N:0:AGGAGTGG+TGTTCTCT
ACTCCTACGGGAGGCAGCAGCAAGGAATTTTCCACAATGGGCGCAAGCCTGATGGAGCAACGCCGCGTGAGGGATGACGCACTTCGGTGTGTAAACCTCTTTTCGAGGGGACGAAGGCAATGACGGTACCCTCGGAATAAGGATCGGCTAACTACGTGCCAGCAGCCGCGGTAAGACGTAGGATCCGAGCGTTGTCCGGAGTTACTGGGCGTAAAGCGCGCGCAGGCGGACACGCGCATCGGCGGTGAAA
+
FFFFF:FFFFFFFFF:FFFFFF:FFF:FFFFFF:FF:FFFFFFFF,FFFFFFFFFFFFFFFFFFFFFFFFFFF:FF:FFFFFFFFFFFFFFFFFFFFFFFF,FFFFFFFFFFFFFFFFFFF:FFFFFFFFFFFFFFFFFFFFFFFFFFF:FF::FFFFFFFFFFF,FFFFFF,:FFFFFFFFFFFFFFFFFFFFFFFFFFFFFFFFF,FFFFFFFF:FFFF,FFFFF:F:FFFFFFFF,FF:FFFFFF:F
@A00920:152:HGHKKDRXX:2:2101:26006:34068 1:N:0:AGGAGTGG+TGTTCTCT
ACTCCTACGGGAGGCAGCAGTGGGGAATATTGGACAATGGGCGCAAGCCTGATCCAGCCACGCCGCGTGAGTGATGAAGGCCTTCGGGTCGTAAAGCTCTGTGGGGAGGGACGAACCGCCGGATGTGCATAGCATCCGGCATGACGGTACCTCCTTAGCAAGCACCGGCTAACTTCGTGCCAGCAGCCGCGGTAATACGAAGGGTGCAAACGTTGCTCGGAATTATTGGGCGTAAAGCGCACGTAGGCGG
+
:F:FFFFFFFF:FFFFFFFFFFFFFFFFFF:FFFFF:F:FFFFFFFFFFFFF:FFFFFFFFFFFFFFFFFFFFFFFFFFFFFFFFFFFFFFFFFFFFFFFF,FFFFFFFFFFFF:FFFFFFFFFFFFF::FFFFFFFFFFFFFFFFFFF:FFF::F:FFFFF:FFFF:FFFFFF:FFFF:FFFFFFFFF:F:FF,F:FFF:FFFFF:F,FFF,FFFFFF:F,FFFFF,,FFFFFF:::F:FFFFF,,FFF
@A00920:152:HGHKKDRXX:2:2101:24704:34287 1:N:0:AGGAGTGG+TGTTCTCT
ACTCCTACGGGAGGCAGCAGTGGGGAATATTGGACAATGGGCGCAAGCCTGATCCAGCAACGCCGCGTGGAGGACGAAGGTCTTCGGATCGTAAACTCCTGTCAGACGGGACGAAGGTTTCGGGGTGAACAATCTCGGAGCTTGACGGTACTGTCAGAGGAAGCCCCGGCTAACTCCGTGCCAGCAGCCGCGGTAATACGGAGGGGGCGAGCGTTATTCGGAATTATTGGGCGTAAAGGGCGCGTAGGCG
+
FFFFFFFFFFF,FF:FFFFFFFFFFFFFFFFFFFFFFFFFFFFF,FFFFFFFFFFFFFFFFFFFFFFFFFFFFFFFFFFFFFFFFFFFFFFFFFFFFFFFFFFF:FFFFFFFFFF:FFFFFFFFFFFF:FFFFFFFFF::F::FFFFFFFFFFFF,F:FFFFFFFFFFFFFFFFFFFFFFFFFFFFFFFFFFFFFFFFFF,FFFFFFFF:FFFFF:FFFFFF:FFFFFFFFFFFFFFFFFFFFFFFFFFF
@A00920:152:HGHKKDRXX:2:2101:26323:35117 1:N:0:AGGAGTGG+TGTTCTCT
ACTCCTACGGGAGGCAGCAGCAAGGAATTTTCCACAATGGGCGCAAGCCTGATGGAGCAACGCCGCGTGAGGGATGACGCACTTCGGTGTGTAAACCTCTTTTCGAGGGGACGAAGGCAATGACGGTACCCTCGGAATAAGGATCGGCTAACTACGTGCCAGCAGCCGCGGTAAGACGTAGGATCCGAGCGTTGTCCGGAGTTACTGGGCGTAAAGCGCGCGCAGGCGGACACGCGCATCGGCGGTGAAA
+
F:FFFFFFFFFFFFFFFFFFFFFFFFFFFFFFFFFFFFFFFFFFFFFFF:FF:FFFFFFFFFFFFFFFFFFFFFFFFFFFFFFFFFFFFFFFF:FFFFFFFFFFFFFFFFFFFFF:FFFFFFFFFFFF:FFFFFFFFFFFF,FFFFFFFFFFFFFFFFFFFFF:FFFFFFF,FFFFFFF:F,FFFFFF:F:FF,::FFFFFFFF,FF,:FF:FFFFFFFFF:FFFF:F:FF:F:F,:F,F::FF:,FF:F
@A00920:152:HGHKKDRXX:2:2101:7437:35227 1:N:0:AGGAGTGG+TGTTCTCT
ACTCCTACGGGAGGCAGCAGTCGAGAATTTTTCTCAATGGGGGAAACCCTGAAGGAGCGACGCCGCGTGGAGGATGAAGGTCTTCGGGTTGTAAACTCCTGTCATTTGGGAACAATGCTCCGAACGTAACTGCTTCGGAGTTGATAGTACCAGAAGAGGAAGAGACGGCTAACTCTGTGCCAGCAGCCGCGGTAATACAGAGGTCTCAAGCGTTGTTCGGATTCATTGGGCGTAAAGGGTGCGTAGGCGG
+
FFFFFFFFFFFFFFFFFFFFFFFFFFFFFFFFFFFFFFFFFFFFFFFFFFFFFFFFFFFFFFFFFFFFFFFFFFFFFFFFFFFFFFFFFFFFFFFFFFFFFFFFFFFFFFFFFFFFFFFFF:FFFFFFFFFFFFFFFFFFFFFFFFFFFFFFFFFFFFFF,FFFFF:FF:FFFFFFFF:FFFFF:FFFFFF:FFFFFFFFFFFFFFFF,FFFFFFFFFFFFFFFFFFFFFFFF:FFFFFFFFFFFFFF:F
@A00920:152:HGHKKDRXX:2:2101:14787:35430 1:N:0:AGGAGTGG+TGTTCTCT
ACTCCTACGGGAGGCAGCAGTGGGGAATCTTGCGCAATGGGCGAAAGCCTGACGCAGCGACGCCGCGTGGGGGATGAAGGCCCTCGGGTTGTAAACCCCTTTCGGCAGGGACGAAGCCGCAAGGTGACAGTACCTGCAGAAGAAGCCCCGGCTAAATACGTGCCAGCAGCCGCGGTAATACGTATGGGGCTAGCGTTATCCGGATTCATTGGGCGTAAAGAGCGCGTAGGCGGCTTGTTAAGTCAGATGT
+
FFFFFFFFFFFFFFFFFFFFFFFFFFFFFFFFFFFFFFFFFFFFFFFFFFFFFFFFFFFFFFFFFFFFFFFFFFFFFFFFFFFFFFFFFFFFFFFFFFFFFFFFFFFFFFFFFFFFFFFFFFFFFFFF:FFFFFFFF,FFFFFFFFFFFFFFFFFFFFFFFFFFFFFFFFFFFFFFF:FFFF:FF:FFFFF:FFFF:,FFFFFFFFFFFFFFFFFFFF,F:FFFFFFFFFFFFFFFFFFFFFFFFFF:FF
@A00920:152:HGHKKDRXX:2:2101:20980:35759 1:N:0:AGGAGTGG+TGTTCTCT
ACTCCTACGGGAGGCAGCAGTGGGGAATATTGGACAATGGGCGAAAGCCTGATCCAGCCATGCCGCGTGGGTGATGAAGGCCTTAGGGTTGTAAAGCCCTTTCGGCGGGGAAGATAATGACGGTACCCGCAGAAGAAGCCCCGGCTAACTTCGTGCCAGCAGCCGCGGTAATACGTAGGGTGCGAGCGTTAATCGGAATTACTGGGCGTAAAGTGTGCGCAGGCGGCGCCGCATGTCGAGTGTGAAAGCC
+
:FFFFF,F:FF:FFFFFFFFFF,FFFFFFFFFF:FFFFFFFFF:FFFFFFFFFFFFFFFFFFFFFFFFFFFFFF:FFFFFFFFFFFFFFFFFFFFFFFFFFFFFFFFFFFFFFFFFFFFFFFFFFFFFFFFFFFFFF:FFFFF:F:FFFFFFFFFFFFFFFFFFFFFFFFF:FFF:FFFFFFFFFFFFFFFFFFFFF:FFFFFF,FFFFFFFFFFFFFFF:F:F:FFFFFFFFFFF,:FFFFFF:FFFFF
@A00920:152:HGHKKDRXX:2:2101:10782:36041 1:N:0:AGGAGTGG+TGTTCTCT
ACTCCTACGGGAGGCAGCAGTGGGGAATATTGGACAATGGGCGCAAGCCTGATCCAGCAATGCCGCGTGTGTGAAGAAGGCCTGCGGGTTGTAAAGCACTTTCAGTTGGGAAGAAAAGTCTGGGGCGAATAACCTCGGATTTTGACGTTACCTACAGAAGAAGCACCGGCTAACTCCGTGCCAGCAGCCGCGGTAATACGGAGGGTGCAAGCGTTAATCGGAATTACTGGGCGTAAAGCGCACGCAGGTG
+
FFFFFFFFFFFFFFFFFFFFFFFFFFFFFFFFFFFFFFFFFFFFFFFFFFFFFFFFFFFFFFFFF:FFFFFFFFFFFFFFFFFFFFFFFFFFFF:FFFFFFFFFFFFFFFFFFFFFFFFFFFFFFFFFFFFFFFFFFFFFF:FFFFFFFFFFFFFFFFFF:FFF:FFFFF:FFFFFFFFFFFFFFFFFFFFFFFFFF:FFFFFFF:FFF,FFFFFFFFFFF:,FFFFFFFFFFFFF:FFFF::::FFFFF
@A00920:152:HGHKKDRXX:2:2101:14036:36448 1:N:0:AGGAGTGG+TGTTCTCT
ACTCCTACGGGAGGCAGCAGTAACGAATCTTCCGCAATGCGCGAAAGCGTGACGGAGCAATGCCGCGTGCAGGATGAAGCCCCTCGGGGTGTAAACTGCTGTCAGGGGTTAGCAACACAATGAGCAGCCCCAAAGGAAGAGACGACTAACTCTGTGCCAGCAGTCGCGGTAATACAGAGGTCTCGAGCGTTAGTCGGAATCACTGGGCTTAAAGCGTACGTAGGCGGGCATGCAGGCGTCGTGTGAAAGC
+
FFFFFFFFFFFFFFFFFFFFFFFFF:FFFFFFFFFFFFFFFFFFFFFFFFFF:FFFFFFF:FFFFFFFFFFFFFFFFFFFFFFFFFFFFFFF:FFF,:FF:FFFFFFFFFFFFFFFFFFFFFFFFFFFFFF:FFFFF:FFFFFFFFFFFFFFFFFFFFFFFF:FFFFFF:FFFFF:FFF:FFFFFFFFFFFFFFFFFFFFFFFF:F,FFF:FFFFFF,FFF,,FFFFFF,FFFFF,:FFFF:F::FFFFF
@A00920:152:HGHKKDRXX:2:2101:22453:36620 1:N:0:AGGAGTGG+TGTTCTCT
ACTCCTACGGGAGGCAGCAGTGGGGAATATTGCACAATGGGCGCAAGCCTGATGCAGCAACGCCGCGTGGGGGATGAAGGCCTTCGGGTTGTAAACCCCTTTTAGCAGGGAAGAAGCGAAAGTGACGGTACCTGCAGAAAAAGCGTCGGCTAACTACGTGCCAGCAGCCGCGGTAATACGTAGGGTGCGAGCGTTGTTCGGAATTACTGGGCGTAAAGCGCGCGCAGGCGGCCCTTTAAGTCTGCCGGTC
+
FFFFFFFFFFFFFFFFFFFFFFFFFFFFFFFFFFFFFFFFFFFFFFFFFFFFF:FFFFFFFFFFFFFFFF:FF:FFF,FFFF:F:FFFFF:FFFFFFFF:FFFFFFFFFF,F:FFFFFFFF:FFFFFFFFFFFFFFFFFFFFF,FFFFFFFFFFFF:FFF,FFFFF::FFF:FFFFFFF,FFFFFFFF::F,FFFFFFF,FFFF:F:F,FFFF,FF:,:F:FFFFF:FF:FFFF::FFF,FFFFFF,:F:
@A00920:152:HGHKKDRXX:2:2101:24632:36949 1:N:0:AGGAGTGG+TGTTCTCT
ACTCCTACGGGAGGCAGCAGTGGGGAATCTTGCGCAATGGCCGAGAGGCTGACGCAGCGACGCCGCGTGGAGGATGACGCCCTTCGGGGTGTAAACTCCTGTTGCCCGGGACGAACACGTGGTTTCGACCACGATGACGGTACCGGGTGAGGAAGCACCGGCTAACTCCTTGCAAGCAGCCGCGGTAATACTGAGGGTGAGAGCGTTGTCCGGAATCACTGGGCGTAAAGGGCGCGAAGGCGGTGTGGTA
+
FFFFFFFFFFFFFFFFFFFF:FFFFFFFFFFF:FFFFFFFFFFFFFFFFFFFFFFFFFFFFFFFFFFFFFFFFFFFFF:FFFFFFFFFFFFFF,:F:FFFFFFFFFFFFFFFFF:,,F:F,FFFFF,FFFFFF,,:F:F,FFFF:F,FFFF:FF,FFFFFFFFF:F,FF,F,F,F:,FFFFFFF,,:FF:,,,:FF:F:,F::FFFF:FF,F,FFFFFFF:FFFF,FF:::,F:FF:,,,FFFFF,F,,F
@A00920:152:HGHKKDRXX:2:2102:1253:1063 1:N:0:AGGAGTGG+TGTTCTCT
ACTCCTACGGGAGGCAGCAGTGGGGAATATTGGACAATGGGCGCAAGCCTGATCCAGCCATGCCGCGTGAGTGATGAAGGCCCTAGGGTTGTAAAGCTCTTTCAACGGTGAAGATAATGACGGTAGCCGTAGAAGAAGCCCCGGCTAACTTCGTGCCAGCAGCCGCGGTAATACGAAGGGGGCTAGCGTTGTTCGGAATTACTGGGCGTAAAGCGCGCGTAGGCGGACATTTAAGTCAGGGGTGAAATCC
+
FFFFFFFFFFFFFFF:FFFFFFFFFFFFFFFFFFFF:FFFFFFFFFFFFFFFFFFFFFFFFFFFFFFFFFFFFFFFFFFFFF,FFFFFFFFFFFFFFFFFFFFFFFFFFFFFF:FFFFFFFFFFF,FFF:FFFFFFFFFFFFFFFFFFFFFFFFFFFFF:FFFFF:FFFFFFFFFFFF:FFFFF,:FFFFFFFFFFFFFF:FFFFFFFFFFFFF,FFFFF:F:FF:FFFFFFFFFFFFFFFFFFFFFFFF
@A00920:152:HGHKKDRXX:2:2102:28664:2002 1:N:0:AGGAGTGG+TGTTCTCT
ACTCCTACGGGAGGCAGCAGTGAGGAATATTGGACAATGGGCGAGAGCCTGATCCAGCCATGCCGCGTGCAGGAAGACTGCCCTATGGGTTGTAAACTGCTTTTATACAGGAAGAATAAGAGGCACGTGTGCCGCGATGACGGTACTGTATGAATAAGCATCGGCTAACTCCGTGCCAGCAGCCGCGGTAATACGGAGGGTGCAAGCGTTATCCGGATTCACTGGGTTTAAAGGGTGCGTAGGAGGGTAG
+
FFF:FFFFFFFFFFFFFFFFFFFFFFFFFFFFFFFFFFFFFFFFFFFFFFFFFFFFFFFFFFFFFFFFFFF:FFFFFFFFFFFFFFFFF:FFFFFFFFFFFFFFFFFFFFF:FFFFFFFFF:FFFFFFFFFFFFF:FFFFFFFFFFFFFFFFFF:FF,FFFFFFF:FFFFF:FFF:FFFFFFFFFFFFFF:FFFFFFFFFFFFFFFFFFFFFFFFFFF::FFFF:FFFFFFFFFFFFFFFFFFFFFFFFF
@A00920:152:HGHKKDRXX:2:2102:7943:2440 1:N:0:AGGAGTGG+TGTTCTCT
ACTCCTACGGGAGGCAGCAGTAAGGAATATTGCACAATGGGCGCAAGCCTGATGCAGCAACGCCGCGTGCCCGAGGACGGCCTTCGGGTTGTAAAGGGCTTTTCTGGCTGACGAGGAAGGACGGTAGGCCAGGAATAAGCGTCGGCTAACTACGTGCCAGCAGCCGCGGTAAAACGTAGGACGCGAGCGTTATCCGGATTTACTGGGCGTAAAGCGCGGGCAGGCGGTGGTCCAAGTCGGACGTGAAAGC
+
F:FFFFFFFFFFFFFFFFFFFF:F:FFFFFFFFFFFFF::FFFF:FFFFFFFFFFF:FFFFFFFFFFFFFFFFFFFFFFFFFFFFFFFFFF:FFFFFFFFFFFFFF:FFFFFFFFFF:FFFF,FFFFFFF:FFF:FFFFFFFF:FFFF:FFFFFFF:F,FFFFFFFFFFFFFFFFFFF,FFFFFFFFFFFFFFFF::FF::FF:FFFFFFFFFFFF:F:F:FFFFF,FFFFFFFFFFF:F:FFFFFF:FF
@A00920:152:HGHKKDRXX:2:2102:15890:2707 1:N:0:AGGAGTGG+TGTTCTCT
ACTCCTACGGGAGGCAGCAGTCGGGAATTTTGGGCAATGGGCGAAAGCCTGACCCAGCAACGCCGCGTGAAGGATGAAATCCCTCGGGATGTAAACTTCGCAAGAACGGGAAGAATAAGTCGGTGTGAACATCACCGGCGATGACGGTACCGTTTGTAAGCTCCGGCTAACTCCGTGCCAGCAGCCGCGGTAATACGGGGGGAGCAAGCGTTGTTCGGATTTACTGGGCGTAAAGGGCGCGTAGGCGGCC
+
FFFFFFFFFFFFFFFFFFFFFFFFFFFFFFFFFFFFFFFFFFFFFFFFFFFFFFFFFFFFFFFFFFFFFFFFFFFFFFFFFFFFFFFFFFFFFFFFFFFFFFFFFFFFFFFFFFFFFFF:FFFFFFFFFFFFF,FFFFFFFFFFFFF:FFFFFFFFFFFFFFFFFF:FFFFFFFFFFFFFFFFFFFFFFFFFFFFFFFFFFFF:FFFFFFF:FFFFFFFFF:FFFFF:FFFFFFFFFFFF:FFFFFFF:F
@A00920:152:HGHKKDRXX:2:2102:27100:3082 1:N:0:AGGAGTGG+TGTTCTCT
ACTCCTACGGGAGGCAGCAGTGGGGAATTGTTCGCAATGGGCGCAAGCCTGACGACGCAACGCCGCGTGGAGGATGAAGATCTTCGGGTCGTAAACTCCTGTCGAATGGGACGAACGGATCGCGTGTGAACAACACGTGGTCGTGACGGTACCGTTAAAGGAAACCCCGGCTAACTCCGTGCCAGCAGCCGCGGTAATACGGGGGGGGTAAGCGTTGTTCGGAATTACTGGGCGTAAAGGGCTCGTAGGC
+
FFFFFFFFFFFFFFFFFFFFF,FFFFFFFFFFFFFFFFFFFFFFFFFFFFFFFFFFFFFFFFFFFFFFFFFFFFFFFFFFFFFFFFFFFFFFFFFFFFFFFFFFFFF:FFFFFF,:FFFFFFFFFFFFF,FFFFFFFFF,FFFFFFFFFFF,FFFF,:,F:FFFFFFFFFFF,FFFFFFFFFFFFFFFFFFFFFF:F:F:F,FFFFF:F,FFFFF,FFFFFFFF:FFFFFFFFF:FF,FFFFFFF:,FFF
@A00920:152:HGHKKDRXX:2:2102:14877:3333 1:N:0:AGGAGTGG+TGTTCTCT
ACTCCTACGGGAGGCAGCAGTGAGGAATATTGCACAATGGGCGAAAGCCTGATGCAGCGACGCCGCGTGGGTGAAGAAGGTCTTCGGATCGTAAAGCCCTTTTCTGCGTGACGAGACAAGGACGGTAGCGCAGGAATAAGTCTCGGCTAACTACGTGCCAGCAGCCGCGGTAAGACGTAGGAGGCAAGCGTTATCCGGAGTTACTGGGCGTAAAGCGCGTGTAGGCGGGTGGATAAGTGGTTCGTGAAAT
+
,,FFFFFFFFFFFFFFFFFFFFFFFFFFFFF:FFFFFFFFFFFFFFFFF:FFFF:FFFFFFFFFFFFFFFFFF,FFFFFFFFFFFFFFFFFFFFFFFFFFFFFFFFFFFFFFFFFFFFFFFFFFFFFFFFFFFF,,,FFFFFFFFF::FFFFFF:FFFFFF:,:FFFFFF::FFFFF:FFFFFF:FFFFFFFFFFFFFF:FFFFF:,FFFFF::FFFFFFFF,:FF:FFFFF,,F,FFFFFFFFFFFFFF
@A00920:152:HGHKKDRXX:2:2102:29279:4069 1:N:0:AGGAGTGG+TGTTCTCT
ACTCCTACGGGAGGCAGCAGTGGGGAATTTTGCGCAATGGGCGAGAGCCTGACGCAGCAACGCCGCGTGGAGGATGAAGGTCCTTGGATCGTAAACTCCTGTCAGCAGGGAAAAAGCGAATCGACCTAATACGTCGGTGAGTTGATTGTACCTGCAGAGGAAGCCCCGGCTAACTCTGTGCCAGCAGCCGCGGTAATACAGAGGGGGCGAGCGTTATTCGGAATTATTGGGCGTAAAGGGCGCGTAGGCG
+
FF:FFFFFFFFFFFFFFFFFFFFFFF:F,FFFFFFFFFFFFFFFFFFFFFFFFFFFFFFFFFFFFFFFFFFFFFFFFFFFFFFFFFFFFFFFFFFFFFFFFFFFFFFFFF:FF,FFFFFFFFFFFFFFFFFFFFFFFFFFFFFFFFFFF:FFFFFFFFFFFFFFFFFFFFFFFFFFFFFFFFFFFFFFFFFFFFF:FFFFFFFFFFFFFFFFFFFFFFFFFFFFF:FFFFFFFFFFFFFFFFFF:,FFFF
@A00920:152:HGHKKDRXX:2:2102:2157:4726 1:N:0:AGGAGTGG+TGTTCTCT
ACTCCTACGGGAGGCAGCAGTGGGGAATATTGCGCAATGGCCGCAAGGCTGACGCAGCGACGCCGCGTGGGGGAAGAAGCATTTCGGTGTGTAAACCCCTGTTGCCCGGGACGAACCTCCCCTTACGAGGGGACTGACGGTACAGGGTGAGGAAGCACCGGCTAACTCCCAGCCAGCAGCCGAGGTAATAAGGAGGGTTCGAGAGTAGTCCGGAAACACTGGGCGTAAACGGCGCGGAGGCGGTGACTTA
+
FFFFF:F::FFFFFFFFFFFFF:FFFFFFFFFFFFFFFFFFFFFFFFFFF:F,,FFFFFF,F,FF:FFFFFFFF,FFF:F:FFF,F::FFFF::FFFF::FFF,,FFFF,F:F,FFF,:::F::,F,,:FF,FF,FF,:,FF,,:F,,FF:FF,:F,F:,,F,FFFFF,,,F,F::F:FFFF,:,,F,FF:,:FFF,,,F,,:,F,,:FF,F:,F,FF:F,FF,:F,F,,,F::,F,,:FFF,FFFFFF:
@A00920:152:HGHKKDRXX:2:2102:15157:5447 1:N:0:AGGAGTGG+TGTTCTCT
ACTCCTACGGGAGGCAGCAGTGAGGGATATTGCGCAATGGGCGCAAGCCTGACGGAGCAACGCCGCGTGGAGGATGACGGCTCTCGGGTTGTAAACTCCTTTTGTGGGGGACGATGATGACGGTACACCACCAACAAGCCCCGGCTAACTACGTGCCAGCAGCCGCGGTAATACGTCGGGGGCCAGCGGTGTACGGACTTACTGGGCGGCAGGCGCGCGCAGGTGGTGGGCGATGTGCCGTGTGTCTGCT
+
F:FFFFF:FFFFFFFFFFFFFF:FFFFFFFFFFFF:FFFFFFF:FFFFFFFFFF:F:FFFFFFFFFFFFF:FFFFFFFFFF:FFFFFFFFFFFFF,F,FF:FFFFFFFFF:FFFFFFFFFFFF:FF,FF,FFFF:,FFF:FFFFF:,,F::FFFF,:FFFFFFFFFFFFF,F:FF:,FF:FFF,F:FF,:FF,:FFFFF,F,FFFFFF,,,,:FF,FF:,,FFFF:FFF,FF,,F,FF,:,FFF,,:F,,
@A00920:152:HGHKKDRXX:2:2102:9679:5603 1:N:0:AGGAGTGG+TGTTCTCT
ACTCCTACGGGAGGCAGCAGTTAGGAATCTTCCACAATGGGCGAAAGCCTGATGGAGCGACGCCGCGTGAAGGATGAAGGTCTTCGGATCGTAAACTTCTAAAAGAGGGACGATAATGACGGTACCTCTTGAAAAGCACCGGCTAACTCTGTGCCAGCAGCCGCGGTAATACAGAGGGTGCAAGCGTTAATCGGAATTACTGGGCGTAAAGCGCGCGTAGGTGGTTTGTTAAGTTGGATGTGAAAGCCCC
+
FFFFFFFFFFFFFFFFFFFFFFFFFFFFFFFFFFF:FFFFFFFFFFFFFFFFFFFFFFF:FFFFFFFFFFFFFFFFFFFFFFFFFFFFFFFFFFFFFFFFF:FFFFFFFFFFFFFFFFFFFFF:FFFFFFFFFFFFFFFFFFFFFFFFFFFFFFFFFFFFFFFFFFFFFF:FFFFFFFFFFFFFFFFF:FF:FFFFFFFFFFFFFFFFF,::FFFFFFFFFFFFFFFFFFFFFFFFFFFFFFFFF:FFFF
@A00920:152:HGHKKDRXX:2:2102:29252:5713 1:N:0:AGGAGTGG+TGTTCTCT
ACTCCTACGGGAGGCAGCAGCGACGAATCTTCCGCAATGGGCGCAAGCCTGACGGAGCAATGCCGCGTGTGGGATGAAGCAGCTTCGCTGTGTAAACCACTGTCAGGGGGCAGGAACACTGACCGCCCCCAGAGGAAGCACCGGCTAAACTCGTGCCAGCAGCCGCGGTAATACGAGTGGTGCGAGCGTTAATCGGATTCACTGGGCATAAAGAGCACGTAGGCGGCTACGTAAGTCGGATGTGAAATCA
+
FFFFFFFFFFFFF:FFFFFFFFFFFFFFFFFFFFFFFFFFF:FFFFFFFFFFFFFFFFFFFFFFFFFFFFFFFFFFFFFFFFFFFFFF,FFFFFFF,FFFFF:FFF:FFFFFFFFF:FFFFF::FF:FFF,FFF,F,FFFFFFFFFFFFFFFFFFFFFFFFFFFFF:F:F,FFF,FFF:FFFFFFFFFFFF:FFFFFF:FFFFFFFFFFFFF,FFFFFFF,:F::FFFFFF:FF,F:FFF,FFFFFF:F,
@A00920:152:HGHKKDRXX:2:2102:26802:6010 1:N:0:AGGAGTGG+TGTTCTCT
ACTCCTACGGGAGGCAGCAGTGGGGAATCTTGCGCAATGGGCGAAAGCCTGACGCAGCGATGCCGCGTGCGGGAAGACGGCCTTCGGGTTGTAAACCGCTTTCAGCAGGGACGAAATTGACGGTACCTGCAGAAGAAGCTCCGGCCAACTACGTGCCAGCAGCCGCGGTAAGACGTAGGGGGCGAGCGTTGTCCGGAATTATTGGGCGTAAAGGGCTCCTAGGCGGTTCAGTAAGTCGACTGTGAAAATC
+
F:F,FFFFF:FFF,FFFFF,FFFFFFFF:F,FFFFF:FF:::FFFFFF::FFFFFFFFFFFF:FFF:F:FF:F:FFFFFFFFF:FFFF,F,:FFFF:FF,::F::FFFFFFF:FFFF,FFFF,FFFFFF:FFFFFFFF:FF:F::FFFF:FF:F:FFF,FFFFFFFFF:FFFFFFFFFFFFFFFFFFF:F:::FFFFFF:,:FFF:FFFFFF::FFFFFFF,:FF:F::FF,FF,F:FFFF,FFFF:FF,
@A00920:152:HGHKKDRXX:2:2102:4182:6292 1:N:0:AGGAGTGG+TGTTCTCT
ACTCCTACGGGAGGCAGCAGTGGGGAATATTGGGCAATGGGCGCAAGCCTGACCCAGCGACGCCGCGTGCGGGATGACGCTTCTCGGAGTGTAAACCGCTGTCAGAGGGGACGAACGGCCGGAGTGGGAATACTGCTTCGGATTGACGGTACCCTCAAAGGAAGCGCCGGCTAACTCCGTGCCAGCAGCCGCGGTAATACGGAGGGCGCAAGCGTTGTTCGGAATCACTGGGCGTAAAGCGCGCGCAGGC
+
,::FFF:,:::FFFFFFF:FFFFFFFFFFFFFFFFFFFFFFFFFFFFFFFFFF,:FFFF:FFF,F:FFFF:FFFFFFF,FFF:FFFFFFFFFFFFFF:FFFF,F,FFFFFFFFFFFFFFFF,FF,FFF:FFFFFFFFF:::FFFFFFFFF,FFFFFFFFF,:F:FFFFFF:F,FFFFFFFF:FFFFF,FF:FFFFFFFFFFFF,F:FFFFFFFFFFFFFF,FF,F:FF,:FFFFFFF:FFFFF:F:FFFF
@A00920:152:HGHKKDRXX:2:2102:19470:6558 1:N:0:AGGAGTGG+TGTTCTCT
ACTCCTACGGGAGGCAGCAGTAAGGGATCTTGCGACAATGGGCGAAAGCCTGACGCAGCAACGCCGCGTGCGGGATGACGGCCTTCGGGTTGTAAAGGGCTTTTCTGGCTGACGAGGAAGGACGGTAGGCCAGGAATAAGCGTCGGCTAACTACGTGCCAGCAGCCGCGGTAATACGGAGGGGGCAAGCGTTATCCGGATTTCCTGGGTGTAAAGGGAGCGTAGACGGTGATGTAAGTCAGATGTGAAAG
+
FFFFFFFFFFFFFFFFFFFFFFFFFFFFFFFFFFFFFFFFFFFFFFFFFFFFFFFFFFFF:FFFFFFFFFFFFFFFFFFFFFFFFFFFFFFF:,FFFFFFFFFFFFFFFFFFFFFFFF,FFFFFFFFFFFFFFFFF:FF,F:FFFFFFFFFFFFFFFF:FFFFFFFFF:FF,FFFFF:FF:FFFFFFFFF,FFFF,F:FFF:,FF:FFFFFFF::FFFFFFFFFFFFF:FF:F:F:FFFFFF,FFFFFF,
@A00920:152:HGHKKDRXX:2:2102:20112:6825 1:N:0:AGGAGTGG+TGTTCTCT
ACTCCTACGGGAGGCAGCAGTGGGGAATTGTTCACAATGGGCGCAAGCCTGATGACGCAACGCCGCGTGGGGGATGAAGGTCTTCGGATCGTAAACCCCTGTCGAATGGGACGAATGACTCGCGCGCTAACAGTGCGCGAGATTGACGGTACCGTTAAAGGAAGCCACGGCTAACTCTGTGCCAGCAGCCGCGGTAATACAGAGGTGGCAAGCGTTGTTCGGAATTACTGGGCGTAAAGGGCGCGTAGGC
+
FFFFFFFFFFFFFFFFFFFFFFFFFF:FFFFFFFFFFFFFFFFFFFFFFFFFFFFFFFFFFFFFFFFFFFFFFFFFF:FFFFFFFFFFFFFFFFFFF:FFFFFFF,FFFFFFFFFFFFFFFFFFFFFFF:F,FFFFFFFFFFFFFFFFFF:FFFFFFFFFFFFFFFFFFF:F,FFFFFFFFF::F:FFFFF:FFF:FF,FF::FFFFFFFFFF:FFF:F:FFF,FF:FFF:::FFF,,FFFFF:FFFFF:
@A00920:152:HGHKKDRXX:2:2102:23421:7357 1:N:0:AGGAGTGG+TGTTCTCT
ACTCCTACGGGAGGCAGCAGTAAGGAATATTGCACAATGGGCGCAAGCCTGATGCAGCAACGCCGCGTGCCCGAGGAAGGCCTTCGGGTTGTAAAGGGCTTTTCTGGCTGAAGAGCAAGGACGGTAGGCCAGGAATAAGCGTCGGCTAACTACGTGCCAGCAGCCGCGGTAAAACGTAGGACGCGAGCGTTATCCGGATTTACTGGGCGTAAAGCGCGGGCAGGCGGCTGTTCAAGTCGGACGTGAAAGC
+
F:FFFFFFFFFFFFFFFFFFFFFFFFFFFFFFF,FFFFFFFFFFFFFFF:FFFFFFFFFFFFFFFFFFF:FFFFFFF,FFFFFFFFFFF:FFFFFFFFFFFFFFFFFF::FFF:FFFFFFFFFFF::FFFFFFFFFFFFFFF:FF:FFFFFFFFFFFFF,:FFF:,:FFF,,FFFF:FF,FFFFFFFFFFFF:FFFFF:FFFFFFF:::FF,FFFF:FF:FFFFF:,F:FFFFFF:FF,FFFF:::,,FF
@A00920:152:HGHKKDRXX:2:2102:20320:7467 1:N:0:AGGAGTGG+TGTTCTCT
ACTCCTACGGGAGGCAGCAGTAAGGGATATTGCACAATGGGCGCAAGCCTGATGCAGCAACGCCGCGTGCAGGAAGAAGGGCTTCGGCTCGTAAACTGCTTTTCTGCGGGACGATGATGACGGTACCGCAGGAAGAAGTCTCGGCTAACTACGTGCCAGCAGCCGCGGTAAAACGTCGGAGGCCAGCGTTCTCCGGATTTACTGGGCGTAAAGGGCGTGCAGGTGGCTGTGTCAGTGGTGCGGGAAAGCG
+
:FFFFFFFFFFFFFFFFFFFFFFFFFFFFFFFFFFFFFFFFFFFFFFFFFFFFFFFFFFF::FFFFFFFFFFFFFFFFFFFFFFFFFFFFFFFFFFFFFFF:FFFFFFFFFFFFFFFFFFFFFFFF,FFFFF:FF,FFFFFFFFFF:FFFFFFFFFFFFFFFFF,FFF,FF:FFFF:FFFFFF,FFFF,:,,FFFFFF:FFF,:F:::F,,:F:FFFFFFFF,:FFFFFF:F,FFFFFFF:F,F,F,FFF
@A00920:152:HGHKKDRXX:2:2102:31268:7639 1:N:0:AGGAGTGG+TGTTCTCT
ACTCCTACGGGAGGCAGCAGTCTAGAGGCTTTGACAATGCCCGAAAGGGTGATCAAGCGACGCCGCGTGCGGGATGAAGGTCTTCGGATAGTAAACAGCTTTTCTTTGGGGAGAAGTCCCTGGACGTGAAACACGGATTGACGGTACCATAGGAATAAGCCCCGCCTAACACCGAGCCATCAGCCGCGGAAAGACGGAGGGGGCAAGCGTTGGGCGGAAATATAGTGCTTAAAGGGCTCGTATGCGGAGG
+
FFFFFFFFFFFFFFFFFFFFFF:FF:FF,,FFF:FFFFF:FFF,FFFFFFFF,:F,FF:FFFFFFFFFF:,FFFFF:FF,FFFFFFFFF,FF:FFF,:FF:F,:::,FFFFFF:F,,FFFF,,,FFFFFFF,,,FFFF,F,,,,FFF:,,FF,F,F:F,,F,,F,F,FFF,FF,:FFF::FF,,F,,F,,F,FF,,,,,,FFFFF,F:,F,F,:,:FFF,F,F,,F:F,,::FFF:F:FFF,,,FF,:,,
@A00920:152:HGHKKDRXX:2:2102:4481:8656 1:N:0:AGGAGTGG+TGTTCTCT
ACTCCTACGGGAGGCAGCAGTAAGGAATATTGGACAATGCCCGCAAGGGTGATCCAGCCATGCCGCGTGCAGGAAGGCGGCCCTATGGGTTGTAAACTGCTTTTACACCGGAGAAAACTTCCGTTCGTGAACGGAGCTGATAGTATGGTGAGAATAAGCATCGGCTAACTTCGTGCCAGCAGCCGCGGTAATACGAAGGGGGCTAGCGTTGTTCGGAATTACTGGGCGTAAAGCGCACGTAGGCGGACTA
+
,FFF:FFFFF::FFFFF:FFFFFFFFFFFFF:FFFFF:FFFFFFFFFFFFFFFFFFFFFFF:FFFFFFFFFFFFFFFFFFFFFFFFFFFFFFFFFFFFFFF:FFFFFFFFFFFFFFFFFFFFFFF:FFFFFFFFFFFFFFFFFF:FFFFFFFF:FFFFFFFF:FFF:FF:F::FFF:FFFF:FFFFFFFF,F,FFF:FF:F,FFF,FFFFFFFFFFF:FFFFFFFFFFFFFFF:FFFFFFF,F:F,,FFF
@A00920:152:HGHKKDRXX:2:2102:18674:9220 1:N:0:AGGAGTGG+TGTTCTCT
ACTCCTACGGGAGGCAGCAGTGGGGAATATTGGACAATGGGCGCAAGCCTGATCCAGCCATACCGCGTGGGTGAAGAAGGCCTTCGGGTTGTAAAGCCCTTTTGTTGGGAAAGAAATCCTGTCGATTAATACTCGGTGGGGATGACGGTACCCAAAGAATAAGCACCGGCTAACTTCGTGCCAGCAGCCGCGGTAATACGAAGGGTGCAAGCGTTACTCGGAATTACTGGGCGTAAAGCGTGCGTAGGTG
+
::FFFFFFFFFFFFFFFFFFFFFFF:,FFFFFF:FF:FFF:FFFFFFFFFFFFFFFFFFFFFFFFFFFFFFFFFFF:FFFFFFFFFFFFFFFFFFFFFFFFF:FFF:FFFFFFFFFFFFFFFFFFFFF,FFFFFFFFFFFFFFFFFFFFFFFFFF:FFFF:FFFFFFFFFFFFFFFFFFFFFFF:FFFFFFFFFFFF:FFFFFFFFF,FFFFFFFFFF:FFFFFFFFFFFFFFF:FFFFF:F::F,FFFF
@A00920:152:HGHKKDRXX:2:2102:15872:9408 1:N:0:AGGAGTGG+TGTTCTCT
ACTCCTACGGGAGGCAGCAGTGGGGAATCTTGCGCAATGGGCGAAAGCCTGACGCAGCGACGCCGCGTGAGCGATGAAGGCCCTCGGGTTGTAAAGCTCTGTGGGGAGAGAAGAATAAGCGCGAGTTAATACCTCGTGTGATGACGGTATCTCCTTAGCAAGCACCGGCTAACTCTGTGCCAGCAGCCGCGGTAAGACAGAGGGTGCAAACGTTGTTCGGAATCACTGGGCGTAAAGCGCGTGTAGGCGG
+
FFFFFFFFFFFFFFFFFFFFF:FFFFFFFFFFFFFFFFFFFFFF,FFFFFFFFFFFFFFFFFFFFFFFFFFFFFFFFFFFFFFFFFFF,FFFFFFFFFFFFFFFFFF:FF:FFFFFFF:FFFFFFF:FFFFFFF:FFFFF:FFFFFF:FFF:FFFFFFFF:FFFFFFFFFFFFFFFFFFF:FFFF:FFF:FFFFF:,FFF,FF,FFFF,:FFF::FFFFF,,FFFFFFFF:FFFF:FFFFFFFF,:FFFF
@A00920:152:HGHKKDRXX:2:2102:31232:9706 1:N:0:AGGAGTGG+TGTTCTCT
ACTCCTACGGGAGGCAGCAGTGGGGAATCTTGCGCAATGGGCGAAAGCCTGACGCAGCAACGCCGCGTGCGGGAAGAAGGCCTTAGGGTTGTAAACCGCTTTCAGTAGGAACGAATTTGACGGTACCTGCAGAAGAAGGTGCGGCCAACTACGTGCCAGCAGCCGCGGTGACACGAAGGCACCAAGCGTTGTCCGGATTTATTGGGCGTAAAGAGCTCGTAGGCGGTTGAGTAAGTCGGGTGTGAAAACT
+
::FF,FFFFFF:FFFFFFFFFFFF,FFFFFFFFFFFFFF,FFFFFFF:FFFF:F,FFFFFFFFFF::FF::FFFFF:FFFFFFFFFFFFFFFFFFF,FFFFFFFF,FFFFFFFF:FFFFFFFFFFF:FFFF,FF:FFF:FFFFFF,FFF:F:FFFFFFFFF,F,F:FFFFFFFFF,FFFFFF:FFFFFF:FFFF:FFFFFFF::FFFFF:FFFFFFFFF:FFFFFF,F:FFFFFF,F,FFF,:FFFFFFF
@A00920:152:HGHKKDRXX:2:2102:28601:9815 1:N:0:AGGAGTGG+TGTTCTCT
ACTCCTACGGGAGGCAGCAGTCGGGAATTTTGGGCAATGGGCGAAAGCCTGACCCAGCAACGCCGCGTGAAGGATGAAGTATTTCGGTATGTAAACTTCGAAAGAATGGGAAGAATAAATGACGGTACCATTTATAAGCTCCGGCTAACTACGTGCCAGCAGCCGCGGTAATACGTAGGGAGCAAGCGTTGTTCGGATTTACTGGGCGTAAAGGGCGCGTAGGCGGCGCGGTAAGTCAGCTGTGAAATCT
+
FFFFFFFFF::FFFFFFFFFFFFFFFF,FFFFFFFFFFFFFFFFFFFFFFFFFFFFFFFFFFFFFFF:FFFFFFFFFFF:F:FFFFFFFFFFFFFFFFFFFFFFF:FFFFFFFFF:FFFF,FF:FFFFFFFFFFFFFFFFF:FFFFFFFFFFFFFFFFFFFFFFFFFFFFFFF:FFFFF:FFF:FFFFF:FFFFFFFFFFFFF:FFFFF:FFFFFFFFFFFFFFFFFF:FFFFFFFFFFFF:FFF:F:FF
@A00920:152:HGHKKDRXX:2:2102:32036:9972 1:N:0:AGGAGTGG+TGTTCTCT
ACTACTACGGGAGGCAGCAGTGGGGAATTTTGGACAATGGGGGCAACCCTGATCCAGCCATGCCGCGTGAGTGAAGAAGGCCTTCGGGTTGTAAAGCTCTTTCAGACGGAAAGAAAACGCCCCTCCTAATACGGGGGGTGGATGACGGTACTGTCAGAAGAAGCACCGGCTAACTACGTGCCAGCAGCCGCGGTAATACGTAGGGTGCGAGCGTTAATCGGAATTACTGGGCGTAAAGGGCGCGTAGGCG
+
,,F,F::FFF,FFFFF:FFFFFFF:F,FFFFFFFFFFF::,F::F:FFFFF::,FFFFFFFFFFFFFFFFFF,FF:FF:F,F:FFFF:FFFFFFF,F:FFFFFFFFF:FF:FFFFFFF,FF:FFFFFFFFFFF,:FFFFFFFFFFFF:FFF:FFFFF:FFFFFFF,F,FFFFFFF,FF,F,FFFFFF:FFFF:FF,FFFFFFFFFFFFF:FFFFF::FFFF:FFFFFF:::FFFFFFFF:FFFFFF,FFF
@A00920:152:HGHKKDRXX:2:2102:19018:10034 1:N:0:AGGAGTGG+TGTTCTCT
ACTCCTACGGGAGGCAGCAGTAGGGAATCTTCCGCAATGGACGAAAGTCTGACGGAGCAACGCCGCGTGAGTGATGAAGGCTTTCGGGTCGTAAAACTCTGTTGTTAGGGAAGAACAAGTACGAGAGTAACTGCTCGTACCTTGACGGTACCTAACCAGAAAGCCACTGCTAACTACGTGCCAGCAGCCGCGGTACTACGTAGGTGGCACGCGTTATCCGGACTTATTGGGCGTACAGCGCGCGCAGGCG
+
FFF,,:,F,,FF,:,F,FFF,FF:,FF,FF,:FF:F:,,:FFFFF::::,FF:FFFF:FFF::FFFFF,F:F,FF,F,F,:FFFFF,F,FFFF:FF:FFFFFF:,F,,,F,:FF,FF:,FF:FFFFFF:FFF:F,FFFFF:F,F:FFFFFFFFFF,FFF:FFF,,FF,:F:,F:FFFFFFFF:F,F,::F:FF:F,F:FFF:,FFF:FF,FFFFFF,FFFFF,FF:FFF,:FFFF:FF:FFFF:FFFFF:
@A00920:152:HGHKKDRXX:2:2102:12979:10128 1:N:0:AGGAGTGG+TGTTCTCT
ACTCCTACGGGAGGCAGCAGTGGGGAATATTGGACAATGGGCGCAAGCCTGATCCAGCCATGCCGCGTGTGTGAAGAAGGCCTTCGGGTTGTAAAGCACTTTTGTTCGGGAAGAAAAGCTTCGGGCTAATACCCCGGGGTACTGACGGTACCGAAAGAATAAGCACCGGCTAACTTCGTGCCAGCAGCCGCGGTAATACGAAGGGTGCAAGCGTTACTCGGAATTACTGGGCGTAAAGCGTGCGTAGGTG
+
FFFFFFFFFFFFFFFFFFFFFFFFFFFFFFFFFFFFFFFFFFFFFFFFF:FFFFFFFFFFFFFFFFFFFFFFFFFFFFFFFFFFFFFFFFFFFFFFFFFFF:FFFFFFFFFFFFFFFFFFFFFFFFFFFFFFFFFFFFFF:FFFFFFFFFFFFFFFFFFFFFFFFFFFFFF,FFFFFFFFFFFFFFFFFFFFFFFFFFFFFFFFFFFF::FFFFFFFF:,FF:FFFFFF::FFFFFFFFFFFFFFFFFFF
@A00920:152:HGHKKDRXX:2:2102:26087:10128 1:N:0:AGGAGTGG+TGTTCTCT
ACTCCTACGGGAGGCAGCAGTAAGGGATCTTGCGACAATGGGCGAAAGCCTGACGCAGCAACGCCGCGTGCGGGATGACGTCCTTCGGGTTGTAAACCGCTTTTCGGGGGGAAGAGGAAGGACGGTACCCCCGGAAGAAGTCTCGGCTAAATACTTGCCAGCAGCCGCGTAAAAACGTAGGAGGCGAGCGTTATCCGGATTTAATGGGTGTAAAGCGCGTGTAGGCGGTCCTGCAAGAGGCGCGTGAAAG
+
FFFFFFFFFFFFFFFFFFFFFFFFFFFF:FFFFFFFFFFFFFF,:FFFFFF:FFF:FFFFFFFFFFFFFFFFFF:FFFF,,FFFFFF:,FFFFFFFFFFFFFFFF:FFFFFFFF,F::FF,FFF,,,FFFFFF,FF,FF,:F,FFF,:FFF,FF,F:F,F,FFFFFFFF,,F,FFF,:F:FFF,FF,FF,:FFFFFF:FFFF:,F:,,F:FFF,,FFF,F,F,F,F::,FFF,FFF,,:,FFFFFFFF:,
@A00920:152:HGHKKDRXX:2:2102:28049:10238 1:N:0:AGGAGTGG+TGTTCTCT
ACTCCTACGGGAGGCAGCAGTGGGGAATATTGGACAATGGGGGCAACCCTGATCCAGCAATGCCGCGTGTGTGAAGAAGGCCTGCGGGTTGTAAAGCACTTTCAGAGGGGAAGAAAAAATCGAAGCTAACACCTTCGATCTTGACGTTACCCTTAGAAGAAGCACCGGCTAACTCCATGCCAGCAGCCGCGGTAATACGGAGGGTGCAAGCGTTAATCGGAATTACTGGGCGTAAAGCGCACGCAGGTGG
+
FFFFFFFF:FFFF:FFFFFF,FFFFFFF:F:FFFFFF:FFF:FFFFFFF:FFF,FFFFFFFFFFFFFFFFFFFFFFFFFFFFF::FF:::FFFF:FFFFFFFFFFFFFFFF:FFFFFFFFFFFF:FFFFF,FFFFFFFFFFFFF:FFFFFFFF,FFFF:FF:FFFFFFFFFFFF:FFFFFF,FFFFFFFFFFFFFFFFFFFFFFFFFF,FFFF:FFFFFFFFFF,FFFFFFFFFFF:FFF,FFF,FFFFF
@A00920:152:HGHKKDRXX:2:2102:25003:10817 1:N:0:AGGAGTGG+TGTTCTCT
ACTCCTACGGGAGGCAGCAGTGGGGAATATTGCACAATGGGCGGAAGCCTGATGCAGCGACGCCGCGTGAGGGATGACGGCCTTCGGGTTGTAAACCTCTTTCAGCAGGGACGAAGCGTAAGTGACGGTACCTGCAGAAGAAGCGCCGGCCAACTACGTGCCAGCAGCCGCGGTAAGACGTAGGGCGCGAGCGTTGTCCGGATTTATTGGGCGTAAAGAGCTCGTAGGCGGCTTGTTGCGTCGGCTGTGA
+
FFF,FF:FFFFFFFFFFF:FFFFFFFFFFFFFFFFF:FFFFF:FFFFFF::F:FFFFFFFFFF:FFFFF:FFFF:FFFFFFFFFFFF:FFF,FFFFF::FFF,FFFFFFFFF:FFFFFFFFFFF,FFFFFFFFFFFFFFF:F,FFFFFFFFFFF:F:FFFFF:F::F:FFFFFFF:FFFFFFFFFFFFFFFFFFFFFFFFFF:FFFFFFF,FFFFFFF:FFFFFF:FFFF:FFFFFFFF,FFF:FFF,FF
@A00920:152:HGHKKDRXX:2:2102:7021:10895 1:N:0:AGGAGTGG+TGTTCTCT
ACTCCTACGGGAGGCAGCAGTCGGGAATTTTGCCCAATGGACGAAAGTCTGAGGCAGCAACTCCGCGTGAGGGATGACGGCCTTCGGGTTGTAAACCTCTTTTCCCAGGGAAGATCCAAGACGGTACCTGGGGAATAAGCCACGGCTAACTACGTGCCAGCAGCCGCGGTAATACGTAGGTGGCGAGCGTTGTCCGGATTTACTGGGCGTAAAGCGCGCGCAGGCGGCTGGCCAAGTCCGATGTGAAAGC
+
FFFFFFFFFFF,FFFFFFFFFFFFFFFFFFFFFFFFFFFFFFFFFFFFFFFFFFFFFF:FFFFFFFFF:FFFFFFFFFFFFFFFFFFFFFFFF:FFFFFF:F:FFFFFFFFFFFFFFFFFFFFFFFFFFFFFFFFFFFFFFFFFFFFFFFFFFF:FFFF:FFFFFFFFFFFFFFFFFFFFF,:FFFFFFFFF:FFFFFFFF:F:F,:FFFFFFF,FF:FFF,,FFFFFFFFFFF,,FFFFFFF:F::FFF
@A00920:152:HGHKKDRXX:2:2102:17436:10989 1:N:0:AGGAGTGG+TGTTCTCT
ACTCCTACGGGAGGCAGCAGTGGGGAATATTGGACAATGGGGGCAACCCTGATCCAGCAATGCCGCGTGTGTGAAGAAGGCCTTCGGGTTGTAAAGCACTTTTATCGGGAAAGAAACACGCGAGGCCAATACCTTCGCGGACTGACGGTACCCGATGAATAAGCACCGGCTAACTCCGTGCCAGCAGCCGCGGTAATACGGAGGGTGCCAGCGTGATCCGGAATTATTGGGCGTAAAGCGTCCGCAGGTG
+
F:FFFFFFFF:FFFFFFFFFF::FFFFF::F:FFF,FFF:FFFFFFFFFFFFFFFFFFF:FF,FFFFFF,F:FF,FFFFFFF:FFFFFFFF,FFFF::,F:FFFF,:FFF,FFFFFFFFFF:F:FF:F:FFFF:FFFFFFFFFF,FFFF,FFFFFFFF:FFF:F::FFFFFFFF:FF:FFF:FFF:F:FFFFFF:,FF,FF:FF:FFF,,FF:,,FFFFFFF:FF,:FFF:F:,,,:F:::F:FF:F,FF
@A00920:152:HGHKKDRXX:2:2102:22679:11146 1:N:0:AGGAGTGG+TGTTCTCT
ACTCCTACGGGAGGCAGCAGTAAGGGATCTTGCGACAATGGGCGAAAGCCTGACGCAGCAACGCCGCGTGCGGGATGACGGCCTTCGGGTTGTAAACCGCTTTTCGGGGGGAAGAGGAAGGACGGTACCCCCGGAATAAGTCTCGGCTAACTACGTGCCAGCAGCCGCGGTAATACGGAGGGTGCGAGCGTTAATCGGAATTACTGGGCGTAAAGCGCGCGTAGGCGGTTTGTTAAGTCAGCTGTGAAAG
+
FFFFFFFFFFFFFF:FFFFFFFFFFF:FFFFFFFFFFFFF:FFFFFFFFFFFFFFFFFFFFFFFFFFFFFFFFFFFFFFFFFFFFFFFFFFFFFFFFFFFFFFF:FFFFFFF,F,FFFFFFFFFFFFFFFFFFFFFFFFFFFFFFFFFFFFFFF:FFFFFFFFFFFFFFFFFFFFFFFFFFFFFFF:FFFFFFFFF:FFFFF:FFFFFFFF:FFF:FFFFFFFFFFFFF:FFF,FFFFFFF:FFF,FFF:
@A00920:152:HGHKKDRXX:2:2102:3839:12367 1:N:0:AGGAGTGG+TGTTCTCT
ACTCCTACGGGAGGCAGCAGTGGGGAATATTGGACAATGGGCGCAAGCCTGATCCAGCCATGCCGCGTGGGTGAAGAAGGCCTTCGGGTTGTAAAGCCCTTTTGTCCGGAAAGAAAAGCATTCGGTTAATACCCGGGTGTCCTGACGGTACCGGAAGAATAAGCACCGGCTAACTTCGTGCCAGCAGCCGCGGTAATACGAAGGGTGCAAGCGTTACTCGGAATTACTGGGCGTAAAGCGTGCGTAGGTG
+
FFFFFFFFFFFFFFFFFFFFFFFFFFFFFFFFFFFFFFFFFFFFF:FFFFFFFFFFFFF:FFFFFFFFFFFFFFFFFFFFFFFFFFFFFFFFFF:FFFFFFFFFFFFFFFFFFFFFFFFFFFFFFFFFFFFFFFFFFFFFFFFFFFFFFFFFFFFFFFFFFFFFFFFFFFFFFFFFFFFFFFFFFFFFFFFFFFF:F:FFFFFFFFFFF,:::FFFFF:FF:,FFFFFFFFFFFFF:F:FFFFFFFFFFF
@A00920:152:HGHKKDRXX:2:2102:5963:12446 1:N:0:AGGAGTGG+TGTTCTCT
ACTCCTACGGGAGGCAGCAGTAAGGGATCTTGCGACAATGGGCGAAAGCCTGACGCAGCAACGCCGCGTGCGGGATGACGGCCTTCGGGTTGTAAACCGCTTTTCGGGGGGAAGAGGAAGGACGGTACCCCCGGAAGAAGTCTCGGCTAACTACGTGCCAGCAGCCGCGGTAAAACGTAGGAGGCGAGCGTTATCCGGATTTACTGGGTGTAAAGCGCGTGTAGGCGGTCCTGCAAGTGGCGCGTGAAAG
+
FFFFFFFFFFFFFFFFFFFFFFFFFFFFFFFFFFFFF:FFFFFFFFFFFFFFFFFFFFFF:FFFFFFFFFFFFFFFFFFFFFF:FFFFFFFFF::FFFFFFF,FFFFFFFFFFF:FFFFFFFFFFFFFFFFFFFFFFFFFFFFFFFFFFF:FFFFFFFFFFFFFFFFFFFFF,FFFFFFFFFFFFFFFFFFFFFFFFF:FFFFFFFFF:FFF:FFFFF:FFFFFFFFFFFF:FFFFFF:FFFFFF::FFF
@A00920:152:HGHKKDRXX:2:2102:19379:12821 1:N:0:AGGAGTGG+TGTTCTCT
ACTCCTACGGGAGGCAGCAGTAAGGGATCTTGCGACAATGGGCGAAAGCCTGACGCAGCAACGCCGCGTGCGCGATGAAGGCCTTCGGGTCGTAAAGCGCTTTTCAGTGGGATGAGGAAGGACAGTACCACTGGAATAAGGTACGGCTAACTACGTGCCAGCAGCCGCGGTAAAACGTAGGTACCGAGCGTTATCCGGATTTACTGGGCGTAAAGCGTGTTCAGGCGGTCTAGCAAGTCGGGCATGAAAT
+
FFFFFFFFFFFFFFFFFFFFFFFFFFFFFFFFFFF:FFFFFFFFFFFFFFFFFFF:FFFFFFFFFFFFFFFFFFFFFFFFFFFFFFFFFFFF:,FFFFFFFFFFFFFFFFFFFFFFFFFFFFF:FFFFFFFF:FF:FFFFF:FFFFFFF:FFFFFFFFFFF:FFFFFFFFF,:F:FFFFFF:FFFFFFFFF:FF,:FFFFF::FFFFFFFFF:FFFFF:FFFFF:FFFFFF:FF,,FFF:FFF:FFF,:F
@A00920:152:HGHKKDRXX:2:2102:26684:13103 1:N:0:AGGAGTGG+TGTTCTCT
ACTCCTACGGGAGGCAGCAGTGGGGAATATTGGACAATGGGCGCAAGCCTGATCCAGCCATGCCGCGTGAGTGAAGAAGGCCTTAGGGTTGTAAAGCTCTTTCGGCGGGGAAGATAATGACGGTACCCGCAGAAGAAGCCCCGGCTAACTCCGTGCCAGCAGCCGCGGTAATACGGAGGGGGCAAGCGTTGTTCGGAGTTACTGGGCGTAAAGGGCGCGTAGGCGGTGCAACAAGTCAGGCGTGAAAGCC
+
F:FFFFFFFFFFFFFFFFFFFFFFFFFFFFFFFFFFFFFFFFFFFFFFFFFFFFFFFFFFFFFFFFFFFFFFFFFFFFFFFFFFFFFFFFF:FFFFFFFFFFFFFFFF,FFFFF::FFFFFFFFFFFFFF:FFFFFFFFFFFFFFFFFFFFFFFFFFFFF:F:FFFFFF:F:FFFFFFFFFFFFFFFFFFFFFFFFFFFFFFFFFFFFFFFFFFFFF:FFFFFFFFFFFFFFFFFFF:FFFFFF:,FFFF
@A00920:152:HGHKKDRXX:2:2102:16875:13213 1:N:0:AGGAGTGG+TGTTCTCT
ACTCCTACGGGAGGCAGCAGTGGGGAATTGTTCGCAATGGGCGCAAGCCTGACGACGCAACGCCGCGTGGAGGATGAAGAATTTCGGTTCGTAAACTCCTGTCGAGCGGGACGAAAGATGCGCGGGTTAATACCCCGCGCAAGTGACGGTACCGCTAAAGGAAGCCCCGGCTAACTCCGTGCCAGCAGCCGCGGTAATACGGGGGGGGCAAGCGTTGTTCGGAATTACTGGGCGTAAAGGGCTCGTAGGC
+
FFFFFFFFFFFFFFFFFFFFFFFFFFFFFFFFFFFFFFFFFFFFFFFFFFFFF:FFFFFFFFFFFFFFFFFFFFFFFFFFFFFFFFFFFFFFFFFFFFFFFFFFFFFFFFFFFFFFFFFFFFFFFFFF:FFFFFFFFFFFF,FFFFFFFFFFFFFFFF:FFF:FFFFFFFFFFFFFFFFFFFFFFFF:FFFFFFFF:FFFFFFF:FFFF:,:FFFFFFF:FFFFFFFFFFFFFFFFFFFFFFF:FFFFFF
@A00920:152:HGHKKDRXX:2:2102:20057:13369 1:N:0:AGGAGTGG+TGTTCTCT
ACTCCTACGGGAGGCAGCAGTGGGGAATATTGCGCAATGGCCGAAAGGCTGACGCAGCGACGCCGCGTGTGGGATGACGGCCCTCGGGTTGTAAACCACTGTCGGGAGGGACGAATACAGGGCCTCGAATAGGGGACCCTGGGTGACGGTACCTCCAAAGGAAGCACCGGCTAACTCCGTGCCAGCAGCCGCGGTAATACGGAGGGTGCGAGCGTTGTCCGGAATCACTGGGCGTCAAGGGCGCGTAGGC
+
FFFFFFFFFFFFFFF:FFFFFFFFF,F,::FFFFF:FFFFFFFFFFFFFFFFFFFFFFFFFFFFFFFFFFFFFFFFFFFFFFFFFFFFFFFFFFFFF:FFFFFFFF:FFF:FFF,FFF,FFFFFFFFFFFFFFFFFFFFFFFFFFFFFFFFFFFFFFF:FFFFFFFFFFFFFFFFFFFFFFFFFF:FFFFFFFFF,:FFFFFFFF:FFFFFFFFFF:FFFFF,FFFFFFFFFF:F,FFFFF:F:FFFFFF
@A00920:152:HGHKKDRXX:2:2102:4146:13745 1:N:0:AGGAGTGG+TGTTCTCT
ACTCCTACGGGAGGCAGCAGTGGGGAATATTGGACAATGGGCGCAAGCCTGATCCAGCAATGCCGCGTGGATGAAGAAGGTCTTCGGATAGTAAAGTCCTTTCGGCGGGCACGATGATGACGGTACCCGCAGAACAAGCCACGGCTAACATCGAGCCATCAGCCGCGCTAATACGAAGGGGCCTAGCGTAGCTCGGACTGAATGTGCGTAAAGGGCGAGTAGGCGGCTAGGTCAGTCACGAGTGAAATTC
+
F,,F:FF:F::FF:,FFFFFFF::FFF,FF:F,,F:FFFFFFFFFF:FFFF,,FFFFFF,FFFFFFFFFFFFFFFFFFF:,FFF,FF:F,FFFFFF,:FFFFF,F:,FF,FFFF,FFF,FFF,FFFFF::,,FF,FF,:F,,:FF:F:,,:F,:,,:::F:,,,,:F,,F:FF,,F:F,F,,:F::F:F,,FFF,FF,FF:,FF,,,,,,:FF:,F,,,FF,F:,,FF,FF,:,:FF:,F,,F,FFFF:F
@A00920:152:HGHKKDRXX:2:2102:1597:13964 1:N:0:AGGAGTGG+TGTTCTCT
ACTCCTACGGGAGGCAGCAGTGGGGAATATTGCACAATGGGCGAAAGCCTGATGCAGCGACGCCGCGTGGGGGATGAAGGCCTTCGGGTTGTAAACCCCTTTCAGCAGGGAAGAAGCGAAAGTGACGGTACCTGCAGAAGAAGCCCCGGCTAACTTCGTGCCAGCAGCCGCGGTAATACGAAGGGGGCTAGCGTTGTTCGGAATTACTGGGCGTAAAGCGCACGTCGGCGGATTTGTAAGTAGGGGGTGA
+
FFF:FFF:FF:FFFFFFFFF:FFFF,F:FF:FFFFFFFFFFFFFFFFFF:FFFFFFFFFFFFFFFFFFFFFFFFFFFFFFFFFFFFFFF:FFF:FFFFFFFFFFFFFFFFFFFF,:FFFFFFFFFF:FFFFFF:FFFF,FFF:FFF:FFFF,FFFFFFFFFF:FFFFFFFFFFFFFFFF,FFFFFFFFFF:::,FFF:::FF:F,F:FFFFFFF,F:FFFF:FFF,F,FFF,,:FFFFFFFFF:FFFFFF
@A00920:152:HGHKKDRXX:2:2102:4508:14340 1:N:0:AGGAGTGG+TGTTCTCT
ACTCCTACGGGAGGCAGCAGTAAGGGATCTTGCGACAATGGGCGAAAGCCTGACGCAGCAACGCCGCGTGCGGGATGACGGCCTTCGGGTTGTAAACCGCTTTTCGGGGGGAAGAGGAAGGACGGTACCCCCGGAATAAGTCTCGGCTAACTACGTGCCAGCAGCCGCGGTAAAACGTAGGAGGCGAGCGTTATCCGGATTTACTGGGTGTAAAGCGCGTGTAGGCGGTCGTGCAAGTGAGGCGTGACAG
+
FFFFFFFFFFFFFFFFFFFFFFFFFFFF:FFFFFFFFFFFFFFF::FFFFFFFFF:FFFFFFFFFFFFFFFFFFFFFFFF::FFFFFFF,:FFFFFFF,FFFFFFF::F:FF,,FFF:FFFFFFFFFFFFFFFFFFFFFFFFFF:FFFF:,FFF,FFFFFFFFFFFF:FF:,:,,FFF,:,FFFFF:F:FFFF:FFFFFFFF:FFFFFFFFFFFFFFFFFFF:FF:FFFFFFFFF,FFFFFFFF,F:,,F
@A00920:152:HGHKKDRXX:2:2102:17300:15139 1:N:0:AGGAGTGG+TGTTCTCT
ACTCCTACGGGGGCAGCAGTTGGGAATCTTGGACAATGGGGGAAACCCTGATCCAGCCATGCCGCGTGAGTGATGAAGGCCTTCGGGTTGTAAAACTCTTTCGACGGGGACGATAATGACGGTACCCGTAGAAGAAGCTCCGGCTAACTTCGTGCCAGCAGCCGCGGTAATACGAAGGGGGCTAGCGTTGTTCGGAATTACTGGGCGTAAAGCGCGCGCAGGCGGTCTTCCAAGTCAGTGGTGAAAGCCT
+
FFF,FFFFFFFFFFFFFFFFFFFFFFFFFFFFFFFFFFFFFFFF,FFF:FFFFFFFFFFFFFFFFFFFFFFFFFFFFFFFFFFFFFFFFFFFFFFFFF:FFFFFFFFFF:FFFFFFFFFFFFFFFFFFFFFFFFFFFFFFFFFFFFFF:FFFFFFFFFFFFFFFFFFFFFFFFF,,FFFFFFFFFFFF:FFFFFFF,FFFFFFFFFFF,:,FFFFFFF:FFFFFFFFFFFFF::FF,FFFFFF,,FFFFF
@A00920:152:HGHKKDRXX:2:2102:5177:15374 1:N:0:AGGAGTGG+TGTTCTCT
ACTCCTACGGGAGGCAGCAGTGGGGAATTTTGCGCAATGGGGGAAACCCTGACGCAGCAACGCCGCGTGAGTGATGAAGGCCTTAGGGTTGTAAAGCTCTTTTACCCGGGATGATAAAGACAGTACCGGGAGAATAAGCCCCGGCTAACTCCGTGCCAGCAGCCGCGGTAATACGAAGGGTGCAAGCGTTAATCGGAATTACTGGGCGTAAAGCGCGCGTAGGCGGCTTTGTAAGTCGGATGTGAAAGCC
+
FFFFFFFFFFFFFFFFFFFFFFFFF:F:,FF:FFFFFFFF:FFFFFF,F:FFFF:FFFFFFFFFFFFFFFFFFF,FFFFF,,FFFFFFF,FFFFF,FFFFFFFF:,FFFFFFFF:,F,F:::FFF:F,F,F:,FFFF,FF:FF,F:FF:FF,,:FFF:,FFFFF,FFF:F,FF:,F,FFFFFFF:FF:F:FFFF,,FFFFF:F::FFF,:F,,:FFFFFFFFF,,FF:,FF,FF,FFFF,:,F:F::FFF
@A00920:152:HGHKKDRXX:2:2102:19352:16564 1:N:0:AGGAGTGG+TGTTCTCT
ACTCCTACGGGAGGCAGCAGTAAGGAATATTGCACAATGGGCGCAAGCCTGATGCAGCAACGCCGCGTGCCCGAGGAAGGCCTTCGGGTTGTAAAGGGCTTTTCTGGCTGAAGAGACAGGACGGTAGGCCAGGAATAAGCGTCGGCTAACTACGTGCCAGCAGCCGCGGTAAAACGTAGGACGCGAGCGTTATCCGGATTTACTGGGCGTAAAGCGCGGGCAGGCGGCTGTTCAAGTCGGACGTGAAAGC
+
FFFFFFFFFFFFFFFFFFFFFFFFF,FF:FFFFFFFFFFFFFFFFFFFFFFFFFFFFFFFFFFFFFFFFFFFFFFFFFFFFFFFFFFFFFFFFFFFFFFFFFFFFFFFFF::FFFFFFFFFFFFFFFFFFFFFFFFF:FFFFF:FFFFFFFFFFFFFFFF:FFFFFFFF:FFFFFFF:F::FF:FFFFFFFFFF:FFFF:FFFFFFFFFFFFFFFFFFFFF:FFFFF:FFFFFFFFFFFFFFFFF:::FF
@A00920:152:HGHKKDRXX:2:2102:17291:17284 1:N:0:AGGAGTGG+TGTTCTCT
ACTCCTACGGGAGGCAGCAGTAGGGAATTTTCCGCAATGGGGGCAACCCTGACGGAGCAACGCCGCGTGAGTGAAGACGGCCTTCGGGTTGTAAAGCTCTGTTCTTAGGGAAGAAACAAATGACGGTACCTAAGCAGAAAGCCCCGGCTAACTACGTGCCAGCAGCCGCGGTAATACGTAGGGGGCAAGCGTTGGCCGGATTTATTGGGCGTAAAGCGCGCGCAGGTGGTGGATTAAGTTGTGGGTAAAA
+
FFFF:FFF:FFFF:FFFFFFFFFF,FFFFFF:FFFFFFFFFF:FFFFFFFFFFFFFFFFFFFFFFFFFFFF:FFFFFF:FFFFFFFF:FFFFFFFFFFFFFFFFFFFFFFFFFFFF:FFFFFFFFFFFFFFFFFFFFFFFFFFFFFFFFFFFF,FFFFFF:FFFFFFFFFF,FFFFFFFFFFFFFFFFFFF:F,,FFFFF,FFFFF:FFFFFFFFFFFFFFFFF:FFFFF:FFFFFF:FFFFFFF:FFF,
@A00920:152:HGHKKDRXX:2:2102:21522:17534 1:N:0:AGGAGTGG+TGTTCTCT
ACTCCTACGGGAGGCAGCAGTGAGGAATATTGGTCAATGGACGCAAGTCTGAACCAGCCATGCCGCGTGAAGGAAGAAGGCCCTAAGGGTTGTAAACTTCTTTTGTACGGGGGTAATACCGGGCTCGTGAGCCTGGATGAAAGTACTGTACGAATAAGCGTCGGCTAACTACGTGCCAGCAGCCGCGGTAATACGTAGGACGCAAGCGTTATCCGGATTCATTGGGTTTAAAGGGTGCGTAGGCGGGCCT
+
FFFFFFFFFFFFFFFFFFFF:FFFFFFF:FFFFFFFFFFFFFFFFFFFFFFFFFFFFFFFFFFFFFFFFFFFFFFFFFFFFFFFFFFFFFFFFF,F:FFFF:FFFFFFFFFFFFF:FFFFFFFFFFFFFFFFFFFFFFFFFFFFFFFFFFFFFFFFFFFFFFFFFFFFFFFFFFFFFFFFFFFFFFFFFFFFFFFFFFFFFFFFFFFFFFFFFFFFFFFFFFFFFFFFFFF:FFFFFFFF:FFFFFFFFF
@A00920:152:HGHKKDRXX:2:2102:30671:18443 1:N:0:AGGAGTGG+TGTTCTCT
ACTCCTACGGGAGGCAGCAGCAAGGAATTTTCCGCAATCGACGCAAGTCGGACGGAGCAACGCCGCGTGCGGGAAGACGGCCCTCGGGTTGTAAACCGCTTTTGTGAGGGAAGAAGATCTGACGGTACCTCACGAATAAGTCACGGCTAACTACGTGCCAGCAGCCGCGGTAATACGTAGGTGGCGAACGTTGTCCGGATTCACTGGGCGTAAAGCGCGCGCAGGCGGGTTGGTAAGTCTGATGTGAAAG
+
FFF:FFFFFFFFFFFFFFFFFFFFFFFFFFFFFFFFFFFFFFFFF:FFFFFFFFFFFFFFFFFFFFFFFFFFF:FFFFFFFFFFFFFFFFFFFFFFFFFFFFFFFFFFFFF:FFFFFFFFFFFFFFFFFFFFFFFFFFFFFFFFFFFF:FFFFFFFFFFFFFFFFFFFFF,:FFFFFFFFFFFFFFFFFFFFFFFFFFFFFFFFFFFFFFFFFFFFFFF:FF:FFFFFFFFFFFFFF:FFFFFFFFF,FF
@A00920:152:HGHKKDRXX:2:2102:24804:18803 1:N:0:AGGAGTGG+TGTTCTCT
ACTCCTACGGGAGGCAGCAGTAAGGGATCTTGCGACAATGGGCGAAAGCCGGACGCAGCAACGCCGCGTGCGGGATGACGGCCTTCGGGTTGTAAACCGCTTATCGGGGGGAAGAGGAAGGACGGTACCCCCGGAAGAAGTCACGGCTAACTACGTGCCAGCAGCCGCGGTAAAACGTAGGAGGCGAGCGTTATCCGGATTTACAGGGGGTAAAGCGCTTGTAGGAGGTCCTGCAAGTGGCGCGTGTAAG
+
FFFFFFFFFFFFFFFFFFFFF:FFFFFFFFFFFF:FFFFFFFFFFF,FF:,FFFFFFFFF,FFFFFFFF:F:FFFFFFF,,,,FFFF,FFFF:FF,F,FF,F,F:FFFFFFFFFFFFFF:FF:,FFF:FF,F:,FF:FFFFF:FFFF,:FF:,:,F,:FFFFF:FF:F:F,FFF,::FF,F:FF,,F,FFFFFFFF,F::FFF,,,FF,:,:FF,:F::,F:,:F,FFFF,:FF,F:FFFFFF:,F,FF,
@A00920:152:HGHKKDRXX:2:2102:28989:18912 1:N:0:AGGAGTGG+TGTTCTCT
ACTCCTACGGGAGGCAGCAGTGGGGAATTGTTCGCAATGGACGAAAGTCTGACGACGCAACGCCGCGTGAAGGATGAAGGTCTTCGGATTGTAAACTTCTGTTGGGTGGGAAGAACTGTTTCCGGATCAATACCCCGGGAATCTGACGGTACCACCTGAGGAAGCCCCGGCTAACTCTGTGCCAGCAGCCGCGGTAATACGGAGGGTGCGAGCGTTGTCCGGAATCACTGGGCGTAAAGGGCGTGCAGGC
+
FFFFFFFFFFFFFFFFFFFFFFFFFFFFFFFFFFFFFFFFFFFFFFFFFFFFFFFFFFFFFFFFFFFFFFFFFFFFFFFFFFFFFFFF:FFFFFF:FFFFF:FFFFFFFFF:FFFFFFFFFFFFFFFFFFFFFFFFFFFF:FFFFFFFFFFFFFFFFFFFFFFFFFFFFFFFFFFFFF:FFFFFF:FFFFFFFFFF:FFFFFFFFFFFFFFF:FFFFFFFFFFFFFFFFFFFFFFFFFFFFFFFFF,FFF
@A00920:152:HGHKKDRXX:2:2102:32461:19225 1:N:0:AGGAGTGG+TGTTCTCT
ACTCCTACGGGAGGCAGCAGTGGGGAATCTTGCGCAATGGCCGAAAGGCTGACGCAGCGACGCCGCGTGCGGGAGGACGCTTTTCTGAGTGTAAACCGCTGTCAGAGGGGACGAAGGCCCCTGGGAGGAAATGCCTTAGGGGAGGGACGGTACCCTCAGAGGAAGCACCGGCTAACTCCGTGCCAGCAGCAGCGGTAATACGTAGGGTGCGAGCGTTGTTCGGAATTATTGGGCGTAAAGCGCACGTAGG
+
FFFFFFFF,F,FFF:FFFF::F:F:FFFFFF:FFFFFFF:F,:F,FFF:,:FF,F:,FFFFFFFFFFF:F:FFFFFFFFFFF,FF,FFFFFFF,FFFFFFFFFFFFFF,:FF::F:FF:FF:FFFFFFFFF::FFF:FFFF:FFFFFFFF,FFF:,FFFFFF:FFF,,FFFFF:FFFF,,FF,FFF:F:F,FFFF,FF:F:F,FF:,::FFF,F,FFFF:FFF:FF,F::,F,FFFFF:F:FFFF,::F:
@A00920:152:HGHKKDRXX:2:2102:20989:19554 1:N:0:AGGAGTGG+TGTTCTCT
ACTCCTACGGGAGGCAGCAGTGGGGAATATTGGACAATGGGCGAAAGCCTGATCCAGCCATGCCGCGTGAGTGATGAAGGCCTTAGGGTTGTAAAGCTCTTTCAGTAGGGAAGATAATGACGGTACCTACAGAAGAAGCCCCGGCTAACTCTGTGCCAGCAGCCGCGGTAATACAGAGGGGGCAAGCGTTGTTCGGAATTACTGGGCGTAAAGCGCGCGCAGGCGGGTGTGCACGTCGGAAGTGAAATCC
+
FFFFFFFFFFFFFFFFFFFFFFFFFFFFFFFFFF:F:FFFFFF:FFFFFFFFFFFFFFF:FFFFFFFFFFFFFFFF:FF:FF:FFFFFFFFFFFFFFFFFFFFFFF,FFFFFF::FFFFFFFFFFFF:FFFFFFFFFFFFFFF:FFFF:FFF:FFFFFFF:FFFFFFFFF:FF:F:F:FFFFFF:F:FFFFFFFFFFFF:FFFFFFFFF,FFFFFFFFFFFFFFFF,,FFFFF,FFF:FFFFF,FFFFFF
@A00920:152:HGHKKDRXX:2:2102:25644:19758 1:N:0:AGGAGTGG+TGTTCTCT
ACTCCTACGGGAGGCAGCAGCAAGGAATTTTCCGCAATGGGGGAAACCCTGACGGAGCAACGCCGCGTGCGGGATGACGCTTTTCGGAGTGTAAACCGCTATTCTTGGGGAAGATGGAGGACGGTACCCGAGGAAGAAGGCCCGGCTAACTACGTGCCAGCAGCCGCGGTAATACGTAGGGGCCGAGCGTGGTCCGGAGTTCTTGGGCGTAAAGCGCGCGCAGGCGGCGTCGCGCGCCCGACGTGCAAGC
+
,:FFF:FF:,FFFFFFFFFFFF:F:FFFFFFFFFF:FFFFFFFFFFFFFFFFF,FFFFFFFFFFFFFFFF,FFF:F::FFFFF:FFFF:FFFF:,,:FF,,FFF,:FFFFFFF:FF,FFFFF,FFFFFF,,F,:FFF,FFFFFFFFFFF::,FF,FFF,:F:FFFF,F:,FF:FFFF,FF,FFFF,F,FF,FFFFF::FF,,FFFF::FF::,FFFF::FF,F,FFFF,,F,F,FFFFFFF,,,,,::,F
@A00920:152:HGHKKDRXX:2:2102:16043:20165 1:N:0:AGGAGTGG+TGTTCTCT
ACTCCTACGGGAGGCAGCAGTAAGGGATCTTGCGACAATGGGCGAAAGCCTGACGCAGCAACGCCGCGTGCGGGATGACGGCCTTCGGGTTGTAAACCGCTTTTCGGGGGGAAGAGGAAGGACGGTACCCCCGGACTAAGTCTCGGCTAACTACGTGCCAGCAGCCGCGGTAAAACGTAGGAGACAAACGTTATCCGGAGTTACTGGGCGTAAAGGGCGTGCAGGTGGTTGTTTAAGTTCGGCGTGAAAG
+
,:FFFFFFFFFFFFFFFFFFFFFFFFFFFFFFFFFFF:FFFFFFF:FFFFFFFFFFFFFFFFFFFFFFFFFFFFFFFFFFFFFFFFFFFFFFFF::FFFFFFFFFFFFFFF:FF,FFFFFFFFFFF:F:FF:FF:,FFF:::FFF:FF:F::F:FFFF:F:FFF:FF:FFFFFFFFFFF:F,:F::F,:FFF,::FF:F:FFFFF:F::F::FF:FFF:FF:FFFF:FFFF:F:FFFF:FFFFFF::FF:
@A00920:152:HGHKKDRXX:2:2102:32732:20165 1:N:0:AGGAGTGG+TGTTCTCT
ACTCCTACGGGAGGCAGCAGTCGGGAATTTTGCCCAATGAGCGAAAGCTTGAGGCAGCAACTCCGCGTGAGGGATGAAGGCTCTAGGGTCGTAAACCTCTTTTCTCAGGGAAGATACAAGACGGTACCTGAGGAATAAGCGACGGCTAACTACGTGCCAGCAGCCGCGGTAATACGTAGGTGACAAGCGTTGTCCGGATTTACTGGGCGTAAAGAGCGCGCAGGCGGTCGTTCAAGTCGAGTGTGAAAGC
+
FFFFFFFFFFFF:FFFFFFFFF,FFFFFFFFFFFFFFFFFF:FFFFFFFFFFFFFFFFFFFFFFFFFFFFFFFFFFFFFFFFFF:FFFFFFFFFFFFFFFFFFFFFF::FFFF:FFFFFF:FFFFF,FFFFFFFFFFFF,F,FFFFFFFFFFFFFFFFFFFFFFFFFFFFFF:FFFFFFF:FFFFFFFF:FFFFFFFFFF:FFFFFFFFFFF,F:FF,FFF::FFFFFFFFFFFFF:FFFFFFFF:FF,F
@A00920:152:HGHKKDRXX:2:2102:9516:20603 1:N:0:AGGAGTGG+TGTTCTCT
ACTCCTACGGGAGGCAGCAGTAAGGGATCTTGCGACAATGGGCGAAAGCCTGACGCAGCAACGCCGCGTGCGGGATGACGGCCTTCGGGTTGTAAACCGCTTTTCGGGGGGAAGAGGAAGGACGGTACCCCCGGAAGAAGTCTCGGCTAACAACGTGCCAGCAGCCGCGGTAAAACGGAGGAGGCGAGCGTAATCCGGAATTACTGTGAGTAAAGAGAGAGTAGGCGCTCCTGCAAGTGGCGCGTGAAAG
+
F::,FFF:,F:F,FFFFFFFFFFFFF:F,FFF,FFFFFFFF,,F::FFFFFFFFF:FFFFF:FFFF:F:FFF:,FF:,FFFFFFFF,F,::FFFFF,:FFFF:,FFF:FFFF,FFF,F,FFFF,F,F,::F:FFF:FFFFFFF:F,FFFF:,:F::FF:FF:FF,FFFFF:FFFFF:,F:FFF,F,FF,FF,FF,F:FF:FFFFFF,F,FFFFFF,F,:,F:F:,F,,FFFFFF,,FFF,,,F,F:F,:,
@A00920:152:HGHKKDRXX:2:2102:21287:20697 1:N:0:AGGAGTGG+TGTTCTCT
ACTCCTACGGGAGGCAGCAGTAGGGAATATTGGTCAATGGGTGAGAGCCTGAACCAGCCATGCCGCGTGCAGGAAGAAGGCCTTCTGGGTTGTAAACTGCTTTTGCCGGGGGATAAAATTCCCATGCGTGGGACATTGAAGGTACCCGGTGAATAAGCGCCGGCTAACTACGTGCCAGCAGCCGCGGTAATACGTCGGTGGCAAGCGGTGTCCGGATTTAATGGGGTTAAAGTGTGAGTAGGAGGCCTAT
+
FFFFFFFFFFFFFFFFFFFFFFFFFFFF:FFFFFFFF:FFF:FFFFFFFFFF:FFFFF:FFFFFFFFFFF:FFFFFFFFFFFFFFFFF,,FFFFFFFFF,,F,:FFFFFFFFFFFF,FF,FF::,:F:F:FF:FF:,F::F,,FFFF,:FFFFF:F,F,,:F,FFF,FFFF,,FF:FFF,FFFF,F,,,FFFF,F:FFFF,:F,F:F,FF:,,:FF,,,,,:F:F,FFF::F,FFF,FF::F,F,FF:FF
@A00920:152:HGHKKDRXX:2:2102:14633:21198 1:N:0:AGGAGTGG+TGTTCTCT
ACTCCTACGGGAGGCAGCAGTAGGGAATTTTCCGCAATGGGCGAAAGCCTGACGGAGCAACGCCGCGTGAGTGAAGACGGCCTTCGGGTTGTAAAACTCTGTTCTTGGGGAAGAAAAAAATGACGGTACCCAAGGAGAAAGCCCCGGCTAACTACGTGCCAGCAGCCGCGGTAATACGTAGGGGGCGAGCGTTATCCGGATTTATTGGGAGTACAGCGCGCGCAGGCGGTCAGGTAAGTCGGAGGTGAAA
+
FFFFFFFF:FFFF:FFFFFFFFFFFFF::FFFFFFFFFFFFFFFFFFFFFFFFFFFFFFF,FFFFFFFFF:FFFFFFFFFFFF,,FFFFFFFFFF,FFFFFFFFFFFFFFFFF:FFFFFFF,:FFFFFF:FFFFFF:FFF:F,F:FFFFFFFFFFFF:FF:FFF:FFF,::FF,:F:FFFFFFF:FFFFF:,FFFFFF:F,,F:FFFFF,FF,,:FFFFF:FF:FFFFFF::FFFFFFFF::F,,FFFF,
@A00920:152:HGHKKDRXX:2:2102:20971:22561 1:N:0:AGGAGTGG+TGTTCTCT
ACTCCTACGGGAGGCAGCAGTGGGGAATATTGCGCAATGGGCGAAAGCCTGACGCAGCCACGCCGCGTGTGTGATGAAGGACTTCGGGTTGTAAAGCACTGTCGGGAGGGAAGAAGAATGACGGTACCTCCCAAGAAAGCGCCGGCTAACCCTCTGCCAGAAGCCGCGGTAATACAGGGGGCGCGAGCGTTGCTCTGAATCACTGGGCGTAAAGCGAACGCATGCGTACCGTTAATTCGACTCTGAAAGC
+
FF:,,FFFF,FFFF:FFFFFFF:FFF:F,FF:FF:FFF:FFF,FFFFF:::FF,FFF:FFFFFFFFFFFF:F,FFFFF,F,F::FF::F::F,F::FF,FFFFFFF:FFF:,FFFFFF:::FFFF:FF:,,:FFFF:F,,FF,FF:FFF,F,F,,:FFFF,FFF,:FFFFF,FF,F:,F,:FFFF,FF:::FF:F,FF:FF:F::,F:F:FFF,:F,:FFFF,F:,:FFFFFFFF,FFFF:F,FF,,:::
@A00920:152:HGHKKDRXX:2:2102:20889:22608 1:N:0:AGGAGTGG+TGTTCTCT
ACTCCTACGGGAGGCAGCAGTAAGGGATCTTGCGACAATGGGCGAAAGCCTGACGCAGCAACGCCGCGTGCGGGATGACGGCCTTCGGGTTGTAAACCGCTTTTCGGGGGGAAGAGGAAGGACGGTACCCCCGGAAGAAGTCTCGGCTAACTACGTGCCAGCAGCCGCGGTAAAACGTAGGAGGCGAGCGTTATCCGGATTTACTGGGTGTAAAGCGCGTGTAGGCGGTCCTGCAAGTGGCTCGTGAAAG
+
FF:FFFF:FFFFFFFFFFFFFFFFFFFFFFFF:FFFFFFF,FFFFFFFFFFFFFFFFFFFFFFFFFFFF::FFFFFFFFFF:FFF:FFF:FFFFFF:FFFFFFF:FFFFFF:,FF,FF,,FFFFFFFFFFF:F:FFFF:FFFF,FFFF,::FFF,FFFFFF:FFFFFFF:FFFFFFFFFFFFFF:FFFFFFFF:F:::FF::FFFFFFFFFFFFFF:FFFFFFF,F,FFFF:FFFFFFF:F,:FF:FF:F
@A00920:152:HGHKKDRXX:2:2102:25256:22623 1:N:0:AGGAGTGG+TGTTCTCT
ACTCCTACGGGAGGCAGCAGTGGGGAATATTGGACAATGGGCGCAAGCCTGATCCAGCAATGCCGCGTGGGTGAAGAAGGCCTTCGGGTTGTAAAGCCCTTTTGTACGGGAAGAAATCTCGTTGGTTAATACCTGACGAGGATGACGGTACCGTAAGAATAAGAAACGGCTAACTTCGTGCCAGCAGCCGCGGTAATACGAAGGGTGCAAGCGTTAATCGGAATTACTGGGCGTAAAGCGTGCGTAGGCG
+
FFFFFFFFFFFFFFFFFFFFF,F,FFFF,FF:FFFFFFFFFFFFFFFFFFFFFF,FFF:FFFFFFFFFFFF:F,,FFFFFFFFF,FFFFFFFFFFF,FFF:F,:F:FF,,FFFFFFF:,F,FFFFF,FFFFFF:F,:F,,,FF:F:F:F,FFF,F,F,F,F:,,F,FF,,FFFFFFF:FFFF:::F:FF,FF,:FF::FFF,,F,F,FFF:F:FFFF,FFF,FF,::FF::F,FFFF,F,,,FFF,F,,F
@A00920:152:HGHKKDRXX:2:2102:22336:23390 1:N:0:AGGAGTGG+TGTTCTCT
ACTCCTACGGGAGGCAGCAGTAGGGAATATTGCACAATGGGCGGAAGCCTGATGCAGCGACGCCGCGTGAGGGATGACGGCCTTCGGGTTGTAAACCTCTTTCAGCAGGGGCGAAGTTGCCGAGTTTTCTTGGTGGTGACGGTACCTGCAGAAGAAGCGCCGGCCAACTACGTGCCAGCAGCCGCGGTAAGACGTAGGGCGCGAGCGTTGTCCGGATTTATTGGGCGTAAAGAGCTCGTAGGCGGCTTGT
+
:FFFFFFFFFFFFFFFFFFFFFFFFFF,FFFFFFFFFFFFFFFFFFFFFFFFFFFFFFFFFFFFFFFFFF:FFF:FFFFFFFFFFFFFFFFFFFFFFFFFFFFFFFFFFFFFFFFFFFFFFFFFFFFFFFFFFFFFFFF:F:FFFF:FFFFFFF:FFFFFFF:FFFFFFFF::FF:FFFFFFFFFF:FFFFFF:FFF::FFFFFFFFFFFFFFFFFF,FFFFFFFFFFFFFF:,:FFFF,,:,F,F:F,F
@A00920:152:HGHKKDRXX:2:2102:25138:23891 1:N:0:AGGAGTGG+TGTTCTCT
ACTCCTACGGGAGGCAGCAGTGGGGAATATTGGACAATGGGCGCAAGCCTGATGCAGCAACGCCGCGTGCCCGAGGAAGGCCTTCGGGTTGTAAAGGGCTTTTCTGGCTGAAGAGACAGGACGGTAGGCCAGGAATAAGCGTCGGCTAACTACGTGCCAGCAGCCGCGGTAAAACGTAGGACGCGAGCGTTATCCGGATTTACTGGGCGTAAAGCGCGGGCAGGCGGCTGTTCAAGTCGGACGTGAAAGC
+
FFFFFFFFFFFFFFFFFFFFFFFFF:FFFFFFFFFFFFFFFFFFFFFFFFFFFFF,FFFFFFFFFFFFFFFFF:FFF:FFFFFFFFFFFFFFFF:FFFFFFFFFFFFFFFFFFFFFFFFFFF:FFFFFFFFFFFFFFFFFFFFFFFF:FFF:FFFFFFFFFFFFFFFFFFFFFFFFFFFFFFFFFFFFFFFFFF:FF:FF:FFFFF:FFFFF:FFFFFFFFF,F:FFFFFFFFFFFFFFFF:F:FFFFF:
@A00920:152:HGHKKDRXX:2:2102:4291:24111 1:N:0:AGGAGTGG+TGTTCTCT
ACTCCTACGGGAGGCAGCAGTGGGGAATATTGGACAATGGGCGGAAGCCTGATCCAGCAACGCCGCGTGAGGGAAGACGGCCTTCGGGTTGTAAACCTCTTTCAGTACCGACGAAGCTCAAGTCACGGTAGGAACAGAAGAAGCACCTGCTAACTCAGTGCCAGCAGCCGCGGTAATACGGGGCGTGCAAGCGATATTCGGAGTCATAGGGCGTAAAGGGCGCGTAGGTGGTTGGGCAAGTCTGGTGAGA
+
F,F,:,FFFFFFFFFF:FFF,FFF:FF:F,:FFF:FFF::FFFFFFFFF,FFFFFFF:FFFFFF:FF,FFFFF,,FFF:FFFFFFFF:FF:FFFFF:,F,FFFFF,FFFFF::FF::,:,::F,,F:,::F,,FFF,FFF,F:,F:,,FF,::::F,,:,FFF:FFFFFF,:FF,:FFF,F,F,FFFF::FFFFF:,FFFF:,FFF,,:F,FFF:,FFFF,:F::F:F:FFFF,,FFFFF,F:,,FF,FF
@A00920:152:HGHKKDRXX:2:2102:28944:24158 1:N:0:AGGAGTGG+TGTTCTCT
ACTCCTACGGGAGGCAGCAGTGGGGAATCTTGCGCAATGCGCGAAACCGTGACGCAGCAACGCCGCGTGAGCGAAGAAGGCCTTCGGATCGTAAAGATCTGTAGTCAGGGAAGAACAATTGCAATTACAATAGTCTGGCACAAAGACGGTACATGAACCGAAATCCACCGCTAACACCTTGCAATCAGCCGAGGTAAGAATGAGGGCGCTAGCGTTGTTCGGAATTACTGGTCTAAAAGCCCGCGCAGGA
+
FFFFFFF:FFFFFFFFFFFFFFFFFF:F,FFFFFFFFFFFF,F,FF,FFFFFFFFFFFFFF:FF:FF:F:,FFF,FFF,:,FF:F::,F,FFFFF:,F,FFF,F,FFFF:FFFFFF:,,F,F,,:F:,::FFF,F,:,,:,,:,,,:,,,FF,,,,,F,,F,F,:F,:,F,FFF,,FFFFF,,F,FF,:FF:,:FF,F:,,,:,,,FFF,,,,,F,F:,:FF:FFFF::,,,:,:FF,,:,F,,F,,,:,
@A00920:152:HGHKKDRXX:2:2102:13141:24502 1:N:0:AGGAGTGG+TGTTCTCT
ACTCCTACGGGAGGCAGCAGTAAGGGATCTTGCGACAATGGGCGAAAGCCTGACGCAGCAACGCCGCGTGCGGGATGACGGCCTTCGGGTTGTAAACCGCTTTTCGGGGGGAAGAGGAAGGACGGTACCCCCGGAAGAAGTCTCGGCTAACTACGTGCCAGCAGCCGCGGTAAAACGTAGGAGGCGAGCGTTATCCGGCTGTACTGGGTGTAAAGCGCGGGTAGGCGGTCCTGCAAGTGGCGCGTGCAAG
+
,:,FFFF,:F,F,:FFFFF::FFF:FFFFF,FFFFF,FFFF,FFFFFFFFF:FF:FFFF:FFF:FFFFFFFFFFFF,FFFFF,FFF:FFFFF:F,FFFFF:,FFFFF:FFFFFF:F::FFFFF:FFFFFFFFFFF,FFFFF::FFFFFFFFFFFFFFFF,F:,,F:FFF:FF,,FFFFF,FF:F:FFF,FFF,FFFFF,F,F,,F:F,FFF:FF,FFF:,FFFFFFFFF::F:FF,FF,:F:FF,F,F:F
@A00920:152:HGHKKDRXX:2:2102:26594:24659 1:N:0:AGGAGTGG+TGTTCTCT
ACTCCTACGGGAGGCAGCAGTGGGGAATATTGGACAATGGGCGAAAGCCTGATCCAGCAACGCCGCGTGAGGGATGACGGCCTTCGGGTTGTAAACCTCTTTCAGCAGGGACGAAGCGAAAGTGACGGTACCTGCAGAAGAAGGACCGGCCAACTACGTGCCAGCAGCCGCGGTAATACGTAGGGTGCAAGCGTTGTCCGGAATTATTGGGCGTAAAGAGCTCGTAGGCGGCTTGTCGCGTCTGCTGTGA
+
FFFFFFFFFFFFFFFFFFFFFFFFFFFFFFFFF:FFFFFFFFFFF:FFFFF:FFF:FFFFFFFFFFFFFFFFFFFFFFFFFFFFFFFFFFFFFFFFFFFFFFFFFFFFFFFFFFFFFFFFFFFFFFFFFFFFF:FFFFFFFFFFFFFFFF:FFFFFFFFFFFFFFFFFFFFFFF,FFFFFFFFFFFFFF:FFFFFFFFFFFF:FF:FFFFFFFFFFFF,FFFFFFFFFFFFFFFFF:F:FF:FFFFFFFF
@A00920:152:HGHKKDRXX:2:2102:2537:24768 1:N:0:AGGAGTGG+TGTTCTCT
ACTCCTACGGGAGGCAGCAGTGGGGAATCTTGCGCAATGGGCGAAAGCCTGACGCAGCAACGCCGCGTGGAGGATGAAGGCCTTTGGGTTGTAAACTCCTGTCGGCGGGGAAGAAATCATACGGTGCTCCTACCACCGTGTGTTGACTGTACCAGCAAAGGAAGCCCCGGCTAACTCCGTGCCAGCAGCCGCGGTAATACGGGGGGGGCAAGCGTTGTGCGGAATTACTGGGCGTAAAGGGCTCGTGGGC
+
FFFFFFFFFFFFFFFFFFFFFFFFFFFFFF:FFFFFFFFFFFF,FFFFFFFF,F:F:F:FFFFFFFFFFF,,FF,FFFFFFFFF:FFFFFFFFFFF,,FFFFFFFF,FFFF,FF,FFFFFFFFFFFFF,,:FFF,FFF,FFFFFF,::::FFFF::,FFF:FFF:FFFF,F,F,:FFF,,FF:,,F,,F::FFFF,,,,,,FFFFFFFF,,FF,,F:F,FF:FFFF:,,FF,FFF:F,,F:F,,::,F:F
@A00920:152:HGHKKDRXX:2:2102:19849:26224 1:N:0:AGGAGTGG+TGTTCTCT
ACTCCTACGGGAGGCAGCAGTGGGGAATATTGGACAATGGGCGCAAGCCTGATCCAGCCATGCCGCGTGGATGATGAAGGCCTTAGGGTTGTAAAGTCCTTTTAACGGGGACGATAATGACGGTACCCGTAGAATAAGCCCCGGCTAACTTCGTGCCAGCAGCCGCGGTAATACGAAGGGGGCTAGCGTTGCTCGGAATTACTGGGCGTAAAGCGCACGTAGGCGGATTGTTAAGTCGGACGTGAAATCC
+
FFFFFFFFFFFFFFFFFFFFFFFFF:FFFFFFFFFFFFFFFFFFF:FFFFFFFFFFFFFFFFFFFFFFFFFFFFFFFFFFFFFFFFFFF:FFF,FFFFFFFFFFFFFFFFF,FFFFFFFFFFFF,FFFFF:FFFF:FFFFFFFFFF:F:FFFF:FFFFFFFFFFFFFFFFFFFFFFFFF:FFFFFFFFFFFF,FFFFFF::FFFFFFFFFFFFFFFFFFFFFFF:FF,FFFF,FFF:,FF::FF,::F:F
@A00920:152:HGHKKDRXX:2:2102:26775:26349 1:N:0:AGGAGTGG+TGTTCTCT
ACTCCTACGGGAGGCAGCAGTGGGGAATTGTTCGCAATGGGCGCAAGCCTGACGACGCAACGCCGCGTGCGGGATGACGGCCTTCGGGTTGTAAACCGCTTTTCGGGGGGAAGAGGAAGGACGGTACCCCCGGAAGAAGTCTCGGCTAACTACGTGCCAGCAGCCGCGGTAAAACGTAGGAGGCGAGCGTTATCCGGATTTACTGGGTGTAAAGCGCGTGTAGGCGGTCCTGCAAGTGGCGCGTGAAAGC
+
:FFF:F::,::F::,F,FFFF:FFFFFFFFF:,FF:FF:,FFFF::,F,F,FFF:FFF:F:FFF,F:,,:FFFFFF:F,F,:FF:FFFFF:FFFFF:F:FF:FFFF,F:FFFFFFFF,,FF:FFFFFF:FFFFFF,:FFFFF:FFFF,FFFF:FFFFFFF:FFF:F,:FF,FFFFFF::::FF:FF,FF:::FFF:FFFFFFFF:FFFF:,FFF:FFF,FFF,F,F,,:F:FFFF:,:FFFFF,FFFFF:
@A00920:152:HGHKKDRXX:2:2102:16875:28275 1:N:0:AGGAGTGG+TGTTCTCT
ACTCCTACGGGAGGCAGCAGTGGGGAATATTGGACAATGGGGGCAACCCTGATCCAGCAATGCCGCGTGAGTGATGAAGGCCTTCGGGTTGTAAAGCTCTTTTGCCAGGGACGATGATGACGGTACCTGGAGAATAAGCCCCGGCTAACTTCGTGCCAGCAGCCGCGGTAATACGAAGGGGGCAAGCGTTGTTCGGAATTACTGGGCGTAAAGGGCGCGTAGGCGGCTTATCAAGTCAGGCGTGAAATTC
+
FFFFFFFFFFFFFFFFFFFFFFFFFFFFFFFFFFF:FFFFFFFFFFFFFFFFFFFFFFF:FFFFFFFFFFFFFFFFFFFFFFFFFFFFFFFFFFFFFFFFFFFFFFFFFFFFFFFFFFFFFFFFFFFFFFFFFFFFFFFFFFFFFFFFFFFFFFFFFFFFFFFFFFFFFFFFFFFFFFFFFFFFFFFFFFFFFFFF:F:FFFFFFFFFFFF:FFFFFFFFF:FFFFFFFFFF:F:FFF,F:F:F,FFF:F
@A00920:152:HGHKKDRXX:2:2102:30915:28917 1:N:0:AGGAGTGG+TGTTCTCT
ACTCCTACGGGAGGCAGCAGTAAGGAATATTGGTCAATGGACGCAAGTCTGAACCAGCCATGCCGCGTGGAGGATGAAGGTCCTCTGGATTGTAAACTTCTTTTATATGGGACGAAAAAGGGCTTTTCTAAGTCAAATGACGGTACCATATGAATAAGCACCGGCTAACTACGTGCCAGCAGCCGCGGTAATACGGAGGGTGCAAGCGTTATCCGGATTCACTGGGTTTAAAGGGTGCGTAGGTGGGCTG
+
FFFFFFFFFFFFFFFFFFFFFF:FFFFFFFFFFFFFFFFFFFFFFFFFFFFFFFFFFFFFFFFFFFFFF,FFFFFFFFFFFFFFFFFFFFFFFF:FFFFFFFFFFFFFFFF::F:FFFFFF,,,FFFFF,F,FF:,:FFFFFF:FFFFF::FFFFFF::FFFFFFFFF:F,FFFFFFFFFFFFFFFFFF:FF:FF,FFF,FFFF:F:FFF::FFFF:FF,FFFFFFFFFFF,FFFFFFFFFFF,FFF,F,
@A00920:152:HGHKKDRXX:2:2102:18991:29778 1:N:0:AGGAGTGG+TGTTCTCT
ACTCCTACGGGAGGCAGCAGTGGGGAATATTGGACAATGGGCGAAAGCCTGATCCAGCAATGCCGCGTGAGTGATGAAGGCCTTAGGGTTGTAAAGCTCTTTTACCCGGGATGATAATGACAGTACCGGGAGAATAAGCTCCGGCTAACTCCGTGCCAGCAGCCGCGGTAATACGGAGGGAGCTAGCGTTGTTCGGAACTACTGGGCGTAAAGCGCACGTAGGCGGCGCAGCAAGTCAGGGGTGAAATCC
+
,FFFFFFFFFFFFFFFFFFFFFFFFF,FFFFFFFFFFFFFFFFFFFFFFFFFFFFFFFFFFFFFFFFFFFFFFFFFFFFFFF:FFFFFFFFFFFFFFFFFF:FFFFFFFFFFFFFFFFFFFFFF:FFFFFFFFFFFFFFFFFFFFFFFFFFFFFFFFFFFFFFFF:FFF:FF:F:FFFFFFFFFFFFFFFFFFFFF,F,F,FFFFFFFF:FFF:FFFFFF:FFFFFFFFFF:FFFFFFFFFFFFFFFFFF
@A00920:152:HGHKKDRXX:2:2102:8793:29872 1:N:0:AGGAGTGG+TGTTCTCT
ACTCCTACGGGAGGCAGCAGTGGGGAATATTGCACAATGGGGGAAACCCTGATGCAGCGACGCCGCGTGGAGGAAGAAGGTCTTCGGATTGTAAAATCCTGTTGTTGGGGAAAAGAAGGATGGTACCCAACAAGGAAGTGACGGCTAACTACGTGCCAGAAGCCGCGCTAAAACGTAGGTCACAAGCGTTGTCCGGAATTACTGGGTGTAAAGGGAGCGCAGGCGGGTTTTCAAGTTGGGAGTGAAATAC
+
FFFFFFF:,FFFFF,FF::FFFF:,FF:,F,F:FFFFFFFF:FFFFFFFFFFFFFFFFFF,FFFFFFFFFFFFFFFFF::F:,F,FFFFFFFFF:,,F:FFFF:,FF:FFF:FFFFFF,F::,FF,F,FFFFFF:F:F:,FFFF,FFF,FF,F,:F,,F,F,F,F,,,,FF:FFF:FF:FFF:FFF,FFF:FF,FFFFFFF::F,FFFFFFFF:FFFFFFFFFF:FF:FFFFFFFFFF:FF::FF,FFFF
@A00920:152:HGHKKDRXX:2:2102:20076:29935 1:N:0:AGGAGTGG+TGTTCTCT
ACTCCTACGGGAGGCAGCAGTGGGGAATTGTTCGCAATGGGCGAAAGCCTGACGACGCAACGCCGCGTGGAGGATGAAGATCTTCGGGTCGTAAACTCCTGTCGAGCGGGAAGAATGTTCCGTGGATGAATAAGCCACGGGAGTGACGGTACCGCTAAAGGAAGCCCCGGCTAACTCCGTGCCAGCAGCCGCGGTAATACGGGGGGGGCAAGCGTTGTTCGGAATTACTGGGCGTAAAGGGCTCGTAGGT
+
FFFFFFFFFFFFFFFFFFFFFFFFFFF,FFFFFFFFF:FFFFFFF:FFFFFFFFFFFFF:FFFFFFFFFFFFFF,FFFFFFFFFFFFFFFFFF:FFFFFFFFFFFFFFFFFFFFFFFFFFFFFFFFFFFFFFFFFF,FFFFFFFFFFFFFFFFFFFFFFFFFFFFFFFFFFFFFFFFFFFFFFFFFFFFFFFFFF:FFFFFFFFFFFFF:,FFFF:FFF:FFFFFFFFFFFFF:FFFFFFFFFFFFFFFF
@A00920:152:HGHKKDRXX:2:2102:2582:30013 1:N:0:AGGAGTGG+TGTTCTCT
ACTCCTACGGGAGGCAGCAGTGGGGAATTTTGCGCAATGGGCGAAAGCCTGACGCAGCAACGCCGCGTGGAGGATGAAGGTCCTTGGATTGTAAACTCCTGTCAGCAGGGAAAAAGGGACTGGACCTCATACGTCCGGAACTTGATTGTACCTGCAGAGGAAGCCCCGGCTAACTCTGTGCCAGCAGCCGCGGTAATACAGAGGGGGCGAGCGTTATTCGGAATTATTGGGCGTAAAGGGCGCGTAGGCG
+
FFFFFFFFFFFFFFFFFFFFFFFFFFFFFFFFFFFFFFFFFFFFFFFFFFFFFFFFFFF:FFFFFFFFFFFFFFFFFFFFFFFFFFFFFFFF,FFFFFFFFFF,FFFFFFFFFFFFFFFFFFFFFFFFFFFFFFFFFFF:F:FFFFFFFFFFFFFFFFFF::FFFFFFFFFFFFFFFFFFFFFFFFFFFF:FFFFFFFFFFFFFFFFFFFFFF,F:F:FFFF:FFFFFFFFFFFFFFFFFFFFFFFFFFF
@A00920:152:HGHKKDRXX:2:2102:26413:30733 1:N:0:AGGAGTGG+TGTTCTCT
ACTCCTACGGGAGGCAGCAGTGGGGAATCTTCCGCAATGGGCGCAAGCCTGACGGAGCAACGCCGCGTGGGTGATGAAGGCCTTCGGGTTGTAAAACCCTGTATTATGGGAAGAAGAAAGTTACGGTACGATAGTAGGACGCCACGGATAACTACGTGCCAGCAGCCGAGTTAATAAGTAGGTGGCGAGCGTTGTCCGGAATTACTGGTCGTAAAGGGCGCGCAGGCGGACATTTAAGTAAGATGTGTAA
+
FFFFFFFFFFF,FFFFFFFFFFFFFFFF:FFF::FF,FFFFFFFF:FFFFFFFFFFFFFF:FFFFFFFFFFFFFFFFFFFFFFFFFF:FFF:FFFFF,FF,F,,:F,FFFFFFF:FFFF:,,F,F,:FF,F,F,,F,FF,FF:FFF,,:FFFFFF:::FF,FF:FFFF,,,FF,F:,FFFFF,,:F,F,,FFF:FF,,,,,:FFFF,F::,F,,:F,,FF:FFFFFFF,F:F,,F:F,F,FFFFF:,F,:
@A00920:152:HGHKKDRXX:2:2102:26115:30906 1:N:0:AGGAGTGG+TGTTCTCT
ACTCCTACGGGAGGCAGCAGTGGGGAATCTTCCGCAATGGGCGCAAGCCTGACGGAGCAACGCCGCGTGGGTGATGAAGGCCTTCGGGTTGTAAAACCCTGTCTTATGGGAAGAAGAAAGTGACGGTACAATAGGAGGAAGCCACGGCTAACTACGTGCCAGCAGCCGCGGTAATACGTAGGTGGCGAGCGTTCTCCGGAATTACTGGGCGTAAAGGGCGCGCAGGCGGAAATTTAAGTCAGATGTGTAA
+
FFFFFFFFFFFFFFFFFFFFFFFFFFFFFFFFFFFFFFFFFFFFFFF:FFFFFFFFFFFFFFFFFFFFFFFFFFFFFFFFFFFF:FFF:FFFFFFFF:F:FFFF,FF:FFFFFFF:FFF:FF::,::F:,,,FFFFFFFFFFFFFFF::FFFFFF:,FFFFFFFFF:F::FFF:F:,FFFFF:FFFFF:::F,,FF::FF:FFFFF:FF,FFF,FF:FF,:FFFFFF,,F,FFFFFF:FFFF:FF:,:F:
@A00920:152:HGHKKDRXX:2:2102:28519:31062 1:N:0:AGGAGTGG+TGTTCTCT
ACTCCTACGGGAGGCAGCAGTTAGGAATTTTGGGCAATGGGCGAAAGCCTGACCCAGCAACGCCGCGTGGGTGACGAAGGCCTTCGGGTCGTAAAACCCTTTTCTGAGGGAAGATAGTGACGGTACCTCAGGAATAAGCACCGGCTAACTACGTGCCAGCAGCCGCGGTAATACGTAGGGTGCAAGCGTTGCCCGGATTTATTGGGCGTAAAGGGCGTGTAGGCGGCTCAGCAAGTCATGCGTGAAATCT
+
FFF,FFFFFF:FFFFFFFFFFFFFFFFFFFFFFFFFF:FFFFFFFFFFFFFFFFFFFFFFFFFFFFFFFFFFFFFFFFFFFFFFFF:FFFFFFFFFFFFF:FFFFFFFFFFFF:FF:FFFFFFFFFFFFFFF:FFFFFFFFFFFFFFFFFFFFFFFFFFFFFFFFFFFFF:,FFFF,:FFFFF:FFFFFFFFFFF:FFFFFFFFFFFF,,FFFFFFFFFFFFF:FFFFF:FFF:FFFFF:FFFFF:FFFF
@A00920:152:HGHKKDRXX:2:2102:16604:31187 1:N:0:AGGAGTGG+TGTTCTCT
ACTCCTACGGGAGGCAGCAGTAAGGAATATTGCACAATGGGCGAAAGCCTGACGCAGCAACGCCGCGTGCGGGATGACGGCCTTCGGGTTGTAAACCGCTTTTCGGGGGGAAGAGGAAGGACGGTACCCCCGGAAGAAGTCTCGGCTAACTACGTGCCAGCAGCCGCGGTAAAACGTAGGAGGCGAGCGTTATCCGGATTTACTGGGTGTAAAGCGCGAGTAGGCGGTCCTGCAAGTGGCGCGTGAAAGC
+
FF,,F:FF,F,FFF,FFFFFFFF,FFF,FFFFF:FF,FFF:FFFFFFFFFFF:FFFFFF:FFFFF:FFFFFFFF:FF:F,FFF:FF,,F:FFFFFFF::F,F,FFFFFFFFF,FFF,FFFFFFFFFFF:FFFFFFFFFF,FFFF,FFFFF::::,:FFFF:FFFFF:F:FF,FFF:FF,FF:FFFFFFF,,,FF,,,,,,,FFF,,F,,F::FF:F:F:FFF:F:FFFFFF,FF:F:FFF,FFFFF,F,F
@A00920:152:HGHKKDRXX:2:2102:10655:31563 1:N:0:AGGAGTGG+TGTTCTCT
ACTCCTACGGGAGGCAGCAGTGGGGAATATTGGACAATGGGCGAAAGCCTGATCCAGCAATGCCGCGTGAGTGATGAAGGCCTTAGGGTTGTAAAGCTCTTTTACCAGGGATGATAATGACAGTACCTGGAGAATAAGCTCCGGCTAACTCCGTGCCAGCAGCCGCGGTAATACGGAGGGCGCAAGCGTTGTTCGGAATCACTGGGCGTAAAGCGCGCGCAGGCGGGACGAGCAAGTCGGAAGTGAAATC
+
FFFFFFFFFFFFFFFFFF:FFFFFFFFFFFFFFFFFFFFFFFFFFFFFFFFFFFFFFFFFFFFFFFFFFFFFFFFF,FFFFFFFFFFFFFFFFFFFFFFFFFFFFFFFFFFFFFFFFFFFFFFFFFFFFFFFFFFFFFFFFFFFFFFFFFFFFFFFFFFFFFFFFFFFFFFFFFFFFFFFFFFFFF:FFFFFFFFFFF:FFFFFFFFFFFFFFFF:F:FFFFFFFFF::FFF:,:::::F:,F:F:FF:F
@A00920:152:HGHKKDRXX:2:2102:28673:31610 1:N:0:AGGAGTGG+TGTTCTCT
ACTCCTACGGGAGGCAGCAGTAGGGAATATTGCCCAATGGACGAAAGTCTGAGGCAGCCACGCCGCGTGCGCGATGAAGGCCTTCGGGTCGTAAAGCGCTTTTCGGGAGGATGAGGAAGGACAGTACTCCCGGAATAAGGTACGGCTAACTACGTGCCAGCAGCCGCGGTAAAACGTAGGTACCGAGCGTTATCCGGATTTACTGGGCGTAAAGCGCGTTCAGGCGGCATAGCAAGTCGGGCATGAAATC
+
:FF,FFFFFFFF:FFFFFFF,,F::FFFFFFF:FFFFFFFF,FFFFF:FFFF::FFF,,FFF,:FF:FFFFF:,FFFFFF:FFFFFFF:,FFFFF:FF:,FFF,FF:F:F:FF,FF,,::FFFFF,::FF:F,FFF,FF,FFF,,FFF:FFF,:FF,FF,FFF,:FFFF:F:F::FFFFFFFFFFFFFFF,F,:F:FFFF:FFF:,F,F:F,FF,F,F,FF,,FFFF,FFFFF:,,,FFFFF:FFF,FF,
@A00920:152:HGHKKDRXX:2:2102:26232:32049 1:N:0:AGGAGTGG+TGTTCTCT
ACTCCTACGGGAGGCAGCAGTGGGGAATCTTGCGCAATGGCCGCAAGGCTGACGCAGCGACGCCGCGTGGAGGATGACGCCCCTCGGGGTGTAAACTCCTGTTGCCCGGGACGAACCGGGGGTTTCGACCCCTCTGACGGTACCGGGTGAGGAAGCACCGGCTAACTCCGTGCCAGCAGCCGCGGTAATACGGAGGGTGCGAGCGTTGTCCGGAATCACTGGGCGTAAAGGGCGCGTAGGCGGTGGGGTA
+
:FFFFFFFFFFFFFF,FFFF,FFFFF:FFFFFFFFF:FFFFFFFF,FFFFFFFFF,FFFFFFFFFFFFFFFFFFFFFFFFFFFFFFFFFFFFFFFFFFFFFFFFFFFFFFFFFFFFFFFFFFFFFFFF:FFFFFFFFFFFFFFFFFFFFFFFF:FFFFFFFFFFFFF:FFFFFFFFFFFF:FFF:F,FFFFFFFFFFFFFFFFFFFFF:F:FF:FFFFFFFFF:F:,FF:FFFF:F,FFF:FFFFFF:F,
@A00920:152:HGHKKDRXX:2:2102:16197:32518 1:N:0:AGGAGTGG+TGTTCTCT
ACTCCTACGGGAGGCAGCAGTGGGGAATTGTTCGCAATGGGCGCAAGCCTGACGACGCAACGCCGCGTGGAGGATGAAGATTTTCGGATCGTAAACTCCTGTCGAGTGGGAAGAACAGCCTCCGGATAAATATTCCGGGAGCCTGACGGTACCACTAAAGGAAGCCCCGGCTAACTCCGTGCCAGCAGCCGCGGTAATACGGAGGGAGCTAGCGTTGTCCGGATTTATTGGGCGTAAAGAGCTCGTAGGC
+
FFFFFFFFFFFFFFFFFFFFFFFFFFFF:FFFFFF:FFFFFFFFFF:FFFFFFFFFFFFFFFFFFFFFF,FFFF:FFFFF:FFF:FFFFFFF:FFFFFFFFF:FFFFFFFFFF,,FFFFFFFFFFFFF:FFFFFFFF:FFFFFFFFFFFFFFFFFFF,FFFFFFFFFFF:FFFFFFFFFFFFF:FFFFFFFFFFFFF:FFFFF:F:FFFFFFFF,FFFFFFF::F:FFF:FFFFFFFFFFFFFFFFF:F,
@A00920:152:HGHKKDRXX:2:2102:25708:32581 1:N:0:AGGAGTGG+TGTTCTCT
ACTCCTACGGGAGGCAGCAGTAAGGAATATTGCACAATGGGCGCAAGCCTGATGCAGCAACGCCGCGTGCCCGAGGAAGGCCTTCGGGTTGTAAAGGGCTTTTCTGGCTGAAGAGTAAGGACGGTAGGCCAGGAATAAGCGTCGGCTAACTACGTGCCAGCAGCCGCGGTAAAACGTAGGACGCGAGCGTTATCCGGATTTACTGGGCGTAAAGCGCGGGCAGGCGGCTGTTCAAGTCGGACGTGAAAGC
+
FFFFFFFFFFFFFFFFFFFFFFFFFFFFFFFFFFFFFFFFFFFF:FFFFFFFFFFFFFFFFFFFFFFFFFFFFFFFFFFF:FFFFFFFF:FFFF:FFFFFFFFFFFFFFFFFFFFFFFFFFFFFFFFFFFFFFF:FFFFFFFFFFFFFFFFFFFFFFFFFFFFFFFFFFFFF,FFFFFFFFFFFFFFFFFFF:FFF:FFF:FFF:FFFFFFF:FFFFFFFFFFFFFFFFFFFF:FF:F:F:FFFF:FFFF
@A00920:152:HGHKKDRXX:2:2102:30300:33082 1:N:0:AGGAGTGG+TGTTCTCT
ACTCCTACGGGAGGCAGCAGTAAGGAATATTGCACAATGGGCGCAAGCCTGATGCAGCAACGCCGCGTGCCCGAGGAAGGCCTTCGGGTTGTAAAGGGCTTTTCTGGCTGAAGAGACAGGACGGTAGGCCAGGAATAAGCGTCGGCTAACTACGTGCCAGCAGCCGCGGTAATACGAAGGGTGCAAGCGTTACTCGGAATTACTGGGCGTAAAGCGTGCGTAGGCGGTTTGTTAAGTCTGTCGTGAAAGC
+
FFFFFFFFFFFFFFFFFFFFFFFFFFFFFFFFFFFFFFFFFFFF:FFFFFFFFFFFFFFFFFFFFFFFFFFFFFFFFFFFFFFFFFFFFFFFFFFFFFFFFFFFFFFFFFFFF:FFFFFFFFFFFFFFFFFFFFFFFFFFFFF:FFFFFFFFFFFFFF:FFFFFFFFFFF::FFFFFFFFFFFFF,FFFFFFFF:FFFFF:FFFFFFFFFF,FFFFFFFFFFFFFFFF,FFFFFFFFFFFFFF,FFFFFF
@A00920:152:HGHKKDRXX:2:2102:15483:33348 1:N:0:AGGAGTGG+TGTTCTCT
ACTCCTACGGGAGGCAGCAGTGGGGAATATTGGACAATGGGCGCAAGCCTGATCCAGCCACGCCGCGTGAGTGATGAAGGCCTTCGGGTCGTAAAGCTCTGTGGGGAGGGACGAACCGCCGGATGTGCATAGCATCCGGCATGACGGTACCTCCTTAGCAAGCATCGGCTAACTCCGTGCCAGCAGCCGCGGTAATACGGAGGATGCAAGCGTTATCCGGATTTATTGGGTTTAAAGGGTGCGCAGGCGG
+
FFFFFFFFFFFFFFFFFFFFFFFFFFFFFFFFFFFFFFFFFFFFFFFFFFFFFFFFFFFFFFFFFFFFFFFFFFFFFFFFFFFFFFFFFFFFFFFFFFFFFFFFFFFFFFFFFFFFF:FFFFFFFFFFFFFFFFFFFFFFFFFFFFFFFFFFFFFFFFFF:FFFFFFFFFFFFFFFFFFFFFFFFFFFFFFFFFFFFFFFFFFFFFFFFFFFFF:FFFFF:FFF,FFF,FF:FFF,FFFFFF:FFFFFFF
@A00920:152:HGHKKDRXX:2:2102:18267:35164 1:N:0:AGGAGTGG+TGTTCTCT
ACTCCTACGGGAGGCAGCAGTGGGGAATCTTGCACAATGGGCGCAAGCCTGATGCAGCCACGCCGCGTGAGGGAAGAAGGCTTTCGAGTTGTAAACCTCTTTCAGCCGTGAAGAAGCGAGAGTGACGGTAACGGCAGAAGAAGCCCCGGCCAACTACGTGCCAGCCGCCGCGGTAATACGTAGGGGGCGAGCGTTCTCCGGAGTTACTGGGCGTAAAGAGCGTGTCGGCGGGTTTGCAAGTTTGGCGTGA
+
FFFFFFFFFFFFFFFFFFFF:FFFFFFFFFFFFFFFFFFFFFFFFFFFF:FFFFFFFFFFFFFFFFF:FFFFFFFFFFFFFF:FFFFFFFFF:FFFFFFFFFFFFFFFFFF:FF:FFFFFFFFFFFFFFFFFFFFFFFF:FFFFFFF:FFF:FFF,FF:FFFFFF,FFFFFFFFF:FFFFF:FFFFFFFFFFF,:FFFFFFFFFF,F,FFFFFFF,,FF:FF:FF,FFFFFFF:FFFFFFFF:FFFF:FF
@A00920:152:HGHKKDRXX:2:2102:29740:35211 1:N:0:AGGAGTGG+TGTTCTCT
ACTCCTACGGGAGGCAGCAGTGGGGAATTTTACGCAATGGGCGAAAGCCTGACGTAGCGACACCGCGTGAACGAAGAAGCCTTTTGGGGTGTAAAGTTCTGTCAGCAGGGACGAAAAAAATGACGGTACCTGCAGAGGAAGCATCGGCTAACTACGTGCCAGCAGCCGCGGTAAGACGTAGGATGCAAGCGTTGTCAGGATTTATTGGTCGTAAAGAGATCGTAGGTGGTTTGTTAAGTCTGATGTTAAA
+
FF,:F,FF,:FFFFFF:FFFF:FFFFFFF:FFFF:FFFFF,F:FFF:F,FFFFFFFFF:FFFFF:,FFFFFFF,FFFFF,FFF:F::::F:,FF:FFFFFFF:F,FFF:,FF,FF::FFFF:F,FFFFF:FFFFFFFFF:F:F,FFFFFFFFFF:FFF,FF:FF:FFFFFFFFF::FFFFFFFF,FFFF:FF,FFF,F,:F:FFFF,,,F,FF,FFF:,FF::FFFFF,FFF,F,:F,FF:,,FF:FF,F
@A00920:152:HGHKKDRXX:2:2102:1199:36573 1:N:0:AGGAGTGG+TGTTCTCT
ACTCCTACGGGAGGCAGCAGTGGGGAATATTGCACAATGGGCGGAAGCCTGATGCAGCGACGCCGCGTGAGGGATGACGGCCTTCGGGTTGTAAACCTCTTTCAGCAGGGACGAAGCGCAAGTGACGGTACCTGCAGAAGAAGCGCCGGCCAACTACGTGCCAGCAGCCGCGGTAAGACGTAGGGCGCGAGCGTTGTCCGGAATTATTGGGCGTAAAGAGCTCGTAGGCGGCTTGTCACGTCTGCTGTGA
+
,FFFFFFFFFFFFFFFFFFFFFFFFFFFFFFFFFFFFFFFFFFFFFFFFFFFFFFFFFFFFFFFFFFFFFFFFFFFFFFFFFFFFFFFFFFFFFFFFFFFFFFFFFFFFFFFFFFFFFFF:FFFFFFFF,FFFFFFFFFFFFFFFFFFFFFFFFFFFFFFFFFFFFFFFFFFFFFFF:FFFFFFF:FFFFFFFF:FFFFFFF,:F::FFFFFFF:FFF:FFF::FFFF::FF,FFFFFFFFF:FF:FFFF
@A00920:152:HGHKKDRXX:2:2102:15456:36871 1:N:0:AGGAGTGG+TGTTCTCT
ACTCCTACGGGAGGCAGCAGTAAGGAATATTGCACAATGGGCGCAAGCCTGATGCAGCAACGCCGCGTGCCCGAGGAAGGCCTTCGGGTTGTAAAGGGCTTTTCTGGCTGAAGAGACAGGACGGTAGGCCAGGAATAAGCGTCGGCTAACTACGTGCCAGCAGCCGCGGTAAAACGTAGGACGCGAGCGTTATCCGGATTTACTGGGCGTAAAGCGCGGGCAGGCGGTGGTCCAAGTCGGACGTGAAAGC
+
FFFFFFFF:FFF,FFF:F::FFFFFFFFFFFF:,F:FFFFFFFF:FFF:F,FFFFFFF:FFFFFFF,,FFFFFFFFFFFFFFFF:F:F,FFFFFFFFFFF:FFFFFFFFFFFFFFF:FFFFF:FFFFFFFFFFFFFFFFFFFFFFFFF:FFFFFFFFFFFFFFFFFFFFFFFFFFFFFF,FFFFFFFFFFFFFFFFFFFFFFFFF,,FFFFFF,:F:FFFFFFF,FFFFF:F:FFFFFFFF:FFFFFFFF
@A00920:152:HGHKKDRXX:2:2102:28546:36965 1:N:0:AGGAGTGG+TGTTCTCT
ACTCCTACGGGAGGCAGCAGTGGGGAATCTTGCGCAATGGCCGAAAGGCTGACGCAGCGACGCCGCGTGGGGGAGGAAGGTTTTCGGATCGTAAACCCCTGTTGCCCGGGACGAACTGTTGGTTTTAGCCAACTTGACGGTACCGGGTGAGGAAGCACCGGCTAACTCCGTGCCAGCAGCCGCGGTAATACGGAGGGTGCAAGCGTTGTCCGGACTCACTGGGCGTAAAGGGCGCGTAGGCGGCCTGGTA
+
:FFFFFFFFFFFFFFFFFFFFFF:FFF:FFFFFF:FFFFFFFF,FFFFFFFFFFFFFFFFFFFFFFFFFFFFFFFFFFFFFFFFFFFFFFFFFFFFFFFFFFFFFFFFFFFFF:FFFFFFFFFFFFFFFF:FFFFFFFFFFFFFFFFFFFFFFFFFFFFFFFF:FFFFFFFFFFFFFFFFFFFFFFFFFFFFFFFFFFFFF,FFFFFFFFFFFF,FFFFFFFFFFFFFFFFFFFFFFFFFFFFFF:FFFF
@A00920:152:HGHKKDRXX:2:2102:32642:37043 1:N:0:AGGAGTGG+TGTTCTCT
ACTCCTACGGGAGGCAGCAGTGGGGAATATTGGACAATGGGCGCAAGCCTGATCCAGCCATGCCGCGTGAGTGATGAAGGCCCTAGGGTTGTAAATCTCTTTCGGCGGGGAAGATAATGACGGTACCCGCAGAAGAAGCCCCGGCTAACTCCGTGCCAGCAGCCGCGGTAATACGGAGGGGGCTAGCGTTGTTCGGAATTACTGGGCGTAAAGGGCACGTAGGCTGGCTGTTAAGTCGGGGGTGAAATCC
+
FFFFFFFFFFFFFFFFFFFFFFFFFFFFFFFFFFFFFFFFFFFFFFFFFFFFFFFFFFFFFFFFFFFFFFFFFFFFFFFFFFFFFFFFFFFFFFFFFFFFFFFFFFFFFF:::FFFFFFFFFFF:FFFFFFF:FFFFFFFFFFFFFFFFFFFFFFFFFFFFFFFFFFFFFFFFFFFFFFFFFFFFFFFFFFFF:FFFFFFFFFFFFFFFFF:FFFFFFFF:FFFFFFFFFF::FFF:FFFFFFFFFFFFF
@A00920:152:HGHKKDRXX:2:2103:24542:1125 1:N:0:AGGAGTGG+TGTTCTCT
ACTCCTACGGGAGGCAGCAGTGGGGAATATTGCACAATGGGCGCAAGCCTGATGCAGCAACGCCGCGTGCCCGAGGAAGTCCTTCGGGTTGTAAAGGGCTTTTCTGGCTGAAGAGTAAGGACGGTAGGCCAGGAATAAGCGTCGGCTAACTACGTGCCAGCAGCCGCGGTAAAACGTAGGACGCGAGCGTTATCCGGATTTACTGGGCGTAAAGCGCGGGCAGGCGGCTGTTCAAGTCGGACGTGAAAGA
+
FFFFFFF::,F:FFFF::F:,::::F:FFFF,::FFFFFFFF,FFF,FF:FFFF:::FFFFF:FFFFFF,FF:F,:F:F,,,F,FFF:F,FFFFF:,:,FFFFFFFF::F,FFFFFFF::FFFFFF,FFFFFFFFF:FFFFFF,F:FFFFF,FFFF,FFFFF:FFFFFFFF,:FFFFFF,FFFFFFF,,FFF,F:F,,:FFF:FFFFFFFFFFFFF:,F,FF,FFFFFFF:FFF:FFFFF,,F,FFF,:,
@A00920:152:HGHKKDRXX:2:2103:22227:1532 1:N:0:AGGAGTGG+TGTTCTCT
ACTCCTACGGGAGGCAGCAGTGGGGAATATTGCACAATGGGCGAAAGCCTGATGCAGCAACGCCGCGTGAGCGATGAAGGCCTTCGGGTCGTAAAGCTCTGTCCTCAAGGAAGATAATGACGGTACTTGAGGAGGAAGCCCCGGCTAACTACGTGCCAGCAGCCGCGGTAATACGTAGGGGGCTAGCGTTATCCGGAATTACTGGGCGTAAAGGGTGCGTAGGTGGTTTCTTAAGTCAGAGGTGAAAGGC
+
FFFFFFFFFFFFFFFFFFFFFFFFFFFFFFFFFFFFFFFFFFFFFFFFFFFFFFFFFFFFFFFFFFFFFF:FF:FFF:FFFFFFFFFFFFFFFF:FFFFFF:FFFFFFFFFFFFFFFFFFFFFFFFFFF:FFFFFFFFFFFFFFFFFFFF:FFFFFFFFFFF:FFFFFF:FFFFFFFFFFFFFFFFFFFFFFF:FF:,:FFFFFFFFFFFFFFFFFFFFFFFF:FFFF:::F:FFFFFFFFF:FFFFF,:
@A00920:152:HGHKKDRXX:2:2103:14335:1892 1:N:0:AGGAGTGG+TGTTCTCT
ACTCCTACGGGAGGCAGCAGTAAGGGATCTTGCGACAATGGGCGAAAGCCTGACGCAGCAACGCCGCGTGCGGGATGACGGCCTTCGGGTTGTAAACCGCTTTTCGGGGGGAAGAGGAAGGACGGTACCCCCGGAATAAGTCTCGGCTAACTACGTGCCAGCAGCCGCGGTAAAACGTAGGAGGCGAGCGTTATCCGGATTTACTGGGTGTAAAGCGCGTGTCGGCGGTCGTGCACGTGAGGCGTGAAAG
+
,FF:FFFFFFFFFFFFFFFFFFFFFFFFFFFFFFF:F,FFFFFFFFFFFFFFFFF:FFFFFFFFFFFFFFFFFF:FFFFFFFFFFFFFFFFFFFF:FFFFFFFFFFFFFFFFFFFFFFFFFFFFFFFFFFFFFFFFFFFFFFFFFFFFFFFFFFFFFFFFFFFFFFF:FFFFFFFF:FFFFF:FFFFFFFFFFFFFFFFFFFF,FFFF:FFFFFFFFFFFF:,FFFFFFFFFFFFFFFFFFFFFFFFF,F
@A00920:152:HGHKKDRXX:2:2103:12400:2456 1:N:0:AGGAGTGG+TGTTCTCT
ACTCCTACGGGAGGCAGCAGTGGGGAATATTGGACAATGGGCGCAAGCCTGATCCAGCCATGCCGCGTGAGTGACGAAGGTCTTCGGATTGTAAAGCTCTTTTGGCGGGGACGATAATGACGGTACCCGCAGAATAAGCCCCGGCTAACTTCGTGCCAGCAGCCGCGGTAATACGAAGGGACCAAGCGTTGTTCGGATTTACTGGGCGTAAAGGGCGCGTAGGCGGCGCGGTAAGTCACTTGTGAAATCT
+
:FFFFFFF::FFFF:F:FFFFFFFFFFF:FF:FFF:FF:F:FFF:FFFF,:FFFFFFFFFF:FF:FFFFFFFFFFFFF:FF:FFFF:FFFF:FFFFFFFFFFFFFFF::FF::FF:,FFFFFFFFFFF:FFFFFFFFFFFFFFF:FFF:FFFFFFFFFF:FF:FF,FFF:FFFFF:FFFFFFFFF::,FF:FF:FFF:F:FFFFFFFFFFFFFFF,FF::FFFF::FF:F:FFF:FFFFFFFFFFFFF::
@A00920:152:HGHKKDRXX:2:2103:19687:2581 1:N:0:AGGAGTGG+TGTTCTCT
ACTCCTACGGGAGGCAGCAGTGGGGAATATTGCACAATGGGGGAAACCCTGATGCAGCAACGCCGCGTGAGCGATGAAGGCCTTCGGGTTGTAAAGCTCTGTCTTCAGGGACGATAATGACGGTACCTGAGGAGGAAGCCACGGCTAACTACGTGCCAGCAGCCGCGGTAATACGTAGGGTGCAAGCGTTGTCCGGAATCACTGGGCGTAAAGGGCGCGTAGGCGGCCTGATAAGCAGGGGGTGAAATCC
+
FFFFFFFFFFFFFFFFFFFFFFFFFFFFFFFFFFFFFFFFFFFFFFFFFFFFFFFFFFFFFFFFFFFFFFFFFFFFFFFFFF,FFFFFFFFFFFFFFFFFFFFFFFFFFFFFFFFF:FFF:FFFF:FFFFFFFFFFFFFFFFFFFF:::FFFFFFFFFFFFFFFFFFFFFFFF:FF:FF:FFFFF:FFF,FFFFFFF,FF,FFFFFFFFFF,FFFFFFFFFFFFFFFFFFFFF,FFF,FFFFFF,F,:FF
@A00920:152:HGHKKDRXX:2:2103:25418:2926 1:N:0:AGGAGTGG+TGTTCTCT
ACTCCTACGGGAGGCAGCAGTGAGGGATATTGCGCAATGGGCGAAAGCCTGACGCAGCGACGCCGCGTGGGCGAAGAAGGTTTTCGGATCGTAAAGCCCTTTTCTGCGTGACGATGATGACGGTAGCGCAGGAAAAAGTGTCGGCTAACTACGTGCCAGCAGCCGCGGTAATACGAAGGGGGCTAGCGTTGCTCGGAATCACTGGGCGTAAAGGGTGCGTATGCGGGTCTTTAAGTCAGGGGTGAAATCC
+
FF::FFFFFFFFFFFFFFFFFF:FF:FF:FF:FFFFFFFFFFFFFFFFFFFFFFFFFFFFFFFFFFFFFFFFFF:FFFFFFFFFFFFFFFFF:FFFFFF:FFFFF,FFFFF,FFF:FFF:FFF,FFF,FF,::F,FF:,FF:FFFFFFFFFFFF:FFFFFFFFFFFFFFF,FF:F:F,:FF:FFFF::F:FFFF,,FFF:FFF::F,F:FFF,:F:F:F:F,F,FF:FFF:FFF,:FF:FFFFFFFFF:F
@A00920:152:HGHKKDRXX:2:2103:25635:3114 1:N:0:AGGAGTGG+TGTTCTCT
ACTCCTACGGGAGGCAGCAGTGGGGAATATTGGACAATGGGGGCAACCCTGATCCAGCCATGCCGCGTGGGTGATGAAGGCCTTAGGGTTGTAAAGCCCTTTCGCGCGCGACGATGATGACGGTAGCGCGAGAAGAAGCCTCGGCTAACTCTGTGCCAGCAGCCGCGGTAATACAGAGGTGGCAAGCGTTGTTCGGAATTACTGGGCGTAAAGGGCGCGTAGGCGGCCTTCTAAGTCAGACGTGAAATCC
+
FFFFFFFFFFFFFF:FFFFFFFFFFFFFFFFFFFFFF:FFFFFFFFFFFFFFFFFFFFFFFFFFFFFFFFFFFFFFFFFFFFFFFFFFFFFFFFFFFFFFFFFFFFFFFFFFFFFFFFFFFFFFFFFFFFFFFFFFFFFFFFFFFF:FFFFFFFFFFFFFFFFFFFFFFFFFFFFFFFFFFFF:FFFFFFFFFFFF,FFFFF:FFFFFFF:FFFFFFFFF,FFFF:FFFFFFFFFFFFFF:FFFF,FFFF
@A00920:152:HGHKKDRXX:2:2103:26160:3552 1:N:0:AGGAGTGG+TGTTCTCT
ACTCCTACGGGAGGCAGCAGTGGGGAATATTGCACAATGGGCGCAAGCCTGATGCAGCAACGCCGCGTGAGGGATGACGGCCTTCGGGTTGTAAACCTCTTTTAGTAGGGAAGAAGGGCTTCGGCTTGACGGTACCTGCAGAAAAAGCACCGGCTAACTACGTGCCAGCAGCCGCGGTAATACGTAGGGTGCGAGCGTTATCCGGATTTACTGGGTGTAAAGCGCGTGTAGGCGGTCCTGCAAGTGGCGC
+
FFF:FFF,FF::FFFFFFFFFFFFFFFFFFFFFFFFFFF:FFFFFF:FF:FFFFFFFFFFFFFFFFFFFFFFFF:FFFFFFFFFFFFFFFFFF:FFFFF,FFFFF,FFFFFFFFFFFFFFFFFFFFFFFFFFFFFFFFFFFFFFFFFFFFFFFFF:FFFFFFFFFFFFFFFFFFFFFFFFF::FFFFFFFFFFF:FFFFFF:FFFFFF:F,FFFFFFFFFF:F:FFFFFF:FFFFFFF:FFFFFF,:FFF
@A00920:152:HGHKKDRXX:2:2103:7835:3630 1:N:0:AGGAGTGG+TGTTCTCT
ACTCCTACGGGAGGCAGCAGTGGGGAATTTTGGACAATGGGCGAAAGCCTGATCCAGCCATGCCGCGTGAGTGAAGAAGGCCTTCGGGTTGTAAAGCTCTTTCAGACGGAAAGAAATCGGGCGCGTGAATAGCGCGCCTGGATGACGGTACTGTCAGAAGAAGCACCGGCTAACTACGTGCCAGCAGCCGCGGTAATACGTAGGGTGCGAGCGTTAATCGGAATTACTGGGCGTAAAGCGTGCGCAGGCG
+
FFFFFF,FFFFFFFFFFFFFFFFFFFFFFFFFFFFFFFFFFFFFFFFFFFFFFFFFF:FFFFFFFFFFFFFFF:,FFFFFF:FFFFFFFFFFFFFFFFFFFFFFFFFFFFFFFFFFFFFFFFFFFFFF,FFFFFFFFFFFFFFFFFFFF:FFFFFFFFFF:FFFFFFFFFF:FFF:FFFFFFFF:FFFFFFFF,FFF,FFFFFFFFFFF::FFF:,F:FFFFFFFFFFFFFFF,FFFFF:FFFFFFFFFF
@A00920:152:HGHKKDRXX:2:2103:19732:5729 1:N:0:AGGAGTGG+TGTTCTCT
ACTCCTACGGGAGGCAGCAGTGGGGAATATTGGACAATGGGCGCAAGCCTGATCCAGCCATGCCGCGTGCGTGAAGAAGGCCTTAGGGTTGTAAAGCGCTTTCACTGGTGAAGATGATGACGGTAGCCAGAGAAGAAGCCCCGGCTAACTCTGTGCCAGCAGCCGCGGTAATACAGAGGGTGCAAGCGTTAATCGGAATTCCTGGGCGTAAAGCGTGCGTAGTCGGCTTTTCAAGTCGGGTGTGAAAGCC
+
FFFFFFFFFFFFFFFFFFFF:FFFFFFFFFFF:FFFFFFFFFFFFFF:FFFFFFFFFFFF:FFFFFFFFFFFFFFFFFFFFFFF:FFFF,FFFFFFFFFFFFF:F,:FFFFFFFFFFFF:FFFFFFFF,:FFF,FF:,FFFF:FFFFFFFF:FFF:F,FF,FFFFFFFF,:FFF::F:F:FFFF::FF,FFFFFF,,,::,F:FFFFFF:F,FF,FFFF,:FFFFFFFFFFF,FFFF,FFFF:F:FF:FF
@A00920:152:HGHKKDRXX:2:2103:20573:6057 1:N:0:AGGAGTGG+TGTTCTCT
ACTCCTACGGGAGGCAGCAGTGGGGAATCTTGCGCAATGGCCGAAAGGCTGACGCAGCGACGCCGCGTGGGGGATGAAGGCCTTCGGGTTGTAAACCCCTGTTGCCCGGGACGAACAACACCATTCGTGGTGTCTGACGGTACCGGGTGAGGAAGCACCGGCTAACTCTGTGCCAGCAGCCGCGGTCATACAGAGGGTGCGAGCGTTGTCCGGAATCACTGGGCGTAAAGGGCGCGTAGGCGGTCTGCTA
+
,:F:FFFFFFFFFF:FFFFFFFFFFFFFFFFFFFFF:FFFFFFFFF:FFFFFFFFFFFFFFFFFFFFFFFFFFFFFFFFFFFFFFFFF:FFF,FFFFFF:FFFFFFFFFFFFFFF:FFFFFFFFFFFFFFFFFFFFFFFFF:FF:FFFFFFFF,F:FFF:FFF:FFFFFFFFFF::FFFFFFFF:F,FFFFFF:FFFFFFF::FFFFF:FFFF,FFFFFFFFFFFF:FFFFFFF::FFFFFFF::::FF,
@A00920:152:HGHKKDRXX:2:2103:15637:7028 1:N:0:AGGAGTGG+TGTTCTCT
ACTCCTACGGGAGGCAGCAGTAAGGGATCTTGCGACAATGGGCGAAAGCCTGACGCAGCAACGCCGCGTGCGGGATGACGGCCTTCGGGTTGTAAACCGCTTTTCGGGGGGAAGAGGAAGGACGGTACCCCCGGAAGAAGTCTCGGCTAACTACGTGCCAGCAGCCGCGGTAAAACGTAGGAGGCGAGCGTTATCCGGATTTACTGGGTGTAAAGCGCGTGTAGGCGGTCCTGCAAGTGGCGCGTGAAAG
+
FFFFFFFFFFFFFFFFFFFFFFFFFF:FFFFFFFFFFFFFFFFF:FFFFFFFFFFFFFFFFFFFFFFFFFFFFFFFFFFFFFFFFFFFFFFFFFFFFFFFFFFFFFFFFFFF,FFFFF,FFFFFFF:FFFFFFFF:F:FFFFFFFFFFFFF:FFFFFFFFFFFF:FFFFFFFFFFFFFFFFFFFFFFFFFFFFF::FFFFFFFFFFFFFFFFFFF:FFF:FFF:FFFFF:FFFFF,::FFFFFFFF:FFF
@A00920:152:HGHKKDRXX:2:2103:23267:7467 1:N:0:AGGAGTGG+TGTTCTCT
ACTCCTACGGGAGGCAGCAGTGGGGAATATTGCACAATGGGCGGAAGCCTGATGCAGCGACGCCGCGTGAGGGATGACGGCCTTCGGGTTGTAAACCTCTTTCAGCACGGACGAAGCCGTGAGGTGACGGTACGTGCAGAAGAAGCGCCGGCCAACTACGTGCCAGCAGCCGCGGTAAGACGTAGGGCGCGCGCGTTGTCCGGATTTATTGGGCGTAAAGAGCTCGTAGGCGGCTTGTCGCGTCGACCGT
+
FFFFFFFFFFF:FFFFFFFFFFFFFFFFFFFFF:FFFFFFFFFFFFFFFFFFFFFFFFFF,FFFFFFFFFF,F:FFF:FFFFFFFFFFFFFFF:FF:,FFFFFFFF:FFFFFFFFFFFFFF,FFFFFFFFFFFFF:FFF,FFFFFFF,F:FFFFFF:FFFFFFFFFFFF:FF:FF,FF:FFF,,,FFFFFF,FF:,F:F,FFFF,F::FFFFFFFFFFF:FF:F::,FFFF:FFFF:FFFFF,FFFFFF,
@A00920:152:HGHKKDRXX:2:2103:26124:9251 1:N:0:AGGAGTGG+TGTTCTCT
ACTCCTACGGGAGGCAGCAGTAAGGAATATTGGTCAATGGACGCAAGTCTGAACCAGCCATGCCGCGTGAAGGATGAAGGTCCTCTGGATTGTAAACTTCTTTTGTAGGGGAAGAAACCCTGGTATTCCTACCAGGTTGACGGTACCCTAGGAATAAGCACCGGCTAACTCCGTGCCAGCAGCCGCGGTAATACGGAGGGTGCAAGCGTTATCCGGATTCACTGGGTTTAAAGGGTGCGTAGGAGGATAG
+
FFFFFFFFFFFFFFFFFFFFFFFFFFFFFFFFFFFFFFFFFFFFFFFFFF:FFFFFFFFFFFFFFFFFFFFF:FFF:FFFFFF:FFFFFFFFFF,,FFFFFFFFFFFFFFFFFF,FFFFFFFFFFFFFFFFFFFFFFFFFFFFFFFFFFFFFFFFFFFFFFFFFFFFFFFFFFFFFFFFFFFFFFFFFFFFFFFFFFFFFFFFF:FFFFFFFFFFFF:FFFFFFFFFFFFFFFFFFFFFFFFFFFFFFFF
@A00920:152:HGHKKDRXX:2:2103:27245:9909 1:N:0:AGGAGTGG+TGTTCTCT
ACTCCTACGGGAGGCAGCAGTGGGGAATATTGGACAATGGGCGCAAGCCTGATCCAGCCATTCCGCGTGGAGGATGAAGGCCCTCGGGTTGTAAACATCTTTAGTACGGAACGAAACGAGCAGAGTTAATACCACGGCGAAATGACGGTACCCTAAGAATAAGCACCGGCTAACTAAGTGCCAGCAGCCGCGGTAATACGGAGGGGGCTAGCGTTCATCGGAATTACTGGGCGTAAAGCGCACGTAGGAG
+
FFFFFFFFFFFFFFFFFFFFFFFFF:FF,FFFFFFFFFFFFFFFFFFFFFFFFFFFFFFFF:FFFFFFF,:,FF,FFFFFFF,FFFFFFFFFFFF,,,FFFF:FFF,FFFFFFFF,,FFFF,FFF,FFF:FFF:FFFF,:F,FFFF:,FFFF,F,FFFFFFF:FFFFFFFFFF:F,,FFFFF:FFFFFFFFFFFFFF:F:FFFFF,FFFF,F:FF,,FFFF:FFFFFFFFFFFFFFFFFFFFFF,FFF,F
@A00920:152:HGHKKDRXX:2:2103:16523:10441 1:N:0:AGGAGTGG+TGTTCTCT
ACTCCTACGGGAGGCAGCAGCTAAGAATCTTGCGCAATGGGCGAAAGCCTGACGCAGCAACGCCGCGTGGGGGACGAAGGTCCTAGGATTGTAAACCCCATTTGCGAGGGAAGAAGTTCTGACGGTACCTCGCGACTAAGACACGGCTAACTACGTGCCAGCATCCGCGGTAATACGAAGGGGGCAAGCGTTGTCCGGATTTAATGGGCTTAAAGCGCGTGTAGGCGGCCACGCAGGTCCGTTGTGAAAA
+
FFF:FF:F,F:FF,FF,F:,FF,FFFF,,:,F:FFFFFF:FFFFFFFFFF:F:F:F::FFFFFFFF:FFF:,FFFFFF:F,FF,F,:F:::FFFF,::F,FFF,FFFFF,:F,F,F,F,:FFFFFFFFFFFFFFF,FFFFFFFF,F::,FF,FFFFFFFF,FF,FFFF::::F:FF,,F:FFF,FF:FFFF,FFF:,F:FFF:F,F,FF,F,,,FFFF:,:FFF,FF,FFFFFFFFF,FF,,:,FFFF:F
@A00920:152:HGHKKDRXX:2:2103:21956:10520 1:N:0:AGGAGTGG+TGTTCTCT
ACTCCTACGGGAGGCAGCAGTGGGGAATATTGCGCAATGGCCGCAAGGCTGACGCAGCGACGCCGCGTGTGGGAGGAAGCCCTTCGGGGTGTAAACCACTGTTGCCCGGGACGAACCTGGAGTTTCGACTCCACTGACGGTACCGGGTGAGGAAGCACCGGCTAACTCCGTGCCAGCAGCCGCGGTAATACGGAGGGTGCGAGCGTTGTCCGGAATCACTGGGCGTAAAGGGCGCGTAGGCGGCTATGTA
+
,:F:FFFFFFFFFFFFFFFFFFFFFFFFFFF:FFFFF::FFFFFFFFFFFFFFFFFFFFFFFFFFFFFFF:FFFFFFFFFF,FFFFFFFFFFFFFFFFFFF:FFFFFFFF,FFF,FFFFFFFFFFFFFFFFFFFFFFFFFFFFFFFFF:FFFF:FFFF:FFFFFFFF:F:FFFF:FFF:FFFFFFFF:F::FFFFFFFFFFFF:F,F:FF:FFF,::F:,F:FFFFFF:F,F:::,FF::FF::F,F,F:
@A00920:152:HGHKKDRXX:2:2103:1316:10535 1:N:0:AGGAGTGG+TGTTCTCT
ACTCCTACGGGAGGCAGCAGTGGGGAATATTGGACAATGGGGGAAACCCTGATCCAGCGACGCCGCGTGAATGATGAAGGCCTTAGGGTTGTAAAGTTCTTTCGTCCGTGACGATGATGACAGTAGCGGAAGAAGAAGCTCCGGCTAACTTCGTGCCAGCAGCCGCGGTAATACGAAGGGGGCTAGCGTTGTTCGGAATTACTGGGCGTAAAGCGCGCGCAGGCGGCTATCCAAGACAGTGGTGAAAGCC
+
:FFFFFFF:FFFFFF,FFFF:F:F:FFFFFFFFFFFFFFFFFFF,:FFFFFFFFFFFFFFFFFFFFF:FF,:F,:,F,FFFF,FFFFFF,FFFFFFFFFF::F:FFFFF::FFFFF:FFFFFFFFF:FFF:FFFFFFF,FFFFF,FFFF,FFFFF:FFFFFFFFFFFF,F,F:FFF,:F,FF:FFFFFF:FFFFFFF:FFFFFFFFFFFFFFF:FFF,F:FFFFFFF::FFFF:F,:F,FF:FFF:FF:F
@A00920:152:HGHKKDRXX:2:2103:12897:10645 1:N:0:AGGAGTGG+TGTTCTCT
ACTCCTACGGGAGGCAGCAGCAAGGAATTTTCCGCAATGGGCGCAAGCCTGACGGAGCAACGCCGCGTGCGGGATGACGCCTTTCGGGGTGTAAACCGCTGTTCGTGGGGACGAAGCACTGACGGTACCCACGTAGGAAGGCCAGGCTAACTACGTGCCAGCAGCCGCGTTAATACGTAGGGGCCGAGCGTTGTCCGGAATTACTGGGAGTAAAGCTTGCGCAGGCTGCTCGTCGCGCCCGGCGTGAAAG
+
:FFFF:F:FFFFFFFFFFFFFFFFFFFFFFFFFFFFFFFFFFFFF::FF,FFFFFFFFFFFFFFFFFFFFFFFFF:F:FFFFF:FFFFFFFFFFFF:FFFFFFFFFFFFFFFFFFFFF:F,FF,,::F:FFFF,,::F,F:,F,FFFFFFFFFF,FFFF,F:F::F::,,,,FFFFFF,,FFFFFFF:FF:F,,FFFFFFFFFF:FFF,FF::::,,FFF:,F:::,FFF,FFF:FFFF:,F:FFF,F:,
@A00920:152:HGHKKDRXX:2:2103:23194:10817 1:N:0:AGGAGTGG+TGTTCTCT
ACTCCTACGGGAGGCAGCAGCGGGGAATCTTGGACAATGGGGGCAACCCTGATCCAGCCATGCCGCGTGAGCGATGAAGGCCTTAGGGTTGTAAAGCTCTTTCACCCGTGAAGATAATGACGGTAGCGGGAGAAGAAGCCCCGGCTAACTCCGTGCCAGCAGCCGCGGTAATACGGTGGGGGCTAGCGTTGTTCGGAATTACTGGGCGTAAAGGGCGCGTAGGCGGATAGTCGAGTCGCGGGTGAAATCA
+
FFFFFFFFFFFFFFFFFFFFFFFFFFFFFFFFFFFFFFFFFFFFFFFFFFFFFFFFFFFFFFFFFFFFFFFFFFFFF:FFFFFFFFFFFFFFFFFFFFFFFFFFFFFFFFFFFFF:FFFFFFFF:FFFFFFFFFFFFFFFFFFFFFFFFFFFFFFFFFFFFFFFFFFFFFFFFFF,,FFFFFFFFFFFFFFFFFFFF:FFF,FFFFFFFFFFFFFFFFFFFFFFFF::,,F:,FFFF:,,:FFFF:FFF,
@A00920:152:HGHKKDRXX:2:2103:11107:11146 1:N:0:AGGAGTGG+TGTTCTCT
ACTCCTACGGGAGGCAGCAGTGGGGAATATTGGACAATGGGCGCAAGCCTGATCCAGCGACGCCGCGTGAGTGATGAAGGCCTTCGGGTTGTAAAGCTCTGTTGAGAGGGAAGAAAACGGGTGGCGCGTCTTGCTCCATCCCTTGACGGTACCTCGTTAGAAAGCACGGGCTAACTCTGTGCCAGCTGCCGCGGTAAGACAGTGGGTGCCACCGTTGCTCGGCATTACGGGGGGGGAAGCGCGTGTGGGC
+
,FFFFFFFFFFFFFFFFFFFFFFFFFFFFFF:FFFFFFFFFFFFFFFF:FFFFFFFFF:F:FFFFFF,FFFFF,FFF,FFF,,F,FFFF,FFF:FF::,FF,FFFFFFFF,,FF,FFF:FF:FFF:FF,,F,FFF:F:,FF:,FFFFFFF:F:F:::F:F,FFF::,,FF:,,F:F,FFFF,:,,F,F,:F:FF:,,F,,,FFFFFFFF,F,,F:FFFF,FF:FFFF,:::F,F,,,,F:F:F,FFFFF:
@A00920:152:HGHKKDRXX:2:2103:29008:11710 1:N:0:AGGAGTGG+TGTTCTCT
ACTCCTACGGGAGGCAGCAGTGGGGAATCTTGCGCAATGGCCGAAAGGCTGACGCAGCGACGCCGCGTGCGGGAGGACGCCCTTCGGGGTGTAAACCGCTGTCAGAGGGGACGAAAGCCTGTGGGAGGGAATGCCCAGAGGAAGGACGGTACCTCCAGAGGAAGCGCCGGCTAACTCCGTGCCAGCAGCCGCGGTAAGACGGAGGGCGCGAGCGTTGTTCGGAATCACTGGGCGAAAAGCGCGCGCAGGC
+
FFFFFFFFFFFFFFFFFFFFFFFFFFFFFFFFFFFFF:::FFF:FFFFFFFFFFFFFFFFFFFFFFFFFFFFFFFFF:FFFFFFFFFFFFFFFFFFFFF:FFFFFFFFFF:FFFF:FFF:FFFFFFFF:FFFFFFFFFFFFF,F:FFF:,FFFFF:FFFFF:FF:FF:FFFFFF,FFFFF:FFFFFF,FF:FFF::FFF:FFFFFFFFF,FFFFFFFFFFF:FFFFFFFFF,FF,:FF,FFF:F:FFFFF
@A00920:152:HGHKKDRXX:2:2103:16215:12540 1:N:0:AGGAGTGG+TGTTCTCT
ACTCCTACGGGAGGCAGCAGTAAGGGATCTTGCGACAATGGGCGAAAGCCTGACGCAGCAACGCCGCGTGCGGGATGACGGCCTTCGGGTTGTAAACCGCTTTTCGGGGGGAAGAGGAAGGACGGTACCCCCGGAATAAGTCTCGGCTAACTACGTGCCAGCAGCCGCGGTAAAACGTAGGAGGCGAGCGTTATCCGGATTTACTGGGTGTAAAGCGCGTGTAGGCGGTCGTGCAAGTGAGGCGTGAAAG
+
FFFFFF:FFFFFFFFFFFFFFFFFFFFFFFFFFFFFFFFFFFFFFFFFFFFFFFFFFFFFFFFFFFFFFFFFFFFFFFFFFFFFFFFFFFFFF:FFFFFF:FFFFFFFFFFFFFFFFFFFFF:FFFFFFFFFFF::FFFFFFFFFFFFFFFF,FFFFFFFFFFFFFFFFFFFFFFFFFFFFFFFFFF:FFFFFFF:FFFFFFFFFFFFFFFFFFFFFFFFFFFFFFFFF:FFFFF,FFFFFFFFFFFF,F
@A00920:152:HGHKKDRXX:2:2103:13178:13573 1:N:0:AGGAGTGG+TGTTCTCT
ACTCCTACGGGAGGCAGCAGTAAGGAATATTGCACAATGGACGCAAGTCTGATGCAGCAACGCCGCGTGCCCGAGGACGGCCTTCGGGTTGTAAAGGGCTTTTCTGGCTGAAGAGGCAGGACGGTAGGCCAGGAATAAGCGTCGGCTAACTACGTGCCAGCAGCCGCGGTAAAACGTAGGACGCGAGCGTTATCCGGATTTACTGGGCGTAAAGCGCGGGCAGGCGGTGGTCCAAGTCGGACGTGAAAGC
+
FFFFFFFFF:FFFFFFFFF:FFFFFFFFFF:FFFFFFFFFFFFFFFFFFFFFFFFFFFFFFFFFFFFFFFFFFFF:FFFFFFFFFFF:FFF:F,FFFFFFFFFF:FFFFF:FFFF,F:FFF:F,FFFFFFFF,F:FFFF,FFFFF,F:FFFFF::F:FFF:FFFF:FFFFF,F,FFFFFFFF:FF:,FFFFF:FFFFFF:FFFFFFFFFFFF:FFFF:F::FFFFFFFFFFFFF,FFFFFF,FFF:,FFF
@A00920:152:HGHKKDRXX:2:2103:17897:14888 1:N:0:AGGAGTGG+TGTTCTCT
ACTCCTACGGGAGGCAGCAGTCGGGAATTTTGGGCAATGGGCGAAAGCCTGACCCAGCAACGCCGCGTGAAGGATGAAGTTTTTCGGAATGTAAACTTCGTAAGAATGGGAAGAATAAATGACGGTACCATTTGTAAGGTCCGGCTAACTCTGTGCCAGCAGCCGCGGTAATACAGAGGGGGCAAGCGTTGTCCGGATTTACTGGGCGTAAAGAGCGCGCAGGCGGCTGGTCAAGTCCGATGTGAAATCT
+
FFFFF:FFFFFFFFFFFFFFFFFFFFFFFFFFFFF:FFFFFFFFFFFFFFFFFFFFFFFFFFFFFFFFFFFFFFFFFFFFFFFFFFFFFFFFFFFFFFFFFFFFFFFFFFFFFFFF:FFFFFFFFFFFFFFFF:FFFFFFFFFFFFFFFF:FFFFFFFFFFFFFFFFFFF:FFFFFFFFFFFFFFFFFFFFFFFF:FFF:FFFFFFFFFFFFFFFFFFFFFFFF:FFFFFFFFFFFFFFFFFFFFFFF:F
@A00920:152:HGHKKDRXX:2:2103:18394:15499 1:N:0:AGGAGTGG+TGTTCTCT
ACTCCTACGGGAGGCAGCAGTAAGGGATCTTGCGACAATGGGCGAAAGCCTGACGCAGCAACGCCGCGTGCGGGATGACGGCCTTCGGGTTGTAAACCGCTTTTCGGGGGGAAGAGGAAGGACGGTACCCCCGGAAGAAGTCTCGGCTAACTACGTGCCAGCAGCCGCGGTAAAACGTAGGAGGCGAGCGTTATCCGGATTTACTGGGTGTAAAGCGCGTGTAGGCGGTCCTGCAAGTGGCGCGTGAAAG
+
FFFFFFFFFFFFFFFFFFFFFFFFFFFFFFFFFFFFF:FFFFFFFFFFFFFFFFFFFFFFFFFFFFFFFFFFFFFFFFF:FFFFFFFFFFFFFF:FFFFFFFFFFFFFFFFFFF:FFFFFFFFFFF:FFFFFFFFFFFFFFFFFFFFFFFFFFFFFFFFFFFFFFFFFFFFFFFFFFFFFFFFFFFFFFFFFFFFFFFFFFFFFFFFFFFFFFFFFFFFFFFFFFFFFF:F:F::,:FFFFFFFF:FFFF
@A00920:152:HGHKKDRXX:2:2103:11116:15702 1:N:0:AGGAGTGG+TGTTCTCT
ACTCCTACGGGAGGCAGCAGTGGGGAATTTTGCGCAATGGGCGAAAGCCTGACGCAGCAACGCCGCGTGTGTGATGAAGGTTTTCGGATCGTAAAGCACTTTCGACCGGGACGAACACCCCTGAGTTAATATCTCAGGGCCTGACGGTACCGGGAGAAGAAGCACCGGCTAACTCTGTGCCAGCAGCAGCGGTAATAAAGAGGGTGCAAGCGTTGTTCGGAATTACTGGGCGTAAAGCGCGCGTAGGCGG
+
FFFFFFFF:FFFFFFFFFFFFFFFFFFFFFFFFFFF:FFFFFFFFFFFFFFFFFF,FFFFFFFFFFFFFFFFFF:FFFF:F:F:FF:FFFF::FFFF:F:FFFFFFFFF,FFF:FFFFFFFFFFFFFF:FFFF:F:FFFFFFFFFFFFFFFFFFFF:F:FFF,FFFFFF:FFF:F:F:FF,FFF:FF,F:F:FFFFF,F:F:FFFF:FFFFFFFF:FFFFF:F:F,:FF,FFFFFF,,FFFFF,F:FFF:
@A00920:152:HGHKKDRXX:2:2103:19994:15796 1:N:0:AGGAGTGG+TGTTCTCT
TCTCCTACGGGAGGCAGCAGTGGGGCATATTGGACAATGGGCGAAAGCCTGATCCAGCAATGCCGCGTGAGTGATGAAGGCCTTAGGGTTGTAAAGCTCTTTTACCCGGGATGATAATGACAGTAACGGGAGAATAAGCTCCGGCTAACTCCGTGCCAGAAGCCGCGGTAACACGTAGGAGGCGCGCGTGGTCCGGAATCATTGGGCGTACTGAGCGCGCAGGCGGCTTGACAAGTCGGGTGTGACATCC
+
,::F:F:FF,FF:F:,::FFFF:F,:,,FFF,FFFF:FFFF,FFFFFFFFFFFFF::,F,FF:,:F::F:FFF,FFF:F,FF,FFFFFFFFF:FF,FF::,FFFFFF,FFFFF,F,FF,FF:,FF,:FFFFFF,FFFFFFF:FFFFFF,FFFF,FF,:F:F,F::::F:FFF,:F::F,F:FFF,FF:,:,,FFFFF,FFF:FFFFF:,:F,FFFFFF:F:FFFFF:FFF:FF,,,FF,:F:F::,F:FF
@A00920:152:HGHKKDRXX:2:2103:20726:15906 1:N:0:AGGAGTGG+TGTTCTCT
ACTCCTACGGGAGGCAGCAGTGGGGAATATTGGACAATGGGCGAAAGCCTGATCCAGCAATGCCGCGTGTGTGAAGAAGGTCTTCGGATTGTAAAGCACTTTCGACGGGGACGATGATGACGGTACCCGTAGAAGAAGCCCCGGCTAACTTCGTGCCAGCAGCCGCGGTAATACGAAGGGGGCTAGCGTTGCTCGGAATGACTGGGCGTAAAGGGTGCGTAGGTGGTTCGATAAGTCAGATGTGAAATCC
+
FFFFFFFFFFFFFFFFFFFFFFFFFFFFFFFFFFFFFFFFFFFFFFFFFFFFFFFFFFFF:FFFFFFFFFFFF:FFFFFFFFFFFFFFFFFFFFFFFFFFFFFFFFFFFFFFFFFF:FFFFFFFFFFFFFFFFFFFFFFFFFFFFFF:FFFFFFFFFFFFFFFFFFFFFFFFFFFFFFFFFFFFFFFFFFFFF::FFFFFFFFFFFFFFFFFFFFFFFFFFFFFFFFFFFFFF:FFFFFF:FFFFFFFFF
@A00920:152:HGHKKDRXX:2:2103:18548:16110 1:N:0:AGGAGTGG+TGTTCTCT
ACTCCTACGGGAGGCAGCAGTGGGGAATTTTGGACAATGGGCGAAAGCCTGATCCAGCCATGCCGCGTGAGTGAAGAAGGCCTTCGGGTTGTAAAGCTCTTTCGGCGGGGACGAAAAGGTCCGTGCTAACACCACGGATCCATGACGGTACCCGCAGAAGAAGCACCGGCTCACTACGTGCCAGCAGCCGCGGTAATACGTAGGGTGCAGGCGTTAATCGGAATTACTGGGCGTAAAGCGTGCGCAGGCG
+
FFFFFFFFFF:FFFFFFFFFFFFFF,F:FFFFFFF,F:FFFFFF:FFFF,FFFFFFFFFFFFFFFFF:FF:FF,FFF:FFF:FFFFFF:FFFFFFFFFFFFFFFFFFFFF,FFFFF:FFFFFFFFFFFF:FFFFFFFFFFFFFFFFFFF:FFFFFFFFF:::FFFFFFFFF,FFFFF:FFFFFF:FFFFFFFF:F,FFFFFFFFFFFFFFFF:F:::FFF:F::FFFFFFFFFFF,F,F:F::FFF:FFF
@A00920:152:HGHKKDRXX:2:2103:30074:18129 1:N:0:AGGAGTGG+TGTTCTCT
ACTCCTACGGGAGGCAGCAGTTAGGAATCTTGCGCAATGGGCGAAAGCCTGACGCAGCAACGCCGCGTGGGGGATGAAGGCTCTCGGGTTGTAAACCCCTTTCAGCAGGGACGAATCTGACGGTACCTGCAGAAGAAGGACCGGCCAACTACGTGCCAGCCGCCGCGGTAATACGTAGGGTCCAAGCGTTGTCCGGATTTATTGGGCGTAAAGAGCTCGTAGGCGGTTCAGTAAGTCGGATGTGAAAACT
+
F:FFFFFFFFFFFFFFFFFFFFFFFFFFFFFFFFFFFFFFFFFFFF:FFFFFFFF,F:FFFFFFF:FFFFFFFFFFFFFFFF,FFFFFFFFFFFFFFFFFFFFFFFFFFFFFFFFFFFFFFFFFFFFFFF,FFFFFFFFF,FF,FFFFFFFFFFFFFFFF:FFFFFF,F,FFFF:FFFF:FFFFFFFFF,FFFFFFFFFF:,FFFFF,FFFF:FFFFF:FFFFFFFFFFFFF:FFFFFFFFFF,FFFFFF
@A00920:152:HGHKKDRXX:2:2103:18204:18176 1:N:0:AGGAGTGG+TGTTCTCT
ACTCCTACGGGAGGCAGCAGTGGGGAATATTGGACAATGGGCGAAAGCCTGATCCAGCAACGCCGCGTGAGGGATGACGGCCTTCGGGTTGTAAACCTCTTTCAGCAGGGACGAAGCGCAAGTGACGGTACCTGCAGAAGAAGCACCGGCCAACTACGTGCCAGCAGCCGCGGTAATACGGGGGGGGCAAGCGTTGTTCGGAATTACTGGGCGTCAAGGGCTCGTAGGCGGCCAACTAAGTCACTCGTGA
+
FFFFFFFFFFFFFFFFFFFFFFFFF,FFFFFFFF:FF,FFFFFFFFFFFFFFFFFFFFFFFFFFFFFFFFFFFFFFFFFFFFFFF,FF,FFFFFF:FFFFFFFFFF:FFF,FFF::F:FF,::FFFFFFFFFFFFF:FFFFFFFFFFFFFF:FFFFFFFFFFFFF:FFFFFFFF:FFFFFFFFFF:FFFF:F:,FF:,FFF,FF,,F,FFF,FF,,,FFFF:FF,,FFFFFFF,::F,::FF:F::F,F:
@A00920:152:HGHKKDRXX:2:2103:8947:18615 1:N:0:AGGAGTGG+TGTTCTCT
ACTCCTACGGGAGGCAGCAACTGGGAATATTGCGCAATGGGCGAAAGCCTGACGCAGCGACACCGCGTGTGGGAAGACGCTCTTCGGAGTGTAAACCACTGTGGCGAGGGATGAAGTTCTGACAGTACCTCGCTAGAAAGCACCAGCTAACCACGTGCCAGAAGCTTCGGTAATACGTGGGGTGCAAGCGTTATCCGGATTTACTGGGCGTAAAGGGTCCGTCGGCGTCTCTTTAAGTTTCTTGTCTAAG
+
FFFFFFFFFFFFFFFFFFF:FFFFFFFFFFFFFFFFFFFFFFFFFFFFFFFFFFFFFFFFFFFFFFF:FFFFF:FFF:FFFFFFFFFFFFFFFFFFFFFFFFFFFFFFFF:FFF:FFFF:FFFFFFFFFF:FFF,F:FFF:FFFFFFFFFFFFFFFFFFFFFFFFFFFFFF::FFFFFFFFFFFFFFFFFFFFFF:,FFFFF:FFF:FFFFFFFFFFFFFFF:FFFFF:FFFFFFFFFFF:FFF:F:::,
@A00920:152:HGHKKDRXX:2:2103:17083:19147 1:N:0:AGGAGTGG+TGTTCTCT
ACTCCTACGGGAGGCAGCAGTGGGGAATATTGGACAATGGGCGCAAGCCTGATCCAGCCATGCCGCGTGGGTGATGAAGGCCTTAGGGTTGTAAAGCCCTTTCGGCGGGGAAGATCATGACGGTACCCGCAGCCGAAGCCGCGGCTAACTCCGTGCAACCAGCCGCGGTCCTACGGAGGGAGCTGGGGTGGTTCGGACTTACTGGGCGTACTGCGCAGGTAGGCGGCTTGTTTGGTCCGGGGTGAGATCC
+
F:FF:F:FFFFFFFFFFFFFFFFFFF:FFFF,FFFFFFFFFFFFFFFFFFFFFF,FFFFFFFFFFFFFFFF:F:FFF::,F::FFFFF::F::F:,FFFFFFFFFFFFFFF,F:F,FF,F:FF,FFF:,F,F,,FF:FFF,F:,F,F:,:FF,,,,,,,FFF:,FFFF,,,:FF,F:,F,,F,F,:,F,,FFFFF::F,FF,FFFF:F,F,::FF,,,,F,F,FFF::,,::,,,F:,:FFF,F,,,F:F
@A00920:152:HGHKKDRXX:2:2103:32904:19460 1:N:0:AGGAGTGG+TGTTCTCT
ACTCCTACGGGAGGCAGCAGTAAGGGATCTTGCGACAATGGGCGAAAGCCTGACGCAGCAACGCCGCGTGCGGGATGACGGCCTTCGGGTTGTAAACCGCTTTTCGGGGGGAAGAGGAAGGACGGTACCCCCGGAATAAGTCTCGGCTAACTACGTGCCAGCAGCCGCGGTAATACGAAGGGGGCTAGCGTTGTTCGGATTTACTGGGCGTAAAGCGCACGTAGGCGGATTGTTAAGTGAGTGGTGAAAT
+
FFFFFF,FFFFFFFFFFFFFFFFFFFFFFFFFFFFFFFFFFFFFFFFFFFF:FFFFFFF:FFFFFFFFFFF:FF:FFFFFFFFFFFFFFFFFFFFFFFFFFFFFFFFFFFFFFFFFFFFFFFFFFFFFFFFFFFFFFFFFFFFFFFFFF:F:FFFFFFFFFFFFFFFFFFFFFFFFF:FFFFFFFFFFFFF:FFFFF,FFF:FFFFFFFFFFFFF::FFFFFFFFFFFFFFF,:F:FFFFF,F,FFFFFF
@A00920:152:HGHKKDRXX:2:2103:20193:19961 1:N:0:AGGAGTGG+TGTTCTCT
ACTCCTACGGGAGGCAGCAGTAAGGGATCTTGCGACAATGGGCGAAAGCCTGACGCAGCAACGCCGCGTGCGGGATGACGGCCTTCGGGTTGTAAACCGCTTTTCGGGGGGAAGAGGAAGGACGGTACCCCCGGAAGAAGTCTCGGCTAACTACGTGCCAGCAGCCGCGGTAAAACGTAGGAGGCGAGCGTTATCCGGATTTACTGGGTGTAAAGCGCGTGTAGGCGGTCCTGCAAGTGGCGCGTGAAAG
+
FFFFFFFFFFFF:FFFFFFFFFFFFFFFFFFFF:FFFFFFFFFFFFFFFFFFFFFFFF:FFFFFFFFFFFFFFFFFFFFFFFFFFFFFFFFFFFFFFFFFFFFFFFFFFFFF:FFFFFFFFFFFFF:FFFFFFFF:FFFFFFFFFFFFFFFFFFFFFFFFFF:FFFFFFFFF::FFFFFFFFFFFFFFF:FFFFFFFFFFFF,FFFFFFF:FFFFFFFFFF:FFFF:FF::FFFFFFFFFFFFF:FFFFF
@A00920:152:HGHKKDRXX:2:2103:26856:20478 1:N:0:AGGAGTGG+TGTTCTCT
ACTACTACGGGAGGCAGCAGTGGGTAAACTTGCGCAATGGCCGAAAGGCTGACGCAGCGACGACGCGTGCGGGAGGACGCTCTTAGGGGTGTAAACCGCTGTCAGGAGGGACGAAGGTCCAGGGGAGGTAATGCCCTTGGGATGACGGTACCTCCAGAAGAAGCCCCGGCTAACTACGTGCCAGCAGCCGCGGTAATACGTAGGGGGCAAGCGTTGTCCTGATTTACTGGGCGTAAAGCGCGTGTAGGCG
+
FFF,FFFF::FF,F,F,,F::,:F,FF,FFFF,F,FF,,FF::FF:FFFFF,FFFF,FFFFF,F,F,,FF:FF:FFF:FF:,:F,,,FF,,:F:F,FF,FFFF:,FFFF:FFFFFFFF:FFFFFFFFFF::FFFF:,FF,F::FFFF,:FFFFFFF:FFFFFFF:FFF,FF:FF:FFF:F::FFFFFF:FFFFFFFF,,:FFF,::FF,F,:,F:F,FF,,:F,:FF:FFFF,,FF:F::FFFFFF,:,F
@A00920:152:HGHKKDRXX:2:2103:32759:20776 1:N:0:AGGAGTGG+TGTTCTCT
ACTCCTACGGGAGGCAGCAGTGGGGAATTTTCCGCAATGGGCGAAAGCCTGACGGAGCAACGCCGCGTGAATGAAGAAGTCCTTCGGGATGTAAAGTTCTTTCAGCAGGGACGAGTCGAAGACGGTACCTGCAGAAGAAGCATCGGCTAACTACGTGCCAGCAGCCGCGGTAATACGTAGGATGCAAGCGTTGTCCGGAATTATTGGGCGTAAAGCGTACGTAGGCGGTTCGTTAAGTCAGGGGTTAAAG
+
:FF,:FF,FFFFF:FFFFFFFFFFFFFFFFFFFF:FFFFFFFF:FFF::FFFF:FFFF:FFFFFFFF:FFFFFFF:FFFF:FFFFFFFFFFFFF,FFFFFFFFFFFFFFFFFFFFFFFFFF:FFF:FFFFFFFF:FFFFFFFF:FFFF:FFFFFF:FFFFFFFFFFFFF,FFFFFFFFFFFFFFFF:F:FFFFFFFFF:FFFFF:FFFF,FFFFFFF,FFFFFFFFFFFFF,FFF:F:FFFF,F:F:F:F
@A00920:152:HGHKKDRXX:2:2103:7283:21339 1:N:0:AGGAGTGG+TGTTCTCT
ACTCCTACGGGAGGCAGCAGTGGGGAATATTGGACAATGGGCGCAAGCCTGATCCAGCCATGCCGCGTGGGTGAAGAAGGCCTTCGGGTTGTAAAGCCCTTTTGTCCGGAAAGAAAAGTCTTCGGTTAATACCCGGGGATCCTGACGGTACCGGAAGAATAAGCACCGGCTAACTTCGTGCCAGCAGCCGCGGTAATACGAAGGGTGCAAGCGTTACTCGGAATTACTGGGCGTAAAGCGTGCGTAGGTG
+
FFFFFFFFFFFFFFFFFFFFFFFFFFFFFFFFFFFFFFFFFFFFFFFFFFFFFFFFFFFFFFFFFFFFFFFFFF:FFFFFFFFFFFF:FFFFFFFFFFFFF:FFFFFFFFFFFFFFFFFFFFF:FFFFFFFFFFFFFFFFFFFFFFFFFFFFFFFFFFFFFFFFFFFFFFFFFFFFFFFF:FFFFFFFFFFFFFFFFFFFFF:FFFFFFFFFFFFFFFFFFFFFFFFFFF,FFFFFFFFFFFFFF,FFFF
@A00920:152:HGHKKDRXX:2:2103:7229:21371 1:N:0:AGGAGTGG+TGTTCTCT
ACTCCTACGGGAGGCAGCAGTGGGGAATCTTGCGCACTGGGCGAAAGCCTGACGCAGCGACGCCGCGTGCGGGAAGACGGCCTTCGGGTTGTAAACCGTTTTCAGGAGGGACGAAGCCACTCGGGTGAATAGCCCAGAGGGTGACGGTACCTCGAGAAGAAGCCCCGGCTAACTAGGTGCGGGCGGCCGCGGGAGGGCGTAGGGGGCGAGCGTTATCCGGATTTCCTGGGGGGTGTGCGCGTGTAGGCGG
+
FFFFFFFFFFFFFFFFFF:F:FF:F,:F,,,:F:FF,F:F:FF,,,::FFF,,FF,FF:FF,FFFF:F::,,:,FF:::,,FFFF:F::F::,,FF:FFF,,F,FFFFFFFFF::FFFF:,,FFF,,:,F,FF,,FF,FFF,FF,FFF,,,F:,,F:,F:,FF,,:FFFF,,F:,,FFF,,,FF,F:,F,F:,,,,,,F:,FF,FF,F,F,F,:,,,,FF:,,,:,FF:,,F,,,,F,FFFFF,,FFFFF
@A00920:152:HGHKKDRXX:2:2103:31015:21605 1:N:0:AGGAGTGG+TGTTCTCT
ACTCCTACGGGAGGCAGCAGTAAGGAATATTGCGCAATGGGCGACAGCCTGACGCAGCGACGCCGCGTGGGGGATGAAGGTCTTCGGATTGTAAACCCCTTTCGGGAGGGAAGATGGGGCGGGCAACCGCTCGGACGGTACCTCCAGAAGCAGCCACGGCCAACTTCGTGCCAGCAGCCGCGGTAATACGAAGGTGGCAAGCGTTGTTCTGATTCACTGGGCGTACAGGGTGTGTAGGCGGTTTGGTAAG
+
FFFFFFFFFFFFFFFFFFFFFFFFFF:FFFFFFFFFFFFFFFFFFFFFFFFF::FFFFFFFFFFFFFFFFFFFFFFFFFFFFFFFFFFFFFFFFFFF:FFFF,FF:FFFFFFFFFFFFFFFFF:FFFFFFFFFF:FFFFFFFFFFFFF:FFFFFFFFFFFFFFFFFFFFFFFF:FFFFFFFFFFFFFFF:FFF,FF:FFF:FFFFF:FF,,FF:FFFFF:FFFFFFF:F,:FFFF:,,F:FFFFF,FFFF
@A00920:152:HGHKKDRXX:2:2103:14687:21825 1:N:0:AGGAGTGG+TGTTCTCT
ACTCCTACGGGAGGCAGCAGTCGGGAATTTTGCACAATGGAGGCAACTCTGATGCAGCAATGCCGCGTGAGTGAAGAAGGCCCTTGGGTTGTAAAGCTCTTTCGGCTGGGAAGAAGGGTCCCCTTTCGAACAGGTAGGGGATTTGACGGTACCAGAAGAAGAAGCACCTGCTAACTTCGTGCCAGCAGCAGCGGTAATACGAAGGGTGCAAACGTTGCTCGGAATTATTGGGCGTAAAGCGCACGTAGGC
+
FFFFFFFFFFFFFFFFFFFFFFFFFFFFFFFFFFFFFFFFFFFFFFFFFFFFFFFFFFFFFFFFFFFFFFFFFFFFFFFFFFFFFFFFFFFFFFFFFFFFFFFFFFFFFFFFFFFFFFFFFFFFFFFFFFFFFFFFFFFFFFFFFFFFFFFFFFFFFFFFFFFFFFFFFFFFFFFFFFFFFFFFFFFFFFFFFFFFFFFFFFFFFFFFFFFFFFFF:FFFFFF:FFF:FFFFFFFFFFFFFFFFFFFFFF
@A00920:152:HGHKKDRXX:2:2103:13630:21872 1:N:0:AGGAGTGG+TGTTCTCT
ACTCCTACGGGAGGCAGCAGTAGGGAATTTTCCGCAATGGACGAAAGTCTGACGGAGCAACGCCGCGTGAGTGAGGACGGCCTTCGGGTTGTAAAACTCTGTTCTCTCGGAAGAGCATCACGGAGCTGAATAGGCTCTGTGGTTCGACGGTACGAGAGGAGAAAGCCCCGGCTAACTACGTGCCAGCAGCCGCGGTAATACGTAGGTGGCGAGCGTTGTTCGGATTTACTGGGCGTAAAGGGCGCGTAGG
+
FFFFFFFFFFFFFF:FFFFFFFFFFFFFFFFFFFFFFFFFFFFFFFFFFFFFFFFFFFFFFFFFFFFFFFFFF:FF:FFFFFFFFFFFFFFFFFFFFFFFFFFFFFFFFFFFFFFFFFFFFFFFFFFFFFFFFFFFFFFFFFFFFFFFFFFFF:FFFFFFFFFFFF,F:FFFF:FF:FFFFF:FFF:FFFFFFF:F,:FFFFFFFFFFFFFFFFFFFFFF:FF:F::FFFF,FFFFFFFFFFFFFFFFFF
@A00920:152:HGHKKDRXX:2:2103:13838:22044 1:N:0:AGGAGTGG+TGTTCTCT
ACTCCTACGGGAGGCAGCAGTGGGGAATCTTGCGCAATGGGCGAAAGCCTGACGCAGCAACGCCGCGTGCGGGATGACGGCCTTCGGGTTGTAAACCGCTTTCAGTGGGGACGAAATCAGACGGTACCCACAGAAGAAGCCCCGGACAACTACGTGCCAGCAGCCGCGGTAACACGTAGGGGGCGAGCGTTGTCCGGATTCATTGGGCGTAAAGAGCTCGTAGGCGGCTCAGTAAGTCGGGTGTGAAACC
+
FF:FFFFF:F:FFFFFFFFFFFFFFFFFFF,F:FF:FFFFFFFFFFFFFFFFFFFFFFFFF:FFFFFFFFFFFFF,FFFFFFFFFFF:FFFFFFFF:FFF:FFF:,F,FF:FFF:FFFFFFFFFFFFFFFFFFFF,FF::FFFFF,F::FFFFFFFFFFF::FFFFFFFFFFFFFFFFFFFFFFF:,FF,FFFF:FFFFFF:,FFFFFFFFFFFFF::FFFF,FFFFFFF:FFF:FFFFFF:FFFFFFF,
@A00920:152:HGHKKDRXX:2:2103:28185:22216 1:N:0:AGGAGTGG+TGTTCTCT
ACTCCTACGGGAGGCAGCAGTGGGGAATATTGCGCAATGGGCGAAAGCCTGACGCAGCGACGCCGCGTGAGGGATGAAGGCCTTCGGGTTGTAAACCTCTTTCAGCAGGGACGAAGCGAAAGTGACTGTACCTGCAGAAGAAGCACAGTCTAACTTCGTGCCATCAGCCGCGGTAATACGGAGGGAGCTAGCGTTGTTCGGAATTACTGGGCGTAAAGCGCGCGTAGGCGGCTTTGCAAGTCGGGTGTGA
+
:FFFFFFFFFFFFFFFFFFFF:FFF,FFFFF,FFFFFFFFFFFFFFFFFFFF,:,FFF:F,FFFFFFFFF:,FF:FFFFF,FFFFFFFF,FFFFFFF:FFFFFFFFFFFFFF,FFFFF:,FF,FF,FFFFFFF:,FFFFF:F,FFF,F,FF:,FFFF:FFFFF,FFFFFFFFFFFFFF:FFF:FF:,FF:FFFFFFFFFFFFFFFFFFFFFFFFFFFFFFFF:FF:F,FFFFFF:,FFFFFFFF,FFFFF
@A00920:152:HGHKKDRXX:2:2103:31141:22294 1:N:0:AGGAGTGG+TGTTCTCT
ACTCCTACGGGAGGCAGCAGTCGAGGATCTTCGGCAATGGGCGCAAGCCTGACCGAGCGACGCCGCGTGTGCGATGAAGGCCTTCGGGTTGTAAAGCACTGTCGAGGGGGAGGAAAGCCCGCAAGGGCCTGACCTATCCCTGGAGGAAGCACGGGCTAAGTTCGTGCCAGCAGCCGCGGTAAGACGAACCGTGCGAACGTTGTTCGGAATCACTGGGCTTAAAGGGCGCGTAGGCGGGTTCGCAAGTCGG
+
FFFFFF:FFFFFFFFFFFFFFFFFFF,FFFFFFFFFFFFFFFFFFFFFFFFFFFFFFFF:FFFFFFFFFFFFFFFFFFFFFFFFFFFFFFFFFFFFFFFFFFFFFFFFFFFFFFFFFFFFFFFFFFFFFFF:FFFFFFFFF:FFFFFFFFFFFFFFFFFFFFFF:FFFFFFFFFFFFFFFFFF:FFFFFFFFFFFFFFFFFFFFF:FFFFFFFFFFFFFFFFFFFFFFFFFFFFFFFFFFFFFF,FFFFF
@A00920:152:HGHKKDRXX:2:2103:23384:22733 1:N:0:AGGAGTGG+TGTTCTCT
ACTCCTACGGGAGGCAGCAGTAAGGGATCTTGCGACAATGGGCGAAAGCCTGACGCAGCAACGCCGCGTGCGGGATGACGGCCTTCGGGTTGTAAACCGCTTTTCGGGGGGAAGAGGAAGGACGGTACCCCCGGAAGAAGTCTCGGCTAACTACGTGCCAGCAGCCGCGGTAAAACGTAGGAGGCGAGCGTTATCCGGATTTACTGGGTGTAAAGCGCGTGTAGGCGGTCCTGCAAGTGGCGCGTGAAAG
+
FFFFFFFFFFFFFFFFFFFFFFFFFFFFFFFFFFF:FFFFFFFFFFFFFFFFFFFFFFFFFFFFFFFFFFFFFFFFFFFFFFFFFFFFFFFFFFF:FFFFFFFFFFFFFFF:FFFFFFFFFFFFFFFFFFF:FFF,FFFF:F:FFFFFFFFFFFFFFFFFFFFFFFFFFFFFFFFFFFFFFFFF:FFFFFFFFFFF::FFFFFFFFFFF:FFFFFFFFFFFFF:FFFF:FFFFFF,FFFFFFFFFFFF,F
@A00920:152:HGHKKDRXX:2:2103:27434:23484 1:N:0:AGGAGTGG+TGTTCTCT
ACTCCTACGGGAGGCAGCAGTGGGGAATATTGCGCAATGGACGAAAGTCTGACGCAGCGACGCCGCGTGTGGGATGAAGCTCTTCGGGGTGTAAACCACTGTTGCCCGGGACGAAACTCCTTTTTCGAGAGGACTGACGGTACCGGGTGAGGAAGCACCGGCTAACTCTGTGCCAGCAGCCGCGGTAATACAGAGGGTGCGAGCGTTGTCCGGAATCACTGGGCGTAAAGGGCGCGTAGGTGGCTTGGTA
+
FF:FF:FFFFFFFFFFFFFFFFFFFFFF,FFFFFFFFFFFFFFFFFFFFFFFFFFFFFFFFFFFFFF:F,FFFFFFFFFFFFFFFFFFFFFFFFFFFFFFFF:FFFFFFF:FFFFFFFFFFFFFFFF:FFFFFFFFFFFFFFFFFFFFFFFFF:FFFFFFFF:FFFFFFFFFFF:FFFFFFFFFFFFFFFFFFFFFFFFFFFFFFFFFFFFFFF,FFFFFFFFFF:FF,FFFFFFF:,FFF:F:F,FFFF
@A00920:152:HGHKKDRXX:2:2103:13774:23844 1:N:0:AGGAGTGG+TGTTCTCT
ACTCCTACGGGAGGCAGCAGTGGGGAATATTGGACAATGGGCGCAAGCCTGATCCAGCAATGCCGCGTGGGTGAAGAAGGCCTTCGGGTTGTAAAGCCCTTTTGTACGGGAAGAAATCTCGTTGGTTAATACCCGGCGAGGATGACGGTACCGTAAGAATAAGCACCGGCTAACTCTGTGCCAGCAGCCGCGGTAATACGGAGGGTGCGAGCGTTGTCCGGAATCACTGGGCGTACAGGGCGCGTAGGCG
+
FFFFFFFFFFFFFFFFFFFFFFFFFFFFFFFFFFFFFFFFFFFFFFFFFFFFFFFFFFFFFFFFFFF:FFFFFFFFFFFFFFFFFFFFFFFFFFFFFFF:FFFFFFFFFF:FFF,FFFFFFFFFFFFFFFFFFFFFFFFFF:,FFFFFF,FFFFFFFFF:FFF:F:FFFF:FFF:F:FFFFFFFFFFFFFFFFFF,FFFFFF:FFFFFFFFFFF,FFF:F:F,FF,FFFFF:F,F:FFFFFFFF:FFFFF
@A00920:152:HGHKKDRXX:2:2103:7970:24095 1:N:0:AGGAGTGG+TGTTCTCT
ACTCCTACGGGAGGCAGCAGTGGGGAATATTGCGCAATGGGCGAAAGCCTGACGCAGCGACGCCGCGTGAGGGATGACGGCCTTCGGGTTGTAAACCTCTTTCAGCAGGGAAGAAGCGAAAGTGACGGTACCTGCAGAAGAAGCACCGGCTAACTACGTGCCAGCAGCCGCGGTAATACGTAGGGTGCAAGCGTTGTCCGGAATTATTGGGCGTAAAGAGCTCGTAGGCGGTCTGTCACGTCGGATGTGA
+
FFFFFFFFFFFFFFFFFFFFFFFFFFFF:FFFFFFFFFFFFFFFFFFFFFFFFFFFFFF,FFFFFFFFFFFFF,FF:FFFFFFFFFFFFFFFF:FFF:FFFFFFFFFFFFF:FFFFFFFF:FFFFFFFFFF::FFFFFFF::F::F:FFFF:FFFFFFFF:F:FFFFFFFFFFF:F:,:FFFFFFFF:F:F:FFFFFFFFFF,F:FF:FFFFFFF:FF:F:FFFFFFF:FFF::::FF::FF:FFFF:F:
@A00920:152:HGHKKDRXX:2:2103:28610:25457 1:N:0:AGGAGTGG+TGTTCTCT
ACTCCTACGGGAGGCAGCAGTGGGGAATATTGCGCAATGGTCGAAAGACTGACGCAGCGACGCCGCGTGTGGGAGGAAGCCCTTCGGGGTGTAAACCACTGTCGGGAGGGACGAATGGCGGACGGGCAAATAGCCCGGACGATTGACGGTACCTCCAAAGGAAGCACCGGCTAACTCCGTGCCAGCAGCCGCGGTAAGACGGAGGGTGCAAGCGTTGTTCGGAATTACTGGGCGTAAAGCGCGGGCAGGT
+
FFFFFFFFFFFFFFFFFFFFFFFFFFFFFFFFFFFFFFFFFFFFFFFFFFFFFFFFFFFF:FFFFFFFFFFFFFFFFFFFFFFFFFFFFFFFFFFFFFF,FFFFFFFFFF:FFFFFFFFFFFFFFFFFFF:FFFFFFFFFFFFFFFFFFFFFFFFFFF:FFFFF:FFFFFFFFFFFFFFFFFFFF:FF:FFFFFF:FFFF:F,FFFFFFFF,F:FFFFF:FFF:FF:F:FF:FF,FFFF:FFFF:F,FFF
@A00920:152:HGHKKDRXX:2:2103:32045:25488 1:N:0:AGGAGTGG+TGTTCTCT
ACTCCTACGGGAGGCAGCAGTGGGGAATATTGGACAATGGGCGCAAGCCTGATCCAGCAATGCCGCGTGGGTGAAGAAGGCCTTCGGGTTGTAAAGCCCTTTTGTACGGGAAGAAAAGCTGCCGGTTAATACCCGGTGGTCATGACGGTACCGTAAGAATAAGCACCGGCTAACTTCGTGCCAGCAGCCGCGGTAATACGAAGGGTGCAAGCGTTAATCGGAATTACTGGGCGTAAAGCGTGCGTAGGCG
+
FFFFFFFFFFFFFFFFFFFFFFFFFFFFFFFFFFFFFFFFFFFFFFFFFFF:FFF:FFFFFFFFFFFFFFFFFFFFFFFFFFFFFFFFFFFFFFFFFFFFFFFFFFFFFFFFFFFFFFFFFFFFFFFFF:FFFFFFFF:FFFFFFF:FFFFFFFFFFFFFFFFFFFFFFFFFFFFFFFFFFFFFFFFFFFFFFFFFFFFFFFFFFFFFFFFFFFFFFFFFFFFFFFFFFFFFFFFFFFFFFFFFFFFFFF
@A00920:152:HGHKKDRXX:2:2103:3667:26036 1:N:0:AGGAGTGG+TGTTCTCT
ACTCCTACGGGAGGCAGCAGTAAGGAATATTGCACAATGGGCGCAAGCCTGATGCAGCAACGCCGCGTGCCCGAGGAAGGCCTTCGGGTTGTAAAGGGCTTTTCTGGCTGAAGAGACAGGACGGTAGGCCAGGAATAAGCGTCGGCTAACTACGTGCCAGCAGCCGCGGTAAAACGTAGGACGCGAGCGTTATCCGGATTTACTGGGCGTAAAGCGCGGGCAGGCGGCTGTTCAAGTCGGACGTGAAAGC
+
FFFFFFFFFFFFFFFFFFFFFFFFFFFFFFFFFFFFFFFFFFFFFFFFFFFFFFFFFFFFFFFFFFFFFFFFFFFFF,FFFF:FFFFFF:F,F,FFFFFFFFFFFFFFFFFFFFFFF:FFFFFFFFFFFFFFFFFF:FFFFFFFFFF:FFFFFFFFFFFFFFFFFFFFFFF,FFFF:FFFFFFFFFFFFFFFFFFFFFFFFFFFFFFFFFF:FFFFF:FFFFFFFFFF::F,FFFFFFFFFFFFFFFFFF
@A00920:152:HGHKKDRXX:2:2103:18909:26193 1:N:0:AGGAGTGG+TGTTCTCT
ACTCCTACGGGAGGCAGCAGTGGGGAATATTGGACAATGGGCGCAAGCCTGATCCAGCCATGCCGCGTGAGTGAAGAAGGCCTTAGGGTTGTAAATCTCTTTCGGCGGGGAAGATAATGACGGTACCCGCAGAAGAAGCCCCGGCTAACTCCGTGCCAGCAGCCGCGGTAATACGGAGGGGGCTAGCGTTGTTCGGAATTACTGGGCGTAAAGGGCACGTAGGCTGGCTGTTAAGTCGGGGGTGAAATCC
+
,::F:F:F,FFFFF:FFFFF:F:FFFFF:,::FFF,FFFFFFFFFFFFFFFFFFFFFFFFFFFF:FF::FFFFFFFFFFF:FFFFF,:FFFFFFFFF,FFF::FFFFFFFFFFFFFFFFFFFFF,F,FF:FFFFFFFF:FF:F,:F::FF,F:FFF::F:FFFFF:FFFF:FFFFFF:F:FFFFFFFFF,FFF,:FF:::,,FFF:FFF,FFFF,::::F:FFFF:FF:FFF,:FFFFF:FF:FF:F,::
@A00920:152:HGHKKDRXX:2:2103:13792:26757 1:N:0:AGGAGTGG+TGTTCTCT
ACTCCTACGGGAGGCAGCAACTGGGAATCTTGCGCAATGGGCGAAAGCCTGACGCAGCGACACCGCGTGTGGGAAGAAGCATTTCGGTGTGTAAACCACTGTGGCGAGGGAACAATTTTGAGTGTACCTCGCTAGAAAGCACCTGCTAACTACGTGCCAGAAGCCTCGGTAATACGTAGGGTGCGAGCGTTATCCGGATTTCCTGGGCGTAAAGTGTATCGTCGGCGTCTTAGTAAGTTTCTTGTTTAAA
+
:FFFFFFFFFFFFFFFFFFFFFFFFFFFFFFFFFFFF:FFFFFFFFFFFFFFFFFFFFFFFFFFFFFFFFFFF:FFFFFFFFFFFFFFFFFFFF:FFF:FFFFFFFFFFFFFF:F:F:FFFFFFFFFFFFFFFFFFF,FFFFFFFFF,FFF,FF:FFFFFFFFFFFFFFF:FF,FFFFFFFFFFFFFFFFFFFFFFF:FFF::FFFFFFFFFFFFFF,FFFFFFFFFFFFFFFFFF,,FFF:,FFFFFFF
@A00920:152:HGHKKDRXX:2:2103:27688:27117 1:N:0:AGGAGTGG+TGTTCTCT
ACACCTACGGGAGGCAGCAGTGGGGAATATTGGACAATGGGCGCAAGCCTGATCCAGCCATGCCGCGTGTGTGAAGAAGGCCTTCGGGTTGTAAAGCACTTTTATACGGGAAGAAAACTTCCAGGTAAATAACCCGGTCGACTGACGGTACCGTATGAATAAGCACCGGCTAACTTCGTGCCAGCAGCCGCGGTAATACGAAGGGTGCAAGCGTTACTCGGAATTACTGGGCGTAAAGCGTGCGTAGGAG
+
F::FFFFFFFFFFFFFFFFFFFFFFFFFFFFFFFFFFFFFFFFFFFFFFFFFFFFFFF,FFFFFFFFFFFFFFFFFFFFFFFFFFFFFFFFFFFFFFFFFFFF,F,,FF,,,FF,F,F,:F,,FFF,F:FF,FF,,::FFFFFFFFFFF,FF,,F,:FFFFFFFFFFFFFF:FFFFFFFFFFF:FFF:FFFFFFFFFFFFFF:FFFF:FFFFFFFF,F:FFF,F:FFFFFFFFFF,:FFFFFFFFFFF,F
@A00920:152:HGHKKDRXX:2:2103:19316:27398 1:N:0:AGGAGTGG+TGTTCTCT
ACTCCTACGGGAGGCAGCAGTAGGGAATATTGGTCAATGGATGGAAGTCTGAACCAGCCATGCCGCGTGCAGGAAGAAGGCCTTCTGGGTTGTAAACTGCTTTTGCCGGGGGATAAAATTCCCATGCGTGGGACATTGAAGGTACCCGGTGAATAAGCCACGGCTAACTACGTGCCAGCAGCCGCGGTAATACGTAGGTGGCAAGCGTTGTCCGGATTTATTGGGTTTAAAGGGTGCGTAGGCGGCCTAT
+
FFFFF:FFFFFFF:FFFFFFFFFFFFFFFFFFFFFFFFFFFFFFF:FFFF:FFFFFFFF:FFFFFFFFFFFFFFFFFFFFFFF:FFFFFFFFFFFFFFFFFFFFFFFFFFFFFFF::FFFFFFFFFFFFFFFFF:FFFFFFFFFFFFFFFFF:FFFF:FFFFFFF:FFFFFFFFFFFFFF:FFFFFFF,,FFFFFFFFFFFFFFFFFFFFFFFFFFFF:FFFFFFFFFFF,FFFFF:FF,:F:FFFFF::
@A00920:152:HGHKKDRXX:2:2103:23375:27696 1:N:0:AGGAGTGG+TGTTCTCT
ACTCCTACGGGAGGCAGCAGTGGGGAATCTTCCGCAATGGACGAAAGTCTGACGGAGCAACGCCGCGTGAGTGATGACGGCCTTCGGGTTGTAAAGCTCTGTGATCGGGGACGAATGGCTGGTATGCTAATACCATATCAGAGTGACGGTACCCGAATAGCAAGCCACGGCTAACTACGTGCCAGCAGCCGCGGTAATACGTAGGTGGCAAGCGTTGTCCGGAATTATTGGGCGTAAAGCGCGCGCAGGC
+
F:FFFFF,F::FFF:FFFFFFFFFFFF:FFF:FF:F:FFFFFF:FFFF:FF:FFFFFFFFFF:F:FFFFFFF:FFFFFFFFFFFFFF,FF:FFFFFF:FF:FFFFFFFFFFFFF,FFF:FFFFFFFFFFFFFFFFF,FFF:FFFF,FFFFFFFFFFFFFFFFFF:FFFFFFFFFFFFFF,FFFFFFFFFFFFFFF,FFFFFFFFFFFFFF:FFF,FFFF:F,,F:F::,FFFFFFFFF:FFFFFFFF:FF
@A00920:152:HGHKKDRXX:2:2103:28962:28354 1:N:0:AGGAGTGG+TGTTCTCT
ACTCCTACGGGAGGCAGCAGTGAGGAATATTGGTCAATGGACGAGAGTCTGAACCAGCCAAGTAGCGTGAAGGATGACTGCCCTATGGGTTGTAAACTTCTTTTATACGGGAATAAAGTGATCCACGTGTGGATTTTTGTATGTACCGTATGAATAAGGATCGGCTAACTCCGTGCCAGCAGCCGCGGTAATACGGAGGATCCGAGCGTTATCCGGATTTATTGGGTTTAATGGGAGCGTAGGTGGATTG
+
FFFFFFFFFFFFFFFFFFFFFFFFFF:FFFFFFFFFFFFFFFFFFFFFFFFFFFFFFFFFFFFFFFFFF:F:FFFFFFFFFFFFFFFFF:FFFF:,FFFFFFFFF,FFFFFFFFFFFF:FFFFFFFFFFFFFFFFFFF:FFF,FFFFFFFFF:FFFFFFFF::FFFFFFFFFFF,FFFFFFFFFFFFFFFFFF,FFFF:FFFFFFFFF:FFFFFFFFF,:,FFFF,FF:FF,FFFFFFFFF:FFFFFFF,
@A00920:152:HGHKKDRXX:2:2103:10004:28682 1:N:0:AGGAGTGG+TGTTCTCT
ACTCCTACGGGAGGCAGCAGTGGGGAATCTTGCGCAATGCGCGAAAGCGTGACGCAGCAACGCCGCGTGGGGGAAGAAGGCCTTCGGGTTGTAAACCCCTTTCAGGAGGGACGAAGCCCGGGCGGTGAATAGCCGACTCGGGGGACGGTACCTCCACAAGGAGCCCCGGCTAACAACGTGCCAGCAGCCGCGGTACTACGTAGGGGGCCCGCGTGGGCCGGATTTACTGGGCGGACTGAGCGCGCCGGCG
+
FFFFFFFFFFFFFFFF:FFF,FFFFFFFFFFFFFFFFFFFFFFFFFFFFFFFFFFFFFFFF:FFFFFFFFFFF::FFFFFF,:FFFF:F:FFF:FFFFFFFFFFFFF,FF:FFFFF,FF:F:FFFFFFF::FF:FF::FFFF,,,FFFF,F,FFF,,FFF,FFFFFF:FF,:F,,FFF,FF:,FF:FFFF:FFF,F,,FFF,FF:FFF,,FF,FF:,F::FF,:F::,::F,::FF,FFFF:FF,::,:,
@A00920:152:HGHKKDRXX:2:2103:1886:28933 1:N:0:AGGAGTGG+TGTTCTCT
ACTCCTACGGGAGGCAGCAGTGGGGAATCTTGCGCAATGGACGAAAGTCTGACGCAGCCACGCCGCGTGAGTGAAGAAGGCCTTCGGGTTGTAAAGCTCTGTCGCCCGGGACGAAAATGCTTTGGGTTAACAGCCCAGAGTCCTGACGGTACCCAAAGAATAAGCACCGGCTAACTTCGTGCCAGCAGCCGCGGTAATACGAAGGGTGCAAGCGTTACTCGGAATTACTGGGCGTAAAGCGTGCGTCGGT
+
:FF:FFFFFFFFFFFFFFFF:FFFF,FFF:FFFF:FFFFFFFFFFF:FF:FFFFFFFFF,FFFFFFFFFFFFFF::FFFFFF:FFFFFFF:FF,FFF:FFFFF:FFFFFFFFFF,FFFFFF:FFFF:FFFFFFFFFFFFFFFFFFFFFFFFFFFFFFFFFFFFFF:FFFFF,FF:FFFFFFFFFFFFFFFFFFFFF,FFFFF:FFFFFF,FFFFFFFFFFFF,FFFFFF:FFFF:,FFFFF:FFFF::FF
@A00920:152:HGHKKDRXX:2:2103:17870:29027 1:N:0:AGGAGTGG+TGTTCTCT
ACTCCTACGGGAGGCAGCAGTCGAGAATTTTTCACAATGGGCGAAAGCCTGATGGAGCGACGCCGCGTGGGGGATGAATGGCTTCGGCCCGTAAACCCCTGTCATTTGCGAACAAACCTTGCCAGTTAATAACTGGTAAGCTGATTGTAGCGAAAGAGGAAGGGACGGCTAACTCTGTGCCAGCAGCCGCGGTAATACAGAGGTCCCGAGCGTTGTTCGGATTCACTGGGCGTAAAGGGTGCGTAGGTGG
+
FFFFFFFFFFFFFFFFFFFFFFFFFFFFFFFFFFFFFFFFFFFFFFFFFFFFFFFFFFFFFFFFFFFFFFFFFFFFFFFFFFFFFFFFF:FFFFFFFFFFFFFFFF:FFFFFFF:FFFFFFFF:FFFFFFFFFFFFFF:FFFFFFFFFFFFFFFFFFFFFFFFFFFFFFFFFFFFFFFFFFFFFFFFFFFFFFF:FFF::F:FFFFFFFFFFFFFFFFFFFFFFFFFFFF:FFFF:F,FFFFFFFFFFFF
@A00920:152:HGHKKDRXX:2:2103:18891:30264 1:N:0:AGGAGTGG+TGTTCTCT
ACTCCTACGGGAGGCAGCAGTGGGGAATTTTGGACAATGGGCGCAAGCCTGATCCAGCCATGCCGCGTGAGTGAAGAAGGCCTTCGGGTTGTAAAGCTCTTTCGCAAGGAAAGAAAACTTATCTACTAATACTAGGTGAGGTTGACGGTACCTTGATAAGAAGCACCGGCTAACTCTGTGCCAGCAGCCGCGGTAATACAGAGGGTGCGAGCGTTAATCGGAATGACTGGGCGTAAAGGGTGCGCCGGTG
+
FFFFFFFFFFFFFFFFFFFFFFFFFFFFFFFFFFFFFFFFFFFFFFFFFFFFFFFFFFFFFFFFFFF:FFFFF:,FFFFFFFF:FFFFFFFFFF:FFFFFFFFFFFFFFFFFFFFFFFF,FFFFFFFFFFFFFFFFFF:FFFFFFFFFFFFFFFFFFFFFFFFFFFFFFFFFFFFFFFFFFFFFFFFFFFFFFF:FFFF,FF:FFFF:,FFFFFFFFF,F:F:FFFFF,FFFFFFFFFFFFF:FF,FFFF
@A00920:152:HGHKKDRXX:2:2103:21377:30436 1:N:0:AGGAGTGG+TGTTCTCT
ACTCCTACGGGAGGCAGCAGTCGGGAATTTTGGGCAATGGGCGAAAGCCTGACCCAGCAACGCCGCGTGAAGGATGAAATCCCTCGGGATGTAAACTTCGCAAGAACGGGACGAATAAGCCGGTGCAAATACCACCGGCGATGACGGTACAGTTTTTAAGCTCCGGCTAACTCCGTGCCAGCAGCAGCGGTAATACGGGGGGAGCAAGCGTGGTTCGGATGTACTGGGCGGAAAGGGCGCGTAGGCGGCA
+
FFFFFFFFFFFFFFFFFFFFFFFFFFFF:FFF,FFFFFFFFFF:FFFFFFFFFFFFFF:FFFFFFFFFFF:FFFFF,FFFFFFFFFFFF,FF:FFF,,F,:FFFFF:FFFF,,FFFF:,F,F,F:FF,,,FF,:,FF,:,F,FFF,,FFF,,,,F,::FFF,,:,:F,,,FFF,,:F,FF,,:F,,:FF,F:,,:F,::FF,FF,F,F:F:,FFFF,FFF,F,,F,FFFF,F::F,:,,,F,,FF:F,:,
@A00920:152:HGHKKDRXX:2:2103:16179:30483 1:N:0:AGGAGTGG+TGTTCTCT
ACTCCTACGGGAGGCAGCAGCAAGGAATTTTCCACAATGGGCGCAAGCCTGATGGAGCAACGCCGCGTGGGGGATGACGCGTTTCGGCGTGTAAACCCCTTTTCGAGGGGACGAAGGCAATGACGGTACCCTCGGAAGAAGGCCCGGCTAACTACGTGCCAGCAGCCGCGGTAAGACGTAGGGGCCGAGCGTTGTCCGGAATTACTCGGCGTAAAGCGCGCGCAGGCGGATTGTCGCATCATCGGTGAAA
+
:FF:FFFFFFFFFFFFFFFFFFFFF:FF:FFFF:FFFFFFFFFFF:FFFFFFF:FFFFFFFFFFFFF:FFFFFFFFFFFF::FFFFFFFF,FFFF,FF:F:FFFFF:FFFFFF,FFFFF,FFFF:,FFFFF:FFFFF,FF:FF,FF:FFF,FFFFFFFFFF:FFFFFFF:F,:F:FFFFF:FFFFFF:FFFFFF:FFFFFFFFFF:,F:FFFF,,FF:,F:FFFFFFFFFF,F:FFFFFFFFFFFF,F,,
@A00920:152:HGHKKDRXX:2:2103:4996:30718 1:N:0:AGGAGTGG+TGTTCTCT
ACTCCTACGGGAGGCAGCAGTGGGGAATCTTGCGCAATGGGCGAAAGCCTGACGCAGCGACGCCGCGTGAGCGATGAAGGCCTTCGGGTTGTAAAGCTCTTTTGGCGGGGACGATGATGACGGTACCCGCAGAATAAGCCCCGGCTAACTTCGTGCCAGCAGCCGCGGTAAGACGAAGGGGGCTAGCGTTGTTCGGAATTACTGGGCGTAAAGGGCGCGTAGGCGGTCTTGTTAGTCAGGCGTGAAAGCC
+
FF:FFFFFFFFFFFFFFFFFFFFFFFFFFFFFFFFFFFFFFFFFFFFFFFFFFFFFFFFFFFFFFFFFFFFFFFFFFFFFFF:FFFFFFFFF:FFFFFFFFFFFFFFFFF:FFFFFFFFFF:FFFFFFFFFF:FFF:FFFFFFFFFFFF:FFFFFFFFFFFFFFFFFFFFFFFFFF:FFFFFF:FF:FF,F,FFFFF:FFFFFFFFFFF:FFFFFFFFFFFFFFFFFFFFF:F,FFFFF:FFFFFFF:FF
@A00920:152:HGHKKDRXX:2:2103:26919:30765 1:N:0:AGGAGTGG+TGTTCTCT
ACTCCTACGGGAGGCAGCAGTTAGGAATCTTCCACAATGGGCGAAAGCCTGATGGAGCAACGCCGCGTGCAGGACGAAGGCCTTCGGGTCGTAAACTGCTTTTGTAAGTGAAGAATATGACGGTAACTTACGAATAAGGGTCGGCTAACTACGTGCCAGCAGCCGCGGTCATACGTAGGACCCGAGCGTTATCCGGAGTGACTGGGCGTAAAGAGTTGCGTAGGCGGTCAAGTAAGCAGATAGTGAAACC
+
FFFFFFFFFFFFFFFFFFFFFF:FFFFFFFFFFFFFFFFFFFFFFFFFFFFFFFFFFFF:FFFFFFFFFFFFFFFFFFFFFFFFFFFFFFFFFFFFFFFFFFFFFFFFFFFFFFFFFFFFFFFFF:FF:FFFFFFFFFFFFFFFFF:FFFFFFFFFFFFFF:FFFFFFFFFFFFFFFFFFFFFFFFFFFF:FFFFF:FFFFFFFFFFFFFFFFFFF:FFFFFFF:FFFF:FF:::FFFFFF:F:FFFFFF
@A00920:152:HGHKKDRXX:2:2103:27407:31234 1:N:0:AGGAGTGG+TGTTCTCT
ACTCCTACGGGAGGCAGCAGTGGGGAATATTGGACAATGGGGGAAACCCTGATCCAGCGACGCCGCGTGGGTGAAGAAGGCCTGCGGGTTGTAAAGCCCTTTCGGTGGGGAAGAAAAGTTTCGACCTAACACGTCGGGACCTTGACGTAACCCACTAAAGAAGCACCGGCTAACTCTGTGCCAGCAGCCGCGGTAATACAGAGGGTGCGAGCGTTAATCGGAATTACAGGGCGTACAGCGCGCGTAGGCG
+
FFFFFFFFFFFFFFFFFFFFFFFFFFFFFFFFFFFFFFFFFFFFFFFFFFFFFFFFFFF:FFFFFFFFFFFFFFFF:FFFFFFF:FFFFFFFFFFFFFFFF,FFFFFFFF:FFFFFFFFFFFFFFFF::FFFFFFFFFFFFFFF,FFFFFFFFFFFFFFF::FFFFFFFFFFFF:FFFFFFFFFFFFFFF:FFFF,F:F:FFF:FFFF:FFFFFFFFFF:F:FF:FF,FFFF:FF,FF:FFFFFFFF:FF
@A00920:152:HGHKKDRXX:2:2103:26756:31266 1:N:0:AGGAGTGG+TGTTCTCT
ACTCCTACGGGAGGCAGCAGTGGGGAATCTTGCGCAATGGGCGAAAGCCTGACGCAGCCATGCCGCGTGAATGATGAAGGTCTTAGGATTGTAAAATTCTTTCACCGGGGACGATAATGACGGTACCCGGAGAATAAGCCCCGGCTAACTTCGTGCCAGCAGCCGCGGTAATACGAAGGGGGCTAGCGTTGCTCGGAATTACTGGGCGTAAAGCGCACGTAGGCGGATTGTTAAGTCGGGGGTGAAATCC
+
FFF:FF:FFFFFFFFFFFFFFFFFFFFFFFFFFFFFFFFFFFFFFFFFFFFFFFFF:FFFFFFFFFFFFFFFFFFFFFFFFFFFFFFFFFFF:FFFFFF:F:FFF:FFFF:FFFFFFFFFFFFFFFFFFFFFFFFFFFFFFFF:FFFFFFFFFFFFFFFFFFFFFFFFFFFFFFFFFFFFFFFFFFFFFFFFFFFFFFFFFFFFFFFFFFFFFFFFFFFFFF:FFFFFFFFF,F:FFFFFFFF:FFFFFF
@A00920:152:HGHKKDRXX:2:2103:21269:31469 1:N:0:AGGAGTGG+TGTTCTCT
ACTCCTACGGGAGGCAGCAGTAAGGGATCTTGCGACAATGGGCGAAAGCCTGACGCAGCAACGCCGCGTGCGGGATGACGGCCTTCGGGTTGTAAACCGCTTTTCGGGGGGAAGAGGAAGGACGGTACCCCCGGAATAAGTCTCGGCTAACTACGTGCCAGCAGCCGCGGTAAAACGTAGGAGGCGAGCGTTATCCGGATTTAGTGGGTGTAAAGCGAGTGTAGGCGGGCGTGAAAGTGAGGCGTGAAAG
+
FFFFFFF:FFFFFFFFFFFFFFFFFFFFFFFFFFFFFFFFFFFFFFFFFFFFFFF:FFFFFFFF:FFFFFFFFFFFF:F,FFFF,:FFF:F:,F,FFFFF::,F:FFFFFFFFFFFFF:F:F::FFFFF::FFFFF:FF,FFFF:,FFF:::F,F:,FF,FFF:FFFFF::FFFF:,FF,,F,FFFFF,,:FFFFFFFFF,FF,FFFFFFFF,:FFF,FFF:::FF,F,:FFF,,FFF::F,FF:,FF,,
@A00920:152:HGHKKDRXX:2:2103:29360:31548 1:N:0:AGGAGTGG+TGTTCTCT
ACTCCTACGGGAGGCAGCAGTGGGGAATATTGGACAATGGGCGCAAGCCTGATCCAGCCATGCCGCGTGTGTGAAGAAGGCCTTATGGTTGTAAAGCACTTTAAGCGAGGAGGAGGCTACTGAAGTTAATACCTTTAGATAGTGGACGTTACTCGCAGAATAAGCACCGGCTAACTCTGTGCCAGCAGCCGCGGTAATACGTAGGGTGCGAGCGTTAATCGGAATTACTGGGCGTAAAGCGTGCGCAGGC
+
FFFFFFFFFFFFFFFFFFFFFFFFFFFFFFFFFFFFFFFFFFFFFFFFFFFFFFFFFFFFFFFFFFFFFFFFFFFFF,FFFFFFFFFFF:FFFFFFFFFFFFFFFFFFFFFFFFFFFFFFFFF,FFFF:FFFFFFFFFFF:FFFFFFFFFFFFFFFFFFF::FF:FFFFFFF:FFFFF:FFFFFFFFFFFFFFFFFFFFFFFFFF:FFF:FFF:FFFFFFFFFFFFFFFFFFFFFFFFFFFF:FFFFF::
@A00920:152:HGHKKDRXX:2:2103:26332:31626 1:N:0:AGGAGTGG+TGTTCTCT
ACTCCTACGGGAGGCAGCAGCAAGGAATCTTCCGCAATGGGCGAAAGCCTGACGGAGCAACGCCGCGTGTGGGATGACGCCTTTCGGGGTGTAAAGCTCTTTCGGCAGGGACGATAATGACGGTACCTGCAGAAGAAGCTGCGGCTAACTACGTGCCAGCAGCCGCGGTAATACGTAGGCAGCGAGCGTTGTTCGGAGTTACTGGGCGTAAAGCGTGCGTAGGCGGTAGTCCAAGTCTGGTGTGAAATCT
+
FFFFFFFFFFFFFFFFFFFFFFFFFFFFFFFFFFFFFFFFFFFFF:FFFFFFFFFFFFFFFFFFFFF:FFFFFFFF,FFFFFFF:F:FFFFFFFFFFFFFFFFFFFFFFFFFFFF,FFFFFF:FF:FFFFFFFFFFFFFFFFFFFFFFFF:FFFFFFF:FFFFFFFFFFFFFFFFFF:FFFFFFFFFFFFF:FFFFF:FFFFFFFFFFFFFFFFFFFFFFFFFFFFF:FFFFFFFFFFFF:FFFFFFFFF
@A00920:152:HGHKKDRXX:2:2103:21233:32377 1:N:0:AGGAGTGG+TGTTCTCT
ACTCCTACGGGAGGCAGCAGTGGGGAATATTGGACAATGGGCGAAAGCCTGATCCAGCAATGCCGCGTGAGTGATGAAGGCCCTAGGGTTGTAAAGCTCTTTTACCAGGGATGATAATGACAGTACCGGGAGAATAAGCCCCGGCTAACTCCTAGCCAGCAGCCGCGGTAATACGGAGGGGGCTAGCGTTGTTCGGAATTACTTGGCGTAAAGCGCCCGTAGGCGGCTTTGCAAGTTAGAGCTGAAATCC
+
FFFFFFFFFFFFFFFFFFFFFFFFFFFFFFF,,FFFFFFFFFFFFFFFFFFFF,,FFFFFFFFFFFFFF,F:FFFFF:F,:,,FFFF,:FFFFFFFFFFFFFFFFF,FFFFFFF,F:,,FFFFFFF:FF::FFFFFFF,FFF:,FFFFFFFF,,:F,F:::FF,FFF:,:FFF:,,FF,,FFFF,:::F,FFFF,F:FF,,,:,:,FFFFFF,:,F,F:F,F,,FFFFFF::FF:F,,,FF,FFFFF,,:
@A00920:152:HGHKKDRXX:2:2103:7464:32737 1:N:0:AGGAGTGG+TGTTCTCT
ACTCCTACGGGAGGCAGCAGTAAGGGATCTTGCGACAATGGGCGAAAGCCTGACGCAGCAACGCCGCGTGCGGGATGACGGCCTTCGGGTTGTAAACCGCTTTTCGGGGGGAAGAGGAAGGACGGTACCCCCGGAAGAAGTCTCGGCTAACTACGTGCCAGCAGCCGCGGTAAAACGTAGGAGGCGAGCGTTATCCGGATTTACTGGGTGTAAAGAGCGTGTAGGCGGTCCTGCAAGGGGCGCGTGAAAG
+
FFFFFFFFFFFFFFFFFFFFFFFFFFFFFFFFFFFFFFFFFFFFFFFFFFFFFFFFFFFFFFFFFFFFFFFFFFFFFFFFFFFFFFFFFFFFFFFFFFFFFFF:FFFFFFFF:FFFFF:FF,FFFFFFF,FFFFFFFFFFF,FFFFFFF:FFFF:FFFFFFFFFFFFFFF:FFFFFFFF,:FF:FFFFFFF,FFFF:,FFFFFFFF,F:FF,FFF,FFFF,FF:::FFFF:F:FF,F,FFFFF:FFFF,F
@A00920:152:HGHKKDRXX:2:2103:28809:33285 1:N:0:AGGAGTGG+TGTTCTCT
ACTCCTACGGGAGGCAGCAGTGGGGAATTGTTCGCAATGGGCGCAAGCCTGACGACGCAACGCCGCGTGGAGGATGAAGACTTTCGGGTCGTAAACTCCTTTCGACCGAGATGAATGTCCCGCGACCTAACACGTCGTGGGAGTGACAGTATCGAGGGAAGAAGCCCCGGCTAACTCTGTGCCAGCAGCCGCGGTAATACAGGGGGGGCTAGCGTTGTTCGGAATTACTGGGCGTAAAGGGTTCGTAGGC
+
FFF:F:FFFFF:FFFFFFF:F::FFF:F:FFFFFFFFFFFFFF:F:FFFFFFFFFFF:FFF:FFFFFFFFFFFFFFFFFFFFFFFFF:FFFF:FFFFFFFFFFFFFFFFFFFFFFFFFFF:FFFFF:F:FFF:FFFFFFF:FFFF:FF:FFFFFFFFFF,FFFFFFFFFFFFFFFF:FFFFF:FFFFFFFFFFFF,FFFF:FF:FFFFFFFFFFFFFFF:FF::F:FFFF:FFFF,FF:,FFF:FFFFFF
@A00920:152:HGHKKDRXX:2:2103:2971:33880 1:N:0:AGGAGTGG+TGTTCTCT
ACTCCTACGGGAGGCAGCAGTGAGGAATATTCCACAATGGGCGCAAGCCTGATGGAGCGACGCCGCGTGCGGGAAGAAGGCTTTCGAGTTGTAAACCGCTTTTCAGGGGGATGAGTACGGGATAGTGAATAGATATCCCCTAAGACAGTACCCCTGGAATAAGCCACGGCTAACTACGTGCCAGCAGCCGCGGTAATACGAAGGTGGCAAGCGGTGTCCGGAAATATAGGGGGTAAAGAGCTCGTAGGCG
+
FF,FFFFFFFFFFFFFFFFFFF:FFFFFFFFFFFFFFFFFFFFFFFFFFFFFFF:,FF:FFFFFFFFFFFFFF::FFFFFF,FFFFFFFFFFFFFF:FFFFFFFFFFFFFFFFFFFFF:FFFFF,FFF:,FF,FF:FFFF:,FFF,:FFF,FFF:FFF,FFF,FFFFFFFFFFF:FF,FFFF,,FF,FF:FFFFFF:FF:,:FFFFFFFFFFF,FF:FFFF,,,FF:,,FF,,F:F,FF,FF:FFFF,FF
@A00920:152:HGHKKDRXX:2:2103:4806:33959 1:N:0:AGGAGTGG+TGTTCTCT
ACTCCTACGGGAGGCAGCAGTGGGGAATATTGCGCAATGGGCGAAAGCCTGACGCAGCAACGCCGCGTGTGTGATGAAGGTCTTCGGATTGTAAAGCACTTACGACCGGGACGAAACCCTTCAGCCTAACACGCTGAAGCCTGACGGTACCGGGAGAAGAAGCACCGGCTAACTCTGTGCCAGCAGCCGCGGTAAAACGTAGGAGGCGAGCGTTATCCGGATTTACTGGGTGTAAATCGCGTGTAGGCGG
+
FFF,FFFFFFFF:FFFFFFFFFFF:FFF:FF:FFFFFFFF:FFFFFF:F::FFF,FFFFFFFFFFFFFFFFFF:FFF,F:FFFFFFFF::,,F,F,:FF:F,FFFFFFFFFF:FFFFFFFFFFFFFF:,FF:FFFFFFFFFF:FFFFFFFFFFFFFFFFFFFFFFFFFFF:FFFFFFFFFFFF:F:FFFFFFFF:FFF:FFFFFFFFFFFFFFFFF:F,FF:FFFFFFFFFFFFFF,FFF,FFFFFFFFF
@A00920:152:HGHKKDRXX:2:2103:15609:34663 1:N:0:AGGAGTGG+TGTTCTCT
ACTCCTACGGGAGGCAGCAGTGGGGAATCTTGGACAATGGGCGCAAGCCTGATCCAGCCATGCCGCGTGGATGATGAAGGCCCTAGGGTTGTAAAATCCTTTCGTCAGGGACGATAATGACGGTACCTGAAGAAGAAGCCCCGGCTAACTTCGTGCCAGCAGCCGCGGTCATACGAAGGGGGCTCGCGTTGTTCGGATTTACTGGGCGTAAAGCGTGCGTAGGCGGCCTGGTTAGTCGGAGGTGAACTCC
+
:FF,FFFF,,,,FFFFF,FF,:FFFFFF,F,FF:F:F:,FF,FFFF::FFF:F,F:FFFF:FFFFFFF,FFFFFF:FFF:FFFFFFFF,F:FFFF:FFF,::F::FF,FFFFF:FFFF,:::FFFF:F:,FF:,FFFFFF,,,FFFF,FF:,FFFFF,F:FFFFFF:FF,,FF,,FFF,:F,FF,:F:F::FF,,FFF:F:F:FF:F:FF:FFF,F:FF:FFF,FFFFF:F:FFFFFFFFF:FFFF,FFF
@A00920:152:HGHKKDRXX:2:2103:19786:35477 1:N:0:AGGAGTGG+TGTTCTCT
ACTCCTACGGGAGGCAGCAGTGGGGAATTGTTCGCAATGGGCGCAAGCCTGACGACGCAACGCCGCGTGGAGGACGAAGATCTTCGGGTCGTAAACTCCTGTCGAGCGGGAAGAACACTCATCGGGTGAATAGCCTGGTGGGCTGACGGTACCGCTAAAGGAAGCCCCGGCTAACTCCGTGCCAGCAGCCGCGGTAATACGGGGGGGGCAAGCGTTGTTCGGAATTACTGGGCGTAAAGGGCTCGTAGGC
+
FFFFF,FFFFF:FFFFFF:,:FF:FFFF:FFF:FFFFFFF:F,FFF:F:FFFFF:FFF:,F:FFFFFF:FFFF,FFFFF:FFFFF:F,,,::,FF:FFF,FFFFFF:FFFF:FF,FFFFF:FFFFFFFF,:FF,FFF,FFFFFFFFFFF:FF:F::F:FFFFF:FFFFFFFFFFFFFFFFFFF:FFFFFFF::FF,FFFFFF,FFFFF:F:,FF,FF:F,::FF:,FFF::F:FF:FF,FFF:::FFF,:
@A00920:152:HGHKKDRXX:2:2103:32289:35744 1:N:0:AGGAGTGG+TGTTCTCT
ACTCCTACGGGAGGCAGCAGTAGGGAATTTTCCACAATGGACGAAAGTCTGATGGAGCAACGCCGCGTGAACGATGAAGGTCTTCGGATTGTAAAGTTCTGTTGTTAGGGACGAATAAGTACCGTTCGAATAGGGCGGTACCTTGACGGTACCTGACGAGAAAGCCACGGCTAACTACGTGCCAGCAGCCGCGGTAATACGTAGGTGGCAAGCGTTGTCCGGATTTATTGGGCGTAAATCGCGCGCAGGC
+
FFFFFFF:FFFFFFFFFFFFFFFFFFFFFFFFFFFFFFF:FFFFFFFFFFFFFFFFFFFF:,FFFFFFFFFFFFF:FFFFFFFF,,FFFF,FFFF,FF,FFFFFFFF::,FFF:FFFFFFFFFFFFFFFFFFFFFFFF:FF:F:FFF:FFFF:F::FFFFFFFF,FFFFFFFF:F:FF:FFFFF:FFFFF,FFFFF:FFF:,FFFFFFFFF:FFFFFF,FF,:FF:FFFF,F,FFFF:,FFFFFFFFF,F
@A00920:152:HGHKKDRXX:2:2103:12834:35775 1:N:0:AGGAGTGG+TGTTCTCT
ACTCCTACGGGAGGCAGCAGTGGGGAATTGTTCGCAATGGACGAAAGTCTGAAGACGCAACGCCGCGTGAAGGATGAAGGTCTTCGGATTGTAAACTTCTGTTGGGTGGGAAGAACTGCATCCGGATCAATACCCTGGAGGATTGACGGTACCACCAGAGGAAGCCCCGGCTAACTCTGTGCCAGCAGCCGCGGTAAAACAGAGGGGGCAAGCGTTGATCGGAATTACTGGGAGTAAAGAGTGCGTAGGT
+
FFFFFFFFFFFF:FFFFFFFFFFFFFFF,FFFF,FFFFFFFFFFFFF::FFF,FFFFFF:,FFFFFFFFFFFFFFFFFFF,FFF:FF,F:FFFFF,FFFFFFF,FF:FFFFFFFF:F,F,,:F::FFFFF,FF::,::F,:,:FFF:F:FFFFF::,:F,,F,FFF:F,,FFFFFF,,F:FFFF,FFF,FFF:,FF:,F:FFFF:F,F,FF,:F,,:,F,FFFFFFF:FF,F,FFFFF:,FF,F:,FF:,
@A00920:152:HGHKKDRXX:2:2103:30969:36088 1:N:0:AGGAGTGG+TGTTCTCT
ACTCCTACGGGAGGCAGCAGTGGGGAATATTGGACAATGGGGGCAACCCTGATCCAGCCATGCCGCGTGTGTGAAGAAGGCCTTCGGGTTGTAAAGCACTTTAAGTGGGGAAAAAGGCTCGCTGGCTAATACCCAGCGGGATTGATACTACCCACAGAATAAGCACCGGCTAACTCTGTGCCAGCCGCCGCGGTCAGACGTAGGGGGCGAGCGTGGTCCGGAATCCTTGGGCGGAATGGGCTCCTAGGCG
+
FFFFFFFFFFFFFFFFFFFFFFFFFFFFFFFFFFFFFFFFFFFFFFFFFFFFFFFFFFF,FFFFFFFFFFFFF,,FFFFFFF,FFFFFFFFFFFFFFFF:FFFFFFFFFFFF::,FFFFFFF:FFFFFFFFFFFFFFFFF:FFFFF,FFFFFFFFFFFFFFFFF:FFFFFF,FFFFFFFFF:F:F,F:FFFFF:,,F,FFFFFFF:F:F,F:F,,F,:,FFF,:F,F,F:F,F,,,FFF:FF,,,,F:FF
@A00920:152:HGHKKDRXX:2:2103:27887:36354 1:N:0:AGGAGTGG+TGTTCTCT
ACTCCTACGGGAGGCAGCAGTGGGGAATTGTTCGCAATGGGCGCAAGCCTGACGACGCAACGCCGCGTGGAGGACGAAGATCTTCGGGTCGTAAACTCCTTTCGATCGAGACGAATTCCCCCGGGGTGAACAATCCCGGGGGGTGACGGTACCGAGAGAAGAAGCCCCGGCTAACTCCGTGCCAGCAGCCGCGGTCATACAGAGGTGGCAAGCGTTGTTCGGAATTACTGGGCGTAAAGGGCGCGTAGGC
+
FFFFFFFFFFFFFFFFFFFFFFFFFFF:FFFFFFF:FFFFFFFFFFFFFFFFFFFFFFFFFFFFFFFFFFFFF:FFF:FFF:FFFFFFFFFF:FFFFFFFFFFFFFFFFF,FF:,F:FFFFFFFFFFFFFFF:FFFFFFFFFFFF,FFFFFFFFFFFF:FFFFFFFFFFFFFFFFFFFFFFFF:FFFFFFFFFFF,FFFFFFFFFFFFFFFFFF,FFFFFFFFFFFFFFFFF:FF,:F::FFFFFFFFFF
@A00920:152:HGHKKDRXX:2:2104:19379:1078 1:N:0:AGGAGTGG+TGTTCTCT
ACTCCTACGGGAGGCAGCAGTGAGGAATATTGCTCAATGGGCGCAAGCCTGAAGCAGCGACGCCGCGTGGACGATGAAGGTCTTCGGATCGTAAAGTCCTTTTCTGTGTGACGAGGAAGGACGGTAGCACAGGAATAAGTGTCGGCTAACTACGTGCCAGCAGCCGCGGTAACACGTAGGACGCAAGCGTTATCCGGAATTACTGGGCGTAAAGAGCGTGTAGGCGGTGCTGTAAGTCAACCGTGAAAGC
+
FFFFFFFFFFFFFFFFFFFF,:FFFF,FFFFFFFFF:FFFFFFFF:FFFFFFFFFFFFFFFFFFFFFFFFFFFFFFFFFFFFFFFFFF,FFF:FFFFFFFFFFFFFFFFF:FFFFFFFFFF:FFFFFF,FFFFFFFFFFFFFF:FFFFF:FFF,FFFF:FFFFFFFFFFFFFFFF:FFFFFFFFFF:FFFFFFF:F:F,FF:FFFFFFFFFFFFF,FFFFFFFFFFFFFFFFFF,FFFFF:,FFFFFFF,
@A00920:152:HGHKKDRXX:2:2104:1958:1219 1:N:0:AGGAGTGG+TGTTCTCT
ACTCCTACGGGAGGCAGCAGTAAGGAATATTGCACAATGGACGCAAGTCTGATGCAGCAACGCCGCGTGCCCGAGGACGGCCTTCGGGTTGTAAAGGGCTTTTCTGGCTGAAGAGTAAGGACGGTAGGCCAGGAATAAGCGTCGGCTAACTACGTGCCAGCAGCCGCGGTAAAACGTAGGACGCGAGCGTTATCCGGATTTACTGGGCGTAAAGCGCGGGCAGGCGGCTGTTCAAGTCGGACGTGAAAGC
+
FFF,FFFFF:FFFFFFFFFFFFFFFFFFFFFFFFFFFFFFFF:FFFFFFFFFFFFFFFFFFFFFFFFFFFFF:FFFFFFFFFFFFFFFF:F:FFFFF:FFFFFFFFFFFF:FFFFFFFFFFF,FF:FFFFFFFF::FFF:F:FFFFFFFFFFFFFFFFFFFFFFFFFFFFFFFFFFFFF:F:FFFFFFF:F:F:FFF:FFFFFFFFFFFFFFFF:FFFFFFFFFFFFFFFFFFFFFF:FFFFFFFFFFF:
@A00920:152:HGHKKDRXX:2:2104:28754:2127 1:N:0:AGGAGTGG+TGTTCTCT
ACTCCTACGGGAGGCAGCAGTGAGGGATATTGCGCAATGGGCGAAAGCCTGACGCAGCGACGCCGCGTGGGCGAAGAAGTTTTTCGGATCGTAAAGCCCTTTTCTGCGTGACGATGATGACGGTAGCGCAGGAAAAAGTGTCGGCTAACTACGTGCCAGCAGCCGCGGTAAAACGTAGGACGCAAACGTTATCCGGAATTACTGGGCGTAAAGAGCGCGCAGGCGGTCGGGAAAGTCGCGTGTGAAAGCC
+
FFFFFFFFFFFFFFFFFFFFFFFFFFFFFFFFF:FFFFFFFFFFFFFFFFFFFFFFFFFFFFFFFFFFFF:FFFFFFF:,FFFFFFFF,FFFFFFF:FFF,FFFFFFFFFF,FFFF,::FFFFFFFFFFFFFF:FFFF,FFFF:FFFF,:F:,F:F:FFF,,::FFFF,F,:FFFFF::FF:FF,FFFFFF:,,FFF,FFF::F,:FF,:,,F::FFF,,FFFFFFFFF,,FFFFFF::,F:FF:F::FF
@A00920:152:HGHKKDRXX:2:2104:25970:2754 1:N:0:AGGAGTGG+TGTTCTCT
ACTCCTACGGGAGGCAGCAGTAAGGAATATTGCACAATGGGCGCAAGCCTGATGCAGCAACGCCGCGTGCCCGAGGACGGCCTTCGGGTTGTAAAGGGCTTTTCTGGCTGAAGAGACAGGACGGTAGGCCAGGAATAAGCGTCGGCTAACTACGTGCCAGCAGCCGCGGTAAAACGTAGGAGGCGAGCGTTATCCGGATTTACTGGGTGTAAAGCGCGTGTAGGCGGTCGTGCAAGTGAGGCGTGAAAGC
+
:,FFFFFF:FFFFFFFF:FFFFFFFFFFFFFFFFFFFFF:FFFFFFFFFFFFFFFFFFFFFFFFFFFFF:FFF:FFF,FFF,,FFFFFF:FFF::FFFFFFFFFFFFFFF:FFFFFFFFFFF,FFF:FFFFFFFFFFFFFFFF:FFFFFFFFFFFFFFFFF:FFFFFFFFFF:FFFFFFFFFFFFFFFFF,FFFFFFFFFFF:FFFF:FF:FFFFFFFF:F,FFFFFF:F:F::,FFFFFFFFFF::FF:
@A00920:152:HGHKKDRXX:2:2104:27715:4022 1:N:0:AGGAGTGG+TGTTCTCT
ACTCCTACGGGAGGCAGCAGTAAGGGATCTTGCGACAATGGGCGAAAGCCTGACGCAGCAACGCCGCGTGCGGGATGACGGCCTTCGGGTTGTAAACCGCTTTTCGGGGGGAAGAGGAAGGACGGTACCCCCGGACGAAGTCTCGGCTAACTACGTGCCAGCAGCCGCGGTAAAACGTAGGAGGCGAGCGTTATCCGGATTTACTGGGTGTAAAGCGCGTGTAGGCGGTCGTGCAAGTGAGGCGTGAAAG
+
FFFFFFFFFFFFFFFFFFFFFFFFFF:FFFF,FFFFFFFFFFFFFFFFFFFFFFFFFFFF,FFFFFFFFF:FFFFFF,FFFFFFFFFFFFFFFFFFFFFFFFFFFFFFFFFF:FFFFFFF:FFFFFFFFFFFF,F,FFFFFFFF,FFFFFFFFFFFFFFFFFFFFFFFFFFFFFFFFFFFFFFFFFFFFFFF:FFFFFFFF:FFFFFFFFFF:FFFFFFFFFFF:FFFFFFFFFF,:FFF:FFFFF:F,F
@A00920:152:HGHKKDRXX:2:2104:13639:4100 1:N:0:AGGAGTGG+TGTTCTCT
ACTCCTACGGGAGGCAGCAGTAAGGGATCTTGCGACAATGGGCGAAAGCCTGACGCAGCAACGCCGCGTGCGGGATGACGGCCTTCGGGTTGTAAACCGCTTTGCGGGGGGAAGAGGAAGGACGGTACCCCCGGAATAAGTCTCGGCTAACTACGTGCCAGCAGCCGCGGTAATACGTAGGAGGCGAGCGTTATCCGGATTTAATGGGTGTAAAGCGCGGGTAGGCGGTCGTGCAAGTGAGTCGTGAAAG
+
FFFFFFFFFFFFFFFFFFFFFFFFF:FFFFFFFFF:FFFFFFF:FFFFFFFF::F:FF,FF,FFFFFFFFFFFFFFFFFFFFFFFFFFFFFFFFFFF,FFFFF,,F:FFFFFFFFFFF,:FFFFFFFFF:FFFFFFFFFF,FFFFFFFFFFFFFFFFFFFFFFFFFFFFFFF:,FFFFFFFFFFF,FFFFFFFFFFFFF:FFF,FFFF,FFFF,FFF,,,FFFFFFFFF,,FF:F,FF,FF,F,F,FF:F
@A00920:152:HGHKKDRXX:2:2104:20925:4288 1:N:0:AGGAGTGG+TGTTCTCT
ACTCCTACGGGAGGCAGCAGTGGGGAATATTGGACAATGGGCGCAAGCCTGATCCAGCCATGCCGCGTGAGTGATGAAGGCCCTAGGGTTGTAAAGCTCTTTCACCGGTGAAGATAATGACGGTAACCGGAGAAGAAGCCCCGGCTAACTTCGTGCCAGCAGCCGCGGTAATACGAAGGGGGCTAGCGTTGTTCGGAATTACTGGGCGTAAAGCGCACGTAGGCGGGTATTTAAGTCAGGGGTGAAATCC
+
FFFF,:FF::FF:FFFFFF,FFFFFFFFFFF:,:FFFFFFFF:FFF,F:,FFFF:F:FFFFF,FFFF:FFF:FFFFFF:FF,FFFFFFFFF:FFFF:F::F,FFF,FFFFFFFFFFFF,,FF:,FFFFF:FFFFFFF:F:FFFFFFFFFFF,FFFF:F,FFFFFF:F:FFFFF:FFFFF:,F,FFF,F:F::F:FF:F:::FFF:F::FFF,FFFFFFF,FFFF,FFF:F:F,:FF:F,F:,F:FFFF,:
@A00920:152:HGHKKDRXX:2:2104:13910:4695 1:N:0:AGGAGTGG+TGTTCTCT
ACTCCTACGGGAGGCAGCAGTAAGGGATCTTGCGACAATGGGCGAAAGCCTGACGCAGCAACGCCGCGTGCGGGATGACGGCCTTCGGGTTGTAAACCGCTTTTCGGGGGGAAGAGGAAGGACGGTACCCCCGGAAGAAGTCTCGGCTAACTACGTGCCAGCAGCCGCGGTAAAACGTAGGAGGCGAGCGTTATCAGGATTTAATGGGTGTAAAGCGCGTGTAGGCGGTCCTGCAAGTGGCGCGTGAAAG
+
,FFFF,F,:F:F:,:::::,FFFFF:FFFFF::F:FF::,:F:FFFFFFFFFF::::::FFF:,:FFF:F:FF:FFF,F,FF::FFF:FFF::F,,FFFF:FFFFFFF:FF:FF,F,:FFFF:FF:F:F:FF:F:,FF:FFF:FFFFF::F:FFFFF:F:F:F:FFFFFFFFFFFF:,F:F:F:F:FFFFFF:FF,:FFFFF:,:FF,FFF:FFFFFFFFF::F,,FFF:F,F:FF,FFF:FFFFFFF:F
@A00920:152:HGHKKDRXX:2:2104:16595:5995 1:N:0:AGGAGTGG+TGTTCTCT
ACTCCTACGGGAGGCAGCAGTGGGGAATTTTCCGCAATGGGCGAAAGCCTGACGGAGCAACGCCGCGTGGGTGATGAAGATTTTCGGATCGTAAAGCCCTTTCAGCAGGGACGAAGCGAGTGACGGTACCTGCAGAAGAAGCATCGGCTAACTACGTGCCAGCAGCCGCGGTAATACGTAGGATGCAAGCGTTGTCCGGATTTATTGGGCGTAAAGAGCTCGTAGGCGGTTCGATAAGTCGGACGTGAAA
+
FFFFFFFF:FFFFFFFFFFFFFFFFFFFFFFFFFFFFFFFFFFFFFFFF,FFFFFFFFF:FFFFFFFFFFFFFFFFFFFFFFFFFFFFFFFFFFFFFFFFFFFFFFFFFFFFFF:FFFFFFFFFFFFFFF:FFFFFFFFFFFFF:FFFF:FFFFFFFFFFFFFFFFFFFFFFFFFFFFFFFFFFFFF:FFFFFFFFFFFFFFFFFFFFFFFFFFFFFFFFFFFFFFFFFFFF:FF:FFFFF,FF,FFFF:
@A00920:152:HGHKKDRXX:2:2104:5629:6230 1:N:0:AGGAGTGG+TGTTCTCT
ACTCCTACGGGAGGCAGCAGTAAGGGATCTTGCGACAATGGGCGAAAGCCTGACGCAGCAACGCCGCGTGCGGGAGGACGGCCTTCGGGTTGTAAACCGCTTTTCGGGGGGAAGAGGAAGGACGGTACCCCCGGAAGAAGTCTCGGCTAACTACGTGCCAGCAGCCGCGGTAAAACGTAGGTACCGAGCGTTATCCGGATTTACTGGGCGTAAAGCGCGTTCAGGCGGCTTAGCAAGTCGGGCATGAAAT
+
FFF,FFFFFFFF:FF:F,FFFFFFFFF:FFFFFF::F:FFFFFFFFF,FFF,F:FFFFFFFFFFFFFFFFF,FFFFFFFFFF,FF:FFFFFFFFFFFFFF,:FFFF:FFF,FFF:FFFFFFFFF:FFF:,,:FF:FF:F,FFFF:F,FF:F:FFF:FF:FFFFF::F:FFF,:F:F:FF,F,FFF,FFF,,:FF,,FF,FFFFFF,FF,FF:FF,F:FFFF,FFFF,F:F:FF,F::F:,FFFFFFFF,F
@A00920:152:HGHKKDRXX:2:2104:13539:6496 1:N:0:AGGAGTGG+TGTTCTCT
ACTCCTACGGGAGGCAGCAGTGGGGAATATTGGGCAATGGCCGCAAGGCTGACCCAGCGACGCCGCGTGCGGGAGGACGCCCTTCGGGGTGTAAACCGCTGTCAGAGGGGACGAAACGCCAGTGTGTGAATAGCACAGTGGTTTGACGGTACCCTCAAAGGAAGCACCGGCTAACTCCGTGCCAGCAGCCGCGGTAATACGGAGGGTGCGAGCGTTGTTCGGAATCACTGGGCGTAAAGCGCGCGCAGGC
+
FFFFFFFFFFFFFFFFFFFFFF:FFFFFFFFFFFFF:FFFFFFFFFFFFFFFFFFFFFF:FFFFFFFFFFFFFFFFFFFFFFFFFFFFFFFFFFFFFFFFFFFFFFFFFFFFFFFFFFFFFFFFFFFFF:F:FFFFFFFFFFFFFFFFFF:FFFFFFFFFFFFFF:FFFFFF,FFFFFFFFFFFFFFFFFFFFFFF,FFFFFFFFFFFFFFFFFFFFFFFFFF:FFFFFFFFFFFF,FFFFFF:FFFFFF
@A00920:152:HGHKKDRXX:2:2104:22968:6637 1:N:0:AGGAGTGG+TGTTCTCT
ACTCCTACGGGAGGCAGCAGTAAGGAATATTGCACAATGGGCGCAAGCCTGATGCAGCAACGCCGCGTGCCCGAGGAAGGCCTTCGGGTTGTAAAGGGCTTTTCTGGCTGAAGAGACAGGACGGTAGGCCAGGAATAAGCGTCGGCTAACTACGTGCCAGCAGCCGCGGTAAAACGTAGGACGCGAGCGTTATCCGGATTTACTGGGCGTAAAGCGCGGGCAGGCGGCTGTTCAAGTCGGACGTGAAAGA
+
,FFFFFFFFFFFFFF:FFFFFFFFFFFFFFFFFFFFFFFFFFFFFFFFFFFFFFFFFFFFFFFFFFFFFFFFFFFFFFFFFFFFFF:FFFFFFFFFFFFFFFFFFFFFFFFFFFFFFFFFFFFFFFFFFFFFFFF:FF,FFFF:F:FFFFFF::,FF,FFFFFFFFFFF:FFF,F,FF::FFFF:FFFF:F:F,F:,,FFFFFFF,FFFFFFFF,FFFFFF:::FF:FF:FF,FF:F:,,F:FFFFFFF,
@A00920:152:HGHKKDRXX:2:2104:28465:7012 1:N:0:AGGAGTGG+TGTTCTCT
ACTCCTACGGGAGGCAGCAGTAAGGGATCTTGCGACAATGGGCGAAAGCCTGACGCAGCAACGCCGCGTGCGGGATGACGGCCTTCGGGTTGTAAACCGCTTTTCGGGGGGACGAGCAAGGACGGTACCAGAGGAACAAGCCCCGGCTAACTACGTGCCAGCAGCCGCGGTAATACGTAGGTGGCAAGCGTTGTCCGGATTTACTGGGTGTAAAGCGCGTGTAGGCGGTCCTGCAAGTGGCGCGTGAAAG
+
FF:FFFFFFFFFFFFFFFFFFFFFFFFFFFFFFF:FFFFFFFFFFFFFFFFFFFFFFFFFFFFFFFFFFFFFFFFFFFFFFFFFFFFFFFFFFFFFFFFFFFFFFFFFFFFFFFF:FFFFFFFFFFFFFFFFFFF,FFFFFFFFFFFF:FFFFFFFFFF:FFFFFFFFFFFFFFFFFF,FFFFFF,FFFFFFFFFFFF:FFFFFFFFFFFFFFFFFFFFFFFFFFFFFFFF:F:F,FFFFFFFFF:FFFF
@A00920:152:HGHKKDRXX:2:2104:21929:7279 1:N:0:AGGAGTGG+TGTTCTCT
ACTCCTACGGGAGGCAGCAGTGGGGAATATTGGACAATGGGCGAAAGCCTGATCCAGCAATGCCGCGTGAGTGATGAAGGCCTTAGGGTTGTAAAGCTCTTTTACCCGGGATGATAATGACAGTACCGGGAGAATAAGCTCCGGCTAACTCCGTGCCAGCAGCCGCGGTAATAAGGAGGGAGCTAGCGTTGTTCGGAATTACTGGGCGTAAAGCGCGCGTAGGCGGCTTTTCAAGTCAGGGGTGAAATCA
+
FFFFFFFFFFFFFFFFFFFFFFFFFFFFF,F,F:F:FFFFFFFFFFFFFFFF,F,FFFFFFFFFFFFFF:F,F:FFF:FFFF,F:FFFF,FF,FFF,FFFFFFFFFFFFFFFFFFF,FFFFF:FFF:F:F:F:F:F,:,FF:FFFF:FFFF,FFFFFFFF,:F:FFF:F:FFF,,:FFFFFFFF:FFF,FFFF,:FFFFF::FFFFFF:FFF,:FFF:FFFFFFFFFF,:F,F:FFFF:FFF,FFFFFF,
@A00920:152:HGHKKDRXX:2:2104:4300:7654 1:N:0:AGGAGTGG+TGTTCTCT
ACTCCTACGGGAGGCAGCAGTGGGGAATATTGCACAATGGGCGGAAGCCTGATGCAGCGACGCCGCGTGAGGGATGACTGCCTTCGGGTTGTAAACCTCTTTCAGCAGGGACGAAGCGTAAGTGACGGTACCTGCAGAAGAAGAGCCGGCCAACTACGTGCCAGCAGCCGCGGTAAGACGTAGGGCGCGAGCGTTGTCCGGATTTATTGTGCGTAAAGAGCTCGTAGGCGGCTTGTCGCGTCGGCTGTGA
+
::FFFFFF:,F:,FFF,FF:,::F:FFF,:FFFFFFFF:FFF:FFFFFFFFFFFFF,FF,FFF:FF,:FFF::F:F:F,FFFFFFF:,,FFFFFFFFFFFFFFFF:FFFF:FFFFFF:F,F,:,F:FFF,FF,::FFFF,FFF,F:F,FF,FFF,F:FF::F,:F:FFFF:FFF::FFFFFFF:F,FFF:F:FFFFFFFFFFF::F,F:,F,FFF:FFFF,FF,FF,F:::F,F::F,FFFFFFF,F:F:
@A00920:152:HGHKKDRXX:2:2104:17879:7717 1:N:0:AGGAGTGG+TGTTCTCT
ACTCCTACGGGAGGCAGCAGTAAGGGATCTTGCGACAATGGGCGAAAGCCTGACGCAGCAACGCCGCGTGCGGGATGACGGCCTTCGGGTTGTAAACCGCTTTTCGGGGGGAAGAGGAAGGACGGTACCCCCGGAAGAAGTCTCGGCTAACTACGTGCCAGCAGCCGCGGTAAAACGTAGGAGGCGAGCGTTATCCGGATTTACTGGGTGTAAAGCGCGTGTAGGCGGTCCTGCAAGTGGCGCGTGAAAG
+
,:F:FFF:FFFF,F::FFFFFFFFFFFFFFFFFFF:FFFFFF:FFFFFFFFFFFF:FFFF:FFFFFFFFFFFFFFFFFFFFFFFFFF::FFFFFF:FFFFFFFFFFFFFFFF:F::FF:FFFFFFFFFFFF:F,F:FFFFFFFFFFFFFF::FFFFFFFFFFFFFFFFFFFF:FFFFFFFF:FFFFFFFFFFF:F:FFFFFFFF:FFFFFFF,F:FF:FFFFF:::FF:FF:FF::F:FF:F:FFFFF:,
@A00920:152:HGHKKDRXX:2:2104:15826:7952 1:N:0:AGGAGTGG+TGTTCTCT
ACTCCTACGGGAGGCAGCAGTGGGGAATCTTGCGCAATGGGCGAAAGCCTGACGCAGCGACGCCGTGTGTGCGATGAAGGTTTTCGGATCGTAAAGCACTGTCGCCCGGGAAAAAGAAATGATGGTACCGGGAGAGGAAGCACCGGCTAACTCTGTGCCAGCAGCCGCGGTAATACAGAGGGTGCGAGCGTTGTTCGGAATTATTGGGCGTAAAGCGCTGGTAGGTGGCTTGTTAAGTCGCGTGTGAAAT
+
FFFFFFFF::FFFFFFFFF:FFFFFFFFFFFFFFFFFFFF:FFFFFFFF:FFFFF:FFFFFFF::FFFFFFFFFFFF:FFFFFFFFFFFFFFFFFFFFFFFFFFFFFFFFF,F:FFFFFFFFFFFFFFFFFFFFF,FF:,FFFF:FFFFFFFFFFFFFFF:FFFFFFF:FF:FFFFFFFFFFFFFFFFFF:FFFFFFFFF:FFFF::FFFFFF:,FFFFFFFF::FFFFFFFFFFFFFFFF:FFFFFF::
@A00920:152:HGHKKDRXX:2:2104:29026:8202 1:N:0:AGGAGTGG+TGTTCTCT
ACTCCTACGGGAGGCAGCAGTAGGGAATCTTCCACAATGGACGAAAGTCTGATGGAGCAACGCCGCGTGGAGGATGAAGGTCTTCGGATTGTAAACTCCTGTTGCCCGGGACGAATGGCTCCGACCTAATACGTCGGAGTGTGACGGTACCGGGTGAGGAAGCCCCGGCTAACTCTGTGCCAGCAGCCGCGGTAATACAGAGGGGGCAAGCGTTGTTCGGAATTACTGGGCGTAAAGGGCGCGTAGGCGG
+
FF:FFFFFFFFFFFFFFFFFFFFFFFFFFFFFFFFFFFFFFFFFFFFFFFFFFFFFFFFFFFFFFFFFFFFFFFFFFFFFF:FFFFFFFFFFFFFFFF::FFFFFFFFFFFFFF,FFFFFFFFFFFFFFFFFFFFFFFFFFFFFFFFFFFFFFFFFFFFFFFFFFFFFFF,FFFFFFFFFF:FFFFFFFFFFF:FFFFFFFFFFFFFFFFFFFF:FFFFFF:FFFFFFFFFFFFFFFFF:FFF:FF::F:
@A00920:152:HGHKKDRXX:2:2104:6912:8328 1:N:0:AGGAGTGG+TGTTCTCT
ACTCCTACGGGAGGCAGCAGTGGGGAATATTGGACAATGGGCGGAAGCCTGATCCAGCAACGCCGCGTGAGGGATGACGGCCTTCGGGTTGTAAACCTCTTTCAGTACCGACGAAGCGAAAGTGACGGTAGGTACAGAAGAAGCACCGGCCAACTACGTGCCAGCAGCCGCGGTAATACGTAGGGTGCGAGCGTTGTCCGGAATTATTGGGAGTAAAGGGCTCGTAGGCGGTTTGTCGCGTCGGGAGTGA
+
FFFFFFFFFFFFFFFFFFFFFFFFFFFFFFF:FFFFFFFFF:FFFFFFFFFFFFFFFF:FFFFFFFFFFFFFFF:FFFFFF,FFFF,FFFFFFFFFFFFFFFFFFFFFFFFFFFFF,FFFFFF,FFF::::FF:FFFFFFFFFFFF,FFF,,FFFFF:FFFF:FFFFF::F:F,FFFFF,F:F,FFFF,F:FF,FFFFFFFFF,F,FF,,F,F:,::FF:FFFF::::FFF,:F:FFFFFFF,::FF:F:
@A00920:152:HGHKKDRXX:2:2104:18593:8578 1:N:0:AGGAGTGG+TGTTCTCT
ACTCCTACGGGAGGCAGCAGTCGAGAATTTTTCACAATGGGGGAAACCCTGATGGAGCGACGCCGCGTGGGGGATGAATGGCTTCGGCCCGTAAACCCCTGTCATTCGCGAACAATGCTTGCGACCTAACACGTCGCAAGTTGATAGTAGCGGAAGAGGAAGGGACGGCTAACTCTGTGCCAGCAGCCGCGGTAATACAGAGGTCCCAAGCGTTGTTCGGATTCACTGGGCGAAAAGGGTGCGTAGGTGG
+
FFFFFFFFFFFFFFFFFFFFFFFFFFFFFFFFFFFFFFFFFFFFFFFFFFFFFFFFFFFFFFFFFFFFFFFFFFFFFFFFFFFFFFFFFFFFFFFFFFFFFFFFFFFFFFFFFF,F:FFFFFFFFFFFFF:FF:FFFFF:FFFFF:F,FFFFFFFFFFFFF:FFFFFFFFFFFFF:FFFFFFFFFFFFFF:FFFFFFFFFFFFFFFFFFFFFF:,FFFFFFFFFF:FFFFFF,FFFFF,F,F::FFFFFF
@A00920:152:HGHKKDRXX:2:2104:28519:9298 1:N:0:AGGAGTGG+TGTTCTCT
ACTCCTACGGGAGGCAGCAGTGGGGAATTGTTCGCAATGGGCGCAAGCCTGACGACGCAACGCCGCGTGGGGGATGAAGGTCTTCGGATTGTAAACCCCTGTTGGGTGGGACGAACACTTCCGTGGTGAACAGCCACGGAGACTGACGGTCACACCTGAGGAAGCCCCGGCTAACTCTGTGCCAGCAGCCGAGGTACTACAGAGGGGGCAAGCGTTGTTCGGACTTACTGGGCGTAAAGGGAGCGTAGGC
+
FFFFFFFFFFFFFFFFFFFF,F,:FFFFFFF,FFFFFFFFFFFFFFFFFFFFFF,FFFFFF:FFFFFFFFFFFF:FF,F,F:FFFFFF:FFFFFFFFFF:FFF:F:FFFF:FFF:FF::F:,FFFF::FFFFFFFFF,FFFF:FFFF:,F,,FF::::FFFFFFFFFFFFFF,:FFFF,FF,:FFFFFFFF,FFF,,F:FF:F,,FFFF,FF::FFFFFFFFF,FFFF,,FFFFFF:,,,F,:FF:FFF,
@A00920:152:HGHKKDRXX:2:2104:25663:10363 1:N:0:AGGAGTGG+TGTTCTCT
ACTCCTACGGGAAGCAGCAGTAGGGAATCTTCCACAATGGACGAAAGTCTGATGGAGCAACGCCGCGTGAGTGAAGAAGGTTTTCGGATCGTAAAACTCTGTTGTAAGGGAAGAACACGTACGAGAGTAACTGCTCGTACCTTGACGGTACCTTATTAGAAAGCCACGGCTAACTACGTGCCAGCAGCCGCGGTAATACGTAGGTGGCAAGCGGTGTCCGGAATTATTGGGCGTAAAGCGCGCGCAGGCG
+
FFFFFFFFFFFFFFF,FFFFFFFFFFFFFFFFFFFFFFFFFFFFFFFFFFFFF:FFFFFFFFFFFFFFFF:FFFFFFFF,F:FFFFFFFFFFFFFFF:FFFFFFFFFFFFFFFFFFFFFFFFFFFFFFFFFFFFFFFFFFFFFFFFFFFFFF:FFFFFF:::FFFFFFFFFFFFFFFFFFFFFFFFFFFFFFFFFFFF:FF:F,:F:FFFFFF,F::FFFF,FFFF:FFFFFFFFF:FFFFFFFFFFFFF
@A00920:152:HGHKKDRXX:2:2104:28610:11021 1:N:0:AGGAGTGG+TGTTCTCT
ACTCCTACGGGAGGCAGCAGTGAGGGATATTGCGCAATGGGGGAAACCCTGACGCAGCGACGCCGCGTGGGTGACGAAGGCCTTCGGGTCGTAAAGCCCTTTTGCCACTGACGAGACAAGGACGGTAGGTGGCGAATAAGCCTCGGCTAACTACGTGCCAGCAGCCGCGGTAAAACGTAGGGCGCAAGCGTTGTCCGGAATTCTTGGGCGTAAAGAGCTCGTAGGCGGTTTGTCGCGTCTGCTGTGAAAG
+
:FFFFFFFFFF:FFFFFFFFFFFFFFFF:,FFFFFF,FFFFFF:,:FF:FFFFFFFFFFFF:FFFFFFFFFFFFFFF:FFFFFFF:FFFFFFFFF:FFFFFF::FFFFFF:FFFFF:F,FFFF:F:FFFFFF:FF:FFFF:FFF:FFFFFFFFFFFFFFFFF,FFFFFFFFFFFFFFFFFFFFFFFFF:F:FFFF:FFFFFF,FF:FFFFFFFFFFFFF::FFFFFFFFFF:FFFFFFFF:FFF,:FFFF
@A00920:152:HGHKKDRXX:2:2104:28944:12727 1:N:0:AGGAGTGG+TGTTCTCT
ACTCCTACGGGAGGCAGCAGTCGGGAATTTTGGGCAATGGGCGAAAGCCTGACCCAGCAACGCCGCGTGAAGGATGAAATCCCTCGGGATGTAAACTTCGCAAGAACGGGAAGAATAAGTAAGGGTTAATATCCCTTACGATGACGGTACTGTTTGTAAGCTCCGGCTAACTCCGTGCCAGCAGCCGCGGTAATACGGGGGGAGCAAGCGTTGTTCGGATTTACTGGGCGTAAAGGGCGCGTAGGCGGCC
+
F:FFFFFFFFFFFFFFFFFFFFFFFFFFFFFFFFFFFFFFFFFFFFFFFFFFFFFFFFFFFFFFFFFFFFFFFF:FFFFFFFFFFFFFFFFFFFFFFFFFFFFFFFFFFFFFFFFFFFF:FFFFFFFFF:FFFFFF:FFFFFFFFFFFFFFFFFFFFFFFFFFFFFFFF:FFFFFF:FF:FFFFFFFFFFF,:FFFFFFFFFFFFFFFFFFFFFFFFFF:FFFFFFFFFFFFFFFFFFF:FFFFFFFFF:
@A00920:152:HGHKKDRXX:2:2104:22444:13150 1:N:0:AGGAGTGG+TGTTCTCT
ACTCCTACGGGAGGCAGCAGTGGGGAATCTTGCGCAATGGGCGAAAGCCTGACGCAGCGACGCCGCGTGGGTGATGAAGGCCTTCGGGTTGTAAAGCCCTGTGGCGGGGGACGAATCAGTGTTGGCTAATATCCAGCATGTTGACGGTACCCCTTTAGCAAGCAGCGGCTAACTCTGTGCCAGCAGCCGCGGTAAGACAGAGGGTGCACAGGTTGTTCGGAAGGACTGGGCGTCAAGCGCGCGTAGGCGG
+
FF:FF:FFFFFFFFFFFFFFFFFFFFFFFFFFFFFFF:FFF:FFF:FFFFFFF:FFFF,:FFF:FFFFF:F,FFFFFFFF:F:FFFFFF:FFFFFFF,,FFFF,,FFFFF,FFFFF,FFFF,FFFFF:FFFFFF,,FFF,,FFF:FF,FFFF:F,:,FFF,F:F,FFFFF:F,FFFFFFF,,FF::,FF,FFF,F:F,FF,F,FFF:,,,,F,FFF:FFF,,,:,,:FFFFFF,,,:F:F,,F,,F,FF,
@A00920:152:HGHKKDRXX:2:2104:11695:13510 1:N:0:AGGAGTGG+TGTTCTCT
ACTCCTACGGGAGGCAGCAGTAAGGGATATTGCACAATGGGCGCAAGCCTGATGCAGCAACGCCGCGTGCAGGAAGAAGGGTTTCGGCTCGTAAACTGCTTTTCGGTGGGACGATGATGACGGTACCGCCGGAAGAAGTCTCGGCTAACTACGTGCCAGCAGCCGCGGTAAAACGTAGGAGGCAAGCGTTATCCGGATTTACTGGGCGTAAAGGGCGTGCAGGTGGTTACATAAGTGGTGCGTGAAAGCG
+
FFFFFFFFFFFFFFFFF:FFFFFFFFFFFFFFFFFFFFFF,FFFFFFFFFFFFFFFFFFFFFFFFFFFFFFFFFFFFFFFF:FFF:FFFFFFF:FFFFFFFFFFFFFFFFFFFFFF:FFFFFFFFF:FFFFFFFF:FFFFFFFFFFFFFFFFFFFFFFFFFFFFF:FFFFFFFFFFFFFFFFFFFFFFFF:FFFFF:FFFF:FFFF:FF:FFF,FFFFFF::FFFFFFFFFFFFFFFF:FF:FFFFFF,F
@A00920:152:HGHKKDRXX:2:2104:3902:13636 1:N:0:AGGAGTGG+TGTTCTCT
ACTCCTACGGGAGGCAGCAGTCGGGAATTTTGGGCAATGGCCGAAAGGGCTGACCCAGCAACGCCGCGTGAGTGAAGAAGGCCTTCGGGTTGTAAAGCTCTGTTGCCCGTGAAGAACGGTACTCTCAGGAAATGGGGAGTGCTTGACGGTAGCGGGAGAGGAAGCCCCGGCTAACTACGTGCCAGCAGCCGCGGTAATACGTAGGTGGCAAGCGTTGTCCGGATTTACTGGGCGTAAAGAGCGCGCAGGC
+
FFFFFFFFFFFFFFFFFFFFFFFFFFFFFFFFFFFFF:FFFFFF:FFFFFFFFFFFFFFF:FFFFFFFFFFFFFFFFFFFFFFFFFFFF:FFFFFFFFFFFFFFFFFFFFFFFFFFFFFFFFFFFFFFFF,FFFFFFFFFFFFFFFFFF,FFFFFFFFFFFF,FF:FFFFFFFFFFFFF:FFFFFFFFFFFFFFFF,:FFFFFFFFFFFF,:FFF:FFFFFFF:FFFFFF:FFF:FFFFFF:F::FFFFF
@A00920:152:HGHKKDRXX:2:2104:9697:14215 1:N:0:AGGAGTGG+TGTTCTCT
ACTCCTACGGGAGGCAGCAGTGAGGAATATTGGTCAATGGGCGCAAGCCTGAACCAGCCATGCCGCGTGCAGGATGACGGTCCTATGGATTGTAAACTGCTTTTGTACGGGAAGAAACACTCCGACGTGTCGGAGCTTGACGGTACCGTAAGAATAAGGATCGGCTAACTCCGTGCCAGCAGCCGCGGTAATACGGAGGATCCAAGCGTTATCCGGAATCATTGGGTTTAAAGGGTCCGTAGGCGGTCTT
+
FFFFF:FFFFFFFFFFFF:FFFFFFFFFFFFFFFFFFFFFFFFFFFFFFFFF:FFFFFFFFFFFFFFFFF,FF,FFFFFFFFFF,FFF:FFFFFFFFFFFF:FFFF:FFFFFF:FFFF:FFFF:FFFFFFFFFFFFFFFFFFFFFFFFFF,FFFF:::FFFFFFFFFFFFFFFFFFFFFFFF:FFFFFF:,FFFFF,:F:FFFFFFFFFFFFFFFF,:F:FFFFFFFFFFFFFF:FFFFF:FFFFFFF,F
@A00920:152:HGHKKDRXX:2:2104:23303:14418 1:N:0:AGGAGTGG+TGTTCTCT
ACTCCTACGGGAGGCAGCAGTGAGGAATTTTGCGCAATGGAGGCAACTCTGACGCAGCCACGCCGCGTGCAGGAGGACGCCCCTACGGGGTGTAAACTGCTTTTCTGCGAGAAGAAGGCCTTGCTTTGGGCAGGGTGTGACGGTATCGCAGGAATAAGCACCGGCTAACTCCGTGCCAGCAGCCGCGGTAATACGGAGGGTGCGAGCGTTGTCCGGACTCACTGGGCGTAAAGGGCGCGTAGGCGGCCTG
+
FFFFFFFFFFFFFFFFFFFFFFFFFFF:FFFFFFFFFFFFFFFFFFFFFFFFF:FFFFFFFFFFFFFFFFFFFFFF,FFFFFFFFFFFFFFFFF:FFFFFFFFFFFFF:FFFFFFFFFFFFFFFFFFFFFFFFFFFFFFFFFFFFFFFFFFFFFFFF::FFFFFFFFFFFFFFF:FFFFFFFFFFFF:F:FFFFFFF:FFFFF:FFFF,FFFFFFFF,FFFFFFFF:FF,F:FF,FF:,FFFFFFFFFF,
@A00920:152:HGHKKDRXX:2:2104:24442:14638 1:N:0:AGGAGTGG+TGTTCTCT
ACTCCTACGGGAGGCAGCAGTAAGGAATATTGCACAATGGGCGCAAGCCTGATGCAGCAACGCCGCGTGCCCGAGGACGGCCTTCGGGTTGTAAAGGGCTTTTCTGGCTGACGAGGAAGGACGGTAGGCCAGGAATAAGCGTCGGCTAACTAAGTGCCAGCAGCCGCGGTAAAACGTATGACGCGAGCGTTATCCGGATTTACTGGGCGTAAAGCTCGGGCAGGCGGTGGTCCAAGTCGGACGTGAAAGC
+
FFFFFFFFFFFFFFFFFFFFFFFFFFFFFFFFFFFFFFFFFFFFFFFFFFFFFFFFFFFFFFFFFFFFFFF,FFFFFFFFFFFFFFFFFFFFFFFFFFFFFFFFFFFFFFF:FF:FF,FFFFFFFFF:::FF:FFFFFFFFF,F,FFF:F,F,F,:FFF::FFF:FFFFF::FFFFFF,FFFFF:FFF:F,FFF,,FF,FFFFFF,F:F:FFFFF,FF,FFF:,,:,:FFFFFF:,:FFFFF,FFF,:FF
@A00920:152:HGHKKDRXX:2:2104:20998:15029 1:N:0:AGGAGTGG+TGTTCTCT
ACTCCTACGGGAGGCAGCAGTAAGGGATATTGCACAATGGGCGCAAGCCTGATGCAGCAACGCCGCGTGCAGGAAGAAGGGCTTCGGCTCGTAAACTGCTTTTCTGTGGGACGATAATGACGGTACCGCAGGAAGAAGTCTCGGCTAACTACGTGCCAGCAGCCGCGGTAAAACGTAGGAGGCGAGCGTTCTCCGGATTTAATGGGCGTAAAGGGCGTGCAGGTGGCTGTGTAAGTGGTGCGTGAAAGCG
+
FFFFFFFFFFFFFFFFFFFFFFFFFFFFFFFFFFFFFFFFFFFFFFFFFFFFFFFFFFFFFFFFFFFFFFFFFFFFFFFFFFFFFFFFF:FFFFFFFFFFFFF,FFFFFFFFFFFFFF::F,FF,FF:FFFFFFFFF,FFFF,FFF:F::FFFF,FFFF,F:FF,FFFFFFFFF,,FF,FFF,FF,FF,F,FF,FFF:,F:,FFF,FFFF,FF,,F,FFFFF,FF,F,FFFF:FFF:F:F,F,FF::FF:
@A00920:152:HGHKKDRXX:2:2104:2817:15139 1:N:0:AGGAGTGG+TGTTCTCT
ACTCCTACGGGAGGCAGCAGTGGGGAATATAGGACAATGGGCTAAAGCCTGATCCAGCGACGCCGCGTGAGTGATGAAGGCCTTCGGGTTGTAAAGCTCTGTTGAGGGAGAAGAAAACAGTTAGGGCGAATAGGCCTAGCACTTGACGGTATCACTATCGAAAGAACCTGCTAACTCTGTGCCAGCAGCCGCGGTAATAACGAGGCTGAGAGCGTTCAACGGAATTACTGGGCGTAAAGAGCACGTAGGC
+
F:F::FF,,FFF:,:FF:FF,,F,F:,FF:,,,FF:F,:,FF,FFF,:FF:,FF:FF::FF,,F,,,FF:FFF::FFF,FFF:FFFF:,,,:FFF,,FF,,,F::F,,FF,,FFF,FFFF:,FFFFFFFF,FFFFF,F:F,F,F:FF:,F,,F,FF,,,FFF,,,FF:,,FFFFF:::,FF::FF::FFFF:FFFFF:F,,:F,F,,,,,FFFF:F,F,:FF,F:FFFF:FFFF::,F:,,FFFF:FFF,
@A00920:152:HGHKKDRXX:2:2104:2157:15875 1:N:0:AGGAGTGG+TGTTCTCT
ACTCCTACGGGAGGCAGCAGTGGGGAATATTGGACAATGGGCGCAAGCCTGATCCAGCCATGCCGCGTGTGTGAAGAAGGCCTTCGGGTTGTAAAGCACTTTTGTTGGGGAAGAAAAGCCATGGGTTAAAACCCTGTGGTTCTGACGGTACCCAAAGAATAAGCACCGCCTAACTTCGTGCCAGCAGCCCCGGTAATACGAAGGGTGCAAGCGTTACTCGGAATTACTGGGCGTAAAGAGTGCGTAGGTG
+
FFFFFFFF,FFFFFF:FFFFFFFFFF:F,FFF,FFFF:FFFFFFFFFFFFFF::FFFFFF:FFFFFFFF,FFFFFFFFFFF,,FFFFFFFFFFFFF:FFFFF,FF:FFFF:FFFF:FF:FFF,FFFFF:,:FFF,::F,FFFF,FF,FF:F,,F:FF:FF:F:FFFFF,FF,F,,:F::FFFF:FF:,F,FFF:FFFFFF:FFFF:FFF,F:FF:F,FFF,F::,F,F,FFFFFF:::,FF,FFFF:F:,
@A00920:152:HGHKKDRXX:2:2104:24243:16799 1:N:0:AGGAGTGG+TGTTCTCT
ACTCCTACGGGAGGCAGCAGTAAGGAATATTGCACAATGGGCGCAAGCCTGATGCAGCAACGCCGCGTGCCCGAGGAAGGCCTTCGGGTTGTAAAGGGCTTTTCTGGCTGAAGAGCAAGGACGGTAGGCCAGGAATAAGCGTCGGCTAACTACGTGCCAGCAGCCGCGGTAAAACGTAGGACGCGAGCGTTATCCGGATTTACTGGGCGTAAAGCGCGGGCAGGCGGCTGTTCAAGTCGGACGTGAAAGC
+
FF:FFFFFFFFFFFFFFFFFFFFFFFFFFFFFFFFFFFFFFFFFFFFFFFFF:F:FFFFFFFFFFFFFFFFFF:FF,FFFFFFFFFFFFFFFF:FFFFFFFFFFFFFFFFFFFFFFFFFFFFFFFFFFFFFFFFFFFFFFFFFFFFF:FFFFFFFFFFFF:F:FFFFFFFFF,:FFFFFFFFFFFFFFF:F:FFFFFFFFFFFFFFFFFFF::FF:FFFFFFFFFFFFFFFFF:FF::FFFF,FFFFFF:
@A00920:152:HGHKKDRXX:2:2104:29568:17534 1:N:0:AGGAGTGG+TGTTCTCT
ACTCCTACGGGAGGCAGCAGTGGGGAATCTTGCGCAATGGGGGCAACCCTGACGCAGCCATACCGCGTGTGTGATGAAGGTCTTCGGATTGTAAAGCACTTTCAGCGGGGACGACAATGACGGTACCCGCAGAAGAAGTCACGGCTAACTTCGTGCCAGCAGCCGCGGTAATACGAAGGTGGCGAATGTTGCTCGGATTCACTGGGCGTAAAGCGTCGGTAGGAGGCTTGTTAAGTTAGGTGTGAAAGCC
+
FFFFFFFFFFFFFFFFFFFFFFFFFFFFFFFFFFF:FFFFFFFFF:FFFFFFFFFFFFFFFFFFFFFFFFFFFFFFFFFFFFFFFFFFFFFFFFFFF:F:FFFFFFFFFFFFF:FFFFFFFFFFFFFFFFFFFFFFFFFF,FFFFF:FFFFFFFF:FFFFF:FFFFF:FFFFFFFFFFFFFFFFF:FFFFFFFF:FF:FF:FFFFFFFF::FF:F:FF:FFFFFFFFFFF:F:FFFFFFFFFFFFFFF,:
@A00920:152:HGHKKDRXX:2:2104:26467:17581 1:N:0:AGGAGTGG+TGTTCTCT
ACTCCTACGGGAGGCAGCAGTGGGGAATATTGGACAATGGGCGCAAGCCTGATCCAGCCATGCCGCGTGAGTGAAGAAGGCCCTCGGGTTGTAAAGCTCTTTTGTCCGGAAAGAAAAGCTTTCGGTTAATACCCGGAAGTCCTGACGGTACCGGAAGAATAAGCACCGGCTAACTTCGTGCCAGCAGCCGCGGTAATACGAAGGGTGCAAGCGTTACTCGGAATTACTGGGCGTAAAGCGTGCGTAGGTG
+
FFFF:FFFFFFFFFFFFFFFFFFFFFFFFFFFFFFFFFFFFFFFFFFFFFFFFFFFFFFFFFFFFFFFFFFFFFFFFFFFFFFFFFFFFFFFFFFFFFFFFFFFFFFFFFFFFFFFFFFFFFFFFFFFFFFFFFFFFFFFFFFFFFFFFFFFFFFFF::FFFFFFFFFFFFFFFFFFFFFFFFFFFFFFFFFFFFFFFFFFFFFFFFFF,FFFFFFFFFFFF,F:FFFF:FFFFF,FFFFFFFFFFFFFF
@A00920:152:HGHKKDRXX:2:2104:21938:17660 1:N:0:AGGAGTGG+TGTTCTCT
ACTCCTACGGGAGGCAGCAGTAAGGGATCTTGCGACAATGGGCGAAAGCCTGACGCAGCAACGCCGCGTGCGGGATGACGGCCTTCGGGTTGTAAACCGCTTTTCGGGGGGAAGAGGAAGGACGGTACCCCCGGAATAAGTCTCGGCTAACTACGTGCCAGCAGCCGCGGTAAAACGTAGGAGGCGAGCGTTATCCGGATTTACTGGGTGTAAAGCGCGTGTAGGCGGTCCTGCAAGTGGCGCGTGAAAG
+
FFFFFFFFFFFFFFFFFFFFFFFFFF:FFFFFFFFFFFFFFFFFFFFFFFFFFFFFFFFF:FFFFFFFFFFFFFFFFFFFFFFFFFFFFFFFFFFFFFFFFFFFFFFFFFFFFFFFFF:FFFFF:,FFFFFFFFFFFFFFFFFFFFFFFFF:FFFFFFF:FFFFFFFFFFFFFFFFFFFFFFFFFFFFFFFFF:::F,FFF:FFFFFFFFF:FFF:FFFFFFFF,:FFFFF,F,F,FFFFFFF::FFF,F
@A00920:152:HGHKKDRXX:2:2104:5068:17691 1:N:0:AGGAGTGG+TGTTCTCT
ACTCCTACGGGAGGCAGCAGTAAGGAATATTGCACAATGGGCGCAACCCTGATGCAGCAACGCCGCGTGCCCGAGGAAGGCCTTCGGGTTGTAAAGTGCTTTTCTGGCTGAAGAGCAAGGACGGTAGGCCAGTAATAAGCGTCGGCTAACTACGTGCCAGCAGCCGCGGTAAAACGTAGGACGCGAGCGTTATCCGGATATACTGGGCGAAAAGAGCGGGCAGGCGGCTGTTCAAGTCGGACGAGAAAGC
+
FFFFFFFFFFFFFFFFFFFFFFFFFFFFFFFFFFFFFFFFF:FFFF,FFFFF,FFFFF:FFFFFFFFFFF:FFFFFFFFFFFFFFFFFF,F:FFFF,:FFFF,FFF,FFF,FFFF:FFF,,,FFFF,,FF,:,FF,:FFF,:F,::FFFFFFF,,:FFFFFF,:FFF,F,FFFFFF,FF,FFF:FFFF,,FFFF,,:FF,F,FFFFFFF,FFFF,FFF::FF:FFF,FFFFF:FF,:,FF,FF:F,FFFF
@A00920:152:HGHKKDRXX:2:2104:14281:17895 1:N:0:AGGAGTGG+TGTTCTCT
ACTCCTACGGGAGGCAGCAGTGGGGAATTTTGGACAATGGGCGCAAGCCTGATCCAGCCATGCCGCGTGAGTGAAGAAGGCCTTCGGGTTGTAAAGCTCTTTCGGCCGGGACGAAATCGCACCCTTTAACATGGGGTGTGGATGACGGTACCGGAAGAAGAAGCACCGGCTAACTACGTGCCAGCAGCCGCGGTAATACGTAGGGTGCGAGCGTTAATCGGAATTACTGGGCGTAAAGGGCGCGTAGGCG
+
FFFFFFFFFFFFFFFFFFFFFFF:FFF::FFFFFFFFFFFFFFFFFFFFFFFFFFFFFFFFFFFFFFFFFFFFF,FFFFFFFFFFFFFFFFFFFFFFFFFFFFFFFFFFF:FFFFFFFF:FFFFFFFF:FF,FFFFFFFFFF:FFFFFF,FFFFFFFF:FFFFFFFFFFFFF:FFF,F:F:FFFFFFFFFFFFFF:FFFFFF:,FFFFFFFFFF,FF:,FFF:FFFFF,FFFFFFFFF:F:FFFFF,FFF
@A00920:152:HGHKKDRXX:2:2104:10936:18803 1:N:0:AGGAGTGG+TGTTCTCT
ACTCCTACGGGAGGCAGCAGTGGGGAATATTGGACAATGGGCGCAAGCCTGATCCAGCCATGCCGCGTGAGTGATGAAGGCCTTAGGGTTGTAAAGCTCTTTCAGTAGGGAAGATAATGACGGTACCTACAGAAGAAGCCCCGGCTAACTTCGTGCCAGCAGCCGCGGTAATACGAAGGGGGCTAGCGTTGTTCGGATTTAATGGGCGTAAAGCGCACGTAGGCGGTTTGTTAAGTAAGAGGTGAAATCC
+
FFF:FFFFFFFFFFFFFFFFFFFFFFFFFFFFFFFFFFFFFFFFFFFFFFFFFFF:FF:FFFFFFFFFF,FFFF:FFFFFFFFFFFFFFFFFFFFFFFFFFFFFFFFFF,FFFFFFF,FF:,,:FF,FFFF:,F:,FFFFFF:FF:FFF,F:FF,FFF:FF:FF:::FFFF,F,F::,FF:FFFF:FFFFFFFFFFF:FFF,FFF:FFFFFF,F,:F,,FF,::,FFFF,FFF,,F,FFFF,FF:FFFF:
@A00920:152:HGHKKDRXX:2:2104:25554:18850 1:N:0:AGGAGTGG+TGTTCTCT
ACTCCTACGGGAGGCAGCAGTAAGGGATCTTGCGACAATGGGCGAAAGCCTGACGCAGCAACGCCGCGTGCGGGATGACGGCCTTCGGGTTGTAAACCGCTTTTCGGGGGGAAGAGGAAGGACGGTACCCCCGGAATAAGTCTCGGCTAACTACGTGCCAGCAGCCGCGGTAAAACGTAGGAGGCGAGCGTTATCCGGATTTACTGGGTGTAAAGCGCGTGTAGGCGGTCGTGCAAGTGAGGCGTGAAAG
+
FFFFFFFFFFFFFFFFFFFFFFFFFFFFFFFFFFF:FFFFFFFFF:FFFFFFFFFFFFFFFFFFFFFFFFFFFFFFFFFFFFFFFFFFFFFFFFFF:FFFFFFFFFFFFFFFFFFFFF,FF:FFFFFFFFF:FFF:FFFFFFFFFFFFFFFF,FFFFFFFFFFFFFFFFFFFFFFFFFFFF:FFFFFFFFFFFFFFFFFFFFF:FFFFFFFFFFFFFFFFFFFF:FFFFFFFFFF:FFFFFFFF:FFF:F
@A00920:152:HGHKKDRXX:2:2104:20518:19272 1:N:0:AGGAGTGG+TGTTCTCT
ACTCCTACGGGAGGCAGCAGTGGGGAATCTTGCGCAATGCGCGACAGCGTGACGCAGCAACGCCGCGTGGGGGAAGAAGGCCTTCGGGTTGTAAACCCCTTTCAGGAGGGACGAAGCTTCGGGAGTGAATAGCTCTCCGGAGTGACGGTACCTCCACAAGAAGCCCCGGCTAACTACGTGCCAGCAGCCGCGGTAATACGTAGGGGGCTAGCGTTGTCCGGAATCATTGGGCGTAAAGAGCGCGTAGGCG
+
FFFFF:FFFFFFFFFFFFFFFFFFFFFFFFFFFFFFFFFFFF:FFFFFF:FFFFFFFFF:FFFFFFF,FFF,FF,FFFF:FFF,FFFF::FF,F:FF:F,,:F:FFF:FFFFFFFFF::FF,FFFFFFFFFF:FFFFFF:FFFFFF:FFFFFFFFFFF,FFFFFFF:FFFF:FFFFFFFFFFFFFFFFFFFFFFFFFFFFFFFF:FFFF,FFFFFFFFF:FFF,FFF,,:FFF::FFFFFFFF,F,FFFF
@A00920:152:HGHKKDRXX:2:2104:26811:19366 1:N:0:AGGAGTGG+TGTTCTCT
ACTCCTACGGGAGGCAGCAGTGGGGAATTTTGCGCAATGGGGGAAACCCTGACGCAGCAACGCCGCGTGGAGGATGAAGTCCCTTGGGACGTAAACTCCTTTCGATCGGGACGAAAAATGACGGTACCGGAAGAAGAAGCCCCGGCTAACTCCGTGCCAGCAGCCGCGGTAATACGGGGGGGGCAAGCGTTGTTCGGAATTATTGGGCGTAAAGCGTGCGTAGGTGGTGGTTTAAGTCTGATGTGAAAGC
+
FFFFFFFFF,FFFFF:F:FFFFFFFF,FFFFFFFFFFF:FFFFFFFFFFFFFFFFFFFFFFFFFFFFFFFFFF:F:F:FFFFFFFFFFFFFFFFFF,FFFF:F:FFFFFFFFFFF,F,FFFFFFFFF:F,F,FFFFFFFFFFF,FFFF:FF:FFFF,,FFFFFFFFFF,F:FFFFFF:F,FFFFFFFFFFFFFFF:FF,FFFFF,FFFFFFFFF:FF,FFF::F,:FFFFFFF,F,F,:,FFFF,FFFFF
@A00920:152:HGHKKDRXX:2:2104:21495:19429 1:N:0:AGGAGTGG+TGTTCTCT
ACTCCTACGGGAGGCAGCAGTGGGGAATCTTGGACAATGGGCGAAAGCCTGATCCAGCCATGCCGCGTGGATGATGAAGGCCCTAGGGTTGTAAAGCTCTTTCACCGGGGAAGATAATGACGGTACCCGGAGAAGAAGCCCCGGCTAACTTCGTGCCAGCAGCCGCGGTAAAACGAAGGGGGCTAGCGTTGTTCGGAATTACTGGGCGTAAAGCGCACGTAGGCGGACATTTAAGTCAGGGGTGAAATCC
+
FFFF:FFFFF:FFFFF:FFFFFFFFFFFFFFFFFFFFFF:FFFFFFFFFFFFFFFFFFFFFFFFFFFFFFFFFFFF:FFFF:FFFFFFFFFFFFFFFFFFFFFFFFFFFFFFFFFFFF:FFFFFFFFFFFFFFFF:FFFFFFFFFFFF:FFFFFFFFF:FFFFFFFFFFFF,FFFFFFFFFF:FFFFFFFFFFF:FFFF,FFFFFFFF:FFF:,FFFF,F:,:,:FFFFFFFFF::FF,F:F,:FFFF:F
@A00920:152:HGHKKDRXX:2:2104:21477:19554 1:N:0:AGGAGTGG+TGTTCTCT
ACTCCTACGGGAGGCAGCAGTGGGGAATATTGCACAATGGGCGAAAGCCTGATGCAGCAACGCCGCGTGAGGGATGACGGCCTTCGGGTTGTAAACCTCTTTTAGGAGGGAAGAAGCGAAAGTGACGGTACCTGCAGAAAAAGCACCGGCTAACTACGTGCCAGCAGCCGCGGTAATACGTAGGGTGCAAGCGTTGTCCGGAATTATTGGGCGTAAAGAGCTCGTAGGCGGTTTGTCGCGTCTGCTGTGA
+
:FFFFFFFFFFFFFFFFFFFFFFFFFFFFFFFFFFFFFFFFFFFFFFFFFFFFFFFFFFFFFFFFFFFFFFFF:FFFFFFFFFFFFFFFFFFFFFFFFFFFFFFF,FFFFFFFFFFFFFFFFFFFFFFF,FFFF:FFFFFFFFFF:::FF,FFFFFFFF:FFFFFFFFFF,FFF:FFFFFFFFF,FFFFFFFFFFF,,F:FF::FF:FFFF:F,FFFFFFFFFFFFF:F,,FFFFFF:FFFFFFFF,FFF
@A00920:152:HGHKKDRXX:2:2104:20772:19680 1:N:0:AGGAGTGG+TGTTCTCT
ACTCCTACGGGAGGCAGCAGTGGGGAATATTTCGCAATGGCCGAAAGGCTGACGCAGCGACGCCGCGTGTGGGATGAAGCTCTTCGGGGTGTAAACAACTGTTGCCCGGGACGAACTTCGGGCTTTTTCCCGATTGACGGTACCGGGGGAGGAAGCACCGGCTAACTCCGTGCCAGCAGCCGCGGTAAACCGGAGGGTGCGAGCGTTGTCCGGAATCACTGGGCGTAATGGGCGCGTAGGCGGATGGTCA
+
FFFFFFFFFFFFFF:FFFFFFFFFFFFFFFF,FFFF,FFFFFFFFFFFFFFFFFFFFFFFFFFFFFFFF,:FFFFFFFFFFFFFFFFF:FFFFFFF,FFFFFFFFFFFFFFFFFF:F:FF:F,::FFFF,,:::FF,FFF:F,FFFF,FF:F:FF,:F,:F,:FFF,FFF:F,F::FFF:F,F:FFF:,,FFFF:,FFFFFFFFFFFF,FFF,FFFFFF,FF,,:FFF,FFFFF,FF:FFF:F::FFFFF
@A00920:152:HGHKKDRXX:2:2104:9408:20102 1:N:0:AGGAGTGG+TGTTCTCT
ACTCCTACGGGAGGCAGCAGTCGGGAATATTGCCCAATGGACGCAAGTCTGAGGCAGCAACGCCGCGTGCGCGATGAAGGCCTTCGGGTCGTAAAGCGCTTTTCGGGAGGATGAGGAAGGACAGTACTCCCGGAATAAGGTACGGCTAACTACGTGCCAGCAGCCGCGGTAAAACGTAGGTACCGAGCGTTATCCGGATTTACTGGGCGTAAAGCGCGTTCAGGCGGCTCAGCAAGTCGGGCATGAAATC
+
FFFFFFFFFFF:FFFFFFFFFFF:F:FFFFFFFFFFFFFFFFFFFFFFFFFFFF:FFFFFFFFFFFFFFFFFFFFFFFFFFF:FFFFFF,FFFFFFFFF:F:FFFFFFFFFFFF,FFFFF:FFFFFFFFFFF:FF:FFFF:FFFF::FFFFFF:F:F,FF:,FFFFFFFFFFFFFF,FF,FFFFFFF:FF,FFFFFFFFF:FFF:F:F:FFFF,:,FFFFFF:FFFFFFFFFFF:FFFFFFFFFFF:FFF
@A00920:152:HGHKKDRXX:2:2104:27525:20196 1:N:0:AGGAGTGG+TGTTCTCT
ACTCCTACGGGAGGCAGCAGTCGAGAATTTTTCTCAATGGGGGAAACCCTGAAGGAGCGACGCCGCGTGGAGGATGAAGGTCTTCGGGTTGTAAACTCCTGTCATTTGGGAACAAGGTGTGCGCGTTAACTGCGCGCGCATTGATAGTACCAGAAGAGGAAGAGACGGCTAACTCTGTGCCAGCAGCCGCGGTAATACAGAGGTCTCAAGCGTTGTTCGGATTCATTGGGCGTAAAGGGTGCGTAGGCGG
+
FFFF,F,,:FFFFFFFFFF,:F,F::FFFF,F,FFFF:FFFF:FFF:F::F,:,FF,FFFFF:FF,F:FFFFFFFFFFF,:FFF:::FFF:FF:FFFF::FFFFFFFFFFF,F,:FFFFFFFFFFFFFFFF:FFFFFFFFFFFFFFFFFF,FFFFFFF,FFFFF:FFFFFFFFFFFFFFFF::FFF:FFFFFFFFFFFF:FFFF:F:FF:FFFF:FFFFF:FFFF::FF:FFF:FFFFFF::,FF::FFF
@A00920:152:HGHKKDRXX:2:2104:22001:20964 1:N:0:AGGAGTGG+TGTTCTCT
ACTCCTACGGGAGGCAGCAGTGAGGGATATTGCGCAATGGGCGAAAGCCTGACGCAGCGACGCCGCGTGGGCGAAGAAGGTTTTCGGATCGTAAAGCCCTTTTCTGCGTGACGATGATGACGGTAGCGCAGGAAAAAGTGTCGGCTAACTACGTGCCAGCAGCCGCGGTAAAACGTAGGACGCAAACGTTATCCGGAATTACTGGGCGTAAAGGGCGCGCAGGCGGATCGGTAAGTGAGGCATGAAAGCT
+
F:FFFF:FFFFFFFFFFFFFFFFFFFFFFFFFFFFFF:FFFFFFF:FFFFFFFFFFFFFFFFFFFFFFFFFFFFFFFFFFFFFFFFFFFFFFFFFFFFFFFFFFFFFFFFFFFFFFFFFFFFFFFFFFFFFFF,FFFFFFFFFFFFFFFFFFFFFFFFF::FFFFFF:F:FFFFFFFFFFFFFFFFFFFFFFF:FFFFFFFFF,FFFFFFFFFFFFFFFFFFFFFFFFFFFFF:FFFFFFF,:FFFFF:F
@A00920:152:HGHKKDRXX:2:2104:20699:21402 1:N:0:AGGAGTGG+TGTTCTCT
ACTCCTACGGGAGGCAGCAGTAAGGAATATTGCACAATGGGCGCAAGCCTGATGCAGCAACGCCGCGTGCCCGAGGAAGGCCTTCGGGTTGTAAAGGGCTTTTCTGGCTGAAGAGACAGGACGGTAGGCCAGGAATAAGCGTCGGCTAACTACGTGCCAGCAGCCGCGGTAAAACGTAGGACGCGAGCGTTATCCGGATTTACTGGGCGTAAAGCGCGGGCAGGCGGCTGTTCAAGTCGGACGTGAAAGC
+
F:FFFFFFFFFFFFFFFFFFFFFFFFFFFFFFFFFFFFFF:FFFFF:FFFFFFFFFFFFFFFFFFFFFF:FFFFFFFFFFFFF,FFF:FFFFFFFFFFFFFF,FFFFFFFFFFFFFFFFFFFFFFFFFFFFF:FFFFF,F,F,FFFFFFFFF,FFFFFFFFFFFF::F:FFF::FFFF,,FFFFFFFFFF,F,FFFFFFFFFF,F,FFF,FFFF:FFFF,F:FFF:FFFFFFFFFFFFF,::,FFFFFFF
@A00920:152:HGHKKDRXX:2:2104:21820:21433 1:N:0:AGGAGTGG+TGTTCTCT
ACTCCTACGGGAGGCAGCAGTGGGGAATATTGGACAATGGGCGCAAGACTGATCCAGCCATGCCGCGTGGGTGAAGAAGGCCTTCGGGTTGTAAAGACCTTTTGTTGGGAAAGAAAACTTTCCGATTAATACACGGAGAGAATGACGGTACCCAAAGAATAAGCACCGGCTAACTTCGTGCCAGCAGCCGCGGTAATACGAAGGGTGCAAGCGTTACTCGGAATTACTGGGCGTAAAGCGTGCGAAGGTG
+
FF,FFFFF::FF,FFFFFFFFFFFFFFF,FF:FFFFFFF,,FFFFFF,FFFFF:FFF:FFFFFFFFFFF,:FFFFFFFFFFF:FF:FFFFFFF:F:,:FFFF:FF,F:,FFF:FFF,FFFFFF,:,FFFFFF,F,FF:F:FFFFF::FFFFFFF,FF:FFFFFFFFFFFFFFFF:,::FFF:F:FFFFFFFFFFF:FFFF,:F,,:FF:FF,FF:F,FFFF,FF:FFF:FFFFFF:FFFFF,,,::F,,F
@A00920:152:HGHKKDRXX:2:2104:9353:23484 1:N:0:AGGAGTGG+TGTTCTCT
ACTCCTACGGGAGGCAGCAGTAAGGAATATTGCACAATGGGCGCAAGCCTGATGCAGCAACGCCGCGTGCCCGAGGAAGGCCTTCGGGTTGTAAAGGGCTTTTCTGGCTGAAGAGCAAGGACGGTAGGCCAGGAATAAGCGTCGGCTAACTACGTGCCAGCAGCCGCGGTAAAACGTAGGACGCGAGCGTTATCCGGATTTACTGGGCGTAAAGCGCGGGCAGGCGGCTGTTCAAGTCGGACGTGAAAGC
+
FF:F:FFFFFFFFFFFFFFFFFFFFFFFFFFF:FFFFFFFFFFFFFFFF:FFF:FF:FF,,FFFFFFFFFFFFFFF,FFFFF,FF:FFFFFFFFFFFFFFFFFF,FF,FFFFFFF,FFFFFFFFFFFFFFFFFFFFFFF,FFFFFF:FFFF:FFF:FFF,:F:FFFFFF:FFFFFF,FF,FFFFFF:FFFFFFFFFFFFFFFFFFF:FF:FFFFFFFFFF:F:FFFFFF,FFFFFFFFF:FFFF,FFFFF
@A00920:152:HGHKKDRXX:2:2104:24632:23547 1:N:0:AGGAGTGG+TGTTCTCT
ACTCCTACGGGAGGCAGCAGTGGGGAATATTGGACAATGGGGGCAACCCTGATCCAGCCATGCCGCGTGCGTGAAGAAGGCCTTAGGGTTGTAAAGCGCTTTCACTGGTGAAGATGATGACGGTACCTCTCGAATAAGCCACGGCTAACTACGTGCCAGCAGCCGCGGTAATACGTAGGTGGCAAGCGTTGTCCGGATTTACTGGGCGTAAAGGGCGTGCAGGCGGTTTGTTAAGTCTAGGGTGAAAGCT
+
FFFFFFFFFFFFFF:FFFFFFFFFFFFFFFFFFFFFFF:FFFFFFFFFFFFFFFFFFFFFFFF:FFFFFFFFFF:F:FFF:FFFFFFFFFFFFFFFFFFFFFFFFFFFFFFFFFF:FF:FFFFFF:F:FFFFFFFFFFFFFF:FFFFFFFFFFFFFFFF:FFFFF:FFFFFFFFFFFFFFFFF:,FFFFF,FFFFFFF:F:FF,FFFFFF:,FFFFF,F,FFFFFF,FFF:FF:FFFFF:FFFFFFF,FF
@A00920:152:HGHKKDRXX:2:2104:23791:23844 1:N:0:AGGAGTGG+TGTTCTCT
ACTCCTACGGGAGGCAGCAGTGGGGAATATTGGACAATGGGGGAAACCCTGATCCAGCAATGCCGCGTGAGTGATGAAGGCCTTAGGGTTGTAAAGCTCTTTCGGTGGTGACGATGATGACGGTAGCCACAGAAGAAGCCCCGGCTAACTCCGTGCCAGCAGCCGCGGTAAGACGGAGGGGGCTAGCGTTGTTCGGAATTACTGGGCGTAAAGCGCACGTAGGCGGCCTTTCAAGTCAGATGTGAAAGCC
+
FFFFFFFFFFFFFFFFFFFFFFFFFFFFFFFFFFFFFFFFFFFFFFFFFFFFFFFFFFFFFFFFFFFFFFFFFFFFFFFFFFF,FFFFFFFFFFFFFFFF:FFFFFFFFFFFFFFF:FFFFFFFFFFFFFFF:FFFFFFFFFFFFFFFFFFFFFFFFFFFFFFFFFFFFFFFFFFFFFFFFFFFFFFFFFFFFFFFF:FFFFFFFFFFFFFFF:FFF::FFFFF:FFFFFFFFFFF:F:FFFFFFFF:FF
@A00920:152:HGHKKDRXX:2:2104:17273:25833 1:N:0:AGGAGTGG+TGTTCTCT
ACTCCTACGGGAGGCAGCAGTGGGGAATATTGCGCAATGGGCGAAAGCCTGACGCAGCGACGCCGCGTGCGGGATGACGGCCTTCGGGTTGTAAACCGCTGTCGGGGGGGACGAACACAATGACGGTACCCCCAAAGGAAGCACCGGCTAACTCTGTGCCAGCAGCCGCGGTAATACAGAGGGTGCGAGCGTTGTCCGGAATTACTGGGCGTAAAGGGCGCGTAGGCGGCGCGGTAAGTCAGCTGTGAAA
+
FFFFFFFFFF:FFFFFFFFFFFFFF,:F,FFFFFFFF:FFFFFFFFFFFFFFF:FFFFFFFFFFFFFFFFFFFFFFFFFFFFFFFFFFFFFFFFFFFFF::FF:FFFFFFFFFF:FF:FFFFFFFFFFFFFFFFFFFFFFFFFFFFFFF:FFFFFFF:FFFF:FFF:F:FFFF,F:FFFFFFFFFF::FFFF:F:F,F::,F:FFFFFFFFFFFFFFFFF:FFFFFFFFFF:FF:FFFF:FFFFFFF:FF
@A00920:152:HGHKKDRXX:2:2104:13928:26240 1:N:0:AGGAGTGG+TGTTCTCT
ACTCCTACGGGAGGCAGCAGTCGGGAATTTTGCCCAATGAGCGAAAGCTTGAGGCAGCAACTCCGCGTGAGGGATGAAGGCTCTAGGGTCGTAAACCTCTTTTCTCAGGGAAGATACAAGACGGTACCTGAGGAATAAGCGACGGCTAACTACGTGCCAGCAGCCGCGGTAATACGTAGGTCGCGAGCGTTGTCCGGATTTACTGGGCGTAAAGAGCGCGCAGGCGGCTGGCCAAGTCCGATGTGAAAGC
+
FFFFF:FFFFFFFFFFFFFFFFFFFF,FFFFFFFFFFFFFFFFFFFFFFFFFFFF:FFFFFFFFFFFFFFFFFFFFFFFFFFFFFFFFFFFFFFFFFFFF,FFFFFFF:FF,FFF:F:FFFFFFFFFFFFFFFF:FFFF:FFFFFFFFFFFF:FFF:FFF:FFFFFFFF:F:FFFFFF:FFFFFFFFFFFFFFFFFFFF:FFFFFFFFFFFFFFFF:FFF:FFFFFFFFFFFFFFFF:FF:FF:F:FFFF
@A00920:152:HGHKKDRXX:2:2104:28420:26944 1:N:0:AGGAGTGG+TGTTCTCT
ACTCCTACGGGAGGCAGCAGTAGGGAATCTTGCGCAATGGGCGAAAGCCTGACGCAGCAACGCCGCGTGCGGGATGAAGGCCTTCGGGTTGTAAACCGCTTTCAGCAGGGACGAAATTGACGGTACCTGCAGAAGAAGCCCCGGCCAACTACGTGCCAGCAGCCGCGGTAACACGTAGGGGGCGAGCGTTGTCCGGATTTATTGGGCGTAAAGAGCTCGTAGGCGGTTTCGTTAGTCGGGTGTGAAAACC
+
FFFFFFFFFFF:FFFFFF:FFFFFFF:FFFFFFFFF,FFFFFFF,FFFFFFFFFFFFFFFFFFFFFFFFFF:FFFFFFFFFFFFFFFFF:FF,FFFFFFFFFFFFFFFFFFFF,FFFFF:FF:FFFFF:FFF:FFFFFFFFFFFFFFFFFFFFFFFFFFF:FFF:FFFFFFFFFF,FFFFFFFFFFFFFFFFFFFF,F,FFFFFFFFFFF::FFFF:FFFFFFFFFFFFFFFF::::FFFFFFFF:F,FF
@A00920:152:HGHKKDRXX:2:2104:10221:26991 1:N:0:AGGAGTGG+TGTTCTCT
ACTCCTACGGGAGGCAGCAGTAGGGAATATTGGTCAATGGATGCAAGTCTGAACCAGCCATGCCGCGTGCAGGAAGAAGGCCTTCTGGGTTGTAAACTGCTTTTGCCGGGGGATAAAATTCCCATGCGTGGGACATTGAAGGTACCCGGTGAATAAGCCACGGCTAACTACGTGCCAGCAGCCGCGGTAATACGTAGGTGGCAAGCGTTGTCCGGATTTATTGGGTTTAAAGGGTGCGTAGGCGGTCTTG
+
FFFFFFFFFFFFFFFFFFFFFFFFFFFFFFFFFFFFFFFFF:FFFFFFFFFFFFFFFFFFFFFFFFF:FFFFFFFFFFFF:FFFFFFFFFFFFFFFFFFFFFFFFFFFFFFFFFFF:FFFFFFFFFFFFFFF,FFFFFFFFFF:FFFFFFFFFFFFF:FFFF:FFFFFFFFFFFFFFFFFF:FFFFFFFFFFFFFFFFFFFFFFFFFFFFFFFFFFFFFFFFFFFFFFFF,FFF:FFFFFFFFFFFF:FF
@A00920:152:HGHKKDRXX:2:2104:10348:27023 1:N:0:AGGAGTGG+TGTTCTCT
ACTCCTACGGGAGGCAGCAGTGGGGAATTGTTCGCAATGGGCGCAAGCCTGACGACGCAACGCCGCGTGGAGGATGAAGATCTTCGGGTCGTAAACTCCTGTCGAGTGGGAAGAATGCTCCGGGGGCTAATATCCCTCGGAATTGACGGTACCACTAAAGGAAGCCCCGGCTAACTTCGTGCCAGCAGCCGCGGTAATACGAAGGGGGCTAGCGTTGCTCGGAATTACTGGGCGTAAAGGGCGCGTAGGC
+
FFFFFFFFFFFFFFFFFFFFFFFFFF,FFFFFFFFFFFFFFFFFF:FFFFFFFFFFFFFFFFFFFFFFFFFFFFFFFFFFFFFFFFFFFFFFFFFFFFF:FFFFFFFFFFF:FFFFFFFFFFFFFFFF,FF:FFFFFFFFF,FFFFFFFF:FFFFFFFFFFFFFFF:FFFFF,FFFFFFFFFFFFFFFFFFFFFFF,F:FFFFFFFFFF:,FFFFFFFF::F::F:FFFFFFFFFF:FFFFF:FFFFFFF
@A00920:152:HGHKKDRXX:2:2104:32163:27352 1:N:0:AGGAGTGG+TGTTCTCT
ACTCCTACGGGAGGCAGCAGTGGGGAATTTTCCGCAATGGGCGAAAGCCTGACGGAGCAAGACCGCGTGGGGGAGGAAGGTTCTTGGATTGTAAACCCCTTTTCTCAGGGAAGAAGCACTGACGGTACCTGAGGAAGAAGCCTCGGCTAACTCCGTGCCAGCAGCCGCGGTAATACGGAGGAGGCAAGCGTTATCCGGAATGATTGGGCGTAAAGAGTCCGTAGGTAGCCTAAAAAGTCTTGGGTCAAAG
+
FFFFFFFFFFFFFFFFFFFFFFFFFFFFFFFFFFFFFFFFFFFFFFFFFFF:FFFFFFFFFFFFFFFFFFFFFFFFFFFFFFFFF:F::FFFFFFFFFFFFFFFFFFFFFFFFFFFFFFFF:FFFFFFFFFFFFFF:FFFFFFFFFFFFFFFFFFFFFFFFFFFF:FFFFFFFFFFFFFFFFFFFFFFFFFFFFFFFFFFFFFFFFFFF:FFFFFFFFFFFFFFFFFFFFFFFFFFFFFFFFFFFF,FFF
@A00920:152:HGHKKDRXX:2:2104:13268:27602 1:N:0:AGGAGTGG+TGTTCTCT
ACTCCTACGGGAGGCAGCAGTGGGGAATTGTTCACAATGGGCGCAAGCCTGACGACGCAACGCCGCGTGGAGGATGAAGGTCTTCGGATTGTAAACTCCTGTTGATCGGGACGAACATACATCGGGCTAACACCCCGGAGTACTGCCGGTACCGGTTGAGGAAGCCCCGGCTAACTCTGTGACAGCAGCCGCGTGAATACAGATGGGGCAAGCGTTGTTCGGAATTACAGGGCGGAAATGGCGCGTAGGC
+
FFFFFFFFFFFFFFFFFF,F:FFFFFFF::FFF,FFFFFFFFFFFF:FFFFF,FFFFFFFFFFFFF:FFF:FFFFFFF::F:FFFFFFF,FFFFFFFFFFFFFF,F,FFFF,FFFF,F,FFFFFF,F,FFF,:F::F,:F,FFF:,,FF,F:,:,F,FFF,:FFF:FFFF:FFFF,F,:FFF,FF,:,FF:F,,,F:F,:,,:,F,::F,::FF:,,FFF,,FF,F,F,F,,FF,,FF,,:F:,F,F,FF
@A00920:152:HGHKKDRXX:2:2104:11017:27806 1:N:0:AGGAGTGG+TGTTCTCT
ACTCCTACGGGAGGCAGCAGTGGGGAATATTGGACAATGGGCGAAAGCCTGATCCAGCCATGCCGCGTGAGTGATGAAGGCCTTAGGGTTGTAAAGCTCTTTCAGTAGGGAAGATAATGACGGTACCTACAGAAGAAGCCCCGGCTAACTTCGTGCCAGCAGCCGCGGTAATACGAAGGGGGCTAGCGTTGTTCGGATTTACTGGGCGTAAAGCGCACGTAGGCGGATCGTTAAGTCGGGGGTGAAATCA
+
F:FFFF:FFFFFFFFFF:FFFFFFFFFFFFFFFFFFFFFFFFFFFFFFFFF,FFFFF:FFFFFFFFFFF:FFFFFF:FFFF:FFFFFFFFFFFFFFF:FF:FFFFFFFFFFFFFFFFFFFFFFFFF:FFFFF,FF:FFFFFFFFFFFFFFFFFFFFFFFFFFFFFFFFFFFFFFFFFFFFFFFFFFF:FFFFFFF:FFF:FFFFFFFFFFF,FFFFF:FFFFFFFFFF::FFF,F::,FFF:F,FFFFF,
@A00920:152:HGHKKDRXX:2:2104:29686:28072 1:N:0:AGGAGTGG+TGTTCTCT
ACTCCTACGGGAGGCAGCAGTGGGGAATATTGCGCAATGGCCGCAAGGCTGACGCAGCGACGCCGCGTGAGTGATGAAGGCCTTCGGGTTGTAAAGCTCTGTTGAGGGAGAAGAAAACAGTTAGTGCGAATAGGCCTAGCTCTTGACGGTATCCCTTTAGAAAGCACCGGCAAACTACGTGCCAGCAGCCGCGGTAAAACGTAGGTCGCAAGCGTTGTCCGGATTTAATGGGCGTAAAGAGCGCGCAGGC
+
FFFFFFFFFFFFFFF:FFFFFFFFFFFFFFFFFFFFFFFFFFFFFFFFFFFFFFFFFFFFFFFFFFFFFFFFFFFFFFFFFFFFFFFFF,FFFFF,FFFFFF::FF:F,FFFFF,FF::,FFFF,FF,FFFF:FFFF:FFFFFF,:FF,FF:,FF,,:,FFFF:,FFFF:F,FF,:,F,F,F,:,F:,::,FF,,:F,FFF:FF,F:,:F:::,FFFFF::,FF,,F,FFF,,F,:FFFF:,:F:,FF,F
@A00920:152:HGHKKDRXX:2:2104:14751:29543 1:N:0:AGGAGTGG+TGTTCTCT
ACTCCTACGGGAGGCAGCAGTGAGGAATATTGGACAATGGGCGGAAGCCTGATCCAGCCATGCCGCGTGCAGGAAGACAGCCCTACGGGTTGTAAACTGCTTTTATACGGGAAGAATAAGGGGTACGTGTACTCAGATGACGGTACCGTAAGAATAAGGACCGGCTAACTACGTGCCAGCAGCCGCGGTAATACGTAGGGTGCGAGCGTTAATCGGAATTAATGGGCGTCAAGTGTGCGCAGGCGGCTTG
+
FFFFFFFFFFFFFFFFFFFFF,FFFFFF:FF:F,FFFFFFFFF:FFF,FFFFFF:FFF,:FFFFFFFFF,F:FFFFFFFFFFFFFFFFF,FFFFF::FFF:FFFFFFFFFFFFFF,FFF,:,FFF,FFFFF:FF,F:FFFFF:FFFFF::FF,:FFFF:FF,F,FFFFFFFFF:::FF:FFF,F,FF,F:FFF:,FFFFFFFFFFFFF:F:FFFFFF:FFF,,,,FFFF,FFFFFFFF,F:F,:F:FFFF
@A00920:152:HGHKKDRXX:2:2104:10809:29919 1:N:0:AGGAGTGG+TGTTCTCT
ACTCCTACGGGAGGCAGCAGTGAGGAATATTGCGCAATGGGCGCAAGCCTGACGCAGCGACGCCGCGTGGGGGATGAAGGGCTTCGGCTTGTAAACCCCTTTCGGGGGGGAAGACGGTGCCATACCAATGGCACGGACGGTACCCCCAGAAGCAGCCACGGCTAACTTCGTGCCAGCAGCCGCGGTAATACGAAGGTGGCAAGCGTTGTTCGGATTTACTGGGCGTAAAGGGAGCGTAGGTGGTGGGGTA
+
F,FFFFFFFFFFFFF:FFFFFFFFFFFFFFF:FFFFFFFFFFFFFFFFFFFFFFFFFFF:FFFFFFFFFFFFFFFFFFFFFFFFFFFFFFFFF:FFFFFFFFFFFFFFFFFFFFFFFFFFFFFFF:F,FFFF:FFF:FFF:FFFFFFFF:FFFFFFF:FFFFFFFF::FFFFFFFFFFFFFFFF:FFFFFFFFFFFFFFFFFFFFFF:FF:FFFFF:,FFFF:FF:::,:FFFFF:F,FFF:FFF:FF:F
@A00920:152:HGHKKDRXX:2:2104:24749:29919 1:N:0:AGGAGTGG+TGTTCTCT
ACTCCTACGGGAGGCAGCAGTGGGGAATATTGCACAATGGGCGCAAGCCTGATGCAGCGACGCCGCGTGAGGGATGGAGGCCTTCGGGTTGTAAACCTCTTTTGTTAGGGAGCAAGGCATTTTGTGTTGAGTGTACCTTTCGAATAAGCACCGGCTAACTACGTGCCAGCAGCCGCGGTAATACGTAGGGTGCAAGCGTTATCCGGAATTATTGGGCGTAAAGGGCTCGTAGGCGGTTCATCGCGTCCGG
+
FFFFFFFFFFFFFFFFFFFFFFFFFFFFFFFFF:FFFFFFFFFFFFFFFFFFFFF:FFFFFFFFFFFFFFFFFFFFFFFFFFFFFFFFFFFFFFFFFFFFFFFFFFFFFFFFF:FFFFF,:FFFFFFFFFFFFFFFFFFFFFFFFFFFFFFFFFFFFFFFFFFFFFFFFFFFFFFFFFFFFFFFFFFFFFFFFF:FFFFFFFFFFFFFFFFFFFFFFFFF:F:FFFFFFFFFFFFFFFFFFFFFFFFFFF
@A00920:152:HGHKKDRXX:2:2104:23873:30279 1:N:0:AGGAGTGG+TGTTCTCT
ACTCCTACGGGAGGCAGCAGTGGGGAATTTTGGACAATGGGGGCAACCCTGATCCAGCCATTCCGCGTGAGTGAAGAAGGCCTTCGGGTTGTAAAGCTCTTTTGTCCGGAACGAAACGGTGGACGTGAATATCGTCCATTACTGACGGTACCGGAAGAATAAGCACCGGCTAACTACGTGCCAGCAGCCGCGGTACTACGTAGGGTGCGAGCGTTAATCGGAATTACTGGGCGGAAAGCGTGCGCAGGCG
+
FFFFFFFFFFFFFFFFFFFF,,,FFFF:FFF,F,F:FFFFFFFFFFFFFFFF:FFFFFFFFFFFFFFFF::FFFFFFFFFFFFFFFFFFFFFFFFF::FFFFFFF:FFFFF,FFFFF:F:F,F::,FF:FFFFFFF,FF,FFFF:FF::FFFFFF,,F:,FFFFFFFF,FFF,FFF,FFFFFFFFF:FFFFF,:F::F,FF,,FFF,FFFFFF,,:F,F,FF,FFFFFFFFF,,FFFFFFFF,FFFFFFF
@A00920:152:HGHKKDRXX:2:2104:10420:30843 1:N:0:AGGAGTGG+TGTTCTCT
ACTCCTACGGGAGGCAGCAGTGAGGGATATTGCGCAATGGGCGAAAGCCTGACGCAGCGACGCCGCGTGGGTGATGAAGGTCTTCGGATCGTAAAACCCTTTTCTGCGTGACGATGATGACGGTAGCGCAGGAATAAGTGTCGGCTAACTACGTGCCAGCAGCCGCGGTAAAACGTAGGACGCAAACGTTATCCGGAATTACTGGGCGTAAAGGGCGCGCAGGCGGTTGGGTAAGTGAGGCATGAAAGCC
+
FFFFFFFFFFFFFFFFFFFFFFFFFFF:FFFFFFFFFFFF:FFFFFFFFFFFFFFFFFFFFFFFFFFFFFFFFFFFFFFFFFFFFFFFFFFFFFFFFFFFFFFFFFFFFFFFFFFFFFFFFFFFFFFFFFFFFFF:FF:FFFFFFFFFFFFFFFFFFFFFFFFFFFFFF:FFFFFFFFFFFFFF:FFFFFFF,:FFF,FF:FFFFFFFFFFFF:FFFFFFFFFFFF,FFFFFF,FFFFFFF:FFFFFF,F
@A00920:152:HGHKKDRXX:2:2104:13476:31313 1:N:0:AGGAGTGG+TGTTCTCT
ACTCCTACGGGAGGCAGCAGTCGGGAATTTTGCCCAATGGACGAAAGTCTGAGGCAGCAACTCCGCGTGAGGGACGAAGGCTCTCGGGTCGTAAACCTCTTTTCTCAGGGAAGATCCAAGACGGTACCTGAGGAATAAGCCACGGCTAACTACGTGCCAGCAGCCGCGGTAATACGTAGGTGGCAAGCGTTGGCCGGATTTACTGGGCGTAAAGAGCGCGCAGGCGGCTGGTCAAGTCCGATGTGAAAGC
+
FFFFFFFFFFFFFFFFFFFFFFFFFFFFFFFFFFFFFFFFFFFF:FFFFFFFFFF:FFFFFFFFFFFFFFFFFFFFFFFFFFFFFFFFFFFFFFFFFFFFFFFFFFFFFFF:FFFFFFFFFFFFFFFFFFFFFF:FFFFFFFFFFFFFFFFFFFFFFFFFFFFFFFFFFFF:FFFFFFFFFFFFFFFF:F:F,FFFF:FFF::FFF:FFFFFF:FFF:F:FFFFFFFF:::F::FFFFFFFF:FF:FFFF
@A00920:152:HGHKKDRXX:2:2104:24695:31422 1:N:0:AGGAGTGG+TGTTCTCT
ACTCCTACGGGAGGCAGCAGTGGGGAATATTGCGCAATGGGCGGAAGCCTGACGCAGCGACGCCGCGTGGGGGATGACGGCCTTCGGGTTGTAAACCTCTTTCGCTATCGACGAAGCTTTTCGGAGTGACGGTAGGTAGAGAAGAAGCACCGGCCAACTACGTGCCAGCAGCCGCGGTAACACGTAGGGGGCAAGCGTTGTCCGGATTCATTGGGCGTAAAGAGCTCGTAGGCGGTTCGGTAAGTCGGGT
+
:FFFFFFFFFFFFFFFFFFFFFFFFFFF:FFFFFFFFFFFFFFFFFFFFFFFFFFFFFFFFFFFFFFFFFFFFFFFFFFFFFFFFFFFFFFFF:FFFFFFFFFFFFFFFFFFFFFFFFFFFFFFFFFFFFFFFFFFFFFFF:,:FFFFFFFFFFFFFF:FFFFFFFFFFFFFFFFFFFF,FFFFFFFFFFFFF:FFFFFFFFFFFFFFFFFFFFFFFFFFFFFFFFFFFFFFFFF:FFF:FFFFFFFFFF
@A00920:152:HGHKKDRXX:2:2104:29261:31532 1:N:0:AGGAGTGG+TGTTCTCT
ACTCCTACGGGAGGCAGCAGTCGGGAATTTTGCGCAATGGGCGAAAGCCTGACGCAGCAACGCCGCGTGAGGGATGAAGGCCTTCGGGTTGTAAACCTCTTTTCTCAGGGAAGATGATGACGGTACCTGAGGAAGAAGCCACGGCTAACTACGTGCCAGCAGCCGCGGTAATACGTAGGTGGCAAGCGTTGTCCGGATTTACTGGGCGTAAAGAGCGCGCAGGCGGTCGTTCAAGTCGAGTGTGAAAGCC
+
F:FFFFFF:FFFFFFFFFFFFFFFFFFFFFFFFFFFFFFFFFFFFFFFFFFFFFFFFFFFFFFFFFFFFFFFFF:FFFFFFFFFFFF:FFFFFFFF:FFFFFFFFFFFFFFFFFFFFFFFFFFFFFFFFFFFFF:FFFFFFFFFFFFFFFFFFFFFFFFFFFFFFFFFFF:FFFF:FFFFFFF:,FFFFF:FFFFFFFFFFFFFFFFFFF:FFFFF,FFFFFFFFFFFFFF,FFFFF:F:FFFFFF:FFF
@A00920:152:HGHKKDRXX:2:2104:22309:32518 1:N:0:AGGAGTGG+TGTTCTCT
ACTCCTACGGGAGGCAGCAGTGGGGAATCTTGCACAATGGGGGAAACCCTGATGCAGCGACGCCGCGTGAGCGATGAAGCCCTTCGGGGTGTAAAGCTCTTTCGGCAGGGACGATAATGACGGTACCTGAAGAAGAAGCTGCGGCTAACTACGTGCCAGCAGCCGCGGTAATACGTAGGCAGCGAGCGTTGTTCGGAGTTACTGGGCGTAAAGGGTGTGTAGGCGGTTGTTTAAGTTTGGTGTGAAATCT
+
F:,:F:F:,,F:FFFFFFF,F::F:FFFFFFFFFFFFFFF:,FFFFFFFF:FFF:FFFFFFFFFFFF,FF,:F::FFF:FF:FFFFFFFFFFFF:FF:FFFFFF:FFFFFF:F,FFF:,FFFFF,:F:FFFF:F:FFFF:FFFFFFFF::FF,:FFFFF:FF::F,FF::F:F:FFFF,FFFF,FF::FFF:F,F:FFF,,FFFF,F,FFF:FFFFFF::FF,FFFFF::F:FFFFFFF,F,FFFF::FF
@A00920:152:HGHKKDRXX:2:2104:8703:32722 1:N:0:AGGAGTGG+TGTTCTCT
ACTCCTACGGGAGGCAGCAGTGAGGAATATTGCACAATGGACGCAAGTCTGATGCAGCAACGCCGCGTGGAGGATGACAGCCCTTGGGTTGTAAACTCCTTTTTTCAGGGAAGAGCAAGGACGGTACCTGAAGAATAAGTCACGGCTAACTACGTGCCAGCAGCCGCGGTAATACGTAGGTGGCAAGCGTTATCCGGAATTACTGGGCGTAAAGCGCACGCAGGCGGCTAGTCAAGTTCGACGTGAAAGC
+
:FFFFFFFFFFFFFFFFFFFFFFFFFFFFFFFFFFFFFFFFFFFFFFFFFFFFFFFFFF:FFFFFFFFFFFFFFFFFF:FFFFFFFFFFFFFFFFFFFFFFFFFFFFFFFFFFFFFF:FFFFFFFFFFFFFFFFFFFFFFFFFFFFFFFFFFFFFFFFFFFFFFFFFFFF,,FFFFFFFFFFFFFFFFFFFFFFFFFFFFFFFFFFFFFFFFFFFFFFFFFFFFFFFFF,FFFFFFFFFFFFFFFFFFFF
@A00920:152:HGHKKDRXX:2:2104:18032:33567 1:N:0:AGGAGTGG+TGTTCTCT
ACTCCTACGGGAGGCAGCAGTAAGGGATCTTGCGACAATGGGCGAAAGCCTGACGCAGCAACGCCGCGTGCGGGATGACGGCCTTCGGGTTGTAAACCGCTTTTCGGGGGGAAGAGGAAGGACGGTACCCCCGGAAGAAGTCTCGGCTAACTACGTGCCAGCAGCCGCGGTAAAACGTAGGAGGCGAGCGTTATCCGGATTTACTGGGTGTAAAGCGCGTGTAGGCGGTCCTGCACGTGGCGCGTGAAAG
+
F:FF:FFF:::F:F,:FFFFFFFFF::FFFFFFFF:FFFFFF::FFFFFF:FFFFF:FFF,FFFFFFFFFF:FFFFFFF:FFFFFFFF:FFFFFF:FFFFFFFFFFFFFF:FF:F,,F,::FF:FFFFFFFFFFF,F::FFFFF:FFFFFFFFFFFFFF:FFFFFF,FFFFFF,FFFF:FFFFFFFFFFFFFFF,:,:FFFFFFFF:FFFF:FF:,FFFFFF,,FFFFFF,FF:F::F:FFF:F:,F,FF
@A00920:152:HGHKKDRXX:2:2104:18159:33661 1:N:0:AGGAGTGG+TGTTCTCT
ACTCCTACGGGAGGCAGCAGTGGGGAATATTGGACAATGGGGGCAACCCTGATCCAGCCATGCCGCGTGTGTGAAGAAGGCCTTCGGGTTGTAAAGCACTTTAAGTGGGGAGAAAGGTTCGCTGGCTAATATCCAGCGGAATTGATGCTACCCACAGAATAAGCACCGGCTAACTCTGTGCCAGCAGCCGCGGTAAAACAGAGGGTGCAAGCGTTAATCCGAATTACTTGGCGTAAAGCGCGCGTAGGCG
+
FFFF:FFFFFFFFFFFF,FFFFFFFFFFFFF,FFFFFFFFF:FFFFFFFFFFFF:,FFFFFFFFFFFFFFFFFFFFFF:FFFFFFFFFFFF:FFFFFFFFFFFF,:FFFFFFFFFFF:FFFF,F,FF:F:F,FFFFFFFFF:::F:FFFF,FFFFF,FFFF::FF,F,FF,F:,,FFFF,FFF:FF,FF:F:FFFF,FFF,F:FFFFF,F:F,FFFFF,,FFF,::F,,FFF,:FFF:FFF::FFFF,:F
@A00920:152:HGHKKDRXX:2:2104:30906:34350 1:N:0:AGGAGTGG+TGTTCTCT
ACTCCTACGGGAGGCAGCAGTAGGGAATCTTCCGCAATGGGCGCAAGCCTGATGCAGCCATGCCGCGTGTATGACGAAGGCCTTCGGGTTGTAAAGTACTTTCAGCGGGGAGGAAGGGAGTAAAGTTAATACCTTTGATCATTGACGTTACCCGCAGAAGAAGCACCGGCTAACTCCGTGCCAGCAGCCGCGGTAATACGGAGGGTGCAAGCGTTAATCGGAATTACTGGGCGTAAAGCGCACGCAGGCG
+
FFFFFFFFFFFFFFFFFFFFFFFFFFFFFFFFFFFFFFFFFFFFFFFFFFFFFFFFFFFF:FFFFFFFF:FFFF,FFFFFFFFFFFFFFFFFFFFFFFFFFFFF:FFF,FFFFFFFF,:FFFFF:FFFFFF:FF,FF,FFFF:F,FFFFF,FF,:FFFFFFFF:FFFFFFFFF:FFF:FFFFF,FFFFFFFF:FFFFF::FFFFFF:FFFFFFFFFFFFFFFFF:FFFFFFFFFF,F:FFFFF:FFFF::
@A00920:152:HGHKKDRXX:2:2104:7798:34976 1:N:0:AGGAGTGG+TGTTCTCT
ACTCCTACGGGAGGCAGCAGTGGGGAATTGTTCGCAATGGGCGCAAGCCTGACGACGCAACGCCGCGTGGGGGATGAAGGTCCTCGGATTGTAAACCCCTGTTGGGTGGGACGAACACTTTCGTGGTGAATAGCCATGGAAGCTGACGGTACCACCTGAGGAAGCCCCGGCTAACTCTGTGCCAGCAGCCGCGGTAATACAGAGGGGGCAAGCGTTGTTCGGAATTACTGGGCGTAAAGGGCGCGTAGGC
+
FFFF:FF:FFFFF:FFFFFFFFFFFFF,FFF,FFFFFFFFFFFFFFFFF:FFFFFFFFFFFFF:FFFFFFFFFF::FFFFFFFFFFFFFFFFFFFFFFFFFFFFFFFFFFFFFFFFFFFFFFFFFFFFFFFFFFF:FFF::F,FFFFFFFFFFFFFFFFFFFFFFFFFFFF:FFFFFFFFFFFFFFFFFFFFFFFF:FFF:FFFFFF,FF:FFFFFFFFFFFF:FFFFFFFFFFFF,FFFFFFFFFF:FF
@A00920:152:HGHKKDRXX:2:2104:3640:35258 1:N:0:AGGAGTGG+TGTTCTCT
ACTCCTACGGGAGGCAGCAGTGGGGAATTTTCCGCAATGGGCGAAAGCCTGACGGAGTGACGCCGCGTGGGGGACGAAGGCCTTCGGGTTGTAAACCCCTGTCAGAGGGAAAGAAGGGTGTCGGCGCGATAACCGCCGGCACTTGACGGTACCCGGCGAAGAAGCACCGGCTAACTCCGTGCCAGCAGCCGCGGTAAGACGGAGGGTGCTAGCGTTGTTCGGAATCACTGGGCGTAAAGGGCGCGTAGGC
+
F:F:,F::FFFFF:FFFFFFFFF:FFFFFFFFFFF:FFFFFFFFFFFFFFFFFFFFFFFFFFFFFF:FFFFFFFFFF:FFFFFFF:FFFFFFFFFFFFFFFFFFFFFFFFFF:FFFFFFFFFFFFFFFFFFFFFFFFFFFFFFFFFFFFFFFFFFFFFFFF:FFFFFFFFFF:FFFFFFFFFFFFFFFFFFFFFFF:FFF:FFFFFFFF::FFFFFFFFFFFFFFF:FFFFFFF:F:FFFFF:FFFF:FF
@A00920:152:HGHKKDRXX:2:2104:30825:35869 1:N:0:AGGAGTGG+TGTTCTCT
ACTCCTACGGGAGGCAGCAGTAAGGGATCTTGCGACAATGGGCGAAAGCCTGACGCAGCAACGCCGCGTGCGGGATGACGGCCTTCGGGTTGTAAACCGCTTTTCGGGGGGAAGAGGAAGGACGGTACCCCCGGAAGAAGTCTCGGCTAACTACGTGCCAGCAGCCGCGGTAAAACGTAGGAGGCGAGCGTTATCCGGATTTACTGGGTGTAAAGCGCGTGTAGGCGGTCCTGCAAGTGGCGCGTGAAAG
+
:FFFFFFFFFFFFFFFFFFFFFFFFFFFFFFFFFFFFFFFFFFF,FFFFFFFFFFFFFFFFFFFFFFFFFFFFFFFFFFFFFFFFFFFFFFFFFFFFFFFFFFFFFFFFFFFFFFFFFFFFFFFFFFFFFFFFFF:FFFFFFFFFFFFFFFFFFF:FFFFFFFFFFFFFFF:FFFFFFFFFFFFFFFFFFFFFFFFFFFFFFFFFFFFFFFFFFFFFFFFFFFFFFFF::FFFFF:FFFFFFFFFFFFFF
@A00920:152:HGHKKDRXX:2:2104:7030:36432 1:N:0:AGGAGTGG+TGTTCTCT
ACTCCTACGGGAGGCAGCAGTAAGGGATCTTGCGACAATGGGCGAAAGCCTGACGCAGCAACGCCGCGTGCGGGATGACGGCCTTCGGGTTGTAAACCGCTTTTCGGGGGGAAGAGGAAGGACGGTACCCCCGGAATAAGTCTCGGCTAACTACGTGCCAGCAGCCGCGGTAAAACGTAGGAGGCGAGCGTTATCCGGATTTACTGGGTGTAAAGCGCGTGTAGGCGGTCGTGCAAGTGAGGCGTGAAAG
+
FFFFFFFFFFFFFFFFFFFFFFFFFFFFFFFFFFFFFFFFFFFFFFFFFFFFFFFFFF:F:FFFFFFFFFFFFF,FFFFFFFFFFFFFFFFFFF:FFFFFFFFFFFFFFFFFFF:FFFFFF:FFFF:FFFFFF:F,F:FFFFFFFFFF:FFFFFFFFFFFFFFF:FF:FFFFFFFFF:FFFFFFFF::,FFF:FFFFFFFFFFFFFFFF:FFFFFF:FFFFFFF:FFFFF,FFFFFFFF:FFFFFF,FFF
@A00920:152:HGHKKDRXX:2:2105:8196:1564 1:N:0:AGGAGTGG+TGTTCTCT
ACTCCTACGGGAGGCAGCAGTGGGGAATATTGGACAATGGGCGAAAGCCTGATCCAGCCATGCCGCGTGAGTGATGAAGGCCTTAGGGTTGTAAAGCTCTTTCAGTGGGGAAGATACTGACGGTACCCCCAGAAGAAGCCCCGGCTAACTTCGTGCCAGCAGCCGCGGTAATACGAAGGGGGCTAGCGTTGTTCGGATTTACTGGGCGTAAAGCGCACGTAGGCGGATTGTTAAGTCAGGGGTGCAATCC
+
,,FF:,,FFFF:FFFFFFFFFFF:F,FFFFFFFFFFFFFFFFF:F:F:FFFFFFFFFFFF:FFFFFFF:FFF,F,FFFFFF,FFF:F::FFF,F:FFF,FF:FFFFFFFF,FF:FFF,FFFFFFFFFF:FFFFF:FF,FFFF:FFFFFFFF::FFFFFFFFFFF:,,FF,FF,FFFFFF,FFF:F::FF,:FFFF:FF::,FF,:,F:FF,,:FFFF,FFF:FFFFF,FFFFF:F::FFFFF,,,F,F,F
@A00920:152:HGHKKDRXX:2:2105:21450:1595 1:N:0:AGGAGTGG+TGTTCTCT
ACTCCTACGGGAGGCAGCAGTAGGGAATTGTTCGCAATGGGCGCAAGCCTGACGACGCAACGCCGCGTGGAGGATGAAGGGCTTCGGCTCGTAAACTCCTTTCGACCGAGATGAACATCCGCAGGGTTAATACCTCTGCGGAATGACAGTATCGAGGGAAGAAGCCCCGGCTAACTCCGTGCCAGCAGCCGCGGTAATACGGTGGGGGCAAGCGTTGTTCGGAATTACTGGGCGTAAAGGGCTCGTAGGC
+
,:FF,FFFFFFFFFFF::FFF::FF,FF:FFFFFFFFFFFFFF,FFFFFFFFFFFFFFFFFFFFFFFFFFFFFFFFFFFFFFFFFFFFFFFFFFFFFFFFFFFFFF:FFFFFFFF,FFFF:,:F,F,F:FFFFF:FFFF:::,FFFFFFFFFFF:FFFFFF:,FFF,FFFFFFFFFFFFFFFFFFFFFFFFFFFFF,FFF:F,FF,FFFF,FF:FFFFF:FFF:FF,FFFFFFFFF,:F:FFFF:FF,FF
@A00920:152:HGHKKDRXX:2:2105:22616:1673 1:N:0:AGGAGTGG+TGTTCTCT
ACTCCTACGGGAGGCAGCAGTAGGGAATATTGGTCAATGGATGGAAGTCTGAACCAGCCATGCCGCGTGCGGGAAGAAGGCCTTCGGGGTTGTAAACTGCTTTTGCCGGGGGATAAAATTCCCATGCGTGGGAAATTGAAGGTACACGGTGAATACGCCACGGCTAACTACGTGCCAGCAGCCGCGGTCAGACGTAGGAGGCAAGCGTTCTCCGGAGTTCCGGGGCGTAAAGCGTGCGTAGGCGGGTTGG
+
FFFFFFFFFFFFFFFFFFFFF:FFFFFFFFFFFFFFFFFFF,FFFFF,FFFF,FFFFFFFFFFFFFFFF,,FFFFFF:FF,FFFF,F,FFFFFFFFF::F,FFFFFFFF,F,FFFFFF,FFFF:F,,,F,FF,:,F,:F,FFFF,,FFFFFF,F,,,,F::,,,:FFFF,F,:FFFF,F:FFF,:,:F,,,,FFFF:,FFFFFFFF:FF:F:FF,FFF,,F,,,,F:,F:,FFFFFFF:,F,FFF,,,FF
@A00920:152:HGHKKDRXX:2:2105:2519:1752 1:N:0:AGGAGTGG+TGTTCTCT
ACTCCTACGGGAGGCAGCAGTGGGGAATTGTTCGCAATGGGCGCAAGCCTGACGACGCAACGCCGCGTGGGGGATGAAGGTCTTCGGATTGTAAACCCCTGTTGGGTGGGACGAACACTTTCGTGGTGAATATCCATGGAGGCTGACGGTACCACCTGAGGAAGCCCCGGCTAACTCTGTGCCAGCAGCCGCGGTAATACAGAGGGGGCAAGCGTTGTTCGGAATTACTGGGCGTAAAGGGCGCGTAGGC
+
FFFFFFFFFFFFFFFFFFFFFFFFFFFFFFFFFFFFFFFFFFFFFFFFF:FFFFFFF:FFFFFFFFFFFFFFFFFFFFFFFFFFFFFFFFFF:FFFFFFFFFFFFFFFFFF:FFFFFFFFF:F:FFFFFFFFFFFFF:FFFF,FFFFFFFFFFFFFFFFFF::FFFFFFFFFFFFFFFFFFFFFFFFF:FFFFFFF:F:FFFFFFFFFFF,FFFFFFFF:FFF,FFFFFFFF:FFFFFFFF:F:FFFFFF
@A00920:152:HGHKKDRXX:2:2105:27344:2284 1:N:0:AGGAGTGG+TGTTCTCT
ACTCCTACGGGAGGCAGCAGTGGGGAATATTGGACAATGGGCGCAAGCCTGATCCAGCCATGCCGCGTGAGTGATGAAGGCCTTAGGGTTGTAAAGCTCTTTTACCCGGGAAGATAATGACTGTACCGGGAGAATAAGCCCCGGCTAACTCCGTGCCAGCAGCCGCGGTAATACGGAGGGGGCTAGCGTTGTTCGGAATTACTGGGCGTAAAGCGCACGTAGGCGGCTTTGTAAGTTAGAGGTGAAAGCC
+
F:FFFFFFFF:FFFFFFFF:FFF:FFFFF:FFFFFFFFFF::FF:FFFFFFFFFFFFFFFFFFFFFFFFFFFFFFFFFFFFFFFFF:FFF:FFFFFFFFFFFFFFFFFFFFFFFFFFFFFFFFFFFFFFFFFFFFFFF:FFFFFFFFFFFF:FFFFFFFFFF:FFFFFFF:FFFFFFFFFFFFFF:,FFFFFFFFFFFFFFFF:,F:F::FFF,FFFF:FFF,FFFFFFFFFFFFFFFFFFFFF:FFF,F
@A00920:152:HGHKKDRXX:2:2105:3296:2973 1:N:0:AGGAGTGG+TGTTCTCT
ACTCCTACGGGAGGCAGCAGTGGGGAATCTTGTCCAATGGGCGAAAGCCTGAGACAGCGACGCCGCGTGCGGGAAGAAGGCCTTCGGGTTGTAAACCGCTTTCAGGAGGGACGAAGCCACTCGGGTTAATAGCCCAGAGGGTGACGGTACCTCCAGAAGAAGCCCCGGCTAACTACGTGCCAGCAGCCGCGGTAATACGTAGGGGGCAAGCGTTGTCCGGATTTATTGGGCGTAAAGAGCGTGTAGGCGG
+
FFFFFFFFFFFFFFFFFFFFFFFFFFFFFFFFFFFFFFFFFFFFFFFFFFFFFFFFFFFFFFFFFFFFFFFFFF,FFFFFFFFFFFFFFFFFFFFFFFFFFFFFFFFFFFFFFFFFFFFFFFFFFFFFF:FFFFFFFFFFFFFFFFFFFFFFFFFFFFFF:FFFFFFFFFFFFFFFFFFFFFF:FFFFFFFFFF:FFFFFFFFFFFFFFFFFFFFFFFFFFFFFFFFFFFFFFFFFFFF:FFFF::FFFF
@A00920:152:HGHKKDRXX:2:2105:29089:3302 1:N:0:AGGAGTGG+TGTTCTCT
ACTCCTACGGGAGGCAGCAGTGGGGAATCTTGGACAATGGGGGCAACCCTGATCCAGCCATGCCGCGTGAGCGATGAAGGCCTTAGGGTTGTAAAGCTCTTTCACCCGTGAAGATAATGACGGTAGCGGGAGAAGAAGCCCCGGCTAACTCCGTGCCAGCAGCCGCGGTAATACGGAGGGGGCTAGCGTTGTTCGGAATTACTGGGCGTAAAGCGCGCGTAGGCGGAACGTTAAGTCTGGCCTGAAAGCC
+
FFFFFFFFFFFFFFFFFFFFFFFFFF,FFFFFFFFFFFFFFFFF:FFFFFFFFFFFFFFFFFFFFFFFFF:FFFFFFFFFF:FFFFF:FFFFFFFFFFFFFFFFFFFFFFFFFFF,FFFFFFFFFFFFFFFFFFFFFFFFFFFFFFFFF:FFFFFFFFFFFFFFFFFFF,:FFFFFFF:FF:FFFFFFF:FFFFFFFFFF,FFFFFFFFFFFFFFFFFFFF:FFFFF:FFFF:FFFFFFFF:FFFFFFFF
@A00920:152:HGHKKDRXX:2:2105:9118:3317 1:N:0:AGGAGTGG+TGTTCTCT
ACTCCTACGGGAGGCAGCAGTGGGGAATTTTTCGCAATGGGCGAAAGCCTGAACACGCAAAGCCGCGTGGGGGATGAAGGACTTCGGATTGTAAAGACCTGTTGCCCGGGAAGATGAAGACCGAACAAACACGTCAAGGTCAGCCTATCACCGTGCAGGAAGCCCCGGAAAAAACTGGGCCAGAAGCCTAGGTACTAAAGACTGGGCAAAAAGCGATCGTAGTAGCTTGGCTAAATCAGCGCTGAGACCC
+
FFFFFFFFFFFFFFFFFFFFFFFFFFFF,,F:,,FFFFFFFFF,FFFFFFFF,,:,FFFF,FFFFFFFFF,,FF:FF:FF,F,F,FF,FFFFFF:,:,FF,FF,FFFFFFF,FF,,,:,:F,F:,F,,,,FF,,,,,,,:,:F,F,,,,,F,F,,,F,F,FFFF,FFF,FF,:,,F,,F,,,,:FFF,,,F,F,,,F,,,F,,FFFF,,,,,,,F,,FF:F,,:,,F,,:,F,F,,:,F,F:,,F,,,,,
@A00920:152:HGHKKDRXX:2:2105:7563:3537 1:N:0:AGGAGTGG+TGTTCTCT
ACTCCTACGGGAGGCAGCAGTAAGGGATCTTGCGACAATGGGCGAAAGCCTGACGCAGCAACGCCGCGTGCGGGATGACGGCCTTCGGGTTGTAAACCGCTTTTCGGGGGGAAGAGGAAGGACGGTACCCCCGGAAGAAGTCTCGGCTAACTACGTGCCAGCAGCCGCGGTAAAACGTAGGAGGCGAGCGTTATCCGGATTTACTGGGTGTAAAGCGCGTGTAGGCGGTCCTGCAAGTGGCGCGTGAAAG
+
FFFFFFFFFFFFFFFFFFFFFFFFFFFFFFFFFFF:FFFFFFFFFFFFFFFFFFFFFFFFFFFFFFFFFFFFFFFFFFFFFFFFFFFFF:FFFFFFFFFFFFFFFFFFFFFFFFFFFFFFFFF:FFFFFFFFFFFFFFFFFFFFFFFFFFF:F:FFF:FFFFFFFFFFFFFFFFFFFFFFFFFFFFFFFFFFFFFFFFFFFFFFFFFFFFF:FFFFFFFFFFFFFFFFFFF:FFF:F:FFFFFFFFF:FF
@A00920:152:HGHKKDRXX:2:2105:21314:4805 1:N:0:AGGAGTGG+TGTTCTCT
ACTCCTACGGGAGGCAGCAGTGGGGAATTTTGGACAATGGGGGAAACCCTGATCCAGCCATGCCGCGTGTGTGAAGAAGGCCTTCGGGTTGTAAAGCACTTTCGGACGGAACGAAATCGCGCGATCTAATAAGTCGCGTGGATGACGGTACCGTAAGAAGAAGCACCGGCTAACTACGTGCCAGCAGCCGCGGTAATACGTAGGGTGCGAGCGTTAATCGGAATTACTGGGCGTAAAGTGTGCGCAGGCG
+
:FFFF::FFFFFFFF:FF,FFFFFFFFFF:FFFFFFFFFFFFFFFF,FFFFFFFFFFFFFFFF:FFF,FFFFFF:F:FFFFFFFFFFFFFFFF::FFFFF:FF:F,FFFFF::FFF:FFFFFFF,FFFFFFFFFFFF,FFFFFF,FF:FFFFFFFFFFFFF,FFFFFF:F,FFFFFF:,FFFFFFFFFF,FFF,FFFFFF:FFF::FF,FFFF,F,FFFF:FF,F:F:FFFFFF,FF:FFFF,:F:F,FF
@A00920:152:HGHKKDRXX:2:2105:28628:5353 1:N:0:AGGAGTGG+TGTTCTCT
ACTCCTACGGGAGGCAGCAGTCGGGAATTTTGGGCAATGGGGGAAACCCTGACCCAGCAACGCCGCGTGAAGGATGAAGTATTTCGGTATGTAAACTTCGAAAGAATAGGAAGAATTAATGACGGTACTATTTATAAGGTCCGGCTAACTACGTGCCAGCAGCCGCGGTAATACGTAGGGACCAAGCGTTGTTCGGATTTACTGGGCGTAAAGGGCGCGTAGGCGGCGCGGTAAGTCACTTGTGAAATCT
+
FFFFFFFFFFFFFFFFFFFFFFFFFFFFFFFFFFFFFFFFFFFFFFFFFFFFFFFFFFFFF:FFFFFFFFFFFFFFFFFFFFFFFFFFFFFFFFFFFFFFFFFFFFFFFFFFFFFFFFFFFFFFFFFFFFFFFFFFFFFFFFFFFFFFF:FFFFFFFFFFFFFFFFFFF:F:FFFFFFFFFFFFFFFF:FFF:FFFFFFFFFFFFFFFFFFFFFFFFF:FFFFFFFFFFFF:,FFFFFFFF:FFFFFFFF
@A00920:152:HGHKKDRXX:2:2105:30355:5807 1:N:0:AGGAGTGG+TGTTCTCT
ACTCCTACGGGAGGCAGCAGTGGGGAATATTGCGCAATGGGGGAAACCCTGACGCAGCAACGCCGCGTGAAGGATGAAGGTTTTCGGATTGTAAACTTCTTTGATCGGGGACGAAAATGACGGTACCCGAGGAACAAGCCACGGCTAACTACGTGCCAGCAGCCGCGGTAATACGTAGGTGGCAAGCGTTGTCCGGAATTACTGGGCGTAAAGGGCGTGTAGGCGGGATGGCAAGTCAGATGTGAAATTC
+
:FF:FFFFFFFFFFFFFFFFFFFFF:FF:FFFFFFFFFFFFFFFFFFFFFFFFFFFFFFFFFFFFFFFF,FFFFFFFFFFFFFFFFFFFFFFFFFFFFFFFFFFFFFFFFFFFFFFFFFFF:FFFFFFF:FFF,FFFFFF:F:FFFFFF,F:FFFFFFFFFFFFFF,F:FFFFF:FFFFFFFFFFFF:FFFFF:FFF,FFF,FF,FFFFFFFFFFF:FF:F,FFFFFFFFFFFFFFFFFFF,FFFF:FFF
@A00920:152:HGHKKDRXX:2:2105:16215:6151 1:N:0:AGGAGTGG+TGTTCTCT
ACTCCTACGGGAGGCAGCAGTAAGGGATCTTGCGACAATGGGCGAAAGCCTGATCCAGCAATGCCGCGTGAGTGATGAAGGCCCTAGGGTTGTAAAGCTCTTTTACCAGGGATGATAATGACAGTACCTGGAGAATAAGCTCCGGCTAACTCCGTGCCAGCAGCCGCGGTAATACGGAGGGAGCTAGCGTTGTTCGGATATACTGGGCGTAAAGCGCACGTAGGCGGCGCGGCAAGTCAGGGGTGAAATC
+
FFFFFFFFFFFFFFFFFFFFFFFFFFFFFFFFFFFFFFFFFFFFFFFFFFFFFFFFFFFFFFFFFFFFFFFFFFFFFFFFFFFF:FFFFFFFFF,:FFFFFFFFFFFFF:FFFF:FFFFFFFFFFFFFFF:FFFFFFF:FFFFFFFF:FFFFFFFFFFFFFFFFFFFF:FFFFFFFFFFFFFFFFFFFFFFFFFF:FFFFFFFFFFFFFFFFFF:FFFFFFFFFFFFFFFFFFF:FFF:FFF:FFFFF::
@A00920:152:HGHKKDRXX:2:2105:15275:6308 1:N:0:AGGAGTGG+TGTTCTCT
ACTCCTACGGGAGGCAGCAGTAAGGGATCTTGCGACAATGGGCGAAAGCCTGACGCAGCAACGCCGCGTGCGGGATGACGGCCTTCGGGTTGTAAACCGCTTTTCGGGGGGAAGTGGAAGGACGGTAGGCCAGGAATAAGCGTCGGCTAACTACGTGCCAGCAGCCGCGGTAAAACGTAGGACGCGAGCGTTATCCGGATTTACTGGGCGTAAAGCGCGGGCAGGCGGCTGTTCAAGTCGGACGTGAAAG
+
FFF:FFFFFFFFFFFFFFFFFFFFFFFFFFFF:FFFFFFFFFFFFFFFFFFFFFFFFFFFFFFFFFFFFFFFFFFFFFFFFFFFFFF:FFFFFFFFFFFFF:FFFFFFFF:FFF,FFFFFFFFFFFFFFFFFFFFFFFFFFFFFFFFFFFFFFFFFFFFFFFFF,FFFF:F:,F,FFFFFFFFFFF:FFF,FFFFFFFFF:FF:F:FFFFFFFFFF:FFFFFFFFFFFF,:FFFFFFF:FFF:F,:,:,F
@A00920:152:HGHKKDRXX:2:2105:8838:6339 1:N:0:AGGAGTGG+TGTTCTCT
ACTCCTACGGGAGGCAGCAGTGGGGAATATTGGACAATGGGCGCAAGCCTGATCCAGCCATGCCGCGTGAGTGAAGAAGGCCTTCGGGTTGTAAAGCTCTTTCGGCCGGAACGAAATCGTCCGGGCTAATACCTCGGATGGATGACGGTACCGTAAGAATAAGCACCGGCTAACTACGTGCCAGCAGCCGCGGTAATACGTAGGGTGCGAGCGTTAATCGGAATTACTGGGCGTAAAGCGTGCGCAGGCG
+
FFFFFFFFFFFFFFFFFFFFFFFFFFFFFFFFFFFFFFFFFFFFFFFFFFFFFFFFFFFFFFFFFFFFFFFFFF,FFFFFFFF:FFFFFFFFFFFFFFFFFFFFFFFFFFFFFFFFFFFFFFFFFFFFFF:FFFFFFFFFFFFFFFFFFFFFFFFFFFFFFFF:FFFFFFFFFFFFFFFFFFFF:FFFFFFFFFFFFFFFFFFFFFFFFFFFFFFFFFFFF::F::FFFFFFFFFFFFFFFF:F:FFFFF
@A00920:152:HGHKKDRXX:2:2105:24180:6668 1:N:0:AGGAGTGG+TGTTCTCT
ACTCCTACGGGAGGCAGCAGTAGGGAATCTTGCGCAATGGGCGAAAGCCTGACGCAGCGACGCCGCGTGAGTGATGAAGGCCTTCGGGTTGTAAAGCTCTGTGGGGAGAGAAGAATAAGCATGAGTTAACACCTCATGTGATGACGGTATCTCCTTAGCAAGCACCGGCTAACTCTGTGCCAGCAGCCGCGGTAAGACAGAGGGTGCAAACGTTGTTCGGAATCACTGGGCGTAAAGCGCGTGTAGGCGG
+
FFFFF,FFFFFFFFFFFFFFFFFFFFFFFFFFFFFF:FFFFFFFFFFFFFFFFFFFFFFFFFFFF:FFFFFFF:FFFFFFFFFF:FFFFFFFFFFFFFFFFFFFFFFFFFFFFFFFFFFFFF:FF:FFFFFFFFFFFFFFFFFFFFFFFFFFFFFFFF:::FFFFFFFFFFFFFFFFFF:FFFFFFFFFF:FFFFF:FFFFFFF:FFFFFFFFFF:FFF,FFFFFFFFFFFFFFF:FFFF,FFFFF,FFF
@A00920:152:HGHKKDRXX:2:2105:19515:6856 1:N:0:AGGAGTGG+TGTTCTCT
ACTCCTACGGGAGGCAGCAGTGGGGAATTGTTCGCAATGGGCGCAAGCCTGACGACGCAACGCCGCGTGGAGGATGAAGGTCTTCGGATTGTAAACTCCTGTTGCCCGGGACGAATTGCATCGACCTAATACGTCGATGTTTGACTGTACCGGGTGAGGAAGCCCCGGCTAACTCTGTGCCAGCAGCCGCGGTACTACAGAGGGGGCAAGCGATGTTCGGAATAACTGGGCGTAAAGGGCGCGTAGGCGG
+
F:F:FF,FFFF:FFFFFFFFF,FFFFFFF:F:FFFF:F:,FFFF::FFF:F:FFF:FFFFF,FFFFF:FFFFFFFFFFFFFFFFFFFFF:FFF:FFFFFF,:FF,:FFF,FFFFFFFF,FFFFF:F,FF,FF:,F:FF::FFFFF,,FFF:FF:FFF,FF,::FFFFFFFFFFFF:F::FFFF:F:F::FF,,:,F:F,FFF:F::FFFFFF,F,FFF,:FF:,,,F,F,F::FFFF:F,,:F,::FFFF
@A00920:152:HGHKKDRXX:2:2105:23637:7326 1:N:0:AGGAGTGG+TGTTCTCT
ACTCCTACGGGAGGCAGCAGTGGGGAATCTTGCGCAATGGGCGAAAGCCTGACGCAGCAACTCCGCGTGCGGGATGAAGGCCCTCGGGTTGTAAACCGCTTTCAGTGGGGACGAAACCAGACGTACCCCACAAAAGAAGCCCCGGCCACATACGTCCCAGCAGCCGCGGTAACACGAAGGGGCAAAGCGTGGTCCGGATTCATTGGGCGTAAAGAGCACGTAGGCGGCACATAAATACGGGTGTGAAATC
+
FFF,FFFFF,FFF:FFFFFFF:FFFFFF:FFF:,FFFFFFFFFFFF:FFFFFF,FFFF:F:,FF,FF,FFF,FF,FFF:F:::FFFF:FFFFF:FF:,FFFFF::FFFFFFF:F:FF,F,FFF,,,F:,F::,FF,FFFF,FFF,,:F,,FF::F,F:F,FF,FFF:F,,F:,FF,,:F,FF,,F,,F::,:FFF,,FF::,FF:F,FFFFF:,F,:,,F:F::FF,F,FF,FFF,:,F::F,F:FF,F:
@A00920:152:HGHKKDRXX:2:2105:31033:7388 1:N:0:AGGAGTGG+TGTTCTCT
ACTCCTACGGGAGGCAGCAGTCGGGAATATTGCCCAATGGACGAAAGTCTGAGGCAGCAACGCCGCGTGCGCGATGAAGGCCTTCGGGTCGTAAAGCGCTTTTCGGGAGGATGAGGAAGGACAGTACTCCCGGAATAAGGTACGGCTAACTACGTGCCAGCAGCCGCGGTAAAACGTAGGTACCGAGCGTTATCCGGATTTACTGGGCGTAAAGCGCGTTCAGGCGGCTCTGCAAGTCGGGCATGAAATC
+
FFFFFFF:FFFFFFFFFFFFFFFFFFFFFFFFFFFFFFFFFFFFF:FFFFFFFFFFFF:FFFFFFFFFFFFFFFFFFFFFFFFFFFFFFFFFFFFFFFFFFFFFFFFFFFFFFFFFFFFFFFFFFFFFFF:FFFFFF:FFFFFFFFFFFFFFFFFFFFFF:FFFFFFFFFFFF:FFFFFFFFFFFFFFFFF:FFFFFFFF:FF:FFFFFFFFFFF::FFFFFFFFFFFFF:F,,FFFFFFFFFFF:FFF:
@A00920:152:HGHKKDRXX:2:2105:29098:7639 1:N:0:AGGAGTGG+TGTTCTCT
ACTCCTACGGGAGGCAGCAGTGGGGAATATTGGACAATGGGGGCAACCCTGATCCAGCCATGCCGCGTGTGTGAAGAAGGCATTCGGGTTGTAAAGCACTTTAAGTTGGGAGGAAGGCTTCAGACCTAATACGTTTGAGGATTGACGTTACCAACAGAATAAGCACCGGCTAACTCCGTGCCAGCAGCCGCGGTAATACGGAGGGTGCAAGCGTTAATCGGAATTACTGGGCGTAAAGCGCGCGTAGGCG
+
FFFFFFFFFFFFFFFFFFFFFFFFFFFFFFFFFFFF:FFFFFFFF:FFFFFFFFF:FFFFFFFFFFF:FFFFFFFFFFFFFFFFFFFFFFFFFFFFFFFFFFFFFFFFFFFFFFFFF:FFFFFFFFFFFFFFFFFFFFFFFFFFFFFFFFF:FFFFFF,FFFFFFF:FFFFF:FFFFF:FFFFF:FFFFF:FFFFF:FFFFFFFFFFFFFFFFF::FFFFF,:FFFFFFFFFFFFFFFFF:FF,FFFFFF
@A00920:152:HGHKKDRXX:2:2105:19958:7874 1:N:0:AGGAGTGG+TGTTCTCT
ACTCCTACGGGAGGCAGCAGTGGGGAATCTTGCGCAATGGGCGAAAGCCTGACGCAGCAACGCCGCGTGCGGGACGAAGGCCTTCGGGTTGTAAACCGCTTTCAGCAGGGAAGAAAATGACGGTACCTGCAGAAGAAGGTGCGGCCAACTACGTGCCAGCAGCCGCGGTGACACGTAGGCACCAAGCGTTGTCCGGATTTATTGGGCGTAAAGAGCTCGTAGGCGGTTCAGTAAGTCGGGTGTGAAAACT
+
FFF:FF:FFFFFFFFFFF:FFFFFFF:FFFFFFFFFF:FFFFFFFFFFFFFFFFFFFF,FFFFFFFFFFFFFFF,FFFFFFFFF:FFFFFFFFFFFFFFFFFFFFFFFFFFFFFFFFFFFFFFFFFFFFFFFFFFFFFFFFFFFFFF:FFFFFFFFFFFFF:FFFFFFFFFFFF::FFFF:FFF:FFFFFFFFFFF,F:FF,FF,FFF:FFF:FFFFF::FFFFFFFFFFFFFFFFFFFFFF:FF,FFFF
@A00920:152:HGHKKDRXX:2:2105:18340:8171 1:N:0:AGGAGTGG+TGTTCTCT
ACTCCTACGGGAGGCAGCAGTGGGGAATATTGCACAATGGGGGAAACCCTGATGCAGCGACGCCGCGTGAAGGAAGAAGTATCTCGGTATGTAAACTTCTATCAGCAGGGAAGAGATTGACGGTACCTGACTAAGAAGCCCCGGCTAACTACGTGCCAGCAGCCGCGGTAATACGTAGGGGGCAAGCGTTATCCGGATTTACTGGGTGTAAAGGGAGTGTAGGTGGCCATGCAAGTCAGAAGTGACAATC
+
FFFFFFFFF:FFFFFFFFFFFFFFFFFFFFFFFFFFFFFFFFFFFFFFFFFFFFFFFFFFFFFFFFFFFFFFFFFF:FFFFFFFF:FFFFFF:FFFFFFFFFFFFFFFFFFFFFFFFFFFF:FFFFFFFFFF:FFFFFFFFFFFFFF:FFFFFFFFFFFFFFFFFFF:FF,FFFFFFFFFFFFFFFFFFFFFFFFFFFFFFFFFFFFFFF:FFFFFFFFFF,FFF:FFFFF:F:FFF:FFFFF:F,FFFF
@A00920:152:HGHKKDRXX:2:2105:14425:8187 1:N:0:AGGAGTGG+TGTTCTCT
ACTCCTACGGGAGGCAGCAGTAGGGAATTTTCCACAATGGACGAAAGTCTGATGGAGCAACGCCGCGTGAACGATGAAGGTCTTCGGATTGTAAAGTTCTTTTGTTAGGGACGAATAAGTAACGTTCGAATAGGGCGGTACCTTGACGGTAACTGACGAGAAAGCCACGGCTAACTACGTGCCACCAGCCGAGGTACTACGTAGGGGGCAAGCGTGATCCGGAGGTACTGGTTGTACAGGGAGCGTAGAC
+
FFFFFFFFFFFFFFFFFFFFF::FFFFFFFFFFFFFFFFFFFFF,FF:FFF::FFFFFFF,FFFFFFFFFF:F:,FFFFFF,,F,F:F:,FFFFF,F,FF,FF,F,FF,FFFFFFFFFFF:,FFFFF,:F::FF,::,,F,F:,F:F,,F,,FFF,,FF,:FFFFF:FFFFFFFFFFF,FF,FF,,FFF:F,,,,FFF,,F:FF,FFFF,F,F,F,FFF:FFF,,FFFF,,,:,,:,FF,FFF,FFF:F:
@A00920:152:HGHKKDRXX:2:2105:28519:9518 1:N:0:AGGAGTGG+TGTTCTCT
ACTCCTACGGGAGGCAGCAGTGGGGAATATTGGACAATGGGCGAAAGCCTGATCCAGCAATGCCGCGTGAGTGATGAAGGCCTTAGGGTTGTAAAGCTCTTTTACCCGGGATGATAATGACAGTACCGGGAGAATAAGCCCCGGCTAACTCCGTGCCAGCAGCCGCGGTAATACGGAGGGGGCTAGCGTTGTTCGGAATTACTGGGCGTAAAGCGCACGTAGGCGGCTTTGTAAGTTAGAGGTGAAAGCC
+
FFFFFFFFFFFFFFFFFFFFFFFFFF:FFFFFFFFFFFFFFFFFF:FFFFFFFFFFFFF:FFFFFFFFFF:FFFFFFF:FFFFFFFFFFFFFFFFFFFFFFFFFFFFFFFFFFFFFFFFFFFFFFFFFFFFFFFFFFFFFFFFFFFFFF:FFFFFFF:FFFFFFF:FFF:FFFFFFFFFFFFFF,FFFFFFFFFFFF:FFFFFFFFFFFFFFF:FFFFFFFFFFFFFFFFFFFFFFFFF:FFFFFFFFFF
@A00920:152:HGHKKDRXX:2:2105:17237:9549 1:N:0:AGGAGTGG+TGTTCTCT
ACTCCTACGGGAGGCAGCAGTAAGGAATATTGCACAATGGGCGCAAGCCTGATGCAGCAACGCCGCGTGCCCGAGGAAGGCCTTCGGGTTGTAAGGGGCTTTTCTGGCTGAAGAGCAAGGACGGTAGGCCAGGAATAAGCGTCGGCTAACTACGTGCCAGCAGCCGCGGTAAAACGTAGGACGCGAGCGTTATCCGGATTTACTGGGCGTAAAGCGCGGGCAGGCGGCTGTTCAAGTCGGACGTGAATGC
+
F:,:FFFF:F:FFFFF:FF,FFFFF:F:FFFFFF:FF:FFFF,F:F:::::FFF,F,,FFFFF,FFFFFFFF:FFFF,,FFF,FF,,FFF,,,,,::FF:FF:F:F,FFF:,,,FFFFFFFFFFFFFFFF::,:FFFFFFFFF:,F,FF:FFFFFF,FFFF:F,FFF,F:FFF:FFFFF:FFFFFFFFFFFFFFFFFFF:FFF:FFF:FFFF:FFFFF:FF,:FF:FFF::FF,FFFFF,FFFFFFFFFF
@A00920:152:HGHKKDRXX:2:2105:27453:9831 1:N:0:AGGAGTGG+TGTTCTCT
ACTCCTACGGGAGGCAGCAGTAGGGAATATTGGTCAATGGGCGAGAGCCTGAACCAGCCATGCCGCGTGCAGGATGACGGCCTTCTGGGTTGTAAACTGCTTTTATACGGGAAGAAAACGCCCATGCGTGGGTAACTGACGGTACCGTAAGAATAAGCACCGGCTAACTCCGTGCCAGCAGCCGCGGTAATACGGAGGGTGCAAGCGTTGTCCGGATTTATTGGGTTTAAAGGGTGCGTAGGCGGCCTGT
+
F:FFFFFFFFFFFFFFFFFFFFFFFFFFFFFFFFFFFFFFF:FFF:FFFFFFF:FFFFFFFFFFFFFFFFFFFFFFFFFFFFFFFFFFFFFFFFFFFFFFFFFFFFFFFFFFFFF::FFFFFFFFFFFFFFFF:FFFFFFFFFFFFFFFFFFFFFFFFFFFFFFFFFFFFFFFFFFFFFFFFFFFF:FF:FFFFFFFFFFFFF,FFFF:FFFFFFF:FFFFFFFFFF:FFFFFFFFFFFFFFFFF:FFFF
@A00920:152:HGHKKDRXX:2:2105:2365:10379 1:N:0:AGGAGTGG+TGTTCTCT
ACTCCTACGGGAGGCAGCAGTGGGGAATATTGCGCAATGGGCGAAAGCCTGACGCAGCGACGCCGCGTGAGGGATGACGGCCTTCGGGTTGTAAACCACATTCAGCCGGGACGAAGCGCCAGTGACGGTACCTGCAAAAGAACCACCCGCCAAATACGTCCCAGCAGCCGCGGTAATCCGAAGCGTGCAAGAGAGGTCCGGACGTATAGGGCGAAAAGAGATCGTAGGCTGACTGTCGCGTCGGCTGTGA
+
FFFFFFFFFFFFFFF:FFFF:F,FFF,F:FFFFFFFFFFFFFF:F,FFFFFFF,FFFF:FFF,FFFFFFFFFF,FFF,FF,F,FFFFF,F:,FFF:F,,,FF,FF,,,FF,,FF:,FF:,:FF,:FFFFFFF,:F,,FFF:F,FF,:,FFFF:,,:,:,F:FF,F,,,,,:,,:,,,,FF,F:F,,,F,F:,F,,F:,::,F,,,,:,FF::F,,,F,FF,FFFFFF:F,:,FFFFFFFFF:FFF,FF,F
@A00920:152:HGHKKDRXX:2:2105:5276:11631 1:N:0:AGGAGTGG+TGTTCTCT
ACTCCTACGGGAGGCAGCAGTGGGGAATTGTTCGCAATGGGCGCAAGCCTGACGACGCAACGCCGCGTGGAGGACGAAGATCTTCGGGTCGTAAACTCCTGTCGAGCGGGACGAACGCTTCGCGGATGAATAATCCGCGGAATTGACGGTACCGCTAAAGGAAGCCCCGGCTAACTCCGTGCCAGCAGCCGCGGTACTACGGGGGGGGCAAGCGTTGTTCGGAATTACTGGGCGTACTGGGCTCGTAGGC
+
FFFFFFFFFFFFFFFFFFFF:FFFFF:FFFFFFFFFFFFFFFFFFFFFFFFFFFFFFFFFFFFFFFFFFFFFFFFFFFFFFFFFFFFFFFFFFFFFFFF:FFFFFFFFFFFFFFFFFFFFFFFFFFFF,FF:FFFFFFFFF,FFFFFFFFFFFFFFFFFFFFFFFFFFFFFF,:FFFFFFFFFFFFFFFFFFFFFF,FFFFFFFFFFFFFFFFFFFFFF:FFF,FFFFFFFFFFF:,,F,FFFFFFFFFF
@A00920:152:HGHKKDRXX:2:2105:18331:11913 1:N:0:AGGAGTGG+TGTTCTCT
ACTCCTACGGGAGGCAGCAGTAAGGGATCTTGCGACAATGGGCGAAAGCCTGACGCAGCAACGCCGCGTGCGGGATGACGGCCTTCGGGTTGTAAACCGCTTTTCGGGGGGAAGAGGAAGGACGGTACCCCCGGAAGAAGTCTCGGCTAACTACGTGCCAGCAGCCGCGGTAAAACGTAGGAGGCGAGCGTTATCCGGATTTACTGGGTGTAAAGCGCGTGTAGGCGGTCCTGCACGTGGCGCGTGAAAG
+
:F:F:FFF,FFF:FFFFFFFFFF,::F:FFF,:F:F:,FFFF:FFFF,F:FFFFFFFFFF:FFF:FFFFFFFFF:FFF:FFF:FF:F:FF,FFFFFFFFFF:F:FFFFFFFFF:FFFFFF,FFFF:,:FFFFFFF,FF:FFF:FFFFFFFF::FFFFFFFFFFFFFFF:F,,FFFFFF,,FFFFFF:FFF:FFFFFF,F,FF:FF,FFFFFFF,F:F:FFF:,:FFFFF:::FF:,F:FF,FFFFFF:,F
@A00920:152:HGHKKDRXX:2:2105:17924:12117 1:N:0:AGGAGTGG+TGTTCTCT
ACTCCTACGGGAGGCAGCAGTAAGGAATATTGCACAATGGGCGCAAGCCTGATGCAGCAACGCCGCGTGCCAGAGGAAGGCCTTCGGGTTGTAAAGGGCTTTTCTGGCTGAAGAGCAAGGACGGTAGGCCAGGAATAAGCGTCGGCTAACTACGTGCCAGCAGCCGCGGTAAAACGTAGGACGCGAGCGTTATCCGGATTTACTGGGCGTACAGCGCGGGCAGGCGGCTGTACAAGTCGGACGTGAAAGC
+
F:FF:FF:FFFF:FFFFF:FF:FFFFFFFFFFF:FF::FFFFF:::FFFFFFFF,FFFF:FF:FF:FFFFF,FF:FFFF,FF,FFFFFFFFFFF,FFFFFFFFFFFFFF:FFFFF::FF:FF:FFFFF,:F:FFFFFFFFFFFFFFFFFFFFFF:FF:FF:FFF,F::FF:FFF:F,F,FFF,FFF:::F,FF:,F::,,F:FFF,F::FF,F,:FFF,FFFFFFF,F::FFFFFFFF,F:FFFFF:FFF
@A00920:152:HGHKKDRXX:2:2105:22046:12117 1:N:0:AGGAGTGG+TGTTCTCT
ACTCCTACGGGAGGCAGCAGTGGGGAATCTTGCGCAATGGCCGAAAGGCTGACGCAGCGACGCCGCGTGCGGGAGGAAGGTCTTTGGATTGTAAACTCCTGTCAGCAGGGAAAAAGCGACCTGACCTCATACGTCAGGGAGTTGATTGTACCTGCAGAGGAAGCCCCGGCTAACTCCGTGCCAGCAGCCGCGGTAATACGGGGGGGGCAAGCGTTGTTCGGAATTACTGGGCGTAAAGGGCTCGTAGGCG
+
FFFFFFFF:FFFFFFFFFFF,FFFFF,FFFFFFFFFFFFFFFFFFFFFFFFFFFFFFFFFFFFFFFFFFFFFFFFFFFFFF:FFFFFFFFFFFF:FFFFFFFFFFF:FFFFFFFFFFFFFFFFFFFFFFFFFFFFFFFFFF:FFFFFFFFFFFFFFFFFFFFFFFFFFFFFFFFFFFFFFFFFF::FFFFFFFF:FFFF:,FFFFFFFFFFFF:FFFFFFFFFFFFFFFFFFFFFFFFFFFFFFFFFFFF
@A00920:152:HGHKKDRXX:2:2105:24478:12571 1:N:0:AGGAGTGG+TGTTCTCT
ACTCCTACGGGAGGCAGCAGTGGGGAATTGTTCGCAATGGGCGCAAGCCTGACGACGCAACGCCGCGTGGAGGATGAAGATCTTCGGGTCGTAAACTCCTGTCGAATGGGACGAACGGATTGCGGGCTAACATCCCGTGATCGTGACGGTACTGTTAAAGGAAACCCCGGCTAACTCCGTGCCAGCAGCCGCGGTAATACGGGGGGGGTAAGCGTTGTTCGGAATTACTGGGCGTAAAGGGCTCGTAGGC
+
:::FF:F:FFF:FFFFFFFFF:FF:FFFFFFFFFFF,FFFFFFF::FFFFFFFFFFFFFFFFF:FFF:F:FFFFFFFF,F:FFFFF:FFFFFF,FFFFFFF:FFFFFFFFFFFFFFFFFFFFFFFF:FFFFFFFFFFFFFFFFFFFFFFF,:FF,FFF,FF:FFF,FFFFFFFFFFFFF,FFFFFFFFFFFFFFF,,FFFFFFFFFFFFF:FFFFFFFFFF:FFF:F:FFFFFF:FFFF,FF:FFFFFFF
@A00920:152:HGHKKDRXX:2:2105:4246:13228 1:N:0:AGGAGTGG+TGTTCTCT
ACTCCTACGGGAGGCAGCAGTGGGGAATTGTTCGCAATGGGCGCAAGCCTGACGACGCAACGCCGCGTGGAGGACGAAGATTTTCGGATCGTAAACTCCTTTCGATCGGGACGAATCGTCCGCGACCTAATACGTCGCGGGACTGACGGTACCGAGAGAAGAAGCCCCGGCTAACTCCGTGCCAGCAGCCGCGGTAATACGGGGGGGGCAAGCGTTGTTCGGAATTACTGGGCGTAAAGGGCGCGTAGGC
+
F,F,FFFFFFF,FFFFFFFFFFFFFF,F:F,FFFFFFFFFFFF:FFFFFFFFFFFFF:FFFFFFFFFFFFFF:FFFFFFFFFFFF:FFF:FFFFFFF::FFFFFFFFFFFFFF::FFFFFFFFFFFFFFFFF:FF:FFFFFFFFFF:FFF:FF:FFFFFF::FFFFFFFFFFFFFFF,,FFFFFF:FFF:FF,FFF,FFFFFFFF:FFF:FFFFF:FFF:FFF,F::FFFFFFFFF:,F:F,FFFF,,F,
@A00920:152:HGHKKDRXX:2:2105:29966:13307 1:N:0:AGGAGTGG+TGTTCTCT
ACTCCTACGGGAGGCAGCAGTGGGGAATATTGGACAATGGGCGAAAGCCTGATCCAGCCATGCCGCGTGTGTGAAGAAGGTCTTCGGATTGTAAAGCACTTTAAGTTGGGAGGAAGGGCAGTAAGTTAATACCTTGCTGTTTTGACGTTACCGACAGAATAAGCACCGGCTAACTCTGTGCCAGCAGCCGCGGTAATACAGAGGGTGCAAGCGTTAATCGGAATTACTGGGCGTAAAGCGTGCGCAGGCG
+
FFFFFFFF,FFF:FFFFFF:FFFFFFFFFFFFF:FFFFFF:FFFFFFFFFFFFFFFFFFFFFFFFFFFFFFFFFFFFFFFFFFFFF:FFFFFF,FFFFFFFFFFFFFFFF:FFF:FFFFFFFFFFFFFFFFFFFFFFFFFFFFF,FFFFFFFFFFFF:FF,:FFFFFFFFF:FFFFFFFFFFF::FFFFFFF:FFFFFF:F,:F:FFFFF:FFFFFF::FF::FFFFFF:FFFFFFF,FF:FFF:F:FF:
@A00920:152:HGHKKDRXX:2:2105:7392:13416 1:N:0:AGGAGTGG+TGTTCTCT
ACTCCTACGGGAGGCAGCAGTGGGGAATATTGGACAATGGGCGCAAGCCTGATCCAGCCATGCCGCGTGAGTGAAGAAGGCCTTAGGGTTGTAAAGCTCTTTCACGGGCGACGATGATGACGGTAGCCCGAGAAGAAGCCCCGGCTAACTCCGTGCCAGCAGCCGCGGTAATACGGAGGGGGCGAGCGTTATCCGGAATCACTGGGTTTAAAGGGTGCGTAGGAGGGCAGGTAAGTCAGTGGTGAAATCT
+
FF:FFF:FFFFFFFFFFFFFFFFFFFFFF,FFFFF,FFFFFFFFFFFFFFFFFFFFFFF:FFFFFFFFFFFFFFFF:FFFFF:FFFFFF:FFFFFFFFFFFFFFFFFFFFFFFFFFFFFFFFFFFFFFFFFFFFFFFFFFFFFFFF,FFFFFFFFFFFFFFFFF:FFFFFFFFFFFFFFFFFFFFFFFFF:FFFF:FFFFFFFFFFFFF:FFF:FFFFFFF,FFFFFFFFFFFF:F,FFF,FFFFFFFFF
@A00920:152:HGHKKDRXX:2:2105:14244:13917 1:N:0:AGGAGTGG+TGTTCTCT
ACTCCTACGGGAGGCAGCAGTGGGGACTATTGCGCAATGGGCGGAAGCCTGACGCAGCGACGCCGCGTGGGGGATGACGGCCTTCGGGTTGTAAACCTCTTTCAGCAGGGACGAAGCGGAAGTGACGGTACCTCCAGAGGAAGCACCGGCTAACTCCGTGCCAGCAGCCGCGGTAATACGAAGGGGGCAAGCGTTGTCCGGATTTATTGGGCGTAAAGAGCTCGTAGGTGGTTCGGTAAGTCAGGTGTGA
+
FFFFFFFFFF,FFFFFFFFF,FFFFF,F:FFFFFFFFFFFFFFF:FFFFFF:FFFFFFFFFFFFFFFFFFFFFFFFFFFFFFFFFFF:FFFFFFFFFFFFF:FFFFFF:FFF::FFFFFF:FFFFF:FFFFF:FFFFFF:FFFF:::FFF:F:FFFF:FFFF:FF:FFFFFFFF::F:FFFFFFFFFFFFFFFFFFFFFFF:FFFFFFF:FFFFFF:F:F:FFFFFF:F::FFFFFF:FFF::FF:FF::
@A00920:152:HGHKKDRXX:2:2105:24361:14184 1:N:0:AGGAGTGG+TGTTCTCT
ACTCCTACGGGAGGCAGCAGTGGGGAATTGTTCACAATGGGCGCAAGCCTGATGACGCAACGCCGCGTGGGGGATGAAGGTCTTCGGATCGTAAACCCCTGTCGAATGGGACGAATAGCCTTCGGGTTAATACCCCGGAGGACTGACGGTACCGTTAAAGGAAGCCACGGCTAACTCTGTGCCAGCAGCCGCGGTAATACATAGGTGGCAAGCGTTGTTAGGAATTACTGGGCGTAAAGGGCGCGTAGGC
+
FFF,,F:FF,FFF::FFF:F:FFFF:F,FFF:,:,FFF,FF,:FFFFF:F:FFF:::FFF,FF:FFF:,FFFFFFFFF:FFFFF:FF:FF,FFFF,FFFFFF:FFFFF,:FF,FFFF:FFFF:FFF,FFFFFFFFFFFFFFF,FFFFFFFFFFFFFFF,FFFF,FFF:F,F:FFFFF:::FFFF:FF,FFFFFFFFFFFFF,FF:FF,FF::FFFFFFF,FFFFFFF,F::F,FFFFFF,,:,FFFFFFF
@A00920:152:HGHKKDRXX:2:2105:12283:14685 1:N:0:AGGAGTGG+TGTTCTCT
ACTCCTACGGGAGGCAGCAGTGGGGAATATTGCACAATGGGCGCAAGCCTGATGCAGCAACGCCGCGTGCGGGAAGAAGGCCTTAGGGTTGTAAACCGCTTTCAGCAGGGAAGATAGTGACGGTACATGGGGAATCAGCCCCGGCTAACTACGTGCCAGCAGCCGCGGTAATACGTAGGGGGCAAGCGTTGTCCGGATTTATTGGGCGTAAAGCGCTCGCAGGTGGTTCGTCGCGTCGTGCGGGAAAGAC
+
FF,FFFFFFFFFFFFFFFFFFFFFFFFFFFF:FFFFFFFFFFFFFFFFFFFFFFFFFFFFFFFFFFFFFFFFFFFFFFFFFFFFFFF:FFF:FF:F:FFFFF:FFF:FF:F:FFFFFFFFF:FFFF,:FFF:F:,F:F:FF:FFFFFFFFFFF::FFFFFF,FFFFFF:,FFFFFF,FFFFFFFFFFF,FFFFFFFFF:FFF,FF:FFFFFFFF:F:F:F,FFFFF:,FF:FFFF,FFFFFF,F:F:F,F
@A00920:152:HGHKKDRXX:2:2105:6958:14794 1:N:0:AGGAGTGG+TGTTCTCT
ACTCCTACGGGAGGCAGCAGTGGGGAATATTGGACAATGGGGGAAACCCTGATCCAGCAATGCCGCGTGAGTGATGAAGGCCTTCGGGTTGTAAAGCTCTTTTGTCAGGGACGATGATGACGGTACCTGACGAATAAGCTCCGGCTAACTTCGTGCCAGCAGCCGCGGTAATACGAAGGGAGCTAGCGTTGTTCGGATTTACTGGGCGTAAAGGGCGCGCAGGCGGCTCATCAAGTCAGGCGTGAAAGCC
+
FFFFFFFFFFFFFFFFFFFFFFFFFF:FFFFFFFFFFFFFFFFFFFFFFFFFFFFFFFFFFFFFFFFFFFFFFFFFFFFFFFFFFFFFFFFFFFFFFFFF:FFFFFFFFFFFFFFFFFFFFFFFFFFFFFFFFFFFFFFFFFFFFFFFFFFFFFFFF:FFFFFFFFFFFFFFFFFFFFFFFFFFFFFFFFFFFFFFFFF:FFFFFFFFF:F:FFFFFFFFFFFFFFFFFFFFFFFF:FFFFFFFF:FFFF
@A00920:152:HGHKKDRXX:2:2105:24216:14967 1:N:0:AGGAGTGG+TGTTCTCT
ACTCCTACGGGAGGCAGCAGTGGGGAATATTGCGCAATGGGGGAAACCCTGACGCAGCAACGCCGCGTGAAGGATGAAGGTTTTCGGATCGTAAACTTCTTTGATGAGGGACGAACAAATGACGGTACCTCAAAAACAATCCACGGCTAACTCCGTGCCAGCAGCCGCGGTAATACGGAGGGTGCAAGCGTTATCCGGATTCACTGGGTTTAAATGGTGCGTAGGAGGGTAGGTAAGTCAGTGGTGAAAT
+
FFFFFFFFFFFFFFFFFFFFFFFFFF,FF::FFFFFFFFFFFFFFFFFFFFFFFFFFFFFFFFFFFF:FFFFFF:FFFFF:FFFFFFFFFFFF:FFFFFFFFFFFF:FFFFFFFFFFFFFFFFFF,FFFF:FFFF:F::,FFFF,FFFFFFFFF:FFFFFFFF:FF:FF,FFF::FFFFF,F:FF,,,FF,F:FF:FFFFF:FFF:FFFFFFFF,,,F:FF,FFFFF:FF:FF:,F:FFFFF,:,:FF:F
@A00920:152:HGHKKDRXX:2:2105:14823:18333 1:N:0:AGGAGTGG+TGTTCTCT
ACTCCTACGGGAGGCAGCAGTGGGGAATCTTGCGCAATGGACGAAAGTCTGACGCAGCGACGCCGCGTGAGCGATGAAGGCCTTCGGGTTGTAAAGCTCTGTGGGGAGGGACGAATAAGTGCAGGCTAATACCCTGCATGATGACGGTACCTCCTTAGCAAGCACCGGCTAACTCTGTGCCAGCAGCCGCGGTAAGACAGAGGGTGCAAACGTTGTTCGGAATCACTGGGCGTAAAGCGCGTGTCGGCGG
+
FFFFFFFF,:FFFFFFFF:FFFFFFFFFF:FFF:FF:FF:FFF:FFFFFFFFFFFFFFFFFFFFFFFFFF:FFFFFFFFFFFFFFFFFFFF:FFFFFFFFF,FFFFFFFFFFF,FFFFFFFFFFFFFFFFFF:FFFFFFFFFFFF:FF::FF:FFFF:FFFFFFFFFFFF:FFF:FFFFFFFFF:F:FF,FFFF::FF,,FFFFFFFFFFFFFF:F::FFFFFFFFFFFFFF:F,FFFF,FFFF,,F:FF
@A00920:152:HGHKKDRXX:2:2105:32362:18552 1:N:0:AGGAGTGG+TGTTCTCT
ACTCCTACGGGAGGCAGCAGTGGGGAATTGTTCACAATGGGCGCAAGCCTGATGACGCAACGCCGCGTGGGGGATGAAGGTCTTCGGATCGTAAACCCCTGTCGAATGGGACGAAAGACTCGCGAGTTAACACTCCGCGAGAGTGACGGTACCGTTAAAGGAAGCAACGGCTAACTCTGTGCCAGCAGCCGCGGTAATACAGAGGTGGCAAGCGTTGTTCGGAATTACTGGGCGTAAAGGGCGCGTAGGC
+
FFFFFFFFFFFFFFFFFFFFFFFFFFFFFFFFFFFFFFFFFFFFFFFFFFF:FFFFFFFFF:FFFFFFFFFFFFFFFFFFFFFFFFFFFFFF:FFFFFFFFFFFFFFFFFFFF:FFFFFFFFFFFFFFFFF,FFFFFFF:FFFF,FFFFFFFFFF:FF,FFFFFF,FF:FFFF:FF:FFFF,FFFFFFFFFFFFFFFFFFFFFFFFF,FFFFFF::FFFFF:FFF:FFFF:FFFFFFFFF:FFFFF,F,F
@A00920:152:HGHKKDRXX:2:2105:30499:19586 1:N:0:AGGAGTGG+TGTTCTCT
ACTCCTACGGGAGGCAGCAGTAGGGAATATTGGTCAATGGATGGAAGTCTGAACCAGCCATGCCGCGTGCAGGAAGAAGGCCTTATGGGTTGTAAACTGCTTTTGCCAGGGGATAAAAGGCCCATGCGTGGGACATTGAAGGTACCTGGTGAATAAGCCACGGCTCACTACGTGCCAGCAGCCGCGGTAATACGTAGGTGGCGAGCGTTGTCCGGAGTTATTGGGTTTAAAGGGTGCGTAGGCGTCCTGA
+
FFFFFFFFFFFFFFFFFFFFFFFFFFFF::FF,FFFFFFF,FFFFFFFFFFFFFFFFFFF,FFFFFFFFFFFFF,:FF:FFF:F,FFF:FFFFFFFF,:FFFFF,:FFFFFFFFFFF:F:F:FFFFFFFFF::FFF:FF,F::FF,,FFF:FFFFFFFFFFF:FF,FFFFFFFFFFFFFF:FFFFFFF:FFFFFFFFFF:FF,FFFFFFFFFFFFF,FFFFFFFFFFFFFFFF:FFFFFF:FFFFF:FFF
@A00920:152:HGHKKDRXX:2:2105:19307:19805 1:N:0:AGGAGTGG+TGTTCTCT
ACTCCTACGGGAGGCAGCAGTAGGGAATCTTCCACAATGGACGAAAGTCTGATGGAGCAACGCCGCGTGAGTGAAGAAGGTTTTCGGATCGTAAAACTCTGTTGTAAGGGAAGAACACGTACGAGAGTAACTGCTCGTACCTTGACGGTACCTTATTAGAAAGCCACGGCTAACTACGTGCCAGCAGCCGCGGTAATACGTAGGTGGCAAGCGTTGTCCGGAATTATTGGGCGTAAAGCGCGCGCAGGCG
+
FFFFFFFFFFFFFFFFFFFF:FFFFFFFFFFFFFFFFFFFFFFFFFFFFFFFFFFFFF:FFFFFFFFFFFFFFFFF:FFFFFFFFFFFFFFFFFFFFFFFFF:FF:FFFFFFFFFFFFFFFFFFFFFF:FFFFFFFFFFFFFFFFFFFFFFFFFFFFF,:FFFFFFFFFFFFFFFFF:F:FFF:FFFFFFFFFFFFFFF:FF,FFFFFFF:FF,FFFFF:F:FFFFFFFFFFFFFFF:F:FFFFF:FFFF
@A00920:152:HGHKKDRXX:2:2105:2175:19852 1:N:0:AGGAGTGG+TGTTCTCT
ACTCCTACGGGAGGCAGCAGTGGGGAATCTTGCACAATGGGCGAAAGCCTGATGCAGCGACGCCGCGTGCGGGATGACGGCCTTCGGGTTGTAAACCGCTTTCAGCAGGGACGAAGCGGAAGTGACGGTACCTGCAGAAGAAGCCCCGGCCAACTACGTGCCAGCAGCCGCGGTAATACGTAGGGGGCGAGCGTTGTCCGGATTTATTGGGCGTAAAGCGCGCGTAGGCGGCGGTTCAAGTCGGGAGTGA
+
FFFFFFFFFF:FFFFFFFFFF:FFFFFFFFFFFFFFFFFFFFFFFFFFFFFFFFFFFFFFFFFFFFFFFFFFFFFFFFFFFFFFFFFF:FFFFFFFFFFFFFFFFFFFFFFFFFFFFFFFFFFFFFFFFFFFFFF:F:FFFFFFFFFFFFFFFFFFFFFFFFFFFFFFFFFFF:F,:FF,:FFFFFFFFFFFFFFFFFFFFFFFFF:FFFFFFFFFFFFFFFFFFFFFFFFF,FFFF:,FFFFF,FFF:F
@A00920:152:HGHKKDRXX:2:2105:3784:19946 1:N:0:AGGAGTGG+TGTTCTCT
ACTCCTACGGGAGGCAGCAGTGAGGGATATTGGTCAATGGGCGAAAGCCTGAACCAGCGACGCCGCGTGGGTGATGAAGGTCTTCGGATCGTAAAGCCCTTTTCTGGGTGAAGAGACAAGGACGGTAGCCCAGGAAGAAGTCTCGGCTAACTACGTGCCAGCAGCCGCGGTAAAACGTAGGAGACAAGCGTTATCCGGAGTTACTGGGCGTAAAGGGCGCGTAGGCGGCCGAGCAAGTCTTGGGTGAAAT
+
FFFFFFFFFFFFFFFFFFFFFFFFFFFFFFFFFFFFFFFFFFFFFFFFFFFFFFFFFFFFFFFFFFFFFFFFFFFFF:FFFFFFFFFFFFFFFFFFFFFFFFFFFFFFFFFFFFFFFFFFFFFFFF:FFFFFFFFFFFFFFFFFFFFF,FF:FFFFFFF:F:FFFFFFFFFFFFFFFFFFFFFFF:FFF:FFF:FFFFFFFF:FFFFFFFFFFFFFF:F:FF:FFFFFFF:FFFF,FF:FFFFFFFF:FF
@A00920:152:HGHKKDRXX:2:2105:7419:20228 1:N:0:AGGAGTGG+TGTTCTCT
ACTCCTACGGGAGGCAGCAGTTAGGAATTTTGGGCAATGGGCGGAAGCCTGAACCAGCAAAGCCGCGTGGGTGACGAAGGCCCTCGGGTCGTAAACCTCTTTTCTCAGGGAAGATCCAAGACGGTACCTGAGGAATAAGCGACGGCTAACTCCGTGCCAGCAGCCGCGGTAATACGTAGGTCGCAAGCGTTGTCCGGATTTACTGGGCGTAAAGAGCGCGCAGGCGGCTGGTCAAGTCCGATGTGAAAAC
+
FFF:FFFFFFFFFFFFFFFFF:FFFFFFFFFFF:FFFFFFFFF,FFFFFFFF,FFFFFFF,FFFFFFFFFFFFFFFFFFFFFFF:FFFF,FFFFFFFFFFFFF:,FFFFFFFFFF:FF::FFF:FFFFFFFFF:FFFFF,FFFFFFF,FFF,FFFFFFF:FF,FFFFFFF,FF,FFFFFF,::F::F:,:,:FFFF,FFF:FF:FF:FFF,FF,::,:F:FFFFFF,,FFFFFF:F:FFFFF,FF:FF,F
@A00920:152:HGHKKDRXX:2:2105:1398:20541 1:N:0:AGGAGTGG+TGTTCTCT
ACTCCTACGGGAGGCAGCAGTAAGGGATCTTGCGACAATGGGCGAAAGCCTGACGCAGCAACGCCGCGTGCGGGATGACGGCCTTCGGGTTGTAAACCGCTTTTCGGGGGGAAGAGGAAGGACGGTACCCCCGGAATAAGTCTCGGCTAACTACGTGCCAGCAGCCGCGGTAAAACGTAGGAGGCGAGCGTTATCCGGATTTACTGGGTGTAAAGCGCGTGTAGGCGGTCCTGCAAGTGGCGCGTGAAAG
+
FFFF:FFFFFFFFFFFF:FFFF:FFFFFFFFFFFFF:FFFFFFFFFFFFFFFFFFFFFFFFFFFFFFFFFFFFF:FFFFFFFFFFFFFF,,FFF:FFFFFFFFFFFFFFFFFFFFFFFFFFFFFFFFFFFFFFFFFF,FFFFFFFFFF,FFFFFFFFFFFFFFFFFFFF::FFFFFF:FFFFFFFFFFFF:,FFFFF:F,FF::FFFF,F:FFF::F:FFFFF:FFF,FFFF:FFFF:FF:F::FFFF::
@A00920:152:HGHKKDRXX:2:2105:27055:20854 1:N:0:AGGAGTGG+TGTTCTCT
ACTCCTACGGGAGGCAGCAGTAGGGAATATTGCGCAATGGACGGAAGTCTGACGCAGCGACGCCGCGTGAGCGATGAAGGCCTTCGGGTTGTAAAGCTCTGTCCTTGGGGAAGAAGGTCTTCGGACTTGACGGTACCCAAGAAGAAAGCCCCGGCTAACTACGTGCCAGCAGCCGCGGTAATACGTAGGTGTCGAGCGTTGTCCGGAATTACTGGGCGTAAAGCGCGCGTAGGCGGCTGTGTAAGATAGA
+
FFF::FFFFFFFFFFFFFFFFFFFFF:FFFFFF,FFFFFF:FFFFF,,FFFF,FFFFF:FFFFFFFFFFFF:FF:FFFF,FFFFFFF:FFFF:FFFFFFF,FF:F,,FFFF:FFFFFFFF:FFFFF:FFFF,:FF,FFFF:FFF:FF:F,FFFFF,FFF,FF,:FFF:FFFF:FF,:FFFFFFF:FFFF,,,FFFFF,FFF:FFFFFFF:,F:F:F:FFFFF,:FF:FFF,:,FF:F:,F,F:FF,:FFF
@A00920:152:HGHKKDRXX:2:2105:20094:21418 1:N:0:AGGAGTGG+TGTTCTCT
ACTCCTACGGGAGGCAGCAGTGGGGAATTTTGGACAATGGGGGCAACCCTGATCCAGCCATGCCGCGTGTGTGAAGAAGGCCTTCGGGTTGTAAAGCACTTTCGGACGGAACGAAATCGCTCGGGTTAACAGCCCGCGTGGATGACGGTACCGTAAGAAGAAGCACCGGCTAACTACGTGCCAGCAGCCGCGGTAATACGTAGGCAGCAAGCGTTGTTCGGATTTACTGGGCGTAAAGAGTGTGTAGGCG
+
FFFFFFF,F:FF::FFF:FF::FFFF:FFFFFFFF,,:FFFFFFFFFFFFFFFFFFFFFFF:FFFFF,:FFFFF:F:FFFFFFFF,FFFFFFFFFF:FFFFF:FFFFFFFFFFFFFFFFFFFFFFFF,FFFF:FFFFFFFFFFF:FF:FFFFFFF:FFFFF::FFFFFFFFFFFFFFF,FFFFFFFFFFFFFFF,F:FF:,FFF:FF:F,FFFFFFFFFF:FFFFFFFFFFFFFFFFFF::FFFFFFFFF
@A00920:152:HGHKKDRXX:2:2105:5529:21840 1:N:0:AGGAGTGG+TGTTCTCT
ACTCCTACGGGAGGCAGCAGCAAGGAATTTTCCGCAATGGGCGAAAGCCTGACGGAGCAACGCCGCGTGTGGGATGACGCTTTTCGGAGTGTAAACCACTGTTCGGGGGGACGAAGCACTGACGGTACCCACGGAGGAAGGCCCGCCTAACAACGTGCCAGCAGCCGCGGTAATACGTAGGGGTCGAGCGTTGTACGGAGTTACTGGGCGTAAAGCGCATGCAGGCGTCTCATTACGCATGGCGTGAAAG
+
FFFFFFFFFFFFFF:FFFFFFFFFFFFF,FFFFFFFFFFFF,FFFF,FF::FFF:FFFFFFFFFFF,FF::F:FFFF,:,FFFFF:F:FFFFFFFFF,FFFF,,F,:FFFFFFFFFFFF:FFFF,FF,::FFF,,,,F,:FF:FF,,:FFF,:F,:FFF,FF,:F:,FF,:FF,FFF:FFF,,FF,,,FF:,FF,F,FFF,F,:F:::FFF,F,,::,::F,F,,FF,,F,,:FFF,F:,:FFFF,,,,F
@A00920:152:HGHKKDRXX:2:2105:19036:22467 1:N:0:AGGAGTGG+TGTTCTCT
ACTCCTACGGGAGGCAGCAGTGGGGAATATTGCGCAATGGGCGGAAGCCTGACGCAGCGACGCCGCGTGGGGGATGACGGCCTTCGGGTTGTAAACCTCTTTCGCTATCGACGAAGCTTTTCGGAGTGACGGTAGGTAGAGAAGAAGCACCGGCCAACTACGTGCCAGCAGCCGCGGTAACACGTAGGGTGCGAGCGTGGTCCGGAATTATTGGGCGTAAAGAGCTCGTAGGCGGCTTGTCGCGTCGGCT
+
,:F,FFFF:::FFFFFF:FF:FFFFF,F,F,:FFFFFFFFFF,FFFFFFFF:F,:FFF:,FF:FFFF:FFFF:FFFFFFFF:FFFFFF:FFFFFFFFFF:FFFFFF:FFFFFFFFFFFF:FFF:FFFFFFF,FFFFFFFFFFFFFFFFFFFFFFFFFFFF:,FFFFFFFFF::FFFFF:FFFFF:FFFFFFFFFFFFF,F:FFFF:,FFFFFFFF:F:FFFFFFFFFFFF::F:FF,FFFFF::F:FFFF
@A00920:152:HGHKKDRXX:2:2105:20961:22983 1:N:0:AGGAGTGG+TGTTCTCT
ACTCCTACGGGAGGCAGCAGTAAGGGATCTTGCGACAATGGGCGAAAGCCTGACGCAGCAACGCCGCGTGCGGGATGACGGCCTTCGGGTTGTAAACCGCTTTTAGGGGGGAAGAGGAAGGACGGTACCCCCGGAAGAAGTCTCGGCTAACTACGTGCCAGCAGCCGCGGTAAAACGTAGGAGGCGAGCGTTATCCGGATTTACTGGGTGTAAAGCGCGTGTAGGCGGACTTGCAAGTGAGGCGTGAAAG
+
FFFFFFF:FFFFFFFFFFFFFFFFFFFFFFFFFF:FFFFFF,:FF:F:FFFFFF,:F:,FFFFFFFFFF:FFFFFFFFFFFFFFFF:,,,FFFFFFFFFFFFF:,FFFFFFFFFFFFF:,FFFFF:FFFFF:FFFFFFFF,FFFF:FF:FFFFF:FFFFFFFFFFFFFFFFFF:FFFFFFFFFF:,FF:FFF:F:::F::F:FFFFFFFF:FF:FF:,F,FFFFFF:F,,,FF:F,,FFFF,FFFFFF::
@A00920:152:HGHKKDRXX:2:2105:7410:23813 1:N:0:AGGAGTGG+TGTTCTCT
ACTCCTACGGGAGGCAGCAGTGGGGAATATTGGACAATGGGCGCAAGCCTGATCCAGCCATGCCGCGTGAGTGATGAAGGCCCTAGGGTCGTAAAGCACTTTTACCAGGGATGATAATGACAGTACCTGGAGAATAAGCACAGGCTAACACCTAGCCAGCAGCCGCGGTAATACGGAGGGAGCTAGCGATCTTCGGAATTACTGGGCGTAAAGAGAACGTAGCCGGCTTTTAAAGTAAGGGGTGAAATCC
+
F,FFFFFFFFFFFFFFFFFFFFFFF:FFFFFFF:FFF:FFFFFFFFFFFFFFFFFFFF,,,FFFFFFFF:,:FF,FFFFF:FFFFFF:F,FFFFF,,,FF:F,FF:,FFFF:FF,F:,,FF:::FFFF:,:F,FF,,F:,F,:F,,::,,FFF,,,FFFF::FF:F,FFFF,F:,,FF,FFF,,,,F,,:,FF:,,F:,FF,FFFFF,FFFFF,F,F,,FF,,::,F::FF,F:,F:FFF,F,F,::::F
@A00920:152:HGHKKDRXX:2:2105:26874:24549 1:N:0:AGGAGTGG+TGTTCTCT
ACTCCTACGGGAGGCAGCAGTGGGGAATATTGCACAATGGGCGGAAGCCTGATGCAGCGACGCCGCGTGAGGGATGACGGCCTTCGGGTTGTAAACCTCTTTCAGCAGGGACGAAGCGTAAGTGACGGTACCTGCAGAAGAAGCGCCGGCCAACTACGTGCCAGCAGCCGCGGTAAGACGTAGGGCGCGAGCGTTGTCCGGATTTATTGGGCGTAAAGCGCGCGCAGGTGGTGGCCGATGTGCCGTGTGA
+
FFFFFFFFFFFFFFFFFFFFFFFFFFFFFFFFFFFFFFFFFFFFF:FFFFFFFFFFFFFFFFFFFFFFFFFFFFFFFFFFFFFFFFFFFFFFF:FFFFFFFFFFFFFFFFFFFFFFFFFFFFFFFFFFF,FFFFFFF:FFFFFFFFFFFF:FFFFFFFFFFFFFFF:F:FFF,FFFF:FFFFFFFFFFFFFFFFFFFFFF:FFFF:FFFFF:FFFF:FFF:F:F:FFFFFFFFFF:FFFFFFFFFFFF::
@A00920:152:HGHKKDRXX:2:2105:20690:24831 1:N:0:AGGAGTGG+TGTTCTCT
ACTCCTACGGGAGGCAGCAGTAAGGGATCTTGCGACAATGGGCGAAAGCCTGACGCAGCAACGCCGCGTGCGGGATGACGGCCTTCGGGTTGTAAACCGCTTTTCGGGGGGAAGAGGAAGGACGGTACCCCCGGACGAAGTCTCGGCTAACTACGTGCCAGCAGCCGCGGTAAAACGTAGGAGGCGAGCGTAATCCGGATTTACTGGGTGTCAAGCGCGAGTAGGCGGTCCTGCAAGTGGCGCGTGAAAG
+
FFFFFFFFFFFFFFFFFFFFFFFFFFFF:FFFFFFFFFFF,FFF:FF,FFFFFFFFFFFFFFFFF:FFFFFFFFFFFFFFFFFF:,F,F:FFFF,FFFFFFFFF::F::FFFFFFFFF,,F,FFFFFF,:FFFFF:,FFFF:F,FFFFFF,:FF,FFF,FFFFF,,,FFF,FF,FFFFF:FF,FFF,F:,F,FF,:FFFFF:F:F,,FFFF,F,F::,F,:FFF,F,F,F,FFFF,FF:FFFFF,FFF,F
@A00920:152:HGHKKDRXX:2:2105:30318:25441 1:N:0:AGGAGTGG+TGTTCTCT
ACTCCTACGGGAGGCAGCAGTAACGAATCTTCCGCAATGCGCGAAAGCGTGACGGAGCAATGCCGCGTGCAGTATGAAGCCCCTCGGGGTGTCAACTGCTGTCAGGGTTTAGGAACACAATGACCAAACCCAAAGGAAGAGACGACTAACTCTGTGCCAGCAGTCGCGGTAATACAGAGTACTCGAGCGTTAGTCGGAATCACTGGGCTTAAAGCGTACGTAGGCGGGCATGCAGGCGTCGTGTGAAATA
+
:,FF,,F:,,,F:,:FFFFFFFFFFFF::FF:F:::::,F,F,::F,FFFFFF,FFFF:FFFFF,FFFFFF:,F:F,:,FF:F:::,F:::F,FFFF:FFFFFFFFF,FF,F:FFFFFF,,FFFFF::FFFFFFFF:,:FFFFFFFF:FFFF::FF:FFF::FFF,FFFFFFFFFFFFF,,F,FFF,::FFF,F:FF:F,:F,F:FFFFFF:,,,F,,:FF,:FFFF:F:FFFFFFFFF,FF,FFFFFFF
@A00920:152:HGHKKDRXX:2:2105:1199:25582 1:N:0:AGGAGTGG+TGTTCTCT
ACTCCTACGGGAGGCAGCAGCAGGGAAGTTTTCACAATGGGCGCAAGCCTGATGAAGCGACGCCGCGTGAGTGATGAAGGCCTTCGGGTCGTAAAGCTCTTTTCTGCGTGACGAGCAAGGACGGTAGCGCAGGAAGAAGTCTCGGCTAACTACGTGCCAGCAGCCGCGGTAAAACGTAGGAGACAAACGTTATCCGGAGGTACTGGGTGTAAAGCGCGTGTAGGCGGTCGTGCAAGTGAGGCGTGAAAGC
+
,F:FFFFFF,FFFFFF::FF,FFFF,F,FFF,F,FFF,:FFF:FF:FFF,F:FF,,FF,::FFFFFF:F::FF:,::FFF,F,FF::F:FFFFFFFFFFF,,FF:FFFFFFFFFFFF:FFFFF,:F,::F,,FF:FFFFFFFFFFFFFFF:FFFFFFFFF,,,:FFFFFF:F,FFF:FF,FFFF,,FF,,:,FF,FF,F,,F:,,F:F,FF,:FF,F:,F::,::,FFFF,F:,FFFFFFFFFF,FF,FF
@A00920:152:HGHKKDRXX:2:2105:4237:25927 1:N:0:AGGAGTGG+TGTTCTCT
ACTCCTACGGGAGGCAGCAGTGGGGAATCTTGCGCAATGGGCGAAAGCCTGACGCAGCCATGCCGCGTGAATGATGAAGGTCTTAGGATTGTAAAATTCTTTCACCGGGGACGATAATGACGGTACCCGGAGAAGAAGCCCCGGCTAACTTCGTGCCAGCAGCCGCGGTAATACGGAGGGTGCAAGCGTTATCAGGATTCACTGGGTTTAAAGGGTGCGTAGGAGGGTAGGTAAGTCAGTGGTGAAATCT
+
F:FFFFFFFFFFFF:FFFFFFFFF:FFFFF::FFFFFFFFFFFFFFFFF:FFFFF:F:FFF:FFFFFF:F::FFF::FFFF,F:FFFF,F:FFFFFFFFFFFFFFF::F,FFFFFFFF,F,FFFFFFFFFFFFFF:FFFFFFFF:FFF,FFFFF,FFF:F:FFFF,FFFF:FFFFFFFFFFFFFF:FFFFF:F,F:FF:FFFF:,FFFFFF,FF:FFFFFF:,FFFFFF:FFFFFFFFFFFFFFFFFFFF
@A00920:152:HGHKKDRXX:2:2105:23158:26725 1:N:0:AGGAGTGG+TGTTCTCT
ACTCCTACGGGAGGCAGCAGCGGGGAATATTGCGCAATGGGCGAAAGCCTGACGCAGCGACGCCGCGTGGGTGATGAAGGCCTTCGGGTTGTAAAGCCCTTTCGACGGGGACGATGATGACGGTACCCGGCGAAGAAGCACCGGCTAACTCCGTGCCAGCAGCCGCGGTAAGACGGAGGGTGCTAGCGTTGTTCGGAATCACTGGGCGTAAAGGGCGCGTAGGCGGCCTGCTAAGTCGAACGTGAAATCC
+
FFFFFFFFFFFFFFFFFFFFF:FFFF,F:FFFFFFFFFFFFFFFFFFFFFFFFFFFFFFFFFFFFFFFFFFFFFFFFFFFFFFFFFFF:FFFFFFFFFFFF:FFFFFFFFFFFFFFFFFFFFFFFFFFFFFFF,FF,FFFFFFFFFFFFFFFFFFFFFFFFFFFFFFFFFFFFFFFFFFFFFFFFFFFFFFFFFFFF,F:FFFFF:FFFFF:FFFFFFFFFFFFFFFFFFFFFFFF:FF:FFFFF,FFFF
@A00920:152:HGHKKDRXX:2:2105:10981:26929 1:N:0:AGGAGTGG+TGTTCTCT
ACTCCTACGGGAGGCAGCAGTGGGGAATCTTGCGCAATGGGCGAAAGCCTGACGCAGCAACGCCGCGTGCGGGATGAAGGCCCTCGGGTTGTAAACCGCTTTCAGTGGGGACGAACCAAGACGGTACCCACAGAAGAAGCCCCGGCCAACTACGTGCCAGCAGCCGCGGTAACACGTAGGGGGCAAGCGTTGTCCGGATTTATTGGGCGTAAAGAGCTCGTAGGTGGTTCGGTAAGTCGGGTGTGAAACC
+
FFFFFF:FFFF:FFFFFFFFFFFFF::FFFFFFFFFFFFFFFFFFFFFFFFFFFF:FFFFFFFFFFFFFFFFFFFFFFFFFFFFFFFFFFFFFF:FFFFFFFFFFFFFFFFFF:FFF:FFFFFFFFFFFFFFF:FFFF,FFFFFFFFFFFFFFFFFFFFFFFFFFFFFF:FFFFF:FFFFFFFF,,:FFFFFFFFFFFFFFFFFFFFFFFFFFF:FFFFFFFFFFF,FFFFFFFFF:F,FFFFFFF:FFF
@A00920:152:HGHKKDRXX:2:2105:25907:27007 1:N:0:AGGAGTGG+TGTTCTCT
ACTCCTACGGGAGGCAGCAGTGGGGAATTGTTCGCAATGGGCGCAAGCCTGACGACGCAACGCCGCGTGGAGGATGAAGATCTTCGGGTCGTAAACTCCTGTCGAGTGGGAAGAAAAGCTTCCGGGCGAATATCCCGGGAGCCTGACGGTACCACTAAAGGAAGCCACGGCCAACTCCGTGCCAGCAGCCGCGGTAATACGGAGGTGGCAAGCGTTGCTCGGAATCACTGGGCGTAAAGGGCGCGTAGGC
+
:F,,FF::,:F:FF,FFF:FFF,FFFFFFFFFFFF:F:FFFFFFFFFFFF:FFFFFF,F:FFFFFFF:F:FFFFFFFFFFFFF,F,,FFF:FFFFFFFFFFFFFFFFFFFFF,FFFFFFFFFFFFFFFFFFFFF:F:FFFFF,FFFFFF:FF::F:FFFFFFF,FFFF:FF:FFFFF:::FFFFFFFFFFFFFF:F,:FFFFF,FFFFF::,:F::FFF:F::FFF:F:FFFF:F:::FFF:FFFFF:FF
@A00920:152:HGHKKDRXX:2:2105:11957:27336 1:N:0:AGGAGTGG+TGTTCTCT
ACTCCTACGGGAGGCAGCAGTGGGGAATTTTACGCAATGGGGGAAACCCTGACGTAGCGACACCGCGTGAGCGAAGAAGCCTTTTGGGGTGTAAAGCTCTGTCAGCAGGGACGAAAAAAATGACGGTACCTGCAGAGGAAGCATCGGCTAACTACGTGCCAGCAGCCGCGGTAAGACGTAGGATCCAAGCGTTGTCCGGATTTATTGGGCGTAAAGAGTTCGTAGGTGGTTCGTTAAGTCTGATGTTAAA
+
FF::FFFFFFFFFFFFFFFFFFFFFFFF:FFFF:FF,FFFFFFFFFFFFFF::F:F:FFFFFFF:FFFFFFFFFFFFFFF:F::FF:FFFFFFFF,FFFFFFFFFFFFFFFFFFFFFF:F::FFFF::FF,FF:F:FFF:FFF,FFFF:FFFFFFF,:FFFFFFFFF:F,FFF:FFF:FFFFFF,FF:,F:,:FFFFFFFF:FFFFFFFFFFFFFFFFFFFFFFFFFF::FF,,FFF:FFFF:F::FFFF
@A00920:152:HGHKKDRXX:2:2105:23258:27712 1:N:0:AGGAGTGG+TGTTCTCT
ACTCCTACGGGAGGCAGCAGTGGGGAATATTGGGCAATGGCCGCAAGGCTGACCCAGCGACACCGCGTGTGGGAGGAAGCCCTTCGGGGTGTAAACCACTGTCAGAGGGGACGAACCCCGTCAGGGCGAATAGTCCTGGCGATTGACGGTACCCTCAAAGGAAGCGCCGGCTAACTCCGTGCCAGCAGCCGCGGTAAGACGGAGGGCGCAAGCGTTGTTCGGAATTAATGGGCGTAAAGCGCGCGCAGGT
+
:FF,:,FFF:::FFF:FF:FFFFFFFFF::::F,F:F,,FFFFF,FF,FFFFFF:F::,,FFFF::F:F,FFFFF,FF,FFFF:F,FFFF:FFF,FF:F,FFFFF:FFFFFF,FFFFFFFFFFF:FFFFFFF,F,FF,FFFF:,,,FF,FFFFFF:FFFFF:F,FFF:F:FFFFF,FFFFFFFFFFFF::,FF,FF,FFFFFF:F,FFFF,:FFFFF,FF:FFF:FF,FF:,FF::FFFF,F,FFFF,FF
@A00920:152:HGHKKDRXX:2:2105:5810:28307 1:N:0:AGGAGTGG+TGTTCTCT
ACTCCTACGGGAGGCAGCAGTGGGGAATTTTACGCAATGGGCGAAAGCCTGACGTAGCGACACCGCGTGAGCGAAGAAGCCTTTTGGGGTGTAAAGCTCTGTCAGCAGGGACGAAAAAAATGACGGTACCTGCAGAGGAAGCATCGGCTAACTACGTGCCAGCAGCCGCGGTAAGACGTAGGATGCAAGCGTTGTCCGGATTTATTGGGCGTAAAGAGTTCGTAGGTGGTTTGTTAAGTCTGATGTTAAA
+
FFFFFFFFFFFFFFFFFFFFFFFFFFFFFFFFFFFFFFFFFFFFFFFFFFFFFFFFFFFFFFFFFFFFFFFFFFFFFFFFFFFFFFFFFFFFFFFFFFFFFFFFFFFFFFFFFFF:FFFFFFFFFFF:FF:FFFFFFFF:FFFFFFFFF:FFFFFFFFFF:F:FFFFFFFFFF:F:FFFFFFFFFFF:FFFFFFFF:FF:FFFFFFFFFFFFFFFFFFF:F:FFFFFFFFFFFF:FFFFFFF,FFFFF:F
@A00920:152:HGHKKDRXX:2:2105:29134:28463 1:N:0:AGGAGTGG+TGTTCTCT
ACTCCTACGGGAGGCAGCAGTGGGGAATATTGCACAATGGGCGCAAGCCTGATGCAGCAACGCCGCGTGCGGGAAGAAGGTCTTCGGATCGTAAACCGCTTTTATCAGGGAAGAGCAAGGACGGTACCTGATGAATCAGTCTCGGCTAACTACGTGCCAGCAGCCGCGGTAAAACGTAGGAGGCAAGCGTTATCCGGATTTACTGGGCGTAAAGCGTGTGCAGGCGGTTGTCCAAGTCGTGTATGAAAGC
+
FFFFFFFFFFF:FFFFFFFFFFFFFFFF:FFFFFFFFFFFFFF:FFFFFFFFFFFFFFF,FFFFFFFFFFFFFFFFFFFFFFFFFFFFFFFFFFFFFFFFFFFFFFFFFFFFFFFFF:FFFFFFFFFFFFFFFF:FFFFFFFFFFFFFFFFFFFFFFFFFFFFFFFFFFFF,F:FFFFFFFFFFF:FFFFFFFFFFFFFFFFFFFFFFFFFFFFFFFFFFFFFFFFFFFFFFFF,:FFFF:F,FF,FFFF
@A00920:152:HGHKKDRXX:2:2105:2320:28776 1:N:0:AGGAGTGG+TGTTCTCT
ACTCCTACGGGAGGCAGCAGTGGGGAATATTGCACAATGGGCGCAAGCCTGATGCAGCAACGCCGCGTGCGGGATGACGGCCTTCGGGTTGTAAACCTCTTTCAGCAGGGACGAAGCGCAAGTGACGGTACCTGCAGAAGAAGCACCGGCCAACTACGTGCCAGCAGCCGCGGTAATACGTAGGGCGCAAGCGTTATCCGGAAGTATTGGGCGTAAAGAGCTCGTAGGCGGGTTGTCGCGTCTGCCGTGA
+
FFFFFFFFFFFFFFFFFFFFF:FFF:FFFFF:FFFFFFFFFFFFFFFFFFFFFFFFFFFFFFFFFFFFFFFFFFFFFFFFFFFF:FFFF:FFF:FFFFFFFFFFFFFFFFFF:F,FF:FFF:FFFFFFF::FF:F:FF,FFFFFFFFFFFF:FF:FFFFF:FFF:FFFF,FFFF:FFFFFFFFF:FF:F:FF:,F:FFFFFFF,FFF:FF,FFFFFFFFFF:FF,FFFFFF,F:F:FFFFFFFFFFF:FF
@A00920:152:HGHKKDRXX:2:2105:30761:28902 1:N:0:AGGAGTGG+TGTTCTCT
ACTCCTACGGGAGGCAGCAGTGAGGAATATTGCTCAATGGGCGCAAGCCTGAAGCAGCGACGCCGCGTGGATGAAGAAGGTTTTCGGACTGTAAAATCCTTTTCTGTGTGACGAGAGTGGACGGTAGCACAGGAATAAGTCTCGGCTAACTACGTGCCAGCAGCCGCGGTAAAACGTAGGAGGCAAGCGTTATCCGGAGTTACTGGGCGTAAAGCGCGTGTAGGTGGGTTGGTAAGTTACTTATGAAAGC
+
FFFFFFFFFFFFFFFFFFFFFFFFFFFFF:FFFFFF:FFFFFFFFFFFFFFFFFFFFFFFFFFFFFFFFFFFF:FFFFFFFFFFFFFFFFFFFFF:FFFFFFFFFFFFFFFFFFFFFFFFFFFFFFFFFFFFFFFFF:FFFFFFFFF,:FFFFFFFFFFFFFFFFFFFFFFFF:FFFF,FFFFFF:FFFFFFFFFF,FFFFFFFFFFFFFF,FFFFFFFFFFFFFFFFFFFFFFFFFFFFFFFF,FFF:F
@A00920:152:HGHKKDRXX:2:2105:31557:29340 1:N:0:AGGAGTGG+TGTTCTCT
ACTCCTACGTGAGGCAGCAGTGGGGAATCTTAGACAATGGGGGAAACCCTGATCTAGCCATGCCGCGTGAGTGACGAAGGCCCTAGGGTCGTAAAGCTCTTTCGCCAGGGAAGATAATGACGGTACCTGGTAAAGAAGTCCCGGCTAACTCCGTGCCAGCAGCCGCGGTAATACGGAGGGGACTAGCGTTGTTCGGAATTACTGGGCGTAAAGCGCACGTAGGCGGACATTTAAGTCAGGGGTGAAATCC
+
F:FFFFFF,,FF,FFFFFFFFFFF:FFFFFFF:FFFFFFFFFFF:FFF:FFFFFFFFFFFFFFF:FFF::FFFFFF:F,FF:FF::FFFFFF,FF:FFFFFFFFFFFF,F:FFFFFFF,FFFFF,FFFF::FFF,,FF:FFFFFFFFFFFFFFFF:FFFFFFFFFFFF:F:F:F:F:,:FFFFFF,FFFFFFFFFFFFF:FFFF:,FF:FFFFFFFFFFFF::FF:FF::FFF:,FFFFFFFFFFF,FF,
@A00920:152:HGHKKDRXX:2:2105:25825:29747 1:N:0:AGGAGTGG+TGTTCTCT
ACTCCTACGGGAGGCAGCAGTGGGGAATATTGGACAATGGGCGCAAGCCTGATCCAGCAATGCCGCGTGTGTGAAGAAGGCCTGCGGGTTGTAAAGCAATTTCAGTGGGGAGGAAGGCCTCGGTATTAATACTGCCGAGGATTGACGTTACCCACAGAAGAAGCACCGGCTAACTCTGTGCCAGCAGCCGCGGTAATACAGTGGGTGCAAGAGTTAATCGGAATTACTGGGAGTAAAGGTTGCGGAGTTG
+
FFFFFFFFFFFFFFF,FFFFFF,FFFFFFFFFFFFFFFFFF:F:,F,FFFFF,FFFFF:FFFFFFFFFFFFFFFFFFFFFFF,FF,F,,F,FFFFFFF,,FF,F::FFFF,F,:F,FFF,FFFFF:FFFFFFFFFFF:F,FFF,FFFFFFFFFF:F,FF,:,FFF,,,F,F:FFFFF,F,:F:FFFFF,,,::,:F:F:F:,,F,F,FFFF,,FFFFF::FFFFFF:F,,,,FF,,,::,,:F:,FF,,F
@A00920:152:HGHKKDRXX:2:2105:14660:29794 1:N:0:AGGAGTGG+TGTTCTCT
ACTCCTACGGGAGGCAGCAGTGGGGAATATTGGACAATGGGGGCAACCCTGATCCAGCGACGCCGCGTGGGTGATGAAGGCCTTCGGGTTGTAAAGCCCTTTCACCGGGGACGATGATGACGGTACCCCGGAGAAGAAGCACCGGCTAACTCCGTGCCAGCAGCCGCGGTAAGACGGAGGGTGCTAGCGTTGTTCGGAATCACTGGGCGTAAAGGGCGCGTAGGCGGCTTTTGGTGTCGGCTGTGAAAGC
+
F,,FFFFFFFFFFFFFFFFFFFFFFF:F:FFFF,FFFFFF:FFFFFFFFFFFFFFFFFFFFFFFFFFFFFFFFFFFFFFFFFFFFFFFFFFFFFFFFFFFFFFFFFFFFF:FFFFFFFFFFFFFFFFFFFFFFF:FFFFFFFFFFFF:FFFFFFFFFFFF:,FFFFFFFF::F:FFFFFFFFFF:,FFFFFFFFFFF:FF:FFFFFFFFFFFF,FFFF:FF:FFF:FFFFFFF::F:::FFFFFFF:F,F
@A00920:152:HGHKKDRXX:2:2105:12075:30170 1:N:0:AGGAGTGG+TGTTCTCT
ACTCCTACGGGAGGCAGCAGTAGGGAATTGTTCGCAATGGGCGCAAGCCTGACGACGCAACGCCGCGTGGAGGATGAAGACCTTCGGGTCGTAAACTCCTTTCGACCGAGATGAATACCTGCCGACCCAATACGTCGGCAGGCTGACAGTATCGAGGGAAGAAGCCCCGGCTAACTCCGTGCCAGCAGCCGCGGTAATACGGGGGGGGCACGCGTTGTTCGGAATTACTGGGCGTAAAGGGGTCGGAGGT
+
FFFF::F:FFFFFFFFFFFFFFFFFFFFFFFFFFFFF:,FF:FFFFFF:FFFFFFFFFFFF:FFFFFF:FF,:FFFFFFF,FFFFFFF,FFF:FFFF:FFFFFFFFFFFFFF:FFFFFFFF:FFFFFFFFFFFFFFFFF:FFFFFFF:FF,FFFF:FFFFFF:FF:FFFFFFF:FFFFFFFF:FFFFFFFFFFF:F,F:FFFFFF:FFF:FF:F:FF::FFFFF,FFF:FFFFF,:,,F,F:F,F::FFF
@A00920:152:HGHKKDRXX:2:2105:25174:30311 1:N:0:AGGAGTGG+TGTTCTCT
ACTCCTACGGGAGGCAGCAGTTTCGAATCATTCACAATGGGCGAAAGCCTGATGGTGCGACGCCGCGTGGGGGACGAAGGTCTTCGGATTGTAAACCCCTGTCACCGGGGACAAAACGTTGCTTGTTAATAGCGAGCGACCTGATTTAACCCGGAGAGGAAGCAGTGGCTAACTCTGTGCCAGCAGCCGCGGTAATACAGAGACTGCAAGCGTTGTTCGGATTCACTGGGCGTAAAGGGTGCGCAGGCGG
+
FFFFFFFFFFFFFFFFFFFFFFFFFFFFFFFFFFFFFFFFFFFFFFFFF:FFFFFFFFFFFFFFFFFFF:FFFFFFF:FFFFFFFFFFFFFFFFFFFFF:FFFFFFFFFFFFFFFFFFFFFFFFF,F:FFFFFFF:FFFFFFFFFF:FF:FFFFFFF:FF,FFFFFFFF:FFFFFFFFFFFFFFFFFFFFFFF:FF,,FFFFFFFFFFFFFFFFFFFFFFFFFFFFF:FFF,,FFFFFFFFFFFFFFFFF
@A00920:152:HGHKKDRXX:2:2105:16993:30921 1:N:0:AGGAGTGG+TGTTCTCT
ACTCCTACGGGAGGCAGCAGTGGGGAATTTTCCGCAATGGGCGAAAGCCTGACGGAGCAAGACCGCGTGGGGGAAGAAGGCTCTTGGGTTGTAAACCCCTTTTCTCTGGGAAGAAAGTTGTGAAAGCAACCTGACGGTACCAGAGGAATCAGCATCGGCTAACTCCGTGCCAGCAGCCGCGGTAAGACGGAGGATGCAAGCGTTATCCGGAATGATTGGGCGTAAAGCGTCCGCAGGTGGCGGTTCAAGT
+
FFFFFFFFFFF,F,FFFFFFFFFFFFFF:FFFFFFFFFFFFFFFFFFFFFFFFFFFFFFFFFFFFFF,FFFFF,FFFFFFFFFFFFFFFFFFFFFFFFFFFFFFFFFFFFFFFFFFFFFFFFFFFFFFFFFFFFFFFFFFFFFFFFFFF:FF:FFFFFFFFFFFFFFFFFFFFFFFFFFFFFF:FFFFFFFFF:FFFF,FFF:F,FFFFFF:FFF:FF:FFFFF::F:FFFFF:FFFFFFFFFFFFFFFF
@A00920:152:HGHKKDRXX:2:2105:11071:31093 1:N:0:AGGAGTGG+TGTTCTCT
ACTCCTACGGGAGGCAGCAGTGGGGAATATTGGACAATGGGCGAAAGCCTGATCCAGCAATGCCGCGTGAGTGATGAAGGCCTTAGGGTTGTAAAGCTCTTTTACCCGGGATGATAATGACAGTACCGGGAGAATAAGCCCCGGCTAACTCCGTGCCAGCAGCCGCGGTAATACGGAGGGGGCTAGCGTTGTTCGGAATTACTGGGCGTAAAGCGCACGTAGGCGGCTTTGTAAGTTAGAGTTGAAAGCC
+
F,FFFFFF:FF:F:FFFFFFFFFFFFFFFFFFFFFF:FFFFFFF:FFFFFFF:FFFFFFFFFFFFFFFFFFFFFFFFFFFF:FFFFFFFFFF,FFFFF:FFF::FFFFF,FFF::FFFF:FFFFFFFFFF:FFFF:F:F,FFFFF:FFFFFFF:FFF:FFFFFFFFFFFFFFFFFFFFFFFFFFF:F:F:F:FFFFF:FFFF:FFF:F:F:FFFFFFFFFFFFFFFFF::FFFFFF::F:F,FF:FFFF,
@A00920:152:HGHKKDRXX:2:2105:11379:31156 1:N:0:AGGAGTGG+TGTTCTCT
ACTCCTACGGGAGGCAGCAGTGGGGAATATTGGACAATGGGCGCAAGCCTGATCCAGCCATGCCGCGTGAGTGATGACGGCCTTAGGGTTGTAAAGCTCTTTCGGCGGGGACGATAATGACGGTACCCGCAGAAGAAGCCCCGGCTAACTTCGTGCCAGCAGCCGCGGTAATACGAAGGGGGCTAGCGTTGTTCGGAATCACTGGGCGTAAAGGGCGCGTAGGCGGCTTTGTAAGTCGGGGGTGAAAGCC
+
F:FFFFFFFFFFFFFFFFFFFFFFFFFFFFFFFFFF:FFFFFFF::FFFFFFFFFFFFFFFFFFFFFFFFFFFF:FFFFFFFFFFFFFFFFFFFFFFFFFFFFFFFFFFFFFF:FFFFFFFFFF:FFFFFFFFFFFFFFFFFFFFFFFFFFFFFFFFFFFFFFFFFFFFFFF:FFFFFFFFFFFFFFFFFFFFFFF:FFFFFFFFFFFFFFFFFFFFFFFFFFFFFFFFFFFF,FF:FFFFFFF:FFFFF
@A00920:152:HGHKKDRXX:2:2105:1416:31344 1:N:0:AGGAGTGG+TGTTCTCT
ACTCCTACGGGAGGCAGCAGTGGGGAATATTGGACAATGGGCGCAAGCCTGATCCAGCCACGCCGCGTGAGTGATGAAGGCCTTCGGGTCGTAAAGCTCTGTGGGGAGGGACGAACCGCTGCTGGTGCATAGCCAGCAGCATGACGGTACCTCCTTAGCAAGCACCGGCTAACTTCGTGCCAGCCGCCGCGGTAAGACAGAGGGTGCAAACGTTGTTCGGAATGACTGGGCGTAAAGCGCGTGTAGGCGG
+
FFFFFFFFFFFFFFFFFFFFFFFFFFFFFFFFFFFF:FFFFFFFFFFFFFFFFFFFFFF:FFFFFFF:FFF:FFFFFFFFFFFFFFFFFFFF:FFFFFF,F:FFFFFFFFFFF:FFFFFFFFFFFFFF:FFFFFFFFFFFF:FFFFFFFFFFFFFFFFFF,FFFFFFFFFFFF:FFFFFFF:FF,FFFFFFFFFFF,F:FFFFFFFFFFF:FF:FFFFFFF,FFFFFFFFFF,F,FFFFFFFFF,FFFFF
@A00920:152:HGHKKDRXX:2:2105:10936:31955 1:N:0:AGGAGTGG+TGTTCTCT
ACTCCTACGGGAGGCAGCAGTAAGGAATATTGCACAATGGGCGCAAGCCTGATGCAGCAACGCCGCGTGCCCGAGGACGGCCTTCGGGTTGTAAAGGGCTTTTCTGGCTGAAGAGGAAGGACAGTAGGCCAGGAATAAGCGTCGGCTAACTACGTGCCAGCAGCCGCGGTAAAACGTAGGACGCGAGCGTTATCCGGATTTACTGGGCGTAAAGCGCGGGCAGGCGGTGGTCCAAGTCGGACGTGAAAGG
+
,FFFFFF:FFFFFFFFF:FFFFFFF:FFFFFFFFFFFFFFFFFF:FFFFFFFFFFFFFFFFFFFFFFFFFFFF,FFFFFFF:FFFFFFFFFF::FFFFFFFFFFFFFFFF,FFFFFF,:FFFFFF:FFFFFFFFFFFFFFFF:FFFFF,FFF:FF:FFFFF:FFFFFFFFFFFFFFFFFFF:FF::FFFFFFFFFFFFFFFFFFFFFFFF,FFFFFFFFFF:FFFFFFFFFFFFFFFFFFFFFFF,FFFF
@A00920:152:HGHKKDRXX:2:2105:2401:32831 1:N:0:AGGAGTGG+TGTTCTCT
ACTCCTACGGGAGGCAGCAGTGGGGAATCTTGCGCAATGGGCGAAAGCCTGACGCAGCGATGCCGCGTGAGCGATGAAGGCCTTCGGGTTGTAAAGCTCTGTGGATGGAGACGACTAAGTGTTGGTTAATACCCAGCATGATGACGGGATCCATTTAGCAAGCACCGGCTAACTCTGTGCCAGCAGCCGCGGTAATACGGAGGGTGCGAACGTTGTTCGGAATTACTGGGCGTAAAGCGCGTGTCGGCGG
+
FFFFFFFFFFFFFFFFFF:FFFFFF:FFFFFFFFFFFFFFFFFFFFFFFFFF:FFFFFFFFFFFFFFFFFFFFF,FFFF:F,FFFFFF,FF,F,FFFFFF,FF,F:FF:FFFFF,::F::F:FFF,FFF,::FFFFFFF,,:FFFFF,F,F:F,F:FF:FFFFFFFFFFF,,FF:F:FFFF,F::FF:FFF:F::,,F,:,FF,:FF,:,F::,:,:F:F,:FF:,,FF,FFFF::FFFFF:FF,,FFFF
@A00920:152:HGHKKDRXX:2:2105:26160:33458 1:N:0:AGGAGTGG+TGTTCTCT
ACTCCTACGGGAGGCAGCAGTGGGGAATTGTTCGCAATGGGCGCAAGCCTGACGACGCAACGCCGCGTGGAGGATGAAGGTCTTCGGATTGTAAACTCCTGTTGATCGGGAAGAATGGCCTCCGGGTTAATACTCCGGGGGACTGACGGTACCGATTGAGGAAGCCACGGCTAACTCTGTGCCAGCAGCCGCGGTAATACAGAGGTGGCAAGCGTTGTTCGGAATTACTGGGCGTAAAGGGCGCGTAGGC
+
FFFFFFFFFFFFFFFFFFFFFFFFFFFFFFFFFFFFFFFFFFFFFFFFFFFFFFFFFFFFFFFFFFFFFFFFFFFFFFFFFFFFFFFFFFFFFFFFFFFFFFFFFFFFFF:FFFFFFFFFFFFFFFFFFFFFFFFFFFFFFF,FFFFFFFFFFFF:FFFFFFFFFFFFFFFFFFFFFFFFFFFFFFFFFFFFFFFFFFFFFFFFFFFFFFFFFFFFFFF:FFFFFFFFFFFFFFF,FF:FFFFFFFFFFF
@A00920:152:HGHKKDRXX:2:2105:18656:33677 1:N:0:AGGAGTGG+TGTTCTCT
ACTCCTACGGGAGGCAGCAGTGGGGAATATTGGACAATGGGCGCAAGCCTGATCCAGCCATGCCGCGTGGATGATGAAGGCCCTAGGGTTGTAAAGTCCTTTTAACGGGGAAGATAATGACGGTACCCGTAGAATAAGCCCCGGCTAACTTCGTGCCAGCAGCCGCGGTAATACGTAGGGGGCGAGCGTTGTCCGGACTTATTGGGCGTAAAGCGCGTGTAGGCGGCCCTGTAAGTCGGATGTGAAATCC
+
FFFFFFFFFFFFFFFFFFFFFFFFFFFFFFFFFFFFFFFFFFFFFFFFFFFFFFFFFFFFFFFFFFFFFFFFFFFFFFFFFFFFFFFFFFFFFFFFFFFFF:FFFFFFFFFFFFFFFFFFFFFFFFFFFFFFF,FFFFFFFFFFFFFFFFFFFFFFF:FFFFFFFFFFFFFFFFF:FFFFFFFFFFFFFFFFFFFFF,:FFFFFFFFFFFFFFFFFFFFFFFFFFFFFFFFFFFFFFFFFFFFFFFFFFF
@A00920:152:HGHKKDRXX:2:2105:14055:34100 1:N:0:AGGAGTGG+TGTTCTCT
ACTCCTACGGGAGGCAGCAGTGGGGAATTGTTCGCAATGGACGAAAGTCTGACGACGCAACGCCGCGTGAAGGATGAAGGTCTTCGGATTGTAAACTTCTGTTGGGTGGGAAGAACTGTTTCCGGATCAATACCCCGGGAATTTGACGGTACCACCTGAGGAAGCCCCGGCTAACTCTGTGCCAGCAGCCGCGGTAATACGGAGGGTGCGAGCGTTGTCCGGAATCACTGGGCGTAAAGAGCGCGCAGGC
+
FFFFFFFFFFFFFFFFFFFFFFFFFFFFFFFFFFFFFFFFFFFFFFFFFFFFFFFFFFFFFFFFFFFFFFFFFFFFFFFFFFFFFFFFFFFFFFFFFFFFF::FFFFFFFFFFFFFFFFFFFFFFFFFFFF:FFFFFFFFFFFFFFFFFF:FFFFFFFFFFFFFFFFFFFFFFFFFFFFFFFFFFFFFFFFFF:FFFFFFFFFFF:FFFFFFFFFFFFFFFF:FFFFFFFFFFFFFF,F:FFF:F,FFFF
@A00920:152:HGHKKDRXX:2:2105:28510:34303 1:N:0:AGGAGTGG+TGTTCTCT
ACTCCTACGGGAGGCAGCAGTGGGGAATCTTGCGCAATGGGCGAAAGCCTGACGCAGCGACGCCGCGTGAGTGAAGAAGGCCTTCGGGTTGTAAAGCTCTGTGGGGAGAGACGAATAAGTAGAAGATAATACCATCTATGATGAAGGTAACTCCTTAGAAAGCACCGGCTAACTATGTGCCAGCAGCCGCGGTAAGACAGAGGGTGCAAACGTTGAACCGAAATACTGGGCCTAAAGCTTTTGTAGGCGG
+
FFFFFFF,:F,F,,FF:FF:F:F:FF::FF:FFFFFFF:FF,FFF:FFFFF:FF:F,F:FF::FF:FFF,F,:F,:FFF,:,FF::FFFFFFFFF:F:FFFFF,:,F:F,:FFFF,:FFFFFFF:,F:F,FFF,:F,:FFFF,,FF:F:,F:FFFFFF,,:FF:FF,FFFFFF::,F,:FF:,FF:FF,F,FFFF,FF::F,F:F,F:,FF,:F:,,,,FFF,:::::,FF,:F::,F,,::,FF:FF,F
@A00920:152:HGHKKDRXX:2:2105:12002:34460 1:N:0:AGGAGTGG+TGTTCTCT
ACTCCTACGGGAGGCAGCAGTAAGGGATCTTGCGACAATGGGCGAAAGCCTGACGCAGCAACGCCGCGTGCGGGATGACGGCCTTCGGGTTGTAAACCGCTTTTCGGGGGGAAGAGGAAGGACGGTACCCCCGGAATAAGTCTCGGCTAACTACGTGCCAGCAGCCGCGGTAAAACGTAGGAGGCGAGCGTTATCCGGATTTACTGGGTGTAAAGCGCGTGTAGGCGGTCGTGCAAGTGAGGCGTGAAAG
+
FFFFFFFFFFFFFFFFFFFFFFFFFFFFFFFFFFF:FFFFFFFFFFFFFFFFFFFF:FFF,FFFFFFFFFFFFFFFFFFFFFF:FFFFFFFFFFFFFFFFFFFFFFFFFFFF:FFFFF:FFFFFFFFFFFF:FFF:FFFFFFFFFFFFFFFFFFFFFFFFFFFFFFFFFFFF:FFFFFFFFFFFFFFFFFFFFFFFFFFFFFFF:FFFFFFFFFFFFFF,FFFFFFFF:FFFFFF,FFFFFFFFFFFF,F
@A00920:152:HGHKKDRXX:2:2105:24270:34601 1:N:0:AGGAGTGG+TGTTCTCT
ACTCCTACGGGAGGCAGCAGTCGGGAATTTTGGGCAATGGGCGAAAGCCTGACCCAGCAACGCCGCGTGAAGGATGAAATCCCTCGGGATGTAAACTTCGCAAGAACGGGAAGAATAAGTAAGAGTTAATATCTCTTATGATGACGGTACTGTTTGTAAGCTCCGGCTAACTCCGTGCCAGCAGCCGCGGTAATACGGGGGGAGCAAGCGTTGTTCGGATTTATTGGGCGTAAAGCGTGTGTAGGAGGCA
+
FF:FF,FFFFFFFFFFFFFFFFFFFFFFF:FF:FFFF:FFFFFFF:FFFFFFF:FFFFF,F:FFFFFFFFFFFFFFFFFFFFFFFFFFFFFFFFFFFFFFFFFFFFF:FFFFFFFFFFFFFFFFFFF,FFFFFFFFFFFFFFFFFFFFFFFFFFFFFFF:FFFFFFFFFFFFF:F:FFF:FFFFFFFFFFFFF:FF:FFFFFF:FFFFFFFFFFFFFFFFFFF:,FFFFFF,F:FFFFFFFFFFFF:F,F
@A00920:152:HGHKKDRXX:2:2105:22236:35086 1:N:0:AGGAGTGG+TGTTCTCT
ACTCCTACGGGAGGCAGCAGTGGGGAATATTGGACAATGGGCGCAAGCCTGATCCAGCCATGCCGCGTGAGTGATGAAGGCCCTAGGGTTGTAAAGCTCTTTTGTGCGGGAAGATAATGACGGTACCGCAAGAATAAGCCCCGGCTAACTTCGTGCCAGCAGCCGCGGTAATACGAAGGGGGCTAGCGTTGCTCGGAATCACTGGGCGTAAAGGGTGCGTAGGCGGGTCTTTAAGTCAGGGGTGAAATCC
+
FFFFFFFFFFFFFFFFFFFFFFFFFFFFFFFFFFFFFFFFFFFFFFFFFFFFF:FFFFFFFFFFFFFFFF:FFFFFFFFFFFFFFFFFFFFFFFFFFFFFFF:FFF,FFF:FFFFFFF:FFFFFFFF:FFFFFFFFF,F::FF:FFFFFFFFF:FFFFFFFFFFFFFFFFF:FFFFFFFF:FFF::FFFF:,FFFFFFF:FFFFFFFFFFFFF,FF,FFFFF:F:FFFFFFFFFFFFFFFFFFFF:FFF,
@A00920:152:HGHKKDRXX:2:2105:1922:35603 1:N:0:AGGAGTGG+TGTTCTCT
ACTCCTACGGGAGGCAGCAGTGGGGAATATTGGACAATGGGCGAAAGCCTGATCCAGCCATGCCGCGTGAGTGAAGAAGGCCCTAGGGTTGTAAAGCTCTTTCAGCGGGGACGATAATGACGGTACCCGCAGAAGAAGCCCCGGCTAACTTCGTGCCAGCAGCCGCGGTAATACGAAGGGGGCTAGCGTTGTCCGGAATCACTGGGCGTAAAGCGTGCGCAGGCGGTTTTGTAAGTCAGATGTGAAATCC
+
FFFFFFFFFFFFFFFFFFFFFFFFFF:FFFFFF:FFFFFFFFFFFFFFFFFFFFFFFFFFFFFFFFFFFFFFFFFFFFFFFFFFFFFFFFFFFFFFFFFFFFFFFFFFFFFFFFFF:FFFFFFF,FFFFFFFFFFF,FFFFFFFFFFFFFFFFFFFFFFFFFFFFFFFFF:F:FFFFFFFFFFFFFFFFFFFFFFF:::FFFFFFFFFFFFF:FFFFFFFFFFFFFFF:FFFFFFF::FF:F:FFF:FFF
@A00920:152:HGHKKDRXX:2:2105:22896:35884 1:N:0:AGGAGTGG+TGTTCTCT
CTTGGTCATTTAGAGGAAGTAAAAGTCGTAACAAGGTTTCCGTAGGTGAACCTGCGGAAGGATCATTATGAATTTGATTGGGTGGCTTTTTTTTTAAAATGCTGCTTTCATTTTATGTGAACTGGCGCTATTCTCTTTTTTGAGGGATTGGAGTGTATTTTTTATTCTTGATTTCTATTACAAAATGATTTGATTGAATATCCGCAAGGAGAATAGATTGAATTATAAAAAACAAAACAAATATCAGAAA
+
FFFFF:FFFFFFFF::FFFFFFFFF:F,,FFFF:F:FFFFFFFFF:FFFFF:F:FFFFFF:FFFFFFFFFFFF,:FFFFFFFFFFFFFFFFFF:F:FFF,:,FF,FFFFF:FFF,:F,,FF:,FFF,,,,,,F,::,FF,:FFF:::FF,FFF:,FF,,FF,FFFF,FF:,::,,FFFF,FFF:,,FF:FF,,F,,:F,,F,F,FF,,,FFF:,,,FF,:FF::F,,F:FF,,FF,FFFFF,,FFF,,:F
@A00920:152:HGHKKDRXX:2:2105:26729:36730 1:N:0:AGGAGTGG+TGTTCTCT
ACTCCTACGGGAGGCAGCAGTGGGGAATCTTGCGCAATGGGCGAAAGCCTGACGCAGCAACGCCGCGTGCGGGATGAAGGCCCTCGGGTTGTAAACCGCTTTCAGTGGGGACGAACCAAGACGGTACCCACAGAAGAAGCCCCGGCTAACTCCGTGCCAGCAGCCGCGGTACTACGGAGCGGGCGAGCGATATTCGGAATCAATGGGCGTAAAGGGCGCGTAGGCGGCTTCGCAAGTCAAAGGTGAAATC
+
FFFFFFFFFFFFFFFFFFFFFF,FFFFF,FFF:,FFF:FF:FF,FFF,FFFF:FFFFFFF:FF:FFFFFFFFFFFFFFFFF,FFF,F,FF,:,FF,FFFFFFFFFF:,F,,:FF,F,FF,FFFF:FFF,FFFF::FFFFFF,FF:F,FFF:F:F::,FF:F:FFF,,,,F,,FFFFFFF,,:FFF:FF,,,F::FF,,FF:F:F,::FFFFFFFFFF:FFFF,F,FF:FFF,F:FFFFFF:FFFFFFF,F
@A00920:152:HGHKKDRXX:2:2106:14687:1094 1:N:0:AGGAGTGG+TGTTCTCT
ACTCCTACGGGAGGCAGCAGTGGGGAATCTTGCACAATGGGCGAAAGCCTGATGCAGCGACGCCGCGTGAGTGAAGAAGTACTTCGGTATGTAAAGCTCTATCAGCAGGGACGATAATGACGGTACCTGACTAAGAAGCCCCGGCTAACTACGTGCCAGCAGCCGCGGTAATACGTAGGGGGCAAGCGTTATCCGGATTTACTGGGTGTAAAGGGAGCGTAGGTGGTAGTGCAAGTCAGATGTGAAAGCC
+
FFFFFFFFF:FFFFFFFFFFF:FFFFFFFFFFFFFFFFFFFFFFFFFFFFFFFFFFFFFFFFFF:FFFF:FFFF,FFFFFFFFFFFFFFFFF:FFFFFFFF:FFF:F:FF::FFFFF,F:FF:F:,,FFFFFF:FFFFFFFFFFFFFFFFFFFFFFF:FFFF:FFFFFFF:FFFFFFFFFFF:FFF:FF:FF,FFFFFFFF:FFFF,FFFF:FFFFFFFFFFFFF:FF:F,F::FFF:F:FF:FFF:,FF
@A00920:152:HGHKKDRXX:2:2106:26241:1877 1:N:0:AGGAGTGG+TGTTCTCT
ACTCCTACGGGAGGCAGCAGTAAGGGATCTTGCGACAATGGGCGAAAGCCTGACGCAGCAACGCCGCGTGCGGGATGACGGCCTTCGGGTTGTAAACCGCTTTTCGGGGGGAAGAGGAAGGACGGTACCACCGGAATAAGTCTCGGCTAACTACGTGCCAGCAGCCGCGGTAAAACGTAGGAGGCGAGCGTTATCCGGATTTACTGGGAGTAAAGCGCGTGTAGTCGGTCGTGCAAGTGAGGCGTGAAAG
+
FFFFFFFF:F::FFFF:FFF:FFFFFFFFFFF:FF:FFFFF:FFFFFFFFF:FFF:FFFFFFFF:FFFFFFFFFFF:FFFFFFF,F:F,,FFFFFFF,F:FFFF,FFFFFFFFFFFFF,,FFFFFFFFF,F,FFFFFFFFFF,FFFFFFF,FFFFFFFFFFFFFFFFFFFFFF,FFFFFF:F,FF:FFFFFFF:,:FFF:F:F,FF:F,FFFFFF,FFF:,FFF,FFFFFF:,F:F,FFFF,FF,,FF,,
@A00920:152:HGHKKDRXX:2:2106:18891:2362 1:N:0:AGGAGTGG+TGTTCTCT
ACTCCTACGGGAGGCAGCAGTGGGGAATATTGGACAATGGGCGAAAGCCTGATCCAGCAATGCCGCGTGAGTGATGAAGGCCTTCGGGTTGTAAAGCTCTTTTACCCGGGATGATAATGACAGTACCGGGAGAATAAGCTCCGGCTAACTCCGTGCCAGCAGCCGCGGTAATACGGAGGGAGCTAGCGTTGTTCGGAAATACTGGGCGTAAAGCGCACGTAGGCGGCGCAGCAAGTCAGGGGTGAAATCC
+
FF:FFFFFFFFFFFFFFFFFF:FFFFFFFFFFFFFFFFFFFFF:FFFFFFFFF:FFFFFF:FFFFFFFF,F,F:FF:FFFFF,F,FFFF,FFFFFFF,FFFFF,FFFF:FFFFFF::FFFF,,FFF,FF:FFF:FFF:FFF,:FFFFFFF,:,FFFF:FFF:FFFF,FFFF,,F,FFFFFFFFFFFFF,FF:FFFFFFFF,,:FFFFFF:FFFFFFFF,,,FFF:FFFFFFFFFFFFFFF,,,:FF:,FF
@A00920:152:HGHKKDRXX:2:2106:6234:2425 1:N:0:AGGAGTGG+TGTTCTCT
ACTCCTACGGGAGGCAGCAGTAAGGGATATTGCACAATGGGCGCAAGCCTGATGCAGCAACGCCGCGTGCGCGATGAAGGCCTTCGGGTCGTAAAGCGCTTTTCTGGCTGAAGAGGAAGGACAGTAAGCCAGGAATAAGTGTCGGCTAACTACGTGCCAGCAGCCGCGGTAAAACGTAGGACGCAAGCGTTATCCGGAGTTACTGGGCGTAAAGCGCGGGCAGGCGGACTGGTAAGTCTGGGGTGAAATC
+
:FFFFFFFFFFFFFFFFFFFFFFFFFFFFFFFFFFFFFFFFFFFFFFFFFFFFFFFFFFFFFFF:FFFFFFFFFFFFFFFFFF:FFFFFFFFFFFFFFFFFFFFFFFFFFFFFFFFFFFF:FFFFFFFFFFFFFFFFFFFFFFFFFFFFFFFFFFFFFFF:FFFFFFFFFFFFFFFFFFFFFFFFFFFFFFFFFFFFFFFFFFFFFFFFFFFFFFFFFFFFFFFFFFFFFFFFF,FFFFFFFFFFFFFFF
@A00920:152:HGHKKDRXX:2:2106:29577:3552 1:N:0:AGGAGTGG+TGTTCTCT
ACTCCTACGGGAGGCAGCAGTGGGGAATATTCCGCAATGGGCGCAAGCCTGACGGAGCAATGCCGCGTGAGGGAAGAAGGCTTTCGGGTTGTAAACCTTTGTTTTATGGGAAGAAAAAATGACGGTACCATAAGAGGAAGCCCCGGCTAACTACGTGCCAGCAGCCGCGGTAATACGTAGGGGGCAAGCGTTGTCCGGAATTACTGGGCGTAAAGAGCGCGTAGGCGGCCCTGTAAGTCAGCGGTGAAAT
+
FFFFFFFFFFFFFFFFFFFFFFFFFFFFFFFFFFFFFFFFFFFFFFFFFFFFFFFFFFFFFFFFFFFFFFFFFF:FFFFFFFFFFFFFFFFFFFFFFFFFFFFFFFFFFFFFFFF:FFFFFFFFFF:FFFFFFF:FFFFF:FFFFFFFFFFFFFFFFFFFFFFFFFFFFFFFFFFFFFFFFFFFFF:FFFFFF:::F:F,FFFFFFFFFFFFFFFFFFFFFFFFFFFFFF:F:FF:FF:FF:F:FFFFF:
@A00920:152:HGHKKDRXX:2:2106:16215:5118 1:N:0:AGGAGTGG+TGTTCTCT
ACTCCTACGGGAGGCAGCAGTGGGGAATTGTTCGCAATGGGCGCAAGCCTGACGACGCAACGCCGCGTGGAGGACGAAGATCTTCGGGTCGTAAACTCCTGTCGAGCGGGACGAACACCCATCCGGTGAACATCCGGGAGGGCTGACGGTACCGCTAAAGGAAGCCCCGGCTAACTCCGTGCCAGCAGCCGCGGTAATACGGGGGGGGCAAGCGTTGTTCGGAATTACTGGGCGTAAAGGGCTCGTAGGC
+
FFFFFFFFFFFFFFFFFFFFFFFFFF,,FFFFFFFFFF:FFFFFFFFFFFFFFFFFFFFFFFFFFFFFFFFFFFFFFFFFFFFFFFFFFFFFFFFFFFFFFFFFFFFFFFFFFFFFFFFFFFFFFFFFF:FFFFFFFFFFFFFFFFFFFFFFFFFFFFFFFFFFFFFFFFF::FF:FFFFFFFFFFFFFFFFFFFF:FFFFFFFF:FFFFFFFFFFF:FFFFFFFFFFFFFFFFFFFFFFFFFFFFFFFF
@A00920:152:HGHKKDRXX:2:2106:6578:5181 1:N:0:AGGAGTGG+TGTTCTCT
ACTCCTACGGGAGGCAGCAGTGGGGAATATTGCGCAATGGACGAAAGTCTGACGGAGCAACGCCGCGTGAGTGATGAAGGTTTTCGGATCGTAAAGCTCTGTTGCCAGGGAAGAACGCTTGGGAGAGTAACTGCTCCCAAGGTGACGGTACCTGAGAAGAAAGCCCCGGCTAACTACGTGCCAGCAGCCGCGGTAATACGTAGGGTGCGAGCGTTAATCGGAATTACTGGGCGTAAAGCGTGCGCAGGCG
+
FFF:FFFFFFFFFFFFFFFFFFFFFFFFFFFFFFFFFFFFFFFFFF:::FFF:FF:FFFFFFFFFFFFFF,FFFFFFFFFFFFFFFFFFFFFFFFFFFFFFFFFFFFFF:,F::F::FFFFFFFF:FFFFFFFFFFFFFFFFF,FFFFF:FFFFFFFFFFFFFF:FFFFFF:F:F:FFFFFF:F::FFFFFFFF:,F:FFFF:,FFFFFFFFF:FF,:FFF:,,F:F:::FFFFFF:F:F:::FFFFF:F
@A00920:152:HGHKKDRXX:2:2106:23475:5509 1:N:0:AGGAGTGG+TGTTCTCT
ACTCCTACGGGAGGCAGCAACTAGGAATATTGGACAATGGGGGAAACCCTGATCCAGCGACGCCGCGTGGAGGATGAAGGCCGAAAGGTCGTAAACTTCTAAAAGAGGGACGATAATGACGGTACCTCTTGAAAAGCACCGGCTAACTCAGTGCCAGCAGCCGCGGTAATACGGAGGGTGCAAGCGTTATCCGGAATCAATGGGCGTAAAGGGCGCGAAGGCGGCCTGTTAAGTCAGAGGTTAAAGACTG
+
FFFFFFFFFFFFFFFFFFFFFFFFFFFFFFFFFFFFFFFFFFFF:FFFFFFFFFFFFFFFFFFFFFFFFFFFFFFFF:FFFFFFFFFFFFFFFFFFFFFFFFFF:FFFFFFFFFFFF:FFFFFFFFFF,FFFFFFF:FFF::F:FF,FF,:,FFFFFFF:FF,FFFFFF,FF:,:FFFF:FF::FF:FFFF,:,FFFFF,,FFFFF,FFFF,FFFFF,FF::F::FF,FF:FFFF,FF,,FFFFF:F,:F
@A00920:152:HGHKKDRXX:2:2106:1479:5556 1:N:0:AGGAGTGG+TGTTCTCT
ACTCCTACGGGAGGCAGCAGTAGGGAATTTTCCACAATGGACGAAAGTCTGATGGAGCAACGCCGCGTGCAGGATGAAGGCTTTAGGGTCGTAAACTGCTTTTAACAGGGACGAATATGACGGTAACGTATGAATAAGGGTCTGCTAACTACGTGCCAGCAGCCGCGGGCATCCGTGGGACCCCAGCCTTATCCGGATTTACGGGGTGTCAAGACTTGCGGAGGCGGTTTATGAAGCAAAGCAGTAAAGC
+
:FFFFFFFFFFFFFFFFFFF,FFFF,:F,FFFF,FFFFFFFFFFFFFFF:F:,FFFFF::F::FFFFFFFFFFF:F:,F:FFFF,FFF:F:FF,FF:FFF,,F:,,,F,FF,FF,FFFF,,FFFFFF,,FFFFFF,FFFF,FF,F,,F:,,,:,FFF,F,,,,F,FF:,,F,,F,,::FFFFF,,:F,::,FFFFF::,,,F,,FF:F:F:,FF,FFFFF:FFFFFF,F,,,,::FFF,FFF,,FF,:F:
@A00920:152:HGHKKDRXX:2:2106:15004:5588 1:N:0:AGGAGTGG+TGTTCTCT
ACTCCTACGGGAGGCAGCAGTGAGGGATATTGCACAATGGGGGAAACCCTGATGCAGCGACGCCGCGTGGGTGATGAAGGTCTTCGGATCGTAAAGCCCTTTTGCCACTGACGAGCAAGGACGGTAGGTGGCGAATAAGCCTCGGCTAACTACGTGCCAGCAGCCGCGGTAAAACGTAGGAGGCGAGCGTTATCCGGAGTTACTGGGCGTAAAGCGCATGTAGGCGGTCAGACAAGTTGAGTGTGAAAGC
+
FFFFFFFFFFFFFFFFFFFFF:FFFFFFFFFFFFFFFFFFFFFFFFFFF:FFFFFFFFFFFFFFFFFFFFFFFFFFFFFFFFFFFFFF,F:FFFFFFFFF:FFFFFFFFF:FFFFFFFFFFFFFFFFFFFFFFFFFFFFFFFFFFFF:FFFFFFFFFFFFF:F:F:FFFFFFFFFFFFF,FFFFFFFFFFFFFFFFFFFFFFFFF:FFFFFFFF:FFFFFFF:FF:FFFFF::F:FFFFFFFFFFFFFFF
@A00920:152:HGHKKDRXX:2:2106:25003:6120 1:N:0:AGGAGTGG+TGTTCTCT
ACTCCTACGGGAGGCAGCAGTGGGGAATATTGGACAATGGGCGAAAGCCTGATCCAGCAATGCCGCGTGAGTGATGAAGGCCTTAGGGTTGTAAAGCTCTTTTACCCGGGATGATAATGACAGTACCGGGAGAATAAGCCCCGGCTAACTCCGTGCCAGCAGCCGCGGTAAAACGTAGGAGGCAAGCGTTATCCGGAGTTACTGGGCGTAAAGCGCGTGTAGGTGGATTGGTAAGTTACCTATAAAAGCT
+
FFFFFFFFFFFFFFFFFFFFFFFFFF:FFFF:FFFFFFFFFFFFFFFFFFFFFFFFFFF,FFFFFFF:FFFFFFFFFFFFFFFFFFFFF,FFFFFFFFFFFFFFF,FF:FFFFFF:::,FFFFFFF:FFF:FFF:FFF,FF::,F,:FFF:FFFFFFFFFFF:FFFFFFFF:FF:FFFFFFFFFFFFF:FFFFFFFFF:FFFFFFFFFFFFFFFFFFFF,FFFFF,FFF:FFFFFFFFFFF:F:FFFFF:
@A00920:152:HGHKKDRXX:2:2106:19795:6183 1:N:0:AGGAGTGG+TGTTCTCT
ACTCCTACGGGAGGCAGCAGTGGGGAATTTTGGACAATGGGGGCAACCCTGATCCAGCCATCCCGCGTGTGCGATGAAGGCCTTCGGGTTGTAAAGCACTTTTGGCAGGAAAGAAACGGCGCCGGCTAATACCTGGCGTAACTGACGGTACCTGCAGAATAAGCACCGGCTAACTACGTGCCAGCAGCCGCGGTAATACGTAGGGTGCAAGCGTTGTCCTGAATCATTGGGTGTAAAGGGTGTGTAGGCG
+
FFFFFFFFFFFFFFFFFFFFFFFFFF:FFFFFFFFFFFFFFFFFFFFFFFFFFFFFFFFFFFFFFFFFFFFFFFFFFFFFFFFFFFFFFFFFFFFFFFFFFFFFFFFFFFFFFFFFFFFFFFFFFFFFFFFFFFFF:FFFFFFFFFFFF,FFFFFFFFFFFFFFFFFFFFF:FFFFFFFFFFFFFFFFFFFFFFFFFFFFFFFFFFFFFFFFFFF,FFFFFFFFFFFFFFFFFFFFFFFF:FFFF,FFFF
@A00920:152:HGHKKDRXX:2:2106:13584:7232 1:N:0:AGGAGTGG+TGTTCTCT
ACTCCTACGGGAGGCAGCAGTTAGGAATTTTCCACAATGGGCGCAAGCCTGATGGAGCAACGCCGCGTGCAGGATGAAGGTTTTCGGATTGTAAACTGCTTTTGTACGTGAAGAATATGACGGTAGCGTACGAATAAGGATCGGCTAACTCCGTGCCAGCAGCCGCGGTCATACGGAGGATCCAAGCGTTATCCGGAATTACTGGGCGTAAAGAGTTGCGTAGGTGGCATAGTAAGTTGGTAGTGAAAGC
+
:FFFFFFFFFFFFFFFF:FFFFFFFFFFFFFF:FFFFFFFFFFFFFF:FFFFFFF:FFFFFFFFFFFFFFFFFFFFFFFFFFFFFFFF,FFF:FFFFFFFFFFFFFFFFFFFFFFFFFFFFFFF:FFFF:FFFFFFFFFFFFFFFFFFFFFFFFFFFFFFFFFFFFFFFFFFFFFFFFFFFFFF,FFFF:FFF:FF:,FFF:FFFFFFFF,FFFFFFFFFFFFFFFFFFFFFFFFFFF,FFFFF::FF:F
@A00920:152:HGHKKDRXX:2:2106:6352:7576 1:N:0:AGGAGTGG+TGTTCTCT
ACTCCTACGGGAGGCAGCAGTCGAGAATCTTCCGCAATGGGCGAAAGCCTGACGGAGCGACGCCGCGTGGAGGACGAAGGCCTTCGGGTTGTAAACTCCTGTCACGAGTTAAGAAGGGTCGGCGGCGAACAGCCGACGACTTTGACGTAAGCTCGAGAGGAAGCACTGGCTAACTCTGTGCCAGCAGCCGCGGTAATACAGAGAGTGCGAACGTTGTTCGGCATTACTGGGCTTAAAGCGCACGAAGGCG
+
FFFFFFFFFFFFFFFFFFFFFFFFFFFFFFFFFFFF:FFFFFFFFFFFFFFFFFFFFFFFFFFFFFFFFF:FFFFFFFFFFFFFFFFFFFFFFFFFFFFFFFFFFFFFFFFFFFFFFFFFFFFFFFFFFFFF:FFFFFFFFFFFFFFFFFFFFFFFFFFFF:FFFFFFFFFFFFFF:FFFFFFFFFFFFFF:FFFFFFFFFFFFFFFFFFFFF,FFFFFFF,FFFFFFFFFFF::FFFF:FFF,,FFFFF
@A00920:152:HGHKKDRXX:2:2106:10004:7576 1:N:0:AGGAGTGG+TGTTCTCT
ACTCCTACGGGAGGCAGCAGTGGGGAATCTTGCACAATGGGGGAAACCCTGATTCCGCGACGCCCCCTGAGCGATGAAGCCCTTCGGGGTGTAAAGCTCTTTCGGCAGGGACGATAAAGACGGTACCTGAAGTAGAAGCTGCGGCTAACTACGTGCCAGCAGCCGCGGTAATACCTAGGCAGCGAGCGTTGTTCGGAGTTACTGGGCGTAAAGATTGCCTAGGCGGTGGCCCAAGTATGGTGTGAAATCT
+
FFFFFFFFFFFFFFFFFFFFFFFFFFFFFFFFFFFFFFFFFFF,FF:FF,,::,F,,,,:,,FF,:,:,,:F,,,,,F,FFFF,,,FFF,::FFF,FFF,FFF,FF:,FFF:,,FF:,,::FFFF:F,,:F:,F,FFFFF,F:FF,FF,,F,FFFFF,:F,:FFFF,FF,FF:F,FF,:F::FF:,:,,F,:F,,FFFFFF:,,FFF,,FFF:,,F:F,:F:FF,F,:FFFFFF:,,:FFFFF:FFF,FF
@A00920:152:HGHKKDRXX:2:2106:25039:7874 1:N:0:AGGAGTGG+TGTTCTCT
ACTCCTACGGGAGGCAGCAGTGGGGAATATTGGACAATGGGGGAAACCCTGATGCAGCGACGCCGCGTGAGCGATGAAGCCCTTCGGGGTGTAAAGCTCTTTCGGCAGGGACGATAATGACGGTACCCGAAGACGAAGCTGCGGCTAACTACGTGCCAGCAGCCGCGGTAATACGTAGGCAGCTAGAGTTGTTCGGAATTACTGTGCGGTAAGAGTGTGTAGGCGGTGCCCTCAGTTCGGTGTGAAATCT
+
FFFFFFFFFFFFFFFFFFFF,FFFFFFF:FFFF:FFFFFFFFFF:FFFFFFFFFFFFFFFFFFFFFFFF::FFFFFFFFFFFFFFFF:FFFFFFFFFFFF:FFFFFFF:FFFFFF:,FFF:F:FF:FFF,F:F,:F::FFFFFFF,FFFFFF:FF,F,FF,FF:FFF:,::FFF,FFF,FFFF,,F:::,FFFFFF,,F,,FFF,F:F:,F:FFFFFF:F,FFFF:FFF::F,FF,:FFFFF,::,FFFF
@A00920:152:HGHKKDRXX:2:2106:6922:8030 1:N:0:AGGAGTGG+TGTTCTCT
ACTCCTACGGGAGGCAGCAGTAAGGAATATTGGTCAATGGACGCAAGTCTGAACCAGCCATGCCGCGTGAAGGATGAAGGTCCTCTGGATTGTAAACTTCTTTTATATGGGACGAAACCCGGGCATTCCTGCCCGATTGACGGTACCATAGGAATAAGCACCGGCTAACTCCGTGCCAGCAGCCGCGGTAATACGGAGGGTGCAAGCGTTATCCGGATTCACTGGGTTTAAAGGGTGCGTAGGAGGGTAG
+
FFFFFFFFFFFFFFFFFFFF:FFFFFFFFFFFFFFFFFFFFFFFF,FFF:FFFFFFFFFFFFFFFFFFFFFFFFFFFFFFFFFFFFFFF:FFFFFFFFFFFFFFFFFFFFFFFFFFFFFFFFFF,FFFFFFFFFFFFFFFFFFF:FFFFFFFFFF:FFFFFFFFFF:FFFFFFFFFFFFFFFFFFFFFFF,FFFFFFFFFFFFFFFFFFFFFFFFFFFFFFFFFF:FFFF:FFFFFFFFF:FFFFFFF,F
@A00920:152:HGHKKDRXX:2:2106:18511:9001 1:N:0:AGGAGTGG+TGTTCTCT
ACTCCTACGGGAGGCAGCAGTGGGGAATCTTGGACAATGGGCGAAAGCCTGATCCAGCCATGCCGCGTGGATGATGAAGGCCCTAGGGTTGTAAAATCCTTTCGTTGGGGACGATAATGACGGTACCCAAAGAAGAAGCTCCGGCTAACTTCGTGCCAGCAGCCGCGGTAATACGAAGGGGGCTAGCGTTGTTCGGATTTAATGGGCGTAAAGCGCGTGTAGGCGGGTCGTTAAGTTGGGGGTGAAATCC
+
FFFFFFFFFFFFFFFFFFFFFFFFFF:FFFFFF:FFFFFFFFF:FFFFFFFFFFFFFFFFF,FFFFFFFF:FFFFFFFFFFFFF,FFFFFFFFF:FFFFFFF,FFF:FFFFFF,F:FFFFFFFFF:F:FFFFFFFFF,FF,:,FF:FFF,FFFFFFFF:FFFFF:FFFFFF:FF,,:F:FF:FF::F,,FFFF,,,F:FFF,F:F,F:FFFF::,::F,FF,::::FFFFFFFF,FFF:F:,::FF:::F
@A00920:152:HGHKKDRXX:2:2106:7536:9377 1:N:0:AGGAGTGG+TGTTCTCT
ACTCCTACGGGAGGCAGCAGTGGGGAATATTGCACAATGGGGGAAACCCTGATGCAGCGACGCCGCGTGAGTGAAGAAGTATTTCGGTATGTAAAGCTCTATCAGCAGGGAAGAAAACAATGACGGTACCTGACTAAGAAGCCCCGGCTAACTACGTGCCAGCAGCCGCGGTAATACGTAGGGGGCAAGCGTTATCCGGATTTACTGGGTGTAAAGGGAGCGTAGACGGTAGACCAAGTCTGAAGTGAAA
+
FFFFFFFFFFFFFFFFFFFFFFFFFFFFFFFFFFFFFFFFFFFF,FFFFFFFFFFFFFFFFFFFFFFFFFFFFFFFFFFFFFFFFFFFFFFFFFFFFFFFFFFFFFFFFFFFFFFFFFFFFFFFFFFFFFFFFFF:FF:FFFFFFFFFF,FFFFF:FFFFFFFFFFFFFFFFFFFF:::FFFF:FF,:FF,:FFFFFFFFF:FFFF:F:FFFFFF:::F:FFFFFFFFFFF:FFFFFFFFFF,FF:,FFF
@A00920:152:HGHKKDRXX:2:2106:8133:10128 1:N:0:AGGAGTGG+TGTTCTCT
ACTCCTACGGGAGGCAGCAGTGGGGAATTGTTCGCAATGGGCGAAAGCCTGACGACGCAACGCCGCGTGGGGGATGAAGGTCTTCGGATCGTAAACCCCTGTCGAGTGGGACGAATGGCCCGCGATCCCATACATCGTGGGAGTGACGGTACCGCTAAGGGAAGCCACGGCTAACTCTGTGCCAGCAGCCGCGGTAATACAGAGGTGGCGCGCGTTGTTCGGAATTACGGGGCGGAAAGGGCGCCTAGGC
+
FFFFF:F:FFFF:FFFFF,FFFFFFFFFFFFFFFFF,FFFFFFFF:FFFFFFFFFFFF,F:FFFF:FFF:FFFF::FFFFFFFFFFFF:,FFFFFFF:FFFFFF,FFFF:FFF,F::FFFFFFFFF:,:F:,FFFFFFFFF,FFFFFFFF,,FFF,FF,:FF,:FF::FFFF,,FFFFFF:,:FFFFFFFFFF,FF:FFFFF:,:F:FFFFFFFFFFF:F,FFF:FF:,FFFF,,F:,FF,FF,,,FFF:
@A00920:152:HGHKKDRXX:2:2106:23204:10300 1:N:0:AGGAGTGG+TGTTCTCT
ACTCCTACGGGAGGCAGCAGCAGGGAATCTTGCGCAATGGGCGAAAGCCTGACGCAGCAACGCCGCGTGGGGGAAGAAGGCCTTCGGGTTGTAAACCCCTTTCAGGAGGGACGAAAATGACGGTACCTCCAGAAGAAGCACCGGCCAACTACGTGCCAGCAGCCGCGGTAATACGTAGGGTGCGAGCGTTATCCGGAATCATTGGGCGTAAAGAGCTCGTAGGCGGTTCAACATGTCGGCGGTGAAAGTC
+
FFFFFFFFFFFFFFFFFFFFF:FFFFFFFF:FFFFFFFFFFFFFFFFFFFFFF,FFFF,FFFFFFFFFF,FFFF,FFFF,,FFFFFF:,FFFFFFFF,FFFFFFFFFFFFF,FFFF,FF,:F::,FFFF,F:F:FFFFFF:F:FFFFFFF,FFF,FFF:::FFFFFFFF:,FFFF,FF,:F,FF,FFF,FFFF:F,FF,FFFFFF,,F:F:FF::FF:FF:F,FF::FFFFF:,F:F,,F,F:FFFFFF,
@A00920:152:HGHKKDRXX:2:2106:30834:10582 1:N:0:AGGAGTGG+TGTTCTCT
ACTCCTACGGGAGGCAGCAGTGGGGAATTGTTCGCAATGGGCGCAAGCCTGACGACGCAACGCCGCGTGGAGGATGAAGGTCTTCGGATTGTAAACTCCTGTTGCCCGGGACGAATGGCTCCAACCTAATACGTTGGAGTGTGACGGTACCGGGTGAGGAAGCCCCGGCTAACTCTGTGCCAGCAGCCGCGGTAATACAGAGGGGGCAAGCGTTGTTCGGAATTACTGGGCGTAAAGGGCGCGTAGGCGG
+
FFFFFFFFFFFFFFFFFFFFFFFFFFFF:FFFFFFFFFFFFFFF:FFFFFFFFF:FFFFFFFFFFFFFFFFFFF:FFFFFFFFFFFFFFFFFFFFFFFFFFFFFFFFFFFFFFFFFFFF:FFFFFFFFFFFFFFFFFFFFFFFFFF:F:FFF:FFF:FFF,FFFFFFFFFFFFF:FFFFFFFF:,F:FFFFFFF:FFFFFFF:FFFFFFFFFF:FFF:FFF,FFFFFFFFFFFF:FFFFFF:F:F:F:FF
@A00920:152:HGHKKDRXX:2:2106:31458:10974 1:N:0:AGGAGTGG+TGTTCTCT
ACTCCTACGGGAGGCAGCAGTGGGGAATATTGGACAATGGGCGAAAGCCTGATCCAGCAATGCCGCGTGAGTGATGAAGGCCTTAGGGTTCTAAATCTCTTTTACAAGGGATGATAATGACAGTACCTGGAGAATAAGCTCCGGCTAACTCCGAGAAAGAAGCCGATGTAATAAGGAGGGAGCTAGCGTAGTACGGAATGACTTGGCGTAAAGGGCGCGTAGTCTGCCTATTAAGTCAGTCGTGAAAGAA
+
FFFFFFFFFFFFFFFFFFFFF:FFFFFFFFFFFFFFFFFFFFFFFFFFFFFF,FFFFFFFFFFFFFFFFFFFFFFFFFFFFF::F,FF,F:,:FF,FF,,FFFFF,F,FF,F,,,FF:,FFFFFFF:FF,F,:FFF,,:,F:F,::FF,F::,,,,,:F,,,F,,F,,,FF,,,F,F,:,,FF,:::FF,,F,FF,F,FF,F,,,FFFF,,,,,F:,F,F:,,FFFF,F::,FFF:::F:FFF::,,,,,
@A00920:152:HGHKKDRXX:2:2106:22580:11193 1:N:0:AGGAGTGG+TGTTCTCT
ACTCCTACGGGAGGCAGCAGTGGGGAATTTTGGACAATGGGCGCAAGCCTGATCCAGCCATGCCGCGTGAGTGAAGAAGGCCTTCGGGTTGTAAAGCTCTTTCGGCGGGGACGAAACGGTTCGCACTAATACTGCGAACTAATGACGGTACCCGCATAAGAAGCACCTCCTAACTACGTGCCAGCAGCCGCGGTAATACGTAGGGTGCAGGCGTTAATCGGAATTAATGGGCGTAAAGCGTGCGTAGGCG
+
FF,FFFFF,:,F,:FFFFFFFFFFFFFF:FFF:,F:FFFF:,FFF::FFFF:FF,FFFF,F:,FF,FF,FFFFFFFFFFFFFFFF,,FFFFF,FF:::,FFFF:,FFFFFFFFFF,FF:FF:,FFFFFF:FF:F,FFFF:FFFFFFF,FF,,F:,FF,,F:F:F,FF,,,FFFF:FFFF:FFFFFFFFFFFFFFF:FFF:FF:FF,,FFFFFF:FF:FF,FFFFF,,:,:FFFFF:FF,FF,:F,FFFF,
@A00920:152:HGHKKDRXX:2:2106:13367:11240 1:N:0:AGGAGTGG+TGTTCTCT
ACTCCTACGGGAGGCAGCAGTGGGGAATATTGGACAATGGGCGAAAGCCTGATCCAGCAATGCCGCGTGAGTGATGAAGGCCTTAGGGTTGTAAAGCTCTTTTACCCGGGATGATAATGACAGTACCGGGAGAATAAGCCCCGGCTAACTCCGTGCCAGCAGCCGCGGTAATACGGAGGGGGCAAGCGTTGTTCGGAATTACTGGGCGTAAAGGGCGCGTAGGCGGCCTTCTAAGTCGAACGTGAAATCC
+
FFFFF:FFFFFFFFFF:FFFFFFFFFFFFFFFFFFFFFFFFFFFFFFFFFFFFFFFFFFFFFFFFFFFFFFFFFFF:FFFFFF:FFFFFFFF:FFFFFFFFFFFFFFF:FFFF:FFFFFFFFFFFFFFFF:FFFFFFFFFFFFFFFFFFFFFFFFFFFF:FFFFFFFFFFFFFFFFFFFFF:FFFFFFFFFFFF:FFFFFFFFFFFFFFFFFFFFFFFFFF::FFFF:FFFFFFFFFFF:FFF::::FFF
@A00920:152:HGHKKDRXX:2:2106:20202:11428 1:N:0:AGGAGTGG+TGTTCTCT
ACTCCTACGGAGGCAGCAGTGGGGAATCTTGCGCAATGGCCGAAAGGCTGACGCAGCGACGCCGCGTGCGGGAGGAAGCCCTTCGGGGTGTAAACCGCTGTCAGAGGGGACGAAGGCCCCTGGGAGGAAATGCCCTTAGGGGAGGGACGGTACCCTCAGAGGAAGCACCGGCTAACTCCGTGCCAGCAGCCGCGGTAATACGGAGGGTGCGAGCGTTGTTCGGAATTATTGGGCGTAAAGAGCTCGTAGG
+
:FFFFFFFFFFFFFFFFFFFFFFF:FFFFFFFFFF,FFFFFFFFFFFFFFFFFFFFFFFFFFFFFFFFFFFFFFFFFF:FF,FFFFFFFFF,:FFFFFFFFFFFFFFFF:FFFFFFFFFFFFFF,FFF:FFFFFF,:FFFFFFFFFFFFFFF:FFFFFFFFF::FFFFF:FFFFF:FFFFFFFF:FFFFFFFFFFF:FFFFFFFFFFFFFFFFF:,FFFF:FFF,FF,:FFFFFF:FFFFF::::F:F:F
@A00920:152:HGHKKDRXX:2:2106:8052:12774 1:N:0:AGGAGTGG+TGTTCTCT
AACTCCTACGGGAGGCAGCAGTGGGGAATATTGGACAATGGGCGAAAGCCTGATCCAGCAATGCCGCGTGAGTGATGAAGGCCTTAGGGTTGTAAAGCTCTTTTACCCGGGATGATAATGACAGTACCGGGAGAATAAGCTCCGGCTAACTCCGTGCCAGCAGCCGCGGTAATACGGAGGGAGCTAGCGTTGTTCGGAATCACTGGGCGTAAAGGGCGCGTAGGCGGCGTTGTAAGTCGGGGGTGACAGC
+
FFFFFFFFFFFFFFFFFFFFFFFFFFF:FFFFFFFFFFFFFFFFFFFFFFFFFFFFFFFFFFFFFFFFFFFFFFFFF,FFFFF:FFFFFFFFFFFFFFFFFFFFFFFFFFFFFFFF,FFFFFFFF:FFFFFFFFFFFFFFFFFFFFFF:FFFFFFFFF,FFFFFFFFFFFF,FFFFF:FFFFFFFFFFF:,FFFFFFF,:FF:FFFFFFF:,,FFFFFFFF:FFFFFF,FFF::,FFFFFFFFF::,FFF
@A00920:152:HGHKKDRXX:2:2106:31882:13150 1:N:0:AGGAGTGG+TGTTCTCT
ACTCCTACGGGAGGCAGCAGTGGGGAATATTGCGCAATGGGCGGAAGCCTGACGCAGCGACGCCGCGTGGGGGATGACGGCCTTCGGGTTGTAAACCTCTTTCGCTATCGACGAAGCTTTTCGGAGTGACGGTAGGTAGAGAAGAAGCACCGGCCAACTACGTGCCAGCAGCCGCGGTAACACGTAGGGTGCGAGCGTTGTCCGGAATTATTGGGCGTAAAGAGCTCGTAGGCGGTGTGTCGCGTCGGCC
+
FFFFFFFFFFFFFFFFFFFFFFFFFFFFFFFFFFFF:FFFFFFFFFFFFFFFFFFFFFFFFFFFFFFFFFFFFFFFFFFFFFFFFFFFFFFFFFFFFFF:FFFFFFFFFFFFFFFFFFFFFFFFFFFFFFFFFFFFFFFFF:,FFFFFFFFFFFFFFFFFFFFFFFFF::F:FF:FFFF,F:FFFFFFFFFFFF:FFFFFFFFFFFFFF,FFFFFFFFF::FFFFFFFFFFFFFF:FFFFFFFFFFFFFF
@A00920:152:HGHKKDRXX:2:2106:6686:14105 1:N:0:AGGAGTGG+TGTTCTCT
ACTCCTACGGGAGGCAGCAGTGGGGAATATTGGACAATGGGCGAAAGCCTGATCCAGCAATGCCGCGTGAGTGATGAAGGCCTTAGGGTTGTAAAGCTCTTTTACCCGGGATGATAATGACAGTACCGGGAGAATAAGCTCCGGCTAACTCCGTGCCAGCAGCCGCGGTAATACGGAGGGAGCTAGCGTTGTTCGGAATTACTGGGCGTAAAGCGCGCGTAGGCGGCTTTGTAAGTTAGAGGTGAAAGCC
+
FFFFFFFFFFFFFFFFFFFFFFFFF:FFFFFFFFFFFFFFFFFFFFFFFFFF:FFFFFFFFFFFFFFFFFFFFF:FFFFFFFFFFFFFFFFFFFFFFFFFFFFFF,FFFFFFFFFFFF,FFFFFFFFFFFFFF:FFFFFFFFFFFFFFFFFFFFFFFFFFFFFFFFFFFF,FFFFFFFFFFFFFFFFFFFFFFFFFFFFFFFF:FFFFF::FFFFFFFFF:FFFFFFFFFFFFF:,FFFFFFFF:::F,F
@A00920:152:HGHKKDRXX:2:2106:30481:14512 1:N:0:AGGAGTGG+TGTTCTCT
ACTCCTACGGGAGGCAGCAGTAAGGGATCTTGCGACAATGGGCGAAAGCCTGACGCAGCAACGCCGCGTGCGGGATGACGGCCTTCGGGTTGTAAACCGCTTTTCGGGGGGAAGAGGAAGGACGGTACCCCCGGAAGAAGTCTCGGCTAACTACGTGCCAGCAGCCGCGGTAAAACGTAGGAGGCGAGCGTTATCCGGATTTACTGGGTGTAAAGCGCGTGTAGGCGGTCCTGCAAGTGGCGCGTGAAAG
+
F::FFFFFFFFFFFFFFF:FFFFFFFFFFFFFFFFFFFFFFFFF:FFFFFFFFFFFFFFFFFFFFFFFFFFFFFFFF:FFFFFFFFFFFFFFFFFFFFFFFFFFFFFFFFFFF:FFFF:FFFFFF:FFFFFFFFFFF:FFFFFFFF:FFFF:FFFFFFFFFFFFFFFF:FF,FFFFFFFFFFFFFFFFFFFFF:F:FF:FF:FFFFF:F:FFF,FFFFFFF:,,F:FFFFFFFFF,F:FFFF:FFFF:F:
@A00920:152:HGHKKDRXX:2:2106:21965:14700 1:N:0:AGGAGTGG+TGTTCTCT
ACTCCTACGGGAGGCAGCAGTGGGGAATATTGGACAATGGGCGAAAGCCTGATCCAGCCATGCCGCGTGAGTGATGAAGGCCTTAGGGTTGTAAAGCTCTTTCAGTGGGGAAGATAATGACGGTACCCACAGAAGAAGCCCCTGCTAAAATCTTCACAGCAGCCGCGGTCATACGAAGTGGGCTAGCGTTGTTCGGATTTACTGGGCGTAAAGCGCACGGAGGCTGCTCGTAAATTCGGGGGAGAAATCC
+
FFF,FFFFFFFFFFFFFFFFFF,FFFFF,FFFF,FFF:F:FFFF,FFFFFFF:,FFF:FFFFFFFFFFFFFFFFFFFFFF,FF:FFFF:,FF:F:FFFFF:FFFFFFFFFFFFF,,,,::F,,F:,F:FF:,F,:FFFFF,F,F,,F,,,,F,:,,,FF,F,:F,F:FFFFFFF:,FF:F:F,F,F:,:F,F,,,,:,FFFFFFF,FF,F:F:FF,FF,,F,,,,,:F,F,,,,,,FFFF,:,FF,F,::
@A00920:152:HGHKKDRXX:2:2106:13621:15812 1:N:0:AGGAGTGG+TGTTCTCT
ACTCCTACGGGAGGCAGCAGTGGGGAATATTGGACAATGGGCGAAAGCCTGATCCAGCAATGCCGCGTGAGTGATGAAGGCCCTAGGGTTGTAAAGCTCTTTTACCCGGGATGATAATGACAGTACCGGGAGAATAAGCTCCGGCTAACTCCGTGCCAGCAGCCGCGGTAATACGGAGGGAGCTAGCGTTGTTCGGAATTACTGGGCGTAAAGCGCACGTAGGCGGCTTTGTAAGTTAGAGGTGAAAGCC
+
FFFFFFFFFFFFFFFFFFFFFFFFFFFFFFFFFFFFFFFFFFFFFFFFFFFFFFFFFFFFFFFFFFFFFFFFFFFFFFFFFFFFFFFFFFFFFF:FFFFFFFFFFFFFFFFFFFFFFFFFFFFFFFFFFFFFFFFFF:FFFFFFFFFFFFFFFFFFFFFFFFFFFFFFFFFFFFFFFFFFFFFFFFFFFFFFFF:FFFFFFFFFFFFF:FF,F:F:FFFFFFFFFFF:FFFFFFFFFFF:F,FFFF:,FF
@A00920:152:HGHKKDRXX:2:2106:22652:16235 1:N:0:AGGAGTGG+TGTTCTCT
ACTCCTACGGGAGGCAGCAGTGGGGAATTGTTCGCAATGGGCGCAAGCCTGACGACGCAACGCCGCGTGGAGGATGAAGATCTTCGGGTCGTAAACTCCTTTCGATCGAGACGAATTCCTCCGGGACTAATAAGCCTGGAGGTTGACGGTACCGAGAGAAGAAGCCCCGGCTAACTCCGTGCCAGCAGCCGCGGTAATACGGGGGGGGCCAGCGTTGTTCGGAATTACTGGGCGTAAAGGGCTCGTAGGC
+
FFFFFFFFFFFFFFFFFFFFFFFFFFFFFFFFFFFFFFFFFFFFF:FFFFFFFFFFFFFFFFFFFFFFFFFFFFFFFFFFFFFFFFFFFFFFFFFFFFFFFFFFFFFFFFFFFF:FFFFFFFFFFFFFFFFFFFFFFFFFFFFFFFFFFFF:FFFFFFFFFFFFFFFFFFFF,FFFFFFFFFFFFFFFFFFFFF,F,FFFFFFFFFFFF,FFFFF,FFFFFFF,:FFFFFFFFF:FF,FFFFFFFFFFFF
@A00920:152:HGHKKDRXX:2:2106:8332:16548 1:N:0:AGGAGTGG+TGTTCTCT
ACTCCTACGGGAGGCAGCAGTGGGGAATATTGGACAATGGGGGCAACCCTGATCCAGCAATGCCGCGTGTGTGAAGAAGGCCTGCGGGTTGTAAAGCACTTTAAGTAGAGAAGAAAAGCGCAAGGTTAATACCCGTGTGTCTTGACGTAACATACAGAAGAAGCACCGGCTAACTCCGTGCAAGCAGCCGCTGTCATACGGAGGGTGCAAGCGTTGTCCGGAATCACTGGGAGTAAAGGGCGCGTAGGCT
+
FFFFFFFFFFFFFFFFFFFF:FFFFF:FFFFFFFFFFFFFFFFFFFFFFFFF,FFFFFFF:FFFFFFFF:FFFFFFFFFFF:F:FFFFFFFFFFFF,FFFFF,FFFFFFFFFFF:FFF,,,F,FFF,FFF:F,F,,,,,FF,F,FF,FFFF,,F:FFF,,F,:FFFFFFFFFF,:FF,FFF,:FFFFFFFF,FF,::FF,:F,,FFFFF:,,F:FFFFFFF,FF:FFFF,,,FF:::,,,F,FFFF,::,
@A00920:152:HGHKKDRXX:2:2106:26124:16955 1:N:0:AGGAGTGG+TGTTCTCT
ACTCCTACGGGAGGCAGCAGTAAGGGATCTTGCGACAATGGGCGAAAGCCTGACGCAGCAACGCCGCGTGCGGGAAGACGGCCTTAGGGTTGTAAACCGCTTTCAGCAGGGACGAAGATGACGGTACCTGCAGAAGAAGCTCCGGCTAACTACGTGCCAGCAGCCGCGGTAATACGTAGGGAGCGAGCGTTGTCCGGATTTATTGGGCGTAAAGAGCTCGTAGGCGGTTTGGTAAGTCGGGTGTGAAAGC
+
FFFFFFFFFFFFFFFFFFFFFFFFFFFFFFFFFFFFFFFFFFFFFFFFFFFFFFFFFFFF:FFFFFFFFFFFFFF:FFFFFFF,FFFFFFFFF:F:FFFF:FFFFFFFFFFFFFFFFFFFFFFFF:FFFFFFFFFF:FFFFFFFFFFFFFFFFFFFFF:FFFFFFFFFFFFFFFFFFFFFFFFFFFFFFFFFFFFFFFFFFFFFFFFFFFFFFF:FFFFFF,FFFFFFFFFFFF:FFFFFF:::::FFFF
@A00920:152:HGHKKDRXX:2:2106:5104:17002 1:N:0:AGGAGTGG+TGTTCTCT
ACTCCTACGGGAGGCAGCAGTGGGGAATTTTGGACAATGGGCGAAAGCCTGATCCAGCCATGCCGCGTGAGTGAAGAAGGCCTTCGGGTTGTAAAGCTCTTTCAGACGGAAAGAAATCGGGTGGGTTAATACCCTGCCTGGATGACGGTACTGTCAGAAGAAGCACCGGCTAACTACGTGCCAGCAGCCGCGGTAATACGTAGGGTGCGAGCGTTAATCGGAATTACTGGGCGTAAAGCGTGCGCAGGCG
+
FFFFFFFFFFFFFFFFFFFFFFFFFFFFFFFFFFFFFFFFFFFFFFFFFFFFFFFFFFFFFFFFFFFFFFFFFF:FFFFFFFFFFFFFFFFFFFFFF,FFFFFFF,FFF,FFFFF,FFFFFFFFFFFFFFFF,FFFFF,F::FFFFF:FFFFFFFFFF,:,FFF,FFFFFFFFF,,,FFF,FFFFFFFFFFFFFFF,,FFF::FFFFFF:FFFFFF:FF::FFFF,FF:FFFFFFF,FF,:FFFF,,,F:
@A00920:152:HGHKKDRXX:2:2106:21911:17801 1:N:0:AGGAGTGG+TGTTCTCT
ACTCCTACGGGAGGCAGCAGTGGGGAATCTTGCGCAATGGCCGAAAGGCTGACGCAGCGACGCCGCGTGGGGGATGAAGGCCTTCGGGTTGTAAACCCCTGTTGCCCGGGACGAACACACCGTTTCGACGGTGCTGACGGTACCGGGTGAGGAAGCACCGGCTAACTCTGTGCCAGCAGCCGCGGTAAAACGTAGGAGGCGAGCGTTATCCGGATTTACTGGGTGTAAAGCGCGTGTAGGCGGTCCTGCA
+
FF:FFFFF::FFFFFFFFFFFFFFFFFFF:FFFFFFFFFFFF:FFFFFF:FFFFFFFFFFFFFFFFFFFFF:FFFFF:FFFFF:FFFFFFFFFFFFFFFFFFFFFFFFFFFFFFFFFFFFFFFFFFFFFFFFFFFFFFFFFFFFF:FFFFF:FFF:FFFFFFFFFFFFFF,FFFFF:FFFFFFFFFFFF,:FFFFFF:FFFFFF:FF,F:FFF:FFFFFFFFFFFFFFFFFFFFF::FF:FFFFFFFFFF
@A00920:152:HGHKKDRXX:2:2106:1850:18349 1:N:0:AGGAGTGG+TGTTCTCT
ACTCCTACGGGAGGCAGCAGTAAGGGATCTTGCGACAATGGGCGAAAGCCTGACGCAGCAACGCCGCGTGCGGGATGACGGCCTTCGGGTTGTAAACCGCTTTTCGGGGGGAAGAGGAAGGACGGTACCCCCGGAATAAGTCTCGGCTAACTACGTGCCAGCAGCCGCGGTAAAACGTAGGAGGCGAGCGATATCCGGATTTACTGGGTGTAAAGCGCGTGTAGGCGGTCGTGCACGTGAGGCGTGAAAG
+
:F:FFFFFFFFFFFF,FFFFFFFFFFFFFFFFFFF:FFFFFFFFFFFFFFFFFFFFFFFFFFFFFFFFFFFFF:FFF,FFFFFFFFFFF:FFFFFFFFFFFFFFFF:FFFFF,FFFFF,FF:FFFFFFFFFFFFF,FFFFFFFF:FFF:FFFFFFFFFF,FFFFFFFFFFF,,FFFFFFFFFF:FFFFFF,FFFFFFFFFFF:F,FFFFFF:F,,FFF:FFFFFFFFFFFFFFFF,FF:F:FFFFFF,FF
@A00920:152:HGHKKDRXX:2:2106:28845:18662 1:N:0:AGGAGTGG+TGTTCTCT
ACTCCTACGGGAGGCAGCAGTGAGGGATATTGCGCAATGGGCGAAAGCCTGACGCAGCGACGCCGCGTGGGCGAAGAAGGTTTTCGGATCGTAAAGCCCTATTCTGCGTGACGATGATGACGGTAGCGCAGGAAAAAGTGTCGGCTAACTACGTGCCAGCAGCCGCGGTAAAACGTAGGACGCAAACGTTATCCGGAATTACTGGGCGTAAAGGGCGCGCAGGCGGATCGGTAAGTGAGGCATGAAAGCT
+
:FFFFF:,FFFF,FFF::FF::F:FFFF,FFF:FFFFF:::FFFFFFF:FFFFFFF::F::F,FFFF:FF:F:F::FF,,FF,:,,:FFF:,:F,F,F:,,:FF::F,:FF::F:FFF::F,:FFF:FFFF:::FFFF:F:F,FFFF:FFF:F:FF,FF:FF:F:,FFFFFF:FFF:F,:F,F:F::,,FF:F:FFFFFFFFF:FFF:FFF:FFFF::FFFFFFFFFFF:F:FFFFF:F,FFF,FFFFF:
@A00920:152:HGHKKDRXX:2:2106:13973:18740 1:N:0:AGGAGTGG+TGTTCTCT
ACTCCTACGGGAGGCAGCAGTGGGGAATCTTGCACAATGGGGGAAACCCTGATGCAGCGACGCCGCGTGAGCGATGAAGCCCTTCGGGGTGTAAAGCTCTTTCGACGGGAACGATAATGACGGTACCCGGAGAAGAAGCTGCGGCTAACTACGTGCCAGCAGCCGCGGTAATACGTAGGCAGCAAGCGTTGGTCGGAATTACTGGGCGGAAAGAGTGTGTAGGCGGTGCTCTAAGTTCGGTGTGAAATCT
+
FFFFFFFFFFFFFFFFFFFFFFFFFFFFFFFFFFFFFFFFFFFFFFFFFFFF,FFFFFF,FFFFFFFFF:FFFFFFFFFF::F:FFFFFFFFFFFFF:FFFFFFFF:FFFFFFFF,FFFFFF:FF:,FFFFFF,F,FFF:FFF:,FF,FF,FF::,F:F:,F::::,FF,FF,FFFFF:F:FFF,FFF,:F,FFFF,FF,,:FFFFFF:FF,:,FFF,F::,F,FF,FF::,F,F,F:FFFFFF:,F,::
@A00920:152:HGHKKDRXX:2:2106:15790:19319 1:N:0:AGGAGTGG+TGTTCTCT
ACTCCTACGGGAGGCAGCAGTCGAGAATCTTCCGCAATGGACGAAAGTCTGACGGAGCAACGCCGCGTGAGCGATGAAGGCCTTCGGGTCGTAAAGCTCTGTTGTTAGGGAAGAACAAGTACCGTTCGAATAGGGCGGTACCTTGACGGTACCTAACCAGAAAGCCACGGCTAACTACGTGCCAGCAGCCGCGGTAATACGTAGGGTGCGAGCGTTAATCGGAATTACTGGGCGTAAAGCGTGCGCAGGC
+
FFFFFFFFFFFFFFFFFFFFFFFFFFFFFFFFFFFFFFFFFFFFFFFFFFFFFFFFFFFFFFFFFFFFFFFFFFFFFFFFFFFFFFFFFFFFFFFFFFFFFFFFFFFFFFF,FFFFFFFFFFFFFFFFFFFFFFFFFFFFFFFFF:FFFFFFF,FFFFFF:F:FFFFFFFFF:FFFFFFFFFFFFFFFF:F:FFFF,FFFFFFFFF:F,FFFFFFFFFF:FFF::FFF:FFFFF,FFFFFFFFFF:,FF,
@A00920:152:HGHKKDRXX:2:2106:24406:19648 1:N:0:AGGAGTGG+TGTTCTCT
ACTCCTACGGGAGGCAGCAGTGAGGAATATTGGTCAATGGGCGAGAGCCTGAACCAGCCAAGTCGCGTGAGGGAAGACGGCCCTACGGGTTGTAAACCTCTTTTACAAGGGAATAAAGGACGCCACGCGTGGTGTTTTGCATGTACCTTGTGAATAAGCATCGGCTAACTCCGTGCCAGCAGCCGCGGTAATACGGAGGATGCGAGCGTTCTCCGGATTCATTGGGTTTAAAGGGTGCGTAGGTGGCCGA
+
F:F:FFFFFFFFFFFFFFFFFFFFFFFFFFFFFFFFFFFFFFF:FFFFFFFFFFFFFFFFFFFFFFFFFFFFFF,FFFFFFFF:FFFFFFFFFFFFFFF:FFF::FFFFFFFFFFFFFFFFFFFFFFFFFFFFFFFFFFFFFFFFFF:FFFFFFFFFFFFFFFFFFFFFFFFFFFFFFFFFFFFFFFFF,FFFFFFFFFFFFFFFFFFFF:FFFFFFFFFF:FFFFF:FFFFFFFFFFFFFFFFFFFFFF
@A00920:152:HGHKKDRXX:2:2106:2302:19820 1:N:0:AGGAGTGG+TGTTCTCT
ACTCCTACGGGAGGCAGCAGTCGAGAATTTTTGACAATGGGGGAAACCCTGATCGAGCGACGCCGCGTGGAGGATGAAGGTCTTCGGATTGTAAACTCCTGTCATTGGGGAACAAGGTGCATACGTTAACTGCGTGTGTATTGATAGTACCCGAAGAGGAAGAGACGGCTAACTCTGTGCCAGCAGCCGCGGTAATACAGAGGTCTCAAGCGTTGTTCGGATTCATTGGGCGTAAAGGGTGCGTCGGCGG
+
FFFFFFFFFFFFFFFFFFFFFFFFFFFFFFFFFFFF,FFFFFFFFFFFFFFFFFFFFFFFFFFFFFFFFFFFFFFF:FFFFFFFFFFF:FFF:FFFFFFFF,FFFFFFFFF,F,FFFFFFFF,:FFFF:,FFFF:FFF:FF,:FFFFF:F:FFFFFFFFFFFFFFFFF:FFFF,F::F:FFFFF:FFFFFFF,FFF:FF:F::FFFFF,F::,FFFFFFFF,FF:FFFFFFF,F,,:FFFF:FF,:FFFF
@A00920:152:HGHKKDRXX:2:2106:30770:20087 1:N:0:AGGAGTGG+TGTTCTCT
ACTCCTACGGGAGGCAGCAGTGGGGAATTTTGGACAATGGGCGCAAGCCTGACCCAGCAACGCCGCGTGAAGGATGAAATCTTTCGGGATGTAAACTTCACAAGAACGGGAAGAATAAGTAAGGCTTAATACTCCTTACGATGACGGTACTGTTTGTAAGCTCCGGCTAACTCCGTGCCAGCAGCCGCGGTAATACGGGGGGAGCAAGCGTTGTTCGGATTTACTGGGCGTAAAGGGCGCGTAGGCGGCG
+
FFFF:FFFFFFFFFFFFFFFFFFFFFF:FFFFFFFFFFFFFFFFFFFFFFFFFFFFFFF,FFFFFFFFFF:FFFFFFFFFFFFFFFFFFFF:FFFFFFFFFFFFFFFFFFFFFFFFFFFFFFFFFFFFFFFFFFFFFFFFFFFFFFFFFFFFFFFFFFFFFFFFF:FFFFFFFFF:FFF:FFFFFFFFFFFFFFF:,FFFFFFFFFFFFFF,:FFFFFFFFFFFFFFFF:FFFFFFFF::,FFFFFF::F
@A00920:152:HGHKKDRXX:2:2106:14760:20447 1:N:0:AGGAGTGG+TGTTCTCT
ACTCCTACGGGAGGCAGCAGTGGGGAATTGTTCGCAATGGGCGCAAGCCTGACGACGCAACGCCGCGTGGAGGATGAAGATCTTCGGGTCGTAAACTCCTGTCGAGCGGGACGAAAGATGCGCGGGTTAATACCCCGCGCAAGTGACGGTACCGCTAAAGGAAGCCCCGGCTAACTCCGTGCCAGCAGCCGCGGTAATACGGGGGGGGCAAGCGTTGTTCGGAATTACTGGGCGTAAAGGGCTCGTAGGC
+
FFF,FFFFFFFFFFFFFFF:FFFFFFFFFFFFFFFFFFFFFFFFFFFFFFFFFFFFFFFFF,FFFFF,FFFFF,F:FFFFF:FFFFFFFFFF:FFF:FFFFFFFFFFFFFFFFFF,F:FFF:FFFFFFFFFFFFFFFFFFFFFF:FFFFFFFFFFFFF:FFFFFFFFFFFFFFFFFFFFFF:F:FFF:FFFFFF,F:F,FFFF:FFFFF,FFF:FF:FF:FFF,F:FF:FFFFFFFF,FF:FFFFFF:FF
@A00920:152:HGHKKDRXX:2:2106:17092:21825 1:N:0:AGGAGTGG+TGTTCTCT
ACTCCTACGGGAGGCAGCAGTAAGGGATATTGGGCAATGGGCGAAAGCCTGACCCAGCAACGCCGCGTTGAGGATGAAGGCCTTCGGGTCGTAAACTCATTTTCGGGTGGACGAGGAAGGACGGTACACCCGGAAGAAGTCACGGCTAACTACGTGCCAGCAGCCGCGGTAAAACGTAGGTGGCAAGCGTTATCCGGATTTACTGGGCGTAAAGGGTGTGCAGGTGGCTTTATAAGTGGTGTATGAAATC
+
FFFFFFFFFFFFFFFFFF:FFF:FFFFFFFFFFFFFFFFFFFF:FFFFFFFFFFFFFFFFFFFFFFFFFFF,FF,FFFFFFFFFFFFFFFFFFFFFF:FFFFFF:FFFF::FFFFFF:FFFFFFFFFFFFFFFFFF,,FFFF,FFFFFFFFF:F,FFFFFFFFFFFFFF,FFFF,,,F,F:FFFFFF::F,FF,:,FF:FF:FFFFFFF,FF:F,FFF,FFF:,:FFFF,FFF:FFFFFF:F:F,FFF,F
@A00920:152:HGHKKDRXX:2:2106:32479:22044 1:N:0:AGGAGTGG+TGTTCTCT
ACTCCTACGGGAGGCAGCAGTGGGGAATATTGGACAATGGGCGCAAGCCTGATCCAGCCATGCCGCGTGTGTGAAGAAGGCTTTCGGGTTGTAAAGCACTTTTGTACGGAAAGAAATCAAATCGATTAATACTCGGTTGGTATGACGGTACCGGAAGAATAAGCACCGGCTAACTTCGTTCCAGCAGCCGCGGTAATAAGAAGGGTGAAAGCGTTACTCGGAATTACTGGGCGTAAAGCGTGCGTCGGTG
+
FFFFFFFFFFFFFFFFFFFFF:FFFFFFFFF:FFFFFFFF:FF,FFF,FFFFFF,FFF,FFFFFFFFFFFFFF:FF:FFF,,FFFFF:F,FFFFFFFFFF,FFFF,FF,FFFFFF,FF,FFFFF:F:,,FFF,F,,::,:,:::FFFFFF,:F:FFFFFFFF,F,:,FFF,,FF:F,,F:FF:,FF,FFFF,FFFFFF,,F:,FFF,F,:,FFFF,FFFFFF,FFFFF:FFFFF:FF,F::,::F:,FF:
@A00920:152:HGHKKDRXX:2:2106:27245:22435 1:N:0:AGGAGTGG+TGTTCTCT
ACTCCTACGGGAGGCAGCAGTGGGGAATTTTGGACAATGGGGGCAACCCTGATCCAGCCATTCCGCGTGAGTGAAGAAGGCCTTCGGGTTGTAAAGCTCTTTTGTCCGGAACGAAACGGTTGCGGTGAACATCCGCGACTACTGACGGTACCGGAAGAATAAGCACCGGCTAACTACGTGCCAGCAGCCGCGGTAATACGTAGGGTGCGAGCGTTAATCGGAATTACTGGGCGTAAAGCGTGCGCAGGCG
+
FFFFFFFFFFFFFFFFFFFFFFFFFF:FFFFFFFFFFFFFFFFFFFFFFFFFFFFF:FFFFFFFFFFFFFFFFF,FFFFFFFFFFFFFFFFFFFFFFFFFFFFFFFFFFFFFFFFFFFFFFFFFFFFFFFFFFFF:FFFFFFFFFFFFFFFFFFF,FF,FFFFFFFFFFFFFFFFFFFFFFFFFFFFFFFFFFF,:FFFFF:FFFFFF:FFFFFFF:FFFFF:FFFFFFFFFFFFFFFFFFF:::FFFF:
@A00920:152:HGHKKDRXX:2:2106:24948:22811 1:N:0:AGGAGTGG+TGTTCTCT
ACTCCTACGGGAGGCAGCAGTAAGGAATATTGCACAATGGACGCAAGTCTGATGCAGCAACGCCGCGTGCCCGAGGACGGCCTTCGGGTTGTAAAGGGCTTTTCTGGCTGAAGAGGCAGGACGGTAGGCCAGGAATAAGCGTCGGCTAACTCCGTGCCAGCACCCGCGGTAATACGGAGGGTGCAAGCGTTATCCGGATTCACTGGGTTTAAAGGGTGCGTAGGTGGACATTTAAGTCAGTGTTGAAATC
+
FFFFFFFFFFFFFFFFFFFFF:FFFFFFFF:FFFFFFFFFFFFFFFF:FFFFF:FFFFFFFFFFFFFFFFFFFF:F,FFFFFFFFFFFFFFFFFFFFFFFFFFFF:FFFFFFFFF:FFFFFFFFF:FFFFFF:FFFFFFF:FFF,F:FFF,FFFFFFFF,F,,FF:FFF::F:FFFFFFFF:FFFF:FFFFFFFFFFFFF,F,FFF:,FFFFFFF,F:FFFFFFFFFFFFFF:F:F:FF,FF,F,FF,,F
@A00920:152:HGHKKDRXX:2:2106:12771:22858 1:N:0:AGGAGTGG+TGTTCTCT
ACTCCTACGGGAGGCAGCAGTAAGGAATATTGCACAATGGGCGCAAGCCTGATGCAGCAACGCCGCGTGCCCGAGGAAGGCCTTCGGGTTGTAAAGTGCTTTTCTGGCTGAAGAGTAAGGACGGTAGGCCAGGAATAAGCGTCGGCTAACTACGTGCCAGCAGCCGCGGTAAAACGTAGGACGCGAGCGTTATCCGGATTTACTGGGCGTAAAGCGCGGGCAGGCGGCTGTTCAAGTCGGACGTGAAAGC
+
FFFFFFFFFFFFFFFFFFFFFFFFF,FFFFFFFFFFFFFFFFFFFFFFFFFFFFFFFFFFFFFFFF:,FF,FFFF:FFFFFFFFFFFFFFFFFFFF,FFFFFFFFFFFFFFFFFFFFFFFFFFFFFF,F:FF,F:FFFF,FFFFFFFFF:FFF,FF:FFFFFFFF:FFFFFFFFFFFFFFF:F:F:FF,FFFFFF,FFFFF:FFFF::FFFFFF,FFFF,::FFFF::FFF,:FF:FFF,,FF:F,FF::
@A00920:152:HGHKKDRXX:2:2106:14118:23124 1:N:0:AGGAGTGG+TGTTCTCT
ACTCCTACGGGAGGCAGCAGTAGGGAATTTTCGTCAATGGGGGGAACCCTGAACGAGCAATGCCGCGTGAGTGAGGAAGGTCTTCGGATCGTAAAGCTCTGTTGTAAGAGAAAAACGGCACTCATAGGGAATGATGAGTGAGTGATGGTATCTTACCAGAAAGTCACGGCTAACTACGTGCCAGCAGCCGCGGTAATACGTAGGTGGCGAGCGTTATCCGGAATGATTGGGCGTAAAGGGTGCGTAGGTG
+
FFFF::FFFFFFFFFFFFFFFFFFFFFFFFFFFFFFFFFFFFFFFFFFFFFFFFFFFFFFFFFFFFFFFFFFFFFFF:FFFFFFFFFFFFF,FFFFFFFFFFFFFFFFFFF,F:FFFFFFFFF:,FFFFFFFFF:FFFFFFFF:FFFFFFFFFFFFFFFFFFFFFFFFFFF,FFFFF,FFFFFFFFFFFFFFFFFFFF:FFFFFFFFFFFF:FFFFFFFFFF:FF::FFFFFFFFF,FFFFF:F,FFFFF
@A00920:152:HGHKKDRXX:2:2106:25771:23171 1:N:0:AGGAGTGG+TGTTCTCT
ACTCCTACGGGAGGCAGCAGTGAGGAATATTGGTCAATGGACGCAGGGCTGAACCAGCAAAGTCGCGTGAGTGATGACGGTCCTATGGATTGTAAACCACTTTTGTCAGGGAGCAAAGGGCGCCACGCGTGGTGTTTTGAGAGTACCTTAATAAAAAGCAAAGCCTAACAACGTGACAGCACCCCAGCTACTACGGATCATGCGAGCGAAAACATGATTTAATGTGTTTAAAGTGTGCGTAGGCGTATAT
+
F:F:FFF::,FFFFFFFFFF:,:FFFFF::F,F,FFFFFF,FF,FFF:,FFFFFFFFF,FF:,FFFFFFFF,FFFFFFFFF,FF:F:FF,F,FFFF:,,FF:FF:,,FFF:FF,FFFF::F,FFF,F,:F:,:F,:FF,,FF,FF::,,F,,FFFFF,FF,,F,F,:FF,,F:,:,FF,F:,,,,:F,,F,FF,,:F,,F,,FFFFF:F,:,F,,,F,,F,,F,,:FFFFFF,F,,,:,F,,,F,,,:,F
@A00920:152:HGHKKDRXX:2:2106:26069:23625 1:N:0:AGGAGTGG+TGTTCTCT
ACTCCTACGGGAGGCAGCAGTGGGGAATATTGGACAATGGGCGAAAGCCTGATCCAGCAATGCCGCGTGAGTGATGAAGGCCTTAGGGTTGTAAAGCTCTTTTACCCGGGAAGATAATGACTGTACCGGGAGAATAAGCCCCGGCTAACTCCGTGCCAGCAGCCGCGGTAATACGGAGGGGGCTAGCGTTGTTCGGAATTACTGGGCGTAAAGCGCACGTAGGCGGCTTTGTAAGTTAGAGGTGAAAGAC
+
FFFFFFFFFFFFFFFFFFFFFFFFFFFFFFFFFFFFFFFFFFFFFFFFFFFFFFFFFFFFFFFFFFFFFFFFFFFFFFFFFFFFFFFFFFFFF:FFFFFFFFFFFFFFFFFFFFFFFFFFFFFFFFFFFFFFFFFFFFFFFFFFFFFFFFFFFFFFFFFFFFFFFFFFFFFFFFFFFFFFFFFFFFFFFFFFFFFFF:FFFF:FFFFFFFFF,FFFFFFFFFFFFFFFFFFFFFF:F::FF:FFFF:F,F
@A00920:152:HGHKKDRXX:2:2106:5701:24267 1:N:0:AGGAGTGG+TGTTCTCT
ACTCCTACGGGAGGCAGCAGTGGGGAATATTGCACAATGGGGGAAACCCTGATGCAGCGACGCCGCGTGAGCGATGAAGGCCCTCGGGTTGTAAACCTCTGTTAGCAGGGAAGAAGAGAGATTGACGGTACCTGCAGAGAAAGCGCCGGCTAACTACGTGCCAGCAGCCGCGGTAATACGTAGGGCGCGAGCGTTGTCCGGAATTATTGGGCGTAAAGAGCTTGTAGGCGGTTTGTCGCGTCTGCTGTGA
+
FFFFFFFFFFFFFFFFFFFFFFFFFFFF,FFFFFFFFFFFF,F,FF:FFFFFFFFFFFFFFFFFFFFFFFF:F:,F:,F,FF,FFFFFF,FFFFFFFFFF:F:FF:F:FFF:FFFF,FFFFFFFFF:FFFFFFFFFFF:FFF,FFFFFFF:FFFFFF,FFFFF,FFFFFFFFFFFF,F:F:::FF,:FFFFFFF,FFFF:FFFF:FF:FFFFFFFFF,FFF,FF:FF:FF::FF:F,F:FFF,:FFFFFF
@A00920:152:HGHKKDRXX:2:2106:32832:25097 1:N:0:AGGAGTGG+TGTTCTCT
ACTCCTACGGGAGGCAGCAGTAAGGGATCTTGCGACAATGGGCGAAAGCCTGACGCAGCAACGCCGCGTGCGGGATGACGGCCTTCGGGTTGTAAACCGCTTTTCGGGGGGAAGAGGAAGGACGGTACCCCCGGAAGAAGTCTCGGCTAACTACGTGCCAGCAGCCGCGGTAAAACGTAGGAGGCGAGCGTTATCCGGATTTACTGGGTGTAAAGCGCGTGTAGGCGGTCCTGCAAGTGGCGCGTGAAAG
+
FFF:FFFFFFFFFFFFFF:FFFFFFF:FFFFFFF:F::FFFFFFFF:FFFFF:FFFFFFFFFFFFFFFFFFFFFFFF,FFFFFFFFFFFF:FF:F:FFFFFFF:F:FFFFFFFF:FFF::F:FFF:FFFFFFFFFFFFFFFFFF:FFFFFF:FFF:FFF:FFFF:FFFFFF:::::FFF::::FFF:FFFFF::F::F:F:F:FFF,FFFFFF,FFFFFFF:FFF:FF:FF:FF:,F:FFFF:::F:F,F
@A00920:152:HGHKKDRXX:2:2106:11225:25285 1:N:0:AGGAGTGG+TGTTCTCT
ACTCCTACGGGAGGCAGCAGTGGGGAATTTTGGACAATGGGGGAAACCCTGATCCAGCCATGCCGCGTGAGTGAAGAAGGCCTTCGGGTTGTAAAGCTCTTTCAGCCGGAACGAAACGGTCACGGCTAATACCTGTGATCACTGACGGTACCGGAAGAAGAAGCACCGGCTAACTACGTGCCAGCAGCCGCGGTAATACGTAGGGTGCGAGCGTTAATCGGAATTACTGGGCGTAAAGCGTGCGCAGGCG
+
::FFFFFFFFFFFFFFFFFFFFFFFFFFFFFFFFFFFFFFFFFFFFFFFFFFFFFFFFFFFFFFFFFFFFFFFFFFF:FFFFFFFFFFFFFFFFFFFFFFFFF:FFFFFFF,FFFFFFFFFFFFFFFFF:FFFFFFFFFFF,FFFFFFFFFFFFFFFFF:FFFFFFFFFFFF:F:F:F:FFF:F:FFFFF:FFFFF:FFFFFFFFFFFFFFFFFFFFFFFFFFFFFFFFF,F:FFF:F,F:F,F:F,FFF
@A00920:152:HGHKKDRXX:2:2106:27046:26005 1:N:0:AGGAGTGG+TGTTCTCT
ACTCCTACGGGAGGCAGCAGTAAGGAATATTGCACAATGGGCGCAAGCCTGATGCAGCAACGCCGCGTGCCCGAGGAAGGCCTTCGGGTTGTAAAGGGCTTTACTGGCTGAAGAGAAAGGACGGTAGGCCAGGAATAAGCGTCGGCTAACTAAGTGCCAGCAGCCGCGGTAAAACGTAGGACGCGAGCGTTATCCGGATTTACTGGGCGTAAAGCGCGGGCAGGCGGCTGTTCAAGTCGGACGTGAAAGC
+
FFF:FFFF,FFF:::FF:F::FF,FFFFFFFF,FFFFFFFF,FFF:FFF:FF:,FFFF:FF:FF::FFFFF::FFFFF,,:FF:F,FF,FF:::FF:,F:,,,FF::F,:FFFFF,FFFFFF::FFFF:F,FFFFFFFF,FFFFFFF,FFFF,,,FFF:,FF::FFFFFF,FFFF,F:F,FFFFFFFFFF:FFFF:F:F,:F:FFFFF:FFF:,FFF:FF:F,FFFFFFFFFFFFFFFF:::,F,FFFFF
@A00920:152:HGHKKDRXX:2:2106:6054:26506 1:N:0:AGGAGTGG+TGTTCTCT
ACTCCTACGGGAGGCAGCAGCAAGGAATTTTCGGCAATGGGCGCAAGCCTGACCGAGCAACGCCGCGTGCGGGATGACGGCCTTCGGGTTGTAAACCGCTTTTGGGGGGGATGACTTCGACAGTACCTCCCGAATAAGCCCCGGCTAACTCTGTGCCAGCAGCCGCGGTAATACAGAGGGGGCAAGCGTTGTCCGGACTTACTGGGCGTAAAGCGCACGTAGGTGGTCGTGTAAGTGGGGTGTGAAATCG
+
FFFFFFFFFFFFFFFFFFFFFF:FFFFFFFFFFFFFFFFFFFFFFFFFFFFFFFFFFFFFFFFFFFFFFFFFFFFFFFFFFFFFFFFFFFFFFFFFFFFF:FFFFFFFFFFFFFFFFFFFFFFFFFFFFF:FFFFFFFFFFFFFFFFFFFFFFFFFFFFFFFFFFFFFFFFFFFFFFFFFFFFF:FFFFFFFFFFFFFFF:FFFFFFFFFFFF:FFFFFFFFFFF,FFFFFFFFFFFFFFFFFF:FFFFF
@A00920:152:HGHKKDRXX:2:2106:15176:26772 1:N:0:AGGAGTGG+TGTTCTCT
ACTCCTACGGGAGGCAGCAGTGGGGAATATTTCACAATGGGCGGAAGCCTGATGCAGCGACGCCGCGTGAGGGATGACGGCCTTCGGGTTGTAAACCACTGTCAGCACCGACGAAGCGGGAGTGACGGTAGGTGCCGAAGATGCGCCGGCCAACTACTTGAAAGCAGCCGACGTAAGAAGTAGGGCGCGAGCGTTGTCCGGATGTCTAGGGCGTATTTAGCTCTTAGTCGGCTTGTAGCGTCGACTGGGA
+
FFFFFFFFFFFFFFFFFFFFFFFFFFFF:,F,FFFFFFFFFFF:FFFFFFFFFF,:FF:FFFFFFFFFF,FFFFFFF:FF:FFFFFF:FF:FFFFFF:FF:FFF,,F:FFFFFFF,,,,F:F:FF,F::FF:,,F,,,,FF,:F,FFF:FF:,:FF,,:F,,::FF::F:,,:,:,:,,F,:::,FFFF:,FFF,,F::,FF,,F,,::::FFF,,,,F:F::,FFF,FFFFF:,,FFFF:F:,,::,:,
@A00920:152:HGHKKDRXX:2:2106:2826:27398 1:N:0:AGGAGTGG+TGTTCTCT
ACTCCTACGGGAGGCAGCAGTGGGGAATCTTGCGCAATGGGAGCAATCCTGACGCAGCAACGCCGCGTGGGTGATGAAGGTCTTCGGATCGTAAAGCCCTGTCGGAGGGGAAGATGCTTTGCACAGCTAACAGTGGTGCAAGGTGACGGTACCCTCAAAGGAAGCACCGGCTAACTCTGTGCCAGCAGCCGCGGTAATACAGAGGGTGCAAGCGTTGTTCGGAATTATTGGGCGTAAAGAGCTCGTAGGC
+
FFFFFFFFFFFFFFFFFFFFF,FFFFFFFFFFFFFFFFFFFFFFFFFFFFFFFFFFFFF,FFFFFFFFFFFFFFFFFFFFFFFFFFFFFFFFFFF:F:FFFFFFFFFFFFF,FFFFFFFFFFFFFFFFF:FFFFFFFFFF:FFFFFFFFF:FFFFFFFFFFF,FFFFFFFFF:FFFFFFFFFFFFFFF,FFFF:F::F:F:FFF:FFFFFFFFFFFF:,FFFF:FFFFFFFFFFFF,FFF,F:FFFFFF:
@A00920:152:HGHKKDRXX:2:2106:12961:28510 1:N:0:AGGAGTGG+TGTTCTCT
ACTCCTACGGGAGGCAGCAGTGGGGAATTTTCCGCAATGGGCGAAAGCCTGACGGAGCAACGCCGCGTGGGCGATGAAGTTCTTCGGAATGTAAAGCCCTTTCAGCAGGGACGAAGCGAGTGACGGTACCTGCAGAAGAAGCATCGGCTAACTCCGTGCCAGCAGCCGCGGTAAGACGGAGGGCGCAAGCGTTGTTCGGACTTACTGGGCGTAAAGCGCGCGCAGGTGGGTGCGCACGTCGGAGGTGAAA
+
F:FF:FFFFFFFFFFFFF:FFFFFFFFFFFFFFFFFFF:FFFFFFFFFF:FFFFFFFFFFFFFFFFFFFFFFFFFFFFFFFFFFFFFF:FFFFFFFFFFFFFFFFFFFFFFFF,FFFFFFF::FFFFFFFFFFFFFFFFFFFFFFFFFFFFFFFFFFFFFF:FFFFFFFFFFFFF,FFFFFFFFFFFFFFFFFFFFFFFF,FFFFFFFFFFFF,:FFFFFFFF:FFFFFFFFFF:F,FFFF::FFFFFFF
@A00920:152:HGHKKDRXX:2:2106:6903:28729 1:N:0:AGGAGTGG+TGTTCTCT
ACTCCTACGGGAGGCAGCAGCGAGGAATCTTGGGCAATGGGCGAAAGCCTGACCCAGCGACGCCGCGTGAGGGATGAAGGCCTTCGGGTCGTAAACCTCTTTTGTGAGGGAAGAAGTTCTGACGGTACCTCACGAATAAGCCACGGCTAACTACGTGCCAGCAGCCGCGGTAATACGTAGGTGGCGAGCGTTGTCCGGATTTACTGGGCGGAAAGGGTTCGTAGGTGGCCAGCTAAGTCAGACGTGAAAT
+
:FFFFFFFFFFFFFFFFFFFFFFFFFFFFFFFFFFFFFFFFFFFFFFFFFFFFFF,FFFFFFFFFFF:F:FFF:FFFFFFFFF:FFFFFFFF,F:FFFF::FFFFFFFFF:FF:FFF:::F,FFFFFFFFFFFFFFFFFFFFFFFF:,F::FFFFFFFFFFFFFF,FFFF,,,:FFF:FFFFF:FF,FFFF,FFFFFF,,FFFFFFFF,:::F,FFF,,FF,,FF,FF,FFF::F,F:F:F:FFFFFF::
@A00920:152:HGHKKDRXX:2:2106:25907:29262 1:N:0:AGGAGTGG+TGTTCTCT
ACTCCTACGGGAGGCAGCAGTGGGGAATTTTGGACAATGGGCGAAAGCCTGATCCAGCCATGCCGCGTGCGGGACGAAGGCCTTCGGGTTGTAAACCGCTTTTGTCAGGGAAGAAATCCTTTGGGTTAATACCTCGGAGGGATGACGGTACCTGAAGAATAAGCACCGGCTAACTACGTGCCAGCAGCCGCGGTAATACGTAGGGTGCAAGCGTTAATCGGAATTACTTGGCGTAAAGCGTGCGCAGGCG
+
:FF:FFFFFFFFF:FFFFFFFFF:FFF,FFFFFFFFF:FFFFFFFFFFFFFFFF:FFFFFFFFFFF:FFFFFF:,F:FF,FFFF:FFFF:FFFFF:FFFF,FFFF:FFFFFFFFFFFFFFFFFFFFF:FFFF,FFFFFF:FF,FFFFFFFFF:FFFFFFFFF:FFFFFFF:F:FFFFFFF:FFFFFFFFF,FF:F,F:FFFFFFFFFF:,FF:FFFFFF:FF,FFF::,FFFF,FFFFFFFF:FF::FFF
@A00920:152:HGHKKDRXX:2:2106:11650:29371 1:N:0:AGGAGTGG+TGTTCTCT
ACTCCTACGGGAGGCAGCAGTGGGGAATATTGGACAATGGGCGCAAGCCTGATCCAGCCATGCCGCGTGGATGATGAAGGCCCTAGGGTTGTAAAGTCCTTTTAACGGGGAAGATAATGACGGTACCCGTAGAATAAGCCCCGGCTAACTTCGTGCCAGCAGCCGCGGTAATACGAAGGGGGCTAGCGTTGCTCGGAATTACTGGGCGTAAAGCGCACGTAGGCGGTCTTTTAAGTCGGGGGTGAAATCC
+
FFF,F:FF:FFFF,FFF:FF:FFFFFFFFFFF,FF:FFFFFFFFFFFFFFFFFF,FFFFFFFFFF:F,FFFF,FFFF::FF:FFFFF:FFFF:F:FFFFFF:FF:FFFFFFFFFFFFFFFFFF:FFFFFFFFFFFFF:FFFFF,FFFF:FFF,FFFFFFFF:FFF:FFFFFFFFFFFFFF:FFFFFF:FF:FFFFFFFFFFFFFFFF:FF:FFFFFF:FFFF:F:FFFFFFFF:FF:FFFF:F,,:FFF:
@A00920:152:HGHKKDRXX:2:2106:15591:29778 1:N:0:AGGAGTGG+TGTTCTCT
ACTCCTACGGGAGGCAGCAGTCGAGAATCTTCCGCAATGGGCGCAAGCCTGACGGAGCGACGCCGCGTGGAGGACGAAGGTCGTTAGATTGTAAACTCCTGTCACGGGTGTTGAAGGTGCAGTAGCGAATAGTGGCTGCATTGACGTGTGCCCGAGAGGAAGCACCGGCTAACTCTGTGCCAGCCGCCGCGGTAATACCGGGGGTGCAAACGTTGTTCGGAATTACTGGGCAGAAAGCGCACGTCGGCGG
+
FFFFF,FF:F:F,FFFFF:FF,FFFFF,FF:FFFFF,FFFFFFF:FF:FFFF:FFFFF:FFFFFFFF,FFFFFFFF::FFF,F:,:FF:,FF,,F,F,:,F,,,,FFFF,FFF,:,FF:F,FF,FFF:FF,FF,FFF:,F:,,:F:F,FFF,FFFF,FF,,,,,:,FF::,FF:::FF,:FFF:,FF::,FF,,:F,F::,FFFFF:F,F,F,,F,F:FF:,FFFF,FFF,:,,:,FFF,F,FFF:FFFF
@A00920:152:HGHKKDRXX:2:2106:9923:29794 1:N:0:AGGAGTGG+TGTTCTCT
ACTCCTACGGGAGGCAGCAGTGAGGAATATTGCACAATGGGCGAAAGCCTGATGCAGCGACGCCGCGTGGGTGAAGAAGGCCTTCGGGTCGTAAAGCCCTTTTCTGCGTGACGAGATAAGGACGGTAGCGCAGGACTAAGTCTCGGCTAACTACGTGCCAGCAGCCGCGGTAAGACGTAGGAGGCAAGCGTTATCCGGAGTTACTGGGCGTAAAGCGCGTGTAGGCGGGCGTCTAAGTGGTTCGTGAAAT
+
F::FFFFFFFFFFFFFFFFFFFFFFFFFFFFFFFFFFFFFFFFFFFFFFFFFFFFFFF:FFFFFFFFFFFFFFFFFF,FFFFFFFFFFFFFFFFFFFFFFFFFFFFF:FFFFF,FFF,FFFFFFFFFFF:FFFFF,FFFFFFFFFFFFFFFFFFFFFFFFF,FFFFFFFFFFFFF:FFFFFFFFFFFFFFF:FF,FFFFFFFF:FFFFFFFFFF,:FFF,::FFFFFFF::F,FFFFFFFFF:FF,FFFF
@A00920:152:HGHKKDRXX:2:2106:9634:31203 1:N:0:AGGAGTGG+TGTTCTCT
ACTCCTACGGGAGGCAGCAGTGAGGAATTTTCGGCAATGGGGGCAACCCTGACCGAGCAACGCCGCGTGCAGGAGGACGCCCTTCGGGGTGTAAACTGCTTTTCTCTGGGACGAGGAAGGACGGTACCAGAGGAACAAGCCTCGGCTAACTACGTGCCAGCAGCCGCGGTAATACGTAGGTGGCGAGCGTTGTCCGGATTTACTGGGCGTAAAGAGCGCGCAGGCGGTCGTACAAGTCGCGTGTGAAAGC
+
FFFFFFFFFFFFFFFFFFFFFFFFFFFFFFFFFFFFFFFFFFFFFFFFFFFFFFFFFFFFFFFFFFFFFFFFFFFFFFFFFFFFFFFFFFFFFFFFFFFFFFFFFFFFFFFFFFFFF:FFFFFFFFFFFFFFF:FFF:FFFFFFFFF:FFF:FFFFFFFFFFFFFFFFFFFFFFFFFFFFFFFFFFFFFFFFFF:FFFFFFFFFFFFFFF:FFFFF::FFFFFFFFFFFFFFFFFFFFFF::FFFFFFFF
@A00920:152:HGHKKDRXX:2:2106:31376:31688 1:N:0:AGGAGTGG+TGTTCTCT
ACTCCTACGGGAGGCAGCAGTAAGGGATCTTGCGACAATGGGCGAAAGCCTGACGCAGCAACGCCGCGTGCGGGAGGACGGCCTTCGGGTTGTAAACCGCTTTTCGGGGGGAAGAGGAAGGACGGTACCCCCGGAAGAAGTCTCGGCTAACTACGTGCCAGCAGCCGCGGTAAAACGTAGGAGGCGAGCGTTATCCGGATTTACTGGGCGTAAAGCGCAGGCAGGCGGACAGGCAAGTTGGCTGTGAAAG
+
FFFFFFFFFFFFFFFFFFFFFFFFFFFFFFFFFFFFFFFFFFFFFFFFFFFFFFF:FFFFFFFFFFFFFFFFFFFFFFFFFFFFFFFFFFFFFF::FFFFFFFFFFFF:FFFFFFFFFFFFFFFFFFFFFFFFF:FFFFF:FFFFFFFFFF:FFFFFFFFF:FFFFFFFFFFFFFFFFFFF:FFFFFFFFFFF:FFFFFFFFFFFFFFFFFFFFF:FF:FFFFFFFFFFFFFFF,FFFFFFFFFF:FFFF
@A00920:152:HGHKKDRXX:2:2106:14434:33223 1:N:0:AGGAGTGG+TGTTCTCT
ACTCCTACGGGAGGCAGCAGTGGGGAATATTGGACAATGGGCGAAAGCCTGATCCAGCGACGCCGCGTGGGTGAAGAAGGCCTGCGGGTTGTAAAGCCCTTTCGGTGGGGAAGAAAAGCCTCGACCTAACACGTCGGGGTCTTGACGTAACCCATAGAAGAAGCACCGGCTAACTCTGTGCCAGCAGCCGCGGTAATACAGAGGGGGCAAGCGTTGTTCGGACTTACTGGGCGTAAAGGGCGCGTAGGCG
+
FFFFFFFFFFFFFFFFFFFFFFFFFFFFFFFFFFFFFFFFFFFFFFFFFFFFF:FFFFFF:FFFFFFFFFFFF:FFFFFFFFFFFFFFFFFFFFFFFFFF,FFFF:F:FFFFF:FFFFFFFFFFFFFF:FFFFFFFFF:FFFFFFFF,FFFFFFFFFFFFFFFFFFFFFFFFFFFFF:FFFFFFFFFF:FFFFFFFFFF:FF:FFFFF,FFFFFF::FFFFF,FFFFF:FFFFFF,,FF::F,FF:FFFF
@A00920:152:HGHKKDRXX:2:2106:18683:33536 1:N:0:AGGAGTGG+TGTTCTCT
ACTCCTACGGGAGGCAGCAGTGGGGAATATTGGACAATGGGCGCAAGCCTGATCCAGCAACGCCGCGTGGAGGATGAAGGTCTTCGGATCGTAAACTCCTGTCAGACGGGACGAAGGTTTGCGGGTGAATAGCCCGTAGGCTTGACGGTCCTGTCAGAGGAAGCCCCGGCTAACTCCGTGCCAGCAGCCGCGGTAATACGGAGGGGGCGAGCGTTAGTCGGAATTATTGGGCGTAAAGGGCGCGTAGGCG
+
FFFFFFF,,FFFFF:F:FFF:FFFFFFF::F,FFFFFFFF:FFF:FFFFFFFFFFFFFFFFFFF:FFFFFF:F:FFFFFFFFF:FFFFFF,F:F:FFFFF::FF:FFFFFFFF:FFFFFFFFF:FFF:FFFFFFFF:FFFFFFF:FFFF,FFFFFFFFFFFF:FF:FF:FFFFFFFFFFFFFFFFFFFFFFFFFFF:,FF:FFFFFFFF::FFF,F,FFF:FFFFF:FFFFFFFFF:FFFFFFF,,FFFF
@A00920:152:HGHKKDRXX:2:2106:14606:33990 1:N:0:AGGAGTGG+TGTTCTCT
ACTCCTACGGGAGGCAGCAGTCGAGAATCTTCGGCAATGGGCGAAAGCCTGACCGAGCGACGCCGCGTGGAGGAAGAAGGCCTTCGGGTTGTAAACTTCTGTTGGAGGGGACCAAACACTGAGGTAACCTCTGAGGAAGCACGGGCTAAGTTCGTGCCAGCAGCCGCGGTAAGACGAACCGTGCGAACGTTATTCGGAATCACTGGGCTGAAAGAGCGCGTAGGCGGCATCGAAAGTTGGAGGTGAAATC
+
FF:FF,FFFFFFFFFFFF:FFFFFFFFFFFFFFFFFFFFFFFFFFFFFFF:FFFFFFFFFFFFFFFFFFFFFFFFFFFFFFF,F:FFFFFFFF:FFFFFFFFFFFFFFFF,FFFFFFFFFFFFFFFFFFFFFFFFFF,FFFFFFFFFFFFFFFFFFFFF:F,F:FFFFFFF,FFFFF:FFFFFFFFFFFFFFFFF::FFFFF,FFFFFF,FFFFF:FFFFF:FFFFFFFFFFFFF,F,,F,:FFFFF:F:
@A00920:152:HGHKKDRXX:2:2106:15881:34256 1:N:0:AGGAGTGG+TGTTCTCT
ACTCCTACGGGAGGCAGCAGTAAGGGATCTTGCGACAATGGGCGAAAGCCTGACGCAGCAACGCCGCGTGCGGGATGACGGCCTTCGGGTTGTAAACCGCTTTTCGGGGGGAAGAGGAAGGACGGTACCCCCGGAAGAAGTCTCTGCTAACTACGTGCCAGCAGCCGCGGTAAAAAGTAGGAGGCGAGCGTTATCCGGATTTACTGGGTGTAAAGCGCGTGTAGGCGGTCCTGCAAGTGGCGCGTGAAAG
+
F:FFFFFFFFFFFF:FF,FFFFFFF,FFFFFFFFFF:FFF,FFFFFF,FF:FFFFFFFFF:,FFFFFFF,FFFFFFF:FF,F:FFF::FFFFFFFF::FFFFFFFFFFFFFFFF:FFFFFFFF:F:F,:,F::FFFF:FF:F:FFFFF::F,F,FFFFF:F,F:::FFFFF,,FF,FFFF,:FFF:FFFFFF::F,FF:FF,FFFFF:FFFF::,,FF,,FF:FF:FFFFF,F::::,FF,F,FFFFFFF
@A00920:152:HGHKKDRXX:2:2106:32750:34256 1:N:0:AGGAGTGG+TGTTCTCT
ACTCCTACGGGAGGCAGCAGTGGGGAATCTTGCGCAATGGCCGAAAGGCTGACGCAGCGACGCCGCGTGGGGGATGACGCATTTCGGTGTGTAAACCCCTGTTGCCCGGGACGAACCGGCGGTTTCGACCGCCTTGACGGTACCGGGTGAGGAAGCACCGGCTAACTCCGTGCCAGCAGCCGCGGTAATACGGAGGGTGCGAGCGTTGTCCGGAATCACTGGGCGTAAAGGGCGCGTAGGCGGTCGGGTA
+
:FFFFF,FFFFFFFFFFFFFFFFFFFFFFFFFFFFFFFFFFFF:F:FFFFFFFFFFFFFFFFFFFFFFFFFFFFFFFFFFFFFFFFFFFFFFFF:FFFFFFFFFFFFFFFFFFFFFFFFFFFFFFFFFFFFFFFFFFFFFFFFFFFFFFFFFFFFFFFFFFF:F::FFFF:FFFFFFFFFFFF:FFFFFFF:FFFFFFFF:FFFFFFFFFFFF:,FF:,FFFFFFFFF,FFFFFFFFFFFFFFFFFFF:F
@A00920:152:HGHKKDRXX:2:2106:23746:34444 1:N:0:AGGAGTGG+TGTTCTCT
ACTCCTACGGGAGGCAGCAGTAAGGAATATTGCACAATGGACGCAAGTCTGATGCAGCAACGCCGCGTGCCCGAGGACGGCCTTCGGGTTGTAAAGGGCTTTTCTGGCTGAAGAGGCAGGACGGTAGGCCAGGAATAAGCGTCGGCTAACTACGTGCCAGCAGCCGCGGTAAAACGTAGGACGCGAGCGTTATCCGGATTTACTGGGCGTAAAGCGCGGGCAGGCGGTGGTCCAAGTCGGACGTGAAAGC
+
FFFFFFFFFFFFFFFFFFFFFFFFFFFFFFFFFFFFFFFFFFFF:FFFFFFFFFFFFFFFFFFFFFFFFFFFFFFFFFFFFFFFFFFFFFFFFF,FFFF:FFFFFFFFFFFFF:FFF:FFFFFFFFFFFFFFFF,F,FFFFFFFFFF:FFFFFFFFFFFFFFFFFFFF:FFFF:FFFFFFFFFFFFF:FFFFFFFFFFFF:F:FFFFFFFFFFFFFFFFFFF:FF:FFFFF:FFFFF:::FFFFFFF:FF
@A00920:152:HGHKKDRXX:2:2106:23728:34663 1:N:0:AGGAGTGG+TGTTCTCT
ACTCCTACGGGAGGCAGCAGTCGAGAATAATTCACAATGGACGAAAGTCTGATGGTGCAACGCCGCGTGGAGGATGAAGGTCTTCGGATTGTAAACTCCTGTCATCGGGGAGTAAGACCTGACGGTAAATAGCCGGCAGGGTTGATAGTACCCGAAGAGGAAGGGACGGCTAACTTCGTGCCAGCAGCCGCGGTAATACGAAGGTCCCAAGCGTTGTTCGGAATCACTGGGCGTAAAGGGAGCGTAGGCG
+
FF:FFFFFFFFFF:FFFFFFFFFFF,FFFFFFFFFFFFFFFFFFFFFFFFF:FFFFFFFFFFFFFFFFFFFFFFFFFFFF:FFFF:FFFFFFFFFFFFFFFFFFFFF:FFFFFF:FFFFFFFFFFFFFFFFFFFFFFFFFFFFFFFFFFF:FFFFFFFFFF:FF,FFFFFFFFFFFFFFFFFFFFFFFFFFFF:FFFFFFFFFFFFFFF,FFFFFFFFFFF:FFF:FF:FFFF:FF:F,:FFFFFFFFFF
@A00920:152:HGHKKDRXX:2:2106:30074:35603 1:N:0:AGGAGTGG+TGTTCTCT
ACTCCTACGGGAGGCAGCAGTGAGGAATATTGCGCAATGGACGAAAGTCTGACGCAGCAACGCCGCGTGCAGGATGACGGCCCTCTGGGTTGTAAACTGCTGAAGCAGGGGAATAACACCCCCCTTAGGCGGATTGAAGGTACCCTGAAAGTAAGCTCCGGCTAACTACGTTCCAGCAGCCGCGGAAATACGTAGGGTGCAAGCGTTGTCCGCAATTACTGGGCGTAAAGCGAGCGTAGGTGGTGGTTTA
+
FFFFFFFFFFFFFFFFFFFF:F:FFFFFF:F,FFFF:FFFFFF:FFFFFFFFFF,:FFFFFFFFFFFFFFFFFF:FFFF,,FFFFFFFF,FFFFFF,:FFFF:F:,FFFF:FFFFFFFFFF,FFFFF,FF:F:,,:F,F,F:::FFFF:F,,FF::FF:,F,,F:FFFFF,,,F::FFF:F:F,F,F:F,,,,:FF,FF::F:FF,FF,F,F,FFFFFF,FFFFFFFF,FF:,FFF,FF,F:FFFF,F:F
@A00920:152:HGHKKDRXX:2:2106:8223:36401 1:N:0:AGGAGTGG+TGTTCTCT
ACTCCTACGGGAGGCAGCAGTAAGGGATCTTGCGACAATGGGCGAAAGCCTGACGCAGCAACGCCGCGTGCGGGATGACGGCCTTCGGGTTGTAAACCGCTTTTCGGGGGGAAGAGGAAGGACGGTACCCCCGGAATAAGTCTCGGCTAACTACGTGCCAGCAGCCGCGGTAAAACGTAGGAGGCGAGCGTTATCCGGATTTACTGGGTGTAAAGCGCGTGTAGGCGGTCGTGCAAGTGAGGCGTGAAAG
+
FFFFFFFFFFFFFFFFFFFFFFFFFFFFFFFFFF:FFFFFFFFFFFFFFFFFFFFF:FFF:FFFFFFFFFFFFFFFFFFFFFFFFFFFFFFFFFFFFFFF:F:FFFFFFFFFFFFFFFFFFFFFF:FFFFF:FFF:FFFFFFFFFFFFFFFFFF:FFFFFFF:FFFFFFF:FFFFFFFFFFFFFFFFFFFFFF:FFFF:FFFFFFFFF:FFF:F:,FFFFFFFFFFFFFFFF::FFFFFFFFFFFFFFF:
@A00920:152:HGHKKDRXX:2:2106:28465:36605 1:N:0:AGGAGTGG+TGTTCTCT
ACTCCTACGGGAGGCAGCAGTGGGGAATTTTGCGCAATGGGCTAACGCCTGACGCAGCAACGCCGCGTGGAGGATGAAGGTCTTTGGATTGTAAACTCCTGTCAGCAGGGAAAAAGCGACTCGGACTCATACTCCGGGGAGTTGATTGTACCTGCAGAGGAAGCCCCGGCTAACTCTGTGCCAGCAGCCGCGGTAATACGAAGGGGGCAAGCGTTGTTCGGAATTACTGGGCGTAAAGGGCTCGTAGGCG
+
FFFFFFFFFFFFFFFFFFFFFFFFFF,FFFFFFFFFFFFFFFFFFFFFFFFFFFFFFFFFFFFFFFFFFFFFFFFFFFFFFFFFFFFFFFFFFFFFFFFFFFFFFFFFFFFFFFFFFFFFFFFFFFFFFFFFFFFFFFFFFFFF:FFFFFFF:FFFFFFFFFFFFFFFFFFFFFFFFFFFFFFFFFFFFFFFFFFFFFFFFFFFFFFFFFFFFFFFFFFFFF:FFFFFFFFFFFFFFF:FFFFFFFFFFF
@A00920:152:HGHKKDRXX:2:2107:16794:2331 1:N:0:AGGAGTGG+TGTTCTCT
ACTCCTACGGGAGGCAGCAGTGGGGAATCTTGCGCAATGGGCGAAAGCCTGACGCAGCAACGCCGCGTGCGGGAAGACGGCCTTCGGGTTGTAAACCGCTTTCCGCAGGGGCGAAATTGACGGTACCTGCAGAAGAAGCTCCGGCCAACGACGTGCCAGCAGCCGCGGTACGACGTAGGGGGCGAGCGGTGTCCGGCATTAGTGGGCGTAGAGGGCTCCTAGGCGGTTCAGTAAGTCGACTGTGTCAGTC
+
FFFFFFFFFFFFFFFFFFFFF:FFFFFFFF:,FFFFFFFFF::FFF,FFFFFFF,:FFFFFFFFFFFFFFFFFFF,:F:F,FFFF,FF:F:FFFF,FF::FFF,F,,FFF,FFFFFFFF:FFFF,FFFF,,:FFFFFF,F:FFF::F,:,F,F:,,F,F:,FFFFFFFF,,F,,F:F,FFFFFF,FFF,,:FF,FF,::FF,FFFFF:::,,FF:F:F:F,:FF::::FFFFF,,F:FFF,F,F,,F,FF
@A00920:152:HGHKKDRXX:2:2107:30924:2785 1:N:0:AGGAGTGG+TGTTCTCT
ACTCCTACGGGAGGCAGCAGTGGGGAATCTTGCGCAATGGCCTAACGGCTGACGCAGCGACGCCGCGTGTGGGATGAAGCTCTTCGGAGTGTAAACCACTGTTGCCCGGGACGAATAGCTCGATTAATCTAGCCTGACGGTACCGGGTGAGGAAGCACCGGCTAACTCCGTGCCAGCAGCCGCGGACATACGGGGGGTGCGAGCGTGGTCCGGAATCACGGGGCGTAAAGGGCGCGTAGGTGGTTTGATC
+
FFFFFFFFFFFFFFFFFFFFFFFFFFFF:FFF,FFFFFFFF:FFFF:FFFFFF:FFFFFFF,FFFFFFFFF,FF:FFF::FFFFFFFF:,FFFFF:FFFFFFFF,F:FF:FFFFFF,FF,::F,FFFFF,FF:FF,FF,:,::FF:FFFF::FFFFF:FFFFFFFF,::,F:F:,FF:,FFFFF,,,,,,FFFF::F::F:FFFFF,FFFFF:FF::FF,FF,F:F,,:FF,FFF,,F,FF,F,FFF,:,
@A00920:152:HGHKKDRXX:2:2107:30752:2801 1:N:0:AGGAGTGG+TGTTCTCT
ACTCCTACGGGAGGCAGCAGCTAAGAATCTTGCGCAATGGGCGAAAGCCTGACGCAGCAACGCCGCGTGGAGGATGAAGGCCCTCGGGTTGTAAACTCCTTTTGCGAGGGAAGAAGATCTGACGGTACCTCGCGAATAAGCCACGGCTAACTACGTGCCAGCAGCCGCGGTAATACGTAGGTGGCGAGCGTTGTCCGGATTTACTGGGCGTAAAGAGCCCGCAGGCGGCCCGTTAAGTTTCAGGTGAAAT
+
:FFFFFFFFFFFFFFFFFFFFFFFFFFFFFFFFFFFFFFFFFFFFFFFF,:FFFF:FFFFFFFFFFF:FFFFFFFF:FFFFFFFFFFFFFFFFFFFFFFFFFFFFFFFFF::FFFFFFFFF:FFFFFFFFFFFF:FFFFFFFFFFFFFFFF:FFFFFFFFFFFFFFFFFFFF,F:FFF:FFFFFFFF:FFFFFFFFFF:FF:FFFFFFFFFFFFFFFFFFFFF:FFFFFFFFFF:FFFFF:,FFFFF:F:
@A00920:152:HGHKKDRXX:2:2107:17065:2832 1:N:0:AGGAGTGG+TGTTCTCT
ACTCCTACGGGAGGCAGCAGTGGGGAATATTGCGCAATGGCCGAAAGGCTGACGCAGCGACGCCGCGTGGGGGATGAAGCATTTCGGTGTGTAAACCCCTGTTGCTCGGGACGAACAAGCAGTTTTGACTGCTCTGACGGTACCGAGTGAGGAAGCACCGGCTAACTCCGTGCCAGCAGCCGCGGTAATACGGAGGGTGCGAGCGTTGTCCGGAATCACTGGGCGTAAAGGGCGCGTAGGCGGTCTGCTA
+
:F:,:FFFFF,F,,F::FF::FF:,,FF,FFF,FFFFFF:F:FFF::FF:FFFFFFFFFFFFFFFF:FFFFFFFFFFFFFFF:FF:FFF:,FFFFFFFFFFFFFFFFFFFF::FFFFF::FFFFFFFFFFFFFFFFFFF:FFFFFFF,FFFFFF,FFF:FFFFFFFFFFFFFFFFFFF:FFFFFF::F:F,FF:F:FFFF,FFFFFF,:FFFFF,:F:F:FFF:FFFFFFFFFFF,FF:FF::FFF,FFF
@A00920:152:HGHKKDRXX:2:2107:13621:3443 1:N:0:AGGAGTGG+TGTTCTCT
ACTCCTACGGGAGGCAGCAGTGGGGAATTTTGGACAATGGGCGCAAGCCTGATCCAGCCATTCCGCGTGCAGGATGAAGGCCCTCGGGTTGTAAACTGCTTTTGTACGGAACGAAAAGGCTCCCTCTAATACAGGGGGCTGATGACGGTACCGTAAGAATAAGCACCGGCTAACTACGTGCCAGCAGCCGCGGTAATACAGAGGTCTCGAGCGTTAGTCGGAATAACTGGGCTTAAAGCGTACGTAGGCG
+
FFFFFFFFFFFFFFFFFFFFFFFFFFFFFFFFFFFFFFFFFFFFFFFFFFFFFFFFFFFFFFFFFFFFFFFFFFFFFFFFFFFFFFFFFFFFFFFFFFFFFFFFFFFFFFFFFFFFFFFFFFFFFFFFFFFFFFFFFFFFFFFFFFFFFFFFFFFFFFFFFFFFFFFFFFFFFFF:FFFFFFFFFFF,FFFFFF,FFFFFFFFFF:FFFFFFFFFFFFFFFFFFFFFFFFFFFFFFF:FFFFFFFFFFF:
@A00920:152:HGHKKDRXX:2:2107:2211:4351 1:N:0:AGGAGTGG+TGTTCTCT
ACTCCTACGGGAGGCAGCAGTAAGGGATCTTGCGACAATGGGCGAAAGCCTGACGCAGCAACGCCGCGTGCGGGATGACGGCCTTCGGGTTGTAAACCGCTTTTCGGGGGGAAGAGGAAGGACGGTACCCCCGGAAGAAGTCTCGGCTAACTACGTGCCAGCAGCCGCGGTAAAACGTAGGAGGCGAGCGTTATCCGGATTTACTGGGTGTAAAGCGCGTGTAGGCGGTCCTGCAAGTGGCGCGGGAAAG
+
FFFFFFFFFFFFFFFFFFFFFFFFFFFFFFFFFFFFFF:FFFFFFFFFF:FFFFFFFFFF:FFFFFFFF:FFFFFFFFFFFF::FFFFFFFFFF:FFFFFFFFFFFFFFFFF:FFFFFFFFFFFFFFFF,FFFFFFF:FFFFFFFFFFFF::FFFFFFFFF:FFFFFFFFFFFFFFFFFFFFFFFFFFFFF:,FFFFFFFFF:F::FFFFFFFF:FFFFFF,FFFFFFFFFFFF:FFFFFF:FF,FFF:F
@A00920:152:HGHKKDRXX:2:2107:1777:4382 1:N:0:AGGAGTGG+TGTTCTCT
ACTCCTACGGGAGGCAGCAGTGGGGAATTGTTCGCAATGGGCGCAAGCCTGACGACGCAACGCCGCGTGGAGGATGAAGGTCTTCGGATTGTAAACTCCTGTTGCCCGGGACGAATGGCTCCGACCTAATACGTCGGAGTGTGACGGTACCGGGTGAGGAAGCCCCGGCTAACTCTGTGCCAGCAGCCGCGGTAATACAGAGGGGGCAAGCGTTGTTCGGAATTACTGGGCGTAAAGGGCGCGTAGGCGG
+
FFFFFFFFFFFFFFFFFFFFFFFFF:FFFFFFFFFFFFFFFFFFFFFFFFF:FFFFFF:FFFFFFFF:FFFFFFFFFFFFFFFFFFFFFFFFFFFFFFFFFFFFFFFFFF:FFF,FFFFFFFFFFFFFFFFFF:FFFFFFFFFFFFFFFFFFFFFFFFFF:FFFFFFFFFFFFFFFFFFFFF:FFFFFFFFFF,FFFFFFFFFFFFFFFFFFFFFFF:FF:,F:FFFFFFF:FFFFFF,FFFFF:FFFFF
@A00920:152:HGHKKDRXX:2:2107:7744:5509 1:N:0:AGGAGTGG+TGTTCTCT
ACTCCTACGGGAGGCAGCAGTCGGGAATTTTGCCCAATGGACGAAAGTCTGAGGCAGCAACTCCGCGTGAGGGACGAAGGCTCTAGGGTCGTAAACCTCTTTTCTCAGGGAAGATCCAAGACGGTACCTGAGGAAGAAGCCACGGCTAACTACGTGCCAGCAGCCGCGGTAATACGTAGGTGGCAAGCGTTGTCCGGATTTACTGGGCGTAAAGGGCGCGTAGGCGGCCTGCTAAGTCGAACGTGAAATC
+
FFFFFFFFFFFFFFFFFFFFFFFFFFFFFFFFFFFFFFFFFFFFFFFFFFF:FFF,FFFFFFFFFFFFFFFFFFFFFFFFFFFFFFFFFFFFFFFFFFFFFFFFFFFFFFFFFFFFFFFFFFFFFFFFFFFFFFFFFFFFFFFFFFFFFFFFFFFFFFFFFFFFFFFFFF,FFFFFF,FFFFFFFFFFF:FFFFFFFFFFFFFFFFFFFFFFFFFFFFFFFFFFFFFFFFFFFFFFFFFFFFFFFF:FFF
@A00920:152:HGHKKDRXX:2:2107:28926:5901 1:N:0:AGGAGTGG+TGTTCTCT
ACTCCTACGGGAGGCAGCAGTGGGGAATCTTGCGCAATGGGCGAAAGCCTGACGCAGCGACGCCGCGTGAGTGATGAAGGCCTTCGGGTTGTAAAGCTCTGTGGGGAGAGACGAATAAGTGCAGCCTAATACGTTGCATGATGACGGTATCTCCTTAGCAAGCACCGGCTAACTCTGTGCCAGCAGCCGCGGTAAGACAGAGGGTGCAAACGTTGTTCGGAATTACTGGGCGTAAAGCGCGCGTAGGCGG
+
FFFFFFFFFFFFFFFFFFFFFFFFF,FFFFFFFFFFFFFFFFFFFFFFFFFFFFF:FFFFFFFFFFFFFFFFFFFFFFFFFFFFFFFFFFFFFFFFFFFFFFFFFFFFFFFFFF,FFFFFFFFFFFFFFFFFFFFFFFFF:FFFFFFFFF:FFFF:FF:F,FF:FFFFFF:FFFFFFFFFFFFFFF:FF:FFFF:FF::FFFFFF:F:,F:F:FF:F:FFFFF:FFFFFFFFFFFFF:F:F:F:FFF:F:
@A00920:152:HGHKKDRXX:2:2107:29767:6887 1:N:0:AGGAGTGG+TGTTCTCT
ACTCCTACGGGAGGCAGCAGTGGGGAATATTGCGCAATGGGCGGAAGCCTGACGCAGCGACGCCGCGTGGGGGATGACGGCCTTCGGGTTGTAAACCTCTTTCGCTATCGACGAAGCTTTTCGGAGTGACGGTAGGTAGAGAAGAAGCACCGGCCAACTACGTGCCAGCAGCCGCGGTAATACGAAGGGTGCAAGCGTTACTCGGAATTACTGGGCGTAAAGCGTGCGTAGGTGGTTCGTTAAGTCTGAT
+
FFFFFFFFFFFFFFFFFFFFFFFFF:FF,FFFFFFFFFFFFFFFFFFFFFFFFFFFFFFFFFFFFFFFFFFFFFFFFFFFFFFFFFFFFFFFFFFFFFFFFFFFFFFFFFFFF:,FFFFFFFFFFFFFFFFFFFFFF:FFFFFFFFFFFFFFFFFFFFFFFFFFFFFFFFFFFFFFFFFF:FFFFFFFFF:FFFFFFFF,FFFFFFFFFFFFFFFFFFFFFFFF,FF:F,FFFFF,FFFFF:FF::FF:F
@A00920:152:HGHKKDRXX:2:2107:4725:7326 1:N:0:AGGAGTGG+TGTTCTCT
ACTCCTACGGGAGGCAGCAGTGGGGAATCTTGCACAATGGGGGAAACCCTGATGCAGCGACGCCGCGTGAGTGATGAAGCCCTTCGGGGTGTAAAGCTCTTTCGGCAGGGACGATAATGACGGTACCTGAAGAAGAAGCTGCGGCTAACTACGTGCCAGCAGCCGCGGTAATACGTAGGCAGCGAGCGTTGTTCGGAGTTACTGGGCGTAAAGCGCGCGTAGGCGGCTTTGTAAGTTAGAGGTGAAAGCC
+
FFFFFFFFFFFFFFFFFFFFFFFFFFFFF:FFFFFFFFFFFFFFFFFFFFFFFFF,FFFFFFFFFFFFF:F:FF,FFFFFFFFFFFFFFFFFFFFFFFFFFFFF:F:FFFFFFFFFFFFFFF:FFFFFFFFFFF,FFFFF::F:FFFFFFFFFFFFFFFF:FF,FFFF,FFFFFF,FFFFFFFFFFFFFFF:FFFFFFFFFFFFFFFFFF:FFFF:FFFFFFFFFFFFF:FFFFFFF:FFFFFFFFFF:F
@A00920:152:HGHKKDRXX:2:2107:5303:7357 1:N:0:AGGAGTGG+TGTTCTCT
ACTCCTACGGGAGGCAGCAGTGGGGAATCTTGGACAATGGGCGAAAGCCTGATCCAGCCATGCCGCGTGAGTGAAGAAGGCCTTAGGGTTGTAAAGCTCTTTTGGCAGGGACGATAATGACGGTACCTGCAGAATAAGCCCCGGCAAACTTCGTGCCAGCAGCCGCGGTAATACGGGGGGGGCAAGCGTTGTTCGGAATTACTGGGCGTAAAGGGCTCGTAGGCGGCCAACTAAGTCATACGTGAAATCC
+
FFFFFFFFFFFFFFFFFFFFFFFFFFFFFFFFFFFFFFFFFFFFFFFFFFFFFFFFFFFFFFFFFFFFFFFFFFFFFFFFFFF:FFFFFFFFFFFFFFFFFFFFFFFFFFFFFFFFFFFFFFFFFFFFFFFFF,FFFFFFFFFFFFFFFFFFFFFFFFFFFFFFFFFFFF:FFFFFFFFFFFFF:FFFFFFFFFFFF:FFFFFFFFFFFF:,FFFFFFFFFFFFFFFFFFFFFFFFFFFFFFFFFFF:FF
@A00920:152:HGHKKDRXX:2:2107:31765:8187 1:N:0:AGGAGTGG+TGTTCTCT
ACTCCTACGGGAGGCAGCAGTGGGGAATCTTGCGCAATGGGCGAAAGCCTGACGCAGCAACGCCGCGTGCGGGACGAAGGCCTTCGGGTTGTAAACCGCTTTCAGCAGGGACGAAAATGACGGTACCTGCAGAAGAAGCCCCGGCCAACTACGTGCCAGCAGCCGCGGTAATACGTAGGGGGCGAGCGTTGTCCGGATTTATTGGGCGTAAAGAGCTCGTAGGCGGTTTGGCAAGTCGGGTGTGAAAACT
+
FFFFFFFFFFFFFFFFFFFFF:FFFFFFFFFFFFFFFFFFFFFFFFFFFFFFFFFFFFFFFFFFFFFFFFFFFFFFFFFFFFFFFFFFFFFFFFFFFFFFFFFFFFFFFFFFFFFFFFFF:FFFFFFFFFFFFFFFFFFFFF:FFFFFFFFFFFFFFFFF:FFFFFFFFFFFFFFFFFFFFFFFFFFFFFFFFFFFFFFFFFFFF::FFFF:FFFFFFFFFFFFFFFFFF:FFFFFFFFFFFFF:FFFFF
@A00920:152:HGHKKDRXX:2:2107:4001:8703 1:N:0:AGGAGTGG+TGTTCTCT
ACTCCTACGGGAGGCAGCAGTGGGGAATATTGGACAATGGGCGCAAGCCTGATCCAGCCATGCCGCGTGAGTGAAGAAGGCCTTCGGGTTGTAAAGCTCTTTTGTACGGGAAGAAACACGGCCGGTTAATACCCGGCTGGACTGACGGTACCGTAAGAATAAGCACCGGCTAACTTCGTGCCAGCAGCCGCGGTAATACGAAGGGTGCAAGCGTTACTCGGAATTACTGGGCGTAAAGCGTGCGTAGGTG
+
FFFFFFFFFFFFFFFFFFFF:FFFFF:FFFFFFFFFFFFFFFFFFFFFFFFFFFFFFFFFFFFFFFFFFFFFFFFFFFFFFFFFFFFFFFFF,FFFFFFFF,FFFFFFFFFFFFFFFFFFFFFFFFFFFFFFFFFFFFFFFFFFFFFFFFFFFF:FFFFFFFFFFFFFFFF:FFFFFFFFFFFFFFFFFFFFFFFFFFFFFFFFFFFFF,FFFFFFFFFFF::FFFFFFF:FFFFFFFFFFFFFFFFF,F
@A00920:152:HGHKKDRXX:2:2107:14814:9204 1:N:0:AGGAGTGG+TGTTCTCT
ACTCCTACGGGAGGCAGCAGTTGGGAATCTTGGACAATGGGGGAAACCCTGATCCAGCCATGCCGCGTGAGTGATGAAGGCCTTCGGGTTGTAAAACTCTTTCGACGGGGACGATAATGACGGTACCCGTAGAATAAGCTCCGGCTAACTTCGTGCCAGCAGCCGCGGTAATACGAAGGGGGCTAGCGTTGTTCGGAATTACTGGGCGTAAAGCGCGCGCAGGCGGTCTTCCAAGTCAGAGGTGAAAGCC
+
FFFFFFFFFFFFFFFFFFFFFFFFFFFFFFFFFFFF:FFFFFFFFFFFFFFFFFFFFF,FFFFFFFFFFFFFFFFFF,FFFFF:FFFFFFFFFF,:FFFFFFFFFF::FFF,FFF:F,:FF,FFF:F,F,FFFF,FFFFFFFFFFFF:FFFFFFFFFFFF:FFFFFFFFF,FFFFFFFFF,FFFFFFFFFFFFFFFF:FFFFFFFFFF:FF:FFF:FFF:,FFFFF,,FF,,FF:F,,F,F,FFF,FF:F
@A00920:152:HGHKKDRXX:2:2107:31060:9752 1:N:0:AGGAGTGG+TGTTCTCT
ACTACTACGGGAGGCAGCAGTGGGGAATCTTAGACAATGGGGGAAACCCTGATCTAGCCATGCCGCGTGGACGATGAAGGCCTTAGGGTTGTAAAGTCCTTTCGCTGGGGAAGATAATGACGGTACCCAGTAAAGAAGCCCCGGCTAACTCCGTGCCAGCAGCCGCGGTAATAAGGAGGGGGCTAGCGTTGATCGGAATTACTGTGCGTAAAGCGCACGTATGCTGATTATTAAGTCGGGGGTGAAATCC
+
FFF,FFFFFFFFFF::FFFFFFFFFFFF:FFF:FFFFFFFFFF,FFFFFFFFFF:FFFFF:FFFFFFFF:FFFFFFFFFFFF,FFFFFFFFFFFF:F,FFFFFF:::::FF:FFFFFF,F:F,F:FFFFF:FF:FFF,FFFFFFFFF:FFF,FF,,F,,FFF,FFFF:,FFF:,,::,FF,:,FFFFFFFF,FFFF:FFFFF,F,::,F:F,,F:FFFFFF,,F,:F,:,FFFFFFFFFF,,F:FF,F:F
@A00920:152:HGHKKDRXX:2:2107:17002:10019 1:N:0:AGGAGTGG+TGTTCTCT
ACTCCTACGGGAGGCAGCAGTAAGGGATCTTGCGACAATGGGCGCAAGCCTGATCCAGCAACGCCGCGTGGAGGAATAAGGTCTTCGGATAGTAAACTCCTGTAATGTGGGACGAAGGAGCGCCGGTGAACAGCCGGCGTTGCTTGACGGTACCGACAGAGGAAGCCCCGGCGACCTCCGTGCCAGCAGACGCGGTAATACGGAGGGGGGTAGCGTTATTCGGCCTTATTGTGCGTCAAGGGCGCGTAGG
+
FFFFFFFFFFFFFFFFF:FFFFFFFFFFFFFFF:F:FFFFFFFFFFF:FFFF:,FFFF:FFFFFFFFFFF,FFFFF,FFFFFFFFFFFF:,F,:FFFF,FFF:,F,:FFFFF::FF,,,:FFFF,,:FFFFFFFF,F,F,:F:FF:FF::F::,F,,,,F,,F,F,,,FFFF,F,F,FF,,F:FF:F,F,F:F,,:,,,,,:,F,F:FF,:F:F:,:FF,,::,:,FFFF,:F:F:,,:F,F,,F:,FF,
@A00920:152:HGHKKDRXX:2:2107:5348:10567 1:N:0:AGGAGTGG+TGTTCTCT
ACTCCTACGGGAGGCAGCAGTGGGGAATATTGCGCAATGGGCGAAAGCCTGACGCAGCGACGCCGCGTGTGGGATGACGGCCTTCGGGTTGTAAACCACTGTCGGGAGGGACGAATGCCCCGCAAGGGGAGTGACGGTACCTCCAAAGGAAGCACCGGCTAACTCCGTGCCAGCAGCCGCGGTAATACGGAGGGTGCGAGCGTTGTCCGGAATCACTGGGCGTAAAGGGCGCGTAGGCGGCCTGATAAGT
+
FFFFFFFFFFFFFFFFFFFFFFFFFFFFFFFFFFFFFFFFFFFFFFFFFFFFFFFFFFFFFFFFFFF:FFFFF:FFFFFFFFFFFFFFFFFFFFFFF:FFFFFFFFFFFFFFFFFFF:FFFFFFFFFFFFFFFFFFFFFFF:FFFFFFF:FFFFFFFFFFF:FFFFFFFFFFF::FFFFFFFFFFFFFFFFFFFFFFFFFFFFFFFFFFFF:FFF:FFFFFFF:FFFFF:FFFF,FFFFFFF:FFFFFFF
@A00920:152:HGHKKDRXX:2:2107:3830:10661 1:N:0:AGGAGTGG+TGTTCTCT
ACTCCTACGGGAGGCAGCAGTGGGGAATATTGGGCAATGGCCGAAAGGCTGACCCAGCGACGCCGCGTGCGGGATGACGCTTTTCGGAGTGTAAACCGCTGTCAGAGGGGAAGAAGACCTTCGGGGGGAATAATCCCGAGGGCTGACGGTACCTTCAGAGGAAGCACCGGCTCACTCCGTGCCAGCAGCCGCGGTACGACGGAGGGTGCGAGCGTGGTCCGGCTGTAGTGGGCGGAAAGAGCTCGTAGGC
+
,FFFFFFFFFFFFFFFFFFF:FFFFFFFFFFFFFFFFFFFFFFFFFFFFFFFFFFFFFFFFFFFFFFFF:F:FF:FFFFFF:FFFFFFFFFF,FFFFFFFF:,FF,FFFFF:FFFFFFFFFFF,FF,F,:FFFF::FFF:FFFF:FFFFF,,:F,FFF,FF,:FFFFFFFFF,,F,FFF,FFFFFFFF,FF,F,:,,F::FF,FFFFF:F,F,F,,F:::F:,,F::,,FF:FF,F,:FFFF:FFFFF:F
@A00920:152:HGHKKDRXX:2:2107:29035:10692 1:N:0:AGGAGTGG+TGTTCTCT
ACTCCTACGGGAGGCAGCAGTAAGGGATCTTGCGACAATGGGCGAAAGCCTGACGCAGCAACGCCGCGTGCGGGATGACGGCCTTCGGGTTGTAAACCCCTGTCAGAGGGAAAGAAGGGCGCTGGCGTTAATAGCGTCGGCGTCTGACGGTACCTTCAGAGGAAGCCCCGGCCAACTCTGTGCCAGCAGCCGCGGTCAGACCGAGGGGGCCAGCGTGGCTCGGAATCACGGGGCGGAAAGGGCGCGTAGG
+
FFFFFFFFFFFFFFFFFF:FF:FFFFFFFFFFFFFFFFFFFFF:FFFFF:F:FFF:FF:F:F,FFFFF::FFFFFFFFFFF:FFFFFF:FFFFF,FF,FF,FFF:FFF:FFF:F:FFFFFFFF:FFFFFF:,FFF:FF,,FF,FFFFFFFFF:FFF,F,:F,:FFFFFFFF:F,F,:F:::FF:,FFFFFF,FFF,,,FFF::FFF:FFFFF:FFF,FF,:FFFFFF,:,,FFFF,,F::F,FF,:F:F,
@A00920:152:HGHKKDRXX:2:2107:30608:10880 1:N:0:AGGAGTGG+TGTTCTCT
ACTCATACGGGAGGCAGCAGTAAGGAATATTGGTCAATGGACGCAAGTCTGAACCAGCCATGCCGCGTGAAGGATGAAGGTCCTCTGGATTGTAAACTTCTTTTATAGGGGAAGAAATCTGAATATTCCTATTCAGTTGACGGTACCCTAGGAATAAGCACCGGCTAACTCCGTGCCAGCAGCCGCGGTAATACGAAGGGTGCAAGCGTTACTCGGAATTACTGGGCGTAAAGCGTGCGTAGGTGGTTCG
+
FFFF,F:,,F:F,F:F:FFFFFFF:FF:FFF:FFFF:FF:F:FFF:FFFFFFFFFFF:FFFFF,FF:FFFFF,FF,FF:FFFFF,FFFFFFFFFFFFFFFFFFFFFFFFFFFFFFF:FFFFFF:FFFFFFFFFFFFF:F,FFFFF:FFF:FFFFFF:FFFFFFFFFFFFF:F:F:FFFFFFF:FFFFFFFFFFFFFFF:F:FFFFF,:FFFFF:FFFFF,:F:FFFFFFFFF:F,:FFFFFF,FFFFFFF
@A00920:152:HGHKKDRXX:2:2107:7238:11177 1:N:0:AGGAGTGG+TGTTCTCT
ACTCCTACGGGAGGCAGCAGTAAGGGATCTTGCGACAATGGGCGAAAGCCTGACGCAGCAACGCCGCGTGCGGGATGACGGCCTTCGGGTTGTAAACCGCTTTTCGGGGGGAAGAGGAAGGACGGTACCCCCGGAAGAAGTCTCGGCTAACTACGTGCCAGCAGCCGCGGTAAAACGTAGGAGGCGAGCGTTATCCGGATTTACTGGGTGTAAAGCGCGTGTAGGCGGTCCTGCAAGTGGCGCGTGAAAG
+
:FF,FFFF,FFFFFF,FFFFFFFFFFFFFFFF:FF:FFFFF:FFFFFFFFFFFFFFFFFF:FFFFFFFFFFFFFFFFFFFFFFFFFF:F:FFFFFFFFFFFFFFFFFFFFFFFFFFFFFFFF:FFF:FFFFFF:FFFF:F:FFFFFFFFFFFFFFFFFF,FFFF,FF:FF,,,:FFF,FFFFFFFFFFFFFFFFFFFFFFFFFFFF::FFFFFFFFFFF:FF,FFF:FFFFFFFF,FFFFFFFFFFFF::
@A00920:152:HGHKKDRXX:2:2107:31891:11913 1:N:0:AGGAGTGG+TGTTCTCT
ACTCCTACGGGAGGCAGCAGTAAGGGATCTTGCGACAATGGGCGAAAGCCTGACGCAGCAACGCCGCGTGCGGGATGACGGCCTTCGGGTTGTAAACCGCTTTTCGGGGGGAAGAGGAAGGACGGTACCCCCGGAAGAAGTCTCGGCTAACTACGTGCCAGCAGCCGCGGTAAAACGTAGGAGGCGAGCGTTATCCGGATTTACTGGGTGTAAAGCGCGTGTAGGCGGTCCTGCAAGTGGCGCGTGAAAG
+
FFFFFFFFFFFFFFFFFFFFFFFFFF:FFFFFFF::FFFFFFFF:FFFFFFFFFFFFFFFFFFFFFFFFFFFFFFFFFFFFFFFFFFFFFFFFFFFFFFFFFFFFFFFFFFFFF:FFFFFFFFF:FFFFFFFFFFFF,FFFFFFFFFFFFF:FFFFFFFFFFFF:FFFFFFFFFFFFFFF:FFFFF:FFFFFFFFFFF:FF:FFFFFF:FFFFFFFF:FFFFFFFFFFFFFFFFFFF::F:,FFF:,FFF
@A00920:152:HGHKKDRXX:2:2107:5520:12712 1:N:0:AGGAGTGG+TGTTCTCT
ACTCCTACGGGAGGCAGCAGTGGGGAATTTTGGACAATGGGCGAAAGCCTGATCCAGCCATGCCGCGTGCGGGAAGAAGGCCTTCGGGTTGTAAACCGCTTTTGTCAGGGAAGAAATCCTTTGGGTTAATACCTCGGAGGGATGACGGTACCTGAAGAATAAGCACCGGCTAACTACGTGCCAGCAGCCGCGGTAATACGTAGGGTGCAAGCGTTAATCGGAATTACTGGGCGTAAAGCGTGCGCAGGCG
+
FFFFFFFFFFFFFFFFFFFFFFFFFFFFFFFFFFFFFFFFFFFFFFFFFFFFFFFFFFFFFFFFFFFFFF:FFFFFFFFFFFFFFFFFFFFFFFFFF:FFFFFFFFFFFFFFFF:FFFF:FF:FFFFFFFFFFF:F:F:FFFFFFF:FF:F:,FFFFFFFFFFFFFFFFFFFFFFFFFFFFFFFFFFFF,FFFF,FFFF:FFFFFFFFFF:FFFFFFF:F:F,FFFFFFFFFFFFFF,FF,,FFFFFFF,
@A00920:152:HGHKKDRXX:2:2107:24406:12947 1:N:0:AGGAGTGG+TGTTCTCT
ACTCCTACGGGAGGCAGCAGTGGGGAATATTGGACAATGGGCGCAAGCCTGATCCAGCCATGCCGCGTGTGTGAAGAAGGCCTTCGGGTTGTAAAGCACTTTTGTTGGGGAAGAAAAGCCATGGGCTAATACCCTGTGGTTCTGACGGTACCCAAAGAATAAGCACCGGCTAACTTCGTGCCAGCAGCCGCGGTAATACGAAGGGTGCAAGCGTTACTCGGAATTATTGGGCGTAAAGGGCGCGTAGGCG
+
FFFFFFFFFFF:FFFFFFFFFFFFF:FFFFFFFFFFFFFFFFFFFFFFFFFFFFFFFFFFFFFFFFFFFFFFFF::FFFFFFFFFFFFFFFFFF:FFFFFFFFFFFFFFFF:F:FFFFFFFFFF,FFFFF:FFF:FFFFFFFFFFFFFF,FFFFFFFFF:FFFF,FFFFFF:FFFFFFFFFFFFFFFFFFFFFF:FF:FFFFFFFFF:F,F:F:FFFFFFFF,FF:F:FFFFFFFF:FFFFFFFFFFFFF
@A00920:152:HGHKKDRXX:2:2107:7934:13009 1:N:0:AGGAGTGG+TGTTCTCT
ACTCCTACGGGAGGCAGCAGTAAGGGATCTTGCGACAATGGGCGAAAGCCTGACGCAGCAACGCCGCGTGCGGGATGACGGCCTTCGGGTTGTAAACCGCTTTTCGGGGGGAAGAGGAAGGACGGTACCCCCGGAATAAGTCTCGGCTAACTACGTGCCAGCAGCCGCGGTAAAACGTAGGAGGCGAGCGTTATCCGGATTTACTGGGTGTAAAGCGCGTGTCGGCGGTCGTGCAAGTGAGGCGTGAAAG
+
,FF,:FF,FFFF:FFFFFFFFF:FFF::FFFFFFFFF:FFFFFFFFFFF:FFF:F:FF:F:FFFFFFFF:FF:F,FFFFFFFF:FFFFFFFFFFF,F:F:FFFFFF:FFFF::F::FFFFFFFFFFFF::FFFFF,FFFFFFF:FFFFF:FFFFFFFFFFFF,,FF,FFFFF:FFFFFFF,FF,F:FF,:F,FFFFFFFFFFFFFFFF,FFFFFF:F:FFFF,:FFFFF:,F,:F,FFFF,F,FFFF::F
@A00920:152:HGHKKDRXX:2:2107:26892:13182 1:N:0:AGGAGTGG+TGTTCTCT
ACTCCTACGGGAGGCAGCAGTGGGGAATCTTGCGCAATGGGCGAAAGCCTGACGCAGCGACGCCGCGTGAGTGATGAAGGCCTTCGGGTTGTAAAGCTCTGTGGAGGGGGACGAATAAGGCATGGCTAACATCCATGTCGATGACGGTACCCCTTTAGCAAGCACCGGCTAACTCTGTGCCAGCAGCCGCGGTAAGACAGAGGGTGCAAACGTTGTTCGGACTGACTGGGCGTACAGCGCGTGTCGGCGG
+
:FFF,FF,F:FF:FFFFFFFFFFFFFFFFFFFFFFFFFFFFFFFFFFFFFFFFFFFFFFFFFFFFF:FFFFFFFFFFFFFFFFF:FFF:FFF,FFFFFFFF:FFFFFFFFFFF:FF:::FFFFFFFFFFFFFFFFFFFFFFFFF:FFF:FFFFFFFFFFF,FFFFFF:FFFFFF:F:FFFFFFFFFFFFFFFF:,FFFFFFF:F:FFF:FFFFFFFF:F::,FFFFFFFFF,:F,F:FFFFFFF,FFFF:
@A00920:152:HGHKKDRXX:2:2107:32705:13197 1:N:0:AGGAGTGG+TGTTCTCT
ACTCCTACGGGAGGCAGCAGTAGGGAATCTTGCGCTAATGCGCGAAAGCGTGACGCAGCGACGCCGCGTGCGGGATGAAGGCCCTCGGGTCGTAAACCGCTTTCGGCAGGGACGAAGCGAAAGTGACGGTACCTGCAGAAGAAGTCCCGGCTAACTACGTGCCAGCAGCCGCGGTAACACGTAGGGGACGAGCGTTGTCCGGATTCATTTGGCGTAAAGCGCGCGTAGGCGGCTCGGAAAGTCGGTCGTG
+
FFF:FFFF,FFFFFFFFFFFFFFFF:FFFFF:FFFFF:FF:FFFFFFFFFFFFFFFFFFFFF:FFFFFFFFFFFFFF::FFFFFFFFFFFFFFFF:F:FFFFFFFFFFFFFFFF,FFFFFFFFFFFF:FFFFFFFFFFFFFFFFFFFFFFFFFFFFFFFFFFFFFFF:,FFFF:F:FFFFFFF:FFFF:FFFFF:FFFFFFFFFFFFFF,F,FFFFF,FFFF:FFFFFFF:FFF:FFFFFFFFFFFF:FF
@A00920:152:HGHKKDRXX:2:2107:16640:13401 1:N:0:AGGAGTGG+TGTTCTCT
ACTCCTACGGGAGGCAGCAGTGGGGAATATTGGACAATGGGCGCAAGCCTGATCCAGCAACGCCGCGTGGAGGACGAAGGTCTTCGGATTGTAAACTCCTGTCAGGCGGGACGAAGGTACGAGGGCAAATAGTCTTCGTACTTGACGGTACTGCCAGAGGAAGCCCCGGCTAACTCCGTGCCAGCAGCCGCGGTAATACGGAGGGGGCGAGCGTTCTTCGGAATGATTGGGCGTAAAGGGCGCGTAGGCG
+
FFF:FFFFFFFFFFFFFFFFFFFFFFFFFFFFFFFFFFFFFFFFFFFFFFFFFFFFFFFF,FFFFFFFF:FFFF:FFFFFFFFFFFFFFFFFFFFFF,FF:F:FFFFFFFFFFFFFFF:FFFF:FF,:FFFFFFFF:::FFFFFF:,FFFF,F,:FFFF:F,FF:FFF:FFFFFF::FFFF,F:F:,FF:F,FFFFFFF,FFFFFFFF:FF,F,F:FFF:FFF,,,FFF,FFFF,,F:F,FFFFFFFFFF
@A00920:152:HGHKKDRXX:2:2107:12463:13589 1:N:0:AGGAGTGG+TGTTCTCT
ACTCCTACGGGAGGCAGCAGTGAGGAATATTGGGCAATGGGCGCAAGCCTGACCCAGCAATGCCGCGTGCGGGATGACGGCCTTCGGGTTGTAAACCGCTTTTGTGGGGGAGTAGCAAGGAGAGTACCCCACGAATAAGTCACGGCTAACTACGTGCCAGCAGCCGCGGTAATACGTAGGTGACAAATGTTATCCGGAATTACTGGGCGTAAAGGGTCTGTAGGCGGCTGTTTAGGTCTGATGTGACACC
+
:FFFFFFFFFFFFFFFFFFFFFFFFFFFFFF:FFFFFFFFFFFFFFFFFFFFFFFFFFFFFFFFFFFFFFFFFFFFFFFFFFFFFFFFFFFFFFFFFFFFFFFFFFFFFFFFFFFFFFFFFFFFFFFFFFFFFFFFFFFFFFFFFFF:FFFFFFFFFFFFFFFFFFFFFF:FFFFFFFFFFFFFFFFFFFFFFFFF:FFFFFFFFFFFFFFF:FFFFFFFFFFFFFFFFFFFFFFFFFFFFFFFFFFFFF
@A00920:152:HGHKKDRXX:2:2107:2808:13870 1:N:0:AGGAGTGG+TGTTCTCT
ACTCCTACGGGAGGCAGCAGTGAGGAATATTGGACAATGGAGGCAACTCTGATCCAGCCATGCCGCGTGCAGGAAGACGGCCCTATGGGTTGTAAACTGCTTTTATACGGGAAGAACCACATCTACGTGTAGATGCTTGACGGTACCGTATGAATAAGGAACGGCTAACTACGTGCCAGCAGCCGCGGTAAAACGTAGGAGGCGAGCGTTATCCTGATATACTGGGTGTAAAGCGCGTGTCGGCGGTCGT
+
FFFFFFFFFFFFFFFFFFFFF,F,F,FFFFFFFFFFFFFFFF,FFFFFFFFF,F:FFFFFFFFFF:FFFFF,FFFFFFFFFFFF:FFFFFFFFFF:FFFFFF,F:FFFFFF,,FFFFFF:FFF:F,FFFFF:F:FF:F,FFF:F,:FF:F:,F:FFF,,F,FFF:F,FF:FFF,,FFFFF:,,F,,F,FF,FFF:::::FF,FFFFF:,:FFF,,F:F,F:,FFF:FF:FFFF:FFFF:F,F:FF:,FFF
@A00920:152:HGHKKDRXX:2:2107:28375:13964 1:N:0:AGGAGTGG+TGTTCTCT
ACTCCTACGGGAGGCAGCAGTGGGGAATCTTGCGCAATGGGCGAAAGCCTGACGCAGCGACGCCGTGTGCGGGAAGAAGGCCTTCGGGTTGTAAACCGCTTTCAGGAGGGACGAAGCCACTCGGGTTAATAGCCCAGAGGGTGACGGTACTTCCAGAAGAAGCCCCGGCTAACTACGTGCCAGCAGCCGCGGTAATACGTAGGGGGCAAGCGTTGTCCGGATTTATTGGGCGTAAAGAGCGTGTAGGCGG
+
FFFFFFFFFFFFFFFFFFFFFFFFFFFFFFFFFFFFFFFFFFFFFFFFFFFFFFFFFFFFFFFFFFF:FFFFFF,FFFFFFFFFFFFFFFFFFFFFFFFF:FFFFFFFFFFFFFFFFFFFFFFFFFFFF:FFFFFFFFFFFFFFFFFFFFFFFFFFFFFFFFFFFFFFFF:FFF,FFFFFFFF:FFFFFFFFFFFFFFFFFFFFFFFF,FFFFF:::FFFFFFF,:FFFFFFFFFFFFFF::FFFF:F:F
@A00920:152:HGHKKDRXX:2:2107:26169:14403 1:N:0:AGGAGTGG+TGTTCTCT
ACTCCTACGGGAGGCAGCAGTGGGGAATATTGCGCAATGGGCGAAAGCCTGACGCAGCCACGCCGCGTGAGCGATGAAGGTCTTCGGATCGTAAAGCTCTGTGGGGGGAGAAGAATCAAGCCGGTGAAGAGCCGGCCCTGACGGTATCCCCTTAGCAAGCACCGGCTAACTCCGTGCCAGCAGCCGCGGTAATACGGAGGGTGCAAGCGTTATCCGGATTCACTGGGTTTAAAGGGTGCGTAGGTGGGCT
+
FFFFFFFFFFFFFFFFFFFFFFFFFFFFFFFFFFFFFFFFFFFFFFFFFFFFFFFFFFFFFFFFFFFFFFFFFFFFFFFFFFFFFFFFFFFFFFF:F:FFF,FFFFFFFFFFFFFFFFFFFFFFF:F,FFFFFFFFFFFFFF:FFFFFFFFFFFFFFFFFFFFFFFFFFFFFFFFFFFF:FF:FFFFF:F:FFFFFFFFFFFF:FFFFFFF:FFFFF::FFFFFFFFF,F,F:FFFFFFFFFFFFFFFFF
@A00920:152:HGHKKDRXX:2:2107:10899:14669 1:N:0:AGGAGTGG+TGTTCTCT
ACTCCTACGGGAGGCAGCAGTGGGGAATATTGCACAATGGGCGGAAGCCTGATGCAGCGACGCCGCGTGAGGGATGACGGCCTTCGGGTTGTAAACCTCTTTCAGTAGGGAAGAAGCGGAAGTGACGGTACCTGCAGAAGAAGCGCCGGCTAACTACGTGCCAGCAGCCGCGGTAATACGTAGGGCGCAAGCGTTGTCCGGACTTATTGGGCGTAAAGAGCTCGTAGGCGGTTTGTCGCGTCTGCTGTGA
+
,:FFFFFFFFFFFFFFFFFF,FFFFFFF:FFFFFFFFFFFFFFFFFF:,FFFFFFFFFFF:FFFFFFFFFFFFFFFFFFFFFFFFFFFFFFFFF:FFFFFFFFFFFFFFFFFFFFFF:FFFFFFFFFFFFFF:FFFFFFFFFFFFFFFFFFFFFFFFFFF::FFF:FFFFFFFFF,FF:FFFFFFFFF,FFFFFFFFFF::::FFFFFF:FFF,:F,FFFFFF:FFFFFFFF,FFF:,::FFFFFF:F::
@A00920:152:HGHKKDRXX:2:2107:15456:15734 1:N:0:AGGAGTGG+TGTTCTCT
ACTCCTACGGGAGGCAGCAGTGGGGAATTGTTCGCAATGGGCGCAAGCCTGACGACGCAACGCCGCGTGGAGGATGAAGGTCTTCGGATTGTAAACTCCTGTTGCCCGGGAAGAATGGCTCCAACCTAATACGTTGGAGTGTGACGGTACCGGGTGAGGAAGCCCCGGCTAACTCTGTGCCAGCAGCCGCGGTAATACAGAGGGTGCGAGCGTTGTCCGGAATCACTGGGCGTAAAGGGCGCGTAGGTGG
+
FFFF:FFFFFFFFFFFFFFFFFFFFFF::F:FFFFFFFFFFFFFFFFFFFF:,FFFFFFF:FFFFFFFFFFFFFF:FFF:FF::FFFFFFFFFF:FFFFFFFFFFFFFFF,,FFFFFFFF:FFFFFFFFFFFFFF:FFFFFFFFF:FFFFFFFFFFFFFFF:FF:FFFFFFFFFFFFFFF:FFFFF::FF:FF:FFF:F,FF:FFFFF,::FF:FFF,:FFF:FFFF:F:FF::F,,,FFFF:,:FFF:F
@A00920:152:HGHKKDRXX:2:2107:25048:16219 1:N:0:AGGAGTGG+TGTTCTCT
ACTCCTACGGGAGGCAGCAGTAGGGAATTTTCGTCAATGGGCGCAAGCCTGAACGAGCAATGCCGCGTGAACGAGGAAGGTCTTCGGATCGTAAAGTTCTGTTGAGAGGGAAAAAGGGTCACCAGAGGAAATGCTGGTGAAGTGATATTACCTTTCGAGGAAGTCACGGCTAACTACGTGCCAGCAGCCGCGGTAATACGAAAGGTGCGCGCGTTAATCGGAATTACTGGGCGTAAAGCGCGCGTAGGCG
+
FFFFFFFFFFFFFFFFFFFFFFFFFFFFFFFFFFFFF:FFFFFFFFFFFFFFFFFFFFFFFFFFFFFFF::FFFFFF:FFFFFFFFFFFFFFF,FFFFFFF:FFFFFFFFF,FF,FFFFFFFFFFFFFF:FFFFFFFFFFFF:FFFFFFFFFFFFFFFFFFFFFFF::FFFFFFFFFFFFFFFFFFFFFFFFFFF:FFFFFFFFFFFFF,FFFFFFFFFFFF,FFFFFFFFFFFFFFFFFFFFFFFFFFF
@A00920:152:HGHKKDRXX:2:2107:23484:16830 1:N:0:AGGAGTGG+TGTTCTCT
ACTCCTACGGGAGGCAGCAGTAAGGAATCTTAGACAATGGGGGAAACCCTGATCTAGCCACGCCGCGTGAACGATGAAGGCCCTAGGGTCGTAAAGTTCTTTAAGTTGCGAAGAAAATGACGGTAACAAACGAATAAGCCACGGCTAACTACGTGCCAGCAGCCGCGGTAATACGTAGGACCCAAGCGTTTTACGGAGTTACTGGGCGTAAAGAGAACCTTAGGCGCACAATAAATAAGATCTTTAAACC
+
FFFFFFFFFFFFFFFFFFFFF,,FFFFFFFF:,FFFFFFFFFF:FFFFFFFFF,FFFF,F,FFFFFFFFF,,FFFFFFFFFF,FFFFFF:FFFFF,,FFFFF,,,:,F:FFFFF,:FFFFF,FFFFF,,,:FFFFF:F,:,FFFFFFFFF,FFFFFFFFFFFFFFFFFF:FFFFF:FFF:,:F,FFFFFF,:FFFFF,F:FFFFFFFF,FFFF:F,,,,,:,F,FF,,,,,,:F,,,,F:,,,:,FF,FF
@A00920:152:HGHKKDRXX:2:2107:25762:17550 1:N:0:AGGAGTGG+TGTTCTCT
ACTCCTACGGGAGGCAGCAGTAAGGAATATTGGTCAATGGACGCAAGTCTGAACCAGCCATGCCGCGTGGAGGATGAAGGCCCTCTGGGTTGTAAACTTCTTTTATGGGGGACGAAATCACTTATTCTTAAGTGTCTGACGGTACCCCAGGAATAAGCACCGGCTAACTCCGTGCCAGCAGCCGCGGTAATACGGAGGGTGCAAGCGTTATCCGGATTCACTGGGTTTAAAGGGTGCGTAGGCGGGTGTG
+
:FFFF:FFFFFFFFFFFFFFFFFF:FFFFFF:FFFFFFFFFFFFFFFFFF:F:FFFFFFF::FFFFFF:FFFFFF:FFFFFFF,:FF,FFFFFFFF,FFFFFFFFF,:F,FFFFF:FFFFFFFFFFFFFFFFFFFFF:FF,FFF:FFF:FFFFFF:,FF:FFFFFF:F:FFFFFFFFFFFF,FFF:F:FFFFFFF,,:F:FF,F,FFFFFF,FF:::,,FF,,FFFFF:FFFFFFFFFFFF:FF,FFFFF
@A00920:152:HGHKKDRXX:2:2107:14543:17566 1:N:0:AGGAGTGG+TGTTCTCT
ACTCCTACGGGAGGCAGCAGTGGGGAATATTGGACAATGGGCGCAAGCCTGAACCAGCCAAGCCGCGTGGATGATGAAGGCTCTTGGGTTGTAAAATCCTTTCGCTAGGGAAGATAATGACGGTACCTAGAAAAGAAGCTCCGGCTAACTTCGTGCCAGCAGCCGCGGTAATACGAAGGGGGCTAGCGTTGTTCGGAATTACTGGGCGTAAAGAGAGTGTAGGTGGTTGTGAAAGTCAGGTGTGAAATCC
+
FFFFFFFF:FFFFF:FFFFF,,F:FFFF:FFF,,FFFFFFFFF:FFFFFFFF,,FFFF:F,FFFFFFFFFF:FFFFFFFFF,FF,FFFFFFFFFF:,FFFFF:,:FFFFFFFFFFFFF,FFFFFFFFFF:,,FF,FFF,,FFFFF,F:FF,F,FFFFFFFFFFFFFFFFF,,F:FFFF::F::FFFFF,F:F,FFFFFFFF,:FF:F:,FFFF,FFF,FFFFFFFFFF:,,F,FFFFFF:FFFF,,FF,,
@A00920:152:HGHKKDRXX:2:2107:18828:18161 1:N:0:AGGAGTGG+TGTTCTCT
ACTCCTACGGGAGGCAGCAGTGGGGAATATTGGACAATGGGCGAAAGCCTGATCCAGCAATGCCGCGTGAGTGATGAAGGCCTTAGGGTTGTAAAGCTCTTTTACCCGGGATGATAATGACAGTACCGGGAGAATAAGCCCCGGCTAACTCCGTGCCAGCAGCCGCGGTAATACGGAGGGAGCAAGCGTTGTTCGGATTTACTGGGCGTAAAGGGCGCGTAGGCGGCGTGTCAAGTCGATTGTGAAATCT
+
FFFFFFFFFFFFFFFFFFFFFFFFFFFFFFFFF:FFFFFFFFFFFFFFFFFFFFFFFFFFFFFFFFFFFFFFFFFFFFFFFF:FFFFFFFFFFFFFFFFFF:FFFFFFFFFF:FFFFFFFFFFFFFFFFFFFFFFFFFFFFFFFFFFFFFFFFFFFF:FFFFFFFFFFFFFF,FFFF:FFFFFFFFFFFFFFFFFFFF:F:FFFFFFFFFFFFFFFFFFFFFFFFFFFFFFF:FFF::,FFFFFFFFFF:
@A00920:152:HGHKKDRXX:2:2107:10710:18349 1:N:0:AGGAGTGG+TGTTCTCT
ACTCCTACGGGAGGCAGCAGTCGGGAATTTTGCCCAATGGACGAAAGTCTGAGGCAGCAACTCCGCGTGAGGGATGAAGGCCTTCGGGTCGTAAACCTCTTTTCTCAGGGAAGATCCAAGACGGTACCTGAGGAAGAAGCCACGGCTAACTACGTGCAAGCAGCCGCGGTAATACGGAGGGAGCTAGCGTTGTTCGGAATTACTGGGCGTAAAGCGCAAGTAGGCGGCGATTCAAGACAGAGGTGAAAGC
+
FFF,F,FFF::FFFFFFFFFFFFFFFFFFFFFFF:FFFFFFFFFFF:FFFFFFFFF:FFF:FFFFFFFFFF,FFFFF:FFF:F:FFFFFFFFFFFFFFFFFFFFFFFFFFFFFFFFF:F,F:::FFFFF:F,FFF:FFFFFFFF:F,FFF:F:F,F:,:FFF:F,FFF:FFFFFFFFFF:FFFFFFF,:F:FFFF,FFF:,FFFF:FFF,:FF,FF:F,,FFF:F,F,FF::FFF,,:FFFF:,FFFF,:
@A00920:152:HGHKKDRXX:2:2107:8178:18474 1:N:0:AGGAGTGG+TGTTCTCT
ACTCCTACGGGAGGCAGCAGTAAGGGATCTTGCGACAATGGGCGAAAGCCTGACGCAGCAACGCCGCGTGCGGGAGGACGGCCTTCGGGTTGTAAACCGCTTTTCGAGGGGAAGAGGAAGGACGGTACCCCCGGAAGAAGTCTCGGCTAACTACGTGCCAGCAGCCGCGGTAAAACGTAGGAGGCGAGCGTAATCCGGATTTACTGGGTGTAAAGCGCGTGTAGGCGGTCCTGCAAGTGGTGCGTGAAAG
+
FFFFFFFFF:FFFFF:FFFFFF:FFFFFFFFFFFFFFF,FFFF:FFFFFFFFFFF,FFFFFFFFFFFFFFFFFF,F,FFF:F:FFFFF,FFFFFF:F::FFFFFFFFFFFFF::FF:FFF,FF:FFFFFFFF,:FFFFF:FFFFF,FFFF:FF:F:,FF:,FFFF:FFFF,F:FF,:FFF::FFFFFFFFF,F::F:,F,FF:F:F,FF:FFFFFFFFFFFFFFFF,FFFFF,FFFFFFFFF::FFFFF,
@A00920:152:HGHKKDRXX:2:2107:4616:19257 1:N:0:AGGAGTGG+TGTTCTCT
ACTCCTACGGGAGGCAGCAGTGGGGAATATTGGACAATGGGCGAAAGCCTGATGGTGCGACGCCGCGTGAGGGATGAAGGCCTTCGGGTTGTAAACCTCTGTCACCGGGGAAGAAACGCTGCATTTTAATAGAATGCAGCCTGACTTAACCCGGAGAGGAAGCAGTGGCTAACTCTGTGCCAGCAGCCGCGGTAATACAGAGACTGCAAGCGTTATTCGGATTCACTGGGCGTAAATCGCGGGCAGGCGG
+
FFFFF:FFFFFFFFFFFFFFFFFFFFFFFFFFFFFFFFFFFFFFFFFFFFFFFFFFFFFFFFFFFFFFFFFFFFFFFFFFFFFFFFFFFFFFFFFFFFFFFFFFFFFFFF:FF:FFFFFFFFFFFFFFFF:FFFFFFFFFFFFFFFFFFFFFFFFFFF,F:FFFFFFFFFFFFFFFFFFFFFFFFFFFF:FFFFFFFFFF:F:FF::F:FFFFFF:F:FFFFFFFFFF:FFFFFFF,FFF,F::FFFF:F
@A00920:152:HGHKKDRXX:2:2107:1353:19272 1:N:0:AGGAGTGG+TGTTCTCT
ACTCCTACGGGAGGCAGCAGTAAGGAATATTGCACAATGGGCGCAAGCCTGATGCAGCAACGCCGCGTGCCCGAGGAAGGCCTTCGGGGTGTAAAGGGCTTTTCTGGCTGAAGAGCAAGCACGGTAGGCCAGGAATAAGCGTCGGCTAACTACGTGCCAGCAGCCGCCGTAACACGTAGGACGCGAGCGTTATCCGGATTTACTGGGCGTCAAGCGCGGGCAGGCGGCTGTTCAAGTCGGACGTGAAAGC
+
F:FFFFFFFFFFFFFFFFFF::FFF:F:,FFFFFF:F:FF:FFF,,F,FFFFFFFFFFFFFFFFFFFFF::FFFFFF:F,FFF:FFFF::FF:FFFF:FFF,FF,FF:,FF:FFFFF:F,FFF:FFFFFF:FF:F,F,FFF:FFF:FFFF,,,,F::FFFFFF,FF:,::,:,:FF,FF,FFFF::,FF:F:F:FFFF,,FF:FFFFFF:,,:,F:FF,:F,F:FFF:FF:FFF,FFF:F,,:FF,,FFF
@A00920:152:HGHKKDRXX:2:2107:29695:19664 1:N:0:AGGAGTGG+TGTTCTCT
ACTCCTACGGGAGGCAGCAGTGGGGAATATTGCGCAATGGGCGGAAGCCTGACGCAGCGACGCCGCGTGGGGGATGACGGCCTTCGGGTTGTAAACCTCTTTCAGCACCGACGAAGCCTTTCGGGGTGACGGTAGGTGCAGAAGAAGCGCCGGCTAACTACGTGCCAGCAGCCGCGGTAATACGTAGGGCGCAAGCGTTGTCCGGAATTATTGGGCGTAAAGAGCTCGTAGGCGGTTTGTCGCGTCTGTC
+
FFFFFFFFFFFFFFFFFFFFF:FFFF,FFFFFFFF:FFFFFFFFFFFFFFFFFFFFFFFFFFFFFFFFFFFFFFFFFFFFFFFFFFFFFFFFFFFFFFFFFFFFFFFFFFFFFFFFFFF:FFFFFF:FFFFFFF:FFFFFFFFF::FFFFFFFFF:FFFFF:FFFF:FFFFFFFFFFFFFFFFFFFFFFFFFFFFFFFFFFFFFFFFF:FFFFF:FFFFF:FFFF::FFF:FFFFFFFF:FF::F:FFFF
@A00920:152:HGHKKDRXX:2:2107:4933:20619 1:N:0:AGGAGTGG+TGTTCTCT
ACTCCTACGGGAGGCAGCAGTGGGGAATATTGCACAATGGGCGCAAGCCTGATGCAGCGACGCCGCGTGCGGGATGACGGCCTTCGGGTTGTAAACCGCTTTTGATCGGGAGCAAGCCTTCGGGTGAGTGTACCTTTCGAATAAGCACCGGCTAACTACGTGCCAGCAGCCGCGGTAATACGTAGGGTGCAAGCGTTATCCGGAATTATTGGGCGTAAAGGGCTCGTAGGCGGTTCGTCGCGTCCGGTGT
+
FFFFFFFFFFFFFFFFFFFFFFFFFFFFFFFFFFFFFFFFFFFFFFFFFFFFFFF:FFFFFFFFFFFFFFFFFFFFFFFFFFFFFFFFFFFFFFFF:FFFFFFFFFFFFFFFFFFFFFFFFFFFFFFFFFFFFFFFFFFFFF:F:FFF:FFFFFFFFFFFFFFFFFFFFFFFFFFFFFFFFFFF,FFFFFFFFFFF:FFFF:FFFFFFFFFFFF:FFFFFFFFFFFF:FFFFFFFFFFFFFF:FFFFFFF
@A00920:152:HGHKKDRXX:2:2107:22625:20979 1:N:0:AGGAGTGG+TGTTCTCT
ACTCCTACGGGAGGCAGCAGTAAGGGATCTTGCGACAATGGGCGAAAGCCTGACGCAGCAACGCCGCGTGCGGGATGACGGCCTTCGGGTTGTAAACCGCTTTTCGGGGGGAAGAGTAAGGACGTTACCCCCGGACTAAGTCTCGGCTAAATACGTGCCAGCAGCCGCGGTAAAACGTAGGAGGCGAGCGTTATCGGGATTTACTGGGGGTAAAGCGCGTGTAGGCGGTCGTGCAAGTGAGGCGTGTAAG
+
,FFFFFFFFF:FFFFFFFFFF,FFFF:FFFFFF,FFF,FFFFF:F,FFF:FFFFFFFFFFFFFFFFF,FFFFFF,FFFFFFFF:FFFF::FFFF::F,FFFFFF:,FFFFF:FF,F,FFF,,::,F:FFFFFFF,,F,F:F,,FFF:FFF,:FFFFF:FFFFFFF::,,,F:F:,:FFFFF,FFFF:F,,FF::F,FF:FFFFF,F,F,,F,FF::,FFFFF,FF::FFF,FF:FFF,:F,F:F,F,F,F
@A00920:152:HGHKKDRXX:2:2107:31810:21010 1:N:0:AGGAGTGG+TGTTCTCT
ACTCCTACGGGAGGCAGCAGTGGGGAATATTGGACAATGGGCGCAAGCCTGATCCAGCCACGCCGCGTGAGTGATGAAGGCCTTCGGGTCGTAAAGCTCTGTGGGGAGGGACGAACCGCTGTTGGTTCATAGCCAACAGCATGACGGTACCTCCTTAGCAAGCACCGGCTAACTTCGTGCCAGCAGCCGCGGTAATACGAAGGGTGCAAACGTTGCTCGGAAGAATTGGGCGTAAAGCGCACGTAGGCGG
+
FFFFFF:FFFFFFFFFFFFFFFFFFFFFFFFFF:FFFFFFFFFFFF:FFFFFFFFFFFFFFFFFFFFFFFFFFF,FFFFFFFFFFFFFFFFFFFF:FFFFFFFFF,FFFFFFFFF,FFFFFFFFFFFF:,FFFFFFFF,FFFFFF,,FFFFFFF:FF:F,F::FFFFFFFFFFF:F,F:F::FFFFFFFFF,:FF:FF:F,FFFFF:FFFF,F:FFFFF,FF,,FFFFF:FFFFFFFFFFFFFF,,,FFF
@A00920:152:HGHKKDRXX:2:2107:13458:21104 1:N:0:AGGAGTGG+TGTTCTCT
ACTCCTACGGGAGGCAGCAGTGAGGAATATTGCACAATGGGCGCAAGCCTGATGCAGCGACGCCGCGTGAGTGATGAAGGCCTTCGGGTCGTAAAGCTCTTTTCTGCGTGACGAGCAAGGACGGTAGCGCAGGAAGAAGTCTCGGCTAACTACGTGCCAGCAGCCGCGGTAAAACGTAGGAGACAAACGTTATCCGGAGTTACTGGGCGTAAAGGGCGTGCAGGTGGTTGTTTAAGTTCGGCGTGAAAGC
+
F,FF:,FF:::FFFFFFFF,FFFF:FFFF,FFFFFFFFFF:::FFF:FF:FFFF,FFFFFFFFFF:::FFFF:,FF:F,FFF:F:F,FFFFFF:FFFFFFFFFFFF:,FF::F:F,FF:FF:FFF,:FFFFFFFFFFF,FFFFFF,FF::FFFF:FFFFFFFFF:FFFF::F:FFFFFFF,F:FFF,FF:F,FFF,::F::FFFF,FFFF:FF,F:FFFFF,FFFFF:FFF,FFFFFFF,,::FF,,FF:
@A00920:152:HGHKKDRXX:2:2107:22733:21198 1:N:0:AGGAGTGG+TGTTCTCT
ACTCCTACGGGAGGCAGCAGTAAGGGATCTTGCGACAATGGGCGAAAGCCTGACGCAGCAACGCCGCGTGCGGGATGACGGCCTTCGGGTTGTAAACCGCTTTTCGGGGGGAAGAGGAAGGACGGTACCCCCGGAATAAGTCTCGGCTAACTACGTGCCAGCAGCCGCGGTAAAACGTAGGAGGCGAGCGTTATCCGGATTTACTGGGTGTAAAGCGCGTGTAGGCGGTCCTGCAAGTGGCGCGTGAAAG
+
FFFFFFFFFFF,FFFFFFFFFFFFFFFF:FFFFF:FF:FFFF:FFFFFF:FF:FF:FFFF:FFFFFFFFFFFFFF:FFFFFFFFFFFFFFFFF::,FFFFFF,FFFFF:FFFFF,:FFFFFFFFF::FFFFFFFFFFFFF:FF:FFFFF:FFFF:FFFFFFFFFFF:F:FFFFFFFFFFFFFFFF:FFFFFFFFFF:FFFFFFFFFFFFFF:FF::FFFFFFFFFFFFF:::F:FFFFF:FFFF::,F,F
@A00920:152:HGHKKDRXX:2:2107:13521:21214 1:N:0:AGGAGTGG+TGTTCTCT
ACTCCTACGGGAGGCAGCAGTAGGGAATCTTCGGCAATGGGCGAAAGCCTGACCGAGCAACGCCGCGTGAGCGATGAAGGCCTTCGGGTCGTAAAGCTCTGTTGTTAGAGAAGAACAAGTACGAGAGTAACTGCTCGTACCTTGACGGTACCTAACCAGAAAGCCACGGCTAACTACGTGCCAGCAGCCGCGGTAATACGTAGGGTGCAAGCGTTAATCGGAATTACTGGGCGTAAAGCGTGCGTAGGCG
+
:FFFFFFFFFFFFFFFFFFFFFFFFFFFFFFFFFFFFFFFFFFFFFFFFFFFFFFFFFFFFFFFFFFFFFFFFFFFFFF,FFF:FFFFFFFFFFFFFFFFFFFFFFFFFFFFFFFFF:FFFFFFFFFFFFF:FFFF,FFFFFFF:FFFFFFFFFFFFF:F,:FFFFFF:FFFFFFFFFFFFFFF:FFFFFFFFF,FFFFF:FFFFFFF,FFFFFFFFFFFF,FFFFFFFFF:FFFFFFFFFFF:::FFFF
@A00920:152:HGHKKDRXX:2:2107:21414:21699 1:N:0:AGGAGTGG+TGTTCTCT
ACTCCTACGGGAGGCAGCAGTGGGGAATTGTTCGCAATGGGCGCAAGCCTGACGACGCAACGCCGCGTGGAGGATGAAGATCTTCGGGTCTTAAACTCCTGTCGAGTGGGAAGAATAGTCTCGGGGTAAATATCCCCGGGGCCTGACGGTACCACTAAAGGAAGCCCCGGCTAACTCCGTGCCAGCAGCCGCGGTAATACGGGGGGGGCAAGCGTTGTTCGGAATTACTGGGCGTAAAGGGCTCGTAGGC
+
FFFFFF:FFFFFF:F:F::FFFFF:FF:FFFFFFFFFFFF:FFFFFFF:F::F,FF,FFFFFFF:FFFFFF,,FF:FFFFFFFFFFFF:F,FFFF,FFFFFFFFFFFFF:FFFFFFFFFFFFFFFFFFFFFFFFFFFFFFFFFFFFFFFFF:FFFF:F:FF:FFF:FF:FFFFFFFFFFFFFFFFFFFF:FFFFFFFFFFF:FFF:FFFF,FFF,FFFFFFFFFF:,:FFFFFFF:F:FF,:F::F:,FF
@A00920:152:HGHKKDRXX:2:2107:3839:22106 1:N:0:AGGAGTGG+TGTTCTCT
ACTCCTACGGGAGGCAGCAGTAAGGAATATTGCACAATGGACGCAAGTCTGATGCAGCAACGCCGCGTGCCCGAGGACGGCCTTCGGGTTGTAAAGGGCTTTTCTGGCTGAAGAGGCAGGACGGTAGGACAGGAATAAGCGTCGGCTAACTACGTGACAGCAGCCGCGGTAAAACTTAGGACGCGAGCGTTATCCGGATTTACTGGGCGTAAAGCGCGGGCAGGCGGTGGTCCAAGTCGGACGTGAAAGC
+
FFFFFFFFFFFFFFFFF:FFFFFFFFFFFFFFFFFFFFFFFFFFFFFFFF:FFF:FFFFFFFFFFFFFFFFFFFFFF:FF:FFFFFF:F:FF,FFF:FFFF:FFFFFFFFFFFFFF:FFF:FF:,F:F,FF,FF:FFFF,,FF,FFFF:F,FF:FF,FF,,FFF,FFF,FF::,F,,FFFF,FF,F::F,FFF,:FFF:FFFFFFFF:FF:FF:F::,FF:F,,:F,FF,,FFFF:FFF,FFF:FFF:FF
@A00920:152:HGHKKDRXX:2:2107:1353:22310 1:N:0:AGGAGTGG+TGTTCTCT
ACTCCTACGGGAGGCAGCAGTGGGGAATCTTGCGCAATGGGCGAAAGCCTGACGCAGCGACGCCGCGTGGGGGATGAAGGCCCTCGGGTTGTAAACCCCTTTCGGCAGGGAAGAAGCCGCAAGGTGACGGTACCTGCAGAAGAAGCCCCGGCTAACTCTGTGCCAGCAGCCGCGGTAAAACGTAGGAGGCGAGCGTTATCCGGATTTACTGGGTGTAAAGCGCGTGTAGGCGGTCCTGCAAGTGGCGCGT
+
FFFFFFFFFFFFFFFFFFFFFFFFFFFFFFFFFFFFFFFFFFFFFFFFFFFFFFF:FFFFFFFFFFFFFFFFFFFFFFFFFFF:FFFFFFFFFFFFFFFFFFFFFFFFFFF:FFFFFFFFFFFFFFFFFFFFFFFFFFFFFFFFFFFFFFFFF:FFFFFFFFFF:FFFF:FFFFFFF:FFFFFFFFFFFFFFFFFFF,FFFFFFFFFFFFFFFFFFF:FFFFFFFF:FFFFFFFFFFF:F:F:FFFFFF:
@A00920:152:HGHKKDRXX:2:2107:22652:22654 1:N:0:AGGAGTGG+TGTTCTCT
ACTCCTACGGGAGGCAGCAGTGGGGAATATTGGACAATGGGCGAAAGCCTGATCCAGCAATGCCGCGTGTGTGAAGAAGGCCTGCGGGTTGTAAAGCACTTTCAGTAGAGAAGAAAAGCTTACGGTTAATACCCGTGAGTCTTGACGTAACCTACAGAAGAAGCACCGGCTAACTCCGTGCCAGCAGCCGCGGTAAGACAGAGGGGGCAAGCGTTGCTCGGAATCACTGGGCGTAAAGGGCGTGTAGGCG
+
FFFFFFFFFFFFFFFFFFFFFFFFFFFFFFFFF:FFFFFFFFFFFFFFFFFFFFFFFFFFFFFFFFFFFFFFFFFFFFFFFFFFFFFFFFFFFFFFFFFFFFFFFFFFFFFFFFFFFFFFFFFFFFFFFFFFFFFFFF:FFFFFFFFFFFFFFFFFFFFFFFFFFFFFFFFFFFFFFFFFFFFFF:FFFFFF:FFFFFF:FFFFFFFFFFFFFFFFF:FFF:FFFFFFFFFFFF,FFFFFFFFFF,FFFF
@A00920:152:HGHKKDRXX:2:2107:24921:22670 1:N:0:AGGAGTGG+TGTTCTCT
ACTCCTACGGGAGGCAGCAGTGGGGAATTGTTCGCAATGGGCGCAAGCCTGACGACGCAACGCCGCGTGGAGGATGAAGATCTTCGGGTCGTAAACTCCTTTCGATCGGGACGAATCGTTCGCGACCTAATACGTCGTGGACCTGACGGTACCGAGAGAAGAAGCCCCGGCTAACTCCGTGCCAGCAGCCGCGGTAATACGGGGGGGGCAAGCGTTGTTCGGAATTACTGGGCGTAAAGGGCGCGTAGGC
+
FFFFFFFFFFFFFFFFFFFFFFFFFF:FFFFFFFFF:FFFFFFFFFFFFFFFFFFFFFF:FFFFFFFFFFFFFFFFFFFFFFFFFFFFFFFF,:FF:FFFFFFFFFFFFFFFF:FFFFFFF:F:FFFFFFFFFFFFFFFFF,FFFFFFFFFFFFFFFFFFFFFFFF,FFFFFFFFF,FF:FFFF:FFFFFFFFFFFFF,FFFFFFFFFFF,FFFFFFFFFFFF,F:FFFFFFFFFF:FFFFFFFFFF:F:
@A00920:152:HGHKKDRXX:2:2107:14543:23484 1:N:0:AGGAGTGG+TGTTCTCT
ACTCCTACGGGAGGCAGCAGTAAGGGATCTTGCGACAATGGGCGAAAGCCTGACGCAGCAACGCCGCGTGCGGGATGACGGCCTTCGGGTTGTAAACCGCTTTTCGGGGGGAAGAGGAAGGACGGTACCCCCGGAATAAGTCTCGGCTAACTACGTGCCAGCAGCCGCGGTAAAACGTAGGAGGCGAGCGTTATCCGGATTTACTGGGTGTAAAGCGCGTGTAGGCGGTCGTGCAAGTGAGGCGTGAAAG
+
FFFFFFFFFFFFFFFFFFFFFFFFFFFFFFFFFFFFF:FFFFFFFFFFFFFFFFF:FFFFFFFFFFFFFFF:FFFFF:FFFFF:FFFFFFFFFFFFFFFFFFFFFFFFFFFFFFFFFFFFFFFFF:FFFFFFFFF:FFFF:FFFFFFFFFFFFFFFFFFFFFFFFFFFFFFFFFFFFFFF:FFFFFFFF:FFFF:FFFFFFFFFFFFFFFFFFFFFFFFFFFFFFFFFFFFFFFFFFFFFFFFFFFFFFF
@A00920:152:HGHKKDRXX:2:2107:20464:23782 1:N:0:AGGAGTGG+TGTTCTCT
ACTCCTACGGGAGGCAGCAGTCGGGAATTTTGCCCAATGGACGAAAGTCTGAGGCAGCAACTCCGCGTGAGGGACGAAGGCTCTAGGGTCGTAAACCTCTTTTCTCAGGGAAGATCCAAGACGGTACCTGAGGAATAAGCCACGGCTAACTACGTGCCAGCAGCCGCGGTAAAACGTAGGACACAAGCGTTATCCGGAATTACTGGGCGTAAAGCGCGCGCAGGCGGGTCAACAAGTCATGCGTGAAAGC
+
FFFFFFFFF:FFFFFFFFFFFFFFFFF:FFFFFFFFFFFFFFFFFFFFFFF:FFF:FFF:FFFFFFFFFFFFFFFFFFFFFFFFFFFFFFFFFFFFFFFFFFFFFFFFFFFFFFFFFFFFFFFFFFFF:FFFFFFFFFFFF,FFFFF:FFF:FFFFFFFFFFFFFFFFFF,F:FFFFFFFFFFFFFFF:FFFFFFFF,F:FFFFFFFFFF:FFFFFFFFFFFFFFFFFFFFFFFFFF::FFFFFFF:FFF
@A00920:152:HGHKKDRXX:2:2107:13169:24267 1:N:0:AGGAGTGG+TGTTCTCT
ACTCCTACGGGAGGCAGCAGTAAGGAATATTGGGCAATGGACGCAAGTCTGACCCAGCCATGCCGCGTGGAGGATGAAGGTCCTCTGGATTGTAAACTTCTTTTATCTGGGAAGAAATGCCAATTTTCTAATTGGTTTGACGGTACCAGGTGAATAAGCACCGGCTAACTCCGTGCCAGCAGCCGCGGTAATACGGAGGGTGCAAGCGTTATCCGGATTCACTGGGTGTAAAGGGTGCGTAGGCGGATGC
+
F::FF:FFFFF:FFFF:,FFFFFFFF:FF,FFFFFFFFF,FF:FFFFFFFFFFFFF,FF:FFFFF,F:F,FF:FFFFFFFFFFFF,:FFFFFFFFFFF:FFFFFFFFFFFFFFFF,F:FFFFFFFFFF,FFFFFFFFFFFFFFFF,FFFFFFFFFFFFFFFFFFFFFFFFFFFFFFFFFFF,FFFFFFFF:FF:FFFFF,,FFF::F:FFF:FF:F:FFFFFFFFFF,:FFFF,FFFFFF:FFFFF,:FF
@A00920:152:HGHKKDRXX:2:2107:7202:24956 1:N:0:AGGAGTGG+TGTTCTCT
ACTCCTACGGGAGGCAGCAGTGGGGAATTTTAGGCAATGGCCGAAAGGCTGACCCAGCGACGCCGCGTGCGGGAGGACGCCCTTCGGGGTGTAAACCGCTGTCAGAGGGGACGAATGACTCAGATGGGAATACTGTCTGGGTGTGACGGTACCCTCAGAGGAAGCACCGGCTAACTCTGTGCCAGCAGCCGCGGTAATACAGAGGGTGCGAGCGTTGTTCGGAATCACTGGGCGTAAAGCGAGCGCAGGC
+
F:FFFF:FFFFFFFFFFFFFFFF:F::FFFFFFFFFFFFFFFF:FFFFFFFFFFF:FFFFFFFFFFFFFFFFFFFFFFFF:FFFFFFFFFFFFFFFFFFFFFFFFFF,FFFFFF:FFFF,:FF::FFF,F,FFFFF:F,F:F:FFFFFFFFF,FFFFFFFFFFFFF:FFFFFFFFF,F:FFFFFFFFFFFFFFFFFFFFF::::F,F,FF:FFFFFFFFFFFFFF::FFFFFF,::,:,FF,F,FFF,FF
@A00920:152:HGHKKDRXX:2:2107:1253:25144 1:N:0:AGGAGTGG+TGTTCTCT
ACTCCTACGGGAGGCAGCAGTGGGGAATCTTGCGCAATGGCCGAAAGGCTGACGCAGCGACGCCGCGTGGGGGAGGAAGGCCTTCGGGTCGTAAACCCCTGTTGCTCGGGACGAGTGCCTGGTTTCGACCAGGGTGACGGTACCGGGGGCGGACGCACCGGCTAACTCCGGGCCAGCAGCCGCGGTACTACGTAGGTGGCAAGCGGTGTCCGGAGTTACTGGGCGTAAAGAGCGCGCAGGCGGGTATTCA
+
,F:FFFFFFFFF:FF::F:F:FFFF,FFFFFFFFFFF,FFFF:FFFFF:,F,FFF,FFFFFFF,F:FFFFFFF:FF,FFFFF:FFFFFFFFFF:FFFFFFFF,:FFFFFF:,FF,FFFFFFFFFFFF:FFFFFF:F,FFFF,FF:FF,F,:FF,FF,FFFFF:FFF:FFF,FFFFFF,FFFFFFF,F,F::F,,FFFFFFF,FFF,FFF:FFF:,,F,,FFFF:F,,:FFFFFFFFF,FFFF:,FFFFFF
@A00920:152:HGHKKDRXX:2:2107:15935:25394 1:N:0:AGGAGTGG+TGTTCTCT
ACTCCTACGGGAGGCAGCAGTGGGGAATAGTTGGCAATGGGCGAAAGCCTGATCCAGCCAAGCCGCGTGAGTGAAGAAGGCCTTCGGGTCGTAAAGCGCTTTGGGGCGGGACGAATATGCGGCTGAAGAAACCGGCGTGACGGTACCTTCTCGGCAAGATACGGCTCACTTCTATCCAGCAGACGCGCTCAGACAAAGGGTGCCAGCGTACCTAGGAACTGAATGCCGTAACGCGAACGGAGCGTGGGCG
+
FFFF::FFFFFFFFFFFFFFFFFFF:FF,:F:,,FFFFFFFFF:FFFFFFFFF:FFFFFF:FFFFFFFF,FFF:,FF,FFFFFFFFFF::FFFFFFF,FF,F:F:,,FF,FFFFF:F,,F,,,,F,:,FF,FF,FF,F,,FF:,:F,:,F,,,F,F,,,FFFF,,:::,,F,,,,,FF,F:,,,,,F,,,,,,,,F,,,:,:F,FF:,::,FF,,FF,,,,,:,:,F,:,:FF:,,:,F,FF,F,:,:,:
@A00920:152:HGHKKDRXX:2:2107:17707:26710 1:N:0:AGGAGTGG+TGTTCTCT
ACTCCTACGGGAGGCAGCAGTGGGGAATTTTGGACAATGGGGGCAACCCTGATCCAGCCATTCCGCGTGAGTGAAGAAGGCCTTCGGGTTGTAAAGCTCTTTTGTCCGGAACGAAACGGTGGACGTGAATATCGTCCATTACTGACGGTACCGGAAGAATAAGCACCGGCTAACTACGTGCCAGCAGCCGCGGTAATACGTAGGGTGCGAGCGTTAATCGGAATTACTGGGCGTAAAGCGTGCGCAGGCG
+
FFFFFFFFFFFFFFFFFFFFFFFFFFFFFFF:F:FFFFFFFFFFFFFFFFF:FF:FFFFFFFFFFFFFFFFFFF:FFFFFFFF,FFFFF:FFFFF::FFFFFFF,FFF:FFFFFFFFFFFF:FFFFFF:FFFFFFFFFFFFFF,,FFFFFF,FFFFFFFFFFFFFFFFFFF:FFF:F::FFFFFFFFFFFFFFFF:FFFFF:FFFFFFF,:FF:F,F:FFFFFFF,F:F,FFFFFFF,FFFF,FF,FFFF
@A00920:152:HGHKKDRXX:2:2107:27977:26835 1:N:0:AGGAGTGG+TGTTCTCT
ACTCCTACGGGAGGCAGCAGTCGGGAATTTTGCCCAATGGACGAAAGTCTGAGGCAGCAACTCCGCGTGAGGGACGAAGGCTCTCGGGTCGTAAACCTCTTTTCTCAGGGAAGATCCAAGACGGTCCCTGAGGAATAAGCCACGGAAAAATACGTGCCAGCACCCGCGGTAATACGTAGGTGGCAAGCGTTGTCCGGATTTACTGGGCTTAAAGAGCGCTCAGGCGGCTGTTCAAGTCCGATGTGAAATC
+
FFFFFFFF:FFFFFFFFFFFFFFFFFFF:FFFFFFFFFFFFFFFFFFFFFFFFFFFFFF:FFFFFFFFFFF,FFFFFFFFFFFFFFFFFFFFFFFFFF:FFF,FFFF,FFFFFFF:::F,FFFF,,,FF,FF,F,,FF,FFFFF,,,F:,:FF:F::FF,,,,FF,FF,,FF::FF:,FFFFF:F:,F,FF:,:F:,FF::F,,:F,F,:FFFFFFFFF,:FFFFF,F:,,:,:F,FF:,FF,FFFFFF:
@A00920:152:HGHKKDRXX:2:2107:8106:26866 1:N:0:AGGAGTGG+TGTTCTCT
ACTCCTACGGGAGGCAGCAGTCGGGAATTTTGCCCAATGAGCGAAAGCTTGAGGCAGCAACTCCGCGTGAGGGACGACGGCCTTCGGGTTGTAAACCTCTTTTCTCAGGGAAGATACAAGACGGTACCTGAGGAATAAGCCACGGCTAACTACGTGCCAGCAGCCGCGGTAATACGGAGGGTGCAAGCGTTATCCGGATTCACTGGGTTTAAAGGGTGCGTAGGAGGGCAGGTAAGTCAGTGGTGAAATC
+
FFFFFFFFFFFFFFFFFFFFFFFFFFF:FFFFFFFFFFFFFFFFFFFFFFFFFFFFFFF:FFFFFFFFFFFFFFFF,FFFFFFF:FFF:FFFFFFFFFFFF:FFF:FFFFFFFF,FFFFFFFFFFFF,FFFFFFFFFFFFFF:FFF:,FFFFFF:FFFFFFFF:FFFFFF,,F,FFFFFFFFF::FFFFF,F:F:FFF:FF:F,FFF,:,,,,FFFFFFF,FFF,FFFFF:F::FFFF:F::F,F,:,FF
@A00920:152:HGHKKDRXX:2:2107:2031:26991 1:N:0:AGGAGTGG+TGTTCTCT
ACTCCTACGGGAGGCAGCAGTGGGGAATTTTGGACAATGGGGGCAACCCTGATCCAGCCATGCCGCGTGAGTGAAGAAGGCCTTCGGGTTGTAAAGCTCTTTCGGTGGGAACGAAACGGGTGCGGCTAATACCCGCATTTAATGACGGTACCTACAGAAGAAGCACCGGCTAACTACGTGCCAGCAGCCGCGGTAATACGTAGGGTGCGAGCGTTAATCGGAATTACTGGGCGTAAAGCGTGCGCAGGCG
+
FFFFF,FFFFFF:FFFFFFF:FF:FF:FF,FFF:FFFFFFFFFFFFFFFFFFFFFF::FF:FFFFFF:FFFFFF:FFF:F:FF:FFFF,FFF:FFFF:FF:FFFF:FFFF:FFFFFFF::FFFFF:F:FFFFFFFFFFFFFF:FFFFFF:FFFFFF,FF,FFFFFF:FFFFFFFFFFF::FFFFFFFFFF:F:F,F:FFFFFFFFFF:FFFFFFFFFFFFFFFFFFF::::FFFFFFFFF:FF,FFF:FF
@A00920:152:HGHKKDRXX:2:2107:8811:27179 1:N:0:AGGAGTGG+TGTTCTCT
ACTCCTACGGGAGGCAGCAGTAAGGAATATTGCACAATGGACGCAAGTCTGATGCAGCAACGCCGCGTGCCCGAGGACGGCCTTCGGGTTGTAAAGGGCTTTTCTGGCTGAAGAGGCAGGACGGTAGGCCAGGAATAAGCGTCGGCTAACTACGTGCCAGCAGCCGCGGTCAAACGTAGGACGCGAGCGTTATCCGGATTTACTGGGCGTAAAGCGCGGGCAGGCGGTGGTCCAAGTCGGACGTGAAAGC
+
,:F:FF,:FFFFFF:,:FF,,F:,::FFF,FF:FFFFF:FF:FF::FFF,:FF,FFF:FFFFFFFFF:FFFF::FF,FF:FFF,:FFF,FFF:F:FF:FFF,FFFFF,FFF:F:FFF,FFFFFFF:FFF:F:FF:FFF,FFFFFFFF:FFFF,FFFFFFFFFFF:FFFFF,:FFFFFFFFF:FFFFF:FFFFFFF:FFF:F,,,FFFFF:FFFFFFFFFFF:FFFFFF,F:FFFFF,FFF,F:,F,F,:,
@A00920:152:HGHKKDRXX:2:2107:22435:27383 1:N:0:AGGAGTGG+TGTTCTCT
ACTCCTACGGGAGGCAGCAGCAAGGAATTTTCCACAATGGGCGCAAGCCTGATGGAGCAACGCCGCGTGGGGGATGACGCACTTCGGTGTGTAAACCCCTTTTCGAGGGGACGAAGGCAATGACGGTACCCTCGGAATAAGTCTCGGCTAACTACGTGCCAGCAGCCGCGGTAACACGTAGGAGACGAGCGTTATCCGGATTTACTGGGCGTAAAGCGCGGGTCGGTGGGACTGTAAGTCATGCGTGAAA
+
FFFFFFFFFFFFFFFFFFFFFFFFFFFFF:FFF:FFFFFFFFFFFFFFFFFFFFFFFFFFFFFFFFFFFFFFFFFFFFFFFFFFFFFFFF:FFFFFFFFFFFFFFFFFFFFFFFF,FFFFFFFFFFF:FFFF:FFFFFFF:FFFFFFFFFFFFFFFFFFFFFFFFFFFFFFFFFFFFFFFFFFFF:FFFFFFFFFF,F::FFFFFFFFF:FFFF,FFFFFFF:FFF:FFFFFF,F:,F:FFFFF,:FFFF
@A00920:152:HGHKKDRXX:2:2107:7202:27461 1:N:0:AGGAGTGG+TGTTCTCT
ACTCCTACGGGAGGCAGCAGTGGGGAATATTGGACAATGGGCGAAAGCCTGACGCAGCAACGCCGCGTGCGGGATGACGGCCTTCGGGTTGTAAACCGCTTTTCGGGGGGAAGAGGAAGGACGGTACCCCCGGAAGAAGTCTCGGCTAACTACGTGCCAGCAGCCGCGGTAAAACGAAGGGAGCTAGCGTTGTTCGGATTTACTGGGCGTAAAGGGCGCGTAGGCGGGTGCTCGAGTCAGGGGTGAAATG
+
FFFFFFFFFFFFFFFFFFFFFFFFFFFFFFFFF:FFF:FFFFFFFFFFFFFFFFFFFFFFFFFFFFFFFFFFFFFFF:FFFFFFFFFFFFFFFFFFFFFFFFFFFFFFFFFFFFFFFFFF:FFFFFFFFFFFFFFFF:FFFFFFFFFFFFFFFFFFFFFFFFFFFFFFFFFFFFFFF:FFFFFFF,FFFFFFFFFFFFFFFFFFFFFFFFFFFFFFFFFFFFFFFFFFFFFFFFFFFFFFFFF:F:FFFF
@A00920:152:HGHKKDRXX:2:2107:24514:27978 1:N:0:AGGAGTGG+TGTTCTCT
ACTCCTACGGGAGGCAGCAGTAGGGAATTGTTCGCAATGGGCGCAAGCCTGACGACGCAACGCCGCGTGGAGGATGAAGACCTTCGGGTCGTAAACTCCTTTCGACCGAGATGAATACCTGCCGACCTAATACGTCGGCAGGCTGACAGTATCGAGGGAAGAAGCCCCGGCTAACTCCGTGCCAGCAGCCGCGGTAATACGGGGGGGGCAAGCGTTGTTCGGAATTACTGGGCGTAAAGGGTTCGTAGGT
+
FFFFFFFFFFFFFFFFFFFFFFFFFFFFFFFFFFFFFFFFFFF:FFFFFFFFFFFFFFFFFFFFFFFFFFFFFFFFFFFFFFFFFFFFFFFFFFFFFFFFFFFFFFFFFFFFFFFFFFF:FFFFFFFFFFFFFFFFFFFFFFFFF:FFFFFFFFFF:FF:FFFFFFFFFFFFFFFFFFFFFFFFFFFF:FFFFFFFFF:FFFFFFFFFFF:FFFFFFF:,FFFFFFFFF,:FFF:FF:FFF,FF,:FFFF
@A00920:152:HGHKKDRXX:2:2107:6849:28447 1:N:0:AGGAGTGG+TGTTCTCT
ACTCCTACGGGAGGCAGCAGTAAGGAATATTGGTCAATGGACGCAAGTCTGAACCAGCCATGCCGCGTGAAGGATGAAGGTCCTCTGGATTGTAAACTTCTTTTATCTGGGACGAAACCCGGGCATTCCTGCCCGATTGACGGTACCAGAGGAATAAGCACCGGCTAACTCCGTGCCAGCAGCCGCGGTAATACGGAGGGTGCAAGCGTTATCCGGATTCACTGGGTTTAAAGGGTGCGTAGGAGGCTAG
+
FFFFFFFFFFF:FFFFF,FFFFFFFFFFFFFFFFFFFFFFFFFFFFFFFFFFFFFFFFFFFF,FFFFFFFF:FFFFFFFFFFFFFFFFFFFF:FFF,FF:FFFF:FFFFFFFFFFFFFFFFFFFFFFFFFFFFFFFFFFFFFFF:FFFFFFFFFFFFFFF:F:FFFFFFFFFFFFFFFFFFFF:FFFF:FFFFFFF:FFFFFFF:FFFFFFFFFF:F:FFFFFFFFF,FFFFFFFFFFFF,FFFFF,FFF
@A00920:152:HGHKKDRXX:2:2107:24108:28995 1:N:0:AGGAGTGG+TGTTCTCT
ACTCCTACGGGAGGCAGCAGTGGGGAATTGTTCGCAATGGGCGCAAGCCTGACGACGCAACGCCGCGTGGAGGATGACGGTCTTTGGATTGTAAACTCCTTTTCTCAGGGAAGAGAATGGACGGTACCTGAGGAATAAGTCACGGCTAACTACGTGCCAGCAGCCGCGGTAATACGTAGGTGGCAAGCGTTATCCGGAATTACTGGGCGTAAAGCGCACGCAGGCGGCTTTTCAAGTTCGACGTGAAAAC
+
FFFFF:FF:FF,FFFFFFFFFFFFFF:FFFFFFFFFFFFFFFFF:FFFFFFFFFFFFFFFFFFFFF:FFFFFFFFFFFFFFFFFFFFFFFFFF,FFFFFFF:FFFFFFF,F:FFFFFFF,FFFFFFFFFFFFFF:FFFFFFFFFFFFFFFFFF:FF:FFFFF:F:FFF,FFFF::F,F::FFFF:FFFFFFF::FFFF,:FF:FFF:FFFFFF::FFF:FFFFFF:FFFFFFFFFFFFFFFFFFFFFFFF
@A00920:152:HGHKKDRXX:2:2107:29116:29183 1:N:0:AGGAGTGG+TGTTCTCT
ACTCCTACGGGAGGCAGCAGTGGGGAATATTGGACAATGGGCGAAAGCCTGATCCAGCAATGCCGCGTGAGTGATGAAGGCCCTAGGGTTGTAAAGCTCTTTCAACGGTGAAGATAATGACGGTACCCGTAGAAGAAGCCCAGGCTAAATTCGTGCCAGCAGCCTCGGTAATACGAAGTGGGCTAGCGTTGTCCGGATTTATTGGGCGTAAAGCGCGCGCAGGCGGCTTACCAAGTCGGTCGTGAAATCT
+
FFF:FF,:FFFFFFFFFFFFFFFFFFFFFFFFFFFFFFFFFFFFFFFFFFFFFFFFFF,FFFFFFFFFFFFFF:F:FFFFFFF:FFFFFFFFFFFFFFFFFFFFFFFFFFFFF:FF,FFF,F,FF,,F:FF,FF,::,F,:,:F:::F,F,F,:,F:F,FFF::,F,FF:FFFF,F,F,F,:,FF:F,,,:,FFF,:FF,F,FFF,F,,FF,F,F:,F:F:,,:,FFFF:FF::,,,FF:FFFFFF,FFF
@A00920:152:HGHKKDRXX:2:2107:15374:29778 1:N:0:AGGAGTGG+TGTTCTCT
ACTCCTACGGGAGGCAGCAGTGGGGAATATTGGACAATGGGGGAAACCCTGATCCAGCCATGCCGCGTGAGTGATGAAGGCCTTAGGGTTGTAAAGCTCTTTCGGCGGGGAAGATAATGACGGTACCCGCAGAAGAAGCCCCGGCTAACTTCGTGCCAGCAGCCGCGGTAATACGAAGGGGGCTAGCGTTGCTCGGAATCACTGGGCGTAAAGAGCTCGTAGGCGGTTTGTCGCGTCTGCTGTGAAATTC
+
FFFFFFFFFFFFFFFFFFFFFFFFFFFFFFFFFFFFFFFFFFFFFFFFFFFFFFFFFFFFFFFFFFFFFFFFFFFFFFFFFFFFFFFFFF:FFFFFFFFFFFF:FFFFFFFFFFFFFFFFFFFFFFFFFFFFF:FFFFFFFFFFFFFFFFFFFFFFFF:FFFFFFFFFFFFFFFFFFFFFFFFFFFFF:FFFFFFFF:FFFFFFFFFFFFFFFFFFFFFFFFFFFFFFFFFF::FFFFFFFFFFFFFF::
@A00920:152:HGHKKDRXX:2:2107:25861:29778 1:N:0:AGGAGTGG+TGTTCTCT
ACTCCTACGGGAGGCAGCAGTGGGGAATCTTCCGCAATGGGCGAAAGCCTGACGGAGCAACGCCGCGTGAATGATGAAGGCCTTCGGGTCGTAAAGTTCTGTCTTATGGGACGAAGGTCCGCCGTGTGAACAATGCGGTGGGATGACGGTACCATAGGAGGAAGCCCCGGCTAACTACGTGCCAGCAGCCGCGGTAATACGTAGGGGGCAAGCGTTGTCCGGAATCACTGGGCGTAAAGGGCGTGTAGGT
+
FFFFFFFFFFFFFFFFFFFFF:FFFFFFFFFFFFFFFFFFFFFF:F:FFFFFFFF:FFFFFFFFFFFFF:F:FFFF:FF:FF,F:FFF,FFFFFFFF:FFFFFF:FFFFF:FFFFFFFFFFF:FFF:F,FF:FFFFFFFFFFFFF:FFFF,F:FFFFFFF:FFFFFFFFFFFFFFFFFFFFFFFFFFFFFFFFFFF,FFFFFF:FFF:FF,:F:FFFFFFFFF,:F:FFF:FFF,F,FFF:FFFFFFFFF
@A00920:152:HGHKKDRXX:2:2107:31114:29982 1:N:0:AGGAGTGG+TGTTCTCT
ACTCCTACGGGAGGCAGCAGTGGGGAATATTGGACAATGGGCGCAAGCCTGATCCAGCAACGCCGCGTGGAGGATGAAGGTCTTCGGATCGTAAACTCCTGTCAGGTGGGACGAAGGCTGCGGGGTGAATAATCTCGCAGTTTGACGGTACCACCAGAGGAAGCCCCGGCTAACTCCGTGCCAGCAGCCGCGGTAATACGGAGGGGGCGAGCGTTATTCGGAATTATTGGGCGTAAAGGGCGCGTAGGCG
+
FFFFFFFFFFFFFFFFFFFFFFFFFF:FFFFFFFFFFFFFFFFFFFFFFFFFFFFFFF:FFFFFFFFFFF,FFF,FFFFFFFFFFFFFF,FFFFFFF,FFFF,FFF:FFFFFFFFF:FFFF:FFF:F,FFFFFFF:FFFF:F:FFFFFF:FF:FFFFFF:FFFF:FFFFFFFFFF:FFFFF:FFFFFFFFFFFFFFFFFFFFFFFFF:FFFFFFFF,FFFFFFFFFFF:FFFFFF:FF,FFFFF:FFFFF
@A00920:152:HGHKKDRXX:2:2107:28782:30921 1:N:0:AGGAGTGG+TGTTCTCT
ACTCCTACGGGAGGCAGCAGTAAGGAATATTGGTCAATGGGTGGAAGCCTGAACCAGCCATGCCGCGTGCAGGAAGACGGCCTTCTGGGTTGTAAACTGCTTTTGTCAGGGGATAAAAAGCCCATGCGTGGGAAACTGAAGGTACCTGACGAATAAGCCACGGCTAACTACGTGCCAGCAGCCGCGGTAATACGTAGGTGGCGAGCGTTGTCCGGATTTATTGGGTTTAAAGGGTGCGTAGGCGGCTTCT
+
FFFFFFFFFFFFFFFFFFFFFFFFFFFF:FFFFFFFFFFFFFFFFFFFFFFF,FFFFFFFFFFFFFFFFFFFFFFFFFFFFFFF:FFFFFFFFFF:FFFFFFFFFFFFFFFFFFFFFFFFFFFFFFFFFFFFFFFFFFFFFFFFFFFFFFFFFFFFFFFFFFFFF:FFFFFFFFFFF:FFFFFFFFFFFFFFFFFFFFFFFFFFFFFFFFFFFFFFFFFFFFFFFFF:FF:FFFFFFFFFFFFFFFFFFF
@A00920:152:HGHKKDRXX:2:2107:10854:31688 1:N:0:AGGAGTGG+TGTTCTCT
ACTCCTACGGGAGGCAGCAGTAGGGAATATTGGTCAATGGGTGAGAGCCTGAACCAGCCATGCCGCGTGCAGGAAGACGGCCTTCTGGGTTGTAAACTGCTTTTGTCAGGGGATAAAATTTCCTTGCGAGGAAAATTGAAGGTACCTGGCGAATAAGCCCCGGCCAACTACGTGCCAGCAGCCGCGGTAACACGTAGGACGCGAGCGTTATCCGGATTTACTGGGCGTAAAGCGCGGGCAGGCGGTGGTC
+
FFF:FFFFFFF:FFFFFFFFFFFFFFFFFFFFFFFFF:FFF:F:F:FFFFFFFFFFFFFFFFFFFFF:FFFFFFFFFFFFFFFFFFFFFFFF:FFFFFFFFFFFF:FFFFFFF:FFF::::FFF:FFF:FFF:FFFFFFFF:FFFFFFFFF:FFF:FF:FFFFFFFFFFFFF:FFFFFFFFFFFFFFFFFFFFFFFFFFF:FFFFFFFFFFFFFFFFFFFFF:F:FFFFFFFFFFFFF:FFFFFFFFF:F
@A00920:152:HGHKKDRXX:2:2107:25111:32675 1:N:0:AGGAGTGG+TGTTCTCT
ACTCCTACGGGAGGCAGCAGTGGGGAATCTTGCGCAATGGGCGAAAGCCTGACGCAGCGACGCCGCGTGGGGGATGACGGGTTTCGGCTTGTAAACCCCTGTTGCCCGGGACGAACTTCCGCTTTCGAGCGGATTGACGGTACCGGGTGAGGAAGCACCGGCTAACTCTGTGCCAGCAGCCGCGGTAATACGGAGGGGGCGAGCGTTGTTCGGAATTACTGGGCGTAAAGGGCGCGTAGGCGGTGACGTT
+
FFFFFFFFFFFF,FFFFFFFFFFFFFF:FFFFFFFFF:FFFFFFFFFFFFFFFFFFF:FFFFFFF:FFFFFFFFFFFFFFFFFFFFFFFFFF:F,FFFFFFFFFFFFFFFFFFFFFFFFFFFFFFFFFFFFFFFFFFFFFFFFFFFFFFFFFFFFFFFFF,FFFFFFFFFFFFFF:FFFFFFFFFFFFFFFFFFFFFFFFFF:FFF,FFF:FF,,FFF,FFFFFFF,FFF:FFFFFF,FFFFFFFFF:FF
@A00920:152:HGHKKDRXX:2:2107:26060:32816 1:N:0:AGGAGTGG+TGTTCTCT
ACTCCTACGGGAGGCAGCAGTGGGGAATTGTTCGCAATGGGCGCAAGCCTGACGACGCAACGCCGCGTGGAGGATGAAGACCTTCGGGTCGTAAACTCCTTTCGACCGAGATGAACGTCCCGCGACCTAACACGTCGGGGGAGTGACAGTATCGAGGGAAGAAGCCCCGGCTAACTCTGTGCCAGCAGCCGCGGGAATACAGGGGGGGCTAGCGTTGTTCGGAATTACTGGGCGGACTGGGTTCGTGGGT
+
FFFFFFFFF:FFFFFFFFFFFFFFFFF:FFFFFFFFFFFFFFFFFFFFFFFFFFFFFFFFFFFFFFFFFFFFFFFF:FFFF:FFFFFFFFFFFFFFFFFFFFFFFFFFFFFFFFFFFFFF:FFFF:FFFFFFFFFFF,FFFFFFFFFFFF,FFF:FF:F,FFFFFFFFFFFFFF:FF,FFFFFFFF:FFFF:FF,F,F:F,FF:FFFF,F:FFFF,F:F:FFF,FF,:,FFF:F,,,,FFF:,:FF,FF:
@A00920:152:HGHKKDRXX:2:2107:21486:32878 1:N:0:AGGAGTGG+TGTTCTCT
ACTCCTACGGGAGGCAGCAGTAAGGGATCTTGCGACAATGGGCGAAAGCCTGACGCAGCAACGCCGCGTGCGGGATGACGGCCTTCGGGTTGTAAACCGCTTTTCGGGGGGAAGAGGAAGGACGGTACCCCCGGAATAAGTCTCGGCTAACTACGTGCCAGCAGCCGCGGTAAAACGTAGGAGGCGAGCGTTATCCGGAATTACTGGGTGTAAAGCGAGTGTAGGCGGTCGTGCAAGTGAGGCGTGAAAG
+
FFFFFFFFFFFFFFF:FFFFFFFFFFFFFFFFFFFFFFFFF:FFFF::FFFFFFFFFFFFFF::FFFFF:FFFF:FFFFFFFFFF,FFFFFFFFFFF,,FFFFFF:FFFFFFF,FFFFFFFFFF:FFFFFFF:,FFFFF:F,F:FFFFF:FFFF:FFFFFFFFFFF:F:FF,,:FFF:F,,FF,FFFFF,,FFFFFFFF,FF:FFF:FFFFFFFFF,,FF:FFFFFFF:,:,FFFFF,F:FF,FFFFFFF
@A00920:152:HGHKKDRXX:2:2107:17183:33129 1:N:0:AGGAGTGG+TGTTCTCT
ACTCCTACGGGAGGCAGCAGTCGAGAATCTTCCGCAATGGGCGAAAGCCTGACGGAGCGACGTCGCGTGATGGACGAAGTGCTTCGGCACGTAAACAACTTTAATGTGGGACGAAATAATTGACGGTAACACATGAATAAGGGGCTCCTAACTCTGTGCCAGCAGGAGCGGTAATACAGAGGCCCCAAGCATTATCCGGAAGAACTGGGCGTACAGGGTGTCGAGGCGGCCATCTTAGTCGGTCGTAAAA
+
FFFFFFFFFFFFFFFFFFFFFFFFFFFFFFFFFFFFFFFFFFFFFFFFFFFFFF:FFFFFFF:FFFFFF,FFFF:FFFFFFFFF,FFFFFFFFFFFF,FF,F,F:FFFFFF:F:FFF,,FF:FFFFFF,:F,:,,F,:,FFF,,,FF,:FFFFFFFF:,F,,FFFFFF,F:FFF:FF,F:F,F::FF:,F,,F:FF:,,FF,,:F,FFFFF,:,:,,:F,F::F:,F,:FF:,:F,FFFFF,FF:FFFF,
@A00920:152:HGHKKDRXX:2:2107:8133:33489 1:N:0:AGGAGTGG+TGTTCTCT
ACTCCTCGGGAGGCAGCAGTAGGGAATATTGCACAATGGAGGAAACTCTGATGCAGCGACGCCGCGTGAGTGACGAAGGCCTTCGGGTTGTAAAGCTCTGTTCTCAGGGAAAAAGAAAGTGATTGTACCTGAGAAGAAAGGACCGGCTAACTTCGTGCCAGCAGCCGCGTTAAGACGAGGGGTCCAAGAGTTGTTCGGAATCATTGGGCGTAAAGCGGGTGTAGGCGGCCTTGCAAGTCAGGAGTGAAAG
+
FFF,FFFF:FFFFFFF:FF:FF::FFFF:FFFFFFFFFFF:FF,FF,:FFFFFFFF:FFFFFFFFF:,FFFF:FFF:::FFFF:F,FFFFFFFFFF:F,:FFF,FFFFFF:FFFFFFFF,,FFF:FFFFF::FFFFFFFF:F:FFF,FF,FFFF:FFFFFFFF,,FFFF,,,:FFFFF,F,FFF,FF,:FFFF:FF:FF,FFF:FFFFFF:FFF:FFFFFFF,FFFF::FF:FFFFFFFFFF:F,:FFFF
@A00920:152:HGHKKDRXX:2:2107:1533:34272 1:N:0:AGGAGTGG+TGTTCTCT
ACTCCTACGGGAGGCAGCAGTGGGGAATCTTGCGCAATGGGCGAAAGCCTGACGCAGCGACGCCGCGTGGGGGAGGAAGGGCTTCGGCTTGTAAACCCCTGTTGCCCGGGACGAATCCCTGGTTTCGACCAGGTTGACGGTACCGGGTGAGGAAGCACCGGCTAACTCTGTGCCAGCAGCCGCGGTAATACAGAGGGTGCGAGCGTTGTCCGGAATCACTGGGCGTAAAGCGCGCGCAGGCGGTTTTTCA
+
:F:FF:FFFFFFFFFFFFFFFFFFFFFFF:FFFFFFFFFFFFFFFFFFFFFFFFFFFFFFFFFFFFFFFFFFFFFFFFFFFFFFFFFFFFFFFFFFFFFFFFFFFFFFFFFFFFFFFFFFFFFFFFFFFFFFFFFFFFFFFFFFFFFFFFFFF,FFFFFFFFFFFFFFFFFFFFFFFFFFFFFFFFFFF:F:FFFFFFFFFFFFFFFFFFFFF:,F:FFFFFFFFFFFFF:F:F:FFFFF:FF:FFFFFF
@A00920:152:HGHKKDRXX:2:2107:17906:36010 1:N:0:AGGAGTGG+TGTTCTCT
ACTCCTACGGGAGGCAGCAGTGGGGAATATTGCGCAATGGGCGAAAGCCTGACGCAGCGACGCCGCGTGGGGGAGGAAGGCCTCAGGGTTGTAAACCCCTGTCAGGTGGGACGAACCCCGATACGTCGAACAGGCGTATCGATTGACGGTACCACCAGAGGAAGCTCCGGCTAACTCCGTGCCAGCAGCCGCGGTAATACGGAGGGCGCAAGCGTTGTTCGGAATTACTGGGCGTAAAGCGCGGGCAGGT
+
:FF:FFFFFFFFFFFFFFFFFFFFFF:FFFFFFFFFFFFFFFFFFFFFF:FFFFFFFFFFFFFFFFFFF:FFFFFFF:FFFFFF:FFFFFFFFFFFFFFFFFFFFFF:FFFF:FFFFFFFFFFFFFFF:FFFFFFFFFFFF:FFFFFFFFFFFFFFFFFFFFF:FFFFFFFFFFFF:FFFFFFFF,FFFFFFFFF,FF:FFFFFFF,FF::F:FF:FFFFFFF::FFFFFFFFF:,FFFFF:FFF:F:FF
@A00920:152:HGHKKDRXX:2:2107:19289:36088 1:N:0:AGGAGTGG+TGTTCTCT
ACTCCTACGGGAGGCAGCAGTGGGGAATATTGGACAATGGGCGCAAGCCTGATCCAGCCATGCCGCGTGAGTGATGAAGGACCTAGGGTTGTAAAGCTCTTTCACCGGTGAAGATAAAGACGGAAACCGGAGAAGAAGCACCGGCTAACTTCGTGCCAGCAGCCGAGGTAATACGAAGGGGGCTAGCGTTGTTCGGAATTACTGGGCGTAAAGCGCACGTAGGCGGATATTTAAGTCAGGGGTGAAATCC
+
FFFFFFFFFFFFFFFFFFFF::FFFF,F,:FFFFFFFFFF,FFF:FF:FFFFFFFFFFFFFFFFFFF:FF,:FFFFFFFF,FF:FFFF:F,,FFF,FF,FFF,FF,FFFFFFFFF,F,:FFFF,FFFFF:FFFF:F:FF,FF:FF,FFF:FFF,F,FFFFFFFFF,FF,F,F::F:FFF:FFFF:FFFF::FFFFFF,:F:FFFFFFF:F:F:FFFFFFFFFF::FFF,,,F,F,FFF:,FFFFFFFFF,
@A00920:152:HGHKKDRXX:2:2107:2880:36667 1:N:0:AGGAGTGG+TGTTCTCT
ACTCCTACGGGAGGCAGCAGTCGGGAATTTTGCGCAATGGGCGAAAGCCTGACGCAGCAACGCCGCGTGAGGGATGAAGGCCTTCGGGTTGTAAACCTCTTTTCTCAGGGACGATGATGCCGGTACCTGAGGAATAAGTCACGGCTAACTACGTGCCAGCAGCCGCGGTAATACGTAGGTGACAAGCGTTGTCCGGATTTACTGGGTGTAAAGCGCGTGTAGGCGGTCCTGCAAGTGGCGCGTGAAAGCG
+
F,F,:FF:F,FFFFFFFFFFF:F,F:,FFFF:FFFF,:FFFFFFFFFFFFFFFFF:FFF:FFFF:FF:FFFFF,FFFF:FFFFFFFFFFFFF,FFFFFF,F::FFF:FFFFFFFFFF,F,FFFF:FFFFFFFF:FFFFFFFFFFFFF:,FFF:FFFFFFFFFF:F,FFFF:FF:FFFF:FFF:F:FFFFFFFF,F,FF,F,,::FFFFFFF,,F,F,FFF:FFFFFFFFF::,FFFFFFFFF,FFFFFFF
@A00920:152:HGHKKDRXX:2:2107:20717:36933 1:N:0:AGGAGTGG+TGTTCTCT
ACTCCTACGGGAGGCAGCAGTGGGGAATATTGGACAATGGGCGAAAGCCTGATCCAGCAATGCCGCGTGGGTGAAGAAGGTCTTCGGATTGTAAAGCCCTTTCGGCGGGGACGATGATGACGGTACCCGCAGAAGAAGCCCCGGCTAACTTCGTGCCAGCAGCCGCGGTAATACGGGGGGTGCAAACGTTGTTCGGAATCACTGGGCGTAAAGAGCGCGTAGGCGGCCTTGTAAGTGGGGTGTGAAATCC
+
FFFFFFFFFFFFFFF:FFFFFFFFFFFFFFFFFFFFFFFFFFFFFFFFFFFFFFFFFFFFFFFFFFFFFFFFFFFFFFFF:F:FFFFFFFFFFFFF:FFFFF:F,FFFFFFFFFFFFFFFFFFFFFFFFFF:FFFFFFFFFFFFFFFF:FFFFFFFFFFFFFFFFF:FFFF,FFFFFFFFFFFF:FFF,F,FFFF:FFFFFFFFFFF:FFFFFF,FF,FFFFFFFFFF:FF:F::FFFFF,FFFFF,:FF
@A00920:152:HGHKKDRXX:2:2107:15067:37012 1:N:0:AGGAGTGG+TGTTCTCT
ACTCCTACGGGAGGCAGCAGTGGGGAATATTGGACAATGGGCGCAAGCCTGATCCAGCAATGCCGCGTGGGTGAAGAAGGCCTTCGGGTTGTAAAGCCCTTTTGTACGGGAAGAAATCCTGTCGGTTAATACCCGGCGGGGATGACGGTACCGTAAGAATAAGCACCGGCTAACTTCGTGCCAGCAGCCGCGGTAATACGAAGGGTGCAAGCGTTAATCGGAATTACTGGGCGTAAAGCGTGCGTAGGCG
+
FFFFFFFF:FF::FFFFFFFFF,FFFFFFFFF,FFFFFF::FFFFF,FFFFFFFFFFFFFFFFFFFF:FF::FFFFF,FFF,FFF::F:,FFFFFFFFFF::FFFFFFFFF,FFFFFFFFFFFF:FFFFFFFF,:FFF:FFFFFFFFFFFF,FFFFFF,FFF::FFFFFFF::FFFFF:F:FFFFFFFF,F,FF,:FFF,FFFF:FFF:F,:FFFF:F,FFFFF:FFF:,,FFF:FF,FFF,F::F,:F,
@A00920:152:HGHKKDRXX:2:2108:17228:1172 1:N:0:AGGAGTGG+TGTTCTCT
ACTCCTACGGGAGGCAGCAGTGGGGAATATTGGACAATGGGGGCAACCCTGATCCAGCAATGCCGCGTGAGTGATGAAGGCCTTCGGGTTGTAAAGCTCTTTTGGCGGGGACGATGATGACGGTACCCGCAGAATAAGCCCCGGCTAACTTCGTGCCAGCAGCCGCGGTAATACGAAGGGGGCTAGCGTTGTTCGGAATTACTGGGCGTAAAGGGCGCGTAGGCGGTCCTGATCGTCGGATGTGAAAGGC
+
FFFFFFFFFFFFFFFFFFFFFFFFFFFF,FFFFFFF,FFFFFFFF:FFFFFFFFFFFFFFFFFFFFFFFFFFFFFFFFFFFFFFFFFF,FFFFFFFFFFFFFFFFFFFFFFFFFFFFFFFFFFFFFFFFFFFFFFFFFFFFFFFFFFFFF:FFFFFFFFFFFFFFFFFFFFFFFFFFFFFFFFFFFFFFFFFF,FFFFFFFFFFFFFFFFF:FFFFFFFFFFFFFFFFFFF:F:FFF:FF:,FF,,FFF:
@A00920:152:HGHKKDRXX:2:2108:19660:1470 1:N:0:AGGAGTGG+TGTTCTCT
ACTCCTACGGGAGGCAGCAGTGGGGAATTGTTCGCAATGGGCGCAAGCCTGACGACGCAACGCCGCGTGGAGGATGAAGAATTTCGGTTCGTAAACTCCTGTCGAGCGGGACGAAAGATGCGCGGGTTAATACCCCGCGCAAGTGACGGTACCGCTAAAGGAAGCCCCGGCTAACTCCGTGCCAGCAGCCGCGGTAATACGGGGGGGGCAAGCGTTGTTCGGAATTACTGGGCGTAAAGGGCGCGTAGGC
+
FFFFFFF,FFFF:FFFFFFFFFFFFFFFFFFF:FFFFFFFFFFFFFFFFFF:FFFFFFFFFFFFFFFF:FFFFFFFFFFFF:F:FF:FFFFFFFFFFFFFFFFFFFFFFFFFF,FFFFFFFFFFFFFF:FFF:FFFFFFFFFFFFFFFFF,FFF:::,F,:FF:FF::FFFFFFFFFFFFF:FFFF,FFFFF:FFF,FFFF:FFFF,FFFF,F,FFFFFF,:FFFFFF::F,FFFF,FFF:F:F:FFF:F
@A00920:152:HGHKKDRXX:2:2108:12897:1564 1:N:0:AGGAGTGG+TGTTCTCT
ACTCCTACGGGAGGCAGCAGTAAGGAATATTGCACAATGGAGGAAACTCTGATGCAGCCATGCCGCGTGCGGGAGGAAGCCTTTCGGGGTGTAAACCGCTGTCAGGGGGGACGAACCCTCACAGGGCGAACAGGCCTGTGAGCTGACGGTACCTCCAGAGGAAGCGCCGGCTAACTCCGTGCCAGCAGCCGCGGTAAGACGGAGGGCGCGAGCGTTGTTCGGAATCACTGGGCGTAAAGCGCGCGCAGGC
+
FFFFFFFFFFFFFFFFF:FF:FFFFFFFFFFFFFFFFFF:FFFF,FFFFFF,FF:FFFFFFFFFFFFFFFFFFFFFFFFFFF:FFFF:FFFFFFF:FFFFFFFFFFFFFFFFFFFFFFFFFFFFFF:FF:FFFFFFFFFFFFFFFFFFFF,FFFFFFFFFFFFFF:FFFFFF,FFFFFFFF,FFFFFFFFFFFFFF::FFFFFFFFFFFFFFFFFFFFFF:FF,FFFFFFFFFF:,:FFFFFFFFFFFF:
@A00920:152:HGHKKDRXX:2:2108:32334:1689 1:N:0:AGGAGTGG+TGTTCTCT
ACTCCTACGGGAGGCAGCAGTAAGGGATCTTGCGACAATGGGCGAAAGCCTGACGCAGCAACGCCGCGTGCGGGATGACGGCCTTCGGGTTGTAAACCGCTTTTCGGGGGGAAGAGGAAGGACGGTACCCCCGGAATAAGTCTCGGCTAACTACGTGCCAGCAGCCGCGGTAAAACGTAGGAGGCGAGCGTTATCCGGAGTTACTGGGCGTAAAGCGCATGTAGGCGGTTGGACAAGTTGAGTGTGAAAG
+
:FFFFFF:FFF:FFFFFFFF:FFFFFFFFFFFF,FFFFFFFFFFFFFFFFFFFFFFFFFFFFFFFFF:FFFFFFFFF:FFFFF:FFFFFFFFFFF:FFFFFFFFF,FFFFF,FFFFFFFF,FFFFFFFFFFFFFF:FFFF,FFF:FFFFFFFFF,FFF:FF::FF:::FFFFFF:FFFFF,FFFF::FFFF,F:F,:FFFFFF,F:,:FFFFF:F,FFFFFFF:,:F,FFF:FF:FFFFF,::FF:,:,F
@A00920:152:HGHKKDRXX:2:2108:23484:2331 1:N:0:AGGAGTGG+TGTTCTCT
ACTCCTACGGGAGGCAGCAGTAAGGGATCTTGCGACAATGGGCGAAAGCCTGACGCAGCAACGCCGCGTGCGGGATGACGGCCTTCGGGTTGTAAACCGCTTTTCGGGGGGAAGAGGAAGGACGGTACCCCCGGAAGAAGTCTCGGCTAACTACGTGCCAGCAGCCGCGGTAAAACGTCGGAGGCGAGCGTTATCCGGATTTACTGGGTGTAAAGCGCGTGTAGGCGGTCCTGCAAGTGGCGCGTGAAAG
+
FFFFFFFFFFFFFFFFFFFFFFFFFFFFFFFFFFFFFFFFFFFFFFFFFFFFFFFFFFFFFFFFFFFFFFFFFFFF:FFFFFF:FFFFFFFFFFFFFFFFFFFFFFFFFFFFFF:FFFFFFFFF:FFFFFFFFFFFFFFFFF::FFFFFFFFFFFFFFFFFFFFFFFFFF,F,FFFFF:FFFFFFFF:FF:FFFFFF,FFFFFFFFFF:FFFFFFFFFFF:FFFFF:FF:FFFFF,FFF,:FFFFFFF:F
@A00920:152:HGHKKDRXX:2:2108:26919:2801 1:N:0:AGGAGTGG+TGTTCTCT
ACTCCTACGGGAGGCAGCAGCTCGGAATTTTGCACAATGGGCGAAAGCCTGATGCAGCGACGCCGCGTGAAGGATGAATGCCTTCGGGTTGTAAACTTCTGAAAATAGCACCGGCTAACTACGTGCCAGCAGCAGCGGTCATACGTAGGGTGCAAGCATTACCCGGAATTACTGGGCGTAAAGAGTTCTGTAGGCGGTCATATAAGACAGGGGTTAAATCTTTGGGCCTAACCCAAAGGCTGCTCTTGAT
+
FFFFFFFFFFFFFFFFFFFFFFFFFFFFFFFFFFFFFFFFFFFFFFFFFFFFFFFFFFF:FFFFFFFFFFFFFFFFFFF:,FFFFFFF:FFFFFFFFFF,:FFFFFFFFFF,FF:FFFFFFFFFF:FF:,FFFF:FFFFFFFF:FFF:F:FFFFF:FFFFFFFFFFF,F,F:FFFF:FFFFFFFFF,FFFFFFFFFFFFF::FF:F,FFFF:F,F,FFFF:,FFF:FFFFF,F:F:::,,FFF:FFF,:F
@A00920:152:HGHKKDRXX:2:2108:12780:2832 1:N:0:AGGAGTGG+TGTTCTCT
ACTCCTACGGGAGGCAGCAGTGGGGAATCTTGCGCAATGGCCGAGAGGCTGACGCAGCGACGCCGCGTGGAGGATGACGCCCCTCGGGGTGTAAACTCCTGTTGCCCGGGACGAACACGTGGTTTCGACCACGCTGACGGTACCGGGTGAGGAAGCACCGGCTAACTCCGTGCCAGCAGCCGCGGTAATACGGAGGGTGCGAGCGTTGTCCGGAATCACTGGGCGTAAAGGGCGCGTAGGCGGTGGGGTA
+
FFFF,FFFF:FFFFFF:FFFFFFFFFF,F:F:F:FFFFFFF:FFFFFFFFF:F,:F:FF,FFFFFFFF:FFFFFFFFFF:F:FFFFFFFF:FFFFFFFFFFFFFFFFFFFFFFFF:FFFFFFFFF,F::::FFFFFFFFFFFFFFFFF:FFFF,FF:FFFFFF:FF:F:FFFFFFFFFF:FFFFFFFFFF:FFFFFFFFFFFF:FFFFFFFFFF,FFFFFFFFF:F:FFFF:FFFF:FFFFFFFFFFFFF
@A00920:152:HGHKKDRXX:2:2108:22200:3145 1:N:0:AGGAGTGG+TGTTCTCT
ACTCCTACGGGAGGCAGCAGTAAGGAATATTGGTCAATGGACGAAAGTCTGAACCAGCCATGCCGCGTGGAGGATGAAGGTCCTCTGGATTGTAAACTTCTTTTATCTGGGACGAAAAAAGGGAATTCTTTCTCGTCTGACGGTACCAGATGAATAAGCACCGGCTAACTCCGTGCCAGCAGCCGCGGTAATAAGGAGGGTGCAAGCGGTATCCGGATTCACTGGGTTTAAAGGGTGCGTAGGCGGGTGT
+
FFFFFFFFFFFFFFFFFF:FFF:FFFFF,FFFFFFFFFFFFFFFFFFFFFF:,FFFFFFFFFFFFFFFF:FFFFFFFFFFFFFFFFFFFFF:FF,FFFFF,FF:FFFFFFFFFFF,F:F:FF:FFFF:FFFFFFFF:,:F,FFFFFF::F:F:FFF:FFFF,F:FF:,FFF,:FFF:F:FFFFF:FF,:FFFF,FF,FFFFFFF,FFF,F:FFFFF::FF:FF::F,F,,FF:FFFFFF,FFFFF:F:FF
@A00920:152:HGHKKDRXX:2:2108:9308:3333 1:N:0:AGGAGTGG+TGTTCTCT
ACTCCTACGGGAGGCAGCAGTAAGGGATCTTGCGACAATGGGCGAAAGCCTGACGCAGCAACGCCGCGTGCGGGATGACGGCCTTCGGGTTGTAAACCGCTTTTCGGGGGGAAGAGGAAGGACGGTACCCCCGGAAGAAGTCTCGGCTAACTACGTGCCAGCAGCCGCGGTAAAACGTAGGAGGCGAGCGTTATCCGGATTTACTGGGTGTAAAGCGCGTGTAGGCGGTCCTGCAAGTGGCGCGTGAAAG
+
FF:FFF:FFFFFFFFFF:FFFFFFFFFFFFFFFFFFFFFFFFFFFFFFFFFFFFF:FFFF:FFFFFFFFFFFF:FFFFFFFF,FFFFFFFFFFFFF:FFFFFFFFFFFFFFFFFFFFFFFFFFFF:FFFFFFFFFFFFFFFFFFFFF:FFFFFFFFFFFFFFFFFFFFFFFFFFFFFFFFFFFFFFFFFFFF:FFFFFFFFFFF,FFFFF:FFF:FFFFFFF,F:FFFFFFFFFFFF:FF:FFF,F:FFF
@A00920:152:HGHKKDRXX:2:2108:26332:3568 1:N:0:AGGAGTGG+TGTTCTCT
ACTCCTACGGGAGGCAGCAGTAGGGAATCTTGCGCAATGGGCGAAAGCCTGACGCAGCGACGCCGCGTGAGCGATGAAGGCCTTCGGGTCGTAAAGCTCTGTGGGGCGGGACGAATAAGGCTTGGCTAACATCCAAGTCGATGACGGTACCGCCTTAGCAAGCACCGGCTAACTCTGTGCCAGCAGCCGCGGTAAGACAGAGGGTGCAAACGTTGTTCGGATTTACTGGGCGTAAAGCGCACGTAGGCGG
+
,:F:,FF:FFFFF:FFFF,F:FFFFFFFFFFFFFFF:FFF:FFFFFFFFFF:FFF,FFFFFFFFFFFF:F:FF,FFFFFFFFF,FFFFFFFFFFFF,FF:FFFFFFFFFF:F:,FFFFFFFFFF,FFF:FFFFFFFF:FFFF:FFFF,FFFFFFFFFFFFF,F:FFF::F,FFFFFFFFFF:FF:FFFFF:FFFFFF:FF,FF:FFFF,FFFFFFF,FFFFFFFFFFFF:FFF,F:FFFFF::FFF,FFF
@A00920:152:HGHKKDRXX:2:2108:22092:3865 1:N:0:AGGAGTGG+TGTTCTCT
ACTCCTACGGGAGGCAGCAGTCGGGAATTTTGCCCAATGGACGAAAGTCTGAGGCAGCAACTCCGCGTGAGGGATGACGGCCTTCGGGTTGTAAACCTCTTTTCCCAGGGAAGATCCAAGACGGTACCTGGGGAATAAGCCACGGCTAACTACGTGCCAGCAGCCGCGGTAAAACGTAGGAGGCGAGCGTTATCCGGATTTACTGGGTGTAAAGCGCGTGTAGGCGGTCCTGCAAGTGGCGCGTGAAAGC
+
:FFFFFF:FFFFFFFFFFFFFFFFFFFFFFFFFFFFFFFFF,F:F:FFFFFFFFFFFFFFFFFFFFFFFF,FFFFFFFFFFFFFFFFFFFFFF:FFFFFFFFFFFFFFFFFFFFFFFFFFFFFFFFFFFFFFFFFFFFFFF:FFFFF,FFFFFFFFFFFFFFFFFFFFFF:FFFF:FFFF,FFFFFFFFFF:FFFFFFFFFFFFFFFFFFFFFFF:FFFFFFFFFFFFFFFFFFF:FFFFFFFFFFFFFF
@A00920:152:HGHKKDRXX:2:2108:12897:4664 1:N:0:AGGAGTGG+TGTTCTCT
ACTCCTACGGGAGGCAGCAGTGGGGAATATTGGACAATGGGGGCAACCCTGATCCAGCCATGCCGCGTGTGTGAAGAAGGCCTTCGGGTTGTAAAGCACTTTAAGTTGGGAGGAAGGCTTCAAACCTAATACGTTTTAGGATTGACGTTACCAACAGAAAAAGCACCGGCTAACTCCGTGCCAGCAGCCGCGGTAATACGGAGGGTGCAAGCGTTAATCGGAATTACTGGGCGTAAAGCGCGCGTAGGCG
+
FFFFFFFFFFFFFFFFFFFFF:FFFFFFFFFFFFFFFFFFFFFFFFF,FFFFFFFFFF,FFFFFFFFFF:FFFFFFFFFF,FFFFFFFF:FFFFF,F,FFF,FFFF:FFFFFFFF:FFFFFFFF:FFFF:F,:FFF,FFFFFF:FFFF,FF,FFFFFFF,FFFFFFFF:FF:FFFFFFF::,FF:FF,FFFFF,:F:FF,FFF,FF:,F,FFFFFFFFFF,FF::FFFF,F,F:FFFFFF,FF,F:FFF,
@A00920:152:HGHKKDRXX:2:2108:2935:5102 1:N:0:AGGAGTGG+TGTTCTCT
ACTCCTACGGGAGGCAGCAGTCGAGAATCTTGGTCAATGCACGAAAGTGTGAACCAGCGACGCCGCGTGAAGGATGAAGGCCCTCTGGGTCGTAAACTTCTTTTACGGGAGAAGAATCAATGACGGTATCCCGTGAATAAGCCACGGCTAACTACGTGCCAGCAGCCGCGGTAATACGTAGGTGGCAAGCGTTGTCCGGATTTACTGGGCGTAAAGCGAACGCAGGCGGACCTTTAAGTAGGAAGTGAAA
+
FFFFFFFFFFFFFFFFFFFFFFFFFFFFF:FFFFFFFFFFF,FFF:FFFFFFFFFFFFFFFFFFFFFFFF:FFFFFFFFFFFFFFFFFFFFFFFFFFFFF:FFFFFFFFFFF,FFF,F,FFFFFFFF:FF:FFFFFFFFFFFFFFFFFF:FFFFFFFFFFFFFFFFFFFFF,FFFFFFFFFFFFFFFFFFFFFFFFFFFFFFFFFFFFFFFFFFFF:F:FFFFFFF,FFFFFFFF:FFFFFFFFFFFFFF
@A00920:152:HGHKKDRXX:2:2108:1542:5259 1:N:0:AGGAGTGG+TGTTCTCT
ACTCCTACGGGAGGCGGCAGTGGGGAATCTTGCGCAATGGGCGAAAGCCTGATGCAGCGACGCCGCGTGGGGGATGAAGGCCCTCGGGTTGTAAACCCCTTTCGGCAGGGAAGAAGCCGCAAGGTGACGGTACCTGCAGAAGAAGCCACGGCTAACTACGTGCCAGCAGCCGCGGTACTCCGTAGGTGGCGAGCGTTGTCCGGATTTACTGGGCGTAAAGCGCACGTAGGCGGGTTGTTAAGTCAGAGGT
+
FF,FFFFFFFFFFFFFFFFFFFFFFFFFFFFFFFFFFFFFFFFFFFFFF:FFFFFFFFFFFFFFFFFFFFFFFFFFF:FFFFFFFFFFFFFFFFFFFFFFFFFFFFFFFF,FFF:FFFFFFFFFFFF:FFF:FFFFF,FFFFFFFFFFFFFFF:FFF,FFFFF:FFFFFFFFFFFF,,:,FFF,FFFFFFF:FFF,FFFFFFFFFFFFF,FFFFFF:,:FFFFFFFF,FFFFF,,,F,FF,FFFFFFFF:
@A00920:152:HGHKKDRXX:2:2108:17074:5415 1:N:0:AGGAGTGG+TGTTCTCT
ACTCCTACGGGAGGCAGCAGTGGGGAATATTGGACAATGGGCGAAAGCCTGATCCAGCAATGCCGCGTGTGTGAAGAAGGCCTGCGGGTTGTAAAGCACTTTCAGTAGAGAAGAAAAGCTTACGGTTAATACCCGTGAGTCTTGACGTAACCTACAGAAGAAGCACCGGCTAACTCCGTGCCAGCAGCCGCGGTAATACGGAGGGTGCAAGCGTTAATCGGAATTATTGGGCGTAAAGCGCACGTAGGCG
+
F:FF:FFFFFFFFFFFFFFF:FFFFFFFFFFFFFFFFFFFF:FFF:FFF:FFFFFFFFFF:FFFFFFFFFFFFFFFFFFFFFFFFFFFFFFFFFF:FFFFFFFFFFFFFFFFFFFFFFFFF:FFFFFFFFFFFFFFFFFFFFFFFFFFFF:FF:::FFFFFFFFFFFFFFFFFFF,FFFFF:FFFFFFFFFFFFFFF:FFF:FF:FFFFFFFFFFFFF::FFFFFFF:FFFF:FFFF:FF:FFFFFFFFF
@A00920:152:HGHKKDRXX:2:2108:9751:5791 1:N:0:AGGAGTGG+TGTTCTCT
ACTCCTACGGGAGGCAGCAGTAGGGAATTGTTCGCAATGGGCGCAAGCCTGACGACGCAACGCCGCGTGGAGGATGAAGGTCTTCGGATTGTAAACTCCTGTTGATCGGGAAGAATGGCCTCCGGGTTAATACTCCGGGGGAATGACGGTACCGATTGAGGAAGCCACGGCTAACTCTGTGCCAGCAGCCGCGGTAATACAGAGGTGGCAAGCGTTGTTCGGAATTACTGGGCGTAAAGGGCGCGTAGGC
+
FFFFFFFF,F:FFFF:FFFFFFFFFFF,FF:FFFFFFFFFFFFFFFFFFFF:FFFF:FF:FFF:FFFFF::FFFFF,,F:FFFFFFFFFFFFFFF:FFFFFFF,FFFFFF,F:FFFFFFFFFFFFF::FFFFFFFFFFFFFF,F:FFFFFF:FFFFFF:FFF,FFFFF:,:FFFF:FFFFFFFFFFF::FFFFFFFFFFFFFFFFFFFFF:FFFFFFFFFFFFFFF,F:F:FFFFFFFFFFF:FFF,FF:
@A00920:152:HGHKKDRXX:2:2108:13494:5822 1:N:0:AGGAGTGG+TGTTCTCT
ACTCCTACGGGAGGCAGCAGTGGGGAATCTTGCGCAATGGCCTAACGGCTGACGCAGCGACGCCGCGTGGGGGAGGAAGGGCTTCGGCTCGGAAACCCCTGTTGCCCGGGGCGAACATCCCTTGTCGAGGGGACTGACGGTACCGGGTGAGGAAGCACCGGCTAACTCCGTGCCAGCAGCCGCGGTAATACGGAGGGTGCGAGCGTTGTCCGGAATCACTGGGCGTACAGGGCGCGTCGGTGGCCGAGCA
+
FFFFFFFFFFFFFFFFFFFFF:,FFFFF,:FFFFFFFFFFFFFF:FFFFFFFFF:FFFFFFFFFFFFFF:FFFF:FFFFFFFFFF:FFFFF,FFFFFFFF,FFF:FFFFF:F:FFF,:F:FFF,F:F,,F::,:,FF,F:FFFFFFFFFFFFF,:FFF:FFF:FFF,FFF,,:FFFFFFF,F:FF,,:FFFFFF:FFFFF:FFFFF:,FFFF,FF::FFF,,F,F,F,:FFFFFFFF,FFF,F,:F,FF,
@A00920:152:HGHKKDRXX:2:2108:20238:6292 1:N:0:AGGAGTGG+TGTTCTCT
ACTCCTACGGGAGGCAGCAGTGGGGAATATTGCACAATGGGCGAAAGCCTGATGCAGCGACGCCGCGTGAGGGATGACGGCCTTCGGGTTGTAAACCTCTTTCAGTAGGGAAGAAGCGAAAGTGACGGTACCTGCAGAAGAAGCGCCGGCTAACTACGTGCCAGCAGCCGCGGTAATACGTAGGGTGCGAGCGTTAATCGGAATTACTGGGCGTAAAGCGTGCGCAGGCGGTTCGCCGGGTCCTGTGTGA
+
FFFFFFFFFFFFFFFFFFFFFFFFFFFFFFFFFFFFFFFFFFFFFFFFFFFFFFFFFFFFFFFFFFFFFFFFFFFFFFFFFFFFFFFF:FFFFFFFFFFFF:FFF,FFFFF,FFFFFFF:FFFFFFFF,FFFFFFFFFFFF:FFFFFFFFFFFFFFFFFFFFFFFFFFFFFFFFFFFFFFFFFFFFFFFFFFFFFFFF:,FF:FFFFFF,FFFFFF:FFFFFFFFFF,FFFF,,FFF,,:FFFF,FFF:,
@A00920:152:HGHKKDRXX:2:2108:2908:6965 1:N:0:AGGAGTGG+TGTTCTCT
ACTCCTACGGGAGGCAGCAGTCGGGAATTTTGGGCAATGGGCGAAAGCCTGACCCAGCAACGCCGCGTGAAGGATGAAGTATTTCGGTATGTAAACTTCGTAAGAATGGGAAGAATAAATGACGGTACCATTTATAAGCTCCGGCTAACTACGTGCCAGCAGCCGCGGTAATACGTAGGGAGCAAGCGTTGTTCGGATTTACTGGGCGTAAAGGGCGCGTAGGCGGCGCGGTAAGTCAGCTGTGAAATCT
+
FFFFF:FFFFFFFFFFFFFFFFFFFF:F,FFFFFFFFFFFFFFFFFFFFFFFFFFFFF:,FFFFFFF:FFFFFFFFFFFFFFFFFFFF,FFF:FFFFFFFFFFFFFFFFFF:FF:FFFFFFFFFFF:FFFFFFFFFF:FFFFFFFF:FFFFFFFFFFFFFFFFFFFFFFF:FFFFFF:FFFFFFFFFF,FFFFFFFF:FFFFFFFFFF:FFFFFFFFFFFFFFFFFFFFFFFFFFFFF:FFFFFFF:F::
@A00920:152:HGHKKDRXX:2:2108:26332:7044 1:N:0:AGGAGTGG+TGTTCTCT
ACTCCTACGGGAGGCAGCAGTGGGGAATCTTGCGCAATGGCCGCAAGGCTGACGCAGCGACGCCGCGTGGGGGAGGAAGGGCTTCGGCTCGTAAACCCCTGTTGCCCGGGGCGAACAGTCTCTTTCGAGAGACCTGACGGTACCGGGTGAGGAAGCACCGGCTAACTCCGTGCCAGCAGCCGCGGGAATACGGAGGGTGCGAGCGTGGTCCGGACTCACTGGGCGTAAAGGGCGCGTAGGCGGCCGAGCC
+
FFFFFFF:FFF:FFFFFFFFFFFFFFFFFFFFFFFFFFFFFFFFFF:FFF::FFFFFFFFF:F:FFFFFF,FFFFFF:F:FFFFFFFFFFF:FFF:FFFFFFFFF:FF,FFFFFFFFFFFFFFFFF:FFF:FFFFFFFFFFF:FFFFFF:FFF,F:FFFFFFFFFFFFFFFFFFF:FFFFFFFFF,F:F:::FFFFFFFF:F:FFF,FFFFFFF,F:FFFFFFFFF,F,:FFFFFFFF:FF::FFFFFF,
@A00920:152:HGHKKDRXX:2:2108:24243:7654 1:N:0:AGGAGTGG+TGTTCTCT
ACTCCTACGGGAGGCAGCAGTCGAGAATCTTCGGCAATGGGCGAAAGCCTGACCGAGCGACGCCGCGTGGAGGAAGAAGGCCTTCGGGTTGTAAACTCCTGTTGGGGGGAATCAATCAATGAGAGAACCCCTGAGGAAGCACGGGCTAAGTTCGTGCCAGCAGCCGCGGTAAGACGAACCGTGCAAACGTTATTCGGAATCATTGGGCTTAAAGAGCGCGTAGGCGGCGTCGTAAGTTAGAGGTGAAATC
+
F,F,FFFF:::FFFFFF,FF:FFFFFF:F:F,,F:FFF::FF,FFFF:FF:FF:FFF:FFF:FFF:FFFFF:FF,F:FFFFFF:F::FF:FFFFFFFFFF::FFFFFFFF,FFFFFFFFF:FFFF:FFFFFFFFFFF,FFFFF:FFF:FFFFFFFF:FFFFFFFFFFFFF:FF:FFFFFFFFFFF:FF,FF:FFFFFFFFFFF::FFFFFFF:FF:FFFFF:FF:FFF:FFFFFFFFFFFFF:,,F:F:F
@A00920:152:HGHKKDRXX:2:2108:31494:7936 1:N:0:AGGAGTGG+TGTTCTCT
ACTCCTACGGGAGGCAGCAGTGGGGAATATTGGACAATGGGGGCAACCCTGATCCAGCAATGCCGCGTGAGTGATGAAGGCCTTCGGGTTGTAAAGCTCTTTTGCCAGGGACGATGATGACGGTACCTGGAGAATAAGCCCCGGCTAACTTCGTGCCAGCAGCCGCGGTAATACGAAGGGGGCAAGCGTTGTTCGGAATTACTGGGCGTAAAGGGCGCGTAGGCGGCTTATCAAGTCAGGCGTGAAATTC
+
FFFFFFFFFFFFFFFFFFFFFFFFFFFFFFFFFFFFFFFFFFFFFFFFFFFFFFFFFFFFFFFFFFFFFFFFFFFFFFFFFFFFFFFFFFFFFFFFFFFFFFFFFFFFFFFFFFFF:F,FFFFFFFFFFFFFF:FFFFFFFFFFFFF:FFFFFFFFFFFFFFFFFFFFFFFFFF:FFFFFFFFFFFFFFFFFF:,:F:FFFFFFFFFFFF::FFFFFFFFFFFFFFFFFFFFFF,FFFFFFF:FF,FF:F
@A00920:152:HGHKKDRXX:2:2108:24343:7983 1:N:0:AGGAGTGG+TGTTCTCT
ACTCCTACGGGAGGCAGCAGTGAGGAATATTGGTCAATGGGCGCTAGCCTGAACCAGCCAAGTAGCGTGAAGGATGAAGGCTCTATGGGTCGTAAACTTCTTTTATATAAGAATAAAGTGCAGTATGTATACTGTTTTGTATGTATTATATGAATAAGGATCGGCTAACTCCGTGCCAGCAGCCGCGGTAATACGGAGGATCAGAGCGTTATCCGGATTTATTGGGTTTAAAGGGAGCGTAGGTGGACTG
+
FFFFFFFFFFFFFFFFFFFFFFFFFFFFFFFFFFFFF:FFFFFFFFFFFFFFFFFFFFFFFFFFFFFFFFFFFFFFFFFF:FFFFFFFFFFFFFFFFFFFFFFFFFFFFFFFF:FFFFFFFFFFF:FFF:F,FFFF::FFFFFFFF:FFFFFFF:FFFFFFFFF,FFFFFFFF:FFFFFFFFFFFFFFFFFFFFF:FF,F:F,FFFFFFFFFFFFFFF,FFF:FFFFFFFFF,FFFFFF,FF,FFFFFFF
@A00920:152:HGHKKDRXX:2:2108:25238:8093 1:N:0:AGGAGTGG+TGTTCTCT
ACTCCTACGGGAGGCAGCAGTGGGGAATTGTTCGCAATGGGCGCAAGCCTGACGACGCAACGCCGCGTGGAGGATGAAGGTCTTCGGATTGTAAACTCCTGTTGACCGGGACGAATGGCTCCAACCTAATACGTTGGAGTGTGACGGTACCGGGTGAGGAAGCCCCGGCTAACTCTGTGCCAGCAGCCGCGGTAATACAGAGGGGGCAAGCGTTGTCCGGATTTACTGGGCGTAAAGAGCGCGCAGGCGG
+
F:F:FF:FFFFFFFFFFFFFFFFFFFFFFF:::FFF:FFF,FFFFFFFFF::FFFFFFFFF,FFFFFFFFF:FFF:FF:FFFFFFF:FFF::FFFF:FFF,F,F,FFFFFFF,,FFF:F:FFFFFFFF,,FFFFFFFFFFFFFFFFFFFFFFF,FFFFFFF:FFFFFFFFFFFFFF,F:FFFF:FFFFF,,,FFFFFFF:F,FFFFFFFFFFFFF,FFFFFFFFFFFFFFFF:F,F,FFF::FFF:FFFF
@A00920:152:HGHKKDRXX:2:2108:5810:8265 1:N:0:AGGAGTGG+TGTTCTCT
ACTCCTACGGGAGGCAGCAGTGGGGAATATTGGACAATGGGCGCAAGCCTGATCCAGCCATGCCGCGTGGGTGAAGAAGGCCTTCGGGTTGTAAAGCCCTTTTGTTGGGAAAGAAAACTTTCCGGTCAATACCCGGAGAGAATGACGGTACCCAAAGAATAAGCACCGGCTAACTTCGTGCAAGCAGCTGCGGTAATACGAAGGGTGCAAGCGTTACTCGGAATTACTGGGCGTAAAGCGTGCGTAGGAG
+
FFFF:F:F:FFFFFFFFFFFFFFFFFFFFFFFFFFFFF:FF:FFFFFFFFFFF:FF,FFFFFFFFFFFFFFFFFFFFF,FFFF,FF::FFFFFFF,FFFF:F,FFFFF:FFFFFFFFFFFFFFF,FFFFFFF:FF:FFFFFF:FFFFFFFFFFFF::FFFFFFFFF,FFFFFF:::FF:F:,:,FFFFFF,FFFFFFFFFFFF:FFFFFFFFFFFFFFFFF:FF:FF:FFFFFF:FFFFF:FFFFFF::F
@A00920:152:HGHKKDRXX:2:2108:9815:8531 1:N:0:AGGAGTGG+TGTTCTCT
ACTCCTACGGGAGGCAGCAGTGGGGAATATTGGACAATGGGCGAAAGCCTGATCCAGCCATGCCGCGTGAGTGATGAAGGCCTTAGGGTTGTAAAGCTCTTTTACCAGGGATGATAATGACAGTACCTGGAGAATAAGCCCCGGCTAACTCCGTGCCAGCAGCCGCGGTAATACGGAGGGGGCTAGCGTTGTTCGGAATCACTGGGCGTAAAGCGCACGTAGGCGGCCTGTTAAGTCGGATGTGAAATCC
+
FFF:FFFFFF:FFFFFFF:FFF::FFFFF:FFFFFFFFFFFFFFFFFFFFFFFFFFF:FFFFFFF:FFFFFFFFFFFFFFFFFFFFFFFFF:FFFFFFFFFFFFFFFFFFFFFFFFFFF:FFFFFFFFFFFFFFFFFFFFFFFFFFFFFFF:FFFFF::FFFFFFFFFFFFFFFFFFF:FFFFFFFFFFFFFFFFFFFFFFFFFF:FFFFFFFFFFFFFF,FFFFFFFFFFFFFFFFFFFFFFFFF:FFF
@A00920:152:HGHKKDRXX:2:2108:29523:8907 1:N:0:AGGAGTGG+TGTTCTCT
ACTCCTACGGGAGGCAGCAGTAGGGAATTTTCCACAATGGGGGCAACCCTGATGGAGCAACGCCGCGTGCAGGATGAAGGCCTTCGGGTTGTAAACTGCTTTTGTCTGTGACGAATATGACGGTAGCAGACGAATAAGGGTCGGCTAACTACGTGCCAGCAGCCGCGGTCATACGTAGGACCCAAGCGTTATCCGGATTTACTGGGCGTAAAGAGTTGCGTAGGTGGCAAAGCAAGTTAGTAGTGAAATC
+
FFFFFFFFFFFFFFFFFFFFFFFFFFFFFFFFFFFFFFFFFFFFFFFFFFF:FFFFFFF:FFFFFFFFFFFFFF:FFFFFFFF:FFFFFFFFFFFFFFFFFFFFF:FFFFF:F,FFFFFFFFFFFFFFFFFFF:F,FFFFFFFFFFFFFF:FFFFFFFF,:FFFFFFFFFFFFFFFFFFFFFFFFFFFFFFFFFFFF:FFFFFFFFFF:,,,FFFFFFFFFFFFFFFFF,:FFFFFFFFFF:FFFFFFFF
@A00920:152:HGHKKDRXX:2:2108:30852:9330 1:N:0:AGGAGTGG+TGTTCTCT
ACTCCTACGGGAGGCAGCAGTGGGGAATCTTGCGCAATGGCCTAACGGCTGACGCAGCGACGCCGCGTGCGGGAGGAAGGCCTTCGGGTCGTAAACCGCTGTCGGGAGGGAAGAAGCGACCCGGGGGGAAATACCCGGGTTCTGACGGTACCTCCAAAGGAAGCACCGGCTAACTCCGTGCCAGCAGCCGCGGTAATACGGAGGGTGCGAGCGTTGTTCGGAATTATTGGGCGTAAAGCGCGCGCAGGCG
+
FFFFFFFFFFFFFFFFFFF:FFFFFFFFFFFF:FFFF:FFFFFFFFFFFFFFFFFFFFFFFFFFFFFFFF,FFFFFFFF::FFFFFFFFFFFFFFFFFF:FFFF:FFFFFFFFFFFFFFFFF,FF,FFF:FF:F:FF:FFFFFFFFFFFFFFFFFFFF::FF:FFFFF,FFFFFFFFFFFFFFFFFFFFFFFF:FFFFFFFFF:FF,FFF:FFFFFFFF:F:FF,F,:FFF:FFFFFFFFFFFFFFFFFF
@A00920:152:HGHKKDRXX:2:2108:10393:9439 1:N:0:AGGAGTGG+TGTTCTCT
ACTCCTACGGGAGGCAGCAGTGGGGAATATTGGACAATGGGCGAAAGCCTGATCCAGCCATGCCGCGTGTGTGAAGAAGGTCTTCGGATTGTAAAGCACTTTATGTTGGGAGGACGGGCAGTAAGCTAATACCTTGCTGTTTTGACGTTACCGACAGAATAAGCACCGGCTCACTTCGTGCCAGCAGCAGCGGGACTACGAAGGGGGCTAGCGTTGTTCGGAATTACTGGGCGTACTGCGCACGTCGGCG
+
,FFFFFF:,FFFFFF:FFFFFF:FF,FFFFFFF,FFF,FF:FFFFFF,FFFF::FFFFFFFFFFFF:FFFFFFFFFF:FF:FFFFFFFF,F:F,,:F:F:::F,FF,FFFFFFF,FFFF,FFF:F::,F,FFFF,FF:F:FF,:,:F:F:F,FF:,FFF:F::FFFF::,F,,FF,FF:,F:F:FFFF,,F:F,F,F:,F:,F,FFFFF,FFFF:FFFF,FF,F:::F,,FFF,FF,:FFF,,,FFFFF:
@A00920:152:HGHKKDRXX:2:2108:7997:9643 1:N:0:AGGAGTGG+TGTTCTCT
ACTCCTACGGGAGGCAGCAGTAAGGGATCTTGCGACAATGGGCGAAAGCCTGACGCAGCAACGCCGCGTGCGGGATGACGGCCTTCGGGTTGTAAACCGCTTTTCGGGGGGAAGAGGAAGGACGGTACCCCCGGAATAAGTCTCGGCTAACTACGTGCCAGCAGCCGCGGTAAAACGTAGGAGGCGAGCGTTATCCGGATTTACTGGGTGTAAAGCGCGTGTAGGCGGTCGTGCAAGTGAGGCGTGAAAG
+
FFFFF:FFFFF,FFFFFFFFFFFFFFFFFFFFFFFFFFFFF:FFFFFFFFFFFFFFFFFF:FFFFFFFFFFFFFFFFFFFFFFFFFFFFFF:FF:FFFFFFFFFFFFFFFFF,FFFFFFFFFFFFFFFFFFFFF::FFFFFFFFFFFF:FFFFFFFFFFFFFFFFFFFFFFFFFFFFFFFFFFFFFFF:FFFFFFFFFFF:FFF,F:F:FFF:FFFF:F:F,FFFFFFF:FFFF,F:FFFFFFF,FFFFF
@A00920:152:HGHKKDRXX:2:2108:11785:11005 1:N:0:AGGAGTGG+TGTTCTCT
ACTCCTACGGGAGGCAGCAGTGGGGAATATTGGACAATGGGCGCAAGCCTGATCCAGCCATACCGCGTGGGTGAAGAAGGCCTTCGGGTTGTAAAGCCCTTTTGTTGGGAAAGAAATCCTGTCGATTAATACTCGTTGGGGATGACGGTACCCAAAGAATAAGCACCGGCTAACTTCGTGCCAGCAGCCGCGGTACTACGAAGGGTGCAAGCGTTACTCGGAAGTAATGTGCGTAAAGCGGGCGTAGGGG
+
FF,FFFFFFFFF:FFFFF:FFFF:FF:FF,FFF,FF,FF:FFFFFFFF,::FFFFFFFFF,FFFF,FFFF,FFF:FFFFF:,FFF:FF,FFF:F:F,F,,:FF,FF,FFFFF:FFFFFFF:FF:F,FF:,,:FFF,FFF,FFF,FF,,:FF,FF,F:FF::,FF:FFFFFFF:FF,FFF,,FFFFFFF:,F,,:,,:F:,,F,FFFFFF:FFFF:F:FF:F::,F:,::,FFFF,F:F:,,FF:,,F:,,
@A00920:152:HGHKKDRXX:2:2108:23303:11099 1:N:0:AGGAGTGG+TGTTCTCT
ACTCCTACGGGAGGCAGCAGTGGGGAATTTTGGGCAATGGGCGAAAGCCTGACCCAGCAACGCCGCGTGAAGGATGAAATCCCTCGGGATGTAAACTTCGCAAGAACGGGAAGAATAAGTAGGGGACAATACCCCCTATGATGACGGTACCTGCAGAAGAAGCGCCGGCTAACTACGTGCCAGCAGCCGCGGTAATACGTAGGGCGCAAGCGTTGTCCGGAATTATTGGGCGTAAAGAGCTCGTAGGCGG
+
FFFFFFFFFFFFFFFFFFFFFFFFFFFFFFFFFFFFFFFFFFF:FFFFFFFFFFFFFFFFFFFFFFFFFF:FFFFFFFFFFFFFFFFFFFFFFFFFFFFFFFFFFFFFFFFFFFFFFFFFFFFFFFFFFFFFFFFFF:FFFFFFFFFFFFFFFFFFFFFFFFFFFFFFFFFFFFFFFFFFFFF:FFFFFFF:F:F:FFFFFFFFFFFFFFFFFFFFFFFFFFFFFFFF:FFFF:FF:FFFFFFFFFFFFF
@A00920:152:HGHKKDRXX:2:2108:32443:11177 1:N:0:AGGAGTGG+TGTTCTCT
ACTCCTACGGGAGGCAGCAGTGGGGAATATTGGACAATGGGCGCAAGCCTGATCCAGCCATGCCGCGTGAGTGATGAAGGCCCTAGGGTTGTAAAGCTCTTTCGCCAGGGACGATAATGACGGTACCTGTATAAGAAGCCCCGGCTAACTTCGTGCCAGCAGCCGCGGTAATACGAAGGGTGCAAGCGTTAATCGGAATTACTGGGCGTAAAGCGCGCGTAGGTGGTTCGTTAAGTTGGATGTGAAAGCC
+
FFFFFFFFFFFF:F::FFFFFFFFFFFFFFFFFFFFFFFFFFFFFFFFFFFFFFFFF:FFFFFF:FFFFF,:FF,FFFFF:FFFFFF:F::FFFFF::FFFFFFF:F::FFFFFFFFF,FF,FFFFFF:::FFF,FFFF,FFFFFFFFFFFFFFFFFFFFFFFFFFFF:FFFFFFFFFF:FFFFFFFFFF,F:FFFF:FFFFFFFFFF:FF:FF:FFFFFFFFFFFF::FFFFFFF:FF::FFF:F,,FF
@A00920:152:HGHKKDRXX:2:2108:21685:11553 1:N:0:AGGAGTGG+TGTTCTCT
ACTCCTACGGGAGGCAGCAGTGGGGAATTTTGCGCAATGGGGGAAACCCTGACGCAGCAACGCCGCGTGAGTGATGAAGGCTTTCGGGTCGTAAAGCTCTGTCAGTAGGGAAGAAGTGTAATGGTGTTAATACCACCTTTACTTGACGGTACCTACAAAGGAAGCACCGGCTAACTCCGTGCCAGCAGCCGAGGTAATAAGGAGGGTGCAAGCGTTGTTCGGATTTATTTGGCGTAAAGCGCACGTAGGT
+
FFFFFFFFFFFFFFFFFFFFFFFFFFFFF,FFF,FFFFFFFFFFFFFFFFFFFFFFFFF,FFFFFFFFFFFFFFFFFFFFFFFFFFFF:FFFF:FFFFFFFFFFFFFFFFF:F:F:FFFF,FFFF,FFFFFFFFFFFFFFFFFFFFFFFFFFFFFF,F,:,FF:FFFFFF:F:FFF:FFFFFF:FFFF,,F:,,FFFFF,FF:FFFFF,FFFF:F:F,F:FFF:F:F:F:FF,:FFF,F,FF::,,FFF:
@A00920:152:HGHKKDRXX:2:2108:25599:12195 1:N:0:AGGAGTGG+TGTTCTCT
ACTCCTACGGGAGGCAGCAGTGGGGAATTTTGGACAATGGGCGCAAGCCTGATCCAGCCATGCCGCGTGCGGGAAGAAGGCCTTCGGGTTGTAAACCGCTTTCAGCAGGGACGAAATTGACGGTACCTGCAGAAGAAGCTCCGGCCAACTACGTGCCAGCAGCCGCGGTAAGACGTAGTGGGCGAGCGTTGTCCGGAATTATTGGGCGTAAAGGGCTCCTAGGCGGTTCGGAAAGTCCGCTGAGAAAGAC
+
:FFFFFFFFFFFFFFFFFFFF:FFFFFF,FF,,FFFFFFF,FFFFFF:FFFFFF,FFF:F:FFFFFFFFFF,FFFFFFFFFFFFFFFFF,FFFFF,F:FFFF,::,FFFFFFFFF:F:FFFF,FF:FF,::,FFFFFF::F,,FFFFF:,,F,:,FFF:,FFFF:,FFF,::FF,FFF,F,FFF,FFF,,,FF,,F:F:FFFFF:FFF,FFFFFFFF:FFFF,FFFFFF:F,,F::FF,F,F,F,FFF:F
@A00920:152:HGHKKDRXX:2:2108:5927:12258 1:N:0:AGGAGTGG+TGTTCTCT
ACTCCTACGGGAGGCAGCAGTAAGGAATATTGGTCAATGGACGCAAGTCTGAACCAGCCATGCCGCGTGAAGGATGAAGGTCCTCTGGATTGTAAACTTCTTTTATATGGGACGAAACCCGGGCATTCCTGCCCGATTTACGGTACCATAGGAATAAGCACCGGCTAACTCAGTGCCAGCAGCCGCGGTACTAAGGAGGGTGCAAGCGTTATCCGGATTCACTGGGTTTAAAGGGTGCGTAGGAGGGTAG
+
FFF:F:FFFFFFF:FFF,FFFFFFFFFFFFFF,FFFFFFFFFFFF,FFFFFFFFFFFFFFFFFFFFFFFFFFF,FF,:FFFFFFFFF::FFF:F:F:FFF:,:FFFFFFF,FFFFFFFFF:F,FFFFFF:F,:,FFFF,F:F,FF,F:FFFFFF::F,F::FFFFF::FF:,FFF,FFFFFFF,FFF,FF,FF,F::,:FFFFF,,FF,FFFFF,FF:FFFFFFFFF,,F:FF:F,F::FFFF:FFFFF,
@A00920:152:HGHKKDRXX:2:2108:26720:12383 1:N:0:AGGAGTGG+TGTTCTCT
ACTCCTACGGGAGGCAGCAGTAGGGAATTTTCCACAATGGGCGCAAGCCTGATGGAGCGACGCCGCGTGAAGGATGAAGGTCCTCGGATCGTAAACTTCTAAAAGAGGGACGATAATGACGGTACCTCTTGAAAAGCACCGGCTAACTCCGTGCCAGCAGCCGCGGTAATACGGAGGGTGCTAGCGTTATCCGGAATCACTGGGCGTAAAGGGCGCGTAGGCGGTCTGTTAAGTCCGATGTTAAAGACTG
+
FF:FFFFFFFFFFFFFFFFFFFFFFFFFFFFFFFFFFFFFFFFFFFFFFFF:FFFFFFFFFFFFFFFFFFFFF:FFFFFFFFFFFFFFFFFFFFFFFFFFFFFFF:FFFFFFFFFFFF,FFFFFFFFFFFFFFF,FFFFFFFFFFFFFFFFFFFFFFFFFFFFFFFFFFFFFFFFFFFFFFFFFFFF:FFFFFFFFFFFFFFFFFFFF::FFFFFFFF:FFFFFFFFFFFFFFFFFFFF:FFF,::,FFF
@A00920:152:HGHKKDRXX:2:2108:10194:12414 1:N:0:AGGAGTGG+TGTTCTCT
ACTCCTACGGGAGGCAGCAGTGGGGAATCTTGGACAATGGGCGCAAGCCTGATCCAGCGACGCCGCGTGGGTGAAGAAGGCCTTCGGGTTGTAAAGCACTTTTGTTGGGGAAGAAAAGCCATGGGCTAATACCCTGTGGTTCTGACGGTACCCAAAGAATAAGCACCGGCTAACTTCGTGCCAGCAGCCGCGGTAATACGAAGGGTGCACGCGTTACTCGGAATTACTGGGCGTAAAGCGTGCGTAGGTG
+
FFFFFFFFFFFFFFFFFFFFFFFFFFFFFFF:FFFFFFFFFFFFFFFFF:FFFFFFFFFFFFFFFFFFFFFFFFFFFFFFFFFFFFFF:,F:FFFFFFFFFFFFFFFFFFFFFFFFFFFFFFFFFFF:FFFFFF:FFFFFF:FFFFFFFFFFFFFFFFFFFF,FFFFFFFFFF,FFF:FFFFFF:FFFFFFFFFFFFFFFFFFFFFFFF,FFFFFFFFFFFFFF:F,FF,:FFFF,:FFFFFFFFFF:FF
@A00920:152:HGHKKDRXX:2:2108:10728:12774 1:N:0:AGGAGTGG+TGTTCTCT
ACTCCTACGGGAGGCAGCAGTGGGGAATTTTGGACAATGGGGGCAACCCTGATCCAGCCATGCCGCGTGAGTGAAGAAGGCCTTCGGGTTGTAAAGCTCTTTCAGACGGAAAGAAATCGGGCGAGCGAATACCTCGCCTGGATGACGGTACCGGCAGAAGAAGCACCGGCTAACTACGTGCCCGCAGCCGCGGTAATACGGAGGGTGCGAGCGTTGTCCGGAATCACTGGGCGTAAAGGGCGCGTCGGCG
+
,,F:,F::FFFF:FFFFFFF:FFFFF,,FFFF,FFF,F:FFFFF:FFFFFFFFFFFF:FF:FF,FFFFFF,FF,FFFFFFFF:FFF:FFFFFFFFFFFFFF:FFFFFF,F:F:FFF:F::FFFF:FFF,FFFFFFFFFF:FFFFFFFFFFF:FFFFFF,F:FFFF:FFF:FFFFFFFFFFFF,FFFFF:FFF:FF::FFF:::FFFFF:F:FFFFFFF:F:,::::F::F:FF::,FFFFFFFFFFFF:F
@A00920:152:HGHKKDRXX:2:2108:9146:13510 1:N:0:AGGAGTGG+TGTTCTCT
ACTCCTACGGGAGGCAGCAGTGGGGAATCTTGCACAATGGGGGAAACCCTGATGCAGCGACGCCGCGTGAGCGATGAAGCCCTTCGGGGTGTAAAGCTCTTTCGGCAGGGACGATAATGACGGTACCTGAAGAAGAAGCTGCGGCTAACTACGTGCCAGCAGCCGCGGTAATACGTAGGTGGCAAGCGTTATCCGGAATTACTGGGCGTAAAGCGCACGCAGGCGGCTAGTCAAGTTCGACGTGAAAGCT
+
FFFFFFFFFFFFFFFFFFFFFFFFFFFFFFFFFFFFFFFFFFFFF:FFFFFFFFFFFFFFFFFFFFFFFFFFFFFFFFFFFFFFFFFFFFFFFFFFFFF:FFFFFFFFFFFFFFFFFFFFFFFFFFFFFFFFFFFFFFFFFFFFFFFFFFFFFFFFFFFFFFFFFFFFFFFFFFFFFFFFFFFFFFFFFF,FF:FFF:FF:FFFFFFFFFF:FF::FFFFFFFFFFFF,FFFFFFFFFFF::FF:F,FFF
@A00920:152:HGHKKDRXX:2:2108:9191:13808 1:N:0:AGGAGTGG+TGTTCTCT
ACTCCTACGGGAGGCAGCAGTGGGGAATTTTGGACAATGGGGGAAACCCTGATCCAGCAATTCCGCGTGAGTGAAGAAGGCCTTCGGGTTGTAAAGCTCTTTTGTCCGGAACGAAACGGTGGACGAGAATATCTTCAATTAATGACGGTCACGGAAGAATAAGCACCGGCTAACGACGTGCCAGCAGCCGCGGTAATAAGTAGGGTGCGAGCGTGAATCGGACTAACTTGGCGTAAAGCGTGCGCAGGCG
+
FFFFFFFFFFFFFFFFFFFFF,FFFFF:FFFF,FFFFFFFFFFF,F:FFFFFF:FFFF,F,:FFFFFFFFF:FFFFFFFFFFF:FFFFF:FFFFFFFFFF,FF:,:F,F,:,FF,,,,FF,:FF,,FFF,,FF,,,,,:,F,,:,FFF,:,FFFF,F:F,,FFFF,FFFF:FFF,:,FFF,:,FF:FF:F,,,FF,FF,FFFF:F,FFF,::FF,F,,F,FF:F,::,,FF,::F,:F,FFF,,:,:::,
@A00920:152:HGHKKDRXX:2:2108:29342:13886 1:N:0:AGGAGTGG+TGTTCTCT
ACTCCTACGGGAGGCAGCAGTAGGGAATATTGGTCAATGGGTGAGAGCCTGAACCAGCCATGCCGCGTGCAGGACGAAGGCCTTCTGGGTTGTAAACTGCTTTTGCCGGGGGATAAAATTCCCATGCGTGGGAAATTGAAGGTACCCGGTGAATAAGCCACGGCTAACTACGTGCCAGCAGCCGCGGTAAGACGTAGGGGGCGAGCGTTGTCCGGATTTACTGGGCGTAAAGCGCGTGCAGGCGGTCCGT
+
FFFFFFFFFFFFFFFFFFFFFFFFFFFFFFFFFFFFFFFFFFFFFFFFFFFF:FFFFFFFFFFFFFFFFFFFFF,FFFFFFFFFFFFFFFFFFFFFFF:FFFFFFFFFFFFFFFFFFF:FFFFFFFFFFFFFFFF,FFFFFFF:FFFFF:FFFFFFFFFFFFFFFFFFFFFFFFFFFFFFFFFFF,FFF:FFFFFFFFFFFFFFFFFFFFFFFFFF,FFFFFFFFFFFF,,FFFFFF:FFFFFFFFFFF,
@A00920:152:HGHKKDRXX:2:2108:20085:14982 1:N:0:AGGAGTGG+TGTTCTCT
ACTCCTACGGGAGGCAGCAGTAGGGAATATTGGGCAATGGACGAAAGTCTGACCCAGCCATGCCGCGTGCAGGAAGACGGCCTTCTGGGTTGTAAACTGCTTTTGATCGGGAACAAAGAGCCCTTGCGAGGGAAGTTGAGTGTACCGATAGAATAAGCACCGGCTAACTCCGTGCCAGCAGCCGCGGTAATACGGAGGGGGCAAGCGTTGTTCGGAATTACTGGGCGTAAAGGGCGCGTAGGCGGAACAT
+
FFFFF::F:FFFFFF:FFFFFF:FFF:FFFFFFFF,FFFFFF:FFF:,:::FFFFFFFFFFFFFFFFFFFFFFFFFFFF,FFF:FFFFFFF:FF::FFFFF,FF:FFFFFFF,:FFF,FF,FF,:F:FFFFFFF:FF:FFFFFFF:FF,:FF:FFFF:FF,F:FFFFFFF,FFFFF::F:FFFFFFFFF,FFFFFFFFFFF:FF:FFFF:F::,::FF:FFFFFFFF,FFFFFFFFF:FFF:FF:F,F,F
@A00920:152:HGHKKDRXX:2:2108:3260:15123 1:N:0:AGGAGTGG+TGTTCTCT
ACTCCTACGGGAGGCAGCAGTGGGGAATATTGCACAATGGGCGCAAGCCTGATGCAGCGACGCCGCGTGGGGGATGAAGGCCTTCGGGTTGTAAACCCCTTTCAGCAGGGAAGAAGCGAAAGTGACGGTACCTGCAGAAGAAGCGCCGGCTAACTACGTGCCAGCAGCCGCGGTAATACGTAGGGCGCAAGCGTTGTCCGGAATTATTGGGCGTAAAGAGCTCGTAGGTGGTTTGTCGCGTCTGCTGTGA
+
FFFFFFFFFFFFFFFFFFFFFFFFFFFFFFFFFFFFFFFFFFFFFFFFFFFFFFF,FFFFFFFFFFFFFFFFFF:FFFFFFFF:FFFFFFFFFFFFFFFFFFFFFFFFFFFFFFFFFFFFFFFFFFFFFFFFFFF,FFFFF::FFFFFFFF,FFFFFFFFF:FFFFFFFFFFFFFFFFF:FFFFFFFFFFFFF:FFF:FFFFFFFFFFFFF:FFFFFFFFFFFFFFFFFFFFFFFFFFFFFFFFFFFFFF
@A00920:152:HGHKKDRXX:2:2108:28664:15843 1:N:0:AGGAGTGG+TGTTCTCT
ACTCCTACGGGAGGCAGCAGTGGGGAATATTGGACAATGGGGGCAACCCTGATGCAGCGACGCCGCGTGAGCGATGAAGCCCTTCGGGGTGTAAAGCTCTTTCGGCAGGGAAGATGATGACGGTACCTGCAGAAGCAGCTGCGGCTAACTACGTGCCAGCAGCCGCGGTAATACGTAGGCAGCGAGCGTTGTTCGGAGTTACTGGGCGTAAAGGGCGCGTAGGCGGCCGATCAAGTCGGGGGTGAAAGCC
+
FFFFFFFFFFFFFFFFFFFFFFFFFFFFFFFFFFFFFFFFFFFFFFFFFFFFFFFFFFFFFFFFFFFFFFFFFF,F:FFFFFFFFFFFFFFFFFFFFFFFFFFFFFFFFFFFFFFFFFFFFFFFFFFFFFFFFFFFFFFFFFFFFFFFFFFFFFFFFFFFFFFFFFFFFFFFFF,FFFFFFFFFFFFFFFFFFFFFFFFFFFFFFFFFFFFFFFFF,FFFFFF::FFFFFF:FFFFFFFFFFFFFFFFFF
@A00920:152:HGHKKDRXX:2:2108:20085:15890 1:N:0:AGGAGTGG+TGTTCTCT
ACTCCTACGGGAGGCAGCAGTGGGGAATTTTGGACAATGGGGGCAACCCTGATCCAGCCATGCCGCGTGTGTGAAGAAGGCCTTCGGGTTGTAAAGCACTTTCGGACGGAACGAAATCGCGCGGGTGAATATCCCGCGTGGATGACGGTACCGTAAGAAGAAGCACCGGCTAACTACGTGCCAGCAGCCGCGGTAATACGTAGGAGGCGAGCGTTGTCCGGCATCATTGGGCGTAAAGAGCGCGCAGGCG
+
,FFFFFFFFFFFFFFFFFFFFFFFFFFFFFFFFFFFFFFFFFF:FFFFFFFFFFFFFFFFFFFFFFF,FFFFFF:FFFFFFFFFFFFFF:FFFFFFF:FFF:FFF:FFFF:FF:FFFFFF:FFFFFFF:FFFFFFFFFFFFF,F:FFFFFFFFFF:F:FF::F:FFFFFFF:,FFFFFF:FFFFFFFFFFFFFFF,FFFFFFFFFFFF::FFFFFFFF:FFFFF::FFF:FFFF:,FFFFFFF:FFFFFF
@A00920:152:HGHKKDRXX:2:2108:32081:16845 1:N:0:AGGAGTGG+TGTTCTCT
ACTCCTACGGGAGGCAGCAGTGGGGAATCTTGCGCAATGGGCGAAAGCCTGACGCAGCGATGCCGCGTGAGAGATGAAGGCCTTCGGGTTGTAAAGCTCTGTGGATGGAGACGAATAAGCGTTGGTAAATACCCCGCGTGATGACTGTATCCATTTAGCAAGCACCGGATAACACTGTGCCAGCAGCAGCGGAAAAAAGTAGGAGGCGAGCGTTATCCGGATTTACTGGGTGTAAAGAGCGTGTAGGCGG
+
,FFFFFFFFFFFFFFFFFFFF:FFFFFFFFFF:FFFFF:FFFFFFF,F:FFF,FFF:F:F::FFFFFFFFF,FFFFFFFFFFFFFFFF:FFFFFFFFFFF:FFFF:FFFFFFFF:FFFFFFFFF,F,FFFFF,:F:,F,,FFFFF,,,FFF::FFFFFFFFFFFFF:F::F,,,FF:FF:FF,:FFF,F,:,,FF,F::FFF,FFFFFFFFFF,FFFFFFF,F,FFFF:,FFFF::F,FF,:FFF,,:,F
@A00920:152:HGHKKDRXX:2:2108:24306:17315 1:N:0:AGGAGTGG+TGTTCTCT
ACTCCTACGGGAGGCAGCAGTGGGGAATCTTGCGCAATGGCCGAAAGGCTGACGCAGCGACGCCGCGTGCGGGATGAAGCCCTTCGGGGTGTAAACCGCTGTCAGGGGGGACGAATGCCTGGGGGAGGTAATGCCTCCGGGAGTGACGGTACCTCCAGAGGAAGCACCGGCTAACTTCGTGCCAGCAGCCGCGGTAATACGAAGGGTGCGAGCGTGGTTCGGAATTACTGGGCGTAAAGCGTGTGTAGGC
+
FFFFFFFFFFFFFFFFFF,F:FFFFFFFFFFFFFFFF:FFFFFFFFFFFFFFFFFFFFFFFFFFFFFFFFFFFFFFF,FFFFFFFFFFFFFFFFFFFFFFFFFFFFFFFFFFFFFFFFFFFFFFFFFFF:FFFFFFFFFFFFFFFF:FFFFFFFFFFFFFFFFFFFFFFFFFFFFF:FFFFFFFFFFFFFFFFFFF,FFF:F,FFFF:FFF:F:F,:FFFFF::FFFFF:FFFFFF,FFF:FFFFFFFFF
@A00920:152:HGHKKDRXX:2:2108:16712:17472 1:N:0:AGGAGTGG+TGTTCTCT
ACTCCTACGGGAGGCAGCAGTGGGGAATATTGGACAATGGGCGCAAGCCTGATCCAGCAACGCCGCGTGGAGGATGAAGGTCTTCGGATCGTAAACTCCTGTCAGGTGGGACGAAGGCTGCGGGGTGAATAATCTTGCAGTTTGACGGTACCACCAGAGGAAGCCCCGGCTAACTCTGTGCCAGCAGCCGCGGTAATACAGAGGGTGCAAACGTTGTTCGGAATTACTGGGCGTAAAGCGCGTGTAGGCG
+
F:F:FFFFFFFFFFFFFFFFFFF:FFFFFFF:::FFFFFFFFFFFFFFFFFFFFFFFFF:FFFFFFFFFFFFFFFF:FFFFF:FFFFFFFFFFF,FFFFFFFFFFFFFFFFFFFFFFF:F:FFFFFFFFFFFFFF:FFFFFFFFFFFFFFFFFFF,FFFFF:FFFF:F:FFFFFFFFFFFFFFFFFFFF:FFF,FFF:FFF:FFFFFFF:FF,FFFFFFFFFF:F,FFFFFFFFFFFFFFFFFFFFF:FF
@A00920:152:HGHKKDRXX:2:2108:21495:18552 1:N:0:AGGAGTGG+TGTTCTCT
ACTCCTACGGGAGGCAGCAGTGGGGAATATTGGACAATGGGCGCAAGCCTGATCCAGCCATGCCGCGTGGGTGAAGAAGGCCTTCGGGTTGTAAAGCCCTTTTGTTGGGAAAGAAAACTTTCCGGTCAATACCCGGAGAGAATGACGGTACCCAAAGAATAAGCACCGGCTAACTTCGTGCCAGCAGCCGCGGTAATACGAAGGGTGCAAGCGTTACTCGGAATTACTGGGCGTAAAGCGTGCGTAGGTG
+
FFF,FFFF:FFFF::,FFFFF:FFFFFF:FFFFFFFFFFFFFFFFFFFF:FFFFFFFFFFFFFFFFF,FFFFFFFFFFFFFFFF:FFF:FFFF:FFFFFFFFFFFFFFFFFF:FFFF:FFFFFFFFFFFFF:FFFFFFFFFF:FFF:FFFF:FFFFFFFFFFFFFFFF:FF:FFFFF:,FFFFFFFF:FFF:FF:F,FFFFFFFFFFFFF:FF:,:F::F:F,F:FFFF,:FFFF::FFF:FFFFFFFFF
@A00920:152:HGHKKDRXX:2:2108:13756:18584 1:N:0:AGGAGTGG+TGTTCTCT
ACTCCTACGGGAGGCAGCAGTGGGGAATCTTGCGCAATGGGCGAAAGCCTGACGCAGCCATGCCGCGTGAATGATGAAGGTCTTAGGATTGTAAAATTCTTTCACCGGGGACGATAATGACGGTACCCGGAGAAGAAGCCCCGGCTAACTTCGTGCCAGCAGCCGCGGTAATACGAAGGGGGCTAGCGTTGCTCGGAATTACTGGGCGTAAAGGGCGCGTAGGCGGACATTTAAGTCAGGGGTGAAATCC
+
F,FFFFFFFFFFFFFFFFFFFFFFFFFFFF:FFFFFFFFFFFFFFFFFFFFFFFFFFFFF:F:FFFF:FF:FFFFFFFFFFFF:FFFFFFFFFFFFFFFFFFFFFFFFFFFFFFFFFF:FFFFFFFFFFFFFFFFFFFFFFFFFFFFFFFFFFFFFFFFFFFFFFFFFFFFF:FF,FFFFFFFFFFFFFFFFF:FFF:FFFFFFFFFFFFF:FFFFFFFFFFFFFFFFFFFFFFFFFFFFFFFFFFFFF:
@A00920:152:HGHKKDRXX:2:2108:7229:19460 1:N:0:AGGAGTGG+TGTTCTCT
ACTCCTACGGGAGGCAGCAGTAAGGGATCTTGCGACAATGGGCGAAAGCCTGACGCAGCAACGCCGCGTGAGGGATGACGGCCTTCGGGTTGTAAACCGCTTTTCGGGGGGAAGAGGAAGGACGGTACCCCCGGAAGAAGTCTCGGCTAACTACGTGCCAGCAGCCGCGGTAAAACGTAGGAGGCGAGCGTTATCCGGATTTACTGGGTGTAAAGCGCGTGTAGGCGGTCCTGCAAGTGGCGCGTGAAAG
+
FFFFFF:FFFFFFFFFFFFFFFFFFFFFFFFFFF:FFFFFFFFFFFFFFFFFFFFFFFFF:FFFFFFFFFFFFFFFFFFFFFFFFFFFFFFFFF,FFFFFFFFFFF:FFFFFFFFFFFFFFFFFFFF:FFFFFFF:FFFFFFFFFFFF:FFFFFFFF:FFFFFFFFFFFFFFFFFFFFFFFFFFFFFFFFFFFFFFFFFFFF:FFFFFFFFFFFFFFFFFFFFFFFFFFFFFFFFFFFFFFFFFFFFF:F
@A00920:152:HGHKKDRXX:2:2108:9796:20212 1:N:0:AGGAGTGG+TGTTCTCT
ACTCCTACGGGAGGCAGCAGTGGGGAATTTTGGACAATGGGCGAAAGCCTGATCCAGCCATGCCGCGTGCGGGAAGAAGGCCTTCGGGTTGTAAACCGCTTTTGTCAGGGAAGAAACGCGCTGAATTAATACTTCGGCGTAATGACGGTACCTGAAGAATAAGCACCGGCTAACTACGTGCCAGCAGCCGCGGTAATACGAAGGGTGCAAGCGTTACTCGGAATTACTGGGCGTAAAGCGTGCGTAGGTG
+
FFFFFFFF,::FFFFFF:FF:FFF:F,F:FFF,FFFFFFFFFFFFFFFF:FFFFFFFFFFFFFF,F:F:FF,F:FFFFFF:FFFFF:FFF:FF:FF:FFFFFFFFFFFFFFF:FFFFF:FFFFFFFFFFFFFFFFF:FF,FFFFFFFFFFFFFFFF:FFFFFFFFF:FF:F:FFF:::FFFF:F,FF:FFFFFF:FFFFFFF:FFFFFFFFFFF,FFF,FFFF:F::F::FFFFFFFFFFF:FFFFF:FF
@A00920:152:HGHKKDRXX:2:2108:8648:20415 1:N:0:AGGAGTGG+TGTTCTCT
ACTCCTACGGGAGGCAGCAGTGGGGAATATTGGACAATGGGCGCAAGCCTGATCCAGCCATGCCGCGTGAGTGATGAAGGCCTTCGGGTTGTAAACCTCTTTTATCAGGGAAGATAATGACGGTACCTGATGAATAAGTCACGGCTAACTACGTGCCAGCAGCCGCGGTAATACGTAGGTGACAAGCGTTGTCCGGATTTACTGGGCGTAAAGAGCGCGCAGGCGGTCGTTCAAGTCGAGTGTTAAAGAC
+
FFFFFFFFFFFF::FFFFFFFF:,FFFF::F,,FFFFFFFF:FFFFFFFFFFF,FFFFFF,FFFFFFFFF:F:FFFFFFFFFF:FFFFF:FFFFFF:FFFFFFFFFF:,FFFFFF:F::FFF:FFFF:FFFF::FFFFFF:FFFFFFF:FFFFFFFFFFF,:FFFFFFF,FFFFFFFF,F:FFFFFF,FF,FFFF,F,FFFFFFF:F,FFFFFFFF:FFFFFFF:FFF,:::FF,FFFFF::F,FFF,,F
@A00920:152:HGHKKDRXX:2:2108:5358:21104 1:N:0:AGGAGTGG+TGTTCTCT
ACTCCTACGGGAGGCAGCAGTGGGGAATATTGGACAATGGGCGAAAGCCTGATCCAGCAATGCCGCGTGAGTGACGAAGGCCTTAGGGTTGTAAAGCTCTTTCGCCTGCGACGATGATGACGGTAGCAGGAGAAGAAGCCCCGGCCAATTCCGTGCCAGCAGCCGCGGTAATACGGAAGGGGCTAGCGTTGTTCGGAATCACTGGGCGTAAAGCGCGCGTAGGCGGTCGGTCGAGTGAGGCGTGAAAGTC
+
FFFFFFFFFFFFFFFFFFFFFFFFFFFFFFFFFFFFFFFFFFFFFFFFFFFFFFFFFFFFFFFFFFFFFFFFFFFFFFF:FFF,FFFFFFFFFFFFFFFFFFFFFFFFFFFFFFFFFFFFFFFFFFFFF:FFFFFFFFFFFFFFFF:FFFFFFFFFFFFF,FFFFFFFF:FFFFFFFFFFFFFFFFFFFFFFFFFFFFFFFFFFFFFF:FFFFFFFFF:FFFFFFFF:FFFFFFFFFFFFFFFFFF:FFF
@A00920:152:HGHKKDRXX:2:2108:12156:21198 1:N:0:AGGAGTGG+TGTTCTCT
ACTCCTACGGGAGGCAGCAGTGAGGAATATTGGACAATGGGCGAGAGCCTGAACCAGCCAAGTCGCGTGAATGAAGACTGCCCTCTGGGTTGAAAACTTCTTTTATAAAGGAATAAGGTCGTGTATGCATACCCGGATGCATGTACAATAGGAAGAAGGATCGGCTAACAGAGTGCCAGCCGCCGAGGAACTACGGAGGATACGCGGGTTATGCGGATTGAGTGGTTTGTCAGGGAGGGGTGCTGTATGT
+
FFFF,:FF,:FFFFFFF,FFFF:FFFFFFFFFF:FFFFFF:,:F,F,F::FFFFFFFFF:,F,,FF,FF,,,,F,:F:FFFF,,:,FFFF:,,F:FF,F,F,F,,F,FF:FF,FF,,FFFF,,F:,:,FFFFFF::,,F:F:,FF,:,FF,,FF,F,,:F,FF,,F,,,,,,,,::FF,F,,FF,,F,,:,:,,:,,,FFF:,F,:,,,,,:,:,,F,F,,:,:F,,F::,:F,,F,,:,,F,,:,,,,F
@A00920:152:HGHKKDRXX:2:2108:22318:21637 1:N:0:AGGAGTGG+TGTTCTCT
ACTCCTACGGGAGGCTGCAGCGACGAATCTTCCGCAATGGGCGAAAGCCTGACGGAGCGACGCCGCGTGTGGGATGAAGCGCCTTCGGCGTGTAAACCACTGTCAGAGGACAGAAACACTGATTGTCCTCAGAGGAAGGGGCGACTAACTCTGTGCCAGCAGTCGCGGTAATACAGAGGCCCCGAGCGTTAATCGGAATCACTGGGCTTAAAGGGTGCGTAGGCGGACCCGCAAGCGTCTTGTGAAAGCC
+
FFFF,FF,FF,F:,FFFFF:FFFFF:FFFFF:,F:FFF,FFF:FF:FFF::FFFFFFFFFF,:F:FFFFFFF:FFF:FFF:FFFFF:FFFFFFF,FFFFF:FFFFFFF,,F::FFFF:FFFFFF:FFFFFFF:F,:F::F,F,F::F,,:FFFFF,FFF,FFFF:F,FFFFFFFFF:::FF,F,FFF,:FFFF,FFFFF,F:,F:FF:FFFF:F,F:FF:FFFFFFFFF::FF:,FFFFFF,F,FFF,FF
@A00920:152:HGHKKDRXX:2:2108:1723:21668 1:N:0:AGGAGTGG+TGTTCTCT
ACTCCTACGGGAGGCAGCAGTGGGGAATATTGCACAATGGGCGAAAGCCTGATGCAGCGACGCCGCGTGAGGGATGACGGCCTTCGGGTTGTAAACCTCTTTCAGCAGGGAAGAAGCGCAAGTGACGGTACCTGCAGAAGAAGCACCGGCTAACTACGTGCCAGCAGCCGCGGTAATACAGAGGTGGCAAGCGTTGTTCGGAATTACTGGGCGTAAAGGGCGCGTAGGCGGTTGCCTAAGTCGGACGTGA
+
FFFFFFFFFFFFFFFFFFFF:FFFFF:FFFFFF:FFFFFFFFFFFFFFFFFFFFFFFFFFFFFFFFFFFFFFFFFFFFFFFF:FFFFFFFFFF:FFFFFFFFFFFFFFFFF,FF,FFFF:FFFFFFFFF:FFFFFFFFFFFFFFFF::FFFFFFFFFFF,FFFFFFFFFFFFF:FFFFFF,FF:F,FFFFF:FFFF:FFFFFFFF:FFFFFFFFFFFFF::FFFFFFFFFFF,FFFFFFF,FF,FFF,FF
@A00920:152:HGHKKDRXX:2:2108:24560:23202 1:N:0:AGGAGTGG+TGTTCTCT
ACTCCTACGGGAGGCAGCAGTAAGGGATCTTGCGACAATGGGCGAAAGCCTGACGCAGCAACGCCGCGTGCGGGATGACGGCCTTCGGGTTGTAAACCGCTTTTCGGGGGGAAGAGGAAGGACGGTACCCCCGGAAGAAGTCTCGGCGAACTACGTGCCAGCAGCCGCGGTAAAACGTAGGAGGCGAGCGTTATCCGGATTTACTGGGGGGAAAGCGCGTGTAGGCGGTCCTGCAAGTGGCGCGTGAAAG
+
FFFFFFFFFFFFFFFFFFFFFF:FFFFFFFFFFFFFFFFFFFF:FFFFFFFF:FF:FFFF:FFFFFFFFFFFFFFFFFFFFFFFFFFFFFFFFFFFF,FFFFF:FFFF:FFFFFF:FFFFFFFFF:FFFFFFFFFFFFFFFFFFFFF,F:F:FFF:FFFFFFFFF:FFFF,,FFFFF:FFFFFFFFFFFFFFFFFFFFF,FFFFFF:F,:,F::,,FFFFFFFFF,FF:FFFFFFFFFFFF:FFF,F,FF
@A00920:152:HGHKKDRXX:2:2108:2410:23516 1:N:0:AGGAGTGG+TGTTCTCT
ACTCCTACGGGAGGCAGCAGCTAGGAATCTTGGGAATGGGCGAAAGCCTGACCCAGCAACGCCGCGTGGGCGATGAAGGCCTTCGGGTCGTAAAGCCCTTTTGAGGGGGACGATGATGACGGTACCCCTCGAATAAGCTCCGGCTAACTCCGTGCCAGCAGCCGCGGTAATACGGAGGGAGCTAGCGTTGTTCGGAATTACTGGGCGTAAAGCGCGCGTAGGCGGCTATTCAAGACAGAGGTGAAAGCCC
+
FFFFFFFFFFFFFFFFFFFFF:FFFFFF:FF:FFFF:FFFFFF:FFFFFFFFFFF,F:FF:FFFFFFFFFFF,FFF:FFF:FFFFFFFF:FFFFFFFF:FFFFFF:FFFF:,F:FFFFFF::FFFFFF::FFFFFFFFFFFFFFF:FFFFFFFFFF:FFFFFFFFFFF,F,FFF:FFFFF:FFF:FF,F:F,FFFF,FF,FFFFFFF,FF:F,FFFF:FFF,FF:FF:FFFF:F,,::F,FFFF:,FFFF
@A00920:152:HGHKKDRXX:2:2108:12888:23563 1:N:0:AGGAGTGG+TGTTCTCT
ACTCCTACGGGAGGCAGCAGTAAGGAATATTGGTCAATGGACGCAAGTCTGAACCAGCCATGCCGCGTGAAGGATGAAGGTCCTCTGGATTGTAAACTTCTTTTATATGGGACGAAACCCCGGCATTCTTGCCGGACTGACGGTACCATAGGAATAAGCACCGGCTAACTCCGTGCCAGCAGCCGCGGTAATACGGAGGGTGCAAGCGTTATCCGGATTCACTGGGTTTAAAGGGTGCGTAGGCGGCCCT
+
FFFFFFFFFFFFFFFFF:FFFFFFFFFFFFFFFFFFFFFFFFFFFFFFFFFFFFFFFFFFFFFFFFFFFFFFFFFFF:FFFFFFFFFFFFFFFFFF,FFFFFFFFFFFFFFFFFFFFFFFFFFFFFFFFFFFFFFFFFFFFFFFFFF:FFFFFFFFFFFFFFFFFFFFFFFFFFFFFFFFFFFF:FFFF:FF:FFFFFFFFFFF:FFFFF,:FFFF,FFFFFFFFFFF:::FFFFFFFFFFFFFFFFFFF
@A00920:152:HGHKKDRXX:2:2108:18105:23766 1:N:0:AGGAGTGG+TGTTCTCT
ACTCCTACGGGAGGCAGCAGTGGGGAATTGTTCGCAATGGGCGCAAGCCTGACGACGCAACGCCGCGTGGAGGATGAAGATCTTCGGGTCGTAAACTCCTTTCGATCGGGACGAATCGTTCGCGACCCAATACGTCGTGGAACTGACGGTACCGAGAGAAGAAGCCCCGGCTAACTCCGTGCCAGCAGCCGCGGTAATACGGGGGGGGCAAGCGTTGTTCGGAATTACTGGGCGTAAAGGGCGCGTAGGC
+
FFFFFFFFFFFFFFFFFFFF,FFFFFFFFFFFFFFF:FFFFFFFFFFFFFFFFFFFFFF:FFFFFFFFFF::F:FFFFFFFFFFFFFFFFFFF:FFFFFFFFFF:FFFFFFFFFFFFFFFFFFFFFFFFFFFFFFFFFFFFFFFFFFFFFFFFFFFFFF:FFFFFFFFFFFFFFFFFFFFFFF:F:FFFFF:FF:::F,FFFFFFFFFFFFFFFF:FFF:FFF,:F::FFFFFFFF,:F:F:F:FF,FFF
@A00920:152:HGHKKDRXX:2:2108:23421:23954 1:N:0:AGGAGTGG+TGTTCTCT
ACTCCTACGGGAGGCAGCAGTGGGGAATATTGGACAATGGGCGAAAGCCTGATCCAGCCATGCCGCGTGGGTGAAGAAGGCCTTAGGGTTGTAAACCCCTTTCAGCGGGGAAGATAATGACGGTACCCGCAGAAGAAGCCCCGGCTAACTCCGTGCCAGCAGCCGCGGTAATACGGAGGGGGCTAGCGTTGTTCGGAATCACTGGGCGTAAAGCGCACGTAGGTGGATTCTTAAGTCAGGGGTGAAATCC
+
FFFFFFFFFFFFFFFFFFFFFFFFFFFFFFF:FFFFFFFFFFFFFFFFFFFFFFFFFFFFFFFFFFFFFFFFFFFFFFFFFFFFFFFFFFFFFFFFFFFFFFFFFFFFFFFFFFFF:FFFFFFFFFF,FFFF:FFFFFFFFFFFFFFFFFFFFFFFFFFFFFFFFFFFFF:FFFF:FFFF,FF:FFFFFFFFFFFFFFFFFFFFFFFFFFF:FFFF:FFFFFF:FF,:FFF:FFFFFFFF,FFF,,:FFF
@A00920:152:HGHKKDRXX:2:2108:27651:24424 1:N:0:AGGAGTGG+TGTTCTCT
ACTCCTACGGGAGGCAGCAGTGGGGAATCTTGCGCAATGGGCGAAAGCCTGACGCAGCCACGCCGCGTGAGTGAAGAAGGCCTTCGGGTTGTAAAGCTCTGTCGTGGGGGACGAAAACCTGAACGTGAATAGCGTTCAGCTTGACGGTACCCCAAAAGGAAGCACCGGCTAACTCCGTGCCAGCAGCCGCGGTAATACGGAGGGTGCAAGCGTTGCTCGGAATTATTGGGCGTAAAGGGCAGGTAGGTGG
+
FFFFFFF:FFFFFFFFFFFFFFFFFFFFFFFFFFFFFFFFFFF:FFFFFFFFFFFFFFFFFFFFFFFFFFFFFF,FFFFFFFFFFFFFFFFFFFFFFFFFFFFFFFFFFF:FFFFF:FFFFFFFFFFFFFFFFFFFFFFFFFFFFFFFFFFFF,FFFFFF:FFFFFFFFFFFFFFFFFFFFFFFFFFFFFF:FFFFFFFFFFFFF:FF,FFFFFFFFFFFF:FF:FFFFFFFF,FFFFFFFFFFFFFFFF
@A00920:152:HGHKKDRXX:2:2108:14208:24471 1:N:0:AGGAGTGG+TGTTCTCT
ACTCCTACGGGAGGCAGCAGTGGGGAATCTTGGACAATGGGCGCAAGCCTGATCCAGCCATGCCGCGTGAGTGAAGAAGGCCTTAGGGTTGTAAAACTCTTTCGCCGGAGAAGATAATGACGGTATCCGGAGAAGAAGCCCCGGCTAACTCCGTGCCAGCAGCCGCGGTAATACGGGGGGGGCAAGCGTTGTTCGGAATTACTGGGCGTAAAGGGCTCGTAGGCGGCCAAATAAGTCGAACGTGAAATCC
+
FFFFFFFFFFFFFFFFFFFFFFFFFF:FFFFFFFFFFFFFFFFFFFFFFFFFFF:FFFFFFFFFFFFFFFFFFFFFFFFFFFF,FFFFFFFFFFF:F:FFFFFFF:FFFFFFFFFFFFFFFF:FFF:FFFFFFFFFFFFFFF:FFFFFFFFFFFFFFF::FFFFFFFFFFFFFFFFFF:FFFFFFFFFFF,FF,,FF:,FFF::FFFF,FF:,,FF,FFFFFFFFFFF,,,FFF,FFFFFFFFFFFF,:F
@A00920:152:HGHKKDRXX:2:2108:16034:25661 1:N:0:AGGAGTGG+TGTTCTCT
ACTCCTACGGGAGGCAGCAGTAGGGAATCTTCCGCAATGGACGAAAGTCTGACGGAGCAACGCCGCGTGAGTGATGAAGGTTTTCGGATCGTAAAACTCTGTTGTTAGGGAAGAACAAGTATGAGAGTAACTGCTCGTACCTTGACGGTACCTAACCAGAAAGCCACGGCTAACTACGTGCCAGCAGCCGCGGTAATACGTAGGTGGCAAGCGTTGTCCGGAATTATTGGGCGTAAAGCGCGCGCAGGCG
+
FFFFFFFFFFFFFFFFFFFFFFFFFFFFFFFFFFFFFFFF:FFFFFFFFFFFFFFFFFFFFFFFFFFFFFFFFFFFFFFFFFFFFFFFFFFFFFFFFFFFFFFFFFFFFFFFFFFFFFFFFFFFFFFFFFFFF:FFFFFFFFFFFFFFFFFFF:FFFF:F:F,FFFF:FFFFFFFFFFF:FFFFFFFFFFFFFF:FFFF:FFFF:F,FF,FFFFFFFFFFFFFF:FF:FFFFF::,,FFF:::FFFF:FF
@A00920:152:HGHKKDRXX:2:2108:24234:26209 1:N:0:AGGAGTGG+TGTTCTCT
ACTCCTACGGGAGGCAGCAGTGGGGAATTTTGGACAATGGGCGCAAGCCTGATCCATCCATTCCGCGTGTGTGAAGAAGGCCTTCGGGTTGTAAAGCACTTTTGTCCGGAACGAAAACGATCACATTAATAGATAGGTGTAATGACGGTACCGGAAGAATAAGCACCTGCTAACTACGTGCCAGCAGCCGCGGTAATACGAAGGGTGCAAACGTTAATCGGAATTACTGGGCGTAAAGCGAGAGTAGGAG
+
F,,FFF:F,,,FF:FF,:F:FF:,:FFF,,FF,F:,F,F,::FFFF,FFFFF,F,F,FFFFFF:FFFFFFFFF,FF:FF,F:FFF:F::F::F:F:::F:FFFFFFFF::FFFFFF:,,,:FF:,::FFFF,,,,F:F,,:,F:FFF,FFFFFF:FF:F,FF,FFF,,F:FFF::,:FFF,FFFFF:FFFFFFFFF:FFF,F::,:FF:F,FFFF,,,FF,FFFF,FFFFFF,FFFFFFFFFFFFF:F,F
@A00920:152:HGHKKDRXX:2:2108:28772:26271 1:N:0:AGGAGTGG+TGTTCTCT
ACTCCTACGGGAGGCAGCAGTGAGGAATATTGGACAATGGGCGCAAGCCTGATCCAGCCATGCCGCGTGAGTGACGAAGGCCTTCGGGTTGTAAAGCTCTTTCAGATGCGAAGATAATGACGGTAACATCAGAAGAAGCCCCGGCTAAATTCGTGCCAGCAGCCGCGGTAATACGAATGGGGCAAGCGTTGTTCGGAATCATTGGGCGTAAAGCGCACGTAGGCGGACTTTCAAGTCAGGGGTGAAATCC
+
FFFFFFFFFFFFFFFFFFFFFFFFFFFFFFFFFFFFF:FFFFFFFFFFFFFFFFFFFFFFFFFFFFF:FFFFFFFFFFFFFFFFFFFFFFFFFFFFF:FFFF:FFFF:FFFFFFFFFFF:F:FF:FFFF:FFFF:FFFFFFFFFFFFFFFFFFFFFF:FFFFFFFFFFFFFFFF:FFFF:FFFFFFFFFFFF:FFFFFFFFFFFFFFFFFFFFFFFFF:FFFF:FF:FFFFF:,FFFFFFFFFFFFFF:F
@A00920:152:HGHKKDRXX:2:2108:30798:26991 1:N:0:AGGAGTGG+TGTTCTCT
ACTCCTACGGGAGGCAGCAGTGGGGAATATTGGACAATGGGCGAAAGCCTGATCCAGCAATGCCGCGTGAGTGATGAAGGCCTTAGGGTTGTAAAGCTCTTTTACCCGGGATGATAATGACAGTACCGGGAGAATAAGCTCCGGCTAACTCCGTGCCAGCAGCCGCGGTAATACGGAGGGAGCTAGCGTTGTTCGGAATTACTGGGCGTAAAGCGCGCGTAGGCGGCTTTGTAAGTTAGAGGTGAAAGCC
+
FFFFFFFFFFFFFFFFFFFFFFFFFFFFFFFFFFFFFFFFFFFFFFFFFFFFFFFFFFF:FFFFFFFFFF,FFFFFFFFFFF:FFFFFF:FFFFF,FFFFFF:FFFFFFFFFFFFFFFFFFFFFFFFFFFFFFFFFFFFFF::FFFFFFFF,FFFFFFFFFF,FFFF:FF:FFF:FFFF:FFFFFFF,,FFFFFF,FF:FFFFFFFFFFF:FFFFFFFF:FFFFFFFF:FFFFFF,F:FFF:FF:FFFFF
@A00920:152:HGHKKDRXX:2:2108:25608:27054 1:N:0:AGGAGTGG+TGTTCTCT
ACTCCTACGGGAGGCAGCAGTGGGGAATTTTGGACAATGGGCGCAAGCCTGATCCAGCCATTCCGCGTGCAGGATGAAGGCCTTCGGGTTGTAAACTGCTTTTGTACGGAACGAAAAGGCTCTGGTTAATACCCGGGGCTCATGACGGTACCGTAAGAATAAGCACCGGCTAACTACGTGCCAGCAGCCGCGGTAATACGTAGGGTGCGAGCGTTAATCGGAATTACTGGGCGTAAAGCGTGCGCAGGCG
+
FFFFFFFFFFFFFFFFFFFFFFFFFFFFFFFFFFFFFFFFFFFFFFFFFFFFFFFFFFFFFFFFFFFFFFFFFFFFFFFFFFFFFFFFFFFF:FFFFFFFFFFFFFFFFFFFFFFFFFFFFFFFFFFFFFFFFFFFFFFFFFFFFFFF:FFFFFFFF:FFFF,:FF,FFFFFFFF:F:FFFFFFFFFFFFFFFFFFFFFFFFFFFFFF:FFFFFFFFFFF,FFF:FFFFFFFFFFFFFF:FFF:FFFFFF
@A00920:152:HGHKKDRXX:2:2108:15989:27117 1:N:0:AGGAGTGG+TGTTCTCT
ACTCCTACGGGAGGCAGCAGTAAGGGATCTTGCGACAATGGGCGAAAGCCTGACGCAGCAACGCCGCGTGCGGGATGACGGCCTTCGGGTTGTAAACCGCTTTTCGGGGGGAAGAGGAAGTACGGTACCCCCGGAATAAGTCTCGGCTAACTACGTGCCAGCAGCCGCGGTAAAACGTAGGAGGCGAGCGTTATCCGCATTTAATGGGTGTAAAGCGCGTGTAGGCGGTCGTGCAAGTGAGGCGTGAAAG
+
F::F:FFF:FFF:,FFF::F:FF::FFF:F:,FFFFFFFFFFFFF::FF:F:F:FFF,FF,FF,FFFFFFFFF:FFF,FFFFFFFFFFFFFFFFFFF,FFF,:FF,F,,FFFFFFFFFFF,,FF::FF:F,FFFFFFF:FFFFFFFFFFF:FFF,FFFF:FFF:FFFF:FFFF:F,F:F,F:F,FFF,F,F,F::FF,:FFFF,FF,FFFF:FFF:FF:,FFFF,FFF,::FFFFFFFFFFF:,FFFFFF
@A00920:152:HGHKKDRXX:2:2108:21450:27273 1:N:0:AGGAGTGG+TGTTCTCT
ACTCCTACGGGAGGCAGCAGTTTCGAATCATTCACAATGGGCGAAAGCCTGATGGTGCGACGCCGCGTGAGGGATGAAGGCCTTCGGGTTGTAAACCTCTGTCACCGGGGAAGAAACGCTGCACTTAAACAGAGTGCAGCCTGACTTAACCCGGAGAGGAAGCAGTGGCTAACTCTGTGCCAGCAGCCGCGGTAATACAGAGACTGCGAGCGTTATTCGGATTCACTGGGCGTAAAGGGTGCGCAGGCGG
+
,:FFFFF:FFF:FFFFFFFFFFFFFFFFFFFFFFFF:FFFFFF,F:F,FFFFFFFFF:FFFFF,FFFFFFF:FFFF:FFFFFFF,FF:FF:F,F:FFFFFFFFFFFFFFFFFFFFFFFFF:FFFFFF:FFFFFF:FFFFF:FFF,FFF:FFFFFFFFFF::FFFF,FFFF:F,F,FFFFFFFFFFFFF:FF:FFFFFFFF:FFF:FF:FFFFF,FFFFFFFFFFFFFFFFFFF,F:FFFF,FFFFFFFFF
@A00920:152:HGHKKDRXX:2:2108:11867:28244 1:N:0:AGGAGTGG+TGTTCTCT
ACTCCTACGGGAGGCAGCAGTAGGGAATCTTGGACAATGGGCGCAAGCCTGATCCAGCCATGCCGCGTGGGCGACGACGGTCTTCGGACTGTAAAGCCCTTTTCTCGGGGACGAACCCCCTCCGGAGGCAATGCCGGGGGGCTGACGGTACCCGCGGAATAAGCAACGGCTAACTCCGTGCCAGCAGCCGCGGTCATACGGAGGTTGCAAGCGGTGTTCGGAATTACTGGGCGTAAAGCGTGCGCAGGCG
+
FFFFFF,FFFFFFFFFFFFFFFFFFF,:FF:FF:FFFFFFFFFFF,FFFFFFFFFFFFFFFFFFFFFFFFFFFFFFFFFFFFFFFFFFFFFFFF:FFFFF:F:FFFFFFFFFFFFFFFFFFFFFFFFFFF,FFFFFFFFFFFFFFFFFFFFFFFFFFFFF,FFFFFFFF:FF,F:FFFFF::FFFFFFFFFFF:,F,:FFFFFF,FFFF:FFF,,FF,FFFF:FFF,:FFF,FFF,:FFF,FFFF,FF:F
@A00920:152:HGHKKDRXX:2:2108:31828:28526 1:N:0:AGGAGTGG+TGTTCTCT
ACTCCTACGGGAGGCAGCAGTGGGGAATATTGGACAATGGGCGAAAGCCTGATCCAGCCATGCCGCGTGAGTGATGAAGGCCTTAGGGTTGTAAAGCTCTTTCAGAAGGGAAGAAATAGACGGTACCTCCAAAAGAAGACCCTGCAAAAAACGTGCCAGCAGCCGCGGTAATACGAAGGGGGCTAGCGTTGTCAGGAAGCATGGGTCGTAAAGATCGTGTAGGCGGCCCGATAAGTAGGCTGAGAAATCT
+
FFFFFFFF:FFFFFFFFFFFFFFFFFFF:FFFFFFFFFFFFFFFFFFFFFFFFFFFFFFFFFFFFFFFFFF:FF:FFFFFFFFF,FFFFFFFFFF,FFFFFFF:F,FFF:F:FF::F,:FF,,F:,,:::FFFF,FF,,,,F,:F:,F,,:F:F,F,F:FFF:FFF,F:,,FFF,,FF,F,F,,F,F,:FFFF,,,FF,:FF,FF::FFF::,,FF,F,F,,,,F::::,,,::,,,,,FFF,FFFF:F:
@A00920:152:HGHKKDRXX:2:2108:8739:28870 1:N:0:AGGAGTGG+TGTTCTCT
ACTCCTACGGGAGGCAGCAGTGGGGAATCTTGCACAATGGGGGAAACCCTGATGCAGCGACGCCGCGTGAGCGATGAAGCCCTTCGGGGTGTAAAGCTCTTTCGGCAGGGACGATAGTGACGGTACCTGCAGAAGAAGCTGCGGCTAACTACGTGCCAGCAGCCGCGGTAATACGTAGGGCGCAAGCGTTATCCGGAATTATTGGGCGTAAAGAGCTCGTAGGCGGTTTGTCGCGTCTGCCGTGAAAGTC
+
FFFFFFFFFFFFFFFFFFFFFFFFF:FFFFFFFFFFFFFFFFFFFFFFFFFFFFFFFFFFFFFFFFFFFFFFFF:FFFFFFFFFFFFFFFFF:FFFFFFFFFFFFFFFFFFFFFF,FFFFFFFFFFFFFFFFFFFFFFFFFFFFFFFFFFFFFFFFFFFF:FFFFFFF::,FFFFFFFFFFFFF:FFFFFF:FFFF,,::FFFFFFFFFF,,FFFF:FFFFF:FFF::FFFFFFFFF::,FFFFFFFFFF
@A00920:152:HGHKKDRXX:2:2108:22489:28917 1:N:0:AGGAGTGG+TGTTCTCT
ACTCCTACGGGAGGCAGCAGCAAGGAATTTTCCACAATGGGCGCAAGCCTGATGGAGCAACGCCGCGTGGGGGATGACGCTTTTCGGAGTGTAAACCCCTTTTCGAGAGGACGAAGCAAATGACGGAACTCTCGGAATAAGGACCGGCTAACTACGAGCCAGCAGCCGCGGTAAGACGTAGGGTCCGAGCGTTGTCCGGAGTTACTGGGCGTAAAGCGCGCGCAGGCGGTTTCGTACGTCGGGTGTGAAA
+
FFFFFFFFFFFFFFFFFFFFFFFFFFFFFFFFFFF:FFFFFFFFFFFFFFFFFFFFFFFFFFFFFFFFFFFFFFFFF:FFFFFFFFFFFFFFFFFFFFFFFFFFFFFFFFFFFFFF:FFF:FF,FF,FF,FFF:FF:FFFFFFFF::F:FFFFFFF,FFFFFFFFFFFFF,FFFFF:FFFFFFFFFFFFF:,FFFFFFF,F:FF:F,FF,FFF,F:F:FF:FFFFFF,:FFFFFFFFFFF,F,FFFFFFF
@A00920:152:HGHKKDRXX:2:2108:25129:29857 1:N:0:AGGAGTGG+TGTTCTCT
ACTCCTACGGGAGGCAGCAGTGGGGAATCTTGGTCAATGGGCGCAAGCCTGAACCAGCGACGCCGCGTGAGTGATGAAGGCCTTCGGGTTGTAAAGCTCTGTGGGGCGAGACGAAAGCCTACGTTCTAACAGGACGTAGTTTGACGGTATCGCCTTAGCAAGCACCGGCTAACTCTGTGCCAGCAGCCGCGGTAAGACAGAGGGTGCAAACGTTGCTCGGAATCACTGGGCGTAAAGGGCGTGTAGGCGG
+
F:FFFFFFFFFFFFFFFFFFFFFFFFFFFFFFFFFF:FFFFFFFF:FFFFFFFFFFFFFFFFFFFFFFFFFFFFFFFFF:FFFFFFFFFFFF:FFFFFF,FFFFFFFFFFFFFFFFFFFF:FFFFFFFFFFFFFFF:,FFFFF,FF:F:FF:FFFFFFFF:FFFFF:FFFFFFFFFFFFF:FF:FFFFFFFFFF,FF:FFFFFFFFFF,F::FF:F:FFFF,FFFFFFFFFFF:FFFF,FFFFFFFFFFF
@A00920:152:HGHKKDRXX:2:2108:18213:29935 1:N:0:AGGAGTGG+TGTTCTCT
ACTCCTACGGGAGGCAGCAGTGGGGAATATTGGACAATGGGCGCAAGCCTGATCCAGCAATGCCGCGTGTGTGAAGAAGGCCTTCGGGTTGTAAAGCACTTTTATCAGGAACGAAATACCACGGGTTAATAACCAATGGGGCTGACGGTACCTGAGGAATAAGCACCGGCTAACTTCGTGCCAGCAGCCGCGTTAATACGTAGGGAGCGAGCGTTGTTCGGACTTACTGTGCGTAAAGAGTATGTATGCG
+
,:FFFFFFFFFFFFFFFFFFFF:FFFFFFFFFFF:FFFFFFFFFFF:FFFFF:FFFFFFFFFFFFFFFFFFFFFFFFFFFF,,FFF::F,F:FFFFFFFFFFFFF,FF,F:FFFFFFFF:FFFFFFFFFFFFF,,FF:F,F,FF:FF,F,,,,F:F,F:FF:FFFFFFF,FFF,,FF:FF:FF,:FFFF,,,,,F,FFF:,FFFFFFFFF:F,FFF,FF:F:FF,F:FF,F,FFF,,,,FF,FFFF,,,F
@A00920:152:HGHKKDRXX:2:2108:22905:29951 1:N:0:AGGAGTGG+TGTTCTCT
ACTCCTACGGGAGGCAGCAGTGGGGAATTGTTCGCAATGGGCGCAAGCCTGACGACGCAACGCCGCGTGGAGGATGAAGGTCTTCGGATTGTAAACTCCTGTTGCTCGGGAAGAATAGCTCCGACCTAACACGTCGGAGTGTGACGGTACCGGGTGAGGAAGCCCCGGCTAACTCTGTGCCAGCAGCCGCGGTAATACGTAGGGGCCGAGCGTTGTCCGGAGTTACTGGGCGTAAAGCGTGCGCAGGCGG
+
:FFF:F:FFFFFFFFFFFFFFF:FFFFFFFFFFFFFFFFFFFFFFFFFFFFFFFFFFF:FFFFFFFF:FFFFF::FF:FFFFFF:FFFFFFFFFFFFFF::FFFF:FFFF:F::F:FFF:FFFFFFFFFFF:FFF:FFF:FF:FFFF:FFFFF:FFFFFFFFFFFFF:FFFFFFFFFFFFFFFFFFFF:FFFFFFFFFFFFF:F:F,:F:FFF:FFF:FFF:FF:F:FFFF:FFFFFFFFFFF:FFF:FF
@A00920:152:HGHKKDRXX:2:2108:10276:29997 1:N:0:AGGAGTGG+TGTTCTCT
ACTCCTACGGGAGGCAGCAGCAAGGAATTTTCCACAATGGGCGCAAGCCTGATGGAGCAACGCCGCGTGGGGGATGACGCACTTCGGTGTGTAAACCCCTTTTCGAGGGGACGAAGGCAATGACGGTACCCTCGGAATAAGGATCGGCTAACTACGTGCCAGCAGCCGCGGTAAGACGTAGGATCCGAGCGTTGTCCGGAGTTACTGGGCGTAAAGCGCGCGCAGGCGGACACGCGCATCGGCGGTGAAA
+
FFFFFFFFFFFFFFFFFFFFFFFFFF:FFFFFFFFFFFFFFFFFF:FFFFFFFFFFFFF:FFFFFFFFFFFFFFFFFFFFFFFFFFFFFFFFFFFFFFFFF,FFFFFFFFFFFFFFFFFFFFFFFFFFFFFFFF:FFFFFFFFFFFFFFFFFFFFFFFFFFFFFFFFFFFFFFFFFFFFFFFFFFFFFFFFFFFFFF:FFFFFFFFFFFFFF:F:FF:,:FFF:F,FFFFFFFFF:FF::F,FFF:FF,F
@A00920:152:HGHKKDRXX:2:2108:26594:31391 1:N:0:AGGAGTGG+TGTTCTCT
ACTCCTACGGGAGGCAGCAGTGGGGAATCTTGCGCAATGGGCGAAAGCCTGACGCAGCAACGCCGCGTGCGGGAGGAAGGCCTTCGGGTTGTAAACCGCTTTCAGCAGGGACGAAAATGACGGTACCTGCAGAAGAAGCCCCGGCTAACTTCGTGCCAGCAGCCGCGGTAATACGAAGGGGGCTAGCGTTGCTCGGAATCACTGGGCGTAAAGCGCACGTAGGCGGATTGCTAAGTCAGGGGTGAAATCC
+
FFFFFFFFFFFFFFFFFFFFFFFFFFFFFFFFFFFFFFFFFFFFFFFFFFFFFFFFFFFFFFFFFFFFFFFFF,FFFFFFFFFFFFFFFFFFFFF:FFFFFFFFFFFFFFFFFF,FFFFFFFFF:FFFFFFFFFFF:FFFFFF:FFFFFFFFFFFFF:FFFFFFFFFFFFFFFF:FFFFFFFFFFFFFFFFFFFFFF:FF:FFFFFFFF,FFFFFFFF,F:FFFFFFFFFFF:FFFFFFFFFFF:FFFFF
@A00920:152:HGHKKDRXX:2:2108:15881:31469 1:N:0:AGGAGTGG+TGTTCTCT
ACTCCTACGGGAGGCAGCAGTGGGGAATCTTGCGCAATGGGCGAAAGCCTGACGCAGCAACGCCGCGTGCGGGATGAAGGCCTTCGGGTTGTAAACCGCTTTCAGTGGGGACGAACCAAGACGGTACCCACAGAAGAAGCCCCGGCCAACTACGTGCCAGCAGCCGCGGTAACACGTAGGGGGCAAGCGTTGTCCGGATTTATTGGGCGTAAAGAGCTCGTAGGTGGTTCAGTAAGTCGGGTGTGAAAAC
+
FFFFFFFFFFFFFFFFFFFFFFFFFFFFFFFFFFFFFFFFFFFFFFFFFFFFFFFFFFFFFFFFFFFFFFFFFFFFFFFFFFFFFFFFFFFFFFFFFFF:FF::FFFFFFF:F:F:F:FFFFF:::F:FFFFF:FFF:FFFF:FF:F:,::FFF:F:FFF:FF:FFFFF:::F:FFFFFFFF:FFFFFFFFFFFFFFFFFF::F:FFFFFF,:FFFFFF:FFFFFFFFF:FF::FF::,FFFFFFF:,:F
@A00920:152:HGHKKDRXX:2:2108:20500:32111 1:N:0:AGGAGTGG+TGTTCTCT
ACTCCTACGGGAGGCAGCAGTGGGGAATATTCCGCAATGGGCGCAAGCCTGACGGAGCAATGCCGCGTGAGGGAAGAAGGCCTTCGGGTTGTAAACCTTTGTTTTATGGGAAGATAATGACGGTACCATAAGAGGAAGCCCCGGCTAACTACGTGCCAGCAGCCGCGGTAATACGAAGGGGGCTAGCGTTGTTCGGAATTACTGGGCGTAAAGGGCGCGTAGGCGGTCCTGATCGTCGGATGTGAAAGGC
+
FFFFFFFFFFFFFFF:FFFFFFFFFFFF:FFFFFFF::FFFFFFFFFFFFFFFFF:FFFFFFFFFFFFF:FFFF,FFFFFFFFF:FFFFFFFF,FFFFFFFFFFFFFFFFF:FFFFFF:FFFFFFFFFFFFFFFFF:FFFFFFFFFFFFFFFFFFFF:FFFFFFFFFFFF,FFFFF:FFFFFFFFFFFFFFFF::FF,FFFFFFFFFFFFFFFFFFFFFFFFFFFFFFFFFFF:FFF:FFFFFFF,FFFF
@A00920:152:HGHKKDRXX:2:2108:27778:32315 1:N:0:AGGAGTGG+TGTTCTCT
ACTCCTACGGGAGGCAGCAGTAAGGAATATTGCACAATGGACGCAAGTCTGATGCAGCAACGCCGCGTGCCCGAGGACGGCCTTCGGGTTGTAAAGGGCTTTTCTGGCTGAAGAGGAAGGACGGTAGGCCAGGAATAAGCGTCGGCTAACTACGTGCCAGCAGCCGCGGTAAAACGTAGGACGCGAGCGTTATCCGGATTTACTGGGCGTAAAGCGCGGGCAGGCGGTGGTCCAAGTCGGACGTGAAAGC
+
:FFFFFFFFFFFFFFFFFFFFFFFFFFFFFFFFFFFFFFFFFFFFFFFFFFFFFFFFFFFFFFFFFFFFFFFFFFFFFFFFFFFFFFFFFFFFFFFFFFFFFFFFFFFFFFFF:FFF:FFFFFFFFFFFFFFFFFFFFFFFFFFFFF:FFFFFFFFFFFFFFFFFFFFFFFFFFFFFFFFFFF:FFFFFFFFFFFF:FFFFFFFF:FFFFFFFFFF:FFFFFFFFFFFFFFFFFF,FFFFFFFFFF:FFF
@A00920:152:HGHKKDRXX:2:2108:5086:32346 1:N:0:AGGAGTGG+TGTTCTCT
ACTCCTACGGGAGGCAGCAGTAAGGGATCTTGCGACAATGGGCGAAAGCCTGACGCAGCAAAGCCGCGTGCGGGATGACGGCCTTCGGGTTGTAAACCGCTTTTCGGGGGGAAGTGGAAGGACGGTACCACCGGAAGAAGACTCGTCTCACTACGTGCCAGCAGCCGCGGTAAAACGTAGGAGGCGAGCGTAATCCGGATTTACTGGGTGTAAAGCGCTTGTAGGAGGTCCTGCAAGTGGCGCGTGAAAG
+
,F:,FFFFF,F,F:FFFFFFFFFFFFFF,FFFF:FFF:FF:FFFFF:::,,,,F:FF:FFF,FFFFF::FF,,FF::F,F,,:F,FFFF,:FFF,:FFF,F:FF,FFF:FFFFF,F:F::FFFFF,F,:,FFF:F::FF:,F:FF,FF,FFFFF::FF,FFFFFFFF,FF:FFFFF::F:FFF,FFF,F,F,FFF,F::FFFFFFF:,,FFFFFFFFF,:FFFFF,F,:FFF,FFF,,,,FFF,,FFFF,
@A00920:152:HGHKKDRXX:2:2108:13865:32706 1:N:0:AGGAGTGG+TGTTCTCT
ACTCCTACGGGAGGCAGCAGTGGGGAATTTTGGACAATGGGCGCAAGCCTGATCCAGCCATTCCGCGTGCAGGATGAAGGCCCTCGGGTTGTAAACTGCTTTTGTACGGAACGAAACGGTCTGAGTTAATACCTCGGGCTAATGACGGTACCGTAAGAATAAGCACCGGCTAACTACGTGCCAGCAGCCGCGGTAATACGTAGGGTGCAAGCGTTAATCGGAATTACTGGGCGTAAAGCGTGCGCAGGCG
+
FFFFFFFFFF:FFFFFFFFFFFFFFFFFFFFFFFFFFFFFFFFFFFFFFFF::FFFFFFFFFFFFFFFFFFF::FFFFFFFFFFFFFFFFF:FFF:FF:FFFFFFF:FFFFFFFFFFFFFFFFFF:FFFFFFFFFFF:FFFFFFFFFFFFFFFFFFFFFFFFFFFF:FFFFFFFF:FFFFFFFFFFFFFFFFFF:FFFFF,FFFFFFFFFF:FFF,FFFFFFFFFFFFFFFFFFFFFFFFF:FFFFFFFF
@A00920:152:HGHKKDRXX:2:2108:9815:32737 1:N:0:AGGAGTGG+TGTTCTCT
ACTCCTACGGGAGGCAGCAGTAGGGAATTGTTCGCAATGGGCGCAAGCCTGACGAAGCAAAGCCGCGTGGATGATGAAGGGCTTCGGCTCGTAAACACCTTTCGACCGAGATGAACATCCGCAGGGTTAATACCTCAGCGGACTGACAGTATCGAGGGAAGAAGCCCCGGCTAACTCCGTGCCAGCAGCAGCGGTAATACGGGGGGGGCAAGCCGGGTTCGGAAGCATTTGGCGTACAGGGCGCGTAGGC
+
FFFFFFFFFFFFFFFFFFFF:FFFFFFFF:FF,:FFFFFFFFF:F:FFFFFF,,F,FFFF,FFFFFFFFF:,FFFFFFFFFF,FFFFFFFFFFF::,FFFFFFFFFFF,FF:FFFFFFFF:F:,,,,F:,F,,,F,,FF,,F:F,F:F:F:FF,FFF:,,::FFFF:F,,FFF::,:FF:F:FF:F,FF,FF:,,,F:,F:FFFFF,F:,F,,,,,,,:,,F,,,,FF:,F,F,,,,,FF:FF,,,:,FF
@A00920:152:HGHKKDRXX:2:2108:17861:32863 1:N:0:AGGAGTGG+TGTTCTCT
ACTCCTACGGGAGGCAGCAGTGGGGAATCTTGCGCAATGGGCGAAAGCCTGACGCAGCGACGCCGCGTGAGTGATGAAGGCCTTCGGGTTGTAAAGCTCTGTGGAGGGGGACGAATAAGGCATGGCTAACATCCATGTCGATGACGGTACCCCTTTAGCAAGCACCGGCTAACTCTGTGCCAGCAGCCGCGGTCAGACAGAGGGTGCAAACGTTGTTCGGAATGACTGGGCGTAAAGCGCGTGTAGGCGG
+
F:F,::FFFFFFFFF::FFFFFF:F,FFFFFFFFFFFFFFFFFFFFF,FFFFF::,FFF::FF,FFFFFFFFFFFFFFFFFFFFFFF:F:,F:FFF::FFF,FFFFFFFFFFFF:FFF::FFFFFFFFFFF:F:FF,FFFFF,FFFFFFFFFF:FFFFFFFFFFFFF,FF,FFFFFFF:FFFFFFFFFFFFF:,FFF:FFFF:FFFFF:FF,:FFFF:FFFFFFFFFFFFFFF:FFFFFF:FFFF:,FFF
@A00920:152:HGHKKDRXX:2:2108:30969:33019 1:N:0:AGGAGTGG+TGTTCTCT
ACTCCTACGGGAGGCAGCAGTGGGGAATATTGGACAATGGGCGGAAGCCTGATCCAGCAACGCCGCGTGAGGGATGACGGCCTTCGGGTTGTAAACCTCTTTCAGTACCGACGAAGCGAAAGTGACGGTAGGTACAGAAGAAGCACCGGCCAACTACGTGCCAGCAGCCGCGGTAATACGTAGGGTGCGAGCGTTGTCCGGACTTATTGGGCGTAAAGGGCTCGTAGGCGGTTTGTCGCGTCGGGAGTGA
+
FF:FFFFF:FFFFFFFFFFFFFFFFFFFFFFFF:FFFFFF:FFFFFFFFFFFFFFFFFFFFF:FFFFFFFFFFFFFFFFFFFFFFFFFFFFFFFFFFFFFFFFFFFFFFFFFFFFFFFFFFFFFFFF::FFFF:FFFFFF:F,FFFFFFFFFFFFFFFF:FFFFFFFFFFFFFF,::FFFFFFFFFFFFFFFFF,FFFFFFF,F,FFFFFFFFFFF,FFFFFFFFFFFFFFFFFFFFF:,FFFFFFFFFF
@A00920:152:HGHKKDRXX:2:2108:1660:33426 1:N:0:AGGAGTGG+TGTTCTCT
ACTCCTACGGGAGGCAGCAGTGGGGAATCTTCCACAATGGGCGAAAGCCTGATGGAGCAACGCCGCGTGCAGGATGAAGGCCTTCGGGTTGTAAACTGCTTTTATAAGCGATGATTATGACAGTAACTTATGAATAAGGACCTGCTAACTACGTGCCAGCAGCCGCGGTCCTACGTAGGGTCCAAGCGTTATCCGGATTGACTGGGCGTAAAGAGATGCGTAGGCGGCTAAGTAAGCGGATCTTGAAATC
+
FFFFF:FFFFFFFFFFFFFFFFFFFFFFFFFFF:FFFFFFFFFF,FF:FFFFFFFFF:,FFFFFFFFFFFFFFFFFF,FFFF,,FFFF:F:FFFF::FF::FFF:FFFFF,F,FFFFFFFF:F:F:FFF,,F:FFFFFFFFFFF,,F,FFF:::FFF,FFF::FF,F,,:,,:,F,,,F,FFFFF,FFF,FF,FFFF:FF:FFFFFFF:FFF,FFF:FFF:FFFFFFFFFFFF,F,F:FF,,F,F,FFFF
@A00920:152:HGHKKDRXX:2:2108:31693:34053 1:N:0:AGGAGTGG+TGTTCTCT
ACTCCTACGGGAGGCAGCAGTGGGGAATATTGGACAATGGGCGAAAGCCTGATCCAGCAATGCCGCGTGAGTGATGAAGGCCTTAGGGTTGTAAAGCTCTTTTACCAGGGATGATAATGACAGTACCTGGAGAATAAGCTCCGGCTAACTCCGTGCCAGCAGCCGCGGTAATACGGAGGGAGCTAGCGTTGTTCGGAATCACTGGGCGTAAAGGGCGCGTAGGCGGCTTTGGCCGTCGGCTGTGAAAGCC
+
,FFF:FFFFFFFFFFFFFFFFFFF:FFFFFF::FFFFFFFFF:FFFFFFFFFFF::FFFFFFF:FFFF,FFFFFFFFFF:FFFFFFFFFF:FFFFFFFFFFFFFFFFFFFFFFFFFFFFFFFF:F,F:FFFFFFF,FFFFFFFFFFFFFFFFFFF:FFFFFFF:FFFFFFFFFF:FFFFFFFF:F:FFFF:FFF:FFFF:FFFFFF,FFFF:FFFFF:F:FFFF,FFFFF,FFFFFFFFFFFF,FFFF,F
@A00920:152:HGHKKDRXX:2:2108:29713:34350 1:N:0:AGGAGTGG+TGTTCTCT
ACTCCTACGGGAGGCAGCAGTGGGGAATCTTGGACAATGGGGGCAACCCTGATCCAGCCATGCCGCGTGGACGATGAAGGCCCTAGGGTTGTAAAGTCCTTTCACCCGTGAAGATAATGACGGTAGCGGGAGAATAAGCACCGGCTAAAATCGTGCCAGCAGCCGCGGTAATACGAAGGGTGCAAGCGTTACTCGGAATTACTGGGCGTAAAGAGTGCGTAGGTGGTGGTTTAAGTATGATGTGAAAGCC
+
FF:FF:FFFFFFFFFFFF:FFFFFFFFF,FFFF:FFF,FFFF:FF,FFFFFFF:FFFFFFFFFFFFFFFFFFFFFFFFFFFFFF:FF:FF:FFFF:FFFFFFFFFFFFFFFF:FFFFFFFF,FFFF:,,FF,,FFFFFFFF::FFFFF,,FF:,F::,FFF:FFFFFF:::,FF:FFF,FFFF:F,F:,FFF:F:F:F,,FFFFFFF:FFF,F,F:F,:F:F:FF,FFF,::,F,,,FFFFFFF,FFF:,
@A00920:152:HGHKKDRXX:2:2108:4038:34632 1:N:0:AGGAGTGG+TGTTCTCT
ACTCCTACGGGAGGCAGCAGTGGGGAATATTTGGCAATGGCCGAAAGGCTGACCCAGCGACGCCGCGTGTGGGAGGAAGCCCTTCGGGGTGTAAACCACTGTCAGAGGGGACGAAAGAATCGCGGGTAAACAATCCGCGGAAGTGACGGTACCCTCAAAGGAAGCACCGGCTAACTCTGTGCCAGCAGCCGCGGTAATACAGAGGGTGCAAGCGTTGTTCGGAATCATTGGGCGTAAAGGGCGTGTAGGC
+
FF:FFFFFFFFFFFFFFFFFFFFFFF:FFFFFFFFFFFFFFFFFFFFFFFFFFFFFFFFF:FFFFFFFFFFFFFFFFF:FFFFF:FFFFFFFFFF:FFFFFFF:FFFFFFF,FFF:FFFFFFFFFFFFFFF,FFFFFF:FF:FFFFFFFFFFF:FFFFFFFF:FFFFFFFFFFFFF:FFFF,FFFFF:FFFF:F:F:FFFFFFFFFFFFFFFFFFFF,:F,FF:FFFFFF::FFFFFFFFFFF,FFF,FF
@A00920:152:HGHKKDRXX:2:2108:7500:34898 1:N:0:AGGAGTGG+TGTTCTCT
ACTCCTACGGGAGGCAGCAGTAAGGGATCTTGCGACAATGGGCGAAAGCCTGACGCAGCAACGCCGCGTGCGGGATGACGGCCTTCGGGTTGTAAACCGCTTTTCGGGGGGAAGAGGAAGGACGGTACCCCCGGAAGAAGTCTCGGCTAACTACGTGCCAGCAGCCGCGGTAAAACGTAGGACGCGAGCGTTATCCGGATTTACTGGGCGTAAAGCGCGGGCAGGCGGCTGTTCAAGTCGGACGTGAAAG
+
FF:FFFFFFFFFFFFFFFFFFFFFFFFFFFFFFFFFF:FFFFFFFFFFFFFFFFFFFFFFFFFFFFFFFFFFFFFFFFFFFFF:FFFFFFFFFF:FFFFFFFFFFFFFFFFFFFFFFFF:FFFFFFFFFFFFFFF:FFFFFFFFFFFFFFFFFFFFFFFFFFFFFFFFFFF,FFFFFFFFFFFFFFFFFFFFFFFFFFFFFFFFFFFFFFFFFFFFFFFFFFFFFFFFF:FFFFFFFFFF:FF:FFFFFF
@A00920:152:HGHKKDRXX:2:2108:25012:35509 1:N:0:AGGAGTGG+TGTTCTCT
ACTCCTACGGGAGGCAGCAGTAAGGGATCTTGCGACAATGGGCGAAAGCCTGACGCAGCAACGCCGCGTGCGGGATGACGGCCTTCGGGTTGTAAACCGCTTTTCGGGGGGAAGAGGAAGGACGGTACCCCCGGAATAAGTCTCGGCTAACTACGTGCCAGCAGCCGCGGTAAAACGTAGGAGGCGAGCGTTATCCGGATTTACTGGGGGTAAAGCGCGTGTCGGCGGTCGTGCACGTGAGGCGTGAAAG
+
FFFFFFFFFFFFFFFFFFFFFFFFFFFFFFFFFFFFF:FFFFFFFFFFFFFFFFFFFFFFFFFFFFF:FFFFFFFFFFFFFFFFFFFFFFFFFFFFFFFFFFFFFFFFFFFFFFFFFFFFFFFFFFFFFFFFFFFFFFFF:FFFFFF:F,FFFFFFFFFFFFFFFFFFFFFFFFFFFF,FFFFFFFFFFFFFFFFFFFF,FFFFFFFF,FFFFFFFFFF:FF,FFFFFF:FFFF,FFFF::FFF,:,,FF
@A00920:152:HGHKKDRXX:2:2108:3387:35665 1:N:0:AGGAGTGG+TGTTCTCT
ACTCCTACGGGAGGCAGCAGTGGGGAATATTGCACAATGGGGGAAACCCTGATGCAGCAACGCCGCGTGAAGGAAGACGGTTTTCGGATTGTAAACTTCTGTTCTTAGTGAAGAATAATGACGGTAGCTAAGGAGCAAGCCACGGCTAACTACGTGCCAGCAGCCGCGGTAATACGTAGGTGGCAAGCGTTGTCCGGAATTACTGGGTGTAAAGGGAGCGTAGGCGGGATGCCAAGTCAGCTGTGAAAAC
+
FFFFFFFFFFFFFFFFFFFFF,FFFF:F,FF,FFFFFFFFFFFFFFFFF:FFFFFFFFFFFFFFFFFFFFFFFFFFFFFFFFFFFFFF,FFFFFFF:FFF:FFFFFFFFFFFFFFFFFFFFFFFFFFFFFFFFFFFFFFFFFFFFFFFFFFFFFFFFFFFFFFFFFFFF:FFFFFFFFFFFFFFFFFFFFFFFF:FFFFFF:FFFFFFFFFFFFFFFFFFFFFFFFFFFFFFFFFFFFFFFFFFFFFFFF
@A00920:152:HGHKKDRXX:2:2108:26756:35963 1:N:0:AGGAGTGG+TGTTCTCT
ACTCCTACGGGAGGCAGCAGTGGGGAATATTGGACAATGGGCGCAAGCCTGATCCAGCAACGCCGCGTGGAGGATGAAGGTCTTCGGATCGTAAACTCCTGTCAGACGGGACGAAGGTAGGAGGGTGAACAATCCTTCTGCTTGACGGTACCGTCAGAGGAAGCCCCGGCCAACTACGTGCCAGCAGCCGCGGTAACACGTAGGGGGCAAGCGTTGTCCGGATTTATTGGGCGTAAAGAGCTCGTAGGCG
+
FFFFFFFFFFFFFFFFFFF:FFFFFFFFFFFFFFFFFFFFFFFFFFFFFFFFFFFFFFF:FFFFFFFFFFFFFFFFFFFFFFFFFFFFFFFFFFFFFFFFFFFFFFFF:FFFFFFFFFFFFFFFFFFFFFFFFFFFFFFFFFFFFFFFFFF:FFFFFFFFFFFFFFFFFFFFFFFFFFFFFFFFFFFFFFFFFFFFF:FFFFFFF:FFF:FF:F:FFF:FFF:F:FFFF:FFFFFFFF:FFF::FFF:FF
@A00920:152:HGHKKDRXX:2:2108:30924:36542 1:N:0:AGGAGTGG+TGTTCTCT
ACTCCTACGGGAGGCAGCAGTGAGGAATATTGCGCAATGGAGGCAACTCTGACGCAGCCATGCCGCGTGCAGGAAGACGGCCCTACGGGTTGTAAACTGCTTTTATCAGGGAAGAAACCCCTCGACGTGTCGAGGGTTGACGGTACCTGAGGAATAAGCACCGGCTAACTCCGTGCCAGCAGCCGCGGTAATACGTAGGTGGCAAGCGTTGTCCGGAATTCTTGGGTTTCAAGGGTGCGTAGGCGGCCTG
+
:FFFF,FFFFFFFFFFFFF:F:FFFFFFFFFFF:FFFFF:F:FFFFFFFFFFFFFFFFFFF::FFFFF:FFFFFFFFF:FFFF:FFFFF:F:FFFFFF:FFFFF:FFFFFFF:FF:FFFF:FFFF:F:FFF::FF:FFF::,FF,,FFFFFFF:FF,FFF:FFF,FFF:FFFFFFFF:FFF:FFFFFF,,,FF::FFFFFFFF,FFFFF:FFFFFFFF,:,F:F:F,,F,F,FFFFFFF,,FFFFFF:F,
@A00920:152:HGHKKDRXX:2:2108:28727:36746 1:N:0:AGGAGTGG+TGTTCTCT
ACTCCTACGGGAGGCAGCAGTAAGGAATATTGCACAATGGACGCAAGTCTGATGCAGCAACGCCGCGTGCCCGAGGACGGCCTTCGGGTTGTAAAGGGCTTTTCTGGCTGAAGAGGCAGGACGGTAGGCCAGGAATAAGCGTCGGCTAACTACGTGCCAGCAGCCGCGGTAAAACGTAGGACGCGAGCGTTATCCGGATTTACTGGGCGTAAAGCGCGGGCAGGCGGTGGTCCAAGTCGGACGTGAAAGC
+
FFFFFFFFFFFFFFFFFFFF:FFFFFFFFFFFFFFFFFFFFFFFFFFFF:FFFFFFFFFFFFFFFFFFFFFFFFFFFFFFFFFFFFFFFFF:FFFFFFFFFFFFFFFFFF:FFFFFFFFFFFFFFFFFFFFFFFFFFFFFFFFFFFFFFFFFFFFFFFFFFFFFFFFFFFFFFFFFFFFFFFFFFFFFFFFFFFFFFFFFFFFFF:FFFFFFFFFFFFFFFFFF:FFFFFFFF::FFFFF:FFFF:FFFF
@A00920:152:HGHKKDRXX:2:2108:6307:36839 1:N:0:AGGAGTGG+TGTTCTCT
ACTCCTACGGGAGGCAGCAGTGGGGAATCTTGCACAATGGGGGAAACCCTGATGCAGCGACGCCGCGTGAGCGATGAAGCCCTTCGGGGTGTAAAGCTCTTTCGGCAGGGACGATAATGACGGTACCTGCAGAAGAAGCTGCGGCTAACTACGTGCCAGCAGCCGCGGTAATACGTAGGCAGCGAGCGTTGTTCGGAGTTACTGGGCGTAAAGCGTGCGTAGGCGGTGGTCAAAGTCTGGTGTGAAATCT
+
FFFFFFFFFFFFFFFFFFFFFFFFFFFFFFFFFFFFFFFFFFFF:FFFFFFFFFFFFFFFFFFFFFFFFFFFFFFFFFFF,FFFFFFFFFFFFFFFF:FFFF:FFFFFFFFFF:F:FFFFFFFFFFFFFFF:FF:FFFFFFFFFFFFFFF,FFFFFFFFF:FF:FFFFFF,F,FFFFFFFFFFF:FFFFFFFFFFFFFFFFFFFFFFFFFFFFFFFFFF:FFFF:FF:,:F,:FFFFFFFFFFFFFFFF:
@A00920:152:HGHKKDRXX:2:2108:6379:37027 1:N:0:AGGAGTGG+TGTTCTCT
ACTCCTACGGGAGGCAGCAGTAGGGAATCTTCCACAATGGGCGCAAGCCTGATGGAGCAACACCGCGTGAGTGAAGAAGGGTTTCGGCTCGTAAAGCTCTGTTGTTGGAGAAGAACGTGCGTGAGAGTAACTGTTCACGCAGTGACGGTATCCAACCAGAAAGTCACGGCTAACTACGTGCCAGCAGCCGCGGTAATACGTAGGTGGCAAGCGTTATCCGGATTTATTGGGCGTAAAGCGAGCGCAGGCG
+
FFFFFFFFFFFFFFFFFFFFFFFFFFFFFFFFFFFFFFFFFFFFFFFFFFFFFFF:FFFFFFFFFFFFFFFFFFFFFFFFFFFFFFFFFFFFFFFFFFFFFFFFFFFFFFFFFFFFFFFFF,F:FFFFFFFFFFF:FFFFFFFFFFFFFF:FFFFFFFFFFF,FFFFFFFFFFFFFFFF:FFF:FF:FFFFFF,FF,FFFF,FFFFFFFF,FF,FFFFF:FF:FF:::FFFFFFFFFFFF:F:FFF,FFF
@A00920:152:HGHKKDRXX:2:2109:26368:1188 1:N:0:AGGAGTGG+TGTTCTCT
ACTCCTACGGGAGGCAGCAATGAGGAATCTTGCGCAATGGGCGAAAGCCTGACGCAGCGACGCCGCGTGGGTGAGGAAGTCTTTCGGGATGTAAAGCCCTTTTCTCCGGGACGAAACGGACGGTACCGGAGGAATAAGCCCCGGCTAACTACGTGCCAGCAGCCGCGGTAATACGTAGGGGGCAAGCGTTGTCCGGATTTACTGGGCGTAAAGCGCGTGTAGGCGGAAATGCCAGTCCGGCCTGAAAGCC
+
[truncated: 45,096,848 more chars]
