# Supplementary material for: Biochar’s role in improving pakchoi quality and microbial community structure in rhizosphere soil
Source: PeerJ. 2024 Mar 18;12:e16733. doi: 10.7717/peerj.16733 (PMC10956520; doi:10.7717/peerj.16733)
Supplement: Supplemental Information 9 — T1, treated with 1% biochar. 1, 2, and 3 represent three replications. [file peerj-12-16733-s009.gz › T11_2.fq]

@A00920:152:HGHKKDRXX:2:2101:4074:1063 2:N:0:AGGAGTGG+TGTTCTCT
GGACTACTAGGGTATCTAATCCCGTTTGCTCCCCTGGCTTTCGTTCCTCAGTGTCAGTAGCAGTCCAGAACGCCGCCTTCGCCACCGGTGTTCCTCCAGATATCTACGCATTTCACCGCTACACCTGGAATTCCGCGTTCCTCTCCTGCACTCAAGCCGACCAGTCTCAGACGCAGTTCCCCAGTTAAGCTGAGGGATTTCACGTCTGACTTAGCCGGCCACCTACGAACCCTTTACGCCCAATAATTCC
+
FF:F:FFFFFFF::,FF,FFFFFF,FFFFFFFFFFF:FFFFFFFFFF,FFFFFFFFFFFFFFFFFFFFFFFFFFFFFFFFFF:FFFFF:FF:FFFFFF::F,FFFFFFFFF:FFFFFFFFFFFFFFFF,FFFFFFFFFFFFFFFFFFFFFFFFFFFF:FFFFFFFFFFFFF:F,FFFFF,FF:FFFFFFFFFFFFFFFFFF:FFFFFFFFFFF,FFFFF:,FFFFF:FFFFFFF:,:F:FFFF,::,:FF
@A00920:152:HGHKKDRXX:2:2101:2980:1391 2:N:0:AGGAGTGG+TGTTCTCT
GGACTACAGGGGTTTCTAATCCTGTTTGCTCCCCACGCTTTCGCACCTCAGCGTCAGTACCGGGCCAGTGAGCCGCCTTCGCCACTGGTGTTCTTCCGAATATCTACGAATTTCACCTCTACACTCGGAGTTCCACTCACCTCTCCCGGACTCGAGATCCTCAGTATCGAAGGCAGTTCTGGAGTTGAGCTCCAGGATTTCACCCCCGACTTAAAGATCCGCCTACGTGCGCTTTACGCCCAGTGATTCC
+
FFFFFFFFFFFFF:FFFFFFFFFFF:FFFFFFFFFFFFFFFFFFFFFFFFFFFFFFFFFFFFFFFFFFFFFFFFFFFFFFFFFFFFFFFFFFFFF,FFF:FFFFFFFFF,FFFFFFFFFFFFFFFFF:FFFFFFFFFFF,FFFFFFFFF:FFFFFFFF:FFFFFFFFFFFFFFF:FFFFFFFFFFFFFFFFFFFFFFFFFFFFFFF,FFFFFFFFFFFF,FFFFFFFFFF:FFFFFFFFFFFFFFFFFFF
@A00920:152:HGHKKDRXX:2:2101:31919:1658 2:N:0:AGGAGTGG+TGTTCTCT
GGACTACAAGGGTTTCTAATCCGGTTTGCTACACAAGCTTTCTCCCCTGAGCGTCAGAACCGGTCCAGGTAGCAGCCTTCGCCACTGGTGTTCCTCCCAATATCTACGCATTTCACCGCTACACTGGGAATTCCGCTACCCTCTCCCGGACTCAAGCCAAGCAGTTTCAAAGGCAGTTCATCTGTTAGGCATAGGGATTTCACCTATTACTTGACAAGCCGCCTACGAGCCATTTACGCCCAATGATTCC
+
,,FF,F:F,,,:FFFF,,FF:FF,:FF,FF,:,F:,,F:::,:F,FF,,FFFFFFF::FFFF,F,FF,FFFFF,,,,,:F,,:F,FF:F,FF:FF,F,FF:FF:F:F::,F,F,F,,:,F:FFFFFF,FF:,F,F:::F:FF:FF,F,,,:F,FF,,FFF,,FFFF::FF,:,,F,F::,FFF,F:FFF:,,F,::FFFF,:FFF,F,F:FFF:,,F:,:,:,FF:F,,,,,F,:F:,,,F:F:FF,,FF
@A00920:152:HGHKKDRXX:2:2101:14407:1705 2:N:0:AGGAGTGG+TGTTCTCT
GGACTACTCGGGTATCTAATCCTGTTTGCTACCCACGCTTTCGCTCCTCAGCGTCAGTCTCGGCCCAGAGTGGCGCCTTCGCCACCGGTGTTCCTCCTGATATCTGCGCATTTCACCGCTACACCAGGAATTCCCCACTCCCCTACCGGACTCAAGTCACAGCAGTATCGGGTGGCCGCTCAGGGTTGAGCCCTGAGTTTTCACACCCGACTTACTGAACCGCCTACGAGCTCTTTACGCCCAAGACATC
+
FFFFFFFFFFFFFFFFFFFFFFFFFFFFFFFFFFFFFFF:FFFFFFFFFFFFFFFFFFFFFFFFF:FFFFFFFFF:FFFFFF,FFFFFFFFFFFFFFFFFFFFFFFFFFF,FFFFFFFFF:F,,FFFFFFFFFFFF,FFFFFF,FFFFFFFFFFFFFFFF:FFFFFFFFF,F:FFFFFFFF:FFFFFFFF,,FFFFFFFFFFFFFFFFFFFFFFFFF,,FFFFFFFFFFFFFFFFFFFF,F:FF,F:FFF
@A00920:152:HGHKKDRXX:2:2101:22670:1924 2:N:0:AGGAGTGG+TGTTCTCT
GGACTACTGGGGTTTCTAATCCTGTTTGCTCCCCACGCTTTCGCACCTCAGCGTCAATCTTCGTCCAGGTCAGCGCCTTCGCCACTGGTATTCCTCCCGATATCTACGAATTTCACCTCTACACCGGGAATTCTCTGACCCCCTCCGAGATTCAAGCAAGGCAGTTTTGAAAGCACTTCCTGGGTTGAGCCCAGGGCTTTCACACCCAACTTTGCTTGCAGCCTACGTGCGCTTTACGCCCAATGATTCC
+
FFFFFFFF:FFFF:FFFFFFFF:FFFFFFFFFFF:FFFFFFFFFFFFFFFFFFFFFFF,FFFF,FFFF,FFFFFFFFFFFF:F:FFFFFFFFFFFFFFFFFFFFFFFFFFFFFFFFFFFFFFFFFFFFFFFFFFFFF:FFF:FFFFFFFF:FF,FFFFFFFFFFFFF,F:::FF:,:FFFFFFFFFFFFFFF:FFFFF:FFFFFFFFFFFF:F,FFFFFFF:F::FF,FFFF:FFFFFFFFFFF,FFFFF
@A00920:152:HGHKKDRXX:2:2101:17047:3427 2:N:0:AGGAGTGG+TGTTCTCT
GGACTACCGGGGTTTCTAATCCTGTTTGCTCCCCACGCTTTCGCGCCTCAGCGTCAGTTACAGGCCAGAAAGCCGCCTTCGCCACTGGTGTTCCTCCACATCTCTACGCATTTCACCGCTACACGTGGAATTCCGCTTTCCTCTCCTGCACTCAAGTCCCCCAGTTTCCAGTGCTGCACGGGGTTGAGCCCCGCACTTAAACACCAGACTTAAAGAACCGCCTGCGCGCGCTTTACGCCCAATAATTCCG
+
FFFFFFFFFFFFFFFFFFFFFFFFFFFFFFFFFFFFFFFFFFFFFFFFFFFFFFFFFFFF:FFFFFFFFFFFFFFFFFFFFFFFFFFFFFFFFFFFFFFFFFFFFFFFFFFFFFFFFFFFFFFFFFFFFFFFFFFFFFFFFFFFFFFFFFFFFFFFFF,FFFFFFFFFFFFFFFFFFFFFFFFFFFFFFFFFFFFFFF,F:FFFFFFFFFFFFF,FFFFFFFFFFF:FFFFF:FFFFFFFFFF:FFFFFF
@A00920:152:HGHKKDRXX:2:2101:28637:3458 2:N:0:AGGAGTGG+TGTTCTCT
GGACTACTGGGGTTTCTAATCCTGTTCGCTCCCCACGCTTTCGCTCCTCAGCGTCAGTTGTTGCCCAGAGACCCGCCTTCGCCACCGGTGTTCCTCCTGATATCTGCGCATTCCACCGCTACACCAGGAATTCCAGTCTCCCCTGCAGTACTCTAGTATGACCGTATCGCCCGCTCGCCAACAGTTAAGCTGTGAGTTTTCAAGAACAAAGCGACAAACCACATACGAGCTCTTTACGCCAAGAAATTCC
+
FFFFFFFFFFFFF,FFFFFFFF::FFFFFFFFFFFFFFFFFFFF:FFFFFF,FFFFFFFFFF:FF,FFFFF,FF:F:FFFFFFFFFFFFFFFFFFFFF,FFFFFFFFFFFFFFFFFFFFFFF,:FFFF:FFFFFF:FFFFFFFFFFFF:FFFFF:FF,F,,F:FFFFF,FF,FF,,FF,,FFF:FFF,:FF,,FF,FFF,F,,FFFFF,FFFF:F:FFF,FF,,FF,F:F:,F:,:,,FF,,,,:FF,F,
@A00920:152:HGHKKDRXX:2:2101:21820:3865 2:N:0:AGGAGTGG+TGTTCTCT
GGACTACTGGGGTATCTAATCCTGTTTGCTCCCCGAGCTTTCGAACCTCAGCGTCAGGAATGTCCCAGAAAGCCGCTTTCGCCACTGGTGTTCCTCCAAATATCTACGCATTTCACCGCTACACCAAGAATTCCAGCTGCCCTTTCTGCACTCTAGCACATCAGTATCAATTGACCGTTCCGCGTTAAGCCCGGAGATTTCACAATTGACTTGATACGCCGCCTACGCGCCCTTTACGCCCAGTAAATCC
+
:FFFFFFFFFF:FFFFFFFFFFFFFFFFFFFFFFFFFFFFFFFFFFF:FFFFF:FFFFFFFFFF:FFFFFFFF:FFFFFFFFFFFFFFFFF:FF::FF::F::FFFF:FFFFFFFFFFFFFFFFFF,:FFFF:FFFF,FF:FFFFFFFFF:FFF,F:FFFFFFF:,FFFF:::FFFFFF:FF,FF,FFFFFFFFFFFF:,FF:,,FFFFFFF::FFFFF:F:FFFFFF,:,FFFF:F:FFFFF:F:FFFF
@A00920:152:HGHKKDRXX:2:2101:6804:4351 2:N:0:AGGAGTGG+TGTTCTCT
GGACTACTGGGGTTTCTAATCCTGTTCGCTCCCCACGCTTTCGTGCCTCAGCGTCAATCCAGGTCTAGCCAGCTGCCTTCGCAATTGGTGTTCTATGGCATATCTATGCATTTCACCGCTACATGCCACATTCCGCTGACCTCATCCTGATTCTAGCATAGCAGTATCAAAAGCAATTTTACGGTTGAGCCGCAAACTTTCACTCCTGACTTACTACGCCGCCTACGCACCCTTTAAACCCAGTAATTCC
+
FFFFFFFFFFFFFFFFFFFFFFFFFFFFFFFFFFFFFFFFFFFFFFFFFFFFFFFFFFFFFFFFFFFFFFFFFFFFFFFFFFFFFFFFFFFFFFFFFFFFFFFFFFFFFFFFFFFFFFFFFF,FFFF:FFFFFFFFFFFFFFFFFFFFFFFFFFFFFFFFFFFFFFFFFFFFFF:FFFFFFF:FFFF:FFFFFF:FFFFFFFFFFFFFFFFFFFFFFF:FFFFFFF:FFFFFFFFFFFFFF:FFFFFFFF
@A00920:152:HGHKKDRXX:2:2101:2781:4679 2:N:0:AGGAGTGG+TGTTCTCT
GGACTACTAGGGTATCTAATCCGGATCGCTCCCCACGCTTTCGCGCCTTAGCGTCAGCCGAGGTCCAGGACGCAGCCTTCGCCACGGGAGTTCCTCCCGATCTCTACGCATTCCACCACTACACCGCGAATTCCACGACCCCCTACATCGCTCGAGCCGCGCCGTATCACAGGACCACTACCAGTTGAGCCGGCAGATTTCACCCCTGACTCACGGGGCCGACTACGCGCCCTTTACGCCCAATAAATCC
+
FFFFFFF:,FFFFFFFFFFFF::FFF:F,FFFFFFFF:FFFFF,FF,:FFF:FFFFFF:,,FFF,,:FF,:FF,FFFFFFFF:F,FFF,FFFFF:F,FFFFF:FF,:F:FFFF:FFF:FF::F:F,,FF:FFFF:F,FFFFFF,FF,FFFFFFF:FF:,FFFFFFF:FFFFFFFFF,FF,FFFF:FFFFFFF,,F:FFFFFFFF,,FFF:,FF,F,:F:F,,FF:FFF,:FF:FFF::F:FFFFFFFFFF
@A00920:152:HGHKKDRXX:2:2101:1651:5948 2:N:0:AGGAGTGG+TGTTCTCT
GGACTACCGGGGTATCTAATCCCGTTTGCTCCCCTAGCTTTCGCGCCTCAGCGTCAAGAACAGGCCAGGTAGTCGCCTTCGCCACTGGTGTTCCTCCCGATATCTACGCATTTCACCACTACACCGGGAATTCCACTACCCTCTCCTGCCTTCGAGTCGATCAGTATCGCGTGACCCTCCCCAGTTGAGCCGGGGGCTTTCACACGCGACTTGAACGACCGCCTGCGCGCTCTTTACGCCCAGTAAATCC
+
FFFFFFFFFFFFF,FFF:FFFFFF,:FFFFFFFFFFFFFFFFFFFFFFFFFFF,F:FFFFFFF,FF,FF::FFFFFFFFFFFFFFFFFFF:FFFFFFFFFFFFFFFFFF:FFFFFFFFFFFFFFFFFFF,FFFFFFFFFFFFFFFF:FF:FFF,FFFFFFFFFFFFFFFFFFFFF:F,FFFF:FFFFFFFFFFFFFFFFF:FFFFFFF,:::FFFFFF::FFFFF:FFFFFF:FFFFFFFFFFFFFFFF:
@A00920:152:HGHKKDRXX:2:2101:27995:6480 2:N:0:AGGAGTGG+TGTTCTCT
GGACTACTCGGGTTTCTAATCCTGTTTGCTACCCACGCTTTCGCTCCTCAGCGTCAGTGCCGGCCCAGACCACTGCCTTCGCCATCGGTGTTCCTCCTGATATCTGCGCATTTCACCGCTACACCACCAGTTCCGCCCGCCTTAACCGAACTCAAGCCCTGCAGTATCAATGGCAGTTCCAGGGTTGAGCCCTGGGATTTCACCACTGACTTACAGGGCCGCCTACGCACCCTTTAAACCCAATAAATCC
+
FF,::FFFFFFFF::FF:FFFFFFFFFFFFFFFFFFFF:FFFF:FFFFFFFFFFFFFFFFFFFFFFFFFFFFFFFFFFFFFFF:FFFFFFF,FFFFFFFF:F:FFFFFFFF:FFFFFFFFFF::FFFF,FFF:FFFFFFFFFFF:FFFFF:FFFF:FFFFFFFFFFFFFFFFFFF,FFFFFF:FFFFFFFFFFFFFFFFFFFFFFFFFFFF,F,FFFFFFFFFFFFFFFFFFFFFFFFF,F:F,FF,FF:
@A00920:152:HGHKKDRXX:2:2101:29478:6480 2:N:0:AGGAGTGG+TGTTCTCT
GGACTACTAGGTATCTAATCCTGTTTGCTCCCCACGCATTCGCTATTAAGCGTCAGTATCTGCCCAGAGAGCTGCCTTAGCCGTTGGTGTTCCTCCTGAAATCTGCGCATTTAACCGCTACACCAGGAATTCCACACTCCAATACCGAACACGAGTCACAGCAGTATCGACTGGCGTCCCAAGGTTGAGCCTTGGATTTTCACAGTCGACTTACTTAACCGCCTAGTAGCCCTTTACGCCCAATAATTCC
+
F,FF::FF,FF,F:,:FF::F:,,FF:F::FFFF,::,F:,:FF,::,F,F,F,F,FFF,FFFFF::FF,FFFFFFFF,:FFF::,FFFFFFFF,,,,F,F::FFF:,FFFF,F,F,FFF,F,,F,FFF,F,FFFFFFFF,,,F,F:FF,:F:FFF:F,FF,FFFFFFFF:,F,:FFFFFF,FF:F,FFFFFFFFFFFFFFFFFF:FFFF:FFF:,FFF:,F:FF:,FF:FFF:F,:FFFFF,FFFF,FF
@A00920:152:HGHKKDRXX:2:2101:2736:6605 2:N:0:AGGAGTGG+TGTTCTCT
GGACTACACGGGTATCTAATCCTGTTAGCTCCCCACGCTTTCGCACCTCAGCGTCAGAACCGGGCCAGTGAGCCGCCTTCGCCACTGGTGTTCTTCCGAATATCTACGAATTTCACCTCTACACTCGGAATTCCACTTACCTCTCCGATGTTCAAGCGATGCAGTCTTAAAGGCAATTCCAGGGTTGAGCCCTGGGCTTTCACCTCTAACTTACAAAGCCGCCTACGTGCGCTTTACGCCCAGTAATTCC
+
,,,FFF:::F,,,:,F::FF,FF:FF,,F,F,:FF:,FF,FFF:FF,,FFFFF,::F,F,FF,F,FF:,,:,FF:FFFFF:FFFFFFFFF,FFFFF:,FF,F,F:FFFFFFFFFFF:FFFFFFF:FFFFFFFFFFF:FFFFFFFFFFFFFFFFFFFFFF,FFFFF,FFFF:FFFF,FFF,FF:FFFFFFFFFFFFF,FFFFFFFFFFFFFFF,,:FFFFFFFFFFFF:FFFF:,FFFFFFFFFF,F,FFF
@A00920:152:HGHKKDRXX:2:2101:6207:7012 2:N:0:AGGAGTGG+TGTTCTCT
GGACTACACGGGTTTCTAATCCTGTTTGCTCCCCACGCTTTCGCGCCTCAGCGTCAGATCCAGCCCAGTTGGCCGCCTTCGCCACAGGTGTTCTTCCCGATATCTACGCATTCCACCGCTACACCGGGAATTCCACCAACCCCTACTGGTCTCTAGACATGCAGTATTGGAAGCAGCCCCGGAGTTGAGCCCCGGGATTTCACTTCCGACTTGCACACCCGCCTGCGCGCGCTTTACGCCCAGTGATTCC
+
FFFFFFFFFFFFFFFFFF:FFFFFFFFFFFFFFFFFFFFFFFFFFFFFFFFFFFFFFFFFFFFFFFFFFFFFFFFFFFFFFFFFFFFFFFFFF:FFFFFFFFFFFFFFFF,FFFFFFFF:FFFFFFFFF:FFFFFFFFFFFFFFFFFFFFFFF:FFFFFFFFFFFFFFFFFFFFFFFFFFFFFFF:FFFFFFFFF:FF,,FFFFFFFFFFFFFFFFFFFFFFFFFFFFFFFFF,F,FFFFFFFF:,:FFF
@A00920:152:HGHKKDRXX:2:2101:20817:7420 2:N:0:AGGAGTGG+TGTTCTCT
GGACTACTCGGGTTTCTAATCCTGTTTGCTCCCCACGCTGTCGCGCCTCAGCGTCAGCAACGGCCCAGCAGACCGCCTTCGCCACTGGTGTTCTTCCCGATCTCTACGCATTCCACCGCTACACCGGGAATTCCATCTGCCTCTACCGTGCTCAAGTCCGACAGTCTAGAAGGCAGGTCCACGGTTGAGCCGTGGAATTTCACCCCCTACTTACCGAACCGCCTACGCGCCCTTTACGCCCAGTAATTCC
+
FFFFFFFFFFFFFFFFFFFFFFFFFFFFFFFFFFFFFFFFFFFFFFFFFFFFFFFFFFFFFFFFFFFFFFFFFFFFFFFFFFFFFFFFFFFFFFFFFFFFFFFFFFFFFFFFFFFFFFFFFFFFFFFFFFFFFFFFFFFFFFFFFFFFFFFFFFFFFFFFFFFFFFFFFFFFFFFFFFFFFFFFFFFFFFFF:FFFFFFFFFFFFFFF:FFFFFFFFFFFFFFFFFFFFFFFFFFFFFFFFFFF,FFFFF
@A00920:152:HGHKKDRXX:2:2101:9815:7529 2:N:0:AGGAGTGG+TGTTCTCT
GGACTACTCGGGTTTCTAATCCCGTTCGCTCCCCATGCTTTCGCCTCTCGGCGTCAGGTCAGGCCCAGCGTGTCGCCTTCGCCACTGGTGTTCCTCCGGATCTCTACGCATTTCACCACTACACCCGGAATTCCACACGCCTCTACCTGCCTCTAGCCCCGCAGTTCGGTCACGTCCTCGCCCGGTTGAGCCGGGCGCTTTCACGCGCCACTTGCAGGACCGCCTACACGCGCTGTACACCCAGTAAATC
+
F:FFFFFFFFFFF:FFFFFFFFFF::FFFFFFFFFFFFFFF,FFFFFFFF:FF,FF::,F::,F,:FFFFFF:FF,F,FFFFF:FF:F,FF:FFF,FFFFFFFF,:FF,::,FF:FFFFFFFFFFFFF:,F:FF:FFF:FFFFFFFFFFF,,:F,:FFF:FFFFFFFFFFFFFFFFFFF:F:FFF:FFFFF:FFFFFF,,FF:FFFFFFFF,FFFFFFF,,FFFFF:::FFFF,FF:FF:,FF:F,F::F
@A00920:152:HGHKKDRXX:2:2101:2175:7576 2:N:0:AGGAGTGG+TGTTCTCT
GGACTACTGGGGTTTCTAATCCTGTTTGCTCCCCACGCTTTCGCGCCTCAGCGTCAGAACCGGACCAGTCAGCCGCCTTCGCCACTGGTGTTCTTGCGAATATCTACGAATTTCACCTCTACACTCGCAGTTCCACTGACCTCTTCCGGTCTCGAGCCGTCCAGTATCGAAGGCCATTCTGTGGTTGAGCCACAGGCTTTCACCCCCGACTTGAACGGCCGCCTACGCGCCCTTTACGCCCAGTGAGTCC
+
FFFFFFFFFFFFFFFFFFFFFFFFFFFFFFFFFFFFFFFFFFFFFFFFFFFFFFFFFFFFFFFFFFFFFFFFFFFFFFFFFFFFFFFF,FFFFFFFFFFFFFFFFFFFFFFFFF,FFFFFFF:FFFFFFFFFFFFFFFFFFFF,FFFFFF:FFFFFFFFFFFFFFFFFFFFFFFFFFFFFFFFFFFFFFFFFFFFFFFFFFFFFFFFFFFFF:,FFFFFFFFFFFFFFFF:F,F,FFFFFF:FF::,:FF
@A00920:152:HGHKKDRXX:2:2101:26603:7858 2:N:0:AGGAGTGG+TGTTCTCT
GGACTACAAGGGTTTCTAATCCTGTTTGCTCCCCACGCTTTCGTGCATGAGCGTCAGTGTTGGCCCAGGGGGCTGCCTTCGCCATTGGTGTTCCTCCACATCTCTACGCATTTCACCGCTACACGTGGAATTCCACCCCCCTCTGCCACACTCCAGCCCCGTAGTTTCGAGCGCAATTCCCAAGTTAAGCCCGGGGATTTCACACTCGACTTGCGGGGCCGCCTGCGCACACTTTACGCCCAGTAATTCC
+
FFFFFFFFFFFFFFFFFFFFFFFFFFFF:FFFFF:FFFFFFFFFFFFFFFFFFFFFFFFFFFFFFFFFFFFFFFFFFFFFFFFFFFFFFFFFFFFFFFFFFFFFFFFFFFFFFFFFFFFFFFFFFF:,FFFFFFFFFFFFFFFFFFFFFFFFFFFFFFFFFF:FFFFF,FFFFF:FFF,FFFFFFF:,,FF,:FFFF:FFFFFFFFFFFFFF,FFFFFFFFFFFFFFFFFFFF,F:F,FF:FFFFFFFFF
@A00920:152:HGHKKDRXX:2:2101:23430:9001 2:N:0:AGGAGTGG+TGTTCTCT
GGACTACACGGGTTTCTAATCCCGTTTGCTACCCTAGCTTTCGCGCCTCAGCGTCAATCTCGGTCCAGGATGCCGCCTTCGCCACCGGTGTTCCTCCAGATATCTACGCATTTCACCGCTACACCTGGAATTCCACATCCCTCTCCCGGATTCAAGCCCACCAGTATCGGTTGCAGTTCCCCGGTTGAGCCGAGGGATTTCACATCCGACTTAGCAGGCCGCCTACGCGCCCTTTACGCCCAGTACTTCC
+
FFFFFFFFFFFFFFFFFFFFFFFFFFFFFFFFFFFFFF:FFFFFFFFFFFFFFFF:FFFFFFFFFF:FFFFF:FFFFFFFFFF:FFFFFFFFFF::::F:F,F,F::FFF:F::,FFFFF,F,F:FFFF:FF:F:FFF:F,FFFF:FFF:::::,FF::F:F,FF:,FFF,:FF:FFF:::FFF,FF:F,:F:FFF,:FF,:F,FFFF::F,,FF:FFF:F::F::FFF:,F,,F,:F:F::F:,,,:,F
@A00920:152:HGHKKDRXX:2:2101:21558:9518 2:N:0:AGGAGTGG+TGTTCTCT
GGACTACCCGGGTATCTAATCCCGTTCGCTCCCCTAGCTTTCGCGTTTGAGCGTCAGGTACAGTCCAGGTGGCCGCTTTCGCCACTGGTGTTCCTCCGGATATCTACGCATTTCACCACTACACCCGGAATTCCACCACCCTCTACTGCCCTCAAGCCGATCAGTATCGGACAACCTCTCCCGGTTGAGCCGAGAGCTTTCATGCCCGACTTGACCAGCCGCCTGAACGCGCTTTACGCCCAGTACATCC
+
FFFFFFFFFFFFFFFFFFFFFFFFFFFFFFF:FFFFFFFFFFFFFFFFFFFFFFFFFFFFFFFFFFFFFFFFFFFFFFFFFFFFFFFFFFFFFFFFFFFFFFFFFFFFFFFFFFFFF:FFFFFFFFFFFFFF:F:FFFFFFFFFF:FFFFFFF,FFFFFFFFFFFFFFFFFFFFFFFFFFFFFFFFFFFFFF:FFFFF:FFFFFFFFFFFFFFFFFFFFFFFFFFFFFFFFFFFFFF:FFFFFF::,FFF
@A00920:152:HGHKKDRXX:2:2101:17038:10207 2:N:0:AGGAGTGG+TGTTCTCT
GGACTACTCGGGTATCTAATCCCGTTTGCTCCCCTGGCTTTCGCTCCTCAGCGTCAATGCCGGTCCAGGATGCCGCCTTCGCCACTGGTGTTCCTCCCAATATCTACGCATTTCACCGCTACACTGGGAATTCCACTCACCTCTCCCGGTCTCAAGCCTCACAGTCTGACAGGCAGTTCCTCGGTTAAGCCGAGGGATTTCACCCGTCACTTGCAAAGCCGCCTACGCGCCCTTTACGCCCAATAATTCC
+
FFFFFFFFFFFFFFFFFFFFFFFFFF:FFFFFFFFFFFFFFFFFFFFFFFFFFFFFFFFFFFFFFFFFFFFFFFFFFFFFFFFFFFFFFFFFFFFFFFFF,FFFFFFFFFFFFFFFFFFFFFFFFFFFFFFFFFFFFFFFFFFFFFFFFFFFFFFFFFFFFF:FFFFF:FFFFF:FFFFFFFFFFFFFFFFFFFFFFFFFFFFFFFFFFFFFFFFFFFFFFFFFFFFFFFFF:FFF:F:FF:FFFFFFFF
@A00920:152:HGHKKDRXX:2:2101:12192:10394 2:N:0:AGGAGTGG+TGTTCTCT
GGACTACTGGGGTTTCTAATCCTGTTTGCTCCCCACGCTTTCGCACCTCAGCGTCAGTACCGAGCCAGTGAGCCGCCTTCGCCACTGGTGTTCCTCCGAATATCTACGAATTTCACCTCTACACTCGGAATTCCACTCACCTCTCTCGGACTCGAGATTGCCAGTATGAAAGGCAGTTCCAGGGTTGAGCCCTGGGATTTCACCCCTCACTTAACAATCCGCCTACGTGCGCTTTACGCCCAGTAATTCC
+
FFFFFFFFFFF:FFF:FFFFFFFFFFFFFFFFFFFFFF:F,FFFF::F,FFFFFFFFF:FFFFFFFFFFFFFFF:FFF:FFFFFFFFFF,FFFFFFFFFF,FFFFFFFF:FFFFFF,FF:FFFFFFFFFF:FFFFFFFFF::FF::FFFFF:FF:FFFFFF,FFF:FFF:FFFFFFFFF::FFFF:FFFF:FF:FFFF:FF:,FFFFFFF:FFF:FF:F::FFFF,F:FFF:F:F:::FFFFFF,FF,F:
@A00920:152:HGHKKDRXX:2:2101:26304:10441 2:N:0:AGGAGTGG+TGTTCTCT
GGACTACTGGGGTATCTAATCCTGTTTGCTCCCCACGCTTTCGTGCATTAGCGTCAGTGTCGACCCAGTGGGCTGCCTACGCCATCGGTGTTCCTCCACATATCTACGCATTTCACTGCTACACGTGGAATTCCACCCCCCTCTGAAGAACTCTAGCATCCCAGTTTCAAACGCATTTCACAGGTTGAGCCCCGCGATTTCACAGCTTACTTACCGAGCCTCCTACGCGCCCTTTAACCCCAGTAAATCC
+
F:FFFF:F:FFFFFFFFFFFFF:FFFFFFFFFFFFFFFFFFFFFFFFF:FF:F:FFF,:FFFF:FFFF,,,,FFFFFF,:FFFFFFFFFFFFFFFFFF:FFF:FFFFF:FFFFFFFF,FFFFFF::F,:FFFF:FFF,,FFFFF,,,::FFFFFFFF,FF:FFFFF,:FF:,,,:::F,,:,F:FFFF:FF,,,,F,F:FF:F:,FF,,,FF:F,,,FFF,FFFFFFF,,F,:,FFF,,FFF,FFFFFFF
@A00920:152:HGHKKDRXX:2:2101:19407:10457 2:N:0:AGGAGTGG+TGTTCTCT
GGACTACTCGGGTTTCTAATCCGGTTCGCTCCCCACGCTGTCGTCCCTGAGTGTCAGGACCGGGCCAGTCAGCTGGCTTCCCCTTGGGTGTTCCTGCCGATCTCTACGCATTTCACCACTACACCGGCAATTCCACCGACCTCTCCCGGCCTCGAGTTGTGCAGTCTGCACTGGCCTAGCTCAGTTAAGCCGAGCGCTTTCACAGCGCACTTGCACGACCACCTGCGGACGCTTTACGCCCAGTAAGTCC
+
FFFFFFFF:FFFFFFFFFF:F:,FFF:FFFFFFFFFFFFFFFF:FFFFFFFFFFFFFF:FF:FFFFFFFFFFFFF:FFFFFFFFFFFFF:FFFFFF:,FFF:FFFFFFFFFFFFFFFFF,FFFFF,FFF,FFFFF:FF:FFFFFFFF:FFF:FF:FFF:FF,FFF::FF,FFFFF,F,:F:FFFFFFF:FF:FFFFFF,FFF,FFF:FFF,FFF,F,,FFF:F:,F,FFF,,,,,FF,FFFF,FF,FFFF
@A00920:152:HGHKKDRXX:2:2101:23936:11036 2:N:0:AGGAGTGG+TGTTCTCT
GGACTACAGGGGTATCTAATCCCGTTCGCTACCCTGGCTTTCGCGGCTCAGCGTCAGGTGCAGCCCAGGGCGCCGCCTTCGCCTCTGGTGTTCCTCCGGATCTCTACGCATTTCACCACTCCACCCGGAATTCCACGCCCCTCTACTGCCCTCTAGCGGCCCAGTTTCGAACGACCTCTCCCAGTTGAGCCGGGAGCTTTCACGTCCGACTTGGACCACCGCCTGCCCGCGCTTTACGCCCAGTAAATCC
+
FFFFFFFFFFFFFFFFFFFFFF:FFFFFFFFFFFFFFFF:FFFFFFFFFFFFFFFFFFFFFFFFFFFFFFFFFFFFFFFFFFFFFFFFFFFFFFFFFFF,FFFFFFFFFFFFFFFFFFFFFFFFFFF:FFFFFFFFFFFFFFFFFFFFFFFFF:FFFFFFFFFF:FFFFFFFFFFFFFFFFFFFFFFFFFFFFFFFFFFFFFFFFFFFFFFFFFFFFF:FFFFFFFFFFFFF:FFFFF::FFFF:,FFFF
@A00920:152:HGHKKDRXX:2:2101:12174:11647 2:N:0:AGGAGTGG+TGTTCTCT
GGACTACAGGGGTTTCTAATCCTGTTTGCTCCCCACGCTTTCGTGCCTCAGTGTCAGTACCTGTCCAGCTACCCGCCTACGCCTCTGGTATTCCTCGTGATATCTACGCATTTCACCGCTACACCTGGAATTCTGCATCCCTCTCCCGAATTCAAGCCATCCAGTATCGGATGCAGTTCCCAGGTTGAGCCTGGGGATTTCACATCCGACTTAGTTGGCCGCCTACGAGCCCTTTACGCCCAGTAATTCC
+
FFFFFFFFFFFF:FFFFFFF:FFFFFFFFFFFFFFFFFFFFFFFF:FFFFFFFFFFFFFFFFFFFFFFFFFFFFFFFFFFFFFFFFFF:F::FFFFFFFFFFFFF:F:FFFFFFFFFFFFF:FFFFFF:FF:FFFFFFFFFFFFF,FFFFF,FFFFF,:FFF:FF:FFFFFFFF:FFFFFFFFFFF:,FFFFFFFFFFFFFFFFFFFFF:FFFFFFFF:FFFF:FFFFFFFFFF,F:FFF,FF:,,FFF,
@A00920:152:HGHKKDRXX:2:2101:30870:11678 2:N:0:AGGAGTGG+TGTTCTCT
GGACTACTAGGGTTTCTAATCCTGTTTGCTCCCCACGCTTTCGCGTCTCAGCGTCAGTAAAGTCCCAGCGAGCTGCCTTCGCCAATGGTGTTCCTCCCGATATCTGCGCATTTCACCGCTACACCCGGAATTCCGCGCGCCTCTACGGAACTCTAGTCCGACAGTATCGATCGGCATCCCAGGGTTGAGCCCTGGAGTTTCACAACCGACTTACCGGACCGCCTACACGCGCTTTACTCCCAGTAATTCC
+
FFFFFFF,:FFFF:FFFFFFFFFFFFFFFFFFFFFF,FFFFFF:F:FFFFFFFFFFFFFF,,FFFFFF,:,FF,FFFFFFFFFF,,FFFFFFFFFFF:,FFFFFFFFFFFFFFFFFFFFFFFFF,,FFFFFFFF,F,,,FFFFF,F,FF:FFFFFF,F,,FFFFF,FF,F,FFF:,FF,:FFFFFFF,FFFF,,,:,FFF:FFF,F:FFFFF,,FF,FFFFFFF:F,F,F:FF,FFF,FFFFFFF:FFFF
@A00920:152:HGHKKDRXX:2:2101:28330:11788 2:N:0:AGGAGTGG+TGTTCTCT
GGACTACTAGGGTTTCTAATCCTGTTTGATCCCCACGCTTTCGAGCCTCAGTGTCAATACACGCCTAGTGAACTGCCTTCGCAATCGGTGTTCTAATACATATCTAAGCATTTCACCGCTACATGTATTATTCCATCCACCTCGACGTGATTCAAGCTAAGCAGTATCAATGGCAGTTTTGCGGTTGAGCCGTGAGATTTCACCACTGACTTACTCTCCCGCCTACGCACCCTTTACACCCAGTGAATCC
+
FFFFFFFFFFFFFFFFFFFFFFFFFFFFFFFFFFFFFFFFFFFFFFFFFFFFFFFFFFFFFFFF:FFFFFFFFFFFFFFFFFFFFFFFFFFFFFFFFFF::FFFFFFFFFFFFF:FFFFFFFFFFFFFFF:FFFFFFFFFFFFFFFFFFFFFFF,FFFFFFFFFFFFFFFFFFFFFFFFFFFFFFFF,FFFFFFFFFF:FFFFFF:FFFFFFFFFFFFFFFFFFFFFFFFFFFFF,FFFFFFFFFF::FF
@A00920:152:HGHKKDRXX:2:2101:9851:12727 2:N:0:AGGAGTGG+TGTTCTCT
GGACTACACGGGTTTCTAATCCTTTTCGCTCCCCTGGCCTTCGTGCCTCAGCGTCAGGAGTTGTCCAGAGACCTGCCTTCGCCATTGGTCTTCCTCACGATATCCACGCATTTCACTGCTACACCGTGAATTCCAGTCTCCTCTCCAACCCTCAAGCAAGGCAGTATCGAATGCAGTTCCGGGGTTGAGCCCCGGGCTTTCACATCCGACTTGCCTCGCCGCCTACGCACTCTTTACGCCCAGTAATTCC
+
FFFFFFFFFFFFFFFFFFFFFFFFFFFFFFFFFFFFFFFFFFFFFFFFF:FFFFFFFFFFFFFFFFFFF:FFFFFFFFFFFFFFFFFFFFFFFFFFFFFFFFFFFFFFFFFFFFFFFFFFFF:FFFFFFFFFFFFFFFFFFFFFFFFFFFFFFFFFFF:FFFFFF:FFFFFFFFFFFFF:FFFFFFF:FFFFFFFF:FFFFFF:FFFFFF,F,:FF:F:FFFFF:FF:F::FF:::FFFFFFFFFFFFFF
@A00920:152:HGHKKDRXX:2:2101:19831:13636 2:N:0:AGGAGTGG+TGTTCTCT
GGACTACTGGGGTATCTAATCCTGTTTGCTCCCCACGCTTTCGTGCATGAGCGTCAGTATCGGCCCAGGGGGCTGCCTTCGCCATCGGTGTTCCTCCACATCTCTACGCATTTCACTGCTACACGTGGAATTCCACCCCCCTCTGCCGTACTCTAGCCGTGCAGTCACAAGCGCAGTTCCCAGGTTAAGCCCGGGGATTTCACACCTGTCTTACACAACCGCCTGCGCACGCTTTACGCCCAGTAATTCC
+
FFFFFFFFFFFFFFFFFFFFFFFFFFFFFFFFFFFFFFFFFFFFFFFFFFFFFFFFFFFFFFFFFFFFFFFFFFFFFFFFFFFFFFFFFFFFFFFFFFFFFFFFFFFFFFFFFFFFFFFFFFFFFFFFFFFFFFFFFFFFFFFFFFFFFFFFFFFFFFFFFFFFFFFFFFFFFFFFFFFFFFFFFFFFFFFFFFFFF,FFFFFFFFFFFFFFFFFFFF:FFFFFFFFFFFFFFFFFFFFFFFFFFFFFFF
@A00920:152:HGHKKDRXX:2:2101:29297:13745 2:N:0:AGGAGTGG+TGTTCTCT
GGACTACAGGGGTTTCTAATCCTGTTTGCTCCCCACGCTGTCGCGCATCAGTGTCAGCTACTGCCCAGCAGACCGCCTTCGCCACTGGTGTTCTTCCGGATCTCTACGCATTCCACCGCTACACCCGGAATTCCATCTGCCCCTACAGTGCTCGAGCCCTGCAGTTTCGTTGGCCGACTCGATGTTAAGCATCGAGCTTTCACCACCGACTTGCAGCGCCACCTACGCGCCCTTTACGCCCAGTGATTCC
+
FFFFFFFFFFFFFFFFFFFFFFFFFFFFFFFFFFFFFFFFF:FFFFFFFFFFFFFFFFFFFFFF,FFFFFFFFFFFFFFFFFFFFFFF:FFF:FFFFFF,FFFFF:FFF:FFFFFFFFF,:FFF:F:FF,FFFFFFFFFFFFFFFFFFFFF,FFFFFF:FFFFF:FFFF:FFFFFF:F:FFF:FFFFFFFFFFFFFFFFFFF:FFF:FFFFFFFF:FFF::FF,FFFFFFFFFFF:FFF:F,FFFFFFFF
@A00920:152:HGHKKDRXX:2:2101:26937:14763 2:N:0:AGGAGTGG+TGTTCTCT
GGACTACTCGGGTATCTAATCCTGTTTGCTCCCCACGCTTTCGCACCTCAGCGTCAGTTCCGGGCCAGTGAGCCGCCTTCGCCACTGGTGTTCTTGCGAATATCTACGAATTCCACCTCTACACTAGGAGTTCCACTCACCTCTTCCGGACTCAAGATCGCCAGTATCGAAGGCAGTTCTGGAGTTGAGCTCCAGGATTTCACCCCCGACTTAACGATCCGCCTACGTGCGCTTTACGCCCAGTAAATCC
+
:FFFFFFFFF:FFFFFFFF:F:FF:FFFFFFFF:FFFFFFFFFFFFFFFFFFFFFF:FFFFFFFFFFFFF:FFFFFFFFFFF:FFFFFFF:FFFFF::F:FFFF:FF,F,FFFFFFFFFFF,FF:FF,F:FF,FFFFFF:FFFF,:FFFFFFFFFFFFF:FFFF:FFFFFFF,F,F:FF::FFFFFFFFFF:FF:,FF:FFF,FF:F:FFFFF:FF:F,F,FFFF,,,FFFF,,:FFFF,FF:F,:FFFF
@A00920:152:HGHKKDRXX:2:2101:26413:14920 2:N:0:AGGAGTGG+TGTTCTCT
GGACTACAGGGGTATCTAATCCTGTTTGCTCCCCACGCTGTCGCGCCTCAGCGTCAGCCACTGCCCAGCAGGCCGCCTTCGCCACCGGTGTTCTTCCGGATCTCTACGCATTCCACCGCTACACCCGGAATTCCACCTGCCTCTACAGTGCTCAAGTCGAACAGTTCGCACGGCCGATCCGGGGTTGAGCCCCGGACTTTCACCACACGCTTATCCAACCGCCTACGCACCCTTTACGCCCAGTAAATCC
+
,:FFF:FFFF:F::FFFFF:FFF,:FFFFFFFFFFF,FF,FFFFFFFFFFF:FFFFFFF:F,FF:F::FFF:F,,FF,::FFFF::F,FF,:FFFF:F:FFF,FFF:F:F,FF,FFFFFF,,FF,F,FF,,,F,FF,FF,FFF,F,F,:,F:FFF,FFFFFFF,FFF:FFFF,,F::FF::::F,FFF:FFFF,:FF,FFF,FFFFFFFF,FFFFF:::FF,F,FFFF,F,:,F:F,F,FFFFFFFFFFF
@A00920:152:HGHKKDRXX:2:2101:27154:17049 2:N:0:AGGAGTGG+TGTTCTCT
GGACTACCCGGGTTTCTAATCCCGTTCGCTCCCCTAGCTTTCGCATCTGAGCGTCAGAAACGGTCCAGAAGGTCGCCTTCGCCACGGGTATTCCTCCCGATATCTACGCATTTCACCACTACACCGGGAATTCTACCTTCCTCTACCGTCCTCGAGCGGGATAGTTTTGAACGTCGCCTCCCAGTTGAGCCGGGAGATTTCACATCCAACTTATCCTGCCGCCTACATGCGCTTTACGCCCAGTGAATTC
+
FFFFFFFFFFFFFFFFFFFFFFFFFFFFFFFFFFFFFFFFFFFFFFFFFFFFFFFF:FFFFFFFFFFFFFFFFFFFFFFFFFFFFFFF:FFFFFFFFFFFF,FFFFFFFFFFFFFFFFFFFFF:FFFF,FFFFF,FFFFFF:FFFFFFFFFFFFF:FFFFF:FF,:FFF:FFFFF:FFFFFFFFFFFFFFFFF::FFFFFFFFF:FFF,FFFFFFFFFFF::FFFF:FFFFF:FFFFFFFFFF:FFF::F
@A00920:152:HGHKKDRXX:2:2101:3730:17691 2:N:0:AGGAGTGG+TGTTCTCT
GGACTACCAGGGTTTCTAATCCCGTTTGCTCCCCACGCTCTCGCGCTTCAGTGTCAGGCACAGGCTCGTGGACCGCCTTCGCCACTGGTGTTCCACCCGATCTCTACGCATTTCACCACTCCACCGGGTATTCCATCCACGTCGCCTGCCCTCCAGCTGCCCAGTTCGGAGCGCACTCTCCCAGTTAAGCCAGGAGCTTTCACACCCCGCTTGGACAGCCACCTAGACGCCCTTTACGCCCAGTAATTCC
+
FFFFFFFFFFFFFFFFFFFFFFFFFFFFFFFFFFFFFFFFFFFFFFFFFFFFFFFFFFFFFFFFFFFFFFFFFFFFFFFFFFFFFFFFFFFFFFFFFFFFFFFFFFFFFFFFFFFFFFFFFFFFFFFFFFFFFFFFFF,FFFFFFFFFFFFFF:FFFFFFFFFFFFFFFFFFF:FFFF:FFFFFFF,FFFFFFFFFFFFFFFFFFFF:FFFFFFFFFFFFFFFF:FFFFFFFFFF:FFFFFFFF,FFFFF
@A00920:152:HGHKKDRXX:2:2101:22010:18255 2:N:0:AGGAGTGG+TGTTCTCT
GGACTACTCGGGTTTCTAATCCCGTTCGCTACCCTGGCTTTCGCGGCTCAGCGTCAGGTGCAGCCCAGGGCGCCGCCTTCGCCTCTGGTGTTCCTCCGGATCTCTACGCATTTCACCACTCCACCCGGAATTCCACGCCCCTCTGCTGCCCTCTAGCTGCCCAGTTTCGAACGGCCTCTCCCGGTTGAGCCGGGAGCTTTCACGTCCGACTTGAACAGCCGCCTGCCCGCGCTTTACGCCCAGTAAATCC
+
FF,F:FFFFFFFFFFFFFF:FF:FFFFFFFFFFFFFFFFFF::FFFFFFF:FFFFFFF:FFFFFFFFFFFFFFFFFFFFFFFFFFFFFFFFF,FFFFFFFFFFFF::FFF:FFFFFFFFFFFFFFFFFFFFFFFF:F:FFFFFFFFFFFFFFF:FF:FFFF:,F,FFFFFFFFF:FFFFFFFFF,FF:F,FFFFFFF:,F:FF:FFFFFFFFFF,F:::FF:FFFFF:FFFFF:FFFFF,F:F,::F:,F
@A00920:152:HGHKKDRXX:2:2101:28275:18333 2:N:0:AGGAGTGG+TGTTCTCT
GGACTACAGGGGTATCTAATCCTGTTTGCTCCCCACGCTTTCGCACCTCAGCGTCAGTACCGGACCAGTGAGCCGCCTTCGCCACTGGTGTTCTTCCTAATATCTACGAATTCCACCTCTACACTAGGAGTTCCACTCACCTCTTCCGGACTCAATATCGCCAGTATCGAAGGCAGTTCTGGAGTTGAGCTCCAGGATTTCACCCCCGACTTAACGATCCGCCTACGTGCGCTTTACGCCCAGTAAATCC
+
FFFFFFF:FFFFFFFFFF:FFFF:,FFFFFFFFFFFFFFF:FFFF,FFFFFFFFFF:F,FFFFFFFFFFFFFFFFFFFF:FFF:FFFFFF,FFF,FFFF,FFFFFFFFFFFFFF:FFFFFFFFFFFFFFFFFFFFF:FFFF,FF::FFFFF:FF:,F:FFFFFFFFFFFFF,FFFFFF::FFFFFFFFFFFFFFFFFF,F:FFF:F:::F,FFFFFF::F,::FF:F,F,FF::FFFFFFFFFFF:F:F,
@A00920:152:HGHKKDRXX:2:2101:20211:19523 2:N:0:AGGAGTGG+TGTTCTCT
GGACTACCAGGGTTTCTAATCCCGTTCGCTCCCCTAGCTTTCGCGCCTCAGCGTCAAGAATGGGCCAGGTAGCCGCCTTCGCCACTGGTGTTCCTCCCGATATCTACGCATTTCACCACTACACCGGGAATTCCGCTACCCTCTCCCACCTTCAAGCCGACCAGTTTCCGATGCATTTTCCCGGTTAAGCCGGAAGCTTTCACATCGGACTTGGCCAGCCGCCTGCGCGCTCTTTACGCCCAGGAATTCC
+
FFFF:FFFFFFFFFFFFFFFFFFF,FFFFFFFFFFF,FFFFFFFF:FFFFFFFFFFFFFFFFFFFFFFFFFFFFFFF:FFFFFFFFFF:FF,F,FFFFF:FFFFF,FFFFF:,FFFFFFFF,FFFFFFF:FFFFFFF:FFFFFFFFFFFFFFFFFFFFFFFFFF,FFFF:FFFFFFFFFFF:FFFFFF,FFFFF:FFF,FFFFF,::FF,,FFFFF:FFFFF:FFFFFFF,FF,,:FF:FFFF:F,,:F:
@A00920:152:HGHKKDRXX:2:2101:1985:20087 2:N:0:AGGAGTGG+TGTTCTCT
GGACTACACGGGTTTCTAATCCTGTTTGCTCCCCACGCTGTCGCGCCTCAGCGTCAGCAACAGCCCAGCAGGCCGCCTTCGCCACTGATGTTCTTCCCGATCTCTACGCATTCCACCGCTACACCGGGAATTCCACCTGCCTCTACTGTGCTCGAGCCTGACAGTTTAGAAGGCAGCCCTGCGGTTAAGCCGCAGGATTTCACCCCCTACTTACCAGGCCGCCTACGCGCCCTTTACGCCCAGTGATTCC
+
FFFFFFFFFFFF,FFFFFFFFFFFFFFFF:FFFFFFFFFFFFF:FFFFFFFFFFFFFFFFFFFFFFFFFFFFFFFFFFFFFFFFFFFFFFFFFFFFFFFFFFFF:FFFFFFFFF:FFFFFFF,FFFFFF,FFFF:FF,FFFFFFFF:FFFFFFFFFFFFFFFFFFFF:FFFFFFFFFFFFF:FFFFFFFFFFFFFFFFFF:FFFFFFF:FFFFFFFF:FFFFFFFFFFFFFFF,FFFFFFFFFFFF:FFF
@A00920:152:HGHKKDRXX:2:2101:8811:20102 2:N:0:AGGAGTGG+TGTTCTCT
GGACTACTAGGGTTTCTAATCCTGTTTGCTCCCCACGCTTTCGTGCATGAGCGTCAGTGCAGGCCCAGGGGATTGCCTTCGCCATCGGTGTTCCTCCGCATATCTACGCATTTCACTGCTACACGCGGAATTCCATCCCCCTCTGCCGCACTCCAGCGATGCAGTCACAAATGCAGTTCCCCGGTTGAGCCGAGGGATTTCACGTCCGACTTAACAGGCCGCCTACGCGCCCTTTACGCCCAGTAATTCC
+
FF:FFFFFFFFF:FFFFFFFFFFFFFFFFFF:FFFFFFFFFFFFFFFFFFFFFFFFFFFFFFFFFF:FFFFFFFF:FFFFFFFFFFFFFF:FFFFFFFFFFFFFFFFFFFFF,FFFFFFFFFFFFFFFFFFFFFFFFFFFFFFFFFFFFFFFFFFFFFFFFFFFFFFFFFFFFFFFFFF:F:FFFFFFFF,FFFFFFFFFFF:F:F,FFFFFF:FFFF,FF:F::FFFFF:FFFFFFF,FF,FFFFFFFF
@A00920:152:HGHKKDRXX:2:2101:11125:21136 2:N:0:AGGAGTGG+TGTTCTCT
GGACTACCAGGGTATCTAATCCTGTTTGCTCCCCACGCTTTCGTGCCTCAGTGTCAGTGCTGGTCCAGAGAGCCGCCTTCGCAACTGATGTTCCTCCCGATCTCTACGCATTTCACTGCTACACCGGGAATTCCACTCTCCTCTACCGCACTCTAGCGAGCCAGTATCCATCGCCATTCCCAGGTTGAGCCCGGGGCTTTCACGACAGACTTAACTCACCACCTACGCACGCTTTACGCCCAGTAATTCC
+
FF:FFFFFFFFFFFFFFFFFFFFFFFFFFFFFFF:FFFFFFFFFFFFFFFFFFFFFFFFFFFFFF:FFFFFFFFFFFFFFFFFFFFFFFFFFFFFFFFFFFFFFFFFFFFFFFFFF:FFFFFFFFFFFFFFFFF:FFFFFFFFFFFFFFFF,FFFFFFFFFFFFFFFFFFF:FF:FFFFFFFFFFFFFFFFFFFFFFFFFFFFFFFFFFFFFFF:FF,FF:FFFFFFFFFFFFFFF,FFFFFFFFFFFFF
@A00920:152:HGHKKDRXX:2:2101:24768:21872 2:N:0:AGGAGTGG+TGTTCTCT
GGACTACAGGGGTATCTAATCCCGTTCGCTCCCCATGCTTTCGCATCTCAGCGTCAGGTCAGGCCCAGCGTGTCGCCTTCGCCACTGGTGTTCCTCCGGATCTCTACGCATTTCACCACTACACCCGGAATTCCACACGCCTCTACCTACCTCTAGTCGCGCAGTTCGATTGCGTCCTCGCCCGGTTGAGCCGGGCGCTTTCACGCCTCACTTGCACGACCGCCTACACGCGCTTTACACCCAGTAAATC
+
FFFFF:FFFFFFFFFFFFFFFFFFFFFFFFFFFFFFFFFFFFFFFFFFFFFFFFFFFFFFFFFFFFFFFFFFFFFFFFFFFFFFFFFFFFFFF:FFFFFFFFFFFFFFFF,FFF:FFFFFFF:FFFFFFFF:FFF:FFFFFFFF,FFFFFFFFFFFFFFFFFFFFFFFFFFFFFFFFFFFFFFFF:FFFFFFF:FFFF:FFFFFFF:FF,FFFFFFFFF:FFFFF,FF:FFFF:FFFF:FFFFFFF,FFF
@A00920:152:HGHKKDRXX:2:2101:2781:22592 2:N:0:AGGAGTGG+TGTTCTCT
GGACTACTGGGGTTTCTAATCCCGTTCGCTCCCCACGCTTTCGCACATGAGCGTCAGGCTAACGCTAGGGTGCCGCTTTCGCCACTGGTATTCCTCCCGATATCTACGCATTCCACCACTACACCGGGAATTCTACACCCCTCTCATTGCCTCAAGCCTCCCAGTATTCAACGACCTCTCCCAGTTAAGCCGGGAGCTTTCACGTCAAACTTAAAAGACCGCCTGCGTGCGCTTTACGCCCAGTAATTCC
+
FFFFFFFFF:FFFFFFFFF:FF:FFFFFF,FFF:FFFF:FFF:FF:FFFFFFFF:FFFF:FFFFFF,FFF:FFFFFFF,:F,::FF:F::FF:FFFF:FFFFFFFF::FFFFFFFFF:FF:FFFFF,F:::FF:FFFF:F:FFF,:::FFFFF:F:F:FFFF:F:FFF::F:FF::::FFF:F,:F,:FF,F,FFF::,F:F:FF:F:F,FF:,FFF:F,FFFFFFF:FFFFFF,FFFFFFFFFFFF:F:
@A00920:152:HGHKKDRXX:2:2101:31412:23265 2:N:0:AGGAGTGG+TGTTCTCT
GGACTACTAGGGTATCTAATCCCGTTTGCTCCCCTGGCTTTCGCGCCTCAGCGTCAGTTTCGGTCCAGAATGCCGCCTTCGCCACCGGTGTTCCTCCAGATATCTACGCATTTCACCACTACACCGGGAATTCCGCTACCCTCTCCCACCTTCCAGCCGACCAGTATCCGATGCCGTTTTCCAGTTAAGCCGGAAGCTTTCACATCGGACTTGGCCAGCCGCCTGCGCGCGCTTTACGCCCAGTAAATCC
+
FFFFFFFFFFFFF:FFFFFFFFFFF,FFF:FFF:FFFFFFFFFFFFFF:FFFFFFFFFFFFFFF:FFFFFFFFFFFFFFFFFFF:FFFFFFFFFFFF:FFFFFFF,FFFFFF:FFFFFFF:FFFFFFFFF:FFFFFFFFFFFFFFFFFFF,FFFFFFFFF:FFFFFFFFFFFFFFFFFFFFFFFFFFFFFFFFF:FFFF:FFFFFFFF:FFFFFFFFFFFFFFFFFFFFFFFFFFFFFFFF:FFF:FFFF
@A00920:152:HGHKKDRXX:2:2101:30346:24236 2:N:0:AGGAGTGG+TGTTCTCT
GGACTACAAGGGTTTCTAATCCTGTTTGCTCCCCACGCTTTCGCACCTCAGCGTCAATCCCTGTCCAGTTAGTCGCCTTCGCCACTGGTGTTCTTCCGAATATCTACGAATTTCACCTCTACACTCGGAATTCCACTAACCTCTCCAGGATTCTAGCAATCTAGTTTCAAAGGCAGTTACGGGGTTGAGCCCCGGGCTTTCACCTCTGACTTGAATCGCCGCCTACGTGCGCTTTAAGCCCAGTAATTCC
+
FFF:FFF,FFFFFFFFFFFFFFFFFFF:FF:FFF,,FFFFFFFFFF:FFFFFF:FFFF,,F,FFF,:F,F:,,:FFFFFF:F,:F,FFFFFF::,,FFF::FFFF,FFFFFFFFFFFFFFFFFFFFFFFFF::FF,,FFFFFF:F:F:,FF,FFFFFF,FFFFF,FFFFFFFFFF:FFFF:F:FFFF:FF,,:F:FFFFFFF:F,FFFF,,F:FF,:,FF,FF::FFFF,FFF,FF,FFF,F,:F:FFF:
@A00920:152:HGHKKDRXX:2:2101:16342:24878 2:N:0:AGGAGTGG+TGTTCTCT
GGACTACTCGGGTTTCTAATCCTGTTTGCTCCCCACGCTTTCGCGCCTCAGCGTCAGTTCCGGTCCAGTGAGCCGCCTTCGCCACTGGTGTTCCTCCCAATATCTACGCATTTCACCGCTACACTGGGAATTCCACTCACCTCTCCCGGTCTCAAGCCACCCAGTCTGACAGGCAGTTCCTCGGTTAAGCCGAGGGCTTTCACCCGTCACTTGAATGGCCGCCTACGCGCCCTTTACGCCCAGTCATTCC
+
FFFFFFFFFFFFFFFFFFFFFFFFFFFFFFFFFFFFFFFFFFFFFFFFFFFFFFFFFFFFFFFFFFFFFFFFFFFFFFFFFFFFFFFFFFFFFFFFFFF:FFFFFFFFFFFFFFFFFFFFFFFFFFFFF:FFFFFFFFFFFFFFFFFFFFFFFFFFFFFFFFFFFFFFFFFFFFFFFFFFFFFFFF:FFFFFF,FFFFFFFFFFFFFFFFFF:FFFFFFFFFFFFFFFFFFFFFF:FFFFFFFFFFFFFF
@A00920:152:HGHKKDRXX:2:2101:13295:24893 2:N:0:AGGAGTGG+TGTTCTCT
GGACTACTGGGGTATCTAATCCTGTTTGCTCCCCACGCTTTCGCGCCTCAGCGTCAGTTGTCGTCCAGAAAGTCGCCTTCGCCACCGGTGTTCTTCCTAATCTCTACGCATTTCACCGCTACACAGGGAATTCCACTTTCCTCTCCCATACTCAAGCCTCCCAGTTTCCATCCCAACACGTCGGTAATCCCCGCACTTTTAAGATCGCAGTAAGAAGCCGCCAGAGCGCGCATTACGCCCAAAACTGACC
+
FF:FFFFFFFFFFFF,FFFFFFFFFFFFFFFFFFFFFFF:FFFFFFFFFFFFF::FFFFFFFFFFFFFFFFFFFFFFFFF:FFFFFFFFFFFFFFFFF:FFFFFFF:FFFFFFFFFF,FFFFFF,,F:FFFFFF:F:F,FFFFFF,,,FF:FF,FFFFFFFFFFFFFF:F,F:FF,,:FF:,,:F:F,:FF,,F,:,FFF,FFFF,F,,,,,F::FF:F,FF,F,,F,F,:,,F,FFFFF:F,FF:,:::
@A00920:152:HGHKKDRXX:2:2101:6912:25019 2:N:0:AGGAGTGG+TGTTCTCT
GGACTACCGGGGTTTCTAATCCCGTTTGCTCCCCTGGCTTTCGCTCCTCAGCGTCAATGCCGGTCCAGGATGCCGCCTTCGCCACCGGTATTCCTCCAGATATCTACGCATTTCACCGCTACACCTGGAATTCTGCATCCCTCTCCCGGATTCAAGCCAATCAGTATCGGATGCAGTTCCCAGGTTGAGCCTGGGGATTTCACATCCGACTTAGCTGGCCGCCTACGAGCCCTTTACGCCCAGTAATTCC
+
FF,FFFFFFFFFFFFFFFFFFFFFFFFFFFFFFFFFFFFFFFFFFFF:FFFFFFFFFFFFFFFFFFFFFFFFFFFFFFFFFFFFFFFFFFFFFFFFFF:FFFFFFFFFFFFFF:,FFFFFFFFFFFFFFFFFFF:FFFFFFFFFFFFFFFFFFFFFFFF:,FFFFFFFFFFFFFFFFFFFFF:FFFFFFFFFFFFFF:FFF:FFFFFFFFFFFF:FF:FFFFFFFFFFF:FFFFFFFFFFF:FF:FFFFF
@A00920:152:HGHKKDRXX:2:2101:9046:25113 2:N:0:AGGAGTGG+TGTTCTCT
GGACTACTCGGGTTTCTAATCCTGTTTGCTCCCCACGCTTTCGCTCTTCAGCGTCAGTATCGGCCCAGAGTGCTGCCTTCGCCGTTGGTGTTCCTCCTGATATCTGCGCATTTCACCGCTACACCAGGAATTCCACACTCCTCTACCGAACTCGAGTCACAGCAGTATCGACTGGCGTCCCAAGGTTGAGCCTTGGATTTTCACAGTCGACTTACTGAACCGCCTAGGAGCCCTTTACGCCCAATAATTC
+
FFFFFFFFFFFFFFFFFFFFFFFFFFFFFFFFFFFFFFF:FFFFFFFFFFFFF:FFFFFFFFFFFFFFFFFFFFFFFFFFFFFFFFFFFFFFFFFFFFFFFFFFFFFFFFFFFFFFFFFFFFFFFFFFFFFFFFFFFFFFFFFFFFFFFFFFFFFFFFFFFFFFFFFFFFFFFFFFFFFFFFFFFFF:F:FFFFFF:FFF:F:FFFFF:FFFFFFFFFFF:FFFFFFFFFF:FFFFFFFFFFFFFF:::F
@A00920:152:HGHKKDRXX:2:2101:11388:25191 2:N:0:AGGAGTGG+TGTTCTCT
GGACTACTAGGGTTTCTAATCCCGTTCGCTACCCTGGCTTTCGCGGCTCAGCGTCAGGTGCAGCCCAGGGCGCCGCCTTCGCCTCTGGTGTTCCTCCGGATCTCTACGCATTTCACCACTCCACCCGGAATTCCACGCCCCTCTGCTGCCCTCTAGCTGCCCAGTTTCGAACGGCCTCTCCCGGTTGAGCCGGGAGCTTTCACGTCCGACTTGGACCACCGCCTGCCCGCGCTTTACGCCCAGTAAATCC
+
FF:FFFFFFFFFFFFFFFFFFFFFFFFFF,FF:FFFFFFFFF:FFF:FF::FFFF,FFFFF:FF:F:FFFFFF:FFFFFFFFFFF:FFFFFFFFFFFF:FFFFFFF::FF:FFFF:,F::F,FFFFFFFF,FFFFFFFFFFFFFFFFFFFFFFFFFFFFFFFFFFFFFFFFF,FFFFFFFFFF:FFFFF:FFFF:F:FFFF,FFF,,F,FFF:FFFF:F:FFF,FFFF:FFFFFF,FFFFFFFFF,FF,F
@A00920:152:HGHKKDRXX:2:2101:14145:25488 2:N:0:AGGAGTGG+TGTTCTCT
GGACTACTAGGGTATCTAATCCCGTTCGCTCCCCATGCTTTCGCATCTCAGCGTCAGGTCAGGCCCAGCGTGTCGCCTTCGCCACTGGTGTTCCTCCGGATCTCTACGCATTTCACCACTACACCCGGAATTCCACACGCCTCTACCTACCTCTAGTCGCGCAGTTCGATTGCGTCCTCGCCCGGTTGAGCCGGGCGCTTTCACGCCTCACTTGCACGACCGCCTACACGCGCTTTACACCCAGTAAATC
+
FFFFFFFFFFFFFFFFFFFFFFFFFFFFFFFFFFFFFFFFFFFFFFFFFFFFFFFFFFFFFFFFFFFFFFFFFFFFFFFFFFFFFFFFFFFFFFFFFFFFFFFF:FFFFFFFFFFFFFFFFFFFFFFFFFFFFFFFFF,FFFFFFFFFFFFFFFFFFFFFFFF,FFFFFFFF:FFFFFFFFFFFFFFFFFFFFFFFFFFFFFFFFFFFFFFFFFFFFFFFFFFFFFFFFFF:FFFF:FFF,FF:FF,FFF
@A00920:152:HGHKKDRXX:2:2101:4960:26334 2:N:0:AGGAGTGG+TGTTCTCT
GGACTACACGGGTTTCTAATCCCGTTCGCTACCCTGGCTTTCGCGGCTCAGCGTCAGTGTCGGTCCAGGATGCCGCCTTCGCCACCGGTGTTCCTCCAGATATCTACGCATTTCACCGCTACACCTGGAATTCCACATCCCTCTCCCGCACTCGAGCCCTCCAGTATCAGACGCAGTTCCCAAGTTAAGCCTGGGGATTTCACGTCTGACTTAGAAGGCCGCCTACGCGCCCTTTACGCCCAGTAATTCC
+
FFFFFFFFFFFFFFFFFFFFFFFFFFFFFF:FFFFFFFFFFFFFFFFFFFFFFFFFFFFFFFFFFFFFFFFFFFFFFFFFFFFFFFFFFFFFFFFFFFFFFFFFFFFFFFFFFFFFFFFFFFFFFFFFFFFFFFFFFFFFFFFFFFFFFFFFF:FFFFFFFF:FF:FFFFFFFFFFFFFFFF,:FFFFFFF:FFFFF,FFFFFF,FFFFFFFFFFFFFFFFF::,:FFFFFFFFFFFFFFFFFF,FF:FF
@A00920:152:HGHKKDRXX:2:2101:19316:26428 2:N:0:AGGAGTGG+TGTTCTCT
GGACTACTAGGGTATCTAATCCTGTTTGCTCCCCACGCTTTCGCGTCTCAGCGTCAGTTGATGTCCAGGCAGCCGCCTTCGCCACCGGTGTTCCTCCTGATATCTACGAATTTCACCTCTACACCAGGAATTCTGCTACCCTCTCCATCACTCTAGACTTGTAGTTTTGGATGCAATTCCTGGGTTGAGCCCAGGGCTTTCACGTCCAACTTACAAGCCCGCCTACACGCGCTTTACGCCCAGTAATTCC
+
FFFFFFFFFFFFFFFFFFFFFFFFFFFFFFFFFFFFFFFFFFFFFFFFFFFFFFFFFFFFFFFFFFFFFF:FFFFFF:FFFFFFFFFFFFFFFFFFFFFFFFFFFFFFFFFFFFFFFFFFFFFFF:FF:FFFFFFFFFFFFFFFFFFFFFFFFF:FFFFFFFFFFFFFFFFFFFFFFFFFFFFFFFFFFFFFFFFFFFFFFFFFF:FFFFFFFFFFFFFFFFFFFFFFFFFFFFFFFFFFFFFFFFFFFF
@A00920:152:HGHKKDRXX:2:2101:6985:26553 2:N:0:AGGAGTGG+TGTTCTCT
GGACTACCGGGGTTTCTAATCCCGTTCGCTACCCTGGCTTTCGCGGCTCAGCGTCAGGTGCAGCCCTGGGCGCCGCCTTCGCCTCTGGAGTTCCTCCGGATCTCTACGCATTTCACCACTCCACCCGGAATTCCACGCACCTCGGCTGCCCTCTAGCTGCCCAGTTTCGAACGGCCTCTCCCGGTTGAGCCGGGAGCTTTCACGTCCGACTTGAACAGCCGCCTGCCCGCGCTTTACGCCCAGTAAATCC
+
FFFFFFF,,FFFF,FFFFFFFFFFFFFFFFFFFFF:FFFFFFF:FFFFFFFFFFFFFFFF:F,FFF,FFFFFF,FFFFFFFF:F:,FF,FFFF,FFFFF:F:FFFF:FFFFFFFFFFFFFFFFFFFFFFFFFFF:FFF,FFFF:F,F,F,FFF:FFF,FFFFFFFF,F,,FFFF,FF,FF:,,FFFFFFFF,F,F:FF:FFFFFFF,,,FFF,F,F::F:F:FFFFFF,FFF:F:F:,FFFF:F,,FFFF
@A00920:152:HGHKKDRXX:2:2101:6759:27195 2:N:0:AGGAGTGG+TGTTCTCT
GGACTACTGGGGTTTCTAATCCCGTTCGCTCCCCTAGCTTTCGCGGCTCAGCGTCAGGTGCAGCCCAGGGCGCCGCCTTCGCCTCTGGTGTTCCTCCGGATCTCTACGCATTTCACCACTCCACCCGGAATTCCACGCCCCTCTACTGCCCTCCAGCGGCCCAGTTTCGAACGGCCTCTCCCAGTTGAGCCGGGAGCTTTCACGTCAGACTTGGACAACCGCCTGCCCGCGCTTTACGCCCAGTAAATCC
+
FFFFFFFF:FFFFFFFF:FFFFFFFFFFFFFFFFFFFFFFFFFFFFFFFFFFFFFFF:F:FFFFFFFF,FFFF:FFFFFFFFFF:FFFFFFFFFFFFFFFFFFFFFFFFFFFFFFFFFFFFFFFFFFFFFFFFFFF:FFFFF:F:FF:FFFFFFFFFFFFFFFF,FF::FFFFFFFFF:FFFFFFFFFFFFF:FFFFFFFFFFFFF,FFF:FFF:F,FFFFFFFFFFFFF:FFFFFFFFFF,:,F,FFFF
@A00920:152:HGHKKDRXX:2:2101:25274:27539 2:N:0:AGGAGTGG+TGTTCTCT
GGACTACACGGGTATCTAATCCTGTTTGCTCCCCACGCTTTCGCGCCTCAGCGTCAGGACCGGACCAGAGAGCCGCTTTCGCCACCGGTGTTCCACCCAATATCTACGAATTTCACCTCTACACTGGGTATTCCACCCTCCTCTTCCGGCCTCGAGCCAAAGAGTATCGGCCGCACCTCCGGGGTTGAGCCCCGGGCTTTCACGAGCCGACTGCCTTGGCCGCCTACGCGCCCTTTACGCCCAGTGATTC
+
FFFFFFF,FFFFFFFFFFFFFFFFFFFFFFFFFFFFFFFFFFFFFF:FFFFFFFFFFFFFFFFFF:FFFFFFFFFFFFFFFFFFFFFF:FFFFFFFFFFFF:FFFFFFFFFFFF:FF:FFF:FFFFFFFFFFFFFFFFFF,FFFFFFFFFFFFFFFFF:FFFFF:F:FFFFFFFFFF,FFF,,FFFFFFFF:FF:FFFFFFFFFFFFFFFFFFFFFFFFFFFFFFFFFFF:FFF,FFFFFFFF:FF:FFF
@A00920:152:HGHKKDRXX:2:2101:1190:27790 2:N:0:AGGAGTGG+TGTTCTCT
GGACTACTAGGGTTTCTAATCCTGTTTGCTCCCCACGCTTTCGTGCCTGAGCGTCAGTCTTGACCCAGGGGGCTGCCTTCGCCATCGGTGTTCCTCCGCATCTCTACGCATTTCACTGCTACACGCGGAATTCCACCCCCCTCTGCCAGACTCCAGCTCGCCAGTTTCCATGGCCATTCCCAGGTTAAGCCCGGGGCTTTCACCACAGACACAACGAACCGCCTGCGCACGCTTTACGCCCAGTGATTCC
+
,FFFFFF:FF:FFFFFFFFF,FFFFFFFFFFFF:FFFFFF::FFFFFFFFFF:F:FFF:FFFFF:,F:FFFF:FF::FF:FF:FFFFF:FFF:,F,:F:F:FFFFFF:F:FFF:FFFFFFFFF,F,FFFF:FF,F,,::F:F::FFF:FFFFFF::F,FF:FFFFFF:::FFF,:FFF,F:FF,::FF:F:,FFFFFFF,:FFFFF::F:FF:,FFFF,:,:F:FF:FF::F,F,F:F,F,F:F:FFFF,
@A00920:152:HGHKKDRXX:2:2101:4761:27993 2:N:0:AGGAGTGG+TGTTCTCT
GGACTACCCGGGTTTCTAATCCCGTTTGCTCCCCACGCTTTCGTGCATGAGCGTCAGTGTTATCCCAGGAGGCTGCCTTCGCCATCGGTGTTCCTCCGCATATCTACGCATTTCACTGCTACACGCGGAATTCCACCTCCCTCTGACACACTCAAGCCTTGCAGTCACCAATGCAGTTCCCAGGTTGAGCCCGGGGATTTCACATCGGTCTTACAAAACCGCCTGCGCACGCTTTACGCCCAGTAATTCC
+
FFFFFFFFFFFFFFFFFFFFFFFFFFFFFFFFFFFFFFFFFFFFFFFFFFFFFFFFFFFFFFFFFFFFFFFFFFFFFFFFFFFFFFFFFFFFFF:FFFFFFFFF::FFFFFFFFFFFFFFFFFFFFFF:FFFFFFFFFFFFFFFFFF:FFFFFFFFFF:FFF,FFFFFFFFFFF:FFFFFFFF:FFFFFFFFFFFFF:FFFFFF,FFFFF:F,FFFFFFFFFFFF:FFF:FF:FFFFFFFF,FF:FFFFF
@A00920:152:HGHKKDRXX:2:2101:2528:28103 2:N:0:AGGAGTGG+TGTTCTCT
GGACTACAGGGGTTTCTAATCCTGTTCGCTCCCCACGCTTTCGTGCCTGAGCGTCAGTCGCCGTCCAGCCACCCGCCTACGCTTCTGGTATTCCTCGTGATATCTACGCATTTCACCGCTACACCAAGAATTCCGATTGCCCTTTCTGCACTCTAGCACGACAGTATCAGCTGACCGCTTAAGGTTAAGCCTTAAGATTTCACAGCTGACTTGACGCGCCGCCTACGCTCCCTTTACGCCCAGTAAATCC
+
FFFFFFF:FFFFFFFFFFFFFFFFFFFFFFFFFFFFFFFFFFFFFFFFFFFFFFFFFFFFFFFFFFFFFF:FFFFFFFFFFFFFFFFFFFFFFFFFFFFFFFFFFFFFF:FFFFFFFFFFFFFFFF:FFFFFFFFFFFFFFFFFF:FFFFFFFF,FFFFFFFFFF:FFFFFFFFFFFFFFFFFFFF:FFFFFFFFFFFFFFFFFFFFFFFFF:FFFFFFFFFFF:FFF:FFFFFFFFFFFFFFFFFFFFF
@A00920:152:HGHKKDRXX:2:2101:17264:28635 2:N:0:AGGAGTGG+TGTTCTCT
GGACTACAGGGGTTTCTAATCCTGTTCGCTCCCCACGCTTTCGTGCCTCAGCGTCAGTACCTGTCCAGCTGGCCGTCTACACCTCCGGTGTTCCTCGTGATATCTACGCATTTCACCGCTACACCACGAATTCCGCCAGCCCCTCCAGGACTCAAGGCTCGCAGTATCAAGGGCAGTTCCGCGGTTGAGCCGCGGGCTTTCACCCCTGACTTACGAGTCCGCCTACGCACCCTTTACACCCAGTGATTCC
+
FFFFFFFFFFFFFFFFFFFFFFFFFFFFFFFFFFFFFFFF:FFFFFFFFFFFFFFFFFFFFFFFFFFFFFFFFFFFFFFFFFFFFFFFFFFFFFF:FFFFF:FFFFFFFFFFFFFFFFFFFFFFFFFFFFFFFFFFFFFFFFFFFFFFFFFFFFFFFFFFFFFFFFFFFFFFFFFFFFFFFFFFFFFFFFFFFFFFFFFFFFFFFFFFFFFFFFFFFFFFFFF,FFFFFFFFFF:FFFFFFFFFFFFFFF
@A00920:152:HGHKKDRXX:2:2101:5909:29011 2:N:0:AGGAGTGG+TGTTCTCT
GGACTACTAGGGTATCTAATCCTGTTTGCTCCCCACGCTTTCGTGCCTCAGTGTCAGTGCTGGTCCAGATGGCCGCCTTCGCCACGGATGTTCCTCCCGATCTCTACGCATTTCACTGCTACACCGGGAATTCCGCCATCCTCTACCGCACTCCAGTGATCCAGTTTCCAATGCCATTCCCAGGTTGAGCCCAGGGCTTTCACATCAGACTTAAACCACCACCTACGCACGCTTTACGCCCAGTAATTCC
+
FFFFFFFFFFFFFFFFF:FFFFFF::FFFFFFFFFFFFFFFFFFFFFFF:FFFFFFFFFFFFF:FFFFFFFFF::FFFF,FFF:FFFFF:FFFF:FFFFFFFF:F:FF:FFF:FFFFFFFFFFFF,FFFFFFF:FF,FFFFFFFFFFF,FFFF,FFFFFFFFFF,FFF:F:FF,FFFFF,FFFFFFF:FFFFFFF:FF,FFFFFFFFFFFF:::F:F:F,FFFF:FFFFFFFFFFFFFFFFFFF:F:FF,
@A00920:152:HGHKKDRXX:2:2101:30237:29058 2:N:0:AGGAGTGG+TGTTCTCT
GGACTACAAGGGTATCTAATCCCGTTTGCTCCCCTAGCTTTCGCTCCTCAGCGTCAATGACGGTCCAGGATGCCGCCTTCGCCACCGGTATTCCTCCAGATATCTACGCATTTCACCGCTACACCTGGAATTCTGCATCCCTCTCCCGAATTCAAGCCATCCAGTATCGGATGCAGTTCCCAAGTTGAGCCTGGGGATTTCACATCCGACTTAGTTGGCCGCCTACGAGCCCTTTACGCCCAGTAATTCC
+
FF:FFFFFFFFFFFFFFFFFFFFFFFFFFFFFFFFFFFFFFFFF:FFFFFFFFFFFFFF,FFF:,FFFF:FFFFFFFFFFF:FFFFFFFFFFFFFFFFFF:FFFFFFF:FFFFFF:FFFFFF:FFFFF:FFFFFFF,FFFFFFFFFFFFFF:FFFFFF,FFFFFFFFFFFFFFFFFFFFFF:FFFFFFF,FFFFFFFFFFFF,FF,FFFF:FFFFF:F:FFFFF,FFFFFFFFF::FF:FF:F:F,:FFF
@A00920:152:HGHKKDRXX:2:2101:20392:29168 2:N:0:AGGAGTGG+TGTTCTCT
GGACTACTGGGGTATCTAATCCTATTTGCTCCCCACGCTTTCGTGCTTCAGTGTCAGAATCCAGACCAGACGGCCGCCTTCGCCACCGGTGTTCTTCCATATATCGACGCATTTTACAGCTACACATGGAGTTCCGCCGTCCTCTTCTGTTCTCTAGCTGATCAGTTTCCAGAGCCAGTACGGGTTGAGCCCATCCCTTTTACTCCAGACTTGATCAGCCACCTACGCACCCTTTACGCCCAATCATTCC
+
FFFF:,FFFFFFFFFFFF,FFFF:FFFFFFFFFFFF:FFFFFFF,FFFFFFFFFFF,FFFFFFFFF:FFF:F:FFFFFFFFFFF,FFFFFF:FFFFF:FFFFFFF,:F,FF,FFF:F,:FFFFF,FFFFFFF:FFF:F:FFFFFF:F:FFFFF:FFF,,,,F:FFFFF,:FFFFF:FFFFF:FFFF:::FFF,F:FF:FF::F:FFFFFF,FFFFF,,FFFFFFFFFFFFFFF:FFFFFFFFFFFFFF:,
@A00920:152:HGHKKDRXX:2:2101:18150:29199 2:N:0:AGGAGTGG+TGTTCTCT
GGACTACTCGGGTTTCTAATCCCGTTCGCTCCCCACGCCTTCGCGCCTCAGCGTCAGGTCAGGTCCAGCCGGCCGCCTTCGCCACTGGTGTTCCTCCCGATATCTACGCATTTCACCACTACACCGGGAATTCCACCGACCTCTCCCTGCCTCCAGTTCCACCGTTTCGAATGACCCTCCCCCGTTGAGCGGGGGGCTTTCACACCCGACGTATGAAACCGCCTGCGCGCGCTTTACGCCCAGTAACTCC
+
FFFFFFFFFFFFFFFF:,FFFFFFFFFFFFFFFFFFFFFFFFFFFFFFFFFFFFFFFFFFFFFFFFFFFFFFFFFFFFFFFFFFFFFFFFFFFFFFFFFFF:FFFFFFF:FFFFFFFFFFFFFFFFFFFF:FFFFFFFFFF,FFFFFFFFFFFFFFFF:FFFFF,FFFFFFFFFFFFFFFFFFF:FFFFFFFFFFFF:FFF:FFFFFFFFF:FFFF:FFFFF:FFFFFFFFFFFFFFFFFFFF,F,FFFF
@A00920:152:HGHKKDRXX:2:2101:27498:29418 2:N:0:AGGAGTGG+TGTTCTCT
GGACTACTAGGGTTTCTAATCCCGTTCGCTCCCCTGGCTTTCGCACCTGAGCGTCAGAAGCTTCCCAGGACACTGCCTTCGCCTTTGGTGTTCCTCCGGATCTCTACGCATTTCACCACTACACGCGGAATTCTACACCCCTCTATCGTACTCTAGTCGGGCAGTATCAGACAACCTCCCCAGGTTTAGCCATGGGGCTTTCATGCCTCACTTACCCAACCGCCTGCGCGCCCTTTACGCCCAGTAATTC
+
FFFFFFFFFFFFFFFFFFFFFFFFFFFFFFFFFFFFFFF:FFFFFFFFFFFFFFF:FFFFFFFFFFFFFFFFFFFF:FFFFF:FFFFFFFFFFFFFFFFFFFFFFFFFFFFFFFFFFFFF,FFFFFFFFFFFFFFFFFFFFFFF:FFFF:FFFF,:FFFFFF:FFFFFFFFFFFFFFFFFFFFFFFFFFFFFFFFFFFFFFFFFFFF:F,FFFFFFFFF:FFFFFFFFFFF:FF:FFFFFFFFF,,:,F:
@A00920:152:HGHKKDRXX:2:2101:6867:29731 2:N:0:AGGAGTGG+TGTTCTCT
GGACTACTGGGGTTTCTAATCCTGTTTGCTCCCCACGCTGTCGCGCCTCAGCGTCAGCAACGGCCCAGCAGACCGCCTTCGCCACTGGTGTTCTTCCCGATCTCTACGCATTCCACCGCTACACCGGGAATTCCATCTGCCTCTACCGTGCTCCAGCCCGACAGTTTAGAAGGCAGCCTTGCGGTTGAGCCGCAAGATTTCACCCCCTACTTATCGGGCCGCCTACGCGCCCTTTACGCCCAGTGATTCC
+
FFFFFFFFFFFFFFFFFFFFFFFFFFFFFFFFFFFFFFFFFFFFFFFFFFFFFFFFFFFFFFFFFFFFFFFFFFFFFFFFFFFFFFFFFFFFFFFFFFFFFFFFFFFFFFFFFFFFFFFFFFFFFFFFF::FFFFFFFFFFFFFFFFFFFFFFFFFFFFFFFFFF,FFFFFFFFFFFFFFFFFFFFFFFFFFFF,FFFFFFFFFFFFF:FFFFFFFFFFFFFFFFFFFFFFFFFFFFFFFFFFFFFFFFF
@A00920:152:HGHKKDRXX:2:2101:22652:29731 2:N:0:AGGAGTGG+TGTTCTCT
GGACTACTGGGGTATCTAATCCCGTTCGCTACCCTGGCTTTCGCGCCTCAGCGTCAGTTACAGTCCAGAAAGCCGCCTTCGCCACTGGTGTTCCTCCCAATATCTACGCATTTCACCGCTACACTGGGAATTCCGCTTTCCTCTCCTGTCCTCAAGCCCAACAGTTTCAAATGCAAGCCCAGGGTTAAGCCCGGGGGTTTCACATCTGACTTATTAGGCCGCCTACGCGCCCTTTACGCCCAGTAATTCC
+
FFFFFFFFFFFFFFFFFFFFFFFFFFFFFFFFFF:FFFFFFFFFFFFFFFFFFFFFFFFFFFFFFFFFFFFFFFFFFFFFFFFFFFFFFFFFFFFFFFFFFFFF:FFFFFFFFFFF:FFF:FFFFFFFFFFFFFFFFFFFFFFFFFFFFFFFFFFFFFFFFFFFFFFFFFFFFFFFFFFFFFFFFFFFFFFFFFFFF:FFFFFFFFFFFF:FFF:FFFFFFFFFFFFFFFFFFFFFFF:FFFFFFFF:FF
@A00920:152:HGHKKDRXX:2:2101:6198:29919 2:N:0:AGGAGTGG+TGTTCTCT
GGACTACTGGGGTATCTAATCCTATTTGCTCCCCACGCTTTCGTGCTTCAGTGTCAGAATCCAGACCAGACGGCCGCCTTCGCCACCGGTGTTCTTCCATATATCTACGCATTTTACCGCTACACATGGAGTTCCGCCGTCCTCTTCTGTTCTCTAGCTGATCAGTTTCCAGAGCCAGTACGGGTTGAGCCCATACCTTTTACTCCAGACTTGATCTGCCACCTACGCACCCTTTACGCCCAATCATTCC
+
FF:FFFFFFFFFFFFFFFF::FFFFFFFFF:FFFFFFFFFFFFFFFFFFFFFFFFFFFFFFFFFF,FFFFFFFFFFFFFFFFFFFFFFFFFFFFFFFFFFFFFFFFFFFF:F,FFFFFF:FFFFFFF:FFF:FFFFFFFFFFFFFFFFFFFFFFFFFFFFFF:FFF,:FFFFFFFF:FFFF,:FF:FFFF,F:FFF:,F,:FFFFFFFFFFFFF:FFFFFFFFF:FFFFF:FFFFFF:F:FF:FFFF,FF
@A00920:152:HGHKKDRXX:2:2101:14299:29919 2:N:0:AGGAGTGG+TGTTCTCT
GGACTACTAGGGTTTCTAATCCTGTTTGATCCCCACGCTTTCGTGCCTCAGCGTCAATGACTCTGTAGTGAGCTGCCTTCGCAATCGGTGTTCTATGTCATATCTAAGCATTTCACCGCTACATGACATATTCCGCTCACCTCCCGAGTATTCAAGACCTGTAGTATCAACGGCAGTTCCGAAGTTAAGCTTCGGGATTTCACCACTGACTTACAAACCCGCCTACGCACCCTTTAAACCCAGTGAATCC
+
FFFFFFF:FFFFFFFFF:FFFFFFFFFFFFFFFFFFFFFFFFFFFFFF:FFFFFF,FF:FFFFFFFF:FFFFFFFFFF:F:FFF:FFFFFFFF:FFF,FFFFF,FFFFFFFF:F:FFFFFFFF:FFFFFF,FFFFFFFFFF,F:F:F:F,FFFF:::F:F,,FFF,FFF,FFFF:FFF,F:F,FFFF,FFFF:::FF:FFF,FFFFF:,FFFFF::,:FFFFFFFF,F,F,FFFFFF,FFFFFF,F,FFF
@A00920:152:HGHKKDRXX:2:2101:19831:30232 2:N:0:AGGAGTGG+TGTTCTCT
GGACTACCAGGGTATCTAATCCTGTTTGCTCCCCACGCTTTCGCGCCTCAGCGTCAGTTGCAGTCCAGATGGCCGCCTTCGCCACCGGTGTTCTTCCCAATATCTACGAATTTCACCTCTACACTGGGAATTCCACCATCCTCTCCTGCACTCAAGCCTGCCAGTATCAAGCGCACATCCCAGGTTGAGCCCAGGGCTTTCACGCCTGACTTAACAAACCGCCTACGCGCCCTTTACGCCCAGTAATTCC
+
FFFFFFFFFFFFFFFFFFFFFFFFFFFFFFFFFFFFFFFFFFFFFFFFFFFFFFFF:FFFFF:FFFFFFFFFFFFFFFFFFFFFFFFFFFFFFF,FFFFFFFFFF:FFFFFFFFFFFFFFFFFFFFFFFFFFF:,FFFFFFFFFFFFF,FFFFFFFFFF:FFFFFFFFFFFFFFFFFFFFFFFFFFF:FFFFFFFFFFFFFFFFFFFFFFFFFFFF:FFFFFFFFFFFFFFFFFFFFF:FFF:FFFFFFF
@A00920:152:HGHKKDRXX:2:2101:21423:30295 2:N:0:AGGAGTGG+TGTTCTCT
GGACTACTGGGGTTTCTAATCCCGTTCGCTCCCCATGCTTTCGCCTCTCAGCGTCAGGTCAGGCCCAGCGTGTCGCCTTCGCCACTGGTGTTCCTCCGGATCTCTACGCATTTCACCACTACACCCGGAATTCCACACGCCTCTACCTGCCTCTAGCCCCGCAGTTCGGTCACGTCCTCGCCCGGTTGAGCCGGGCGCTTTCACGCGCCACTTGCAGGACCGCCTACACGCGCTGTACACCCAGTAAATC
+
FFFFFFFFFFFFFF:FFFFFFFFF:FFFFFFFFFFFFFFFFFFFFFFFFFFFFFFFFFFFFFFFFF:FFFFFFFFFFFFFFFFFFFFFFFFFFFFFFFF,F:FFFFFFFFF,FFFFFFF,:FF:FFFFFFFFFFFFFFFFFFFF:FFFFFF,FF:FF:FFFFFF,FFFFF:FFFFFF,FFFFFF::FFFFFFFFFFFF,FFF,FFFFFF,:FFF:FFFFF:FFFFFFF:FF::F,:,:,FF:F,F,,FF,
@A00920:152:HGHKKDRXX:2:2101:14850:30624 2:N:0:AGGAGTGG+TGTTCTCT
GGACTACCAGGGTATCTAATCCTGTTTGCTCCCCACGCTTTCGTGCCTGAGCGTCAGTGATGGCCCAGGAGGCTGCCTTCGCCATCGGTGTTCCTCCACATCTCTACGCATTTCACCGCTACACCAAGAATTCCGATTGCCCCTTCTGCACTCTAGCACATCAGTATCAGTTGACAGTTCAGAGTTAAGCTCGGAGATTTCACAACTGACTTAAAATGCCGCCTACGCGCCCTTTACGCCCAGTAAATCC
+
FFFFFFFFFFFFFFFFFFFFFFFFFFFF:FFFFFFFFFFFFFF:,F,FFFFFFFFFFFF,F,FFFFFFFF:FFFFFFF,FFFFFF,FFFFFFFFFFFF,FFFFFF,:FFFFFFFFFFFFFFF:FFFFFFFFFFFFFFFFFFF:FFFFFFFFFFFFFF,F,,FFFFFFFF:FFFFFFFFFF,:FFFFFF:F::FFFFFFFFF,FFF:,FFFFFF,,FF::FFFFFFFFFFF,FFFFFFFFFFFFFFFFFFF
@A00920:152:HGHKKDRXX:2:2101:16251:31955 2:N:0:AGGAGTGG+TGTTCTCT
GGACTACTGGGGTATCTAATCCTGTTTGCTCCCCACGCTTTCGCACCTCAGCGTCAGTACCGGACCAGTGAGCCGCCTTCGCCACTGGTGTTCTTCCTAATATCTACGAATTCCACCTCTACACTAGGAGTTCCACTCACCTCTTCCGGACTCAAGATTGCCAGTATGAAAGGCAGTTCCAGGGTTGAGCCCTGGGATTTCACCCCTCACTTAACAATCCGCCTACGTGCGCTTTACGCCCAGTAAATCC
+
FF:FFFFFFFFFFFFFFFFFFFFFFFFFFFFFFF,FFFFFFFFFFFFFF:FFFFFFFFFFFFFFFFFF:FFFFFFFF:FFFFF:FFFFFFFFFFFFFFFF:FFFF:FFFFFF:FFFFFFF:FFFFFFFFFFFFFFFFFFFFFFFFFFFFFFFFFFFFFFFFFFFFFF::FFFFFFFFFF,FF:FFFFFFFFFFFFF:FFFF:FFFFFFFFFF:,:F,F:F,FFFFF,FFFFFFFFFFF:FFFFFFFFF::
@A00920:152:HGHKKDRXX:2:2101:19868:32268 2:N:0:AGGAGTGG+TGTTCTCT
GGACTACCGGGGTTTCTAATCCTGTTTGCTACCCACGCTTTCGCTCCTCAGCGTCAGTTACGGACCAGAGTGGCGCCTTCGCCACTGGTGTTCCTCCTGATATCTGCGCATTTCACCGCTACACCAGGAATTCCCCACTCCCCTACCGTACTCAAGTCACAGCAGTATCGGGTGGCGTCTCTGGGTTGAGCCCAGAGTTTTCACACCCGCCTTACTGAACCGCCTACGAGCTCTTTACGCCCAATAAATC
+
FFFFFFFFFFFFFFFFFFFFFFFFFFFFFF,FFFFFFF,FFFF:FFFFFFFFFFFFFFFFFFF,FFFFFFFFF,FFFFFFFFF:FFFFF:FFFFFFFFFFFFFFFFFFFF,FFF,F,FFFFFFF:,FFF,FFFFFFFFFFFFFF,:FFF,FFFFFF:FF:F:FFFFF,FFFFF:FFFFFF::FFFF,FFFF:FFFF:FF,F:FFFF:FF,:F:FFF::,FFFF,FFFFFFF,F,:F,::::F:F:FF:FF
@A00920:152:HGHKKDRXX:2:2101:28348:32581 2:N:0:AGGAGTGG+TGTTCTCT
GGACTACTGGGGTTTCTAATCCTGTTTGCTCCCCACGCTTTCGTGCATGAGCGTCAGTGTTATCCCAGGGGGCTGCCTTCGCCATCGGTATTCCTCCACATATCTACGCATTTCACTGCTACACGTGGAATTCTACCCCCCTCTGACACACTCTAGCCGTGCAGTCACAAATGCAGTTCCCAGGTTAAGCCCGGGGATTTCACATCTGTCTTGCACAACCGCCTGCGCACGCTTTACGCCCAGTAATTCC
+
,FFFFFFFFFFFFFF:FFFFFFFFFFFFFF:FFFFF::,,F::FFFFFFFFF:FFFFFFFFF:FF:F:FFFFFFFFFF:FFF:,FFFFFF:FFFFFFFF:,FFFFFF:FFF,F:FFFF,FFFFFFFFFFFFF:FFFFFFFFFFFFFFFFFFFFFFFFFF:FFF::FFFF,FFFFFFF:FFFFFFF:FF:FFFFFFFFFF,,F:FFFF,FFFFF:FF:FFFFFFFFFFFFFF,F,FFF:FFFFFFF,F::F
@A00920:152:HGHKKDRXX:2:2101:31367:32831 2:N:0:AGGAGTGG+TGTTCTCT
GGACTACTAGGGTATCTAATCCTGTTTGCTCCCCACGCTTTCGCGTCTCAGCGTCAGTCACTGTCCAGAAGGTCGCCTTCGCCACCGGTGTTCCGCTTGATATCTACGAATTTCGCCTCTACACCAAGCATTCCACCTTCCTCTCCAGGACTCCAGCTTCGCAGTTTCGAGTGCACTTCCACGGTTGAGCCGTGGGATGTCACGCCCGACTTGCGCGGCCGCCTACACGCGCGGTAGGCCCAGTGCTTGC
+
FFFFFFFFFFFFF:FFFFFFFFFFFFFFFFFFFFFFF:FFFFFFFFF:FFF:F,F:FF:::FFFFFFF:,F:::FFF,:FF:FFFFFFFFFF,FFFFFF,F,FFF,FF,FF,FF,FFF,:,FF,,,::F,F,:FF,F,FFFFF,F:FFFFFF::FFFFF::,:F:,F,F:F:F:,,,F,FF,,::FFFF,,FFFFFF,,F:FFF,F,FFF,F,:F,FF:,FF,,,,FFFFF:,:,,,F,:F::F,F:F,F
@A00920:152:HGHKKDRXX:2:2101:15275:33019 2:N:0:AGGAGTGG+TGTTCTCT
GGACTACCGGGGTATCTAATCCTTTTCGCTCCCCACGCTTTCGCGCCTCAGCGTCAGATCAGGCCCAGTTGTCAGCCTTCGCCAAAGGTGTTCTTCCCGATATCTGCGCATTCCACCGCTACACCGGGAATTCCACCAACCCCTACAGGTCTCTAGACAAGCAGTATCGGCAGCAGCCCCGGAGTTGAGGCCCGGGCTTTCACATCCGACTTGCAAACACGCCTTCGCGCTCTTTAAGCCCAGTGATTAC
+
FFFFFFFF,FFFFFFFFFFFFFF,FF,FFFFFFF,,FFFFFF,,,,FFFFF,FFFFF,F,,,FFFFFFFFF,,,FF,FFFFFF,,,FFFFFFFFFFF,,:F,FFF,,FFFFF,FFFFFFF,FF:,:FFF,FFFF:,F:FFFFFFFF,,,,:FFF:F,F:,:,FFFF,,:FF,,:,F,F:F:,F:,F,,,,FFF:FF,,::,F,,F:,,,F,FF,F,F:,F,FF,,F::F:,,,FF:,:,FFF,,F,,:,F
@A00920:152:HGHKKDRXX:2:2101:25229:33160 2:N:0:AGGAGTGG+TGTTCTCT
GGACTACTAGGGTATCTAATCCTGTTTGCTCCCCACGCTTTCATGCCTCAGCGTCAGTTACGTTCCAGAAATTCGCCTTCGCTACTGGTGTTCCTCCCAATCTCTACGCATTTCACCGCTACACTGGGAATACCAATTTCCTCTCCCGCACTCTAGTCTTCCAGTTTGGAATGCAGTTCCTGGGTTGAGCCCAGGGATTTCACATCCCACTTAAAAGACCGCCTACGCATTCTTTACGCCCAGTAATTCC
+
FFFFFFFFFFFFFFFFFFFFFFFF:FFFFFFFFFFFFFFFFFFFFFF:FFFFFFFFFFFFFFFFFFFFFFFFFFFFFFFFFFFFFFFFFFFFFFFFFFFFFFFFFFF:FFFFFFFFFFFF:FFFFFFFFFFFFFFFFFFFFFFFFFFFFFFFFFFFFFFFFFFFFFFFFF:FFFFFFFFFFFFFFFF:FFFFFFFFFFFFFFFFFFF:FFFFFF:FFFFFFFFFFFFFFFFFFFFFF:FFFF,FF,FFFF
@A00920:152:HGHKKDRXX:2:2101:2211:33661 2:N:0:AGGAGTGG+TGTTCTCT
GGACTACTGGGGTATCTAATCCTGTTTGCTCCCCACGCTTTCGTGCCTCAGAGTCAGTGTTGGCCCAGGATCCCGCCTTCGCCACGGATGTTCCTTCTGATCTCTACGCATTTCACTGCTACACCAGAAATTCCGCATCCCTCTACCACACTCTAGTGATCCAGTATCCACAGCAATTCCCACGTTGAGCCCAGGGCTTTCACAGCAGACTTAAACCACCACCGACGCACGCTTTACGCCCAGTAATTCC
+
,,,FF,,,FFFFF,F::,,:FF,:,F,FFFFFF:FFF:FFFFFFFFFFFFF,F:FFFFF:F,:FFFFF:F,,FF:FF:FFFFFF,,,FFF:FFF:,:FFF:FFF,FFFFFF:FFFFFFF,FFFF,,,,:FF:F,:FF,,FF,FFFF,FFFFFFFFF::F,FFFF::,F:FF,FF:F,:FFFF:,,FFF:FF:FFF,FF,FF:FFFF,FFF,,,,FFFFFFFFF,FFFF,F:FF,F:FFFF:FFFFFFFFF
@A00920:152:HGHKKDRXX:2:2101:27416:33912 2:N:0:AGGAGTGG+TGTTCTCT
GGACTACCGGGGTTTCTAATCCTGTTCGCTCCCCACGCTTTCGCACCTCAGCGTCAGATCAGGTCCAGCCAGCCGCCTTCGCCACTGGTGTTCCTCCGGATCTCTACGCATTTCACCACTACACCCGGAATTCCACTGGCCTCTCCCTGCCTCCAGACACGCCATCTCGACGGACCCTCCCCCGTTGAGCGGGGGGCTTTCACCGCCGATGCGCGTGTCCGCCTGCGCGCGCTTTACGCCCAGTAACTCC
+
FFFFFFFFFFFFFFFFFFFFFFFFFFFFFFFFFFFFFFFFFFFFFFFFFFFFFFFFFFFFFFFFFFFFFF:FFFFFFFFFFFFFFFFFFFFFFFFFFFFFFFFFFFFFFFFFFFFFF,F:FFFFFFFFFFFFFF:FFFFFFFFFFFFFFFFFFFFF:FFFFFFFFFFF:FFFFFFFFFFFFFFFFFFFFFFFFFFFFF:FFFFFFFFFFFFFF:FFFFFF:FFFFFFFFFFF:FF:FFFFFFFFFFFFFF
@A00920:152:HGHKKDRXX:2:2101:26006:34068 2:N:0:AGGAGTGG+TGTTCTCT
GGACTACACGGGTATCTAATCCTGTTTGCTCCCCACGCTTTCGCACCTCAGCGTCAGTATCTTCCCAGATCGCCGCCTTCGCCACTGGTGTTCCTCCCGATATCTACGAATTTCACCTCTACACCGGGAATTCCGCGATCCTCTTAAGTACTCAAGCTCTGCAGTTTCCCATGCACTTCCACGGTTAAGCCGTGGGCTTTCACATGGGACTTGCAAAGCCGCCTACGTGCGCTTTACGCCCAATAATTCC
+
FFFFFFFFFFFFFFFFFFFFFFFFFFFFFFFFFFFFFFFFFFFFFFFFFFFFF:FFFFFFFFFFFFFFFFFFFFFFFFFFFFFFFFFFFFFFFFFFFFFFFFFF:FFFFFFFFFFFFFFFFFF:FFFFF:FFFFFFFFFFFFFF:FFFFFFFFFFFFF:FFFFFFFFFFF:FFFFFFFFFFFFFFF:FF:FFFFFFFF,FF:F:FFFFFFFFFFFF,FFFFFFFFFF:FFFFFFFFF:FFF:,:,FFFFF
@A00920:152:HGHKKDRXX:2:2101:24704:34287 2:N:0:AGGAGTGG+TGTTCTCT
GGACTACCGGGGTATCTAATCCCGTTTGCTCCCCTAGCTTTCGCGCCTCAGCGTCAAGAACAGGCCAGGTAGTCGCCTTCGCCACTGGTGTTCCTCCCGATATCTACGCATTTCACCGCTACACTGGGAATTCCGCTACCCCCTCCCGGCCTCAAGCCAGACAGTTTCAAAGGCAGTTCCTCAGTTGAGCCGAGGGATTTCACCTTTGACTTGTCAAGCCGCCTACGCGCCCTTTACGCCCAATAATTCC
+
FFFFFFFFFFFFFFFFFFFFFFFFFFFFFFFFFF:FFFFFFFFFFFFFFFFFFFFFFFFFFFFFFFFFFFFFFFF:FFFFFFFFFFFFFFFFFFFFFFFFFFFFFFFFFFFFFFFFF:FFFFFFFFFFFFF:FFFFFFFFFFFFFFFFFFFFFFFFFFFFFFFFFFFFFF,FFFFFFFFFFF:FFFFFFFFFFFFFF:FFFFFFFFFFF:FFFFFFFFFFFFFFFFFFFF:FF:FFFFFFF:FFFFFFFF
@A00920:152:HGHKKDRXX:2:2101:26323:35117 2:N:0:AGGAGTGG+TGTTCTCT
GGACTACAAGGGTTTCTAATCCCGTTTGCTCCCCTAGCTTTCGCGCCTCAGCGTCAGTGTCGGTCCAGGAAGCCGCCTTCGCCACCGGTGTTCCTCCGGATATCTACGCATTTCACCGCTACACCCGGAATTCCGCTTCCCTCTCCCGAACTCAAGCCCGCTAGTTTCCTGTGCAGTTCCCCAGTTGAGCCGGGGGATTTCACCGCCGATGCGCGTGTCCGCCTGCGCGCGCTTTACGCCCAGTAACTCC
+
FFFFFFFFFFFFFFFFFFFFFFFFFFFFFFFFFFFFFFFFFFFFFFFFFFFFFFFFFFFFFFF:FFFFFFFFFFFFFFFFFFFFF:FFFFFFFFFFFFFFF:FFFFFFFFFFFFFFFFFFFFFFFFFFFFFFFFFFFFFFFFFF:FFFFFFFFFFFF:FFFFFF:FFFFFFFFFFFFFFFFFFFFFFF:FFFFFFFFFFFFFFFFFFFFFFFFF,FFFFFFFFFFFFFFFFFFFFFFFFFFFF,FFFFFF
@A00920:152:HGHKKDRXX:2:2101:7437:35227 2:N:0:AGGAGTGG+TGTTCTCT
GGACTACTAGGGTTTCTAATCCCGTTTGCTCCCCTGGCCTTCGTGCCTCAGCGTCAGGAACTGTCCAGAGACCCGCCTTCGCCACTGGTCTTCCTTACGATATCTACGCATTTCACCGCTACACCGTAAATTCCAGTCTCCTCTCCAGTCCTCAAGCACGGCAGTATCGAATGCAGTTTCGAAGTTAAGCCTCGAAATTTCACACCCGACTTACCGCGCCGCCTACGCACCCTTTACGCCCAATGAATCC
+
FFFFFFFFFFFFFFFFFFFFFFFFFFFFFFFFFFFFFFFFFFFFFFFFFFFFFFFFFFF,FFFFFFFFFFFFFFFFFFFFFFFFFFFFFFFFFFFFFFFFFFFFFFFFFFFFFFFFFFFFFFFFFFF:FFFFFFFFFFFFFFFFFFFFFFFFFFFFF:FFFFFFFFFFFFFFFFFFFFFFFFFFFF:FFFFFFFFFFFFFFFFFF:FFFFFFFFFFFFFFFFFFFFFFFFFFFFFF:FFFFFFFF:,FFF
@A00920:152:HGHKKDRXX:2:2101:14787:35430 2:N:0:AGGAGTGG+TGTTCTCT
GGACTACCCGGGTTTCTAATCCTGTTCGCTCCCCTAGCTTTCGCGCCTCAGCGTCAGTCGTGGCCCAGATAGCCGCCTTCGCCACTGGTGTTCCTCCAGATATCTGCGCATTTCACCGCTACACCTGGAATTCCACTATCCTCTACCAGACTCAAGCCTGCCAGTTTCAGATGCAGGCTGCGGGTTGAGCCCACAGATTTCACATCTGACTTAACAAGCCGCCTACGCGCTCTTTACGCCCAATGAATCC
+
FFFFFFFFFFFFFFFFFFFFF:FFFFFFFFFFFFFFFFFFFFFFFFFFFFFFFFFFFFFFFFFFFFFFFFFFFFFFFFFFFFFFFFFFFFFFFFF:FFFFFFFFFFFFF:FFFFFFFFFF,FFFFFFFFFFFFFFFF:FFFFFFFFFFFFFFFFFFFFFFFFFFFFFF:FFF:FFFFFFFFFFFFFFFFFFFFFFFFFFFFFFFFFFFFFFFFFFFFFFFFFFFFFFFFFFFFFFFFFFF:FFFFF,FFF
@A00920:152:HGHKKDRXX:2:2101:20980:35759 2:N:0:AGGAGTGG+TGTTCTCT
GGACTACTCGGGTTTCTAATCCTGTTTGCTCCCCACGCTTTCGTGCATGAGCGTCAGTGTTGGCCCAGAAGGCTGCCTTCGCCATCGGTGTTCCTCCACATCTCTACGCATTTCACCGCTACACGTGGAATTCCACCTTCCTCTGCCACACTCCAGCACCGTAGTTTCGAGCGCAATTCCCAAGTTAAGCCCGGGGCTTTCACACTCGACATGCGGCGCCGCCTGCGCACACTTTACGCCCAGTAATTCC
+
FFFFF:FFFFFFFFFFFFFFFFFFFFFFFFFFFFFFFFFFFFFFFFFFFFFFFFFFFFFFFFFFFFFFFFFFFFFFFFFFFFFFFFFFFFFFFFF:FFFFFFFFFFFFFFFFFFFFFFFFFFFFFFFFFFFFF:F,FFFFFFFFF:,FFFFFFFFFFF:FFFFFFF::FFFFFF,FFFFFFFFFFFFFFFFFFFFFFFFFF:FFFFFF:FFFF:FFFFFFFFFFFFFFFF:FFFF:FFFFFFFF,FFFFF
@A00920:152:HGHKKDRXX:2:2101:10782:36041 2:N:0:AGGAGTGG+TGTTCTCT
GGACTACCAGGGTATCTAATCCTGTTTGCTCCCCACGCTTTCGCACCTCAGTGTCAGTATCAGTCCAGGTGGTCGCCTTCGCCACTGGTGTTCCTCCCGATATCTACGCATTTCACCGCTACACCGGGAATTCCACTTTCCTCTCCCATACTCTAGCTATGCAGTATCGAATGCAGTTCCCAGGTTGAGCCCAGGGCTTTCACATCCGACTTACACAGCCACCTGCGTGCGCTTTACGCCCAGTAATTCC
+
FFFFFFFFFFFFFFFFFFFFFFFFFFFFFFFFFFFFFFFFFFFFFFFFFFFFFFFFFFFFFFFFF,FFFFFFFFFFFFFFFFF:FF:FFFFFFFFFFFF:F,F:FF:FF:FFFF,:FF::F:F,FFFF:FFFF:F:FFFF,F:FFF:FFF:FFFFFFFFFFFFFFFFFFFFFFFFFFF:,FFFFFFFFFFFFFFFFFFFFFFFFF:FF,FFFF,F:FFF,F:FFFFFFF,F:FFFFFF:,F,F,,FFFF:
@A00920:152:HGHKKDRXX:2:2101:14036:36448 2:N:0:AGGAGTGG+TGTTCTCT
GGACTACTCGGGTTTCTAATCCCGTTCGCTACCCATGCTTTCGTACCTCAGCGTCAGAACAAGCCCAGCGGCCTGTCTTCACCATTGGCGTTCCGATAGATATCAACGCATTTCACCACTCCACCTATCGTTCCGACCGCCCCTACTTGTCTCAAGACATGCGGTTCGCCGTGCAATTCCTCGGTTGAGCCGAGGGCTTTCACACGACGCCTGCATGCCCGCCTACGTACGCTTTAAGCCCAGTGATTCC
+
FFFFFFFFFFFFFFFFFFFFFFFFFFFFFFFFFFFFFFFFFFFFFFFFFFFFFFFFFFFFFFFFFFFFFFFFFFFFFFFFFFFFFFFFFFFFFFFFFFFFFFFFFFFFFFFFFFFFFFFFFFFFFFFFF:FFFFFFFFFFFFFFFFFFFFFFFFFF:FFFFFFFFFFFFFFFFFFFFFFFFF:FFFF:FFFFFFFFFFFFF:FFFF:F,F,FFFFF:FFFFFFFFFFFFFFFF,FFFFFFF:FFF:FFF:
@A00920:152:HGHKKDRXX:2:2101:22453:36620 2:N:0:AGGAGTGG+TGTTCTCT
GGACTACTGGGGTTTCTAATCCTGTTTGCTCCCCACGCTGTCGCGCCTCAGCGTCAGCAACGGCCCAGCAGACCGCCTTCGCCACTGGTGTTCTTCCCGATCTCTACGCATTCCACCGCTACACCCGGAATTCCACTCGCCTCTACCTGTCTCCAGCCCCCCAGTATCTCCGGCGAGCACGGGGTTGAGCCCCGGCGTTTGACCGGCAGACTTAAAGGGCCGCCTGCGCCCGCTTTACGCCCAGTAATTC
+
FFFFFFFFFFFFFFFFFFFFFFFFFFFFFFFFFFFFFFFFFFFFFFFFFFFFFFFFFFFFFFFFF,FFFFFFFFFFFFFFFF:F:FFFFFFFFFFFFFFFFFFFFFFFFFFFFFFFFFFFFFFFFFFFFFFFFFFF:FFFF:F:FFFFFF:FFFFFFFFFFFFFFFFFF:F:FFFFFFFF::FFFFFFFFFFF::FFFFF:FFFF,FFFFFFFFFFF,FF:FFFF,F,F,F:FF,FFFFFFF,FFFFFF:
@A00920:152:HGHKKDRXX:2:2101:24632:36949 2:N:0:AGGAGTGG+TGTTCTCT
GGACTACTGGGGTATCTAATCCTGTTTGCTCCCCACGCTGTCGCGCCTCAGCGTCAGCCACTGCCCAGCAGGCCGCCTTCGCCACCGGTGTTCTTCCGGATCTCTACGCATTCCACCGCTACACCCGGAATTCCACCTGCCTCTACAGTGCTCAAGTGAAGCAGTTCGCACGGCCGATACGGGGTTGAGCCACGGACTTTCACCACACGCTTACCCCACCGCCTACGCGCCCTTTACGCCCAGTGAATCC
+
FFFFFFF,:FFFFFFFFFFFFF,FFFFFFFFFFFFFFFFFFFFF,FFFFFFFFFFFFFFFFFFFF:FFFF:FFFFF:FFFFFFFFFFFFFF:F:FFF,::FFFFFFF:FFFFF:FFF,FFFFFFF::FFFFFFFFF:FF:FFFFF,F:,F:FFFFFF,F,,F:FF:,FFFF:F,FFF:,::F:FFF,F:F,,FF,F,FFF:FF,FF:,,FFFF,F,FFF:F:FFFFFF:FFFFF,FFFFFFFFFFF,FFF
@A00920:152:HGHKKDRXX:2:2102:1253:1063 2:N:0:AGGAGTGG+TGTTCTCT
GGACTACTGGGGTATCTAATCCTGTTTGCTCCCCACGCTTTCGCACCTCAGCGTCAGTACCGGACCAGTGAGCCGCCTTCGCCACTGGTGTTCCTGCGAATATCTACGAATTTCACCTCTACACTCGCAATTCCACTCACCTCTTCCGGACTCTAGACACCCAGTATCAAAGGCAGTTCCGGGGTTGAGCCCCGGGATTTCACCCCTGACTTAAAAGTCCGCCTACGCGCGCTTTACGCCCAGTAATTCC
+
:F:FFFFFFFFFFFFFFFFFFFFFFFFFFFFFFFFFFFFFFFFFFFFFFFFFFFFFFFFF:FFFFFFFFFFFFFFFFFFFFFFFF:FFFFFFFFFFFFFFF:FFFFFFFFFFFFFFFFFFFFFF:FFFFFFFFFFFF:FFFFFFFFFFFFFFFFFFFFFFFFFFFFFFFFFFFFFFFFFFFF,FFFFFFFFFFF:FFFFFFFF,,FFFFFFFFFF,:FFFFFFFFFFFFF:FFFFFFFFFFFFFFFFFFF
@A00920:152:HGHKKDRXX:2:2102:28664:2002 2:N:0:AGGAGTGG+TGTTCTCT
GGACTACTCGGGTTTCTAATCCTGTTTGATCCCCACGCTTTCGTGCCTCAGAGTCAATATTCGTGTAGTGAGCTGCCTTCGCAATCGGTGTTCTATGTCATATCTAAGCATTTCACCGCTACATGACATATTCCGCTCACCTCCACGGTATTCAAGACAGATAGTATCAACGGCAGTTTCCGAGTTGAGCCCGGAGATTTCACCACTGACTTACCTACCCTCCTACGCACCCTTTAAACCCAGTGAATCC
+
FFFFFFFFFFFFFFFFFFFFFFFFFFFFFFFFFF:FFFF,FFFFFFFFFFFFFFFFFFFFFFFFFFFFFFFFFFFFFFFFFFFFFFFFFFFFFFFFFFFFFFFFFFFFFFFFFFFFFFFFFFFFFFFFFFFFFFFFFFFFFFFFFFFFFFFFFFFFFFFFFF:FFFFFFFFFFFFFFFF:,FFFFFFFFFFFFFFFFFFFFFFFFFF:FFFFFFFFFFFFFFFFFFFFFFFF,FFFFFF:FFFFFF,FFF
@A00920:152:HGHKKDRXX:2:2102:7943:2440 2:N:0:AGGAGTGG+TGTTCTCT
GGACTACACGGGTTTCTAATCCTGTTTGCTCCCCACGCTTTCGCACCTCAGTGTCAGTATGAGTCCAGGGTGTCGCCTTCGCCTCTGGTGTTCCTCCGGATCTCTACGCATTTCACCACTCCACCCGGAATTCCACGCCCCTCTACTGCCCTCTAGCGGCCCAGTTTCGAACGACCTCTCCCAGTTGAGCCGGGAGCTTTCACGTCCGACTTGGACCACCGCCTGCCCGCGCTTTACGCCCAGTAAATCC
+
FF,FFFFFFF:FFFFFFFFFFFFFFFFFFFFFFFFFFFFFFFFFFFFFFFFFFFFFFFFFFFFFFFFFFFFFFFFFFFFFFFFFFFFFFFFFFFFF:FFFFFFFFFFFFF:FFFFFF:FFF:FFFFFFFFF,FFF:FFFFFFFF,FFFFFFFFFFFFFFFFFFFFFFFFFFFFFFFFFFFFFFFFFFFFFFFFFFFF:F:FFFFFFFFFFFFFFFFFFF:FFFFFFFFFFFF:FFFFFFFFFFF:,FF,F
@A00920:152:HGHKKDRXX:2:2102:15890:2707 2:N:0:AGGAGTGG+TGTTCTCT
GGACTACTCGGGTTTCTAATCCCGTTCGCTCCCCTAGCTTTCGCGCCTCAGCGTCAGTGTCAGCCCAGCAACCCGCCTTCGCCGCAGGTGTTCCTCTCGATATCTACGCATTTCACCGCTACACCGAGAATTCCAGTTGCCCCTTCTGCACTCTAGCCCCGCAGTATCAGTTGACCTTTCCGGGTTAAGCCCGGAGATTTCACAACCGACTTGCGGTGGCCGCCTACGCGCCCTTTACGCCCAGTAAATC
+
FFFFFFFFFFFFFFFFFFFFFFFFFFFFFFFFFFFFFFFFFFFFFFFFFFFFFFFFFFFFFFFFFFFFFFFFFFFFFFFFFFFFFFFFFFFFF:FFFFFFF:FFFFFFFFFFFFFFFFFFFF:FFFFFFFFFFFFFFFFFFFFFFFFFFFFFFFFFFFFFFFFFFFFFFFFFF:FFFFFFFFFFFFFFFFFFFFFF:FFFFFFFFFFFFF:FFFFFFFFFFFFFFFFFFFFFFF,FFFFFFFFFFF:FFF
@A00920:152:HGHKKDRXX:2:2102:27100:3082 2:N:0:AGGAGTGG+TGTTCTCT
GGACTACTGGGGTTTCTAATCCCGTTTGCTCCCCTGGCTTTCGCTCCTCAGCGTCAGTAATGGTCCAGAATGCCGCCTTCGCCACCGGTGTTCCTCCAGATATCTACGCATTTCACCGCTACACCTGGCATTCCGCATTCCTCTCCCACACTCAAGCCATCCAGTCTCACACGCAGTTCCACGGTTGAGCCGTGGGATTTCACGTGTGACTTAGTTGGCCGCCTACGAGCCCTTTACGCCCAGTAATTCC
+
FFFFFF,FFFFFFFFFFFFFFFFF:FFFFFFFFFFFFFFFFFFFFFFF:FFFF:FFFFFFFFFFFFFFFFFFFFFFFFFFFFFFFFFFFFFFFFFFFFFFF:FFFFFF,FFFFFFFFFFF,F,FFFFF,FF:FFFFFFFFFFFFFF::FFFFF:F:F:,FFFFFFFFFFF:FFFFF:FF:FFF:F,F,FFFFFFFFF,F:F:FFF:FF::,,:FFF:F:FFF:F:FF:FFF,:F,,FF:,F:F,:,FF:,
@A00920:152:HGHKKDRXX:2:2102:14877:3333 2:N:0:AGGAGTGG+TGTTCTCT
GGACTACAAGGGTATCTAATCCCGTTCGCTCCCCAAGCTTTCGCGTCTCAGCGTCAGGTCGGGCCCAGGGCGCCGTCTGCACCTCTGGTGTTCCTCCGGATATCTACACATTTCACCGCTACACCCGGAATTCCGCACCCCTCTACCCGCCTCCAGATGAACAGTCTGATTCGACCTACCCGAGTTTAGCCCGGATATTTCACGAACCACTTATCCACCCGCCTACACGCGCTTTACGCCCAGTAACTCC
+
:F:FFFFFFFFFFFFFFFFFFFFFFF,FFFFFFFFFFFFFFFFFFFFFFFFFFFFFFFFFFFFFFFFFFFFFFFFFFFFFFFFFFFFFFFFFFFFFFFFFF:FFFFFFFFFFFFFFFFFFFFFFFFFFFFFFFFFF:FFFFFFFFFFFFFFFFFFFFFFF:FFFFFFFFFFFFFF:FFF:FFFFF,:FFFFFFFFFFF:FFF:FFFFFFFFFFFFFFFFFFFFFFFFFFFFFFFF:FFFFF:FFFFFFFF
@A00920:152:HGHKKDRXX:2:2102:29279:4069 2:N:0:AGGAGTGG+TGTTCTCT
GGACTACTCGGGTATCTAATCCTGTTTGCTCCCCACGCTTTCGCGCCTCAGCGTCAGTTCCGGTCCAGTGAGCCGCCTTCGCCACTGGTGTTCCTCCCAATATCTACGCATTTCACCGCTACACTGGGAATTCCACTCACCTCTCCCGGTCTCAAGCCATCCAGTCTGACAGGCGGTTCCTCGGTTAAGCCGAGGGCTTTCACCCATCACTTGAACGGCCGCCTACGCGCCCTTTACGCCCAATAATTCC
+
FFFFFFFFFFFFFFFFFFFFFFFFFFFFFFFFFFFFFFFFFFFFFFFFFFFFFFFFFFFFFFFFFFFFFFFFFFFFFFFFFFFFFFFFFFFFFFFFFFFF:FFFFFFFFFFFFFFFFFFF:FFFFFFFFFFFFFFFFFFFF:FFFFFFFFFFFFFFFFFFFFFF,FFF:FFFFFFFFFFFFFFF:FFFFFFFFFFFFFFFF,FFFFFFFFF:F:FFFFF:FFFF,FFF:FFFFFFFFFF:FFFFFFFFFF
@A00920:152:HGHKKDRXX:2:2102:2157:4726 2:N:0:AGGAGTGG+TGTTCTCT
GGACTACAAGGGTATCTAATCCTGTTAGCTCCCCACGCTTTCGCGCCTCAGCGTCAGCTACTGCCCAGCAGGCCGCCTTCGCCACAGGAGTTCTTCCGGATCTCTACGCATTCCACCGCTACACCCCGAATTCCACCTGCCTCTACAATGCTCAAGTCACCCAGTTCGCACCGCCGACACCGGGTTGACCCCCGGGCATTAACCACACGCATAAGTAACCCCCAACCCGCCCATTACGCCCAGTGATACC
+
FF:FFFFFFFFFFFFFFFFFFFFFFF,F,FFFFFF,FFF,FFF:FFFFFFFFFFFFF::F,FFFFFFFFF:,FFFFFFFFFFFFFFFF,,FFFFFFF,FFFFFFFF,F:F:FF,FFFFFFFFFFFF::FFFFF,F,,FFFFF,F:F,,,,FFF:FF:FF:FF,,FF,,,:F,:FF,:,:F,,,,,,,,,FFFF,::::FF,FFF:,FFF,,,FF,F,:::,FF:FF,F,F,F:::F,FFF,,,,,F,:,F
@A00920:152:HGHKKDRXX:2:2102:15157:5447 2:N:0:AGGAGTGG+TGTTCTCT
GGACTACTAGGGTATCTAATCCGGTTCGCTCCCCACGCCGTCGCGCCTCAGTGTCAGGTCTGGGCCAGGCGACCGCCTTCGCCTCTGGTGTTCCTCCGGATCTGTGGGGATTTCACCGCTCCACCCGGTGGTGGGTCGGGCTCTCCGAGCCTCGAGTGTCCGGGTCGAGCGTGGCCTCTCCGCATCTGGCGGGGCGTGGTGGCGGCGGAGCGGGGGCCCGCGGCGCGCGCGGGCGGCGCGGGGGGGCGGG
+
FFFFFFF,FFFFFF:FFFFFFFFFFFFFFFFFFFFFFFFFFFFFF:FFFFFFFFFFFFF:F,F:,F,F:,,F:,F,F,F,F:F:F:FF:FF,,FF,FF:,,,,,F,,F,,F,,,,,,:,FF,,,,,FF,,,F,,:,,F,,,,,,,FF,F,,,:F,F,F,,,F:F,,:,,FF,FF,,,,,:,F:,,,:F,,FF:F,F,::,:,,FF,,,,:FFF,,,,,,,,:F,F,:,F,FF,,,F,,,,,F,,FF,,FF
@A00920:152:HGHKKDRXX:2:2102:9679:5603 2:N:0:AGGAGTGG+TGTTCTCT
GGACTACTCGGGTTTCTAATCCTGTTTGCTACCCACGCTTTCGCGCATCAGCGTCAGAACCGGTCCAGGTAGCCGCCTTCGCCACCGGTGTTCCTCCCAATATCTACGCATTTCACCGCTACACAGGAAATTCCACCACCCTCTACCGTACTCTAGCTTGCCAGTTTTGGATGCAGTTCCCAGGTTGAGCCCGGGGCTTTCACATCCAACTTAACAAACCACCTACGCGCGCTTTACGCCCAGTAATTCC
+
FFFFFFFFFFFFFFFFFFFFFFFFFFFFFFFFFFFFFFFFFFFFFFFFFFFFFFFFFF:FFFFFFFFFFFFFFFFFFFFFFFFFFFFFFFF:FFFFFFF:FFFFFFFFFFFFFFFFFFFFFFFFFFFF,:FFFFFFFFFFFFFFFFFFFFFFFFFFFFFFFF:FFFFFFFFFFF:FFFFFFF:FFFFFFFFFFFFFFFFFFFFFFFFFFFFFFFFF::FF:FFF:FFFF:FFFFFFFFFFFFF,FFFFFF
@A00920:152:HGHKKDRXX:2:2102:29252:5713 2:N:0:AGGAGTGG+TGTTCTCT
GGACTACTCGGGTTTCTAATCCCGTTCGCTCCCCTAGCTTTCGCACCTCAGCGTCAGATTCGGACCAGTAAGCCGCCTTCGCCACCGGTGTTCCTCCAGATATCTACACATTTCACCGTTCCACCTGGAGTTCCGCTTACCCCTTCCGACCTCGAGCCACGCAGTATCGGATGCCATTCAGCGGTTGAGCCGCGGGATTTCACATCCGACTTACGTAGCCGCCTACGTGCTCTTTATGCCCAGTGAATCC
+
,:F,,FF,::,F:,FFFFFFFF,:,FF:FFFFFF:F:FFFFFFFFFFFFFFFFFFFFFFFFFFF:FFF,FF:FFFFFFFFFFFFFF:F:FFFFF:FFFFFFFFFFFFF,FFFFFFFFFF::FFFF,FFFF,F:,FF:FFF:FFFFF:FFFFFFFFF:FFFFFF:FFFFF,FFFF,F,FF,FFFFF,,FFFFFF:F:FFFFFFFFFF:,:FFF:,F,,,,FFFFFFF,,:FF:FFF:::,F:FFFFF:FF:
@A00920:152:HGHKKDRXX:2:2102:26802:6010 2:N:0:AGGAGTGG+TGTTCTCT
GGACTACAGGGGTTTCTAATCCTGTTTGCTCCCCACGCTTTCGCTCTTCAGCGTCAGTATCGGCCCAGAGTGCTGCCTTCGCCGTTGGTGTTCCTCCTGATATCTGCGCATTTCACCGCTACACCAGGAATTCCACACTCCTCTACCGAACTCGAGTCACAGCAGTATCGACTGGCGTCCCAAGGTTGAGCCTTGGATTTTCACAGTCGACTTACTGAACCGCCTAGGAGCCCTTTACGCCCAATAATTC
+
FF:FFF:FFFFFFFFFFFFFFFFFFFFFFFFFFFFFFFFFFFFFF,FFFFFFFFFFFF::FFFFFFFFFFFFFFFFFFFFFFFFFFFFFFFFF:FFFFFFFFFFFFFF:FFFFF:FFFFF:FF:FFFFFFFFFFFFF,FFFFFFFFFFFFFFF:FFFFFFFFFFF:FFFFFFFFFFF:FFFFF:FFFFFF::FFF:FF,FFFFFFFFFFFF:FFFFFFFF,FFFFF::::FFFFFF,F:F:FF:F::FFF
@A00920:152:HGHKKDRXX:2:2102:4182:6292 2:N:0:AGGAGTGG+TGTTCTCT
GGACTACAGGGGTTTCTAATCCTGTTTGCTCCCCACGCTTTCGCGCCTCAGCGTCAGATCCAGCCCAGTTGGCCGCCTTCGCCACAGGTGTTCTTCCCGATATCTACGCATTCCACCGCTACACCGGGAATTCCACCAACCCCTACTGGTCTCTAGACATGCAGTATCGGCAGCAGCCCCGGAGTTGAGCCCCGGGATTTCACTTCCGACTTGCACACCCGCCTGCGCGCGCTTTACGCCCAGTGATTCC
+
F:FFFFFF:FFFFFFFF:FFFFFFFFFFFFFFFFFFFFF:FFFFFFFF:F:F:FFFFFFFFF,FFFFFFFFFFFFFFFFF:FFF:FFFF:FFFFFF:::FFFFFFFFFFFFF:F,F:FFFFFF:FFFFFFFFFFFFFFF:FFFFFFFFFFFFF:FFFFFFFFFFFFFFFFFFFFFFFFFF:FFFFF:FFFFFFFFFFFFF::FFFFFFFFFFFF:F:F:FFFF,FFFFFFFFF,FFFFFFFFFFFF,FF:
@A00920:152:HGHKKDRXX:2:2102:19470:6558 2:N:0:AGGAGTGG+TGTTCTCT
GGACTACCAGGGTATCTAATCCTGTTTGCTCCCCACGCTTTCGAGCCTCAACGTCAGTTACAGTCCAGTAAGCCGCCTTCGCCACTGGTGTTCCTCCTAATATCTACGCATTTCACCGCTACACTAGGAATTCCACTTACCTCTCCTGCACTCTAGTCACATAGTTTCAAATGCAGTCCCAGGGTTGAGCCCTGGGCTTTCACATCTGACTTACATCACCGTCTACGCTCCCTTTACACCCAGTAAATCC
+
FFFFFFFFFFFFFF:FFFFFFFFFFFFFFFFFFFFFFFFFFFFFFFFFFFFFFFFFFFFFFFF:FFFFFFFFFFFFFFFFFFFFFFFFFFFFFFFFFFFFFFFFFFFFFFF:FF:FFFF:FFFF,FFF::FFFFFFFFFFFFFFFFFFFFFFFFFFFFFFFFFFFFFFFF:FFFFFFFFFFFFFFFF:FFFFFFFFFF:FF:FFFFFFFF,FFFF,FFFFF:F:FFFFFFFFF:F,FF:FFFFFFFFFFF
@A00920:152:HGHKKDRXX:2:2102:20112:6825 2:N:0:AGGAGTGG+TGTTCTCT
GGACTACCCGGGTTTCTAATCCTGTTTGCTCCCCCAGCTTTCGAGTCTTAGCGTCAGAAAAGGCCCAGGCAGCTGCTTTCGCCATAGGTATTCCTCCAGATATCTACGCATTTCACCGCTACACCTGGAATTCTACATCCCTCTCCCATACTCGAGCCTCCCAGTATCAGACGCAGTTCCCAGGTTAAGCCGGGGGATTTCACGTCTGACTTGAAAGGCCGCCTACGCGCCCTTTACGCCCAGTAATTCC
+
FFFF,FFFFFFFFFFFFFFFFFFFFFFFFFFFFFFFFFF::FFFFFFFFFFFFFFFFF,FFFFFFFFFFFFFFFFF:FFFFFF,FFFFF::FFFFFFFFFFF:FFFFFFFFFFFFFFFFFFF:F:FFFF:FF:F::,F:FFFFFFFF:FFFF:FFFFFFFFFFFF,FF,FFFFFFFFFFFF,:FFF:,FFFFFFFFFF:F:FFFFFFFFFFFFFFF:FFFFFFFFFFFFFFFFFFF:FFFFFFF,F:FFF
@A00920:152:HGHKKDRXX:2:2102:23421:7357 2:N:0:AGGAGTGG+TGTTCTCT
GGACTACTAGGGTTTCTAATCCTGTTTGCTCCCCACGCTTTCGCGCCTCAGCGTCAGCTCACGCCCAGCAAGCCGCCTTCGCCTCCGGTGTTCTTCCGGATCTCTACGCATTTCACCACTCCACCCGGAATTCCACGCCCCTCTGCTGCCCGCTAGCTGTCCAGTTTCGAACGGCCTCTCCCGGTTGAGCCGGGAGCTTTCACGTCCGACTTGAACAGCCGCCTGCCCGCGCTTTACGCCCAGTAAATCC
+
FFFFF,FFFFFFFFFFFFFFFFFF:FFFFFFFFFFFFFFFFFFFFFFFFFFFFFFFF,FFFFFFFFFFFFFF,FFFFFFFFFFF:F:FF:F:FF:FFFFFFFFFFFFFFFFFFFFFFFF:F,FFFFFFF:FFFFFF:F,FFFFF:FFFFF:,FFFF,FFFFFFF:FFFFF,F::FF,FFFFFFFFFFFFFF::F,FF:FFFFFF,FFF:F,FFFFFFFFFF:F:FFFFFFFFFFF:FFFFF:F,FFFFFF
@A00920:152:HGHKKDRXX:2:2102:20320:7467 2:N:0:AGGAGTGG+TGTTCTCT
GGACTACTAGGGTTTCTAATCCCGTTCGCTCCCCATGCTTTCGCGTCTGAGTGTCAAACCAGGCCCAGAAAGTCGCCTTCGCCACAGGAGTTCCTCGGGATCTCTACGCATTTCACCACTACACCCCGAATTCCACGTTCCTCTGCCTGTTTCTAGCTGCACAGTTTGGCACGCCCTCGCCCGGTTGAGCCGAGCGCTTTCACGCACCACTTACACAGCCACCTGCACGCCCTTTACGCCCCGTAAATCC
+
FFFFFFFFFFFFFF:FFFFFFFFFFFFFFFFFFFFFFFFF,FFFFFFFFFFFFFF,FFFFFFFFFFFFF:F:FFFFFFFFFFFFFFFF,FF:FF:FFFFFFFFF,FFFFFF,FF:FFFFFFFFFFFF,:FFFFF,F,FFFFFFFFFFFFFFFFFFFFFFFFFFF,FFFFFFFFFFFFFFFFF,FFF:FFFFFFFFFFFFFFFF:FFFFFFFFFFFFFFFF:FFFFFFFFFFFFFFFFFFFF:F:FF,FFF
@A00920:152:HGHKKDRXX:2:2102:31268:7639 2:N:0:AGGAGTGG+TGTTCTCT
GGACTACTCGGGTTTCTAATCCCGTTTGCTCCCCTGGCTTTCGCTCCTCAGCGTCAGTTTCGGCCCAGACCACCGCCTTCGCCACCGGTGTTCTTCCAGATATCTACGCATTCCACCGCTACACCTGGAATTCCTTGTTCCTCTGCCGAACTCCAGACAGGCAGTATCCAGCGGCCTATCCCCGGTGAGCGGTGGAGATTTCACGCAAGACTTACACGTCCGCCTACGAGCCCTTTACGCCAATAAATTC
+
FFFFFFFFFFFFF:FFFFFFFFFFFFFFFFFFFFF:FFFFFFFFFFFFFFFFFFFF,FF,FFF,FFFFF,,FFFFFFFFFFFFFFFFFF,FFF,FFFFFF:FFFFFFFFFFF,FFFFFFFFFFFF:FFFFFFF:,,,,:FF:FFFFFFFFFFFFFFFFF:,FFFFFFF,,FFF,FFF,FFFFF,:FFFFFFFFFFFFFFFFFFF,F,F,::F,:,,FFFFF:F:FFF:FFFFF:FFFF,FF,,,,F:F,F
@A00920:152:HGHKKDRXX:2:2102:4481:8656 2:N:0:AGGAGTGG+TGTTCTCT
GGACTACAAGGGTATCTAATCCTGTTTGCTCCCCACGCTTTCGCACCTCAGCGTCAGTACCGGGCCAGTGAGCCGCCTTCGCCACTGGTGTTCTTGCGAATATCTACGAATTTCACCTCTACACTCGCAGTTCCACTCACCTCTCCCGGACTCGAGATCGCCAGTATCGAAGGCAGTTCCGGGGTTGAGCCCCGGGATTTCCCCCCTGACTTAGTAGTCCGCCTACGTGCGCTTTACGCCCAGTAATTCC
+
FFFFFFFFFFFFFFFFFF:FFFFFFFFFFFFFFFFFFFFFFFFFFFFFFFFFFFFFFFFFF:FFFFFFFFFFFFFFFFFFFFFFF,FFF:FFFFFFFFF,FFFFF,FFFFF:FFFFFFFFFFFFFFFFFFF:FFFFFFFFF:FFFFFFFFFFFFFFFFFFFFFFFFFFFFFFFFFF,FFFFFFFFFF:FFFF:FFFFFFF:,F:F:FFF:,FFFFFFFFFF:F,FFFFFFFFFFF:FFFFFFFF,FFF:F
@A00920:152:HGHKKDRXX:2:2102:18674:9220 2:N:0:AGGAGTGG+TGTTCTCT
GGACTACTGGGGTTTCTAATCCTGTTTGCTCCCCACGCTTTCGTGCCTCAGTGTCAGTGTTGGCCCAGGATGCCGCCTTCGCCACGGATGTTCCTTCTGATCTCTACGCATTTCACTGCTACACCAGAAATTCCGCATCCCTCTACCACACTCTAGTGATCCAGTATCCACTGCAATTCCCAGGTTGAGCCCAGGGCTTGCACAGCAGACTTAATCCACCACCTACGCACGCTTTACGCCCAGTCCTTCC
+
FFFFFFF:FFFFFFFFFF:,FF:FF,FFF:FFFFFFFFFF:FFFFFFFFFFFFFFFF::FF:FFFFFFF:FFFFFFFF,FFFFFFFFFFFFFFFFFFF:FFFFFFFFFF::FFFF:FFFF:FFFF:FF,F,FFFFFFFFFFFFFFFFFFFFFFFFFFFFFFFFFF,FFFFF,FF:,FFFFFF:F,F,FF:FFFFFF:F:FFF:FF::FF:FFFF:FFFFFFFF,FFFF:F:F,,F:FFF:FFFF:FF,::
@A00920:152:HGHKKDRXX:2:2102:15872:9408 2:N:0:AGGAGTGG+TGTTCTCT
GGACTACTGGGGTTTCTAATCCTGTTTGCTCCCCACGCTTTCGCGTCTCAGCGTCAGTTTCTGTCCAGAAGGCCGCCTTCGCCACCGATGTTCCGCTTGATATCTACGAATTTCACCTCTACACCAAGCATTCCACCTTCCTCTCCAGAACTCTAGCGAAGCAGTTTCGAATGCACTTCCGGGGTTGAGCCCCGGGATTTCACACCCGACTTACAAAGCCGCCTACACGCGCTTTAAGCCCAGTGATTCC
+
FFFFFFFFFFFFFFFFFFFFFFFFFFFFFFFFFFFFFFFFFFFFFFFFFFFFFFFFFFFFFFFFFFFFFFFFFFFFFFFFFFFFFFFFFFFFFFFFFFFFFFFFF:FFFFFFFFFFFFFFFFFFFFFFF:FFFFF:FFFFF:FFFFFFFFFFFF:FFFFFF:F,FF::FF,FF,,FF:F,::FFFF,:FFFF:FF:,::F,,,FF:F:FFFFFF,:FF:FFFF,,FFF::F,:FF:,:FFFF:,F,FFFF
@A00920:152:HGHKKDRXX:2:2102:31232:9706 2:N:0:AGGAGTGG+TGTTCTCT
GGACTACAGGGGTTTCTAATCCTGTTCGCTCCCCATGCTTTCGCTCCTCAGCGTCAGTTGCGGCCCAGAGACCCGCCTTCGCCACCGGTGTTCCTCCTGATATCTGCGCATTTCACCGCTACACTAGGAATTCCCTGCTCCCCTACCGAACTCAAGTCAGAGCAGTATCGAGTGGCGGCTCTGGGTTAAGCCCAGAGTTTTCACACCCGACTTACTCAACCGCCTACGAGCTCTTTACGCCCAATAAATC
+
FFFFFFFFF:FFFFFFFFFFFFFFFFF:FFFFFFFF:FFFFFFFFFFFF:FFFFFFFF:FFFF:FFFFFFFFFFFFFFFF:FFFFFFFFFFFFFFFF,F:FFFFFFFFFFFFFFFFF:FFF:FF:FFFFFFFFFF:FF,FFFFFFFFF:FFFFFFF:F:FF:FFFF:F:FFF::FFFFFFF,FF:F:FFF:FFFFFFFF:FFFF:FF,FFFFFFFFFFFFFFFFF:FFFFFFFFFFFF,FF:F,,FFF:F
@A00920:152:HGHKKDRXX:2:2102:28601:9815 2:N:0:AGGAGTGG+TGTTCTCT
GGACTACCGGGGTTTCTAATCCTGTTTGCTCCCCTGGCTTTCGCGCCTCAGCGTCAGTGTCAGCCTAGCAACCCGCCTTCGCCTCAGGTGTTCCTCTTGATATCTACGCATTTCACCGCTACACCAAGAATTCCGATTGCCCTTTCTGCACTCTAGCACTGCAGTATCAGCTGGCCGTTCCGAGTTAAGCTCGGAGATTTCACAGCTGACTTACCGCGCCGCCTACGCGCCCTTTACGCCCAGTAAATCC
+
FFFFFFFFFFFF:F:FFFFFFFFFFFFFFFFFFFFFFFFFFFFFFFFFFFFFFFFFFFFFFFFFFFFFFFFFFFFFFFFFFFFFFFFFFFF:FFFFFFFFFFFFFFFFFFFFFFFFF:F:FFFFFFF:FFFFFFFFFFFFF,FFFFFFFFFFFFFFFFF,FFFF,FFFFFFFFFFFF:FFFFFFFFFFFF:FF:F,FFFFFF:FFFFFFFFF:::FFFFFFFFFF,FFFFFF:FFFFFFF:,F:F:FFFF
@A00920:152:HGHKKDRXX:2:2102:32036:9972 2:N:0:AGGAGTGG+TGTTCTCT
GGACTACTAGGGTTTCTAATCCTGTTTGCTCCCCACGCTTTCGTGCATGAGTGTCAGTATTGGCCCAGGAGGCTGCCTTCGCCATTGGTGTTCCTCCACATCTCTACGCATTTCACCGCTACACCTGGAATTCCGCATCCCTCTCCCGAATTCAAGCCAACCAGTATCGGACGCAGTTCCCGGGTTGAGCCCGGGGATTTCACGTTCGACTTAGCAGGCCGCCTACGCGCCCTTTACGCCCAGTAATTCC
+
FFF,FF:FFFFFFFFFFFFF:FF:FFFFFFFFFFFFFFFF:FF:F:FFFFFFFFFFFFFFFF,FFF,FFFFFFFFFFFFFFF,FFF:FFF:FFFFFFFFFFFF,:FFFFFFFFFFFFFFFFFFFFFFFFFF,F:F:FFFFFF:FFFFFFFF,,F,:FFFFF,FF,FFFFFFF:F,FFFFFFFFFFFFFFFFFFFFF:FFFFFFFFFFF,F:FFF:FFFFFFFFFFFFF::FFFF,F,FFF:F:FFFF,FF
@A00920:152:HGHKKDRXX:2:2102:19018:10034 2:N:0:AGGAGTGG+TGTTCTCT
GGACTACCGGGGTATCTAATCCTGTTTGCTCCCCACGCTTTCGCGCCTCAGCGTCAGTTACAGACCAGAAAGTCGCCTTCGCCACTGGTGTTCCTCCAAATCTCTACGCATTTCACCGCTACACTTGGAATTCCAATTTCCACTTCTGCACTCAAGTCCTCCAGTTTCCCATGACCCTCCTCGGTTGAGCCGAGGGCTTTCACAACCGAACTAAAGGACCGCCTGCGCGCGCTTTACGCCCAAGAATTCC
+
,FF,FF,:F,F,:,FFF:FF,FFF,FF,:FF,::,::,,FF:,,F,FF::FFFF:,,:FFFF,F,,FFFFFFFF,,:,,,FF:::,FFF,F,,F,FFFFF,,:,F,F,F,,F,F:FF,F:F,FF,F,F,,,FF:,,,:F:F,FF,:F:F:F,:F:,,,FFFF:,,F,,F,,F,FFFFFFF,F,:,,,:,:FFFF,,F,F,::FF,,,,,,,:FFFF,F,F,,FF:,,F,FFFF:,::,FF:,F,,FF,F,
@A00920:152:HGHKKDRXX:2:2102:12979:10128 2:N:0:AGGAGTGG+TGTTCTCT
GGACTACTCGGGTATCTAATCCTGTTTGCTCCCCACGCTTTCGTGCCTCAGTGTCAGTGCTGGTCCAGGTGGCCGCCTTCGCCACAGATGTTCCTCCCGATCTCTACGCATTTCACTGCTACACCGGGCATTCCACCACCCTCTACCGCACTCTAGTCCGCCAGTATCCACCGCCATTCCCAGGTTGCGCCCGGGGCTTTCACGGCAGACTTAACGAACCACCTACGCACGCTTTACGCCCAGTAATTCG
+
FFFFFFFFFFFFF:FFFFFFFFFFFFFFFFFFFFFFFFFF:FFFFFFFFFFFFFFFFFFFFFFFFFFFFFFFFFFFF,FFFFF,FFFFFF,F:F::FFF,FFF::FFF,F:,FF,FFF::FF,,:FFF,,F::,F:F:FFFF:,FFFFFFF,:F,FF:FFFFFFF,FFFFFFFFFF,:F:FF:FF,F,FF,FFFFFF,,F,FFFFF,:,,,,:,:F:,:FF,F,F,FFF:F,:F:,F:F:,FFF:F:F:,
@A00920:152:HGHKKDRXX:2:2102:26087:10128 2:N:0:AGGAGTGG+TGTTCTCT
GGACTACTCGGGTATCTAATCCCGTTCGCTCCCCATGCTTTCGCCTCTCAGCGTCAGGTCAGGCCCAGCGTGTCGCCTTCGCCACTGGTGTTCCTCCGGATCTCTACGCATTTCACCACTACACCCGGAATTCCACACGCCTCTACCTGCCTCTAGCCCCGCAGTTCGGGCACGTCCACGCCCGGTTGAGCCGGGCGCTTTCACGCGCCACTTGCAGGACCGCCTACACGCGCTTTACACCCAGTAACTC
+
FF:FFFF,FFFFFFFFFFFFFFFFFFFFFFFFFFFFFFFFFFFFFFFFFFFFFFFFFFFFFFFFFFFFFF:F:FFFFFFFFFF:F:FF:FFFF,F,FFFFFFFFFFFFFFFF,FFFF:FFFFFFFFF,FFFFFF,FF::FFFFFFF:FF:FFF:FFFF:F,FFF:FFF:,F:FF:FF:,FFFFF:FFFFF,FFFFF,FF:FF:F:FFFFFFFF:F,:FFFFFFFFFFFFF:FFFFFFFFFFFF,FFF,FF
@A00920:152:HGHKKDRXX:2:2102:28049:10238 2:N:0:AGGAGTGG+TGTTCTCT
GGACTACAAGGGTATCTAATCCTGTTTGCTCCCCACGCTGTCGCACCTGAGTGTCAGTATTGGGCCAGGTAGCCGCCTTCGCCACTGATGTTCCTCCCGATATCTACGCATTTCACCGCTACACCGGGAATTCCACTACCCTCTCCCATACTCTAGCTGAGTAGTATCGACTGCAATTCCCAGGTTAAGCCCAGGGCTTTCACAATCGACTGACTCAGCCACCTGCGTGCGCTTTACGCCCAGTAATTCC
+
FFFFFFFFFFFFF,FFFFFFFFFFFFFFFFFFFFFFFFFFFFFFFFFFFFF:F,F:FF:FFFFFFFF:,FFFFFFFFF:FF:FF:FFFFFFFFFFFF:FFF:FFFFFFFFFFFFFFFFFFFF:FFFFF:FFFFF:F:FFF:FFFFFFFFFFFFFFFFFFFFFFFFFFFFFFFFF:F:FFFF:FFFFFFF:FFFFFFFFFF:F:FF:FFFF,FF:FFFFFF:FFF:FF,FF:F:FF:FFFFF,::F::FFF
@A00920:152:HGHKKDRXX:2:2102:25003:10817 2:N:0:AGGAGTGG+TGTTCTCT
GGACTACTCGGGTATCTAATCCTGTTCGCTCCCCACGCTTTCGCTCCTCAGCGTCAGTATCGGCCCAGAGACCCGCCTTCGCCACCGGTGTTCCTCCTGATATCTGCGCATTTCACCGCTACACCAGGAATTCCAGTCTCCCCTACCGAACTCTAGCCTGCCCGTATCGGCTGCAGGCCCGCAGTTGAGCTGCGGGTTTTCACAGCCGACGCAACAAGCCGCCTACGAGCTCTTTACGCCCAATAAATCC
+
F:FFFFFFFFFFFFFFF:FFFFFFFFFFFFFFFFFFFFFFFFFFFFFFFFFFFFFFFFFFFFFFFF:FFF:FFFFFFFFFFF,FFFF::FFFFFFFFFFFFFFF,FFFFFFF:FFF:FF,FFFF:,FFFF::FFFFFFFFFFFFFFFFFFFFFF,FFFFF,:F::FFFFF,FFFFFFFFFFFFFFFFFFFFFFFFFFFFF,,FFFFFFFFFFFFFFF:FFFFFFFF,FF,FF:FFFF:FF:FFFFFF,:F
@A00920:152:HGHKKDRXX:2:2102:7021:10895 2:N:0:AGGAGTGG+TGTTCTCT
GGACTACCGGGGTATCTAATCCCGTTCGCTCCCCTAGCTTTCGCGCCTCAGCGTCAAGAGTGGGCCAGGTAGCCGCTTTCGCCACTGGTGTTCCTCCCGATATCTACGCATTTCACCACTACACCGGGAATTCCGCTACCCTCTCCCACCTTCCAGCCGACCAGTATCCGATGCCGTTTTCCAGTTAAGCCGGAGGCTTTCACATCGGACTTGGCCAGCCGCCTGCGCGCGCTTTACGCCCAGTAAATCC
+
:FFFFFFFFFFFFFFFFFFFFFFFFFFFFFFFFFFFFFFFFFFFFFFFFFFFFFFFFFFFFFFFF:FFFFFFFFFFF:FFFFF:FFFFFF,F:FFFFFFFFF:FFFFFFFFFFFFFFFFFFFFFFFFFFFFFFFFFFFFFFFFFFFFFFFFFFFFFFFFFFFFFFFFFFFFFFFFFF,FFFFFFFFFF:FFFFF:FF:FFFFFFFFFFFFFFFFFFFFFFFF:FFFFFFFFF:FFFFFFFFFFFFF:FFF
@A00920:152:HGHKKDRXX:2:2102:17436:10989 2:N:0:AGGAGTGG+TGTTCTCT
GGCCTACTAGGGTTTCTCATCCCATTCGCTCCCCTAGCTTTCGTCCCTGAGTGTCCGTTGCTCTCCAGTAGAGCGCTTTCGCCACCGCTGTTCTTCCCGATCTCTACGCATTTCACCGCTACACCGGGAATTCCCTCTACCCCTAGAGCCCTCTAGCTTGTCCGGTGCCACTGCCTTTCCGGCGTTAAGCCCCGGGCTTTGACAGCAGCCTTGAGCGGGCCACAGGCGGACGCTTTACGCCCACTAATTC
+
F:,:FFFFFFFFFFF::,FF:FFFFFFFFFFFFFFFFFFFFFFFFFFF,FFF:FF,FF:F:FFFFF,FFFFFFFF,FF:F:FFFFFF,FFFFF:FF:F:FFF:FF:FFF:::F:F:FFFFFFFFFFFFF,FF,FFFFF,::F:FFF:FF:FF:F,F:FFF,F,FF,,F,FFFFFF:F,,,:F::::,,:F:::FF,F,::FFF,FFFF,,:FF,:F:,:F:,:,,F,FF:,:F,,FF:F,FF,:FF,FFF
@A00920:152:HGHKKDRXX:2:2102:22679:11146 2:N:0:AGGAGTGG+TGTTCTCT
GGACTACACGGGTTTCTAATCCTGTTTGCTCCCCACGCTTTCGCACCTCAGCGTCAGTGTTGGTCCAGGGTGCCGCCTTCGCCACTGGTGTTCCTTCCGATCTCTACGCATTTCACTGCTACACCGGAAATTCCACACCCCTCTACCACACTCAAGCTCGCCAGTATCAACTGCCATTCCCAGGTTAAGCCCGGGGCTTTCACAGCTGACTTAACAAACCGCCTACGCGCGCTTTACGCCCAGTAATTCC
+
FFFFFFFFFF:FFFFFFFFFFFFFFFFFFFFFF:FFFFFFFFFFFFF:FFFFFFFFFFFFFFFFFF,FFFFFFF:FFFFFFF:FFF:FFFFFFF:F,FFFFFFFFFFFFFFFFFFFFFFFFF:FFFFF:FFFFFFFFFFFFFFFFFFFFFFFFF:F:FFFFFF:FFF:FFFFFFFF,F,FFFF,FFFF,F:FF,FF:FFFFFFFFF:FF:FFFFFFFFFF,FFFFFFFFF,,FFFFF:,F,FF,FF,FFF
@A00920:152:HGHKKDRXX:2:2102:3839:12367 2:N:0:AGGAGTGG+TGTTCTCT
GGACTACTAGGGTTTCTAATCCTGTTTGCTCCCCACGCTTTCGTGCCTCAGTGTCAGTGCTGGTCCAGGCAGTCGCCTTCGCCACAGATGTTCCTCCCGATCTCTACGCATTTCACTGCTACACCGGGAATTCCACTGCCCTCTACCGCACTCTAGCCCGCCAGTATCCCATGCCATTCCCAGGTTGAGCCCAGGGCTTTCACATCGGACTTAACGAACCACCTACGCACGCTTTACGCCCAGTAATTCC
+
FF:FF,FFFFFFFFFFFFFFFFFFFFFFFFFFFFFFFFFFFFFFFFFFFFFFFFFFFFFFFFFFFFFFFFFFFFFFFFFFFFFFFFFFFFFFFFFFFFFFFFFFFFFFFFFFFFFFFFFFFFFFFFFFFFFFFF:FFFFFFFFF:FFFFFFFFFFFFFFFFFFFFFFFFFFFFFFFFFFFFFFFFFFFFFFFFFFFFFFF:FFFFFF:FFFF,FFFF:FFFFFF:FFF:FF::FF:FFFF:FFF:,F:FF
@A00920:152:HGHKKDRXX:2:2102:5963:12446 2:N:0:AGGAGTGG+TGTTCTCT
GGACTACTGGGGTTTCTAATCCCGTTCGCTCCCCATGCTTTCGCCTCTCAGCGTCAGGTCAGGCCCAGCGTGTCGCCTTCGCCACTGGTGTTCCTCCGGATCTCTACGCATTTCACCACTACACCCGGAATTCCACACGCCTCTACCTGCCTCTAGCCCCGCAGTTCGGTCACGTCCTCGCCCGGTTGAGCCGGGCGCTTTCACGCGCCACTTGCAGGACCGCCTACACGCGCTTTACACCCAGTAACTC
+
FFFFFFFFFFFFFFFFFFFFFFFFFFFFFFFFFF,FFFFFFFFFFFFFFFFFFFFFFFFFFFFFFFFFFFFFFFFFFF:FFFFFFFFFFFFFFFFFFFFFFFFFFFFFF:FFFFFFF:F:FF,FFFFFFFFFFFFFFFFFFFFFFFFFFFFFFF,FFFFFFFFFFFFFFFFFFFFFFFFFFFFFFFFFFFFFFFFFFF,FFFFFF:FFFFFFF:FFFFFFFFFFFFF,FFFFF:,FFFFFF:,F,,F,:F
@A00920:152:HGHKKDRXX:2:2102:19379:12821 2:N:0:AGGAGTGG+TGTTCTCT
GGACTACCGGGGTATCTAATCCCGTTCGCTCCCCTAGCTTTCGTGTTTGAGCGTCAGGTACAGCCCAGGTGGCCGCCTTCGCCACTGGTGTTCCTCCGGATATCTACGCATTTCACCACTACACCCGGAATTCCACCACCCTCTGCTGCCCTCAAGCCCAGCAGTATCGGACAACCCCTCCGGGTTGAGCCCAGAGATTTCATGCCCGACTTGCTAGACCGCCTGAACACGCTTTACGCCCAGTAAATCC
+
FFFFFFFFFFFFFFFFFFFFFFFFFFFFFFFFFFFFFFFFFFFFFFFFFFFFFFFFFFFF:FFFFFFFFFFFFFFFFFFFFFFFFFFFFFFFFFFFFFFFF:FFFFFFFFFFFFFFFFFFFFFFFFFFFFFFFFFFFFFFFFFFFFFFFFFFFFFFFFFFFFFFFFFFFFFF:FFFF:FFFFFFFFFFFFFFFFFFFFFFF:FFFFFFFFFFFFFFFFFFFFFFF:FFFFFFFFF:FFFFFFFFF::FFF
@A00920:152:HGHKKDRXX:2:2102:26684:13103 2:N:0:AGGAGTGG+TGTTCTCT
GGACTACCGGGGTTTCTAATCCTGTTTGCTCCCCACGCTTTCGCGCCTCAGCGTCAGATACGGTCCAGATGGCCGCCTTCGCCACCGGTGTTCTTCCCAATATCTACGAATTTCACCTCTACACTGGGAATTCCGCCATCCTCTCCCGATCTCTAGCGCAACAGTATCAAGCGCAATTCCCAGGTTAAGCCCGGGGCTTTCACGCCTGACTTGTTGCACCGCCTACGCGCCCTTTACGCCCAGTAACTCC
+
FFFFFFFFFFFFFFFFFFFFFFFFFFFFFFFFFFFFFFFFFFFFFFFFFFFFFFFFFFF:FFFFFFFFFFFFFFFFFFFFFFFFFFFFFFFFF:FFFFFFFFFFFFFFF:FFFFFFFFFFFFFFFFFFFFFFFFFFFFFFFFFFFFFFFFFFFFFFFFFFFFFFFFFFFFFFFFFFF:FFFFFFFFFFFFFFFFFFFFFFFFFFFFF:FFFFFFFFFFFFFFFFFFFFFFFFFFFFFFFFFFFFFFFFFF
@A00920:152:HGHKKDRXX:2:2102:16875:13213 2:N:0:AGGAGTGG+TGTTCTCT
GGACTACTGGGGTTTCTAATCCCGTTTGCTCCCCTGGCTTTCGCGCCTCAGCGTCAATACCGGTCCAGGATGCCGCCTTCGCCACCGGTGTTCCTCCAGATATCTACGCATTTCACCGCTACACCTGGAATTCCGCATTCCTCTCCCAAACTCAAGCCATCCAGTCTCACACGCAGTTCCACGGTTGAGCCGTGGGATTTCACGTGTGACTTAGTTGGCCGCCTACGAGCCCTTTACGCCCAGTAATTCC
+
FFFFFFFFFFFFFFFFFFFFFFFFF,FFFFFFFFFFFFFFFFFFFFFFF:FFFFFFFFFFFFFFFFFFFFFFFFFFFFFFFFFFFFFFFFFFFFFFFFF:FFFFFFFFFF:FFFFFFFFFFFFFFFFFF:FFFFFFFFFFFFFFFFFF::FFFFFFFFFFFF:FFFFFFFFFFF,FFFFFFFFF,FFFFF:FFFFFFFFFFFFFFFFFFFFFFFFFFFFFFFFF:FFFFFFFF,FFFFFFFFFFFFF,FF
@A00920:152:HGHKKDRXX:2:2102:20057:13369 2:N:0:AGGAGTGG+TGTTCTCT
GGACTACTAGGGTATCTAATCCTGTTTGCTCCCCACGCTTTCGTGCCTCAGCGTCAGTGATGGTCCAGTAAGCCGTCTACACCGCGGGTGTTCCTCCTGATATCTACGCATTCCACCGCTACACCGGGAATTCCATCCGCCTCTACCGTGCTCTAGCCCACCAGTCTTGCCGGCAGCCCCGGAGTTGAGCCCCGGGATTTCACCAGCAACTTAACGAACCGCCTACGCGCCCTTTACGCCCAGTGATTCC
+
FFFFFFFFFFFFF:FFFFFFFFFFFFFFFFFFFFFFFFFFFFFFFFFFFFFFFFF:FFFFFFFFFFFFFFFFFFFFFFFFFFFFFFFFFFFFFFFFFFFFFFFFFFFFFFFFFFFFFFFFFFFFFFFFFF:FFF,FFFFFFFFFFFFFFFFFFFFFFFFFFFFF:FFFFFFFFFFFFFFFFF:FFFFFFFFFFFFF,FFFFFFF:FF,FFF:,FFFF,FFFFFF:FFFFFFFFFFFFFFFF,FFF::FFF
@A00920:152:HGHKKDRXX:2:2102:4146:13745 2:N:0:AGGAGTGG+TGTTCTCT
GGACTACTGGGGTTTCTAATCCTGTTAGCTCCCCACGCTGTCGCGACTCAGCGTCAGTCAAGGACCAGGTCGCCGCCTTCGCCACCGGTGTTCTTCCCAATATCTGCGAATTCCACCTCTACACTGGGAATTCCACGACCCTCTTCCGTCCTCAAGCCCAGCCGTATCAAGAGCAGTCCCCACGTTGAGCCCGGGAATTTCACGAAAGACTGACCAAGCCGCCTACGAGCCCTTTACGCCCACTCATTAC
+
FFFFFFF:F,FFFFFFFFF:FFFFFF,FFF,FFFF::F:,FFFF:,,FFFF,FFFFF:,F,:FF:FFF,F,FF,,,F::FFFFF,::FFFFFF,::FFFF,:FFF,F:FF,F,FFF:FF:FF:FFFFFFFFFFFFF,F,FFFFF:FF,FFFFFF:FFF,,FFF:F::F::,,FFFFF:,FFF,,,FFFFFFF:F,F:,:FFFF,,,,FFF:FFFFF:FFFFFFFF:,,F,FFFFFF:FFFFFFF:F,F,F
@A00920:152:HGHKKDRXX:2:2102:1597:13964 2:N:0:AGGAGTGG+TGTTCTCT
GGACTACAGGGGTTTCTAATCCTGTTTGCTCCCCACGCTTTCGCACCTCAGCGTCAGTATCAGTCCAGCGAGTCGCCTTCGCCACTGGTGTTCCTCCGAATATCTACGAATTTCACCTCTACACTCGGAATTCCACTCGCCTCTCCTGACCTCGAGACTTGCAGTCTAGAAGGCAGTTCCCAGGTTGAGCCTGGGGATTTCACCCCCTACTTACAAATCCGCCTACGTGCGCTTTACGCCCAGTAATTCC
+
FFFFFFF:FFFFFFFFFFFFFF,FF:FFFFFFFFF,F:FFF:FFFFFFFFFFFFFFFFFFFFFFFFFFF,:FFF:FFF::FFFFF::FF:FFFFFFFFFFFFF:FFFFFFF:FFFF:FFFF:FFFFFFFFFFFFF::FFFFF:FFFF,FFFFFFFF:F:,FFFF,FF:F,:FF:F,:F:FF::::F,FF::,F,FF,:F::FF::FF,,F:F:F:::,F:F,FFF:FF,FFFFFF,FFFFFFFF:FFFFF
@A00920:152:HGHKKDRXX:2:2102:4508:14340 2:N:0:AGGAGTGG+TGTTCTCT
GGACTACACGGGTTTCTAATCCCGTTCGCTCCCCATGCTTTCGCATCTCAGCGTCAGGTCAGGCCCAGCGTGTCGCCTTCGCCACTGGTGTTCCTCCGGATCTCTACGCATTTCACCACTACACCCGGAATTCCACACGCCTCTACATACCTCTAGTCGCGCAGTTCGATTGCGTCCTCTCCCGGTTGAGCCGGGCGCTTTCACGCCTCACTTGCACGACCGCCTACACGCGCTTTACACCCAGTAAATC
+
FFFFFFFFFFFFF:FF:F:FFFFFFFFFFFFFFFF::FFFFFFF:FFFFFF:FFFFFFFFFFFFFFFFFFFFFFFFFFFFFFFFFFFF,FFFF,:FFFFFFFFFF,FFFFFFFFFFFFFFFFFFF,,FFFFFFF:FFFFFFFFFFF,FFFFFFFFFFF:F:F:FFFFFFFF,FFF::FF,FFFFFFFFFFFF:FF:FFFFFF:FFF,FFFFF::FFF:FF,FFFF:F:,FFFFFFFFFFF:FFFF:FFFF
@A00920:152:HGHKKDRXX:2:2102:17300:15139 2:N:0:AGGAGTGG+TGTTCTCT
GGACTACTGGGGTATCTAATCCTGTTTGATCCCCACGCTGTCGCGCCTGAGCGTCAGTTACGAGCCAGTGAGCCGCCTTCGCCACTGGTGTTCTTCCCAATATCTACGAATTTCACCTCTACACTGGGAATTCCACTCACCTCTCTCGTACTCAAGTCTAACAGTTTCAATGGCAGTTCTGGAGTTGAGCTCCAGGCTTTCACCACTGACTTGGAAGACCGCCTGCGCGCGCTTTACGCCCAGTAATTCC
+
FFFFFFFFFFFFFFFFFFFFFFFFFFFFFFFFFFFFFFFF:FFFFFF:FFF:FFFFFFFFF:FFFFFFFFFFFFFFF,FFFFFFFFFFFFFFFFFFFFF:FFFF,FFFFFFFFFFFFFFFFFFFFFFFF,FFFFFFFFFFFFFFFFFFFFFFFFFFFFFFFFFFFFFFFFFFFFFFFFFFFFFFFFFFFFFFFFFFFFFFF,FFFF:F:FFF:FFF,FF:,FFFFFFFFFFFFFF:FFFFFFFF::FFFF
@A00920:152:HGHKKDRXX:2:2102:5177:15374 2:N:0:AGGAGTGG+TGTTCTCT
GGACTACTGGGGTTTCTAATCCTGTTTGCTCCCCACGCTTTCGCACCTCAGCGTCAGTATTGGCCCAGGAAGTCGCCTTCGCCACTGGTGTTCCTTCCGATATCTACGCATTTCACCGCTACACCGGAAATTCCACTTCCCTCTACCATACTCTAGCCATGCAGTATCGAATGCCATTCCCAGGTTAAGCCCAGGGCTTTCACATCCGACTTACAAAGCCGCCTACGCGCGCTTTACGCCCAGTAATTCC
+
FFFFFFF,FFFFFFFFFFFFFFFFFFFFFFFFFFFFFFFFFFFFF:FFF:FFFFFFFFFFF:FFFFFFFF:FFFFFFFFFFFF:FFFFFFFFFFFFFFFFFFFFFFFFFFFFFFFFFFFFFFFFF:FF,FFFFFFFFFFFFFFF:F,F,FFFFFFFFF,FFF:FFFF:FFFFF,:F,FFFFFFFFFFFFFFFFFFFFFFFFFFFF:F:FFFF:FFFF,:FF:FFFFFF:FFFFFFFFFFFF:FFFF::FF
@A00920:152:HGHKKDRXX:2:2102:19352:16564 2:N:0:AGGAGTGG+TGTTCTCT
GGACTACTGGGGTTTCTAATCCTGTTTGCTCCCCACGCTTTCGTGCATGAGCGTCAGTGTTATCCCAGGAGGCTGCCTTCGCCATCGGTGTTCCTCCGCATATCTACGCATTTCACCACTCCACCCGGAATTCCACGCCCCTCTGCTGCCCTCTAGCTGTCCAGTTTCGAACGGCCTCTCCCGGTTGAGCCGGGAGCTTTCACGTCCGACTTGAACAGCCGCCTGCCCGCGCTTTACGCCCAGTCAATCC
+
FFFFFFFFFFFFFFFFFFFFFFFFFFFFFFFFFFFFFFFFFFFFFFFFFFFFFFFFFFFFFFFFFFFFFFFFFFFFFFFFFFFFFFFFFFFFFFFFFFFFFFFFFFFFFFFFFFFFFFFFFFFFFFFF:FFFFFFFF:FFFFFFFFFFFFFF:FFFFFFFFFFFFFFFF:FFFFFFFFFFFFFFFFFFFFFFFF:FFFFFFFFFFFFFFFFFFFFFFFFFFFFFFFFFFFFF:FFFFFFFFFF:,F,:FF
@A00920:152:HGHKKDRXX:2:2102:17291:17284 2:N:0:AGGAGTGG+TGTTCTCT
GGACTACAGGGGTTTCTAATCCTGTTCGCTCCCCACGCTTTCGCGCCTCAGTGTCAGTTACAGTCCAGAGAGTCGCCTTCGCCACTGGTGTTCCTCCCGATATCTACGCATTCCACCGCTACACCGGGAATTCCACTCCCCTCTCCTGCACTCAAGTGAACCAGTTTTGCAGGCTTACATTGGTTGAGCCAATGCCTTTTACCCACAACTTAATCCACCACCTGCGCGCGCTTTACGCCCAAAAAATCCG
+
FFFFFFFFFFFFFFFFFFFFFFFFFFFFFFFFFFFFFFFFFFFFFFFF:FFFFFFFFFFFFFFFFFFFFFFFFFFFFFFFFFFFFF:FFF:FFFFF,FFFFFFFFFFFFFFFFFFF:F:FF:F:FFFFFFFFFFFFF:FFFFFFF:,FFFFFFF:FFFFFFFFFFFFFFFFFFFFF:FFFFF:FFFFFFFFFF,FFFFFFFF,FFFFFFFFF,FFFFF,FFF:F,FFF:FFF:FFFF:FFFF,FFFFF::
@A00920:152:HGHKKDRXX:2:2102:21522:17534 2:N:0:AGGAGTGG+TGTTCTCT
GGACTACCCGGGTTTCTAATCCTGTTTGATCCCCACGCTTTCGTGCCTCAGCGTCAGTAACAGCTTAGTAAGCTGCCTTCGCAATCGGCGTTCTGTGGTATATCTATGCATTTCACCGCTACACTACACATTCCGCCTACCTCATCTGCACTCAAGGCCTCCAGTATCAATGGCAATCTTACCGTTAAGCGGCAAACTTTCACCACTGACTTAAAGGCCCGCCTACGCACCCTTTAAACCCAATGAATCC
+
FFFFFFFFFFFFFFFFFFFFFFFFFFFFFFFFFFFFFFFFFFFFFFFFFFFFFFFFFFFFFFFFFFFFFF:FFFFFFFFFFFFFFFFFFFFFFFFFFFF,FFFFFFFFFFFFFFFFFFFFFFFFFFFFFFFFFFFFFFFFFFFFFFFFFFFFFFFFFFFFFFFFFFFFFFFFFFFFFFFFFFFFFFFFFFF:FFFFFFFFFFFFFFFFFFFFFFFFFFFFFFFFFFFFFFFFFFF,:FFFFFF:FFFFFF
@A00920:152:HGHKKDRXX:2:2102:30671:18443 2:N:0:AGGAGTGG+TGTTCTCT
GGACTACTAGGGTATCTAATCCGGTTTGCTCCCCACGCTTTCGCGCCTCAGCGTCAGAACACTCCCAGAGAGCCGCTTTCGCCACTGGTGTTCCTCCCGATATCTACGCATTCCACCACTACACCGGGAATTCCACTCTCCTCTAAGTGTCTCAAGGCTAGCAGTATCCAATGGCTTCTCCCAGTTGAGCCGGGAGCTTTCACATCAGACTTACCAACCCGCCTGCGCGCGCTTTACGCCCAGTGAATCC
+
FFFFFFFFFFFFFFFFFFFFFFFFFFFFFFFFFFFFFFFFFFFFFFFFFFFFFFFFFFFF:FFFFFFFFFFFFFFFFFFFFFFFFFFFFFFFFFFFFFFFFFFFF,FFFFFFFFFFFFFFFFFFFFFF:FFFFFFFFFFFFFFFFFFFFFFFFF,FFFFFFFFFFFFF:FFFFFFF,FFFFFFF:FF:FFFFFFFFFFFFFFFF:FFFFFFFFFFF:FFFFFF:FFFFFFFFFF:FFFFFFFFFF:FF:F
@A00920:152:HGHKKDRXX:2:2102:24804:18803 2:N:0:AGGAGTGG+TGTTCTCT
GGACTACAGGGGTTTCTAATCCCGTTCGCTCCCCATGCTTTCGCCTCTCAGCGTCAGGTCAGGCCCAGCGTGTCGCCTTCGCCACTGGTGTTCCTCCGGATCTCTACGCATTTCACCACTACACCCGGAATTCCACACGCCTCTACCTGCCTCTAGCCCCGCAGTTAGGTCACGTCCTCGCCCGGTTGAGCCGGGCGCTTTCAAGCGCCACTTGCAGGACCGCCTCCACGCGCTTAACACCCCTTAAATC
+
FFFFFFF,FFFFFFFFFFFFFF:FFFFFFFFFFFFFF:FFFFFFFFFFFF:FFFFFFFFF::FFFFFFFF,F:FFFFFFFFFFFF:FFFFFFFFFFF:,FF:FFFFFFF,FFFFFFF:FFFFFF,FFFF:FFFFFF:F:FFFFFFF,FFFF:F,:F,FF,,FFF:F,:,F:F:,FFFFFF,FFFFFF:F:FFFFFFF::FFFF,:F,FFFFF,,,,F,FF,FFF:,,F,,FFF:F,F,,FF:,,,,FF,F
@A00920:152:HGHKKDRXX:2:2102:28989:18912 2:N:0:AGGAGTGG+TGTTCTCT
GGACTACTCGGGTTTCTAATCCGGTTCGCTCCCCACGCTTTCGCGTCTCAGCGTCAGGAAATGCCCAGAAAGCCGCCTTCGCCACTGGTGTTCCTCCCGATATCTACGCATATCACCACTACACCGGGAATTCCACTTTCCTCTGCATCCCTCAAGTTCGCCAGTATCCAAGGACCTCTCCCAGTTGAGCCGGGAGCTTTCACCCTAGACTTAACAAACCGCCTGCACGCCCTTTACGCCCAGTGATTCC
+
FFFFFFFFFFFFFFFFFFFFFFFFFFFFFFFFFFFFFFFFFFFFFFFFFFFFFFFFFFFFFFFFFFFFFFFFFFFFFFFFFFFFFFFFFFFFFFFFFFFFFFFFFFFFFFFFFFFFFFFFFFFFFFFFFFFFFFFFFFFFFFFFFFFFFFFFF:FFFFF:FFFFFFFFFFFFFFFFFFFFFFFFFFFFFFFFF:FFFFFFFFFFFF:F:FFFF:FFFFFFFFFFFFF:FFFFF:FFFFFFF,FFFFFFFF
@A00920:152:HGHKKDRXX:2:2102:32461:19225 2:N:0:AGGAGTGG+TGTTCTCT
GGACTACTCGGGTTTCTAATCCTGTTCGCTCCCCACGCTTTCGCGCCTCAGCGTCAGACTACGCCCAGCAAGCCGCCTTCGCCTCCGGTGTTCTTCCGGATCTCTACGCATTCCACCGCTACACCCGGAATTCCGCTGGCCTCTACCTGTCTCCAGCCCCCCAGTATCCCCGGCATGCTCGGGGTTGAGCCCCGGCCTTTCACCATGAGACTTAACGGGCCGCCTACGTGCGCTTTACGCCCAATAATTC
+
FFFFFF,FFFFF:FFFFFF:FFF:FFFFFF:FFFFFFF:F,FFFFFFFFFFFFFFFFFFF,FFF,F,FFFFF,:FFFFF:F::F::FFFF:FFFFF,F,FFFFFFFFFF:FFF,F:FFFFF:FFFFFFFFFFF,F,:FFFFF,FFFFF:FFFFF:FFFFFFFFFF:F:FFF:FFFFFFFFFFFF:FFFF:F:FFFFFF::FFFFFFFFFFFFFFFFFFFFFFFF:F,F:FFFFFF:FF:FFFFFFFFFF,
@A00920:152:HGHKKDRXX:2:2102:20989:19554 2:N:0:AGGAGTGG+TGTTCTCT
GGACTACTCGGGTTTCTAATCCTGTTTGCTCCCCACGCTTTCGCGCCTCAGCGTCAGATCCAGCCCAGTTGGCCGCCTTCGCCACAGGTGTTCTTCCCGATATCTACGCATTCCACCGCTACACCGGGAATTCCACCAACCCCTACTGGTCTCTAGACATGCAGTATCGGCAGCAGCCCCGGAGTTGAGCCCCGGGATTTCACTTCCGACTTGCCCACCCGCCTGCGCGCGCTTTACGCCCAGTAATTCC
+
FFFFFFFFFFFFFFFFFFFFFFFFFFFFFFFFFFFFFFFFFFFFFFFFFFFFFFFFF,FF::FFFFFFFFF,,FFFFFFFFFF:FFFFFFFFFFFFF:FFFFFFFFFFFFFFFFFFFFFFFFFFFFFFF:FFFFFFFFFFFFFFFFF,FFFFFFFFFFFFFFFFFFFFF,FFFFFF:F:FFFFFFFFFFFFFFF,FFFFFFFF,FF:FFFF,FF,FFFFFFFFF,,FF:FFFFFF:FFFFFFF:,:FFFF
@A00920:152:HGHKKDRXX:2:2102:25644:19758 2:N:0:AGGAGTGG+TGTTCTCT
GGACTACCGGGGTTTCTAATCCCGTTCGCTCCCCACGCCTTCGCGCCTCAGCGTCAGGGTAGGCCCAGGTGGCCGCCTTCGCCACAGGTGTTCCTCCCGATCTCTACGCATTTCACCACTACACCGGGAATTCCACCACCCTCTACCGCCCTCAAGCTCCGCCGTCCCCCACGACCCTCCCCGGTTAAGCCGGGGGCTTTCACGTCGGGCGCGCGAAGCCGCCTGCGCGCGCTTTCCGCGCAATAACTCC
+
:F:F:FF,FFFFFFFFFFF:FF,FFFFFF:FFFFF:FF,FFFFFFF:F:FFF:FFFF,FF,F:FFFFF,:,,:FF,FF,F,F::FFFFFFF:FFFF,FFF::FFF:FFF,FFFFFF:FFF,F,:F,,FF:FFF:F,F:FFF,FF:FF:FFFFF:,FFFF,FFFFFF,F:,,FF:FFFF,FFFFFFF:FFFF:,FFF,FF,FFFFF:,FF:F,F:F::FFFFF,FFFFFFFFF:,FF:FF,F,,FF:FFFF
@A00920:152:HGHKKDRXX:2:2102:16043:20165 2:N:0:AGGAGTGG+TGTTCTCT
GGACTACCAGGGTTTCTAATCCCGTTCGCTCCCCATGCTGTCGCGTCTCAGTGTCAGGTGTGACCCAGCGGGTCGCCTTCGCCACTGGTGTTCCTCCGGATCTCTACGCATTTCACCACTACACCCGGAATTCCACCCGCCTCTATCACCCTCTAGTTGTCCAGTTTCCGACGACCTCCCCCGGTTTAGCCGGAGGCTTTCTCGCCGAACTTAAACAACCACCTGCACGCCCTTTACGCCCAGTAACTCC
+
FFFFFFFFFFFFFFFFFFFFFFFFFFFFFFFF:FFFFFFFFFFFFFFFFFFFFFFFFFF:FFFFFFFFFFFFFFFF:FFFFFFFFFFFFFFFFFFFFFFFFFFFFFFFF,:FFFFFFFFFFFFFFFFF:F,FFF,FFFFFFFFFFFFFFFFFFFFFFFFFFFFFFFF,FFFFFFFFFFFFFFFF,,FFFFFFFFFFFFFFF,FF,FF:F:F,FFFFFFFFFFFFFFFFFFFFF,FFFFFFFFFF:,FFFF
@A00920:152:HGHKKDRXX:2:2102:32732:20165 2:N:0:AGGAGTGG+TGTTCTCT
GGACTACCGGGGTTTCTAATCCGGTTCGCTCCCCACGCTGTCGTCCCTGAGTGTCAGGTGCGGGCCAGTCGGCTGGCTTCCCCTTGGGTGTTCCTGCCGATCTCTACGCATTTCACCACTACACCGGGAATTCCACTACCCTCTCCTGCCTTCGAGTCGATCAGTATCGAATGACCCTCCCCAGTTGAGCCGGGGGCTTTCACACTCGACTTGAACGACCGCCTGCGCGCTCTTTACGCCCAGTAAATCC
+
FFFFFFFFFFFFFFFFFFFFFFFFFFFFFFFFFFFFFFFFFFFFFFFFF:FFFFFFFFFFFFFFFFFFFFF:FFFFFFFFFFFFFFFFFFFFFFFFFFFFFFFFFFFFFFFFF:FFFFFFFFFFFFFF:FFFFFFFFFFFFFFFFF:FFFFFFF:FFFFFFFFFFFFFFFFFFF:FFFFFFFFFFF:F,F:FFFFFFFFFFFFFFFFFFFFF::FFF::FFFF:FFFFFFFFFFF,FFFFFF,FFFFF,F
@A00920:152:HGHKKDRXX:2:2102:9516:20603 2:N:0:AGGAGTGG+TGTTCTCT
GGACTACAGGGGTATCTAATCCCGTTCGCTCCCCATGCTTTCGCCTCTCAGCGTCAGGTCAGGCCCAGCGTGTCGCCTTCGCCACTGGTGTTCCTCCGGATCTCTACGCATTTCACCACTACACCCGGAATTCCACACGCCTCTACCTGCCTCTAGCCCCGCAGTTCGGTCACGTCCGCGCCCGGTTGAGCCGGGCGCTTTCACGCGCCACTTGCAGGACCGCCTACACGCGCTTTACACCCAGTAAATC
+
:FFFFFFFF:FF,F,F:FF:FFFFFFFFFFFFFFFFFFFFF:FFFFFFF:FFFFFFFF:FFFFFFFF:FFFFFFFFFFF:FFFFF:F:FF:FFFFFFFFF,F,FFFFFFFFF,FFFFFFF:FFFF:F:FF:,FFF:FFFF,FFFFFFFFF:FF,F:FFFFFFF,:FFFFFFFF:FFF,FFFFFF:FFFFFFF,FF:FFFFFFFFFFFFFFFFFFFFFFF:FFF:FFFFFF:FFFFF:FFFFFFFFFFFFF
@A00920:152:HGHKKDRXX:2:2102:21287:20697 2:N:0:AGGAGTGG+TGTTCTCT
GGACTACCGGGGTTTCTAATCCTGTTTGATCCCCACACTTTCGTGCCTCAGCGTCAGTTGAAGTCTAGTAAGCTGTCTACACTATCGGTGTTCTTGACGATATCTAAGCATTTCACCGCTACACCGTCAATTCCGCCTACCTCGAATCCACTCAAGCCCATCAGTATCAATGCCACCCTCCCGGTTACGCCGGGATCTTTCAGCACTGACTTAATAGGCCGCCTACGCACCCTTTAACCCCAATAAAACC
+
FFFFFFF:FFFFF,FFFFFFFFFFF:FFFFFFFFFFFFFFFFF:FFFFFFFFFFF:FF,FFFF:FFFFFFFFFFF,FFFFFFFF,FFFFFFFFFFF:FFFF,FFF:FFFFFFFFFFFFFFFFFFFF,FFFFFFFFFF,F:F,FFF,FFFFFFF:FF:FFFFF,,,F,,::,FFF:,FFFFFFFFF,F,,:FFFF,FF:FFFFFF,FF,:FFF::,FFFFF:::,,F,FF:FFFFFFF,FFF,FFFFF:FF
@A00920:152:HGHKKDRXX:2:2102:14633:21198 2:N:0:AGGAGTGG+TGTTCTCT
GGACTACTCGGGTTTCTAATCCTGTTTGCTCCCCACGCTTTCGCGCCTCAGCGTCAGTTACAGTCCAGAGAGTCGCCTTCGCCACTGGTGTTCCTCCCGATCTCTACGCATTCCACCGCTACACCGGGAATTCCACTCTCCTCTCCTGCACTCAAGTCAAACAGTTTCGGATGCCGCTCTACGGTTGAGCCGTAGCCTTTCACATCCGACTTACCTGACCGCCTGCGCGCGCTTTACGCCCAATAAATCC
+
FFFFFFFFFFFFFFFFF:FFFFFFFFFFFFFFF:FFFF::FFF:FF,F:F:FFFFFFFFF,FFFFFF:FFF:F,FFFFFFFFFFFFFFFFFFFFF:FFFFF,FFFFFFFFF:F:FF:FFFFFFFF:FFFFFF:FFFFF:FFFFFFFFFFFFF:FFF,FFF:FFFFFF:FFFFFF:FF:FFFFFFFFF,FFFFFF,FFFF::FFFFF:FFFFFFFFFFFFFFFFF:FFF,FFFF,F:FFF,FFFF:FFF:F
@A00920:152:HGHKKDRXX:2:2102:20971:22561 2:N:0:AGGAGTGG+TGTTCTCT
GACTACACGGGTTTCTAATCCTGTTTGCTCCCCACGCTTTCGAACATGAGCGTCAGTATCGGGCCAGTGGGCCGCTTTCGCCACCGGTGTTCCTCCTGATATCTACGAATTTCACCTCTACACCAGGAATTCCACCCACCTCTCCCGTACTCAAGACCGCCAGTTTCGAATGCACATCCGGGGTTGATCCCCGGGCTTTCACATACGACTTAAAGGTCCGCCTGAGTTCGCTTTACGCCCAGTGATTACG
+
FFF,FFFFFFFFFFFFFFFF:F:FFFFFFFFFF:,FFF:F,FFFFFFFF:FFFFF:FF:F,F:FFFF,FFFFF,F:FFFFFFF:FFFFFFF,FFF,:F:F::,FF,FFFFFFFFFF:F::FFFFFFFFFFFFFFFFFFFF,,,F:FF:F:FF:FF:,:FF,F::F,FFF,FF:,F,FF:F,F,FFF:,FF:F,FFFFF:,FFFF:,F:FF,:F,,F,F,:,:,:,:FFFF:F:FF,::,FF::,:F,,F:
@A00920:152:HGHKKDRXX:2:2102:20889:22608 2:N:0:AGGAGTGG+TGTTCTCT
GGACTACTGGGGTTTCTAATCCCGTTCGCTCCCCATGCTTTCGCCTCTCAGCGTCAGGTCAGGCCCAGCGTGTCGCCTTCGCCACTGGTGTTCCTCCGGATCTCTACGCATTTCACCACTACACCCGGAATTCCACACGCCTCTACCTGCCTCTAGCCCCGCAGTTCGGTCACGTCCTCGCCCGGTTGAGCCGGGCGCTTTCACGCGCCACTTGCAGGACCGCCTACACGCGCTTTACACCCAGTAAATC
+
FFF:FFFFFFFFFFFFFFFFFFFFFFFFFFF:FFFF:FFFFFFF:FFFFFF:FFF:FFFFFFFFFFFFFFFFFFFFFFFFFFFF:FFFFF:FFFFFFFFFFFFFFFFFFFFFF:FFFFFFFFFFFFFFFFFFFFFFFFFFFF:FFFFFFFFFFFFFFFFFFFFFF:FFFFFFFFFFF,F,F,:FF:FFFF,FF:FFFFFFFFFF:FFFFFF,FFFFFFF:FFFFFFFFF:FFFFFF:FFFFFFFFFFFFF
@A00920:152:HGHKKDRXX:2:2102:25256:22623 2:N:0:AGGAGTGG+TGTTCTCT
GGACTACCGGGGTTTCTAATCCTGTTTGCTCCCCACGCTTTCGTGCCTCAGCGTCAATGTTGGTCCAGGGTGCCGCCTTCGCCACGGATGTTCCTTCCGATCTCTACGCATTTCACCGCTACACCGGAAATTCCGCTCCCCTCTACCACATTCTAGCCTGCCAGTATCCAGTGCCATTCCCAGGTTGAGCCCAGGGCTTTCACATCGGACTTAACAAACCGCCTACGCACGCTTTACGCCCAGTAATTCC
+
FFFFFFFFFFFFFFFFFFFFFF:FFFFFFFFFFF:FFFFFFFFFFFFFFFFFFFFF:FFFFFF,FFFFFFFFFFFFFFFFFFFFFFFFFFFFFFFFF:FFFFFFFFFFFFFFFF:FFFFFFFFFFFFFF,FFFFFF,F,FF,FFFFFFF,:FFFFFFFFF:FFFF,F:F,FFFFFFFFFFFF:F,F,FFFFF:FFFFFFFFFF::FF,FFFFFFFF,:FFFFFFFFF,FFFFF,FFFFFFFFFFF,F,:F
@A00920:152:HGHKKDRXX:2:2102:22336:23390 2:N:0:AGGAGTGG+TGTTCTCT
GGACTACCGGGGTATCTAATCCTGTTTGCTCCCCACGCTTTCATGCCTCAGCGTCAGTTACAGTCCAGAAAGTCGCCTTCGCCACTGGTGTTCCTCCTGATATCTGCGCATTGCACCGCTACACCAGGAATTCCAGTCTCCCCTACCGAACTCTAGCCTGCCCGTATAGGCTGCCAGCCCACAGTTGAGCCACGGGATTTAACAGCCGACGCGACAAGCCGCCTACGAGCTCTTTACGCCCAATAAATAC
+
FFFFFFFFFFFFFFFFFFFFFFFFFF:FFFFFFF:FFFFFFFFF,FFFFFFFFFFFFFFFF:FFFFFFFFF,FFFFFFFFFFFF:FFFFFFFFFFFFFFFFFFFFFFFFFFF,FFFFFFFFFFFFFFFFFFFFFFFFFFFFFFFFFFF:FFFFFFFFF:F:,F,:FF,FFFFF,FFFF,FFFFFFFFF::F:F,FFF,FF,F:,FFF:F,FF:F:F,:FF,FFFFF,F,:FF,FF:,FFFF:F,:,:F,F
@A00920:152:HGHKKDRXX:2:2102:25138:23891 2:N:0:AGGAGTGG+TGTTCTCT
GGACTACTGGGGTTTCTAATCCCGTTCGCTCCCCACGCCTTCGCGCCTCAGCGTCAGGTCAGGTCCAGCCAGCCGCCTTCGCCACTGGTGTTCCTCCGGATCTCTACGCATTTCACCACTCCACCCGGAATTCCACGCCCCTCTGCTGCCCTCTAGCTGCCCAGTTTCGAACGGCCTCTCCCGGTTGAGCCGGGAGCTTTCACGTCCGACTTGAACAGCCGCCTGCCCGCGCTTTACGCCCAGTAAATCC
+
FFFFFFFFFFFFFFFFFFFFFF:FFFFFFFFFFFFFFFFFFFFFFFFFFFFFFFFFFFFFFFFFFFFFFFFFFFFFFFFFFFF,FFFFFFFFFFFFFFFFFFFFFFFFFFFFFFFFFFFF:FFFFFFFFFFFFFFFFFFFFFFFFFFFFFFFFFFFFFFFFFFFFFFFFFFFFF:FFFFFFFFF:FFFFFFFFFFFFFFFFFF:FFFFFFFF:FFFFFFFFFFFFFFFFFFFFFFFFFFFFFFFFFFFF:
@A00920:152:HGHKKDRXX:2:2102:4291:24111 2:N:0:AGGAGTGG+TGTTCTCT
GGACTACACGGGTTTCTAATCCCGTTCGCTCCCCACGCTTTCGCGCCTCAGTGTCAGTAACATGCCAGTAAGCCGCCTTCGCCACTGGTATTCTACCTGATATCTACGCATTCCACCGCTACACCAGGTATTCTGCTTACCTCTACAGTACTCAAGATAGGCAGTATCCAAAGCATTAGCTCAGTTAAGCGGTAGCGTTTTCACACCAGACTTGCCCAACCACCTCCGCGCCCTTTACGCCCAATGAATC
+
,FFFFFF:F,,F,FFF,FFFFFFFFF:FFFFFFFFFFFF,FFFFF,FF,FFFFFFFFFFFF:,,FFFF,FF,F,FFFFFFFF,FF,F::F,FFFFF:FFF:FFFFFFFFFFFFF,F:F:FFFFFFFFFFF,:FF,F:FF:FFF,,F,FFF,FF,FF,F:F,FFF:FFFFF:,F,,,:,F,,F,FFFFFFFFF,FF,FFFFFFF,,FFF:FFF,,,FFFFF,FFF,,F,FFFFF:,:FFF:F:F,,FFFFF
@A00920:152:HGHKKDRXX:2:2102:28944:24158 2:N:0:AGGAGTGG+TGTTCTCT
GGACTACTCGGGTTTCTAATCCTGTTTGCTCCCCACGCTTTCGCGGATGAGAGTCAGAATACGACCAGAAAGTCGCCTTCGCCACTGGTGTTCTTCCTAATATCTACGCATTACACCGCTACACACGGAATTCCGCTATCCTCTACCGATCTCTAGACAGACAGTATAGTATGCAGTTCGCGGGTTTGTGCCCCGTATTTTCAGAAACGACTGAAAGAGCGCCCAGCCCGCGCTTTAAGCCCCGACATTC
+
FFFFFFF,,FFFFFFFFFFFFF,FFF,FFFFFFF,:FFFFFFFFF,,F:FF,FFF:FF,F,FF,FFFF,,FF,FFFFF:FFFFF:,FF,FFFF,,FF,,FFFFFF:F::F,F,FF:,FFFFFFF:,FFFF:FFFFF,:,FFFFFF,,,FF:FF:FF:,,,,,FFF,F,F,FFFFF,FFF::FFF,F,:,,F:FFF:FF,F,,F:F,,,,:,FFF:,F,FF,,F,,::F,FFFFF:F:,:FFF,:,,FF,F
@A00920:152:HGHKKDRXX:2:2102:13141:24502 2:N:0:AGGAGTGG+TGTTCTCT
GGACTACTAGGGTTTCTAATCCCGTTCGCTCCCCATGCTTTCGCCTCTCAGCGTCAGGTCAGGCCCAGCGTGTCGCCTTCGCCACTGGTGTTCCTCCGGATCTCTACGCAGTTCAGCAGGACACGCGGAGTGGCACCCGCCTCTACCTGCCTTGCGCCCCGCAGTGCGGGCACGTCCTCGCCCGGTTGAGCCGGGCGCGGTCTCGCGCCCCTTGCAGGACCGCCTACTCGGGCGGGGCTCCCCGGGGCTG
+
FF,,F:FFFFF:FFFFFFF,FFFFFFFF,,:FF,,FFFFFF:FFFF:F,FF,FFFFFFFFFFF:FFFFFFF,,::FF,:FFF,:F:FFF:FFFFF,FFF:,,FF,,::,:FF,:F:F,:F,F::,F:FF,,:,:,:,:F,FFF,,,FFF,F:,,:F:FFFFF,FF,FFF:F:F:,,FFF:,FFFF,FF,::,FFF:F:::FF:F::F::,:,F::FF:,,FF,FF,:,FF,F:F,F,:F,,,FF,,,,F,
@A00920:152:HGHKKDRXX:2:2102:26594:24659 2:N:0:AGGAGTGG+TGTTCTCT
GGACTACACGGGTATCTAATCCTGTTTGCTCCCCACGCTTTCGCTCCTCAGCGTCAGTAGCGGCCCAGAGATCTGCCTTCGCCATCGGTGTTCCTCCTGATATCTGCGCATTCCACCGCTACACCAGGAATTCCAATCTCCCCTACCGCACTCTAGCTTGCCCGTACCCACTGCAGGCCCGGAGTTGAGCTCCGGGATTTCACAGCAGACGCGACAAGCCGCCTACGAGCTCTTTACGCCCAATAATTCC
+
FFFFFFFFFFFFFFFFFFFFFFFFFFFFFFFFFFFFFFF,FFFFFFFFFFFFFFFFFFFFFFFFFFFFFFFFFFFFFFFFFFFFFFFFFFFFFFFFFFFFFFFFFFFFF:FFFFFFFFFFFFFFFFFFFFFFFFFFFFFFFFFFFFFFFFFFFFFFFFFFFFFFFFFFFFFFFFFFFFFFF:FFFFFFFFFFFFFFFFFFFFFFFF:F:FFFFFFFFF:FFFFFFFFFFFFFFFFFFFFFFF:FFFF:FF
@A00920:152:HGHKKDRXX:2:2102:2537:24768 2:N:0:AGGAGTGG+TGTTCTCT
GGACTACACGGGTTTCTAATCCCGTTTGCTCCCCTAGCTTTCGCTCCTCAGCGTCAATGTCGGTCCAGGATGCCGCCTTCGCCACCGGTATTCCTCCAGATATCTACGCATTTCACCGCTACACCTGGAATTCTGCATCCCTCTCCCGAATTCAAGCCATCCAGTATCGGCTGCAGTTCCCAAGTTGAGCCGGGGGATTTCACATCCGACTTAGTTGGCCGCCTCCGCGCCCTTTACGCCCAGTAATTCC
+
FFFFFFFFFFFFF,FFF,FFFFFF::FFFFFFFFF,FFFF:FFF:FFFFFFFF:F,FFFFF,,,FFFFF::FF:FFF:FFFFFF,FFFFFFFFF,FFFFFFFFFF:FFFFF:FFFF,FFFFFFFFFFF,FFFFF:FF,FFF:F:,FF:,F,,FFFFFFF:FFFFFF:F,,,:FFFFFFFFFF,FFF,FFFF,FFFF:,FFFFFF,F:FFF:,:::FF:FFFFFF,FF,,F,FFF:FFFF,F,F:FFFF:F
@A00920:152:HGHKKDRXX:2:2102:19849:26224 2:N:0:AGGAGTGG+TGTTCTCT
GGACTACTGGGGTTTCTAATCCCGTTTGCTCCCCTGGCTTTCGCGCCTCAGCGTCAGTGTCGGTCCAGGATGCCGCCTTCGCCACCGGTGTTCCTCCAGATATCTACGCATTTCACCGCTACACCTGGAATTCCACATCCCTCTCCCGAACTCAAGCCCGCCAGTATCGGACGCAGTTCCCCGGTTGAGCCGAGGGATTTCACGTCCGACTTAACAATCCGCCTACGTGCGCTTTACGCCCAGTAATTCC
+
FFFFFFFFFFFFFFFFFFFFFFFFFFFFFF:FFFF:FFFFFFFFFFFFFFFFFFFFFFFFFFFFFFFFFFFFFFFFFFFFFFFFFFFFFFFFFFFFFFFFFFFFFFFFFFFFFFFFFFFFF:FFFFFFF:FFFFFFFFFFFFFF:FFFFFFFFFFFFFFFFFFFFFFFFF:FFFFF:FFFFFFFFFFFFFFFFFFFFFFFFFFFF:F:FFFFF:F:FF,FFFFFF:F,FFFFFFFFFFFFF:FFFFFFFF
@A00920:152:HGHKKDRXX:2:2102:26775:26349 2:N:0:AGGAGTGG+TGTTCTCT
GGACTACAAGGGTATCTAATCCCGTTCGCTCCCCATGCTTTCGCCTCTCAGCGTCAGGTCAGGCCCAGCGTGTCGCCTTCGCCACTGGTGTTCCTCCGGATCTCTACGCATTTCACCACTACACCCGGAATTCCACACGCCTCTACCTGCCTCTAGCCCCGCAGTTCGGTCACGTCCTCGCCCGGTTGAGCCGGGCGCTTTCACGCGCCACTTGCAGGACCGCCTCCACGCGCTTTACACCCAGTAAATC
+
FFFFFFFFF:FFFFFFFFFFFF,:FFFF:FF,FFFFFFF,FF:FFFFFFFFFFFFFFFFFF:FFFFFFFFFFF:FFFFFF:FFF:FFFFFFFFFFFFFFFFFFFF,FFFF,FFF,FFFFF:FFF,FFF:FFF:FFFFFFFFFFFFFFFFFFFFFFF:FF:FFFF:FFFFFFFFFFFFFFFFFFF,FFFFF:FFFFFFF,,FFFF,FFFFFFFFFFF,,FF,F:FF,,FFF:FF:FFFFFFFFFFF:F,:F
@A00920:152:HGHKKDRXX:2:2102:16875:28275 2:N:0:AGGAGTGG+TGTTCTCT
GGACTACAAGGGTTTCTAATCCTGTTTGCTCCCCACGCTTTCGCGCCTCAGCGTCAATTACGGGCCAGATAGCCGCCTTCGCCACTGGTGTTCTTCCCAATATCTACGAATTTCACCTCTACACTGGGAATTCCACTATCCTCTCCCGCATTCAAGCTCATCAGTATCAAGCGCAGCCCCCAGGTTGAGCCCGGGAATTTCACGCCTGACTTGATAAGCCGCCTACGCGCCCTTTACGCCCAGTAATTCC
+
FFFFFFFFFFFFFFFFFFFFFFFFFFFFFFFFFFFFFFFFFFFFFFFFFFFFFFF:FF:FFFFFFFFFFFFFFFFFFFFFFFFFFFFFFFFFFFFFFFFFFF:FFFFFFFFFFFFFFFFFFFFFFFFFFFFFFFFFFFFFFFFFFFFFFFFFFFFFFF,FF:F:FFF:FFFFFFFFFFFFFFFFFFFFFFFFFFFF:FFFFFFFFFFFFFFFFFF:FFF,F:FF,FFFFFFFFFFF::FFF,FF,FFF:F
@A00920:152:HGHKKDRXX:2:2102:30915:28917 2:N:0:AGGAGTGG+TGTTCTCT
GGACTACTAGGGTTTCTAATCCTGTTTGCTCCCCACGCCTTCGTGCATGAGCGTCAGTTATGGTTTAGTAAGCTGCCTACGCGATCGGAGTTCCTCGTGATATCTAAGCATTTCACCGCTACATGACATATTCCGCTGACCTCCACGGTATTCAAGACTGATAGTATCAATGGCAGTTCACAAGTTAAGCTCGGGGATTTCACCACTGACTTACCAGCCCACCTACGCACCCCTTAAACCCAGTGAATCC
+
FFFFFFFF:FFFF:FFFFFFFFFFFFFFFFFFFF,F,F::FFFFFF,FFFFFFFFFF,FFFF,:FF,F,::FFFFFFFFFFFFFFFFFFFFFFFF,FFF,FFFFFF,FFFFFFFF:FFFFFFFFFFFFF:FFFFFFF,FFF,FFF:F,:FFFFFFFF,F::FFFFFFF:FF,:FF:,:F,FFF,FFFF:::FF,,FF:FF,F,:FFFFF,,FF,FFF:FFFFF,FF,FFFFF,FFFFFFFFF,:FF,,,F
@A00920:152:HGHKKDRXX:2:2102:18991:29778 2:N:0:AGGAGTGG+TGTTCTCT
GGACTACACGGGTATCTAATCCTGTTTGCTCCCCACGCTTTCGCACCTCAGCGTCAGTATCGGGCCAGTGAGCCGCCTTCGCCACTGGTGTTCTTGCGAATATCTACGAATTTCACCTCTACACTCGCAGTTCCACTCGCCTCTCCAAGATTCTAGCACTGCAGTTTCAGAGGCAGTTCCGGGGTTGAGCCCCGGGATTTCACCCCTGACTTGCTGCGCCGCCTACGTGCGCTTTACGCCCAGTATTTCC
+
FFFFFFFFFFFFF:FFFF,FFFFFFFFFFFFFFFFFFFFFFFFFFFFFFFFFFFFFFFFFFFFFFFFFFFFFFFFFFFFFFFFFF,FF:F,FF:FFFFF,FFFF,FFFFFFFFFFFFFFFFFFFFFFFFFF,FFFFFFFFFFFFFFFFFFF,FFFFFFFFFFFFFFFFFFFFFFFFFFFFFFFFFFFFFFFFFFFF,FFFFFFFFFFFFFFFFFFFFFFFFFFFFFFFFFFFFF,:FFFFFFFF:FFFFF
@A00920:152:HGHKKDRXX:2:2102:8793:29872 2:N:0:AGGAGTGG+TGTTCTCT
GGACTACCGGGGTTTCTAATCCTGTTTGCTCCCCGAGCTTTCGCACCTCAGCGTCAGGTGCAGCCCAGGCCGCCGCCTTCGCCACTGGTGTTCCTCCCGAGCTCTACGCCTTCCACCGCTACACCGGGAATTCCGCCTACCTGTGCTCTACTCAAGATCTCCAGTTTTGAGAGCAGTTCATGGGTTGAGCCCATGTCTTTCACTCCCAACTTGAAAACCCGCCTGCGCTCCCTTTACACCCAGTAATTGC
+
FFFFFF:FFFFFF:FFFFFF:FFFF:FFFFFFFFFF:FFF,FF,FFF::,,:,:FFF,:FFFFF:F,,,,F,F:,FF:,F:F:FFFFFFF,,FF,:FF,:,F,FF:,:F,,:FFF:FF:,FFFFF:F,FFF:F:F,FFFFF,,,:F,::F::,,:,F:FF,FFF,FF:FFFFFF:FFF:F,,FFFF::F:FFFFF:,FFF:F:FF:F,FFF:F,FF,F:,FFF,F,,FFFFF,,FFF::F:FFF:,F,,F
@A00920:152:HGHKKDRXX:2:2102:20076:29935 2:N:0:AGGAGTGG+TGTTCTCT
GGACTACTGGGGTTTCTAATCCCGTTTGCTCCCCTGGCTTTCGCTCCTCAGCGTCAGTATTGGTCCAGGATGCCGCCTTCGCCACCGGTGTTCCTCCAGATATCTACGCATTTCACCGCTACACCTGGAATTCCGCATCCCTCTCCCAAACTCAAGCCATCCAGTATCAGACGCAGTTCCCCGGTTAAGCCGAGGGATTTCACGTCTGACTTAGTTGGCCACCTACGAGCCCTTTACGCCCAGTAATTCC
+
FFFFFFFFFFFFFFFFFFFFFFFFFFFFFFFFFFFFFFFFFFFFFFFFFFFFFFFFFFFFFFFFFFFFFFFFFFFFFFFFFFFFFFFFFFFFFFFFFFFFFFFFFFFFFFFFFFFFFFFFFFFFFFFFFFFFFFFFFFFFFFFFFFFF,FFFFFFFFFFFFFFFFF,FFFFFFFFFFFFFFFFF:FFFFFFF,FFFFFFFFFFFFFFFFFFFFFFFFFFF:FFFFFF:FFFFFFFFFFFFF:FFFFFF:F
@A00920:152:HGHKKDRXX:2:2102:2582:30013 2:N:0:AGGAGTGG+TGTTCTCT
GGACTACTGGGGTTTCTAATCCTGTTTGCTCCCCACGCTTTCGCGCCTCAGCGTCAGTACCGGTCCAGTGAGCCGCCTTCGCCACTGGTGTTCCTCCCAATATCTACGCATTTCACCGCTACACTGGGAATTCCACTCACCTCTCCCGGTCTCAAGCCAGGCAGTCTAACGGGCAGTTCCTCGGTTAAGCCGAGGGGTTTCACCCGTCACTTGCCAGGCCGCCTACGCGCCCTTTACGCCCAATAATTCC
+
FFFFFFFFFFFFFFFFFFFFFFFFFFFFFFFFFFFFFFFFFFFFFFFFFFFFFFFFFFFFFFFFFFFFFFFFFFFFFFFFFFFFFFFFFFFFFFFFFFFFFFFFFFFFFF:FFF:FFFFFFFFFFFFFF:FFFFFFFF:FFFFFFFFFFFFFF:FFFFFFFF:FFFFFFFFFFFFFFFFFFFFFFFF:FFFFFFFFFFFFFFFF:FFFFFFFFFF:FFFFFFFFFFFFFFFF,FF:FFFFFFFF,FFFFF
@A00920:152:HGHKKDRXX:2:2102:26413:30733 2:N:0:AGGAGTGG+TGTTCTCT
GGACTACTGGGGTATCTAATCCTGTTCGCTCCCCACGCTTTCGCGCCTCAGCGTCAGTTGCAGTCCAGACAGTCGCCTTCGCCACTGGTGTTCCTCCTAATATCTACGCATTTCACCGCTACACTAGGAATTCCACTGTCCTCTCCTGCCCTCAAGACACCCAGTTTCAGATCCAAACTCCAGGTTAAGCCCGTAGATTACACATCTGACTTAAATGTCCGCCTGCGCGCCCTTTACGCCCAGTAATTCC
+
FFFFF:FFFFFFFFFFFFFFFFFFFFFFFFFFFFFFFFFFFFFFFFFFFFFFFFFFFF:FFFFFFFFFFFFFFFFFFFFFFFFFFFFFFFFFFFFFFFFFFFFFFFFFFFFFFFFFF:FFFFFFF,FFFFFFFFFFFF:FFFFFFFFFFFFFFFFFF:FFFFFFF:FFFFF,FFF,FFF,:FFFFFFFFF,F,:FFFFFFFFFFFFF,FFFFFFF,,FFFFFFF,FF:FFFFF:FFFFFFFFFF,FFF,F
@A00920:152:HGHKKDRXX:2:2102:26115:30906 2:N:0:AGGAGTGG+TGTTCTCT
GGACTACTGGGGTATCTAATCCTGTTCGCTCCCCACGCTTTCGCGCCTCAGCGTCAGTTGCAGTCCAGACAGTCGCCTTCGCCACTGGTGTTCCTCCTAATATCTACGCATTTCACCGCTACACTAGGAATTCCACTGTCCTCTCCTGCCCTCAAGACACCCAGTTTCAGATCCAAAATACAGGTTAAGCCCGTAGATTACACAACTGACTTAAATGTCCGCCTGCGCGCCCTTTACGCCCAGTAATTCC
+
FF:FFFF,FFFFFFFFFFFFFFFFFF:FFF:FFFFF,FFFFFF,FFFFFFFFFFFFFFFFFFFFFFFF,F:FFFFFFFFFFFFFFFFFFFFFFFFFF:,FFFFFFFFFFF:F:FFFFFFFFFFF,:FFFFFFFFFF,:,FFFFFFF:,:FFFFFFFFFF:FFFFFFF,FFF:FFFFF,FFFFFFFF:FFFFF,FF,FFFFFFFF,F:,FFFFFFF:,,FFFFFF,FFFFFFFFFFF::FFFF:FF:FFFF
@A00920:152:HGHKKDRXX:2:2102:28519:31062 2:N:0:AGGAGTGG+TGTTCTCT
GGACTACTGGGGTTTCTAATCCGGATCGCTACCCACGCTTTCGCGCATTAGCGTCAGCAAAGGTCCAGGCAGCCGCCTTCGCCACTGGTGTTCCTCCCGATATCTACGCATTCCACCACTACACCGGGAATTCCACTGCCCCCTACCTTGCTCAAGCCCAGCAGTATCACACGACCCCTCCCAGTTGAGCCGGGAGATTTCACGCATGACTTGCTGAGCCGCCTACACGCCCTTTACGCCCAATAAATCC
+
FFFF:FFFFFF:::F,FFFFFFFFFFF:FFFFFFFFFFFFFFFFFFF,FFFFFFFF:FFFFFFFFFF:FFFFFF,FFFFFFFF:FFFF:FF::FFFFFFFFF,FFFFFFFF,:FFFFFFFFFFFF,F:FF:FF:FFFFF,FF,FFF:FFFF:FFF:FFFFFFFFFFFFFFFFF:FFFFFFFFF:F:FFFF,F:FFFFFFFFFFFFFF:F,:FFFFFFFF,F:FFFFFFF,FF:F,,F:FF:,F,:FFFF,
@A00920:152:HGHKKDRXX:2:2102:16604:31187 2:N:0:AGGAGTGG+TGTTCTCT
GGACTACTAGGGTATCTAATCCCGTTCGCTCCCCATGCCTTCGCCTCTCAGCGTCAGTTCAGGCCCAGCGTGTCGCCTTCGCCACTGGTGTTCCTCCGGATCTCAACGCATTTCACCACTACACCCGGAATTCCACACGCCTCTACCTGCCTCTAGCCACGCAGTTCGGTCACGTCCTCGCCCGGTTGAGCCGGGCGCTTTCACGCGCCACTTGCAGGACCGCCTACACGCGCTTTACACCCAGGAAATC
+
,FFF::FFF:F:FF,FFFFFF:F,F::,,,F:FF:FFF,F:FF::FFF:FFFFFF:F,:F,FFFF:FF,FF:FF:FFFFF,FFFFF,F,F,::F:F,,FF,FF:,FFFFFFFFFFF,FFFFFFFFF,FFF:FFFFFF,FFFFFF:F::FFF:FFF::F,FFF,,::F:F,,FF,,:FFFFFFFF,F,F:F:FFFF:F:F:F:FFFF,FF:FFFFFFFFF:FFF,FFFFF:FFFFF::,FFF:FF,FF,FF
@A00920:152:HGHKKDRXX:2:2102:10655:31563 2:N:0:AGGAGTGG+TGTTCTCT
GGACTACCAGGGTTTCTAATCCTGTTTGCTCCCCACGCTTTCGCGCCTCAGCGTCAGATCCGGCCCAGTGGGCCGCCTTCGCCACAGGTGTTCTTCCCGATATCTACGCATTCCACCGCTACACCGGGAATTCCACCCACCTCTACCGGTCTCCAGGTCGGCAGTATCGGAAGCAGCCTCGGAGTTGAGCCCCGAGATTTCACTTCCGACTTGCTCGTCCCGCCTGCGCGCGCTTTACGCCCAGTGATTC
+
FFFFFFFFFFFFFFFFFFFFFFFFFFFFFFFFFFFFFFFFFFFFFFFFFFFFFFFFFFFFFFFFFFFFFFFFFFFFFFFFFFFFFFFFFFFFFFFFFFFFFFFFFFFFFFFFFFFFFFFF,FFFFFFFFF:FFFFFFFFFFFFFFFFFFFFFFFFFFFFFFFFFFFFFFFF:FFFFFFFFFFFFFFFFFFFFFFFFFFFFFFFFFFFFFF:F:FFFFFFFFFFFFFFF:F:FFFFFFFFFFFFFFFFFFF
@A00920:152:HGHKKDRXX:2:2102:28673:31610 2:N:0:AGGAGTGG+TGTTCTCT
GGACTACTGGGGTATCTAATCCCGTTCGATCCCCAAGCTTTCGCGCTACAGAGTCAGGTCCAGTCCAGCTGGCCGCTTTCGCAACTGGTGTTCCTCCGGATCTCTACGCATTTCACCACTACACCCGGAATTCCACCACCCTCTACTGCCCTCAAGCCCAGCAGTATCGGACAGCCTCTCCCGGTTGAGCCGAGAGATTTCATGACCGACTTGCTATGCCGCCTGAACTCGCTTTACGCCCAGTAAATCC
+
FFFFFFF:,FFFF,:FFF:F:FF::FF,,,,FF:,:,F,F,FFF,F,FFFF,,FFFFFF,FFF,,F:F,,F,F,FF,FFFF:,F,,FFFFFFFFFFFF:FF,:F,FFFFF:,FFFF,FF,FFFF:FFFFFF,FFFFFFFFF,F::FFFF:FFFFF:FFFFFFFFFFFFF,,FF:F,:FF::FFFF::FF,FFF::,FF,,FF::,FFFFFFF,:F:F,FFFFFF,:F:,FF:F,FF::FFFF,FF,FF:F
@A00920:152:HGHKKDRXX:2:2102:26232:32049 2:N:0:AGGAGTGG+TGTTCTCT
GGACTACTAGGGTTTCTAATCCTGTTTGCTCCCCACGCTGTCGCGCCTCAGCGTCAGCCACTGCCCAGCAGGCCGCCTTCGCCACCGGTGTTCTTCCGGATCTCTACGCATTCCACCGCTACACCCGGAATTCCACCTGCCTCTACAGTGCTCAAGTGAAGCAGTTCGCACGGCCGATCCGGGGTTGAGCCCCGGACTTTCACCACACGCTTACCCCACCGCCTACGCGCCCTTTACGCCCAGTGATTCC
+
FFFFFFFFFFFFFFFFFFF,FFFFFFFFFFFFFFFFFF:F:FFFFFFFFFFFFFF:FFF:FFFFFFFFFFFFFF:FF:FFFFFFFFFFFFFFF:FFFFFFFFFFFFFFFFFFFFFFFFFFFFFFFFFFF:FFFFFFFFFFFFFFFF:FFFFFFFFFFFFFFF:FFFFFFFFFFFFFFFFFFFFFFFFFFFFFFFFFFFF:FFFFFFFFFFFF:FFFFFFFFFFFFFFFFFFF:FFFFFFFFFFFFFFFFF
@A00920:152:HGHKKDRXX:2:2102:16197:32518 2:N:0:AGGAGTGG+TGTTCTCT
GGACTACTGGGGTATCTAATCCTGTTCGCTCCCCACGCTTTCGCTCCTCAGCGTCAGTATCGGCCCAGAGACCCGCCTTCGCCACCGGTGTTCCTCCTGATATCTGCGCATTTCACCGCTACACCAGGAATTCCAGTCTCCCCTACCGAACTCCAGCCCACCCGTATCAACCGCAAGCCAACAGTTGAGCTGCTGGTTTTCACGGTTGACGCGATGAGCCGCCTACGAGCTCTTTACGCCCAATAAATCC
+
FFFFFFFFFFFFFFFFF,FFFFFFFFFFFFFFFFFFFFFFFFFFFFFFFFFFFFFFFFFF::FFFFFFFFFFFFFFFFFFFFFFFFFFFFFFFFFFFFFFFFFFFFFFFFFFFFFFFFFFFF,FFFFFFFF:F:FFF:FFFFFFFFFFFFFFFFF:F:FFFFFFFFFFFFF:FFFFFFFFFF:F,FFFFFFFFFFFFFFF:FFFFFFFFFFFFFFF:F:F,FFF,FFFFF:FFF:FFFF:FFFFFFFFF:
@A00920:152:HGHKKDRXX:2:2102:25708:32581 2:N:0:AGGAGTGG+TGTTCTCT
GGACTACTAGGGTATCTAATCCCGTTCGCTCCCCTAGCTTTCGCGGCTCAGCGTCAGGTGCAGCCCAGGGCGCCGCCTTCGCCTCTGGTGTTCCTCCGGATCTCTACGCATTTCACCACTCCACCCGGAATTCCACGCCCCTCTGCTGCCCTCTAGCTGCCCAGTTTCGAACGGCCTCTCCCGGTTGAGCCGGGAGCTTTCACGTCCGACTTGAACAGCCGCCTGCCCGCGCTTTACGCCCAGTAAATCC
+
FFFFFFFFFFFFFFFFFFFFFFFFFFFFFFFFFFFFFFFFFFFFFFFFFFFFFFFFFFFFFFFFFFFFFFFFFFFFFFFFFFFFFFFFFFFFFFFFFFFFFFFFFFFFFFFFFFFFFFFFFFFFFFFF,FFFFFFFFFFFFFFFFFFFFFFFFFFFFFFFFFF:FFFFFFFFFFFFFF:FFFFF:FFFFFFFFFFFFFFFFF:FFFFF:FFFF,FFFFFFFFFFFFFFFFFFFFFFFFFFF:FFFFFFFF
@A00920:152:HGHKKDRXX:2:2102:30300:33082 2:N:0:AGGAGTGG+TGTTCTCT
GGACTACAAGGGTTTCTAATCCCGTTCGCTCCCCACGCTTTCGTGCCTCAGCGTCAGTACTGGTCCAGATGGCCGCCTTCGCCACGGGTGTTCCTCCCGATCTCTACGCATTTCACCGCTACACCGGGAATTCCACCATCCTCTACCGTACTCTAGCTTGCCAGTATCCATCGCAATTCCCAGGTTGAGCCCAGGGCTTTCACGACAGACTTAACAAACCGCCTACGCACGCTTTACGCCCAGTAATTCC
+
FFFFFFFFFF:FFF:FFFFFFF:FF::FFFFFFFFFFFFFFFFFFFFFFFFFFFFFFFFFFFFFFFF:FFFFFFF:FF:FFFFFFFFFFFF:FFFFFFFFF:FFFFFFFFFFFFFFFFFFFFFFFFFFFFFFFFFF:FFFFFFFFFFFFFFFFFFFFFFFFFFFFF:FFFFFFF:FFFFFFFFFFFFFFFF,FFFFFF:FFFFFFFFFF:FFF:FFFFF,,FFFFFFFFFFF:FF:FFF:F,FFFFFFFF
@A00920:152:HGHKKDRXX:2:2102:15483:33348 2:N:0:AGGAGTGG+TGTTCTCT
GGACTACTGGGGTATCTAATCCTGTTCGCTCCCCACGCTTTCGTGCCTCAGCGTCAGTTTTGGCTTAGTATGCTGCCTTCGCAATTGGTGTTCTGTGCAATATCTATGCATTTCACCGCTACACTGCACATTCCGCATACCTCAACCAAACTCAAGACAAGCAGTATCAACGGCAACCCTCTCGTTAAGCGACAGTATTTCACCGCTGACTTACAAGCCCGCCTGCGCACCCTTTAAACCCAATAAATCC
+
FFFFFFFFFF:FFFFFFFFFFFFFF,:FFFFFFFFFFFFFFFFFFFFFFFFFFFFFFFFFFF:FFFFFFFFFFFFFFFFFFFFFFFFFFFFFFFFF:FFFF,FF:FFFF,FFFFFFFFFFFFFFFFFFFFFFFFFFFFFFFFFFFFFFF,FF:FFF:FFFFFFFF,FFFFFFFFFFFFFF,FFFFFFFFFFFFFFFFFF:FFFFFFF:FFFFF:FFFFFFFFFFFFFFF:FFF:F:FF::FFFFF:FFFF
@A00920:152:HGHKKDRXX:2:2102:18267:35164 2:N:0:AGGAGTGG+TGTTCTCT
GGACTACAAGGGTTTCTAATCCCGTTCGCTCCCCATGCTTTCGCCTCTCAGCGTCAGGTCAGGCCCAGCGTGTCGCCTTCGCCACTGGTGTTCCTCCGGATCTCTACGCATTTCACCACTACACCCGGAATTCCACGTCCCTCTACTCGCCTCTAGATTCGCAGTCTTCAGCGCACTCTCCCAGTTTAGCCGGGAGCTTTCACGCCCAACTTGCACACCCGCCTACACGCTCTTTACGCCCAGGAACTCC
+
FFFFFFFFFFFFFFFFFFFFFFFFFFFFFFFFFFFFFFFFFFFFFFFFF:FFF,FFFFFFFFFFFFFFF,FFFFFFF,FFFFFFFFFFFFFFFFFFFFFFFFFFFFFFFFF,FFFFFFFFFFFFFFFFFFFFFFFFFFFFFFFFFFFFFFFFFFFFFFFFFFFFFFFFFFFFFFFFFFFFFFFF:FFF:FFF:FFFF,FFFFFFFF,FFFFFFF,,,FFFF:FF,,FFFFFFFFFFFFFFF,,,FFFFF:
@A00920:152:HGHKKDRXX:2:2102:29740:35211 2:N:0:AGGAGTGG+TGTTCTCT
GGACTACTGGGGTTTCTAATCCCATTTGCTCCCCTAGCTTTCGTTCCTCAGCGTCAGTTACAGCCCAGCAAGTCGCTTGCGCCACCGGTGTTCTTCCCAATATCTACGCATTTCACCGCTACACTGGGAATTCCACTTGCCTCTACTGCACTCAAGTCTGCCAGTATCCAATGCATTTCCGAGGTTGAGCCCCAGTCTTTAACATCAGACTTAACAAACCACCTACGACATCTTTACGCCCAATAAATCC
+
FFF:FF:FFFFFFFFFFFFFF,FFFF:,FFFFFFF:FF:F:F:FFFFF:FFFF:FF:F:FFFFFF:F:FFF,FF,FFFFFFF,FFF::FFF,FF,FFF:F::FFFFF:FFFF:FFFFF:,:FFFFFFFFF:FFFFFFF,:FF:F:,F,FFF,FFF,FFFFF:F:,:FF,::FF,FF,F,,,FF:FFFF,F,,FFFFF,,,FF,FFFFFF,::::FF::F,F,:F:,FF,,,,FFFFFFFFF:F,FFF,:F
@A00920:152:HGHKKDRXX:2:2102:1199:36573 2:N:0:AGGAGTGG+TGTTCTCT
GGACTACAAGGGTTTCTAATCCTGTTCGCTCCCCACGCTTTCGCTCCTCAGCGTCAGTATCGGCCCAGAGATCCGCCTTCGCCACCGGTGTTCCTCCTGATATCTGCGCATTCCACCGCTACACCAGGAATTCCAGTCTCCCCTACCGCACTCTAGCTAGCCCGTATCCACTGCAGGCTCGGGGTTGAGCCCCGAGTTTTCACAGCAGACGTGACAAGCCGCCTACGAGCTCTTTACGCCCAATAATTCC
+
FFFF:FFFFFFFFFFFFFFFFFFFFFFFFFFFFFFFFFFFFFFFFFF::FFFFFFFFF:FFFFFFFFFFFFFFFFFFFFFFFFFFFFFFF:FFFFFFFFFF:FFFFFFFFFF:FFFFFFFFFFFFFFF,FFFFFFFFFFFFFFFFFF:FFFFFF:FFF:F:FFFF:FFFFFFFFFFFFFFFFFFFFFFFFFFFFFFFFFFFFF:FFFFF:FFFFF::FFFFFFF:FF:F:FFFFFFFFFFF:FFF:FFFF
@A00920:152:HGHKKDRXX:2:2102:15456:36871 2:N:0:AGGAGTGG+TGTTCTCT
GGACTACAAGGGTTTCTAATCCCGTTCGCTCCCCTAGCTTTCGCGGCTCAGCGTCAGGTGCAGCCCAGGGCGCCGCCTTCGCCTCTGGTGTTCCTCCGGATCTCTACGCATTTCACCACTCCACCCGGAATTCAACGCCCCTCTACTGACCTCTAGCGGCCCAGTTTCGAACGACCTCTCACAGTTGAGCCGGGAGATTTCACGTCCGACTTGGACCACCGCCTGCCCGCGCTTTACGCCCAGTAAATCC
+
:F:FFFFFF,FFFF:FFFFFFFFFFFFFF:F:FFFFFFFFFFFF::F:FFF:FFFFFFFFFFF:FFFFFFF:F:FFFFFFFFFF:FFFF:FFFFFFFFFF:FFFFFFFF:FF:FFFFFF::FFFFFFFFFFFF,F:F:,FFFFFFFF:,:FFF:F,FF,FFFFF:::FFFF:FFF,F:FF,FFFF,,FF,:FF,FFFF:,FFF::,F:FFFF,,F,FFF:F::F,FFF,FFF,FFF,FFFF:F:FFF,::
@A00920:152:HGHKKDRXX:2:2102:28546:36965 2:N:0:AGGAGTGG+TGTTCTCT
GGACTACACGGGTTTCTAATCCTGTTTGCTCCCCACGCTGTCGCGCCTCAGCGTCAGCCACTGCCCAGCAGGCCGCCTTCGCCACCGATGTTCCTCCGGATCTCTACGCATTCCACCGCTACACCCGGAATTCCACCTGCCTCTACAGTGCTCAAGCCCAGCAGTTCGCACGGCAGACCCGGGGTTGAGCCCCGGGCTTTCACCGCACGCTTACCAGGCCGCCTACGCGCCCTTTACGCCCAGTGATTCC
+
FFFFFFFFFFFFFFFFFFFFFFFFFFFFFFFFFFFFFF:FFFFFFFFFFFFFFFFFFFFF:FFFFFFFFF:FFFFFFFFFFFFFFFFFFFFFFFFFFFFFFFFFFFFFFFFFFFFFFFFFFFFFFFFFFFFFFFFFFFFFFFFFFFFFF:FFFFFFFFFFFFFFFFFFFFFFFFFFFFFFFFFFFFFFFFFFFFFFFFFFF:FFFFFFFFFFFFFFFFFFFFFFFFFF:FFFFFFFFFFFFFFF:FFFFF
@A00920:152:HGHKKDRXX:2:2102:32642:37043 2:N:0:AGGAGTGG+TGTTCTCT
GGACTACTGGGGTTTCTAATCCTGTTTGCTCCCCACGCTTTCGCACCTCAGCGTCAGTTGCGGGCCAGTGAGCCGCCTTCGCCACTGGTGTTCTTCCCAATATCTACGAATTTCACCTCTACACTGGGAATTCCACTCACCTCTCCCGCACTCGAGACCGCCAGTATCGGAGGCAATTCTGAGGTTGAGCCTCAGGATTTCACCCCCGACTTAACAGCCAGCCTACGTGCCCTTTACGCCCAGTAATTCC
+
FFFFFFFFFFFFFFFFFFFF:FFFFFFFFFFFFFFFFFFFFFFFFFFFFFFFFFFFFFFFFFFFFFFFFFFFFFFFFFFFFFFFFFFFFFFFFF:FFFFFFFFFFFFF,FFFFFFFFFFFFFFFFFFFFFFFFFFFFFFFFFFFFFFFFFFFFF:FFFFFFFFFFFFFFFFFFFF:FFFFFFFFFFFFFFFFFFFFFFFFFFFFFF:FFFFFFFFFFFF:FFFFFFFFFFFFFFFFFFFFFFFFFFFFFF
@A00920:152:HGHKKDRXX:2:2103:24542:1125 2:N:0:AGGAGTGG+TGTTCTCT
GGACTACAAGGGTATCTAATCCCGTTAGCTACCCTGGCTTTCGCGGCTCAGCGTCAGGTGCAGCCCAGGGCGCCGCCTTCGCCTCTGGTGTTCCTCCGGATCTCTACGCATTTCACCACTCCACCCGGAATTCCACGCCCCTCTGCTGCCCTCTAGCTGCCCAGTTTCGAACGGCCTCTCCCGGTTGAGCCGGGAGCTTTCACGTCCGACTTGAACAGCCGCCTGCCCGCGCTTTACGCCCAGTAAATCC
+
F::F,F:FF,F,F:F,FFFFF,FFFF,FF:F:FFF:F:::F:F,:FFFFFF,F,FFF:F:FFF,FF,FF:FFFF::F:F:FFFFF,FFFFFFFFFFFFFFFFFF:FFFFFFFFFFFFFFF,FFFF,FFF,FFFF:FF:,FFFFFFFFFFFF,FFFFFFFF,FFFFFFFFFFFFFFFFFFFFFFFFFF:FFFF:FFFFF,FFFFFFFFFFFFF:F,FFFFF,FFFFF,:FFFF:FF:FFF:FFFFF:,FF:
@A00920:152:HGHKKDRXX:2:2103:22227:1532 2:N:0:AGGAGTGG+TGTTCTCT
GGACTACTGGGGTTTCTAATCCTGTTTGCTCCCCACGCTTTCGTGCCTCAGTGTCAGTTACAGTCCAGAGAGCCGCCTTCGCAACTGGTGTTCCTCCTAATATCTACGCATTTCACCGCTACACTAGGAATTCCACTCTCCTCTCCTGCACTCAAGTTTCCCAGTTTCAAAGGCTTACTACGGTTGAGCCGTAGCCTTTCACCTCTGACTTCAGAAACCACCTACGCACCCTTTACGCCCAGTCATTCCG
+
FFFFFFFFFFFFFFFFFFFFFF:FFFFFFF:FFFFFFFFFFFFFFFFFFFFFFFFFFFF:FFF:FF,FF:FFFFFFFFFFFF:::FFFFFFFFF:FF:FF:FFFFFFFF:FFFF:FFFFFFF:FFFFFFFFF:FF,FFFFFFF:FFFFFFFFF:FFFFFFFFFF:FFF:FFF:FF:::::F,FFFFF:FFF,FFFFFFF::F:FFFFFFFF,F:F:F:FF:F:,:F:FFFFF,F:FF:F,FF:,FF::,F
@A00920:152:HGHKKDRXX:2:2103:14335:1892 2:N:0:AGGAGTGG+TGTTCTCT
GGACTACTAGGGTTTCTAATCCCGTTCGCTCCCCATGCTTTCGCATCTCAGCGTCAGGTCAGGCCCAGCGTGTCGCCTTCGCCACTGGTGTTCCTCCGGATCTCTACGCAGTTCACCACTACACCCGGAATTCCACACGCCTCTACCTACCTCTAGTCGCGCAGTTCGATTGCGTCCTCGCCCGGTTGAGCCGGGCGCTTTCACGCCTCACTTGCACGACCGCCTACACGCGCTTTACACCCAGTCAATC
+
FFFF:FFF:F:F:,FFF:FFFF,:F,FFF:FFFFFFFFFFFFFFFFFFF:FFFFFFF,FF,::FFFFFF:F:FFFFFF,FFF:FFFF:FFFF::FFF,:FFF,::FFF:F,:FFFFFF,F,FF,F:FFF::FFFF::FFF,FFFFFFFFFFFFF:F:F:FFFFF,FFFF:FFFFF,FFFF,FFFFFFFFF:F:FFF::F,F,FFFFFFFFFFFF:FFFFFFFF,,FFFFF:FFF:FFFFF,FF:F:F,FF
@A00920:152:HGHKKDRXX:2:2103:12400:2456 2:N:0:AGGAGTGG+TGTTCTCT
GGACTACAGGGGTATCTAATCCTGTTCGCTCCCCACGCTTTCGCTCCTCAGCGTCAGTATCGGCCCAGAGATCCGCCTTCGCCACCGGTGTTCCTCCTGATATCTGCGCATTTCACCGCTACACCAAGAATTCCGATTGCCCCTTCCACACTCTAGCACTGCAGTATCACTTGGCCGTTCTGAGTTAAGCTCAGAGATTTCACAAGTGACTTACCGCGCCGCCTACGCGCCCTTTACGCCCAGTAAATCC
+
:FFFFFFFFFFFFFFFFFFFFFF:FFFFFFFFFFFFFFFF:FFFFFFFFFFFF:FFFFF,:FFFFFFFFFFFFFFFFFFFFFFFFFFFFF,FFFFFFFFFFFFFFFFFFFFFFFFF:FFFFF,FFFFFFF:F:FFFFFFFFFF,FFF:FFF,FFFFFFFF:FFFFFFF:FF,FFFF:FFFFF:FFFFFFFFFFFFFFFFFFFFFFFFFFFFF,:FFFFFF:FF:FF:FF:FF:FFFF::FF,F:,FFFFF
@A00920:152:HGHKKDRXX:2:2103:19687:2581 2:N:0:AGGAGTGG+TGTTCTCT
GGACTACTGGGGTATCTAATCCTGTTTGCTCCCCACGCTGTCGCGCCTCAGCGTCAGCAACGGCCCAGCAGACCGCCTTCGCCACTGATGTTCTTCCCGATCTCTACGCATTCCACCGCTACACCGGGAATTCCATCTGCCTCTACCGTGCTCTAGCCTGACAGTTCAGAAGGCAGCCCTGTGGTTGAGCCACAGGATTTCACCCCCTGCTTATCAGGCCGCCTCCGCGCCCTTTACGCCCAGTGATTCC
+
FF:FFFFFFFFFFFFFFFFFFFFF,FFFFFFFFFFFFFFFFFFFFFFFFFFFFFFFF,FFFFFFFFFF,FFFFFFFFF:FFFFFFFFFFFFFFFFFFFFFFFFFFFFFFFF:FFFFFFFFFFFFFFFF,FFFFFF:,FFFFFFFFFF,F:FFFFFFFFF:FFFFF:FFF,:FFF:FFFFFF:FFFFFFFFF:FFFFF,F:FFFFFFFFFF,,FF:FFF:FFF,FFFFFF,:FFFFFFFF:F,:F:FFFFF
@A00920:152:HGHKKDRXX:2:2103:25418:2926 2:N:0:AGGAGTGG+TGTTCTCT
GGACTACTGGGGTATCTAATCCTGTTTGCTCCCCACGCTTTCGTGCCTCAGCGTCAGTATCGGGCCAGTGAGCCGCCTTCGCCACTGGTGTTCTTGCGAATATCTACGAATTTCACCTCTACACTCGCAGTTCCACTCACCTCTCCCGAACTCAAGATCTTCAGTATCAAAGGCAGTTCTGGAGTTGAGCTCCAGGATTTCACCCCTGACTTAAAGACCCGCCTACGCACCCTTTACGCCCAGTGATTCC
+
FFFFFFFFFFFFFFFFFFFFFFFFFFFFFFFFFFFFFFFFFFFFFF:FFFFFFFFFF:FFFFFFFFFFFFFFFFFFFFFFFFFFFFFFF:FFF:FF:FFFFF:FFF:F:FFFFFFFFFFFF:FFFFFFFFFFFFFFFFFFF:FFFFFFFFFFFFFFFFFFFFF:FF:FF:FFFFFFFFF,FFFFFFFF,F:FFFFFFFF:F:FFFFFFFFFF:FF,FFFFFFF,,,FFFFFFFF:FFFFF:,:::F:,FF
@A00920:152:HGHKKDRXX:2:2103:25635:3114 2:N:0:AGGAGTGG+TGTTCTCT
GGACTACCGGGGTTTCTAATCCCGTTTGCTACCCTAGCTTTCGCGCCTCAGCGTCAATGTCGGTCCAGGATGCCGCCTTCGCCACCGGTATTCCTCCAGATATCTACGCAGTTCACCGCTACACCTGGAATTCTACATCCCTCTCCCGCATTCAAGCCTCCCAGTCTCAGACGCAGTTCCCAGGTGAAGCCGGGGGATTTCACGTCTGACTTAGAAGGCCGCCTAGGCGCCCTGTACGCCCAGTAATGCG
+
FFFFFFFFFFFFFFFFFFFFFFFF:,FFF:FFFFFFFFFFFFFFFFFFFFFFFFFFFFFFFFFFF:FFFFFFFFFF:F,F,FFFFFFFFF:FF:FFF:FFFFFFFFF,FF,FFFFFFFFF,FFFFFFFF::FFFF:F:F:FFFF:FF,FF,FFFF::FF:FF:F:,,:F:F:,F,FFFF:,FFFF,F:F,FF,FFF:,,,,,FFF:FF,FFF:FF:FFF,FF,:F:FFFF::F:F,,FFFFFFFF,FF:F
@A00920:152:HGHKKDRXX:2:2103:26160:3552 2:N:0:AGGAGTGG+TGTTCTCT
GGACTACAGGGGTTTCTAATCCCGTTCGCTCCCCATGCTTTCGCCTCTCAGCGTCAGGTCAGGCCCAGCGTGTCGCCTTCGCCACTGGTGTTCCTCCGGATCTCTACGCATTTCACCACTACACCCGGAATTCCACACGCCTCTACCTGCCTCTAGCCCCGCAGTTCGGTCACGTCCTCGCCCGGTTGAGCCGGGCGCTTTCACGCGCCACTTGCAGGACCGCCTACACGCGCTTTACACCCAGTAAATC
+
FFFFFFFFFFFFFF:FFFFFFFF:FFFFFFFFFFFFFFFFFFFFFFF:FFFFFF:FFF:FFFFFFFFFFFFFFFFFFFFFFFFFFFFF:FFFFFFFFFFFFFFFF,:FFFFFFFFFFFF,FFFFFFF:FFFFFFFFFFFFFFF:FFF,FFFFF::FFFFFFFFFFFFFFFFFF:F:FFFF:F::FF::FFFFFFFFFFFFFFFFF:FF:FFFFFF:FFFF,FFFFFFFFF:FF,F:FFFF,:FF:F,:,F
@A00920:152:HGHKKDRXX:2:2103:7835:3630 2:N:0:AGGAGTGG+TGTTCTCT
GGACTACTCGGGTTTCTAATCCTGTTTGCTCCCCACGCTTTCGTGCATGAGCGTCAGTATCGGCCCAGGGGGCTGCCTTCGCCATCGGTGTTCCTCCACATCTCTACGCATTTCACTGCTACACGTGGAATTCCACCCCCCTCTGCCGTACTCTAGCCGTGCAGTCACAAGCGCAGTTCCCAGGTTAAGCCCGGGGATTTCACACCTGTCTTACACAACCGCCTGCGCACGCTTTACGCCCAGTAATTCC
+
FFFFFFFFFFFFFFFFFFFFFFFFFFFFFFFFFFFFFFFFFFFFFFFFFFFFFFFFFFFFFFFFFF:FFFFFFFFFFFFFFFFFFFFFFFFFFFFFFFFFFFFFFFFFFF,FFFFFFFFFFFFFFFFF,FFF:FFFFFFFFFFFFFF,FFFFFFFFFFFFFF:FFF:FFFFFFF,:FF:FFFFF,FF::FFFFFFFFFFFFFFFFFFFFFF:FF:FFFFFFFFFFFFFFFFFF,FFFFFFF:,FF:F,,F
@A00920:152:HGHKKDRXX:2:2103:19732:5729 2:N:0:AGGAGTGG+TGTTCTCT
GGACTACCGGGGTTTCTAATCCTGTTTGCTCCCCACGCTTTCGTGCCTGATCGTCAGTTCAGGTCCAGGAAGCCGCTTTCGCCACTGATGTTCCTTCGGATATCTACGCATTTCACCGCTACACCCGAAATTCCGCTTACCTCTGCCGAACTCTAGCGATCCAGTATCGAATGCAATTCCCAGGTTGAGCCCGGGGCTTTCACACCCGACTTGAAAAGCCGACTACGCACGCTTTACGCCCAGTGATTCC
+
FFFFFFFF,FFFFFFFFFFFFF,FFFFFFFFFFF:FFFFFFFF,FFFFFFFFFFFFFF:F,FFFFFFFFFFFFFFFFFFFFFFFF:FFFF,FFFFFF,FFFFFFFFFFFFFFFFFFFFFFFFFF,FFFF:FFFF:FFF,FF:FF,FFF:F,FFFFFF:,FFFFFF,FFF,FFFFF,FFFFFF,FFFFFFFFFFFFFFF:FFFFF,FFF:FFF,,FFFFFF,,F,FF,F,FFFFFFFFFFFFF:F,F,,,F
@A00920:152:HGHKKDRXX:2:2103:20573:6057 2:N:0:AGGAGTGG+TGTTCTCT
GGACTACAGGGGTATCTAATCCTGTTTGCTCCCCACGCTGTCGCGCCTCAGCGTCAGCCATGTCCCAGCAGGCCGCCTTCGCCACCGGTGTTCTTCCGGATCTCTACGCATTCCACCGCTACACCCGGAATTCCGCCTGCCTCTGACATGCTCGAGTCCACCAGTTCGCACGGCCGACTCGGGGTTGAGCCCCGAGCTTTCACCACACGCTTAGCAGACCGCCTACGCGCCCTTTACGCCCAGTGATTCC
+
FFFFFFFF:FFFFFFFFFFFFFFFFFFFFFFFFFFFFFFFFFFFFFFFFFFFF:FFF:FFFFFFFFFFFF:FFFFFFFF:FFFFFFFFFFFFFF:FFFFF,FFFFFFFFFFFFF:FFFFFF:FFF:FFF:FFFFF:FFFF:FFFF:F,:FFFFFFFFFFFFF,F:F:FFFFFFF:FFFF:FFFFFFFFF:FFFFFFFF,FFFFF:::FF:FFFFF:FFF:::FFFFFF:FF:,:FF,:FFFF,FFFFFF:
@A00920:152:HGHKKDRXX:2:2103:15637:7028 2:N:0:AGGAGTGG+TGTTCTCT
GGACTACAAGGGTTTCTAATCCCGTTCGCTCCCCATGCTTTCGCCTCTCAGCGTCAGGTCAGGCCCAGCGTGTCGCCTTCGCCACTGGTGTTCCTCCGGATCTCTACGCATTTCACCACTACACCCGGAATTCCACACGCCTCTACCTGCCTCTAGCCCCGCAGTTCGGTCACGTCCTCGCCCGGTTGAGCCGGGCGCTTTCACGCGCCACTTGCAGGACCGCCTACACGCGCTTTACACCCAGTAAATC
+
:FFFFFFFFFFF,FFFFFFFFFFFFFFFFFFFFFFFFFFFFFFFFFFFFFFFFFFFFFFFFFFFFF,FFFFFFFFFFFFFFFFFFFFFFFFFFF:FFFFFFFFFFFFFFFFFFF:FFFFFFFFFFFFFFFFFFFFF:FFFFFFFFFFFFFFFFFFFFFFFFFFF:FFFFFFFFFF:FFFFFFFF:FFFFFFFFFFFF:F:FFFFFFFFFFFFFFFFF:FFFFFFFF:FFFFFFFFFFFFFF:FFFFF,FF
@A00920:152:HGHKKDRXX:2:2103:23267:7467 2:N:0:AGGAGTGG+TGTTCTCT
GGACTACTGGGGTATCTAATCCTGTTCGCTCCCCACGCTTTCGCTCCTCAGCGTCAGTATCGGACCAGAGACCCGCCTTCGCCACCGGTGTTCCTCCTGATATCTGCGCATTTCACCGCTACACCAGGAATTCCAGTCTCCCCTACCGAACTCCAGCCTGCCCGTCTCGACCGCAGGCTCGCAGTTGAGCTGCGAGATTTCACGGTCGACGCGACAAGCCGCCTACGAGCTCTTTACGCCCAATAAATCC
+
FFFFFFFFFFFFF:FFFFFFFFFFFFFFFF:FFFFFFFFFFFFFFFFFFFFFFFFFFFFFFFF,FFFFFF:FFFFFFFFFFFFFFFFFF:FF:FFFF:FFF:FFFFFFFF,FFFFFFFFFFF:FFFFFFFFFFFFFFFFFF:FFFFFFFFFFFFFFFFFFFF:FF,F,,FFFFFF:FFF:FFFFFF:FFFF:FFFF,FFFFFFFFF,:FF,FFFFFFFFFFFFFFFFFF::FF:F,:FFFFF,FFF,F,F
@A00920:152:HGHKKDRXX:2:2103:26124:9251 2:N:0:AGGAGTGG+TGTTCTCT
GGACTACTGGGGTTTCTAATCCTGTTTGATCCCCACGCTTTCGTGCCTCAGAGTCAATCGCTGTGTAGTGAGCTGCCTTCGCAATTGGTGTTCTATGTCATATCTAAGCATTTCACCGCTACATGACATATTCCGCTCACCTCCACAGAATTCAAGATAAATAGTATCAACGGCAGTTTCCGAGTTAAGCCCGGAGATTTCACCACTGACTTACCTATCCTCCTACGCACCCTTTAAACCCAGTGAATCC
+
FFFFFFFFFFFFFFFFFFFFFFFFFFFFF,FFFFFFFFFFF:FFFFFFFFFFFFFFFFFFFFFFFFFFFFFFFFFFFFFFFFFFFFFFFFFFFFFFFFFFF:FFFFFFFFFFFFFFFFFFFFFFFFFFFFFF:FFFFFF:FFFFFFFFF:FF:,FFFFFFFFFFFFFFFFFFFFFFFFFFFFFFFFFFFFFFFFFFFFFFFFFFFFFFFFFFFFFFFFFFFFFF:FFFFFFF,F:FF,FFFFFFF:,FFF
@A00920:152:HGHKKDRXX:2:2103:27245:9909 2:N:0:AGGAGTGG+TGTTCTCT
GGACTACTAGGGTATCTAATCCTGTTTGCTCCCCACGCTTTCGCACCTCAGCGTCAGTATTTGTCCAGTAAGACGCCTTCGCCACTGGTGTTCATCCCAATATCTACGAATTTCACCTCTACACACGGAATTCCACTTACCTCTACACAAGTCTAGCGATGCAGTCTAAAAGGCAATTCCGGGGTTGAGCCCCGGGCTTTCACCTCTAACTTACAAAGCCGCCTACGTGCGCTTTACGCCCAGTAATTCC
+
FFFFFFF,,FFFF,FFFFFFFFFFFFFFFFFFFFFFFFFFFFFFFFFF:FFFFFFF,FFF,,F,FFFFFF:F,FFFFFFFFFFFF:F:FFFFF,FFF,,FFFFFFFFF,:FFFFFFFFFFFFFF,,FFFFFFFFFF,::FFFFF,FF:,F,FF,:FF,FFFF,FFFF,:,F:FF:FFFFF,,,FFFFFFFFF,FFFFFFFFFF,:F,,FFFFFF,F:FFF:FFFFFFF::FFF:FFFFFFFFF:FFFF::
@A00920:152:HGHKKDRXX:2:2103:16523:10441 2:N:0:AGGAGTGG+TGTTCTCT
GGACTACTGGGGTATCTAATCCTGTTCGCTCCCCACGCTTTCGCGTCTCAGCGTCAGTACCGTCCCAGAGAGCTGCCTTCGCCATTGGTGTTCTTCCTGAGATCTGCGCATTTCACCGCTACACAAGAAATTCCACTCTCCTCTTCCGGACTCTAGCCACACGGTTTCCGTCGACGTCTGGAAGTTGAGCCTCCAGTTTTCACAACGGACCTGCGTGGCCGCCTACTCGCGCTTTACGCCCAGTAAATCC
+
FF,FFF,FFFFFFFFFF:FFFFF:FFFFFFFFFFFFFFF,FF:FFFFF,FF:FFFFFFFFFFFFFF,FFFFFFFF:FFFFFF,F:FF:FFFF:FFFFFFF,FFFFF:F:,,F:FF,FFFFF,F:,:FFF:FFFFFFFFFFFFF,:FFFFF:FF:FFF:FFFFF:FFFFFFFFFFFFFFFFF:F,FFF:FFFFFF,FF::FFFF:F,:,,F,FFFFFFFFFF:FF,:,F,FFFF:FFF,FFFFFF,,F,FF
@A00920:152:HGHKKDRXX:2:2103:21956:10520 2:N:0:AGGAGTGG+TGTTCTCT
GGACTACCAGGGTTTCTAATCCTGTTTGCTCCCCACGCTGTCGCGCCTCAGCGTCAGCAACTGCCCAGCAGGCCGCCTTCGCCACCGGTGTTCTTCCGGATCTCTACGCATTCCACCGCTACACCCGGAATTCCGCCTGCCCCTACAGTGCCCAAGCTACACAGTCGGCACGGCCGACCCGGGGTTAAGCCCCGGGCTTTCACCGCACCCTTACATAGCCGCCTACGCGCCCTTTACGCCCAGTGATTCC
+
FFFFFFFFFFFFFFFFFFF:FFFF::FFFFFFFFFF:FFF:FFFF,FFFFFFFFFFFFFFFF:FFF,FFFFFFFFF,,,FFFFFFFFFFFF:FFFFFF:FFFF:FFFFFFFFFFFFFFFFFFFFFFFFFFFFFFFFFFFF:FFFFFFFFFFFFFFFFF:FFFFFFFFFFFFFFFFFFFFFFFF,FFF,FFFFFFFFFFFFF,FFFFFFFF:FFFFFFFFFFFFFF,FFFFFFFFFFFFFFFFFFFFFFF:
@A00920:152:HGHKKDRXX:2:2103:1316:10535 2:N:0:AGGAGTGG+TGTTCTCT
GGACTACCGGGGTATCTAATCCTGTTTGATCCCCACGCTATCGCGCCTGAGCGTCAGATACGAGCCAGTGAGCCGCCTTCGCCACCGGTGTTCTTCCCAATATCTACGAATTTCACCTCTACACTGGGAATTCCACTCACCTCTCTCGTCCTCAAGCTAAACAGTTTCAATGGCAGTTCCGGAGTTGAGCTCCGGGCTTTCACCACTGACTTGGATAGCCGCCTGCGCGCGCTTTACGCCCAGTAATTCC
+
FFFFFFFFFFFFF,:FFFFFFFFFFFFFFFFFFFFFFFFFFFFFFFFFFFFF:FFFFFFFFFFFFFFFFFFFFFFFFFFFFFF:FFFF:FFFFFFFFFFFFFFFF,FFFF:FFFFFFFFF,FFFFFF,FFFFFFFFFFFFF::FFFFFFFFFFFFFFF,F:FFF,FFFFF,FFFFFFFFFFF,FF:F,FFFFFFFFFFFFF:F,FFFFFFFFFFF::FFFFFFF:,FFFFFFFFF,FFFFFFFFF:F,FF
@A00920:152:HGHKKDRXX:2:2103:12897:10645 2:N:0:AGGAGTGG+TGTTCTCT
GGACTACTGGGGTTTCTAATCCCGTTCGCTCCCCACGCCTTCGTGCCTCAGCGTCAGGTGTGTCCCAGCTGGCCGCCTTCGCCACAGGTGTTCCTCCCGATCTCTACGCATTTCACCACTACACCGGGAATTCCACCAGCCCCTGACACCCTCAAGCCTGCCCGTCCCCGACGACCCTCCCCGGTTGAGCCGGGGGCTTTCACGCCGGGCGCGACACGCCGCCTGCGCACGCTTTACGCCCAGTAATTCC
+
FFFF::F:,FFFFFFFFFFFFFFFFFFFFFFFFF,FFFFFFFFFF:FFFFFFF:FFFFFFFFF,FFFFFFFFFFFF:FFFFFFFFFFFFFFFFFFFFFFFFFFFFFFFFFFFFFFFFFFFFFFFFFFF,FFF:FFFF,FFFFFFFFFFFFFFF:FFFF,FFFFFFFFFF:FF:FF:FFFFFFFF:FFF::FFFFFFFFFFFFFFFF:FF:,:F,FF,FFF:FFF:FFF:FFFFF,F::FFFFFFFFFFFF
@A00920:152:HGHKKDRXX:2:2103:23194:10817 2:N:0:AGGAGTGG+TGTTCTCT
GGACTACAAGGGTATCTAATCCTGTTTGCTCCCCTCGCTTTCGCGCCTCAGCGTCAGAAACGGACCAGCGAGCCGCCTTCGCCACTGGTGTTCCGCCGAATATCTACGAATTTCACCTCTACACTCGGCATTCCACTCGCCTCTTCCGACCTCCAGACATCCAGTATCGCAGGCAGTAACGGGGTTGAGCCCCGGGATTTCACCCCCGACTCGAATAACCGCCTACGCGCCCTTTACGCCCAGTAATTCC
+
FFFFFFFF,FFFFFFFFFFFFFFFFFFFFFFFFF,,FFFFFFFFFFFFFFFFFFFFFFF,,FF:FFFF,F:FFFFF,FFFFFFFF:FFFFFFFF,FF,FFFFFFFFFF,FFFFFFFFFFFFFFF,FFFFFFFFFFF:FFFFFFF,FF:,FFFFFFFF:FFFFFFFFFFF,FFFFFF,,:FFF,FFFF:FFFF,F:F:FFF:FFF:F:FFFF:FF:FF:FFFFFFFFFFFFFFF,FFFFFFFF,FF,FFFF
@A00920:152:HGHKKDRXX:2:2103:11107:11146 2:N:0:AGGAGTGG+TGTTCTCT
GGACTACAGGGGTTTCTAATCCTGTTTGCTCCCCACGCTTTCGCGTCTCAGCGTCAGTAAGTGTCCAGAAAGCCGCCTTCGCCACCGGTGTTCCTCCTGATCTCTACGAATTTCACCTCTACACCAGGAATTCTGCTGTCCTCTCCACTACTCCAGCCCAGCAGGTTCTGGTGCAGTTCGTAGGTTGGGCCTAGGGATTTCACGCCTGAGGTGCTGGTCGGGCTACACGCGCTTTGCGCCCCGGTATTCC
+
:F::,FFFFFFF:F:FF:,:FFFF::FF,FFFFFFFF:F:F:FFFF:FFFFFF:FFFFFFFFFFFFFF:FFFF:,FF,,:F:,,:,FFFF,:F:FFFFF,F,,,:,FF,,F:F,,:,F,,,,F,FF:F,,,F:F,:F,FF,:,F,F,FF,,FF,FF,,F::,,F,F:,,,FFF,,F,:F,F,FF:,,,,,,F,FF:,,FF,,,:FFFF:,::F,:FFF,,,,,:,:F,:::F:F,,:F,:,:F,,,FF,,
@A00920:152:HGHKKDRXX:2:2103:29008:11710 2:N:0:AGGAGTGG+TGTTCTCT
GGACTACAAGGGTTTCTAATCCTGTTTGCTCCCCACGCTTTCGCGCCTCAGCGTCGGATCCGGCCCAGCCGGCCGCCTTCGCCACGGGTGTTCTTCCCGATCTCTACGCATTCCACCGCTACACCGGGAATTCCACCGGCCTCTACCGGTCCCCAGGTCCGCAGTCTCGGAAGCAGCCCCGGAGTTGAGCCCCGGGATTTCACTTCCGACTTGCTGGTCCCGCCTGCGCGCGCTTTACGCCCAGTGATTC
+
FFFFFFFFFFFFFFFFFFFFF:FFFFFFFFFFFFFFFFFFFFFFFFFFFFFFFFFFFFFFFFFFFFFFFFFF,FFFFFFFFFFFFFFFFFFFFFFFFFFFFFFFFFFFFFFFFFFFFFFF,FFFFFFFFFFFFFFFFFFFFFFFFFFFFFFFFFFFF:FFFF,,FFFFFFFFFFFFFFFFF,FFFFF:FFFFFFFF,FFFFFFFFFFFFFF::FFFFFFFFFFFFFFFFFFF::FF:FFFFFFFFFF,FF
@A00920:152:HGHKKDRXX:2:2103:16215:12540 2:N:0:AGGAGTGG+TGTTCTCT
GGACTACTAGGGTTTCTAATCCCGTTCGCTCCCCATGCTTTCGCATCTCAGCGTCAGGTCAGGCCCAGCGTGTCGCCTTCGCCACTGGTGTTCCTCCGGATCTCTACGCATTTCACCACTACACCCGGAATTCCACACGCCTCTACCTACCTCTAGTCGCGCAGTTCGATTGCGTCCTCGCCCGGTTGAGCCGGGCGCTTTCACGCCTCACTTGCACGACCGCCTACACGCGCTTTACACCCAGTAAATC
+
FFFFFFFFFFFFFFFFFFFFFFFFFFFFFFFFFFF:FFFFFFFFFFFFFFFFFFFFFFFFFFFFFFFFF:FFFFFFFFFFFFFFFFFFFFFFFFFFFFFFFFFFFFFFFFFFFFFFFFFFFFFFFFFFFFFFFFFFFFFFFFFFFFFFFFFFFFFFFFFFFFFFFFFFFFFFF:FFFFFFFFFFF:FFFFFFFFFFFFF,FFFFFF,FF,FFFFF:FFFFF:FFFFFFFFFFF,FFFFFFFFFFFFFFFF
@A00920:152:HGHKKDRXX:2:2103:13178:13573 2:N:0:AGGAGTGG+TGTTCTCT
GGACTACACGGGTTTCTAATCCCGTTCGCTCCCCGTGCTGTCGCGTCTCAGCGTCAGGTCAAGCCCAGGACGTCGCCTTCGCCACTGGTGTTCCTCCGGATCTCTACGCATTTCACCACTACACCCGGAATTCCACGTCCCTCTACTCGCCTCTAGATTCGCAGTCTTCAGCGCACTCTCCCAGTTGAGCCGGGAGCTTTCACGTCCGACTTGGACCACCGCCTGCCCGCGCTTTACGCCCAGTAAATCC
+
FFFFFFFFFFFFF:FFFFFF:FF:FFFFFFFFFFFFFFFFFF:FFFFFFFFFF:FFFFFFFF:FFFFFFFFFFFFFFFFFFFFFFF:FFFFFFFFF:FFF:FFFFFFFFFFFFFFF,FF:FFFFFFF:FFFFFFFFFFFFFFFF:FFF:FF:FF:FFFFFFF:FFF:FFFFFFFFF:FFF:FFFFFFFFFF:FF:F:FFFFFFFFFFFFFFFFFFFFFFF,FFFFF:,F,FFFFF,FF:F,:F,FFFFF:
@A00920:152:HGHKKDRXX:2:2103:17897:14888 2:N:0:AGGAGTGG+TGTTCTCT
GGACTACTGGGGTATCTAATCCCGTTCGCTCCCCTAGCTTTCGCGCCTCAGCGTCAAGAATGGGCCAGGCAGTCGCCTTCGCCACTGGTGTTCCTCCCGATATCTACGCATTTCACCACTACACCGGGAATTCCACTGCCCTCTCCCACCTTCAAGCCGATCAGTTTCCGATGCAGTTTCCCAGTTGAGCCGGGAGATTTCACATCGGACTTGACCAGCCGCCTGCGCGCTCTTTACGCCCAGTAAATCC
+
FFFFFFFFFFFFFFFFFFFFFFFFFFFFFFFFFFFFFFFFFFFFFFFFFFFFFFFFFF:FFFFFFFFFFFFFFFFFFFFFFFFFFFFFFFFFFFFFFFFFFFFFFFFFFFFFFFFFFFFFFFFFFFFFFFFFFFFFFFFFFFFFFFFFFFFFFFFFFFFFFFFFFFFFFFFFFFFFFFFFFFFFFFFFFFFFFFFFFFFFFFFFFFFFFFFFFFFFFFFFFFFFFFFFFFFFFFFFFFFFFFFFFFFFFF
@A00920:152:HGHKKDRXX:2:2103:18394:15499 2:N:0:AGGAGTGG+TGTTCTCT
GGACTACTGGGGTATCTAATCCCGTTCGCTCCCCATGCTTTCGCCTCTCAGCGTCAGGTCAGGCCCAGCGTGTCGCCTTCGCCACTGGTGTTCCTCCGGATCTCTACGCATTTCACCACTACACCCGGAATTCCACACGCCTCTACCTGCCTCTAGCCCCGCAGTTCGGTCACGTCCTCGCCCGGTTGAGCCGGGCGCTTTCACGCGCCACTTGCAGGACCGCCTACACGCGCTTTACACCCAGTAACTC
+
FFFFF:FFFFFFFFFFFFFFFFFFFFFFF:FFFFFFFFFFFFFFFFFFFFFFFFFFFFFFFFFFFFFFFFFFFFFFFFFFFFFFFFFFFFFFFFFFFFFFFFFFFFFFFFFFFFFFFFFF:FFFFFFFFF:FFFFFFFFFFFFFFFFFFFFFFFFFFFFFFFFF:FFFFFFFFFFFFFFFFFFFFFFFFFFFFFFFFFF:FFF:FFFFFFFFFFFFFFFFFFFFFF:FFFFFFFFFFFFFF:FFF,F,FF
@A00920:152:HGHKKDRXX:2:2103:11116:15702 2:N:0:AGGAGTGG+TGTTCTCT
GGACTACCGGGGTTTCTAATCCTGTTTGCTCCCCACGCTTTCGCACCTCAGCGTCAGTACCGGACCAGTGAGCCGCCTTCGCCACTGGTGTTCCTGCGAATATCTACGAATTTCACCTCTACACTCGCAATTCCACTCACCTCTTCCGGACTCTAGACACCCAGTATCAAAGGCAGTTCCGGGGTTGAGCCCCGGGATTTCACCCCTGACTTAAATGTCCGCCTACGCGCGCTTTACGCCCAGTAATTCC
+
FFFFFFFFFFFFFFFFFFFFFFFFFFFFFFFFFFFFFFFFFFFFFFFFFFFFFFFFFFFFFFFFF:FFFFFFFFFFFFFFFFFFFFFFFFFFFFFFFFFFFFFFFFFFFFFFFFFFFFFFF:FFFFFFFFFFF:FFFF,FFFFFFFFFFFFFFFF:FFFFFF:FFFFF:FF:FFFFFFF:FFFFFFFFFF:FFFFFFFFFFFFFFFFFF:FFF,FFF::FFFFFF,F::FFFFFFF:FFFFFFF:FFFF,
@A00920:152:HGHKKDRXX:2:2103:19994:15796 2:N:0:AGGAGTGG+TGTTCTCT
GGACTACTGGGGTTTCTAATCCTGTTCGCACCCCTAGCTATCGCGCCTGAGCGTCAGGTAAGGCCCAGAGATCCGCCTTCGCCACCGGTGTTCCTCCTGATATCTGCGCATTTCACCTCTACACCAGGAATTCCGATCTCCCCTACCTACCTCTAGCCTGACGTTAGCGCAGGGCGTCCCGGGGGTGAGCCCCGGGATTGGACACCCGACAGGTCAGGCCGGCTGCGCGCTCTGTACGCGCAATGGTTCC
+
,FFFFFF,:,FFF,FFFFF:,FFF:FFF,,F,FFFFFF,,F:,FFF,:F:,:FF:FFFFFF:FFFF,:,FFF,,FFF:F:::F::F:FF:F:FFFFFFF,F:,,FFF,F,:FFFF,:,,F,FF,,,F:F:,F:F::FFF,:F:F:FFFFF,,FF,FFFF:FF,,,,,:F,,,,,,FFF,:,:FFF,,,:,FFFFFF,,FF,,F,F,FF,,,:FFFF,:F,F,FFF,FFF::F:FF,FFF,FF,:,,,,,:
@A00920:152:HGHKKDRXX:2:2103:20726:15906 2:N:0:AGGAGTGG+TGTTCTCT
GGACTACTCGGGTTTCTAATCCTGTTTGCTACCCACGCTTTCGTGCCTCAGTGTCAGTGTTAGTCCAGTAAGCCGCCTTCGCCACTGATGTTCCTCCCGATATCTACGCATTTCACCGCTACACCGGGAATTCCGCTTACCTCTACCACACTCTAGTTTGACAGTATCAAATGCAATTCCCAGGTTAAGCCCGGGGATTTCACATCTGACTTATCGAACCACCTACGCACCCTTTACGCCCAGTCATTCC
+
FFFFFFFFFFFFFFFFFFFFFFFFFFFFFFFFFFFFFFFFFFFFFFFFFFFFFFFFFFFFFFFFFFFFFFFFFFFFFFFFFFFFFFFFFFFFFFFFFFFFFFFFFFFFFFFFFFFFFFFFFFFFFFFFFFFFFFFFFFFFFFFFFFFFF:FFFFFFFFFFFFFFFF:FFFFFFFFFFFFFFFF,FFF,FFFFFFFFF:FFFFFFFFFF:,F,FFFFFFF:FFFFF,FF:FFFF,F:FFFFFFFFFFFFFF
@A00920:152:HGHKKDRXX:2:2103:18548:16110 2:N:0:AGGAGTGG+TGTTCTCT
GGACTACCAGGGTTTCTAATCCCGTTCGCTCCCCTAGCTTTCGCGGCTCAGCGTCAGGTGCAGCCCAGGGCGCCGCCTTCGCCTCTGGTGTTCCTCCACATCTCTACGCATTTCACTGCTACACGTGGAATTCCACCCCCCTCTGCCGCACTCAAGCTTGCCAGTAACAAACGCAGTTCCCAGGTTAAGCCCGGGGATTTCACAGCTGTCTTAACAAACCGCCTGCGCACGCTTTACGCCCAGTAATTCC
+
F:,FF:FFFFFFFF:FFFFFFFFFFFFFF:FFFFFFFF:FFF:FFFFFFFFFFFF:FFFFF,FFFF::FFFFFF:FF:FFFFFFFFF,,F:,:F,F:FF,,FFFFFF:FFF,FFFF:FFFFFFFFFF:FF,FFFFFFFFFF,FFFFFFFFF,FFF,FF,FF,FFFF,FF,FFFFFFF:FFFFF:FFF,:FFFFF:F:FFFFFFF,FFF:F:FFFFF,:FFFFF:FFFF,FF::F,FFF:FF:F,F:FF::
@A00920:152:HGHKKDRXX:2:2103:30074:18129 2:N:0:AGGAGTGG+TGTTCTCT
GGACTACAAGGGTTTCTAATCCTGTTTGCTCCCCACGCTTTCGCTCCTCAGCGTCAGTACTGGCCCAGAGAACTGCCTTCGCCATCGGTGTTCCTCCAGATATCTGCGCATTTCACCGCTACACCTGGAATTCCGTTCTCCCCTACCAGACTCAAGTCACAGCAGTATCGGATGGCGTCTCAGGGTGGAGCCCTGAGTTTTCACATCCGACTTACTGAACCGCCTCCGAGCTCTTTACGCCCAATAAATC
+
FFFFFFFFFFFFFFFFFFFFFFFFFFFFFFFFFFFFFFFFF:FFFFFFFFFFF:FFFFFFFFFFFFFFFFF:FF,FF:FFFFFFFFFFFFFFFFFFFFF:FFFFFFFFFFFFFFF:FFFF:,:FFFFFF,F:FFFFFFFFFFFFFFFFFFFFFFFFFF:FFFFFFFFFFFFFFFFFFFFFFFFFFF,FFFFFFFF:FFFFFFFFFFF:FFFFFFFFFFF:FFF:F,FFFFFFFFFF:FFFFFFFFFF,FF
@A00920:152:HGHKKDRXX:2:2103:18204:18176 2:N:0:AGGAGTGG+TGTTCTCT
GGACTACCGGGGTATCTAATCCCGTTTGCTCCCCTGGCTTTCGCTCCTCAGCGTCAGTGTCGGTCCAGGATGCCGCCTTCGCCACCGGTGTTCCTCCAGATATCTACGCATTTCACCGCTACACCTGGTCTTCCGCATTCCTCTCCCAATCTCACGCCATGCAGTCTCACACGCCGTTCCCCGGTGGAGCCGAGGGATTGCTCGGGTGGGTTTGGTGGCCGCCTACGTGCCCTGTACGCCCAGTCGTGCC
+
:FFFFFFFFFFFF:FFF:FFFFFFFFFF:FFFFFFFF:FFFFFFFFFFF:FFFF:FF,FFFFF:FF,:FFFF:FFF:F,,F:FFF:FFFFFF:,F,F,F,F:FF::FFF,,FFF:F,F,:,,,,,FFF,,F:FFFF:,FF:,,F,,FFFFFF,F,FFF,F,F,FFF,F,F:FF,,FF,:,FFFF,FF,F,FFF:FF,,::,,,F,F,F,,,,,F,FFF:,F:,F,:F,F,F:::,,,F,,,:FF,,FF,,
@A00920:152:HGHKKDRXX:2:2103:8947:18615 2:N:0:AGGAGTGG+TGTTCTCT
GGACTACTGGGGTTTCTAATCCCTTTTGCTACCCAAGCTGTCGTCCCTGAGCGTCAGTCGTGTCCTAGAAACCTGCCTTCGCGCATGGTATTCCTCTTGATATCTACGGATTTCACCCCTCCACCAAGAATTCTAGTTTCCTCGAACAGACTCTATCTCTCCAGTTTTCCTTGCCTTTCCGAAGTTGAGCCTCGGGCTTAGACAAGAAACTTAAAGAGACGCCGACGGACCCTTTACGCCCAGTAAATCC
+
FFFFFFFFFFFFFFFFFFFFFFFFFFFFFFFFFFFFFFFFFFFFFFFFFFFFFFFFFFFFFFFFFFFFFFFFFFFFFFFFFFFFFFFFFFFFFFFFFFFFFFFFFFFFFFFFFFFFFFFFFFFFFFFFFFFFFFFFFFFFFFFFFFFFFFFFFFFFFFFFFFFFFFFFFFFFFFFFFFFFFFFFFFFFFFFFFFFFFFFFFFF:FFFFFFFFFFFFFF:FFFFFFF:FFFFFFFFF:FFFFFFFFF:FFF
@A00920:152:HGHKKDRXX:2:2103:17083:19147 2:N:0:AGGAGTGG+TGTTCTCT
GGACTACACGGGTTTCTAATCCTGTTTGCTCCCCACGCTTTCGCACCTCAGCGTCAATACTTGTCCAGCGAGTCGCCTTCGCCACTGGTGTTCTTCCGAATATCTACGAATTTCACCTCTACACTCGGAATTCCACTCGCCTCTCCAAGATTCTAGCAATCCAGTTTCAGAGGCAGTTCCGGGGTGGAGCCCCGGGATTTCACCCCTGACTTACAAAGCCGCCTACGTGCGCTTTACGCCCAGTACTGCC
+
FFFFFFFFFFFFFFFFFFFFFFFFFF:FFFFFFF,FFFFFFFFFFFFF,FFFFFFF:FF,FFFF:F,F,FFFFFFFFFFFFF:FFFF:FF:FF,F,F,,FFFFFF,FF,,:FFFFFF,FF,FFF,,F,FFFFFF,FFF::FFFFFF,FF,,FF,FF:,:::F,F:F,F:FFFF:,FFFFFF:FF,,F:F::FFFF:FF:,FF:F:FFF,FF,FF,FFFFF:F:FFFFFFFFFF,F,,F::,:F:,,FFF,
@A00920:152:HGHKKDRXX:2:2103:32904:19460 2:N:0:AGGAGTGG+TGTTCTCT
GGACTACTGGGGTTTCTAATCCCGTTTGCTCCCCTGGCTTTCGCGCCTCAGCGTCAATCTCGGACCAGTGAGCCGCCTTCGCCACTGGTGTTCTTCCTAATATCTACGAATTCCACCTCTACACTAGGAGTTCCACTCACCTCTTCCGGACTCAAGATTGCCAGTATGAAAGGCAGTTCCAGGGTTGAGCCCTGGGATTTCACCCCTCACTTAACAATCCGCCTACGTGCGCTTTACGCCCAGTAAATCC
+
FF:FFFFFFFFFFFFFFFFFFFFFFFFFFFFFFFFFFFFFFFFFFFFFF,FFFFFFFFFFFFFFFFFFFFFFFFFFFFFFFFFFFFFFFFFFFFFFF:FFFFFFFFFF:FFFFFFFFFFF:FFFFFFFFFFFFF:FFFF:FFFFFFFFFFFFFFFFFFFFFFFFFFFFFFFFFFFFFFF:FFFFFFFFFFFFFFFFFFFFFF:FFFFF:FFFFFFFFFFFFFFFFFFFFFFFFFFFFFF:FFFFFFF:FF
@A00920:152:HGHKKDRXX:2:2103:20193:19961 2:N:0:AGGAGTGG+TGTTCTCT
GGACTACAAGGGTTTCTAATCCCGTTCGCTCCCCATGCTTTCGCCTCTCAGCGTCAGGTCAGGCCCAGCGTGTCGCCTTCGCCACTGGTGTTCCTCCGGATCTCTACGCATTTCACCACTACACCCGGAATTCCACACGCCTCTACCTGCCTCTAGCCCCGCAGTTCGGTCACGTCCTCGCCCGGTGGAGCCGGGCGCTTTCACGCGCCCCTTGCAGGACCGCCTACACGCGCTTTACACCCAGTAAATC
+
FFFFFFFFFFFFFFFFFFF:FFFFFFFFFFFFFFFFFF,::FFFFFFFFFFFFFFFFFFFFFFFFFFFFFFFFFFFFFFFFFFFFFFFFFFFFFFFFFFFFFFFFFFFFF,F:FFFF:FFFFFFFFFFF::FFFFFFFFFFFF:FFFFFFFFFF:FFFFFFF:FFFFFF,F,FFF:F,FFFFFFF:,FFFFFFFFFFF,,FFFFFFFFF,FF:FFFFFF:FFFFFFFFFF:F:,:FFFFFFFFF:,,FFF
@A00920:152:HGHKKDRXX:2:2103:26856:20478 2:N:0:AGGAGTGG+TGTTCTCT
GGACTACACGGGTATCTAATCCCGTTTGCTCCCCTGGCTTTCGCGCATCAGCGTCAATATCGGTCCAGGATGCCGCCTTCGCCACCGGTGTTCCTCCAGATATCTACGCATTTCACCGCTACACCAGGAATTCCACTCTCCTCTTCCGGACTCTAGCCGTGCGGTTTCTGTCGACGTCTGGAGGTTGAGCCTCCAGTTTTCACAACAGACCTGCTCGGCCGCCTACACGCGCTTTACGCCCAGTAAATCC
+
,:FFFFFF:FFFF:FF,F:FFFFFF,F:,::FF:FFFF,:FFF,FFFFFF,FFF:,FFFF:FFFF:F:F:FF:FF,FF,,F,F:FFFF,FFF:FFFFFFFFF:F,,F:,,,FFF:FFF,F:FFFFF:FFFFFFFF:FFFF,FF:FFFFFFFF:FFFFF:FFFF,FF:FF,FFFFFFFFFF:FF,,:FFF:FFFFFFF,FFFFFFFFF:,FFFF,FFF,,FFFFF,,F:FFFFF,FFFFFFF:F,FFF:,F
@A00920:152:HGHKKDRXX:2:2103:32759:20776 2:N:0:AGGAGTGG+TGTTCTCT
GGACTACAGGGGTATCTAATCCTGTTTGCTCCCCACGCTTTCGCGTCTCAGCGTCAGTATCTGTCCAGAAGGCCGCCTTCGCCACCGGTGTTCCGCTTGATATCTACGCATTTCACCGCTACACTGGGAATTCCACTTTCCTCTGCCGTCCTCAAGCTCGCCAGTATCAAGGGCACTCCTGAGGTTGAGCCTCAGTCTTTAACCCCTGACTTAACGAACCGCCTACGTACGCTTTACGCCCAATAATTCC
+
FFFFFFFFFFF:FFFFFFFF:FFFFFFFFFFFFFFFF:FFFFFFFFF:FFFFFFFFFFFFFFFFFFFFFFFFFFFFFFFFFFFFFFFFFFFFF:FFFFFFFFFFFFFFFFFFFFFFFF:FFFFFFFFFFFFFFFFF:FFFFFFFFF,FFFFFFFFF:FFFFFFFFFF:FFFFFFFFFF::FFFFFFFF:,FFFF:FFFFFFFFFF,FFFFF:FFFFFFF:FF::F:F,FF:F:FFF:FFFFFFFFF:F:F
@A00920:152:HGHKKDRXX:2:2103:7283:21339 2:N:0:AGGAGTGG+TGTTCTCT
GGACTACAGGGGTTTCTAATCCTGTTTGCTCCCCACGCTTTCGTGCCTCAGTGTCAGTGCTGGTCCAGGCAGTCGCCTTCGCCACAGATGTTCCTCCCGATCTCTACGCATTTCACTGCTACACCGGGAATTCCACTGCCCTCTACCGCACTCTAGCCCGCCAGTATCCAATGCCATTCCCAGGTTGAGCCCAGGGCTTTCACATCGGACTTAACGAACCACCTACGCACGCTTTACGCCCAGTAATTCC
+
FFFFFFFFFFFFFFFFFFFFFFFFFFFFFFFFFFFFFFFFFFFFFFFFFFFFFFFFFFFFFFFFFFFFFFFFFFFFFFFFFFFFFFFFFFFFFFFFFFFFFFFFFFFFFFFFFFFFFFFFFFFFFFFFFFFFFFFFFFFFFFFFFFFFFFFFFFFFFFFFFFFFF:FFF:FFFFFFFFFFFFFFFFFFFFFFFFFFF:FFFFFFFFFFFFFFFFFFFFFFFFFFFFFFFFFFFFFFFFFFFFF:FFFFFF
@A00920:152:HGHKKDRXX:2:2103:7229:21371 2:N:0:AGGAGTGG+TGTTCTCT
GGACTACTCGGGTATCTAATCCTGTTTGCTCCCCAAGCTTTCGCGTCTCAGCGTCAGGGCAGGCCCAGCGTGTCGCCTTCGCCACTGGTGTTCTTCCGGATCTCTACGGATGTCACCACTACACCCGGGATTCCACCCGCCTCTACCTGCCTCTAGCCCGGCAGTTCGGTCAGGTCCTCGCCCGGTTGAGCCGGGGGCTTGCGGGCGCCACTGGGCGGACCGCCTCGAGGCGGTTGAGACCGCGTCCTGC
+
FFFFFFF,FFFFFFFFFF,FF:F,,,FF,:,:FF,,,FFF,:F:,F,F,,F,FFF,,F,,:,F,,,FFFF:,F::::F:FF:::F:F:,,,FF,::FF:,,:FF,:FF,:F,F,,FFFF,:,,:,FFF,,,,:,,F,,F::,,F,,,,F,,,:,,F,,F,F,:F:,:FFF,,,FF,:,FF,:,FFF:F,F:FFFF,F,,,::,,F:F:,,,:,F,,F:,,,F,,F:,,,F:F,,,,,,:,:,FFF,,,F,
@A00920:152:HGHKKDRXX:2:2103:31015:21605 2:N:0:AGGAGTGG+TGTTCTCT
GGACTACTGGGGTTTCTAATCCTGTTTGCTCCCCACGCTTTCGTGTCTCAGCGTCAGATACGTTCCAGAGCGCCGCCTTCGCCACCGGCCTTCCTCCCGATCTCTACGCATTTCACCGCTACACCGGGAATTCCGCGCTCCTCTCCCGTCCTCTAGCCTGGCAGTCCCCTCTGCGCTTTCCGGGTTAGGCCCGAAGCTTTCACAAAAGGCTTACCAAACCGCCTACACACCCTGTACGCCCAGTGAATCC
+
FFFFFFFFFFFFFFFFFFFFFFFFFFFFFFFFFF:FFFFFFFFFFFFF,FF:FFFFFFFFFFFFFFFFF,FFFFFFFFFFFFFFFFFF::FFFFFFFFFFFFFFFFFF:FFFFFFFFFFFFFFF,FFFF:FFFFFFFFFFFFFFFFFFFFFFFFFF,FF,FFFFFF:FFFFFFFF,FFFF:F,FFF:,FFFFFFFFFF,FFFFF:FFF,FF:F:F,FFFF,FFFFFFFFFFFF:FFFFFFFFFF:F,FFF
@A00920:152:HGHKKDRXX:2:2103:14687:21825 2:N:0:AGGAGTGG+TGTTCTCT
GGACTACTGGGGTTTCTAATCCTGTTTGCTCCCCACGCTTTCGCACCTCAGCGTCAGTACCGGTCCAGATAGCCGCCTTCGCCACTGGTGTTCTTCCCAATATCTACGAATTTCACCTCTACACTGGGAATTCCGCTATCCTCTCCCGGTCTCAAGCCCAACAGTATCAAATGCAGTTCCCGAGTTAAGCTCGGGGCTTTCACATCTGACTTGAAAGGCCGCCTACGTGCGCTTTACGCCCAATAATTCC
+
FFFFFFFFFFFFFFFFFFFFFFFFFFFFFFFFFFFFFFFFFFFFFFFFFFFFFFFFFFFFFFFFFFFFFFFFFFFFFFFFFFFFFFFFFFFFFFFFFFFFFFFFFFFFFFFFFFFFFFFFFFFFFFFFFFFFFFFFFFFFFFFFFFFFFFFFFFFFFFFFFFFFFFFFFFFFFFFFFFFFFFFFFFFFFFFF:FFFFFFFFFFFFFFFFFFFFFFFFFFFFFFFFFFFF:FFFFFFFFFFFFFFFFFFFF
@A00920:152:HGHKKDRXX:2:2103:13630:21872 2:N:0:AGGAGTGG+TGTTCTCT
GGACTACAAGGGTTTCTAATCCCGTTCGCTCCCCTAGCTTTCGCGCCTCAGCGTCAGTGTCAGCCCAGCAACCCGCCTTCGCCGCAGGTGTTCCTCTCGATATCTACGCATTTCACCGCTACACCGAGAATTCCAGTTGCCCCTTCTGCACTCTAGCCCCGCAGTATCGGCTGACCTTTCCGGGTTAAGCCCGGAGATTTCACAGTCGACTTGCGGTGGCCGCCTACGCGCCCTTTACGCCCAGTAAATC
+
FFFFFFFFFFFFFFF:FFFFFFFFFFFFFFFFFFFFFFFFFFFFFFF:FFFFFFFFFFFFFFFFFFFFFF:FFFFFFF:FFFFFFFFFFFFFFFFFFFFFFFFFFFF:FFFFFFFFFFFFFFFFFF:F:FFFFFFFFFFFF:FFFFFFFFFFFFFF:FFFFF:FFFFFFFFFFFFFFFFFFFFFFFFFFFFFF:FFFFFFFFFFFFFF:FFFF:FFFFFFFFFFF:FFFFFFFF:FFFFFFFFF,F,:FF
@A00920:152:HGHKKDRXX:2:2103:13838:22044 2:N:0:AGGAGTGG+TGTTCTCT
GGACTACTTGGGTATCTAATCCTGTTCGCTCCCCACGCTTTCGCGTCTCAGCGTCAGTACCCTCCCAGAGAACCGCCTTCGCCACGGGTGTTCTTCCTGATATCTGCGCATTTCACCGCTACACCGGGAATTCCACACTCCTCTACTGGACTCTAGCCAAAGCAGTATCGAGTGGCGTCCCCAGGTTGAGACAGAGGGTTTCAAACCCGACTTACTGAGCCGCATACGAGCTCTTTACGCCCAATGAATC
+
FFFFFFFF,FFFFFFFFFFFFFFFFF,F:FFFFF:FF:FFFFF,F:,FFF,FFFFFFFFFF,FFF,FFFFFFFF,FFFF:FFFFFF:FFFF:FF,:FF,FFFF:F:FFFFFFFFF:FFFF:FFFFFFFFFFFFFFFF,,FFFFFFFFFFFFFFFF:F,F,FF,FF:FFF,F,FFFF,,FF,F:FFFF:F::F,FFF:FFFFFF:FFFF,::::FFF,F:FF,F,FF,:F,F,FFF,FFF:F,:FF,FF,,
@A00920:152:HGHKKDRXX:2:2103:28185:22216 2:N:0:AGGAGTGG+TGTTCTCT
GGACTACTGGGGTATCTAATCCTGTTTGCTACCCACGCTTTCGCGTCTCAGCGTCAGTATCCGTCCAGATGGCCGCCTTCGCCACCGGTGTTCCTCCCCATATCTACGAATTTCACCTCTACTTGGGGAATTCCGCCATCCTCTCCTGTACTCAAGCTCTGCAGTTTCGGGCGCAATTCCTCGGTTGAGCCGAGGCCTTTAACACCCGACTTGCAAAGCCGCCTACGCGCGCTTTACGCCCAGAAATTCC
+
FFFFFFFF:FFFFFFFFFFFFFF,FFFFFFFFFFFFFFFFFFFFFFFFFFFF:FFFFFF,F,FFFFFFFF:FFFFFFFFFFFFFF,FFFFFFFFFFFF:FFFFFFFFFFFFFF,FFFFFFFFFF:FFFF,FFFF:FFF,FFFFFFF,FF,FFFFFFF,,FFFFFFFFFFFFFFFF,,F,F,FF:F,:::::FF,:,FFF,,F:FF,F,FFF,FF:F,,FF,F,::,,FFF:FF,:::FF:FF::FFF,FF
@A00920:152:HGHKKDRXX:2:2103:31141:22294 2:N:0:AGGAGTGG+TGTTCTCT
GGACTACTAGGGTTTCTAATCCTGTTTGCTCCCCACGCTTTCGTAGTTGAGTGTCAGTACCTATCCAGGTCGCCGCCTTCGCCTCTGGTGTTCCTCCCGATCTCTACGCATTTCACCGCTCCACCGGAAGTTCCACATGCCCCTACCTCCCTCGAGACTCGCAGTATCGGGGGCACTTTTCCAGTTAAGCTGAAAGATTTCACCCCCGACTTGCGAACCCGCCTACGCGCCCTTTAAGCCCAGTGATTCC
+
FFFFFFFFFFFFFFFFFFFFFFFFFFFFFFFFFFFFFFFFFFFFFFFFFFFFFFFFFFFFFFFFFFFFFFFFFFFFFFFFFFFFFFFFFFFFFFFFFFFFFFFFFFFFFFFFFFFFFFFFFFFFFF:FFFFFFFFFFFFFFFFFFFFFFFFFFFFFFFFFFFFFFFFFFFFFFFFFFFFFFF:FFFFFFFFFFFFF:FFFFFFFFFFFFFFFFFFFFFFFFFFF:FFFFFF:FFFFFFFFFFF:FF:FFF
@A00920:152:HGHKKDRXX:2:2103:23384:22733 2:N:0:AGGAGTGG+TGTTCTCT
GGACTACAGGGGTTTCTAATCCCGTTCGCTCCCCATGCTTTCGCCTCTCAGCGTCAGGTCAGGCCCAGCGTGTCGCCTTCGCCACTGGTGTTCCTCCGGATCTCTACGCATTTCACCACTACACCCGGAATTCCACACGCCTCTACCTGCCTCTAGCCCCGCAGTTCGGTCACGTCCTCGCCCGGTTGAGCCGGGCGCTTTCACGCGCCACTTGCAGGACCGCCTACACGCGCTTTACACCCAGTAAATC
+
FF,FFFF,FFFFFFFFFFFFFFFFFFF:FFFFFFFFFF:FFFFFFFFFFFFFFFFF:FFFFFFFFFFFFFFFFFFFFFFFFFFFFFFFFFFFFFFFFF:FFFFFF:FFFFFFFF:FFFFF:FFFFFFFFFFFFF:FFFFFFFFFFFFFFFFFFF:FFFFFFF,FFFFFFFFFFFFFFFFFFFFFF,FFFFFFFFFFF:F,:FF:FFFFF:FFFFFFFFFF:FFFFF:FFF:F:,F:FFFFFFFFFF,,:F
@A00920:152:HGHKKDRXX:2:2103:27434:23484 2:N:0:AGGAGTGG+TGTTCTCT
GGACTACTAGGGTATCTAATCCTGTTTGCTCCCCACGCTGTCGCGCCTCAGTGTCAGCAATTGCCCAGCAGGCCGCCTTCGCCACTGGTGTTCTTCCGGATCTCTACGCATTCCACCGCTACACCCGGAATTCCACCTGCCTCTACAATGCTCAAGCCTAGCAGTTCGCACGGCAGATCCGGGGTTGAGCCCCGGACTTTCACCACACGCTTACCAAGCCACCTACGCGCCCTTTACGCCCAGTGATTCC
+
FFFFFFFFFFFFFFFFFFFFFFFFFFFFFFFFFFFFFF:FFFFFFFFFFFFFFFFFFFFFFFFFFFFFFFFF,FFFFF:FFFFFFFFFFFFF:FFFFFFFFFFFFFFFF:F:FFFFFFFFFFFFFFFFFF:FFFFFFFFFFFFFFFFFFFFFFFFFFFFFFFFF:FFFFFFFF:FFFFFFFFFFFFFFFFFFFFFF:FFFFFFFFF::FF:FFFFFFFF:F:FFFF:FFFFFF:FFFFFFFFFFF:F::F
@A00920:152:HGHKKDRXX:2:2103:13774:23844 2:N:0:AGGAGTGG+TGTTCTCT
GGACTACAAGGGTTTCTAATCCTGTTTGCTCCCCACGCTGTCGCGCCTCAGCGTCAGCCACTGCCCAGCAGGCCGCCTTCGCCACCGGTGTTCTTCCGGATCTCTACGCATTCCACCGCTACACCCGGAATTCCACCTGCCTCTACAGTGCTCAAGTGCAGCAGTTCGCACGGCCGATCCGGGGTTGAGCCCCGGACTTTCACCACACGCTTACCCCACCGCCTACGCGCCCTTTACGCCCAGTGATTCC
+
FFFFFFF:FFFFFFFFFFFFFFFFFFFFFFFFFFFFFFFFFFFFFFFFFFFFFFFFFFFFFFFFFFFFFFFFFFFFFFFFFFFFFFFFFFFFFFFFFFFFFFFFFFFFFFFFFFFFFF:FFFFFFFFFF:FFFFFFFFFFF:FFFFFFFFFFFFFFFF,FFFFFFFFFFFF:FFFFFFFFFFFF:FF,FFFFFF,FFFFFFFFF,FFFFF,FF:FF:FFFFFFFFFFFFF:FF:FFFFF,F:FFFFFFFF
@A00920:152:HGHKKDRXX:2:2103:7970:24095 2:N:0:AGGAGTGG+TGTTCTCT
GGACTATTCGGGTATCTAATCCTGTTCGCTCCCCACGCTTTCGCTCCTCAGCGTCAGTTTCGGCCCAGAGACCCGCCTTCGCCACCGGTGTTCCTCCTGATATCTGCGCATTTCACCGCTACACCAGGAATTCCAGTCTCCCCTACCGAACTCAAGTCTGCCCGTATCGAATGCAGGCTCGGGGTTGAGCCCCGAGTTTTCACATCCGACGTGACAGACCGCCTACGAGCTCTTTACGCCCAATAATTCC
+
FFFFFFFFFFFFF:FFFFFFFFFFFFFFFFFFFFFFFFF:FFFFFFFFFFFFFFFFFFFFFFFFFFFFFFFFFFFFFFFFFFFFFFFFFFFFFFFFFFFFFFFFFFFFFFFFFFFFFFFFFFFFFFFFFFFFFFFFFFFFFFFF,F:FFFFFFFFFFF:FFFFFFFFFFFFFFFFFFFFFFFFFFFF:FFFFFFFFFFFFFFFFFFFFFFFFFFFFFFFFFFFFFFFFFFFF,FFFFFF:FFFFFFFFFF
@A00920:152:HGHKKDRXX:2:2103:28610:25457 2:N:0:AGGAGTGG+TGTTCTCT
GGACTACTCGGGTTTCTAATCCTGTTTGCTCCCCACGCTTTCGCGGATGAGTGTCAGAACTGGCCCAGCGAGCCGCCTTCGCCACCGGTGTTCTTCCTGATATCTACGCATTCCACCGCTACACCAGGAATTCCGCTCGCCTCTACCAGTCTCAAGTCTTCCAGTATCCTATGCACATCCGGAGTTGAGCCCCGGGATTTCACAAAGGACTTAAAAGACCACCTGCCCGCGCTTTACGCCCAGTAATTCC
+
FFFFFFFFFFFFFF:FFFFFFFFFFFFFFFFFFFFFFFFFFFFFFFF:FFFFFFFFFFFFFF:FFFFFFFFFFFFFFFFFFFFFFFFFFFFFFFFFFFFFF,FFFFFFFFFFFFFFFFFFFFFFFFFFFFFFFFFFFFFFFFFF:FF,FFFFF:FFFFFFFFF:FFFFFFFFFFFFFFFFFFFFFFF:FF:FFF:FF:FFFFFFFFFFFFFF:FFFF:FFFFFFFFFF:FFFFFFFFFFFFFF:,FFFFF
@A00920:152:HGHKKDRXX:2:2103:32045:25488 2:N:0:AGGAGTGG+TGTTCTCT
GGACTACCGGGGTTTCTAATCCTGTTTGCTCCCCACGCTTTCGTGCCTCAGCGTCAGTGTTGATCCAGATGGCCGCCTTCGCCACGGATGTTCCTCCCGATCTCTACGCATTTCACCGCTACACCGGGAATTCCGCCATCCTCGATCACACTCTAGCTGGCCAGTATCCATCGCCATTCCCAGGTTGAGCCCAGGGCTTTCACGACAGACTTAACCACCCGCCTACGCACGCTTTACGCCCAGTCATTCC
+
:FFF,FFFFFFF:FFF:FF,FFFFF:F:F:FFFFFFFF:::FFFFFFFFFFFFFFFFFFFFFFFFFF:FFFFFF:FF:FFFFFFFFFFFF::FF:FFFF:,F:F,FFFFF,F::F:FFF:FF:FFFFFF,:,FFFFFFFFF,F,FF:FFFF:,:,FFFFFFFFFFFFFFFFF:FFF,FFFF:FF:F:FFFFF,FFFF,,,F:FFFF::FF:F,FFFF,FFFFF,FF:FFFFF,,,FF:F:F,FF::,,:F
@A00920:152:HGHKKDRXX:2:2103:3667:26036 2:N:0:AGGAGTGG+TGTTCTCT
GGACTACTAGGGTATCTAATCCCGTTCGCTACCCTGGCTTTCGAGGCTCAGCGTCAGGTGCAGCCCAGGGCGCCGCCTTCGCCTCTGGTGTTCCTCCGGATCTCTACGCATTACACCACTCCACCAGGAATTCAACGACCCTCTGCTGCACTCTAGCTGACCAGTTTCGAACGGCCACACCCGGTTAAGCCGGGAGCTTTCACCTCAGACTTGAACAGCCGCCTCCCCCCCCTTTACGCCCACTAAATCC
+
FF:FFFF,FFFFF,FFFFFFFF,FFF,FFF:FFF,,FFFFFFF,FFFFFFFFFFFF,:,,FFF:FFFF,,:FFFFFFFFFFFF,FFFFF,FFFFFFF,:FF,FFFFF:F:FF,FFFF,FFFFFFF,,FFFFFF,FF:,FFFFFF,FFFF,,FFFFFF,F,,FFFFFFF,FF:,,FF,,,F,F:FFF,:FFFF,FFFFFFFFF,FFF,FF:,FF,F,::FFFFFF,FFF,F,FFFFF:FFF:F:,FFFF:F
@A00920:152:HGHKKDRXX:2:2103:18909:26193 2:N:0:AGGAGTGG+TGTTCTCT
GGACTACTAGGGTATCTAATCCTGTTCGCTACCCACGCTTTCGTGCCTCAGCGTCAGTTGCAGTCCAGAGAGTCGCCTTCGCCACTGGTGTTCCTCCTAATATCTACGCATTTCACCGCTACACTAGGAATTCCACTCACCTCTCCCGCACTCGAGACCGCCAGTATCGAAGGCAATTCTGAGGTTGAGCCTCAGGATTTCACCCCCGACTTAACAGCCAGCCTACGTGCCCTTTACGCCCAGTAATTCC
+
FFFFFFFFFFFFFFFFFFFFFFFFFFFFF:FFFFFFFFFFFFFF:FFFFFFFFFFFFFFFFFFFFFFFFFFFFFFFFFFFFFFFFF:FFFFFFFFFFFFFFFFFFFFFFFFFFFFF:FFFFFFFFF:FFFFF:FFFFFFFFFFFF,:FFFFFFFFFFF:FFFFFFFFFFFFFFFF:FFFFFFFF,F:FF:FFFFF,F,FFFFF,FFF,FF:F,:FFF:FFF,FFFF:FF,F,FFFFF::FF:FF,,:FFF
@A00920:152:HGHKKDRXX:2:2103:13792:26757 2:N:0:AGGAGTGG+TGTTCTCT
GGACTACAGGGGTTTCTAATCCCTTTTGCTCCCCTAGCTGTCGTTCATGAGCGTCAGTAATGTCCTAGAAACCTGCCTTCGCCATTGGTGTTCCACTCGATATCTACGGATTTCACCCCTCCACCGAGTGTTCCAGTTTCCTCGAACATACTCAATCCTAGTAGTTTTTCTTGCTGTTCCAGAGTTGAGCCCTGGGGTTAAACAAGAAACTTACTAAGACGCCGACGATACACTTTACGCCCAGTAACTC
+
FFFFFFFFFFFFFFFFFFFFFFFFF:FFFFF:FFFFFF:FFFFFFFFFFFFFFFFFFFFFF::FFFFFFF,FFFFFFF:FFFFFFFFFFFFFFFFFFFFFFFFFFFFFF:FFFFFFFFFFFFFFFFFFFFFFFFFFFFFFFFFFFFFFFFFFFF:FFFFFF,FFFFFFFFFFFFFFFFFFFFFFFFFFFFFFFFFF,:FFF:F,FFFF,F:FFFFFFFFFFFFFFFFFFFF:FF:FFF:FF::FF:F,:F
@A00920:152:HGHKKDRXX:2:2103:27688:27117 2:N:0:AGGAGTGG+TGTTCTCT
GGACTACTAGGGTATCTAATCCTGTTTGCTCCCCACGCTTTCGTGCCTCAGTGTCAGTGATGGTCCAGGTGGCCGCCTTCGCCACAGATGTTCCTCCCGATCTCTACGCATTTCACCGCTACACCGGGAATTCCACCAACCTCTGCCACACTCTAGCCAGCCAGTATCCACAGCCATTCCCAGGTTGAGCCCGGGGCTTTCACAGCAGACTTAACTAACCGCCTACGCACCCTTTACGCCCAGTAATTCC
+
FFFFFFFFFFFFFFFFFFFFFFFF:FFFFFFFFFFFFFFFFFFFFF,FFFF,FFFFFFF,FFF:FFFF:FFFFFFFFFFFFFFFF,FFFFFFFFFFFFFFFFFFFFFFF:FFFFFF,FFFFFFFFFFFFFFFFFF:FF,FFFFF,,F,FFFFFFFF,F,FFF:FFFFFFF,,FF:FFFFFFFFFFFFFFFFFFFFF,FFFFFF,:FFFFF,FFFF,FFFF,FFF:FFFFF,FFFFFFFFFFFFFFF:FFF
@A00920:152:HGHKKDRXX:2:2103:19316:27398 2:N:0:AGGAGTGG+TGTTCTCT
GGACTACTCGGGTATCTAATCCTGTTTGATCCCCACACTTTCGTGCCTCAGCGTCAGTTGAAGTCTAGTAAGCTGTCTACACTATCGGTGTTCTTGACGATATCTAAGCATTTCACCGCTACACCGTCAATTCCGCCTACCTCGAATCCACTCAAGCCCATCAGTATCAATGCCACCCTCCCGGTTAAGCCGGGATATTTCAGCACTGACTTAATAGGCCGCCTACGCACCCTTTAAACCCAATAAATCC
+
FFFFFF:FFFFFF:FFFFFFFFFFFFFFFFFFFFFFFFFFFFFFFFFFFFFFFFFFFFFFFFFFFF,FFFFFFFFFFFFFFFF,FFFFFFFFFFFFFFFFFFFFFFFFFFFFFFFFFFFFFFFFFFFFFFFFFFFFFF,FFFFFFFFFFFFFFFFFFFFFFF:FFFFFFFFFFFF::FFFFFFFF:FFFFFFFFFFFFFFFFF:FFFFFFFFFFFFFFFFFFFFFFFFFFFFFFFFFFFFFF:FFF:FFF
@A00920:152:HGHKKDRXX:2:2103:23375:27696 2:N:0:AGGAGTGG+TGTTCTCT
GGACTACCAGGGTATCTAATCCTGTTTGCTCCCCACGCTTTCGCGCCTCAGCGTCAGTTGTCGTCCAGAAAGTCGCCTTCGCCACCGGTGTTCTTCCTAATCTCTACGCATTTCACCGCTACACTAGGAATTCCACTTTCCTCTCCGATACTCCAGCCTCCCAGTTTCCATCCCATCACGGGGTTAAGCCCCGCACTTTTAAGATGGACTTAAGAAGCCGCCTGCGCGCGCTTTACGCCCAATAATTCCG
+
FFFFFFFFFFFFF:FFFFFFFFFFFFFFFFFFFFF:,FFFF:FFFFFFFFFFFFFFFFFFFFFFFFFFFFFFFFFFFFFFFFF:FF:FFFF:FFFFFFFFFFFFFFFFFF:FFFFFFFFF,F:FF,FF,,F:FFFFFFFFF:FFFFFFFFFFFFFFFFFFFFFF,FFFFFFF:FFFFFFF:FFFF:FFF:FFFFFFF,F:FF:FFFFFFF,FFFFF:FFF:FFFFFFFFFFFFFFFFFFF::::FFFFFF
@A00920:152:HGHKKDRXX:2:2103:28962:28354 2:N:0:AGGAGTGG+TGTTCTCT
GGACTACCAGGGTATCTAATCCTGTTTGATACCCACACTTTCGAGCATCAGTGTCAGTTGCAGTCCAGTGAGCTGCCTTCGCAATCGGAGTTCTTCGTGATATCTAAGCATTTCACCGCTACACCACGAATTCCGCCCACCTCTACTGTACTCAAGACTGCCAGTATCAACTGCAATTTTACGGTTGAGCCGCAAACTTTCACAACTGACTTAACAATCCACCTACGCTCCCTTTAAACCCAATAAATCC
+
FFFFFFFFFFFFFFFFFFFFFFFFFFFFF:FFFFFFFFFFFFFFFFFFFFFFFFFFFFFFFFFFFFFFFFFFF:FFFFFFFFFFFFFFFFFFFFFFFFFFFFFF:FFFFFFFFFFFFFF,FFFFFFFFFFFF:FFFFFFFFFFFFF:FFFFFFF:FFFFFFFFFFFFFFFFFFFFFFF:FFFFFFFF:FFFF::FFFF,FFFFFFFFFFFFF:FFFFFFFFF:FFFF,:F,FFFF,F:F,FF,FF,:FFF
@A00920:152:HGHKKDRXX:2:2103:10004:28682 2:N:0:AGGAGTGG+TGTTCTCT
GGACTACAGGGGTATCTAATCCCGTTCGCTCCCCTAGCTTTCGCGCCTCAGCGTCAAGAATGGGCCAGGTAGTCGCCTTCGCCACTGGTGTTCCTCCCGATATCTGCGCATTTCACCACTACACCGGGAAGTCCACTCACCACTCCAACCTTCAAGCCGATCAGGTTCCGGTGCAGTGTCCCAGTGGGGCCGGGAGATTTCGCAGCGGCCGGGACACGCCGCCTGGGGGCTCTTGGCGCGCAGGCGAGCG
+
:FFFFFFF:FFFFFFFF:FF::FFFFFFFFFFFF,FFFFFFFFF:FFF:F:FFFF,FFF,F:,F:F:F:F::FFFFFF,FF,FFFFF::F,:FFFFFFFFF,,,:,:FFFF,,:FFFF:::,:FFF:F:F,F,FF,FF,F:,FFF:,FFF,,F,F,FFFF,F,F:,,,:F,F::,F,,F,F::F::F,FF,:F,FF,::,:,F,::FFF,F,F,:,,F:,:F,:F:F,F,,F,:,,,:F,F,:F,,,F:,
@A00920:152:HGHKKDRXX:2:2103:1886:28933 2:N:0:AGGAGTGG+TGTTCTCT
GGACTACCAGGGTTTCTAATCCTGTTTGCTCCCCACGCTTTCGTGCCTCAGTGTCAGTGCTGGTCCAGGTGGCCGCCTTCGCCACGGATGTTCCTCCCGGTATCGCCGCATTTCACTGCTACACCGGGCATGCCGCCACCCTCTACCGCACTCCAGATCGCCAGTCTGCACTGCAGGTCCCAGGTTGGGCCCAGGGCGGGCACATCAGACGGAACGAACCACGGAGGCACGCTTGAGGCCCCGGGGTGGC
+
:FF:F:FFFFFF:FFFFFFF,FFFF:FF,FFFFFFFFFF,:F:FFFFFFFFFFF:FFFFFFFFFFFF,FFFF:FFFF,FF:FFFF:,F:F,,:F:F,FF,,,,:,,FF:,,,FF,:F:,:,F,F:F:F,,:,:FF,:,FF:,,FFF:FF,F,,F:F,FFFF:,F,:,,F:,:FF,:,,:,F,F,,,:,F,F:FFFF,,F,:,,:,,FF,:::,::FF,,,:F,FF,FF::FF,,,,,:,,:,FF,:,::,
@A00920:152:HGHKKDRXX:2:2103:17870:29027 2:N:0:AGGAGTGG+TGTTCTCT
GGACTACACGGGTTTCTAATCCTGTTTGCTCCCCTAGCTTTCGTGCCTCAGTGTCAGGTATTTTCCAGGGATTCGCCTTCGCCACTGGTGTTCCACTTGATATCTACGCATTTCACTGCTACACCAAGTATTCCAATCCCCCCTCAAATCCTCAAGCAAGGTAGTTTCCAATGCCATTTCCGGGTTGAGCCCGGAGATTTCACATCCGACTTACCTCACCACCTACGCACCCTTTACGCCCAGTGAATCC
+
FFFFF:FFFFFFFFFFFFFFFFFFFFFFFFFFFFFFFFFFFFFFFFFFFFFFFFFFFFF:FFFFFFFFFFFFFFFFFFFFFFFFFFFFFF:FFFFFFFFFFFFFFFFFFFFFFFFFFFFFFFFFFFFFFFFFFFFFFFFFFFFFFFFFFFFFFFFFFFFFFFFFFFFFF:FFFFFFFFFFFFFFFF:FFFFFFFFFFFFFFFFFFFFFFFFFFF:FFFFFFFF:FFFFFFFFFFFFFFFF:F:FF:FFFF
@A00920:152:HGHKKDRXX:2:2103:18891:30264 2:N:0:AGGAGTGG+TGTTCTCT
GGACTACTGGGGTTTCTAATCCTGTTCGCTACCCACGCTTTCGTGCCACAGTGTCAGTATTGGACCAGGTAGCCGCCTTCGCCACTGATGTTCCTTCCGATATCTACGCATTTCACCGCTACTCCGGAAATTCCACTACCCCCTGCCATACTCTAGACTCACAGTCTCATAGGCAATCCCCAGGTTAAGCCCGGGACTTTCACCTCTGACTTGTAAATCCACCTGCGCACCCTTTACGCCCAGTCATTCC
+
FFFFFFFFFFFFFFFFFFFFFFFFFFFFFFFFFFFFFFFFFFFFFFF:FFFFFFFFFFFFFFFFFFFFFF:FFFFFFFFFFFFFFFFFFFFFFFFF:FFF::FFFFFFFFFFFFFFFFFFFFFFFFFFFFFFFFFFFFFFFFFFFFFFFFFFFF:FFFFFFFFFFFFFFFFFFFFFFFFFFFFFFF:FFFFFFFFFFF:FFFFFFFFFFFFFFFFFFFFFFFF:FFFFFFFF,FF,,F,FF:FFF,:F:F
@A00920:152:HGHKKDRXX:2:2103:21377:30436 2:N:0:AGGAGTGG+TGTTCTCT
GGACTACCAGGGTTTCTAATCCCGTTTGCTCCCCTAGCTTTCGCGCCTCAGCGTCAAGAACAGGCCAGGAAGCCGCCTTCGCCACTGGTGTTCATCCCGATATCTACGCATTTCACCGCTACACCGAGAATTCCAGTTTCCCCTTCCGCACTCTAGCCGCGCAGTATCAGTAGACCTAACCGAGTTAAGCTCGGAGATTTCACACCTGACTAGAGCTGGCCGCCTACTCGCCCTTTACGCCCAGTAAATC
+
FFFFFFFFFFFFFFFFFFFFFF:FFF,FFFFFFF:FFFFFFFFF,FFFFFFFFFFF::FFFFF,FFFF,FF,F,FFFFFFFFFF,,FFFFFFF,FFFFFFFFFFFFF,FFFF,FFFFF,FFFFFFFFFFFFFFF:,F,,FFFFF,FFFFFFFF:FFFF,F:FFFFFFFF::,FF,F,:,F::FFFFF,FF,F:F:FFFFFFFFF,F,FFF:,F,FFF,,FF,F:F::,F,FF,FF,FF,FFFFF:FFF,F
@A00920:152:HGHKKDRXX:2:2103:16179:30483 2:N:0:AGGAGTGG+TGTTCTCT
GGACTACACGGGTTTCTAATCCCGTTCGCTCCCCACGCCTTCGCGCCTCAGCGTCAGGTCAGGTCCAGCGAGCCGCCTTCGCCACTGGTGTTCCTCCGGATCTCTACGCATTTCACCACTACACCCGGAATTCCACTCGCCTCTCCCTGCCTCCAGACTGCCCATCGCACCGGACCCTCCCCCGTTGAGCGGGGGGCTTTCACCGATGATGCGACAATCCGCCTGCGCGCGCTTTACGCCCAGTAATTCC
+
FFFFFFFFFFFFFFFFFFFFFFFF:F:FFFFFFF,FF:FFFFFFFFFFFFFFF,FFFFFFFFF,FFFF:FFFFFFFF::FFFFFFFFF,FFFFFFFFFFFFFFF:F:FFFF,FFFFFFFFFFFFFFFFFFFFFFFFFFFFFFF:FFFFFFF:F:FF:FFFFFFF:FFF,FFFFFF:FFFFFFFFFFFFFFFFFFFFFF:FFFFFF:FFFFF:FF,F,FFFFFFFFFFFFFFFFF,:FFFFFFFFF,FFFF
@A00920:152:HGHKKDRXX:2:2103:4996:30718 2:N:0:AGGAGTGG+TGTTCTCT
GGGACTACTAGGGTATCTAATCCTGTTTGCTCCCCACGCTTTCGCGCCTCAGCGTCAGTTGCAGTCCAGATGGCCGCCTTCGCCACCGGTGTTCTTCCCAATATCTACGAATTTCACCTCTACACTGGGACTTCCACCATCCTCTCCTGCACTCAAGCCTTGCAGTATCAAGCGCACCTCCCAGGTTAAGCCCAGGGCTTTCACGCCTGACTAACAAGACCGCCTACGCGCCCTTTACGCCCAGTAATTC
+
FFFFFFFFFFFFFFFFFFFFFFFFFF:FFFFFFFFFFFFFFFFFFFFFFFFFFFFFFF,FFFFFFFFFFFFFFFFFFFFFFFFFFFFFFFF,F:,FFFFFFFFFFF::FFF,:FFFFFFFFFFFFFFFFF,FF:F:FFFFFFFFFF:FFF:F,F,FFFF,FFF:FFFFF,,:FFFFF:F,FF,FFFF:FFFFF,FFFF:F,,,FF,FFFF,,,F,FF:F,FF:FFFFFFFFF:FFF:FFFF:FF:::F:F
@A00920:152:HGHKKDRXX:2:2103:26919:30765 2:N:0:AGGAGTGG+TGTTCTCT
GGACTACCAGGGTATCTAATCCGGTTCGCTCCCCACGCTTTCGTGCCTCAGCGTCAGAAATGGTCCAGCATCCTGCCTACGCCATCGGTGTTCCTTCTAATATCTACGGATTTCACTCCTACACTAGAAATTCCAGATGCCTCTACCATTCTCGAGTCAAGCAGTTCGGATAATAGTCATAATGGTTGAGCCACATGGTTTCACTATCTGCTTACTTGACCGCCTACGCAACTCTTTACGCCCAGTCACT
+
FFFFFFFFFFFFFFFFFFFFFFFFFFFFFFFFFFFFFFFFFFFFFFFFFFFFFFFFFFFFFFFFFFFFFFFFFFFFFFFFFFFFFFFFFFFFFFFFFFFFFFFFFFFFFFFFFFFFFFFFFFFFFFFFFFFFFFFFFFFFFFFFFFFFFFFFFFFFFFFFFFFFFFFFFFFFFFFFFFFFFFFFFFFFFFFFFFFFFFFFFFFFFFFFFFFFFFFFFFFFFFFFFFFFF:,:FFFFFFF,FFFFFFFFF:
@A00920:152:HGHKKDRXX:2:2103:27407:31234 2:N:0:AGGAGTGG+TGTTCTCT
GGACTACTGGGGTATCTAATCCTGTTTGCTCCCCACGCTTTCGCACATGAGCGTCAGTATTGGTCCAGGAAGTCGCTTTCGCCACTGATGTTCCTTCAGATATCTACGCATTTCACCGCTACACCTGAAATTCCACTTCCCTCTCCCATACTCTAGCGATGCAGTCTCGGAAGCAGTTCCCAGGTTAAGCCTGGGGATTTCACATCCGACTTGCAAAGCCGCCTACGCGCGCTTTACGCCCAGTAATTCC
+
FFFFFFFFFFFFF:FFFFFFFFFFFFFFFFFFFFFFFFFFFFFFFFFFFFFFFFFFFFFFFFFFFFFFFFFFFFFFFFFFFFFFFFFFFFFFFFFFFFFFF:FFFFFFFFFF:FFFFFFFFFFFFFFF:FFFFFFFFFFFFFFFFFFFF,FFFFFFFFF:FFFFFFFFFFFFFFFFFFFFFFFFFFFFFFFFFFFFFFFFFFF,FFFFFFFFFFFFFFFFFFFFFFFFFFFFFFFFFFF:F,FFFFFF:F
@A00920:152:HGHKKDRXX:2:2103:26756:31266 2:N:0:AGGAGTGG+TGTTCTCT
GGACTACTCGGGTTTCTAATCCTGTTTGCTCCCCACGCTTTCGCACCTCAGCGTCAGTACCGGGCCAGTGAGCCGCCTTCGCCACTGGTGTTCTTGCGAATATCTACGAATTTCACCTCTACACTCGCAGTTCCACTCACCTCTCCCGGACTCAAGATCGTCAGTTTCGAAGGCAGTTCTGGAGTTGAGCTCCAGGATTTCACCCCCGACTTAACAATCCGCCTACGTGCGCTTTACGCCCAGTAATTCC
+
FFFFFFFFFFFFFFFFFFFFFFFFFFFFFFFFFFFFFFFFFFFF:FFFFFFFFFFFFFFFF:FFFFFFFFFFFFFFFFFFFFFFFFFFFFFFFFFFFFFFFFFFFFFFFFFFFFFFFFFFFFFFFFFFFFFFFFFFFFFFFFFFFFFFFFFFFFFFFFFFFF:FFFFFFFFFFFFFFFFFFFFFFFFFFFFFFFFFFFFFFFFFFF:FFFFFFFFFFFF:FFFF:FFFFFFFFFFFFFFFF:,FFFFFFF
@A00920:152:HGHKKDRXX:2:2103:21269:31469 2:N:0:AGGAGTGG+TGTTCTCT
GGACTACAAGGGTATCTAATCCCGTTCGCTCCCCATGCTTTCGCATCTCAGCGTCAGGTCAGGCCCAGCGTGTCGCCTTCGCCACTGGTGTTCCTCCGGATCTCTACGCATTTCACCACTACACCCGGAATTCCACACGCCTCTACCTACCTCTAGTCGCGCAGTTCGATTGCGTCCTCGCCCGGTTGAGCCGGGCGCTTTCACGCCTCACTTGCACGACCGCCTACACGCGCTTTACACCCCGTAAATC
+
FFFFFFFFFFFFFFFFFFFFFF:FFF,FFFFFFF:FFFFFFFFF:FFFFFFFFFFFFFF:,F:FFFFFFFFFFFF,FFFF,FFFFFFFFFF:F:FFF:FFFFFFFFFFFFFFFFFFFFFFFFFFFFFFF:FF:FFFFF,FFFFFFF:FF:FFFF,FF,FF,FFFF,,F:FF:F,:FF,,FFFFFFFFF:FFFFFFFFFFF:FFF,FFFFFFFFF,:::FFFFFF,,,F:FFFFFFFFFFFF::FFF,,FF
@A00920:152:HGHKKDRXX:2:2103:29360:31548 2:N:0:AGGAGTGG+TGTTCTCT
GGACTACAAGGGTATCTAATCCTGTTTGCTCCCCACGCTTTCGTGCATGAGCGTCAGTGTCAGCCCAGAGACCTGCCTTCGCCATCGGTATTCCTCCTGATATCTACGCATTTCACTGCTACACCAGGAATTCCAGTCTCCTCTGCCGCACTCAAGCCTTGCAGTCCCAAATGCCATTCCCAGGTTAAGCCCGGGGCTTTCACATCTGGCTTACAAAACCGCCTGCGCACGCTTTACGCCCAGTAATTCC
+
FFFFFFFFFFFFFFFFFFFFFFFFFFFFFFFFFFFFFFFFFFFFFFFFFFFFFFFFFFFFFFFFFFFFFFFFFFFFFFFFFFFFFFFF:F,:FFFFFFFFFFFFFFFFFFFFFFFFFFFFFFFFFFFF,,FFFFFFFFFFFFFFFFFFFFFFFFFFFF,FFFFFFFFFFFFFFFFFFFFFFFFFFFFFFFFFFFFFFFFFFFFF:FFFFFFFFFFFFFFFFFFFFF:FFFFF:F,F:FFFF,FF,FFFF:
@A00920:152:HGHKKDRXX:2:2103:26332:31626 2:N:0:AGGAGTGG+TGTTCTCT
GGACTACTCGGGTTTCTAATCCCGTTCGCTCCCCGTGCTGTCGCGTCTCAGCGTCTGATGTCGTCCAGAATGCCGCCTTCGCCTCTGGTGTTCCTCCGGATCTCTACGCATTTCACCGCTACACCGGGAATTCCGCTTACCTCTCCCGCACTCCAGCAGCCCAGTTTCCGGCGCACCCTCCCGGTTAAGCCGGGAGATTTCACACCAGACTTGGACTACCGCCTACGCACGCTTTACGCCCAGTAACTCC
+
FFF:FFFFFFFFFFFFFFFFFFFFFFFFFFFFFFFFFFFFFFFFFFFFFFFFFFFFFFFFFFFFFFFFFFFFFFFFFFFFFFFFFFFFFFFFFFFFFFFFFFFFFFFFFFFFFFFFFFFFFFFFFFFFFFFFFFFFFFFFFFFFFFFFFFFFFFF:FFFFFFFFFF:FFFFFFFFFFF:FFFFFFFFFFFFFFFFFFFFFFFFFFF:FFFF:F:FFF,:FFFFFFFFFFFFFFFFFFFFFFFFFFFFFFF
@A00920:152:HGHKKDRXX:2:2103:21233:32377 2:N:0:AGGAGTGG+TGTTCTCT
GGACTACACGGGTATCTAATCCTGTTTGCTCCCCACGCTTTCGCACCTCAGCGTCAATACATGTCCAGTTAGTCGCCTTCGCCACTGGTGTTCTTCCGAATATCTACGAATTTCACCTCTACACTCGGAATTCCACTAACCTCTCCATGATTCAAGAGATGCAGTTTTAAAGGCAGTTCCGGAGTTAAGCTCCGGGCTTTCACCTCTAACTTGCAAAGCCGCCTACGCGCGCTTTACGCCCAGTAATTCC
+
:FFFFFFFFFFFFFFFFFFFFFFFFF,FFFFFFFFFFF,FFFFFFFFFFFFFFFFFFFFFFFFFFFFFFFFFFFFFFFFFFFF:FFFFFFFFF,FFFFFFFFFFFFFFFFFFFFFFF:FFFFFFFFFFFFFFFFFF::FFFFFFFFFFFF,FFFFF:FF:,FFFF:F:,F,FF,,,FFFFFFFFFF,F::FFFFFFFFFFF:F:FF:FFF:F:,,FF,FFF:F,F:FFFFF:F:F:F,FF:F,:FFFF,F
@A00920:152:HGHKKDRXX:2:2103:7464:32737 2:N:0:AGGAGTGG+TGTTCTCT
GGACTACTCGGGTTTCTAATCCCGTTCGCTCCCCATGCTTTCGCCTCTCAGCGTCAGGTCAGGCCCAGCGTGTCGCCTTCGCCACTGGTGTTCCTCCCGATCTCTACGCATTTCACCACTACACCCGGAATTCCACACGCCTCTACCTGCCTCTAGCCCCGCAGTTCGGTCACTTCCGCGCCCGGTTGAGCCGGGCGCTTTCACGCGCCACTTGCAGGACCGCCTACACGCGCTTTACACCCAGTAAATC
+
FF:FF:FF:FFFFFFF:,FFFFFFFFF:FFFFFFFFFFFFFFFFFFFFFFFFFFFFF:FFFFFFFFFFFFFFF:FFF:FFFFFFFFFFFFFFFFFFF,FFFFFFF:FFFFF:,FFFF,FFFFFFFFFFFF:F:FF,FFFFFFFFFFFFF:FFFFF,FFFFF:FFFFFFFFF,F,,:,,,FF:FFFF:FFFF,FFFFFF:FFFFFFFFFFF,FF:FFFF,F:FF,,FF:::F,FFFF:FF:FFFFF,:FFF
@A00920:152:HGHKKDRXX:2:2103:28809:33285 2:N:0:AGGAGTGG+TGTTCTCT
GGACTACTGGGGTTTCTAATCCCGTTTGCTCCCCTGGCTTTCGCTCCTCAGCGTCAATACCGGTCCAGGATGCCGCCTTCGCCACCGGTGTTCCTCCAGATATCTACGCATTTCACCGCTACACCTGGAATTCCGCATCCCTCTCCCGGATCCAAGCCATCCAGTATCAGACGCAGTTCCCCAGTTAAGCTGAGGGATTTCACGTCTGACTTAGTTGGCCGCCTACGAACCCTTTACGCCCAGTAATTCC
+
FFFFFFFFFFFF:FFFFFFFFFFFFFFFFFFFFFFFFFFFFFFFFF::FFFFFFFFFFFFFFFFFFFFFFF:FFFFF:FFFFFFFFFFFFFFFFFFFFFFFFFFFFFFFFFFFFFFFFFFFFFFFFFF:FFFF:FFFFF:FFFFFFFFFFFFFFFFFFFFFFFFFFFFFFFFFFFFFFFFFF:FFFF:FFFFFFFF:FFFFFFFFFFFFFFFFFFFFFFFF,FFFFF:,:FFFFFFFFFFFFFFFFFFF:
@A00920:152:HGHKKDRXX:2:2103:2971:33880 2:N:0:AGGAGTGG+TGTTCTCT
GGACTACTCGGGTTTCTAATCCCGTTTGCTCCCCATGCTTTCGCTCCTCAGCGTCAGTAACAGCCCAGAGACCTGCCTTCGCCATCGGTGTTCCTCCTGATATCTGCGCATTTCACCGCTACACCAGGAATTCCAGTCTCCACTACTGCACTCTAGTCTGCCCGTACCCACTGCAGACCCGGGGTTGAGCCCCGGGCTTTCACAGCAGACTCGACAAACCGCCTACGAGCTCTTTACGCCCAATAATTCC
+
FFFFF:FFFFFFF,FFFFFFFF,FFFFFFFFFFF,FFFFFFFFFFFFFFFF,FFFFFFFF,FF:FFFFFFFFF,FFFFFFFFFFFFFFFFFFFFFFF:FFFFFFFFFFFFFFFFFFFFFFFFFFFFFFFFFFFF,,F:FFF,FF:F:FFF:FF,FFFFFFFFFFFFFFF:F,FFFFF:FFFFFF,FFFFFFFFFFF:FFFFFFF,FFFFF,F,FF,:FFFFFFFFFFFFF:FF,FFF:FFFFF:,FFF,F
@A00920:152:HGHKKDRXX:2:2103:4806:33959 2:N:0:AGGAGTGG+TGTTCTCT
GGCCTACAAGGGTATCTAATCCCGTTTGCTACCCTAGCTTTCGCGCCTCAGCGTCAAGAACAGGCCAGGAAGTCGCCTTCGCCACTGGTGTTCCTCCCGATATCTACGCATTTCACCACTACACCCGGAATTCCACACGCCTCTACCTGCCTCTAGCCCCGCAGTTCGGTCACGTCCTCGCCCGGTTGAGCCGGGCGCTTTCACGCGCCACTTGCAGGACCGCCTACACGCGCTTTACACCCAGTAAATC
+
FF,F::FFFFFFFF,F:FFFF:FFFFFFFFFFFFFFFFFFFFFFFFFFFFFFFFF:FFF:FFFFFFFF:F:FFFFFFFFFFFFFFFFFFFF:FFFFF:FFFF,FFFFFF,F,FFFFFFFFFF:,FFFFFFFFF:FFFFFFF,F:FFFF:FF:FFFFF,FFFFFF:FF,FFFFFFFFFFFFFFFFFFFFFFFFF:FFFFFFFFF:FFF:FFFFFFFFFFF:FFF:F:FFFF:FFF,FFFFFFFFFFF::FF
@A00920:152:HGHKKDRXX:2:2103:15609:34663 2:N:0:AGGAGTGG+TGTTCTCT
GGACTACTGGGGTATCTAATCCCGTTCGCTCCCCTAGCTTTCGCGCCTCAGCGTCAGCAAAAGGCCAGAGAGCCGCCTTCGCCACTGGTGTTCTTCCCAATATCTACGAATTTCACCTCTACACTGGGAATTCCGCTCTCCTCTCCTTCGCTCAAGCCTAGCCGTCTCGGAGGCAGTTCCGGAGTTGAGCTCCGGGATTTCACCTCCGACTAACCAGGCCGCCTACGCACGCTTTACGCCCAGTAAATCC
+
F,:F:FFFFFFFFF:FFFFFFFFFFFFFFFFFFFFFFFFFFFFFFFFFFFF:FFFFFFF:FFFFFFFFFFFFFFFFFFFFFFFF::FFFFFFFFFFFFFFFFFFFFFFFFFFFFFF:FFFFFFFFFFFFFFF:FFF,F:FFFFFFF:FFFFF:FFF,FFFFFFF:F:FF:,FFFFF:FFFF,FFFFFFF,FF,FFFFF:FFFF:FF,F:FFFFFFF:FFFFFFFFF,FFF:FFFFF::FF:FFF:FFFFF
@A00920:152:HGHKKDRXX:2:2103:19786:35477 2:N:0:AGGAGTGG+TGTTCTCT
GGACTACTGGGGTTTCTAATCCTGTTCGCTCCCCACGCTTTCGCTCCTCAGCGTCAGTTACGGCCCAGAGATCTGCCTTCGCCACCGGTATTCCTCCAGATATCTACGCATTTCACCGCTACACCTGGAATTCTGCATCCCTCTCCCGAATTCAAGCCATCCAGTATCGGATGCAGTTCCCAGGTTGAGCCTGGGGATTTCACATCCGACTTAGTTGGCCGCCTACGAGCCCTTTACGCCCAGTAATTCC
+
:F:FFF:FF,FFFFFF:FFFFFFFFFF:FFFFFFFFFF:F:FFFFFFFF,FFFFFFFFFFF,FFFFFFFFFFFFF::FFFFFFFFF:,F,F,FFFFFFFFF,FFFFFFFFFF:FFF:F:::FFFFFFFF:FFFF:FFFFFF,FF:FFFFFFFF:F:F:FFFFF:,FFFFFFFF:FFFFF:,FF,FF:FFFFF:FFF::FFFFFFFF:,:F,,FF,F:FFFFFFF,FFF::F,,FFFF,FFFF,,FFF:F:
@A00920:152:HGHKKDRXX:2:2103:32289:35744 2:N:0:AGGAGTGG+TGTTCTCT
GGACTACTAGGGTTTCTAATCCTGTTTGCTCCCCACGCTTTCGCGCCTCAGCGTCAGTTACAGACCAGAAAGCCGCCTTCGCCACTGGTGTTCCTCCACATCTCTACGCATTTCACCGCTACACGTGGAATACCGCTTTCCTCTTCTGCACTCAAGCTACACAGTTTCCGATGCGAACCGGGGTTGAGCCCCGGGCTTTAACACCAGACTTACATAGCCGCCTGCGCGCGCTTTACGCCCAATAAATCCG
+
FFFFFFFFFFFFFFFFFFFFFFFFFFFFFFFFFFFF:FFFFFF:FFFFFFFFFFFFFFFFFF:FF,F:FFFFF:F,FFFFFFFFF:FFFFFFF:FFFFFFFFFFFFFFFFFFFFF:F:FFFFFFFFFFFFFFFFFF::FF,FFFFF:FFFFFFFFFFFFFFFFFFFF:FFFFFFFFFFFF:,FFFFFF:FF,:,FFF:FFFFFFFF,FFFFFFFFFFFF,FFFF:,FF:FFFF:F,F:FFF,FFFFFFF,
@A00920:152:HGHKKDRXX:2:2103:12834:35775 2:N:0:AGGAGTGG+TGTTCTCT
GGACTACTGGGGTTTCTAATCCTGTTTGCTCCCCACGCTTTCGTGCCTCAGTGTCAGTGCTTGTCCAGGCAGTCGCCTTCGCCACAGATGTTCCTCCCGATCTCTACGCATTTCACTGCTACACAGGGAATTCCACTGCCCTCTACCGCACTCTAGCCCGCCAGTATCCCATGCCATTCCCAGGTTGAGCACAGGGCTTTCACATCGGACTTAACGAACCACCTACGCACGCTTTACGCCCAGTAATTCC
+
FFFFFFF::FFFF,F:FFFFFFFFFFF:FFFFFFFFFFFFFFF::FFFFFFFFFFF,,::F,FFFFFF::FFFFFFFFFFFFFFFFFFFFFFF,FFFF:FF,FF:FFF:FFFFFFF,FFFFFFF,,FFFF:FFFFF:,FFFFFFFF,,FF,:FFF:FF:FFFFFFFF,,,FFFFFFFF,F:,,:F:FFFF,F:F:FF:FF,,FFFF:,FFF,FFF,FFF,,:FF:,,:F,FFF,F:,FFFF:FFFFF:FF
@A00920:152:HGHKKDRXX:2:2103:30969:36088 2:N:0:AGGAGTGG+TGTTCTCT
GGACTACCGGGGTTTCTAATCCTGTTTGCTCCCCACGCTTTCGCTCTTCAGCGTCAGTATCGGCCCAGAGTGCTGCCTTCGCCGTTGGTGTTCCTCCTGATATCTGCGCATTTCACCGCTACACCAGGAATTCCACACTCCTCTACCGAACTCGAGGCACAGCAGTATCGACTGGCGTCCCAAGGTTGAGCCGTGGATTTTCTCCGTCGACTTACTGAACCGCCGAGGAGCCCTTTACGCCCACTGATTC
+
FF,FFFFFFFFFF:FF,FFFFFFFFFFFFFFFFFFFFF:F,FFFFFF,F:FFFFFFFFFFFFFFFF:FFFFFFFFFFFFFFFFF:FFFFFF,FFFFFFFF::FFFFFFF,FFFFFFFFFF,:F,FFFFFFFFFFFF:FFFFF,FFFF,F,FFFFFF,FFFFFFFFF:FF,,FFFFFF,,:FFFFFFFF:F:,,FF:FF:FFF:F,F:FFFF,:FF,F:,FF:FF,F:FF:F,,F,:,:FF,FF,F:,,:,
@A00920:152:HGHKKDRXX:2:2103:27887:36354 2:N:0:AGGAGTGG+TGTTCTCT
GGACTACTAGGGTTTCTAATCCCGTTTGCTCCCCTGGCTTTCGCGCCTCAGCGTCAGTTTCGGTCCAGAATGCCGCCTTCGCCACCGGTGTTCCTCCAGATATCTACGCATTTCACCGCTACACCTGGAATTCCACATTCCTCTCCCGAACTCAAGTCACCCAGTATCGGACGCAGTTCCCAAGTTAAGCCTGGGGATTTCACGTCCGACTTAGGCGACCGCCTACGCGCCCTTTACGCCCAGTAATTCC
+
FFFFFFFFFFFFFFFFFFFFFFFFFFFFFFFFFFFFFFFFFFFFFFFFFFFFFFFFFFFFFFFFFFFFFFFFFFFFFFFFFFFFFFFFFFFFFFFFFFFFFFFFFFFFFFFFFFFFFFFF,FFFFF:FFFFFFFFFFFFF:FFFFFFFFFFFFFFFF:FFFFFFFFFFFFFFFFFFFFF:FFFFFFF:,FFFFFFFFFFFFFFFF:FF:FFFFFFFFFFF::FF,:FFFFFFFFF,FFFFFF:,FFFFFF
@A00920:152:HGHKKDRXX:2:2104:19379:1078 2:N:0:AGGAGTGG+TGTTCTCT
GGACTACTAGGGTATCTAATCCCGTTCGCTCCCCGTGCTGTCGCGTCTCAGCGTCTGATGTCGTCCAGAATGCCGCCTTCGCCTCTGGTGTTCCTCCGGATCTCTACGCATTTCACCACTACACCCGGAATTCCACATTCCTCTACGACCCACTAGCGCTGCAGTCTCATCCGACCTCTCCCAGTTTAGCCGGGAGCTTTCACGGTTGACTTACAGCACCGCCTACACGCTCTTTACGCCCAGTAATTCC
+
FFFFFFFFFFFFFFFFFFFFFF:FFFFFFFFFFFFFFFFFFFFFFFFFFFFFFFFFFFFFFFFFFFFFFFFFFFFFFFFFFFFFFFFFFF:FFF:FFFFFFFFF:FFFFFFFFFFFFFF,FFFFFFFFFFFFFFFFFFFFFFFFFFFFFFFFFF,FFFFFFFFFFFFFFFFFFFFFFFFFFFFFF:FFFFFFFF:FFF:FFFFFFFFFFFFFFF:FFFFFFFFFFFFFFFFFFFFFFFFFFFF:F:FFFF
@A00920:152:HGHKKDRXX:2:2104:1958:1219 2:N:0:AGGAGTGG+TGTTCTCT
GGACTACTAGGGTTTCTAATCCCGTTCGCTACCCTGGCTTTCGCGGCTCAGCGTCAGGTGCAGCCCAGGGCGCCGCCTTCGCCTCTGGTGTTCCTCCGGATCTCTACGCATTTCACCACTCCACCCGGAATTCCACGCCCCTCTGCTGCCCTCTAGCTGCCCAGTTTCGAACGGCCTCTCCCGGTTGAGCCGGGAGCTTTCACGTCCGACTTGAACAGCCGCCTGCCCGCGCTTTACGCCCAGTAAATCC
+
:FFFFFFFFFFFFFFFFFFFFFFFFF:FFFFF:FFF:FFFF:FFFFFFFFFFFFFFFFFFFFFFFFFFFFFFFFF:FFFFFFFFFFFFFFFFFFFF:FF:FFFFFFF:FFFFFFFF:FFFFFF:FFFF:FFFF:,FFFFFFFFFFFFFFF:FFFFFF:FF,F::FFFFFFFFFFFFFFFFFFFF:FFFFFFFFFFFFFFFFFFFFFFFFFFFF:FFFFFFFFFFFFFFFFFFFF,FFFFFF:FFF,:FFF
@A00920:152:HGHKKDRXX:2:2104:28754:2127 2:N:0:AGGAGTGG+TGTTCTCT
GGACTACTAGGGTATCTAATCCCGTTTGCTACCCTAGCTTTCGCGCCTCAGCGTCAATTACAGGCCAGGAAGTCGCCTTCGCCACTGGTGTTCCTCCCGATATCTACGCATTTCACCACTACACCGGGAATTCCACTTCCCTCTACTGCATTCGAGTCGAGCAGTATCGCGTGACCCTCCCCAGTTGAGCCGTGGGCTTTCACACGAGACTTGCACTACCGCCTGCGCGCTCTTTACGCCCAGTAATTAC
+
FFFFFFFFFFFFF:FFFFFFFFFFFFFFFF:FFFFFFFFFFFFFFFFFFFFFFFFF,,,FFFF,FFFF,FF,FFFFFFFFFFFFFFFFFFFFFFFFFF,FFFFFFFFFFFFFFFFFF:FF:FFF,,:FF:FFFFFFFF,FFFFF,FFFF:,F:,FFFF:,:FFFFFF:,::FFFFFFFFF,FFFFF:,F,FF,F,F:FF:FFFF,,FF:F:F:FFF,FFFFFF,FFFFFFFFFFFFF,FFFF,FFF:F,F
@A00920:152:HGHKKDRXX:2:2104:25970:2754 2:N:0:AGGAGTGG+TGTTCTCT
GGACTACTGGGGTATCTAATCCCGTTCGCTCCCCATGCTTTCGCATCTCAGCGTCAGGTCAGGCCCAGCGTGTCGCCTTCGCCACTGGTGTTCCTCCGGATCTCTACGCATTTCACCACTACACCCGGAATTCCACACGCCTCTACCTACCTCTAGTCGCGCAGTTCGATTGCGTCCTCGCCCGGTTGAGCCGGGCGCTTTCACGCCTCACTTGCACGACCGCCTACACGCGCTTTACACCCAGTAAATC
+
:FFFFFF::FFFFFFFFFFFFFF,FFFFFFFFFFFFFFFFFFFFFFF:FFFFFF:F:FFFFFFFFF:FFFFFFFFFF,FFFFF,FF:FFFF,FFFFFFFFFFFFFFFFFF:FF:,:FF:FF,F::FFF:,FF:FFF,FFFFFF,FFFFFFF,F,FFFFFF:FFF:FFFFFFFFFFFFFFFF:FFFFFFFFFFFFFFFF:FFF,FFF:F:,FFFFFFFFF:,FFFFFFFFFFFF:,FFFFFFF:F:F,FFF
@A00920:152:HGHKKDRXX:2:2104:27715:4022 2:N:0:AGGAGTGG+TGTTCTCT
GGACTACCAGGGTATCTAATCCCGTTCGCTCCCCATGCTTTCGCCTCTCAGCGTCAGGTCAGGCCCAGCGTGTCGCCTTCGCCACTGGTGTTCCTCCGGATCTCTACGCATTTCACCACTACACCCGGAATTCCACACGCCTCTACCTACCTCTAGTCGCGCAGTTCGATTGCGTCCTCGCCCGGTTGAGCCGGGCGCTTTCACGCCTCACTTGCTCGACCGCCTACACGCGCTTTACACCCAGTAAATC
+
FFFFFFFFFFFFFFFFFFFFFF:FFFFFFFFFFFFFFF,FFFFFFFFFFFFFFFFFFFFFFFFFFFFFFFFFFFFFFFFFFFFFFFFFFFFFFFFFFFFFFFFFFFFFF:FF,FFFFFFFFFFFFFFFFFFFFFFF:FFFF:FFFFFFFFFFFFFFFFFFFFFFFFFFFF:FFFFFF,FFFFFFFF,:FFFFFFFFFF:FFFFFFFFFFFF::FF,FFFFFFF,:FFFFFFFFFFF:FFFFFFFFFF:FF
@A00920:152:HGHKKDRXX:2:2104:13639:4100 2:N:0:AGGAGTGG+TGTTCTCT
GGACTACTGGGGTTTCTAATCCCGTTCGCTCCCCATGCTTTCGCATCTCAGCGTCAGGTCAGGCCCAGCGTGTCGCCTTCGCCACTGGTGTTCCTCCGGATCTCTACGCATTTCACCACTACACCCGGAATTCCACACGCCTCTACCTACCTCTAGTCGCGCAGTTCGATTGCGTCCTCGCCCGGTTGAGCCGGGCGCTTTCAAGCCTCACTTGCACGACCGCCTACACGCGCTTTACACCCAGTAAATC
+
FFFFFFF:FFFFFFFFFFFFFFF,FFFFFFFFFF:FFFFFFFF:FF:FFFFFFFFFFFFFFFFFFFFFFF::FFFFFFFFFFFFFFFFFFFFF:FFFFFFFFFFFFFFFFFFFFFFFFFFFFFFFFFFFFFFFFF:F,FFF:FFFFF,FFFFFFFFFFF:FFFFFFFFFFFFFFFFFFFF,F,F:FFFFF,F,F:FF:FFFFF,,FFFF,FF,F,FF:FF:FFFFFFFF:FFFF,FFFFFFFFF:F:FFF
@A00920:152:HGHKKDRXX:2:2104:20925:4288 2:N:0:AGGAGTGG+TGTTCTCT
GGACTACAAGGGTATCTAATCCTGTTTGCTCCCCACGCTTTCGCACCTCAGCGTCAGTAATGGACCAGTAAGCCGCCTTCGCCACTGGTGTTCCTCCGAATATCTACGAATTTCACCTCTACACTCGGAATTCCACTTACCTCTTCCATACTCTAGGTACCCAGTATCAAAGGCAGTTCCGGAGTTGAGCTCCGGGATTTCACCCCTGACTTAAATACCCGCCTACGTGCGCTTTACGCCCAGTAATTCC
+
FF:FF:FFFFFF:F:FFFF:FFFFFFFFFFFFFFF,FFFFFFFFFFFFFFFFFF:FFFFFFFFFFFFFFFF:FF::FFFFFF,FFF:FF:FF:F:F:FFFFFFFF::FFFFFF:FFFFFFF,FFFF:,FF:FFFFF:FFFFFFFFFFFFF:FFFFFFFFFF:FFFFF:FFFFF,FFFFFF:FF,:FFFFFFFFFFFF:FFF:FFFF:FF:F:F,FFFFFFF,FF,,,FF,F,FFFFFF,FFFFFFFFFF:
@A00920:152:HGHKKDRXX:2:2104:13910:4695 2:N:0:AGGAGTGG+TGTTCTCT
GGACTACTAGGGTTTCTAATCCCGTTCGCTCCCCATGCTTTCGCCTCTCAGCGTCAGGTCAGGCCCAGCGTGTCGCCTTCGCCACTGGTGTTCCTCCGGATCTCTACGCATTTCACCACTACACCCGGAATTCCACACGCCTCTACCTGCCTCTAGCCCCGCAGTTCGGTCACGTCCTCGCCCGGTTGAGCCGGGCGCTTTCTCGCGCCACTTGCAGGACCGCCTACACGCGCTTTAAACCCAGTAAATC
+
FFFFFF:FF,F:FFF:F,F:,FFFFFFFFFFFF::FFF:FFF,FF:,,:F:,:F:FFFFFFFFF:FFFFFFFFFFFFFFFFFF:FFFFF:FFFFF:FFFFFFFFFFFFF:F,FFFFFFF::FFFF:F:F:FF:FFFFF:FFFFFFFFF:FFFFFFF:FFFFFFFFFFFFFFF:FFFFFFFFFF,F,FFF:F:FF,FFF:,FF,FFFFFFFFFFFFFFF:F:FFFFFFF:,:FF,,FF,,F,FF:,,,F:F
@A00920:152:HGHKKDRXX:2:2104:16595:5995 2:N:0:AGGAGTGG+TGTTCTCT
GGACTACTGGGGTATCTAATCCCGTTTGCTCCCCTAGCTTTCGCTCCTCAGCGTCAGTACCGGCCCAGAGTGCCGCCTTCGCTACGGGTGTTCCTCCCGATCTCTGCGCATTTCACCGCTACACCGGGAATTCCACACTCCCCTACCGGACTCGAGTCACGACAGTATCGAACGGCCCCTCCACGTTGAGCGTGGAGATTTCACGTCCGACTTATCGAACCGCCTACGAGCTCTTTACGCCCAATAAATC
+
FFFFFFFFFFFFFFFFFFFFFFFFFFFFFFFFFFFFFFFFFFFFFFFFFFFFFFFFFFFFFFFFFFFFFFFFFFFFFFFFFFFFFFFFFFFFFFFFFF:FFFFFFFFFFFFFFF:FF:FFFFFFFFFFFFFFFFFFFFFFFFFFFFFFFFFFFFFFFFFFFFFFFF,FFFFFFFFFFFFFFFFFF:FFFF:FFFFFFFFFFFFFFFFFFFFFFFF:FFFFFFFFFFFF:F:FFFFFFFF:FFFFFFF:FF
@A00920:152:HGHKKDRXX:2:2104:5629:6230 2:N:0:AGGAGTGG+TGTTCTCT
GGACTACCGGGGTTTCTAATCCCGTTCGCTCCCCTAGCTTTCGCGTTTGAGCGTCAGGTACAGTCCAGGTGGCCGCTTTCGCCACTGGTGTTCCTCCGGATCTCTACGCATTTCACCACTACACCCGGAATTCCACCACCCTCTACTGCCCTCAAGCCCAGCAGTATCGGACAGCCCCTCCCGGTTGAGCCGAGAGATTTCATGCCCGACTTGCTAAGCCGCCTGAACGCGCTTTACGCCCAGTAAATCC
+
F,FFFFFFFFFFFF:FFFFFFFFF:FFFFFFFFFFFFFF:FFFFFFFFFFFFFF:FFFFFFFFFFFFFFF,FFFFFFFFFFFFFFFF:FFFFFFFFFFFFFFFF:FFFFF,:FFFFFFF,FFFF:F:FFF::FFFFFFFFF,F,FFFFFFFFFFFFF,FFFFFFFF,FFFF,FF,:F:F:F:F,,:FFFF,:FF:FFF:FFF::,FF,FF::FFFFF::FFFFFFFFF,FFFF:FF,F,F,FF,FFFFFF
@A00920:152:HGHKKDRXX:2:2104:13539:6496 2:N:0:AGGAGTGG+TGTTCTCT
GGACTACTCGGGTTTCTAATCCCGTTCGCTCCCCATGCTGTCGCGTCTTAGTGTCAGGTACGGCCCAGTGTGTCGCCTTCGCCACTGGTGTTCTTCCGAATATCTACGAATTTCACCTCTACACTCGGAATTCCACCCACCTCTACCGGTCTCCAGGTCGGCAGTATCGGAAGCAGCCTCGGAGTTGAGCCCCGAGATTTCACTCCCGACTTGCAAGTCCCGCCTGCGCGCGCTGTACGCCCAGTGATTC
+
FFFFFFFFFFFFFFFFFFFFFFFFFFFFFFFFFFFFFFFFF:FFFFFFFFFFFFFFFFFFFFFFFFFFFFFFFFFFFFFFFFFFFFFFFFFFFFF:FFFFFFFFFFFF:FFFFFFFFFFFFFFFFFFFFFFFFFFFFFFFFFFFFFFFFFFFFFFFFFFFFFFFFFFFFFFFFFFFFFFFFFFFFFFFFFFFFFFFFFFFFF:FFFFFFFFFFFFFFFFF:F:FF::FFFFFFF,F,FFFFF,FFF,FFF
@A00920:152:HGHKKDRXX:2:2104:22968:6637 2:N:0:AGGAGTGG+TGTTCTCT
GGACTACCGGGGTATCTAATCCCGTTTGCTCCCCACGCTTTCGCGCCTCAGCGTCAGGAAATGCCCAGAGACCCGCCTTCGCCACCGGTGTTCCTCCGGATCTCTACGCATTTCACCACTCCACCCGGAATTCCACGCCCCTCTGCTGCCCTCTAGCTGCCCAGTTTCGAACGGCCTCTCCCGGTTGAGCCGGGAGCTTTCACGTCCGACTTGAACAGCCGCCTGCCCGCGCTTTACGCCCAGTAAATCC
+
FFFFFFFFFFFFFFFFFFFFFFFFFFFFFFFFFFFFFFFFFFFF:FFFFFFFFFFFFFFFFFFFFFFFFFFFFFFFFFFFFFFFFFFFFFFFFFFFFFFFFFFFFFFFFFFFFFFFFFFFFFFFFF,F::FFFFFFFFFFFFFFFFFFFFFFFFFFFFFFFFFFFFFFFFFFFFFFF:FF,FFFFFF:FFFFFFF:FFFFFFFFFFFFF:::F,FFFFFFFFFF,:FFFFFFFFFF,FFFFFFFF,FFFF
@A00920:152:HGHKKDRXX:2:2104:28465:7012 2:N:0:AGGAGTGG+TGTTCTCT
GGACTACTCGGGTTTCTAATCCGGTTCGCTCCCCACGCTTTCGCGTCTCAGCGTCAGGAAAGGCCCAGAGAGCCGCCTTCGCCACTGGTGTTCCTCCCGATATCTACGCATATCACCACTACACCCGGAATTCCACACGCCTCTACCTGCCTCTAGCCCCGCAGTTCGGTCACGTCCTCGCCCGGTTGAGCCGGGCGCTTTCACGCGCCACTTGCAGGACCGCCTACACGCGCTTTACACCCAGTAAATC
+
FFFFFFFFFFFFFFFFFFFFFFFFFFFFFFFFFFFFFFFFFFFFFFFFFFFFFFFFFFFFFFFFFFFFFFFFFFFFFFFFFFFFFFFFFFFFFFFFFFFFFFFFFFFFFFFF,FFFFFFF,FFFFFFFFF:FFFFFFFFFFFFFFFFF:FFFFFF,FFFFFFFFFFFFFFFFFFFFFFFFFFFFFFFF:FFFFFFFFFFFFF,FFFFFFFF,FFFFFFFFFFFFFF:FFFFFFF,FF:FFFFF,FFF,FF
@A00920:152:HGHKKDRXX:2:2104:21929:7279 2:N:0:AGGAGTGG+TGTTCTCT
GGACTACAAGGGTTTCTAATCCTGTTTGCTCCCCACGCTTTCGCACCTCAGCGTCAATACCTGTCCAGCGAGTCGCCTTCGCCACTGGTGTTCTTCCGAATATCTACGAATTTCACCTCTACACTCGGAATTCCACTCGCCTCTCCAGGATTCTAGCCATCCAGTTTCAAGGGCAGTTCCGGGGTTGAGCCCCGGGATTTCACCCCTGACTTGAAAAGCCGCCTACGCGCGCTTTACGCCCAGTAATTCC
+
FFFFFFFFFFFFFFFFFFFFFFF,FF:FFFFFFFFFFFFFFFFFF:FFFFF:FFFFFF,FFFFFFFFFFFF,FFFF:FFFFFF,FFFFFFF:FFF,FFFFF,FFFFFF:FFFFFFFFFFFFFFFFFFFFFFFFF:FF:FFFFFFFFFFFFFFF:FFFFFFF,FFFFFFF:FFFFFF,FFF,F:FFFFFFFFFFFFFFFFFFFFFFF,FFFFF::FF:FFF:FFFFF:F,FFF,FF:FFFFFFFF,F:FFF
@A00920:152:HGHKKDRXX:2:2104:4300:7654 2:N:0:AGGAGTGG+TGTTCTCT
GGACTACACGGGTATCTAATCCTGTTCGCTCCCCACGCTTTCGCTCCTCAGCGTCAGTATCGGCCCAGAGACCCGCCTTCGCCACCGGTGTTCCTCCTGATATCTGCGCATTTCACCGCTACACCAGGAATTCCAGTCTCCCCTACCGAACTCTAGCCTGCCCGTATCGGCTGCAAGCCCGCAGTTGAGCCACGGGATTTCACAGCCGACGCGACAAGACGCCTACGAGCTCTTTACGCCCAATACATCC
+
:FFF:FFFFFFFFFFFFFFFFFFFFFFFFFFFFF:FFFFFFFFFFFFFFFFFFFF:FF,FFFFFFF:FFFFFFFFFF:FFFFFFFFFFFFFFFFFFFFFF:FFF,,::FFFFFFFFFFFF,FFFFFFFFFF:,FFFFFFFFF::FFFFF:FFFFFFFFFFF::FFFFFFFFFFFFFFFFFFFFFFFFFFFFFFFFFFF:FFFFFFFFF::F,FFFFFF,FFFFFF:F:F::F:FF,FFFFFFFFF,F:FF
@A00920:152:HGHKKDRXX:2:2104:17879:7717 2:N:0:AGGAGTGG+TGTTCTCT
GGACTACTGGGGTTTCTAATCCCGTTCGCTCCCCATGCTTTCGCCTCTCAGCGTCAGGTCAGGCCCAGCGTGTCGCCTTCGCCACTGGTGTTCCTCCGGATCTCTACGCATTTCACCACTACACCCGGAATTCCACACGCCTCTACCTGCCTCTAGCCCCGCAGTTCGGTCACGTCCTCGCCCGGTTGAGCCGGGCGCTTTCACGCGCCACTTGCAGGACCGCCTACACGCGCTTTACACCCAGTACATC
+
FFFFFFFFFFFFFFFF:FFFFF:FFFFFFFFFFFFFFFFF:FFFFF:FFFFFFFFFFFFFFFFFFFFF:FFFFF:FFFFFFFFFFFFFFFFFFFFFFFF:FFFF:F:FFF:FFFFFFFFFFFFFFF:,F,FFFF:::FFFFF:FFFFFFFFFFF,FFFFFFFFF:FFFFFFFFFFFFF:FFFFFFFFFFF:FF,FFFF::FF:FFFFFFFFFFFFFFF:FFFFF:,FFF::F:F,FFF:FFFFFF:,FFF
@A00920:152:HGHKKDRXX:2:2104:15826:7952 2:N:0:AGGAGTGG+TGTTCTCT
GGACTACAGGGGTATCTAATCCTGTTTGCTCCCCACGCTTTCGCTGCTCAGTGTCAGTTACCTTCCAGGTCGCCGCCTTCGCCTCTGGTGTTCCTCCCAATATCTACGAATTTCACCTCTACACTGGGAATTCCGCGACCCTCTCCGGCACTCAAGCCCGCCAGTTTCGCGCGCACTTTCCAGGTTGAGCCTGGAGATTTCACACGCGACTTAACAATCCACCTACCAGCGCTTTACGCCCAATAATTCC
+
FFFFFFFFFFFFFFFFFFFFFFFFFFF:FFFFFFFFFFFF:FFFFFFFFFF:FFFFFFFFFFFFFFFFFFFFFFFFFF:F:FFFFFFFFFFFFFFFFFFFFFFFFFFFFFFFFFFFFFFFFFFF:FFFFF:FFFFFFFFFFFFFFFFFF:FFFFFFF:FFFFFFFF,FFFFFFFFF:FFFFFF:FF:FF:FFFFF::FFFF,FFFFF::F:FFFF,:,FFFFF,FF:FF,F,FFF,,F:F,:FFFFF,FF
@A00920:152:HGHKKDRXX:2:2104:29026:8202 2:N:0:AGGAGTGG+TGTTCTCT
GGACTACAGGGGTTTCTAATCCCGTTTGCTCCCCTGGCTTTCGCGCATCAGCGTCAATACCGGTCCAGGATGCCGCCTTCGCCACCGGTGTTCCTCCAGATATCTACGCATTTCACCGCTACACCTGGAATTCCACATCCCTCTCCCGGATTCGAGCCTGCCAGTATCGGACGCAGTTCCCGGGTTGAGCCCGGGGATTTCACGTTCGACTTAACAGGCCGCCTACGCGCCCTTTACGCCCAGTAATTCC
+
FFFFFFF:FFFFFFFFFFFFFFFFFFFFFFFFFFFFFFFFFFFFFFFFFFFFFFFFFFFFFFFFFFFFFFFFFFFFFFFFFFFFFFFFFFFFFFF:FFFFFFFFFFFFFFFFFFFFFFFFFFFFFFFFFFFFFFFFFFFFFFFFFFFFFFFFF:FFFFFFFFFFF:FFFFFFFFFFFFFFFFFF,FFFFFFFFFFFFFF:FFFFFFF:FFFF,FFFFFFFFFFF:FFF:FFFFFFFFFFFFFFFFFFFFF
@A00920:152:HGHKKDRXX:2:2104:6912:8328 2:N:0:AGGAGTGG+TGTTCTCT
GGACTACTCGGGTTTCTAATCCTGTTTGCTCCCCACGCTTTCGCTCCTCAGCGTCAGTACCGGCCCAGAGTGCCGCCTTCGCTACGGGTGTTCCTCCCGATCTCTGCGCATTTCACCGCTACACCAGGAATTCCGTTCTCCCCTGCATACCTCTAGTCTGCCCGTATCGGAAGCAAGCACCGAGTTAAGCCCGGTGTTTTCACTCCCGACGCGACAAACCGCCTACGAGCCCTTTACGCCCAATAATTCC
+
FFFFFFFF:FFFFFFFFFFFFFFFF:FFFFFFFFFFFFFFFFFF:FFFFFFFFFFFFFF,F:F,FFFFFF:FFFFFFFFFFFFFFFFFFFFFFFFFFFFFFFFFFFFFFFFFFFFFFFFF,FFFFFFFFFFFFF,FFFFFFFFFFF:FFFFFFF:FFFFF:FFFFFFFFFFFFFFFFFFFFF,F:FFFFFF:FFFF:FFFFFFFFFFFFFFFF,FF,FFFFFFF,FFFFFFFF:FFFFFFFFFFFFF,FF
@A00920:152:HGHKKDRXX:2:2104:18593:8578 2:N:0:AGGAGTGG+TGTTCTCT
GGACTACTCGGGTATCTAATCCTGTTTGCTCCCCTAGCTTTCGTGCCTCAGCGTCAGAAGTTGTCCAGGGACTCGCCTTCGCCACTGGTGTTCCACTTGATATCTACGCATTTCACTGCTACACCAAGTATTCCAGTCCCCCCTCCAACTCTCTAGTCAAATAGTATCCAATGCCATTTCCGAGTTAGGCTCGGAGATTTCACATCAGACTTATCCAACCACCTACGCACCCTTTACGCCCAGTGAATCC
+
FFF:FFFFFFFFFFFFFFFFFFFFF:FFF:FFFFFFFFFFFFFFFFFFFFFFFFFFFFFFFFFFFF:FFF:FFFFFFFFFFFFFFFFFFFFFFFFFF:FF:FFFFFFFFFFFFF:FFFFFFF:FFF,FFF:FFFFFFFFFFFFFFFFFFFFFFFFFFFFFFFF:FFFFF:FFFFFF:FFFFFFFFFFFFFFFFFFFFFFFFFFFF,FF:F:::FF:FFFFFFFFFFFFFFFFFFFFFFFFFFFF:FF:FF
@A00920:152:HGHKKDRXX:2:2104:28519:9298 2:N:0:AGGAGTGG+TGTTCTCT
GGACTACTCGGGTTTCTAATCCCGTTTGCTCCCCTGGCTTTCGCTCCTCAGCGTCAATGTCGGTCCAGGATGCCGCCTTCGCCACCGGTATTCCTCCAGATATCTACGCATTTCACCGCTACACCTGGAATTCCACATCCCTCTCCCGAACTCAAGCCCGCCAGTATCAGACGCAGTTCCCCGGTTGAGCCGAGGGATTTCACGTCCGACTTAACAGGCCGCCTACGCGCCCTTTACGCCCAGTAATTCC
+
FFFFFFFFFFFFF:FFFFFFFFFFFFFFFFFFFFFFFFFFFFFFFFFFFFFFFFFFFFFFFFFFFFFFFFFFFFFFFFFFFFFFFFFFFFFFFFFFF:FFFFFFFFFFFFFFFFFFFFFFFFFFFFFFFFFFF,FFFFFFFFFFFFF:FFF:FFFFFFFFFFFFF,FFFFFFFFFFFFFFFFFFFFF:F:FFFFFFFFFFFFFFFFFFF:,FF,::FF,FFFFF,FF:FF,FFF:FFFFFFFF,FFFFFF
@A00920:152:HGHKKDRXX:2:2104:25663:10363 2:N:0:AGGAGTGG+TGTTCTCT
GGACTACTCGGGTTTCTAATCCTGTTTGCTCCCCACGCTTTCGCGCCTCAGCGTCAGTTACAGACCAGAAAGCCGCCTTCGCCACTGGTGTTCCTCCACATCTCTACGCATTTCACCGCTACACGTGGAATTCCGCTTTCCTCTTCTGTACTCAAGTTCTCCAGTTTCCAATGACCCTCCACGGTTGAGCCGTGGGCTTTCACATCAGACTTAAAGAACCGCCTGCGCGCGCTTTACGCCCAATAATTCC
+
FFFFFFF:FFFFF:FFFFFF:FFFFFFFFFFFFFFFFFF:FFFFFFFFFFFFFFFFFF:F,FFFFFFFF::FFFFFFFFFFFFFF:FFF:FFFFFFFFFFFFFFFFFFFFFFFFFFFFFF:FFF,FFFFFFFFFFF,FFFFFFFFFFFFFFFFFFF:F,F:FFFFFFF:FFFFFFFF:FFFFF:FF::FFFFFFFFFFFFFFFF:FFFFFF:FFF:,:,FFFFFFFFFFFFFFFFFFFFFFFFF:F,FFF
@A00920:152:HGHKKDRXX:2:2104:28610:11021 2:N:0:AGGAGTGG+TGTTCTCT
GGACTACCAGGGTATCTAATCCTGTTCGCTCCCCATGCTTTCGCTCCTCAGCGTCAGTAACAGCCCAGAGACCTGCCTTCGCCATCGGTGTTCCTCCTGATATCTGCGCATTTCACCGCTACACCAGGACTTCCAGTCTCCCCTACTGCACTCTAGTCTGCCCGTACCCACTGCAGACCCGGGGTTGAGCCCCGGGCTTTCACAGCAGACGCGACAAACCGCCTACGAGCTCTTTACGCCCAATAATTCC
+
FFFFFFFFFFFFFFFFFFFFFFF:FFFFFFFFFFFFFFFFFFFFFFFFFFFFFFFFFFFFFFFF:FFFFFFFFFFFFFF:FFFFFFFFFFFFFFFFFF:FF,FF:FFFFFFFFFFFFF:FFFFFFFFFF:F:F,F:FFFFFFFFFFFFFFFFFFFFFFFFFFFFFFFFFFFF:F:FFFFFFFFFFFFFFF:FFFFFFFFFFFFFFFFFFFFF:F:F:FF:F:FFFFFFFFFFF,F:FFFFFFFF:FFFFF
@A00920:152:HGHKKDRXX:2:2104:28944:12727 2:N:0:AGGAGTGG+TGTTCTCT
GGACTACCGGGGTTTCTAATCCCGTTCGCTCCCCTAGCTTTCGCGCTTCAGCGTCAGTGTCAGCCCAGCAACCCGCCTTCGCCGCAGGTGTTCCTCTCGATATCTACGCATTTCACCGCTACACCGAGAATTCCAGTTGCCCCTTCTGCACTCTAGCCCCGCAGTATCGATTGACCTTTCCGGGTTAAGCCCGGAGATTTCACAACCGACTTGCGGTGGCCGCCTACGCGCCCTTTACGCCCAGTAAATC
+
FFFFFFFFFFFFFFFFFFFFFFFFFFFFFFFFFFFFFFFFFFFFFFFFFFFFFFFFFFFFFFFFFFFFFFFFFFFFFFFFFFFFFFFFFFFFFFFFFFFFFFFFFFFFF:FFFFFFFFFFFFFF:FFFFFFFFFFFF:FFFFFFFFFFFFFFF:F::FF:FFFFFFF,FFFFF,FFFF:FFFFFFFFFF:FFFFFFFFFFFFFFFFFFFFF,FFFF:FFFFFFFFFFFFFFFFFFFFFFFFFF:FF,,FF
@A00920:152:HGHKKDRXX:2:2104:22444:13150 2:N:0:AGGAGTGG+TGTTCTCT
GGACTACTGGGGTTTCTAATCCTGTTTGCTCCCCACGCTTTCGCACATGAGCGTCAGTATTGGTCCAGGAAGTCGCTTTCGCCACTGATGTTCCTTCCGATATCTACGCATTTCACCGCTACACCGGTAATTCCACTTCCCTCTCCCATACTCTAGCCATGCAGTCTAGAATGCAGTTCCCAGGTTAAGCCTGGTGATTTCACAACCGACTTGCAATACCGCCTCCGCGCGCTTTACGCCCAGTCATTCC
+
FFFFFFFF:FFFFFFFFFFFFFFFFFFFFF:FFFFF,FFFFFFFFFFFFFFFFFF,FFFFFFFFFFF:,FFFFF:F:FFFFFFFFFF::FF:FF:FFFF:FFF:F,FF:FF:,FFF:FFF,F:F,FF,F,FFFF,F,:FFF,FFF:::,FFFFFFF,FF,FFF::,,,:F::F,FFFF,,,:FFFFF,,FFF,:,F,FFF,FF,F:F,,F,FFF,,,FFFFF::,FFF,::::FFF::F:F,F,,,FF,F
@A00920:152:HGHKKDRXX:2:2104:11695:13510 2:N:0:AGGAGTGG+TGTTCTCT
GGACTACTCGGGTATCTAATCCCGTTCGCTCCCCATGCTTTCGCGTCTGAGTGTCAAAGCAGGCCCAGAAAGTCGCCTTCGCCACAGGAGTTCCTCGGGATCTCTACGCATTTCACCACTACACCCCGAATTCCACTTTCCTCTGCCTGTTTCTAGTCACACAGTTTGGCACGGCCTCGCCCGGTTGAGCCGAGCGCTTTCACGCACCACTTATGTAACCACCTGCACGCCCTTTACGCCCAGTAAATCC
+
FFFFFFFFFFFFFFFFFFFFFFFFFFFFFFFFFFFFFFFFFFFFFFFFFFFFFFFFFFFFFFFFFFFFFFFFFFFFFFF:FFFFFFFFFFFF:FFFFFFFFFFFFFFFFFFFFFFFFFF:FFFFFFFFFFFFFFF:FFFFFF:FFFFFFFFFFFF:FFFFFFFFFFFFFFFFFFFFFFFFFFFF:::FFFFFFFFFFFFFFFF::FFFFFF,FFFFFFFF:FFFFFFFFFFF:FFF,FFFFFFF:FF:FF
@A00920:152:HGHKKDRXX:2:2104:3902:13636 2:N:0:AGGAGTGG+TGTTCTCT
GGACTACTGGGGTTTCTAATCCCGTTCGCTCCCCTGGCTTTCGCGCCTCAGCGTCAAGAACAGGCCAGGAAGCCGCCTTCGCCACTGGTGTTCCTCCCGATATCTACGCATTTCACCACTACACCGGGAATTCCGCTTCCCTCTCCTGCCTTCAAGCTAAACAGTATCGAATGACCCTCCCCAGTTGAGCCGGGGGCTTTCACATTCGACTTATCTAACCGCCTGCGCGCTCTTTACGCCCAGTAAATCC
+
FFFFFFFFFFFFF:FFFFFFFF:FFFFFFFFFFFFFFFFFFFFFFFFFFFFFFFFFFFFFFFFFFFFF:F:FFFFFFFFFFFFFFFFFFFFFFFFFFFFFFFFFFFFFFF:FFFFFFFFFFFFFFFFFFFFFFFFFFFFFFFFFFFFFFFFFFFFFFFFFFFFFF,FFFFFFFFF:FFFFFF:FFFFFFFFFFFFFFFFFFFFFFFFFFFFFFFFFFFFFFFFFF:FFFFFF:FFFFFFFFFFFFFFFFF
@A00920:152:HGHKKDRXX:2:2104:9697:14215 2:N:0:AGGAGTGG+TGTTCTCT
GGACTACTGGGGTTTCTAATCCTGTTCGCTACCCACGCTTTCGTCCATCAGCGTCAATCCACTGGTAGCAACCTGCCTTCGCAATTGGTATTCCATGTACTCTCTAAGCATTTCACCGCTACACTACATATTCTAGTTGCTTCCCAGTAATTCAAGTCCTGCAGTATCAATGGCCGTTCCACCGTTGAGCGATGGGCTTTCACCACTGACTTACAAGACCGCCTACGGACCCTTTAAACCCAATGATTCC
+
FFFF,FFFFFFFFFFFFFFFFFFFFF:FFFFFFFFFFFFFFFFFFFFFFFFFFFFFFFFFFFFFFF:FFFFFFFFFFFFFFFF,FFFFFFFFFFFFFFF,FFFFFFFFF,F:FF,FFFFF:FFFFFF:F,FFFF,FFFFFFFFFFFFF:FFFF:F:FFFFFFFFFFFFFFFFFFFFFFFFFFFFFFFFFFFFFFFFFFFFFFF:FFFFFFF:FFF,FFFFFFF,FFFF:FFF:F:,FFFF:FFF:F,FFF
@A00920:152:HGHKKDRXX:2:2104:23303:14418 2:N:0:AGGAGTGG+TGTTCTCT
GGACTACAGGGGTATCTAATCCTGTTTGCTCCCCACGCTGTCGCGCCTCAGCGTCAGCAACAGCCCAGCAGGCCGCCTTCGCCACTGATGTTCTTCCCGATCTCTACGCATTCCACCGCTACACCGGGAATTCCACCTGCCTCTACTGTGCTCAAGCCTGACAGTTTAGAAGGCAGCCCTGCGGTTAAGCCGCAGGATTTCACCCCCTACTTATCAGGCCGCCTACGCGCCCTTTACGCCCAGTGATTCC
+
FFFFFFFF:FFFFFFFFFFFFFFFFFFFFFFFFFFFFFFFFFFFF:FFFFF:FFFFFFFFFFFFFFFFFFFFFFFFFFFFFF:FFFFFFFFFFFFFFFFFFFFFF:FFFFFFFFFFFFFFFFFFFFFFFFFFFFFFFFFFFFFFFFFFFFFFF:FFFFFFFF:FFF:FFFFFFFFFFFFFF:FFFFFFFFFFFF:FF:FF,FFFFFFFFF:,:FFFF:FFFF:FF::FFFFFFFFFFFFFF::FFFF,FF
@A00920:152:HGHKKDRXX:2:2104:24442:14638 2:N:0:AGGAGTGG+TGTTCTCT
GGACTACTGGGGTTTCTAATCCCGTTCGCTCCCCTAGCTTTCGCGGCTCAGCGTCAGGTGCAGCCCAGGGCGCCGCCTTCGCCTCTGGTGTTCCTCCGGATCTCTACGCATTTCACCACTCCACCCGGAATTCCACGCCCCTCTACTGCCCTCTAGCGGCCCAGTTTCGAACGACCTATCCCAGTTGAGCCGGGAGCTTTCACGTCCGACTTGGACAACCGCCTGCCCGCGCTTTACGCCCAGTAAATCC
+
FFFFFFFFFFFFFFFFFFFFFFFFFFFFFFFFFFFFFFFFFFF,FF,F:FFFFFFFFF:F,F:FFFFFFFFFF,FFFFFFFFFF,FFFFFFFFFFFFF:FFFFFFFFFFFFFFFFFF:FFFFFFFFFFFFFFF:FFFFFFFFFFFFF:FF,FFFFFFF:,FFFFF:FFF:FFFFF,F,:FFFFFFFFFFFFFFFFFFFFFFFFF:F,FFFFFFFFF,FFFFFFFFFFF,FFFFFF:FFFFFFFFF:FF:F
@A00920:152:HGHKKDRXX:2:2104:20998:15029 2:N:0:AGGAGTGG+TGTTCTCT
GGACTACTCGGGTTTCTAATCCCGTTCGCTCCCCATGCTTTCGCGTCTGAGTGTCAAAGCAGGCCCAGAAAGTCGCCTTCGCCACAGGAGTTCCTCGGGATCTCTACGCATTTCACCACTACACCCCGAATTCCACTTTCCTCTGCCTGTTTCTAGTTGTGCAGTTTGGCACGGCCTCGCCCGGTTGAGCCGGGCGCTTTCACGCACCACTTACACAGCCACCTGCACGCCCTTTACGCCCAGTAAATCC
+
FFFFFFFFFFFFFFFFFFFFFFFFFFFFFFFFFF:FFFFFFFFFFF:FFFFFFFFFF:FFFFFFFFFFFFFFFFF:FFF:FFFFFFFFFFFFFFFFFFFFFFFFFFFFFFFFFFFFFFFFFFFFFFFFFFFFFFFFFFFFFFFF:FFF:FFFFFFFF,:FFFFFFFFFF:F,FFFFF:FF:F:FFFFFFF:FFFFFFFFFFFFFFFFFFFFFF,FFFFFFFFFFFFFFFFFFFFFFFFF::FFF:F:FFF
@A00920:152:HGHKKDRXX:2:2104:2817:15139 2:N:0:AGGAGTGG+TGTTCTCT
GGACTACCGGGGTTTCTAATCCTGTTAGCTCCCCACGCTTTCGCAACTGAGCGACAGTATTGGACCAGGAAGTCGCCTTCGCCACTGATGTTCCTTCCGATATCTACGCATTACACCGCTACACCGGAAATTCCACTTCCCACACCCAAACTCGAGCAAACCACACTCGGATGCAGTTCCCAGGTTGAGCCAGGGGAATTCACACCCGACATGAACAGCCGCCTACGAGCCCTTTAAGCCCAGTAATTCC
+
F,FFF:,:,,,,FFF:,FFFFFFFFF,,FF,F:,FFFFFFF,,,F,:FFF:F,,F:F,FF,F,,FFFF,FF,FF,,F,,F,:F,F,FFF,F,,:,:,F,FFFFF:F:FF:F,,:FFF:FF:::F:,F:,F:,FF,FF,FFF,F,,FFF::,:FFF:,FFF,,F,:,,FFF:FFF:F,,,,FF,,F,,FFFF,FFF,F,FFF,FFFFF,FF:,,,,,:FFF,FFFF,,,,,,FFFFF,F:FF,,,FF,:::
@A00920:152:HGHKKDRXX:2:2104:2157:15875 2:N:0:AGGAGTGG+TGTTCTCT
GGACTACCCGGGTATCTAATCCTGTTTGCTCCCCACGCTTTCGTGCCTCAGTGTCAGTGCTGGTCCAGGTAGTCGCCTTCGCCACGGATGTTCCTCCCGATATCTACGCATTTCACTGCTACACCGGGAATTCCACTACCCTCTACCGCACTCCAGTCAGCCAGTTTCCAATGCCATTCCCAGGTTGAGCCCAGGGCTTTCACATCAGACTTAACAAACCACCTACGCACGCTTTACGCCCACTAATTCC
+
FFFF,FFFFFFFFFF,FFFFFFF:FFFFFFFFFFF,FFFF:FFF:FFFFFFFF::FF:FFFFFFFFFFF,F,FFFFFFFFFFFF:FFFF,FFF:FFFFFF:FFF:FF:FFFFFFFFFFFFFFFFFFFF,FFFFFFFF,FFF,FFFFF,FFFFFFFFFFFFF,FF:FFFFFF:F:,FF:FFFFFFFFFFFF:FFFFFFFF:F,FF:FFFFFFFFFFFF:F:FFF:FFF:FF:FFFFF,F:F:F,FFF,,F:
@A00920:152:HGHKKDRXX:2:2104:24243:16799 2:N:0:AGGAGTGG+TGTTCTCT
GGACTACTGGGGTATCTAATCCCGTTCGCTACCCTGGCTTTCGCGGCTCAGCGTCAGGTGCAGCCCAGGGCGCCGCCTTCGCCTCTGGTGTTCCTCCGGATCTCTACGCATTTCACCACTCCACCCGGAATTCCACGCCCCTCTGCTGCCCTCTAGCTGTCCAGTTTCGAACGGCCTCTCCCGGTTGAGCCGGGAGCTTTCACGTCCGACTTGAACAGCCGCCTGCCCGCGCTTTACGCCCAGTAAATCC
+
F,FFFFF,FFFFFFFF,:::FF,FF:FFFFF,FFFFF,FF:FFFF:FFFFF:FFFFFFF:FF:FFF:FFFFFFFFFFFFFFF::FF::F:FF,:FFF,FFFF:FFF:FFFFFFF:FF::F:FFFF:FFFF::F:FFFF:FF:FFF:FFFFFFFFFFF:FF:F:::FF:FFF:F,:F::,FF:F:FFFFFFFF:F,:F:FF:F,,FF:,F::FFF:F:FF::FF:FFF:FFF::,F,:FFF::FFFF:FF:
@A00920:152:HGHKKDRXX:2:2104:29568:17534 2:N:0:AGGAGTGG+TGTTCTCT
GGACTACCCGGGTTTCTAATCCTGTTTGCTCCCCACGCTGTCGTCGCTCAGAGTCAAGAGTAAGCCAGATAGCTGCCTTCGCCATGGGTGTTCCGACTGATATCTATGAATTTTACCTCTACACCAGTCATTCCGCCATCCTCTCTTACCTTCTAGCCAGTTAGTTTTAAGTGCAATTCCCATGTTGAGCACGGGGCTTTCACACCTAACTTAACAAGCCTCCTACCGACGCTTTACGCCCAGTGAATCC
+
FFFF,:FFFFFFFFFFFFFFFFFFFFFFFFFFFFFFFF:FFF:FFFFFFFFFFFFFFFFFFFFFFFF:FFF:FFFFFFFFFF,FFFFFF:FFFFFFF:FFFFFF:,FFFFFF,:FFFFFFFFFFFFF:FFFFFFFFF,FFF:FFFFFF:FFFFFFFFFFFFFFF:F,FFF:FFFFFFFFFF:FFFF:FFFFFF,FFF,F:FFFFFF,FF,:FF::FF,FF,FFF,FFFF,F:FFFF::FF:,FFFF,FFF
@A00920:152:HGHKKDRXX:2:2104:26467:17581 2:N:0:AGGAGTGG+TGTTCTCT
GGACTACTCGGGTATCTAATCCTGTTTGCTCCCCACGCTTTCGTGCCTCAGTGTCAGTGCTGGTCCAGATGGCCGCCTTCGCCACAGATGTTCCTCCCGATCTCTACGCATTTCACTGCTACACCGGGAATTCCGCCATCCTCTACCGCACTCTAGCCTGCCAGTATCCAATGCAATTCCCAGGTTGAGCCCAGGGCTTTCACATCAGACTTAACAAACCACCTACGCACGCTTTACGCCCAGTAATTCC
+
FFFFFFFFFFFFFF,FFFFFFFFFFFFFFFFFFFFFFFFFFFFFFFFFFFFFFFFFFFFFFFFFFFFFFFFFFFFFFFFFFFFFFFF:FFFFFFFFFFFFFFFFFFFFFFFFFFFFFFFFFFFFFFFF:FFFFF:FFFFFFFFFFFFFFFFFFFFFFFFFFFFFFFFFFFFFFFF,FFFFFFFFFFFFFFFFFFFFFFFFFFFFFFFFFFFFF::FF:FFFFFF:FFF,FFFFFFFFFFFF:FF:,FFFF
@A00920:152:HGHKKDRXX:2:2104:21938:17660 2:N:0:AGGAGTGG+TGTTCTCT
GGACTACCGGGGTTTCTAATCCCGTTCGCTCCCCATGCTTTCGCCTCTCAGCGTCAGGTCAGGCCCAGCGTGTCGCCTTCGCCACTGGTGTTCCTCCGGATCTCTACGCATTTCACCACTACACCCGGAATTCCACACGCCTCTACCTGCCTCTAGCCCCGCAGTTCGGTCACGTCCTCGCCCGGTTGAGCCGGGCGCTTTCACGCGCCACTTGCAGGACCGCCTACACGCGCTTTACACCCAGTAAATC
+
FFFFFFFFFFFFFFFFFFFFFFFFFFFFFFFFFFFFFFFFFFFFFFFFFFFFFFFFFFFFFFFFFFFFFFFFFFFFFFFFFFFFFFFFFFFFFFFFFFF:FFFFFFFFFFFFFFFF:FFFFFFFFFFFFFFFFFFFFFFFFFFFFFFFFFFFFFFFFFFFF:FFFFFFFFFFFFFFFFFFFFFFFFFFFF:FFFFFFFFFFFFFF:FFFFFFFFFFFFFFFFFFFFFFFFFFFFFFF:FFFF:FFF:FFF
@A00920:152:HGHKKDRXX:2:2104:5068:17691 2:N:0:AGGAGTGG+TGTTCTCT
GGACTACCGGGGTATCTAATCCCGTTCGCTCCCCATGCTTTCGCATCTCAGCGTCAGGTCAGGCCCAGCGTGTCGCCTTCGCCTCAGGTGTTCCTCCGGATCTCTACGCATTTCACCACTCCACCCGGAATTCCACGCCCCTCTGCTGCCCTCTAGCTGTCCAGTTTCGAACGGCCTCTCCCGGTTGAGCCGGGAGCTTTCACGTCCGACTTGAACAGCCGCCTGCCCGCGCTTTACGCCCACTAAATCC
+
FFFFFFFFFFFFFFFFFFFFFFFFFFFFFFFFFFF:FFFFFFFF::FFFFFFFFFFFF,F:FFFFFFFFFF,,FFFFFFFFFF,F,FFFFFFFFFFF:FFF,FFFFFFFFFFFFFFFFFFFFFFF:FFF,FFFFFFF,FFFFFFFFF,,,FFFFFF,F,FFFFFF,F:,,F,F:FFFF:F,,FFFF:FFFF,:FFF:F:FFFF,FFF:FFFFFFFFFFFFFFFF,F,FF:FFFFF,FFFFFF,FFFFFFF
@A00920:152:HGHKKDRXX:2:2104:14281:17895 2:N:0:AGGAGTGG+TGTTCTCT
GGACTACACGGGTTTCTAATCCCGTTTGCTCCCCACGCTTTCGCGCCTCAGCGTCAGTCACCGTCCAGAAGGCCGCCTTCGCCACCGGTGTTCCTCCCGATCTCTACGCATTTCACCGCTACACCTGGAATTCCGCATCCCTCTCCCGGATTCAAGCCTGCCAGTATCGGACGCAGTTCCCGAGTTGAGCTCGGGGATTTCACGTTCGACTTAACAGGCCGCCTACGCGCCCTTTACGCCCAGTAATTCC
+
FFFFFFF:FFFFFFFFFFFFFFFFFFFFFFFFFFFFFF:FFFFFFFFFFFFFFFFFFFF:,FFFFFFFFFFFF,FFFFFFFFFF:FFFFFFFFFFFF:FFFFFFF,FFFFFF:FFFFFFFFFFFFFFFFF:FFFFFF::FFFFFFFFFFFFFFFFFFFFFFFFFF:,FFF,FFFFFFFFFFFFFFFFFFFFFFFFFFFFFFFFFFFFFFFF:FFFF,FFFFFFFFFFFFFFFFFFFFFFFFFFF,FFFFF
@A00920:152:HGHKKDRXX:2:2104:10936:18803 2:N:0:AGGAGTGG+TGTTCTCT
GGACTACTAGGGTTTCTAATCCTGTTTGCTCCCCACGCTTTCGCACCTCAGCGTCAGTTCCGGACCAGTAAGCCGCCTTCGCCACTGGTGTTCTTCCTAATATCTACGAATTCCACCTCTACACTAGGAGTTCCACTTACCTCTTCCGGACTCTAGCTTGCCAGTATCAAAGGCAGTTCCGGAGTTGAGCTCCGGGATTTCACCTCTGACTTAACAAACCGCCTACGTGCGCTTTACGCCCAGTAAATCC
+
FF::FFFFFFFFFFFFFFFF:F:FFF,FFFFFFF,,FFFFFFFFFFFFFFFFFFFFFFFFFFFFFF:FFFFFFFFFFFFFFFFFF,FFFFFFFFFFFFFFFFFFFFFF:FFFFFFFFFFFF:FFFFFFFFFFF:::F,FFFF:FFFFFFFFFFFFF:FFFFFFFFFFF,FFFFFF,FFF::FFFFFFFFFFFF:F::FFFFF:,,:FF:FFF,::FFFFFFFFFF:FFFFF:FFF:FFFF::FFFF,FF:
@A00920:152:HGHKKDRXX:2:2104:25554:18850 2:N:0:AGGAGTGG+TGTTCTCT
GGACTACCGGGGTATCTAATCCCGTTCGCTCCCCATGCTTTCGCATCTCAGCGTCAGGTCAGGCCCAGCGTGTCGCCTTCGCCACTGGTGTTCCTCCGGATCTCTACGCATTTCACCACTACACCCGGAATTCCACACGCCTCTACCTACCTCTAGTCGCGCAGTTCGATTGCGTCCTCGCCCGGTTGAGCCGGGCGCTTTCACGCCTCACTTGCACGACCGCCTACACGCGCTTTACACCCAGTAAATC
+
FFFFFFFFFFFFFFFFFFFFFFFFFFFFFFFFFFFFFFFFFFFFFFFFFFFFFFFFFFFFFFFFFFFFFFFFFFFFFFFFFFFFFFFFFFFFFFFFFFFFFFFFFFFFFFFFFFFFFFFFFFFFFFFFFFFFFFFFFFFFFFFFFFFFFFFFFFFFFFFFFFFFFFFFFFFFFFFFFFFFFFFFF:FFFFFFFFFFFFFFFF:FFFFFFFFFFFFFFFFFFFFFFFF,FFFFFFF:FFFFFFFFFFFFFF
@A00920:152:HGHKKDRXX:2:2104:20518:19272 2:N:0:AGGAGTGG+TGTTCTCT
GGACTACCAGGGTTTCTAATCCTGTTCGCTCCCCACGCTTTCGCGCCTCAGCGTCAGTACCGTACCAGCGAGCTGCCGTCGCCATGGGTGTTCCTCCTGATATCTGCGCATTTCACCGCTACACCAGGAATTCCACTCGCCCCTCCCGGACTCTAGCCAGACAGTTTCCAGCGGCATTCAAAGGTTGAGCCTTTGACTTTCACACCGGAGTTATATGGCCGCCTACGCGCTCTTTACGCCCAATGATTCC
+
F,FFFFF:FFF::FFF:FFFFFF:FFFFF,::F,FF:::,:FFF::F:FF:FFFF:FFFFFFF,FFF:FF:FF:FF,,FFFF,,F,F,FF,FF,:FFFF,:FFFFF,FF,FF,F,F:FF,,F,,:F:F,,FFFFFFFFF:FFF,FFFFF:,,:F,FFFFFFFFF:FFFF:FFFFFF:FF,,:,FFFFFFFF::,FF:F,FFF,F,FFFF,,:F,,:FF,,:F::F:,::FFF,F,,F:F,F,FFF,,FFF
@A00920:152:HGHKKDRXX:2:2104:26811:19366 2:N:0:AGGAGTGG+TGTTCTCT
GGACTACTAGGGTTTCTAATCCTGTTTGCTCCCCACGCTTTCGTGCCTCAGTGTCAGTGCTGGTCCAGATGGCCGCCTTCGCCACGGATGTTCCTCCCGATCTCTACGCATTTCACTGCTACACCGGGAATTCCGCCATCCTCTACCGCACTCCAGTGATCCAGTTTCCAATGCCATTCCCAGGTTGAGCCCAGGGCTTTCACATCAGACTTAAACCACCACCTACGCACGCTTTACGCCCAATAATTCC
+
FFFFFF,FF:FFFFFFFFFFFFFFFFF:FFF:FFFFFFFFF:FFFFFF:FFFFFFFFFF:FFFFFFFFFF:FFFFFFFFFFFFFFFFFFFFFFFFFFFFFF:FFFF:FF:FFFFFFFFFFFF,FFFFFF,FFFFFFFFFFFFFFFFFFFFFFFFFFFFFFFFFFFFFFFFFFFFF:FFFFFFFFFFFFFFFFFF:FFFFFFFFFFFFFFFFFF,,FFFFFFF:F:F:FFF,,FFFF::::F:F:FFFFF:
@A00920:152:HGHKKDRXX:2:2104:21495:19429 2:N:0:AGGAGTGG+TGTTCTCT
GGACTACCAGGGTATCTAATCCTGTTTGCTCCCCACGCTTTCGCACCTCAGCGTCAGTTGTGGACCAGTCAGCCGCCTTCGCCACTGGTGTTCCTGCGAATATCTACGAATTTCACCTCTACACTCGCAATTCCACTGACCTCTTCCACACTCAAGACACCCAGTATCAAAGGCAGTTCCGGAGTTGAGCTCCGGGATTTCACCCCTGACTTAAATGTCCGCCTACGTGCGCTTTACGCCCAGTAATTCC
+
FFFFFFFFFFFFFFFFFFFFFF:FFF:FFFFFFFFFFFFFFFFFFFFFFFFFFFFFFFFFFF:F:FFFFFFFFFFFFFFFFFF:FFFFFFFFFFFFFFFFFFFFF,FFFFFFFFFFFFFFFFFFFFFFFFFFFFFFFFFFFFFFFFFFFFFFFF:FFFFFFFFFFFFFFFFF:FF:FF:FFFFFFFFFFFF,FFFFF,FFFFFFFFFFF:FFFFFFFFFFFFFF,F:F:FFFFFFFFF:FFFFFFFFFFF
@A00920:152:HGHKKDRXX:2:2104:21477:19554 2:N:0:AGGAGTGG+TGTTCTCT
GGACTACAGGGGTATCTAATCCTGTTCGCTCCCCATGCTTTCGCTCCTCAGCGTCAGTAGCGGCCCAGAGATCTGCCTTCGCCATCGGTGTTCCTCCTGATATCTGCGCATTCCACCGCTACACCAGGAATTCCAATCTCCCCTACCGCACTCTAGCCTGCCCGTACCCACTGCAGGCCCGGAGTTAAGCTCCGGGATTTCACAGCAGACGCGACAAACCGCCTACGAGCTCTTTACGCCCAATAATTCC
+
FFFFFFFF:FFFFFFFFFFFFFFFFFFFFFFFFFFFFFFFFFFFFFFFFFFFFFFFF:FFFFFFFFFFFFFFF:FFFFFFFFFFFFFFFFFFFFFFFFFFF:FFFFFF,FFF:FFFFFFFFFFFFFFF:FFFFFFFFFFFFFFF,F:FF:::FFFFFFFFFFFFFFFF:FFFFFFFF:FFF:FFFFF:FFFF:FFFFFFFFFFFFFF:FFFFF,:FFFFFFFFFFFF:FFFFFFFFFFFFF:,FFFFFFF
@A00920:152:HGHKKDRXX:2:2104:20772:19680 2:N:0:AGGAGTGG+TGTTCTCT
GGACTACAAGGGTTTCTAATCCTGTTTGCTCCCCACGCTTTCGCGCCTCAGCGTCAGAAACGGACCAGCGAGCCGCCTTCGCCACTGGTGTTCCGCCGAATATCTACGAATTTCACCTCTACACTCGGCATTCCACTCGCCTCTTCCGTCCTCCAGACGTCCAGTATCTGAGGCAGTTCCGGGGTTGAGCCCCGGGATTTCACCCCCGACTTGACCATCCGCCTACGCGCCCTTTACGCCCAGTGATTCC
+
FF:FFFFFFFFFFFFFFF:FFFFFFFFFFFFFFFFFFFFFFFFFFFFFFFFFFFF:F:FFFFF,FFFFFFFFFFFFFFFFFFFFFFFFFFFFFFFFFF:FFFFFFFFFFF:FFFFFFFFFFFFFFFFFFFFFFFFF,F:FFFFF,FFF:FFFF:FFFFFFFF,FF:F:,FFFFFFFFFFFF:FFFFFFFFFFFF:F:FFFFFF:,F:FFFFFFFF:FFFFFFFFFFFF,FFFFF:F:FFFFFFFFFFF,F
@A00920:152:HGHKKDRXX:2:2104:9408:20102 2:N:0:AGGAGTGG+TGTTCTCT
GGACTACCAGGGTTTCTAATCCCGTTCGCTCCCCTAGCTTTCGCGTTTGAGCGTCAGGTACAGTCCAGGTGGCCGCTTTCGCCACTGGTGTTCCTCCGGATATCTACGCATTTCACCACTACACACGGAATTCCACCACCCTCTACTGCCCTCAAGCCCAGCAGTTTCGGACAGCCCCTCCCGGTTGAGCCGAGAGATTTCATGCCCGACTTGCTGAGCCGCCTGAACGCGCTTTACGCCCAGTAAATCC
+
FFFFFFF:FFFFF,FFFFFFFF:FFFFFFFFFFFFFFFFFFFFFF,FFFFFFFFFFF:FFFFFFFFFF:FFFFFFFFFFFFFFFF,FFFFFFFFFFFFFFFFFFFFFF:FFFFFFFFFF::FFF,FF,FFFFFFFFFFFFFFFF,FFFFFFFFFFF,FF:FFFFFFFFFFFFF,,FFFFFF:F:FFFFFFFFFFFFFFFFFFFFFFFFFFFFF:FFFFFFFFFFFFFFFFFFFFFFF:FFFF:F,FFFFF
@A00920:152:HGHKKDRXX:2:2104:27525:20196 2:N:0:AGGAGTGG+TGTTCTCT
GGACTACCAGGGTTTCTAATCCCGTTTGCTCCCCTGGCCTTCGTGCCTCAGCGTCAGGAACTGTCCAGAGACCCGCCTTCGCCACTGGTCTTCCTTACGATATCTACGCATTTCACCGCTACACCGTAAAATCCAGTCTCCTCTCCAGTCCTCAAGCACGGCAGTATCGAATGCAGTTTCGGAGTTAAGCTCCGAGATTTCACACCCGACTTACCGCGCCGCCTACGCACCCTTTACGCCCAATGAATCC
+
FF,FFF,FFFFFFFFFFFFFFFFFF:F:FFFF:FFF:FFFFFFF:FFFFF:FFF,F,:FFFF:,FF,FFF:F:FFFF:F:F:FFFF,:FF::FFFFFFFFFF,FFFFFF,F:FFFFF,F,FFFFFFFFF,,:F::FFFFFFFFFFFFFFFFFFF,:FFFFFF,F,F:,FF,FF,FFF,:F:,F,,,FFFFFFF:F,F:::FFFFFF::,:FFF:F:FFFFFFFF:,,FF:,FFFFFFF,FFFF,:F:FFF
@A00920:152:HGHKKDRXX:2:2104:22001:20964 2:N:0:AGGAGTGG+TGTTCTCT
GGACTACTGGGGTTTCTAATCCCGTTCGCTCCCCATGCTTTCGCCTCTCAGCGTCAGGTCAGGCCCAGCGTGTCGCCTTCGCCACTGGTGTTCCTCCGCATCTCTACGCATTTCACCACTACACGCGGAATTCCACATCCCTCTATCACACTCTAGACCGGCAGTCTCAGACAGCCTCTCCAGGTTTAGCCTGGAGCTTTCATGCCTCACTTACCGATCCGCCTGCGCGCCCTTTACGCCCAGTAATTCC
+
FFFFFFFFFFFFFFFFFFFFFF:FFFFFFFFFFFFFFF:FFFFFFFFFFFFFFFFFFFFFFFFFFFFFFFFFFFFFFFFFFFFFFFFFFFFFFFFFFFFFFFFFF:FFFFFFFFFFFFFFFFFFFFFFFFFFFFFFFFFFFFF:FFFFFFFFFFFFFFFFFFFFFFFFFFFFFFFFFFFFFFFF:,FFFFFFFFFFFFFFFFFFFFFFFFFFFFFFFFFFFFFFFFFFFFFFFFFFFFFFFFFF,F:FFF
@A00920:152:HGHKKDRXX:2:2104:20699:21402 2:N:0:AGGAGTGG+TGTTCTCT
GGACTACTGGGGTTTCTAATCCCGTTCGCTACCCTGGCTTTCGCGGCTCAGCGTCAGGTGCAGCCCAGGGCGCCGCCTTCGCCTCTGGTGTTCCTCCGGATCTCTACGCATTTCACCACTCCACCCGGAATTCCACGCCCCTCTGCTGCCCTCTAGCTGTCCAGTTTCGAACGGCCTCTCCCGGTTGAGCCGGGAGCTTTCACGTCCGACTTGAACAGCCGCCTGCCCGCGCTTTACGCCCAGTAAATCC
+
FFFFFFFFFFFFFFFFFFFFFFFF:F:F::FFFFFFFFFFFFFFFFFFFFFFFFFFFFFF:FFFFFFFFFFFFFFFF:FFFFFFFFFFFFFFFFFFFFFFFFFFFFFFF,FFFFFFFFFFFFFFFFF:FFFFFFF:F:F:FFFFF:,FFFF:FF,FFFFFFFFFFFFFFFFF,FFFFFFFFFFFFFFFFFFFFF:FFFFFFFFFFFFFFFFFFFFFFF:FFFFFFFFFFFFF,FFF:FFFF,FFFF,FFF
@A00920:152:HGHKKDRXX:2:2104:21820:21433 2:N:0:AGGAGTGG+TGTTCTCT
GGACTACTCGGGTATCTAATCCTGTTTGCTCCCCACGCTTTCGTGCCTCAGTGTCAGTACTGGTCCAGGTCGTCGCCTTCGCCAAGGATGTTCCTCCTGATCTCTACGCATTTCACTGCTACACCAGGAATTCCACAACCCTCTCCCGTACTCTAGCCCGCCAGTTTCCAAAGCAATTCCCAGGTTGAGCCCAGGGCTTTCACATCAGACTTAACGAACCACCTACGCACGCTTTACGCCCAGTAATTCC
+
FFFFFFFFFFFFFFFFFFFFFFFFFFFFFFFFFFFFFF,FFFFFFF:F,FF:FFFFFFFFFFF,FF:FF,,F,,FFFFFFFFFF,:FFFFFFFFFFF,,F:FFFFFFFFFFFFFFFFFFFFFFF,FFFFFFFFFFF,:FFFFFF:FF,,FFFF,FF,FF:::FFFFFF,F,:FFF:FFFF:FFFFF,FFFF:FFF:FFFFFFFF,F::FFFF:F,:FFFFFFFF,FFFFF,F:FFFFFFFFFF:,FFFFF
@A00920:152:HGHKKDRXX:2:2104:9353:23484 2:N:0:AGGAGTGG+TGTTCTCT
GGACTACTAGGGTATCTAATCTCGTTCGCTACCCTGGCTTTCGCGGCTCAGCGTCAGGTGCAGCCCAGGGCGCCGCCTTCGCCTCTGGTGTTCCTCCGGATCTCTACGCATTTCACCACTCCACCCCGAATTCCACGCCCCTCTGCTGCCCTCTAGCTGTCCAGTTTCGAACGGCCTCTCCCGGTTGAGCCGGGAGATTTCACGTCCGACTTGAACAGCCGCCTGCCCGCGCTTTACGCCCAGTAAATCC
+
,FFFFF,:F:FFFFF:FFFFFF:::FFFFF:,FF:F:F,F:FF,F:,:F:F,:F,F,F,F,FFFF,F:::,:FFFFFF,:::FFF,FFF,FFF,FFFFFFF,F:F,,:FFF:FFFFFFFF,FFFF:,:FFFFF,FFFFFFFF:,FFFFFFFF:FFFFF,FF,FF:FF,FF,F,FFFFFFF,FF,F,,FFF,F:FFF,FFFFFF,FFF:F,:FFF,FFFF,,FFFF,FF,::,,FFF,F:,F,:,:F,:,:
@A00920:152:HGHKKDRXX:2:2104:24632:23547 2:N:0:AGGAGTGG+TGTTCTCT
GGACTACTCGGGTTTCTAATCCGGTTCGCTCCCCACGCTTTCGCGTCTCAGCGTCAGGTAGGGCCCAGAGAGCCGCCTTCGCCACTGGTGTTCCTCCCGATATCTACGCATATCACCACTACACCGGGAATTCCACTCTCCTCTACCCTCCTCAAGTCTGCCAGTATCCAAGGACCTCTCCCAGTTGAGCCGGGAGCTTTCACCCTAGACTTAACAAACCGCCTGCACGCCCTTTACGCCCAGTAAATCC
+
FFFFFFFFFFFFFFFFFFFFFFFFFFFFFFFFFFFFFFFFFFFFFFFFFFFFFFFFFFFFFFFFFFFFFFFFFFFFFFFFFFFFFFFFFFFFFFFFFFFFFFFFFFFFFFFFFFFFFF:FFFFFFFFFFFF:,FFFFFFFFFFFFFFFFFFFFFFFFFFFFFF,FFFFFFFFFFFFFFFFF:FF,FF:FFFFFFFFFFFFFFFFFFFFFFFF:FFFFFFFFFFFFFFF,FFFF,F:F,FFFFFFFFFFFF
@A00920:152:HGHKKDRXX:2:2104:23791:23844 2:N:0:AGGAGTGG+TGTTCTCT
GGACTACAGGGGTATCTAATCCTGTTTGCTCCCCACGCTTTCGCACCTCAGCGTCAGTACCGGTCCAGATAGCCGCCTTCGCCACTGGTGTTCTTCCCAATATCTACGAATTTCACCTCTACACTGGGAATTCCGCTATCCTCTCCCGGTCTCAAGCCCAACAGTATCAAATGCAGTTCCCGAGTTAAGCTCGGGGCTTTCACATCTGACTTGAAAGGCCGCCTACGTGCGCTTTACGCCCAGTAATTCC
+
FFFFFFFFFFFFFFFFFFFFFFFFFFFFF,FFFFFFFFFFFFFFFFFFFFFFFFFFFFFFFFFFFFFFFFFFFFFFFFFFFFFF:FFFFFFFFFFF,FF:FFFFFFFFF:FFFFF:FFFFFFFFFFFFFFFFFFFFFFFFFFFFFFFFFFFFFFFFFFFF,FFFFF:FFFFFFFFFFFFFFFFF:F,FFFFFFFFFFFFFFF,:FFFF,::FF,F:,FFFF:,F,:FFF,F,:,F,:F:FF,FF:,:,,F
@A00920:152:HGHKKDRXX:2:2104:17273:25833 2:N:0:AGGAGTGG+TGTTCTCT
GGACTACCAGGGTTTCTAATCCCGTTTGCTCCCCTGGCTTTCGCGCCTCAGCGTCAGTGTCAGCCCAGCAACCCGTCTTCACCTCAGGTGTTCCTCTTGATATCTACGCATTTCACCGCTACACCAAGAATTCCGATTGCCCCTTCTGCACTCTAGCACTGCAGTATCAGCTGGCCGTTCCGAGTTAAGCTCGGAGATTTCACAGCTGACTTACCGCGCCGCCTACGCGCCCTTTACGCCCAGTAATTCC
+
FFFFFFFFFFFFF,FFFFFFFFFFFFFFFFFFFFFFFFFFFFFFFFFFFFFFFFF:FFFFFFFFFFFFFF:FFFFFFFFFFFFFFFFFFFFFFFFFFFFFFFFFFFFFFFFFFFFFFFFFFFFFFF:FFF,FFFFFF:FFFFFFFFF:FFFFFF:,FFFFFFFF,,FFFFFFFFFFF,FFFFFF:,F,FFFFFFFFFFFFFFF:FFFF,F:FFFFFFFFFFFFFFFFFFFF:FFFFFFF:FFFFF,F,FF
@A00920:152:HGHKKDRXX:2:2104:13928:26240 2:N:0:AGGAGTGG+TGTTCTCT
GGACTACTAGGGTATCTAATCCCGTTCGCTCCCCTAGCTTTCGCGCCTCAGCGTCAAGAATGGGCCAGGTAGCCGCCTTCGCCACTGGTGTTCCTCCCGATATCTACGCATTTCACCACTACACCGGGAATTCCGCTACCCTCTCCCACCTTCAAGCCGACCAGTTTCCGATGCATTTTCCCGGTTAAGCCGGAAGCTTTCACATCGGACTTGGCCAGCCGCCTGCGCGCTCTTTACGCCCAGTAAATCC
+
FFFFFFFFFFFFFFFFFFFFFF:FFFFFFFFFFFFFFFFFFFFFFFFFFFFFFFFFFFFFFFFFFFFFFFFFFFFFFFFFFFFFFFFFFFFFFFFFFFFFFFFF:FFFFFFFFFFFFFFFFFFFFFFFFFFFFFFFFFFFFFFFFFFFFFFFFFFFFFFFFFFFFFFFFFFFFFFFFFFF:FFFFFFFF:FFFFFFFFFFFFFFFFFFFFFFFFFF:FFFFFFFFFFFFFFFFFFFFFFFF:FFFFFFFF
@A00920:152:HGHKKDRXX:2:2104:28420:26944 2:N:0:AGGAGTGG+TGTTCTCT
GGACTACAGGGGTTTCTAATCCTGTTCGCTACCCGCGCTTTCGCTCCTCAGCGTCAGTTCCGGCCCAGAGTGCTGCCTTCGCCGTTGGTGTTCCTCCTGATATCTGCGCATTTCACCGCTACACCAGGAATTCCACACTCCCCTACCGGACTCTAGTCATCGCAGTATCGGGTGGCGTCCCCAGGTTGAGCCTGGGGTTTTCACACCCGACTAACGAAACCGCCTACGAGCTCTTTACGCCCAATAAATC
+
FFFFFFFFFFFFFFFFFFFFFFFFFFFFFFFFFFFFFFF::FFFFFFFFFFFFFFFFFFFFFFFFFFFFFFFFFFFFFFFFFFFFFFFFF,FFFFFFFFFFFFFFFFFF,FFFFFFF:FFFFFFF:FFF,F:FFFFFFFFFFFFFFFFFFF:FF:FFFFFFFFFFFFFFFFFFFFFFFFF:FFFFFFFFFFFFFFFFF,FFFFFFFFFFFFFFFFFFFFF::FFF,FFFFFFF,,FFFFFFF:FF,FFFF
@A00920:152:HGHKKDRXX:2:2104:10221:26991 2:N:0:AGGAGTGG+TGTTCTCT
GGACTACCAGGGTTTCTAATCCTGTTTGATCCCCACACTTTCGTGCCTCAGCGTCAGTTTGAGTCTAGTAAGCTGTCTACACTATCGGTGTTCTTGACGATATCTAAGCATTTCACCGCTACACCGTCAATTCCGCCTACCTCGACTCTACTCAAGTCCTGCAGTATCAATCCCACCCTCCCGGTTAAGCCGGGATATTTCAGAACTGACTTACAAGACCGCCTACGCACCCTTTAAACCCAATAAATCC
+
FF:FFFFFFFFFFFFFFFFFFFFFFFFF:FFFFFFFFFFFFFFFFFFFFFFFFFFFFFF:FFFF:FFFFFFFFFFFFFFFFFFFFFFFFFFFFFFF:FFFF:F:FFFFF:FFFFFFFFFFFFFFFFFFFFFFFFFFFFFFFF:FFFFFFFFFFFFFFFFFFFFFFFFFFFFFFFFF:F:FFFFFFFFFFFFFF:FFFFFFFF::FFFFFFFF:FFFFFFFFFFFFFFFFF,FFFFFFFFFF:FFFFFFF,
@A00920:152:HGHKKDRXX:2:2104:10348:27023 2:N:0:AGGAGTGG+TGTTCTCT
GGACTACTGGGGTATCTAATCCTGTTTGCTCCCCACGCTTTCGTACCTCAGCGTCAGTTCCGGGCCAGTGAGCCGCCTTCGCCACTGGTGTTCTTCCTAATATCTACGAATTTCACCTCTACACTCGGAGTTCCACACACCTCTCCCGTACTCAAGACAGCCAGTATCAAAGGCAATTCCAAGGTTGAGCCCTGGGCTTTCACCTCTGACTAAACTGTCCGCCTACGCGCCCTTTACGCCCAGTAATTCC
+
FFFFFFFFFFFFFFFFFFFFFFFFFFFFFFFFFFFFFFFFFFFFFFFFFFFFFFFFF:FFFFFFFFFFFFFFFFFFFF:FFFFFFFFFFFFFFFFFFFFFFFFFFFFFF:FFFFFFFFFFFFFFFFFFFFFFFFFFFFFFFFFFFFFFFFFFFFFFFFFFFFFFFFFFF:FFFFFF:FFFFFFFFFFFFFFFFFFFFF:FFFFFFFFFFFFFFFFFFFFFFFFFFFFFFFFFF:FFFFFFFFFFFFFFFF
@A00920:152:HGHKKDRXX:2:2104:32163:27352 2:N:0:AGGAGTGG+TGTTCTCT
GGACTACAGGGGTATCTAATCCCATTCGCTCCCCTAGCTTTCGTCCCTCAGTGTCAGATGAGGTCCAGCAGAGCGCTTTCGCCACCGGTGTTCTTCCCAATCTCTACGCATTTCACCGCTACACTGGGAATTCCCTCTGCCCCTCCCTCTCTCTAGCTTCTTAGTTTCTGAGGCCTTTCAGAAGTTAAGCTTCTGTCTTTGACCCAAGACTTTTTAGGCTACCTACGGACTCTTTACGCCCAATCATTCC
+
FFFFFFFFFFFFFFFFFFFF:FFFFFFF:FFFFFFFFF:,FFFFFF:FFFFFFFF:FFFF,FFFFFFFFFFFFFFFFFF:F,FFFFFFFFF:FFF:FFF:FFFFFFFFF,FFFFFFFFFFFF,FFFFFF:FFFFFFFFFFF:FFFFFFFFFF:FFF:FFFFFFFFFF,FFFFFF:F,FF,F:FFFFF:FFFFFFFFFF,FFF:F:::FFFFFF,FFFF:FFF,F:FFFF:FF,F:F:FF,F,FFFF:::F
@A00920:152:HGHKKDRXX:2:2104:13268:27602 2:N:0:AGGAGTGG+TGTTCTCT
GGACTACTCGGGTTTCTAATCCCGTTTGCTCCCCTGGCTTTCGCGCCTCAGCGTCAATGCCGGTCCAGGATGCCGCCTTCGCCACCGGTGTTCCTCCAGATATCTACGCATTTCACCGCTACACCTGGAATTCCGCATCCCTCTCCCGGATTCAAGCCACCCAGTATCAGACGCAGTTACCCGGTTGAGCCGAGGGATTTCACGTCTGACTTAGGCGGCCGCCTACGCGCCCTTTACGCCCAGTAATTCC
+
FFFFFFFFFFFFFFFFFFFFFFFFFFFFFFFFFFFFFFFFFF:FFF,F:FFFFFFF:FFF,:FFFFFF:FF:FFFFFFFF:FFF,FFFF,FFFFFF:FFF:FFFFFFF:FFFFF:FF:FFFFFFFF::FFFFFFFF:FFFFFFFFFFFFFFFFFFF:FFF,FFFFFFFF:FF:FFFFF,F,FF:FFFFFFFFFF:FFF:FFFFF:FF::FFF,,FFFFFFFFFFFFFFFFFF:FFFFFF,FFFF,:FF:F
@A00920:152:HGHKKDRXX:2:2104:11017:27806 2:N:0:AGGAGTGG+TGTTCTCT
GGACTACAGGGGTTTCTAATCCTGTTTGCTCCCCACGCTTTCGCACCTCAGCGTCAGTACCGGACCAGTGAGCCGCCTTCGCCACTGGTGTTCTTCCTAATATCTGCGAATTCCACCTCTACACTAGGAGTTCCACTCACCTCTTCCGGACTCAAGATCGCCAGTATCGAAGGCAGTTCTGGAGTTGAGCTCCAGGATTTCACCCCCGACTTAACGATCCGCCTACGTGCGCTTTACGCCCAGTAAATCC
+
FFFFFFFFFFFFFFFFFFFF:FFFFFFFFFFFFFFFFFFFFFFF:FFFF:FFFFFF:FFFFFFFFFFFFFFFFFFFFFFFFFFFFFFFFFFF:FF:FFFFFFFFF,FF:FFFFFFFFFFFFFFFFFFFFFFFFFFFFFFFFFFFFFFFFFFFFFFF:FF:FFFFFFFFFFFFFFFF:FFFFFFFFF:FFFFFFFFFFF,FF:F:FFFFFFFFFF:FFFFFFFFF:F:FFFFFFFFF,FF::FFFFFFFFF
@A00920:152:HGHKKDRXX:2:2104:29686:28072 2:N:0:AGGAGTGG+TGTTCTCT
GGACTACTAGGGTTTCTAATCCCGTTCGCTCCCCTAGCTTTCGCGCCTCAGCGTCAAGAATGGGCCAGGTAGTCGCCTTCGCCACTGGTGTTCCTCCCGATATCTACGCATTTCACCACTACACCGGGAATTCCACTACCCTCTCCCACCTTCAAGCCGATCAGTTTCCGATGCAGTTTCCCAGTTGAGCCGGGAGATTTCACATCGGACTTGACCAGCCGCCTGCGCGCTCTTTACGCCCAGTAAATCC
+
FFFFFFF:FFFFF,FFFFFFFF,FFFFFFFFFFFFFFFFFFFFF:FFFFFFFFFFFFFFF:FFFFFFFFFFFFFFFFFFFFFFFFFF:F:FFFFFFFFFFFFF:FFFFFFFFFFFFFFFFFFFFF:FFF::FFF:FFFFFFFFFFFF:FF,FFFFFFF:F,FFF,,F::F::FFFFFFFFFFFFFFFFFFFF:FF:FFFFFFF,,F:FFFFF,FFFF:FFFFFF,FF:FFFFFFF:FFF:F:FFFF,FFF
@A00920:152:HGHKKDRXX:2:2104:14751:29543 2:N:0:AGGAGTGG+TGTTCTCT
GGACTACAAGGGTTTCTAATCCTGTTTGCTCCCCACGCTTTCGTGCATGAGCGTCAGTGTTGGCCCAGAAGGCTGCCTTCGCCATCGGTGTTCCTCCACATCTCTACGCATTTCACCGCTACACGTGGAATTCCACCTTCCTCTGCCACACTCAAGCCACGTAGTTTCGAGCGCAATTCCCAAGTTAAGCCCGGGGATTTCACACTCGACTTGCCAAGCCGCCTGCGCACACTTTACGCCCAGTAATTCC
+
FFFFFFFFFFFFFFFFFFFFFFFFFFFFFFFFFFFFFFFFFFF,FFFFFFF:FFFFFFF::,F:FFFFFF::,FFFFFFFFF:FFFFFFFFFFFFFFF:FFFFFFFFFFFFFFFFFFFFFFFFF,FFFFFFFFFFF,FFFFFFF,F,FFFFFFFFF:FF,:F,FFFFFFF:FF,,FFF:FFFFFFFFFFFFF:FFF,FFFF:FF,F:FFFFF,F:FFFFF,FF:FFFFFFFFFFFFFFFFFFFFFFFFFF
@A00920:152:HGHKKDRXX:2:2104:10809:29919 2:N:0:AGGAGTGG+TGTTCTCT
GGACTACCAGGGTTTCTAATCCTGTTTGCTCCCCACGCTTTCGAGCCTCAGTGTCAGGGCCGTTCCAGAGCGCCGCCTTCGCCACCGGCCTTCCTCCCGATCTCTACGCATTTCACCGCTACACCGGGAATTCCGCGCTCCTCTCCCGTCCTCCAGCGGAGCAGTCCCCCGCGACCTTTCCAGGTTAAGCCTGGAGCTTTCCCGCGGGGCTTACCCCACCACCTACGCTCCCTTTACGCCCAGTAAATCC
+
FFFFFFFFFFFFFFFFFFFFFFFFFFFFFFF:FFFFFFF,FFFFFF:FFFFFFFFFFFFFFFFFFFFFFFF:FFFFFFFFFFFFFFFFFFFFFFFFFFFFFFFFFFFFF:,FFFFFFFFFFFFFFFFFFFFFFFFFFFFFFFFFF:FFFFFFFFF:FFFFFFF:FFFFFFFFFFFFFF:FFFFFFF,,FFFFFF:FFF,F:FFFFFFFFF:FFFFFFF,F:FFFFFFFFFFFF,FFFFFFFFFF,FFFFF
@A00920:152:HGHKKDRXX:2:2104:24749:29919 2:N:0:AGGAGTGG+TGTTCTCT
GGACTACTCGGGTTTCTAATCCTGTTCGCTCCCCACGCTTTCGCTCCTCAGCGTCAGTAACGGCCCAGAGACCTGCCTTCGCCATTGGTGTTCTTCCCGATATCTACACATTCCACCGTTACACCGGGAATTCCAGTCTCCCCTACCGCACTCAAGCCCGCCCGTACCCGGCGCGGATCCACCGTTAAGCGATGGACTTTCACACCGGACGCGATGAACCGCCTACGAGCCCTTTACGCCCAATAATTCC
+
FFFFFFFFFFFFFFFFFFFFFFFFFFFFFFFFFFFFFFFFFFFFFFFFFFFFFFFFFFFFFFFFFFFFFFFFFFFFFFFFFFFFFFFFFFFFFFFFFFFFFFFFFFFFFFFFFFFFFFFFFFFFFFFFFFFFFFFFFFFFFFFF:FFFFFFFF:,FFFFFFFFFFFFFFFFFFFF:FFF:FFFFFF:FFFFFFF:FFFFFFFFFFFFFFFFF:FFF:FFFFFFF:FFFFFFFFFFFFFFFFFFFFFFFFF
@A00920:152:HGHKKDRXX:2:2104:23873:30279 2:N:0:AGGAGTGG+TGTTCTCT
GGACTACAGGGGTATCTAATCCTGTTTGCTCCCCACGCTTTCGTGCATGAGCGTCAGTGTCAGCCCAGAGACCTGCCTTCGCCATCGGTATTCCTCCTGATATCTACGCATTTCACTGCTACACCAGGAATTCCAGTCTCCTCTGCCGCACTCAAGCCTTGCAGTCCCAAATGCCATTCCCAGGTTAAGCCCGGGGCTTTCACATCTGGCTTACAAAACCGCCTGCGCACGCTTTACGCCCAGTAATTCC
+
FFFFFFFFFFFFFFFFFFFFFFFFFF:FFFFFFFFFFFFFFFFF,FFFFFFFFFFFFFFF,FFFFFFF,:FFFFFF,FFFFFFFF:FFFFFFFFF:FFFFFFFFFFFFFFFFFFFFF,FFFFFFFFF,FFFFFFFFFFFFFFFFFF,,F,FFFFFFF,FFFF:FFFFF:FFFF:FFF::,FF:FFF::FFFF:,FFFFFFFFFFFFF:FF:,:F:,F,FFFFFFFFFF,FFFF,FFFFFFF:FF:F,FFF
@A00920:152:HGHKKDRXX:2:2104:10420:30843 2:N:0:AGGAGTGG+TGTTCTCT
GGACTACTAGGGTATCTAATCCCGTTCGCTACCCATGCTTTCGCGCCTCAGCGTCAGTTTCGATCCAGGGTGCCGCCTTCGCCTCTGGTATTCCTCCGCATCTCTACGCATTTCACCACTACACGCGGAATTCTACACCCCTCTATCGTACTCTAGTCGGGCAGTATCAGACAACCTCCCCAGGTTTAGCCATGGGGCTTTCATGCCTCACTTACCCAACCGCCTGCGCGCCCTTTCCGCCCAGTAATTC
+
FF:FFFFFFFFFFFFFFFFFFFFFFFFFFFFFFFFFFFFFFFFFFFFFFFFFFFFFFFFFFFFFFFFFFFFFFFFFFFFFFFFFFFFFF:FFFFFFFFFFFFFFFFFFFF:F,FFFFFFF:FFFFFFFF:FFFFFFFFFFFFFF:FFF:FFFFFFF:FFFFF:FF:,FFFFFFFFF,FFFF,FF:,FFFFFFFFFFFFF:FFFFFFFFF:F:F:F,F:FFFFF:FFFFFF:FF,FF,FFF:FFFFFF,FF
@A00920:152:HGHKKDRXX:2:2104:13476:31313 2:N:0:AGGAGTGG+TGTTCTCT
GGACTACCGGGGTTTCTAATCCCGTTCGCTCCCCTAGCTTTCGCGCCTCAGCGTCAAGAATGGGCCAGGTAGTCGCCTTCGCCACTGGTGTTCCTCCCGATATCTACGCATTTCACCACTACACCGGGAATTCCACTACCCTCTCCCATCTTCAAGCTGATCAGTTTCCAATGCATTTTCCCAGTTAAGCCGGGAGCTTTCACATCGGACTTGACCAGCCGCCTGCGCGCTCTTTACGCCCAGTAAATCC
+
FFFFFFFFFFFFFFFFFFFFFFFFFFFFFFFFFFFFFFFFFFFFFFFFFFFFFFFFFFFFFFFFF:FFFFFFFFFFFFFFFFFFFFFFF:,FFFFFFFFF:FFFFFFFF:FFFF:FFFF:FF,FFFFF,FFFFFFFFFFFFFFFFFFFFFF:F:FFFFFFFFFFFFFFFFFFFF:FFFF:FFFFFFFFFFFFFFFFFF,FFFFFFFFFF:,FF,FFFFFFFFF,FFFFFFFFFF,F,FFFFFFF:FFFFF
@A00920:152:HGHKKDRXX:2:2104:24695:31422 2:N:0:AGGAGTGG+TGTTCTCT
GGACTACCGGGGTTTCTAATCCTGTTCGCTCCCCACGCTTTCGCTCCTCAGCGTCAGTGCCAGCCCAGAGCGCCGCCTTCGCCGCTGGTGTTCCTCCTGATATCTGCGCATTTCACCGCTACACCAGGAATTCCACGCTCCCCTACTGGACTCTAGTCACGGCAGTATCGGGTGGCGTCTCCAGGTTGAGCCTGGAGGTTTCACACCCGACTTACCGAACCGCCTACGAGCTCTTTACGCCCAATGAATC
+
FFFFFFFFFFFFFFFFFFFFFFFFFFFFFFFFFFFFFFFFFFFFFFFFFFFFFFFFFFFFFFFFFFFFFFFFFFFFFFFFFFFFFFFFFFFFFFFFFFFFFFFFFFFFFFF,FFFFFFFFFFFFFFFFFFFFFFFFFFFFFFFFFFFFF:FFFFFFFFFFFFFFFFFFFFFFFFFFFFFFFFFFF:FFFFFFFFFFFFFF:FFFFFFFFFFFFFFFFF:FFFFFFFFFFFFFF:,FFFFFF:F:FF:FFF
@A00920:152:HGHKKDRXX:2:2104:29261:31532 2:N:0:AGGAGTGG+TGTTCTCT
GGACTACTAGGGTTTCTAATCCCGTTCGCTCCCCATGCTTTCGCATCTCAGCGTCAGGTCAGGCCCAGCGTGTCGCCTTCGCCACTGGTGTTCCTCCGGATCTCTACGCATTTCACCACTACACCGGGAATTCCACTTCCCTCTCCTGCCTTCGAGTCGATCAGTATCGAGTGACCCTCCCCAGTTGAGCCGGGGGCTTTCACACTCGACTTGAACGACCGCCTGCGCGCTCTTTACGCCCAGTAAATCC
+
FFFFFFFFFFFFFFFFFFFFFFFFFFFFFFFFFFFFFFFFFFFFFFFFFFFFFFFFFFFF:FF:FFFFFFFFFFFFFFFFFFFFFFFFFFFFFFFFFFFFFFFFFFFFF,FFFFFFFFFFFFFF:,FFF,FFFFFFF,FFFFFFFFFFFFFFFF:FFF,F:FFFFFF,FFFFFF,FFFFFFFFFFFFFFFF,FFFFFF:F,FFFFF:,FFFF,FFFF:FFFFFFFFFFFFFFFF:F:FFFFFFF,F,,,F
@A00920:152:HGHKKDRXX:2:2104:22309:32518 2:N:0:AGGAGTGG+TGTTCTCT
GGACTACAGGGGTATCTAATCCTGTTTGCTACCCACGCTTTCGTGTCTCAGCGTCAGTTACGGTCCAGAGAGCCGTCTACACCACCGGTGTTCCTCCTGATATCTACGCATTTCACCGCTACACCAGGAATTCCACTCTCCTCTCCCGCACTCTAGTCATTCAGTATTCGGCGCACCCTCCCAGTTGAGCCGGGAGATTTCACACCAAACTTAAACAACCGCCTACACACCCTTTACGCCCAGTAACTCC
+
FF:FFFFFFF:FFFFFFFFFFF::FFFFF:FFFFF,:FFFF:FFFFFFF:,FFFFFFFFFFF:FFF::F:F:FFFFFFFFF:FFFFFFFFFFFF:FFFFFFFFFFFFF:F:FFFFF,FFFFFF,FFFFFFFFFFFFF,FFFFF:FFFFFFFFFF::FFFFFFF,FF:F,FFFFFFF:,FFFF,F::FFFFFFF:FFFFF:,FFFFFFFF:FF:FF::,,F,FF,FFFFF,F,,,FFFFF,FFFFFFF,FF
@A00920:152:HGHKKDRXX:2:2104:8703:32722 2:N:0:AGGAGTGG+TGTTCTCT
GGACTACTGGGGTTTCTAATCCCGTTCGCTCCCCACGCTTTCGCACATGAGCGTCAGGCTAACGCTAGGGTGCCGCTTTCGCCACTGGTATTCCTCCCGATATCTACGCATTCCACCACTACACCGGGAATTCTACACCCCTCTCATTGCCTCAAGCTAACCAGTTTTCAACGACCTCTCCCAGTTAAGCCGGGAGCTTTCACGTCGAACTTGACTAGCCGCCTGCGTGCGCTTTACGCCCAGTAATTCC
+
FFFFFFFFFFFFFFFFFFFFFFFFFFFFFFFFFFFFFFFFFFFFFFFFFFFFFFFFFFFFF:FFFF:FFFFFFFFFFF:FFFFFFFFFFFFF:FFFF:FFFFFFFFFF:FFF:FFFF:FFFFFFFF:FF:FFF,:FFFFF:F:FFF:FFFFFFF:,FF:FF:FFFFFFFFF:F:F:FF:FF,FFFF:F:F,FFFFFFFFFFFFFFFF::FFFF:FFFF:FFFFFFFFFFFFFFFFFFFFFFFFFFFFFFF
@A00920:152:HGHKKDRXX:2:2104:18032:33567 2:N:0:AGGAGTGG+TGTTCTCT
GGACTACTAGGGTTTCTAATCCCGTTCGCTCCCCATGCTTTCGCATCTCAGCGTCAGGTCAGGCCCAGCGTGTCGCCTTCGCCACTGGTGTTCCTCCGGATCTCTACGCATTTCACCACTACACCCGGAATTCCACACGCCTCTACCTGCCTCTAGCCCCGCAGTTCGGTCACGTCCTCGCCCGGTTGAGCCGGGCGCTTTCACGCGCCACTTGCAGGACCGCCTACACGCGCTTTACACCCAGTAAATC
+
F:FF,:FF::F:F,FF:FFFFFF,F,FFF,FF,FFF:F,FFFF::F,FF,FF,F:FFFF:F,FFFFF:FFFFFF:,::,::,FFFF::FF::FF::F:,FF:FFFFFFFF:FFFFF:FF,,FFFF,F,,FF:FF:FFFF:F:FFFF,FFFFF:FF:FF:F,::,,F,F:F:FFFFFF:FF:FFF:,,FFF:,FFFF:::,,FF:FFFFFF:,:,:F:F,F,F,FFFFFF,,F::FF:,F::::FFFF,FF
@A00920:152:HGHKKDRXX:2:2104:18159:33661 2:N:0:AGGAGTGG+TGTTCTCT
GGACTACTCGGGTTTCTAATCCTGTTTGCTCCCCACGCTTTCGCACCTCAGCGTCAGTATTAAGCCAGGAGGCCGCCTTCGCCACCGGTATTCCTCCACATATCTACGCATTTCACCGCTACACGTGGAATTCTACCTCCCTCTCTCATACTCTAGCCGATCAGTATCGGATGCAGTTCCCAGGTTGAGCCCGGGGCTTTCACACCCGACTTAATCAGCCGCCTACGCGCGCTTTACGCCCAGTAATTCC
+
:FFFFFFFFFFFFFFFFFFFFFFFFFFFFFFFFFFFFFFFFFFFFFFFFFFFF:FFF:FFFFFFFFFFFFFFFFFFFFFFFFFFFFFFF,FFFFFFFFFFFFFFFFFFFFFFFFFFFFFFFFFFFFFFFFFFFFFFFFFFFFFFFFFFFFFFFFFFFFFFFFFFFFFFFFF:FFFFFFFFFFFF:FFFFFFFFFFFFF,:FFFFFFFFF:FFFFFFFF:FFFFFFFF:FF:FF:FFFFFFFFF,,,:,,F
@A00920:152:HGHKKDRXX:2:2104:30906:34350 2:N:0:AGGAGTGG+TGTTCTCT
GGACTACTAGGGTATCTAATCCTGTTTGCTCCCCACGCTTTCGCACCTGAGCGTCAGTCTTCGTCCAGGGGGCCGCCTTCGCCACCGGTATTCCTCCAGATCTCTACGCATTTCACCGCTACACCTGGAATTCTACCCCCCTCTACGAGACTCAAGCTTGCCAGTATCAGATGCAGTTCCCAGGTTGAGCCCGGGGATTTCACATCTGACTTAACAAACCGCCTGCGTGCGCTTTACGCCCAGTAATTCC
+
FFFFFFFFFFFFFFFFFFFFFFFFFFFFFFFFFFF:FFFFFFFFFFFFFFFFFFFFFFFFFFFFF,FF:FFFFFFFFFFFFFFFFFFFFFFFFFFFFFFFFFFFFFFFFFFFFFFFF:FFFFFFFFF:FFFFFFFFFFFFFFFFFFFFFFFFFFFFFFFFFFFFFFFFFFFFFFFFFF:FFFFFFFFFFFFFFFFFFFFFF:FFFFFFFFFFF::FFFF,FFFFF,FFFFFFFFFFFFFFFFFFFF,FFF
@A00920:152:HGHKKDRXX:2:2104:7798:34976 2:N:0:AGGAGTGG+TGTTCTCT
GGACTACAGGGGTATCTAATCCCGTTTGCTCCCCTGGCTTTCGCGCCTCAGCGTCAGTGTCGGTCCAGGATGCCGCCTTCGCCACCGGTGTTCCTCCAGATATCTACGCATTTCACCGCTACACCTGGAATTCCACATCCCTCTCCCGAACTCAAGCCCGCCAGTATCGGACGCAGTTCCCCGGTTGAGCCGAGGGATTTCACGTCCGACTTAACAGGCCGCCTACGCGCCCTTTACGCCCAGTAATTCC
+
FFFFFFFF:FFFFFFFFFFFFFFFFFFFFFFFFFFFFFFFFFFFFFFFFFFFFFFFFFFFFFFFFFFFFFFFFFFFF:FFFFF:FFFFFFF::FFFFFFFFF,FFFFFF:FFFFFFFFFFFF:FF,F:FFFF:FFFFFFFFFFFF:FFFFF:F:FFFF:FFFFFFF,FFFFFFFFF:FFFFF:FF:FFFFFFFFFFFF:FFFFFFFFFFFF:F:FFFFFFFFFFFFF:FFFF,FFFFFF,FFFFFFFFFF
@A00920:152:HGHKKDRXX:2:2104:3640:35258 2:N:0:AGGAGTGG+TGTTCTCT
GGACTACAGGGGTTTCTAATCCTGTTTGCTCCCCACGCTTTCGCGCCTCAGCGTCAGGTCCGGACCAGAGAGCCGCTTTCGCCACCGGTGTTCCACCCAATATCTACGAATTTCACCTCTACACTGGGTATTCCACCCTCCTCTTCCGGCCTCGAGCCTCGGTGTATCGGCCGCACCTCCGGGGTTGAGCCCCGGGCTTTCACAAGCCGACTGCCAAGGCCGCCTACGCGCCCTTTACGCCCAGTGATTC
+
FFFFFFFFFFFFFFFFFFF,FFFFFFFFFFFFFFFFFFFFFFFFFFFFFFFFFFFFFFFFFFFFFF:FFFFFFFFFFFF:FFFFFFFFFFFFFFFFFFFF:FFFFFFFFF,FFFFFFFFFFFFFFFFFFFFFFFFFFFFFFFFFFFFFFFFFFFFFFFFFFFFFFFFFFFFFFFFFFFFFFFFF:FFFFFFFFFFFF,FFFFFFFFFFFFFFFFFF:,FFFFFFFFFFFFFFF:FFFFFFFFFFFF:,FF
@A00920:152:HGHKKDRXX:2:2104:30825:35869 2:N:0:AGGAGTGG+TGTTCTCT
GGACTACTCGGGTTTCTAATCCCGTTCGCTCCCCATGCTTTCGCCTCTCAGCGTCAGGTCAGGCCCAGCGTGTCGCCTTCGCCACTGGTGTTCCTCCGGATCTCTACGCATTTCACCACTACACCCGGAATTCCACACGCCTCTACCTGCCTCTAGCCCCGCAGTTCGGTCACGTCCTCGCCCGGTTGAGCCGGGCGCTTTCACGCGCCACTTGCAGGACCGCCTACACGCGCTTTACACCCAGTAAATC
+
FFFFFFFFFFFFFFFFFFFFFFFFFFFFFFFFFFFFFFFFFFFFFFFFFFFFFFFFFFFF:FFFFFFFFFFFFFFFFFFFFFFFFFFFFFFFFFFFFFFFFFFFFFFFFFFFFFFFFFFFFFFFFFFFFFFFFFFFFFFFFFFFFFFFFFFFFFFFFFFFFFFFFFFFFFFFFFFFFFFFFFFFF,FFFFFFFFFFFF:,FFFFFFF:FFFFFFFFFFFFFFFFFFFFFFFFF:FFFFFFFFFFFFF:FF
@A00920:152:HGHKKDRXX:2:2104:7030:36432 2:N:0:AGGAGTGG+TGTTCTCT
GGACTACCGGGGTATCTAATCCCGTTCGCTCCCCATGCTTTCGCATCTCAGCGTCAGGTCAGGCCCAGCGTGTCGCCTTCGCCACTGGTGTTCCTCCGGATCTCTACGCATTTCACCACTACACCCGGAATTCCACACGCCTCTACCTACCTCTAGTCGCGCAGTTCGATTGCGTCCTCGCCCGGTTGAGCCGGGCGCTTTCACGCCTCACTTGCACGACCGCCTACACGCGCTTTACACCCAGTAAATC
+
FFFFFFFFFFFFFFFFFFFFFF:FFFFFFFFFFFFFFF:FFFFFFFFFFFFFFFFFFFFFFFFFFFFFFFFFFFFFFFFFFFFFFFFFFFFFFFFFFFFFFFFFFFFFFFFFFFFFFFFFFFFFFFFFFFFFFFFFFFFFFFFFFFFFFFFFFFFFFFFFFF:FFFFFFFFFFFFFFFFFFFFF:FFFF:FFFFFFFFF,FFFF:FFFFFFFFFFFFFFFFFFFFFFFFFFFFFFFFFFFFFFFFFF:F:
@A00920:152:HGHKKDRXX:2:2105:8196:1564 2:N:0:AGGAGTGG+TGTTCTCT
GGACTACTGGGGTTTCTAATCCTGTTTGCTCCCCACGCTTTCGTGCCTCAGCGTCAGTATCGGGCCAGTGAGCCGCCTTCGCCACTGGTGTTCGTGCGAATATCTACGAATTTCACCTCTACACTCGCAGTTCCACGCACCTCTTCCGGACTCTAGATTGCCAGTATCAAAGGCAGTTCTGGAGTTGAGCTGCCGGATTTCACCCCTGACTTAACATTCCGCCTACGTGCGCTGTCCGCCCAGTAGATCC
+
FFFFF:FF,FFFFFFFF:F,FFFFFFFFFFFFFFFFFFFFFF:FFFFFFFF,FFFF:FFFFFFFFF:FF:FFFFFFFF,FFFFFFF:FFFFFF,F:FFF,FFFF,FFFF,FFFF,FFFF:,FFFFFFFFFF,FFFF,FF:FFFFFFF::F,FF:F:FFFFF:,F:FFF,FFF,,FF:FFFFF,:,FFFFFF,F,F,,,,:F,FFFF,FFFFFFFFF:,,F:F:F:F:F:,FF,,F,:FFF,:::F,,F:F
@A00920:152:HGHKKDRXX:2:2105:21450:1595 2:N:0:AGGAGTGG+TGTTCTCT
GGACTACGGGGTTTCTAATCCTGTTTGCTCCCCACGCTTTCGCTCCTCAGCGTCAGTACTGGCCCAGAGAACCGCCTTCGCTACTGGTGTTCCTCCCGATATCTGCGCATTTCACCGCTACACCGGGAATTCCATTCTCCTCTACCAGACTCTAGCCACAGCAGTATCGGATGCAGTTCCCAGGTTGAGCCTGGGGATTTCACATCCGACTTAGCTGGCCGCCTACGAGCCCTTTACGCCCAGTAATTCC
+
F:FFFFFFFFFFF:FFF,FFFFFFFFFFFFFFFFFFFFFFFFFFF,F:FFFFFFFFFFFFFFFFFFFFFF,FFFFFFFFFFFFFFFFFFFFFFFFFFFFFFFFFFFFFFFFFFFFFFFFFFFFFF:FFFFFFFFFFFFFFFFFFFFF:F,FFF:FF,FFFFF:FFFFFF,FFFFFFF:FFFFF:,FFFFFFFFFFF,FF:,:FFFFFFFFFFF:,FFFFFF::F:FFFFFF,,,FFFFFFFF:FFFF:,F
@A00920:152:HGHKKDRXX:2:2105:22616:1673 2:N:0:AGGAGTGG+TGTTCTCT
GGACTACCCGGGTATCTAATCCCGTTCGCTCCCCACGCTTTCGTGCCTCAGCGTCAGTTCGGACCCAGAGCGCCGCTTTCGCCACTGGTGTTCCTCCGGATATCTACACATTTCACCGCTACACCCGGAATTCCGCACTCCTCTATCCGACTCTAGACTCGCAGTCTGAAGTGTCCTCCCCCAGTTTAGCCGGAGGCTTTCACAACTCACTTACAGACCCGCCTACGCACGCTTTACGCCCAGTGACTCC
+
FFFFFFFF:FFFFFFFFFFFFFFFFFFFFFFFFFFFFFF,FFFFFFFFFFFFFFFFF,,,FFFFFFFFF:F,,FFF:F,FFFFFFFFFF,FFFFFFFFFFF,FFFFF:FFFF,FFFFFFFFFFFFFFFFFFFFFF,,,:FF,FFF,F::FFFFFFF,F:,:FFFFF,,,,,:F:::,FFF::FFFF:FFFFF,:FFFFFFFFF:F,,F:FFFFF,,FFFFFFFFFFFFFF,FFFFFFFFFFFFF,F,FFF
@A00920:152:HGHKKDRXX:2:2105:2519:1752 2:N:0:AGGAGTGG+TGTTCTCT
GGACTACTCGGGTATCTAATCCTGTTTGCTCCCCTGGCTTTCGCGCCTCAGCGTCAATGTCGGTCCAGGATGCCGCCTTCGCCACCGGTGTTCCTCCAGATATCTACGCATTTCACCGCTACACCTGGAATTCCACATCCCTCTCCCGAATTCAAGCCCGCCAGTATCGGACGCAGTTCCCCGGTTGAGCCGAGGGATTTCACGTCCGACTTAACAGGCCGCCTACGCGCCCTTTACGCCCAGTAATTCC
+
FFFFFFFFFFFFF:FFFFFFFFFFFFFFFFFFFFFFFFFFFFFFFFFF:FFFFFFFFFFF:FFFFFFFFFFFFFFFFFFFFFFFFFFFFFFFFFFFF,FFFFFFFFF:FFFFFFFFFFFFFFFFFFFFFFFFFFFFFF:FFFFFFF:F:FFFFFFF:F:FFFFFF:FFFFFFF:,,,FFFFFFFFFFFFFFFFFFF:FFFFFFFFFFFFFFFF:FF,FFFFFFFFFF:F:FFFFFFFFFFFFFFFFFF,F
@A00920:152:HGHKKDRXX:2:2105:27344:2284 2:N:0:AGGAGTGG+TGTTCTCT
GGACTACTAGGGTTTCTAATCCTGTTTGCTCCCCACGCTTTCGCACCTCAGCGTCAACAACGGTCCAGTGAGCCGCCTTCGCCACTGGTGTTCTTCCGAATATCTACGAATTTCACCTCTACACTCGGAATTCCACTCACCTCTCCCGTGTTCAAGCGATGCAGTCTTAAAGGCTATTCCGGGGTTGAGCCCCGGGCTTTCACCTCTAACTTACAAAGCCGCCTACGTGCGCTTTACGCCCAGTAATTCC
+
FFFFFFFFFFFFFFFFFFFFFFFFFFFFFFFFFFFFFFFFFFFFFFFFFFFFFFFF:FFFFFFFFFFFFFFFFFFFFFF:FFFFFFFFFFFFFFFFFFFFFFFFFFFFFFFFFFFFFFFFFFFFFF:FFFFFFF:FFFFFFFFFFFFFFFFFFFFFFFFFFFFFFFFFFFFFFFFFFFFFFFFFFFFFFFFFFFFFFFFFFFFFFFFFFFFFFFFF::FFFFFFFFFF,FFFFFFFFFFFFFF,FFFFFF
@A00920:152:HGHKKDRXX:2:2105:3296:2973 2:N:0:AGGAGTGG+TGTTCTCT
GGACTACAGGGGTTTCTAATCCTGTTTGCTCCCCACGCTTTCGCGTCTCAGCGTCAGTACCGTCCCAGAGAGCCGCCTTCGCCACGGGTGTTCTTCCTGATATCTGCGCATTTCACCGCTACACCAGGAATTCCACTCTCCTCTTCCGGACTCTAGCCATACGGTTTCCATCGACAGCTCGAGGTTGAGCCTCGAGTTTTCACAACGGACCTGCATGGCCGCCTACACGCTCTTTACGCCCAATAAATCC
+
FFFFFFFFFFFFFFFFFFFFFFFFFFFFFFFFFFFFFFFFFFFFFFFFFFFFFFFFFFFFFFFFFF:FFFFFFFFFFFFFFFFFFFFFFFFFF:FFFFFF,:FFF:FFFFFFFFFFFFFFFFFFFFFFFFFFFFFFFFFFFFFFFF::FFFFFF,FFFFFFFFFFFFFFFFFFFFFFFFFF:FFFFFFFFFFFFFFFF:FFFFF,FFFFF:FFFFFFFFFFFFFFFFFFFFFFFFFFFFFFFFF,FFFFF
@A00920:152:HGHKKDRXX:2:2105:29089:3302 2:N:0:AGGAGTGG+TGTTCTCT
GGACTACTGGGGTATCTAATCCCGTTCGCTCCCCACGCTTTCGCGCCTCAGCGTCAGGGCCGACCCAGAGTGCTGCCTTCGCCATGGGTGTTCCTCCTGATCTCTACGCATTTCACCGCTACACCAGGAATTCCACACTCCTCTATCGCCCTCAAGAACGCCAGTTTCCAGCCACCCTCCCCGGTTGAGCCGGGGGCTTTCAGGCCAGACTTAACGTTCCGCCTACGCGCGCTTTACGCCCAGTAATTCC
+
FFFFFFFFFFFFFFFFFFFFFFFFFFFFFFFFFFFFFFF:FFFFFFFFFFFFFFFFFFFFFFFFFFFFFFFFFFFFFFFF:FFFFFFFFFFFFFFFFFFFFFFFFFFFFFFFFFFFFFFFFFFFFFFFF:FFFFFFFF:FFFFFFFF:FFFFF:::FF:FFFFFFFFFFFFFFFFFFFFFFFFFFFFFFFFFFFFFF:,FFFFFFFF,FFFFFFFFFFFFFF:F:FFFFFFFF:F,FFFFF,FFF,:FFF
@A00920:152:HGHKKDRXX:2:2105:9118:3317 2:N:0:AGGAGTGG+TGTTCTCT
GGACTACACGGGTATCTAATCCCGTTTGCTCCCCTAGCTTTCGCTCCTCAGCGTCAATTGATGTCCAGTAAGACGCCTTCGCCACAGGTCTTCTTCCAAATATCTACGCATTTCACCTCTACACAAGGAATTCCACTTACCTCTCCCGGATTCAAGCCAACCAGTATCAAAGGCACTTCCCGGGTTGAGCTCGGGGCTTTCACGATCGACTTAGAAGACCGCCTACGCGCCCTTTACGCCCAGTACTTCC
+
FFFFFFF::FFFFFFFFFFFFF,FFFFFFFFFFFF,FFFFFFFFFFFFFFFFFFFFFF,,,,FFFFFF,,,:,FFFFFFFFFFFF,FFF,FFF,FFF,:FFFFFFFFF,FFFFFFFF,FFFFFF,,FFFFFFF,,F,::FFFFFFF,,FFFFFFFF,F,,FFFFF,FF,FF,F:,,FF:FFF,FFFF:FF,F,FFF,FFFFF,,,,,FFFFFF,:F:,FFFFFFFFFFFF:FFFFFF:FFFFF:::FF,F
@A00920:152:HGHKKDRXX:2:2105:7563:3537 2:N:0:AGGAGTGG+TGTTCTCT
GGACTACTGGGGTATCTAATCCCGTTCGCTCCCCATGCTTTCGCCTCTCAGCGTCAGGTCAGGCCCAGCGTGTCGCCTTCGCCACTGGTGTTCCTCCGGATCTCTACGCATTTCACCACTACACCCGGAATTCCACACGCCTCTACCTGCCTCTAGCCCCGCAGTTCGGTCACGTCCTCGCCCGGTTGAGCCGGGCGCTTTCACGCGCCACTTGCAGGACCGCCTACACGCGCTTTACACCCAGTAAATC
+
FFFFFFFFFFFFFFFFFFFFFFFFFFFFFFFFFFFFFFFFFFFFFFFFFFFFFFFFFFFFFFFFFFFFFFFFFFFFFFFFFFFFFFFFFFFFFFFFFFF:FFFFFFFFFFFFFFFFFFFFFFFFFFFFFFFFFFFFFFF:FFFFFFFFFFFFFFFF:FFFFFFFFFFFFFFFFFFFFFFFFFFFFFFFFFFFFFFFFFFFFFFFFFFFF:FFFF:FFFFFFFFFFFF:FFFFFF:FFFFFFF:FFFF:FF
@A00920:152:HGHKKDRXX:2:2105:21314:4805 2:N:0:AGGAGTGG+TGTTCTCT
GGACTACTGGGGTTTCTAATCCTGTTTGCTCCCCACGCTGTCGCACCTGAGTGTCAGTATTGGGCCAGGTAGCCGCCTTCGCCACTGATGTTCCTCCCGATATCTACGCATTTCACCGCTACACCGGGAATTCCACTACCCTCTCCCATACTCCAGCCACGTAGTTTCGAGCGCAATTCCCAAGTTAAGCCCGGGGCTTTCACACTCGACTTGCGCGGCCGCCTGCGCACACTTTACGCCCAGTAATTCC
+
FFFFFFFFFFFFFFFFFFFFFFFFFFFFFFFFFFFFFFFFFFFFFFFFFFFFFFFFFFFFFFFFFFFFFFFFFFFFFFFFFFFFFFFFFFFFFFFFFF:FFFFFFFFFFFFFFFFFF:FFFFFF:FFFFFFFFFFF:FFFFFFFFFFFFFFFFFFFFFFFFFFFFFFFFFFFFFFFF,F,FFFF,FFFFFFF,::FFFFFFFFFF:FFFFFFF:F,FFFFFFFFF:FF,F:F,F:FFFFF,:F::F,FFF
@A00920:152:HGHKKDRXX:2:2105:28628:5353 2:N:0:AGGAGTGG+TGTTCTCT
GGACTACTGGGGTTTCTAATCCCGTTTGCTCCCCTGGCTTTCGCGCATCAGCGTCAGTGTTGGCCCAGCAACCCGTCTTCACCTCAGGTGTTCCTCTTGATATCTACGCATTTCACCGCTACACCAAGAATTCCGATTGCCCCTTCCACACTCTAGCACTGCAGTATCACTTGGCCGTTCTGAGTTAAGCTCAGAGATTTCACAAGTGACTTACCGCGCCGCCTACGCGCCCTTTACGCCCAGTAAATCC
+
FFFFFFFFFFFFFFFFFFFFFFFFFF:FFFFFFFFFFFFFFFFFFFFFFFFFFFFFFFFFFFFFFFFFFFFFFFFFFFFFFFFFFFFFFFFFFFFFFFFFFFFFFFFFFFFFFFFFFFFFFFFFFFFF:FF:FFFFFFFFFFFFFFFFFFFFFFFFFFFFFF:FFFFFFFF:FFFFFFFFFFFFFFFFFFFFFFFFFFFFFFFFFFFFFFFFFFFFFFFFFFFFFFFFFFFF:FFFFFFFFFF:FF,F:F
@A00920:152:HGHKKDRXX:2:2105:30355:5807 2:N:0:AGGAGTGG+TGTTCTCT
GGACTACTAGGGTTTCTAATCCTGTTTGCTCCCCACGCTTTCGCACCTCAGCGTCAGTACCGGACCAGTGAGCCGCCTTCGCCACTGGTGTTCCTCCTAATCTCTACGCATTTCACCGCTACACTAGGAATTCCACTTTCCTCTCCAGTACTCAAGAACAGCAGTTTCAGATGCAGTGCCGGAGTTAAGCCCCGGAATTTCACATCTGACTTGCCATCCCGCCTACACGCCCTTTACGCCCAGTAATTCC
+
FFFFFFFFFFFFFFFFFFFFFFFFFFFFFFFFFFFFFFFFFFFF:FFFFFFFFFFFFFFFFFFFFFFFFFFFFFFFFFFFFFFFFFFFFFFFFFFFFFF,FFFFFFFFFFFFFFFFFFFFFFFFFF:FFFFFFFFFFF:FFFFFFFFF:FFFFFFFFFFF:FFFFFFFFFFFF::FF:FFFFFFFFFF,FFF::FFFFFFFFFFF:F,:FFFF:FF,FFFFFFFFFFFFFFF:FFFF,F:FFF,FF:FFF
@A00920:152:HGHKKDRXX:2:2105:16215:6151 2:N:0:AGGAGTGG+TGTTCTCT
GGACTACTGGGGTATCTAATCCTGTTTGCTCCCCACGCTTTCGCACCTCAGCGTCAATACTTGTCCAGCGAGTCGCCTTCGCCACTGGTGTTCTTCCGAATATCTACGAATTTCACCTCTACACTCGGAATTCCACTCGCCTCTCCAGGATTCTAGCACTGCAGTTTCAAGGGCAGTTCCGGAGTTGAGCTCCGGGATTTCACCCCTGACTTGCCGCGCCGCCTACGTGCGCTTTACGCCCAGTATATCC
+
FFFFFFFFFFFFFFFFFFFFFFFFFFFFFFFFFFFFFFFFFFFFFFFF:FFFFFFFFFFFFFFFFFFFFFFFFFFFFFFFFFFFFFFFFFFFFFFFFFF:F:FF:F:FFFFFFFFFFFFFFFFFFFFFFFFFFFFFFFFFFFFFFFFFFFFFFFFFFFFFFF,FFFFFFFFFFFFF:FFFFFFFFFFFFFFFFFFFFFFFFFFFFFFF:FFFFFFFFFFFFFFF:F::FF:FFFF:FFFFFFFFFFFFFF
@A00920:152:HGHKKDRXX:2:2105:15275:6308 2:N:0:AGGAGTGG+TGTTCTCT
GGACTACTGGGGTTTCTAATCCCGTTCGCTACCCTGGCTTTCGCGGCTCAGCGTCAGGTGCAGCCCAGGGCGCCGCCTTCGCCTCTGGTGTTCCTCCGGATCTCTACGCATTTCACCACTCCACCCGGAATTCCACGCCCCTCTGCTGCCCTCTAGCTGCCCAGTTTCGAACGGCCGCTCCCGGTTGAGCCGGGAGCTTTCACGTCCGACTTGAACAGCCGCCTGCCCGCGCTTTACGCCCAGTAAATCC
+
FF,FFFFFFFFFFFFFFFFFFFFFFFFFFFFFFFFFFFFFFFFFFFFFFFFFFFFFFFFFFFFFF:FFFFFFFFFFFFFFFFFFFFFFFFFFFFFFFFFFFFFFFFFF:FFFFFFFFFFFFFFFF:FFF,FFF:FFFFFF:FFFFFF:FFFFFFFFFFFF:FFFFFFF,FFFFFFF,FFFFFFFFF:FFFFFF:FFFFFF::FFF,FFFFFFF:F:FFFF,FFFFF,FFF:FF,FF,FFF:FFFFF,FF:
@A00920:152:HGHKKDRXX:2:2105:8838:6339 2:N:0:AGGAGTGG+TGTTCTCT
GGACTACAGGGGTTTCTAATCCTGTTTGCTCCCCACGCTTTCGTGCCTGAGCGTCAGTGTTGGCCCAGGGGGCTGCCTTCGCCATCGGTGTTCCTCCGCATCTCTACGCATTTCACTGCTACACGCGGAATTCCACCCCCCTCTGCCACACTCAAGCCCGCCAGTTTCCCATGCAGTTCCCAGGTTGAGCCCGGGGCTTTCACACAGGACACGGCGAACCGCCTGCGCACGCTTTACGCCCAGTAATTCC
+
FFFFFFFFFFFFFFFFFFFFFFFFF:FFFFFFFFFFFFFFFFFFFFFFFFFFFFFFFFFFFFFFFF:FFFFFFFFFFFFFFFFFFFFFFFFFFFFFFFFFFFFFFFFFF:FFFFFFFFFFFFFFFFFFFFFFFFFFFFFFFFFFFFFFFFFFFFFFFFFFFFFFFFFFFFFFFFFFFFFFFFFFFFF:FFFFFFFFFFFFFFFFFFFFFFF:FFFFFFFFFFFFFFFFFFFFFFFFFFFFFFFFFFFF:F
@A00920:152:HGHKKDRXX:2:2105:24180:6668 2:N:0:AGGAGTGG+TGTTCTCT
GGACTACTAGGGTATCTAATCCTGTTTGCTCCCCACGCTTTCGTGCCTGATCGTCAGTTCTGGTCCAGGAAGTCGCTTTCGCCACTGATGTTCCTTCTGATATCTACGCATTTCACCGCTACACCAGAAATTCCACTTCCCTCTGCCGAACTCTAGCCACACAGTATCGAATGCAATTCCCAGGTTGAGCCCGGGGCTTTCACACCCGACTTGCCAAGCCGCCTACACGCGCTTTACGCCCAGTGATTCC
+
FFFFFFFFFFFFFFFFFFFFFFFFFFFFFFFFFFFFFFFFFFFFFFFFFFFFFFFFFFFFFFFFFFFFFFFFFFFFFFFFFFFFFFFFFFFFFFFFFFFFFFFFFFF:FFFFFFFFFFFFFF:FF:FFFFFFFFFFFFFFFFFFFF:FFFFF:FFFFFFFFFFFFFFF:FFF:FFFFFFFFFF,FFFFFFFFFFFFFFFFFFFFFFFFFFFFFFFFFFFFFFFFFFFF,FFFFFFFFFFFFFFFFFFFFF
@A00920:152:HGHKKDRXX:2:2105:19515:6856 2:N:0:AGGAGTGG+TGTTCTCT
GGACTACTGGGGTTTCTAATCCCGTTTGCTCCCCTGGCTTTCGCGCCTCAGCGTCAATGCCGGTCCAGGATGCCGCCTTCGCCACCGGTGTTCCTCCAGATATCTACGCATTTCACCGCTACACCTGGAATTCCGCATCCCTCTCCCGGATTCGAGCCTGCCAGTATCGGAAGCAGTTCCCGGGTTGAGCCCGGGGATTTCACGGTCGACTTAGCAGGCCGCCTACGCGCCCTTTACGCCCACTAATTCC
+
FFFFF,FFFFFFF::FFFFFF,FFFF,,FFFFFFFFFF:FFFFFF:FFFFFFFFFFF:F,FF:FFFFFF,F,FFFFFF:,FFFFFFFF,F,FF:FFFFFFFFFFFFFFFF:FFFF:FFF,FFFFFFFF,:FFFFF::F:FFFFF:F:FFF,FFFF:F,F:FFFFFFFFFF:FFFFF,FFFFFFFFF:FF:FFFFFFFF:FFFFF,FFFFF,FFFFF:F:F::FFFF:FFFFFF::,FFFFF:,FFF,FF:
@A00920:152:HGHKKDRXX:2:2105:23637:7326 2:N:0:AGGAGTGG+TGTTCTCT
GGACTACTAGGGTTTCTAATCCCGTTCGCTCCCCATGCTTTCGCCTCTCAGCGTCAGTACAGGTCCAGCAGGCCGCCTTCGCCACAGGTGTTCCTCCCGATATCTACGCATTTCACCACTACACAGGGAATTCCACCGACCTCTCCCTGCCTCCAGTTCCGCCGTTTCGAAAGAACCTCCCCCGTTGAGCGGGGGGCTTTCACACCCGACTTAATGAGCCGCCTACGAGCACTTTACGCCCAATGAATCC
+
FFFFFFFFFFFFFFFFFFFFFFFFFFFFFFFFFFF,FFFFFFFF:FFFFFFFFFF:FFFFF:FFFFFFF,,FFFFFFFFFFFFFF:FFFFFFFFFFFF,F,FFFFFFFFFFFFFFFFFFFFFFF,FFFF,FFFFFFF,FFFFFFFFFF,FFFF,FF:,F:,FFFF,FF,FF:FF,FF,FFFFFFF,FFFF,,FFF,:FFFFFFFFF,FFFFFF,F:FF,FFFFFFF,:F:,FF:FFFFFFFFFF,FFFFF
@A00920:152:HGHKKDRXX:2:2105:31033:7388 2:N:0:AGGAGTGG+TGTTCTCT
GGACTACCGGGGTATCTAATCCCGTTCGCTCCCCTAGCTTTCGCGTTTGAGCGTCAGGTACAGTCCAGGTGGCCGCTTTCGCCACTGGTGTTCCTCCGGATCTCTACGCATTTCACCACTACACCCGGAATTCCACCACCCTCTACTGCCCTCAAGCCCCGCAGTATCGGACAACCCCTCCCGGTTGAGCCGAGAGATTTCATGCCCGACTTGCAGAGCCGCCTGAACGCGCTTTACGCCCAGTAAATCC
+
FFFFFFFFFFFFFFFFFFFFFFFFFFFFFFFFFFFFFFFFFFFFFFFFFFFFFFFFFFFFFFFFFFFFFFFFFFFFFFFFFFFFFFFFFFFFFFFFFFFFFFFFFFFFFFFFFFFFFFFFFFFFFFFFFFFFFFFFFFFFFFFFFFFFFFFFFFFFFFFFFFFFFFFFFFFFFFFFFFFFFF:FFFFFFFFFFFFFFFFF:FFFFFFFFFFFFFFFFFFFFFFFFFFFFFFFFFFFFFFFFFFFFFFFFF
@A00920:152:HGHKKDRXX:2:2105:29098:7639 2:N:0:AGGAGTGG+TGTTCTCT
GGACTACAGGGGTTTCTAATCCTGTTTGCTCCCCACGCTTTCGCGCCTCAGCGTCAGTTGTGGTCCAGTTGGCCGCCTTCGCCACCGGTGTTCTTCCCAATATCTACGAATTTCACCTCTACACTGGGAATTCCACCAACCTCTCCCACACTCAAGCCCTGCCGTATCGTATGCAGTTCCCAGGTTGAGCCCGGGGCTTTCACATCCGACTTAATCAGCCGCCTACGCGCGCTTTACGCCCAGTAATTCC
+
FFFFFFFFFFFFFFFFFFFFFFFFFFFFFFFFFFFFFFFFFFFFFFFFFFFFFFFFFFFFFFFFFFFFFFFFFFFFFFFFFFFFFFFFFF:FFFFFFFFFFFFFFFFFFFFFFFFFFFFFFFFFFFFFFFFFFFFFFFFFFFFFFFFFFFFFF:,FFFFFFFFFFF:FFFFFFFFFFFFFFF::FFFFFFFFFFFFFFFF:FFFFFFFFFFF,FFFFF:F:FFFFF:FFFF:FF:FF:F:FFFF,FFF,F
@A00920:152:HGHKKDRXX:2:2105:19958:7874 2:N:0:AGGAGTGG+TGTTCTCT
GGACTACAAGGGTTTCTAATCCTGTTTGCTACCCACGCTTTCGCTCCTCAGCGTCAGTTACGGCCCAGAGCGGCGCCTTCGCCACTGGTGTTCCTCCTGATATCTGCGCATTTCACCGCTACACCAGGAATTCCCCGCTCCCCTACCGTACTCAAGTCACAGCAGTATCGGGTGGCCTCTCTGGGTTGAGCCCAGAGTTTTCACACCCGACTTACTGAACCGCCTACGAGCTCTTTACGCCCAATAAATC
+
FFFFFFF:FFFFFFFFFFFFFFFFF:FFFFFFFFFFFFFFFFFFFFFFFFFFFFFFFFFFFFFFFFFFFFFF:FFFFFFFFFFFFFFFFFFFFFFFFFFFFFFFFF:FF:FFFFFFFFFFFFFFF,FF:FFFFFFFFFFFFFF:FFFFFFFFF:FFFFFF:FFFFFFFFF:FF:FFFFFF:FFFFFFFFFFFFFFFFFFFFFFFFFFFFFFF:FFFFF:FFFFFF:FFFFFFF:FF,,FFFFFFFF,FFF
@A00920:152:HGHKKDRXX:2:2105:18340:8171 2:N:0:AGGAGTGG+TGTTCTCT
GGACTACCAGGGTTTCTAATCCTGTTTGCTCCCCACGCTTTCGAGCCTCAGCGTCAGTAATCGTCCAGTAAGCCGCCTTCGCCACCGGTGTTCCTCCTAATATCTACGCATTTCACCGCTACACTAGGAATTCCACTCACCCCTCCTGCACTCCAGCCTTACAGTTTCAAAAGCAGTTCCGAGGTTGAGCCCCGGATTTTCACTTCTGACTTGCATGGCCACCTACACTCCCTTTACACCCAGTAAATCC
+
FFFFFFFFFFFFFFFFFFFFFFFFFFFFFFFFFFFFFFFFFFF:FFFFFFFFFFFFFFFFFFFFFFFFFFFFFFFFFFFFFFFFFFFFFFFFFFFFFF:FFFFFFFFFFFFFFFFFFFFFFFFFFFF:FF:FFF:FFFFF:FFFFFFFFFFFFFFFFFFFFFFFF:FF:FFFFFFFFFFFFFFFFFF,FFFFFFFFFFF:FFFFFFFFFFFFFFFFFFFFFFFFF::FFFFFFFFFFFFFF:FFF,F,FF
@A00920:152:HGHKKDRXX:2:2105:14425:8187 2:N:0:AGGAGTGG+TGTTCTCT
GGACTACTGGGGTTTCTAATCCTGTTTGCTCCCCACGCTTTCGAGCCTCAACGTCAGTTACCGTCCAGTAAGCCGCCTTCGCCACTGGTGTTCCTCCTAATATCTACGCATTTCACCGCTTCACTAGGAATTCCGCTTTCCTCTCCGACACTCTAGCCTGACAGTTCCAAATGCAGTCCCGGGGTTGAGCCCCGGGCTTTCACATCTGGCTTGCCATGCCGTCTACGCTCCCTTGCCACCCAGTAAATCC
+
FFFFFF:F:FFFFFFFFFFFFFFFFFFFFFFFF:FFFFFFFFFFF:FFF,F,FFFF::FFFFF,FFFF,FF,FFFFFFFFFFFFFFFFFF,F:FF:F:FFFFFFFFFFFFFFFFFFFFFF,F:FF:F,FFFFFF,:,FFFFFFFFFFFFFFFF,FFF,,FFFFFF:F:F:FFFFFF,FFF,::FFF,:,FFFFF:F,F,F:,,FFFF,F,,F,FFFFF,FF:F,:F:,:F,,,F,:,FF,FF,F:,F:,F
@A00920:152:HGHKKDRXX:2:2105:28519:9518 2:N:0:AGGAGTGG+TGTTCTCT
GGACTACACGGGTTTCTAATCCTGTTTGATACCCACGCTTTCGCACCTCAGCGTCAATATGTGTCCGGTAAGTAGCCTTCGCCACTGGTGTTCTTCCGAATATCTACGAATTTCACCTCTACACTCGGAATTCCACTTACCTCTCCACAATTCTAGCGATGCAGTCTTAAAGGCAATTCCGGAGTTGAGCCCCGGGCTTTCACCTCTAACTTACAAAGCCGCCTACGTGCGCTTTACGCCCAGTAATTCC
+
FFFFFFFF,FFF:,FFFFFFFFFFFF,F,F:FFFFFFFFFFFF,:FFFFFFFFF:F,F,FFF,FFF,FFFFF,,FFFFFFFF,F::FF,FFFFFFFF:FFFFFFFF:FFFFFFFFFFFFFFFFFFF,FFFFF:FFF::F:FFFFFFF:FFF:F::FFFFFFFFFFFFFFF:F:FFFFF,FFFFFFFFFFF,FFFFFFF:FFFFFFFFFFFFFFFFF:F,:F:F:FFF,F:FFFF:FFFFFFFF,FFFF,F
@A00920:152:HGHKKDRXX:2:2105:17237:9549 2:N:0:AGGAGTGG+TGTTCTCT
GGACTACAGGGGTTTCTAATCCCGTTCGCTACCCTGGCTTTCGCGGCTCAGCGTCAGGTGCAGCCCAGGGCGCCGCCTTCGCCTCTGGAGTTCCTCCGGATCTCTACGCATTTCACCACTCCACCCGGAATTCCACGCCCCTCTGGTGCCCTCTAGCTGCCCAGTTTCGAACGGCCTCTCCCGGTTGAGCAGGCAGCTTGAACGTCCGACTTGAACAGCCGCCTGCCCGCGCGTTACGCGCAGTACATCC
+
F,FFF,:FFFF:,FFF,::FF,F,:,FF,F:::,F,FFF,F:,,:F,F,,F,FF::FFFF,F,F:FFFFF::,:,F:F,F::,FFF:,,FFFFF,FF,F::F:FFF,,FF,F,:F:,F,,FF:F,F,FF,FF,:F,FFF::,FF,,FFFF,F,::F:F:FF,:,FF,,FF:FFFF,,FFF:FF,:,:,F,,FF,F,FF::,,:FFFF:,,F:F:FFF,,:FF,:F,,,,F,,:,,FF,F,:,FF,F::,F
@A00920:152:HGHKKDRXX:2:2105:27453:9831 2:N:0:AGGAGTGG+TGTTCTCT
GGACTACCGGGGTATCTAATCCTGTTCGCTACCCGCGCTTTCGTGCCTCAGCGTCAGTTGCTGATAAGTACAATGCCTTCGCTATCGGTGTTCCTTATGGTATCTATGCATTTCACCGCTACACCATAAATTCCATGTACCCCATCAACACTCAAGCCCCCCAGTATCAACGGCAATTTCATGGTTGAGCCATAAACTTTCACCGCTGACTTAACAGGCCGCCTACGCACCCTTTAAACCCAATAAATCC
+
FFFFFFFFFFFFFFFFFF:FFFFFFFFFFF:FFFFFFF:FFFFFFFFFFFFFFFFFFFFFFFFFFF:FFFFFFFFFF:FFFF:FFFFFFFFFFFFFFFFFFF:FF,FFFFFFFFF:FFFF:FFFFFFFFF:FFFFFFFFFFFFFFFFFFFFFFFFFFFFFFFFFF:FFFFFFFF:FFFFFFFFF,F:FFFFFFFFFF,FFFFFFFFFFFFF:FFF:FFFFFFFF,:FF:FFFFFFFFFFFF,F:FFFFFF
@A00920:152:HGHKKDRXX:2:2105:2365:10379 2:N:0:AGGAGTGG+TGTTCTCT
GGACTACTGGGGTTTCTAATCCTGTTCGCTCCCCACGCTTTCGCTCCTCAGCGTCAGTATCGGCCCAGAGACCTGCCTTCGCCATCGGTGTTCCTCCTGATATCTGCGCATTTCACCGCTACACCAGGAATTCCAGACACCCCTACAGCACTCTAGTCTGCCCGTATCGACTGCAGGCTCTGGGTTGGGCCCCGAGTTTTCACAGCCGACGAGACATACCCCCTACGAGCTCTTTACCCCCAATAATTCC
+
FFFFFFF::FFFFFFFFFFFFFFFFFFF:F:FFFFF:FF,:FFFFF:FFFFFFFFFF,F,,F::FF,FF:,FFFFFFFFFFF:FFFFF,F:FF,FF,F:,FFFFFF:FF,FFFF,FFFF:FF,FFF,F,FFFFF:F,,,F,FF:,F,,FFFFFF:F,FF,FF,FFFFFFFFFFF,F:,,F,FFFFF,,,F,F,:FFFFF,,,FF,,F,F,F,FF:F,FF,:F::,F,F,F,FFF:F,,FFF,FFF:F,FF
@A00920:152:HGHKKDRXX:2:2105:5276:11631 2:N:0:AGGAGTGG+TGTTCTCT
GGACTACTGGGGTATCTAATCCCGTTTGCTCCCCTGGCTTTCGCTCCTCAGCGTCAATGCCGGTCCAGGATGCCGCCTTCGCCACCGGTATTCCTCCAGATATCTACGCATTTCACCGCTACACCTGGAATTCTGCATCCCTCTCCCGGATTCAAGCCATCCAGTATCGGACGCAGTTCCCAGGTTGAGCCTGGGGATTTCACGTCCGACTTAGTTGGCCGCCTACGAGCCCTTTACGCCCAGTAATTCC
+
FFFFFFFFFFFFFFFFFFFFFFFFFFFFFFFFFFFFFFFFFFFFFFFFFFFFFFFFFFFFFFFFFFFFFFFFFFFFFFFFFFFFFFFFF,FFFFF:FFFF:FFFFFFFFFFFFFFFFFF:FFFFFFFFF,FFFFF:FFFFFFFFFFFFFF:FFFFFFFFFFFFFFFFFFFFFFFFFFFFFFFFFFFFFFFF,FFFF:F,FFFFFFFFFFFFF:FFFFFFF:FFFFFFFFF,F:,F:FFFFFFFF,F:FFF
@A00920:152:HGHKKDRXX:2:2105:18331:11913 2:N:0:AGGAGTGG+TGTTCTCT
GGACTACTAGGGTTTCTAATCCGGTTCGCTCCCCACGCTTTCGCGTCTCAGCGTCAGGTAGGGCCCAGAGAGCCGCCTTCGCCACTGGTGTTCCTCGCGATATCTACGCATTTCACCACTACACCCGGAATTCCTCACGCCTCTACCTGCCTCTAGCCCCGCAGTGCGGTCACGTCCTCGCCCGGTTGAGCCGGGCGCTTTCACGCGCCACTTGCAGGACCGCCTACACGCGCTTTACACCCAGTAAATC
+
FFFFFF:FFFFFFFFFFFF,FFF,FFFFFFF,FFFFFFFFFFF:FFFFFF,F:FFFFFFFF:FFF::,FFF:F:FFF::,FFFFFF,FF:FF:FFF,FFFF:,FFFFFFFF,FFFFFF,F:FFFFF:FFFFFFF,,FFFF,,:F:F,F:FF,:FFFF,F:FFFF:,FFFF:FFF:FF::FFFFF,FF,:FFFF,FFFFFFFFFFFFFFFFF:FFFF,FF,F:FFFFFF:FFF:FFFFFFFFFF:F,,,F:
@A00920:152:HGHKKDRXX:2:2105:17924:12117 2:N:0:AGGAGTGG+TGTTCTCT
GGACTACCGGGGTTTCTAATCCCGTTCGCTACCCTGGCTTTCGCGGCTCAGCGTCAGGTGCAGCCCAGGGCGCCGCCTTCGCCTCTGGTGTTCCTCCGGATCTCTACGCATTTCACCACTCCACCCGGAATTCCACGCCCCTCTGCTGCCCTCTAGCTGCCCAGTTTCGAAAGGCCTCTCCCGGTTGAGCCGGGAGCTTTCACGTCCGACTTGTACAGCCGCCTGCCCGCGCTTTACGCCCAGTAAATCC
+
FFFFFFFFFFFF,,FF:FFFFF,:FF:FFFFFFFFFFFFF,FFFF:FFFFFFFFFFFFFFFFF,FFFFFFFFFFFFFFFFFFFFFFFF,F,FFFFF,FF:FFFFFFFFFFFFFFFFFFFF:FFFFFFF:FFFF,,FFFFFFFFFFFF:FF,FFFFFFFFF,F:F:FFFFFF,FF:FF:FF,FFFFF:FFF,F:F:FFFFFF:FF,FF:::,:F,FFFFFFFFF::FFFFFFFFFF:FFFF,FF:FFFFFF
@A00920:152:HGHKKDRXX:2:2105:22046:12117 2:N:0:AGGAGTGG+TGTTCTCT
GGACTACCGGGGTATCTAATCCCGTTTGCTACCCTAGCTTTCGCGCCTCAGCGTCAGTGTCAGCCCAGCAACCCGTCTTCACCTCAGGTGTTCCTCCAGATATCTACGCATTTCACCGCTACACCTGGAATTCCACATCCCTCTCCCGAATTCAAGCCATCCAGTATCGGATGCAGTTCCCAGGTTAAGCCTGGGGATTTCACATCCGACTTAGTTGGCCGCCTACGAGCCCTTTACGCCCAGTAATTCC
+
FFFFFFFFFFFFFFFFFFFFFFFFFFFFFFFFFFFFFFFFFFFFFFFFFFFFFFFFFFFFFFFFFFFFFF:FFFFFFFFFFFFFFFFFFFFFFFFFFFFFFFFFFFFFFF:FFF,FFFFFFFFFFFFFFFFFFFFFFFFFFFFFFFFFFFFFFFFFFFFFFFFFFFFFF:FFFFFFFFFFFFFFFFFFFFFFFFFFFFFFFFFFFFFFF:FFFFFFFFFFFFFF,FFFFFFFFFFFFFFFFFFFFFFFFF
@A00920:152:HGHKKDRXX:2:2105:24478:12571 2:N:0:AGGAGTGG+TGTTCTCT
GGACTACACGGGTATCTAATCCTGTTTGCTCCCCACGCTTTCGTGCCTGATCGTCAGTTCTGGTCCAGGAAGTCGCTTTCGCCACTGATGTTCCTTCTGATATCTACGCATTTCACCGCTACACCTGGAATTCCGCATCCCTCTCCCGGATCCAAGCCATCCAGTATCAGACGCAGTTCCCCAGTTAAGCTGAGGGCTTTCACGTCTGACTTAGTTGGCCGCCTACGAGCCCTTTACGCCCAGTAATTCC
+
:FFFFFFFFFFFFFFFFFFFFFFFFFFFFFFFFFFFFF,FFFFF:FFF:FFFFFFFF:F:FFFF::FFFF:FF,FFFFFFFFFFFFFF:FFF:FFFF:FFFFFFF:FFFF,FFF::FFFF:FFF:F:FFFFF:FFFFFFFFFFFFFFFFFFFFF::FFFFF:FF:FFFFFFFFF,FFFFFFF,FFFFFFF,FFFF:,F:,F:,,FFFFFFFFFFFFFFF:FFFFFFF,FF,FF,FFF,FFF,FF:,F:FF
@A00920:152:HGHKKDRXX:2:2105:4246:13228 2:N:0:AGGAGTGG+TGTTCTCT
GGACTACTAGGGTTTCTAATCCCGTTTGCTCCCCTGGCTTTCGCGCCTCAGCGTCAATGCCGGTCCAGGATGCCGCCTTCGCCACCGGTGTTCCTCCAGATATCTACGCATTTCACCGCTACACCTGGAATTCCACATCCCTCTCCCGGATTCGAGCCCGCCAGTATCGGATGCAGTTCCCCGGTTGAGCCGAGGGATTTCACATCCGACTTAGCAGGCCGCCTACGCGCCCTTTACGCCCAGTAATTCC
+
FFFFFFFFFFFFFFFFFFF:FF:FFFFFFFFFFFFFFFFFFFFFFFFFFFFFFFFFFFFFFFFFFFFFFFFFFF:FFFFFFFFFFFFFFFFFFFFFFFFFFFFF,F:FFF:FFF::FFFFFFFFFFFFF,FFFF:F:FFFF:FFFFFFFFF:,FF::FFFFFFFFFFFFFFFFFFF:FFFFFFFFFFFFFFFFFFFFF:FF::FFFFFFFFF:F:FFF:FFFFFFF:FFF:FF:F,:FF:FFF:FFFFF:
@A00920:152:HGHKKDRXX:2:2105:29966:13307 2:N:0:AGGAGTGG+TGTTCTCT
GGACTACACGGGTTTCTAATCCTGTTTGCTCCCCACGCTTTCGTGCATGAGCGTCAGTGTTATCCCAGGGGGCTGCCTTCGCCATCGGTATTCCTCCACATATCTACGCATTTCACTGCTACACGTGGAATTCTACCCCCCTCTGACACACTCTAGCCGTGCAGTCACAAATGCAATTCCCAGGTTAAGCCCGGGGATTTCACATCTGTCTTGCACAACCGCCTGCGCACGCTTTACGCCCAGTAATTCC
+
FFFFFFFFFFFFFFFFFFFFFFFFFFFFFFFFFFFFFFFF,FFFFFFFFFFFFFFFFFFFFFFFFFFFFFFFFFFFFFFFFFF:FFFFFFFFFFFFFFFFFFFFFFFFFFFFFFFFFFFFFFFFFFFFFFFFF::FFFFFFFFFFFFFFFF:FFFFFFFFFFFFFFFFF,FFFFFFFFFFFFFFFFFFFFFFFFFFFFFFF,FFFFF:FFFFFFFFFFFFFFF,FFFFFFFFFFFFFFFFFFFFFFFFFF
@A00920:152:HGHKKDRXX:2:2105:7392:13416 2:N:0:AGGAGTGG+TGTTCTCT
GGACTACAGGGGTTTCTAATCCTGTTCGCTCCCCACGCTTTCGTGTCTCAGCGTCAATATTCGTGTAGTGAGCTGCCTTCGCAATTGGTGTTCTATGTCATATCTAAGCATTTCACCGCTACATGACATATTCCGCTCACCTCCACGGTATTCAAGGCAGATAGTATCAACGGCAGTTTCCGAGTTAAGCCCGGAGATTTCACCACTGACTTACCTGCCCTCCTACGCACCCTTTAAACCCAGTGATTCC
+
FFFFFFFFFFFFFFFF:FFFFFFF:FFFFFFFFFFFFFFFFFFF::FFFFFFFFFF:FFFFFFFFFFFFF::FFF:F:FFFF:FFFFFFF:FFFFFFFFFFFFFFFFFFFFFF:F:FFFFFFFFF:FFFFFFFFFFFFFFFFFFF,FFF,FFFFFFF:FFFF:FFFF:FFFFFFFFFF:FFFFFFFFFF:FFFF:FFFFFFFFFF,FFFFFFFF:FF:FFFFFFFFFFFFFFFFFF:FFF::FFF:FFF:
@A00920:152:HGHKKDRXX:2:2105:14244:13917 2:N:0:AGGAGTGG+TGTTCTCT
GGACTACCGGGGTTTCTAATCCTGTTTGCTACCCACGCTTTCGCTCCTCAGTGTCAGTACCGGCCCAGAGCGCCGCCTTCGCCGCTGGTGTTCCTCCTGATATCTGCGCATTTCACCGCTACACCAGGAATTCCACGCTCCCCTACCGGACTCCAGTCACAGCAGTATCAAGTGGCGTCTCCAGGTTGAGCCTGGAGGTTTCACACCTGACTTACCGAACCACCTACGAGCTCTTTACGCCCAATAAATC
+
:FFFFFFFFFFFFFFF:FFFFFFFFFFFFFFFFFFFFFFFFFFFFFFFFFFFFFFFFFFFFFFFFFFFFFFFFF:FFFFFFFFFFFF,FFFFFFF::FFFFFFFFFFFFF,FFF,F:FF,FFFFFFFFF,:FFFFFFFFFFF:FFFFFFFFFFF,:FFFFFFFFFFFFFF:FFF:FFFFFFFFFFFFFFFFFFFFFFFFFFFFF:FFFFFFFFF,FF,FF,FFF,FF:FF:FFF,FFFFFFF,FFFFFF,
@A00920:152:HGHKKDRXX:2:2105:24361:14184 2:N:0:AGGAGTGG+TGTTCTCT
GGACTACTAGGGTATCTAATCCCGTTTGCTCCCCTAGCTTTCGCGCCTCAGCGTCAGTATTGGTCCAGGATGCCGCCTTCGCCACCGGTATTCCTCCAGATATCTACGCATTTCACCGCTACACCTGGAATTCTACATCCCTCTCCCAAACTCTAGCCGTCCAGTATCAGACGCAGTTCCCAGGTTGAGCCGGGGGATTTCACGTCTGACTTAGATGGCCGCCTAAGCGCCCTTTACGCCCAGTAATTCC
+
FFFFFFFFFFF::FFFFFFFFFFFFFFF:FFFFFFFFFFFFFFFFFFFFFFFFFFFFFFFFFFF:FFFFFFFFF:FFF:FFFFF:F,FFFFF:FF::FFFFF:FFFFFFFF:F:FFFFFFFFFFF,F:F:FFFFF,F:,FF:FFFFFFF,FFF:F:FF:FF:FFFFFFFFFF:FFFFF,FFF,F,:FFFF:F:FFF::F:FFFFFFFFFFFF:FF:FFF,F,FFF,FFFFFFF:FF,:FFFFF:FF:FF,
@A00920:152:HGHKKDRXX:2:2105:12283:14685 2:N:0:AGGAGTGG+TGTTCTCT
GGACTACAAGGGTATCTAATCCGGATCGCTCCCCACGCTTTCGCTCCTGAGTGTCAGGACCAGTCCAGGATGCCGCCTTCGCCGCTGGTGTTCCTCCGGATCTCTACGCATTCCACCACTACACCCGGAATTCCGCATCCCCCTCCTGGCCTCCAGTCCGCCCGTATCGCACGACCCTCCCCAGTTGAGCCGGGGTCTTTCACGCACGACGCGACGAACCACCTGCGAGCGCTTTACGCCCCATAAATCC
+
FFFFFFFFFFFF,FFFFFFFFFFFFFFFFFFFFFFFF:FFFFFFF,FFFFFFFFFFF:F,FF,FFFFFFFFFFFFFF:FFFFFFFFFF,FFFFFFFFFF,FFFFFFFFFFF,FFFF:FF:FFFFF:FFFFF:FF:FFFFFF:FF,::FFFF:FFFF,F,:F:FFFFFFF,FFFFFFF,FFFFFFFF,FFFFFFFFFFFFFFF:FF:FFFF:FFFFFF,FFFFFFFFF,FF:F,FF,FF:FF,,,FFFFFF
@A00920:152:HGHKKDRXX:2:2105:6958:14794 2:N:0:AGGAGTGG+TGTTCTCT
GGACTACTCGGGTTTCTAATCCTGTTTGCTCCCCACGCTTTCGCGCCTCAGCGTCAGTCTCGGTCCAGAGAGCCGCCTTCGCCACCGGTGTTCTTCCCAATATCTACGAATTTCACCTCTACACTGGGAATTCCACTCTCCTCTCCCGAACTCTAGCCCACCAGTCCCAGACGCACCTCCCAGGTTAAGCCCGGGGCTTTCACGCCTGACTTGATGAGCCGCCTGCGCGCCCTTTACGCCCAGTAAATCC
+
FFFFFFFFFFFFFFFFFFFFFFFFFFFFFFFFFFFFFFFFFFFFFFFFFFFFFFFFFFFFFFFFF,,::FFF:FFFFFFF:FFFFFFFFFFF:,F,,FF,FFF::,:F,,,:F:,:FF:F,F,:FFFF,,FF,,:F,:F,F,FF:FFF,,,F:F:F:FFFF,,FF::F:F::FF,FFFF,:FFF,:F,F::FFFFF:,,::,,F:,FF:,:FF,FFFF:,F,,:FFF,F:,,F,F,,FF,,,F:,,F,::
@A00920:152:HGHKKDRXX:2:2105:24216:14967 2:N:0:AGGAGTGG+TGTTCTCT
GGACTACCAGGGTTTCTAATCCTGTTTGATCCCCACGCTTTCGTGCCTCAGAGTCAATATTCGTGTAGTGAGCTGCCTTCGCAATCGGTGTTCTATGTCATATCTAAGCATTTCACCGCTACATGACATATTCCGCTCACCTCCACGGTATTCAAGACAGATAGTATCAACGGCAGTTTCCGAGTTGAGCCCGGAGATTTCACCACTGACTTACCTACCCTCCTACGCACCCTTTAAACCCAGTGAATCC
+
FFFFFFFFFFFFFFFFFFFFFFFFFFFFFFFFFFFFFFFFFFFFFFFF,FFFFFFFFFFFFFF:FFFFFF,FFFFFFFFFFFFFFFFFFFFFFFF:FFFFFFFFFFFFFFFFFFFF,FFFFFFFFFFFFFFFFFFFFFFFFFFFFFF,FFFFF,FF:,,FFFFFFFFFFF:FFFFFFFFFFF:FFFFFFFFFFFFFFFFFFFF:FFFF,FFFFF,:FFFFFFFF:FFFFF:FFFFF:,FF:FFFFF,F:F
@A00920:152:HGHKKDRXX:2:2105:14823:18333 2:N:0:AGGAGTGG+TGTTCTCT
GGACTACAGGGGTTTCTAATCCTGTTTGCTCCCCACGCTTTCGCGTCTCAGCGTCAGTCACTGTCCAGAAGGCCGCCTTCGCCACCGGTGTTCCACTCGATATCTACGAATTTCACCTCTACACCGAGTATTCCACCTTCCTCTCCAGGACTCTAGCCAAGCAGTTTCGAGTGCACTTCCACGGTTGAGCCGTGGGCTTTCACACCCGACTTGTCTGGCCGCCTACACGCGCTTTACGCCCAGTGATTCC
+
FFFFFFFFFFFFFFFFFFFFFFFFFFFFFFFFFFF::FFFFF,FFFFFFFFFF:FFFFFFFF:FFF,FFFFFFFFFF,FFFF:FFFFFFFFFFFFFFF:FFFFF:FFFFFFFFFFF,FFFFFFFFFFFFFFFF:FFFFF:FFFFFFFFFFFFFFFFFF:FFFFFFFFFFF:FFFFFFFF,FF:F:FFFFFFFFFF:F:FFFFFFFFFFFF:FFFF:FFFFFFF,:F:FFFF::FFFFFFFFFFF:FFFFF
@A00920:152:HGHKKDRXX:2:2105:32362:18552 2:N:0:AGGAGTGG+TGTTCTCT
GGACTACTGGGGTATCTAATCCTGTTTGCTCCCCACGCTTTCGCGTCTCAGCGTCAGTATCCAACCAGGGGGCCGCCTTCGCCACCGGTGTTCCTCCCGATATCTACGCATTTCACCGCTACACCGGGAATTCCACCCCCCTCTTTGGTACTCTAGCTTGTCAGTTTCATGCGTCCTTCCCCGGTTGAGCCGGGGGATTTCACGTCTGACTTAGTGGGCCGCCTACGCGCCCTTTACGCCCAGTAATTCC
+
FFFFFFFFFFFFFFFFFFFFFFFFFFFFFFFFFFF::FFFFFFF,FFFFFFFFFFFFFFFFFFFFFFFFFFFFFFFFFFFF:F:FFFFFFFFFFFFFFFFFFFFFFFFFFFFFFFFFFFFFFFFFFFFFFFFFFFFFF:FF,::FFF:FFFFFFFF:FFFFFFFFFFFFFFFFFFFFF,FFFFFFFFFFFFFFF:FFFFFF,FFFFFFFFF:,F::FFFFFFFFFFF:FFFFFFF:FFFFFFFFFFFFFF
@A00920:152:HGHKKDRXX:2:2105:30499:19586 2:N:0:AGGAGTGG+TGTTCTCT
GGACTACTAGGGTTTCTAATCCTGTTTGATCCCCACACTTTCGTGCCTCAGCGTCAGTTACAGTCTAGTAAGCTGCCTACGCTATCGGTGTTCCTGACGATATCTATGCATTTCACCGCTACACCGTCAATTCCGCCTACCTCGTCTGTACTCAATCCCAACAGTTTTTCAGGCAGCTCCCAGGTTGAGCCTGGGCATTTCACCTAAAACTTGTCAGGACGCCTACGCACCCTTTAAACCCAATAAATCC
+
FFFFFFFF:FFFFFFFFFFFFFFFFFFFFFFFFFFFFF:FFFFFFFFFFFFFFFFFFFFF:FFFFFFFFFFFFFFFFFFFFFFFFF,FFFFFFFFFFFFFFFFFFFFFFFFFFFFFFFFFFFFFFFFFF,FFFFFF:FFFFFFF::FFFFFFFFFFFFFFFFFFFFFFFF,FFFFFFFF,FF:FFFFFFFFF,,FF:FFFFFFF,FFFFFFFFFFFF,FFFFFFFFFFFFFFFFFF::FFF:FF:F,FFF
@A00920:152:HGHKKDRXX:2:2105:19307:19805 2:N:0:AGGAGTGG+TGTTCTCT
GGACTACTGGGGTATCTAATCCTGTTTGCTCCCCACGCTTTCGCGCCTCAGCGTCAGTTACAGACCAGAAAGCCGCCTTCGCCACTGGTGTTCCTCCACATCTCTACGCATTTCACCGCTACACGTGGAATTCCGCTTTCCTCTTCTGTACTCAAGTTCTCCAGTTTCCAATGACCCTCCACGGTTGAGCCGTGGGCTTTCACATCAGACTTAAAGAACCGCCTGCGCGCGCTTTACGCCCAATAATTCC
+
FFFFFFFFFFFFFFFFFFFFFFFFFFFFFFFFFFFFFFFFFFFFFFFFFFFFFFFFFFFFFFF:FFFFFFFFFFFFFFFFFFFFFFFFFFFFFFFFF:FFFFFFFFFFFFFFFFFFFFFFFFFFFFFFFFFFFFFFF:FFFFFFFFFFFFFFFFFFFFFFFFFFF:FFFFFFFFFFFFFFFFFFFFFFFFFFFFFFFF:FFFFFFFFFFFFFFFFFFFFFFFFFFFFFFFFFFFFFFFFFF,FFFFFFFF
@A00920:152:HGHKKDRXX:2:2105:2175:19852 2:N:0:AGGAGTGG+TGTTCTCT
GGACTACTCGGGTATCTAATCCTGTTTGCTCCCCACGCTTTCGCGCATCAGCGTCAGTACTGGCCCAGGGTCCCGCCTTCGCCACCGGTGTTCCTCCTGATATCTGCGCATTCCACCGCTACACCAGGAATTCCAGACCCCCCTACCAGACTCCAGCCGCCCAGTCTCGACAGCAAGCCCAACGTTGAGCGTTGAGTTTTCACTACCGACTTGAACAGCCGCCTACGCGCGCTTTACGCCCAATAAATCC
+
FFFFFFFFFFFFFFFFFFFFFFFFFFFFFFFFFF:FF:FFFFFFFFFFFFFFFFFFFFFFFFFFFFFFFFFFFFFFFFFFF:FFFFFFFFFFFFFFFFFFFFFFFFFFFFFFFFFFFFFFFFFFFFFFFFFFFFFFFFFFFFFFFFF:FFFFFFFFFFFFFFFFFFFFFFFFFFFFFFFFF:FFFFFFFFFFFFFFFF:FFFFFFFFFF::FFFFFFFFFFFFFFFFFFFFF:FF,FFFFFFFFFFFFFF
@A00920:152:HGHKKDRXX:2:2105:3784:19946 2:N:0:AGGAGTGG+TGTTCTCT
GGACTACTCGGGTTTCTAATCCTGTTTGCTCCCCACGCTTTCGCGCCTCAGCGTCAGGACCGGTCCAGGTGGCCGCCTTCGCCACTGGTGTTCCTCCCAATATCTACGCATTTCACCGCTACACTGGGAATTCCACCACCCTCTCCCGGCCTCAAGCCAAGCAGTTTCCAAGGCAGTTCCTCGGTTGAGCCGAGGGATTTCACCCAAGACTTGCTCGGCCGCCTACGCGCCCTTTACGCCCAGTAACTCC
+
FFFFFFFFFFFFFFFFFFFFFFFFFFFFFFFFFFFFFFFF:FFFFFFFFFFFFFFFFFFFFFFFFFFFFFFFFFFFFFFFFFFFFFFFFF:FFFFFFFFFFFFFFFFFFFFFFFFFFFFFFF,F:FFFF:FFFFFFFFFFFFFFFFFFFFFFFFFFFFFFFFFFFFFFFFFFFFFFFFFFFFFFFFFFFFFFFFFFFFFFFFFFFFFFFFFFFFFFFFFFFFFFFFFFF:FFFFFFFFFFFFFFF:FFFF
@A00920:152:HGHKKDRXX:2:2105:7419:20228 2:N:0:AGGAGTGG+TGTTCTCT
GGACTACAAGGGTTTCTAATCCTGTTTGCTCCCCACGCTTTCGCTCCTCAGCGTCAGTTACAGACCAGAGAGTCGCCTTCGCCACTGGTGTTCCTCCCGATATCTACGCATTTCACCACTACACCGGGAATTCCACTCCCCTCTCCCACCTTCAAGCCGATCAGTTTCAGATGCAGTTTCCCAGTTGAGCCGGAAGATTTCACATCGGACTTTACCAGCCGCCTGCGCGCTCTTTACGCCCAGTAAATCC
+
FFFFFFFFFFFFFFFFFFFFFFFFFFFFFFFFFFFFFFFFFFFFFFFFFFFFFFFF,F:FFFFFFFFFFFFF:FFFFFFFFFFFFFFFFFFFFFFFFF:FFFFFFFFFFFFFFFFFFFFFFFFF:,FFFFFFFFFFF,FFFFFFFFFFF:FFFFFFFF:::FFFF,F:,,F,FFF:FF:FFFFFFFFFFFFFFF:FFFFFFFF,FF,::FFF,:::FFFFFFFF,:FFFFFFFFFFFFFFFFFFFF:FFF
@A00920:152:HGHKKDRXX:2:2105:1398:20541 2:N:0:AGGAGTGG+TGTTCTCT
GGACTACTCGGGTTTCTAATCCCGTTCGCTCCCCATGCTTTCGCCTCTCAGCGTCAGGTCAGGCCCAGCGTGTCGCCTTCGCCACTGGTGTTCCTCCGGATCTCTACGCATTTCACCACTACACCCGGAATTCCACACGCCTCTACCTGCCTCTAGCCCCGCAGTTCGGTCACGTCCTCGCCCGGTTGAGCCGGGCGCTTTCACGCGCCACTTGCAGGACCGCCTACACGCGCTTTACACCCAGTAAATC
+
F:,,FFFFFFFFFFF:FFFFFFFFFFFFFFFFFFFFFFFFFFFFFFFFFFFFF:FFFFFF,FFFFF,FFF:FFFFFF::FFFF:FFFFFF:FFFFFFFFFFFFF:FFFFFFF,FFFFFF,FFFFFFFFFFFF:FFFFFFFFFFFFFFFFFFF:FFFFFFFFF:FFFFFFFFFFF:FF,FFFFFFFF,FFFFFFFFFFFF:F:F:F:F:,FFF:FFFFFFFFF,FFF:F:FFFFFFF,F,FFF,FFF,:FF
@A00920:152:HGHKKDRXX:2:2105:27055:20854 2:N:0:AGGAGTGG+TGTTCTCT
GGACTACTGGGGTTTCTAATCCTGTTTGCTCCCCACGCTTTCACACCTCAGCGTCAATGCCGGTCCAGTGAGCCGCCTTCGCCACTGGTGTTCTTCCGAATATCTACGAATTTCACCTCTACACTCGGAATTCCACTCACCTCTCCCGGATTCTAGCGATGCAGTCTTAAATGCAGTTCCGGAGTTGAGCTCCGGGCTTTCACATCTAACTTTCAAAGCCGCCTACGCGCGCTTTCCGCCCAGTAATTCC
+
FF:FFFFFFFFFFFFFFFFFFFFFFFFFFFFFFFFFFFFFFFFFFFFFFF,FFFFFFFFFF,F:FFFFF:FFFFFFFFFFFFFFFFFFFFFFF:FFF:FFFFFFFFFFFFFFFFFFFFFFFFFFFF:FF:F,FFFFF:FFFFFFFF:F,F,:FFFF,,,F:F:FF,F,F,,,FFFF,:FFFF,FFFFFFFF:F:F,:FFFF,F,:FF,FFFF,F,,FF:FF,FFFFFF:F:FF:,:,,FFF,FFF,FFFF
@A00920:152:HGHKKDRXX:2:2105:20094:21418 2:N:0:AGGAGTGG+TGTTCTCT
GGACTACAGGGGTTTCTAATCCTGTTTGCTACCCACGCTTTCGTGTCTCAGCGTCAGAAGTGGTCCAGAAAGCTGTCTACACCACAGGTGTTCCTCCTGATATCTACGCATTTCACCGCTACACCAGGAATTCCGCTTTCCTCTCCCACCCTCAAGCACTCCAGTTTCCGGCGCACCCTCCCAGTTAAGCCGGGAGATTTCACACCGAACTTAGAGCACCGCCTACACACTCTTTACGCCCAGTAAATCC
+
FFFFFFFFFF:FF:FFFFFFFF:FFFFFFFFFFFFFFFFF:FFFFFFFFFFFFFFFFF:FFFFFFFFFF:F:FFFFFFFFFFFFFFFFFFFF,:FFFFFFFFFFFF::FFFFFFFFF:FFFFFFFFFFF:FFFFFFFFFFFFFFFFF:FFF:FFFFFFFFFFFF:FFFFFFFFFFFFF:FFFFFFFFFFFFFFFFFFFFFFFFFFFFFFFFFFFFFFFFFFFFFFFFF,FF,FFF:FFF:FFF:F:FFFF
@A00920:152:HGHKKDRXX:2:2105:5529:21840 2:N:0:AGGAGTGG+TGTTCTCT
GGACTACCAGGGTATCTAATCCCGTTTGCTCCCCTAGCTTTCGCGCCTCAGCGTCAAGAACAGGCCAGGAAGCCGCCTTCGCCACTGGTGTTCCTCCCGATATCTACGCATTTCACCACTACACCGGGAATTCCACCAGCCCCTGCTATCCTCAAGCTACCCCGTTCACGACGACCCTCCCCGGTTAAGCCGGGGGCTTTCACGCCGTGCGTAATGAGCCGCCTGCAGGCGCTTTACGCCCAGTAAGTCC
+
FFFFFFFFFFFFF:FFFFFFFFFFFFFFFFFFFFFFFFFFFFFFFFFFFFFFFFFF:,F::F:FFFFFFFFFFFFFF:FFFFFFFFFFFFFFFFFFFFFFFFFFFFFFFFFFFFFFF:FFFFFFFFFFFFFFFFFF,:FFFFFFFF:FFFFFF,FFFF,,,FFFF:FFFFFFF:F,:FFF:FFFF::FFFFFFFFFF:FFFFFFFF,FFF:FFF:,FFFFFF:F,F,,FFFFFF:FFFFFFFF:FF,FFF
@A00920:152:HGHKKDRXX:2:2105:19036:22467 2:N:0:AGGAGTGG+TGTTCTCT
GGACTACTAGGGTTTCTAATCCTGTTCGCTCCCCACGCTTTCGCTCCTCAGCGTCAGTATCGGCCCAGAGACCCGCCTTCGCCACCGGTGTTCCTCCTGAGATCTGCGCATTTCACCGCGACCCCAGGAATTCCAGTCTCCCCTACCGAACTCTCGCCTGCCCGTATCGGCTGCAAGCCCGCAGTTGAGCCACGGGATGTCACAGCCGACGCGACAAGCCGCCTACGAGCTCTTGACGCCCAATAATTCC
+
,:FFFFFFFFFFFF,FFFF,F,FFFFFFF,F:FF,FFF:,::FFFFFFFFFF::FF:,FFFF:FFFF:FFFF:F:FF:,FFFFFFFFFFF,FFFFFFFFF,FF:,F:FFF,,,FFFFFF,,:,,FFFF,,,,:FFF:FF:FFF,FFFFF:F,FF,FFFFFFFF:,FFFFFFFFF,FFFFFFFFFF,F:FFFFFFFFF:,FFFF:FFF:F:FFF:FFFFFFFF:,FFFFFFF:F,,,,FF,F:FF,,F,FF
@A00920:152:HGHKKDRXX:2:2105:20961:22983 2:N:0:AGGAGTGG+TGTTCTCT
GGACTACACGGGTATCTAATCCCGTTCGCTCCCCATGCTTTCGCATCTCAGCGTCAGGTCAGGCCCAGCGTGTCGCCTTCGCCACTGGTGTTCCTCCGGATCTCTACGCATTTCACCACTACACCCGGAATTCCACACGCCTCTACCTACCTCTAGTCGCGCAGTTCGATTGCGTCATCGCCCGGTTGAGCCGGGCGCTTTCACGCCTCACTTGCACGACCGCCTACACGCGCTTTACACCCAGTAAATC
+
FFFFFFFFFFFFFF:FFFFFFFFFFF:FFFFFFFFFFFFFFFFFFFFFFFFFFFFFF:FFFFFFFFFFFFFFFFFFFFFFFFF:FFFFFFFFFFFFFFFFFFFFFFFF,FFFF:FFFFFFFFFFFFFFFFFFFFF::F:FFFFFFFFFFF,FFFFFFF,FFFFFFFFFFFF,FFF,,FFFFFFFFFFFFF,F,FFFFFFFFFFFFF:FFFFFF:FFFFFFFFF,FFF:FFFFFFF::FFFFFFFFFFF:,
@A00920:152:HGHKKDRXX:2:2105:7410:23813 2:N:0:AGGAGTGG+TGTTCTCT
GGACTACAAGGGTATCTAATCCTGTTTGCTCCCCACGCTTTCGCACCTCAGCGTCAAAACTTGTCCAGCGAGTCGCCTTCGCCACTGGTGTTCTTCCGAATATCTACGAATTTCACCTCTACACTCGGAATTCCACTCGCCTCTCCAAGAATCTAGCCAACCAGTTTCAGAGGCAGTTCCTGGGTTGAGCCCCGGGATTTCACCCCTGACTTAAAAAGCCGCCTACGAGCGCTTTACGCCCAGTAATTCC
+
FFFFFFFF:FFFF:FFFFFFFFF,FFFFFFFFFFFFFFFFFFFF:FFFFFFFFFF:,,F,F,FFFFFFFFFFFFFFFFFFFFFFFFFFFFFFF,FF:FFFF:FFFFFFFFFFFFFFFFFFFFFFFFFFF:FFFFFFF,FFF:FFFFFFFF,FFFFFFFF,FFFFFFFFFFFFFFF,FFFF,,,FFFFFFFFF,FFF:FFFFFFF:,FFF:FFF:FFFFFFFFF:F::,FF:FF:FFFFFFFF::F:FF:F
@A00920:152:HGHKKDRXX:2:2105:26874:24549 2:N:0:AGGAGTGG+TGTTCTCT
GGACTACCCGGGTTTCTAATCCGGTTCGCTCCCCACGCCGTCGCGCCTCAGTGTCAGGTCTCGGCCAGTCGACCGCCTTCGCCTCTGGTGTTCCTCCGGATCTCTACGCATTTCACCGCTCCACCCGGAATTCCATCGACCTCTCCGAGCCTCGAGTGACCGTGTCTACCGTGGCCTCTCCGCATCTGACGGAGCTTTCACACGGCACATCGGCCACCACCTGCGCGCGCTTTACGCCCAATAAATCCGG
+
FFFFFFFFFFFFFFFFFFFFFFFFFFFFFFFFFFFFFFFFFFFFFFFFFFFFFFFFFFFFFFFFFFFFFFFFFFFFFFFFFFFFFFFFFFFFFFFFFFFFFFFF:FFFF:F,FFFF:FFFFF:FFFFF::FFFF:FFFFFFFF:FFFFFFF,FFFFFFFFFFFFFFFFFFFFFFFFFFFFF:FFFFFFFFFFFFFFFFFF:,FFFF,F:FFFFFFFFFFFFFFFFFFFFFFFFFFFFFFFFF:,FFFFFF
@A00920:152:HGHKKDRXX:2:2105:20690:24831 2:N:0:AGGAGTGG+TGTTCTCT
GGACTACACGGGTTTCTAATCCCGTTCGCTCCCCATGCTTTCGCCTCTCAGCGTCAGGTCAGGCCCAGCGTGTCGCCTTCGCCACTGGTGTTCCTCCGGATCTCTACGCATTTCACCACTACACCCGGAATTCCACACGCCTCTACCTGCATCTAGCCCCGCAGTTCGGTCACGTCCTCGCCCGGTTGAGCCGGGCGCTTTCACGCGCCACTTGCAGGACCGCCTACACGCGCTTTACACCCAGTAAATC
+
FFFFFFFFFFFFFFFFFFFFFFFFFFFF,FFFFFFF:FF:FFF,F:FFFFFFFFFF,FFFFFFFF:FFFFFFF:FFFF,FFF,FFFFF,FFFF:F:,,FFFFFFFF,FFFFFFFFFFFFFFFFFFF:,FFFFFFF:FFFFFFFFFFFFFF,FF,FF:F:FFFF:F,F:FFFFFFFF:FF,:,FF:FFFFFF,::FFFFFF,FFF,FFF:FF,::F,FF:FFFF,FFFF:FFFFFFFFFFF:FFF,FFFFF
@A00920:152:HGHKKDRXX:2:2105:30318:25441 2:N:0:AGGAGTGG+TGTTCTCT
GGACTACCAGGGTTTCTAATCCAGTTCGCTACCCACGCTTTCGTACCTCAGCGTCAGAACAAGCCCAGCGGCCTGTCTTCACCTTCGGCGTTCCGATAGATATCAACGCATTTCACCACTCCACCTATCGTTCCGACCGCCCCTACTTGTCTCAAGACATGCGGTTCGCCGTGCAGTTCCTCAGTTGAGCTGAGGTCTTTCACACGACGCCTGCATGCCCGCCTACGTACTCTTTAAGCCCAGTGATTCC
+
,FFF,FFFFF,FF:F:,FF,FF,FF,F:FFFF:FFFFF,FFF:,FFF,FF:::FF:FFFFFFFFFFF::F,F:FFFF::FFFFFFF,FFF:FFFFFFFF::F,,FFFFFF,F:FFFFF,FFFFFFFFFFF:FFFFFFFF,:FF,,F:,FFFF,F,,FF::FFFFFFFFFFF,FFFF:FFFFF:FFF:,F,FF:F,F,F,,FF,FFFFF,FF:FFF,FFFF:FFFFF:F,F,FFFF,:FFFF,FF:FFF,:
@A00920:152:HGHKKDRXX:2:2105:1199:25582 2:N:0:AGGAGTGG+TGTTCTCT
GGACTACTGGGGTTTCTAATCCCGTTCGCTCCCCATGCTTTCGCATCTCAGCGTCAGGTCAGGCCCAGCGTGTCGCCTTCGCCACTGGTGTTCCTCCGGATCTCTACGCATTTCACCACTACACCCGGAATTCCACACGCCTCTACCTACCTCTAGACGCGCAGTTCGATTGCGTCCTCGCCCGGTTGAGCCGGGCGCTTTCACGCCTCCCTTGCACGACCGCCAACACCCGATTTACACCCAGTAACTC
+
FFFF:F,:FF:F:,FF:FFF:FFF,F:FF:FFFFFFFFFF:FFFFFFFF,,::FFF:FF,F,FFFF,::F::FFFFFF::FFFFFF,,F:FFFF,:F,FF:FFF:FFFFFFFF:FF::FFFFFFFFFF:F,FFFFFF:FF,FFFFF,FF,FF:::F,F:,F:F:FFFF::F,FF:F,,FFFFFF::::FF::F:FF,FFFFFFFF,FFF,FF:FFF:F:F:FF,,FF,,,,F,FFFF:FF::,F,FFF::
@A00920:152:HGHKKDRXX:2:2105:4237:25927 2:N:0:AGGAGTGG+TGTTCTCT
GGACTACTCGGGTTTCTAATCCTGTTTGATCCCCACGCTTTCGTGCCTCAGTGTCAATATTCGTGTAACGAGCTGCCTTCGCAATTGGTGTTCTATGTCATATCTAAGCATTTCACCGCTACATGACATATTCCGCTCACCTCCACGGTATTCAAGACAGATAGTATCAACGGCAGTTTCCGAGTTGAGCCCGGAGATTTCACCACTGACTTACCTACCCTCCTACGCACCCTTTAAACCCAGTGAATCC
+
FF,,:FF:FFFFFFFFFFFFFFFFFFFFFFFFFFFFFFFFFFFFFFFFFFFFFFFFFFFFFFFFFFFFFFFFFFFFFFFFFFFFFFFF:FFFFFFFFFFFFFFF:FFFFFF:FFFFFFFFFFFFFFFFFFFFFFFFFFFF:FFFFFFFFFF:FFFFFFFFFFF:FFFFFFFF:FF,FFFFFFFFFFFFFFFFFFFFFF,FFFF,FF:FFFFFFFFFFFFFFFFFFFFFF:,FFFFFFFF:FFFFFFFFFF
@A00920:152:HGHKKDRXX:2:2105:23158:26725 2:N:0:AGGAGTGG+TGTTCTCT
GGACTACCAGGGTTTCTAATCCCGTTTGCTCCCCTGGCTTTCGCGCCTCAGCGTCAATGCCGGTCCAGGATGCCGCCTTCGCCACCGGTGTTCCTCCAGATATCTACGCATTTCACCGCTACACCTGGAATTCCGCATCCCTCTCCCGGATTCAAGCCAACCAGTATCGGACGCAGTTCCCGGGTTGAGCCCGGGGATTTCACGTTCGACTTAGCAGGCCGCCTACGCGCCCTTTACGCCCAGTGATTCC
+
FFFFFFFFFFFFFFFFFFFFFFFFFFFFF:FFFFFFFFFFFFFFFFFFFFFFFFFFFFFFFFFFF:FFFFFFFFFFFFFFFFFFFFFFFFFFFFFFFFFFFFFFFFFFFFFFFFFFFFFF:FFFFFFFF,FFFFFFFFFFFFFFFFFFFF,FF:,FFFFFFFFFF,FFF:F:FFFFFFFFFFFF::FFFFFFFFFFFFFFF:F:FFFFFFFFFFFFFFFFFFF:FFFF::F:FFFFFFF,FFFFF,F:FF
@A00920:152:HGHKKDRXX:2:2105:10981:26929 2:N:0:AGGAGTGG+TGTTCTCT
GGACTACTCGGGTATCTAATCCCGTTCGCTCCCCTGGCTTTCGTGCCTCAGCGTCAGCAATACCCCAGACAGCCGCCTTCGCCACTGGTGTTCCTCCTGATATCTGCGCATTTCACCGCTACACCAGGAATTCCACGCTCCCCTACTGGACTCTAGTCACAGCAGTATCGGGTGGCGTCTCCAGGTTGAGCCTGGAGGTTTCACACCCGACTTACCGAACCACCTACGAGCTCTTTACGCCCACTAAATA
+
FFFFFFFFFFFFFFFFFFFFFFFFFFFFFFFFF:FFFFFFFFFFFFFFFFFFFFFFFFFF:FFFFFFFFFFFFFF:FFFFFFFFFFFFFFFFFFFFFFFFFFFFFFFFF,FFF,F:FFFFFFFFFFFFFFFFFFF:FFFFFFFFFFFFFF,FFFFFFFFFFFFFFFFFF:F:FFFFFFF:FFFFFFFFFF:FFFFF:FFFFFFFFFFFF:FFF,FFFFFFFFFFF,FFFFFFFFFFFF,F:F:FF,FFF:
@A00920:152:HGHKKDRXX:2:2105:25907:27007 2:N:0:AGGAGTGG+TGTTCTCT
GGACTACTGGGGTTTCTAATCCCGTTTGCTCCCCACGCTTTCGCGCCTCAGCGTCAGTCACCGTCCAGAAGGCCGCCTTCGCCACCGGTGTTCCTCCCGATCTCTACACATTTCACCGCTACACCGGGAATTCCACCTTCCTCTCCGGGACTCAAGAGAAGCAGTCTCGGGCGCAGTTCCTTGGTTGAGCCAAGGGATTTCACACCCGACTTACCTCCCCGCCTACGCGCCCTTTACGCCCAGTGATTCC
+
FFFFFFF:FFFF:FFFFFFF:FF:FFFFFFFFF:FFFFFFFF:FF:FFFFFF:FFFFFFFFFFF,FFFF:FF:FFFF:FF:F:FFFFFF:FFFFFFF:FFFFFFFFFFFF,FFFFFFFF,FFFFFFFFF:::FFFFFFFFFFFFFFFF:FFFFFFF,FFFFF:FFFFFFFFFFFFFF:FFFF,FFFFFF,FFFFFFF,,F:FFF:FFFFF::F:FFFFFFFFFFFFF:FFFFFFFFF:F:FF,FFFFFFF
@A00920:152:HGHKKDRXX:2:2105:11957:27336 2:N:0:AGGAGTGG+TGTTCTCT
GGACTACTGGGGTATCTAATCCCATTCGCTCCCCTAGCTTTCGTTCCTCAGTGTCAGTTACAGCCCCGCAAGCCGCTTGCGCCACCGGTGTTCTTCCAGATATCTACGCATTTCACCGCTACACCTGGAATTCCGCTTGCCTCTACTGCACTCAAGTCCGCCAGTATCCAATGCACTCCCGAGGTTGAGCCCCGATCTTTAACATCAGACTTAACGAACCACCTACGAACTCTTTACGCCCAAAAAATCC
+
FFFFFFFFFFFFFFFFFFF:FF:FFF:F::FFFFFFFFFFFFFFFFFFFFFFFFFFFFFFFF:FFF,:FFFFF:FF:FFFF:FFFFFFFFFFFFFFFFFFFF:FFFFFFFFFFFFFFFFFFFFFF::FFFFFFFFFFFFFFFFFFF,FFFFFFFFFFFFFFF,FFF,FFFFFFFFFFFFFFFF,,FFFFFFFF:::FFF:FFFF::FFFFF:FFFFF,F,,FFF,F,FFFFFF::F::FFFFF,FFF,FF
@A00920:152:HGHKKDRXX:2:2105:23258:27712 2:N:0:AGGAGTGG+TGTTCTCT
GGACTACTCGGGTTTCTAATCCTGTTCGCTCCCCACGCTTTCGCTCCTCAGTGTCAGTACCGGCCCAGCTCGCCGCCTTCGCCACAGGTGTTCGTCCACATATCTACGCATTCCACCGCTACACTCGGAATTCTAACAGCCCCTACCGGACCCTAGATACGCAGTATCGGAATCAGCCCCGCAGTTGATCCCCGGGGTTTAACTACCGACTTACGATTCCAACTGCGCTCGCTTTACGCCCAGAAATTAC
+
FFFFFF:,:FFFFFFFFFFFFFFF:F,FFFFF,FFFFFF:F::F::FF:FFF:FF,F,FFF,FFFFF,:FF,F:FFFF:FFFFFFFFFFFFFF,FFF,,FFF:FF:FFF,FF,FF,FFFFFF:F,,F:FFFFF,F,FF:F:FFFF:,FF:F,:F,:::,F:FF,,F,,,FF,,::,F,F,,,FFFF,:,,FF,:,:,:F,,F,,,,F,:FF,,,:,F,FFF,F,,:,F,F:F:,F,F,FFFF,FFF::FF
@A00920:152:HGHKKDRXX:2:2105:5810:28307 2:N:0:AGGAGTGG+TGTTCTCT
GGACTACACGGGTTTCTAATCCCATTTGCTCCCCTAGCTTTCGTTCCTCAGTGTCAGTTACAGCCCAGCAAGCCGCTTGCGCCACCGGTGTTCTTCCAGATATCTACGCATTTCACCGCTACACCTGGAATTCCGCTTGCCTCTACTGCACTCAAGTCTGCCAGTATCCAATGCACTCCCGAGGTTGAGCCCCAGTCTTTAACATCAGACTTAACAAACCACCTACGAACTCTTTACGCCCAATAAATCC
+
FFFFFFFFFFFFFFFFFFFFFFFFFFFFFFFFFFFFFFFFFFFFFFFFFFFFFFFFFFFFFFFFFFFFFF:FFFFFFFFFFFFFFFFFFFFFFFFFFFFFFFFFFFFFFFFFFFFFFFFFFFFFFFFFFFFFFFFFFFF:FFFFFFFFFFFFFFFFFFFFFF:FFFFFFFFFFFFFFFFFFFF::FFFFFFFFFFFFFFFFFFFFFFFFFFF:FFF,FF:FFFFFFFFFFFFFFFF,FFFFFF::F:FF:
@A00920:152:HGHKKDRXX:2:2105:29134:28463 2:N:0:AGGAGTGG+TGTTCTCT
GGACTACAAGGGTATCTAATCCCGTTCGCTCCCCATGCTTTCGTGTCTGAGCGTCAATACAGACCCAGCAAGCCGCCTGCGCCTCTGGTGTTCCTCCGGATCTCTACGCATTTCACCACTACACCCGGAATTCCGCTTGCCTCTGTCTGATTCTAGTCATCCAGTCTCGTCTAGCCTCGCCCCGTTAAGCGGAGCGCTTTCATACACGACTTGGACAACCGCCTGCACACGCTTTACGCCCAGTAAATCC
+
FFFFFFFFFFFFF:FFFFFFFFFFFFFFFFFFFFFFFFFFFFFFFFFFFFFFF:FFFFFF:FFFFFFFFFFFFFFFFFFFFFFFFFFFFFFFFF:FFFFFFFFFFFFFFFFFFF:FFFFFFFFFFFFFFFFFFFFFFFFFFFFFFFFFFFFFFFFFFFF:FFFFFFFFFFFFFFFFFFFFFFFFFFFFFFFFFFFFFFFFFFFFFFF:FFFFFFF:FFFFFFFFFF:F:FFFFFFFFFFFFFFFF:FFF:
@A00920:152:HGHKKDRXX:2:2105:2320:28776 2:N:0:AGGAGTGG+TGTTCTCT
GGACTACAGGGGTATCTAATCCCGTTCGCTCCCCACGCCTTCGCGCCTCAGCGTCAGGTCAGGTCCAGCGAGCCGCCTTCGCCACTGGTGTTCCTCCGGATCTCTACGCATTTCACCACTACACCAGGAATTCCAGTCTCCCCTACATCACTCTAGTCTGCCCGTACCCACCGCAGATCCGGAGTTGAGCCCCGGACTTTCACGGCAGACGCGACAAACCGCCTACGAGCTCTTTACGCCCAATAATTCC
+
FFFFFFFFFFFFF:FFFFFFFFFFFFFFFFFFFFFFFFFFFFFF:FFFFFFFFFFFFFFFFFFFFF:FFFFFFFFFFFFFFFFFFFFFFFFFFFFFFFFFFFFFFFFFFF:FFFFFFFF:FFFFFFFFFFFFFFFFFFFFFFFFF:FFFFFFFFFFFFFFFFFFFFFF::FFFFFFF:FF,F,FFF::FFFFFFFFFFFFFFFFFFFFFFFFFFFF,FFFFFFFFFFFFFFFFFFFFFFFFF:FFFFFFF
@A00920:152:HGHKKDRXX:2:2105:30761:28902 2:N:0:AGGAGTGG+TGTTCTCT
GGACTACAGGGGTTTCTAATCCCGTTCGCTACCCATGCCTTCGCGTCTGAGTGTCAATATGAGGCCAGTTGACCGCCTTCGCCACTGGTGTTCTTCCGCATCTCTACGCATTTCACCACTACACGCGGAATTCCGTCAACCTCTCCTCTATTCAAGACTGGCAGTATCACTCAACCTCTCCTAGTTTAGCCAGGAGCTTTCATAAGTAACTTACCAACCCACCTACACGCGCTTTACGCCCAGTAACTCC
+
FF:FFFFFFFFFFFFFFF:FFFFFFF:FFFFFFFFFFFFFFFFFFFFFFFFFFFFFFF:FFFFF:FFFFFFFFFFFFFFFFFFFFFFFFFFFFFFFFFFFFFFFFFFFFFFFFFF:FFFFFF:FFFFFFF:FFFFFFFFFFFFFF:FFFFFFFFFFFF:FF:F,,FF,FFF:FFF:FF:FFFFFFFFFFF:FFFFFFFF::FFFFF:F,:F:FFFFFF:,:FFFF:FFF:FFFFFF:F:FFF:FFFFF,F
@A00920:152:HGHKKDRXX:2:2105:31557:29340 2:N:0:AGGAGTGG+TGTTCTCT
GGACTACAGGGGTTTCTAATCCTGTTTGCTCCCCACGCTTTCGCACCTCAGCGTCAGTACCGGACCAGTGAGCCGCCTTCGCCACTGGTGTTCCTCCGAATATCTACGAATTTCACCTCTACACTCGGAATTCCACTCACCTCTTCCGGACTCGAGACACCCAGTATCAAAGGCAGTTCCGGGGTTGAGCCCCGGGATTTCACCCCTGACTTAAATGTCCGCCTACGTGAGCTTTACGCCCAGTAATACC
+
FFF:FF:FFF::F:FFF:FFFFFFF::F:F,:FFFFF,FFF,FFFFFFF:FF,FF:FFFFFF,F:FFFFFFFFFFFFF:FFF:FFFFFFFFFFFF,F:::F:FF,FFFFFFFFF,F::FFFFFFFF,:::FFFFF:FFF:FFFFFFF:,,F,::FFFFFFFF:F,F:FFFFF::F:FFFFFFFFF,FF,FF:FF:F:F,FF:FF:F:FFFFFF::FF:FFF,FFFF,F:,FF:F,FF,,,:F,:F:F,:F
@A00920:152:HGHKKDRXX:2:2105:25825:29747 2:N:0:AGGAGTGG+TGTTCTCT
GGACTACTGGGGTTTCTAATCCTGTTCGCTCCCCACGCTTTCGTGCCTCAGTGTCAGTAACAGTCCAGGAAGTCGCCTTCGCCACTGATGTTCCTTCCGATATCTACGCATTTCACCGCTACACCGGAAATTCCACTTACCTCTACTGTACTCTAGATACTCAGTCTCAAACGCAAGTCCTAGGTTAAGCCTAGGGATTTCCCATCTGACTTAAATAGCCACCAACGCACCCTTTAAGCCCAGTAATTCC
+
FFFFFFF,:FFFFFFFFFFFFFFFFFFF:FFFFFFFFFFFFFFFFFFFFFFFFFFFFFFF:F,FFF,F:FFFF,FFFFFFFF,F,,FFFFFFF,,F,FFFFFFFFF,FFFFFFFFFFFFF:FFFFFFF,FFFFFFF,F,FFFFF,FF,,:FFFFFF,FFFFFFFFFFFFFFFFF,:,FF:FFF:FFF,,:F:F:F,:FFF,,FF,,F,F,F,F,::F,F,FF:,FFF,:FF,FF,F,FFF,FF:FFFFFF
@A00920:152:HGHKKDRXX:2:2105:14660:29794 2:N:0:AGGAGTGG+TGTTCTCT
GGACTACTCGGGTTTCTAATCCTGTTTGCTCCCCACGCTTTCGCGCCTCAGCGTCAGGTCCGGACCAGAGAGCCGCTTTCGCCACCGGTGTTCCACCCAATATCTACGAATTTCACCTCTACACTGGGTATTCCACCCTCCTCTTCCGGCCTCGAGCTCATGAGTTTCGGCTGCACCTCCGGGGTTGAGCCCCGGGCTTTCACAGCCGACACCAAAAGCCGCCTACGCGCCCTTTACGCCCAGTGATTCC
+
FFFFFFFFFFFFFFFFFFFFFFFFFFFFFFFFFFFFFFFFFFFFFFFFFFFFFFFFFFFFFFFFFFFFFFFFFFFFFFFFFFFFFFFFFFFFFFFFFFFFFFFFFFFFFFFFFFFFFFFFFFFFFFFFFFFFFFFFFFFFFFFFFFFFFFFFFFFFFFF:FF:F:FFF:FFFFFFFFFFFFFFFFFFFFF:FFFFF:FFFFFFFFFFFFFF:FF,FFFFFFFFF,FFFFFF:FFFFFFFF:FF,FFFFFF
@A00920:152:HGHKKDRXX:2:2105:12075:30170 2:N:0:AGGAGTGG+TGTTCTCT
GGACTACTCGGGTATCTAATCCCGTTTGCTCCCCTGGCTTTCGTTCCTCAGTGTCAGTAACAGTCCAGAACGCCGCCTTCGCCACCGGTGTTCCTCCAGATATCTACGCAGTTCACCGCTACACCTGGAATTCCGCGTTCCTCTCCTGTACTCAAGCCGGCCAGTCTCAGACGCAGTTCCCCAGTTGAGCTGAGGGATGTCACGTCTGACTTAGTCGGCCACCTACGAACCCTGTACGCCCAGTCCTTCC
+
F:,FFFFF,,F:FFFFFFF,,:FF,FFFF,FFFFFF,:,,FFFF:F,:F:,F,:FFF:FFFF:,FFF:FFF:F,FF::::FF:F,:,,FF:F:FFFFFFF,:FFFFF::,,FFFF:FF:FFFFF:F:FFF:,,FFFFFFF:,F:F,F:F,,F,,,F,FFFF::F,FFF,,,FFF,F:F:,:F,FFFF,FF:FFFFFF,,,:F,FF:FFF,,F::F:F:F,F:F,,:F:F:FF,:,,,F,,,FF:,:,,,F
@A00920:152:HGHKKDRXX:2:2105:25174:30311 2:N:0:AGGAGTGG+TGTTCTCT
GGACTACTAGGGTTTCTAATCCCTTTTGCTCCCCACGCTTTCGTGCCTGAGCGTCAGTAACTGTCCAGGAAGCTGCCTTCGCCATTGGTGTTCCTCACGATATCTACGCATTTCACTGCTACACCGTGAATTCCGCTTCCCTCTCCAGTACTCTAGCCGGATAGTTTCGGGCGCAGTTTCGAGGTTAAGCCTCGAGCTTTCACACCCGACACACCCGGCCGCCTGCGCACCCTTTACGCCCAGTGAATCC
+
FFFFFFFFFFFFFFFFFFFFFFFFFFFFFFFFFFFFFFFFFFFFFFFFFFFF:FFFFF:FFFFFFFFFFFFFFFFFFFFFF:FFFFFFFFFFFFFFFFFFFFFF:FFFFFFFFFFFFFFFFFFFFFFFFFFFFFFF:FFFFFFFFFFFFFFFFF:FFFFFFFFFFFFFF,FFFFFFFFFFFFFF:FFFFFFFFFFFFFFFFFFFFFFFFFFFFF::FFFFFFF:FFFFFFFFFFFFFFFFFFFFFF,FFF
@A00920:152:HGHKKDRXX:2:2105:16993:30921 2:N:0:AGGAGTGG+TGTTCTCT
GGACTACTCGGGTTTCTAATCCCATTCGCTCCCCTAGCTTTCGTCCCTGAGTGTCAGTTGCGGCCCAGCAGAGCGCTTTCGCCACCGGTGTTCTTCCCGATATCTACGCATTTCACCGCTACACCGGGAATTCCCTCTGCCCCTACCGCACTCTAGCTGTTCAGTTTCCACGGCCTTTCCAAAGTTGAGCTTCGGTCTTTGACCGCCGACTTGAACCGCCACCTGCGGACGCTTTACGCCCACTCAGTCC
+
FFFFFFFFFFFFFF:FFFFFFFFFFFFFFFFFFFFFFFFFFFFFFFFFFFFFFFFFFFFFFFFFFFFFF:FFFFFFFFFFFFFFFFFFFFFFFFFFFFFFFFFFFFFFFFFFFFFFFFFFFF,FFFFFFF:FFFFFFFFFFFFF:FFFFFFFFF:FFFFFFFFFFFFFFFFFFFFFFFFFFFFFFFFFF:FFFFFFFFFFFFFFFFFFFFFFFFFF:FFFFFFFFFFFFFFFF,FFFFFFFF,FFF,FFF
@A00920:152:HGHKKDRXX:2:2105:11071:31093 2:N:0:AGGAGTGG+TGTTCTCT
GGACTACTCGGGTTTCTAATCCTGTTTGCTCCCCACGCTTTCGCACCTCAGCGTCAACAATCGTCCAGTAAGTCGCCTTCGCCACTGGTGTTCTTCCGAATATCTACGAATTTCACCTCTACACTCGGAATTCCACTTACCTCTCCGATGTTCAAGCGATGCAGTCTTAAAGGCAATTCCAGGGTTGAGCCCTGGGCTTTCACCTCTAACTTACAAAGCCGCCTACGTGCGCTTTAAGCCCAGTAATTCC
+
FFFFFF:FFFFFFFFF:FFF:FFF,FF,FFFFFF,FFFFFFFFFFFFFFFFFFFF:FFFFFFFFFFFFFFFFF::FFFFFFFF::FFF:FFFFFFFFFF,FFFF::FF:FFFFFFFFFFFFFFFFFFFF:FFFFF:FF:F:FFFF:FFFFFFFFFFFFFFFFFFFFFF,F:FFFFF:::FF:,FFFFFFFFFFFF:FFFFFFFFFFF:FFFFFF:FFF:F:FFFFFF:FFFFFFFF,FFFFFFFF::F:,
@A00920:152:HGHKKDRXX:2:2105:11379:31156 2:N:0:AGGAGTGG+TGTTCTCT
GGACTACTCGGGTTTCTAATCCTGTTTGCTCCCCACGCTGTCGCGCCTCAGCGTCAGAACCGGACCAGTAAGCCGCCTTCGCCACTGGTGTTCTTGCGAATATCTACGAATTTCACCTCTACACTCGCAGTTCCACTTACCTCTTCCGGTCTCAAGCCATGCAGTATCGAAGGCAATTCTGTGGTTGAGCCACAGGCTTTCACCCCCGACTTACAAAGCCGCCTACGCGCCCTTTACGCCCAGTGATTCC
+
FFFF:FFFFFFFFFFFFFFFFFFFFFFFFFFFFFFFFFFFF:FFFFFF:FFFFF::FFFFFFFFF:FFFFFFFFFFFFFFFF:FFFFFFFFFFFFFFFFFFFFFFFFFFFFFFF:FFFFFFFFFFFFFFFFFFFFFFFFFFFFFFFFFFFFFFF:FFFFFFFFFFFFFFFFFFFFFFFFFFFFFFFFFFFFFFFFFFFFF:FFFFFFFF:FF:FFFFFFFF::FF:FFFFFFFFF,FFFFF:FFFFFFFF
@A00920:152:HGHKKDRXX:2:2105:1416:31344 2:N:0:AGGAGTGG+TGTTCTCT
GGACTACTGGGGTTTCTAATCCTGTTTGCTCCCCACGCTTTCGCGTCTCAGCGTCAGTCGCCGTCCAGAAGGCCGCCTTCGCCACCGGTGTTCCTCTCGATATCTACGAATTTCACCTCTACACCGAGAATTCCGCCTTCCTCTCCGGGACTCCAGCTCGGCAGTTTCGAGTGCACTTCCTGGGTTGAGCCCAGGGCTTTCACACCCGACTTGCCGAGCCGCCTACACGCGCTTTACGCCCAGTCATTCC
+
FFFFFFFFFFFFFFFFFFFFFFFFFFFFFFFFFFFFFFFFFFFFFFFFFFFFFFFFFFFFFFFFFF:FFFFFFFFFFFFFFFFFFFFFFFFFFFFF:FF:FFFFF:FFFF,FFFFFFFFFFFFFFFFFF,FFFFFFFFFFFFFF:FFFFFFFFFFFFF:FFFFFFFFFF,FFFFFFFFFFFFFFFFFFF,FFFFFFFF:FF:FF:FFFFFFFF:F:FFF:FF:FFFF:FFFFF:F:FFFFF,F:FFF,,F
@A00920:152:HGHKKDRXX:2:2105:10936:31955 2:N:0:AGGAGTGG+TGTTCTCT
GGACTACAAGGGTTTCTAATCCCGATCGCTACCCACGCTTTCGCGCCTCAGCGTCAGGTGCAGACCAGAGAGCCGCCTTCGCCACTGGTGTTCCTCCCAATATCTACGCATTTCACCGCTACACTGGGAATTCCACTTTCCTCTACCGCACTCAAGTTCTACAGTTTCAAATGCAATCCGAGAGTTGAGCCCTCGCCTTTCACGTCCGACTTGGACCACCGCCTGCCCGCGCTGTACGCCCAGTAAATCC
+
FF,,FFFFFFFFFFF:FFFFFFFFFFFFFF:FFFF:FF:FFFFFFFFFFFFFFFF:FFFFFFFFFFFFFFFFFFFFFFFFFFFFFFFFFFFFFFFFFF::FFFFFFFF:FFFF:FFFFFFFFF:FFFFF:FFFFFFFFFFFFFFFFFFF,FF,FFFFFFFF:FFFFFFFF:FFFFFFFFF:F:FF:FFF:F:FFFFFF,FFF:F:FFFF,FFFFFF,:FFF,FFFFFFFFFFF:FFFFFF,FFFFFFFFF
@A00920:152:HGHKKDRXX:2:2105:2401:32831 2:N:0:AGGAGTGG+TGTTCTCT
GGACTACTGGGGTATCTAATCCTGTTTGCTACCCACGCTTTCGCGTCTCAGCGTCAGTAATCGTCCAGAAGGCCGCCTTCGCCACCGGTGTTCCGCTTGATATCTACGAATTTCACCTCTACACCAAGCATTCCACCTTCCTCTCCGATACTCTAGCCTTGCAGTTTCGAGTGCACTTCCACGGTTGAGCCGCGGGATTACACATCCGACTTACAAAGCCGCCTACACTCGCTTTCCGCCCCGTAATTCC
+
:F,FFF,F:FFFFFFFFFFFFFFF:FF:FFFFF:FFFFFFFFFFFFFFFF,FF:FFFFFF:FFFFF:FFF,FFFFFFFFFFF:FFFFFFFF:FFFFFF,,FFF:::FFFFFFFFFFF:FFFFFFF,FFFFFFFFFF:F,FF,:FFFFFFF:,FFFFFF,F:F:F:FF:FF:FFFFFFFFFFFF,,,FF:,FFFFF:FFF,FFFF:F,F,F,:F,F,,:FFFFFF,F:F,FF:F:F,,,FF,FF:FFFFFF
@A00920:152:HGHKKDRXX:2:2105:26160:33458 2:N:0:AGGAGTGG+TGTTCTCT
GGACTACACGGGTTTCTAATCCCGTTTGCTCCCCTGGCTTTCGCGCCTCAGCGTCAGTTTCGGTCCAGAATGCCGCCTTCGCCACCGGTGTTCCTCCAGATATCTACGCATTTCACCGCTACACCTGGAATTCCACATTCCTCTCCCGAACTCAAGTCACCCAGTATCGGACGCAGTTCCCAAGTTAAGCTTGGGGATTTCACGTCCGACTTAGGCGACCGCCTACGCGCCCTTTACGCCCAGTAATTCC
+
FFFFFFFFFFFFFFFFFFFFFFFFFFFFFFFFFFFFFFFFFFFFFFFFFFFFFFFFFFFFFFFFFFFFFFFFFFFFFFFFFFFFFFFFFFFFF:FFFFFFFFFFFFFFFFFFFFFFFFFFFFFFFFFFFFFFFFFFFFFFFFFFFFFFFFFFFFFFF,FFFFFFFFFF:FFFFFFFFFFFFFFFFFFFFFFFFFFFF:FFFFFFFFFFFFFFFFFFFFFFFFFFFFFFFFFFFFFFFFFFFFFFFFFFFF
@A00920:152:HGHKKDRXX:2:2105:18656:33677 2:N:0:AGGAGTGG+TGTTCTCT
GGACTACAGGGGTTTCTAATCCTGTTCGCTCCCCATGCTTTCGCGTCTCAGCGTCAGGTGAGGCCCAGAAGGCTGCCTTCGCCATCGGTGTTCCTTCCGATATCTGCGCATTCCACCGCTACACCGGAAATTCCACCTTCCTCTACCTACCTCAAGCCCTGCAGTATCGGATGCAGTTCCAGAGTTGAGCTCTGGGATTTCACATCCGACTTACAGGGCCGCCTACACGCGCTTTACGCCCAATAATTCC
+
FFFFFFF:FFFFFFFFFFFFF:FFFFFFFFFFFFFFFFFFFFFFFFFFFFFFFFFFFFFFFFFFFFFFFFFFFFFFFF:FFF:FFFFFFFFFFFFFFFFFFFFFFFFFFFFFFFFFFFFFFFFFFFFF:FFFFFFFFFFFFFFFFFF:FFFFFFFFFFFFFFFFF:FFFFFF,FFFFFFFFFFFFFFFFFFFFFFFFFFFFFFFFFFFFFFFFFFFFFFFFFFFFFFFFFFFF:FFFFFFFFFF:FF,FF
@A00920:152:HGHKKDRXX:2:2105:14055:34100 2:N:0:AGGAGTGG+TGTTCTCT
GGACTACTAGGGTTTCTAATCCCGTTTGCTCCCCTGGCTTTCGCGCCTCAGCGTCAGTGTCGGTCCAGAATGCCGCCTTCGCCACCGGTGTTCCTCCAGATATCTACGCATTTCACCACTACACCGGGAATTCCGCTACCCTCTCCCACCTTCAAGCCGACCAGTTTCCGATGCATTTTCCCGGTTAAGCCGGAAGCTTTCACATCGGACTTGGCCAGCCGCCTGCGCGCTCTTTACGCCCAGTGATTCC
+
FFFFFFFFFFFFFFFFFFFFFFFFFFFFFFFFFFFFFFFFFFFFFFFFFFFFFFFFFFFFFFFFFFFFFFFFFFFFFFFFFFFFFFFFFFFFFFFFFFFFFFFFFFFFF:FFFFF:FFFFFFFFFFFFFFFF:FFFFFFFFFFFF:FFFFFFFFFFFF:FFFFFFFFFFFFFFFF:FFFFFFFFFFF:FFFFFFFFFFFF:F:FFFFFFFFFFFFFFFFFFFFFFFF:FFFF,FF:F,FFFFFFFF,FFF
@A00920:152:HGHKKDRXX:2:2105:28510:34303 2:N:0:AGGAGTGG+TGTTCTCT
GGACTACCCGGGTTTCTAATCCTGTTTGCTCCCCACGCTTTCGTGTCTCAGCGTCAGTATCTGTCCAGTTGGCCGCCTTCGCCACCGGTGTTCCTCTCGATATCTACGAATTTCACCTCTACACCGAGAATTCCACCAACCTCTCCAGTACTCTAGCCTGCCAGTTTCGAGTGCACTTCCTGGGTTGAGCACAGGGCTTTCACACCCGACTTAGCAGACCGCCTACACACGCTTTACGCCCAGTAATTCC
+
::FFFFFFF,::F:F,F::FF,FF,,F,FFF:F,F,::F,FFF:F:,FF,,,,FFFFFF:FF:FFFFF,FF::FFFFFFF,FFF:FFFFFFFFFF,,FFFFF,FFFF,FF:F:,:,FFF:::F,FFF,F:FFFFF:FFFF,F,F,:FFFFFF:,F:FFFFFF,,F,,::F:F:FFFFF,F,:,FFF::FF,FFF:F:FFF:FFF:FFFFFF:F,::,,F,FFFFFFFF:FFF:F::FFFFF:F,FFF:FF
@A00920:152:HGHKKDRXX:2:2105:12002:34460 2:N:0:AGGAGTGG+TGTTCTCT
GGACTACTCGGGTTTCTAATCCCGTTCGCTCCCCATGCTTTCGCATCTCAGCGTCAGGTCAGGCCCAGCGTGTCGCCTTCGCCACTGGTGTTCCTCCGGATCTCTACGCATTTCACCACTACACCCGGAATTCCACACGCCTCTACCTACCTCTAGTCGCGCAGTTCGATTGCGTCCTCGCCCGGTTGAGCCGGGCGCTTTCACGCCTCACTTGCACGACCGCCTACACGCGCTTTACACCCAGTACATC
+
FFFFFFFFFFFF:FFFFFFFFF:FFFFFFFFFFFFFFFFFFFFFFFFFFFFFFFF:FFFFFFFFFFFFFFFFFFFFFFFFFFFFFFFFFFFFFFFFFFFFFFFFFFFFFFFFFFFFFFFFFFFFFFFF:FFFFFFFFFFFFFFFFFFFFFFFFFFFFFFFFFFFFF:FFFFFFFFFFFFFFFFFFFFFFFFFFFFFFFFFFFFFFFFFFFFFFFFFFFFF:FFFF:FF:FFFFF,FFF:FFF:F:,:FFF
@A00920:152:HGHKKDRXX:2:2105:24270:34601 2:N:0:AGGAGTGG+TGTTCTCT
GGACTACAGGGGTATCTAATCCCGTTCGCTCCCCTAGCTTTCGTGTCTCAGAGTCAGGAAAGTCCCAGTGCACTGCCTTCGCCTTTGGTGTTCCCCACGATATCAACGGATTTCACCCCTACACCGTGAGTTCCATGCACCTCTAACTCCCTCTAGCAAGATCGTATCCTTGGCAGTTCCACCGTAAGGCGGTGGGCTTTAACCAAAGACGCATAATGCCTCCTCCACACGCTTTACGCCCAATAAATCC
+
FFF::FFFFFF:FF:::FFFF::FF:FFFFFFFFFFFFFFF:FFFFFFFFFF,FFFFFFFF:FFFF,:FF:FFF,FFFFFFFFFFFFFFFFFFFFFFF:FFF,FFFFFFFF:,FFFFFFFF:FFFFFFF,FFF:FFFFFFFFFF,:FFFFFFFFFFF:FFFF:::FFFFFFFFF:FF,FFFF:::,FF,FFFFFFFFFF:FFFFFF:FFFF:FF,FF:FFFFF:,,:F:F,FF,F:FF:F:FF,,,FFFF
@A00920:152:HGHKKDRXX:2:2105:22236:35086 2:N:0:AGGAGTGG+TGTTCTCT
GGACTACTAGGGTATCTAATCCTGTTTGCTCCCCACGCTTTCGCACCTCAGCGTCAGTACCGGGCCAGTGAGCCGCCTTCGCCACTGGTGTTCTTGCGAATATCTACGAATTTCACCTCTACACTCGCAGTTCCACTCACCTCTCCCGGACTCAAGGTTGCCAGTATCAAAGGCAGTTCTGGAGTTGAGCTCCAGGATTTCACCCCTGACTTAAAGACCCGCCTACGCACCCTTTACGCCCAGTGATTCC
+
FFFFFFFFFFFFFFFFFFFFFFFFFFFFFFFFFFFFFFFFFFFFFFFFFFFFFFFFFFFFFFFFFFFFFFFF:FFFFFFFFFFFFFFFFFFFFFFFFFFFFFFFF:FFFFFFFFFFFFFFFFFFFFFFFFFFFF:FFFFFFFFFFFFFFFFFFFFFFF:FF:FFFFFFFF:FFF:FFFFFFFFFFFFFFFFFFFF::FFFFFFFFFFFFFFFFFFF:FFFFFF,,FFFFF:FFFFFFFFFFFF:FFFF:F
@A00920:152:HGHKKDRXX:2:2105:1922:35603 2:N:0:AGGAGTGG+TGTTCTCT
GGACTACCGGGGTATCTAATCCTGTTTGCTCCCCACGCTTTCGTGCATGAGCGTCAGTGTCAGCCCAGAGACCTGCCTTCGCCATCGGTATTCCTCCACATCTCTACGCATTTCACTGCTACACGTGGAATTCTACCCCCCTCTTCTACACTCTAGCCTTGTAGTTTCAAACGCAGTTCCCAGGTTGAGCCCGGGGATTTCACATCTGACTTACAAAACCGCCTGCGCACGCTTTACGCCCAGTGATTCC
+
FFFFFFFFFFFFF::FFFFFFFFF:FFFFFFFFFFFF:FF,FFFFFFFFFFFFFFFFFFFFFFFFFFFFFFFFFFFF:FFFFFFFFFFFF,FFFFFFFFFFFFFFFFFFFFFFFFFFFF::FFFFFFF,FFFFF:FFFFFFFFFFFFFFFF,FF:FFFFFFFFFFFFFFFFFFFFFFFFFFFFFFFFFFFFFFFFF:FFFFFFF:FFFFFFFFFFFFFFFFFFFFFFFFFFFFFFFFFFFFFFFFF,FFF
@A00920:152:HGHKKDRXX:2:2105:22896:35884 2:N:0:AGGAGTGG+TGTTCTCT
GCTGCGTTCTTCATCGATGCAAGAGCCAAGAGATCCATTGCTGAAAGTTGTCTTGGTTTTTATAATTCAATCGATTCTCCTTGCGGAGATTCAATCAAATCAATTTGGAATAGAAATCAAGAATACAAAATACCCTCCAATCCCTCCAAAAAGAGAAGAGCGCCAGTTCACAGAAAATGAAAGCAGCCTTTAAAAAAAAAAGCCACCCAATCAAATACAAAAAGAACATACCTCAAGTTCACCTACGGAC
+
FFFF:F:,FF:FFFFF,FFFFFFFFFFFFFFFFFFFFFFF:FFFFF:FFFFFFFFFFF:FFFFFFF:FFFFFFFFFFFFFFFF:FFFFFFFFFF:FFFFFFFF,FFFF:FFFFFFFFFFF,FFFFFFFF::FF,,:F,FF,,F,,FFFFFFF:FFFF:FF:F:FFFF:FFFFFFFFF:FFFF,:F,F,F,F,,FFFFFFFF:,:FFFFF,:,FFF,,FF,FF,,F,F,,,F,,:F,,F,FFF:,FF:,F,
@A00920:152:HGHKKDRXX:2:2105:26729:36730 2:N:0:AGGAGTGG+TGTTCTCT
GGACTACAGGGGTATCTAATCCTGTTTGCTACCCACGCTTTCGCGCATCAGCGTCAGAACCGCTCCAGTCGGCAGCCTTCGCCACTGGTGTTCCTCCCAATCTCTACGCATTTCACCGCTACACTGGGAATTCCACCGCCCCCTCCCGGCCTCAAGCCACGCAGTTTCAAAGGCAATTCCTCGGTGGTGCCGAGGGATTTCACCTTTGACTTGCGAAGCCGCCTACGCGCCCTTTACGCCCAATGATACC
+
FF,FFFFFFFFFFFFF:FFFFFFFFF,F,FFFFFFFFFFFFFF,FFFFFFFF:FF:FFFFF,,FFFFF,FFFF,FFFFFFFFFFFFFF,FFFF:FF:FFFFFFFFFFFFFFF:FFFFFFFFFFFFF,F:F,FFF:F,FFFFFFFFFFF:FFFFFFF,FFF,FFFFF:FFFFFFFFFF,FFFFF,,,:,FFFFFFF,:,FFFF:FFFFF:,F,:FF:FFF:FF::,,:FFFFFFFFFFFFF:FF:,:F,FF
@A00920:152:HGHKKDRXX:2:2106:14687:1094 2:N:0:AGGAGTGG+TGTTCTCT
GGACTACTGGGGTATCTAATCCTGTTTGCTCCCCACGCTTTCGAGCCTTAGTGTCAGTTACAGTCCAGTAAGCCGCCTTCGCCACTGATGTTCCTCCTAATATCTACGCATTTCACCGCTACACTAGGAATTCCACTTACCTCTCCTGTACTCTAGTAATACAGTTTCTGATGCAATCCCGCTGTTAAGCAACGGGCTTTCACATCTGACTTGCACTACCACCTACGCTCCCTTTACACCCAGTAAATCC
+
FFFFFFFFFFFFFFFFFF:FFFFFFFFFFFFFFFFFFFFFFFFFFF:FFFFFFF:FFFFFFFFFFFF,FF:FFFFFF:FFFFFFF::FFFF:FFFFFFFFFFFFFFF:FFFFFFFFFFFFFF:F:FFFFFFFFFFF:FFFFFFFFFFFF::F:FFFF:F,FFFFFF,:FFFF,F:::F,FFFFF,FFFFFF:F:FFF:FFFFFFFFFFFFFF:FFFF,FFFF:FF:FFFFFFFF,FFFFFF,FF:FFFFF
@A00920:152:HGHKKDRXX:2:2106:26241:1877 2:N:0:AGGAGTGG+TGTTCTCT
GGACTACACGGGTATCTAATCCCGTTCGCTCCCCATGCTTTCGCCTCTCAGCGTCAGGTCAGGCCCAGCGTGTCGCCTTCGCCACTGGTGTTCCTCCGGATCTCTACGCATTTCACCACTACACCCGGAATTCCACACGCCTCTACCTACCTCTAGTCGCGCAGTTCGATTGCGTCCTCGCCCGGTTGAGCCGGGCGCTTTCACGCCTCACTTGCACGACCGCCTACACGCGCTTTACTCCCAGTAAATC
+
FFFFFFFFFFFFFFFFFFFFFF:FFFFFFFFFFFFFFFFFFFFFFFFFFFFFFFFFF:FFF:FFFFFFFFF,FFFFFFFFFFFFFFFFFFFF:FFF::FFFFFFFFFFFFFFFFFFFFFFFFFFFF,FFFFFFFF,FFFFFFFF:F,FF,F:FF:FFFFFFFFFFFFF,F,F:F:F,F:FF,F:FF:FFFFFFFFFFFFFFFFF:FFFFFFFFFF,,FFF:F:FFFF,F::FFFFF:F,FFFFFFFFFFF
@A00920:152:HGHKKDRXX:2:2106:18891:2362 2:N:0:AGGAGTGG+TGTTCTCT
GGACTACTAGGGTTTCTAATCCTGTTTGCTCCCCACGCTTTCGCACCTCAGCGTCAATACTTGTCCAGCGAGTCGCCTTCGCCACTGGTGTTCTTCCGAATATCTACGAATTTCACCTCTACACTCGGAATTCCACTCGCCTCTCCAAGATTCTAGCACTGCAGTTTCAAGGGCAGTTCCGGGGTTGAGCCCCGGGATTTCACCCCTGACTTGCTGCGCCGCCTACGTGCGCTTTACGCCCAGTATTTCC
+
FFFFFFFFFFFFFFFFFFFFFF,FFFFFFFFFFFFFFFFFFFFFF:FF:FFFFFFF:FFF,F,,FFFFF:FF,FFFFFFFFFFFFFFFFFFFF:FFFFFFFFFFFFF:FFFFFFFFFFFFFFFF,FFFF:FFFFFF,FFFFFFFFF:F:FFFFFFFF:FF:FFFF,F:FF,FF,::F,:F,,:FFFFFFFFFFF:FFFFFFFF:FF:,FFFF:F,FFFFFFFFF:F:FFFFF:FFFFFFFFFFF,F,F,F
@A00920:152:HGHKKDRXX:2:2106:6234:2425 2:N:0:AGGAGTGG+TGTTCTCT
GGACTACTAGGGTATCTAATCCGGTTTGCTCCCCACGCTTTCGCGCCTCAGCGTCAGGTTGCCCCCAGAGAGTCGCTTTCGCCACTGGTGTTCCTCCCGATATCTACGCATTCCACCACGACACCGGGAATTCCACTCTCCTCTGAGCCCCTCAAGACCGGCAGTATCCGGGGACCGCTCACAGTTGAGCCGTGAGATTTCACCCCAGACAAACCAGTCCGCCTGCCCGCGCTTTACGCCCAGTAACTCC
+
FFFFFFFFFFFFFFFFFFFFFFFFFFFFFFFFFF:FFFFFFFFF:FFFFFFF:FFFFFFFFFFFFFFFFFFFFFFFF:FFFFFFFFF:FFFF:F:,FFFF:FFFFF,FFFFF:FFFF:,,FF:FFFFFFF:F,FF::,F:FF:,FFFFFFF::FF:FF,:F:,:FFFFFFFFFFFFFFF,FF:,FFFF:FF,F:FFF::FFF,F::,,FF,,:FF:,FFF,FF,,:FF,F,F,FFFF,FFFFFFF:FF,F
@A00920:152:HGHKKDRXX:2:2106:29577:3552 2:N:0:AGGAGTGG+TGTTCTCT
GGACTACACGGGTTTCTAATCCTGTTCGCTCCCCACGCTTTCGTGCCTCAGCGTCAGTTTCGGCTCAGCGAGCTGCCTACGCAATCGGGGTTCTTGGTGGTATCTGTGCATTTCACCGCTACACCACCAGTTCCGCCCGCCTTCACCGAACTCAAGCCCTGCAGTATCAACGGCAGTTCCAGGGTTGAGCCCTGGGATTTCACCGCTGACTTACAGGGCCGCCTACGCGCTCTTTACGCCCAGTACTTCC
+
FFFFFFFFFFFFFFFFFFFFFFFFFFFFFFFFFFFFFFFFFFFFFFFFFFFFFFFFFFFFFFFFFFFFFFFFFFFFFFFFFFFFFFFFFFFFFFFFFFFF:,,F,,F:,::FFF::FFFF,,,,F:FF,F,:,:F:FFF:,::,,,FF:,:,F,,FFFFFF:,F,::F::,FF:,FF::FFFFF:FF,F,FFFFFF,F,,::,FF:FF:,FFF,,FFF,:F:,F,,FFF:FF,,F,,FF,:,F,,,,:,,
@A00920:152:HGHKKDRXX:2:2106:16215:5118 2:N:0:AGGAGTGG+TGTTCTCT
GGACTACAAGGGTTTCTAATCCCGTTTGCTCCCCTAGCTTTCGCTCATCAGCGTCAATGCCGGTCCAGGATGCCGCCTTCGCCACCGGTATTCCTCCAGATATCTACGCATTTCACCGCTACACCTGGAATTCTGCATCCCTCTCCCGGATTCAAGCCATCCAGTATCGGACGCAGTTCCCAGGTTGAGCCTGGGGATTTCACGTCCGACTTAGTTGGCCGCCTACGAGCCCTTTACGCCCAGTAATTCC
+
FFF:FFFF:FFF:FFFFFFFFFFFFFFFFFFFFFFFFF,:FFFFFFFF:FF:FFFFFFFFFFFFFFFFFFFFFFFFFFFFFFFFFFFFFFFF:FF::F:FFFFFFFFFFFFFFFFFFFFFFF,FFFFFFFFFFFFFFFF:FFFFFFFFFFFFFFFFF,FFFFFFFFFFFFFFF:FFFF:FFFFFF:FFFFFFFFFFFFFFFFFFF:FFFFFFFFFFFFFFFFFFFFFF,FFFF:FF:FFF:FFFFFFFFF
@A00920:152:HGHKKDRXX:2:2106:6578:5181 2:N:0:AGGAGTGG+TGTTCTCT
GGACTACTCGGGTTTCTAATCCTGTTTGCTCCCCACGCTTTCGTGCCTCAGTGTCAGTGCTGGTCCAGGTGGCCGCCTTCGCCACAGATGTTCCTCCCGATCTCTACGCATTTCACTGCTACACCGGGAATTCCACCACCCTCTACCGCACTCTAGTCCGCCAGTATCCACCGCAATTCCCAGGTTAAGCCCGGGGCTTTCACATCTGGCTTACAAGACCGCCTGCGCACGCTTTACGCCCAGTAATTCC
+
FF:FFFFFFFFFFFFFFFFFFFFFF:FFFFFFFFFFFFFFFFFFFFFFFFFFFFFFFFFFFFFFF:FFFFFFFFFFFFFFFFFFFFFFFFFFFFFFFFFFFFFF:FFFFFFFFFFFFFFFFFFFFFFF,,,FFFFFFFFFFFFFFFFFFFFFFF,FFFFFFFFFF,FFFFFFFFFFFFF,FF:FFFF,FFFFFFFFFFFFFFFF:FFFFFFFFFFFFFFFFFFFFFFFF:FFFFFFFFFF,FF:FFFFFF
@A00920:152:HGHKKDRXX:2:2106:23475:5509 2:N:0:AGGAGTGG+TGTTCTCT
GGACTACTGGGGTTTCTAATCCGGTTTGCTCCCCACACTTTCGCGCCTCAGCGTCACGTGTTGTCCAGCGAGCTGCCTTCGCAATGGGTGTTCCTACCAGTATCTACGCATTTCACCGCTACACTGGTAATTCCACTCGCCTCTCCAACCGTCAAGCCTGCCAGTATCCAACGCAATGCTGGGGTTGAGCCCCAGTCTTTAACATCGGACTTAACAGGCCGCCTACGCGCCCTTTACGCCCAGTGATTCC
+
FFFFFFF:,FFFFFFFFFF:FFFFFFFFFFFFFFFFFFFFFFFFFFFFFFFFFFFFF:FF:FFFFFFFFFFFFFFFFFFFFFFFFFFFFFFFFFFFF,FFFFFFFFFFFFFFFFFFFFFFFFFFFFFFFFFFFFFFFF:FFFFFFFF:F:FFF:FFFFFFFFFFFFFF,F:FFFFF,,FF,FFFFFFFFFFFF:FFFF:FF,FFFF,:FFFFFFFFFFFFFFFFFFFFFFFFF:FFFFFFFFF:FFFFFF
@A00920:152:HGHKKDRXX:2:2106:1479:5556 2:N:0:AGGAGTGG+TGTTCTCT
GGACTACCCGGGTTTCTAATCCGGTTCGCTCCCCACGCTTTCGTGCCTTAGCGTCAGTAAGAAGCCAGACACCTGCCTACGCCATCGGTGTTCCTTCTAATATCTACGGATTTCACACCTACACGAGACATTCCGGTGCCCTCTCGTATACTCTAGTCGCCCAGTTCTAAGCACCTCTGGATGGTTAAGCCACACGCTTTCATGCTGTGCTTAATACACCGCCTACGCACCTCTTTACACCCAGTAAAGC
+
FFFF,,F:FFFFF,FFF,FFFF,F:,FFFF:FF:FFFFFF:FF,FFF,,:F,:,FFF,,F,F,,FFFF,F,FF,FFFFFFFFF,,FFF,F,,F:,:FF,FF:FFF,FFFF:,FFF::FF,F:FF,,:F,F:FF:,F,F,FFF::F,F,F,F:FF,FFF,,FFFF,,F,FFFF,F,,FF,,,,FF,F:FFFF,FF,,F,,F,FF:FFFF:F,F,F:,,,FFFFFFFFFF:,F,:F,,F:FFFFFF,,,F,F
@A00920:152:HGHKKDRXX:2:2106:15004:5588 2:N:0:AGGAGTGG+TGTTCTCT
GGACTACTGGGGTTTCTAATCCCGTTCGCTCCCCACGCTTTCGCATCTCAGCGTCAGATCAGACCCAGGACGCCGGCTTCCCCTCTGGTATTCCTCCGGATCTCTACACATTTCACCGCTACACCCGGAATTCTGCGTCCCTCTATCTGTCTCTAGCCACACAGTCTTGAATGTCCTCCCCCAGTTTAGCCGGGGGCTTTCACACTCAACTTGTCTGACCGCCTACATGCGCTTTACGCCCAGTAACTCC
+
FFFFFFFFFFFFFFFFFFFFFFFFFFFFF:FFFFFFFFFFFFFFFFFFFFFFFFFFFFFFFFFFFFFFFFFFFFFFFFFFFFFFFFFFFFFFFFFFFFFFFFFFFFFFF:FFFFFFFFFFFFFFFFFFFFFFFFFFFFFFFFFFF:FFFFFFFF:FFFFFFFFFFFFFFFFF:FFFFFFFFF:F:FFF:FFFFFFFFFFFFF,FFFFFFF,FFFFFFF:F:FF:FFF:F:FFFFFF,FFFFF:FF:F:FF
@A00920:152:HGHKKDRXX:2:2106:25003:6120 2:N:0:AGGAGTGG+TGTTCTCT
GGACTACCGGGGTTTCTAATCCCGTTCGCTCCCCATGCTTTCGCCTCTCAGCGTCAGGTCAGGCCCAGCGTGTCGCCTTCGCCACTGGTGTTCTTCCGCATCTCTACGCATTTCACCACTACACGCGGAATTCCGTCAACCTCTCCTCTATTCAAGACTAGCAGTATCACCCAACCTCTCCTAGTTTAGCCAGGAGCTTTTATAGGTAACTTACCAATCCACCTACACGCGCTTTACGCCCAGTAACTCC
+
FFFFFFFFFFFFFFFFFFFFFFFFFFFFFFFFFFFFFFFFFFFFFFF:FFFF:FFFFFFFFFFFFFFFFFFFFFFFFFFFFFFFFFFFFFFFF:FFFFF,:FFFFFFFF:FFFF:FFFFF:F:FFF:FFFFFFFFFFFFFFFFFFFFFFFF:F:FFFFFF,FFF,FFFFFF:FFFFFFFFF:FFFFFFFFFFF,FF:FFFF,FFFFFF,,FFFFFFFFFF::FFF,F:,FFF,FFF,,FFFFFFFFF::F
@A00920:152:HGHKKDRXX:2:2106:19795:6183 2:N:0:AGGAGTGG+TGTTCTCT
GGACTACACGGGTTTCTAATCCTGTTTGCTCCCCACGCTTTCGTGCCTCAGCGTCAGTACCTGTCCAGCTGCCTGCCTACGCCTTTGGTATTCCTCGTGATATCTACGCATTTCACCGCTACACCACGAATTCTAGCAGCCCCTCCAGGACTCAAGGCCTGCAGTATCAAGGGCAATTCCGCAGTTAAGCTGCGGGCTTTCACCCCTGACTTACAGTCCCGCCTACACACCCTTTACACCCAATGATTCA
+
FFFFFFFFFFFFFFFFFFFFFFFFFFFFFFFFFFFFFFFFFFFFFFFFFFFFFFFFFFFFFFFFFFFFFFFFFFFFFFFFFFFFFFFFFFFFFFFFFFFFFFFFFFFFFF:FFFFFFFFFFFFFFFFFFFFFFFFFFFFFFFFFFF:FFFFFF:FFFFFFFFFFFFFFFFFFFFFFFFFFFFFFFFFFFFFFFFFFFFFFFFFFFFFFFFFFFFFFFFFFFFFFFFFFFFFFF,FFFFFFFFFFFFF,FF
@A00920:152:HGHKKDRXX:2:2106:13584:7232 2:N:0:AGGAGTGG+TGTTCTCT
GGACTACTAGGGTTTCTAATCCCGTTTGCTACCCACGCTTTCGTGCCTTAGTGTCAGAAACGAGCCAGTAGACTGCCTACGCCATCGGTGTTCCTCCCTATATCTACGGATTTCACTCCTACACAGGGAATTCCATCTACCTCTCTCGTTCTCTAGCTCAGCAGTTTTGGTAATGCGAGTATGGTTGAGCCACACGCTTTCACTACCAACTTACTATGCCACCTACGCAACTCTTTACGCCCAGTAATTC
+
FF:FFFFFFFFFFFFFFFFFFFFFFFFFFFFFFFFFFFFFFFFFFFFFFFFFFFFFFFFFFFFFFFFFFFFFFFFFFFFFFFFFFFFFFFFFFFFFFFFFFFFFFFFFFFFFFFFFFFFFFFFFFFFFFFFFFFFFFFFFFFFFFFFFFFFFFFFFFFFFFFFFFFFFFFFFFFFFFFFFFFFFFFFFFFFFFFFFFFFFFFFFFFFFFFFFFFFFFFFFFFFFFFFFFFFFFFFFFFFFFF:FFFF:FF
@A00920:152:HGHKKDRXX:2:2106:6352:7576 2:N:0:AGGAGTGG+TGTTCTCT
GGACTACCCGGGTATCTAATCCTGTTTGCTCCCCACGCTTTCGTGCCTCAGCGTCAGTGACTGTCCAGCAAGCCGTCTACACCACGGGTGTTCCTCCTGATATCTACGCATTTCACCGCTCCACCAGGAGTTCCGCTCTCCCCTACCACACTCGAGCATTGCAGTCTGCCAGGCAGTTCCACGGGTGAGCCGTGGGATTTCACCGGACACTTGCAATGCCGCCTACGTGCGCTTTAAGCCCAGTAATTCC
+
FFFFFFFFFFFFFFFFFFFFFFFFFFFFFFFFFFFFFFFFFFFFFFFFFFFFFFFFFFFFFFFFFFFFFFFFFFFFFFFFFFFFFFFFFFFFFFFFFFFFFFFFFFFF:FFFFFFFFFFFFFFFFFFF:FFFFFFFFFFFFFFFFFFFFFFFFFFFF:FFFFFFFFFFFFFFFFFFFFFFFFFFFFFFFFFFFFFFFFFFFFF:FFFFFFFFFFF:FFFFFFFFFFFFFFFF:FFFFFFFFFFFF:FF:F
@A00920:152:HGHKKDRXX:2:2106:10004:7576 2:N:0:AGGAGTGG+TGTTCTCT
GGACACTCGGGTTTCTAATCCTGTTTGCTCCCCACGCTTTCGTGCCTCAGCGTCAGTCACTGTCCAGCAGGCCGTCTACACCACGGGTGTTCCTCCTGATATCTACGCATTTCACCGCTACACCAGGAATTCCGCCTGCCTCTCCAGTACTCAAGCAACCCAGTTTCCGGCGCACCCTCCCGGTTAAGCCGGGAGATTTCACACCAGACTTGGGCCACCGCCTACGCACTCTTTACGCCCAGTAACTCCG
+
:FFFFFFFFFFF:FFFFFFFFFFFFFFFFFFFFFFFFF,::FFFFFFFFFFFFFFFFFFFFFFFFFFFFFFFFF:FFFFFFFFFFFFFFFFFFFFFFFFF:FFFFFFFF:,FFFF:FFF:FFF:FFFFFFFFFFFFFFFFFFFFFFFFFFFFFFFFFFFFFFFFFFFFFFFFFFFFFFFFFFF:F:FFFFFFF:FFFFFFFFFFFFFF,:FFFFFFFFFFFFF,FFFFFFFF,,FFFFFF:FFFFFFF,F
@A00920:152:HGHKKDRXX:2:2106:25039:7874 2:N:0:AGGAGTGG+TGTTCTCT
GGACTACTAGGGTTTCTAATCCTGTTTGCTACCCACGCTTTCGTGTCTCAGCGTCAGGAATGGTCCAGCAAGCTGTCTACACCACAGGTGTTCCTCCTGATATCTACGCATTTCACCGCTACACCAGGAATTCCGCTTACCTCTCCCATACTCTAGCACACCAGTATCCGGCGCCCCCTCCCAGTTGAGCCGGGAGATTTCACACCGAGCTTAGTGCACCGCCTACACACTCTTTACGCCCAGTAATTCC
+
FF,FFFF,FFFFFF:FFFFFFF:FFFFFFFFFFFFFFF:F::FFF,FF:F:FFFFFF:FFFF:FFFFFFF:FFFFFFFFF,FFFFFFFFFFFFFFFF:FF:,FFFFFFFFFF:FFFFFFFFFFFF,F:FF,FFFF:,,,FFFF:FF,FFFFFF,FFF:F,FF:FF,F:FFFFFF:FFF,FFF,F:FFFFFFFFFF:,FFFFFFF:FFF,F,,FF,F:,:F:FFFFFFFF:F::FFFFFFFF,FFF:FF:F
@A00920:152:HGHKKDRXX:2:2106:6922:8030 2:N:0:AGGAGTGG+TGTTCTCT
GACTACAGGGGTTTCTAATCCTGTTTGATCCCCACGCTTTCGTGCCTCAGCGTCAATCACTGCGCAGTGAGCTGCCTTCGCAATTGGTGTTCTATGTCATATCTAAGCATTTCACCGCTACATGACATATTCCGCTCACCTCCACGGTATTCAAGACAGATAGTATCAACGGCAGTTTCCGAGTTGAGCCCGGAGATTTCACCACTGACTTACCTACCCTCCTACGCACCCTTTAAACCCAGTGAATCCG
+
FFFFFFFFFFFFFFFFFFFFFFFFFFFFFFFFFFFFFFFFFFFFFFFFFFFFFFFFFF:FFFFFFFFFFFFFFFFFFFFFFFF:FFFFFFFFFFFFFFFFFFFF:FFFFFFF:FFFFFF:FFFFFFFFFFFFFFFFFFFFFFFFFFFFFFFFFFFFFFFFFFFF:F,FFFFFFFFFFFFFFFFFFF:FFFFFFFFFFFFFFFFFFFFFFFF:FFF,FFFFFFF,FFFFFFFFFFFF,FFFFFFF:FF,FF
@A00920:152:HGHKKDRXX:2:2106:18511:9001 2:N:0:AGGAGTGG+TGTTCTCT
GGACTACAGGGGTTTCTAATCCTGTTTGCTCCCCACGCTTTCGCGTCTCAGCGTCACTACAAGCCCAGCAAGTCGCCTTCGCCACTGGTGTTCCTGCGAATATCTACGAATTTCACCTCTACACTCGCAATTCCACTTGCCTCTGCTTGAGTCCAGGTCGCCAGTTTTGAAGGCAGTTCCGAGGTTGAGCCTCGGGATTTCACCCCCAACTTAACGACCCGCCTACACGCGCTTTACGCCCAGTAAATCC
+
FFFFFFFFFFFFFFFFFFFFFFFFFFFFF:FFFF:FFFF:,FFFFFFFFFFFF:FFF:,FFF,FFFFFFFF::,FFFFFFFFF:F::FFFFFFFF:FFF,FFFFFF:FFFFFFFFF:FFFFFF:FFFFF:FFFFFF:FFFFF:F:FFFFFFFFFFF,FFFFFFFFF:FFFFF:FFFFF::FFFF:FFFF::F,FFF:F:F:FF,:FFFFFF,,F,F:,F:,FFF::F:F,F,F:F,,:,FF:F:::FF:F
@A00920:152:HGHKKDRXX:2:2106:7536:9377 2:N:0:AGGAGTGG+TGTTCTCT
GGACTACCGGGGTTTCTAATCCTGTTTGCTCCCCACGCTTTCGAGCCTCAGCGTCAGTTATCGTCCAGTAAGCCGCCTTCGCCACTGGTGTTCCTCCTAATATCTACGCATTTCACCGCTACACTAGGAATTCCACTTACCTCTCCTGCACTCTAGTTTACCAGTTTCCAAAGCAGTTCCGGGGTTGAGCCCCGGGCTTTCACTTCAGACTTGGTCTACCGTCTACGCTCCCTTTACACCCAGTAAATCC
+
FFFFFFFFFFFFFFFFFFFFFFFFF:FFFFFFFFFFFFFFFFFFFFFFFFFFFFFFFFFFFFFFFFFFFFFFFFFFFFFFFFFFFFFFFFFFFFFFFF:FFFFFFFFFFFFFFFFFFFFFFFFFFFFFFFFFFFFFFFFFFFFFFFFFF:FFFFFF::FFFFFFFF:FFFFFFFFFFFFFFFFF::FFFFFFFFFFFF:FFFFFF:FF:FFFFFFFF:FFFFFFFFFFFFFFFFFFFFFFFFFFF:FFFF
@A00920:152:HGHKKDRXX:2:2106:8133:10128 2:N:0:AGGAGTGG+TGTTCTCT
GGACTACCAGGGTTTCTAATCCCGTTTGCTCCCCTAGCTTTCGCGCCTCAGCGTCAATGTCGGTCCAGGATGCCGCCTTCGCCACCGGTATTCCTCCAGATATCTACGCATTTCACCGCTACACCGGGAATTCTGCATCCCTCTCCCGCATTCAAGCCCACCAGTATCAGACGCAGTTCCCAGGTTGAGCCGGGGGATTTCACGTCTGACTTAGCAGGCCGCCTACGCGCCCTTTACGCCCAGTAATTCC
+
FFFFFFFFF:FFFFFFFFFFFFFFFFFFFFFF:FFFFFFFFFFFFFFF,FFFFFFF,FFFFFFFFFFFFFFFFFFFF:FFFFFFFF,FFFFFFFFFF::F:FFFFFFFF,FFFFFFFFF:FFFF,,FFF,FFF,FFFFF::FFFFF:FFF,,FF,F:FFFFFFFFF:FFFF:FFF:FF:F:,FFFFF:FFF:,F:F,:F:FFFF,F:F:,F,,FF,FFF,F::FFFFFFFFFF,F,,:,:FF,F,F:FF,
@A00920:152:HGHKKDRXX:2:2106:23204:10300 2:N:0:AGGAGTGG+TGTTCTCT
GGACTACTGGGGTATCTAATCCTGTTTGCTCCCCACGCTTTCGCTCCTCAGCGTCAGTGCCGGCCCAGAGAACCGCCTTCGCTACTGGTGTTCCTCCCGATATCTGCGCATTCCACCGCTACACCGGGAATTCCATTCTCCTCTACCGGACTCAAGTCACAACAGTATCGACTGCACTTCCGGGGTTGAGCCCCGGACTTTCACAGCCGACTTGTTGAACCGCCTACGAGCTCTTTACGCCCAATGATTC
+
FF:FFFFFFFFFFFFFFFFFFFFFFFFFFFFFFFFFFFFFFFFF:FFFFFF:FFFFFFFFFFFFFFFF:FFFFFFFFFFFFFFFFFFFFFFFFFF,FFF:FFFFFFFFFFFFFF:FFFF,:FF:FFF::,F:F:FF,FFFFFFFFFFFFFF:F:,FFF,FF,:FFFFFFFFFFFF:,FFFFFFFFFFF:F:FFFFFF:,:FF:F:FFFFFF:FFF:FF:FFFF::,FFFFFF:,,FFFFF:F,FFFF,F,
@A00920:152:HGHKKDRXX:2:2106:30834:10582 2:N:0:AGGAGTGG+TGTTCTCT
GGACTACCAGGGTTTCTAATCCTGTTTGCTCCCCACGCTTTCGCGTCTCAGCGTCAGTCATCGTCCAGAAGGCCGCCTTCGCCACCGGTGTTCCTCCAGATATCTACGCATTTCACCGCTACACCTGGAATTCCACATCCCTCTCCCGGATTCAAGCCAACCAGTATCGGACGCAGTTCCTGGGTTGAGCCCAGGGATTTCACGTTCGACTTAGCAGGCCGCCTACGCGCCCTTTACGCCCAGTAATTCC
+
FFFFFFFFFFFFFFFFFFFFFFFFFFFFFFFFFFFFFFFFFFFFFFFFFFFFFFFFFFFFFFFFFFFFF,FFFFFFFFFFFFFFFFFFFFFFFFFFFFFFFFFFFFFFFFFFFFFFFFFFFFFF:FFFFFFFFFFFFFFFFFFFFFFFFFFFFFF:FFFFFFFFFFFFFFFFFFFFFFFFFF:FFFFFFFFFFFFFFFFFFFFFF:FFFF:FFFFF:FFFFF:FFFFFFFFFFFFFFFFFFFFFF::F:F
@A00920:152:HGHKKDRXX:2:2106:31458:10974 2:N:0:AGGAGTGG+TGTTCTCT
GGACTACTGGGGTTTCTAATCCTGTTTGCTCCCCACGCTTTCGCGCCTCAGCGTCAGTTGCGGACCAGAGAGTCGCCTTCGCCTCCGGTGTTCCTCCTAATATCTACGAATTTCACTTCTACACTAGGAATTCCACTATCCTCTTCCGCACTCAAGCCTTTCAGTATCAAACGCAGTTCCCAGGTTAAGCCCCGGGCTTTCACGCCTGACTTAAAATGCAGCCTACGCGCCCTGTACGCCCAGTCATTCC
+
FFF:FFFFFFFFFFFFFFFFFF:FFFFFFF,FFFFFFFFFFFFFFFF:FFFFFFFFFF:FFFFFFFFFF,FFFFFFFFFF:FF:FFFFFFFF:FFFFFF:FF:FFFFF:FFF::FF:::FFFF::FFF:FFF,FFF:,,::FFF,,FFFFFFFFFFF::F::FFFFF:FF:F:FFFFFFFFF:FFFFFF,FF,:FFFFF::FFFFF:F:F:,,FF:,FF,:::FFFFFFFFF,,,FF:FF:F,FFFFF:F
@A00920:152:HGHKKDRXX:2:2106:22580:11193 2:N:0:AGGAGTGG+TGTTCTCT
GGACTACTGGGGTTTCTAATCCTGTTTGCTCCCCACGCTTTCGTGCCTGAGCGTCAGTGTTAACCCAGGGGGCTGCCTTCGCCATCGGTGTTCCTCCACATATCTACGCATTTCACTGCTACACGTGGAATTCAACCCCCCTCTGCCACACTCTAGCCTGCCAGTTACAAGCGCAATTCCAAAGTTTAGCTCGGGGATTTCACACCTGTCTTAACAGACCGCCTACTCACGCTTTAAGCCCAGTAATTCC
+
FF:,FF,F::F,FFF,FFFFF:F,F::FFFFFF:::FF:FFF,FFFFF:F,FF:FFFF:FFFFFFF:FFFFFFF:,FFF::,FFFF::::FFFFFFFF,,FFFFFFF:FFFFF,FF:F,F:FFF,FF:F,FFF,F,FF:F,F,FFF:FFF:F::FFF,,FFFFF,F:FFFF:F::FF:,,,FF::F::,:F:FFF,FFFFF:FFF:F,F:FF:,F:FFFFF,FFF,,F:FFFF,FFF,FF:F:FFF:FF,
@A00920:152:HGHKKDRXX:2:2106:13367:11240 2:N:0:AGGAGTGG+TGTTCTCT
GGACTACCAGGGTATCTAATCCCGTTTGCTCCCCTGGCTTTCGCGCATCAGCGTCAATATCGGTCCAGGATGCCGCCTTCGCCACCGGTGTTCCTCCAGATATCTACGCATTTCACCGCTACACCTGGAATTCCACATCCCTCTCCCGGATTCAAGCCTCCCAGTATCGGACGCAGTTCCCGGGTTGAGCCCGGGGATTTCACGTTCGACTTAGAAGGCCGCCTACGCGCCCTTTACGCCCAGTAATTCC
+
FFFFFFFFFFFF:F:FFFFFFFFFFFFFFFFFFFFFFFFFFFFFFFF:FFFFFFF:FFFFFFFFFFFFFFFFF:FFFFFFFFFFFFFFFFF,FFFFFFFFFFFFFFFFFFF,FFFFFFFFFFFF:F:FFF,FFFFFF:FFFFFFFFFFF,FFFFFFFFFFFFFF,FFFFFFFFFFFFFFFFF:FFFFFFFFFFFFFF,FF:FFFFFFFFFFF:FFFFFFFFFFFFFFFFFF:FFFFFFF:FFF,FFFFFF
@A00920:152:HGHKKDRXX:2:2106:20202:11428 2:N:0:AGGAGTGG+TGTTCTCT
GGACTACAGGGGTATCTAATCCTGTTCGCTCCCCACGCTTTCGCTCCTCAGCGTCAGGTAAGGCCCAGAGAACCGCCTTCGCCACCGGTGTTCCTCCCGATATCTGCGCATTTCACCGCTACACCGGGAATTCCATTCTCCCCTACCTACCTCTAGTCTGCCCGTATCCACCGCAGGCCCGAGGTTAAGCCTCGGGTTTTCACGGCAGACGCGACAGACCGCCTACGAGCTCTTTACGCCCAATAATTCC
+
:FFFFFFFFFFFF:FFFFFFFFFFFFFFFFFFFFFFFFF:FFFFFFFFFFFFFFFFFFFF:FFFFFFF:F:FFFFFFFFFFFFFFFFFFFFFFFFFFFFFFFFFFFFFFFFFFFFFFFF:FFFFFFFFFFFFFFFFFFFFFFFF,FFF:FFFF:FFFFFFFFFFFFFF:FFFFFFFFFFFFF:FFF:FFFFFFFFFFF:FF:FFFFFFFFF:FFFFFFFFFFFF,FFFFFFF:FFFFFFFFFFFF,,F:F
@A00920:152:HGHKKDRXX:2:2106:8052:12774 2:N:0:AGGAGTGG+TGTTCTCT
GGACTACTGGGGTATCTAATCCTGTTTGCTCCCCACGCTTTCGCGCCTCAGCGTCAGAACCGGACCAGTAAGCCGCCTTCGCCACTGGTGTTCTTGCGAATATCTACGAATTTCACCTCTACACTCGCAGTTCCACTTACCTCTTCCGGTCTCAAGCCATGCAGTATCGAAGGCAATTCTGTGGTTGAGCCACAGGCTTTCACCCCCGACTTACAAAGCCGCCTACGCGCCCTTTACGCCCAGTGATTCC
+
FFFFFFFFFFFFFFFFFFFFFFFFFFFFFFFFFFFFFFFFFFFFFFFFFFFFFFFFFFFFFFFFFFFFF:FFFFFFFFFFFFFFF:FFFFFFF:FFFFFFFFFFFFFFFFFFFFFFFFFFFF:FFFFFFFFFFFFFFFFFFFF,FFFFFFFFFFFFFFFFFFFFFFFFFFF:FFFF,FFFFFFFFFFFFFFFF:FFFFFFF:FFFFFFFFFF:FFFFFFFFFFF:FFFFFFF,FFFFFFFF,FF:FFFFF
@A00920:152:HGHKKDRXX:2:2106:31882:13150 2:N:0:AGGAGTGG+TGTTCTCT
GGACTACTCGGGTATCTAATCCTGTTCGCTCCCCACGCTTTCGCTCCTCAGCGTCAGTATCGGCCCAGAGACCCGCCTTCGCCACCGGTGTTCCTCCTGATATCTGCGCATTTCACCGCTACACCAGGAATTCCAGTCTCCCCTGCCGAACTCCAGTGATGCCCGTATCGACCGCACGCCCACAGTTAAGCTGTAGGTTTTCACGGCCGACGCGACACACCGCCTACGAGCTCTTTACGCCCACTAATTC
+
FF:FFFFFFF:FFFFFFFFFFFFFFFFFFFFFFFFFFFFFFFFFFFFFFFFFFFFFFFFFFFFFFFFFFF:FFFFFFFFFFFFFFFFFFFFFFFFFFFFFFFFFFFFFFFFF:F:FFFFFFFFFFFFFFFFFFFFFFFFFFFFFFFF:FF:FFFFFFFFFFF:FFFFFFFFFFFFFFFFFFFFFFFF:FFFFFFFFFFFFFFFFFFFFFFFFFFFF:FFFFFFFFFFFFFFF::,FFFFF:FF,FFFFF:
@A00920:152:HGHKKDRXX:2:2106:6686:14105 2:N:0:AGGAGTGG+TGTTCTCT
GGACTACTGGGGTTTCTAATCCTGTTTGCTCCCCACGCTTTCGCACCTCAGCGTCAATGCCGGTCCAGTGAGCCGCCTTCGCCACTGGTGTTCTTCCGAATATCTACGAATTTCACCTCTACACTCGGAATTCCACTCACCTCTCCCGGATTCTAGCGATGCAGTCTTAAAGGCAGTTCCGGAGTTGAGCTCCGGGCTTTCACCTCTAACTTACAAAGCCGCCTACGCGCGCTTTACGCCCAGTAATTCC
+
FFFFFFFFFFFFFFFFFFFFFFFFFFFFFFFFFFFFFFFFFFFFFFFF:FFFFFFFFFFFFFFFF:FFFFFFFFFFFFFFFFFFFFFFFFFFFFFFFFFFFF:,FFFFF:FFFFFFFFFFFFFFFFFFF,FFFFFFFFFF,FFFFFFFFFFFFF::FF:FFFFFFFF:FF:FFFFFFF:FFFFFFFFF:F:FFFFFFFF:FF:FFFFF,:FFFFFFFFF:FFFF:FFFFFFFFF:FFFFFFFFFFFFF:F
@A00920:152:HGHKKDRXX:2:2106:30481:14512 2:N:0:AGGAGTGG+TGTTCTCT
GGACTACCGGGGTTTCTAATCCCGTTCGCTCCCCATGCTTTCGCCTCTCAGCGTCAGGTCAGGCCCAGCGTGTCGCCTTCGCCACTGGTGTTCCTCCGGATCTCTACGCATTTCACCACTACACCCGGAATTCCACACGCCTCTACCTGCCTCTAGCCCCGCAGTTCGGTCACGTCCTCGCCCGGTTGAGCCGGGCGCTTTCACGCGCCACTTGCAGGACCGCCTACACGCGCTTTACACCCAGTAAATC
+
FFFFFFFFFFFFFFFFFFFFFFFFFFFFFFFFFFFFFFFFFFFFFFFFFFFFFFFFFFFFFFFFFFFFFFFFFFFFFFFF:FFFFFFFFFFFFFFFFFFFFFFFFFFFFFFFFFFFFFFFFFFFFF:FFF:FFFFFFFFFFFFFFFF:FFFFFF,:FFFFFFFF:FFFFFFFFFFFFFFFFFF:F,F:FFFFFFFFFFF:FF,FF:FFFF:FFFFF:FFF:FFFFFF,FFFFFF,F:FFFFFF,FFFFFF
@A00920:152:HGHKKDRXX:2:2106:21965:14700 2:N:0:AGGAGTGG+TGTTCTCT
GGACTACTCGGGTTTCTAATCCTGTTTGCTCCCCACGCTTTCGCACCTCAGCGTCAGTATAGGGCCAGTGAGCCGCCTTCGCCACTGGTGTTCTTGCGAATCTCTACGAATTTCACCTCTACACTAGCAGTTCCACTCACCTCTCCCGCACTCAAGCTAGCCAGTATCGGAGGCAGTTCTGGAGTTGAGCGCCAGGATTTCACCCCAGACTTAACTAGCCGCCTACGTGCGCTTTACGCCCAGTAATTCC
+
FF,FFFF,FF:FFFFFFFFFFFF,FFFFFFFFFFFFFFFFFF:FFFFF,FFF:FFFFFFF,::FFF,F:F,FFFFFFFFFFFFFF,,,F,F:F:F,F:,::,FFFFFF,FFFFF,:F,FFFFFFF,FFFFFFF:,FFF:FFFFFFFF,,F:FFFFF,F,:,FFFF,FF,,,FFFF:FFF,F,,FFFFFFF,F::FF,FFF,FFF,F,:FFFFF:F,F::F::,F,FF,FFF:FFF,FFF:FF,F,,,,,F
@A00920:152:HGHKKDRXX:2:2106:13621:15812 2:N:0:AGGAGTGG+TGTTCTCT
GGACTACTGGGGTTTCTAATCCTGTTTGCTCCCCACGCTTTCGCACCTCAGCGTCAATACCGGTCCAGTGAGCCGCCTTCGCCACTGGTGTTCTTCCGAATATCTACGAATTTCACCTCTACACTCGGAATTCCACTCACCTCTCCCGGATTCAAGCGATGCAGTCTTAAAGGCAGTTCCGGAGTTGAGCCCCGGGCTTTCACCTCTAACTTACAAAGCCGCCTACGTGCGCTTTACGCCCAGTAATTCC
+
FFFFFFFFFFFFFFFFFFFFFFFFFFFFFFFFFFFFFFFFFFFFFFFFFFFFFFFFFFFFFFFFFFFFFFFFFFFFFFFFFFFFFFFFFFFFFFFFFFFFFFFFFFFF:FFFFFFFFFFFFFFFFFFFFFFFFFFFFFFFF:FFFFFFFFFFFFFF:FFFFFFFFFFFFFFFFFFFFFFFFFFFFFF:FFFFFFFFFFFFFFFFFFFFFFFFFFF,FFFFFFFFFFFFFFFF:FFFFFFFFFFFFFFFF,
@A00920:152:HGHKKDRXX:2:2106:22652:16235 2:N:0:AGGAGTGG+TGTTCTCT
GGACTACCAGGGTTTCTAATCCCGTTTGCTCCCCTGGCTTTCGCTCCTCAGCGTCAGTAATGGTCCAGGATGCCGCCTTCGCCACCGGTGTTCCTCCAGATATCTACGCATTTCACCGCTACACCTGGAATTCCGCATCCCTCTCCCACACTCAAGCCATCCAGTATCGGACGCAGTTCCCCGGTTAAGCCGAGGGATTTCACGTCCGACTTAGTTGGCCGCCTACGAGCCCTTTACGCCCAGTAATTCC
+
FFFFFFFFFFFFFFFFFFFFFFFFFFFFFFFFFFFFFFFFFFFFFFFFFFFFFFFFFF:FFFFFFFFFFFFFFFFFFFFFFFFFFFFFFFFFFFFFFFFFFFFFFFFFF:FFFFFFFFFFFFFFFFFFFFFFFFFFFFFFFFFFFFFFFFF:FF:FFFFFFF,FF:FFFFFFFF:FFFFFFFFFFFF:FFFF:FFFFF,FFFFFF:FF,:,F,FFFFF:FFF::,FF:FF:::FF:,FFF,,FF,:,F:F
@A00920:152:HGHKKDRXX:2:2106:8332:16548 2:N:0:AGGAGTGG+TGTTCTCT
GGACTACTGGGGTTTCTAATCCTGTTTGCTCCCCACGCTGTCGCGCCTCAGCGTCAGCTACAGCCCAGCAGGCCGCCTTCGCCACCGGTGTTCTTCCGGATCTCTACGCATTCCACCGCTACACCCGGAATTCCACCTGCCTCTACAGTGCTCGAGTTCACCAGTTCGCACGGCAGACCTGGGGTTGAGCCCCAGGCTTTCACCGCACGCTTAGCAAACCGCCTACTCGCCCTTTACGCCCAGTGATTCC
+
:FF:FFFF:FFFF:FFFFFFFFFFFFFFFFFFFFFFFFFFFFF,FFFFFF,FFFFFF:F:F,FFFFFFFF,FFFFFFFFFFFFFF:FFFFFFF:FFF,,FF:FFFFFFFFFF,FFFFFFFFFFF,:FFFFFFFFFF,FFFF,FFFF,::FFFFF,FFFFF,FFFFFFFFF,:FFFFF,F::FFFFFF:FFFF,FFFFFFFFFF:FF,F,FFF,FF::FFFFFFF:F,FFFFF:FFFF,FFFFFF,F,FFF
@A00920:152:HGHKKDRXX:2:2106:26124:16955 2:N:0:AGGAGTGG+TGTTCTCT
GGACTACCCGGGTTTCTAATCCTGTTTGCTCCCCACGCTTTCGCTCCTCAGCGTCAGTACCGGCCCAGGGTGCTGCCTTCGCCATTGGTGTTCCTCCCAATATCTGCGCATTTCACCGCTACACTGGGAATTCCACACCCCCCTACCGGACTCCAGTCATGGCAGTATCGAGTGACCTCTCCGAGTTGAGCCCGGAGCTTTCACACCCGACTTACCAAACCGCCTACGAGCTCTTTACGCCCAATAAATC
+
FFFFFFFFFFFFFFFFFFFFFFFFFFFFFFFFFFFFFFFFFFFFFFFFFFFFFFFFFFFFFFFFFFFFFFFFFFFFFFFFFFFFFF:FFFFF:FFFFFFFFFFFFFFFFFFFFFFFFFFFFFFFFFFFF:FFFFFFFFFFFFFFFFFFFFFFFFFFFFFFFFFFFFFFFFFFFFFF:FF::FFFFFFFFFFFFFFFFFFFFFFF:FFFFFFFF:FFF,,F:FFFFF:FFF:::FFF:FFFFF:FF:,F:F
@A00920:152:HGHKKDRXX:2:2106:5104:17002 2:N:0:AGGAGTGG+TGTTCTCT
GGACTACAGGGGTTTCTAATCCTGTTTGCTCCCCACGCTTTCGTGCATGAGCGTCAGTATCGGCCCAGGGGGCTGCCTTCGCCATCGGTGTTCCTCCACATCTCTACGCATTTCACTGCTACACGTGGAATTCCACCCCCCTCTGCCGTACTCTAGCCGTGCAGTCACAAGCGCAGTTCCCAGGTTAAGCCCGGGGATTTCACACCTGTCTTACACAACCGCCTGCGCACGCTTTACGCCCAGTAATTCC
+
FFFFFFFFFFFFFFFFFFFFFFFFFFFFFFFFFFFFFFFFFFFFFFFFFFF:FFFFFFFFFFFFFFFFFFFFFFFFFFFFFF,FF:FFFFFFFFF:FFFFFFFFFFFFFFFFFFFFFFFF:FFF,FFFF,FFFF:,FFFFFFFFFFF:FFFF,FFFFFFFFF:FFFFFFFFFFF:FFFFFFFFFFFFFFFFFFFFFFFF,,FFF:,:FFFFFFFFFF:F:FFFFFFFFFF,FF,F:FFFFFFFFFFF,,F
@A00920:152:HGHKKDRXX:2:2106:21911:17801 2:N:0:AGGAGTGG+TGTTCTCT
GGACTACTGGGGTATCTAATCCCGTTCGCTCCCCATGCTTTCGCCTCTCAGCGTCAGGTCAGGCCCAGCGTGTCGCCTTCGCCACTGGTGTTCCTCCGGATCTCTACGCATTTCACCACTACACCCGGAATTCCACACGCCTCTACCTGCCTCTAGCCCCGCAGTTCGGTCACGTCCTCGCCCGGTTGAGCCGGGCGCTTTCACGCGCCACTTGCAGGACCGCCTACACGCGCTGTACACCCAGTAAATC
+
FFFF:FFFFFFFFFFFFF::FFFFFFFFFFFFFFFFFFFFFFFFFFFF:FFFFFFFFFFFFF:FFFFFFFFFFFFFF::FFFFFFFFFFFFFF:,FFF,:FFFFFFFF:FF:FFFFFFF,FFFF,FFFFFFFFFFFFFFFFFFFF,FFFFF,FF:FFFFFFF:FFFFFFFFFFFFFFFFFFFFFFFFFFFFFFF:FFF,,FFF:FFFFFFF:FFFFF,FFFFFFFFF,FFFFFF,,:FFFFF,FFF,FF:
@A00920:152:HGHKKDRXX:2:2106:1850:18349 2:N:0:AGGAGTGG+TGTTCTCT
GGACTACTGGGGTTTCTAATCCCGTTCGCTCCCCATGCTTTCGCATCTCAGCGTCAGGTCAGGCCCAGCGTGTCGCCTTCGCCACTGGTGTTCCTCCGGATCTCTACGCATTTCACCACTACACCCGGAATTCCACACGCCTCTACCTACCTCTAGTCGCGCAGTTCGATTGCGTCCTCGCCCGGTTGAGCCGGGCGCTTTCACGCCTCACTTGCACGACCGCCTACACGCGCTTTACACCCAGTAAATC
+
FFFFFFFFFFFFFFFFFFFFFFFFFFFFFF,FFFFFFFFFFFFFFFFFFFFFFFFFFF,FFFFFFFFFFFFFFFFFFFFFFFFFFFFFFFFFFF:FFFF:FFFFFFFFFFF:FFFFFFFFFFFFFF,FF:FFFFFFFFFFFFFFFFFFFFFFFFFFF:FFFF:FFFFF:FFFFFFFFFFFFFFFFFFFFFFFF:F:FFFFFFFFFFFFFFFFFFFFFFF::FFFFFFFFF:FFF,F:FFFFFF:FF:,FF
@A00920:152:HGHKKDRXX:2:2106:28845:18662 2:N:0:AGGAGTGG+TGTTCTCT
GGACTACAGGGGTTTCTAATCCCGTTCGCTACCCATGCTTTCGCGCCTCAGCGTCAGTTGTGATCCAGGATGCCGCCTTCGCCACTGGTGTTCCTCCGCATCTCTACGCATTTCACCACTACACGCGGAATTCCACATCCCTCTATCACACTCTAGACCGGCAGTCTCAGACAGCCTCTCCAGGTTTAGCCTGGAGCTTTCATGCCTCACTTACCGATCCGCCTGCGCGCCCTTTACGCCCTGTCATTCC
+
FFFFFFFFFFFFFFFFFFFFFF:FFFFFF:FFFF:FFFFFFFFFFFFFFFFFFFFFFFFFFFFFFFFFFFFFFFFFFFFFFFF:FFFFF:FFFFFFFFFF,FF:F::FF:FF::,::FF:FF::FFFFF:FF,FF::FFFF:F:FFFFFFFFFF:FFFFFFF:FFFF:,FFFFFFFFFFFFFFF,FF:F::FFF:FFF,F:,FF::FF::FFF::FFF:F:F,FFFFFFFF,,:F,FFF,F,FF,,,,,:
@A00920:152:HGHKKDRXX:2:2106:13973:18740 2:N:0:AGGAGTGG+TGTTCTCT
GGACTACACGGGTATCTAATCCTGTTTGCTACCCACGCTTTCGTGTCTCAGCGTCAGCTACGGTCCAGAAAGCCGTCTACACCGCCGGTGTTCCTCCTGATATCTACGCATTTCACCGCTACACCAGGAATTCCGCTTTCCTCTCCCGCGCTCCAGCACCCCAGTTTCCGGCGCACCCTCCCAGTTGAGCCGGGAGCTTTCACACCGAACTTAGAGCACCGCCTACACACTCTTTACGCCCAGTCATTCC
+
FFFFF:FFFFFFFFFFFFFFFFFFFFFFF,FFFFFFFFF,FFFFFFFFFFFFFFFFFFFFFFFFFFFF::FF,FFFFF,FFFFFFFFFFF:FFFF:FFFFFFFFFF:FFFFFFFFFFFFFFFFF:,FFFFFFFFFFFFFFFFFFFFFFFF:FFF,FF,F,FF:FFFF,FFFFFFFFF,,F:FFFFFF:FFFFFF::,FFFFFF:,FFFFFFFF::FF,FFFFFF:FFFFFFF,FFFFFFF:FFFF:,F,,
@A00920:152:HGHKKDRXX:2:2106:15790:19319 2:N:0:AGGAGTGG+TGTTCTCT
GGACTACTGGGGTATCTAATCCTGTTTGCTCCCCACGCTTTCGTGCATGAGCGTCAGTGTTATCCCAGGAGGCTGCCTTCGCCATCGGTGTTCCTCCGCATATCTACGCATTTCACTGCTACACGCGGAATTCCACCTCCCTCTGACACACTCAAGCCTTGCAGTCACCAATGCAGTTCCCAGGTTGAGCCCGGGGATTTCACATCGGTCTTACAAAACCGCCTGCGCACGCTTTACGCCCAGTAATTCC
+
FF,FFFFFFFFFFFFFFFFFFFFFFFFFFFFFFF:FFFFFFFFFFFFFF:FFFFFFFFFFFFFFFFFFFFFFFFFFFFFFFFFFFFFFFFFFFFFFFFFFFFFFFFFFFFFFFFFFFFFFFFFFFFFFF:F:FFFFFFFFFFFFFFFFF:FFFFFFFFFFFF:FFFFFFFFFFFFFFFFFFFFFFFFFFFFFFFFFFF:FFFFF:FFFFF:FFFF,FFFFFFFFFFFFFFFFFFF,FFFFFFFFFFFFFF
@A00920:152:HGHKKDRXX:2:2106:24406:19648 2:N:0:AGGAGTGG+TGTTCTCT
GGACTACTCGGGTTTCTAATCCTGTTCGATACCCACGCTTTCGTGCATCAGTGTCAGTCACGGCCTGGCAGGCTGCCTTCGCGATCGGGGTTCTGCGTGATATCTATGCATTTCACCGCTACACCACGCATTCCGCCTGCCCCGTACGTACTCAAGCCAACCAGTTTCAACGGCAATTCAATGGTTGAGCCATTGACTTTCACCGCTGACTTAATCGGCCACCTACGCACCCTTTAAACCCAATGAATCC
+
FF:FFFFFFFFFFFFFF:FF:FFF:FFFFFFFFFFFF::FFFFFFFFFFFFFFFF:FFFFFF:FFFFFFFFFFFFFFFFFFFFFFFFFFFFFFFFFFFFF:F,FFFFFFFFFFFFFFFFFFFFFFF:FFFFFFFFFFFFFFFFFFFFFFFFFFFFFFFFFFFFFFFFFFFFFFF:::FFF:FFF:FFFFFFF:FFFFFFFFFFFFFFFFFFFFFFFFF:FF:FF:FFFF:FFFFFFFFFFFFFFFFF:FF
@A00920:152:HGHKKDRXX:2:2106:2302:19820 2:N:0:AGGAGTGG+TGTTCTCT
GGACTACTGGGGTTTCTAATCCTGTTTGCTCCCCACGCTTTCGTGCATGAGCGTCAGTGTCAGCCCAGAGACCCGCCTTCGCCACTGGTCTTCCTTACGATATCTACGCATTTCACCGCTACACCGTAAATTCCAGTATCCTCTCCAGTCCTCAAGCACGGCAGTATCGAATGCAGTTTCGGAGTTAAGCTCAGAGATTTCACACCCGACTTACCGCGCCGCCTACGCACCCTTTACGCCCAATGAATCC
+
FFFFFFFFFFFFFFFFFFFFFFFFFF:FFFFFFFFFFFFFFFFFFFFFFFFFFFFFFF:FFFFF,FFFFFFFFFFFFFFFFFFFF:FFF:FFFF:FFF:FFFFFFFFFFFFFFFFFFFFFFFFFFFFFFFF:F:F:,,:FFFFFFFFF::FF:FFFFF,,,,FFFFFFF,F,FFFF,FFFFFFFF,FFFFF:,FF,FF,FF,FFFFFF:FFFFFFF,FFFFFFFFF:F:FF,,F:,FFFFFFFFF:,:,:
@A00920:152:HGHKKDRXX:2:2106:30770:20087 2:N:0:AGGAGTGG+TGTTCTCT
GGACTACTAGGGTTTCTAATCCTGTTTGCTCCCCACGCTTTCGCGCCTCAGCGTCAGTACCGAGCCAGATAGCCGCCTTCGCCGCAGGTGTTCCTCTTGATATCTACGCATTTCACCGCTACACCAAGAATTCCAGTTGCCCCTTCCGCACTCTAGCACGACAGTATCACTTGGCCGCTTCAGGTTAAGCCTGAAGATTTCACAAGTGACTTGTTGCGCCGCCTACGCGCCCTTTACGCCCAGTAAATCC
+
FFF:FFFFFFFFFFFFFFFFFFFFFFFFFFFFFFFFFFFFFFFFFFFFFFFFFFF:FFFFFFFFFFFFFFFFFFFFFFFFFFFFFFFFFFFFFFFFFFFFFFFFFFFFFFFFFFFFFFFFFFFFFFFFFFFFFFFFFFFFFFFFFFFFFFFFFFFF:,FFFFFFFFFFFFFFFFFFFFFFFFFFFFFFFFFFFFFFFFFFFFFF:FFFFFFFFFFFFFFFFFFF:FFFFFF:FFFFFFFFF::FFFFFFF
@A00920:152:HGHKKDRXX:2:2106:14760:20447 2:N:0:AGGAGTGG+TGTTCTCT
GGCTACCCGGGTATCTAATCCCGTTTGCTCCCCTAGCTTTCGCTCCTCAGCGTCAATGTCGGTCCAGGATGCCGCCTTCGCCACCGGTATTCCTCCAGATATCTACGCATTTCACCGCTACACCTGGAATTCTGCATCCCTCTCCCGAATTCAAGCCATCCAGTCTCACACGCAGTTCCCCGGTTGAGCCGAGGGATTTCACGTGTGACTTAGTTGGCCGCCTACGAGCCCTTTACGCCCAGTCATTCCG
+
FFFFFFFFFF:FFFFFFFFFFFFFFFFFFFFFFFFF,FFFFFFFFFFFFFFFFFFFFFFFFFFFFFFFFFFFFFFFFFFFFFFFFFFF,F:FFFFFFFFFFFFFFFFFF:F,F:FFFFFFFFF,FFF::FFFFFFFFFFFFFFFF,:FF:FFFFFFFFFFFFFFFFF:F:FFFFFFFFFF:FFFFFFFF::FF:FFFFFFFFFFF:FFFF,FFFFFFFFFFFF,FFFF:FFF:F:FFFFFFF,:,FFFF:
@A00920:152:HGHKKDRXX:2:2106:17092:21825 2:N:0:AGGAGTGG+TGTTCTCT
GGACTACCCGGGTTTCTAATCCTGTTTGCTCCCCACGCTTTCGTGCATGAGCGTCAGTGTTATCCCAGGAGGCTGCCTTCGCCATCGGTGTTCCTCCGCATATCTACGCATTTCACTGCTACACCCGGAATTCCACGTCCCTCTCTCACGTTCTAGCTCTACAGTCTGGCATAACCTCCCTGAGTTAAGCCCCGGGATTTCATACACCACTTATAAAGCCACCTGCACACCCTTTACGCCCAGTAAATCC
+
FFFFFFFF,FFFFFFFFFFFFFFFFFFFFFFFFFFFFFFFFFFFFFFFFFFFFFFFFFFFFFFFFFFFFFFFFFFFFFFFFFFFF:FFFFFFFFFF,FFFFFFFFFF:FFFFFFFFF:FFFFFFFFFFF,FFFFFFFFFFFFFFFFF,FF:FF:FFFFFFF:FFFFFFFFFFFF,FF:FFF,,FFFF:FFFF:FFFFFFF:FFFFFFFFFFF,FFFFF,FFFFFF::FFF:FFFFFFFFFFFFF,,,FFF
@A00920:152:HGHKKDRXX:2:2106:32479:22044 2:N:0:AGGAGTGG+TGTTCTCT
GGACTACAAGGGTATCTAATCCTGTTTGCTACCCACGCTATCGTCCCTCAGCGTCAATCATCGTTTAGCCGGCTGCCTTCGCTTTCGAGGTTCCTCCCGATCTCTACGCATTTCACTGCTACACCGGGAATTCCACACCCCTCTACAGCACTCTAGGTCGCCAGTATCCAATGCCATTCCCAGGTTGAGCCCAGGGCTTTCACATCAGACTTAACTAACCACATACGCACGCTTTACGCCCAGTAATTCC
+
FFFFFFFFFFFFFFFFFFFFFFFFFFFFFFFFFFFFFFFFFFFFFFFFFFF,FFF,FF,FFFFFFFFF:FFFFFFFFFFFFFFFF:FFF:FFFF:FFFFFFFFFFFFFFFFFFFFFFFFFFFFF:FFFFFFFFFFFFF:FF,FFFF,FFFFFFFFF:FF,:FF:FFFFFFF:,:F::,,,:FF,F:,FFFFFFFF:,FFF,F,,,,FFF:F,,FF,F,F:FF,FFF:,FF,FF:FF,,FFFF,,FF:,F:
@A00920:152:HGHKKDRXX:2:2106:27245:22435 2:N:0:AGGAGTGG+TGTTCTCT
GGACTACTGGGGTTTCTAATCCTGTTTGCTCCCCACGCTTTCGTGCATGAGCGTCAGTGTCAGCCCAGAGACCTGCCTTCGCCATCGGTATTCCTCCTGATATCTACGCATTTCACTGCTACACCAGGAATTCCAGTCTCCTCTGCCGCACTCAAGCCTTGCAGTCCCAAATGCCATTCCCAGGTTGAGCCCGGGGATTTCACATCTGGCTTACAAAACCGCCTGCGCACGCTTTACGCCCAGTAATTCC
+
FFF:F,F:FFFFFFFFFF:FFFFFFFFFFFFFFFFFFFFFFFFFFFFFFFFFFFFFFFFFFFFFFFFFFFFFFFFFFFFFFFFFFFFFFFFFFFFF:FF:FFFFFFFFFF:FFFFFFFF:FFFFFFFFFFFF:FFFF:FF:FFFFFFFFFFFF,FFFFFFFFFFFFFFFFFFFFFFFFFFFFFFFFF:FFFFFFFFF,FFF,FFFFF:FFFFFFFF::FFFFF:FFFFFFFF::FFFFF::F:F,FFFF:
@A00920:152:HGHKKDRXX:2:2106:24948:22811 2:N:0:AGGAGTGG+TGTTCTCT
GGACTACCGGGGTTTCTAATCCTGTTTGATCCCCACGCTTTCGTGCCTCAGTGTCAATGTCTCCGTAGTAAGCTGCCTTCGCAATGGGTGTTCTATGTCATATCTAAGCATTTCACCGCTACATGACATATTCCGCTTACCTCCAGAGAATTCAAGACAAATAGTATCAATGGCAGTTTCCGGGTTAAGCCCAGAGATTTCACCACTGACTTAAATGTCCACCTACGCACCCTTTAAACCCAGTGAATCC
+
FFFFFFFFFFFFFFFFFFFFFFFFFFFFFFFFFFFFFFFFFFFFFFFFFFFFFFFFFFFFF:FFFFFFFFFFF:FFFFFFFFFFFFFFFFFFFFFFFF,:FFFFFFFFFFFFFFFFF,FFFFFFFFFFFFFFFFFFF,FFFFF:FF:FF:FFFFFFFFFFFFFFFFF:FFFFFFFFFF:FFFFFFFFFFFFFFFFFFFFFFFFFFFFFFF:FF:F,:FFFFFFFF:FFFFFFFFFFFFFFFFFFFFFFFF
@A00920:152:HGHKKDRXX:2:2106:12771:22858 2:N:0:AGGAGTGG+TGTTCTCT
GGACTACTGGGGTTTCTAATCCCGTTCGCTACCCTGGCTTTCGCGGCTCAGCGTCAGGTGCAGCCCAGGGCGCCGCCTTCGCCTCTGGTGTTCCTCCGGATCTCTACGCATTTCACCACTACACCCGGAATTCCACGCCCCTCTGCTGCCCTCTAGCTGCCCAGTTTCGAACGGCCTCTCCCGGTTGAGCCGGGAGCTTTCACTTCCGACTTGAACAGCCGCCTGCCCGCGCTTTACGCCCAGTAAATCC
+
FFFFFFF,FFFFFFFFFFFFFFFFFFFFFFFFFFFFFFFFFFFFFFFFFFFFFFFFFFF:F:FFFFFFFFFFFFFFFFFFFF:FFFFFFFFFFFFF::FFF,FFFFFFFFFF:FFF:FF:,FFFFFFFFFFFFFFF::FFFFFFFFFFF:F,F:FFFFF:FFFF:FFFFFFFFFF,,:F:F:FFFFFFF:FF:FFF,FFFFFF,FFF:FFFFFFFFFF,F,FF:FFFFFF::F:FF:,FFFFF:FFF,FF
@A00920:152:HGHKKDRXX:2:2106:14118:23124 2:N:0:AGGAGTGG+TGTTCTCT
GGACTACTGGGGTTTCTAATCCTATTTGCTCCCCACGCTTTCGTGCTTCAGTGTCAGAATCCAGACCAGACGGCCGCCTTCGCCACCGGTGTTCTTCCATATATCTACGCATTTTACCGCTACACATGGAGTTCCGCCGTCCTCTTCTGTTCTCTAGCTGATCAGTTTCCAGAGCCAGTACGGGTTGAGCCCATACCTTTTACTCCAGACTTGATCTGCCACCTACGCACCCTTTACGCCCAATCATTCA
+
FFFFFFFFFFFFFFFFFFFFF:FFFFFFFFFFFFFFFFFF,FFFFFFFFFFFFFFFFFFFFFFFFFF:FFFFFFFFFFFFFFFFFFFFFFF,FFFF:FF:FFFFFFFFFFFFFFFFFFFFFFFFFFFFFFFFFFFFFFFFF:FFFFFFFFFFFFFFFFFFFFFFFFFFFFF:FFFFFFF,F:FFFFFFFF:FF:F:FFFFF::FFFFFFF:FFFFFF:FFF,FFFFFFFFFFFFFF,,,FF,F,:FFFF,
@A00920:152:HGHKKDRXX:2:2106:25771:23171 2:N:0:AGGAGTGG+TGTTCTCT
GGACTACTCGGGTATCTAATCCTGTTAGATACCCACGCTTTCGTGCCTCAGCGTCAGTTGAGCGCCAGTACGCTGCCTTCGCAATCGGAGTTCTGCGCGATATCTATGCATTTCACCGCTACACCACGCATTCCGCAAACTTCTCGCTAACTCAAGATCTACAGTTTCAACGGCTCGATCAGGTTGAGCCACACAATTTTACCGCTCACATGTAAAAACGCCTAACCACCCTTTAAACCCAAGAAATCCG
+
:FFF,FFF::F::::FFFFFFF::FF,FFFFFFFFF:FFFFFFFF,FFFFFFF:FF:F:,F,F,F:FF,FFFF:FFF:FF:FF,,FFFFFFFFFF:::,F:FFFFFF:FFFFFFFFFFF,FFFF,F:FFFFFFFFF:,FF:FFF,,F:,::FFFF::FFFF:F,,F:FFF:,F:F,,F:,F:FFF:,FFF,FFF,FFFFF:FF,,:,F:,F,:FFF,,F,,F,,:,:,F,F,F,F,FF,FFF,:FFFFF,
@A00920:152:HGHKKDRXX:2:2106:26069:23625 2:N:0:AGGAGTGG+TGTTCTCT
GGACTACTCGGGTATCTAATCCTGTTTGCTCCCCACGCTTTCGCACCTCAGCGTCAATATGTGTCCAGTGAGTCGCCTTCGCCACTGGTGTTCTTCCGAATATCTACGAATTTCACCTCTACACTCGGAATTCCACTCACCTCTCCACAATTCTAGCGATGCAGTCTTAAAGGCAATTCCGGAGTTGAGCCCCGGGCTTTCACCTCTAACTTACAAAGCCGCCTACGTGCGCTTTACGCCCAGTAATTCC
+
FFFFFFFFFFFFFFFFFFFFFFFF:FFFFFFFFFFFFFFFFFFFFFFFFFFFFFFFFFFFFFFFFFFFFFFFFFFFFFFFFFFFFFFFFFFFFFFFFFFFFFFFFFFFFFFFFFFFFFFFFFFFFFFFFFFFFFFFFFFFFFFFFFFFFFF:FFF:FFFFF:FF:FFFFFFF,FFFFFFFFFFFFF,,:FFFFFFFFFFFFFFFFFFF,FFFFFFFF:FFFFFFFFFFF:FFFFF::FFFFFF,:FFFF:
@A00920:152:HGHKKDRXX:2:2106:5701:24267 2:N:0:AGGAGTGG+TGTTCTCT
GGACTACAGGGGTATCTAATCCTGTTCGCTCCCCATGCTTTCGCTTCTCAGCGTCAGTTACAGCCCAGAGACCTGCCTTCGCCATCGGTGTTCCTCCTGATATCTGCGCATTCCACCGCTACACCAGGAATTCCAGTCTCCCCTACTGCACTCTAGTCTGCCCGTACCCACTGCAATACACGGGGTTAAGCCCCGGCCTTTCACAGCAGACGCGACAAACCGCCTACAAGCTCTTTACGCCCAATAATTC
+
FFFFFFFFFFFFFFFFFFFFFFFFFFFFFFFFFFFFFFFFFFFFFFFFFFFFFFFFFFFFFFFFFFFFFFFFFFFFFF:FFFFFFF:FFFFFFFFFFF:FFFFFFFFFFFFFFFFF,FFFFFFFF,FFFF:FFFFFFFF:F,FFFF,FFFFFFF:F:FF:FF:FFFFFFFFFFF:FFFFFFFFFFFFFFFFFFFFFFFFF:FFF:FFFFFFFF,FFF:FFFFFFFFFF,FFFF:FFFFFF:F,F:F:FFF
@A00920:152:HGHKKDRXX:2:2106:32832:25097 2:N:0:AGGAGTGG+TGTTCTCT
GGACTACTGGGGTATCTAATCCCGTTCGCTCCCCATGCTTTCGCCTCTCAGCGTCAGGTCAGGCCCAGCGTGTCGCCTTCGCCACTGGTGTTCCTCCGGATCTCTACGCATTTCACCACTACACCCGGAATTCCACACGCCTCTACCTGCCTCTAGCCCCGCAGTTCGGTCACGTCCTCGCCCGGTTGAGCCGGGCGCTTTCACGCGCCACTTGCAGGACCGCCTACACGCGCTTTACACCCAGTAAATC
+
FFFFFFFFFFFFFFFFFFFFFFFFFFFFFFFFFFFFFFFFFFFFFFFFFFFFFFFFFFFFFFFFFFFFFFFFFFFFFFFFFFFFFFFFFFFFFFFFFFFFFFFFFFFFFFFFFFFFFF:FFFFFFFFFFFFFFF:F:FFFFFFFFFFFFFFFFFFFFFFFFFFFFFFFFFFFFFFFFFFFFFFFFFFF,F:FFFFFF:FFFFFFFFFFFFFFFFFF:FFFFFFFFFFFFFFFFFFFFF:FFFF::FFFFF
@A00920:152:HGHKKDRXX:2:2106:11225:25285 2:N:0:AGGAGTGG+TGTTCTCT
GGACTACCAGGGTATCTAATCCTGTTTGCTCCCCACGCTTTCGTGCATGAGCGTCAATCTTGACCCAGGGGGCTGCCTTCGCCATCGGTGTTCCTCCACATCTCTACGCATTTCACTGCTACACGTGGAATTCTACCCCCCTCTGCCAGATTCTAGCCTCGCAGTCTCCAATGCAATTCCCAGGTTAAGCCCGGGGATTTCACATCAGACTTACGAAACCGCCTGCGCACGCTTTACGCCCAGTAATTCC
+
FF,FF,FF:FFFFFFFFF:FFFFFFFFFFFFFFFFFFFFFFFFFFFFFFFFFFFFFFFFFFF:FFFFFFFFFFFFFFFFFFFFFFFFFFFFFFFFFFFFFFFFFFFFFFFFFFF:FFFFFFFFF:FFFFFFFFFFFFFFFFFFFFFFFFFFFFFFFFFFFFFFFFFFFFFFFFFF:FFFFFFFFFFFFFFFFFFFFFFFFF,FFFFFFFFFFFFF,FFF:FFFFFFFFFFFFFFFFFFFFFFFFFFFFFF
@A00920:152:HGHKKDRXX:2:2106:27046:26005 2:N:0:AGGAGTGG+TGTTCTCT
GGACTACTCGGGTTTCTAATCCCGTTCGCTACCCTGGCTTTCGCGGCTCAGCGTCAGGTGCAGCCCAGGGCGCCGCCTTCTCCTCTGGTGTTCCTCCGGATCTCTACGCATTTCACCACTCCACCCGGAATTCCACGCCCCTCTGCTGCCCTCTAGCTGCCCAGTTTCGAACGGCCTCTCCCGGTTGAGCCGGGAGCTTTCACTACCGACTTGAACAGCCGCCTGCCCGCGCTTTACGCCCAGTAAAACC
+
FFFFFFFFF::FFFFFF,:FF:FFFFF:FFFFFFF:F,,,F:FF:FFFF::FFFF::,FF,:FFFFFFFFF:FF:F:,:F,F:FF:FFFFF:FFFFFFFF,F:F:FF:F:FF::FFFFFF:FFFF,FFFF,,FF:F:,:F,FFF:FF:FFFFF,F:F:F::FFFF,,,FF:F:FFFFFFF:F:,F,:FF,FF::FFFF:,F:F,,F,,FF:F:F:,,F:,FF:FF:FF:FFF,,FFFFFFFFF,FFF,F,
@A00920:152:HGHKKDRXX:2:2106:6054:26506 2:N:0:AGGAGTGG+TGTTCTCT
GGACTACTGGGGTTTCTAATCCCGTTCGCTCCCCACGCTGTCGCACCTCAGTGTCAGCACACGCCCAGGTCCTTGGCTTCCCCCTTGGTGTTCCTGCCGATCTCTACGCATTTCACCACTACACCGGCAATTCCAGGACCCTCTGCGTGGCTCGAGTCGTGCCGTTTGGAATGGCGGCGCGCGGTTAAGCCGCGCGATTTCACACCCCACTTACACGACCACCTACGTGCGCTTTACGCCCAGTAAGTCC
+
FFFFFFF:FFFFFFFFFFFFFFFFFFFFFFFFFFFFFFFFFFFFFFFFFFFFFFFFFFFFFFFFFFFFFFFFFFFFFFFFFFFFFFFFFFFFFFFFFFFFFFFFFFFFFFFFFFFFFFFFFFFFFFFFFFFFFFFFFFFFFFFFFFFFFFFFFFFFFFFFFFFFFFFFFFFFFFFFFFFFFFFFF:FFFFFFFFFFFFFFFFFFFFF:FF:FFFFFFFFFFFFFFFFFFFFFFFFFFFFFFFFFFFFFFF
@A00920:152:HGHKKDRXX:2:2106:15176:26772 2:N:0:AGGAGTGG+TGTTCTCT
GGACTACAAGGGTTTCTAATCCTGTTCGCTCCCCACGCTTTCGCTCCTCAGCGTCAGTATTGGACCAGAAACCCGCCTTCGCCACCGGTGTTCCTCCTGATATCTGCGCATTTCACCGCTACACCAGGAATTCAGCACACCCCTACCAAACTCTAGCCTGCCAGTATCAGATGCAGTCCCGAAGTTGAGCCACGGGTTTTCACGTTAGACTCAGCACGCCGCCTACGAGCCCTTTACGCCCAATAAATCC
+
FFFFFFF::FFFFFFFFF,FFF,FFF:FFFFFFF:,FFFFFFFF,FFFFFFFFFFFFFFF,,F,FFFF:,,,FFFFFFFFFFFFFFFFF,FFFFFFF:FFFFFFF,FFFFFFFFFFFFFFFFFFF:FFFFFFF,,,,,,FF:FF,FF,F,FFF:FFFF:FFF,FFFFF,F,,FFF,,,FF,,,FFF,FFFF:,FFF:FFFFFF,,:,F:F,:,,:,,FFF,FFF,FF,FF,FFFFF,FFFF::,FF:FFF
@A00920:152:HGHKKDRXX:2:2106:2826:27398 2:N:0:AGGAGTGG+TGTTCTCT
GGACTACAAGGGTTTCTAATCCTGTTCGCTCCCCACGCTTTCGCTCCTCAGCGTCAGTTCCAGCCCAGAGCGCCGCCTTCGCCACTGGTGTTCCTCCTGATATCTGCGCATTTCACCGCTACACCAGGAATTCCACGCTCCCCTACTGGACTCTAGCCACAGCAGTATCGGGTGGCGTCTCCAGGTTGAGCCTGGAGGTTTCACACCCGACTTACTGAGCCGCCTACGAGCTCTTTACGCCCAATAATTC
+
FFFFFFFFFFFFFFFFFFFFFFFFFFFFFFFFFF:FFFFFFFFFFFFFFFFFFFFFFFFFFFFFFFFFF:FFFFFFFFFFFFFFFFFFFFFFFFFFFFFFFFFFFFFFFFFFFFFFFFFFFFFFFFFFFFFFFFFFF::FFFFFFFFFFFFFFFFFFFFFFF:FFF:FFFFFFF:FF:FFFF:FFFFF:FFFFFFFFF:FFFFFFFF:F:FFFFF,FFFFFFFFFFFFFFFFF:FFFFFFFFF:F:FFFF
@A00920:152:HGHKKDRXX:2:2106:12961:28510 2:N:0:AGGAGTGG+TGTTCTCT
GGACTACCGGGGTATCTAATCCTGTTTGCTCCCCACGCTTTCGTATCTCAGCGTCAGTATAGGACCAGGTAGCCGCCTTCGCCTCCGGTGTTCTTCCCGATATCTACGCATTCCACCGCTACACCGGGAATTCCACTCACCTCTACCGGTCCCTAGACACGCAGTCTCGAAGGGCGTCGCAGGGTTGAGCCCTGCGCTTTCTCCTCCGACTTGCGCACCCACCTGCGCGCGCTTTACGCCCAGTAATTCC
+
FFFFF:FFFFFFFFFFFFFFFFFFFFFFFFFFFFFFFFFFFFF:FFFFFFFFFFFFFFFFFFF,FFFFFFFFFFFFFFFFFFFFFFFFFFFFFFFFFFFF:FFFFFFFFF:FFFFFFFF:FF::FFFFF:FFFFFFFFFFFFFFF:FFFFFFFFFFFFFFFFFFFFFFFFFFFFFFFFFFFFFFFFF:FFFFFFFFFFF:F,FFFFFFFFFFFFFFFFFFF:FFFFFFFFFFF:FFFF::FFFF:FFFFF
@A00920:152:HGHKKDRXX:2:2106:6903:28729 2:N:0:AGGAGTGG+TGTTCTCT
GGACTACAAGGGTTTCTAATCCCGTGTGCTCCCCTGGCTTTCGTTCCTCAGTGTCCGTTGCAGTCCAGAACGCCGCCTTCGCCACCGGTGTTCCTCCAGATATCTACGCAGTTCACCGGTGCACCTGGTAGTCCGCGTTCCTGTCCTGCACTCAAGCCCCTCAGTCGGAGGCGCCGTTGCTCAGGGAGGGTGTGGGCGGGGGCGTGTGAGTTAGGTGGCGAGCTTCGGAGCGTGTGGGCGCTGTGGCGGG
+
FF:F,FFFFFFFF:F:F,F,FF:F,,FFF,FFFF:FFF,F:FF:F:,FFFFFFF:,FFFFF:FFFF,FF:FFF:FFFF::F:F,,FF:FF:FF,:FF,F,,,,:,,:F:,F:,F,,:F,,,:,,,,FF,,,,:,::F,::::,FF:,FF,:F,,,F,:,,F:,,F,,,F:,,F,,F,F,:,::F:F:,FFF:,:FFF,FF,,,,,:FF,,,,,F,::,,FF,,F,,:,,:,::F,,:F:F,FF,:,,FF:
@A00920:152:HGHKKDRXX:2:2106:25907:29262 2:N:0:AGGAGTGG+TGTTCTCT
GGACTACACGGGTATCTAATCCTGTTTGCTCCCCACGCTTTCGTGCATGAGCGTCAGTGCAGGCCCAGGAGATTGCCTTCGCCATCGGTGTTCCTCCGCATATCTACGCATTTCACTGCTACTCGCGGAATTCCATCTCCCTCTGCCGCACTCTAGCCGTGCAGTCACAAATGCAGTTCCCAGGTTGAGCCCGGGGATTTCACATCTGTCTTGCACAACCGCCTGCGCACGCTTTACGCCCAGTAATTCC
+
::FFFFFFFFFF:FFFFFFFFFFFFFFFFFFFFFF,FFFFFFFFFFF,FFFFFFFFF:F:FFFFFFFFFFFFFF:FF:FFFFFFFF,FFFFF,:FFFFFFFFFF,FFFFFFFF:FF:FFFFF,FF:FF:FFF:F:F,FFFFFFFFFFF,:FFFFFFFFFFFF,FFF:FF,FFFF:FFF:FFFF::,FFF:F:FFFFF,F:FFF,:FFFFFFF:F:FFFFF:FFFF,FFF,:FF,FFF:FFFFF,FFFF,F
@A00920:152:HGHKKDRXX:2:2106:11650:29371 2:N:0:AGGAGTGG+TGTTCTCT
GGACTACAAGGGTTTCTAATCCTGTTTGCTCCCCACGCTTTCGCACCTCAGCGTCAGTACCGGGCCAGTGAGCCGCCTTCGCCACTGGTGTTCTTGCGAATATCTACGAATTTCACCTCTACACTCGCAGTTCCACTCACCTCTCCCGGACTCAAGTCTTCCTGTATCGAAGGCAGTTCTGGAGTTGAGCTCAAGGATTTCACCCCCGACTTAAAAGACCGCCTACGTGAGCTTTACGCCCAGTAATTCC
+
F,FFFFFF,,FFFF:FFFFFFFFFFFFFFFFFFF,F:FF:F:FFFFFFFFFFF:FFFFFFF,:FFFFFFFFFFFFFFFFF:F:FFFFF:FFFF::FFFFFFFFF,FF::F,FFFFFF:F,:F,FFF:FFF:F:FFFFFFFF:FFF,F,FF:FFFF,FFF:FF,FFF:FFFFFFFFFFF,FFFFFFFFFFFFF,FFF:FFFFFF,,FFFFF:F,,FFFF,,F,FF:FFF,,F,F:FF:FF,FF,,:,FF:,
@A00920:152:HGHKKDRXX:2:2106:15591:29778 2:N:0:AGGAGTGG+TGTTCTCT
GGTCTACTCGGGTATCTAATCCCGTTCGCTACCCTAGCTTTCGCACCTCAGCGTCAGAAACGGACCAGAGAGCCGCCTTCGCCACCGGTGTTCCTCCTGATATCTACGCAGTTCACCGCTCCACCAGGAGTTCCGCTCTCCTCTACCATCCTCTAGAATTGCAGTCTACGGTGCTGTTCGACGGGTAAGCCGTGGGCTGTCACACCGCTCTTAGAAGGGCGCCTACGTGCGCTGTATGCCCAGTAATTCC
+
FF,FFFFFFFFF:FFFFFF:FFFFF:FFFFFFFFF:FFF::FFF:FFFFFFFFFFF:::,,FFFFFFFFFFFFF:FFF:FFFFFFFFFFF,FF,FFF:,:FFFF,FFFFFFFF:FFFFF,F,,F:FFFFFF,:,FF,FFFF:FFF,F:,:F:FF,:,,F:,FFFFF:F::FFF:FF,FF,,F:FFF:FFFF:FFFF:,FF,FFF,FF,,FFF,:F,:F,:,F::F,FF::F::FF,:FF::FFF,:,:F,
@A00920:152:HGHKKDRXX:2:2106:9923:29794 2:N:0:AGGAGTGG+TGTTCTCT
GGACTACCGGGGTATCTAATCCCGTTCGCTCCCCAAGCTTTCGCGTCTCAGCGTCAGGTCGGACCCAGGGCGCCGTCTGCACCTCTGGTGTTCCTCCGGATATCTACACATTTCACCGCTACACCCGGAATTCCGCACCCCTCTACCCGCCTCCAGACATACAGTCTGATTCGACCTACCCGAGTTTAGCCCGGATATTTCACGAACCACTTATACGCCCGCCTACACGCGCTTTACGCCCAGTAACTCC
+
FFFFFFFF:FFFFFFFFFFFFFFFF:FF:FFFFFFFFFFFFFFFFFFF,FFFFFFFFFFFF:FFFFFF:FFFFFFFFFFFFFFFF:FFFFFFFFF:FFFFFFFFF:FFFF:FFFFFFFFFFFFFFFFFFFFFFFF:FFFFFFF:FFF:FFFFFFF,FFFFFFFFFFFFFFFFFFFFFFFFFFFFF,F:F,:FFF:FFF:FFFFF::FFFF:FFFFF,F,FFFFFFFF::F,FF,FFFFFFFF,FFFFF,F
@A00920:152:HGHKKDRXX:2:2106:9634:31203 2:N:0:AGGAGTGG+TGTTCTCT
GGACTACCGGGGTATCTAATCCCGTTCGCTCCCCATGCTTTCGCATCTCAGCGTCAGGTCAGGCCCAGCGTGTCGCCTTCGCCACTGGTGTTCCTCCGGATCTCTACGCATTTCACCACTACACCGGGAATTCCACTTCCCTCTCCTGCCTTCGAGTCGAACAGTATCGCGTGACCCTCCCCAGTTGAGCCGGGGGCTTTCACACGCGACTTGTACGACCGCCTGCGCGCTCTTTACGCCCAGTAAATCC
+
FFFFFFFFFFFFFFFFF:FFFFFFFFFFFFFFFFFFFF,FFFFFFFFFF:FFFFFFFFFFFFFFFFFFFFFFFFFFFFFFFFFFFFFFFFFFFFFFFFFFFFFFFFFFFFFF::FFFFFFFFFFFFFFFF:FFFFFFFFFFFFFFFFFFFFFFFFFFFFFFFFFFFFFFFFFFFFFFFFFFF:FFFFFFFFFFFFFFFF,FFFFFFFFFFFFFFFFFFFFFFFFFFFFFFFFFFFFFFFFFFFFFFF:FF
@A00920:152:HGHKKDRXX:2:2106:31376:31688 2:N:0:AGGAGTGG+TGTTCTCT
GGACTACTGGGGTATCTAATCCCGTTCGCTACCCATGCTTTCGCAGCTCAGCGTCAGGAACAGCCCAGAACGTCGCCTTCGCCTCTGGTATTCCTCCGGATATCTACGCATTTCACCACTCCACCCGGAATTCTACGTTCCTCTACTGTCCTCTAGTCAGGCAGTTTTGACTGGCCTCGCCCAGTTGAGCCGGGCGCTTTCACAGCCAACTTGCCTGTCCGCCTGCCTGCGCTTTACGCCCAGTAAATCC
+
FFFFFFFFFFFFFFFFFFFFFFFFFFFFFFFFFF:FFFFFFFFFFFFFFFFFFFFFFFFFFFFFFFFFFFFFFFFFFFFFFF:FFFFFFFFFFFFFFFFFFFFFFFFFF:FFFFFFFFFFFF:FFFFFFFFFFFFFFFFFFFFFFFFFFFFFFFFFFFFFFFFFFFFFFFFFFFFFFFFFFFFFFFFFFFFFFFFFFFFFF:FFFF:FFFFFFFFFFFFFFFFFFFF:FFFFFFFFF:FFF:FF:,FFFF
@A00920:152:HGHKKDRXX:2:2106:14434:33223 2:N:0:AGGAGTGG+TGTTCTCT
GGACTACCGGGGTATCTAATCCCGTTTGCTCCCCTGGCTTTCGCGCCTCAGCGTCAATCTCGGTCCAGGATGCCGCCTTCGCCACCGGTGTTCCTCCAGATATCTACGCATTTCGCCGCTCCTCCTGGAAGTCCGCTGCCCTCTGCGGTCTTCAGGCCTGCCAGGCTCGGACGCGGTTCCCGGGTGGAGCCCGGGGCTTTCACGTTGGCCTTGGCAGGCCGCCTACGCGCCCTTTACGCCGAGTAGTGCG
+
FFFF:FFFFFFFF::FFFFFFFFFFF:FFFFFFFFFFFFFFFFFFFFFFFFFFFFFF:FFFFFF,:,FF::F:FFFFF,,F:FFFFFFFF:F,FF:::F,:,,,FF:F:,F,,:,,:F:F,,,F:FFF,,:::,FF,,F:,F,:,F,F,:F:,F,FF:FF,:,F,,,,FF,:F:,F::,,:FFF:,F,F,::FFFF,,,,,,:F,,,:,,,:,,,,FF,,F:,:,FF,:,,,,,,,,:,,,,F,,:,F,,
@A00920:152:HGHKKDRXX:2:2106:18683:33536 2:N:0:AGGAGTGG+TGTTCTCT
GGACTACCCGGGTTTCTAATCCTGTTTGCTACCCACGCTTTCGCGCATCAGCGTCAGTTCCGGTCCAGGTAGCCGCCTTCGCCACTGGTGTTCCTCCCAATATCTACGCGGTTCACCGCTACACTGGGAATTCCGCTACCCCCTCCCGGACTCGAGCTCGACAGTGTCAATGGCAGTTCCTCAGTTGAGCCGAGGGCTTGCACCTTTGACTTATCGAGCCGCCTACGCGCCCTGTACGCCCAATAATTCC
+
F,F,:FFFF:F:FFFF:FFFFFFF,,:F:,FFFF:FFF,:FFFFFFFFFFFF::FFF,FFFFFF,FF:FF:F,,:F:F,FFFF:FFF:FF:F:F:FFF,:F:FFFF:,F,,FF:FFF:FFFF,FFF:FFFFF:F,,F:FF:F,FFFF:F:FFFFFFF:FFFF:FF,FF::,FFF,FFFFFFFFF,:F,FF:FF:FF,F,:,,,F,F,F,:FFF,,F,F,FFFFFFFFFFF,F,,F,,FF,F,,,,,F,,,
@A00920:152:HGHKKDRXX:2:2106:14606:33990 2:N:0:AGGAGTGG+TGTTCTCT
GGACTACAGGGGTTTCTAATCCCGTTCGCTCCCCTAGCTTTCGCGCCTCAGCGTCAGAAAAGATCCAGCATGTCGCTTTCGCCACCGGCGTTCCTTCCAATCTCAACACATTTCACCGCTCCACTGGAAGTTCCACATGCCCCTATCTCACTCAAGCATCGCAGTAGTGGGGGCAGTTCCGCGGTTGAGCCGTCAGGATTTCACCTCCAACTTTCGATGCCGCCTACGCGCTCTTTAAGCCCTGTGATTC
+
FFFFFFFFFFFFF,FF,FFF:FFFFFFFFFFFFFFFFFFFF:FFF:FFFF:FFFFFFFFFFFFF:FFFFFFFFFFFFFFFFFFFFFFFFFFFFFFFFFFFFFFFFFFFFFFFFFFFFFFFFFFFFFFFFFFFF:FFFFFFF:FFFFFFFFFFFFFFFFFFFFFFFF,FFFFFFFFFF,:FFFFFFFFFFFF:FF:FFFFFFF:FFFFFFFFFFFFFFFFFFFFFFFF,FFFFFFFFFFFFF:,FFFF:FF
@A00920:152:HGHKKDRXX:2:2106:15881:34256 2:N:0:AGGAGTGG+TGTTCTCT
GGACTACCGGGGTTTCTAATCCCGTTCGCTCCCCATGCTTTCGCCTCTCAGCGTCAGGTCAGGCCCAGCGTGTCGCCTTCGCCACTGGTGTTCCTCCGGATCTCTACGCATTTCACCACTACACCCGGAATTCCACACGCCTCTACCTGCCTCTAGCCCCGCAGTTCGGTCACGTCCTCGCCCGGTTGAGCCGGGCGCTTTCACGCGCCACTTGCAGGACCGCCTACACGCGCTTTACACCCAGTAAATC
+
FFFFFFFFFFFFFFFFFFFFFF:FFFFFFFFFFFFFFFFFFFFFFFFFFFFFFFFFFFF:FFFFFFFFFF:FFFFFFF,FFFFFFFFFFFFFFFFFFFF:FFFF:FFFFFFF:FFFFFF,:FFFFFFFFFFFFFFFFFFFFFFFFFFFFFFFFFFF,FFF,FFFFF,FFFFFFF,FF,FFFFFF,F:FFF:FFFFFFF,FFFFF:F:FFFFFFFFFF:FFFFFFFFFFFFFF:FFFFF:FFF:FF,::,F
@A00920:152:HGHKKDRXX:2:2106:32750:34256 2:N:0:AGGAGTGG+TGTTCTCT
GGACTACTCGGGTTTCTAATCCTGTTTGCTCCCCACGCTGTCGCGCCTCAGCGTCAGCCACTGCCCAGCAGGCCGCCTTCGCCACCGGTGTTCTTCCGGATCTCTACGCATTCCACCGCTACACCCGGAATTCCACCTGCCTCTACAGTGCTCAAGTCGAGCAGTTCGCACGGCCGATCCGGGGTTGAGCCCCGGACTTTCACCACACGCTTACCCGACCGCCTACGCGCCCTTTACGCCCAGTGATTCC
+
FFFFFFFFFFFFFFFFFFFFFFFFFFFFFFFFFFFFFFFFFFFFFFFFFFFFFFFFFFFFFF:FFFFFFFFFFFFFFFFFFFFFFFFFFFFFFFFFFFFFFFFFFFFFF:FFFFFFFFFFFF:FFFFFFFFFFFFFFFFFFFFFFF:F:FFFFFFFFFFFFFFFFFFFFFFFFFFFFFFFFFFF:FFFFFFFFFFFFFFFFFFFFFFFFFFFFFFFFFFFFFFFF,FFFFFFFF:FFF:FFFFF:FFFFF
@A00920:152:HGHKKDRXX:2:2106:23746:34444 2:N:0:AGGAGTGG+TGTTCTCT
GGACTACCGGGGTTTCTAATCCCGTTCGCTCCCCTAGCTTTCGCGGCTCAGCGTCAGGTGCAGCCCAGGGCGCCGCCTTCGCCTCTGGTGTTCCTCCGGATCTCTACGCATTTCACCACTCCACCCGGAATTCCACGCCCCTCTACTGCCCTCCAGCGGCCCAGTTTCGAACGGCCTCTCCCAGTTGAGCCGGGAGCTTTCACGTCCGACTTGGACCACCGCCTGCCCGCGCTTTACGCCCAGTACATCC
+
FFFFFFFFFFFFFFFFF,FFFF:F:FFFFFFFFFFFFFFFFFFFFF:FFFFFFFFFFFFFFFFFFFFFFFFFFFFFFFFFFFFFFFFFFFFFFFFFFFFFFFFFFFFF:FFFFFFFFFFFFFFFFFFF:F:FFF:FFFFFF:FFFFFFFFFFFF:FFFFFFFFF,FFFF:,FFFF:FFFFFFFF:FFFFFFFFFFFFFFFF,FFFFF:,F,:FF,,FFFFFFFFFFFFFFFF,F:FFFF:F,F::FF:F:
@A00920:152:HGHKKDRXX:2:2106:23728:34663 2:N:0:AGGAGTGG+TGTTCTCT
GGACTACTAGGGTATCTAATCCCGTTCGCTCCCCATGCTTTCGCATCTCAGCGTCAGGTCAGGCCCAGCGTGTCGCCTTCGCCACTGGTGTTCCTCCGGATCTCTACGCATTTCACTGCTACACCGAGAATTCCAGCTACCTCTCCAACCCTCAAGCACGGCAGTATCGGATGCAGTTCCGGGGTTGAGCCCCGGGATTTCACAGCTGACTTACCGCGCCGCCTACGCTCCCTTTACGCCCAGTGATTCC
+
FFFFFFFFFFFFF:FF:FFFFFFFFFFFF:FFFFF:FFFFFFFFFFFFFFFFF,FFFFFFFFFFF:F:FF:FFFFFFFF:FFFFFFFFFFFFFFFFFFF:FF:F:FFFFF:F:FFFFFFFFFFFFF:FFF,FFFFFFF,FF::FFFFFFFFFFFFFFFFFF,FFFFFFFFFF:FF,FFF,FFFF::FFF:FFFFFFF,FFF,FF,,F:FFF,:FFFFFFFFFFF,,F:FFFFFFFF,FFFFFF,F:F,,F
@A00920:152:HGHKKDRXX:2:2106:30074:35603 2:N:0:AGGAGTGG+TGTTCTCT
GGACTACTCGGGTATCTAATCCTGTTTGCTCCCCACGCTTTCGTGCCTCAGTGTCAGTGCTGGTCCAGGTGGCCGCCTTCGCCACAGATGTTCCTCCCGATCTCTACGCATTTCACTGCTACACCAGAAATTCCGCATCCCTCTACCACACTCTAGTGATCCAGTATCCACAGCACTACCCAGGTTGAGCCCAGGGCTTTCACAGCAGACATAAACCACCACCTACGCACGCTTTACGCCCAGTAATTCC
+
FFFFFFFFFFFFFFFFFFFFFFFFFF:FFFFFFFFFFFFFFFFFF,FFFFF,FFFFFFFFFFF:FFFF:F:FFFFF:FFFFFFFFFFFFFFFFFFFF:FFFFFFF:FFF,FFFFFF,FFFFFFFFFFF:FFFFFFFF::FFFFFFFFFFFFFFF:F:FFF,F:FFFFFFF:,FFF,F,,:F:FFFFFFFFF,FF,FFF,FFFFFFFFFFF,:,:FF,FFF:FFFFF,FFF,FFFFFFFFFFFFFF::FFF
@A00920:152:HGHKKDRXX:2:2106:8223:36401 2:N:0:AGGAGTGG+TGTTCTCT
GGACTACAGGGGTATCTAATCCCGTTCGCTCCCCATGCTTTCGCATCTCAGCGTCAGGTCAGGCCCAGCGTGTCGCCTTCGCCACTGGTGTTCCTCCGGATCTCTACGCATTTCACCACTACACCCGGAATTCCACACGCCTCTACCTACCTCTAGTCGCGCAGTTCGATTGCGTCCTCGCCCGGTTGAGCCGGGCGCTTTCACGCCTCACTTGCACGACCGCCTACACGCGCTTTACACCCAGTAAATC
+
FFFFFFFFFFFFFFFFFFFFFFFFFFFFFFFFFFFFFFFFFFFFFFFFFFFFFFFFFFFFFFFFFFFFFFFFFFFFFFFFFFFFFFFFFFFFFFFFFFFFFFFFFFFFFFFF:FFFFFFFFFFFFFFFFF,FFFFFFFFFFFFFFFFFFFFFFF,FFFFFFFFFFFFFFFFFFFF:FFFFF:FFFFFFFFFFFFFFFFF,FFFFFFFF:FFFFFFFFFFFFFFFF,FFFFFFFFFFF:F:FFFFF,F,FF
@A00920:152:HGHKKDRXX:2:2106:28465:36605 2:N:0:AGGAGTGG+TGTTCTCT
GGACTACAAGGGTATCTAATCCCGTTTGCTCCCCTGGCTTTCGCGCCTCAGCGTCAATGCCGGTCCAGGATGTCGCCTTCGCCACCGGTGTTCCTCCAGATATCTACGCATTTCACCGCTACACCTGGAATTCCGCATCCCTCTCCCGGATCCAAGCCATCCAGTATCAGACGCAGTTCCCCAGTTAAGCTGAGGGATTTCACGTCTGACTTAGTTGGCCGCCTACGAGCCCTTTACGCCCAGTAATTCC
+
FFFFFFFFFFFFFFFFFFFFFFFFFFFFFFFFFFFFFFFFFFFFFFFFFFFFFFFFFFFFFFFFFFFFFFFFFFFFFFFFFFFFFFFFFFFFFFFFFFFFFFFFFFFFFFFFFFFFFFFF:FFFFFFFFFFFFFFFFFFFFFFFFFFFFFFFFFFFFFFFFFFFF,FFFFFFFFFFFFFF:FFFFFFFFFFFFFFFF:FFFFFFFFFFFF,F:FFFFF:FFFFFFFFFFFFFFFFFFFFFFFFFFFFFFF
@A00920:152:HGHKKDRXX:2:2107:16794:2331 2:N:0:AGGAGTGG+TGTTCTCT
GGACTACTCGGGTTTCTAATCCTGTTTGCTCCCCACGCGTTCGCTCTTCAGCGTCAGTATCGGCCCAGAGTGCTGCCTTCGCCGTTGGTGTTCCTCCTGATATCTGCGCATTTCACCGCTACACCAGGAATTCCACACTCCTCTCCCGAACTCGAGTCACAGCAGTATCGACTGGCGTCCCAAGGTTGAGCCTTGGCTTTTCACAGTCGACTTACTGAACCGCCTCGGAGCCCTTTACGCCCAAGACTTC
+
FFFFF:FFFFFFFFFFFFFFFFFFFFFFFFFFFFFFFF,,FFF:FFFFFFFFFFF:FFFFFFF:FF:F:FF,F:FFFFF:FFFF:F:FFFFF:F,F,FFFFFFFF,FFFFFFFFFF,FFF:FFF:FFFFF:FF:F,FFFFFFFF,FFFFFFFFFFFF:FFFFFFF:FFFF,,F,:,,FF,:::FFF:F:FF,F:FF:F,,FFF:,FF,::,FF,,FFF:F,F:,F:FFFF:F:F:FF,FF,F,:FF,,F,
@A00920:152:HGHKKDRXX:2:2107:30924:2785 2:N:0:AGGAGTGG+TGTTCTCT
GGACTACTGGGGTTTCTAATCCTGTTTGCTCCCCACGCTGTCGCGCCTCAGTGTCAGAAACTGCCCAGCAGACCGCCTTCGCCACCGGTCTTCCTCCGGATCTCTACGCATTCCACCTCTACACCCGGAATTCCGCCTGCCTCTACAGCCCTCGAGCTTGACAGTCGGCAAGGCAGACCCGGGGTTGAGCCCCGGGCTTTCACCACTCACTTATCAAACCTCCTACGCGCCCTTTACGCCCAGTGATTCC
+
FFFFFFFF,FFFFFFFFFFF:FFFFFFFFF:FFFFFFFF:FFF,,FFFF:F,FFFF,:F,FFF,FFFF,,,,,FFFFFFFFFF:F:FFF:FFF,FFFF,FF:FFFFFF,FFF,FFFF,FFFFFF,FFFFFFFFF,,,,FF:FF:,,FFF:,FFFFF,FF::FFFFF:FFF,FFF,::,FFFFFFFFFFFF,FFFFFF:FFFF,F,F,FFFF:::FFF,FF,FFFFFF,,,,FF,FFFFF,FFFF,F,FFF
@A00920:152:HGHKKDRXX:2:2107:30752:2801 2:N:0:AGGAGTGG+TGTTCTCT
GGACTACTAGGGTTTCTAATCCGGTTTGCTCCCCACGCTTTCGCCCCTGAGCGTCAGGACAGGGCCAGGATGCCGCCTTCGCCACTGGTGTTCCTCCCGATATCTACGCATTTCACTACTACACCGGGAATTCCACATCCCTCTCCCTGCCTCAAGCCCGCCAGTTTTCCAGGCACCCTCCCGGTTGAGCCGGGAGATTTCACCTGAAACTTAACGGGCCGCCTGCGGGCTCTTTACGCCCAGTAAATCC
+
FFFFFFFFFFFFFFFFFFFFFFFFFFFFFFFFFFFFFFFFFFFFFFFFFFFFFFFFFFFFFFFFFFFF:FF:FFFFFFFFFFFFFFFFFFFFFFFFFFFFFFFFFFFFFFF:FFFFFFFFFF:FFFFF::FFFFFFFFFFFFFFFFFFFFFFFFFFFFFFFFFFFFFFFFFF:FFFFFFFFFFFFFFFFFFF:FFF:FFFFFFFFFFFFFFFFFFFFFFFFFFFFFFF:F:FF::FFF::FFFFFFFFFF
@A00920:152:HGHKKDRXX:2:2107:17065:2832 2:N:0:AGGAGTGG+TGTTCTCT
GGACTACTCGGGTTTCTAATCCTGTTCGCTCCCCACGCTTTCGCGCCTCAGCGTCAGACCAGGCCCAGCGAGTCGCCTTCGCCTCTGGTGTTCTTCCGGATCTCTACGCATTCCACCGCTACACCCGAAATTCCACCTGCCTCTACAGTGCTCAAGTCCACCAGTTCGCACGGCAGAACTGGGGTTGAGCCCAAGGCTTTCACCGCACGCTTAGCAGACCGCCTACGCGCCCTTTACGCCCAGTGATTCC
+
:FFFFFFFFFFF:FFFF,FFF:F::FF:FF:F::F,:FFFFFFFFFFFFFFF:FF:FFFFF,FFFFFF:FFF:FFFFF,FF,FFFFFFFF:F:FFFFFFFFFFFFF::FFF:FFFFFFFFFFFFFF:FFFFFFF:F,FFFFFFFFFFFFFFF:FF,FF,FF,F:FFF,FF,:F,F::,F::FF:,:,FFFF,,F::FFFFFF:FF:::FF,:FF,:FFFF:FFFFFFF,F,::FF::FF,FFF:FFFF:F
@A00920:152:HGHKKDRXX:2:2107:13621:3443 2:N:0:AGGAGTGG+TGTTCTCT
GGACTACCCGGGTTTCTAATCCCGTTTGCTCCCCACGCTTTCGTACCTCAGCGTCAGAACAAGCCCAGCGGCCTGCTTTCACCTTCGGCATTCCGATAGATATCAACGCATTTCACCACTCCACCTATCGTTCCGACCGCCCCTACTTGTCTCAAGACGTGCGGTTCGCCGTGCAATTCCTCAGTTGAGCTGAGGGCTTTCACACGACGCCTGCACGTCCGCCTACGTACGCTTTAAGCCCAGTTATTCC
+
FFFFFFFFFFFFFFFFFFFFFFFFFFFFFFFFFFFFFFFFFFFF:FFFFFFFFFFFFF,FFF:F:FFFFFFFFFFFFFFFFFFFFFFFFF:FFF:FFFFFFFFFFFFFFFFFFFFFFFFFFFFFFFFFFFFFFFFFFFFFFFFFFFFFFFFFFFFFFFFFFF:FFFFFFFFFFFFFFFFFFFFFFFFFFFF:FFFFFFF:FFFFFFFFFFFFFFFFFFFF,FFFFFFFFFFFFFFFFFFFFFFFFFFFF:
@A00920:152:HGHKKDRXX:2:2107:2211:4351 2:N:0:AGGAGTGG+TGTTCTCT
GGACTACTCGGGTTTCTAATCCCGTTCGCTCCCCATGCTTTCGCCTCTCAGCGTCAGGTCAGGCCCAGCGTGTCGCCTTCGCCACTGGTGTTCCTCCGGATCTCTACGCATTTCACCACTACACCCGGAATTCCACACGCCTCTACCTGCCTCTAGCCCCGCAGTTCGGTCACGTCCACGCCCGGTTGAGCCGGGCGCTTTCACGCGCCACTTGCAGGACCGCCTACACGCGCTTTACACCCAGTAAATC
+
FFFFFFFFFFFFFFFFFFFFFF:FFFFFFFFFFFFFFFFFFFFFFFFFFFFFFFFFFFFFFFFFFF:FFFFFFFFFFFFFFFFFFFFFFFFFFFFFFFFF,FFFFFFFFFFFFF,FFFFFFFFFFFFFF:FFFFFFFFFFFFF::FFFFFFFFFF:FFFFFFFFFFFFFFF:FFFFF,FFFFF::F,FFFFFFFFFFF:FFFFF,FFFFFFFFFFFF,:,FFFFFFFF:F:F::,FFFFF:FFF:F,FFF
@A00920:152:HGHKKDRXX:2:2107:1777:4382 2:N:0:AGGAGTGG+TGTTCTCT
GGACTACTGGGGTATCTAATCCCGTTTGCTCCCCTGGCTTTCGCGCCTCAGCGTCAATGCCGGTCCAGGATGCCGCCTTCGCCACCGGTGTTCCTCCAGATATCTACGCATTTCACCGCTACACCTGGAATTCCGCATCCCTCTCCCGGATTCAAGCCAACCAGTATCGGACGCAGTTCCCGGGTTGAGCCCGGGGATTTCACGTTCGACTTAGCAGGCCGCCTACGCGCCCTTTACGCCCAGTAATTCC
+
FFFFF:FFFFFFFFFFFFFF:F:FFFFFFFFFFFFFFFFFFFFFFFFFF::FFFFFFFFFFFFFFFFF:FFFFFFFF:FFFFFFFFFFFFFFFFFFFFFFF,FFF:FFFFFFFFFFFFFFFFFFFFFFFFFFFFFFFFFFFFFFFFFFFFFFFFF:F:F:FF:FF:FFF:FFFFFFFFFFFFFF:FFFFFFFFFFFF,:FFFFFF,FFFF,FFFFFFFFFFFFF:FFFF:FFFFFFFF:FFFFF:FFFFF
@A00920:152:HGHKKDRXX:2:2107:7744:5509 2:N:0:AGGAGTGG+TGTTCTCT
GGACTACTCGGGTTTCTAATCCCGTTTGCTCCCCTGGCTTTCGCGCCTCAGCGTCAATGCCGGTCCAGGATGCCGCCTTCGCCACCGGTGTTCCTCCAGATATCTACGCATTTCACCGCTACACCTGGAATTCCGCATCCCTCTCCCGGATTCAAGCCAACCAGTATCGGACGCAGTTCCTGGGTTGAGCCCAGGGATTTCACGTTCGACTTAGCAGGCCGCCTACGCGCCCTTTACGCCCAGTAAATCC
+
FFFFFFFFFFFFFFFFFFFFFFFFFFFFFFFFFFFFFFFFFFFFFFFFFFFFFFFFFFFFFFFFFFFFFFFFFFFFFFFFFFFFFFFFFFFFFFFFFFFFFFFFFF:FFFFF,F:FFFFFFFFFFFFFF,FFFFFFFFFFFFFFFFFFFFFFFFFF:FFFFFFFFF:FFFFFFFFFFFFFFFFFFFFFFFFFFFFFFFFFFFFFFFFFFFFFFFFFFFFFFFFFFFFFFFFFFFFFFFFFFFFF,:FFFF
@A00920:152:HGHKKDRXX:2:2107:28926:5901 2:N:0:AGGAGTGG+TGTTCTCT
GGACTACACGGGTTTCTAATCCTGTTTGCTCCCCACGCTTTCGCGCCTGAGCGTCAGTACCGAGCCAGATGGCCGCCTTCGCCACCGGTGTTCTTCCTAATATCTACGAATTTCACCTCTACACTAGGAATTCCGCCATCCTCTCTCGGACTCTAGCAATCCCGTTTCAAAGGCAATTCTGGAGTTGAGCCCCAGGCTTTCACCTCTGACATGGATCACCGCCTACGCGCGCTTTACGCCCAGTAATTCC
+
FFFFFFFFFFFFFFFFFFFFFFFFFFFFFFFFFFFFFFFFFFFFFFFFFFFFFFFFFFFFFFFFFFFFFFFFFFFFFF:FFFFFFFFFFFFFFFFFFFFFFFFFFFFFFFFFFFFFFFFFFFFFFFFFFFFFFFFFFFFFFFFFFFFFFFFFFFFFFFFFFFFFFFFFFFFFFFFFFFFFFF:FFFFFFFFFFFFFFFFFFFFFFFFFFF,FFFFFFFFFFFFFFFFFFFFFFFFFFFFFFFFF:FFFFF
@A00920:152:HGHKKDRXX:2:2107:29767:6887 2:N:0:AGGAGTGG+TGTTCTCT
GGACTACCGGGGTTTCTAATCCTGTTTGCTCCCCACGCTTTCGTGCCTCAGTGTCAGTACTGGTCCAGGTAGTCGCCTTCGCCACGGATGTTCCTCCTGATCTCTACGCATTTCACTGCTACACCAGGAATTCCACTACCCTCTACCGTACTCTAGCCCGCCAGTTTCCAATGCAATTCCCAGGTTGAGCCCAGGGCTTTCACATCAGACTTAACGAACCACCTACGCACGCTTTACGCCCAGTAATTCC
+
FFFFFFFFFFFFFFFFFFFFFFFFF:FFFFFFFFFFFFFFFFFFFFFFFFFFFFF:FFFFFFFFFFFFFFFFFFFFFFFFFFFFFFFFFFFFFFFFFFFFFFFFFFFFFFFFFFFFFFFFFF:FFFFFFFFFFFFFF:FF,FFFFFF:FFFFF:FFFFFFFFFFFFF:FFFFFFFFF:,:FFFFF:FFFFFFFFFFFFFFFFFFF::FFFFF,FF:F:F,,FFF:FFF::FFFFFFFFFFFFFFFFF,F:
@A00920:152:HGHKKDRXX:2:2107:4725:7326 2:N:0:AGGAGTGG+TGTTCTCT
GGACTACTAGGGTTTCTAATCCTGTTTGCTCCCCACGCTTTCGCACCTCAGCGTCAACAGATGTCCAGTAAGTCGCCTTCGCCACTGGTGTTCTTCCGAATATCTACGAATTTCACCTCTACACTCGGAATTCCACTTACCTCTCCATCGTTCTAGCGATGCAGTCTTAAAGGCAGTTCCGGAGTTGAGCTCCGGGCTTTAACCTCTAACTTACAAAGCCGCCTACGCGCGCTTTACGCCCAGTAACTCC
+
FF:FFFF:FFFFFFFFFFF:FF::FFF:,FFFFF:FFFF:FFFFFFFFF,FFF:FFF:FFFFFFF:FFF::FFFF:FFFFFFFFFFFFFFFFFFFFFFFFF:FFFFF:FFFFFFFFFFF:FF:FFFFF:FF:FFFFFFFFFFF:,FFFFF,:FF:F:FFFFF,:FF:FFF:FFF:,FF,FF,FF:FF:FF:F:::FFFFF,FFF:FFFF:FFFF:FFFFFF,::F,F:FFF:,F::FFFF:,,FFF,:F:
@A00920:152:HGHKKDRXX:2:2107:5303:7357 2:N:0:AGGAGTGG+TGTTCTCT
GGACTACTGGGGTATCTAATCCCGTTTGCTCCCCTGGCTTTCGCGCCTCAGCGTCAATACCGGTCCAGGATGCCGCCTTCGCCACCGGTGTTCCTCCAGATATCTACGCATTTCACCGCTACACCTGGAATTCCGCATCCCTCTCCCGAACTCAAGCCATCCAGTATCAGACGCAGTTCCCCGGTTGAGCCGAGGGATTTCACGTATGACTTAGTTGGCCGCCTACGAGCCCTTTACGCCCAGTAATTCC
+
FFFFFFFFFFFFFFFFFFFFFFFFFFFFFFFFFFFFFFFFFFFFFFFFFFFFFFFFFFFFFFFFFFFFFFFFFFFFFFFFFFFFFFFFFFFFFFFFFFFFFFFFFFFFFF,FFFFFFFFFFFFFFFFFFFFFFFFFFFFFFFFFFFFFFFFFFFFFFFFFFFFFFFFFFFFFFFFFFFFFFFFFF,FFFFFFFFFFF:FFFFFF:FFFFFFF:FFFFFFFFFF:FFFFFFFFF:FFFFFFFFFF:,FFFF
@A00920:152:HGHKKDRXX:2:2107:31765:8187 2:N:0:AGGAGTGG+TGTTCTCT
GGACTACCGGGGTTTCTAATCCTGTTTGCTCCCCACGCTTTCGTGCCTCAGTGTCAGTGCTGGTCCAGAGTGGCGCCTTCGCCACCGGTGTTCCTCCTGATATCTGCGCATTTCACCGCTACACCAGGAATTCCGCACTCCCCTACCGGACTCGAGTCATGGCAGTATCGAGTGGCGTCTCCGAGTTGAGCCCGGAGTTTTCACACCCGACTTGCCAAACCGCCTACGAGCTCTTTACGCCCAATAAATC
+
FFFFFFFFFFFFFFFFFFFFFFFFFFFFFFFFFFFFFFFFFFFFFFFFFFFFFFFFFFFFFFFFFFFFFFFFFFFFFFFFFFF:FFFFFFFFFFFFFFFFFFFFFFFFFFFFFFFFFFFFFFFFF:FFFFFFFFFFFFFFFFFFFFFFFFFFFFFFFFFFFFFFFFFFFFFF:FFFFFFFFFFFFFFFFFFFFFFFF:FFFF:FFFFFFFFFFFFFFFFFFFFFFFFFFFFFFFFFFFFFFFFFFF,FFF
@A00920:152:HGHKKDRXX:2:2107:4001:8703 2:N:0:AGGAGTGG+TGTTCTCT
GGACTACCAGGGTTTCTAATCCTGTTTGCTCCCCACGCTTTCGTGCCTCAGTGTCAGTACTGGTCCAGGTGGCCGCCTTCGCCACGGATGTTCCTCCCGATCTCTACGCATTTCACTGCTACACCGGGAATTCCGCCACCCTCTACCGTACTCGAGCACGCCAGTATCCAATGCCATTCCCAGGTTGAGCCCAGGGCTTTCACATCGGACTTAACGCACCACCTACGCACGCTTTACGCCCAGTAATTCC
+
FFFFFFFFFFFFFFFFFFFFFFFFFFFFFFFFFFFFFFFFFFFFFFFFFFFFFFFFFFFFFFFFFFFFFFFFFFFFFFFFFFFFFFFFFFFFFFFF,FFFFFFFFFFFFF:FFF:FFFF,FFF:FFFF::FFFFF:FFFFFFFF:FFF:FFFFFFFFFFFF,FFF:FFF:FFFFFFFFFFFFFF:FFFFFFFFFFFFF,:F:FFFFFF:F:F:FFFFF:FFFF,FFFFF::FF,F:FFFF:FFF,FF:FF
@A00920:152:HGHKKDRXX:2:2107:14814:9204 2:N:0:AGGAGTGG+TGTTCTCT
GGACTACTGGGGTTTCTAATCCTGTTTGCTCCCCACGCTTTCGCACCTCAGCGTCAGTTCCGGTCCAGTGAGCCGCCTTCGCCACTGGTGTTCCTCCCAATATCTACGCATTTCACCGCTACACTGGGAATTCCACTCACCTCTCTCGTACTCAAGGCTATCAGTGTCAATGGACGTTCTGGAGTTGAGCTCCAGGCTTTCACCTCTCACTTGGAAGACCGCCTGCGCGCGCTTTACGCCCAGTACTTCC
+
FFFFFFFFFFFFF,FFFFFFFFFFFFFFF:FFFFFFFFFFFFFF,FFFFFFFFFFF,F,F,FFF:FFFFFFFFFFFFF,FF,FFFFFFFFFFF:FFFFFF:F,FFFFF:,FFFFF:F,FFFFFF,,FF,F,F:FFFFFF,,,FFF,:F:F,F:FFF,:F,,F,F:,F,F:FF,,,FFFFFFF:::FFFFF,FFF:,FFF,FF,F,::,FFF,,,,:,FFFFFF:,FF,FFFFFFFFF:F:FFF:FFF,F:
@A00920:152:HGHKKDRXX:2:2107:31060:9752 2:N:0:AGGAGTGG+TGTTCTCT
GGACTACTGGGGTTTCTAATCCTGTTTGCTCCCCACGCTTTCGCACCTCAGCGTCAGTATCGAGCCAGTGAGCCGCCTTCGCCACTGGTGTTCCTCCGAATATCTACGAATTTCACCTCTACACTCGGAATTCCACTCACCTCTCTCGAACTCTAGACTACCAGTATCGAAGGCAGTTCCGGGGTTGAGCCCCGGGATTTCACGCCCGACTTAATAATCCGCCTACGTGCGCTTTACGCCCACTAATTCC
+
FFFFFFFFFFFFFFFF:FFFFFFFFF,FFFFFFFFF,FFFFFFFFFFFFFFFFFFFFF:F,:FFFFFF:FF:FFFFFFFFFFFFFFFFFFFFFFFFF:FFFFFFF,FFFFFFFF:FFFFFFFFFFFFFFFFFFFF:FFFFF:FFF:F,F:FFFFFFFFF,FFFFFF:FFFF:FFFF,,,F,F,FFF,F:,FFFF:FFFFFFFF,FFFFFFF,FFF:FFFFFFFF:FF:FFFFFFFF:FFFFF,FFFF:F,
@A00920:152:HGHKKDRXX:2:2107:17002:10019 2:N:0:AGGAGTGG+TGTTCTCT
GGACTACAAGGGTTTCTAATCCTGTTTGCTCCCCACGCTTTCGCGCATCAGCGTCAGTACCGGTGCAGCCAGCAGCCTTCGCCACTGGTGTTCCTCCAAATATCTACGCATTTCACCGCTACATTGGGAATTCCACTGGCCCCTCCCGGCGTCAAGCGAGGCAGTATCAATGGCAGTTCCTCGGTTGAGCGGAGGGATTTCACCTTTGACTTGCGAAGCCGCCTACGCGCCCTTTACTCCCACTCATTCC
+
FFFFFFFF,FFFFFFFFFF:FFFFFFFF,:FFFFFFFFFFFFF:FFFFFFFFFFFF,,:::FF,,,:F:F:FF,FFFF:FFF,F,:FFFFFFF::,,,F:FFFFFF,FFF:FFFFFFFFFFFF,FF,,FFFFFF,F,,,FF,F,FFFFFF,FFF,F,,:,,,FFF,:FFF:FFFFF:FF,::,FF:FFFF:,:FFFFFFFFFFFF,FFFF:F,:F:F,FFFFFFFFFF,FFF,:FF,,FFFF,F,F,,FF
@A00920:152:HGHKKDRXX:2:2107:5348:10567 2:N:0:AGGAGTGG+TGTTCTCT
GGACTACAGGGGTATCTAATCCCGTTTGCTCCCCTGGCTTTCGCGCATCAGCGTCAATACCGGTCCAGGATGCCGCCTTCGCCACCGGTGTTCCTCCAGATATCTACGCATTCCACCGCTACACCGGGAATTCCACCTGCCTCTACTGTGCTCGAGCCTGACAGTTTAGAAGGCAGCCCTGCGGTTAAGCCGCAGGATTTCACCCCCTACTTATCAGGCCGCCTACGCGCCCTTTACGCCCAGTGATTCC
+
:FFFFFFFFFFFFFFFFFFFFFFFFFFFFFFFFFFFFFFFFFFFFFF:FFFFFFFFFFFFFFFFFFFF:FFFFFFFF,FFFFFFFFFFFF:FFFFFFFFFFFFFFFFFFFFFFF,FFFFF:FFFFFFFF:FFFFFFFFFFFFFFFFFFFFFFFFFFFFFFF:FF,FF:FFFFFFFFFFFFFF,FFFF:FFFFFFFFFFFFF:FFFFFFFFF,FFF:F:FFFF:FFFFFFFFFF,FFFFFFFFFFFFFFFF
@A00920:152:HGHKKDRXX:2:2107:3830:10661 2:N:0:AGGAGTGG+TGTTCTCT
GGACTACCCGGGTTTCTAATCCTGTTTGCTACCCACGCTTTCGCTCCTCAGCGTCAGTGTTGGCCCAGAGCACTGCCTTCGCCATCGGTGTTCCTCCTGATATCTGCGCATTTCACCGCTACACCAGGAATTCCGTGCTCCCCTACCAAACTCAAGCCACAGCAGTATCGGATGGCGTCTCGGGGTTGAGCCCCGAGTTTTCACATCCGACTTACTGAGCCGCCTACGAGCTCTTTACGCCCAATAATTC
+
FFFFFFFFFFFFFFFFFFFFFFFFFFFF:F:FFF:FFFF:FFFFFFFFFFF,FFFFF,FF,,FFFFFFF:FFFFFFFFFFFFF:FFFFFF,FFFFFFFFFFFFFFFF:FFFFFFFFFFF:FFFFFFFFF:FFFFFFFFFFF,FFFF,:FFFFFF:FFFFFFFFFF:FFFFFFF:FFF:F,FF,FFFFFFFF,,FFFFF:FFFFFFFFFFFFFFFFFF,FF,FFFF::FFFFFFF,,F:FFFFF:,,F,,F
@A00920:152:HGHKKDRXX:2:2107:29035:10692 2:N:0:AGGAGTGG+TGTTCTCT
GGACTACCAGGGTATCTAATCCCGTTTGCTCCCCACGCTTTCGCGCCTCAGCGTCAGGAAATGCCCAGAGACCCGCCTTCGCCACCGGTGTTCCTCCCGATCTCTACACATTTCACCGCTACACCGGGAATTCCAGTCTCCTCTGCATCCCTCAAGAACGGCAGTCTCAGCCGACGTTTCTCGGTTGAGCCGCGAGATTTCACGGCTGACTTGCCATCGCGCCTAGGCGCCCTTTACGCCCGGTGATGCC
+
FFFFFFFFFFFFFFFFFFFFFFFFFFFFFFFFFFFFFFFFFFFFF:FFFF:FFFFFFFF,F:FFFFFFFFFF:FFFFFFFFFFFFFFFFFFFFFFF:FFFFFFFFFFFF,FFFFFF:FFF:FFF,FFFF:FFFFFFFFFFFFFFFF,FFFFFFFF:FFFFFFFFF,FF:FFFF,FFFFFF:,FF,FF,FFFF,F:F,F,,:,F:F,FF,,F:F,,:::,,F,,FF,F,F:,F,,,,,F:,:,F::,,::,
@A00920:152:HGHKKDRXX:2:2107:30608:10880 2:N:0:AGGAGTGG+TGTTCTCT
GGACTACAAGGGTATCTAATCCTGTTTGCTCCCCACGCTTTCGTGCCTCAGTGTCAGTGCTGGTCCAGGTGGCCGCCTTCGCCACGGATGTTCCTCCCGATATCTACGCATTTCACTGCTACACCGGGAATTCCGCCACCCTCTACCGCACTCTAGGTCGCCAGTATCCAATGCCATTCCCAGGTTGAGCCCAGGGCTTTCACATCAGACTTAACGACCCACCTACGCACGCTTTACGCCCAGTAATTCC
+
:F:FFFFFF,F:FFFFFFF:FFFFF:FFFFFFFFFFFFFFFFFFF:FFF:FFFFFFFFFFFFFFF::FFFFF,FFFFFF::FFFF,FFF,F:F:::FFFF,F:F::FF,F:FFF,,FF:F,FFFFFF:FFFF:FFFFFFF:F:FF:FFFF:FFFFFFFFF:F,FFF:FFF:FFFFFFF,FFFFFF,FFFFFF:FFFFFFFFFFFF,:F:F,FFFFFF,F,F,F:F,FFFFFFFFFFFFFF:FF:F::FF:
@A00920:152:HGHKKDRXX:2:2107:7238:11177 2:N:0:AGGAGTGG+TGTTCTCT
GGACTACTGGGGTATCTAATCCCGTTCGCTCCCCATGCTTTCGCCTCTCAGCGTCAGGTCAGGCCCAGCGTGTCGCCTTCGCCACTGGTGTTCCTCCGGATCTCTACGCATTTCACCACTACACCCGGAATTCCACACGCCTCTACCTGCCTCTAGCCCCGCAGTTCGGTCACGTCCTCGCCCGGTTGAGCCGGGCGCTTTCACGCGCCACTTGCAGGACCGCCTACACGCGCTGTACACCCAGTAAATC
+
FFFFFFFFFFFFFF:FFF,:F,FFFFFFFFFFFFFFFFFFF:FFFFFFFFFFFFFFFFFFFFFF:FFFFFFFFFFFFF:FFF::FFFFFF,FFF:FFFF:FFFFF,FFFFF,FF:FFFFFFF:FFFFF:,FFF:FF::FFFFFFFFFFFFF,FFFFFFFFFFFF,FFFFFFFFFFFF,F:FFFFFFF:FFFFFFFFFF:FFFFFFFFFFFFFFFFFFFF:FFFFFFF:FFFFFF,:FFFF:F:FF,FFFF
@A00920:152:HGHKKDRXX:2:2107:31891:11913 2:N:0:AGGAGTGG+TGTTCTCT
GGACTACAGGGGTTTCTAATCCCGTTCGCTCCCCATGCTGTCGTGTCTGAGCGTCAGTTGCGAGCCAGAATGCCGCCTTCGCCACTGGTGTTCCTCCGGATCTCTACGCATTTCACCACTACACCCGGAATTCCACACGCCTCTACCTGCCTCTAGCCCCGCAGTTCGGTCACGTCCTCGCCCGGTTGAGCCGGGCGCTTTCACGCGCCACTTGCAGGACCGCCTACACGCGCTTTACACCCAGTAAATC
+
FFFFFFFFFFFFFFFFFFFFFFFFFFFFFFFFFFFFFFFFFFFFFFFFFFFFFFFFFFFFFFFFFFFFFFFFFFFFFFFFFFFFFFFFFFFFFFFFFFFFFFFFFFFFFFFFFFFFFFFFFFFFFFFFFFFFFFFFFFFFFFFFFFFFFFFFFFFFF:F:FFFFFFFFFFFFFFFFFF:FFFFFFFFFFFFFFFFF:FFFFFFFFFFFFFFFFFFFFFFFFFFFFFF::FF,:FFF:F:FFFFFFF,FFF
@A00920:152:HGHKKDRXX:2:2107:5520:12712 2:N:0:AGGAGTGG+TGTTCTCT
GGACTACACGGGTTTCTAATCCTGTTTGCTCCCCACGCTTTCGTGCATGAGCGTCAGTGCAGGCCCAGGAGATTGCCTTCGCCATCGGTGTTCCTCCGCATATCTACGCATTTCACTGCTACACGCGGAATTCCATCTCCCTCTGCCGCACTCTAGCCGTGCAGTCACAAATGCAGTTCCCAGGTTGAGCCCGGGGATTTCACATCTGTCTTGCACAACCGCCTGCGAACGCTTTACGCCCAGTAATTCC
+
FFFFFFFF:FFFFFFFFFFFFFFFFFFFFFFFFFFFFFFFFFF,,FFFFFFFFFFFFFFFFFFFFFFFFFFFF:FFFFFFFFFFFFFFFFFFFFFFFFFFFFFFFFFFFFFFFFFFFFF:FFFF:FF:FFFFFFFFFFFFFFFFFFFFFFFFFFFFFFFF,FFFFFFFFFFFFFF::FF,FFFFFF,FFFFFF:FFFFFFFFFFFF:FF,FFF::FFFFFFFFFFFF,FFF,,FF,::FFFFF:FFFFFF
@A00920:152:HGHKKDRXX:2:2107:24406:12947 2:N:0:AGGAGTGG+TGTTCTCT
GGACTACTAGGGTATCTAATCCTGTTTGCTCCCCACGCTTTCGAGCCTCAGCGTCAGTAATGGGCCAGTGAGCCGCCTTCGCCACTGGTGTTCCTCCCAATATCTACGCATTTCACCGCTACACTGGGAATTCCACTCACCTCTCCCGGTCTCAAGCCACCCAGTCTGACAGGCAGTTCCTCGGTTAAGCCGAGGGCTTTCACCCGTCACTTGAATGGCCGCCTACGCGCCCTTTACGCCCAATAATTCC
+
FFFF:FFFFFFFFFFFFFFFFFFFFFFFFFFFFFFFFFFFFFFFFFFFFFFFFFFFFFFFFFFFFFFFFFFFFFFFFFFFFFFFFFFFFFFFFFFFFFFFFFFFFFFFFFFFFF:FFFFFFFFFFFFFFF:FFFFFFFFFFFFFFFFFFFFFFFFFFFFFFFFFFFFFFFFFFF,FFFFFFFFFFFF:FFFFF:FFF:FFFFFFFFFF:FF:F,FFFFFFFFFF,FFFFFFFFF,FFFF:F:F,FFF:FF
@A00920:152:HGHKKDRXX:2:2107:7934:13009 2:N:0:AGGAGTGG+TGTTCTCT
GGACTACCAGGGTTTCTAATCCCGTTCGCTCCCCATGCTGTCGCGTCTCAGTGTCAGGTGTGACCCATCGGGTCGCCTTCGCCACTGGTGTTCCTCCGGATCTCTACGCAGTTCACCACTACACCCGGAATTCCACACGCCTCTACCTACCTCTAGTCGCGCAGTTCGATTGCGGCCGAGCCCGGGGGAGCCGGGCGCTGTCACGCCTCACGTGCACGACCGCCTACACGCGCTTTACACCCAGTCACTC
+
::F:FFFFF,:FF,F::F,,F,:FF:F,,F,:FFF:FFF:FF,,FFF:F::F,F,FFFFFF:FF:::,F,F:FFF,,,FFF,F:FFFFF::,:F,FFFF::F,FFFFF,FFF,,FF,,,F,F,FFFF,F,,,,FFFFFFFFFFF,FFF,:FFFFF,FFF:F,::,,:,FFFFF:,FF,:FFFFFFF,:FFF:F,FFFFF,FFF,FFF,FFF,,FF:FFFFFF,F,F:,F:FFF:FFFFF,,,FF:,,,FF
@A00920:152:HGHKKDRXX:2:2107:26892:13182 2:N:0:AGGAGTGG+TGTTCTCT
GGACTACTGGGGTATCTAATCCTGTTTGCTCCCCACGCTTTCGCATCTCAGCGTCAGTACCGGGCCAGTGAGCCGCCTTCGCCACTGGTGTTCTTCCGAATATCTACGAATTTCACCTCTACACTCGGAGTTCCACTCACCTCTCCCGGACTCAAGATCATCAGTATCGAGGGCAGTTCCGAGGTTGAGCCTCGGGCTTTCACCCCCGACTTAATGATCCGCCTACACGCGCTTTACGCCCAGTCAGTCC
+
FFFFFFFFFFFFFFFFFFFFFF:FFFFFFFFFFFFFFFF,FFFFFFFFFFFFFFFFFFFFF:FFFFFFF:FFFFFFFFFFFFFFFFFFF:FFFFFFFFFFFFFFF,FFF,:FFFFFFFFFFFFFFFFFFFFF:FFFFFFFFFFFF:FF,FFFFFFFFFFFFFFFFFFFFF:FFFFF:FF,FFFFFFFFFFFFFFFF,F,:FFFF,FFFFFFF:FFFFF:F,FFFFFFFFFF:,,,FFFF,:,:FFF,F,F
@A00920:152:HGHKKDRXX:2:2107:32705:13197 2:N:0:AGGAGTGG+TGTTCTCT
GGACTACTGGGGTTTCTAATCCTGTTCGCTCCCCTAGCTTTCGCGCCTCAGCGTCAGGCAAGGCCCAGAGATCCGCCTTCGCCACCGGTGTTCCTCCTGATATCTGCGCATTTCACCGCTACACCAGGAATTCCGATCTCCCCTACCTGCCTCCAGCTCGGAAGTATCGGACGCAGTTCCGGGGTTGAGCCCCAGGATTTCACGACCGACTTTCCGAGCCGCCTACGCGCGCTTTACGCCCAATGAATCC
+
,FFFFFFFFFFFF:FFFFFFFF:FFFFFFF:FFFFFFFF:FF:FFFFFFFFFFFFFFFFFFFFFF:FFFFFFFFFFFFFFFFFFFFFFF:FFFF:FFFFFFFFFFFFFFFFFFFFFFFFFFFF::,FFF:FFFFFFFFFFFFFFFFFFFFFFFFFFFFFFFFFFFFF:FFFFFF,F:FFFFFFFFFFFFFFFFFFFFFFFFF:F:FFFFFFFFFFFFFFF:FFFFFFFFFF:F:F:FFFF:FFFFFFFFF
@A00920:152:HGHKKDRXX:2:2107:16640:13401 2:N:0:AGGAGTGG+TGTTCTCT
GGACTACCAGGGTTTCTAATCCTGTTTGCTACCCACGCTTTCGCGCATCAGCGTCAGAACCGGTCCAGGTGGCCGCCTTCGCCACTGGTGTTCCTCCCAATATCTACGCATTTCACCGCTACACTGGGAATTCCGCCACCCCCTCCCGGTCTCAAGCCCGACAGTTTCAAAGGCAGTTCCTCAGTTGAGCCGAGGGATTTCACCTTTGACTTATCGGGCCGCCTACGCGCCCTTTACGCCCAATAATTCC
+
FFFFFFFFFFFFFFFFFFFFFFFFFFFFFFFFFFFFFFFFF:FFFFFFFFFFFFFF:F:FF,FFFFFFFFFFFFFFFFFFFFFFFFFFFF,FFFFF:F::FFFFFFFFFFFFFFFFFFFFFFFFF,FF:FFFFF:FFF:FFFFFFFF:FFFFFFFFFFFFFFFFF:FFFFFFFFFF,FFFF:FFFFFFFFFFFFFF:F:FFFFFFFFF:F:FFF:,FFFFFFF:FFFFFF:FFFFFFFFFFF:FF:FFFF
@A00920:152:HGHKKDRXX:2:2107:12463:13589 2:N:0:AGGAGTGG+TGTTCTCT
GGACTACTCGGGTTTCTAATCCTGTTTGCTCCCCACGCTATCGTCCCTCAGCGTCAATCCTCGTCTAGCCGGCTGCCTTCGCTTTCGAGGTTCCTCCCGATCTCTACGCATTCCACCACTACACCGGGAATTCCACCGACCTCGACGGGATTCGAGCTGCCCGGTTTCCAATGCATACTCTCAGTTGAGCCGAGAGGTGTCACATCAGACCTAAACAGCCGCCTACAGACCCTTTACGCCCAGTAATTCC
+
FFFF:FFFFFFFFFFFFFFFFFFFF:FFFFFFFFFFFFFFFFFFFFFFFFFFFFFFFFFFFFFFFFFFFFFFFFFFF:FFFF:FFFFFFFFFFFFFFFFFFFFFFFFFFFFFFFFFFFFFFFFFFFFFFF:FFFFFFFFFFFFFFFFFFFFFFFFFFFFFFFFFF:FFFFFFFFFF:FFFF:FFFFFFFFFFFFFFFFFFFFFFFFFFFFFF:,FFFFFFFFFFFFFFF::F:FFFFF:FFFFFF,F:FF
@A00920:152:HGHKKDRXX:2:2107:2808:13870 2:N:0:AGGAGTGG+TGTTCTCT
GGACTACTGGGGTTTCTAATCCCGTTCGCTCCCCATGCTTTCGCATCTCAGCGTCAGGTCAGGCCCAGCGTGTCGCCTTCGCCACTGGTGTTCCTCCGGATCTCTACGCATTTCACCACTACACCCGGAATTCCACACGCCTCTACCTACCTCTAGTCGCGCAGTTCGATTGCGTCCTCGCCCGGTTGAGCCGGGCGCTTTCACGCCTCACTTGCACGACCGCCTACACGCGCTTTACACCCAGTAAATC
+
FFFFFFF,FFFFFFFFFFFFFFFFFFFFFFFFFFFFFFFFFFFFF:FFFFFFFFFFF:F:::FFF,FF:F,::FFFFFFFFFFFF,FFFFFFFFFFF:F:FFFFF:FFFFFFFFFFFFFFFFFFF:FFF,FF:FFFFFFFFFFFFF,FFFFFFFFFF,F:F:,FFFF:FF:FFFFFFFFFFFFFFFFFFF:F,FF:FFFFFFFFFFFFFFFFFFFFFFFFFFFFFFFFFF:FFFFF:FFFF:FF:F::F:
@A00920:152:HGHKKDRXX:2:2107:28375:13964 2:N:0:AGGAGTGG+TGTTCTCT
GGACTACCCGGGTATCTAATCCTGTTCGCTCCCCACGCTTTCGCGTCTCAGCGTCAGTACCGTCCCAGAGAGCTGCTTTCGCCATAGGTGTTCTTCCTGATATCTGCGCATTTCACCGCTACACCAGGAATTCCACTCTCCTCTTCCGGACTCTAGCCGACTGGTTTCCGGCGACATCTCGAGGTTGAGCCTCGAGTTTTCACACCAGACCTAGCCGGCCGCCTACACGCTCTTTACGCCCAATAAATCC
+
FFFFFFFFFFFFFFFFF:FFFFFFFFFFFFFFFFFFFFFFFFFFFFFFFFFFFFFFFFFFFFFFFFFFFFFFFFFFFFFFFFFFFFFFFFFFFFFFFFFFFF:FFFFFFFFFFFFFFFFF:FFFFFFFFFFFFFFFFFFFFFFFFFFFFFFFFFFFFFFFFF::FFFFFFFFFFFFFFFFFFFFFFFFFFFFFFFF:FFF:FFFFFFFFFFFFFFFFFFFFFFF:FFFFF:FFFFFFFFFFFFFFFFF:F
@A00920:152:HGHKKDRXX:2:2107:26169:14403 2:N:0:AGGAGTGG+TGTTCTCT
GGACTACTAGGGTATCTAATCCTGTTTGCTCCCCACGCTTTCGTGCCTCAGCGTCAATGATCGTGTAGTAAGCTGCCTTCGCAATCGGTGTTCTATGTCATATCTAAGCATTTCACCGCTACATGACATATTCCGCTTACCTCCACGATATTCAAGACACATAGTATCAACGGCAGTTCCCAAGTTAAGCTCGGGGATTTCACCACTGACTTACCAGCCCACCTACGCACCCTTTAAACCCAGTGAATCC
+
FFFFFFFFFFFFFFFFFFFFFFFF:FFFFFFFFFFFFFFFFFFFFFFFFFFFFFFFFFFFFFFFFFFFFFFFFFFFFFFFFFF,FFFFFFFFFFFFFFFFFFFFFFFFFFFFFFFFFFFFFFFFFFF,FFFFFFFFFFFFFFFFFFFFFFFFFFFFFF:FFFFFFFFFFFFFFFFFFFFFFF:FFFFFFFFFFFFFF:FFFFFFFFFFFF:FFFFFFFFFFFFFFFFFFFFFFFFF:F,:FFFF:,FFFF
@A00920:152:HGHKKDRXX:2:2107:10899:14669 2:N:0:AGGAGTGG+TGTTCTCT
GGACTACTAGGGTTTCTAATCCTGTTCGCTCCCCATGCTTTCGCTCCTCAGCGTCAGTAACAGCCCAGAGACCTGCCGTCGCCATCGGTGTTCCTCCTGATATCTGCGCATTTCACCGCTACACCAGGAATTCCAGTCTCCCCTACTGCACTCTAGTCTGCCCGTACCCACTGCAGACCCGGGGTTGAGCCCCGGGCTTTCACAGCAGACGCGACAAACCGCCTACGAGCTCTTTACGCCCAATAATTCC
+
FF:FFF,F:FFFFFF:FFFFFFFFFFFFFFFF::FFF:FFFFFFFFFFFFFFFFFFFFFFFFFFFFFFFF:FFFFFF,F,FFFFF,FFFFFF:FFFFFFFFFFFFFFFFFFFFFFFFFFF:FF:FFFF:FF:F:FFFFFFFF:F:FFFFF:FFFFFFFFFFFFFFFFFFFFFFF:FFFFFFFFFFFF:FFF,FFF:FF,FFFFFFF,F,:FF::FFFFFFFFFFFFFFFFF:FFF:FFFF:F:FFFFFF:
@A00920:152:HGHKKDRXX:2:2107:15456:15734 2:N:0:AGGAGTGG+TGTTCTCT
GGACTACAGGGGTTTCTAATCCTGTTTGCTCCCCACGCTGTCGCGCCTCAGTGTCAGCAACTGCCCAGCAGACCGCCTTCGCCACCGGTGTTCTTCCGGATCTCTACGCATTCCACCGCTACACCCGGAATTCCGTCTGCCTCTACAGTGCTCGAGTCGAGCAGTTCGCATGGCCGACTCGGGGTTGAGCCCCGAGCTTTCACCACACGCTTACCCAACCACCTACGCGCCCTTTACGCCCAGTGATTCC
+
FFFFF:FFFFF:FFF:FFFFFF:FFFF:F,FFF,FFF:F,::FF:FF,F::FFFF:FFF:FFF:F:FFFFFF,FFFFFFFFFF:FFF::FF,F:,FFF::FF,F:FF:,FFFF,F:FFFF:FFFFFF::,F:FFF:FFFF,FFFFFFFF,,FFFFFFFFF:,,FFFF,FFFFFFFFFFFF:F:::F:FFFFFFF:FFFFFF:F:FFFFF,F,FFF:,:F:FFFFFFF,FFFFF:F:FF:FF,,FFFFFF,
@A00920:152:HGHKKDRXX:2:2107:25048:16219 2:N:0:AGGAGTGG+TGTTCTCT
GGACTACTAGGGTTTCTAATCCTGTTTGATCCCCACGCTTTCGCACCTCAGCGTCAGTGTCAGTCCAGAAGGCCGCCTTCGCCACTGGTGTTCCTCCAGATCTCTACGCATTTCACCGCTACACCTGGAATTCCACCCTCCTCTACTGCTCTCTAGCTACCCAGTATCCGATGCCATTCCCAGGTTGAGCCCGGGGATTTCACATCAGACTTAAGCAGCCGCCTACGCGCGCTTTACGCCCAGTAATTCC
+
FFFFFFFFFFFF:F,FFFFFFFFFFFFFFFFFFFFFFFFFFFFFFFFFFFFFFFFFFFFFFFFFFFFFFFFFFFFFFFFFFFFFFFFFFFF:FFFFFFFFFFFFFFFFFFFFFFFFFFFFFFFFFFFFFFFFFFFFF,FFF:FFFFFFF,FFFFFFFFFFFFFFFFFFFFFFFFFFFFFFFFFFFFF,FFFFFFFFFFFF:FFF::FFF:FFFFFF,FFFF:FFFFFFFFFFFF::FFF:F,FFF,:F:F
@A00920:152:HGHKKDRXX:2:2107:23484:16830 2:N:0:AGGAGTGG+TGTTCTCT
GGACTACTAGGGTTTCTAATCCTGTTCGCTCCCCACGCTTTCGCTCCTTAGCGTCAGAACAGGTCCAGTAGCCAGCCTACGCCATTGGTGTTCCTTCTAATATCTACGGATTTCACTACTACACTCGAAATTCCAGCTACCTCTACCAGTCTCGAGCTTAGCAGTTTGGATAATAGTAACAATGGTTGAGCCAGCCGGTTTCACAATCAACTTCATAAGCCGCCTACGCCACTCTTTACGCACAGAAACA
+
FFFFFFFF,FFFFFFFFFFFFF,FFF,FFFFFFFFFFFFFFFF,,FFF:FFFFFFFF,F,,F,FFF:FF,,FF,FFFF,FFFFF,FFFFFFFFFF,F,FFFFFFFFFF,:FFFFFF,,FF:FFFF,F:FFFFFFF:,,FFFFFFF,F,,,FFF,FF,,FF,FFFF,F,,FF,,,FFF,,,,,,F,F:::FFF,,:,:FF:,FFF,FFF,:,FF:,:F,FF::F,:F:,F,,FF,F:,FFFF,FF,,,FF,
@A00920:152:HGHKKDRXX:2:2107:25762:17550 2:N:0:AGGAGTGG+TGTTCTCT
GGACTACAGGGGTTTCTAATCCTGTTTGATCCCCACGCTTTCGTGCCTCAGCGTCAATAACCCCTGTAGTGAGCTGCCTTCGCAATCGGTGTTCTATGTCATATCTAAGCATTTCACCGCTACATGACATAGTCCGCTCACCTCCCGGGCATTCACGATGTATAGTATCAACGGCAGTTCCAAAGTTAAGCTTTGGGATTTCACCACTTACTTACACACCCGCCTACGCACACTTTAAACCAAGTGAATC
+
FFFFFFFFFFFF::F:FF,FF:FFFFFFFF,:FFFF:FFFFF,F:F,FF,:FF,FFF:FF:F,:FFFFFFFFFF:FFFFFFFFFFFF:FFFFFFFF,FFFF,FFFF:FFFFF:FFFFFFF:F:,FFFFFFF,FFFFFFFF::FFFFFFF,F,FFF,:,FFFFFFFF:FFFFFFFFFFFFFFF:F,FFFF,FF,F,FFFFFFF:FFFFF,,:FFF:FFF,:,FF,FFF,FFF,F:::F::,FFF,FFFFFF
@A00920:152:HGHKKDRXX:2:2107:14543:17566 2:N:0:AGGAGTGG+TGTTCTCT
GGACTACTAGGGTATCTAATCCTGTTTGCTCCCCACGCTTTCGAGTCTTAGTGTCAGAAACCGACCAGATAGCCGCCTTCGCCACTGGTGTTCTTCCCAATCTCTACGTATTGCACCACTACACTGGGAATTCCAATATCCTCTCCGGTACTCTAGTCTACCAGTAACAAGTGCCTTTCGTGAGTTGAGCCCAAGGATTTCACCCCTCACTATGAAAACCACCTACACTCGCTTTAAGCCCAGTAAATAC
+
FFFFFFFFFFFFFFFFFFFFFF:FFFFFF,FFFFFFFFF,FFF:,,FFFF:,FFFFFFF::FF,FFFFFF,,FFFFFF:FFF,FF:FFFFFFFFFFFF,FF,FFF,F:,FFF,FFFF:,F:FFF,FFFF::FFFF:FFF::FFF,F,,,,FFFFF:,F,,::,,:,,,F:,:F:,:,FF,,FFF:::F,,,F,,,F,,,F,,,,:,:,,F,,::,,FF,F,FF,:F:,,:,F,FF:,:FFFF,:F:,,F:
@A00920:152:HGHKKDRXX:2:2107:18828:18161 2:N:0:AGGAGTGG+TGTTCTCT
GGACTACAGGGGTTTCTAATCCCGTTTGCTCCCCTGGCTTTCGCGCACTCAGCGTCAGTGTCAGCCTAGCAACCCGCCTTCGCCTCAGGTGTTCCTCTTGATATCTACGCATTTCACCGCTACACCAAGAATTCCGATTGCCCTTTCTGCACTCTAGCACGTCAGTATCGATTGGCCGTTCCGAGTTAAGCCCGGAGATTTCACAATCGACTTGACACGCCGCCTACGCGCCCTTTACGCCCAGTAAATC
+
FFFFFFFFFFFFFFFFFF:FFFFF:FFFFFFFFFFFFFFFFFFFFF:FFFFFFFFFFFFFFFFFFFF,F:FFFFFFFFFFFFFFFFFFFFFFFFFFFFFFFFFFFFFFFFFFFF:FFFF:FFFFFFF,FF:FFFFF:FFFFFFFFFFFFFFFF:FFFFF:FFF:FF:FFF,FFFFF:FFFFFFFFFF,FF:F:FF:FFFFF:FFFFFFFFFF,F:FFFF::FFFFF:F:F:::FFF:FF:F::FFF,FF:
@A00920:152:HGHKKDRXX:2:2107:10710:18349 2:N:0:AGGAGTGG+TGTTCTCT
GGACTACAAGGGTATCTAATCCTGTTTGCTCCCCACGCTTTCGCACCTCAGCGTCAATACCTGTCCAGCGAGTCGCCTTCGCCACTGGTGTTCTTCCGAATATCTACGAATTTCACCTCTACACTCGGAATTCCACTCGCCTCTCCAGGATTCTAGCAATCTAGTTTCAAAGGCAGTTCCGGGGTTGAGCCCCGGGCTTTCACCTCTGACTTGAATCGCCGCCTACGTGCGCTTTACGCCCAGTAATTCC
+
FFFFFFFFFFFFFFFFFFFFFFFFFFFFFFFFFFFFFFFFFFFFFFFFFFFFFFFFFFFFFFFFFFFFFFFFFFFFFFFFFFF:FFFFFFFFF::FFFFFFFFFFFFFF:FFFFFFFFFFFFF:FFFFFFFFFFFFFF,FFFFFFFFFFFFFFF,,FFFFFFFFFFFFFF,FFFFFFFF,FFFFFFFFFFFFF,FFFFFFFFFFF:FFFFFFFF:FF,:F:F:FFF:FF,FFFFFFFFF,FFFF,F:,:F
@A00920:152:HGHKKDRXX:2:2107:8178:18474 2:N:0:AGGAGTGG+TGTTCTCT
GGACTACACGGGTTTCTAATCCCGTTCGCTCCCCATGCTTTCGCCTCTCAGCGTCAGGCCAGGCCCAGCGTGTCGCCTTCGCCACTGGTGTTCCTCCGGATCTCTACGCATTTCACCACTACACCCGGAATTCCACACGCCTCTACCTGCCTCTAGCCCTGCAGTTCGCCCACGTCCTCGCCCGGTTGAGCCGGGCGCTTTCACGCACCACTTGCAGGACCGCCTACACCCCCTTTACACCAAGTAAATC
+
FFFFFFFF:FFFF:FFFFFFFFFFFF:FFFFFFFFFFFFFFFFFF:FFFFFFFFFFFFF,FFF:FFFFF:FF:FFFFF:FFFFFFFF:FFFFFFFFFFF:FFFFFFFFFFFFFFFFFFFFFFFFFFFFFFFFFFFFFF,FFFFF:FFF,,FFFFFFF,:FFFFFFF,F:FFFF,,FFFFFFFFFFF:,FFFFFFFFFFFF,FF,FFFFF:FF,,FF:FFFF:FF,:FF:,F,,FF,FFFFF,,,FFFF,F
@A00920:152:HGHKKDRXX:2:2107:4616:19257 2:N:0:AGGAGTGG+TGTTCTCT
GGACTACTGGGGTATCTAATCCCGTTCGCTACCCTGGCTTTCGCGGCTCAGCGTCAGGTGCAGCCCAGGGCGCCGCCTTCGCCTCTGGTGTTCCTCCGGATCTCTACGCATTTCACCACTCCACCCGGAATTCCACGCCCCTCTGCTGCCCTCTAGCTGCCCAGTTTCGAACGGCCTCTCCCGGTTGAGCCGGGAGCTTTCACGTCCGACTTGAACAGCCGCCTGCCCGCGCTTTACGCCCAGTGAATCC
+
FFFFFFFFFFFFFFFFFF,FFF,F:FFFFFFFFFFFFFFFFFFFFFFFFFFFFFFFFFFFFFFFFFFFFFFFFFFFFFFFFFFFFFFFFFFFFFFFFFFFFFFFFFFFFFFFFFFFFFFFFFFFF:FFFFFFFFFFFFFFFFFF,FFFFFFFF:F:FF:,FFFF:FF,FFF,FFFFFFF:FF:FFF,FFFFF:,,FFFFFFFFF:FFFFFFFF:FFF:FFFF:FF,FFFFFFFFFFFF:FFFFFFFF:FF
@A00920:152:HGHKKDRXX:2:2107:1353:19272 2:N:0:AGGAGTGG+TGTTCTCT
GGCCTACTGGGGTATCTAATCCCGTTCGCTACCCTGGCTTTCGCGGCTCAGCGTCAGCTGCAGCCCAGGGCGCCGCCTTCGCCTCTGGTGTTCCTCCGGATCTCTACGCATTTCACCCCTCCACCCGGAATTCCACGCCCCTCTGCTGCCCTCTAGCTGTCCAGTTACGAACGGCCTCTCCCGGTTGAGCCCGGAGCTTTCACGTCCGCCTTGATCAGCCGCCTGCCCGCGCTTTACGCCCAGTAAATCC
+
FF,F:FF,F:FFF,FFFFFFFFFFFF:FFFFFFF,FFFF:FFFFFFFFFF:FFFFFF,FF,FFFFFFF,FFFFFFFFF:FFFFFF,FFFFFFF,FFFFF:FFFF:FFFF,FF,FFFF,F,F:FF::F:FFFFF,FF:FFFFFFF:FFF,FFF:FF::FF,FFFF::,F,FFFF,FF:F:FFFF:F,FF:FF:FFFFFF:,FFF::F:,:FFF,:,FF,FFFFFF:FFFFF,FFF,FFFF::F::,,F,F:
@A00920:152:HGHKKDRXX:2:2107:29695:19664 2:N:0:AGGAGTGG+TGTTCTCT
GGACTACTCGGGTATCTAATCCTGTTCGCTCCCCACGCTTTCGCTCCTCAGCGTCAGTACAGGCCCAGAGAACCGCCTTCGCCACCGGTGTTCCTCCCGATATCTGCGCATTTCACCGCTACACCGGGAATTCCATTCTCCCCTACCTGCCTCTAGCCTGCCCGTATCCACCGCAGACCCACGGTTAAGCCGTGGGCTTTCACGACAGACGCGACAAACCGCCTACGAGCTCTTTACGCCCAATAATTCC
+
FFFFFFFFFFFFFFFFFFFFFFFFFFFFFFFFFFFFFFFFFFFFFFFFFFFFFFF:FFFFFFFFFF,FFFF:FFFFFF:FFFFFFFFFFFFFFFFFFFFFFFFFFFFFFFFFFFFFFFFFFF:FFFFFF::FFFFFFFFFFFFFFFFFFFFFFFFFFFFFFFFFFFFFFFFFFFFFFFFFF:FFFF:FFFFFFFFFFFFFFFFFFFFFFFFFFFFFFFFFFFFFF:FFFFFFF,F:FFFFF:FFF:FFFF
@A00920:152:HGHKKDRXX:2:2107:4933:20619 2:N:0:AGGAGTGG+TGTTCTCT
GGACTACAGGGGTTTCTAATCCTGTTCGCTCCCCACGCTTTCGCTCCTCAGCGTCAGTAACGGCCCAGAGACCTGCCTTCGCCATTGGTGTTCTTCCCGATATCTACACATTCCACCGTTACACCGGGAATTCCAGTCTCCCCTACCGCACTCCAGCCCGCCCGTACCCGGCGCAGATCCACCGTTAAGCGATGGACTTTCACACCGGACGCGACGAACCGCCTACGAGCCCTTTACGCCCAATAATTCC
+
FFFFFFFFFFFFFFFFFFFFFFFFFFFFFFFFFFFFFFFFFFFFFFFFFFFFFFFFFFFFFFFFFFFFFFFFFFFFFFFFFFFFFFFFFFFFFFFFFFFFFFFFFFFFF:FFFFFFFFFFFFFFFFFF::FFFFFFFFFFFFFF:FFFFFFFFF:F,F::FFFFF:FFFFFFFFFFFFFFFFFFFFFF:FFFFFFFFFFF:FFFF,FFFFF:FFFFF:FFFFFFFFFFFF:FFFFFFFFFFFFF:FF,FF
@A00920:152:HGHKKDRXX:2:2107:22625:20979 2:N:0:AGGAGTGG+TGTTCTCT
GGACTACTGGGGTATCTAATCCCGTTCGCTCCCCATGCTTTCGCATCTCAGCGTCAGGTCAGGCCCAGCTTGTCGCCTTCGCCACTGGTGTTCCTCCGGATCTCTACGCATTTCACCACTACACCCGGAATTCCACACGCCTCTACCTACCTCTAGTCGCGCAGTTCGATTGCGTCCTCGCCCGGTGGAGCCGGGCGCTTTCACGCCTCACTTGCACGACCGCCTACCCGCGCTTTACACCCAGTAAATC
+
FFFF::FF:FFFFFFFFFFFFFFFFFFF,F:FFFFFFFFFFFF,FF,FF:FFFFFFFFFF:F::,,:FF,FFF:FF,FFFFFF,:FFFF,FFFF,FFFF:F:F:FFFFFFFFFFFFFFFFFF,FFF:::FFF:,F:FFFF,FF::FFF,FFF:F:FFF:,FF,FFFFFF:FFFF,F,FFF::FFF,,FFFF,,FF::FF,FF,FFF:F:FF,FFF,:FF,FFF,F:F,FFF:F,FF,F,F:FFF,,F,FF
@A00920:152:HGHKKDRXX:2:2107:31810:21010 2:N:0:AGGAGTGG+TGTTCTCT
GGACTACCCGGGTATCTAATCCTGTTTGCTCCCCACGCTTTCGCACCTCAGCGTCAGTATCTTCCCAGATCGCCGCCTTCGCCACTGGTGTTCCTCCCGATATCTACGAATTTCACCTCTACACCGGGAATTCCGCGATCCTCTTAAGTACTCAAGCACTGCAGTTTCGGATGCACTTCCTTGGTTAAGCCGAGGGATTTCACATCCGACTTGCACTGCCGCCTACGTGCGCTTTACGCCCAATAATTCC
+
FFFFFFF:FFFFFFFFFFFFFFFFFFFFFFFFFFFFFFFFFFFFFFFFFFFFFFFFFFFFFFFFFFFFFFFFFFFFFFFFFFFFFFFFFFFFFFFFFFFFFFFFFFFFFFFFFFFFFFFFFFFFFFFFFFFFF:FFFFFFFFFFFFFFFFFFFFFFFFFF:FFF,F:FFFFFFFFFF::,FFFFFF,FFFFFFFFFFFFFFFFF:FF::F,F,F:,F,FFFFFFFFF:FFFFFFFF,FFFF:,F:FFFFF
@A00920:152:HGHKKDRXX:2:2107:13458:21104 2:N:0:AGGAGTGG+TGTTCTCT
GGACTACAGGGGTATCTAATCCCGTTCGCTCCCCATGCTGTCGCGTCTCAGTGTCAGGTGTGACCCAGCGGGTCGCCTTCGCCACTGGTGTTCCTCCGGATCTCTACGCATTTCACCACTACACCCGGAATTCCACCCGCCTCTATCACCCTCTAGTTGTCCAGTTTCCGACGACCTCCCCCGGTTTAGCCGGAGGCTTTCACGCCGAACTTAAACAACCACCTGCACGCCCTTTCCGCCCAGTAACTCC
+
F,FFFFFF,,FFF:F,FFFF:FF,FF:FF,FFFF::,F,F:F,FFFFFFF:FFFFFFFF,FFF,F,FFFFFFFFF,FFF,FFFFFFF,:FFFFF,F,FF:F,F,F,,F:,FFFFFFFF,FFFFFFFFFF:FFF:F:F:FF:FF,:FFFFFF,FF,FFFF:F,FF,FFFFFFFFFFFFF,,FF,,:,F:FFFF,F:,FFFFF,,FFFFF,FF,FF,FF,F:::F,,FFFF:F,:,:,:,F::,:F,,FFFF
@A00920:152:HGHKKDRXX:2:2107:22733:21198 2:N:0:AGGAGTGG+TGTTCTCT
GGACTACAAGGGTTTCTAATCCCGTTCGCTCCCCATGCTTTCGCCTCTCAGCGTCAGGTCAGGCCCAGCGTGTCGCCTTCGCCACTGGTGTTCCTCCGGATCTCTACGCATTTCACCACTACACCCGGAATTCCACACGCCTCTACCTGCCTCTAGCCCCGCAGTTCGGTCACGTCCTCGCCCGGTTGAGCCGGGCGCTTTCACGCGCCACTTGCAGGACCGCCTACACGCGCTTTACACCCAGTAACTC
+
FFFFFFFFFFFFFFFFFFFFFFFFFFFFF:FFFF,FFF,FFFFFFFFFFFFFFFFFFFFFFFFFFFFFFFFFFFFFFF,FFFFFFFFFFFFFFFFFFFFF,F::FFFFFFFF:F:FFFFFFF:FFFFFFFFFFFFFFFFFFFFFFFFFFFFFFF,FFFFFFFFFFFF::FFFFFFFFFFFFFFF:FFF:FFFFFFFFFF,FF,:FFFFFFF:FFF,FFFFFFFFFFFF::FF:,:FF,FFFFFFF,F,:F
@A00920:152:HGHKKDRXX:2:2107:13521:21214 2:N:0:AGGAGTGG+TGTTCTCT
GGACTACTCGGGTTTCTAATCCTGTTTGCTCCCCACGCTTTCGTGCCTGAGCGTCAGTGTTATCCCAGGGGGCTGCCTTCGCCATCGGTGTTCCTCCACATCTCTACGCATTTCACTGCTACACGTGGAATTCCACCCCCCTCTGACACACTCTAGCACTGCAGTCACAAATGCAGTTCCCAGGTTGAGCCCGGGGATTTCACATCTGTCTTACAGCGCCGCCTACGCACGCTTTACGCCCAGTAATTCC
+
FFFFFFFFFFFFFFFFFFFFFFFFFFFFFFFFFFFFFFFFFFFFF:FFFFFFFFFFFFFFFFFFFFFFFFFFFFFFFFFFFFFFFFFFFFFFFFFFFFFF,FFFFFFFFFFFFFFFFFFFFF:FFFFF:FFFFFFFFFFFFFFFF:FFFFFFFFFFFFFFF:FFFF:FFFFFFFFFFFFFFFFFFFF:FFFFFFFFFFFF,FFFFFFFFFFFFF:FFFFFFFFFFFFFFFFFF,FFFFFFFFFFFFFFFF
@A00920:152:HGHKKDRXX:2:2107:21414:21699 2:N:0:AGGAGTGG+TGTTCTCT
GGACTACAAGGGTATCTAATCCTGTTCGCTCCCCACGCTTTCGCGCCTTAGCGTCAGTACCGTCCCAGCAAGCTGCCTTCGCTATAGGTGTTCCTCCTGATATCTGCGCATTTCACCGCTACACCTGGAATTCCACATCCCTCTCCCAACTTCAAGCCATCCAGTATCGGATGCAGTTCCCAGGTTGAGCCTGGGGATTTCACATCCGACTTAGTTGGCCGCCTACGCGCCCTTTACGCCCAGTCATTCC
+
F:FFFFFFFFFFFFFFFF,FFFFFFFFFFFFF,FFFF:FFFFF:F:FF,,F::F,,FFFF,FFFF:FF:FFFFFFF:FFFFFFFFFFFFFFFFFFF:FF:F,FFFFFFFFFFFFFFFF,F,FFFFF:FF:FFFFF:::FFFFFF::F:,,:FFFFFFFFFFF:FFFF:FFF:FFFFFFF,FFFF,FFFFF:FFF:FF,:F,F:,FF,FFFFF:FFFFF:FFFF:,FF,:F,F:FF,:F:,F,:F,,:FFF
@A00920:152:HGHKKDRXX:2:2107:3839:22106 2:N:0:AGGAGTGG+TGTTCTCT
GGACTACCGGGGTTTCTAATCCCGTTCGCTCCCCATGCTTTCGCCTCTCAGCGTCAGGTGCAGCCCAGGGCGCCGCCTTCGCCTCTGGTGTTCCTCCGGATCTCTACGCATTTCACCACTCCACCCGGAATTCCACGCCCCTCTACTGCCCTCCAGCGGCCCAGTTTCGAACGGCCTCTCCCAGTTGAGCCGGGAGCTTTCACGTCCGACTTGGACCACCGCCTCCCCGCGCTTTACGCCCAGTAAATCC
+
FFFFFFF:FFFFFFFFFFFFFFFFFFFFFFFFFFFFFFFFFFFFFFFFFFFFFFFFFF:FFFFFFFF:FFFFFFFFFFFFFFFFFFFFFF,FFFFFFFFFF,FFFFFFFFF:FFFFFFF,,FF:FFFF:FFFFFFFFFFFFFFFFFFFFF,FF::FFF:,FFFFFF,FFFFFFF,FF,FF,FFFFF,FFFFF,F,FFFF:FF::FFFF:F:F:FFFFFFFFFFF:FF:FF::FFFF,F:F:,FFFF:FFF
@A00920:152:HGHKKDRXX:2:2107:1353:22310 2:N:0:AGGAGTGG+TGTTCTCT
GGACTACTGGGGTTTCTAATCCCGTTTGCTCCCCTGGCTTTCGCGCCTCAGCGTCAGTGTCGGTCCAGAATGCCGCCTTCGCCACCGGTGTTCCTCCAGATATCTACGCATTTCACCGCTACACCTGGAATTCCACATTCCTCTCCCGAACTCAAGCCCACCAGTATCAGACGCAGTTCCCCGGTTGAGCCGGGCGCTTTCACGCGCCACTTGCAGGACCGCCTACACGCGCTTTACACCCAGTAAATCC
+
FFFFFFFFFFFFFFFFFFFFFF:FFFFFFFFFFFFFFFFFFFFFFFFFF:FFFFFFFFFF:FFFFFFFF:FFFFFFFFFFFFFFFFFFFFFFFFFFF:FFFFFFFFFFFFFFFFFFFFFFFFFFFFFFFFFFFFFFF:FFFFFFFFFFFFFFFFFFFFFFFF,FFFFFFFFFFF:FFFFFF:FF,FFFFFFFFFFFF,FFFFFFFFFFFFFFF:FFF:F,FFFF::FFF:FFFFFF:FFFFF,F,F,FFF
@A00920:152:HGHKKDRXX:2:2107:22652:22654 2:N:0:AGGAGTGG+TGTTCTCT
GGACTACTAGGGTTTCTAATCCCGTTTGCTCCCCACGCTTTCGCGCCTCAGCGTCAGGGATTGGCCAGAGACCCGCCTTCGCCACCGGTGTTCCTCCCGATCTCTACACATTTCACCGCTACACCGGGAATTCCAGTCTCCTCTCCAACCCTCAAGGACAGCAGTATCGGACGCACTTCTTCGGTTGAGCCGAAGGATTTCACGACCGACTTGCCATCCCGCCTACACGCCCTTTACGCCCAGTGATTCC
+
FFFFFFFFFFFFFFFFFFFFFFFFFFFFFFFFFFFFFFFFFFFFFFFFFFFFFFFFFFFFFFFFFFFFFFFFFFFFFFFFFFFFFFFFFFFFFFFFFFFFFFFFFFFFFFFFFFFFFFFFFFFFFFFFF:FFFFFFFFFFFFFFFFFFFFFFFFFFFFFFFFFFFFFFFF:FFFFFFF,FFFFFFFFFFFFFFF:FFFFFFFFFF:FFFFFFFFFFFFFFFFFFFF:FFFFFFFFFFFFFF,FFFF,F,F
@A00920:152:HGHKKDRXX:2:2107:24921:22670 2:N:0:AGGAGTGG+TGTTCTCT
GGACTACCGGGGTTTCTAATCCCGTTTGCTCCCCTGGCTTTCGCGCCTCAGCGTCAATACCGGTCCAGGATGCCGCCTTCGCCACTGGTGTTCCTCCAGATATCTACGCATTTCACCGCTACACCTGGAATTCCACATCCCTCTCCCGGATTCGAGCCCGCCAGTATCGGACGCAGTTCCTCGGTTGAGCCGAGGGATTTCACGTCCGACTAAGCGGGCCGCCTACGCGCCCTTTACGCCCAGTAATTCC
+
FFFFFFFFFFFFFFFFFFFFFFFFFFFFFFFFFFFFFFFFFFFFFFFFFFFFFFFFFFFFFFFFFFFFFFFFFFFFFFFFFFFFFFFFFFFFFFFFFFFFFFFFFFFFFFFFFFFFFFFFFFFF::FFFFFFFFFFFFFFFFFFFFFFFF:FFFFFFF,FFF:FFFF,FFFFFFFFF:FFFFFFFFFFFFFFFFFFFFFFFFFFFFFFFFFFFFFFFFFFFFFFFFFFFFFFFFF:FFF,FFF:,FFF::
@A00920:152:HGHKKDRXX:2:2107:14543:23484 2:N:0:AGGAGTGG+TGTTCTCT
GGACTACTCGGGTATCTAATCCCGTTTGCTCCCCATGCTTTCGCCTCTCAGCGTCAGGTCAGGCCCAGCGTGTCGCCTTCGCCACTGGTGTTCCTCCGGATCTCTACGCATTTCACCACTACACCCGGAATTCCACACGCCTCTACCTGCCTCTAGCCCCGCAGTTCGGTCACGTCCTCGCCCGGTTGAGCCGGGCGCTTTCACGCCTCACTTGCACGACCGCCTACACGCGCTTTACACCCAGTAAATC
+
FFFFFFFFFFFFFFFFFFFFFFFFFFFFFFFFFFFFFFFFFFFFFFFFFFFFFFFFFFFFFFFF:FFFFFFFFFFFFFFFFFFFFFFFFFFFFFFFFFFFFFFFFFFFFF,FFFFFFFFF:FFFFFFFFFFF:FFFFFFFFFFFFFFFFFFFFFFFFFFFFFFFFFFFFFF:FFFFFFFFFFFFFF:FFFFFFFFFFFFFFFFFFFFFFFFFFFFFFFFFFFFFF:FFFFFFFFFFFF:FFF:FFF:,:F
@A00920:152:HGHKKDRXX:2:2107:20464:23782 2:N:0:AGGAGTGG+TGTTCTCT
GGACTACAAGGGTTTCTAATCCCGTTCGCTACCCATGCTTTCGCGCCTCAGCGTCAGGTGCGCCCCAGAGTGCCGCCTTCGCCACTGGTGTTCCTCCGCATCTCTACGCATTTCACCACTACACGCGGAATTCCACACTCCTCTGACGCCCTCCAGACCAACAGTCTCATCCGTCCTCTCCCAGTTTAGCCAGGAGCTTTCACGCATGACTTGTTGACCCGCCTGCGCGCGCTTTACGCCCAGTAATTCC
+
FFFFF:FFFFFFFFFFFFFFFFFFFFFFFFFFFFFFFF:FFFFFFFFFFFFFFFFFFFFFFFFFFFFFFFF:FFFFFFFFFFFFFFFFFFFFFFFFFFFFFFFFFFFFF::FFFFFFFFFFFFFFFFFFFFFFFFFFFFFFFFFFFF:FFFFFFFFFFFFFFFFFFFFFFFFFFFFFFFFFF,F,FF:FFF,FFFFFFFFFFFFFFFF:FF:F:FF,FFFFFFFFFFF:FFFF,F:FFFFFFFF:FF,FF
@A00920:152:HGHKKDRXX:2:2107:13169:24267 2:N:0:AGGAGTGG+TGTTCTCT
GGACTACTAGGGTTTCTAATCCTGTTTGCTCCCCACGCTTTCGTGCCTCAGCGTCAATGATCGTGTAGTAAGCTGCCTTCGCAATCGGTGTTCTATGTCATATCTAAGCATTTCACCGCTACATGACATATTCCGCTTACCTCCACGATATTCAAGACACATAGTATCAACGGCAGTTCCCAAGTTAAGCTCGGGGATTTCACCACTGACTTATGCATCCGCCTACGCCCCCTTTAAACCCAGTGAATCC
+
F:FFFFFF:F:FFFFF:F:FFF,FFF::FFFFFF,FFFF:FF:FFFFFFFFFFFF:FFFF,F:FFFFFFFFFFF:FF,FF,FF,F:F:F:FFFFFFFF,,FFFF:,FFFFFFFFFFF:FFFF:FFFF:FFFFFFFFFF:FFFFF:FFF,FF:,F:F:FFFFF,F:FFFFFFF,FFF,FFF,FFFFFFFFFFFFFFF:F:FFFFFF:F:FFFFFFF:FF:FF,FF:,:,,FF,,,,FFF,,FFF,F,:FFF
@A00920:152:HGHKKDRXX:2:2107:7202:24956 2:N:0:AGGAGTGG+TGTTCTCT
GGACTACTCGGGTATCTAATCCTGTTTGCTCCCCACGCTTTCGCGCCTCAGCGTCAGATCCAGCCCAGTTGGCCGCCTTCGCCACCGGTGTTCTTCCCGATCTCTACGCATTCCACCGCTACACCGGGAATTCCACCAACCCCTACTGGTCTCCAGGTCCGCAGTCTCGAAAGCAGCTCCGGGGTTCAGCCCCGCCCTTTCACTCCCGACTAGCAGGTCCAGCCTCCGCGCGCTTTACGCCAAGTCATTC
+
FFFFFFF:FFF:FFFFFFFFFFFFFFFFFFFFFFFFFFFFFFFFFFFFFFFFFFFFF,F,:FFFFFFFFFF,FFFFFFFFFFFFFFFFFFFFF:FFFFFFFFFFF:FFFF,FFFFFFFFFFFFFFFFFF,FFFFFFFFFFF:F,,F:F,,FFFF:F,,,F,FFFF:FFF,F:FFF,FFFF,,,FFF:FF:,F,F,F,FFFFFFF,,::FFF,FFF:,FFF,,:F:,F,F:,,::F,FF:FF,F:,,FFFF
@A00920:152:HGHKKDRXX:2:2107:1253:25144 2:N:0:AGGAGTGG+TGTTCTCT
GGACTACCGGGGTTTCTAATCCCGTTTGCTCCCCTGGCTTTCGCGCCTCAGCGTCAGTGACAGCCCAGCACCCCGTCTTCACCTAAGGTGTTCCTCTTGAAATCTACGCAGTTCACCACTACACCGGGAATTCCACTACCCTCTCCTGCCTTCAAGTTAAACCGTATCGAATGACCCTCCCCCGTTAAGCCGGGGGCTTGCACATTCGACTTGAAAAACCGCCTGCGCGCTCTGTACGCCGAGTAAATCC
+
F,,:FFF:,,:,,F,FF,F,FF,::,,FFF,:FFFF,FFF,FFF,FF:F,:FF:F:,F,,FFF::F,F:F:F:F:,:,FFF:F:,FFF,F,F,F:FFF,FFF,F,,FFFF,:,FFFFF::F:F,F,F:F:,FFFFF,F:F::FFFF,FFFF,FFFF,FF:F,,FF,,:F,,,:FF,F,,FF,,F,,F:,:F:,FFFF,F::,F,:F:F,:,,:::,F,,FFF:,,,FFFFF:,:,:FFFF,FFFF:FF,F
@A00920:152:HGHKKDRXX:2:2107:15935:25394 2:N:0:AGGAGTGG+TGTTCTCT
GGACTACCAGGGTATCTAATCCCGTTTGCTCCCCTAGCTTTCGCGCCTCAGCGTCAAGAACAGGCCAGGTAGTCGCCTTCGCCACTGGTGTTCCTCCCGATATCTACGCATTTCACTGCTACACCGGGAATTCCACTGCCCTCTACCGCACTCTAGCCCGCCAGTATCACATGCCTTTCCCAGGTTGAGCCCAGGGCTTTCACATCGGACTTAACGAACCACCTACGCTCGCTTTACGCCCAGTAATTCC
+
FFFFFFFF:FFFFFFFFFFFFFFF:FFFFFFFFFFFFFFFFFFFFFFFFFFFFFFFFFF,FFF,FFFFFFFFFFFFFFFFFFFFFFFFFFFFFFFFFFFFFFFFFFFFFFFFFFFF,FFFFF:FFFFFFFFFFF:FFFFFFFFFFFF:FFFFFFFFF,:F,FFFFFF:,F,FFFF,F,,FFFFF,:FFFFFF,FFFF,FFFFFFFFFFFF,FFFFF,,:F:FFFFFFF,FFFFFFFFFFFFF,FFFFFFF
@A00920:152:HGHKKDRXX:2:2107:17707:26710 2:N:0:AGGAGTGG+TGTTCTCT
GGACTACCGGGGTTTCTAATCCTGTTTGCTCCCCACGCTTTCGTGCATGAGCGTCAGTGTCAGCCCAGAGACCTGCCTTCGCCATCGGTATTCCTCCTGATATCTACGCATTTCACTGCTACACCAGGAATTCCAGTCTCCTCTGCCGCACTCAAGCCTTGCAGTCCCAAATGCCATTCCCAGGTTAAGCCCTGGGCTTTCACATCTGGCTTACAAAACCGCCTGCGCACGCTTTACGCCCAGTAATTCC
+
FFFFFFFFFFFFFFFFFFFFFFFFFFFFFF,FFFFFFFFFFFFFFFFFFFFFFFFFFFFFFFF,FFFFFFFFF,FFFFFFFFFF:FFFF,FFFFFFF,FFFFFFFFFFFFFF:FFFFFFFFFFF,FFFFFFFF:FFFFFFFFFF:F,FFFFFFFFF,,F,:FFFFF:FFFFFFFF:FFFFFFFFFFFFFFFF,FFFFFFFFFFFFFFF:FFFFF:,,FFFFFFFFFFFFFFFFFFF:FFFFFFFFFFFFF
@A00920:152:HGHKKDRXX:2:2107:27977:26835 2:N:0:AGGAGTGG+TGTTCTCT
GGACTACAAGGGTTTCTAATCCTGTTTGCTACCCACGCTTTCGTGCCTCAGCGTCAGTTATGGTCCAGTAAGCCGTCTACACCGCAGGTGTTCCTCCTGATATCTACGCATTTCACCACTACACCGGGAATTCCACTGCCCTCTCCCACCTTCAAGCCGATCAGTTTCCGATGCAGTTTCCCAGTTGAGCCGGGAGATTTCACATCGGACTTGACCAGCCGCCTGCGCGCTCTTTACGCCCAGTAAATCC
+
FFFFFFFFFFFFFFFFFFFFFFFFFFFFFFFFFFFFFFFFFFFFFFFFFFFFFFFFFFFFFFFFFFFF:FFFFFFFFFFFFFFFFFFFFFFFFFFFFF,FFFFFFFFFFFFFFFFFFFFFFFFFFFFFFFF:FFFFFFFFFFFFFFFFFF:FFFFFFFF:FFFFFFFF::FFFFF:F,F,FFF:FFFFFF,FFF,F:FFFFFFFF:F,FFFFF,F,FF:,FFF:,,FFFFFFFFFFFFFF,FF,FFF:F:
@A00920:152:HGHKKDRXX:2:2107:8106:26866 2:N:0:AGGAGTGG+TGTTCTCT
GGACTACCGGGGTATCTAATCCTGTTTGATCCCCACGCTTTCGTGCCTCAGAGTCCATATTCGTGTAGTGAGCTGCCTTCGCAATTGGTGTTCTATGTCATATCTAAGCATTTCACCGCTACATGACATATTCCGCTCACCTCCACGGTATTCAAGGCAGATAGGATCAACGGCAGTTTCCGAGTTACGCCCGGAGATTTCACCACTGACTTACCTGCCCTCCTACGCACCCTTTAAACCCAGGGAATGC
+
FFFFF:FFFFF:FFFFF::FFFFF,FFFFFFFFFFFFFFFFFFFFFFFFFFFF:F:F,FFFFFFFFFFFFFFFF:FF,FFFFF,FFFFF:FFFF:FFFF,FF:FF,FFFFF,FF:FFFF:FF,FF:FF::F:FF:FFFFFFFFFFFFFF:FF,FFFFFFFFFFF,FFF,FFFF:FF:,F:FFF,,:F,,F,FFF,FFF:FF:FF,:FF,F,:F:FFFFFFFFFFFFF:FFFFFF:,FFFFF,F::,FF,F
@A00920:152:HGHKKDRXX:2:2107:2031:26991 2:N:0:AGGAGTGG+TGTTCTCT
GGACTACTGGGGTTTCTAATCCTGTTTGCTCCCCACGCTTTCGTGCATGAGCGTCAGTGCTGGCCCAGGAGGCTGCCTTCGCCATCGGTGTTCCTCCACATCTCTACGCATTTCACTGCTACACGTGGAATTCCACCTCCCTCTGCCACACTCCAGCTCGCCAGTCACAAGCGCAATTCCCAAGTTAAGCTCGGGGCTTTCACACCTGTCTTAACGCGCCGCCTGCGCACGCTTTACGCCCAGTAATTCC
+
FFFFFFF,FFFFFFFFFFFFFFFFFFFFFFFFFFFFFFFFFFFFFFFFFFFFFFFFFFFF:FFFFFFFFFFFFFFFFFFFFFFFFFFF:FFFFFFFF:FFFFFFFFFFF::FFFFFFFFFFFFFFFFF:FFFFFFFFFFFFFFFFFFFFFFFFFFFFFFFFFFFFFFFF:FFFFFFFFF,FFFFFFFFFFFFFFFFFF:FFFF,FFFFFFFFFFFFFFFF:FFFF:FFF:FFFFFFFFFFFFF:F,,FFF
@A00920:152:HGHKKDRXX:2:2107:8811:27179 2:N:0:AGGAGTGG+TGTTCTCT
GGACTACTAGGGTATCTAATCCCGTTCGCTCCCCTAGCTTTCGCGGCTCAGCGTCAGGTGCAGCCCAGGGCGCCGCCTTCGCCTCTGGTGTTCCTCCGGATCGCTACGCATTTCACCACTCCACCCGGAATTCCACGCCCCTCTACTGCCCTCCAGCGGCCCAGTTTCGAACGGCCTCTCCCAGTTGAGCCGGGAGCTTTCACGTCCGACTTGGACCACCGCCTGCCCGCGCTTTACGCCCAGTCCCTCC
+
FFF:,FF,FFFFFFFFF,FFFF,F,FFFFFF:::,FF:,F,FFF:F:FFFF,FFFFF::F,F::,FFFFF::FF:,F,,FF,FFF,F:FF:FFF,FFFFF,F,FF,F:::FF:FF,,:,,F,F:FF:F::FFFFFFFFFFFFFFFFFFFFFFFFF,,F:FFFF:F,,FFFF:FF:FFFF:FFFFF,FF:FFFF:FF:F,,,,F,::FFF,FFFFFF,F,FF:FFFFF:,F:FFF,FFFF,FFF,,,::FF
@A00920:152:HGHKKDRXX:2:2107:22435:27383 2:N:0:AGGAGTGG+TGTTCTCT
GGACTACCAGGGTTTCTAATCCCGTTCGCTCCCCATGCTTTCGCGTCTGAGTGTCAAAGCAGGCCCAGAAAGTCGCCTTCGCCACAGGAGTTCCTCGGGATCTCTACGCATTTCACCACTCCACCCGGAATTCCATCTGCCTCTACCTACCTCCAGAACCCCAGTTTCACACGACCTCTCCCGGTTAAGCCGAGAGCTTTCACGCATGACTTAAAGTCCCACCGACCCGCGCTTTACGCCCAGTAAATCC
+
FFFFFFFFFFFFFFFFFFFFFFFFFFFFFFFFFFFFFFFFFFFFFFFFFFFFFFF:FFFFFFFFFFFFFFFFFFFFFFFFFFFFFFFFFFF:FFFFFFFFFFFFFFFFFFFFFFFFFFFFFFFFFFFFFFFFFF:FFFFFFFFFFFFF:FFFFFFFFFFFFFFF:FFFFFFFFFFFFFFFFFFFFFFFFFFF,FFFFFFFF,FFFFFFFFF,FFFFFFFFFFFF:FFFFFFFFFFFFFFFF:FFFFFFFF
@A00920:152:HGHKKDRXX:2:2107:7202:27461 2:N:0:AGGAGTGG+TGTTCTCT
GGACTACTGGGGTTTCTAATCCTGTTTGCTCCCCACGCTTTCGCGCCTCAGCGTCAGTCTCGGGCCAGTGAGCCGCCTTCGCTTCTGGTGTTCCTCCGAATATCTACGAATTTCACCTCTACACTCGGAATTCCACTCACCTCTCCCGATCTCCAGGCGCCCAGTATCAAAGGCAGTTCCAAGGTTGAGCCTTGGCATTTCACCCCTGACTCGAGCACCCGCCTACGCGCCCTTTACGCCCAGTAAATCC
+
FFFFFFFFFFFFFFFFFFFFFFFFFFFFFFFFFFFFFFFFFFFFFFFFFFFFFFFFFFFFFFFFFFFFFF:FFFFFFF:FFFFFFFFFFFFFFFFFFFFFFFFFFFFF:,FFFFFFFFFFFFFFFFFFFFFFFFFFFFFFFFFFFFFFFFFFFFFFFFFFFFFFFFFFFFFFFFFFFFFFFFFFFFFFFFFFFFFFFFFFFFFFFFFFFFFFFFFFFFFFFFFF:FFF:FFFFFFFFFFFF,FFF,FFFF
@A00920:152:HGHKKDRXX:2:2107:24514:27978 2:N:0:AGGAGTGG+TGTTCTCT
GGACTACCCGGGTTTCTAATCCCGTTTGCTCCCCTGGCTTTCGTTCCTCAGTGTCAGTAGCAGTCCAGAACGCCGCCTTCGCCACCGGTGTTCCTCCAGATATCTACGCATTTCACCGCTACACCTGGAATTCCGCGTTCCTCTCCTGCACTCAAGCCGGCCAGTCTCAGACGCAGTTCCCCAGTTGAGCTGAGGGATTTCACGTCTGACTTAGTCGGCCACCTACGAACCCTTTACGCCCAGTAATTCC
+
FFFFFFFFFFFFFFFFFFFFFFFFFFFFFFFFFFFFFFFFFFFFFFFFFFFFFFFFFFFFFFFFFFFFFFFFFFFFFFFFFFFFF:FFFFFFFF:FFFFFF:FFFFFFFFFFFFFFFFFFFFFFFFFFFFFFFFFFFFFFFFFFFFFFFFFFFFFFFFF:FF:FFFFFFFFFFFFF,FFFFFFF,F,FFFFFFFFFF:FFFFFFFFFFFFF:FFFFFFFFFFFFFFFFFFFFF:FFFFFFFFFFFFFFFF
@A00920:152:HGHKKDRXX:2:2107:6849:28447 2:N:0:AGGAGTGG+TGTTCTCT
GGACTACTCGGGTTTCTAATCCTGTTTGATCCCCACGCTTTCGTGCCTCAGAGTCAATCTTCGCGTAGTGAGCTGCCTTCGCAATTGGTGTTCTATGTCATATCTAAGCATTTCACCGCTACATGACATATTCCGCTCACCTCCACGGGATTCAAGATAGATAGTATCAACGGCAGTTTCCGAGTTAAGCCCGGAGATTTCACCACTGACTTACCTATCCTCCTACGCACCCTGTAAACCCAGTGACTCC
+
:FFFFFFFFFFFFFFFFF,FFFFFFFFFFFFFFFFFFFFFFFFFFF:FF,F:FFFFFFFFFFFFFFFFFFFFFFFFFFFFFFFFFFFFFFFFFFFFFFFFFFFFF,:FFFFFFFF:FFFFFFFFFFFFFFFFFFFFFFFFFFFFFFFFFFFFFFFFFFFFFFFFFF:FFFFFFFFFFFFFFFFFFFF:FFFFF:F,FF,F:::F:FF:FF:F,FFF,FFF:FFF:FFFFFFFF:FFF:FFFF,FFF,FF:
@A00920:152:HGHKKDRXX:2:2107:24108:28995 2:N:0:AGGAGTGG+TGTTCTCT
GGACTACAAGGGTTTCTAATCCCGTTCGCTCCCCACGCTTTCGCACATGAGCGTCAGAACAACGCTAGGGTGCCGCTTTCGCCACTGGTATTCCCCCCGATATCTACGCATTCCACCACTACACCGGGAATTCTACACCCCTCTCATTGCCTCAAGCCTCCCAGTTTTCAACGACCTCTCCCAGTTAAGCCGGAAGTTTTCACGTCGAACGTGAAAAGCCGCCTGCGTGCGCTTTACGCCCAGTAATTCC
+
FFFF:FF:FFFFF:FFFFFFFFFFFFFFFFFFFF:FFFFFFFFFFFFFFFFFFFFFFF,FFFFFFFFFF,FFFFFFFFFFFFFFF:FFFF,FFFFFFFFF,FFFFFF:FFFFFFFFFFFFFF:FF::FFFFFFFFFFFFFF:FFFFFFFF:FFFFFFFFFFFFFFFFFFFFFFFFFFFFFFFFFFF:FFFFF:F,FFF:FFF:F:FFF,F:FFF::FFFF,FFFFFFFFF:FFFFF:FFFFF::F:,FF,
@A00920:152:HGHKKDRXX:2:2107:29116:29183 2:N:0:AGGAGTGG+TGTTCTCT
GGACTACTGGGGTTTCTAATCCCGTTCGCTCCCCACGCTTTCGCGCCTCAGCGTCAGAAATGGTCCAGGAAGCCGCCTTCGCCACTGGTGTTCCTCCCGATATCTACGCATTCCACCACTACACCGGGAATTCCGCTTCCCCCTACCATCCTCCAGCCTACCAGTTTCGCCCGACCCCTCCCGGTTGAGCCGAGAGATTTCACGACCGACTTGGTAAGCCGCCTGCGCGCGCTTTACGCCCAATAAATCC
+
:FFFFFFFFFFFFFFF:,FFFFFFFFFFFFFFFFFFFFFFFFFFFFFFFFFFFFFFFFFFFFFFFFFFFFFFFFFFFFFFFFFFFFFFF,FFFFFFFFFFFFFF:FFFFFFFFF:FFFFFFFFFFFFF,FFFFF:FFFFFFFFFFFFFF:F:FF:F:FFFFFFF:FFFFFFFFFFFFFFFF:FFF:F,FFFF:FFFFFFFFFFFFFFFFFF,FFFFFFFFFF:F:FFFFFFFF:,FFFFFFF:F,FFFFF
@A00920:152:HGHKKDRXX:2:2107:15374:29778 2:N:0:AGGAGTGG+TGTTCTCT
GGACTCCGGGGTATCTAATCCTGTTCGCTCCCCATGCTTTCGCTCCTCAGCGTCAGTTGCGGCCCAGAGACCTGCCTTCGCCATCGGTGTTCCTCCTGATATCTGCGCATTCCACCGCTACACCAGGAATTCCAGTCTCCCCTACCGCACTCTAGTCTGCCCGTACCCACTGCAGGTCCGAGGTTGAGCCTCGGAATTTCACAGCAGACGCGACAAACCGCCTACGAGCTCTTTACGCCCAGTGATTCCG
+
FFFFFFFFFFFF:FFFFFFFFFFFFFFFFFFFFFFFFFFFFFFFFFFFFFFFFFFFFFFFFFFFFFFFFFFFFFFFFFFFFFFFFFFFFFFFFFFFFFFFFFFFFFFFFFFFFFFFFFFFFFFFFFFFFFFFFFFFFFFFFFFFFFFFFFFFFFFFFFFFFFFFFFFFFFFFFFFFFFFFFFFFFFFFFFFFFFFFFFFFFFFF,FFFFF:FF:F,F:FF:FFF::FFFFFFFFFFFFF:FFF:FF:FFF
@A00920:152:HGHKKDRXX:2:2107:25861:29778 2:N:0:AGGAGTGG+TGTTCTCT
GGACTACCAGGGTTTCTAATCCTGTTTGCTCCCCACGCTTTCGTACCTCAGCGTCAGTCCAAGGCCAGAAGGTCGCCTTCGCCACTGGTATTCCTCCTGATATCTACGCATTTCACCGCTACACTAGGAATTCCACTTTCCTCTCCTGCCCTCAAGAAATCCAGTTTCATGGGCAATCTCCGGGTTGAGCCCGCAGTTTCCACCCCTGACTTAAATTCCCACCTACACGCCCTGTTCGCCCAGTGATTCC
+
:FFFFFFFFFFFFFFFFFFFFFFFFFFFFFFFFFFFFFFFFFF:FFFFF,F:FFFFFF:FFFFF:F,:FFFFFFFFFFFFFFFFFFFFF:FFFF:FFF:FFFFFFFFFF::FFFFFFFF,FF,FF,FFF,F::FF:FFFFFFF:FFF:FFFFF:F:F:FFFF:FFFFFFFF,:FFF,F:FFF:F,FFFF:FFFFFF,FF,FFFF:,FF,FF,,:FFF::FFFFFFFFFFFFFF,F,FFFFFFF::F:,:F
@A00920:152:HGHKKDRXX:2:2107:31114:29982 2:N:0:AGGAGTGG+TGTTCTCT
GGACTACTAGGGTTTCTAATCCTGTTTGCTACCCACGCTTTCGCGCCTCAGCGTCAGAACCGGTCCAGGTAGCAGCCTTCGCCACCGGTGTTCCTCCCAGTATCTACGCATTTCACCGCTACACTGGGAATTCCGCTACCCTCTCCCGGCCTCAAGCCAGACAGTTTCAATGGCAGTTCCTCAGTTGAGCCGAGGGATTTCACCTTTGACTTGGAAAGCCGCCTACGCGCCCTTTACGCCCAATAATTAC
+
FFFFFFF:FFFFFFFFFFFFFF:FFFFFFFF:FFFFFFFFFFFFFFFFFFFFFFFF::FF,F,F:FFFFFFFF,FFFF:F:FF::FFF:FFFFFFFFFF:FFFFFFFFFF,FFFFFFF,FFF:FFFFF:FFF,F,:FFFF:FFFF:F::FFF:FFFFF:,F:FFF:FFFF,:,FFFFFFFFFFFFFFFF,F:FFFFFFF:F,FFFFF:FFFFF,:FF::FFF:FFF:F,FFFF,F,FFFFFFFF:,F,,F
@A00920:152:HGHKKDRXX:2:2107:28782:30921 2:N:0:AGGAGTGG+TGTTCTCT
GGACTACAGGGGTTTCTAATCCTGTTTGATCCCCACACTTTCGTGCCTCAGCGTCAGTTAAAGCCTGGTAAGCTGTCTTCACTATCGGTGTTCTTGACGATATCTAAGCATTTCACCGCTACACCGTCAATTCCGCCTACCTCGACTTCACTCAAGCTCCCCAGTATCAATGCCACCCTCCCGGTTAAGCCGGAATATTTCAGCACTGACTTAAGAAGCCGCCTACGCACCCTTTAAACCCAATAAATCC
+
FFFFFFFFFFFFFFFFFFFFFFFFFFFFFFFFFFFFFFFFFFFFFFFF:FFFFFFFFFFFFFFF:FFFFFFFFFFFF:FFFFFFFFFFFFFFF:FFFF:F:FFFFFFFFFFFFFFFFFFFFFF,FFFFFFFFFFFFFFFFFFFFFFFFFFFFF:FFFFFFFFFFFFFFFFFFFFFFFFFFFFF:FF,FFFFFFFFFFFFFFFFFFFFF:FFFF:FFFFFFFFFFFFFF:FFFFFFFF,F,FF,:FFFF:F
@A00920:152:HGHKKDRXX:2:2107:10854:31688 2:N:0:AGGAGTGG+TGTTCTCT
GGACTACTAGGGTTTCTAATCCCGTTCGCTCCCCTAGCTTTCGCGGCTCAGCGTCAGGTGCAGCCCAGGGCGCCGCCTTCGCCTCTGGTGTTCCTCCGGATCTCTACGCATTTCACCACTCCACCCGGAATTCCACGCCCCTCTACTGCCCTCTAGCGGCCCAGTTTCGAACGACCTCTCCCAGTTGAGCCGGGAGCTTTCACGTCCGACTTGGACCACCGCCTGCCCGCGCTTTACGCCCAGTAAATCC
+
FFFFFFFFFFFFF:FFFFFFFFFFFFFF:FFFFFFFF,FFFFF,FFFF:F:,FF,,FFFFFFF:F::FFFF:,F::F:F::,FFFFFFF,FF,FF:FFF,FFF,,FFF:FFFF:,:FFF:FFF:FF:F:::FFFFFFFFFF,:::FFFFF::FFF,FFFFFFF,,FF:F:F,::FFFFFFFFF,FF::,FFFFFFFF:FF:,FFF,F::,,FFFFFFFFF::FFFFFF:FFF:FFF:FFFF,F,,,::F,
@A00920:152:HGHKKDRXX:2:2107:25111:32675 2:N:0:AGGAGTGG+TGTTCTCT
GGACTACTAGGGTATCTAATCCTGTTTGCTCCCCACGCTTTCGTGCCTCAGTGTCAGTGCTGGTCCAGGCAGTCGCCTTCGCCACAGATGTTCCTCCCGATCTCTACGCATTTCACTGCTACACCGGGAATTCCACTGCCCTCTACCGCACTCTAGCCCGCCAGTATCGAACGCACATCCCAGGTTGAGCCCGGGGCTTTCACGCCCGACTAACGTCACCGCCTACGCGCCCTTTACGCCCAGTCATTCC
+
FFFFFFFFFFFFFFFFFFFFFFFFFFFFFFFFFFFFFFFFFFFFFFFFFFFFFFFFFFFFFF:FFFFF:F:FFFFFFFFFFFFFFFFFFFFFFFFFFFFFFFFFFFFFFFFFFFFFFFFFFFFFFF:FFFFFFFFFFFFFFFFFFF:FFFFFFFFFFF:FFF:FFFFFFFFFFFFFFFFFFFFF:FFFFFFFFFFFFFFFF,F::F::FFF,FFFFFFFFFFFFFFFFFFFFF,:FFFFFFFFF:,:F,F
@A00920:152:HGHKKDRXX:2:2107:26060:32816 2:N:0:AGGAGTGG+TGTTCTCT
GGACTACTCGGGTATCTAATCCTGTTTGCTCCCCACGCTTTCGTGCATGAGCGTCAGTGCTGGACCAGGAGGCTGCCTTCGCCACTGGTGTTCCTCCCAATATCTACGCATTTCACCGCTACACCTGGAATTCCGCGTTCCTCTCCCGCACTCAAGCCGACCAGTATCAGACGCAGTTCCCCAGTTAAGCTGAGGGATTTCACGTCTGACTTAGCCGGCCACCTACGACCCCTTTACGCCCAGTACTTCC
+
FFFFFFFFFFFFFFFFFFFFFFFFFFFFF:FFFF:F:FFFFFFFFFFFFFFFFF:FFFFFFFFFFFFFFFFFFFFFFFFFFFFFFFFFFFFFFFF:FFFFFFFFFFFFFFFFFFF:FFFFFF:FFFFFFF:FFFFFFFFFFF:FFFF:F,FFFF:FFFF:FFFFFFFF,FFFFFFF:FFFFFFF::FFFF,F:FFFFFFF:FFFF::F,::FFF,F:FF:FFFF,:FF,:FF,:FF:F:::,:F,:,FFF
@A00920:152:HGHKKDRXX:2:2107:21486:32878 2:N:0:AGGAGTGG+TGTTCTCT
GGACTACCGGGGTTTCTAATCCCGTTCGCTCCCCATGCTTTCGCCTCTCAGCGTCAGGTCAGGCCCAGCGTGTAGCCTTCGCCACTGGTGTTCCTCCGGATCTCTACGCATTTCACCACTACACCCGGAATTCCACACGCATCTACCTACCTCTAGTCGCGCAGTTCGATTGCGTCATCGCCGGTTGAGCCGGGCGCTTTCACGCCTCACTTGCACGACCCCCTACACGCGCTTTAAACCCAGTAAATCC
+
FFFFFFFFFFFFFFFFFFFFFFFFFFFF,FFFFF,,,FFFFFF::,FFFFFFFFFFFF:F,F,FFF:FFFFFF,FFFFFFFF:F,,FF,FFFF,,F::FF:FFFFF,FFFF:FFFFFFFFFFFFF,,F,FFFFFFFFF:F,FFFF,F,F,FFFFF,FF,F,FFFFF,,FF,FFF,F,,FFFFF,F,,,,FFFF,F,FFFF:,FF:,F,,,F,,:,FFFF:,F,F,:FF,F,:F:FF:FFF,F:,FFF,F:
@A00920:152:HGHKKDRXX:2:2107:17183:33129 2:N:0:AGGAGTGG+TGTTCTCT
GGACTACTAGGGTATCTAATCCCGTTCGCTACCCTAGCTTTCGTGTGTGAGCGTCAGGAATGGGCCAGTGCGCTGCCTTCGCCTTTGGTGTTCCCCACGATATCAACGGATTTCACCCCTACACCGTGAGTTCCACGCACCTCTCCCACCCTCTAGCCATACCGTTTCGCTCGCCGGCCGTAGGTTGAGCCCACGGATTTTACGAACGACTAATATGGCCGCCTCGACACCCTTTACGCCCAGTGATTCC
+
FFFF:FFF:FFFFFFF:FFFFFFFFFFFFFFF:F:FFFFFFFFFF,:FFFFFFFFFF,FFFFFFFFFFFFF:FFFFFFFFFFF::FFFFFFFFFFFFF:FF:FF:FFF:FFFFFFFF:FF:FFFFF:FFF:FFF,F:F,FF:FFFFFFF,FFFFFFFFFFFFFF::F:F:FFFFF:FFF:F:FFFFFFFFFF:FFFF:FF:FFFFFFFFFF,F,FFFFFFFFFFFF,FFFFFFFFFFFFFFFFFFFFFFF
@A00920:152:HGHKKDRXX:2:2107:8133:33489 2:N:0:AGGAGTGG+TGTTCTCT
GGACTACTGGGGTTTCTAATCCCGTTTGCTCCCCTAGCTTTCGCGCCTCAGCGTCAAGAACAGGCCAGGAAGTCGCCTTCGCCACTGGTGTTCCTCCCGATATCTACGCATTTCACCACTACACCAGGAATTCCACTACCCTCTCCCACATTCAAGCCCTGCAGTATCAAAAGCACTTCCCAAGTTAAGCTCGGGGCTTTCACTCCTGACTTGCAAGGCCGCCTACACCCGCTTTACGCCCAATGATTCC
+
FFFF:,FFF:FFFFFF:FFFFFFF:FFFFFFFFFFFFFFFFF:FFFFFF:FF:FFFFFFFFFFFFFF:FFFF:FFFFFFFFFFFF:,FFFFFFFFFFFFFFFFFFFFFFFFFFF:FFFFFFFFFF,FFF,FFFFFFF,FFFF:FFFFFFF,FFFFFFFFFFFFFF::FFFFFF:FFF,,FFF:F:FFFF,FF,:,FFFFFFF:F,,F,F::FFFFFF,,FFF:FF,FF,FF:FFFFFFF:FFFF,:F:F:
@A00920:152:HGHKKDRXX:2:2107:1533:34272 2:N:0:AGGAGTGG+TGTTCTCT
GGACTACTCGGGTTTCTAATCCTGTTTGCTCCCCACGCTTTCGCGCCTCAGCGTCAGATCACGCCCAGCCAGCCGCCTTCGCCTCCGGTGTTCTTCCGGATCTCTACGCATTCCACCGCTACACCCGGAATTCCGCTGGCCTCTACGTGTCTCCAGTCTCCCAGTATCCGGGGCCTGCACGGAGTTGAGCTCCGGCCTTTCACCCCTGGACTTGAAAAACCGCCTGCGCGCGCTTTACGCCCAGTGATTC
+
FFFF:FFFFFFF,FFFFFFFFFFFFFFFFFF:FFFFFFF:FFFFFFFF:FFFFF:FFFF:FFFFF:FFFFFFFFF:FFFFFFFFFFFFFFF,FFFFFFFFFFFFFFFFFFFFFFFFFFFF,FFFFFFFFF,FFFFFFFFFFFFFF:FFFFFFFFFFFFFFFFFF:FFF:FF:FFFFF::FFFFFFFFFFF:FFFFFFFFF:FF:FFF:F:F,F:FF:FFFFFFFFFFF:FFF::,F:FFFFFFFFF,,FF
@A00920:152:HGHKKDRXX:2:2107:17906:36010 2:N:0:AGGAGTGG+TGTTCTCT
GGACTACCAGGGTTTCTAATCCTGTTTGCTCCCCACGCTTTCGCGGATGAGTGTCAGATCCAGCCCAGCTAGCCGCCTTCGCCACAGGTGTTCTTCCTGATATCTACGCATTCCACCGCTACACCAGGAATTCCGCTAGCCTCTACTGGTCTCTAGTCTGCCAGTATCGTATGCATTCCGCGGGGTTGAGCCCCGGGTTTTCACAAACGACTTAACAGACCACCTGCCCGCGCTGTACGCCCAGTCATTC
+
F:FFFFFFFFFF:FFFFFFFFFFFFFFFFFFFFFFFFFFF,FFFFFF:FFFFFFFFFFFFFFFFFFFFFFFFFFFFFFFFFFFFFFFFFFFFFFFFFFFFFFFFFFFFFFFFFFFFFFFFFFFFFFFF:FFFFFFFF::FFFFFFFFFFFFFFF,FFFFFFFFFFFFFFF,FFFFFFFFFFF:FFFFFFFFFFFFFFFF:FFF:F,FFFFF:F:FF:FF:FFFFFFFFFFFFFF:FFFFF,FFFFFFFFF
@A00920:152:HGHKKDRXX:2:2107:19289:36088 2:N:0:AGGAGTGG+TGTTCTCT
GGACTACTAGGGTATCTAATCCTGTTTGCTCCCCACGCTTTCGCACCTCAGCGTCAGTAAAGGACCAGTGAGCCGCCTTCGCCACTGGTGTTCCTCCGAATATCTACGAATTTCACCTCTACACTCGGAATTCCACTCACCTCTTCCATACTCGAGATACCCAGTATCAAAGGCAGTTCCAGAGTTGAGCTCTGGGATTTCACCCCTGACTTAAATATCCGCCTACGTGCGCTTTACGCCCAGTAATTCC
+
FFFFFFFFFFFFFFFFFFF,FFFFF,FFFFFFFFFF:FFFFFFFFFFFFFFFFFFF:FFF,F:FFFFFFFFFFFFFFFFFFFFFFFFFFFFFFFFFFFFFFFFFFFFFFFFFFFFFFFFFFFFFFFFFF:FFF:FFFFFFF:FF:FF,FF,FFF,FFFF,FFFF:,FFFFFFFFFFFFFFFFFFFFFFFF:FFFFF,F,FFFF::FFFFF::F,FF:FFFFFF:FF,FFFFFF,FFFFFFFFFF,::FFF
@A00920:152:HGHKKDRXX:2:2107:2880:36667 2:N:0:AGGAGTGG+TGTTCTCT
GGACTACCGGGGTTTCTAATCCCGTTCGCTCCCCATGCTTTCGCCTCTCAGCGTCAGGTCAGGCCCAGCGTGTCGCCTTCGCCACTGGTGTTCCTCCGGATCTCTACGCAGTTCACCACTACACCCGGAATTCCACACGCCTCTACCTGCCTCTAGCCCCGCAGTTCGGTCACGTCCTCGCCCGGTTGAGCCGGGCGCTTTCACGCGCCACTTGCAGGACAGCCTACACGCGCTTAACACCAAGTAAATC
+
FFFF,FFFFFFF,,FFFFFF,FF:F:,FF,FF,FFF,FFF:F:FFFFFFFF:FF::FFFFFF:F:FFFFFFFFFFFFF,F,FF,FFFFFFFFFFF,FFF:F:F,:FF,FF,F,FF:FFF,:FFFFFF,:,,FFFF,:FFFFFFFFF,:F,F,,::F,F,:F,FF:FF:F,FFF,,FFFF,F,FFF,F:FFFFF,FFFF,,,FFF:::FF,:FFFFFFFF:,FFFF:FFFF,FF::,FF::F,,:F,FFFF
@A00920:152:HGHKKDRXX:2:2107:20717:36933 2:N:0:AGGAGTGG+TGTTCTCT
GGACTACTAGGGTATCTAATCCTGTTTGCTCCCCTAGCTTTCGCGCCTCAGCGTCAGATGCAGCCCAGAAACGCGCCTTCGCCACTGGTGTTCCTCCCGATATCTACGCATTTCACCGCTACACCGGGAATTCCCGGTTCCTCTGCTGCCCTCAAGCCATGCAGTATGGGATGCAGTTCCCCGGTTGAGCCGGGGGATTTCACACCCCACTTACAAGGCCGCCTACGCGCTCTTTACGCCCAGTGATTCC
+
FFFFFFFFFFFFFFFFFFFFFFFFFFFFFFFFFFF:FFFFFFFFFFFFFFF:FFFFFFFFFFFFFFFFFF:FFFFFFFFFFFFF,FFFFF,FFFF,FF:FFFFFFFFFFFF:FFFFFFF:FFFFFFFFF,FFFFFF,FFFFFFF:FFFF:F,F:FFFFF::FFFFFFFFFFFFFFFFFFFFFF:FF:FFFFFFFFFFF:FFFFF:FFFFF:FFFF:,FFF,FF:FFFFFFFFF:FFFFFFFFFFFF:FFF
@A00920:152:HGHKKDRXX:2:2107:15067:37012 2:N:0:AGGAGTGG+TGTTCTCT
GGACTACTGGGGTTTCTAATCCTGTTTGCTCCCCACGCTTTCGTGCCTCAGCGTCAGTGTTGATCCAGATGGCCGCCTTCGCCACGGATGTTCCTCCCGATCTCTACGCATTTCACCGCTACACCGGGAATTCCGCCATCCTCTATCACACTCTAGCTGGCCAGTATCCATCGCCATTCCCAGGTTGAGCCCAGGGCTTTCACGACAGACTTAACCAACCGCCTACGCACGCTTTACGCCCAGTAATTCC
+
FFFFFFFFFFFFF:FFFFFFFFFFFFFFFF,FFFFFFFFFFFFFF:FF,FFFFFFFFFFF:FF,FFFFFFFFFFFFFFF:FFFFFFFFF,FFFFFFFF:F,FFFFFFFFFFFFF,FFFFFF:,F:FFFFFFFF:FFF:FFFFF,:FFFFFF,F::FFFFF:FFFFFF:F::FFF,,,FFFFF:FFF:FF::::FFFFFFFFF:FFFFFF,FFFF:FFFFF:FFFFF,F::,FFFFFFFFFFFF,:,FFF,
@A00920:152:HGHKKDRXX:2:2108:17228:1172 2:N:0:AGGAGTGG+TGTTCTCT
GGACTACTCGGGTATCTAATCCTGTTTGCTCCCCACGCTTTCGCGCCTCAGCGTCAGTTGTGGTCCAGTTGGCCGCCTTCGCCACCGGTGTTCTTCCCAATATCTACGAATTTCACCTCTACACTGGGAATTCCACCAACCTCTCCCACACTCCAGTCCCGCCGTATCGGATGCAGTTCCCAGGTTGAGCCCAGGCCTTTCACATCCGACGATCAGGACCGCCTACGCGCCCTTTACGCCCAGTAATTCC
+
FFFFFFFFFFFFFF:FFFFFFFFF:FFFFFFFFF:FFFFF:FFFFFFFFFFFFFFFFFFFFFF:FFFF:F,FFFFFFFFFFFFFFFFFFF:FFFFFFFFFFFFF:FFF,,FFFFFFFFFFFFFFFFFFF:FFFFFFFFFFFFFFFFFFFFFFFFFFFFFFF:FFFFFFFFFFFFF::FFFFFFFFFFFFFFFFFFFFFFFFFFFFFFFFFFFFFF:FFFFFFF,FFFFFFFFF:FFFFF,FFFF:FFFFF
@A00920:152:HGHKKDRXX:2:2108:19660:1470 2:N:0:AGGAGTGG+TGTTCTCT
GGACTACCGGGGTATCTAATCCCGTTTGCTCCCCTGGCTTTCGCGCCTCAGCGTCAATACCGGTCCAGGATGCCGCCTTCGCCACCGGTGTTCCTCCAGATATCTACGCAGTTCACCGCTACACCTGGAATTCCACATCCCTCTCCCGGATTCGAGCCTGCCAGTCTCGGACGCAGTTCCCGGGTTGAGCCCGGGGATTTCACGTTCGACTTAACAGGCCGCCTACGCGCCCTTTACGCCCAGTCAGTCC
+
FFFFFFFFFFFFFFFFFFFFFFFFFF:FFFFFFFFFFFFFFFFFFFFFFFFFFFFFFFFFFFFFFFFFF,FFFFFF:FFFFF:FFFFFFFFFFFFFF:FF,FFFFFFFFF,F,FFFFFFFF:,FFFFF:F,F:FF::FF:FFFFF:FFFF,FFF:FFFF,,FFFFFFF:::FFF,FFFF:FFF:,FFFFFFFFFF:FF::FFFFF:F:FFFFF,FFFFFFFFF,FFFFFFF:,,FFFFFFFF,FF,:FFF
@A00920:152:HGHKKDRXX:2:2108:12897:1564 2:N:0:AGGAGTGG+TGTTCTCT
GGACTACAAGGGTTTCTAATCCTGTTCGCTCCCCACGCTTTCGCACCTCAGCGTCAGATCAGGCCCAGCCAGCCGCCTTCGCCTCCGGTGTTCTTCCGGATCTCTACGCATTCCACCGCTACACCGGGAATTCCACCGGCCTCTACCGGTCCCCAGGTCCGCAGTCTCGGAAGCAGCCCCGGAGTTGAGCCCCGGGATTTCACTTCCGACTTGCTGGTCCCGCCTGCGCGCGCTTTACGCCCAGTGATTC
+
FFFFFFFFFFFFFFFFFFFFFFFFFFFFFFFFFFFFFFFFFFFFFFFFFFFFFFFFFFFFFFFFFF,FFFFFFFFFFFFFFFFFFFFFFFFFFFFFFFFFFFF:F:FFFFFFFF:FFFFFFFFFFFFFF,FF,FFFFFFFFFFFFFFFFFFFFFFFFFFFFFFFFF:FFFFF,F:FF,FFFFFFFFFF:FFFFFFFFFFFFFFFFFFFFFF:FFF:,FFFFFFFFF:F:FFF:F,FFFFF:FFF:FFF::
@A00920:152:HGHKKDRXX:2:2108:32334:1689 2:N:0:AGGAGTGG+TGTTCTCT
GGACTACTGGGGTTTCTAATCCCGTTCGCTCCCCACGCTTTCGCATCTCAGCGTCAGATCAGACCCAGGACGCCGGCTTCCCCTCTGGTATTCCTCCGGATCTCTACACATTTCACCGCTACACCCGGAATTCTGCGTCCCTCTATCTGTCTCTAGCCGAACAGTCCTGAATGTCCTCCCCCAGTTTAGCCAGGGGCTTTCACACTCAACTTGTCCAACCGCCTACATGCGCTTTACGCCCAGTAACTCC
+
FFFFFFFFFFFFFFFFFF,FFF,FFFFFFFFFFFF,FFFFFFFFFFFFFFFFFF:FFFFFFFFFFFFFFFFFF,FFFFFFFFFFFFFFFFFFFFFFFFFFFFFFFFFFFFFFFFFFFFFFFFFFFF:F:FFFFFFFFFFFFFFFFFFFFFFFFFFFFFFFFFF:FFFFFFF:FFFFFFFFFF:FFFFF:FFFFF:FFFFF,FFFFFFFFFF,FFFFFFFF,FF::,FFFF:FFFF,F:F:FFF,FFF,FF
@A00920:152:HGHKKDRXX:2:2108:23484:2331 2:N:0:AGGAGTGG+TGTTCTCT
GGACTACCGGGGTTTCTAATCCCGTTCGCTCCCCATGCTTTCGCCTCTCAGCGTCAGGTCAGGCCCAGCGTGTCGCCTTCGCCACTGGTGTTCCTCCGGATCTCTACGCATTTCACCACTACACCCGGAATTCCACACGCCTCTACCTGCCTCTAGCCCCGCAGTTCGGTCACGTCCTCGCCCGGGTGAGCCGGGCGCTGTCACGCGCCACTTGCAGGACCGCCTACACGCGCTTTACACCCAGTAAATC
+
FFFFFFFFFFFFFFFFFFFFFFFFF:FFFF:FFFFFFFFFFFFFFFFFF:FFF:FFFFFFFFFFFFFFFFFFFFFFF:FFFFFFFFFF:FFFFFFFFFFFFFFFF,FFFFF:FFFFFFFFFF:FFFFF,F,FFFFFFFFFF,FFFFFFFFF:FFFFFFFFFFFF,,FFFF:,FF,FF,FFFFFFF:F:,FFFFFFFF,,::FFFFF:F:F::FFFF:F,FFFFFF:FFFFFFFF,FF:,:FFFFF,F:FF
@A00920:152:HGHKKDRXX:2:2108:26919:2801 2:N:0:AGGAGTGG+TGTTCTCT
GGACTACTCGGGTTTCTAATCCGTTTTGCTCCCCACGCTTTCGTCTCTCAGCGTCAGAACATCCCCAGATAGCTGGCTTCCCCCTTGGTGTTCCGTATGATATCAACGCATTTCACCGCTCCACCATACGTTCCGCTATCCCCTAGATGTCTCTAGTCATACAGTATCAAGAGCAGCCTTTGGGTTAGGCCCAAAGATTTAACCCCTGACTTATATGACCGCCTACAGAACTCTTTACGCCCAGGAATTC
+
FFFFFFFFFFFFFFFFFFFFFFFFFFFFFFFFFF,FFFFFFFFFFFFFFFFFFFFFF,,FFFFFFFFFFFFFFFFFFFFF,FF,FFFFFFFFFFFFFFFFFFFFFFFFFFFFFFFFFFFFFFFFFF::FFF:FFFFFFFFFFFFFFF::FFFFFFFF::FFFFFFFFFF::FFFF:FFFFFFFFFFFFFF:FFFFFFFFFFFF:FFFF:FFFFFFF:FFFFFFFFFFFFFF:FFFFFFFFFFFF,F,FFF
@A00920:152:HGHKKDRXX:2:2108:12780:2832 2:N:0:AGGAGTGG+TGTTCTCT
GGACTACAGGGGTATCTAATCCTGTTTGCTCCCCACGCTGTCGCGCCTCAGCGTCAGCCACTGCCCAGCAGGCCGCCTTCGCCACCGGTGTTCTTCCGGATCTCTACGCATTCCACCGCTACACCCGGAATTCCACCTGCCTCTACAGTGCTCAAGTGAAGCAGTTCGCACGGCCGATCCGGGGTTGAGCCCCGGACTTTCACCACACGCTTACCCCACCGCCTACGCGCCCTTTACGCCCAGTGATTCC
+
FFFFFFF:FFFFFFFFFFFFFFFFFFFFFF:,FFFFFFFFFFFFFFFFFFFFFF:FFFFFFFFFF:FFFFFFFFFFFFFF:F,FFFFFFFFFFFFF:FFF::F:FF:FFF:FF:FF:FFFFFFFF:FFFFFFFFFFFFFFFFFF:FFFFFFF,FFFFFFFFFFFFFF:FFFFFF:FFFFFFFFFFFF,F:FFFFFFFFF,FFF:FFFFFFFFF:FFFFFFF:F::FFFFFFF:,FFFFFFFFFFF:,FFF
@A00920:152:HGHKKDRXX:2:2108:22200:3145 2:N:0:AGGAGTGG+TGTTCTCT
GGACTACTCGGGTTTCTAATCCTGTTTGATCCCCACGCTTTCGTGCCTCAGCGTCAATAACCCCTGTAGTGAGCTGCCTTCGCAATCGGTGTTCTATGGCATATCTAAGCATTTCACCGCTACATGACATATTCCGCTCACCTCCCGGGCATTCAAGATGTATAGTATCAACGGCAGTTCCAAATTTATGCTTTGGGATTTCACCACTGACTTACACACCCGCCTACGCACCCTTTAAACCCAGTGAATC
+
FFFFFFFFFFFFFFFFFFFFFFFFFFFFFFFFFFFFFFFFFFFFFFFFFF:FFFF:FFFF:FF::FFF:FFFFFFFFF,FFFFF:FFFFFFFFFFFFF,F:F,FFF,FFFFFFFFFFFFFFFFFFFFFFFFFFFF:FF:F:FFFFF:F:::FFF:,,:,,F,FFFFFFFFF,FFFFFFFF,,F,,FFF,FF,FF:FFFFF,FFF:F,:FFFFF:FF:F:FFFFFFFF:FF:FFFFFFFFFF:FFFFF:FF
@A00920:152:HGHKKDRXX:2:2108:9308:3333 2:N:0:AGGAGTGG+TGTTCTCT
GGACTACTCGGGTTTCTAATCCCGTTCGCTCCCCATGCTTTCGCCTCTCAGCGTCAGGTCAGGCCCAGCGTGTCGCCTTCGCCACTGGTGTTCCTCCGGATCTCTACGCATTTCACCACTACACCCGGAATTCCACACGCCTCTACCTGCCTCTAGCCCCGCAGTTCGGTCACGTCCTCGCCCGGTTGAGCCGGGCGCTTTCACGCGCCACTTGCAGGACCGCCTACACGCGCTTTACACCCAGTAAATC
+
FFFFFFF:FFFFFFFFFFFFFFFFFFFFFFFF:FFFFFFFFFFFFFFFFFFFFFFFFFFF:FFFFFFFFFFFFFFFFFFFFFFFFFFFFFFFFFFFFFFF:FFFFFFFFFFFFFFFF:FFFFFFFFFFF,FFFFFF:FFFFFFFFFFFFFFFFFFFFFFFFFFFFFFFF:F:FFFFFFFFFFFFFFFFFF::::FFFFFFF:FFFFFFF,FFFFFFFFFFFFFFFFFFFFFFF::FFFFFFF,FFF:F,F
@A00920:152:HGHKKDRXX:2:2108:26332:3568 2:N:0:AGGAGTGG+TGTTCTCT
GGACTACTGGGGTATCTAATCCTGTTTGCTCCCCACGCTTTCGCACCTCAGCGTCAGTGTCTGGCCAGTGAGCCGCCTTCGCCACTGGTGTTCCTCCGAATATCTGCGACGTTCACCTCTACACTCGGTATTCCACTCACCTCTCCAGAACTCTCGACTACCAGTCTCGAAGGCAGTTCCGGGGTGGTGCCCCGGGCTTTCGCGCCCGACTTAACGTGCCGCCTACGTGCGCTTTTCGCCCAGTAGTTCC
+
:FFFFFFF,FF::FFFFF:FF:F:F,F:F:F,FFF:FFFFFF:FFFFF:,FFFF,FFFF,F::FFFFFFFFF,,FFFF:F,F,F,:F:FFFF,FFF:FF,,,FFF,,F:::FF:FFFF,FF::F,FF:,,FFF::::FFFF,,F,FFF:FFF,F,:::FFFF,F::FFFFFFF,,F:,,F:FF::,F,:,,FF:F:,,,F:,F,FFFF,FFF,,FF,,F::F,F,,:,F,F:,,,,,F,:F,FF,,:,F,
@A00920:152:HGHKKDRXX:2:2108:22092:3865 2:N:0:AGGAGTGG+TGTTCTCT
GGACTACCAGGGTTTCTAATCCCGTTCGCTCCCCATGCTTTCGCCTCTCAGCGTCAGGTCAGGCCCAGCGTGTCGCCTTCGCCACTGGTGTTCCTCCGGATCTCTACGCATTTCACCACTACACCCGGAATTCCACACGCCTCTACCTGCCTCTAGCCCCGCAGTTCGGTCACGTCCTCGCCCGGTTGAGCCGGGCGCTTTCACGCGCCACTTGCAGGACCGCCTACACGCGCTTTACACCCAGTAAATC
+
FFFFFFFFFFFFFFFFFFFFFFFFFFFFFFFFFFFFFFFFFFFFFFFFFFFFFFFFFFFFFFFFFFFFFFFFFFFFFFFFFFFFFFFFFFFFFFFFFFFFFFFFFFFFFFFFFFFFFFFFFFFFFFFFFFFFFFFFFFFFFFFFFFFFFFFFFFFFFFFFFFFFFFFFFFFFFFFFFFFFFFFFF:FFFFFFFFFFFFF:FFFFFFFFFFFFFFFFFFFFFFFFFFFFFFFFFFFFFFFFFF:FFFF,FF
@A00920:152:HGHKKDRXX:2:2108:12897:4664 2:N:0:AGGAGTGG+TGTTCTCT
GGACTACTAGGGTATCTAATCCTGTTTGCTCCCCACGCTTTCGCACCTCAGCGTCAGTATTAAGCCAGGAGGCCGCCTTCGCCACCGGTATTCCTCCACATATCTACGCATTTCACCGCTACACGTGGAATTCTACCTCCCTCTCTCATACTCTAGCCGACCAGTATCGTATGCAGTTCCCAGGTTGAGCCCGGGGCTTTCACATCCGACTTAATCAGCCGCCTACGCGCGCTTTACGCCCAGTAATTCC
+
FFFFFFFFFF:FFFFFFFFFFFFFFFFFFFFFFFFFFFFFFFFFFFFFFFFFFFFFFFFFFFFFFFFFFFFFFFFFFFFFFFFFF:FFFFFFFFFFFFFFFFFFFFFFFFFFFFFFFFFFFFFFFFFFF:FFFFFFFFFFFFFFFFFFFFFFFFFFFFFFFFFFFFFFFFFFFFFFFFFFFFFFFFFFFFFFFFFFFF:FFFFFFF,FFFFFFF:FF,FFFFFFFF:FF:FFFFFFFFF:FF:FF,FFFF
@A00920:152:HGHKKDRXX:2:2108:2935:5102 2:N:0:AGGAGTGG+TGTTCTCT
GGACTACCCGGGTATCTAATCCTGTTTGCTACCTTGGCTTTCGAACCTCAGCGTCAGTCTGCGTCCAGAAAACTGCTTTCGCCATTGGTGTTCCAAGTTATATCAACGCATTTCACCGCTACACAACTTGTTCCGTTTTCCTCTCCGCTACTCAAGACCTCCAGTATAGGGAGCAGTGTTAGAGTTGAGCTCCAACCTTTCACTTCCTACTTAAAGGTCCGCCTGCGTTCGCTTTACGCCCAGTAAATCC
+
FFFFF:FFFFFFF,FF,FFFFFFFFFFFFFFFFFFFFFFFFFFFFFFFFFFFFFFFFFFFFFFFFF,FFFFFFFFFFFFFFFFFFFFFFFFFFFFFFFF:FFFF:FFFFFFFFFFFFFFFFFFFFFFFFFFFFFFFFFFFFFFFFFFFFFF:FFFFFFFFFF,FFFFFFFFFFFFFFFFFF:FFFFFFFF:FFFFF:FFFFFFFFFFFFFF,FFFFFFFFFFFFFFFFF:FFFFFFFFFFFFFFFF:FFF
@A00920:152:HGHKKDRXX:2:2108:1542:5259 2:N:0:AGGAGTGG+TGTTCTCT
GGACTACTGGGGTATCTAATCCTGTTTGCTCCCCACGCTTTCGCACCTCAGCGTCAGTTCCGGACCAGTAAGCCGCCTTCGCCACTGGTGTGCTTCCTAATAGCTACGAATTCCACCTCTACACTAGGAGTTCCACTTACCTCTTCCGGCCTCTAGCTTGCCAGTATCAATGGCAGTTCCGGAGTTGAGCTCCGGGATTTCACCTCTGACTTAACAAACCGCCTACGTGCGCTTTACGCCCCGGAACTCC
+
FFFFF:FFFFFFFFFFFFFFF:FFFFFFF:F:FF:FFF:FFFFFFFFFFFFFFFFFFFFFFFFFFFFFFFFFFFFFFFFFFFFF:FFF:F,,F:FFFFF,:FFFF:FFF:FFFF,FFFFFFFFFF,FFF,,F,FFFFF,FF,FFFFF:F,FFFF:FFFFFFFFF::,FFF,F,FF,:F:FFFFFFFFFFF:FFFFFF,FFFFFFFFFF,FF,FFFF:F:,FFFF:F,:FFFFF:F:FFF,F:F::::F,F
@A00920:152:HGHKKDRXX:2:2108:17074:5415 2:N:0:AGGAGTGG+TGTTCTCT
GGACTACAGGGGTATCTAATCCTGTTCGCTCCCCACGCTTTCGCACCTCAGCGTCAGATCAGGTCCAGCCAGCCGCCTTCGCCTCCGGTGTTCTTCCGGATCTCTACGCATTCCACCGCTACACCCGGAATTCCGCTGGCCTCTACCTGTCTCCAGCCCCCCAGTATCCCCGGCTTGCTCGGGGTTGAGCCCCGGCCTTTCACCATGAGACTTAACGGGCCGCCTACGTGCGCTTTACGCCCAATAATTC
+
FFF,:FFFF:FFFFFFFFFFFFFFFFFFFFFFFFFFFFFFFFFFFFFFFFFFFFFF:FFFFFFFF:FFF,FFFFFFF:FFF:FFFFFFFFFFFF:FF::FFFFFFFFF::FFFF:FFFFFFF:FFFFFFFFFFFFFFFFFFFFFFFFFFFFFFFFFFFFFF,FFFFFF,FFFFFFFFFFF:::F:FFFFFF::FFF:FFFFFFF:FF,FFF,FFFF:FFFF:FFF:FF:FFF:FFFFFFF:F,FFF:FFF
@A00920:152:HGHKKDRXX:2:2108:9751:5791 2:N:0:AGGAGTGG+TGTTCTCT
GGACTACCGGGGTTTCTAATCCCGTTTGCTCCCCTGGCTTTCGCTCCTCAGCGTCAGTGTTGGTCCAGAATGCCGCCTTCGCCACCGGTGTTCCTCCAGATATCTACGCATTTCACCGCTACACCTGGAATTCCACATTCCTCTCCCGAACTCAAGTCACCCAGTATCGGACGCAGTTCCCAAGTTAAGCTTGGGGATTTCACGTCCGACTTAGGCGACCGCCTACGCGCCCTTTACGCCCAGTAATTCC
+
FFFFF:FFFFFFF,FF,FFFFFFF:FFFFFFFFFFFFFFFFFFF:FFFFFFFFFFFFFFFF:FFFFF:FFF::FF:FFF,FF:FF:FFFFFFF,FFFFFFFFFFFFFFFF,FFFFFFFF,FFFFFF:FF::FFFFFFF,F:FFFFFFF,FF:FF:,F,FFFF,F:FFFFFFFFF,FFF:FFFF,,FF,FF:FFFFFF,:F::F:FFF:FFF:FFF::::FFFFF::FF:FFFFFFF:F,FFFFF:FF,FF
@A00920:152:HGHKKDRXX:2:2108:13494:5822 2:N:0:AGGAGTGG+TGTTCTCT
GGACTACTAGGGTTTCTAATCCTGTTTGCTCCCCACGCTGTCGCGCCTCAGTGTCAGCCGGGGTGGTTACACACCCCTTCCTGCCCAGCGGGCCGCCTTCGCCACCGGTGTTCTTCCGGATCTCTACGCATTCCACCTCAACACCCGGAATTCCACCCGCCCCTACAGTGCTCGAGCCGAGTAGTTGCCCCGGCCGACCCGGGGTTGAGCCCCGGGCTTTCACCGCGACCTTGCTCGGCCACCTACGCGC
+
FFFFFFFFFFFFF:FFFFFFFFFFFFFFFFFFFFF,FFF:FFFFFFFFFFF:FFFF:FF,FFF,FFFF,:,FFFFFFFFFFFF:FFFFFFFFFFFFFFF::F,,F:FF,FFF::FFF,FFFFFF:F:FFFF:FF:F,,F,FFF,FFF,FFFFFFFFF:FFFF::FF,:FFFFF:F,,F,FFFF:FF:,F,FFFF:F,F,,FF,:FFFFFF:FF,:FF,,FFFF,FFF:FFF:FFFFFFFFFFFF:F:FFF
@A00920:152:HGHKKDRXX:2:2108:20238:6292 2:N:0:AGGAGTGG+TGTTCTCT
GGACTACACGGGTATCTAATCCTGTTTGCTCCCCACGCTTTCGTGCCTGAGCGTCAGTGTTGGCCCAGGGGGCTGCCTTCGCCATCGGTGTTCCTCCGCATCTCTACGCATTTCACTGCTACACGCGGAATTCCACCCCCCTCTGCCACACTCCAGCCCGCCAGTTTCCCATGCCAGTCCCAGGTTGAGCCCGGGGCTTTCACACAGGACACGGCGAACCGCCTGCGCACGCTTTACGCCCAGTAATTCC
+
FFFFFFFFFFFFFFFFFFFFFFFFFFFFFFFFFFFFFFFFFFFFFFFFFFFFFFFFFFFFFFFFFFFFFFFFFFFFFFFFFFFFFFFFFFFFFFFFFFFFFFFFFFFFFFFFFFFFFFFFFFFFFFFFF:F:FFFFFFFF:FFFFFFFFFFFFFFFFFFFFF,FF:FFFFFFFFFF,:FFFFFFFFF:FFFFFFFFFF,FF,FFFFFFFF,FFFFFF:FFFFF::FFFFFFFF,::FFFFFFFFFFFFFF
@A00920:152:HGHKKDRXX:2:2108:2908:6965 2:N:0:AGGAGTGG+TGTTCTCT
GGACTACTAGGGTTTCTAATCCCGTTTGCTCCCCTGGCTTTCGCGCCTCAGCGTCAGTGTCAGCCCAGCAACCCGTCTTCACCTCAGGTGTTCCTCTTGATATCTACGCATTTCACCGCTACACCAAGAATTCCGATTGCCCCTTCTGCACTCTAGCACTGCAGTATCAGCTGGCCGTTCCGAGTTAAGCTCGGAGATTTCACAGCTGACTTACCGCGCCGCCTACGCGCCCTTTACGCCCAGTAAATCC
+
FFFFFFFFFFFFFFFFFFFFFFFFFFFFFFFFFFFFFFFFFFFFFFFFFFFFFFFFFFFFFFFFFFFFFFFFFFFFFFFFFFFFFFFFFFFFFFFFFFFF:FFFFF:FFFFFFFFFFFFFFF,FFFFFF:FFFFFFFFFFFFF:FFFFFFFFFF:FFFFFFFFF::FFFFFFFFFFFFFFFFFFFFFFFFFFFF:FFFFFFFFFFFFFFF::FF:FFF:FFFFFFFFFFFFFFFF,FFFFFFFFF,FFFF
@A00920:152:HGHKKDRXX:2:2108:26332:7044 2:N:0:AGGAGTGG+TGTTCTCT
GGACTACTGGGGTTTCTAATCCTGTTTGCTCCCCACGCTGTCGCGCCTCAGCGTCAGCCGGCTCTTGCGAGCCTTCCTGCCCAGCGGGCCGCCTTCGCCACCGGTGTTCTTCCGGATCTCTACGCATTCCACCGCTACACCCGGAATTCCACCCGCCCCTACAGTGCTCGAGCCGAGTAGTTGCCACGGCCGACCCGGGGTTGAGCCCCGGGCTTTCACCGCGACCTTGCTCGGCCGCCTCCGCGCCCTG
+
FFFFFFF:FFFFFFFFFF:FFFFFFFFFFFFFFFFFFFFFFFFFFFFFFFFFFFFF:FFFFFFFFFFFFFFFF,FFF:F:FFFFFFFFFFFFFF,FFFFFFFFFFFFFFF::F:FFFFF:F,FFFFFFFF::FFFFFFFFFFFFF,FFFFF:FFFFFFFFFFFFF:FFFFF:FFFFFFFFF:FFF:FFFFFFFF:FFFFFFFF:F:,FF,:FF:FFFFF:FFFFFF:FFFFFFFFF:F:F,FFFFFF:F,
@A00920:152:HGHKKDRXX:2:2108:24243:7654 2:N:0:AGGAGTGG+TGTTCTCT
GGACTACCGGGGTTTCTAATCCCGTTCGCTACCCTAGCTTTCGCGCCTCAGCGTCAGAAGAGATCCAGCACGTCGCTTTCGCCACTGGCGTTCCTTCCAATCTCAACACATTTCACCGCTCCACTGGAAGTTCCACATGCCCCTACCTCCCTCGAGCATCGCAGTATTAGGGGCACTTCCACGGTTGAGCCGATGGGATTTCACCTCTAACTTACGACGCCGCCTACGCGCTCTTTAAGCCCACTGATTC
+
FFFFFF:FFFFF:FFFFFFFFFFFFFFFFFFFFFFFFFFFFFFFFFFFFFFFFFFFFFFFF:FFFFFFFFF:FFF,FFFFFFFFFFFFFF:FFFF:FFFF:FFFFF,FFFF,FFFFFFFFFFFFFFFFFFFFF:FFFFFFFFF:FF,FFFFFFFFFFFFFFFF::F,FF:FFFFFFFFFFFFF::FFF:FFFFFF:FFF:FFFFFFF:,:FFFFF:FFFFFFF,FFFFFFFFFF,FFFF:F:F:FFFFF:
@A00920:152:HGHKKDRXX:2:2108:31494:7936 2:N:0:AGGAGTGG+TGTTCTCT
GGACTACTAGGGTATCTAATCCTGTTTGCTCCCCACGCTTTCGTGCCTGAGCGTCAGTGTTAGCCCAGGGGGCTGCCTTCGCCATCGGTGTTCTTCCATATCTCTACGCATTTCACTGCTACACATGGAATTCCACCCCCCTCTGCTACACTCTAGTCTTGTAGTTTCAAACGCAGTTCCCAGGTTGAGCCCGGGAATTTCACGCCTGACTTGATAAGCCGCCTACGCGCCCTTTACGCCCAGTAATTCC
+
FFFFFFFFFFFFFFFFFFFFFFFFFFFFFFFFFFFFFFFFFFFFFFFFFFFFFFFFFFFFFFFF:FFFFFFFFFFFFFFFFFFFFFFFFFFFFFFFFFFFFFFFFFFFFFFFFFFFFFFFFFFFFFF,FFFFFFFFFFFFFFFFFFFFFFFFFFFFFFFFFFFFFFFFFFFFFFFFFFFFFFFFFFFFFFFFFFFF,FFFFFFFF:FFFFFFFFFFFFFFFFFFFFFFFFFFFFF:FFFFFFFFFFFFFF
@A00920:152:HGHKKDRXX:2:2108:24343:7983 2:N:0:AGGAGTGG+TGTTCTCT
GGACTACCAGGGTTTCTAATCCTGTTTGATACCCACACTTTCGAGCCTCAATGTCAGTTGCAGCTTAGCAGGCTGCCTTCGCAATCGGAGTTCTTCGTGATATCTAAGCATTTCACCGCTACACCACGAATTCCGCCCACCTCTACTGTACTCAAGACTGACAGTATCAACTGCAATTTTACGGTTGAGCCGCAAACTTTCACAACTGACTTACCAGTCCACCTACGCTCCCTTTAAACCCAATAAATCC
+
FFFFFFFFFFFFFFFFFFFFFFFFFFFFFFFFFFFFFFFFFFFFFFFFFFFFFFFFFFFFFFFFFFFFFFFFFFFFFFFFFFF:FFFFFFFFFFFFFFFFFFFFFF:F:FFFFFFFFFFFFFFFFFFFFFFFFFFFFFFFFFFFFF:FFFFFFFFFFFFFFFFFFFFFFFFFFFFFFFFFFFFFFFFFFFFFFFFFFFFFFFFFFFFFFFFF:FFFFFFFFFFFFFFFFF:FFFFFFFFFFFFFFFFFF:
@A00920:152:HGHKKDRXX:2:2108:25238:8093 2:N:0:AGGAGTGG+TGTTCTCT
GGACTACTGGGGTATCTAATCCCGTTCGCTCCCCTAGCTTTCGCGCCTCAGCGTCAAGAATGGGCCAGGTAGTCGCCTTCGCCACTGGTGTTCCTCCCGATATCTACGCATTTCACCACTACACCGGGACTTCCACTACCCTCTCCCACCTTCAAGCCGATCAGTTTCCGATGCAGTTTCCCAGTTAAGCCGGGAGATTTCACATCGGACTTGACCAGCCGCCTGCGCGCTCTTTAAGCCCAGTAAATCC
+
FFFFFFFFFFFFF:FFFFFFFFFFFFFFFFFFFFFF:FFFFF:FFFFFFFFFFFFFFFFFFFFFFFFFFFFFFFFFFFFFFFFFFFFF:FFFFFFF:FFFFFFF:FFFFFFFFFFF:FFFFFFFFFFFF,FFFFFFFFF:FFFFF:FFFFF,FFFFFFFFF,FFF,FFFFFFFFFFFF,F,FFFF,:FFF,FFFFF:FFFFFFFFFFFFFF,FFFFFFFF:FFFFFF:FFFFFFFF:FF:,FF:FFFFF,
@A00920:152:HGHKKDRXX:2:2108:5810:8265 2:N:0:AGGAGTGG+TGTTCTCT
GGACTACCGGGGTTTCTAATCCTGTTTGCTCCCCACGCTTTCGTGCCTCAGTGTCAGTGCTGGTCCAGATGGCCGCCTTCGCCACGGATGTTCCTCCTGATCTCTACGCATTTCACTGCTACACCAGGAATTCCACTACCCTCTACCGTACTCTAGCCCGCCAGTTTCCAATGCAATTCCCAGGTTGAGCCCAGGGCTTTCACATCAGACTTAACGAACCTCCTACGCACGCTTTACGCCCAGTAATTCC
+
FFFFFFFFFFFFF,FFF:FFFFFFFFFFF::FFFFFFFFFFFFFFFFFFFFFFFFFFFFFFFFFFFFFFFFFFFFFFFFFFFFFFFFFFFFFFFFFFFFFFFFFFFFFF:FFFFFFFFFFFFFF:FFFFFFFFFFF:F:FFFFFFFFFFFFFFFFF:FFFFFFFFFFFFFFFFFF,F:FFFFFFFFF:FFFFF,FFFFFFFFFFFFFFFFFFFF:,FFFF:FFFFFFFFFFFFFFFF:FFFFFF,FFF:F
@A00920:152:HGHKKDRXX:2:2108:9815:8531 2:N:0:AGGAGTGG+TGTTCTCT
GGACTACTGGGGTTTCTAATCCTGTTTGCTCCCCACGCTTTCGCACCTCAGCGTCAGTATTGGCCCAGGTCGCCGCCTTCGCCACTGGTGTTCCTCCCGATATCTACGAATTTCACCTCTACACCGGGAATTCCGCGACCCTCTTCCATACTCGAGCCTGCCAGTTTCGAATGCACGTCCTCGGTTGAGCCGAGGGATTTCACATCCGACTTAACAGGCCGCCTACGTGCGCTTTACGCCCAGTGATTCC
+
FFFFFFFFFFFFFFFFFFFFFFFFF:F:F:FFFFFFFFFFFF:FFFF:FFFFFFFFFFFFFFFF:FF:FFFFFFFFF,F:FFF:FFFFFFF:FFFFFFFFFFF:,FFF:FFF,F:FF:F:FFFFFFFFFFFFF:FFFFFFFFF:FFFFFFF:FFFFFFF:F,,FFFFF,FFFF,F:F:F:FFFFFFFFFFFFFFFFFF,FFFFFFFFF:,FFF:FFF:FFFFFFF:FFFFF:FFFFFFFFFFFFF,,,FF
@A00920:152:HGHKKDRXX:2:2108:29523:8907 2:N:0:AGGAGTGG+TGTTCTCT
GGACTACCGGGGTTTCTAATCCCGTTTGCTCCCCACGCTTTCGTGCCTTAGTGTCAAGAATGAGCCAGTCACCTGCCTACGCCATCGGTGTTCCTCCTTATATCTACGGATTTCACTCCTACACAAGGAATTCCAGTGACCTCTCTCATCTTCAAGCTAAGCAGTTTTAGTAATGTGAGCATGGTTGAGCCACACGATTTCACTACTAACTTGCTTTGCCACCTACGCAACTCTTTACGCCCAGTAAATC
+
FFFFFFFFFFFFFFFFFFFFFFFFFFFF:FF:FFFFFFFFFFFFFFFFFFFFFFFFFFFFFFFFFF,FFFFFFFFFFFFFFFFFFFFFFFFFFFFFFFFFFFFFFFFFFFFFFFFFFFFF,FFFF,FFF,FFFFFFFFFFFFFFFF:FFFFFFFFFFFFFFF,FFFFFFFFFFFFFFFFFF:FFFFFFFFFF:FFFF,FFFFFFFFFFFFFFFFFFFFFFFFFF:FFFFFFF:,FF:FFF:FFFFF:,FF
@A00920:152:HGHKKDRXX:2:2108:30852:9330 2:N:0:AGGAGTGG+TGTTCTCT
GGACTACTGGGGTTTCTAATCCTGTTCGCTCCCCACGCTTTCGCGCCTCAGCGTCAGATCACGCCCAGCAAGCCGCCTTCGCCTCCGGTGTTCTTTCGGATATCTACGCATTCCACCGCTACACCCGAAATTCCGCTTGCCTCTACGTGTCTCCAGTCGAACAGTATCCTGGGCGTGCAACGGGGTTGAGCCCCGGCCTTTGACCCATAGACTTTTTCGACCGCCTGCGCGCGCTTTACGCCCAATAATT
+
FFFFFFFFF:FFF,,FFFF:FFFFFFFF:FFFFFFFFFFFFFFFFFFFFFFFFF:FFFFFFFF:FFFFFFFFFFFFFFFFFFFFFFFFFFFFFFFFFFF:FFFFFFFFF:FFFFFFFFFFFFFFFFFFFFFFFFFFFFFFFFFFFFFF:FFFFFFFFFFFFF:FFFFFFFFFFFFFFF:,FFFFFF,F:FFFFFFFFFF:FFF:FFFFFFFFFFF:FFFFFFFFFF,FFFFFFFFFFFFFFFFFFFFF,F
@A00920:152:HGHKKDRXX:2:2108:10393:9439 2:N:0:AGGAGTGG+TGTTCTCT
GGACTACCGGGGTATCTAATCCTGTTTGCTCCCCACGCTTTCGCACCTCAGCGTCAGTACCGGACCAGTGAGCCGCCTTCGCCACTGGTGTTCCACCGAATATCTACGAATTTCACCTCTACACTCGGTATTCCAGTCGCCTCTCCTGACCTCCAGGCTTGCAGTCTAGACGGCAGTTCCAGAGTTGAGCCCTGGGATTTCACCCTCTCCTTACCCACCCGCCTACGGGCGCTTTACGCCCCGTAATTCC
+
FFFFFFF,FFFFFF,FFFFFFFFF:FFFFF,FFFFF:FF:F:FFF:FFFFFFFFFF,,F:FFF:::FF::FFF:FFFFFF:F,FF,FFFFFFF,,:FFF,FFFF,,FFF,:,:,FFF:FFF:FFFF,FFF,FF,,,,:FFFFFF,FFF:FFFF,FFFF,,FF,FFFFFF,,FFF,F,F,F,:FF,F:,F,,F,FF:,,:F,FF,FFFF,F,FFF,,,,FFF,:FF,F,,FFFFFF,,F,F:,F,,:FF:,
@A00920:152:HGHKKDRXX:2:2108:7997:9643 2:N:0:AGGAGTGG+TGTTCTCT
GGACTACTAGGGTATCTAATCCCGTTCGCTCCCCATGCTTTCGCATCTCAGCGTCAGGTCAGGCCCAGCGTGTCGCCTTCGCCACTGGTGTTCCTCCGGATCTCTACGCATTTCACCACTACACCCGGAATTCCACACGCCTCTACCTACCTCTAGTCGCGCAGTTCGATTGCGTCCTCGCCCGGTTGAGCCGGGCGCTTTCACGCCTCACTTGCACGACCGCCTACACGCGCTTTACACCCAGGACATC
+
FF:FFFFFFFFFFFFFFFFFFFFFFFFFFFFFFF:FFFF,FFFFFFFF:FFFFFFFFFFFFFFFFFFFFFFF:FFFF:FFFFFFFFFFFFFFFFFFFF:F,FFFFFFFF:FFFFFFFFFFFFFFFFFFF,F:FFFFFFFF:FF,FFFFFFF,FFFFFFFFFFFFFFFFFFFFFFFFFFFFFFFFFF,FFFFFFFFFFFF:FFFFFFF,FFFF,FFFFF,,FFFFFFFFFFFFF,:FFFFFFFFF,,,FFF
@A00920:152:HGHKKDRXX:2:2108:11785:11005 2:N:0:AGGAGTGG+TGTTCTCT
GGACTACCCGGGTTTCTAATCCTGTTTGCTCCCCACGCTTTCGTGCCTCAGTGTCAGTGTTGGCCCAGGATGCCGCCTTCGCCACGGATGTTCCTTCTGATCTCTACGCATTTCACTGCTACACCAGAAATTCCGCATCCCTCTACCACACTCTCGTGATCCAGTATCCACTGCAATTCCCAGGTTGAGCCCAGGGCTTTCACAGCAGACTTAAACCACCACCTACGCACGCTTTAAGCCCAGTAATTCC
+
,FFFFFFFFF,:FFFFFFFFFFFFFFFF:FFFFF,FFFFF:F,F:FFFF:FFFFF:FFFF:,,FFFF:FFFFFF:FF,FFFFFFFFFFF:FFF:FF,F,::FFF,,F:F:FFFFFF:F:,FFFFFFFFF,F,FFF,FFFFF,F,FFFFFFF:FF,FF,FFFFFFFF,FFFFFFFFF:,FFFFFFFFF,FFFFFFFFFFFFF:FFFFF:,::FFFFFFFF:F,F,:,F,:,,F,,,,,,,FFF,FFFFFF:
@A00920:152:HGHKKDRXX:2:2108:23303:11099 2:N:0:AGGAGTGG+TGTTCTCT
GGACTACTGGGGTTTCTAATCCTGTTCGCTCCCCACGCTTTCGCGTCTCAGCGTCAGTACCGTCCCAGAGAGCTGCCTTCGCCATGGGTGTTCTTCCTGATATCTGCGCATTTCACCGCTACACCAGGAATTCCAGTCTCCCCTACCGAACTCTAGCCTGCCCGTATCGACTGCAGGCCCGCAGTTGAGCCACGGGTTTTCACAGTCGACGCGACAAGCCGCCTACGAGCTCTTTACGCCCAATAATTCC
+
FFFFFFFFFFFF:FFFFFFFFF:FFFFFFFFFFFFFFFFFFFFFFFFFFFFFFFFFFFFFFFFFFFFFFFFFFFFFFFFFFFFFFFFFFFFFFFFFFFFFFFFFFFFFFFFFFFFFFFFF:FFFFFFFFFFFFFFFFFFFFFFFFFFFF:FFFFFFFFFFFFFFFFFFFFFFFFFFFFFFFFFFFFFFFFFFFFFFFFFFFFFFFFFFFFFFFFFFFFFFFFFF,FFFFFFFFFFFFFFFFFF,FFFFFF
@A00920:152:HGHKKDRXX:2:2108:32443:11177 2:N:0:AGGAGTGG+TGTTCTCT
GGACTACCCGGGTTTCTAATCCTGTTTGCTCCCCACGCTTTCGCACCTCAGTGTCAGTATCAGTCCAGGTGGTCGCCTTCGCCACTGGTGTTCCTTCCTATATCTACGCATTTCACCGCTACACAGGAAATTCCACCACCCTCTACGGTACTCTAGCTCGCCAGTTTTGGATGCAGTTCCGGGGTTGAGCCCGGGGCTGGGGCATCCAACTTACCGAACCGCCTACGCGCGCGGTACGCCCGGTCGTTGC
+
FFFFFFFFFFFF:FFFFF:FFFFFFFFF:FF:FFFFFFFF:FF:FF:FFFFFFF:FFFFFFFF:FFFFFFFFFFFFFF:FFFFF:FF,FFFF,,::::F,F,F,F:,F:,,FF,,,FF,:,F,F:FF:,,F::F,,F,:F,F:F,F,F,F:F,F,F,F,FF,,F:,,FFFF,F:,F:F,F,,FF,,F,F,F:FFFF:,,,,,F,F,:F,,F,,,,F,,,:,,,F,,F,F,F,,:F,,F,,,,F,,,::,,
@A00920:152:HGHKKDRXX:2:2108:21685:11553 2:N:0:AGGAGTGG+TGTTCTCT
GGACTACTGGGGTATCTAATCCCGTTTGCTCCCCTGGCTTTCGCTCCTCAGCGTCAATGCCGGTCCAGGAAGCCGCTTTCGCCACTGATGTTCCTTCTGATATCTACGCATTTCACCGCTACACCAGAAATTCCACTTCCCTCTACCATATTCTAGAGTTCCAGTATCGAATGCAATTCCCAAGTTAAGCTCGGGGATTTCACATCCGACTTAAAGCTCCACCTACGTGCGCTTTACGCCCAATAAATCC
+
FFFF::FFFFF:FFFFFFFFF:FFF:FFFFFFFFFFFFFFFFFFFFFFFFFFF,FFFFFFF:FFFFFF,FFFFFFFFFFFFFF:FFFF,:FFFF:FFFFFFFFF:FFFF:F,FFFFFFFFFF:F:FFFFFFFFFFFFFFFFFFFFFF:,FF:FFF:F:FFFFFFFFFFFF:F:,FFFF:,FFF:FFF,:F,F:FF,FFFFFFFFFF:,FFF:FFFFF:FFF,FF:F,FF:FFFF,F,:FF,FFF:,:,FF
@A00920:152:HGHKKDRXX:2:2108:25599:12195 2:N:0:AGGAGTGG+TGTTCTCT
GGACTACAGGGGTTTCTAATCCTGTTCGCTCCCCACGCTTTCGTGCCTCAGCGTCAATACAGGTCTAGCCAGATGCCTTCGCAATTGGTGTTCCTCCTGATATCTGCGCATTTCACCGCTACACCAGGAATTCCACTCGCCTCTTCAGTACTCTAGCCCGACAGTATCCAACGGCATTCGACGGTTGAGCCCACGACTTTCACAGCGGACTTACAGAACCGCCTAGGAGCGCTTTACGCCCAATAATTCC
+
FFFFFFF:FFFFFFFFFFFFFFFFFFFFFFFFFFFFFFFFFFF,FFFFFFFFFFFF:F,FF,F,FFFFFFFF,,FFFFFFFFFF:FFFFFFFFFFFF,,:F:FFF,FFFFFFFFFFFFFFFFFF,:FFFFFFFF,FF,,FFFFFFF,F,FFFFFFF,FF,FFFFF,FFFF,:F,F,,FF:F,FFFFFFFFFF,FF:FFFFFFFF,FFFFFFF,,:FFFFFFFFF,,FFF:,FFFFFFFFFFFFF:FFFFF
@A00920:152:HGHKKDRXX:2:2108:5927:12258 2:N:0:AGGAGTGG+TGTTCTCT
GGACTACTCGGGTTTCTAATCCTGTTTGATCCCCACGCTTTCGTGCCTCAGCGTCAATGCTTGCTTAGTGAGCTGCCTTCGCAATCGGTGTTCTATATCATATCTAAGCATTTCACCGCTACATGACATATTCCGCTCACCTCCACGGTATTCAAGACAGATAGTATCAACGGCAGTTTCCGAGTTGAGCCCGGAGATTTCACCACTGACTTACCTACCCTCCTACGCACCCTTTAAACCCAGTGAATCC
+
FFFFFFFFFFFFFFFFFF:FFFFFFFFFFFFFFFFFFFFFFFFFFFFFFFF,FFF,FFFFFFFFFFFFFFFFFFF:FFFFFFFFFFFFFF:F,FFFFFFFF:FFFFFFF:FFFFF:FF:F:F:FFFFFFFFFFF:FFFF,FFFFFFFFF,FF,F,F,FFFFFFFFFFFFFFFFFFFFFF:FFFFFFFFFF:FFFFFFF:FF:FFFFFFF:FFFFFFF:FFFFF:FFFFFFFFF,::,FF:FFFFF,,FFF
@A00920:152:HGHKKDRXX:2:2108:26720:12383 2:N:0:AGGAGTGG+TGTTCTCT
GGACTACTGGGGTATCTAATCCGGTTTGCTCCCCACACTTTCGCGCCTCAGCGTCACGTGTTGTCCAGCAAGCTGCCTTCGCAATGGGTGTTCCTACCAGTATCTACGCATTCCACCGCTACACTGGTAATTCCACTTGCCTCTCCAACCGTCAAGCCTGCCAGTATCCAACGCAATGCTGGGGTTGAGCCCCAGTCTTTAACATCGGACTTAACAGACCGCCTACGCGCCCTTTACGCCCAGTGATTCC
+
FFFFFFFFFFFFFFFFFFFFFFFFFFFFFFFFFFFFFFFFFFFFFFFFFFFFFFFFFFFFFFFFFFFFFF:FFFFFFFFFFFFFFFFFFFFFFFFFFFFFFFFFF:FFF:FFFFFFFFFFFFFFFFFFFFFFFFFFFFFFFFFFFFFFFFFFFFFFFFFFFFFFF:FFFFFFFF,,FFFFFFFFFFFFFFFFFFFFFFFFFFFFFFFFFFFFFFFFFFFFFFFFFFFFFFFFFFFFFFFFFFFFFFFFFF
@A00920:152:HGHKKDRXX:2:2108:10194:12414 2:N:0:AGGAGTGG+TGTTCTCT
GGACTACACGGGTTTCTAATCCTGTTTGCTCCCCACGCTTTCGTGCCTCAGTGTCAGTACTGGTCCAGGTAGTCGCCTTCGCCACGGATGTTCCTCCTGATCTCTACGCATTTCACTGCTACACCAGGAATTCCACTACCCTCTACCGTACTCTAGCCCGCCAGTTTCCAATGCAATTCCCAGGTTGAGCCCAGGGCTTTCACATCAGACTTAACGAACCACCTACGCACGCTTTACGCCCAGTAATTCC
+
FFFFFFFFFFFF,FFFFFFF:FFF:FFFFFFFFFFFFFFF:FFF:F:F:FFFFF:FF::FFFFFFFFFFFFFFFF::FFFFFFFFFFFFF,F:FFFFFFFFFFFFFFFFFFFFFF:FFFFFFFFFFFFFFFFFF:FFFFFFFFFFFFFFFF:FFFFFFFFFFFFFFF:FF:FFFFFFFF:FFFFFFFFFFFF,FFFFFFFF,FFFFFFFFF:FFFFFFFF:FFFFFFFFFFFFFFFFFFFFFF:FFFFFF
@A00920:152:HGHKKDRXX:2:2108:10728:12774 2:N:0:AGGAGTGG+TGTTCTCT
GGACTACAAGGGTTTCTAATCCTGTTTGCTCCCCACGCTGTCGCGCCTCAGCGTCAGCCGCCCCCGTGAGGGGGCTCCCTGCCCAGCGGGCCGCCTTCGCCACCGGTGGTCTTCCGGATCTCTACGCATGCCACCGCTACACCCGGAATTCCGCCCGCCCCTACAGTGCTCGAGCACGCCAGTCCGCTCGGCCGACCCGGGGTTGAGCCCCGGGCTTTCACCACACGCTAGTCGGGGCGCCTACGCGCGC
+
FFFFFFFFF::FFFFFFFF:FFFFFFFF,,,:FFFF:F,FFF:FFFFF,FFF:::FFFFFFFFFFFFFFFF,FFFF,FFF:FFF:FFFFF:FFFFFFF:FFF:,FFFF,FF,,FFFF:FFF:F::FFF,,FFF:FFFFFF,F,FFF::,FFFFFFFFFFFFF,F:FFF:,FFF::FFF:,::FFFF:,FFF,FF::,F::F:F:F,:F,,FF:FFFFF:FF,:FFFF:F,F,,FFF,FFF,:FF::F:,,
@A00920:152:HGHKKDRXX:2:2108:9146:13510 2:N:0:AGGAGTGG+TGTTCTCT
GGACTACCGGGGTATCTAATCCCGTTCGCTCCCCACGCTTTCGCACATGAGCGTCAGGCTAACGCTAGGGTGCCGCTTTCGCCACTGGTATTCCTCCCGATATCTACGCATTCCACCACTACACCGGGAATTCTACACCCCTCTCATTGCCTCAAGCTAACCAGTTTTCAACGACCTCTCCCAGTTAAGCCGGGAGCTTTCACGTCGAACTTGACTAGCCGCCTGCGTGCGCTTTACGCCCAGTAATTCC
+
FFFFFFFFFFFFFFFFFFFFFFFFFFFFFFFFFFFFFFFFFFFFFFFFFFFFFFFFFFFF:FFFFFFFFFFFFFFFFFFFFFFFFFFFF:FFFFFFFFFFFFFF:FFFFFFFFFFFFFFFFFFFFFFFF,FFFFFFFFFFFFFFFFFFFFFFFFFFFFFFFFFFFFFFFFFFFFFFFFFFFFFFFFFFFFFFFFFFFFFFF,FFFFFFFFFFFFFFFFFF:FFFFFFFFFFF:::::FF:FFFFF::FFF
@A00920:152:HGHKKDRXX:2:2108:9191:13808 2:N:0:AGGAGTGG+TGTTCTCT
GGACTACTGGGGTTTCTAATCCTGTTTGCTCCCCACGCTTTCGTGCATGAGCGTCAGTGCAGGCCCAGGGGATTGCCTTCGCCATCGGTGTTCCTCCTGATATCTACGCATTTCACTGCTACACCAGGAATTCCAGACTCCTCTGCCGCACTCAAGCCTTGCAGTCGCAAATGCCATTACCAGGTTCAGCCCGGGGATTTCACATCTGGCTTACAAAACCGCCTGCGCACGCTTTACGCCCAGTAATTCC
+
FFFFFFFF:FFFF,FFFFFFFFFFFFFFFFFFFFFFFFFFFFFFFF:F,FFFFFFFFF,:F:FFFFFF:F,FFFFFFFFFFFFFFFFFFFF:FFFFFFFFF,:FFFFFFFFFFFFF,FFF:FFFF:FFF,FFFFFF,F,FFFFFFFFFF,FFFFFFFF,FFFFFF:,F,F:,:FF,:,,FF:FFFF,FFFFFFFFFFFFFFF:,,FFF:FFFF,F:,FFFFFFFFFFF,FFFFFFFFFFFFFF:FF,FFF
@A00920:152:HGHKKDRXX:2:2108:29342:13886 2:N:0:AGGAGTGG+TGTTCTCT
GGACTACAGGGGTTTCTAATCCCGTTCGCTCCCCCAGCTTTCGCGTCTCAGCGTCAGGGACGGCCCAGGTGACCGCCTTCGCCACTGGCGTTCCTCCCGATATCTACGCATTTCACCGCTCCACCGGGAATTCCATCACCCTCTACCGCCCTCAAGCCCGCCAGTATCCCGCGGCGTTCTCCGGTTGGGCCGGAGGATTTCACACGAGACTTAACGGACCGCCTGCACGCGCTTTACGCCCAGTAAATCC
+
FFFFFFFFFFFFFFFFFFFFFFFFFFFFFFFFFFFFFFFFFFFFFFFFFFFFFF:FFFFFFFFFFFFFFFFFFFFFFFFFFFFFFFFFFFFFFFFFFFFFFFFFFFFFFFFFFF,FFFFFFFFFFFFFFFFFFFFFFFFFFFFFFFFFFFFFFFFFFFFFFF,FF,FFFFFFFFFFFFFFFFFF:FFFFF:FFFFFF,FFFFFFFFFFFFFFFFFFF,FFFFFF:FFFFFFFF,FFFFFFFFFFFFFFFF
@A00920:152:HGHKKDRXX:2:2108:20085:14982 2:N:0:AGGAGTGG+TGTTCTCT
GGACTACCGGGGTATCTAATCCTGTTTGCTCCCCACGCTTTCGCGCCTCAGCGTCAGTGCCGGACCAGATGGCCGCCTTCGCCACCGGTGTTCTTCCCAATATCTACGAATTTCACCTCTACACTGGGAATTCCGCCATCCTCTTCCGGACTCCAGATCATCAGTTTTAGAGGCCGTTCCCAGGTTGAGCCCAGGCCTTTCACCCCTAACTTGATGTTCCGCCTACGCGCCCTTTACGCCCAGTAATTCC
+
F,FF,FFF::,:,F:F,FFFFF,:FFF:F,FFF,:::FF::::FFFF,FF,FF::F::FF:FFFFFFFF:FFFF,:F,,FFFFFFFFF,:,,FFF,FFF,,,FF,:FFFFF,F,FFF:F,FFFFF:FF,F:,F,FFFF,:FFF,F:FFFF:FFFF:F:F:FFFFFFFFFFF,FFF,,:,:FF::FFFFFFFF,F,FF:,,::,FFFF:,:,,,F:,FFF:FFFFFF,F:FFFFFFFFFFF,,FF,:FF::
@A00920:152:HGHKKDRXX:2:2108:3260:15123 2:N:0:AGGAGTGG+TGTTCTCT
GGACTACTCGGGTTTCTAATCCTGTTCGCTCCCCATGCTTTCGCTCCTCAGTGTCAGTTGCGGCCCAGAGACCTGCCTTCGCCATCGGTGTTCCTCCTGATATCTGCGCATTCCACCGCTACACCAGGAATTCCAGTCTCCCCTACCGCACTCTAGTCTGCCCGTACCCACTGCAAGCCCGAGGTTGAGCCTCGGGTTTTCACAGCAGACGCGACAAACCACCTACGAGCTCTTTACGCCCAATAATTCC
+
FFFFFFFFFFFFFFFFFFFFFFFFFFFFFFFFFFFFFFF:FFFFFFFFFFFFFFFFFFFFFFFFFFFFF:FFFFFFFFFFFFFFFFFFFFFFFFFFFFFFFFFFFFFFFFFFFFFFFFFFFFFFF:FFFFFFFFFFFFFFFFFFFFFFFFFFFFFFFFFFFFFFFFFF:FFFFF:FFFFFFFFFFFFFFFFFFFFFF:FFFFF:FFF:FFFFF:FFFFFFFFFFFFFFFFFFFF:FFFFFFF:FFFFFFF
@A00920:152:HGHKKDRXX:2:2108:28664:15843 2:N:0:AGGAGTGG+TGTTCTCT
GGACTACAGGGGTATCTAATCCTGTTTGCTCCCCACGCTTTCGCGCCTCAGCGTCAGAACCGGACCAGTAAGCCGCCTTCGCCACTGGTGTTCTTGCGAATATCTACGAATTTCACCTCTACACTCGCAGTTCCACTTACCTCTTCCGGTCTCAAGCCAAACAGTATCGAAGGCAATTCTGTGGTTGAGCCACAGGCTTTCACCCCCGACTTGATCGGCCGCCTACGCGCCCTTTACGCCCAGTAACTCC
+
FFFFFFFFFFFFFFFFFFFFFFFFFFFFFFFFFFFFFFFFFFFF:FFFFFFFFFFFFFFFFFFFFFFFF:FFFFFFFFFFFFFFFFFFFFFFFFFFFFF:FFFFF,FFFFFFFFFFFFFFFFFFFFFFFFFFFFFFFFFFFFFFFF:F:FFFFFFFFFFFFFFFFFFFF,FFF:,FFFFFFF::FFFFFFFFFFFFFFFFFFFFFFF:FFFFFFFFFFFFFFFF,,FFFFFFFFFFFFFFFFFFFF:FFF
@A00920:152:HGHKKDRXX:2:2108:20085:15890 2:N:0:AGGAGTGG+TGTTCTCT
GGACTACTCGGGTATCTAATCCTGTTCGCTCCCCTAGCTTTCGCGCCTGAGCGTCAGGTAAGGCCCAGAGATCCGCCTTCGCCACCGGTGTTCCTCCTGATATCTGCGCATTTCACCGCTACACCAGGAATTCCGATCTCCCCTACCTACCTCTAGCCGGGCAGTATCGGATGCAGGCCCGTGGTTGAGCCACCGGGTTTTCACATCCGACTTACCAAGCCGCCTGCGCGCTCTTTACGCCCAATGATGC
+
FFFFFFFFFFFFFFFFFFFFFFFFFFFFFFFFFFFFFFFFFFFFFFFFFFFFFFFFFFF::FFFFFFFF::FFFFFFFFFFFFFFFFFFFFFF:FFFFFFFFFFFFFFFFF:FF:FFFFFFFFFFFFF:FFFFFFFFFFFFFFFFFFFFFF:FF,:FF:FFFFFF:FFFF:FFFFFFFFFFFFFFFF:FFFFFFFFFFFF:FFF,FFFFFFFFFFF,:F:FFF:FF,F:FFFFF,,FFF:F:F,FFFFFF
@A00920:152:HGHKKDRXX:2:2108:32081:16845 2:N:0:AGGAGTGG+TGTTCTCT
GGACTACTAGGGTTTCTAATCCCGTTCGCTCCCCATGCTTTCGCATCTCAGCGTCAGGTCAGGCCCAGCGTGTCGCCTTCGCCACTGGTGTTCCTCCGGATCTCTACGCATTTCACCACTACACCCGGAATTCCACACGCCTCTACCTACCTCTAGACGCGCAGTTCGATTGCGTCCTCGCCCGGTTGAGCCGGGCGCTTTCACGCCTCACTTGCACGACCGCCTACACGCGCTTTACACCCAGTAAATC
+
FFFFFFFFFFFFFFFFFFFFFFFFFFFFFFFFFFF:FFFFFFFFFFFFFFFFFFFFFFFFFFFFFFFFFFFFFFFFFFFFFFFFFFFF:FFFFFFFFFFF,FFFFFFFFFFFFFFFFFFFFFFFFFFFF:FFFFFFFFFFFFFFFFFFFF:FFFFF,FF,FFFFF:FFFFF,FFFFFFFFFF::FFFF:F:FFFFFFFFFFF:F:FFFFFF:FF:FFFFF,FFFF:FFF,FFFF,FF:FFFFFFF,,FFF
@A00920:152:HGHKKDRXX:2:2108:24306:17315 2:N:0:AGGAGTGG+TGTTCTCT
GGACTACCGGGGTTTCTAATCCTGTTTGCTCCCCACGCTTTCGTGTCTCAGCGTCAGTATCTGTCCAGTTGGCCGCCTTCGCCACCGGTGTTCCTCTCGATATCTACGAATTTCACCTCTACACCGAGAATTCCACCAACCTCTCCAGTACTCTAGCCTGCCAGTTTCGAGTGCACTTCCTGGGTTGAGCCCAGGGCTTTCACACCCGACTTAGCAGACCGCCTACACACGCTTTACGCCCAGTAATTCC
+
FFFFFFFFFFFFFFFFFFFFFFFFFFFFFFFFFFFFFFFFFFFFFFFFFFFFFFFFFFFFFFFFFFFFFFFFFFFFFFFFFFFFFFFFFFFFFFFFFFFFFFFFFFFFFFFFFFFFFFFFFFFFFFFFFFFFFFFFFFFFFFFFFFFFFFFFFFFFFFFFFFFFFFFFFFFFFFFFFFF,FFFFFFFFFFF:FFFFFFFFFFF:FFFFFFF:FFFFFFFFFFFFFFFFFF:,F:FFF,FFFFFFFFFFFF
@A00920:152:HGHKKDRXX:2:2108:16712:17472 2:N:0:AGGAGTGG+TGTTCTCT
GGACTACAGGGGTTTCTAATCCTGTTTGCTACCCACGCTTTCGCGTCTCAGCGTCAGTAATCGTCCAGAAGGCCGCCTTCGCCACCGGTGTTCCGCTTGATATCTACGAATTTCACCTCTACACCAAGCATTCCACCTTCCTCTCCGATACTCTAGCCTTGCAGTTTCGAGTGCACTTCCACGGTTGAGCCGCGGGATTTCACATCCGACTTACAAAGCCGCCTACACGCGCTTTACGCCCAGTAATTCC
+
FFFFF,FFFFFFF:FFFFFFFFFFFFFFFFFFFFFF:FFFFFFFFFFFFFFFF,FFFFFFFFFFFFFFFFFFFFFFF:FFFF:FFFFFFF:FFFFFF:FFFFFFFFFFFFFFFFFFFFFFFFFFFF:,FFFF:,,FFF:FFFFFFFFFFFFFFFF:FFFFFFFFFFFFFFFF:FFFFFFFF:F:,FFFFFFFFFFFFFFFFFFFFFF::FF,FFFFFFFFFFFFFFFFFFFFFFFFFF::FFF:FFFFFF
@A00920:152:HGHKKDRXX:2:2108:21495:18552 2:N:0:AGGAGTGG+TGTTCTCT
GGACTACTAGGGTATCTAATCCTGTTTGCTCCCCACGCTTTCGTGCCTCAGTGTCAGTGCTGGTCCAGATGGCCGCCTTCGCCACGGATGTTCCTCCCGATCTCTACGCATTTCACTGCTACACCGGGAATTCCGCCATCCTCTACCGCACTCTAGCCCGCCAGTATCCAATGCAATTCCCAGGTTGAGCCCAGGGCTTTCACATCAGACTTAACGAACCACCTACGCACGCTTTACGCCCAGTAATTCC
+
FFFFFFFFFFFFFFFFFFFFFFFFFFFFFFFFFFFFFFFFFFFFFFFFFFFFFFFFFFFFFFFFFFFFFFFFFFFFFFFFFFFFFFFFFF,FFFFFFFF:F::FF:FFFFFFFFFFFFFFFFFFFFFFFFFFFFFFF:FFFFFFFFFFFFFFFFFFFFFFFFFFFFFFFFFFFFFFFFFFFFFFFFFFFFFFFF,FFFFFFFF:FFFFFFFF:FFFFFF,FFFFFF,FFFFF:FFFFFFFFFFFFFFFFF
@A00920:152:HGHKKDRXX:2:2108:13756:18584 2:N:0:AGGAGTGG+TGTTCTCT
GGACTACTCGGGTTTCTAATCCTGTTTGCTCCCCACGCTTTCGCGCCTCAGCGTCAGAACCGGTCCAGGTGGCCGCCTTCGCCACTGGTGTTCCTCCCAATATCTACGAATTTCACCTCTACACTCGGAGTTCCACACACCTCTCCCGTACTCAAGACACCCAGTATCAAAGGCAGTTCCGGGGTTGAGCCCCGGGATTTCACCCCTGACTTAAATGTCCGCCTACGCGCCCTTTACGCCCAGTAATTCC
+
FFFFFFFFFFFFFFFFFFFFF:FFFFFFFFFFFFFFFFFFFFFF:FFFFFFFFFFFFFFFFFFFFFFFFFFFFFFFF,FFFFFFFFFFFFFFFFFFFFFF:FFFFFFF:F:FFF,FFFF:FFFFFFFFFFF::FFFFFFFFFFFFFFFFFFFFFFFFFFFFF:FFFFFFFFFFFF:FFF,FFFFFFFFFFFFFFFFFF:FF:FFFF,F:FFFFFFFFFFFFFFFFFF:FFF:F,F,FFFFFFFF,F,FF:
@A00920:152:HGHKKDRXX:2:2108:7229:19460 2:N:0:AGGAGTGG+TGTTCTCT
GGACTACACGGGTTTCTAATCCCGTTCGCTCCCCATGCTTTCGCCTCTCAGCGTCAGGTCAGGCCCAGCGTGTCGCCTTCGCCACTGGTGTTCCTCCGGATCTCTACGCATTTCACCACTACACCCGGAATTCCACACGCCTCTACCTGCCTCTAGCCCCGCAGTTCGGTCACGTCCTCGCCCGGTTGAGCCGGGCGCTTTCACGCGCCACTTGCAGGACCGCCTACACGCGCTTTACACCCAGTAAATC
+
FFFFFFF:FFFFFFFF:FF,FFFFFFFFFFFF:FFFFFFFFFFFFFFFFFFFFFFFFFFFFFFFFFFFFFFFFFFFFFFFFFFFFFFFFFFFFFFFFFFFFFFFFFFFFFFFFFFFFFFFFFFFFF:FF:FFFFFFFFFFFFFF:FFFFFFFFFFFFFFFFFFFF:FFFFF:FFFFFF:F:FFF:::FFFFFFFFFFFF,FFFF:FFFFFFFFFFFFFFFFFFFFFFFFFFF::F:,FFFFFFFFF:,:F
@A00920:152:HGHKKDRXX:2:2108:9796:20212 2:N:0:AGGAGTGG+TGTTCTCT
GGACTACTCGGGTATCTAATCCTGTTTGCTCCCCACGCTTTCGTGCCTCAGTGTCAGTGCTGGTCCAGATGGCCGCCTTCGCCACGGATGTTCCTCCCGATCTCTACGCATTTCACTGCTACACCGGGAATTCCGCCATCCTCTACCGCACTCTAGCCCGCCAGTATCCAATGCACTTCCCAGGTTGAGCCCAGGGCTTTCACATCAGACTTAACGAACCACCTACGCACGCTTTACGCCCAGTAATTCC
+
FFFFFFFFFFFFFFFFFFFFFFFF:FFFFFFFFFFFFFFFFFFFFFFFFFFFFFFFFFFFFFFFFFFFFFFFFFFFFFFFFFFFFFFFFFFFFFFFFFFFFFFFFFFF,,FFFFFFFFF:F:F::F,FFFFFFFFFFFF:FFF:,:FFFFFFF,FFFFFFFFFFFFFFFFFFFFF,FFF:F:FFFFFFFFFFFFFFFFFFFF:FFFFFFFFF,FFFF,FFFFFF:F:FFF,FFF,FFFFFFFF:,F:FFF
@A00920:152:HGHKKDRXX:2:2108:8648:20415 2:N:0:AGGAGTGG+TGTTCTCT
GGACTACCAGGGTTTCTAATCCCGTTTGCTACCCTAGCTTTCGTGTCTGAGCGTCAGAAAAATTCAAGAAGGCCGCCTTCGCCACTGGTGTTCCTCCGGATATCTACGCATTTCACCACTACACCGGGAATTCCACATCCCTCTCCTGCCTTCGAGTCGATCAGTAACGAATTACCCTCACCAGTTGAGCCGGGGGCTTTCACACTCGACTTGAACTACCGCCTCCGCGCTCTTTACGCCCAGTAAATCC
+
:,:F:FFFFFF:FF:FFFFFFF:FFF:FFFFFFF,,FFFFFFFFFFFF,FF,FF:FF:,F,F,FF,FF:FF,F,FFFF,FFFFF,FFFFFFFFFFFF:,FFFFFFFF:FFFFFFFF,FFFFFFF,:FFFFFF:FF,,F,F:FFFF,F,,F,:F,FF:F,FFFF:FF,,FFF,,F,,F,,,::FFFFFFFFF,,:,:FFFFFFFF,,F,FFFF::F,,FF:FFF:,FF:,:F,,FF,:FFFFF,FFFFF,F
@A00920:152:HGHKKDRXX:2:2108:5358:21104 2:N:0:AGGAGTGG+TGTTCTCT
GGACTACCCGGGTTTCTAATCCTGTTTGCTCCCCACGCTTTCGCACCTCAGCGTCAACAGTTGTCCAGTAAGTCGCCTTCGCCACTGGTGTTCTTCCGAATATCTACGAATTTCACCTCTACACTCGGAATTCCACCACCCTCTTCCGGACTCCAGCCGGACAGTCTGAGGCGCCGTCCCCAGGTTGAGCCCAGGACTTTCACGCCTCACTCGACCGACCGCCTACGCGCGCTTTACGCCCAGTGATTCC
+
FFFFFFFFFFFFFFFFFFFFFFFFFFFFFFFFFFFFFFFFFFFFFFFFFFFFFFFFFFFFFFFFFFFFF::FFFFFFFFFFFFFFFFFFFFFFFFFFFFFFFFFFFFFFFFFFFFFFFFFFFFFFFF:FFFFFFFFFFFFFFFFFFFFFFFFFFFFFFFFFFFFFFFFFFFFFFFFFFFF:,FFFFFFFFFFFFFFFFFFFFFFFFFFFFFFFFFFF,FFFFFFFFFFFFFF,:FFFFFFFFFF:F,FFF
@A00920:152:HGHKKDRXX:2:2108:12156:21198 2:N:0:AGGAGTGG+TGTTCTCT
GGACTACTGGGGTATCTAATCCTGTTTGCTACCCACACTTTCGAGCCTCACTGTCAGTTGCAGCTTAGCAGTCTGCCTTCGCAATCGGAGTTCTTCGTGATATCTAAGCATTTCACCGCTACACCCCGAATTCCTCCAGCCTCAACTGCACTCAAGATATCCAGTCTCAACTGCACTTTAACGGTTGAGCCGCCAACTTTCACAACTGACTTAAACATCCAGCTACGCTCCCTTTACGCCCAATAAATCC
+
FFFFFFF:FFFFFFFFFFFFFFFFFFFF,FFFFF:F,:FFFFFFFF,F,F,FFFFFFF,F::FF,:FFF,:,,FFFFFF:FFFF:FFF:FFFFFFFF,,:FFFFFF,FFFFFFF:FFFFF:FFF,,,FFFF::F,FF,,FFFFF,F::F,FFFF,F:,FF:FFFF:,FFF,F,,F:F:,,F:FFFF,,FF,:,,F,FFFFFF:,,FFF:FF:,,,FFFFF,::F,:FFFF,F,F:F:,F,FF,,:,,FFF
@A00920:152:HGHKKDRXX:2:2108:22318:21637 2:N:0:AGGAGTGG+TGTTCTCT
GGACTACAGGGGTATCTAATCCTGTTTGCTCCCCACGCTTTCGTGCCTCAGCGTCAGGACAGGCCCAGTTGCTCGTCTTCACCATCGGCGTTCCAGTAGATATCTACGCATTTCACCGCTCCACCTACTGTTCCAGCAACCCATACCTGCCTCAAGACCCGCAGTTCGCCTCGCAGTTCCTCGGTTGAGCCGAGGGCTTTCACAAGACGCTTGCGGGTCCGCCTACGCACCCTTTAAGCCCAGTGATTCC
+
,FFF::FFFF,::FFF,FFFFF:F:FFFFF,,F:FFF::,F:,FF,F::FFFFF:FFFFFFFFFFF:F:FF:FFFFFFFFFFFFFF::FFFFFFFFFFFF:FFFFFF,F::FFFF,F:FF:,:,FFFFFFFFFF,FF:FFFFF:FFF:FFFFFFF:F:F:FFFF,F:FF:F:FFFF:FFF:FFFFFFFF,FFF::FFFFF:F:,F,FFFFFFFFFFFFFF:FF:FF:FFFFF,F,FFF::F,,:FFFF,,
@A00920:152:HGHKKDRXX:2:2108:1723:21668 2:N:0:AGGAGTGG+TGTTCTCT
GGACTACCAGGGTTTCTAATCCCGTTTGCTCCCCTGGCTTTCGCGCCTCAGCGTCAGTTTCGGTCCAGAATGCCGCCTTCGCCACCGGTGTTCCTCCAGATATCTACGCATTTCACCGCTACACCTGGAATTCCACATTCCTCTCCCGAACTCAAGTTACCCAGTATCGGACGCAGTTCCCAAGTTAAGCTTGGGGATTTCACGTCCGACTTAGGCAACCGCCTACGCGCCCTTTACGCCCAGTAATTCC
+
FF:FFFF:FFFFFFFFFFFFFFFFFFFFFFFFFFFFFFFFFFFFFFFFFFFFFFFFFFF:FFFFFFFFFFF:FFFFFFFFFFFFFFFFFFFFFFFFF,FFFFFFF,FFFFF,FFFFFFFFFFFFFFFFFFFFFFFF::,FFFFFFFFFFFF:FFFF,FFFFFFFF:FFFF,FFF,FFFFFFFFF:FF,FFFF:FFFFFFFFFFFFFFFFF:,FF,F,FFFFFFFFFFFFFFFFF::FFFFFFFFFFFFFF
@A00920:152:HGHKKDRXX:2:2108:24560:23202 2:N:0:AGGAGTGG+TGTTCTCT
GGACTACTCGGGTTTCTAATCCCGTTCGCTCCCCATGCTTTCGCCTCTCAGCGTCAGGTCAGGCCCAGCGTGTCGCCTTCGCCACTGGTGTTCCTCCGGATCTCTACGCATTTCACCACTACACCCGGAATTCCACACGCCTCTACCTGCCTCTAGCCCCGCAGTTCGGTCCCGTCCTCGCCCGGTTGAGCCGGGCGCTGTCACGCGCCACTTGCTGGACCGCCTACACGCGCTTTACACCCAGTAACTC
+
FF:FFFFFFFFFFFFFFFFFFFFFFFFFF,FFFF,FFFFFFFFFFFFFFFFFFFFFFFFFFFFFFFFF,FFF:FFFFF,FFFFFFFFFFFFFFFFFFFFFFFFFFFFFFF:F:F:FFFFFFF,FFFFFFF:FFFFFFFFFFFFFFFFFFFFFF::FFFFFFFFFFFFFFF,,FFFFFFFFF:FFF:FFFFFFFFFFFFFFFF:FFFFFF:F,FFF,FFF:FF:FFFFFFFFFFF,FFFFFF:FFF,F:F,
@A00920:152:HGHKKDRXX:2:2108:2410:23516 2:N:0:AGGAGTGG+TGTTCTCT
GGACTACACGGGTATCTAATCCTGTTTGCTCCCCACGCTTTCGCACCTCAGCGTCAATACTTGTCCAGTCAGTCGCCTTCGCCACTGGTGTTCTTCCGAATATCTACGAATTTCACCTCTACACTCGGAATTCCACTGACCTCTCCAAGATTCTAGCTATCTAGTGTCAAAGGCAGTTCCGGGGTTGAGCCCCGGGCTTTCACCTCTGACTTGAATAGCCGCCTACGCGCGCTTTACGCCCAGTAATTCC
+
FFFFFFFFFFFFF,FFFFFFFF:FF:FFFFFFFFFFFFFFFFFFFFFFFFFFFFFFFFFF:FFFFFFFFFFFFFFFFFFFFFFFF,FFFFFFFFFFFFFFF:FFFFFFFFFFFFFFFFFFFFFF:FFFFFFFFFFF:FFFFFFFFFFFFFFFFF,FF,FFFF:FF,FF::F:FFFFFFFF:FFFFFFFFFFFFFFFFFFFF:FFFF,FFF:F:,FF,FFFFFFFFFF:FFFFFFFFFFFFFFF:::F:FF
@A00920:152:HGHKKDRXX:2:2108:12888:23563 2:N:0:AGGAGTGG+TGTTCTCT
GGACTACTGGGGTTTCTAATCCCGTTTGCTCCCCTGGCTTTCGCGCCTCAGCGTCAGTGTCGGTCCAGAATGCCGCCTTCGCCACCGGTGTTCCTCCAGATATCTACGCATTTCACCGCTACACCACCAGTTCCGCCCGCCTTAACCGAACTCAAGCCCTGCAGTATCAACGGCAGTTCCAGGGTTGAGCCCTGGGATTTCACCGCTGACTTACAGGGCCGCCTACGCACCCTTTAAACCCAGTGAATCC
+
FFFFFFF:FFFFFFFFFFFFFFFFFFFFFFFFFFFFFFFFFFFFFFFFFFFFFFFFFFFFFFFFFFFFFFFFFFFFFFFFFFFFFFFFFFFFFFFFFFFFFFFFFFFFFFFFFFFFFFFFFFFFFFFFFFFFFFFFFFFFFFFF,FFFFFFFFFFFFFFFFFFFF:FFFFFFFFFFFFFFFFFFFFFFFFFF:FFFFFFFFFFFFFFFFFFFFFFFFFFFFFFF:FFF:FFFF:FFFFFFF:F:FFFFFF
@A00920:152:HGHKKDRXX:2:2108:18105:23766 2:N:0:AGGAGTGG+TGTTCTCT
GGGGGGGGGGGGGGGGGGGGGGGGGGGGGGGGGGGGGGGGGGGGGGGGGGGGGGGGGGGGGGGGGGGGGGGGGGGGGGGGGGGGGGGGGGGGGGGGGGGGGGGGGGGGGGGGGGGGGGGGGGGGGGGGGGGGGGGGGGGGGGGGGGGGGGGGGGGGGGGGGGGGGGGGGGGGGGGGGGGGGGGGGGGGGGGGGGGGGGGGGGGGGGGGGGGGGGGGGGGGGGGGGGGGGGGGGGGGGGGGGGGGGGGGGG
+
FFFFFFFFFFFFFFFFFFFFFFFFFFFFFFFFFFFFFFFFFFFFFFFFFFFFFFFFFFFFFFFFFFFFFFFFFFFFFFF:FFFFFFFFFFFFFFFFFFFFFFFFFFFFFF:FFFFFFFFFFFFFFFFFFFFFFF:FFFFF:FFFFFFFFFFFFFFFFFFFFFFFFFFFFFFFFFFFFFFFFFFFFFFFFFFFFFFFFFFFFFFFFFFFFFFFFFFFFFFFFFFFFFFFFFFFFFFFFFFFFF:FFFFFFF
@A00920:152:HGHKKDRXX:2:2108:23421:23954 2:N:0:AGGAGTGG+TGTTCTCT
GGACTACCGGGGTTTCTAATCCTGTTTGCTCCCCACGCTTTCGCACCTCAGTGTCAGTACCGGGCCAGTGAGCCGCCTTCGCCACTGGTGTTCTTGCGAATATCTACGAATTTCACCTCTACACTCGCAGTTCCACCCACCTCTCCCGGACTCGAAGATTCCCAGTATCAAAGGCAGTTCTGGAGTTGAGCTCCAGGATTTCACCCCTGACTTAAGAATCCACCTACGTGCGCTTTACGCCCAGTGATTC
+
FFFFFFFFFFFFFFFFFFFFFFFFFFFFFFFFFFFFFFFFFFFFFFFFFFFFFFFFFFFFFFFFFFFFFFFFFFFFFFFFFFFFFFFFFFFFFFFFFFFFFFFFFFFFF:FFFFFFFFFFFFFFFFFFFFFFFFFFFFFFFFFFFFFFFFFFFFFFFFF:FFFFF:FFFFFFFFFFFFFFFFFFFFFFFFFFF:FFFFF:FFFFFF:FFFFFFFFF::FFFFFFFFFFFF:FFFFFF:FFFFFFFFFFFF
@A00920:152:HGHKKDRXX:2:2108:27651:24424 2:N:0:AGGAGTGG+TGTTCTCT
GGACTACTCGGGTTTCTAATCCTGTTTGCTCCCCACGCTTTCGCAGTTGAGTGTCAGTCACTGTCCAGGTCGCCGCCTTCGCCTCTGGTGTTCCTCCCGATCTCTACGCATTTCACCGCTACACCGGGAATTCCACGACCCTCTCCAGCACTCTAGTCCGACCGTTTCTGGGGCACTTCCAGGGTTAAGCCCTGGGATTTCACCCCAGACAAATCGGACCACCTACCTGCCCTTTACGCCCAATAATTCC
+
FFFFFFFFFFFFFFFFFFFFFFFFFFFFFFFFFFFFFF:FFFFFFFFFFFFFFFFFFFFFFFFFFFFFFFFFFFFFFFFFFFFFFFFFFFFFFFFFFFFFFFFFFFFFFFFFFFFFFFFFFFFFFFFFFFFFFFFFFFFFFFFFFFFFFFFFFFFFFFFFFF:FFFFFFFFFFFFFFFFFFFFFFFFFFFF,FFFFFFFFFFFFFFFFFFF,FF:FF,:FFFFFFFFFFFFFFFFFF:FFFFFF,FFF,F
@A00920:152:HGHKKDRXX:2:2108:14208:24471 2:N:0:AGGAGTGG+TGTTCTCT
GGACTACCAGGGTATCTAATCCCGTTTGCTCCCCTGGCTTTCGCTCATCAGCGTCAATGCCGGTCCAGGATGCCGCCTTCGCCACCGGTGTTCCTCCAGATATCTACGCATTTCACCGCTACACCTGGAATTCCGCATCCCTCTCCCGGATTCAAGCCTGCCAGTATCGGACGCAGTTCCCCGGTTGAGCCGAGGGATTTCACGTTCGACTTAGTTGGCCGCCTACGAGCCCTTTACGCCCAGTAATTCC
+
FFFFFFFFFFFFFFFFFFFFFFFFFFFFFFFFFFFFFFFFFFFFFFFFFFFFFFFFFFFFFFFFFF:FFFFFFFFFFFFFFFFFFFFFFFFFFFFFFFFFFFFFFFFFFFFFFFFFFFFFFFFFFFFFFFFFFFFFFFFFFFFF:FFFF:FFFFFFFFFFFFFFFFFFFFFFFF:FFFFF:FFFFFFFFFFF:FFF:FFFFFFF,:FFFFFFFFFFFFFFFFFFFFFFFFFFFFFFFFFFFFFFFFFFFF
@A00920:152:HGHKKDRXX:2:2108:16034:25661 2:N:0:AGGAGTGG+TGTTCTCT
GGACTACTCGGGTTTCTAATCCTGTTTGCTCCCCACGCTTTCGCGCCTCAGCGTCAGTTACAGGCCAAAGAGTCGCCTTCGCCACTGGTGTTCCTCCACATCTCTACGCATTTCACCGCTACACGTGGAATTCCACTCTTCTCTCCTGCACTCAAGTCCCCCAGTTTCCAATGACCCTCCACGGTTGAGCCGTGGGCTTTCACATCAGACTTAAAGGACCGCCTGCGCGCGCTTTACGCCCAATAATTCC
+
FFFFFFFFFFFFFFFFFFFFFFFFFFFFFFFFFFFFFFFFFFFFFFFFFFFFF:FFFFFFFFFFFFFFFFFFFFFFFFFFFFFFFFFFFFFFFFFFFFFFFFFFFFFFFFFFFFFFFFFFFF:FFFFFFFFFFFFFFFFFFFFFFFFFFFFFF:FFFFFFFFFFFFFF:FFFFFFFFFFFFFFFFFFFFFFFFFFFFFFFFFFFFFFFFFFFFFFFFFFFFFFFFFFFFFFFFFFFFFFFFFFFFFFFFF
@A00920:152:HGHKKDRXX:2:2108:24234:26209 2:N:0:AGGAGTGG+TGTTCTCT
GGACTACTGGGGTTTCTAATCCTGTTTGCTCCCCACGCTTTCGAACCTCAGCGTCAGTTTAGGTCCAGTTGGCCGCCTTCGCCACCGCTGTTCCTCTCGATATCTACGAATTTCACCTCTACACCGAGAATTCCACCAACCTCTCCAGAACTCTAGCAGGCCAGATTCCAGTGCACTTCCCAGGTTGAGCCCGGGGCTTTCACAACCGACTTAGCGGACCGCCTACACTAGCTTTACGCCCAGTAATTCC
+
F:,,FFFF,FF:,,,,,:FFFF:FFF,FFFFFF,::,F,FF,F:,:FFF:F,:FF::F,,,,FFF,,::FFF:F:FFF,:FF,::,F,,:FFFFFFF,,F,FFF:F:FFFF,:FFF,F::FFF,FF:FFFF:FF,:FF,:FFFF,F,::FF:F,F:F,,FFFFF,FFF,F,F:F,,F,F:F,:,F:FFF::F,F::FFF:FFFF,FFFFFF,F:F,,:F,,FF:,F::,,:,F:FFFF,F,,F,FFFFF:
@A00920:152:HGHKKDRXX:2:2108:28772:26271 2:N:0:AGGAGTGG+TGTTCTCT
GGACTACTCGGGTTTCTAATCCTGTTTGCTCCCCACGCTTTCGCACCTCAGCGTCAGTACCGATCCAGTGGGCCGCCTTCGCCACCGGTGTTCTTCCTAATATCTACGAATTTCACCTCTACACTAGGAATTCCACCCACCTCTATCGGACTCGAGACCAACAGTATCAAAGGCAGTTCCGAGGTTGAGCCCCGGGATTTCACCCCTGACTTGAAAGTCCGCCTACGTGCGCTTTACGCCCAATGATTCC
+
FFFFFFFFFFFFFFFFFFFFFFFFFFFFFFFFFFFFFFFFFFFFFFFFFFFFFFFFFFFFFFFFFF:FF:FFFFF:FFFFFFFFFFFFFFFF:FFFFFFFFFFFFFFFFFFFFFFFFFFFFFFFFFFFFF:FFFFFFF,FFFFFFFFFF:FFFFFFFFFFFF:FFF:FFFFFFF:FFF:FFFFF,FFFFFFFFFFFF:FF::FFFFFFFFF,F:,FFFFFFFFF:FFFFFFFF,F,FFFFFFF:FFFFFF
@A00920:152:HGHKKDRXX:2:2108:30798:26991 2:N:0:AGGAGTGG+TGTTCTCT
GGACTACAGGGGTTTCTAATCCCGTTTGCTCCCCTGGCTTTCGCGCCTCAGCGTCGATGCCGGTCCAGGATGTCGCCTTCGCCACTGGTGTTCCTCCAGATATCTACGAATTTCACCTCTACACTCGGAATTCCACTCACCTCTCCCGGATTCAAGCGATGCAGTCTTAAAGGCAGTTCCGGAGTTGAGCCCCGGGCTTTCACCTCTAACTTACAAAGCCGCCTACGCGCGCTTTACGCCCAGTAATTCC
+
FFFFFFFFFFFF:FFFFFF:FFFF,FFFFFFFFFFFFFFFFFFFFFFFFFFFFFFFFFFFFFFFFFFFFFFFFFFFFFFFFFFFFFFFFFFFFFFFFF:FFFFF,FFFF:FFFFFFFFFFFFFFFF,FFFFFFFFF:FFFF:FFF:FFF:FFFFF,FFFFFFFFFFFFFFFFFFFFFFF:FFFFFF:F:FFFFFFFFF:FFFFFFFFFF:FFFFFFF,FFFFFFFFFFFFFFFF:FFFFFF:FFFFFFFF
@A00920:152:HGHKKDRXX:2:2108:25608:27054 2:N:0:AGGAGTGG+TGTTCTCT
GGACTACTCGGGTATCTAATCCTGTTTGCTCCCCACGCTTTCGTGCCTGATCGTCAGTTCTGGTCCAGGAAGTCGCTTTCGCCACTGATGTTCCTTCTGATATCTACGCATTTCACCGCTACACCAGAAATTCCACTTCCCTCTGCCGAACTCTAGCCTTCCAGTATCGAATGCAATTTCCAGGTTGAGCCCGGGGATTTCACATCTGTCTTACATCACCGCCTGCGCACGCTTTACGCCCAGTAATTCC
+
FFFFFFFFFFFFFFFFFFFFFFFFFFFFFFFFFFFFFFFFFFFFFFFFFFFFFFFFFFFFFFFFFFFFFFFFFFFFFFFFFFFFFFFFFFFFFFFFFFFFFFFFFFFFFFFFFFFFFFFFFFFFFFFFF,FFFFFFFFFFFFFFFFFFFFFFFFFFFFFFF:FFFFFFFFFFFFF:FFFFF:FFFFFFFFFFFFFF:FFFFFFFFFFFFFFFFFFFFFFFFFFFFFFFFFFF::F:FFFFF,F:F:FFFF
@A00920:152:HGHKKDRXX:2:2108:15989:27117 2:N:0:AGGAGTGG+TGTTCTCT
GGACTACTGGGGTATCTAATCCCGTTCGCTCCCCATGCTTTCGCATCTCAGCGTCAGGTCAGGCCCAGCGTGTCGCCTTCGCCACTGGTGTTCCTCCGGATCTCTACGCATTTCACCACTACACCCGGAATTCCACACGCCTCTACCTACCTCTAGTCGCGCAGTTCGATTGCGTCCTCGCCCGGTTGAGCCGGGCGCTTTCACGCCTCACTTGCACGACCGCCTACACGCGCTTTACACCCAGTAAATC
+
FFFFFFF:FFFFFFFFFFFFFFFFFFFFFFFFFFFFFF,FFFFFFFFFFFFFFF:FFFFFFF:F:FFFFF:FF:FFFFFF:FFFFFFFFFFF:FFFFFFFFFF:F:FF:FFFFFFFFFFFFFF::FFFFFFFFFFF:FFFFFFF:FFFFFFF:FFFFF::FFFFFFFFFFFF,FFFFF:FFFFF:FFFFFFF:F:FFFFFFF:F::FFFFFFF::FF,FF,FF:F:FFFF:F:F:::F:F,FFFFF:F:F
@A00920:152:HGHKKDRXX:2:2108:21450:27273 2:N:0:AGGAGTGG+TGTTCTCT
GGACTACTGGGGTTTCTAATCCCTTTTGCTCCCCACGCTTTCGTGCCTGAGCGTCAGCAATTGTCCAGGTAGCCGCCTTCGCCTCTGGTATTCCTCATGATATCTACGCATTTCACTGCTACACCATGAATTCTGCTACCCTCTCCAATGCTCTAGCCATGTAGTTTGAGGTGCAATTCCGATGTTAAGCATCGGGCTTTCACGCCTCACACACACTGCCGCCTGCGCACCCTTTACGCCCAGAGAATCC
+
FF:FFFFFFFFFFFFFF:FFFFFFFFFFFFFFFFFFFFFFFFFFFFFFFFFFFFFFFFFFF:FFFFFFFF,:FFFFF:F:FF:F,FFF:FF:F:FFFF:FFFFFFFFF:F,FFF,FFFFFFFFF,FFF,FFFF,FFFFFFFFFFFFF:FFFFFFFFFFFFF:FFFFFFFFFFFFF,F::FFFF,FF:F::FFF,FFF,F,,FFF,FFFFFF:FF:F,,F:,F,FFFFFFFFFF::,FFFF:F,,:FFF,F
@A00920:152:HGHKKDRXX:2:2108:11867:28244 2:N:0:AGGAGTGG+TGTTCTCT
GGACTACAGGGGTTTCTAATCCTGTTTGCTCCCCACGCTTTCGTGCATGAGCGTCAGTGTCAGCCCAGAGACCTGCCTTCGCCATCGGTATTCCTCCTGATATCTAGGCGTTTCACTGCTGCAGCAGGAATTCCAGTCTCCTCTGCCGCACTCGCGCCTTGCGGTCCCAATTGCCCTTCGGAGGTTCTGCCCGGGGCTTTCAGCTCTGGGTTGCAAAACCGCCTGCGCACGCGTTGCGCGCAGTCGGGGC
+
FFFFFF::FF:FFFFFFF::FFFFFFFFFFFFFFFFFF,:FFFF:FFFFF:FFFFFFFF:FFFFFFFFFF:F:FF,FF:FFFF,FFFFFF,FFFFFFFF,:F:::F,FF,:F:F:,FF,,,FFFFFFF,,,,,:FF,F::,:FFF,FFF,,F:F,F,,:FF:,FF::F:::,F,:,FF::,FFF:F,,FF,FFF:FF,,:,,,:FFFF:,F,,,,,F,,F::,FFF:FF,F,,,:,,FF,F,F,,,F,,,
@A00920:152:HGHKKDRXX:2:2108:31828:28526 2:N:0:AGGAGTGG+TGTTCTCT
GGACTACTAGGGTTTCTAATCCTGTTCGCTCCCCACGCTTTCGAGTCTCAGCGTCAGTAACGTCCCAGAGAACAGCCTTCGCCACGGGTGTTCTTCCTGATATCTGCGCATTTCACCGCTACACCAGGAATTCCATTCTCCTCTTCCGGACTCTAGACAGACAGTTTCCACCGACAGCTAGAAGTTAAGCCTCGAGATTTCACAGCTGACTTATATGTCCGCCTACACTCGCTTTACGCCCAATGATTCC
+
FFFFFFFFFFFFF:FFFFFFFFF:FF,FFFFFFFFFFFFFFFF,FFFF:FF:FFFFFFF,,,FFFFFF:,FFF,FFFFFFFFFF,,FFFFFFF:F,F,,FFFFFF,FFFFFFFFFFFFFFFFFF,FF:FFFFFFFFF,,FFFFFF,:::FFFFFFF,FF,FFFFFF:F,F,,FF:F,,F,FF:FFF,FFFF:FFFFFFFF:FFFF,,FFFFF:F,:,,FF,FFFFF:F,:FFFFFFFFFF:F:F:FFFFF
@A00920:152:HGHKKDRXX:2:2108:8739:28870 2:N:0:AGGAGTGG+TGTTCTCT
GGACTACTCGGGTTTCTAATCCTGTTCGCTCCCCATGCTTTCGCTCCTCAGCGTCAGTTAATGCCCAGAGACCTGCCTTCGCCATCGGTGTTCCTCCTGATATCTGCGCATTTCACCGCTACACCAGGAATTCCAGTCTCCCCTACATCACTCTAGTCTGCCCGTACCCACCGCAGATCCGGAGTTGAGCCCCGGACTTTCACGGCAGACGCGACAAACCGCCTACGAGCTCTTTACGCCCAATAATTCC
+
FFFFFFFFFFFFFFFFFFFFFFFFFFFFFFFFFFFFFFFFFFFFFFFFFFFFFFFFFFF,FFFFFFFFFFFFFFFFFFFFFF:FFFFFFFFFFFFFFFF:FFFFFFFFFF,FFFFFFFFFFFFFFFFFFFFFFFFF:FFFFFFFF:FFFFFFFFFFFFFFF:FFFFFFF,FFF:FF:FFFFFFFFFFFFFFFFFFFFFFFFFF:FFFFFFFFF,F:::FF::FFF:FFFFFFF,FFFFFFFFFFF:FF:F
@A00920:152:HGHKKDRXX:2:2108:22489:28917 2:N:0:AGGAGTGG+TGTTCTCT
GGACTACAAGGGTTTCTAATCCCGTTCGCTCCCCACGCCTTCGCGCCTCAGCGTCAGTACAGGTCCAGTCGGCCGCCTTCGCCACTGGTGTTCCTCCCGATATCTACGCATTTCACCACTACACCGGGAATTCCACCGACCTCTCCCTGCCTCCAGTTCCGCCGTTTCGAATGACCCTCCCCCGTTGAGCGGGGGGCTTTCACACCCGACTTACGAAACCGCCTGCGCGCGCTTTACGCCCAGTAACTCC
+
FFFFFFFFFFFFFFFFFFFFFFFFFFFFFFFFFFFFFFFFFFFFF:FFFFFFFFFFFF:FFFF:FFFFFFFFFFFFFFFFFFFFFFFFFFFFFFFFFFF:FFFFFFFFFFF,FFFFFFFFFFFF:FFFFFFFFFFFFFFFFFFFFFFF,FFFFFFFFF,::FFFFFFFFFFFFFFFFF:FFF:FFF:FFF:FFF,FFFFFFFFFF::FFF,FFFFFFFFFFFFFFF,F:FFFF,FFFFFFFFF:F,FF:F
@A00920:152:HGHKKDRXX:2:2108:25129:29857 2:N:0:AGGAGTGG+TGTTCTCT
GGACTACCGGGGTATCTAATCCTGTTTGCTCCCCACGCTTTCGCGTCTCAGCGTCAGTTACCGTCCAGAAAGCCGCCTTCGCCACTGGTGTTCCACCTGATATCTACGAATTTCACCTCTACACCCGGTATTCCGCTTTCCTCTCCGGCACTCAAGAAAAGTAGTTTCGAGTGCAGTTCCTAGGTTGAGCCTAGGGATTTCACGCCCGACTTACTCTCCCGCCTACACGCCCTTTACGCCCAGTGATTCC
+
FFFFFFFFFFFFFFFFF:F:FFFFFFFFFFFF,FFFFFFFFFF:FFFFFFFFFFFFFFF,FFFFFFFFFF::FFFFFFFF:FF:FFFFFFF:FFFFFFFFFFFFFFF:FFFFFFFFFFFFFF:F,,FFF,::FFFF:FFFFFFFFFFFFFFFF,FF,:FFFFFFFFFFFF:FFFFFF:FFFFFFFF:FFF,:FFF:,FFFFF:FFFFFFFFFF:FFF:FF,FFF::FF:F,F,FF:FFFF:FFFF:F:FF
@A00920:152:HGHKKDRXX:2:2108:18213:29935 2:N:0:AGGAGTGG+TGTTCTCT
GGACTACACGGGTTTCTAATCCTGTTTGCTCCCCACGCTTTCGTATCTCAGCGTCAGTAATCGTCCAGTTGGCTGCTTACGCCATCGGTGTTCCTCCTAATATCTGCGAATTTCACCTCTACACTAGGAATTCCGCCAACCTCTCCGATACTCAAGTCTTGCAGTCTCAAATGCAGTTCCAAAGTTAAGCTCTGGGATTTCACACCTGACTTACAAAACCGCCTACATACGCTTTACGCCCAGTAATTCC
+
FFFFFFFFFFFFFFFFFFFFFFFFFF,FFFFFFFFFFFF:FFFF:FFFFFFFFFF:FFFFF,FFFFFFFFF:FFFFFFFFFFF:FFFFFFFFFFFFFFFFFFFFFFFFFFFF,FFFFFFF:FFF,FFFFFFFFFF,F:FFFFFF:FFFFF:FFFFFFFFFF::F,F:F,F,FFFFFF,,,,,FFFFFFFFF:,:FF:FFFFFFFFFFFFF:,,,,FF,F:FFFF:F,F,FF:FF:FFFFF,:FFFF:FFF
@A00920:152:HGHKKDRXX:2:2108:22905:29951 2:N:0:AGGAGTGG+TGTTCTCT
GGACTACTGGGGTATCTAATCCCGTTCGCTCCCCACGCCTTCGTGCCTCAGCGTCAGGTCCAGCCCAGCTGGCCGCCTTCGCCACAGGTGTTCCTCCCGATCTCTACGCATTTCACCACTACACCGGGAATTCCACCAGCCCCTGCTGTCCTCAAGCCTGCCCGTCCCCGACGACCCTCCCCGGTTGAGCCGGGGGCTTTCACGCCGGGCGCGACAAGCCGCCTGCGCACGCTTTACGCCCAGTAACTCC
+
FFFFFFF:FFFFFFFFFFFF:FFFFFFFFFFFFFFFFFFFFFFFFFFFFFFFFFFFFFFFFFFFFF,F:FFFFFFFF:FFFFFFFFFFFFFFFFFFFFF,FFFFF:FF:FF:FFFFFFFFFF,FFFFFFFFFFFFFFFFFFFFFFFFFFFFFFFFFFFFFFFFFFFFFF:FF:FFFFFFFF:FF:F:FF:FFFFFFFFFFF:FFFFFFFFF:FF:F,FFFFFFFFFFF:FFF:FFFF::FFFFFFF::FF
@A00920:152:HGHKKDRXX:2:2108:10276:29997 2:N:0:AGGAGTGG+TGTTCTCT
GGACTACAGGGGTTTCTAATCCCGTTCGCTCCCCACGCCTTCGCGCCTCAGCGTCAGGTCAGGTCCAGCCAGCCGCCTTCGCCACTGGTGTTCCTCCGGATCTATACGCATTTCACCACTACACCCGGAATTCCACTGGCCTCTCCCTGCCTCCAGACACGCCATCTCGACGGACCCTCCCCCGTTGAGCGGGGGGCTTTCACCGCCGATGCGCGTGTCCGCCTGCGCGCGCTTTACGCCCAGTAACTCC
+
FF,F:FF:FFFFFF:FFFFFF:FFFFF,FFFFF:FFFFFF,,,FFFFF:FF,FFFFF:FF:FF,FFF:FFF:FFFFFF:FFFF:FFF,FFF:FF,FFFFF:,,,FFFFF,FF:FFFFFF:F:FFFFF:FFF,F,FF:,FFFFF,FFFF:FF::F,FF::F,FFF::,FFFFFF:F:FFFFFFFFFFFFFFF,F:FF:F:FFFF,FFFFFFF,FFF,FFFFFFF,,FFFFFF::F:F:FFFFFFFF,::FF
@A00920:152:HGHKKDRXX:2:2108:26594:31391 2:N:0:AGGAGTGG+TGTTCTCT
GGACTACCCGGGTTTCTAATCCTGTTTGCTCCCCACGCTTTCGCACCTCAGCGTCAGTACCGGGCCAGTGAGCCGCCTTCGCCACTGGTGTTCTTGCGAATATCTACGAATTTCACCTCTACACTCGCAGTTCCACTCACCTCTCCCGGACTCGAGATCGCCAGTATCAAAGGCAGTTCTGGAGTTGAGCTCCAGGATTTCACCCCTGACTTAGCAATCCGCCTACGTGCGCTTTACGCCCAGTGATTCC
+
FF:FF:FFFFFFFFFFFFFFFFFFFFFFFFFFFFFFFFFFFFFFFFFFFFFFFFFFFFFFFFFFFFFFFFFFFFFFFFFFFFFFFFFFFFFFFFFFFFFFFFFFF,FF,FFFFFFFFFFFFFFFFFFFFFFFFFFFFFFFF:FFFFFFFFFFFFFFFFFFFFFFFFFFFFFFFFFFFFFFFFFFFFFFFFFFFFFFFFFFFFFFFFFFFFF:FFFFFFFFFFFF,FFF:FFFFFFFFFFFFFFFFFFFFF
@A00920:152:HGHKKDRXX:2:2108:15881:31469 2:N:0:AGGAGTGG+TGTTCTCT
GGACTACACGGGTTTCTAATCCTGTTTGCTCCCCACGCTTTCGCGCCTCAGCGTCAGATCCAGCCCAGAGCGCCGCCTTCGCCACTGGTGTTCCTCCTGATATCTGCGCATTTCACCGCTACACCAGGAATTCCACGCTCCCCTACTGGACTCTAGTCACAGCAGTATCGGGTGGCGTCTCCAGGTTGAGCCTGAAGTTTTCACACCCGACTTACTGAACCACCTACGAGCTCTTTACGCCCACTAAATC
+
FFFFFFFFFFFFFFFFFFFFFFFFFFFFFFFFFFFFFFFFFFFFFFFFFFFFFFFFFFFFFFFFFFFFFFFFFFFFFFFFFFFFFFFFFFF:FFFFFFFFFFFFFFFFFFFFFFFFFFFFFFFFFFFF:F,FFFF:FFFFFFFFFFFFFFFFFFFFFFFFFFFFFF,FFFFFFFFFF,FFFFFFF:FF:FF:FFFFFFFFFFFFFFFFFFFFFFFFFFFFF:FFFFFFFFFFFFFFFFFFFFFFFFFFFF
@A00920:152:HGHKKDRXX:2:2108:20500:32111 2:N:0:AGGAGTGG+TGTTCTCT
GGACTACCAGGGTTTCTAATCCTGTTTGCTCCCCACGCTTTCGCGCCTCAGCGTCAGTTGTGGTCCAGTTGGCCGCCTTCGCCACCGGTGTTCTTCCCAATATCTACGAATTTCACCTCTACACTGGGAATTCCACCAACCTCTCCCACACTCCAGTCCCGCCGTATCGGATGCAGTTCCCAGGTTGAGCCCAGGCCTTTCACATCCGACGATCAGGACCGCCTACGCGCCCTTTACGCCCAGTAATTCC
+
FFFF:FFFFFFFFFFFFFFFFFFFFFFFFFFFFFFFFF:FFFFFFFFFFFFFFFFFF,FFFFFFFFFFFFFFFFFFFFFFFFFFFFF:FFF:FFFFFFFFFFFF::FFFFFFFFFFFFFF:FFFFFFF:F:FFFFFFFFFFFFFFFFFFFFFFFFFFFFFFFFF:FFFFFF:FF,FFFFFFFFFFF:FFFFF,F:FF,FFFFFFFFFF,FFFFFFFFFFFFFFFFFFFFFFFFF:FFFFFFFFFFFFFFF
@A00920:152:HGHKKDRXX:2:2108:27778:32315 2:N:0:AGGAGTGG+TGTTCTCT
GGACTACTGGGGTTTCTAATCCCGTTTGCTCCCCTAGCTTTCGCTCCTCAGCGTCAATGTTGGTCCAGGATGCCGCCTTCGCCACCGGTATTCCTCCAGATATCTACGCATTTCACCACTCCACCCGGAATTCCACGCCCCTCTACTGCCCTCCAGCGGCCCAGTTTCGAACGGCCTCTCCCAGTTGAGCCGGGAGCTTTCACGTCCGACTTGGACCACCGCCTGCCCGCGCTTTACGCCCAGTAAATCC
+
FFFFFFF:FFFFFFFFFFFFFFFFFFFFFF,FFFFFFFF:FFFFFFFFF:FFFFFFFFFFFFFFFFFFFFFFFFFF:FFFFFFF:FFFFFFFFFFFFFFFFFFFFFFFFFFFFFF:FFFFFFFFFFFFF,FFFFFFFFFFFFFF:FFFFFFFFFF:FFFFFFFFFFFFFFFFFFFFFFFFFFFFFFFFFFFFFFFFFF:FFFFFFF:FFFFFFFFFFFFFFFFFFFF::FFF:FFFFFF:FFFF::FFFF
@A00920:152:HGHKKDRXX:2:2108:5086:32346 2:N:0:AGGAGTGG+TGTTCTCT
GGACTACCGGGCTTTCAAATCCCCTTCGCTCCCCATGCTTAAGCCTCTAAGATTCAGATCAGCCCCAGCGTGTCGCCTTCGCCACAGGTGTTCCTACTGATCTCTACGCATTTCACAACTACCCACGGAATTCCACACGCCTCTACCTGCCTCTAGCACCGCAGTTCGGTAACGTCCTCGCCCGGTTGAGCCGGGCGCTTTCACTCGCAACTTGCAGGACCGCAAACACGCGCTTTACACCCAGTAAATC
+
,FFFFFFF,F:,,FF:FFFF,,F,FFFFFF,FFFFFFFF:,,,::,,,:F,,,F,F:,,FFF,FFFFF:FFFFFFFF:FFFFFF,,,,:FF::,,,F,F,:FFFFFFFFFF,FF,F,FFFFF,F:::FFFF:F,FFF:FFFF:F,FFFFF:FF::FFFF,:,FFFF:F:F,FFFFFF,FF,:,F,,F,FF,FF,FF:::F,FFF,FFF,:FFFFFF,F:F,,FF,FFFF,::FF:,FFFFF:,,:F:F:F
@A00920:152:HGHKKDRXX:2:2108:13865:32706 2:N:0:AGGAGTGG+TGTTCTCT
GGACTACAGGGGTATCTAATCCTGTTTGCTCCCCACGCTTTCGTGCATGAGCGTCAGTGCAGGCCCAGGGGATTGCCTTCGCCATCGGTGTTCCTCCGCATATCTACGCATTTCACTGCTACACGCGGAATTCCATCCCCCTCTGCCGCACTCCAGCGATGCAGTCACAAATGCAGTTCCCAGGTTAAGCCCGGGGATTTCACACCTGTCTTACATCACCGCCTGCGCACGCTTTACGCCCAGTAATTCC
+
FFFFFFFFFFFFFFFFFFFFFFFFFFFFFFFFFFFFFFFFFFFFFFFFFFFFFFFFF:FFFFFFFFFFFFFFFFFFFFFFFFFFFFFFFFFFFFFFFFFFFFFFF:FFFFFFFFFFFFFFFFFFFFFFFFF:FFFFFFFFFFFFFFFFF,FFFFFFFFFFFFFFFFFFFFFFF:FFFFF::FFFFFFFFFFFFFFFFFFFFF:FFFFFFFFFFFFFFFFFF:FFF,FFFFFF:FFFF,F,FFFFF:FFFF
@A00920:152:HGHKKDRXX:2:2108:9815:32737 2:N:0:AGGAGTGG+TGTTCTCT
GGACTACCAGGGTTTCTAATCCCGTTTGCTCCCCTAGCTTTCGCGCCTCAGCGTCAGAGTCGAGATAGAAAGCCGCCTTCGCCACGGGTGTTCCTCCAGATATCTACGCATTTCACCGCTACACCAGGAGTTCCACTATCCTCCCTCGACCTCGAGCCCAGCAGTTTCCGACACAGTGCACCGGTTGAACCGGTACATTTCATGACGGACTAACCGGGCCGCCTACGAGCCCTTTACGCCCAATGAATCC
+
FFFFFFFFFFFFF:FFFFFFFFFFFFFFFFFFFFFFFFFFFFFF,FFFFFFFFFFF,F,FFF:,FFFF,FFFFFFFFFFFFFFFF:FFF:FFFFFFF,FFFFFFFFFF,FF:FFFFF,FFFFFF,FF,F,FFFFFFF,:FF,F,F,FFF:FFFFFFF,:,,FFFF:FF,FF:,FFFF:F,:F,FFFFF,F,F,F,FFF:FFFF,,F:FFFF:F:,F,FFFFFFFF:F,FF,FFFFFFFFFFF,FF::FFF
@A00920:152:HGHKKDRXX:2:2108:17861:32863 2:N:0:AGGAGTGG+TGTTCTCT
GGACTACCCGGGTTTCTAATCCTGTTTGCTCCCCACGCTTTCGCGTCTCAGCGTCAGTCGCCGTCCAGAAGGCCGCCTTCGCCACCGGTGTTCCTCTCGATATCTACGAATTTCACCTCTACACCGAGAATTCCGCCTTCCTCTCCGGGACTCCAGCTCGGCAGTTTCGAGTGCACTTCCTGGGTTGAGCCCAGGGCTTTCACACCCGACTTGCCGAGCCGCCTCCACGCGCTTTACGCCCAGTCATTCC
+
F:FFFFFFFFFFF:,FF,::FFFF:,FFFF:FFFFFFFFF:FFF:F:F:F::FFF:F,FFFFFF:F:FFFFFFFF:FFF:FF:FFFFFF,F::,,FFF,FF,FFFFF::::FF:FFFFFFFFFFFFF:F:,FFFFFFF,F::FF:F:FF:FFFFFFFFFFFFFF,:,FFFFFFF,FFFFFFFFFF,,FFFFFFFFFF,FFFFFFF,FFFFFFFFFF,:FFFFFF,FFFF:FFF,FFFFFFF:FFF,F,FF
@A00920:152:HGHKKDRXX:2:2108:30969:33019 2:N:0:AGGAGTGG+TGTTCTCT
GGACTACTGGGGTTTCTAATCCTGTTCGCTCTCCACACTTTCGCTCCTCAGCGTCAGGACATGCCCAGAGAACCGCCTTCGCCACCGGTGTTCCTCCTGATATCTGCGCATTTCACCGCTACACCAGGAATTCCGTTCTCCCCTGCATACCTCTAGTCTGCCCGTATCGGAAGCAAGCACCGAGTTAAGCCCGGTGTTTTCACTCCCGACGCGACAAACCGCCTACGAGCCCTTTACGCCCAATAATTCC
+
FFFFFFFFFFFFFFFFF:FFFFFFFFFFFFFFFFFFFFF,FFFFFFFFFFFFFFFFFFFFFFFFFFFFFFFFFFFFFFFFFFFF:FFFFFFFFFFFFF:FFFFFFFFFFFFFFFFFFFFFFFFF:,F:F::FFFFFFFFFFFFFFFFF:FFFFFFFFF:FFFFFFFFFFFF:FFF:FFFF,FF,FF:FFFFFFFFFFFFF:FFFFFFFFFFFF:FFFFFF:FFFFFFFFFFF,,FFF,FFFFFF,F,::F
@A00920:152:HGHKKDRXX:2:2108:1660:33426 2:N:0:AGGAGTGG+TGTTCTCT
GGACTACCGGGGTTTCTAATCCGGTTCGCTACCCATGCTTTCGAGCCTTAGCGTCAGTAATGAGCCAGTCGCCTGCCTTCGCCATTGGTGTTCCTGCTGATATCTACGGATTTCACTCCTACACCAGCAATTCCAGCGACCCCTCTCATACTCTAGCTAAGCAGTTCGGATACCGGCCACACGGTTGAGCCGTGGGATTTCAATATCCGCTTACTTAGCCGCCTACGCATCTCTTTACGCCCAGTCACTC
+
FFFFF:FFFFFF:FFFFFFFFF:FFFFF,FFFFF:F:FFFFFFFFFFFFFFFFFFFFFFF:FFFFFFFF:FFFFFFFFFFFFFFF:FF:FFFFFF:FFFFF,FFFF:FFFFFFFFFFFFFFFFFFF,FFF:FFFFFFFFFFFFFFFFF,,FFFFFFFF:FFFFFFFFF,F,FF:FF,FF,FFF:FFF:FFFFF:FF:FFFFFFF,FFFFFFF:FF:FFFFFFFFF:FFF,F,:FFFF:FFFF:FFFF,FF
@A00920:152:HGHKKDRXX:2:2108:31693:34053 2:N:0:AGGAGTGG+TGTTCTCT
GGACTACAGGGGTATCTAATCCTGTTTGCTCCCCACGCTTTCGCGCCTCAGCGTCAGGCCCGGACCAGAGAGCCGCTTTCGCCACCGGTGTTCCACCCAATATCTACGAATTTCACCTCTACACTGGGTATTCCACCCTCCTCTTCCGGCCTCCAGCTTCGGGGTCTCGGCTGCACCTCCGGGGTTGAGCCCCGGGCTTTCACAGCCGACGGCCAAAGCCGCCTACGCGCCCTTTACGCCCAGTGATTCC
+
,FFFFFFFFFFFFFFFFFFFFFFFFFFFFFFFFFFFFFFFFFFFFFFFF:,FFFFFFFFFFFFFFFFFF:FFFF:FFFFFF,FFFFFFFFFFFFFFFFFFFFFFFFFFFFFFFFFFFF,F:FFFFFF:FFFF,FF,F:FFFFFFFFFFFFFFFFFFFFFFFF:FFF:FFFFFFF:FF,FFFFFF,:FFFFFF:FFFF:FFFFFFFFFFFFFFFFFFF::F:FFFF,FF,FFFFF,FFFFFFFF:FFFFFF
@A00920:152:HGHKKDRXX:2:2108:29713:34350 2:N:0:AGGAGTGG+TGTTCTCT
GGACTACTGGGGTTTCTAATCCTGTTTGCTCCCCACGCTTTCGTGCCTCAGTGTCAGTGCTGGTCCAGATGGCCGCCTTCGCCACGGATGTTCCTCCCGATCTCTACGCATTTCACTGCTACACCGGGAATTCCGCCATCCTCTACCGCACTCCAGTGATCCAGTTTCCAATGCCATTCCCAGGTTGAGCCCAGGGCTTTCACATCAGACTTAAAACACCACCTACGCACGCTTTACGCCCAGTAATTCC
+
FFFFFFFFFFFFFFFFFFFFFF,FFF:FFFFFFF::FFFFFFFFFFFFFFFFFFFF:FFFFFFFFFFFFFFFFFFFFFFFFFFFF,FFFFFFFF:FFFFFFFFFFF:FFFFF:FFFFFFFFFFFFFFFFFFFFF:F:,FFFFFF:F:FFFFFF,FFF:FFFFFFF,F,F:FF,FFFFF,FFFFFFFFF,F:FFFF::FFFFFF,FFF,FF::FF:,FFF::F::F,:F:FFFF::FFF:FF:,F:F,F:,
@A00920:152:HGHKKDRXX:2:2108:4038:34632 2:N:0:AGGAGTGG+TGTTCTCT
GGACTACAAGGGTATCTAATCCTGTTTGCTCCCCACGCTTTCGTGCCTCAGTGTCAGTGCTGGTCCAGATGGCCGCCTTCGCCACCGGTGTTCCTCCCGATATCTACGCATTTCACCGCTACACCGGGAATTCCACCCCCCTCTTTGGTACTCTAGCTTATCAGTTTCATGCGTCCTTCCCCGGTTGAGCCGAGGGATTTCACACATGACTTAACAAACCGCCTACACGCCCTTTACGCCCAATGATTCC
+
FFFFFFFFFFFFFFFFFFFFFFFFFFFFF:FFFFFFFFFFFFFFFFFFFFF:FFFFFFFFFFFFFFFFFFFFFFFFFFFFFFFFFFFFFFFFFFF:FFFFFFFFFFFF::FFFFFFFFFFFFFF:FFFF:FFFFFFFFFFFFFF:FFFFFFFFF,FF,FFFFFFFFFFFFFFFF:FFFFFFFFFFFFFFFFFFFFF:FFFFFF,FFFFF,FFF:FFF::FFFFFFFFF:FFFFFFFFFFFFFFFF:FFFF
@A00920:152:HGHKKDRXX:2:2108:7500:34898 2:N:0:AGGAGTGG+TGTTCTCT
GGACTACTGGGGTTTCTAATCCCGTTCGCTACCCTGGCTTTCGCGGCTCAGCGTCAGGTGCAGCCCAGGGCGCCGCCTTCGCCTCTGGTGTTCCTCCGGATCTCTACGCATTTCACCACTCCACCCGGAATTCCACGCCCCTCTGCTGCCCTCTAGCTGTCCAGTTTCGAACGGCCTCTCCCGGTTGAGCCGGGAGCTTTCACGTCCGACTTGAACAGCCGCCTGCCCGCGCTTTACGCCCAGTAAATCC
+
FFFFFFFFFFFFFFFF:FFFFFFFFFFFFFFFFFFFFFFFFFFFFFFFFFFFFFFFFFFFFFFFFFFF:FFFFFFFFFFFFFFFFFFFFFFFF:FFFFFFFFFFFFFFFFFFFFFFFFFFFFF:FFFFF:FFFFFFFFFFFFF:FFFFFFFFFFFFFFFFFFFFFF:FFF:FFFFFFFFFFFFF,FFFFF:FFFFFF,FFFFF,FFFFFFF:FFFFFFFFF:F:F:FFFFFF::FFFFFFFFF,F,FFFF
@A00920:152:HGHKKDRXX:2:2108:25012:35509 2:N:0:AGGAGTGG+TGTTCTCT
GGACTACTGGGGTTTCTAATCCTGTTCGCTCCCCATGCTTTCGCATCTCAGCGTCAGGTCAGGCCCAGCGTGTCGCCTTCGCCACTGGTGTTCCTCCGGATCTCTACGCATTTCACCACTACACCCGGAATTCCACACGCCTCTACCTACCTCTAGTCGCGCAGTTCGATTGCGTCCTCGCCCGGTTGAGCCGGGCGCTTTCACGCCTCACTTGCACGACCGCCTACACGCGCTTTACACCCAGTAAATC
+
FFFFF:FFFFFFFFFFF,FFFF:FFFFFFFFFFFFFFFFFFFFFFFFFFFFFFFFFFFFFFFFFFF:FFFFFFFFF,FFFF::FFFFFF:F,FF,FFFFFFFFFF,FF:F:F:FF:F::F:F,F:FFFF:,FFFFFFFFFFFFFFFFFFF::FFFFFFFF:F:F,,FFF,FFFFFFF,FFF:FF:FFF:FFFFFF:F::,:FF:FFFFFF:FFFFFFFFF:FFFFF:FF:FFF::F::FFF:F:F,,FFF
@A00920:152:HGHKKDRXX:2:2108:3387:35665 2:N:0:AGGAGTGG+TGTTCTCT
GGACTACTCGGGTTTCTAATCCTGTTTGCTCCCCACACTTTCGAGCCTCAGCGTCAGTTAAAGCCCAGTTGGCCGCCTTCGCCACCGGTGTTCCTCCGAATATCTACGCATTTCACCGCTACACTCGGAATTCCGCCAACCTCTACTTCACTCAAGAATACCAGTTTCAACTGCAGTCTACAAGTTAAGCCCATAGTTTTCACAGCTGACTTGGCATCCCGCCTACGCTCCCTTTACACCCAGTAATTCC
+
FFFFFFFFFFFFFFFFFFFFFFFFFFFFFFFFFFFFFFFFFFFFFFFFFFFFFFFFFFFFFFFFFFFFFFFFFFFFFFFFFFFFFFFFFFFFFFFFFFFFFFFFFFFFF:FFFFFFFFFFFFFFFFFFFFFFFFFFFFFFFFFFFFFFFFFFFFFFFFFFFF:FFFFFFFFFFFFFFFFFFFFFFFFFFFFFFFFFFFFFFFFFFFFFFFFFFFFFFF::FFFFFFFFFFFFFFFFFFFFF,FF:,,FFF
@A00920:152:HGHKKDRXX:2:2108:26756:35963 2:N:0:AGGAGTGG+TGTTCTCT
GGACTACTGGGGTTTCTAATCCTGTTTGCTCCCCACGCTTTCGTGCCTCAGTGTCAGTGCCAGCCCAGAGCGCCGCCTTCGCCGCTGGTGTTCCTCCTGATATCTGCGCATTTCACCGCTACACCAGGAATTCCACGCTCCCCTACTGGACTCTAGTCACGACAGTATCGGGTGGCGTCTCCAGGTTGAGCCTGGAGGTTTCACACCCGACTTATCGAACCGCCTACGAGCTCTTTACGCCCAATAAATC
+
FFFFFFFFFFFFFFFFFFFFFFFFFFFFFFFFFFFFFFFFFFFFFFFFFFFFFFFFFFFFFFFFFF:FFFFFFFFFFFFFFFFFFFFFFFFFFFFFFFFFFFFFFFFFFFFFFFFFFFFFF:FFFFFFFFFFFF:FFFFFFFFFFFFFFFFFFFFFFFFFFFFFF:FFFFFFFFFFFFFFFFFFFFFFFFFFFFFFFF:FFFFFFFFFFF:FFFFFFFFFFFFFFFFFFF,FFF:FFFFFFFF,FF,FFF
@A00920:152:HGHKKDRXX:2:2108:30924:36542 2:N:0:AGGAGTGG+TGTTCTCT
GGACTACCGGGGTTTCTAATCCTGTTTGATCCCCACACTTTCGTGCCTCAGCGTCAGTTTGAGTCTAGTAAGCTGTCTACACTATCGGTGTTCTTGACGATATCTAAGCATTTCACCGCTACACCGTCAATTCCGCCTACCTCGACTCTACTCAAGCCATGCAGTATCAATGCCAACCTCCCGGTGAGGCCGGGATATTTCAGCACTGACTTATAAGGCCGCCTACGCACCCTTTAAACCCAATAATTCC
+
FFFFFFFFFFFF::FFFFFFFFF:FFFF:FFFFFFFFFFFFFFF:FFF:FFFFFFFFFFFFFFFFF:FFF:FF:FFFF:FFF:F,FFFFFFFFFFFFFFFFFFFF,FFFFFFF,:FFFFFFF:F:::FF:FFFF,FFFFFFF::FFFFFFFFF::FFF,FFFFFFFFFFFF,FF,,FF,F:FFFF,F,:F,F:,F,:FFFF:FFFF,:,,F::F,:F,F:,F,,,F,,,FF:,F,,,FFF,FF,::F:FF
@A00920:152:HGHKKDRXX:2:2108:28727:36746 2:N:0:AGGAGTGG+TGTTCTCT
GGACTACAGGGGTTTCTAATCCCGTTCGCTCCCCTAGCTTTCGCGGCTCAGCGTCAGGTGCAGCCCAGGGCGCCGCCTTCGCCTCTGGTGTTCCTCCGGATCTCTACGCATTTCACCACTCCACCCGGAATTCCACGCCCCTCTACTGCCCTCCAGCGGCCCAGTTTCGAACGGCCTCTCCCAGTTGAGCCGGGAGCTTTCACGTCCGACTTGGACCACCGCCTGCCCGCGCTTTACGCCCAGTAAATCC
+
FFFFFFFFFFFFFFFFFFFFFFFFFFFFFFFFFFFFFFFFFFFFFFFFFFFFFFFFFFFFFFFFFFFFFFFFFFFFFFFFFFFFFFFFFFFFFFFFFFFFFFFFFFFFFFFFFFFFFFFFFFFFFFFFFFFFFFFFFFFFFFFFFFFFFFFFFFFFFFFFFFFFFFFFFFFFFFFFFFFFFFFFFFFFFFFFFFFFFFFFFFFFFFFFFFFFFF:FFFFFFFFFFFFFFFFFFFFFFFFFFFFF,FFFFF
@A00920:152:HGHKKDRXX:2:2108:6307:36839 2:N:0:AGGAGTGG+TGTTCTCT
GGACTACAGGGGTTTCTAATCCTGTTTGCTACCCACGCTTTCGTGCCTCAGCGTCAGTGGCGGTCCAGTAAGCCGTCTACACCGCAGGTGTTCCTCCCGATATCTACGCATTTCACCGCTACACCGGGAATTCCGCTTACCTCTCCCGCACTCCCGCGGCCCAGTTTCCGGCGCACCCTCCCAGTTAAGCCGGGAGATTTCACACCAGACTTGGACCACCGCCTACGCACGCTTTACGCCCAGTAACTCC
+
FFFFFFFFFFFFFFFFFFFFFFFFFFFFFFFFFFFFFF:FFFFFFFFFFFFFFFFFFFF:FFF:FFFFF,FFFFFFFF:FFFFFF:FFFFFFFFFFFFFF:FFFFFFFFFFFFFFFFFFFFF::FFFF,FFFFFFF,FFFFFFFFF:FF:F::F,FFFFF:FFFF:FFFFFFFF:F:FFF,F:FFFFFFFFFF,:F:F:FF,:,FFFFF:FFF::F:FFFFFFFFFFFFFFF,FFFFFFFFFFFF:F:FF
@A00920:152:HGHKKDRXX:2:2108:6379:37027 2:N:0:AGGAGTGG+TGTTCTCT
GGACTACCGGGGTATCTAATCCTGTTCGCTACCCATGCTTTCGAGCCTCAGCGTCAGTTGCAGACCAGACAGCCGCCTTCGCCACTGGTGTTCTTCCATATATCTACGCATTCCACCGCTACACATGGAGTTCCACTGTCCTCTTCTGCACTCAAGTCGCCCGGTTTCCGATGCCCTTCTTCGGTTAAGCCGAAGGCTTTCACATCAGACCTAAGCAACCGCCTGCGCTCGCTTTACGCCCAATAAATCC
+
FFFFFFF,FFFFFFFFFFFFFFFFF:FFFFFFFFFFFFFFFFFFFFFFFFFFFFFFF:FFFFFFFFFFFFFF:FFFFFFFFFFFFFFFFFFFFFFFFFFFFFFFFFFFFFFFFFFFFFFFFFFFF,FFFF:FFFFF,FFFFFFFFF,F:FFFFFFFFFFFFFFFFFFFFFF:FFFF,FFFFFFFFF:F,FF:FFFFF,FFFFFFF:FFFFFF:FFFFFF:FFFFFFFFFFFFF:FFFFFFFFFFFFF:FF
@A00920:152:HGHKKDRXX:2:2109:26368:1188 2:N:0:AGGAGTGG+TGTTCTCT
GGACTACTCGGGTATCTAATCCCGTTCGCTCCCCACGCTTTCGCGTCTCAGCGTCAGGGTCGGACCAGCGTGCTGCCTTCGCCATGGGTGTTCCTCCTGATCTCTACGCATTTCACCGCTACACCAGGAATTCCACACGCCTCTTCCGCCCTCAAGAAATGCAGTTTCCGACCCGGATCCTCGGTTGAGCCGAGGGCTTTCAGGCCGGACTGGCATTTCCGCCTACACGCGCTTTACGCCCAGTAAATCC
+
[truncated: 45,096,848 more chars]
