# Supplementary material for: Biochar’s role in improving pakchoi quality and microbial community structure in rhizosphere soil
Source: PeerJ. 2024 Mar 18;12:e16733. doi: 10.7717/peerj.16733 (PMC10956520; doi:10.7717/peerj.16733)
Supplement: Supplemental Information 10 — T1, treated with 1% biochar. 1, 2, and 3 represent three replications. [file peerj-12-16733-s010.gz › T12_1.fq]

@A00920:152:HGHKKDRXX:2:2101:19614:1548 1:N:0:AGGAGTGG+TAAGACAC
ACTCCTACGGGAGGCAGCAGTGGGGAATTGTTCGCAATGGGCGAAAGCCTGACGACGCAATGCCGCGTGGAGGATGAAGACTTTCGGGTCGTAAACTCCTTTCGACCGAGATGAACGTCCATCGGTTTAATACACCGGTGGAGTGACAGTATCGAGGGAAGAAGCCCCGGCTAACTCCGTGCCAGCAGCCGCGGTAATACGGGGGGGGCGAGCGTTGTTCGGAATTACTGGGCGTAAAGGGTTCGTAGGT
+
FFFF,FFF:FFFF:FFFFFFFFFFFFF:FFFFF:FFFFFF:FFF:FFFFFFFFFFFFFF:FFFFF:F:FFF:FFFFFFFFFFFFF,FFFFFF:FFFFFFFFFF:FFFFFFFFFFFFFFFFFFFFFFFFFFFFFFFFFFFFFFFFFFFFFFFFFFFFF:F:,FF,FFF:FFFFFFF:FFFFFFFF::FFFFFFFFFFFFFFFFFFFFFFFF:FFFFFFFFFFF::F::FFFFFFFFFFFFFFFFFFFFFFF
@A00920:152:HGHKKDRXX:2:2101:28131:1767 1:N:0:AGGAGTGG+TAAGACAC
ACTCCTACGGGAGGCAGCAGTGGGGAATTGTTCGCAATGGGCGCAAGCCTGACGACGCAACGCCGCGTGGAGGATGAAGGTCTTCGGATTGTAAACTCCTGTCGAACGGGACGAACACCTTCCGGGTTAATACTCCGGGAGGCTGACGGTACCGTGAGAGGAAGCCCCGGCTAACTCTGTGCCAGCAGCCGCGGTAAAACGTAGGAGGCGAGCGTTATCCGGATTTATTGGGCGTAAAGAGCGTGTAGGC
+
FFFFFFFFFFFFFFFFFFFFFFFFFFFFFFFFFFFFFFFFFFFFFFFFFFFFFFFFFFFFFFFFFFFFFFFFFFFFFFFFFFFFFFFFFFFFFFFFFFFFFFFFFFFFFFFF::FFFFFFFFFFFFFF:FFFFFFFFFFFFFFFFFFFFFFFFF:FFFFFFFFFFFFFFFFFFFFFFFFFFFFFFFFF:FFFFFFF:,FFFFFFFFF:FFFFFFFFFFFFFFFFFFFFFFFFFFFF,FF:FFFFFFF:FF
@A00920:152:HGHKKDRXX:2:2101:30508:2378 1:N:0:AGGAGTGG+TAAGACAC
ACTCCTACGGGAGGCAGCAGTCGGGAATTTTGCGCAATGGGCGAAAGCCTGACGCAGCAACGCCGCGTGAGGGACGACGGCCTTCGGGTTGTAAACCTCTTTTAGCAGGGAAGAAGCGAAAGTGACGGTACCTGCAGAAAAAGCGCCGGCCAACTACGTGCCAGCAGCCGCGGTAATACGTAGGTGGCGAGCGTGGTCCGGATTTATTGGGTTTAAAGGGTGCGTAGGCTGCTTTTTAAGTCAGTGCTGA
+
FFFFFFFFFFFFFFFFFFFFFFFFFFFFFFFFF:FFFFFFFFFFFFFFFFFFFFFFFFFFFFFFFFFFFFF:FFFFFFFFFFFFFFFFF,FFFFFFFF:FFFFFFF:,FFFFFFFFFFFFF:,FF,FF::FFF:FFFFFFFFFFFFFFFFFFFF:FFF:FFFF:F:,FFFFFF:::FFFFFFFFFFFFFFFFFF,FFFF,FF,FFFF:F:,FF:FF,F,FFFFF,FFFF,F:F:FFFF:FF:FFF,FFFF
@A00920:152:HGHKKDRXX:2:2101:14552:2738 1:N:0:AGGAGTGG+TAAGACAC
ACTCCTACGGGAGGCAGCAGTAAGGAATATTGCACAATGGGCGCAAGCCTGATGCAGCAACGCCGCGTGCCCGAGGACGGCCTTCGGGTTGTAAAGGGCTTTTCTGGCTGAAGAGGAAGGACAGTAAGCCAGGAATAAGTGTCGGCTAACTACGTGCCAGCAGCCGCGGTAAAACGTAGGACGCGAGCGTTATCCGGAGTTACTGGGCGTAAAGCGCGGGCAGGCGGCCCTGCAAGTCTGATGTGAAAGC
+
FFFFFFFF:FFFFFFFFFFFFFFFFFFFFFFFFFFFFFFFFFFFFFFFFFF:FFFFFFFFFFFFFFFFFFFFFFFF:FFFFF,FFFFFFFF,FFFFFFF:FFFFFFFFFFF:FFFFF:FFFFFFFFFFFFFFFF,FFFFFFF:FFF:FFF:FFFFFFFFFFFFFFFFFFFFF:FFFFFFFF:FFFFFFFFF:::FFFFFFFFFFFFFFFFFFFFFFFFFFFF:FFFF:F:FFF,F:FFF:F,FFFFF:F:
@A00920:152:HGHKKDRXX:2:2101:19126:2957 1:N:0:AGGAGTGG+TAAGACAC
ACTCCTACGGGAGGCAGCAGTGGGGAATCTTGCGCAATGGGCGAAAGCCTGACGCAGCAACGCCGCGTGCGGGATGAAGGCCCTCGGGTTGTAAACCGCTTTCAGTGGGGACGAACCAAGACGGTACCCACAGAAGAAGCCCCGGCCAACTACGTGCCAGCAGCCGCGGTAACACGTAGGGGGCAAGCGTTGTCCGGATTTATTGGGCGTAAAGAGCTCGTAGGTGGCTCAGTAAGTCGGGTGTGAAACC
+
FFFFFFFFFFFFFFFFFFFFFFFFF:FFFFFFFFFF,FFFFFFFFFFFFFFFFFFFF:FFFFFFF:FFFFFFF,FFFFFFF:FF:FFFFFFFF:FF:FFFFF::FFFFFFFFFFF:F:FFFFFFF:FFF:FFFFFFFFFFFFFF:FFF:FF:FFFFFF:FF:FFFFFFFFF:FFFFFFFFFFFF:FFFFF:FFFFFFFFF:FFFFFFFFFFFFFFFFFFFFFFFFFFFFF:FF:FFF:FFFFFFFFF:F:
@A00920:152:HGHKKDRXX:2:2101:13015:3364 1:N:0:AGGAGTGG+TAAGACAC
ACTCCTACGGGAGGCAGCAGTGGGGAATATTGGACAATGGGCGAAAGCCTGATCCAGCAATGCCGCGTGAGTGATGAAGGCCTTAGGGTTGTAAAGCTCTTTTACCAGGGAAGATGATGACTGTACCTGGAGAATAAGCCCCGGCTAACTCCGTGCCAGCAGCCGCGGTAAGACGGAGGGGGCTAGCGTTGTTCGGAATTACTGGGCGTAAAGCGCACGTAGGCGGTTTTTCAAGTCAGGCGTGAAAGCC
+
FF:FFFFFFFFFFFF:FFFFFFFFFFFFFFFFF,FF,FFFFFFFFFFFFFFFFFFFFFFFFFFFFFFFFFFFFFFFF:FFFFFFFFFFFFFFFFFFFFFFFFFFFFFFFFFFFFFFFFFFFFFFFFFFFFFF:FFFFFFFFFFFFFFFFFFFFF,FFFFFFFFFFFFFFFFFFFFFFF:FFFFF:FFF:FFFFFFFFFFFFFFFFFFFFFFFFF:::FFFFFFFF:FFFFFFF:FFFFFFF,FFFFFFF:
@A00920:152:HGHKKDRXX:2:2101:8006:3396 1:N:0:AGGAGTGG+TAAGACAC
ACTCCTACGGGAGGCAGCAGTGGGGAATTTTGGGCAATGGCCGCAAGGCTGACCCAGCGACGCCGCGTGCGGGAGGACGCCTTTCGGGGTGTAAACCGCTGTCAGGGGGGACGAACCGCCGCAGGACGAACAGGTCTGCGGTCTGACGGTACCCTCAAAGGAAGCGCCGGCTAACTCCGTGCCAGCAGCCGCGGTAAAACGTAGGAGGCGAGCGTTATCCGGATTTACTGGGTGTAAAGCGCGTGTAGGC
+
FFFFFFFFFFFFFFFFFFFFFFFFFFFFFFFFFFFFFFFFFFFFFFFFFFFFFFFFFFFFFFFFFFFFFFFFFFFF:FFFFFFFFFFFFFFFFFFFFFFFFFFFFFFFFFFFFFFFFFFFFFFFFFFFFFFFF:FFFFFFFFFFFFFFF:FFFFFFFFFFFFFFFFFFFFFF,:FFFFFFFFF:FFFFFFFFFF,F:FFFFFFFFFFFFFFFFFFFFFFFFFFFFFFFFFFFFFFF::FFFFFFFF:FFF
@A00920:152:HGHKKDRXX:2:2101:11641:3646 1:N:0:AGGAGTGG+TAAGACAC
ACTCCTACGGGAGGCAGCAGTAAGGAATATTGCACAATGGGCGCAAGCCTGATGCAGCAACGCCGCGTGCCCGAGGAAGGCCTTCGGGTTGTAAAGGGCTTTTCTGGCTGAAGAGCAAGGACGGTAGGCCAGGAATAAGCGTCGGCTAACTACGTGCCAGCAGCCGCGGTAAAACGTAGGACGCGAGCGTTATCCGGATTTACTGGGCGTAAAGCGCGGGCAGGCGGCTGTTCAAGTCGGACGTGAAAGC
+
:,FFFFFFFFFFFFFFF:FFF:,FFFFFFFFFFFFFFFFFFFFF:FFFFFFFFFF:FFFFFFFFFFFFFFFFFFFFFFFFFFFFFFFFF:FF:FFFFFFFFFFFFFFFFFFFFFFFFFFFFFFFFFFFFFFFFFFFFFFFFFFFFFFFFFFFFFFFFFFFFFFFFFFFFF:FFFF:FFFFFFFFFFFFFFFFFFF:FFFFFFFFFFF:FF:FFFFFFFFFFF:FFFFFFFFFFF,:FFFFF:::::FFFF
@A00920:152:HGHKKDRXX:2:2101:12572:3850 1:N:0:AGGAGTGG+TAAGACAC
ACTCCTACGGGAGGCAGCAGTGAGGAATATTGGACAATGGGCGCAAGCCTGATCCAGCAACTCCGCGTGCAAGACGAAGGCCTTCGGGTTGTAAAGGGCTTTTCTGGCTGAAGAGGCAGGACGGTAGGCCAGGAATAAGCGTCGGCTAACTACGTGCCAGCAGCCGCGGTAAAACGTAGGACGCGAGCGTTATCCGGATTTACTGGGCGTAAAGCGCGGGCAGGCGGCTGTTCAAGTCGGACGAGAAAGC
+
FF,,F,,F,:FFF,FF:FFF,,FF:,F:FFF,,FFFF,F:FF:FF:FF,,:FF:FF:FFF,,FF:FF:F:,:,F:,:FFFF:,,,F:FF::,F,F,FF:FFFF,FFF:,FFF:FF:FFFFFFF:FFFFFFFFFF,FFFFFFFFFF,F,FF,FFF,F:FFFF,FF,:FFFF,FFFF,,FF,FF,:,FFF,,,:FF,:FFF,FF:F:FFFFFFFFF:FFFF:FFFFFFFFFFF,:F:,FF,,FFF,F,F:FF
@A00920:152:HGHKKDRXX:2:2101:6686:3928 1:N:0:AGGAGTGG+TAAGACAC
ACTCCTACGGGAGGCAGCAGCAGGGAATCTTGCGCAATGGGCGAAAGCCTGACGCAGCAACGCCGCGTGGGGGAAGAAGGCCTTAGGGTTGTAAACCCCTTTCATGAGGGAAGAAAATGACGGTACCTCCAGAAGAAGCACCGGCCAACTACGTGCCAGCAGCCGCGGTAATACGTAGGGTGCTAGCGTTATCCGGAATCAGTGGGCGTAAAGAGCTCGGAGGCGGTTCTACAAGTCGGCTGTGAAAGAC
+
FFFFFFFFFFFFFFFFFF:FFFFFFFFF,FFFFFFFFFFFFFFFF:F:FFF:F:FFFF,FFFFFFFFFFF:FFFFFFFFFFFFF,FFFFFFFFFFF:,FFFFF:,F,FFFF,FF:FFFFFFFFFFFFFF,FFFFFFFFFFFFFFF,FFFFFFFFFFFFFFFFFFFFFFFFFFFFF,FFFF,:F,FFFFFFFF,FFFFFFFF,FFFFFFF,FFFF:FFFF,FF:FFF,FF,F,,F,FFFFFFFF:FFF,,F
@A00920:152:HGHKKDRXX:2:2101:5141:4038 1:N:0:AGGAGTGG+TAAGACAC
ACTCCTACGGGAGGCAGCAGTGGGGAATCTTGGTCAATGGGGGAAACCCTGAACCAGCGACGCCGCGTGACCGATGAAGGCCCTCGGGTCGTAAAGGTCTTTCGACGGGGACTATAATGAAGGTACCCGTAAAAGCAGGAGCGGCTAACTATGTGCCAGCAGCCGCGGTAATACATAGGCTCCAAGCGTTGTTCGGAATTACTGGGCGTAAAGCGAGTGTAGGCTGTCCGCCAAGTCGATTGTGAAATCT
+
FFFFFF,FFFFFFFFFFFFFFFFFFFFFFFF,FFFFFFFFFFFFFFFFFFFFFF:FFFFFFFFFFFFFF:FFFFFFFFFFFFFFFFFFFFFFFFFFFFFFFFFFFFFFFFFFF:FFFFFFFFFFFFFFFFFFFFFFFFFFFFFFFFFFFFFFFFFFFFFFFFFFFFFFF:FFFFFFFFFFFFFFFFFFFFFFFFFFFFFFFFFFFFFFFF:FFFFFFFF:FFFFFFFFFFFFF,FFFFF,FFFFFFFFFF
@A00920:152:HGHKKDRXX:2:2101:13340:5650 1:N:0:AGGAGTGG+TAAGACAC
ACTCCTACGGGAGGCAGCAGTGGGGAATATTGCGCAATGGCCGAAAGGCTGACGCAGCGACGCCGCGTGTGGGAGGAAGCCCTTCGGGGTGTAAACCACTGTCGGGGGGGACGAATTCCGAACGGGCAAATAGCCCGGGCGGTTGACGGTACCCTCAAAGGAAGCACCGGCTAACTCCGTGCCAGCAGCCGCGGTAAGACGGAGGGTGCAAGCGTTGTTCGGAATTACTGGGCGTAAAGGGCGCGTAGGT
+
FFFFFFFFFFFFFFFFFFFFFFFFF:FF:FFFFFFFFFFFFFFFF:FFFFFFFFFFFFFFFFFFFFFFFFFFFFFFFFFFFFFFFFFFFFFFFFFFF:FFFFFFFFFFFFFFFF:FFFFFFFFFFFFF:FFFFFFFFFFFFFFFFFFFFFFFFFFFFF:FFF:FFFFFFFFFFFFFFFFFFFFFFFFFFFFFFFFFFF:FFFFFFFFFFFFFFFFFFFF:FF:FF:FFFFFFF:F,FFFFFFFFFFFFFF
@A00920:152:HGHKKDRXX:2:2101:6316:5729 1:N:0:AGGAGTGG+TAAGACAC
ACTCCTACGGGAGGCAGCAGTGGGGAATCTTGGACAATGGGGGCAACCCTGATCCAGCAATGCCGCGTGAGTGATGAAGGCCTTAGGGTTGTAAAGCTCTTTTGGCAGGGACGATGATGACGGTACCTGCAGAATAAGCCCCGGCTAACTTCGTGCCAGCAGCCGCGGTAATACGAAGGGGGCTAGCGTTGTTCGGAGTTACTGGGCGTAAAGGGCGCGTAGGCGGCTCATCAAGTCGGGCGTGAAATCC
+
FFFFF,F:,FFFFFFFFFF:F:FFF:FFFFFFFFFFFFFFF:FF,FFFFFFFFFFFFFFFFFF:FFFFFFFFFFFFFFFFFFFFFFFF:FFFFFFFFFFFF:FF:FFFFFFFFFFFFFFFF,FFFFFFFFFFFFFFFF:FFFFFFFFFF::FFFFFFFFFFFFFFF:FFFFFFFF:FFF:FFFFF:FF:FFF,FFFFF:FFFFFF,,FFFF:FFFFFFFFF:FFFFFFF,FF,FF:FFF,FFFFFF::FF
@A00920:152:HGHKKDRXX:2:2101:29071:5932 1:N:0:AGGAGTGG+TAAGACAC
ACTCCTACGGGAGGCAGCAGTGGGGAATATTGGACAATGGGGGCAACCCTGATCCAGCGACGCCGCGTGTGTGAAGAAGGCCTGCGGGTTGTAAAGCACTTTTAGTGGGGATGAAAAGCCAGGGGCTAATACCTTCTGGTCTTGACCTAACCCAAAGAAAAAGCACCGGCTAACTCTGTGCCAGCAGCCGCGGTAATACAGAGGGTGCAAGCGTTAATCGGAATTACTGGGCGTAAAGCGTGCGTAGTCG
+
:FFFFF,FF:FFFFFFFFFFFFFFFFFFFFFFFFFFFFFFFFFFFFFFFFFFFFF,FFFFFFFFFFFFFFFFFF,FFFFFFFFFFFFFFFFF:FFFFFFFF:FFFFFFFFFFFFFFFFFFFFFFFFFFFFFFFFFFFFFFFFFFFFFFFFFFF:FFFFFFFFFFF:FFFFFFFFFFFFFFFFFFFFFFFFFFFF:FF:FFFFFFFFFF,FFFF,FF::FFFFFFFFFFFFFFFFFFFFFFFFFFF:FFFF
@A00920:152:HGHKKDRXX:2:2101:24758:6104 1:N:0:AGGAGTGG+TAAGACAC
ACTCCTACGGGAGGCAGCAGTGGGGAATTGTTCGCAATGGGCGCAAGCCTGACGACGCAACGCCGCGTGGAGGATGAAGGTCTTCGGATTGTAAACTCCTGTTGACCGGGAAGAATGGTCTCCGACCTAACACGTTGGAGAAGTGACGGTACCGGTTGAGGAAGCCACGGCTAACTCTGTGCCAGCAGCCGCGGTAATACAGAGGTGGCAAGCGTTGTTCGGAATTACTGGGCGTAAAGGGCGCGTAGGC
+
F,,,F:FF,:FFFFFFFFF:FFFFFFFFFFF:FFFFFFFFFFFFFFFFFFFFFF:FFFFFFFFFFFFF:FFFFFFFFFFFFF,FFFFFFFFFFFFFFFFFFFFFFFFFF:FF:FFFFF:FF:FFFFFFFFFFFFFFFFF:FFFFFFFF:F,F:FFFFFF,FFFFFFFFFFF:FFFF,:FFFFFFF,FF:FFFFFFFFFF:FFF,FFFFFF,,FFFFFFF:FF:FF::FFFFF:,FFFFF,F:F:F:FFFF
@A00920:152:HGHKKDRXX:2:2101:1832:6230 1:N:0:AGGAGTGG+TAAGACAC
ACTCCTACGGGAGGCAGCAGTGGGGGATATTGCACAATGGGGGAAACCCTGAAGCAGCCACGCCGCGTGGAGGAAGAAGGTTCTCGGATTGTAAACACCTTTCTATGGGGGAGAGAATGACGGATCCTGACACGCAAGCACCGGCTAACTACGTGCCAGCAGCCGCGGTAATACGTCGCGTCCGCGCGTGGACCGGAATTACTGGGTGGCAAGGCAGCCCAGGCGGGTAGACAAGGTGGCGCTGAAACCC
+
FFFFFFFFFFFFFFFFFFFFFF:FF:FFFFFF,,FFFFFF,:F,F:,FFFFF,,FFFF,F:F,FFFF,F:FFFFFFF,FF,,:FFFF,:,,,,:F,,,,,,FF,F,,,FF,,:F,:FFFFFFF,,FFF,,:,::,,,,,F,,,:,FF,F,FF,,,FFF,:,:FFF::,:F,,,FF:,:,,,,,,,,,,F,,,,F,,,F,,:FFF,,,F,,,,F,,FFF,,,,,FFFF,,F,FF,FFF:F:,,:F,,,,,,
@A00920:152:HGHKKDRXX:2:2101:4716:6308 1:N:0:AGGAGTGG+TAAGACAC
ACTCCTACGGGAGGCAGCAGTGGGGAATCTTGCGCAATCGGCGAAAGCCTGACGCAGCGACGCCGCGTGGGGGATGACGGGTTTCGGCTTGTAAACCCCGGTTGCCCGGGACGAACTTCTCCTTTCGAGGAGATTGACGGTACCGGGTGAGGAAGCACCGGCTAACTCTGTGCCAGCAGCCGCGGTAATACGGAGGGTGCGAGCGTTGTTCGGAATTATTGGGCGTAAAGCGCACGTAGGCGGCCCGTTA
+
FFF,F,FFFFF,,FFFFFFF:F:,,,FFF::::FFF,F,F,:,F:F,F:FFFFFFFFFFFFFF:,:FFFF,,FFFFFF:F::FF:F,FF,:,,FFF,F:,,::FFFF,,F:F::FFFFFFF,::FF,FFFFFFFFFFFFFF:F,,FFF,::F::FF,FF:FF,FF:FFF:FFFFFFFFF:F,FFFFFFF,FFFFF::::,FFFFFFFFFF,F:F,,FF:F,FFFF:FFF,:::,:F:F:,F,F,FFF,FF
@A00920:152:HGHKKDRXX:2:2101:18204:6527 1:N:0:AGGAGTGG+TAAGACAC
ACTCCTACGGGAGGCAGCAGTAAGGGATCTTGCGACAATGGGCGAAAGCCTGACGCAGCAACGCCGCGTGCGGGATGACGGCCTTCGGGTTGTAAACCGCTTTTCGGGGGGAAGAGGAAGGACGGTACCCCCGGAAGAAGTCTCGGCTAACTACGTGCCAGCAGCCGCGGTAAAACGTAGGAGGCGAGCGTTATCCGGATTTACTGGGTGTAAAGCGCGTGTAGGCGGTCCTGCAAGTGGCGCGGGAAAG
+
FFFFFFFFFFFFFFFFFFFFFFFFFFFFFFFFFFFFFFFFFFFFFFFFFFFFFFFFFFFF:FFFFFFFFFFFFFFFFFFFFFFFF:FFFFFFFFFFFFFFF:FFFFFFFFFF:FFFFF,FF:F:FFFFFFF:FFFFFFFFFFFFFF:F,FFFFF:FFFFFFFFFFFF:FFF:F:FFF:FFFFF,:,FFF,FFFFFFFFFF:F:FFFFFFFF,,FFFFFFFFFFFFFFFFFFFFF:FFFFFFFF:,F::F:
@A00920:152:HGHKKDRXX:2:2101:31494:6715 1:N:0:AGGAGTGG+TAAGACAC
ACTCCTACGGGAGGCAGCAGTAAGGGATATTGCACAATGGGCGCAAGCCTGATGCAGCAACGCCGCGTGCCCGATGAAGGCCTTCGGGTCGTAAAGGGCTTTTCTGGCTGAAGAGCAAGGACAGTAAGCCAGGAATAAGTGTCGGCTAACTACGTGCCAGCAGCCGCGGTAAAACGAAGGGGGCTAGCGTTGCTCGGAATTACTGGGCGTAAAGGGCGCGTAGGCGGACAGTTTAGTCAGAGGTGAAAGC
+
FFFFFFFFFFFFFFFFFFFFFFFFFFFFFFFFFFFFFFFFFFFFFFFFFFFFFFFFFFFFFFFFFFFFFFFFFFFFFFFFFFF:FFFFFFFFFF:FFFFFFFFFFFFFFFFFFFFFFFFFFFFFFFFFFFFFFF,FFFF:FFFFFFFFFFFFFFFFFFFFFFFFFFFFFFFFFFFFFFFFFFFFFFFFF:FFFF:F:FFFFFFFFFFFFFFFFFFFFFFFFFF:FFFFFFFFF:FFF::F:FFFFFFFFF
@A00920:152:HGHKKDRXX:2:2101:29704:8656 1:N:0:AGGAGTGG+TAAGACAC
ACTCCTACGGGAGGCAGCAGTGGGGAATATTGCGCAATGGGCGAAAGCCTGACGCAGCCACGCCGCGTGGGTGATGAAGGCCTTCGGGTTGTAAAGCCCTGTCGTGAGGGAAGAACACAATGACGGTACCTCACAAGAAAGCACCGGCCAACTCCGTGCCAGCAGCCGCGGTAATACGTAGGGCGCGAGCGTTGTCCGGAATTATTGGGCGTAAAGAGCTCGTAGGCGGCTTGTCGCGTCGGTGGTGAAA
+
FFFFFFFFFFFFFFFFFFFFFFFFF::FFFFFFFFFFFFFFFFFFFFFFFFFFFF,FFF:FFFFFFFFFFFFFFFFFFFFFFFFFFFFFF:FFFFFFFFFFFFF:FFFFFFFF::F:FFFF:FFFFFFFFFFFFFFFFFFFFFFFFFFF:::FFFFFFFFFFFFFFFFFFFFFFFFFF:FFFFFFF::FFFFFFFFFFF:FFFFFFFFFFFFFFFFFFFFF::F:FF,FFF,:FFFFFF:FFF,::FFFF
@A00920:152:HGHKKDRXX:2:2101:2672:8938 1:N:0:AGGAGTGG+TAAGACAC
ACTCCTACGGGAGGCAGCAGTGGGGAATATTGCGCAATGGGCGAAAGCCTGACGCAGCGACGCCGCGTGGGGGATGACGGCCTTCGGGTTGTAAACCTCTTTCGACCTTGACGAAGCCTCCTTTGTGGGGTGACGGTAGGGGTAGAAGAAGCACCGGCCAACTACGTGCCCGCAGCCGCGGTAACACGAAGCGTGCGAGCGTTGTCCGGAATTATTGGGCGTAAAGAGCTCGTAGGCGGTGTGTCGCGTC
+
FFFFFFFFFFFFF:FFFFFFFFFFF,FFF:F,FFFFFFFFFFFFFFFFFFFFFFFFFF:FFFFFFFFFFFFFFF:FFFFF,FFFFFF:FFFFFFFFFFFFFFFFFFFF:FFFFFFFFFFFFF,F:FFFFFFFFFF:,FF:,FFFFFFFFF,FFFF,FF::FF,FFF:,FF,:FFFFFFF:F:FFFFFF,::,F:F:,FFFFF,FFF,FFF,:FFFFF:FFFF,FFF:FFFFFFFF:FFFFFFFFF,FFFF
@A00920:152:HGHKKDRXX:2:2101:16161:8970 1:N:0:AGGAGTGG+TAAGACAC
ACTCCTACGGGAGGCAGCAGTGGGGAATCTTGCGCAATGGGCGAAAGCCTGACGCAGCAACGCCGCGTGGGGGATGAAGGCCTTCGGGTTGTAAACCCCTTTCAGCAGGGACGAAACTGACGGTACCTGCAGAAGAAGCCCCGGCCAACTACGTGCCAGCAGCCGCGGTAATACGTAGGGGGCGAGCGTTGTCCGGATTTATTGGGCGTAAAGAGCTCGTAGGCGGCTTGGCAAGTCGGGTGTGAAACCT
+
FFFFFFF:,FFFFFFFFFFFFFFF:FFFFFFFF:FFFFF,::FFFF,:FFFFFFF:FFFFFFFF::FF:FFFFFFFFFFFFFFFFFFFFFFFFFFFFFF,,FFFF,F:FFFFFFFFFFFF:FFFFFFFFFFFFFFFFFF:FFFFFFF:FFFFF:FFFFFFFF::FFFF:F,FFFFF,FFFFFF:FF:FFFFFFFFFF,F,FFF::FF:FFFF,FFFFFFFFFFFFFFFF,FFF:,F,FF,FFF:,FF:,F
@A00920:152:HGHKKDRXX:2:2101:3369:9361 1:N:0:AGGAGTGG+TAAGACAC
ACTCCTACGGGAGGCAGCAGTAAGGAATATTGGACAATGCCCGCAAGGGTGATCCAGCCATGCCGCGTGCAGGAAGACGGCCCTATGGGTTGTAAACTGCTTTTGTACGGGAGAAAACCCTTCTACGTGTAGGAGGCTGATAGTACCGTAAGAATAAGCATCGGCTAACTTCGTGCCAGCAGCCGCGGTAAGACGAAGGATGCAAGCGTTATCCGGATTCATTGGGGTTAAAGGGAGCGTAGGTGGCCCA
+
FFFFFFFFFFFFFFFFFFFFFF:FF:FFFFFFFFFFFFFFFFF,FFFFFFFF,FFFFF:FFFFFFFFFFFFFFFFFFFFF::FFFFFFFFFFFF:FFFFF:::FF:F:FFFFFFFFFFFFF:FFFFFFFFFFFF,FFFFFF,FFFFFFFFFF:FFFFFFFFFFFFF:FFFFFFFFFFFFFFFFFFFFFFFFFFFFFFFFFFFFFFFFF:F,FFFFF:,FFFFF:FF,F,FFFFF:FFFFFFFFFFFF:FF
@A00920:152:HGHKKDRXX:2:2101:19063:9549 1:N:0:AGGAGTGG+TAAGACAC
ACTCCTACGGGAGGCAGCAGTGGGGAATTGTTCGCAATGGGCGCAAGCCTGACGACGCAACGCCGCGTGGAGGATGAAGAATTTCGGTTCGTAAACTCCTGTCGAGCGGGACGAAAGATGCGCGGGTTAATACCCCGCGCAAGTGACGGTACCGCTAAAGGAAGCCCCGGCTAACTCCGTGCCAGCAGCCGCGGTCATACGGAGGATCCAAGCGTTATCCGGAATTACTGGGCGTAAAGAGTTGCGTAGG
+
FF,FFF,F,FFFFFFFFF:FFF:FFF::FFFF:FFFFFFFFFFFFF,F,,FFFFFFFFF:FFFFF::FF:FFF,FFFFFF:FF:FFF::FFFF:FFFFF:FFFFFFFFF:FFFFFFFFFFFFFFFFFFFFFFFFFFF:F:FFFFFFFFFFFF:FFFFFFF,::F:FFFFFFFFFFFFFFFFFFFF:FF:FF:FFFFFFFFFF:FFFFF::F:FF,FFF:,,F:FFFFFFFFFF,:FFF:FF:F:F,FFF:
@A00920:152:HGHKKDRXX:2:2101:7518:9690 1:N:0:AGGAGTGG+TAAGACAC
ACTCCTACGGGAGGCAGCAGTCGGGAATATTGCGCAATGGAGGAAACTCTGACGCAGTGACGCCGCGTATAGGAAGAAGGTTTTCGGATTGTAAACTATTGTCGTTAGGGAAGAAATTGACAGTACCTAAGGAGGAAGCTCCGGCTAACTATGTGCCAGCCGCCGCGGTAATACATAGGGAGCAAGCGTTATCCGGAATTATTGGGTGTAAAGGGAGCGTAGGCGGGTGCTTAAGTCAGTTGTGAAAGTT
+
FFFFFFFFFFFFFFFFFFFFFFFFFFFF:,FFFFFFFFFFFFFFFFFFFFFFFFF:FFFFFFFFFFFFFFFFFFFFFFFFFFFFFFFFFFFFFFFFF:FFFFFFFFFFFFFFFFFFFFFFFFFFFFFFFFF:FFFFFFFFFFFFFFFFF:FFFFFFFFFF,FFFFFFFF:FFFF,FFFFFFF::FFFFFF,:FFFFFFFFF:FFFF:F:FF:FFFFFFFFFFFFFFF,FFFFFF,F:FFFFFFFFFFFFF
@A00920:152:HGHKKDRXX:2:2101:25265:9737 1:N:0:AGGAGTGG+TAAGACAC
ACTCCTACGGGAGGCAGCAGTGGGGAATCTTGCGCAATGGCCGAAAGGCTGACGCAGCGACGCCGCGTGGGGGATGACGGCCTTCGGGTTGTAAACCCCTGTTGCCCGGGACGAATAGCCCGTTTCGACGGGTCTGACGGTACCGGGTGAGGAAGCACCGGCTAACTCCGTGCCAGCAGCCGCGGTAATACGGAGGGTGCGAGCGTTGTCCGGAATCACTGGGCGTAAAGGGCGCGTAGGCGGTGGGGTA
+
FFFFFFFF:FFFFFFFFFFFFFFFFFFFFFFFFFF:FFFFFFFFFFFFFFFFFFFFFF:FFFFFFFFFF:FFF,FFF,FFFFFFFFFFFFFFFFFFFFFF,FF,FF:F,:FFFF:FFFFF,FFFFFF,:F,FFFFF,,FF,FFFFF,:FFF:F,FFFFF:,FFFFFFFFFFFFFFFFFFFFFFFFF:FFF:,FFFFFFFFFFFFFFFFFFF,F,,F:FFF,:,::,F::FFFFF:,,:FFFFFFFFF:,:
@A00920:152:HGHKKDRXX:2:2101:1461:10222 1:N:0:AGGAGTGG+TAAGACAC
ACTCCTACGGGAGGCAGCAGTGGGGAATATTGCACAATGGGCGCAAGCCTGATGCAGCGATGCCGCGTGCGGGAAGAAGGCCTTAGGGTTGTAAACCGCTTTCAGCAGGGAAGAAAATGACGGTACCTGCAGAAGAAGGAGCGGCCAACTACGTGCCAGCAGCCGCGGTGACACGTAGGCTCCAAGCGTTGTCCGGATTTATTGGGCGTAAAGAGCTCGTAGGCGGTTTAGTAAGTCGGGTGTGAAAACT
+
FFFFFFFFFFFFFFFFFFFFFFFFFFFFFFFFFFFFFFFFFFFFFFFFF,FFFFF:FFFFFFFFFFFFFFFFF:FF,FFFFF:FFFFFF,FFF:FFFFFFFFFFFFF:FFFFFF:F::FFFFFFFFFFFFFFF,FF,FFFFFFFFFF::F:FF:F:FFFFFFFF:FFFFFFFFFFFFFFFFFF:FFFF,,FFFFFFF:FFFFFFFFFFFF:FFFFFFFFFFFFFFFFFFFFFFFFFFFFFFFFFFFFFFF
@A00920:152:HGHKKDRXX:2:2101:7139:11005 1:N:0:AGGAGTGG+TAAGACAC
ACTCCTACGGGAGGCAGCAGTAAGGAATATTGCACAATGGGCGCAAGCCTGATGCAGCAACGCCGCGTGCCCGAGGAAGGCCTTCGGGTTGTAAAGGGCTTTTCTGGCTGAAGAGTAAGGACGGTAGGCCATGAATAAGCGTCGGCTAACTACGTGCCAGCAGCCGCGGTAATACGTAGGTGGCAAGCGTTGTCCGGATTTATTGGGTTTAAAGGGTGCGTAGGCGGTCTTATAAGTCAGTGCTGAAATA
+
FFFFF:FFFFFFFFFFFFFFFFFFFFF:FFFFFFFFFFFFFFFFFFFFFFFFFFFFFFFF,FFFFFFFFFFFFFFFFFFFFFF:FFFFFFFFFFFFFFFFFFFFFFFFF:FFFFFFFFFFFFFFFFFFFFF,FFFFFFFF,FFFFFF:FFFFFFFFFFFFFFFFFFF:FFFF:FFFFF,FFFFFFFFFF,FFF:FFF:FFFFFFFFFFFF:FFF,FFFFFFF,::F:FF,FFFFF:FFFFFF:FFFFFFF
@A00920:152:HGHKKDRXX:2:2101:17146:11240 1:N:0:AGGAGTGG+TAAGACAC
ACTCCTACGGGAGGCAGCAGTGGGGAATATTGGACAATGGGCGAAAGCCTGATCCAGCAATGCCGCGTGAGTGATGAAGGCCTTAGGGTTGTAAAGCTCTTTCGGCGGGGACGATAATGACTGTACCCGCAGAAGAAGCCCCGGCTAACTTCGTGCCAGCAGCCGCGGTAATACGAAGGGGGCTAGCGTTGTTCGGAATCACTGGGCGTAAAGCGCACGTAGGCGGATCGTTAAGTCGGGTGTGAAAGCC
+
FFFFFFFFFFFFFFFFFFFF:FFFFFFFFFFFFFFFFFFFFFFFFFFFFFF:FFFFFFFFFFFFFFFFF:FFFF:FFFFF,FFFFFFFFFFFFFFFF,FFFF::F:,FFFFFFFF,F:,F:,:F:F:F,:F:,,,:FFFF,,,F:FF,,F:F::,::FFFF,FF:FFFF:,FFF,FFF,FFFFFFFFF,F,FF,::FFFFFFFFF,FFF::FF,::FF,FFF:FF:FFFF:,,:F,F:,F,F,F::,FFF
@A00920:152:HGHKKDRXX:2:2101:28610:11240 1:N:0:AGGAGTGG+TAAGACAC
ACTCCTACGGGAGGCAGCAGTGGGGAATTTTGGACAATGGGCGCAAGCCTGATCCAGCCATTCCGCGTGCAGGATGAAGGCCCTCGGGTTGTAAACTGCTTTTGTACGGAACGAAAAGGCCTTCTCTAATACAGAGGGCTCATGACGGTACCGTAAGAATAAGCACCGGCTAACTACGTGCCAGCAGCCGCGGTAATACGTAGGGTGCAAGCGTTAATCGGAATTACTGGGCGTAAAGCGTGCGCAGGCG
+
:FFFFFFFFFFFFFFFFFFFF,FFFFFFFFFFFF:FFFFF:FFFFFFFFFF:FFF:FFFFFFFFFFFFFFFFFFFFFFFFFFFFFFFFFFFFFFFFFFFFFFFFFFFFFFFFFFFF:FFFFFFFFFFFFF:FFFFFF:FFFFFFFFFFFF:FFFFFFFFFFFFFFFFFF:FFFF:FFFF:FFFFFFFFFFFFFFFFFFFFF:FFFFFFF,FFF:FFFFF:F:FFFF:FFFFFFF::FFFFFFFFFFFFFF
@A00920:152:HGHKKDRXX:2:2101:24288:11303 1:N:0:AGGAGTGG+TAAGACAC
ACTCCTACGGGAGGCAGCAGTGGGGAATTTTCCGCAATGGGCGAAAGCCTGACGGAGCGACGCCGCGTGTAGGAAGAAGTCTTTCGGGATGTAAACTACTTTCAGCAGGGACGAATAAGATGACGGTACCTGCAGAAGAAGCATCGGCTAACTACGTGCCAGCAGCCGCGGTAATACGTAGGATGCAAGCGTTGTTCGGAATTACTGGGCGTAAAGAGTACGTAGGCGGTTAAATAAGTCTGCTATTAAA
+
FFFFFFFFFFFFFFFFFFFFFFFFFFFF:FFFFFFFFFFFFFFFFFFFFFFFFFFFFFFFFFFFFFFFFFFFFFFF:FFFFFFFFFFFFFFFFFFFFFFFFFFFFFFFFFFFFFFFFFFF:FFFFFFFFFFFFFFFFFFFF:FFFFFFFFFFFFFFFFFFF:FFFFFFFFFFF,FF:FFFFFFFFFFFFFFFFFFFFFFF,FFFFFFFFFFF:FFFFFFFFFF:FFFFFFFFFFFFF,FFF:,FFFFFFF
@A00920:152:HGHKKDRXX:2:2101:7057:11397 1:N:0:AGGAGTGG+TAAGACAC
ACTCCTACGGGAGGCAGCAGTGGGGAATCTTGGACAATGGGCGCAAGCCTGATCCAGCCATGCCGCGTGAGTGAAGAAGGACTTAGGGTTGTAAAACTCTTTCGCCGGAGAAGATAATGACGGTATCCGGAGAAGAAGCCCCGGCTAACTTCGTGCCAGCAGCCGCGGTAATACGAAGGGGGCTAGCGTTGTTCGGAATTACTGGGCGTAAAGCGCACGTAGGCGGGTTGGTAAGTAGAGGGTGAAATCC
+
FFFFFFFFFFFFFFFFFFFFF:FFFFFFFFFFFFFFFFFFFFF:FFFFFFF:,:FFFFFFFFFFFFFFFF:FFFFFFFFF,FFFFFF,FFFFFFF:,FFFFFF:FFFFFFFFFFFFFFFFFFFFF,FFFFFFFFFFFFFFFFFFFFFFFFFFFFFFFFFFFFFFFFFFF:FFFFFFFFFFFFFFFFFFFFF,FFFFFFFFFFFFFFFFFFFFFF::FFFF:FFFFF:F,:,F:FFFF,F,FFFFFFFFFF
@A00920:152:HGHKKDRXX:2:2101:9733:11397 1:N:0:AGGAGTGG+TAAGACAC
ACTCCTACGGGAGGCAGCAGTGGGGAATATTGGACAATGGGCGAAAGCCTGATCCAGCGACGCCGCGTGAGTGATGAAGGCCTTCGGGTTGTAAAGCTCTGTTGAGGGAGAAGAAAACAGTTAGGGCGAATAGACCTAGCTCTTGACGGTACCTCCTTAGCAAGCACCGGCTAACTCTGTGCCAGCAGCCGCGGTAAGACAGAGGGTGCAAACGTTGTTCGGAATTACTGGGCGTAAAGCGCGTGTAGGC
+
FFFFFFFFFFFFFFFFFFFFFFFFFFFFF,FFF:FFFFFFFFFFFFFFFFFFFFFFFFFFFFFFFFF:FFFFF:FF,FFFFF,FFFFFFFFFFFFFFFFFF:FFFF:FFFFFFFFFFF:FF,F:F:FFFFFFFFFFFFF:FFFFFFFFFF:FFFFFFFFF:FFFF:,FFF:F:FFFFFFFFFFFFFFF:FF,F:F:FFFFF:FFFFFF,F:FFF,FFFF,FFF,FFFFF,FFFFFFFFF:FFFFFFFF:F
@A00920:152:HGHKKDRXX:2:2101:11722:11835 1:N:0:AGGAGTGG+TAAGACAC
ACTCCTACGGGAGGCAGCAGTAAGGAATATTGGTCAATGGGCGCAAGCCTGAACCAGCCATCCAGCGTGCAGGAAGAAGGCCCTATGGGTTGTAAACTGCTTTTGTCAGGGAATAAACCTTGGGATTCACTCCCGAGCTGAAGGTACCTGAAGAATAAGCACCGGCTAACTCCGTGCCAGCAGCCGCGGTAATACGGAGGGTGCGAGCGTTATCCGGAATTACTGGGCGTAAAGTGTGCGCAGGCGGCGT
+
FFFFF:FFFF:FFF::F:FFFFF:FFFF:FFFFFFFFFFFFFFF:,:FF:FFFF:FFFF:FFFFFFFFFFFFFFFFFFFF:FFFFFFFFFFFF:FFFFFFF,FF:FFFFFFF:FFFFF:,F,,FFFFFFFFFFFFFFFFFFFFFFFFFFFF:FFFFF:FF:F::FFFFF:F:FFFFF:F:,FFF,,:FF::FF,:FF:,,FFF:,FFFF,FFFFFF::F:FFFFFF,FFFFFFFFFF:FF:FFFFFFFFF
@A00920:152:HGHKKDRXX:2:2101:12093:12226 1:N:0:AGGAGTGG+TAAGACAC
ACTCCTACGGGAGGCAGCAGTAAGGAATATTGCGCAATGGGCGAAAGCCTGACGCAGCAACGCCGCGTGCGGGAAGAAGGTCTTCGGATCGTAAACCGCTTTTGTGAGGAACGAGCAAGGACGGTACCTCACGAATAAGTCTCGGCTAACTACGTGCCAGCAGCCGCGGTAAAACGTAGGAGGCGAGCGTTATCCGGATTTACTGGGCGTAAAGCGCGTGCAGGTGGTTCTGTAAGTGGTGCGTGAAAGC
+
F:FFFFFFFFFFFFFFFFFFFFFFFF,FFFFFFFFF:FFFFFFFFFFFFFFFFFFFFFFFFFFFFFFFFFFFFF:FFFFFF:FFFFFFFFFFFF:FFFFFFFFFFF:FFF:FFFFFFFFFFFFFFFFFFF,FFFFFFFF:FFFFFFFFFFFFFFFFFFFFFFFFFFFF:FF:FFFFFFFFFFFFFFFFFFFFFFFFFFFFFFFFFFFFFFF,FFFFF:FFFFFFFFFFFFFFFF,FFFFF:FFFF,FFF:
@A00920:152:HGHKKDRXX:2:2101:31729:12226 1:N:0:AGGAGTGG+TAAGACAC
ACTCCTACGGGAGGCAGCAGCTAAGAATCTTGCACAATGGACGAAAGTCTGAAGCAGCAATTCCGCGTGGGTGACGAAGGACCTCGGTTCGTAAACCCCTTTTGCGAGGGAAGAAGGTCTGACGGTACCTCGCGAATAATCCACGGCTAACTACGTGCCAGCAGCCGCGGTAATACGTAGGTGGCAAGCGTTGTCCGGATTTATTGGGCGTAAAGAGCCCGCAGGCGGCTTGGCAAGTTTCTGGTGAAAT
+
FFFF,FFFFFFFFFFFF:FFFF:FFFFFF:FFFFFFFFFFF,FFFF,,FFFF,FFFFFFF,FFF:FFFFFF,FFFFFFFF,FFFFFF,FFFFFFF,FFFFFF::,:FFFFFF:FFF,:,FF:FFF:FF:,F,FFFFFF,,::FFF::FF:FFF:FFFFFFFF::FFFFF,FFFFF,FFF:,FFFFF:FFF,FFFFFF::F,FFFF,FF:FFFF,,,,FFFFFFFFF,F,FF:F,FF,F:FFF:F,:,F,F
@A00920:152:HGHKKDRXX:2:2101:24921:12868 1:N:0:AGGAGTGG+TAAGACAC
ACTCCTACGGGAGGCAGCAGTGGGGAATATTGGACAATGGGCGCAAGCCTGATCCAGCCATGCCGCGTGAGTGAAGAAGGCCTTCGGGTTGTAAAGCTCTTTTGTTGGGAAAGAAAAGCAGCCGGCCAATACCCGGTTGTTCTGACGGTACCGTAAGAATAAGCACCGGCTAACTACGTGCCAGCAGCCGCGGTAATACGTAGGGTGCAAGCGTTAATCGGAATTACTGGGCGTAAAGCGTGCGCAGGCG
+
FFFFFFFFFFFFFFFFFFFFFFFFFFFFFFFFFFFFFFFFFF:FFFFFFFFFFFFFFFFFFFFFFFFFFFFFFF,FFFFFFFFFFFFFFFFFFFFFF:FFFFFFFFF,FFFFFFFFFFFFFFF:FFFFFFFFFF,FFFFF:FFFFFF,F,FFFFFFFFFFFFFFFFFFFFFFFFFFFFFFFFFFFFFFF:FFFFFFFF,FFFFF,FFFF::FFFFFFFF:FF:FFFFFFFFFFFF,,F,FFFFF:FFFFF
@A00920:152:HGHKKDRXX:2:2101:26042:13620 1:N:0:AGGAGTGG+TAAGACAC
ACTCCTACGGGAGGCAGCAGTGGGGAATATTGGACAATGGGGGCAACCCTGATCCAGCAATGCCGCGTGAGTGAAGAAGGCCTTCGGGTTGTAAAGCTCTTTTACCCGGGAAGATAATGACTGTACCGGGAGAATAAGCACCGGCTAACTTCGTGCCAGCAGCCGCGGTAAGACGGAGGGCGCGAGCGTTGTTCGGAATCACTGGGCGTAAAGCGTGCGTAGGCGGTCTGTTGTGTCGGATGTGAAAGCC
+
FFFFFFFFFFFFFFFFFFFFFFFFFFFFFFFFFFFFFFFFFFFFFFFFFFFFFFFFFFFFFFFFFFFFFFFFFF:FFFFFFF:FFFFFFFFFFFFFFFFFFFFFFFFFFFFFFFFFFFFFFFFFFFFFFFFFFFFFFFFFFFFFFFFFFFFFFFFFFFFFFFFFFFFFFFFFFFFFFFFFFFFFFFFFFFFFFFFFFFFFFFFFFFFFFFFFFFFFFFFFFFFFFFFFFFFFFFFFFF:FFFFFFFFF,F
@A00920:152:HGHKKDRXX:2:2101:31367:14011 1:N:0:AGGAGTGG+TAAGACAC
ACTCCTACGGGAGGCAGCAGTGGGGAATATTGGGCAATGGGCGCAAGCCTGACCCAGCCATGCCGCGTGAGTGACGAAGGCCTTAGGGTTGTAAAGCTCTTTTGGCGGGGACGATAATGACGGTACCCGCAGAATAAGCCCCGGCTAACTTCGTGCCAGCAGCCGCGGTAATACGAAGGGGGCTAGCGTTGTCCGGATTCATTGGGCGTAAAGAGCGTGTAGGCGGCCAGGTAGGTCGGTTGTGAAAACT
+
FFFFFFFFFFFFFFFFFFFFFFFFFFFFFFFFFFF,FFFFFFFFFFFFFFFFFFFFFFFFFFFFFFFFFFFFFFFFFFFFFFFFFFFFFFFFFFFFFFFFFFFFFFFFFFFFFFFFFF:FFFFFFFFFFFFFFFFFFFFFFFFFFFFFFF:FFFFFFFFFFF:FFF:FFFF,FFFFFFFFFFFFFFFFFFFFFFFFFFF,FFFFFFFFF,:FF:FFFFFFFFFFFFFF,,,FFFFFFFFFFFFFFFFFFF
@A00920:152:HGHKKDRXX:2:2101:6822:14058 1:N:0:AGGAGTGG+TAAGACAC
ACTCCTACGGGAGGCAGCAGTGGGGAATCTTGCGCAATGGGCGAAAGCCTGACGCAGCAACGCCGCGTGCGGGATGAAGGCTCTCGGGTTGTAAACCGCTTTCAGGAGGGACGAAATTGACGGTACCTCCAGAAGAAGCCCCGGCCAACTACGTGCCAGCAGCCGCGGTAACACGTAGGGGGCGAGCGTTGTCCGGAATCACTGGGCGTAAAGGGCGCGTAGGTGGCGACATAAGGCTGTGGTGAAAGTC
+
FFFFFFFFFFFFFFFFFFFFFFFFFFFFFFFFFFFFFFFFFFFFFFFFFFFFFFFFFFFFFFFFFFFFFFFFFFFFFFFFFFFFFFFFFFFFF:FFFFFFFFFFFFFFFFFFFFFFFFFFFFFFFFFFFFFFFFFFFFFFFFFFFFFFFFFFFFFFFFFFFFFFFFFFFFFFFFF:FFFFFFFFFFFFFFFFFFFFFFFFFFFFFFFFF:FFFFFFFFFF:FFFFFFFFFFFF:FFFFFFFFFFFF,FFF
@A00920:152:HGHKKDRXX:2:2101:8531:14512 1:N:0:AGGAGTGG+TAAGACAC
ACTCCTACGGGAGGCAGCAGTGGGGAATATTGGACAATGGGGGAAACCCTGATCCAGCAATGCCGCGTGAGTGATGAAGGCCTTCGGGTTGTAAAGCTCTTTCGCCCACGACGATGGTGACGGTAGTGGGAGAAGAAGCCCCGGCTAACTTCGTGCCAGCAGCCGCGGTAATACGAAGGGGGCTAGCGTTGTTCGGAGTTACTGGGCGTAAAGGGCGCGTAGGCGGCCCGTCTAGTCCGGAGTGAAAGAC
+
:FFFFFFFFFFFFFFFFFFFFFFFFFFFFFFFFFFFFFFFFFFFFF:FFFFFFFFFFFFFFF:FFFFFFFFFFFFFFFFFFFFFFFFFFFFFFFFFFFFFFFFFFFFFFFFFFFFFFFFFFFFFFFFFFFFFFF:FFFFFFFFFFFFFFFFFFFFFFFFFFFFFFFFFFFFFFFFFFFFF,FFFFFFFFF,FFFFFFFFFF:FFFFFFFFFFFFFF,FFFFFFFFF,,F,FF,,FFF,FF,FFFFFFFFF
@A00920:152:HGHKKDRXX:2:2101:31268:14747 1:N:0:AGGAGTGG+TAAGACAC
ACTCCTACGGGAGGCAGCAGTGGGGAATCTTGCGCAATGCGCGAAAGCGTGACGCAGCAACGCCGCGTGCGGGAAGACGGCCTTCGGGTTGTAAACCGCTTTCAGTTGGGACGAAGCTCTGCCGGTGAATAGCCGGTTGGAGTGACGGTACCTTCACAAGAAGCCCCGGCTAACTACGTGCCAGCAGCCGCGGTAATACGTAGGGGGCAAGCGTTGTCCGGAATCATTGGGCGTAAAGCGCGTGTAGGCG
+
FFFFFFFFFFFFFFFFFFFFFF:FFFFFFFFFFFFFFFFFFFFFFFFFFFFFFFFFFFFFFFFFFFFFFFFFFFFFFFF:FFFFFFFF:FFFFFFFFFFFFFFFF,FFFFFFFFFFF:FFFFFFFFFFFFFF:FFFFFFFFFFFFFF:FFFFFFFFFFFF,FFFFFFFFFF,FF:,FFFFFFFFFFFFFFFFFFFFFFFFFFFFFF:FF:FFFFFF:FFFFFFFFFF,FFFFFFF:FFFFFF,FFFFFF:
@A00920:152:HGHKKDRXX:2:2101:27028:15139 1:N:0:AGGAGTGG+TAAGACAC
ACTCCTACGGGAGGCAGCAGTGGGGAATATTGCGCAATGGGCGGAAGCCTGACGCAGCGACGCCGCGTGGGGGATGACGGACTTCGGGTTGTAAACCTCTTACGAAATCGACGAAGCATTTCGGAGAGAATGTATTTAGAGAAGAATCACCGGCCAACTAAGAGCCAGAAGCCGCGGTAACACGTAGGGTGCGAGCGTTTACCGGAATTATTGGGCGAAAAGAGCTCGAAGGCGGTGTGTCGCGTCGGCA
+
F,,FF,FF:FF::FFFFFFFF:FFFFFFF,FF,FFFFFFFFFFF:F,FFFFFF,FFFF:FFFFFFFFF:,:FFFFFF,FF,,FFFFF,FFFF:FFF,FF,::,F,,,,FFF,FFF,:,FFF,,F:,,,F,,,FF,,:FF,FFFF:F,FF,,,FFF,F,:F,F,,F:,F,F,,,:F::FFF:FF,FF,FFFF,FFFF,F::,FF,FFFFFFF:FFFFF,FFF::,FFFF,FF,FFFFFFFFF::F::,,F,
@A00920:152:HGHKKDRXX:2:2101:23637:15593 1:N:0:AGGAGTGG+TAAGACAC
ACTCCTACGGGAGGCAGCAGTGGGGAATATTGGGCAATGGCCGAAAGGCTGACCCAGCGACGCCGCGTGCGGGATGACGCTTTTCGGAGTGTAAACCGCTGTCAGAGGGGACGAAACGCCACAGCGGGAATACCGCTGGGGTTTGACGGTACCCTCAAAGGAAGCGCCGGCTAACTCCGTGCCAGCAGCCGCGGTAATACGTAGGGTGCAAGCGTTGTCCGGAATTATTGGGCGTAAAGAGCTCGTAGGC
+
F:FFFFFFFFFFFFFFFFFFFFFFFFFFFFFFFFFFFFFFFFFFF:FFFFFFFFF:FFFFFFFFFFFFFFFFFFFFFFFFFFFFFFFFFFFFFFFFFFFFFFFFF:FFFFFFFFFFFFFF,FFF:FFF:FFF:FFFFFFFFFFFFFFFFFFFFFFFFFFFFFFFFFFFFFF::FFFF:FFFFFF:FF:FFFFF:,F::FFF:FFFFFFFF,FFFFFFFFF:FF,FFFFF:F,FFFFFFFFFFFFF,F,F:
@A00920:152:HGHKKDRXX:2:2101:11351:15922 1:N:0:AGGAGTGG+TAAGACAC
ACTCCTACGGGAGGCAGCAGTAGGGAATCTTCCACAATGGGCGAAAGCCTGATGGAGCAACGCCGCGTGAGTGATGAAGGTTTTCGGATCGTAAAACTCTGTTGTTAGGGAAGAACACCCGGGAGAGGATCCCGGCTTGACGGTACCTAACGAGGACGCCCCGGCTAACTACGTGCCAGCAGCCGCGGTAATACGTAGGGGGCAAGCGTTGTCCGGAAGTATTGGGCGTAACGCGCGCGCAGGCGGTCAG
+
:FFFFFFFFFFFFFFFFFFFFFFFFFFFFFF,:FFFFFFFF,FFFF::FFFFF:F:FFFF,FFFFFFFFFFFFF:FFFFFFFFF:FFFFFFFFFF,FFFFFF:FF,,FFFFFFF:FF:F,FFFFFFFFF:F,FFF,,F:FFFFF,FFF:F:::,F,FF,F,FFFFF,FFFF,:F,,FFFF,FFF:FF:FF:::FF,FF,,FFF::FFFFFF:,FFFFF,FFF,FFFFFF,,,,:FFFFFF:FFF:,,FFF
@A00920:152:HGHKKDRXX:2:2101:24740:16658 1:N:0:AGGAGTGG+TAAGACAC
ACTCCTACGGGAGGCAGCAGTGGGGAATTTTGGACAATGGGCGCAAGCCTGATCCAGCCATGCCGCGTGAGTGAAGAAGGCCTTCGGGTTGTAAAGCTCTTTCGGCCGGAACGAAATCGTCCAGGCCAATACCCTGGATGGATGACGGTACCGGAAGAAGAAGCACCGGCTAACTACGTGCCAGCAGCCGCGGTAATACGTAGGGTGCAGGCGTTAATCGGAATTACTGGGCGTAAAGCGTGCGCAGGCG
+
FFFFFFFFFFFFFFFFFFFFFFFFFFFFFFFFFFFFFFFFFFFFFFFFFFFFFFFFFFFFFFFFFFFFFFFFFF,FFFFFFFFFFFFFFFFFFFFFFFFF,FFFFFFFFF,FFFF:FFFFFFFFFFFFFFFFFFFFF:FFFFFFFFFFFFFFFFFFFFFFFFFFFFFFFFFFFF:FFFFFFFFFFFFFFFFFFFF:FFFFFFFFFFFFFF:FFFFFFFFFFFFFFFFFFFFF:FFFFF:FFFFFFFFFFF
@A00920:152:HGHKKDRXX:2:2101:11876:16830 1:N:0:AGGAGTGG+TAAGACAC
ACTCCTACGGGAGGCAGCAGTGGGGAATATTGGACAATGGGGGAAACCCTGATCCAGCCACGCCGCGTGAGTGATGAAGGCCTTCGGGTCGTAAAGCTCTGTGGGGAGGGACGAACGTCCGGCATGACCTGCCGGGGTGACGGTACCTCCTTAGCAAGCACCGGCTAACTTCGTGCCAGCAGCCGCGGTAATACGAAGGGTGCACACGTTGCTCGGAATCATTGGGCGTAAAGCGCACGTAGGCGGCTTC
+
F::FF,FFFFF:FFFFFFFFFF,FFF:FFFFFF:F,FFFFFFFF,FFFFFFFFFFFFFFFFFFFFFFFFFFFFFFFFFFFFFFFF:FFFFFFFFFFFFFFFFF:FF:FFFFFF:FFF:FFF:F:FFFFFFFFFFFFFFF:FFFFFFFFFFFFFF:F:F:FFFF,FFFFFFFFFFFFFFFFF::FFFFFFF:FF:FFFF:FFF:F,F:F:FFFF:FFF,F:FFFFFF::FF,F:,F:FFFF,::FFFFF:F
@A00920:152:HGHKKDRXX:2:2101:23990:17989 1:N:0:AGGAGTGG+TAAGACAC
ACTCCTACGGGAGGCAGCAGTGGGGAATCTTGCGCAATGGGCGAAAGCCTGACGCAGCGACGCCGCGTGCGGGAGGACGGCCTTCGGGTCGTAAACCGCTGTTGCCCGGGACGAAACCGACCTTTCAAGGTCGTTGACGGTACCGGGTGAGGAAGCACCGGCGAACTCCGTGCCAGCAGCCGCGGTAATACGGAGGGTGCGAGCGTTGTCCGGAATCACTGGGCGTCAAGGGCGCGTAGGCGGCGCGGGA
+
:FFFFFFFFF:FFFFFFFFFFFFFFFFF:F:FFFFFF:FFFFF:FFFFFFFFFFFFFF:FFFFFFFFFFFFFFFFFFFFF,FF:::FF,,:FFFFFFF:FFFFFFFFF:FFFFFF:FFFFFF,,F,FFF,FFFFFF,FFFFFFFF:F:F,:FF:::FFFFFF,F::F,F,,FFFFFFFFF:FF,F:F,FF:F,F,F::FFF:FF,,::FFF,FF:FFFF,F:FF::,:,,,FFFFFF:FFFF:FFF::FF
@A00920:152:HGHKKDRXX:2:2101:27371:18051 1:N:0:AGGAGTGG+TAAGACAC
ACTCCTACGGGAGGCAGCAGTGGGGAATTTTGGACAAAGGGGGCAACCCTGATCCAGCCATGCCGCGTGTGTGAAGAAGGCCTTCGGGTTGTAAAGCACTTTCGGCCGGAACGAAATCGTCCCTGTTAATAGCAGGGATGGATGACGGTACCGGAAGAAGAAGCACCGGATAACTACGTGCCAGCAGCCGCGGTAATACGTAGGGTGCAAGCGTTAATCGGAATTACTGGGCGTAAAGCGTGAGCAGGCG
+
F:F,FFFF,,::FF:FF,FFFFFFFFFFF,F,FF,FF,,FFF:FFFFFFFFFFFFFFFFFFF:FFF:,FF:F:FFF:FFFF,:FFFFF:F,:FFF:,FFF,FFFFFF,FF,FFF:FFFFFFFFFFFFFFFFFFFFF:F::,FF:FF,FFF::,FFFFF:FF:FF:FFFF,FFFFFFF:,F:FFF,F:FF,,::FFFFF,F,FFFFFFFFFFFFFFFFFF,FFFFFFF:::FF,F,F:FFFF,:F,F,FF:
@A00920:152:HGHKKDRXX:2:2101:1190:18114 1:N:0:AGGAGTGG+TAAGACAC
ACTCCTACGGGAGGCAGCAGTGGGGAATATTGGACAATGGGGGCAACCCTGATCCAGCCATGCCGCGTGAGTGAAGAAGGCCTTCGGGTTGTAAAGCTCTTTCGACGGGGACGATGATGACGGTACCCGTATAAGAAGCCCCGGCAAACTTCGTGCCAGCAGCCGCGGTAATACGAAGGGGGCTAGCGTTGTTCGGAATTACTGGGCGTAAAGCGCGCGTAGGCGGTGATCCATGTCAGAGGTGAAAGCC
+
FFFFFFFFFFFFFFFFFFFF:FFFFFFFFFFFFFF:FFFFFFFFFFFFFFFFFFFFFFFFFFFFFFFFFFFFFF,FFFFFFF:FFFFFF,FFFFFFFFFF,FFF:FFFFFFFFF,FFF:FFFFFFFFFF,:FFFFF,FFFFFFFFF,FFFFFFFFFFFFFFFFFFFFFFF:FFFFFFFFFFFFFFFFFFFFFF::FF,FFFFFFFFFFFFFFFFFFFFF:FFFFFFFFF:FFFFFFFFFFFFFFFFFFFF
@A00920:152:HGHKKDRXX:2:2101:14091:18223 1:N:0:AGGAGTGG+TAAGACAC
ACTCCTACGGGAGGCAGCAGTAGGGAATTGTTCGCAATGGGCGAAAGCCTGACGACGCAACGCCGCGTGGAGGATGAAGACCTTCGGGTCGTAAACTCCTTTCGACCGAGATGAATACCTGCCGACCCAATACGTCGGCAGGCTGACAGTATCGAGGGAAGAAGCCCCGGCTAACTCCGTGCCAGCAGCCGCGGTAATACGGGGGGGGCAAGCGTTGTTCGGAATTACTGGGCGTCAAGGGTTCGTAGGT
+
F::FFFFFFFFFFFF:FFF:FFFF:FFFF:FFF,F:FFF:F:FFFF:F:F:FFFFFFFFFFFFFFFFFFFFFFFFFFF:FFFFFF:FFFFFFFFFFFFFFF:FFFFFF:FFF::FFFFFFFFFF:FFFF:FF:FFFFFFFFFFFFFFFF,FFF:FFFFF:F:FFFFFFFFFFFFF:FF,,:FF:,F:F:FFFF:FFFFFFFFFFFFF:F:FF:F,F::FFFF:FFFFFFFFFFFF,FFF:FFFFFFFFFF
@A00920:152:HGHKKDRXX:2:2101:20989:18333 1:N:0:AGGAGTGG+TAAGACAC
ACTCCTACGGGAGGCAGCAGTAGGGAATATTGGTCAATGGGTGAGAGCCTGAACCAGCCATGCCGCGTGCAGGAAGACGGCCTTCTGGGTTGTAAACTGCTTTTGTCAGGGGATAAAATTTCCTTGCGAGGAAAATTGAAGGTACCTGGCGAATAAGCCACGGCTAACTACGTGCCAGCAGCCGCGGTAATACGTAGGTGGCAAGCGTGGTCCGGATTTATTGGGTTTAAAGGGTGCGTAGGCGGCCTAG
+
FFFFFFFFFFFFFFFFFFFFFFFFFFFF:FFFFFFFFFFFFFFFFFFFFFFFFFFFFFFFFFFFFFFFFFFFFFFFFFF:F:FF:FFFFFFFF:FF,FF::FFFFFFFFFFFFFFFFFFFFF:FFFFFF:FFFFF,FF,,F:FFFFFFFFFF:FFF,FFFF,FFFFF::FF:FFF:FFFFFFFFFFFFFFFFF,FFFFFFFFFFFFFF,FF,:FFF,,FFF:FFFF,:FFF,FFFF:FFFFFFFF::FF,
@A00920:152:HGHKKDRXX:2:2101:2437:19304 1:N:0:AGGAGTGG+TAAGACAC
ACTCCTACGGGAGGCAGCAGCAAGGAATTTTCGGCAATGGGCGCAAGCCTGACCGAGCAACGCCGCGTGCAGGATGACGGCCTTCGGGTTGTAAACTGCTTTTGGGGGGGATGACATCGACCGTACCCTCCGAACAAGCCCCGGCTAACTCTGTGCCAGCAGCCGCGGTAAGACAGAGGGGGCAAGCGTTGTCCGGAATTACTGGGCGTAAAGCGCACGCAGGCGGCCAGGCAAGTGGTGTGTGACACCG
+
FF:,F:FFFFF:FFFFFFFFFFFFFFFFFFFFFFFF,FFFFFFFFFFFFFFFFFF:FFF:FFFFFFFFFFFFFFFFFFFFFFF:FFFFFFFFFFFFFFF,,F,FFFFFFFFFFFFFFFFFFFFFFFFFFFFFFFFFFFFFFFFF:FFFFFFFFFFFFFFFFFFFFFFFF:FFFF,FFFFF:F:F:F:FFFFFF:FFF,FF:FFFFFFFFF:FF::,FFFFF:F:FF:FF:FFF,FFF:F:FF::::FF::
@A00920:152:HGHKKDRXX:2:2101:21224:19899 1:N:0:AGGAGTGG+TAAGACAC
ACTCCTACGGGAGGCAGCAGTAGGGAATTTTCGTCAATGGGGGGAACCCTGAACGAGCAATGCCGCGTGAGTGAGGAAGGTCTTCGGATCGTAAAGCTCTGTTGTAAGAGAAAAACGGCACTCATAGGGAATGATGAGTGAGTGATGGTATCTTACCAGAAAGTCACGGCTAACTACGTGCCAGCAGCCGCGGTAATACGTAGGTGGCGAGCGTTATCCGGAATGATTGGGCGTAAAGGGTGCGTAGGTG
+
FFFFFFFFFFFFFFF:FFFFFFFFFFFFFFFFFFFF:FFFFFFFF:FFFFFFFFFFFFFFFFFFFFFFFFFFFFFFFFF:FFFFFFFFFFFFFF:FFFFFFFFFFFFFFFFFFFFFFFFFFFFFFFFF::FFFFFFFFFFFFFFFFFFFFFFFFFFFFFFFFFFFFFFFFFFFFFFFFFFFFFFFFFFFFFFFFF,FFFFFFFFFFFFFFFFF:F,FFFF:F,FFFF,FFFFFFF::F:FFFFFFFFFFF
@A00920:152:HGHKKDRXX:2:2101:6686:20901 1:N:0:AGGAGTGG+TAAGACAC
ACTCCTACGGGAGGCAGCAGTAGGGAATATTGCACAATGGGCGCAAGCCTGATGCAGCAACGCCGCGTGCTCGATGAAGGCCTTCGGGTCGTAAAGGGCTTTTCTGGAGGAAGAGCAAGGACGGTACTCCAGGAAGAAGGATCGGCTAACTACGTGCCAGCAGCCGCGGTAAAACGTAGGATCCGAGCGTTATCCGAATTCACTGGGCGTAAAGCGCGTGCAGGCGGCAAGGTAAGTTGGGTGTGAAATC
+
FFFFFFFFFFFFFFFFFFFFFFFFFFFFFFFFFFFFFFFFFFFFFFF,FFF:FFFFFFFFFFFFFFFFFFFFFFFFFFFFF:F:FFFFFF::FFF:FFFFFFFFFFFF:F:F::FF,F,FFFFFF:FFFFFF:FFF:,::F,FFFFFFFF:FF,F:FFFFFFFF,,FF,,:F:FFF,FFFFFFFF:F:F:FFFFFFFF:FF:FFFFFFFFF:FFFFFFFF,FFFF:FFFFFF:FFFFFFFF,::FFFFFF
@A00920:152:HGHKKDRXX:2:2101:13955:21433 1:N:0:AGGAGTGG+TAAGACAC
ACTCCTACGGGAGGCAGCAGTAGGGAATATTGGGCAATGGACGCAAGTCTGACCCAGCCATGCCGCGTGCAGGATGAAGGCCTTCTGGGTTGTAAACTGCTTTTATCTGGGAAGAAAACACCTTTGCGAAGGGAACTGACGGTACCAGATGAATAAGCACCGGCTAACTCCGTGCCAGCAGCCGCGGTAATACGGAGGGTGCAAGCGTTGTCCGGATTTATTGGGTTTAAAGGGTGCGTAGGCGGCCTTA
+
:FFFF:FFFFF:FFFFFFFFFFFFFFFFFFFFFFFFFFFFFFFFF:FFFFFFFFFFFFFFFFFFFFFFFFFFFFF,FFFFFFFFFFFFFFFFFF,FFFFFF:FFFFFF:FFFFF:FFFFFFFFFFFFFFFFFFFFFFFFFFFFFFFFFFFFFF:FFFFFFFFFFFFFFFFFFFF:FF:FFFFFFFF:F::FFFFFFFFFFFFFFFFFFFFFFFFFFFFFFFF:FFFFFFFFFFFFF:F,FF:FFFFFF,F
@A00920:152:HGHKKDRXX:2:2101:6560:21621 1:N:0:AGGAGTGG+TAAGACAC
ACTCCTACGGGAGGCAGCAGCAAGGAATTTTCCACAATGGGCGCAAGCCTGATGGAGCAACGCCGCGTGCGGGATGACGCTCTTCGGAGTGTAAACCGCTTTTCGAGGGGACGAAGGCAATGACGGTACCCTCGGAAGAAGGATCGGCTAACTACGTGCCAGCAGCCGCGGTAAGACGTAGGATCCGAGCGTTGTCCGGATTTACTGGGCGTAAAGCGCGTGGAGGCGGCCGAGCAGGTCTGTTGTGAAA
+
FF:FFFFFFFFFFFFFFFFFFFFFFFFFFFFFFFFFFFFFFFFFFFFFFFFFFFFFFFF:FFFFFFFFFFFFFFFFFFFFFFFFFFFFFFFFFFFFFFFFFFFFFFFFFFFFFFFFFFF:FFFFFFFFFFFFFFFFFFFFFFFFFFFFF,FF::FFFFF:FFFFFFFFFFFFFFFFFF:FFFFFFFFFFFFFFFF:FFF,FFFFFFFFFFFFFFF:FFF:,:,F:FF:FFF:FFFFFF:::FF:FFFFFF
@A00920:152:HGHKKDRXX:2:2101:27462:22060 1:N:0:AGGAGTGG+TAAGACAC
ACTCCTACGGGAGGCAGCAGTAGGGAATCTTGCGCAATGGGCGAAAGCCTGACGCAGCCATGCCGCGTGAATGATGAAGGTCTTAGGATTGTAAAATTCTTTCACCGGGGAAGATAATGACGGTACCCGGAGAAGAGGCCCCGGCTAACTTCGTGCCAGCAGCCGCGGTAATACGAAGGGGGCTAGCGTTGCTCGGAATTACTGGGCGTAAAGGGCGCGTAGGCGGACAGTTTAGTCAGAGGTGAAAGCC
+
FFFFFFFFFFFFFFFFFFFFFFFFFFFFFFFFFFFFF:FFFFFFFFFFFFFFFFFFFFFFFFFFFFFFFFFFFF,FFFFFFFF:FFFFFFFFFFFFFFFFFFFFFFFFFFFFFFFFFF:FFFFFFFFFFF:FFFFF,FFFFFFFFFFFFFFFFFFFFFFFFFFFFFFFFFFFFFFFFFFFFFFFF:FFFFFFFFF:F:FFFFFFFFFF:,FF::FFFFF:FFFFFFFFFFFF:,:FFFFFFFFFFFFFFF
@A00920:152:HGHKKDRXX:2:2101:4544:22138 1:N:0:AGGAGTGG+TAAGACAC
ACTCCAACGGGAGGCAGCAGTCGAGAATTTTTCACAATGGGGGAAACCCTGATGTAGCGACGCCGCGTGGAGGATGAAGGTCTTCGGGTTGTAAACTCCTTTCATTTGGAAACAAGGCTCCGAAGAGTAACTGTTTCGGAGTTGATATTACCAGAAGAGGAAGAGACGGCTAACTCTGTGCCAGCAGCCGCGGTAATACAGAGGTCTCAAGCGTTGTTCGGATTCATTGGGCGTAAAGGGTGCGTAGGCG
+
F:F,,,F:F::F,F:FF:F:F,,FFFFFF:FFFF:::FFF:FF:F:FFFFFF,:,F:,FFFFF,FF,:F:FFFFFFFFFFFF:FFF,F:,FFFFFFF:FF,:FFF:FFFFFFFFF:F,,F:FFF:F:FFF,F,FFF,FFFFFFFFFF,F::FFFFFFFFFF:,:FF:F,FFFFFF:F,FFFFF,FF:FF,FFF:F::FFFFFFF:FFFFF,FFFF,F:F,F::F,::FFF,FF:,FFF,:FFF,F:F,F:
@A00920:152:HGHKKDRXX:2:2101:29225:22263 1:N:0:AGGAGTGG+TAAGACAC
ACTCCTACGGGAGGCAGCAGTGGGGAATATTCGGCAATGGGCGAAAGCCTGACCCAGCCATGCCGCGTGAGTGACGAAGGCCTTAGGGTTGTAAAGCTCTTTTGGCGGGGACGATAATGACGGTACCCGCATAATAATCCCCGGCTCACTTCGTGCCAGCAGCCGCGGAAATACGACGGGGGCTAGCGTTGTACGGAATCACTGGGCGTAAAGCGCACGTAGGCGGACTTTCAAGTCAGGGGTGAAATCA
+
FFFFFFFFFFFFFFFFFFFFFFFFFFFFFFF,F:FFFFFFFFFFFFF,FFFFFF,FFFFF,FFFFFFFFFFFF::FFFFF,,:FFFF,FFFFFFF,FFFFFFFF:FFFFFF:FF::F,,FFFFFF:F:F:F,FF,FF,F,FFF,FF,:FFFFFFFFF:,FF,FF:FF,,FF,F,FF,,F,,FF,F,FFF,,F,FFFF:FFF::F:FFFF::FFFF:FF:FFF,FFFF,F:,,FF:,FFF,,FF,F:F,F:
@A00920:152:HGHKKDRXX:2:2101:8721:22701 1:N:0:AGGAGTGG+TAAGACAC
ACTCCTACGGGAGGCAGCAGTGGGGAATTTTCCGCAATGGGCGAAAGCCTGACGGAGCAAGACCGCGTGGGGGAAGAAGGCTCTTGGGTTGTAAACCCCTTTTCTCTGGGAAGAAAGTTGTGAAAGCAACCTGACGGTACCAGAGGAATCAGCATCGGCTAACTCCGTGCCAGCAGCCGCGGTCAGACGGAGGATGCAAGCGTTATCCGGACTGATTGGGCGTAAAGCGTCCGCAGGTGGCAGTTCAAGT
+
FFFFFFFFFFFFFFFFFFFFFFFFFFF:FFFF,FFFFFFFFFFFFFFFFFFF::FFFF:FFFFFFFFFFFFFFFFFFFFFFFFFFFFFF:FFF:FFFFFFFFF:F,FFFFF,FFFF:,,,:,FF:F,FF:FF,,FF,:FFF,FF:F,FFFF:F,F::FFFF:FFFFFF:,FF:,F::FF:FFFFFFFFF,FF,FF:,FFFFF,,,:FFFFF:FF:,F:FFFFF,F,:F:FFF,:FFFFF:,FFFFF,F:F
@A00920:152:HGHKKDRXX:2:2101:1651:22795 1:N:0:AGGAGTGG+TAAGACAC
ACTCCTACGGGAGGCAGCAGTGAGGAATATTGGTCAATGGACGAGAGTCTGAACCAGCCAAGTAGCGTGAAGGATGAAGGTTCTATGGATTGTAAACTTCTTTTATACGGGAATAAACGAATCCACGTGTGGATTTTTGCATGTACCGTATGAATAAGGATCGGCTAACTCCGTGCCAGCAGCCGCGGTAAAACGGAGGATCCGAGCGATATCCGGATTTATTGGGTGTAAAGGGAGCGTAGAAGGGGTG
+
FFFFFF,FFFFFFFFFFFFFF,FFFFFFFFFF:FFFFFFFFFFFFFFFFFFF,FFFFF:FF,FFFFF:FFFFFFFF:FFF,FFFFFFFFFFFFF:FFFFFFFF:FFFFF:FF:FFFFF,:FFFFFF:,:FF:FF,FFF,FFF,FF,FFFFFF:F::FF,:F::FF,,FFFFFFF:,F:FF:FFFFFFF,,::FFFFFF:FFF:FFFFF,F:FFF:::FFFFF,FF,F,FFFFFF:,F,F:F:F,FFF,,:
@A00920:152:HGHKKDRXX:2:2101:18285:23077 1:N:0:AGGAGTGG+TAAGACAC
ACTCCTACGGGAGGCAGCAGTAAGGAATATTGCACAATGGGCGCAAGCCTGATGCAGCAACGCCGCGTGCCCGAGGAAGGCCTTCGGGTTGTAAAGGGCTTTTCTGGCTGAAGAGACAGGACGGTAGGCCAGGAATAAGCGTCGGCTAACTACGTGCCAGCAGCCGCGGTAAAACGTAGGACGCGAGCGTTATCCGGATTTACTGGGCGTAAAGCGCGGGCAGGCGGCTGTTCAAGTCGGACGTGAAAGC
+
FFFFFFFFFFFFFFFFFFFFFFFFFFFFFFFFFFFFFFFFFFFFFFFFFFFFFFFFFFFFFFFFFFFFFFFFFFFFFFFF:FFFFFF:FFFFFFFFF,FFFFFF:F,FFFFFFFFFFF,FF,FFFFFFFFFF:F::FF,FFF::FF:FFF:FFF,:FFF:FF:FFFFFFFFFF,FFFF:FFFFFFFFF,FFFFFFF:FFFFFFFFFFFFFF:FFFFFFF,FF:FFFFFF:FFFFFFF:F:FFFFFFFFF:
@A00920:152:HGHKKDRXX:2:2101:17906:23923 1:N:0:AGGAGTGG+TAAGACAC
ACTCCTACGGGAGGCAGCAGTGAGGAATATTGCACAATGGGCGCAAGCCTGAAGCAGCCAAGCCGCGTGGATGAAGACGGTCCTCGGGATGGTAAATCTCTTAAGCGGGGGGGCAGGAAATGAGGCTATTGAAGTCGCTAGATTACGAGAAGAGCATGCTTAGGCACAGCTAAATCCATCCCCCCAGCCACGGTCAAGCCGGCGCTCCATGGCGTGATAGGAATTTGTGGGCGTGAGGCGACGCCGGGCG
+
:FFFFFFFFFFFFFFFFFFFFF,FFFFFF:FF:,FF:FFFFFF,FFFFFFFFF,F,FFFF,F,FFFF:F,:,FFFFF,FF,F,F,:FF,F,F,FF,,:,,FF,,F,,,FF,,FFF,:,,,,,,,,,,,,F,,,,F,,,,,,:,:FF,,:F,,,,,F,,::,,F,,,,,,,,,,,,FF,FF,F,,,,F:,,F:,,:,,,,,,,,F,,,,,,,,,,,,FF,,:,F:,,,:,:,,F,,,,,,,,,,F,,,,:F
@A00920:152:HGHKKDRXX:2:2101:23167:24643 1:N:0:AGGAGTGG+TAAGACAC
ACTCCTACGGGAGGCAGCAGCGAGGAATATTGCACAATGGAGGAAACTCTGATGCAGTAACGCCGCGTGGGGGAAGAAGACCTTCGGGTTGTAAACCTCTTTTGATGAGGACGAGTGAGGACGGTACTTGTCGAATAAGTCTCGGCTAACTACGTGCCAGCAGCCGCGGTAAGACGTAGGAGGCGAGCGTTATCCGCATTCACTGGGCGTAAACCGCATGTAGGCGGATGTCCAAGTCGCGTGTTAAAGC
+
FFFFFFFFFFFFFFFFFFFFFFFFFF:FFFFF:FFFFFFFFFF:FF:FFFFFFFFFFF:F:FFFFFFFFFFFFFFFFFFFFF:FFFFF,F:FFFF:FFF,FFF,FFFFF:F:::,:FFF,F:FF,FFFFFFF,FFFFFF,FFF::F:,FFFFF:F,:FF:FF,FF,FF:FFFFFF:FFF,FF::FFFFFF:F,FF,,FFF,FFF:F,F,FFFF,F::FF,,FFFFF:F:,,,FFF:FFF:FFFFF::,FF
@A00920:152:HGHKKDRXX:2:2101:18593:25207 1:N:0:AGGAGTGG+TAAGACAC
ACTCCTACGGGAGGCAGCAGTGGGGAATATTGCACAATGGGCGCAAGCCTGATGCAGCGACGCCGCGGGAGGGATGACGGCCTTCGGGTTGTAAACCTCTTTCAGTAGGGAAGAAGCGAAAGTGACGGTACCTGCAGAAGAAGCGCCGGCTAACTACGTGCCAGCAGCCGCGGTAATACGTAGGGCGCAAGCGTTATCCGGAATTATTGGGCGTAAAGAGCTCGTAGGCGGTTTGTCGCGTCTGCTGTGA
+
FF,F:,FFF,:F:FFFFFFF,FFFFFF:FFF,F:F,FF:FFF:::FFFF,:FFFF::FFFFFF::FF,:F,F,:FF,FFFFF,,FFFF:FF,F:F:FFFF:F,F:F:F,FFFFF:::,:FFFFFFFFFF:F:FFFFFF:FF:F,FF:FFFF:F:F:F,FFFFFF:FFF:FFFFFFFFF:,F:FF,FF,F,F:F:F:F:FFFF:FFFFF,F:FFF:FFFFFFFFF,FF,FF,F:FFFFF:FF:FFFFFFF:
@A00920:152:HGHKKDRXX:2:2101:13602:25238 1:N:0:AGGAGTGG+TAAGACAC
ACTCCTACGGGAGGCAGCAGTGGGGAATATTCCACAATGGAGGGAACACTGATGCAGCGACGCCGCGTGAAGGAAGACGGTTTTCGGATAGTAAACTTCTTTTCTTAGTGAAGAAGCAAGTTACGCTAAAAAAGTAATAAGAATAGGGTAACTACGTGCAAGCACCCGCGGAAATACGTAGGTCGAGAGCCTGTTACGCAATGATAGGGCGGAAAGAGCTGGTAGAATGTTTGTAGCGTCGGATGTGACT
+
FF:FFFFF:FFFFFFFFFFFF,FFFFF:,FF:F,FFFFFF,:F,F:F,FFFF,,,FFFF:FFFFFFFFFF,,FFFFF:F:FFFF::FFF,FFFF,,,FFFFFF:FFFF,:FFFFF::FFF,,F,F,::,,,,,,FFF:FF:FFF,,F,F:,F:F,:,:::F,,F,,FFFF,,F::FF::F,,,F::FF,F,F,,,,:,,:F::FF,F,,F:,FF,:,,F:,,,:,,,,F:F,FF,,,F,:,,,FFFF,:,
@A00920:152:HGHKKDRXX:2:2101:15438:25598 1:N:0:AGGAGTGG+TAAGACAC
AATCCTACGGGAGGCAGCAGTAAGGGATCTTGCGACAATGGGCGAAAGCCTGACGCATCAACGCCGCGTGCGGGATGACGGACTTCGGGTTGTAAACTGCTTTTCTGGGGGAAGACATAGACGGTACCCAAGGAACAAGCCCCGGCTAACTCTGTGCCAGCAGCCGCGTTAAGACAGAGGGGGCAAGCGTTGTCCGGAGTTACTGGGCGTAAAGCGCGCGTAGGCGGTACTGTAAGTAAGTTTTGAAAGC
+
F,FF,FF,:F,FF,:F:F:,FFFFFFFFFF:,FFF,:FF:::,FF:F,F:FFFF,FF,F::F,,,FFF:FFF,FF:FF:::,,,:FF,FFFFFFFFFFFF:F:FF:FF:FFFFF::F:,FFF:,F:F,:,F:FFF:FFFFFFFF:F::FF::FF::F:F,FF:,FFF:,,FFF::F,FFFFFFFFFFFFFFF,FFF,F:FFFFFF::,FFFFFFF,FFFFF,,FF:FF,F,FFF,FF:F,,:,FF:F:,:
@A00920:152:HGHKKDRXX:2:2101:21576:25958 1:N:0:AGGAGTGG+TAAGACAC
ACTCCTACGGGAGGCAGCAGTGGGGAATATTGGACAATGGGCGAAAGCCTGATCCAGCAATGCCGCGTGAGTGATGAAGGCCTTAGGGTTGTAAAGCTCTTTTACCCGGGATGATAATGACAGTACCGGGAGAATAAGCTCCGGCTAACTCCGTGCCAGCAGCCGCGGTAATACGGAGGGAGCTAGCGTTGTTCGGAATTACTGGGCGTAAAGCGCACGTAGGCGGCTTTTCAAGTCAGGGGTGAAATCC
+
FFFFFFFFFFFFFFFFFFFFFFFFFFFFFFFFFFFFFFFFFFF:FFFFFFFFFFFFFFFFFFFFFFFFFFFFFFFFFFFFF:FFFFFFFFFFFFFFFFFFFFFFFFFFFFFFFFFFFFFFFFFFFFFFFFFF:FFFFFF:FFFFFFFFFFFFFFFFFFFFFFFFFFFFFFFFFFFFFFFF:FFFFFFFFFFFFFFFFFF:FFFFFFFFFFF:FFFFFFFFFFFFFFF:F:F,F,F:FFFFFFFFFFFFFF
@A00920:152:HGHKKDRXX:2:2101:24433:27868 1:N:0:AGGAGTGG+TAAGACAC
ACTCCTACGGGAGGCAGCAGTGGGGAATCTTGCGCAATGGCCGAAAGGCTGACGCAGCGACGCCGCGTGCGGGAGGAAGCCCTTCGGGGTGTAAACCGCTGTCAGGGGGGACGAGTGCCCCGGGGAGGCAATGCCCTAGGGGAGAGACGGTACCTCCAGAGGAAGCACCGGCTAACTCCGTGCCAGCAGCCGCGGTAATACGAAGGGTGCAAGCGTTATCCGGATTTACTGGGTTTAAAGGGTGCGTAGG
+
FFFFFFFFFFFFFFFFFFFFFFFFFFFFFFFFFFFFFFFFFFFFFFFFFFFFFFFFFFFFFFFFFFFFFFFFFFFFF:FFFFFFFFFFFFFFFFFFFFFFFFFFFFFFFFFFFFFFFFFFFFFFFFFFFFFFFFFFFFFFFFFFFFFFFFFFFFFFFFFFFFF:FFFF:FFFFFFFFFFFFFFFFFFFFFFFFFFF:FFFFFFFFFFFFFFFFFFFFFFFFF:FFF:FFFFFFFFFFFF:F:FFFFFFFF
@A00920:152:HGHKKDRXX:2:2101:2040:27884 1:N:0:AGGAGTGG+TAAGACAC
ACTCCTACGGGAGGCAGCAGTAGGGAATCTTGCGCAATGGGCGAAAGCCTGACGCAGCCATGCCGCGTGAATGATGAAGGTCTTAGGATTGTAAAATTCTTTCACCGGGGAAGATAATGACGGTACCCGGAGAATAAGCTCCGGCTAACTCCGTGCCAGCAGCCGCGGTAATACGGAGGGAGCTAGCGTTGTTCGGAATTACTGGGCGTAAAGCGCACGTAGGCGGCGATTCAAGTCAGAGGTGAAAGCC
+
FFFFFFFFFFFFFFFFFFFFFFFFFFFFFFFFFFFFFFFFFFFFFFFFFFFFFFFFFFFFFFFFFFF:FF:FFFFFFFFFFF:FFFFFFFFFFFF:FFFFFFFFFFFFFFFFFFFFFFFFFFFFFFFFFFFFFFFFFFFFFFFFFFFFFFFFFFFFFFFFFFFFFFFFFF:FFFFFFFFFFFFFFFFFFFFFFFFFFFFFFFFFFFFFFFFFF:FFFFFFFFFFFF:FFFFFFFFF:FFFFFFF::FFFF
@A00920:152:HGHKKDRXX:2:2101:26919:28228 1:N:0:AGGAGTGG+TAAGACAC
ACTCCTACGGGAGGCAGCAGTGGGGAATTTTCCGCAATGGGCGAAAGCCTGACGGAGCAACGCCGCGTGGATGATGAAGTCTTTCGGGACGTAAAATCCTTTCAGCAGGGACGAAGCGAGTGACGGTACCTGCAGAAGAAGCATCGGCTAACTACGTGCCAGCAGCCGCGGTACAACGTAGGACGCGAGCGTTATCCGGATTTACTGGGCGTAAAGCGCGGGCAGGCGGCTGTTCAAGTCGGACGTGAAA
+
FFFF,FF,FF:F,:FFF,FF,FFF:FFFFF:FFF:FFF:FFFFFFFFFFFF:FFF:FFFFFFFFFF:FFFFFF:FFFFFF:FF:F:FF:FFF,FFFFF:FFFFFFFFF:F:F,,FFFFFFFFFFFFFFF:FFF,FFFFFF:FFFFFFFFF,FFFFFFFFFF:FFFF:F:FFF,,F:FF:F:FFFF:FFFF,FFFFFFF:FFFFFFFFF:FFFF:,FFFFFFFFFFFFFFFFFFFF,,FFFFF:FF,FF,:
@A00920:152:HGHKKDRXX:2:2101:25509:28604 1:N:0:AGGAGTGG+TAAGACAC
ACTCCTACGGGAGGCAGCAGTGGGGAATTTTGGGCAATGGCCGCAAGGCTGACCCAGCGACGCCGCGTGCGGGAGGAAGCCTTTCGGGGTGTAAACCGCTGTCAGGGGGGACGAACCCTCACAGGACGAATAAGCCTGTGAGCTGACGGTACCTCCAGAGGAAGCGCCGGCTAACTCCGTGCCAGCAGCCGCGGTAAGACGGAGGGCGCGAGCGTTGTTCGGAATCACTGGGCGTAAAGCGCGCGCAGGC
+
:,:FFFFFF,FF:F:FFFFFFF,FFFF,:F,F:,F,FFFFFFFFF,FFFF:FFFFFF:FFFFFFF,F:FF,:FFFFFFFFFFFFFF:FF:FFFFFFFFFFFFFFFFFFFFFFFFFFFFFF:FF,FFFF:F:FFF:FFFFFFFFF:FFFFFFFFFF:FFFF,F:FFFFFFFFFFFFFFFFFFFFF:FFFFF:FFFFFFFF:FFFFFFFFFFFFF:FFFFFFFFFFFFFFF::FFFFFFF,F:FFFF:FFFF
@A00920:152:HGHKKDRXX:2:2101:12138:28964 1:N:0:AGGAGTGG+TAAGACAC
ACTCCTACGGGAGGCAGCAGTGGGGAATATTGCACAATGGGGGAAACCCTGATGCAGCGACGCCGCGTGAAGGAAGAAGTATCTCGGTATGTAAACTTCTATCAGCAGGGAAGATAGTGACGGTACCTGACTAAGAAGCCCCGGCTAACTACGTGCCAGCAGCCGCGGTAATACGTAGGGGGCAAGCGTTATCCGGATTTACTGGGTGTAAAGGGAGCGTAGACGGTGTGGCAAGTCTGATGTGAAAGGC
+
FFF:FF:FFFFF:FFFFFFFFFF:FFFF:F:FFF:FF,F,FF,FFF,FFFFFFF::F,FFF,FFFF:FFFFFFFFFF:F:F:FF:,FFFFFF:FF:FFFF:FFFF:FFF::FF:FF::FFFFFFFFFFFFFFFFFF:FFFFFFF,:F,F,FFFFFFFFFF,F:::FFFFF,F:FFFFFFFFFFFFF:FF:FFFFF:FFFFFFFF:FFF,F:,FFFFFFFF,::FFF:FFFFFF,F:FFFF:FFFF,FFFF
@A00920:152:HGHKKDRXX:2:2101:31774:29309 1:N:0:AGGAGTGG+TAAGACAC
ACTCCTACGGGAGGCAGCAGTGAGGAATATTGCTCAATGGGCGCAAGCCTGAAGCAGCGATGCCGCGTGGGTGACGAAGGCTTTCGGGTCGTAAAGCCCTTTTCTCGGTGAAGAGGAAGGACGGTAACCGAGGACTAAGTGTCGGCTAACTACGTGCCAGCAGCCGCGGTAAAACGAAGGACACAAGCGTAATCAGGAAGTACTGGGCGTAAAGCGCGCGCAGGCGGGTCAGCAAGTCATGCGTGAAAGC
+
,:F:FFFFFFFFFFFFFFFFFF:FFFFFFFFFFFFF,FFFFFFFFFFFFF:FF:FFFF,FFFFFFFFFF,FFFFFFFFFFFFFFFFFFFFFF:FFFFFFFFFFFFF:F:,F:FF:,FFFFFF,FFF:F,FFFFF,FFF,,,FFF:F,F:F::FF,F,FF:FFFF::F:F,,F:,:F,:FFF:FFFFFF:::,F:,FFFF,F,:FFFFFF,F,FFFF:FFFFFF,,,:F:F::F:F:FFF,,F:,,F,,F:
@A00920:152:HGHKKDRXX:2:2101:19135:30185 1:N:0:AGGAGTGG+TAAGACAC
ACTCCTACGGGAGGCAGCAGTAAGGGATCTTGCGACAATGGGCGAAAGCCTGACGCAGCAACGCCGCGTGCGGGATGACGGCCTTCGGGTTGTAAACCGCTTTTCGGGGGGAAGAGGAAGGACGGTACCCCCGGAATAAGTCTCGGCTAACTACGTGCCAGCAGCCGCGGTAAAACGTAGGAGGCGAGCGTTATCCGGATTTACTGGGTGTAAAGCGCGTGTAGGCGGTCGTGCAAGTGAGGCGTGAAAG
+
FFFFFFFF,F,FFFFFF:FFFF::F:FF:F:FFFF::FFFFFFFFFFFF,FFFFFF:F:FFFF:,FFFFF:FFFFFF:FFFFF,FFF:FFFFFFFFFFFF,FFFFFFF:FFF:FFFFFFFFFFFFFFFFFFFFF:,FFFFFFFF:,FF:FFFFF:FF:F:F:FFF:FFFFF:,FFFFFF:F:FFFFFFFF::,FF,FF:FFFF,,FFFFFFF:FFF:FF,FFF:F::FF:F,F:FFF:::FFFF::FFF,
@A00920:152:HGHKKDRXX:2:2101:15275:30264 1:N:0:AGGAGTGG+TAAGACAC
ACTCCTACGGGAGGCAGCAGTGGGGAATATTGCGCAATGGGCGCAAGCCTGATGGAGCAACGCCGCGTGGGGGATGACGCACTTCGGTGTGTAAACCCCTTTTCGAGGGGACGAAGGCAATGACGGTACCCTCGGAATAAGGATCGGCTAACTACGTGCCAGCAGCCGCGGTAAGACGTAGGATCAGAGCGTTGTCCGGAGTTACTGGGCGTAAAGCGCGCGCAGTCGGACACGCGCATCGGCGGTGAAA
+
FFFFFFFFFFFFFFFFFFFFFFFFFFFFFFFFFFFFFFFFFF:FFFFFFFFF,FFFFF:FFFFFFFFFFFFFFFFFFFFFFFFF:FFFFFFFFFFFFFFFFFFFFFFFFFFFFF:FFFFFFFFFFFFF:FFFF:FFFFFFFFFFF:FFFFFF:F:FFFFFFFFFFFFFF,FFFFFF:FFFFFFFF,FF:FFFF,:,FFFFFFFFFFFFFFFF:FF,FF:FFFFFF,FFFFFFFF:FFFFFFFFFFF:FFF
@A00920:152:HGHKKDRXX:2:2101:29812:30389 1:N:0:AGGAGTGG+TAAGACAC
ACTCCTACGGGAGGCAGCAGTAGGGAATCTTGCGCAATGGGGGAAACCCTGAAGCAGCGACGCCGCGTGCGGGATGAAGGCCTTCGGGTTGTAAACCGCTTTCAGCAGGGACGAAATTGACGGTACCTGCAGAAGAAGGCCCGGCCAACTACGTGCCAGCAGCCGCGGTAATACGTAGGGGCCAAGCGTTGTCCGGATTTATTGGGCGTAAAGAGCTCGTAGGCGGTTCGGTAAGTCAGCTGTGAAATCT
+
FFFF,F:FFFFFFFFFFFFFF,FFF,::FFFF,FFFF:FFFFFFFFFFFFFF,,FFFFFF,FFFFFFFF:FFFFFFFFFFFFFFFFFFFFFFF:FFFFFFFFFFF:,FFFFFFF,FFFFFFFFFFFFFFFFFFF:F,FFFFFF:F,FFFFFFFFFFFF:FFFFFFFFFFF:FFFF,FFFFFFFFFFFFFFFF,FFFF,FFF,FF,FFFFFFFFFFF:FFFFFFFFFF,,F,FFFFFFFFF:FFFFF:FF,
@A00920:152:HGHKKDRXX:2:2101:31738:30655 1:N:0:AGGAGTGG+TAAGACAC
ACTCCTACGGGAGGCAGCAGTGGGGAATATTGCACAATGGGCGCAAGCCTGATGAAGCGACGCCGCGTGAGGGATGACGGCCTTCGGGTTGTAAACATCTTTAACCTGGGACGAAGGGGTAACAAGACGGTACCAGGGGAAGAAGCACCGGCTAACTACGTGCCAGCAGCAGCGCTAATACGTAGGGTGCAAGCGTTGTCCGGACTGATTGGGCGTAAAGAGCGCGCAGGCGGCTGGTCAAGTCCGATGT
+
FFFFFFFFFFFFFFFFFFFFFFFFFFFFF,F,FFFFFFFFFFFFFFFFFFFFFF,,FFFFFFFFFFFFFFFFFFFFFFFFFFFFFFF,FFFFFFFF,FFFFF,:FFFFFFFFFFF:FF:F:F:,,F:F,,F,:,FFF:FF,FF:FFF,FF,FFFFF:,FF:FFFF:FFFF,,F,,F::FFF,:,,F,F:F,FF,,F,F:,FFFF,,,FFFFFF::FF:,:F,,,:F,:FFFFFF,:FFFF::,,:FF:FF
@A00920:152:HGHKKDRXX:2:2101:14705:30812 1:N:0:AGGAGTGG+TAAGACAC
AATCCTACGGGAGGCAGCAGTAGGGAATTTTCCACAATGGACGAAAGTCTGATGGAGCAACGCCGCGTGCAGGATGACGGCCTTCGGGTTGTAAACTGCTTTTATGAGTGAAGATTTTGACGGTAACTCAAGAATAAGGATCGGCTAACTACGTGCCAGCAGCCGCGGTCATACGTAGGATCCAAGCGTTATCCGGAATTACTGGGCGTAAAGAGTTGCGTAGGTGGTTTTGTAAGCGAGTAGTGAAATG
+
:,:FFFFF,FFFFFF:F,FF:FFFFF:FFF:FFFFFFFF:FFFFFFFFF,FFFFFFFF:FFF:FFFF:FFFF,F,F:FFFFFF:FFFF,:FFFF,,F,FFFF:FFFFFFFFFFFFFFF:FFFFFFFF:FFF:FFFFFF,FFF:,FFFF,FFFFF,:FFF:FFF:F,FF:FFF:FFFF,FFFFFFFFFF,FFFF,F:FFFFFF:FF,F:FF:FFFFFFF,FFFFFFFFFF:FFF:FF:FF,FFFF::FFF,
@A00920:152:HGHKKDRXX:2:2101:24966:31485 1:N:0:AGGAGTGG+TAAGACAC
ACTCCTACGGGAGGCAGCAGTGAGGGATATTGCACAATGGGGGAAACCCTGATGCAGCGACGCCGCGTGAGCGATGAAGGCCTTCGGGTCGTAAAGCGCTTTTCGGGAGGATGAGGAAGGACAGTACTCCCGGAATAAGGAACGGCTAACTACGTGCCAGCAGCCGCGGTAAAACGTAGGTTCCGAGCGTTATCCGGATTTACTGGGCGTAAAGCGTGTTCAGGCGGCTCAGCAAGTCGGGCATGAAATC
+
FFFFFFFFFFFFFFFFFFFFFFFFFFFFFFFFFFFFFFFFFFFF,FFFFFFFFFF,FFFF:FFFFFFFFFFFF:FFF:FFFFF,FFFFFFFFFF,FFFFFFFFFFFFFFFFFFFFFFFFFFFFFFFFFFFFFFFFFFFFFFFFFFFFFFFFFFFFFFFFFFFFFFFFFFFFFFFFFFFFFFFFFFFFFFFFFFFFFFFFFFFFFFFFFFFFFFFFFFFFFFFFFFFFFFFFFFFFFFFFFFFFFFFFFFF
@A00920:152:HGHKKDRXX:2:2101:20898:31673 1:N:0:AGGAGTGG+TAAGACAC
ACTCCTACGGGAGGCAGCAGTAGGGAATCTTCCACAATGGGCGAAAGCCTGATGGAGCAACGCCGCGTGAGTGAAGAAGGTTTTCGGATCGTAAAGCTCTGTTGTTGGTGAAGAAGGATAGAGGTAGTAACTGGCCTTTATTTGACGGTAATCAACCAGAAAGTCACGGCTAACTACGTGCCAGCAGCCGCGGTAATACGTAGGTGGCAAGCGTTGTCCGGATTTATTGGGCGTAAAGCGAGCGCAGGCG
+
FFFFFFFFFFFFFFFFFFFFFFFFFFFFFFFFFFFFFFFFFFFFFFFFFFFFFFFFFFF:FFFFFFFFFFFFFF:FFFFFFFFFFFFFFFFFFFFFFFFFFFFFFFFFFFFFFFFFFFFFFFFFFFFFF:FFFFFFFFFFFFFF,FFFFFFFFFFFFFF:FFF:FFFF:FFF:FFFFF:FFFFFFFFFFFFFFFFFFF:FF:FFFFFF:FFFFFFFFFFFF:FFFFFFFFFF:FFFFF:F:::FFFFFFF
@A00920:152:HGHKKDRXX:2:2101:23963:33724 1:N:0:AGGAGTGG+TAAGACAC
ACTCCTACGGGAGGCAGCAGTGGGGAATCTTCCGCAATGGACGAAAGTCTGACGGAGCAACGCCGCGTGAGTGATGACGGCCTTCGGGTCGTAAAGATCTGTGATCGGGGACGAAAGTCTTGTATGCAAATACAAAATCAGATAGACTGTACCCGAAGAGCAAGCCACGGCTAACTAAGTGCCAGCAGCCGCGGTAATACGTAGGTGGCAAGCGTTGTACGGAATTAGTGGGCGTAAAGCGCGCGAAGGC
+
F:FF:,FFFFFFFFFFFFFFF,FFFFFFFFF,FFFFFFFFF,FFFF,FFFFFFF:FFF,FFFFFF:FFF,FFFFFFF:F:FFFFFFFFF,FFFF:,,,FFFFF:,F,FFFFFFFF,FF:F,,,,,,F,FFFFF::F:FF,,F,FFFF,FFFFFFF:,,FFFFFFFFFFFFFFF:FF:,FFFFFFFFFFFFFFFFFFFFF:::FFFFFFF,FFFFF:,F,FFFF:FFF,FFFFFFFFFFF,FFFFF,FFFF
@A00920:152:HGHKKDRXX:2:2101:32081:33724 1:N:0:AGGAGTGG+TAAGACAC
ACTCCTACGGGAGGCAGCAGTGGGGAATATTGGACAATGGGCGGAAGACTGATCCAGCAACGCCGCGTGGAGGATGAAGAATTTCGGTTCGTAAACTCCTGTCGAGCGGGACGAAAGATGCGCGGGTTAATACCCCGCGCAAGTGACGGTACCGCTAAAGGAAGCCCCGGCTAACTCCGTGCCAGCAGCCGCGGTAATACGGGGGGGGCACGCGTTGTTCGGAATTAATGGGCGTAAAGGGCTCGGAGGC
+
:FFF:FFFFFFFFFFFFFFFFFFFFFFF:FFFFFFFFFFF:FFFFFF,FFFFFFFFFFFFFFFFFFFFFFFFFFFFFFFFFFFFFFFF,,FFFFFFFFFFFFFFFFF,F,FFFFFFF:FF,,FF:,,FFFFFFFFFFFFFF,,F,:FF,FFF,:FFFF::FF,FFFFFFFF:FF,FFF:F,FFF,FF,FF:FFF:F,,FFF:FFF,F:FF:FFFF:FF:FF,FF,,,,FFF,FFFFF,,F::FFF,,FFF
@A00920:152:HGHKKDRXX:2:2101:3703:34522 1:N:0:AGGAGTGG+TAAGACAC
ACTCCTACGGGAGGCAGCAGTGAGGAATATTGCACAATGGGCGCAAGCCTGATGCAGCGACGCCGCGTGGGTGAAGAAGGTCTTCGGATCGTAAAGCCCTTTTCTGCGTGACGAGAGAGGACGGTAGCGCAGGAATAAGTCTCGGCTAACTACGTGCCAGCAGCCGCGGTAAAACGTAGGAGACAAACGTTATCCGGAGTTACTGGGCGTAAAGGGCGTGTAGGCGGACTGTTAAGTCTGGCGTGAAAGC
+
FFFFFFFFFFFFFFFFFFFFFFFFFFFFFFFFFFFFFFFFFFFFFFFFFFFFFFF:FFFFFFFFFFF:FFFFFFFFFFFFFFFFFFFFFFFFFFFFFFFFFFFFFFFFFFFFFFF:FFFFFFFFF:FFFFFFFF:FFFFFFFF:FFFFFFFFFFFFFFFFFFFFFFFFFFFFFFFFFF:FFFFFFFFFFFFFFFFFFFFFFFFFFFFFFFF:FFFFF:,FFFFFFFFFFFFFFFFFFFFFFFFFFFFFFF
@A00920:152:HGHKKDRXX:2:2101:3351:34726 1:N:0:AGGAGTGG+TAAGACAC
ACTCCTACGGGAGGCAGCAGTGGGGAATATTGGGCAATGGCCGAAAGGCTGACCCAGCGACGCCGCGTGCGGGATGACGGCCTTCGGGTTGTAAACCGCTTTTCGGGGGGAAGAGGAAGGACGGTACCCCCGGAATAAGTCTCGGCTAACTACGTGCCAGCAGCCGCGGTAAAACGTAGGAGGCGAGCGTTATCCGGATTTACTGGGTGTAAAGCGCGTGTAGGCGGTCGTGCAAGTGAGGCGTGAAAGC
+
:FFFFFFFFFFFFFFFFFFFFFFFFFFFF:FFFFFFFFFFFFFFFFFFFFFFFFFFFFFFFFFFFFFFFFFFFFFFFFFFFFFFFFFFFFFFFFFFFFFFFFFFFFFFFFFFFFFFF:FFFFFFFF:FFFFFF:FF:FFFFFFFFFF:FFFFFFFFFFFFF:FFFFFFFFF:FFFFFF:FFFFFFFFFFFFFFFFFFFFFFFFF:FFFF::F:FF:FF:FF:FFFFFFFFF:F:::FFFFFFFFF:FFF:
@A00920:152:HGHKKDRXX:2:2101:10619:35603 1:N:0:AGGAGTGG+TAAGACAC
ACTCCTACGGGAGGCAGCAGTAAGGGATCTTGCGACAATGGGCGAAAGCCTGACGCAGCAACGCCGCGTGCGGGATGACTGCCTTCGGGTTGTAAACCGCTTTTCGGGGGGAAGAGGAAGTACGGTACCCCCGGAAGAAGTCTCGGCTAACTACGTGCCAGAATCCGCGGTAATACAGATGTGGCAAGCGTTGTTCGGAATTACTGGGCGTAAAGGGCGCGTAGTCGGTCGCCTAAGTCGGACGTGAAAA
+
,:,F,:FFFF:F:FFF:FFFFFFFFF,F:FF,FFFFFFF:FF:F:FF:F,FF:FFF:::F:FF:F:FF:FF:FFFFF:FF::FFFFFF:FF:FFFF,FFFF:,FFFFFFFFFFFF:FF:,,FFFFF:F,,F,FFFFFFF:FF,:F,FFFF::FF,:FF,FF,:,:,,:FFFFF,F,F:F,::F,FFF,,FF,,FF,:F::::::F:,,F::F:F,,F,,,F,F,,F:,,F,,FFFF,F,F::F,F,FF:,
@A00920:152:HGHKKDRXX:2:2101:7401:35665 1:N:0:AGGAGTGG+TAAGACAC
ACTCCTACGGGAGGCAGCAGTGAGGAATTTTCCGCAATGGGCGCAAGCCTGACGGAGCAACGCCGCGTGCGGGAGGACGCCTTTCGGGGTGTAAACCGCTGTTCGTGGGGACGAAGCACTGACGGTACCCACGGAGGAAGGCCCGGCTAACTACGTGCCAGCAGCCGCGGTAATACGTAGGAGGCGAGCGTTATCCGGATTTACTGGGTGTAAAGCGCGTGTAGGCGGTCGTGCAAGTGAGGCGTGAAAG
+
FFFFF:FFFFFFFFFFFFFFFFFFFFFFFFFFFFFFFFFFFFFFFFFFFFFFFFFFFFF:FFFFFFFFFFFFFFFFFFFFFFF:FFFFFFFF:FFFFFFFFFFFFF:FFFFFFF,FF:FFFFFFFF:F:FFFF:FFFF,FFFFFFFFFFFFFFFFFFFFFFFFFFFF:FFF:FFFFFF:FFFFFFF:FFFFFFFF:FFFFFFFFF:FF,FFF:FFFFFFFFF:FFFFFFFFFFFF,FFFFF:FFFFF:,F
@A00920:152:HGHKKDRXX:2:2101:1334:36370 1:N:0:AGGAGTGG+TAAGACAC
ACTCCAACGGGAGGCAGCAGTGGGGAATTGTTCGCAATGGACGCAAGTCTGACGACGCAACGCCGCGTGAAGGATGAAGGACTTCGGAGTGTAAACTTCGGTTGGGTGGGAAGAACTGCCTCCGGGTTAATACCATGAAGGTTAGACGGTAGCACCTGAGGAAGCCCCGGCTAACTCTGAGCCAGCAGCCGCGGTAAAACAGAGGGGGCACGCGTTGTTCGCAATTACAGGGCGAAAAGGGCGCGAAGGC
+
,,,FF,FF,,F:F,,::F:F:FF::F,F:,FFF:FF,FF,FFFFF,:::,F:FFFF,FFFFFF,FF,FFFF:,FFFF:::,,F:::FF,FFF,::FF,F,F,F:FF:,,FF,F,FF,FFF:FFFF,FF:FFF,F,F,,FF::,,FFF:F:,,,FFFFF,:,:F:F:,FFF,F:F,:F:F,F,F:F,F,FF,F,FFFF,FF:FF,F,:,FF:,F,,,:,,F,,F,,FF,,,:FFF,FFF:,,::,F,FF,F
@A00920:152:HGHKKDRXX:2:2101:32796:36620 1:N:0:AGGAGTGG+TAAGACAC
ACTCCTACGGGAGGCAGCAGTAAGGGATCTTGCGACAATGGGCGAAAGCCTGACGCAGCAACGCCGCGTGCGGGATGACGGCCTTCGGGTTGTAAACCGCTTTTCGGGGGGAAGAGGAAGGACGGTACCCCCGGAAGAAGTCTCGGCTAACTACGTGCCAGCAGCCGCGGTAAAACGTAGGAGGCGAGCGTTATCCGGATTTACTGGGTGTAAAGCGCGTGTAGGCGGTCCTGCAAGTGGCGCGTGAAAG
+
FFFFF:FFFFFFFFFFFFFFFFFFFFFFFFFFFF:FFFFF,FFF:FFFFFFFFFFFFF:FFF:,F:FFFFFFFFFFFFF:F,FFFFFFFFFFFFFFFFFFF:FFFFFFFFFFFFFFFF,FFFFFFF:F:FFFFF:FFFFFFF:FF:FFFFFFFFFFFFFFFFFFFFFFFFFFF:FFFFFFF:FFFFFFF:FFF:FFFFF:FFFFFFFFF:FFFFFF:FFFFFF::FFF:FFFFFF,F:FFFFFFFFF,FF
@A00920:152:HGHKKDRXX:2:2102:18936:1125 1:N:0:AGGAGTGG+TAAGACAC
ACTCCTACGGGAGGCAGCAGTCGGGAATTTTGCCCAATGGACGAAAGTCTGAGGCAGCAACTCCGCGTGAGGGATGAAGGCCTTCGGGTCGTAAACCTCTTTTCTCGGGGAAGATGCAAGACGGTACCGGAGGAATAAGCCACGGCTAACTACGTGCCAGCAGCCGCGGTAATACGTAGGTGGCAAGCGTTCTCCGGATTTACTGGGCGTAAAGCGCGAGCAGGCGGCTGGTCAAGTCCGAGGTGAAAGC
+
FFFFFF:FFFFFFFFFFFFFFFFFFFF,:FFFFFFFFFFFFFFFFFFFFFF:FFFFFFF,FFFFFFFFF,F,F,:F:FFFFFF:FFFFFFFFFFF,FFFFFFFF,:,,FFF:FF,,F:,FFF:FFFF,,,FFFF::FF:F,FFFFFFFFFF:FFFFFFFFFFFF:FFFF:FFFFFFFFFFF,FF,FFFF,F,FFFFFFFFF:FFFFFFFFFFFF,FFF,,:FFF:FFFFFF,F,FFFF,F,,,FFFFFF:
@A00920:152:HGHKKDRXX:2:2102:32018:1235 1:N:0:AGGAGTGG+TAAGACAC
ACTCCTACGGGAGGCAGCAGTAAGGGATCTTGCGACAATGGGCGAAAGCCTGACGCAGCAACGCCGCGTGCGGGATGACGGCCTTCGGGTTGTAAACCGCTTTTCGGGGGGAAGAGGAAGGACGGTACCCCCGGAAGAAGTCTCGGCTAACTACGTGCCAGCAGCCGCGGTAAAACGTAGGAGGCGAGCGTTATCCGGATTTACTGGGTGTAAAGCGCGTGTAGGCGGTCCTGCAAGTGGCGCGTGAAAG
+
FFFFFFFFFFFFFFFFFFFFFFFFFFFFFFFFF::FFFFFFFFFFFFFFFFF:FFFFFFFFFFFFFFF:FFFFFFFF:FFFFFFFFFFFFFFFFFFFFFFFFFFFFFFFFF:FF:FFFFFFFFFF:FF::FFFFFFFF:F:::FFFFFFFF:FFFFFFFFFFFFFFFFFFFFFF:FFFFF::FFFF:FFFFFF:FFFFFFFFFFFFFFFFF:FFFFFFFFFFF:F:FF::F:FFF:FFFFFFFFFF:F:F
@A00920:152:HGHKKDRXX:2:2102:30581:1595 1:N:0:AGGAGTGG+TAAGACAC
ACTCCTACGGGAGGCAGCAGTGGGGAATATTGGACAATGGGCGAAAGCCTGATCCAGCAATGCCGCGTGAGTGATGAAGGCCTTAGGGTTGTAAAGCTCTTTTACCCGGGATGATAATGACAGTACCGGGAGAATAAGCTCCGGCTAACTCCGTGCCAGCAGCCGCGGTAATACGGAGGGAGCTAGCGTTGTTCGGAATTACTGGGCGTAAAGCGCACGTAGGCGGCTTGGTAGGTCGGGTGTGAAATCC
+
FFFFFFFFFFFFFFFFFFFFFFFFFFFFFFFFFFFFFFFF,FFFFFF,FFFFFFFFFFF:FFFFFFFFFFFFFFFF,FFF:,FFFFFF,FFFFFFFFFFFFFFF:FF,:F:FFF:F,FFFFF:F,F:FFFFFFFFFF,FFFF:FFF,FFFF:F,,FF:FF,FFFFF,FFF,FF:FFFFF:FFFFFF,FF,F:F,,:FFFFFFFFFFFF::F,FFF,,::,FFFF,FFFFFFFF,F::FF,FFFF:FFFFF
@A00920:152:HGHKKDRXX:2:2102:11867:1846 1:N:0:AGGAGTGG+TAAGACAC
ACTCCTACGGGAGGCAGCAGTGGGGAATATTGGACAATGGGCGAAAGCCTGATCCAGCAATGCCGCGTGAGTGATGAAGGCCTTAGGGTTGTAAAGCTCTTTTACCCGGGAAGATAATGACTGTACCGGGAGAATAAGCCCCGGCTAACTCCGTGCCAGCAGCCGCGGTAATACGGAGGGGGCTAGCGTTGTTCGGAATTACTGGGCGTAAAGCGCGCGCAGGCGGCCTGTTAAGTCTACCCGTGACATG
+
FFFFFF:FFFFFFFFFFFFFFFFFFFFFFFFFFFFFF:FFFFFFFFFFFFFFFFFFFFF:FFFFFFFFFFFFFFFFF:FFFF:FFFFFFFFFFFFFFFFFFFFFFFFFFFF,FFFFFFFFF:FFFFFFFFFFF,F:FFFFFFF,FFFFFFFFFFFFFF,FFFFFFFFFFF,FFFFF,FFFFF,FFFFFF:F,:F:FFFFFFFFFFFFFFFFFFFFFFFFF,F:FFFFFF,,,F::,FFF::FFFFF,FF:
@A00920:152:HGHKKDRXX:2:2102:5755:2347 1:N:0:AGGAGTGG+TAAGACAC
ACTCCTACGGGAGGCAGCAGTAGGGAATCTTCCACAATGGGCGAAAGCCTGATGGAGCAACGCCGCGTGAGTGATGAAGGTTTTCGGATCGTAAAACTCTGTTGTTAGGGAAGAACACCCGGGAGAGGATCCCGGTTTGACGGTACCTAACGAGGAAGCCCCGGCTAACTACGTGCCAGCAGCCGCGGTAATACGTAGGGGGCAAGCGTTGTCCGGAATTATTGGGCGTAAAGAGCTCGTAGGCGGTTCA
+
FFFF,,FFFF,FFF:FFFFFFFFFFFF:FF:FFFFFF,FFFFFFFFFFFFFFFFFFFFFFFFFFFFFFFFFFFFF:FFFFFFFFFFFFFFFFFFFFFFFFFFFF:FFFFFFFFFFF:FFFFFFFFFFFFFFFFFFFFFFFFFFFFFFF:FFFFFFF,FFFFFFFFFFFFFFFFFFFF,FFFFFFFFFFF:FFFFFF,:FFFFFF:FFF,FFF:FFFF,FFFFFFFFFFFFF:FFFFFFFFFFFFFFFFFF
@A00920:152:HGHKKDRXX:2:2102:8106:2816 1:N:0:AGGAGTGG+TAAGACAC
ACTCCTACGGGAGGCAGCAGCTAAGAATCTTGCGCAATGGGCGAAAGCCTGACGCAGCAACGCCGCGTGGGGGACGAAGGTTTTCGGATCGTAAACCCCTTTTGCGAGGGAAGAAGTTCTGACGGTACCTCGCGAATAAGACACGGCTAACTACGTGCCAGCCGCCGCGGTAATACGTAGGTGTCGAGCGTTGTCCGGACTTATTGGGCGGAAAGAGCTCGTAGGCGGTGTGTCGCGTCGGCCGTGAAAG
+
FFFFFFFFFFFFFFFFFFFFFF:FF:FFFFFFFFFFFFFFFFFFFFFFFFFFFFFFFFFFFFFFFFFFFFFFFFFFFFFFFFFFFFFFFFFFFFFFFFFFFFFFFFFFFFF:FFFFFFFFFFFFFF,FFFFFFFF::F,F:FFFFFFFFFF,FFFFFFFFFF,FF:FFFFF:F,FFF,FFF,FFFFFFFFF,F,F:FFF,F:F,FFFFFF,FF,FFFFFFFFFFFFFFFFFFFFFFF:FFFFFFFF:,F,
@A00920:152:HGHKKDRXX:2:2102:5430:3411 1:N:0:AGGAGTGG+TAAGACAC
ACTCCTACGGGAGGCAGCAGTAAGGGATATTGCGACAATGGGCGAAAGCCTGACGCAGCAACGCCGCGTGCGGGATGACGCCCTTCGGGTTGTAAACCGCTTTTCGGGGGGAAGAGGAAGGACGGAACGCCCTGAATAAGACTCGGCTAACAACTTCCACGCAGCCGCGGACAAAAGTAGGAGGCGAGCTTAATCCGGATTAACTGGGTGTAAAGCGCGTGTCGGCGGGCGAGAGAGTGAGCCGTGAAGT
+
FFFFFFFFFFFFFFFFFFFFF::FF:FF,FFFF,FFF:FFFFFFFFF,F:F,:F,,F,FFFFFFFFFFF,FFF,FFF:FF,FFF,FFF:FFFFFFFF,F,FF::,,FFFF,F,F:F,,,:,::F,,FF,FFF,FFFFFFF,,:FF:FF,FF,FF,,,:,,:FFFFFFF:F,:,,F,F:,F,FFFF:,::,,,,FF:,FFFF,,F:,,F,FF,,,,F:F,:,F,FFF:F,FF,:,,:,:F:,,,FF,:F,,
@A00920:152:HGHKKDRXX:2:2102:10818:3537 1:N:0:AGGAGTGG+TAAGACAC
ACTCCTACGGGAGGCAGCAGTCGAGAATAATTCACAATGGGGGAAACCCTGATGGTGCAACGCCGCGTGGAGGATGAAGGTCTTCGGATTGTAAACTCCTGTCATCCGAGAGTAAGACCTGACGGTGAATAGCCGGCAGGGTTGATAGTATCGGAAGAGGAAGGGACGGCTAACTTCGTGCCAGCAGCCGCGGTAATACGTAGGTGTCAAACGTTGTCCGGATTTATTGGGCGTAAAGCGCGGGCAGGCG
+
:FFFFFFFFFFFFFFFFFFFFFFFFFFFFFFFFFFFFFFFFFFFFFFFFFFFFFFFFFFFFFFFFFFFFFFFFFFFFFFFFFFFFFFFFFFFFF:FFFFFFFFFFFFFFFFFFFFFFFFFFFFFFFFFFFF:FFFFFFFFFFFFFFFFFFFFFFFFFFFFFFFFFFFFFFFFFFFFFFFFFFFFFFFFFFFFFFFFFFFFFFFFFFFFFF:FFFFFFFFFFFFFFFFFFFFFFFFFFFFFFFFFFFFFFF
@A00920:152:HGHKKDRXX:2:2102:32380:3583 1:N:0:AGGAGTGG+TAAGACAC
ACTCCTACGGGAGGCAGCAGTGGGGAATATTGCGCAATGGGCGAAAGCCTGACGCAGCGACGCCGCGTGCGGGATGACGGCCTTCGGGTTGTAAACCGCTGTCGGGGGGGACGAAGATCTGACGGTACCCCCAAAGGAAGCACCGGCTAACTCTGTGCCAGCAGCCGCGGTAATACAGAGGGTGCGAGCGTTGTCCGGAATTACTGGGCGTAAAGGGCGCGTAGGCGGTTCGGTAAGTAGGGGGTGAAAT
+
FFFFFFFFFFFFFFF:FFFFFFFF:FFFFFFFFFFF,FFFFFFFF,FFFFFFFFFFFFFFFFFFFFFFFFFFFFFFFFFFFFFFFFFFFFFFFFFFFFFFFFFFFFFFFFFFFFFF,FFFFFFFFFFFFFFFFFFFFFFFFFFFFFFFFFFFFFFFFFFFFFFFFFFFFFFFFFFFFFFFFFFFFFFFFFF::FF,FF::FFFFFFFFFFFFFFFFFFFFFFFFFFFFF,,FFFF:FFFFFFFFFF:FFF
@A00920:152:HGHKKDRXX:2:2102:15148:4648 1:N:0:AGGAGTGG+TAAGACAC
ACTCCTACGGGAGGCAGCAGTGGGGAATTGTTCGCAATGGACGAAAGTCTGACGACGCAACGCCGCGTGAAGGATGAAGGTCTTCGGATTGTAAACTTCTGTTGGGTGGGAAGAACTGTTTCCGGATCAATACCCCGGAGATTTGACGGTACCACCTGAGGAAGCCCCGGCTAACTCTGTGCCAGCAGCCGCGGTAAGACAGAGGGTGCAAACGTTGTTCGGAATTACTGGGCGTAAAGCGCGTGTAGGC
+
FFF:FFFFFFFFFFFFFFFFFFFFFFFFFFFFFFFFFF:FFF:FFFFFF,FFFFFFFFFFFFFFFFFFFFFFFFFFFFFFFFFFFFFFFFFFFFF:FF:FF,FFFFFFFFF,FF,FFFFFFFFFF:FFFFFFFFFFFFFFFFFFF,FFFFF:FFFFFFFFFFFFFFFFFFFFFFFFFFFFFFFF:FFFFFFFFFFFFFFFFFFFF:FFFFFFFFFFFFFFFFFFFFFFFFFFFFFF:FFFFFFFFF,FFF
@A00920:152:HGHKKDRXX:2:2102:12680:7200 1:N:0:AGGAGTGG+TAAGACAC
ACTCCTACGGGAGGCAGCAGTGGGGAATATTGCGCAATGGCCGAAAGGCTGACGCAGCGACGCCGCGTGTGGGATGACGGCCTTCGGGTTGTAAACCACTGTCAGGGGGAACGAATACAGGACCTCGAATAGGGGCTCCTGGGTGACGGTACCCCCAAAGGAAGCACCGGCTAACTCCGTGCCAGCAGCCGCGGTAATACGTAGGGTGCAAGCGTTAATCGGAATTACTGGGCGTAAAGCGTGCGCAGGC
+
F,FFF,FFF:FFF:FFFFFFFFFFFFFFFFFFFF:FFFFFFFFFFFFFFFFFFFFFFFFFFFF:,:FFFFFF:F:FFF:F:FFFFFFFFFFFFFFFFFFFFFF:FFFF::,,FFFFFF:FF:FFFFFFFFF,FFFFFFF:::F:FFFFFFFF:FFFFFFFFF:FF:F:FFFFFF:FFF:,F:F,F:FFF:FFFFFF,FFFFF,,:FF,:FFF:F,F,F,FFFF:F:FFFFFFFFF,FF::FFF:FFFF:F
@A00920:152:HGHKKDRXX:2:2102:30400:7545 1:N:0:AGGAGTGG+TAAGACAC
ACTCCTACGGGAGGCAGCAGTGGGGAATATTGCACAATGGGGGCAACCCTGATGCAGCGACGCCGCGTGAGTGAAGAAGGCCTTCGGGTCGTAAAGCTCTTTTCTGCGTGACGAGCAAGGACGGTAGCGCAGGAATAAGTCTCGGCTAACTACGTGCCAGCAGCCGCGGTAAAACGTAGGAGACAAACGTTATCCGGAGTTACTGGGCGTAAAGGGCGTGCAGGCGGTTGATTCAGTCTAGCGTGAAAGC
+
FFFFFFFFFFFFFFFFFFFFFFFFF:FFFFFFFFFFFFFFFFFFFFFFFFFFFFFFFFFFFFFFFFFFFFFFFF,FFFFFFFFFFFFFFF:FFFF:FF::FFFFF:FFFF,FF:FFFFFFFFFFFFFFFFFFFFFFFFFFFFFFFFFFFFFFFFFFFFFFFFFFFFFFFF,FFFFFFFFFFFFFF,FFFFFFFFFFF,FFF:F,FFFFF,F,,FFFFFFFFFFFFFF::FF,F,FFFFF,:FF,FFFFFF
@A00920:152:HGHKKDRXX:2:2102:22426:7952 1:N:0:AGGAGTGG+TAAGACAC
ACTCCTACGGGAGGCAGCAGTGGGGAATATTGGACAATGGGGGCAACCCTGATCCAGCGATGCCGCGTGGGTGAAGAAGGCCTTCGGGTTGTAAAGCCCTTTAGGCTGGGAAGAAGTGTAGTAGAGGAAATGCTATTGCATTGACGGTACCGGCAGAATAAGCACCGGCAAACTCTGTGCCAGCAGCCGCGGTAATACAGAGGGTGCGAGCGTTAATCGGAGTTACTGGGCGTCAAGGGCGCGTAGGCGG
+
FFFFFFFFFFFFFFFFFFFFFFFFFFFFFFFFFFFFF:FFFFFFFFFFFFFFFFFFFFFFFFFFFFFFFFFFFF:FFFFFFFFFFFFFFFFFFFFFFFFFFFFFFFFFFF:FFFFFFFFFFFFFFFFF:FFFFFFFFFF:FFFFFFFFFFFFFFFFFFFFFFFFFFFFFFFFFFFFFFFFFFFFFFFFFFFFFFFFFFFFFFFFFFFF,FFFFF,:FFFFFFFFFFFFFFFFF:FFF:FFFFFFFFFFFF
@A00920:152:HGHKKDRXX:2:2102:30662:8876 1:N:0:AGGAGTGG+TAAGACAC
ACTCCTACGGGAGGCAGCAGCTAAGAATCTTGCGCAATGGGCGAAAGCCTGACGCAGCAATTCCGCGTGGGGGAAGAAGGCCTTCGGGTTGTAAACCCCTTTTGCGAGGGAAGAAGTACTGACGGTACCTCGCGAATAAGCCACGGCTAACTACGTGCCAGCAGCCGCGGTAATACGTAGGTGGCGAACGTTGTCCGGATTTACTGGGCGTAAAGAGCCCGCAGGCGGCCATGCAAGTTCCGGGTGAAAT
+
FFFFFFFFFFFFFFFFFFFFFFFFFFFFFFFFFFFFFFFFFFFFFFFFFFFFFFFFFFFFFFFFFFFFFFFFFF,FFFF,FFFFFFFFFFFFF:FFFFFFFFFFFF:FFFF:FFFFFFFFFFFFFF:FFFFFFFFFFFFFFFFFFFFFFFFFFFFFFFFFFFFFFFFFFFF:FFFFFF:FFFFFFFF::FFFFFFFFFFFFFFFFFFFFFFFF:FFFFFFFF:F:FFFFFFFFFFFFF:FFFFFFF,F:F
@A00920:152:HGHKKDRXX:2:2102:10267:8970 1:N:0:AGGAGTGG+TAAGACAC
ACTCCTACGGGAGGCAGCAGTAAGGAATATTGGTCAATGGACGCAAGTCTGAACCAGCCATGCCGCGTGAAGGATGAAGGTCCTCTGGATTGTAAACTTCTTTTATATGGGACGAAACCTCTTATTCTTAAGAGACTGACGGTACCATAGGAATAAGCACCGGCTAACTCCGTGCCAGCAGCCGCGGTAATACGGAGGGTGCAAGCGTTATCCGGATTCACTGGGTTTAAAGGGTGCGTAGGAGGGCAGG
+
F:F::,F:::,FFF:FFFF:FFFFFFFFFFFFFFFFFFFFF:FFFFFFFFFFFFFFFFF,F:FFFF:FFFFFFFFFFFF:FFFF:FFFFFFFFFFFFF:FFFFFFFFFF,FFFFFFFF:FFFFFFFFFFF::FFFFF:FFF:FF:FFFFFFFFFFFFFFFFFF:FF:FFFFFFF,FFFFFFF,FFF:FF,FFFFFFFF,FFFFFFFFFFFFF,FFFFFF:FFF::FFFFF:F:FFFFFFFF,FF:FF:FF
@A00920:152:HGHKKDRXX:2:2102:12554:9142 1:N:0:AGGAGTGG+TAAGACAC
ACTCCTACGGGGGCAGCAGTAGGGAATATTGCACAATGGGCGCAAGCCTGATGCAGCGACGCCGCGTGAGTGATGAAGGCCTTCGGGTCGTAAAGCTCTGTTGTACGGGAAGAAAAAACCATGGCTAATATCCATGGTCTTGACGGTACCGTATCAGAAAGGACCGGCTAAATTCGAGCCAGCAGCCGCGGTAAGACGAGGGGTCCTAGAGTTGTTCGGAATCAATGGGCGTAAAGCGTATGTAGGCGGC
+
FFFFFFFFFFFFFFFFFFFFFFFFFFFFFFFFFFFFF,FFFFFFFFFFFFFF:FFFFFFFFFFFFFFFFFFFFFFFFFFF,FFFFFFFF:FFF:FFFFFFFFFFFF:FFFFF:::F:F,:FFF,FF:F:FFFF,FFF::,:FFF:FF::F:FFFFFFFFFFFF:FFFFFFF,FFF:,F,F:FFF:FF,FF:FF:FFF,FF:FFFFF:F:,FFFFF,,FFFF,,F,:FF:F,FFFF,FFFFFFFF:F:F:F
@A00920:152:HGHKKDRXX:2:2102:24777:9142 1:N:0:AGGAGTGG+TAAGACAC
ACTCCTACGGGAGGCAGCAGTGGGGAATCTTGCGCAATGGCCTGACGGCTGACGCAGCGACGCCGCGTGTGGGAGGACGCCCTTCGGGGTGTAAACCACTGTTGCCCGGGACGAACCTCCCGTTTCGACGGGACTGACGGTACCGGGTGAGGAAGCACCGGCTAACTCCGTGCCAGCAGCCGCGGTAATACGGAGGGTGCAAGCGTTATCCGGATTCACTGGGTTTAAAGGGTGCGTAGGTGGGTTGGTA
+
:FFFFFFFFFFFFFFFFFFFFFFFFFFF:FFFF:FFFFFFFFFFF:FFFFFF,FFFFFFFFFFFFFFFF,FFFF:FFFFFFF,F,FFFFFFFFFFFFFFF:F:FFF:FFFF:FFFFFFFFFFFFFF:,FFFFFFFFFFF:F,:FFFFFF,FFFFFFFFFFFF,F:FFF,FFFFFFF,,FFFFF,FFF,FF:FF,FF:FFFFFFFF,,FF:F:FF:FFF:FFFF::FFFFFFF:FF,:,FFFF,FFFF,FF
@A00920:152:HGHKKDRXX:2:2102:15239:9659 1:N:0:AGGAGTGG+TAAGACAC
ACTCCTACGGGAGGCAGCAGTGGGGAATCTTTGACAATGGGGGAAACCCTGATCCAGCCATGCCGCGTGAGTGATGAAGGCCCTAGGGTTGTAAAACTCTTTCGGCGGGGACGATAATGACGATAACCGCACAAGAAGCTCCGGCTAACTACGTGCCAGCAGCCGCGGGAATACGACGGGGGCTAGCGTTACGCGGAATTCCTGGGCGTAAAGGGCGAGCCGGCGGGTCCTGTAAGTCGGAAGTGAGATT
+
FFFFFFFFFFFFFFFFFFFFF,F:FFFFF:F,,,FFFFFFFFFFFFFFFFFF,,:FFF:F:FF:FFFFF:F:FFF,,FFF:FFF,,FFF,:FFFFFF,FFF,FF,,FFFFFFFF::FF,F:F,F,,::,,:,,FFFF,FFF,FF:FFF,F,,,:F,,,,,:,FF:F,F,F,,,,,F,,:FF,:,::FF,:FF,F,,FF,:,,,,:,:,F,,,:,,FFFFF,:,FFF,,:F::::,::,FF,F:FF:,,FF
@A00920:152:HGHKKDRXX:2:2102:30987:9690 1:N:0:AGGAGTGG+TAAGACAC
ACTCCTACGGGAGGCAGCAGTCGAGAATTTTTCACAATGGGGGAAACCCTGATGGAGCGACGCCGCGTGGAGGATGAAGGCCCTTGGGTTGTAAACTCCTGTCATAAGGGAACAAGAAAGTGATAGTACCTTAAGAGGAAGAGACGGCTAACTCTGTGCCAGCAGCCGCGGTAATACAGAGGTCTCAAGCGTTGTTCGGATTCATTGGGCGTAAAGGGTGCGCAGGCTGTGTGGTAAGTCGGGTGTGAAA
+
::FFFF:FFFFFFF::FFFFFFFFFF:FFFFFF,FF:FFFFFFFF:F::FF:FFF:FFF,:FF,FFFFFFFFFFFF,FFFF:F,FFFF,FF,:,:FFFF,FFFFFFFFFFF:FF:,FFFFFFFFFFF:FFFFFFFFFFFF,FFFFFFFFFFFF:FFFFFFFFFFF::FFFFF,FFFFFFFFFFFFF:FFFFF:FFFFF:F:FFFFFFFF:F:FF:FFFFF:FFF::::FFFFFF::FFFFFFFFFF:FFF
@A00920:152:HGHKKDRXX:2:2102:8956:9862 1:N:0:AGGAGTGG+TAAGACAC
ACTCCTACGGGAGGCAGCAGTAAGGGATCTTGCGACAATGGGCGAAAGCCTGACGCAGCAACGCCGCGTGCGGGATGACGGCCTTCGGGTTGTAAACCGCTTTTCGGGGGGAAGAGGAAGGACGGTACCCCCGGACGAAGTCTCGGCTAACTACGTGCCAGCAGCCGCGGTAAAACGTAGGAGGCGAGCGTTATCCGGATTTACTGGGTGTAAAGCGCGTGTAGGCGGTCCTGCAAGTGGCGCGTGAAAG
+
,:FFFF:FFFFFFFFFFFFFFFFF:F:FFFFFFFFFFFFFFFFFFFFFFFFFFFFFFF:FFFFFFFFFF:FFF:,:FFFFFFFFF:FFFFFFFFFFFFF:FFFFFFFFFFFFFFFFFFFFF,FFFFFFFF:F:FF,FFFFF:FFFFFFFFFFFF:FFFFFF:FF:,F:FF,FFF:FF,F::FFFFFFFF::FFFFFF:FFFFFFFFFFFFFFFF,FFFFFFFF:FFFFFFFFF:F,::FF,FFFFFFF,F
@A00920:152:HGHKKDRXX:2:2102:15664:10144 1:N:0:AGGAGTGG+TAAGACAC
ACTCCTACGGGAGGCAGCAGTAGGGAATATTGGTCAATGGATGGAAGTCTGAACCAGCCATGCCGCGTGCAGGAAGAAGGCCTTCTGGGTTGTAAACTGCTTTTGCCGGGGGATAAAATTCCCATGCGTGGGAAATTGAAGGTACCCGGTGAATAAGCCACGGCTAACTACGTGCCAGCAGCCGCGGTAATACGTAGGTGGCAAGCGTTGTCCGGATTTATTGGGTTTAAAGGGTGCGTAGGCGGCGTAT
+
,:F,F,FF:FFFFFF:FFFFFFFFFFFFFFFFFFFFFFFFFFFFFFF:F,FF:::FF:FFFF:F:F:FFFFFFF:,:F:FFFF,,,FFF:,FF:,FF:FF:FFFF:FFFFF:FF:FFFFFFFFFFF,,FFFFF:FFFFFFFFFF:FFFFFFFFF,FFFFFFFFFFFFFFFFFFFFFFFFFFFFFFFFF:FFFFFFFFF:FF::FFFFF,FF,FFFF:,F,F,FFFF,FFFFFFFFF,FFFFFFFFF,FF,
@A00920:152:HGHKKDRXX:2:2102:29342:10629 1:N:0:AGGAGTGG+TAAGACAC
ACTCCTACGGGAGGCAGCAGTGGGGAATATTGGGCAATGGGCGGAAGCCTGACCCAGCCACGCCGCGTGAGTGATGAAGGCCTTCGGGTCGTAAAGCTCTGTGGGGAGGGACGAACAAGTTGCGTGCTAACACCACGTGACTCTGACGGTACCTCCTTAGCAAGCACCGGCTAACCCTGTGCCAGCCGCCGCGGTAATACAGGGGGTGCAAACGTTGCTCGGAATCATTGGGCGTAAAGCGCGCGTAGGC
+
FFFFFFFFFFFFFFFFFFFF:FFFFFFFFFFFFFFFFFFFFFFFFFFFFFFFFFFFFFFFFFFFFFFFFFFFFF:FFFFFFFFFFFFFFFFFFFFFF,FFFFFFFFFFFFFFFFF:,FFFF:FFFFF:FFFFF:FFFFFFFFFFF,FF:FF,FFFFF:FFFFF:FFFFFFFFFFFFFFFFFFFFFF,FFFFFFF:FFF:,,FFFFFFFFFFFFFFFFFFFFFFFFFFF:FFFFFFFFFFFFFFFFF:FFF
@A00920:152:HGHKKDRXX:2:2102:23637:10645 1:N:0:AGGAGTGG+TAAGACAC
ACTCCTACGGGAGGCAGCAGTGGGGAATCTTGCGCAATGGCCGAAAGGCTGACGCAGCGACGCCGCGTGCGGGAGGACGCTTTTCGGAGTGTAAACCGCTGTCAGGTGGGACGAAGGTCCGAGGTAGGCAATGACTTCGGGATGACGGTACCACCAGAGGAAGCACCGGCTAACTTCGTGCCAGCAGCCGCGGTAATACGAAGGGTGCGAGCGTTGTTCGGAATTATTGGGCGTAAAGCGCACGTAGGCG
+
FFFFFFFFFFFFFFF:FFFFFFFFFFFFFFFFFFFFFFFFFFFFF:FFFFFFFFFFFFFFFFFFFFFFFFFFFFFFFFFFFFFFFFFFFFFFFFFFFFFFFFFFF:FFFFFFFFFFFFFFFFFFFFFFFF,FFFFFFFFFFFFFFFFFF:FF:FFFFFFFF:FFFFFFFFFF:FFFFFFF:FFFFFFFFFFFFFFFFFFFFFFFFFFFFFFFF,:FFFFFFF,FFFFFFFFFF:FFFFFF,FFFFFFFFF
@A00920:152:HGHKKDRXX:2:2102:11442:10942 1:N:0:AGGAGTGG+TAAGACAC
ACTCCTACGGGAGGCAGCAGTGGGGAATCTTGCGCAATGGGCGAAAGCCTGACGCAGCAACGCCGCGTGGGGGACGAAGGCTTTCGGGTTGTAAACCGCTTTCGGCTGGGAAGAAAGCCCGGATGGCGAATCCGGGTATGACGGTACCAGAAGAAGAAGCACCGGCTAACTCCGTGCCAGCAGCCGCGGTAATACGGGGGGTGCAAGCGTTATTCGGATTTATTGGGCGTAAAGGGCGCGTAGGCGGTCG
+
FF:FF::F:FFFFFFFFFFF,FFFFFFFFFFFFFFFF,FFFFFFFFFFFFF:FFFFFFFFFFFFFFFFFFFFFFFF,F:FFFFFFFFFFFFFFFF,FFFFFFFFFF:FFF:FFFFFFFF:FF:FFFFFFFFFFFFFFF:F::F:FFFFFFFFF:FF,FFFFFFFFF:F:F:FFFFF:F,FFFFFFFFFF:FFFFF,FFFF::F:FFF,FFFFFFF:FFFFFFFFF,FFFFFF:FFFFFFFFFFFFFFFF,
@A00920:152:HGHKKDRXX:2:2102:7410:10974 1:N:0:AGGAGTGG+TAAGACAC
ACTCCTACGGGAGGCAGCAGTGAGGAATCTTGGGCAATGGGCGCAAGCCTGACCCAGCAACGCCGCGTGGAGGATGACGGCCTTCGGGTTGTAAACTCCTTTTCCCAGGGAGCAGCAAGGAGAGTACCTGGGGAAGAAGTCACGGCTAACTACGTGCCAGCAGCCGCGGTAACACGTAGGTGGCAAGCGTTATCCGGAATTACTGGGCGTAAAGGGTCCGCAGGTGGGGCGGGAAGTCTGGTGTGACAGC
+
F,:,FFFFFFF,FF:FFFFFF:FF:FFFFFF,,FFFFF:F,FFFF:,FFFFFFFFFFF::FFFF:F::FFFFFF:FFFFF:F:FFFFFFFFF,FFFFF,:F::FFFF:FFFFF,FF:FFFFFFF:FFF:FFFFF:F,FFFFFFFFFFFFFFFFFFFFFFFF,FF:FFFFFFFF:FFFF:FFFFFFFFFFFFFF:,FFF:FFFFFF:FFF,F:FFFFFF:FFFFFFFFFFFFFFF,FFFFFFFFFFFFFFF
@A00920:152:HGHKKDRXX:2:2102:24523:11397 1:N:0:AGGAGTGG+TAAGACAC
ACTCCTACGGGAGGCAGCAGTGAGGAATATTGGTCAATGGAGGCAACTCTGAACCAGCCACGTCGCGTGAAGGATGACGGCCCTACGGGTTGTAAACTTCTTTTATACAGGAATAAAGTGAGTCACGTGTGACTTTTTGCATGTACTGTATGAATAAGGATCGGCTAACTCCGTGCCAGCAGCCGCGGTAATACGGAGGATCCAAGCGTTATCCGGATTTATTGGGTTTAAAGGGTGCGCAGGCGGAAGA
+
F,FFFFFFFFFFFFFFFFFFFFFFFFFFF:FFFFFFFFFFFFFFFFFFFFFFFFFFFFFFFFFFFFFFFFFFFFFFFF:FFFFF:FFFFFFFF,FFFFFFFFFFFFFFFFFFFFFFFFFFFFFFFFFFFFFF:FFFFFFFF:FF::FFFFFFFFFF,FF:FFFFFFFFFFFFFFFFFFFFFFFFFFFFFF:FFFFFFFFFFFF:FFFFFFFFFFFFF,FFF,FFFFFF:FF:FF:FFFFFFFFFFF:FFF
@A00920:152:HGHKKDRXX:2:2102:31485:11616 1:N:0:AGGAGTGG+TAAGACAC
ACTCCTACGGGAGGCAGCAGTCGGGAATTTTGCCCAATGGACGAAAGTCTGAGGCAGCAACTCCGCGTGAGGGACGAAGGCTCTAGGGTCGTAAACCTCTTTTCTCAGGGAAGATCCAAGACGGTACCTGAGGAATAAGACACGGATAAATACTTGCCAGAAGCCGCGGTAATACGTAGGTGGCAAGCGTGTTCCGGATTTACTGGGCGTAAATAGCGCGCAGGCGGCTGGTCAAGACCGATGTGAAAAC
+
FFFFFFFFFFFFFFFFFFFFFFFFFFFF,FFF:,FFFFFFFFFFFFF:FFFF::FFFFFF,FFFFFFFF:F,FF:FFFFFFF:F:FFFFFFFFFF:FFFFFFF:,FFFFFF:FFFFF::,F,F,,FF,FFFF:FFFFFF,FF:F,,:F:,,FF,,,F,:,,,:FFF,FF,F,F,,F::FF:F::F,:F:F:,,FFF,FFF,F,FFF:F,FF,,,,F,FF,F:F,:F:F:,F,FF,,,FF:FFFF,F,,,F
@A00920:152:HGHKKDRXX:2:2102:19831:11663 1:N:0:AGGAGTGG+TAAGACAC
ACTCCTACGGGAGGCAGCAGTGGGGAATATTGGACAATGGGCGCAAGCCTGATCCAGCCATGCCGCGTGAGTGATGAAGGCCTTAGGGTTGTAAAGCTCTTTCGCTGGGGAAGATAATGACGGTACCCAGAGAAGAAGCCCCGGCTAACTTCGTGCCAGCAGCCGCGGTAATACGAAGGGGGCTAGCGTTGTTCGGAATTACTGGGCGTAAAGCGCACGTAGGCGGACTTGCCAGTCAGAGGTGAAATCC
+
::FFFFFF,F:F:FFF:FFFFFFFFF,FFFFFFFFFF:F:FF::FFFFFF::F,FFF:FFFFFF,FFF,FFFF:FFFFFFFFFFFFFFFFFFFFFFFF:F:FFFFFFFFFFFFFFFFFFFFF:,FFFFFFF::FFFFFFFFF:,FF:FFFFFFF:FFFFF:FFFFFFFFFFF::FFFF,FF,FFFFFFF,FFF,FFFFFFF,FFFFFFFFFFF:FFFF:,F:FFFF:FF:FFFFFFFFFF:FFFFF:FF,
@A00920:152:HGHKKDRXX:2:2102:25427:11804 1:N:0:AGGAGTGG+TAAGACAC
ACTCCTACGGGAGGCAGCAGTGGGGCATATTGCACAATGGGGGAAACCCTGATGCAGCGACGCCGCGTGAGCGAAGAAGTATTTCGGTATGTAAAGCTCTATCAGCAGGGAAGAAGAAATGACGGTACCTGACTAAGAAGCACCGGCTAAATACGTGCCAGCAGCCGCGGTCATACGTATGGTGCAAGCGTTATCCGGATTTACTGGGTGGAAAGGGAGCGCAGGCGGAAGGCGAAGTCTGATGTGAAAG
+
,:::F,FFFFFFFF:F:FFFF,FFF,FFFFFFFFFFF,:F,F,FF:FF,FF,FFF:FFFFFFFFFFF:FFFFFFF,F:F,FF,FFFFF,:,F::F,F::FFFFFFF,FFFFFFF,FFF:FFF,:F,F,FFFFF:FFFF:FFFFFFF::FFF:FFF:FFFFFFF,FF:F:F:,,FF:F,,:,:FFFFFF,,FF,,FFF,F,FFFFFFFF:F,,F,:F:F:,FFFF:FF:F,FFF,F,:FFFFFF,FFFFF,
@A00920:152:HGHKKDRXX:2:2102:1913:12101 1:N:0:AGGAGTGG+TAAGACAC
ACTCCTACGGGAGGCAGCAGTGGGGGATATTGCACAATGGGGGAAACCCTGAAGCAGCGACGCCGCGTGGAGGAAGAAGGTTTTCGGATAGTAAACTCCTGTCGATAGGGACGATAATGACGGTACCTAACAAGAAAGCACCGGCTAACTACGTGCAAGCAGCCTCGGTAAAACGTAGGGTGCAAGCTTAGTCCGGAATTAGTCGGGGTAAAGGGAGCTCAGGCGGACCGGCAAGTTGGAAGTGAAAACT
+
F:FFF,FFFFF:FFFFFFFFF::,FFFF,FF,::FFFFFFFFFFFFFFFFF:,:F,FF:FFFFFFFFFF:F,:FFFFFFF:::F::FFF,:FFFFF,,FF::F:FF,FFFF::F,,FFF,FFFFF:F:FF,FF:FFFFFFFF,,FFFFFFFF,:FF,F,F,FFF,F:,F,F,:F:FF,F,,:FF:FF,F,F,F:,FFFF,,,F::F,,:F,FF,:F:F,:FFFFFFFFF:,FFFFF,:F:FF:,:,FFF:
@A00920:152:HGHKKDRXX:2:2102:24695:12164 1:N:0:AGGAGTGG+TAAGACAC
ACTCCTACGGGAGGCAGCAGTGGGGAATTTTGGACAATGGGCGCAAGCCTGATCCAGCAATGCCGCGTGGGTGATGAAGGCCTTCGGGTTGTAAAGCACTTTTGGTGGGAACGAAACGGTCCGGGCGAATACCCTGGAATACTGACGGTACCCGCAGAATAAGCACCGGCTAACTAAGTGCCAGCAGCCGCGGTAATACGTAGGGTGCAAGCGTTAATCGGAATTACTGGTCGTAAAGCGTGCGCAGGCG
+
FFFFFFFFFFFFFFFFFFFFFFFFFFFFFFFF,FF:FFFFF,FFFF:FFFFFFFF:FFFFFFFFFFFFF,,FFFFFFFFF,FFF::FFFFFFFF:FFFFFF:FF:FF:FFFF,FFFFFF::,FFFF,FF,FF:FFF:F,F:,:FFF,F:FFFF:FFFFFF:F:::FFF,FFFFFF,,FF,F,:FFF:FF:FFFFFFFFFF,FF:FFF::F,,FFFFF,FFFF,F,F,F:F,FFF:FFFF:FF::FFF:F:
@A00920:152:HGHKKDRXX:2:2102:23366:12868 1:N:0:AGGAGTGG+TAAGACAC
ACTCCTACGGGAGGCAGCAGTGGGGAATCTTGCGCAATGGGCGAAAGCCTGACGCAGCGACGCCGCGTGAGGGATGAAGGCCTTCGGGTTGTAAACCTCTTTCAGCAGGGACGAAATCAGACGGTACCTGCAGAAGAAGCACCGGCCAACTACGTGCCAGCAGCCGCGGTCATACGTAGGGTGCAAGCGTTGTCCGGAATTATTGGGCGTAAAGAGCTCGTAGGCGGTCTGTCGCGTCGGCTGTGAAAAC
+
FFFFFFFFFFF,FFFFFFFFFFFFFFFFFFFFFFFFF:FFFFFFFFFFFFFFFFFFFFFFFFFFFFFFFFFFFFFFFFFFFFFFFFFFFFFFFFFFFFFFFFFFFFFFFFFFFFF:FFFFFF:FFFFFFFFFFFFFFFFFFFFFF:F,F:F:FFFFFFFFFFFFFFF:FF,FFFFFF:F:FFFFF:,FFFFFFFFFFFFFFFFFFFFFFF,FFFFFFFFFFFFFFF:FFFFFFF:FFFFFFFFFFFFFFF
@A00920:152:HGHKKDRXX:2:2102:25030:13244 1:N:0:AGGAGTGG+TAAGACAC
ACTCCTACGGGAGGCAGCAGTGGGGAATATTGCGCAATGGGCGAAAGCCTGACGCAGCGACGCCGCGTGCGGGATGACGGCCTTCGGGTTGTAAACCGCTGTCGGGGGGGACGAACACAATGACGGTACCCCCAAAGGAAGCACCGGCTAACTCTGTGCCAGCAGCCGCGGTAATACAGAGGGTGCGAGCGTTGTCCGGAATTACTGGGCGTAAAGGGCGCGTAGGCGGTTCGGTAAGTAGGGGGTGAAA
+
FFFFF:FFFFFFFFFFFFFFFFFFFFFFFFFFFFFFFFFFFFFFFFFFFFFFFFFFFFFFFFFFFFFFFFFFFFFF:FFFFFFFFFFFFFFFFFFFFFFFFFFFFFFFFF,FFFFFFFFFFFFFFF:,FFFFFFFFFFFFF:FFFFFFF:FFFFFFFFF:FFFFFFFFFFFFFFFF:FFFFFFFF:FFFFFFFFF::FF::F:,FFFFF:::FFFFFFFFFFFFFFFFFFFFF:F,FFFFFF:FFFFFFF
@A00920:152:HGHKKDRXX:2:2102:6108:13322 1:N:0:AGGAGTGG+TAAGACAC
ACTCCTACGGGAGGCAGCAGTGGGGAATCTTGCACAATGGGCGAAAGCCTGATGCAGCAACGCCGCGTGCGGGAAGAAGGCCTTAGGGTTGTAAACCGCTTTCAGCAGGGAAGAAACTGACGGTACCTGCAGAAGAAGGTGCGGCCAACTACGTGCCAGCAGCCGCGGTGACACGTAGGCACCAAGCGTGGTCCGGATTTATTGGGCGTAAAGAGCTCGTAGGCGGTTCAGTAAGTCGGGTGTGAAAACT
+
FFFFFFFFFFFFFFFFFFFFFFFFFFFF:FFFFFFFFFFFFFFF:FFFFFFFFFFFFFF,::FFFFFFFFFFFF:FFFFFFFFFFFFFFFFFFFFFFFFFFFFF::FFFFF:FFFFFFFFFFFFFFFFFFFFFFFFF:FFFFFF:FFF,:FFFF,FFFFFFFFFF,F:FFFFF:FFFFFFFF:FF:FFF,F,FF:FFFFFFF,F:FFFF,FFFFFFFFFFFFF,,:FFFFFFFF::FF::FFFFFFFFF,
@A00920:152:HGHKKDRXX:2:2102:21061:13510 1:N:0:AGGAGTGG+TAAGACAC
ACTCCTACGGGAGGCAGCAGCTAGGAATCTTGGGAATGGGCGAAAGCCTGACCCAGCAACGCCGCGTGGGCGATGAAGGCCTTCGGGTCGTAAAGCCCTTTTGCAAGGGACGATAATGACGGTACCTTGCGAATAAGCCACGGCTAACTACGTGCCAGCAGCCGCGGTAATACGTAGGTGGCAAGCGTTGTCCGGATTTACTGGGCGTAAAGGGCGTGCAGGCGGTTTGTTTAGTCTAGGGTGAAAGCTC
+
FFF,FFFFFFFFFFFFFFFFFFFF::FFFFFFFF::FFFFFFFFFFFF,F:FFFFFFFFFFFFFFFFFFFFFFFFFFFFFFFFFFFFFFFFFF,FF:FFFFFFFFFFFFFFFFFFFFFFFFF:FFFFFFFFFF:FFFFFFFFFFF::FFFF::FFFFFFFFFFFFFFFFFFFFFFFFFFFFFF:FFF:FFFF:FF:F::FFFFFFFFFFF:FFFFF:FFFFFFFFFFF:FFFF,FFFFFFFFF:F:F:FF
@A00920:152:HGHKKDRXX:2:2102:12192:13870 1:N:0:AGGAGTGG+TAAGACAC
ACTCCTACGGGAGGCAGCAGTGGGGAATATTGCACAATGGGCGAAACCCTGACGCAGCAACGCCGCGTGCGGGATGACGGCCTTAGGGTTGTAAACCGCTTTTCGGGGGGAAGAGTAAGGACGGTACCCCCGGAAGAAGTCTCGGCTAACTACGTGCCAGCAGCCGCGGTAAAACGTAGGAGGAGAGCGTTATCCGGATTTACTGGGTGTAAAGCGCGTGTAGGCGGTCGTGAAAGTGAGGCGTGAAAGC
+
F,FF:F:F:,FFFFFFFFFFF,FFFFFFFFFFFFFFFFF:FFFFFF,FFFFFF,,F,F:FFFF,FF:F,,:F,F::FF,F,:,F,FFFFFFFFFF::FFFFF:FFF,FF:FF:F:,F,,F,F:,F:F:FFFFFFF,,FFFFF,,FFFFFFFFF,FFFF:,F:F:FF:F,FFFFFFFFFFFFFF,FF:F:::FFFFF:FFFF::FF,:FFFFF:F,:FFFFF:,FFF,FFF:F,::,::F:F,,FF:F,F,
@A00920:152:HGHKKDRXX:2:2102:3332:14058 1:N:0:AGGAGTGG+TAAGACAC
ACTCCTACGGGAGGCAGCAGTGGGGAATATTGCACAATGGGGGAAACCCTGATGCAGCGACGCCGCGTGAGTGAAGAAGTATTTCGGTATGTAAAGCTCTATCAGCAGGGAAGAAGAAAGACGGTACCTGACTAAGAAGCCCCTGCTAACTACGTGCCAGCAGCCGCGGGAATACGTAGGGGGCAAGCGTTATCCGGATTTACTGGGTGTAAAGGGAGCGCAGCCGGGAAGACAAGTTGGAAGTGAAAAC
+
F,FFFFFF:,,FF,FFF,F:FFF:FF:FF:FFFFFFFF,,FF:FFFFFF:FFFFF,FFF:F:FFFFFF:FF:FFF:F::,FFFFFFFF:FF:FF:FFFFF,,F:FFFF,FF,FFFFF,FFFF:FF:,,,F,F:FFFF,:FFF:,FFF,FFFFFF,:,FFFFFFFFF:FF,F,FFFF,F,,FFFFF,FF:FFFFF:,:F,::FFF:,FF:FFFFF:FFF,FFFF,F,FFF:FF:F,,FFFFFF,,F,FFF,
@A00920:152:HGHKKDRXX:2:2102:24099:14262 1:N:0:AGGAGTGG+TAAGACAC
ACTCCTACGGGAGGCAGCAGTGGGGAATATTGGACAATGGGCGAAAGCCTGATCCAGCAATGCCGCGTGAGTGATGAAGGCCTTAGGGTTGTAAAGCTCTTTTACCCGGGATGATAATGACAGTACCGGGAGAATAAGCTCCGGCTAACTCCGTGCCAGCAGCCGCGGTAATACGGAGGGAGCTAGCGTTGTTCGGAATTACTGGGCGTAAAGCGCACGTAGGCGGCTTTGTAAGTTAGAGGTGAAAGCC
+
:FFFFFFFFF:FFFFFFFFFFFFFFFFFFFFFFFFFFFFFFFFFF:FFFFF:FFFFFFF:FF:FF:FFFFFFFF:FFFFFFFFFF:FFFFFFF,F::FFFFFFFFFFFFFF:F:FFFFFFFFFFFFFFFFFFFFFFF,FFFFFFFF:FFFFFFFFFF::FFFFFFFF:FF:FFF:FFFFFFFFFFFFFFFFFFFFF:,FFFFFF:FFFFFFFFFF::F::FFFFFFFFFFFFFFFF:FFFF,FFFF:FFF
@A00920:152:HGHKKDRXX:2:2102:27570:15264 1:N:0:AGGAGTGG+TAAGACAC
ACTCCTACGGGAGGCAGCAGTAGGGAATTGTTCGCAATGGGCGCAAGCCTGACGACGCAACGCCGCGTGGAGGATGAAGACCTTCGGGTCGTAAACTCCTTTCGACCGAGATGAATACCTGGCGACCTAATACGTCGGCAGGCTGACAGTATCGAGGGAAGAAGCCCCGGCTAACTCCGTGCCAGCAGCCGCGGTAATACGGAGGGGGCTAGCGTTGTTCGGAATTACTGGGCGTAAAGCGCACGTAGGC
+
FFFF:FFFFFFFFFFFFFFFFFFFFFFFFFFFFFFFFFFFFFFFFFFFFFFFFFFFFFFFFFFFFFFFFF,FFFFFFFFFFFFFFFFFFF:FFFFFFFFFFFF:FFFFFFFFFFFFFF:FFFFFFFFFFFFFFF,FFFFFFFFFFFFFFFFFF:FFFFF:FFFFFFFFFFFFFFFFFFFFFFFFFFFFFFFFFFF,FFFFFFFFFF:FFFFFFFFF:FFFFFF:FFFFFFFFFF,FFFFFFFFFFFFFFF
@A00920:152:HGHKKDRXX:2:2102:29930:16188 1:N:0:AGGAGTGG+TAAGACAC
ACTCCTACGGGAGGCAGCAGCAGTAAGGGATATTGCACAATGGGCGCAAGCCTGATGCAGCAACGCCGCGTGCGCGATGAAGGCCTTCGGGTCGTAAAATGCTTTTCTGGCTGAGGAAGGCGGCTTCGTGCCGCGTGACTGTAGGTCAGGAATAAGTGTCGGCTAACTTCGTGACAGCAGACGCGGTAATACGGAGGGTGCAAGCGTTGTTCGGAAACATTTGGCGTAAAGCGCGTGTAGTCGGCCTGCT
+
FF,F:,FFFFFFFFFFFFFF::F,F:,F,FFF,::FFF,FF:F,,,FF::FFFFFFFFFFF::FFFFFFF:,FFFFF:F:F:FFF:FF,:FF,F:FFF:FF,F,FFFFFFF:FFFFFF:F:F,FF,,:FFFFF:,FFFFFFF,:,,FFF,,F,,,F,FFFF,,,FFFF,,,FF,FFF:,F:FFFF:FFFFFF,FFF:,FF:F:,,:FFF::FFFFF,,F,,:FF,FFF:FFF,FF,::FF,FFFFFFF::
@A00920:152:HGHKKDRXX:2:2102:8034:16219 1:N:0:AGGAGTGG+TAAGACAC
ACTCCTACGGGAGGCAGCAGTAAGGGATCTTGCGACAATGGGCGAAAGCCTGACGCAGCAACGCCGCGTGCGGGATGACGGCCTTCGGGTTGTAAACCGCTTTTCGGGGGGAAGAGGAAGGACGGTACCCCCGGAATAAGTCTCGGCTAACTACGTGCCAGCAGCCGCGGTAAAACGTAGGAGGCGAGCGTTATCCGGATTTACTGGGTGTAAAGCGCGTGTAGGCGGTCGTGCAAGTGAGGCGTGAAAG
+
FFFFFFFFFFFFFFFFFFFFFF:FFFFFFFFFFFFFFFFFFFFFFFFFFFFFFFFFFFFF:FFFFFF:FF:FFFFFFFFFF:FFFFFFFFFFFF:F,FFFFF:F:FFFFFFFFFFFFFFF:FF:FFFFFFFFFFFFFFFFFFFFFFF,FFFFFFFFFFFFFFF:FFFFFFFFF:,FF:FFFFFFFFFFFFFFFFFFFFFFFFF:FFFFFF:FFF:F:F,,FFFFFFFF:FFFFFFF:FFFFFF:FF,FFF
@A00920:152:HGHKKDRXX:2:2102:19705:16892 1:N:0:AGGAGTGG+TAAGACAC
ACTCCTACGGGAGGCAGCAGTGGGGAATCTTGCGCAATGGGCGAAAGCCTGACGCAGCGACGCCGCGTGCGGGAGGAAGCCCTTCGGGGTGTAAACCGCTGTCGGGGGGGAAGAAAAGCCGGGGGAGGAAATGCCCCCGTGTTTGACGGTACCTCCAGAGGAAGCACCGGCTAACTCTGTGCCAGCAGCCGCGGTAATACAGAGGGTGCGAGCGTTGTTCGGAATTACTGGGCGTAAAGCGCGCGCAGGC
+
,FFFFFFFFFFFFFFFFFFF:FFFFFFFFFFFFFFFFFF:FFFFFF:FFFFFFFFFFFFFFFFFFFFFFFFFFFFF:FFFFFF,FF:FFFFFFFFFFFFFFFFFFFFFFFFFFFFF::FFFFFFFFFFFFFFFFFFFFFFFFFF,FF:,FFFFFFFFFFFFF,:FFFFFFFFFFFFFF,FFFFFFFFFFFFFFFF:FF:FFFFF,FFFFFFFFFFFFFFF:FFFFF:FFFFFFF::FFFF:FFF,FFFFF
@A00920:152:HGHKKDRXX:2:2102:19750:17566 1:N:0:AGGAGTGG+TAAGACAC
ACTCCTACGGGAGGCAGCAGTGGGGAATCTTGCGCAATGGGCGAAAGCCTGACGCAGCGACGCCGCGTGAGCGATGAAGGCCTTCGGGTTGTAAAGCTCTGTGGGGAGAGAAGAATAAGTTCCGGCTAATACCCGGAGCGATGACGGTATCTCCTTAGCAAGCACCGGCTAACTCTGTGCCAGCAGCCGCGGTAAGAAAGAGGGTGCAAAAGTTCTTCGGAATTCCTGGGCGTAAAGCGCGTGTAGGCGG
+
FFF:FFFF:FFFFFFFFFFFF::FF,:FFFFFFFF:FFFFFFF,FFFFFFFFFFFFFF:FF:FFFFFFFFFFFFFFFFFFFFFFFF:FFFFFFFFF,FFFFF,FFFFF:FFFFF,F:FFF,FFF,F:,F::FF,F:F:FF,F,FF:FFF,FFFFFFFFFF:FFFFF,FFF,FF:FFF,FFFFF:F:FFF,FFFFFFF,,FFFFFFF::F:,F:F,F,F,FFFFF,FF,,,FF:FFF,FFF,FFF,,F:FF
@A00920:152:HGHKKDRXX:2:2102:15863:18630 1:N:0:AGGAGTGG+TAAGACAC
ACTCCTACGGGAGGCAGCAGTGGGGAATCTTGCGCAATGCGCGAAAGCGTGACGCAGCAACGCCGCGTGGGGGAAGAAGGCCTTCGGGTTGTAAACCCCTTTCAGGAGGGACGAAGGTGCGGCGGCGAACAGCTCGCCGTACTGACGGTACCTCCAGAAGAAGCCCCGGCTAACTACGTGCCAGCAGCCGCGGTAATACGTAGGAGGCGAGCGTTATCCGGATTTACTGGGTGTAAAGCGCGTGTAGGCG
+
FFFFF:FFFFF,FFFFFF:FFF:,FFFFFF,,FFFFFFFF:FFFFFF:FF,FFFFFFFFFFFFFFFFFF:FFFFF:FFF:FF:FF,FFFFF,FFFFFFFF:FFFFFF:FFFFF,FFFFFFFFFF::FF,FFFFF:FFFFFFFFFFFFFFFFFFFFFFFF,FFFFFF,FFFF:FFF:FFF,FFFF:FFFFFFFFFFFFFFFFFFFFFFF:FFF:FFFFFFFFFFFFFFFFFFFFFFFFFF:FFFF,FFFFF
@A00920:152:HGHKKDRXX:2:2102:10719:18740 1:N:0:AGGAGTGG+TAAGACAC
ACTCCTACGGGAGGCAGCAGTGGGGAATTTTGGGCAATGGGCGCAAGCCTGACCCAGCGACACCGCGTGTGGGAAGAAGGCCTTCGGGTTGTAAACCACTTTCGGGAGGGAAGAAGAAGAAAGGTGACGGTACATAAGGACGAACACACTTCGAGCAACCTGCCAGCAGACGAGGTAAGACGAAGGCGGAGAGCGTACTAAGTGCTACAATAGCGTAAGTGGGGCGTGGGCGGAGTCTGAAGAGATAGCG
+
FFFFFFFFFFFFFFFFFFFFF,FFFFFFFFFFFFFFFFFFF,F,FF,FFFFFFFFFFF,F:,FFFFF:F,F,FF,FFFFFFFFFFFFFFFFFFFFF:,F:,:F,:,,FFFF,FFFF,:F:,FFF,,FF:,,,,,F:,,,F,,,,,,,:F:,F,,,F,F,:,:FF,,:,,,,,,:F:F,F,,F,:,F,F:,F:FFF,:,F:,,,,,F:,,,,,FF:F,,,,,F,:,::,,F,F,,,FFF,,,F,FF,:FF,
@A00920:152:HGHKKDRXX:2:2102:25699:18881 1:N:0:AGGAGTGG+TAAGACAC
ACTCCTACGGGAGGCAGCAGTGGGGAATATTGCACAATGGGCGGAAGCCTGATGCAGCGACGCCGCGTGAGGGATGACGGCCTTCGGGTTGTAAACCTCTTTCAGCAGGGACGAAGCGCAAGTGACGGTACCTGCAGAAGAAGCGCCGGCCAACTACGTGCCAGCAGCCGCGGTAAGACGTAGGGCGCGAGCGTTGTCCGGATTTATTGGGCGTAAAGAGCTCGTAGGCGGCTTGTCGCGTCGACTGTGA
+
FFFFFFFFFFFFFFFFFFFFFFFFFFFFFFFFFFFFFFFFFFFFFFFFFFFFFFFFFFFFFFFFFFFFFFFFFFFFFFFFFFFFFFFFFFFFFFFFFFFFFFF:FFFFFFFFFF:FFFFFFFFF:FFFFFFFFFFFFFFFFFFFFFFFFFF,FFFFFFFFFFFFFFFFFFFFFFFFF:FFFFFFFFFFFFFFF:FFF:FFFFFFFFFFFFFFFFFFFFFFFFFFF:FFFFFFFF:FFF:FFFFFFFFFFF
@A00920:152:HGHKKDRXX:2:2102:8359:20760 1:N:0:AGGAGTGG+TAAGACAC
ACTCCTACGGGAGGCAGCAGTGGGGAATTGTTCGCAATGGGCGCAAGCCTGACGACGCAACGCCGCGTGGAGGATGAAGATCTTCGGGTCGTAAACTCCTTTCGATCGAGACGAATTCCCCGGGGGTGAACAATCTCCGGGGTTGACGGTACCGAGAGAAGAAGCCCCGGCTAACTTCGTGCCAGCAGCCGCGGTAATACGAAGGGGGCTAGCGTTGTTCGGAATTACTGGGCGTAAAGCGCACGTAGGC
+
FFFFFFFFFFFFFFF:FFFFFFFFFFFFFFFFFFFFFFFFFFFFFFFFFFFFFFFFFFFFFFFFFFF:FFF:FFFFFFFFFFFFFFFFFFFFFFFFFFFFFFFFFFFFFFFFFFFFFFFFFFFFFFFFF:FFF:F:FFFFFFFFFFFFFFFFFFFFF::F:FFFFFFFFFFFFFFFFFFFFFFFFFFFFF::FFFF,FFFFFFFFF:FFFFFF:FFFFFFF:F,FFFFF:FFF:FFFFF:F:,FFFFFFF
@A00920:152:HGHKKDRXX:2:2102:28501:20917 1:N:0:AGGAGTGG+TAAGACAC
ACTCCTACGGGAGGCAGCAGTGGGGGATATTGCACAATGGGGGAAACCCTGATGCAGCGACGCCGCGTGGAGGAAGAAGGTTTTCGGATTGTAAACTCCTGTCGTTAGGGACGATAATGACGGTACCTAACAAGAAAGCACCGGCTAACTACGTGCCAGCAGCCGCGGTAAAACGTAGGGTGCAAGCGTTGTCCGGAATTACTGGGTGTAAAGGGAGCGCAGGCGGACCGGCAAGTTGGAAGTGAAAACT
+
FFFFFFFFFFFFFFFFFFFFFFFFFFFFFFFFFFFFFFFFFFFFFFFFFFFFFFFFFFF,FFFFFFFFFFFFFFFFFFFFFFFFFFFFFFFFFFFFFFFFFFFFFFFFFFFFFFFFFFFFFFFFFFFFFFFFFFFFFFFFFFFFFFFFFFFFFFFFFFFFFFFFFFFFF,FFFFFFFFFFFFFFFFFF,FFFFFFFFFFFFF:FFFFFF:FF::FFF:FF:FFFFFFFFFFF,F:FFFFFF::FFFFFFF
@A00920:152:HGHKKDRXX:2:2102:3224:21042 1:N:0:AGGAGTGG+TAAGACAC
ACTCCTACGGGAGGCAGCAGTGGGGAATATTGGACAATGGGCGAAAGCCTGATCCAGCAATGCCGCGTGAGTGATGAAGGCCTTAGGGTTGTAAAGCTCTTTCAGTAGGGAAGATAATGACGGTACCTACAGAAGAAGCCCCGGCTAACTTCGTGCCAGCAGCCGCGGTAATACGAAGGGGGCTAGCGTTGTTCGGATTTACTGGGCGTAAAGGGCGCGTAGGCGGCATCTTAAGTCAGCTGTGAAATCT
+
FFFFFF:FFFFF:FFF,FFFFFFFFFFFFF:,FFFFFFFFFFFFFFFFFF:FFFFFFFFFFFFFFFFFFF,,F:,FFFFF:FF:F:FFFFFFFFFFFFFFFFFFFFFF:FF:FFF:F,,FF:FFF:FFFFFFFF::FFFFFFFFFFFFFFFFFFF:FFFFFFFFF:F,:F:FFFFFFFF,FFFFFFFFF,FF:F:FFFFFFFFFFFFFFFF,:FFFFFF:FFFFFFFF:,FFF:FFF,F,FFFFFFFFFF
@A00920:152:HGHKKDRXX:2:2102:13205:21136 1:N:0:AGGAGTGG+TAAGACAC
ACTCCTACGGGAGGCAGCAGCAAGGAATTTTCCACAATGGGCGCAAGCCTGATGGAGCAACGCCGCGTGGGGGATGACGCTTTTCGGAGTGTAAACCCCTTTTCGAGAGGACGAAGCTAATGACGGTACTCTCGGAATAAGGACCGGCTAACTACGTGCCAGCAGCCGCGGTAAGACGTAGGGTCCGAGCGTTGTCCGGAGTTACTGGGCGTAAAGCGCGCGCAGGCGGTTTCGTACGTCGGGTGTGAAA
+
FFFFFF:FFFFFFFFFFFFFFFFFFFF:FFFFFFFFFFFFFFFFFFFFFFFFFFFFFFF:FFFFFFFFFFFFFFFFFFFFFFFFFFFFFFFFFFFFFFFFFFFFFFFFFFFFFFFFFF:FFFFFFFF:FFFFFFFFFFFFFFFFFFFFF:FFF::FFFFFFFFFFFFFFFFFFFF:FFFFFFFFFFFFFF:FFFF:FFF:FFFFFFFFFFFFFFFFFFFFFFFFFFFFFFFFFFF,FFFFFFFFFFFFFF
@A00920:152:HGHKKDRXX:2:2102:3956:21214 1:N:0:AGGAGTGG+TAAGACAC
ACTCCTACGGGAGGCAGCAGTGGGGAATATTGCGCAATGGGCGAAAGCCTGACGCAGCAACGCCGCGTGAGTGATGAAGGCCCTCGGGTCGTAAAGCTCTGTCGGAGGGAACGAATGCTCTTGGGGTTAACAGCCCCGAGAAGTGACGGTACCCTCAAAGGAAGCACCGGCTAACTCTGTGCCAGCAGCCGCGGTAATACAGAGGGTGCTAGCGTTATCCGGAATCACTGGGCGTAAAGGGCGCGTAGGC
+
FFFFFFFFFFFFFFFFFFFFFFFFFFFFFFFFFFFFFFFFFFFFFFFFFFF:FFFFFFFFFFFFFFFFFFFFFFFFFFFFFFFFFFFFFFFFF,FFFFFFFFFFFFFFF:,FFF:FFFFFFFFFFFFFFFFFFFFFFFFFFFFFF:FFFFFFFFFFF,,FFF:F:FFFFFFF:FFFFFFFFFFFFFFFFFFF:FF:FF::FFFFFFFFF:,FFFFF,FFFFFFFFFFFF:FFFFFFFFFFFFFF:FF:F:
@A00920:152:HGHKKDRXX:2:2102:20546:21292 1:N:0:AGGAGTGG+TAAGACAC
ACTCCTACGGGAGGCAGCAGTGGGGAATCTTGCACAATGGGGGAAACCCTGATGCAGCGACGCCGCGTGAGCGATGAAGCCCTTCGGGGTGTAAAGCTCTTTCGGCAGGGACGATGATGACGGTACCTGAAGAAGAAGCTGCGGCTAACTACGTGCCAGCAGCCGCGGTAATACGTAGGCAGCGAGCGTTGTTCGGAGTTACTGGGCGTAAAGCGTGCGTAGGCGGTGGACCAAGTCTGGTGTGACATCT
+
FFFF,FFF:FFFFFFFFFFFFFFFF:FFFFFFFFFFFFFFFFFFFFFFFFFFFFFFFFFFF:FFFFFFFFFFFFFF::FFFFFF:FFFFFFFFFFFFFFF,FFFFF:FF:FFFFFFFFFFFFFFFFFFF:FFFFFFFFFFFFFFFFFFFFFFFFFFFFFFFFFF:FF:FF:FFFFFFFFFFFFFFFFFF,FFFF,FF:FFFFFFFFFFFFFFFFFFFFFFFFFFFFFFF:FFF,FFFFFFF:FF:,FFFF
@A00920:152:HGHKKDRXX:2:2102:30761:21355 1:N:0:AGGAGTGG+TAAGACAC
ACTCCTACGGGAGGCAGCAGTCGAGAATCTTCCGCAATGGACGAAAGTCTGACGGAGCGACGCCGCGTGGTGGATGAAGTCCTTAGGGACGTAAACACCTTTTATGAGGGAGGAAGTTTATTGACGTTACCTCATGAATAAGGGGCTCCCAACTCTGTGCCAGCAGGAGCGGTAATACAGAGGCCCCAAGCATTACCCGGATTTACTGGGCGTAAAGGGTGCGTAGGCGGTTATATTAGTCTTGTGTGAA
+
FFFFFFFFFFFFFFFFFFFFFFFFFFFFFFFFFFFFFFFFFFF,F:FFFFFFFFFFFFFF:FFFFFFFFFFFFFFFFFFFFFFFFFFFFFFFFFFFF:FFFFFFFF,FFFFFFFFFFFFFFFFFFFFFFFFFFF:FFFFFF,FF:FFFFFFFFFFFFFFFFFFFFFFFFFF:F::FFFFFFF::FFFFFFF:FFFFFFFFFFFFF,F:FFF::FFFF,:FF,FFFF:FFF:,,FF:FF:F:FFFFFF,F:
@A00920:152:HGHKKDRXX:2:2102:5584:21496 1:N:0:AGGAGTGG+TAAGACAC
ACTCCTACGGGAGGCAGCAGTGAGGAATATTGGTCAATGGACGAGAGTCTGAACCAGCCAAGTAGCGTGAAGGATGAAGGTTCTATGGATTGTAAACTTCTTTTATACGGGAATAAACGAATCCACGTGTGGAGTTTTGCATGTACCGTATGAATAAGGATAGGCTAACTCCGTGCCAGAAGCCGCGGTAATACGGAGGATCCGAGCGTTATCCGGATTTATTGGGTTTAAAGGGAGCGTAGGCGGGTTG
+
:FFFFFF:,FFFFFFFFFFFFFFF:FFFF,:F:FF:FFFFFFFFFF:FF:FFFFFFFFFFFFFFFFF,FFF,::FF,F,FFF,:FFFFF,,FFFFFFFF:F:F::FFF,FFFF:FFFFF:FFFF,FFFF:FFF,FFFFFFFFFFFFF::FFF:FFF:F:FF,FF:FFFFFF,:FF,FF:,F:F,:F,FFF:FF,F:FFFFFFF:F,F::FFFFF,FFFFFF:F:FFFFF,FFFFFF,FFFFF,F,FFF,F
@A00920:152:HGHKKDRXX:2:2102:22625:21825 1:N:0:AGGAGTGG+TAAGACAC
ACTCCTACGGGAGGCAGCAGTGGGGAATATTTGACAATGGGCGAAAGCCTGAACCAGCCATGCCGCGTGAGTGATGAAGGCCTTAGGGTAGTAAAGCTCTTTCAGTGGGGAAGATAATGACGGTACCCACAGAAGAAGCCCCGGCTAACTTCGTGCCAGCAGCCGCGGTAATACGAAGGGGGCTAGCGTTGTTCGGATTTACTGGGCGAAAAGCGCACGAAGGCGGATCGTTAATTCGGGGGTGAAATCC
+
FFFFFFFFFFFFFFFFFFFFFFFFFFFFFFF,FFFFFFFFF:FFF:,FFFFF,F,FFFFFFFFFFFFFF,:FFFFFFFFFFFF:FFFFF,FFFFFF,:FF,FFFFFFFFFFFFFF,,,:FF:FFFFFFFFF,F::F:F,:,F,,:,FFFFFFFFF,::FF,:F::F,,F,FFFF,,FFF,F,F::F,F,FF:FF:,FF:,FF:FF:FF,FF,,FF::F,FFF,,:,F,FFFFF,,:,FFFF,F,,:FFFF
@A00920:152:HGHKKDRXX:2:2102:22987:21856 1:N:0:AGGAGTGG+TAAGACAC
ACTCCTACGGGAGGCAGCAGTAAGGAATATTGCACAATGGGCGCAAGCCTGATGCAGCAACGCCGCGTGCCCGAGGAAGGCCTTCGGGTTGTAAAGGGCTTTTCTGGCTGAAGAGTAAGGACGGTAGGCCAGGAATAAGCGTCGGCTAACTACGTGCCAGCAGCCGCGGTAAAACGTAGGACGCGAGCGTTATCCGGATTTACTGGGCGTAAAGCGCGGGCAGGCGGCTGTTCAAGTCGGACGTGAAAGC
+
FFFFFFFFF:FF:FFFFFFFFFFFFFFFFFFFFFFFFFFFFFFF:FF:FFFFFFFFFFFFFFFFFFFFFFFFF:FF:F:FF:F,:FFFF:F::,,FFFFFFFFFFFFFFF,:F,FFFFFFFF:FFFFFFF:FFF::FFFFFFFFFFF,FFFFFFFFFFFFFFFFFFFFFFF:FFFFFFFFFFFFFFFFFFF,FFFFFFFFFFFFFFFFF:F:FFF:FFFFFFFFFFFFFFFF:F,:FF,F:FFFF,,FFF
@A00920:152:HGHKKDRXX:2:2102:31358:22294 1:N:0:AGGAGTGG+TAAGACAC
ACTCCTACGGGAGGCAGCAGTGGGGAATCTTGCGCAATGGCCGCAAGGCTGAAGCAGCGACGCCGCGTGGAGGATGACGCCCTTCGGGGTGTAAACTCCTGTTGCGCGGGACGAACAAGTGGTTTCGACCACTCTGACGGTCCCGGGTGAGGAAGCACCGGCTAACTCAGTGCCAGCAGCCGCGGTAATACGGAGGGGGCGAGCGTTGTCCGGAATCACTGGGCGTAAAGGGCGCGTCGGCGGTGGGGTA
+
FFFFFFFFFFFFFFFFFFFFFFFFFFFFFFFFF:FFFFFFFFF:FFF:FFFF,:FF:FFFFFFFFFFFFFFFF:::::FFFFF,,FFFFF:FFFF:FFFFFFFF,,FFFFF:FFFFFF,FFFFF:FF,FF,FF:FF,FFF:,::FFFFFFF,FFFFFF::FF:F,::F,::FFFFF,F,,FFFF,FFFF:,,FFFFF,:FF,:FF,,:FFFFFFFFF:,:FFF::FFFFF,FFF,FF,,,F:FFFFFFF,
@A00920:152:HGHKKDRXX:2:2102:31385:22654 1:N:0:AGGAGTGG+TAAGACAC
ACTCCTACGGGAGGCAGCAGTCGGGAATATTGCCCAATGGACGAAAGTCTGAGGCAGCAACGCCGCGTGCGCGATGAAGGCCTTCGGGTCGTAAAGCGCTTTTCGGTGGGATGAGGAAGGACAGTACCACCGGAATAAGGGACGGCTAACTACGTGCCAGCAGCCGCGGTAAAACGTAGGTCCCGAGCGTTATCCGGATTTACTGGGCGTAAAGGGCGTTCAGGCGGTGGGCTAAGTCAGGCATGAAATC
+
F,F:FFFFFFFFFFFFFFFFFFF:FFFFFFFFFFFFF:FFFF:FF:F:FFFFFFFF:FFFFF:FFFFFFFFFFFFFFF:FFFFFFFFFFFFF:FFF,FFFFF::FFFF:FFFFFF:FFFFFFF,F:FF:F:FFFFFFFFFFFF:FFFFF:FFFF:F:FFF,FF:FFFF:F:FFFFFFF:,F,FFFF:FFFFFF,:,,FFF,FFFF:FF:FFFFF,:FFFF:F:F,F,:FF:,FFFFFFF,,FFF,FFFF:
@A00920:152:HGHKKDRXX:2:2102:30689:22764 1:N:0:AGGAGTGG+TAAGACAC
ACTCCTACGGGAGGCAGCAGTGGGGAATATTGGACAATGGGCGCAAGCCTGATCCAGCCACGCCGCGTGAGTGATGAAGGCCTTCGGGTTGTAAACTCCTTTCGGGAGGGATGATACGGACAGTACCTCCAGAAGCAGCCCCGGCTAACTCTGTGCCAGCAGCCGCGGTAAGACAGAGGGGGCAAGCGTTGTCCGGACTTACTGGGCGTACAGCGCGCGCAGGCGGTCGTCGACGTGCCGTGTGACAGCC
+
FFFFFFFFFFFFFFFFFFFFFFFFFFFFFFFFFFFFFFFFFFFFFFFFFFFFFFFFFFFFFFFFFFFFFFFFFFFFFFFFFFFFFFFFFFFFFFFFFFFF:FFF:FFFFFFFF:FFFFFFF:FFFFFFFFFFFFF:FFFFFFF:FFFFFFFFFFFFFFFFFFFFFFFFFF:FFFFFFFFFFFFFFFFFFFFFFFFFF:FFFFFFFFFFF,F:F:FFF:FFFFFFFFF::::FF:FFF:FF::FF::FF:F
@A00920:152:HGHKKDRXX:2:2102:30454:23077 1:N:0:AGGAGTGG+TAAGACAC
ACTCCTACGGGAGGCAGCAGTAGGGAATTTTCGTCAATGGGGGGAACCCTGAACGAGCAATGCCGCGTGAGTGAGGAAGGTCTTCGGATCGTAAAGCTCTGTTGAAAGAGAAAAAAGGCACTCATAGGGAATGATGAGTGAGTGCTGGGATCTTACCAGAAAGTCACGGCTAACTACGTGCCAGCAGCCGCGGTCATACGAAGGTGGCGAGCGGTGTCCGGCGGGATTGGGGGTGACGGGGGCGTAGTGG
+
FFFFFFFFFFFFFFFFFFFFFFFFFFFFFFF:F,FFFFFFF:FFFFFFFFFF:FFFFFFFFFFFFFFFFFFFFF,FFFFFFFFFFFFFF,FFFFFFFFFF,FFF,F:F:FF,FF,,,,FFF,:F:,:FF,FF,FFFFFF,F:FF,F:,,:,FFF,FFFFFF:::FF:F,FFFFFFF,FFF::F,F:,F:,,,F,:,F:,:,F:F,F,,:FFFF,:,:F:FFF,,F,,::,F,FF,,,FFF,FF:,FF,,F
@A00920:152:HGHKKDRXX:2:2102:28574:23140 1:N:0:AGGAGTGG+TAAGACAC
ACTCCTACGGGAGGCAGCAGTGGGGAATATTGGGCAATGGGCGCAAGCCTGACCCAGCGACGCCGCGTGCGGGATGACGCTTCTCGGAGTGTAAACCGCTGTCAGAGGGGACGAACGGCCGGAGTGGGAATACTGCTTCGGATTGACGGTACCATCAAAGGAAGCGCCGGCTAACTCCGTGCCAGCAGCCGCGGTAATACGAAGGGGGCTAGCGTTGTTCGGAATCACAGGGCGTACAGCGCGCGAAGGC
+
FFFFFFFFFFFFFFFFFFFFFFFFFF,F:FFFFFFFFFFFFFFFFFFFFFFFFFFFFFFFFFFFFFFFFFFFFFFFFFFF:FFFFFFFFFFFFFFFFFFFFF::FFFFFFFFFFFFFFFF:FF:FF:::FFFFFF:FFFFF,FF:F,F,FFFF,:FFF:F:FFFFFFFFFFFFFFFFFFFF:FFFFFFF:F:,FFF:FF,:FFFFFFFFF:,FFF:F,FFFFF,:FFF,FFFF,:FFFF,FFFFF,FF:F
@A00920:152:HGHKKDRXX:2:2102:28076:23281 1:N:0:AGGAGTGG+TAAGACAC
ACTCCTACGGGAGGCAGCAGTGGGGAATATTGGACAATGGGCGAAAGCCTGATCCAGCCATGCCGCGTGTGTGAAGAAGGTCTTCGGATTGTAAAGCACTGTCAGTTGGGAGGAAGGGCAGTAAGTTAATACCTTGCTGTTTTGACGTTACCCACAGAGGAAGCACCGGCTAACTCCGTGCCAGCAGCCGCGGTAAGCCGGAGGGTGCCAGCGTTGTTCGGAATTACTGGGCGTAAAGCGTACGTAGGCG
+
FFFF:FFFFFFFFFFFFFFFFFFFF:FFFFFFFFFFF,FFFFFFFFFFFFFFFFFFFFFFFFFFFFFFFFFFFFFFFFFFFFF:FFFF,FFFF:,FFF:F,F,FFFFFFFFFF:,FFFFFFFFFFFFFFFFFFFFFFFFFF:FFFFFFF,,FFFFFFFFFFFFFF:FFFFFF,FFFFFF:FFFFF:F:FFFFFF,FF,FFFFFFF,FF,:FFFF:FF,FFFF,FF,FFFFFFFF:,FFFFF,::F,:FFF
@A00920:152:HGHKKDRXX:2:2102:29423:23359 1:N:0:AGGAGTGG+TAAGACAC
ACTCCTACGGGAGGCAGCAGTAAGGGATCTTGCGACAATGGGCGAAAGCCTGACGCAGCAACGCCGCGTGCGGGAGGACGGCCTTCGGGTTGTAAACCGCTTTTCGGGGGGAAGAGGAAGGACGGTACCCCCGGAAGAAGTCTCGGCTAACTACGTGCCAGCAGCCGCGGTAAAACGTAGGAGGCGAGCGTTATCCGGATTTACTGGGTGTAAAGCGCGTGTAGGCGGTCCTGCAAGTGGTGCGTGAAAG
+
FFFFFFFFFFFFFFFFFFFFFFFFFFFFFFFFFFFFFFFFFFFFFFFFFFFFFFFFF,FFFFFFFFFFFFFFFFFFFFFFFFFFFFFFFFFFFFFFFFFFFFFFFFFFFFFFFF:FFFFFFFFF:F:FFFFFFFFFFFFF,FFFFFFF:FFFFFFFFFFFFFFFFFFFFFF:FFFFFFF,FFFFFFFFFFFF,FF:FF:F,FFFFFFFFFFFFFFFFF::FFF:FFFFFFFF,FFFF:FFFFFFFFFFFF
@A00920:152:HGHKKDRXX:2:2102:10484:23469 1:N:0:AGGAGTGG+TAAGACAC
ACTCCTACGGGAGGCAGCAGTGGGGAATCTTGCGCAATGGCCGAAAGGCTGACGCAGCGACGCCGCGTGCGGGAGGAAGCTCTTCGGGGTGTAAACCGCTGTCAGAGGGGACGAAAGCCCGGGGGAGGGAATGCCCATCGGGGATGACGGTACCCTCAGAGGAAGCACCGGCTAACTCCGTGCCAGCAGCCGCGGTAATACGGAGGGTGCGAGCGTTGTTCGGAATTATTGGGCGTAAAGCGCACGTAGG
+
FFFFFFFFFFFFFFFFFFFFFFFFFFFFFF:FFFFFF:FFFFFFFFFFFFFFFFFFFFFFFFFFFFFFFFFFFFFFFFFFFFF:FFFFFFFFFF:FFFFFFFFFFFFFFFFFFFF:FFFFFFFFFFFFFF,FFFFFFFFFFFFFFF:FFFFFFFFFFFFFFFFFFFFFFFFFFFFFFFFFFFFFFFFFFFFFFFFF:FF:FFFFFFFFFFFFFFFFFFFFFFFF,::FFFFFFFFFFFFFFFF:FFF:FF
@A00920:152:HGHKKDRXX:2:2102:26440:23985 1:N:0:AGGAGTGG+TAAGACAC
ACTCCTACGGGAGGCAGCAGTGGGGAATATTGGACAATGGGCGAAAGCCTGATCCAGCCATGCCGCGTGAGTGAAGAAGGCCTTCGGGTTGTAAAGCACTTTCGGACGGAACGAAATCGCGCGGGTGAATATCCCGCGTGGATGACGGTACCGTAAGAAGAAGCACCGGCTAACTACGTGCCAGCAGCCGCGGTAATACGGAGGGGGCTAGCGTTGTTCGGAATTACTGGGCGTAAAGCGTGCGTAGGTG
+
FF:FFFFFFFFF:FFFFFFFFFFFFFF:F:FFFFF:FFFFFFFFFFFFFFFFFFFFFFFFFFFFFFF,FFFFFFFFFFFFF:FFFFFFFFFFFF:FFFFFFFFFFFFFFF,FFFFFFFFFFFFFFFFFFFFFFFFFFFFFFFFFFFFFFFFF:,FFF,FFFF,FFFF:FFFFFFFFFFFFFFFFFFFFFFFFFF:FFFFFF,FFF::FF,:FFFFFFFFFFFFFFFFFFF,FFFF:FFFF,,FFFFFFFF
@A00920:152:HGHKKDRXX:2:2102:7139:24032 1:N:0:AGGAGTGG+TAAGACAC
ACTCCTACGGGAGGCAGCAGTCGAGAATTTTTCACAATGGGCGAAAGCCTGATGGAGCGACGCCGCGTGGGGGATGAATGGCTTCGGCCCGTAAACCCCTGTCATTTGCGAACAAATTGGTTCACCTAACATGTTAACCATTGATAGTAGCGAAAGAGGAAGGGACGGCTAACTCTGTGCCAGCAGCCGCGGTAATACAGAGGTCCCAAGCGTTGTTCGGATTCACTGGGCGTAAAGGGTGCGTAGGTGG
+
FFFFFFFFFFFFFFFFFFFFFF:FFFFFFFFFFFFFFFFFFFFFFFFFFFFFFFFFFFFFFFFFFFF,FFFFFFFFFFFFFFFFFFFFFFFFFFFFFFFFFFFFFF:FFFFFFFFFFFFFFFFFFFF,FFFFFFFF:FFF,FFF:FFFFFFFFFFFFFFFFF:FFFFFFF:FFFFFFFFFFFFFFFFFFFFFFF:FFFFF:FFFFFFFFFFFFFFFFFFFFFFFFFFFFF:FFF:FFFFFFFF::FF:FF
@A00920:152:HGHKKDRXX:2:2102:22761:24032 1:N:0:AGGAGTGG+TAAGACAC
ACTCCTACGGGAGGCAGCAGTGGGGAATCTTGCGCAATGGGCGAAAGCCTGACGCAGCGACGCCGTGTGGGTGAAGAAGGCCTTCGGGTTGTAAAGCCCTGTTGAGTGGGACAAACGTCATCCGGAATAATACGCCGGGTGAGTGATGGTACCACTAGAGGAAGCACCGGCTAACTCCGTGCCAGCAGCCGCGGTAATACGGAGGGTGCAAGCGTTGTTCGGAATTATTGGGCGTAAAGGGCTCGTAGGC
+
F:FFFFFFFFFFFFFFFFFFFFFFFFFFFFFFFFFFFFFFFFFFFFFFFFFFFFFFFFFFFFFFFFF,FFFFFFFFFFFFFF:FFFFFF,FFFFFFFFFFFFFFFFFFFFFFFFFFFFFFFFFFFFFFFFFFF,FFFFFFF,FFFFFFFFFFFFFFFFFFFF,FFFFFFFFFFFFFFFF:FFFFFFF:FFFFFFFFFFFFFFFFFFFFF,FFFFFFFFFFFFF:FFFFFFFFFFFFF:FFFFFF:FFFFF
@A00920:152:HGHKKDRXX:2:2102:30029:24471 1:N:0:AGGAGTGG+TAAGACAC
ACTCCTACGGGAGGCAGCAGTGGGGAATCTTGCACAATGGGGGAAACCCTGATGCAGCGACGCCGCGTGAGCGATGAAGCCCTTCGGGGTGTAAAGCTCTTTCGGCAGGGAAGAATACTGACGGTACCTGCAGAAGCAGCTGCGGCTAACTACGTGCCAGCAGCCGCGGTAATACGTAGGCAGCGAGCGTTGTTCGGAATTACTGGGCGTAAAGGGCGCGTAGGCGGTCGCCTAAGTCGGACGTGAAATC
+
FFFFFFFFFFFFFFFFFFFFFFFFFFFFFFFFFFFFFFFFFFFFFFFFFFFFFFFFFFFFFFFFFFFFFFFFFFFFFFFFFFFFFFFFFFFFFFFFFFFFF:FFFFFFFFFFFFFFFFFF:FFFFFFFFFFFF:FFFFFFFFFFFFFFFFFFFFFFFFFFFFFFFFFFFFFFFFFFFFFFFFFFFFFFFFFFFF:FFFFF:FFFFFFFFFFFFFFFFFFF:FFFFFFFFFFFF,FF::,:::FFFFF,::
@A00920:152:HGHKKDRXX:2:2102:7419:25175 1:N:0:AGGAGTGG+TAAGACAC
ACTCCTACGGGAGGCAGCAGTCGAGAATCTTCCGCAATGGGCGAAAGCCTGACGGAGCGACGCCGCGTGGAGGACGAAGGCCTTCGGGTTGTAAACTCCTGTCACGAGTTAAGAAGGGTGAGCGGCGAACAGCCGTTCACTTTGACGTAAGCTCGAGAGGAAGCACTGGCTAACTCTGTGCCAGCAGCCGCGGTAATACAGAGAGTGCGAACGTTGTTCGGAATTACTGGGCTTAAAGCGCACGTAGGCG
+
FFFFFFFFFFFFFFFFFFFFFFFFFFFFFFFFFFFFFFFFFFFFFFFFFFFFFFFFFFFFFFFFFFF:FFFFFFFFFFFFFFFFFFFFFFFFF:FFFFFFFFFFFFFFFFFFFFFFFFFFFFFFFFFFFFFFFFFFFFFFFFFFFFFFF:FFFFFFFFFFF,FFFFFFFFF:FFFFFFFFFFFFFFFFFFFFFFFFFFFFFFFFFFFFF:FFFFFFFFFFFFFFFFFFFFFFFFFF:FFFFFFFFFFFF:
@A00920:152:HGHKKDRXX:2:2102:8675:25222 1:N:0:AGGAGTGG+TAAGACAC
ACTCCTACGGGAGGCAGCAGTGGGGAATCTTGGACAATGGGCGCAAGCCTGATCCAGCCATGCCGCGTGAGTGAAGAAGGCCTTAGGGTTGTAAAGCTCTTTCGCCCGCGAAGATAATGACGGTAGCGGGAGAAGAAGCCCCGGCTAACTCCGTGCCAGCAGCCGCGGTAATACGGAGGGGGCTAGCGTTGTCCGGAGTCACTGGGCGTAAAGCGCGCGTAGGCGGCCTGTGAAGTTGGATGTGAAAGCC
+
FF,F:FFFFFFFF:FF:FFFFFFF:FF:FFFFFFFF:,FFF:FFF:,:FFF:FFFFF:F:FFFFFFFFFFF:F:F:,FFFF,FF,FFFFFFF,F:FFFFFFFFFFF:FFFFFFF,:FFFFFFFF:FFFFFFF:FFFFFFFFFFFFFFFF,:FFFFF::FFFFF,FFFFFF,F,FFF:FFFFF,::::FF:FF,:FF:::F::FFFFFFF,,FFFFFF:FF,:F:FF,::F,,F,F:FF:,,FFF,,,FF:
@A00920:152:HGHKKDRXX:2:2102:23466:25316 1:N:0:AGGAGTGG+TAAGACAC
ACTCCTACGGGAGGCAGCAGTCGAGAATCTTCCGCAATGGACGAAAGTCTGACGGAGCGACGCCGCGTGGTGGATGAAGCCCTTAGGGGCGTAAACACCTTTTATGAGGGAGGAAGTTTATTGACGTTACCTCATGAATAAGGGGCTCCCAATTCTGTGCCAGCAGGAGCGGTAATACAGAAGCCTCGAGCGTTACCCGGATTTACTGGGCGTAAAGGGTGCGTAGGCGGTTATATTAGTCAGTGGTTAA
+
FFFFFFFFFFFFFFFFFFFFFFFFFFFFFFFFFFFFF:FFFFFFFFFFFFFFFFFFFFFFFFFFFFFFFFFFFFFFFFFFFFF:FFFFFFFFFFFFFFFFFFFFFFFFFFFFFFFFF:F:FFFFFFFFFFFFFFFFF,FFFFFFFFFFFFFFFFFFFFFFFFFFFFFFFFFFFFFFFFFF::FFFFFFFFFFFFFFF:F:FFFFFFFFFFFFFFF,FFFFFFFFFFFFFF,FFFFFFFFFFFFFFFFFFF
@A00920:152:HGHKKDRXX:2:2102:30888:26271 1:N:0:AGGAGTGG+TAAGACAC
ACTCCTACGGGAGGCAGCAGTGGGGAATCTTGCGCAATGGGCGAAAGCCTGACGCAGCGACGCCGTGTGTGCGATGAAGGTCTTCGGATCGTAAAGCACTGTCGCCCGGGACAAATCAATGATGGTACCGGGAGAGGAAGCACCGGCTAACTCTGTGCCAGCAGCCGCGGTAATACAGAGGGTGCGAGCGTTGTTCGGAATTATTGGGCGTAAAGCGCTGGTAGGTGGTTTGTTAAGTCGCGTGTGAAAT
+
:FF:FFFFFFFFFF:F,FFFFFFFF:FFFFFF:FFFFFFFFFFFFFFFFFFFFFFFFFFFFFFFFFFFFFFFFFF:FFFFFFFFFFFFFF:FFFFFFFFFFFFFFFFFFFFFFFFFFFFF:FFFFFFFFF:F:FFFFF,FFFF:FFFFFFFFFFFFFFFF:F::FFFFFFFFFFFFFFFFFFFFFFFFFFF:FFFFFF::FFFFFFFFFFFFFFFFFFFFFFFFFF:FF,FFFFFF:FFFFFFFF:FF,F
@A00920:152:HGHKKDRXX:2:2102:24460:26318 1:N:0:AGGAGTGG+TAAGACAC
ACTCCTACGGGAGGCAGCAGTGGGGAATTGTTCACAATGGGCGCAAGCCTGATGACGCAACGCCGCGTGGGGGATGAAGGTCTTCGGATCGTAAACCCCTGTCGAATGGGACGAAAGACCCGGGAGCTAATCATCCTGGGAGTGACGGTACCGTTAAAGGAAGCCACGGCTAACTCTGTGCCAGCAGCCGCGGTAATACAGAGGTGGCAAGCGTTGTTCGGAATTACTGGGCGTAAAGGGCGCGTAGGCG
+
FFFFFFFFFFFFFFFFFFFF:FFFFF:FFFFFFFFFFFFFFFFFFFFFFFFFFFFFFFFFFFFFFFFFFFFFFFFFF:FFFFFFFFFFFFFFF:FFFFFFFFFFFFFFFFFFFFFFFFFFFFFF:FFFFFFFFFF:FFFFFFFF,FFFFFFFFFFFF:FF:FFFFFFFFFFFFFFFFFFFFFFFFF:FFFFFFFFFFFFFFFFFFF:FFFFFFFFFFFFFFF:FF,FFFFFFFFFFF:FFFFFFFFFFFF
@A00920:152:HGHKKDRXX:2:2102:19840:26459 1:N:0:AGGAGTGG+TAAGACAC
ACTCCTACGGGAGGCAGCAGTGGGGAATATTGGACAATGGGCGGAAGCCTGATCCAGCAACGCCGCGTGAGGGATGACGGCCTTCGGGTTGTAAACCTCTTTCGCTATCGACGAAGCTTTTCGGAGTGACGGTAGGTAGAGAAGAAGCACCGGCCAACTACGTGCCAGCAGCCGCGGTAACACGTAGGGTGCGAGCGTTGTCCGGAATTATTGGGCGTAAAGAGCTCGTAGGCGGTGTGTCGCGTCGGCC
+
FFFFF:FFFFFFFFFFFFFFFFFFFFFFFFF:,FFFFFFFFFFFFFFFFFFFFFFFFFFFFFFFFFFFFFFFFFFFFFFFFFFFFFFFFFFFFFFFFFFFFFFFFFFFFFFFFFFFFFFFFFFFFFFFFFFFFFFFFFFFF:FFFFFFFFFFFFFFFFFFFFFFFFFFFFFFFFFFFFFFFFFFFFFFFFFFFFFFFFFFFFFFFF,FFFFFFFFFFFFF:FFFFFFFFFF:FFFFFFFFFFFFFFFFFF
@A00920:152:HGHKKDRXX:2:2102:15474:26569 1:N:0:AGGAGTGG+TAAGACAC
ACTCCTACGGGAGGCAGCAGTAAGGGATCTTGCGACAATGGGCGAAAGCCTGACGCAGCAACGCCGCGTGCGGGATGACGGCCTTCGGGTTGTAAACCGCTTTTCGGGGGGAAGAGGAAGGACGGTACCCCCGGACTAAGTCTCGGCTAACTACGTGCCAGCAGCCGCGGTAAAACGTAGGAGGCGAGCGTTATCCGGATTTACTGGGTGTAAAGCGCGAGTAGGCGGTCGTGCAAGTGGGGCGTGAATG
+
FFFFFFFFFFFFFFFFFFFF:FFFFFFFFFF,FFFFFFFFFFFFFFFFFFFFFF::FFFFFFFFFFFFFFFFFFFFF,FFFFFFFFFFFFFFFFFF:FFFFF:FFFFF:FF,FF:FFFFFFFFFF:FFFFFFFFF,FFFFFFFF:FFFF::FFFFFFFFFF:FFFFFFFFFFFFFFF:FFFFFFFFFFFFFFFFFFFFFFFFFFFFFF,FFF:FFFFFF,F,FFFFFF::FFF:F:FFFFFF:FF:FF,F
@A00920:152:HGHKKDRXX:2:2102:29776:26663 1:N:0:AGGAGTGG+TAAGACAC
ACTCCTACGGGAGGCAGCAGTGGGGAATCTTGCGCAATGGGGGAAAGCCTGAAGCAGCGACGCCGCGTGAAGGATGAAATCCCTCGGGATGTAAACTTCATAAGAACGGGAAGAATAAATCCGTGCTAACACCACGGGTGATGACGGTACCGTTAGTAAGCTCCGGCTAACTCCGTGCCAGCAGCCGCGGTAAAACGGGGGGAGCACGCGTTGTTCGGATTTACTGGGCGTAAAGCGCGCGTAGGCGTCT
+
:FFFFFFFFFFFFFFFFFFFFFFFF,FFFFFFF:FFFFFFF,FFFF,:FFFF,FF:FF:FFFFFFFFFFFFFFFFFFFFFFF:FFFFFFFFFFFF::FFF,F,,FF:F:FF::F:FFF::FFF:FF,:,,FF:,FF,F:FF,F,FF::F,F:FF,FFF:FFFFFFFFFFFFFFFFF,FF:FF:FF:FF,FFF,,,,F:FFFFFFFF,,F,FFFFF,F,FF:FF:FF,F,FFFFFF,FFFFFFFF:FF,F,
@A00920:152:HGHKKDRXX:2:2102:17445:26944 1:N:0:AGGAGTGG+TAAGACAC
ACTCCTACGGGAGGCAGCAGTGAGGAATATTGCGCAATGGACGAAAGTCTGACGCAGCAACGCCGCGTGCAGGATGACGGCCCTCCGGGTTGTAAACTGCTGTAGCAGGGGAATAATACTCGCTTATGGCGAGTTGAAGGTACCCTGAAAGTAAGCTCCGGCTAACTACGTGCCAGCAGCCGCGGTAATACGTAGGGGGCAAGCGTTGTTCGGAATCACTGGGTGTAAAGGGTGCGTAGGCGGCTCGTTA
+
FFFFFFFFFFFFFFFFFFFFFFFFFFFF:FFFFFFFFFFFFFFFFFFFFFFFFFF:FFFFFFFFFFFFFFFFFFFFFFFFFFFFFFFFFFFFFFFFFFFFFFFFFFFFFFFFFFFFFFFFFFFFFFFFFFFFFFFFFFFFF:FFFFFFFFFFFFFFF:FFFFFFFFFFFFFFFFFFFFFFFFFFFFF,FFFFFFFFFFFFFFFFFFFFFFFFFF:FFFFFFFFFFFFF:FFF:FFFFFFFFFFFFFFFF,
@A00920:152:HGHKKDRXX:2:2102:21712:27007 1:N:0:AGGAGTGG+TAAGACAC
ACTCCTACGGGAGGCAGCAGTGGGGAATATTGGGCAATGGGCGAAAGCCTGACCCAGCCATGCCGCGTGAGTGACGAAGGCCTTAGGGTTGTAAAGCTCTTTTGGCGGGGACGATAATGACGGTACCCGCAGAATAAGCCCCGGCTAACTTCGTGCCAGCAGCCGCGGTAATACGAAGGGGGCTAGCGTTGTTCGGAATCACTGGGCGTAAAGCGCACGTAGGCGGACTTTCAAGTCAGGGGTGAAATCC
+
F:FFFFFFFFFFFFFFFF:FFFFFFFFFFFFFFFFF,FFFFFFFFF:FFFFF,FF,FFFFFFFFFFF:FFFFFFFFFFFFFFF:FFFFFFF:FFFFFFF,FFF:FFFFFFFFFFFF:FFFFFFF:FFFFFFF:FFFFFFFFFFFFFFFFFFFFFFFFFFFFFFFFFFFFFFFFFFFFFFFFFFFFFFF:FFFFFFFFFF,FFF:FFFFFFFFFFFFFFFFFFFFFFFFFFF,FFFFFFF,FFF:,FFFFF
@A00920:152:HGHKKDRXX:2:2102:12337:28588 1:N:0:AGGAGTGG+TAAGACAC
ACTCCTACGGGAGGCAGCAGTCGGGAATTTTGCCCAATGGACGAAAGTCTGAGGCAGCAACTCCGCGTGAGGGATGAAGGCTCTCGGGTCGTAAACCTCTTTTCTCAGGGAAGATCCAAGACGGTACCTGAGGAATAAGCCACGGCTAACTACGTGCCAGCAGCCGCGGTAATACGTAGGTGGCAAGCGTTGTCCGGATTTATTGGGTTTAAAGGGTGCGTAGGCGGCCTATTAAGTCAGTGCTGAAATA
+
:FFFFFFFFFFFFFFFFFFFFFFFFFFFFFFFFFFFFFFFFFFFFFFFFFFFFFFFFFFFFFFFFFFFFFFFFFFFFFFFFFFFFFFFFFFFFFFFFFFFFFFFFFFFFFFFFFFFFFFFFFFFFFFFFFFFFFFFFFFFFFFFFFFFFFFFFFFFFFFFFFFFFFFFFF,,FFFFFFFFFFFFFFFFFF:FFFFFFFFFFFFFFFFFF:FFFFFFFFFFFFFFFFFFFF,FFFFFFFFFFFFFF:FFFF
@A00920:152:HGHKKDRXX:2:2102:6804:28682 1:N:0:AGGAGTGG+TAAGACAC
ACTCCTACGGGAGGCAGCAGTAAGGGATCTTGCGACAATGGGCGAAAGCCTGACGCAGCAACGCCGCGTGCGGGATGACGGCCTTCGGGTTGTAAACCGCTTTTCGGGGGGAAGAGGAAGGACGGTACCCCCGGAAGAAGTCTCGGCTAACTACGTGCCAGCAGCCGCGGTAAAACGTAGGAGGCGAGCGTTATCCGGATTTACTGGGTGTAAAGCGCGTGTAGGCGGTCCTGCAAGTGGCGCGTGAAAG
+
FFFFFFFFFFFFFFFFFFFFFFFFFFFFFFFFFFFFFFFFFFFFFFFFFFFFFFFFFFFFFFFFFFFFF:FFFFFFFFFFFFFFFFFFFFFFFFFFFFFFFFFFFFFFFFFFFFFFFFFFFFFFFFFFFFFFFFF:FFFFFFFFFFFFFFFFFFFFFFFFFFFFFFFFFFFFFFFFF:FFFFFFFFFFFFFFFFFFFFFFFFFFF::FFFFFFFFFF:FFFFFFFFFFFFFFFFF:FFFFF:FFFFFF:F
@A00920:152:HGHKKDRXX:2:2102:24831:30029 1:N:0:AGGAGTGG+TAAGACAC
ACTCCTACGGGAGGCAGCAGTGGGGAATCTTGCGCAATGGGCGAAAGCCTGACGCAGCAACGCCGCGTGCGGGAAGAAGGCCCTCGGGTTGTAAACCGCTTTCAGAAGGAACGAAACTGACGGTACTTTCAGAAGAAGGTGCGGCCAACTACGTGCCAGCAGCCGCGGTGACACGTAGGCACCAAGCGTTGTCCGGATTTATTGGGCGTAAAGAGCTCGTAGGCGGTTCGGTAAGTCGGATGTGAAAACT
+
FF:FF:FFFFFFFFFFFFFFFFFFFFFFFFFFFFFFFFFFFFFFFFFFFFFFFFFFFFFFFFFFFFFFFFFFFFFFFFFFFFFFFFFFFFFFFF,FFFFFFFFF:FFFFF:FFFFFFFFFFFFF:FFFFFFFFFFFFFFFFFFFFFFFF:FFFFFFFFFFFFFFF:FFFFFFFFFFFFFFFFFFFFFFF:FFFF:FFFFFFFFFFFFFFFFFFFFFFFFF:FFFFFFFFFFFFFFFF:FFFFF::FFFFF
@A00920:152:HGHKKDRXX:2:2102:20844:30264 1:N:0:AGGAGTGG+TAAGACAC
ACTCCTACGGGAGGCAGCAGTGGGGAATATTGGACAATGGGCGAAAGCCTGATCCAGCAATGCCGCGTGGGGGAAGAAGGCCTTCGGGTTGTAAAGCACTTTAGTACGGGAAGAAGTCCTGTCGGTTAATACACCGCGGGGATGACGGTCCCGGAAGAATCACCACCGCCAACCATCGGGGCAGCAGCCGGCGTACTCCGACTGGTGCCCGCGTTAAGCGGAATTAGTGGGCGTTAAGCGTGCGTCGGCG
+
FFFFFFFFFFFFFFFFFFFFF,FFFFFFFFFFFFFFFFFFFFF,FFFFFFFFFFFFFFFF,FFFFFFFF,F,FF,F::FFFFFFFFFFFFFFFFF,F,F::F::FFFFFFF,FFF,,F,,,:,FFF,,::,F,,:,,,,F,F,:F:,FFFFF,,:FF:,:,F,F:,:,,:,,,:,:,,,F,F,FF::F,:,,FFF,FFFF,,,F,:,,F,F:FFFFF,:F,:,,FF,:,FF,,::,:FF:F,:F,,FF:,
@A00920:152:HGHKKDRXX:2:2102:7428:30295 1:N:0:AGGAGTGG+TAAGACAC
ACTCCTACGGGAGGCAGCAGTGGGGAATTGTTCGCAATGGGCGCAAGCCTGACGACGCAACGCCGCGTGGAGGATGAAGATCTTCGGGTCGTAAACTCCTGTCGAGTGGGAAGAATAGCTTCCGGGCGAATATCCCGGGAGCCTGACGGTACCACTAAAGGAAGCCCCGGCTAACTCCGTGCCAGCAGCCGCGGTAATACGGAGGGGGCGAGCGTTATTCGGAATTATTGGGCGTAAAGGGCGCGTAGGC
+
FFFFFFFFFFFFFFFFFFFFFFFFFFFFFFFFFFFFFFFFFFFFF:FFFFFFFFFFFFFFFFFFFFF,FFFFF,FFFFFFFFFFFFFFFFFFFFFFFFFFFFFFFFFFFFFFFFFFFFFFFFFFFFFFF,F:FFF:FFF:FFFFFFFFFFFFF:FFF:FFFF:FFFFFFFFFFFFFFFFFFFF:FFFFFFF:FFF,FFFFFFFFFFFFFF:FFFFF,FFFFFF,:FFFFFF:FFF,F:FFF:F::FFFF:
@A00920:152:HGHKKDRXX:2:2102:30228:30326 1:N:0:AGGAGTGG+TAAGACAC
ACTCCTACGGGAGGCAGCAGTGGGGAATATTGCGCAATGGGCGAAAGCCTGACGCAGCCACGCCGCGTGAGCGATGAAGGTCTTAGGATCGTAAAGCTCTGTGGGGGGAGAAGAAACCTGACGGTATCCCCTTAGGAAGCACCGGCTAACTCCGTGCCAGCAGCCGCGGTAATACGGAGGGTGCAAACGTTGGTCGGAATCATTGGGCGTAAAGCGCACGTAGTCGGCTTAGCAAGTTGGGGTTGAAAGC
+
FFFFFFFFFFFFFFFFFFFFFFFFF:FFFFFFFFFFFFFFFFFFFFFFFFFFFFFFFFFFFFFFFFFFFFFFFF:FFFFF::FFFFFFFFFFFFFF::FFFFFFFFFFFFFFFFFFFFFF,FF:F,F,F:FFF,,,F,FFFFFFFFF,,FFFF,F:FFFFFFFFFFFFFF,FFFF:,FFFF,FFFF:FFFF,,,:F:FF,:::F:FFFF,FFFF:F:,FFFFF,F:,FF,:FF,F,F,FF,,,F,FFFFF
@A00920:152:HGHKKDRXX:2:2102:4282:30389 1:N:0:AGGAGTGG+TAAGACAC
ACTCCTACGGGAGGCAGCAGTGGGGAATCTTGCGCAATGGCCTAACGGCTGACGCAGCAACGCCGCGTGCGGGAAGAAGGCCTTCGGGTCGTAAACCGCTTTCAGGGGGGACGAAGCTTCCGGGGTTAATAGCCCACGGGGTGACGGTACCCTCAGAAGAAGGACCGGCTAACTACGTGCCAGCAGCCGCGGTGATACGTAGGGTCCTAGCGTTGTCCGGACTCATTGGGCGTAAAGAGCGTGTAGGCGG
+
FFFFFFF:FFFFFFFFFFFF:FFFFFFFFF:FFFFF:FFFFFFFFFFFFFFFFFFFFFFFFFFFFFFFFFFFF:,FFFFFFFFFFFFFF:FFFFFFFFFFF:FFFFFFFFFFF:FFF:FFFFFFFFFFFFFFFFFFFFFFFFFFFFFFFFFFFFFF:FFFFFFFFFFFFF:FFF:FFF:FFFFFFFFFFFFFFFFFFFFF,FFFFFFFFFFFFFFFFFFFF,FFFFFFFFFFFFF:FFF:FFFF::FFFF
@A00920:152:HGHKKDRXX:2:2102:1985:30483 1:N:0:AGGAGTGG+TAAGACAC
ACTCCTACGGGAGGCAGCAGTGGGGAATATTGCACAATGGGCGCAAGCCTGATGCAGCAACGCCGCGTGAGGGACGACGGCCTTCGGGTTGTAAACCGCTTTCAGTGGGGAAGATAATGACGGTACCCACAGAAGAAGCCCCGGCTAACTTCGAGCCAGCAGCCGCGGTAATACGAAGGGGGCTAGAGTTGTTCGGACTAACTGGGCGTAAAGCGAACGTAGGCGGCTTTGTAAGGTAGAGGTGAAAGCC
+
F:FFFF,FF::FFFFFFFFFF,,FFFFF::::,FF:FFFF,,:FFFF,FF:F,FFF:F:F,::FFFFFFFF:F,FFF:FF,F,FF:::FFF,FFFFF,FF,,FF,,,FFFFFFFFFFF,F:F,FFFF,FFFFFF,FF::F,,,F,F,FF,FFF,FF,,,FF:FFFFF::,FFFFFFFF:F:F::FF,,,F,FFF:,F,F,FFF:FFFFFFFF,,:,,:,FF:F,FF:,FFF:,,,:FF,FF:FFF,FF,:
@A00920:152:HGHKKDRXX:2:2102:20726:30686 1:N:0:AGGAGTGG+TAAGACAC
ACTCCTACGGGAGGCAGCAGTGGGGAATATTGGACAATGGGGGAAACCCTGATCCAGCGACGCCGCGTGAAGGATGAAGGTCTTCGGATTGTAAACTTCTTTTGCCTGGGAATAACCGCCCCGTAGAAATACGGGGAATGAATGTACCAGGCGAATAAGCCACGGCTAACTTCGTGCCAGCAGCCGCGGTAATACGAAGGTGGCAAGCGTTACTCGGAATTACTAGGCGTAAAGGGCAGGTAGGTGTTTT
+
FFFFFFFFFFF:FFFFFFFFFFFFFFF:FFFFFF,FFFFFFFFFFFFFFFFFFFFFFFFFFFFFFFFFFF,FFFFFFFFFFFFF:FFFFFFFFFFFFFFFFFF:FFFFFFF:FFFFFFFFFFFFFFF:FFFFFFFFFFFFFF:FFFF:FFFFFFFFFFFFFFFFFFFFF,FFF:FFFFFF:FFF,FFFF:F:FF:FFFFFFFFFF:FFFF,FFF:,:FFF::FFFFFFFFFF,:,F:F,FF,F,FF,FFF
@A00920:152:HGHKKDRXX:2:2102:7997:32283 1:N:0:AGGAGTGG+TAAGACAC
ACTCCTACGGGAGGCAGCAGTGGGGAATATTGCGCAATGGGCGAAAGCTTGACGCAGCAACGCCGCGTGAGTGATGAAGGCCTTCGGGTCGTAAAGCTCTGTCGGAGGGAACGAATGCTCTTGAGGTTAATAGCCTCAGGAAGTGACGGTACCCTCAAAGGAAGCACCGGCTAACTCTGTGCCAGCAGCCGCGGTAATACAGAGGGTGCAAGCGTTATCCGGATTCACTGGGTTTAAAGGGTGCGTAGGA
+
FFFFF:FFFFFFFFFFFFFFFFFFFFFFF,FFFFFFFFFFFFF,FFFFFFFFFFFFFFFFFFFFFFFFFFFFFFFFFFFFFF,FFFFFFFFFFFFFFFFFFFFFFFFFFF,FFFFFFFFFFFFFFFFFFFFFF:FFFFFFFFF:FFFFF:FFFFFFFFFFFFFFFFFFFFFFFFFFFFFFFFFFFFFFFFFFFFF:F:FFFFFFFFFFFFFFFFFF::FFFFFF:F:FFF:FFFF:F:FFFFF:FFFFFF
@A00920:152:HGHKKDRXX:2:2102:16360:32487 1:N:0:AGGAGTGG+TAAGACAC
ACTCCTACGGGAGGCAGCAGTGGGGAATTTTGGACAATGGGGGCAACCCTGATCCAGCCATTCCGCGTGAGTGAAGAAGGCCTTCGGGTTGTAAAGCTCTTTTGTCCGGAACGAAACGGTTAGCGTGAATAGCGCTGACTACTGACGGTACCGGAAGAATAAGCACCGGCTAACTCCGTGCCAGCAGCCGCGGTAATACGGAGGGTGCAAGCGTTAATCGGAATTACTGGGCGTAAAGCGCACGCAGGTG
+
FFFFFFFFFFFFFFFFFFFFFFFFFFFFFFFFFFFFF:FFFFFFF:FFFFFFFFFFFFFF:FFFFFFFFFFFFFFFFFFFFFFFFFFF:FFFFF:FFFF:FFFFFFFFFFFFFFFFFFFFFFFFFFFF:FFFFFFFFFFF::FFFFFFFFFFFFFFF:FFFFFFFFFFFFFFFFFFFFFFFFFFFFFFFFFFFFFFFFFFF:FFFFFFF:FFFFF,FFFFFF::FFFFFFFFFFFFFFFFFF:FF,:FFF
@A00920:152:HGHKKDRXX:2:2102:16758:32988 1:N:0:AGGAGTGG+TAAGACAC
ACTCCTACGGGAGGCAGCAGTGGGGAATATTGCGCAATGGCCGAAAGGCTGACGCAGCGACGCCGCGTGCGGGAGGAAGCCCTTCGGGGTGTAAACCGCTGTCAGAGGGGACGAAGGCCCCTGGGAGGAAATGCCCTTAGGGGAGGGACGGTACCTCCAGAGGAAGCACCGGCTAACTCCGTGCCAGCAGCCGCGGTAATACGGAGGGTGCGAGCGTTGTTCGGAATTATTGGGCGTAAAGAGCGCGTAG
+
FFFFFFFF:FFFFFFF,FFF,FFFFFF:F:FF,FFFFFF:FF:FFF:FFFFFFFFFF:FFFFFFFFFF,FFFF:F:FFF:FF,:FFFFFFFFF:FFF,FF,F::FFFFF:FF,FF:F,FFFFF::FFF,FFFFFF:,FFFF,FFFFF:FFFFFFFFFFF:,F,F,F:FF:F::FFFFFFFFFFFFFFFFFFFFFFFFFFF:FFFFFFF:FFF:,FFFF:FFFF,F,FFFFF,:FFFF:FFF,:FF,FF:F
@A00920:152:HGHKKDRXX:2:2102:17987:33051 1:N:0:AGGAGTGG+TAAGACAC
ACTCCTACGGGAGGCAGCAGTGGGGAATTTTGGACAATGCCCGCAAGGGTGATCCAGCCATGCCGCGTGCAGGAAGACGGCCCTATGGGTTGTAAACTGCTTTTACACCGGAGAAAACCCCCGCTCGTGAGCGGGGCTGATAGTATGGTGAGAATAAGCATCGGCTAACTTCGTGCCAGCAGCCGCGGTAAGACGAAGGATGCCAGCGTTATCCGGATTCATTGGGTTTAAAGGGAGCGTAGGTGGCCTG
+
FFFFFFFFFFFFFFFFFFFFFFFFFFFFFFFFFFF,::FFFFFFFFFFFFFFFFFFFFF::F:FFFFFFFFFFFFFFFFFFFFFFFFFF,FFF,FFFFFFF,FFFFFFFFFFF:FFFFFFFF:F:FFFFFFFFFFFF:FF:FFFFFFFFFFFF:F:,FFFFFFFFF:FFFFFFFFFF:FFFFFFFFFFFFFFF:F,:FFFFFF,FFF:FFFFFFFFFFFFFF,FFFF,,FFFFFF,FFF,,FF:FFFFFF
@A00920:152:HGHKKDRXX:2:2102:15049:33160 1:N:0:AGGAGTGG+TAAGACAC
ACTCCTACGGGAGGCAGCAGTGGGGAATATTGGACAATGGGCGCAAGCCTGATCCAGCCATGCCGCGTGGGTGAAGAAGGCCTTCGGGTTGTAAAGCCCTTTTGTTGGGAAAGAAAACTTTCCGATTAATACTCGGAGAGAATGACGGTACCCAAAGAATAAGCACCGGCTAACTTCGTGCCAGCAGCCGCGGTAATACGAAGGGTGCAAGCGTTACTCGGAATTACTGGGCGTAAAGCGTGCGTAGGTG
+
F:FF::FFFFFFFFFFFFFFFFFF:FFFFFFFFFFFFFF:FFFFFFFFFFF:FFFFFFFF:FFFFFF:F:FFFFFFFFFFFFFF:FFFFFFFFFFFFFF:F,FFFFFFFFFF:FFFFFFFFF,FFFFF:FFFFFFFFFFFFFF:FFFFFFF:F:F:F,FF:F,FFFFFFFFFFFFFFF,F,:FFFFF:FFFF,FFFF,FFFFFF::FFF:,FFF,FFFFFFF:FFFFFFFFFFF::F,FFFFFF,FFF,:
@A00920:152:HGHKKDRXX:2:2102:16776:33207 1:N:0:AGGAGTGG+TAAGACAC
ACTCCTACGGGAGGCAGCAGTGGGGAATATTGCGCAATGGCCGAAAGGCTGACGCAGCGACGCCGCGTGCGGGAGGAAGCCCTTCGGGGTGTAAACCTCTGTCAGAGGGGACGAAGGCCCCTGGGAGGAAATGCCCTTAGGGGAGGGACGGTACCTCCAGAGCAAGCACCGGCTAACTCCGTGCCAGCAGCCGCGGTAATACGGAGGGTGCGAGCGTAGTTCGGACTTATTGGGCGTAAAGCGCGCGTAG
+
:FF:FFFF:F:F:,:F:F:FF:F:F,F:::::FF:FF:F,F:FF:F,FFFFF,FFFF::FF::FF,::,:F,FFFFFF:FFFFFF::::FFFFFF:F,FFFFF,FF,FFFFFFFFFFFFF,F:,,FFF:FFF:FFFF:,FFFF:FFF,:FF,FF:FFFF,:F,FFFFF::FF:F,FFFFF:FFF,,FFFFF:::,F,F,FF,::FF:FFF,,FFF:,,F:,FF,,F:,FF,FF,FFFFFF:F,FF:,FFF
@A00920:152:HGHKKDRXX:2:2102:19063:35133 1:N:0:AGGAGTGG+TAAGACAC
ACTCCTACGGGAGGCAGCAGTAAGGAATATTGCACAATGGGCGCAAGCCTGATGCAGCAACGCCGCGTGCCCGAGGAAGGCCTTCGGGTTGTAAAGGGCTTTTCTGGCTGAAGAGGCAGGACGGTAGGCCAGGAATAAGCGTCGGCTAACTACGTGCCAGCAGCCGCGGTAAAACGTAGGACGCGAGCGTTATCCGGATTTACTGGGCGTAAAGCGCGGGCAGGCGGCTGTTCAAGTCGGACGTGAAAGC
+
FFFF:FFFFFFFFFFFFFFFFF:FFFFFFFFFFFFF,FFFFFFFFF:FFFFFFFFFFFFFFFFFFFFFFFFFFF,FFFFFFF,:FFFF:FFFFFF:F:FFFFFFFFFFFFFFFFFFF:FFFF:FFFFFF,FF:F,FF:FFFFFF:FF:FFF:F:FFFFF::FFFFFFFFFFFFFFFFFFFFFFFFFFFF,FFFFFFFFFFF:FF:FFFFF:FFF:FFF:FF:FFFFFFFFFFF::FFF:FFF::FFF:FF
@A00920:152:HGHKKDRXX:2:2102:23936:35462 1:N:0:AGGAGTGG+TAAGACAC
ACTCCTACGGGAGGCAGCAGTGGGGAATATTGGACAATGGGCGCAAGCCTGATCCAGCAATACCGCGTGTGTGAAGAAGGCCTGAGGGTTGTAAAGCACTTTTAATCGGGAGGAACACCTGTCAGCGAATACCTGGCAGTATGACATTACCGATAGAAAAAGCACCGGCTAACTCCGTGCCAGCAGCCGCGGTAATACGGAGGGGGCGAGCGTTATTCGGAATTATTGGGCGTAAAGGGCGCGTAGGCGG
+
FFFFFFFFFFFFFFFFFFFFFFFFF:FFFFFFFFFFFFFFFFFFFFFFFFFFFFFFFFFF:FFFFFFFFFFFFFFFFFFFFFFFFFFFFFFFF:FFFFFFFFFFFFFFFFFFFF:FFFFFFFFFFFFFFFFFFFF:FFFFFFFFFFFFFF,FFFFFF:FFFFFF:FFFFF:FFFFF:FFF,FF:FFFFFFFFFFFFFFFFFFFFFFFF:FFFF:,FFFF:F:F:FFFFFFFFF:FF:F,F:FFFFFFFFF
@A00920:152:HGHKKDRXX:2:2102:17300:35681 1:N:0:AGGAGTGG+TAAGACAC
ACTCCTACGGGAGGCAGCAGCAGGGAATCTTGCGCAATGGGCGAAAGCCTGACGCAGCAACGCCGCGTGGGGGAAGAAGGCCTTCGGGTTGTAAACCCCTTTCAGGAGGGAAGAAAATGACGGTACCTCCAGAAGAAGCACCGGCCAACTACGTGCCAGCAGCCGCGGTAATACGTAGGGTGCGAGCGTTAATCGGAATTACTGGGCGTAAAGCGTGCGCAGGCGGTTTTGTAAGACCGATGTGAAATCC
+
FFFFFFFFFFFFFFFFFFFFFFFFFFFFFFFFFFFFFFFFFFFFF:FFFFFFFFFFFFFFFFFFFFFFFFFFF,FFF,FFFFFFFFFFFFFFFFFFFFFFF:FFFFFFFFF,FFFFFFFFFFFFFFFFFFFFFFFFFFFFFFFFFFFFFFFFFFFFFFFFFFFFFFFFFFFFFFFFF:FFFFFFFFFFFFFFFFFF:FFFFFFFFFFFFFFF,FFFFFFFFFFFFFFFFFF:FFFFFFFF:FFFFFF:F:
@A00920:152:HGHKKDRXX:2:2102:9905:35744 1:N:0:AGGAGTGG+TAAGACAC
ACTCCTACGGGAGGCAGCAGTGGGGAATATTGGACAATGGGCGCAAGCCTGATCCAGCCACGCCGCGTGAGTGATGAAGGCCTTCGGGTCGTAAAGCTCTGTGGGGAGGGACGAACCGCTGTTGGTTCATAGCCAACAGCATGACGGTACCTCCTTAGCAAGCACCGGCTAACTTCGTGCCAGCAGCCGCGGTCATACGAAGGGTGCAAACGTTGCTCGGAATTATTGGGCGTAAAGCGCACGTAGGCGG
+
FFF:FFFFFFFFFFFFFFFFFFFFFFFFFFFFFFFFFFFFF:FFFFFFFFFFF:FFFFF,FFFFFFF:FFFFFFFF:FFFFFFFFFFFFFFFF::FFFFFF,FFFFFFFFFFFFFFFFFFFFFFFFFFFFFFFFFFFFFFFFFFFFFFFFFF:FFF:FFFFFFFFFFFFFFF:FFFFFFFF,FF:FFFFFFFF,FFFFFFFFFFFFF,:FFFFFFFFFFFFF:F::FFFFFFFFF:FF:FFFFFFFFFFF
@A00920:152:HGHKKDRXX:2:2102:25482:35884 1:N:0:AGGAGTGG+TAAGACAC
ACTCCTACGGGAGGCAGCAGTCGGGAATTTTGCCCAATGGACGAAAGTCTGAGGCAGCAACTCCGCGTGAGGGACGAAGGCTCTAGGGTCGTAAACCTCTTTTCTCAGGGAAGATCCAAGACGGTACCTGAGGAATAAGCCACGGCTAACTACGTGCCAGCAGCCGCGGTAAAACGTAGGACGCGAGCGTTATCCGGATTTACTGGGCGTAAAGCGCGGGCAGGCGGTGGTCCAAGTCGGACGTGAAAGC
+
,F:FFFFFFFFFFFFFF::FFFFF:FFFFFFFFFFFFFFFFFFF:FFFFFFFFFFFFFFFFFFFFF,FFFFFFFFFFFFFFF:FFFFFFFFFFFFFFFF:F:FFFFFFFFFFFFFFFFFFFFFFFFFFFFFF,FFFFFFFF:FFFFF:FFFFFFFFFFFFFF:FFFFF:FF:FFF:FF:FFF,FFFF:FFF:FFFF:F,FFFFFFFFFFFFFFF::FFFFF:FFFF:FFFFFF:F,FFF:,FFF:F,F:,
@A00920:152:HGHKKDRXX:2:2102:3369:36135 1:N:0:AGGAGTGG+TAAGACAC
ACTCCTACGGGAGGCAGCAGTAGGGAATCTTCCGCAATGGACGAAAGTCTGACGGAGCAACGCCGCGTGAGTGATGAAGGTTTTCGGATCGTAAAACTCTGTTGTTAGGGAAGAACAAGTATGATAGTAACTGATCATACCTTGACGGTACCTAACCAGAAAGCCACGGCTAACTACGTGCCAGCAGCCGCGGTAATACGTAGGTGGCACGCGTTGTCCGGATTCATTGGGCGTAAAGAGCTCGTAGGCG
+
:FF:FFFFFFFFFFFFFFFFFFFFFFFFFFFFFFFFFFFFFFFFFFFFFFFFFFFFFFFFFFFFFFFFFFFFFFFFFFFFFFFFFFFFFFF:FFFFFFFFF:FFF::FFFFFFFFFFFFFFFFFFFFFF:FFFFFFFFFFFFF:FFFFFFF,FFFFFFFFFFFF,:FFFF:FFFFFFF,FFFF::FF:F:FFFFF,FFFFFFFFFFFFFFFFFFFFFFFFFFFFFFFFFFFFFFFFFFFFFF:FFFF,F:
@A00920:152:HGHKKDRXX:2:2102:3278:36542 1:N:0:AGGAGTGG+TAAGACAC
ACTCCTACGGGAGGCAGCAGTGGGGAATATTGGACAATGGGGGCAACCCTGATCCAGCGACGCCGCGTGTGTGAAGAAGGCCTGCGGGTTGTAAAGCACTTTTAGTGGGGATGAAAAGCCAGGGGCTAATACCTTCTGGTCTTGACCTAACCCAAAGAAAAAGCACCGGCTAACTCTGTGCCAGCAGCCGCGGTAATACAGAGGGTGCAAGCGTTAATCGGAATTACTGGGCGTAAAGCGTGCGTAGTCG
+
FFFFFF::FFFFFFFF:FFF,FFFFFFFF:FFF,FFFFFFFFFFF:FFFFFFFFFFFFFFFFFFFFFFFFFFFFFFFFFFFFFFFFF:FFFFFFFFFFFFFFFFFFFFFFFFFF:F:FFFFFFFFFFFFFFFFFFFFFFFFFFFF:FFF:FFFFFFFFFF:F,FFFFFFFF:FFFFFFF:FFFFFFFF,:F:FFFFFFFFFFFFF:FFFFFFFFFFFF:FFFFFFFFFF,FFFFFFF,FFFFF:FFFFF:
@A00920:152:HGHKKDRXX:2:2102:30581:36636 1:N:0:AGGAGTGG+TAAGACAC
ACTCCTACGGGAGGCAGCAGTCGGGAATATTGCCCAATGGACGAAAGTCTGAGGCAGCAACGCCGCGTGCGCGATGAAGGCCTTCGGGTCGTAAAGCGCTTTTCGGGAGGATGAGGAAGGACAGTACTCCCGGAATAAGGAACGGCTAACTACGTGCCAGCAGCCGCGGTAAAACGTAGGTTCCGAGCGTTATCCGGATTTACTGGGCGTAAAGCGCGTTCAGGCGGCTGGTCAAGTCGGGCATGAAAGC
+
F,FFFFF:FFFFFF:FFFFFFFFFFFF:FFFFFFFFFFFFFFFFFFFFFFFFFFFFFFF:F::FFFFFFFFFF:FFFFFFFFFFF::FFFF:FFF:FFFFFFFFFFF:FF:FFFFFFF:FFFFFFFFFFFF,FFFFFFFFFFFFFFFFFFFFFF:FFFFFFFF,FFFFFFFFFFFFFFFFFFFF:FFFF:FFFF:FFFFF:FF:FFFFFF:F:FFFFFF:F:FFFFFF:FFFFFFFFFFFFFFF,FFF,,
@A00920:152:HGHKKDRXX:2:2102:8097:36839 1:N:0:AGGAGTGG+TAAGACAC
ACTCCTACGGGAGGCAGCAGTAAGGAATATTGGTCAATGGACGCAAGTCTGAACCAGCCATGCCGCGTGAAGGATGAAGGTCCTCTGGATTGTAAACTTCTTTTATATGGGACGAAACCTCCTATTCTTGGGAGACTGACGGTACCATAGGAATAAGCACCGGCTAACTCCGTGCCAGCAGCCGCGGTAATACGGAGGGTGCAAGCGTTCTCCGGATTCACTGGGTTTAAAGGGTGCGTAGGAGGGCAGG
+
FFFFFFFFFFFFFFFFFFFFFFFFFFFFFFFFFFFFFFFFFFFFFFFFFFFF:FFFFFFFFFFFFFFFFF:FFFFFFFFFFFFFFFFFFFFFFF:FF,FFFFFFFFFFFFFFFFFFF:FFFFFFFF:FFFFFF:FFFFFFFFFFFFFFFFFFFFFFFFFFFFFFFFFF:FFFFF:FFFF:FFFFFFFFFFFFFFFFFFF:F:F,FFFFF,FFFF,F,,FFFF::FFFFFF:FFFF:,FF,:FF:FFFF,,
@A00920:152:HGHKKDRXX:2:2103:24523:1219 1:N:0:AGGAGTGG+TAAGACAC
ACTCCTACGGGAGGCAGCAGTGGGGAATTTTGGACAATGGGGGCAACCCTGATCCAGCCATTCCGCGTGAGTGAAGAAGGCCTTCGGGTTGTAAAGCTCTTTTGTCCGGAACGAAACGGTTGCGGTGAACATCCGCGACTACTGACGGTACCGGAAGAATAAGCACCGGCTAACTACGTGCCAGCAGCCGCGGTAATACGTAGGGTGCGAGCGTTAATCGGAATTACTGGGCGTAAAGCGTGCGCAGGCG
+
FFFF:FFFF:FFFFFFFFFFFFFFFFFFFFFFFFFFFFFFFFFFFFFFFFF,FFFFFFFFFFFFFFFFFFFFFFFFFFFFFFF:FFFFF,FFF,:F:FFF,,FFFFFFF:FFFFFFFFFFFFFFFFFFFFFFFFFFFFFFFFFFFFFFFFFFFF,FF::FFFFFFF,FFFFFFFF:FFFFFFFFFFFFF:FFFF,F:FFFFFFFFF:FF:FFFFFFFFFFFF:FFF:FFFFFFFF,FFFFFFFFFFFFFF
@A00920:152:HGHKKDRXX:2:2103:16975:1579 1:N:0:AGGAGTGG+TAAGACAC
ACTCCTACGGGAGGCAGCAGTAAGGAATATTGGTCAATGGACGCAAGTCTGAACCAGCCATGCCGCGTGGAGGATGAAGGCCCTCTGGGTTGTAAACTTCTTTTATCTGGGACGAAACCCTCATATTCTTATGAGACTGACGGTACCAGAGGAATAAGCAACGGCTAACTCCGTGCCAGCAGCCGCGGTAATACGGAGGATGCAAGCGTTATCCGGATTCATTGGGTTTAAATGGTGCGCAGGCGGGCTG
+
FFFFFFFFFFFFFFFF:FFF:FF,FFFFFFF:,FFFFFFFFF::FFFF:FFFFFFFF::FFFFFFF,FFFFFFFF,FFFF:,FFFFF:F::FFF,FFF,FFFF,F,F:FFF:::FF:,FF,FFFF:F,FF,FFF,FFFFF:F,,FF,F:F:FF:FFFFFF,F::F:FF,:F:,F,::FF,FF:F:F:FF:FFFF:FFF:FF:,FF,F:FF,:FF,F:FFFFFFFFF:FF,,F,F:FFF:FFF,FF,FFF,
@A00920:152:HGHKKDRXX:2:2103:11017:1846 1:N:0:AGGAGTGG+TAAGACAC
ACTCCTACGGGAGGCAGCAGTGGGGAATATTGGACAATGGGCGAAAGCCTGATCCAGCAATGCCGCGTGAGTGATGAAGGCCTTAGGGTTGTAAAGCTCTTTTACCCGGGATGATAATGACAGTACCGGGAGAATAAGCCCCGGCTAACTCCGTGCCAGCAGCCGCGGTAATACGGAGGGGGCTAGCGTTGTTCGGAATTACTGGGCGTAAAGCGCACGTAGGCGGCTTTGCAAGTCAGAGGTGAAAGCC
+
:FFFFFF:FFFFFFFFFFFFFFFFFFFFFFFFFFFFFFFFFFFFFFF:FFFFFFFFFFF:FFFFFFFFF:FFF,FFF:FFFFFFFFFFFFFFFFFFFFFFFF:FFFFFFFFFFFFFFF:FFFFFFF,FFFFFFFF:FFFFFFFFFFFFFFFFFFFFFFFFFFFFFF:FFF:FFFFFFFFFFFFFFFFFFFFF:F,:,FFFFFFFFFFF:F:F::FFFFFFFFFFFFFFFF:F,,FFFFFFFFFFFFFFFF
@A00920:152:HGHKKDRXX:2:2103:27471:2002 1:N:0:AGGAGTGG+TAAGACAC
ACTCCTACGGGAGGCAGCAGTGGGGAATATTGCGCAATGGACGAAAGTCTGACGCAGCGACGCCGCGTGTGGGATGAAGCCTTTCGGGGTGTAAACCACTGTTGCCCGGGACGAAACTCCTTTTTCGAGAGGATTGACGGTACCGGGTGAGGAAGCACCGGCTAACTCTGTGCCAGCAGCAGCGGTAATACGGAGGGTGCAAGCGTTGTTCGGAATCACTGGGCGTAAAGCGCGCGCAGGCGGGACCAGC
+
FFFFFFFFFF:FFFF:FFFF:FF:FF,F::FFFFFFFFFFFFFFFFFFFFFFFFF:FFFFFFFFFFF:FFFFFFFFFFFFFF,FF::FFF:FF:FFF,F:FFFF:,FFFF:FFF:FFFFFFFFFFFFF:F,F,FF:FFFFFFFF,FF:FFF,FFF:FFFFFFFFFFF:,FF,FFFFFF:F,FFFFFFF:FFFFFFFFFFF:FFFF,F,F:FFFFFFFF:FF:FF:FFF,FF:FF::FF:FF,,FFFFFFF
@A00920:152:HGHKKDRXX:2:2103:9787:2221 1:N:0:AGGAGTGG+TAAGACAC
ACTCCTACGGGAGGCAGCAGTCGAGAATCTTCGGCAATGGGCGCAAGCCTGACCGAGCGACGCCGCGTGTGCGATGAAGGCCTTCGGGTTGTAAAGCACTGTCGAGGGGGATAAAGCCCGCAAGGGTTGATAGATCCCTGGAGGAAGCACGGGCTAAGTTCGTGCCAGCAGCCGCGGTAAGACGAACCGTGCGAACGTTGTTCGGAATCACAGGGCTTAAAGGGCGCGTAGGCGGGGTGGACAGTCTATG
+
:F:FFFFFFFFFFFF,FFFFFFFFFFFFFFFFFFFFFFFF:FFFFFFFFFFFFFFFFFFFFFFFFFFFFFFFFFFFF:FFFFFFFFFFFFFFFFFFFFFFFFFFFFFFFFFFFFFFFFFFFFFFFFF:FFFFFFFFF,:FFFFFF:FFFFFFFFFFFFFFFFFFFFF:FFFFFFFFFF,,FFFFFFFFFFF:FF,FFFFFFFFFFFF:FF:,:F,FF,FFFFF:FFFF,FFFFFFFFFFFFFFFFFF,F,
@A00920:152:HGHKKDRXX:2:2103:5367:2895 1:N:0:AGGAGTGG+TAAGACAC
ACTCCTACGGGAGGCAGCAGTAAGGGATCTTGCGACAATGGGCGAAAGCCTGACGCAGCAACGCCGCGTGCGGGATGACGGCCTTCGGGTTGTAAACCGCTTTTCGGGGGGAAGAGGAAGGACGGTACCCCCGGAAGAAGTCTCGGCTAACTACGTGCCAGCAGCCGCGGTAAAACGTAGGAGGCGAGCGTTATACGGATTTACTGGGTGTAAAGCGCGTGTATTCGGTCCTGCAAGTGGCGCGTGAAAG
+
,FFF,FFFF:FFFFFF:FFFFFFFFFF:FFF::FFFFFFFFFFF:FFFFFFF:F,FFFFF:FFF:F:FFFF:FFFFFFF:F:,FFFFF:FFFFFFFF,FFFF:FFFFFFFF::FFFFFF,FFFFFFF,,,,::FFFF:::F:FFF:FFF:F,F::FFF,FF:FF,FFFFFFFFF:FF:FF:::F:FFFFF:FFF,F,,:FF:FFFFFFF,FFFFF,,:FFFFF,,:FFF::F,FFF,F,:FF:FFFFF,:
@A00920:152:HGHKKDRXX:2:2103:6515:3098 1:N:0:AGGAGTGG+TAAGACAC
ACTCCTACGGGAGGCAGCAGTGGGGAATTTTGCGCAATGGGCGAAAGCCTGACGCAGCAACGCCGCGTGGAGGATGAAGGTCCTTGGATCGTAAACTCCTGTCAGCAGGGAAAAAGGGACTTGACCTAATAAGTCAGGAACTTGGTTGTACCATGAGAGGGAGGCCCCGCTAACACTGTGCCAGCCACCGCGGTTATAAAGTGGGGGCCAGCGTTATTCCGAATTATTGGGCGGAAAGGGCGCGTGGGCG
+
FFFFFFFFFFFFFFFFFFFFFFFFFF:FFFF:FFFFFFFFFFFFFFFFFFFFFFFFFFFF:,FFFFFFFFFFFFFFFFFFF,F,FFF:,FFFFFFFF,FFFFF:F,FFFFFF:FF::F:,,,F,:,,,FFF,:::,FFF:F,F,,,F:FF:,,,,,F,,,:F,,FFF:F,:FF,,F,FF,,F:,F,,:F,,F,,,FF,,,,,,:,FF,,,F:,::,,,,,F:FFFFFF:F:,F::F,,FFFF:,F,,FFF
@A00920:152:HGHKKDRXX:2:2103:31828:3161 1:N:0:AGGAGTGG+TAAGACAC
ACTCCTACGGGAGGCAGCAGTGAGGGATATTGCGCAATGGGCGAAAGCCTGACGCAGCGACGCCGCGTGGGCGAAGAAGGTTTTCGGATCGTAAAGCCCTTTTCTGCGTGACGATGATGACGGTAGCGCAGGAAAAAGTGTCGGCTAACTACGTGCCAGCAGCCGCGGTAAAACGTAGGACGCAAACGTTATCCGGAATTACTGGGCGTAAAGGGCGCGCAGGCGGATCGGTAAGTGAGGCATGAAAGCT
+
FFFFFFFFFFFFFFFFFFFFFFFFFFF::FFFFFFFFFFFFFFFFFFFFFFFFFFFFFFFFFFFFFFFFFFFFFFFFFFFFFFFFFFFFFFFF:F:FFFFFFFFFFFFFFFFFFFFFFFFFFFFFFFFFFFFFFFFFFFFFFFFFFFFFFFFFFFFFFFFFFFFFFFFFFF,FFFFFFFF:FFFFFFFFFFFF:FFF:FFFFFFFF:F,FF:FFFFFFF:FFFFFFFFFFFFFFFFFFFFFFFF,,:FFF
@A00920:152:HGHKKDRXX:2:2103:11984:3552 1:N:0:AGGAGTGG+TAAGACAC
ACTCCTACGGGAGGCAGCAGTGGGGAATATTGCACAATGGGCGGAAGCCTGATGCAGCGACGCCGCGTGAGGGATGACGGCCTTCGGGTTGTAAACCTCTTTCAGCAGGGACGAAGCGCAAGTGACGGTACCTGCAGAAGAAGCGCCGGCCAACTACGTGCCAGCAGCCGCGGTCAGACGGACTGCGCGAGCGGTGTCCGGATTTATTGGGCGAAAAGATCTCGTAGTAGGCTTGTCGCGTCGACTGTGA
+
FFFFFFFFFFF:FFFFFFFFF,,FFFF,,FFFFFFFFFFFFFFFFFFFFFFFF,FFFFFF,FFFFFFFFFF,FFFFFFFFFFFFFFFFFFFFFFF:FFFFFFFFFF,FFFFFFF:FFF:F:F:,FFF::FFFFFFFFF:,F,FFF::F,F:,,FF,FFFF::,FFFFF,FF:,F,F,F:F,:,,,FF:F:FF,,FFFF,,::F:F,,F,:,,F,,,F,F,FFF:F,,,,F,FF,FFF,FF:F,FFF:FF,
@A00920:152:HGHKKDRXX:2:2103:32163:3740 1:N:0:AGGAGTGG+TAAGACAC
ACTCCTACGGGAGGCAGCAGTGGGGAATCTTGCGCAATGGGCGAAAGCCTGACGCAGCAACGCCGCGTGGGGGACGAAGGCCTTCGGGTTGTAAACCCCTTTCAGCAGGGACGAAAATGACGGTACCTGCAGAAGAAGCCCCGGCCAACTACGTGCCAGCAGCCGCGGTAATACGTAGGGTGCAAACGTTGTCCGGAATTACTGGGCGTAAAGCGCATGTAGGTGGTCTTGTAAGTGAACGATTAAAGAC
+
FFF:FFFFFFFFFFFFFFFFFFFFFFFFFFFFFFFFFFFFFFFFFFFFFFFFFFFFFFFFFFFFFFFFFFFFFFFFFFFFFFFFFFFFFFFFFFFFFFFFFFF,FFFFFFFFFFFFFFFFFFFFFFFFFFFFFFF:FFFFFFFFFFFFFFFFFFFFFFFFF:FFFFFF:FFFFFFF::FFFFFFFFFFFFFFF:FFFFFF:FFFFFFFFFFFFFFFFFFFFFFFFFFFFFFFFFFFFFFFFF:FFFF,FF
@A00920:152:HGHKKDRXX:2:2103:31557:4131 1:N:0:AGGAGTGG+TAAGACAC
ACTCCTACGGGAGGCAGCAGTGGGGGATATTGCACAATGGGGGAAACCCTGATGCAGCGACGCCGCGTGGAGGAAGAAGGTTTTCGGATTGTAAACTCCTGTCGATAGGGACGATAATGACGGTAACTAACAAGAAAGCACCGGCTAACTACGTGCCAGCAGCCGCGGTAAAACGTAGGGTGCAAGCGTTGTCCGGAATTACTGGGTGTAAAGGGAGCGTAGACGGTGTGGCAAGTCTGATGTGAAAGGC
+
:FFFFFFFFFFFFFFFFFFFFF,:FFFF:FF,FFFFF:F:FFFFFFFFFFFFFF:FFFF:FFFFFFFFFFFFFFF::FFFFFF:FFFFF:FF:FF,F,FFF,FF,:FFFFF:FFF:FFFFF:FFF,FFFFFFF,:FF:FFFFFFF:FFFFFFF:FF,FFFF,:FFFFFFFFFFFFFFF::FFFF:F,FFFFFF,F,FFF:FFFF:FFFFFF:F,FFFF:FF:FFF:,,FFFF:F,FFFFFFFFFFF:,F:
@A00920:152:HGHKKDRXX:2:2103:27733:4805 1:N:0:AGGAGTGG+TAAGACAC
ACTCCTACGGGAGGCAGCAGTTTCGAATCATTCACAATGGGCGAAAGCCTGATGGTGCGACGCCGCGTGAGGGATGAAGGCCTTCGGGTTGTAAACCGCTTTTCGGGGGGAAGAGGAAGGACGGTACCCCCGGAATAAGTCTCGGCTAACTACGTGCCAGCAGCCGCGGTAAAACGTAGGAGGCGAGCGTTATCCGGATTTACTGGGTGTAAAGCGCGTGTAGGCGGTCGTGCAAGTGAGGCGTGAAAGC
+
FFFFF:FFFFFFFFF:FFFFFFFFF:FFFFFFFFFFFFFFFFFFFFFFFFFFFFFFFFFFFFFFFFFFFFFFF:FFFFFFFFFFFFFFFFFFFFFFFFFFFFFFFFFFFFFFF:FFFFFFFFFFFFFFFF:FFFFFFFFFFFFFFFF:FFFFFFFFFFFFFFFFFFFFFFFFFFFFFFFFFFFFFFFFFFFFFFFFF:FFFFFFFFFFFFFFFFFFFFF:F:FFFFFFFFFF:FFFFFFFFFFFFFFFFF
@A00920:152:HGHKKDRXX:2:2103:12292:5024 1:N:0:AGGAGTGG+TAAGACAC
ACTCCTACGGGAGGCAGCAGTGGGGAATATTGGACAATGGGCGCAAGCCTGATCCAGCCATGCCGCGTGTGTGAAGAAGGCCTTCGGGTTGTAAAGCACTTTAGTTGGGGAAGAAAAGCCGTCCGTTAATACCCGGTGTTCATGACGGTACCCAAATAATAAGCACCGGCTAAATTCTTGCAAGCAGCCCCGGTAATACGAAGGGTGCAAGCGTTAATCGGAATTACTGGGCGTAAAGCGTCCGTCGGTG
+
F,,:F,FF,:FF,:FFFFFFFFFFFF,FF,F,FF::FF:F,:FFFF:FFFFFF::F:F:F,FF,FFF::FF,,F:,FF,::F:,,FFFFF,FFF:FFFFFF:,,FF:F,,FF,F:FFF,F,FF,F:FFF,F,FF,FFF,,FFF,FFF,:,F,:FF:,:F:FF:,FF,:,FF:F,FFF,,,,,F,FF::F,FF,:,F:F:FF,FF,F,,FF,FFF,F,F,F:FFF,:,,FF,FF:FFF,F,F,F,FFF,FF
@A00920:152:HGHKKDRXX:2:2103:19045:5729 1:N:0:AGGAGTGG+TAAGACAC
ACTCCTACGGGAGGCAGCAGTTTCGAATCATTCACAATGGGCGAAAGCCTGATGGTGCGACGCCGCGTGAGGGATGAAGGCCTTCGGGTTGTAAACCTCTGTCACCGGGGAAGAAACGCTGCACTTTAATAGAGTGCAGCCTGACTTAACCCGGCGAGGACGCACCGGCTAACTCCGTGCCCGCAGCCGCGGTAATACGGAGGGTGCGAGCGTTGTCCGGAATCACTGGGCGTAAAGGGCGCGTAGGCGG
+
FFFFFFFFFFFFFFFFFFFFFFFFFFFFFFFFFFF:F:FFFFFFFFFFFFF,FFFFFFFFFFFFFFFFFFFFFFFFFFFFFFFFFFFF::FFFFFFFFFFFFF,FFFFFFFFFFFFFFFFFFFFFF:,FFFFFFFFFFFFFFFFFF:FFFFFFF,FFFFF,FFF:FFFFFFFF:FFFFFFF,FF,FFFFFFFFFFFFFFFFFFFFFFFFFFFF:FFFFFFFF:FF:FFFFFF,F:,FF:F:FFFFFFFFF
@A00920:152:HGHKKDRXX:2:2103:6885:5995 1:N:0:AGGAGTGG+TAAGACAC
ACTCCTACGGGAGGCAGCAGTGGGGAATCTTCCTCAATGGACGAAAGTCTGAAGGAGCAACGCCGCGTGAGTGATGACGGCCCTCGGGTTGTAAAGCACTGTGAACGGGGACGAATGGCTGGAATGATAATACCATATAAGACTGACGGTACCCGAATAGCAATCCACGGCTAACTACGTGCCAGCAGTCGCGGTAATACGTAGGTGGCAAGCCTTGTCCGGAATTATTGTGCGTAAAGCGCGCGCAGTC
+
FFFFF:FFFFFFF:FFFFFF,:,FFFFF,FF,:,FFFFFFFFFFFFF,FFFF,F,FFFFFFFFFFFFFF:FFFFFFFFF,:,,:FF:FF,FFFFF,F,FFFF:,,,,FFFFFFFFF,,::,F,FF:,:FFFF,,F,F,,FFF,FFFF:,FFF,,F,:,F,::,,FFFF:FFFFFF,,F,,FFFFFFF,FFFF,FF,,FF,,,F,,FFFF,F,:,:F::,F:FFF::,:FF,FFF:,FF,FFFFFF:FF,F
@A00920:152:HGHKKDRXX:2:2103:13756:6245 1:N:0:AGGAGTGG+TAAGACAC
ACTCCTACGGGAGGCAGCAGTGAGGAATCTTGGACAATGGGGGAAACACTGATCCAGCCATGCCGCGTGAGAGATGAAGGCCTTCGGGTTGTAAAGCTCTTTTGTCCGGAGCGAAACGGCTACGGTAAATACCCGTGGCTAAAGACGGTCACGGAAGAATAAGCACCGGATAACTAAGTGACAGCAGCCTAGTCAATAAGTAGGGTGCGAGCTTTGTCCTGAATTACTGTGCGTAAACAGCTCGTAGGTC
+
FFFFFFFFFFFFFFFFFFFFF,FFFFFF,FFF,:FFFFFF,FFFFFF,FFFFFFFFFF,F,FFFFFFFFFF,F:FFFFFFFFFFFFFFF,FFFFFFF:FFFFF,F::,FFF,FF,:,,FF,FFF,,,F:FFFFF,F:,:FF,,FFF:,,,,,,:,,,,FFFFFFF,FFF,:FF,,:,,:F:,F,FFFFF,,,F,F:FF,:FF::,,:FF,,F,F,F,FF:,F:F,,FF,,FF,,F:,,,FF,,,FF,:F,
@A00920:152:HGHKKDRXX:2:2103:27208:6496 1:N:0:AGGAGTGG+TAAGACAC
ACTCCTACGGGAGGCAGCAGTCGAGAATTTTTCTCAATGGGGGAAACCCTGAAGGAGCGACGCCGCGTGGGGGATGAATGGCTTCGGCCCGTAAACCCCTGTCATTTGCGATCAAACCTTACGACCTAACACGTCGTAAGCTGATAGTAGCGGAAGAGGAAGGGACGGCTAACTCTGTGCCAGCAGCCGCGTTAATACAGAGGTCCCAAGCGTTGTTCGGATTCACTGTGCGTCAAGGGTGCGTAGGCGG
+
FFFFFFFFFFFFFFFFFFFFFFFFFFFFF:FFF,FFFFFFFFFFFFFFFFFFFF,FFFFFFFFFFFFFFFFFFFFFFFF,,FFFFFFFFFFFFFFF,FFF:FFFFFFFFFF,FFF,F:,:FF:FFFFFF,F:,FFFF:F,:FFF,FFFFF,FF,FFFF:F::,F,FF,FF,FF:FF,,F::FF:,:,FFFF,F,,:FFFFFFFFFFF:F::F,FFFFFF,:FF:,FF,,F:FF,FF:FFFFF:,:,FFFF
@A00920:152:HGHKKDRXX:2:2103:23918:6652 1:N:0:AGGAGTGG+TAAGACAC
ACTCCTACGGGAGGCAGCAGTGGGGAATATTGCGCAATGGACGAAAGTCTGACGCAGCGACGCCGCGTGTGGGATGAAGCCTTTCGGGGTGTAAACCACTGTTGCCCGGGACGAAACTCCTTTTTCGAGAGGATTGACGGTACCGGGTGAGGAAGCACCGGCTAACTCTGTGCCAGCAGCCGCGGTAATACAGAGGGTGCGAGCGTTGTCCGGAATCACTGGGCGTAAAGGGCGCGTAGGTGGCTTGGTC
+
F:FFFFFFFFFFFFFFFFFFFFFFF,FFFFFFFFFFFFFFFFFF:FFFFFFFFFFFFFFFFFFFFFFFFFFFFFFFFFFF,F:FFFFFFFFFF,FFF,,FFFFFFFFFFFFFFFFFFFFFFFFFFFFFFFFFFF:FFFFFFFFFFFFFFFFFF,FFFF:FFFFFFFFFFFFFFFF:FFFFFFFFFFFFF:FFFF:F,FFFFFFFF:FFFFFFFF:FF:FF:FFFF:F,FFFF:FFF,FF,FFFFFFFFF,
@A00920:152:HGHKKDRXX:2:2103:30996:6981 1:N:0:AGGAGTGG+TAAGACAC
ACTCCTACGGGAGGCAGCAGTGGGGAATTTTGCTCAATGGGGGAAACCCTGAAGCAGCAACGCCGCGTGAGGGATGAAGGCCTTCGGGTTGTAAACCTCTTTTGTCAGGGACGATGATGACGGTACCTGGCGAATAAGCCACGGCTAACTACGTGCCAGCAGCCGCGGTAATACGTAGGTGGCAAGCGTTGTCCGGATTTACTGGGCGTAAAGAGCGCGCAGGCGGTCTTGTAAGTCGAATGTGAAAGCC
+
FFFFFFFFFFFFFFFFFFFFFFFFFFFFFFFFFFF:FFFFFFFF,FFFFFFFFFFFFFFFFFFFFFFFFFFFFFFFFFF:FFFFFFFFFFFFFFFFFFFFFF:FFFFFFFFFFFFF:,,F:FFFF:FFFFFFFFFFFF:FFFFFFF:F::F:FFFFF:FF::FFF:FFFFFFFFFF:FFF:FFFF:FFFF:FFF:FF,:FF,FFFFF,F,F:FFFFFFFFFFFFFF,FF,F,FFFFFFF,::F:FFF::F
@A00920:152:HGHKKDRXX:2:2103:2546:7717 1:N:0:AGGAGTGG+TAAGACAC
ACTCCTACGGGAGGCAGCAGTAAGGAATATTGGTCAATGGACGAAAGTCTGAACCAGCCATGCCGCGTGGAGGATGAAGGTCCTCTGGATTGTAAACTTCTTTTATATGGGACGAAAAAGGGTCTTTCTAGATCAACTGACGGTACCATATGAATAAGCACCGGCTAACTCCGTGCCAGCAGCCGCGGTAATACGGAGGGTGCAAGCGTTATCCGGATTCACTGGGTTTAAAGGGTGCGTAGGTTGGTTG
+
FFFFF,:FFFFFFFFFFFFFF:FFFFFFFFFFFFF,FFFFFFFF:FFFFF:FFFFFFFFFF:FF:FFFFFFF:FFF:FFFFFFFF:FFF,:FFF:FFF,FF:FF,FF:F:::FFFFFFFF:FFFF:FFFFFFFFFFFFFFFFFFFFF:FFFFFFFF:F:FF:FFFFFFFFFFFFF:F:FFFFFFFFFFFF,FFFFFFFFFF:FFFFFFFFFFFFF,F,FFFFFFFF::FFF:FF,:FF,:F:::,F,,,F
@A00920:152:HGHKKDRXX:2:2103:32678:7858 1:N:0:AGGAGTGG+TAAGACAC
ACTCCTACGGGAGGCAGCAGTCAAGAATATTCCTCAATGGCCGCAAGGCTGAAGGAGCGACATCGCGTGCAGGACGAAGCTCTTCGGAGTGTAAACTGCTTTTCTCTGGGAAGAAACAATGACGGTACCAGAGGAATAAGGGGTTGCTAAACTCGTGCCAGCAGCAGCGGTAATACGAGTACCCCGAGCGTTATCCGGATTTATTGGGCGTAAAGCGTGCGCAGGCGGTTTGTAACATCTCTTGTTAAAT
+
F,FFFFFFFFFFFFFFFFFFFFFFFFFFFFFFFFFFFFFFFFFFFFFFFFFFFFFFFFF:FFFFFFFFFFFFFFFFFFFFFFFFFFFFFFFFFFFFFFF:FFFFFFFFFFFFFFF::FFFFFFFFFFFFFFFFFFFFF:FFFFF:FFFFF:FFFFF:FFFFFFFFFFFFFFFFFFF:FF:FFFFFFFFFFFFF:FFFFFFFF:FFFFFF:FFFF::FF,:,FFFFFFFFFF,FF:FFFF:FFFF:::F::
@A00920:152:HGHKKDRXX:2:2103:28257:8375 1:N:0:AGGAGTGG+TAAGACAC
ACTCCTACGGGAGGCAGCAGTAAGGAATATTGGACAATGGGCGCAAGCCTGATCCAGCCATCCCGCGTGCAGGATGACGGCCCTATGGGTTGTAAACTGCTTTTAGGGGAGAAGAAACCTGTTCCTGCGGGAGCAGCTGACGGTACCCCCTGAATAAGCACCGGCTAACTCCGTGCCAGCAGCCGCGGTAATACGGAGGGTGCAAGCGTTACTCGGAATTACTGGGCGTAAAGCGTGCGTAGGTGGTTCG
+
FF,FFFFFF:FFFFFF:FFFFF::FFFFF,F,FF::FFFFFFFFFFFFF:F,FF,FF:FFFF:F,FFFF:FFF,FFFF:FFFFFF:FFF::,FFFF:FFFF::FFF,FFFFFFFFFFFFFFFFF,FFF:F:F:F:FFF,FF,,FFFFFFF:FFFF:FF,FFFFF:FFF:F:FFF::FF,FFF:FF:F,F:FFFF:::FFFFFFFF:,F,FFFF:,::,,F::,F,FFFFFFFFF:,FFFF:F:,F,,FF:
@A00920:152:HGHKKDRXX:2:2103:24325:8797 1:N:0:AGGAGTGG+TAAGACAC
ACTCATACGGGAGGCAGCAGTGGGGAATATTGCACAATGGGCGAAAGCCTGATGCAGCAACGCCGCGTGAGTGATGAAGGCCTTCGGGTTGTAAAGCTCTGTCTTCTGGGACGATAATGACGGTACCAGAGGAGGAAGCCACGGCTAACTACGTGCCAGCAGCCGCGGTAATACGTAGGTGGCAAGCGTTGTCCGGATTTACTGGGCGTAAAGCGCGGGCAGGCGGCTGTTCAATTCGGACGTGAAAGCT
+
F:,,,,FF,::F:,FF:FFF:FF,:FFF::FFFFFFF:,:FFFFFF,FFFFFFF,F,FFFF,FF:FF:FFF,F:F:FFF,,FFFF::F,FFFFFFFF,FFF,FFFF:F,FFFFFF,FFFFFFFFFF:FFF,FFFFFFFFF:FFFFFFFFFFF,FF:,FFFFFFFF,FFFFFFFFFFFFFFFFFFFFF:FF:FFFFF:FFFFF:F,FF:,F:F::FFF,FFFFF,,,F,:FFFFF,,,F:FF,F:F,FFFF
@A00920:152:HGHKKDRXX:2:2103:10429:9064 1:N:0:AGGAGTGG+TAAGACAC
ACTCCTACGGGAGGCAGCAGTGAGGAATATTGGTCAATGGACGAGAGTCTGAACCAGCCAAGTAGCGTGAAGGATGAAGCTCCTACGGATTGTAAACTTCTTTTATAAGGGAATAAACCCTCCCACGTGTGGGAGCTTGTATGTACCTTATGAATAAGCATCGGCTAACTCCGTGCCAGCAGCCGCGGTAATACGGAGGATGCGCGCGTGATCCGGATTTATTGGGTTTAAAGGGAGCGCAGACGGGTCG
+
::FFFFFFFFF,FFFFFFFFFFFFFF,FFFFF:FFFFFFF:F,FF,F:FFFF,FFFFFFF,FFFFFFFFFFFFFFFFFF,FFFFFFF::FFF:FFF:,,FFFFFF,FFFF:FF:FF:FFFFFF,F,FF,,FF:FFFF,FF::F:,:FF,FFFFFF:FFF,FF:FFFFF:F,:,F,FFF:FFFFFF,FFFF:F,FFF::FF::FF,:F:F,FFFF,F:FFF,,FFFFFFFFFFFF,FF:F:,::FFFFFFF
@A00920:152:HGHKKDRXX:2:2103:4580:9111 1:N:0:AGGAGTGG+TAAGACAC
ACTCCTACGGGAGGCAGCAGTAAGGGATCTTGCGACAATGGGCGAAAGCCTGACGCAGCAACGCCGCGTGCGGGATGACGGCCTTCGGGTTGTAAACCGCTTTTCGGGGGGAAGAGGAAGGACGGTACCCCCGGAATAAGTCTCGGCTAACTACGTGCCAGCAGCCGCGGTAAAACGTAGGAGGCGAGCGTTATCCGGATTTACTGGGTGTAAAGCGCGTGTAGGCGGTCGTGCAAGTGAGGCGTGAAAG
+
FFFFFFFFFFFFFFFFFFFFFFFFFFFF:FFFFFFFFFFFFFFFFFF:FFFFFFFFFFFFFFFFFFFFFFFFFFFFFFFFFFFFFFFFFFFFFFFFFFFFF,FFFFFFFFFFFFFFFFFFFFFF:FFFFFFFFF:FFFF::FFFFFFFFFFFFFFFFFFFFFFFFFFFFFF:F:FFFFFFFFF:F:FFFFFFFFFFFF,FF:,FFF::FFFFF:FF:FFFFFF:FF:FFFFF:FF:FF:F::FFF:FFF:
@A00920:152:HGHKKDRXX:2:2103:23285:9502 1:N:0:AGGAGTGG+TAAGACAC
ACTCCTACGGGAGGCAGCAGTGGGGAATATTGGACAATGGGGGAAACCCTGATCCAGCAATGCCGCGTGCGTGACGAAGGCCTTCGGGTTGTAAAGCGCTTTCACCCGTGACGATGATGACGGTAGCGGGAGAAGAAGCCCCGGCTAACTCCGTGCCAGCAGCCGCGGTAATACGAAGGGTGCAAGCGTTAATCGGAATTACTGGGCGTAAAGCGTGCGTAGGCGGTTGGCTAAGTCAGATGTGAAAGCC
+
FFFFFFFFFFFFFFFFFFFFFFFFFFFFFFFFFFFFFFFFFFFFFFFFFFFFFFFFFFFFFFFFFFFFFFFFFFFFFFFFFFFFFFFFFFFFFFFFFFFFFFFFFFFFFFFFFFFFFFFFF:FFFFFFFFFFFFFFFFFFFFFFFFFF,,FFFFFFFFFF,FFFFFFFFFFFFFFFFFFFFFF:F:F:,FF,FFFFFFFFFFFFFFFFFFFFFFFFF,:F:FFFFF:FFFFF,::F,:FFFFFFFFFF,F
@A00920:152:HGHKKDRXX:2:2103:20003:9580 1:N:0:AGGAGTGG+TAAGACAC
ACTCCTACGGGAGGCAGCAGTAAGGAATATTCGTCAATGGACGAGAGTCTGACCGAGCCAAGTAGCGTGAAGGATGAATGCCCCATGGGTTGTAAACTTCTTTTATACGGGAAAAAAGAGGAGTATGACTACTAGAATTATATTACCCTATGTAAAAGCATCGTCAAACTCAGTGACAGAAGCAGCGATAATAAGGAGGATCCTAGCGTAGTCCGGATTAAGTTGGTTTCAATGTATCTAAGCTGGATAT
+
F,,,FFF::,FFFFFF:FF::::FFFF:,F,,,FFFFFFF:FFFF,F,FFFF,F,FFF,F,,F:,F:FFFFFFFFFF,FFFF,,,:FF,FFFFFFFFF,,F:FFF,F,FF:,F,F:F,,:FF,,,:,,,,,FF,,,,F:F,,,F::,,FF,,,,,,:F,F,F,,:,F:::,:,,F,F:F,,,,:FF,,FFFFFF,,:FFF,:F,,,,F,:,FFF,F:,F,,FF,FFF,FF,:,::F,,F,F,,FFFFF,,
@A00920:152:HGHKKDRXX:2:2103:24957:9831 1:N:0:AGGAGTGG+TAAGACAC
ACTCCTACGGGAGGCAGCAGTAAGGGATCTTGCGACAATGGGCGAAAGCCTGACGCAGCAACGCCGCGTGCGGGATGACGGCCTTCGGGTTGTAAACCGCTTTTCGGGGGGAAGCGGAAGGACGGTACCCCCGGAAGAAGTCTCGGCTAACTACGTGCCAGCAGCCGCGGTAAAACGTAGGAGGCGAGCGTTATCCGGAGTTACTGGGTGTGATGCGCGTGTCGGCGGTCCTGCTCGTGGCGCGTGTGAG
+
,,::,FFFFFF:F:F,FFFFFFFFFFFFFFFFFF::F,FFFFFF:FFFFFFFFFFFFFFFFFFFFFFFFFFFFFFFFFFFFFF:FFFFF:FFFFFFFFFF::FFF:FFFFF,FF,:F,FFFF:FF:F:F:FFFFFF:FF:FFFFF:FFFF:FF:FF:FFF:FF:F::FFF,FFFF:F:,FFF:FF:F:F:FFFF,FFFF,FFFFFFFF,::,F,:::F:F:FFFF:F:FF:,F::FFFFFFFFF::F,:F
@A00920:152:HGHKKDRXX:2:2103:27877:10128 1:N:0:AGGAGTGG+TAAGACAC
ACTCCTACGGGAGGCAGCAGTCGGGAATTTTGGGCAATGGGCGAAAGCCTGACCCAGCAACGCCGCGTGAAGGATGAAGTTTTTCGGAATGTAAACTTCGTAAGAATAGGAAGAATAAATGACGGTACTATTTGTAAGGTCCGGCTAACTACGTGCCAGCAGCCGCGGTAATACGTAGGTGGCAAGCGTTGTCCGGATTTATTGGGTTTAAAGGGTGCGTAGGCGGCCTCTTAAGTCAGTGCTGAAATAT
+
FFFFF:FFFFFFFFFFFFFFFFFFFFF:FFFFFFFFFFFFFFFFFFFFFFFFFFFFFFF,FFFFFFFFFFFFFFFFFFFFFFFFFFFFFFFFFFFFFFFFFFFFFFFFFFFFFFFFFFFFFFFFFFFFFFFFFFFFFFFFFFFFFFFFFFFFFFFFFFFF:FFFFFFFFF:FFFFFFFFFFF:FFFFFF,FFFFFFF,FFFFFFFFF:F:,FFFFFFFFFFFFF,FFFF,FFFFFFFFFFFFFFFFFFFF
@A00920:152:HGHKKDRXX:2:2103:24234:10269 1:N:0:AGGAGTGG+TAAGACAC
ACTCCTACGGGAGGCAGCAGTAAGGGATCTTGCGACAATGGGCGAAAGCCTGACGCAGCAACGCCGCGTGCGGGATGACGGCCTTCGGGTTGTAAACCGATTAACGGGGGGAAGAGGAAGGACGGTACCCCCGGAAGAAGTCTCGGCTAACAACGTGCCAGCAGCCGCGGTAAAAAGTAGGAGGCGAGCGTTCACAGGATTTACGGCGTGTAAATCGAGTGTAGGCGGTCCTGCAAGTCGCGCGTGAAAG
+
,,FF:FF,:,:F:,FF::F::FF,FFFFFF,FF,FFFFFFFFF:FFFF,,,,,F::F,:F::FFF,,:F,,,F,FF:FFF,:,:FFFF:FF,::FFF,,,FF,,F,,,FF,F,:,F::F,,FF,F,F,F:FF:,FF:FFF:FFF:FFFFFF,FFFF:FFF,:F,:F,F:,F::,F,F,:,,FF:F,F,FF:F,,F,:,FF:,F,,,,,:,FFFF,,:,FF:,,,,FF:,:,,:FFFFF,FFFFF,FFFFF
@A00920:152:HGHKKDRXX:2:2103:12491:11569 1:N:0:AGGAGTGG+TAAGACAC
ACTCCTACGGGAGGCAGCAGTAGGGAATCTTGCGCAATGGGCGAAAGCCTGACGCAGCGACGCCGCGTGCGGGAAGAAGGCCTTCGGGTTGTAAACCGCTTTCAGGAGGGACGAAGCCACGCGGGTAAATCGCCAAGAGGGTGACGGTCCCTCAAGAAGAAGCCCCGGCTAACTACGTGACAGCAGCCGAGGTACTACAGAGGGTGCCAGCGTTGTTCGCAGTGATTGGGCGAAAAGGGAGTGTAGTCGG
+
F,FFFFFFFFFFFFFFFFFFF,FFF,FF:FFF:,FFFFFFF,FFFF,FFFFF,FF,FFFFFFFFFFFFF,,FFFFF:FFFF,F:FFF:FFFF:FFF,,FF:FF::,FFFFF:FF::FFFF,FF,,,,,,,,:,,,:,:,F:,FFF:FF,,F::,,:FFFFFFFF,FFF::FFF:,F,FF,F,F:FFF,F,F:,F,F::F,FF,F,F:,FFF,:,FF:F,,F,F:,,FFFFFF,F,,F,FFFFF::,,,,,
@A00920:152:HGHKKDRXX:2:2103:15691:11788 1:N:0:AGGAGTGG+TAAGACAC
ACTCCTACGGGAGGCAGCAGGAAGGAATCTTGCGCAATGGGCGAAAGCCAGACGCAGCGACGCCGCGTGGACGATGAAGGCCTTCGGGTTGTAAAGTCCTTTTCCGGGGGAAGAGAAGGGACGGTACCTCGGGAATAAGCCTCGGCTAACTACGTGCCAGCAGCCGCGGTAATACAGAGGGTGCGAGCGTTGTCCGGAATCACTGGGCGTAAAGGGCGCGTAGGTGGCGCCCCAAGTCAGTGGTGAAAGC
+
FFFFFFFFFFFFFFFFF:FFFFF:FFFFFFFFFFF:FFFFFFFFFFF:FFFFFFFFFFFFFFFFFFFFFFFFFFFFFFFFFFFFFFFF:FFF:FFFFFFFFFFFFFFFFFFF:,FF,FFFFFFFFFFFFFFFFFFFFFFFF:FFFFFFFFF:F:FFFFFF:FFFFFF:::FFFFFFFFF:FFFF:FFFFFFFFFFF:FFF::FFFF:FFFFFFF,FFFFFFFFFFFF:FFFF:FFFFFFFFFFFFFF,FF
@A00920:152:HGHKKDRXX:2:2103:30418:11898 1:N:0:AGGAGTGG+TAAGACAC
ACTCCTACGGGAGGCAGCAGTGGGGAATATTGGACAATGGGCGCAAGCCTGATCCAGCCATGCCGCGTGAGTGATGAAGGCCCTAGGGTTGTAAACCTCTTTCAGCAGGGAAGAAGCGAAAGTGACGGTACCTGCAGAAGAAGCGCCGGCTAACTACGTGCCAGCAGCCGCGGTAATACGTAGGGCGCAAGCGTTGTCCGGAATTATTGGGCGTAAAGAGCTCGTAGGCGGTTTGTTGCGTCTGCTGTGA
+
FFFFFFFFFFFFFF:FFFFFFFFFFFFFFFFFFFFFFFFFFFFFFFFF:FFFFFFFFFFFFFFFFFFFFFFFFFFFFFFFFFFFFFFFFFFFFFFFFFFFFFFFFFFFFFFFFF:FFFFFFFF:FFFFFFFFF,F::FFFFFFFFFFFFFF,FFFFFFFFFFFFFFFFFFFFFF,FFFF:F:F:FFFFF,FFF,FFFFFFFFFFF:FFFFFFFF,F:FFFFFFFFFF,:FF,FFFFFFFFFFFFFFFFFF
@A00920:152:HGHKKDRXX:2:2103:19343:12602 1:N:0:AGGAGTGG+TAAGACAC
ACTCCTACGGGAGGCAGCAGTGGGGAATCTTGCGCAATGGGCGAAAGCCTGACGCAGCGACGCCGCGTGAGCGATGAAGGCCTTCGGGTTGTAAAGCTCTGTGGGGAGGAAAGAATAAGGGTTGGCTAATATCCAACCTGATGACGGTACCTCCTTAGCAAGCACCGGCTAACTCTGTGCCAGCAGCCGCGGTAAGACAGAGGGTGCAAACGTTGTTCGGAATTACTGGGCGTAAAGCGCGTGTAGGCGG
+
FFFFFFFFFFFFFFFFFFFFFFFFFFFFFFFFFFFF::FFFFFFFFFFFFFFFFFFFFFFFFFFFFFFFFFFFFFFFFFFFFFFFFFF:FFFFF,FFFF,F,FFFFFFFFFFF,FFFFFFFFFFFFFFFFFFFFFFFFFFFFFFFFFF:FFFFFFFFFFF,FFFFFFFFFFFFFFFFFFFFFFFFFFFFFFFFF,FFFFF:FFFFFFF:FFFFFFFFFF:F,FFFF:FFFFF:F:FFFFFFFFF:FFFFF
@A00920:152:HGHKKDRXX:2:2103:19307:13542 1:N:0:AGGAGTGG+TAAGACAC
ACTCCTACGGGAGGCAGCAGTGGGGAATTTTACGCAATGGGCGAAAGCCTGACGTAGCGACACCGCGTGAACGAAGAAGCCTTTTGGGGTGTAAAGTTCTGTCAGCAGGGACGAAAAAAATGACGGTACCTGCAGAGGAAGCATCGGCTAACTACGTGCCAGCAGCCGCGGTAAGACGTAGGATGCAAGCGTTGTCCGGATTTATTGGGCGTAAAGAGTTCGGAGGTGGTTTGTTAAGTCTGATGTTAAA
+
FFFFF:FFFFFFFFFFFFFFFFFFFFFFFFFFFFFFFFFFFFFFFFFFFFFFFFFFFFFFFFFFF:FFFF,FFFFFFFFFFF,:FFFFF:FFFF,FF:FFFFFFFFFFFFFFF:FFFFFFFFFFFFF:FFFFFFFFFFFFFF,FFFFFF:FFF:FFFFFFFFFFFFFFFFFFFFFFFF:::FFF:FFFFFFFFFFFFFFF,FFFF:FFFFF,FFFF,FFFF:,FFFFFFF:FFF:,FFF:FFFFF:FFFF
@A00920:152:HGHKKDRXX:2:2103:29505:13917 1:N:0:AGGAGTGG+TAAGACAC
ACTCCTACGGGAGGCAGCAGTCGAGAATTTTTCTCAATGGGCGCAAGCCTGAAGGAGCGACGCCGCGTGGGGGATGAAGGGTTTCGATCCGTAAACCCCTGTCATTTGTGAACAATGCTCATGATTTAAAAGATGATGAGTTGATAGTAATGAAAGAGGAAGGGACGGCTAACTCTGTGCCAGCAGCCGCGGTAATACGGAGGGTGCAAGCGTTATCCGGATTCACTGGGTTTAAAGGGTGCGTAGGAGG
+
FFFFFFFFFFFFFFFFFFFFFFFFFFFFFFFFFFFF:FFFFFFFFFFFFFFFFFFFFFFFFFFFFFFFFFFFFFFFFFFFFFFFFFFFFFFFFFFFFFFFFFFFFFFFFFFFFFFFFFFFFFFFFFF:FFFFFF:F,F:FF,:FFFF:FFF:,FFFFFFFFFFFFF,:FFFFFFFF:,FFFFFFFFFFF::,FFF,:FFFFFFFF:FF:,FFFF:FF:,FFFFFFFFFF,FF:FFFFFFFFFFFFFFF:,
@A00920:152:HGHKKDRXX:2:2103:32606:14622 1:N:0:AGGAGTGG+TAAGACAC
ACTCCTACGGGAGGCAGCAGTGGGGAATCTTGCGCAATGGACGAAAGTCTGACGCAGCGACGCCGCGTGAGCGATGAAGGCCTTCGGGTTGTAAAGCTCTGTGGGGAGGGACGAATAAGTGCAGGCTAATACCCTGCATGATGACGGTACCTCCTTAGCAAGCACCGGCTAACTCTGTGCCAGCAGCCGCGGTAAGACAGAGGGTGCAAACGTTGTTCGGAATCACTGGGCGTAAAGCGCGTGTAGGCGG
+
:FF:FF:FFFFFFF:FFFFFFFFFFFFFFFFFFFFFFF:FFFFFFFFFFFFFFFFFFFFFF:FFFFFFFFFFFFFFFFFF,:FFFFF,:FFFFFFFFFFFFFFFFFFFFFFFFFFFFF:FF:FFFFFFFFFFFFFFFFFF:FFFFFFFFFF:FFFFFFFF:,F:FFFFFF::FFFFFFF:FFFFFFFFFFFFFFFF:FFFFFFFFFFFF:F,FFFFFFFFFFFFFFFFFFFFFFF,F:FFF:FFFFF:FF
@A00920:152:HGHKKDRXX:2:2103:32398:14826 1:N:0:AGGAGTGG+TAAGACAC
ACTCCTACGGGAGGCAGCAGTGGGGAATATTGCTCAATGGGCGAAAGCCTGAAGCAGCAAAGCCGCGTGAGCGATGAAGGTCTTCGGATCGTAAAGCTCTGTGGGGAGAGAAGAAGAGAGTCCGTGAAGAGCGGGCGATGACGGTATCTCCTTAGCAAGCACCGGCTAACTCTGTGCCAGCAGCCGCGGTAATACAGAGGGTGCACACGTTGCTCGGACTTATTGGGCGTAAAGCGCGCGTAGGCGGCTC
+
F:F:,F,,,,,FF:,F,FF::,F::F:FFFFF:,FFFFF:FF:FF,F:F::FF,F,FF,F,FF:,,:F:F:F:FF,FF,F:F:,:,:FFF,F,FFFFFFFF:FFFFFFF:FFFF:,FFFF:,:,FFFFF,FFF:,FFFF,F:FFF:F,FF:FF:F,FFFFF,FFFFF,FFF,FFFF,FFFFFFFFFFFFFF,FFF,FF:F,:F:,,FF:F::FF:,F,,,FF:FF,FFFF:F::FFFFFFF::F:FFF::
@A00920:152:HGHKKDRXX:2:2103:24758:16000 1:N:0:AGGAGTGG+TAAGACAC
ACTCCTACGGGAGGCAGCAGTGAGGAATATTGCCCAATGGACGCAAGTCTGAGGCAGCAACGCCGCGTGGGCGATGAAGGCCTTCGGGTTGTAAAGCCCTTTTCTGGGGGAAGAGGAAGGACGGTACCTCAGGAATAAGTCACGGCTAACTACGTGCCAGCAGCCGCGGTAATACGTAGGTGGCAAGCGTTATCCGGATTCACTGGGCGTAAAGCGCGTGCAGGCGGTTTCGTAAGTCGGACGTGAAAGC
+
FFFFF,FFFFFFFFFFFFFFFFFFFFFFFFFFFFFFFFFFFFFF,FFFFFFFFFFFFFFFFFFFFFFFFFFFFFFFFFFFFF,FFFFFFFFFF,FFFFFFFFFFFFFFFFFFFFF:FFFFFFF:FFFFFFFFFF,FFFFFFFFFFFFFFFFFFFFFFFFFFFFFFFFFFFF,FFFFFFFFF::FFFFFFFFFFFFFFFFFFFFFFF:FFFF,FFFFF:FF:FFFFFF:FFFF:FFFFFFFFFFFFF,FFF
@A00920:152:HGHKKDRXX:2:2103:8630:16125 1:N:0:AGGAGTGG+TAAGACAC
ACTCCTACGGGAGGCAGCAGTAAGGGATCTTGCGACAATGGGCGAAAGCCTGACGCAGCAACGCCGCGTGCGGGATGACGGCCTTCGGGTTGTAAACCGCTTTTCGGGGGGAAGAGGAAGGACGGTACCCCCGGAAGAAGTCTCGGCTAACTACGTGCCAGCAGCCGCGGTAAAACGTAGGAGGCGAGCGTTATCCGGATTTACTGGGTGTAAAGCGCGGGCAGGCGGTGGTCCAAGTCGGACGTGAAAG
+
FFFFFFFFFFFFFFF:FFFFFFFFFFFFFFFFFFFFFFFFFFFFFFFFFFFFFFF:FFF:FFFFFFFFFFFFFFFFFFFFFFF:FFFFFFFFFF,FFFFFFFFFFFFFFFFF,FFFFFFFFFFFFFFFFFFFFFFFFFFFFFFFFFFF:FFFFFFFFF:FF:FFFFFFFFF:FFFFFFFFFFFFFFFFFFFFFFFF:FFFFFFFFFFFFFFF,FFFFFFFFFFFFFFFFFFF:FFFFFFFFF:FFFFFFF
@A00920:152:HGHKKDRXX:2:2103:22842:16125 1:N:0:AGGAGTGG+TAAGACAC
ACTCCTACGGGAGGCAGCAGTGGGGAATCTTGCGCAATGGGCGAAAGCCTGACGCAGCAACGCCGCGTGCGGGATGACGGCCTTCGGGTTGTAAACCGCTTTCAGTGGGGACGAAATCAGACGGTACCCACAGAAGAAGCCCCGGCCAACTACGTGCCAGCAGCCGCGGTAACACGTAGGGGGCGAGCGTTGTCCGGATTCATTGGGCGTAAAGAGCTCGTAGGCGGCTCAGTAAGTCGGGTGTGAAACC
+
FFFFFFFFFFFFFFFFFFFFFFFFFFFFFFFFFFFFFFFFFFFFFFFFFFFFFFFFFFFFFFFFFFFFFFFFFFFFFFFFFFFFFFFFFFFFFFFFFFFFFFFFFFFFFFFFFFFFFFFFFFFFFFFFFFFFF:FF:FFFFFFFFFFFFFFFFFFFFFFFFFFFFFFFFFFFFFFFFFFFFFFFFFFFFFFFFFFFFFFFFFFF::FFFFFFF:::FFFFFFFFF:FFFFFFFF:FFFFFFFFFFFFFFF
@A00920:152:HGHKKDRXX:2:2103:9019:16235 1:N:0:AGGAGTGG+TAAGACAC
ACTCCTACGGGAGGCAGCAGTAAGGGATCTTGCGACAATGGGCGAAAGCCTGACGCAGCAACGCCGCGTGCGGGATGACGGCCTTCGGGTTGTAAACCGCTTTTCGGGGGGAAGAGGAAGGACGGTACCCCCGGAAGAAGTCTCGGCTAACTACGTGCCAGCAGCCGCGGTAAAACGTAGGAGGCGAGCGTTATCCGGATTTACTGGGTGTAAAGCGCGGGCAGGCGGTGGTCCAAGTCGGACGTGAAAG
+
,,F,F,FF:FFF:FFFFFF:FFFFF:FFFFFF:F:FFFFF:F:FFFFFFFFFFFFFFFFFFFFF:FFF:FF:FFFFFF::F:FFFFFFFFFFFFF:FFFFF:FFFFFFFFFFFFFFFF,FFFFFFFFFFFFFFFFFFFF::FFFFFFF:FF:FFFFFFFF:::FFFFFFFFF,,FFFFFFFFFFFFF,FFFFF:FFFF:FFFFFFF:FF:FFFFFF,:FFFFFFFFFF:F:FFFFFFF:FF::F:FF:,F
@A00920:152:HGHKKDRXX:2:2103:30183:16344 1:N:0:AGGAGTGG+TAAGACAC
ACTCCTACGGGAGGCAGCAGTGGGGAATCTTGCGCAATGGGCGAAAGCCTGACGCAGCGACGCCGCGTGAGTGATGAAGGCCTTCGGGTTGTAAAGCTCTGTGGAGGGGGACGAATAAGGGTCGTCGAATAGACGGCTCGATGACGGTACCCCTTTAGCAAGCACCGGCTAACTCTGTGCCAGCAGCCGCGGTAAGACAGAGGGTGCAAACGTTGTTCGGAATTACTGGGCGTAAAGCGCGTGTAGGCGG
+
FFFFFFFFFFFFFFFFFFFFFFFFFFFFFFFFFFFFFFFFF:FFFFFFFFFFFFFFFFFFFFFFFFFFFFFFFFFFFFFFFF:FFFFFFFFF,FFFFFFFF:FFFFFFFFFFFFFFFFFFFFFFFFFFFFFFFFFFFFFFFFFFFFFFFFFFFFFFFFFFFFFFFFFFFFFFFFFFFFFFFFFFFFFFFFFFFFFFFF:FFFFFFFFF:FF:FF:FF:FFF,FFFFFFFFFF:F:FFFFFFFFFFFFFFF
@A00920:152:HGHKKDRXX:2:2103:22625:16407 1:N:0:AGGAGTGG+TAAGACAC
ACTCCTACGGGAGGCAGCAGTGGGGAATATTGGACAATGGGGGCAACCCTGATCCAGCAATGCCGCGTGAGGGATGAAGGTCTTTGGATCGTAAACCTCTAAAAGTGGGACGATAATGACGGTACCACTTGAAAAGCACCGGCTAACTCCGTGCCAGCAGCCGCGGTAATACGGAGGGTGCTAGCGTTATCCGGAATCACTGGGCGTAAAGGGCGCGTAGGCGGTTTGTTAAGTCCGATGTTAAAGACTG
+
FFFFFFFFFFFFFFFFFFFFF::FFFFFFFF:FFFFFFFFFFFFFFFFFFFFFFFFFFFFFFFFFFFFFFFFFFFFFFFFFFFFFFFFFFFFFFFFFFFFF:FFFFFFFFFFFFFFFFFFFFFFFFFFFFFFFFFFF:FFFFFFFFFFFFFF:FFFFFFFFFFFFFFFFFF:FFFFFFFFFFFFFFFFFFFFFFFFFFFFFFFFFFFFFFFFFFFFFFFFFFFFFFFFFFFF,FFFFFFFFFFFFF:FF:
@A00920:152:HGHKKDRXX:2:2103:19180:17801 1:N:0:AGGAGTGG+TAAGACAC
ACTCCTACGGGAGGCAGCAGTGGGGAATTGTTCACAATGGGCGCAAGCCTGATGACGCGACGCCGCGTGGGGGAAGAAGGTCTTCCGAATTGAAACCCCCGGACAATGGGGCGCAAGACCCGGGAGCTCATCATCCCGGGAGTGACGGGCCCGAGAAAGGAAGCCACGCCTAACTCTGTGCCAGCACACGCGCTAATACAGAGGTGGCACGCCGTGTTCCGAAATACTGGGCGTAAGGGGCGCGTAGGCG
+
FFFFFFFFFFFFFFFFFFFFFFFFFF,F,FFFFFFFFFFFF:F:F,,FFFFFFF,:FF,FFFFFFFFFFFFFF:,,,F,F,F,F,,F:,F,,,F:,FFF,,,,:FF::FF,:FFFFF:FFF:F:,,,,FF:F,:FFFF:F,,,F:,,F,,F,,,,,F,F,,,,::,FF,FF,,:FF,,::F,FFF:,:F,FF,F:FF:F,F:,,F,,FF:F::,F:,:F,F::,:::,F,::FF:,,:,,F,::F,FF,F
@A00920:152:HGHKKDRXX:2:2103:24496:18333 1:N:0:AGGAGTGG+TAAGACAC
ACTCCTACGGGAGGCAGCAGTGGGGAATATTGCACAATGGGCGCAAGCCTGATGCAGCAACGCCGCGTGCGGGACGAAGGCCTTAGGGTTGTAAACCGCTTTCAGCAGGGAAGAAAATGACGGTACCTGCAGAAGAAGGAGCGGCCAACTACGTGCCAGCAGCCGCGGTGACACGTAGGCTCCAAGCGTTGTCCGGATTGATTGGGCGTAAAGAGCTCGTAGGCGGTTTAGTAAGGAGGGTGTGAAACCT
+
:F:FFFF,FFFF:FFFFFFFFFFFF,FFFFFFFFFFFF:F,FFFFF:,FFFFFFFFFFFFFFFFFFFFFFFFFF,FFFFFF:FFFFFFFFFFFF:FFFFF,FFFFFFFFF,,FF,:F:F:FFF:FFFF,FF::,FF:FF::FFF,:FF:FFF:,FFF::,F:,F,FFF:FFFFF:FFFF:FF,FFFFF,,F:FF,:::F,FFFFFFFFFFFF:,F,FFF:FFF:F::FFFFF:FF,,FFFF:FFF,::FF
@A00920:152:HGHKKDRXX:2:2103:1298:18364 1:N:0:AGGAGTGG+TAAGACAC
ACACCTACGGGAGGCAGCAGTCGGGAATTTTGCCCAATGGACGAAAGTCTGAGTCAGCAACACCGCGTGAGGGACGAAGCCTCTCGGGTCGTAAACCTCTTTTCTAAGGGAAGATCCAACACGGTACCTGGAGAATAAGCTCCTGCTAACTCCGTGCCAGCAGCCGCGGAAATAAGGAGGGAGCTAGCGTAGGTCGGACATACAGGGCGAAAAGCGCACGTAGGCGGCGCAGCAAGTCAGGGGTGACATA
+
,:,FF:FF:::,FFF::FF,FFFFFFFFFFF,,FFFFFF:F:,FF:,F:,,FF,FF:,FF,,FF:FF:,:F,:F:FFF:,,FFFFF:,,FF,,:F::,:,F,FF,,F,:,F:F:::F:F,::FFF,FFFFFF,:FF:F,F:,F,,,:F::,FF,,::FFFFFFF,FFF,,F:F:,FFFFF,F,FFFFFFF,,,FF,::,F,:F,:F:F,,:FFF,FFFFFFF:FF:,:,,,,FF:F:FF,F,F:F,,FF,
@A00920:152:HGHKKDRXX:2:2103:27055:18881 1:N:0:AGGAGTGG+TAAGACAC
ACTCCTACGGGAGGCAGCAGTGGGGAATCTTGCGCAATGGCCGAAAGGCTGACGCAGCGACGCCGCGTGCGGGAGGAAGCCCTTCGGGGTGTAAACCGCTGTCAGGGGGGACGAAAGCCCGGGGGAGGCAATGCCCATCGGGGATGACGGTACCCTCAGAGGAAGCACCGGCTAACTCCGTGCCAGCAGCCGCGGTAATACGGAGGGTGCGAGCGTTGTTCGGAATTATTGGGCGTAAAGCGCGCGTAGG
+
FFFFFFFFFFFFFFFFFFFFFFFFFFFFFFF:FFFFFFFFFFFFFFFFFFFFFFFFFFFFFFFFFFFFFFFFFFFFFFF::FFFFFFFFFFFFFFFFFFFFFFFFFFFFFFFFFFFFFFFF:FFFFFFFFFFFFFFF:FFFFFFFFFFFFF,FFFFF:FFFFFFFFFFFFFFF,FFFFFFFFFF:FFF,FF:FF:FFFF:FFFFFFFF,FFFFFFF:FFFFFFFFF:FF,FFF:FFFF:FFFFFFFFFF:
@A00920:152:HGHKKDRXX:2:2103:2600:19147 1:N:0:AGGAGTGG+TAAGACAC
ACTCCTAGGGAGGCAGCAGTGGGGAATCTTGCGCAATGGGCGAAAGCCTGACGCAGCCATGCCGCGTGAATGATGAAGGTCTTATGATTTTAAAATTATTTCAACGGGGAAGATAATGACGGTACCCGGAGAAGAAGCCCCGGCTAACTTCGTGCCAGCAGCCGCGGTAATACGAATGGGGCTAGCGTTGCTCGGATTTACTGGGAGTAAAGGGCGCGTAGGCGGACAGTTACTTTAGGGGTGAAAGCCC
+
FFF,FFFF:F:FFFF:FF:FFFFFF:,::F:FF,FFFFF:F,FFFFFFFFF,FFFFFFFF,FFFF,::F:F:FFFFFF:::F:F,F,:F,FF,FF::,:F:FF,FF:FFFFFFFF:FF:FF,FFF:FFFFF,FFFFFFFFFFF:,FFFFFFF,FF::,FFFFFF:,FFFFFFF:FF,F,FFFF:F,,FF:F:F:F:,FFFF:FF:,FFFFF,:F,::F:F,FF,FFF:FF,F,,,F:,,FFFFFFFF:F:
@A00920:152:HGHKKDRXX:2:2103:18566:19836 1:N:0:AGGAGTGG+TAAGACAC
ACTCCTACGGGAGGCAGCAGTGGGGAATATTGCGCAATGGGGGAAACCCTGACGCAGCAACGCCGCGTGGAGGAGGAAGGCCTTCGGGTCGTAAACTCCTGTCAGGTGGGAAGAAAAGGTTGCAGCAAACAACTGCAACTGTTGACGGTACCACCAGAGGAAGCCCCGGCTAACTTCGTGCCAGCAGCCGCGGTAATACGAAGGGTGCAAGCGTTACTCGGAATTACTGGGCGTAAAGCGTGCGTAGGTG
+
::FFFF,FFFFFF:F,:F:F::F::,F:FFF:FFFFFFFFF:::FFFFFFFFFF:FFFF,FFFFFFF,F,F:FF,FFFFFFFFFFFFFF:FFFFFFFFFFFFFF:,:FF,,,FFF,FFFF,FFFFFF,FFFFFFFFF,FFFFFFFFFFFFFF,FFFF::FFFFF:FFFFFF,FFFFFFFFFFFFF:FFFFFFF:F,:FFF,FFFFFFF,,FFFFFFFFFFFF,FFFFFFFFFFFF::FFFFFFF,FF:FF
@A00920:152:HGHKKDRXX:2:2103:18258:20118 1:N:0:AGGAGTGG+TAAGACAC
ACTCCTACGGGAGGCAGCAGTGGGGAATTTTGGACAATGGGGGCAACCCTGATCCAGCCATCCCGCGTGTGCGATGAAGGCCTTCGGGTTGTAAAGCACTTTTGGCAGGGAAGAAAAGCCGCGGGTTAATACCCTGCGGTGCTGACGGTACCTGCAGAATAAGCACCGGCTAACAACGAGCCAGAAGCCGCGGTAATACTTAGGGTGCGAGCGTTAATCGGAATTACTGGGCGTAAAGCGTGCGCAGGCG
+
:,:FF,FFFFFFFFF:FFFFFFFFFFFF:FFFFFF,FFFFFFFFFFFFFFFFFFFF:FFFFFFFFFF:FFFFF,FFFFFF,:FFFFF:FFFFFFFFF:FFFF:F,FF:FFFFFFFFF,FFFFFF::F:FFF,:F,:FF,,:FF,F:F:,F:FF:FFFFF,FF,FF:,F:F:FFF,FFF,FFFFF,FF,:FF,FFF,F:F,:FFFF,F:F:FFFF,FFFFF,:,F,F::FF,F,FF,FFFFF::F:FF,FF
@A00920:152:HGHKKDRXX:2:2103:20383:20415 1:N:0:AGGAGTGG+TAAGACAC
ACTCCTACGGGAGGCAGCAGTGGGGAATATTGGACAATGGGCGCAAGCCTGATCCAGCCATACCGCGTGAGTGAAGAAGGCCTTCGGGTTGTAAAGCTCTTTTGTTGGGAAAGAAATCCTGTCGGTTAATACCCGGTAGGGATGACGGTACCCAAAGAATAAGCACCGGCTAACTTCGTGCCAGCAGCCGCGGTAATACGAAGGGTGCAAGCGTTACTCGGAATTACTGGGCGTAAAGCGTGCGTAGGTG
+
FFFFFFFFFFFFFFFFFFFFFFFFF:FFFFFFFFFFFFFFFFFFFF:FFFFFFF:FFFFFFFFFFFFFFFFFFF:FFFFFFFFFFFFFF:FFFFFFFFFFFFFFFFFFFFFFFFFFFFFFFFF,FF,FFFFFFF:FF:FF,,FFFF,FFFFFFF:FFFF:FFFFFFFF,FFFFFFF:FFFFF::FFFF::,F,F,FFFFFFF:FFFFFFF,FFFFF:FFF,FFF,FF:F:FFFFFFFF::F:FFFF:FF,
@A00920:152:HGHKKDRXX:2:2103:6135:20697 1:N:0:AGGAGTGG+TAAGACAC
ACTCCTACGGGAGGCAGCAGCAAGGAATTTTCCACAATGGGCGCAAGCCTGATGGAGCAACGCCGCGTGCGGGATGACGCCCTTCGGGGTGTAAACCGCTTTTCGAGGGGACGAAGGCAATGACGGTACCCTCGGAATAAGGATCGGCTAACTACGTGCCAGCAGCCGCGGTAAGACGTAGGATCCGAGCGTTGTCCGGAGTTACTGGGCGTAAAGCGCGCGCAGGCGGATACGCGCATCGGCGGTGAAA
+
FF:FFFFFFFFF:FFFFFFFFF:FFFFFFFFFFFF:FFFFFFFFFFFFFFFFFFFFFFFFFFFFFFFFFFFFFFFFFFFFFFFFFFFFFFFFFFFFFFFFFFFFFFFFFFFFFF:FFFFFFFFFFFFFFFFFFFFF,FFFFFFFFFFFFFFFFFFFFFFFFFFFFFFFFFFFFFFFFF:FFFFFFFFFFFFFFFFFFFFFFFFF:FFFFFFFFFFFFFFFFFFFFFFFFFF,FFFFFFF:,FFFFFFFFF
@A00920:152:HGHKKDRXX:2:2103:17237:21261 1:N:0:AGGAGTGG+TAAGACAC
ACTCCTACGGGAGGCAGCAGTCGGGAATATTGCCCAATGCGCGAAAGCGTGAGGCAGCAACGCCGCGTGCGCGATGAAGGCCTTCGGGTCGTAAAGCGCTTTTCGGTGGGATGAGGAAGGACAGTACCACCGGAATAAGGGACGGCTAACTACGTGCCAGCAGCCGCGGTAAAACGTAGGTCCCGAGCGTTATCCGGATTTACTGGGCGTAAAGGGCGTTCAGGCGGTGGGCTAAGTCAGGCATGAAATC
+
FFFFF:FFFFFFFFFFFFFFFFFFFFFFF,FFFFFFF:F:FFFFFFFFFFFFFFFF:FFFFFFFFFFFFFFFF:F:FFF:FF:FFFFFFFFFFF:FFFFF:F,FFFFFFF:FFFF,FFFFFF:FFFFFFFFFFF,:FFFFFFF:FFF:F,FFFFFFFFFF:FFFFFFFFF:F,FFFFFF,,:F:FFFFFFFF:F:FFFF::FFF,FFFFFF,FFFFFFFFFFFF,FFFF,FF::FF:FFFFFFFF:FF:F
@A00920:152:HGHKKDRXX:2:2103:16586:21386 1:N:0:AGGAGTGG+TAAGACAC
ACTCCTACGGGAGGCAGCAGTAAGGAATATTGGTCAATGGACGCAAGTCTGAACCAGCCATGCCGCGTGGAGGATGAAGGTCCTCTGGATTGTAAACTTCTTTTATCTGGGACGAAAAAAGGGAATTCTTTCTCGTCTGACGGTACCAGATGAATAAGCACCGGCTAACTCCGTGCCAGCAGCCGCGGTAAGACAGAGGGTGCAAACGTTGTTCGGAATTACTGGGCGTAAAGCGAGTGTAGGCGGTCTG
+
FFFFFFFFFF,FFFFFFFFFFFFFFFFFFFFFFFFFFFFFF:FFFFFFFFFFFFFFFFFFFFFFFFFFFFFFFFFFFFFFFFFFFFFFFFFFF:FFFF,FFFFFFFFFFFF:F::FFFFFFFFF:FFFFFFFFFFFFF::FFFF:FFF:FFFFFFFFF:F:FFFFFFFF:FFFFFFFFFFFF,FFFF:FFFFFFFFFFFFFFFFFFFFFFFFFFFFFFF:F::FFFFFFFFF:FF::FFFF,FFFFFFFF
@A00920:152:HGHKKDRXX:2:2103:29568:21574 1:N:0:AGGAGTGG+TAAGACAC
ACTCCTACGGGAGGCAGCAGTAGGGAATATTGGACAATGGGCGCAAGCCTGATCCAGCCATGCCGCGTGAGTGAAGAAGGCCCTCGGGTTGTAAAGCTCTTTTGTCCGGAAAGAAAAGCGCCGGGTTAATACCCTGGTGTCCTGACGGTACCGGAAGAATAAGCACCGGCTAACTTCGTGCCAGCAGCCGCGGTAATACGAAGGGTGCAAGCGTTACTCGGAATTACTGGGCGTAAAGCGTGCGTAGGTG
+
FFFFFFFFFFFFFFFFFFFFFFFFFFFFFFFFFFFFFFFFFFFFFFFFFFFFFFFFFFFFFFFFFFFFFFFFFFFFFFFFFFFFFFFFFFFFFFFFFFFFFFFFFFFFFFFFFFFFFFFFFFF:FFFFFFFFFFFFFFFFFFFFFFFFF,FFFFFFFFFFFFFFFFFFFFF,FFFFFFFFFFFFFFFFFFFFFFFFFFFFFFFFFFFFF:FFFFFF:F:FFF:FF:FFFFFFFFFFFFFFFFFFFFFFFF
@A00920:152:HGHKKDRXX:2:2103:26630:21590 1:N:0:AGGAGTGG+TAAGACAC
ACTCCTACGGGAGGCAGCAGTGGGGAATTGTTCGCAATGGACGAAAGTCTGACGACGCAACGCCGCGTGAAGGATGAAGGTCTTCGGATTGTAAACTTCTGTTGGGTGGGAAGAATTGTTTCCGGATCAATACCCCGGGAATTTGACGGTACCACCTGAGGAAGCCCCGGCTAACTCTGTGCCAGCAGCCGCGGTAATACAGAGGGGGCAAGCGTTGTTCGGAATTACTGGGCGTAAAGGGTCCGTAGGC
+
FFFFFFFFFFFFFFFFFFFFFFFFFFFFFFFFFFFFFFFFFFFFFFFFFFFFFFFFFF::FFFFFFFFFF:FFFFFFFFFFFFFFF:FFFFFFFFFFFFFF:FFFFF,FFFFFFFFFFFFFFFFFFF:FFFFFFFFFFF:FFFFFFFFFFF:FF:FFFFFFFFF:F:FFFFFF:FFFFF:F:FFFFFFFFFFFFFFFFFFFFFFFF:FFFFFFFFFFFFFFFFFFFFFFFFFFFFFFFF:F::,FFFFFF
@A00920:152:HGHKKDRXX:2:2103:29414:21590 1:N:0:AGGAGTGG+TAAGACAC
ACTCCTACGGGAGGCAGCAGTAAGGGATCTTGCGACAATGGGCGAAAGCCTGACGCAGCAACGCCGCGTGCGGGATGACGGCCTTCGGGTTGTAAACCGCTTTTCGGGGGGAAGAGGAAGGACGGTACCCCCGGAATAAGTCTCGGCTAACTACGTGCCAGCAGCCGCGGTAAAACGTAGGAGGCGAGCGTTATCCGGATTTACTGGGTGTAAAGCGCGTGTAGGCGGTCGTGCAAGTGAGGCGTGAAAG
+
FFFFFFFFFFFFFFFFFFFFFFFFFFFFFFFFFFF:FFFFFFFFFFFFFFFFFFFFFFFFFFFFFFFFFFF,FFFFFFFF:FF:FFF,FFFFFF::FFFFFFFFFFFFFFF,:FFFFFFFFFFF,FFFF,FFF:F,FFFFFFFF::FFFFFFFFF,FFFFF:FFFFFFF,FFFFFFFFFF:FFFFFFFFF,:F:F:FFFFFFFFFFF,FF::FFF,FFF:F:F:F::FFFF,FFF:FF:FFFFFF::F,F
@A00920:152:HGHKKDRXX:2:2103:3034:21652 1:N:0:AGGAGTGG+TAAGACAC
ACTCCTACGGGAGGCAGCAGTGGGGAATATTGCACAATGGGCGCAAGCCTGATGCAGCCATGCCGCGTGTATGAAGAAGGCCTTCGGGTTGTAAAGTACTTTCAGCGGGGAGGAAGGGAGTAAAGTTAATACCTTTGCTCATTGACGTTACCCGCAGAAGAAGCACCGGCTAACTCCGTGCCAGCAGCCGCGGTAATACGGAGGGTGCAAGCGTTAATCGGAATTACTGGGCGTAAAGCGCACGCAGGCG
+
FFFFF,FFFFFF:FFFFFFFFFFFFFFFFFFFFFFFF:FFFFFF:FF:FFFFFFFFF:F:FF:,FFFFFFFF::,:FFFFFFFFFFF:FF:FF:FFFFFFFFFFFFFFFFFFFFFFFFFFFFFFFFFFFFF,FFFFFFFFFFFF:FFFFFFFFFFFFFFFFFFFFFFFFFFFFF:FFFFFFFFFF:FFFFFFFFFFFF,FFFFFFFFFFFFFFF:FFFFFFFFFFFFFFFFFFFF,FF:F,FFFFF:FFF
@A00920:152:HGHKKDRXX:2:2103:17770:22279 1:N:0:AGGAGTGG+TAAGACAC
ACTCCTACGGGAGGCAGCAGTAAGGAATATTGGGCAATGGAGGCAACTCTGACCCAGCCATGCCGCGTGGAGGATGAAGGTCCTCTGGATTGTAAACTTCTTTTATTTGGGAAGAAATGCCAATTTTCTAATTGGTTTGACGGTACCAGATGAATAAGCACCGGCTAACTCCGTGCCAGCAGCCGCGGTAATACGGAGGGTGCAAGCGTTATCCGGATTCACTGGGTTTAAAGGGTGCGTCGGCGGGCAT
+
FFF:FFFFFFFFFFFFFFFFFFFFFFFF:FFF:FFFFFFFFFFFFFFFFFFFFFFFFFFF,FFFFFFFF,FFF:FFFFFF:FFFFFFFFF:FFFFFF,FFF,:FFFFFFFFFFF:FFF:FF:FFFFF,:FF:FF,FFFF,FF:,FF:F,:,,FFFFFFF:FFFFF,F,FF,FFF:FFF,FFFFF::FFFFFFFFFFFF:,FF:F:FFF:FFFFF:FF,FFFF:FF,:F,FF:FF:,F,F,,F,:FF:,FF
@A00920:152:HGHKKDRXX:2:2103:25247:23516 1:N:0:AGGAGTGG+TAAGACAC
ACTCCTACGGGAGGCAGCAGTTTCGAATCATTCACAATGGGCGAAAGCCTGATGGTGCGACGCCGCGTGAGGGATGAAGGCCTTCGGGTTGTAAACCTCTGTCACCGGGGAAGAAACGCTTTGAGTTAACAGTTCAAAGCCTGACTTAACCCGGAGAGGAAGCAGTGGCTAACTCTGTGCCAGCAGCCGCGGTAATACAGAGACTGCAAGCGTTATTCGGATTCACTGGGCGTAAAGGGTGCGCAGGCGG
+
FFFFFF:FF:FFFFFFFFFFFFFFFFFFFFFFFFFFFFFFF:FFFFFFFFFFFFFFFFFFFFFFFFFFFFFFF:FFFFFFFFFFFFFFFFF:FFFFFFFFFFFFFFFFFFFFFFFFFFFFFFFFFFFFFFFFFFFFFF:FFFFFFFFFFFFFFFFFFFFFFFFFFFFFFFFFFFFFFFFFFFFFFFF:FFFFFFFFFFFFFFFFFFFFFFFFFFFFFFFFFFFFFFFF:FFFF:FFFFFFFFF:FFF::F
@A00920:152:HGHKKDRXX:2:2103:13557:23750 1:N:0:AGGAGTGG+TAAGACAC
ACTCCTACGGGAGGCAGCAGTAGGGAATCTTGCGCAATGGGCGAAAGCCTGACGCAGCGACGCCGCGTGCGGGAAGAAGGCCTTCGGGTTGTAAACCGCTTTCAGGAGGGACGAAGCCACTCGGGTTAATAGCCCAGAGGGTGACGGTACCTCCAGAAGAAGCACCGGCTAACTACGTGCCAGCAGCCGCGGTAATACGTAGGGTGCAGGCGTTACTCGGAATTACTGGGCGTACAGCGTGCGCGGGCGG
+
,FFFFFFFFFFFFFFFFFFFFFFFFFFF:FFFFFFFFFFFFFFF::FFFFFFFFFFFFFFFFFFFFFFFF:FFFFFFFFFFFFFF:FFFF:FFFF,FF:,FF::FFF:FFFF:,FFFF:,FFFFF:FFFFFF:F,FFFF,,FFFF,,FFFFFFFFFFFFFFFFFF,::FFF,:FFFF,FF:FFFFFFF:FF,F,:FFFF:FF,FFFFF,FF:FFF,F:FFFFFFFFFFF:FFF::FFFFF::F,,FFFFF
@A00920:152:HGHKKDRXX:2:2103:15492:24032 1:N:0:AGGAGTGG+TAAGACAC
ACTCCTACGGGAGGCAGCAGTGGGGAATCTTGCGCAATGGGCGAAAGCCTGACGCAGCAACGCCGCGTGCGGGATGAAGGCCTTCGGGTTGTAAACCGCTTTCAGTGGGGACGAATCAAGACGGTACCCACAGAAGAAGCCCCGGCCAACTACGTGCCAGCAGCCGCGGTAACACGTAGGGGGCAAGCGTTGTCCGGATTCATTGGGCGTAAAGAGCTCGTAGGCGGCTCAGTAAGTCGGGTGTGAAACC
+
FFFFFFFFFFFFFFFFFFFFFFFFFFFFFFFFFFFFFFFFFFFFFFFFFFFFFFFFFFFFFFFFFFFFFFFFFFFFFFFF:FFFFFFFFFFFFFFFFFFFFFFFFFFFFFFFFFFFFFFFFFFFFFFFFFFFFFFFFFFFFFFFFFFFFFFFFFFFFFFFFFFFFFFFFFFFFFFFFFFFFFFFF:FFF:FFFFFFFFFFFFFFFFFFFFFFFF:FFFFFF,FF:FFFFFFFFFFFFFFFF:FFFFFFFF
@A00920:152:HGHKKDRXX:2:2103:27706:24330 1:N:0:AGGAGTGG+TAAGACAC
ACTCCTACGGGAGGCAGCAGTGGGGAATTGTTCGCAATGGGCGCAAGCCTGACGACGCAACGCCGCGTGGAGGATGAAGGTCTTCGGATTGTAAACTCCTGTTGCCCGGGACGAATTGCTTCGACCTAATACGTCGAAGTTTGACGGTACCAGGTGAGGAAGCCCCGGCTAACTCTGTGCCAGCAGCCGCGGTAATACGTAGGGTGCGAGCGTTAATCGGAATTACTGGGCGTAAAGCGTGCGCAGGCGG
+
FFFFFFFFFFFFFFFFFFFFFFFFFFFFFFFFFFFFFFFFFFFF:FFFFFFFFFFFFFFFFFFFF:FFFFFFFFFFFFFFFFFFFFFFFFFFFFFFFFFFFFFFFFFFFFFFFFFFFFFFFFFFFFFFFFFFFFFFFFFFFFFFFFFFFFFFF:F:FFFFFFFFFFFFFFFFFFFFFFFFFFFFFFFFFFFFF:FFFF:FFFF,F,:FFFFFFF,,,FFFFFFFFFFFFFFFFFFFFFF:FFFFFFFFFF
@A00920:152:HGHKKDRXX:2:2103:6958:24408 1:N:0:AGGAGTGG+TAAGACAC
ACTCCTACGGGAGGCAGCAGTGGGGAATTTTGGGCAATGGCCGCAAGGCTGACCCAGCGACGCCGCGTGCGGGAGGAAGCCTCTCGGGGTGTAAACCGCTGTAAGGCGGGACGAACCCTAACAGGGCGAACAGGCCTGGTAGCTGACGGTACCTCCAGAGGAAGCGCCGGCTAACTCCGTGCCAGCAGCCGCGGTAAGACGGAGGGAGCGAGCGTGGTTCGGAATCACTGGGCGGAAAGCGCGCGAAGGC
+
FFFFFFFFFFFFFFFFFFFFF:FFFFFFFFFFFFFFFFFF:FF,FFFFFF:FF:FFFF:FFFFFFFFFF:FFFF:F:FFFF,,FFFFF:FF:FFFFF:FFFF,F:F,FFFFFFFFFF::,F,:FFFFFF:FFF::FFF,:,,FFFFF,:FFFFF:F,:::F,FFF,FF::FFFFF,FFF,FFFFFFFFFFF,F:,FF,FFF,,F:F,F:FFFFF:,F:,FFF,,,:FF,FF:FF,F,F,FFFFFF,:,:F
@A00920:152:HGHKKDRXX:2:2103:28664:24549 1:N:0:AGGAGTGG+TAAGACAC
ACTCCTACGGGAGGCAGCAGTAAGGGATCTTGCGACACTGGGCGAAAGCCTGACGCAGCAACGCCGCGTGCGGGATGACGGCCGTCGGGTTGTACACCGCTTTTCGGGGGGAAGAGGAAGGACGGTACCCCCGGAAGAAGTCTCGGCTAACTACGTGCCAGCAGCCGCGGTAAAACGTAGGAGGCGAGCGTTATCCGGCTTTACTGGGGGTTAAGCGCGTGTAGGCGGTCGTGCACGTGAGGCGTGAAAG
+
,,:F,FFFFFF,FF:FF:FFFFFFFFFFFFFFFF::F,,FFFFF:FFFFFFFFFFFFFFFFFF,FFFFFFFFFFF:FFFFFFF,FFFF:::FF:,:FFFFF:,FFFFFFFFFFFF:F,FFFFFFFFFFFF:FF,:F:FFFF:FFF:FFFFF:FFFFFFFFF:FFFFFFF:FF,FFFFFFFFF:FF:::,:FFF:FFF:,FFFFFFFFFFF,,FF:F::F,F:,:FFFF,FFF:,F::F,:FFFFF:,::F
@A00920:152:HGHKKDRXX:2:2103:8341:24956 1:N:0:AGGAGTGG+TAAGACAC
ACTCCTACGGGAGGCAGCAGTGGGGAATATTGGACAATGGGCGAAAGCCTGATCCAGCAATGCCGCGTGAGTGATGAAGGCCTTAGGGTTGTAAAGCTCTTTTACCCGGGAAGATAATGACTGTACCGGGAGAATAAGCCCCGGCTAACTCCGTGCCAGCAGCCGCGGTAATACGGAGGGGGCTAGCGTTGTTCGGAATTACTGGGCGTAAAGCGCGCGTAGGCGGCTTTGTAAGTTAGAGGTGAAAGCC
+
FFFFFFFFFFFFFFFFFFFFFFFFFFFFFFFFFFFFFFFFFFFFFFFFFFFFFFFFFFFFFFFFFFFFFFFFFFFFFFFFFFF,FFFFFFFFFFFFFF:FFFFFFFFFFFFFFFFFFFFFFFFFFFFFFFFFFFFFFFFFFFFFF:FFFFFFFFFFFFFFFFFFFFFFFFFF:FFFFFFFFFFFFFFF:FFFFFFF:FFFFFFFFFFFFFFFFFFFFFFFFFFFFFFF,FFFFFFFFFFFFFFFFFFFFF
@A00920:152:HGHKKDRXX:2:2103:31792:25050 1:N:0:AGGAGTGG+TAAGACAC
ACTCCTACGGGAGGCAGCAGTAAGGAATATTGGACAATGCCCGCAAGGGTGATCCAGCCATGCCGCGTGCAGGAAGACGGCCCTATGGGTTGTAAACTGCTTTTACACCGGAGAAAACCCCTTCTCGTGAGGAGGGCTGATAGTATGGTGAGAATAAGCATCGGCTAACTTCGTGCCAGCAGCCGCGGTAAGACGAAGGATGCAAGCGTTATCCGGATTCATTGGGTTTAAAGGGAGCGTAGGTGGCCTT
+
FFFFFFFFFFFFFFFFF:FFFFFFFFFFFFFFFFFFFFFFFFFFF:FFFFFFF:::FFFFFFFFFFFFFFFFFFFFFFFF,FFFF:FFFFFFFFFFFFFFFFFFFFFFFFFFFFFFF,F:::FF:F,FFF,,F,FFFFF,FFFFFF,FFFF:FF:F:,FFFFFFFFFFFFFFFF,FFFFFFF,:F,:FFF,FFFFFFF:F:FFFFF,:FFFFF,,:FFFF,FFFF:F,:F:FF,FFF,FF,,,FFFFFFF
@A00920:152:HGHKKDRXX:2:2103:27453:25864 1:N:0:AGGAGTGG+TAAGACAC
ACTCCTACGGGAGGCAGCAGTAAGGGATCTTGCGACAATGGGCGAAAGCCTGACGCAGCAACGCCGCGTGCGGGATGACGGCCTTCGGGTTGTAAACCGCTTTTCGGGGGGAAGTGGAAGGACGGTACCCCCGGAATAAGTCTCGGCTAACTACGTGCCAGCAGCCGCGGTAAAACGTAGGAGGCGAGCGTTATCCGGATTTACTGGGTGTACAGCGCGTGTAGGCGGTCGTGCACGTGAGGCGTGAAAG
+
,,:,FF:FF:FFFF:FF:FFFF,FFF:FF:FFFF:F:,FFFFFFFFFFFFFF:FFFFFFFFFFFFFFFF:FFF:FFFFFFFFFFFFFFFFFFFF,F:FFFFFFFFFFFF:,,:F,:FFF:FFFFFF:FFFFFFFF:F:FFFF:FFFFFFFFFFFFFFF:FFFFFFF:FF:FFF:FFFFFFF:FFF:F:F:F::FFFFFFFFFFF,FFFFFFF,FFF:F:F:FFFFFFFFFF::FF,FFFFFF:FFFFFF:
@A00920:152:HGHKKDRXX:2:2103:31810:25958 1:N:0:AGGAGTGG+TAAGACAC
ACTCCTACGGGAGGCAGCAGCAAGGAATTTTCCGCAATGGGCGAAAGCCTGACGGAGCAACGCCGCGTGGGGGATGAAGGCCTTCGGGTTGTAAACCCCTTTTGAGAGGGAAGAAGATCTGACGGTACCTCGCGAATAAGCCACGGCTAACTACGTGCCAGCAGCCGCGGTAATACGTAGGTGGAAAGCGGTGTCCGGATTTACTGGGCGTAAAGGGCGCGTAGGCGGTCGCCTCAGTCGGACGAGAAAT
+
F:::FFFFFFFFFFFFFFFFFFFFFFFFFFFFFFFFFFFFFFFFFFFFFFFFFFFFFFFFFFFFFFFFF:FFF,FFFFFFFFFFFF:FF,FF:FFFFFFFFFFF,FFFFFFFFFFFFFF:F:FFF:F:FFFF:FFFFFF,FFFFF,FFFF:F:F:FF,F,,FF::FFF:FFFFF:,FF,:FFFF,:,FFF,F,FFF:FFFFFFFFFFF,FF,FFFFFFFFFF,F:F,,FFFFFFFFFF:F,FFF,FFFF,
@A00920:152:HGHKKDRXX:2:2103:29586:26271 1:N:0:AGGAGTGG+TAAGACAC
ACTCCTACGGGAGGCAGCAGTGGGGAATATTGCGCAATGGGCGAAAGCCTGACGCAGCGACGCCGCGTGTGGGATGACGGCCTTCGGGTTGTAAACCACTGTCGGGAGGGACGAATGCCCAGCAAGGGGAGTGACGGTACCTCCAAAGGAAGCACCGGCTAACTCCGTGCCAGCAGCCGCGGTAATACGGAGGGTGAAAGCGTTATTCGGATTTACTGGGCGTAAAGGGTGCGTAGGCGGTCGTGCAAGT
+
:FFFFFFFFFFFFFFFFFFFFFFFFFFFFFFFFFFFFFFFFFFFFFFFFFFF,FFF:FFF,FFFFFFFFF:FFF:FF,FFFFFFFFFFFFFFFFFFFFFFFFF:FF,:FFF:FFFFFF::,FFF,::,FF,F:,FFFFF:,F,FFFFF,FF,F:F:FFFFFFFFFFFFFFFF,FFFFFFFF,,FF:FF,FF:FF,,,FF:FFF:,F:F,,F::FFFF,,:FF,F,F:FF::FF:F:,FFF,F,F:FF:F:
@A00920:152:HGHKKDRXX:2:2103:29912:26396 1:N:0:AGGAGTGG+TAAGACAC
ACTCCTACGGGAGGCAGCAGTGGGGAATCTTGCGCAATGGGCGAAAGCCTGACGCAGCAACGCCGCGTGCGGGAAGACGGCCCTAGGGTTGTAAACCGCTTTCAGCTGGGAAGATAATGACGGTACCAGCAGAAGAAGCCCCGGCTAACTCCGTGCCAGCAGCCGCGGTAATACGGAGGGGGCTAGCGTTAATCGGAATTACTGGGCGTAAAGCGCGGGCAGGCGGCTGTTCAAGTCGGACGTGAAAGCT
+
FFFFFFFFFFFFFFFFFFFFFFFFFFFFFF:FFFFFF:FFFFFFFFFFFFFFFFFFFFFFFFFFFFFFFFFFFFFFFFFFFFFFFFFFFFFFFFFFFFFFFFFFFFFFFFFFFFF:FFFFFFFFFFFFFFFF,FFFFFFFFFFFFFFFFFFFFFFFFFFFFFFFFFFFFFFF,FFFFFF:FFF:FFFFFFFFFFFFFF:FFFFFFFFFF:F:FFFFFFFFFFFFFFFFFFFFFFF:FFFFFF:FFFFFF:
@A00920:152:HGHKKDRXX:2:2103:6714:26741 1:N:0:AGGAGTGG+TAAGACAC
ACTCCTACGGGAGGCAGCAGTGGGGAATATTGCGCAATGGGCGGAAGCCTGACGCAGCGACGCCGCGTGGGGGATGACGGCCTTCGGGTTGTAAACCTCTTTCAGCAGGGACGAAGCGGAAGTGACGGTACCTGCAGAAGAAGCGCCGGCTAACTACGTGCCAGCAGCCGCGGTAATACGTAGGGCGCAAGCGTTATCCGGAATTATTGGGCGTAAAGAGCTCGTAGGCGGTCTGTCGCGTCTGCTGTGA
+
F,FFFFF::F:FF:,F,FFF:,FFF::F,FFF,:FFFFF,FFFFFFFFFFFFF:FFFFFF,FF:FF:FFFFFFFF:FFFFFF:F,FF:FFFFFFFFFFF:FFFFFFFFFFFFFFFFFFFF:FFFFFFFFFFFFFFFFFFFFFFFFFFFFFFFFFFFFFFFFFFFFFFFFFFFFFFFFFFFFFFFFFFFFF:FFFF,FFFFFF,FFFFFFFFFFFFFFFFFFFFFFFFFFFFFFFF:FF:FF:FFF:FFFF
@A00920:152:HGHKKDRXX:2:2103:23755:27038 1:N:0:AGGAGTGG+TAAGACAC
ACTCCTACGGGAGGCAGCAGTAGGGAATCTTCCGCAATGGACGCAAGTCTGACGGAGCAACGCCGCGTGAGCGATGAAGGCCTTCGGGTCGTAAAGCTCTGTTGTCAGGGAAGAACAAGTACCGGAGTAACTGCCGGTACCTTGACGGTACCTGACCAGAAAGCCACGGCTAACTACGTGCCAGCAGCCGCGGTAATACGTAGGTGGCAAGCGTTGTCCGGAATTATTGGGCGTAAAGAGCGCGCAGGCG
+
FF,F,FF,FF,F,F::FFFFFFFF,FF,F:F:FF:FFF,:FFFFFFFFFFFF:FFF:FFF,FFFFF,FFFFFFFFFFFFFF:FFFFFFFFFFFFFFFFFFFFFFFFFFFFFFFFFFFFFFFFFFFFFFF:FFFFFF:FFF:FFF:FFFF:FFFFF,FF::FFF,FFFFFFFF:F,FFFFF,FFF:FF:FFFF:F:FFFFFFFF:FFF:F,FF:,:,:FFFF::FFF:F,F:F,,F,,F,F,FFFFFFF:F
@A00920:152:HGHKKDRXX:2:2103:15718:27117 1:N:0:AGGAGTGG+TAAGACAC
ACTCCTACGGGAGGCAGCAGTGGGGAATCTTGCGCAATGGGCGAAAGCCTGACGCAGCGACGCCGCGTGAGTGATGAAGGCCTTCGGGTTGTAAAGCTCTGTGGGGAGAGACGAATAAGTGCGGGCTAATACTCCGCATGATGACGGTATCTCATTAGCAAGCACCGGCTAACTCTGTGCCAGCAGCCGCGGTAAGACAGAGGGTGCAAACGTTGTTCGGAATTACTGGGCGTAAAGCGAGTGTAGGCGG
+
:FF,FFFFFFFFFFFF:FFFFFFFFFFFFFFFFFFFFFF:FFFF:FFF:FFF:FFFFFF:FFFFFFFFF,::FFFFFFFFFFFFFFFFFFFFFFFF,FFFFF:FF,FFFFFFFFFFFFF,FFF:FFFFFFF,:FF,F,,,FF:FF,:F,FFFF:FFFFFFFFFFFF:FFFFFFFFFFFF,FFFFFFFFF,F,FF,FF:,:,,FFFFFFFFFFFFFFFF,FFFFFFFFF::FF,F,,F:FFF,F:,:FFF:
@A00920:152:HGHKKDRXX:2:2103:25563:27539 1:N:0:AGGAGTGG+TAAGACAC
ACTCCTACGGGAGGCAGCAGTGGGGAATATTGCACAATGGGCGCAAGCCTGATGCAGCGACGCCGCGTGAGGGATGACGGCCTTCGGGTTGTAAACCTCTTTCAGTAGGGAAGAAGCGAAAGTGACGGTACCTGCAGAAGAAGCGCCGGCTAACTACGTGCCAGCAGCCGCGGTAATACGTAGGGCGCAAGCGTTATCCGGAATTATTGGGCGTAAAGAGCTCGTAGGCGGTTTGTCGCGTCTGCTGTGA
+
FFFFFFFFFFFFFFFFFFFFFFFFFFFFFFFFFFFFFFFFFFFFFFFFFFFFFFFFFFFFFFFFFFFFFFFFFFFFFFFFFFFFFFFFFFFFFFFFFFFFFFFFFF,FFFFFFFFFFFF::FFFFFFFFFFFFFFFFFFFFFFFFFFFFFFF:FFFFFFFFFFFFFFFFFFFFF,FFFFFFFFFFFFFFFFFFFFFFFFFFF:FFFFFFFFFFFFFFF:FFFFFFFFFFFFF:FFFFFFFF:FFFFFFFF
@A00920:152:HGHKKDRXX:2:2103:1416:28150 1:N:0:AGGAGTGG+TAAGACAC
ACTCCTACGGGAGGCAGCAGCAAGGAATTTTCCACAATGGGCGCAAGCCTGATGGAGCAACGCCGCGTGGGGGATGACGCACTTCGGTGTGTAAACCCCTTTTCGAGGGGACGAAGGCAATGACGGTACCCTCGGAAGAAGGATCGGCTAACTACGTGCCAGCAGCCGCGGTAAGACGTAGGATCCGAGCGTTGTCCGGAGTTACTGGGCGTAAAGCGCGCGCAGGCGGACCCGCGCATCGGCGGTGAAA
+
:FFFF,FFFFF:FFFFFF:FFFF,FFFFF:FFF:FF:FFFF::FF,,FFFFFFFFFFFF,FFFFF::FFFFFFF,F:FFFFF,FF::FFF:F:,FFFF:F:,FFF:F:FFFFFF:FF::FFFFFFF:,FFFFFFFFF:FFF:F:FF:FF:FFF:FFFFFFFFFF,FF,FFF,FF,FFF,FFFF:FFFFFFFF,FFFFFF::FFFFFFFFFFFFF,FFFF:FFF:F:FFFFF,F,F,:F,FF:FFFF:F:F
@A00920:152:HGHKKDRXX:2:2103:31783:28228 1:N:0:AGGAGTGG+TAAGACAC
ACTCCTACGGGAGGCAGCAGTGGGGAATATTGGACAATGCCCGCAAGGGTGATCCAGCCATGCCGCGTGCAGGAAGAAGGCCCTATGGGTTGTAAACTGCTTTTGTCAGGGAATAAACCTGTGGATTTACTCCGCAGCTGAAGGTACCTGAAGAATAAGCACCGGCTAACTCCGTGCCAGCAGCCGCGGTAAAACGGAGGGTGCGAGCGTTATCCGGAATTACTGGGTTTAAATGGTGCGTAGGCGGCTT
+
FFFFFFFFFFFFFFFFFFFFFFFFFFFFFFFF:FFFFFFFFFFFFFFFFFFFFFFFFFFFFFFFFFFFF:FFFFFFF:FFFFFFFFFFFFFFFFFFFFFFFFFF:F:FFFFFFFFFFFFFFFFFFFFFF,,F,FFFF,FFFFF,FFF:,FFF,FFFFFF:FFFF,FF:FFFFF,:,,FFFFFFFF,FF:FFF,FFF,F::FF,,,FF,FFF::FF:FFFFFFF:F,FFF:FF:,F,FFF:FFF,FFF,FF
@A00920:152:HGHKKDRXX:2:2103:22589:28995 1:N:0:AGGAGTGG+TAAGACAC
ACTCCTACGGGAGGCAGCAGCAAGGAATTTTCCGCAATGGGGGAAACCCTGACGGAGCAACGCCGCGTGCGGGATGACGCTTTTCGGAGTGTAAACCGCTTTTCTTGGGGAAGATGGAGGACGGTACCCGAGGAAGAAGGCCCGGCTAACTACGTGCCAGCAGCCGCGGTAATACGTGGGACCCAAGCGTTATCCGGATTTACTGGGTGTAAAGAGTTGCGTAGGCGGTTTATTAAGCAAAGCATTAAAG
+
FFFFFFFFFFFFFFFFFFFFFFFFFFFFFFFFFFFFFFFFFFFFFFFFFFFFFFFFFFFFFFFFFFFFFFFFFFFFFFFFFFFFFFFFFFFFFFFFFFFFFFFFFFFFFFFFFFFFFFFFFFFFF,FFFFFFFF:F:FFFFFFFFFFFFFFFFFFFFF:FFFFFFFFFFFFFFFFFFFFFFFFFFFFFFFFFFFFFFFFFFFFFFFFF::FF:FFFFF:FFF:FFFFFFFFFFFF:FFF:F:FFF:F:FF
@A00920:152:HGHKKDRXX:2:2103:12183:29543 1:N:0:AGGAGTGG+TAAGACAC
ACTCCTACGGGAGGCAGCAGTGGGGAATCTTGGACAATGGGCGCAAGCCTGATCCAGCAATGCCGCGTGTGTGAAGAAGGCCTGCGGGTTGTAAAGCACTTTCAGTTGGGAAGAAAAGTCTGGGGCGAATAACCTCGGATTTTGACGTTACCTACAGAAGAAGCACCGGCTAACTCCGTGCCAGCAGCCGCGGTAATACGGAGGGTGCAAGCGTTAATCGGAATTACTGGGCGTAAAGTGTGCGCAGGTG
+
FFFFFFFFFFFFFFFFFFFFFFFFFFFFFFFFFFFFF,FFFFFFFFFFFFFFFFFFFFFFFFFFFFFFFFFFF,FFFFFFFFFFFFFFFFFFFFFFFFFFFFFFFF:FFFFFFFFF:FFFFFFFFFFFFFFFFFFF:FFFFFFFFF::FFFFF,FFFFF::F:FFFFFFFFFFFF,FF:FFFFFFFFFFFFFFFFFFFFFFFFFFFFF,FFFFFFFFF:FFF:FFFFFFFFFFFFFFF,FFFFF:FFF:F
@A00920:152:HGHKKDRXX:2:2103:26576:30170 1:N:0:AGGAGTGG+TAAGACAC
ACTCCTACGGGAGGCAGCAGTAGGGAATCTTCCACAATGGGCGCAAGCCTGATGGAGCAATGCCGCGTGAATGAAGAAGGTCTTCGGATCGTAAAGTTCTGTTATTAGAGAAGAATGAATCAAGGGGTAACTACCTTGGTTTTGACGGTACCTAACCAGAAAGTCACGGCTAACTACGTGCCAGCAGCCGCGGTAATACGTAGGTGGCAAGCGTTGTCCGGATTTATTGGGTTTAAAGGGTGCGTAGGCG
+
FFFFFFFFFFFFFFFFFFFFFFFFFFFFFFFFFFFFFFFFFFFFFFFFFFFFFFFFFFFFFFFFFFFFFFFFFFFFFFFFFFFFFFFFFFFFFF,FFFFFFFFFFF:FFFFFFFFFFFFFFFFFFFFFFFFFFFFFFFFFFFFF,FFFFFFFFFFFFFFFFFFFFFFFFFFFFFFFFFFFFFFFFFFFFFFFFFF,FFF:F,FFFFFF:,FFFF,F:FFFFF:FFFFFFFF:FFF:,F,FFFFFF:FF,F
@A00920:152:HGHKKDRXX:2:2103:15275:30796 1:N:0:AGGAGTGG+TAAGACAC
ACTCCTACGGAGGCAGCAGTGGGGAATATTGCACAATGGGCGAAAGCCTGATGCAGCGACGCCGCGTGAGCGAAGAAGTATTTCGGTATGTAAAGCTCTATCAGCAGGGAAGATAATGACGGTACCTGACTAAGAAGCACCGGCTAAATACGTGCCAGCAGCCGCGGTAATACGTATGGTGCAAGCGTTATCCGGATTTACTGGGTGTAAAGGGAGCGTAGACGGCACGGCAAGCCAGATGTGAAAGCCC
+
FFFFFFFFFFFFFFFFFFFFFFFFF,FFFFFFFFFFFFFFFFFFFFFFFFFFFFFFFF:FFFFFFFFFFFFFFFFF,FFFFFFFFFFFFFFFFFFFFFFFFFFFFFFFFF,FFFFFFFFFFFFFFFFFFFFFFFFFFFFFFFFFFFFFFFFFFFFFFFFFFFFFFFFFFFFFF:FFFFFFFFFF:FFFFFFF:FFFFFFFFFFFFFFFFF:FFFF:FFFFFFFFFFFF::FFFFFFFF::FFFFFFFFF:
@A00920:152:HGHKKDRXX:2:2103:15356:31438 1:N:0:AGGAGTGG+TAAGACAC
ACTCCTACGGGAGGCAGCAGTGGGGAATCTTCCGCAATGGGCGAAAGCCTGACGGAGCAACGCCGCGTGGGTGATGAAGGCCTTCGGGTTGTAAAGCCCTGTCTTCAGGGAAGAAAAAAATGACGGTACCTGAGGAGGAAGCCACGGCTAACTACGTGCCAGCAGCCGCGGTAATACGTAGGTGGCGAGCGTTGTCCGGAATTACTGGGCGGAAAGGGCGCGGAGGCGGAGTTTTAAGTCAGATGTGAAA
+
FFFFF:FFFFFFFFFFFFFFFFFFFFFFF,FFFFFFFFFFFFFFFFFFFFFFFFFFFFF,FFFFFFFFFFF:F,FF:FFFFF,FFFFFF:F:FFFFFFFFFFF:F,,FFF:,FF:FFFF:FF:FFFF:FFFFFFFFF:F:FFFFFF,:,FFFF,FFFFFFFFF,FFFF:FFFFFFF:FFFFFF:FFFFFFF,:FFFF:F::FFF:FFFF:,,F,:FF:FF:F,FFFFF:,,F,,:,:FF:,,FFFFF:FF
@A00920:152:HGHKKDRXX:2:2103:21775:31720 1:N:0:AGGAGTGG+TAAGACAC
ACTCCTACGGGAGGCAGCAGTAAGGAATATTGGACAATGGCCGCAAGGCTGATCCAGCCATCCAGCGTGCAGGAAGAAGGCCCTATGGGTTGTAAACTGCTTTTGTCAGGGAAGAAACCTTTGGATTTACTCCGAAGCTGACGGTACCTGAAGAATAAGCACCGGCTAACTCCGTGCCAGCAGCCGCGGTAATACGGAGGGTGCGAGCGTTATCCGGAATTACTGGGTTTAAAGGGTGCGTAGGCGGCGC
+
FFFF:FFFFFFFFFFFFFFFFFFFFFFFFFFFF:F:FFFFFFFFFFFFFFFFFFFFFFFFFFFFFFFFFFFFFFFFFFFFFFFFFFFFFFFFFFFFFFFFFFF:FFFFFFFFFFFFFFFFFFFFFFF:FFFFFFFFFFFFFFFFF,FFFFFFFFFFFFFFFFFFFFFF::F:FFFFFFFF:FFFFFFFFFF:FFFFFFFFFFFFFFFFFFFFFFFF:F:FFFFFFFFFF,FFFFFF:F:F:FFF:FFFF:
@A00920:152:HGHKKDRXX:2:2103:12509:32142 1:N:0:AGGAGTGG+TAAGACAC
ACTCCTACGGGAGGCAGCAGTGGGGAATATTGGACAATGGGCGCAAGCCTGATCCAGCCACGCCGCGTGAGTGATGAAGGCCTTCGGGTCGTAAAGCTCTTTGGGGAGGGACGAACCTCTGCACGTGCATAGCGTGCAGCATGACGGTACCTCCGTAGCAAGCACCGGCTAACTTCGTGCCAGCAGCCGCGGTAATACGAAGGGTGCAAACGTTGCTCGGACTTATTGGGCGTACAGCGCACGTCGGCGG
+
FFFFFFFFFFFFFFFFFFFFFFFFFF:F,FFFFFFF:FFFFFFFFFFFFFFFFFFFFFFFFFFFFFFFFFFFFF:FFFFFFFFFFFFFF:FFFFFFFFF:,,FFF::FFFFFFFF,FFFF:F,:FF:FF,FFFF,FFF:FFF,FFFFFFFFFF,,FFFFFFFFFFF:,F,:F:FFFFFFFFFFF::FF:F::,F:FFFFFF,F,::FFF:F,FF,FF,,FF:F::,:FFFFF,:,::,,:,F,FFFFF:F
@A00920:152:HGHKKDRXX:2:2103:2311:32174 1:N:0:AGGAGTGG+TAAGACAC
ACTCCTACGGGAGGCAGCAGTGAGGAATATTGCTCAATGGGCGCAAGCCTGACCCAGCGACGCCGCGTGGGGGATGAAGGCCTTCGGGTCGTAAACCCCTGTCAGGAGGGAAGAAGCCCGCAAGGGTGACGGTACCTCCAGAGGAAGCCCCGGCTAACTACGTGCCAGCAGCCGCGGTAAGACGTAGGGGGCGAGCGTTGTTCGGATTTACTGGGCGTAAAGCGCGAGTAGGTGGCCTGTTAAGTGGCGT
+
:F:F:FFFFFFFFFFFFFFFFFFFFFFFFFFF:FFFFFFFFFFFFFFF:FFFFF:,FFFFFFFFFFFFFFFFF::FFFFFFFF:FFFFFFF::FFF,F:FFFFFFFFFFFFFFFFF:F:FFF,FFF::FF,FFFFFFFFFFFFFF:FFFFFFFFF:FFFFFFFFFFFF:FF:FFFFFFFFFFFFF:FFFFFFFF:FFFFFF:FFFFFF,FFFFFFFFFFFFFFFFF:FFFFFFFFFF,FFFFF:FFFFF,
@A00920:152:HGHKKDRXX:2:2103:28239:32236 1:N:0:AGGAGTGG+TAAGACAC
ACTCCTACGGGAGGCAGCAGTGGGGAATTGTTCGCAATGGGCGCAAGCCTGACGACGCAACGCCGCGTGGAGGATGAAGATCTTCGGGTCGTAAACTCCTGTCGAGTGGGAAGAAACGTTTCGGGGCGAATATCCCCGGAATTTGACGGTACCACTAAAGGAAGCCCCGGCTAACTCCGTGCCAGCAGCCGCGGTAATACGGGGGGGGCAAGCGTTGTTCGGAATTATTGGGCGTAAAGGGTTCGTAGGT
+
FFFFFFFFFFFFFFFFFFFFFFFFFFFFFFFFFFFFFFFFFFFFF,FFFFFFFFFFFFF:FFFFFFFFFFFFFFFFFFFFFFFFFFFFFFFFFFFFFFFFFFFFFFFFFFF,FFFFFFFFFFFFFFFFFFF:FFFFFFFF:FFFFFFFFFFFFFFFFFF:,FFF:FFFFFFFFFFFFFFFFFFFFFFFFFFFFFFFFFFFFFFFFFFFFF,FFFFFFFFFFFF,FFFFFFFFFFFF:,FFFFFFFFF:FF
@A00920:152:HGHKKDRXX:2:2103:24469:32941 1:N:0:AGGAGTGG+TAAGACAC
ACTCCTACGGGAGGCAGCAGCAAGGAATCTTCCGCAATGGGCGCAAGCCTGACGGAGCAACGCCGCGTGCGGGAGGACGCCCTTCGGGGTGTAAACCGCTTTTCTGGGGGAAGAGGATGACGGTACCCCAGGAAGAAGTCTCGGCTAACTACGTGCCAGCAGCCGCGGTAAAACGTAGGAGGCAAGCGTTATCCGGATTTACTGGGCGTAAAGCGCGTGCAGGTGGTGGTTTAAGTCGTGCGTGAAAGCT
+
FFFFFFFFFFFFFFFFFFFFFFFFFFFFFFFFFFFFFFFFFFFFFFFFFFFFFFFFFFFFFFFFFFFFFFFFFFFFFFFFFFFFFFFFFFFFFF:FFFFFFFFFFFFFFFFFFFFFFFFFFFFF:FFFFFFFFFFFFFFFFFFFFFFFFFFFFFFFFFFFFFFFFFFFFFFFFFFFFFFFFFFFFFFFFFFFFFFF:FFFFFFFFFFF:FFFFFFFF:FFFFFFFFFFFFFFFFFFF:FFFFFFFFFFF:
@A00920:152:HGHKKDRXX:2:2103:29035:33113 1:N:0:AGGAGTGG+TAAGACAC
ACTCCTACGGGAGGCAGCAGTGGGGAATATTGCACAATGGGCGCAAGCCTGATGCAGCGACGCCGCGTGAGGGATGACGGCCTTCGGGTTGTAAACCTCTTTCAGTAGGGAAGAAGCGAAAGTGACGGTACCTGCAGAAGAAGCGCCGGCTAACTACGTGCCAGCAGCCGCGGTAATACGTAGGGCGCAAGCGTTATCCGGAATTATTGGGCGTAAAGAGCTCGTAGGCGGTTTGTCGCGTCTGCCGTGA
+
FF:FFFFFFFFFFFFFFFFFF:F:FFFFFFFFFFFFF:FFFFFFFFFFFFFFFFFFFFFFFFFFFFFFFFFFFFFF:FFFFFFFF:FF:FFFFFF,FFFFFFF,FFFFFF:FFFFFFFFFFFFFFFFFFFFFFFFFFFFFFFFF:FFFFFFFFFFFFFFFFFFFFFFFFFFFFFFFFFFFFFFFFFFFFF,FFFFFFFFFF:FFF:F:FFFFF:FFF::FFFFFFFF:FFFFFF:FFF:FFFFFFFFF:F
@A00920:152:HGHKKDRXX:2:2103:23945:33129 1:N:0:AGGAGTGG+TAAGACAC
ACTCCTACGGGAGGCAGCAGTGGGGAATATTGCGCAATGGGCGAAAGCCTGACGCAGCAACGCCGCGTGCGGGATGACGGCCTTCGGGTTGTAAACCGCTTTCAGTGGGGACGAAATCAGACGGTACCCACAGAAGAAGCCCCGGCCAACTACGTGCCAGCAGCCGCGGTAACACGTAGGGGGCGAGCGTTGTCCGGATTTATTGGGCGTAAAGAGCTCGTAGGCGGCTCGGTAAGTGAGGTGTGAAAAC
+
FFFFFFFFFF:FFFF,FFFFFFFFFFFFFFFFFFFFFFFFFFFFFFF:FFFFFFFFFFF:FFFFFFFFFFFFFFFF:FFFF:F::FFFFFFFFFFFFFF:FF:FFF:FFF:FFFF:FFFFFFFFFFFFFF:FFFF:FF:FFF:FFFFFF::FFFF:FFFF:FFFFFFFFFF:F:FFFFFFFFFFFFFFF:FFFFFFFFF:F:FFFFFFFFFF:FFFFFFFFFFFFFFFFFFFFF:::FFFFFFFF:FFFF
@A00920:152:HGHKKDRXX:2:2103:19470:33426 1:N:0:AGGAGTGG+TAAGACAC
ACTCCTACGGGAGGCAGCAGTAAGGAATATTGGTCAATGGACGCAAGTCTGAACCAGCCATGCCGCGTGAAGGATGAAGGTCCTCTGGATTGTAAACTTCTTTTATATGGGACGAAACCCCGGCATTCTTGCCGGACTGACGGTACCATAGGAATAAGCACCGGCTAACTCCGTGCCAGCAGCCGCGGTAATACGGAGGGTGCAAGCGTTATCCGGATTCACTGGGTTTAAAGGGTGCGTAGGAGGGCAG
+
FFF:FFFFFFFFFFFFFFFFFFFFFFFF:FFFFFFFFFFFFFFFFFFFFFFF:FFFFFFF:FFFFFFFFFFFFFFFFFFFFFFFFFFFFFFFFF,FFFFFFFFFFFFFFFFFFF:FFFFFFFFFFFFFFFFFFFFFFFFFFFFFFFFFFFFFFFFFFFFFFFFFFFFFFFFFFFFFFFFFFFFFFFFFFF:F:FFFFF:FFFFF,FFFFFFFFFFF:FFFFFFFFFFFFFFFFFF:FFFFFFFFFFFFFF
@A00920:152:HGHKKDRXX:2:2103:32958:34021 1:N:0:AGGAGTGG+TAAGACAC
ACTCCTACGGGAGGCAGCAGTAGGGAATATTGGACAATGNGNGNNNNNNNNNNCNANNNNNNNNNNNNGAGTGATGAAGGCCTTCGGGTTGTAAAGCTCTTTTGGCGGGGACGATAATGACGGTACCCGCAGAATAAGCCCCGGCTAACTTCGTGCCAGCAGCCGCGGTAATACGGAGGGGGCTAGCGTTGTTCGGAATTACTGGGCGTAAAGCGCACGTAGGCGGCTTTGTAAGTTAGATGTGAAAGCC
+
:FFFF:F:F:FFFFFFFF:FFF:F:F:FFFFFFFFFFFF#F#F##########F#F############FFFFF,:FFFF,FFFF::FFFF:FFFFF,FF:FFFF:FFFFFFF::FFFF,FF:F:FFFFFFFF,FFF:FFFFFF:FFFF:F:FF:,FFFF:F:FFFFFFFFFF:FF,FFFFFFFFFFFFFFFFFF,F:FFFFFFFFFFF:FF,FFFFFFFFF:F:FF:FF::FFF:FF:,F,FFF:F:FFF
@A00920:152:HGHKKDRXX:2:2103:7166:34820 1:N:0:AGGAGTGG+TAAGACAC
ACTCCTACGGGAGGCAGCAGTCGGGAATTTTGCGCAATGGACGAAAGTCTGACGCAGCAACGCCGCGTGAGGGATGAAGGCCTTCGGGTTGTAAACCTCTTTTCTCAGGGAAGATAATGACGGTACCTGAGGAATAAGCCACGGCTAACTACGTGCCAGCAGCCGCGGTAATACGTAGGTGGCGAGCGTTGTCCGGATTTACTGGGCGTAAAGAGCGCGCAGGCGGTCGTCCAAGTCGCGTGTGAAAGCC
+
FFFFFFFFFFFFFFFFFFFFFFFFFFFFFFFFFFFFFFFFFFFFF:FFF:FFFFFFFFF,FFFFFFFFFFFFFFFFFFFFFFFFFFFFFFFFFFFFFFFFFFFFFFFFFFFFFFFFFFFFFF:FFF::FFF:FFFFF,FFFFFFFFFFFFFFFFFFFFFFF:FFFFF:FFFFFF:FFFFF:FFFFFFFFFFFFFFFFFFFFFFFFFFFFFFF,FF:FFFFFFFFFFFFF:FFFFFFFFFFFFFFFF,:FF
@A00920:152:HGHKKDRXX:2:2103:23737:35744 1:N:0:AGGAGTGG+TAAGACAC
ACTCCTACGGGAGGCAGCAGTGGGGAATCTTGCGCAATGGGCGAAAGCCTGACGCAGCCATGCCGCGTGAATGATGAAGGTCTTAGGATTGTAAAATTCTTTCACCGGGGACGATAATGACGGTACCCGGATAAGAAGCACCGGCTAACCCCGTGCCAGCAGCCGCGGTAATACGGGGGGTGCTAGCGTTGCTCGGAATCACTGGGCGTAAATCGTCCGCAGGCGGCTTGATAAGTCGGGTGTGAAAGCC
+
FFFFF:FFF:F:FFF,FFFF,F,:FFFFF,F:FFFFFFFFFFF:FFFF:FFFFFFF:,:FFFFFF:,FF:,FFFF:,FF:,::F:FFFFFFFFFFFFFFFF:,F,FFFFFFFFFFFFFFFFFFFF::FFFF,FF,FF:FFFFF,FFFFFF:FF,:FFFFFFFFFFFFFFFF:F:,FF,FFFFFFFFFF:FFFFFF:F::,FFF,:FFFFFFF,:F,FF,,F::FFF:,FFFFF,FF::,FF:FFFFFF,F
@A00920:152:HGHKKDRXX:2:2103:1850:36292 1:N:0:AGGAGTGG+TAAGACAC
ACTCCTACGGGAGGCAGCAGTGGGGAATTGTTCACAATGGCCGCAAGCCTGATGACGCAACGCCGCGTGGGGGATGAAGGTCTTCGGATCGTAAACCCCTGTAGACTGGGACGAAGGACTCGCGCGCTAACCGCGCGCGAGATAGACGGTACCGTAAAAGGAAGCCACGGCTAACGCTGTGCCAGCAGCCGCGGTACTACCGCGGTGGCACGCGTTTTTCGGAATTAATGGGCGTAAAGGGCGCGTAGGC
+
FFFFFFFFFFFFFFFFFFFFFFFFFF,F::,FFFFFFFF:,:FFFFFFFF:F,:FFFF,FFFFFFFFFFF:FFFFFFFFFFFFFFFFF,F:F,F:FF,F,F,,F,,F,FFFFF,:,:,F,FFF,FFFFF,::F,,FFFF,,:F,F,FFFF,FFF,,F:FF:F,,FFFF,FF:,,F,F,F,FFF:,F,:F,FFFF,F,F,F,,:,FFF,,::FFFF,,FFF:F:,,F:,,FFFFFF,:FFF:FFFF,,,FF
@A00920:152:HGHKKDRXX:2:2103:5873:36307 1:N:0:AGGAGTGG+TAAGACAC
ACTCCTACGGGAGGCAGCAGTGGGGAATCTTGGACAATGGGGGCAACCCTGATCCAGCGACGCCGCGTGGGTGACGAAGGCCTTCGGGTTGTAAAGCCCTTTTCCCGGGGACGATGGTGACGGTACCCGGGGAATCAGCACCGGCCAACTCCGTGCCAGCAGCCGCGGTAAGACGGAGGGTGCTAGCGTTGTCCGGAATCACTGGGCGTAAAGCGCGTGTAGGCGGCTCTGCAAGTCGGGTGTGAAATCC
+
FFFFFFFFFFFFFFFFFFFFFFFFFFFFFFFFFFFFF:FFFFFFFFFFFFFFFFFFFFFFFFFFFFFFFFFFFFFFFFFFFFFFFFFFFFFFFFFFFFFFFFFFFFFFFFFFFFFFFFFFFFFFFFFFFFFFF:FFFFFFFFFFFFF,FFFFFFFFFFFF,FFFFFFFFFFFFFFFFFFFFFFF:FFFFFFFFFFFFFFFFFFFFFFFFFFFFFFFFFFFFFFFFFFFFFFFF:FF:FFF:FFFF,FFFF
@A00920:152:HGHKKDRXX:2:2103:14045:36558 1:N:0:AGGAGTGG+TAAGACAC
ACTCCTACGGGAGGCAGCAGTAAGGGATCTTGCGACAATGGGCGAAAGCCTGACGCAGCAACGCCGCGTGCGGGATGACGGCCTTCGGGTTGTAAACCGCTTTTCGGGGGGAAGAGGAAGGACGGTACCCCCGGAATAAGTCTCGGCTAACTACTTGCCAGCAGCCGCGGTAAAACGTAGGAGGCGAGCGTTATCCGGATTTACTGGGTGTAAAGCGCGTGTAGGCGGTCGTGCAAGTGAGGCGTGAAAG
+
FFFFF:FFFFFFFFFFFFFFFFFFFFFF:FFFFFFFFFFFFFFFFFFFFFFFFFFFFFFFFFFFFFFFFF:FFF:FFFFFFFFFFFFFFFFFFFFFFFFFFFFFFF::FFFF,FFFFFFFF:FFF:FFFFFFFFFFFFFFF,FFF:FFFFFFFF,F,FFF,FFFFFFFFFF,F,FFF,:,:FF,FFFF::FFF,FFFFF:FFFF:FFFFFFFFFFFFFFFFFF:FF:FFF:FFFF,F:FF,FFF:FFFFF
@A00920:152:HGHKKDRXX:2:2104:31548:1548 1:N:0:AGGAGTGG+TAAGACAC
ACTCCTACGGGAGGCAGCAGTAGGGAATATTGGTCAATGGGTGCGAGCCTGAACCAGCCATGCCGCGTGCAGGAAGACGGCCTTCTGGGTTGTAAACTGCTTTTGCCAGGGGATAAAATTTCTTTGCGAAGAAAATTGAAGGTACCTGGTGAATAAGCCACGGCTAACTACGTGCCAGCAGCCGCGGTAATACGTAGGTGGCAAGCGTTGTCCGGATTTATTGGGTTTAAAGGGTGCGTAGGCGGCCTAT
+
FFFFFFFFFFFFFFFFFFFFFFFFFFFFFFFFFFFFFFFFF,FFFFFFFFFFFFFFFFF:FFFFFFFFFFFFFFFFFFFFFFFFFFFFFFFFFFFFFFFFFFFFFFFFFFFFFFFF:FFFFFFFFFFFFFF:FFFFFFFFFFFFFFFFFFFFFFFFFFFFFFFFFFFFFFFFFFFFFFFFFFFFFFFFFFFFFFFFFF:FFFFF:FFFFFFFFFFFFFFFFFFFF:FFFF,F,FFFFFF,FFFFFFFFFF
@A00920:152:HGHKKDRXX:2:2104:8106:2566 1:N:0:AGGAGTGG+TAAGACAC
ACTCCTACGGGAGGCAGCAGTGGGGAATAGTTCGCAATGGGCGAAAGCCTGAAGAAGCAACGCCGCGTGGAGGATGAAGGTCTTCGGATTGTAAACTCCTTTTGCCCGGGACGAATGGCTACAACATAAAACGTATGAGTGTGACGGAACCTGGTGAGGAAGCCCCGGCTAACTCTGAGCCAGCAGCCGAGGTAATACGGATGGGGCCAGCGTGGGTCGGAATTACTGGGCGTAAAGCGCGAGTAGGCGG
+
FFFFFFFFFFFFFFFFFFFFFF,FFFFF,,F,:,FFFFFFFFF,FFF:FFFF:,,,FF:F::FFFFFFFFF,FF,FFFFFFF:FF,FF,FF,FFF:,F,F,FF:,,F,FF:FF,F:,,FFFFF,F,FFF,:F:F,,FFFF,FF,,,F:FF,,F:FFF:,,:FFFFFF,FFF,FF:FF,F::FFF,FFFF,,,F,,:,:,,,,FFFF,,,,,,:,F:::FF,:,FF,,:,,FFFFF,,FF,F,FF,:FFF,
@A00920:152:HGHKKDRXX:2:2104:30996:2754 1:N:0:AGGAGTGG+TAAGACAC
ACTCCTACGGGAGGCAGCAGTGGGGAATCTTGCGCAATGGCCTAACGGCTGACGCAGCGACGCCGCGTGAGGGATGACGCTCTTCGGAGTGTAAACCTCTTTTGCCCGGGACGAATTGCCAGTTTTCACTGGCTTGACGGTACCGGGTGAATAAGCACCGGCCAACTACGTGCCAGCAGCCGCGGTAATACGTAGGGACCGAGCGTTGTCCGGATTCATTGGGCGTAAAGAGCTCGTAGGCGGTAATATG
+
FFFFFFFFFFFFFFFFFFFFFFFFFFFFFFFFFF:FFFFFFFFFFFFFFFFFFFF:FFFFFFFFFFFFFFFFFFFFFFFFFFFFFFFFFFFFFFFFFFFFFFFFFFFFFFFFFF,FFFFFFFFFFFFFFFFFF:FF,FFFFFFFFFFFFFFFFFFFFFFFFFFFFFFFFFFFFFFFFFFFFFFF:FFFFFFFFFF:FFFFFFFFFFFFFFFFFFFFFFFFFFFFFF,FFFFFFFFFFF:FF:FFF:FFFF
@A00920:152:HGHKKDRXX:2:2104:10809:2769 1:N:0:AGGAGTGG+TAAGACAC
ACTCCTACGGGAGGCAGCAGTGGGGAATCTTGCGCAATGGGCGAAAGCCTGACGCAGCAACGCCGCGTGAGTGATGAAGGTCTTCGGATCGTAAAGCTCTTTCGGCAGGGAAGAACGGCCTTGGCGTGAACAATGCCAGGGCGTGACGGTACCTGCAGAAGAAGCACCGGCTAACTCTGTGCCAGCAGCCGCGGTAATACAGAGGGTGCAAGCGTTGTTCGGAATTATTGGGCGTAAAGCGCGTGTAGGC
+
FFF:FFFFFFFFFFFFFFFFFFFFFFFFFFF,FFF:FFFFFFFFFFFFFFFFFF:FFFFFFFFFFFFFF:FFFF:FFFF,FFFFFFFFFFFFFFFF::FFFFFF:FFF:FFF:FFFFFF:FFFFFFFFFFFFFFFFFFFFFFFF:FFFFFFFFFFFFFFFFFFFFFFFFFFFFFFFFFFFFFFFFFFFFFFFFFFF,F,F,F,FFFFFFFFFFFFFFFFFFF::FFF,FFFFFFFF:,FFFFFFFFFFFF
@A00920:152:HGHKKDRXX:2:2104:31087:3443 1:N:0:AGGAGTGG+TAAGACAC
ACTCCTACGGGAGGCAGCAGTGGGGAATATTGCGCAATGGCCGCAAGGCTGACGCAGCGACGCCGCGTGGAGGATGACGGCCTTCGGGTTGTAAACTCCTGTTGCCCGGGACGAACAAGCGGTTTCGACCGCTCTGACGGTACCGGGTGAGGAAGCACCGGCTAACTCCGTGCCAGCAGCCGCGGTAATACGGAGGGTCCGAGCGTTATCCGGAATCATTGGGTTTAAAGGGTCCGTAGGCGGTCAGATA
+
FFFFFFFFFFFFFFFFFFFFFFFFFFFFFFFFFFFFFFFFFFFF:FFFFFFFFFFFFFFFFFFFFFFFF:FFFFFFFFFFFFFFFFFFFFFF:FFFFFFFFFFFFFFFFFFFFFFFFFFFFFFFFFF:FFFFFFFFFFFFFFFFFFFFFFFFF,:FFFFFFFFFFF:FFFFFFFFFFFFFFFFFFFFFFFFFFFFFFFFFFFFFFFFFFFFFFF,FFFF:FFFFFFFF:F,F::FFFFFFFFFFFFF::,
@A00920:152:HGHKKDRXX:2:2104:17707:3537 1:N:0:AGGAGTGG+TAAGACAC
ACTCCTACGGGAGGCAGCAATGAGGAATCTTGCGCAATGGGCGAAAGCCTGACGCAGCGACGCCGCGTGAGGGATGAATGCCTTCGGGTTGTAAACCTCTTTCAGCAGGGACGAAGCGAAAGTGACGGTACCTGCAGAAGAAGCCCCGGCTAACTACGTGCCAGCAGCCGCGGTAATACGTAGGGACCGAGCGTTGTCCGGATTCATTGGGCGTAAAGAGCTCGTAGGCGGCCGCTCAAGTCGAACGTGA
+
FFFFF:FFFFFFFFFFF:,FFFFFFF,:F:FFFFFFFFFFF::FFF:FF:FFFFFFFFFFFFF:FFF,FFFFFFFFFFF:FFFFFFFF,FFFFFFFFFFFFFFFFFFFFFFFFFFFFFFFFFFFFFFFFFFFFFFFF:FF:FF:F::FF:FFFFFFF:FFFFFFF:FFFFFFFFFFFFFFFFFFF:FFFFFFF:FFFFFFFFFFFFFFFFFF:FFFFFFFFFF:F::F:FFFFF:FF:FFF:::F:FF:F
@A00920:152:HGHKKDRXX:2:2104:4029:3615 1:N:0:AGGAGTGG+TAAGACAC
ACTCCTACGGGAGGCAGCAGCGGGGAATATTGCACAATGGGCGAAAGCCTGATGCAGCAACGCCGCGTGGGGGATGAAGGCTCTCGGGTTGTAAACCACTTTCAGCAGGGACGATTCTGACGGTACCTGCAGAAGAAGACACGGACAACTAACAGCCAGCAGCCGCGGACACACGTAGGGGTCAAGCGTTGTCCGGATGTCTTGGACGTAAAGACCTCGTAGGTGGTTCGGTAAGTCGGGTGTGATAACT
+
FFFFFFFFFFFFFFFFFFFFFFFFFFFFFF:F,FFFFFFFFFF,FFFFFFFFF:FFFFFFFFFFFFFFF,FFFFFFF:FFF:FFFFFFFFFFFFFFF:FFFFF:FFFF,FFFFF,F,F,FFFF,FFFFFFFFF:FFF,:FFFF,,F,FF,,,,,FFF,FFF::::F,,,,FF,F,,F:,F,,:FFFFFF:FFF,FF,,,F,FF,:,F,,,,:,F,F:::FFFFFF:F,FFF,FFFFF:,FF,FF,,,F,F
@A00920:152:HGHKKDRXX:2:2104:17345:3693 1:N:0:AGGAGTGG+TAAGACAC
ACTCCTACGGGAGGCAGCAGTAGGGAATCTTGCGCAATGGGCGAAAGCCTGACGCAGCGACGCCGCGTGAGCGATGAAGGCCTTCGGGTCGTAAAGCTCTGTGGGGCGGGACGAATAAGGCTTGGCTAACATCCAAGTCGATGACGGTACCGCCTTAGCAAGCACCGGCTAACTCTGTGCCAGCAGCCGCGGTAAGACAGAGGGTGCAAACGTTGTTCGGAATTACTGGGCGTAAAGCGCGTGTAGGCGG
+
FFFFFFFFFFFFFFFFFFFFFFFFFFFFFFFFFFFFFFFFFFFFFFFFFFFFFFFFFFFFFFFFFFFFFFFFF:FFFFFFFFFFFFFFFFFFFFFFFFFFFFFFFFFFFFFFFFF:FFFFFFFFFFFFFFFFFFFFFF:FFFFFFFFFF::FFFFFFFFFFFF:FFFFFFFFFFFFFFFFFFFFFFFFFFFFFFFFFFFFFFFFFFF:,FFFFFFFF:FFFFF:FFFF:FFFF,F::FFFFFFFF:FF:F
@A00920:152:HGHKKDRXX:2:2104:25030:3756 1:N:0:AGGAGTGG+TAAGACAC
AATCCTACGGGAGGCAGCAGTAGGGAATTTTGGGCAATGGGCGAACGCCTGACCCAGCAACGCCGCGTGAAGGATGAAGTATTTCGGTATGAAAACTTCTAAAGAATGGGAATAATAAAAGACGGAACCATTTATAAGCTCCGGCTAACTACTTGCCAGCAGCCGCGTAAATACGGAGGGTGCAAGCGTTATCCGGAATAAAAGGGCGAAAAGGGCGCGTAGGCGGTTTGATAAGTCCGATGTTAAAGAA
+
F,:FFF:,F::FF,FF,FFFF,:::FFF:,F,F:FF:,,F,F,FF,:,FF:FFFFF,FFFFFFF:FF,::F,F:FFFF,,,F,FFFF,,,:,FF::F,,,FF:,FF:,::FF,:F::F:,,FF,,,FFFF::FF,:F::,:F:,,FFF:,F,:F:,FFFFF,F,,F,,,FF,:,F,FF,F,FF,F,,,:F:F,F,FF:F,F,,,:,FF,::FF:,FFFF:FFFF:,FFFF,FFF:FFF,F,,,FF:,,FF
@A00920:152:HGHKKDRXX:2:2104:19849:4241 1:N:0:AGGAGTGG+TAAGACAC
ACTCCTACGGGAGGCAGCAGTAGGGAATATTGGTCAATGGATGCAAGTCTGAACCAGCCATGCCGCGTGCAGGAAGAAGGCCCTATGGGTTGTAAACTGCTTTTGCCAGGGGATAAAATGGCTTTGCGAAGCTAATTGAAGGTACCTGGTGAATAAGCCACGGCTAACTACGTGCCAGCAGCCGCGGTAAAACGTAGGAGGCGAGCGTTATCCGGCTTTACTGGGTGTAAAGCGCGTGTAGGCGGTCGTG
+
FFFF:FFFFFF:FFFFF:FFFFFFFFFF:F,FFFFF:FFFFFFFF:FFFFF:FFFFFFFFFFFFFFFFFFFFFFFFFFFFFFFFFFFFFFFFFFFFFFFFF:FFFFFFFFFFFFFFFFFFFFFFFFFFFFFFFFFFFFFFFFFFFFFFFFF:FFFFFFFFFFFFFFFFFFFFFFFFFFFFFFFFFFFFFFFFFF::FFF:FFFFFFFFFFFFFFF,FFFFFFFFFFFFF,FF:FF:,FFFFFFFFFFFFF
@A00920:152:HGHKKDRXX:2:2104:19949:4413 1:N:0:AGGAGTGG+TAAGACAC
ACTCCTACGGGAGGCAGCAGTAGGGAATATTGGTCAATGGATGCAAGTCTGAACCAGCCATGCCGCGTGCAGGAAGAAGGCCCTATGGGTTGTAAACTGCTTTTGCCAGGGGATAAAATGGCTTTGCGAAGCTAATTGAAGGTACCTGGTGAATAAGCCACGGCTAACTACGTGCCAGCAGCCGCGGTAAAACGTAGGAGGCGAGCGTTATCCGGATTTACTGGGTGTAAAGCGCGTGTAGGCGGTCGTG
+
F,FF:FFFF,F:FFFFFFFFFFFFFF,:F,:FFFFF::FFFFFFFFFFFFF:FFFFFFFFFFFFFFFFFFFF,FFFF:FFFFFFFF:FFFFFFFFFFFF:F,FFFFFFF:FFFFFFFFFFFFFFFFFFFFFF:FFFFFF:FFFFFFFFFFFFFF,FFFFFFFFFFFFFFFFFFFFF,FFFFFFFF,FFFFFFF:FFF::FF:FFF,FFFFFFFF::FF::FFFFFFFFFFF,FFFFFFFFFFFFFFFFF,
@A00920:152:HGHKKDRXX:2:2104:29523:4742 1:N:0:AGGAGTGG+TAAGACAC
ACTCCTACGGGAGGCAGCAGTTGGGAATCTTGCACAATGGGGGAAACCCTGAAGCAGCGACGCCGCGTGTAGGATGACGGATCTAGGTCTGTAAACTCCTTTTTCATGGAAAGACGAAGCACGGTACCCAGAGAATAAGGACCCGCTAACTACCTGACAGCAGACGAGCTAACACGTAGCGTCCAAGCGAGGTACGGATATACTGGGAGACAAGATCCCGTAGGCGGCTTGTGAAGTGTGACGTGATATC
+
FFF:FFFFFFFFFFFFFFFFF:FFFFFFFFFFF,FFFFFF::FFFFFF:FFF,FFFFFFFFFFFFFFFF,FFFFFFFF::F::F,FFF:FFF:FFF,,FF,:F:FF:FF:FFFFF,,,,,:F::FF:,,,FFFF,FF,FFFFF,FFFFFF,F:,FF:F:FFF,,F,,,,F:F:F:F,FF:,FFF,:,,:F,F:,FFFFF,FFF,F,F,,,:,,,F:F,F::,F,F,,:,,,,,FFFF,,FF,F,,F,F,:
@A00920:152:HGHKKDRXX:2:2104:17906:5353 1:N:0:AGGAGTGG+TAAGACAC
ACTCCTACGGGAGGCAGCAGTGGGGAATATTGGACAATGGGCGCAAGCCTGATCCAGCAACGCCGCGTGGAGGACGAAGGTCTTCGGATTGTAAACTCCTGTCAGGCGGGACGAAGGTGCGAGGGCAAATAGTCTTCGTACTTGACGGTACTGCCAGAGGACGCCCCGGCTCACTCCGTGCCAGCAGCCGCGGTAATACGGAGGGGGCGCGCGTTATTCGGACTTCTTGGGCGGACAGGGCGCGTTGGCG
+
FFFFFFFFFFFFFFFFFFFFFFFFF:FFFFFFFFFFFFFFFFFFF:FFF:FFF:FFFFFFFFFF:FFFFF:FFFFFFFFFF:FF:FF:FFF:F,FFFFFFFFFFFFFFFFFFFFFFFFF:FFFFF:F,,FFFF::FFF,F,FFFFFFF:,FFFF,:FFFFF,FFFF:FF,F,FFFFF:,FFF,:FFFFFFFFF:F,FF:FFFFFFF::F,FFF,F,FFFFF,,,:,:,FFF,F,,,,FFFFFFF,,:F,F
@A00920:152:HGHKKDRXX:2:2104:4887:5509 1:N:0:AGGAGTGG+TAAGACAC
ACTCCTACGGGAGGCAGCAGTGGGGAATATTGGACAATGGGCGCAAGCCTGATCCAGCCATGCCGCGTGAGTGAAGAAGGCCTTCGGGTTGTAAAGCACTTTTGTACGGGAAGAAACCTTCCGGGCTAATACCCCGGGAGAATGACGGTACCGTAAGAATAAGCACCGGCTAACTTCGTGCCAGCAGCCGCGGTAATACGAAGGGTGCAAGCGTTACTCGGAATTACTGGGCGTAAAGCGTGCGTAGGTG
+
FFFFF:FF:FFFFFFFFFFFFFFFFFFFF,FFFFFFFFFFFFFFFFFFFFFFFF:FFFFFFFFFFFFFFFFFF:FFFFFFFFFFFFFFFFFFFFFFFFFF::FFFFFFFFFFFFFFFFFFFFFFFFFFFFFFFFFFFFFFFFFFFFFFFFFFFFFFFF:FF:,FFFFF:FFFFFFFFFFFFFFF,FFFFFFFFF:FFFF,FFFFFFFFF:::F:F:FF:FFF,FFFFFF,FFFF,:FFFFFFFFFFFFFF
@A00920:152:HGHKKDRXX:2:2104:24722:5509 1:N:0:AGGAGTGG+TAAGACAC
ACTCCTACGGGAGGCAGCAGTGGGGAATATTGCGCAATGGGCGAAAGCCTGACGCAGCAACGCCGCGTGAGTGATGAAGGCCTTCGGGTCGTAAAGCTCTGTCGGAGGGAACGAATGTTCGTGAGGTTAACAGCCTCAGGAAGTGACGGTACCCTCAAAGGAAGCACCGGCTAACTCTGTGCCAGCAGCCGCGGTAATACGGAGGGGGCGAGCGTTCTTCGGAATTATTGGGCGTAAAGGGCGCGTAGGC
+
F:FFFFFFFFFFFFFFFFFFFFFFFF:F:FFFFFFFFFFFFFFFFFF:FFFFFFFFFFFFFFFFFFFFFFFFFFFFFFFF,FFFFFF:FFFFFFFFFFFFFFFFFFFFFFFFFFFFFFFFF:F:F:,FFFFFFF,FFFFFF::FF:FFFFFF:FFFF:F:F:FFFFFFFFFFF:FFFFFFFFF:FFFFFFFFFFFF,FFFF,:FFFFFFFFFFFFF,FFFFFF,FF:F,FFFFFFFFFFFF,FF:FFFFF
@A00920:152:HGHKKDRXX:2:2104:24831:6042 1:N:0:AGGAGTGG+TAAGACAC
ACTCCTACGGGAGGCAGCAGTAAGGAATCTTCGGCAATGGGCGCAAGCCTGACCGAGCGACGCCGCGTGAAGGATGAAGGCCCTCGGGTCGTAAACTTCTAAAATATGGACGATAGTGACGGTACCTCTTGAAAAGCACCGGCTAACTCCGTGCCAGCAGCCGCGGTAATACGGAGGGTGCTAGCGTTATCCGCAATCACTGGGCGTAAAGGGCGCGAAGGCGGACGCCTAAGTCGGACGGGAAATCCCC
+
FFFFF,FFF:FF::FFFFFFF,F,FFFFF:,,:FF,,:FFFFFF,,,:FFFFFFFFFFFFFFFFFFFFFF:FFFFFFFFFF:,:FFFFFFFF:FFFFFFFFFFF,:,,,,,FFFFFFF,FFF,FFFF::F,,FFFFF:FF:FFFFFFF:,F:F:FFFFFFFFFF,FFFFFF:,FFFF:FFFFFFFF:FF:FFF,F::FFF:FF,F::FF,,FFF:FF,FF,F:,,FFFFF,FF:F,FF:,,FF:F:F:FF
@A00920:152:HGHKKDRXX:2:2104:26214:6402 1:N:0:AGGAGTGG+TAAGACAC
ACTCCTACGGGAGGCAGCAGTAGGGAATATTGGGCAATGGCCGCGAGGCTGACCCAGCCATGCCGCGTGCAGGAAGAAGGCCTTCTGGGTTGTAAACTGCTTTTACCAGGGAAGAAAACGCCCATGCGTGGGTCACTGACGGTACCTGGTGAATAAGCACCGGCTAACTCCGTGCCAGCAGCCGCGGTAATACGGAGGGTGCAAGCGTTGTCCGGATTTATTGGGTTTAAAGGGTGCGTAGGCGGCCCGT
+
F:FFFFFF:FFF:FFFFFFFFFFFFFFF:FFFFFFFFFFFFFFFF:FFFFFFFFFFFFFFFFFFFFFFFFFFFF:FFFFFFFFFFFFFFFFFFFFFFFFFFF:FFFFFFFFFFFFF:,F,FFFFFFFFFFFFF,FF:FFF,FFFFFFFFFFFF:FFFFF,FF::FFFFF,FFFFFFFFFFFFFFF:FFF,F,FFF:FFFFFFFFFFFF,FFFFFFFF::FFFF,F::,F,FF:FFFF:FF,:FFF:FF:,
@A00920:152:HGHKKDRXX:2:2104:3278:6605 1:N:0:AGGAGTGG+TAAGACAC
ACTCCTACGGGAGGCAGCAGTAGGGAATTTTGCGCAATGGAGGAAACTCTGACGCAGCAACGCCATGTGTGGGATGAAGCATTTCGGTGTGTAAACCACTGTCAGCAGGGAATAAATGGTCTCTTCGGAGGCAGTTGAATGTACCTGCAAAGGAAGCCCCGGCTAACTTCGTGCCAGCAGCCGCGGTAATACGAGGGGGGCAAATGTTGTTCGGAATCACTGGGCGTAAAGGGAGCGTAGGCGGGCTCTT
+
FFFFFFFFFFF:FFFFFFFF:FFFFFFFFFFFFFFFFFFFFFFFFFFFFFFFFFFFFFFFFFFFFFFFFFFFFFFFFF::FFFFFFFF:FFFFFFFFFF::,:FFFFFFFF,FFFFF,,FFFFFFFFFFF:FFFFFFFFF,F:F:FFFFFFFF:::F:F:FFFFFFFFFF:F,FFF,FF,FFF,FFFF:FFF:F:FFF::F:FFFF:,FFFF:F::FFFFFF:FFFF:FF:FF,FFFF:F,:F,FF,FFF
@A00920:152:HGHKKDRXX:2:2104:1814:7639 1:N:0:AGGAGTGG+TAAGACAC
ACTCCTACGGGAGGCAGCAGTGGGGAATCTTGCGCAATGGGCGAAAGCCTGACGCAGCGACGCCGCGTGCGGGAAGAAGGCCTTCGGGTTGTAAACCGCTTTCAGGAGGGACGAAGCCACTCGGGTTAATAGCCCAGAGGGTGACGGTACCTCCAGAAGAAGCCCCGGCTAACTACGTGCCAGCAGCCGCGGTCATACGTAGGGGGCAAGCGTTGTCCGGATTTATTGGGCGTAAAGCGCGTGTAGGCGG
+
FFFFFFFFFFFFFFFFFFFFFFFFFFFFFFFFFFFF:FFFFFFFFFFFFFF:FFFFFFFFFFFFFFFFFFFFFF:FFFFFFFFFFFFFFFFFFFFFFFFFFFFFFFFFFFFFFFFFFFFFFFFFFFFFFFFFFFF:FFFFFFFFFFFF:FFFFFFFFFFFFFFFFFFFFF,FFFFFFFFFFFFF:FFFFFFFF,FFFFFF,FFFFFFF,FFFFFFFFFFFF::F::FFFFFFF,FFFFFF:FFFFFFFFF
@A00920:152:HGHKKDRXX:2:2104:20518:8249 1:N:0:AGGAGTGG+TAAGACAC
ACTCCTACGGGAGGCAGCAGTGGGGAATTTTCCGCAATGGGCGAAAGCCTGACGGAGTGACGCCGCGTGTGGGACGAAGGCCTTCGGGTCGTAAACCACTGTCAGTGGGAAAGATGGGTGTCGGCGCGATAACCGACGGCATCTGACGGTACCTGCAGAGGAAGCCCCGGCTAACTCTGTGCCAGCAGCCGCGGTAAGACAGAGGGGGCAAGCGTTGCTCGGAATTACTGGGCGTAAAGGGCGCGAAGCC
+
FFFFFFFFFFFFFFFFFF:F:FFFFF:FF:FFFFFFFF:FF:FFFFFFFFF:F:FFFFFFFFF,FFF:F,F:FFFFF,FFFFFFFFFFFFFFFFFFFFFF:FFF:,FFFFFFFFFFF:FF,FFFFFF,FFFF,FF,FF:FFFFFFFFFFF:FFFFF,,F:FF,:FFFFF:FFF:F:FFFFFFFFFF,:F:FFFFFF,:FF,FFFFFFF::,,FFF,FFF,F,F,,FFFF,,FF,,FFFF,FFFF,,FF,F
@A00920:152:HGHKKDRXX:2:2104:13395:8594 1:N:0:AGGAGTGG+TAAGACAC
ACTCCTACGGGAGGCAGCAGTGGGGAATTGTTCACAATGGGCGCAAGCCTGATGACGCAACGCCGCGTGGAGGATGAAGGTCTTCGGATTGTAAACTCCTGTTGCTCGGGACGAAATGCTTCGACCTAACACGTCGAAGTTTGACGGTACCGAGTGAGGAAGCCCCGGCTAACTCCGTGCCAGCAGCCGCGGTAATACGGGGGGGGCAAGCGTTGTTCGGAATTACTGGGCGTAAAGGGCGCGTAGGCGG
+
:FF:FFFFFFFFFFFFFFFFFFFFFFFFFFFFFFFFFFFFF:FFFFFFFFFFF:FFFFFFFFFFFFFFFFFFFFFFFFFFFFFFFFFFFFFFFFFFFFFFFFFFFFFFFFFFFF,FFFFFFFFFFFFFFF:FFFFFFFFFFFFFFFFFFFFFFFFFFFFFFFFFFFFFFFFFFFF:FFFFFFF:FFFFFFFFFFFFFFFFFFFFFFF:FFF:FFFFFF:FFFFFFFFFFFFFFFF::FFFFFFFFFFFFF
@A00920:152:HGHKKDRXX:2:2104:27823:8813 1:N:0:AGGAGTGG+TAAGACAC
ACTCCTACGGGAGGCAGCAGTCGGGAATTTTGCCCAATGGACGAAAGTCTGAGGCAGCAACTCCGCGTGAGGGACGAAGGCTCTAGGGTCGTAAACCTCTTTTCTCAGGGAAGATCCAAGACGGTACCTGAGGAATAAGCCACGGCTAACTACGTGCCAGCAGCCGCGGTAATACGTAGGTGGCAAGCGTTGTCCGGAATCACTGGGCGTAAAGGGCGCGTAGGCGGTCTGCTAAGCGTGCGGTGAAAGC
+
F,:,:FFF,,FF:FFFFFFFF:FFFFFFFFF:FFF:FFFFFFFFFFFF:F:FF,F,,:FFF,F:FFFFFFF:FFFFFFF::FFFF:FFFFFF:FFF::FFFFFF:FFFFFFF,FFFFFFFFFFFFFF:,,FFFFFFFFFF,::FFFFF:F:FFF:FFFFFFFFFFFF:FF:FF,:FF::,FFFFF:FFFFFFFFFFFF:,FFFFFFFFFF,FFFFFFFFFF:FFF:FFFFFFFFFF:F,FFF:FFFF:FF
@A00920:152:HGHKKDRXX:2:2104:4661:8844 1:N:0:AGGAGTGG+TAAGACAC
ACTCCTACGGGAGGCAGCAGTGGGGAATTTTGGACAATGGGGGAAACCCTGATCCAGCCATGCCGCGTGAGTGAAGAAGGCCTTCGGGTTGTAAAGCTCTTTCAGCCGGAACGAAACGGTCACGGCTAATACCTGTGATCACTGACGGTACCGGAAGAAGAAGCACCGGCTAACTACGTGCCAGCAGCCGCGGTAATACGTAGGGTGCGAGCGTTAATCGGAATTACTGGGCGTAAAGCGTGCGTAGGTG
+
FFFFFFFFFFFFFFFFFFFFFFFFFFFFFFFFFFFFFFFFFFF:FFFFFFFFFFFFFFFFFFFFFFFFFFFFFF,FFFFFFFFFFFFFFFFFFFFFFFFFFFFFFFFFFFFFFFFFFFFFFFFFFFFFFFFFFFFFFFFFFFFFFFFFFFFFFFFFFFFFFFF:FFFFFFFFFFFFFFFFFF:FFFFFFFFFFF,FFFFFF:F:FFFFFFFFFFF:FFFFFFFFFFFFFF:FFFFF:FFFFFFFFFFFFF
@A00920:152:HGHKKDRXX:2:2104:6171:8954 1:N:0:AGGAGTGG+TAAGACAC
ACTCCTACGGGAGGCAGCAGTGGGGAATTTTGGACAATGGGGGCAACCCTGATCCAGCAATGCCGCGTGGGTGAAGAAGGCCTTCGGGTTGTAAAGCACTTTTGTCCGGAAAGAAATCCCGTCCGCTAATACCGGGTGGGGATGACGGTACTGGAAGAATAAGCACCGGCTAACTACGTGCCAGCAGCCGCGGTAATACGTAGGGTGCGAGCGTTAATCGGAATTACTGGGCGTAAAGCGTGCGTAGGTG
+
FF:FFFFFFF:FF:FFFFFFF:FFFFFFFFFF,FFFFFFFFFF:FFFFF:FFF:FFFF,F,FFF,FF:F,FF:F:FFF,FFFF,:FFFF:FFFFFFFFFFFFFFFFFF:F,FFFF:,FFFFFFFFFFFFFFFFF:FFF,FFFFFF:FFFF:F:FF,:FFF,FFFFFFF,FFFFFFFFFFFFF,FFFFFFFFFFF,FFFF:F,:,FFFFFFFFFFFF,FFF,,FFFF,F:F:FF:FFFFFFFFFFF,:FF:
@A00920:152:HGHKKDRXX:2:2104:15845:8985 1:N:0:AGGAGTGG+TAAGACAC
ACTCCTACGGGAGGCAGCAGTGGGGAATATTGCACAATGGGCGAAAGCCTGATGCAGCAACGCCGCGTGAGCGATGAAGGCCTTCGGGTCGTAAAGCTCTGTCCTCAAGGAAGATAATGACGGTACTTGAGGAGGAAGCCCCGGCTAACTACGTGCCAGCAGCCGCGGTAATACGTAGGGGGCTAGCGTTATCCGGAATTACTGGGCGTAAAGGGTGCGTAGGTGGTTTCTTAAGTCAGAGGTGAAAGGC
+
FFFFFFFFFFFFFFFFFFFFFFFFFFFFFFFFFFFFFFFFFFFF:FFFFFFFF:FFFFF,FFFFFFFFFFFFFFFFFFFFFFFFFFFFFFFFF,F:FFFFFFFFFFFFFFF:FFFFFFFFFFFFFFFFFFFFFFFFFFFFFFFFFF:FFFFFFFFFFFFFFFFFFFFFFFFFFFFFFFFFFFFFFFFFFFFFF:FFF,FFFFF::FFFFFF:FFFFFFFF,F:FFFFFFFFFFFFFFFFFFFFFFF:FFF
@A00920:152:HGHKKDRXX:2:2104:17273:9017 1:N:0:AGGAGTGG+TAAGACAC
ACTCCTACGGGAGGCAGCAGTGGGGAATCTTGCGCAATGGGCGAAAGCCTGATCCAGCAACGCCGCGTGAGGGATGACGGCCTTCGGGTTGTAAACCTCTTTCAGCAGGGACGAAGCGCAAGTGACGGTACCTGCAGAAGAAGCACCGGCCAACTACGTGCCAGCAGCCGCGGTAATACGTAGGGTGCGAGCGTTGTCCGGAATTATTGGGCGTAAAGGGCTCGTAGGCGGTTTGTCGCGTCGGGAGTGA
+
FFFFFFFFFFFFFFFFFFFFFFFFFFFFFFFFFFFFFFFFFFFFFFFFFFFFFFFFFFFFFFFFFFFFFFFFFFFFFFFFFFFFFFFFFFFFF:FFFFFFFFFFFFFFFFFFFFFFFFFFFFFFFFFFFFFFFFFFFF:FFFFFFFFFFFF:FFFFFFFFFFFFFFFFFFFFFF:FFFF:FFFFFFFFFFFFFFFFFFFFFF:FFFFFFFFFFFFFFFFFFFF:FFFFFFFFFFFFFFFFFFFFFFFFF:
@A00920:152:HGHKKDRXX:2:2104:7491:9267 1:N:0:AGGAGTGG+TAAGACAC
ACTCCTACGGGAGGCAGCAGTAAGGGATATTGCGCAATGGGCGAAAGCCTGACGCAGCAACGCCGCGTGCCCGATGAAGGCCTTCGGGTCGTAAAGGGCTTTTAGAGCTGAAGAGCAAGGACGGTAAGCTCTGAATAAGTGTCGGCTAACTACGTGCCAGCAGCCGCGGTAAAACGTAGGACGCAAGCGTTCTCCGGAGTTACTGGGCGTAAAGGGCAGGCAGGCGGGTCGATAAGTCGGATGTGAAATC
+
FFF:,F:F::FFFFF,F:F:FFFFFFF,F:F::F,FFFFFFF:FFFFF:F:FF,F:FFFFFFFFFFFF:FFF:FFFFF:F:FF,:F::FF,:F::,FFFF:FFFFFFFF:FFFFFFFF:FFFF:FFF:FFFFFFF:FFFF:FF,FFFFFFFF,FFF:FF:FFFFFF:F:FFFFFFFFFF,F:F:FFFFF:,,FFF,F::FF,FFF:F:FFFFFF,FFFF,FFFF:FFF:F,FFF:FFFF:FFFFFFFFFF
@A00920:152:HGHKKDRXX:2:2104:31295:9377 1:N:0:AGGAGTGG+TAAGACAC
ACTCCTACGGGAGGCAGCAGTGGGGAATTTTGGACAATGGGGGCAACCCTGATCCAGCCATGCCGCGTGCGGGAGGACGCTTTTCGGAGTGTAAACCGCTGTCAGTGGGGACGAACGGCCCGGGGAGGCAATGCCCCGTGGTTTGACGGTACCCGCAGAGGAAGCACCGGCTAACTCCGTGCCAGCAGCCGCGGTAATACGGAGGGTGCGAGCGTTGTTCGGAATTATTGGGCGTAAAGCGCGCGCAGGC
+
F,FF:,::FFFFFF,FF:F::FF:::F,FF,,,F:FFFFFFF:FFF:FF:F,FFFFFFFFFFFFFFF:FFFF,FFFF::FFF:FF:F:F:F:FFF,FFFF:FFFF:FF:FFFF::FFFFFFFFFFFFFF::FFFFFF:FFFF:FFFFFFFFFFFFFFFFFF::FFFFFFFFFFFFFFF::FFFFF:FF:FFFFFF:FFFFF,,F:FFFFFFFFFFFFFFF:,FF:,:FFF:FFFFFFFFF:F::FFFFFF
@A00920:152:HGHKKDRXX:2:2104:14877:9439 1:N:0:AGGAGTGG+TAAGACAC
ACTACTACGGGAGGCAGCAGTAAGGAATATTGGGCAATGGAGGCAACTCTGACCCAGCCATGCCGCGTGGAGGATGAAGGCCCTCTGGGATGTAAACTTCTTTTACTTGGGACGAAACCTTCTTATTCTAAGGAAGTTGACGGTACCAAGGGAATAAGCACCGGCTAACTCCGTGCCAGAAGCCGCGGTAATACGGAGGGTGCAAGCGTTATCAGGATTCAATGGGTTTAAAGGGTGCGTAGGAGGGCAG
+
F,F,:F,FF,:F:,F:FF:F,:F:,F,FF,FFFF,:::FFFF,:::FF:F:FFFF:FF:F:F:F,FF,,FF,:F,:::,::FFF:F,FF,FFF::FFFF,FF,FFFF:FFFFFF:FFFF:FFF::F:FF,F:FFF:FFFF:F,:FFF:F:F,FFFF:FFF,,,FF:F:FFFFFFF,FF:,F::FFFF,F::,FFFFFFFFFFF,FF:::FFFF,FFFF:FF,FF,F:FFFFF:::F,,FF,:,FFFFFFF
@A00920:152:HGHKKDRXX:2:2104:25907:9846 1:N:0:AGGAGTGG+TAAGACAC
ACTCCTACGGGAGGCAGCAGTGGGGAATATTGGACAATGGGCGCAAGCCTGATCCAGCCATGCCGCGTGGATGATGAAGGCCTTAGGGTTGTAAAGTCCTTTCGGCGGGGAAGATAATGACGGTACCCGCAGAAGAAGCCCCGGCTAACTTCGTGCCAGCAGCCGCGGTAATACGAAGGGGGCTAGCGTTGCTCGGAATCACTGGGCGTAAAGCGCACGTAGGCGGACTCTTAAGTCGGTGGTGAAATCC
+
F,::FFFFFFFFF:FFFFF,F,FFFFFFFF:FF:F:FFFF,:FFFF:F:F::FFFFFFF,FFFFF:FFFFFFFFFFF:FF:FFFFFFFFFFFFF:FFFFFFFFFF:FF:FFF:FFFFFFFFFFFFFFFFF:FFFFF:FFFFFFFFFFFFFFFFFFFFFFFFFFFFFFFFF:FFF:FFFFFFFFFFFFF:FFFFFFFF,FF,FF,FFFFFF:FF:FFFFFFFFFFFF,:FFF:FFFFFF,FFF:FFF:FFF
@A00920:152:HGHKKDRXX:2:2104:13774:10379 1:N:0:AGGAGTGG+TAAGACAC
ACTCCTACGGGAGGCAGCAGTAAGGGAACTTGCGACAATGGTCGGAAGCCTGACGCAGCCACGCCGCGAGAGGGATGACGGCCTTAGGGTTGTAAACCTCTTTCAGCAGGGACGAAGCTTTCGGGTGACGGTCCCTGCCGAAGAAGCGCCGGCTAACTACGTGCCCGCAGCCGCGGTACTACGTGGGGCGCAAGCGTTGGCCGGAATTCTTGGGCGTACAGAGCTCGTTGGCGGTTTGTTGCGTGGGCGG
+
F,FF,:,:FF,:,F,F,:FFFFFFF,:,,F,,FFF:FF,F:,:,,:F:F,:FFF:F,:,,FF,:F,:F,F,,FFFFFFF,,:F,F,,,,:FFF,FF:,:FF,F:F,FFFFFFF::FFF::FF:FFF:FFFFF::FFFF,FF::FFFFF:FFFFFFF::F,F:F,F,FF:FFFF:FF:F,FF:F,,FFFF::::F:F:,F,:,FF:,F,,FFFFF,F,,,FFFFFF:F,,FF,FFF,FF:,FF:,,FF,,F
@A00920:152:HGHKKDRXX:2:2104:13720:10786 1:N:0:AGGAGTGG+TAAGACAC
ACTCCTACGGGAGGCAGCAGTGGGGAATTTTGCGCAATGGGGGAAACCCTGACGCAGCAACGCCGCGTGGAGGATGAAGGTCCTTGGATTGTAAACTCCTGTCAGCAGGGAAGAAGGCCTTGCGGTGAATATCCGCAAGGATTGACGGTACCTGCAGAGGAAGCCCCGGCTAACTCTGTGCCAGCAGCCGCGGTAATACAGAGGGTGCAAGCGTTAATCGGAATGACTGGGCGTAAAGGGTGCGTAGGTG
+
FFFFFFFFFFFFFFFFFFFFFFFFFFFFFFFFFFFFFFFFFFFF:FFFFFFFFFFFFFFFFFFFFFFFFFFFFFFFFFFFFFFFFFF:FFFFF:FF:FFFFFF:FFFFFFFFFFFFFFFFFFFFFFFF:FFFFFFFF,FFFFFFFFFFFFFFFFFFFFFF:FFFFFFFFF:FFFFFFFFFFFF:FFFFFFFFFFFFFFFFF:FFFFFFF:FFFFF:FFFFF::F::FFFFFFFFFFFFFFFFFFFFFF::
@A00920:152:HGHKKDRXX:2:2104:22092:11381 1:N:0:AGGAGTGG+TAAGACAC
ACTCCTACGGGAGGCAGCAGTGGGGAATATTGGACAATGGGCGCAAGCCTGATCCAGCCACGCCGCGTGAGTGATGAAGGCCTTCGGGTCGTAAAGCTCTGTGGGGAGGGACGAACCGCCGGATGTGCATAGCATCCGGCATGACGGTACCTCCTTAGCAAGCACCGGCTAACTTCGTGCCAGCAGCCGCGGTAATACGAAGGGGGCTAGCGTTGTTCGGAATTACTGGGCGTAAAGCGCGCGCAGGCGG
+
FFFFFFFFFFFFFFFFFFFFFFFFFFFF:FFFFFFFFFFFFFFFFFFFFFFFFFFFFFFFFFFFFFFFFFFFFFFFFFFFFFFFFFFFFFFFFFFFFFFFFFFFFFFFFFFFFF:F:FFF:FFFFF:FFFFFFFF:FFFFF,FFFFFFFFFFF::FFFFF:FFF:FFFFFFFFFFFFFFFFFF:FFFFFFFFFFFFFF:F:FFFFFFFF,F:FFFFFFFFF,FF:F:F:FFFF:F,:FF:F::FFFF:FF
@A00920:152:HGHKKDRXX:2:2104:3694:11584 1:N:0:AGGAGTGG+TAAGACAC
ACTCCTACGGGAGGCAGCAGCAGGGAATATTGCACAATGGGCGAAAGCCTGATGCAGCAACGCCGCGTGGGGGATGAAGGCCTTCGGGTTGTAAACCCCTTTCAGGAGGGAAGAAATTGACGGTACCTCCAAAAGAAGCCCCGGCCAACTACGTGCCAGCAGCCGCGGTAATACGTAGGGGGCGAGCGTTGTCCGGAATCATTGGGCGTAAAGAGCTCGTAGGCGGCTCAGTTAGTCGGCTGTGAAATCC
+
FFFFFFFFFF,FFFFFFFFFFFFFFFFFFFFFFFF:FFFFFFFFFFFFFFF:FFFFFFFFFFFFFFFFFFFFFFF:FFFFFFFFFFFFFFFFF:FFFFFF::FFFF:FFFFFFFFFFFFFFFFFFFFFFFFFFFFFFFFFFFFFFF:FFFFFFFFFFFFFFFFFFFFFF:FFFFFFFFFFFFF:FFFFF,FFFFFFF,FFFFFFFFFFFFFFFFF,FFFFFFFFFFFFFF:FFFFFFFFFF:FFFFFFFF
@A00920:152:HGHKKDRXX:2:2104:22616:12164 1:N:0:AGGAGTGG+TAAGACAC
ACTCCTACGGGAGGCAGCAGTGAGGAATATTGGACAATGGCCGCAAGGCTGATCCAGCCATGCCGCGTGCAGGATGACGGCCCTCTGGGTTGTAAACTGCTTTTCTACGGGAATAAACCCCTTTACGTGTAAAGGGCTGAAGGTACCGTAGGAATAAGCACCGGCTAACTCCGTGCCAGCAGCCGCGGTAATACGGAGGGTGCAAGCGTTATCCGGATTTATTGGGTTTAAAGGGTGCGCAGGCGGAATT
+
FFFFFFFFFFFFFFFFFFFFFFFFFFFFFFFFFFFFFFFFFFFFFFFFFFFFFFFFFFFFFFFFFFFFFFFFFFFFFFFFFFFFFFFFFFFFFFFFFFFFFFFFFFFFFFFF:FF:FFFFFFFFFFFFFFFFFFFFFFFFFFFFFFFFFFFFFFFFFFFFFFFFFFFFFFFFFFFFFFFFFFFFFFFFFFFFFFFFFFFFFFFFFFFFFFFFFFFFFFFFFFFFFFFFFFFF,FFFFFFFFFFFFFF:FF
@A00920:152:HGHKKDRXX:2:2104:18258:12790 1:N:0:AGGAGTGG+TAAGACAC
ACTCCTACGGGAGGCAGCAGTGAGGAATATTGGTCAATGGACGAGAGTCTGAACCAGCCAAGTAGCGTGAAGGATGACTGCCCTATGGGTTGTAAACTTCTTTTATACGGGAATAAAGTGATCCACGTGTGGATTTTTGTATGTACCGTATGAATAAGGATCGGCTAACTCCGTGCCAGCAGCCGCGGTAATACGGAGGATCCGAGCGTTATCCGGATTTATTGGGTTTAAAGGGAGCGTCGGTGGATTG
+
FFFFFFFFFFFFFFFFFFFFFFFFFFFFFFFFFFFFFFFFFFFFFFFFFFFFFFFFFFFF:FFFFFFFFFFFFFFFFFFFFFF:FFFFFFFFFFFFFFFF:FFFFFFFFFFFFFFFFFFFFFFFFFFFFFFFF:FFFFFFFF:FFFFFFFFFFFFF:FFFFFFFFFFFFFFFFFFFFFFF:FFFFFFFF:,FFFFFFFFFFFFFF,FFFFFFF,FFF:FF:FFFFFFF:FFFF,FFFFFF,:FFFFF:FF
@A00920:152:HGHKKDRXX:2:2104:2953:13432 1:N:0:AGGAGTGG+TAAGACAC
ACTCCTACGGGAGGCAGCAGTGGGGAATTGTTCGCAATGGGCGCAAGCCTGACGACGCAACGCCGCGTGGAGGATGAAGGTCTTCGGATTGTAAACTCCTGTTGCCCGGGACGAAAAGCTCCGACCTAACACGTCGGAGTCTGACGGTACCGGGTGAGGAAGCCCCGGCTAACTTCGTGCCAGCAGCCGCGGTAATACGAAGGGGGCTAGCGTTGTTCGGATTTACTGGGCGTAAAGCGCGTGTAGGCGG
+
FFFFFFFFFFFFFFFFFFFFFFFFFFFFFFFFFFFFFFFFFFFFFFFFFFFFFF:FFFF:FFFFFFFFFFFFFFFFFFFFFFFFFFFFFFFFFFFFFFF,FFFFFFFFFFFFFFFFFFFFFFFFF:FFFFFFFFFFFFFFFFFFFFFFFFFFFFFFFFFF:FFFFFFFFF:FFFFFFFFFFFFFFFFFFFFFF:FFFFFFFFFFF:F:FF:FFFFFFFF:FFF::FFF:FFFFFFFF:FFFFFF:FFFFF
@A00920:152:HGHKKDRXX:2:2104:6768:13463 1:N:0:AGGAGTGG+TAAGACAC
ACTCCTACGGGAGGCAGCAGTGGGGAATATTGGACAATGGGCGAAAGCCTGATCCAGCAATGCCGCGTGAGTGATGAAGGCCTTAGGGTTGTAAAGCTCTTTTACCAGGGATGATAATGACAGTACCTGGAGAATAAGCTCCGGCTAACTCCGTGCCAGCAGCCGCGGTGACACGTAGGCACCAAGCGTTGTCCGGATTTATTGGGCGTAAAGGGCGCGTAGGCGGTGCGGTAAGTCCGCAGTGAAATCT
+
FFFFFFFFFFFFFFFFFFFFFFFFFFFFFF:FFFFFFFFFFFFFFF:FFFFFFFFFFF,FFFFFFFFFFFFF:FFFFFFFFF:FFFFFFFFFFFFFFFFFFFFFFFFFFFFFFFFF:FFFFFFFFFFFFFFFFFFFFFF:FFFFFFFFFF:FFFFFF:FFFFFFF:FFFFFFFFFFF:FFFFFFFFFFFFFFFFFFFF:FFFFFFFFFFFFFFFFF:FFFFFFFFFFF:FFF:F:::FFFFFFF:F,FFF
@A00920:152:HGHKKDRXX:2:2104:5222:14575 1:N:0:AGGAGTGG+TAAGACAC
ACTCCTACGGGAGGCAGCAGTGGGGAATTTTGGACAATGGGGGCAACCCTGATCCAGCCATGCCGCGTGTGTGACGAAGGCCTTCGGGTTGTAAAGCACTGTCGGACGGAACGAAATCGCGCGGGTGAATATCCCGCGTGGATGACGGTACCGTAAGAAGAAGCACCGGCTAACTACGTGCCAGCAGCCGCGGTAATACGTAGGGTGCAGGCGTTAATCGGAATTACTGGGCGTAAAGCGTGAGCAGGAG
+
:FFFFFF:FFFFFFF:FF:FF:FFFFF:F:FFFF,,FFFF:,F:FFFFFFF:,FFFFF:FF:FFFFFFFFFFF::FFFFFFFFFFFFFF,FFFF:FFFFF::FFFFFFFF:FF:FFFFFFFFF:::FFF:F,FFFFF:FF,,,FFFFFFF:FF,FFFFFFFFFFF,,F:FFFFF:FFFFFFF,FF:F:FFFFFFFFFFFFF,:FFFFF,FFF::FFFFFFFF,FFFFFFF,FF,:FFFFFFF,F,FFF,F
@A00920:152:HGHKKDRXX:2:2104:13901:14575 1:N:0:AGGAGTGG+TAAGACAC
ACTCCTACGGGAGGCAGCAGTGGGGAATATTGGACAATGGGCGAAAGCCTGATCCAGCAATGCCGCGTGAGTGATGAAGGCCTTAGGGTTGTAAAGCTCTTTTACCAGGGATGATAATGACAGTACCTGGAGAATAAGCTCCGGCTAACTCCGTGCCAGCAGCCGCGGTAATACGGAGGGAGCTAGCGTTGTTCGGAAATACTGGGCGTAAAGCGCACGTAGGCGGCGCCGCAAGTCAGGGGTGAAATCC
+
FFFFFFFFFFFFFFFFFFFFFFFFFFFFFFFFFFFFFFFFFFFFFFFFFFFFFFFFFFFFFFFFFFFFFFFFFFFFFFFFFFFFFFFFFFFFFFFFFFFFFFFFFFFFFFFFFFFFFF,FFFFFFFFFFFFF:FFFFFFFFFFFFFFFFFFFFFFFF:F:FFFFFFFFFFFFFFFFFFFFF:FFFFFFFFFFFFFFFFFFFFFF:FFFFF,FFF:FFFFFFFFFFFFFFFFFFFFFFFFFFFFF:FFFFF
@A00920:152:HGHKKDRXX:2:2104:5132:15013 1:N:0:AGGAGTGG+TAAGACAC
ACTCCTACGGGAGGCAGCAGTAGGGAATATTGGTCAATGGGTGAGAGCCTGAACCAGCCATGCCGCGTGCAGGAAGAAGGCCTTCTGGGTTGTAAACTGCTTTTGCCGGGGGATAAAATTCCCATGCGTGGGAAATTGAAGGTACCCGGTGAATAAGCCACGGCTAACTACGTGCCAGCAGCCGCGGTAATACGTAGGTGGCAAGCGTTGTCCGGAGTTATTGGGTTTAAAGGGTGCGTAGGCGGCCTAT
+
FF:FFFFFFFFFFFFFFFFFFFFFF:FFFFFFFFFFF:FFFFFFFFFFFFF:FFFFFFFFFFFFFFFFFFFFFF:FFFFFFFFFFFFFFFFFFF,FFFFFFF:FFFFFFFFFFFFFFFFFFFFFFFFFFFFFF,F:FFFFFFFFFFFFF:FFFFF:FFFFF:FFFFFFFFFFFFFFFFFFFFF,FFFF:FFFFFFFFFFFF:FFFFFF,FFFFFFF,FFFF,FFFFFFFFFF:FFFFFFFFFFF:F:FF:
@A00920:152:HGHKKDRXX:2:2104:4761:15655 1:N:0:AGGAGTGG+TAAGACAC
ACTCCTACGGGAGGCAGCAGTGGGGAATATTGGACAATGGGCGAAAGCCTGATCCAGCCATGCCGCGTGAGTGATGAAGTCCCTAGGGTTGTAAAGCTCTTTCACCGGGGAAGATAATGACGGTACCCGGAGAAGAAGCCCCGGCTAACTTCGTGCCAGCAGCCGCGGTAATACGAAGGGTGCAAGCGTTAATCGGAATTACTGGGCGTAAAGCGCGCGTAGGTGGTTCAGCAAGTTGGATGTGAAATCC
+
FFFFFFFFFFFFFFFFFFFFFFFFFFFFFFFFFFFFFFFFFFFFFFFFFFFFFFFFFFFFFFFFFFFFFFFFFFFFFFFFFFF:FFFFFFFF:FFFFFFFFFFFFFFFFFFFFFFFFF:FFFFFFFFFFFFFFF:FFFFFFFFFFFFFFFFFFFFFFFFFFFFFFFFFFFFFFFFFFFFFFFFF:FFFFFFFFFFFF,FFFFFFFFFFFF,FFFFFFFFFFFFFF:FFFFFFFFFFFFFF:FFFFFF:FF
@A00920:152:HGHKKDRXX:2:2104:27389:16924 1:N:0:AGGAGTGG+TAAGACAC
ACTCCTACGGGAGGCAGCAGTGGGGAATTTTGGACAATGGGGGAAACCCTGATCCAGCCATCCCGCGTGTGCGATGAAGGCCTTCGGGTTGTAAAGCACTTTTGGCAGGAAAGAAACGTCGCGGGTTAATACCTCGCGAAACTGACGGTACCTGCAGAATAAGCACCGGCTAACTACGTGCCAGCAGCCGCGGTAATACGTAGGGTGCGAGCGTTAATCGGAATTACTGGGCGTAAAGCGAGCGCAGGCG
+
FFFFFFFF,FF:FF:FFFFFFF:,FFFFFFFFFFFF,FF:FFFFFFFFFF:F:F:FFFFFFFFF:FFFFFF,::FFFFFFFFFFF:FFFF::FFFFFFF,:FFF,FFF:FF::FFFF:FFFFFFFFFFF:FFF:FFFFFFFF:,FFF:FFFFFFFF:F:FFFFFF,FFFFF:F,:FFF:FFFFFFFFFFF:F,FFF:FFFFFF:FFFF:FF:FF:,FF:F:FFFF:,FF::FFF::FFFF,FFFF,:FFF
@A00920:152:HGHKKDRXX:2:2104:17381:17879 1:N:0:AGGAGTGG+TAAGACAC
ACTCCTACGGGAGGCAGCAGTCGGGAATTTTGGACAATGGGCGAAAGCCTGATCCAGCAATGCCGCGTGAGTGATGAAGGCCTTAGGGTTGTAAAGCTCTTTTACCCGGGATGATAATGACAGTACCGGGAGAATAAGCCCCGGCTAACTCCGTGCCAGCAGCCGCGGTAATACGGAGGGGGCTAGCGTTGTTCGGACTTACTGGGCGTAAAGCGCGCGTAGGCGGCTTTGTAAGTTCGAGGTGAAAGCC
+
:FFFFFFF,FFFFFFFFFFFFFFFFFF,FFFFFFFFFFFFFFFFFFFFFFFFFFF:FFFFFFFFFFFFF:FFFFFFFFFFFFFFFFFFFFFFFFFFFFFFFFFFFFFFFF,FFFF,FFFFFFFFFFFFFFFFF:F,FFFFFFFFFFFFFFFFFFFFFFFFFFFFFFFFFFFFFFFFFFFFFFFFFFFFF,:FFFFFF,FFFFFFFFF,FFF,FFFF:FFF:FFFFFFFF:FFFFFF:,F:FFFFFFFF::
@A00920:152:HGHKKDRXX:2:2104:11731:18584 1:N:0:AGGAGTGG+TAAGACAC
ACTCCTACGGGAGGCAGCAGTGGGGAATTTTGGACAATGGGGGCAACCCTGATCCAGCCATGCCGCGTGTGTGAAGAAGGCCTTCGGGTTGTAAAGCACTTTCGGACGGAACGAAATCGCGTGGGTGAATATCCCGCGTGGATGACGGTACCGTAAGAAGAAGCACAGGCTAACTACGTGCCAGCAGCCGCGGTAATACGTCTGGTGCGAGCGTTAATCGGAATTACTGGGCGTAAAGCGTGCGTCGGTG
+
FFF:FF:FFFFFFFFFFFFFF:FFFFFFFFF:FFFFF:FFFFF,FFFFFFFFFFF:FF:FFFFFFFFFF,FFFFFFFFFFFFFF:,FF,F,FFFF:FFF:FFFFF:FFFF,,FFF,,F:FF,FFFFFFFFFFFFF:FF:FFFFFF:F:F,F,FFF,FFFF:F,::F,F:F:F:FFFFFF:FFFFFF,:FF,FFFF:FF,FF,,FFFFFFFFFF:FF,,F,FFF,FFFFFFFFF,F,,,F::,:FF:,FFF
@A00920:152:HGHKKDRXX:2:2104:31910:19085 1:N:0:AGGAGTGG+TAAGACAC
ACTCCTACGGGAGGCAGCAGTAGGGAATCTTCCACAATGGGCGCAAGCCTGACGGAGCAACGCCGCGTGCGGGATGACGCCTTTCGGGGTGTAAACCGCTGTTCGTGGGGACGAAGCACTGACGGTACCCACGGAGGAAGGCCCGGCTAACTACGTGCCAGCAGCCGCGGTAATACGTAGGGGCCGAGCGTTGTCCGGAATTACTGGGCGTAAAGCGTGCGCAGGCGGCTTGTCGCGCCCGGCGTGAAAG
+
FF:FF:FF:FFFFFFFFFFFFFFFFFFF:FFFFFFFFFFFFFFFFFFFFFFFFFFFFFFFFFFFFFFFFF,FFFFFFFFFFF::FFF:FFFFF,:F:FF:F::FFFFFFFFFFFF,FFFFFFFFFFFFFF:F,F:FFF::FFFF,::FFF:FFFFFFFFF,FFFFFFFF,:F:FFFFFFF:FF:FFFF,FFFF:FF,FF:FFFFFF,FFFFFFFFFF:F,FFFFFFFFFFFF:FF:FFFFFFFF:FFFFF
@A00920:152:HGHKKDRXX:2:2104:8232:19225 1:N:0:AGGAGTGG+TAAGACAC
ACTCCTACGGGAGGCAGCAGTGGGGAATCTTGCACAATGGGGGCAACCCTGATGCAGCGACGCCGCGTGAGCGATGAAGCCCTTCGGGGTGTAAAGCTCTTTCGGCAGGGACGATGATGACGGTACCTGAAGAAGAAGCTGCGGCTAACTACGTGCCAGCAGCCGCGGTAATACGTAGGCAGCGAGCGTTGTTCGGAGTTACTGGGCGTAAAGCGTGCGTAGGCGGCAGTCCAAGTCTGGTGTGAAATCT
+
FFFFFFFFFFFFFFFFFFFFFFFFFFFFFFFFFFFFFFFFFFFFFFFFFFFFFFFFFFFFFFFFFFFFFFFFFFFFFFFFFFFFFFFFFFFFFFF:FFFFFFFFFFFFFFFFFFFFFFFFFFFFFFFFFFFFFFFFFFFFFFFFFFFFFFFFFFFFFFFFFFF:FFF:FFFFFF:FF:FFFFFFFFFFFFFFFFFFFFFFFF:FFFFFFFFFFFFFFFFFFFFFFFFFFFFFFFF:FFFFF:FFFFFFFF
@A00920:152:HGHKKDRXX:2:2104:19497:19351 1:N:0:AGGAGTGG+TAAGACAC
ACTCCTACGGGAGGCAGCAGTGGGGAATTTTGCGCAATGGGCTAACGCCTGACGCAGCAACGCCGCGTGGATGATGAAGGTCTTTGGATTGTAAACTCCTGTCAGCAGGGAAAAAGGGAAGGGAGCTAATACCTCTCTGACTTGATTGTACCTGCAGAGGAAGCCCCGGCTAACTCTGTGCCAGCAGCCGCGGTAATACGAAGGGGGCTAGCGTTGCTCGGAATTACTGGGCGTAAAGGGAGCGTAGGCG
+
,FF:FFFF,FF::FFFFFFFFFFFFFFFF:FFFFFFFFFFFFFFFFFFFFFF,FF:FF::FFFFFFFFF:F,FFFFFFFFFF:FFFFFFF:F,FFFFFFF:FFFFFFFFFFFFFFFFFFFFF:FFFF:FFFF,F:FF::FFF,:FF,:FFF,,FFFFFFFF,,FFFFFFFFFF:FFF:,FF,FFFFFFFFFFFFF,FFFF,F:FF:FFF,FFFF:::F:FFF,,FF:F,FFFFF,:,,FF,F:::FF:F:
@A00920:152:HGHKKDRXX:2:2104:30427:19460 1:N:0:AGGAGTGG+TAAGACAC
ACTCCTACGGGAGGCAGCAGTGGGGAATATTGCACAATGGGCGAAAGCCTGATCCAGCAATGCCGCGTGAGTGATGAAGGCCTTAGGGTTGTAAAGCTCTTTTACCCGGGATGATAATGACAGTACCGGGAGAATAAGCCCCGGCTAACTCCGTGCCAGCAGCCGCGGTAATACGTAGGGGGCTAGCGTTGTTCGGAATTACTGGGCGTAAAGAGTGCGTAGGCGGTTTTCTAAGTTTGGTGTGAAATCT
+
FFFFFFFFFFFFFFFFFFFFFFFFFFFFFFFFFFFFF:FFFFFFFFFFFFFFFFFFFFFFFFFFFFF:FFFFFFFFFFFFFFF:FFFFFFFFFFFFFFFFFFFFFFFFFF,FF:FFFFFFFFFFFFFFFFFFFFFFFFFFFFFFFFFFFFFFFFFFFFFFFFFFFFFFFFFFFFFFFFFFFFFFFFFFFFFFF:FFFFFFF:FFFFFFFFFFFFFFFFFFF:FFFFFFFFFFFFF:FFFFFFFFFFFFFF
@A00920:152:HGHKKDRXX:2:2104:32714:20603 1:N:0:AGGAGTGG+TAAGACAC
TCTCCTACGGGAGGCAGCAGTAAGGGATCTTGCGACAATGGGCGAAAGCCTGACGCAGCAACGCCGCGTGCGGGATGACGGCCTTCGGGTTGTAAACCGCTTTTCGGGGGGAAGAGGAAGGACGGTACCCCCGGAAGAAGTCTCGGCTAACTACGTGCCAGCAGCCGCGGTAAAACGTAGGAGGCGAGCGTTATCCGGATTTACTGGGTGTAAAGCGCGTGTAGGCGGTCCTGCAAGTGGCGCGTGAAAG
+
,:FFFFFFFFFFFFFFFFFFFFFFFFFFFFFFFF:F:FFFFFFFFFFFFFFFFFFFFFFFFFFFFFFFFFFFFFFFFFFFFFFFFFFFFFFFF,FFFFFFF:FFF:FFFF:FFFFFFFF:FFFFFFFFFFFFFF:FFFFFFFFF:FFFFFFFFFFFFFF,FFFFF:FFFFFF::F:FFF:FFF,FFFFFFFFFFFFFFFFFFFFFFFF:,::FFFFF:FFFFFFFFFFFFFF::FFFFF:F:FFFFFF,:
@A00920:152:HGHKKDRXX:2:2104:28691:20776 1:N:0:AGGAGTGG+TAAGACAC
ACTCCTACGGGAGGCAGCAGTTTCGAATCATTCACAATGGGCGAAAGCCTGATGGTGCGACGCCGCGTGGGGGACGAAGGTCCTCGGATTGTAAACCCCTGTCACTAGGGAAGAAACGTTACGGATTAATAGTCCGTAGCCTGACTTAACCTGGAGAGGAAGCAGTGGCTAACTCTGTGCCAGCAGCCGCGGTAATACAGAGACTGCAAGCGTTATTCTGATTCACTGGGCGTAAAGGGTGCGCAGGCGG
+
FFFFFFFFFFFFFFFFF:FFFFFF:FFFFFFFFFFFFFFFFFFFFFFFFFFFFFFFFFFFFFFF,FFFFFFF:FFFF:FFFFFFFFFFFFFFFFFFFFFFFFFFFFFFFFFFFFFFFFFF:FFFFFFFFFFFFF,F:FFFFFFFFFFFF:FFFFFFF:FF,FFF:,FFFF:FF:FF,FF:FFFFFFF:F:FF:F,FFFFFFFFFFFFFFFFFF::F,F,FFF::FFFFFFFFFFFF:FFFFFFFFFFF:F
@A00920:152:HGHKKDRXX:2:2104:2763:21778 1:N:0:AGGAGTGG+TAAGACAC
ACTCCTACGGGAGGCAGCAGTGGGGAATATTGCACAATGGGCGAAAGCCTGATGCAGCGACGCCGCGTGAGTGATGACGGCCTTCGGGTTGTAAAGCTCTTTCAGTAGGGAAGAGCATAACGTTACCTACACACCACGACCCGCCAAACCTCGCGCCATCCCCGCCGCAACTAAGAAACGTGCTGGCGTAGATCTGATATAATGTCCGGAAAGAGCACCTATCCGGATCGGTAAGTAGTGTCTGACATCA
+
FFFFFFFF:FFFFFFFFFFFFFFFF:FF:FFFF,FFFFFFFFFFFFFFFFFFF,FFFF,F,FFFFFFFFFF,FFFFF:FFFFFF,FFFFFFFFFF,FFFFFFFF:FFFFF:::F,,FF,::F,,FFF,FF,,,,,F,,,F,:FF,,,:F,F,,,,,F,,,:,,,,FF,,,,,,,,F,,,F,,,:,F:,FFF,:,,FF:F,,,F,,,F,F,,,F,,,,,,,,,,:,:,,FF,FF,FF,,,:,,,:F,FF:,
@A00920:152:HGHKKDRXX:2:2104:17047:22028 1:N:0:AGGAGTGG+TAAGACAC
ACTCCTACGGGAGGCAGCAGTGGGGAATTTTCCGCAATGGGCGAAAGCCTGACGGAGTGACGCCGCGTGGGGGACGAAGGCCTTCGGGTTGTAAACCCCTGTCAGAGGGAAAGAAGGGTGTCGGCGTGAATAGCGCCGGCATCTGACGGTACCCTCAGAGGAAGCCCCGGCCAACTCTGTGCCAGCAGCCGCGGTAAGACAGAGGGGGCAAGCGTTGCTCGGAATCACTGGGCGTACAGGGCGCGTAGGC
+
:FFFFFFFFFFFFFFFFFFF,FFFFFFFFFFFFFFF:FFFFFFFFFFFF:FFFFFFFFFFFFFFFFFFFFFFF,FFFFFFFFFFFFFFFFFF:FFFFFFFF:FFFFFFF:F,FFFFFFFFFFFFFFFFFFFFFFFFFFFFFFFFFFFFFFFFFFFFFF:FF:FFFFFFFFF::FFFFFFFFFFFFFFFFFFFFFFFFF:F,:FFFFFFF:,FFF:FFFF:FFF:F:,:FFFFFFFF,:FFFFF:F::FFF
@A00920:152:HGHKKDRXX:2:2104:32588:22075 1:N:0:AGGAGTGG+TAAGACAC
ACTACTACGGGAGGCAGCAGTGGGGGATATTGCACAATGGGGGAAACCCTGATGCAGCGACGCCGCGTGGAGGAAGAAGGTTTTCGGATTGTAAACTCCTGTCGTTATGGACGATAATGACGGTACCTAACAAGAAAGCACCGGCTAACTACGTGCCAGCAGCCGCGGTAAAAAGTAGGGTGAAAGCGTTGTACTGAATTACTGTGTGTAAAGGGAGCGCAGGAGGGAAGACAAGTTGGAAGTGAAAAAC
+
F:F,FFFF,,,FF,FFF:FFF::::::FF::F:F:FFFF:FFFFFF,,,FFFFF,F,F:F,,,::,:F:FFFFFF,F::,F,F:,FFFF,,FFFF:FFFF:,F:F:F,,FFF:FFFFFFFF:FFFF:FFFFFF:FFFFF:F:FF,FFFFFFFFFFFFFF,F:FF,FF:F:FF,,FFF:F,FF,FF:,F:,::,:,FFF::F,FF:FFFFFFFF,:FF:FFF,F,,FFFFF:F:FFFFFFFF:,:FF:FF:
@A00920:152:HGHKKDRXX:2:2104:18837:22842 1:N:0:AGGAGTGG+TAAGACAC
ACTCCTACGGGAGGCAGCAGTAACGAATATTCCACAATGGGCGCAAGCCTGATGGAGCAATGCCGCGTGCAGGATGAAGCCCCTCGGGGTGTAAACTGCTGTCAGGGTTTAAGAAATCAATGACTAGACCCAAAGGAAGAGGCGGCTAACTCTGTGCCAGCAGCCGCGGTAATACAGAGGCCTCGAGCGTTGCGCGGAATCACTGGGCTTAAAGGGTGCGTAGGCGGAGGTGCAAGTGCCTTGTGAAATC
+
FFFFFFFFFFFFFFFFFFFFF:FFFFFFFFFFF:FFFFFFFFFFF,,FFFFFF:FFFF,FFFFFFFFFF:F,FF,FFFFFFFFFFFFFFFFFFFFFFFFFFFFFF:FFF:FFFFFFFFFF,FFF,FFFFFFFFFF:FFF:F:FFFFFFFFFFF:FFF,:F:,FFFFFFF,FF,,FFFFFFFFFF:FFFFF,FF:FFFF,FFFF:F,FFF:FFFF,,,FFFFFFFFFFF,FFFF:,,,FFFFFFFFFF,:F
@A00920:152:HGHKKDRXX:2:2104:28845:23140 1:N:0:AGGAGTGG+TAAGACAC
ACTCCTACGGGAGGCAGCAGTGGGGAATATTGCACAATGGGCGCAAGCCTGATGCAGCAACGCCGCGTGAGGGACGACGGCCTTCGGGTTGTAAACCTCTTTTAGTAGGGAAGACGCGAAAGTGACGGTACCTGCAGAAAAAGCACCGGCTAACTACGTGCCAGCAGCCGCGGTAATACGTAGGGTGCAAGCGTTATCCGGACTTATTGGGCGTAAAGGGCGCGTAGGCGGCCTGCTAAGTCGAACGAGA
+
FFF:,:FFFFFFFFFFFFFFFFFFFFFFFFFFFFFFFFFF,FF:,FFFFFFFFFFFFFFFFFFFFFFFFFFFFFFFFFF:FFFFFFFF,FFFF,FFFFFF,FFF:F,FFFF:FF,FFF:FFFFFFFFFF,:F:FF:FFF:FF,FFFFFFFFFFFF,FFFFFFF:,FFFFFFFF,FFFFF:FFFFFF,F:,,FF,FFFFF,FF,,FFFF,F:F:FFFFF:,:FFF:FF,:FFFFF:FFF:F,FF:F:F,:,
@A00920:152:HGHKKDRXX:2:2104:9236:23406 1:N:0:AGGAGTGG+TAAGACAC
ACTCCTACGGGAGGCAGCAGTGAGGAATATTGGTCAATGGACGAGAGTCTGAACCAGCCAAGTAGCGTGAAGGATGACTGCCCTATGGGTTGTAAACTTCTTTTATACGGGAATAAAGTGGAGTATGCATACTCCTTTGTATGTACCGTATGAATAAGGATCGGCTAACTCCGTGCCAGCAGCCGCGGTAATACGGAGGATCCGAGCGTTATCCGGATTTATTGGGTGTAAAGGGAGCGTAGGCGGGTGC
+
FFFFF:FFFFFFFFFFFFFFFFFFFFFF:FFFFFFF:FFF:FFFFFFFF::FFFFF:FFFFFFFFFFFFFFFFFFFFF:FFFFFFFFFF:FFFF:FFFFFFFFFFFFFFFFFFFFFFFFFFFFF:FFFFFFFFFFFFFFFFF:FFFFFFFF:FFFFFFFFFFFFFF:FFFFFFFFFFF:FFFFFFFF:FFFF:FFFFFFFFFFFFFFFF:FFFFF:FFFFFFFFFFF,FFFFFFFFFFF:F:FFFFFFFF
@A00920:152:HGHKKDRXX:2:2104:19614:23719 1:N:0:AGGAGTGG+TAAGACAC
ACTCCTACGGGAGGCAGCAGTCGAGAATCTTCCGCAATGGGCGAAAGCCTGACGGAGCGACACCGCGTGCAGGATGAAGGCCTTCGGGTTGTAAACTGCTGTCACGCTATCGGAATGTCATGTCGTTAATAGCGGCATGGTTGACCAAAGCGAGAGGAAGCACCGGCTAACTCCGTGCCAGCAGCCGCGGTAAGACGGAGGGTGCAAACGTTGTTCGGACTCACTGGGCATAAAGCGCACGTAGGCGGCT
+
FFFFFFFFFFFFFFFFFFFFFFFFFFFFFFFFFFFFFFFF:FFFFFFFFFFFFFF:FFFFFFFFFFFFFFFFFFFFFFFFFF:FFFFFF:FFFFFFFFFFFFFFFFFF:F:FFFFFFFFFFFF:F,FFF::FFFFF:FF:FFFFFF,F:FFFFFF:F::FF::FFFFF,FFFFFFF:FF,F:FFFFFFFFFFF:FFFF,FFFF:FF,FF:F,FF:FFFF,FFFFFFFFFF,FFF,:FFFF,F,FFFF,FF
@A00920:152:HGHKKDRXX:2:2104:27344:24079 1:N:0:AGGAGTGG+TAAGACAC
ACTCCTACGGGAGGCAGCAGTCGGGAATTTTGGGCAATGGGCGAAAGCCTGACCCAGCAACGCCGCGTGAGGGATGAAGTATTTCGGTATGTAAACCTCGAAAGAATAGGAAGAATAAATGACGGTACTATTTATAAGCTCCGGCTAACTACGTGCCAGCAGCCGCGGTAATACGTAGGGAGCAAGCGTTGTTCGGAGTTACTGGGCGTAAAGCGTGCGTAGGCGGTGGCCCAAGTCTGGTGTGAAATCT
+
FFFFFFFFFFFFFFFFFFFFFFFFFFF,FFFFFFFFFFFFFFFFFFFFFFFFFFFFFFFFFFFFF:FFFFFFFF:FFFFFFFFFFFFFFFFFFFFFFFFFFFFFFFFFFFF:FFF:FFFFFFFFFFFFFFFFFFFFFFFFFFFFFFFFFFFFFFFFF:FFFFFFFFFFFFFFFFFFFFFFFFFFFFFFFFFF:FFF:FFFFFFF,FFFFFFFFFFFFFF:,:FFFFFFFFFFF,FFFFFFFFFFFFFF:F
@A00920:152:HGHKKDRXX:2:2104:7636:25175 1:N:0:AGGAGTGG+TAAGACAC
ACTCCTACGGGAGGCAGCAGTAACGAATATTCCGCAATGGGCGAAAGCCTGACGGAGCAATGCCGCGTGTGGGATGAAGCGGTTTCGCCGTGTAAACCACTGTCAGGGGATAGAAACATTGATCATCTCCAGAGGAAGGGGCGACTAACTCTGTGCCAGCAGTCGCGGTAATACAGAGGCCCCGAGCGTTAGTCGGAATCACTGGGCTTAAAGGGTGCGTAGGCGGGCCCGTAAGTGTTTCGTGAAAGCC
+
FFFFFFFFFFFFFFFFFFFFFFFFFFFFFFFFFFFFFFFFFFFFF:FFFFFFFFFFFFFFFFFFFFF:FFFFFFFFFFFFFFFFFFFFFFFFFFFFFFFFFFFFFFFFFFFFFFFFFFFFFFFFFFFFFFFFFFFFFFFFFFFFFFFFFFFFFFFFFFFFFFFFFFFFFFFFFFFFFFFFFFFFFFFFFFF:FFFFFFFFFFFFFFFFFFFFFFFFFFF:FFFFFF:FFFFFFFFFFFFFFFFFFFFFFF
@A00920:152:HGHKKDRXX:2:2104:20925:25175 1:N:0:AGGAGTGG+TAAGACAC
ACTCCTACGGGAGGCAGCAGTGGGGAATTTTGGACAATGGGCGCAAGCCTGATCCAGCCATTCCGCGTGCAGGATGAAGGCCCTCGGGTTGTAAACTGCTTTTGTACGGAACGAAAAGGCTTTCTCTAATACAGAGGGCTCATGACGGTACCGTAAGAATAAGCACCGGCTAACTACGTGCCAGCAGCCGCGGTAATACGTAGGGTGCAAGCGTTATCCGGAATTATTGGGCGTAAAGAGATGCGTAGGT
+
FFFFFFFFFFFFFFFFFF:FFFFFFFFFFFFFFFFF,FFFFFFFFFFFFFFFFFFFFFFFFFFFFFFFFFFFF,FFFFFFFFFFFFFFFFFFFFFFFFFFFFFFFFFFFFFFFFFFFFFFFFFFFFFFFFFFFFFFFFFFF:FFFFFFFFFFFFFFFFFFFFFFFFFFFFF:FFFFFFFFFFFFFFFFFFFFFFF:FFFFFFFFFFFFF,FFFFFFFFF:FFFFF,FFFFFFFFFFF,:FFFFFFFFFFF
@A00920:152:HGHKKDRXX:2:2104:2745:25504 1:N:0:AGGAGTGG+TAAGACAC
ACTCCTACGGGAGGCAGCAGTGGGGAATCTTGGACAATGGGCGCAAGCCTGATCCAGCCATGCCGCGTGAGTGAAGAAGGCCTTAGGGTTGTAAAACTCTTTCGCCGGAGAAGATAATGACGGTATCCGGAGAAGAAGCCCCGGCTAACTTCGTGCCAGCAGCCGCGGTAAGACGGAGGATGCAAGTGTTATCCGGAATCACTGGGCGTAAAGCGTCTGTAGGTGGTTTAATAAGTCAACTGTTAAATAT
+
:FF:F,:FF,,F,:FFFFFF:F:FFFFFF:FFFFFFF,FFFFFFF,FFFFF:FFFF:FFFFFFFFFFFFF:FF::FFF:FFF,:FFFFFFFFFF:FF,:,F::FFFFFFFFFFFFFFFF,FF,FFFFFFFFFFFFF:FFFF,FFFF,FFFFFFFFFFFFFFF,FFFFF:FFFFF,FFFF::FF:FFF:F:,FF,F:FFFFFFFFFFFFFF:FF:FFFFFFFFF::::FFFFF:FFFF:FFF,FF:FF,,,
@A00920:152:HGHKKDRXX:2:2104:29514:26647 1:N:0:AGGAGTGG+TAAGACAC
ACTCCTACGGGAGGCAGCAGTGGGGAATATTGCGCAATGGGCGAAAGCCTGACGCAGCGACGCCGCGTGCGGGATGAAGGCCTTCGGGTCGTAAACCGCTGTCGGGAGGGACGAATTCATGACGGTACCTCCAAAGGAAGCACCGGCTAACTCTGTGCCAGCAGCCGCGGTAATACAGAGGGTGCGAGCGTTGTCCGGAATCACTGGGCGTAAAGGGCGCGTAGGTGGCCTGGTAAGTAGGAGGTGAAAT
+
FFFFFFFFFFFFFFFFFFFFF:FFFFFFFFFFF,FFFFFFFFFFFF:FFFFF,FFFFF,FFFFFFFFFFFFFFFFFFFFFFFFFFFFFFFFFFFFFFFFFFFFFFFFFFF,FFFFF::FFFFF,FFFFF:FFFF:FFFF:F:FFFFFFFFF:FFF:FFFFFFFFFFFFFFFFFFF,FFF:FFF:FFFFFFFF,FFFFFFFF:,FFFFFFFFFFFF,FFFF:F,:FFFFFFF:,FFFFFFF,FFFFFFFFF
@A00920:152:HGHKKDRXX:2:2104:28492:27070 1:N:0:AGGAGTGG+TAAGACAC
ACTCCTACGGGAGGCAGCAGTGGGGAATCTTGGGCAATGGCCGAAAGGCTGACCCAGCGACGCCGCGTGTGGGAGGAAGCACTTCGGGGTGTAAACCACTGTCAGAGGGGACGAACGAATCGCTGGGGAAGAGTCCGCTCAAGTGACGTTACACTCAAAGGAAGCACCGGCTAACTCCGGGCCAGCTGCCGCGGTAAGACGGAGGGTGCTGGCGTTAGCCGGAATCACTGGGGGTAAGGGGCGGGGAGGC
+
FF:FFFFFFFFFFFFFFFFFF,FFFFFF,FFF,FFFFFFF,FFFFFF,FFFFFF,FFF:FFFFFFFFFF,F,FFFFFFF:,FF:FFF:F:FFFFF:F:FFFF:,,,:FFFF,F,F:F,:::F:,F,,:FF,,,,FF:F,,F,:F,,,F,,,F,:,FF:,,FF,FFF:FF,:,F:F,F,,,,FF,:F,:FF,:FFFFF,,F,,,FFF,:FF,FFF:F:,F:F,F,FF::FF:F:F::,,FF:,:,FF,FF:
@A00920:152:HGHKKDRXX:2:2104:19868:27289 1:N:0:AGGAGTGG+TAAGACAC
ACTCCTACGGGAGGCAGCAGTGGGGAATATTGCACAATGGGGGAAACCCTGATGCAGCGACGCCGCGTGAAGGAAGAAGTATCTCGGTATGTAAACTTCTATCAGCAGGGAAGATAGTGACGGTACCTGACTAAGAAGCCCCGGCTAACTACGTGCCAGCAGCCGCGGTAATACGTAGGGGGCAAGCGTTATCCGGATTTACTGGGTGTAAAGGGAGCGTAGACGGTGTGGCAAGTCTGATGTGAAAGGC
+
FFFFFFFFFFFFFFFFFFFF,FFFFFFFFFFFFFFF:FFFFFFFFFFFF:FFFFF,FFFFFFFFFFFFF:FFFFFFFFFFFFFFFFFF:FFFFFFFFFFFFFFFFFFFFFFFFFFFFFF:F:FFFFFFFFFFFFFFF:FFFFFFFFFFFFFFFFFFFFFFFFFFFFFFFFFF,FFFFFFFFFFFFFFFFFFFFFFF,FFF:FFFFFFFFFF:FFFFFFFFFFFFFFFFFFFFFF:F:FF:::FFFFF:FF
@A00920:152:HGHKKDRXX:2:2104:28592:27492 1:N:0:AGGAGTGG+TAAGACAC
ACTCCTACGGGAGGCAGCAGTGGGGAATATTGCACAATGGGCGAAAGCCTGATGCAGCGACGCCGCGTGCGGGATGACGGCCTTCGGGTTGTAAACCGCTTTCAGTAGGGACGAAGCTTTTGTGACGGTACCCACAGAAGAAGCCCCGGCCAACTACGTGCCAGCAGCCGCGGTAACACGTAGGGGGCGCGCGTTGTCCGGACTCAGTGGGCGTAAAGAGCTCGTAGGCGGCTCAGTCAGTCGGGTGTGA
+
FFFFFFFF:FFFFFFFFFFFFFFFFFFFFFFFFFFFFFFFFFFFF:FFFFFFFFF:FFFFFFFFFFFFFFFFFFFFFFFFFFFFFFFFFFFFFF,FFFFF:FFFFFFFFFFFFFFFFFFFFFFF:FFFFFFFF:FFFFFFFFFFFFFFFFF,FFFFFFF:FF:FFFFFFF:FFF:FFFFFFFFFFFFFF:FFFF:FF:FFFF,FFF,FFFFFFFF,FF,FFFF,:FFFFFFFFFFFF,,FF:F:FFFF:F
@A00920:152:HGHKKDRXX:2:2104:29333:27931 1:N:0:AGGAGTGG+TAAGACAC
ACTCCTACGGGAGGCAGCAGTAAGGAATATTGGTCAATGGACGCAAGTCTGAACCAGCCATGCCGCGTGGAGGATGAAGGTCCTCTGGATTGTAAACTTCTTTTATCTGGGAAGAAACCCACGGTTTCCACTGTGGTTGACGGTACCAGATGAATAAGCACCGGCTAACTCCGTGCCAGCAGCCGCGGTAATACGGAGGGTGCAAGCGTTATCCGGATTCACTGGGTTTAAAGGGTGCGTAGGCGGATTG
+
FFFFFFFFFFFFFFFFFFFFFFFFFFFFFFFFFFFFFFFFFFFFFFFFFFFFFFFFFFFFFFFFFFFFFFFFFFFFFFFFFFFFFFFFFFFFFFFFFFFFFFFF:FFFFFFFFFFFFFFFFFFFFFFFFFFFFFFFFFFFFFFFFFFFFFFFFFFFFFFFFFFFFFFFFFFFFFFFFFFFFFFFFFF:FFFFFFFFFFFFFFFFFFFFFF,FFFFFF,FFFFFFFF,F:FF:FFFFFFFFFFFF,FFFFF
@A00920:152:HGHKKDRXX:2:2104:11767:28729 1:N:0:AGGAGTGG+TAAGACAC
ACTCCTCGGGAGGCAGCAGTGGGGAATCTTGGGCAATGGGCGAAAGCCTGACCCAGCGACGCCGCGTGGGGGATGAAGGCCCTCGGGTTGTAAACCCCTTTCAGCGGGGACGAAGCGAAAGTGACGGTACCCGCAGAAGAAGCCCCGGCTAACTACGTGCCAGCAGCCGCGGTAAGACGTAGGCAGCGAGCGTTGTTCGGAGTTACTGGGCGTAAAGCGTGCGTAGGCGGTAGTCCAAGTCTGGTGTGAA
+
FFF:FFFFFFFFFFFFFFFFFFFFFFFF,FFF:FFFFFFFFFFFFFFFFFFFFFFFFFFFFFFFFFFFFFFFFFFFFFFFFFFFFFF::FFF,FFFF:F,FFFFFFFFF:FFF,F:FFF,FFFFFFFF,FFFFFFFFFFFF:FFFFFFFFFFFFFFFFFFFFFF:FFFFFFF,FFFF:FFFFFF:FFFFFFF,FFFFFFFFFFF:FFFFFFFFFFFFFFFFFFFFFFFF:F:FFF:FFFFFFFFFFFFF:
@A00920:152:HGHKKDRXX:2:2104:18593:28776 1:N:0:AGGAGTGG+TAAGACAC
ACTCCTACGGGAGGCAGCAGTAGGGAATATTGGGCAATGGGCGGTAGCCTGACCCAGCCATGCCGCGTGCAGGAAGACGGCGTTCTGCGTTGTAAACTGCTTTTATACGGGAAGAAAAGGCCCATGCGTGGGACATTGCCGGTACCGTATGAATAAGCACCGGCTAACTCCGTGCCAGCAGCCGCGGTAATACGGAGGGTGCTAGCGTTATCCGGACTCACTGGGCGTAAAGGGCGCGTAGGCGGTTTGT
+
F,:F,,FF:::FFF:FFF::FFF:F:FF:FFFFFF:FFF:F:,:FF:,FF:FFFFFFFFFFFF:FFFFFFFF:FF:FFF:F:FFF:FFF,F:F:,FFFFF,,FFFFFFF,FF:FFFFFFFFFFFFF:FFFFFFFFFFFFFFFFF:FFFFFFFFFFFF:FF,FFFFFF:F:FFFFFFFF::,F:FFFFFF,F:FFFFF:F:FFF,FF,F,FFFF:FF,:FFFFF:FFFFFFFFFFFFFFF::FFFF:FFFF
@A00920:152:HGHKKDRXX:2:2104:31629:29027 1:N:0:AGGAGTGG+TAAGACAC
ACTCCTACGGGAGGCAGCAGTGGGGAATCTTGGACAATGGGGGCAACCCTGATCCAGCGACGCCGCGTGCGGGATGACGGCCTTCGGGTTGTAAACCGCTTTTGTTTGGGAAGAAGGTATGCCTCGTGCAGGTGTGCTTGACGGTACCAGACGAATAAGCCCCGGCTAACTCCGTGCCAGCAGCCGCGGTAAGACGGAGGGGGCAAGCGTTGTTCGGAATCACTGGGCGTAAAGGGCGCGTAGGCGGGAA
+
FFFFFFFFFFFFFFFFFFFFFFF:FFFFFFFFFFFFFFFFFFFFFFFFFFFFFFFFFFFFFFFFFFFFFFFFFFFFFFFFFFFFFFFFFFFFFFF:FFFFF:FFFFFF:FFFF::FFFFFFFFFFFFFFFFFFFFFFFFFFFFFFFFFFFFFFFFFFFFFFFF:FFFFFFFFFFFFFFFFFFFFFFFFFF:FFFF:F:FFFFFFFFFFFFFFFFFFFFFFFF:F:FFFFFFFFFFFF:FFFFFFFFFF,F
@A00920:152:HGHKKDRXX:2:2104:9408:29183 1:N:0:AGGAGTGG+TAAGACAC
ACTCCTACGGGAGGCAGCAGTGGGGAATCTTGGGCAATGGGCGAAAGTCTGACCCAGCAACGCCGCGTGGGTGATGAAGGCCTTCGGGTCGTAAAGCCCTGTCGGGAGGAACGAACGCTTCCGCCACGAACAATGGCGGAAGGTGACGGTACCTTCAAAGGAAGCACCGGCTAACTCCGTGCCAGCAGCCGCGGTAAGACGGAGGGTGCAAGCGTTGTTCGGACTCATTGGGCGTAAAGGGCGTGTAGGC
+
FFFFFFFFFFFFFFFFFFFFFFFFFFFFFFFFFFFFFFFFFFFFFFFFFFFFFFFFFFFFFFFFFFFFFFFFFFFFFFFFFFFFFFFFFFFFFF:FFFFFFFFFFFFF:FFFFFFFFFFFFFFFFFFFFFF,FFFF:FFFFFFFFFFFFFFFFF:FF,:FFFFFFF:FFFFFFF:FFFFFF:FFFFFFFFFFFF,F,F:FFFFFFFFFFFF,FFFFFFFF,F:,FFF,FFF:FF,,,FF:FFFFFFFFFF
@A00920:152:HGHKKDRXX:2:2104:14733:29230 1:N:0:AGGAGTGG+TAAGACAC
ACTCCTACGGGAGGCAGCAATAGGGAATCGTTGACAATGGACGAAAGTCTGATCACGCGACGCCGCGTGAAGGATGACGGCCTTCGGGTTGTAAACTTCTGAAAATAGCACCGGCTAACTACGTGCCAGCAGCAGCGGTCATACGTGGGGTGCAAGCGTTATCCGGATTTACTGGGCGTAAAGAGTTCTGTAGGCTGTAGTATAAGTCATGGGTGAAATCCTCCGGCTCAACCGGAGACCCGCTCTTGAT
+
FFFFFFFFF:FFFFFFFFFFFFFFF:FFFFF::FFF::FFFFFFFFFFFFFFFFFFFFFFFFFFFFFFFFFFFFFFFFFFFFFFF:FFFFFFFF,FFFFFFFFF:FF:FFFFFFFFFFFFFFFFFFFFFFFFFFFFFFFFFFFFFFFFFFFFF:FFFFFFFFFFFFF:F:FFFFFFFFFFFF:FFFFF:FFF:FFFFF:FFFFFFF:FFF,FFFFF::F:F:F:FFFF:FF:,FF:FF,FFFFFFFF::F
@A00920:152:HGHKKDRXX:2:2104:11876:29356 1:N:0:AGGAGTGG+TAAGACAC
ACTCCTACGGGAGGCAGCAGTCGGGAATCTTCCGCAATGGGCGAAAGCCTGACGGAGCGACGCCGCGTGAGCGATGAAGGCCTTCGGGTTGTAAAGCTCTGTGGGGAGGGAAGAATAAGTTCAGGCCAACACCCTGAATGATGACGGTACCTCCTTAGCAAGCACCGGCTAACTCTGTGCCAGCAGCCGCGGTAAGACAGAGGGTGCAAACGTTGTTCGGATTTACTGGGCGTAAAGCGCGGGCAGGCGG
+
,FFFFFFFFFFFFFF:FFFFFFFFFF:FFFFFFFF::FFFFFFF:,FFFFFFFF:FFFFFFFFFFFFFFFFFF,FFFFFFFFFFFFFFFFF,FF:FF:FFF,FFFFFFFFFFF:FFFF:FFFFFFFFFFFFFFFFFFFFF:FFFFFFF,F:FFFFFF::F,FFFFFFF:FFF:F:F:FFFFFF:FFF:FFFFFF,FFF,FFFFFF:F:,FFFFFFFFFF:F:FF:FF:FF:FFF,FFFFF:F::FFF::F
@A00920:152:HGHKKDRXX:2:2104:20094:29622 1:N:0:AGGAGTGG+TAAGACAC
ACACCTACGGGAGGCAGCAGTGGGGAATTTTTGACAATGGGCGCAACCCTGATCCAGCCATGCCGCGTGGGTGAAGAAGGCCTTCGGGTTGTAAAGCCCTATTGTTCGGGACGAAATAGTACGGGCGAATATCCCGAGCGGAATACGGTACCGAAATAATAAACACCGGCAAACTTCGGGCCAGCAGCCGCGGTAATACGAAGCGTGCAAGCCTTACTCGGAATTACTGGGCTGAAAGCGTGCCTAGGAG
+
,F:FF,FF,F:F,FFFFFFFFFF,F:FFFFF,,FFF::,:F,:FFF,,,:,::,FF,F:F:FF:FFF,FF,FFF,FF,F,F:,F:F,FF,FFFFF,FF:F,FFF,FF,FFFFFFFFF,F,FF:FFF:FF,:FFF,F,,,,FF,,FFF,,FF:,,FF,,F:FF,FFF,,F,,,F,,FF:,,,F::F:F:::F:,,F,FFF,FFF,,,FFF:FF,FFFF:FF:F,F,FF:,,::,,F,F,,,:F:,F:FF,:
@A00920:152:HGHKKDRXX:2:2104:19795:29731 1:N:0:AGGAGTGG+TAAGACAC
ACTCCTACGGGAGGCAGCAGTGAGGAATATTGCTCAATGGGCGCAAGCCTGAAGCAGCGACGCCGCGTGGATGAAGAAGGTTTTCGGACTGTAAAATCCTTTTCTGTGTGACGAGAGTGGACGGTAGCACAGGAATAAGTCTCGGCTAACTACGTGCCAGCAGCCGCGGTAATACGAAGGGTGCAAGCGTTACTCGGAATTACTGGGCGTAAAGCGTGAGTAGGTGGCTCGCTAAGTCGGTTGTGAAATC
+
F:FFFFFFFFFFFFF:FFFF:FFFFFFFFFFFFFFFFFFFFFFFFFFFFFFFFFFFFFFFFFFFFFFFFFFFFFFFFFFFFFFFFFFFF:FFFFFFFFFFFFFFFFFFFFFFFFFFFFFFFFFFFF:FFFFFFFFFFFFFFFF:FFFFFFFFFFFFFFFFFFFFFFFFFFFFFFFFFFFFFFFFFFFFFFFFFF:FFF,FFFFFFFFFFFF:FFFFFFFFFFFFFF:FFFFFF:FFFFFFFFFF::FFFF
@A00920:152:HGHKKDRXX:2:2104:17833:30561 1:N:0:AGGAGTGG+TAAGACAC
ACTCCTACGGGAGGCAGCAGTAAGGGATCTTGCGACAATGGGCGAAAGCCTGACGCAGAAACGCCGCGTGCTGGATGACGGCCTTCGGGATGTAAACCGATTTTCGGGGGCAATAGGAAGGACGGTACCCCCGGAAGAAGTCTCGGCTAACTACGTGCAAGCAGCCGCGGTAAAACGTAGGAGGCGAGCGTTATACGGATTTACTGGGAGTAAAGCGAGAGTAGGCGGTCGTGCTAGTGAGTCGTGAAAG
+
:FFFF:FFFFFFFFF,FFFFFFFFFFFFFFFFFFFFF:,FFF::FFF:FFF:FFF,FF:FFFFFFF:FFFF,FFFFFFFF,:FFFFF,:,F:F,F,:FF,FFFF,,:FFF,:,,,:F,,F,FFFFFF::,,,F,FF:FFFFFFFF:F:FF,F,,F:FF,FF:FF,F,FFF,,FFF:,FF,FFFFF,FFF,F,,F,:,,F,,FF,F,,F,FF,F,,,F,F,FF,:,,F:F:F::F,,,FF,FF:F,:F,,:
@A00920:152:HGHKKDRXX:2:2104:5873:31109 1:N:0:AGGAGTGG+TAAGACAC
ACTCCTACGGGAGGCAGCAGTGGGGAATATTGGACAATGGGCGCAAGCCTGATCCAGCCATGCCGCGTGAGTGAAGAAGGCCTTCGGGTTGTAAAGCTCTTTTGTACGGGAAGAAACACGGCCGGTTAATACCCGGCTGGACTGACGGTACCGTAAGAATAAGCACCGGCTAACTTCGTGCCAGCAGCCGCGGTAATACGAAGGGTGCAAGCGTTACTCGGAATTACTGGGCGTAAAGCGTGCGTAGGTG
+
FFFFF:FFFFFFFFFFFFFFFFFFFFFFFFFFFFF:FFFFFFFF:FFFFFFFFFFFFFFFFFFFFFFFFFFFF::FFFFFFF:FFFFFFFFFFFFFFFFFFFFFFFFFFF:FFFFFFFFFFFFFFFFFFFFFF:FFFFFFFFFFFFF:FF:F,:FFFF:FFFFFFFF:FFFF:FFFFFFFFFFFFFFFFFFFFFFFFFFFFFFFFFFFFF::FFFFFFFFFFFFFFFFF,FFFFFFFF::FFFFFFFFFF
@A00920:152:HGHKKDRXX:2:2104:24487:31125 1:N:0:AGGAGTGG+TAAGACAC
ACTCCTACGGGAGGCAGCAGTGGGGAATCTTGCGCAATGGCCGAAAGGCTGACGCAGCGACGCCGCGTGGGGGAGGAAGGTCTTCGGATTGTAAACCCCTGTCACCGGGGAAGAAGTCTCGTGGGGAGGAAATGCCCTGCGAGTTGACGGTACCCGGGGAGGAAGCACCGGCTAACTCTGTGCCAGCAGCCGCGGTAATACAGAGGGTGCGAGCGTTGTTCGGACTTACTGGGCGTAAAGCGCGCGCAGG
+
FFFFFFFFFFFFFFFFFFFFFFFFFFFFFFFFFFFFFFFFFFFFFFFFFFFFFFFFFFFFFFFFFFFFFFFFFFFFFFFFFFFFFFFFFFFFFFFFFFFFFFFFFFFFFFF,FFFFFFFFFFFFFFFFFFFFF:FFFFFFFFFFFFFFFFFF:FFFFFFFFFFFF:FFFFFFFFF:FFFFFFFFFF:FFFFF:F:F,FFFFFFF:FFFF:FFFFF,FFFF:FFF,FFFFFFFFF:F:FFF:,:F:F:F:F
@A00920:152:HGHKKDRXX:2:2104:13105:31454 1:N:0:AGGAGTGG+TAAGACAC
ACTCCTACGGGAGGCAGCAGTGGGGAATTGTTCGCAATGGGCGCAAGCCTGACGACGCAACGCCGCGTGAGTGAAGAAGGTTTTCGGATCGTAAAACTCTGTTGTAAGGGAAGAACACGTACGAGAGTAACTGCTCGTACCTTGACGGTACCTTATTAGAAAGCCACGGCTAACTACGTGCCAGCAGCCGCGGTAATACGTAGGTGGCAAGCGTTGTCCGGACGTATTGGGCGTAAAGCGCGCGCAGGCG
+
FFFFFFFFFFFFFFFFFFFFFFFFFFFFFFFFF:FFFFFFFFFFFFFFFFFFF:FFFFF:FFFFFFFFFFFFFFFFFFFF:FFFFFFFFFFFFFF,FFFFF:FFF,FFFFFFFFF:FFFF:FFFFFFFF:FF::F:FF:FF:FFF:F,FF:FFFF:,FF:F::F,F,F,FFFFFFFFFFFFFFF:F:FF,:F:,,,:F:,:FFF,FF:,::FF,::FFFF:,,,:FFFF:FFF,,FFFFFFFFFFFFFFF
@A00920:152:HGHKKDRXX:2:2104:6542:31735 1:N:0:AGGAGTGG+TAAGACAC
ACTCCTACGGGAGGCAGCAGTAGGGAATTGTTCGCAATGGGCGCAAGCCTGACGACGCAACGCCGCGTGGAGGATGAAGGGCTTCGGCTCGTAAACTCCTTTCGACCGAGATGAATACCCGCAGGGCTAACATCCCTGCGGACTGACAGTATCGAGGGAAGAAGCCCCGGCTAACTCCGTGCCAGCAGCCGCGGTAATACGGGGGGGGCACGCGTTGTTCGGAATTACTGGGCGTAAAGGGTTCGTAGGT
+
FFFFFFFFFFFFFFFFFFFFFFF,FFF:FFFFFFF:FFFFF,FFFFFFFFF:FFFFFFF,,FFFFFF:FFFFFF,FFFFFFFFFFFFFFFFFFF,FF:FFFFFFFFFFFFFFFFFFFFF::FFFFFFF,FFFFFFFFF,F,:::FF,FFFFFFFFFFFFFF:FFFFFFFFFFFF:FFF::FF,F:FF:F,FFFFFFF,F:FFFF:FFFFF,FFFF,F,,FF:FFFF:,F:FFFFF:F,FFFFFF::FF,,
@A00920:152:HGHKKDRXX:2:2104:10257:31782 1:N:0:AGGAGTGG+TAAGACAC
ACTCCTACGGGAGGCAGCAGTGAGGGATATTGCGCAATGGGGGAAACCCTGACGCAGCGACGCCGCGTGGGTGATGAAGGCCTTCGGGTCGTAAAGCCCTTTTGCCACTGACGAGACAAGGACGGTAGGTGGCGAATAAGCCTCGGCTAACTACGTGCCAGCAGCCGCGGTAAAACGTAGGAGGCGAGCGTTCTCCGGAGTTACTGGGCGTAAAGCGCGCGCAGGCGGTTGTGTAAGTGGGCTGTGAAAG
+
FFFFFFFFFFFFFFFFFFFFFFFFFF:F,FFFFFFFFFFFFFFF,FFFFFFFF:FFFFFFFFFFFFFFFFFFFFFFFFFFFFFFFFFFFFFFFFF,FFFFFFFFFFFFFFFFFFFFF,FFFFF:FFFFFFFFFFFFFFFFFFFFFFFF:FFFFFFFF:FFFFF,FFFFFFFF:FFFFFFFFFFFFFFFFFFF,FFFFFFFFFFFFFFFFFFFFFFFFFF:FFFF::FF:FFF:FF:FFFF:F,FFFFFFF
@A00920:152:HGHKKDRXX:2:2104:13865:31986 1:N:0:AGGAGTGG+TAAGACAC
ACTCCTACGGGAGGCAGCAGTAAGGAATATTGGTCAATGGACGCAAGTCTGAACCAGCCATGCCGCGTGAAGGATGAAGGTCCTCTGGATTGTAAACTTCTTTTATCTGGGACGAAACCCGGGCATTCCTGCACGATTGACGGTAACAGAGGAATAAGCACCGGCTAACTCCGTGCCAGCAGCCGCGGTAATACGGAGGGTGCAAGCGTAATCCGGAATCACTCGGTTGAAAGGGTGCGTAGGAGGATCG
+
FFFFFFFFFFFFFFF,FFFFFFFFFFFF,FFFF:FFFFFFFFFFFFFFFFFFFFFFFF,F,FFFFFFFF::,FFFFFFFFFFFFFFFFFFFFFFF:F,FFFFFFF:FFFFFFFF:,F,F:,FF:F:,FFF:F,,,F:FFFF:FFF,:F:,:FFFF:F,F,,F,,F,,:F,,F:,FF:FFFFFFFFF:FF::FFFFFF,F:,FF,FF,FF,FFFFFFF,FFFF:,FF,,,F:F:,FF,:F,:F::,,::,:
@A00920:152:HGHKKDRXX:2:2104:5005:32174 1:N:0:AGGAGTGG+TAAGACAC
ACTCCTACGGGAGGCAGCAGTAAGGAATATTGGTCAATGGAGGAAACTCTGAACCAGCCATCCCGCGTGTAGGAAGAAGGCCCTCTGGGTTGTAAACTACTTTTATCTGGGAAGAAAAGCCTGTATTTATGCGGGTCTGACGGTACCAGAGGAATAAGCACCGGCTAACTCCGTGCCAGCAGCCGCGGTAATACGGAGGGTGCAAGCGTTATCCGGAATTACTGGGTGTAAAGGGTGCGTAGGCGGCGCA
+
FFFFFFFFFFFFFFFFFFFFFFFFFFFFF:FFFFFFFFFFFFFFFFFFFFFFFFFFFFFFFFFFFFFFFFFFFFFFFFFFFFFFFFFFFFFFFFFF:FFFFFFFFFFFFFFFFFFF,FFFFFFFFFFFFFFFFFFFFFFFF:FF:FFFFF:FFFFFFFFFFFFFFFFFFFFFFFFFFFFFFFFFFFFFF:F:FFFFFFFFFFFF:,FFFFFFFFFFF:FFFFFFFFF,FFFFFFFFFFFFFF:F:FF,FF
@A00920:152:HGHKKDRXX:2:2104:13874:32189 1:N:0:AGGAGTGG+TAAGACAC
ACTCCTACGGGAGGCAGCAGTAAGGGATCTTGCGACAATGGGCGAAAGCCTGACGCAGCAACGCCGCGTGCGGGATGACGGCCTTCGGGTTGTAAACCGCTTTTCGGGGGGACGAGGAAGGACGGTACCCCCGGAAGAAGTCTCGGCTAACTACGTGCCAGCAGCCGCGGTAAAACGTAGGAGGCGAGCGTTATCCGGATTTACTGGGCGTAAAGGGCGCGTAGGCGGTCTGTCAAGCGTGCGGGGGAAG
+
FFFFFFFFFFFFFFFFFFFFFFFFFFFFFFFFFFFFFFFFF:FFFFFFFFFFFFFFFFFF:FFFFFFFFFFFFFFFFFFFFFFF::FFFFFFFFFFFFFFFFFFFFFFFFFF,FFFFF,:FFF,FF:FFFFFFFFFFFFF,FFFF:FFFFFFFF,FFFFFFFFFFFFFFF:,F:FFF:FFFFF:FFFFFFFFFFFFFFFFFFFFFFFFFFF,FFFFF,F:FFFFFFFFFFFFFF::FFFFFF:,,F,,FF
@A00920:152:HGHKKDRXX:2:2104:26874:33818 1:N:0:AGGAGTGG+TAAGACAC
ACTCCTACGGGAGGCAGCAGTGGGGAATTTTGGACAATGGGGGCAACCCTGATCCAGCCATGCCGCGTGTGTGAAGAAGGCTTTCGGGTTGTAAAGCACTTTCGGCCGGAACGAAATCGCGCGATCTAATAAGTCGCGTGGATGCCGGTACCGGACGAAGAAGCACCGGCTAACTACGTGCCAGCAGCCGCGGTAATAAGAAGGGTGCGAGCGTTAATCGGACTTACTGGGCGTAAAGCGTGAGCAGGCG
+
FFFFFFFFFFFFFFFFFFFFFFFFFFF:FFFFFFFFFFFFFFFFFFFFFFFFFFFFFF:FFFFFFFFFFFFFFFFFFFF,F,:F:FFF,FFFFFFFFFFF:FF,FFFFFF,:FFFFF,FFFFFFFFFF,FFFF,FFFF,,:,,F,,,F:F,FFF:,:F:::F,F,F:FF:FFFFF:FFF,:FFF,:FF,FF,F,F,FF,:,F:F:F:FFFF:FFFF,:F,:F:FF:FFFF,,,FFF,,FFFF:F:F:FFF
@A00920:152:HGHKKDRXX:2:2104:15510:34084 1:N:0:AGGAGTGG+TAAGACAC
ACTCCTACGGGAGGCAGCAGTGGGGAATATTGGGCAATGGGCGCAAGCCTGACCCAGCGACGCCGCGTGCGGGATGACGCTTCTCGGAGTGTAAACCGCTGTCAGAGGGGACGAACGGCCTCATGGGGAATACTCATGGGGATTGACGGTACCCTCAAAGGAAGCGCCGGCTAACTCCGTGCCAGCAGCCGCGGTAATACGGAGGGCGCAAGCGTTGTTCGGAATCACTGGGCGTCAAGCGCGCGCAGGC
+
F:FFFFFFFFFFFFFFFFFFFFFFFFFFFFFFFFFFF:FFFFFFFFFFFFFFFFFFFFFFFFFFFFFFFFFFFFFFFFFFF:FFFFFFFFFFFFFFFFFFFFFFFFFFFFFFFFFFFFFFF:FFFFFFFFFFFFFFFFFFFFFFFF:FF,F:FFFFFF,FF::FFFFFFFFF,FFFFFFFF:FFF:F:F::FFFFF,FF::FF:FFFF:F,FFF,FFFFFFFF::FFFFFFFFFF,FFFFFFFFF:FFFF
@A00920:152:HGHKKDRXX:2:2104:15745:35243 1:N:0:AGGAGTGG+TAAGACAC
ACTCCTACGGGAGGCAGCAGTAGGGAATATTGGTCAATGGATGCAAGTCTGAACCAGCCATGCCGCGTGCAGGAAGAAGGCCTTCTGGGTTGTAAACTGCTTTTGCCGGGGGATAAAATTCCCATGCGTGGGACATTGAAGGTACCCGGTGAATAAGCCACGGCTAACTACGTGCCAGCAGCCGCGGTAATACGTAGGTGGCAAGCGTTGTCCGGATTTATTGGGTTTAAAGGGTGCGTAGGCGGCCTAT
+
FFFFFFFFFFFFFFFFFFFFFF:FFFFFFFFFFFFFFFFF:FFFFFFFFFFFFFFFFFFFFFFFFFFFFFFFFF:FFFFFFFFFFFFFFFFFFFFFFFFFFFFFFFFFFFFFFFFFFFF:FFFFFFFFFFFFFFFFFFFFFFFFFFF:FFF::FFFFFFFFFFF:FFFFFFFFFFFFFFFFFFFFFFF,:FFFFFFFFF:FF:FFFFFFFF:FFF,FFFFFFFFFFF:FFFFFFF:F:FFFF::FF:FF:
@A00920:152:HGHKKDRXX:2:2104:29984:36166 1:N:0:AGGAGTGG+TAAGACAC
ACTCCTACGGGAGGCAGCAGTGGGGAATTGTTCGCAATGGGCGCAAGCCTGACGACGCAACGCCGCGTGGAGGATGAAGATCTTCGGGTCGTAAACTCCTGTCGAGTGGGAAGAATTGCTTCGGGGCTAACATCCTCGGAGCTTGACGGTACCACTAAAGGAAGCCCCGGCTAACTCCGTGCCAGCAGCCGCGGTAATACGGAGGGGGCAAGCGTTGTTCGGAATCATTGGGCGTAAAGGGCGCGTAGGC
+
FFFFFFFFFFFFFFFFFFFFFFFFFFF:FFFFFFFFFFFFFFFFFFFFFFFFFF:FFFFFFFFFFFF:FFFFFFFFFFFFFFFFFFFFFFFFFFFFFFFFFFFFFFFFFFF:FFFFFFFFFFFFFFFFFFFFFFFFFFFFFFFFFFFFFFFFFFFFFFFFFFFFFFFFFFFFFFFFFFFFFFFFFFFFFFFFFFFFFFFFFFFFFFFFFFFFFFFFFFFFFFFFFFFF:FFFFFF:FF:FFFF:FFFFFF
@A00920:152:HGHKKDRXX:2:2104:27516:36714 1:N:0:AGGAGTGG+TAAGACAC
ACTCCTACGGGAGGCAGCAGTGGGGAATCTTGCACAATGGGGGAAACCCTGATGCAGCGACGCCGCGTGAGTGATGAAGCCCTTCGGGGTGTAAAGCTCTTTCGGCAGGGACGATAATGACGGTACCTGAAGAAGAAGCTGCGGCTCACTACGTGCCAGCAGCCGCGGTAATACGTAGGCAGCGAGCGTTGTTCGGAGTTACTGGGCGTAAAGCGCGTGTGGGCTGATACGTGTGTCAGGTGTGAAATCC
+
FFFFFFFFFFFFFFFFFFFFFFFFFFFFFFF:FFFFFFFFFFFFFFFFFFFFFFFFFFFFFFFFFFF:FFFFF:FFF:FF:,:FFFFFF,FFFFFFFFFFFF:FFF:FFFFFFFF,,F:FFFFF:FFFFF,FF,FFF:FFF:FFFF::FFF:F,FFFFFFFF:FFFFFFFFF,FFF,FFFFFFF:FFFFFFFFFFFF::FFFFFFFFFF,F:FFF:F:FF,:FFFF:F::FFFFF:FFF:FF:FF:::F,
@A00920:152:HGHKKDRXX:2:2105:11035:1188 1:N:0:AGGAGTGG+TAAGACAC
ACTCCTACGGGAGGCAGCAGTGGGGAATATTGGACAATGGGGGCAACCCTGATCCAGCGATGCCGCGTGAGTGAAGAAGGCCTTCGGGTCGTAAAGCTCTTTAGGTTGGGAAGAAGGGTGTTTGAGGAAATGCGAACATTTTGACGGTACCGGAAGAATAAGCACCGGCTAACTTCGTGCCAGCAGCCGCGGTAATACGAAGGGTGCAAGCGTTACTCGGAATTACTGGGCGTAAAGCGTGCGTAGGTGT
+
:FFFFFFFFFFFFFFFFFFFFFFFFFFFFFFFFFFFFFFFFFFFFFFFFFFFF:FFFFF,FFFFFFFFF:FFFFFFFFFFFFFFFFFFF:FFFF,:FF,,F:::F:FFFFF:F,FFFFFFFFFF:FF:,FFFFFFFFFFFFFFFFFFFFFF::FFF,FFF,FFFF,FFFFFFFFFFFFFFFFFFFFFFFFFFFFFF::FFFF::FFFFF,FFFFFFFFFFFFFFFFFFF,F::FF,F,FFF,FF,,FFF,
@A00920:152:HGHKKDRXX:2:2105:11632:1282 1:N:0:AGGAGTGG+TAAGACAC
ACTCCTACGGGAGGCAGCAGTGGGGAATTTTGGACAATGGGGGCAACCCTGATCCAGCCATGCCGCGTGCGGGAAGAAGGCCTTCGGGTTGTAAACCGCTTTTGTCAGGGAAGAAAAGACTCCTGATAATAACGGGGGTTCATTACGGTACCTGAAGAATAATCACCGGCTAAATACTTGACAGCAGCCGCGGTAATACCTAGGCAGCGAGCGTTGTTCGGAATTATTGGGCGTAAAGCGCGCGTAGGCG
+
:FFFF:FFFF:F:FFFFFFFFFFFFFFFFFF,,,F:F:F:F,FFFF:FFFFF:F:FFF,F,FFFFFFFFF:FF:FFFFFF:FF:FF,FFFFFFFFF,,FFFFF:,F:FF:,:FFF:FF:FFFF,F,FF::,,F,,F:F,FF:F,,F::FF,F,F,,F:FF:F,FFF,:F,,FF:FF:,FF,FF,F:FFF,FF:F,::F:::F,FFFFFFF,F,FFF,F,FFF,FFF,:,:FFFF:,,,,:,,FFFFFFF:
@A00920:152:HGHKKDRXX:2:2105:11903:1814 1:N:0:AGGAGTGG+TAAGACAC
ACTCCTACGGGAGGCAGCAATGAGGAATATTGCGCAATGGGCGAAAGCCTGACGCAGCGACGCCGCGTGGGTGAGGAAGTCTTTCGGGATGTAAAGCCCTTTTGTCGGGGACGATCACAGACGGTACCCGACGAATAAGCCCCGGCTAACTACGTGCCAGCAGCCGCGGTAATACGTAGGGGGCGAGCGTTGTCCGGATTTACTGGGCGTAAAGAGCGCGTAGGCGGAGATCTAAGCGTGGCCTGAAAGC
+
FFFFF:FFFFFFFFFFFF,F:FFFFF:FF,FFFFFFFFFFFFFFFFFFFFFFFFFFFFF:FFFFFFF,FFFFFFFF:,FFF,:FFFFFF,F,F:FFFFFFFFFFFFFFFFFFFFFFFFFFFFFFFFFFFFFFFF:FFFFFFFFFFFFFFFFFFFFFFFF:F,F:FFFFFFF,FFFFF:FFFFFFFFFFFF:FFF:FFFFFFFFFFFF:F:F:FFFFFFFFFFFFFFFF:FFFF:FFFFFFFFFFFFFFFF
@A00920:152:HGHKKDRXX:2:2105:32108:2644 1:N:0:AGGAGTGG+TAAGACAC
ACTCCTACGGGAGGCAGCAGTGGGGAATATTTGACAATGGGCGCAAGCCTGATCCAGCCATGCCGCGTGAGTGAAGAAGGCCTTCGGGTTGTAAAGCTCTTTTGTTGGGAAAGAAAAGCAGCCGGCCAATACCCGGTTGTTCTGACGGTACCCAAAGAATAAGCACCGGCTAACTTCGTGCCAGCAGCCGCGGTAATACGAAGGGTGCAAGCGTTAATCGGAATTACTGGGCGTAAAGCGTGCGTAGGTG
+
FFFFFFFFFFF:FFFFFFFFFFFFFFFFFFF,FFFFFFFFFFFFFF:FFFFFFFFFFFFFFFF:FFFFFFF,FFFF:F:FF,FF,:FF:FF,FF,,:,F,F,F,,FFFFFFFFFFFF:FF:,F,FF,:FF:FF,,FFFFFF,:FF:FFFFF:FFFFFF,:FFFF:FFFFFFFFF,FF:::FFFFFF:,FFFFF:F:FFF:FFF,F,:FF,FFFFFF,FFFFFF:FF,FFFFFFF,FFFFF,F:,F,:F:F
@A00920:152:HGHKKDRXX:2:2105:5565:3270 1:N:0:AGGAGTGG+TAAGACAC
ACTCCTACGGGAGGCAGCAGTGGGGAATATTGCACAATGGGCGCAAGCCTGATGCAGCGACGCCGCGTGAGGGATGACGGCCTTCGGGTTGTAAACCTCTTTCAGCACAGACGAAGCGCAAGTGACGGTATGTGCAGAAGAAGGACCGGCCAACTACGTGCCAGCAGCCGCGGTAATACGTAGGGTCCGAGCGTTGTCCGGAATTACTGGGCGTACAGAGCTCGGAGGGGGTTTGTCGCGGTGTTCGTGA
+
F:FFFFFFFFFFFFFFFFFFFFFFFFFFFFFFFFFF:FFFFFFFFFFFF:FFFFFFFFFFFFFFFFFFFFFFFFFFFFF::FFFFF:FFFFFFFFFFFFFFFFFFFFFFF:FFFFFFFFF,FFFFFFF,FFFFFFFFFF:F,FF,F:FFFFFFFF:FFF:FFFFFFFFFFFF,:F:FFFFFFFFFF:FFFF,F:,F:F::FF:FFFFF:FFFFFF:FFFFF,FF:F:F,FFF,FF:FFFF,FFFF,FF::
@A00920:152:HGHKKDRXX:2:2105:3043:4382 1:N:0:AGGAGTGG+TAAGACAC
ACTCCTACGGGAGGCAGCAGTAGGGAATCTTCCACAATGGACGAAAGTCTGATGGAGCAACGCCGCGTGAGTGAAGAAGGTTTTCGGATCGTAAAACTCTGTTGTAAGGGAAGAACACGTACGAGAGTAACTGCTCGTACCTTGACGGTACCTTATTAGAAAGCCACGGCTAACTACGTGCCAGCAGCCGCGGTAATACGTAGGTGGCAAGCGTTGTCCGGAATTATTGGGCGTAAAGCGCGCGCAGGCG
+
FFFFF,FFFFFFFFFFFFFFFFFFFFFFFFFFFFFFFFFFFFFFFFFFFFFFFFFFFFF:FFFFFFFFFFFFFFF:FFFFFFFFFFFFFFFFFFFFFFFFFFFFFFFFFFFFFFFFFFFFFFFFFFFFFFFFFFFFF:F,FFFFFFFFFFFFFFFFFFFFFFFFFFFFFFF:FFFFFFFFFFFFFFFFFFFFFFF,FFFFFFFFFFFFFFFFFFFFF:FFFFFFF,FFFFFFFFFFFFFFFFFFFF,FFF
@A00920:152:HGHKKDRXX:2:2105:15564:4492 1:N:0:AGGAGTGG+TAAGACAC
ACTCCTACGGGAGGCAGCAGTGGGGAATTGTTCGCAATGGGCGCAAGCCTGACGACGCAACGCCGCGTGGAGGATGAAGATCTTCGGGTCGTAAACTCCTGTTGCCCGGGACGAATGCCTGGTTCGCCAGGAGTGACGGTACCGGGTGAGGAAGCACCGGCTAACTCTGTGCCAGCAGCCGCGGTAATACAGAGGGTGCGAGCGTTGTCCGGAATCACTGGGCGTAAAGGGCGCGTAGGTGGTCGGGTCA
+
FFFFFF:F:FFFFFFFFFFF:FFFFFFFFF:FFFFFFFFFFFFFF,FFFFFFFFF:FFFFFFFFFFFFFFFFFFFFFFFFF:FFFFFFFFF:F:FFFFFFFFFFFFFFFFFFFFFF:F,FF:FFFFFFFFFFFFFFFFFF:FF,FFFFF:FF,:FFFFFFFFFFFFFFFFFFFFFFFFFFFFFFFF:F:FF:FFFFFFF:FFFFFFFFFFFFFF:FFFF,FFF:F,FFFFFFFFF,:FF,FFFFF,,F,F
@A00920:152:HGHKKDRXX:2:2105:16929:6543 1:N:0:AGGAGTGG+TAAGACAC
ACTCCTACGGGAGGCAGCAGTGGGGAATATTGGACAATGGGCGAAAGCCTGATCCAGCGACGCCGCGTGTGTGAAGAAGGCCTGCGGGTTGTAAAGCACTTTCGATGGGAACGAAATGTGCCGGGCTAATACCCCGGCAAGCTGACGTTACTCAATGAAGAAGCACCGGCTAACTCTGTGCCAGCCGCCGCGGTAAGACAGAGGGTGCAAACGTTTTTCGGAATTACTGGGCGTAAAGCGCGTGTCGGCT
+
FFFFFFFFFFFFFFFF:FFFFFFFF:FFFFFFFFFFFFFFFFFF,FFFFFFF:FFFFFF:F:FFFFFFFFFFFFFFFF:FFFFFFFFFFFFFFFF,FFFF:FFFFFFFFF,FFFFFFFF:,FFF:FFFF:FFFFFFFFFFFFFF:FF:F:,FFF:FFFFF,FFFFFFF:,,FFFFFF,:F:FFFF,FF:FFFFFFF,FF,FF:F,FF:FF,FFF,,,FFFF,,FFF:FFFFFFF::F:FF,FFFF:,FFF
@A00920:152:HGHKKDRXX:2:2105:19352:6637 1:N:0:AGGAGTGG+TAAGACAC
ACTCCTACGGGAGGCAGCAGTGGGGAATTTTGCGCAATGGGCGAAAGCCTGACGCAGCAACGCCGCGTGAAGGATGAAGGCTTTCGAGTCGTAAACTTCTGTCTGGGGGAAAGATGATGACGGTACCCCCAAAGCACGCCCCGGCTAATTCCGTGCCAGCAGCCGCGGTAATACGTAGGGACCAAGCGTTGTTCGGATTTACTGGGCGTCAAGGGCGCGTAGGCGGCGCGGTAAGTCACTTGTGAAATCT
+
FFFFFFFFF:,FFFFFFFFFFFFFFFF::FFFFFFFFFFFFFFFFFFFFFFFFFFFFF,FFFFFFF:FFFFFFFFFFFFFFFFFFFFFFFFFFFFFFFFFFFFFFFFFFFFFFFFFFFFFFFFFFFFFF:FFFFFF,FFFFFF:FF,FFFFF:FFFFFFF:FFFFFFF:FFFF::F::FFFF:FFFFFFFFFFFFF:FFFFFFF,FFFF,FFF,FFFFFFF,F,FFFFF:F:FFFFFFFF,FFFFFF::F
@A00920:152:HGHKKDRXX:2:2105:16785:6856 1:N:0:AGGAGTGG+TAAGACAC
ACTCCTACGGGAGGCAGCAGTAAGGGATCTTGCGACAATGGGCGAAAGCCTGACGCAGCAACGCCGCGTGCGGGATGACGGCCTTCGGGTTGTAAACCGCTTTTCGGGGGGAAGAGGAAGGACGGTACCCCCGGAATAAGTCTCGGCTAACTACGTGCCAGCAGCCGCGGTAAAACGTAGGAGGCGAGCGTTATCCGGATTTACTGGGTGTAAAGCGCGTGTAGGCGGTCGTGCAAGTGAGGCGGGAAAG
+
FFFFFFFFFFFFFFFFFFFFFFFFFFFFFFF:FFFFFFFFFFFFFFFFFFFFFFFFFFFF,FFFFFFFFFFFFFFFFFFFFFFFFFFFF,FFFFFFFFFFFF:FFFFFF:FFFFFFFFFF,FFFFFFFFF,:,:F::FFF,,,:FFFFF:FFF:FFFFFFF:FFFFFFFFF:,:F:FFFFFFF,FFFFFFFFFFFFFFF:FFFFFFFF,FFF:,FFFFF,FFFF:F:FFFFFFFF:F:FFF,F:,FF,:F
@A00920:152:HGHKKDRXX:2:2105:31882:6887 1:N:0:AGGAGTGG+TAAGACAC
ACTCCTACGGGAGGCAACAGCGACGAATCTTCCGCAATGGGCGAAAGCCTGACGGAGCGATGCCGCGTGTGGGATGAAGCGGCTTTGCCGTGTAAACCACTGTCAGGAGGTAGAAACAATGATCACCTCCAGAGGAAGGGCCGGCTAACCCTGTGCCAGCAGCCGCGGTAAGACAGGGGGCCCGAGCGTTAGTCGGAATCACTGGGCTTAAAGGGTGCGTAGGCGGACTTGTAAGTGTCGCGTGAAAGCC
+
FFFFF,FFFFFFFFFFFFFFFFFFFF,FFFFFFFFFFFFFFFFFF:FFFFFFFF:FFFFFFFFFFFFFFFFFFFFFFFFFFFF,FFFFFFFFFF,,FFFFFFFFFFFFFFFFFF:::FFFFFFFFFFFFFFFFFFF:FFFFFFFFFFFFFFFFFFFFFFFFFFFFFFFFFFFFF,FFFFFFFFFFFFFFFFFFFFF:FFFFFFFFFFFFFF,F:FFFFFFFFFFFFFFFFFF::FFFFFFFFF:,::FFF
@A00920:152:HGHKKDRXX:2:2105:9227:7075 1:N:0:AGGAGTGG+TAAGACAC
ACTCCTACGGGAGGCAGCAGTGGGGAATCTTGCACAATGGGGGAAACCCTGATGCAGCGACGCCGCGTGAGTGATGAAGCCCTTCGGGGTGTAAAGCTCTTTCGGCAGGGACGATAATGACGGTACCTGAAGAAGAAGCTGCGGCTAACTACGTGCCAGCAGCCGCGGTAATACGTAGGGTGCAAGCGTTGTCCGGAATTCTTGGGCGTAAAGAGCTCGTAGGCGGTCTGTCGCGTCTGCTGTGAAAACT
+
FFFFFFFFFFFFFFFFFFFFFFFFFFFFFFFFFFFFFFFFFFFFFFFFFFFF,FFFFFFFFFF:FFFFFFFFFFFFFFFFFFFFFFFFFFFFFFFFFFFF:FFFFFFFFFFFF:FFFFFFF,,F:FFFFFF:FFFFFFFFFFFFFFFFFFFFFF:F,FFF,F:FF:F,F,:FFF,FFFF,FFFF:FFF,:F,FFFFF,F:,F:FFFFF:FF,:FFF:F:,FF,F:,,FFFFF:FFFFF::F,F:FFF,FF
@A00920:152:HGHKKDRXX:2:2105:17011:7153 1:N:0:AGGAGTGG+TAAGACAC
ACTCCTACGGGAGGCAGCAGTCGAGAATCTTCCGCAATGGGCGAAAGCCTGACGGAGCGACGCCGCGTGCAGGTTGAAGGCCTTCGGGTCGTAAACTGCTGTCACGCTATAGGAAAAGCCTTCGGGCCTTGACCAAAGCGAGAGGAAGAACCGGCTAACTGCGTGCCAGCAGCCGCGGTAAGTCGGAGGGTGCAAACGTTGCTCTGACTCACTGGGCAGACAGCGCACGTAGGCGGCCAACTAAGTCGGG
+
FFFFFFFFFFFFFFFFFFFFFFFFFFFF:FFFFFFFFFFFFFFFFFFFFFFFFFFFFF:F,FFFFFFFFFFFF,,F,FFFFFF,FFFFF,FF,:FFF:FFFF,FFF:FFFFFFF,:F,F,FFFFFFFF,FF,::FF,:FF:FF,FF::,FF:F:FF,FF,,FFFFF:FF:FFF,:FFFF:FF,FF:FFFFFFFF::FFFF,FFF,FF,F,FF,FFFF::,,:FFF:,::FF:FFFF,FF,F:F,:,,,,F
@A00920:152:HGHKKDRXX:2:2105:30861:7341 1:N:0:AGGAGTGG+TAAGACAC
ACTCCTACGGGAGGCAGCAGCTGGGAATTTTGCGCAATGGGGGAAACCCTGACGCAGCAACGCCGCGTGGGTGAGGAAGGCCTTCGGGTCGTAAAGCCCTTTTAGCAGGGAAGAAACAAATGACGGTACCTGCAGAAAAAGCACCGGCTAACTCCGTGCCAGCAGCCGCGGTAATACGGAGGGTGCGAGCGTTATTCGGATTCACTGGGCGTAAAGAGCGCGTAGGCGGTTTCGTAAGTCTGATGTGAAA
+
FFFFFFFFFFFF:FFFFFFFFFFFFF:FFFFFFFFFFF:FFFFF,F:FFFFFFFFFFFFFFFFFFFFFFF:FFFFFFFFFFFFFFFF:FFFFFFFFFFFFFFFFFFFFF:FFFFFFFFFFFFFFFFFFFFFFFFFFFFFFFFFFFFFFFF:FFFFF::FFFFFFFFFFFFFFFFFF:F,FFFF::FFFFFFF,FFFFFFFFFFFFF:FFFFFFFFFFF,FFFF:FFFFF,FFFFFF,FFFF::FFFFFFF
@A00920:152:HGHKKDRXX:2:2105:32588:7388 1:N:0:AGGAGTGG+TAAGACAC
ACTCCTACGGGAGGCAGCAGCAGGGAATCTTGCGCAATGGGCGAAAGCCTGACGCAGCAACGCCGCGTGGGGGAAGAAGGCCTTCGGGTTGTAAACCCCTTTCAGGAGGGAAGAAAATGACGGTACCTCCAGAAGAAGCACCGGCCAACTACGTGCCAGCAGCCGCGGTAATACGGGGGGGGCAAGCGTTGTTCGGAATTACTGGGCGTAAAGTGTTCGTAGGTGGCCAACTAAGTAAGACGTGAAATCC
+
FFFFFFFFFFFFFFFFFFFFFFFFFFFFFFFFFFFFFFFFFFFFFFFFFFFFFFFFFFFFFFFFFFFFFFFFF::FFFFFFFFFFFFFFFFFFFFFFFFFFFFFFFFFF,F:FFFFFFFFFFFFFF:F,FFFFFFFFFF:FFF:FFFFFFFFFFFFFFFFFFFF,FFFFFFFFFFFFFFFFFFF:FFFF:FFF:FFFFFFFFFFFFFFFFFFF,::F,F,:FFFFFF:,FFFFFFF,FFFFF:FFFFFF:
@A00920:152:HGHKKDRXX:2:2105:21730:8093 1:N:0:AGGAGTGG+TAAGACAC
ACTCCTACGGGAGGCAGCAATCAGGAATCGTGCGCAATGGGCGAAAGCCTGACGCCGCGACATCGCGTGAAGGATGAAGGTCTTAGGATCGTAAACTTCTTTTCTCATTGAACAAGTTCTGAGTGTAGATGAGGAATAAGTACCTGCTAACCACGTGCCAGAAGCATCGGTAATACGTGGGGTACAAGCGTTACCCGGAATCACTGGGCGTAAAGAGAAGCGTAGGCGTCTTTTTAAGTCGTATGTCAAA
+
FFFFFFFFFF:FFFFFFFFFFF:FFFFFFFFFFFFFFFFFFFFFFFFFFFFFFFFFFFFFFFFFFFFFFFFFFFFFFFFFFFFFFFFFFFFFFFFF:FFFFFFFFFFFFFFFFFFFFF:FFFFFFFFFFFFFFFFFFFFF:FFFFF:FFFFFFFFFFFFFFFFFFFFFFFFFFFFF::F:FFF:FFFF:F,,FFFFFFF::FFFF,FFFF,FFFFFFFF,FF,FFFFF,F:FFFFFFF:F,,FF,FFFFF
@A00920:152:HGHKKDRXX:2:2105:14507:8296 1:N:0:AGGAGTGG+TAAGACAC
ACTCCTACGGGAGGCAGCAGTGGGGAATATTGGACAATGGGCGCAAGCCTGATCCAGCCATGCCGCGTGAGTGATGAAGGCCCTAGGGTTGTAAAGCTCTTTCACCGGGGAAGATAATGACGGTACCCGGAGAAGAAGCCCCGGCTAACTCCGTGCCAGCAGCCGCGGTAATACGGAGGGGGCTAGCGTTGTTCGGAATTACTGGGCGTAAAGCGCGCGTAGGCGGCTTGACAAGTTGGAGGTGAAAGCC
+
FFFFFFFFF:FFFFFFFF:F:FFFFFFFFF::FFFFFFFFFFFFFFFFFFFFFFFFFFFFFFFFFFFFFFFFFFFFFFFFFFFFFF:FF:FFFFFFF:FF:FFFFFFFF:FF,F:FFFFFF:FFFFFFFFFFFFFFFFFFFFFFFFFFFFFF:FFFFF:FFFFFFFFFFFFFFFFFF::FFFFFFFFFFFFFFFFFF:FFFFFFFFF:F,F,F::FFFFFFFFFFFFF:F:FFFFFFFFFFFFFFFF,::
@A00920:152:HGHKKDRXX:2:2105:19443:9267 1:N:0:AGGAGTGG+TAAGACAC
ACTCCTACGGGAGGCAGCAGTGGGGAATTTTCCGCAATGGGCGAAAGCCTGACGGAGCAAGACCGCGTGAGGGAGGAAGGCTCTTGGGTTGTAAACCTCTTTTCTCTGGGAAGAAGATCTGACGGTACCAGAGGAATCAGCATCGGCTCACTCCGTGCCAGCAGCCGCGGTAATACGGAGGATGCAAGCGTTGTTCGGAATTATTGGGCGTAAAGCGCGCGCAGGCGGTTCTTTAAGTCTACCTGTGAAA
+
FFFFFFFFFFFFFFFFFFFFFFFFFFFFFFFFF:FFFFFFFFFFFFFFF:FFFFFFFFFFFFFFFFFFFFFFF::FFFFFFFFFFFFFFFFFFFFFFFFFFFFF:F,FFF:FFF:FFFFFF:FFFFF:F,FFFFF:FFF:FF,FFFFF,FFFFFFFFFF,FF:FFFFFFF,:FF:FFF:FFFFFFF,FFFFFFF:FFF:FFFF,FFFFFF:FFF:FFFFF,FF:FFFFFFFFFFFF:,FFFFFFFFFFFF
@A00920:152:HGHKKDRXX:2:2105:17173:9596 1:N:0:AGGAGTGG+TAAGACAC
ACTCCTACGGGAGGCAGCAGTGGGGAATATTGGGCAATGGCCGAAAGGCTGACCCAGCGACGCCGCGTGCGGGATGACGCTTTTCGGAGTGTAAACCGCTGTCAGAGGGGAAGAAGACCTTCCATGCGAACAGTGTGGAGGGCTGACGGTACCTTCAGAGGAAGCACCGGCTAACTCCGTGCCAGCAGCCGCGGTAAGACGGAGGGTGCGAGCGTTGTTCGGAATTACTGGGCGTAAAGCGCGCGCAGGT
+
::FFF:FFFFFF:FFFF:FFFFFFFFFFFFFFFFFFFFFFFFF:FFFFFFFFFFFFFFFFF:FFFFFFFFF,:FFFFFFFF:FFFFFFFFFFFFFFFFFFFFFFFFFFFFFFFFFFFFFF:FFFFF::F,:FFF,FFFFFF:FFFFFF,F:FFFF:FF::FF,FFF:FFF:::FFFFFFF,FFFFFF:F:F,,FF::,F:F,FF:,:FFFFFF,FFFFF:FFF,FFF:F,FF:FF:,FFFFFFFFF,F:F
@A00920:152:HGHKKDRXX:2:2105:1642:10473 1:N:0:AGGAGTGG+TAAGACAC
ACTCCTACGGGAGGCAGCAGTGGGGAATATTGGACAATGGGCGCAAGCCTGATCCAGCCATGCCGCGTGAATGATGAAGGCCTTAGGGTTGTAAAGTTCTTTCACCGGAGAAGATAATGACGGTATCCGGAGAAGAAGCCCCGGCTAACTTCGTGCCAGCAGCCGCGGTAATACGAAGGGGGCTAGCGTTGTTCGGAATTACTGGGCGTAAAGCGCACGTAGGCGGACATTTAAGTCAGGGGTGAAATCC
+
FFFFFF:FFFFFFFFFFF:FFFFFF:FFF,FFFFFFFFFFFFFFFFFFFFFFFFFFFFF,FFFFFFFFFF,FFFFF,FFFFF,FFFFFFFFFFFFFFF,FFFFFFFFFFFFFFFFF:FFFFFFFFFFFFF:FFFFF:FFFFFFFFFFFFFFFFFFFFFFFFFFFFFFFFF,FFFFFFFFFFFFFFFFFFFFFF:FFF:FF:FFFFFFFFF,FF:FFFFFFFFFFFFFFFFF:F,FFF:FFFFFFF,:FFF
@A00920:152:HGHKKDRXX:2:2105:24713:10661 1:N:0:AGGAGTGG+TAAGACAC
ACTCCTACGGGAGGCAGCAGTTAGGAATTTTGGGCAATGGGCGCAAGCCTGACCCAGCAACGCCGCGTGGGCGACGAAGCCCTTCGGGGTGTAAAGCCCTTTTCCCAGGGACGAATCTGACGGTACCTGGGGAATAAGCCCCGGCTAACTACGTGCCAGCAGCCGCGGTACTACGTAGGGGGCGAGCGTTGTCCGGATTCATTGGGCGTAAAGCGCGCGCAGGCGGCAGTCGGAGCCCGGCGTGAAAGCT
+
FFFF,,F:F:FFFFFFFFF:FFFFFFFFFFFF,FFFFFFFFFFFFFFFFFFFFFFFFFFFFFFFFFFFFFFFFFFFF:F:FFFFF,FFFFF:FFFFFFFFFFFF:F,FFFFFFFFFFFFFFFFFFFFFFFF:F:F:F,FFFFFFFFFFFFFFFFFFFFFFFFF:FFFFFF,,FFF:FFFFFFFFFFFFFFFF:FFFFFFFFFFF:FFFFFFF:FFFF:F,FFFFFFFFF:FFFFFFFFF:FF,F:FFF,F
@A00920:152:HGHKKDRXX:2:2105:3143:10786 1:N:0:AGGAGTGG+TAAGACAC
ACTCCTACGGGAGGCAGCAGTTAGGAATATTGGACAATGGGGGAAACCCTGATCCAGCCATGCCGCGTGTGTGAAGAAGGACTTAGGGTTGTAAAGCACTTTCGTCCGCGGAGATAATGAAAGTAACGGAAGAAGAAGCTCCGGCTAAATTCGTGCCAGCAGCCGCGGTAATACTAATTGAGAGAGCGTTGTTCGGAATCAATGGGCGTAAAGATTTCGAAGGCTGTTATGAAAGACACAAGAGAAATCC
+
FF,,FFFF,::F,:,:F,F::FFFFFFF:FFFFFFFF:FFF,:FFF:F:F:FFF:FFFFF:FFFF::FF,F:FFF,:FFF,F::,:F,F,,FFFFFFFFFFF:,,F,FFF:FFFFFFFFF,FFFFFF:,FF:FFFFF:F:,F,FF,:FF,FFF::,:F:F,FF:,F,FFFF:FF:FFF,F:::FF::,FFFF:F:,:,F,F:FF:::FFFFF,,,,,,,,F,,F,FF,,:FFFFF::F,F,,,FFF:FFF
@A00920:152:HGHKKDRXX:2:2105:2347:11193 1:N:0:AGGAGTGG+TAAGACAC
ACTCCTACGGGAGGCAGCAGTGGGGAATCTTGCACAATGGGGGAAACCCTGATGCAGCGACGCCGCGTGAACGATGAAGCCCTTCGGGGTGTAAAGTTCTTTCGGCAGGGACGATCATGACGGTACCTGAAGAAGAAGCTGCGGCTAACTACGTGCCAGCAGCCGCGGTAATACGTAGGCAGCGAGCGTTGTTCGGAGTTACTGGGCGTAAAGAGTGCGTAGGCGGTTTTCTAAGTTTGGTGTGAAATCT
+
FFFFFF:FFFFFFFFFFFFFFFFFFFFFFFF,FFFFFFFFFFFFFFFFFFFFFF,FFFFFF,F:F:FFFF:FFF,FFFF:F:F:FFFFFFFFFFFFFFFFFFFFFFFFF,FFFFF,::,FFF,,FFF::FFFFFFFFF:FFF::FFFFFFFF:F:F,F:F:FF:FFFF:FFFFFF,FF,FFFFFFFF:F:FFFF::FFFF:FF,FFFFF:FFFFFF:F,FFF::FFF:F,FFFF,:FF:,FFF:FFFFF:
@A00920:152:HGHKKDRXX:2:2105:21531:11976 1:N:0:AGGAGTGG+TAAGACAC
ACTCCTACGGGAGGCAGCAGTGGGGAATATTGGACAATGGGCGCAAGCCTGATCCAGCCATGCCGCGTGAGTGAAGAAGGCCTTCGGGTTGTAAAGCTCTTTTGTACGGGAAGACACACGGCCGGTTAATACCCGGCTGGACTGACGGTACCGTAAGAATAAGCACCGGCTAACTTCGTGCCAGCAGCCGCGGTAATACGAAGGGTGCAAGCGTTACTCGGAATTACTGGGCGTAAAGCGTGCGTAGGTG
+
FFFFFFFFFFFFFFFFFFFFFFFFFFFFFFF::FFFFFFFFFFFFFFFFFFFFFFFFFFFFFFFFFFFF:FFFF::FFFFF:FF:F:FFFFFFFFFFFFFF,FFFFFFF,:F:F,FFFFFFFFFFFFF:FFFFFFFFFFFFFFF,FFFFFF,:FFFFFFFFFFFFFFF,F:,FFFFFFFFFFFFFFFFFFFFFFFFFFFFFFF:FFFFFFFF,FFFFFFFFF,F,FFFF:FFFF::FFFFFFFFF,FFFF
@A00920:152:HGHKKDRXX:2:2105:12301:12054 1:N:0:AGGAGTGG+TAAGACAC
ACTCCTACGGGAGGCAGCAGTGGGGAATATTGGACAATGGGCGCAAGCCTGATCCAGCAATGCCGCGTGAGTGAAGAAGGCCTTAGGGTTGTAAAGCTCTTTCGGCGGGGAAGATGATGACGGTACCCGCAGAAGAAGCCCCGGCTAACTCCGTGCCAGCAGCCGCGGTAATACGGAGGGGGCTAGCGTTGTTCGGAATTACTGGGCGTAAAGGGCGCGTAGGCGGTTCGGTACGTTAGGCGTGAAAGGC
+
FF,,FFFFFFFFFFFFFFFFF:FFFFFFF:FFFFF:FFFFFFFFFF:FFFFFFFF,FFFFFFFFFFFF:F::FFFFFFFFFF,F:FFFFFFFFFF:FFFFFFF,FFFFFFFFFFF,F:FF,FFFFFFFFFFFFFFFFFFFFFFFF::FFFFF:FFFFFF:F:FFFFFFFF:FFFFFFFFFFFFFF:FFFFF:FFFFFFFFFF:FF,FFF:FFFFFF:FFFFFFFFF,FF,FFF,F:FF,FFFF:FFFFFF
@A00920:152:HGHKKDRXX:2:2105:6488:12320 1:N:0:AGGAGTGG+TAAGACAC
ACTCCTACGGGAGGCAGCAGTGGGGAATATTGCGCAATGGGCGAAAGCCTGACGCAGCCACGCCGCGTGAGCGATGAAGGTCTTAGGATCGTAAAGCTCTGTGGGGGGAGAAGAAGAAAGCCGGTGAAGAGCCGGCCTTGACGGTATCCCTTTAGCAAGCACCGGCTAACTCCGTGCCAGCAGCCGCGGTAATACGGAGGGTGCAAACGTTGCTCGGAATTATTGGGCGTAAAGCGCGCGTAGGCGGCTT
+
FFFFFFFFFFFFFFFFFFFFFFFFFFFFFFFFFFFFFFFFFFFFFFFFFFF:FFFFFFFFFFFFFFFFFFFFFF:FFFFFFFF:FFFFFFFFFFFFFFFFFFFFFFFFFFFFFFFFFFFFFFFFFFFFFFFFFFFFFFFF:FFFF,FFFFFFFFFFFFFFFFFFFFFFFFFFFFFFFFFFFFFFFFFFFFF,FFFFFFFFFFFFF:FFFFFFF:FFFFFFF:FFFFFF:FFFFF:FF:FFFFFFFFFFFF
@A00920:152:HGHKKDRXX:2:2105:16613:12320 1:N:0:AGGAGTGG+TAAGACAC
ACTCCTACGGGAGGCAGCAGTGGGGAATCTTGCGCAATGGCCGAAAGGCTGACGCAGCGACGCCGCGTGTGGGATGACGGCCTTCGGGTTGTAAACCACTGTTGCCCGGGACGAACACACGGTTGCGACCGTTCAGACGGAACCGGGTGAGTAAGCACCGCCTAACTCCGAGCAAGCAGCCGCGGTAATACGGAGGTTGCGAGCGATGTCCGGAATCACTGGGCGAAAAGGGCGCGTAGGCGGTGGGGTA
+
FFF:FFFFFFFFFFFFFFFFFFFF:FFF:FFFFFFFFFFFFFFFFFFFFFFF:FFFFFFFFFFFFFFFF,FFFFFFFFFFFFFFFFFFFFFFFFFFFFFF:FF,FF:FFFF:FF:F,FF,:FFFFFFF:::,,F,::,,,,F::,,,FFFF,F,,:FF:F,F,FF:FFFF,FF,FF,F,F,F:FFF:F,:F,FFFF,F,FFF:F:,FFFFF,FF::,FFF:FFF,,F::FF,FFF:FF,FFF,::,F,FF
@A00920:152:HGHKKDRXX:2:2105:1334:12915 1:N:0:AGGAGTGG+TAAGACAC
ACTCCTACGGGAGGCAGCAGTGGGGAATATTGGACAATGGGCGCAAGCCTGATCCAGCCATGCCGCGTGGGTGATGAAGGCTTTCGGGTCGTAAAGCCCTTTTCTAGGTGACGAGACAGGACGGTAGCCTAGGAATAAGTGTCGGCTAACTACGTGCCAGCAGCCGCGGTAAAACGTAGGACACAAGCGTTATCCGGATTTACTGGGCGTAAAGCGCGGGCAGGCGGCTGTTCAAGTCGGACGTGAAAGC
+
FFFFFFFFFFFFFFFFFFFFFFFFFF,FFFFFFFFF,:FFFFFF:FFFF:FFFFFFFFFFFFFFFFFFFFFFFFFFF:FFFFFFFFFFFFFF:FFFFFFFF,FFFFFFFFFFFFFFF:FFFFFFFF:FFFFFFFFFFFFFFFFFFFF,FFFFFFFFFFFF:FF:FFFFFFF,FFFFFFFFFFFFFFFFFFFFFFFF:FFF:FFFFFFFFFFFFFFFFFFFFFFF:FFF,FFF:F,:FFFF:FFFFFFFF:
@A00920:152:HGHKKDRXX:2:2105:21350:12978 1:N:0:AGGAGTGG+TAAGACAC
ACTCCTACGGGAGGCAGCAGTGGGGAATTGTTCACAATGGGCGCAAGCCTGATGACGCAACGCCGCGTGGAGGATGAAGGTCTTCGGATTGTAAACTCCTGTTGCCCGGGACGAAATGCTCCAACCTAATACGTTGGAGTTTGACGGTACCGGGTGAGGAAGCCCCGGCTAACTCTGTGCCAGCAGCCGCGGTAATACAGAGGGGGCGAGCGTTGTTCGGAATTACTGGGCGTAAAGGGCGCGTAGGCGG
+
FFFFFFFFFFFFFFFFFFFFFFFFFFF:FFFFFFFF:FFFFFFFFFFFFFFFFFFFFFF:FFFFFFFFFFFFFFFFFFFFFFFFFFFFFFFFFFFFFFFFFFFFFFFFFFF:FFFFFFFFFFFFFFFFFFFFFFFFFFFFFFFFFFFFFFFFFFFFFFFFFFFFFFFFF:,FFFFFFFFFFFFFFFFFFFFFFFFFFFFFFFFFFFFFFF:FFFFFFFFFFF::F:FFFFFFFFF:F::FFFFFFFFFFF
@A00920:152:HGHKKDRXX:2:2105:18656:13009 1:N:0:AGGAGTGG+TAAGACAC
ACTCCTACGGGAGGCAGCAGTGAGGAATTTTGCGCAATGGAGGCAACTCTGACGCAGCCACGCCGCGTGCAGGAAGACCCCCCTATGGGGTGTAAACTGCTTTTCTGTGAGAAGAAGGCCCCGACAAGCGGGGAGTGTCGGTATCGCAGGAATAAGCACCGGCTAACTACGTGCCAGCAGCCGCGGTACTACGGAGGGTGCGAGCGTGGTCCGGAATTATTGGCTGTGATGTCTGTGCAGGCGGGGCGGT
+
FFFFF:FFFFFFFFFFFFFFF:,FFF,F,FFFFFFFFFFF:FF::FF,FFFFFFFFFFFFFFFFFFFFFFFFFFFFFFFFFFFF,:FFFFFF,FFF,FF:F:F,,FF:F,FF:FF,:F,FFFF,FF,,F,F:FFF:F,FF,F,FFFFFFFF,FF,F,F:FF,F,,,FF,,,F,FFFFF,FFF,F:F,F,F,F,:,FFFFFF,FFFF,,FF,,FFF,,,F,FFF,,F,,F,F,,FFFF,,:F,FFFFF,,F
@A00920:152:HGHKKDRXX:2:2105:16242:13401 1:N:0:AGGAGTGG+TAAGACAC
ACTCCTACGGGAGGCAGCAGTGGGGAATCTTGCGCAATGGTCGAAAGACTGACGCAGCGACGCCGCGTGCGGGAGGAAGCTCTTCGGGGTGTAAACCGCTGTTGCCCGGAACGAAACGCCTTTTTCGAGAGGCTTGACGGTACCGGGTGAGGAAGCGCCGGCTAACTCTGTGCCAGCAGCCGCGGTAATACAGAGGGCGCGAGCGTTGTTCGGAATTACTGGGCGTAAAGGGCGCGTAGGCGGCCTGTTA
+
FFFFFFFFFFFFFFFFFFFFFFFFFFFFFFFFFFFFFFFFFFFFFFFFFFFFFFFFFFFFFFFFFFFFFFFFFFFFF,FFFFFFFFFFFFFFFFFFFFFFFFFFFFFFFF:FFFFFFFFFFFFFFF:FFFFFFFFFFFFFFFF:FFFFFFFFF:FFFFFFFF:FFFFFFFFFFFF::FFFFFFFFFFFF:FFFFFFFFFFFFFFFFFFF,,FFFFFFFFFFFFF:F:,FFFFFFFFFF:FFFFFFFFFF:
@A00920:152:HGHKKDRXX:2:2105:13901:13886 1:N:0:AGGAGTGG+TAAGACAC
ACTCCTACGGGAGGCAGCAGTGGGGAATCTTGCGCAATGGGCGAAAGCCTGACGCAGCAAAGCCGCGTGCGGGATGAAGGCCTTCGGGTTGTAAACCGATTTCAGTGTGGACGAACCAAGACGGTACCCACAGAAGAAGCCCCGGCCAACTACGTGCCAGCAGCCGCGGTAAGACAGAGGTGGCAAGCGTTGTTCGGATTTACTGGGCGTAAAGAGTGCGTAGGTGGTGAGGTAAGACCTGTGGGAAAGA
+
FFFFFFFFFFFFFFFFFFFFFFFFFFFFFFFFF,FFFFFFFFFFFFFFFFFF:FFFFFFF,FFFFFFFFFFFFFF,FFFF,FFFF,FF,F,:FFFFFF,FFFF::F:,FFF::FFFFFFF:FF::F,F:F:FFFF,FFF,FFF::FFFF:FFF:F::FFFF,FFF,::,F,,FFF,:FF,:FFFF:FF,,FFF,FFFFFFFFF:,FFFFFFFF:FF:,FF:FFFFFFF,F,:FFFFFFFF,FF,FFFFFF
@A00920:152:HGHKKDRXX:2:2105:32796:13886 1:N:0:AGGAGTGG+TAAGACAC
ACTCCTACGGGAGGCAGCAGTGGGGAATCTTGCGCAATGGCCGCAAGGCTGACGCAGCTACGCCGCGTGGAGGATGACGCCCCTCGGGGTGTAAACTCCTGTTGAACGGGACGAAGCGGTGGTTTCGAACACTCTGACGGTACCGGGTGAGGAATCGCAGGCTAACACCGTGCCATCAGCCGCGGTAATACGGAGGTTGCGAGCGTTGTCCGGTATCACTGGGAGTAAAGGGTTCGTAGGTGTCCTGCTG
+
FFFFFFFFFFFFFFFFFFFFFFFFFFFF,FF:FFFFFFFFFFFFFFFFFFFF::F:FF,F:FFFFFFFFFFFFFFFFFF:FFFFFFFF,FFFFFFFFF:FFFFF:,FFF,FFFFF,FFF,,:FF:F:F,F,,,:,F,:FF,FFF:FFFFFFF,,,,,,,FFFFFF:,F::FF:FF,FF:FF,FFF,FF:FF:F:,,:FFFF:F,FF,FFF,FF,FFF,FFF,:,,FFFF:F:::,F:,F:FF,::FF,F,
@A00920:152:HGHKKDRXX:2:2105:24243:14387 1:N:0:AGGAGTGG+TAAGACAC
ACTCCTACGGGAGGCAGCAGTGGGGAATATTGGACAATGGGGGCAACCCTGATCCAGCAATGCCGCGTGAGTGATGAAGGCCTTCGGGTTGTAAAGCTCTTTTGGCGGGGACGATGATGACGGTACCCGCAGAATAAGCCCCGGCTAACTTCGTGCCAGCAGCCGCGGTAATACGACGGGGGCTAGCGTTGTTCGGAATTACTGGGCGTAAAGGGCGCGTAGGCTGTCCTGATCGTCGGATGTGAAAGGC
+
FFFFFFFFFFFFFFFFFFFFFFFFFFFFFFFFFFFFFFFFFFFFFFFFFFFFFFFFFFF:FFFFFFFFF,FFF:FFFFFFFFFFFFFFFFFFFFFFF:FFFFFF,FFFFF:FFF,,FFFF:FFFFF,,FFFFFFFF:,F,FF:FFFFF:F:FFF:FFF:,F:FF:FFF:FF:FF,,,F,FF:F:F:FF::FFFF,FFFFFF:,FFFFF,FFFF,FFFFFF,,,F,F:FFF:,FF:,FFFF:FFFFF,F:F
@A00920:152:HGHKKDRXX:2:2105:24388:14700 1:N:0:AGGAGTGG+TAAGACAC
ACTCCTACGGGAGGCAGCAGCGGGGAATATTGCGCAATGGGCGAAAGCCTGACGCAGCAACGCCGCGTGAGGGATGAAGGCTTTCGGGTTGTAAACCTCTTTCAGCAGGGACGATTGTGACGGTACCTGCAGAAGTAGCCCCGGCCAACTACGTGCCAGCAGCCGCGGTAACACGTAGGGGGCGAGCGTTGTCCGGATTTATTGGGCGTACAGAGCTCGTAGGTGGTTCGGTCAGTCGGGTGTGAAAACT
+
F:F:FFFFFFFFFFFFF:FFFFF:FF,F:FF:FF:FFFFFFFFF,F::FFFFFFFFFFFFFFFFFFFF::FF:FF:F::F,::FFFFF:FFF:F,FFFF:FFFFFFFFFFFFF:FFFFFFFFFFFFF,FFFFFFF,FFFFFFFFFFFFFF:FFFFFF:FFFF:FFFFFFFFF,FF::FFFFFFF:FFF,::F:,FF,,,:FFFFFF,F:F,,FFFF:FFFFFFFFFFFFFFF,:FFFFFFFFFF,,FF,F
@A00920:152:HGHKKDRXX:2:2105:20112:16282 1:N:0:AGGAGTGG+TAAGACAC
ACTCCTACGGGAGGCAGCAGTGGGGAATATTGGACAATGGGCGAAAGCCTGACGCAGCGACGCCGCGTGGGGGATGACGGCCTTCGGGTTGTAAACCTCTTTCGCTATCGACGAAGCTTTTCGGAGTGACGGGAGGTAGAGAATAAGCACCGGCTAACTACGTGCCAGCAGCCGCGGTAATACGTAGGTGGCCAGCGTGGTCCGGATTTATTGGGTTTCAAGGGTGCGTAGGCGGCCTATTAAGTCAGTG
+
:FFFFFFF:FFFFFFFFFFFFFFFF,FFFFFFF:FFFFFFFFFFFFFFFFF,FFFFFFFFFFFFFFFFFFFFFFFFFFFFFFF,FFFFFFFFFF:FFFFFFFF:FFFFFFFFFF:FFFFFFFFFFFFFFFFF,FFF:FFFF:FFFFFFFFFFFF:FFFFFFFFFFF:FFFFFFFFFFFF:FFFF,FFF:FFF,FFFF,,FFFFFFFF,F,,,FFFFFF,F,:FFFFFF:FFFFFFFFF,,FFFF:FFFFF
@A00920:152:HGHKKDRXX:2:2105:30156:16297 1:N:0:AGGAGTGG+TAAGACAC
ACTCCTACGGGAGGCAGCAGTGGGGAATATTGGACAATGGGGGAAACCCTGATCCAGCCATGCCGCGTGTGTGAAGAAGGCCTTAGGGTTGTAAAGCACTTTCGTCCGCGAAGATAATGACAGTAACGGAAGAAGAAGCTCCGGCTAAATTCGTGCCAGCAGCCGCGGTAATACGAATGGAGCGAGCGTTGTTCGGAATCACTGGGCGTAAAGCGTGCGCAGGCGGTTATGAAAGTCAGAAGTGAACTCC
+
FFFFFFFFFFFFFFFFFFFFFFFFFFFFFFFFFFFFFFFFFFFFFFFFFFFFFFFFFFFFFFFFFFFFFFFFFFFFFFFFFF,F:FFF,FF,FFFFFF:FFFFFF:FFFFFFFFFFFFFFFFFF,FF:FF::FFF,F,FFFF,FFFFFFF:FFFFFFFFFFFFFFFFF,FFFFFFFFFFFF,:FFFFFFFFFFFF:F,F:FFFFFFFFF:F,FFFF:FFF::FFFFF,F:,FF:FFFFFF,,F:FF,FFF
@A00920:152:HGHKKDRXX:2:2105:16233:16454 1:N:0:AGGAGTGG+TAAGACAC
ACTCCTACGGGAGGCAGCAGCAGGGAATCTTGCGCAATGGGCGAAAGCCTGACGCAGCAACGCCGCGTGGGGGAAGAAGGCCTTCGGGTTGTAAACCGCTTTCAGTGGGGACGAACCAAGACGGTACCCACAGAAGAAGCCCCGGCCAACTACGTGCCAGCAGCCGCGGTAACACGTAGGGGGCAAGCGTTGTCCGGATTTATTGGGCGTAAAGAGCTCGTAGGTGGCTCAGTAAGTCGGGTGTGAAACC
+
FFFFFFFFFFFFFFFFFFFF:FFFFFFFF:FFFFFFFFFFFFFFFFFFFFFFFFFFFFFFFFFFFFF,FFFFF,,FFFFFFFFFFFFFFFFFFFFFFFFFFFFFFFFFFFFFFFFFFFFFFFFFFFFFFFFFF::F:FFFFFFFFFFFFFFFFFFFFF:FF,FFFFFFFFFFF:FFFFFFFFFFFFFFF,,FF:FFFF,FFFFFFFFFF:F,FF,:FFFFFFFFFFFFFFFFFFFFFFFFFF:FFF:FFF
@A00920:152:HGHKKDRXX:2:2105:27606:16767 1:N:0:AGGAGTGG+TAAGACAC
ACTCCTACGGGAGGCAGCAGTAAGGAATATTGGTCAATGGGCGCAAGCCTGAACCAGCCATCCAGCGTGCAGGAAGAAGGCCCTATGGGTTGTAAACTGCTTTTGTCAGGGAATAAACCCCCGCATTGCCTGCGGGGCTGAAGGTACCTGAAGAATAAGCACCGGCTCACTCCGTGCCAGCAGCCGCGGTAATACGGAGGGTGCGAGCGTTGTCAGGAATTATTGGGTGTAAAGGGGGTGCAGGCGGGGC
+
F:FFFFFFFFFFFFFFFFFFFFFFFFFF:FFFFFFFFFFFFFFFFFFFFFFFFFFFFFFF:FFFFFFFFFFFFFFFFFF,,FFF,,F:FFFFFFFFFFFFFFFFFFF:F:FF:FFFFFFFFFFF::FF,FFFF:FFFF:FFFF::,F,:F:FFFF,FFFFFF,FF::,:FFFFF:FF:FFFFFF:,FFFF,,,FFFF,F:FF:FFFFFFF,F:F,F:F,FFFF:F:FFF:F::F,:,,FFF:F,:FFFFF
@A00920:152:HGHKKDRXX:2:2105:27633:16939 1:N:0:AGGAGTGG+TAAGACAC
ACTCCTACGGGAGGCAGCAGTGGGGAATTGTTCGCAATGGACGAAAGTCTGACGACGCAACGCCGCGTGAAGGATGAAGGTCTTCGGATTGTAAACTTCTGTTGGGTGGGAAGAACTGTTTCCGGATCAATACCCCGGAGATTTGACGGTACCACCTGAGGAAGCCCCGGCTAACTCTGTGCCAGCAGCCGCGGTAATACGGAGGGTGCAAGCGTTATCCGGATTCACTGGGTTTAAAGGGTGCGTAGGA
+
FF,FFF,F:FFFF:FFFFF::FFFFFFFFFFFFFFFFFFFFFFFFFFFFFFFFFFFFFF,FFFFFFFFFFFFFFFFFFF:FFFFFF:FFFFFFF:FFF:FF,F:FFFFFFFFFF:FFFFFFFFFFFFFF:FFFFFFF:FFFFFFF:FFFFFF:FFFFFFFFFFFFFFFFFFF:FFFFFFFFFF:FFFF:FFFFFF:FFFFFFFFFFFFFFFFFFFFFFFFFFFFFFFFFFFFFFFF::FFF:FFFFFFFF
@A00920:152:HGHKKDRXX:2:2105:13630:17237 1:N:0:AGGAGTGG+TAAGACAC
ACTCCTACGGGAGGCAGCAGTGGGGAATCTTGCGCAATGGGCGAAAGCCTGACGCAGCGACGCCGCGTGGGGGATGAAGGCCCTCGGGTTGTAAACCCCTTTCGGCAGGGAAGAAGCCGCAAGGTGACGGTACCTGCAGAAGAAGCCCCGGCTAACTACGTGCCAGCAGCCGCGGTAAGACGTAGGGGGCGAGCGTTGTCCGGATTTATTGGGCGTAAAGCGCGCGTAGGCGGTTCGTTAAGTCGGGTGT
+
,FFFFFFF:F:FFFFFFFFFFFFFFFFFF,FFFFFFFFFFFFFFFFFFFFFFF:FFFFFFFFFFFFFFFFFFFFFFFFFFFFFFFFFFFFFFFF::FFFFFFFFFFFFFFF:FFF:FFFFFF:FFFFFFFFFFFFFFFFF:FF,FF:FFFF:FFFFF:FFFFFFFFFFFFFFFFFFF,:FFFFFFFFFFF:::FFFFF:FFFFFFFFFFFFF:FFF:F::FFF:F:FF:FFFF::F:F:FFF:F:FFFFF
@A00920:152:HGHKKDRXX:2:2105:16622:17503 1:N:0:AGGAGTGG+TAAGACAC
ACTCCTACGGGAGGCAGCAGTAAGGGATCTTGCGACAATGGGCGAAAGCCTGACGCAGCAACGCCGCGTGCGGGATGACGGCCTTCGGGTTGTAAACCGCTTTTAGGGGGGAAGAGGAAGGACGGTACACCCGGAAGAAGTCTCGGCTAACTACGTGCCAGCAGCCGCGGTAAAACGTAGGAGGCGAGAGTTATCCGGATTTACTGGGTGTAAAGCGCGTGTAGGCGGTCGTGCAAGTGTGGCGTTAAAG
+
F,,F,:FF,:FF:,FF,:F:,FF:FFF,FFF:FF:F:F,,,F,FF:FF,FFFFF::F:FF::,,,F:F,FF:FF:,F,FFFFFFFFFFFF,FFFFF:F,::FFF,FFFF:FFF:FFFFFFFFF:F:::FF,,F,FFF:F,:,::F,F:F:F:FF,::,F:,FFFFF,FFFFFFFFF,FFF:::F:,FF,:::F:F,:FF,F:FF,,,F:FFFF:,:,F:,,::FFFF:F:,::::,FFF:FF,F,,FF:F
@A00920:152:HGHKKDRXX:2:2105:19687:17644 1:N:0:AGGAGTGG+TAAGACAC
ACTCCTACGGGAGGCAGCAGTGGGGAATTGTTCGCAATGGGCGCAAGCCTGACGACGCAACGCCGCGTGGAGGACGAAGATCTTCGGGTCGTAAACTCCTGTCGAGCGGGACGAATGCTTCGCGGGTGAATAATCCGCGGAGGTGACGGTACCGCTAAAGGAAGCCCCGGCTAACTCCGTGCCAGCAGCCGCGGTAAGACGGAGGGCGCGAGCGTTGTTCGGAATCACTGGGCGTAAAGCGCACGTAGGC
+
:FFFFFFFFFFFFFFFFFFFFFFFFFFFFFFFFFFFFFFFFFFFFFFFFFFFFFFFFFFFFFFFFFFFFFFFFFFFFFFFFFFFFFFFFFFFFFFFFFFFFFFFFFFFFFFFFFFFFFFFFFFFFFFFFFFFFFFFFFFFFF:FFFFFFFFFFFFFFFF:FFFFFFFFFFFFFFFFFF:F:FFF::FF:F:FFFFFFFFFFF:FFFFFFFFFFFFFFFFFF::FFFFFFFFFFFFF,FFF:FFFFFFFFF
@A00920:152:HGHKKDRXX:2:2105:28402:18176 1:N:0:AGGAGTGG+TAAGACAC
ACTCCTACGGGAGGCAGCAGTGGGGAATTTTGGACAATGGGCGCAAGCCTGATCCAGCCATGCCGCGTGCAGGATGAAGGCCTTCGGGTTGTAAACTGCTTTTGTACGGAACGAAAAGACTCTGGTTAATACCTGGGGTCCATGACGGTACCGTAAGAATAAGCACCGGATAACTTCGTGCCAGCAGCCGCGGTAATACGAAGGGGGCTAGCGTTGCTCGGACTTACTGGGCGTAAAGGGCGCGTAGGCG
+
FFFF:FFFFFFFFFFFFFFFFF:FF:FFFFFFFF:FF:FFFFFFFFFFFFFFFFF:FFFFFFFFFFFFFFFFFFF:FF:FFF,FFFFFFFFFFF:FFFFFFFFFFFF,FF:FFF:F,FFFFFF::FF:FFFFFFF,,FFFF,FF:::F:F,FFF:F,FF,F,FF,FF:F,:FFFFFFFFF:FFF,,FF,FFF:,:,:,,FF,,FFFFF:FFFFF,:FFF,FF,FF:,FFFF::,,,FF,:,F,FF:,FFF
@A00920:152:HGHKKDRXX:2:2105:8097:18490 1:N:0:AGGAGTGG+TAAGACAC
ACTCCTACGGGAGGCAGCAGTGGGGAATATTGCGCAATGGGCGGAAGCCTGACGCAGCGACGCCGCGTGGGGGATGACGGCCTTCGGGTTGTAAACCTCTTTCGCTATCGACGAAGCTTTTCGGAGTGACGGTAGGTAGAGAAGAAGCACCGGCCAACTACGTGCCAGCAGCCGCGGTAACACGGAGGGTGCGAGCGTTGTCCGGAATCATTGGGCGTAAAGCGCGCGTAGGCGGATCTGTAAGTCCGTT
+
FFFFFFFFFFFFF:FF::FFFFFFF:FFFFFFFFFF:FFFFFFFFFFFFFFFFF:FFFFFF:F:FFFFFFF,FFF:FFFFFFFF:FFF:FFFFFF:F:FFFFFFFFFFFFF,FF:FFFFF:FFFFFF,,:FFFF,FFFFFFFFFFF,FFFFFFFF:FFFFFFFFFFFFF:FF:FF,FF:FFFF,,F:F,FFF:FFFFFF,FFF:F:,FFFF,:F:F:FFFFFFFFFFFFFFFFF:,FFFFFFF:,FFFFF
@A00920:152:HGHKKDRXX:2:2105:11659:18928 1:N:0:AGGAGTGG+TAAGACAC
ACTCCTACGGGAGGCAGCAGTGGGGAATATTGGACAATGGGCGCAAGCCTGATCCAGCCATGCCGCGTGAGTGATGAAGGCCCTAGGGTTGTAAAGCTCTTTCACCGGGGAAGATAATGACGGTACCCGGAGAAGAAGCCCCGGCTAACTTCGTGCCAGCAGCCGCGGTAATACGAAGGGGGCTAGCGTTGTTCGGAATTACTGGGCGTAAAGCGCACGTAGGCGGACATTTAAGTCAGGGGTGAAATCC
+
FFFFFFFF:FFFFFFFFFFFFFFFFFFFFFFFFFFFF,FFFFFFFFFFFFF:FF:FFFFFFFFFFFFFFFFFFFF:FF:F:F:FFFFFFFFFFFFFFFFFFFFFFFFFFF,FFFFFFFFFFFFFFFFFFFFFFFFFF:FF::FFFFFFFFFFFFFFFFF:FF::FFFFFF:F:FFF,FFFFFF:FFFFF:FF::F:F,FFFFFFFFFF,FFFFF:FFFFFFFFFFFFFF:FFFF,::FFFFFFFF:FFFF
@A00920:152:HGHKKDRXX:2:2105:19750:19695 1:N:0:AGGAGTGG+TAAGACAC
ACTCCTACGGGAGGCAGCAGTGGGGAATATTGCACAATGGGCGAAAGCCTGATGCAGCGACGCCGCGTGAGGGATGACGGCCCTCTGGGTTGTAAACTGCTTTTGCCAGGGGATAAAAGGCCCATGCGTGGGACGTGGAAGGTACCCGGTGAATAAGCCAAGGCTAACTACGTGCCAGCCGCCGCGGTAATACGTCGGTGGCACGCGGTGGCCGGATTGATTGGGTTTAATGGGTGCGTGGGCGGCCGAG
+
FFFFFFFFFFFFFFFFFFFFFFFFFFFFFFFF,FFFFFFFFFF,FFF,FFFFF,FFFF,F,FFFFFFFFFFFFFFFF:FFFF,FF:FFFF,FFFFFFFFFFFFFF,FFFFFFFFFFFFFFFFF::,F:,,:F:F,,,F::FF:F,FFF,,FFFFFFFF,F,FF::FF:,FF,FF,FF,F,,FFFFFF:::,,FFF,FF,FFFF,::F::F,,:FFF:F,:FFFFF,:F,FF:FFF,,FF,FF:FF:,,,,
@A00920:152:HGHKKDRXX:2:2105:15402:20055 1:N:0:AGGAGTGG+TAAGACAC
ACTCCTACGGGAGGCAGCAGTGGGGAATATTGGACAATGGGCGAAAGCCTGATCCAGCGACGCCGCGTGAGTGAAGAAGTATTTCGGTATGTAAAGCTCTATCAGCAGGGAAGAAAATGACGGTACCTGACTATGAAGCCCCGGCTAACTACGTGCAAGCAGCCGCGGTAATACGTCGGGGGCAAGCGTTCTCAGGATTTACTGGGTGTAAATGGAGCGTAGACGGTAAAGCAAGTCTGAAGTGAAAGCC
+
FF,:::FFFFFF,FF:FFFF:FFFFFFFFFFFF:,,FFFFF,FF,FFFFFFFFFFFFFFFFFFFFFFFFFFFFFFFFFFF:F,FFFFF,,FFFFFFFFFFFFFFFFFFF,F::F:F,F:FFFFFFF::,:F::,FFF,FF,,F,F:F,FFF::FFF,FF:FFFFFFFF,FFFF,FF,,F:F,F,FFFF,F,FF,FFFF:FFFFFFFF:F,F,,,FFFFF,F,::F,F:F,,F,F,FF:FFF:FF:FFF:F
@A00920:152:HGHKKDRXX:2:2105:17969:20087 1:N:0:AGGAGTGG+TAAGACAC
ACTCCTACGGGAGGCAGCAGTGGGGAATATTGCGCAATGGGCGAAAGCCTGACGCAGCGACGCCGCGTGGGTGAAGAAGGTTTTCGGATCGTAAAGCCCTTTTCTTGGTGACGAGGAAGGACGGTAACCAAGGAATAAGTGTCGGCTAACTACGTGCCAGCAGCCGCGGTAAAACGTAGGACGCAAACGTTATCCGGAATTACTGGGCGTAAAGCGCGCGCAGGTGGGTGAACAAGTCATGCGTGAAAGC
+
FFF:FFFFFFFFFFFFFFFF:FFFF,FF,:FFFFFFFFFFFFFFFFFFFFFFFFFFFFFFFFFFFFFFFFFFFF:FFFFFFFFFFFFFFFFFFFFFFFFFFFFFFFFFFFFFFFFFFFFFFFFFFFFFFFFFFF:FFFFFFFFFFFFFFFFFFFF:FFFFFFFFFFFFFFF::FFF,F::FFFFFFFFFFF,FFFFF:F,FFFF::FFF:F::FFFFF:FFF:FFFFFFFFFFFFFFFF,FF:::,FFFF
@A00920:152:HGHKKDRXX:2:2105:24930:20494 1:N:0:AGGAGTGG+TAAGACAC
ACTCCTACGGGAGGCAGCAGTGGGGAATATTGCGCAATGGCCGAAAGGCTGACGCAGCGACGCCGCGTGGGGGATGAAGCATTTCGGTGTGTAAACCCCTGTTGCCCGGGACGAACAAGCGGTTTCGACCGCTCTGACGGTACCGGGTGAGGAAGCACCGGCTAACTCCGTGCCAGCAGCCGCGGTAATACGTAGGGGGCAAGCGTTGTCCGGACTCATTGGGCGTAAAGCGCGTGTAGGCGGCCCGGTA
+
F::FFFFFFFFFFFFFFFFFFFFFFFFF:FFFFFFFFFFFFFF::FFFFFFFFFFFFFFFFFFFFFFFFFFFFFFFFFFFFFFFFFFFFFFFFFFFFFFFFFFFFFFFFFFFF:FF:,FFFFFFFFFFFFFFFFFF,FFFFFFFFF:FF,FFF,FFFFF:FFFFF:FFFFFFFFFFFFFFFFFFFFFFFFFF:FF::FF:FF::FF::FFF:FF,FFF,FF,:FFF,F,FFFFFFF:FFFFFFFFFFFF:
@A00920:152:HGHKKDRXX:2:2105:18059:21809 1:N:0:AGGAGTGG+TAAGACAC
ACTCCTACGGGAGGCAGCAGTCGGGAATTTTGCTCAATGGGGGAAACCCTGAAGCAGCAACGCCGCGTGAGGGATGAAGGCCTTCGGGTTGTAAACCTCTTTTTCCAGGGACGATGATGACGGTACCTGGAGAATAAGTCACGGCTAACTACGTGCCAGCAGCCGCGGTAATACGTAGGTGACCAGCGTTGTTCGGAATCACTGGGCGTAAAGGGCGCGTAGGCGGCTTTGGCAGTCGGCTTGTGAAAGC
+
FFFFFFFFFFFFFFFFFFFFFFFFF,FFFFFFFFFFFFFFFFFFFFFFFFFFFFFFFFF:,FFFFF::FF:FF,FFFFFFFFFFFFFFFFFFFFFFFFFFFFFFFFFFFF:FFFFF:FFF,FFFFFFFFFFFF:FF,FFFFFFFFFFFFFFFFFFFF:FFFFFFFFFFFF::FFFFFFF:F:FFFFF:F::FFFFFF,FFFFFFFFFFFFF:FFFFFFFFFF:FF:FFFFFFFFFFFFFFF::,FFFFFF
@A00920:152:HGHKKDRXX:2:2105:23149:22138 1:N:0:AGGAGTGG+TAAGACAC
ACTCCTACGGGAGGCAGCAGCAAGGAATTTTCCACAATGGGCGCAAGCCTGATGGAGCAACGCCGCGTGCGGGATGACGCCCTTCGGGGTGTAAACCGCTTTTCGAGGGGACGAAGGCAATGACGGTACCCTCGGAATAAGGATCGGCTAACTACGTGCCAGCAGCCGCGGTAAGACGTAGGATCCGAGCGTTGTCCGGAGTTACTGGGCGTAAAGCGCGGGCAGGCGGCTGTTCAAGTCGGACGTGAAA
+
,FFFFFFFFFFFFFFFFFFF:FFFFFFFFFFFFFFFFFFFFFFFFFFFFFFFFFFFFFFFFFFFFFFFFFFFFFFFFFFFFFFFFFFFFFFFFFFFFFFFFFFFFFFFFFFFFFFFFFFFFFFFFFFFFFFF:FFF,F:FFFFFFFFFFF:FF:FFFFFFFFFFFFFFFF:FFFF:FFFF:FFFFFFFF,FFFF::FF:FFFF:FFFFFF:FFFFFFFF,:F:FFFFFFFF:FFF:F:FF,FFFFFFFFF
@A00920:152:HGHKKDRXX:2:2105:15826:22232 1:N:0:AGGAGTGG+TAAGACAC
ACTCCTACGGGAGGCAGCAGTGGGGAATATTGGACAATGGGCGCAAGCCTGATCCAGCAATTCCGCGTGGGTGAAGAAGGCCTTCGGGTTGTAAAGCCCTTTAAGTTGGGACAAAAAAATCGGCGATAACATCGCCGGTCTTGATGGTACCAACAGAATAAGCAACGGCTAACTCTGTGCCAGCAGCCGCGGTAATACAGAGGTTGCAAGCGTTAATCGGATTTACTGGGCGTAAAGCGTGCGTAGGAGG
+
FFFFFFFFFFFFFFFFFFFFFFFFFFFFFFFFFFFFFFFFFFFFFFFFFFFFFFFFFFFFFFFFFFFFFFFFF:FFFFFFFFFFFFFFFFFFFFFFFFFFFFFFFFFFFFFFFFFF,F,FFFFFFFFFFFFFFF:FFFFFFFFFFFFFFFFFFFFF:FFFFFFFFFFFFFFFFFFFFFFFFFFFFFFFFFFFFFFFFFFFFFFFFFFFFFFFFFFFFFFFFFFFFFFFF:FFFF:FFFFF:FFFFFFFFF
@A00920:152:HGHKKDRXX:2:2105:21522:23015 1:N:0:AGGAGTGG+TAAGACAC
ACTCCTACGGGAGGCAGCAGTGGGGAATCTTGCGCAATGCGCGAAAGCGTGACGCAGCAACGCCGCGTGGGGGAAGAAGGCCTTCGGGTTGTAAACCCCTTTCAGTTGGGACGAAGCTCCGTCGGTGAATAGCCGGCTGGAGTGAAGGTACCTTCACAAGAAGCCCCGGCTAACTACGTGCCAGAAGCCGCGGTAATACGAAGGACCCGAGCGTTATCCGGATTTCTGGGGGTGAAAGGGTGCGCAGGCG
+
FFFFFFFFFFFFFFFFFFFFFFFFFFFFFF:FFFFFFFFFFFFFFF,FFFFFFFFFFF,FFFFFFFFFFFF,F,FFFFF:FF,FFFFFFFFFFFFFFFFFFFFFF,FFFFFFFFFFFF:FF:F,FFFF:FFFFFF,FF:,,FFF,,FF:F,F:FFFFF:,F,FF:FFF:F:FFFFFFFF,FFFF,:,F:FF,:,F:F:,::F:FFFFF,:,FF,FFFF,,F::::,,,FFF,F,:FFFF,F:FFFF,FFF
@A00920:152:HGHKKDRXX:2:2105:31855:23156 1:N:0:AGGAGTGG+TAAGACAC
ACTCCTACGGGAGGCAGCAGTGGGGAATCTTGGACAATGGGCGCAAGCCTGATCCAGCCATGCCGCGTGAGTGAAGAAGGCCTTAGGGTTGTAAAACTCTTTCGCCGGAGAAGATAATGACGTTATCCGGAGAAGAAGCCACGGCTAACTTCGTGCCAGCAGCCGCGGTAATACGAAGGGGGCTAGCGTTGTTCGGAATTACTGGGCGTAAAGGGCGCGTAGGCGGCCAGCGCAAGTCAGTTGTGAAATC
+
FF,,FFFFF,FFFFFFFFFFFFFF,FFF,,FF:F:FFFFFFF:FFFFFFFFFFFFFFFFF:FFFFFFFF,FFFFF:FFFF,F:FF:FFFF,FFFFF:,,FFF,:F,F:FFF:FF,FFF,FFFFF,F:FF,:::FFFFFF,,,FFFFFF:FFF:F,FFF,:F:FF,FFF,FF,F:,F:,FFF,:FFFFF::FF:F,FFF::F,FFFFFF:FF:F,,F,,:FF,:,,FFFFFF,FF,::FFF,F,,FF::F:
@A00920:152:HGHKKDRXX:2:2105:14127:23265 1:N:0:AGGAGTGG+TAAGACAC
ACTCCTACGGGAGGCAGCAGTGGGGAATATTGCGCAATGGGCGAAAGCCTGACGCAGCGACGCCGCGTGGGGGATGACGGCCTTCGGGTTGTAAACCTCTTTCAGCAGGGACGAAGCGCAAGTGACGGTACCTGCAGAAGAAGCACCGGCCAACTACGTGCCAGCAGCCGCGGTAATACGTAGGGTGCAAGCGTTGTCCGGAATTATTGGGCGTAAAGAGATCGTAGTCGGTTTGTTGCGTCGGCTGTGA
+
FFFFFFFFFFFFFFFFFFFFFFFFF,:FFFFFFFFFFFFFFFF:FFFFFFFFFFFFFFFFFFFFFFFFFFFFFFFFFFFFFFFFFFFFFFFFFFFFF:F:FFFFFFFFFFFFF,FFFFFF,:FFFF:FFFFFFFFFFFFFFFFFFFFF,FFFFFFFFFF:FF:FFF:FFFFFF,F:FFFF:FFFFFFF:F:FFFFFFFFFF:,F,FFFF,FFF:FFFFF:,FF:FF:,FFF:FFF:FFF,:FFFFF,FF:
@A00920:152:HGHKKDRXX:2:2105:19759:23938 1:N:0:AGGAGTGG+TAAGACAC
ACTCCTACGGGAGGCAGCAGTGGGGAATCTTGCGCAATGGCCGAAAGGCTGACGCAGCGACGCCGCGTGCGGGAGGACGCTTTTCGGAGTGTAAACCGCTGTCAGGTGGGACGAAGGTCCCGGGGAGGAAATGCCCTGGGGATGACGGTACCACCAGAGGAAGCACCGGCTAACTTCGTGCCAGCAGCCGCGGTAATACGGAGGGGGCTAGCGTTGTTCGGAATTACTGGGCGGAAAGCGCGCGTAGGCG
+
,FFFFF:::FFFFF:FFFFFFFFFFFF,::F,FFFFF:FF:FF:FFF:FF:FFF:FFFFFFFFFFFFFFFF,F,FF,FF:FFFFF:FFF,FFFFFFF,F:FF:FF:FFFFFFFFFFF,FFFF:FFFFFFFFFFFFF,FFF,F:FFFF:FFFFFFFFFFFFF:FFFF:FFF,FFFFFFFFFFFFFFFFF,FF:FFFFFFFF:FFFFFFFF:FFFFFFF,F:FF,FFFFFFFFFF,F,FFFFFF,FFFFFFF
@A00920:152:HGHKKDRXX:2:2105:30671:25050 1:N:0:AGGAGTGG+TAAGACAC
ACTCCTACGGGAGGCAGCAGTGGGGAATTGTTCGCAATGGGCGCAAGCCTGACGACGCAACGCCGCGTGGAGGATGAAGGTCTTCGGATTGTAAACTCCTGTTGATCGGGAAGAATGGCCCCCGGGTTAATACGCCGGGGGAGTGACGGTACCGATTGAGGACGCCACGGCTAACTCTGTGCCAGCAGCCGCGGTAAAACAGAGGTGGCAAGCGTTGTTCGGAATTACTGGGCGTAAAGGGCGCGTAGGC
+
FFFFFFFFFFFFFFFFFFFFFFFFFFF:FFFF,FFFFFFFFFF:FFFFFFFFF:FFFF:F,FFFFFFFFF:FFFFFFFFF,FFF,FFFFFFFFFFFF:FFFFFFF:FFFFFFFFFFFFFFFFF:F,:FFFFFFF,FFF:F:FFFFFFFFFFFFFF:FFF:FF,FFFFF,FFFFFFFF:FFFFF:FFFF,FFF,FFFF,FFFFFFFF:FFFF,F,F,FFF,:F:,FF,,FF::F::FFF,:FF,FF,FF:F
@A00920:152:HGHKKDRXX:2:2105:27679:26412 1:N:0:AGGAGTGG+TAAGACAC
ACTCCTACGGGAGGCAGCAGTGGGGAATATTGGACAATGGGCGAAAGCCTGATCCAGCAATGCCGCGTGAGTGATGAAGGCCTTAGGGTTGTAAAGCTCTTTTACCAGGGATGATAATGACAGTACCTGGAGAATAAGCTCCGGCTAACTCCGTGCCAGCAGCCGCGGTAATACAGAGGTGGCAAGCGTTGTCCGGATTCATTGGGCGTAAAGAGCTCGTAGGCGGTTCGGTAAGTCGGGTGTGAAACCT
+
FFFFFFFFFFFFFFFFFFFFFFFFFFFFFFFFFFFFFFFFFFFFFFFFFFFFFFFFFF:FFFFFFFFFFFF,FFFFFFFFF:,FF:FF,F,:FFF,FFF,FFFFF,FFFF,FF:FFF,FFFFFFFFFFFFFFFFFFFFFFFFFFFFFFF,FF:FFF::FF:FF,FF,FFF,FF:F:F,F:FFFF:FFFF:,FFFFFF,FFFF,,FFFFFFFF:F:::FFFFF,FF:FFFFFFFFFFF,FFFFFF,,:F:F
@A00920:152:HGHKKDRXX:2:2105:29179:26443 1:N:0:AGGAGTGG+TAAGACAC
ACTCCTACGGGAGGCAGCAGTGGGGAATATTGGACAATGGGCGCAAGCCTGATGCAGCAACGCCGCGTGCCCGAGGAAGGCCTTCGGGTTGTAAACCTCTTTCGACCTCGACGAAGCGTGAGTGACGGTAGGGGTAGAAGAAGCACCGGCCAACTACGTGCCAGCAGCCGCGGTAAGACAGAGGGTGCAAACGTTGTTCGGAATTACTGGGCGTAAAGCGCGTGTAGGCGGCTTTGCAAGTCGGGTGTGA
+
FFFFFFFFFFFFFFFFFFFFFFFFFFFFFFFFFFFFFFFFFFFFFFFFFFFFFFFFFFFFFFFFFFFFFFFFFFFFFFFFFFFFFFFFFFFFFFFFFFFFFFFFFFFFFFFFFFFFFFFFFFFFFFFF:FFFFF::FFFFFFFFFFFFFFF:FFFFFFFFFFFFFFFFFFFFFFFFFFFFFFF:FFFFF,FFFFFFFFFFFF,FFFFFFFFFFFFFFFFFFFFFF:FFFFFFFFFFFFFFFFFFFFFFFF
@A00920:152:HGHKKDRXX:2:2105:31539:26741 1:N:0:AGGAGTGG+TAAGACAC
ACTCCTACGGGAGGCAGCAGTAAGGGATCTTGCGACAATGGGCGAAAGCCTGACGCAGCAACGCCGCGTGCGGGAGGACGGCCTTCGGGTTGTAAACCGCTTTTCGGGGGGAAGAGGAAGGACGGTACCCCCGGAAGAAGTCTCGGCTAACTACGTGCCAGCAGCCGCGGTAAAACGTAGGAGGCGAGCGTTATCCGGATTTACTGGGTGTAAAGCGCGTGTAGGCGGTCCTGCAAGTGGTGCGTGAAAG
+
FFFFFFFFFFFFFFFFFFFFFFFFFFFFFFFFFFFFFFFFFFFFFFFFFFFFFFFFFFFFFFFFFFFFFFFFFFFFFFFFFFF,FFFFFFFFF:,FF,FFFF:FFFFF,FFFFFFFFFFFFFFFFFFFF,FFF:F:FFFFF:FFFFFFFFFFFFFFFFFFFFFFFFFFFFFFFFFFFFFFFFFFFFFFFFFF:FFFFFFFFFFF:FFF:FFFFFFFFFFFFFFFFFFFFF:FF,FFFFFFFFFF::,,,F
@A00920:152:HGHKKDRXX:2:2105:23782:26835 1:N:0:AGGAGTGG+TAAGACAC
ACTCCTACGGGAGGCAGCAGTGGGGAATATTGGACAATGGGCGCAAGCCTGATCCAGCCATGCCGCGTGAATGATGAAGGTCTTAGGATTGTAAAATTCTTTCACCGGGGAAGATAATGACTGTACCGGGAGAATAAGCCCCGGCTAACTCCGTGCCAGCAGCCGCGGTAATACGGAGGGGGCTAGCGTTGTTCGGAATTACTGGGCGTAAAGCGCACGTAGGCGGCTTTGTAAGTTAGAGGTGAAAGAC
+
FFFFFFFFFFFFFFFFFFFFF,FFFFFFFFFFF:FFFFFFFFFFFFFFFFFFFFFFFFFFFFFFFFFFFFFFFFFFFFFFFFFFFFFFFFFFFF:FFFFFFFFFFFFFFFFFFFFFFFFFFFF:FFFFFFFFFFF::F:FFFFFFFF:FF,FF:FFFFFFFFFFFFFFFF,FFFFFFFFF:FFFFFFFFFFFFF,FF,FFFFFF:FFFFFFFF:F:FFF:F:FFFFFF:FFFFFFFFFF:FFF::FFF,F
@A00920:152:HGHKKDRXX:2:2105:31855:27352 1:N:0:AGGAGTGG+TAAGACAC
ACTCCTACGGGAGGCAGCAGTAAGGGATCTTGCGACAATGGGCGAAAGCCTGACGCAGCAACGCCGCGTGCGGGATGACGGCCTTCGGGTTGTAAACCGCTTTTCGGGGGGAAGAGGAAGGACGGTACCCCCGGAAGAAGTCTCGGCTAACTACGTGCCAGCAGCCGCGGTAAAACGTAGGAGGCGAGCGTTCTCCGGATTTACTGGGTGTAAAGCGCGTGTAGGCGGTCCTGCAAGTGGCGCGTGAAAG
+
FFFFFFFFFFFFFFFFFFFFFFFFFFFFFFFF,FFFF::FFFFFFFFFFFFFF:::FFFF:FFF:FFFF,FFFFFFF::FFFFFFFFFFFFFFFFFFFFFF:FFFFFFFFFF:FFFFFF:FFFFF,FFF:FF:FFFF,F,F:FFFF:F,FF:::FFFF:::FFF,F,F:FFF:F,F:FFF,F:FFFFFFF,F,F:FF:,,FF::F:FFFFF,F,:F:::FFFFFFFFFFF:FF:FF:FFFFF:FFF,,,F
@A00920:152:HGHKKDRXX:2:2105:13259:27962 1:N:0:AGGAGTGG+TAAGACAC
ACTCCTACGGGAGGCAGCAGTAAGGAATATTGCACAATGGACGCAAGTCTGATGCAGCAACGCCGCGTGCCCGAGGACGGCCTTCGGGTTGTAAAGGGCTTTTCTGGCTGAAGAGGCAGGACGGTAGGCCAGGAATAAGCGTCGGCTAACTACGTGCCAGCAGCCGCGGTAAAACGTAGGACGCGAGCGTTATCCGGATTTACTGGGCGTAAAGCGCGGGCAGGCGGTGGTCCAAGTCGGACGTGAAAGC
+
FFFFFFFFFFFFFFFFFFFF:FFFFFFFFFFFFFFFF:FFFFFFFFFFFFFFFFFFFFFFFFFFFFFFFFFFFFFF,FFFF:F:FFFF::FFFFFFFFFFFFFFFFFFFFFFF:FFFFFFFFFFFFFFFFFFFF:FFFFFFFFFFFF,FFFFFFFFFFFFFFFFFFFFFFF:FFFFFFFFFFF:FFFFFFFFFFF:FFFFFFFFFFFFFFFF,FFFFFFFFFFFF:FFF:FFFFFFFFFFFFF::FFFFF
@A00920:152:HGHKKDRXX:2:2105:20003:28808 1:N:0:AGGAGTGG+TAAGACAC
ACTCCTACGGGAGGCAGCAGTAGGGAATATTGGGCAATGGCCGCGAGGCTGACCCAGCCATGCCGCGTGCAGGAAGAAGGCCTTCTGGGTTGTAAACTGCTTTTACCAGGGAAGAAAACGCCCATGCGTGGGTAACTGACGGTACCTGGTGAATAAGCACCGGCTAACTCCGTGCCAGCAGCCGCGGTAATACGGAGGGTGCGAGCGTTAATCGGAATTACTGGGCGTAAAGGGTGCGCAGGCGGTTGTG
+
FFFF,FFF:FFFFFFFFFFF,F:FFFFFF,FFFFFF,FFF:FFFF:FFFFFFFFFF:FFFFFFFFFF:FFFFF:FFFFFF:FFFFFFFFFFFFFFFFFFFFFFFFF:FFFFF:F:F:F:FF,FF,FFFFFF,FF:FFFFFFFFFFFFFFFFFFFFF:FFFFFFFF:FFFFFFFFFFFF:FFFFFFFFFFFFFFFFFFFFFFFFFF:FFF:,F::F::F:FFFFFFFFFF:,F:FFFFFFFFFFFFFFFFF
@A00920:152:HGHKKDRXX:2:2105:18313:29105 1:N:0:AGGAGTGG+TAAGACAC
ACTCCTACGGGAGGCAGCAGTGGGGAATATTGCGCAATGGGCGAAAGCCTGACGCAGCAACGCCGCGTGAGTGAAGAAGGCCTTCGGGTCGTAAAGCACTGTCGGAGGGAACGAATGCTATCGGGGTTAACAGACTCGAGAAGTGACTGTACCCTCAAAGGAAGCCACGGATAACTCTGTGCCAGCAGCCGCGTTAATACAGAGGTGGCGACCGTAGTACGGAATTATTGGGCGAAAAGGGCGTGTAGCT
+
FFFFFFFFFFFFFFF:FFFFFFFFFFFFFFFF:,FFFFFFFFFFFFFF,FFF,,FFFFFF,FFFFFF:F,FFFF,FFFFF,FFFFFF,FFFFFFFFF,FF:F,:F::FFF,,FFFFFFF,F,,,FFF,FF,F,,FFF:,FFF:FFFF,F:,F,F:FF,F,:FF::FFFF,,FFF,FFFFFFF,FF:F,:F,FF,:FF,:FF,FFFFF:F:,,F:F,,F,FF:FFF,,F:FF,F::FFF,FFF,:FFFF,F
@A00920:152:HGHKKDRXX:2:2105:24966:29324 1:N:0:AGGAGTGG+TAAGACAC
ACTCCTACGGGAGGCAGCAGTGGGGAATATTGGACAATGGGCGCAAGCCTGATCCAGCAACGCCGCGTGGAGGACGAAGGTCTTCGGATCGTAAACTCCTGTCAGGCGGGACGAAGGCTTCCGTGCGAACAGTGCGGAAGCTTGACGGTACTGCCAGAGGAAGCCCCGGCTAACTCTGTGCCAGCAGCCGCGGTAATACGAAGGGGGCTAGCGTTGTTCGGAATTACTGGGCGTAAAGCGTATGCAGGCG
+
FFFFFFFFFFFFFFFFFFFFFFFFFF:FFFFFFFFF:FFFFFFFFFFFFFFFFFF:FFFFFFFFFFFFFFFFFFFFFFFFFFFFFFFFFFFFFFFFFFFFF:FFFFFFFFFFFFFFFFFFFFFFFFFF,FFFF:FFFFFFFFFFFFFFFFFFFFFFFFFFF,FFFFFFFFFFFFFFFFFFFFFF:FFFFFFFFF,FFFFFF,FFFF:FFF:FFFFFFFFFFFFFFFF:FFFFFFFFFFFFFFFFFFFFFF
@A00920:152:HGHKKDRXX:2:2105:5710:29387 1:N:0:AGGAGTGG+TAAGACAC
ACTCCTACGGGAGGCAGCAGTTAGGAATCTTCCACAATGGGCGAAAGCCTGATGGAGCGACGCCGCGTGAAGGATGAAGGTCCTCGGATCGTAAACTTCTAAAAGAGGGACGATAATGACGGTACCTCTTGAAAAGCACCGGCTAACTCCGTGCCAGCAGCCGCGGTAATACGGAGGGTGCTAGCGTTATCCGGAATCACTGGGCGTAAAGGGCGCGTAGGCGGTTTGTTAAGTCCGATGTTAAAGACTG
+
FFFFFFFFFFFFFFFFFFFFFFFFFFFFFFFFFFFFFFFFFFFFFFFFFFFFFFF:FFFFFFFFFFFFFF,FFFFFFFFFFFFFFFFFFFFFFFFFFFFFF:FFF:FFFFFFFFF:FFFFFFF:FFFFFFFFFFFFFFFFFFFFF:FFFFFFFFFFFFFFFFFFFFFFFFFFFF:FFFFFFFFFFFFFFFFF:FFFFF:FFFFFFFFF:FFFFFFF:FFFFFFFF,FFFFFF,FFFFFFFFFFF:F:FFF
@A00920:152:HGHKKDRXX:2:2105:28556:29778 1:N:0:AGGAGTGG+TAAGACAC
ACTCCTACGGGAGGCAGCAGTGGGGAATATTGGACAATGGGCGCAAGCCTGATCCAGCCATGCCGCGTGAGTGATGAAGGCCCTAGGGTTGTAAAGCTCTTTCACCGGGGAAGATAATGACGGTACCCGCAGAATAAGCCCCGGCTAACTTCGTGCCAGCAGCCGCGGTAATACGAAGGGGGCTAGCGTTGTTCGGAATCACTGGGCGTAAAGCGCACGTAGGCGGACTTTCAAGTCAGGGGTGAAATCC
+
FFFFFFFFFFFFFFFFFFFFFFFFFFFFFFFFFFFFFFFFFFFFF,FFFFFFFFFFFFFFFFFFFFFFFFFFFFFFFFFFFFFFFFFFFFF,:FFFFFFFFFFFFFFFFFFFFFFFFFFFFFFFFFFFFFFFFFFFFFFFFFFFFFFFFFFFFFFFFFFFFFFFFFFFFFFFFFFFFFFFFFFFFFFFFFFFFFFF,FFF:FFFFFFFFFFFFFFFFFFFFFFFFFFFFFFFFFFFFFFFFFFF:F:FFF
@A00920:152:HGHKKDRXX:2:2105:11840:29825 1:N:0:AGGAGTGG+TAAGACAC
ACTCCTACGGGAGGCAGCAGTAAGGAATATTGCACAATGGGCGCAAGCCTGATGCAGCAACGCCGCGTGCCCGAGGAAGGCCGTCGGGTTGTAAAGGGCTTTTCTGGCTGAAGAGCAAGGACGGTAGGCCAGGAATAAGCGTCGGCTAACTACGTGCCAGCAGCCGCGGTAAAACGTAGGACGCGAGCGTTATCCGGATTTACTGGGCGGAGAGCGCGGGCAGGCGGCTGTGCCAGTCGGACGTGAAGGC
+
FFFFF:FFFFFFFFFFFFFFFFFFFFF:F,F:FFFFFFFFFFFFFFFFF:F,FF:FFFF,FFFFFFFFFFFFF,FF,FFFFF,FFFFFF,F,:,:FFFFFFFFFFFFFFFF,F,FF:FFFF:F:F:FFFF,FFF:FFFFFFFFFFF,FFFFFFFFFFF,FF:FFFFFFF,,,,,:F,,FFF,FFF,FFF,F:F,FFF,FFF,:FFFF:F,F,:FFFFFFF::FFFFF,FFF,:,,F,F:F,,F,F,,,F:
@A00920:152:HGHKKDRXX:2:2105:29912:29841 1:N:0:AGGAGTGG+TAAGACAC
ACTCATACGGGAGGCATCAGTAAGGGATCTTGCGACAATGGGCGAAAGCCTGACGCAGCAACGCCGCGTGCGGGATGACGGCCTTCGGGTTGTAAACCGCTTTTCGGGGGGAAGAGGAAGGACGGTACCCCCGGAATAAGTCTCGGCTAACTACGTGCCAGCAGCCGCGGTAAAACGTAGGAGGCGAGCGTTATCCGGATTTACTGGGTGTAAAGCGCGTGTATGCGGTCCTGCAAGTGGCGCGTGAAAG
+
FF:,,,FF,FFF,:,F,FF:FFF,FF:FF:F,F,FFF,FFF:F:FFFFFFFF::FFFFFFFFF,FFFFFFF,FFFFFFFFF::FFF,FFFF:FFFFFFFFFFFFF:FF:FFFFFFFFFFFFFFFF:FFF:F:FF:FFF:FFFFFFF:FFFF:FFFFFFFF,:FF,FF,:FFFFF:FFF:FFF:FFF:F,FF,FFFFFF:::FFFF,,,FFFFF:F,F,F:F::,,FF:F:FFF:,,::FF:,::F,,:FF
@A00920:152:HGHKKDRXX:2:2105:29351:30248 1:N:0:AGGAGTGG+TAAGACAC
ACTCCTACGGGAGGCAGCAGTGGGGAATATTGGACAATGGGGGCAACCCTGATCCAGCGACGCCGCGTGTGTGAAGAAGGCCTGCGGGTTGTAAAGCACTTTTAGTGGGGATGAAAAGCACATCACTAACACAGGTGTGTCTTGACCTAACCCAAAGAAAAAGCACCGGCTAACTCTGTGCCAGCAGCCGCGGTAATACAGAGGGTGCGAGCGTTAATCGGAATTACTGGGCGTAAAGCGTGCGTAGACG
+
F::FFFFF:FFFFFFFFFFFFFFFFFFFFFFFFFFFFFFFFFFFFFFFFFFFFFFFFFFFFF:FFFFFFFFFFFFFFFFFFFFFFFFFFFFFFFFFFFFFFFFFFFFFF,,FF:FFFFFFFF,FFFFF,FF,,,FFFFFFFFFFFFFFFFFFFFFFFFFFFFFFFFFFFFFFFFFF,FFFFFFFFFFFFFFFFFFFF:,F:FFFF::FFFFFFFFFFFFFFF,::FFFFFFF,FFFFF,FFFFFFFFFFF
@A00920:152:HGHKKDRXX:2:2105:19651:30264 1:N:0:AGGAGTGG+TAAGACAC
ACTCCTACGGGAGGCAGCAGTGGGGAATATTGGACAATGGGCGAAAGCCTGATCCAGCAATGCCGCGTGAGTGATGAAGGCCTTAGGGTTGTAAAGCTCTTTTACCAGGGATGATAATGACAGTACCTGGAGAATAAGCTCCGGCTAACTCCGTGCCAGCAGCCGCGGTAATACGGAGGGAGCTAGCGTTGTTCGGAAATACTGGGCGTAAAGCGCACGTAGGCGGCGCAGCAAGTCAGGGGTGAAATCC
+
FF,F,FFF:FFF:FFFFFFF:FFFF:FFFFFF::FFFFFFF:FFFFFFFFFFF::F:FF,FFFFFFF:FFFFF:FF,F::F::FFF:FFFFFFFFFFFFFFF::FFFFF:FFF:FFFF,FF:FFFFFFFFFFFFFFF:FFFFFFFFFFFF:,FFFFFFFFFFFFFFFFFFFFFFFFFFFFFF,FFF:F:F::FF:FFFFFFFFF:F,FFF:FF:FFFFF,FFFF:FFF:FFF:F:FFF:FFFFFFF:F,F
@A00920:152:HGHKKDRXX:2:2105:31060:31673 1:N:0:AGGAGTGG+TAAGACAC
ACTCCTACGGGAGGCAGCAGTAGGGAATCTTCCACAATGGACGAAAGTCTGATGGAGCAATGCCGCGTGAGCGAAGAAGGTTTTCGGATCGTAAAGCTCTGTTGTGAGGGAAGAACAAGTATGGGAGTAACTGCCCGTACCTTGACGGTACCTCATTAGAAAGCCACGGCTAACTACGTGCCAGCAGCCGCGGTAATACGTAGGTGGCAAGCGTTGTCCGGAATTATTGGGCGTAAAGCGCGCGCAGGCG
+
FFFFFFFFFFFFFFFFFFFFFFFFFFFFFFFFFFFFFFFFFFFFFFFFFFFF:FFFFFFFFFFFFFFFFFFFFFFFFFFFFFFFFFFFFFFFFFFFFFFFFF,FFFFFFFFFFFFFFFFFFFFFFFFFFFFFFFFFFFFFFFFF,FFFFFFFFFFFFFFFFFFFFFFFFFF:FFFFFFFFFFFFF:FFFFFFFF,FFFFFFFFFFFFFFFFFF:F:FFFFFFFFFFFFFFFFFFF:F:FFFFFFF:FFFF
@A00920:152:HGHKKDRXX:2:2105:32280:32095 1:N:0:AGGAGTGG+TAAGACAC
ACTCCTACGGGAGGCAGCAGTCGGGAATATTGCCCAATGGACGAAAGTCTGAGGCAGCAACGCCGCGTGCGCGATGAAGGCCTTCGGGTCGTAAAGCGCTTTTCGGGAGGATGAGGAAGGACAGTACTCCCGGAATAAGGAACGGCTAACTACGTGCCAGCAGCCGCGGTAATACGGAGGGGGCTAGCGTTGTTCGGAATTAATGGGCGTAAAGCGCACGTAGGCGGATTATTAAGTCGGGGGTGAAATC
+
FFFFFFFFFFFFFFFFFFFFF:FFFFFFFFF:FFFFFFFFFFFFFFFFFFFFFF:FFFFFFFFFFFFFFFFFF:,FFFFFFFFFFFFFFFFFFFFFF:FFFFFFFFFFFFFF:F,FFFFFF:FFFFFFF,FFFFF,FF:FFF:FFFFFFFFFF,FFFFF:FF:FFFFFFFFFFFFFFF:FFFFFFFFFFFFFFFFFFFFF:F,FFFFFFF:F,,FFFFF:FFFF::FFFF:FF,,FFF:F:FFFFFF:FF
@A00920:152:HGHKKDRXX:2:2105:14859:32706 1:N:0:AGGAGTGG+TAAGACAC
ACTCCTACGGGAGGCAGCAGTGGGGAATCTTAGACAATGGGGGCAACCCTGATCTAGCCATGCCGCGTGAGTGATGAAGGCCCTAGGGTCGTAAAGCTCTTTCGCCGGGGAAGATAATGACTGTACCCGGTAAAGAAACCCCGGCTAACTCCGTGCCAGCAGCCGCGGTAATACGGAGGGGGTTAGCGTTGTTCGGAATTATTGGGCGTAAAGCGCGTGTAGGCGGCTTTGCAAGTCGGGTGTGAAAGCC
+
FFFFFF:FFFFFFFFFFFFFFFFFFFFFFFFFF:F,FFFFFFF:FFFFFFFFFFFFFFFFFFFFFFF:FFFFFFFFFFFFFFFFFFFFFFFFFFFFFFFFFF:FFF:FFF:FFFF:FFFFFFFFFFFFFFFFFFFFFFFFFFFFFFFFFFFFFFFFFFFFFFFFFFFFFFFFFFFFFFFFFFFFFFFFFFFFFFFFF:FFFFFFFFFFF,:F:F:FFFFFFFFFFFFFFFFF,,FFFF:FFFFFFF:FFF
@A00920:152:HGHKKDRXX:2:2105:7581:33786 1:N:0:AGGAGTGG+TAAGACAC
ACTCCTACGGGAGGCAGCAGTAAGGAATATTGGTCAATGGGCGGAAGCCTGAACCAGCCATGCCGCGTGCAGGAAGACGGCCCTACGGGTTGTAAACTGCTTTTATACGGGAATAAACCTTAGTATGTATACTAAGCTGAATGTACTGTAAGAATCAGGATCGGCTAACTCCGTGCCAGCAGCCGCGGTAATACGGAGGATCCAAGCGTTATCCGGATTTATTGGGTTTAAAGGGTGCGTAGGTGGCCTG
+
FFFFF:FFFFFFFFFFFFF:FFFFFFFFFFFFFFFFFFFFFFFF:FFFFFFFFFFFFFFFFFFFFFFFFFFFFF:FFFFFFFFFFFFFF,FFFFFFFFFFFFFFFF,FFFFF:FFFFFFFFFFFFFFFFFFFFF,FFFFFFFF:F,FFF:FFFFF,FFF:FFFFF,::FFFFFFFF:FFFFFFF:FFFFF,FFFFFFFFFFFF,,FFFF:FFFFFFFF,FF:FFFFF,FFFFF:FF:F:FF,FFF:FFF,
@A00920:152:HGHKKDRXX:2:2105:7030:34084 1:N:0:AGGAGTGG+TAAGACAC
ACTCCTACGGGAGGCAGCAGTAGGGAATCTTCCGCAATGGACGAAAGTCTGACGGAGCAACGCCGCGTGAGTGATGAAGGTTTTCGGATCGTAAAACTCTGTTGTTAGGGAAGAACAAGTACGAGAGTAACTGCTCGTACCTTGACGGTACCTAACCAGAAAGCCACGGCTAACTACGTGCCAGCAGCCGCGGTAAAACGTAGGAGGCGAGCGTTATCCGGATTTACTGGGTGTAAAGCGAGTGTAGGCG
+
FF:F:FF::FFFFFFFFFFFFFFFFFFFFFFFF:F:FF:FFFFFFFFFFFFFFFFFFFFFFFF:FFFFFFFFFFFFFFFFFFFFFFFFFFFFFFFFFF:FFFFFFFFFFFF:F:FF:FFFF::FFF:FF:FFFFFFFFFFFFFFFFF:FFFFFFFF:FFFFF,FFFF:FFFFFFFFFFF:,FFF,,:FF:FF,FFFFFF:FF,FFFFF,F:F,,FFFFFFFFF:F,,FF:F,FF,,F:F,,F:FFF:FF,
@A00920:152:HGHKKDRXX:2:2105:5683:34162 1:N:0:AGGAGTGG+TAAGACAC
ACTCCTACGGGAGGCAGCAGCAAGGAATTTTCCACAATGGGCGCCAGCCTGATGGAGCAACGCCGCGTGGGGGATGACGCGTTTCGGCGTGTAAACCCCTTTTCCGAGAGACGAAGCAAGTGACGGTATCTCGGGAATAAGGTCCGGCTAACTACGTGCCAGCAGCCGCGGTAACACGTAGGGACCGAGCGTTGTCCGGAGTTACTGGGCGTAAAGGGCGCGCAGGCGGTTGGTCGCGTCGGGCGTGAAA
+
FFFFFFFFFFFFFFFFFFFFFFFFFFFFFFFFFFFFFFFFFFFFFFFFF:FFFFFFFFFFFFFFFFFFFFF,F:FFFFFFFFFF:FFFFFFFFFFFFFFFFFFFFFFFFFFFFFF::FFFFFFFFFFFFFFFFF,FFFFFFFFF:,FFFFFF:FFF:FFFFF::F:FF,FFFFFFFFFFFFFFF::FFF:F,FFFFF:FFF:F,FFFF,:,,FFF,F:FF:FFFFFFF:F,FF,FF:FFFFFFFF:FF:F
@A00920:152:HGHKKDRXX:2:2105:26368:34162 1:N:0:AGGAGTGG+TAAGACAC
ACTCCTACGGGAGGCAGCAGTGGGGAATATTGGACAATGGGCGAAAGCCTGATCCAGCGACGCCGCGTGAGTGATGAAGGCCTTCGGGTTGTAAAGCTCTTTTGCCAGGGACGATGATGACGGTACCTGGAGAATAAGCCCCGGCTAACTTCGTGCCAGCAGCCGCGGTAATACGAAGGGGGCAAGCGTTGTTCGGAATTACTGGGCGTAAAGGGCGCGTAGGCGGCTTATCAAGTCAGGCGTGAAATTC
+
FFFFFFFFFFFFFFFFFFFFFFFFFFFFFFFFFFFFFFFFFFFFFFFFFFFFFFF:FFFFFFFFFFFFFFFFFFFFFFFFFFFFFFFFFFFFFFFFFFFFFFFFFFFFFFFFFFFFFFFFFFFFFFFFFFFFFFFFFFFFFFFFFFFFFFFFFFFFFFFFFFFFFFFFFFFFFFF:FFFFFFFFFFFFFFFF::FFFFFFFFFFFFFFFFF:FFFFFFFFFFFFFFFFFFFFFFF::FFFFF::FF,F:F
@A00920:152:HGHKKDRXX:2:2105:16278:34757 1:N:0:AGGAGTGG+TAAGACAC
ACTCCTACGGGAGGCAGCAGTAGGGAATATTGGTCAATGGGTGAGAGCCTGAACCAGCCATGCCGCGTGCAGGAAGACGGCCCTATGGGTTGTAAACTGCTTTTACCAGGGGATAAAACGGTCTTGCGAGACTAATTGAAGGTACCTGGTGAATAAGCCACGGCTAACTACGTGCCAGCAGCCGCGGTAATACGTAGGTGGCAAGCGTTGTCCGGATTTATTGGGTTTAAAGGGTGCGTAGGCGGTTGTC
+
FFFFFFFFFFFFFFFFFFFFFFFFFFFFFFFF:FFFFFFFFFFFF:FFFFFFFFFFFFFFFFFFFFFFFFFFFFFFFFFFFFFFFFFFFFFFFFF:FFFFFFFFFFFFFF:FFFFFFFFFFFFFFFFFFFFFFF::FFFFFFFFFF:FFFFFFFFFFFFFFFFFFFFFFFFFFFFFFFFFFFFFFFFFFFF,FF:FFFFFFFFFFFFF,FFFFFFF:F,F:FFFFFFFFF:F:FFFFFFF:F:FFFF::,
@A00920:152:HGHKKDRXX:2:2105:16712:34945 1:N:0:AGGAGTGG+TAAGACAC
ACTCCTACGGGAGGCAGCAGTTAGGAATTTTGCGCAATGGGGGAAACCCTGACGCAGCCACGCCGCGTGCGGGCTGAAGGCCTTCGGGTCGTAAACCGCTTTTGTCGAGGAAGACACCCGACGGGAATCGGCGAATAAGCAAAGGCTAACTACGAGCCAGCAGCCGCGGGAATACGTAGGGAGCGAGCGTGAATCGGACTTACTGGGCGGAAAGTGTGCGCACGTGGCCGCGCAAGTCGAGTCTGACAAC
+
FFFFFFFFFFFFFFFFFFFF:F,FFFFFFFFF::FFFFFFF:F,FFFFFFFFF,FFFFFF:FFFFFFFFFFFF,:FFFF:FFFFF:FFFFFFFFFFFFFFFFF,FF,FFFFFFF:FFFF:,:F:,F,,,,,FFFFFFFFFFF,FFF:FF,:FFF,F::FFFFF:,:::F,:F::,:,FFFF,FFFFFF:F,:FF,:::,F:F:,F,FFF,,,:,F,:FFFFF,FF,FFF:::FFF::F,FFF,:,FFF,F
@A00920:152:HGHKKDRXX:2:2105:13566:35728 1:N:0:AGGAGTGG+TAAGACAC
ACTCCTACGGGAGGCAGCAGTAGGGAATATTGGTCAATGGATGCAAGTCTGAACCAGCCATGCCGCGTGCAGGAAGACGGCCCTATGGGTTGTAAACTGCTTTTGCCAGGGGATAAAACAGCTCTGCGGAGCAAATTGAAGGTACCTGGTGAATAAGCCACGGCTAACTACGTGCCAGCAGCCGCGGTAATACGTAGGTGGCAAGCGTTGTCCGGATTTATTGGGTTTAAAGGGTGCGTAGGCGGCCTTA
+
FFFFFF:FFFFFFFFFFFFFFF:FFFFFFFFFFFFFFFFFFFFFFFFFFFFFFFFFFFFFFFFFFFFFFFFFFF:FFFFFFFF:FFFFFFFFFFFFFFFFFFFFFFFFFFFFF:FFFFFFFFFFFFFFFFFFF,:,FFF::FFFFFFFFFFF:FFFFFFFF:FFFFFFFFFFFFFFFFFF:FF:FFFF:,F,FFFFFFFFFFFFFFFFFFFFFFFFFFFFFF:FFFFFFF,FFFFFF:FF:FFFFFFFFF
@A00920:152:HGHKKDRXX:2:2105:27462:36057 1:N:0:AGGAGTGG+TAAGACAC
ACTCCTACGGGAGGCAGCAGTGGGGAATATTGGACAATGGGCGCAAGCCTGATCCAGCCATGCCGCGTGAGTGAAGAAGGCCTTCGGGTTGTAAAGCTCTTTTGTTGGGAAAGAAAAGCTTTCGGTTAATAACCGGAAGTTCTGACGGTACCCAAAGAATAAGCACCGGCTAACTTCGTGCCAGCAGCCGCGGTAATACGAAGGGTGCAAGCGTTACTCGGAATTACTGGGCGTAAAGCGTGCGTAGGTG
+
FFFFFFFFFFFFFFFFFFFFFFFFF,FFFFFFFFF,F:FFFFFFFFFFFFFFFFFFFFFFFFFFFFFFFFFFFFFFFFFFFF,FFFFFFFFF:FFFFFFFFFFFFFFFFF:FF:FFFFFFFFFFFFFFFF:FFFFFFFFFFFFFFFFFFFFFFFFFF,:FFF,FFFFFFFF,FFFFFFFFFFFFFFFFFFFFFFFFFFF:FFFFFFFFF,FFFFFFFFF:FF,FFFFFFFFFFFF,FFFFFFFFFFFFFF
@A00920:152:HGHKKDRXX:2:2105:20889:36323 1:N:0:AGGAGTGG+TAAGACAC
ACTCCTACGGGAGGCAGCAGTAAGGGATCTTGCGACAATGGGCGAAAGCCTGACGCAGCAACGCCGCGTGCGGGATGACGGCCTTCGGGTTGTAAACCGCTTTTCGGGGGGAAGAGGAAGGACGGTACCCCCGGAATAAGTCTCGGCTAACTACGTGCCAGCATCCGCGGTAAAACCAAGGAGGCGAGCGTTATCCGGATTTACTGGGTGTAAAGCGCGTGTATGCGGTCGTGCACGTGAGGCGTGAATG
+
FFFFF::,FFFFFFFF,FFF:FFFFF:FFFF,F:FFFFFFF,F:,FF,:FF,FFF,FF:FFFFFFFF:FFFFF:FFFFFFFF:FFFFFFFF:,FFFFF,FFFF:FFFF:,:F:,F:FF:FF:F,:,:F,FF,::FFFFF:,F,F:F:FFFFFF:,,FFFF,,F,,FF:FF::F:FF,,FF,FF,,F:FFFF:FF::FFFF:FFFF:F,,FFFF,:FFFF::FF,,:F,,FF,FF,,,,,F:FF:F,F:,:
@A00920:152:HGHKKDRXX:2:2106:32931:1470 1:N:0:AGGAGTGG+TAAGACAC
ACTCCTACGGGAGGCAGCAGTCGGGAATTTTGCTCAATGGGGGAAACCCTGAAGCAGCAACNCCGCGTGAGTGATGAAGGCCTTAGGGTTGTAAAGCTCTTTTACCCGGGATGATAATGACAGTACCGGTAGAATAAGCTCCGGCTAACTCCGTGCCAGAAGCCGCGGTAATACGGAGGGTGCGAACGTTGCTCGGAATTACTGGGCGTAAAGGGATCGTAGGAGGCCACCTAAGTCCGACGTGAAATCC
+
:FF,FF:FFFFFFF:FFFFFFFFFFFF:FFF,FFF::FFFFFFFFF:F:FFFFF::F:F:F#FFF:FFF,FFFFFFFFFF:FFFFFFFFFFFFFFF,FFFFFFFF:FFFFFFFFFFF:F:,FFFFF,FF,FF::FFFFFFFFFFFFFF,FFF:FF:FFF:F:F::FFFFFFFF,FF,:FFFF:FFFF:FFFFFF::::FFF,FFFFFFFFF,:,F,FFF:FF,:,FF,,,FFFF:F:FFFF:FFFF:FFF
@A00920:152:HGHKKDRXX:2:2106:16369:1595 1:N:0:AGGAGTGG+TAAGACAC
ACTCCTACGGGAGGCAGCAGTGGGGAATTGTTCGCAATGGGCGCAAGCCTGACGACGCAACGCCGCGTGGAGGATGAAGAATTTCGGTTCGTAAACTCCTTTCGACCGAGATGAACACCCCGCAATTGAATACATTGTGGGACTGACAGTATCGAGAGAAGAAGCCCCGGCTAACTCTGTGCCAGCAGCCGCGGTAATACGTAAGTGGCGAGCGTTATCCGGAATCACTGGGCGTAAAGCGTTCGTAGGC
+
FFFFF,FFFFFFFFFFFFFFFFFFFFFFFFFFFFFFFFFFFFFFFFFFFFFFFFFFFFFFFFFFFFFFFFFFFFFFFFFFFFFFFFFFFFFFFFFFFFFFFFFFFFFFFFFFFFFFFFFFFFFFFFFFF:FFFFFFFFFFFFFFFFFFFFFFFFFF:FFFFFFFFFFFFFFFFFFFFFFFFFFFFFFFFF,FFFF,FFFFFFFFFFFFFFFFFFFFFFFFFF,FFFFFFFFFFFF,FFFFFFFF,F:FFF
@A00920:152:HGHKKDRXX:2:2106:15383:1642 1:N:0:AGGAGTGG+TAAGACAC
ACTCCTACGGGAGGCAGCAGTAAGGGATCTTGCGACAATGGGCGAAAGCCTGACGCAGCAACGCCGCGTGCGGGATGACGGCCTTCGGGTTGTAAACCGCTTTTCGGGGGGAAGAGGAAGGACGGTACCCCCGGAAGAAGTCTCGGCTAACTACGTGCCAGCAGCCGCGGTAAAACGTAGGAGGCGAGCGTTATCCGGATTTACTGGGTGTAAAGCGCGTGTAGGCGGTCCTGCAAGTGGCGCGTGAAAG
+
FFFFFFFFFFF:FFFFFFFFFFFFFFFFFFFFFFFFFFFFFFFFFFFFFFFFFFF:FFFFFFFFFFFFFFFFFFFFFFFFFFFFFFFFFFFFFF:FFFFFFFFFFFFFFFFFFFFFFFFFFFFFFF,FFFFFFFFFF:FFFFFFFFFFFFFFFFFFFFFFFFFFFFFFFFFFFFFFFFFFFFFFFFFFF:F,FFFFFFFFFFFFFFFFFFFFFFFFFFFFFFFFFFFFFFFF:FFF:::FFFFF:FFF:F
@A00920:152:HGHKKDRXX:2:2106:25527:1955 1:N:0:AGGAGTGG+TAAGACAC
ACTCCTACGGGAGGCAGCAGTGGGGAATATTGGACAATGGGCGAAAGCCTGATCCAGCAATGCCGCGTGAGTGATGAAGGCCCTAGGGTTGTAAAGCTCTTTTACCCGGGATGATAATGACAGTACCGGGAGAATAAGCTCCGGCTAACTCCGTGCCAGCAGCCGCGGTAATACGGAGGGAGCTAGCGTTGTTCGGAATTACTGGGCGTAAAGCGCACGTAGGCGGCTTTGTAAGTTAGAGGTGAAAGCC
+
FF,FFFFFF:FFFFFFFFFFFFFFFFFFFFFFFFFFFFFFFFFFF:FFFFFFFFFFFFFFFFFFFFFFFFFFFFFFFFFFFFF,FFFFFFFFFFFFFFFFFFF,FFFFFFFFFFFFFFFFFFFFFFFFFFFFFFFFFFFFFFF:FFFFFFFFFFFFFFFFFFFFFFFFFFFFFFFFFFFF,FFFFFFFFFFFFFFFF,FF:F:FFFF:FF::F:FFFFF:FFFFFF:FF:,FFFFFF:FFFFFF:FF:FF
@A00920:152:HGHKKDRXX:2:2106:9073:2237 1:N:0:AGGAGTGG+TAAGACAC
ACTCCTACGGGAGGCAGCAGTGGGGAATCTTGGACAATGGGGGCAACCCTGATCCAGCCATGCCGCGTGAGCGATGAAGGCCTTAGGGTTGTAAAGCTCTTTCACCCGTGAAGATAATGACGGTAGCGGGAGAAGAAGCCCCGGCTAACTCCGTGCCAGCAGCCGCGGTAATACGGAGGGGGCTAGCGTTGCTCGGAATTACTGGGCGTAAAGCGCGCGCAGGCGGGTGTGCAAGTCGGAAGTGAAATCC
+
FFFFFFFFFFFFFFFFFFFFFFFFFFFFFFFFFFFFFFFFFFFFFFFFFFFFFFFFFFF:FFFFFFFFFFFFFFFFFFFFFFFFFFFFFFFF,FFFFFFFFFFFFFFFFFFFFFFFFFFFFFFF,FFFFFFFFFF:FFFFFFFFFFFFFFFFFFFFFFFFFFFFFFFFFF:F:FFFFFFFFFFFFFFFFFFFFFFFF,FFFFFFFFFFFFFFFFFF:FFFFFFFFFFFFFFFFFFFFFFF,FFF,F:FFF
@A00920:152:HGHKKDRXX:2:2106:31024:2425 1:N:0:AGGAGTGG+TAAGACAC
ACTCCTACGGGAGGCAGCAGTGGGGAATCTTGCGCAATGGCCGAAAGGCTGACGCAGCGACGCCGCGTGTGGGATGACGGCCTTCGGGTTGTAAACCACTGTTGCCCGGGACGAACACACGGTTGCGACCGTGCTGACGGTACCGGGTGAGGAAGCACCGGCTAACTCCGTGCCAGCAGCCGCGGTAATACGGAGGGTGCGAGCGTTGTCCGGAATCACTGGGCGTAAAGGGCGCGTAGGCGGTGGGGTA
+
FFFFFFFFFFFFFFFFFFFFFFFFFFFFFFFFFFFFFFFFFFFFFFFFFFFFFFFFFFFFFFFFFFFFFFFFFFFFFFFFFFFFFFF:FFFFFFFFFF:FFFFFFF:FFFFFF::FFFFFFFFFFFFFFFFFFFFFFFFFFFFFFFFFFFFFFFFFFFFFFFFFFFFFFFFFFFFFFFFFF:FFFF:FFFFFFFFFFF:FFFFFFFFF::FFFFFFF::FFFFFFFFFFFFFF:FF,FFFF:FFFFF:FF
@A00920:152:HGHKKDRXX:2:2106:24930:2832 1:N:0:AGGAGTGG+TAAGACAC
ACTCCTACGGGAGGCAGCAGTAGGGAATCTTCCGCAATGGACGAAAGTCTGACGGAGCAACGCCGCGTGAGCGAAGAAGGCCTTCGGGTCGTAAAGCTCTGTTGTGAGGGAAGAAAAAGAATAGGAGTAACTGCCGATAACTTGACGGTACCTAACCAGAAAGACACGGCTAACTACGAGCCAGCAGCAGCGGTAATACGTAGGGTGCAGGCGTTAATAGGACTTACTGGGCGGAAAGCGTGCGCAGGCG
+
FFFFFFFFFFFFFFFFFFFFF:FFFFFFFFFFFFFF:FFF,FFF:FF:FFFFFFFFFF,FFFFFFFFFFFFFFF,FFFFFFFFFFFFFFFFFF,F:FFFFFFFF,,:FFFFFFF:,,F,,FF,::::,F:F:F,F:,FF,F:,F,F,FF,F,FF:,F,F:F,,FF:F,F,:,F:F,,F,,FF:F,F,,,,FFF,F,F:FFFF:F,FF,F,FF,,F,F,,:FF,FFF,,FF:FF,FFFFFFFFFFF,,FF,
@A00920:152:HGHKKDRXX:2:2106:31132:3396 1:N:0:AGGAGTGG+TAAGACAC
ACTCCTACGGGAGGCAGCAGTAGGGAATATTGGTCAATGGATGCAAGTCTGAACCAGCCATGCCGCGTGCAGGAAGAAGGCCTTCTGGGTTGTAAACTGCTTTTGCCGGGGGATAAAATTCCCATGCGTGGGACATTGAAGGTACCCGGTGAATAAGCCACGGCTAACTACGTGCCAGCAGCCGCGGTAATACGTAGGTGGCAAGCGTTGTCCGGATTTATTGGGTTTAAAGGGTGCGTAGGCGGCCTAT
+
FFFFF:FF:,FFFFFFFFFFFFFFFFFFFFFFFFF:FFF:F:,FFF::FF:FF,FFFFFFF:FFFFFFFFFFFFFFFFFF:FFFFFFFFF:F:FF:FFFFF:FFFFFFFFFFFFF::FF::,FFFFFF:F:FFF:FFFFFFFF:FFFFFFF:FF:FF:FF::F::F:F:FFF:F,FFF:FF:FFFFFFFF:FFF:FFFFF::FF::FFFFFFFFF:FFFFFFFFFFFF:F,F,F:FFF:FFF,FFFFFFF
@A00920:152:HGHKKDRXX:2:2106:1624:4116 1:N:0:AGGAGTGG+TAAGACAC
ACTCCTACGGGAGGCAGCAGTGGGGAATTTTGGACAATGGGCGCAAGCCTGATCCAGCCATTCCGCGTGCAGGATGAAGGCCTTCGGGTTGTAAACTGCTTTTGTACGGAACGAAAAAGCCCTTTCTAATACAGAGGGTCCATGACGGTACCGTAAGAATAAGCACCGCCTAACTACGTGCCAGCAGCCGCGGTCATACGTAGGGTGCGAGCGTTAATCGGAATTACTGGGCGTAAAGCGTGCGCAGGCG
+
FFFFF::FFFFFFFFFFFFFFFFFFF:::FFFFFFFFFFFFFFFFFFFFFFF:FFFFFFFFFFFFFFFFFFFFFFFFFFFFFFFFFFFFFFFFFFFFFFFFFFFFFFFFF:F::FFFFFFFFFFFFFFFFFFFFFFFFFFFFFFFFFFFFFFF,F:FF,,F:FFFF,F,FFFFFF,FFF:FF,:FF:FFFFFF,::FFFFFF::FFFFFFFFF,:FF,,FFFFFFFFFF:F:FF,FFFFFFFFFFF:FFF
@A00920:152:HGHKKDRXX:2:2106:1307:5008 1:N:0:AGGAGTGG+TAAGACAC
ACTCCTACGGGAGGCAGCAGTAAGGAATATTGCACAATGGGCGCAAGCCTGATGCAGCAACGCCGCGTGCCCGAGGAAGGCCTTCGGGTTGTAAAGGGCTTTTCTGGCTGAAGAGCAAGGACGGTAGGCCAGGAATAAGCGTCGGCTAACTACGTGCCAGCAGCCGCGGTAAAACGTAGGACGCGAGCGTTATCCGGATTTACTGGGCGTAAAGCGCGGGCAGGCGGCTGTTCAAGTCGGACGTGAAAGC
+
FF,FF:FF,,,FFFFFFFFFFFFF:FFFFFFFFFFFFFFFFFFFFFFFFFFFFFFFFFFFFFFFFFFFFFFFF:FFF:FFFFFFFFFFFFF:FFFFFFFFFFFFFFFFFFFFFFFF:FFFFFFFFFFFFFFFFF:FF:FFFFFFFFFF:FFFFFFFFFFFFFFFFFFFF:FFFFFFFFFFFFFFFFFFFFFFFF:FF:FFFFFFFFFFFF:FFFFFFFF:FFFFFFFFFFFFFFFF::FFFFFFFFFFFF
@A00920:152:HGHKKDRXX:2:2106:26205:5353 1:N:0:AGGAGTGG+TAAGACAC
ACTCCTACGGGAGGCAGCAGTGGGGAATATTGGGCAATGGGCGCAAGCCTGACCCAGCGACGCCGCGTGCGGGATGACGCTTCTCGGAGTGTAAACCGCTGTCAGAGGGGACGAACGGCCCACGGGGGAATACTTCGTGGGATTGACGGTACCCTCAAAGGAAGCGCCGGCTAACTCTGTGCCAGCAGCCGCGGTAATACAGAGGTCTCAAGCGTTGTTCGGATTCATTGGGCGTAAAGGGTGCGTAGGC
+
FFFFFFFFFFFFFFFFFFFF,FFFFFFFFF:FFFFF:FFFFFFFFFFFFFFFFFFFFFFFFFFFFFFFFFFFFFFFFFFFFFFFFFFFFFFFFFFFFFFFFFFFF:FFFFFFFFFFFFF:FFFFFFFFFFFFFFFFFFFFFFFFFFFFFFFFFFFFFFFFFF:FF:FFFFFFFFFFFFFFFFFFFFFFFFFFFFFF,F:FFFFFFFF:F,,:F:FFFFFFFFF:FF::FF:FFFFFFFFFFFFFFFFFFF
@A00920:152:HGHKKDRXX:2:2106:10945:6637 1:N:0:AGGAGTGG+TAAGACAC
ACTCCTACGGGAGGCAGCAGTGGGGAATTGTTCACAATGGGCGAAAGCCTGATGCAGCGACGCCGCGTGGGTGAGGAAGTTCTTCGGAATGTAAAGCCCTTTTATCGGGGACGATCCAAGACGGTACCCGATGAATAAGCCCCGGCTAACTACGTGCCAGCAGCCGCGGTAATACGTAGGGGGCAAGCGTTGTCCGGATTTACTGGGCGTAAAGAGCGCGTAGGCGGATGTTTAAGTGTGGCCTGAAAGC
+
,:::FFFFFFFFFFFFFFFFFFFFFFFFFFF:F:FFFFFFFFFFFFFFFFFFFFF:FFFFFFFFF:FFFFFFF,FFFFF::FFFFFF:FFFFFFFFFFFFFF:FFFFFFFFFFFFFFFFF,FFFF:FFFF:FFF:FFFFFFFFFFF:,:FFFFFFFFFFFFFFFFFFFFFFFFFFFFFFFFFFFFF:FFFFFFFFFFFFF:FFFFF:FFFF::FFFFFFFFFFFFFF:FFFF:::F:FFFFFFFFFFFFF
@A00920:152:HGHKKDRXX:2:2106:8612:6668 1:N:0:AGGAGTGG+TAAGACAC
ACTCCTACGGGAGGCAGCAGTGGGGAGTATTGGACAATGGGGGCAACCCTGATCCAGCAATGCCGCGTGGGTGATGAAGGCCTTCGGGTTGTAAAGCCCTTTCGGCGGGGACGATGATGACGGTACCCGCAGAAGAAGCTCCGGCTAACTTCGTGCCAGCAGCCGCGGTAATACGAAGGGAGCTAGCGTTGTTCGGATTTACTGGGCGTAAAGGGCGCGTAGGCGGTTTTGCAAGTCAGATGTGAAAGCC
+
FFFFFFFFFFFFFFFFFFFFFFFFFFFFFFFFFFFFFFFFFFFFFFFFFFFFFFFFFFFFFFFFFFFFFFFFFFFFFFFFFFFFFFFF,FFFFFFFFFFFFFFFFFFFFFFFFFFFFFFFFFFFFFFFFFFFFFFFFFFFFFFFFF:FFFFFF:FFFFFFFFFFFFFF:F:FFFFFFFFFFF:FFFFFFFFFFF:F:FFFFFFFFFFFFFF:FFFFFF:FFFFFFFFFF:F:F:FFFFFFFF:FFFFFF:
@A00920:152:HGHKKDRXX:2:2106:6506:7028 1:N:0:AGGAGTGG+TAAGACAC
ACTCCTACGGGAGGCAGCAGTAGGGAATCTTGCGCAATGGGCGAAAGCCTGACGCAGCAACGCCGCGTGGGGGATGAAGGCCTTCGGGTTGTAAACCCCTTTCAGCAGGGACGAAATTGACGGTACCTGCAGAAGAAGCCCCGGCCAACTACGTGCCAGCAGCCGCGGTAATACGTAGGGACCAAGCGTTGTTCGGATTTACTGGGCGTAAAGGGCGCGTAGGCGGCAATTCAAGTCATCTGTGAAATCT
+
FFFFFFFFFFFFFFFFFFFFFFFFFFFFFFFFFFFFFFFFFFFFFFFFFFFFFFFFFFFFFFFFFFFFFFFFFFFFFFFFFFFFFFFFFFFFFFFFFFFFFFFFFFFFFFFFFFF:FF:FFFFFFFFFFFFFFFFFFFFFFFFFFFFFFFFFFFFFFFFFFFFFFFFFFFFFFFFFFFFFFFFFFFFFF:FFFFFFFFFFFFFFFFFFFFFFFFFFFFFFFFFFFFFF:FFFFF:F,FFFFFFFF,FFFF
@A00920:152:HGHKKDRXX:2:2106:11785:7435 1:N:0:AGGAGTGG+TAAGACAC
ACTCCTACGGGAGGCAGCAGTGGGGAATATTGCGCAATGGACGAAAGTCTGACGCAGCGACGCCGCGTGTGGGATGACGGTCTTCGGATTGTAAACCACTGTCGGGAGGGACGAATACGCCGCAAGGCGGGTGACGGTACCTCCAAAGGAAGCGCCGGCTAACTCCTTGCCAGCAGCCGCGGTAATACGGAGGGCGCAAGAGTTGTTCGGAATCACTGGGCGTAAAGCTCGCGCAGGCGGGTGTGCAAGT
+
FF,F,FFFFF:F::FFFFFFFFF,:FFF:FFFFFFFFFFF:FFFFFFFFFFFFFFF:F:FFFFFFFFFFFFFF:FFFFFFFFF:F:FFFFFFFFFFFFFFFFFFFFFFFFF:,FFFFFFFFFFFFFFFF:FFFF:FFFFFFFFFFFFFFFFFFFFFF,FFFFFF:F,F,FFF,:FFFFFFFF:FF:FF,FFFFFFF::F:,FFF:F,FF,FF:FFFFFF:FF,FF:,,,:,:FFF:,F,FF::FF:FFF,
@A00920:152:HGHKKDRXX:2:2106:25491:8719 1:N:0:AGGAGTGG+TAAGACAC
ACTCCTACGGGAGGCAGCAGTGGGGAATCTTGCGCAATGGGCGAAAGCCTGACGCAGCGACGCCGCGTGGGGGAAGAAGGCCTTCGGGTTGTAAACCTCTTTCAGGAGGGACGAAGCCACTCGGGTGAATAGCCCAGAGGGTGACGGTACCTCCAGAATAAGCCCCGGCAAACTTCGTGCCAGCAGCCGCGGTAATACGAAGGGGGCTAGCGTTGTTCGGAATTACTGGGCGTAAAGCGCACGTAGGCGG
+
FFFFFFFFFFFFFFFFFFFFFFFFFFFFFFFFFFFFFFFFFFFFF,F:FFFFFFFFFFFFFFFFFFFF:FFFF::FFFFFFF:FFFFFFFFFFFFFFFFFFFFFFFFFFFFFFFFFFFFFFFFFFFFFFFFFFFFFFFFFFFFFFFFFFFFFFFFFFFF:FFFFFFFF:FFFFFFFFFFFFFFFFFFFFFFFFFFFFFFFFFFFFFF,FFF,FFFFFFF:FFFFFF:FF:FFFFFFF:FFFFFF:FFFFF
@A00920:152:HGHKKDRXX:2:2106:18032:9142 1:N:0:AGGAGTGG+TAAGACAC
ACTCCTACGGGAGGCAGCAGTGGGGAATTGTTCGCAATGGGCGCAAGCCTGACGACGCGACGCCGCGTGGGTGAAGAAGGACTTCGGATTGTAAACCCCTTTCGAGAGGGACGAAAGCCCCCCCATTGAATAGAACGTGGGAATGAATGAACAGCAAAAGGAACACACGCCAAACAATTTGCCAGAACCCCCGTAAAACAAAAGGTGCCAAGCGTTGTACGAAATTACTGGGCGAAAACGGCGCGTCGCC
+
F,FFFFFFF:F:FFFFFFFF,FFFFF:FF,FFF,FF,FFFFFF,F:,FFFFF,,,,FF,FFFFFFFFFF:F,FF,FFFFF:FF,FFFFFFFFFFFFFFFF,FFF::,FFFFF:F:,F,F:F:F,,,:,::F,F,,F:FFFFFFF,FF:,,:F,,F,FFFF,:F,,FFFF,,,:F,,:F:F,F,F:,F,F:,:F,,:F,,,,,,,FFF,:F,,F,,:,FFFF,FFF,,,,F::F,:FF:,F,,:FF::F,F
@A00920:152:HGHKKDRXX:2:2106:32334:9236 1:N:0:AGGAGTGG+TAAGACAC
ACTCCTACGGGAGGCAGCAGTAGGGAATCTTCCACAATGGGCGAAAGCCTGATGGAGCAACGCCGCGTGAGTGAGGAAGGCTTTCGGGTCGTAAAGCTCTGTTGCCAGGGAAGAATAAGGATGAGAGTAACTGCTCATTCGATGACGGTACCTGAGAAGAAAGCCCCGGCTAACTACGTGCCAGCAGCCGCGGTAATACGTAGGGGGCAAGCGTTGTCCGGAATTATTGGGCGTAAAGCGCGCGCAGGCG
+
FFFFFFFFFFFFFFFFFFFFFFFFFFFFFFFFFFFFFFFFFFFFFFFFFFFFFFFFFFFFFFFFFFFFFFFFFFFFFFFFFFFFFFFF:FFFFFFFFFFFFFFFFFFFFFFFFFFFF:FFFFFFFFFFFFFFFFFFFFF:F:FFFFFF:FFFFFFF:FFF:FFFFFFFFF::FFFFFFFFFFFFFFFFFFFFFF,FF:FFFFFFFFFFF,FFFFFF:FFFFFFFFFFFFFF:,:F::F:FFF:FFFFFFF
@A00920:152:HGHKKDRXX:2:2106:25427:10081 1:N:0:AGGAGTGG+TAAGACAC
ACTCCTACGGGAGGCAGCAGTAAGGAATATTGCACAATGGGCGCAAGCCTGATGCAGCAACGCCGCGTGCCCGAGGAAGGCCTTCGGGTTGTAAAGCACTTTTGTTGGGGAAGAAAAGACACCGGTTAATACCCGGGGTTTCTGACGGTACCCAAAGAATAAGCACCGGCTAACTTCGTGCCAGCAGCCGCGGTAATACGAAGGGTGCGAGCGTTGTCCGGAATCACTGGGCGTAAAGGGCGCGTAGGCG
+
:FFFFFFFFFFFFFFFFFFFFFFFFFFFFFFFFFFFFFFFFFFFFFFFFFFFFFFFFFFFFFFFFFFFFFFFF:FFFFFFFFFFFFFFFFFFFFFFFFFFFFFFFFFFFFFFFFFF:FFFFFFFFFFFFFFFFFFFFFFFFFFFFFFFFFFFFFFFFFFFFFFFFFFFFFFFFFFFFFFFFFFFFFFFFFFFFFFFFFFFFFFFFFFFFFFFFFFFFFFFF:,FFFFFFFFFFFFFFF:FFFF:F,FFFF
@A00920:152:HGHKKDRXX:2:2106:4218:10363 1:N:0:AGGAGTGG+TAAGACAC
ACTCCTACGGGAGGCAGCAGTGGGGAATTGTTCGCAATGGACGAAAGTCTGACGACGCAACGCCGCGTGGAGGATGAAGGTCTTCGGATTGTAAACTCCTGTTGCCCGGGACGAATGGCTTCGACCTAATACGTCGAAGTTTGACGGTACCGGGTGAGGAAGCCCCGGCTAACTCCGTGCCAGCAGCCGCGGTAATACGGGGGGGGCAAGCGTTGTTCGGAATTACTGGGCGTAAAGGGCTCGTAGGCGG
+
F,FF:FFFFFFFFFFFFFFFFFF:FFF:FFFF:FF:FFFF:F:FFFFFFFFFFFFFFFF,FFFF:FF:FFFFFFFFFFFFFFFFFFFFFFFFFFFF:F,:FFFFFFF:FFFFFF,FF:FFFFFFFFFF:FFFFFFFFFFFFFFFFFFFFFFFFFFFFF:FFFFFFFFFFFFFFFF:FFFFFFFFFFFFFFFFF,FFFFFF:FFFFFFFFFFFFF:FFF:FF,FFFFFFFFFFF:F::FFFFF:FFF:FFF
@A00920:152:HGHKKDRXX:2:2106:19289:10786 1:N:0:AGGAGTGG+TAAGACAC
ACTCCTACGGGAGGCAGCAGTGGGGAATTGTTCGCAATGGGCGCAAGCCTGACGACGCAACGCCGCGTGGGGGATGAAGGTCTTCGGATCGTAAACCCCTGTCGAGTGGGACGAATGGCCCGCGGTCCAATACACCGTGGGAGTGACGGTACCACTAAAGGAAGCCACGGCTAACTCTGTGCCAGCAGCCGCGGTAATACGGAGGGGGCAAGCGTTGTTCGGAATTACTGGGCGTAAAGCGCGCGCAGGG
+
FFFFF:FFFFFFFFFFFFFFFFFFFFF:FFFFFFFFFFFFFFFFFFFFFFF:F:FFFF::FFFFFFFFFFFFFFFF,FFFFF:FF:FFFFFFFFFFFFFFFFFFFFFFFFFFFFFFFFFFFFFFFFFFFFFFFFFFFFFFFFF:FF:FFFFFF:FF,FF:FFFFFFFFFFFFF:FFFFFFFFFFFFFFF:FFFFF:FFFFFFFFFFFFF,F:FFF:FFFFFFFFFFFFFFFFFFFFFF:FFFFFFF:FF,
@A00920:152:HGHKKDRXX:2:2106:27688:10833 1:N:0:AGGAGTGG+TAAGACAC
ACTCCTACGGGAGGCAGCAGTGGGGAATCTTGGACAATGGGGGCAACCCTGATCCAGCGACGCCGCGTGGGTGATGAAGGCCTTCGGGTTGTAAAGCCCTTTCGACGGGGACGATGATGACGGTACCCGGCGAAGAAGCACCGGCTAACTCCGTGCCAGCAGCCGCGGTAAGACGGAGGGTGCTAGCGTTGTTCGGAATCACTGGGCGTAAAGGGCGCGTAGGCGGCTTTGGCAGTCGGCTTGTGAAAGC
+
FF:FFFFFFFFFFFFFFFFFFFFFFFF:FFFFFFFFFFFFFFFFFFFFFFFFFFFFFFFFFFFFFFFFFFFFFF:FFFFFFFFFFFFFFFFFFFFFFFFFFFFFFFFFFFFFFFFFFFFFFF:FFFFFFFFFFFFFFFFFFFFFFFFFFFFFFFFFFFFFFFFFFFFFFFFFFFFFFFFFFFFFFFFFFFFF:FFFF,FFF:FFFFFFFFFFFFFFFFFF:FFFFF:FFFFFF:FFFFF::FFFFFFF:F
@A00920:152:HGHKKDRXX:2:2106:4860:10848 1:N:0:AGGAGTGG+TAAGACAC
ACTCCTACGGGAGGCAGCAGTAAGGAATATTGCACAATGGACGCAAGTCTGATGCAGCAACGCCGCGTGCCCGAGGACGGCCTTCGGGTTGTAAAGGGCTTTTCTGGCTGAAGAGGCAGGACGGTAGGCCAGGAATAAGCGTCGGCTAACTACGTGCCAGCAGCCGCGGTAAAACGTAGGACGCGAGCGTTATCCGGATTTACTGGGCGTAAAGCGCGGGCAGGCGGTGGTCCAAGTCGGACGTGAAAGC
+
FFFFFFFFFFFFFFFFFFFF:FFFFFFFFFFFFFFFFFFFFFFFFFFFFFFFFFFFFFFFFFFFFFFFFFFFFFFFFFFFFFFFFFFFFFF,:FFFFFFFFFFFFFFFFFFFFFFFFFFFFFFFFFFFFFFFFF:FFFFFFFFFFFF:FFFFFFFFFFFFFFFFFFFFFFF,FFFFFFFFFFFFFFFFFFFFFFFFFFFFFFFFFFFFFFFFFF:FFFFFFFFFFFFFFFFFFF:FFFFFFFFFFFFFF:
@A00920:152:HGHKKDRXX:2:2106:26422:10864 1:N:0:AGGAGTGG+TAAGACAC
ACTCCTACGGGAGGCAGCAGTAAGGGATCTTGCGACAATGGGCGAAAGCCTGACGCAGCAACGCCGCGTGCGGGATGACGGCCTTCGGGTTGTAAACCGCTTTTCGGGGGGAAGAGGAAGGACGGTACCCCCGGAATAAGTCTCGGCTAACTACGTGCCAGCAGCCGCGGTAAAACGTAGGAGGCGAGCGTTATCCGGATTTACTGGGTGTAAAGCGCGTGTAGGCGGTCGTGCAAGTGAGGCGTGAAAG
+
FFFFFFFFFFFFFFFFFFFFFFFFFFFFFFFFFF:F:FFFFFFFFFFFFFFFFFFFFFFF:FFFFFFFFFFFFFFFFFFFFFFFFFFFFFFFFFFFFFFFFFFFFFFFFFFFFFFFFFFFFFFFFFFFFFFFFFFFFFFFFFFFFFFFFFFFFFFFFFFFFFFFFFFFFFFF:FFFFFFFFFFFFFFFFFFFFFFFFFFFFFFFFFFFFFFFFFFFFFFFFFFFFF:FFFFF:F:FFFFFF:FFFFFFFF
@A00920:152:HGHKKDRXX:2:2106:28583:11475 1:N:0:AGGAGTGG+TAAGACAC
ACTCCTACGGGAGGCAGCAGTGGGGAATTGTTCGCAATGGGCGCAAGCCTGACGACGCAACGCCGCGTGGAGGATGAAGATTTTCGGATCGTAAACTCCTTTCGATCGGGACGAATGGCTGGGAACCTAATACGTTTCCGGATTGACGGTACCGAGAGAAGAAGCCCCGGCTAACTCCGTGCCAGCAGCCGCGGTAATACGGGGGGGGCAAGCGTTGTTCGGAATTACTGGGCGTAAAGGGCGCGTAGGC
+
FFFF:FFFFFFFFFFFFFFFFFFFFFFFFFFFFFFFFFFFFFFFFFFFFFFFFFFFFF::FFFFFFF:FFFFFFFFFFFFFFFFFFFFFFFFFFFFFFFFFFFFFFFFFFFFFFFFFFFFFFFF,FFFFFFFFFFFFFFFFFFFFFFFFFFFFFFFFFFFFFFFFFFFFFFFFFFFFFFFFFFFFFFFFFFFFFFFFFFFFFFFFFFFFFFFFFF:FFFFFFF:FFFFFFFFFFFF,,FFFFFFFF,FFF
@A00920:152:HGHKKDRXX:2:2106:25337:11584 1:N:0:AGGAGTGG+TAAGACAC
ACTCCTACGGGAGGCAGCAGTAGGGAATCTTGCGCAATGGACGAAAGTCTGACGCAGCGACGCCGCGTGAGCGATGAAGGCCTTCGGGTTGTAAAGCTCTGTGGGGAGGGAAGAATAAGGGCAAGCTAATACCTTGTCCGATGACGGTACCTCCTTAGCAAGCACCGGCTAACTCTGTGCCAGCAGCCGCGGTAAGACAGAGGGTGCAAACGTTGTTCGGAATTACTGTGCGTAAAGCGCGCGCAGGCGG
+
:FFFFFFFFFFFF:FFFFFFFFFFFFFFFFFFF:FFFFFFFFFF:FFFFFFFFF:FFFFFFFFFFFFFFFFFFF:FFFFFFFF,FFFFFFFFFFFFFFF:FFF,FFFFF:FFFFFF:F:FFFFFFFFFFF,:F:,FFFFFFF,F,F:FFFFFFFFFF:F:,FFFFFFFFFFFFF::,F,FF:,FFFFF:FFF:FFFFFFFFFFFFF:F,F:F:FFFFFF,FFFFFFFF,::FF:FFFF:,FF,FFF:FF:
@A00920:152:HGHKKDRXX:2:2106:25518:12305 1:N:0:AGGAGTGG+TAAGACAC
ACTCCTACGGGAGGCAGCAGTGGGGAATTGTTCGCAATGGGCGCAAGCCTGACGACGCAACGCCGCGTGGAGGATGAAGGTCTTCGGATTGTAAACTCCTGTTGATCGGGAAGAATGGCCTCCGGGTTAATACTCCGGGGGACTGACGGTACCGATTGAGGAAGCCACGGCTAACTCTGTGCCAGCAGCCGCGGTAATACAGAGGTGGCAAGCGTAGTTCGGAATTACTGGGAGTAAAGGGCTCGTAGGC
+
FFFFFFFFFFFFFFFFFFFFF,F:FFF:,,FFFFFFFF,FFFF:,:FFFFFFFFF:FFFFFFFFFFF:FFFFFFFFFFF:,F,FFFFFF,FFFFFF,FFFFF,,,F:FFF:FFFFFF,F,,FF:,F,FFF,F::F:,F,:,F,F:,:,FFFFFF:,,F,F,FF:FFF:,,F,FFFF,F:FFFFFFFFFFFFF:,F,FF:FFF:FF:,F,FFFFFF,F,,,FFFFF:FFF,:F,FFFF,:::F,F,FF::F
@A00920:152:HGHKKDRXX:2:2106:23032:12727 1:N:0:AGGAGTGG+TAAGACAC
ACTCCTACGGGAGGCAGCAGTGGGGAATATTGGACAATGGGCGCAAGCCTGATCCAGCCATGCCGCGTGAGTGAAGAAGGCCTTCGGGTTGTAAAGCTCTTTCGGCGGGGACGAAAAGGTCCGTGTTAACACCACGGATCCATGACGGTACCCACAGAATAAGCACCGGCTAACTACGTGCCAGCAGCCGCGGTAATACGTAGGGTGCGAGCGTTAATCGGAATTACTGGGCGTAAAGCGTGCGCAGGCG
+
FF,F,,FF::::FFFFFF,,,,FFFFF:F:FFFFFFFF:FFF,FFFFFFFFF:FFFFFF:FFFFFFF:FFFFFFFFFFFFFFFFFFF::F,FFFFFFFFFFF,F:FFF:,FFFFFF:FF::::FFFFFFF:FFFFFFFF::,FFFFFFFFFFFFFFFFFFF,,FFF,FFFFFFFFFFFF::F:FFFFFFFFF,FFF::FF,F:F:F:F,FFFF,F,,,:FFFFFFFFFFFFFFFFFFFFFFFFFFFFFFF
@A00920:152:HGHKKDRXX:2:2106:27868:14559 1:N:0:AGGAGTGG+TAAGACAC
ACTCCTACGGGAGGCAGCAGTGGGGAATCTTGCGCAATGGGCGAAAGCCTGACGCAGCGACGCCGCGTGAGTGATGAAGGCCTTCGGGTTGTAAAGCTCTGTGGGGAGAGACGAATAAGTGCAAGCTAATACCTTGCATGATGACGGTATCTCCTTAGCAAGCACCGGCTAACTCTGTGCCAGCAGCCGCGGTAAGACAGAGGGTGCAAACGTTGTTCGGAATTACTGGGCGTAAAGCGAGTGTAGGCGG
+
FFFFFFFFFFFF:FFFFFFFFFFFFFFFFFFFF:FFFFFFFFFFFFFFFFFFFFFFFFFFFFFFFFFFFFFFFFFFFFFFFFFFFFFFFFFFFFFFFFFFFFFFFFFFFFFFFFFFFFF:FFF:FFFFFFFFFFFFFFFFFFFFFFFFFFFFFFFFFFFF:FFFFFFFFFFFFFFFFFFFFFFFFFFFFFFFFFFF:FF:FFFFFFFF:FFFFFF:FFFFFFFFFFFFF:FFFFFFFF:::FFFFFFFF:
@A00920:152:HGHKKDRXX:2:2106:14705:15060 1:N:0:AGGAGTGG+TAAGACAC
ACTCCTACGGGAGGCAGCAGTGGGGAATATTGGACAATGGGCGCAAGCCTGATCCAGCCATGCCGCGTGAGTGATGAAGGCCCGCGGGTCGTAAAGCTCTGTGGAGAGGGACGAATGACTGCAGCATCAGCTCCTGCAGAGAGACGGGACAGCGTTAGCAAGCACCGGCTCACTCCGTGCCAGAAGCCGCGGTCATACGGAGGGTGCAAACGTGGCGCGGACTCAGGGGGCGTCAAGCGCGCGCAGGCGG
+
::FF:FFFFFFFFFFFFFFFFFFFFFF:FFFFFFF,F:FFF,FFFF:FFFFF,FF,FFFF,FFFFFFFFFFFFF,FFF:FFFF,FFFFF:FFFFFFFFFFFFFF,FFFFF:FFF:FFFF:F:::F::F,F,F:FFFFFFFF,F,FFF,::,,:,::F:F,FFFF:FFFFF,,FFFFF:F,F,F,,,FF:F,:F,:F,:F:FFF:FFF:,,FFF,F,,F::F,FF,:,FF,:FFF,,FF:FFF,:,FF,,,
@A00920:152:HGHKKDRXX:2:2106:17861:15765 1:N:0:AGGAGTGG+TAAGACAC
ACTCCTACGGGAGGCAGCAGTGGGGAATTTTGGACAATGGGGGAAACCCTGATCCAGCCATTCCGCGTGAGTGAAGAAGGCCTTCGGGTTGTAAAGCTCTTTTGTCCGGAACGAAACGGTGGACGTGAACATCGTCCATTACTGACGGTACCGGAAGAATAAGCACCGGCTAACTACGTGCCAGCAGCCGCGGTAATACGTAGGGTGCGAGCGTTAATCGGAATTACTGGGCGTAAAGCGTGCGTAGGCG
+
FFFFFFFFFFFFFFFFFFFFFFFFFFFFFFFFFFFFFFFFFFFFFFFFFFFFFFFFFFFFFFFFFFF:FFFFFF:FFFFFFFFFFFFFFFFFFFFFFFF:FFFFFFFFF::FFFFFFFFFFFFFFFFFFFFFFFFFFFFFFFFFFFFFFFFFFFFFFFFFFF:FFFFFFFFFFFFFFFFFFFFFFFFFFFFFFF,:FFFF,FFFFFFFFFFFFFF,FFFFFFFFFFFFFFFFFF,FFFFFF:FF:FFFFF
@A00920:152:HGHKKDRXX:2:2106:26639:16094 1:N:0:AGGAGTGG+TAAGACAC
ACTCCTACGGGAGGCAGCAGTGGGGAATATTGGACAATGGGCGCAAGCCTGATCCAGCAATGCCGCGTGTGTGAAGAAGGCCTTCGGGTTGTAAAGCACTTTTATCGGGAGCGAAAAGCACATGGTTAATACCCGTGTGTCATGACGGTACCCGATGAATAAGCACCGGCTAACTTCGTGCCAGCAGCCGCGGTAATACGAAGGGTGCAAGCGTTAGTCGGAATTACTGGGCGTAAAGCGTGCGTAGGCG
+
FFFFFFFFFFFFFFFFFFFFFFFFFFFFFFFFFFFFFFFFFFFFFF:FFFFFFFFFFFF,FFFFFFFFFFFFFF:F::FFFFFFFFFFFFFFF:FFFFFFFF:FFFFFFFFFFFFFFFFFFFFFFFFFFFFFFFFFFFFFFFFFFFFFFFFFFFFFFFFFFFFFFFFFFFF:FF:FFFFFFFFFFFFFFFFFF,FFFFFFFFFFFFFFF:FFFFFFFF:FFFFFFFFFFFFFFFFFFFFFFFFFF,FFFF
@A00920:152:HGHKKDRXX:2:2106:21974:16313 1:N:0:AGGAGTGG+TAAGACAC
ACTCCTACGGGAGGCAGCAGTCGAGAATTTTTCTCAATGGGCGAAAGCCTGAAGGAGCGACGCCGCGTGGGGGATGAAGGGTTTCGATCCGTAAACCCCTGTCATTTGTGAACAATGGTTATTCATGAATAATGAGTGACTTGATAGTAATGAAAGAGGAAGGGACGGCTAACTCTGTGCCAGCAGCCGCGCTAATACAGAGGTCCCGAGCGTTGTTCGGATTCACAGGGCGTAAAGGGTGCGTAGGTGG
+
FF:FFFFFFFFFFFFFFFFFFFFFFFFFFFFFFFFFFFFFFFFFF:FFF,FFFFFFFFFF::FFFFFFFFF,FFFFFFFF:FFFFFFFFFFF,FF:FFFFFFFFFFFFFFFFF,F,FFFFFFF,FFFF,FFFFFF,:FFFF,FFFF,,:F:FFFFFFFFFFFFFFFFFFFFFFFFFFFFFFFF,,FFFF,F,F:FFFFFFF:FFFFFFFFFFF,FFFFFFFFFFFF,F,F,,,FF::,F:FF:FF,:F,F
@A00920:152:HGHKKDRXX:2:2106:16269:16861 1:N:0:AGGAGTGG+TAAGACAC
ACTCCTACGGGAGGCAGCAGCAGGGAATCTTGCGCAATGGGCGAAAGCCTGACGCAGCAACGCCGCGTGGGGGATGACGGCCTTCGGGTTGTAAACCCCTTTCAGGAGGGAAGAAATTGACGGTACCTCCAGAAGAAGCCCCGGCCAACTACGTGCCAGCAGCCGCGGTAATACGTAGGGGGCAAGCGTTGTCCGGAATTATTGGGCGTAAAGAGCTCGTAGGCGGCTCAGCAAGTCGGCTGTGAAATCC
+
FFFF:FFFFFFFFFFFFFFFFFFFFFFFFFFFFFFFFFFFFFFFFFFFFFFFFFFFFFFFFFFFFFFFFFFFFFFFFFFFFFFFFFFFFFFFFF:FFFFFFFFFFFFFFFF,FFFFFFFFFFFFFFFFFFF:FFFFFFFFFFFFFFFFFF,FFFFFFFFFF:FFFFFFFF:FFFFFFFFFFFFFFFF:FFFFFFFFFFFFFFFFFFFFFFFFF,FFFFFFFFFFFFFFFFFFFFFFFFFFFFFF::FFFF
@A00920:152:HGHKKDRXX:2:2106:17119:16986 1:N:0:AGGAGTGG+TAAGACAC
ACTCCTACGGGAGGCAGCAGTAAGGAATATTGCACAATGGGCGCAAGCCTGATGCAGCAACGCCGCGTGCCCGAGGAAGGCCTTCGGGTTGTAAAGGGCTTTTCTGGCTGAAGAGCAAGGACGGTAGGCCAGGAATAAGCGTCGGCTAACTACGTGCCAGCAGCCGCGGTAAAACGTAGGACGCGAGCGTTATCCGGATTTACTGGGCGTAAAGCGCGGGCAGGCGGCTGTTCAAGTCGGACGTGAAAGC
+
,FFF,F,F:FFFFFFFFF:FFFFFFFFF:F:FFFF:FFF:FFFFFFFFFFFFFFFFFF:FFFFFFFFFFFFFF:FFFFFFFFFFFF:FFFF:FF:FFFFFFF,FF:FFFFF:F:FFFFFFFFFFFFFFF:FFFF::FFFFFF:FFFF:FFFFFFFFFFF:F:FFFFF:FFFFF:FFFF:FFFFFFFF:FFFFFFF:FF:FF:FF:FFFFFFFFFFFFFFF:FFFFFFFFFFFF::FFF,:FFFFF,:FF,
@A00920:152:HGHKKDRXX:2:2106:8097:17080 1:N:0:AGGAGTGG+TAAGACAC
ACTCCTACGGGAGGCAGCAGTGGGGAATATTGGACAATGGGCGAAAGCCTGATCCAGCAATGCCGCGTGAGTGAGGAAGGCCTTAGGGTAGTAAAGCTCTTTTACCCGGGATGATAATGACAGTACAGGGAGAATAAGCCCCGGCTAACTCCGTGCCAGCAGCCGCGGTAATACGGAGGGGGCTAGCGTTGATCGGAATTACTGGGCGTAAAGCGCACGAAGCCGGCATTGTACTATAGAGGTGAAAGCC
+
FFFFFFFF:FFFFFFFFFFFFFFFFFFFFFF,FFF:FFFFFFFFFFFFFFFF:F,FFFFFFFFFFFFFFFF,FF,FFFF,FFF,FFFFF,FFFFFF,:FFFF,F,FFFFFFFFFFF,F:FFFFFF:,F,FF:FF:,F:FFF:::F::FFFFF,F:,:F:FF,,FFFF,FF,FF,,,:,F,FFFFF,,F,,F,FF:FFF:,FFFFFFFF,FF,,F:FFF,,FF,:F,F,F:FFF,,,F,FF:,:,,F:FF:
@A00920:152:HGHKKDRXX:2:2106:13575:17895 1:N:0:AGGAGTGG+TAAGACAC
ACTCCTACGGGAGGCAGCAGTGAGGAATATTGCACAATGGGGGAAACCCTGATGCAGCAACGCCGCGTGGAGGAAGAAGGCCTTCGGGTTGTAAAGGGCTTTTCTGGCTGAAGAGCAAGGACGGTAGGCCAGGAATAAGCGTCGGCTAACTACGTGCCAGCAGCCGCGGTAAAACGTAGGACGCGAGCGTTATCCGGATTTACTGGGCGTAAAGCGCGGGCAGGCGGCTGTTCAAGTCGGACGTGAAAGC
+
FFFFFFFFFFFFFFFFFFFFFFFFFFFFFFFFFFFFFFFFFFFFFFFF:FFFFFFFFFFFFFF:F:FFFFFFFF,FFFFFFFFFFFFFF,FFFFFFFF:FFFFFFFFFFF::F:FFF:FFFFFFFFFFFFFFFFFFFFFFFFFFFFFFFFFFFFFFFFFFFFFFFFFFFF,FFFFFFFFFFFFFFFFFFFFFFFFFFFFF:FFFFFF:FFFFFF:FFFFFFF:FFFFFFFFFFFFFFFFFF:FFF,FFF:
@A00920:152:HGHKKDRXX:2:2106:7184:18474 1:N:0:AGGAGTGG+TAAGACAC
ACTCCTACGGGAGGCAGCAGTGGGGAATATTGCGCAATGGGCGAAAGCCTGATGCAGCAACGCCGCGTGCGGGAAGAAGGCCCTAGGGTTGTAAACCGCTTTCAGCAGGGAAGAAAATGACGGTACCTGCAGAAGAAGGTGCGGCCAACTACGTGCCAGCAGCCGCGGTGACACGTAGGCACCAAGCGTTGTCCGGATTTATTGGGCGTAAAGAGCTCGTAGGCGGTTCGGTAAGTCGGGTGTGAAAACT
+
FFFFFFFFFFFFFFFFFFFFFFFFFFFF:FFFFFFFFFFFFFFFFFFFFFFFFFFFFFFFFFFFFFFFFFFFFFFFFFFFFFFFFFFFFFFFFFFFFFFFFFFFFFFFFFFFFFF:FFFFFFFFFFFFFF:FFFFFFFFFFFFFFFFFFF:FFFFFFFFFFFFFFFFFFFFFFFFFFFFFFFFFFFFFFFFFFFFFFFFFFFFFFFFF:FFFFFFFFFFFFFFFFFFFFFFFFFFFFFFFFFFFFF:FF:
@A00920:152:HGHKKDRXX:2:2106:6433:18615 1:N:0:AGGAGTGG+TAAGACAC
ACTCCTACGGGAGGCAGCAGCAAGGAATTTTCCGCAATGGGCTCACGCCTGAGGGAGCAACGCCGCGTGCAGGACGACGGCCTTCGGGTTGTAAACTGCTTTTGGGGGGGAAGAAATCGACGGTACCCCCTGAATAAGCCACGGCTAACTCTGTGCCAGCAGCCGCGGTAATACAGAGGGGGCAAGCGTTATACGGAATTAGTGGGCGTAAAGCGCGCGGAGGCGGCAGCGCACGTTCAAGGTGAAATCA
+
FFFFFFFFFFFFFFFFFFFFFF:FFFFFFFFF:,FFFFFFFF:FFFFFFFFF:FFFFFFFFFFFFFFFF:FFFF:FFFFFFFF:FFFFFFFFFFFFF:FF,:FFFFFFFFF:FF,,:,FFFFFFFFFFF:FFFFFFFF,F,FFFFFFFFFFFFFFFFFFF,FFFFFFFF:FFFFFFFFF,FFFFFFFFFF,:,FFFF,F,F,FFFFFFFFFFF,FFFFF,FFFFFFF,F:FF,,FF,F,,,FFFFFFFF,
@A00920:152:HGHKKDRXX:2:2106:11324:19351 1:N:0:AGGAGTGG+TAAGACAC
ACTCCTACGGGAGGCAGCAGTGGGGAATTGTTCGCAATGGGCGCAAGCCTGACGACGCAACGCCGCGTGGAGGATTAAGAATTTCGGTTCGTAAACTCCTGTCGAGCGGGACGAAAGATGCGCGGGTTAATACCCCGCGCAAGTGACGGTACCGCTAAAGGAAGCCACGGCTAACTCCGTGCCAGCAGCCGCGGTAAAACGTAGGAGGCAAGCGTTATCCGGATTTACTGGGCGTAAAGGGCGTGCAGGT
+
:FFF,FF:FFF::FFFFFF:FFFFFFFFFFF:FFFFFF,,FFFFF:,FF:FFFFFF,FFFFFFFFFFFFF,FFFF,,F:FFF:FFF,FFFF:FFF:FFFFFFFFF,F,FFF,FF:F,F:F:FF,FFFFFFFF:FFF::FFFF:F:F:FFFFFF:FFFF:,FFF:FF,FFFFF:FFF,F:FFFFFFF:F:F:FFFFFFFFFFFF::FF,FF,F,:FFFF::,FFFF:FFFF,,:FFFFF:FFF:FFF:FF,
@A00920:152:HGHKKDRXX:2:2106:8241:19398 1:N:0:AGGAGTGG+TAAGACAC
ACTCCTACGGGAGGCAGCAGTCGGGAATTTTGCTCAATGGGGGAAACCCTGAAGCAGCAACGCCGCGTGAGGGATGACTGCCTTCGGGTTGTAAACTTCTGTTGGATGGGAAAAAAAGCCCGGGTGACCGGGAATTGATGGTACCATTCGAGTAAGCACCGGCTAACTACGTGCCAGCAGCCGCGGTAATACGTAGGGTGCTAGCGTTATCCGGAATCACTGGGCGTAAAGGGCGCGTAGGCGGTCTGTT
+
FFFFFFFFFFFFFFFFFFFFFFFFFFFFFF:F:FFF:FFFFFFF:FFFFFFFFFFFFFFFF:FFFFF:FFFFFFFFFFFFF:FFFFFFFFFFFFFFFF:,FF:FFFFFFFFFFFFFFFFFFFFFFFFFFFFFFFFFFFFFFF:FFFFFFFFFFFFFFFFFFFFF:FFFFFFFFFFFFFFFFFFFFFFF,::FFF:FFF:FFF:F:FFF,FF:FFF:FFF:FF:FF:FF:::FFF:FFFFFFFFF:FF::F
@A00920:152:HGHKKDRXX:2:2106:13503:19586 1:N:0:AGGAGTGG+TAAGACAC
ACTCCTACGGGAGGCAGCAGTGGGGAATATTGGACAATGGGGGAAAACCTGATCCAGCAATGACGCGTGTGTGAAGATGGACTGCGGGTTGTAAAGCACTTTCGGCAGGGAAGAAAAGCGTGGGGCTAATATACTCGCGTCTTGACGATACCTGCATAAGAAGCAACGGCTAACTCCGTGCGAGCAGCCGCGGTAAAACAGGCGGTCCGAGCGGTGTTCGCAAATACTGGGAGTCAAGCGCGCGCAGGCG
+
,FFF,:F:FF:FFF:F,FF,:,F,FFFF,F::FFF:,,:,,F:FFF,FFFF:F::,,,FF:F,F,:F,F,,F,::,:,:,,F,F:,,:,FFFFF:FFFFF,FFFFFF:,FF,F:FFF:F:FF,,:F,F:F,F,F,FF:FFF,FF:F:,,:F::FF:FFF,,:FFF,,::F:F,F:F,FFFF,::F:F,,FFF,,:,,,:,F,,:,:,,FFF,F,:F,,F,,F:,F:,FFF,,FFFF,,F,FFFF::FFFF
@A00920:152:HGHKKDRXX:2:2106:25916:20228 1:N:0:AGGAGTGG+TAAGACAC
ACTCCTACGGGAGGCAGCAGTAGGGAATCTTCCGCAATGGACGAAAGTCTGACGGAGCAACGCCGCGTGAGCGATGAAGGCCTTCGGGTCGTAAAGCTCTGTTGGTAGGGAAGAACAAGGAGCAGTTAACTGCTGGTACCTTGACGGTACCTAACGAGAAAGCCACGGCTAACTACGTGCCAGCAGCCGCGGTAATACGTAGGTGGCACGCGGTGTCCGGATGTATGGGGCGTAAAGCGCGCGCCGGCGG
+
:FFFFFFFFFFFFFFFFFFFF:FFFFFFFFFF:FFFFFFFFFF:FFFFFFFFFFFFFF,FFFFFFFFFFFF:FF,FFFFFFFFFFFFFF,FF:FFF,FFF,F,F,FFFF::,F:,F:FF,F,:FF,:FF,:FF,FFF,,,FFF:FFFF:FF,:F,F:F,FFF::FF:FFF:FFFFFF,FFFFFF,FFFFFFF:,,F:FF,:,FFFFF,:::F,,FFF,:F:,,FF:::FFFF,,,,F:FFFFF::FFFF:
@A00920:152:HGHKKDRXX:2:2106:18150:21151 1:N:0:AGGAGTGG+TAAGACAC
ACTCCTACGGGAGGCAGCAGTGGGGAATATTGCGCAATGGGCGGAAGCCTGACGCAGCGACGCCGCGTGGGGGATGACGGCCTTCGGGTTGTAAACCTCTTTCGCTATCGACGAAGCTTTTCGGAGTGACGGTAGGTAGAGAAGAAGCACCGGCCAACTACGTGCCAGCAGCCGCGGTAACACGTAGGGTGCGAGCGTTGTCCGGAATTATTGGGCGTAAAGGGCTCGTAGGCGGTTTGTCGCGTCGCGA
+
FFF:FFFFFFFFFFFFFFFFFFFFFFFFF:FFFFFF,FFFFFFFF:FFFFFFFFFFFF:FFFFFFFFFFF:FFF:FFFFF,FFFFFF,FFFFFFFF,:FFFF:FFFFFFFFFFFFFFFFFFF,:,:FFFF:FFFFFFF:FF:F,FFFFFFF:FFF,FFFF:F,FFFFF:FF,F,FFFFF:FFF:,FF,F,FFFFFFF,,FFFFFFF,:F,FFF,FF,,F:F:,,FFFF,FFFF::FFFF,FFFF,FF,FF
@A00920:152:HGHKKDRXX:2:2106:1633:21418 1:N:0:AGGAGTGG+TAAGACAC
ACTCCTACGGGAGGCAGCAGTGGGGAATTTTGGACAATGGGGGCAACCCTGATCCAGCCATGCCGCGTGCGGGAAGAAGGCCTTCGGGTTGTAAACCGCTTTTAGCCGGGAAGAAAAGGCGCGGGCTAATACCCTGTGTTTTTGACGGTACCGGCGGAATAAGCACCGGCTAACTACGTGCCAGCAGCCGCGGTAATACGTAGGGTGCGAGCGTTAATCGGAATTACTGGGCGTAAAGCGTGCGCAGGCG
+
FFFFFFFFFFF:FFFFFFFF,FFFFF,F,F:FFFFF::FFFFFF,FFFFFFF,FFFFFFFFFFFFFFFFFFFFF:FF,FFFF:FFFFF,FFFFF:FFFF:F:FFFFFFFFFFF::F,FFFFFFFFFFF:FFFFFFF:FFFFFFFFFFFFFFFFFFFFF,FFFFFF::FFF,:,F:FFF:FFFFFFFFFFFFFF::F,FFFF,FFFFFFFFFFFFFFF:FFF:F:FFFFFFFFF::F:FFF:FFFF,FFF:
@A00920:152:HGHKKDRXX:2:2106:31114:21684 1:N:0:AGGAGTGG+TAAGACAC
ACTCCTACGGGAGGCAGCAGTGGGGAATATTGGACAATGGGCGAAAGCCTGATCCAGCCATGCCGCGTGTGTGAAGAAGGTCTTCGGATTGTAAAGCACTTTAAGTTGGGAGGAAGGGCAGTAAGTTAATACCTTGCTGTTTTGACGTTACCGACAGAATAAGCACCGGCTAACTCTGTGCCAGCAGCCGCGGTAATACAGAGGGTGCAAGCGTTAATCGGAATTACTGGGCGTAAAGCGCGCGTAGGTG
+
F:FFFFFFFFFFFFFFFFFFFFFFFFFFFFFFFFFFFFFFFFFFFFFFFFFFFFFFFFFFFFFFFFF:FFFFFFFFFFFFFFFFFFFFFFFFFFFFFFFFFFFFFFFFFFFFFFFFFFFFFFFFFFFFFFFFFFFFFFFFFFFFFFFFFFFFFFFFF:FFFF:FFFFFFFFFFFFFFF:FFFFFFFFFFFFFFFFFFFFFFFFFFFFFF,FFFF:FFFFFF:FFFFF:FFFFFFFFFFFFFFFFFFFFFF
@A00920:152:HGHKKDRXX:2:2106:30897:21715 1:N:0:AGGAGTGG+TAAGACAC
ACTCCTACGGGAGGCAGCAGTGGGGAATATTGGACAATGGGCGAAAGCCTGATCCAGCCATGCCGCGTGTGTGAAGAAGGTCTTCGGATTGTAAAGCACTTTAAGTTGGGAGGAAGGGCAGTAAGTTAATACCTTGCTGTTTTGACGTTACCGACAGAATAAGCACCGGCTAACACTGTGCCAGCAGCCGCGGTAATACAGAGGGTGCAAGCGTTAATCGGAATTACTGGGCGTAAAGCGCGCGTAGGTG
+
FFFFFFFFFF,FFFFFFFFFFFFFFFFFFFFFFFFFFFFFFFFFFF:FFFFFFFFFFFFFFFFFFFFFFFFFFFFFFFFFFFFFFFFFFFFFFFFFFF:FFF:F:FFFFFFFFFFFFFFF,FFF:FFF::F:FFF,,FF:FFFFFFFFFF:F:FFFFFF,FFFFFFF:FF:FFF,FF:F:FFFFFFFFFFFFFFFF,FFFF:,FFFFFFFFF,FFF::::FF:FFFFF:FFFF,FFFFF:F:F:FF,FFF
@A00920:152:HGHKKDRXX:2:2106:12002:21746 1:N:0:AGGAGTGG+TAAGACAC
ACTCCTACGGGAGGCAGCAGTGAGGGATATTGCGCAATGGGCGAAAGGTCTGACCGAGCAACGCCGCGTGAGTGAGGAAGGTCTTCGGATCGTAAAGCTCTGTTGCCAGGGAAGAACGCCTGGGGGAGTAACTGCCTTCAGGTTGACGGTACCTGAGAAGAAAGCCCCGGCTAACTACGTGCCAGCAGCCGCGGTAATACGAAGGGGGCTCGCGTTGTTCGGATTTACTGGGCGTAAAGCGCACGTAGGC
+
FFFFFFFFFFFFFFFFFFFFFF:FFF,FFFFFFFFF:FFFFFFFFFFFFFFFFFFF:FFF,FFFFFFFFFFF:FFFFFFFFFFFFFFFFFF:FFFFFFFFFFFFFF,FFFFFFFFFFFFFFFF:FFFFFFFFFFFFF::,:FFFFFFFFFFFFFFFFFFFFFFFFFF:FFFFFFFFFFFFFFFFFFFFFFFF:FFF,FF:F,FFFFFFFF,,FFFFFFFFFFFFFFFFFFFFFF:FF:F:FFFFFFF::F
@A00920:152:HGHKKDRXX:2:2106:27850:21950 1:N:0:AGGAGTGG+TAAGACAC
ACTCCTACGGGAGGCAGCAGTGGGGAATATTGCGCAATGGCCGAAAGGCTGACGCAGCGACGCCGCGTGGGGGATGAAGCTTTTCGGAGTGTAAACCCCTGTTGCCCGGGACGAACCGACGGTTTTGACCGTCCTGACGGTACCGGGTGAGGAAGCACCGGCTAACTCCGTGCCAGCAGCCGCGGTAATACGGAGGGTGCGAGCGTTGTTCGGAATTACTGGGCGTAAAGCGCGCGCAGGCGGGACCTGC
+
FFFFF:FFFFFFFFFFFFFFFFFFFFFF,FFF:F:FFFFFFFFFFF:FFFFFFFFFFF:FFFFFFFFFFFFFFFFFF,FFFFFFF,FFFFFFF,FFFFFFFFFFFFF:FF:FFF:FFFFFFFFFFF:FFFFFFFFFFFFFFFFFFFFFFFF:F:FFFFF:FF:FFFFFFFFFFFFFFFF:FFFFFFFFFFF,FFFFFFFFFFFFFFFFFFFF,:,FFFFFFFFFFFFFFF:F:FFFFFFFFFF:FFFF:F
@A00920:152:HGHKKDRXX:2:2106:23936:22216 1:N:0:AGGAGTGG+TAAGACAC
ACTCCTACGGGAGGCAGCAGTGAGGAATATTGGACAATGGGGGCAACCCTGATCCAGCCATGCCGCGTGCAGGAAGACTGCCCTATGGGTTGTAAACTGCTTTTGTACGGGAAGAAACACTGCCACGTGTGGCAGCTTGACGGTACCGTAAGAATAAGGATCGGCTAACTCCGTGCCAGCAGCCGCGGTAATACGGAGGATCCAAGCGTTATCCGGAATCATTGGGTTTCAAGGGTCCGGAGGTGGATGG
+
FFFFFFFFFFFFFFFFFFFFFFFFFFFFFFFFFFF:F:FFFFFF,FFFFFFFFFFFFFFFFFFFFFFFFFFFFF,FFFFFFFF:FFFF:FFFF:FFFFFF,F,FFF:FFF:F:FFF,FFFFFFFF:FFFF,FF,FFFFFFFFFFFFFFFFFFF,FFFF:F::FFFF,FFFFFFFFFFFFF:FFFFFF:,FFFFFFFFFF:F:FF,FFF:F:FF,F:,FFF,:FFFFFFF,F,FFF:F:F,,:F,:FF:FF
@A00920:152:HGHKKDRXX:2:2106:17951:23249 1:N:0:AGGAGTGG+TAAGACAC
ACTCCTACGGGAGGCAGCAAGTGGGAATATTGCACAATGGGCGAAAGCCTGATGCAGCGACACCGCGTGGGGGATGAAGGTTTTCGGATCGTAAACCCCTTTTATCGATCAGGAAGATATGACCAGTCGATGAATAAGCACCTGCTAACTACGTGCCAGCAGCCGCGGTAATACGTAGGGTGCAAGCGTTATCCGGATTTACTGGGTGTAAAGCGCGTGTAGGCGGTCCTGCAAGTGGTGCGTGAAAGCG
+
FFFFFFFFFFFFFFFFFFFFFFFFF:FFFFFFF:FFFFFFFFFFFFFFFFFFFFFFFFFFFFFFFFF,FFFFFFFFFFFFFFFFFFFFFFFFFFFFFFFFFFFFFFFFFF:FF,FFFFFFF:FFFFFFFFFFFFF:FFFFFFFFFFFFFF,FFFFFFFFFFFFFFFFFF,FF:FF,FFFFFFFFFFFFFF,:FFFFFF:F,FFFFFF:FF::FF:FFF:F:FFFFFFFFFFF,FFFFFFFFF:F::,FF:
@A00920:152:HGHKKDRXX:2:2106:14597:23516 1:N:0:AGGAGTGG+TAAGACAC
ACTCCTACGGGAGGCAGCAGTAAGGGATCTTGCGACAATGGGCGAAAGCCTGACGCAGCAACGCCGCGTGCGGGATGACGGCCTTCGGGTTGTAAACCGCTTTTCGGGGGGAAGAGGAAGGACGGTACCCCCGGAAGAAGTCTCGGCTAACTACGTGCCAGCAGCCGCGGTAAAACGTAGGAGGCGAGCGTTATCCGGATTTACTGGGTGTAAAGCGCGTGTAGGCGGTCCTGCAAGTGGCGCGTGAAAG
+
:FFFFFFFFFFFFFFFFFFFFFFFFFFFFFFFFF:FF,FFFFFFFF:FFFFF:FFFFFFFFFFFFFFFFFFFFFFFFFFFFFFFFFFFF:FFFFFFFFFFFFFFFFFFFFFF:F:FFFFFFFFFFFF:FFFFFFF:FFFFFFFFFFFFFFF:FFFFFFFFFFFFFFFFFF::F,FFFFFF,F:FFF:FFFFFFFFFFFFFFFFFFF:FFFFFF,:FFFFFFF:FFFFFFFFFFFF,FFFFFFFFFF,FFF
@A00920:152:HGHKKDRXX:2:2106:6189:23672 1:N:0:AGGAGTGG+TAAGACAC
ACTCCTACGGGAGGCAGCAGTAGGGAATATTGGTCAATGGATGCAAGTCTGAACCAGCCATGCCGCGTGCAGGAAGACGGCCCTATGGGTTGTAAACTGCTTTTGCCAGGGGATAAAACAGCTCTGCGGAGCAAATTGAAGGTACCTGGTGAATAAGCCACGGCTAACTACGTGCCAGCAGCCGCGGTAATACAGAGGGTGCAAGCGTTAATCGGAATTACTGGGCGTAAAGGGTGCGTAGGTGGTTTAT
+
FFFFFFFFFFFFFFFFFFFFFFFFFFFFFFFFFFFFFFFFFFFFFFFFFFFFFFFFFFFFFFFFFFFFFFFFFFFFFFFFFFFFFFFFFFFFFF:FFFFFF:FFFFF:FFFFFFFFFFFFFFFFFFFFFFFFFFFFFFFFFFFFFFFFFFFFFFFFFFFFFFF:FFFFFFFFFFFF:FFFFFFFFFFFFFFFFFFFFFFFFFF,FFFFF,:F:FFFFFFFFFFFFFFF,FFFFFFFFFFFFF:FF:FF::
@A00920:152:HGHKKDRXX:2:2106:6325:24032 1:N:0:AGGAGTGG+TAAGACAC
ACTCCTACGGGAAGGCAGCAGTGGGGGATATTGCACAATGGGGGAAACCCTGATGCAGCGACGCCGCGTGGAGGAAGAAGGTTTTCGGATTGTAAACTCCTGTCGTTAGGGACGATAATGACGGTACCTAACAAGAAAGCACCGGCTAACTACGTGCCAGCAGCCGCGGTAAAACGTAGGGTGCAAGCGTTGTCCGGAATTACTGGGTGTAAAGGGAGCGCAGGCGGGAAGACAAGTTGGAAGTGAAAAC
+
FFF:FFFFFFFFFFFFFF:FFFFFFFFFFFFFFFFFF:FFFFFFFFFFFFFFFFFFFFFF:FFFFFF:FFFFFFFFF:FFFFFFFFFFFFFFFF:FFFFF:FFFFFFFFFFFFFFFFFFFFFFFFFFFFFFFFFFFFFFFFFFFFFF,FFFFFFFFFFFFFF:FFFFFFFFFFFFFFFFFFFFFF,:FFFFFFF:FFF,F::FFFFFFFFFFFFFFF:FFFFFFFFF:F,F,FFFFFFFFF,FFF::FFF
@A00920:152:HGHKKDRXX:2:2106:12771:26021 1:N:0:AGGAGTGG+TAAGACAC
ACTCCTACGGGAGGCAGCAGTGGGGAATATTGCACAATGGGCGCAAGCCTGATGCAGCCATGCCGCGTGTATGAAGAAGGCCTTCGGGTTGTAAAGTACTTTCAGCGAGGAGGAAGGCATTGTGGTTAATAACCGCAGTGATTGACGTTACTCGCAGAAGAAGCACCGGCTAACTCCGTGCCAGCAGCCGCGGTAATACGGAGGGTGCAAGCGTTAATCGGAATTACTGGGCGTAAAGCGCACGCAGGCG
+
FFFFFFFFFFFFFFFFFF,FFFFFFF,:FFFFFFFF:FFFF:FFF,FF::FFFFFFFFFF:F:FFFFFFFF:FFFFFFFFFFFFFFFF,FFFFF:FFFFFFFFFFFFF:FFFF,FFFFF:FFFFFFFFFFFFFFFFFFFFF:F:FFFFFFFFFFFFFF,FFFFFFFFFFFFFFFFFFFFFFF:FF:FFFFFFFFFFFFF:FFFFFFFFFFFFFFFF:FFFFFFFFFFFFFFFFF,FFFFFFFF,FFFFFF
@A00920:152:HGHKKDRXX:2:2106:27471:28714 1:N:0:AGGAGTGG+TAAGACAC
ACTCCTACGGGAGGCAGCAGTAAGGGATCTTGCGACAATGGGCGAAAGCCTGACGCAGCAACGCCGCGTGCGGGATGACGGCCTTCGGGTTGTAAACCGCTTTTCGGGGGGAAGAGGAAGGACGGTACCCCCGGAATAAGTCTCGGCTAACTACGTGCCAGCAGCCGCGGTAAAACGTAGGAGGCGAGCGTTATCCGGATTTACTGGGTGTAAAGCGCGTGTAGGCGGTCGTGCAAGTGAGGCGTGAAAG
+
FFFFFFFFFFFFFFFFFFFFFFFFFFFFFFFFFFF:FFFFFFFFFFFFFFFFFFFFFFFFFFFFFFFFFFFFFFFFFFFFFFFFFFFFFFFFFFFFFFFFF:FFFFFFFFFF,FFFFFFFFFFFFFFFFFF:FFF,FFFFFFFFFFFFFFFFFFFFFFFFFFFF:FFFFFF::FFFFFFFF:FFF:FFFFFF::FFFFF:FFFFFFFFFFFF,FFF:FFFFFFFFFFFFFFFFFFFFF:FFFFFFFFFFF
@A00920:152:HGHKKDRXX:2:2106:26422:28995 1:N:0:AGGAGTGG+TAAGACAC
ACTCCTACGGGAGGCAGCAGTGGGGAATATTGCACAATGGGCGAAAGCCTGATGCAGCGACGCCGCGTGAGGGATGACGGCCTTCGGGTTGTAAACCTCTTTCAGCAGGGAAGAAGCGAAAGTGACGGTACCTGCAGAAGAAGCGCCGGCTAACTACGTGCCAGCAGCCGCGGTACTACGTAGGGCGCGAGCGTTGTCCGGACTTATTGGGCGTAAAGCGCACGTAGGCGGCTTTGCACGTCAGAGGTGA
+
FFFFFFFFFFFFF:FFFFFFFFFFFF:FFFFFFFFFFFFFFFFF:FFFF:FFFFFFFF:FFFFFFFFFFFFFFFFFFFFFFFFFFFFFFFFFF:FFFFFFFFFFFFFFFFF:FFFFFFF::FFFFFFFFFFFFF,F:FFFFFFFFF:FFFFFFF:FF:FFFFF:FFFFFFFF:FF,FFFF,FFFF,FFFF,:FF,FFFFF:F,FF:FFF,FFF:F:FF:FFFFFFFFFFFFF::FFF,,FF:FFF:FF,F
@A00920:152:HGHKKDRXX:2:2106:15845:29027 1:N:0:AGGAGTGG+TAAGACAC
ACTCCTACGGGAGGCAGCAGTAGGGAATCTTCCGCAATGGACGAAAGTCTGACGGAGCAACGCCGCGTGAGTGACGAAGGCCTTCGGGTCGTAAAGCTCTGTTGTTAGGGAAGAACAAGTACCGGAGTAACTGCCGGTACCTTGACGGTACCTAACCAGAAAGCCACGGCTAACTACGTGCCAGCAGCCGCGGTAATACGTAGGTGGCAAGCGTTAATCGGAATTACTGGGCGTAAAGCGTGAGCAGGCG
+
FF:FFFFFFFFFFFFFFFFFFFFFFFFFFFFFFFFFFFFFFFFFFFFFFFFFFF:FFFFFFFFFFFFFFFFFFF,FFFFFFFFFFFFFFFFFFFFFFFFFFFFFFFF,FFFFFF:FFF,FFF,FFFFFFFFFFFFFFFFFFFFF:FFFF,:F:FF,FF:FFFFFF:F:,FF,FFFFFF,F,FFFFF::FFFFFFFFFFFFFFFFFFFFFFFFFFFF:FF,FF,FFFFFFFFFFFFF:FFF::,FFFFFFF
@A00920:152:HGHKKDRXX:2:2106:23863:29387 1:N:0:AGGAGTGG+TAAGACAC
ACTCCTACGGGAGGCAGCAGTGGGGAATATTGGACAATGGGCGCAAGCCTGATCCAGCAATGCCGCGTGGGTGAAGAAGGTCTTCGGATTGTAAAGCCCTTTCGGCGGGGACGATGATGACGGTACCCGCAGAAGAAGCCCCGGCTAACTTCGTGCCAGCAGCCGCGGTAATACGAAGGGGGCTAGCGTTGCTCGGAATTACTGGGCGTAAAGGGCGCGTAGGCGGCGATAGTAGTCAGGCGTGAAATTC
+
FFFFFFFFFFFFFFFFFFFFFFFFFFFFFFFFFFFFFFFFFFFFFFFFFFFFFFFFFF:FFFFFFFFFFFFFFFFF:FFF:FFFFFFFFFFFFFFFFFFFFFFFFFFFFFFFFFFF:FFFFFFFFFFFFFFFFFFFFFFFFFFFFFFFFFFFFFFFFFFFFFFFFFFFFFFFFFFFFFFFFFFF,FFFFFFFF:FFF:FFFFFFFFFF:FF:FF:FFFFFFFFFFFFFFFFFFFFFFFFFFFFFF,FFFF
@A00920:152:HGHKKDRXX:2:2106:12798:29606 1:N:0:AGGAGTGG+TAAGACAC
ACTCCTACGGGAGGCAGCAGTAGGGAATATTGGTCAATGGGTGAGAGCCTGAACCAGCCATGCCGCGTGCAGGAAGAAGGCCTTCTGGGTTGTAAACTGCTTTTGCCGGGGGATAAAATTCCCATGCGTGGGACATTGAAGGTACCCGGTGAATAAGCCACGGCTAACTACGTGCCAGCAGCCGCGGTAATACGTAGGGTGCAGGCGTTAATCGGAATTACTGGGCGTAAAGCGTGCGCAGGCGGTTTCT
+
F:FFFFFFFFFFFFFFFFFFFFFFFFFFFFFFFFFFFFFFFFFFFFFF,FFFFFF:FFFFFFFFFFFFFFFFFF:FFFFFF,FFFFFFF:FFF:FFFFFF:,FFFFFFFFFFFFFFFFFFF:FF:FFFFFFF,FF:FFFFF:FFFFFFFFFFFFFFFFFFFFFFFFFFFFFFFFFFFFFFFFFFFFFFF:FFFFFFFFFFFF,FFFF:FF:FFFF:FFFF:FFFFFFF,FFFFFFFF:FFFFFFFF,,::
@A00920:152:HGHKKDRXX:2:2106:6415:29982 1:N:0:AGGAGTGG+TAAGACAC
ACTCCTACGGGAGGCAGCAGCAAGGAATTTTCCCCAATGGGCGCAAGCCTGAGGGAGCAACGTCGCGTGGGGGAGGACGCGTTTCGGCGTGTAAACCCCTTTTCGGTGGGACGAAGCCAATGACGGTACCACCGGAAGAAGGACCGGCTAACTACGTGCCAGCAGCCGCGGTAACACGAAGGTTGCACGCGTTAATCGGAATTACTGGGCGTAAAGCGTGCGTAGGTGTTTCGTTAAGTCTGATGTGAAA
+
,FFFFFFFFFFFFFFFFFFFFFFFFFF:FFFFFFFFFFFFFFF:FFFFFFF:FFF:FFF,FFFFFFFFFFFFFFFFFFFFFFFFFFFFFFFFFFF:FFFFFFF,:FFFFFFFFF:FFFFFF:FFFFFFF:F,FFF,:FFFFFFFFFFFFFFF:F,:FF,FFF:,FFFFFFF,FF,FFFF:,F,:F,F,,FFFFF,FFF:F:FFF:FFF,FFFFFF,F,:::FFF:F,F:FFFF:FFFF:FF:,::FF:F,
@A00920:152:HGHKKDRXX:2:2106:10267:30107 1:N:0:AGGAGTGG+TAAGACAC
ACTCCTACGGGAGGCAGCAGTAAGGAATATTGGTCAATGGACGCAAGTCTGAACCAGCCATGCCGCGTGAAGGATGAAGGCCCTCTGGGTTGTAAACTTCTTTTATCTGGGACGAAAAAAGGGAATTCTTTCCCACTTGACGGTACCAGAGGAATAAGCACCGGCTAACTCCGTGCCAGCAGCCGCGGTAATACGGAGGGTGCAAGCGTTGTTCGGAATTACTGGGCGTAAAGCGCGTGCAGGCGGCCGA
+
FFF:,FFF:,FF,:FFFFFFFFFFFFFFFFFFFFFFFFFFFF:F:FFFFFFFFFFFFFF,FFFFFFFFFFFFFFFFFFFFFF:F:FFFFFFFF:FFFF:F:FFF:FFFFFFFFFFFFFFFFFF:FFFFFFFFFFFFFFFFFFFFFFFFFFFFF,FFFFFFFFFFFFFFFFFFFFFFFFFFFFFFFFFF:FF::F:FFF::FFFFFF,FFFFF::FFF:FF:FFFF::FFFFFFF::F,F:F,F:FFFFFF
@A00920:152:HGHKKDRXX:2:2106:17815:31688 1:N:0:AGGAGTGG+TAAGACAC
ACTCCTACGGGAGGCAGCAGTGGGGAATATTGGACAATGGGCGAAAGCCTGATCCAGCCATGCCGCGTGAGTGATGAAGGCCTTAGGGTTGTAAAGCTCTTTCAGTAGGGAAGATAATGACGGTACCTACAGAAGAAGCCCCGGCTAACTTCGTGCCAGCAGCCGCGGTAATACGAAGGGGGCTAGCGTTGTTCGGATTTACTGGGCGTAAAGCGCACGTAGGCGGATCGTTAAGTCGGGGGTGAAATCC
+
FFFFFFFFFFFFFFFFFFFFFFFFF:FF,FFFFFFFF:FFFFFFFFFFFFFFFFFFFFF:FFFFFFFFFFFFFFFFFFFFFFFFFFFFFFFFFF:,FFFFFFFFFFFFFFFFFFFFFFFFFFFFFFFFFFFFF:FFFFFFFFFFFFF,F:FFFFFFF,:FFFFFFFFFFF,FFFFFFFFF:FFFFFFFFFFFFFFFF:FFFFFFFFFFFFFFFFFFF:F:F:FFFFFFFFFFF:F:FFFFFFF::,FFFF
@A00920:152:HGHKKDRXX:2:2106:30038:31751 1:N:0:AGGAGTGG+TAAGACAC
ACTCCTACGGGAGGCAGCAGTGGGGAATATTGGACAATGGGCGAAAGCCTGATCCAGCAATGCCGCGTGAGTGATGAAGGCCTTAGGGTTGTAAAGCTCTTTAACCCGGGATGATAATGACAGTACCGGGAGAATAAGCCCAGGCTAACTCCGTGCCAGCAGCCGCGGTAATACGAAGGGGGCTAGCGTTGTTCGGATTCACTGGGCGTAAAGGGTGCGTAGGTGGGATGGTAAGGTTGATGTGTAAGCT
+
FFFFFFFFFFFFFFFFFFFFFFFFFFFF:FFF:FFFFFFFFFFFFFFFFFFFFFFFFFFF:FFFFFFFF:F:FFFFFFFF:FFFFFF:FFFFFFFF,:FFFF,FF:FFFFFFFFF,,:F,::FF:FFF:,FFFF:,FF,FF,FFFFF:,:FF,F:FFFFFFF:FFF,FFFF,FF,F:F,FF,,FFFFFF,FFFF,:FFFFFFFF,FFF,F,F::FFF,FF,,FFFF,F:F:::,,,F::,FFFF,,:FFF
@A00920:152:HGHKKDRXX:2:2106:20871:32972 1:N:0:AGGAGTGG+TAAGACAC
ACTCCTACGGGAGGCAGCAGTGAGGAATATTGGTCAATGGACGAGAGTCTGAACCAGCCAAGTAGCGTGAAGGATGAAGGTCCTACGGATTGTAAACTTCTTTTATAAGGGAATAAACCCTCCCACGTGTGGGAGCTTGTATGTACCTTATGAATAAGCATCGGCTAACTCCGTGCCAGCAGCCGCGGTAATACGGAGGATGCGCGCGTTATCCGGATTTATTGGGTTTAAAGGGAGCGCAGACGGGTCG
+
FFF:FFFFFFFFFFFFFF,FFFFFFFFFFFFFFFFFFFFFFFFFFFFFFFFF:FFFFFFFFFFFFFFFFFFFFFFFFF:FFFFFFFFFFFFFFFFFFFFFFFFFFFFFFF:FFF:FFFFFFFFFFFFFFFFFFFFFFFF:FF:FFFFFFFFFFFFFFFFFFFFFFFFF,FF:FFFFFFFFFFFFFF:FFFFFFFFFFFFFFFF,:FFFFFFFFFFFF:FF,,FFFFF,FF:FFFFFFF:F:,F:FFFF:F
@A00920:152:HGHKKDRXX:2:2106:1181:33004 1:N:0:AGGAGTGG+TAAGACAC
ACTCCTACGGGAGGCAGCAGTGGGGAATGTTGGACAATGGGCGCAAGCCTGATCCAGCCATGCCGCGTGCGGGAAGAAGGCCTTCGGGTTGTAAACCGCTTTTGTCAGGGAAGAAATCCTTTGAGTTAATACCTCGGGGGGATGACGGTACCAGAAGAATAAGCACCGGCTAACTACGTGCCAGCAGCCGCGGTAATACGTAGGGTGCAAGCGTTAATCGGAATTACTGGGCGTAAAGCGAGCGCAGGCG
+
FFFFFFFFFFFFFFFFFFFFFFFFFFFF,FF:FFFFFFFFFFFFF:FFFFFFFF:FFFF::FFFFFFFF,F,F:FFFFFFFFFFFFFFFFFFFFF:F:FFF:,:FFFF:FF,FFF,:F:,FF,FFFF:FFFFFF,FFF:FF:FFFFF:FFF,,F,FFFFFFFFFFFFFFFF,FFF,FFFFFFFFFFF:FFFFFF::FFF:,FFFFFFFFFFFFFFFFF:FFF:FFFFFF:FFFFF:FF:F,,:FFFFFFF
@A00920:152:HGHKKDRXX:2:2106:12726:33144 1:N:0:AGGAGTGG+TAAGACAC
ACTCCTACGGGAGGCAGCAGTGGGGAATATTGGACAATGGGCGCAAGCCTGATCCAGCCATGCCGCGTGGGTGAAGAAGGCCTTCGGGTTGTAAAGCCCTTTTGTCCGGAAAGAAAATTCTTCGGTTAATACCCGGGGATCCTGACGGTACCGGAAGAATAAGCACCGGCTAACTCTGTGCCAGCAGCCGCGGTAATACAGAGGTCGCGAGCGTTAATCGGATTTACTGGGCGTAAAGAGTGTGTAGGTG
+
FFF::F:F,:FF:FFFFFFFFFFFFFFFFF:,FFFFF:F::FFFFFFFFFFFFFFF,FFFF:,FFFFFFFFFFF,FFFFFFFFF:FFFFF:FF:FFFFF::FF:FFFFFF,FFFFFF,FFF:FFFFF:FFFFF:FFFFFFF::FFFFFFF,FFFF:FFF,FFF,:F:,FFFFF:,,FF:FFFFF,FFFFFFF,FFF:F:F,F,::F:F:FFFFF,FFFF:FF:::FFFFF,FFFF:F:,FFF:F:FFF:F
@A00920:152:HGHKKDRXX:2:2106:21947:33144 1:N:0:AGGAGTGG+TAAGACAC
ACTCCTACGGGAGGCAGCAGTGGGGAATATTGGACAATGGGCGCAAGCCTGATCCAGCCATACCGCGTGGGTGAAGAAGGCCTTCGGGTTGTAAAGCCCTTTTGTTGGGAAAGAAATCCTGTCGATTAATACTCGGTGGGGATGACGGTACCCAAAGAATAAGCACCGGCTAACTTCGTGCCAGCAGCCGCGGTAATACGAAGGGTGCAAGCGTTAATCGGAATTACTGGGCGTAAAGCGTGCGTAGGCG
+
FFFFFFFFFFFFFFFFFFFFFFFFFFFF:FF:FFFFFFFFFFFFFFFFFFFF,F,FFFFF:FFFFFFFFF:FFFFFFFFFFFFFFFFFF,FFFFFF,FFFFFFF:F:FFF:FFFF:FF:FFFFFFFFFFFF:,F,FF:F,F:FFFFFFFFFFF:FFFFFFFF,FF:FFFFF:FFF,:FFFFFFFFFFFFFFFFFFFF:FFFFFF,F:FF:FFFFFFF:F,FF:F,FFFFFFF:FF::FFF,FFFFFFFFF
@A00920:152:HGHKKDRXX:2:2106:21594:33254 1:N:0:AGGAGTGG+TAAGACAC
ACTCCTACGGGAGGCAGCAGTGGGGAATCTTCCGCAATGGACGAAAGTCTGACGGAGCAACGCCGCGTGAACGATGAAGGTCTTCGGATTGTAAAGTTCTGTGATCCGGGACGAAGGCATCATTTGAGAACATTGATTGATGTTGACGGTACCGGAAAAGCAAGCCACGGCTAACTACGTGCCAGCAGCCGCGGTAATACGTAGGTGGCAAGCGTTGTCCGGAATTATTGGGCGTAAAGCGCGCGCAGGC
+
:FFFFFFFFFFFFFFFFFFFFFFFFFFFFFFFFFFFFFFFFFFFF:FFFFFFFFFFFFFF:F:FFFFFFFFFFFFFF,FFF:FFFFFFFFFFFFF::FFFFFFFF:FFF:F:FFFFFFFFFFFFF:,FFFFFF:F:FFFFFFF:,FFF:FFFFFFFFFFFFFFF,FFFFFFFFF:FFF,FFF,FFFF,FFFFFFFFF:FFF:FF,FFFFF,:FFFFF:FFF:FFFFFFFFFFFFFFF,,:FF:FFFFFFF
@A00920:152:HGHKKDRXX:2:2106:11415:33505 1:N:0:AGGAGTGG+TAAGACAC
ACTCCTACGGGAGGCAGCAGTCGAGAATCTTTCACAATGGGGGCAACCCTGATGGAGCGACGCCGCGTGGAGGATAAGGTCTTCGGATTGTAAACTCCTGTCATGCGAGAGTAAGGCTCATGCGTTAACTGCGTGTGATCTTGACAGTACCGCAAGAGGAAGAGACTGCTAACTCTGTGCCAGCAGCCGCGGTAATACAGAGGTCTCAAGAGTTGTTCGGAATTACTGGGCGTAAAGGGTTCGTAGTCTG
+
:FFF:FF,:F::,:,F:FFF:F:FFFFF,FF:FFFFF:F,F,F,FFF,FF,FFFFF:F:,FFF,FFF,FFF,FF,FFF:FF:FFFFFFF:FFF:FFFF,,F:FFFFFFFF,FF:F,FFF,,:FFF,FFFFFFFFF:F:,,,,FFFFFFFF,,FFF,FF,FF,F,F:,,F:F:F,FF::FFF::F,F,FFFFF,FFF,,::F,FFFFFFF:,FFF::,,:::,FFFFF,,FF:F,F,FF,,,:FFF,,F::
@A00920:152:HGHKKDRXX:2:2106:20057:33536 1:N:0:AGGAGTGG+TAAGACAC
ACTCCTACGGGAGGCAGCAGTGGGGAATATTGCGCAATGGACGAAAGTCTGACGCAGCGACGCCGCGTGTGGGATGACGGTCTTCGGATTGTAAACCACTGTCGGGAGGGACGAAGTTCTGACGGTACCTCCCAAGAAAGCACCGGCTAACTCCGTGCCAGCAGCCGCGGTAATACGGAGGGTGCAAGCGTTGCTCGGAATCATTGGGCGTAAAGCGTACGCAGGCGGTCTGTTTAGTCGGGTGTGAAAG
+
FFFFF,FFFFF:FFFFFFFFFFFFFFFFF:F:FFFFFFFFFFFFFFFFFFFF,F:FFFFFFFFFFFFFFFFFF:FFFFFFFFFFFFFFFFFFF:FFF,,F:FFFFFFFFFF:FF:FFFFFFFFFFF:FFF:F:FFFFF:F:FFFFFFF:FFFFFFFFFF,F::FFFFFFFF::FFFFF:FFFF:FF,FFF:F:FFFFFF,FFFFFF,,FFFFFFF:FF:FFF:FFFFFFFFFF:F,FF:FFFF,FFFFFF
@A00920:152:HGHKKDRXX:2:2106:6696:33943 1:N:0:AGGAGTGG+TAAGACAC
ACTCCTACGGGAGGCAGCAGTGAGGAATATTGGGCAATGCCCGCAAGGGTGACCCAGCAACGCCGCGTGGAGGATGACTGCCGTAAGGTTGTAAACTCCTGTTAGAGGGGACGAATTATACCGATCGCATCGGGATTTGACGGTACCCTCAGAGAAAGCCACGGCTAACTACGTGCCAGCAGCCGCGGTAAGACAGAGGGGGCAAGCGTTGCTCGGAATCACTGGGAGTAAAGGGCTCGTAGGCTGGATG
+
FFFFFFFFFFF,FFFFFFFFFFFFFFF,FFFFF:FFFFFF:FF:FF:F:FFF:FFFFFFFFFFFFF:FF,FFFFFFF:FFF,FFFFF,,:FFFFF,FF:F,F,FF::,FFFFFFF:FFF,F,,FF:,FFF::::FF,F,FFF,FFFFFFF:FF::FF:FF,FFFFF,,FFFF,:F,FF,FF:,FFFFFFFF,FF:FFFFF::FF,FFFFF,,FFFFFFF:FF:,,F,FFFFF,FFF,FFFFFFF,:FF,F
@A00920:152:HGHKKDRXX:2:2106:19370:33943 1:N:0:AGGAGTGG+TAAGACAC
ACTCCTACGGGAGGCAGCAGTGGGGAATATTGGACAATGGGGGCAACCCTGATCCAGCCATGCCGCGTGAGTGATGAAGGCCTTCGGGTTGTAAAGCTCTTTTGGCGGGGACGATGATGACGGTACCCGCAGAATAAGCCCCGGCTAACTTCGTGCCAGCAGCCGCGGTAAGACGAAGGGGGCTAGCGTTGTTCGGAATTACTGGGCGTAAAGCGCGTGTAGGCGGTTGTCCAAGTTGGATGTGAAAGCC
+
FFFFFFFFFFFFFFFFFF,FFFFFFFFFFFFFFFFFFFFFFFFFFFFFFFFFFFFFFFFFFFFFFFF,FFFFF,FFFFFFFF:FFFFFF,FFFFFFFFF,FFFF:FFFFFFFFFFFFFFFFFFFFFFFFF:FFFFFFFFFFFFFFFFFFFFFFF:FFFFF:FFFFFFFFFFFFFF,FFFFFFFFFFFFFFFF:FFFFFFF:F:FFFFFFFFFFFFFFFF:FF:FFF:::FFFFFF::FF:,FFF,F:FFF
@A00920:152:HGHKKDRXX:2:2106:17282:34741 1:N:0:AGGAGTGG+TAAGACAC
ACTCCTACGGGAGGCAGCAGTGGGGAATATTGGACAATGGGCGCAAGCCTGATCCAGCAATGCCGCGTGAGTGATGAAGGCCTTAGGGTTGTAAAGCTCTTTTACCCGGGATGATAATGACCGTACCGGGAGAATAAGCTCCGGCTAACTCCGTGCCAGCAGCCGCGGTAATACGGAGGGAGCTAGCGTTGTTCGGAATTACTGGGCGTAAAGCGCACGTAGGCGGCTTTGTAAGTTAGGGGTGAAAGCC
+
FFFFF:,,,FFFF,:F:,F,FFF::F,F,F,FFFFF:FFFF::FFFFFFFFFF:FF:FFFF,:FFFFF:FF,F:FFFFFF::FFFFFF:FFFFF,FFF:FF:FFFF,::FFFFFF:FFFFF:FFFFFFFFFFFFFFFFFFFFF:FFFFFFF::FFFFFFF,FFFFFFFFFFF:FFFFFFFF::FFFF:FFFFFFFFFFF:F:FFFFFFF:F,FFFF,FFFFFFFFFFF,FFFFFF:,FF::F:FF,F,::
@A00920:152:HGHKKDRXX:2:2106:26006:34914 1:N:0:AGGAGTGG+TAAGACAC
ACTCCTACGGGAGGCAGCAGCGGGGAATATTGCGCAATGGGCGAAAGCCTGACGCAGCGACGCCGCGTGCGGGACGAAGGCCTTCGGGTTGTAAACCGCTTTCAGCAGGGACGAAGCGAAAGTGACGGTACCTGCAGAAGAAGGTCCGGCCAACTACGTGCCAGCAGCCGCGGTAATACGTAGGGACCGAGCGGTGTCCGGATTCATTGGGCGTAAAGAGCTCGTAGGCGGCTGTTCAAGTCGAACGTGA
+
F:FFFFFFFFFFFFFFFFFFFFFFFFF:,FF:FFFFFFFFFFFFFFFFFFFFFFFFFFFFFFFFFFFFFFFFF:FFFFFFFFFFFFFFFFFFFFFFFFFFFFFFFFFFF::FFFFFFFFFFFFFFFFFFFFFFFF:FFFFFFFFFFFFFF:,FFFFFF:FFFFFFFFFFFFFFFFFFFFFFFFFFFFFFFFFF,FFFF:FFFFFFFFFFFFFFFFF,FFFFFFFF:FFFFFFFFFFFFFFFFFFFFFFFF
@A00920:152:HGHKKDRXX:2:2106:7337:36558 1:N:0:AGGAGTGG+TAAGACAC
ACTCCTACGGGAGGCAGCAGTGGGGAATCTTGGACAATGGGGGCAACCCTGATCCAGCGACGCCGCGTGGGTGATGAAGGCCTTCGGGTCGTAAAGCCCTTTTGCCGGGGAAGATGATGACGGTACCCGGAGAAGAAGCACCGGCTAACTCTGTGCCAGCAGCCGCGGTAAGACAGAGGGTGCAAGCGTTAATCGGAATTACTGGGCGTAAAGCGCGCGTAGGCGGCTGATTAAGTCGGATGTGAAAGCC
+
FFFFFFFFFFFFFFFFFFFFFFFFFFFFFFFFFFFFFFFFFFFFFFFFFFF:FFFFFFFFFFFFFFFFF:F,FF:FFFF,FF,FFFFFFFFFFFFFFFFFFF,F:FFFFFF,FFFFF,FFFFFF,FFFF:FFFFFFFFFF,FFFFFFFFFF::FFFFFFFFFFFFFFFFF:FFFFFFFFF:FFFFFFFFFFFFFFFF,FFFFFFFFFFFFFFFFFF:FFF,FFFFF,FFFF,FFFFF,FFFFFFFFF,F,
@A00920:152:HGHKKDRXX:2:2107:10474:1094 1:N:0:AGGAGTGG+TAAGACAC
ACTCCTACGGGAGGCAGCAGTGGGGAATCTTGCGCAATGGCCTAACGGCTGACGCAGCGACGCCGCGTGGAGGATGACGCCCTTCGGGGTGTAAACTCCTGTTGCCCGGGACGAATAGCCCGTTTCGACGGGTCTGACGGTACCGGGTGAGGAAGCACCGGCTAACTCCGTGCCAGCAGCCGCGGTAATACGGAGGGTGCGAGCGTTGTCCGGAATCACTGGGCTTAAAGGGCGCGTAGGCGGGCGGCCA
+
FFFFF:FFFFFFFFFFFFFFFFFFF,F,FFFFFFFFFFFFFF:FFFFF::FFFFFFFFF:F:FFFFFFFFFFFFFFFFFFFFF,FFFF:FFFFFFFFFFFFF,FFFFF:FFFFFFFFFFFFFFFFFFFFFFFFF,FFFFFF,:FFFFFFFFFF:FFFFFFFFFFFFFFFFFFFFFFFFFFFFFFFF::F,FFF:FFFF:FF,FFFFFFFFFFFF:FFFFFFF:F,FF:FF,:FFFFF:F:FFFFFFFFF,
@A00920:152:HGHKKDRXX:2:2107:31521:1188 1:N:0:AGGAGTGG+TAAGACAC
ACTCCTACGGGAGGCAGCAGTAGGGAATTTTCCGCAATGGGCGAAAGCCTGACGGAGCAACGCCGCGTGAGTGAAGACGGCCTTCGGGTTGTAAAGCTCTGTTCTTTGGGAAGAACAAAATGACGGTACCAGAGGAGAAAGCCCCGGCTAACTAAGTGCCAGCAGCCGCGGTAATACGTAGGGGGCGAGCGTTATCCGGAGTTACTGGGCGTAAAGCGCGCGCAGGCGGTTGTGTAAGTGGGCTGTGAAA
+
FF:FFFFFFFFFFFFFFFFFFFFFFFFF:FF,FFFFFFFFFFFFFFFFFFF:::FFFFFFFFFFFFFFFFF:FFF,:F:F:::F,FFFFF:F:FFFFFFFFFFFFFF:FF,FF,F,FFF:F:FF:FFF,FFFFFFF:FFF:::FFFFFFFFFFF,FF:FFFFFF:FFFFFFFFF:FF:FF:::F::FFFFFFF::FFFF,FFFF,FFFFFF,FFF,:FFFF,FF,F:FFFFFFFFFFFFFF:FFF:,FF,
@A00920:152:HGHKKDRXX:2:2107:21856:1892 1:N:0:AGGAGTGG+TAAGACAC
ACTCCTACGGGAGGCAGCAGTGGGGAATATTGCGCAATGGGCGAAAGCTTGACGCAGCAACGCCGCGTGAGTGATGAAGGCCTTCGGGTCGTAAAGCTCTGTCGGAGGGAACGAATGCTCCTGAGGTTAACAGCCTCGGGAGGTGACGGTACCCTCAAAGGAAGCACCGGCTAACTCTGTGCCAGCAGCCGCGGTAATACAGAGGGTGCAAGCGTTGTTCGGAATCATTGGGCGTAAAGGGCGTGTAGGC
+
FFFFFFFFFFFFFFFFFFFFFFFFFFFFFFFFFFFFFFFFFFFFFFFFFFFFFFFFFFF:FFFFFFFFFFFFFFFFFFFFFFFFFFFFFFFFFFFFFFFFFFF:FFFFFF,FFFFFFFFFFFF:FFFFFFFFFFFFFFFFFFFFFFFFFFFFFFFFFF,FFF:FFFFFFFFFFFFFFFFFFFFFFFFF:F:FFFFFFFFFFF:F,::FFFFFFFFFFFFFF,F:FFFFFFF:FFFFFFF,,:FF,FFF,F
@A00920:152:HGHKKDRXX:2:2107:23683:2362 1:N:0:AGGAGTGG+TAAGACAC
ACTCCTACGGGAGGCAGCAGTGGGGAATATTGGACAATGGGCGCAAGCCTGATCCAGCCATGCCGCGTGTGTGAAGAAGGCCTTCGGGTTGTAAAGCACTTTTGTTGGGGAAGAAAAGACACCGGCCAATACCCGGGGTTTCTGACGGTACCCAAAGAATAAGCACCGGCTAACTTCGTGCCAGCAGCCGCGGTAATACGCAGGGTGCAAGCGTTACTCGGAATTACTGGGCGTAAAGCGTGCGTAGGTG
+
FFFFFFFFFFFFFFFFFFFFFFFFFFF,FFFFFFFF,FFFFFFFFFFFFFFF,FFFFFFFFFFFFFFFFF:FFFFFFFFFFFFFFFFF,FFF,FFFFFF:F,FFFFF:FFFFFFFFF:FFFFFFFFFFFFFFFFFFFFFFFFFFFFFFFFFF:FFFFFF:FFFFF,FF,FF:FF:,FFFFF:FFFFFFF:FFFF,FFF:F,FFF:FFFFF:FFFF,FFFFF,FFFFFFF:FFFF,FFF:,,FFFFFFF,F
@A00920:152:HGHKKDRXX:2:2107:6433:3239 1:N:0:AGGAGTGG+TAAGACAC
ACTCCTACGGGAGGCAGCAGTGGGGAATCTTGCGCAATGGGCGAAAGCCTGACGCAGCCAAGCCGCGTGGATGATGAAGGTCTTAGGATTGTAAAATACTTTACCCGGTGAAGATAATGAGTGAAGAAGGAGAAGAAGACCCGGCGAACTTCTTGCAAGCAGCCGCGGTAATACGAAGGAGGCTAGCGTTGCTAGGATTTACTGGGCGGAATGGGCGCGTAGTCGGCGAGTATAGTCAGCGGTGTAAGAA
+
FFFFFFFFFFFFFFFFFFFFFFFFFFFF:FFFFFFFFFFFFFFFFFFFFFFFF,FFFF,F,FFFFFFFF:FFFFFFFFF:,,:FFFF:FFFFFFFFF,FF,F,,,F,F:FFFFF,,:,FF,::,,:,,,FFFF:FFFFFF,FF,F,:F:,,F::,F,F:F,:F:FF,:,F,FFFFFF:,,FF,F,F,:F,FFF::,F:FFF,F,,,FF,,:,::,FF,:F:F,F,:,,,F:,,FF:F,:,,F,FFF,F,,
@A00920:152:HGHKKDRXX:2:2107:21233:4789 1:N:0:AGGAGTGG+TAAGACAC
ACTCCTACGGGAGGCAGCAGTGGGGAATCTTGCGCAATGGCCGAAAGGCTGACGCAGCGACGCCGCGTGGGGGAGGAAGGTCTTCGGAGTGTAAACCCCTGTCCCCGGGGAAGAAGTCTGGTGGGGCGGAAATGCCCTGCGCGTTGACGGTACCCGGGGAGGAAGCACCGGCTAACTCTGTGCCAGCAGCCGCGGTAATACGTTGGCAGCGAGCGTTGTTCGGCGTTCCTGGGCGTAAAGGGTGCGGTGG
+
FFFFFFFFFFFFFFFFFFFF:FFFFFFFFF:FFFFF:FFF:FFFFFFFFFFFFFF:FFFFFFFFFFFFFFFFFFFFFFFFF,FFF:F:,FFF,FFFFF:,,:F,FFFF:F,:F:FF:FF,FF,FFF:,FFFFFF:F:F:,F,FF,FFFFFF,FFFFFF:FFFFFF,FFFFFFFF,FFF:FFFFF:FFFFFFFFFF:,F,FFF,,FFF,F:,,F:F:FFF,:FF,FF:,::FFF,FF,F,,FF,FFF,,FF
@A00920:152:HGHKKDRXX:2:2107:29740:5306 1:N:0:AGGAGTGG+TAAGACAC
ACTCCTACGGGAGGCAGCAGTAAGGGATCTTGCGACAATGGGCGAAAGCCTGACGCAGCAACGCCGCGTGCGGGATGACGGCCTTCGGGTTGTAAACCGCTTTTCGGGGGGAAGAGGAAGGACGGTACCCCCGGAAGAAGTCTCGGCTAACTACGTGCCAGCAGCCGCGGTAAAACGTAGGAGGCGAGCGTTATCCGGATTTACTGGGTGTCAATCGCGTGTATGCGGTCCTGCAAGTGGCGCGTGAAAG
+
FFFFFFFFFFFFFFFFFFFFF:FFFFFF,FFFFF:FFFFF:FFFFFF:FFFFFF:FFFFFFFFFFFFFFFFFFFFFFFFFFFFFFFFF::FFFFFFFF,FFFFFFF:,FFFF,:F,FF,:FFFFFFF,FF,,:,F,FFFFF,FFFFFFFFF:FF:F:F,F,:FFFF,FF,FFF:,F:FFFFF:FF:FFFF:,,F,:,,:F:FFFFFF,:FF,FF,FFFF,FFF,:F::FFF,FFFFF,,FFFFF:,F:,F
@A00920:152:HGHKKDRXX:2:2107:10474:5415 1:N:0:AGGAGTGG+TAAGACAC
ACACCAACCAAATTCACAAAAAAAACATCTTCCCACAAAATAACAAAAAAAGACACAGCAACTAATCCTTACAGATCACGAAAATCTTTATTAAAACAACTATTAAAACGAAAAAGCAAAAAAGTAAACAACGGACAAAGAAAAGGAAAAAAAAAACCCAGCACACACGGTAAAAAGTACTATTCAACACTAAAACAAAAATACACTAACTAAAGATCGTCAATTCCATCAACAAAATAACCAGATAAAC
+
F,F:,FFFFFFF:F:,:,,FF:,,FF,:FF:FF,,,F,::FF:,F:,,F,,F,:F,:F,,,::FF,F:F,F:FFF:,,,F,,FF,:,:,,F:FF,,:FFFFFFF,F,FFF,,,,,FFF,,F,,FF,,,,,,,F,F,F,,:F,F,FF,,,,,,F,F,,F,FF,,:,:F,,FF::,,,F,,:FFFFFF,,,:F:,,,F,,,:F,FFFFFF,F:,,F,,F,F,,,F,F,FF,,,,F,,,F:F:,F,,,:F,,,
@A00920:152:HGHKKDRXX:2:2107:19904:5901 1:N:0:AGGAGTGG+TAAGACAC
ACTCCTACGGGAGGCAGCAGTGGGGAATCTTGCGCAATGGCCTAACGGCTGACGCAGCGACGCCGCGTGAGGGATGACGCTCTTCGGAGTGTAAACCTCTTTTGCCCGGGACGAATTGCCAGTTTTCACTGGCTTGACGGTACCGGGTGAATAAGCACCGGCTAACTCCGTGCCAGCAGCCGCGGTAATACGGGGGGTGCGAGCGTTGTCCGGAATCACTGGGCGTAAAGGGCGCGTAGGTGGTCTGATA
+
FFFFFFFFFFFFFFFFFFFFFFFFFFF:FFFFFFF:FFFFFFFFFFFFFFFFFFF,FFFFFFFFFFFFFFFFFFFFFFFFFFFFFFFFFFFFFFFFFFFFFFFFFFFFFFFFFFFFF:FFFFFFFFFFFFFFF:FFFFFFFFFFFFFFFF:FF:FFFFFFFFFFFF:FFFFFFFFFFF:FFF:F:FFFFFFFFFFFFFFFFFFFFFF:FFFFFF:FFFF,FFFFFF,FFF:FFFFFFFFFFFFFF:FF,F
@A00920:152:HGHKKDRXX:2:2107:23140:6590 1:N:0:AGGAGTGG+TAAGACAC
ACTCCTACGGGAGGCAGCAGTAGGGAATATTGGTCAATGGGTGAGAGCCTGAACCAGCCATGCCGCGTGCAGGAAGACGGCCTTCTGGGTTGTAAACTGCTTTTGCCAGGGGATAAAATTTCTTTGCGAAGAAAATTGAAGGTACCTGGTGAATAAGCCACGGCTAACTACGTGCCAGCAGCCGCGGTAATACGTAGGTGGCAAGCGTTGTCCGGATTTATTGGGTTTAAAGGGTGCGTAGGCGGCCTAT
+
FF:FFFF:FFFFFFFFFFFFFFFFFFFFFFFFFF:FFFFFFFF:FF:FF:FFFFFFFFFFFFFFFFFFFFFFFFFF:FFFFFF:FFF:FFFFFFFFFFFFF:FF:FFF:FFFFFF:FF,FFFFFFFFFFFFFFFFFF,FFF,FFF:FF:FF:F:FF,:,FFFFF::FF,FF:FF:F:F:F:,FFFFF:FF,FFFFFF,F:FFFF,F,FFFFFFF:FFF:FFFFFF:FF,FF,F:FFF,FFF,FFFFFF:F
@A00920:152:HGHKKDRXX:2:2107:5014:6981 1:N:0:AGGAGTGG+TAAGACAC
ACTCCTACGGGAGGCAGCAGTGGGGAATATTGGACAATGGGGGCAACCCTGATCCAGCCATGCCGCGTGGGTGATGAAGGCCTTCGGGTTGTAAAGCCCTTTCACCGGTGAAGATGATGACGGTAACCGGAGAAGAAGCCCCGGCTAACTTCGTGCCAGCAGCCGCGGTAATACGAAGGGTGCAAGCGTTACTCGGAATTACTGGGCGTAAAGCGTGCGTAGGTGGTTAGTTAAGACTGATGTGAAATCC
+
FFFF:FFFFFFFFFFFFFFFFFFFFFFFFFF:FFFFFFFFF:F,FFFFFFFF:FFFFFFFFFFFFFFFFFFFFF:FFFFFFFFFF:FFFFFFFFFFF:FFFF,FF:,FFFF,FFFFFFFFF:FFF:F:FF:FFF::FF:FFFFFFFFFFF,FFFFFFFFFFFFFFFF:FFFFFFF:FFFFFFFFFFFFF:FFFFFFFFFFFFFFFFFFFFFFFFFFFFF,,F,,FFFF,F,FFFF,FFF:,FFFFFF,FF
@A00920:152:HGHKKDRXX:2:2107:13024:7106 1:N:0:AGGAGTGG+TAAGACAC
ACTCCTACGGGAGGCAGCAGTGGGGAATCTTGCGCAATGGCCGAAAGGCTGACGCAGCGACGCCGCGTGCGGGAGGAAGCCCTTCGGGGTGTAAACCGCTGTCAGAGGGGACGAAAGCCACGGGGAGGGAATGCCTGCGTGGAAGGACGGTACCCTCAGAGGAAGCACCGGCTAACTCCGTGCCAGCAGCCGCGGTAATACGGAGGGTGCGAGCGTTGTTCGGAATTATTGGGCGTAAAGCGCACGTAGG
+
FFFFFFFFFFFFFFFFFFFFFFFFF,FFFFFFFFFF:FFFFFFFFFFFFFFFFFFFFFF:FFFFFFFFFFFFFFFFFFFFFFFFFFFFFFFFFFFFFFFFFFFFFFFFFFFFF:F:FFFFFFFFF:FFFF,FFFFFFFFFFFFFFFFFFFFFFFF:FFFFFFF:FFFFFFFFFFFFFFFFFFFFFFF:F:FFFFFFF:FFFFFFFFFF:FFFFFFFFFFFFFFFFFFFFFFFFF:FFFFF:FFFF:FFFF
@A00920:152:HGHKKDRXX:2:2107:4092:7294 1:N:0:AGGAGTGG+TAAGACAC
ACTCCTACGGGAGGCAGCAGTGGGGAATCTTGGACAATGGGGGAAACCCTGATCCAGCGATGCCGCGTGAGTGATGAAGGCCTTCGGGTTGTAAAACTCTTTTAGCCGGGAAGATAATGACTGTACCGGGAGAATAAGCTCCGGCTAACTTCGTGCCAGCAGCCGCGGTAATACGAAGGGGGCTAGCGTTGTGCGGAATTACGGGGCGTAAAGCGCGCGCAGGCGGCCATTCAAGTCAGGGGTGAAGGCC
+
:FFFFFFFFFFFFFFFFFFFFFFFFFFFFFFF:FFFFFFFF:FFFFFFFFFFFFFFFFFF:FF:FFFFFFFFFFFFF:FFFFFFFFFFFFFFFF:F:FFFFFFF,FFFFFFF:FF:,:FFFFF,FFFFF,:FF,FF,F:FFFFFF:F,,FFFF,F:FFFFF,F:FFF,F:,F,,:F:F,FF,,:,F,F::F:,:F,,:,F:F,FFFF,F:,,FF,FFF,,,:F,F,:FF,FFFFFFFFFFF:FF:F,,:F
@A00920:152:HGHKKDRXX:2:2107:16631:7498 1:N:0:AGGAGTGG+TAAGACAC
ACTCCTACGGGAGGCAGCAGTGGGGAATATTGCACAATGGGCGCAAGCCTGATGCAGCGACGCCGCGTGAGGGATGAAGGTCTTCGGATCGTAAACCCCTGTCGAATGGGACGAAAGACCCGGGAGCTCATCATCCTGGGAGTGACGGTACCGTTAAAGGAAGCCACGGCTAACTCTGTGCCAGCAGCCGCGGTAATACAGAGGTGGCTAGCGTTGTTCGGAATTACTGGGCGTAAAGGGCGCGTAGGCG
+
FFFFF:FFFFFFFFFFFFFF:FFFFFFFFFFFFFFFFFFFFFFFF:,FFFFFF:FFFFFF:FFFFFFFFFFFFFFFFFFFFFFFFFFF:FFF:FFFFFFFF,,FF:FFFFFFF,FFF,FFFFFFFF:F,FFFF:F,FF:FFFFF,FFFFFFFF,,:,FFFFFFFFFFFFFF:FFFFFFFFFFFFFFFFFFFFFF,FFFFFFFFFF,FF,FFFF,FFFFFFFFFF:F:FFFFFFF,,FFFFFFFFF,F:FF
@A00920:152:HGHKKDRXX:2:2107:30318:7529 1:N:0:AGGAGTGG+TAAGACAC
ACTCCTACGGGAGGCAGCAGTGGGGAATTGTTCGCAATGGGCGAAAGCCTGACGACGCAACGCCGCGTGGAGGATGAAGAATTTCGGTTCGTAAACTCCTGTCGAGCGGGACGAAAGATGCGCGGGTTAATACCCCGCGCAAGTGACGGTACCGCTAAAGGAAGCCCCGGCTAACTCCGTGCCAGCAGCCGCGGTAATACGGGGGGGGCAAGCGTTGTTCGGAATTACTGGGCGTAAAGCGCACGTAGGC
+
FFFFFFFFFFFFFFFFFFFFFFFFFFFFFFFFFFFFFFFFFFFFFFFFFFFFFFFFF:FFFF:FFFFFFFFFFFFFFFFFFFFFFFFF:FFFFFFFFF:F:FFFFFFFFFFFFF,FFFFFFFFFFFFFFFF:FFFFFFFFFFFFFFFFFFFFFFFFFFFFFFFFFFFFFFFFFFFFFFFFFFFFFFF:FFFFFFFFFFFF,:FFFFFFFFFFFF:FFFFFFF:FF:FFFFFFFFF:FFF:FFF:,FFFFF
@A00920:152:HGHKKDRXX:2:2107:11659:7874 1:N:0:AGGAGTGG+TAAGACAC
ACTCCTACGGGAGGCAGCAGTGGGGAATATTGGACAATGGGCGCAAGCCTGATCCAGCCATGCCGCGTGAGTGAAGAAGGCCTTAGGGTTGTAAAGCTCTTTCACCCGCGAAGATGATGACGGTAGCGGGAGAAGAAGCCCCGGCTAACTCCGTGCCAGCAGCCGCGGTAATACGAAGGGGGCTAGCGTTGCTCGGAATTAATGGGCGTAAAGCGTGCGCAGGCGGTGATGTAAGACAGATGTGAAATCC
+
::FFFFF:::FFF:FFF:::,FF:FFFF:F,FFFF:FFFFFF:FFF:F:FFFFFFFFF:FFFFF:FFFFFF::,,,,F,FFF:F:FF:FF:,FF:FFFFF:FFFFFF:FFFFFFFFFFF:FFFFFFFFFFFFFFF,,FFFFFFFFFFFFFFFFFFFFFFFFFFFF:FFFFFFFFFFFF:F:F::FF::FFFFFFF:FFFFF,FFF,F:FFFF,F,F:FFFFFFFF:F,F:FFFFFFFFFF,,FFFF::F:
@A00920:152:HGHKKDRXX:2:2107:8576:7889 1:N:0:AGGAGTGG+TAAGACAC
ACTCCTACGGGAGGCAGCAGTCGAGAATTTTTCTCAATGGGGGAAACCCTGAAGGAGCGACGCCGCGTGGAGGATGAAGGTCTTCGGGTTGTAAACTCCTGTCATTTGGAAACAAGGCTCCGAAGAGTAACTGTTTCGGAGTTGATAGTACCAGAAGAGGAAGAGACGGCTAACTCTGTGCCAGCAGCCGCGGTAATACAGAGGTCTCAAGCGTTGTTCGGATTCATTGGGCGTAAAGAGCGCGCAGGCG
+
,FFFFF:FFF:FFF:FFFFFFF:FFF:F:FFFFFFFFFF:FFF:FF,FFFF:FFFFFFF,FFFFFFFFFFFFFFFF,:FFFFFFFF:FFFFFFFFFFFFFFFFFFFFFF:FFFFFFF:FFFFFF:FFFFFFFF:FFF:FFFFFF:FFFFF,F:FFFFFFFFFFFFFFFFFFFFFFFFFFFFFFF:FFFFFFFF,FFF:FFFFFFFFFFFFFFFFFFFFF,FFFFFFFFFFFF::F::F,FFF:FFFFFFF
@A00920:152:HGHKKDRXX:2:2107:6931:8202 1:N:0:AGGAGTGG+TAAGACAC
ACTCCTACGGGAGGCAGCAGTGGGGAATATTGGACAATGGGCGAAAGCCTGATCCAGCCATGCCGCGTGTGTGAAGAAGGTCTTCGGATTGTAAAGCACTTTAAGTTGGGAGGAAGGGCATTAACCTAATACGTTAGTGTTTTGACGTTACCGACAGAATAAGCACCGGCTAACTCTGTGCCAGCAGCCGCGGTAATACAGAGGGTGCAAGCGTTAATCGGAATTACTGGGCGTAACGCGCGCGTAGGTG
+
FFFFFFFFFFFFFFFFFFFFFFFFFF:FFFF:FFFFFFFFFFFFFF:FFFFFFFF:FFFFFFFFFFFFFFFFFFFF:FFFFF:F:FFFFFFFFFFFFFF,F,FF,FFFFFFFF,FFFFF,FFFFFFFF,FFFF:FFFFFFFFFFFF:FF:F,FFFFFFFF::FFFF:FFFF:,FFFF:FFFFFFFFF,F:FF,FFF,FF:::FFF:FFFFFFFFF:FFFFFFF,:FFFFFFF:FF,:,F:FF:FF,FFF:
@A00920:152:HGHKKDRXX:2:2107:19135:8265 1:N:0:AGGAGTGG+TAAGACAC
ACTCCTACGGGAGGCAGCAGTGGGGAATTTTCCGCAATGGGCGAAAGCCTGACGGAGTGACGCCGCGTGGGGGACGAAGGCCTTCGGGTCGTAAACCCCTGTCAGAGGGAAAGAAGGGTCGCCGACCTAACACGTCGGTGATTTGACGGTACCTTCAGAGGAAGCCCCGGCTAACTCCGTGCCAGCAGCCGCGGTAATACAGAGGGTGCAAGCGTTAATCGGAATAACTGGGCGTAAAGCGTGCGTAGTC
+
FFFFFFFFFFFF:FFFFFFFFFFFFFFFFFFFFFF:F,FFFFFFFFF:FFFFFFFFFFFFF:FFFFFFFFF:FF:FF:FFFF:FFFFFF:FF:FFFFFFFFFFFF:FFFF,FFFFFFFFFFFFFFFFFFFFFFF:FFFFFFFFF,FFFFFFFFFFF:FFFFFFFFFFFFFFFFFF,FFFF,FFFFFF:FFFFFF:FFF:FF,FF:FFFFF,FFF,F,F,FF:,FF,F,FFFFFF::FFFF,FFFF,F:FF
@A00920:152:HGHKKDRXX:2:2107:10095:8578 1:N:0:AGGAGTGG+TAAGACAC
ACTCCTACGGGAGGCAGCAGTAGGGAATCTTCCGCAATGGACGAAAGTCTGACGGAGCAACGCCGCGTGAACGATGAAGGCCTTCGGGTCGTAAAGTTCTGTTGTTAGGGAAGAACAAGTACCAGAGTAACTGCTGGTACCTTGACGGTACCTAACCAGAAAGCCACGGCTCACTACGTGCCAGCAGCCGCGGTAATACGTAGGTGGCAAGCGTTGTCCGGAATTATTGGGCGTAAAGCGCGCGCAGGTG
+
FFFFFFFFFFFFFFFFFFFFFFFFFFFFFFFFFFFFFFFFFFFFFFFFFFFFFFFFFFFFFFFFF:FFFF:FFFFFFFFFFFFFFFFFFFFFFFFFFFFFFFFFFFFFFFFFFF,FFFFFFFFFF:FFFFFFFF:FFFFFFFFF:FFFF,FFFFFFFFFF:FFFFFFFFFF,FFF,FFFFFFFF:FFFFFFFFFFFFFFFFFFFFFFF,FFFFFFFFFFFFF,FF,FFFFFFF:FFFFFF:F:::FFFFF
@A00920:152:HGHKKDRXX:2:2107:24334:8782 1:N:0:AGGAGTGG+TAAGACAC
ACTCCTACGGGAGGCAGCAGTGGGGAATTGTTCGCAATGGGCGCAAGCCTGACGACGCAACGCCGCGTGGAGGATGAAGATCTTCGGGTCGTAAACTCCTGTCGAGTGGGAAGAAACGTTTCGGGGCTAATATCCTCGGAGCTTGACGGTACCACTAAAGGAAGCCACGGCTAACTCCGTGCCAGCAGCCGCGGTAATACGGGGGGGGCACGCGGTGTTCGGACTTACTGGGCGTAAAGGGCTCGTAGGC
+
FFFFFFFFFFFFFFFFFFFFFFFFFFF:,FFFFFFFFFFFF,FFFF,FFFFFFFFFFFFFFFFFFFFFFFFFFF,FFFFFFFFFFFF,FFFFFF:FFFFFFFFF,F,FFF,:FFF:FFFFFF,::FFF,FF::F,FF,F:,F:,FFFFF:::,::FF,FFFFF,FF,F:FF::FFFF:F,F:FFFFF:::FFFF,F,FFFFFFFF,FFF,,FFF,F,:FF:FF,FF,F,FFFFFF,:FFFFF,FFFFF:,
@A00920:152:HGHKKDRXX:2:2107:28718:9204 1:N:0:AGGAGTGG+TAAGACAC
ACTCCTACGGGAGGCAGCAGTAAGGGATCTTGCGACAATGGGCGAAAGCCTGACGCAGCAACGCCGCGTGCGGGATGACGGCCTTCGGGTTGTAAACCGCTTTTCGGGGGGAAGAGGAAGGACGGTACCCCCGGAATAAGTCTCGGCTAACTACGTGCCAGCAGCCGCGGTAAAACGTAGGAGGCGAGCGTTATCCGGATTTACTGGGTGTAAAGCGCGTGTAGGCGGTCGTGCAAGTGAGGCGTGAAAG
+
FFFFFFFFFFFFFFFFFFFFFFFFFFFFFFFFFFFFFFFFFFFFFFFFFFFF,FFFFFFFFFFFFFFFFFFFFFFFFFFFFFFFFFFFFFFFFFFFFFFFFFFFFFFFFFFFFFFFFFFFFFFFFFFFFFFFFFFFFFFFFFFFFFFFFF:FFFFFFFFFFFFFFFFFFFFFFFFFFFFFFF:FFF:FFFFFFF,FFFFFFFFFFFFFFFF:FFFFFFFFFFF:FFF:,FFFFFF,FFFF:FFFFF:FFF
@A00920:152:HGHKKDRXX:2:2107:9995:9314 1:N:0:AGGAGTGG+TAAGACAC
ACTCTACGGGAGGCAGCAGTTAGGAATCTTGCGCAATGGGCGAAAGCCTGACGCAGCAACGCCGCGTGGGGGATGAATGCTCTCGGGTTGTAAACCCCATTAAGCGGGGACGATTATGACGGTACCCGCAGAAGAAGGACCGGCCAACTACCTGCCAGCAGCCGCGGTAATACGTAGGGTCCAAGCGTTGTCCGGATTTATTTGGCGTAAAGAGCTCGTAGGCGGTTTAGTAACTCGGATTTGAAAACTC
+
FFFF::FFFFFFFFFFF:F:FFFFF,FF,F:FFFF,FFFFFFFFFFFF,FFFFFF:FFF:FFFFFFFFFFFFFFFFF::FF,F,:FFFFFFFFF:FFF,FF,::F,FFFFFFF:FF,:F::FFFF::FF,FFFFFFFFFF::FFF,FF,F,,FFFFFFFF:FFFFFFFF:,F:FFF,FF::FFF,FFFFFFFFFF,,FFF,F,,FF:FFFFFF,F,F,FF,FFFFFFF,,FFF,FF:FF,,::FFF::,F
@A00920:152:HGHKKDRXX:2:2107:29071:11475 1:N:0:AGGAGTGG+TAAGACAC
ACTCCTACGGGAGGCAGCAGTGAGGAATCTTGCGCAATGGTCGAAAGACTGACGCAGCCACGCCGCGTGGAGGATGAAGGCCCTATGGGTCGTAAACTCCTTTTCTGAGGGAAGAACGCCCCGGTTGCCGGGGGATGACGGTACCTCAGGAATAAGCACCGGCTAACTCCGTGCCAGCAGCCGCGGTAAGACGGAGGGTGCAAGCGTTGTCCGGAATCATTGGGTGTAAAGGGTGTGTAGGCGGGAAGGC
+
FFFFFFFFFFFFFFF,FFFF:FFFFFFFF:FFFFFFFFFFFFFFFFFFFFFFFFFFFFFFFFFFFFFFFFFFFFFFFFFFFFFFFFFFFFFFFFFFFFFFFFFFFFFFFFFF:FFFFFFFFFFFFFFFFFFFFFFFFFFFFFFFFFFFFFFFFFFFFFFFFFFFFFFFFFFFFFFFFFFFFFFFFFFF:FFFFFFFFFFFF:,FFFFFF:FFFFF,FFF,FFFFFFFF,FFFFFF:FFFFFFFFFF,:FF
@A00920:152:HGHKKDRXX:2:2107:2962:11788 1:N:0:AGGAGTGG+TAAGACAC
ACTCCTACGGGAGGCAGCAGTGGGGAATTGTTCGCAATGGGCGCAAGCCTGACGACGCAACGCCGCGTGGAGGATGAAGATCTTCGGGTCGTAAACTCCTGTCGAGTGGGAAGAATAGCTTCCGGGCGAATATCACGGGAGCCTGACGGTACCACAAAGGGAAGCCCCGGCTAACTCCGTGCCAGCAGCCGCGGGACTACGGGGGGGGCAAGCGGTGTTCAGAAGTACTGGGCGTACAGTGCTCGTAGGA
+
FFF:FF:FFFF:FFFFFFFFFFFFFFFF:FFFFFFFFFF:FFFFF:FFFFFF:::FFFFFF:::FFF:FFF,FF,FFFFFFFF:FFF:,FFFFFFF:FFFFFFFF::FFFF,FF,FFFFF,:F::FFFF:F,FF,F:F:F:FFFFFF:,F,FFF:,:F,:FFF,FFFF:::F,F::,FFFFFFF:F,FFF,,,:,:,FFFFF:FFFF,FFF:FF,FF:FF,:,,,FFFF:F,F:,F,FF:FFF:FFFF,:
@A00920:152:HGHKKDRXX:2:2107:22670:12508 1:N:0:AGGAGTGG+TAAGACAC
ACTCCTACGGGAGGCAGCAGTCGAGAATCATTCACAATGGGGGAAACCCTGATGGTGCGACGCCGCGTGGGGGAATGAAGGTCTTCGGATTGTAAACCCCTGTCATGTGGGAGCAAATTAAAAAGATAGTACCACAAGAGGAAGAGACGGCTAACTCTGTGCCAGCAGCCGCGGTAATACAGAGGTCACAAGCGTTGTTCGGAATCACTGGGCGTAAAGCGTGCGTAGGCGGTTTCGTCAGTCGTGTGTG
+
FFFFFFFFFFFFFFFFFFFFFFFFFFFFFFFFFFFFFFFFFFFFFFFFFFFFFFFFFFFFFFFFFFFFFFFFFFFFFFFFFFFFFFFFFFFFFFFFF:FFFF,FF:::FFF,FFFF,F,FFF::F:F:,FFF,FFF:,FF,FF,FFF:FF:,FFF:FF,F,F,::FF,FFFFFF:FF:FFF::FFF:,FFF,F:FFF,,FF:FFF,F:FFFFF:FFFF,F,::F,F:FFFFF:F,:FF,FF:F,:,F::,
@A00920:152:HGHKKDRXX:2:2107:4209:12696 1:N:0:AGGAGTGG+TAAGACAC
ACTCCTACGGGAGGCAGCAGTGGGGAATATTGGACAATGGGCGCAAGCCTGATCCAGCCATGCCGCGTGTGTGAAGAAGGCCTTCGGGTTGTAAAGCACTTTAAGTTGGGAGGAAGGTTTCTTGGCTAATATCCAAGAGAATTGACGTTACCAACAGAATAAGCACCGGCTAATTCCGTGCCAGCAGCCGCGGTAATACGAGGGGGGCAAAAGTTGTTCGGAATCACTGGGCGTAAAGGGAGCGGAGGCG
+
FFFFFFFFFFF,FFFFFFFF:FFFFFFFF:FFFFFFFFFFFFFFFFFFFFFFFFFFFFF:FFFFFFFFFFFFFFFFFFFFFF:FFFFFFFF:FFFF,FFFFFFF:FFFFFFFFFFFFF,FFFFFF:FFFFFFFFFFFFFF,:FFF:FFFFFFFF:FFFFFFFFFFFFF:FF:F:FFFFFFF:FFFFFFFFFFF:FFFFF:F:FFF:FFF:F,FFF:FFFFFFFFFFFFFFFFFF:FFF,FFFF:,FFFFF
@A00920:152:HGHKKDRXX:2:2107:3757:13072 1:N:0:AGGAGTGG+TAAGACAC
ACTCCTACGGGAGGCAGCAGTGGGGAATATTGCGCAATGGGCGCAAGCCTGATGCAGCGACGCCGCGTGGGGGATGACGGCCTTCGGGTTGTAAACCTCTTTCGGCAGGGACGAAGCCTTTGGGTGACGGTACCTGTAGAAGAAGCGCCGGCCAACTACGTGCCAGCAGCCGCGGTAAGACGTAGGGCGCGAGCGTTGTCCGGAATCATTGGGCGTAAAGGGCTCCTAGGCGGTTCAGTCAGTCGACTGT
+
FFFFFFFFFFFFFFFFFFFFFFFFFFFFFFFFFFFFFFFFFF:FFFFFFFFFFFFFFFFFFFFFFFF:FFFFFFFFFFFFFFFFFFFFFFFFFFFFFFFFFFFFFFFFFFFFFFFFFFFFFFFFFFFFFFF:FFFFFFFF:FFFF:FFFFFFF,FFF,FF:FFFFFFFFFFFFFFFFFFFFFFFFFFFFFF:FFF:FFFFFFF:,FFFFFFFFFFF:F:FFFFFFFFFFFFFFFF:FFF,FFF:::FFFF
@A00920:152:HGHKKDRXX:2:2107:17092:13119 1:N:0:AGGAGTGG+TAAGACAC
ACTCCTACGGGAGGCAGCAGTGGGGAATATTGGACAATGGGCGAAAGCCTGATCCAGCCATGCCGCGTGAGTGATGAAGGCCTTAGGGTTGTAAAGCTCTTTCAGTAGGGAAGATAATGACGGTACCTACAGAAGAAGCCCCGGCTAACTTCGTGCCAGCAGCCGCGGTAATACGAAGGGGGCTAGCGTTGTTCGGATTTACTGGGCGTAAAGCGCACGTAGGCGGATCGTTAAGTCGGGGGTGAAATCC
+
FFFFFFFFFFFFFFFFF:FFFFF:FFFFFF:FFFFFFFFFF:FFFFFFFFFFFFFFFFFFFFF,FFFFFFFFFFFFFFFFFFFFFFFF:FFFFFFFFFFF:FFFFFFF:F:FFFFFFFFFFFFFFFFFFFFFFFFFFF:F,FFFFFFFFFFFFF:FFFFF:FFFF:FFFFFFFFFF::F:FFFFFFFFFFFFFFF:FFF:FFF:FFFFF:F:F:FFFFFFFFFFF:FFFFFFF:FFF:F:FFFFFF:FFF
@A00920:152:HGHKKDRXX:2:2107:11532:14481 1:N:0:AGGAGTGG+TAAGACAC
ACTCCTACGGGAGGCAGCAGTTAGGAATCTTCGGCAATGGGCGAAAGCCTGACCGAGCGACGCCGCGTGAAGGATGAAGGCCCTAGGGTCGTAAACTTCTAAAAGAGGGACGATAGTGACGGTACCTCTTGAAAAGCACCGGCTAACTCCGTGCCAGCAGCCGCGGTAATACGGAGGGTGCAAGCGTTATCCGGAATCACTGGGCGTAAAGGGCGCGTAGGCGGCCTGTTAAGTCCGATGTTAAAGACTG
+
,FF:FFF:FFFFFFFFFFFFFFFFFFFFF:FFFFFFFFFFFFFF:FFFFFFFF:FFFFFFFFFFFFFFFFFFF:FF:,FFFFFFFFFFF:FFFF:FFFFFFFF:FFFFFFFFFFFFFFFFFFFFFFFFFFFFFF:FFFFF:F:FFF:FFFFFFFFFFFFFFFFFFFFFFFFFFFFFFFFFFFFFFFFFFF:FFFFFF:FFFFFFFFFFF:FFFF:FFFFF:FFFFFFFFFF,FFFFFFFFFFF,:F:FF:
@A00920:152:HGHKKDRXX:2:2107:28094:14732 1:N:0:AGGAGTGG+TAAGACAC
ACTCCTACGGGAGGCAGCAGTGGGGAATATTGGACAATGGGCGAAAGCCTGATCCAGCAATGCCGCGTGAGTGATGAAGGCCTTAGGGTTGTAAAGCTCTTTTACCCGGGATGATAATGACAGTACCGGGAGAATAAGCCCCGGCTAACTCCGTGCCAGCAGCCGCGGTAATACGGAGGGAGCTAGCGTTGTTCGGATATACTGGGCGTAAAGCGCACGTAGGCGGCGCCGTAAGTCAGGGGTGAAATCC
+
FFFFFFFFFFFFFFFFFFFFFFFFFFFFFFFFFFFFFFFFFFFFFFFFFFFFFFFFFFFFFFFFFFFFFFFFFF,F:FFFFFFFFFFFFFFFFFFFFFF:FFFFFFFFFFFFFFFFFFFFFFFFFFFFFFFFFFFFFFFFFFFFFFFFFFFFFFFFFFFFF::FFFFFFFFFFFFFFFFFFFFF:FFFFF:FFFFFFFFFFFFFFFFF:F:FFFFFFFFFFFFFFFFFFFFF,FFFFFFFFFFFF:FFFF
@A00920:152:HGHKKDRXX:2:2107:9091:16141 1:N:0:AGGAGTGG+TAAGACAC
ACTCCTACGGGAGGCAGCAGTGGGGAATCTTGCACAATGGGCGAAAGCCTGATGCAGCGACGCCGCGTGGGGGATGAAGGCCCTCGGGTTGTAAACCCCTTTCGACGGGGAAGAAGCGAAAGTGACGGTACCCGTAGAAGAAGCCCCGGCTAACTCCGTGCCAGCAGCCGCGGTAATACGTAGGGTGCGAGCGTTATCCGGATTCACTGGGTTTAAAGGGTGCGTAGGTGGGTTGGTAAGTCAGTGGTGA
+
F:FFFF:FFFFFFFFFFFFFFFFFFFF:FFFFFFFFFFFFFFFFFFFFFFFFFFFFFFF:FFFFFFF:FFFFF:FFFFFFFFFFFFFFFFFFF:FFFFFFFFFFFFFFFFFFFFFFF:FFFFFFFFFFFFFFFFFFFFFFFFFFFFFFFFFFFFFFFFFFFFFFFF:FFFFFFF,FFFFFFFFFFFFFFFFFFF:FFFFFF:FFFFFFFFFFFFFFFFF:FFFFFFFFFFFFFF:FFFFFFFFFFF:F:F
@A00920:152:HGHKKDRXX:2:2107:26160:17300 1:N:0:AGGAGTGG+TAAGACAC
ACTCCTACGGGAGGCAGCAGTCGAGAATCTTCGGCAATGGGCTATCGCCTGACCGAGCGACGCCGCGTGGAGGACGACGGCCTTCGGGTTGTAAACTCCTGTCGAGGGGGAACAAGGGCCGGTGGAGAATCGGCCTTGAGTGAACCCTGGAGGAAGCACGGGCTAAGTTCGTGCCAGCAGCCGCGGTAAGACGAACCGGGCGAACGTTATGCGGACTCACTGGGCTTAAAGCGCGTGTCGGCGGGCCGGC
+
F:FF:FFFFFFFF:FFFFFFFFFFFFFFFFFFFFFFFF:FFFFF:FFFFFF:FFF,FFFFFFFFF,::FFFFFFFFFFFFFFFFFF::FFF,F,FFFFFF:F,F:FFFFF:,FF:FFFFFFF:FF:F,FFFF,FFFFFFF,FFFFFFFFF,,:FF:F:FF,F::FFF,FFF:F:F,FFFFF:FFFF::F,FFFF::::,F:F,:FFFF:,,FFFF,F:F,,FFF:F,,F,:FFFF,:F,::FF:FF:FF:
@A00920:152:HGHKKDRXX:2:2107:4327:17628 1:N:0:AGGAGTGG+TAAGACAC
ACTCCTACGGGAGGCAGCAGTGAGGAATATTGGGCAATGGGCGCAAGCCTGACCCAGCAATGCCGCGTGCGGGACGAAGGTCCTCGGATCGTAAACCGCTTTTGTGGGGGAGTAGCAAGGAGAGTACCCCACGAATAAGTCACGGCTAACTACGTGCCAGCAGCCGCGGTAATACGTAGGGTGCAAGCGTTGCCCGGATTTATTGGGCGTAAAGGGCGCGCAGGCGGCTCGGCACGTCCGTTGTGAAATC
+
FFFFFFFFFFFFFFFFFFFFFFFFFFFFFFFFFFFFFFFFFFFFFFFFFFFFFFFFFFFFFFFFFFFFFFFFFFFFFFFFFFFFFFFFFFFFFFFFFFFFFFFFFFFFFFFFFFF:FFFFFFFFFFFFFFFFFFFFFFF,F:FFFFF:FFFFFFFFFFFFFFFFFFFFFFFFFFFF,FFFFFFF:,FFFFFFFFFFFF,FFFFF,FFFFFFFFFFFFFFFFFFFFFFFFFFFFFFFFFFFFFFFFFFFFF
@A00920:152:HGHKKDRXX:2:2107:28772:18035 1:N:0:AGGAGTGG+TAAGACAC
ACTCCTACGGGAGGCAGCAGTGGGGAATTTTGCGCAATGGCCGAAAGGCTGACGCAGCGACGCCGCGTGGAGGATGACGCCCTTCGGGGTGTAAACTCCTGTTGCCCGGGACGAATGCCTGGTTCGCCAGGAGTGACGGTACCGGGTGAGGAAGCACCGGCTAACTCTGTGCCAGCAGCCGCGGTAATACGTAGGGGGCAAGCGTTGTTCGGAATTACTGGGCGTAAAGAGTTGCGTAGGTGGCAGAGTA
+
FFFFFFFFFFFFFFFFFFFF,FFFFF:FFF,FFFFF,FFFFFFFFFFFFFFFFFFFFFFFFFFFFFFFFFFFFFFFFFFFFFFFFFFFFFFFFFFFFFF,F:FFFFFFFFFFFFFFFFFFFFF:FFFF:FFFFFFFFFFFFFF:FFFFFFFFFFFFFFFFFFF:FFFFFFFFF:FFFFFFFFFF,FFFFFFF:FFFFFFF:FFFFFFFFFFFF,::FFFFFFFFFFFFFFFFFFFFFFFFFFFFFF:FFF
@A00920:152:HGHKKDRXX:2:2107:24117:19460 1:N:0:AGGAGTGG+TAAGACAC
ACTCCTACGGGAGGCAGCAGTAAGGGATATTGCACAATGGGCGCAAGCCTGACGGAGCAACGCCGCGTGTGGGATGACGCCTTTCGGGGTGTAAACCACTTTTCTCAGGGAAGAAGCACTGACGGTACCTGAGGAATAAGGACCGGCTAACTACGTGCCAGCAGCCGCGGTAATACGTAGGGTCCGAGCGTTGTCCGGAGTTACTGGGCGTAAAGCGCGCGCAGGCGGCGGTGTAAGCATGGCGTGAAAG
+
FFFFFFFF:FFFFFFFFFFFFFFFFFFFFFFFFFFFFFFFFFFFFFFFFFFFFFFFFFF,FFFFFFFFFFFFFFFFF:FFFFFF:FFFFFFFF,FFFFFFFFFFFFFFFF:,F:,FFFFFFFFFFFFFF,FFFFFFFFFFFFFFFFFF::FFFFF:FFF,F:FFFFFFFFFFFFFFFFFFFFF:FFFFFFFFFFFFFFFFF::FFFFFFFFFF:FFFFFFF:FFF::FFF::FFF,F:FFFF:FFF::,F
@A00920:152:HGHKKDRXX:2:2107:29631:19774 1:N:0:AGGAGTGG+TAAGACAC
ACTCCTACGGGAGGCAGCAGTGAGGAATATTGCTCAATGGGCGCAAGCCTGAAGCAGCGACGCCGCGTGGACGATGAAGGTCTTCGGATCGTAAAGTCCTTTTCTGTGTGACGAGGAAGGACGGTAGCACAGGAATAAGTGTCGGCTAACTACGTGCCAGCAGCCGCGGTAACACGTAGGACGCAAGCGTTATCCGGAATTACTGGGCGTAAAGAGCGTGTAGGCGGTGCTGTAAGTCAACCGTGAAAGC
+
F:FFFFFFFFFFFFFFFFFF:FFFFFFFFFFFFFFFFFFFFFFFFFFFFFFFFFFFFFFFFFFFFFFFFFFFFFFFF:F:FFFFFFFFFFFFFFFFFFFFFFFFFFFFFFFFFFFFFFFFFFFFFFFF:FFFFF:FFFFFFFFFFFFFFFFFFFFFFFFFFFFFFFFFFFFFFFFFFFFFFFFFFFFFFFFFFF:FFF,FFFFFF:FFFFFFFF:FFFFFFFFFFFFFFFF:FF:FFFFFFFFFFFFFFF
@A00920:152:HGHKKDRXX:2:2107:22019:19993 1:N:0:AGGAGTGG+TAAGACAC
ACTCCTACGGGAGGCAGCAGTCGAGAATCATTCGCAATGGGCGAAAGCCTGACGGTGCGACGCCGCGTGGAGGATGAAGGCCCTCGGGTCGTAAACTCCTGTCATCAGCGAGTAAGGCGCTCCGCGTGAACAGCGCGGGACGTTGATAGTAGCTGAAGAGGAAGAGACGGCTAACTCTGTGCCAGCAGCCGCGGTAATACAGAGGTCTCAAGCGTTGTTCGGAATTACTGGGCTTAAAGGGTGCGTAGGC
+
FFFFFFFFFFFFFFFFFFFFFFFFF:FFFFFFFFFFFFFFFFFFFFFFFFFFFFFFFFFFFFFFFFFFFFF,FFFFFFFFFFFFFFFFFFFFFFFF:FFFFFFFFFFFFFFFFFFFFFFFFFFFFFFFFFFFF:FFFFFFFFFFFFFFF,FFFFFFF:FF:FFFFFFFFFFFFFF:FFFF:FFFF:FFFF,FF:FFFFFFF,FFFFFFFFFFFFFFFF,FF::FF:FFF:F:F,:FF,FFFF:F,,FF:F
@A00920:152:HGHKKDRXX:2:2107:5186:20744 1:N:0:AGGAGTGG+TAAGACAC
ACTCCTACGGGAGGCAGCAGTAAGGAATATTGCACAATGGGCGCAAGCCTGATGCAGCAACGCCGCGTGCCCGAGGACGGCCTTCGGGTTGTAAAGGGCTTTTCTGGCTGACGAGGAAGGACGGTAGGCCAGGAATAAGCGTCGGCTAACTACGTGCCAGCAGCCGCGGTAAAACGTAGGACGCGAGCGATCTCCGGATTTACTGGGCGTAGAGCGCGGGCAGGCGGTGGTCAAAGTCGCACGTGAAAGC
+
:F:FFFFFFFFFFFFFFF,FFFFFFFFFF:F,FF:FFFFFFFFFFFFF:FFFFF,FFFFFFFFFFFFFFFFFF:FFFFFF:FFFFFF:F:FFFFFFF,F:FFFF:FFFFFFFFFFFFFF,FFFFFF,FFFF,F:FFFFFFFFFFFF,FFFFFFFFF::FF:,FFFFFF:F:F::FFF:F,FFFF,::FF,:,:FFF,,FF:,:FFF,FF,F,F,F,F:FFF::,FF:FFFF:::FFFF:,::FF,,FF:F
@A00920:152:HGHKKDRXX:2:2107:17589:21371 1:N:0:AGGAGTGG+TAAGACAC
ACTCCTACGGGAGGCAGCAGTGGGGAATATTGCGCAATGGGCGGAAGCCTGACGCAGCGACGCCGCGTGGGGGATGAAGGCCCTTAGGGTCGTAAACCCCTTTCGGCAGGGACGAAGCGATCACGTGACGGTACCTGCAGAAGAAGCCTCGGCTAACTACGTGCCAGCAGCCGCGGTAACACGTAGGAGGCGAGCGGTGTCCGGAATCATTGGGCGTAAAGAGCGCGCAGGCGGCTCGGCAAGTCGGTTG
+
FFFFFFFFFFF:FFFFFF,F,FFFFF:FFFFFFFFFFFFFFFFFF,FFFFFFFFF:FFFFFFFFFFF:FFFFF:FFF:FFFFFFFFFFFFFFFFFFFFFFFFFFFFFFF:FFFFFFFFF:FFFFFFFF:FFFFFF:FFFFF:FF,FFFFFFFFFFF:FFFFFFFFFFFFFFFF:FFFFFFFFFFFFFFF:F:FF:F,FF::FFFF:FFFFFFFFF:FFFF::FF:FFFFFFFFF:F:F:F,FFF:F:F,F
@A00920:152:HGHKKDRXX:2:2107:19488:21778 1:N:0:AGGAGTGG+TAAGACAC
ACTCCTACGGGAGGCAGCAGTCGGGAATTTTGCCCAATGGACGAAAGTCTGAGGCAGCAACTCCGCGTGAGGGATGAAGGCCTTCGGGTCGTAAACCTCTTTTCTCAGGGAAGATCCAAGACGGTACCTGAGGAAGAAGCCACGGCTAACTACGTGCCAGCAGCAGCGGTAAAACGTAGGAGGCGAGCGTTATCCGGATTTACTGGGTTGAAAGCGCGTGTAGGCGTTCGTGCAAGTGAGGCGTGAAAGC
+
FFFFFFFFFFFFFFFFFFFFFFFFFFFFFFF,F:F:FFFFFFFFFF,FFFFF:FFFFFFFFFFFFFFFFFFFF:FFF,F:FFFFFF:FFF:,FFF,F::FF,,FFFFFF:F::FFFFF,,,FF:FF:FFFFFF:,FFFF,FFFFFFFFF::FF::FFFF,,,,F,FFF,FF:::FF:FF,FFFF:,FFFFFFFFF::FFFFFFF,,,F,,FFF,FF,FFF:FF,FF,FFFFF,F,F::FFFFF,:F,FFF
@A00920:152:HGHKKDRXX:2:2107:30888:22075 1:N:0:AGGAGTGG+TAAGACAC
ACTCCTACGGGAGGCAGCAGTGGGGAATCTTGCGCAATGGCCGAAAGGCTGACGCAGCGACGCCGCGTGCGGGAGGAAGCCCTTCGGGGTGTAAACCTCTGTCAGAGGGGACGAAAGCCACGGGGAGGGAATGCATGCGTCGAAGGACGGTACCCTCAGAGGAAGCACCGGCTAACTCCGTGACAGCAGCCGCGGTAATAAAGATGGGGCAAGCGTTGTTCGCAATTACTGGGCGGAAAGGGAGAGTATG
+
FFFFF:FFFFFFFFFFFFFFF,FFFFFFFFF:FFFFFFFFFFFFFFFFFFFFFFFFFF,FFFFFFFFFF,F:FFFFF,FFFFFFFFFF:FFFFFFFF,FF:FFFFF,FFFF:FFF,:F,:,,FF,::,F:::,F,F,:F,,FF:FF:F:FFFFF,::::F:FFF,FF,FF,F,FF,F:FFFF,FFF:FFF:,F,FF,,:F,,::,FF:FF,,,FFFF,:FF:,:,FFF:F,FFFF,F:FF,F,,,:F,,,
@A00920:152:HGHKKDRXX:2:2107:17879:22341 1:N:0:AGGAGTGG+TAAGACAC
ACTCCTACGGGAGGCAGCAGTAGGGAATATTGGTCAATGGGTGAGAGCCTGAACCAGCCATGCCGCGTGCAGGAAGACGGCCTTCTGGGTTGTAAACTGCTTTTATCGGGGGATAAAAAAGCCTTGCGAGGCAAATTGAAGGTACCCGATGAATAAGCCACGGCTAACTACGTGCCAGCAGCCGCGGTAATACGTAGGTGGCGAGCGTTGTCCGGATTTATTGGGTTTAAAGGGTGCGTAGGCGGCGCTT
+
FFFFFFFFFFFFFFFFFFFFFFFFFFFFFFFFFFFFFFFFFFFFFFFFFFFFFFFFFFFFFFFFFFFFFFFFFFFFFFFFFFFFFFFFFFFFFFFFFFFFFFFFFFFFFFFFFFFFF:FFFFFFFFFFFFFFFFFFFFFF:FFFFFFFFFF:FFF:F:FFFFFFFFFFFFFFFFFF:FFFFFFFFFFF:FFFFFFFFFFFFFFFFFFFFFFFFFF,FFFFFFFFF:FFFFFFFFF:F:FFF:FFFFFFFF
@A00920:152:HGHKKDRXX:2:2107:23113:22545 1:N:0:AGGAGTGG+TAAGACAC
ACTCCTACGGGAGGCAGCAGCTAAGAATCTTGCGCAATGGGCGAAAGCCTGACGCAGCAATTCCGCGTGAGGGACGAAGGCCCTAGGGTCGTAAACCTCTTTTGTTAAGGAAGAAGTTATGACGGTACTTCACGAATAAGACACGGCTAACTACGTGCCAGCAGCCGCGGTAATACGTAGGTGTCAAGCGTGGTCCGGATTTATTGGGCGTAAAGCGCCCGCAGGCGGCTTGCCAAGTTTGAAGTGAAAT
+
FFFFFFFFFFFFFFFFFFFFFFFFFFF:FFFFF,FFFFFFFFFF:FFFFFFFFFFFFFFF,FFFFFFFFFFFFFFFFFFFFF:,FFFFFFFFFFF:FFFFFFF,:,FFF:FFFFFFFF,FFFFFF:F:FFFFFFF,FFFFFFFF,,FFFFFFFF,:FFFFF,,FFFFFFFFFF:FF,:FF:FFFFF::,F,,FFFFFFF:F,FFFFF:F,FFFFFF,FFFFFF:,::,:,F,:FFF,,:F,FFFFFFFFF
@A00920:152:HGHKKDRXX:2:2107:32353:22639 1:N:0:AGGAGTGG+TAAGACAC
ACTCCTACGGGAGGCAGCAGTAAGGAATATTGCACAATGGGCGCAAGCCTGATGCAGCAACGCCGCGTGCCCGAGGACGGCCTTCGGGTTGTAAAGGGCTTTTCTGGCTGACGAGGAAGGACGGTAGGCCAGGAATAAGCGTCGGCTAACTACGTGCCAGCAGCCGCGGTAAAACGTAGGACGCGAGCGTTATCCGGATTTACTGGGCGTAAAGCGCGGGCAGGCGGTGGTCCAAGTCGGACGTGAAAGC
+
FFFFFFFFFFFFFFFFFFFFFFFFFFFFFFFFFFFFFFFFFFFFFFFFF::,FFFFFFFFFFFFFFFFFFFFFFFFFFFFFFFFFFFFF,FFFF:FFFFFFFFFFFFFFF,FF:FFF:FFFFFFFFFFFFFFFF:FFF:FFFFFFFFFFFFFFFFFFFFFFFFFFFFFFF:FFFFFFFFFFFFFFFFFFFFFFFFFFFFFFFFFFFFFFFFFFFFFFFFFFFFFFFFFFFFF::FFFFFF:FFFFFFFFF
@A00920:152:HGHKKDRXX:2:2107:19226:23140 1:N:0:AGGAGTGG+TAAGACAC
ACTCCTACGGGAGGCAGCAGTGGGGAATATTGGACAATGGGCGCAAGCCTGATCCAGCCATGCCGCGTGTGTGAAGAAGGCCTTCGGGTTGTAAAGCACTTTCAGAGGGGAAGAAAAAATTGGAGCTAACACCTCCGATCTTGACGTTACCCTTAGAAGAAGCACCGGCTAACTCCGTGCCAGCAGCCGCGGTAATACGGAGGGTGCAAGCGTTAATCGGAATTACTGGGCGTAAAGCGCACGCAGGTGG
+
FFFFFFFFFFFFFFFFFFFFFFFFF:FFFFFFFFFFFFFFFFFFFFFFFFFFFFFFFFFFFFFFFFFFFFFFFF,FFFFFFF:FFFFFFFFFFFFFFFFFFFFFFFFFFFFFFFFFFFFFFFFFFFFFFFFFFFFFFFFFFFFFFFFFFFFFFFFFFF:FFF:FFFFFFF:FFFFFFFFFF:F:FFFFFFFFF,FFFFFFFFFFFFFF,F:FF:FFFFFFF:FFFFFFFFFFF:FFF:F:F:F:F:FFFF
@A00920:152:HGHKKDRXX:2:2107:24270:23422 1:N:0:AGGAGTGG+TAAGACAC
ACTCCTACGGGAGGCAGCAGTGGGGAATTTTGGGCAATGGCCGCAAGGCTGACCCAGCGACACCGCGTGTGGGAGGAAGCCCTTCGGGGTGTAAACCACTGTCAGGGGGGACGAATCCCGCCAGGGCGAACAGTCCTGGCGAATGACGGTACCCCCAGAGGAAGCGCCGGCTAACTCCGTGCCAGCAGCCGCGGTAATACGTAGGTGGCAAGCGTTGTCCGGATTTATTGGGTTTAAAGGGTGCGTAGGC
+
FFFFFFFFFFFFFFFFFFFFFFFFFFFFFFFFFFFFFFFFFFFF:FFFFFFFFFFFFFFFFFFFFFFFFFF:FFFFFFFFF:FFFFFFFFFFFFFFFFFFFFFFFFFFFFFFFFFFFFFFFFFFFFFFFFFFFFFFFFFFFFFFF:FFFFFFFFFFFFFFFFFFFFFFFFFFFFFFFFFFFFFFFFFFFFF:FFFF,F,FFFFFFF:FFF,FFFF,FFFFFFF::F:,FFFF:FFFFFFFFFFFFF::FF
@A00920:152:HGHKKDRXX:2:2107:8061:23844 1:N:0:AGGAGTGG+TAAGACAC
ACTCCTACGGGAGGCAGCAGTGGGGAATCTTGCGCAATGGGCGAAAGCCTGACGCAGCCGTGCCGCGTGAATGATGAAGGTCTTAGGAGTGTAAAATTCTTTCACCGGGGACGATCATTACGGTACCCGGAGAAGAAGCCCCGTCTAACTTCGTGCCAGCAGCCGCGGTAATACGAAGGGGGCTAGCGTTGCTCGGAATTACTGGGCGGAAAGGGAGCGTAGGCGTACAGCTAAGTCAGAGGTTAAAGCC
+
::,:F:FFF:FFFFFFFFF::::,:,F:FF,:FFF:,FF,FF:F,F:FF,:FFFF,:,,,FFF,::F:,:F:,:FFFF,:FFFFFFFF,FFFFFFFF,FFFFFFFF,F,FF:,FF,FF,F:FF,F,FFF:,FFF,::FFFFFF,F:FF,FFF,FFFFFF,FFFFF,F,FFFF,F:FFFF,FFFF,FFFFF::,,,,:F,F:FFFFFFF,::,F:FFFF,,,F,FF,:FFF:FFF::FFFFFFF,FFFFF,
@A00920:152:HGHKKDRXX:2:2107:25771:24048 1:N:0:AGGAGTGG+TAAGACAC
ACTCCTACGGGAGGCAGCAGTGGGGAATATTGGACAATGGGCGAAAGCCTGATGCAGCGACGCCGCGTGGGTGAAGAAGGTCTTCGGATCGTAAAGCCCTTTTCTGCGTGACGAGACAAGGACTGTAGCGCAGGAATAAGTCTCGGCTAACTACGAGCCAGCAGCCGCGGTAAGACGTAGGAGGCAAGCGTTATCCGGAGTTACTGGGCGTAAAGCGCGTGTAGGCGGGTGGATAAGTGGTTCGTGAAAT
+
F:FFFFFFFFFFFFFFFFFFFFFFFFFFFF::FFFFFFFF:F:FF,FFF:FF:FFFFFFFFFFF:FFFFF,FFF:FF,F::FF:FF:F,FFFFFFFFFFFF:FFF:FFF::FFFFFF:FFFF:,F,:FFFFFF:FFFFF::FFFFFFFFF:FFFF,FFFFFFF,FF:FFFFF,FF::F::FFFFFFF,:,:F::FFFF:FF,FFFF,FF:FFFFFFFFFFFFFFFF,FFFF,,FFFFFF:,FF,FFFFF,
@A00920:152:HGHKKDRXX:2:2107:23240:24580 1:N:0:AGGAGTGG+TAAGACAC
ACTCCTACGGGAGGCAGCAGTGGGGAATTGTTCGCAATGGGCGCAACCCTGACGACGCAAAGCCGCGTGGATGATGAAGATCTTCGGGTCGTAAACTCCTGTCGAATGGGACGAATGGATTTCGGGTTAACATCCCTAATTGCTTACGGTACCTATTAATGAAAACCCGCCTAACACCTTCCCACAACCCCCGGAAAAACGGGGGTGGTAAGCGTTGTTCGGAATTAATGGCCTAAAAGGGCCCGTTGCC
+
FFFFFFFFFFFFFFFFFFFFFFFFFFFF,,FF,,FFFFFFF,FFFFFFFFFF,,F:FFFF,FFFFFFFF,F:F:,FFFF:,FFFFFFFFF:FFFF,::FF,F,F::FFFFFFFFF:,F:,,::F,,F,F,,:,F,,,::,F,,F,,,F,,,FF,,:,:F,,FF,:FFFF,,,FF,,,F,F,F:,,,,,F,,:F,,F:,F,F,FFF,F,,,,,F,F,,F,FF,FF,:F,,FF,,,,FF:FF,,,:,,,F,,
@A00920:152:HGHKKDRXX:2:2107:31548:25473 1:N:0:AGGAGTGG+TAAGACAC
ACTCCTACGGGAGGCAGCAGTGGGGAATTTTGGGCAATGGCCGAAAGGCTGACCCAGCGACGCCGCGTGCGGGAGGACGCTTTTCGGAGTGTAAACCGCTGTCAGGGGGGACGAAACCCCGTCACGTGAACAGCGTGGCGGCTTGACGGTACCCTCAAAGGAAGCACCGGCTAACTCCGTGCCAGCAGCCGCGGTAATACGGAGGGTGCAAGCGTTGTTCGGAATCACTGGGCGTAAAGCGCGCGCAGGC
+
FFFF:FFF:FFFFFFFFFFFFF,FFFFFFFFFFFFFFFFFF:FFF:FFFFFFFFFFFFFFFFFFFFFFFFFFFFFFFFFFFF,F,:FFF:FFFF:FFFFFFFFFFFFFFFFFFFF:FFFFFFFFFFFF::FFFFFFFFF:FF:FF:FFFFFFFFFFFF:F,FFFFFFFFFFFFFFFFFFF:FF:FFFFFF,FFFFFFFFF:FF:FFFFFFFFFFFFFFFFF:FFFFFFFF:FF:F:FF,:F:FFFFF:F:
@A00920:152:HGHKKDRXX:2:2107:23610:25504 1:N:0:AGGAGTGG+TAAGACAC
ACTCCTACGGGAGGCAGCAGTAAGGGATCTTGCGACAATGGGCGAAAGCCTGACGCAGCAACGCCGCGTGCGGGATGACGGCCTTCGGGTTGTAAACCGCTTTTCGGGGGGAAGGGGAAGGACGGTACCCCCGGAATAAGTCTCGGCTAACTACGTGCCAGCAGCCGCGGTAAAACGTAGGAGGCGAGCGTTATCCGGATTTACGGGGTGTAAAGCGCGGGTAGGCGGTCGTGCAAGTGAGGCGTGAAAG
+
FFFFFFFFFFFFFFFFFFFFFFFFFFFFFFFFFFFFFFFFFFF:FFFFFFFF:FFFFFFF:FFFFFFFF:F:FFFFFFFFFFF:FFFFF,FFFF:::FFFFF::,:F:FFF,FF,FFF:FFF:FF::FF:FFF,FF:F:FF,:FFFFFFFFFFFFFFFFF,,F,F,,FFFFFFFFFF:FF:FF:F,FFF:FFF::FF,FFFF:F,FF:,FFFF:FFFFF,F,FF,FFF:FFFFFF,FFFFF,F,FFFF:F
@A00920:152:HGHKKDRXX:2:2107:27868:25645 1:N:0:AGGAGTGG+TAAGACAC
ACTCCTACGGGAGGCAGCAGTGAGGAATATTGGTCAATGGACGAGAGTCTGAACCAGCCAAGTAGCGTGAAGGATGAAGGTTCTATGGATTGTAAACTTCTTTTATACGGGAATAAACGGATCCACGCGTGGATTTTTGAATGTACCGTATGAATAAGGATCGGCTAACTCCGTGCCAGCAGCCGCGGTAATACGGAGGATCCGAGCGTTATCCGGATTTATTGGGTTTAAAGGGAGCGTAGATGGGTTG
+
FFFF,::F:FF:FFFFFFFF:FFFFFF:FFFFFFFFFFFFF:FFFFFFFFFFFFFFFFFFFF:FFFFFFFFFFF:FFFFFFFFF:F,FFFFFFFFFF,:FFFFFFFFFFFF:FFFFFFF:FFFF,FFFF,FFFFFFFFF,FFFFF:FFFFF:FF:FFFFFFFFFFFFFFFFFFFFFFFFFFFFFFFFFFFFFFFFFFFFFFFF:F,FFFF,F,FFFFFFF:FFFFFFFFFF,FFFFFFFF,,,FFFF::F
@A00920:152:HGHKKDRXX:2:2107:27208:26162 1:N:0:AGGAGTGG+TAAGACAC
ACTCCTACGGGAGGCAGCAGTGGGGAATCTTGCACAATGGGGGAAACCCTGATGCAGCGACGCCGCGTGAGCGATGAAGCCCTTCGGGGTGTAAAGCTCTTTAGGCAGGAACGATAATGACGGTCCATGAAGAAGAAGCTGCGGCTCACTACGTGCCAGCAGCCGCGGTAATACGTAGGCAGCGAGCGTTGTTCGGAGTTACTGGGCGTGAAGAGTGCGTAGGCGGTGCCCTAAGTCTGGTGTGAAATCT
+
FFFFFFFFFFFFFFFFFFFFFFFFFFFF,:F,FFFFFFFFFFFFFFFFFFFF,F,:FFFFFFFFFFFFF,:FFFFFFFFF:FFFFFF:FFF:FFF:,,FFFF:F,F:FF::FFF,,FF,FF:F,,F,FF,F:,:,,FF:FF,F:FF,,FFFFFF,FF:FFFFFFFF:F,F::F,,F:,FF,,::FFF::,FFFFF,F:FFFF:FFFF,:,:,F,FF,,FFF,,,,,FFFFFFFF,F:FFF:F:,F,,,F:
@A00920:152:HGHKKDRXX:2:2107:17888:26177 1:N:0:AGGAGTGG+TAAGACAC
ACTCCTACGGGAGGCAGCAGTAGGGAATCTTCCACAATGGGCGCAAGCCTGATGGAGCAACGCCGCGTGAGTGATGAAGGCCTTCGGGTTGTAAAACTCTGTCTTCTGTGACGAACAAGCCTGTGAGTGGAAAACTCAGGCCCTGACGGTAACAGAGGAGGAAGCCACGGCTAACTACGTGCCAGCAGCCGCGGTAATACGTAGGTGGCGAGCGTTGTCCGGAATCACTGGGCGGAAAGCGCGCGCAGGC
+
F:FFFFFFFFFFFFFFF:FFFFFFFFFFFFFFFFF:FFFFFFFF:FFFFF::FFFFFFF:FFFFFFFFFFFFFFFFFFFFF:,FFFFFFFF,FFFFFFFFFFFFFFFFFFFFF,FFFFFFFFFFFFFFFF:FF,FFFF,F:FFF:FF:FFFFFFFFFFFFFFFFFFFFFFF,FFF:FFFFFFF:FFFFFFF:F:F,FFFFFFFFFFFF,FFFFFF,FF:FFFFF::FF:FFFFF,F,FF:F:::F,,FF:
@A00920:152:HGHKKDRXX:2:2107:22489:27101 1:N:0:AGGAGTGG+TAAGACAC
ACTCCTACGGGAGGCAGCAGTGGGGAGTATTGGACAATGGGGGAAACCCTGATCCAGCCATGCCGCGTGAGTGACGAAGGCCTTAGGGTTGTAAAGCTCTTTCGGCGGGGAAGATAATGACGGTACCCGCAGAAGAAGCCCCGGCTAACTCCGTGCCAGCAGCCGCGGTAATACGGAGGGGGCAAGCGTTGTTCGGAATCACTGGGCGTAAAGGGCGCGTAGGCGGTGGGGTCAGCGTGTGGGGTAAGTG
+
FFFFFFFFFFFFFFFFFFFFFFFFFFFFFFFFFFFFFFFFFFFFFFFFFFFFFFFFFFFFFFFFFFF:F:FFFFFFF:FFF:::FFFFF,F:FF,FFFFFF:FFFFFFFF,:F:FF:FFF:FFF:FFFFFFF:FFFFFFFFFFFFFFFFFF,FFFF:FFF:FF:FFFFFF:FF,FF:FFFFFFFFFFF,FF,F:FF,:FF::,F:FFFF,:,F:F,FFF,,FFFFFFFFFFF,,FFF,FFFF,F,,,FF,
@A00920:152:HGHKKDRXX:2:2107:4255:27117 1:N:0:AGGAGTGG+TAAGACAC
ACTCCTACGGGAGGCAGCAGTGGGGAATTGTTCGCAATGGGCGCAAGCCTGACGACGCAACGCCGCGTGGAGGATGAAGATCTTCGGGTCGTAAACTCCTTTCGATCGAGACGAACGGCCTCCGGGTTAACAGCCCGGGGGAGTGACGGTACCGAGAGAAGAAGCCCCGGCTAACTCCGTGCCAGCAGCCGCGGTAATACGGGGGGGGCAAGCGTTGTTCGGAATTACTGGGCGTAAAGGGCTCGTAGGC
+
FFFFF,FFFFFFFFFFFFFF:FFFFF:FFFFFFFFFFFFFFFFFF:FFFFFFFFFFFFFF:FFFFFFFFF:FFFFFFFF:FFFFFFFFFFFFFFFFFF:FF:FFFFFFFFFFFFFF:FFFFF:FFFFFFFFFFFFFFFFFFFFFFFFFFF:F:F:,FF:FFFFFFFF:FFFFF:::F:FFFFFFF:FF:FF:FFF::F:FFFFFFFFF:F:FFFFFFFF:F:::FF:FFFFF:FF:::FF,FFF,FFFF:
@A00920:152:HGHKKDRXX:2:2107:25889:27696 1:N:0:AGGAGTGG+TAAGACAC
ACTCCTACGGGAGGCAGCAGTGGGGAATTTTCCGCAATGGGCGAAAGCCTGACGGAGTGACGCCGCGTGTGGGACGAAGGCCTTCGGGTCGTAAACCACTGTCAGTGGGAAAGATGGGTGTCGGGGCTAATACCTCCGGCATCTGACGGTACCTGCAGAGGAAGCCCCGGCCAACTCTGTGCCAGCAGCCGCGGTAAGACAGAGGGGGCAAGCGTTGCTCGGAATTACTGGGCGGAAAGGGCGCGTAGGC
+
FFFFFFFFFFFFFFFFFF:F:FFFFFFFFFFFFFFFFFFFFFFFFFFFF:FFFFFFF,FFFFFFFFFFF::FF,FFFFFFFF:FFFFFFFFFFFFFF,FFFF,F:,FFFF,FFF,FF:FF:F:FFFFFFFFFFF:FFFFFFFFFFFF:FFFFFFFFFFFFFFFFFFFF:FFFFFFFFFFFFFFFFFFFFF,,F:FFF,FFFFFFFFFFF:FFFFFFFFF:FFFFFFFFFFFFFF,::FFFFFFFFFFFFF
@A00920:152:HGHKKDRXX:2:2107:2618:28354 1:N:0:AGGAGTGG+TAAGACAC
ACTCCTACGGGAGGCAGCAGTCGGGAATTTTGGGCAATGGGCGAAAGCCTGACCCAGCAACGCCGCGTGAGGGATGAAGTATTTCGGTATGTAAACCTCGAAAGACTGGGAAGAATAAATGACGGTACCATTTATAAGGTCCGGCTAACTACGTGCCAGCAGCCGCGGTAATACGTAGGGACCAAGCGTTGTTCGGAATCACTGGGCGTAAAGCGCGCGCAGGCGGGTGTGCAAGTCGGAAGTGAAATCC
+
FFFFFFFFFFFFFFFFFFFFFFFFFFFFFFFFFFFFFFFFFFFFFFFFFFFFFFFFFFF:FFFFFFF,FFFFF:FFFFFFFFFFFFFFFFF,FFFFFFFFFFFFF,FFFFF,FFFFFFFFFFFFFFFFFFFFFFFFF:FFFFFFFF:FFFFFFFFFFFFFFFFFFFFFF:FFFFF,FFFFFFFFFFFFF:FFFFFFFFFF,F:FFFFFFFFFFFFFFFFF,FFFFFFFFFFF::FFFFFFFFFFFF,FFF
@A00920:152:HGHKKDRXX:2:2107:25816:28792 1:N:0:AGGAGTGG+TAAGACAC
ACTCCTACGGGAGGCAGCAGTAGGGAATATTGCACAATGGGCGAAAGCCTGATGCAGCGACGCCGCGTGAGGGATGACGGCCTTCGGGTTGTAAACCTCTTTCAGCAGGGAAGAAGCGCAAGTGACGGTACCTGCAGAAGAAGCACCGGCTAACTACGTGCCAGCAGCCGCGGTAAGACGTAGGATCCGAGCGTTGTCCGGAGTTACTGGGCGTAAAGCGCACGTAGGTGGTTGGGTGCGTCGGTGCTGA
+
FFFFFFFFFFFFFFFFFFFFFFFFFFFFFFFFFFF:FFFFFFFF:FFFFFFFFFFFFFFFFFFFFFFFFFFFF:FFF:FFFFFFFFFFFFFFFFFFFFFFFFFFFFFFFFFFFFFFFFFFFFFFFFF:F,FFFFFFF:FFFFFFFFFFFFFFFFFFFFFFFFFFFFFFFFFFFFF:FFFFFFFFFFFFFFFF:FFF:FFFF:FFFFFFFFF::FF,FFFFFFFFF,FFFFFF:FFF:FFFFF:FFF::FF
@A00920:152:HGHKKDRXX:2:2107:5602:29543 1:N:0:AGGAGTGG+TAAGACAC
ACTCCTACGGGAGGCAGCAGTAGGGAATCTTCCGCAATGGACGCAAGTCTGACGGAGCAACGCCGCGTGAGTGATGAAGGTTCTCGGATCGTAAAGCTCTGTTGCCAGGGAAGAACGTCGTGGGGAGTAACTGCCCTGCGAATGACGGTACCTGAGAAGAAAGCCCCGGCTAACTACGTGCCAGCAGCCGCGGTAAAACGTAGGGTGCAAGCGTTATCCGGATTCACTGGGTTTAAAGGGTGCGTAGGAG
+
FFFFFFFFFFFFFFFFFFFFFFFFFFFFFFFFFFFFFFFFFFFFFFFFFFFFFFFFFF:FFFFFFFFFFFFFFF:FFFFFFFFFFFFFFFFFFFFF:FFFFFFFFFFFFFFFFFFFF:FFFFFFFFFFFFFFFFFFFF:FF:FFFF:FFFFFFF:FFFFFFFFFFFFFFFFFFFFFFFFFFFFFFFFFFFFF:FFFFFFFFF,FFFFFFFFFFFFFFFFFFFF,FFFFFF:,FFFFFFFFFFFFFFFFFF
@A00920:152:HGHKKDRXX:2:2107:4842:30044 1:N:0:AGGAGTGG+TAAGACAC
ACTCCTACGGGAGGCAGCAGTAGGGAATCTTCCGCAATGGACGAAAGTCTGACGGAGCAACGCCGCGTGAACGATGAAGGCCTTCGGGTCGTAAAGTTCTGTTGTTAGGGAAGAACAAGTATCGGAGTAACTGCCGGTACCTTGACGGTACCTAACCAGAAAGCCACGGCTAACTACGTGCCAGCAGCCGCGGTAATACGTAGGTGGCAAGCGTTGTCCGGAATCATTGGGCGTAAAGCGCGCGTCGGCG
+
FFFFFFFFFFFF:FFFFFFFFFFFFFFFFFFFFFF,FFFFFFFF:FFFF,FFFFFFFF:FFFFFFFFFFFFFFFFFFFF:FFF:FFFFFF:F:FFFFFFFF:FF:FF:FFFFFF:F::FFFFFFFFFFFFFFFFFFFFFFFFFFFF:FF,FFFF:FFFFFFFFFFFFFFFFFFFFFFF:FFFFFF,FFFFFFF,FFFFFFF:FFFFFFFFFFFFFFFFFFFF:FFFF:FFFFF:FFFFFFFFF:F,FFFF
@A00920:152:HGHKKDRXX:2:2107:1081:30170 1:N:0:AGGAGTGG+TAAGACAC
ACTCCTACGGGAGGCAGCAGTGGGGAATCTTGCACAATGGGGGAAACCCTGATGCAGCGACGCCGCGTGAGCGAGGAAGCCCTTCGGGGTGTAAAGCTCTTTCGGCAGGGAAGATAATGACGGTACCTGCAGAAGCAGCTGCGGCTAACTACGTGCCAGCAGCCGCGGTGACACGTAGGCTCCAAGCGTTGTCCGGAGTTATTGGGCGTAAAGAGCTCGTAGGCGGTTTAGTAAGTCGGGTGTGAAAACT
+
FFFFFFFFFFFFFFFFFFFFFFFFFFFFFFFFFFFFFFFFFFFFFF:FFFFF:FFFFFFF,FFFFFFFFFFFFF,FFFFFFFF:FFFFFFFFFFFFFFFFFFFFFFFFFFFFFFFFFFFFFFFFFFFF::FFFFFFFFFFFFF:F,FF:F:FF,FFF,FF,:FFFFF,FFFFF:::FFFFFFFF:FFFFF,FFFFFF,FFFF::FFFF::FFFFFFFFFFFFFFF:::FF,FFFFFFF:F:FFFF,FFFF
@A00920:152:HGHKKDRXX:2:2107:28763:30671 1:N:0:AGGAGTGG+TAAGACAC
ACTCCTACGGGAGGCAGCAGTGGGGAATCTTGGACAATGGGGGAAACACTGATCGAGCGACGCCGCGTGTGTGAAGAAGGCCTGCGGGTTGTAAATCACTGTTAGTGGGGATGAAAACCACCTAAATAACAATGCTGTGACTTGACCTATCCCAAAGAAAAAGCACAGGCAAAATATGTTCCAGCAGCCGCGGTAATAACGAGGGTGCGAGCGGTAATCGGAATTACTTGGCGTAAACGCTGCGTAGACG
+
:FFFF,FF:FFF:F,FFFFFF,FFFFFF,FF,,:FFFFFF,FF,FFF,FFFF,,,FFF,:FFFFFFFF:,FFFF:,FFF:F,FF:FFFF,FFFF,,F:FF,FF,FF,FFFFFFFF:F,:,F,F,F,FFF,F,FF,FF:,,F:F,,F:,F,,FFFFFFFF:FF:,FF:,F:,:F:,,F,F:::F,,,,FF,::FF:F,,,,FF,FFFFF,F:F,,FFFFF,F,F:FF:F,F,:F:FF,,,,F,,:,,,F,F
@A00920:152:HGHKKDRXX:2:2107:27154:31297 1:N:0:AGGAGTGG+TAAGACAC
ACTCCTACGGGAGGCAGCAGTGGGGAATGTTGCGCAATGGGCGAAAGCCTGACGCAGCCATGCCGCGTGAATGATGAAGGTCTTCGGGTTGTAAAATTCTTTCTCCGGGGACGATAATGACGGTACACATGGAGGAAGCCACGGCTAACTCTGTGCCAGCAGCCGCGGGAATACTCAGGTGGCAAGCGTTGTTCGGAATTACTGGGCGTAAAGGGCGCGTAGGCGGTCGCCAAAGTCGGACGTGAAATCC
+
FFFFFFFFFFFFFFFFFFFFFFFFF:FF,FF,FFFFFFFFF,FFFF,:FFFF,FFFFF:FFFFFFFFFF:FFFFFFF:FF:FFF,:F,FFFFFFFFF,,FFFF,FFF,FFFFFF:F,F:FF,F,FF,F,F,:,F,F,:FF,:FF:,FF::,,FFFFF:FFFFF:F,::,F,:FF,,FFFFF:F,F:FFFFF,FFFF,FF::FFF,FFF,F,FF,F,F,:F::FFF:,:FF:,FF:,,FF,FFF,,,,,F,
@A00920:152:HGHKKDRXX:2:2107:32714:31782 1:N:0:AGGAGTGG+TAAGACAC
ACTCCTACGGGAGGCAGCAGTGGGGAATCTTGCGCAATGGGCGAAAGCCTGACGCAGCAACGCCGCGTGGGGGATGAAGGTCTTCGGAGCGTAAACCATTGTCGAACGGGAAGAATGACTCGCGTATTAACACTGCGCGGGAATGACGGTACCGTTAAAGGAAGCCACGGCTAACTCTGTGCCAGCAGCCGCGGTAATACGTAGGGTCCGAGCGTTGTCCGGAATAATTGGGCGTAAAGCGCATGTTGGC
+
FFFFFFFFFFFFFFFFFFFFFFFFFFFFFFFFFFF,FFFFF:F,FFF,FFF:FFFFFFFFFFFFFFFFFFFFFFFF:FFFFFFFFFFF,:FFFFFFF,:FF:,FFFFFFF:FFFFF,FF,FFFF:,FFF:FFFF,F,FFF,F,FF,,FFFF,,F,FFFFFFFF,:FFFFFFFFFFFFF,F:FFFFFF:F,:FFF:F,:FFFF:FFFFFFF:FFF,FFFFFFFFF:,:FFFFF:F::F,FFFF::FF,:,F
@A00920:152:HGHKKDRXX:2:2107:25590:31908 1:N:0:AGGAGTGG+TAAGACAC
ACTCCTACGGGAGGCAGCAGTGGGGAATCTTGCACAATGGGGGAAACCCTGATGCAGCGACGCCGCGTGAGCGATGAAGCCCTTCGGGGTGTAAAGCTCTTTCGACCCGGAAGATAATGACGGTACGGGGAGAAGAAGCTGCGGCTAACTACGTGCCAGCAGCCGCGGTAATACGTATGCAGCGAGCGTTGTTCGGAGTTACTGGGCGTAAAGCGTGCGTAGGCGGACATTTAAGTCAGGGGTGAAATCC
+
:FFFFFFFFFFFFFFFFFFFFFFFFFFFFFFFFFFF:FFFFFF,,::FFFF:FFFFFFFFFFFFFFFFFFFFFFFFF,FFFFFFFFFFFFFFFFF:,FFF:FFFFF,F:FFFFFF,:FF,FF:::,F:F,:FF,:,FFFFF,F,:FF:FF,,F:F:FFFFFF::FFFF:FFF::,FF,FF:FF:FFF:,FFFF,F,FFF:F,F,:F:FFF:,F,FF,FFFFF,FF:F,:F,FFF::::F,FF,FF,FF,F
@A00920:152:HGHKKDRXX:2:2107:32090:32424 1:N:0:AGGAGTGG+TAAGACAC
ACTCCTACGGGAGGCAGCAGTGGGGAATATTGCACAATGGGCGCAAGCCTGATGCAGCGACGCCGCGTGCGGGATGGAGGCCTTCGGGTTGTAAACCGCTTTTGTTCAAGGGCAAGGCACGGTCTTCGGCCGTGTTGAGTGGATTGTTCGAATAAGCACCGGCTAACTACGTGCCAGCAGCCGCGGTAATACGTAGGGTGCAAGCGTTATCCGGATTTATTGGGCGTAAAGCGAGCGAAGGCGGTTTTCT
+
FFF:FFFFFFFFFFFFF:FFFFFFFFFFFFFFFFFFFFFF:FFFFFFFFFFFFFFFFFFFFFFFFFFFFFFFFFFFFFFF:FFFFFFFFFF:FFFF:FFFFFFFFFFFFFFFFFFFF:FFFFFFFFFFFF:FFFFFFFFFFFFFF:FFFFFFF:FFFFFFFFFFFFFFFFFFFFFFFFFFFFFFFFFFFFFFFFFFF,:FFFFFFFFFFF:FFFFF,FFFF:FFF:FFF:FFF:F:F,FF:FFFFFFFF:
@A00920:152:HGHKKDRXX:2:2107:15926:32487 1:N:0:AGGAGTGG+TAAGACAC
ACTCCTACGGGAGGCAGCAGTGGGGAATCTTGCGCAATGGGCGAAAGCCTGACGCAGCGACGCCGCGTGCGGGAAGAAGGCCTTCGGGTTGTAAACCGCTTTCAGGAGGGACGAAGCCACTCGGGTTAATAGCCCAGAGGATGACGGTACCTCCAGAAGAAGCCCCGGCTAACTACGTGCCAGCAGCCGCGGTAATACGTAGGGGGCAAGCGTTGTCCGGATTTATTGGGCGTAAAGAGCGTGTAGGCGG
+
FFFFFFFFFFFFFFFFFFFFFFFFFFFF:,FFFFFFFFFFFFFFFFFFFFFFFFFFFFFFFFFFFFFFFFFFFFFFFFFF,FFFFFF:FFFFFFFF,FFFFF:FFFFFFFFFFF::FF:FFFFF:FFFF:FFF:FFF:FF,FF:FFFFFFFFFFFF:FFFFFFFFFFFFFFFF:FFF:FFFFF:FF:FFFFFFFFFFFFFFFFFFFFFFFFFFFF::FFFFFFFFFFF:FFFFF,FFF:FFFFFF:F:FF
@A00920:152:HGHKKDRXX:2:2107:28610:32722 1:N:0:AGGAGTGG+TAAGACAC
ACTCCTACGGGAGGCAGCAGTGGGGAATATTGGACAATGGGGGCAACCCTGATCCAGCCATGCCGCGTGTGTGAAGAAGGCCTTCGGGTTGTAAAGCACTTTCGGACGGAACGAAATCGCGCGGGTGAATATCCCGCGTGGATGACGGTACCGTAAGAAGAAGCACCGGCTAACTACGTGCCAGCAGCCGCGGTAATACGTAGGGTGCGAGCGTTAATCGGAATTACTGGGCGTAAAGTGTGCGCAGGTG
+
FFFFFFFFFFFFFFFFFFFF:FFFFFFFFFFFFFFF,FFFFFFFFFFFFFFFFFFFFFFFFFFFFFF:FFFFFFFFFFFFF:FFFFFFFFFFFFFFFFFFFFFFFFFFF:FFFFFFFFFFFFFFFFFF:FFFFFFFFFFFFFFFFFFFFFFFFFFFFFFFFFFFFFFFFFFFFFFFFFFFFFFFFFFFFFFFFFFFFFFFFFFFFFFFFFFFFFF:FFFFFFFFFFFFFFFFFFFFFFFFF:FFFFFFFF
@A00920:152:HGHKKDRXX:2:2107:28673:32988 1:N:0:AGGAGTGG+TAAGACAC
ACTCCTACGGGAGGCAGCAGTAGGGAATCTTGCGCAATGGGCGAAAGCCTGACGCAGCGACGCCGCGTGCGGGAAGAAGGCCTTCGGGTTGTAAACCGCTTTCAGGAGGGACGAAGCCACTCGGGTTAATAGCCCAGAGGGTGACGGTACCTCCAGAAGAAGCCCCGGCTAACTACGTGCCAGCAGCCGCGGTAATACGTAGGGGGCACGCGTTGTCCGGATTCATTGGGCGTAAAGAGCTTGTAGGCGG
+
:FFFFFFFFFFFFFFFFFFFF:FFFFFFFFFFFFFFFFFF:FFFFFFFFFFF,FFFF:FFFFFFFFF:FFFFFF,FFFFFFF:FFFFFFFFFFFFFFFFFFFFFFFF:FFFFFF:FFFFFFFFFF:FFFFFFF:,:FFFFFFFF:FFFFF,FFFFFFFF,::FFFF:FFFF:,F::F:FF:,FF:FFFFFFFFF:F,F:F,FF,FF:FF:FF:::FFFFFFFF,FF,FFFFFFFF:,,FF,FFFFF::FF
@A00920:152:HGHKKDRXX:2:2107:26549:33254 1:N:0:AGGAGTGG+TAAGACAC
ACTCCTACGGGAGGCAGCAGTGGGGAATCTTGCGCAATGGGCGAAAGCCTGACGCAGCAACGCCGCGTGGGGGATGAAGGCCCTCGGGTTGTAAACCCCTTTCAGCAGGAACGAAAATGACGGTACCTGCAGAAGAAGGCCCGGCCAACTACGTGCCAGCAGCCGCGGTAACACGTAGGGGCCAAGCGTTGTCCGGATTTATTGGGCGTAAAGAGCTCGTAGGCGGTTGGGTAAGTCGGGTGTGAAAACT
+
FFFFFFFFFFFFFFFFFFFFFFFFFF:FFFFFFFFFFFFFFFFFFFFFFFFFFFFFFFFFFFFFFFFFFFFFFFFFFFFFFFFFFFFF,FFFFFFFFFFFFFFFFFFFFFFFFFFFFFFFFFFFFFFFFFFFFFFFFFF:FFFFFFF:FFFFFFFFFFFFFFFFFFFFFFFFFFFFFFFFF:FFFFFFFFFFFFFFFFFFFFFFFFFFFFFFFFFFFF:FFFFFFFFFFFFF:FFFFFFFFFFFFFFFF:
@A00920:152:HGHKKDRXX:2:2107:11912:33332 1:N:0:AGGAGTGG+TAAGACAC
ACTCCTACGGGAGGCAGCAGTGGGGAATATTGCACAATGGGCGCAAGCCTGATGCAGCAACGCCGCGTGCGGGATGACGGCCTTCGGGTTGTAAACCGCTTTCAGTTCCGACGAAGCGCAAGTGACGGTAGGAACAGAAGAAGGACCGGCCAACTACGTGCCAGCAGCCGCGGTGATACGTAGGGTCCGAGCGTTGTCCGGAATTATTGGGCGTAAAGGGCTTGTAGGCGGTTTGTCACGTCGGAAGTGA
+
F,:FFFFFFF:FFFFFFFFFFFFFFFFFFFFFFFFFF:FFFFFFFF,:FFFFFF,FFFFFFFF:F:FFFFFFFFFFFFF:FFFFF:FFFF:FFFFFFF:F:FFFFFFFFFFF:F:FFFFFFFFFFFFFFFFFF,FFFFFFFFFFFFFFFFFFFFFFFF:FFFFFFFFFFFFFFFFFFFF:,F:FFFFFFF:FFFFFFFFFFFFFFFFFF,FF:F:FFF,,FF,FFFFF:FFFFF:FFFFFFF:FF,FFFF
@A00920:152:HGHKKDRXX:2:2107:1687:33473 1:N:0:AGGAGTGG+TAAGACAC
ACTCCTACGGGAGGCAGCAGTGGGGAATTGTTCGCAATGGGCGCAAGCCTGACGACGCAACGCCGCGTGGAGGATGAAGACTTTCGGGTCGTAAACTCCTTTCGACCGAGATGAATTCCCGCCGGCCTAACATGCCGGCGGGGTGACAGTATCGAGGGAAGAAGCCCCGGCTAACTCCGTGCCAGCAGCCGCGGTAATACCGGGGGGGCTAGCGTTGTTCGGAATTACTGGGCGTAAAGGGTTCGTAGGT
+
FFFFFFFFFFF,FFFFFFFF,FFFFF,F:F,FFFFF:FFFFFFFFFFFFFFFFFFFFFF:FFFFFFF,FFFFFFFFFFFFF,FFFFFFFFFF::FFFFF:FFFFFFFFFFF,F:FFFFFFFF:FFFFF:FFFFFFFFFFFFFFFFFFFFFFFF::FFFFFFFFFFFF::FFF:FFFFF:FFFFFFF:FFFF,F::F,:F::,FFFF:FF::FFFF:FFFFFFF,:FFFFFFFF,,F,FFFFFFFFF,FFF
@A00920:152:HGHKKDRXX:2:2107:29432:33552 1:N:0:AGGAGTGG+TAAGACAC
ACTCCTACGGGAGGCAGCAGTGGGGAATTTTGGACAATGGGGGCAACCCTGATGGTGCAACGCCGCGTGGAGGATGACGGTCTTCGGATTGTAAACTCCTGTCATCCGGGAGCAAGACCTGGCGGTTAACAGCCGACAGGGTTGATAGTACCGGAAGAGGAAGGGACGGCTAACTTCGTGCCAGCAGCCGCGGTAATACGAAGGTCCCGAGCGTTGTTCGGAATCACTGGGCGTAAAGGGAGCGTAGGCG
+
FFFFFFFFFFFFFFFFFFFFFFFFFFFFFFFFFFFFFFF:FFFFFFFFFFFF:FFFFFFFFFFFFFF:FFFFFFFFFFFFFFFFFFFFFFF:FFFFFFFFFFFFFFFFFFFFF:FFFFFFFFFFFFFFFFFFFFFFFFFFF:FFFFFFFFFFFFFFFFFFFFFFFFFFFFFF:FFFFFFFFFFFFFFFFFFFF:FFFFFFFFFFFFFFFFFFF:FFF:FFFFFFFFFFFF:FFFFFFFF:F:FFFFF:F:
@A00920:152:HGHKKDRXX:2:2107:8856:33896 1:N:0:AGGAGTGG+TAAGACAC
ACTCCTACGGGAGGCAGCAGTGGGGAATATTGCACAATGGGCGAAAGCCTGATGCAGCGACGCCGCGTGAGGGATGACGGCCTTCGGGTTGTAAACCTCTTTCAGCAGGGACGAAGCGAAAGTGACGGTACCTGCAGAAGAAGCACCGGCTAACTACGTGCCAGCAGCCGCGGTAATACGTAGGGTGCGAGCGTTGTCCGGAATTATTGGGCGTAAAGAGCTCGTAGGCGGCTTGTCGCGTCGGATGTGA
+
::F:FFFFFFF:FFFFFFFFFFFFFFFFF:FFFFFFFFFF:FFFF:FFFFFF,FFFFFFFFFFFFFF,:FFFF:FFFFFFFFFFFFFF::FF:FFFFFFFFFFFFFFFFFFFFFFFFFFFFFFFFFFFFFFFFFFFFFFFFFFFFFFFFFFFFFFFFFFFFFFFFFFFFFFF:FF,FFFFFFFFFFFFFFFFFF,FFFFFFF,,FFFFFFFFFFFF:FFFFFFFFFFFFFFF:FF:F:F:FFFFFFFF:F
@A00920:152:HGHKKDRXX:2:2107:20193:33959 1:N:0:AGGAGTGG+TAAGACAC
ACTCCTACGGGAGGCAGCAGTAAGGAATATTGGTCAATGGACGGAAGTCTGAACCAGCCATGCCGCGTGCAGGAAGACGGCCCTATGGGTTGTAAACTGCTTTTATACGGGAATAAACCTACTTACGTGTAAGTAGCTGAATGTACTGTAAGAATAAGGATCGGCTAACTCCGTGCCAGCAGCCGCGGTAATACGGAGGATGCGAGCGTTCTCCGGATTTATGGGGGTTAAAGGGAGCGCAGACGGGTCG
+
FFFFFFFFFFFFFFFFFFFFF:FFFFFFFFFFFFFFFFFFFFFF:FFFFFFFFFFFFFF,FF:FFFFFFFFFFF:FFFFFFFFFFFFFFFFFFFFFFF:FFFFFFFFFFFFFFFFFFFFF:FF,FFF:FF,FFF:FFF:F:,FFFFFFF::FFF:FFFFFFFFFFF:FFFFFF:FFF,FFFFFFFFFFFFF:FF:FFFFFFFFF:FFF,,,,F:FF:,,:,:,FFF,,F,F,FFF,FFFFFF:FFFF,:F
@A00920:152:HGHKKDRXX:2:2107:25843:34194 1:N:0:AGGAGTGG+TAAGACAC
ACTCCTACGGGAGGCAGCAGTGGGGAATATTGGACAATGGGCGAAAGCCTGATCCAGCAATGCCGCGTGAGTGATGAAGGCCTTAGGGTTGTAAAGCTCTTTTACCCGGGATGATAATGACAGTACCGGGAGAATAAGCTCCGGCTAACTCCGTGCCAGCAGCCGCGGTAATACGGAGGGAGCTAGCGTTGTTCGGATATACTGGGCGTAAAGCGCACGTAGGCGGCGCCGCACGTCAGGGGTGAAATCC
+
F:FFFFFFFFFFFFFFFFFFFFFFFFFFFFFFFFFFFFFFFFFFF:FFFFFFFFF:FF:FFFFFFFFFFFFFFF,F:FFFFFF:FFFFFFFFFFFFFFFFFFFFFFFFFFFFFFFF:FFFFFFFFFFFFFFFFFFFFFFFFFFFFFFFFFFFFFFFF:FFFFFFFFFFFF,FFFFF,FFFF:FFFFFFFF:FFF:FFFFFFFFFF:FFFFFFFFFFFFFFFFFFFFFFFFFFF,FFFFFFFFFFFFFFFF
@A00920:152:HGHKKDRXX:2:2107:5186:35243 1:N:0:AGGAGTGG+TAAGACAC
ACTCCTACGGGAGGCAGCAGTGGGGAATATTGGACAATGGGCGCAAGCCTGATCCAGCAACGCCGCGTGGAGGACGAAGGTCTTCGGATTGTAAACTCCTGTCAGGCGGGACGAAGGTACGAGGGCAAATAGTCTTCGTGCTTGACGGTACTGCCAGAGGAAGCCCCGGCTAACTCCGTGCCAGCAGCCGCGGTAATACGGAGGGGGCGAGCGTTATTCGGAATTATTGGGCGTAAAGGGCGCGTAGGCG
+
FFFFFFFFF:FFFFFFFFFF:FFFFFFFFFFFFFFF:FFFFFFFFFFFFFFFFFFFFFF:FFFFFFFFFFFFFFFFFFFFFFFFFFFFFFFFFFFFFFFFFF,FFFFFFFFFFFFFFF:FFFFFFFFFFFFFFFFFF:FFFF:FFFFFF,::FFFFFFFFF:FFFFFFFF:,FFFFFFFFF:FFFFF:FFFFFFFFFFFFFFFFFFFFFFFFFFF:FFFFFFF:F,FFF,FFFF,F:F,FFFFFFFFFFF
@A00920:152:HGHKKDRXX:2:2107:15103:36699 1:N:0:AGGAGTGG+TAAGACAC
ACTCCTACGGGAGGCAGCAGTGGGGAATATTGGACAATGGGCGAAAGCCTGATCCAGCAATGCCGCGTGAGTGATGAAGGCCTTAGGGTTGTAAAGCTCTTTTACCCGGGATGATAATGACAGTACCGGGAGAATAAGCCCCGGCTAACTCCGTGCCAGCAGCCGCGGTAATACGGAGGGTGCTAGCGTTGTTCGGAATTACTGGGCGTAAAGCGCACGTAGGCGGCTTTGCAATACAGAGGTGAAAGCC
+
F,F,FFFFF:FFFFFFFFFFFF,FFFFFFFFFFFFF:FFFFFFF:FFFFFFFFFFFFFF,FFF,FF:FFFFFFFF:,FFF::::FFFFFFFFFFFFFFFFFFFFF,FFFFFFFF,FFFF,:FFFF:FF,FF:F:FF,FFFF,,FF,FFF,FF,,,FFFFFFFFF,FF,:FFFF,,:FFFF,FFFF:FFFF:,F::FF,FF:FFFF:FFFFF:,:FFFFFFF,::FFF,FFFFFF,,:F:FFFF,F,FF,:
@A00920:152:HGHKKDRXX:2:2108:2248:1219 1:N:0:AGGAGTGG+TAAGACAC
ACTCCTACGGGAGGCAGCAGTGGGGAATTTTGGACAATGGGCGCAAGCCTGATCCAGCCATGCCGCGTGCGGGAAGAAGGACTTCGGGTTGTAAACCGCTTTTGTCAGGGAAGAAATCATCTGAGTTAATAGATCGGGGGGATGACGGTACCTCAAGAATAAGCAACGGCTAACTACGTGCCAGCAGCCGCGGTAATACGTAGGGTGCAAGCGTTAATCGGAATTAGTGGGCGTAAAGCGGTCGCAGGCG
+
FFFFFFFFFFFFFFFFFFFFF,FFFFFF,FF,::FFFFFFFFF:FFFFFFFF,F,FFF:FFFFFFFFFFFF,FFFFFFFF,FFFFFF,F,FFFF,,F:FFFFFFF:FFFFF,FF:F,,,FFFFF:FF,F,F,,FF:,:F,F:FFFFFFFFFFF,FF,,F,FFF:F,FFFFFFFFFFFFFFFFFFFFFFFFFFFFFFFFFFFFFF,FFFFFFFFFFF,FFFFFFF,F,FFFFFFFFFF:F,,,F::::FFF
@A00920:152:HGHKKDRXX:2:2108:23086:2425 1:N:0:AGGAGTGG+TAAGACAC
ACTCCTACGGGAGGCAGCAGTGGGGAATATTGCGCAATGGCCGAAAGGCTGACGCAGCGACGCCGTGTGTGGGAGGAAGCCCTTCGGGGTGTAAACCACTGTCAGGGGGGAAGAACCCCGACCGGACAAATAGGCCGGTCGGCTGACGGTACCTCCAAAGGAAGCGCCGGCTAACTCCGTGCCAGCAGCCGCGGTAAGACGGAGGGCGCAAGCGTTGTTCGGAATTACTGGGCGTAAAGCGTGCGTAGGT
+
FFFFF:FFFFFFFFFFFFFFFFFFFFFFF:FFFFFFFFFFFFFFFFFFFFFFFFFFFFFFFFFFFFFFFFFFFFFFFFFFFFFFFFFF,FFFFFFFF:FFFFFFFFFFF,F:F:FFFFFFFFFFFFFFFFFFFFFFFFFFFFFFFFFF:F:FFFFFFFFF:FFFFFFFF:FFFFFFFFFFFFF,FFFFFFFFFFFFFFFFFFFFFFF:FFFFFFF,FFF::FF:FFFFFFFFFFFFFF:FFFFF:FF:,F
@A00920:152:HGHKKDRXX:2:2108:30436:2472 1:N:0:AGGAGTGG+TAAGACAC
ACTCCTACGGGAGGCAGCAGTAAGGAATATTGCACAATGGGCGCAAGCCTGATGCAGCAACGCCGCGTGCCGGATGAAGGTCTTCGGATCGTAAACGGCTTTTCTCAGGGACGAGCAAGGACGGTACCTGAGGAATAAGTCTCGGCTAACTACGTGCCAGCAGCCGCGGTAACACGTAGGGTCCGAGCGTTGTCCGGATTTATTGGGCGTAAAGAGCTCGTAGGCGGTCCTGCAAGTGGCGCGTGAAAGC
+
FFFFFFFFFFFFFFFFFFFFFFFFFFFFFFFFFFFFF:FFFFFFFFFFFFFFFFFFFFFFFFFFFFFFFFFFFFFFFFFFFFFFFFFFFFFFFFFFFFFFFFFFFF:FFFFFFFFFFFFFFFFFFFFFFFFFFF:FFFFFFF:FFFFF:FF:FFFFFF:FFFFFFFFFFFF:FFFFFFFFFFFFFFF::FFFF:FFFFFFFFFFFFFFFFFF:FFFFF:FFFFFFFFFFF:,,,FFFFFF:FFFFFFFFF
@A00920:152:HGHKKDRXX:2:2108:22417:3521 1:N:0:AGGAGTGG+TAAGACAC
ACTCCTACGGAGGCAGCAGTCGAGAATCTTCCGCAATGGACGAAAGTCTGACGGAGCGACGCCGCGTGGTGGATGAAGTCCTTAGGGACGTAAACACCTTTTATGGAGGAGGAAGTTTATTGACGTTACTCCATGAATAAGGGGCTCCCAATTCTGTGCCAGCAGGAGCGGTAATACAGAAGCCTCAAGCGTTACCCGGATTTATTGGGCGTAAAGGATGCGTAGGCGGTTATAGTAGGAGTGTGTTAAA
+
FFFFFFFF:FFFFFFFFFF:FFF:FFFFFFFFFF,,FFFFFF,FFFFFFFFFFFFFFFFFFFFFFFFFFF:FF:FFFFFFF:F:FFFFFFF:FFFF,FFFFFFFFFFFFFFFFFFFFF:FFFFFF:FFF::FFF:::FFFFFFFFFFFFFF,FFFFFFFF,F::FF,FFFFFFFF,FF:FFFFFFF:F:FFFFFFFF:FF,::FFFF:FF,:FFFF:FF:FFFFFFF:F:FFFF,F,F,,,FFFFFFF,F
@A00920:152:HGHKKDRXX:2:2108:30716:3521 1:N:0:AGGAGTGG+TAAGACAC
ACTCCTACGGGAGGCAGCAGTAAGGAATATTGCACAATGGACGCAAGTCTGATGCAGCAACGCCGCGTGCCCGAGGACGGCCTTCGGGTTGTAAAGGGCTTTTATGGCTGAAGAGGCAGGACGGTAGGCCAGGAATAAGTGTCGGCTAACTACGTGCCAGCAGCCGCGGTAAAACGTAGGACGCAAGCGTTATCCGGAGTTACTGGGCGTAAAGCGCGGGCAGGCGGTGGTCTAAGTCTGATGTGAAAGC
+
:FFFFFFFFFFFFFFFFFFFFFFFFFFFFFFFFFFFFFFFFFF,FFFFFFFFFFF:FFFFFFFFFFFFFFFFFFFF:FF:F,FFF:FF:FF,F,:FFFFFFFF,FFFFF,,FF,FFFFF:FFFF,::FFF:FFFFFFFFFFFF:FFFFFFFFF:FFFFFFFFFFFFFF,FF::::::F,FFFFF:FFF:,FFFF:FFFFFFFFF:,FFF,FFFFFFFF:FFFFFFFFFF,FFFFFFFFFF::F,FFFF,:
@A00920:152:HGHKKDRXX:2:2108:11424:5024 1:N:0:AGGAGTGG+TAAGACAC
ACTCCTACGGGAGGCAGCAGTGGGGAATATTGCGCAATGGGCGAAAGCCTGACGCAGCAACGCCGCGTGAGTGATGAAGGCCTTCGGGTCGTAAAGCTCTGTCGGAGGGAACGAATGCTTTTGAGGTTAATAGCCTCAGGAGGTGACGGTACCCCCGGAAGAAGTCTCGGCTAACTACGTGCCAGCAGCCGCGGTAAAACGTAGGAGGCGAGCGTTATCCGGATTTACTGGGTGTAAAGCGCGTGTAGGC
+
FFFFFFFF,FFFFFFFFFFFFFFFFFFFFFFFFF:FFFFFFFFFFFFFFFFFFFFFFFFFFFFFFFFFFFFFFFFFFFFFFFFFFFFFFFFFFFFFFFFFFFFFFFFFFF:FFFFFFFFFFFFFFFFFFF::FFF:FFFFFFFFF:FFF:F:FFFFFF:FFFFF,FFFFFFF:FF:FFFFFFFF:F:FFFFFF:FFFFFFFFFFFFFFFFFFFFFFF:FFFFFFFFFFFFFFFF:,::FFFFFFFFFFF:
@A00920:152:HGHKKDRXX:2:2108:10610:5368 1:N:0:AGGAGTGG+TAAGACAC
ACTCCTACGGGAGGCAGCAGTCGGGAATTTTGCGCAATGGGCGAAAGCCTGACGCAGCAACGCCGCGTGAGGGATGACGGCCTTCGGGTTGTAAACCTCTTTTGTCAGGGAAGATGATGACGGTACCTGGCGAATAAGCCACGGCTAACTACGTGCCAGCAGCCGCGGTAATACAGAGGGTGCGAGCGTTGTTCGGACTTACTGGGCGTAAAGCGCGCGCAGGCGGCCCTTTAAGTCTGTCGGTCAAATG
+
:FFFFFFFFF:FFFFFFFFFFFFFFFF:FFFFFFF:F:FFFFFFFFFFFFFFFF:FFFFFF,FF:FFFFFFFFFFFFFFFFFFFFFFFFFFFFFFFFFFFFFFFFFFFFFFFFFFF,FFFFFFFFFFFFFFF,FF:FFFFFFFFFFFFFFFFFFFFF:FF:FFFFFFFFFFFFFFFFF:FFFFFFFFFF:F,FFFFFFFFFFFFFFFFFFF,FFFFFFFFFFFFFFFFF,FFFFFFF:F:F::FFF:FFF
@A00920:152:HGHKKDRXX:2:2108:15745:5932 1:N:0:AGGAGTGG+TAAGACAC
ACTCCTACGGGAGCAGCAGTTTCGAATCATTCACAATGGGCGAAAGCCTGATGGTGCGACGCCGCGTGAGGGATGAAGGCCTTCGGGTTGTAAACCTCTGTCACCGGGGAAGAAACGCTGCACTTAAACAGAGTGCAGCCTGACTTAACCCGGAGAGGAAGCAGTGGCTAACTCTGTGCCAGCAGCCGCGGTAATACAGAGACTGCGAGCGTTATTCGGATTCACTGGGCGTAAAGGGTGCGCAGGCGGC
+
FFFFFFFFFFFFFFFFFFFFFFFFFFFFFFFFFFFFFFFFFFFFFFFFFFFFFFFFFFFFFFFFFFFFFFFFFFFFFFFF:FFFFFFFFFFFFFFFFFFFFFFFFFFFFF:FFFFFFFFFFF:FFFFFFFFFFFFFFFFFFFFFFFFFFFFFFFFFFFFFFFFFFFFFFFFFFFFFFFFF:FFFFFFFFF::FFFFFFFFFFFFFFFFFF:F:FFFFFFFFFFFFFFFFFFFF:FFFFFF:F:FFFFFFF
@A00920:152:HGHKKDRXX:2:2108:31584:5963 1:N:0:AGGAGTGG+TAAGACAC
ACTCCTACGGGAGGCAGCAGTGGGGAATATTGGACAATGGGGGCAACCCTGATCCAGCGACGCCGCGTGTGTGAAGAAGGCCTGCGGGTTGTAAAGCACTTTTAGTGGGGATGAAAAGCCGAAGGCTAATACCTTTCGGTCTTGACCTAACCCAAAGAAAAAGCACCGGCTAACTTCGTGCCAGCAGCCGCGGTAATACGTAGGGGGCAAGCGTTGTCCGGAATTATTGGGCGTAAAGAGCGTGTAGGCG
+
FFFFFFFF:FFFFFFFFFFFFFFFFFFFFFFFFFFFFFFFFFFFFFFFFFF:FFFFFFFFFFFFFFFFFFFFFFFFFFFFFFFFFFFFFFFFFF:FFF:FFFFFFFFFFFFFFFFFFFFFFFFFFFFFFFFFFFFFFFFFFFFF:FFFFFFFF:F:FFFFFFF:FF,FFFFFFFFFFFFFFFFFFFFFFFFFFFFFFFFFFFFFFFFF::FFFFFFFFFFFFFFFFFFFFFFFFFF,F,FFFFFF:,FFF
@A00920:152:HGHKKDRXX:2:2108:6741:6433 1:N:0:AGGAGTGG+TAAGACAC
ACTCCTACGGGAGGCAGCAGTGGGGAATATTGGACAATGGGGGAAACCCTGATCCAGCGACGCCGCGTGTGTGAAGAAGGCCTGCGGGTTGTAAAGCACTTTTAGTGGGGATGAAAAGCTCAGACCTAACACGTCTGGGTCTTGACCTAACCCACAGAAAAAGCACCGGCTAACTCTGTGCCAGCAGCCGCGGTAATACGAAGGGGGCTAGCGTTGTTCGGAATTACTGGGCGTAAAGCGCGCGTAGGCG
+
FFFFFFFFFFFFFFFFFFFFFFFFFFFFFFFFFFFFFFFFFFFFFFFFFFFFFFFFFFFFFFFFFFFFFFFFFFFFFFFFFFFFFFFFFFFFFFFFFFFFFFFFFFFFFFFFFFFFFFFFFFF,FFFFFFFFFFFFFFFFFFFFFFFFFFFFFFFFFFFFFFFFF:FFFFFFFFFFFFFF,FFFFFFFFFFFF:FFFFF,FFFFFFFFFFFFFF,FF,F,FF,FFFFFFFFFFF,,FFFFFFFFF:,FF:
@A00920:152:HGHKKDRXX:2:2108:29559:7216 1:N:0:AGGAGTGG+TAAGACAC
ACTCCTACGGGAGGCAGCAGTGAGGAATATTGGTCAATGGGCGCAAGCCTGAACCAGCCATGCCGCGTGCAGGATGAAGGTCCTACGGATTGTAAACTGCTTTTATACGGGAAGAAACCCTACTACGCGTAGTAGATTGACGGTACCGTAAGAATAAGGATCGGCTAACTCCGTGCCAGCAGCCGCGGTAATACGGAGGATCCAAGCGTTATCCGGAATCATTGGGTTTAAAGGGTCCGTAGGCGGCCTT
+
FFFFFFFFFFFFFFFFFFFFFFFFFF:F:F:FFFFFFFFFFFFFFFFFFFFFFFFFFFFFFFFFFFFFFFFFFFFFFFFFFFFFFFFFFFFFFFFFFFFFFFFFFFFFFFFFFFFF:FFFFFFF:FFFFFFFFFFFFFFFFFFFFFFFFFFFFFFFFFFFFFFFFFFFFFFFFFFFFFFFFFFFFFFFFF:F,FFFFFFFFFFFFFFFFFFFFFFFF:F:FFFFFFFFFFF,FFFFFFFFF:FFFFFFFF
@A00920:152:HGHKKDRXX:2:2108:2989:7357 1:N:0:AGGAGTGG+TAAGACAC
ACTCCTACGGGAGGCAGCAGTAGGGAATATTGCGCAATGGGGGAAACCCTGACGCAGCGACGCCGCGTGAGTGATGAAGGCCTTCGGGTCGTAAAGCTCTGTTATATGGGAATAAGATCTGAATGTACCAGGTGAGAAAGGATCGGCTAACTTCGTGCCAGCAGCCGCGGTAAGACGAGGGAGCCTAGCGTTGCTCGGAATCATTGGGCGTAAAGCGGGTGTAGGTGGCTGTGTAAGTCAGGGGTGAAAG
+
:FFFFFFFFFFFFFFFFFFF,:FFF:FF,FFFFFFFFFFFF:F:,FFFFFFF:FFFFFFFFFFFFFFFFFFFFFFFFFF:FFFFFFFF,FFF:FFFFFFFFF,F,F,FFF:,FFFF,,:F:FFFF::F,F,,FF:F:FFF:F:FFFF::FFFFFFFF:,F:FFFF:FF,F:F:FFF,F,FFF,FFFFFF,:FF,,FFF,F::FFFF,,FFFFFF,FFF,,FF,FFFFFF,,FFF:FFFFFFF,FFFFFF,
@A00920:152:HGHKKDRXX:2:2108:30725:7513 1:N:0:AGGAGTGG+TAAGACAC
ACTCCTACGGGAGGCAGCAGTGGGGAATATTGGACAATGGGCGAAAGCCTGATCCAGCAATGCCGCGTGAGTGATGAAGGCCTTAGGGTTGTAAAGCTCTTTTACCCGGGATGATAATGACAGTACCGGGAGAATAAGCCCCGGCTAACTCCGTGCCAGCAGCCGCGGTAATACGGAGGGGGCTAGCGTTGTTCGGAATTACTGGGCGTAAAGCGCGCGTAGGCGGCTTTGTAAGTTAGAGGTGAAAGCC
+
FFFFFFFFFFFFFFFFFFFFFFFFFFFFFFFFFFFFFFFFFFFFFFFFFFFFFFFFFFFFFFFFFFFFFFFFFFFFFFFFFFFFFFFFFFFFFF:FFFFFFFFFFFFFFFFFFFFFFFFFFFFFFFFFFFFFFFFFFFFFFFFFFFFFFFFFFFFFFF,FFFFFFFFFFFFFFFFFFFFFFFFFFFFFFFFFFFFFF:FFFFFFFFFFFFFF,FFFFFF::FFFFFFFFFFFF:FFF,,FFFFF:FFFFF
@A00920:152:HGHKKDRXX:2:2108:18304:7983 1:N:0:AGGAGTGG+TAAGACAC
ACTCCTACGGGAGGCAGCAGTAGGGAATCTTCCACAATGGACGAAAGTCTGATGGAGCAACGCCGCGTGAGCGAAGAAGGCCTTCGGGTCGTAAAGCTCTGTTGTCAGGGAAGAACAAGTATCGGAGTAACTGCCGGTACCTTGACGGTACCTGACCAGAAAGCCACGGCTAACTACGTGCCAGCAGCCGCGGTAATACGTAGGTGGCAAGCGTTGTCCGGAATTACTGGGCGTAAAGCGTGCGCAGGCG
+
FFFFFFFFFFFFFFFFFFFFFFF:FFFFFF:FF,FFFFFFFFFFFFF:FFFFFF:FF:F:FF:FF:FF:FFFFFFFFFF:FFFFFFF:FFF:FFF:FFFFFFF,:F,F:FFFFFFFFFF:F:FFF:,FF::FF:FFFF:FFFFFF:F:F:F:FFFFFFFFFF,FF,FF,FFFFF:FFFFFFFFFFFFFFFFF:FFFFFFFFFFFFFFFF:FFFFFF:F:FFF,F:FF:FFFF,FFFFFFFFFFFF:,FF:
@A00920:152:HGHKKDRXX:2:2108:7581:8077 1:N:0:AGGAGTGG+TAAGACAC
ACTCCTACGGGAGGCAGCAGTGGGGAATCTTGCGCAATGGGCGAAAGCCTGACGCAGCGACGCCGCGTGGGAGATGAAGGCCTTCGGGTTGTAAAGCCCTGTGGAGGGGGACGAATAAGTGATGGCTAACCTCCATCATGATGACGGTACCCCTTTAGCAAGCACCGGCTAACTCTGTGCCAGCAGCCGCGGTAAGACAGAGGGTGCAAACGTGGTTCGGAATGACTGGGCGTCACGCGCGTGTAGGCGG
+
FFFFFFFFFFFFFFFFFFFFFFFFFFFFFFFFFFFFFFFFFFFFFFFFFFFFFF:::FFFFF:FFF:FFF:,F:,:FFF,FFF::FFF::FFF:FFFFF:FF::FF,F:F:FFF:FFFFFFFFFFFFFFF:FF,FFFFFFFFFF:F,FFFFFF,FFFFFFFFFFFFFFFFFF,FFFFFFFFFFFF::FFFFFF:FFFFFFFFFFFFFF,F,F:,FF:FFF,,FFFF:FFFFFFFF,FFFFF,FFFFFFFF
@A00920:152:HGHKKDRXX:2:2108:4553:8249 1:N:0:AGGAGTGG+TAAGACAC
ACTCCTACGGGAGGCAGCAGTGGGGAATATTGGACAATGGGCGCAAGCCTGATCCAGCAATGCCGCGTGTGTGAAGAAGGCCTTCGGGTTGTAAAGCACTTTTATCAGGAACGAAAAGCGACGGATTAATACTCTGTCGTGCTGACGGTACCTGAGGAATAAGCACCGGCTAACATCGTGCCAGCAGCCGCGGTAATACGTAGGTGGCGAGCGTTATCCGGAATTACTGGGCGTAAAGCGCACGCAGGTG
+
FFFFFFFFFFFFFFFFFFFFFFFFFFFFFFFF,FFFFFFFFFFFFFFFFFFF:FFFFFFFFFFFFFFFF:FFFFFFFFFF,,FFFFFFFFFFFFFFF:FFFFFFFFFFFFFFFFF:FF:FFFFFFFFFFFFFFFFFF:FFFFFFFFFFFFFFFFFFFFFFFFFFFFFFFFFFFF,FF,FFFFFF:F:FFF:F:F:FFF,:FFFFFFFFFFFF:F,FFFFFFF,:,FFFFF,FFFF:FFFFFFFFFF:FFF
@A00920:152:HGHKKDRXX:2:2108:30816:8328 1:N:0:AGGAGTGG+TAAGACAC
ACTCCTACGGGAGGCAGCAGTGGGGAATATTGGACAATGGGCGCAAGCCTGATCCAGCCATGCCGCGTGAGTGATGAAGGCCCTAGGGTTGTAAAGCTCTTTCAGCGGGGAAGATAATGACGGTACCCGCAGAAGAAGCCCCGGCTAACTTCGTGCCAGCAGCCGCGGTAATACGGAGGGGGCTAGAGTTGTTCGGAATTACTGGGCGTAAATCGCGCGTAGGCGGCTTTGTAAGTTAGAGGTGAAAGCC
+
:FFF,,F:,F,F:::F,FFFFFFFF:FFFF:,,F:FF,:F:FFFFF,FFFFFF,FF:FFFFF:,FFFFFF:FFFF::FF,,FF:F,,F,FF,F,FFFF,F,FFFFF:FFFFF,FFFFFFFFFFFFFFF,FF,FFFFF,FFF,FFFFFFFF:FF:FFFFFFFF:FFFF,:F::FF,FFFFFFF:,FF:F,FF:FF:,F,::F,F:,F,F,F:F:FFFFFF,,,FF:FFF:F:,F,::FF,:F:FFFFFFFF
@A00920:152:HGHKKDRXX:2:2108:22652:8750 1:N:0:AGGAGTGG+TAAGACAC
ACTCCTACGGGAGGCAGCAGTAAGGGATCTTGCGACAATGGGCGAAAGCCTGACGCAGCAACGCCGCGTGCGGGATGACGGCCTTCGGGTTGTAAACCGCTTTTCGGGGGGAAGAGGAAGGACGGTACGCCCGGAATAAGTCTCGGCTAACTACGTGCCAGCAGCCGCGGTAAAACGTAGGAGGCGAGCGTTATCCGGATTTACTGGGTGTAAAGCGCGTGTAGGCGGTCGTGCAAGTGAGGCGTGAAAG
+
FFFFFFFFFFFFFFFFFFFFFFFFFF:FFFFFFFF:FFFFFFFFFFFFFFFFFFFFFFFFFFFFFFFFFFFFFFFFFFFFFFFFFFFFFFFFFFFFFFFFFFFFFFFFFFFFFF,FFFFFFFFFFFFFFFFFFFF:FFFFFFFFFFFFFFFFFFFFFFFFFFFFFFFFFFFFFF:FFFFFFFFFFFFFFFFFFFFFFFFFF:FFFFFFFFFFFFFFFFFFFFFFFFFFF:,FFFFFFFFFFFF:FFFFFF
@A00920:152:HGHKKDRXX:2:2108:5864:9518 1:N:0:AGGAGTGG+TAAGACAC
ACTCCTACGGGAGGCAGCAGTAGGGAATTTTCCACAATGGACGAAAGTCTGATGGAGCAACGCCGCGTGCAGGATGAATGCCTTCGGGTTGTAAACTGCTTTTATATGTGACGAATATGACGGTAGCATATGAATAAGGATCGGCTAACTCCGTGCCAGCAGCCGCGGTCATACGGAGGATCCAAGCGTTATCCGGAATTACTGGGCGTAAAGAGTTGCGTAGGCGGCATTGTAAGCAGATAGTGAAATC
+
:,FF:FFF:FFFFFFFFFFFFF:FFFFFFFFFF,FFFFFFFFFFFFFFFFF:FFFFFFFFFF:FF:FFFFFFFFFFFFFFFF:FFFFFFFFFFFF:FFFFFFFFFFF,::FFFFFFFFFFFF,F:FFFF::FFFFFF:FFFFF::FFFFFFFFFFFFFFFFFFFFFFFFFF:FFFFFFFFFF,,FFFFF:,F::::FFF:FFFFF:,FF,FFFFFF,FF:,:FFFF,:FFFFFFFF::FFFF,:FFF,FF
@A00920:152:HGHKKDRXX:2:2108:1750:9721 1:N:0:AGGAGTGG+TAAGACAC
ACTCCTACGGGAGGCAGCAGTGGGGAATCTTGCGCAATGGGCGAAAGCCTGACGCAGCAACGCCGCGTGGGGGACGAAGGCCTTCGGGTTGTAAACCCCTTTCAGCAGGGACGAAAATGACGGTACCTGCAGAAGAAGCCCCGGCCAACTACGTGCCAGCAGCCGCGGTACTACGTAGGGAGCGAGCGTTGTCCGGAGTTATTGGGCGTACAGAGCGCGTAGGCGGCTTGATAAGCCGGATGTGAAACCC
+
FFFFFFFFFFFFFFFFFFFFFFFFFFFFFF,FFFFFFFFFFFFFFFFFFFF,FFF,FF,FFFFFFFFFFFFFF:FFFFFF:FFFFFFFFFFF:F:FFFFFFFF:FFFFFFFFF,FFF:FFFFFF,FFFFFFFF,FF,FFFFFFFFFFFF:FFF,:FF,FF,FFFFFFFFF,FFFF,FFFF:FFF:FFFF:F:FFFFF,:F,F:FFFFF:F:FFFFFFFFF:FFFFF:FFFF,FFFFFF:FFFFF:FFFFF
@A00920:152:HGHKKDRXX:2:2108:12255:9721 1:N:0:AGGAGTGG+TAAGACAC
ACTCCTACGGGAGGCAGCAGTGGGGAATCTTGCGCAATGGGCGAAAGCCTGACGCAGCAACGCCGCGTGCGGGATGAAGGCTCTCGGGTTGTAAACCGCTTTCAGGAGGGACGAAAATGACGGTACCTCCAGAAGAAGCCCCGGCCAACTACGTGCCAGCAGCCGCGGTAACACGTAGGGGGCGAGCGTTGTCCGGAATTATTGGGCGTAAAGCGCGCGTAGGCGGCCGGTTAAGTCCTGTGTGAAAGAC
+
FFFFFFFFFFFFFFFFFFFF:FFFFFFFFFFFFFFF:FFFFFFFFFFFFFFFFFFFFFFFFFFFFFFFFFFFFFFFFFFFFFFFFFFFFFFFFFFFFFFFFFFF:FFFFFFFFFFFFFFFFFFF::FFFFFFFFFFF:F:FFFFFFFFFF,FFFFFFFFFFFFFFFFFFFFFFFF,FFFFFFFFFFFF:F:FFFFFFF,FFFFFFFFFFFFFFF:FFFFFFFFFF:FFFFFFFFFFF:,FFFFFFF:FFF
@A00920:152:HGHKKDRXX:2:2108:32606:9862 1:N:0:AGGAGTGG+TAAGACAC
ACTCCTACGGGAGGCAGCAGTGGGGAATCTTGCACAATGCGCGAAAGCGTGATGAAGCAACGCCGCGTGCGGGAAGACGTCCTTCGGGTTGTAAACCGCTTTCAGTTGGGACGAATCTTCTGCTGTTAATAGACGTTGGGAGTGAAGGTACCTTCAGAAGAAGCCCCGGCTAACTACGTGCCAGCATCCGCGGTAATAAGGAGGGTGCGAGCGTTGTCCGGAATCACATGGCGTTAAGGGCGCGTAGGTG
+
FFFF:FFFFFFFFFFFFFFFFFFFFFFF,FF:,:FFFFFFFFFFFF,FFFFF:F,FFFFFFFFFFFFFFFFFFF,FF,F,FFFFFFFFFFFFFFFF,FFF:FFFFFFF:FFFFFF,:,F,F,:,FFFFF:,,,FFF,FF:FFFF,,,FFF,F::,FF,FF,F,FFFF:FFF::,::F,F:FFF,F,,:FFF:FF,:FF,,,FFFFFFFFFFF:,F,:,F:F,F:,FF,:FF::,,F,FF:,,F,F,FFF:
@A00920:152:HGHKKDRXX:2:2108:29089:10692 1:N:0:AGGAGTGG+TAAGACAC
ACTCCTACGGGAGGCAGCAGTAGGGAATATTGGTCAATGGGTGAGAGCCTGAACCAGCCATGCCGCGTGCAGGAAGACGGCCTTCTGGGTTGTAAACTGCTTTTGCCAGGGGATAAAATTTCTTTGCGAAGAAAATTGAAGGTACCTGGTGAATAAGCCACGGCTAACTACGTGCCAGCAGCCGCGGTAATACGTAGGTGGCAAGCGTTGTCCGGATTTATTGGGTTTAAAGGGTGCGTAGGCGGCCTAT
+
F:FF::FF,FFFFFFF:FFFFFFFFFFFF:FFFFFFFF:FFFFFFFFFFF:F,:FFFFFFF:FFFF:F,FFFFFFF:F:F:FF,FFFFFFFFFF:FFFFFFFFFFFFFFFFFFFFF:F:FFFFFFFFFF:FFFFFFFF:FFFFFFFFFFFFFFFFF:FFFFFFFFFFF:FFFFFFFFFFFFFFFFFFF:FFFFFFFFFF:FFFFFFFFFFF:FFFFFFF,FFFFFFFFFFF,FFFFFFFFFFFFFFFFFF
@A00920:152:HGHKKDRXX:2:2108:3929:10708 1:N:0:AGGAGTGG+TAAGACAC
ACTCCTACGGGAGGCAGCAGTGGGGAATATTGGACAATGGGCGAAAGCCTGATCCAGCCATGCCGCGTGGGTGAAGAAGGTCTTCGGATTGTAAAGCACTTTAAGTTGGGAGGAAGGGCAGTAAGTTAATACCTTGCTGTTTTGACGTTACCAACAGAATAAGCACCGGCTAACTTCGTGCCAGCAGCCGCGGTAATACGAAGGGTGCAAGCGTTACTCGGAATTACTGGGCGTAAAGCGTGCGTAGGTG
+
FFFFF:FFFFFFFFFFFFFFFFFFF:FFFFFFFFFFFFFFFFFFFFF:FFFFFF::FFFFF::FFFF:F,FFFF:,FF::FFF,FFFF,FFFFFFFFFF,:FFFFFFF,:FF,FFFF:,FFFF:,::::FFFF:FFFFFFFFFFFF:F::F:FFFFF:FFFFF:F,FFFFFFFFFFF,F,FFFFFFF:F,,FFF,FFFFFFFF,FFFF:FF,:FF,F,:FFF:FFFFF,,,FFF,FFFFFFF:FFFF:F:
@A00920:152:HGHKKDRXX:2:2108:8558:10895 1:N:0:AGGAGTGG+TAAGACAC
ACTCCTACGGGAGGCAGCAGTGGGGAATCTTGGACAATGGGGGCAACCCTGATCCAGCGACGCCGCGTGGGTGAAGAAGGCCTTCGGGTTGTAAAGCCCTTTCGACGGGGACGATGATGACGGTACCCGGCGAAGAAGCACCGGCTAACTCCGTGCCAGCAGCCGCGGTAAGACGGAGGGTGCTAGCGTTGTTCGGAATTACTGGGCGTAAAGCGCACGTAGGCGGATTGTTAAGTGAGGGGTGAAATCC
+
F::FFFFFFFFFFFFFFFFFFFFFFFFFFFFFFFFFFFFFFFFFFFFFFFFFF:FFFFF:FFF:FFFF:FFFFFFFFFFFFFFFFFFFFFFFFFF:FFF:FFFFFFFFFFFFFFFFFFFFFFFFFFFFFFFFFFFFFFFFFFFFFFFFFFFFFFFFFFFFFFFFFFFFFFFF,FFFFFFFFFFFFFFFFFFFFFFFFFFFFFFFFFFFFFFFF:FFFFFFFFFFFFFFFFF:F,FFFFF:FFFFFFFFFF
@A00920:152:HGHKKDRXX:2:2108:30572:10974 1:N:0:AGGAGTGG+TAAGACAC
ACTCCTACGGGAGGCAGCAGTGGGGAATATTGGACAATGGGCGGAAGCCTGATCCAGCAACGCCGCGTGAGGGATGACGGCCTTCGGGTTGTAAACCTCTTTCACCATTGACGAAGCTGCATTTTTTTGGGTGTGGTGACGGTAGGTGGGGAAGAAGCACCGGCCAACTACGTGCCAGCAGCCGCGGTAATACGTAGGGTGCGAGCGTTGTCCGGAAGTATTGGGCGTAAAGGGCTCGTAGGCGGTTTGT
+
FFFFFF,:F:FFFFFFFFFFF:FF:FFFFFF:FFFFFFFFFFFFFFFFFFFFFFFFFFFFFFFFFF:FFF:::F::FFFFFFF:FFFF:FFFFFFFFFFFFFF,FFFFFFFFFFFFFFFFFFFFFF:FF:FFFFFFFFFFFFF,FFFFFFFF:FFFFFFFFFFFFFFFFFFFFFFFFFFFFF:FFF:F,:F:FFFFFFFFFFFFFFFF:FFFFFF::,FFFFFFFFFFF,:FFFFFFFF,FFFFFFFFFF
@A00920:152:HGHKKDRXX:2:2108:25997:11663 1:N:0:AGGAGTGG+TAAGACAC
ACTCCTACGGGAGGCAGCAGTGGGGAATATTGGACAATGGGGGCAACCCTGATCCAGCCATGCCGCGTGAGTGATGAAGGCCCTAGGGTTGTAAAGCTCTTTTGTGCGGGAAGATAATGACGGTACCGCAAGAATAAGCCCCGGCTAACTTCGTGCCAGCAGCCGCGGTAATACGGGGGGAGCAAGCGTTGTTCGGATTTACTGGGCGTAAAGGGCGCGTAGGCGGCCACCGCAAGTCGACTGTGAAATC
+
FFFFFFFFFFFFFFFFFFFFFFFFFFFF:FFFFFFFFFFFFFFFF:FFFFFFFFFFFFFFFFFFFFFFFFFFFFFF,:FFFFFFFFFFFFFFFFFFFFFFFFFFFFFFFFFFFFFF:FFFFFFFFFFFF:FF:FFF:FFFFFFFFFFFF:FF:FFFFF:FFFFFFFFFFFFF,FFFFFFFFFFFFFFFF:FFFFFFFFF:FFFFFFFFFFFFFFFFFFF:FFFFFF:FFF:FFF,FFFFFFFFFF:FFFF
@A00920:152:HGHKKDRXX:2:2108:32208:12242 1:N:0:AGGAGTGG+TAAGACAC
ACTCCTACGGGAGGCAGCAGTGGGGAATATTGCACAATGGGCGAAAGCCTGATGCAGCAACGCCGCGTGAGTGATGACGGCCTTCGGGTTGTAAAGCTCTGTCTTTTGGGACGATAATGACGGTACCAAAGGAGGAAGCCACGGCTAACTACGTGCCAGCAGCCGCGGTAAAACGTAGGAGGCGAGCGTTATCCGGATTTACTGGGTGTAAAGCGCGTGTAGGCGGTCGTGCAAGTGAGGCGTGATAGCG
+
:FFFFFFFFFFFFFFFFFFFFF,FFFFFF:FFFFFFFFFF,FFFFFF,FFFFFFFF,FFFFF,FFFFFFFFFF:FFFFFFFF,FFFFFFFFFFFFFFFFF:FF:FFFFFFFFFFFFFFFFF::FFFFFFFFFF,FF::FFFFF:FFF:FFFFFFFFFFFF,,FFFFFFFFFFFF,FF,FFFFFFFFFFFFFFFFFFFFFFFFF:FF:FFF:F,FFF,:F:,FFFFFFFFFF:FFFFF:FFF,FFF,FF:,
@A00920:152:HGHKKDRXX:2:2108:7328:12837 1:N:0:AGGAGTGG+TAAGACAC
ACTCCTACGGGAGGCAGCAGTAGGGAATCTTCAACAATGGGCGAAAGCCTGATGGAGCAACGCCGCGTGAGTGATGAAGGTTTTCGGATCGTAAAACTCTGTTGTTAGGGAAGAACACCCGGGAGAGGATCCCGGATTGACGGTACCTAACGAGAAAGCACCGGCTAACTACGTGCCAGCAGCCGCGGTAATACGTAGGGGGCAAGCGTTGTCCGGAGTTACTGGGCGTAAAGCGCGCGCAGGCGGCCCC
+
:,,FFFFFFFFFF,FFF:::,FF,FFF,:,FF,FFFFFF:FFFFFFFFFFF,FFF::FFFF,F:FFFF:F,,::F,F:::FFFFF,FFF:F,FFF:,F:,FF:FFFF::FFF,FFFFFFFF:FFFFF:FFFFFF:FFF,:,F,FFF,FFFF:FF:FFF:,FF,FFF:FFF:F,FFFFFF:F:,FF:::FFFF,,FF:FFFF:FF:F::FFF:F:::FFFF,FFF,FFFFFFFFFF,FFFFFF,,FFFF:F
@A00920:152:HGHKKDRXX:2:2108:28890:12947 1:N:0:AGGAGTGG+TAAGACAC
ACTCCTACGGGAGGCAGCAGTGGGGAATTGTTCGCAATGGGCGCAAGCCTGACGACGCAACGCCGCGTGGAGGATGAAGGTCTTCGGATTGTAAACTCCTGTTGATCGGGACGAAAGGCTTCGACCTAACACGTCGAAGAGTGACGGTACCGGTTGAGGAAGCCACGGCTAACTCTGTGCCAGCAGCCGCGGTAATACAGAGGTGGCAAGCGTTGTTCGGAATTACTGGGCGTAAAGGGCGCGTAGGCGG
+
FFFFFFFFFFFFFFFFFFFFFFFFFFFFFFFFFFFF:FFFFFFFF:FFFFFFFFFFFFFFFFFFFFFFFFFFFFFFFFFFFFFFFFFF:FFFFFFFFFFFFFFFFFFFFFFFFF:FFFFFFFFFFFFFFFFFFFFFF:FFFFFFFFFFFFFFFF,FFFFF,FFFFFFFFFFFFFFFFFFFFFFFFFFF:FFFFFFFFFFFFFFFFFFF:FFFFFFFF::FFFFFFFFFFFF:FFF,F,FFFFFFFFFFFF
@A00920:152:HGHKKDRXX:2:2108:27977:13213 1:N:0:AGGAGTGG+TAAGACAC
ACTCCTACGGGAGGCAGCAGTTAGGAATCTTCCACAATGGGCGAAAGCCTGATGGAGCGACGCCGCGTGAGGGATGAAGGTCTTTGGATCGTAAACCTCTAAAATTGGGACGATAATGACGGTACCACTTGAAAAGCACCGGCTAACTCGGTGCCAGCAGCCGCGGTAATACGGAGGGTGCGAGCGGTTTTCGGAATTATAGGGCGTAAAGCGCGCGTAGGCGGCTCGTTAAGTCTCTTGGTGAAAGGCC
+
,,FFFFF,F:FF:F:FF:F:FFFFF::FFF,FFF:FFFFF,F:FFFFFFF::F,,FF,::,F,FF,:FFFF,::,FFF,,:FFFF::F:F::FFFF,F::FF::,FFFFF:FFFFFF:F,:FFFFFF,F::FF:F:FFFF::FF,F,:F,,FFFFFF:FFFFFFFFF:FF:,FFFF:FFFFFF,:F,F,FF,F:FF:,,F,FFFFFFF:FF,F::F:F,FFFFFF:F,,FFF,FFF:F:F:FFFF:::F,
@A00920:152:HGHKKDRXX:2:2108:7572:13917 1:N:0:AGGAGTGG+TAAGACAC
ACTCCTACGGGAGGCAGCAGTGGGGAATATTGCGCAATGGACGAAAGTCTGACGCAGCGACGCCGCGTGTGGGATGACGGTCTTCGGATTGTAAACCACTGTCGGGAGGGACGAATACGCCGCAAGGCGGGTGACGGTACCTCCAAAGGAAGCACCGGCTAACTCCGTGCCAGCAGCCGCGGTAATACGGAGGGTGCGAGCGTTGTCCGGAATCACTGGGCGTAAAGGGCGCGTAGGCGGCCTGATAAGT
+
FF:FFFFFFF:FF:F,:FFFFFFF:FF:FFFF:F:FFFFF,:FFFF:FFFFFFFFFFF::FFFFFFFFFFFF:FFFFFFFFFF:FFFFFFFFFFFFF,FFFFFF:FFFFFFFFF:FFFFF:FFFFFFFFFFF:FFFFFFFFFFFFFF,F::FFFFFFFFF,FFFFFFFFFFFFFF:FF:FFFF:FFFFFFFFFFFF:F,FFFF:FFF:FFF,F::FFFFFFFFFFFFF:F:FF,F,FF,FFFFFFFFFFF
@A00920:152:HGHKKDRXX:2:2108:1606:14199 1:N:0:AGGAGTGG+TAAGACAC
ACTCCTACGGGAGGCAGCAGTAACGAATCTTCCGCAATGCGCGAAAGCGTGACGGAGCGATGCCGCGTGCAGGATGAAGCCCCTCGGGGTGTAAACTGCTGTCAGGGATTAGGAAGCAAGTGACCAATCCCAAAGGAAGAGACGACTAACTCTGTGCCAGCAGTCGCGGTAATACAGAGGTCTCGAGCGTTAGTCGGATTCACTGGGCTTAAAGCGTGCGTAGGCGGATGCGCAGGCGTCGTGTGAAAGC
+
FF:FFFFFFFFFFFFFFFFF:FFFFFFFFF:FFFFF:FFFFF:FFFFFFFFFFFFFFFFFFFFFFFFFFFFFFFFFFFFFFFFFFFFFFFF:FFFFFFF:F,FF:FFFFFFFFFFFFF:FFFFFFFFFFFFFFFFF:FFFFFFFFFFFF:FFFFFFFFFFF:FFFFFF:FFFFFF:FFFFFFFFFFFFFFFFF:FFFF,FFFFFFFFFFFFFFF:FFFFFFFFF:FFF:FFFFFFFF:FFFFFFFF:FF,
@A00920:152:HGHKKDRXX:2:2108:30698:14450 1:N:0:AGGAGTGG+TAAGACAC
ACTCCTACGGGAGGCAGCAGTAGGGAATCTTCCACAATGGGCGCAAGCCTGATGGAGCAATGCCGCGTGAATGAAGAAGGTCTTCGGATCGTAAAGTTCTTTTATTAGAGACGAACAAATCAAGGGGTAACTACCTTGATTTTGACGGTACCTAACCAGAAAGACACGGCTAACTCCGTGCCAGCAGCCGCGGTAATACGTAGGTGACTAGCGTTGTCCGGACTTATTGGGCGTAAAGGGAGCGCAGGCG
+
F:FFFFFFFFFFFF:FFFFFF:::FF,FF,,FFFF,FFFF:F:FFFF:F:FFF:FFFFF:FFFFFFF:FF,FFFFFFFFF:FF,FF:F:FF,:F::,FFF,:,F:,,F::F:FFF:FF,FFF:FF::,:FFF,FFF,,,:F,F:FFFFFFF,:,F,F,:F:FF,:::::FF:FF::,:FFFFFF:FFFFFFFFFF:,FF,FFF:FF,F,:FFFFFF:,F,:F,F,:FF:,FFF:F:F:,FF:FFFFF:FF
@A00920:152:HGHKKDRXX:2:2108:32886:15107 1:N:0:AGGAGTGG+TAAGACAC
ACTCCTACGGGAGGCAGCAGTAAGGAATATTGCACAATGGGCGCAAGCCTGATGCAGCAACGCCGCGTGCCCGAGGACGGCCTTCGGGTTGTAAAGGGCTTTTCTGGCTGACGAGGAAGGACGGTAGGCCAGGAATAAGCGTCGGCTAACTACGTGCCAGCAGCCGCGGTAAAACGTAGGACGCGAGCGTTATCCGGATTTACTGGGTGTAAAGCGCGTGTAGGCGGTCGTGCAAGTGAGGCGTGAAAGC
+
FFF:FF:FFFFFFFFFFFFFFFFFFF:FFFFFFFFFFFFFFFFFFFFF,FFFFFFFFFFFFFFFFFFFFFFFF:FFFFFFFFFFFFFFFFFF:FF:FFFFFFFFFFFFFFFFFFFFFFFFFFFFFFFFFFFFF:FFFFFFFFFFFFFFFFFFFFFFFFFFFFFFFFFFFFFFF:FFFFFF:F:FFFFFFFFF:FFFFFFF:FFFFFFFFFFFF,FFFFFFFFFFF:F:F:FFFFFF:F:F,F:FFFFFFF
@A00920:152:HGHKKDRXX:2:2108:6352:15342 1:N:0:AGGAGTGG+TAAGACAC
ACTCCTACGGGAGGCAGCAGTGAGGAATATTGCGCAATGGGGGAAACCCTGACGCAGCAACGCCGCGTGAGTGAGGAAGGTTTTCGGATCGTAAAGCTCTGTCGGGGGGGAAGAAATGGATGGAGGTTAATAGCCTTTGTACTTGACGGTACCGCCAAAGGAAGCACCGGCTAACTTCGTGCCAGCAGCCGCGGTAATACGCAGGGGGCTAGCGGTGCTCGGAATGAGTGGGCGTAAAGGGCGCGTAGGC
+
,:,,FFFFFFFFFFFFFFFFFFFFF,FF,:FFFFFFF,FFFFFF,:FFFFFFFFFFFFFFFFFFFFFFFFFFF:FF:FFFFF,FFF:FF:FF:FFFFFFFF:FFFF,FFF,::F,FFF,FFF:F:FF,FFFF,F:FFF:FFFFFFFFF:FFFFFFFFF,:F,FFFFFF::F:FFFFFFFF:FFFFFFFFF:FF:F,F:::F,FFFFFFFFFFFF,F,,FFF::FF:F,:FF:FF::F,:F,::FFFFF:F
@A00920:152:HGHKKDRXX:2:2108:4463:15452 1:N:0:AGGAGTGG+TAAGACAC
ACTCCTACGGGAGGCAGCAGTGGGGAATATTGCGCAATGGGCGACAGCCTGACGCAGCGACGCCGCGTGGGGGATGAAGGTCTTCGGATTGTAAACCCCTTTCGGCAGGGAAGATGGAACGGGTAACCGTTCGGACGGTACCTGCAGAAGCAGCCACGGCTAACTTCGTGCCAGCAGCCGCGGTAATACGGAGGGTGCTAGCGTTCTCCGGAATCACTGGGCGTAAAGGGCGAGTAGGCGGTTTGTTAAG
+
,F,:F:FF:F,:FFF:,F,:FFF,:F:::FFFF,FFFFF:FF,FFFFFFF,F,,,F:FFFF,FF:FF,F,:FFFFFF:F:FFFFFF:FFF:FFFF,FFFF:,:F:F,FFFFFFFFFFF,FF:,FFF:FFFFFFFFFFFFFFFFFFFFFFFFFF:,:FFFFF:FFF,,FF:FFF:,FFFFFFFFFF,FFFFF,,FFFFFFF:F:FF:FFFFFFFFFFFF,,FFFFFF:F,,:F,FFFFF,F,F:FF:FFFF
@A00920:152:HGHKKDRXX:2:2108:20636:15875 1:N:0:AGGAGTGG+TAAGACAC
ACTCCTACGGGAGGCAGCAGTGGGGAATTTTCCGCAATGGGCGAAAGCCTGACGGAGTGACGCCGCGTGTGGGACGAAGGCCTTCGGGTCGTAAACCACTGTCAGTGGGAAAGAAGGTTGTCGGCGCGATAACCGCCGGCATTTGACTGTACCTGCAGAGGAAGCCCCGGCTAACTCTGTGCCAGCAGCCGCGGTAAGACAGAGGGGGCAAGCGTTGCTCGGAATTACTGGGCGGAAAGGGCGCGTAGGC
+
FF,FF,FF::F::FFFFF::FFFF,F:FF,,FFF:FFFF:FF,FFF:,::,FFFFF,FFFF:F:FF,,FF,FFFFFFFFFFFFFF:,FFFFFFFFF,FFFFF,F:FFFFFFFFFFFF,FFF:FF:::FFFFF:::F:::FFF:FFFF,FFFFFFFFFFFF:FF:,F,F,:,F:F:FF:FFFFFF:,FF:F,:FFFFF,FF,,F:F:F,,,FFFF,F:F::FFF,F,:FF::FFF,F:,FFF,FFF::F:F
@A00920:152:HGHKKDRXX:2:2108:10881:17080 1:N:0:AGGAGTGG+TAAGACAC
ACTCCTACGGGAGGCAGCAGTGGGGAATCTTGCGCAATGGCCGAAAGGCTGACCCAGCGACGCCGCGTGCGGGAGGACGCCCTTCGGGGTGTAAACCGCTGTCAGGGGGGAAGAAACCTTCAGGTGGGAATACTGCCTGGAATTGACGGTACCCTCAAAGGAAGCACCGGCTAACTCTGTGCCAGCAGCCGCGGTAAGACGAAGGTGGCAAGCGTTGTTCGGAATCACTGGGCATAAAGCGCACGTAGGC
+
FFFFFFFFFFFFFFFFFFFFFFFFFFFFFFFFFFFFFFFFFFF,F:FFFFFFFFFFFFF,FFFFFFFFFFFFFFFFFFFFFFFFFFFFFFFFFFFFFFFFFFFFFFFFFFFFF:FFFFF:FFFFFFFFFFFFFFFFFFFFFFFFFFFF,FFFFF:FFF,FF:FFFFFFFFFF:FF:FFFFFFFFFFFFFFFFFFFFFF:FFFFF:FFFFFFFFFFFFFFFF,FF:FFFFFFFFFFF:FFFFFF::FFFFF
@A00920:152:HGHKKDRXX:2:2108:6777:17143 1:N:0:AGGAGTGG+TAAGACAC
ACTCCTACGGGAGGCAGCAGTCGGGAATTTTGGACAATGGGCGCAAGCCTGAGCCAGCTATTCCGCGTGTGGGATGAAGGCCCTCGGGTTGTAAACCACTTTAGTCGAGAACGAAAAGGAGCGATCGAATAAATATCTCTGCAGACGGTACTCTAAGAATAAGCACCGGCTAACTACGTGCCAGCAGCCTCGGTAATACTTAGGGTGCGAGCGTACATCGCAATAACAGGGCGTAAAGCGTTCGCAGACG
+
:F:FFFFFF,FF:FFF,F:,F,FF:FFFFFFF,FFF:FFF,FFFF:F,FFFF,FFFF,FF:FFFFFFFF,F:FFFFF,:F,FFF,F::::FFFFFFF:FFFF,FF,,FF:FFFF:FF,,,,:,FF,FFF:FFFFFF,:,F,F,FFF:,:F,FFFFF:FFF::FFFF:F:,,::,,,F,FF,F:,FFFFF,:F,:,FFF,FFF,,:FFFF,,,,,,,FF:F,FFFFF:,,FF,:,FF,,,F::F,FF:,,F
@A00920:152:HGHKKDRXX:2:2108:17671:17440 1:N:0:AGGAGTGG+TAAGACAC
ACTCCTACGGGAGGCAGCAGTCGGGAATTTTGCCCAATGGACGAAAGTCTGAGGCAGCAACTCCGCGTGAGGGACGAAGGCTCTAGGGTCGTAAACCTCTTTTCTCAGGGAAGATCCAAGACGGTACCTGAGGAATAAGCCACGGCTAACTACGTGCCAGCAGCCGCGGTAATACGTAGGTGGCAAGCTTTGTCAGGATTTACTGGGCGTAAAGAGCGCGCAGGCGGCTGGTCAAGTCCGATGTGAAATC
+
:FFFFFFFF:FFFF:FFFFFFFFFFFF::FFFFFFFFFFFFFF,FFFFFFFFFFFFFFFFFFFFFFFFFFFFFFFFFFF:FFFFF:FFFFF:,FFFFFFFFFF,FFFFFFFFFFF:FFFFFFF:,FFFFFFFFFFFFFF:FF:FFFFFFFFFF:F:FFFFFFF:FFF::FF:FFF:FFFFFF:FFF:F,,FFFF,FF,FFFFFF,FFFFFFFF,FFF,FFFFFFFFFF:,FF:FFF:F,:FF:FFFFFFF
@A00920:152:HGHKKDRXX:2:2108:23276:17472 1:N:0:AGGAGTGG+TAAGACAC
ACTCCTACGGGAGGCAGCAGTGAGGAATTTTGCGCAATGGGGGAAACCCTGACGCAGCGACGCCGCGTGGAGGATGAAGTCCTTCGGGATGTAAACTCCTGTCAGAGGGGATGATGATGACAGTACCCTCAGAGGAAGCACCGGCTAACTCTGTGCCAGCAGCCGCGGTAATACAGAGGGGGCTAGCGTTATTCGGAATTATAGGGCGTAAAGGGCGCGTAGGCGGCCTGGCAAGTGGAAGGTGAAATCC
+
:,,::FF,FFFFFFFFFFFFFFFFF:FF:FFFFFFFFF:F,FFFFF,:,FFFF,FF,FFFFF:F:FF,F:FFFFFFFF::FFF:FFFFFFFFFFFFFFFFF,:FFFF,F:FFF::FFF:F:F,FFF,F:FFFF:F:F:,F::FFF::FFFFFFFFFFF:FF,,,FFF:F,FFFFF:FFFFFFFFFFF,:F,:FFFFFF,FFF,,F,::FFFF:,:F:F,:F:,FF:FFFFFFFFFFFFF:FFFF:FFF:F
@A00920:152:HGHKKDRXX:2:2108:18240:18521 1:N:0:AGGAGTGG+TAAGACAC
ACTCCTACGGGAGGCAGCAGTAGGGAATATTGGTCAATGGGTGAGAGCCTGAACCAGCCATGCCGCGTGCAGGAAGACGGCCCTATGGGTTGTAAACTGCTTTTACCAGGGGATAAAACGGTCTTGCGAGACTAATTGAAGGTACCTGGTGAATAAGCCACGGCTAACTACGTGCCAGCAGCCGCGGTAAAACGTAGGACGCGAGCGTTATCCGGATTTACTGGGCGTAAAGCGCGGGCAGGCGGCTGTT
+
FFFFFFFFFFFFFFFFFFFFF:FFFFFFFFFFFFFFF:FFFFFFFFFFFFFFFFFFFFFFFFFFFFFFFFFFFFFFFFFFFFFFFFFFFFFFFFFFFFFFFFFFFFFFFFFFFFFFFFFFFFFFFFFFFF,F,,F,:FFFFFFF:FFFFFFFFFF:FFFFF:FFFFFFFFFFFFFFFFF,FFFFFFFFF,,FF:FFFFF:FF:FFF:FFFFFF:FF:FFF,FFFFFFFF:,FFFFFFFFFFF:FFFFFFF
@A00920:152:HGHKKDRXX:2:2108:23746:18630 1:N:0:AGGAGTGG+TAAGACAC
ACTCCTACGGGAGGCAGCAGTGGGGAATTTTGGACAATGGGGGCAACCCTGATCCAGCAATGCCGCGTGAGTGAAGAAGGCCTTCGGGTTGTAAAGCTCTTTTGTCAGGGAAGAAAAGGTCGTGGCTAATATCCACGACTGCTGACGGTACCTGAAGAATAAGCACCGGCTAACTACGTGCCAGCAGCCGCGGTAATACGGAGGTGGCAAGCGTTGTCCGGATTTACTGGGCGTAAAGCGCGCGCAGGCG
+
F,,FFFFF:::F,FFFFFFFFFFFFFFFF:FFFF:FFFFFFFFFFFFFFFFFFFF:,FFFFFFFF:F::FFFFFF:FFFFFF:FFFFFF,,FF:FFFFF,FFF,F:FFFF:FF,FF,F:FFFFFFFFFFFFFFFFF:FFFF,FF,:FFFFF::F,:F,FF:FFF,:FFFFFFF,FF,:FF:FFFFF,FFFFFFF:FFFFF,FFFFFFFFFFFFFFFF:FFF,F,FFF:FFFFF:,F,:FFFF:FF,FF:F
@A00920:152:HGHKKDRXX:2:2108:12400:18865 1:N:0:AGGAGTGG+TAAGACAC
ACTCCTACGGGAGGCAGCAGTGGGGAATATTGGACAATGGGCGCAAGCCTGATCCAGCAATGCCGCGTGAGTGAAGAAGGCCTTAGGGTTGTAAAGCTCTTTCGGCGGGGAAGATGATGACGGTACCCGCAGAAGAAGCCCCGGCTAACTCCGTGCCAGCAGCCGCGGTAATACGGAGGGGGCTAGCGTTGTTCGGACTTACTGGGCGTAAAGGGCGCGTAGGCGGTGCGGTAAGTTAGGCGTGAAAGGC
+
FFFFFFFFFFFFFFFFFFFFFFFFF:FF:FFFFFFFFFFFF:FFFF:FFFFFFFF,FF,FFFFFFFFFFFF:FF,FFFF:F,FF:FFF:FFFF,FFFFFFFFFFFFFFFFFFFFFF,:FFFFFFFFF:F:FF::FF:FFF,FFFFFFF::FFFFFFFFFFFFFFFFFFFF,FFFFFFFF,:FF:FFFFFFFFFF:FF,F:FFFFFFFF,F:FF:F,F,FFFFFFF:FFF:F,FFF:F,FF,FFFF:,F,F
@A00920:152:HGHKKDRXX:2:2108:22697:19132 1:N:0:AGGAGTGG+TAAGACAC
ACTCCTACGGGAGGCAGCAGTCGGGAATTTTGCCCAATGAGCGAAAGCTTGAGGCAGCAACTCCGCGTGAGGGATGAAGGCTCTAGGGTCGTAAACCTCTTTTCTCTGGGAAGATACAAGAAGGTACATGAGGAATAAGCGACGGCTAAATACGTGCCAGCAGCCGCGGGAATACGGGGGGGGCAAGCGATCTTCGGTATTACTGGGCGTAAAGGGCTCGTAGGCGGCCCACGAAGTCAGATGTGAAATC
+
FFFFFFFFFFF,FFFFFFFFFFFFFFFFFFFFFFFFFFF:FFFFFFFFFFFF:FFFFFFFFF:FFFFFFFF,F:FFFFFFFFFFFFFFFFF,FFF,FFF:FFF:FF,FF,F,F:F,,F,FF,F,,F:,,,,,F,,FFFFF:F:,F:,,:,,FF,F:,,FFFFF,F:F,F,FFFFFFF,F,FFFF,::F,,:,,::,F,,,,,FFFFF,,,,,FF,F,FF,,,,:FF:F:,::,:F,,:,:,,F:F::,:F
@A00920:152:HGHKKDRXX:2:2108:16161:19272 1:N:0:AGGAGTGG+TAAGACAC
ACTCCTACGGGAGGCAGCAGTGGGGAATTTTGGACAATGGGGGCAACCCTGATCCAGCCATTCCGCGTGAGTGAAGAAGGCCTTCGGGTTGTAAAGCTCTTTTGTCCGGAACGAAACGGGTAGCGTGAATATCTCTGCCTACTGACGGTACCGGAAGAATAAGCACCGGCTAACTACGTGCCAGCAGCCGCGGTAATACGTAGGGTGCGAGCGTTAATCGGAATTACTGGGCGTAAAGCGTGCGCATGCG
+
FFFFFFFFFFFFFFFFFFFFFFFFFFFFFFFFFFFFFFFFFFFFFFF,FFFFFFFFFF:FFFFFFFFFFFFFFFFFFFFFFFFFFFFFFFFFFFFFFFFFFF,:FFFFFFF,F:F:F:F:FFF:F::FFFFFF,FFFFFFF,,FF,:,F,FF:FFFFF:FFF::FFFF,F:::FFFF,F,FFFFF,:FFFFFFFFFFFFFF,::,FFF,,FFFFFFF,F,FFFFFFFFF:FF,F::::::FFFF,F,F:F
@A00920:152:HGHKKDRXX:2:2108:31810:19507 1:N:0:AGGAGTGG+TAAGACAC
ACTCCTACGGGAGGCAGCAGTGGGGGATATTGCACAATGGGGGAAACCCTGATGCAGCGACGCCGCGTGGAGGAAGAAGGTTTTCGGATTGTAAACTCCTGTCGTTAGGGACGATAATGACGGTACCTAACAAGAAAGCACCGGCTAACTACGTGCCAGCAGCCGCGGTAAAACGTAGGGTGCACGCGTTGTCCGGAATTACTGGGTGTAAAGGGAGCGCAGGCGGACCGGCAAGTTGGAAGTGAAAACT
+
::FFFF:FFFFFFFFFFF:F,F:FFFFFFF:FFFFFFFFFF:FFFFFFFFFFFFFFFFFFFFF:FFFFFFFFFFFFFFFFFFFFFFFFFFFFFFFFFFF,F,FFFFFFFFFFFFFFFFFFFFFFFFFF:FFF:FFFFFFFFFFFFFFFFFFFFFF:FF:FFFFF:FFFFFFFFFF:FF:FFFFF,FFFFFF::FFFFFFF,F,:F::F,FF,:FFFFFF:F::F:FFFFFFF,FFFFFFFFF,FFF,FFF
@A00920:152:HGHKKDRXX:2:2108:31340:19852 1:N:0:AGGAGTGG+TAAGACAC
ACTCCTACGGGAGGCAGCAGTAAGGGATCTTGCGACAATGGGCGAAAGCCTGACGCAGCAACGCCGCGTGCGGGATGACGGCCTTCGGGTTGTAAACCGCTTTTCGGGGGGAAGAGGAAGGACGGTACCCCCGGAAGAAGTCTCGGCTAACTACGTGCCAGCAGCCGCGGTAAAACGTAGGAGGCGAGCGTTATCCGGATTTACTGGGTGTAAAGCGCGTGTAGGCGGTCCTGCAAGTGGCGCGTGAAAG
+
FFFFFFFFFFFFFFFFFFFFFFFFFFFFFFFFFFFF,FFFFFFF:FFFFFFFFFFFFFFFFFF:FFFFFFFFFFFFFFFFFFFFFFFFFFFFFF:FFF:FFFFFF:FFFFFFF:FFFFFF:FF:FFFFFFFFFFFFFFFFFFFFF:FFFFFFFFFFFFFFFF,FF,FFFFFFFFFFF:FFFFF:FFFFFFFFFFFFFFFFFF,FFF:FF:FFFFFFFFFFFF,FFF:FFFFFFFFFF:FFFFF::F,F,,
@A00920:152:HGHKKDRXX:2:2108:29993:20369 1:N:0:AGGAGTGG+TAAGACAC
ACTCCTACGGGAGGCAGCAGTAAGGAATATTGGTCAATGGACGCAAGTCTGAACCAGCCATGCCGCGTGAAGGATGAAGGTCCTCTGGATTGTAAACTTCTTTTATATGGGACGAAACCTGGGTATTCCTACCCAATTGACGGTACCATAGGAATAAGTGTCGGCTAACTACGTGCCAGCAGCCGCGGTAAAACGTAGGACGCAAGCGTTATCCGGAGTTACTGGGCGTAAAGCGCGGGCAGGCGGTCTG
+
,:,FFF:FFFFFFFFFFFFFFFFFFFFFFFFF::FFFFFFFFFF:FFFFFFFFFFFFFFFFFFFFFFFFFFFFFFFFF:FFFFF:FFFFFFFFF:::FFFFFFFF:F:F,FFFFFFFFFFF:FFFFF,FFFFFFF::FFFFFFFFFF:FF,FF,FFFFFFFFFFFFFFFFFFFFF:FFFFFF:FFFFFFFFFFFFFF::F:FFFFFFFFFFFFFF:FFFFF:FF,FFFF::FFF:FF,FFF:FF::FFFF
@A00920:152:HGHKKDRXX:2:2108:18249:20572 1:N:0:AGGAGTGG+TAAGACAC
ACTCCTACGGGAGGCAGCAGTGGGGAATATTGCACAATGGGCGCAAGCCTGATGCAGCGACGCCGCGTGGGGGATGAAGGCCTTCGGGTTGTAAACCCCTTTCAGCAGGGAAGAAGCGAAAGTGACGGTACCTGCAGAAGAAGCGCCGGCTAACTACGTGCCAGCAGCCGCGGTAATACGTAGGTGGCAAGCGTTGTCCGGATTTACTGGGCGTAAAGAGCGCGCAGGCGGCTGGTCAAGTCCGATGTGA
+
FFFFFFFFFFFFFFFFFFFFFFFFFFFFFFFFFFFFFFFFFFFFFFFFFFFFFFF,FFFFFFFFFFFFFFFFFFFFFFFFFFFFFFFFFFFFFFFFFFFFFFFFFFFFFFFFFFFFFFFFFFFFFFFFFFFFFFFFFFFF:FFFFFFFFFF,FFFFFFFFFFFFFFFFFFFFFFF,FFFFFFFF:FFFF:FFFFFFFFFFFFFFFFFFFFFFF:FFFFFFFFF,:FFFFFFFFFFFFFFF,FFFFFFFFF
@A00920:152:HGHKKDRXX:2:2108:5556:21010 1:N:0:AGGAGTGG+TAAGACAC
ACTCCTACGGGAGGCAGCAGCAGGGAATCTTGCACAATGGGCGAAAGCCTGATGCAGCAACGCCGCGTGTGGGATGAATGCCTTCGGGTTGTAAACCACTTTCAGGAGGGACGAAGGTAACGTTACCTGAAAAACAATACACGCCCAACAAAAAGACATCACACCCGCAAATCCGAATGGGGGGAGGCAAGTCAGGAAGCCTAGGACTTGAAGTGCTCAGAGCGGGTTCTGACAGTCGCCTCGGATGTGA
+
F:,FFFFFFFFFFFFFFFFFF:FFFFFFFFFFF,FFFFFFFFFFFFFFF:FF,FFFFF,FFFFFFFFFF,FFFFFFF,FFFFFFFFFFFFFFFFFFF,FFFFFFF,FFFFF:FFF,,:,FFF,FFF,:,,::,,,::,,,,,F,,F::,:,:,,F,F,:F,,,:,,F,,,,:,,,,,,,F,,,F,,,,,,,,,,:F,,,,:FF,:,,,F,,,F,,,,,,,,,:,,,F,F,::,:FFF:,F,:,F:,,,,F
@A00920:152:HGHKKDRXX:2:2108:19596:21840 1:N:0:AGGAGTGG+TAAGACAC
ACTCCTACGGGAGGCAGCAGTGGGGAATTGTTCGCAATGGGCGCAAGCCTGACGACGCAACGCCGCGTGGAGGATGAAGGTCTTCGGATTGTAAACTCCTGTTGATCGGGAAGAACGGGCTCCGGGTGAATATCCTGGAGTAGTGACGGTACCGATTGAGGAAGCCACGGCTAACTCTGTGCCAGCAGCCGCGGTAATACAGAGGTGGCAAGCGTTGTTCGGAATTACTGGGCGTAATGGGCGCGTCGGC
+
FFFFFFFFFFF:FFFFFFFFFFFFFFFFFFFFFFFFFFFFFF:F:FFFFFFFFFFFFFFF:FFFFFFFFFFFFFFF:FFFFFFFFFFFFFFFFFFFFF:FFFFFFFFFFFFFFFFFFFF:FFFFFFFFFFFFFFFFFFFFFFFFFFF:FFFFFFFFFFFF:FFFFFFFFFFF:FFFFFFF:FFFF,FFFFFFFFFFFF,F,:FFFFFFFF,FFFFFF:FFFFFFFFFFFFFFFFFF:,:F:FFFFF:FFF
@A00920:152:HGHKKDRXX:2:2108:15971:22357 1:N:0:AGGAGTGG+TAAGACAC
ACTCCTACGGGAGGCAGCAGTGAGGAATTTTGCGCAATGGAGGCAACTCTGACGCAGCCACGCCGCGTGCAGGAAGACCCCCCTATGGGGTGTAAACTGCTTTTCTGTGAGAAGAAGGCCCCGCCATGCGGGGAGTGACGGTATCGCAGGAATAAGCACCGGCTAACTCCGTGCCAGCAGCCGCGGTAATACGGAGGGTGCAAGCGTTGTCCGGAATTATTGGGTGTAAAGCGCGTGTAGGCGGTCCTGC
+
:FFFFFFFFFFFFFFFFFFFFFFFFFFFFFFFFFFFFFFFFFFFFFFFFFFFFFFFFFFFFFF:FFFFFFFFFFF:FFFFFFF,FFFFFFFFFFF:FFFFFFFFFFFFFFF,FFFFFFFFFFFFFFFFFFFFFFFFFF:FFFFFFFFFFFFFFFFFFFFFFFFFFFF:FFFFFFFF::FFF:FFFFFFFFFFF:F:FFFFFFFFFFF:FFFFF:F,:FFF:FFFF::FFFFFFFF,FFFFFF:F:FFFFF
@A00920:152:HGHKKDRXX:2:2108:15013:22670 1:N:0:AGGAGTGG+TAAGACAC
ACTCCTACGGGAGGCAGCAGTGGGGAATTTTGGACAATGGGCGCAACCCTGATCCAGCTAAGCCGCGTGTGTGAAGAAGGCCTTCGGGTTGTAAACTGCTTTTGCCGGGGGCTAAAATTCCCATGCGTGGGAAATTGACGGTACCCGGTGAATAAGCCACGGCTAACTACGTGCCAGCAGCCGCGGTCATACGTAGGTGGCTAGCGTTGTCCGGATTTATTGGGTGTAAAGGGTGCGTAGGCGGCCTATT
+
FFFFFFFFFFFFFFFFFFFFFFFFFFFFFFFF::FFFFFFF:FFFF,FFFFF::FFFF:F,,FFFFF,F,F,FF,F:FFFFF:FFFFFF,FFFFFFFFFFFFFF,F::FFF,FFF:FFFFF,FFFFF:FFFF,,F:F:,:FF,,F:FF:FFF:FF:F:FFFFFFFFFFFF,FFFFFFF::FFFFF:F,F::FF,FF:FFFF,FFFFFFF:FFFFF,FFFF,FFFFFF,FFFF:FFFF,,FFF:FF:F:F:
@A00920:152:HGHKKDRXX:2:2108:15293:22780 1:N:0:AGGAGTGG+TAAGACAC
ACTCCTACGGGAGGCAGCAGTCGAGAATTTTTGACAATGGGGGAAACCCTGATCGAGCGACGCCGCGTGGAGGATGAAGGTCTTCGGATTGTAAACTCCTGTCATTGGGGAACAAGGTGCATACGTTAACTGCGTGTGCATTGATAGTACCCGAAGAGGAAGAGACGGCTAACTCTGTGCCAGCAGCCGCGGTAATACAGAGGTCTCAAGCGTTGTTCGGCTTCATTGGGCGTGAAGGGTGCGTAGGCGG
+
FFFFFFFFFFFFFFFFFFFFFFFFFFFFF:FFFFFFFFFFFFFFFFF,FFFFFFFFFFFFFFFFFFFFFFFFFFFFFFFFFFFFFFFFF,FFFFFFFFFFFF,FFFFFFFF,FFFF:FFFFFFFF,FFFFFFFFFFFFF,FFFF:FFFFF:,FFF:FFF:FF,FFF,FFFF:FFF:FFFFFFFF,,FFFFFF:FF:F:F::FF:FFFFF:FFFFFFF:FF,FFFF:F::FFFF,F,FF:FFFF,FFFFFF
@A00920:152:HGHKKDRXX:2:2108:3296:23703 1:N:0:AGGAGTGG+TAAGACAC
ACTCCTACGGGAGGCAGCAGTCGGGAATATTGCACAATGGACGAAAGTCTGATGCAGCAACGCCGCGTGCGCGATGAAGGTCTTCGGATCGTAAAGCCCTTTTCTGCGTGACGAGACAGGACGGTAGCGCAGGAATAAGTCTCGGCTAACTACGTGCCAGCAGCCGCGGTAAAACGTAGGAGACGAACGTTATCCGGAGTTACTGGGCGTAAAGGGCGTGTAGGCGGTATGCTAAGTCTGGCGTGAAAGC
+
FFFFFFFFFFFFFFFFFFFFF:,FFFFFFFFFFFFFFFFFFFF:FFF:FFFFFFFFFF,FFFFFFFFFFFF,FFFFFFFFFFFFFFFFFFFFFFFFFFFFFFFFFFFFFFFFFFFFFFFFFFFFF:FFFFFFFFFFFFFFFFFFFFFFFFFFFFFFFFFFFFFFFFFFFFFFFFFFFFFFFFFFFFFFFFFFFFFFFFFFFFFFFFFFF:FFFFFFFFFFFFFFFFFF:FFF:FFFFFFFFFFFFFFFFF
@A00920:152:HGHKKDRXX:2:2108:14308:24142 1:N:0:AGGAGTGG+TAAGACAC
ACTCCTACGGGAGGCAGCAGTAAGGGATCTTGCGACAATGGGCGAAAGCCTGACGCAGCAACGCCGCGTGCGGGATGACGGCCTTCGGGTTGTAAACCGCTTTTCGGGGGGAAGAGGAAGGACGGTACCCCCGGAAGAAGTCTCGGCTAACTACGTGCCAGCAGCCGCGGTAAAACGTAGGAGGCGAGCGTTATCAGGATTTACTGGGTGTAAAGCGCGTGTAGGCGGTCCTGCAAGTGGCGCGTGAAAG
+
,FFF:FFFF:FFFFF:FFFFFF:FFFFFFFFFFFFFFFFFFFFFFFFFFFF:FFFFFFFF:FFFFFFFFFFFFF:FFFFFFFFFFFF:FFFFFFFF:FFFFFFFFFFFFFF:FFFFFFFFFFFFFFFFF:FFF:FFFFFF:F:FFFFFFFF:FFF:FFFF,:F:FFF:FFFFFFFF:FF:FFFFFFF,FF,FFFF,FFFFFFF,:FF,FFFFFFF:FFFFFFFFF:FFF:FFFFFF:FF,FFF,:F:FF:
@A00920:152:HGHKKDRXX:2:2108:31873:24314 1:N:0:AGGAGTGG+TAAGACAC
ACTCCTACGGGAGGCAGCAGTGGGGAATTGTTCGCAATGGGCGCAAGCCTGACGACGCAACGCCGCGTGGAGGATGAAGGTCTTCGGATTGTAAACTCCTGTTGATCGGGAAGAATGGCCTCCGGGTTAATACTCCGGGGGAGTGACGGTACCGATTGAGGAAGCCCCGGCTAACTCTGTGCCAGCAGCCGCGGTAATACAGAGGGGGCAAGCGTTGTTCGGAATTACTGGGCGTAAAGGGCGCGTAGGC
+
,FFFF,FFFFFFFFF:FFFFFFF:FFFFFFFFFFFFF:FFFFF,FF:FFFFF:FFF:FFFFF:FF:FFFFFFFFF,FFFFF:FFFFFFFFFFFFFFFFFFFFFFFFFFFFFFFFFFFFFFFFFF,FF,FFFFF:FFFFFFFF:FFFF:FFFF:FFFFFF,F,FF:::,,F:FFFFFFFF:FFFFF:F:FF:FF,FFF:FFFFF:,F:FFFFFFFFF:FFFFFFFFFFFFF,::FFFFFFF:F::FFFFFF
@A00920:152:HGHKKDRXX:2:2108:27064:25535 1:N:0:AGGAGTGG+TAAGACAC
ACTCCTACGGGAGGCAGCAGTGGGGAATATTGGACAATGGGGGCAACCCTGATCCAGCCATGCCGCGTGTGTGAAGAAGGCCTTCGGGTTGTAAAGCACTTTAAGTGGGGAAAAAGGCTCGGCAGCTAATATCTGCCGGGATTGATACTACCCACAGAATAAGCACCGGCTAACTCTGTGCCAGCAGCCGCGGTAATACAGAGGGTGCAAGCGTTAATCGGAATTACTGGGCGTAAAGCGCGCGTAGGCG
+
FFFF:FFF:FFFFFFFFF:FFFFFFF:FFFFFFFFFFF:FFFFFFFFFFFFFFFFFFFFFFFFF:FF:FFFFFFFFFFFFFFFFFFFFF,FFFF,FF,:FFFFFFFFFFFFFFFFFFFFFFFFFFFFF:FFFFFFFFFFFFFFF:FFFFFFFFFFFFFFFFF:FFFF:FFFFFFFFFFFFFFFFFFFFFFFFFFFFFFFFFFFFFFFFF,F:FFFFF:FFFF,F:FFFF:FFFFF,:F:F:F,F:FFFFF
@A00920:152:HGHKKDRXX:2:2108:22598:26130 1:N:0:AGGAGTGG+TAAGACAC
ACTCCTACGGGAGGCAGCAGTAAGGAATATTGGTCAATGGACGCAAGTCTGAACCAGCCATGCCGCGTGAAGGATGAAGGTCCTCTGGATTGTAAACTTCTTTTATATGGGACGAAACCCGGGCATTCCTGCCCGATTGACGGTACCATAGGAATAAGCACCGGCTAACTCCGTGCCAGCAGCCGCGGTAATACGGAGGGTGCAAGCGTTATCCGGATTTATTGGGTTTAAAGGGTGCGTAGGCGTCCTG
+
FF:FFFFFFFFFFF,FF::F:FFFFF,:FFFFFFFF:FFFFFFFFFFFFFFF:FFFFFFFFFFFFFFFFFFF:FFFF:FFFFFFFFFFFFFFFF,FFFFFFFFFFFFFFFFFFFFFFFFFFFFFFFFFFFFFFFFFFFFFFF:FFF:FFFFFFFFFFFF:FFFFFFFFFFF:FFFFFFFFFFFF:FFFFFFF,FFF,FFFFFFF,FFF,F,FFFFF,:FFFFFFFFFFFFF:FFFFFFF:FFFFFFFFFF
@A00920:152:HGHKKDRXX:2:2108:28664:26240 1:N:0:AGGAGTGG+TAAGACAC
ACTCCTACGGGAGGCAGCAGTAGGGAATCTTCCGCAATGGACGAAAGTCTGACGGAGCAACGCCGCGTGAGCGATGAAGGCCTTCGGGTCGTAAAGCTCTGTTGTTAGGGAAGAACAAGTACCGGAGTAACTGCCGGTACCTTGACGGTACCTAACCAGAAAGCCACGGCTAACTACGTGCCAGCAGCCGCGGTAATACGAAGGGTGCAAGCGTTAATCGGAATTACTGGGCGTAAAGCGTGCGTAGGCG
+
FFFFFFFFFFFFFFFFFFFFFFFFFFFFFFFFFFFFFFFFFFFFFFFFFFFFFF:FFFFFFFFFFFFFFFFFFFFFFFFFFFFFFFFFFFFFFFFFFFFFFFFF,F,FFF,FFF:FFF:FFFFF:FFFF:FFFFFFF:FFFFF:FFFF:FFFF:FFFFFFFFFFF:FF:FF,F,:F:FF,FFFF,::FF:FFFFFFFFFFF:FFFFFFF,FFFFFFFFFFFFFFF,FFFFF::,F,,F:FFFFFF,F,:F
@A00920:152:HGHKKDRXX:2:2108:16197:26757 1:N:0:AGGAGTGG+TAAGACAC
ACTCCTACGGGAGGCAGCAGTGGGGAATCTTGCGCAATGGGCGAAAGCCTGACGCAGCGACGCCGCGTGCGGGAGGACGCCCTTCGGGGTGTAAACCGCTGTCAGAGGGGAAGAAATCCGTGGGGAGGAAATGCCCTGCGGTTGACGGTACCCTCAGAGGAAGCACCGGCTAACTCTGTGCCAGCAGCCGCGGTAATACAGAGGGTGCGAGCGTTGTTCGGAATTACTGGGCGTAAAGCGCGCGCAGGCG
+
FFFFFFFFFFFFFFFFFFFFFFFFFFFFFFFFFFFFFFFFFFFFFFFFFFFFFFFFFFF,FFFFFFFFFFFFFFFFFFFFFF:FFFFFFFFFFFFFFFFFFFFFFFFFFFFFFFFFFFFFFFFFFFFFFFFFFFFFFFFFFFFFFFFFFFFFFFFFFFFFFFFFFFF:FFFFFFFF:FFFFFFFFFFFFFFFFFFFFFFFFFFFFFFFFF:FFFFFFFFFFFFFFFFFFFFFFFFFFFFFFFFFFFFF:F
@A00920:152:HGHKKDRXX:2:2108:25310:27508 1:N:0:AGGAGTGG+TAAGACAC
ACTCCTACGGGAGGCAGCAGTTAGGAATCTTCCACAATGGGCGAAAGCCTGATGGAGCGACACCGCGTGAAGGATGAAGGCCTTAGGGTCGTAAACTTCTAAAAGAGGGACGATAATGACGGTACCTCTTGAGAAGCACCGGCTAACTCCGTGCCAGCAGCCGCGGTAATACGGAGGGTGCAAGCGTTATCCGGAATCACTGGGCGTAATGGGCGCGTAGGTGGTCTGTTAAGTCTGGCGTTAAAGCCTG
+
FFFFFFFFFFFFFFFFFFFFFFFFFFFFFFFFFFFFFFFFFFFFFFFFFFFFFFFFFFFFFFFFFFFFFFFFFF,FFFFFFFF:FFFFFFFFFFFFFFFFFFFFF:FFFFFFFFFFFFFFFFFFFFFFFFFFFFFFF:FFF:FFFFFFFFFFFFFFFFFFFFFFFFFFFFFFFFFFFFFFFF:FFFFFFFFFFFFF,FFFFFFFFFFF,,FFFFFFFF,FFFFFF:,FFFFFFFFFFFFFFFFF,FFFFF
@A00920:152:HGHKKDRXX:2:2108:31232:27962 1:N:0:AGGAGTGG+TAAGACAC
ACTCCTACGGGAGGCAGCAGTAAGGAATATTGCACAATGGGCGCAAGCCTGATGCAGCAACGCCGCGTGCCCGAGGAAGGCCTTCGGGTTGTAAAGGGCTTTTCTGGCTGAAGAGCACGGACGGTAGGCCAGGAATAAGCGTCGGCTAACTACGTGCCAGCAGCCGCGGTAAAACGTAGGACGCGAGCGTTATCCGGATTTACTGGGCGTAAAGCGCGGGCAGGCGGCTGTTCAAGTCGGACGTGAAAGC
+
FFFFFFFFFFFFFF:FFFFFFFFFFFFFFFFFF:FFFFFFFFFFFFFFFFFFFFFFFFFFFFFFFFFFFF:FFFFFFFFFF,F,:FF:,F,,,F:,F,F,FFFFFFFFFF,FF,FFF,:FFFFFFF:F:FFFF,FFFFFFFFFFFFF:FFFF,FF,FFFFFFFFFFFF,F:F,:FFFFFFFFFFFFFFFFFFFFFFF:FFFFFFFFFFFF,:FFFF:FF:FFFFFFFFFFF,FFF:FFF,FFFFF:FFFF
@A00920:152:HGHKKDRXX:2:2108:8061:28354 1:N:0:AGGAGTGG+TAAGACAC
ACTCCTACGGGAGGCAGCAGTAGGGAATATTGGGCAATGGCCGAGAGGCTGACCCAGCCATGCCGCGTGCAGGAAGAAGGCCTTCTGGGTTGTAAACTGCTTTTATCTGGGAAGAAAACGCCCCTGCGGGGGTAACTGACGGTACCAGATGAATAAGCACCGGCTCACTCAGTGACAGAAGCAGCGGTAAAAAGGATGGTGCAAGCGATGTCCGGATTTATTGTGTTTAAAGTGTGCGTATGCGGCCCGT
+
FFFF,,FF,:FFFFFF:FFF:FF::FFFFFFF,FFFF:F,F::FFFFFFF::,,,FFFFFF:FFFFFF:FF,FF,FFF:,FFFFFF:FFFFFFF:FF,F:FF:F:,FFF,FFFFFFFFF::F:FFF,F:F::FF,F:FFFF,:,::FFFFFFF:F:F,FF,:FF,,F,::,,:F,:::,FFF,FF,F,,F,,,F,F,,:FF:FF:FF:,:FFFF,F:F,FF,F,,F,:FFFF,F::,F,::F:F,FFF,F
@A00920:152:HGHKKDRXX:2:2108:6723:28510 1:N:0:AGGAGTGG+TAAGACAC
ACTCCTACGGGAGGCAGCAGTAAGGAATATTGCACAATGGACGCAAGTCTGATGCAGCAACGCCGCGTGCCCGAGGACGGACTTCGGGTTGTAAAGGGCTTTTCTGGCTGAAGAGGCAGGACGGTATGCCAGCAATAATAGTATGCTAACTACGTGCCAGCAGCCGCGGTCAAACGAAGTACGCGAGCCATATCCGGAAATACTGGGCGTAAAGCTCTGCCAGGCGGTGGTCCAAGACGGACGAGAAAGC
+
FF:FFFFFFF:FF:FFFFFFFFFFFFFFFFF,F,FFFFFFFF:FFFFFF:FF:FFFFFFFFF:FFFFFF,FFF:FFFFFF,FFF,FF,F,FFFF:F,,FF:FF:F,,:FFFFFFFFFF,,FFFFFF,F,F,F,F:F:F,,FF,,F:,FF,FFF,,,FFFFFF,F:F,,FF,:FFF,:,F,:F:,F,,,,,F:FF,,,F,,FF::F,FF,,F,FFF,F,,,F,:,F,,F,,FFF,F,,:FFF,F::FF,F:
@A00920:152:HGHKKDRXX:2:2108:19614:28980 1:N:0:AGGAGTGG+TAAGACAC
ACTCCTACGGGAGGCAGCAACGGGGAATATTGCGCAATGGGGGAAACCCTGACGCAGCGACGCCGCGTGGAGGAAGACGGCCTACGGGTTGTAAACTCCTTTTGCCAAGCCGTTCACAGCTTGGAGAATAAGCCTCTACTAACTACGTGCCAGAAGTCTCGGTAATACGTAGGAGGCAAGCGTTATCCGGATTCATTGGGCGTAAAGTGTGCGTAGGCTTTTTCTCAAGTCTTTGTTGAAAGCTCGGGGC
+
,:F:FFFFFFFFFFFFF::FFFFFFF:FFFFFFFFFFFF:FFFFFFFFFFFFFFFFFFFFFFFFFFFFFFFFF:FFFFFFFFFFFFFFFF:FF,FFFFFFFFFFFFFFFFFFFFFFFFFFFFFFFFFFFFFFFFFFFFFFF:FF:FFFFFFFFFFFFFFFFFFF::FFFFFFFFF:FF,FFFF,:FFFFFF:FFFFFFFFF:FFFFFFFFFFFFFFFFFFFFFF:F,FFFFFFFFFFFFFFFFFF,FFFF
@A00920:152:HGHKKDRXX:2:2108:27498:29011 1:N:0:AGGAGTGG+TAAGACAC
ACTCCTACGGGAGGCAGCAGTGGGGAATATTGGACAATGGGCGCAAGCCTGATCCAGCAATGCCGCGTGAGTGATGAAGGCCTTAGGGTTGTAAAGCTCTTTTACCCGGGATGATAATGACAGTACCGGGAGAATAAGCCCCGGCTAACTCCGTGCCAGCAGCCGCGGTAATACGGAGGGGGCTAGCGTTGTTCGGAATTACTGGGCGTAAAGCGCGTGTAGGCGGCTTGGCAAGTCGGGTGTGAAAGCC
+
FFFFFFFFFFFFFFFFFFFFFFFFFF:FFFFFFFFFFFFFFFFFFFFFFFFFFFFFFFF:FFFFFFFFFFFFF,:FFFFF:FF:FFFFFFF,FFFFFFF:FFFFFFFFFFFFFFFFFFFFFFFFFFFFFFFFFFFFFFFFFFFFFFFFFFFFFFFFFFFF,FFFFFFFFFFF,FFF:FFFFFFF,FFF:FFF:FFFFFFF:F:FFFFFFFFFFFFFFFFFFFFFFFF:FFFFF,FFFFF:FFFFFFFFFF
@A00920:152:HGHKKDRXX:2:2108:2501:29246 1:N:0:AGGAGTGG+TAAGACAC
ACTCCTACGGGAGGCAGCAGTGGGGAATATTGGACAATGGGCGCAAGCCTGATCCAGCCATGCCGCGTGAGTGAAGAAGGCCTTCGGGTTGTAAAGCTCTTTTGTCCGGAAAGAAAAGCTTTCGGTTAATACCCGGAAGTTCTGACGGTACCGGAAGAATAAGCCACGGCTAACTACGTGCCAGCAGCCGCGGTAATACGTAGGGTGCGAGCGTTAATCGGAATTACTGGGCGTAAAGCGTGCGCCGGCG
+
F:FFF:F:FFFFFFFFFFFFFFFFFFFFFFFFFFFFF:FFFFFF:,FFF:FFFFFFFFFFFFFFFFFFFF:FFF:FFF::FFFFF,FF:FFFFFFFFFFFFFFFFFFFFF:FFF,FFFFFFFFF:FF:FFFFFFFFFFF:FFFFFFFFF,FFFFFFF:,FFFF:FFFFF:F,FFFFFFFFFFFFFFFFFFFF:F:,F:FFFFFFFFFFFFFFFFFF:FFFFF,FFFFFF,FFF,FFFFFF,FFF:,F,,F
@A00920:152:HGHKKDRXX:2:2108:18738:29371 1:N:0:AGGAGTGG+TAAGACAC
ACTCCTACGGGAGGCAGCAGTGGGGAATTTTGGGCAATGGCCGAAAGGCTGACCCAGCGACGCCGCGTGCGGGAGGACGCCCTTCGGGGTGTAAACCGCTGTCAGAGGGGACGAATGGCCGAGGCGGGAATACCGCTTTGGAGTGACGGTACCCTCAGAGGAAGCACCGGCTAACTCTGTGCCAGCAGCCGCGGTAATACAGAGGGTGCGAGCGTTGTTCGGAATCACTGGGCGTAAAGCGCGCGCAGGC
+
FF:FFFFFFFFFFFFFFFFFFFFFFFFFFFFFFFFF:FFFFFFF:FFFFFFFFFFFFFFFFFFFFFFFFFFFFFFFFFFFFFFFFFFFFFFFFF:FFFFFFFFFFFFFFFF:FFFFFFFFFFFFFFFFFFFFFFFFFFF:FFFFF:FFFFFFFFFFFFFFFF:F:FF:FF:F:FFFFFFFF:FFF:FF:FFFFFF:,F,F:FFFFFFFFF:FFFFFFFF::FF:F:FFFFFF:FFF,FF:F:F,F:FFF:
@A00920:152:HGHKKDRXX:2:2108:13187:30686 1:N:0:AGGAGTGG+TAAGACAC
ACTCCTACGGGAGGCAGCAGTGGGGAATTTTGGACAATGGGGGCAACCCTGATCCAGCAATGCCGCGTGTGTGAAGAAGGCCTTCGGGTTGTAAAGCACTTTTGTCCGGAAAGAAATCGCCCTGGTTAATACCTGGGGTGGATGACGGTACTGGAAGAATAAGCACCGGCTAACTCCGTGCCAGCAGCCGCGGTAAGACGGAGGGGGCTAGCGTTGTTCGGAATTACTGGGCGTAAAGCGCACGTAGGCG
+
::F:FFFFFFFFFFFFFFFFFFFFFFFFFFFFFFFFFFFFFFFFF,FFFFFFFFFFFFFFFFF:FFFFFFFFFFFFFFFFFFF:FFFFFFF:FFFFFF:FFFFFF:FFFFFFFFF,FFFFFF:FFFFFFFFFFFFFFFFF:FFFF:FFFFFFFFFFFF:F,FFF:FFFF:FFFFFFFF:FFFFFFFFFFFFFFF,FFFFFFFFFFFFF:FFFF:FFF,FF:FFFFFFFFFFFFFFFFF:,FFFF:FFFFF
@A00920:152:HGHKKDRXX:2:2108:30291:30874 1:N:0:AGGAGTGG+TAAGACAC
ACTCCTACGGGAGGCAGCAGTGGGGAATATTGGACAATGGGGGAAACCCTGATCCAGCAATGCCGCGTGAGTGATGAAGGCCTTAGGGTTGTAAAGCTCTTTCGGTGGTGACGATGATGACGGTAACCACAGAAGAAGCCCCGGCTAACTCCGTGCCAGCAGCCGCGGTAAGACGGAGGGGGCTAGCGTTGTTCGGAATTACTGGGCGTAAAGCGCACGTAGGCGGATTTGTAAGTTGGGGGTGAAATCC
+
FFFFFFFFFFFFFFFFFFFFFFFFFF:F,FFFFFFFFFFFFFFFFFFFFFFFFFFFFF,FFFFFFFFFFFFFFFFFFFFFFFFFFFFF,FFFFFFFFFFFFFFF:FFFFFFFFFF,FFFFF,:FFFFFFFFFF,,:FFFF:FF:F:FFFFFFF,FF:,:FFFF,FF:F,FFFFFFFF,F,FF:FF:FFF,FFFFFFF:F:FFF:FFFFFF,:FFFFFFFFFF:FFFFFF,FFF,FFFFFFFFFF:,F,FF
@A00920:152:HGHKKDRXX:2:2108:3287:31485 1:N:0:AGGAGTGG+TAAGACAC
ACTCCTACGGGAGGCAGCAGTTAGGAATCTTCCACAATGGGCGAAAGCCTGATGGAGCGACACCGCGTGAGGGATGAAGGCCTTAGGGTTGTAAACCTCTAAAAGAGGGACGATAATGACGGTACCTCTTGAGAAGCACCGGCTAACTCCGTGCCAGCAGCCGCGGTAATACGGAGGGTGCAAGCGTTATCCGGAATCACTGGGCGTAAAGGGCGCGTAGGCGGTCTGTTAAGTCCGATGTCAAATCCCG
+
FFFFFF:FFFFFFFFFFFFFFFFFFFFFFFFFFFFF:FFFFFFFFFFFFFFFFFFFFFFFFFFFFFFFFFF:FF:FFFF:F:FFFFFFFFFFFFFFFFFFFFFFFFFFFF:FFFFFFFFFFFFFFFFFFFFFFFFFFFFFFFFF:FFFFFFFFFFFFFFFFF,FFFF:FFFFFFFFFFFFFFFFFFFFFFFFFFFFFFFFFFF:F,:FFFF:FFFFF,FFFFFFFFFFFFFFFFF,FFFFFFFFFFFFFF
@A00920:152:HGHKKDRXX:2:2108:29903:31548 1:N:0:AGGAGTGG+TAAGACAC
ACTCCTACGGGAGGCAGCAGTGAGGAATATTGCGCAATGGAGGCAACTCTGACGCAGCCATGCCGCGTGCAGGAAGAAGGCCCTACGGGTTGTAAACTGCTTTTATCAGGGAAGAAACCCCTTTACGTGTAAAGGGTTGACGGTACCTGAGGAATAAGCACCGGCTAACTCCGTGCCAGCAGCCGCGGTAATACGGAGGGTGCAAGCGTTATCCGGATTCATTGGGTTTAAAGGGTGCGTAGGCGGAATA
+
FFFFFFFFFFFFFFFFFFFFFFFFF,FFFFFFFFFFF:FFFFFFFFFFFFFFFFFFFFFFFFFFFFFFFFFFFF,FFFFFFFFFFFFFFFFFFF:FFFFFFF:FFFFFFFFFF,F:FFFFFFFFFFFF:F:F:FFFFFFFFFFFFFF:FFFFFFFFFFFFFFFFFFFFFFFF:FFFFFFFF:FFFFFF,FFFFFFF,FFFF:FFFFFFFFFFFF:F,FFFFFFFFFFFFFFFFFFFFF:FF:FF:::,FF
@A00920:152:HGHKKDRXX:2:2108:27769:32581 1:N:0:AGGAGTGG+TAAGACAC
ACTCCTACGGGAGGCAGCAGTGAGGAATTTTCCGCAATGGGCGAAAGCCTGACGGAGCAATGCCGCGTGGAGGATGAAGGCCTGTGGGTCGTAAACTCCTTTTCTCATAGAAGAAGTTTGACGGTATATGAGGAATAAGCATCGGCTAACTCCGTGCCAGCAGCCGCGGTAATACGGAGGATGCAAGCGTTATCCGGAATGATTGGGCGTAAAGCTGCTGTAGGTGGCTTTTAAATTATACTGTTAAAGA
+
F:FFFFFFF:FFFFFFFFFFFFFFFF:FFFFFFFFFFFFFFFFF:FFFF:FFFFFFFFFFFFFFFFFFF,:FFFFFFFFF,FFFFFF:FFFF,FFFF,FFFF,FFF,FFF:F:FF,FFFFF,F,FF,FF,,:FFF:F::FF:FF:FFFFFFF,,,:F:,FF,FFFF:FFFF,F,FF,FF:FFFFFFF,FFFFF:FFFFFF,FFFFFF,F:F::FF,,:F:F,FFFF,FFFFF,FF,:,:FFFFFFFFF,F
@A00920:152:HGHKKDRXX:2:2108:15185:32706 1:N:0:AGGAGTGG+TAAGACAC
ACTCCTACGGGAGGCAGCAGTAAGGAATATTGGTCAATGGACGCAAGTCTGAACCAGCCATGCCGCGTGAAGGATGAAGGCCCTCTGGGTTGTAAACTTCTTTTATAGGGGAAGAAATGTGCGTTTTCTAATGCATTTGACGGTACCTGAGGAATAAGCCACGGCTAACTACGTGCCAGCAGCCGCGGTAATACGTAGGTGGCAAGCGTTGTCCGGATTTACTGGGCGTAAAGAGCGCGCAGGCGGCTGG
+
FFFFFFFFFFFFFFFFFFFFFFFFFFFFFFFFFFFFFFFFFFFFFFFFFFFFFFFFFFFFFFFFFFFFFFFFFFFFFFFFFFFFFFFFFF:FFFFFFF:,FFFFF,FF:FFFFFFFFFFFFFFFFFF::FFFFFFFFFFFFFFFF:FFF:FFFFFFFFFFFFFFFFFFF:FFFFFFFFFFFFFFFFFFFF,F,FFFF,FFF:FFFFFFF:FFFF::FFFFFFFFFFFF:,:FFFFFFFF:FFFFFFFF:F
@A00920:152:HGHKKDRXX:2:2108:9778:32800 1:N:0:AGGAGTGG+TAAGACAC
ACTCCTACGGGAGGCAGCAGTGAGGAATATTGGGCAATGGACGCAAGTCTGACCCAGCCATGCCGCGTGGAGGATGAAGGTCCTCTGGATTGTAAACTTCTTTTATCTGGGAAGAAATGCCTGTTTTCTAATGGGTTTGACGGTACCAGATGAATAAGCACCGGCTAACTCCGTGCCAGCAGCCGCGGTAATACGGAGGGTGCAAGCGTTGTCCGGATTTATTGGGTTTAAAGGGTGCGTAGGCGGCCCC
+
FFFFFFFFFFFFFFFFFFFFFFFFFFFFFFFFFFFFFFFFFFFFFFFFFFFFFFFFFFFFFFFFFFFFFFFFFFFFFFFFFFFFFFF:F:FFFF,::FFF,F:FFFFFFFFFFF:FFFFFFFFFFFFFFFFFFFFFFF:FFFFFFFFFFFFFFFFFFFFFFFFFFFFFFFFFFFFFFF:FFFFFFFFFFFFFFFFFFFFFFFFFFFFF,FFF:FFFFFF:FFFFFFFFFFFFFFFFFFFFFF:FFFFFFF
@A00920:152:HGHKKDRXX:2:2108:5927:32925 1:N:0:AGGAGTGG+TAAGACAC
ACTCCTACGGGAGGCAGCAGTAAGGAATATTGGTCAATGGACGCAAGTCTGAACCAGCCATGCCGCGTGAAGGATGAAGGTCCTCTGGATTGTAAACTTCTTTTATATGGGACGAAACCCGGGCATTCCTGCCCGATTGACGCTACCCACAGAATAAGCACCGGCTAACTCTGTGCCAGCAGCCGCGGTAATACAGAGGGTGCAAGCGTTAATCGGAATTACTGGGCGTAAAGCGCGCGTAGGCGGCTGA
+
FFFFFFFFFFFFFFFFF:FFFF:FFFFFFFFFFFFFFFFFFFFFFFFFFFFFFFFFFFFFFFFFFFFFFFFFFFFFFFFFFFFFFFFF:FFFFFF:FFFFF:,FFFFFFFFFFFFFFFFFF:FFFFFFFFFFFFFFFFFFFFFFFFFFFFFFFFFFFFFF:FFFFF:FFFFFFFFFFFFFFFFFFFFFFFFFFF::FFFFFFFF:FFFFFFFFFFFF,F,FFFFF,FFFFFFFFFFFFFFFFFFFFFFFF
@A00920:152:HGHKKDRXX:2:2108:6262:33285 1:N:0:AGGAGTGG+TAAGACAC
ACTCCTACGGGAGGCAGCAGTGGGGAATCTTGCGCAATGGGCGAAAGCCTGACGCAGCAACGCCGCGTGCGGGATGAAGGCCCTCGGGTTGTAAACCGCTTTCAGTGGGGACGAACCAAGACGGTACCCACAGAAGAAGCCCCGGCCAACTACGAGCCAGCAGCCGCGGTAACACGTAGGGGGCAAGCGTTGTCAGGATTTATTGGGCGTAAAGAGCTCGTAGGTGGTTCGCTAAGTCGGGTGTGAAACC
+
FFFFFFFFFFFFFFFFFFFFFFFFF::FFFFFF,FFFFFFFFFFFFFFFFFF,FFFFFFFFFFFFFFFFFFFFFFFFFFFFFFFFFFFFFFFFFFFFFFFFFFFFFFFFFFFFF::FFFFFF,FFFFFF:FFFFFF:F,:F,:FFFFFFFF,,,,:FFF,,FFF,FFFFFFFFF,:F,FFF:::F,F::,,F,F,FFF,,FF:F,FFF,FF:F,F:,FFF,FF:FF:FFF:,:FF::F:FFFFFF:FFF,
@A00920:152:HGHKKDRXX:2:2108:8603:33332 1:N:0:AGGAGTGG+TAAGACAC
ACTCCTACGGGAGGCAGCAGTAAGGGATCTTGCGACAATGGGCGAAAGCATGACGCAGCAACGCCGCGTGCGGGATGACGGCCTTCGGGTTGTAAACCGCTTTTCGGGGGGACGAGGAAGGACGGTACCCCCGGAATAAGTCTCGGCTAACTACGTGCCAGCAGCCGCGGTAAAACGTAGGAGGCGAGCGTTATCCGGATTTACTGGGTGTAAAGCGCGTGTAGGCGGTCGTGCAAGAGAGGCGTGAATG
+
:FFFF,FFFF:,:F:FFFF:F:FFFFFFFFF::FFFFFFFFFF:FFF,F,FFFF:,FFFFFFFFFFFFFFFF,FFFFFFF:FFF:FFFFFFFFFFFFF:FF:FFFFFFFF,F,,:FFFF:FFFFFFFFFFFFF,:,:F,FFFFFFF:FF:FF,FFFFFFFFFFF,FFFF:FF:,FFFF:FFFF:FF,FFFFFFFFF,FFFFFF:,FFFF:F:FFFFFF::FFF::F:FFF:FFF,,F,FFF,FFFFFF,F
@A00920:152:HGHKKDRXX:2:2108:20898:33802 1:N:0:AGGAGTGG+TAAGACAC
ACTCCTACGGGAGGCAGCAGTTAGGAATCTTCCACAATGGGCGAAAGCCTGATGGAGCGACACTGCGTGAAGGATGAAGGCCTTCGGGTCGTAAACTTCTAAAAGAGGGACGAATGCTGACGGTACCTCTTGATTAGCACCGGCTAACTCCGTGCCAGCAGCCGCGGTAATACGGAGGGTGCGAGCGTTATCCGGAATCACTGGGCGTAAAGGGCGCGTAGGCGGTTTGTTAAGTCCGTTGTTAAAGACC
+
:FFFFFFFFFFFFFFFFFFFFFFFFFFFFFFFFFFFFFFFFFF:FFFFFFFFFFFFFFFFFF:FFFFFFFF:FFFFFFFFF:F:FFFFFFFFFFFFFFFFFFFFFFFFFFFFF:FFFFFFFFFFFFFFFFFFFFFFFFFFFFFFF::FFFFFFFFFFFFFFFFFFFFFFFFFFFFFFFFFFFFFFFFFFFFFFFFFFFFFFFFFFFFFFFFFFFFFFFFFFFFF:FFFFFFF::FFF,FFFFFFF:F:F,
@A00920:152:HGHKKDRXX:2:2108:8061:33927 1:N:0:AGGAGTGG+TAAGACAC
ACTCCTACGGGAGGCAGCGGTGGGGAATATTCGGCAATGGGCGAAACCCTGAACCAGCAACGCCGCGTGAAGGAAGAAGTATTTCGGTATGTAAAGATCTAAACAATGGGAAGAATAAATGACGGAACCAATTATAAGCACCGGCTAACTACGTGCCAGCAGCCGCGGTAATACGTAGGGAGCTAGCGTTGTTCGGATTTACTGGGCGTAAAGGGCGCGTAGGCGGCGAGGTAAGTCACTTGTGAAATCG
+
F,FFF,FF,F:FF,FF,FF,F,,:,,FF:FF,,,FFFFF,:,FFFF:FFF,F,,,FF,,,:FF:,:FFF,F,FF,,,F,FFFF:,F::FFFFFFF,,F:,:FF,F:F,F:FF,FFFFFF,,FFF,,FF,:,::FFF,FF,FFFFFFFFFFFFFFFFFFFFFFF:FFFFFF,FFFF,FFFF:FF,FFFFF,FF:::FF,FFFFFFFFFFFFFFF,,F,FFF,FFFFFF,,FF,F:F,FF,,,F,FFF:FF,
@A00920:152:HGHKKDRXX:2:2108:20057:34006 1:N:0:AGGAGTGG+TAAGACAC
ACTCCTACGGGAGGCAGCAGTGGGGAATCTTGCGCAATGGGCGAAAGCCTGACGCAGCAACGCCGCGTGCGGGATGAAGGCCTTCGGGTTGTAAACCGCTTTCAGTGGGGACGAACCAAGACGGTACCCACAGAAGAAGCCCCGGCCAACTACGTGCCAGCAGCCGCGGTAACACGTAGGGGGCAAGCGTTGTCCGGATTCATTGGGCGTAAAGAGCTCGTAGGCGGTTCGATAAGTCGGGTGTGAAACC
+
FFFFFFFFFFFFFFFFFFFFFFFFFFFFFFFFFFFF:FFFFFF,FFFFFFF:FFFFFFFFFFFFFFFFFFF:FFFFFFFFFFFFFFFFFFFFFFF:FFF:FF:F::FFFFFFFFFFFFFFFFFFFFF:FFFFFFFFFFFFFF:FFF:FFFFFFF:FFFF:FFFFFFFFF,FFFFFFF,,F:FFF:FFFFF,:FFFFFFFFFFFFFFFFFF:FFFFFFFFFFFF:FFFFFFFFFFF,FFFFFF:FFF:FFF
@A00920:152:HGHKKDRXX:2:2108:28899:34350 1:N:0:AGGAGTGG+TAAGACAC
ACTCCTACGGGAGGCAGCAGTGGGGAATATTGCGCAATGGGCGAAAGCCTGACGCAGCGACGCCGCGTGTGGGATGACGGCCTTCGGGTTGTAAACCACTGTCGGAAGGGACGAATGCCCCGCAAGGGGAGTGACGGTACCTTCAAAGGAAGCACCGGCTAACTCCGTGCCAGCAGCCGCGGTAATACGTAGGTGGCAAGCGTTGTCCGGATTTATGGGGTTTAAAGGGTGCGTAGGCGGCCTATTAAGT
+
[truncated: 45,009,800 more chars]
