# Supplementary material for: Biochar’s role in improving pakchoi quality and microbial community structure in rhizosphere soil
Source: PeerJ. 2024 Mar 18;12:e16733. doi: 10.7717/peerj.16733 (PMC10956520; doi:10.7717/peerj.16733)
Supplement: Supplemental Information 11 — T1, treated with 1% biochar. 1, 2, and 3 represent three replications. [file peerj-12-16733-s011.gz › T12_2.fq]

@A00920:152:HGHKKDRXX:2:2101:19614:1548 2:N:0:AGGAGTGG+TAAGACAC
GGACTACTGGGGTTTCTAATCCCGTTTGCTCCCCTGGCTTTCGTTCCTCAGTGTCAGTAGCAGTCCAGAACGCCGCCTTCGCCACCGGTGTTCCTCCAGATATCTACGCATTTCACCGCTACACCTGGAATTCCGCGTTCCTCTCCTGCACTCGAGCCGGCCAGTCTCAGACGCAGTTCCCCAGTTGAGCTGAGGGATTTCACGTCTGACTTAGTCGGCCACCTACGAACCCTTTACGCCCAGTAATTCC
+
FF,FFFFFFFF:FFFFFFFFFFFFFFFFFFFFFFFFFFFFFFFFFFFFFFFF:FFF:FFFFFF:FFFFF:FFFFFFF:FFFFFFFFFFFFF:FF:FFFFFFFFFFF,FFFFF:FFFFFFFF:F:F::FFF:FFFFFFFFFFFFF:FFFFFF,FFFFFFFFFFFFFF:FFF,FFFFFFF,::FFFF,F:FFFFFFFFFFF:FFFF,FFFFF,FFFFFFFFFFFFF:FFF,,:,:FFFFF:FFFFF:,F,FF
@A00920:152:HGHKKDRXX:2:2101:28131:1767 2:N:0:AGGAGTGG+TAAGACAC
GGACTACTAGGGTTTCTAATCCTGTTTGCTACCCACGCTTTCGTGTCTCAGCGTCAGTAATGGTCCAGCAAGCTGTCTACACCACAGGTGTTCCTCCTGATATCTGCGCATTTCACCGCTACACCAGGAATTCCATTCTCCTCTTCCGGACTCTAGCCGCACGGTTTCCATCGACGTCTGAAGGTTAAGCCTCCAGTTTTCACAACGGACCTGTGCGGCCGCCTACACGCTCTTTACGCCCAATAAATCC
+
FFFFFFFFFFFF:FFFFFFFFFFFFF:FFFFFFFFFFF:FFFFFFFF:FFFFFFFFFFFFF:FFFFFFFFFFFFFFFFFFFFFFFFFFFFFFFFFFFFFFFFFFFFFFF:,FFFFF:FFFFFFFFFFFFFFF::FF:FF:FFFFFFFFFF:FFFFFFFFFFFFFFFFFF,FFF:FFFFFFFFFFFFF,FF:FFFFFFF,F:FF,FFFFF:FFFFFFFFFFFF:FFFFF:FF:F,FF:FFFF,FFFFFFFF
@A00920:152:HGHKKDRXX:2:2101:30508:2378 2:N:0:AGGAGTGG+TAAGACAC
GGACTACTAGGGTATCTAATCCTGTTTGATCCCCACACTTTCGTGCCTCAGCGTCAGTTAAAACTTAGTAAGCTGCCTTCGCTATCGGTGTTCTTGACGATATCTATGCATTTCACCGCTACACCGTCAATTCCGCCTACCTCATCTTCACTCAAGCTCTCCAGTATCAATGCCACCCCCCCGGTTAAGCCGGGGTATTTCAGCACTGACTTAAAAAGCCGCCTACGCACCCTTTAAACCCAATAAATCC
+
FFFFFFFFFFFFFFFFFFFFFFFFFFFFFF:FFFFFFFFFFFFFFFFFFFFFFFFFFF:FFF:FFFFFFFFFFFFFFFFFFFFFFFFFFFFFFFFFFFFFF:FFFFFFFFFFFFFF:FFFFFFFF:FFFFFFFFFFFFFFFFFFFFFFFFFFFFFFFFFFFFFFFFF:FFF:FFF:FFFFFFFFFFFFFFFFFFF,FFFFF:F:,FFF:FFFFFFF,:FFFFFF,FFFFFFFFFFFF::FFFFFF:,FFF
@A00920:152:HGHKKDRXX:2:2101:14552:2738 2:N:0:AGGAGTGG+TAAGACAC
GGACTACTGGGGTTTCTAATCCCGTTCGCTCCCCTGGCTTTCGCGGCTCAGCGTCAGGTGCAGCCCAGTAGGCCGCCTTCGCCTCTGGTGTTCCTCCGGATCTCTACGCATTTCACCACTCCACCCGGAATTCCGCCTACCTCTACTGCCCTCCAGCCCTGTAGTCTCCAATGGCCTCGCCCGGTTGAGCCGGGCGCTTTCACATCAGACTTGCAGGGCCGCCTGCCCGCGCTTTACGCCCAGTAACTCC
+
FF:FFFFFFFFFFFFF,FFFFFFFFFFFFFFFFF:FFFFFFFFFFFFFFFFFFFFFFFFFFFFFFFFFFFFFFFFFFFFFFFFFFFFFFFFFFFFFFFFFFFFFFFFFFFF:FFFFFFFFFFFFFFFFFFFFFFFFFFFFFFFF:FFF:FFFFF:FFFFFFFF:FFFFFFFFFFFFF:FF:FFFFFFFFFFFFFFFFFFF::FFFFFFFFFFF:FFFFFFFFFFFFFFFFFFFF:::FFFFFFFFFFFFF
@A00920:152:HGHKKDRXX:2:2101:19126:2957 2:N:0:AGGAGTGG+TAAGACAC
GGACTACAGGGGTTTCTAATCCTGTTCGCTACCCACGCTTTCGCTCCTCAGTGTCAGTACTGGCCCAGAGTGCCGCCTTCGCCACTGGTGTTCCTCCCAATATCTGCGCATTTCACCGCTACACTGGGAATTCCACACTCCCCTACCAGACTCGAGTCACAGCAGTATCGGGTGGCGTCTCCAGGTTGAGCCTGGAGGTTTCACACCCGACTTACTGAGCCACCTACGAGCTCTTTACGCCCAATAAATC
+
FFFFFFFFFFFFFFFFFFFFFFFFFFFFFFFFFFFFFFFFFFFFFFFFFFFFFFFFFF:FFFFFFFFFFFFFFFFFFFFFFFFFFFFFFFFFFFFFFFF,FFFFFFFFFFFFFFFFFF:FFFFFFFFFF,FFFFFFFFFFFFFFFFF,:FFFFFFFFF:FFF:FFF:FFFFFFFFFFFFFFFFFFFFFFFFFFFFFFFFFFFFFFFFFFFFFFFFFFFFFF:FFF:FF:FFF:F,FFFF:FFF:FFFFFF
@A00920:152:HGHKKDRXX:2:2101:13015:3364 2:N:0:AGGAGTGG+TAAGACAC
GGACTACTGGGGTATCTAATCCTGTTTGCTCCCCACGCTTTCGCACCTCAGCGTCAGTACCGGTCCAGATAGCCGCCTTCGCCACTGGTGTTCTTCCCAATATCTACGAATTTCACCTCTACACTGGGAATTCCGCTATCCTCTCCCGGTCTCAAGTTCAACAGTATCAAGCGCTATTCCCGGGTTGAGCCCGGGGCTTTCACGCCTGACTTGAAAAACCGCCTACGTGCGCTTTACGCCCAGTAATTCC
+
FFFFFFFFFFFFFFF:FFFFFFFFFFFFFFFFFFFFFFFFFFFFFFFFFFFFFFFFFFFFFFFFFFFFFFFFFFFFFFFFFFFFFFFF:F:FFFFFFFFFFFFFFFFFFF,:FFFFFFFFFFFFFFFFFFF,F,FFFFFFFFFFFFFFFFFFFFFFFF:FFFFFFF,FFF,FFFFF:FFF:FFFFFFFFFF::F:FFF,:FFFFFFFFFF:FFFFFF,,F,FFFFF,::FF,F:FF:FFF::F,F:F,FF
@A00920:152:HGHKKDRXX:2:2101:8006:3396 2:N:0:AGGAGTGG+TAAGACAC
GGACTACTCGGGTTTCTAATCCCGTTCGCTCCCCATGCTTTCGCCTCTCAGCGTCAGGTCAGGCCCAGCGTGTCGCCTTCGCCACTGGTGTTCCTCCGGATCTCTACGCATTTCACCACTACACCCGGAATTCCACACGCCTCTACCTACCTCTAGTCGCGCAGTTCGATTGCGTCCTCGCCCGGTTGAGCCGGGCGCTTTCACGCCTCACTTGCACGACCGCCTACACGCGCTTTACACCCAGGACATC
+
FFFFFFFFFFFFFFFFFFFFFFFFFFFFFFFFFFFFFFFFFFFFFFFFFFFFFFFFFFFFFFFFFFFFFFFFFFFFFFFFFFFFFFFFFFFFFFFFFFFF:FFFFFFFF:FFFFFFFFFFFFFFFFFFF:,FFFFFFFFFFFFFFFFFFFFFFFFFFFFFFFFFFFFFFFFFFFFFFF:FFFFFFFFFFFFFF:FFFF,:FFFFFFFFF:FFFFFFFFFFFFFFF:FFFFFFF:,FFFFFFF,F,::FFF
@A00920:152:HGHKKDRXX:2:2101:11641:3646 2:N:0:AGGAGTGG+TAAGACAC
GGACTACTAGGGTTTCTAATCCCGTTCGCTACCCTGGCTTTCGCGGCTCAGCGTCAGGTGCAGCCCAGGGCGCCGCCTTCGCCTCTGGTGTTCCTCCGGATCTCTACGCATTTCACCACTCCACCCGGAATTCCACGCCCCTCTGCTGCCCTCTAGCTGCCCAGGTTCGAACGGCCTCTCCCGGTTGAGCCGGGAGCTTTCACGTCCGACTTGAACAGCCGCCTGCCCGCGCTTTACGCCCAGTAAATCC
+
FFFFFFFFFFFFFFFFFFFFFFFFFFFFFFFFFFFFFF:F:FFFFFFFFFFFF:F:FFFFF:FFFFFFFFFFFFFFFFF,FFFFFFFFFFFFFFFFFFF:FFFFFF:FFFFF:FFFFF:FFFFFFFFFF:FFF:FFFFFFFFFFF:FFFFFFFFFFFFFFFFFF,FF,FF:FFFFFFFFFFFFFF:FF,FF::FFFFFFF:F:F::FFFFF:FF:F,FFFFF,FFFFFFFFFFFF:FFFFFFF,,FFFF:
@A00920:152:HGHKKDRXX:2:2101:12572:3850 2:N:0:AGGAGTGG+TAAGACAC
GGACTACTCGGGTTTCTAATCCCGTTCGCTACCCTGGCTTTCGCGGCTCAGCGTCAGGTGCAGCCCAGGGCGCCGCCTTCGCCTCTGGTGTTCCTCCGGATCTCTACGCATTTCACCACTCCACCCGGAATTCCACGCCCCTCTGCTGCCCTCTAGCTGCCCAGTTACGAACGGCCTCTCCCGGTTGAGCCGGGAGCTTTCACGTCCGACTTGAAAAGCCGCCTGCCCGCGCTTTACGCCCAGTAAATCC
+
FFFFFFFFFFFFFF:FFFFFFFFFFFFFFFFFFFFFFFFFFFFF:FFFFFFF:FF:,FFFFFFFFFFFFFFFFFFFFFFF:FFFFFFFFFFF:FFFFFFFFFFFFFF:FFFFFFFFF:FFFFFFFF,:FF,FFFFFFFFFFF:FFFFFFF,,F,:,FFFFFFF,,:,,FFFF,FFFF:FFF,FF:F,,,:F:FFFFF:F::FF::,F::,:,,F,,:F:FFF,:FF,FFFFFFFF,,FFFF,:,,FF,FF
@A00920:152:HGHKKDRXX:2:2101:6686:3928 2:N:0:AGGAGTGG+TAAGACAC
GGACTACTCGGGTATCTAATCCTGTTTGCTCCCCACGCTTTCGCTCCTCAGCGTCAGTGCCGGCCCAGAGAACCGCCTTCGCTACTGGTGTTCCTCCCGATATCTGCGCATTCCACCGCTACACCGGGAATTCCAGTCTCCTCTACCGGACTCAAGTCACAACAGTATCGACTGCAATTCCGGGGTTGAGCCCCGGACTTTCACAGCCGACTTGTTGAACCGCCTCCGAGCTCTTTACGCCCAATGATTC
+
FFFFFFF:FFFFFFFFFFFFFFFFFFFFFFFFFFFFFFFFFFF:F,FFFFFFFFFFFF:FFFFFFFFFFFF:FFFFFFFFFFFFFFFFFFFFFFF:FF:FFFFFFFFFFF:F,FFFF,FFFFFF:FFFFFFFFFF,FFFFFFFFFF:FFFFFFFF,FFFF:FFFFFFFFFFFFFFF,FFFF::FFFFFFFFFFFFF:FFFFFFFF,FFFFFF::F,FFFFFFFFF,FFF,F:FFFFFFFFF:F,FFFFFF
@A00920:152:HGHKKDRXX:2:2101:5141:4038 2:N:0:AGGAGTGG+TAAGACAC
GGACTACCAGGGTTTCTAATCCTGTTTGCTCCCCACGCTTTCGAGTCTCAGCGTCAGTATCGGTCCAGAGAGCCGTCTTCACCGCCGGTGTTCCTCCTGATATCTACGCATTTCACCGCTACACCAGGAATTCCACTCTCCTCTCCCGAACTCTAGTCCGCCAGTTTCGACCGCACCCTCCCAGTTAAGCCGGGAGATTTCACAATCGACTTGGCGGACAGCCTACACTCGCTTTACGCCCAGTAATTCC
+
FFFFFFFFFFFFFFFFFFFFFFFFFFFFFFFFFFFFFFFFFFFFFFFFFFFFFFFFFFFFFFFFFFFFFFFFFFFFFFFFFFFFFFFFFFFFFFFFFFFFFFFFFFFFFFFFFFFFFFFFFFFFFFFFFFFFFFFFFFFFFFFFFFFFFFFFFFFFFFFFFFFFFF:,FFFFFFFF:F:FFFFFFF,FFFFFFFFFFFFFFFFFFFFFFFFFFFFFFFFFFFFFFFFF:F:FFFFF::FFFFF:FF:FFF
@A00920:152:HGHKKDRXX:2:2101:13340:5650 2:N:0:AGGAGTGG+TAAGACAC
GGACTACTCGGGTTTCTAATCCTGTTTGCTCCCCACGCTCTCGCGCCTCAGTGTCAGTATCATGCCAGGTAGCCGCCTTCGCCACTGGTGTTCCTTCCGATATCTACGCATTTCACCGCTACACCGGAAATTCCACTACCCTCTCATGTACTCCAGCTACGCAGTATAAGATGCAGTTCCCAGGTTAAGCCCGGGGATTTCACATCTCACTTACGTAACCACCTACGCGCCCTTTACGCCCAGTAATTCC
+
FFFFFFFFFFFFFFFFFFFFFFFFFFFFFFFFFFFFFFFFFFFFFFFFFFFFFFFFFFFFFFFFFFF:FFFFFFFFFFFFFFFFF:FFFFF:FFFFFFFFFFFFFFFFFFFFFFFFFFFFFFFFFFFFFFFFFFFF:FFFFFF:FFFFFFF:FF:FFFFFFFFFFFF:FFFFFF:FFF:FF:FF:F:FFFF:FFFF:FFFFFFFFFFFFFFF:FFFFFFFFFFFFFFFFFFFFF:FFFFFF:,,FFFFFF
@A00920:152:HGHKKDRXX:2:2101:6316:5729 2:N:0:AGGAGTGG+TAAGACAC
GGACTACTGGGGTTTCTAATCCTGTTTGCTCCCCACGCTTTCGCGCCTCAGCGTCAGTTGCGGACCAGATGGCCGCCTTCGCCACCGGTGTTCTTTCCAATATCTACGAATTTCACCTCTACACTGGGAATTCCACCATCCTCTCCCGCACTCAAGCTCGCCAGTCTCGAGCGCCATTCCCGGGTTGAGCCCAGGGATTTCACGCCCGACTTGATGAGCCGCCTACGCGCCCTTTAAGCCCAGTAACTCC
+
FFFFFFFF,FFFFFFFFF:FFFFFFFFFFFFFFFFFFFFFFFFF:FFFFFFFFFFFF:,,F:FFFFFF,,FFF,FFFFFFFF,F,:F,FFFFFF,,F:FFFFFFFFFFFFFFFF:FFFF:FFFFFF::FFFFFFFFFFFFFFF,FF:FFF,F:FFF,FFF,,FFFFFF:FFFFFFF:FFFFF,FFF:FFFF:FFF:FF,FFFF,F:FFFFFFFFFFFF:F:FF:FF:FFFF::FF:,:FFFFF:,FFF:F
@A00920:152:HGHKKDRXX:2:2101:29071:5932 2:N:0:AGGAGTGG+TAAGACAC
GGACTACACGGGTATCTAATCCTGTTTGCTCCCCACGCTTTCGTGCCTCAGTGTCAGTGCTGGTCCAGAGAGCCGCCTTCGCAACTGATGTTCCTCCCGATCTCTACGCATTTCACTGCTACACCGGGAATTCCACTCTCCTCTACCGCACTCTAGCCCGCCAGTATCAAATGCAATTCCCAGGTTGAGCCCGGGGCTTTCACACCCGACTTGAATAGCCGACTACGCACGCTTTACGCCCAGTAATTCC
+
FFFFFFFFFFFFFFFFFFFFFFFFFFFFFFFFFFFFFFFFFFFFFFFFFFFFFFFFFFFFFFFFFFFFFFFFFFFFFFFFFFFFFFFFFFFFFFFFFFFFFFFFFFFFFFFFFFFFFFFFFFFFFFFFFFFFFFF:FFFFFFFFFFFFFFFFFF,FFFFFF:FFFFFFFFFFFFFFFFFFFFFFF,FFFFFFFFFFFFF:FFFFFFFFFFFFFF:FFFFFFFFFFFFFFFFF::FFFFFFFFFF:FFFFF
@A00920:152:HGHKKDRXX:2:2101:24758:6104 2:N:0:AGGAGTGG+TAAGACAC
GGACTACCCGGGTTTCTAATCCCGTTTGCTCCCCTGGCTTTCGCGCCTCAGCGTCAGTTTCGGTCCAGAATGCCGCCTTCGCCACCGGTGTTCCTCCAGATATCTACGCATTTCACCGCTACACCTGGAATTCCACATTCCTCTCCCGAACTCAAGTCACCCAGTATCGGACGCAGTTCCCAAGTTAAGCTTGGGGATTTCACGTCCGACTTAGGCGACCGCCTACGCGCCCTTTACGCCCAGTAATTCC
+
FFFF::FFFFFFFFFFF:FFFF,FFFFFFFF:FFFFFFFFFFFFFFFFFFFFF:FFFFFFFFFFFF:FFFFFFFFFFFFFFFFFFFFFFFFFFFFFFFFFFFFF:FFF:F:F:FFFFFFFFFFFFFF:F:F:FFFF::FFFFFFFFF:F:F:FFFF::FFFFFF:F,FFFFFFFFFF:FFFFF:FFFF:FFFFFF:FF:FFFFFFFFFFFFFFFFFFFFFFFFFFF:F:FFFFFFFF:FFFF:::FFFFF
@A00920:152:HGHKKDRXX:2:2101:1832:6230 2:N:0:AGGAGTGG+TAAGACAC
GGACTACACGGGTTTCTAATCCTGTTTGCTACCCATGCTTTCGAGCCTCAGCGTCCGTTGGTGCCCAGTAGACCGCCTTCGCCACTGGTGTTCCTCCCGATATCTACGCATTCCACCGCTACACCGGGAATTCCATCTACCTCTGCACTACTCAAGAAAAACAGTTTTGAAAGCAATTCATGGGTTGAGCCCATGGTTTTCACTGCCAACTTGTCTTCCCGCCTGCGCTCCCTTTACACCCAGTAATTCC
+
FFFF,:FFFFFFF,FFF:FFFFFF:FFFFFFFFF:FFFFFFFFFFFFFFFFFFFF,F:FFFFFFFFFFF:FFFFFFFF:FFFFFFFFFFFFFFFFFFFFFFFFFFFFFFFFFFF:FFFFFFFFFFFFF,,FFFFFFFFFFFFFFFFFFFFFFF::FFFFFFFFF,,:FFF,FFFF,FFFFFFFF,FF:FFFF,F:FFFFFFFFF:FFF,F,FF,FF:FFFFFFF:FFFFFF:FFFF:FFFFFFFF:FFFF
@A00920:152:HGHKKDRXX:2:2101:4716:6308 2:N:0:AGGAGTGG+TAAGACAC
GGACTCCAAGGGTTTCTAATCCTGTTCGCTCCCCACGCTTTCGCACCTCAGCGTCAGATCAGGTCCAGCCAGCCGCCTACGCCTCCGGTGTTCTTCCGGATCTCTACGCATTCCACCGCTACACCCGGAATTCCGCTGGCCTCTACCTGTCTCCAGCCCCCCAGTATCCCCGGCTTGCTCGGGGTTGAGCCCCGGCCTTTCACCATGAGACTTAACGGGCCGCCTACGTGCGCTTTACGCCCAATAATTC
+
F,,,,,:FFFFF:F:,,F,,F,FFFFF,:,FFFFFF,,FF,,:FFF:,F:,F,,,:FF,F,F,,F::,FFFFFFFFFF,:,F:FFFFFF:F,FF,F,F,::F:FFFF,F,FFF,,F,,:,FFFF:FF:FFF,FFFF,:,FF,:FFFF,:F,,FF:FF:FFFFFFFFFFFFF,F:,FFFFF,FFFFFF:FFFFFF:F,FFFFFF,::,FF:FF,FFF:FFFFFF,F,,:FFFFF,FFFFFFFFFF:F,F,F
@A00920:152:HGHKKDRXX:2:2101:18204:6527 2:N:0:AGGAGTGG+TAAGACAC
GGACTACCGGGGTTTCTAATCCTGTTTGCTCCCCATGCTTTCGCCTCTCAGCGTCAGGTCAGGCCCAGCGTGTCGCCTTCGCCACTGGTGTTCCTCCGGATCTCTACGCATTTCACCACTACACCCGGAATTCCACACGCCTCTACCTGCCTCTAGCCCCGCAGTTCGGTCACGTCCTCGCCCGGTTGAGCCGGGCGCTTTCACGCGCCACTTGCAGGACCGCCTACACGCGCTTTACACCCAGTAAATC
+
FF:FFFFFFFFF:FFFF:FFFFFFFFFFFFFFFFFFFFFFFFFFFFFFFFFFFFFFFFFFFF,FFFFFFFFFFFFFFFFFFFFFFFFFF:FFFFFFFFFFFFFF:FFFFFFFFFFFFFFFFFFFFFFF:FF:FFFFFFFFFFF:F,FF:FFFFFFFF,FFFFFFFFF:FFFFFFF,:FFFFFFFFFFFFFF:FF:FF:FFFFFFFFFFFFF:F:F,FF,FFFFFFFFFFFFFFFFF,F:FF:F,FF,F:F
@A00920:152:HGHKKDRXX:2:2101:31494:6715 2:N:0:AGGAGTGG+TAAGACAC
GGACTACCGGGGTATCTAATCCTGTTTGCTCCCCACGCTTTCGCGCCTCAGCGTCAGTAACGGGCCAGTGTGTCGCCTTCGCCACTGGTGTTCTTCCGAATATCTACGAATTTCACCTCTACACTCGGAGTTCCACACACCTCTCCCGCACTCAAGACAGCCAGTATCAAAGGCAATTCCAAGGTTGAGCCCTGGGCTTTCACCTCTGACTAAACTGTCCGCCTACGCGCCCTTTACGCCCAGTAATTCC
+
FFFFFFFFFFFFFFFFFFFFFFFFFFFFFFFFFFFFFFFFFFFF:FFFFFFFFFFFFFFFFFFFF:FFFFFFFFFFFFFFFFFFFFFFFFFFFFFFFFFFFFFFFFFFFFFFFF,FFFFFFFFF:FFFF:,FFF:F:FFFFF:FFFFFFFFFFFFFFFFFFFFFF,,FFFFFFFFFFFFFFFFF::FFFFFFFFFFF:FFFFFFFFFFFFF,FFFFFFF,::FFFFFFFFFFF:FFFFFFF::FFFF:FF
@A00920:152:HGHKKDRXX:2:2101:29704:8656 2:N:0:AGGAGTGG+TAAGACAC
GGACTACTGGGGTTTCTAATCCTGTTCGCTCCCCACGCTTTCGCTCCTCAGCGTCAGTATCGGCCCAGAGATCCGCCTTCGCCACCGGTGTTCCTCCTGATATCTGCGCATTTCACCGCTACACCAGGAATTCCGATCTCCCCTACCGAACTCTAGCCTGCCCGTATCGACTGCAGACCCGGGGTTAAGCCCCGGGCTTTCACAACCGACGCGACAAGCCGCCTACGAGCTCTTTACGCCCAATAATTCC
+
FFFFFFFF:FFFFFFFFFFFFFFFFFFFFFFFFFFFFFFFFFFFFFFFF:FFFFFFFFFFFFFFFFFF:F:FFFFFFFFFFFFFFFFFFFFFFFFFFF:FFFFFFFFFFFFFFFFFFFFFFFFFFFFFFFFFFFFFFFFFFFFFFFFFFFFFFFFFFFFFFFFFF,FFFFFFFFFFFFFFFFFFFFF:FFFFFFFFFFFFFFFF:FFF:FFFFFFF,::FFFFFFFFFFFFFFFFFFFFFF:FF:FFFFF
@A00920:152:HGHKKDRXX:2:2101:2672:8938 2:N:0:AGGAGTGG+TAAGACAC
GGACTACTGGGGTATCTAATCCTGTTCGCTCCCCACGCTTTCGCTCCTCAGCGTCAGTATCGGCCCAGAGACCCGCCTTCGCCACCGGTGTTCCTCCTGATATCTGCGCATTTCACCGCTACACCAGGAATTCCAGTCTCCCCTGCCGAACTCAAGTGATGCCCGTATCGACCGCACGCCCACAGTTAAGCTGTAGGTTTTCACGGCCGACGCGACACACCGCCTACGAGATCTTTACGCCCAATAATAC
+
FFFFFFFFFFFFFFFFFFFFFFFFFF:FFFFFFFFFFFFFFFFFFFFFFFFFFFFFFF,FFFF:FFFFFFFFFFFFFFFFFFFFFFFFFFFFFFFFF:FFFFFFFFFFFFFFFFFFFFFFFFFFFFFFF,FFF::F,FFFFFFFFFFFFFFFFFF:F,FF,FFFF:FFFFFFFFFFFFF:FFFFFFF,FFFFFF,,FFFFFFFF::FFFFFFFFFFFFFFFFFF:FFFFF,FFFFFFFF:FF:F::FF,:
@A00920:152:HGHKKDRXX:2:2101:16161:8970 2:N:0:AGGAGTGG+TAAGACAC
GGACTACTAGGGTATCTAATCCTGTTTGCTACCCACGCTTTCGCTCCTCAGCGTCAGTGCCGGCCCAGACCACCGCCTTCGCCACCGGTGTTCCTCCTGATATCTGCGCATTTCACCGCTACACCAGGAATTCCGTGGTCCCCTACCGGACTCTAGCCATAGCAGTATCGAGTGGCGTCTCCAGGTTGAGCCTGGAGGTTTCACACCCGACTTGCCAAGCCGCCTACGAGCTCTTTACGCCCAATAAAAC
+
FFFFFFFFFF::FFFFFFFFFFFFFFFF,FFFFFFFFFF:F,FFFFFFFF:FFFFFFFF:FFFFFFF,FF,FFF:FFFFF::FFFFFF:,FFF::FFFFF,FFFFFF:FFFFFFFF:,FFFFFFFFFFFFFFFFF,FFFF:::FF,:,FFFFFFFF,,F:FFFF:,FFFF:FFFFF,:F::F:FF,,FF:FF:FFFFFFF:FFFF,F:FFFF,F,FF:FF:FFF,FFFF:FF::,:FF::FF,,F:F,,F
@A00920:152:HGHKKDRXX:2:2101:3369:9361 2:N:0:AGGAGTGG+TAAGACAC
GGACTACCGGGGTTTCTAATCCTGTTTGATCCCCGCACTTTCGAGCCTCAGTGTCAGTTACAGTTTCGTTAGCTGCCTTCGCAATCGGTGTTCTATGACATCTCTATGTATTTCACCACTACATGTCATATTCCGCCAACGGCATCTGTACTCAAGCCCTGCAGTATCAATGGCAATTTCTGGGTTAAGCCCAGAGATTTCACCACTGACTTACTGGGCCACCTACGCTCCCTTTAAACCCAATGAATCC
+
FFFFFFFFFFFFFFFFFFF:,F:FF:FFFFFFFFFFFFFFFFFFFFFFFFFFFFFFFFFFFFFFFFFFFFFFFFFFFFFFFFFFFFFFFFFFF:FFFFFFFFFFFFFFFFFFFFF,FF::FFFFFFFFFF,FFF:FFF:F,FFFF:FFF:FFFF:FF:FFFFFFF,FFF,FFFF,FFFFFFFFFF:FF:FFFFFFFF,FFF:FFFFF:FFFFFFFFFFFFFFFFFFFFFFF:F,FFFFFFF:,F,FFFF:
@A00920:152:HGHKKDRXX:2:2101:19063:9549 2:N:0:AGGAGTGG+TAAGACAC
GGACTACCAGGGTTTCTAATCCCGTTTGCTACCCACGCTTTCGTGCCTTAGTGTCAGAAACGAGCCAGTGGCCTGCCTACGCCATCGGTGTTCCTCCCAATATCTACGGATATCACCCCTACACTGGGAATTCCAGCCACCTCTCTCGTTCTCTAGCTGAGTAGTTTAGATAATGTGTATACGGTTGAGCCGTACGCTTTCACTATCTACTTTCCCTGCCACCTACGCAACTCTTTACGCCCAGTAATTC
+
FF,FFFFFFFFF:FFF:FFFFFFFFFFFFFF:FFFFFFF:::FFFFF:FFFFFFFF:FFFF:FFFFFFFFFFFFFFFFFFFFFFF::FFFF::FFFFFFFFFF:FFFFFFFFF:::FFFFFFFFFFFFFFFFF,:FFFFFFFFFFFFFFFFF:FFFFFF:FFFFFFFFF:F:FFFFF,:FFF,,FFFFFFF,:FFF,FFFFFFFF:FFF,F:FFFFFFFF:FFFF:F:F:FFFFFFFF,FFFF:FFFFFF
@A00920:152:HGHKKDRXX:2:2101:7518:9690 2:N:0:AGGAGTGG+TAAGACAC
GGACTACTGGGGTTTCTAATCCTGTTTGATACCCACACTTTCGAGCCTCAATGTCAGTTGCAGCTTAGCAGGCTGCCTTCGCAATCGGAGTTCTTCGTGATATCTAAGCATTTCACCGCTACACCACGAATTCCGCCTACCTATGCTGCACTCAAGGTACCCAGTATCAACTGCAATTTTACGGTTGAGCCGCAAACTTTCACAACTGACTTAAGCACCCGCCTACGCTCCCTTTACACCCAATAATTCC
+
FFFFFFFFFFFFFFFFFFFFFFFFFFFFFFFFFFFFFFFFFFFFFFFFFFFFFFFFFFFFFFFFFFFFFFFFFFFFFFFFFFFFFFFFFFFFFFFFFFFF:FFFFFFFF,FFFFFFFFFFFFFFFFFFFFFFFFFFFFFFF:FF:FFFFFFFF:FFFFFFFFFFFFFFFFFFFFFFFFFFFFFFFFFFFFFFFF:FFFFFFFFFFFF:FFFFFFF:FFFFFFFFFFFF:FFFFFFFFFF,FFFF:FFF:F
@A00920:152:HGHKKDRXX:2:2101:25265:9737 2:N:0:AGGAGTGG+TAAGACAC
GGACTACAGGGGTATCTAATCCTGTTTGCTCCCCACGCTGTCGCGCCTCAGCGTCAGCCACTGCCCAGCAGGCCGCCTTCGCCACCGGTGTTCTTCCGGATCTCTACGCATTCCACCGCTACACCCGGAATTCCACCTGCCTCTACAGTGCTCAAGTGAAGCAGTTCGCACGGCCGATACGGGGTTGAGCCCCGGACTTTCACCACACGCTTACCCCACCGCCTACGCGCCCTTTACGCCCAGTGATTCC
+
FFFFFFFF:FFFF:FFFFFFFFFFFF:FFFFF,FFF:F:FFFFF,FFFFFFFFFFFFFFFFFFFFFFF:FFFFFFFFFFFFFFFF:FFFFFFF,FFF:FFFFFFFFFFFFFF:FFFFFFFFFFFF,:F:FFFFFFF,FFFFFFFFFFF,:FFFFFFFF:,:FFFF,F:FFF,F::,F,,::,::F,,FFF:FFFFFF:FFFFFFFFFF:FF,F,:FFFFFF:FFFF,FFFFFF::FF,FFF::F,FFFFF
@A00920:152:HGHKKDRXX:2:2101:1461:10222 2:N:0:AGGAGTGG+TAAGACAC
GGACTACACGGGTTTCTAATCCTGTTTGCTACCCACGCTTTCGCTCCTCAGCGTCAGTTTCGGCCCAGAGCGGCGCCTTCGCCACTGGTGTTCCTCCTGATATCTGCGCATTTCACCGCTACACCAGGAATTCCCCACTCCCCTACCGTACTCAAGTCATAGCAGTATCGGGTGGCGTCTCTGGGTTAAGCCCAGAGTTTTCACACCCGACTTACTAAACCGCCTACGAGCTCTTTACGCCCAATAAATC
+
FFFFFFFFFFFFF,FF:FFFFF:F:FFFFFFFFFFFFFFF:FFFFFFFFFFFF,FFFFFFFFFFFFFFF::FFFFFFFFFFFFFFFFFFFFFFFFFFFFFFFFFFFFFFFFFFFFFF,FFFFFFFFFFF:FFF:FFFF,FFFFFFF:FFFFFFFFFFFFF,F:FFF,F:FFFFFF:FFFFFF,FF,FFFFFFFFFFF:FFFF:FFFF::FF,FFFF,:FF:FFFF,FFFFFF:FFFFFFFFF::FF:,F:
@A00920:152:HGHKKDRXX:2:2101:7139:11005 2:N:0:AGGAGTGG+TAAGACAC
GGACTACAAGGGTTTCTAATCCTGTTCGCTCCCCACACTTTCGCTCCTCAGCGTCAGTTACAGCCTAGTAAGCTGCCTTCGCTATAGGTGTTCTTGACGATATCTAAGCATTTCACCGCTACACCGTCAATTCCGCCTACCTCAACTTTACTCAAGTCCTACAGTATCAATGCCACCCTCCCGGTTAAGCCGGGATATTTCAGCACTGACTTATAAGACCGCCTACGCACCCTTTAAACCCAATAAATCC
+
FFFFFFFFFFFFFFFFFFFFFFFFFFFFFFFFFFFFFF,FFFFFFFFFFFFFFFFFFFFFFFFFFFFFFFFFFFFFFFFFFFFFFFFFFFFFFFFFFFFF:FFFFFFFFFFFFFFFFFFFFFFFFFFFFF:FFFFFFFFFF:FFFFFFFFFFFFFFFFFFFFFFF,FFFFFFFFFFFFFFFFFFFF:FFFFFFFFFFFFFFFFFFFFFFFF:FF:FFFF:FFFFFFFFFFFFFF:F,FFFFFFF,F,F,F
@A00920:152:HGHKKDRXX:2:2101:17146:11240 2:N:0:AGGAGTGG+TAAGACAC
GGACTACTGGGGTTTCTAATCCTGTTTGCTCCCCACGCTTTCGCGTCTCAGCGTCAGTATCCGTCCAGGTGGCCGCCTTCGCCACCGGTGTTCTTCTGGATATCTACGAATTTCACCTCTACACCCAGAGTTCCACCACCCTCTCCGGTACTCTAGCCATGTAGTATCGAATGCACTTCCGGGGTTGAGCCCCGGGCTTTCACACCCGACTTAAAGATCCGCCTACGTGCGCTTTACGCCCAGTGATTCC
+
FFFFFFFFFFFFFFFFFFFFFFFFFFFFFFFFFFFFFFF:FFFF:FFFFFF,FFFFFFFFFFFFFFFFFFFF:FFFFFFFFFFFFFFFFFFFFFF:F::FFFFFFFFFFFFFFFFFFFFFFFFF:FF:FFFFFFFFFFFFFFFFFFFFFFFFFFFFF,F:FFFFF:F,FFFFFFFFFFFFFFFFFFFFFFFF:FFFFFFFFFFFFFFFFFFF:F,F:FFF,FFFFFF:FFFFFFFFFFFFFFFFF:FFFF
@A00920:152:HGHKKDRXX:2:2101:28610:11240 2:N:0:AGGAGTGG+TAAGACAC
GGACTACTAGGGTATCTAATCCTGTTTGCTCCCCACGCTTTCGTGCATGAGCGTCAGTGCAGGCCCAGGGGATTGCCTTCGCCATCGGTGTTCCTCCGCATATCTACGCATTTCACTGCTACACGCGGAATTCCATCCCCCTCTGCCGCACTCCAGCAATGCAGTCACAAATGCAGTTCCCAGGTTAAGCCCGGGGATTTCACACCTGTCTTACATCACCGCCTGCGCACGCTTTACGCCCAGTAATTCC
+
FFFFFFFFFFFFFFFFFFFFFFFFFFFFFFFFFFFFFFFFFFFFFFFFFFFFFFFFFFFFFFFFFFFFFFFFFFFFFFFFFFF:FFFF:FFFFFFFFFFFFFFFFFFFFF:FFFFFFFFFF:F:FFFFFFFFFFFFFFFFF:F:FFFFFFFFFF,FFFFFFFFFFFFFFFFFFFFFFFFFF:FFFFFFFFFFFFFFF:F,:FF::FFFF:FF,FFFFFFFF:FFF,FFFFFF:,FF:F:FFFFFF:,FF,
@A00920:152:HGHKKDRXX:2:2101:24288:11303 2:N:0:AGGAGTGG+TAAGACAC
GGACTACAAGGGTATCTAATCCTGTTTGCTCCCCACGCTTTCGTACCTCAGCGTCAGTAGCAGCCCAGAAGTCCGCTTTCGCCACCGGTGTTCTTCCCAATATCTACGCATTTCACCGCTACACTGAGAATTCCGACTTCCTCTACTGCCCTCTAGCTAAACAGTTTCCACTACATTCCCGGAGTTAAGCTCCGGTCTTTAATAGCAGACTTATTTAACCGCCTACGTACTCTTTACGCCCAGTAATTCC
+
FFFFF:FFFFFFFFFFFFFFFFFFFFFFFFFFFFFFFFFFFFFFFFFFFFFFFFFFFFFFFFFFFFFFFFFFFFFFFFFFFFFFFFFFFFFFFFFFFFFFFFFF:FFFFFFFFFFFFFFFFFFFFFFFFFFFFFFFFFFFFFFFFFFFF,FFFFFFFFFFFFFFFFFFFFFFFFFF:FFFFFFFFFFFFFFFFFFFFF:FF:FFFFFFFFFFF,:FF:FF,FFFFFFFFFFFFFFFFFFFF:FFFFFFFF
@A00920:152:HGHKKDRXX:2:2101:7057:11397 2:N:0:AGGAGTGG+TAAGACAC
GGACTACTAGGGTTTCTAATCCTGTTTGCTCCCCACGCTTTCGCACCTCAGCGTCAATACTTGTCCAGCGAGTCGCCTTCGCCACTGGTGTTCTTCCGAATATCTACGAATTTCACCTCTACACTCGGTATTCCACTCGCCTCTCCAGACCTCCAGGCATGCAGTCTAGAAGGCAGTTCCAGGGTTGAGCCCTGGGATTTCACCATATACTTACAAACCCGCCTACGAGCGCTTTACGCCCAGTAATTCC
+
FFFFFFF,,FFFFFFFFFFFFFFFFFFFFFFFFFFFFF:FFFFF::FFFFFFFFFFFFF,:FFFFFFFFFFFFFFFFFFFFFFFFFFFFFFFF,FFFFFFFFFFFFFFFF:FFFFFFFFFFFFFFFFF,FFFFFFFFF,FFFFFFF,FFFFFFFFF,F,:FFFFFF:FFFFFFFF,FFFFF,FFFFF:FFFFFFFFFFFFFFFF,,,,FFFF:F:,FFFFFFF:FFF,FF:FFFFFFF:FF:FF,:FFFF
@A00920:152:HGHKKDRXX:2:2101:9733:11397 2:N:0:AGGAGTGG+TAAGACAC
GGACTACAAGGGTTTCTAATCCCGTTTGCTCCCCTGGCTTTCGTTCCTCAGTGTCAGTTGCAGTCCAGAAGGCCGCCTTCGCCACCGGTGTTCCGCTTGATATCTACGAATTTCACCTCTACACCAAGCATTCCACCTTCCTCTCCAGGACTCTAGCCCTGCAGTTTCGAGTGCACTTCCATGGTTGAGCCGTGGGATTTCACACCCGACTTGCAGAGCCGCCTACACGCGCTTTACGCCCAGTAATTCC
+
FFFFFFFFFFFFFFFFF::FFFFFFFFFFFFFFFFF:FFFFFFFFFFFFFFFFFFFF,FFFFFFFFFFFFFFFFFFFFFFFF:,FFFFFF,:FFFFFFFFF,FFFFFFFFF:FFFFFFFFFFFFFFFFFF:FFFFFFF,:FFFFFFFFF:FFFFF:FFFFFFFF:FFFFFFFFFFFFFFFFFFFFFF:FFFFFFFFFFFFFFFFFFFF::FFFFFFFFFFFFFFFFFFF:FF:FFFFFFFFFF:FFFFFF
@A00920:152:HGHKKDRXX:2:2101:11722:11835 2:N:0:AGGAGTGG+TAAGACAC
GGACTACTGGGGTTTCTAATCCTGTTTGCTCCCCACGCTTTCGTGCATGAGCGTCAGTATTGGCCCAGAAGGCTGCCTTCGCCATCGGTGTTCCTCCACATCTCTACGCATTTCACCGCTACACGTGGAATTCCACCTTCCTCTGCCATACTCCAGCACCGTAGTTTCGAGCGCAATTCCCAGGTTAAGCCCGGGGCTTTCACACTCGACTTGCGACGCCGCCTGCGCACACTTTACGCCCAGTAATTCC
+
:FFFF:FFFFFFFFFFFFFFF::FFFFFFF:FFFFF:FFFFFFFFFFFFFFFFFFFFFFF:F:F:FF:F:,:FFFFFFFFFFFFFFFFFFF:FFFFFFFFFFFFFFFFFFFFFFFFFFFFFFFFFFF,FFFFFF:FF,FFF:FFFF:F:FFFFFFFFFFFFF:FFF:FF:::FF,FF::FF:,,F,FF,FFFFFFFFFFFF:F::FF:FFFFF,FFFFFFFFF::F:FFFFFF,:F,FF:,:,,:FFF:F
@A00920:152:HGHKKDRXX:2:2101:12093:12226 2:N:0:AGGAGTGG+TAAGACAC
GGACTACACGGGTTTCTAATCCCGTTCGCTACCCATGCTGTCGCGTCTGAGTGTCAGATCAGACCCAGCAAGCCGCCTTCGCCACTGGTATTCCTCCCGATATCTACGCATTTCACCACTACACCGGGAATTCTACTTGCCTCTGTCTGCCTCCAGCTCTGCAGTCTGACACGTCCTCTCCTGGTTAAGCCAAGAGCTTTCACGCACCACTTACAGAACCACCTGCACGCGCTTTACGCCCAGTAAATCC
+
FFFFFFFFFFFFFFFFFFFFFFFFFFFFFFFFFFFFFFFFFFFFFFFFFFFFF:FFFFFF:FFFFFFFFFFFFFFFF:FFFFF,FFFFFFFFFFFFFFFFFFFFFFFFFFFFFFFFFFFFFFFFFF:F:FF:FF,FFFFFFFFFFFFFFFFFFFFFFFFFFFFFFFFF,FFFFFFFFFFFFFFFFFFFF:FFFFFFFFFFFFFFFFFFFFFFFFFFFFFFFFF,FFFFFFFFF:FFFFFFFFFFFFFFFF
@A00920:152:HGHKKDRXX:2:2101:31729:12226 2:N:0:AGGAGTGG+TAAGACAC
GGACTACTAGGGTTTCTAATCCTGTTCGCTACCCATGCTTTCGCTCCTCAGCGTCAGGTAAGGCCCAGAGACCCGCCTTCGCCACCGGTGTTCCTCCTGATATCTACGCATTTCACCGCTACACCGGGAATTCCGCATCCCACTCCATGACTCAAGCCTGACAGTTTTCCCAGACCCCTCCCAGTTGAGCCGGGAGATTTCACCAGAAACTTGCCAAGCCGCCTGCGGGCTCTTTACGCCCAATAAATCC
+
FFFF:FFFFFFFFFFFFFFFFFFFFFFF:FFFFFFFFFF:FFFFFFFFFFFFFFF,FFFFFFF:FFFFF,FF:FFF:FFFFFF,FFFFFFFFFFFFF:FFFFFFFFF,FFFFF:FFFFFFFFFFFFFFFFFFFFFF:FFF:,FFF,:F:F,F::FFFFFF:FFFF::FF,:FFFFFFFFFF:,FFFFFFFFFFFFF,FFFFF:FFFF:::F:FF,F:F,FFFFFFFFFF,FFFFFF:FFFFFFF,FFFFF
@A00920:152:HGHKKDRXX:2:2101:24921:12868 2:N:0:AGGAGTGG+TAAGACAC
GGACTACAGGGGTATCTAATCCTGTTTGCTCCCCACGCTTTCGTGCATGAGCGTCAGTACAGGTCCAGGGGATTGCCTTCGCCATCGGTGTTCCTCCGCATATCTACGCATTTCACTGCTACACGCGGAATTCCATCCCCCTCTGCCGCACTCCAGCGATGCAGTCACAAATGCAGTTCCCAGGTTAAGCCCGGGGATTTCACACCTGTCTTACATCACCGCCTGCGCACGCTTTACGCCCAGTAATTCC
+
FFFF:FFFFFFFFFFFFFFFFFFFFFFFFFFFFFFFFFFFFFFFFFFFFFFFFFFFFF:FF:FFFFFFFFFFF:FFFFFFFFFFFFFFFFFFFFFFFFFFFFFFFFFFFFFFFFFFFFFFFFFFFFFFFFFFFFFFFFFFFFFFFFFFFFFFFFFFFFFFFFFFFFFFFFFFF:,:FFFFFFF,FFFFFFFFF:FFFFFFFFFFF:FFFFFFFFFFFFFF::FFFFF,FFFFFFFFFFFFFF,FFFF:FF
@A00920:152:HGHKKDRXX:2:2101:26042:13620 2:N:0:AGGAGTGG+TAAGACAC
GGACTACTAGGGTATCTAATCCTGTTTGCTCCCCACGCTTTCGTGCCTCAGCGTCAGTTCTGATCCAGGTCGCCGCCTTCGCCACTGATGTTCCTCCCGATCTCTACGCATTTCACCGCTACACCGGGAATTCCGCGACCCTCTATCGAACTCTAGCCTGCCAGTTTCGAATGCCATTCCCAGGTTGAGCCCAGGGCTTTCACATCCGACACAACAGACCGCCTACGCACGCTTTACGCCCAGTGATTCC
+
FFFFFFFF:FFFFFFF,FFFFFFFFFFFFFFFFFFFFFFFFFFF:F:FFFFFFFFFFFFFFFFFFFFFFFFFFFFF:FFFFFFFFFFFFFFFFFFFFFF,FFFFFFFFFFFFFFFFFFFFFFFFFFFFFFFFFFFF:FFFFFFFFFFFFFFFFFFFFFFFFFFFFFFFFFFFFFFFFF,:FFFF,FFFF:FF:FFFFFFFFFFFFFFFFFFFFFFFFFFF:FFFF,FFFF:FFFF:FFFFF,FFF:FFFF
@A00920:152:HGHKKDRXX:2:2101:31367:14011 2:N:0:AGGAGTGG+TAAGACAC
GGACTACCAGGGTATCTAATCCTGTTTGCTCCCCTAGCTTTCGTGCCTCAGCGTCAGTTTTCGTCCAGGTAGTCGCCTTCGCCACTGGTGTTCCTCCCGATATCTGCGCATTTCACCGCTACACCAGGAATTCCACTCTCCTCTCCCGGACTCTAGCCAGATGGTTTCGGTCGACCTCTGAAGGTTGAGCCTCCAGTTTTCACAACCGACCTACCTGGCCGCCTACACGCTCTTTACGCCCCATGAATCC
+
FFFFFFFFFFFFFFFFFFFFFFFFFFFFFFFFFFFFFFFFFFFFF,FFFFFFFFFFFFFFFFF:FFFFFFFFFFFFFFFFFFFFFFFFFFFFFFFFFFFFFFFFFFFFFFFFFFFFFFFFFFFFFFFFFFFFFFFFFFFFFFFFFFFFFFFFFFFFFFFF,FFFFFFFFFFFFFFFFFFFFFFFFF:,,:FFFFFFFFFFFFFFFFFFF:FFF:FFF,,FFFFFFFFFFF,::FF:FFFFF,F,FF,FF:
@A00920:152:HGHKKDRXX:2:2101:6822:14058 2:N:0:AGGAGTGG+TAAGACAC
GGACTACTAGGGTTTCTAATCCTGTTTGCTCCCCACGCTGTCGCGCCTCAGTGTCGGCTATTGAACCCTCGCGGGTTCACTGCCCAGCAGACCGCCTTCGCCACTGGTGTTCTTCCGGATCTCTACGCATTCCACCGCTACACCCGGAATTCCATCTGCCTCTACAGTGCCCAAGCGACACAGTTGCCACGGCCGATCTGGAGTTGAGCCCCAGACTTTCACCACAGCCTTATGTCGCCACCTACGCGCC
+
FF:FFFFFFFFFFFFFFFFFFFFFFFFFFFFFFFFFFFFFFFFFFFFFFFFFFFFFFFFFFFF:FFFFF:FFFFFFFFFFFFFFFFFFFFFFFFFFFFFFFFFFFFFFFFFFFFFFFFFFFFFFFFFFFFFFFFFFFFFFFFFFFFFFFFFFFFFFFFFFFFFFFFFFFFFFFFFFFFFFFFFFFFFFFFFFFFFFFFFFF,FFFFF,FFFFFFFFFFFFFFFFFFFFFFFFFFFFFFFFFFFF:FFFFF
@A00920:152:HGHKKDRXX:2:2101:8531:14512 2:N:0:AGGAGTGG+TAAGACAC
GGACTACTGGGGTTTCTAATCCTGTTCGCTCCCCACGCTTTCGCTCCTCAGCGTCAGTAACGGACCAGATGCCAGCCTTCGCCACAGGTGTTCTTCCCAATATCTACAAATTCCACCTTTACACCGGGAATTCCACCATCCACTACCGACCTCGAGCACTACCGTCCCCAGCGCGATTCCACCGTTAAGCCTTGGGCTTTCACGCCCGACGCGACGGCCCGCCTACGCGCCCTTTACGCCCAGTAACTCC
+
FFFFFFFFFFFFFFFF,FFFFFFFFF,FFFFFFFFFFFFFFFFF:FFFF,FFF:FFF,FFFFFFFFFFFF,:F,FFF,FFFFFF,,FFFFFFFFFFFF,FFFFFFFF:,FFF,FFFF,,FFFFF,FFFFFFFFFF,,,FFF,FF,FFF::FFF,FFF,F,,F:FF::F,,FFFF,,,FFFFF:F:F,FFF,,FFF,FFFFFFF,FF,FFF,:FF:F,,FFFFFF,FFFFFFFFFF:FFFFFFFFF::FFF
@A00920:152:HGHKKDRXX:2:2101:31268:14747 2:N:0:AGGAGTGG+TAAGACAC
GGACTACTGGGGTATCTAATCCTGTTTGCTCCCCACGCTTTCGCGTCTCAGCGTCAGTCACGTCCCAGAGTGCTGCCTTCGCCATTGGTGTTCCTCCTGATATCTGCGCATTTCACCGCTACACCAGGAATTCCACACTCCTCTTCCGGACTCGAGCCCGACAGTATCCACCGGCATCCCAGGGTTGAGCCCTGGACTTTCACAGCGGACTTACCGGGCCGCCTACACGCGCTTTACGCCCAATGATTCC
+
FFFFF:FFFFFFFFFFFFFFFFFFFFFFFFFFFFFFFFFFFFFFFFFFFFFFF:FFFFFFF:FFFFFFFFFFFFFFFFFFFF:FF::F:FFFFFFFFFFFFFFFFFFFFFFFFFFFFFFFFFF:FFFFF:FFFFFFFFFFFFFFFFFFFFFFFFF,FFFFFFFFFFFFFFFF:FFF:FFFFFFFF:FFFFF:FFFFFFFFF:F:FFFF:FFF,:FFFFF,FFFFFFFFFFFFFFF:FFFFFF,FFFFF:F
@A00920:152:HGHKKDRXX:2:2101:27028:15139 2:N:0:AGGAGTGG+TAAGACAC
GGACTACCAGGGTTTCTAATCCTGTTCGCTCCCCACGCTTTCGCTCCTCAGCGTCAGTATCGGCCCAGAGACCCGCCTTCTCCACCGGTGTTCCTCCTGATATCTGCGCATTTCACCGCTACACCATGAATTCCAGTCTCCCCTTCCGAACTCCAGTGATGCCCGTATCGACCGCACTCCCACAGTTAAGATGTAGGTTTTCACGGACGACTCGACACACCGCCTACGAGCTCTTTACGCCCAAAAATTC
+
FFFFFFFFFFFFFFFFF:FFFFFFFF:FFFFFFF,:FFFFFFFFFFFFFFF:FFFFF:FF,FFFFFFF:FFFFFF,FFFF,:F,F:FFFFFFFFFF,FFFFFFFFFFFFFFFFFFFFFF:F,FF:F,F:,FFFFF:F,FFFFFF,FF,FFFFF:FFFFFFF,FF:FF::FFF,FFFF,F::F:F:FFFFF,::FF,F:,FF,F,:F,FFF,,:,FFFFFF,,FF::F:FF:,FF::F::F:F,:,FFF:F
@A00920:152:HGHKKDRXX:2:2101:23637:15593 2:N:0:AGGAGTGG+TAAGACAC
GGACTACCAGGGTTTCTAATCCTGTTCGCTCCCCACGCTTTCGCTCCTCAGCGTCAGTATCGGCCCAGAGACCCGCCTTCGCCACCGGTGTTCCTCCTGATATCTGCGCATTTCACCGCTACACCAGGAATTCCAGTCTCCCCTACCGAACTCAAGCCTGCCCGTATCCACCGCACGTCCACAGTTAAGCTGTGAATTTTCACGGCAGACGCAACAAGCCGCCTACGAGCTCTTTACGCCCAATAATTCC
+
FFFFFFFFFFFFFFFFFFFFFFFFFFFFFFFFFFFFFFFFFFFFFFFFFFFFFFFFFFFFFFFFFFFFFFFFFFFFFFFFFFFFFFFFFFFFFFFFFFFFFFFFFFFFFFFFFFFFFFFFFF:FFFFFFFFFFFFFFFFFFFF:FFFFFFFFFFFFFFFFFFFF:FFFFFFFFFFFF:FFFFFFFF:FFFFFFFFFFFFFFFFFFFFF:FFFFFFFFFFFFFFFFFFFFFFF:F,:FFF:FFFF,F,FFF
@A00920:152:HGHKKDRXX:2:2101:11351:15922 2:N:0:AGGAGTGG+TAAGACAC
GGACTACTGGGGTTTCTAATCCCGTTTGCTCCCCTGGCTTTCGCTCCTCAGCGTCAATGCCTGTCCAGGATGCCGCCTTCGCCACCGGTATTCCTCCAGATATCTACGCATTCCACCGCTACACCGGGAATTCCACTCTCCTCTCCTGCACTCAAGTCAAACAGTTTCGGATGCCGCTCTACGGTTGAGCCGTAGCCTTTCACATCCGACTTACCTGACCGCCTGCGCGCGCTTTACGCCCAATTATTCC
+
FFFFFFFFFFFFFFFFFFFFFFFFFFFFFFFFFFFFFFFFFFFFFFFFFFFFFFFFF,F,,,FFFFFFF:FFFFFFFFF:FFFFFFFFF:FFFFFFFFFFFFF:FFF:FFFF:FFFFFFFFFFFFFFFFFFFF:F:FFFF:FFF,F:FF:FF:FFFFFF,:FFF:FFF:FFFF,FFFFFFFFFFFFFFFFFF:FFFFFFFFFFFFFFFFFFFFFF:FFFFFF:F:FFFFFFFFFF,FFFFFF,FFFFFFF
@A00920:152:HGHKKDRXX:2:2101:24740:16658 2:N:0:AGGAGTGG+TAAGACAC
GGACTACAAGGGTTTCTAATCCTGTTTGCTCCCCACGCTTTCGTGCATGAGCGTCAGTGTCGACCCAGGGGGCTGCCTTCGCCATCGGTGTTCCTCCACATCTCTACGCATTTCACTGCTACACGTGGAATTCCACCCCCCTCTGCCGCACTCAAGCCCGCTAGTTTCAAGCGCAATTCCCAGGTTAAGCCCGGGGATTTCACATCTGACTTGAGAAGCCGCCTGCGCACGCTTTACGCCCAGTAATTCC
+
FFFFFFFFFFFFFFFFFFFFFFFFFFFFFFFFFFFFFFFFFFFFFFFFFFFFFFFFFFFFFFFFFFFFFFFFFFFFFFFFFFFFFFFFFFFFFFFFFFF:FFFFFFFFFFFFFFFFFFFF:FFFFFFFFFFFFFFFFFFFFFFFFFFFFFFFFFFFFFFFFF,FFFFFFFFFFFF:FFFFFFFFFF:FFFFFFFFFFFFFFFFFFFFFFFFFFFFFFFFFFFFFFFFFFFFFFFFFFFFFFFFFFFFFFF
@A00920:152:HGHKKDRXX:2:2101:11876:16830 2:N:0:AGGAGTGG+TAAGACAC
GGACTACTCGGGTATCTAATCCTGTTTGCTCCCCACGCTTTCGCACCTCAGCGTCAGTATCTGCCCAGATCGCCGCCTTCGCCACTGGTGTTCCTCCCGATATCTACGAATTTCACCTCTACACCGGGAATTCCGCGATCCTCTTCAGTACTCAAGCCCCGCAGTTTCGGATGCACGTCCTCGGTTGAGCCGAGGGATTTCACATCCGACTTGCGAAGCCGCCTACGTGCGCTTTACGCCCAATGATTCC
+
FFFFFFFFFFFFFFF:FFF:FFFFFFFFFFFFFFFFFFFFFFFFFFFFFFFFFFFFFFFFFFFFFFFFFFFFFFFFFFFFFFFFFFFFFF:FFFFFFFF::F:FFFFFF,FFFFFFFFFFFF:,FFFFF::::FFFFFFF::F:,F:FFF:FF::FF:FFFFFFFFFFFFFF:FFFFFF:FFFFF:FFFFFFFFFFFF::FFFFFFFFFFFFFFFFF:FFFFFFFFFF::F:FFF,FFFFFF:FF,FFF:
@A00920:152:HGHKKDRXX:2:2101:23990:17989 2:N:0:AGGAGTGG+TAAGACAC
GGACTACAGGGGTATCTAATCCTGTTTGCTCCCCACGCTGTCGCGCCTCAGCGTCAGCCACAGCCCAGCGGGCCGCCTTCGCCACCGGTGTTCTTCCGGATCTCTACGCATTCCACCGCTACACCCGGAATTCCACCCGCCTCTACTGTGCTCCAGCGCGGGAGTCGCCACGGCCGATCCGGGGTTGAGCCCCGGACTTTCACCGCCGCCTTCCCGCGCCGCCTACGCGCCCTTTACGCCCAGTGATTCC
+
FFFF:FFFFFFFFFFFFFFFFFFFFFFFFFFFFFFFFF:FFFFFFFFFFFFFFFF::FFFFFF,FFFFFFFFFFFFFF,FFFFF:FFFFFFFFFFFF:FFFFFFFFFFFFFF:FFFFFFFFFFFFFFFFFFFFFFFFFFFFFFFF:F:FFFFF:FFFFF:FFFFFFFFFFFFFFFFF:FFF:FFF,F,FF:FFFF::F,FFFFFFF:FFFFFFFF,FFFFFFFFFFFF:FF:F:FFFFFFFFFFFFF:FF
@A00920:152:HGHKKDRXX:2:2101:27371:18051 2:N:0:AGGAGTGG+TAAGACAC
GGACTACAGGGGTTTCTAATCCTGTTTGCTCCCCACGCTTTCGTGCATGAGCGTCAGTGCAGGCCCAGGGGATTGCCTTCGCCATCGGTGTTCCTCCGCATATCTACGCATTTCACTGCTACACGCGGAATTCCATCCCCCTCTGCCGCACTCCAGCCGTGCAGTCACAAATGCAGTTCCCAGGTTAAGCCCGGGGATTTCACACCTGTCTTACATCACCGCCTGCGCACGCTTTACGCCCAGTAATTCC
+
:FFFFFFFFFFFFFFFF:FFFFFFFFFFFFFFFFFF,FFFFFFFFFF:FF:FF:FF:FFFFFFFFF:FFFFFFFFFFFFF::FFFFFFFF,FFFFFFFF,FFFF:FFFFFFF,F:FF:FFFFFFFFF:FFFFF:F:FFFFFFFFFFFFFFFFF:F:FFFFFFF:,FFFFFFFF,FFFF:FFFF,FFFF:F:FF,FFFF:,FFFFF,FFFF:FFFFFFFFF:,FFFF:FFFFFFF,F,:FFFFF:FF:,F:
@A00920:152:HGHKKDRXX:2:2101:1190:18114 2:N:0:AGGAGTGG+TAAGACAC
GGACTACTGGGGTTTCTAATCCTGTTTGCTCCCCACGCTTTCGCGCCTCAGCGTCAGAAATGGTCCAGTTGGCCGCCTTCGCCACCGGTGTTCTTCCTAATATCTACGAATTTCACCTCTACACTAGGAATTCCGCCATCCTCTCTCGGACTCTAGCGATCCCGTTTCAAAGGCAATTCTGGAGTTGAGCTCCAGGCTTTCACCTCTGACATGGATCACCGCCTACGCGCGCTTTACGCCCAGTAATTCC
+
FFFFFFFFFFFFF:FFF:FFFFFFF:FFFFFFFFFFFFFFFFFFFFFFFFFFF:FFFFFFFFFFFFFFFFFFFFFFFFFFFFFFFFFFFFFFFFFFFF:FFFFFFFFFFFFFFFFFFFFFFFFFFFFFFFFFFFFFF,FFFFFFFFF:FFFFFFFF:F:FFFFFFFFFFFFFFFF:FFFFF:::FFFFFFFFFFFFFFFF:FFFFFFF:FFFFFFFFFFFFFFFFFF:FFF:FFF:FFFFFFFFFFFFFF
@A00920:152:HGHKKDRXX:2:2101:14091:18223 2:N:0:AGGAGTGG+TAAGACAC
GGACTACCGGGGTATCTAATCCCGTTTGCTCCCCTGGCTTTCGCTCCTCAGCGTCAATGCCGGTCCAGGATGCCGCCTTCGCCACCGGTGTTCCTCCAGATATCTACGCATTTCACCGCTACACCTGGAATTCCGCGTTCCTCTCCTGCACTCAAGCCAACCAGTATCAGACGCAGTTCCCCGGTTGAGCCGAGGGATTTCACGTCTGACTTAGTTGGCCACCTACGAACCCTTTACGCCCAGTAATTCC
+
FFFFFFFFFFFFFFFFF,:,FFFF,FFFFFFFFFFFFFFFFFFFFFFFF:F,FFF:FFFFFFF:FF:FFFFFFFFFFFFFFFFFF:FF:FFF,FFFFFFFFFFFF:FFFFF:FFFFFFFFFFFFFFF:FFFFFFFFF,FF:FFFFFFFFFFFF:FFFFFF:FFFFFFF:FFFFFFFFFFFFFFF,FFFFFFFFFFFF,FFFFFFFFFFFF,FFFFFFF:FFFFFFFF:FFFFFFFFFFF:FFF,FFFF:F
@A00920:152:HGHKKDRXX:2:2101:20989:18333 2:N:0:AGGAGTGG+TAAGACAC
GGACTACAAGGGTATCTAATCCTGTTTGATCCCCACACTTTCGTGCCTCAGCGTCAGTTGAAGTCTAGTAAGCTGTCTACACTATCGGTGTTCTTGACGATATCTAAGCATTTCACCGCTACACCGTCAATTCCGCCTACCTCATCTGTACTCTAGCCCATCAGTATCAATGCCACCCTCCCGGTTAAGCCGGGATATTTCAGCAGTGACTTATTAGGCCGCCTTCGCACCCGTGTAAGCCAATGAATCC
+
FFFFFFFFFFFFFFFFFFFFFF:FFFFFFFFFFF,FFFFFFFFFFFFFFFFFFFF,FFFFFFFF,FFFFFFFFFFFFFF,FFF:FFFFFFFFFFFF,FFF,FF:FF,FF,FFFF:::F,F,:,FFFFF,::FFFFF:F:,,::FF:FFF,:FFF,F,,FFFF:FFF:F,,FFF:,FFFF:::FFF:,FF:FFFFFF,,:F:,FFF:FF::F::,:,FF:,F,FF,FF,:,,F:F,,,F:,F,F,,::,,:
@A00920:152:HGHKKDRXX:2:2101:2437:19304 2:N:0:AGGAGTGG+TAAGACAC
GGACTACCCGGGTATCTAATCCGGTTCGCTCCCCACGCTGTCGCACCTGAGCGTCAGCCGGTGCCCAGTCAGCTGGCTTCCCCATCGGTGTTCCTGCCGGTCTCTACGGATGTCACTCCTACACCGGCAATTCCGCTGACCTCTGCACGGCTCGAGCCGGGCAGTCTGGCATGGCGTCGGACGGTTAAGCCGTCCGGTGTCACACACCACTTGCCTGGCCGCCTGCGTGCGCTTTACGCCCAGTAATTCC
+
FFFFF,FFFFFFFF:F:FF,FFFFFFFFF:FFFFFFFFFFFFFFFFFFFFFFFFFFFFFFFFF:FFFFFFFFFFFFFFFFFFFFFFFFFFFFFFFFFFFF:FFFFFFFFF:FFFFFFFFFFFFFFFFFFFFFFFFFFFFFFFFFFFFFFFFFFFFFFFFFFFFFFFFFFFF::FFFFFFFF:FFFF,F:FFFFFFFF:FFF:FFF:FFFFFFFFFFFFFFFFFFFFFFFFFFF,FFF:FFFFFF,FFFFF
@A00920:152:HGHKKDRXX:2:2101:21224:19899 2:N:0:AGGAGTGG+TAAGACAC
GGACTACTGGGGTATCTAATCCTATTTGCTCCCCACGCTTTCGTGCTTCAGTGTCAGAATCCAGACCAGACGGCCGCCTTCGCCACCGGTGTTCTTCCATATATCTACGCATTTTACCGCTACACATGGAGTTCCGCCGTCCTCTTCTGTTCTCTAGCTGATCAGTTTCCAGAGCCAGTACGGGTTGAGCCCATACCTTTTACTCCAGACTTGATCTGCCACCTACGCACCCTTTACGCCCAATCATTCC
+
FFFFFFFFFFFFFFFFFFFFFFFFFFFFFFFFFFFFFFFFFFFFFFFFFFFFFFFFFFFFFFFFFFFFFFFFFFFFFFFFFFFFFFFFFFF:FFF,FFFFFF:FFF:FFFFFFFFFFFFFFFFFFFFFFFFFFFFFFFFFFFFFFFFFFFFFFFFFFFFFFFF:FFF:FF:FFFFF:FFFFFF:FFFFFFFFFFFF:FFFFFFFFFFFFFFFF:FFFFFFFFFFF:FFFFFFF:FFFF:FFFF::FFFF,
@A00920:152:HGHKKDRXX:2:2101:6686:20901 2:N:0:AGGAGTGG+TAAGACAC
GGACTACAGGGGTTTCTAATCCCGTTTGCTCCCCTAGCTTTCGCGTCTGAGCGTCAGGTACGGTCCAGAAGGCCGCTTTCGCCACGGGTGTTCCTCCCGATATCTACGCATTTCACCACTACACCGGGAATTCCACCTTCCTCTACCGTCCTCTAGCCAGGCAGTTTTGAGCGGCCTCTCCCAGTTGAGCCGGGAGATTTCACACCCAACTTACCTTGCCGCCTGCACGCGCTTTACGCCCAGTGAATTC
+
FFFFFFFF:FFFFFFFFFFFFFFFFFFFFFFFFF:FFFFFFFFFFFFFFFFFFFFFF,FFFF:FFFFFFFF:FFFFFFFFFFFFFFFFFFFFFFF:,:FFFFFFFF,FFFFFFFFFFFFFFFFFFFFF:FFFFFFFFF,FFFFFFFFFFFFFFFFFFFFFFFFFFFF:FF,FFFFFFFFFFFFFFFFFFFF:,:FFFF:FFFFFFF,FFFFFFF,:FFFFFFFFFFFFFFFF:FFFFFFFFFFFF:::,F
@A00920:152:HGHKKDRXX:2:2101:13955:21433 2:N:0:AGGAGTGG+TAAGACAC
GGACTACTGGGGTATCTAATCCTGTTCGCTCCCCACGCTTTCGTGCCTCAGCGTCAGTTACAGCCTAGTAAGCTGCCTACGCAATCGGTGTTCTTGATGGTATCTATGCATTTCACCGCTACACCATCAATTCCGCCTACCTCGTCTGTACTCAAGCCTTACAGTATCAATGGCAGTTCCATCGTTGAGCGATGGGCTTTCACCACTGACTTATAAGGCCGCCTACGCACCCTTTAAACCCAATAAATCC
+
FFFFFFFFFFFFFFFFFFFFF:FFF:FFFFFFFFFFFFFFF:FFF:FFFFFFFFFFF:FFFFFFF:FFFFFFFFFFFFFFFFFFFFFFFFFFFFFFF:FFFFFF,FFFFFFFF,FFFFFFFFF:FFFFFFFFFFFFFFFFFFFFFFFFFFFFFFFFFFFFFFFFFFFFFFFFFFFF:FFFFFFFFFFFFFFFFFFFFFFFFFFF:FFFFFFFFFFFFFFF:FFFFFFF,FFF:FFFFFFFF:FFFFFFFF
@A00920:152:HGHKKDRXX:2:2101:6560:21621 2:N:0:AGGAGTGG+TAAGACAC
GGACTACTCGGGTTTCTAATCCTGTTCGCTCCCCACGCTTTCGCGTCTCAGCGTCAGTACCGTCCCAGAGAGCTGCCTTCGCCATTGGTGTTCTTCCTGATATCTGCGCATTTCACCGCTACACCAGGAATTCCACTCTCCTCTTCCGGACTCTAGCCGTGCGGTTTCTGTCGACGTCTGGAGGTTGAGCCTCCAGTTTTCACAACAGACCTGCTCGGCCGCCTACACGCGCTTTACGCCCAGTAAATCC
+
FFFFFFF:FFFFFFFFFFFFFFFFFFFFFFFFFFFFFFFF:FFFFFFFFFFFFFFFFFFFFFFFFFFFFFFFFFFFFFFFFFFFFFFFFFFFFFFFFFFFFF,FFFFFFFFFFFFFFFFFFF,FFFFFFFFFFFFFFFFFF,FFFFFFFFFFFFFFFFFFFFFFFFFFFFFFFFF,FFFFFFFF:FFF:FFFFFFFFFF::FF:,FFFFFFFFFFFFFFFFFFFF,F,FFFF:FFFFFFFFFFF:,,,F:
@A00920:152:HGHKKDRXX:2:2101:27462:22060 2:N:0:AGGAGTGG+TAAGACAC
GGACTACTGGGGTATCTAATCCTGTTTGCTCCCCACGCTTTCGCGCCTCAGCGTCAGTATCGGGCCAGTGAGTCGCCTTCGCCACTGGTGTTCCGCCGAATATCTACGAATTTCACCTCTACACTCGGCATTCCACTCACCTCTCCCGAACTCAAGACAGTCAGTATCAAAGGCAGTTCCAAGGTTGAGCCCTGGGCTTTCACCTCTGACTAAACTGTCCGCCTACGCGCCCTTTACGCCCAGTAATTCC
+
FFFFFFFFFFFFFFFFFFFFFFFFFFFFFFFFFFFFFFFFFFFFFFFFFFFFF:FFFFFFFFFFFFFFFFFFFFFFFFFFFFFFFFFFFFFFFFFFFFFFFFFFFFFFFFFFF:FFFFFFFFFFFFFFFFFFFFFFFFFF:FFFFFFFF,FFFFF:FFFFF:FF:FFFF:FFFFFFFF:FFFFFFFFF:FFFFFFFFFFFFFFFFFFF:FF,FFFFFFFFFFFFFFFFFFFFFFFFFFFFFF::FF,FF:
@A00920:152:HGHKKDRXX:2:2101:4544:22138 2:N:0:AGGAGTGG+TAAGACAC
GGACTACCGGGGTTTCTAATCCCGTTTGCTCCCCTGGCCTTCGTGCCTCAGCGTCAGGAACTGTCCAGAGACCCGCCTTCGCCACTGGTCTTCCTTACGATATCTACGCATTTCACCGCTACACCGTAAATTCCAGTCTCCTCTCCAGTCCTCAAGCACGGCAGTATCGAATGCAGTTTCGAAGTTAAGCCTCGAAATTTCACACCCGACTTACCGCGCCGCCTACGCACCCTTTACGCCCACTGAATCC
+
:FFF:FFFF,F:,:FF,FFFFF:F,:F:FF:FF::FFFFF,::::FF,,F:FF:FFFF:FF,,FFFFFFFF:,F,F,,::FF,F:FFF,F:::FF:FFF,FF:F:FF,FF:FFFFFF::FF:F,FFFFFFF:FFFFFFFFFFFFFFF:F:F:FFFF:F:FFFFFFF:FFFF,,F:FF,FFFFF,::F:,FFFFFFFF,FFF:FFFFFF,:F:FFF:F::F,FF,F,::,:FFFFF,F,FFFF,FF:,FFF
@A00920:152:HGHKKDRXX:2:2101:29225:22263 2:N:0:AGGAGTGG+TAAGACAC
GGACTACCCGGGTTTCTAATCCTGTTTGCTCCCCACGCTTTCGCACCTCAGCGTCAGTTCCGGACCAGTGGGCCGCCTTCGCCACCGGTGTTCTTCCTAATATCTACGAATTTCACCTCTACACTAGGAATTCCACACACCTCTTCAGGACTCGAGACCAACAGTATCAAAGGCAGTTCCGAGGTTGAGCCCCGGGATTTCACCCCTGACTTGAAAGTCCGCCTACGTGCGCTTTACGCCCAGTGATTCC
+
FFFFFFF,FFFFFFFFFFFFFFFFFFFFFFF:FFFFFFFFFFFFFFFFFFFFFFFFFFFFF,FFFFFF,FFFFFFFFFFFFFFFFFFFFFFFFFFFFFFFFFFFFFFFFFFFFFFFFFFFFFFF,FFFFFFFFFFF,F,FFFFFFF,FFFFFF:FF:FF,FFFFF,FF:F:FF:F:,:F:,FFFFFFFFFFFFFFF:FFFFFFF,F:,:FFF::F,F:FFFFFF,FF::F:FFFFFFFFFF,,:::FFFF
@A00920:152:HGHKKDRXX:2:2101:8721:22701 2:N:0:AGGAGTGG+TAAGACAC
GGACTACCAGGGTTTCTAATCCCATTCGCTCCCCTAGCTTTCGTCCCTGAGTGTCAGTTATGGTCCAGCAGAGCGCCTTCGCCACCGATGTTCTTCCTGATCTCTACGCATTTCACCGCTACACCAGGAATTCCCTCTGCCCCTACCATACTCTAGCTGTTCAGTTTACACTGCCTTTCCGAAGTTAAGCCCCGGTCTTTGACAGCAGACTTGAACTGCCACCTGCGGACGCTTTACGCCCAATCATTCC
+
FFFFFFF:FFFFFFFF:FFFFFFFFFFF:FF,FFFFFFFFFFFF,FFFF:FFFFFFFFFFF:FFFFFF:FFFFF:FFFFFFF:FFFFFFFFFFFFFFFFFFFFFF,FFFF:F,FFFFFFFFFFFFFFFF,FFFF:F:FFFFFFFFFFF:FFFFFFFFF,FF:,F:FF,FFFFFFFFFF,FFF:FFFF,,,FF::FFF,:FFF:,:FF,FFF:,:,,F:FF:,F,F,:FF,:,,FF,:FFFF:F,FFFF,:
@A00920:152:HGHKKDRXX:2:2101:1651:22795 2:N:0:AGGAGTGG+TAAGACAC
GGACTACTGGGGTTTCTAATCCTGTTTGATACCCACACTTTCGAGCATCAATGTCAGTTACAGGTTAGTAAGCTGCCTTCGCAATCGGAGTTCTTCGAGATATCTAAGCATTTCACCGCTACACCACGAATTCCGCCTACCTCAACTGTACTCAAGACTGCCAGTATCAATTGCAATTTTACGGTTGAGCCGCAAACTTTCACAACTGACTTAACAACCCATCTACGCTCCCTTTAAACCCAATAAATCC
+
FFFF:FFFFFFF:::F,:FFFFFFFFFFFFFFF:F:FFFFF:FFFF:F:FFFFFFFFFFF:FFFFF,FF:FFFFFFFFFFF:::F:FFFFFFFFF:F,FFF:FFF:F:FFFF,,F::FFFFFF::FFF:FFF:,F:FFFFFFFFF:F,FF:FFFFFF:FFFFFFFFFFF:FFF,FFFFFF:F,FFFFFFF:FFFF,FFFFFFF,,FFFF:,F::FF:::F:,F:FFFFF:FF:FFFFFFF,FF:FFFF,:
@A00920:152:HGHKKDRXX:2:2101:18285:23077 2:N:0:AGGAGTGG+TAAGACAC
GGACTACCCGGGTATCTAATCCCGTTCGCTACCCTGGCTTTCGCGGCTCAGCGTCAGGTGCAGCCCAGGGCGCCGCCTTCGCCTCTGGTGTTCCTCCGGATCTCTACGCATTTCACCACTCCACCCGGAATTCCACGCCCCTCTGCTGCCCTCTAGCTGCCCAGTTTCGAACGGCCTCTCCCGGTTGAGCCGGGAGCTTTCACGTCCGACTTGAACAGCCGCCTGCCCGCGCTTTACGCCCAGTAAATCC
+
FFFFFFFFFFFFFFFFFFFFFFFFFFFFFFFFFFFF,FFFFFFFFFFFFFFFFFFFFFFFFFFFFFFFFFFFFFFFFFFFFFFFFFFFFFFFFFFFF,FFFFFFFFFFFFFFFFFFFFFFFFFFFFFFFFFFFF,FFFFFFFFFFFFFFFFFFFFFFFFFFFFFFFFFFFF,FFFFFFFF:FFFFFFFFFFF,F:FFFFFFFFFF,FFF:FF:FFF,FFFFFFFFFFFFFFF,FFFF,FFFFFFF::FFF
@A00920:152:HGHKKDRXX:2:2101:17906:23923 2:N:0:AGGAGTGG+TAAGACAC
GGACTACTAGGGTATCTAATCCTGTTCGATCCCCACGCTTTCGCACCTCAGCGTCAGTATTTATCCGGTGGGCAGCCTTCGCAACCGGAGTTCCTCGTGATCTCTAAGCATTTCACCGCTACACCAGGCATTCAGCATACCTCTCGCCCACTCTAGACAGACAGTTTCGAATGCACGTCGCGGGTGAACCCCGCACTTTTAACGATCCATTAGAAGTCCCCCGACCCTCCCATTAACGCCCAGAAATACG
+
FFFFFFFFFFFFFFFFFFFFFFFFFF,F,FFFFFFFFF::FFF,,FFF,FFFFFFFFF,F,,,,FF:F,,,FF,FFFFFFFFFF,FFFF,FFF,FF,,FF:FFFFF,FFFFFFFFFFFFFFF:FFF,:,FF:F,,F:,,F,:FF:,::,FFFF,FFFF,F:FFFFFFF,F,,FF,,,,F,,,F,F,,,,FFFFF,,,FFF,,F,,,,,:,F,,,,:,FF,,F,:F::::FF,,::F,,FF,F,,,FF,F,
@A00920:152:HGHKKDRXX:2:2101:23167:24643 2:N:0:AGGAGTGG+TAAGACAC
GGACTACCGGGGTATCTAATCCCGTTTGCTCCCCACACTTTCGCATCTCAGCGTCAGGGGCAACCCAGCACGCCGCCTTCGCCACGGGTGTTCTTCCCGATCTCTACGCATTCCACCGCTACACCGGGAGTTCCACGTGCCTCTGTTGCCCTCCAGACGAACAGTCTCGCATGACCTCCCCCAGTTGAGCCAGGGGCTTTAACACGCGACTTGGACATCCGCCTACATGCGCTTTACGCCCAGTGAATCC
+
FFFFFFFFFFFFFFFFFFFFFFFFFFFFFFFFFFFFFFFFFFFFFFFFFFFFFFFFFFFFFFFFFFFFFFF:FFFFFFFFFFFFFFFFFFFFFFFFFFFFFFFFFFFFFFFFFFFFFFFFFFFFF:FFFFFFFFFFFFFFFFFFFFFF,FFFFFFFFFFFFF:FFFFFFFF:FFFFFFFFFFFFFFF:FFFF,FFFFF:FFFFFFFFF:FF:FFFFFFFF:FFFFFF,FF,FFFFFFFFFF:::FFFFFF
@A00920:152:HGHKKDRXX:2:2101:18593:25207 2:N:0:AGGAGTGG+TAAGACAC
GGACTACAAGGGTTTCTAATCCTGTTTGCTCCCCATGCTTTCGCTCCTCAGCGTCAGTTACAGCCCAGAGACCTGCCTTCGCCATCGGTGTTCCTCCTGATATCTGCGCATTTCACCGCTACACCAGGAATTCCAGTCTCCCCTACTGCACTCTAGTCTGCCCGTACCCACTGCAGAACCGGAGTTGAGCCCCGGTCTTTCACAGCAGACGCGACAAACCGCCTACGAGCACTTTACGCCCAATAAATCA
+
,:FFF:,FF:,F:F,FFFFF,::FF:F:F:FFFFF:,FFFFF,FF:F::FFFFFFF:FFFFFFF:FF,FFF:FF::,::FFF:FFF,:,FFF:FF,,FFFF,FF,:F:F:F,F:FFF:FFFF:F,F,::F,FF,:FFFFFF,F:F,FF,F,,FFF:FFF,F:F,,FFF:FFF::F,F::FFFF,F,FF,FF,:F::F,:,FF:FF:FFF,,F,F:FFF,:FF:,:F,F:,:,FFFF,F,,,,F,FF,F::
@A00920:152:HGHKKDRXX:2:2101:13602:25238 2:N:0:AGGAGTGG+TAAGACAC
GGACTACTAGGGTTTCTAATCCTGTTCGCTCCCCATGCTTTCGCTTCTCAGCGTCAGTTACAGCCCAGAGACCTGCCTTCGCCATCGGTGTTCCTCCTGATATCTGCGCATTCCACCGCTACACCAGGAATTCCAGTCTCCCCTACTGCACTCTAGTCTGCCCGTACCCACTGCAATACACGGGGTTAAGCCCCGGCCTTTCACAGCAGACGCGACAAACCGCCTACAAGCTCTTTACGCCCAATAATTC
+
FFFFFFFFFFFFFFFF:FFFFFFF,FFFFFFFFFFFFFFF,:FFFFFFFFFFFF:FFF:FFFFFFFFFFFFFFFFFFFFFFFFFFF:FFFFF:FFFFF:FFFFF,FFFFFFFFFFFFFFFFFFFFFFFFFF,FFFFFFFFFFFFFFFFF,FFFFFFFFFFF,FFFFFFFFFFFFFFFFFFF:FF:FFFF:FFFFFFFFFFFF:FFFFFF:FFFFF:FF:F,FFFFFF:::FFFF,,,F,F,F:,FFFFFF
@A00920:152:HGHKKDRXX:2:2101:15438:25598 2:N:0:AGGAGTGG+TAAGACAC
GGACTACAGGGGTTTCTAATCCGGTTCGCTCCCCACGCTTTCGCACCTCAGCGTCAGACCCTGCCCAGATTGCTGCTTCCGCCCTTGGTGTTCCTGCCGATCTCTACGCATTTCACCACTACACCGGCAATTCCACAATCCTCTGCAGGTCTCGAGTGCGGCAGTCGAAGATGACCTCCCCAGGTTAAGCCTGGGGCTTTCACACCTTACTTACCGTACCGCCTACGCGCGCTTTACGCCCAGTAACTCC
+
FF:,FFFFF:FFFFF:FFFFFF::FFFF,F:,FFFFFFF,FFF,FFFFFFFFFFF::FFF,FFFFFFFFFFFFFFFFFFFF,::FF,,F,FFFFFFFF:FFFFFFFFFFF:F,FFFF:,FFFFFFFFFFFFFFFFFFFFFFFFF,FF:FF:F:FFFFFF:FFF:FFFFFFF:,FFF,F,FFFF::F,FFFFF,F:FFFFFF,,FF,FFFFF,FFFF:,,FFFFFFF,F,F:FFFF,::FFFFF:FF,F:F
@A00920:152:HGHKKDRXX:2:2101:21576:25958 2:N:0:AGGAGTGG+TAAGACAC
GGACTACAAGGGTATCTAATCCTGTTTGCTCCCCACGCTTTCGCACCTCAGCGTCAATACCTGTCCAGCGAGTCGCCTTCGCCACTGGTGTTCTTCCGAATATCTACGAATTTCACCTCTACACTCGGAATTCCACTCGCCTCTCCAGGATTCTAGCCATCCAGTTTCAAGGGCAGTTCCGGGGTTGAGCCCCGGGATTTCACCCCTGACTTGAAAAGCCGCCTACGTGCGCTTTACGCCCAGTAATTCC
+
FF:FFFFFFFFFFFFFFFFF::FFFFFF:FFFFFFFFFFFF:FFFFFFFFF:FFF,FFFFFFFFFF:FFFFFFFFFFFFFFFFFFFFFFFFFFFFFFFFFFFFFFFFF:FFFFF::FFFFFFFFFFFFFFFFFF:FFFFF:FFFFFFFFFFF:FFF,FFFFF:FFFFFFFFFFFFFFFF:FFFFFFFFFFFFFFFFFFFFFFFFFFFFFFFFFF:FFFFFFFFFFF::FF:FFF:FF:FFF:FFFFFFFF
@A00920:152:HGHKKDRXX:2:2101:24433:27868 2:N:0:AGGAGTGG+TAAGACAC
GGACTACTGGGGTTTCTAATCCTGTTTGATCCCCACGCTTTCGTGCCTCAGCGTCAATGACCGCGTAGTGAGCTGCCTTCGCAATCGGTGTTCTATGTCATATCTAAGCATTTCACCGCTACATGACATATTCCGCTCACCTCCACGGTATTCAAGATAAATAGTATCAACGGCAGTTTCCGAGTTAAGCTCGGAGATTTCACCACTGACTTACCTATCCGCCTACGCACCCTTTAAACCCAGTAAATCC
+
FFFFFFFFFFFFFFFFFF:FFFFFFFFFFFFFFFFFFFFFFFFFFFFFFFFFFF:FFFF:FFFFFFFFFFFFFFFFFFFFFFF,FFFFFFFFF::FFFF:FFFFF,FFFFF:FFFFFFFFFF:FF:F:FFFFFFFFFFFFFFFFFFFFFFF:FFFFFFFFFFFFF:FFFFFFFFFFFFFFFFFFFFF:FFFFFFFFFFFFFFFFFFFFFFFFFFFF:FFF:FFFFFFFFFFF:FFFFFFFFFF:F,FFF:
@A00920:152:HGHKKDRXX:2:2101:2040:27884 2:N:0:AGGAGTGG+TAAGACAC
GGACTACCAGGGTTTCTAATCCTGTTTGCTCCCCACGCTTTCGCACCTCAGCGTCAAAAATAGTCCAGTCAGTCGCCTTCGCCACTGGTGTTCTTCCGAATATCTACGAATTTCACCTCTACACTCGGAATTCCACTCGCCTCTCCAAGATTCTAGCGATCTAGTTTCAATGGCAGTTCCGGGGTTGAGCCCCGGGCTTTCACCTCTGACTTGAATCGCCGCCTACGTGCGCTTTACGCCCAGTAATTCC
+
FFFFFFF,FFFFF,FFFFFFFFFFFFFFFFFFFFFFFFFFFFFFFFFFFFFFFFFFF,F,F:FFFFFFF,FFFFFFFFFFFFFFFFFFFFFFFFFFFFFFFFFFFFFFFFFFFFFFFFFFFFFFFFFFFFFFFFFFFFFFFFFFFFFFFFFFFFFFFFFFFFFFFFFFFF,FFFFFFFFFFFFFFFFFFFFFFF:FFFFFFFFF:FFFFFFFFF:FF:FFFFFFFFF:FFFFFFFF:FFFFFF:,FFFFF
@A00920:152:HGHKKDRXX:2:2101:26919:28228 2:N:0:AGGAGTGG+TAAGACAC
GGACTACCAGGGTATCTAATCCCGTTCGCTACCCTGGCTTTCGCGGCTCAGCGTCAGGTGCAGCCCAGGGCGCCGCCTTCGCCTCTGGTGTTCCTCCGGATCTCTACGCATTTCACCACTCCACCCGGAATTCCACGCACCTCTGCTGCCCTCTAGCTGCCCAGTTTCGAACGGCCTCTCCCGGTGGAGCCGGGAGCTTTCACGTCCGACTTGAACAGCCGCCTGCCCGCGCTGTACGCCCAGTAAATCC
+
,FFF:FFFFF:FF,FFFFF:F:FF::FF,FF:,FFFFFFFFFFFFF:FFF::FFF,F:FFFFF:FFFFF,FFF,FFFFFFF,FF,FFFF,FFFFFFFF:,FFFF,FFFF:,FF:F,FFFFFF,::F:F:F:FF,F,FF,:FFFFFFF:FF:FFFFFFFFFFFFFF,FFFF:F,FF:::FFFFFFF,F:FFFFFFFF:,,,,FFFF,FFFF::FF,FFF::F:FFF:F,FF:FF::FFF::FFFF,,F,FF
@A00920:152:HGHKKDRXX:2:2101:25509:28604 2:N:0:AGGAGTGG+TAAGACAC
GGACTACCGGGGTTTCTAATCCTGTTTGCTCCCCACGCTTTCGCGCCTCAGCGTCGGATCCGGCCCAGCCGGCCGCCTTCGCCACGGGTGTTCTTCCCGATATCTACGCATTCCACCGCTACACCGGGAATTCCACCGGCCTCTACCGGTCCCCAGGTCCGCAGTCTCGGAAGCAGCCCCGGAGTTGAGCCCCGGGATTTCACTTCCGACTTGCTGGTCCCGCCTGCGCGCGCTTTACGCCCAGTGATTC
+
:,FFFFFFFFFFFFF:F:FF,FFFFFFFFFFFFFF::FFF:FFF:FFFF,FF,FFFFFFF:::F:FFFFF:FFFFFFFFFFFFFFF,FFFFFFFFFFFFFFF,,FFFFFFFFFFF,FF:FFFFFFFFFFFFFFFFFFFFFFFFFFFF:FFFF:FFFFFFFFFFFFFFFFFF,FFFF,FFF:FFF:FFFFFFFF:F:FF:FFFFFFFFFFF,FFFFFFFFFFFFFFFFFFFFFFF,FFFFFFFFFF,F,FF
@A00920:152:HGHKKDRXX:2:2101:12138:28964 2:N:0:AGGAGTGG+TAAGACAC
GGACTACTAGGGTATCTAATCCTGTTTGCTCCCCACGCTTTCGAGCCTCAACGTCAGTTACCGTCCAGTAAGCCGCCTTCGCCACTGGTGTTCCTCCTAATATCTACGCATTTCACCGCTACACTAGGAATTCCGCTTACCCCTCCGGCACTCAAGTATGACAGTTTCCAATGCAGTCCACAGGTTGAGCCCATGCCTTTCACATCAGACTTGCCACACCGTCTGCGCTCCCTTTACACCCTGTAAATCC
+
:FFFF:FFFFFFFFFFFF:FFFFFFFFFFFFFFFFFFFFFFFFFFF:FFFFFF:FFF:FFFFFFFF::FFFFFF:F:F::,FF,FF:FFFFFFFFFFFFFF,:FFF:FF,:F,FFF:::FF,,FF:F:,F,F:,F,F:FFFF,FFF:FFFF::FFFFFFF:F:F,,FFFFFFF:,FF:FFFFFFF,F:F:F,FFFFFF,FF:FF:,FF,:,FFF:,F,:FF:F:,FF,F:FFFF:::FF:F,:,,,:,::
@A00920:152:HGHKKDRXX:2:2101:31774:29309 2:N:0:AGGAGTGG+TAAGACAC
GGACTACTGGGGTTTCTAATCCCGTTCGCTCCCCATGCTTTCGCGCCTCAGCGTCAGGTGCGCCCCAGAGTGCCGCCTTCGCCACTGGTGTTCCTCCGCATCTCTACGCATTTCACCACTACACGCGGAATTCCACACTCCTCTGACGCCCTCCAGACCAACAGTATCATCCGACCTCTCCCAGTTTAGCCAGGAGCTTTCACGCATTACTTGCAGACCCGCCTGCGCGCGCTTTACGCCCAGTAATTCC
+
FFFFFFFFFFFFFFFFFFFFFFFFFFFFFF,FFF:FFFFFFFF,FFFFFFFFFFFFFFFFFFFFFFFFFFFFF:FF:FFFFFFFFFFFFFFFFFFFFFF,FFFFFFFFFFFFFFFFFFFFFFFFFFFF:FFFFFFFFFFFFFFFF::F,:FFF:FFFFFFFFFFFFF,FFF:FFF:,FF:FFF:FFFFFFFF:FFFFFFFF,FFFFF,:FFF,:,FF:FFFF:F:FFFFF:F:FFFFFFFF:,FFFFFFF
@A00920:152:HGHKKDRXX:2:2101:19135:30185 2:N:0:AGGAGTGG+TAAGACAC
GGACTACTGGGGTTTCTAATCCCGTTCGCTCCCCATGCTTTCGCATCTCAGCGTCAGGTCAGGCCCAGCGTGTCGCCTTCGCCACTGGTGTTCCTCCGGATCTCTACGCATTTCACCACTACACCCGGAATTCCACACGCCTCTACCTACCTCTAGTCGCGCAGTTCGATTGCGTCCTCGCCCGGTTGAGCCGGGCGCTTTCACGCCTCACTTGCACGACCGCCTCCACGCGCTTTACACCCAGTACATC
+
F:FFFFFFF:FFFFFFFFFFFF,FFF:FFFFF:FFFFFFFFFFFFFFFFFFF:FFFFFFFFFFFFFFFF:FFFFFFFFFFFFFFFF:F,FFFFFFFFFFF,F:FFFFFFFFFFFFFF::F:FFFF,FF::FFFFFFFFF,FFFFFFFFFF:FF,FFFFFF:FFFFFFFFFFFFFFFFFFFFFFF:FF:FF,FF::FFF:FFFFFFFF:FFFFFFFFF:FF:FF:F,FFFFFFFF,FFFFFFF,::F,F:F
@A00920:152:HGHKKDRXX:2:2101:15275:30264 2:N:0:AGGAGTGG+TAAGACAC
GGACTACAAGGGTATCTAATCCCGTTCGCTCCCCACGCCTTCGCGCCTCAGCGTCAGGTCAGGTCCAGCCAGCCGCCTTCGCCACTGGTGTTCCTCCGGATCTCTACGCATTTCACCACTACACACGGAATTCCACTGGCCTCTCCCTGCCTCCAGACACGCCATCTCGACGGACCCTCCCCCGTTGAGCGGGGGGCTTTCACCGCCGATGCGCGTGTCCGCCTGCGCGCGCTTTACGCCCAGTAACTCC
+
FFFFFFFFFFFFFFFFFFFFFFFFFFFFFFFFFFFFFFFFFFFFFFFFFFFFFFFFFFFFFFFFFF:F:FFFFFFFFFFFFFFFFFFFFFFFFFFFFFFFFFFFFFFFFFFFFFFFFFFFFFFF,FFFFFFFFFFF:F:FFFFFFFFFFFFFFFFF:FFF:FFFFFFFFFFFFFFF,:F,FFF:FFFFFFFF:FFF:FFFFFF:,FFFFFF,FFFFFFFFFFFFFFFFFFFFF:F::FF:FFFF,FFFFF
@A00920:152:HGHKKDRXX:2:2101:29812:30389 2:N:0:AGGAGTGG+TAAGACAC
GGACTACTGGGGTATCTAATCCTGTTCGCTCCCCACGCTTTCGCTCCTCAGCGTCAGTACTTGCCCAGAGTGCCGCCTTCGCCACTGGTGTTCCTCCCGATATCTGCGCATTTCACCGCTACACCGGGAATTCCGCACTCCCCTACCAGACTCAAGTCACGGCAGTATCAGCTGACCCCTCCACGTTGAGCGTGGAGATTTCACAGCTGACTTACCGAACCGCCAACGAGCTCTTTACGCCCAATAAAAC
+
FFFFFFFF:FFFF:FFFFFFFF:FFFFFFFFFFFFFFFFFFFFFFFFFFFFFFFFFFFF,,,FF:FFF:F,FFFFFF:FFFFFFF:FFFFFFFFFFFFFF,FFFFFFF,FFFFFFFFFFFFFFFFFFF:FFFFF::FFFFFFFFF:FFFFFFFF:FFFFFFFFFF,:F,,,FFFFF:FF:FFF:F,,F,:FF,FFFF,F:FF:F:FFFFFFFFFFFFF,FFFFF,FFFFFF,:FFFFF:FF:FFFF::,F
@A00920:152:HGHKKDRXX:2:2101:31738:30655 2:N:0:AGGAGTGG+TAAGACAC
GGACTACAAGGGTTTCTAATCCCGTTCGCTCCCCTAGCTTTCGCGCCTCAGCGTCAAGAATGGGCCAGGTAGTCGCCTTCGCCACTGGTGTTCCTCCCGATATCTACGCATTTCACCACTACACCGGGAATTCCACTACCCTCTCCCACCTTCAAGCAGATCAGTTTCCGATGCAGGTTCCCAGTTGAGCCGGGAGATTTCACAGCGGACTTGAGCAGCCGCCTGCGCGCTCTTGACGCCCAATAATTCC
+
:FFFFFF,FFFFF,FFFFFFFFFFFFFFFFFFFF,FFFFFFFFFFFFFFFFFFFFFFFFF:FFFFFFFFFFF:FFFFFFFFFF:F,FFFF,FF,FFFF:FFFFFF:FF:FFFFF:FF,FFFFF:,FFFFFFFFFFFFF,FFFFFF,FFF,FFF,FFF::FFF:FFFFFF,,,FF,F,,,FFFFFFFFFFFF:FFF:FFFFFFF:,FFFFF:F:F:FFF:FFFFF:FFFF,,F:F,:FFF,F,,:F:,FFF
@A00920:152:HGHKKDRXX:2:2101:14705:30812 2:N:0:AGGAGTGG+TAAGACAC
GGACTACAGGGGTTTCTAATCCCGTTCGCTCCCCACGCTTTCGTGCCTTAGTGTCAGGTGCGAGCCAGTTACCTGCCTACGCCATCGGTATTCCTTCTTATATCTACGGATTTCACTCCTACACAAGAAATTCTAGTAACCTCTCTCGCCCTCTAGTTTTGCAGTTCAAGTAATGGACACAGGGTTGAGCCCCGTCATTTCACTACTCGCTTACAAAACCACCTACGCAACTCTTTACGCCCAGTAATTC
+
:,::FFFFFFFFFFFFFFFFFFFFFFFFFFFFFFFFFFFFFFFF:FFFFFFFFFFFFFFFFFFFFFFFFFFFFFFFFFFFFFFFFFFFFFFFFFFFFFFFFFFFFFFFFFFFFFF:FFFFFFFFFFFFFFF:FFFFFFFFF:FFFFFFFFFFFFFFFFFFFFFFFFFFFFFFFFFFFFFFFFFFFFFFFFFFFFFFFFFFFF:FF:FFFFFFFFFFFFFFFFFFFFFFFFF,FF,FFFFF,:,:FF:F,F
@A00920:152:HGHKKDRXX:2:2101:24966:31485 2:N:0:AGGAGTGG+TAAGACAC
GGACTACCGGGGTTTCTAATCCTGTTCGCTCCCCATGCTTTCGCTCCTCAGCGTCAGTAACAGCCCAGAGACCTGCCTTCGCCATCGGTGTTCCTCCGGATATCTACGCATTTCACCACTACACCCGGAATTCCACCACCCTCTACTGCCCTCAAGCCCAGCAGTATCGGACAGCCTCTCCCGGTTGAGCCGAGAGATTTCATGCCCGACTTGCTGAGCCGCCTGAACACGCTTTACGCCCAGTAAATCC
+
FFFFFFFFFFFFFFFFFFFFFFFFFFFFF:FFFFFFFFFFFFFFFFFFFFFFFFFFFFF:FFFFFFFFFFFFFFFFFFFFFFFFFFFFFFFFFFFFFFFFFFFFFFFFFFFFFFFFFFFFFFFFFFFFFFFFFFFFFFFFFFFFFFFFFFFFFFFFFFFFFFFFFFFFFFFFFFFFFFFFFFFFFF:FFFFFFFF:FFFFFFFFF,FF:FFFFFFFFFFFFFFFFFFFF:FF,:FF:FFFFFFF:::FFF
@A00920:152:HGHKKDRXX:2:2101:20898:31673 2:N:0:AGGAGTGG+TAAGACAC
GGACTACTAGGGTTTCTAATCCTGTTTGCTCCCCACGCTTTCGCACCTCAGCGTCAGTACCGGACCAGAGAGTCGCCTTCGCCACTGGTGTTCCTCCCGATATCTACGCATTCCACCACTACACCGGGAATTCCACTCTCCCCTAGGTACCTCAAGACTGGCAGTATCCAAGGGCCTCTCCCAGTTGAGCCGGGAGCTTTAACCTCAGACTGACCAATCCGCCTGCGCTCGCTTTACGCCCAATAAATCC
+
FFFFFFFFFFFFFFFFFFFFFFFFFFFFFFFFFFFFFFFFFFFFFFFFFFFFFFFFFFFFFFFFFFFFFFFFFFFFFFFFFFFFFFFFFFFFFFFFFFFFFFFFF:FFFFFFFFFFFFFFFFFF,FFFFFFFFFFFFFFFFFFFFF:F,FFFFFFFFF,:,FF:FFFFFFFFFF:FFFFFFFFFFFFFFFFFFFFFFFFFFFF::FFFFF::F:FFFFFFFFFFFFFFFFFFFFFFFFF:FFFFFFFFFF
@A00920:152:HGHKKDRXX:2:2101:23963:33724 2:N:0:AGGAGTGG+TAAGACAC
GGACTACCAGGGTTTCTAATCCCGTTTGCTCCCCACGCTTTCGCGCCTCAGCGTCAGTTTACGTCCAGAAAGACGCCTTCGCCACCGGTGTTCTTCCTAATCTCTACGCATTTCACCGCTACACCAGGAATTCCGCTTTCCTCTCCGAAACTCCAGCCGCCAAGTTTCCATCGCATCTCGGCATTAAGCCCCGCACTTTTCAGATGGAAATTATAGGACCCCTGCGGGCGCTTTACCGCCAAGAAATCCG
+
FF:FFFF,FFFFF,FF:FFFFF,FFFFFFFFFFF,,FFFFFFFFFFFFF:FFFFFFFFF,,FFFFFFF,FFF,FFFFFFFFFFFFFFF,FFFF,FFF::FF:FFFFFFFFFFFFFFFFFFFFFF,FFF:FFFFF,FF:,FFFFFFF,F,FFFFFFFFF,,F,FFFFFFF,,,,FF,F:F,,,,FF:,FFFF,F,,,,,FF,FFF,:FF,,F,::,,,,:,,F,::,,,FFF,,F,,,,FF:,,,F,F,F,
@A00920:152:HGHKKDRXX:2:2101:32081:33724 2:N:0:AGGAGTGG+TAAGACAC
GGACTACTAGGGTTTCTAATCCCGTTTGCTCCCCTGGCTTTCGCTCCTCAGCGTCAGTAATTGTCCAGAATGCCGCCTTCGCCACCGGTGTTCCTCCAGATATCTACTCATTTCACCGCTACACCTGGAATTCCGCATTCCTCTCCCACACTCAAGCCATCCAGTCTCACACGCAGTTCCACGGTTGAGCCGTGGGCTTTCACGTGTGACTTAGTTGGCCGCCTACGAGCGCTTTACGCCCAGTAATTCC
+
FFFFFFFFFFFFFFFFFFFFFFFFFFFFFFFFFFFFFFFFFFFFFFFFFFFFFFFFF:F:F,FFFFFFFFF,FFFFFFFFFFFFFFFFFFFFFFFFFFFFFFFFFFF,FF:FFF,FFFFFFFFFFFFFFFFFFF:F,::FFFFF,FFF::FFFFFFFFFFFFFFFFFF,FFFFF,FFFFF:F:FFFFFFFFF,FF:,FFFFFFF:F,FFFFFFF:FF,FFFFFF,FFFFF,FFFFFFFFFFFFFFFF:FF
@A00920:152:HGHKKDRXX:2:2101:3703:34522 2:N:0:AGGAGTGG+TAAGACAC
GGACTACTCGGGTATCTAATCCCGTTCGCTCCCCTAGCTTTCGCGGCTCAGCGTCAGGTGCAGCCCAGGGCGCCGCCTTCGCCTCTGGTGTTCCTCCGGATCTCTACGCATTTCACCACTACACCCGGAATTCCACACGCCTCTACCACCCTCTAGTCTGCCAGTATCCAACGACCTCTCCCGGTTTAGCCGGGAGCTTTCACGCCAGACTTAACAGTCCGCCTACACGCCCTTTACGCCCAGTAACTCC
+
FFFFFFFFFFFFFFFFFFFFFFFFFFFFFFFFFFFFFFFFFFFFFFFFFFFFFFFFFFFFFFFFF,FFFFFFFFFFFFFFFFFFFFFFFFFFFFFFFFFFFFFFFFFFFFFFFFFFFFFFFF:FFFFFFFFFFFFFFFFFFFFFFFFFFFFFF:FFFFFFFFFFFFFFFFFFFFFFFFFFFFFFFFFFFFFFFFFFFFFFFFFFFF:FFFFFFFFFFFFFFFFFFFFFFFFFFF::FFFFF:FFF:FFFF
@A00920:152:HGHKKDRXX:2:2101:3351:34726 2:N:0:AGGAGTGG+TAAGACAC
GGACTACTGGGGTTTCTAATCCCGTTCGCTCCCCATGCTTTCGCATCTCAGCGTCAGGTCAGGCCCAGCGTGTCGCCTTCGCCACTGGTGTTCCTCCGGATCTCTACGCATTTCACCACTACACCCGGAATTCCACACGCCTCTACCTACCTCTAGTCGCGCAGTTCGATTGCGTCCTCGCCCGGTTGAGCCGGGCGCTTTCACGCCTCACTTGCACGACCGCCTACACGCGCTTTACACCCAGTAAATC
+
FFFFFFFFFFFFFF:FFFFFFF:FFFFFFFFFFFFFFFFFFFFFFFFFF:FFFFFF:FFF,FFFFFFFFFFFFFFFF:FFFF:FFFFFFFFFFF:FFFFFFFFFF:FFFFFFFFFFFFFFFFF:FFFFFFFFFFFFFFFFFFFFF:FFFFF,FFFFF:FFFF,FFFFFFFFFFFFFFFFFF,FFFFF:FFFFFFFF:::F:FFFFFFFFFFFFFFFFF::::FFF:FF:FFFF:FF:F:F:FFFFF:FFF
@A00920:152:HGHKKDRXX:2:2101:10619:35603 2:N:0:AGGAGTGG+TAAGACAC
GGACTACTCGGGTTTCTAATCCCGTTTGCTCCCCTGGCTTTCGCGCCTCAGCGTCAGTTTCGGTCCAGAATGCCGCCTTCGCCACCGGTGTTCCTCCAGATATCTACGCATTTCACCGCTACACCTGGAATTCCACATACCTCTCCCGAACTCAAGTCACCCAGTATCGGACGCAGTTCCCAAGTTAAGCTTGGGGATTTCACGTCCGACTTAGGCGACCGCCTACGCGCCCTTTACGCCCAGTAATTCC
+
FFFFFFFFFFFFFFFFFFFFFFFFFFFFFFFFFFFFFFFFFFFFFFFFFFFFFFFFFFFFFFFFFFFFFFFFF:FFFFFFFFFFFFFFFFFFFFFFFFFFFFFFFFFFFFFFFFFFFFFFFFFFFFFF,FFFFFFFFF,FFFFFFFFFFF,FFFFF::FFFFFFFF:F,FF:FFFFF:FFFFF::FFFFF,FFFFFFFFF,FF,FF,FFFFFFFF:FFFFF:FFF:FF,FFFF:FFF,FF:FFFFFFFFF
@A00920:152:HGHKKDRXX:2:2101:7401:35665 2:N:0:AGGAGTGG+TAAGACAC
GGACTACAGGGGTATCTAATCCCGTTCGCTCCCCATGCTTTCGCATCTCAGCGTCAGGTCAGGCCCAGCGTGTCGCCTTCGCCACTGGTGTTCCTCCGGATCTCTACGCATTTCACCACTACACCCGGAATTCCACACGCCTCTACCTACCTCTAGTCGCGCAGTTCGATTGCGTCCTCGCCCGGTTGAGCCGGGCGCTTTCACGCCTCACTTGCACGACCGCCTACACGCGCTTTACACCCAGTAAATC
+
FFFFFFFF:FFFF,FFFFFFFFFFF:FFFFFFFFFFFFFFFFFFFFFFF:FFFFFF:FFF:FFFFFFFFFFFFFFFFFFFFFFFFFFFFFFFFFFFFFFFFF:FFFFFFFF:FFFFFFFFFFFFFFFFFFFFFFFFFFFFFFFFFFFFFF,,FFFFF:FFFF:F,FFFFFF:FFFFFFFFFFFFFFFFFFFFFFFFFFFFFFFFFFFF:::FFFFFFFFF:FFF,FF::FFFFF,FFFFFFFF:FFF:F:
@A00920:152:HGHKKDRXX:2:2101:1334:36370 2:N:0:AGGAGTGG+TAAGACAC
GGACTACACGGGTATCTAATCCCGTTTGCTCCCCTGGCTGTCGCGCCTCAGCGTCAGTGTCGGTCCAGAATGCCGCCTTCGCCACCGGTGTTCCTCCAGATATCTACGCATTTCACCGCTACACCAGGAATTCCACATTCCTCTCCCGAACTCAAGCCCACCAGTATCGGACGCAGTTCCCCCGTTGAGCCGAGGGATTTCACGTCCGACTTAGCAGGCCGCCTACGCGCCCTGTACGCCCAGTAATTCC
+
FFFF,FF,F:FF:,,FFFF:FFF:FFFFFFF:FFF:FFF:,F:FFF,::FFFFFFFF,,FFFF:F:F:,FF,F:F:F,,F:FF:FFFFFF,FF:,FF:,:FFF:,FFF:FFF:FFFF:F,FFFF:,F:F,FF:F,:FFF:F:FF,,FF:,FFFFFFFFFFF,FFFFF:FFFFFF,FF,FFFF,F,F,FFF:,FFFFFF,F:FFF:FFFFF:,FFF,:FFF:FFFFFFF:F:F:F::F:FFFFFF,FF:::
@A00920:152:HGHKKDRXX:2:2101:32796:36620 2:N:0:AGGAGTGG+TAAGACAC
GGACTACTGGGGTATCTAATCCCGTTCGCTCCCCATGCTTTCGCCTCTCAGCGTCAGGTCAGGCCCAGCGTGTCGCCTTCGCCACTGGTGTTCCTCCGGATCTCTACGCATTTCACCACTACACCCGGAATTCCACACGCCTCTACCTGCCTCTAGCCCCGCAGTTCGGTCACGTCCTCGCCCGGTTGAGCCGGGCGCTTTCACGCGCCACTTGCAGGACCGCCTACACGCGCTTTACACCCAGTAAATC
+
FFFFFFF:FFFFFFFFFFFFFFF:F:FFFFFFFFF::FFFFF:F:FFF:FFFFFFFFFFFFFFFFFF:FFF:FFFFFF:FFFFFF:FF:FFFFFFFFFFFFFFFFFFFFFFFFFFFFFFFFFF:FFFFFFFFFFFFFFFFFFFFF:FFFFFFFFFFFF:F:FFF:FFF:FFFFFFFFF:F,FFFFFF:FFFFFFFFFFFFFFFFFFFFFFFF:FFF:FFFFFFFFFFFFFFFFF:FFFFFFFF:FFFF,F
@A00920:152:HGHKKDRXX:2:2102:18936:1125 2:N:0:AGGAGTGG+TAAGACAC
GGACTACCGGGGTATCTAATCCCGTTCGCTCCCCTAGCTTTCGCGTTTGAGCGTCAAGTAAAGGCCAGGTGGCCGCTTTCGCCACTGGTGTTCCTCCCGATATCTACGCATTTCACCACTACACCGGGAATTCCGCTACCCTCTCCAACCTTCAAGCCGAGCAGTTTCCGATAACATATTCCAGTTAAGCCGCAAGCTTTCACGACCGACTTGCCCAGCCGCCTGAGCGCGCTTTACGCCCAGTAAATCC
+
FFFFFFFFFFFF::FFFFFFFFFFFFFFFFFFFFFFFFFFFFFFF,,F,FFFFFFF,F,F:,F,FF,FFF,FFFFF,FFFFFFFFFFFFFFFFFFFFFFFFFFFFFFFFFFFFFFFFFFF,FFFF,FFFFFFFF,F,:FFFFFF,F,:FF,FF,FFFFFF:FFFF,FF:F:,,FF,F,F,FF,FFF,FFFFF,,FFF:F:FF,,:F,FFFFFF:FFF:,FFFFFF:,F:F,F:,FFFFFFFFF:FFFFFF
@A00920:152:HGHKKDRXX:2:2102:32018:1235 2:N:0:AGGAGTGG+TAAGACAC
GGACTACCAGGGTTTCTAATCCCGTTCGCTCCCCATGCTTTCGCCTCTCAGCGTCAGGTCAGGCCCAGCGTGTCGCCTTCGCCACTGGTGTTCCTCCGGATCTCTACGCATTTCACCACTACACCCGGAATTCCACACGCCTCTACCTGCCTCTAGCCCCGCAGTTCGGTCACGTCCTCGCCCGGTTGAGCCGGGCGCTTTCACGCGCCACTTGCAGGACCGCCTACACGCGCTTTACACCCAGTAAATC
+
,F::FF:FFFFFFFFFFF,FFFFFFFFF:FF:FFFFFFF:FFFFFFFFFFFF:FF:FFFFFFF:FFFFFFFFFFFF:FFFF:FFFFFFFFFFFFFFFFFFFFF:FFFFFFFFFFFFFF:FFFFFFFFF:FFFFFFFF:FFFFFFF:FFFFFFF:FFFFFFFFFFFFFFFFFFFFFFFFFFFFFFFF,FFFFFFF:FFF:F:F,FFFFFFFF,FFFFF::,FF,FFFFFFF,FFFFFFF::FFFFFF,:::
@A00920:152:HGHKKDRXX:2:2102:30581:1595 2:N:0:AGGAGTGG+TAAGACAC
GGACTACCGGGGTATCTAATCCTGTTTGCTCCCCACGCTTTCGCACCTGAGCGTCAGTATTGGTCCAGGAAGTCGCCTTCGCCACTGATGTTCCTTCCGATATCTACGCATTTCACCGCTACACCGGAAATTCCCCTTCCCTCTCCCATACTCGAGCAACTCAGTTTCGGATGCAGTTCCCAGTTGGAGCCCGGGGATTTCACACCCGCCATACCAACCCGCCTCCGTCGGCTTTACGCCCAGAAATACC
+
FFFFFFFFFFFFFFFFFFFFFF:FFF,FFF,FFFFFFFFFFFFFF:FFFFFFFFFFF,F::,FFFFFFFFFF:FFFFFFFFFFFFFFFFFFFFFFFFF:FF:F:FFFFFFFFFFFFFFFFFFFF:FFF,FFFFF,FFFFFFFFFFF,FFFFFF:FFF:F,,FFFFF:F:F,,FF,:F,F:FFF,::,,,FFFF,:,:,F,,,:,:FF,,,F,F:FF,,FF:F,,F,:F,,,,FF:F:,FF,,,,F,F,FF
@A00920:152:HGHKKDRXX:2:2102:11867:1846 2:N:0:AGGAGTGG+TAAGACAC
GGACTACAAGGGTATCTAATCCTGTTCGCTCCCCACGCTTTCGCGCCTCAGCGTCAGACAAGGCCCAGCAGGCCGCCTTCGCCTCTGGTGTTCTTCCGGATCTCTACGCATTCCACCGCTACACCCGGAATTCCGCCTGCCTCTACCTGTCTCCAGCCCTCCAGTATCCCCCGGCGTGCACGGAGTTGAGCTCCGGCCTTTCACGGGTCGACTTAAAAGGCCGCCTGCGCGCGCTTTACGCCCAGTAATT
+
FFFFFFFFFFFFFFFFFFFFFFFFFFFFFFFFFFFFFFFFFFFFFFFFFFFFFFFFFFFFFFFFFF:FF:FFFFFFFFF:FFFFFFFFFFFFFF:FFFFFFFFFFFFFFFFFFFFFFFFFFFFF,FFFFF:FFFFFFFFF:FFFFFFFFFFFFFFFFF:FFF,FF,:FFFFFFFFFFFFFFF:FF,FFFFFFFFFFF,F,FFFFFFFF,FF:F:F:::FFFFFFFFFFFFFFF:FFF,FFF:FFFF,FF:
@A00920:152:HGHKKDRXX:2:2102:5755:2347 2:N:0:AGGAGTGG+TAAGACAC
GGACTACTGGGGTTTCTAATCCTGTTTGCTACCCACGCTTTCGCTCCTCAGCGTCAGTTACGGCCCAGAGTGGCGCCTTCGCCACCGGTGTTCCTCCTGATATCTGCGCATTTCACCGCTACACCAGGAATTCCCCACTCCCCTACCGTACTCAAGTCACAGCAGTATCGGGTGGCGGCTCTGGGTTGAGCCCAGAGTTTTCACACCCGACTTACTGAACCGCCTACGAGCTCTTTACGCCCAATAATTC
+
FFFFFFFFFFFFFF:FFFFFFF:FFFFFFFFF:FF:FFFFFFFFF:F:FFFFFFFFFFFFFFFFFFF,FFFFFFFFFFFFFFFFFFFFFFF:FFFFFFFFFFF:FFFFFFFF:FFFFFFF:F:FFF:FFFFFFFFFFFFF:F:,FFFFFFFFFFFFFFFF,FFFFFF,FFFFFFFFFFFFFFFFF,FFFFFFFFFFFFFFFFFFF,:FFFFFFFFFFFFFF:FFFFFFFFF,F:FFFFF:,FFFF:F,F,
@A00920:152:HGHKKDRXX:2:2102:8106:2816 2:N:0:AGGAGTGG+TAAGACAC
GGACTACTCGGGTTTCTAATCCTGTTCGCTCCCCACGCTTTCGCTCCTCAGCGTCAGTATCGGCCCAGAGACCCGCCTTCGCCACCGGTGTTCCTCCTGATATCTGCGCATTTCACCGCTACACCAGGAATTCCAGTCTCCCCTGCCGAACTCCAGTGATGCCCGTATCGACCGCACGCCCACAGTTAAGCTGTAGGTTTTCACGGCCGACGCGACACACCGCCTACGAGCTCTTTACGCCCAATAATTC
+
FFFFFFFFFFFFF:FFFFFFFFFFFFFFFFFFFFFFFFFFFFFFFFFFF:F:FFFFFFFFFFFFFFFFFFFFFFFFFFFFFFF,FFF:FFF:FFFFFFFFFFFFFFFFFF:FFF:FFFFFFFFFFFFFF,FFFFFFFFFFFFFF:FFFFFFFFFFFFFFFFFFFFFFFFFFFFFFFFFFFFF:FFFFFFFFFFFFF:,F,FFFFFFFFFFFFFF:FFFFFFFF:,::FF:F:F,FFF:FF:F::F,:,FF
@A00920:152:HGHKKDRXX:2:2102:5430:3411 2:N:0:AGGAGTGG+TAAGACAC
GGACTACAGGGGTATCTAATCCCGTTCGCTCCCCATGCTTTCGCTTCTCAGCGTCAATAACGGCCCAGAGTCTCGCCTTCGCCACAGGTGTTCCTCCTGATCTCTGCGCATTTCACCACTACACCAGGAATTCCACACTCCCCTACCTACATCTAGACTCCCAGTAAGGTACCCTACACCCCAGTTTCACCACGGCCATTTCACGACTCACAATCACGACCGCAACGACGCCCTTTACACCCAGAAATAC
+
FFFFFFF,FFFFFFFFFFFFFF,FFF,FFFFFFFF,FFFFFFFF,,FFFFFFFFFF:,F,,FFFFFFF,F,:,FF:FFFFFFF,F,FFFFFFFFF:F,,FF,FFF,FFFFFFFFFFFFFFFF:FF,FFF:FFFFF,,F:FF,FFFFFFFF,FFFF:,F,,FF,FF::,,F:F,,,,F,F,,F,F,F:,,,F,,FF:,,F,,,:,,,F:,F,,F,FF,:,FF,F,,,,F,:F,,FF,FFFFF::F:F,,,:
@A00920:152:HGHKKDRXX:2:2102:10818:3537 2:N:0:AGGAGTGG+TAAGACAC
GGACTACTAGGGTATCTAATCCCGTTTGCTCCCCTAGCTTTCGCTCCTCAGCGTCAATGTCGGTCCAGGATGCCGCCTTCGCCACCGGTATTCCTCCAGATATCTACGCATTTCACCGCTACACCTGGAATTCTACTGGCCTCTCTCTACCTCTAGTCGGGCAGTCTTGCACGGCCTCTCCCGGTTGAGCCTGGGAGCTTTCACGTCCGACTTGGACCACCGCCTGCCCGCGCTTTACGCCCAATAAATC
+
FFFFFFFFFFFFFF:FFFFFFFFFFFFFFFFFFFFFFFFFFFFFFFFFF,FFFFFFFFFFFFFFFFFFFFFFFFFFFFFFFFF:FFFFFFFFFFFFFFFFFFFFFFFF:FF,FFFFFFFF:,FFFFFFFFFFFF:FFFFFF::FFF:FFFFFFFFF:FFFFFFF:FFFFFFFFFFFFFFFFFFFFFFFFFFF:FF,FFFFFF:FFFFFF:FFFFFFFFFFFFFFFFF:FFFFF:FF:FFFF:F,FFFFFF
@A00920:152:HGHKKDRXX:2:2102:32380:3583 2:N:0:AGGAGTGG+TAAGACAC
GGACTACAGGGGTTTCTAATCCTGTTTGCTCCCCACGCTGTCGCGCCTCAGCGTCAGCAACGGCCCAGCAGACCGCCTTCGCCACTGGTGTTCTTCCCGATCTCTACGCATTCCACCGCTACACCGGGAATTCCATCTGCCTCTACCGTGCTCAAGTCCGACAGTCTAGAAGGCAGGTCCACGGTTGAGCCGTGGAATTTCACCCCCTACTTACCGAACCGCCTACGCGCCCTTTACGCCCAGTAATTCC
+
FFFFFFFFFFFFFFF:FFFFFFFFFFFFFFFFFFFFFFFFFFFFFF,FFFFFFF:FFFFFFFFFFFFFFFFFFFFFFFFFFFF:FFFFFFFF:FFFFFFFFFFFFFFFFFFFFFFFFF:FFF:FFFFFF:FFFFFFFFFFFFFFFFFFFFFFFFFFFFFFF:FFFF,FFFFFFFFFFFFFFFFFFFFFFFFFFFFFFFFFFFFFFFFFFFFF:FFFFFFFFFFFF,FF:FFFF:F:FFFFFFF:FFFF:F
@A00920:152:HGHKKDRXX:2:2102:15148:4648 2:N:0:AGGAGTGG+TAAGACAC
GGACTACAGGGGTTTCTAATCCTGTTTGCTCCCCACGCTTTCGCGTCTCAGCGTCAGTCGTCGTCCAGGAAGCCGCCTTCGCCACCGGTGTTCCTCTCGATATCTACGAATTTCACCTCTACACCGAGAATTCCGCTTCCCTCTCCGACACTCAAGCCAAGCAGTTTCGAGTGCACTTCCCAGGTTGAGCCCGGGGCTTTCACACCCGACTTGCCAAGCCGCCTACACGCGCTTTACGCCCAGTAATTCC
+
FFFFFFFFFFFFFFFFFFFFFFFF:FFFFFFFFFFFFFFFFFFFFFFFFFFFFFFFFFFFFFFFFFFFFFFFFFFFF:FFF:FFFFFFFFFF:FFFFFFFF:FF:FFFFFFFFFFFFFFFFFFFFFFFFFFFFFFFFFFFFFFFFFFFFFFFFFFFFFFFFFFFFF:FFFFFFFFF:FFFFFFFFFFFFFFFFFFF:FFFFFFFFFFFFFFFFF:FFFFFFFFFFFFFFFFFFF:FFFFFF:FFFFFFFF
@A00920:152:HGHKKDRXX:2:2102:12680:7200 2:N:0:AGGAGTGG+TAAGACAC
GGACTACTGGGGTTTCTAATCCTGTTTGCTCCCCACGCTTTCGTGCATGAGCGTCAGTGCAGGCCCAGGGGATTGCCTTCGCCATCGGTGTTCCTCCGCATATCTACGCATTTCACTGCTACACGCGGAATTCCATCCCCCTCTACCGTACTCTAGCTATGCAGTCACAAATGCAGTTCCCAGGTTAAGCCCGGGGATTTCACACCTGTCTTAAATAACCGCCTGCGCACGCTTTACGCCCAGTAATTCC
+
FFFFFFFFFF:FFFF:FFFFF:FFFFFFFFFFFFFF:FF:FFFFFFFFFFFFFFFFF,FFFFFFFFFFFFFFFF,FFFFF,F,F:FFF:FFFFFFFFF:FFFFFFF:FFFFFFF,::FFFF,F:FF,,FFFFFFFF::F,:FF:F,FF:F,::FFFFFFFFFF,FFFFF:F:FFFFFFF,,FF:FF:F,FFF,FF,FFFF,F,:F,FFF:FFF,::FF,,FFF::F:FF,FFFF:F,F,FFFFFFFF:,F
@A00920:152:HGHKKDRXX:2:2102:30400:7545 2:N:0:AGGAGTGG+TAAGACAC
GGACTACACGGGTTTCTAATCCCGTTCGCTCCCCATGCTGTCGCGTCTTAGCGTCAGGTACGGCCCAGCGAGTCGCCTTCGCCACTGGTGTTCCTCCGGATCTCTACGCATTTCACCACTACACCCGGAATTCCACTCGCCTCTACCGTCCTCTAGTCAACCAGTATCCAACGACCTCTCCCGGTTTAGCCGGGAGCTTTCACGCTAGACTTAATCAACCGCCTGCACGCCCTTTACGCCCAGTAACTCC
+
FFFFFFFFFFFFFFFFFFFFFFFFFFFFFFFFFFFF:FFFFFFFFFFFFFFFFFFFFFFFFFFFFFFFFFFFFFFFFFFFFFFFFFFFFFFFFFFFFFFFFF:FFF,FFFFF:FFFFFF:FFFFF,FFFF,FFFFFFFFFFFFFF:FFFF:FFFFFF:FFFFFFFFFFFFFFFFFFFFF:FFFF,FFFFF:FFFFFFFFFF:FFFF,F:FF,FFFFFFFFFFFFFFF,F:FFFFFFFFFF:FF:FFF:FF
@A00920:152:HGHKKDRXX:2:2102:22426:7952 2:N:0:AGGAGTGG+TAAGACAC
GGACTACTCGGGTATCTAATCCTGTTCGCTCCCCACGCTTTCGCGCCTCAGCGTCAGTATTATGCCAGGTGGCTGCCTTCGCCATCGACGTTCCTTCCGATCTCTACGCATTTCACCGCTACACCGGAAATTCCGCCACCCTCTCATATACTCTAGTGCCATAGTTTGCGATGCACTTCCCAGGTTAAGCCCAGGGCTTTCACATCACACCCATTTCACCGCCTACGCGCCCTTTACGCCCAGTAACTCC
+
FFFFFFFFFFFFFFFFFFFFFFFFFFFFFFFFFFF:F:FFFFFFFFFFFFFFFFFFFFFFFFFFFFFFFFFFFFFFFF:FFFFFFFFFFFFFFFFFFFFF:FFFFFFFFF:FFFFFFFFF:FFFFFFFFFFFFFFFFFFF:FFFFFFFFFFFFFFFFFFFFFFFFFFFFFFFFFFFFFFFFFFFF::FFFFFFFFFFFFFF:FFFF:FFF,FFFFFF:FFFFFF,FFFFFFFFFFFFFFFFFFFF:FFFF
@A00920:152:HGHKKDRXX:2:2102:30662:8876 2:N:0:AGGAGTGG+TAAGACAC
GGACTACCGGGGTTTCTAATCCTGTTTGCTCCCCACGCTTTCGCGTCTCAGCGTCAGTTACTGTCCAGGAAGCCGCCTTCGCCACCGGTGTTCCTCTCGATATCTACGCATTTCACCGCTACACTCGGAATTCCGCATCCCTCTCCCAGCCTCGAGCCATGCAGTTTTCCAGGACCCCTCCTGGTTGAGCCAGGAGATTTCACCCGGAACTTGCATGGCCGCCTGCGGGCTCTTTACGCCCAGTAAATCC
+
FFFFFFFFFFFFFFFFFFFFFFFFFFFFFFFFFFFFFFFFFFFFFFFFFFFFFFFFF,FFFFFFFFFFFFFFFFFFFF:FFFFFFFFFFFFFFFFFFFFFFFFFFFFFFFFFFFFFFFFFFFFFFFFFFFFFFFFFFFFFFFFFFFFFFFFFFFFFFFFFFFFFFFFF:FFFFFFFFFFFFFFFFFFFFFFFFF:FFFFFFFFFFF:F:FFFFFFF::FFFFFFFFFFFFFFFFFFFFFFFFFFFFFFFF
@A00920:152:HGHKKDRXX:2:2102:10267:8970 2:N:0:AGGAGTGG+TAAGACAC
GGACTACCAGGGTTTCTAATCCTGTTTGATCCCCACGCTTTCGTGCCTCAGAGTCAATATTCGCGTAGTGAGCTGCCTTCGCAATTGGTGTTCTATGTCATCTCTAAGCATTTCACCGCTACATGACATGTTCCGCTCACCTCCACGGTATTCAAGACAGATAGTATCAACGGCAGTTTCCGGGTTAAGCCCGGAGATTTCACCACTGACTTACCTGCCCTCCTACGCACCCTTTAAACCCAGTGAATCC
+
FFFFF:FFF,F:,FF,:FFFFFFF:FFF:FFF:FF:FFFFFFFFFFFFF::::FFFFFFF:FFFFFFFFFFFFFFFFFFFFFFFFFFFFFFFFFFFFFFFFF:FFFFFFFFFFFFFF,:::F,FFFFFF,FFF:FFFFF:FFFFFFF:FFFF:FF,FFFF:F:,FFF,FFF:,FF,FFF,FFF:FFF:,F,FF,FFFF:F,FF:FFF,FFFFF:FFFFFFFFFFF,FF,FFFF,FFFFF:,FF:FFFF:F
@A00920:152:HGHKKDRXX:2:2102:12554:9142 2:N:0:AGGAGTGG+TAAGACAC
GGACTACTCGGGTTTCTAATCCTGTTTGATCCCCACGCTTTCGTATCTCAGCGTCAGTGTTGGGCCAATTGGCCGCCTTCGCCACCGGTCTTCCACCTGATATCTACGTATTTCACCACTACACCAGGTATTCTACCAATCTCTCCCACACTCAAGCTCTCCAGTTTCGAACGCAATTCCATGGTTAAGCCATGGGATTTCACGACCGACTTAGAGAGCCGCCTACATACGCTTTACGCCCAGTGATACC
+
FFFFFFFFFFFFFFFFFFF,FFFFFFFFFFFFFFFFFFFFFFFFFFFFFFFFFFFFFFF:FFFFFFFFFFFFFFFFFFFFFFFFFFFFF,FFFFFFFFFFFFFFFFFFFF:FFFFFFFF:FFFFFFFFFFFFFFFFFFFFFFFFFFFFFFFFFFF:,:FFFFFFFFFFFFFFFFFF::FFFFFFFFFFFFFF:FFFFFFFFFFFFFFFFFFFFFFF,FFFFFFFFFFFFFFFF,FF,FFFFF:FFFF,:F
@A00920:152:HGHKKDRXX:2:2102:24777:9142 2:N:0:AGGAGTGG+TAAGACAC
GGACTACACGGGTATCTAATCCTGTTTGATCCCCACGCTTTCGTGCCTCAGTGTCAATATATGCGTAGTCAGCTGCCTTCGCAATTGGTGTTCTATGTCATATCTAAGCATTTCACCGCTACATGACATATTCCGATGACCTCCACAATATTCAAGACTGATAGTATCAATGGCGGTTTCCAAGTTAAGCTCGGAGGTTTAACCACTGTCTTACCAACCCACCTACGCACCCTTTAAACCCAGTGAATCC
+
FFFFFFF:FFFFF,FFF:FFFFFFFFFFFFFFFFFFFFFFFFFFFFFFFFF:FFFFFFF:FFFFFFFF,:F:FFFFFFFFFF:FFFFFFFFFF,FF::FFFFFFF,FFFFFFFFFFFFFFFFFFFF:FFFFFFFF,F:FFF,F:FFFFFF:FFFFF,FF:FF,,FF,FFFFF,,,,,F,:F,,,,F:,,,,FF,F,,FFF,,FFFF,,:FFFFFF,,F,FF,F::,FF:,F,,:F,FFFFF:,FFFF:,F
@A00920:152:HGHKKDRXX:2:2102:15239:9659 2:N:0:AGGAGTGG+TAAGACAC
GGACTACTAGGGTTTCTAATCCTGTTTGCTCCCCTCGCTTTCGCGCCTCAGCGTCGGATCCGGCCCAGTCGGCCGCCTTCGCCACGGGTGTTCTTACAGATATCTACGCATTCCACCGCTACACCTGTAATTCCACCGACCTCTACCGATCCCTAGATCCGCAGTATCAGAAGCAGCTTCGGAGTTGAGCTCCGACATTTCACTTCCGACTTACAGGACCCGCCTGCGCGCGCTTTACGCCCAGTAATTC
+
FFFFFFFFFFFFFFFFFFFFFF,FFFFFFFFFFF,,FFFFFFF:FFFFFFFFF:F:F,F:F:F,FFFF,:,,FFFFFFFFFFFFFFFFFFFFF:FFFFFFFFFFFFFFFFFF,FFFFFFFFFFFFFFF:FFFFFF::FFFF:FFFF:FFFFFFFF:F:FFFFFFFFFFFFFFFFFFF:,FFFFFFFFFFFFF:::,F,FFF:FF,FFFFFFFFFF,FFFFFFF,,,:FF,F,,FFFFF,FFF:F:FFF:F
@A00920:152:HGHKKDRXX:2:2102:30987:9690 2:N:0:AGGAGTGG+TAAGACAC
GGACTACACGGGTTTCTAATCCCGTTTGCTCCCCTAGCCTTCGTGCATGAGCGTCAGGAACTGCCCAGAGATTCGCCTTCGCCACTGGTCTTCCTCACGATATCTACGCATTTCACTGCTACACCGTGAATTCCAATCTCCTCTACAGTCCTCTAGCATGGCAGTCTCAGGTGCAGTTTAGAGGTTGAGCCCCTAAATTTCACACCCGACTTACCACACAGCCTGCGCACCCTTTACGCCCAATGAATCC
+
FFFFFFFFFFFFFFF:FFF:F:FFFF:FF:FF:FFF:FF:F:F:FFFFFFF:FFFFF:F::FFFF:FF:FFFF,FFFF,F:FFF,F:FFFFFFFF:FF:F,:FFF,FFF::FFFFF:FFF::FF:FFF:,:FFFFF:FFFFFFFFFFFFFFFFFFFF:,FFFF:F,FFFFFFFFFF:FFFFFFFF::FFFFFFF,FFFF:FFF:,FFFFFFFFFFFFFFFFFFFFFFFF:F:F,F:FFFFF:,FF:F,F:
@A00920:152:HGHKKDRXX:2:2102:8956:9862 2:N:0:AGGAGTGG+TAAGACAC
GGACTACCAGGGTATCTAATCCCGTTCGCTCCCCATGCTTTCGCCTCTCAGCGTCAGGTCAGGCCCAGCGTGTCGCCTTCGCCACTGGTGTTCCTCCGGATCTCTACGCATTTCACCACTACACCCGGAATTCCACACGCCTCTACCTGCCTCTAGCCCCGCAGTTCGGTCACGTCCTCGCCCGGTTGAGCCGGGCGCTTTCACGCGCCACTTGCAGGACCGCCTACACGCGCTTTACACCCAGTAAATC
+
FF,FFFFFFFFFFF:F,FFFFFFFFFFFFFFFFFFFFFFFFFFFFFFFFFFFFFFFFFFF:FFFFFFFFFFFFFFFFFFFFFFFFFFFFFFFFFFFFFFFFFFFFFFFF,FF:,FFF:,FFFFFFFFFFFFFFFFFFFFFFFF:FFFFFFFFFFFFFFFFFFFFFFFFFFFFFF:FF,FFFFFF::FFF:FFFFFFFFFFFF::FFFFFFF,FF:FFFFFFFFFFFFFFF:F:,F:FFFFFFFFFF,FFF
@A00920:152:HGHKKDRXX:2:2102:15664:10144 2:N:0:AGGAGTGG+TAAGACAC
GGACTACCAGGGTATCTAATCCTGTTTGATCCCCACACTTTCGTGCCTCAGCGTCAGTTAGAATCTAGGACGCTGTCTCCACTATCGGTGTTCTTGACGAGTTCTAAGCATTTCAGCGCTACACCGTCAAGTCCGCCTACCTCGAGTCCTCTCCGGCCCATGAGTATCGATCCCACCCTCCCGGTTAAGCCGGGATTTTGCAGGAGTGTCTTACTAGGCCGCCTGCGGACCCGGGGTTGCCTATAGAGGC
+
FF,FF,FFFFFFFFFF:,F,FFFFF,:FF,:F,FF:FFF,FFFF:,FFF,FFFFFFFFFFFFFFF:,::F,FFFFFFFF,FFFFF,FFFF:FF:FF,,F,::::FF:FF:,FFF,,:F,F,,F,::FF,,:,,,::,F,,:,,F,,,F,,,F,,,F,,FF:,:F,,:F,,F,:F,:FFFF:F::::F,F,FFF:,:,,,,,,F,,,F:,,F:,,FFF:,,F:,F,FF::,,,F::,:,,,,,,F,,,:,,
@A00920:152:HGHKKDRXX:2:2102:29342:10629 2:N:0:AGGAGTGG+TAAGACAC
GGACTACTGGGGTATCTAATCCTGTTTGCTCCCCACGCTGTCGCGCCTCAGCGTCAGCCATGTCCCAGCAGGCCGCCTTCGCCACCGGTGTTCTTCCGGATCTCTACGCATTCCACCGCTACACCCGGAATTCCGCCTGCCTCTGACATGCTCCAGTCCACCAGTTCGCACGGCCGACTCGGGGTTGAGCCCCGAGCTTTCACCACACGCTTAGCAGACCGCCTACGCGCGCTTTACGCCCAATGATTCC
+
FFFFFFFFFFFFFFFFFFFFFF:FFFFFFFFFFFFFFFFFFFFFFFFFFFFFFFFFFFFF:FFFFFFFFFFF:FFFFFFFFFFFFFFFFFFFFFFFFFFFFFFFFFFFFFFFFF,FF,FFFFFFFFFFFFFFFFFFFFFF:FFFFFF,FF,FFFFFFFFFF:FF:FFFFFFFFFFFFFFFFFFFFFFFFFFFFFFFF:FFFFFFFFFFFFFFFFF,F:FFFFFFFFFFFFFF,FFFFFFFF,FFFFFF:F
@A00920:152:HGHKKDRXX:2:2102:23637:10645 2:N:0:AGGAGTGG+TAAGACAC
GGACTACACGGGTTTCTAATCCCGTTCGCTCCCCACGCCTTCGCGCCTCAGCGTCAGGTCAGGTCCAGCGAGCCGCCTTCGCCTCTGGTATTCCTCCGGATCTCTACGCATTCCACCGCTACACCCGGAATTCTACCAACCTCTGCTTGTCTCCAGCCAGGCAGTATCCCCTGCAATCCACGGGGTTGAGCCCCGGGCTTTCACAGACAGACTTACCCAGCCGCCTACGTGCGCTTTACGCCCAATAATT
+
FFFFFFFFFFFFFFFF:FFFFF:FFFFFFFFFFFFFFFFFFFFFFFFFFFFFFFFFFFFFFFFFFFFFFFFFFFFFFFFFFFFFFFFFFFFFFFFFFFFFFFFFFFFFFFFFFFFFFFFFFFFFFFFFFFFFFFFFFFFFFFFFFFFFFFFFFFFFF:FFFFFFFFFFFFFFFFFFFFFFFFFFFFF:FFFFFFF:FFFFFFFFFFFFFFF:F:FFFFFF:FFF:F,FFF,:FFFFFFFF,::,FFF:F,
@A00920:152:HGHKKDRXX:2:2102:11442:10942 2:N:0:AGGAGTGG+TAAGACAC
GGACTACACGGGTTTCTAATCCCGTTTGCTCCCCTAGCTTTCGCGTCTGAGCGTCAGTTACAGGCCAGTGAGCCGCCTTCGCCACAGGTATTCCACCTGATATCTACGCATTCCACCGCTACACCAGGTATTCCGCTCACCTCTCCTGCACTCAAGTCGAGTAGTTTCCGATGCAATCGCTCCGTTGAGCGGTAGCGTTTTCACACCAGACTTACCCGACCGCCTACGCGCCCTTTACGCCCAATAAATC
+
FFFFFFFFFFFFFFFFF:FFFFF:FFFFFFF:FFFFFFFFF:FFFFF:FFF:FFFFFFFFFFFFFFFFFFF:FFFFFF,FFFFFFFFFFFFFFFFFFFFFFFFFF:F:FFF,FFFFFFFF:FFFFFFFF:FFFFFFFF:FFFFFF:FFF:FF:FF:FFFFFFFFFFFFFFFF:FFFFFFFFFFFFFFFFFFFFFF,F:FF:F,::FFFF:FFFF,FFF,FFFFF:F:FFFF:FF,F,F:FFF::FFFFFF
@A00920:152:HGHKKDRXX:2:2102:7410:10974 2:N:0:AGGAGTGG+TAAGACAC
GGACTACCAGGGTTTCTAATCCTGTTTGCTCCCCACGCTTTCGTCCCTCAGTGTCAGTCCTCGGCCAGGGTGCTGCTTGCGCCGTTGGTGTTCCTCCGGATCTCTACGCATTCCACCACTACACCCGGAATTCCGCACCCCTCTCCGTGACTCAAGAGTGGGAGTTTCCAGTGGCCACGCACAGTTGAGCCATGCGCTGTCACACCAGACTTCCCGCCCCACCTGCGGACCCTTTACGCCCAGTAATTCC
+
FF:FFFFFFFFFFFFFFFFFFFFFFFFFFFFFFFFFFFFFFFFFFFFFFFFFFFF,FFFFFFFFF:FFFFFFFFFFFFFFFFFFFFFFF:FFFFFFFFFFFFFFFF,FFFFFF,FF:FFFFFFF:FFFFFFFFFFFFF::FFFFF,FFFFFFFFFFFFFFFFFFFFFFFFFFF,F:FFFFFFFFFFFFFFFFFFFFFFFFFFFFFF:F::F:FFFFFFFFFF:FFFFFFFFFFFFFFFFFF:F:FFFF:F
@A00920:152:HGHKKDRXX:2:2102:24523:11397 2:N:0:AGGAGTGG+TAAGACAC
GGACTACTGGGGTTTCTAATCCTGTTTGATCCCCACGCCTTCGTGCCTGAGCGTCAGTTATGGCCTAGTAAGCTGCCTGCGCAATCGGAGTTCCTCGTGATATCTATGCATTTCACCGCTACACCACAAATTCCGCCTACTTCATCCACACTCAAGAAAACCAGTATCGATGGCACTTTTACAGTTGAGCTGCAAAATTTCACCTCCGACTTAATCTTCCGCCTGCGCACCCTTTAAACCCAATAAATCC
+
FFFFFFFFFFFFFFF:FF:FFFFFFFFFFFFFFFFFFFFFFFFFFFFFFFFFFFFFFFFFFFF:FF:FFFFFFFFFFFFFFFFFFFFFFFFFFFFFFFFF,FFFFFFFFFFFFFFFFFFFFFFFFFFFF:FFFFFFFFFFFFFFFFFFFFFFFFFFFFFFFFFFFFF,FFFFFFFF:FFFFFFFFFFFFF:FFFF,FFFFFFFF,FFFFFFFFFFFFFFFFFFF:FFF:FFF,FF:FFFFFFFFFFFF,F
@A00920:152:HGHKKDRXX:2:2102:31485:11616 2:N:0:AGGAGTGG+TAAGACAC
GGACTACTGGGGTTTCTAATCCCGTTCGCTCCCCTAGCTTTCGCGCCTCAGCGTCAAGAATGGGCCAGGTAGTCGCCTTCGCCAAAGGTGTTCCTCCCGATATCTACGCATTTCACCACTACACCGGGAATTCCACTACCCTCTCCCACCTTCAAGCCGCTCAGTTTCCGGAGCAGTTTCCCAGTTGAGCCGGGAGATTTCACATCGGACTTGACCAGCCGCCTGCGCGCTCTTTACGCCCAGTAAATCC
+
FFFFFFF,,FFFFFFFFFFFFFFFFF,FFFFFFF,:FFFFFFFFFFFF,FFFFFFF:F,:FFF:FFFF:F,F:,FFFFFFFFFF,,FFFFFFFFFFF,,FF:FFFFFFFFFFFFFFFFFFFFFF,:FFFFFFFFFF,F,FFFFFFFFFF,,,:,FFFF,FF,FFFFFF:F,,FF:FFF:FFFFFFF:FFF,,FF,FFFFF:,FF:,,F,FFFF,,F,FFF,FF:FFFF,F::FFF,FFFFFFFFFF,FFF
@A00920:152:HGHKKDRXX:2:2102:19831:11663 2:N:0:AGGAGTGG+TAAGACAC
GGACTACAAGGGTTTCTAATCCTGTTTGCTCCCCACGCTTTCGCACCTCAGCGTCAGAAATGAGCCAGTAAGCCGCCTTCGCCACTGGTGTTCTTGCGAATATCTACGAATTTCACCTCTACACTCGCAGTTCCACTTACCTCTCTCATCCTCAAGACTTGCAGTATCAAAGGCAGTTCCGAAGTTAAGCTTCGGGATTTCACCTCTGACTGGCAAGTCCGCCTACGTGCGCTTTACGCCCAGTAATTCC
+
FFFFFFF:FFFFF,FFFFFFFFFFFF:FFF,FF:FF:FFFFFFFFFFFFFFFFFFFFFFFFFFFFFFFFF:F:FFFFFFFFFFFFFFFF:FFFFFFFFFFFFFFFFFFFFF,FF:FFFFFFFFFF:FFFF:FFFFFFFF::FF,F::FFFFFF:FFFFFF,FFF:F:FFFF,FFFFFFF,,FFFFF:F:FFF,::FFFFFFF,FFFFFF:FFFFF:FF,F,FFF:F,FFFFFFFFF,F,FFFF,FF,FF,
@A00920:152:HGHKKDRXX:2:2102:25427:11804 2:N:0:AGGAGTGG+TAAGACAC
GGACTACTAGGGTTTCTAATCCCGTTCGCTACCCTAGCTTTCGAGCCTCAGCGTCAGTTACAGTCCAGAAACCCGCCTTCGCCACTGGTGTTCCTCCTAATATCTACGCATTTCACCGCTACACTAGGCATACCACTTACCCCTCCGACACTCTAGATGACCAGTTTCCAATGCCGTACCGGGGTTGAGCCCCGGGCTTTCACATCAGCCTTAGCCGTCCGCCTCAGCTCCCTTTACACCCAGTAAATCC
+
FF:FFFFFFFFFF,,F,FFFFFF::,F,FF:FF,FFFFFFFFFF,FFFFF,FFFFFFFF:FFF,FF,FFF:,,:,:F,FF,FF:FF:FFFF,F:,FFFFFFFFF:FFF,FF:,FFFFFF,FFFF,FFF,F,,FFF:FFFF:FFFFFFFF::FFFF:FF:F:FFF,,,F,,::,:,F,::F:F:FF,F,,F:,F,,,F:FFFFFF:FF,F,,,F:FF,:FFFFF:,,FFFFF:FF,F,,FFFF:FFFF,:F
@A00920:152:HGHKKDRXX:2:2102:1913:12101 2:N:0:AGGAGTGG+TAAGACAC
GGACTACCAGGGTATCTAATCCTGTTTGCTACCCAAGCTTTCGAGCCTCAGCGTCAGTTGGTGCCCAGGAGGTCGCCTTCGCCACTGGTGTTCCTCCCGATATCTACGCATTCCACCGCTACACCGGGAATTCCACCTACCTCTGCACTACTCAAGGCCAGCAGTTTTCAAAGCAATTTATGGGTTGAGCCCAAAGTTTTCACAACCAACTTGCCGGACCGCCTGCGCTCCCTTTACACCCAGTAATTCC
+
:FFFFFFFFF,FFFFF:FFFFFFFFF,FF:FFFF:,FFFFFFFFFFFFFFFFFFFFF,,F:F::FFFF,F:FFFFF,FFFFFFF:,FF,FFF:FF:FF,F:FFFFFFFFFFF:FFFFFFF,FF:FFF,:,:FFFFF:FFF,FFF,F:F,FFFF,FF:F,F,FFFFFF,,:F:,FF,::,F::,FFFFFFF,:F,FF,FFFFFF,,F::FF:FFFF,,,FFFFFF,FFFFFFFFFFFFFF:F,:F,,FF:F
@A00920:152:HGHKKDRXX:2:2102:24695:12164 2:N:0:AGGAGTGG+TAAGACAC
GGACTACCAGGGTTTCTAATCCCGTTTGCTCCCCACGCTTTCGTGCATGAGCGTCAGTGTCAGCCCAGAGACCTGCCTTCGCCATCGGTATTCCTCCGGATATCTACGCATTTCACTGCTACACGCGGAATTCCACCTCCCTCTGACACACTCAAGCCTTGCAGTCACCAATGCAGTTCCCAGGTTAAGCCCGGGGATTTCACATCGGTCTTACAAAACCGCCTGCGCACGCTTTACGCCCAGTAATTCC
+
FFFFFFF,FFFFFFFFFFFFFFFFFFFFFFFFFFFFFFFFFFF:FF,FFF,FFFFFFF::FFFFFFFF:FFFFFFF:FFFFFFFF:FFF,FFFFFFF,FFF,FFFFFFFFFF,FFF:F:FFFFFF:FFFFFFFFFFFFFFFFFFF,FFFFFFFFFF:,FF,F,FFF,:FF,FFF,FFFFFF,FF:F:FFF::FFFFF,F,FFFF,FF:FFF:,FFFFFFFFFFFFFFF,,,:F,FFFFFF:FFFF:FFFF
@A00920:152:HGHKKDRXX:2:2102:23366:12868 2:N:0:AGGAGTGG+TAAGACAC
GGACTACCGGGGTTTCTAATCCTGTTTGCTCCCCACGCTTTCGCTCCTCAGCGTCAGTTACGGCCCAGAGACCCGCCTTCGCCACCGGTGTTCCTCCTGATATCTGCGCATTTCACCGCTACACCAGGAATTCCAGTCTCCCCTACCGCACTCTAGTCTGCCCGTATCGACTGCAGGCTCGGAGTTGAGCCCCGAGTTTTCACAGCCGACGCGACAGACCGCCTACGAGCTCTTTACGCCCAATAATTCC
+
FFFFFFFFFFFFFFFFFFFFFFFFFFFFFFFFFFFFFFFFFFFFFFFFF:FFFFFFFFFFFFFFFFFF:FFFFFFFFFFFFFFFFFFFFFFFFFFFFFFFFFFFFFFFFFFFFFFFFFFFFFF:FFFFFFFFFFFFFFFFFFFFFFFFFFFFFFFFFFFFFFFFFFFFFFFFFFFFFFFFFFFFFFFFFFFFFFFFFFFFFFFFFFFFFFFFFFFFFFFFFFFFFFFFFFFFF,FFFFFFFFFFFF:FFF
@A00920:152:HGHKKDRXX:2:2102:25030:13244 2:N:0:AGGAGTGG+TAAGACAC
GGACTACCCGGGTATCTAATCCTGTTTGCTCCCCACGCTGTCGCGCCTCAGCGTCAGCAACGGCCCAGCAGACCGCCTTCGCCACTGGTGTTCTTCCCGATCTCTACGCATTCCACCGCTACACCGGGAATTCCATCTGCCTCTACCGTGCTCAAGTCCGGCAGTCTAGAAGGCAGTCCCGCGGTTGAGCCGCGGAATTTCACCCCCTACTTACCGAACCGCCTACGCGCCCTTTACGCCCAGTAATTCC
+
FFFFFFFFFFFFFF,FFFFFFFFFFFFFFFFFFFFFFFFFFFFFFFFFFFFFFFFFFF:FFFFFFFFFFFF:FFFFFFFFFFFFFFFFFFFFFFFFFFFFFFFFFFFFFFFFFFFFFFFFFF:FFFFFFFFFFF,FFFFFFFFFFFFFFFFFFFFFFFFFFFFFFFF:F:FFFFFFFFFFFFFFFFFFFFFFFFFF:FFFFFFFFF:F,FFF:FFFFFFFFFFF,FFFFF:FFFFFFFFFF,:,FFF:FF
@A00920:152:HGHKKDRXX:2:2102:6108:13322 2:N:0:AGGAGTGG+TAAGACAC
GGACTACCGGGGTTTCTAATCCTGTTTGCTACCCACGCTTTCGCTCCTCAGCGTCAGTTACGGCCCAGAGTGGCGCCTTCGCCACTGGTGTTCCTCCTGATATCTGCGCATTTCACCGCTACACCAGGAATTCCCCACTCCCCTACCGTACTCAAGTCACAGCAGTATCGGGTGGCCTCTCTGGGTTGAGCCCAGAGTTTTCACACCCGACTTACTGAACCGCCTACGAGCTCTTTACGCCCAATAAATC
+
FFFFFFFFFFFFFFF:FFFFFFFFFFFFFFFFFFFFFFFFFFFFFFFFFFFFFFFFFFFFFFFFF:FFFFFFFFFFFFFFFFFFFFFFFFFFF:FF::FFFFFFFFFFFFFFFFFFF:FFFFFFFFF::FFFF:FFFFFFFFFFFFFFFFFFFFFFFFFFFF:FF:F:F,:FFFFF,:FFFFFFFFFFFF::FFFFFFFFFFFFFFFF:FF:F,FFFFF,FF:FFFF:FFFFFFFFFFFFF::,F:F:F,
@A00920:152:HGHKKDRXX:2:2102:21061:13510 2:N:0:AGGAGTGG+TAAGACAC
GGACTACCCGGGTTTCTAATCCCGTTTGCTCCCCTGGCTTTCGCGCCTCAGCGTCAATGCCGGCCCAGAAAGCCGCCTTCGCCACTGGTGTTCCTCCCGATATCTACGCATATCACCACTACACCGGGAATTCCACTTTCCTCTGCCTCCCTCAAGTTTGCCAGTATCCAAGGACCTCTCCCAGTTAAGCCGGGAGCTTTCACCCTAGACTAAACAAACCGCCTGCACGCCCTTTACGCCCAGTAAATCC
+
FFFFFFFFFFFFFFFFFFFFFFFFFFFFFFFFFFFFFFFFFFFFFFFFFFFFFFFFFFFFFFFFFFFFFFFFFFFFFFFFFFFFFFFFFFFFFFFFFFFFFFFFFFFFFFFFFFFFFFFFFFFFFFFFFFFFFFFFFFFFFFFFFFFFFFFFFFFFFFF:FFFF:FFFFFFFFFFFFFFFFFFFFFFFFFFFFFFFFFFFFFFFFFF:FFFFFFFFF:FFFFFFFFFFFFFFFFFFFFFFFFFFFFFFF:
@A00920:152:HGHKKDRXX:2:2102:12192:13870 2:N:0:AGGAGTGG+TAAGACAC
GGACTACTGGGGTTTCTAATCCCGTTCGCTCCCCATGCTTTCGCATCTCAGCGTCAGGTCAGGCCCAGCGTGTCGCCTTCGCCACTGGTGTTCCTCCGGATCTCTACGCATTTCACCACTACACCCGGAATTCCACACGCCTCTACCTACCTCTAGTCGCGCAGTTCGATTGCGTCCTCGCCCGGTTGAGCCGGGCGCTTTCACGCCTCACTTGCACGACCGCCTACACGCGCTTTACACCCAGTAAATC
+
FFFFFFFFFFFFF,FF:FF::FFFFFFFFFFFFFF:FFFFF:FFFF:FFFF,FFFFFF:FFFFFFFFFFFFFF,FF:FFFFFFFFF:F:FFFFFF:FF,FFFFFFF:F:FF::FFFFF:FF:FF,FFF:FFFFFFFF:FFFFFFFFF:F:FFFFFFFFFF:FFFFFFFFF,FFFFF:FFF:FF::FF:F::F,,FFFF,FFFFF,FF,FF:FFFFFFFFF:FFFF::FF,FF:F,FF:FFF:F,FFFFFF
@A00920:152:HGHKKDRXX:2:2102:3332:14058 2:N:0:AGGAGTGG+TAAGACAC
GGACTACACGGGTTTCTAATCCTGTTTGCTACCCATGCTTTCGAGCCTCAGCGTCAGTTGGTGCCCAGTAGACCGCCTTCGCCACTGGTGTTCCTCCCGATATCTACGCATTCCACCGCTACACCGGGAATTCCATCTACCTCTGCACTACTCAAGAAAAACAGTTTTGAAAGCAATTCATGGGTTGAGCCCATGGTTTTCACTTCCAACTTGTCTTCCCGCCTGCGCTCCCTTTACACCCAGTAAATCC
+
FFF,,F:FFF,:FFFFFF:FF:F,,:FFF,FFF,:FFFF:F:FFF,FFFF,,,:F:FFFFFF,F:FF,:FFFF,F:FF:F:F::,F::FF,,FFF:FFFF,FFFFF,F::,:FFFFFF:,FFFFF:FFF,F,:FFFFFFFFFFFFFFFFFF:FF,FFFF,,FFFFFF:FFF:F:FF,:FFFF,FF,FFFF,FF,F:FF,FFF:FFF:FFF,,,::FF:,FFFF::FF,:FF:FF,F,F,,FF:,,:F,:F
@A00920:152:HGHKKDRXX:2:2102:24099:14262 2:N:0:AGGAGTGG+TAAGACAC
GGACTACTGGGTATCTAATCCTGTTTGCTCCCCACGCTTTCGCACCTCAGCGTCAATACCAGTCCAGTGAGCCGCCTTCGCCACTGGTGTTCTTCCGAATATCTACGAATTTCACCTCTACACTCGGAATTCCACTCACCTCTCCTGGATTCAAGCGATGCAGTCTTAAAGGCAGTTCCGGAGTTGAGCTCCGGGCTGTCACCTCTAACTTACAAAGCCGCCTACGTGCGCTTTACGCCCAGTCATTCCG
+
FFFFFFFFFFFFFFF:FFFFFFFFFFFFFFFFFFFFFFFFFFFFFFFFFFFFFFFFFFFFFFFF,FFFFFFFFFFFFFFFFFFFFFFFFFFFFFFFFFFFFFFF,FFFFFFFFFFFFF:FFFFFFFF:,FFFFFFFFFF:FFFFFFFFFFFFFFFF::FFFFFFFFFF,FFFFF:FFF,FFFFFFFFFFFF,:FFFF,FFFFFFFFF:FFFFFFFFFFFFFFFFFFFFFFF,FF:FFFF:FFF:FFFFFF
@A00920:152:HGHKKDRXX:2:2102:27570:15264 2:N:0:AGGAGTGG+TAAGACAC
GGACTACTGGGGTTTCTAATCCTGTTTGCTCCCCACGCTTTCGCACCTCAGCGTCAGTTACGGGCCAGTGAGCCGCCTTCGCCACTGGTGTTCTTCCCAATATCTACGAATTTCACCTCTACACTGGGAATTCCACTCACCTCTCCCGTACTCAAGGTCGCCAGTATCGAGGGCAGTTCTGAGGTTGAGCCCCAGGATTTCACCCCCGACTTAACGACCCGCCTACGTGCGCTTTACGCCCAGTAATTCC
+
FFFFFFFFFFFFFFFFFFFFFFFFFFFFFFFFFFFFFFFFFFFFFFFFFFFFFFFFFFFFF,FFFFFFF,FFFFFFFFFFFFFFFFFFF:FFF:FFF,FF:FFFFFFFFFF,FFFFFFFFFFFFF:FFFFFFFFFFFFFFF:FFFFFFFFFFFFFFFF:,FFFFFFFFFFFFFFFFF,:FFFFFFFFFFFFFFF:FFFFFFFFFFF:::FF:FFFFFFFFFFFF:FFFFFFF:FFFFFFFF:F,F,:FFF
@A00920:152:HGHKKDRXX:2:2102:29930:16188 2:N:0:AGGAGTGG+TAAGACAC
GGACTACTCGGGTATCTAATCCTGTTTGCTCCCCACGCTTTCGCGTCTGAGCGTCAGAAACGAGCCAGGAAGCCGCCTTCGCCACTGATGTTCCTCCTGATATCTACGGATTTCACCCCTACACCAGGAATTCCGCTTACCTCTCTCGACCTCTAGCCTGCCAGTATCCACTGCACTTCCGCAGTTAAGCTCCGGGCTTTCACACCAGACTAAGCAGGCCGCCTACACGCGCTTTACGCCCAATGATTCC
+
FFFFFFF:FFFFFFFFFFFFFFFFFF,FFFFFFFF,FFFFFFFF,FFF:FFFFFFFFFFFFFF:FFFF,FF,FFFFFFFFFFFFFFFFFFFFFFFFFFFFF:FFFFFF,FFF:FFFF,FFFFFFFFFFFFFFFF,FF:,FFFFF,,F,,FF:FFFFF,:FFFFFF::FFF,:F,FFF,:FF,FFFF,:FF,FFFF:FFFFFFFF::FFFFF,F,FF,,:FFFFFFFF,F:,FF:FFFFFFFFFF,FFFF:
@A00920:152:HGHKKDRXX:2:2102:8034:16219 2:N:0:AGGAGTGG+TAAGACAC
GGACTACTAGGGTTTCTAATCCCGTTCGCTCCCCATGCTTTCGCATCTCAGCGTCAGGTCAGGCCCAGCGTGTCGCCTTCGCCACTGGTGTTCCTCCGGATCTCTACGCATTTCACCACTACACCCGGAATTCCACACGCCTCTACCTACCTCTAGTCGCGCAGTTCGAGTGCGTCCTCGCCCGGTTGAGCCGGGCGCTTTCACGCCTCACTTGCACGACCGCCTACACGCGCTTTACACCCAGTAAATC
+
FFFFFFFFFFFFFFFFFFFFFFFFFFFFFFFFFFFFFFFFFFFFFFFFFFFFFFFFFFFFFFFFFFFFFF:FFFFFFFFFFFFFFFFFFFFFFFFFFFFFFFFFFFFFFFFFFFFFFFFFFFFF:FFFFFFFFFFFFFFFFFFFFFFFFFFFFFFFFFFF:FFFFFFFF,FFFFFFFFFFFFFFFFFFFFFFFFFFFFF:FFFFFFFFFF:F:FFFF:FFFFFFFFF:FF:FFFFFFFFFFFFF,FF,FF
@A00920:152:HGHKKDRXX:2:2102:19705:16892 2:N:0:AGGAGTGG+TAAGACAC
GGACTACCAGGGTATCTAATCCTGTTCGCTCCCCACGCTTTCGCACCTCAGCGTCAGATCAGGGCCAGCCAGCCGCCTTCGCCTCCGGTGTTCTTCCGGATCTCTACGCATTCCACCGCTACACCCGGAATTCCACTGGCCTCTCCCTGTCTCCAGCCCTCCAGTATCCTCGGCACGCTCGGGGTTGAGCCCCGGCATTTGACCGACGGACTTAAAGGGCCGCCTGCGCGCGCTTTACGCCCAGTAATTC
+
FFFFFFFF:FFFFFFF:FFFFFFFFFFFF::F:FFFFFFFFFFF:FFFFFFFFFFFFFFFFFFFFFFFFF:FFFFFFFFFFFFFFFFFFFF:::FFFFFFFFFFFFFFFFFFFFFFFFFFFFFFFFFFFF,FFFFFFFFFFFFFFFFFFFFF:FFFFFFFFFFF:FFFFFFFFFFFFFFFF:FFF:FFFFFFFFFFFFFFFFF:FFFFFFFFFFFF:FFFFFFFFFFFFFFFFFF:FFFFFFFFF,F,FF
@A00920:152:HGHKKDRXX:2:2102:19750:17566 2:N:0:AGGAGTGG+TAAGACAC
GGACTACAGGGGTTTCTAATCCCGTTCGCTCCCCATGCTTTCGCATCTCAGCGTCAGGTCAGGCCCAGCGTGTCGCCTTCGCCACTGGTGTTCCTCCGGATCTCTACGAATTTCACCTCTACACCAAGCATTCCACCTTCCTCTCCGAGACTCTAGCGAGGCAGTTTCGGGTGCACTTCCACGGTTGAGCCGTGGGCTTTCACATCCGACTTGCCTTGCCGCCTACACGCGCTTTACGCCCAGTAATTCC
+
FFFFFFFFFFFFFFFFFFFFFFFFFFFFFFFFFFF:FFFFFFFFFFFFFFFFFFFFFFFFFFFFFFFFFFFFFFFFFFFFFFFFFFFFFFFFFFFFFFFFFFFFFFFFFFFFFFFFFFFFFFFFFFFFFFFFFFFFFFFFFFFFFFFFFFFFFFFFFFFFFFFFFFFFFFFFFFFFFFFFFFFFFFFFFFFFFFFFFFFFFFFF:FFFFFFFFFFFFFFFFFFFFFFFFFFFFFF:FFFFFFFFFFFFF:
@A00920:152:HGHKKDRXX:2:2102:15863:18630 2:N:0:AGGAGTGG+TAAGACAC
GGACTACTGGGGTTTCTAATCCCGTTCGCTCCCCATGCTTTCGCATCTCAGCGTCAGGTCAGGCCCAGCGTGTCGCCTTCGCCACTGGTGTTCCTCCGGATCTCTACGCAGTTCACCACTACACCCGGAATTCCACACGCCTCTACCTACCTCTAGTCGCGCCGTTCGATTGCGTCCTCGCCCGGTTGAGCCGGGCGCTTTCACGCCTCACTTGCACGACCGCCTACACGCGCTTTACACCCAGTACATC
+
,FFFFFFFFFFF:FFFFFFFFF,FFFFFFFFFFFFFFFFFFFFFFFFFF,FFFFFFFFFFFFFF:FFFFFFF:F:FFFFFFF:FFFFFFFFFFFFFFFFFF:FFFF:FFF,FFFFFFF:,FFF:FFFF:FFF,FFFFFF,FF:FF:F,FFFF:FFFFFFFF,,FFFFFFFFF,FFF:FFFFFFFF,F,F:F:FFF,FFF:FF,:F,FFF:FF:FF,FF:FFF,,F,F,FFFFF,FF,FF,:F,FF:FFF,
@A00920:152:HGHKKDRXX:2:2102:10719:18740 2:N:0:AGGAGTGG+TAAGACAC
GGACTACAAGGGTATCTAATCCTGTTTGCTCCCCACGCTTTCGAGCCTCAGCGTCAGCCACTGACCAGCAGGCCGCCTTCGCCACAGGTGTTCTTCCGGATCTCTACGCATTCCACAGCTACACCCGGAATTCCACATGCCTCTACAGAGCTCAAGCCACCCAGTAAGCACCGCCTACTCGGGGTTGAGCCCCGAGCTTTCACCACACGCTTAACAAGCCGCCTACGCACCCTTTACGCCCAGTAATTCC
+
FFFFFFF:,FFFFFFFFF:FFFFFFFFFFFFFFFFFFFF,FFF,FFFFFFF,FFFFF:,,,:FFFFFF,,,FFFFFFFFFFF,FFFF,FFFFF,FFF,FFFFFFFFFFFFFF,FFF:FFFFFFFFFFFFFFFFFFF,,F:FFFFFF:F,,FFF,FFF:,,F:FFF,,,FF:,FFF,F,:F,,:FFFFFFFFF,F,FFFFFFFF:FFF:,FFFFF,,,,FF,FFFFFF:,F,FFF:F,FFFFFFF:FFFFF
@A00920:152:HGHKKDRXX:2:2102:25699:18881 2:N:0:AGGAGTGG+TAAGACAC
GGACTACCCGGGTTTCTAATCCTGTTCGCTCCCCACGCTTTCGCTCCTCAGCGTCAGTATCGGCCCAGAGACCTGCCTTCGCCATCGGTGTTCCTCCTGATATCTGCGCATTTCACCGCTACACCAGGAATTCCAGTCTCCCCTACCGAACTCTAGCCTGCCCGTATCGGCTGCAGGCCCGCGGTTGAGCCGCGGGTTTTCACAGTCGACGCGACAAGCCGCCTACGAGCTCTTTACGCCCAATAAATCC
+
FF:FFFFFFFFF:FFFFFFFFFFFFFFFFFFFFFFFFFFFFFFFFFFFF:FFFFFFFFFFFFFFFFFFFF:FFFFFFFFFFFFFFFFFFFFFFFFFFFFFFFFFFFFFFFFFFFFFFFFFFFFFFFFFFFFFFF:FFFFFFFFFFFFFFFFFFFFFFFFFFFFFFFFFFFFFFFFFFFFFFFFFFFFFFFFFFFFFF,FFFFFFFFF:FFFFFFFF,FF:FFFF:FFFFFFFFFFFFFFFF:FFFFFFFF
@A00920:152:HGHKKDRXX:2:2102:8359:20760 2:N:0:AGGAGTGG+TAAGACAC
GGACTACCGGGGTTTCTAATCCCGTTTGCTCCCCTGGCTTTCGCGCCTCAGCGTCAATGTCGGTCCAGGATGCCGCCTTCGCCACCGGTGTTCCTCCAGATATCTACGCATTTCACCGCTACACCTGGAATTCCACATCCCTCTCCCGAATTCAAGCCCGCCAGTATCAGACGCAGTTCCCCGGTTGAGCCGAGGGATTTCACGTCCGACTTAACAGGCCGCCTACGTGCGCTTTACGCCCAGTAATTCC
+
FFFFFFFFFFFFFFFFFFFFFFFFFFFFFFFFFFFFFFFFFFFFFFFFFFFFFFFFFFFF:FFFFF:FFFFFFFFFFFFFFFFFFFFFFFFFFFFFFF:FF,FFFFFFF:F:FFFFF:FFFFFFFFFFFFFFF:FFFFFFFFFFFFFF:FFFFFFFFFFFFFFFFFFFFFFFFFFFFFFFFFFFFFFFFFFFFFFFFFFFFFFFFFFFFFFF:FFFFFFFFFFFFFFFFFFFFFFFFFFFF:F,FFFFFF
@A00920:152:HGHKKDRXX:2:2102:28501:20917 2:N:0:AGGAGTGG+TAAGACAC
GGACTACACGGGTTTCTAATCCTGTTTGCTACCCATGCTTTCGAGCCTCAGCGTCAGTTGGTGCCCAGTAGGTCGCCTTCGCCACTGGTGTTCCTCCCGATATCTACGCATTCCACCGCTACACCGGGAATTCCACCTACCTCTGCACTACTCAAGGCCAGCAGTTTTGAAAGCAATTTATGGGTTGAGCCCATCGTTTTCACTTCCAACTTGCCGGTCCGCCTGCGCTCCCTTTCCACCCAGTAATTCC
+
FFFFFFFFFFFFFFFFFFFFFFFFFFFFFFFFFFFFFFFFFFFFFFFFFFFFFFFFFFFFFFFFFFFFFFFFFF:FF:F:FFF:FFFFFF:FFFFFFFFFFFFFFFFFFFFFFF,FFFFFFF,:FFFF,,::FFFFFFFFFFF:F:FFFFF,FFFFFFF,FFFF,F:FF,:FF,FFFFFFFF:F:F:,FFFFFF,FFF,FF,FF::FF:,FFFF:FFFF:FFFFFFFFFFF,:FF,,FFF:,FFF,FFF:
@A00920:152:HGHKKDRXX:2:2102:3224:21042 2:N:0:AGGAGTGG+TAAGACAC
GGACTACTCGGGTTTCTAATCCTGTTTGCTCCCCACGCTTTCGCGCCTCAGCGTCAGTATCGGCCCAGCGAGCTGCCTTCGCTATTGGTGTTCCTCCTGATATCTACGCATTTCACCGCTACACCAAGAATTCCGATTGCCCCTTCTGCACTCTAGCACATCAGTATCAGCTGACAGTTCCGAGTTAAGCTCGGAGATTTCACAGCTGACTTAATATGCCGCCTACGCGCCCTTTACGCCCAGTAAATCC
+
FFFFFFFFFFFF:FFFFFF:FFFFF:FFFFFFFFFFFFF:FFFFFFFFFFFFFFFFFFFFFFFFF,FFF,FFFFFF:FFF:FFFFFFFFFFFFFFFFFFFFFF:FFFFFFFFFFFFFFFF:FFFFFF:F:FFF:FFF,F:FFFFFFFFFFFFFFFFFFFFFF:FFFFFFFFFFFFFFF:FFF:FFF:FFFFF:FFFFFFFFFFFFFFFFFFFFFF:FFFFFFFFFF:FF,:FF,FFFFFFFFFFFFFFFF
@A00920:152:HGHKKDRXX:2:2102:13205:21136 2:N:0:AGGAGTGG+TAAGACAC
GGACTACCAGGGTATCTAATCCCGTTCGCTCCCCACGCCTTCGCGCCTCAGCGTCAGTACAGGTCCAGTCGGCCGCCTTCGCCACTGGTGTTCCTCCCGATATCTACGCATTTCACCACTACACCGGGAATTCCACCGACCTCTCCCTGCCTCCAGTTCCGCCGTTTCGAATGACCCTCCCCCGTTGAGCGGGGGGCTTTCACACCCGACGTACGAAACCGCCTGCGCGCGCTTTACGCCCAGTAACTCC
+
FFFFFFFFFFFF,FFF:FFFFFFFFFFFFFFFFFFFFFFFFFFFFFFFFFFFFFFFFFFFFFFFFFFFFFFFFFFFFFFFFFFFFFFFFFFFFFFFFFFFFFFFFFFFFFFFFFFFFFFFFFFFFFFFFFFFFFFFFFFFFFFFFFFFFFFFFFFFFFFFFFFF:FFFFFFFF:FFFFFFFFFF:FFFFFFFFFFFFFFFFFF:FFFF:FFFFFFF:FFFFFFFFFFFF:FFFFFFFFFFFFFFFFFFFF
@A00920:152:HGHKKDRXX:2:2102:3956:21214 2:N:0:AGGAGTGG+TAAGACAC
GGACTACACGGGTTTCTAATCCTGTTTGCTCCCCACACTTTCGCGCCTCAGCGTCACGTGTTGTCCAGCGAGCTGCCTTCGCAATGGGTGTTCCTACCAGTATCTACGCATTCCACCGCTACACTGGTAATTCCACTCGCCTCTCCAACCGTCAAGCCTGCCAGTATCCAACGCAATGCTGGGGTTGAGCCCCAGTCTTTAACATCGGACTTAACAAACCGCCTACGCGCCCTTTACGCCCAGTGATTCC
+
FFFFFFF:FFFFF:FFFFF:FFFFFFFFFFFFFFFFFFFFFFFFFFFFF,FFFFFFFFFFFFFFFFFFFFFFFFFFFFFFFFFFFFFFFFFFFF:FFFFFFFFFF:FFFFFFFFFFFFFFFFFFFFFF:FFFFFFFFFFFFFFFFFFFFFFFF:FFFFFFFFFFFFFFFF,FFF:FFFFF:FFF:FFFFFFFFFFF::FFFFFFFFFF:FF:FFFF,FFFFFFFFFFFFFFFFFFFFFFFFFFFFF:FFF
@A00920:152:HGHKKDRXX:2:2102:20546:21292 2:N:0:AGGAGTGG+TAAGACAC
GGACTACAAGGGTTTCTAATCCTGTTTGCTACCCACGCTTTCGTGCCTCAGCGTCAGTCACGGTCCAGCAAGCCGTCTGCACCACGGGTGTTCCTCCAGATATCTACGCATTTCACCGCTACACCTGGAATTCCGCTTGCCTCTCCCGCACTCCAGCGAACCAGTTTCCGGCGCACCCTCCCGGTTAAGCCGGGAGATTTCACACCAGACTTGGTCCACCGCCTACGCACGCTTTACGCCCAGTAACTCC
+
FFFFFFFFFFFFFFFF:FFFFFFFFFFFFFFFFFFFFFFFFFFFFFFFFFFFFFFFFFFFF:FFFFFFFFFFFFFFFFFFFFFFFFFFFFFFFFFFFFFF:FFFFFFFFFFFF:FFFFFFFFFFFFFF:F,FFFFFFFFFFFFFFFFFFFFFFFFFFFF:FFFF:FFFFFFFFFFFFFFF:FFFFFFFFFFFFFFFF,FFFFFFFFF:FFFFFFFFFFF:FFFFFFFFFFFFFFFFFFFFF,FFFFFFFF
@A00920:152:HGHKKDRXX:2:2102:30761:21355 2:N:0:AGGAGTGG+TAAGACAC
GGACTACTGGGGTATCTAATCCGATTCGCTACCCACGCTTTCGTGCCTCAGCGTCAAGAAAGTGCCAGTTTAGTGCCTTCGCATTTGGTATTCCCCTCGATATCAACGGATTTCACCCCTACACCGAGAGTTCTCTAAACCTCTCACTCCTTCTAGTTATACCGTTTCTTGCGCGAACTCCGGGTTGAGCCCGAAGATTTAACACAAGACTAATATAACCGCCTACGCACCCTTTACGCCCAGTAAATCC
+
FFFFFFFFFFFFFFFFFFFFFFFF:FFFFFFFFFFFFFFFFFFFFFFF:FFFFFFFFFFFFFF:FFFFFFFFFFFFFFFFFFFFF:FFFFFFFFFFFFFFF:FFFFFFFFFFFFFFFFFFFFFFF,FFFFFFFFFF:F:FFFFFFFFFFF,FFFFFFFFFFFFFFFFFFFFFFFFFF,,FF::FFF::FFFFFFFFFFFFFFFFF:,FFFFFFFFFFFFF,FFFFF:FFF:FFFFFFF,:F:FFFF:FF:
@A00920:152:HGHKKDRXX:2:2102:5584:21496 2:N:0:AGGAGTGG+TAAGACAC
GGACTACAGGGGTATCTAATCCTGTTTGATACCCACACTTTCGAGCATCAGCGTCAGTTACAATCCAGTAAGCTGCCTTCGCAATCGGAGTTCTTCGTGATATCTAAGCATTTCACCGCTACACCACGAATTCCGCCTACCTCTGTTGCACTCAAGGTCGCCAGTATCAACTGCAATTTTACGGTTGAGCCGCAAACTTTCACAACTGACTTAACAACCCGCCTACGCTCCCTTTAAACCCAATAAATCC
+
FF:FFFFFFFFFFFF:,FF,FFF,::F:FFFFFF:F,FFFFFFFFFFFFFFF:FFFFFFFFFFFFFF:FF:FFFFFFFFFF:FF,FF:F,F:FFF:FFFFFFFFFFFF:F,FFFF:FF,FFFFFFFF::FFFFF,:FFFFFFFF:FFFF:FF,FFFFFF:FF:FF::FF,FFFF:FFFFFFF,:FF:FFF:FFF,FFF,,FF:FFFFFFFFFFFFFFFFF:FFFFFFFFF,FF,F,,FFFFF,FF,F::F
@A00920:152:HGHKKDRXX:2:2102:22625:21825 2:N:0:AGGAGTGG+TAAGACAC
GGACTACTGGGGTTTCTAATCCTGTTTGCTCCCCACGCTTTCGCACCTCAGCGTCAGTACCGAGCCAGTGAGCCGCCTTCGCCACTGGTGTTCTTCCTAATATCTACGAATTCCACCTCTACACTAGGAGTTCCACTCACCTCTCTCGGACTCAAGATCGCCAGTATCGAAGGCAGTTCTGGAGTTGAGCTCCAGGATTTCACCCCCGACTTAACGATCCGCCTACGTGCGCTTTACGCCCAGTAAATCC
+
FFFFFFFFFFFFFFFFFFFFFF,FFFFFFFFFFFFFFFFFFFFFFFFFFFFFFFFFFFFFFFFFFFFFF,FFFFFFFFFFFFFFF:FFFFFFFFFFFFFFFFFFFFFFFFFFFFFFFFFFFFFF:FFFF:FFFF,FFFFFFFFFFFFFFFFFFFFFF:F,FFFFF,F::FFF:FFFFFFF:FFF:FF:FFFF::FFFFFFFFFFF,FFFFF:FFF,,FFFFFFF,F:,FF:F:FFFFFFFFFFFF,FF:F
@A00920:152:HGHKKDRXX:2:2102:22987:21856 2:N:0:AGGAGTGG+TAAGACAC
GGACTACCAGGGTATCTAATCCCGTTCGCTACCCTGGCTTTCGCGGCTCAGCGTCAGGTGCAGCCCAGGGCGCCGCCTTCGCCTCTGGTGTTCCTCCGGATCTCTACGCATTTCACCACTCCACCCGGAATTCCACGCCCCTCTGCTGCCCTCTAGCTGCCCAGTTTCGAACGGCCTCTCCCGGTTGAGCCGGGAGCTTTCACGTCCGACTTGAACAGCCGCCTGCCCGCGCTTTACGCCCAGTAAATCC
+
FF:FFFFFFFFF:FFF,FF:FFFFFFFFFFFF:FFFFF:FFFFFFFFFFFFFFFFFFFFFFFFFFFFFFFFFFFFFFFFFFFFFFFFFFFFFFFFFFFFFFFFFFFFFF,FF:FFFFFF:F:FFFFFF:F,FF:F:FFFFF:FFF,FF:FFFFF::FFFFFFFFFFF,F:FFF,FFFFFFFFFFFFFFF,FFF:FFFFFFF:FFFFFFFFFF::FFFFFFFFFFFFFFFFFFFFF,FFFFF:FFFFF:FF
@A00920:152:HGHKKDRXX:2:2102:31358:22294 2:N:0:AGGAGTGG+TAAGACAC
GGACTACAAGGGTTTCTAATCCTGTTTGATCCCCACGCTGTCGCGCCTCAGCGTCAGCCACTGCCCAGCAGGCCGCCTTCGCCACCGGTGTTCTTCCGGATCTCTACGCATTCCACCGCTACACCCGGAATTCCACCTGCCTCTACAGTGCTCAAGTGAAGCAGTTCGCACGGCCGATCCGGGGGTGAGCCCCGGACTTTCACCACACGCTTACCCCACCGCCTACGCGCCCTTTACGCCCAGTGATTCC
+
FFFFFFFFFFFF:FFFFFFFFFFFFFFF,F,FFFFFFFFFFFF:FFFFFF,FFFFF::FFFFF,:F,F:FFFF:FFFFFFFFFFFFFFFFFFFFFFF,FFFFFFFF,FFFFFFFFFFFFF,FFFF:,F:F:FFFFFF,FFF:F,FFFF:FFFFFFFFFF:FFFFF:FFFF,FFFFFFFFF:,,,,FF,FFFFF:F,F,FF,F,FF,FFFF,FFF:FF,FFFFFFF,,F:FFF,:F,F,FFF,,FFF,F,F
@A00920:152:HGHKKDRXX:2:2102:31385:22654 2:N:0:AGGAGTGG+TAAGACAC
GGACTACTCGGGTTTCTAATCCCGTTCGCTCCCCTAGCTTTCGCGTGTCAGCGTCAGGTACAGCCCAGGTGGCCGCTTTCGCCACTGGTGTTCCTCCGGATCTCTACGCATTTCACCACTACACCCGGAATTCCACCACCCTCGACTGCCCTCAAGTGTGCCAGTCTCAGACAGCCTCTCTCGGTTGAGCCGTGAGATTTCATGACTGACTTAGCCCACCGCCTGAACGCCCTTTACGCCCAGTAAATCC
+
FFFFFFFFFFFFFFFFFFFFFFFFFFFFFFFFFFFFFFFFFFFFFFFFFFFFFFFFFFFFFFFFFFFFFFFFFFFFFFFFFFFFFFFFFFFFFFFFFFFFFFFFFFFFFFFFFFFFFFFFFFFFFFFFFFFFFFFFFFFFFFFFFF,FFFFFFFFFFFFFFFFFFFFFFF:FFF:F:FFFFFFFFFF:FF:FFFF,F::F,FF:,::F,:FF:F,,F:,FFF,FFF:,F,F,,FF:,:F,:,FF,:,F::
@A00920:152:HGHKKDRXX:2:2102:30689:22764 2:N:0:AGGAGTGG+TAAGACAC
GGACTACCCGGGTATCTAATCCGGTTTGCTCCCCACGCTCTCGCGCCTCAGCGTCAGGACAGAGCCAGGATGCCGCCTTCGCCGCTGGTGTTCCACCTGATCTCTACGCATTTCACCGCTCCACCAGGTATTCCACATCCCTCTCTCTGCCTCCAGTCGTCTCGTGTACCCTGGCCTCCATCGGTTGAGCCGATGGCTGTCACACGGCACGTCGACGACCGCCTGCGCGCGCTGTACGCCCAGTAAGTCC
+
FF:FFFFFFFFFFFFFFFFFFFFFFFFFFFFFFFFFFFFFFFFFFFFFFFFFFFFFFFFFFFFFFFFFFFFFFFFFFFFFFFFFFFFFFFFFFFFFFFFFFFFFFFFFFFFFFFFFFFFFFFFFFFFFFFFFFFFFFFFFFFFFFFFFFFFFFFFFFFFFFFFFFFFFFFFFFFFFFFFFFFFFFFF:FF,F:FFFFFFFFFFFFFFFFFFF:F,FFFFFFFF:::FFF:FFFFFF:FFFF,FFFFFF:F
@A00920:152:HGHKKDRXX:2:2102:30454:23077 2:N:0:AGGAGTGG+TAAGACAC
GGACTACAAGGGTTTCTAATCCTATTTGCTCCCCACGCTTTCGTGCTTCAGTGTCAGAATCCAGACCAGACGGCCGCCTTCGCCACCGGTGTTCTTCCATATATCTACGCATTTTACCGCTCCACATGGGGTTCCGCCGTCCGCTTCGGTTCTCTCTCTGATCAGATTCAAGAGCCAGTACGGGTTGAGCCCATACCTTTTACACCAGACTTGATCTGCCACCTACGCACCCTTTACGCCCACTCATTCC
+
FFFFFFFFFFFFFFFFFFFFFFF,FFFFFFFFFFFFFFFFFFFFFFFFFFF,FFFFF:FFF::FFFF,:,:FFFF:FFF,FFFF,:FFF,FF::F:F,FFFF:,F,F::FFFFFF,F,:F:,:F,,F,F,:F:F::,FFFF,,F,,F,,FFFFFF,,:F,:FF:F,F,F,FF,FF,:F,,FF:FFFFFF:,F:,:F:F,FF,F,FF:FFFFF,FF,:,F:,FFFFFFF,FFF,FFFFFFFFF,F,,,FFF
@A00920:152:HGHKKDRXX:2:2102:28574:23140 2:N:0:AGGAGTGG+TAAGACAC
GGACTACTCGGGTTTCTAATCCTGTTTGCTCCCCACGCTTTCGCACATCAGCGTCAGTACCGGGCCAGTGAGCCGCCTTCGCCACTGGTGTTCTTCCGAATATCTACGAATTTCACCTCTACACTCGGAGTTCCACTCACCTCTCCCGGACTCAAGATCGCCAGTATCGAAGGCAGTTCCGAGGTTGAGCCTCGGGATTTCACCCCCGACTTAACAATCCGCCTACGCGCGCTTTACGCCCAGTGATTCC
+
FFFFF:FFFFFFFFFFFFFFFF:FFFFFFFFFFFFFFFFFFFFFFFFFFFFFFFFFFFFFFFFFFFFFFFFFFFFFFFFFFFFFFFFFFFFFFFFFFFFFFFFFFFFFFFFFFFFFFFFFFFFF,FFFFFFFFFFFFFFFFFFFFFF:FFFFFFFFFFFFFFFFFFFFFFFFFF::,FFFF::FFFFFFFFF:FFFFF:F:FF:FFFFFFFFFF:FFFFFFFFFFFFFFFFFFFF:FFFFFFFFFFFFFF
@A00920:152:HGHKKDRXX:2:2102:28076:23281 2:N:0:AGGAGTGG+TAAGACAC
GGACTACTAGGGTTTCTAATCCTGTTTGCTCCCCACGCTTTCGTACCTCAGCGTCAGGTGTGACCCAGAAAGTCGCCTTCGCTACTGATGTTCCTCCGAATATCTACGCATTTCACCGCTACACTCGGAAGTCCACTTTCCGCTATCACCCTCTAGCAGACCCGGATCGAATGCATCTCTGAGGTTGAGCCTCAGGCTTTAACATTCGACTTAATCCGCCGCCTACGTACGCTGTACGCCCGGTAGTTCC
+
FFF:FFFF:FFFFFFFFFFF:FFF,:FFF,FFFFFFFFFFFF,FFFF,FFFFFF::FFFFFFFFFFFFF:FFFFFFFFFFFFF:FFFFFFFF:FFFFF:FFFF,FFFFF,FFFFF,FFFF,FF,FFFF:,,,F,,,F,F:,F:F:,F::F::FF,FFFFFFF,F,,F:F,,FF,FFF:F:FFFFF:F:F::::FFF::,,,,F:,FFF,:,:F:FFFFF:FF,,FFFFF:F::F,,:F,F,,F,,,,,,F
@A00920:152:HGHKKDRXX:2:2102:29423:23359 2:N:0:AGGAGTGG+TAAGACAC
GGACTACAGGGGTTTCTAATCCCGTTCGCTCCCCATGCTTTCGCCTCTCAGCGTCAGGCCAGGCCCAGCGTGTCGCCTTCGCCACTGGTGTTCCTCCGGATCTCTACGCATTTCACCACTACACCCGGAATTCCACACGCCTCTACCTGCCTCTAGCCCTGCAGTTCGCCCACGTCCTCGCCCGGTTGAGCCGGGCGCTTTCACGCACCACTTGCAGGACCGCCTACACGCGCTTTACACCCAGTAAATC
+
FFFFFFFFFFFFFFFFFFFFFFFFFFFFFFFFFFFFFFFFFFFFFFFFFFFFFFFFFFFFFFFFFFFFFFF:FFFFFFFFFFFFFFFFFFFFFFFFFFFFFFFFFFFFFFFFFFFFFFFFFFFFFFFFFFFFFFFFFFFFFFFFFFFF:FFFFFFFF,FFFFFFFFFFFFFFFFFFFFFFFFFFF:FFFF:FFFFFFFFFFFFFFFFFFFFFF:FFF,FFFFFFFFFFFFFFFF,FFF:FFFFFF:,FFF
@A00920:152:HGHKKDRXX:2:2102:10484:23469 2:N:0:AGGAGTGG+TAAGACAC
GGACTACCGGGGTTTCTAATCCTGTTCGCTCCCCACGCTTTCGCACCTCAGCGTCAGATCAGGCCCAGCCAGCCGCCTTCGCCTCCGGTGTTCTTCCGGATCTCTACGCATTCCACCGCTACACCCGGAATTCCGCTGGCCTCTGCCTGTCTCCAGCCCCCCAGTATCCCCGGCATGCTCGGGGTTGAGCCCCGGCCTTTCACCATGAGACTTAACGGGCCGCCTACGTGCGCTTTACGCCCAATAATTC
+
FFFFFFFFFFFFFFFFFFFFFFFFF:FFF:F:FFFFFFFFFFFFFFFFFFFFFFFFFFFFFFFFFFFFFF,FFFFFFFFFFFFFFFFFFFFFFFFFFFF:FFFFFFFFF::FFFFFFFFFFFFFFFFFFFFFFFFFFFFFF:FFFFFFFFFFFF::FFFFFF:FF,F:FFFFFFFFFFF:FFFFFFFFF:FFFFFFFF:FFFFFFFFFFFFFFFFFF:FFFFFF::FFFFFFF:FFFFFFFFFF:FF,FF
@A00920:152:HGHKKDRXX:2:2102:26440:23985 2:N:0:AGGAGTGG+TAAGACAC
GGACTACTCGGGTATCTAATCCTGTTTGCTCCCCACGCTTTCGTGCCTCAGTGTCAGTGCTGGTCCAGGTGGCCGCCTTCGCCACAGATGTTCCTCCCGATCTCTACGCATTTCACTGCTACACCGGGAATTCCACCACCCTCTACCGCACTCTAGTCCGCCAGTATCCACCGCCATTCCCAGGTTGAGCCCGGGGCTTTCACGGCAGACTTAACGAACCACCTACGCACGCTTTACGCCCAGTAATTCC
+
FFFFFFFFFFFFFF:FFFFFFFFFFFFFFFFFFFFFFFFFFFFFFFFFFFFFFFFF:FFFFFFFF:FFFFF:FFFFFFFFFFFF:FFFF,FFFFFF:FFFFFFFFFFFF,FFFFFFFFFFFFFFFFFF,FFFF:FFFFFFFF:F:FFFFFFFFFFFFFFFFFFFFFFFFFFF:FFFF:FF:FFF:FFFFFF:F:FFFFFFF:FFFFFF:F:FF:FFFFFF::FFFFFFFFFF,FFFFF:FF,F,F,FFFF
@A00920:152:HGHKKDRXX:2:2102:7139:24032 2:N:0:AGGAGTGG+TAAGACAC
GGACTACACGGGTTTCTAATCCTGTTTGCTCCCCTAGCTTTCGTGCCTCAGTGTCAGAAGTTGTCCAGGGACTCGCCTTCGCCACTGGTGTTCCACTTGATATCTACGCATTTCACTGCTACACCAAGTATTCCAGTCCCCCCTCCAACTCTCTAGCTGAATAGTATCCAATGCCATTTCCGAGTTAAGCTCGGAGATTTCACACCAGACTTACCCAACCACCTACGCACCCTTTACGCCCAGTGAATCC
+
FFFFFFFFFFFFFFFFFFFFFFFFFFFFFFFFFFFFFFFFFFFFFFFFFFFFFFFFFF:FFFFFFFFFFFFFFFFFFFFFF:FFFFFFFFFFFFFFFFFFFFF:FFFFFFFFFFFFFFFFFF:FFFFFFFFFFFFFFFFFFFF:FFF,FFF:FFFFFFFFFF:F:FFFFFFFFFF:FFFFFFF:FFFFFFFFFFFFFF:FFFFFFF:FFF,FFFFFFFFFFFFFFFFFFFFFFFFFFFFFF,FFFF:F:F
@A00920:152:HGHKKDRXX:2:2102:22761:24032 2:N:0:AGGAGTGG+TAAGACAC
GGACTACTGGGGTTTCTAATCCCGTTTGCTCCCCTGGCTTTCGCTCCTCAGCGTCAGTGTTGGTCCAGAATGCCGCCTTCGCCACCGGTGTTCCTCCAGATATCTACGCATTTCACCGCTACACCTGGAATTCCGCATTCCTCTCCCAAACTCAAGCCATCCAGTCTCACACGCAGTTCCACGGTTGAGCCGTGGGATTTCACGTGTGACTTAGTTGGCCGCCTACGAGCCCTTTACGCCCAATAATTCC
+
FFFFFFFFFFFFFF:FFFFFFFFFFFFFFFFFFFFFFFFFFFFFFFFFFFFFFFFFFFFFFFFFFFFFF,FFFFFFF:FFFFFFFFFFFFF:FFFFFFFFF,FFFFFFFFF:FF,FFFFFF,,FFFFFFFFFFFFFFFFF:F:FF:FFFFFFFFFFFF,FFFFFFFFFFFFFFFFFFFFF::FFFFFFFFFFF:FFFFFFFFFFFFFFFFFFF:FFFFFFFFFFFF::F:FFFFFF,FFFFFFFFFFFFF
@A00920:152:HGHKKDRXX:2:2102:30029:24471 2:N:0:AGGAGTGG+TAAGACAC
GGACTACTCGGGTTTCTAATCCCGTTTGCTCCCCTGGCTTTCGCGCCTCAGCGTCAGTTTCGGTCCAGAATGCCGCCTTCGCCACCGGTGTTCCTCCAGATATCTACGCATTTCACCGCTACACCTGGAATTCCACATTCCTCTCCCGAACTCAAGTCACCCAGTATCGGACGCAGTTCCCAAGTTAAGCTTGGGGATTTCACGTCCGACTTAGGCGACCGCCTACGCGCCCTTTACGCCCAGTAATTCC
+
FFFFFFFFFFFFFFFFFFFFFFFFFFFFFFFFFFFFFFFFFFFFFFFFFFFFFFFFFFFFFFFFFFFFFFFFFFFFFFFFFFFFFFFFFFFFFFFFFFFFFFFFFFFFFFFFFFFFFFFFFFFFFFFFFFFFFFFFFFFFFFFFFFFFFFFFFFFFF,FFFFFFFFFFFFFFFFFFFFFFFFFFF:FFFFFF::FFFFFFF:FFFFFFFFFFFFFFF:::FFFF:FFF:FFFFFFFFFFFF,FFFFFFFF
@A00920:152:HGHKKDRXX:2:2102:7419:25175 2:N:0:AGGAGTGG+TAAGACAC
GGACTACTCGGGTATCTAATCCCGTTTGCTCCCCTAGCTTTCGCACCTCAGCGTCAGTTGTGGACCAGAGAGCCGCCTTCGCCACCGGTGTTCCTCCTGATATCTACGCATTTCACCGCTCCACCAGGAGTTCCGCTCTCCCCTACCACACTCGAGCATTGCAGTCTGCCAGGCAGTTCCACGGGTGAGCCGTGGGATTTCACCGGACACTTGCAATGCCGCCTACGTGCGCTTTAAGCCCAGTAATTCC
+
FFFFF:FFFFFFFFFFFFFFFFFFFFFFFFFFFFFFFFFFFFFFFFFFFFFFF:FFFFFFFFF:FFFFFFFFFFFFFFFFFFFFFFFFFFFFFFFFFFFFFFFFFFFFFFFFFFFFFFFFFFFFFFFFFFFFFFFFFFFFF:FFFFFFFFFFFFFFFF:FFFFFFFFFFFFFFFFFFFFFFFFFFFFFFFFFFFFFFFFFFFF:FF:FFFFFFFF:FFFFFFFFFFF,FFF:FFFF:FFFFFFF:FFFFF
@A00920:152:HGHKKDRXX:2:2102:8675:25222 2:N:0:AGGAGTGG+TAAGACAC
GGACTACTAGGGTTTCTAATCCTGTTTGCTCCCCACGCTTTCGCGCCTCAGCGTCAGTTCCGGGCCAGGCGGCCGCCTTCGCCACCGGTGTTCTTCCCAATATCTACGAATTTCACCTCTACACTGGGAATTCCGCCGCCCTCTCCCGGACTCCAGCCTGCCAGTCTCGGATGCGCATCCGGGGTTGAGCCCCGGGCTTTCACATCCAACTTAACGGGCCGCCTACGCGCGCTGTACGCCCAGTTAATCC
+
F,FFFFFFFFF,FFF:FFF::F:F:FFF:FF:FFF:F::FFF,FFFFFFFFF,:,FFFF:F:FFFF,F::F:FFF:FF:::,FF:,,F:FF:,F,,FFFF:F:,F,FFF,FFFFFFF,F:,:FFF:F:FF,FF,:F:,FFF:::FFFF:FF,F:FFFFFFFF,F,F:FFF,,FFFFF,FF:F:,,,FFF:FFF,F::,:,:,F:,,FF:FF,F,F,,FFFF,,,,:FF:FFFF,F:::F,F,F,,,,,::
@A00920:152:HGHKKDRXX:2:2102:23466:25316 2:N:0:AGGAGTGG+TAAGACAC
GGACTACACGGGTATCTAATCCCGTTCGCTACCCACGCTTTCGTGCCTCAGCGTCAAGAAAGTGCCAGTGAACTGCCTTCGCATTTGGTATTCCCCTCGATATCAACGGATTTCACCCCTACACCGAGAGTTCTGTTCACCTCTCACTTCTTCTAGTTATACCGTTTCAGTCGCGATCTTCAGGTTGAGCCTGAAGTTTTAACCACTGACTAATATAACCGCCTACGCACCCTTTACGCCCAGTAAATCC
+
FFFFFFFFFFFFFFFFFFFFFFFFFFFFFFFFFF:FFF:FFFFFFFFFFFFFFFFFFFFFFFFFFFFFFFFFFFFFFFFFFFFFFFFFFFFFFFFFFFFFFFFFFFFFFFFFFFFFFFFFFFFFFFFFFFFFFFFFFFFFFFFFFFFFFFFFFFFFFFFFFFFFFFFFFFFFFFFFFFFFFFFFFFFFFFFFFFFFFFFFF,FFFFFFFFF:FFFFFFFFFFFFFFFFF:FFFFFFFFFFFFFFFFFFFF
@A00920:152:HGHKKDRXX:2:2102:30888:26271 2:N:0:AGGAGTGG+TAAGACAC
GGACTACTGGGGTATCTAATCCTGTTTGCTCCCCACGCTTTCGTGCCTCAGTGTCAGTGCTGGTCCAGATGGCCGCCTTCGCCACGGATGTTCCTCCCGATCTCTACGCATTTCACTGCTACACCGGGAATTCCGCGACCCTCTCCGGCACTCAAGTTCGCCAGTTTCGCGCGCACTTTCCAAGTTGAGCCTGGAGATTTCACACGCGACTTAACAAACCACCTACCAGCGCTTTACGCCCAATAATTCC
+
:FFFFFFFFFFFFFFFFFFFFFF:F:FFFFFF:FFFFFFFFFFFFFFFFFFFFFFFF:FFFFFFFFFF:FFFFFFFFFFFFFFFFFFFFFFFFFFFFFFFFFFFFFFFFF::FFFFFFFFFFFFFFFFFFFFFFF:FFFFFFFFFFFFFFFFFFFFFFFFFF:FFFFF:FFFFFFFFF:FFFFF,:FFFFFFFF:FFFFFFFFFFFFFFFF,FFFF:FF:F:FFF:FFFFFFF,FFF:FFFFF:FF::,F
@A00920:152:HGHKKDRXX:2:2102:24460:26318 2:N:0:AGGAGTGG+TAAGACAC
GGACTACTAGGGTTTCTAATCCCGTTTGCTCCCCTGGCTTTCGCGCCTCAGCGTCAGTGTCGGTCCAGAATGCCGCCTTCGCCACCGGTGTTCCTCCAGATATCTACGCATTTCACCGCTACACCTGGAATTCCACATTCCTCTCCCGAACTCAAGCCCACCAGTATCAGACGCAGTTCCCAGGTTAAGCCGGGGGATTTCACGTCTGACTTAGATGGCCGCCTACGCGCCCTTTACGCCCAGTAATTCC
+
FFFFFFFFFFFFFFFFFFFFFFFFFFFFFFFFFFFFFFFFFFFFFFFFFFFFFFFFF:FFFFFFFF:FFFFFFFFFFFFFFFFFFFFFFFFFFFFFFFFFFFFFFFFFFFFFFFFF:FFFFFFFFFFFFFFFFFFFFFFFFFFFFFFFFFF:FFFFF,FFFFFFFFFFFFFFFFFF:FFFFFFFFFFFFF:FFFFFFFFFF:FFFFFFFF,FFFF:FFFFFFF,FFFFF:FFFF:FFFFFFFFF:F:FFF
@A00920:152:HGHKKDRXX:2:2102:19840:26459 2:N:0:AGGAGTGG+TAAGACAC
GGACTACACGGGTTTCTAATCCTGTTCGCTCCCCACGCTTTCGCTCCTCAGCGTCAGTATCGGCCCAGAGACCCGCCTTCGCCACCGGTGTTCCTCCTGATATCTGCGCATTTCACCGCTACACCAGGAATTCCAGTCTCCCCTGCCGAACTCCAGTGATGCCCGTATCGACCGCACGCCCACAGTTAAGCTGTAGGTTTTCACGGCCGACGCGACACACCGCCTACGAGCTCTTTACGCCCAATAATTC
+
FFFFFFFFFFFFFFFFFFFFFFFFFFFFFFFFFFFFFFF::FFFFFFFFFFFFFFFF:F,FFFFFFFFFFFFFFFFFFFFF:FFFFFFFFFFFFFFFFFFFFFFFFFFFFFFFFFFFFFFFFFFFFFFFFFFFFFFFFFFF:FFFFFFFFFFFFFFFFFFFFFFFFFFFFFFFFFFFFFFF,:FFFFFFFFF:F:FFFFFF:FFFFFFF:FFFFFFFFFFFFFFFFFFFFF:FF,FFFFF:FF,F,FFFF
@A00920:152:HGHKKDRXX:2:2102:15474:26569 2:N:0:AGGAGTGG+TAAGACAC
GGACTACTAGGGTTTCTAATCCCGTTCGCTCCCCATGCTTTCGCCTCTCAGCGTCAGGTCAGGCCCAGCGTGTCGCCTTCGCCACTGGTGTTCCTCCGGATCTCTACGCATTTCACCACTACACCCGGAATTCCACACGCCTCTACCTACCTCTAGTCGCGCAGTTCGGCCACGTCCTCTCCCGGTTGAGCCGGGAGCTTTCACGCCCCACTTGCACGACCGCCTACACGCGCTTTACACCCAGTAAATC
+
FFFFFFF:FFFFF:FF:FFFFFFFFFFFFFFFFF,FFFFFFFFFFFFFFFFFFFFFFFFFFFFFFFF:F,FFFFFFFFFFFFFFFFFFFFFFFFFFFFFFFFFFFFFFFFFF:FFFFFFFFFFFFFFF:F:FFFFFFFFFFFFFFF:FFFFFFFFFFF:FFFFF::FFFF,,FFFFFFFFFF:FFFFF,FFFFFFFFFF:FFFF:FF:FFFFFFFF:FF:,FF,FFFFFFFFFFFF,FFFFFFFF:F::F
@A00920:152:HGHKKDRXX:2:2102:29776:26663 2:N:0:AGGAGTGG+TAAGACAC
GGACTACTAGGGTTTCTAATCCCGTTTGCTCCCCTGGCCTTCGTGCCTCAGTGTCAGTAACTGTCCAGAGAATCGCCTTCGCCACTGGTCTTCCTTACGATATCTACGCATTTCACTGCTACACCGTAAATTCCAATCTCCTCTCCAGTACTCTAGCAAAGCAGTATGCAGTGCAGATCCGGAGTTGAGCCCCGGGCTTTCACCTCTCACTTACAAAGCCGCCTACGCTCGCTTTACGCCCAGTAAATCC
+
FFFFFF:FFFFFFFFFFFFFFF:FFFFFFFFFFF:FFFFFFFF:FFFFFFF,FFFFFFFFF,FFFFFFFFF,FFFFFFFFFFFF,FFFFFFFFFF::,:FFFFFFFFFFF:FFFFF:FFFFFF:,,F:FFFF:FF,FFFFFF:FFF,FFFFFFFFF:,,,FF:FF,F,,FFFFFFF,FFF:FFFF,FFFFFF:FF,FF,FFFF,FFF,,FFFFFFF,:FFFFF:FF:F,FFFF,FFFFFFFFFF:,,,:F
@A00920:152:HGHKKDRXX:2:2102:17445:26944 2:N:0:AGGAGTGG+TAAGACAC
GGACTACAAGGGTTTCTAATCCCGTTCGCTCCCCACGCTTTCGTGCCTCAGCGTCAGTACTCGGCCAGGAAGCCGCCTTCGCCACCGGTGTTCCTCCTGGTATCTACGCATTTCACCGCTACACCAGGAATTCCGCTTCCCTCTCCGGTACTCTTTGTAGCCCGCCAGTTTCCAATGCCATTCCTCAGTTGAGCCGAGGGCTTTCACATCGAACTTAACGAGCCGCCTACGCACCCTTTACACCCAGTGA
+
FFFFFFFFFFFFFFFFFFFFFFFFFFFFFFFFFFFFFFFFFFFFFFFFFFFFFFFFFFFFFFFFFFFFFFFFFFFFFFFFFFFFFFFFFFFFFFFFFFFFFFFFFFFFFFFFFFFFFFFFFFFFFFFFFFFFFFFFFFFFFFFFFFFFFFFFFFFFFFFFFFFFFFFFFFFFFF:FFFFFFFF:F:FFFFFFFFFFFFFFFFFFFFFFFFFFFFFFFFFFFFFFFFFFFFFFFFFFFFFFFFF::FF:FF
@A00920:152:HGHKKDRXX:2:2102:21712:27007 2:N:0:AGGAGTGG+TAAGACAC
GGACTACACGGGTTTCTAATCCTGTTTGCTCCCCACGCTTTCGCACCTCAGCGTCAGTTCCGGACCAGTGGGCCGCCTTCGCCACCGGTGTTCTTCCTAATATCTACGAATTTCACCTCTACACTAGGAATTCCACCCACCTCTTCCGGACTCGAGACCAACAGTATCAAAGGCAGTTCCGAGGTTGAGCCCCGGGATTTCACCCCTGACTTGAAAGTCCGCCTACGTGCGCTTTACGCCCAGTGAGTCC
+
FFFFFFFFFFFFFFFFFFFFFFFFFFFFFF:FFFFFFFFFFFFFFFFFFFFFFFFFFFFF:FFFFFFFF:FF,FFFFFFFFF:FF,FFFFFFFFFFFFFFFFFFFFFFFF:FFFFFFFFFFF,FF,,FFFFF:FFF:FFFFFFF::FFFF,FFFFFF:FFF:FFFFF:FF,FFFF:,FFFFFFFFFFFFFFFFFFFF::FF:FFFFF:FFFFFFFF:FFFFF:FFF,F:,F:,:FFF:F,FFFF:F,FFF
@A00920:152:HGHKKDRXX:2:2102:12337:28588 2:N:0:AGGAGTGG+TAAGACAC
GGACTACAAGGGTATCTAATCCTGTTTGATCCCCACGCTTTCGTGCCTCAGCGTCATTTACACTTTAGTAAGCTGCCTTCGCTATAGGTGTTCTTGACGATATCTAAGCATTTCACCGCTACACCGTCAATTCCGCCTACCTCATCTGTACTCTAGCCCATCAGTATCAATGCCACCCTCCCGGTTAAGCCGGGATATTTCAGCACTGACTTAATAGGCCGCCTACGCACCCTTTAAACCCAATAAATCC
+
FFFF,FFFFFFFF:FFFFFFFFFFFFFFFFFFFFFFFFFFFFFFFFFFFFFFFFFFF,FFFFFFFFFFFFFFFFFFFFFFFFF,FFFFFFFFFFFFFFFFFFFFFFFFFFFFFFFFFFFFFFFFFFFF:FFFFFFFFFFFFFFFFFF:FFFFFFFFFFFFFFFFFFFFFFFFFFF:FFFFFFFFFFFFFFFFFFFFFFFFFFFFFFFFFFFFFFFFFFFFFFFFFF:FFFFFFFFFFFFF:FFFFF:FF,
@A00920:152:HGHKKDRXX:2:2102:6804:28682 2:N:0:AGGAGTGG+TAAGACAC
GGACTACTCGGGTTTCTAATCCTGTTTGCTCCCCACGCTGTCGCGCCTCAGTGTCAGCAACTGCCCAGCAGACCGCCTTCGCCACCGGTGTTCTTCCGGATCTCTACGCATTTCACCACTACACCCGGAATTCCACACGCCTCTACCTGCCTCTAGCCCCGCAGTTCGGTCACGTCCTCGCCCGGTTGAGCCGGGCGCTTTCACGCGCCACTTGCAGGACCGCCTACACGCGCTTTACACCCAGTAACTC
+
FFFFFFFFFFFFFFFFFFFFFFFFFF:FFFFFFFFFFFFFFFFFFFFFFFFFFFFFFFFFFFFFFFFFFFFFFFFFFFFFFFFFFFFFF:FFFFFFFFFFFFFFFFFFFF:F:FFFFFFFFFFFFFFFFFFFFFFFFFFFFFFFFFFFFFFFFFFFFF:FFFFFFFFFFFFFFFFFFF:FFFFF::FFFF:FF:FFFFF:FFFF:FFFFFFFF:FFFFFFFFFFFFFFFFFF:FFF:FFFFFFFFF:,:F
@A00920:152:HGHKKDRXX:2:2102:24831:30029 2:N:0:AGGAGTGG+TAAGACAC
GGACTACTGGGGTATCTAATCCTGTTTGCTACCCACGCTTTCGCTCCTCAGCGTCAGTTTCGGCCCAGAGTGGCGCCTTCGCCACCGGTGTTCCTCCTAATATCTGCGCATTTCACCGCTACACTAGGAATTCCCCACTCCCCTACCGAACTCCAGTCACGGCAGTATCGAATGCACGCTTTGGGTTGAGCCCAAAGTTTTCACATCCGACTTACCGAACCGCCTACGAGCTCTTTACGCCCAATAAATC
+
FFFFFFFFFFFFFF,FFFFFFFFFFFFFFFFFFFFFFFFFFFFFFFFFFFFFF:FFFFFFFFFFFF:FFFFFFFFFF,FFFFF:FFFF:F,FFFFFFFF:FFFFFFFFFFF:FF:FFFFFFF:FFFFFFFFFFFFFFFFFFFF:FFF:FFFFFFFFFFFFFFFFFFFFFFFF,FF:FFFFFFFFFFFFFFFFF,FFFFFFFFFFFFFFFF:FFFFFFFFFFFFFF:FFFF:FFF,FFFFFFF,:FF,FFF
@A00920:152:HGHKKDRXX:2:2102:20844:30264 2:N:0:AGGAGTGG+TAAGACAC
GGACTACAAGGGTTTCTAATCCTGTTTGCTCCCCACGCTTTCGTGCCTCAGCGTCAGTGTTGGTCCAGATGGCCGCCTTCGCCACCGGTGTTCCTCCCGATCTCTACGCATTTCACCGCTACACCGGGAATTCCGCCATCCTCTGTCACACTCTAGCCGGCCAGTTTCGGATGCCATTCCCAGGTTGAGCCCTGGGCTTTCACAGCTGACTTGGCCAACCGCCTACGCTCGCTTTACGCCCAGTAATTCC
+
FFFFFFFF,FFFF:FFFFFFFFFFFF:FF:FFFFF,FFFFFFFF:FFFFFFFFFFFF,F,,,,,FFFF,:F:FFFFFFFFFFFF:,F,FFFFFFFFF,:FFFFFF,FFFFFF,FFFFFFF:FF:F,FFFF:FFFF,,,FFF,FF,,F:F:FFFF:F,F,FF,,F:,FF,,F,FF,,::,FF,FFFFFFFFFF,F,F,FFFF:FF,F,FFF,:,,F,,,,FFFFFF:F,,,,F,FFFFF:FF:,,F,F,:F
@A00920:152:HGHKKDRXX:2:2102:7428:30295 2:N:0:AGGAGTGG+TAAGACAC
GGACTACTAGGGTATCTAATCCTGTTTGCTACCCACGCTTTCGCGCATCAGCGTCAGTACCGGTCCAGGTAGCCGCCTTCGCCACTGGTGTTCCTCCCAATATCTACGCATTTCACCGCTACACTGGGAATTCCGCTACCCCCTCCCGGCCTCAAGCCTCACAGTTTCAAAGGCAGTTCCTCAGTTGAGCCGAGGGATTTCACCTTTGACTTGTCAGGCCGCCTACGCGCCCTTTACGCCCAATAATTCC
+
FFFFFFFFFFFFF,FFFFFFFFFFFFFFFFFFFFFFFFFFFFFFFFFFFFFFFFFFFFFFFFFFFFFFFFFFFFFFFFFFFFFFFFFFFFFFFFFFFFFFFFFFFFFFFFFFFFFFFFFFFFFFFFFF,FFFFFFFF:FFFFFFFFFFFFFFFFFFFFFFFFFFFFFFFFFFFFFFFFFFFFFFFF:FFFFFFFFFFFFFFFFFFFFFFFFFFFFFFFFFFFFF:FFFFFFFFFFFFFFFFF:FFFFFFF
@A00920:152:HGHKKDRXX:2:2102:30228:30326 2:N:0:AGGAGTGG+TAAGACAC
GGACTACCCGGGTATCTAATCCTGTTTGCTCCCCACGCTTTCGCTCCTCAGCGTCAGTACACGTCCAGGCCAGCGCCTTCGCCACTGGTATTCCTCCCGATATCTACGAATTTCACCGCTACACCGAGAATTCCCTGGGCCCCTCCGGGACTCAAGCCAAGCAGTTTTGGATGCACTTACAGGGTTGAGCCCTGGGCTTTCACACCCAACTTGCTAAGCCGCCTACGAGCGCTTTACGCCCAATGATTCC
+
FFFFFFFF,FFFF:FFFFFFFFFFFFFFFFFFFFFFFFFFFFFF,FFFFF:FFFFFF,F,,,FFFFF:,,,F:FFFFFFFFFFF,,FFF,FFFFFF:FFFFFFFFF:F,FFFF,FFF,FFFF,FFFFFF::FF,,FF:,FFFFFFFF,F:FFFF,FFFFF:FFF:F,F,F::,:F,F:FF,F:FF:FFFFFFFF,FFFFF:F,FF,:FFFF:F,FF,FFFF,FF:F::FF,FFFFFFFFFFF,FF:FFFF
@A00920:152:HGHKKDRXX:2:2102:4282:30389 2:N:0:AGGAGTGG+TAAGACAC
GGACTACCAGGGTTTCTAATCCTGTTCGCTCCCCATGCTTTCGCTCCTCAGCGTCAGTAGCGGCCCAGAGATCTGCCTTCGCCACGGGTGTTCTTCCTGATATCTGCGCATTTCACCGCTACACCAGGAATTCCGCTCTCCTCTTCCGGACTCGAGCCAGATGGTTTCCCGTGCGATTCTGCGGTTGAGCCGCAGGCTTTAACACGGGACCTACCAAGCCGCCTACACGCTCTTTACGCCCAATGATTCC
+
FFFFFFFFFFFFFFFFFFF:FFFFFFFFFFFFFFFFFFFF:FFFFFFFFFFFFFFFFFFFFFFFFFFFFF:FFFFFFFFFFFFFFFFFFFFFFFFFFFFFFFFFFFFFFFFFFFFFFFFFFFFFFFFFF,FFFFFFFFFFFFFFFFFFFFFFFFFFFFFFFFFFFFFFFFFFFFFF:FFFFFFFFFFFFFFFFFFF:F,FFFFF:FFF,::F,FFFFFFFFFFFFFFFFFFFF,FFFFFFFFFFFFFF:F
@A00920:152:HGHKKDRXX:2:2102:1985:30483 2:N:0:AGGAGTGG+TAAGACAC
GGACTACTGGGGTATCTAATCCTGTTTGCTCCCCACGCTTTCGAACCTCAGCGTCAGTTGCAGTCCAGTGAGCCGCCTTCGCCACTGGTGTTCTTCCAAATATCTACGAATTTCACCTCAACACTGGGAATTCCACTCACCCATCCCGCACTCAAGACCGTCAGTATCGAAGGCAATTCCGGAGTTGAGCACCGGGCTTTCACCTCTAACTTACAAAGCCGCCTACGTGCGCTTTACGCCCAGTAATTCC
+
FF,FF:FF:F:,,,:F:,F,:FFFF,:FFFFF:FF,FF,F:F:,FFFF:FFFF:FF,FF,:,F,:F,FF,F:,FF:F:FF,FF:F:,F,,FFF,,,:,FFF:,,FF:,F:,,:FFFFFF,:FFF:,FFF:FFF:F,,FFF:,,,FF:,FF,FF,:FFF:FF,F,,FFF,FF,F,FF:,,F,:F,:F,:FF,FFF:,,::,FFFF,::FFF,FFFF:FFF,:FF:,FF,,FFFFF:::F,:F,,,:F,,,,
@A00920:152:HGHKKDRXX:2:2102:20726:30686 2:N:0:AGGAGTGG+TAAGACAC
GGACTACTAGGGTTTCTAATCCTGTTTGCTCCCCTAGCTTTCGCAGCTGAGTGTCAGTAATAGTCCAGGTACCTGCTTTCGCCATTGGTGTTCCTCCCGATCTCTGCGCATTTCACCGCTACACCGGGAATTCCAGTACCCTCTCCTATACTCAAGTCTGGCAGTATCTGTTGGCCTCTCCCCGTTAAGCAAGGAGCTTTCACAACAGACTAACCAAACCACCTACCTGCCCTTTACGCCTAGTAATTCC
+
FFFFFFFFFFFFFFFFFFFFFFFFFFFFFFFFFFFFFFFFFFFFFFFFFFFFFFFFFFF:FFFFFFFFF::FFFFFFFFFFFFF,FFFFFFFFFFFFFFFFFFFFFFFFFFFFFFFFFFF:FFFFFFFFFFFFFFFFFFFF:FFFFFFFFFFFFFFFFFFFFFFF:FFFFFFF:FFFFFFFFFFFFFFFFFFFFFFFFFFFFFFFFFFFFF:FFFFFFFFFFFFFFFFFFFFF:FFFFFFF,:FFFFFF:
@A00920:152:HGHKKDRXX:2:2102:7997:32283 2:N:0:AGGAGTGG+TAAGACAC
GGACTACACGGGTATCTAATCCTGTTTGATCCCCACGCTTTCGTGCCTCAGAGTCAATATTCGTGTAACGAGCTGCCTTCGCAATTGGTGTTCTATGTCATATCTAAGCATTTCACCGCTACATGACATATTCCGCTCATCTCCACGGTATTCAAGACAGATAGTATCAACGGCAGTTTCCAAGTTAAGCTTGGAGATTTCACCACTGACTTACCTGCCCTCCTACGCACCCTTTAAACCCAGTGAATCC
+
FFFFFFFFFFFF::FFF,FFFFFFFFFFFFFFFFFFF:FFFFFFFFFFFFFFFFFFFF:FFFFFFFFFFFFFFFFFFFFFFFFF,FFFFFFFFFFFFFFFFFFFFFFFFFFFFFFFFFFFFFFFFFFFFFFFFFFFFFFFFFFFFFFFF:FFFFFFFFFFFFFFFFFFF:FFFFFFFFFFFFFFFFFFFFFFFFFFFFFFFFFFFFFFFF:FFFFFFFFFFFFFFFFFFFFFFFFF:FFFF,FFFFFFFF
@A00920:152:HGHKKDRXX:2:2102:16360:32487 2:N:0:AGGAGTGG+TAAGACAC
GGACTACCAGGGTTTCTAATCCTGTTTGCTCCCCACGCTGTCGCACCTGAGTGTCAGTATTGGGCCAGGTAGCCGCCTTCGCCACTGATGTTCCTCCCGATATCTACGCATTTCACCGCTACACCGGGAATTCCACTACCCTCTCCCATACTCTAGCTGAGTAGTATCGACTGCAATTCCCAGGTTAAGCCCAGGGCTTTCACAATCGACTGACTCAGCCACCTGCGTGCGCTTTACGCCCAGTAATTCC
+
FF:FFFFFFFFFFFFFFFFFFFFFFFFFFFFFFFFFFFFFFFFFF:FFFFFFFFFFFF:FFFFFFFFFFFFFFFFFFF:FFFFFF:FFFFFFFFFFFFFFFFFFFFFFF:FFFFFFFFFFFFFFFFFFFFFFFFFFFFFFFFFFFFFFFFFFFFFFFFFFFFFFF:FFFFFF:FFFFFFFFFFFFFFFFFFFFFFF:F:FFFFFFFFFFFFFFFFFFFFFFFFFF:FFFFFFF:FFFFFFFFFFFFF:FF
@A00920:152:HGHKKDRXX:2:2102:16758:32988 2:N:0:AGGAGTGG+TAAGACAC
GGACTACTGGGGTTTCTAATCCTGTTCGCTCCCCACGCTTTCGCACCTCAGCGTCAGATCAGGTCCAGCTGGCCGCCTTCGCCTCAGGTATTCCTCCGGATCTCTACGCATTCCACCGCTACACCCGGAATTCTACCAGCCTCTACCTGTCTCCAGCTCCGCAGTATCCCCTGGCCTCCCGGGGTTGAGCCCCGGGCTTTCACAGTGAGACTTACAAAGCCGCCTACGCGCGCTTTACGCCCAATAATAC
+
FFFF,FFFFFF,,,F:F:FFFFFFFF::F:FFFFFFFF,:FF,FFF:F:F:FFF,FFFFFFFFFFFF:F:F,FFFF:FFF:FFFFF:FFFFFFF:F:F,,FFFFFFF,FFFFFFFFFFFFF,FFF,,F,F:,::,,FFF:FFFF:FF,FFF:FF:FFFFFFFFFF::FF:F,FFFFF:F:FF,,,F,FFF:FF:F:F,FFF,FF,FFF:FFFFFF,F:FF:,FF:F:FF:,F,:F,:FF:FFF:F::FFF
@A00920:152:HGHKKDRXX:2:2102:17987:33051 2:N:0:AGGAGTGG+TAAGACAC
GGACTACACGGGTTTCTAATCCCGTTTGCTCCCCTGGCTTTCGCGCCTCAGCGTCAATACCGGTCCAGGATGTCGCCTTCGCCACCGGTGTTCCTCCAGATATCTACGCATTTCACCGCTACACCTGGAATTCCACATCCCTCTCCCGGATTCAAGCCAACCAGTATCGGACGCAGTTCCTGGGTTGAGCCCAGGGATTTCACGTTCGACTTAGCAGGCCACCTACGCTCCCTTTAAACCCAATGAATCC
+
FFFF,FFFFFFFFFFFFFFFFFFFFFFFFFFFFFFFFFFFFFFFFFFFFFFFFFFFFFFFFFFFFFFFFFFFFFFFFFFFFFFFFFFFFF:FFFFFFFFFFFFFFFFFFFF,FFFFFFFFFFFFFFFFFFFFFFFFFFFFFFFFFFFFFFFFFFFFFFFF:FFFF:FFF:FF:FFFFFFFFFF:FFF:FFFFFFF:,FFFFFFFFFF:FFFFF:F,F:FFFFFFFFFFF:FFFFFF:FF:FFFFFF:F:F
@A00920:152:HGHKKDRXX:2:2102:15049:33160 2:N:0:AGGAGTGG+TAAGACAC
GGACTACTCGGGTTTCTAATCCTGTTTGCTCCCCACGCTTTCGTGCCTCAGTGTCAGTACTGGTCCAGGTAGTCGCCTTCGCCACGGATGTTCCTCCTGATCTCTACGCATTTCACTGCTACACCAGGAATTCCACTACCCTCTACCGTACTCTAGCCCGCCAGTTTCCAATGCAATTCCCAGGTTGAGCCCAGGGCTTTCACATCAGACTTAACGAACCACCTACGCACGCTTTACGCCCAGTAATTCC
+
FFFFFFFFFFFFFFFFFFFF::FFFFFFFFFFFFFFFFFFFFFFFFFFFFFFFFFFFFFFFFFF:FFFFFFFFFFFFFFFFFFFFFFFFFFFF:FFFFFFFFFFFFFFFFF:FFFFFFFFFFFFFFFFFFFFF,F:FFFFFFFFFFFFFFFFFFFFF:FFFF:FFFFFFFFFFFFFFFFFFFFF,FFFFFFFFFFFFFFFFFF:FFFFFFFFFFFFF:FFFFFFFFFFFF:FFF:FFFFFFFFFFF,FFF
@A00920:152:HGHKKDRXX:2:2102:16776:33207 2:N:0:AGGAGTGG+TAAGACAC
GGACTACTGGGGTTTCTAATCCTGTTCGCTCCCCACGCTTTCGCACCTCAGCGTCAGATCAGGTCCAGATGGCCGCCTTCGCCTCAGGTATTCCTCCTGATCTCTACGCATTCCACCGCTACACCCGGAATTCTACCAGCCTCTACCTGTCTCAAGCTCCGCAGTATCACCTGGCCACACGGGGTTGAGCCCCGGGCTTTCACAGTGAGACTTACAAAGCCTCCTACGCGCGATTTACGCCCAATAATTC
+
,FFFFFF:,FF:FFFFFFFFF:F:,FFFFFFFFFFFFFFFFFF,FFF:FFFF:FF,FFF:F,F:FFFF,F:,FFFFFFFF:FF:FFF,F,,FF,,FF,FFF:FFF,F:FFF,,,FF::FFFF:F,:,:FF:FFFFF,F:FFFF:FFFF:,,FF,FFFFFF:FF:FFFF:,FFF::,,:,F,:,F,,FFFFFFF:::F:F,FFF:,F:FFFF,F::,FFFFF,FFF:FFF:FF,:F,FF:FF:F:,FFFF:
@A00920:152:HGHKKDRXX:2:2102:19063:35133 2:N:0:AGGAGTGG+TAAGACAC
GGACTACCGGGGTTTCTAATCCCGTTCGCTACCCTGGCTTTCGCGGCTCAGCGTCAGGTGCAGCCCAGGGCGCCGCCTTCGCCTCTGGTGTTCCTCCGGATCTCTACGCATTTCACCACTCCACCCGGAATTCCACGCCCCTCTGCTGCCCTCTAGCTGTCCAGTTTCGAACGGCCTCTCCCGGTTGAGCCGGGAGCTTTCACGTCCGACTTGAACAGCCGCCTGCCCGCGCTTTACGCCCAGTAAATCC
+
FFFFFFFFFFFFFFFFFFFFFFFFFFF:F:FFFFFFFF,:FFFFFFFFFFFFFFFFFF:FFFFFFFFFFFFFFFFFF:,FFFFFFFFFFFFFFF,FFFFF,F,F:FFFF,FF:F:FFFFFFF,F:FFFFF,FFFFFFFFFF,FFFFF:FFFFF:,FFFFFF,FF,:FF:F,FFFFFFFFFFFF:,FFFFFFFFFF:FF::F:FFFFFFFFFFFF,F::FFFFFFFFF:FFF::F,FFFF,:,F:,,FFFF
@A00920:152:HGHKKDRXX:2:2102:23936:35462 2:N:0:AGGAGTGG+TAAGACAC
GGACTACACGGGTTTCTAATCCTGTTTGCTCCCCACGCTTTCGCGCCTCAGCGTCAGTTCCGGTCCAGTGAGCCGCCTTCGCCACTGGTGTTCCTCCCAATATCTACGCATTTCACCGCTACACTGGGAATTCCACTCACCTCTCCCGGTCTCTAGCCTCACAGTCTGACAGGCAGTTCCTCGGTTAAGCCGAGGGCTTTCACCCGTCACTTGCAAAGCCGCCTACGCGCCCTTTACGCCCAATAATTCC
+
FFFFFFFFFFFFFFFFFFFFFFFFFFFFFFFFFFFFFFFFFFFFFFFFFFFFFFFFFFFFFFF:FFFFF:FFFFFFFFFFFFFFFFFFFFFFFFFFFFFFFFFFFF:FFFFFFFFFFFFFFFFFFFFFFFFFFF,FFFFFFFFFFFFFFFFFF,FFFFFFFFFFFFFF:FFF:F:FFFFFFFF:FFFFFFFFFFFFFFF:FFFF:FFFFFFFFF:FFFFFFFFFF:FFFFFFFFFFFFFFFFFFFFFFFF
@A00920:152:HGHKKDRXX:2:2102:17300:35681 2:N:0:AGGAGTGG+TAAGACAC
GGACTACTAGGGTATCTAATCCTGTTTGCTCCCCACGCTTTCGTGCATGAGCGTCAGTATTGGCCCAGAAGGCTGCCTTCGCCATCGGTGTTCCTCCACATCTCTACGCATTTCACCGCTACACGTGGAATTCCACCTTCCTCTGACACACTCAAGCCTTGCAGTCACCAATGCAGTTCCCAGGTTAAGCCCGGGGATTTCACATCGGTCTTACAAAACCGCCTGCGCACGCTTTACGCCCAGTAATTCC
+
FFFFFFFFFFFFFFFFFF:FFFFFFFFFFFFFFFFFFFFFFFFFFFFFFFFFFFFFFFFFFFFFFF:FFFFFFFFFFFFFFFFFFFFFFFFFFFFFFFFF,FFF:FFF:FFFFFFFFFFFFFFFFFFFF,FFF:FFFFFFFFFFFFFFFFFFFFFFFFFFFF,FFFFFF,FFFFFFFFFFFFFFFFFFFFFFFFFFFF:FFFFF,FFFFFFFFFF:FFFFFFF:FFFF:FFF,F,FFFFFF,:F:,:FFF
@A00920:152:HGHKKDRXX:2:2102:9905:35744 2:N:0:AGGAGTGG+TAAGACAC
GGACTACTAGGGTTTCTAATCCTGTTTGCTCCCCACGCTTTCGCACCTCAGCGTCAGTTTCTTCCCAGATCGCCGCCTTCGCCACTGGTGTTCCTCCCGATATCTACGAATTTCACCTCTACACCGGGAATTCCGCGATCCTCTTAAGTACTCAAGCACTGCAGTTTCGGATGCACTTCCTTGGTTAAGCCGAGGGAGTTCACATCCGACTTGCAATGCCGCCTACGTGCGCTTTACGCCCAATAATTCC
+
FFFFFF:F:FFFFFFFFFFFFFFF,FFFFFFFFFFFFFFFFFFFFFFFFFFFFFFFF,,FF:FFFFFF:FFFFFFFFFFFFFFF:FFFF:FFFFFFFFFFFFFFFFFFFFFFFFF:FFFFFFFFFFFFFFFFFFFFFF:FFFFFF:FFFFFFFFFFFFFFFF,F,FFFFF,:FF,FF,FF,F,FFFF,FFFF,F:FF,F:,FFFFFFF:FFFFFF:,FFFF,FF::FFFFFFF:FFFFF:FFFFFFF,FF
@A00920:152:HGHKKDRXX:2:2102:25482:35884 2:N:0:AGGAGTGG+TAAGACAC
GGACTACTGGGGTTTCTAATCCCGTTCGCTCCCCTAGCTTTCGTGTTTGAGCGTCAGGTACAGTCCAGGTGGCCGCTTTCGCCACTGGTGTTCCTCCGGATCTCTACGCATTTCACCACTCCACCCGGAATTCCACGCCCCTCTGCTGCCCTCTAGCTGCCCAGTTTCGAACGGCCTCTCCCGGTTGAGCCGGGAGCTTTCACGTCCGACTTGGACCACCGCCTGCCCGCGCTTTACGCCCAGTAACTCC
+
:F:FFFFFFFFF:FFFFF:FFF:FFFFFF:FFFFFFFFF:FFFFFFFFFFFFFFFFFFFFFFFFFFFFFF:,FFFFF:F:FF:FF:FFFFFFFFFFFFFFFFFFFFFFFFFFFFFFFFF:F,:FFFF:FFFFFFF::,FFFFFFF:FFFFFFFF:FFFF,FFFFFF:FFF:F:FFFFFFFF::,:FFF::FFF::F,F,FFFF:F:FFFFF:FFFFFFFFFFFFF:F:F:FF,FFFFFFFFFFFFF,FFF
@A00920:152:HGHKKDRXX:2:2102:3369:36135 2:N:0:AGGAGTGG+TAAGACAC
GGACTACAAGGGTATCTAATCCTGTTTGCTACCCACGCTTTCGCTCCTCAGCGTCAGTTCCAGCCCAGAGTGCTGCCTTCGCCACCGGTGTTCCTCCTGATATCTGCGCATTTCACCGCTACACCAGGAATTCCACGCTCCCCTACTGGACTCTAGCCACAGCAGTATCGGGTGGCGTCTCCAGGTTGAGCCTGGAGGTTTCACACCCGACTTACTGAGCCGCCTACGAGCTCTTTACGCCCAATGAATC
+
FFFFFFFFFFFFFFFFFF:FFFFFFFFFFFFFFFFFFFFFFFFFFFFFF:FFFFFFFFFFFFFFFFFFFFFFFFFFFFFFFFFFFFFFFFFFFFFFFFFFFFFFFFFFFFF,FFFFFFFFFFFFFFFF:FFFFFFFFFFFFFF:FFFFFFFFFFFFFF:FFFFFFFFFFFFFFFF:FFFFFFFFFFF:FFFFFFFFFFFFFFFFFFFFFFFFFFFFFFFFFFFF::FFFFFFF::FFFFFF:F,FFFFFF
@A00920:152:HGHKKDRXX:2:2102:3278:36542 2:N:0:AGGAGTGG+TAAGACAC
GGACTACAGGGGTTTCTAATCCTGTTTGCTCCCCACGCTTTCGTGCCTGATCGTCAGTTCTGGTCCAGGAAGTCGCTTTCGCCACTGATGTTCCTTCTGATATCTACGCATTTCACCGCTACACCAGAAATTCCACTTCCCTCTGCCGAACTCTAGCCACACAGTATCGAATGCAATTCCCAGGTTGAGCCCGGGGCTTTCACACCCGACTTGAATAGCCGACTACGCACGCTTTACGCCCAGTAATTCC
+
FFFFFFFFFFFFFFFFFFFFFFFFFFFFFFFFFFFFFFFFFFFFFFFFFFFFFFFFF:FFFFFFFFFFFFFFFF:FF:FFFFFFFFFFFFFFFFFFFFFFFFFFFFFFFF:FFFFFFFFFFFFFFFFFFFFFFFFFFFFFFFFFFFFFFFF:FFFFFF:FFFFFFFFFFF:FFFFFFFFFFFFFFFFFFFFFFFFFFFFFFFFFFFFFFFFFFFFFFFFFFFF:FFFFFFFFFFFFFFFFFFFFFFFFFF
@A00920:152:HGHKKDRXX:2:2102:30581:36636 2:N:0:AGGAGTGG+TAAGACAC
GGACTACTGGGGTTTCTAATCCCGTTCGCTCCCCTAGCTTTCGCGTTTGAGCGTCAGGTACAGTCCAGGTGGCCGCTTTCGCCACTGGTGTTCCTCCGGATATCTACGCATTTCACCACTACACCCGGAATTCCACCACCCTCTACTGCCCTCAAGCCGATCAGTATCGGACAACCTCTCCCGGTTGAGCCGAGAGCTTTCATGCCCGACTTGACCAGCCGCCTGAACGCGCTTTACGCCCAGTAAATCC
+
FFFFFFFFFFFFFFFFFFFFFFFFFFFFFFFFFFFFFFFFFFFFFFFFFFFFFFFFFFFFFFFFFFFFFFFFFFFFFFFFFFFFFF,FFFFF:FFFFFFFF:FFFFFFFFFFFFFFFFF,FFFFFFFFFFFFFFFFFFFFFFFFFFF::FFFFFFFFFF:FFFFFFFFFFFFFFFF:FFFFFFFF:FFFFFFFFFFFFF:FFFF,FFFFF:FFFFFFFFF:FFF::FF:FFFF:F:FFFFFFFFFFFFFF
@A00920:152:HGHKKDRXX:2:2102:8097:36839 2:N:0:AGGAGTGG+TAAGACAC
GGACTACCAGGGTTTCTAATCCTGTTCGCTCCCCACGCTTTCGTGCCTCAGCGTCAGTTACAGCCTAGTTAGCTGCCTACGCAATCGGAGTTCTTGATTGTCTCTATGCATTTCACCGCTACACAATCAATTCCGCCAACCTCGTCTGTACTCAAGCCCGCCAGTATCCATGGCAGTTCTCCAGTTGAGCTGGAGGCTTTCACCACTGACTTACCTGCCCTCCTACGCACCCTTTAAACCCAGTGAATCC
+
FFFFFFFFFFFFFFFFFFFFFFFFFFFFFFFFFFFFFFFFFFFFFFFFFFFFFFFFF,FFFFFFFFFFFFFFF:FFFFFFFFF:FFFFFFF:FFFFFFFFF,FFFFFFFFF,:FFFFFFFFFFF,FFFFFFFFFFFFFFFFFFFFFFFF,:FFFFFFFFFFFFFFFFFFF,FFF:F:,:FFFFFFF:FFFFFFFFFFFFFFFF:,FFFFF:FFFFFFFFFFFFF::FFFFFFFFFFFFF::,,FFFFFFF
@A00920:152:HGHKKDRXX:2:2103:24523:1219 2:N:0:AGGAGTGG+TAAGACAC
GGACTACTGGGGTATCTAATCCTGTTTGCTCCCCACGCTTTCGTGCATGAGCGTCAGTGTTAGCCCAGGGGGCTGCCTTCGCCATCGGTGTTCCTCCACATCTCTACGCATTTCACTGCTACACGCGGAATTCCATCCCCCTCTGCCGCACTCCAGCAATGCAGTCACAAATGCAGTTCCCAGGTTAAGCCCGGGGATTTCACACCTGTCTTACATCACCGCCTGCGCACGCTTTACGCCCAGTAATTCC
+
:FFFFFFFFFFFFFFFFFFFFFFFFFFFFFFFFF:FFFFFF:FFFFFFFFFFFFFFFFFFFFFFFFFFFFFFFFFFFFFFFFFFFFFFFFFFFFFFFFF:FFFFFFFFFFFFFFFFFFFFFFFFFFFFFFFFFFFFFFFFFFFFFFFFFFFFFF,FFFFFFFFFFFFFFFFFFFFFFFFFFFFFFFFF:FFFFFFFFF:FFFFFFFFFFFFFFFFFFFFFFFFFFFFFFFFF:FFFF:FFFFFF,:FFFF
@A00920:152:HGHKKDRXX:2:2103:16975:1579 2:N:0:AGGAGTGG+TAAGACAC
GGACTACTGGGGTTTCTAATCCTGTTTGCTCCCCACGCTTTCGCGTCTCAGCGTCAGTGACGTCCCAGCGAGCTGCCTTCGCAATTGGTGTTCCTCCCGATATCTGCGCATTTCACCGCTACACTGCACATTCCGCCTACCTCAACCAAACTCAAGACCAGCAGTATCAATGGCAACCCTATCGTTAAGCGACAGTATTTCACCACTGACTTACCAGCCCGCCTGCGCACCCTTTAAACCCAATGAATCC
+
FFF,FFFFFFFFFFFFFFF:FFFFF:F:,F,FFFF:FFFFFFF,FFF:F:::FF:FFF:FF:FFF:,F,FFFFFFFFFF:F,,FFFFFFFFFFF:F:FFFFFFFFF:FF::FFFFFFF,:FFFFF:FFFFFFFFFFFF:F,FFFFFFFF:F:F:FFFFFF:F::FFF:FFF:,F:FFFF::FFFF:FFF:FF:FFF,F,:FFFFFFF:FFFFFF,:FFFFF:FFF,FFFFFFFFFFFFFFF:F:F:F,,F
@A00920:152:HGHKKDRXX:2:2103:11017:1846 2:N:0:AGGAGTGG+TAAGACAC
GGACTACAAGGGTATCTAATCCTGTTTGCTCCCCACGCTTTCGCACCTCAGCGTCAATATGTGTCCAGTAAGTCGCCTTCGCCACTGGTGTTCTTCCGAATATCTACGAATTTCACCTCTACACTCGGAATTCCACTTACCTCTCCACAATTCTAGCGATGCAGTCTCAAAGGCAATTCCGGGGTTGAGCCCCGGGCTTTCACCTCTGACTTGCAAAGCCGCCTACGTGCGCTTTACGCCCAGTAATTCC
+
FFFFFFFFFFFFFFFFFFFFFFFFFFFFFFFFFF:FFFFFFFFF:FFFFFFFFFFF:FFFFFFF:FFFFFFFFFFFFFFFFFFFFFFFFFFFFFFFFF,F:FFFFFFFF:FFFF:FFFFFFFFFFFFFF,FFFFFFFFFFFFFFFFFFFFFFFFFFFFFFFFFFFFFF:FFFFFFFFFFFFFFFFFFFFFF:FFFFFFFFFFFFFFFFFFFFFFFFFFFFFFFF,FFFFFFFFFF:FFFFFFFFFFF:FF
@A00920:152:HGHKKDRXX:2:2103:27471:2002 2:N:0:AGGAGTGG+TAAGACAC
GGACTACCGGGGTTTCTAATCCTGTTTGCTCCCCACGCTTTCGCGCCTCAGCGTCAGACCCGGCCCAGCTGGCCGCCTTCGCCACGGGTATTCTTACAGATATCTACGCATTCCACCGCTACACCGGGAATTCTACCAACCCCTACTGGTCTCTAGGTCCGCAGTTTCGGAAGCAGCCTCGGAGTTGAGCCCCGAGATTTCACTCCCGACTTGCTGGTCCCGCCTGCGCGCGCTGTACGCCCAGTGATTC
+
FFFF:FFFFFFFFFFFFF:F:F:,FF::FF:FFFFFFFFFFFFFFFFFFFFFFFFFFFFFFFFFFFFFF:FFFFF:F:FFFFFFFFFF,F:F:F,F:FF,:FFFFFF:FFFFFFFFFFF:F,:FFFFF:,FFFF::FF:FFFF,FFFFFFF,FFFFFFFFFFFF:FFFFFFFFFFFFFF:FFFFFF:,,FFFFFFFFF:F:FFFF,F::F,FFFF:FF,FFFFFFFFFFFFFF:::::,F:FFFFFFFF,
@A00920:152:HGHKKDRXX:2:2103:9787:2221 2:N:0:AGGAGTGG+TAAGACAC
GGACTACAAGGGTATCTAATCCCGTTTGCTCCCCTGGCTTTCGCGCCTCAGCGTCAGAAGGTGTCCAGCACGCCGCTTTCGCCACCGGCGTTCCTTCCGATATCTACGCATTTCACCGCTCCACCGGAAGTTCCGCATGCCCCTACACCCCTCGAGAGTGGCAGTATCCACGGCAGTTCTACGGTTGAGCCGGAGGATTTCACCATAGACTGTCCACCCCGCCTACGCGCCCTTTAAGCCCAGTGATTCC
+
FFFF:FFFFFFFFFFFFFFFFFFFFF:FFF:FFFFFFFFFFFF:FFFFFFFFFFFFFFFFFFFFFFFFF,FFFFFFFFFFFFFFFFFFFFFFFFFFFFFFFFFFFFFFFFFF:FFFFFFFFFFFFFFFFFFFFFF:FFFFFFFFFFFF,FFFFFFF:FFFFFFFFFF,FFF,FFFFFFFF,FFFFFFFFFFFFFFF:FFFF,FFFFFFFFFFF:FFF:FFFFFFFFFFFFFFFFFFF:FFF:FFFFFFFF
@A00920:152:HGHKKDRXX:2:2103:5367:2895 2:N:0:AGGAGTGG+TAAGACAC
GGACTACTGGGGTTTCTAATCCCGTTCGCTCCCCATGCTTTCGCATCTCAGCGTCAGGTCAGGCCCAGCGTGTCGCCTTCGCCACTGGTGTTCCTCCGGATCTCTACGCATTTCACCACTACACCCGGAATTCCACACGCCTCTACCTGCCTCTAGCCCCGCAGTTCGGTCACGTCCTCGCCCGGTTGAGCCGGGCGCTTTCACGCGCCACTTGCAGGACCGCCTACACGCGCTTTACACCCAGTAAATC
+
FF:FFFFFFFFF::FFFFF:FFFFFFFFFFFFFFFFFFFFFFFFFF:FFFFFFFFFFFFFFFFFFFFFFFFFFFFFF:FFFFFFF:FFFFFFFFFFFFFFFFFFFFFFFFFFFFFFFFFFFFFFF:FFFFFFFFFF:FFFFFFFFFFFFF:FFFFFF,F:FF:F,FFFFFFFFFF:F,FF::F,F,FFFF,FFFFFF:F:FFFFFFFFFFF,:F:FF,FFF:FF:::FFF:F:FFF:F,FFFFF:::F:F
@A00920:152:HGHKKDRXX:2:2103:6515:3098 2:N:0:AGGAGTGG+TAAGACAC
GGACTACCGGGGTTTCTAATCCTGTTCGCTACCCACGCTTTCGCATCTCAGCGTCAGGAAAGGCCCAGAGAGCCGCCTTCGCCGCTGGTGTTCCTCCCAATATCTACGCATTTCACCGCTACACTGGGAATTCCACTCACCTCTCCCGGTCTCAAGCCTCCCAGTCTGACAGGCAGTTCCTCGGTTAAGCCGAGGGATTTCACCCGTCACTTGAAAAGCCGCCTACGCGCCCTTTACGCCCAATAATTCC
+
FFFFFFFFFFFFFFFFFFFFFFFFFFFFFFFFFFFFFFFFFFFFFFFFFFFFFFFFFFFFFFFFFFFF:FFFFFFFFFFFFFFFFFFFFFFFFFFFFFFFFFFFFFFFFFFFFFFFFFFFFFFFFFFFFFFFFF:FFFFFFFFFFFFFFFFFFFFFFFFFFFFFFFFFFFFFFF:FFFFFFFFFFFFFFFFFFFFFFFF,FFFFFFFFFFFFFFFFFFFFFFFFFFFFFFF:F,FFFFFFFF::FFF:FF
@A00920:152:HGHKKDRXX:2:2103:31828:3161 2:N:0:AGGAGTGG+TAAGACAC
GGACTACCGGGGTATCTAATCCCGTTTGCTCCCCTGGCTTTCGCGCCTCAGCGTCAATACCGGTCCAGGATGCCGCCTTCGCCACTGGTGTTCCTCCGCATCTCTACGCATTTCACCACTACACGCGGAATTCCACATCCCTCTATCACACTCTAGACCGGCAGTCTCAGACAGCCTCTCCAGGTTTAGCCTGGAGCTTTCATGCCTCACTTACCGATCCGCCTGCGCGCCCTTTACGCCCAGTAATTCC
+
FFFFFFFFFFFFFFFFFFFFFFFFFFFFFFFFFFFFFFFFFFFFFFFF:FFFFFFFFFFFFFFFFFFFFFFFFFFFFFFFFFFFFFFFFFFFFFFFFFF,FFFFFFFFFFFFFFFFFFFFFFFFFFFFFFFFF:FFF:FF,FFFFFFFFFFFFF:FFFFFFFFFFFF:FFFFFFFFFFFFFFFFFFFFFFFFFFFFFFFFFFFFFFFFFFFFF:FFFFFFFFFFFFFFFF:FFFFFFFF:FFFFFFFFFF
@A00920:152:HGHKKDRXX:2:2103:11984:3552 2:N:0:AGGAGTGG+TAAGACAC
GGACTACAAGGGTATCTAATCCTGTTCGCTCCCCACGCTTTCGCTCCTCAGCGTCAGTATCGGCCCAGAGACCCGCCTTCGCCACCGGTGTTCCTCCTGATATCTGCGCATTTCACCGCTACACCCGGAATTCCAGTCTCCCCTACCGAACTCTAGCCTGCCCGTATCGGCTGCAGGCCCGCGGTTGAGCCGCGGGTTTTCACAGTCGACGCGACAAGCCGCCTACGAGCTCTTTACGCCCAATGAATCC
+
FFFFFFF,,FFFFFFFFFFFFFFFFF:FFFFFFFFFFFFFFFFF,FFFF,FFFFFFFFFFFFF,FFFF,FFFFFFFFFFFFFF:F,FFFFFFFFF:F,FFFFFFF:FFFFFF,FFFFFFF,F,F::FFF,FFFFF:FFFFFFFFFFFF:FFFFFFFF::FFFFFFFFF::,,FFFFFFF:F:,F,:FFFFF:F,FFF,FFFFF:,FFFFF:F,,:FFFFFFFFFFFF,FF:F::FF:FFFFFFF,FFFFF
@A00920:152:HGHKKDRXX:2:2103:32163:3740 2:N:0:AGGAGTGG+TAAGACAC
GGACTACAAGGGTATCTAATCCCGTTCGCTCCCCACACTTTCGCATCTCAGTGTCAGTAATGGCCCAGTAAGCTGCCTTCGCCATTGGTGTTCCTTTAGATATCTACGGATTTCACTCCTACACCTAAAGTTCCGCTTACCCCTGCCATACTCAAGCCTTGCAGTATGAACAACCTTCCCGACGTTAGGCGTCGGTCTTTAATCGTTCACTTACAAGACCACCTACATGCGCTTTACGCCCAGTAATTCC
+
FFFFFFFFFFFFFFFFFFFFFFFFFFFFFFFFFFFFFFFFFFFFFFFFFFFFFFFFFFFFFFFFFFFFFFFFFFFFFFFFFFFFFFFFFFFFFF:FFFFFFFFFFFFFFFFFFFFFFFFFFFFFFFFFFFFFFFFFFFFFFFFFFFFFF:FFFFFFF:FFFFFFFFFFFFFFFFFFFFFFFFFFFFFFFFFFF,FFFFFFFFFFFFFFFFFF:F:FFFFFFFFFFFFFFFFFFFF:,:FFFFFFFFFFFF
@A00920:152:HGHKKDRXX:2:2103:31557:4131 2:N:0:AGGAGTGG+TAAGACAC
GGACTACCGGGGTTTCTAATCCTGTTTGCTCCCCACGCTTTCGAGCCTCAACGTCAGTTACCGTCCAGTAAGCCGCCTTCGCCACTGGTGTTCCTCCTAATATCTACGCATTTCACCGCTACACTAGGAATTCCGCTTACCCCTCCGGCACTCAAGTATGACAGTTTCCAATGCAGTCCACGGGTTGAGCCCATGCCTTTCACATCAGACTTGCCACACCGTCTACGATCACTTTACACCCAGTAATTCC
+
FF,FFFFFFFFFFFFFFFFFF:FFFFFFF,FFFF:FFFFFF,FFFFFFFFFFFFFF:FFFFFFF:FFFFF,FFFFFFFFFF:FF:FFFFFFFFFFFFFFFFFF,FFF:FFFFFFF,FF:FF::,FFFFF:FFFFFF:FFF:F,F:F:FFF:FFF::FFF:FFFFF:FF:,FF,FFFF:FFFFFFFFFF,FFFFFFFF:F:FF:FFFFFFFFFFF:FFF,F,,:FF,:,FF,:FFFFFFF,FFF:F:F:F,
@A00920:152:HGHKKDRXX:2:2103:27733:4805 2:N:0:AGGAGTGG+TAAGACAC
GGACTACTGGGGTTTCTAATCCCGTTCGCTCCCCATGCTTTCGCATCTCAGCGTCAGGTCAGGCCCAGCGTGTCGCCTTCGCCACTGGTGTTCCTCCGGATCTCTACGCATTTCACCACTACACCCGGAATTCCACACGCCTCTACCTACCTCTAGTCGCGCAGTTCGATTGCGTCCTCGCCCGGTTGAGCCGGGCGCTTTCACGCCTCACTTGCACGACCGCCTACACGCGCTTTACACCCAGTACATC
+
FFFFFFFFFFFFFF:FFFFFFFFFFFFFFFFFFFFFFFFFFFFFFFFFFFFFFFFFFFFFFFFFFFFFFFFFFFFFFFFFFFFFFFFFFFFFFFFFFFFFFFFFFFFFFFFFFFFFFFFFFF:FFFFFFFFFFFFFFFFFFFFFFFFFFFFFFF,FFFFFFFFFFFFFFF:FFFFFFFFFF:FFFFFFFFFFFFFFFFFFFFFFFFFFFFFFFFFFFFFFF:FFFFFFFF:FFF:FFFFFFFFFF,,:FF
@A00920:152:HGHKKDRXX:2:2103:12292:5024 2:N:0:AGGAGTGG+TAAGACAC
GGACTACACGGGTATCTAATCCTGTTTGCTCCCCACGCTTTCGTGCCTCAGTGTCAGTGCTGGTCCAGGTAGTCGCCTTCGCCACGGATGTTCCTCCCGATATCTACGCATTTCACTGCTACACCGGGACTTCCACTACCCTCTACCGCACTCTAGACTGCCAGTATCCAATGCCATTCCCAGGTTGAGCCCGGGGCTTTCACATCAGACTTAACAATCCACCTACGCACGCTTTACGCCCAGTAATTCC
+
FFFFFFFF,FFFFF::FFFFFFFFF:FFFFFF:FFFFFFFFFFFFFFF:F:F:FFFFFFFFFF:FF:FF:F,FF:FFF:FFF:F:,,FF:,FFFFF,FFF,F:FFF,FF,FFFFF::FFF:FFFF:FFF,:FFFFF,FFFF:FFF:FF:FFFFF:FFF::::FFFFFFFF:F:FFFFFF,F,,FFFFFFFFF,FFFFF:FFF:FFF:,:FFFF,FF:,FFFF:F:F,,FFF:FFFFFFF:FFFF,F,FFF
@A00920:152:HGHKKDRXX:2:2103:19045:5729 2:N:0:AGGAGTGG+TAAGACAC
GGACTACTAGGGTATCTAATCCCGTTTGCTCCCCTAGCTTTCGCTCCTCAGCGTCAATGTCGGTCCAGGATGCCGCCTTCGCCACCGGTCTTCCTCCAGATATCTACGCATTCCACCGCTACACCCGGAATTCCACCTGCCTCTACAGTGCTCAAGTCGAGCAGTTCGCACGGCCGATCCGGGGTTGAGCCCCGGACTTTCACCACACGCTTACCCGCCCGCCTACGCGCCCTTTACGCCCAGTGATTCC
+
FFFFFFFFFFFFFFFFFFFFFFFF:FFFFFFFFFF:FFFFFFFFFFFFFFFFFFFFFFFFFFFFFF:FFF,FFFF:FFFFFFFFFFFFF,FFF::F::FFF:FFFFFFFF,FFFFFFFFFFFFFFFFFFF:FFFFFF:FFFFFFFF:FFFFFFFFFFFFF:F,F,,FFF:F:FFFFF:FFFFFF:,F:FFF:FFFFF,F,:FFFFFFFFF,FFFFFF:FFFFFFFFFFFF,F,:FFFFFFFFFFF::,FF
@A00920:152:HGHKKDRXX:2:2103:6885:5995 2:N:0:AGGAGTGG+TAAGACAC
GGACTACAGGGGTATCTAATCCCGTTTGCTCCCCACGCTTTCGCGCCTCAGCGTCAGTTCTCGTCCAGAAAGTCGCCTTCGCCACCGGTGTTCATCCTAATCTCTACGCATTTCACCGCTACACTAGGAATTCCACATTCCTCTCCCATACTCCAGCCTCCCAGTATCCATCCCATCACGCGGTTAAGCCCCGCACATTTAAGATGGACTTAAGAAGCCGCCTGCGCGCGCTTTAACCCCAATTATACCC
+
FFFFFFFFFFFF,FFFFFFFFF,FFF,FFFFF:FF,FF,FFFFFFFFFFFFFFFFFFFF:FFFFF:FF,FFF,FFFFFFFFFFFFFFFFFFFF,FFF,FFFFFFFFFFF:FFFFFFF,F:FFFF::FFFF::FFFF,F,FFFFF:F,FF,FFF:FFFFFFFFF,F,F::F,FF,FF:,F,,,,FFFF,FFF:FFF:,FFFFF:,F:,:FFFFF,F:,FFFFF,,F:F,F,F,FF,,,FF:,:F,,:,,F,
@A00920:152:HGHKKDRXX:2:2103:13756:6245 2:N:0:AGGAGTGG+TAAGACAC
GGACTACTAGGGTTTCTAATCCGGTTTGCTCCCCACGCTTTCGCCCCTGAGCGTCAGGACAGGTCCAGGATGCCGCCTTCGCCACTGGTGTTCCTCCAGATATCTACGCATTTCACCACTACACCTGGAATTCCACATCCCTCTCCCTGCCTCAAGCCTGCCAGTATTCGAGGCACCCTCCCAGTTAAGCCAGGGAATTTCACGGACAACGCGACAAACCACCTACTAGCTCTTTACGCCCAGTAATTCC
+
FFFFFFFFFFFFFFFFFFFFFF,FFF:FFFFFFFF,FFFFFFFFFFFFFFFFFFFFFFF,F:F,FFFFFFFFFFFF,FFFFFFFFFFFFFFFFFFFFFFFFFFFFFFFFFFFFFFFFFFFFFFFF::FFFFFFFFFF:FFFFFF,F,FFFF:FFFF,F,,FFFFF,F:FFF,,,,FFFFFFFFF:FFF:FF:F:FFFF:FFF,FFFFF,FF:FFFF:FFFFFFFF,,FFFFFFFFFFFFFFFFFFF,F:F
@A00920:152:HGHKKDRXX:2:2103:27208:6496 2:N:0:AGGAGTGG+TAAGACAC
GGACTACTGGGGTATCTAATCCCGTTTGCTCCCCTGGCTTTCGTGCCTCAGCGTCAGGAAATGTCCAGAGACTCGCCTTCGCCACTGGTGTTCCACTTGATATCTACGCATTTCACTGCTACACCAAGTATTCCAGTCTCCCCTCCATTCCTCTAGCCGAATAGTATCCGACGCAGTTTCCAAGTTGAGCTTGAAGATTTCACGTCAGACTTACCCGACCGCCTACGCACCCTTTACGCCCAGTGAATCC
+
FFFFFFFFFFFFFFFFFFFFFFFFFFFFFFFFFFFFFFFFFFFF:FFFFFFFFFFFFFFF:FF:FF:FFF:FFFFFFFFFFFFFFFFFFFFFFFFFFFFFFFFFFFFFF:FFFFFFFFFFFFFFFFFFFFFFFFFFFFFFFFFFFFFFFF:FFFFFFFFFFF::FF:FFFFFFFFFF:FFF::::FFFFFFFFF:FFFFFFFFFFFFFFFFFF,FFF,FFFFFF:FFF:FFFFFFFFFFFFFFFF::FFF
@A00920:152:HGHKKDRXX:2:2103:23918:6652 2:N:0:AGGAGTGG+TAAGACAC
GGACTACAGGGGTTTCTAATCCTGTTTGCTCCCCACGCTGTCGCGCCTCAGTGTCAGCAACTGCCCAGCAGGCCGCCTTCGCCACTGGTGTTCTTTCGGATATCTACGCATTCCACCGCTACACCCGAAATTCCACCTGCCTCTACAGTGCTCCAGCTCAGCAGTTCGCACGGCAGATCCGGGGTTGAGCCCCGGACTTTCACCACACGCTTACCAAGCCACCTACGCGCCCTTTACGCCCAGAGATTCC
+
FFFFF:FFFFFFFFFFF,FFFFFFFFFFFFFFFFFFFFFFFFF,FFFFFFF:FFFFFF:FFFFFFF,FF:FFFFFFFFFFFFFFFFFFFFFFFFFFF:FFF:FF::FFFFFFFFFFFFFFFFFFFFFF:F:FF:FF,:F:FFFFFFF,:F:FFFFFFFFFFFFF,FFFFFF,:F:F:,,FF::F,FFFFFFFFFFFFFFFFFFFFFFFF::FF:FF,F:F:FFFF:FFFFFF:FFFF,FF:FF,:FFFFF
@A00920:152:HGHKKDRXX:2:2103:30996:6981 2:N:0:AGGAGTGG+TAAGACAC
GGACTACTGGGGTTTCTAATCCCGTTTGCTCCCCTAGCTTTCGCGCCTCAGCGTCAAGTAAAGTCCAGAAAGTCGCCTTCGCCACTGGTGTTCCTCCGGATATCTACGCATTTCACCACTACACCCGGAATTCCACTTCCCTCTCCTGCCTTCGAGTCAAGCAGTATCGAAAGACCCTCCGTGGTTGAGCCAGGGGCTTTCACATTCGACTTACAAGACCGCCTGCGCGCTCTTTACCCCCAGTAAATCC
+
FF:FFFF:FFFFFFFFFFFFFF,FFFFFFFFFFF,,FFFFFFFFFFFFFFFFFFFF,:,F,FF,FFFFFFFFFFFFFFFFFFFFFFFFFFFFFFFFFF:FFFFFFFFFFFFFFF:FF,FFFFFF,FFFFFFFFFFFFF:FFFFFFF::F,,FF:FF,,FF,FFFFFFFFFF,FF,:FFFF,:FFFFFFFFFFF,F:,FFFFFF::FF,FFFFF,FF:FFFFFFFFFFFFF,:FF:FF,FFFFF,F:,,FF
@A00920:152:HGHKKDRXX:2:2103:2546:7717 2:N:0:AGGAGTGG+TAAGACAC
GGACTACTGGGGTATCTAATCCTGTTTGATCCCCACGCTTTCGTGCCTCAGTGTCAATATATGTGTAGCCAGCTGCCTTCGCAATTGGTGTTCTATGTCATATCTAAGCATTTCACCGCTACATGACATATTCCGCTAACCTCCACAATATTCAAGACTGATAGTATCAATGGCAGTTTCCAAGTTAAGCTCGGAGATTTCACCACTGACTTACCAACCCACCTACGCACCCTTTAAACCCAGTGAATCC
+
FFFFFFF:FFFFFFFFFFFFFFFFF,FFFFFFFFFFFFFFFFFFFFFFFFFFFFF:FFFFFFFFFFFFFF:FFFFFFFFFFFF:FFFFF:FFFFFFFFF,F:,FFFFFFFFFFF,FF:FFFFFFFFFFFFFFF:FFFFF:F,FFFFFFFFFFFF:FFFFFFFFFF:FFFFFFF:FFFFFFFF:FFF:F:FFFFFFFFFFFFFFF:FF::FFFFFFFFFFF,F:FFF:FF:FFFF,FFFFFFFFFFF,FFF
@A00920:152:HGHKKDRXX:2:2103:32678:7858 2:N:0:AGGAGTGG+TAAGACAC
GGACTACTGGGGTTTCTAATCCCATTCGCTCCCCACGCTTTCGTGCATGAGCGTCAGGACCGTTCTAGTAAGCTGCCTTCGCATTTGGTGTTCCTGCTGATATTAACGGATTTAACCCCTACACCAGCAATTCCGCTTACCTCTTCCGGCCTCTAGTTTGTCCATATCTCCCGCGGCCCCAAGGTTGAGCCTTGGGATTTAACAAGAGATGTTACAAACCGCCTGCGCACGCTTTACGCCCAATAAATCC
+
FFFFF:FFFFFFFFFFFFF::FFFFFFFFFF::FFF:FFFFFFFFFFF:FFFFFFFFFFFFFFF,FFFFFFFFFFFFFF,F,FFFFFFFFFFFFFF,FFF:F,:FFFFFFFFFF,::F:FFFFF:FFFFFFFF,FFFFF,,F,FFFF:FFFFFFFFFFFFFF:FF:FFFFFFFFFFFFFF:,FFFFF:FFFFFF,FFFFFF,:FFF:FFFFFFFFFFFF:FF,FFFF:,FFFFFFFFFF,FF:F:,FF,F
@A00920:152:HGHKKDRXX:2:2103:28257:8375 2:N:0:AGGAGTGG+TAAGACAC
GGACTACCGGGGTATCTAATCCTGTTTGCTCCCCACGCTTTCGTGCCTCAGTGTCAGTGCTGGTCCAGATGGCCGCCTTCGCCACGGATGTTCCTCCCGATCTCTACGCATTTCACTGCTACACCGGGAATTCCGCCATCCTCTACCGCACTCTAGCCCGCCAGTATCCAATGCAATTCCCAGGTTGAGCCCAGGGCTTTCACATCAGACTTAACGAACCACCTACGCACGCTTTACGCCCAGTAATTCC
+
FFFFF::FF:F:FFFFFFFFFFF,F:F::FFFFF:FF:FFFFFFFFFFFFFFFFFFFFF:FFFFF,F:FF,,FFF::F:FFFF:FFFFFFFFF:FFFFFFF:FFFF:FFFFFFFFFF,,FF:FFFFFFFFFFF:FFFFFFFFF,FFFFFFFFFFFFFFFFFF:FF:FF,::F,FFFFFFFFFFFFFFFFFFFFFFFFFF:,FFFFFFFFFF:F:F,FFFFFFFFFF:FFF:FFFFFF:FFFFFF:FF:FF
@A00920:152:HGHKKDRXX:2:2103:24325:8797 2:N:0:AGGAGTGG+TAAGACAC
GGACTACAGGGGTTTCTAATCCCGTTCGCTACCCTGGCTTTCGCGGCTCAGCGTCAGGTGCAGCCCAGGGCGCCGCCTTCGCCTCTGGTGTTCCTCCGGATCTCTACGCATTTCACCACTCCACCCGGAATTCCACGCCCCTCTGCTGCCCTCTAGCTGCCCAGTTTCGAACGGCCTCTCCCGGTTGAGCCGGGAGCTTTCACGTCCGACTTGAACAGCCGCCTGCCCGCGCTTTACGCCCAGTAAATCC
+
FFFFFFFFF,FFFFFFFFF:FFF:FFFFFFFF::FFF:FF:FFF:FFFFFFF:FFFFFFFFFF:FFF,F:FF:FF:FF,:,FFFFFFFFFFFFFFFFFFF,F::FFFFFFFFFFF,FFFFF,FFFFFFFFFFFFFF,FFFFFFFF,FFFFFFFFF:F:F,FFFFFFFFFFFF,FFFFF:FFFFFF,FFFFFFFFFFFFF,,FFF::F,F,::FFFFF:::FF,FFFFFFFF,FF:FFFF:FFF:FFF,,:
@A00920:152:HGHKKDRXX:2:2103:10429:9064 2:N:0:AGGAGTGG+TAAGACAC
GGACTACAGGGGTTTCTAATCCTGTTTGATACCCACACTTTCGAGCATGAACGTCAGTTACGGATTAGTGTGCTGCCTTCGCAATCGGAGTTCTTCGTGATATCTAAGCATTTCACCGCTACACCACGAATTCCGCACACCTCAACCGCACTCAAGGACGCCAGTATCAACTGCAATTTTAAGGTTGAGCCCCAAACTTTCACAGCTGACTTAACGACCCGTCTGCGCTCCCTTTAAACCCAATAAATCC
+
FFFFF,FFFFFFFFF:FFF:FFFFFFFFFFFFFFFFFFFFFFF:FFFFFFFFFFF:FFF:FFFFF:FFFFFFFFFFFFFFFFFFFFFFFFFFF:,FFFFFFFFFFFFFF:FFFFFFFFF:FFFFFFFFFFFFFFFFFFF:FFFFFF:F:FFFFFFFFFFFFFFFFF:FFFFFFFF,F::FFFFFFFFFFFFFFF:F:FFFFFFFFFFFFFF:,::FFF:F,FFFFFFF::FFFFF,:F:FF:,FFF:FFF
@A00920:152:HGHKKDRXX:2:2103:4580:9111 2:N:0:AGGAGTGG+TAAGACAC
GGACTACCAGGGTTTCTAATCCCGTTCGCTCCCCATGCTTTCGCATCTCAGCGTCAGGTCAGGCCCAGCGTGTCGCCTTCGCCACTGGTGTTCCTCCGGATCTCTACGCATTTCACCACTACACCCGGAATTCCACACGCCTCTACCTACCTCTAGTCGCGCAGTTCGATTGCGTCCTCGCCCGGTTGAGCCGGGCGCTTTCACGCCTCACTTGCACGACCGCCTACACGCGCTTTACACCCAGTAAATC
+
:FFFFFFFFFFFFFFFFFFFFFFF:FFFFFFFFFFFFFFFFFFFFFFFFFFFF:FFFFFFFFFFFFFFFFFFFFFFFFFFFFFFFFFFFFFFFFFFFFF:FFFFFFFF,FFFFFFFFFF:FFFFFFFFF:FFFFF,FFFFFFFFFFFFFFF:FFFFFFFFFFFFFFFFFFFFFFFFF,FFFFFFFFFFFFFFFFFFFF:FFFFFFFFFFFFFFFF,FFFF,FFFFFFFFFFFFFFF,FFFFFFFFF:FFF
@A00920:152:HGHKKDRXX:2:2103:23285:9502 2:N:0:AGGAGTGG+TAAGACAC
GGACTACTCGGGTATCTAATCCTGTTTGCTCCCCACGCTTTCGTGCCTCAGCGTCAGTGTTGATCCAGATGGCCGCCTTCGCCACGGATGTTCCTCCCGATCTCTACGCATTTCACCGCTACACCGGGAATTCCGCCATCCTCTATCACACTCTAGCCGGCCAGTTTCAAATGCCATTCCCAGGTTGAGCCCAGGGCTTTCACATCTGACTTAGCCAACCGCCTACGCACGCTTTACGCCCAGTAATTCC
+
FFFFFFFFFFFFFFFFFFFFFFFFFF:FFFFFFFFFFFFFFFF:FFFFFFFFFFFFFF:FFFFFFFFFFF:F,FFFFFFFFFFFF,FFFFFFFFFFFFFFFFFFFFFFFFFFFFFFFFFF:FFFFFFFFFFFFFFF,F:FFFFFFFFFFFFFFFFFFFFF:FFFFFFFF,FF:FFFFF,FFFFFFFFFFFFF,F,FFFFFFFFFFFFF:FFFF:F,F,FFFFFFFFFFFFFFFFFFFFFFFFFFFFFF:F
@A00920:152:HGHKKDRXX:2:2103:20003:9580 2:N:0:AGGAGTGG+TAAGACAC
GGACTACCCGGGTATCTAATCCCATTTGATACCCAAACTTTCGACAATGAGTGTCAGTTAAAGACCAGTAAACTGCCTTCGCAATCGGAGTTCTTACAAATATCTAAGCATTTCACCGCTCCACAACAAATTCCGAATACCTCAACTACACTCAAGTCAAAAAGTATCAACTGCAATTTTTAGGTTGAGCATCAAAATTTAACAAATGACTTAATAATCCAAAAACACACCCTTTAAACCCAATAAATCC
+
:FFFFFFFF:F:FFFFFFF:FF,::FFFF,F::FF,FFF:FF:,,,FF,F::FF,FFF,,FF,F:FFFF,F:,FF:FFFF,F:FF:::F:FF,FF,,F,F,:FF:F:,FF,:FFFFFFF::FFF,::FFFF,,F,,,F,,,FFFF,FF,FF:,:F:,,:F:FF,FFF:,F::,F,F:FF:,:,,FFFFF,,F,F:F:,:FFF:F:,FFFFF:F:,:FF,:FF,:F,:F,,,:F,:F:,F,:FFF,FFF,:
@A00920:152:HGHKKDRXX:2:2103:24957:9831 2:N:0:AGGAGTGG+TAAGACAC
GGACTACTGGGGTTTCTAATCCCGTTCGCTCCCCATGCTTTCGCCTCTCAGCGTCAGGTCAGGCCCAGCGTGTCGCCTTCGCCACTGGGGTTCCTCCGGCTCGCTGCGCATGTCACCACTACACCCGGAGGTCCACACGCGGCTACCTGCCTCTAGCCCCGCAGGGCGGTCACGTCCTCGCGCGGTTGAGCCGGGCGCGGGCACGCGCCCCTTGCCGGAGCGGCTACACGCGCTTGTCACCCAGTCACTC
+
,FFF,FFFFFFF:F,:F,,:F,FF,,FF,:FF::,FF:F:F,::FF::F,FFFFF,:FFF:FF,FF::FFFFF:F,,F:F:F,FFFF:FFF,,,F,F,,,FF,:F,,F,,,:,F,F::,F,,:,FF:F,,FF,,F,F:F:,,,:,:F:FF,,,F:::FFF,,,F,,FF:,:,FF,F,,FFF,FF:,,F:F,:,:FF:F,,:F,,:FF:F,,F,FF,FF,:FF,F:,,FFF:F,,,,,F,:FF,:F:,,:,
@A00920:152:HGHKKDRXX:2:2103:27877:10128 2:N:0:AGGAGTGG+TAAGACAC
GGACTACCAGGGTTTCTAATCCTGTTTGATCCCCACACTTTCGTGCCTCAGCGTCAGTTACAGTCTAGTAAGCTGCCTACGCTATTGGTGTTCCTGACGATATCTATGCATTTCACCGCTACACCGTCAATTCCGCCTACCTCATCTGTACTCTAGCCCATCAGTATCAATGCCACCCTCCCGGTTAAGCCGGGATATTTCAGCACTGACTTAATAGGCCGCCTACGCACCCTTTAAACCCAATAAATCC
+
FFFFFFFFFFFFFFFFFFFFFFFFFFFFFFFFFFFFFFFFFFFFFFFFFFFFFFFFFFFFFFFFFFFFFFFFFFFFFFFFFFFFFFFFFFFFFFFFFFFFFFFFF:FFFFFFFFFFFFFFFFFFFFFFFFFFFFFFFFFFFFFFFFFFFFFFFFFFFFFFFFFFFFFFFFFFFFF:F:FFFFFFFFFFFFFFFFFFF:FFFFFFFFFFFFFFF:F:FFF,:FFFFFFFFFFFFFFFFFF,FFFFFF:,FF
@A00920:152:HGHKKDRXX:2:2103:24234:10269 2:N:0:AGGAGTGG+TAAGACAC
GGACTACCGGGGTATCTAATCCCGTTCGCTCCCCATGCTTTCGCCTCTCAGCGTCAGGTCAGGCCCAGCGTGTCGCCTTCGCCACTGGTGTTCCTCCGGATCTCTACGCATTTCACCACTACACCCGGAATTCCACACGCCTCTACCTGCCTCTAGCCCCGCAGTTCGGTCACGGCCTCGCCCGGTTGAGCCGGGCGCTTTCACGCGCCCCTTGCAGGACCGCCTACACGCGCTTTACCCCAAGTAAATC
+
FFFFFFFFFFFFFFFFFFF:FFFFFFFFFFFFFFFFFFFFFFFFFFFFFFFFFFFF:FFFFFFFFFFFFFFFF,FFFFFFFFFF,:FFFF:FFFFFFF,FFFFF,FFFFF,FFFFF,FFFFFFF,FFF::FFFFFFFF:FFFF:FFF,,,FFF,F:FF:FFF:FFFF:FFFFFF,FFFFFF,F:,::FFFFFFF:FFF,,FFFFFF:FF,:,,FF:,,FFFFFFF:FF,FFFF,FFFF,,F,FFFFF:FF
@A00920:152:HGHKKDRXX:2:2103:12491:11569 2:N:0:AGGAGTGG+TAAGACAC
GGACTACCGGGGTATCTAATCCTGTTTGCTCCCCATGCTTTCGAGTCTCAGCGTCAGTTATCAGCCAGACAGGCGCCTTCGCCACTGGTGTTCCACCCAATCTCTACGAATTTCACCTCTACACTGGGTATTCCCCATTCCTCTCCGATACTCAAGCTAGGAAGTTTCCTCTGCACTTTAAAGGTTAAGCCCGTAGATTTCACAGAAGACTTTCCAAACAGCCTACACTCCCTTTACGCCCAATAATTCC
+
FFFFFFFFFFFFFFFFFFFFFFFFFFFFFFFFFFFFFFFFFFFFF,FFF:FFFFFFFFF,F,F,FFFFFF,FFFFFFFFFFFFFFFFFFFFFFFFFFFFF:FFFFFFFFFFFFFFFFFFFFFFFFFFF:FFFFFFF,,FFFFFF:FF:FFFFFFFF,F,,FFFFFFF,FF,FFF:FFFFF,,FF,F,FFF:F,FFFFFFFFF:FFF,,FFFF:FFFFFFFFF::FF,FFFFF:F,FF,FFFF,F:F,FF,
@A00920:152:HGHKKDRXX:2:2103:15691:11788 2:N:0:AGGAGTGG+TAAGACAC
GGACTACAGGGGTTTCTAATCCTGTTTGCTCCCCACGCTGTCGCGCCTCAGTGTCAGCTACTGCCCAGCAGACCGCCTTCGCCACCGGTGTTCTTCCGGATCTCTACGCATTCCACCGCTACACCCGGAATTCCATCTGCCTCTACAGTGCTCGAGCCCCCCAGTCTCAGTGGCCGACTCGATGTTGAGCATCGAGCTTTCACCACTGACTTGGGGCGCCACCTACGCGCCCTTTACGCCCAGTGATTCC
+
FFFFFFFFFFFFFFFFFFF,:FFFFFFFFFFFFFFFFFFFFFFFFFFFFFFFFFFFFFFFFFFFFFFFFFFFFFFFFFFFFFFFFFFFFFFFFFF:FFFFFFFFFFFFFFFFFFFFF:F:FFFFFFFFFFF,FFFFFFFFFFFFFFFFFFFFFFFFFFFFFFFFFFFFFFFFFFFF,FFFFFFFFFFFFFFFFFFFF:,FFFFFF:F:FFF,FFFFFFFFFFF:FFFFFFFF:FFFFFFFFF:F:F:FFF
@A00920:152:HGHKKDRXX:2:2103:30418:11898 2:N:0:AGGAGTGG+TAAGACAC
GGACTACAGGGGTTTCTAATCCTGTTCGCTCCCCATGCTTTCGCTCCTCAGCGTCAGTTACAGCCCAGAGACCTGCCTTCGCCATCGGTGTTCCTCCTGATATCTGCGCATTTCACCGCTACACCAGGAATTCCAGTCTCCCCTACTGCACTCTAGTCTGCCCGTACCCACTGCAGACCCGGGGTTGAGCCCCGGGCTTTCACAGCAGACGCAACAAACCGCCTACGAGCTCTTTACGCCCAATAATTCC
+
FF:FFFFFFFFFFFFFFFFFFFFFFFFFFFFFFFFFFFFFFFFFFFFFFFFFFFFFFFFFFFFFFFFFFFFFFFFFFFFFFFFFFFFFFFFFFFFFFFF:FFFFFFFFFFFFFF:FFFFFFF,FFFFFFFFFFFFFFFFFFFFFFFFFF,:FFFFFFFFFF:FFFFFFFFFFFFFFFFFF:FFFFFFFFFFFFFFFFFF:FFF,FFFFFFFFFFFFFFFFFFFFFFFFFFFFFFFF:FFFFF,FFFFFFF
@A00920:152:HGHKKDRXX:2:2103:19343:12602 2:N:0:AGGAGTGG+TAAGACAC
GGACTACCAGGGTTTCTAATCCTGTTTGCTCCCCACGCTTTCGCGTCTCAGCGTCAGTCACCGTCCAGGTGGCCGCCTTCGCCACTGGTGTTCCTCCCGATATCTACGAATTTCACCTCTACACCGGGAATTCCGCGATCCTCTTCTGTACTCAAGCCTCGCAGTTTCGGATGCACGTCCTTGGGTGAGCCTAGGTATTTCACATCCGACTTGCGAAGCCGCCTACACGCGCTTTACGCCCAGTAATTCC
+
FFFFFFFFFFFFFFFFFFF,FF:FFFFFF:FFFFFFFFF:FFFFFFFF:FFFFFFFFFFFFFFFFFFFFFFFFFFFFFFFFFFFFFFFFFFFFFFFFFFF:FFF:,FFF:,FFFFF:FFFFFFFFFFFF,FFFFFFFFFFF:FFFFFF:FFFFFFFFFFFFFFFF:FFFFF,F:,FF:FF:FFF,,FFF:,F,FFFF:::F:,FFFFFFFF,F:F::FFFFF,F:,F,FFF::,F::FF:F:FF,,F,,:
@A00920:152:HGHKKDRXX:2:2103:19307:13542 2:N:0:AGGAGTGG+TAAGACAC
GGACTACTAGGGTTTCTAATCCCATTTGCTCCCCTAGCTTTCGTTCCTCAGCGTCAGTTACAGCCCAGCAAGTCGCTTGCGCCACCGGTGTTCTTCCCAATATCTACGCATTTCACCGCTACACTGGGAATTCCACTTGCCTCTACTGCACTCAAGTCTGCCAGTATCCAATGCATTTCCGAGGTTGAGCCCCAGTCTTTAACATCAGACTTAACACACCACCTACGAACTCTTTACGCCCAAGAAATCC
+
FFFFFFFFFFFF:F,FFFFFFFFFFFFF:F:FFFFFFFFFFFFFFFFFF:FFFFFFFFF:FFFFFFFFFFFFFFFFFFFFFFFFFFFF,FF:FFFFFFF::FF:FFFFFFF,FFFF:FFFFFFFFFFF:FFFFF:FFFFFFFFFFFFFFFFFFFFFFFFFFFFF,:F:FFFFF,FFF,FFFFFFFFFFFFFFFFFFFFFFFFFFFFFF:,,FFFFF,FFFFF:F:FFFFFFFFFFFFFF,F,F:FFF:FF
@A00920:152:HGHKKDRXX:2:2103:29505:13917 2:N:0:AGGAGTGG+TAAGACAC
GGACTACTCGGGTTTCTAATCCTGTTTGATCCCCACGCTTTCGTGCCTCAGAGTCAATATTCGTGTAGTGAGCTGCCTTCGCAATCGGTGTTCTATGTCATATCTAAGCATTTCACCGCTACATGACATATTCCGCTCACCTCCACGGTATTCAAGACAGATAGTATCAACGGCAGTTTCCGAGTTAAGCCCGGAGATTTCACCACTGACTTACCTATCCTCCTACGCACCCTTTAAACCCAGTGAATCC
+
FFFFFFFF:FFFFFFFFFFFFFFFFFFFFFFFFFFFFFFFFFFFF,FFFFFFFFFFFFF:FFFFFFFFFFFFFFFFFF:FFF:F:FFFFF:FFFFF:FFFFFFFFFF:FFFFFFFFF:FFFF:F:FFFF,FFFF,FFFFFFFF:FFF:FFFFFFFFFFFFFF:FFFFF,,FF:FFFFFFFFFFFFF,:FFFF,FFF:FFFFF,FF:,FFFFF,FF,FFFFFFFFFF,F,FFFF:F:FFF:FFF:FFFFFF
@A00920:152:HGHKKDRXX:2:2103:32606:14622 2:N:0:AGGAGTGG+TAAGACAC
GGACTACTGGGGTATCTAATCCCGTTTGCTCCCCACGCTTTCGCGTCTCAGCGTCAGTCACTGTCCAGAAGGCCGCCTTCGCCACCGGTGTTCCGCTTGATATCTACGAATTTCACCTCTACACCAAGCATTCCACCTTCCTCTCCAGGACTCTAGCCAAGCAGTTTCGAGTGCACTTCCACGGTTGAGCCGTGGGCTTTCACACCCGACTTGTCTGGCCGCCTACACGCGCTTTACGCCCAGTGATTCC
+
FF,FFFFFFFFFFFFFFFFFFFFFFFFFFFFFFFFFFFFFFFFFFFFFFFFFFF:FFFFF:FFF,FFFFFFFFFFFFFFFFFFFFFFFFFFFFFFFFFFF:FFFFFFFFFFFFF:FFFFFFFFFFFFF,FFF:FF:FFFFFFFF,FFFFFFFFFFFFFFFFFFFFFF:FFFFFFFFFFFFFFFFFFF:FFFFFFFFFFFFFFFFFFFFFFFFFFFFFF:FFFFFFFFFFFFFFFFFF:F:FFFFFF:FFF
@A00920:152:HGHKKDRXX:2:2103:32398:14826 2:N:0:AGGAGTGG+TAAGACAC
GGACTACTCGGGTATCTAATCCTGTTTGCTCCCCACGCTTTCGCTCATCAGCGTCAGACAAAGCCCAGCAGACCGCCTTCGCCACCGGTGTTCTTCCTGATCTCTACGCATTCCACCGCTACACCCGGAATTCCGCTGGCCTCTGCCTGTCTCCAGCTCCCCAGTATCCCCGGCATGCTCAGGGTTGTGCCCCGGCCTTTCACCAAGAGACTTAAAGAGCCGCCTACGCGCGGTTTACGCCCATTAATTC
+
FF:FF,,F,,:,,,::,,:,,:,:FFF,:F,F,:FF,FF,::,,,FF:F:,F,FFFF::,::FF,FF:F:FF,,F:,FFF,,FFF,FFFFFFF,FFF,FFFFF::,FF,FFF:F,,FFFFFF:F:FFF,FFF:FFFF,:F,F,F:::FFFFFF,,FFF:F,FFFF,F::F:,F::FF,,,::FFFFF,FFF:FFF,FFFF,,:FF,:,FF,FF,,FF,F,:F,:F,,F,:FF,,,F,,F:F,,,,,:,F:
@A00920:152:HGHKKDRXX:2:2103:24758:16000 2:N:0:AGGAGTGG+TAAGACAC
GGACTACAGGGGTTTCTAATCCTGTTTGCTACCCACGCTTTCGCGTCTCAGCGTCAGGTGCGGGCCAGGACGTCGCCTTCGCCACTGGTGTTCCTCCCGATATCTACGCATTCCACCACTACACCGGGCATTCCACGTCCCTCTCCCGACCTCAAGCCCCGCAGTATCGAACGACCTCTCCCAGTTAAGCCAGGAGCTTTCACGTCCGACTTACGAAACCGCCTGCACGCGCTTTACGCCCAGTGAATCC
+
FFFFFFFFFFFFFFF::FFFF:F:FFFFFFFFFFFFFFFFFFFFFFF:FFFFFFFFFFFFFFFFFFFFFFF:FFFFF,FFFFFFFFFFF:FFFFFFFFFFF:FF:,FFFF:FFFFF:FFFFFFFFFFF,FFFFFFFFFFFFFFFFFFFFFF:FF:FFFFF:F:FFF,FFF,FF:FFFFFFFFFF::FFF:FFFFFFFFFFFFFFFFFF:FF,FFFFF:FFFF:FFFF:,FFFF:::,:FFF,F,FF,F::
@A00920:152:HGHKKDRXX:2:2103:8630:16125 2:N:0:AGGAGTGG+TAAGACAC
GGACTACTAGGGTTTCTAATCCCGTTCGCTACCCTGGCTTTCGCGGCTCAGCGTCAGGTGCAGCCCAGGGCGCCGCCTTCGCCTCTGGTGTTCCTCCGGATCTCTACGCATTTCACCACTCCACCCGGAATTCCACGCCCCTCTACTGCCCTCCAGCGGCCCAGTTTCGAACGGCCTCTCCCAGTTGAGCCGGGAGCTTTCACGTCCGACTTGGACCACCGCCTGCCCGCGCTTTACACCCAGTAAATCC
+
FFFFFFFFFFFFFFFFFFFFFFFFFFFFFFFFFFFFFFFFFFFFFFFFFFFFFFFFFFFFFFFFFFFFFFFFFFFFFFFFFFFFFFFFFFFFFFFFFFFFFFFFFFFFFFFFFFFFFFFFFF:FFFFFFFFFFFFFFFFFFFFF:FFFFFFFFFFFFFFFFF:FFFFFFFFFFFFFFFFFFFFFFFFFFFFFFFFFFFFFFFFFFFFFFFFFFFFFFFFFFFFFFFFFFFFF:FFFFFFFF,FF,FFFFF
@A00920:152:HGHKKDRXX:2:2103:22842:16125 2:N:0:AGGAGTGG+TAAGACAC
GGACTACCAGGGTTTCTAATCCTGTTTGCTACCCACGCTTTCGCTCCTCAGCGTCAGTTCCAGCCCAGAGTGCTGCCTTCGCCGTTGGTGTTCCTCCCGATATCTGCGCATTTCACCGCTACACCGGGAATTCCACACTCCTCTACTGGACTCTAGCCACAGCAGTATCGAGTGGCGTCCCCAGGTTGAGCCTGAGGGTTTCACACCCGACTTACTGAGCCGCCTACGAGCTCTTTACGCCCAATGAATC
+
FFFFFFFFFFFFFFFFFFFFFFFFFFFFFFFFFFFFFFF:FFFFFFFFFFFFFFFFFFFFFFFFFFFFFFFFFFFFFFFFFFFFFFFFFFFFFFFFFFFFFFFFFFFFFFFFFFFFFFFFFF:FFFFFFFFFFFFFFFFFFFFFFFFFFFFFFFFFFFFFFFFFFFFFFFFFFFFFFFFFFFFFFFFFFFFFFFFFFFFFFF,FFFFFFFFF,FFFFFFFFFFFF:FFFFFFF:FFFFFFFFFFFFFFFF
@A00920:152:HGHKKDRXX:2:2103:9019:16235 2:N:0:AGGAGTGG+TAAGACAC
GGACTACTAGGGTTTCTAATCCCGTTCGCTACCCTGGCTTTCGCGGCTCAGCGTCAGGTGCAGCCCAGGGCGCCGCCTTCGCCTCTGGTGTTCCTCCGGATCTCTACGCATTTCACCACTCCACCCGGAATTCCACGCCCCTCTACTGCCCTCCAGCGGCCCAGTTTCGAACGGCCTCTCCCAGTTGAGCCGGGAGCTTTCACGTCCGACTTGGACCACCGCCTGCCCGCGCTTTACACCCAGTAAATCC
+
:FFF:F:FFFFFFFFFFF:FFFFFFF:FFFFFFFFFFFFFFFFF::FFFFFFFFFFFFFFFFFFFFFFFFFFFFFFFFFFFFFFFFFFFF,FF:FFFFF:FFFFFFFFFFF,FF:FFFFFFFF,FF,FFFFFFFFFFFFFFFFFFFFFFF:,FFFFFFFFFFFF,F:FFFFFFFFFFFFFFFFFFFF,:F,FFFFFFFFFF:F:FFFFFF,FF::FFFFFFFFFF,FFFFFFFF,,FF::F,FF:,,FF,
@A00920:152:HGHKKDRXX:2:2103:30183:16344 2:N:0:AGGAGTGG+TAAGACAC
GGACTACCGGGGTATCTAATCCTGTTTGCTCCCCACGCTTTCGCGTCTCAGCGTCAGTTGCTGTCCAGAAGGCCGCCTTCGCCACCGGTGTTCCTCTCGATATCTACGAATTTCACCTCTACACCGAGAATTCCGCCTTCCTCTCCAGAACTCAAGCTTGGCAGTTTCGAATGCACTTCCTAGGTTAAGCCCAGGGCTTTCACATCCGACTTGCCGAGCCGCCTACACGCGCTTTACGCCCAGTAATTCC
+
FFFFFFFFFFFF,FFFFFFFFF:FFFFFFFFFFFFFFFF:FFFFFF:FFFFFFFFFFFFFFFFFFFFFF,FFFFF::,FFFFFFFFFFFFFFFFFFFFFFF:FFF:FFFFFFFF,FFFFFFFFFFFFFF:FFFFF:FFFFFFFFFFFFFFFFF,FFFFFFFFFFFFFFFF,FFFFFF:FFFFF:FF,FF:FFFFFFFF:F:FFFFFFFFFFFFFFFFFFFFFFFFFF:FFFFFFFFFFFFF:FFFFFFFF
@A00920:152:HGHKKDRXX:2:2103:22625:16407 2:N:0:AGGAGTGG+TAAGACAC
GGACTACAGGGGTTTCTAATCCGGTTTGCTCCCCACACTTTCGCGCCTCAGCGTCACGTGTTGTCCAGCGAGCTGCCTTCGCAATGGGTGTTCCTACCAGTATCTACGCATTCCACCGCTACACTGGTAATTCCACTCGCCTCTCCAACCGTCCAGTCTGCCAGTATCCAACGCAGTGCTGGGGTTGAGCCCCAGTCTTTAACATCGGACTTAACAAACCGCCTACGCGCCCTTTACGCCCAGTGATTCC
+
FFF:F:FFFFFFFFFFFF:FFFFFFF,FFFFFFFFFF::FFFFFFFFFFFFFFFFFFFFFFFFFFFFFFFFFFFFFFFFFFFFFFFFFFFFFFFF,FFFFFFFFFFFFFFFFFFFFFFFFFFFFFFFFFFFFFFFFFFFFFFFFFFFFFFFFFFFFFFFFFFFFF:FFFFFFFFFFFFFFFFFF:FFFFFFFFFFFFFFFFFFFFFFFFFFFFFFFFFFFFFFF:FFFFFFFFFFFFFFFFFFFFFFFFF
@A00920:152:HGHKKDRXX:2:2103:19180:17801 2:N:0:AGGAGTGG+TAAGACAC
GGACTACAGGGGTATCTAATCCCGTTTGCTCCCCTAGCTTTCGCGCCTCAGCGTCAGTATTAGTCCAGGATGCCGCCTTCGCCACCGGTATTCCTCCAGATATCTACGCATTTCACAGCTACACCTGGAATTCTGCATCCCACTCCCAAACTCGAGCCGACCAGTATCAGACGCAGTACCCAGGTTAAGCCGGGGGATTTCACGACTGACTTACATGGCCGCCTACGCGCCCTTTACGCCCAGTAATTCC
+
FFFFFFF::FFFFFFFFFFFFFFFFF,FFFFFFFF,FF,FFFF,FFFFFFFFFFFFFF:::FFFFFFFF,,,FFFFFFFFFFFFF:,FF,FFFFFF,:FFFFFFFFFFFFFFFF:F,FFFFFFFFF,FF:FFF,F:FFFFF,FFFF:FFFFFF,:F,F,,FFFFFFFFF,,FFFFFF,F,F,FFF:,FFFFFF,F,:FFFFFF,,F:FFFFFF,,:,,:FFFFFFFFF::,F:FFFFFFFFFFF,FFFFF
@A00920:152:HGHKKDRXX:2:2103:24496:18333 2:N:0:AGGAGTGG+TAAGACAC
GGACTACTAGGGTTTCTAATCCTGTTTGCTACCCACGCTTTCGCTCCTCAGCGTCAGTTACGGCCCAGAGTGGCGCCTTCGCCACTGGTGTTCCTCCTGATATCTGCGCATTTCACCGCTACACCAGGAATTCCCCACTCCCCTACCGTACTCAAGTCATAGCAGTATCGAGTGGCGTCTCTGGGTTAAGCCCAGAGTTTTCACACCCGACTTACTAAACCGCCTACGAGCTCTTTACGCCCAATAAATC
+
FFFFFFF:FFFFFFFFFFFFFFFFFF:FFFFFFFFFFFFFFFFFFFFFFFFFFFFFFFFFFFFFFFFFFFFFFFFFFFFFFFFFFFFFFFFFFFFFFFFFF:FFFFFFFFFF,FFFFFFFFFFFFFFFFFFFFFFFFFFF:FFFFFFFF:FFFFFFFF:FFFFFFFFFFF:FFFF,F:FFFFFFFFF,,:FFFFFFF,F:FFFFF,FFFF:FFFFF,FF:FFFFFFFFFFF:F:FF:FFF,FF,F,,,FF
@A00920:152:HGHKKDRXX:2:2103:1298:18364 2:N:0:AGGAGTGG+TAAGACAC
GGACTACCGGGGTTTCTAATCCTGTTTGCTCCCCACGCTTTCGCACCTCAGCGTCAATACTTGTCCAGCGAGTCGCCTTCGCCACTGGTGTTCTTCCGAATATCTACGAATTTCACCTCTACACTCGGAATTCCACTCGCCTCTCCAAGATTCTAGCTACCTAGTTTCGAGGGCAGTACCGGGGTAGAGCCCCGGGATTTCACCCCTGACTTGCTGCGCCGCCTACGTGCGCTTTACGCCCAGTATTTCC
+
FF,F:F,:,FFFFFFFFF:FFF,FF:FF,F,:F,F,,,FFFF,FF,,FF:F,FFFFFFFF:F,F:FFFF:F,F,FFFFF:F::F,,F:FFFF,F:F,,FFFF:F:FF:FFFF:FFFFFFF:FF,,F,,::FFF,:FFF,::,:FF:FF:FFF,,F,,F:FFFFF,::F,F:FF::F::F:,,F:F,,FF:F:,::F,F,:F,,,::F,FFF,F,,F:,F,::F:F,::F,F,FFFF,F:F,,F,:,,F,F
@A00920:152:HGHKKDRXX:2:2103:27055:18881 2:N:0:AGGAGTGG+TAAGACAC
GGACTACTAGGGTATCTAATCCTGTTCGCTCCCCACGCTTTCGCACCTCAGCGTCAGATCAGGCCCAGCCAGCCGCCTTCGCCTCCGGTGTTCTTCCGGATCTCTACGCATTCCACCGCTACACCCGGAATTCCGCTGGCCTCTGCCTGTCTCCAGCTCCCCAGTATCCCCGGCATGCTCAGGGTTGAGCCCCGGCCTTTCACCAAGAGACTTAAAGAGCCGCCTACGCGCGCTTTACGCCCAATAATTC
+
FFFFFFFFFFFFFFFFFFFFFFFFFFFFFFFFFFFFFFFFFFFFFFFFFFFFFFFFFFFFFFFFFF,FFFFFFFFF:FFFFFFFFFF:FFFFFFFFFFFFFFFFFFFFFF:FFFFFFFFF,FFFFFFFFFFF:FFFFFFFFFFFFFFFFFFFFFFFFFFFFF,FF,:FF:FFFF,FFFFFFFFF,FFFFFFFFFFF,FF,:::FFFFFFFFFFF,F,FFFFFFF:FFFFFFFF,FF:FFFFFF,F,F,FF
@A00920:152:HGHKKDRXX:2:2103:2600:19147 2:N:0:AGGAGTGG+TAAGACAC
GGACTACTAGGGTTTCTAATCCTGTTTGCTCCCCACGCTTTCGCGCCTCAGCGTCAGTAACGGGCCAGTGTGTCGCCTTCGCCACTGGTGTTCGTCCGAATATCTACGAATTTCACCTCTACACTCGGAGTTCCACACACCTCTCCCGTACTCAAGACAGCCAGTATCAAAGGCAATTCCGAGGTTGAGCCCCGGGCTTTCACCCCTAACTTAACTGTCCGCCTACGCGCCCTTTACGCCCAGTAAATCC
+
FFFF,FFFFFFFFFFFFFF:FFFF::FFFFFFFFFFFFFF:FFFFFFFFFFF:FFFF:FFFF:FF::FFFFF,FFFFF,FFFFFF:FFFF,:F,FFFFFFFFFFF:FFFFFFFFFFFFFFFFFFFFFFF:::FFFF:FFFFFFFFFFFFFFFFFFF:FFFFFFFFFFFFFFFFFFF:FFFFFFFFFFFFFFFFF:FFF,FFFFF:,::FFF:FFFFFFFFFFFFFFFFFF:FFFFF,F:FF::FFF:::F
@A00920:152:HGHKKDRXX:2:2103:18566:19836 2:N:0:AGGAGTGG+TAAGACAC
GGACTACTGGGGTTTCTAATCCTGTTTGCTCCCCACGCTTTCGTGCATGAGCGTCAGTGCAGGCCCAGGGGATTGCCTTCGCCATCGGTGTTCCTCCGCATATCTACGCATTTCACTGCTACACGCGGAATTCCATCCCCCTCTACCGCACTCTAGCCTGCCAGTATCCACTGCAATTCCCAGGTTGAGCCCCGGGCTTTCACATCAGACTTAACAAACCACCTACGCACGCTTTACGCCCAGTAATTCC
+
F:FF,F:F:FFF::,FFFF,:FFFFFF::FFFFFFFFF,FFF:F:F:F,F:F:FF:,FFF,FFFF:FF:FFFF,FFFFFFF:FFF:FFFFFF::FFFFFFF,FFFFFFFFFFF,F:FFFFFFFFFFFFFFFFFF,FFFFFF:FF:FFFFFFFF:FFF:FFFFFF:F:F:F,,FFFFFFFFFFFFF,FFFFFF,FFFFFFFFFF,,FFFFFF:FFFF:FF:,FFF,FFFFFFFFFFFFFFFF,F:FFFF:F
@A00920:152:HGHKKDRXX:2:2103:18258:20118 2:N:0:AGGAGTGG+TAAGACAC
GGACTACAGGGGTTTCTAATCCTGTTTGCTCCCCACGCTTTCGTGCCTGAGCGTCAGTGCTAGCCCAGGGGGCTGCCTTCGCCATCGGTGTTCCTCCGCATCTCTACGCATTTCACTGCTACACGCGGAATTCCACCCCCCTCTGCCACACTCCAGTTCGCCAGTTTCCATGGCCATTCCCAGGTTAAGCCCGGGGCTTTCACCACCGACACAACGAACCGCCTGCGCACGCTTTACGCCCAGTAATTCC
+
:FFFFFFFFFFFFFFFFFFFFFFFFFFFFFFFFFFFFFFFFFFFFFFFFFFFFFFFFFFFFFFFFFFFFFFFF:FFF::FFFFFFFFFFFFFFFFFFFFFFFFFFFFFFFFFF:FFFFFFFFFFFFFFFFFFFFFFFFFFFFFF:FFFFFFFFFFFFFFFFFFFFFFFFFFFFF:F:FF:FFFFFFFFFFFFF,FF,F:FFFFF,FFFFFFF:FFFFFFFFFFFFFFF:FFF,,FFFFF,:,:FFF,FFF
@A00920:152:HGHKKDRXX:2:2103:20383:20415 2:N:0:AGGAGTGG+TAAGACAC
GGACTACTGGGGTATCTAATCCTGTTTGCTCCCCACGCTTTCGTGCCTCAGTGTCAGTGCTGGTCCAGGCCGTCGCCTTCGCCACAGATGTTCCTCCCGATCTCTACGCATTTCACTGCTACACCGGGAATTCCACTACCCTCTACCGCTCTCTAGCCTGCCAGTATCCAATGCAATTCCCAGGTTGAGCCCGGGGCTTTCACATCAGACTTAAAAAACCACCTACGCACGCTTTACGCCCAGTAATGAC
+
FFFFFFFFFFFFFFFFFFF:FF:FFF,FFFFFFFFFFFFFFFFFFFFF,FFFFFFFF,FFFFFFFFFF:F,F:,FFFF,FFFFFFFF:FFFFFFF:FFFFFFFFFFFF,::FFFFFF,FFFFFF,FF:FFFFFFFF,F:FFFFFFFFFF,FFF:F:FFF:FF,F:F,:F,F,,FF:,,F:FFFFFFFFFFFFFF,FFF:FFFFFFF:,FFFFF,,FF,FFFFFF,F:FFFF,,FFF:FFFFF,FF,F,:F
@A00920:152:HGHKKDRXX:2:2103:6135:20697 2:N:0:AGGAGTGG+TAAGACAC
GGACTACAGGGGTTTCTAATCCCGTTCGCTCCCCACGCCTTCGCGCCTCAGCGTCAGGTCAGGTCCAGCCAGCCGCCTTCGCCACTGGTGTTCCTCCGGATCTCTACGCATTTCACCACTACACCCGGAATTCCACTGGCCTCTCCCTGCCTCCAGACACGCCATCTCGACGGACCCTCCCCCGTTGAGCGGGGGGCTTTCACCGCCGATGCGCGTATCCGCCTGCGCGCGCTTTACGCCCAGTAACTCC
+
FFFFFFFFFFFFFFFFFFFFFFFFFFFFFFFFFFFFFFFFFFFFFFFFFFFF:FFFFFFFFFFFFFFFFF:FFFFFFFFFFFFFFFFFFFFFFFFF:FFFFFFFFFFFFFFFFFFFFFFFFFFFFFFFFFFFFFFFFFFFFFFFFFFFFF:FFFFFFFFFFFFFFFFFFFFFFFFFFFFFFFFF:FFFFFFFFFFFFFFFFFFFFFFFFF:FFFFF,FFFFFFFFFFF:FFFFFFFFFFFFFFFFFFFFF
@A00920:152:HGHKKDRXX:2:2103:17237:21261 2:N:0:AGGAGTGG+TAAGACAC
GGACTACTGGGGTTTCTAATCCCGTTCGCTCCCCTAGCTTTCGCGTGTCAGCGTCAGGTACAGCCCAGGTGGCCGCTTTCGCCACTGGTGTTCCTCCGGATCTCTACGCATTTCACCACTACACCCGGAATTCCACCACCCTCGACTGCCCTCAAGTGTGCCAGTCTCAGACAGCCTCTCTCGGTTGAGCCGTGAGATTTCATGCCTGACTTAGCCCACCGCCTGAACGCCCTTTACGCCCCGTAACTCC
+
FFFFFFFFFFFFFFFFFFFFFFFFFFFFFFFFFFF:FFFFFFFFFFFFFFFFFFFFFFFFFFFFFFFFFFFFFFFFFFFFFFFFFFFFFFFFFFFFFFFFFFFFFFF:FFFFFFFFFFFF:FFFFFFFFFFFFFFFF:FFFF:FFFFFFFFFFFFF::FFFFFFFF,FFFFFFFFFFFFFFFFFFFFFFF:F,FFFF,FFF,,:FFFFF:F:FFFFFFFFFFFFF,::::FF:FFFFFFFF,F::F,F:,
@A00920:152:HGHKKDRXX:2:2103:16586:21386 2:N:0:AGGAGTGG+TAAGACAC
GGACTACTGGGTATCTAATCCTGTTTGCTCCCCACGCTTTCGAGTCTCAGCGTCAGTATCTGTCCAGTTGGCCGCCTTCGCCACCGGTGTTCCTCTCGATATCTACGAATTTCACCTCTACACCGAGAATTCCACCAACCTCTCCAGTACTCTAGCCTGCCAGTTTCGAGTGCACTTCCCGGGTTGAGCCCGGGGCTTTCTCACCCGACTTAGCAGACCGCCTACACTCGCTTTACGCCCAGTAATTCCG
+
FF:FFFFFFFFFFFFF,FFFFFFFFFFFFFFFFFFFFFFFFFFFFFFFFFFFFFFFFFFFFFFFFFFFFFFFFFFFFFFFFFFFFF:FFFFFFFFFFFFFFFFF,FFFFFFFF:FFFFFFFFFFFF:F,F:FFFFFF:FFFFFFFFFFFFFFFFFFFFFFFFFF:FFFF:FFFFFFFF,FFFFFFFFFF,FFFFFF:FFF:FFFFFFFFFFF:FFFFFFFFFF:FFFFFFFFFFFFFFFFFFF,:FFF:F
@A00920:152:HGHKKDRXX:2:2103:29568:21574 2:N:0:AGGAGTGG+TAAGACAC
GGACTACTAGGGTTTCTAATCCTGTTTGCTCCCCACGCTTTCGTGCCTCAGTGTCAGTGCTGGTCCAGGCAGTCGCCTTCGCCACAGATGTTCCTCCCGATCTCTACGCATTTCACTGCTACACCGGGAATTCCACTGCCCTCTACCGCACTCTAGCCCGCCAGTATCCCATGCCATTCCCAGGTTGAGCCCAGGGCTTTCACATCGGACTTAACGAACCACCTACGCACGCTTTACGCCCAGTAATTCC
+
FFFFFFFFFFFFFFFFFFFFFFFFFFFFFFFFFFFFFFFFFFFFFFFFFFFFFFFFFFFFFFFFFFFFFFFFFFFFFFFFFFFFFFFFFFFFFFFFFFFFFFFFFFFFFFFFFFFFFFFFFFFFFFFFFFFFFFFFFFFFFFFFFFFFFFFFFFFFFFFFFF:FFFFFFFFFF,FFFFFFFFFFFFFFFFFFFFFFFFFFFFFFFFFFFFFFFFF:FFFFF,FFFFFFFFFFFFFFFFFFFFFFFFFFFF
@A00920:152:HGHKKDRXX:2:2103:26630:21590 2:N:0:AGGAGTGG+TAAGACAC
GGACTACCAGGGTATCTAATCCCGTTTGCTCCCCTGGCTTTCGCTCCTCAGTGTCAGTGTCGGTCCAGGATGCCGCCTTCGCCACCGGTGTTCCTCCAGATATCTACGCATTTCACCGCTACACCTGGAATTCCGCGTTCCTCTCCTGCACTCAAGCCAACCAGTATCAGACGCAGTTCCCCGGTTAAGCCGGGGGATTTCACGTCTGACTTAGTTGGCCGCCTACGGACCCTTTACGCCCAGTAATTCC
+
FFFFFFFFFFFFFF:FFFFFFFFFFFFFFFFFFFFFFFFFFFFFFFFFFFFFFFFFF:FFFFFFFFFFFFFFFFF:FFFFFFFFFFFFFFFFFFFFFFFFFFFFFFFFFFFFFFFF:FFFFFF:FFFFFFFFFFFFF:FFFFFFFFFFFFFFFFFFFFFFFFFFFFFFF:FFFFFFFFFFFFFFFFFFFFFF:FFFFFFFFFFFFFFFFFFFFFFFFFFFFFFFFFFFFFFF,FF:FFFFFFF,FFFFFF
@A00920:152:HGHKKDRXX:2:2103:29414:21590 2:N:0:AGGAGTGG+TAAGACAC
GGACTACACGGGTTTCTAATCCCGTTCGCTCCCCATGCTTTCGCATCTCAGCGTCAGGTCAGGCCCAGCGTGTCGCCTTCGCCACTGGTGTTCCTCCGGATCTCTACGCATTTCACCACTACACCCGGAATTCCACACGCCTCTACCTACCTCTAGTCGCGCAGTTCGAGTGCGTCCTCGCCCGGTTGAGCCGGGCGCTTTCACGCCGCACATGCTCGACCGCCTACACGCGCTTTACACCACGGAAATC
+
:FFFFFFFFFFFFFFFFFFFFFFFFFFFFFFFFFFF:F:FFFF,FFFFFFF:FFFFFFF::FFFFFFF:,FFFFFFFF:FFFFF,FF,FFFFFFFFFFFF,FFFFFFFFFFFFFFFFFFFFFFFFFFFFF:FFFFF:::FFFFF:F:,,FFFFFFF,,:,FFFFFF:F,,F,FFFF:FFFFFFFFFF:FFFFFFFF:,F:F:F,,FF,::F:F,,::FFFFFFFF::F,FFFFFFFFFFFF,F,,F::,F
@A00920:152:HGHKKDRXX:2:2103:3034:21652 2:N:0:AGGAGTGG+TAAGACAC
GGACTACTCGGGTATCTAATCCTGTTTGCTCCCCACGCTTTCGCACCTGAGCGTCAGTCTTCGTCCAGGGGGCCGCCTTCGCCACCGGTATTCCTCCAGATCTCTACGCATTTCACCGCTACACCTGGAATTCTACCCCCCTCTACGAGACTCAAGCTTGCCAGTATCAGATGCAGTTCCCAGGTTGAGCCCGGGGATTTCACATCTGACTTAACAAACCGCCTGCGTGCGCTTTACGCCCAGTAATTCC
+
FFFFFFFFFFFFFFFFFFFFFFFFFFFFFFFFFFFFFFFFFFFFFFFFFFFFFFFFFFFFFFFFFFFFFFFFFFFFFFFFFFFFFFFFFFFFFFFFFFFFFFFFFFF:FFFFFFFFFFFF,FFFFFFFFF:FFFFFFFFFFFFFFFFFFFFFFFFFFFFFFFFFFFFFFFFFFFFFFFFFFFFFFFFF:FFFFFFFF:FFFFF:FFFFFFF:FFFFFFF,FFF:F:FFFFFFFFFFFFFFFFFFF:FFFF
@A00920:152:HGHKKDRXX:2:2103:17770:22279 2:N:0:AGGAGTGG+TAAGACAC
GGACTACCGGGGTTTCTAATCCTGTTTGATCCCCACGCTTTCGTGCCTCAGCGTCAATGACCGCGTAGCGAGCTGCCTTCGCAATTGGTGTTCTATGTCATATCTAAGCATTTCACCGCTACATGACATATTCCGCTCACCTCCACCATATTCAAGACACATAGTATCAACGGCAGTTCCCAAGTTAAGCTCGGGGATTTCACCACTGACTTATATGCCCGCCTACGCACCCTTTAAACCCAGTGAATCC
+
FFFFF:FFFFF:FFFFFFFFFFFFFFFF,FFFFFFFFFFF:FF:FFF:FFFFFFFFFFFFFFFFFFFFFFFFFFFFFF,FFFFFFFFFFFFFFFFF:FF,F:FF:FFFF,FFFFFFFFFFFFFF:FF:F,FFFF,FFFFFFFF,FF,,FF,FFF,FFFFF,FFFFFFFFF:FFFF:FFFF,:FFFFFFFFFF,FFFFFFFFFFFFFF:FFFFFF:FFFFF,FFFFFFFFFFFF,FFFFFFFF,:FF,FFF
@A00920:152:HGHKKDRXX:2:2103:25247:23516 2:N:0:AGGAGTGG+TAAGACAC
GGACTACTGGGGTATCTAATCCCTTTTGCTCCCCACGCTTTCGTGCCTGAGCGTCAGCAATTGTCCAGGTAGCCGCCTTCGCCTCTGGTGTTCCTCACGATATCTACGCATTTCACTGCTACACCGTGAATTCCGCTACCCTCTCCAATGCTCTAGCCATGTAGTTTGAGGTGCAATTCCGGGGTTAAGCCCCGGGCTTTCACGCCTCACACACACGGCCGCCTGCGCACCCTTTACGCCCAGTGAATCC
+
FF,FFFFFFFFFFFFFFFFFFFF:FFFFFFFFFFFF:FFFFFFFFFFFFFFFFFFFFFFFFFFFFFFFFFFFFFFFFFFFFFFFFFFFFFFFFFFFFFFFF:FFFFFFF:FFFFFFFFFFFFFFFFFFF:FFFFFFFFFFFFFFFFFFFFFFFFFFFFFFFF::FFFF:FFFFFFFF:,FFFFFFFFF:FFFFFFFFFFFFFFFFFFFFFFFFFFFFFFFFFFFFFFFFFFFFFFF:FFFFFFFFFFFFF
@A00920:152:HGHKKDRXX:2:2103:13557:23750 2:N:0:AGGAGTGG+TAAGACAC
GGACTACAGGGGTTTCTAATCCTGTTTGCTCCCCACGCTTTCGTGCATGAGCGTCAGTGTCGACCCAGGGGGCTGCCTTCGCAATCGGTGTTCCTCCACATCTCTACGCATTTCACTGCTACACGTGGAATTCAACCCCCCTCTGCCGCACTCAAGCTTGCCAGTAACAAACGCAGTTCCCAGGTTAAGCCCGGGGATTTCACATCTGTCTTAACAAACCGCCTGCGCACGCTTTAAGCCCAGTAATTCC
+
F:,FFFF::FFFFFFFFFFFFFFFFF,FFFFFFFFFFFFFFFFFFFFFFFFFFFFFF,,FFFF:F,FF,::FFFFFFFFFFF,:FFFF:FFFF,FFFFF:F:FFF:,FFFFFFFFFFFFFFFFFFF,::FFFFFFFF,,FFFF::F:,FFFFFFF:F:,F:F:FFFFFFFFFFF,FFFFFFFFFFFFFFF,,FFFFFFFFFFFF,F,FFFFFFFFF:FFFFFFF,FFFFF,FFFF:F,FFF,FF:FF:FF
@A00920:152:HGHKKDRXX:2:2103:15492:24032 2:N:0:AGGAGTGG+TAAGACAC
GGACTACTCGGGTATCTAATCCTGTTCGCTCCCCACGCTTTCGCTCCTCAGCGTCAGTTCCAGCCCAGAGCGCCGCCTTCGCCACTGGTGTTCCTCCTGATATCTGCGCATTTCACCGCTACACCAGGAATTCCACGCTCCCCTACTGGACTCTAGCCACAGCAGTATCAGGTGGCGTCTCCAGGTTGAGCCTGGAGGTTTCACACCCGACTTACTGAGCCGCCTACGAGCTCTTTACGCCCAATGAATC
+
FFFFFFFFFFFFFFFFFFF:FFFFFFFFFFFFFFFFFFFFFFFFFFFFFFFFFFFFFFFFFFFFFFFFFFFFFFFFFFFFFFFFFFFFFFFFFFFFFFFFFFFFFFFFFFFFFFFFFFFFFFFFFFFFFFFFFFFFFFFFFFFFFFFFFFFFFFFFFFFFFFFFFFFFFFFFFFFFFFFFFFFFFF,FFFFFFFFFFFF:FFFFFFFFFFFFFFFFFFFF:FFFFFFFFFFFFF:FFFFFFFFF:FF,FF
@A00920:152:HGHKKDRXX:2:2103:27706:24330 2:N:0:AGGAGTGG+TAAGACAC
GGACTACCAGGGTTTCTAATCCTGTTTGCTCCCCACGCTTTCGTGCCTGAGCGTCAGTGTTATCCCAGGGGGCTGCCTTCGCCATCGGTGTTCCTCCACATCTCTACGCATTTCACTGCTACACGTGGAATTCCACCCCCCTCTGACACACTCTAGCACTGCAGTCACAAATGCAGTTCCCAGGTTAAGCCCGGGGATTTCACATCTGTCTTACAGCGCCGCCTGCGCACGCTTTACGCCCAGTAATTCC
+
FFFFFFFFFFFFFFFFFFFFFFFFFF,FFFFFFFFFFFFFFFFFFFFFFFF:FFFFFFFFFF,FFFFFFFFFFFFF,FFFFFFFF:FFF:FFFFFFF:FFFFFFFFFFFFFF,FFFFFFFFFFFFFFFFFFFF:FF:FFFFFFFFFFFF:FFF,FFFFFFFFF:FFF,,:F,F,,F,,,F:FFFFF:FFFF,:F::F,FF,FFFFFF,FF:FFFF,FFFFFFF::FFFFFFFFF:::FFFFFFFFF,FFF
@A00920:152:HGHKKDRXX:2:2103:6958:24408 2:N:0:AGGAGTGG+TAAGACAC
GGACTACTCGGGTTTCTAATCCTGTTTGCTCCCCACGCTTTCGCGCCTCAGCGTCGGATCCGGCCCAGCAGGCCGCCTTCGCCACGGGTGTTCTTCCCGATATCTACGCATTACACCGCTACACCGGGAATTCCACCGGCCTCTACCGGTCCCCAGGTCCGCAGTATCGGAAGCAGCCCCGGAGTTGAGCCCCGGGATTTCACTTCCGACTTGCAGGTCCCGCGAGCGCGCGCTTTACGCCCATTGATAC
+
FFFFFFFFFFFFFFFFFFFFFF:FFFFFFFFFFFFFFFFFFFFFF,:FFFFFFFF:FF,:FFF,FFFFF,:FFFFFFFFFFFFFF,FFFFFFF,FFFF:FFFFFFFFFFFFF,FFFF:FFFFFF:FFFFFFFFF,F,,,FFFFF,FFFF,F,FFFF:FF:FFFFF,FF:,F,FFFF::FF,:FFFFFFFFFF:FFFFFFFFFFF:F,FFF:,F,,F,:FF:FF,,FF,F:FF:FF,,FFFF:F,:,FF,F
@A00920:152:HGHKKDRXX:2:2103:28664:24549 2:N:0:AGGAGTGG+TAAGACAC
GGACTACTGGGGTATCTAATCCCGTTCGCTCCCCATGCTTTCGCATCTCAGCGTCAGGTCAGGCCCAGCGTGTCGCCTGCGCCACTGGTGTTCCTCCGGATCTCTACGCGTTTCACCACTACACCCGGAAGTCCACACGCCTCTACCTACCTCTCGTCGCGCAGTTCGAGTGCGTCCTCGCCCGGTTGAGCCGGGCGCGGTCACGCCTCACTTGGACGACCGCCTACACGCGCTGTACACCCCGTGACTC
+
FFFFFFFFFFFFFFFFF:F::FFFF,FFF,F::F,FFFF,FFFFFF:FF:FFFFFFFFFFFFFFFF,:FF,FF,FFFF,FF,F:FFFFFF:F,FFFFFF,,F:FF:FF:,,FFF,,FFFF,F,F:F:F,,,F,FFFFFFF:F,F:,FFFFF:,,,FFFFFFF:FF,FF,:FFFFFF:FFFFFFF:FFFFF:FF:FFF:FF:::,:,:F,,F::F,,FF,,FF,FF,F:FF:F:,F,:FF,FFFF,,,FF,
@A00920:152:HGHKKDRXX:2:2103:8341:24956 2:N:0:AGGAGTGG+TAAGACAC
GGACTACTAGGGTATCTAATCCTGTTCGCTCCCCACGCTTTCGCACCTCAGCGTCAGAAACGGACCAGCGAGCCGCCTTCGCCACTGGTGTTCCGCCGAATATCTACGAATTTCACCTCTACACTCGGAATTCCACTCACCTCTCCACAATTCTAGCGATGCAGTCTTAAAGGCAGTTCCGGAGTTGAGCTCCGGGCTTTCACCTCTAACTTACAAAGCCGCCTACGCGCGCTTTACGCCCAGTACTTCC
+
FFFFFFFFFFFFFFFFFFF:FFFFFFFFF:FFFFFFFFF:FFF:FFFFFFFFFFFFFFFFFFFFFFFFFFFFFFFFFFFFFFFFFFFFFFFFFFFFFFFFFFFFFFFFF,FFFFFFFFFFFFFFFFFFFFFFFFFFFFFFFFFFFFFFFFFFFF:FFFFFFFFFFFFFFFF:FFF:FFFFF:FFFFFFFFFFFFFFFF,,FFFFF:F::FFFFFFFFFFFFFF:F::FFFFF:,FFFFFFFFFFFFFFFF
@A00920:152:HGHKKDRXX:2:2103:31792:25050 2:N:0:AGGAGTGG+TAAGACAC
GGACTACAAGGGTTTCTAATCCTGTTTGATCCCCACACTTTCGAGCCTCAGTGTCAGTTACAGTTTCGTTAGCTGCCTTCGCAATCGGTGTTCTATGACATCTCTATGTATTTCACCACTACATGTCATATTCCGCCAACGGCATCTGTACTCAAGCCCGGCAGTATCAATGGCAATTTCTGGGTTAAGCCCAGAGATTTCACCACTGACTTACAATGCCACCTACGCTCCCTTTAAACCCAATGAATCC
+
:FFFFFFFFFFFFFFFFF:FFFFFFFFFFFFFFFFFFFFFFFFFFFFFFFFFFFFF:F:F:FFFFFFF::F:FFFFFFFFFFF:FF:FFFFFF:F:FFFFFFFFFFFFFFFFFF:FFFFFFFFF,F:FFFFFFFFFFFFFFFFF:F::FFFFFFFFF:F,:FFFFFFFFFFFFFFF,FFFFFF:FF,FFFFF:FFFF:FFFFFFFF,:F:,FF:F,,:FFFFF,FFFF,FFF:FF::FFF,,FF:,:FFF
@A00920:152:HGHKKDRXX:2:2103:27453:25864 2:N:0:AGGAGTGG+TAAGACAC
GGACTACAGGGGTTTCTAATCCCGTTCGCTCCCCATGCTTTCGCATCTCAGCGTCAGGTCAGGCCCAGCGTGTCGCCTTCGCCACTGGTGTTCCTCCGGATCTCTACGCATTTCACCACTACACCCGGAATTCCACACGCCTCTACCTACCTCTAGTCGCGCAGTTCGATTGCGTCCTCGCCCGGTTGAGCCGGGCGCTTTCACGCCTCTCTTGCACGACCGCCTACACGCGCTGTACACCCAGTCCATC
+
FFFFFFFFFFFFFFFFFFFFFFFFFFFFFFFF::FF:F:,FFFFFFFFFFFFFF::FFFFFFFFFF:FFFFFFFFFFFFFFF::FFFFFFFFFFFFFFFF:FFFF::FF:FF:FFFFFFFFFF:FFFFFFFFF:FFF:FF:FFF:,F::F::F:FFFF:FFFFFFFF:F:FFFF:F,FFFF:FF:FFF:FFFF,:FFF,,F:,::F,FF,FFFFFFFFF,FFFFF:,F::F:::FFFF:F:F,F,:FFFF
@A00920:152:HGHKKDRXX:2:2103:31810:25958 2:N:0:AGGAGTGG+TAAGACAC
GGACTACTGGGGTTTCTAATCCCGTTTGCTCCCCTGGCTTTCGCGCCTCAGCGTCAGTTTCGGTCCAGAATGCCGCCTTCGCCACCGGTGTTCCTCCAGATATCTACGCATTTCACCGCTACACCTGGAATTCCACATTCCTCTCCCGAACTCAAGTCACCCAGTATCGGACGCAGTTCCCAAGTTAAGCTTGGGGATTTCACGTCCGACTGAGGCGACCGCCTCCGCGCCCTTTACGCCCCGTAAATCC
+
FFFFF:FFFFFFFFFFFFFFFFFFFFFFFFFFFFF,FFFFFFFFF:FFFFFFFFFFFFFFFFF:FFFFFFFF,FFFFFF:FFFFFFFFFFFFF:FFFFFFFFFFFFFFFFFFFFFFF:FFFFFFFFFFF:FFFFFFF,FFFFFFFF:FF,FFFFFFFFFF:FFFFFFFFFF:FFF:FFFF::FFFFFFFFFFFFFFF,FFFFFFFFFFF::FFFFFFFFFFFFFFFFFFFFFFFFFFFFF::F,FFFFFF
@A00920:152:HGHKKDRXX:2:2103:29586:26271 2:N:0:AGGAGTGG+TAAGACAC
GGACTACTGGGGTATCTAATCCCGTTTGCTCCCCACGCTTTCGTGCCTCAGCGTCAGTATTGGCCCAGCTAGCCGCCTTCGCCACAGGTGTTCTTCCTGATATCTACACATTCCACCGCTACACCAGGAATTCCGCTAGCCTCTACCAAACTCAAGTCGCGCAGTTTCCAATGACCTCTTCCCGTTGAGTGGTGAAGATTTCACATCAGACTTGCACGACCGCCTACGCACCCTTTACGCCCAGTAAATC
+
FFFFFFFFFFFFFFFFFFFFFF,FFFFFFFFFFFFFFFFFFFF:,FFFFFFFFFFFFFFFF,F,FFFFFFFFFFFFFFFFFFFFFFFFFFFFFFFFFFFFFFFFFFFFFFFFFFFFFFFFFF,FFFFFFFFFF,FF,,FFFFFFFF,,F:FFF,FF,F,F:FFFFFFFF:FFFFFFFFF,F,FF:FFFF,FF:F,FFFFFF:FF,,FFFFFFFFFFF:FFFFFFFFFFFFFF:FF:FFFFFFFFFFF::F
@A00920:152:HGHKKDRXX:2:2103:29912:26396 2:N:0:AGGAGTGG+TAAGACAC
GGACTACTAGGGTTTCTAATCCCGTTCGCTACCCTGGCTTTCGCGGCTCAGCGTCAGGTGCAGCCCAGGGCGCCGCCTTCGCCTCTGGTGTTCCTCCGGATCTCTACGCATTTCACCACTCCACCCGGAATTCCACGCCCCTCTGCTGCCCTCTAGCTGTCCAGTTTCGAACGACCTCTCCCGGTTGAGCCGGGAGCTTTCACGTCCGACTTGAACAGCCGCCTGCCCGCGCTTTACGCCCAGTAATTCC
+
FFFFFFFFFFFF:FFFFFFFFFFFFFFFFFFFFFFFFFFFFFFFFFFFFFFFFFF,FFFFFF:F:FFFFFFFFFFFFFFFFFFFFFFFFFFFFFFFFFFFFFFFFFFFFFF:FFFFFFFFFF:FFFF::FFFFFFFFFFFFFFFFFFFF,F:FF:FFFFFF,FF:FF:FF:FFFFFFFFFFFFF::F:FFFFFF:FF::FF,FFFFFFFF,FFFF:FFFFFFFFF:F:FFFF,F,FFFFFF:F,,,:FFF
@A00920:152:HGHKKDRXX:2:2103:6714:26741 2:N:0:AGGAGTGG+TAAGACAC
GGACTACAGGGGTATCTAATCCTGTTCGCTCCCCATGCTTTCGCTCCTCAGCGTCAGTTGCGGCCCAGAGACCTGCCTTCGCCATCGGTGTTCCTCCTGATATCTGCGCATTCCACCGCTACACCAGGAATTCCAGTCTCCCCTACCGCACTCTAGTCTGCCCGTACCCACTGCAGGCCCGAGGTTGAGCCTCGGGTTTTCACAGCAGACGCGACAGACCGCCTACGAGCTCTTTACGCCCAATAATTCC
+
FFFF:::FFFF,FFFFFFFF,FFFFFFFFFFFFF,FFFFFFFFFFFFFF:FF:FFFFFFFFFFFFFF:FFFFFFF:FF:FFFFFFFFFFF:F:FF:FFFFFF,FFFFFFFFFFFFFFFFF:FFFFFFFFF,FFFFFFFFFFFFFFFFFF:FFFF,FFFFFFFF::,FFFFFFFFFFF:FFFFFF:FFFFFFFFFFFF:F:FF:,FFFFFFFFFF:FFFFFFFFFFFF:FF:FFFFFFFF:FF,::,F,FF
@A00920:152:HGHKKDRXX:2:2103:23755:27038 2:N:0:AGGAGTGG+TAAGACAC
GGACTACCAGGGTTTCTAATCCTGTTTGCTCCCCACGCTTTCGCGCCTCAGCGTCAGTTACAGACCAAAGAGCCGCCTTCGCCACTGGTGTTCCTCCACATCTCTACGCATTTCACCGCTACACGTGGAATTCCGCTCTTCTCTTCTGCACTCAAGTCCCCCAGTTTCCAATGACCCTCCCCGGTTAAGCCGGGGGCTTTCACATCAGACTTAAGGGACCGCCTGCGCGCGCTTTACGCCCAATAATACC
+
FFFFFFFFFFF:FFFF:FFFFFFFFF:FFFFFFFF:FFFFFFFFFFFFF::FFF:FFFFFFFFF::FFFFF,FFFFFFFFF:FFFFFFFFFFFFFFFFFFFFFFFFFFFFF,FFFFFFFFFFFFF:FFFFFFFFFFF:FFF:FFFFFFFFFF:,FFFFFFFFFFFF,,:FF::FFFFFFFFFFF,F:F,,FFFFFFFFFF,FFFFFFFF,F,:,FF:,FFFF:F:,:FFFFFFFFFF,FFF::,FF:,FF
@A00920:152:HGHKKDRXX:2:2103:15718:27117 2:N:0:AGGAGTGG+TAAGACAC
GGACTACCCGGGTTTCTAATCCTGTTTGCTCCCCACGCTTTCGAGTCTCAGCGTCAGTATCTGTCCAGTTGGCCGCCTTCGCCACCGGTGTTCCTCTCGATATCTACGAATTTCACCTCTACACCGAGAATTCCACCAACCTCTCCAGTACTCTAGCCTGCCAGTTTCGAGTGCACTTCCCGGGTTGAGCCCGGGGCTTTCACACCCGACTTAGAAGACCGCCTACACTCGCTTTAAGCCCAGTAATTCC
+
FFFFFFFFFFFFFFFFFFFFFF:F:FFFFFFFFF::FFFFFFFFFFFFFFFFFFFFF,:FFFFFFFFFFFFFFFFFF:FFF,FFF:FFFFF:FF:FFFFF:FFF,FFFFFFFFFFFFFF:FFF:FFFFF,FFFFFFFFFF,FFFFFF,FFF:FFF,:,,FFFFF,FFF,FFFFFFFF,:FFFFFFF:FFF,FF:FFFF,FF,F,FFFFFF,:,F::F:,FFFF,:FFF,FF:FFF,:,,::::FF:FFFF
@A00920:152:HGHKKDRXX:2:2103:25563:27539 2:N:0:AGGAGTGG+TAAGACAC
GGACTACCCGGGTTTCTAAGCCTGTTTGCTCCCCACCCTTTCGCTCCTCAGCGTCAGTTACGGCCCAGAGATCTGCCTTCGCCATCGGTGTTCCTCCTGATATCTGCGCATTCCACCGCTACACCAGGAATTCCAATCTCCCCTACCGCACTCTAGTCTGCCCGTACCCACTGCAGGCCCGAGGTTGAGCCTCGGGTTTTCACAGCAGACGCGACAAACCGCCTACGAGCTCTTTACGCCCAATAATTCC
+
FFFFFFFFFFFFFFFFFFFFFFFFFFFFFFFFFFFFFFF:FFFFFFFFFFFFFFFFFFFFFFFFFFFFFFFFFFFFFFFFFFFFFFFFFFFFFFFFFFFF,FFFFFFFF:FFFFFFFFFFFFFFFFFFFFFF:FFFFF:FFFFFFFFFFFFFFF:FFFFFFFFFFFF:FFFFFFF,FFFFFFFFFFFFFFFFFFFFFFF:F,FFFFFFFFFFFFFFFFFFFF,F,FFFFF:F,FF,FFF,F,FF:,,,,F
@A00920:152:HGHKKDRXX:2:2103:1416:28150 2:N:0:AGGAGTGG+TAAGACAC
GGACTACTGGGGTTTCTAATCCCGTTCGCTACCCTGGCTTTCGCGGCTCAGCGTCAGGTGCAGCCCAGGGCGCCGCCTTCGCCTCTGGTGTTCCTCCGGATCTCTACGCATTTCACCACTACACCCGGAATTCCACTGGCCACTCCCTGCCTCCAGACACGCCATCTCGACGGACCCTCCCCCGTTGAGCGGGGGGCTTTCCCCGCCGCTGCGCGTGACCGCCTGCGCGCGCTTTACGCCCAGTAACTCC
+
FF,FF,FFFFFFFFF:FFFFFFFF:FF:F,:FFFFFFFFFFFFFFFFFF::FF:FFFFFFFF:FFFFFFFF,FF:F:F,F,FFFFFFFFF:FFF:FFFFF:FFFF,FF:FFF,,FFF:F:F,,F:FFF,FFFF:::FFFFF,,:FFFFFFF:FFFFFF,F:FF:F,FFF,:F,:::F,FFFF:FFF,,:FFFFFFFFFFF:,FF,,FF,F:FF,F:F,:F,FFFFFFFF:FFFFF,:FF:FFF:::F::F
@A00920:152:HGHKKDRXX:2:2103:31783:28228 2:N:0:AGGAGTGG+TAAGACAC
GGACTACAAGGGTATCTAATCCTGTTCGCTCCCCACGCTTTCGTGCCTCAGCGTCAATACAGGTCTAGCCAGCTGCCTTCGCAATTGGTGTTCTATGGCATATCTATGCATTTCACCGCTACATGCCACATTCCGCTGACCTCATCCTAATTCTAGCCTCGCAGTATCAAAAGCAATTTTACGGTTGAGCCGCAAACTTTCACTACTGACTTAAAAAGCCGCCTACGCACCCTTTAAACCCAGTAATTCC
+
FFFFFFF:FFFFFFFFFFFFFFFFFFFFFFFFFFFFFFFFFFFFFFFFFFFFFFFFFFFFFFFFFFFFFFFFFFFFFFFFFFFFFFFFFFFFFFFFFFFFFFFFF:FFFFFFFFFFFFFFFF:FFFFFFFFFFFFFFFFFFFFFFFFFF:FFFFFFF,FFFFFFFFFFFFF:FF:FFFF,,F,FFF,FFF:F:FFFF:FFFFFF,FFFFFFF,,FF:,FFFFFFFF:FFF,FFFFFFF::FFF:,F,:FF
@A00920:152:HGHKKDRXX:2:2103:22589:28995 2:N:0:AGGAGTGG+TAAGACAC
GGACTACCAGGGTATCTAATCCGGTTCGCTCCCCACGCTTTCGTGCCTTAGCGTCAGTAATAAGCCAGTCACCTGCCTACGCCATCGGTGTTCCTTCTAATATCTACGGATTTCACTCCTACACTAGAAATTCCAGTGACCTCTCTTATACTCTAGTCTACCAGTTCAAAGCACATCTGTATGGTTAAGCCACACGCTTTAATGCTTTGCTTAATAAACCGCCTACGCAACTCTTTACACCCAGTAAATC
+
FFFFFFFFFFFFFFFFFFFFFFFFFFFFFFFFFFFFFFFFFFFFFFFFF:FFFFFFFFFFFFFFFFFFFFFFFFFFFFFFFFFFFFFFFFFFFFFFFFFFFFFFFFFFFFFFFFFF:FFFFFFFFF:FFFFFFFFFFFFFFFFFFFFFF:FFFFFFFFFFFFFFFFFFF,FFF:FFF:FFFFFFFFFFFFFFFFFFFFFFFFFFF::FFFF:FFFFF,:FFFFFFFFFFFFFFFFFFFFFFFFFFFF:FF
@A00920:152:HGHKKDRXX:2:2103:12183:29543 2:N:0:AGGAGTGG+TAAGACAC
GGACTACTCGGGTTTCTAATCCTGTTTGCTCCCCACGCTTTCGTGCATGAGCGTCAGTGTTGGCCCAGAAGGCTGCCTTCGCCATCGGTGTTCCTCCACATCTCTACGCATTTCACCGCTACACGTGGAATTCCACCTTCCTCTGCCACACTCTAGCCACGTAGTTTCGAGCGCAATTCCCAAGTTAAGCCCGGGGCTTTCACACTCGACATGCGCGGCCACCTGCGCACACTTTACGCCCAGTAATTCC
+
FFFFFFFFFFFFFFFFFFFFFFFFF,FFFFFFFFFFFFFFFFFFFFFFFFFFFFFFFFFFFFFFFFFFFFFFFFFFFFFFFFFFFFFFFFFFFFFFFFFFFFFFFFFFFFFFFFFFFFFFFFFFF,FFFFFFFFFFF:FFFFFFFFFFFFFFFFFFFFFFFFF:::FFF:FFFF,FFF:FF:,FFF::FFFFFFFF,:FFFFFFFFFFFFFF,:FFF,FFFFFFFFFF:F,F,FFFFFFFFF,FFFFF,F
@A00920:152:HGHKKDRXX:2:2103:26576:30170 2:N:0:AGGAGTGG+TAAGACAC
GGACTACACGGGTATCTAATCCTGTTTGATCCCCACACTTTCGTGCCTCAGCGTCAGTTACAGCCTAGTAAGCTGCCTTCGCTATAGGTGTTCTTGACGATATCTAAGCATTTCACCGCTACACCGTCAATTCCGCCTACCTCATCTGTACTCTAGCCCATCAGTATCAATGCCACCCTCCCGGTTAAGCCGGAATATTTCAGCACTGACTTAATAGGCCGCCTACGCACCCTTTAAACCCAATAAATCC
+
FFFFFFFFFFFFFF:FF,FFFFFF,FFFFFFFFFFFFFFFFFFFFFFFFFFFFFFFFFFFFFFF:FFFFF:FFFFFFFFFFFF,FFFFFFF:FFFF:FF::F,FFFFFFFF:FFFFFFFF,FFFFFFFFFFFFFFFFF:FF,FFFFFFFFFFFFFFFFFF:F:FF:FFFFFFFFFFFFFFFFFF,FFFFFFF:FF:F,FFFFFFFFFFFFFFFFFFFF:,F,,F:,FF,::FF:,,FFFFF,:,F:FFF:
@A00920:152:HGHKKDRXX:2:2103:15275:30796 2:N:0:AGGAGTGG+TAAGACAC
GGACTACTGGGGTATCTAATCCTGTTTGCTCCCCACGCTTTCGAGCCTCAGCGTCAGTTATCGTCCAGTAAGCCGCCTTCGCCACTGGTGTTCCTCCTAATATCTACGCATTTCACCGCTACACTAGGAATTCCACTTGCCTCTCCGACACTCTAGCTCAGCAGTTCCAAATGCAGTCCCGGGGTTGAGCCCCGGGCTTTCACATCTGGCTTGCCGTGCCGTCTACGCTCCCTTTACACCCAGTAAATCC
+
FFFFFFFFFFFF,FFFFFFFFFFFFFFFFFFFFFFFFFFFFFFFFFFFFFFFFFFFFFFFFFFFFFFFFFFFFFFFFFFFFFFFFFFFFFFFFFFFFFFFFFFFFFFFFFFFFFFFFFFFFFFFFFFFFFFFFFFFFFFFFFFFFFFFFFFFFFFFFFFFFFFFFFFFFFFFFFFFFFFFFFFFFFFFFFFFFFFFFFFFFFFFFFFFFFFF:FFFFFFFFFF:,,FFFFFFFF::F:F:FF,FFFFFF:
@A00920:152:HGHKKDRXX:2:2103:15356:31438 2:N:0:AGGAGTGG+TAAGACAC
GGACTACAAGGGTATCTAATCCTGTTTGCTACCCACGCTTTCGCGCCTCAGCGTCAGTTACAGTCCAGACAGCCGCCTTCGCCACAGGTGTTCCTCCTAATATCTACGCATTTCACCGCTACACTAGGAATTCCACTGTCCTCTCCTGCACTCAAGACTCCCAGTATCAGATGCAATCTCTGGGTTGAGCCCAGAGTTTTCACATCTGACTTAAAAATCCGCCTACGCGCCCTTTACGCCCAGTAATTCC
+
FFFFFFFFFFFF:FFFFFFFFF:FFFFFFFFFFF,:F:FFFFFF,FFFFFFFFFFFFFF:FFFFFFFF:FFFFFFFFFFFFFFFF,FFFFFFFFFFF,FFFFFFFFFFFFFFFFFFFFFFFFFF,FF:F:FFF,:F,FFFFFFFFF:F:F,FFFFF,F:FFFFFFFFF:F:,:FF:FFFF:FFF:FFFFFF,,FFFFFFFFFF:FFFFFFFFFF:F,FFFFFFF:F:FFFFFF:FFFFFFF,F,FFFFFF
@A00920:152:HGHKKDRXX:2:2103:21775:31720 2:N:0:AGGAGTGG+TAAGACAC
GGACTACTGGGGTTTCTAATCCTGTTCGCTCCCCACGCTTTCGTGCCTCAGCGTCAATCCAGGTCTAGCCAGCTGCCTTCGCAATTGGTGTTCTATGGCATATCTATGCATTTCACCGCTACATGCCACATTCCGCTGACCTCATCCTAATTCCAGCACCGCAGTATCAAAAGCAATTTTACGGTTGAGCCGCAAACTTTCACTCCTGACTTACAGCGCCGCCTACGCACCCTTTAAACCCAGTAATTCC
+
FFFFFFFFFFFFFFFFFFFFFFFFFFFFFFFFFFFFFFFFFFFFFFFFFFFFFFFFFFFFFFFFFFFFFFFFFFFFFFFFFFF:FFFF:FFFFF:FFFFFFFFFFFFFF:FFFFFFFFFFFFFFFFFF:FFFFFFFFFFFFFFFFFFF:FFFFFFFF:FFFFFFF:FFFFFFF,FFFFFFFFFFFFF,FFF:FF:FF,FFFFFFFFFFFFFFFFFFFFFFFFFFFFFFFFFFFFFFFFF:FFFFFFFFFF
@A00920:152:HGHKKDRXX:2:2103:12509:32142 2:N:0:AGGAGTGG+TAAGACAC
GGACTACTAGGGTTTCTAATCCTGTTTGCTCCCCACGCTTTCGCACCTCAGCGTCAGTATCGACCCAGAGCGCCGCCTTCGCCACAGGTGTTCCTCCCGATATCTACGAATTTCACCTCTACACCGGGAATTCCGCGATCCTCTTTCGTACTCAAGCTCAGCAGTTTCGGATGCACTTCCTTGGTTGAGCCGAGGGATTTCACATCCGACTTGCTAAGCCGCCTACGTGCGCTTTACGCCCACTAATTCC
+
FFFFFFFFFFFFFFFFFFFFFFFFFFFFFFFFFF:FFFFFFFFF:F,F:FFFFFFFFF,F::FFFFFFF,FFF,FFFFFFFF:F,,FFFFFFFFFFF::FF,FF:FFFFFFFFFFF,FFFFFFF:FFFFFFFFFFFFF,FFFFF::F:,,FFFFFFFF:,:FFFFF,FFF:,FFF::FFF::FFFFFFFF:,,FFFFFFFFFF,FFFF,FFFFFFFF,FFF:F,FFF,:FFF,:F,FFFFF,FFFF,FFF
@A00920:152:HGHKKDRXX:2:2103:2311:32174 2:N:0:AGGAGTGG+TAAGACAC
GGACTACTGGGGTTTCTAATCCCGTTCGCTCCCCCAGCTTTCGCGAATCAGTGTTAGGGATGGCCCAGGTGACCGCCTTCGCCACTGGCGTTCCTCCCGATATCTACGCATTTCACCGCTACACCGGGAATTCCATCACCCTCTGCCACCCTCAAGCCCGCCAGTCTGGCGCGACCTCTCACAGTTGAGCTGTGAGCTTTCACACGCCACTTAACAGGCCACCTACTCGCGCTTTACGCCCAGTAAATCC
+
FFFFFFFFFFFFFFFFFFFFFF:FFFFFFFFFFFFFFFFFFFFFFF::FFFFFFFFFFFFFFFFFFFFFFFFFFFFFFFFFFFFFFFFFFFFFFFFFFFFFFFFFFFFFF,FFFFFFFFFFFFF:FFFFFFFFFFFFFFFFFFFFFF:FFFFFFFFFFFFFFFFFFFFFFFFFFFFFFFFFFFFFFFFFFFFFFFFFFFFFFFFFFFFFFFF,FFFFFFFFFFFFFF:FFFFF:FFFFFFFFFFFFFFFF
@A00920:152:HGHKKDRXX:2:2103:28239:32236 2:N:0:AGGAGTGG+TAAGACAC
GGACTACTGGGGTTTCTAATCCTGTTTGCTCCCCACGCTGTCGCACCTGAGTGTCAGTATTGGGCCAGGTAGCCGCCTTCGCCACTGATGTTCCTCCCGATATCTACGCATTTCACCGCTACACCTGGAATTCCGCGTTCCTCTCCTGCACTCAAGCCGACCAGTCTCAGACGCAGTTCCCCAGTTAAGCTGAGGGATTTCACGTCTGACTTAGCCGGCCACCTACGAACCCTTTACGCCCAATAATTCC
+
FFFFFFFFFFFFFFFFFFFFFFFFFFFFFFFFFFFFFFFFFFFFFFFFFFFFFFFFF::FFFFFFFFFFFFFFFFFFFFFFFF:FFFFFFFFFFFFFF:FFFFFFFFFFFF:FFFFFFFFFFFFFFFFFFFFFFFFFFFFFFFFFFFFFFFFFFF:FFFFF:FFFFFFFFFFFFFFFFFFFFFFFFFFFFFF:FFFFFFFFFF:FFF:F:FFFFFFFFFFFFFFFF:F,FFFF:FFFFFFF:,:FFF,FF
@A00920:152:HGHKKDRXX:2:2103:24469:32941 2:N:0:AGGAGTGG+TAAGACAC
GGACTACAGGGGTTTCTAATCCCGTTCGCTCCCCACGCTTTCGCGTCTGAGTGTCAGATCAGACCCAGCAAGCCGCCTTCGCCACTGGTATTCCTCCGGATCTCTACGCATTTCACCACTACACCCGGAATTCTGCTTGCCTCTATCTGTCTCCAGTGATCCAGTTTCGCACGACCTCTCCCGGTTGAGCCAGGGAGCTTTCACGCACGACTTAAACCACCACCTGCACGCGCTTTACGCCCAGTAAATC
+
FFFFFFFFFFFFFFFFFFFFFFFFFFFFFFFFFFFFFFFFFFFFFFF:FFFFFFFFFFFFFFFFFFFFFFFFFFFFFFFFFFFFFFFFFFFFFFFFFFFFFFFFFFFFFFFFFFFFFFFFFF:FFFFFFFFFFFFFFFFFFFFFFFFFFFFFFFFFFFFFFFFFFFFFFFFFFFFFFFFFFFFFFFFFFFFFFFFFFFFFFFFFFFFFFFFFFFFFF,FFFFFFFFF:F:FFFFFFFFFF,:FFFF,FFF
@A00920:152:HGHKKDRXX:2:2103:29035:33113 2:N:0:AGGAGTGG+TAAGACAC
GGACTACTAGGGTATCTAATCCTGTTTGCTACCCACGCTTTCGCTCCTCAGCGTCAGTTCTGGCCCAGAGCACCGCCTTCGCCACCGGTGTTCCTCCTGATATCTGCGCATTTCACCGCTACACCAGGAATTCCAGTCTCCCCTACATCACTCTAGTCTGCCCGTACCCACCGCAGATCCGGAGTTGAGCCCCGGACTTTCACGGCAGACGCGACAAACCGCCTACGAGCTCTTTACGCCCAATAATTCC
+
FFFFFFFFFFFFFFFFFFFFFFFFFFFFFFFFFFFFFF:FFFFFFFFFFFFFFFFFFFFFFFFFFFFFFFFFFFFFFFFFFFFFFFFFFFFFFFFFFFFFFFFF:FFFFFFFFFFFFFFFFFFFFFFFFF,FFFFFFFFFFFFFFFFFFFFFFFFFFFFFFFF:FFFFFFFFFFFFFFFFFFFFFFFFFFFFFFFFFFFFF:FFFFFFFFFFFF:FFFF:FFFF:FFFFFFFFFF:FFFFFFFF:FFF,F
@A00920:152:HGHKKDRXX:2:2103:23945:33129 2:N:0:AGGAGTGG+TAAGACAC
GGACTACTAGGGTATCTAATCCTGTTTGCTCCCCACGCTTTCGCTCCTCAGCGTCAGTTCCGGCCCAGAGCACCGCCTTCGCCACTGGTGTTCCTCCTGATATCTGCGCATTTCACCGCTACACCAGGAATTCCATGCTCCCCTACCGGACTCTAGCCACGGCAGTATGAGGTGGCGTCTCCAGGTTGAGCCTGGAGTTTTCACACCTCACTTACCGAGCCGCCTACGAGCTCTTTACGCCCAATAAATC
+
FFFFFFFF,FFFFF,FFFFFFFFFFFFF:FFFFFFF:FFFFFFFFFFF:FFFFF:FFFFFFFFFFFFFFFFFFFFFFFFFFFFFFFFFFFFFFF:FFFFFFF,FFFFFF:FFF:FFFFFFFFFFFFFFFF,FFFFF:FFFFFFFFFFFFFFFFFF:FFFFFFFFFF::FFFF:FFFFFFFFFFF:FFF:FF,FFFFFFFFFFFFF:F,FFFFFFFF:FFFFFFFF:FF:FFFFFFFFFFFFFFFFFFF:F
@A00920:152:HGHKKDRXX:2:2103:19470:33426 2:N:0:AGGAGTGG+TAAGACAC
GGACTACTAGGGTTTCTAATCCTGTTTGATCCCCACGCTTTCGTGCCTCAGAGTCAATATTCGTGTAGTGAGCTGCCTTCGCAATTGGTGTTCTATGTCATATCTAAGCATTTCACCGCTACATGACATATTCCGCTCACCTCCACGGTATTCAAGGCAGATAGTATCAACGGCAGTTTCCGAGTTAAGCCCGGAGATTTCACCACTGACTTACCTGCCCTCCTACGCACCCTTTAAACCCAGTGAATCC
+
FFFFFFFFFFFFFFFFFFFFFFFFFFFFFFFFFFFFFFFFFFFFFFFFFFFFFFFFFFF:FFF:FFFFFFFFFFFFFFFFFFF,FFFFFFFFFFFFFFFFF:FFFFFFFFFFFFFFFFFFFF,FFFF:FFFFFFFFFFFFFFFFFFFFFFFFFFFFFFFFFFFFFFFFFFFFFFFFFFFFFFFFFFFFFFFFFFFFFF:FFFFFFFFFFFFFFFFFFFFFFFFFFFFFFFFFFF:FFFF,FFFF:F,FFF
@A00920:152:HGHKKDRXX:2:2103:32958:34021 2:N:0:AGGAGTGG+TAAGACAC
GGACTACCGGGGTTTCTAATCCTGTTTGCTCCCCACGCTTTCGCACCTCAGCGTCAATATGTGTCCAGTGAGTCGCCTTCGCCACTGGTGTTCTTCCGAATATCTACGAATTTCACCTCTACACTCGGAATTCCACTCACCTCTCCACAATTCTAGCGATGCAGTCTTAAAGGCAATTCCGGAGTTGAGCTCCGGGCTTTCACCTCTAACTTACAAAGCCGCCTACGTGCGCTTTACGCCCAGTAATTCC
+
FFFFFFFFF:FFFFF:FF:FF,FFFFFFFF:FF,:FF:FFFFFFFFFFFFFFFFFFFFFFFFFFFFFFFFFFF:F:FFFFFFFFFFFF:FFF,FFFFFFFFFFFF:,F,:FFF,F:FFFFFFFFFF:F,:FFFFFFFFF,,FFF:FFF:FFFFFFFFFFFFFFFFFFF:F,FFFFFFFFF:FF:FFF,F:F:FFFFF,FFFFFFFFFFFFFFF,:F,FFFF:FFF,FFFFFFFFFFFFF,:F,FFFFFFF
@A00920:152:HGHKKDRXX:2:2103:7166:34820 2:N:0:AGGAGTGG+TAAGACAC
GGACTACTGGGGTATCTAATCCCGTTTGCTCCCCTAGCTTTCGCGCCTCAGCGTCAAGAACAGGCCAGGTAGTCGCCTTCGCCACTGGTGTTCCTCCCGATATCTACGCATTTCACCACTACACCGGGAATTCCACTACCCTCTCCTGCCTTCAAGTCGATCAGTATCGCGTGACCCTCCCCAGTTGAGCCGGGGGCTTTCACACGCGACTTGGACGACCGCCTGCGCGCTCTTTACGCCCAGTAAATCC
+
FFFF:FFFFF:FFFFFFF,FFFFF:FFFFFFFF:FFFFFF,FFFFFFFFFFFFFFF:FFFFFFFFF:FFF,FFFFFFFFFFFFFFFFFFFFFFFFFFFFFF,FFF,FFFFF:FFFFFFFFFFFFFFFF:FFFFFFF:,FFFFFFFFFF:FFFFFFFFFFFFFFF:FFFFF,FFFF,FFFFFFFFFFF,FFFFFFFFFFFFFFFFFFFF,:FFFFFFFFFFFFF:FFFFFFFF:F:,FFFFFFFFFFFFFF
@A00920:152:HGHKKDRXX:2:2103:23737:35744 2:N:0:AGGAGTGG+TAAGACAC
GGACTACACGGGTATCTAATCCTGTTTGCTCCCCACGCTTTCGCACCTCAGCGTCAGTATCTTCCCAGATCGCCGCCTTCGCCACTGGTGTTCCTCCCGATATCTACGAATTTCACCACTACACCGGGAATTCCGCGATCCTCTTAAGTACTCAAGCCAGACAGTTTCGAATGCAGTTCCAGGGTTGAGCCCTGGGCTTTCACACCCGACTTATCAAGCCGCCTGCGGACGCTTTACGCCCAGTGATTCC
+
:FFFFFF:FFFF,:FFFFFFFF,FFFFFFFFFFFFFFFFFFFFFFFF:FFFFFFFFFFFFFFFFFFFFFFF:FF:FF:FFFFFFFFFFFFFFFFFFFFFFFFFFFFFFFFFFFFFFF,FFFFFFFFFFFFFFFFFFFFFFFFFFFFF:FFFFFFFFFFFFFFFFF,FFFF,FF:FFFFFFFFF:FFFFFFF,:FFFFFFFFFFFFFFFFFFFFFF,,:FF::FFF:F,FFF::,FFFF,:FFFFF:FFFF
@A00920:152:HGHKKDRXX:2:2103:1850:36292 2:N:0:AGGAGTGG+TAAGACAC
GGACTACTGGGGTATCTAATCCCGTTTGCTACCCTAGCTTTCGCGCCTCAGCGTCAGTTATGGTCCAGGATGCCGCCTTCGCCACCGGTATTCCTCCAGATATCTACGCATTTCACCGCTACACCTGGAATTCTACATCCCTCTCCCATACTCGAGCCTCCCAGTATCAGACGCAGTTCCCAGGTTAAGCCGGGGGATTTCACGTCTGACTTGAAAGGCCGCCTACGCGCCCTTTACGCCCAGTAATTCC
+
:FFFF,F:,FFFFFFFFFFFFFFFFF:F,FFFFFFFFF:FFFFFFFF:FFFFFFFF:FFF,F:FFFFFFF,FF:FFFFF:FF,F:FFFFFFFFFFF:FFFFFFFFFFFFF:FFFFFFFF:FFFFF,F,F,FFFFFFFFFFFFF:FFF:FFFF,FFFF,FF,FFFF:FFFFFFFFFF,,:FFFFF:F,FF:FFF,,FFF,FFFF::FFF:FFFF,F:FFFF:FFFFFFF:,FFF,FFF,F:FFFF,F,,FF
@A00920:152:HGHKKDRXX:2:2103:5873:36307 2:N:0:AGGAGTGG+TAAGACAC
GGACTACCCGGGTATCTAATCCTGTTTGCTCCCCACGCTTTCGCGTCTCAGCGTCAGTCACTGTCCAGAAGGCCGCCTTCGCCACCGGTGTTCCGCTTGATATCTACGAATTTCACCTCTACACCAAGCATTCCACCTTCCTCTCCAGGACTCTAGCCCTGCAGTTTCGAGTGCACTTCCATGGTTGAGCCATGGGATTTCACACCCGACTTGCAGAGCCGCCTACACGCGCTTTACGCCCAGTGATTCC
+
FFFFFFFFFFFFFFFFFFFFFFFFFFFFFFFFFF:FFF:FFFFFFFFFFFFFFFFFFFFFFFFFFFFFFFFFFFFFFFFFFFFFFFFFFFFFFFFFFFFFFFFFFFFFF,FFFFFFFFFFFFFFFFFFFF,FFFFFFFFFFFFFFFFFFFFFFFFFFFFFFFFF,FFFFFFFFFFFFFFFFFFFFFFFFFFFFFFFFFFFFFFFFFFFFFFF::FFFFFFFFFF:FFFFFFFFFF:FFFFFFFFFFFFFF
@A00920:152:HGHKKDRXX:2:2103:14045:36558 2:N:0:AGGAGTGG+TAAGACAC
GGACTACTCGGGTATCTAATCCCGTTCGCTCCCCATGCTTTCGCATCTCAGCGTCAGGTCAGGCCCAGCGTGTCGCCTTCGCCACTGGTGTTCCTCCGGATCTCTACGCATTTCACCACTACACCCGGAATTCCACACGCCTCTACCTACCTCTAGTCGCGCAGTTCGATTGCGTCCTCGCCCGGTTGAGCCGGGCGCTTTCACGCCTCACTTGCACGACCGCCTACACGCGCTTTACACCCAGTAAATC
+
FFFFFFFFFFFF,FFF:FFFFFFFFFFFFFFFFFFFFFFFFFFFFFFFFFFFFFFFFFF:F,FFFFFFFFFFFFFFFFFFFFFFFFFFFFFFFFFFFFFFFFFFFFFFFFFFFFFFFFFFFFFFFFFFFFFFFF:FF:FFFF,FF,FFFFFFF:FFF:FFFFFFFFFFFFFFFF:F,,FFF:F,F,FFFFFFFFFF:FF,FFFFF:FF:,F,FFFFF,F,FFFFFFFFFF:,FF,:FFFF,FF:FFF,FF
@A00920:152:HGHKKDRXX:2:2104:31548:1548 2:N:0:AGGAGTGG+TAAGACAC
GGACTACTGGGGTATCTAATCCTGTTTGATCCCCACACTTTCGTGCCTCAGCGTCAGTTACAGCCTAGTAAGCTGCCTTCGCTATAGGTGTTCTTGACGATATCTAAGCATTTCACCGCTACACCGTCAATTCCGCCTACCTCATCTGTACTCTAGCCCATCAGTATCAATGCCACCCTCCCGGTTAAGCCGGGATATTTCAGCACTGACTTAATAGGCCGCCTACGCACCCTTTAAACCCAATAAATCC
+
FFFFFFFFFFFFF:FFFFFFFFFFFFFF:FFFFFFFFFFFFFFFFFFFFFFFFFFFFFFFFFFFFF:FFFFFFFFFFFF:FFF:FFFFFFFFFFFFFFFFFFFFFFFFFFFFFFFFFFFFFF:FFFFFFFFFFFFFFFFF:F:FFFFFFFFFFFF:FFFFFFFFFFFFFFFFFFFFFFFFFFFF:,FFF,FFFFFFF:FFFFFFFF:F:FFFFFFFFFF:FF:FF,FFFF:FFFFF:FFFFF:FFFFF:F
@A00920:152:HGHKKDRXX:2:2104:8106:2566 2:N:0:AGGAGTGG+TAAGACAC
GGACTACCAGGGTATCTAATCCTGTTTGCTACCCACGCTTTCGCGTCTCAGCGTCAGTAAACGTCCAGAAGGCCGCCTTCGCCACCGGTGTTCCGCTTGATATCTACGAATTTCACCTCTACACCAAGCATTCCACAGTCCTCTACGATACTCTAGCCTTGCAGTTTCGAGTGCACTTCCACGGTTGAGCCGCGGGATTTCACAGCCGACTTACAAAGCCGCCTACACGCGCTTTACGCCCAGTAATTCC
+
FFFFFFFFFFFFF,FFFFFFFF:FFFFFFF,FFFF:FFFFFFFFF:FFFFF:FFFF::F:,FF:F,FF:,,FFFFFFFFFFFFF:,FFFFFFF:::F:FFFFFFFFFFFFFFFFFFFFFFF:FFFFFFFFFFFFFF,,FFFFFF,FF,FF,FFFFF,F:FFFFF:FFF,F:FFFFFFF,,FFFFFF:FFFFF:F,,FF:FFFF,,F,:FFF:FF::F:FFFFF:FF:F:F,FFFFF,FFFF:FFFFFFFF
@A00920:152:HGHKKDRXX:2:2104:30996:2754 2:N:0:AGGAGTGG+TAAGACAC
GGACTACCGGGGTATCTAATCCTGTTTGCTACCCACGCTTTCGTGACTCAGCGTCAGTTACAGTCCAGTAAGTCGCCTTCGCCACTGGTGTTCCTCCTAATATCTACGCATTTCACCGCTACACTAGGAATTCCACTTACCTCTCCTGCACTCAAGTAATACAGTTTCAAATGCTAACTATGGTTAAGCCTTAGCCTTTTACATCTGACACATATTACCGCCTACGAGCTCTTTACGCCCAATGAATCCG
+
FFFFFFFFFFFFFFFFFFFFFFFFFFFFFFFF:F:FFFFFFFFFFFFFFFFFFFFFFFFFFFFFFFFFFF,FFFFFFFFFFFFFFFFFFFFFFFFFFFFFFFFFFFFFFFFFFFFFFFFFFFFFFFFFFFFFFFFFFFFFFFFFFFFFFFFFFFFFFFFFFFFFFFFFFFFFFFFFFFF:FFFFFFFFF:FF:FFF:FFFFFFFFFFFF,FFF,FF:FFFFFFFFFFFFFFFFFFF:FFFFFFFFFFFFF
@A00920:152:HGHKKDRXX:2:2104:10809:2769 2:N:0:AGGAGTGG+TAAGACAC
GGACTACTGGGGTTTCTAATCCTGTTTGCTCCCCACGCTTTCGCACCTCAGCGTCAGTATCAGCCCAGATCGCCGCCTTCGCCACTGGTGTTCCTCCCGATATCTACGAATTTCACCTCTACACCGGGAATTCCGCCACCCTCTCCGGCACTCAAGAACGGTAGTTTCGGGCGCACTTCCCCAGTTGAGCTGGGGGCTTTCACACCCGACTTGCCATCCCGCCTACTCGCGCTTTACGCCCAATAATTCC
+
FFFFFFFFFFFFFFFFFFFFFFFFFFFFFFFFFFFFFFFFFFFFFFFFF:FFFFFFFFFFFF:FFFFFF:F:FFFFFFFFFFFFFFFFFFFFFFFFFFFF:FFFFFFFF:FFFFFFFFFF:FFFFFFFF:FFFFFFFFFFFFFFFFFFF:FFFFFF:FF:FFFFFFFFFFFFFFFFFFFFFFFFFFFFFFFFFFFFFFFFFFFFFFFFFFFF::,FFFFFFFFFFF,F:FFFFFF:,FFFFF,FFFFFFF
@A00920:152:HGHKKDRXX:2:2104:31087:3443 2:N:0:AGGAGTGG+TAAGACAC
GGACTACTCGGGTTTCTAATCCTGTTTGCTCCCCACGCTTTCGTGCATGAGCGTCAATGTATTAGTAGTAACCTGCCTTCGCAATTGGTATTCCATGTAATATCTAAGCATTTCACCGCTACACTACATATTCTAGTTACTTCCTAATAATTCAAGTCAGACAGTATCAATGGCCGTTCCACCGTTGAGCGATGGGCTTTCACCACTGACTTATCTGACCGCCTACGGACCCTTTAAACCCAATGATTCC
+
FFFFFFFFFFFFFFFFFFFFFFFFFFFFFFFFFFFFFFFFFFFFFFFFFFFFFFFFFFFFFFFFFFFFFFFFF:FFFFFFFFFFFFFFFFFFFFFFFFFFFFFFFFFFFFFFFFFFFFFFFFFFFFFFF,:FFFFFFFF,FF::FFFFFFFFF::FFFFFFFFFFF:FF,FFFFFFFF:FFFFF:FFFFFFFFFFFFFFFFFFFFFFFFFF,FFFFFFFFFFFF,:FFF,:FFFFFFFFFF:FFFFFFFF
@A00920:152:HGHKKDRXX:2:2104:17707:3537 2:N:0:AGGAGTGG+TAAGACAC
GGACTACTGGGGTATCTAATCCTGTTTGCTCCCCACGCTTTCGCTCCTCAGCGTCAGTACTGGCCCAGGATCCCGCCTTCGCCACCGGTGTTCCTCCTGATATCTGCGCATTCCACCGCTACACCAGGAGTTCCAGATCCCCCTACCAGACTCTAGCCGCCCAGTATCGAACGCGGGCTCGGGGTTGAGCCCCGAGTTTTCACGTTCGACTTGAGCGGCCGCCTACGAGCTCTTTACGCCCAATGAATCC
+
FFFFFFFF:FFFFFFFFFFFFF:FFFFFFFFF:FFFFFFF:FFFFFFFFFFFFFF:FFFFFFFFFFFFFF:FFFFFFFFFFFF,F:FFFFFFFFFF::FFF:FFFFFFFFFFFF,FFFFFFFF:FFFFF,FFFF:FFFFF:::FFF:FF::F:FFF::F:FF,FF,FFFF:FF:FFFF::FFFFF:F:FFFFFF:FFFFFFF:FFF:F:FFF:FF:FF:FFFFF,FF,FFFFFFFF::F::,F:FFFF:F
@A00920:152:HGHKKDRXX:2:2104:4029:3615 2:N:0:AGGAGTGG+TAAGACAC
GGACTACTCGGGTTTCTAATCCCGTTTGCTCCCCTAGCTTTCGCGCCTCAGCGTCAAGAACAGGCCAGGTAGTCGCCTTCGCCACTGGTGTTCCTCCCGATATCTGCGCATTTCACCGCTACACCGGGAATTCCACACTCCCCTACCAGACTCCAGTCACAGCAGTATCGGGTGTCGTCTCTGAGTTGAGACCCGAGTTTTCACACCCGAATAAACGAACCACATACGAGCTCTTAACGCCCAATAAATC
+
FFFFFFFFFFFFFFFFFFFFFFFF:FFF::FFFFFF:FFFFFF:FFFF:FFFFFFFF,FFFFFFFFF::FFF,:FFFFFFFF,FF,FFFFFFFFFF,FFFFFFFFF:F:FFFFFFFFFFFFFFFFF,:FFFFFF,FF:,FF:F:FF:,FFFFF:FF,,FFFF:FF:F,,:,FFF,FF:FFF:,FF,F,FF,:F,:F:FFFFF::FF:F:,:F,F,,,FFF,FF:FFF:FFF,,,F,FFFF::FF,FFFFF
@A00920:152:HGHKKDRXX:2:2104:17345:3693 2:N:0:AGGAGTGG+TAAGACAC
GGACTACCAGGGTTTCTAATCCTGTTTGCTCCCCACGCTTTCGCGTCTCAGCGTCAGTCACTGTCCAGAAGGTCGCCTTCGCCACCGGTGTTCCGCTTGATATCTACGAATTTCACCTCTACACCAAGCATTCCACCTTCCTCTCCAGGACTCCAGCTTCGCAGTTTCGAGTGCACTTCCACGGTTGAGCCGTGGGATTTCACGCCCGACTTGCGAGGCCGCCTACACGCGCTTTACGCCCAGTAATTCC
+
FFFFFFFFFFFF:FFFFFFFFFFFFFFFFFFFFFFFFFFFFFFFFFF:FFFFFFFFFFFFFFFFFFFFFFFFFFFFFFFFFFFFFFFFFFF:FFFFFFFFFFFFFFFFF,FFFFFFFFFFFFFFFFFFFFFFFFFFFFFFFFFFFFFFFFFFFFFFFFFFFFFF:FFFFFFFFFFFFF:FFFFFFFFFFFFFFFFFF,FFFFFFFFFFFFFFFFFFFFFFFFFF,,FFFFFFFFFFF:FFFFFFFFFFFF
@A00920:152:HGHKKDRXX:2:2104:25030:3756 2:N:0:AGGAGTGG+TAAGACAC
GGACTACCAGGGTTTCTAATCCGGTTTGCTCCCCACACTTTCGCGCCTCAGCGTCACGTGTTGTCCAGCGAGCTGCCTTCACAATGGGTGTTCCTACCAGTATCTACGCATTCCACCGCTACACTGGTAATTCCACTCGCCTCTCCAACCGTCCAGTCTGCCAGTATCCAAAGCAGTGCTGGGGTTGAGCCCCAGTCTTTAACATCGGACTTAACAAACCGCCAACGCGCCCTTTACGCCCACTGATTCC
+
:F,FFFFF:,FFFFFFFF,FFF:F:::,F,FFF:,FFF,FFF:FF,F:FFFF:FFF,::FFFFFFFF:FFFF,,:,F:FFFFFFFFFF::FFF:,F,FFF,FFFF:F,:F,:FFFFF,FFF:,:,F:,,FFF,FFF,FFFFFF:FFFFFFFFF:F,F:,:FFFF:FFF,FF,FFFF,FFFFF::FFFFFF::FFFF:FF:FFFF::::F,,FF,F:F,FFFFF,FFFFFF:F,FFFFFFFFF,F,FF,,:
@A00920:152:HGHKKDRXX:2:2104:19849:4241 2:N:0:AGGAGTGG+TAAGACAC
GGACTACAAGGGTTTCTAATCCCGTTCGCTCCCCATGCTTTCGCCTCTCAGCGTCAGGTCAGGCCCAGCGTGTCGCCTTCGCCACTGGTGTTCCTCCGGATCTCTACGCATTTCACCACTACACCCGGAATGCCACACGCCTCTACCTACCTCTAGTCGCGCAGTTCGAGTGCGTCCTCGCCCGGTTGAGCCGGGCGCTTTCACGCCTCACTTGCACGACCGCCTACACGCGCTTTACACCCAGTAAATC
+
FFFFFFF:FFFFFFFFFFFFFFFFFFFFFFFFFFFFFFFF,FFFFFFFFFFFFFFFFFFFFFFFFFFFFFFFFFFFFF:FFF::FFFFFFFFFFFFFFF::FFF:FFFF::FFFFFF:F,FF:FFFFF:,F,FFFFFFFFFFFFFFF,FFF,F:,FFFFFFFFFFFFFF,FFFFFFFFFFFFFFFFFFFFFF:FFFFF,FFFFFFFFFFFFFFFF,FFFFFFFFF:FFFFFFFF,FFFFFFFFF,F:,FF
@A00920:152:HGHKKDRXX:2:2104:19949:4413 2:N:0:AGGAGTGG+TAAGACAC
GGACTACAAGGGTTTCTAATCCCGTTCGCTCCCCATGCTTTCGCCTCTCAGCGTCAGGTCAGGCCCAGCGTGTCGCCTTCGCCACTGGTGTTCCTCCGGATCTCTACGCATTTCACCACTACACCCGGAATTCCACACGCCTCTACCTACCTCTAGTCGCGCAGTTCGATTGCGTCCTCGCCCGGTTGAGCCGGGCGCTTTCACGCCTCACTTGCACGACCGCCTACACGCGCTTTACACCCAGTAAATC
+
FFFFFFFFFFFFFFFFFFFFFFFFFFFFFFFFFFFFFFFF,FFFFFFFFFFFFFFFFF:FFFFFFFFFFFFFFFFFFFFFFFFFFFFFFF,FFFFFFFFFFFFFF:FFFFFFFFFFF,F:FFFFFFFFF,FFFFFF,:FFFFFFFFFFFFF:F:FFF,FF:FFFFF:FFFFFFFFFFFFFFF:FFFFFFFFFFFFFFFFFFFFFFFFFFFFFFFFFFFFF,FFFFFFFFF:FFF,FFFFFFF,FFF,FFF
@A00920:152:HGHKKDRXX:2:2104:29523:4742 2:N:0:AGGAGTGG+TAAGACAC
GGACTACTCGGGTATCTAATCCTGTTTGCTACCCACGCTTTCGCGCCTCAGCGTCAGATAATGCCCAGTTTGCTGCCTTCGCCATGGGTGTTCCTCCTGATATCAACACATTTCACCGTTACACCAGGAATTCCACAAACCTCTGCATTCCTCAAGCTTGCCAGTATGCGAAGCAGGTTCCGGGTTGAGCCCTGGAGATTTCACTTCACACTTAACAAGCCCCCTACGCGCTCTTTACGCCAAGTAAATC
+
F,FFFFFFFFFFFFFFFFFFFFFFFFFFFFFFFF:FFFFFFFF:FF:FFFFFFFFFFFFFFFFFFFFF:F:,FFFFFFFFFFFFF,FFFFFFFFFFF:FFFFFFF:FFFFFFFFFFFFFFFFFFFFFFFFFFFFF,FFFFF:FFFFFF:FFFFF::F,FFFFFFFFF,:FFFFFFF,FFF,FFFFF:FFFFFFFF:FF:FFFF:F,FF,FF,F:FFFF:FF,F,F,F,F,F,FFFFFF:FF,,,:FFF,F
@A00920:152:HGHKKDRXX:2:2104:17906:5353 2:N:0:AGGAGTGG+TAAGACAC
GGACTACCGGGGTTTCTAATCCTGTTTGCTACCCACGCTTTCGCGCATCAGCGTCAGAACCGGTCCAGGTGGCCGCCTTCGCCACTGGTGTTCCTCCCAATATCTACGCATTTCACCGCTACACTGGGAATTCGGCCACCCCCTCCCGGTCTCAAGCCCGACAGTTGCAAAGGCAGTTCCTCAGTTGAGCCGAGGGGGTGCACCTTTGGCTGATCGGGCCGCCTACGCGCCCTTTCCGCCCAGGAGTTCG
+
FFFFF,FFFFFF:,FFFF:FFFFFFFFFFFFFFFFFFFFFFFFF:FF,FFFFFFFFFFFFFFFFFFFFFFFF:FFFFFFFF:F,FFFFFFF:FF,,FFF,F,FF,:FFFF,F::F:FFFF:F::,:F:,F:,F,F:F::F:FFFFFFFF,FF,F:F,F:F,,,FF:,,::,FF:F:F,F:::,,,,::FF,FF::F,:,,,,FFF,F,,,,,,FFFFFF,F,,:,,FF:,:,:,,:,:,,:,,:F,,,,,
@A00920:152:HGHKKDRXX:2:2104:4887:5509 2:N:0:AGGAGTGG+TAAGACAC
GGACTACTCGGGTTTCTAATCCTGTTTGCTCCCCACGCTTTCGTGCCTCAGTGTCAGTGCTGGTCCAGGTGGCCGCCTTCGCCACAGATGTTCCTCCCGATCTCTACGCATTTCACTGCTACACCGGGAATTCCACCACCCTCTACCGCACTCTAGTCCGCCAGTATCCACCGCAATTCCCAGGTTGAGCCCGGGGCTTTCACGGCAGACTTAACGAACCACCTACGCACGCTTTACGCCCAGTAATTCC
+
FFFFFFFFFFFFFFFFFFFFFFFFFFFFFFFFFFFFFFFF:FFFFFFFFFFFFFFFFFFFFFFFFFFFFFFFFFFFFFFFFFFFFFFFFFF:FFFFFFFFFFFFFFFFFFFFFFFFFFFFFF:FFFFF,FFFFFFFFFFFFFFFFFFFFFF:FFFFFFFFFFFFFFFFFFFFFFFFFFF:FFFF:F:FFFFFFFFFFFFFFFFFFFFFF,,:FFF:F,F,FFFFFFFFFFFFFF:FFFFFF,FFFFFFFF
@A00920:152:HGHKKDRXX:2:2104:24722:5509 2:N:0:AGGAGTGG+TAAGACAC
GGACTACTGGGGTATCTAATCCCGTTCGCTCCCCACGCCTTCGAGCCTCAGCGTCAGGGTCGGACCAGGTGGCCGCCTTCGCCACGGGTGTTCCTCCCAATATCTACGCATTTCACCGCTACACTGGGAATTCCGCCACCCCCTCCCGGTCTCAAGCCCTACAGTTTCAATGGCTGTTCCTCAGTTGAGCCGAGGGATTTAACCTTTGACTTATGGGGCGGCATACGAGCCCTTTACGCCCTATAATTCC
+
FFFFFFF::FFFFFFFFFFFFFFFFFFFFF,FFFFFFFFFFFF,FFFF,FFFFFFFFF:FF,F,F:FF:FFF,FFFFFFFFFFFFFFFFFFFFFFFFFFFF:FF:FFFFF:FFFFFFFFFFF:FF:FFFFFFFFFFF,:FFFFFFF,FFFFFFF,:FFF,FFFFFF:,:F,FFF,,:,,,::::F:,,,F::,F:,,F,,,,,F:FFF,,F:,,,FFFF,,F,,::F,:,F,FF,,,:,FF,FF:,F,:,
@A00920:152:HGHKKDRXX:2:2104:24831:6042 2:N:0:AGGAGTGG+TAAGACAC
GGACTACTGGGGTATCTAATCCCGTTTGCTCCCCTGGCTTTCGCGCCTCAGCGTCAGTTTCGGTCCAGAATGCCGCCTTCGCCACCGGTGTTCCTCCAGATATCTACGCATTTCACCGCTACACCTGGAATTCCACATTCCTCTCCCGAACTCAAGTCACCCAGTATCGGACGCAGTTCCCAAGTTAAGCTTGGGGATTTCACGTCCGACTTAGGCGACCGCCTACGCGCCCTTTACGCCCAGTGATTCC
+
FF:FFFFF,FFFFFFFFFFFFFFFFFFFFFFFFFFFFF,FFFF:F,FFFFF,FFFFF:F,F,FFFFFFFF,:FFFFFF:FFFFFFFFFF,FFFFFF,FFFFFFFFFFFFFFFFFFF,FFFFFFFF,,FFFFFFFFFFFFFFFFFFF,FFFFFFFFFF,:FFFFFFFF:FFF,FFFFFF,F,FFFFFFFFFF,::,,FFFFFFF,,F:,FFFFF::FFFFF:FFFFF,F:FFFFFFFFFFFFF,FFF,FFF
@A00920:152:HGHKKDRXX:2:2104:26214:6402 2:N:0:AGGAGTGG+TAAGACAC
GGACTACAGGGGTATCTAATCCTGTTCGCTCCCCACGCTTTCGTGCCTCAGCGTCAGTTTCGGCCCAGCGAGCTGCCTACGCAATCGGGGTTCTTGGTGGTATCTATGCATTTCACCGCTACACCGCCAGTTCCGCCCGCCTCGGCCGACCTCAAGGCCGCCCGTATCAACGGCCGTTCCAGGGGTGAGCCCGGGGCTTTCACCGCTGACTGGACGGGCCGCCTCCGCACCCTTTACTCCCAATAAATCC
+
FFFFFFFFFFFFFFFFFFFFFFFFFFFFFFFFFFFFFFFFFFFFFFFFFFFFFFFFFFFFFFFFFFFFFFFFFFFFFFFFFFFFFFFFFFFFFFFFFFFFF,,F,,FF::,FFFF:F,:F,,,F,FFF,F,:,,F::,F:,,:F,,:F,,:::,,F,:FF:::FF:,F,,FFF:,F,,:,,F:F,,F,F:,,,FFF,:,,F::FF:FF,:F,,F,FF:,,FF,FF:F:,,,:F,F:,,:F,,,F,,,,:F
@A00920:152:HGHKKDRXX:2:2104:3278:6605 2:N:0:AGGAGTGG+TAAGACAC
GGACTACAGGGGTTTCTAATCCTGTTTGCTCCCCATGCTTTCGAGCCTCAGCGTCAATATGTGTCCAGACGGCCGCCTTCGCAACTGGTGTTCTTGGGGATCTCTACGCATTCCACCGCTACACCCCCAATTCCGCCGTCCTCTCCACTATTCAAGACTCCCAGTTTTAGGTGCCTGTCCGGGGTTGGGCCCCGGGATTAAACACCTAACTTAAGAGCCCGCCTACGCTCCCTTTACGCCCAGTGATTCC
+
FFFFFFFFFFFFFFFFFFFFFFFFFFFFFFFFFFFFFFFFFFFFFFFFFFFFFFFFFFFFFFFFFFFFFFF:FFFFFFFFFFFFFFFFFFFFFFFFFFFFFFFFFFFFFFFF:F,FFFFFFFFFFFFF:FFFFFFFFF,FFFFF:FFFF:FFFFFFF,FF:FFFF,FFFFFFF:FFFFFFFFFFFFFFFFFFFFFFFFFFFFFFFF:FFFFFFFFF:FFFFFFFFFFFFFFFFFFFFFFFF::FFF,FFF
@A00920:152:HGHKKDRXX:2:2104:1814:7639 2:N:0:AGGAGTGG+TAAGACAC
GGACTACAGGGGTTTCTAATCCTGTTCGCTCCCCACGCTTTCGCGTCTCAGCGTCAGTACCGTCCCAGAGAGCCGCCTTCGCCACGGGTGTTCTTCCCGATATCTGCGCATTTCACCGCTACACCGGGAATTCCACTCTCCTCTTCCGGACTCTAGCCAGATGGTTTCGGCCGACAGCTCGAGGTTGAGCCTCGAGTTTTCACAGCCGACCTACCTGGCCGCCTACACGCGCTTTACGCCCAATAAATCC
+
FF:FF:F:FFFF:FFF:FFFFFFFFF:FFFFFFFFFFFFFFFFFFFFFFFFFFFFFFFFFFFFFFFFFFFFFFFFFFFFFFFFFFFFFFFFFFFFFFFFFFFFFFFFFFFFFFFFFFFFFFFFFFFFFFFFFFFFFFFFFFFFFFFFFFFFFFF:FFFFFFFFFFF:FFFFFFFF,FFFFFFFF:FFFFFFFFFFFF:FFFFFFFFFFFFFFFFFFFFFFFFFF,:FFFFFFFFFFFFFFFFF:FF:FFF
@A00920:152:HGHKKDRXX:2:2104:20518:8249 2:N:0:AGGAGTGG+TAAGACAC
GGACTACTCGGGTTTCTAATCCAGTTCGCTCCCCATGCTTTCGCATCTCAGCGTCAGGTCAGGCCCAGCGTGTCGCCTTCGCCACTGGTGTTCCTCCGGATCTCTACGCATTTCACCGCTACACCGGGAATTCCAGTCTCCTCTGCAATCCTCAAGAACAGCAGTATCGATCGACGCTCCTCAGTTGAGCCGAGGGATTTCACGACCGACTTGCCATCCCGCCTACGCGCCCTTTACGCCCAGTAATTCC
+
:FFFFFF,FFFF:FFFFF:FFF,FFF:FFFFFFFFFFFFFFFFF:,FFFFFFFFFFFF,FFFF:FFFFFFFF:FFFFFFFFFFFFFFFFFFFFFFFFF,FFFFFFFFF,FFFFF:FF:F:FFFFF,F,F:FF:FF,,FFFFFFF,F:F::FFFFFF:FFFFFFFFFFFFF::FFF,F,FFFFFFFFFF:FFFFFFF,FFFFF:FFFFFFFF:F,,,F,,FFFFFFFF,FFFFF,F,FFF,:FFFFFFFFF
@A00920:152:HGHKKDRXX:2:2104:13395:8594 2:N:0:AGGAGTGG+TAAGACAC
GGACTACCGGGGTATCTAATCCTGTTTGCTCCCCACGCTTTCGTACCTCAGCGTCAGTTGTGGCCCAGGCGGCTGCCTTCGCCACCGGTGTTCCTCCAGATATCTACGCATTTCACCGCTACACCTGGAATTCCACATCCCTCTCCCGCACTCGAGCCCTCTAGTATCAGACGCAGTTCCCAAGTTAAGCCTGGGGATTTCACGTCTGACTGAGAAGGCCGCCTACGCGCCCTTTACGCCCAGTAATTCC
+
FFFFFFFFFFFF:FFFFFFFFF:FFFFFFFFFFFFFFFFF:FFFFFFF:FF:FFF:FFFFFFFFFFFFFFFFFFFFFFFFFFFFFFFFFFFFFFFFFFFFFFFFFFFFFFFFFFFFFFFFFFFFFFFFFFFFFFFFFFFFFFFFFFFFFFFFFFFFFFFF:F,FFFFFFFFFFFFFF:FFFFFFFFFFFFFFFFFFF,FFFFFFFFFFFFFF:FFFFFFFF:FFFFFFFFFFFFFFFF:FFFFFFFFFFF
@A00920:152:HGHKKDRXX:2:2104:27823:8813 2:N:0:AGGAGTGG+TAAGACAC
GGACTACAGGGGTTTCTAATCCTGTTTGCTCCCCACGCTGTCGCGCCTCAGTGTCAGCAACTGCCCAGCAGGCCGCCTTCGCCACTGGTGTTCTTTCGGATCTCTACGCATTCCACCGCTACACCCGGAATTCCACCTGCCTCTACAGTGCTCGAGTCCACCAGTTCGCACGGCAGACCTGGGGTTGAGCCCCAGGCTTTCACCGCACGCTTAGCAGACCGCCTACGCGCACTTTACGCCCAGTGATTCC
+
FFFFFFFF:F:FFFFFF:F,:FF,FFFFF:FF:FF:::FFFF:FFFFFFFFF::FFFFFFFFFFFF:FFFFFFFFFFFFFFF::FFF:F::FFFFFFFFFFFFFFF:FFF,FFFFFF:F:FFFF:F:FFFFF:FFFF:FF:FFFFFF:F:FFFFFFFFFFFFF:FFFFFFFFFFF,FFFFFFF,FF:FFFFFFFFFFFFFFFFF:FFFFFFFFFFF:FFFFFFFFFFF:F,FF,FFFFFFFFF,FFFFFF
@A00920:152:HGHKKDRXX:2:2104:4661:8844 2:N:0:AGGAGTGG+TAAGACAC
GGACTACTGGGGTTTCTAATCCTGTTTGCTCCCCACGCTTTCGCGCCTCAGCGTCAGTTACAGACCAGAAAGCCGCCTTCGCCACTGGTGTTCCTCCACATCTCTACGCATTTCACCGCTACACGTGGAATTCCGCTTTCCTCTTCTGTACTCAAGTCCCCCAGTTTCCAATGACCCTCCACGGTTGAGCCCAGGGCTTTCACATCAGACTTAACGAACCACCTACGCACGCTTTACGCCCAGTAATTCC
+
FFFFFFFFFFFFFFFFFFFFFFFFFFFFF:FFFFFFFFFFFFFFFFFFFFFFFFFFFFF:FFFFFFFFFFFFFFFFFFFFFFFFFFFFFFFFFFFFFFFFFFFFFFFFFFFF,FFFFFFF:FFFFFFFFFFFFFFFFFFFFFFFFFFFFFFFFFFFFFFFFFFFFFFFFFFFFFFFFFFFFFFF:FFFFFFFFFFFFFF:FFF:FFFFFFF,:FFFFFFFFFFFFFFF:FFFFFFFF:FFFFFFF:FF,F
@A00920:152:HGHKKDRXX:2:2104:6171:8954 2:N:0:AGGAGTGG+TAAGACAC
GGACTACTGGGGTATCTAATCCTGTTTGCTCCCCATGCTTTCGTGCCTCAGTGTCAGTGCTGGTCCAGATGGCCGCCTTCGCCACGGATGTTCCTCCCGATCTCTACGCATTTCACTGCTACACCGGGAATTCCGCCATCCTCTACCGCACTCTAGCCCGCCAGTATCCAATGCAATTCCCAGGTTGAGCCCAGGGCTTTCACCTCAGACTTAACGAACCACCTACGCACGCTTTACGCCCAGTAATTCC
+
FFFF:FF:FFFFFFFFF,FFFFF::FFFF::FFF,FFFFFFFFF:FFFFFFFFFFFFF:FFFFFFFFFFFFFFFFFFF:FFFFFFFFFFFFFFFFFF,FFFF:F:FFFFFFFFFFFFFFFFFFFFFFFFFFF:F,FFF:FFFFFFFFFFFFFFFFFFFF:FFFFF,:FFFFF,FF:FFFFF::FFFFFFF:FF,FFFFF:FFF,FFFFFFFFFFFFFFFFFF:FFFFF:FFFF:F:F,FFFFF,::FF:F
@A00920:152:HGHKKDRXX:2:2104:15845:8985 2:N:0:AGGAGTGG+TAAGACAC
GGACTACTGGGGTTTCTAATCCTGTTTGCTCCCCACGCTTTCGTGCCTCAGTGTCAGTTACAGTCCAGAGAGCCGCCTTCGCAACTGGTGTTCCTCCTAATATCTACGCATTTCACCGCTACACTAGGAATTCCACTCTCCTCTCCTGCACTCAAGTTTCCCAGTTTCAAAGGCTTACTACGGTTGAGCCGTAGCCTTTCACCTCTGACTTAAGAAACCACCTACGCACCCTTTACGCCCAGTAATTCCG
+
FFFFFFFFFFFFFFFFFFFFFFFFFFFFFFFFFFFFFFFFFFFFFFFF:FFFFFFFFFFFFFFFFFFFFFFFFFFFFFFFFFF:FFFFFFFFFFFFFFFFFFFFFFFFFFFFFFFFFFFFFFFFFFFFFFFFFFFFFFFFFFFFFFFFFFFFFFFFFFFFFFFFFFFFF:FFFFFFFF:FFFFFFFFFFFFFFFFFF,FFFFFFFFF:FFFFF:FFFFFFFFF,FFFFFFFFFFFFFF:FFFF,FFFFFF
@A00920:152:HGHKKDRXX:2:2104:17273:9017 2:N:0:AGGAGTGG+TAAGACAC
GGACTACAGGGGTATCTAATCCTGTTCGCTCCCCACACTTTCGCTCCTCAGCGTCAGGTAATGCCCAGAGAACCGCCTTCGCCACCGGTGTTCCTCCTGATATCTGCGCATTTCACCGCTACACCAGGAATTCCGTTCTCCCCTGCATACCTCTAGTCTGCCCGTATCGGAAGCAGGCTCAGGGTTAAGCCCTGAGTTTTCACTCCCGACGCGACAAACCGCCTACGAGCCCTTTACGCCCAATAATTCC
+
FFFFFFF:FFFFFFFFFFFFFFFFFFFFFFFFFFFFFFFFFFFFFFFFFFFFFFFFFFFFFFFFFFFFFFFFFFFFFFFFFFFFFFFFFFFFFFFFFFFFFFFFFFFFFFFFFFFFFFFFFFFFFFFFFFFFFFFFFFFFFFFFFFFFFFFFFFFFFFFFFFFFFFFFFFF:FFFFFFFFFFFFFFFFFFFFFFFFFFFFFFFFFFFFFFFFFFFFFFFFFFFFFFFF:FFFFFFFFFFFFFFFFF:::F
@A00920:152:HGHKKDRXX:2:2104:7491:9267 2:N:0:AGGAGTGG+TAAGACAC
GGACTACTCGGGTATCTAATCCTGTTTGCTCCCCACGCTTTCGTGCCTCAGTGTCAGTGCTGGTCCAGGCAGTCGCCTTCGCCACAGATGTTCCTCCCGATCTCTACGCGTTTCACCACTCCACCCGGAATTCCACGCTCCTCTGCTGCCCTCCAGGTTGACAGTCTCAAATGCACTCTCCCGGTTAAGCCAGGGAGATTTCACATCCGACTTATCGACCCGCCTGCCTGCCCTTTACGCCCAGTAACTC
+
FFFFFFFFFFFF:FFFFF,,F,FFFF,FFFFFF:,F,,:FFFFFFFFFFFFFFFFFFFFFFFFFFF:FFFFFFFF,FF:FF:,FFFFFFFFFFFFFFFFF:FFFFFFFF,:F,FFFFFFFFFF:FFFFFFFF,FFFFFFFF:FFFFF:FF:FFF,FFFFF:FFFF::,,:FF,FFFFFFF,FFFFF:FFFF,FFFFFFF,FF:FFFFFFFF:FFFF:FFFFFFFFFFFFFF:F::FFFFF:FFF::,FFF
@A00920:152:HGHKKDRXX:2:2104:31295:9377 2:N:0:AGGAGTGG+TAAGACAC
GGACTACAAGGGTTTCTAATCCTGTTTGCTCCCCACGCTTTCGCGCCTCAGCGTCAGACCAGGCCCAGCGAGTCGCCTTCGCCTCTGGTGTTCTTCCGGATCTCTACGCATTCCACCGCTACACCCGGAATTCCACTCGCCTCTGCCTGTCTCCAGCGGCCCAGTATCTCCTGCCAACACGGGGTTGAGCCCCGGTCTTTCACAGGTAGACTTAAACCACCGCCTGCGCGCGCTTTACGCCCAATAATTC
+
FFFFFFF,F:FFFF:FFFFF:FFFFF:FFFF::FFF:FF:FFFF:F:::F::FFFFFF:FFFFFF:F:FFFFFFFFFFFFFFFFFFF::FFFFFFFFFF:FFFFFFF::FF,F:FFFFFFFFFFFFFFF:FFFFF:FFFFFF:FFFFFFFFFFFFFFFFFF:FFFFFFFFFF:F:FFFFFFFFFF,:FFFFFFFFFF::FF:F,FFFFFFFFFF:FFFFFFFFFFFFF:FFFF,FFFFFFFFFFFFF,:F
@A00920:152:HGHKKDRXX:2:2104:14877:9439 2:N:0:AGGAGTGG+TAAGACAC
GGACTACTAGGGTTTCTAATCCTGTTTGATCCCCACGCTTTCGTGCCTCAGAGTCAATATATGTGTAGCGGGCTGCCTTCGCAATTGGTGTTCTATGTCATATCTAAGCATTTCACCGCTACGTGACAGATTCCGCTCACCTCCACAATATTCAAGAAAGATAGTATCAACGGCAGTTTCCGAGTTAAGCTCGGAGATTTCACCACTGACTTACCTGCCCTCCTACGCACCCTTTAAACCCAGTGAATCC
+
,FF::FFFFFFF:FFF:F,,,::FFFF,FFF,FFFF,:FF,:FF,FF:FFFFF,FF:FFFFFFFFF:FF:,FFF:F:F,F:FFFFFF:FF,F,FF,:FF,:F,:::F:F:F,FF,F:F:F,,,F::FF,,FF:,F,FFFFF,,FFFFFFFF,,FF::,,:FFFFFFF::FFFF:FFFFFFFFFF,:FFFFFF,FFFFFFFFFF::FFFFFF:FF,FFF:FFF,,FFF,,FFF:FF,FF:FF:F,:FFF:,
@A00920:152:HGHKKDRXX:2:2104:25907:9846 2:N:0:AGGAGTGG+TAAGACAC
GGACTACTCGGGTATCTAATCCTGTTTGCTCCCCACGCTTTCGCGCCTCAGCGTCAGATCCGGCCCAGCGGGCCGCCTTCGCCACAGGTATTCTTCCCGATCTCTACGCATTCCACCGCTACACCGGGAATTCTACCCGCCTCTACCGGTCTCCAGGTCCGCAGTTTCGGAAGCAGCCCCGGAGGTGAGCTCCAGGATTTCACCACCGACTTAAGAGTCCGCCTACGTGCGCTTTACGCCCAGTGATTCC
+
FFFF:FFFFFFFF,FFFF,FFFFFFFF,FFFFFFFFFFFFFFFFFFFFFF:FF:FFFFFFF:F:FFF:FFFFFFFFF:FFFFF:FFFFFFF:FFF,FFFFFF,FFFFF,FF,FFFFFFF,FFFF:F:F:FFFF:FFFFFFFFFFFFFF:FFFFFFFFFFFFFFF,FFF:FFFFFF,FFFFFFFF,FF:FFFFFFFFF,FF:FFF:FFF:F::FFFFFF:F,,FFF:::FFFFFFF:,FFF,FF:FFFFF,
@A00920:152:HGHKKDRXX:2:2104:13774:10379 2:N:0:AGGAGTGG+TAAGACAC
GGACTACACGGGTATCTAATCCTGTTCGCTCCCCACGCTTTCGCTCCTCCGCGTCAGTTGTTGACCGGAGACCCGCCTTCGCCACCGGTGTGCCTCCTGATATCTGCGCATTTCACCGCTACACCAGGAATTCCAGTCTCCCCTGCTACACTCTAGTTTGCTCGTCGCGGCTGCAGACCCGAGGGGGAGCGTCGGGAGTTCACGGCCGACGCACCAGACCGCCTCGGAGCTCTTTACGCCCGGGAATTCC
+
FFFFF:FFFFFFFFFFFFFFFFFFFFFFFFFFFFFFFFFFFFFFFFF:F,,:,:F:F,FF,:,,F,,:,:FF,,FF:,::,:,F::FF::,,,F:F,FF,F,,,FFFF,,F,F:,FFF,F:FF::::FFFFFFF:FF,F:,::FF,,,:,:,,F,F,,FFF,FF,,,:F,,,F,,F:F,::,FF,:F,F,,,::FF,,,:,,,,F:,:,,:,,,,,,,,,F,,FF,F,F,F:,,F,,F:,F,,,,,FF,,
@A00920:152:HGHKKDRXX:2:2104:13720:10786 2:N:0:AGGAGTGG+TAAGACAC
GGACTACAGGGGTATCTAATCCCGTTCGCTCCCCTAGCTTTCGCGGCTCAGCGTCAGGTGCAGCCCAGGGCGCCGCCTTCGCCTCTGGTGTTCCTCCGGATCTCTACGCATTTCACCGCTACACCGGAAATTCCACTTCCCTCTCCCATACTCAAGCTAATCAGTTTCGTATGACTCCCCCAGGTTAAGCCTAGGTATTTCACATCCGACTTCTTTAACCACCTACGCACCCTTTACGCCCAGTCATTCC
+
FFFFFFFFFFFFFFFFFFFFFFFFFFFFFFFFFFFFFFFFFFFFFFFFFFFFFFF:FFFFFFFFFF:FFFFFFFFFFFFFFFFFFFFFFFFFFFFFFFFF:FFFFFFFFFFFFFFFFFFFFF:FFFFFFFFFFFFFFFFFFFFFFFFFFFFFF:FFFFFFFFFFFFFFFF:FFFFFFFFFFFFFFFFFFF:FFFFFFFFFFFFFFF:FFFFFFFFFFFFFFFFFFFFFFFFF:,FFFFFFFFFF:F,FFF
@A00920:152:HGHKKDRXX:2:2104:22092:11381 2:N:0:AGGAGTGG+TAAGACAC
GGACTACAAGGGTATCTAATCCTGTTTGATCCCCACGCTGTCGCGCCTGAGCGTCAGTTACGAGCCAGTGAGCCGCCTTCGCCACTGGTGTTCTTCCCAATATCTACGAATTTCACCTCTACACTGGGAATTCCACTCACCTCTCTCGTACTCAAGTCTAACAGTTTCAATGGCAGTTCTGGAGTTGAGCTCCAGGCTTTCACCACTGACTTGGAAGACCGCCTGCGCGCGCTTTACGCCCAGTAATTCC
+
FFFFFFFFFFFFFFFFFFF:FFFFFFFFFFFFFFFFFFFFFFFFFFFFFFFFFFFFFFFFFFFFFFFFFFFFFFFFFFFFFFFFFFFFFFFFFFFFFFFFFFFFFFFFF:FFFFFFFFFFFFFFFFFFFFFFFFFFFFFFFFFFFFFFFFFFFFFFFFFFFFFFFFFFFFFFFFFFFFFFFFFFFFFFFFFFFFFFFFFFFFFFFFF:FFFFFFFFFFFFFFFFFFF,FFFFF:FFFFFFFFFFFFFF,F
@A00920:152:HGHKKDRXX:2:2104:3694:11584 2:N:0:AGGAGTGG+TAAGACAC
GGACTACTAGGGTTTCTAATCCTGTTTGCTCCCCACGCTTTCGCTCCTCAGCGTCAGTATTGGCCCAGAGAACCGCCTTCGCTACTGGTGTTCCTCCCGATATCTGCGCATTCCACCGCTACACCGGGAATTCCATTCTCCTCTACCAAACTCTAGCCACAGCAGTATCGACTGCAGTTCCAGGGTTGAGCCCTGGGATTTCACAGCCGACTAACTGAGCCGCCTACGAGCTCTTTACGCCCAATGATTC
+
FFFFFFF,FFFF:F:FFFFFFFFFFFFF:FFFFF:FFFFFFFFFFFFFFFFFFFFFFFFFFFFFFFFFFFFFFFFFFFFF::FFFFF:FFFF:FFFFFFFFFFFF:FFFFFFFFFFFFFFFFFFFFFFFFFFFFFFFFFFFFFF:FFFFFFFFFFF:FFFFFFFFF,FFFFFFF:FFF:FFFF:F:FFF:FFFFFFFFFF:FFFFFF:FFFFF:FF:FFFFF:FFFFFFFFFFFFFFFFFFFF:FFFFFF
@A00920:152:HGHKKDRXX:2:2104:22616:12164 2:N:0:AGGAGTGG+TAAGACAC
GGACTACTAGGGTTTCTAATCCTGTTTGATCCCCACGCTTTCGTGCCTCAGCGTCAATAACCCCTGTAGTGAGCTGCCTTCGCAATCGGTGTTCTATGTCATATCTAAGCATTTCACCGCTACATGACATATTCCGCTCACCTCCCGGGCATTCAAGATGTATAGTATCAATGGCAGTTCCGAAGTTGAGCTTCGGGCTTTCACCACTGACTTAGAATTCCGCCTGCGCACCCTTTAAACCCAATAAATC
+
FFFFFFFFFFFFFFFFFFFFFFFFFFFFFFFFFFFFFFFFFFFFFFFFFFFFFFFFFFFFFFFFFFFFFFFFFFFFFFFFFFFFFFFFFFFFFFFFFFFFFFFFFFFFFFFFFFFFFFFFFFFFFFFFFFFFFFFFFFFFFFFFFFFFFFFFFFFFF,,FFFFFFFFFFF,FFFFFFFFFFFFFFFFFFFFFFFFFFFFFFFFFFFFFFFFFFFFF,FFFFFFFFFFFFFFFFFFFFF:FFFFFFFFFFF
@A00920:152:HGHKKDRXX:2:2104:18258:12790 2:N:0:AGGAGTGG+TAAGACAC
GGACTACTCGGGTATCTAATCCTGTTTGATACCCACACTTTCGAGCATCAGCGTCAGTTACAGTCCAGTAAGCTGCCTTCGCAATCGGAGTTCTTCGTGATATCTAAGCATTTCACCGCTACACCACGAATTCCGCCTACCTATGCTGCACTCAAGGTACCCAGTATCAACTGCAATTTTACGGTTGAGCCGCAAACTTTCACAACTGACTTAACAATCCACCTACGCTCCCTTTAAACCCAATAAATCC
+
FFFFFF:FFFFFFFFFFFF,FFFFFFFFFFFFFFFFFFFFFFFFFFFFFFFF:FFFFFFFFFFFFFFFFFFFFFF:FFFFFFFFFFFFFFF:F,FFFFFF:FFFF,FF:F:FFFFF:FF:FFFFFFFFFFFF,::FFFFFFFFFFFFFFFFFFFFFFFFFFFFFFFFFFFFFFFFFFFFF:FFFFFFFFFFFF:FFFFFFFFFFFFFFFFFFFFFFFFFFFFFFFFFFFFFFFFF,F:FFFFF,FFFFFF
@A00920:152:HGHKKDRXX:2:2104:2953:13432 2:N:0:AGGAGTGG+TAAGACAC
GGACTACTAGGGTTTCTAATCCTGTTTGCTCCCCACGCTTTCGCGTCTCAGCGTCAGCAAAGATCCAGCAAGTCGCCTTCGCCACTGGTGTTCCTGCGAATATCTACGAATTTCACCTCTACACTCGCAATTCCACTTGCCTCTATCTTGCTCCAGACTTGTAGTTTTGGAGGCAGTTCCGAGGTTGAGCCTCGGGATTTCACCCCCAACTTACAAATCCGCCTACACGCGCTTTACGCCCAGTAAATCC
+
FFFFFFF,FFFFFFFFFFFFFFFFFFFFFFFFFFFFFFFFFFFFFFFFFFFFFFFFFFFFFFFFFFFFFF:FFFFFFFFFFFFFFFFFFFFFFFFFFF:FFFFFF:FFFF:FFFFFFFFFFFFFFFFFFFFFFFFFFFFFF:FF:::FFFFFFFFFFFFFFF,:F,FFF:FFFF:FFF:F:F:F:::FFFFF:FFFF,F:FFFFFFF,FFFF:FF:FFFFFFFFFFFFFFFFFFFFFFFFFF:F:FFFFF
@A00920:152:HGHKKDRXX:2:2104:6768:13463 2:N:0:AGGAGTGG+TAAGACAC
GGACTACCGGGGTTTCTAATCCTGTTTGCTCCCCACGCTGTCGCGCCTCAGCGTCAGCTACTGCCCAGCAGGCCGCCTTCGCCACCGGTGTTCTTCCGGATCTCTACGCATTCCACCGCTACACCGGGAATTCCACTCACCTCTCCCACACTCAAGCACGGCAGTTTCCACAGCAGACTCTGAGTTGAGCCCAGAGATTTCACTGCGGACTTACCGCACCGCCTACGCGCCCTTTACGCCCAATAAATCC
+
FFFFF:FFFFFFFFFFFFFFFFFFFFFFFFFFFFFFFFFFFFFFFFFFFFFFFFFFFFFFFFFFFFFFFFFFFFFFF:FFFFF:FFFFFF:FFFFFFFFF:FFFFFFFFFFFFFFFFFFFFF:FFFFFF,FFFFFFFFFFFFFFFFFFFFFFFFFFFFFFFF:FFFFFFFFFFF:FF:FFFFFFFFFFFFFFFFFF::FFFFFFFFFFFFFFFFFFFFF:FFFFFF:FFFFFFFFF:FFFF:F:FFFF:F
@A00920:152:HGHKKDRXX:2:2104:5222:14575 2:N:0:AGGAGTGG+TAAGACAC
GGACTACAGGGGTATCTAATCCTGTTTGCTCCCCACGCTTTCGTGCATGAGCGTCAGTGTTAGCCCAGGGGGCTGCCTTCGCCATCGGTGTTCCTCCACATCTCTACGCATTTCACTGCTACACGTGGAATTCCGCCCCCCTCTGCCACACTCAAGCTTGCCAGTAACAAACGCAGTTCCCAGGTTAAGCCCGGGGATTTCACATCTGTCTTAACAAACCGCCTGCGCACGCTTTACGCCCAGTAATTCC
+
FF,:FFFF:FF:FF:F,:FFFF::FF:FFFFF:FFFFF,FFFF:F,FFFFFFFFFFFFFFF,F,FF:F:FFFF,FFFFFFFFFFFFF:FFFFFFFF:,FFFF:FFF:FFFFF:FFFFFF:,FFFFFFFFF:FFF,FFFFFF:FFFFFF:FFF:FFFF:,F:F,:F:,FF,:FF:FFFFFF:FFFFF:F:FFFF:FFF:FFFFF,FFF:FFF::F:FFFFFFFFFFFFF,FFFFFFFF:F:FFF:,:F:FF
@A00920:152:HGHKKDRXX:2:2104:13901:14575 2:N:0:AGGAGTGG+TAAGACAC
GGACTACTGGGGTTTCTAATCCCGTTTGCTCCCCACGCTTTCGCACCTCAGCGTCAATACCTGTCCAGCGAGTCGCCTTCGCCACTGGTGTTCTTCCGAATATCTACGAATTTCACCTCTACACTCGGAATTCCACTCGCCTCTCCAGGATTCTAGCACTGCAGTTTCAAGGGCAGTTCCGGGGTTGAGCCCCGGGATTTCACCCCTGACTTGCGGCGCCGCCTACGTGCGCTTTACGCCCAGTATTTCC
+
FF:FFFFFFFFFFFFFFFFFFFFFFFF:FFFFFFFFFFFFFFFFFFFFFFFFFFFFFFFFFFFFFFFFFFFFFFFFFFFFFFFFFFFFFFFFFFFFFFFFFFFFFFFFFF,FFF:FFFFFFFFFFFFFF:FFFFFFFFFFFFFFFFFFFFFFFFFFF:FFFFFFFFFFFFFFFFFFFFFFFFFFFFFFFFFFFFFF,,FFFFFFFFFFFFFFFFFFFFFFFFFFFFFFFFFFFFFFFFFFFFFFFF:FFF
@A00920:152:HGHKKDRXX:2:2104:5132:15013 2:N:0:AGGAGTGG+TAAGACAC
GGACTACCGGGGTTTCTAATCCTGTTTGATCCCCACACTTTCGTGCCTCAGCGTCAGTTGAAGTCTAGTAAGCTGTCTACACTATCGGTGTTCTTGACGATATCTAAGCATTTCACCGCTACACCGTCAATTCCGCCTACCTCGATTCCACTCAAGCCCATCAGTATCAATCCCACCCTCCCGGTTAAGCCGGGATATTTCAGAACTGACTTAATAGGCCGCCTACGCACCCTTTAAACCCAATAAATCC
+
FFFFFFFFFFFFFFFFFFFFFFFFFFFFFFFFFF,FFFFFFFFFF:FFFFFFFFFFFFFFFFFFFFFFFF,FFFFFFF:FFFFFFFFFFFFFFFFFFFFFFFFFFFFFFFFFFFFFFFFFFFFFFFFFFFFFFFFFFFFFFFFFFFFFFFFFFFFFFFFFFFFFF,FF::F:FFF:,FFF:FFFFFFFFFFFFFFF,FF:FFFFFFFFFFFFFFFF,FFFFFFFFF:FFFFFF,FFFFFFFF:FF,FF,F
@A00920:152:HGHKKDRXX:2:2104:4761:15655 2:N:0:AGGAGTGG+TAAGACAC
GGACTACTCGGGTTTCTAATCCCGTTTGCTCCCCTAGCTTTCGCGCCTCAGCGTCAGTTATGGTCCAGGATGCCGCCTTCGCCACCGGTATTCCTCCAGATATCTACGCATTTCACCGCTACACCTGGAATTCTACATCCCTCTCCCACACTCGAGCCTCCCAGTATCAGACGCAGTTCCCAGGTTAAGCCGGGGGATTTCACATCCAACTTGCTGAACCACCTACGCGCGCTTTACGCCCAGTAATTCC
+
FFFFFFFFFFFFFFFFFFFFFFFFFFFFF,FFFFF,FF::FFFFFFFFFFFFFFFFFFF,FFFFFFFFFFFFFFFFFFFFFFFFFFFF:,FFFFFFFFFFFFFFFFFFFFFFFFFFFFFFFFFFFFFFFFFFFFFFFFFFFFFFFFFFFFFFFF:FFFFFFFFFF:FFFFFFFFFFFFFFF,FFFFFFFFFFFFFFFFFFFFFFFFFFFFFFFFF,FFFFFFFFFFFFFFFFFFFFFFFFFFFF:FFFFF
@A00920:152:HGHKKDRXX:2:2104:27389:16924 2:N:0:AGGAGTGG+TAAGACAC
GGACTACACGGGTATCTAATCCTGTTTGCTCCCCACGCTTTCGTGCCTCAGTGTCAGTGCTGGTCCAGGTAGTCGCCTTCGCCACGGATGTTCCTCCCGATATCTACGCATTTCACTGCTACACGCGGAATTCCACCCCCCTCTGCCACACTCAAGTCCGCCAGTTTCCAATGCAGTTCCCAGGTTGAGCCCGGGGCTTTCACATCAGACACAACGAACCGCCTGCGCACGCTTTACGCCCAGTAATTCC
+
FFFFFFF:,:FFFFFFFFFFFFFFFFFFFFFFFFFF:FFF:FFFFFFFFFF:FFFFFFFFFF,FFFFFFF:FFFFFFF:FFFFFFF,FFF,FFF:F:FFFF:FF:FFFFF:FFFFFFFF:FFFFFFFFFFF:FFFFFFFFFFFFF:FFFFFFF:FFF,FFFFFF:FFFFFF,:FFF,:FFF:F:FFFFFFFFF:,FFFFFFFFFFFFFFFFFFFFFFFFFFFF:FF:F:FFFFFF:FFFFFFF,::FFFF
@A00920:152:HGHKKDRXX:2:2104:17381:17879 2:N:0:AGGAGTGG+TAAGACAC
GGACTACTAGGGTATCTAATCCTGTTTGCTCCCCACGCTTTCGCACCTCAGCGTCAATATGTGTCCAGTGAGTCGCCTTCGCCACTGGTGTTCTTCCGAATATCTACGAATTTCACCTCTACACTCGGAATTCCACTCACCTCTCCACAATTCTAGCGATGCAGTCTTAAAGGCAATTCCGGAGTTGAGCTCCGGGCTTTCACCTCTAACTTACAAAGCCGCCTACGCGCGCTTTACGCCCAGTAATTCC
+
FFFFFFFFFFFFFFFFFFFFFFFFFF:FFFFFFFFFFFFFFFFFFFFFFFFFFFFFFFFFFFFFFFFFFFFFFFFFFFFFFFFFFFFFFFFFFFFFFFFFF:FFFFFFFFFFFFFFFFFFFFFFFFFFFFFFFFFFF,FFFFFFFFFFF,FFFFFFFFFFFFFFFFFFFFFFFFFFFFFFFFFF:FF:FFFFFFFFF,F:FFFFFF:FFFFFFFF,FFFFFFFFFFFF::FFF,F:FFFFFFFFFFF:FF
@A00920:152:HGHKKDRXX:2:2104:11731:18584 2:N:0:AGGAGTGG+TAAGACAC
GGACTACTGGGGTTTCTAATCCTGTTTGCTCCCCACGCTTTCGTGCCTCAGTGTCAGTGCTGGTCCAGATGGCCGCCTTCGCCACGCCTGTTCCTCCCGATCTCTACGCATTTCACTGCTACACCGGGAATTCCGCCAGCCTCTACCGCACTCTAGCCTGCCAGTATCCACTGCCCTTCCCAGGTTGAGCCCAGGGCTTTCACATCAGACTTAACAAACCACCTACGCACGCTTTACGCCCAGTAATTAC
+
FFFFFFFFFFFFFFFFFFF:FFF,F,FFF,FFFF:FFF,FFFF::FFFFFFFFFFFF::F,,FFFFFFF:F,FFFF:F,FFFFFFF,,FFFFFFFFFF:F:FFFFF,FF:,:FFFFF:FFFFFFFF,FFF,FFFFFF:,F,,FFFF,F,,FFFFF::FFF,F:F,:FFFF,F,F,,F,FFF,:FF:F:FFFFF,,FFFF::FF:F:FFFFFFF:FFF:F,FFF:FF:FFFFF:,F:F,FFFF,FFF,,:F
@A00920:152:HGHKKDRXX:2:2104:31910:19085 2:N:0:AGGAGTGG+TAAGACAC
GGACTACTGGGGTTTCTAATCCCGTTCGCTCCCCACGCCTTCGTGCCTCAGCGTCAGGTGTGTCCCAGCTGGCCGCCTTCGCCACAGGTGTTCCTCCCGATCTCTACGCATTTCACCACTACACCGGGAATTCCACCAGCCCCTGACACCCTCAAGCCTGCCCGTCCCCGACGACCCTCCCCGGTTGAGCCGGGGGCTTTCACGCCGGGCGCGACAAGCCGCCTGCGCACGCTTTACGCCCAGTAATTCC
+
FFFFFFFFFFFFFFFFFFFFFFFFFFFFFFFFFF:FFF:FFFFFFFFFFFFFF:FFFFFFFFFFF:FFFFFFFFFFFFFFFFFFFFFFFFFFFFFFFFFFFFFFFFFFFF:FFFFFFFFFFFFFFFFFFF:FFFFFFFFFFFF:FFFFFF,FFF,FFF:FFFFFFFFFFFFFF:FFFFF:FFF:F:FFFFFFFFFFFFFFFFFFFFFFFFFFFFF:FFFFFFFFFFFFFFFFF,::F:FFFFFFFF:FFF
@A00920:152:HGHKKDRXX:2:2104:8232:19225 2:N:0:AGGAGTGG+TAAGACAC
GGACTACTGGGGTATCTAATCCTGTTTGCTACCCACGCTTTCGTGCCTCAGCGTCAGTGGCGGTCCAGTAAGCCGTCTACACCACAGGTGTTCCTCCCGATATCTACGCATTTCACCGCTACACCGGGAATTCCGCTTACCTCTCCCGCACTCCAGCAGCCCAGTTTCCGGCGCACCCTCCCGGTTGAGCCGGGAGATTTCACACCAGACTTGGACTGCCGCCTACGCACGCTTTACGCCCAGTAACTCC
+
FFFFFFFFFFFFFFFFFFFFFFFFFFFFFFFFFFFFFFFFFFFFFFFFFFFFFFF:FFFFF:FFFFFFFFFFFFFFFFFFFFF:FFFFFFFFFFFFFFFFFF:FFFFFFFFFFFFFFFFF:FFFFFFFFFFFFFFFFF:FFFFF:F:FFFFFFFFFF:FFFFFFFFFFFFFFFFFFFF:FF:FFFFFFFFFFFFFFFFFFFFFFFFFF:FFFFFFFFFFFFFFF,:FFFFFFFFFFFFFFFFFFFFFFFF
@A00920:152:HGHKKDRXX:2:2104:19497:19351 2:N:0:AGGAGTGG+TAAGACAC
GGACTACTAGGGTTTCTAATCCTGTTTGCTACCCACGCTTTCGCTCCTCAGCGTCAGTAATGGGCCAGTGTGTCGCCTTCGCCACTGGTGTTCTTCCGAATATCTACGAATTTCACCTCTACACTCGGAGTTCCACACACCTCTCCCATACTCAAGATAGCCAGTATCAAAGGCAATTCCAGGGTTGAGCCCTGGGCTTTCACCTCTGACTTAGCTGTCCGCCTACGCTCCCTTTACGCCCAGTAATTCC
+
FFFFFFFFFFFFFFFFFFFFFF:FFFFFFFFFFFFFFFFF:FFFFFFFFFFFFFFFFFFFFFFFF:FFFFFFFFFFFFFFFFFFFFFF:FFFFFFFFFF,FFFFFFFFFFFFFFFFFFFFFFFFFFFFFFFFFFFFF:FFFFFFFFFFFFFFFFFFF::FFFFF,FFFFFF:FFFFFFFFFFFFFF,FFFFFFFFFFFFFFF:FFFFFF,,FFF:FFFFFFFF:FFFFFFFFFFF::FFFFF,:FFFFFF
@A00920:152:HGHKKDRXX:2:2104:30427:19460 2:N:0:AGGAGTGG+TAAGACAC
GGACTACAGGGGTATCTAATCCTGTTTGCTACCCACGCTTTCGTGCCTCAGCGTCAGTTATGGTCCAGTAAGCCGTCTACACCGCAGGTGTTCCTCCTGATATCTACGCATTTCACCGCTACACCAGGAATTCCGCTTACCTCTCCCATACTCAAGCCTTCCAGTTTTCGGCGCACCCTCCCGGTTAAGCCGGGAGATTTCACACCAACCTTAGAAAACCGCCTACGCACTCTTTACGCCCAGTAATTCC
+
FFFFFFFFFFFFFFFFF:FFFFFFFFFFFFFFFFFFFFFFFFFFFFFFFFFFFFFFFFFFFFFFFFFFFFFFFFFFFFFFFFFFFFFFFFFFFFFFFFFFFFFFFFFFFFFFFFFFFFFFFFFFFFFFFFFFFFFFFFFFF,FFFFFFFFFFFFFFFFFFFFFFFFFFF:FFF:FFFFFFFFFFFFFFFFFFFFFFFFFFFFFFFFFF,FFFFFFFFF:FFFFFFFFFFFFFFFFFFFFFF:FFFFFFFF
@A00920:152:HGHKKDRXX:2:2104:32714:20603 2:N:0:AGGAGTGG+TAAGACAC
GGACTACTGGGGTATCTAATCCCGTTCGCTCCCCATGCTTTCGCCTCTCAGCGTCAGGTCAGGCCCAGCGTGTCGCCTTCGCCACTGGTGTTCCTCGGGATCTCTACGCATTTCACCACTACACCCGGAATTCCACACGCCTCTACCTGCCTCTAGCCCCGCAGTTCGGTCACGTCCTCGCCCGGTTGAGCCGGGCGCTTTCACGCGCCACTTGCAGGACCGCCTGCACGCGCTTTACACCCAGTAACTC
+
FFFFFFFFFFFFFFFFF,FFFFFFFFFFFFFFFFFFFFFFFFFFFFFFFFFFF:FFFFFFF:,::F,FFFFFF,FFF:FFF::F,FFFFFFFFFF:,FFF,:F:FF,::FFFFF,:FF,F:F:FFFFFFFFFF:,FF:FF,FFFF::FF:FFFFF:FFFF:F,FFFFFF:,:FFF,,FFFF:FFF,FFFFFF,FFFFF,,F:F:FFFFF:FFF:FF:::,FF,FF,F,FFFF:,,:FF::FFFFF,F:FF
@A00920:152:HGHKKDRXX:2:2104:28691:20776 2:N:0:AGGAGTGG+TAAGACAC
GGACTACAGGGGTTTCTAATCCCTTTTGCTCCCCACGCTTTCGTGCCTGAGCGTCAGCAATTGTCCAGGTAGCCGCCTTCGCCTCTGGTGTTCCTCACGATATCTACGCATTTCACTGCTACACCGTGAATTCCGCTACCCTCTCCAATGCTCTAGTCATGTAGTTTTAGACGCAGTTTCGGAGTTGAGCTCCGAGATTTCACATCTAACACACACAACCGCCTGCGCACCCTTTACGCCCAGTGAATCC
+
FF:FFFFFFFFFFFFFFF:FFFFFFFFFFF:FFFFFFF:FFFFFFF:F:FFFFFFFFFF,FFFFFFFFFF:FFFFFFFFFFF:FFFFFFFFFFFFFFFFFFFFFFFFFFFFFFFFFFFFFFFF:FF:FFF:FF:,FFFFFFFFFFFFFFFFFFFFFFFFFFFFFFFFFFFFF,FFFFFFF,FFF:FF,FFFFFF,FFFFFFFFF:FFFFFFFFFFFFF,FFFFF,FFFFF:F:FFFF:F:FFFFF,FFFF
@A00920:152:HGHKKDRXX:2:2104:2763:21778 2:N:0:AGGAGTGG+TAAGACAC
GGACTACCCGGGTTTCTAATCCTGTTTGCTCCCCACGCTTTCGCACCTCAGCGTCAGTACCGGACCAGTGAGCCGCCTTCGCCACTGGTGTTCTTCCTAATATCTACGAATTCCACCTCTACACTAGGAGTTCCACTCACCTCTTCCGGACTCAAGATCGCCAGTATCGAAGGCAGTTCTGGAGTTGAGCTCCAGGATTTCACCCCCGACTTAACGATCCGCCTACGTGCGCTTTACGCCCAGTAAATCC
+
FF:F:FFFFFFFF,FFFFFFFF:FF:FFFFFFFFFFFFFFFFFFFFFFFFFFFFFFFFFFFFFFF::FFFFFFFFFFFFFFFF:FFFF,FFFFF:FFF:FFFFFFFFFFFFFFFFFFFFF:FFFFFFFFF,FFFFFFFFFF,FFFF:FFFFFF:FFFFFFFFFFF:::FFFFFFFFFFF:FF:FFFFFFFFFFFF:FFFFF:FFFFFF,FFFFFFF:FFFFFFF,FFFFFFFFFFFFFFFFFFFFFFFFF
@A00920:152:HGHKKDRXX:2:2104:17047:22028 2:N:0:AGGAGTGG+TAAGACAC
GGACTACACGGGTATCTAATCCCGTTTGCTCCCCACGCCTTCGCGCCTCAGCGTCAGGGTAGGCCCAGAGTCCCGCCTTCGCCACCGGTGTTCCTCCCGATCTCTACACATTTCACCGCTACACCGGGAATTCCAGACTCCTCTGCCTCCCTCAAGAACACCAGTTTCGGCCGACTCCTCCGGGTTGAGCCCGGAGATTTCACGACCGACTTGGCGTCCCGCCTACGCGCCCTTTACGCCCAGTGATTCC
+
FFFFFFFFFFFFFFFFFFFFFFFFFFFFFFFFFFFFFFFFFFFFFFFFFFFFFFFFFFFFFFFFFFFFFFFFFFFFFFFFFFFFFFFFFF:FFFFFFFF,FFFF:FFFFFFFFFFFFFF:FFFFFFFFF:FFFFFFFFFFFFFFFFFFFFFFFF:F:FFFFFFFFFFFFFFFFFFFFF:FFFFF:FFFFFFFFFFFFFFFFFF,F:FFFF:FFFFFFFFFFFF,::FFFFFF:F:,,FFFFFFFFF:FFF
@A00920:152:HGHKKDRXX:2:2104:32588:22075 2:N:0:AGGAGTGG+TAAGACAC
GGACTACTGGGGTATCTAATCCTGTTTGCTACCCATGCTTTCGAGCCTCAGCGTCAGTTGGTGCCCAGTAGACCGCCTTCGCCACTGGTGTTCCTCCCGATATCTACGCATTCCACCGCTACACCGGGAATTCCATCTACCTCTGCAATACTCAAGAAAAACAGTTTTGAAAGCAATTCATGGGTTAAGCCCATGGTTTTCACTTCCAACTTGTCTTCACGACTGAGCTCCCTTTACACCCAGTAATTCC
+
,FF:FFFF,FFFFFF:FFFFFFF:FFFFF::FF:FFF:FFFFFF,F:FFFF,FFFF:F:F:F,FFFFFFF:F:FF:FFFF:,FFFF,FFFFF,FFF,F:FFFF:FFFF::FFFFFFF,:FF,FF:FFFF:FFFFFFFFFF,FFF::F,FF:FF:FFF:FFFFF:FFF::F:F:::FFF:::,,:,FFFF,,FFF:FF,::FFF:FF::FFFFFFFFFF,F,,FF,,:FF::FFFF:FF:FFF,FF,FF,F
@A00920:152:HGHKKDRXX:2:2104:18837:22842 2:N:0:AGGAGTGG+TAAGACAC
GGACTACAGGGGTATCTAATCCCGTTTGCTCCCCACGCTTTCGTGCCTCAGCGTCAGAATCGGCCCAGTCGCGTGTCTTCACCTTTGGCGTTCCAGTTGATATCTACGCATTTCACCGCTCCACCAACTGTTCCAGCGACCCCTACCGACCTCAAGACATGCAGTCTACCAAGCAGTTCCAGAGTTGAGCTCTGGGATTTCACAAGGCACTTGCACATCCGCCTACGCACCCTTTAAGCCCAGTGATTCC
+
FFFFFFFFFFFFFFFFFF:FFFFFFFFFFFFFFFFFFFFFFFFFFFFFFFFFFFFFFF:FFFFFFFFFFFFF,FF,FFFFFFF:FFFFFFFFFF:F:FF:FFFF,FFFFFFFFFFFFFF,FF:FF:FFFFFFFFFFFFFFFFFFFFFFFFF,FF::F::FFFFFFFF,F,:FFFFFFFFFFFFFFFFFFFFFFFF::FFFFFFFFFF:FFFFF:FFF:,FFFFFFF:FFFFFFFF,:F,FFFFF:FFFFF
@A00920:152:HGHKKDRXX:2:2104:28845:23140 2:N:0:AGGAGTGG+TAAGACAC
GGACTACTGGGGTATCTAATCCCGTTTGCTCCCCTGGCTTTCGCGCCTCAGCGTCAATACCGGTCCAGGATGCCGCCTTCGCCACCGGTGTTCATCCAGATATCTACGCATTTCACCGCTACACCAGGAATTCCACATCCCTCTCCCGGATTCAAGCCAACCAGTATCGGACGCAGTTCCCGGGTTGAGCCCGGGGATTTCACGATCGACTTAGCAGGCCGCCTACGCGCCCTTTACGCCCAATAATTCC
+
FFFFFFF:,FFFFFFFFFFFFFFFFFFFFFFFFFFFFFFFFFFF,FFFFFFFFFFFF:F:F,FFFFF::FFFFFFFFFFFFFFFFFFFFFFFF,FFF:FFFFFFFFFFFFFF,FFFFFFFFFFFF,:FFF:FFFFFFFFFFFFF,F,F:F,FF,F:FFFFFFFFF,:F:FFFFFFF:F:FFFFFFFFFFFFF,,FF:FFF:FFF,F:F:FFFFFF:,FFF,FF:F,FFFFFF,FFF:FFFFFFFFF:F:F
@A00920:152:HGHKKDRXX:2:2104:9236:23406 2:N:0:AGGAGTGG+TAAGACAC
GGACTACTAGGGTTTCTAATCCTGTTTGATACCCACACTTTCGAGCATCAGCGTCAGTTACAGTCCAGTAAGCTGCCTTCGCAATCGGAGTTCTTCGTGATATCTAAGCATTTCACCGCTACACCACGAATTCCGCCTACCTATGCTGCACTCAAGGTACCCAGTATCAACTGCAATTTTACGGTTGAGCCGCAAACTTTCACAACTGACTTAAGCACCCGCCTACGCTCCCTTTCAACCCAATAACTCC
+
FFFFFFFFFFFFFFF:FFFFFFFFFFFFFFFFFFFFFFFFFFFFFFFFFFFFFFFFFFFFFFFFFFFFF:FFFFFFF,FFFFF:FFFFFFFFFFF:FFFF:FFFFFFFFFFFFFFFFFFFFFFF:FFFFFFFFFFFFFFFFFFFFFFFFFFFFF:FFFFF,FFFFFFFFFFFFFFFFFFFFFF,FFFFFFFFFFFFFFFFF:FFFFFFFFFFFFFFFFFFFFFFFFFFFFF:,FF,FF,F,FF:FFFFFF
@A00920:152:HGHKKDRXX:2:2104:19614:23719 2:N:0:AGGAGTGG+TAAGACAC
GGACTACACGGGTTTCTAATCCCGTTTGCTCCCCTGGCTTTCGCGCCTCAGCGTCAATACCGGTCCAGGATGCCGCTTTCGCCACCGGTGTTCCTCCAGATATCTACGCATTTCACCGCTCCACCTGGAGTTCCGCTTACCCCTACCATCCTCGAGCCCACCAGTATCAGCTGCAGTTCCCCGGTTGAGCCGGGGGATTTCACACCTGACGGAGTGCGCCGCCTACGTGCGCTTTATGCCCCGGGATTCC
+
FFFFFFFFFFFFF:FFFF,FFFFF,FFFFFFFFFFFFFFFFF:FFFFFFFFFFFF:FFFFFFFFF::FFFF:FFFFF:FFF:FFFFF:,:FFFF:FF,FFF:FF,FFFFF:FFFFF:FFFFF:FFF,FFFFFFF,FF,FFFFFFFFFF:FFFFFFFF:FFFF:,,FFFFF::F,FFFFF,FFFFFF,F::,:F:,FF,F:F,FFFFFFFF,:FF:F,F:FFFFF,FFF:F:FFFF:F:FFF,FF:F,F:F
@A00920:152:HGHKKDRXX:2:2104:27344:24079 2:N:0:AGGAGTGG+TAAGACAC
GGACTACAAGGGTTTCTAATCCTGTTTGCTCCCCACGCTTTCGTGCCTCAGCGTCAGTGACTGTCCAGCAGGCCGTCTACACCGCGGGTGTTCCTCCTGATATCTACGCATTTCACCGCTACACCAGGAATTCCGCCTGCCTCTCCAGTACTCTAGCGACCCAGTTTCCGGCGCACCCTCCCAGTTAAGCCGGGAGATTTCACACCAGACTTGGGCCACCGCCTACGCACGCTTTACGCCCAGTAACTCC
+
FFFFFFFFFFFFFFFFFFFFFFFFFFFFFFFFFFFFFFFFFFFFFFFFFFFFFFFFFFFFFFFFFFFFFFFFFFFFFFFFFFFFFFFFFFFFFFFFFFFFFFFFFFFFFFFFFFFFFFFFFFFFFFFFFFFFFFFFFFFFFFFFFFFFFFFFFFFFFFFFFFFFFFFFFFFFFFFFFFFFFFFF:FFF:FFFFFFFFFFFFFFFFFFFFF:FFFFFFFFFF:FF:,FFFFFFFF:FFFFFFFFFFFFFFF
@A00920:152:HGHKKDRXX:2:2104:7636:25175 2:N:0:AGGAGTGG+TAAGACAC
GGACTACTGGGGTTTCTAATCCTGTTTGATCCCCACGCTTTCGTGCCTCAGCGTCAGGAAAGCCCCAGCCGGCTGTCTTCACCATTGGCGTTCCGATCGATCTCTACGCATTCCACCGCTCCACCGATCGTTCCACCGGCCTCTAGCTTCCTCAAGACCCGCAGTATGCTTCGCGGTTCCCCGGTTGAGCCGGGGGCTTTCACGAAACACTTACGGGCCCGCCTACGCACCCTTTAAGCCCAGTGATTCC
+
FFFFFF:FFFFFFFFFFFFFFFFFFFFFFFFFFFFFFFFFFFFFFFFFFFFFFFFFFFFFFFFFFFFFFFFFFFFFFFFFFFFFFFFFFFFFFFFFFFFFFFFFFFFFFFFFFFFFFFFFFFFFFFFFFFFFFFFFFFFFFFFFFFFFFFFFFFF:FFFFFFFFFFFFFFFFFFFFFFFFFFFFFFFFFFFFFFFFFF:FFFFFFFFFFF:FFFFFFFFFFFFF:FFFFFFFFF,FFFFFFFFFFF:FFF
@A00920:152:HGHKKDRXX:2:2104:20925:25175 2:N:0:AGGAGTGG+TAAGACAC
GGACTACCGGGGTATCTAATCCCGTTCGCTCCCCTGGCTTTCGTTCCTCAGCGTCAGCAATGCCCCAGATAGCCGCTTTCGCCACAGGTGTTCCTCCCGATATCTACGCATATTACCGCTACACCGGGAATTCCGCTATCCTCTGACACGCTCAAGCATGACAGTTTCGGATCCAGTTCCGGAGTTGAGCCCCGGGATTTCACCAAAAACTTTACTGACCACCTACGCATCTCTTTACGCCCAATAATTC
+
FFFFFFFFFF:FF:FFFFFFFFFFFFFFFFFF:FFFFFFFFFFFFFFFFFFFFFF:FFFFFFFFFFFFFFFFFF:F,FFFFFFFFFFFFFFFFFFFFFFFF:FFFFFFFFFFFFFFFFFFFFFFFFFFFFFFFFFFFFFFFFFFFFFFFFFFFFFFFFFFFFFFFFFFFFFFFFFFFFFFFFFFF:FFFFFFFFFFFFFFFFFFFFFFFFFFFFFFF,F:FFFF:FF:FFFFFFFFFF,FFFFFFFFFFF
@A00920:152:HGHKKDRXX:2:2104:2745:25504 2:N:0:AGGAGTGG+TAAGACAC
GGACTACTGGGGTATCTAATCCCATTTGCTACCCTAGCTTTCGTCTCTGAGTGTTAGTAATAGCCCAGTAAAGTGCCTTCGCCATCGGTGTTCTTTCCAATCTCTACGCATTTCACCGCTCCACTGGAAATTCCCTTTACCCCTACTATACTCTAGCCTAATAGTTTCGACTGCGATTTTGAGGTTGAGCCTCAAGATTTAACAGTTGACTTATTAAACCACCTACAGACGCTTTACGCCCAGTGATTCC
+
FFFFFFF:FF:FFFFFFFFFFFFF,FFFFFFFFFFFFFF:FFFFFFFFFFFFFFFFFFFFFFFFFFFFFFFFFFFFFFFFFFFFFFFF,FFFFF:FFFFFFFFFFFFFFFF:F:FFF:FFFFFFFFFF:FFFFFFFFFF:F:FFFFFFFFFFFFFFFFFFFFFFFFFFFFFFFFFFFFF:FF,FFF:FFFFFFFFF:F,FFFFFFFFF:,,F:FFFFFFF:FFFFF::F:F,FFFFFFF:FFFFFFFFFF
@A00920:152:HGHKKDRXX:2:2104:29514:26647 2:N:0:AGGAGTGG+TAAGACAC
GGACTACCAGGGTTTCTAATCCTGTTTGCTCCCCATGCTTTCGCTCTTCAGTGTCAGTATCGGCCCAGAGTGCTGCCTTCGCCGTTGGTGTTCCTCCTGATATCTGCGCATTTCACCGCTACACCGGGAATTCCACCTGCCTCTACTGTGCTCAAGCCCGGCAGTTTAGAAGGCAGTCTTGCGGTTGAGCCGCAAGATTTCACCTCCTACTTACCAGGCCACCTACGCGCCCTTTACGCCCAGTGATTCC
+
FFFFFFFFFFFFFFFFFFFFFF:FFFFFFFFFFFF:FF:FFFFFFFFFFFFFFFFFF:F:F:FFFF:FF,,F,FFFFF:FFFFFFFFFFFFFFFFFF:FFFF:FF:FFFFFFFFFFF:FF:FFFFFFFFFFFFFFF,:FFFFFFFFFF::,FF:FFFFF:,F,FF:FFFF,,F::,,:FF:F:FFFFFFFFFFFFF,FFFF:FFF,FF:FFF:F,:FFFFFFFF,FFFFFFFFFFFFFFFFFFF,:FFFF
@A00920:152:HGHKKDRXX:2:2104:28492:27070 2:N:0:AGGAGTGG+TAAGACAC
GGACTACAAGGGTTTCTAATCCGGTTTGCTCCCCACACTTTCGCGCCTCAGCGTCACGTGTTGTCCAGAGAGCTGCCTTCGCAATGGGTGTTCCTACCCGTATCTACGCATTTCACCGCTACACTGGTAATTCCACTCGCCTCTCCTACCGTCAAGCCTGCCAGTATCCAACGCACTGCTGGGGTTGAGCCCCAGTCTTTAACATCGGACTTAACAGACCGCCTACGCGCCCTTTACGCCCAGTGATTCC
+
FFFFFFFFFFFFFFFFFFFFFF,FFFFFFFFFFFFF,FFFFFFF,FFFFFFFFFFF::FF:,F,FFFF,FFFF,FFFFFFFFFF::FFFFFFFFF,FF:,FFFFFFFFFFFFFFFFFFFFFFFF:FFFFFFFFFFFFF,F:FFF,F,,,,,FF:FFFF,FFFFF:FF,FFF,,F::,:,FF,FFFFFFFF:,FF:,FF:F:FFFFF,FFFFFF:,,FFFFFF:F,FF,FFFF,FFFFFFFF,,F,FFFFF
@A00920:152:HGHKKDRXX:2:2104:19868:27289 2:N:0:AGGAGTGG+TAAGACAC
GGACTACTGGGGTTTCTAATCCTGTTTGCTCCCCACGCTTTCGAGCCTCAACGTCAGTGATCGTCCAGTAAGCCGCCTTCGCCACTGGTGTTCCTCCACATCTCTACGCATTTCACCGCTACACACGGAATTCCGCCTGCCTCTCCAGTACTCAAGAAGTACAGTTTCAAATGCAGTCCACAGGTTGAGCCCATGCCTTTCACATCAGACTTGCCACACCGTCTACGCTCCCTTTACACCCAGTAAATCC
+
FF:FFFFFFFFFFFFFFFFFFFFFFFFFFFFFFFFFFFFFFFFFFFFFFFFFFFFFFFFFFFFFFFFFFFFFFFFFFFFFFFFFFFFFFFFFFFFFFFFFFFFFFFFFFFFFFFFFFFFFFFFFFFFFFFFFFFFFFFFFFFFFFF:FFFFFFFFFFFFFFFFFFF:FFFFFFFFFFFFFFFFFFFFFFFFFFFFFFFFFFFFFFFFFFFF:FF:FFFFF:FFFFFFFFFFFFFFF:F:FFFFFFFFFFF
@A00920:152:HGHKKDRXX:2:2104:28592:27492 2:N:0:AGGAGTGG+TAAGACAC
GGACTACTAGGGTATCTAATCCTGTTTGCTACCCACGCTTTCGCTCCTCAGCGTCAGTTCCAGCCCAGAGTGCCGCCTTCGCCGCTGGTGTTCCTCCCGATATCTGCGCATTTCACCGCTACACCGGGAATTCCACACTCCCCTCCTGGACTCTAGCCACAGCAGTATCGGGTGGCGTCCCTAGGTTGAGCCTAGGGGTTTCACACCCGACTTACTGAGCCGCCTACGAGCGCGTTCCGCCCAATGATTC
+
FFFFF,FFFFFFFFFFFFFF:FFFFFFFFFFFFFFFFFFFFFFFFFFFFFFFFFFFFFFFFFF:FFFFFFFFFFFFFFFFFFFFFFFFFFFF:FFFF,FF:FFFF:FFFFFFFFFF:FFF:F,:FF:F,,F:FF,:FFFFFFFF,,F,F,FFFFFF,F:FFFFFFF,FFFF:FFFFFFFFFF:FFF:F,FF,FFFFFFF,FF,:F:FF:F::FFF:FFFFFF:FF:FFFF::F,,F,FFF:F:FFFF,FF
@A00920:152:HGHKKDRXX:2:2104:29333:27931 2:N:0:AGGAGTGG+TAAGACAC
GGACTACTAGGGTATCTAATCCTGTTTGCTCCCCACGCTTTCGTGCCTCAGCGTCAATGATCGTGTAGTAAGCTGCCTTCGCAATCGGTGTTCTATGTCATATCTAAGCATTTCACCGCTACATGACATATTCCGCTTACCTCCACGATATTCAAGATTACCAGTATCCACGGCAGTTTCCGAGTTAAGCTCGGAGATTTCACCACGGACTTGGCAATCCGCCTACGCACCCTTTAAACCCAGTGAATCC
+
FFFFFFFFFFFFFFFFF:FFFFFFFFFFFFFFFFFFFFFFFFFFFFFFFFFFFF:FFFFFFFFFFFFFFF,FFFFFFFFFFFFFFFFFFFFFFFFFFFFF:FFFFFFFFFFFFFFFFFFFFFFFFFFFFFFFFFFFFFFFFFFFFFFFFFFFFFFFFFFFFFFFF:FFFFFFFFFFFFFFFF:FFFFFFFFFFFFFFFFFF:FFFFFFFFFFFFF::FFFFFFFFFFFFFFFFFFFFFFFFFFFFFF::F
@A00920:152:HGHKKDRXX:2:2104:11767:28729 2:N:0:AGGAGTGG+TAAGACAC
GGACTACTAGGGTTTCTAATCCTGTTTGCTACCCACGCTTTCGTGCCTCAGCGTCAGTTACGGTCCAGTAAGCCGTCTACACCACGGGTGTTCCTCCCGATATCTACGCATTTCACCGCTACACCGGGAATTCCGCTTACCTCTCCCGCACTCCAGCAGCCCAGTTTCCGGCGCACCCTCCCGGTTAAGCCGGGAGATTTCACACCAGACTTGGACTACCGCCTACGCACGCTTTACGCCCAGTAACTCC
+
FFFFFFFFFFFFFFFFFFFF:FFFFFFFF,FFFFFFFFFF:FFFFFFFFFFFFFFFF:FFFFFFFFFFFFFFFFFFFFFFFFFFFFFFF:FFFFFFFFFFFFFFFFFFFFFFFF:FFFFFFF:FFFFFF,FFFF:F:FFFF:FFFFFFF:FF:F,FFFFFFFFFFFFFFFFFFF,FFFFFFFFFFFFFF:FFFFFFF:FFF,FFFFFFFFFFFFFFFFFFFFF:FFFFFFFFFFFFFFFFFFFFFFFFFF
@A00920:152:HGHKKDRXX:2:2104:18593:28776 2:N:0:AGGAGTGG+TAAGACAC
GGACTACTAGGGTTTCTAATCCTGTTCGCTCCCCACGCTTTCGCACCTCAGCGTCAGATCAGGTCCAGCCAGCCGCCTTCGCCTCCGGTGTTCTTCCGGATCTCTACGCATTCCACCGCTACACTGGTAATTCCACTCGCCTCTCCAACCGTCCAGTCTGCCAGTATCCAACGCAGTGCTGGGGTTGAGCCCCAGTCTTTAACATCGGACTTAACAAACCGCCTACGCGCCCTTTACGCCCAGTGATTCC
+
FFFF,F::FFFFFF:FFFFFFFFFFFFFFFFF:FFFFFFFFFFFFFFFFFFFFFFFFFFFFFFFFFFFFFFFFFFFFFFF:FFFFF:FFFFFFFFFFFFFFFFFFFFFFFFFFFFFFFFFFF:FFFFFFFFFFFFFFFFFF:FFFFFFFFFFFFFFFFFFF::F,FFF:::FFFFFFFFFF:,FF,FFFFF:FFF,F:FF:FFFFFFFFFF,,FFF,FF,FFFF,F:FFFFFFFFFFFFF:,F,FFFFFF
@A00920:152:HGHKKDRXX:2:2104:31629:29027 2:N:0:AGGAGTGG+TAAGACAC
GGACTACCAGGGTTTCTAATCCTGTTTGCTCCCCACGCTTTCGCACCTCAGCGTCAATACTTGTCCAGTCAGTCGCCTTCGCCACTGGTGTTCTTCCGAATATCTACGAATTTCACCTCTACACTCGGAATTCCACTGACCTCTCCAAGATTCTAGTCCGCTAGTTTCAATCGCAGGCCCGGAGTTGAGCCCCGGGATTTCACGTCTGACTTACGTTCCCGCCTACGCGCCCTTTACGCCCAGTGATTCC
+
FFFFFFFFFFFFFFFFFFFFFFFFFFFFFFFFFFFFFFFFFFFFFFFFF:FFFFFFFFFFFFFFFFFFFFFFFFFFF:FFFFFFFFFF,FFFFFFFFFFFF:FFFFFFFFF,FFFF:FFFF:F:FFFFFFFFFF:FFFFF:FFFFF:FFFFFFF,FF:FFFFFFFFFFFF,FFF:FFFFFFFFFFFFFFFFFFFFFFFFFFFFFFFFFF:FF:FFFFF,FFFFFFFFFFFFFFFFFFFFFF:FFF:FFF:
@A00920:152:HGHKKDRXX:2:2104:9408:29183 2:N:0:AGGAGTGG+TAAGACAC
GGACTACCCGGGTTTCTAATCCCGTTCGCTCCCCTGGCTTTCGCGCCTCAGCGTCAGTGTCGGCCCAGCAACCCGCCTTCGCCGCAGGTGTTCCTCTTGATATCTACGCATTTCACCGCTACACCGGGAATTCCACCCCCCTCTTCAGTACTCTAGCTTGTCAGTTTCATGCGCACTTCCTCGGTTGAGCCGAGGGATTTCACACATGACTTAACAGACCGCCTACACGCCCTTTACGCCCAATGATTCC
+
FFFFFFFFFFFFFFFFFFFFFFFFFFFFFFFFFFFFFFFFFFFFFFFFFFFFFFFFF:F:FFFFFFFFFFFFFFFFFF:FFFFFFFFFFF:FFFFFFFFF,FFFFFFFF,FFFFFFFFFFFFFFFFFFF,FFFFFFFFFFF:F:,FFFFFFFFFFFFFFFFF,FFFFFFFFFFFFFFFFFFFFFFFFFFFFF:FFFFF:FFF:FFFF:F:FFFFFFFF:FFFFFFFFFF:FF:,FFF::FF:FFF,,FFF
@A00920:152:HGHKKDRXX:2:2104:14733:29230 2:N:0:AGGAGTGG+TAAGACAC
GGACTACTCGGGTTTCTAATCCGTTTCGCTCCCCACGCTTTCGTCTCTCAGCGTCAGGAAAGCCCAAGACAACTGGCTACCCCCTTGGTGTTCCCTATGATATCAACGCATTTCACTGCTCCACCATAAGTTCCGTTGTCCCCTAGCTTCCTCTAGTAATACAGTATCAAGAGCGGGTCTCCGGTTGAGCCGGAGGATTTCACCCATGACTTATACTACAGCCTACAGAACTCTTTACGCCCAGTAAATC
+
FFFFFFFFFFFFFFFFFFF:FFFFFFFFFFFFFFFFFFFFFFFFFFFFFFFFFFFFFFFFFFFFFF,FFFFF:F:F:FFFFFFFFFFF:FFFFFFFFFFFFFFFFFFFFFFFFFFFFFFFFFFFFFFFFFFFFFFFFFFFFFFFFFFFFFFFFFFFF:FFFFFFFF:FFFFF,,FFFFFFF,:FF:FFFFFFFFF:F:FFFFFFFFFFFFF:F,,FFFFFFFFF,::F:,FFFFFFFF:F,:,FFFFFFF
@A00920:152:HGHKKDRXX:2:2104:11876:29356 2:N:0:AGGAGTGG+TAAGACAC
GGACTACACGGGTTTCTAATCCTGTTTGCTCCCCACGCTGTCGCGCCTCAGCGTCAGCCACGTCCCAGCAGGCCGCCTTCGCCACCGGTGTTCTTCCGGATCTCTACGCATTTCACCACTCCACCCGGAATTCCGCCTACCTCTACTGCCCTCCAGCCTGTCAGTTTGGAATGGCCTCTCCCAGTTAAGCTGGGAGCTTTCACACCCCACTTGGCAGGCCGCCTGCCCGCGCTTTACGCCCAGTAAATCC
+
FFFFFFFFFFFFFFFFFFFFFFFFFFFFFFFFFFFFFFFF,FFFFFFFFFFFFFFFFF:FFFFFFFFFF:FFFFFFFFFFFFFFFFFF:F:FFFFFFFF,:FFF,FFFF:FFFFFFFFFFFF::FFF,FFFFFFFFFFFFFFFFFFFFFFFFFF,FFFFFFFFF,FFFFFF:FFFF:FFFFFFFFFF,FFFFFF:FFFFFFFFFFFFFFF,:F:FFFFF:F:FFFFFFFF:F,F,FFFFFF,F,F,FF:F
@A00920:152:HGHKKDRXX:2:2104:20094:29622 2:N:0:AGGAGTGG+TAAGACAC
GGACTACTGGGGTTTCTAATCCTGTTTGCTCCCCACGCTTTCGTGCCTCAGCGTCAGTGCTGGTCCAGATGGCCGCCTTCGCCACTGGTGTTCCTCCCGATCTCTACGCATTTCACCGCTACACCGGGAATTCCACCATCCTCTACCGCACTCTAGCTTGCCAGTATCCACTGCAATTCCCACGTTGAGCCCAGGGCTTTCACAGATGACTTAACAAACCGCCTACGCACGCTTTACGCCCCGTAATACC
+
:FFF,,FFF::::::F::F,FF::,::F::F:FF:FFF,FFF,::,,FFF,FF:FF:FF:FFFFF,F:FFFF:F:FFFFFF,FFF,,FF:F:FF:FF:,,F:,F,:F:FF,FFF,F:FF::,:FFFFFFF,FF,,,F:FF,FFFF:F,F,F,:,,FFFF,,FFF:FFF,:::FFF,F:F:FF,FFF::,FFFF,:FF:FFF:FF:,,:,FF,FFFF,FF,F:FF,F,F,,FF,,::,FFFF,,,,F,,F:
@A00920:152:HGHKKDRXX:2:2104:19795:29731 2:N:0:AGGAGTGG+TAAGACAC
GGACTACTCGGGTTTCTAATCCTGTTTGCTCCCCACGCTTTCGCACCTCAGCGTCAGTGTTGGTCCAGGGTGCCGCCTTCGCCACTGGTGTTCCTTCCGATCTCTACGCATTTCACTGCTACACCGGAAATTCCACACCCCTCTACCACACTCAAGCTCGCCAGTATCAACTGCCATTCCCAGGTTAAGCCCGGGGATTTCACAACCGACTTAGCGAGCCACCTACTCACGCTTTACGCCCAGTAATTCC
+
FFFFFFFFFFFFFFFFFFFFFFFFFFFFFFFFFFFFFFFFFFFFFFFFFFFFFFFFFFFFFFFFFFFFFFFFFFFFFFFFFFFFFFFFFF:FFFFFFFFFFFFFFFFFFFFFFFFFFFFFFFFFFFFF:FFFFFFFFFFFFFFFFFFFFFFFFFFFFFFFFFFFFFFFFFFFFFFFFFFFFFFFFFFFFFFFFFFF,FFFFFFFFFFF:FFFF::FFFFFFF:F:FFFFFFFFFF::F:FFFF,FFFFF:
@A00920:152:HGHKKDRXX:2:2104:17833:30561 2:N:0:AGGAGTGG+TAAGACAC
GGACTACTGGGGTTTCTAATCCCGTTCGCTCCCCATGCTTTCGCATCTCAGCGTCAGGTAATGACCAGCGTGTCGCCTTCGCCACTGGTATTCCTCCCGATCTCTACGCATTTCACCACTACACCCGGAATTCCACACGCCCCTACATTCCTCTAGACGCGCAGTTAGATTGCGACCAAGCCCGTTTGACCCGGACGCTTTCAAGCCTCACTTGAACGACCGCATACAAGCGATTTACACCCAGTAAAAC
+
FFFFFFFFFFFFF:FFFFFFF:FF,F,FFFFFFFF:FFFFFFFFF,FF:FF:FFFFFF,,F,F:FFFF:FF:,FFFFFFFFFF:F,FFF,FFFFF:F,FFFFFFF:FFFFFFFFFFFFFFFFFFF:FFFFFFF:F:,FFFF,,FFF,F,FFFF:F:,F,:,FFFFF,,F:,,F,,FFFF:FF:F,FF,F,F,FF,F,:FF,,F:FFF:FF,F,F:,F,FF::FF:F,F,:::,F,,FFFF,FFF,FFF,,
@A00920:152:HGHKKDRXX:2:2104:5873:31109 2:N:0:AGGAGTGG+TAAGACAC
GGACTACTAGGGTATCTAATCCCGTTTGCTCCCCTGGCTTTCGCTCCTCAGTGTCAGTATTGGTCCAGGATGCCGCCTTCGCCACCGGTGTTCCTCCAGATATCTACGCATTTCACCGCTACACCTGGAATTCCGCATCCCTCTCCCAAACTCAAGCCATCCAGTATCACACGCAGTTCCCCGGTTAAGCCGAGGGATTTCACGTGTGACTTAGTTGGCCACCTACGCACGCTTTACGCCCAGTAATTCC
+
FFFFFFFFFFFF:FFFFFFFFFFFFF,FFFFFFFFFFFFFFFF:FFFFFFFFFFF:FFFFFFFFFFFFF:F:FFFFFFFFFFFFFFFFFFFFF:FFFFFFFFF:FFFFFFFFFFFFFFFF:FFFFFFFFFFFFFFFF:FFFFFFFFFFFFFFFFFFFF:FFFFFFF:FFFFFFFFFFF:FFFFFFFFFFFFFFFFFF,FFFFFFFFFFFFFFFFFF:FF,FFFF:FFFF::FFFFFFFFFFFF,FFFFFF
@A00920:152:HGHKKDRXX:2:2104:24487:31125 2:N:0:AGGAGTGG+TAAGACAC
GGACTACAGGGGTTTCTAATCCTGTTTGCTCCCCACGCTTTCGCGCCTCAGTGTCGGATCCGGCCCAGTGAGCCGCCTTCGCCTCCGGTGTTCTTCCCGATATCTACGCATTCCACCGCTACACCGGGAATTCCACTCACCTCTACCGGTCCCTAGACACGCAGTCTCGAAGGGCGTCGCAGGGTTGAGCCCTGCGCTTTCACCTCCGACTTGCGCACCCACCTGCGCGCGCTTTACGCCCAGTAATTCC
+
FFFFFFFFFFFFFFFFFFFFFFFFFFFFFFFFFFFFFFFFFFFFFFFFFFFFFFFFFFFFFFFFFFFFFFFFFFFFFFFFFFFFFFFF:FF:FFFFFFFFFFFFFFFFFFFF:FFFFFFFFFF:FFFFF,FFFFFFFFF:FFFFFFFFFFFFFF:FFFFFFF:FFFFFFFFFFFFF,FFF,FFFFFF:FFFFFFFFFFFFFFFFFFFFFFFFF:FFFFFFF:FFF:FFFFFF,FF:FFF,FFFF:F,F::
@A00920:152:HGHKKDRXX:2:2104:13105:31454 2:N:0:AGGAGTGG+TAAGACAC
GGACTACTCGGGTTCTAATCCTGTTTGCTCCCCACGCTTTCGCGCCTCAGCGTCAGTTACAGACCAGAAAGCCGCCTTCGCCACTGGTGTTCCTCCACATCTCTACGCATTTCACCGCTACACGTGGAATTCCGCTTTCCTCTTCTGTACTCAAGTCCCCCAGTTTCCAATGACCCTCCACGGTTGAGCCGTGGGCTTTCCCATCGGACTTAAAGGACCGCCTGCGCGCGCTTTACGCCCAATAAATCCG
+
FFFFFFFF:FFFFFFFFFF,FFFFFFFFFFFFFFFFFFFFFFF:FFFFFFFFFFFFFFFFFFFFFFFFF:FFF:FFFFFFFFFFF:FFFFFFFFFFFFFFFFF:F:FFFFFFFFFFF,FFFFF:FFF,FFF,FFF,F:,FFFFFF:FFFFFFFFFF,,FFFFFFFFFF,F,FFF,FFFFF:FF:F,F:FF,:FFF,FFF:,F::F::FF:::::FFF,:FFFFF:,FFFFFFFF:FFFFFFFFFF,:FFF
@A00920:152:HGHKKDRXX:2:2104:6542:31735 2:N:0:AGGAGTGG+TAAGACAC
GGACTACTAGGGTTTCTAATCCCGTTTGCTCCCCTGGCTTTCGCGCCTCAGCGTCAAACTCGGTCCAGGATGCCGCCTTCGCCACCGGTGTTCCTCCCGATATCTACGGATTTCTCCGCTACACCTGGTAGTCCGCATCGCTCTCCCGATTTCAAGCCAACCGGTAGCAGACGCAGTTCCCCAGTGAAGCTGAGGGCTTTGACGTATGACTTAGTTGGCCACCTACGCACCCTGTACGCCCAGGAATTCC
+
FFFFFFFFFFFFF:FFFFFFFFF:FFFFFFFFFFFFFFFFFFF,FFFFFFFFFFFFF,FFFFFF:F,,FF:F:FFFF,F,F,F,,FFFF,:F,FF,FFF,F,:,,,F,,,,F,,,F::,,,F:F:,FF,F,F::F,F,:,F,,:,:FF,,F,,F,F,F:,F,,F:,,:::::F,,F:,:F,,,F,,,,F,:,,FFF:,F,,F,F,,:F,,F,,F,,,,,:FFFF,FF,F,FFFFF,FF:,F,F,F,::::
@A00920:152:HGHKKDRXX:2:2104:10257:31782 2:N:0:AGGAGTGG+TAAGACAC
GGACTACCAGGGTATCTAATCCCGTTCGCTCCCCAAGCTTTCGCGCCTCAGCGTCAGTTAAGGCCCAGAGCGCCGGTTTCCCCTCTGGTGTTCCTCGGGATCTCTACACATTTCACCGCTACACCCCGAATTCCACGCTCCTCTACCTCACTCTAGTCATGCAGTCTGAGCCGCACTCCCCCAGTTTAGCCGGGGGCTTTCACAGCCCACTTACACAACCGCCTGCGCGCGCGTTACGCCCAGTCACTCC
+
FFFFFFFFFFFFFFFFFFFFFFFFFFFFFFFFFFFFFFFFFFFFFFFFFFFFFFFFFFFFFFFFFFFFFFFFFFFFFFFFFFFFFFFF:FFFFFFFF:FF:FFFFFFFF:FFFFFFFFFFFF:FFFFFF:FFF:FFFFFFF,FFF:FFFFFFFF,FFFFFFFFFFFFFFFFFFFFFFFFFFFFFFFFFFFFFFFFFFF,FFFFFFFFFFFFFFFFFF::FFFFFFFFFFFFF,F:F:FF:FFFF,F:FFF
@A00920:152:HGHKKDRXX:2:2104:13865:31986 2:N:0:AGGAGTGG+TAAGACAC
GGACTACAAGGGTTTCTAATCCTGTTTGATCCCCACGCTTTCGTGCCTCAGAGTCAATCTTCGCGTAGTGAGCTGCCTTCGCAATTGGTGTTCTATGTCATATCTAAGCATTTCACCGCTACATGACATATTCCGCTCACCTCCACGGGATTCAAGATAGATAGTATCAACGGCAGTTTCCGAGTTAAGCCCGGAGATTTCACCACTGACTTACCTATCCTCCTACGCACCCTTTAAACCCAGTGAATCC
+
FFFFFFFFFFFFFFFFFFFFFFFFFFFFFFFFFFFFFFFFFFFFFFFFFFFFFFFFFFFFFFFFFFFFFFFFFFFFFFFFFFF:FFFFFFFFFFFFFFFFFFFFFFFFFFF:FFFFFFFFFFFFFFF:FFFFFFFFFFFFFFFFFFFFFFFFFFFFFF:FFFFFFFFFF:F,FFFFFFFFFFFFFFF:FFFFFF:FFFFFFFFFFFFFF::FFFFFFFFFFF:FFFFFFFFFFFFFFFF:FFFFFF:FFF
@A00920:152:HGHKKDRXX:2:2104:5005:32174 2:N:0:AGGAGTGG+TAAGACAC
GGACTACAAGGGTATCTAATCCTGTTTGCTCCCCACGCTTTCGTGCCTCAGCGTCAATCAAGGTCCAGTTAGCTGCCTTCGCAATCGGTGTTCTATGACATATCTATGCATTTCACCGCTACATGTCACATTCCGCCAACCTCAACCCAATCCTAGCACAGCAGTTTCAAAGGCAATTCTCCGGTTGAGCCGGAACCTTTCACCCCTGACTTACTGCGCCGCCTACGCACCCTTTAAACCCAGTAATTCC
+
FFFFFFFFFFFFFFFFFFFFFFFFFFFFFFFFFFFFFFFFFFFFFFFFFFFFFFFFFFFFFFFFFFFFFFFFFFFFFFFFFFFFFFFFFFFFFFFFFFFFFFFFFFFFFFFFFFFFFFFFFFFFFFFFFFFFFFFFF:FFFFFFFFFFFFFFFFFFFFF:FFFFFFFFFFFFFFFFFFFFFFFFFFFFFFFFFFFF:FFFFFFFFFFFFFFF::FFFFFFFFFFFFFFFFFFFF:FFFFFF,FF:FFFFF
@A00920:152:HGHKKDRXX:2:2104:13874:32189 2:N:0:AGGAGTGG+TAAGACAC
GGGGGGGGGGGGGGGGGGGGGGGGGGGGGGGGGGGGGGTGGGGGGGGGGGGGGGGGGGGGTGGCGCGGGGGGGGGGGGTGGGGGGCGGGGGCGCGGGAGGGCGGCGGGCGGGGGGGCCCGGCGCCCGGGGGGCGGGTGACGCCGGGGAGCCTCAGGGAGCCCGCGCCGGGGGGGGCTGGGCCGGCGGCGGCGCGGCGGTGCGGCCCGGGCCGGCCGGGGGCGGACGGCCCGCGGGACCCCCCGGGCCTCC
+
FF,FFFFF:FFFFFFFFFF,FF:F,,F::,:F:::F:F,,FFF::F:F,FF,:,:,,,F,,,,,,,:,,,:,,,,,,F,F,F,,,,,::,,,,,,,,,FF:,:,,F:,,F,,:,:,,,,,,,,,:,,,,:,,,:,,,,,,F,,,,,:,,,,,,,F,,,,,:,:,,,,:,,,,:,,,,,,,,,,,,,,,F,,,,,,F,,,,,,,,,:F,,,,,,,,,,,,F,,,,F,,,,:,,,,:,,:,,,:,,,,,,,,
@A00920:152:HGHKKDRXX:2:2104:26874:33818 2:N:0:AGGAGTGG+TAAGACAC
GGACTACTGGGGTATCTAATCCTGTTTGCTCCCCACGCTTTCGCACCTCAGCGTCAGTATTGGACCAGGAAGTCGCCTTCGCCACTGGTGTTCCTTCAGATATCTACGCATTTCACCGCTACACCGGAAATTCCACTTCCCTCTACAATACTCTAGCTAAGCAGTATAGAATGCAATTCCCACGTTAAGCCACGGGCTTTCACCACAGACACAACGAACCGCCTCCGCACGCTTTACGCCCAGTAATTCC
+
FFFFFFFF,FFFFFFFFFFFFFFFFFFFFFFFFFFFFFFFFFF:FFFFFFF,FFFFFFFF,:F,FFFF:FF,FFFFFFFFFFF,FFFFFFFFF,FFF,,FFFFFFFFFFFFFFFFFFFFFFFFF,,FFFFFFFFF:FF,FF,FFFF,F,:FFFFFFFF:F:FFFFFF:,:FFFF,FFFFFFF,F:FFFFFF,,FFFFFFFFFF,FFF,FFFFF,F,:,FF,FFF,FFF:F:FFFFFFFFFFFFF,FFFFF
@A00920:152:HGHKKDRXX:2:2104:15510:34084 2:N:0:AGGAGTGG+TAAGACAC
GGACTACTGGGGTATCTAATCCTGTTTGCTCCCCACGCTTTCGCGCCTCAGCGTCAGATCCGGCCCAGTGGGCCGCCTTCGCCACAGGTGTTCTTCCCGATATCTACGCATTCCACCGCTACACCGGGAATTCCACCCACCTCTACCGGTCTCCAGGTCGGCAGTATCGGAAGCAGCCTCGGAGTTGAGCCCCGAGATTTCACTTCCGACTTGCTCGTCCCGCCTGCGCGCGCTTTACGCCCAGTGAGTC
+
FFFFFFFFFFFFFFFFF:FFFFFFFFFFFFFFFF:FFFFFFFFFFFFFFFFFFFFFFFFFFFFFFFFFF:FFFFFFFFFFFFFFFFFFFFFFFFFFFF:FFFFFFFFFF:FFFFFFFFFFFFFFFFFFFFFFFFFFFFFFFFFFFFFFFFFFFFFFFFFFFFFFFFFFFFF,FFFFFFFFFFFFFFFFFFFFFFFFFFFFFF:FFFFFFFFF:FFF:F:FFFFFFFF:FFFFF:,FFFFFFFFFF:F,FF
@A00920:152:HGHKKDRXX:2:2104:15745:35243 2:N:0:AGGAGTGG+TAAGACAC
GGACTACTCGGGTATCTAATCCTGTTTGATCCCCACACTTTCGTGCCTCAGCGTCAGTTGAAGTCTAGTAAGCTGTCTACACTATCGGTGTTCTTGACGATATCTAAGCATTTCACCGCTACACCGTCAATTCCGCCTACCTCGACTCCACTCAAGCCCATCAGTATCAATGCCACCCTCCCGGTTAAGCCGGGATATTTCAGCACTGACTTAATAGGCCGCCTACGCACCCTTTAAACCCAATAAATCC
+
FFFFFFFFFFFFFFFFFFFFFFFFFFFFFFFFFFFFFFFFFFFFFFFFFFFFFFFFFFFF:FFFFFFFFFFFFFFFFFFFFF:FFFFFFFFFFFFFFF:FFFFFFFFFFFFFFFFFFFFFFFFFFFFFFFFFFFFFFFFFFFFFFFFFFFFFFFFFFFF:FFFFFFFFFFFFFFFFFF:FFFFFFFFFFFFFFFFFFFFFFFF::FFF:FFFFFFFFFFFFFFFFFFFFFFFFFFFFFFF,FFFF:,:FF
@A00920:152:HGHKKDRXX:2:2104:29984:36166 2:N:0:AGGAGTGG+TAAGACAC
GGACTACACGGGTTTCTAATCCCATTCGCTCCCCTAGCTTTCGCGCCTCAGCGTCAGTTCCGGTCCAGATGGCCGCCTTCGCCACCGGTGTTCTTCCCAATATCTACGCATTTCACCGCTCCACTGGGAATTCCACCATCCCCTCCCGGACTCTAGCCCGCCAGTATCGAGTGCGGTTCCTCGGTTGAGCCGAGGGATTTCACATCCGACTTGACAGGCCGCCTACGCGCCCTTTACGCCCAATGATTCC
+
FFFFFFFFFFFFFFFFFFFFFFFFFFFFFFFFFFFFFFFFFFFFFFFFFFFFFFFFFFFFFFFFFFFFFFFFFFFFFFFFFFFFFFFFFFFFFFFFFFFFFFFFFFFFFFFFFF:FFFFFFFFFFFFFF:,FFFFFFFFFFFFFFFFFFFFFFFFFFFFFFFFFFFFFFFFFFFFFFFFFFFFF,FFFFFFFFFFFF,FFF:F,FFFFFF:FF:FFFFFFFFFF,FFFFFFFF:FFFFFF:FFFFF:FFF
@A00920:152:HGHKKDRXX:2:2104:27516:36714 2:N:0:AGGAGTGG+TAAGACAC
GGACTACAGGGGTTTCTAATCCTGTTTGCTCCCCACGCTTTCGCGTCTCAGCGTCAGTAGTCGTCCAGGAAGCCGCCTTCGCCACCGATGTTCCTGCTGATCTCTACGGATTTCACCCCTACACCAGCAATTCCGCTTCCCTCTCCGACACTCTAGATACGCAGGTTCAAGTGCAGTTCCTGGGTTGAGCCCAGGGATTTCACACCTGACACACGTATCAGCCTACACGCGCTTTACGCCCAGTAACTCC
+
FFFFFFFFFFFFFFFFFF:FFFF::F,FFFFFFFFFFFFFFFFFFFFFFFFFFFFFFFFF:FFFFFFF:FFFFFFFFFFFFFFFFFFF:F::FFFFFFFFF,FFFFFFFFF,FFFFFFFFFFFFFFFF,FFFFFFFF,FFFFFFFFFFFFFFFFFFFF:FFFFF,FF::::FFFFFFFFFF,FFFF:FFFFFFFF:FFFFFFF,FFFF::FFFFF:,FFFFFFF,FFFFF,F:FF:FFFFF,FF:FFF:F
@A00920:152:HGHKKDRXX:2:2105:11035:1188 2:N:0:AGGAGTGG+TAAGACAC
GGACTACTGGGGTATCTAATCCTGTTTGCTCCCCACGCTTTCGCACCTGAGCGTCAGTATTGGTCCAGGAAGTCGCCTTCGCCACTGATGTTCCTTCCGATATCTACGCATTTCACCGCTACACCGGAAATTCCACTTCCCTCTCCCATACTCGAGCAAGGCAGTTTCGGGTGCAGTTCCCAGGTTGAGCCCGGGGCTTTCACACCCGACTTAGATAACCACCTACGCACGCTTTACGCCCAGTAATTCC
+
FFFFFFFFFFFFFFFFFFFFFFFFFFFFFFFFFF:FFFFFFFFFFFFFFFFFFFF:FFFFFFFFFF,FFFFFFFF:FFFFFFFF:FFFFFFF:FFFFFFFFFFFFFFFFFFFFFFFFFFF:FFFFFFFFFFFF::FFFF,FFFFF:FFFFFFFFFFFFFFFFFFFFFFFFFFFFFF:FFFFFFFFFF,FFFFFFFFFF,FFFF:F:FF::FFFFFFFF:F,FF,:F,F:FFFFFF::FFF:FFF:FFFFF
@A00920:152:HGHKKDRXX:2:2105:11632:1282 2:N:0:AGGAGTGG+TAAGACAC
GGACTACTGGGGTTTCTAATCCTGTTTGCTACCCACGCTTTCGCTCCTCAGCGTCAGGTCAGGCCCAGCGTGTCGCCTTCGCCACTGGTGTTCCTCCGGATCTCTACGCATTTCACCACTACACCCGGAATTCCGCTGGCCTCTGCCTGTCTCCAGCTCCCCAGTATCCCCGGCATGCTCAGGGTTGAGCCCCGGCCTTTCACCAAGAGACTTAAAGAGCCGCCTACGCGCGCTTTACGCCCACTAATTC
+
FFFFFFFFFFFF:FFFFFF:FFFFFFFFFF:FFFFFFFFFFFFFFFFFFFFFFFF,FFFFFFF:FFFFF:,F:FFFFFFFFFFFFFFFFFF,F:FFFFFFFFFFFFF:FFFFFFFFFFFFFFFFF::FF:FFF,FFF,,FFFFFFFFF,F:FFFFFF:FFFFFFFFFFFF:FFFF,FFFFF:,FFFFFFFF,FFFF:FFFFFFF:FFFFFFF::FFFFF:F:F,:FFFFF:FFFFF:FFFFFFF,FFFFF
@A00920:152:HGHKKDRXX:2:2105:11903:1814 2:N:0:AGGAGTGG+TAAGACAC
GGACTACTAGGGTTTCTAATCCCGTTCGCTCCCCACGCTTTCGCGCCTCAGCGTCAGGTACGACCCAGAGAGCCGCCTTCGCCTCGGGTGTTCCTCCTGATATCTACGCATTTCACCGCTACACCAGGAATTCCACTCTCCTCTATCGTCCTCAAGAAACCCAGTTCGCAGCCACCCTCCCCGGTTGAGCCGGGGGCTTTCAGGCCACGCTTAGATCTCCGCCTACGCGCTCTTTACGCCCAGTAAATCC
+
FFFFFFFFFFFFFF,FFFFFFFFFFFFFFFFFFFFFFFFFFFFFFFFFF:FFF:FFFFFFFFFFFFFFFF:FFFFFFFFFFFFFFFFFFFF:FFFFFFFFFFFFFFFFF:F:FFFFFFFFFFFFFFFF,FFFFFFFFFFFFFF,FFFFFFFFFFFFFF,FFF,F:FFFFFFFFFFFFFFFFFFFFFFFFFFFFFFFFFFFF:FFFFFFFF:FFFFFFFFFFFFFFFFFFFFFFFFFFFFFF,F,FFFF:F
@A00920:152:HGHKKDRXX:2:2105:32108:2644 2:N:0:AGGAGTGG+TAAGACAC
GGACTACTGGGGTTTCTAATCCTGTTTGCTCCCCACGCTTTCGTGCCTCAGTGTCAGTGCTGGTCCAGAGAGCCGCCTTCGCAACTGATGTTCCTCACGATCTCTACGCATTTCACTGCTACACCGGGAATTCCACTATCCTCTACCGCACTCTAGCCCGCCAGTATCAAATGCAATTCCCAGGTTGAGCCCGGGGCTTTCACATCTGACTTAACGAACCACCTACGCACGCTTTACGCCCAGTAATTCC
+
FFFFFFFFFFFFFFFFF:FFFFFFFFFFFFFFFF,FFF:FFFFFFFFFFFFFFFF:FFFF,FFFFFFF,FF,FFFFFFFFFFFFFF,FFFFFFFFF,FFFFFFFFFFFFFFFFFFFFFFFFFFFFF:FFFFFFF::F,F:F:FF,:FFFFFFFFFF:FFFFFFFFFFFF::FF:FFF,FFFFFFFFFFFFFFF,FFFFFFFFFF:FFFFFFFFFF,FFF:F:FF:F,FFFFFFFFFFFFFFFFF:FFFFF
@A00920:152:HGHKKDRXX:2:2105:5565:3270 2:N:0:AGGAGTGG+TAAGACAC
GGACTACTCGGGTATCTAATCCTGTTCGCTCCCCACGCTTTCGCTCCTCAGCGTCAGTTACTGCCCAGAGACCCGCCTTCGCCACCGGTGTTCCTCCTGATATCTGCGCATTCCACCGCTACACCAGGAATTCCAGTCTCCCCTGCAGTACTCAAGTCTGCCCGTATCGCCCGCACGCCCACAGTTAAGCTGTGAGTTTTCACGAACAACGCGACAAACCACCTACGAGCTCTTTACGCCCAGTAATTCC
+
FFFFFFFFFFFFFFFFFFFFFFFFFFFFFFFFFFFFFFFFFFFFFFFFFFFFFFFFFFFFFF:FFFFFFF,F:FFFFFFFFFF:FFFFFF:FFFFFFFFFFFFFFFFFFFFFFFFFFFFF:FFFF::F,,FFFF,F,FFFFFFFFFFFFFFFFFF:FFFFFFFFFFFFFFFFFFFFFF:FFF:FFFFFFFF:FFFFFF:FF:FFFFFFFFF:F:F,,:FFFFFFFF,FFFFFF::F:FFF,FF:F,FFF:
@A00920:152:HGHKKDRXX:2:2105:3043:4382 2:N:0:AGGAGTGG+TAAGACAC
GGACTACAGGGGTATCTAATCCTGTTTGCTCCCCACGCTTTCGCGCCTCAGCGTCAGTTACAGACCAGAAAGCCGCCTTCGCCACTGGTGTTCCTCCACATCTCTACGCATTTCACCGCTACACGTGGAATTCCGCTTTCCTCTTCTGTACTCAAGTTCTCCAGTTTCCAATGACCCTCCACGGTTGAGCCGTGGGCTTTCACATCAGACTTAAAGAACCGCCTGCGCGCGCTTTACGCCCAATAATTCC
+
FFFFFFFFFFFFFFFFFFFFFFFFFFFFFFFFFFFFFFFFFFFFFFFFFFFFFFFFFFFFFFF:FFFFFFFFFFFFF:FFFFFFFFFFFFFFFFFF:FFFFFFFFFFFFFFFFFFFFFFFFFFFFFFFFFFFFFFFFFFFFFFFFFFFFFFFFFFFFFFFFFFFFFFFFFFFFFF:FFFFFFF:FFFFFFFFFFFFFFFFFFFFFFFFFFFFFFFFFFFFFFFFFFFFFFFFFF::,FFFF:FFFFF:FF
@A00920:152:HGHKKDRXX:2:2105:15564:4492 2:N:0:AGGAGTGG+TAAGACAC
GGACTACCAGGGTATCTAATCCTGTTTGCTCCCCACGCTGTCGCGCCTCAGTGTCAGCCACGGCCCAGCCAACCGCCTTCGCCACCGGTGTTCTTCCGGATCTCTACGCATTCCACCGCTACACCCGGAATTCCATTGGCCTCTACCGTGCGCCAGTCGGGCAGTCCGCACGGCCGACCCGGGGTTGAGCCCCGGGCTTTCACCGCACGCTTACCCGACCACCTACGCGCCCTTTACGCCCAGTGATTCC
+
FFFFFFFFFFFFFFFFFFFFFFFFFFFFFFFFFF:FFFFFFFFFFFFFFFFFFFFF:FFFFFFFFFFFFFFF:FFFFFFFFFFFF,FFFFFFFFFFFFFFFFFFFFFFFFFFFFFFFFFFFFFFFFF:FFFFFF:F,FFFFFFFFFFFFFF,FFFFFFF,FFFFFFFFFFFFFFFFFFFFFFFFFFFFFFFFFFFFFF:FF,FF,F,FFFFFFF:FFFFFFFF,F:FFF,FF,FF,FF:FFF,:FFFFFF
@A00920:152:HGHKKDRXX:2:2105:16929:6543 2:N:0:AGGAGTGG+TAAGACAC
GGACTACTGGGGTTTCTAATCCTGTTTGCTCCCCACGCTTTCGCGTCTCAGCGTCAGTGGCTGTCCAGAAGGCCGCCTTCGCCACCGGTGTTCCTCTCGATATCTACGAATTTCACCTCTACACCGAGAAGTCCGCCTTCCTCTCCAGCACTCCAGCTCGGAAGTTTCGAATGCACTTCCGAGGTTGAGCCCAGGGCTTTCACATCCGACTTTCCGAGCAGCCTACACGCGCTTTACGCCCAGTAATTCC
+
FFFFFFFF:FFF:FFFF,FFF,FFFFFFFFFFFFFFFFFFFF:F,FFFF:FFFFFFFF,:FFFFFFFFFFF,F,FFFFFFFF:F:FF:,FFFFFFF:,FFFF:F,FFFF:FFFFF,FFFFFF:FFFFFFFFFFF:FF:FF:,F::FF,F:FFFFFFF:FF:F:F,,FFFF:,FFFFFFFF,,F,,,FFFFFF,FF,:FFFFFF,FFFF:FF:FFFFF:FFFFFFFFFFFFFFFFFFFFFFFF,FFFFF:F
@A00920:152:HGHKKDRXX:2:2105:19352:6637 2:N:0:AGGAGTGG+TAAGACAC
GGACTACCGGGGTTTCTAATCCCGTTTGCTCCCCTGGCTTTCGCGCCTCAGCGTCAGTGTCAGCCTAGCAACCCGTCTTCACCTCAGGTGTTCCTCTTGATATCTACGCATTTCACCGCTACACCAAGAATTCCGATTGCCCCTTCTGCACTCTAGCACTGCAGTATCACTTGGCCGTTCTGAGTTAAGCTCAGAGATTTCACAAGTGACTTACCGCGCCGCCTACGCGCCCTTTACGCCCAGTAAATCC
+
FFFFFFFFFFFFFFFFFFF:FFFFFFFFFFFFFFFFFFFFFFFFFFFFFFFFFFFFFFFFFFFFF:FFF:FFFFFFFFFFFFFFF:F,FFF:F::FFFFFF:FFFFFF:FFFFFFFF,FFFFFFFFFFF:FFFFFFFFFF:FFFFF:FF:F:F:FFF::FFFFFFFFF:FFFF:F::FFFFF:FFFFFFFFFF:FFF,F:FFFF,FF:FF,FFFFFFFFFFFFFFFFFFFFFFF:FFFFFF:FFFFF,F,
@A00920:152:HGHKKDRXX:2:2105:16785:6856 2:N:0:AGGAGTGG+TAAGACAC
GGACTACAAGGGTTTCTAATCCCGTTCGCTCCCCATGCTTTCGCATCTCAGCGTCAGGTCAGGCCCAGCGTGTCGCCTTCGCCACTGGTGTTCCTCCGGATCTCTACGCATTTCACCACTACACCCGGAATTCCACACGCCTCTACCTACCTCTAGTCGCGCAGTTCGATTGCGTCCTCGCCCGGTTGAGCCGGGCGCTTTCACGCCTCACTTGCACGACCGCCTACACGCGCTTTACACCCAGTAAATC
+
FFFFFFFFFFFFFFFFFFFFFFFFFFFFFFFFFFF:FFFFFFFFFFFFFFFFFFFF:FFFFFFFFFFFFFFFFFFFFFFFFFFFFFFFFFFFFFFFFFFFFFFFFFFFFFF:FFFFFFFFFFFFFFFFFFFFFFFFFFFFFFF:F:FFFF,FFFFFFFFFFFFFF::FFF,FFFFFFFFFFF:FFFFF:FF:FFFFFFFF:FFFFFFFFFFFFFFFF:FFFFFFF:FFFFFFFFFFFFFFFF,FF:FFF:
@A00920:152:HGHKKDRXX:2:2105:31882:6887 2:N:0:AGGAGTGG+TAAGACAC
GGACTACCCGGGTTTCTAATCCTGTTTGCTCCCCACGCTTTCGTGCCTCAGCGTCAGGAAAGCCCCAGTCGCCTGTCTTCACCTTCGGCATTCCGCTTGATATCTACGCATTCCACCGCTCCACCAAGCGTTCTAGCGACCTCTAGCTTCCTCGAGACTTGCAGTTTGCCGCGCAGTTCCACCGTTGAGCAGTGGGCTTTCACGCGACACTTACAAGTCCGCCTACGCACCCTTTAAGCCCAGTGATTCC
+
FFFFFFFFFFFFFFFFFFFFFFFFFFFFFFFFFFFFFFFFFFFFFFFFFFFFFFFFFFFFFFFFFFFFFFFFFFFFFFFFFFFFFFFFFFFFFFFFFFF:FFF:FFFFFFFFFFFFFFFFFFFFFFFFFFFFFFFFFFFF,:FFFFFFFFFFFFFFFFF:FFFFFFFFFFFFFFFFFFFFFFFFFFFFFFFFFFFFFFFFFFFFFFFF:FFFFFFFFFFFFFFF:FFFFFFFFF:FFFFFFF::FFFFFF
@A00920:152:HGHKKDRXX:2:2105:9227:7075 2:N:0:AGGAGTGG+TAAGACAC
GGACTACACGGGTTTCTAATCCTGTTCGCTACCCATGCTTTCGCTCCTCAGCGTCAGTTACGGCCCAGAGACCCGCCTTCGCCACCGGTGTTCCTCCTGATATCTGCGCATTTCACCGCTACACCAGGAATTCCAGTCTCCCCTACCGCACTCTAGTCTGCCCGTACCCACTGCAGGCCCGGGGTTGAGCCCCGAGTTTTCACAGCAGACGCGACAGACCGCCTACGAGCTCTTTACGCCCAATAATTCC
+
FFFFFFFFFFFFFFFFFFFFFFFFFFFFFFFFFFFFFF::FFFFFFFFFFFFFFFFFFFFFFFFFFFFFFFFFFFFFF:FFFFFFFFFFFFFFFFFFFFFFFFFFFFFFFFFFFFFF:FFFFFFF,FFF:FFFFFF:FFFFFFF,FFFFFFFFFFFFFFFFFFFFFFFF:F:FFFFFFFFF,FFFF::FFFF:FFFFFFFFFFFFFFFFF:FFFFFFFFFFFFFFF:FFFFFF,FFFFFFFFFFFFFF:F
@A00920:152:HGHKKDRXX:2:2105:17011:7153 2:N:0:AGGAGTGG+TAAGACAC
GGACTACCGGGGTTTCTAATCCCGTTCGCTACCCTGGCTTTCGCACCTCAGCGTCAGTGATGGACCAGTGAGCCGCTTTCGCCCCCGGTGTTCCTCCAGATCTCTACGCATTTCACCGCTCCACCTGGAGTTCCACTCACCCCTACCATCCTCGAGCCAACCAGTCTCGGGAGCAATTCCCGGGTTGAGCCGGGGGCTTTCACACCCGACTGAGTTGGCCGCCTACGTGCGCTTTATGCCCAGTGATTCC
+
FFFFFFFFFFFFF,FFF:FFFFF,F:FFFFFFFFF,FFFFFFF:F:F:FFFFFFFF::FFFFF,FF,F,FF:F,FFF,F:FFF,F:FFFFFF:,F,F:FF:,:F:FFFFFFFF:FF:FFFFF,F::F,FFFF:F,:FF,FFFFFFF:F:FFFF:FFF:FFF:,F:,FFF:F:FF,,,FFF:,FF,FFFFFFFFFFFFFFF:FF:FF,:,F,:FFFF,FFF:FFF,F,,,FFF::F:FFFFF,F:FFFFFF
@A00920:152:HGHKKDRXX:2:2105:30861:7341 2:N:0:AGGAGTGG+TAAGACAC
GGACTACTGGGGTTTCTAATCCTGTTTGCTCCCCACACTTTCGCGCCTCAGCGTCAGTAATAGTCCAGTAGATCGCCTTCGCCTCTGTTGTTCCTCCCGATATCTACGAATTTCACCTCTACACCGGGAATTCCATCTACCTCTCCTACACTCTAGTTTCGCAGTATCCAATGCACTTCCTCGATTAAGTCGAGGGCTTTCACATCAGACTTACGAAACCGCCTACGCGCTCTTTACACCCAGTGAATCC
+
FF,FFFFF,FFFFFFFF:F,FFFFF:FFFF:FFFFF,F,FFFFFFFFFFFFFFFFF:F:FFFFFFFFFFFF:FFFFFFFFFFFFFFFFFFFFFFFFF:FFFFFFFFFFFFFFFFFFF,FF:FFF:FFFFFFFFFFF,F:FF,FFFFFFFFFFFFFFF,,FFFFF:FFFFFFFFFF:F,FFFFFF:FFF,:FF,FF:FFFFFFF:F:FFFF,FFF,F:FFFFFF:,F,F,F:FF,:FF,FFFFF:FF,FFF
@A00920:152:HGHKKDRXX:2:2105:32588:7388 2:N:0:AGGAGTGG+TAAGACAC
GGACTACAAGGGTATCTAATCCCGTTTGCTCCCCTGGCTTTCGTTCCTCAGTGTCAGTTACAGTCCAGAACGCCGCCTTCGCCACCGGTGTTCCTCCAGATATCTACGCATTTCACCGCTACACCTGGAATTCCGCGTTCCTCTCCTGCACTCAAGCCAACCAGTATCAGACGCAGTTCCCCAGTTAAGCTGAGGGATTTCACGTCTGACTTAGTTGGCCACCTACGAACCCTTTACGCCCAGTAATTCC
+
FFFFFFFFFFFFFFFFFFFFFFFFFFFFFFFFFFFFFFFFFFFFF:FFF:FFFFFFFFFFFFFFFFFFFFFFFFF:FFFF:FFF:,FFFFFFFFFFFFFFFFFFFFFFFFFFFFFFFFFFFFFFFFFFFFFFFFFFFFFFFFFFFFFFFFFFFFFFF:FFFFFFFFFFFFFFFFF:FFFFFF:FFFFFFFFF:FFFFF:FF:FFFFFF:FFFFFFFF,FFFFFFFFFFFF:FF:FFFFF,FFFFFFF:FF
@A00920:152:HGHKKDRXX:2:2105:21730:8093 2:N:0:AGGAGTGG+TAAGACAC
GGACTACAAGGGTATCTAATCCTGTTTGCTCCCCACGCTTTCGCGTCTCAGCGTCAGTTGGTGTCCAGGAAGTCGCCTTCGCCACCGGTGTTCCTCCTGATATCTACGAATTTCACCTCTACACCAGGAATTCTAGTCTCCCCTACCTCCCTCAATCTTTCCAGTATCGTATGCAGTTTTCCCGTTGAGCGGGAAGATTTGACATACGACTTAAAAAGACGCCTACGCTTCTCTTTACGCCCAGTGATTC
+
FFFFFFFFFFFFFFFFFFFFFFFFFFFFFFFFFFFFFFFFFFFFFFFFFFFFFFFFFFFFFFFFFFFFFFFFFFFFFFFFFFFFFFFFFFFFFFFFFFFFFFFFFFFFFFFFFFFFFFFFFFFFFFFFFFFFFFFFFFFFFFFFFFFFFFFFFFFFFFFFFFFFF:FFFFFFFFFFFFFFFFFFFFFFFFFFFFFFFFFFFFFFFF:FFFFFFFF:FFFFFFFFFFFFFFFFFFFFFFFFFFFFF,F,FF
@A00920:152:HGHKKDRXX:2:2105:14507:8296 2:N:0:AGGAGTGG+TAAGACAC
GGACTACACGGGTATCTAATCCTGTTTGCTACCCACGCTTTCGCGCATCAGCGTCAGAACCGGTCCAGGTAGCCGCCTTCGCCACCGGTGTTCCACCCAATATCTACGAATTTCACCTCTACACTGGGTATTCCGCTCTCCTCTCCCTGCCTCGAGCGAGACAGTCTTGAAGGCAATTCCGAAGTTGAGCTCCGGGCTGTCACCTCCAACTTGTCAAGCCGCCTACGCGCGCTTTACGCCCAGTAATTCC
+
:FFFFFFFFFFFFFFFF:FFFFF:FFFFFFFFFFFFFFF:FFFFFFF:FFF:FFFFFFFFFFFFFFFFFFF:FFFFFFFFFFFFFFFFFFFFFFF:FFFFFFFFFFFFFFFFFFFFFFFFFFF,FFFFFFFFFFFFFFFFFFFFFFFFFFFF:F:FFFFFFFFFFFFFFFFFFFFFFFFFFFFFFFF:FFF:FFFFFF,:F,FFFFF:,F:FFFFFFFFFFFFFFFFFFFFFFFFFFFFFFFFFF:FFFF
@A00920:152:HGHKKDRXX:2:2105:19443:9267 2:N:0:AGGAGTGG+TAAGACAC
GGACTACTAGGGTATCTAATCCTGTTCGCTCCCCACGCTTTCGCGCCTCAGCGTCAGACCAAGTCCAGCAAGCCGCCTTCGCCTCCGGTGTTCTTCCGGATCTCTACGCATTCCACCGCTACACCCGGAATTCCGCTTGCCTCTCCTTGTCTCTAGCTCCCCAGTATCTCCTGCCAACACGGGGTTGAGCCCCGGTCTTTCACAGGTAGACTTAAAGAACCGCCTGCGCGCGCTTTACGCCCAATAATTC
+
FFFFFFFFFFFFFF,F:F:FFFFFFFFFFFFFFFFFFFFFFFFFFFF:FFFFFFFFFFFFFFFFFFFFFFFFFFFFFFFFFFFFFFFFFFFFFFFFFFFFFFFFFFFFFFFFFFFFFFFFFFFFFFFFFFFFFFFFFFFFFFFFFFFFF:::FFFFFFFFFFFFF:FFFFFFFFFFFFFFFFFFFFF:FFFFFFFFFFFFFFFFFFF:FFFFFFFFF,F:FF:FFFFFFFFFFF,FF:FF,FF,FFFF::
@A00920:152:HGHKKDRXX:2:2105:17173:9596 2:N:0:AGGAGTGG+TAAGACAC
GGACTACTGGGGTTTCTAATCCTGTTTGCTCCCCACGCTTTCGTGCCTCAGCGTCAGTTCTGGTCCAGGTCGCCGCCTTCGCCACTGATGTTCCTCCCGATCTCTACGCATTTCACCGCTACACCGGGAATTCCACTCACCTCTACCGGTCCCTAGACACGCAGTCTCGGAGGGCGTCGCAGGGTTGAGCCCTGCGCTTTCACCTCCGACTTGCGCACCCACCTGCGCGCGCTTTACGCCCAGTAATTCC
+
FFFFFFFFFFFFFFFFFFFFFFFFFFFFFFFFFFFFFFFFFFFFFFFFFFFFFFFFFFFFFFFFFF:FFFFFFFFFFFFFFFFFFFFFFF:FFFFFFFFFFFFFFFFFFFFFFFFFFFFFFFFFFFFF,FFFFFFFF:FFFFFFFFFFF:FFFFFF::F:FFFFFFFFFF::F,FF,FF,::FFFF,F,FFF:FFF:FFFFF:F,FFF,F,FFFFF:,FFF:F,FFFFFFFF,F:F,FFFF,F::F,FFF
@A00920:152:HGHKKDRXX:2:2105:1642:10473 2:N:0:AGGAGTGG+TAAGACAC
GGACTACAGGGGTTTCTAATCCTGTTTGCTCCCCACGCTGTCGCGCCTCAGCGTCAGCCACTGCCCAGCAGGCCGCCTTCGCCACCGGTGTTCCTGCGAATATCTACGAATTTCACCTCTACACTCGCAATTCCACTGACCTCTTCCACACTCAAGACACCCAGTATCAAAGGCAGTTCCAGAGTTGAGCTCTGGGATTTCACCCCTGACTTAAATGTCCGCCTACGTGCGCTTTACGCCCAGTAATTCC
+
FFFFF:FFFFFFFFFFFFFFFFFFFFFF:FFFFFFFFFFFFFFFFFFFF:FFFFFFFFFFFFFFFFFFFFFFF:FFF:FFFFFF:FFFFFFFFFFFFFFFFFFFF:FFFFFFFFFFFFFFFFFFFFFFFF:FFFFFFFFFFFFFFFFFFFFFFFFFFFFFFFFFFFFF:FFFF::FFFF:FFFF:FFFFFFFFFFFF:FFF:F:FFFFF:FFFFFFFFFFFFFF:F,FF,FFFFFFFFFF:FFFFFFFFF
@A00920:152:HGHKKDRXX:2:2105:24713:10661 2:N:0:AGGAGTGG+TAAGACAC
GGACTACAGGGGTATCTAATCCGGATCGCTCCCCACGCTTTCGCGCCTGAGCGTCAGGACCGGCCCAGTGAGCCGCCTTCGCCACCGGTGTTCCTCCCGATCTCTACGCATTCCACCACTACACCGGGAATTCCGCTCACCCCTACCGGCCTCGAGCTGCCGGGTCTCCGACGACCTCTCCCAGTTAAGCTGGGAGCTTTCACGCCGGGCTCCGACTGCCGCCTGCGCGCGCTTTACGCCCAATGAATCC
+
FFFFF,FFFFFF,:FF:F:FFFFFFF,FFFFFFFFFFFFF:FFFFFFFFFFFFFF:FFFFFFFFFFFFFFFFFFFFF,:FFFFFFFFFFFFFFFF:FFFFFFFFF,FF:FFFFF:FFFFFF:FFFFFF::FFFFFFFFFFFFFFFFFFFFFFFFFFFFFFFFFFFFFFFFFFFF:FFFFFFFFFFF:FFFFFFFFFFFFFFFFFFFFFF:F:FF,FFFFFFFFFF,F:FFFFFFFFFFFFFFFFF::F:F
@A00920:152:HGHKKDRXX:2:2105:3143:10786 2:N:0:AGGAGTGG+TAAGACAC
GGACTACCGGGGTTTCTAATCCTGTTTGATCCCCACGCTTTCGTGCATGAGCGTCAGTTACTGTCCAGTTAGCTGCCTACGCCATTGGTGTTCCTCCGAATATCTGCGAATTTCACCTCTACACTCGGAATTCCGCTAACCTCTCCAGTACTCTAGTCATGAAGTTTCAAAAGCAATTCCAAGGTTGAGCCCTGGGATTTCACTTCTGACTTTCATAACCGCCTGCGCACGCTTTACGCCCAGTGATTCC
+
FF:F:::FF:FFF:FF,FFFFFFF:FFFFFFFFFF,FFFFFFF:,F:FFFFFFFFF:FFFFFFFFFF:FFFFF:,FFFF:FF:FFFF:FF:FFFFFFFF:FFFFFFFFFFFFFFFFF:FFFF:FFFFFFF:FF,:FFFF,FFFFF:FF:F:FFFF:F,FFFFFFFFFF:FFFF,:FFF:F,FFF:FFFF:FFFFF:F:F:FFFF,:F,FF:,F:FFFF,F,FFFFFF,:,F:FFFF,F,F,FF,FFF:FF
@A00920:152:HGHKKDRXX:2:2105:2347:11193 2:N:0:AGGAGTGG+TAAGACAC
GGACTACTGGGGTATCTAATCCTGTTTGCTACCCATGCTTTCGAGCCTCAGCGTCAGTTGGTCCACTAACCCCACTACACCGCAGGTGTGCCTCCTGATATATACGCAGATCACCGCTACACCCCGAATACCCCTAAACTCTCCCACACACAAGCCCTCAAGTCTTCGCCGCACCCACACACTGAAACCGCGCGAGTTCTCACCAAACTAAGAGAAACGCCAAAGCACACTATACGCCCAGAAACACCCC
+
FFFFFFFFFFFFFFFFFFFFFFFFFFFFFFFFFFF:FFFFFFF,FFFFFFFFFFFFFF::,F,:,,:,,,FF,,FF,,FF,,F,,,:FF,,:,F,,:F:FF,F,,FF,,,F,,F:FF,,,FFF,,,F,,,:,,F,,,,,,FFF,F,,FF,FF:,FF,,,,,,,FF,,,,,FF,F,F,F,F:,,,F:,,F,,F,FF,,F,,FFFF,FF:F,F:F,FF,FFF,,,,,F,FFFF,F,,,FFF::,,F:,::,,
@A00920:152:HGHKKDRXX:2:2105:21531:11976 2:N:0:AGGAGTGG+TAAGACAC
GGACTACTGGGGTTTCTAATCCTGTTTGCTCCCCACGCTTTCGTGCCTCAGTGTCAGTACTGGTCCAGGTGGCCGCCTTCGCCACGGATGTTCCTCCCGATCTCTACGCATTTCACTGCTACACCGGGAATTCCGCCACCCTCTACCGTACTCGAGCACGCCAGTATCCAATGCCATTCCCAGGTTGAGCCCAGGGCTTTCACATCGGACTTAACGCACCACCTACGCACGCTTTACGCCCAGTAATTCC
+
FFFFFFFFFFFFFFFFFFFFFFFFFFFFFFFFFFFFFFFFFFFFFFFFFFFFFFFFFFFF:,FFFF,FFFFFFFFFFFFFFFF:FFFFF:FFFFFFFFFFFFFFFFFFFFFFFFFFFFFFFFFFFFFFFF:FF:FFF:FFFFFFFFFFFFFFFFFFFFFFFFFFFFFFF:,FFFFFFFFFFFFF,FF:FFFFFFFFF:F:FFF,F,F:,F,FFFFFFFFFFFFFFFFFFFFFFFFFFFFFFFFF,FF,FF
@A00920:152:HGHKKDRXX:2:2105:12301:12054 2:N:0:AGGAGTGG+TAAGACAC
GGACTACTGGGGTTTCTAATCCTGTTTGCTCCCCACGCTTTCGCGCCTCAGCGTCAGTACCGGGCCAGATAGCCGCCTTCGCCACTGGTGTTCTTCCCAATATCTACGAATTTCACCTCTACACTGGGAATTCCGCTATCCTCTCCCGGACTCTCAGCCCGGCAGTCTTAAGCGCAGTTCCCGGGTTGAGCCCGGGCCTTTCACGCCTAACTTACCGAACCGCCTACGCGCCCTTTACGCCCAGTAATTC
+
FFFFFFFFFFFFFFFFF:FFFFFFFFFFFF,FFFFFFFFFFFFFFFF:FFFFFFF:FFFFFFFFF:FFFFFFFFFFF,FF:FFFFFFF:FFFFFFFFFFF:FFFFFFFF:F:FFFFFFF:FFFFFFFF:FFFF:FFF,,FFFFFFFFFFFFFFFFFFFFFFFFFFFFFFFFFFFFFFFFFFFFF::FFFFFFFFFFF:F:FFFFFFFF,FF:F:FFF,FF:FFF,FFFFFFFF:,FFFFFFFF:FFF,FF
@A00920:152:HGHKKDRXX:2:2105:6488:12320 2:N:0:AGGAGTGG+TAAGACAC
GGACTACAAGGGTTTCTAATCCTGTTTGCTCCCCACGCTTTCGCGTCTCAGCGTCAGTTGATGTCCAGGCAGCCGCCTTCGCCACCGGTGTTCCTCCTGATATCTACGAATTTCACCTCTACACCGGGAATTCCCTGACCCCCTCCGAGATTCAAGCCCGGCAGTTTTGAATGCACATCCTGGGTTGAGCCCAGGGCTTTCACATCCAACTTGCCAAGCCGCCTACGCGCGCTTTACGCCCAATAATTCC
+
FFFFFFFFFFFFFFFFFFFFFFFFFFFFFFFFFFFFFFF:FFFFFFFFFFFFFFFFFFFFFFFFFFFFFFFFFFFFFF:FFFFFFFFFFFFFFFFFFFFF,FFFFFFFF:FFFFFFFFFFFFFFFFFFFFFFFFFFFFFFFFFFFFFFFFFFFFFFFFFFFFFFFFFFFFFFFF,FFFFFFFFFFFFFFFFFFF,FFF:FFF:FFFFFFFFFFFFFFFF:FFFFFFFFFFF::FFFFFF:FFFFFFFFFF
@A00920:152:HGHKKDRXX:2:2105:16613:12320 2:N:0:AGGAGTGG+TAAGACAC
GGACTACTCGGGTTTCTAATCCTGTTTGCTCCCCACGCTGTCGCGCCTCAGCGTCAGCCACTGCCCAGCAGGCCGCCTTCGCCACAGGTGTTCTTCCGGATCTCTACGCATTCCACCGCTACACCCGGAATTCCACCTGCCTCTACAGAGCTCAAGTGAAGCAGTTCGCACGGCCGAAAAGGGGTTGAGCCCCGGACTTTCACCACACGCTTACCCCACCGCCTACGCGCCCTTTACGCCCAGTGATTCC
+
FFFFFFFFFFFFFFFFFFFFFFFFFFFFFFFFFFFFFFF,FFF:FFFFFFFFFFFFFFFF,FFFFFFFFFFFFFFF:F:FFFFFF,FFFFFFFFFFF,FFFFFFFFFFFFFF,F:FFFFFFFFFFFFFFFFFFFFF,:FFFFFFFF:,,F,F:FFF,FF,,FFFF:F,:F:,FF,FF,,,:F:FFFFFFF,FFF:F,FFFFFF,FFFF,F:FFF,F,FF:FFFF:F,:,FFFFFFF:FFFFF,,:FF:FF
@A00920:152:HGHKKDRXX:2:2105:1334:12915 2:N:0:AGGAGTGG+TAAGACAC
GGACTACTGGGGTTTCTAATCCCGTTCGCTACCCTGGCTTTCGCGGCTCAGCGTCAGGTGCAGCCCAGGGCGCCGCCTTCGCCTCTGGTGTTCCTCCGGATCTCTACGCATTTCACCACTCCACCCGGAATTCCACGCCCCTCTGCTGCCCTCTAGCTGTCCAGTTTCGAACGGCCTCTCCCGGTTGAGCCGGGAGCTGTCACGTCCGACTTGAACAGCCGCCTGCCCGCGCTTTACGCCCAGTACATCC
+
FFFFFFFFFFFFFFFFFFFFFF:FFFFFFFFFFFFFFFFFFFFFFFFFFFFFFFFFFFFFFFFFFFFFFFFFFFFFFFFFFFFFFFFFFFFFFFFFFFF,FFFFFFFFFF:FFFFFFFFF:FFFFFFFF,:,FFFFFFFFFFFFFF:FFFF,FF:FFFFFFFFFF:FFFFFFFFFF:FFFF:F:FF:FFFFFFF:FF:,FFFFFFF:FFF,F:FFFFF:FFFF,FFFFFFF,:,,FFFFFF:FFFF:FFF
@A00920:152:HGHKKDRXX:2:2105:21350:12978 2:N:0:AGGAGTGG+TAAGACAC
GGACTACTGGGGTTTCTAATCCCGTTTGCTCCCCTGGCTTTCGCGCCTCAGCGTCAATACCGGTCCAGGATGCCGCCTTCGCCACCGATGTTCCTCCAGATATCTACGCATTTCACCGCTACACCTGGAATTCCACATCCCTCTCCCGGATTCTAGCCTTTCAGTCTCGGACGCAGTTCCCGGGTTGAGCCCGGGGATTTCACGTTCGACTGAGAAGGCCGCCTACGCGCCCTTTACGCCCAGTAATTCC
+
FFFFFFFFFFFFFFFFF:FFFFFF:,FFFFFFFFFFFFFFFFFFFFFFFFFFFFFFFFFFFFFFFF:FFFFFFFFFFFF:FFFFFFFFFFFFF:FFFFFFFFFFFFFFF:FFFFFFFFFFFFFFFFFFFF:F,FFFFFFFFFFFFFFFFFFFFFFFFFFFFFFFFFFFFFF:F:,FFFFFFFFF,,FFFFFFFFFF::FFF,FFFFF::FF,FFFFFF:FFF:F,FFFFFFFF:FFFFF,FFFFFFFF,F
@A00920:152:HGHKKDRXX:2:2105:18656:13009 2:N:0:AGGAGTGG+TAAGACAC
GGACTACAAGGGTTTCTAATCCTGTTCGCTCCCCACGCTTTCGTGCCTGAGCGTCAGTCGCCGTCCAGCCACCCGCCTACGCTTCTGGTATTCCTCGTGATATCTACGCATTTCACCGCTACACCACGAATTCTAGTGGCCTCTCCGGGACTCAAGCACGGCAGTATCAAAGGCCGTCCTACGGTTGAGCCGTAGACTTTCACCCCTGACTTACCGCCCCGCCTGCACACCCTTTACACCCAATAATTCC
+
:FFFFFFFFFFFFFFFFFFFFF,FFFFFF:FFFF:FFFFFFFF:FFFFFFFFFFFFFFFFFFF,FFFFFFFFFFFFFFFFFF,FF:FFFF,FFFFF:,FFFFFFFFFFFFFFFFFFFFFFFFFFFF:FFFFFFF:FF:FFFFFFFFFFFFFFFFFF,FF:,FFFFFFFF,,:F:F,F:FFFF,FFF,FFFF:F:FF:FFF:FF,FF:FFF:FFFF,:FF:FFF::F,:::FF,FFF,FFF:FFFF::F:F
@A00920:152:HGHKKDRXX:2:2105:16242:13401 2:N:0:AGGAGTGG+TAAGACAC
GGACTACCCGGGTATCTAATCCCGTTTGCTCCCCTGGCTTTCGCGCCTCAGCGTCAGTGTCGGTCCAGAATGCCGCCTTCGCCACCGGTGTTCCTCCAGATATCTACGCATTTCACCGCTACACCTGGAATTCCACATTCCTCTCCCGAACTCAAGCCCACCAGTATCAGACGCAGTTCCCCGGTTGAGCCGGGGGATTTCACGTCTGACTTAACAGGCCGCCTACGCGCCCTTTACGCCCAGTAATTCC
+
FFFFFFFFFFFFFFFFFFFFFFFFFFFFFFFFFFFFFFFFFFFF:FFFFFFFFFFFFFFFFFFFFFFFFFFFFFFFF:FFFFFFFFFFFF::FFFFFFFFFFFFFFFFFFFFFFFFF:FFFFFFFFFF:FFFF:FFFFFFFFFFFFFF:FFFFFFFFFFFFFFF:FFFFFFFFF:,FFFFFFFFFFFFFFFFFFFFFFFFFFFFFFFFFFFFF::FFFFFFFFF:::FFFFFFFFFFFFFF,FFFFFFFF
@A00920:152:HGHKKDRXX:2:2105:13901:13886 2:N:0:AGGAGTGG+TAAGACAC
GGACTACAAGGGTATCTAATCCTGTTTGCTCCCCACGCTTTCGTGCCTCAGTGTCAGGAACGTTCCAGAGAGCCGCCTTCGCCACCGGCCTTCTTCCCGATCTCTACTCATTTCACCGCTACACCGGGAATTCCGCTCTCCTCTCCCGTCCTCAAGCGAGGCAGTCACCTGCGACCTTCCTGGGTTAAGCCCAGGTCTTTCCCACATGTCTTACCTCACCACCTACGCACACTTTAAGCCCAGTAAATCC
+
FFFFFFFFFFFFF:FFFFFFFFFFFFFF:FFFFFFFFFFFFFFFFFFFFFFFF,FF,FFF::FF:,FF:,FFF,FFFFFFFFFF,FFF,FFFFFF::F,FFFFFF,:FFFFFFF:FFFFFFFFFFF,,:FFFFFFFFF,FFFFF,F,:FFFFF:FF,,FF,F:FFFFF:::FFFFFFFFF:FFFFFFFFF,FFFFF:FFFF:FFFF,FFFFFFF:FF:FFFFF:FFF:FF,FFF:F:F:FF:F,F:F:F:
@A00920:152:HGHKKDRXX:2:2105:32796:13886 2:N:0:AGGAGTGG+TAAGACAC
GGACTACAGGGGTTTCTAATCCCGTTTGCTCCCCTGGCTTTCGTTCCTCAGTGTCAGTAGCAGTCCAGAACGCCGCCTTCGCCACCGGTGTTCCTCCAGATATCTACGCATTTCACCGCTACACCTGGAATTCCGCGTTCCTCTCCTGCACTCAAGCCCACCAGTCTCAGACGCAGTTCCCCAGTTAAGCTGAGGGATTTCACGTCTGACTTAGCAGGCCACCTCCGAACCCTTTACGCCCAGTGATTCC
+
FFFFFFFFFFFFFFFFFFFFFFFFFFFFFFFFFFFFFFFFFFFFFFFF,FFFFFFFFFFFFFFFFFFFFFFFF:FFFF:FFFFFFFFFFFFFFFFFFFFFF,FFFFFFFFF:FFFFFFFF,FFF:FFFF:FFFFFFF:F:FFFFFFFF:FFFF:FFF::F:FFFFFFF:FFFFFFFFFFFFFFF:FFFFFFF,FFFF,FFF,FFFFF:F:FFFFFFFFFFFFFFF,FFF,FFFFFFFFF:F,FFF,FFFF
@A00920:152:HGHKKDRXX:2:2105:24243:14387 2:N:0:AGGAGTGG+TAAGACAC
GGACTACTGGGGTTTCTAATCCTGTTTGCTCCCCACGCTTTCGCGCCTCAGCGTCAGTTGTGGTCCAGTTGGCCGCCTTCGCCACCGGTGTTCTTCCCAATATCTACGAATTTCACCTCTACACTGGGAATTCCACCAACCTCTCCCACACTCCAGTCCCGCCGTATCGGATGCAGTTCCCAGGTTGAGCCCAGGCCTTTCACATCCGACGATCAGGACCGCCTACGCGCCCTTTACGCCCAGTAATTCC
+
FFFFFFF:,FFFFFFFFFFFFFFFFFFFFFFFFFFFFFFFFFFFFFFFFFFFFFFFFFF:FF,FFFFFFFFFFFFFFFFFFFFFFFFFFFFFFFFFFFF:FFFFFFFFFFFFFFFFFFFFFFFFFFFFF:FFFFFFFFFFFFFFF:FFFFFFFFFF,F:FFFF:FFFFFFFFFFFFFFFFFFFFFFFFFFFFFFFFFFFFFFFFFFFFFFFFFFFFFFFF:FFFFFF:FFFFFFFFF:FFFFF,FFFFFF
@A00920:152:HGHKKDRXX:2:2105:24388:14700 2:N:0:AGGAGTGG+TAAGACAC
GGACTACCGGGGTATCTAATCCTGTTCGCTACCCACGCTTTCGCTCCTCAGTGTCAGTACTGGCCCAGAGTGCCGCCTTCGCCACTGGTGTTCCTCCCGATATCTGCGCATTTCACCGCTACACCGGGAATTCCACACTCCCCTACCAGACTCCAGTCACAGCAGTATCGGGTGGCGTCTCTGAGTTGAGCCCAGAGTTTTCACACCCGACTTACCGAACCACCTACGAGCTCTTTACGCCCAAGAAATC
+
F,:F:FFF:FFFFF:FFF:::F:,FFFFFFFFFFFFFFF:FFF:,FF:FFFF:FF:FFFF:F:FFFFFFFFFFF:FFF:FF:FFFFFFFFFFFFFF:FFF,F,FFFFFF,FF:FF:FFFFFF:FFF,F:,:FFFFFFFFF:F:FFFFFFF:FFFFFFFFFFFFFFFFFFFFFFFF:FFFF:FFFFFFFFFFFF:FFFF,,F::,F::FFF:FFF,FFFF:FFFFFFFFFFFF:F,F:FFFFFFF:,,,F,
@A00920:152:HGHKKDRXX:2:2105:20112:16282 2:N:0:AGGAGTGG+TAAGACAC
GGACTACTGGGGTATCTAATCCTGTTTGATCCCCACACTTTCGTGCCTCAGCGTCAGTTGAAGTCTAGTAAGCTGTCTACACTATCGGTGTTCTTGACGATATCTAAGCATTTCACCGCTACACCGTCAATTCCGCCTACCTCGAATCCACTCAAGCACATCAGTATCAATGCCACCCTCCCGGTTAAGCCGGGATATTTCAGCACTGACTTAATAGGCCGCCTACGCACCCTTTAAACCCAATAAATCC
+
FFFFFFFF:FFFF:FFFFFFFF,F,FFFFFFFFFF:FFFFFFFFFFFFFFFFFFFFFFF:FFFFFFFF:FFFFFFF:FFFFF,FFFFFFFFFFFFFFFFFF,FFFF,FFFFFFFFFFFFFFFFFFFFF:FFFFFFFFFFFFFF:FFFF:FF:FFFFF,FFFFFFFFFFFFFFFF::F:FFF,FFFFFFFFFFFFFFFFFFF::FFFFFFFFFFFFFFF:FFFFFFF:FFF:FFFFFF:FF,FFFFFFFFF
@A00920:152:HGHKKDRXX:2:2105:30156:16297 2:N:0:AGGAGTGG+TAAGACAC
GGACTACTGGGGTATCTAATCCTGTTTGATCCCCACGCTTTCGTGCATGAGCGTCAGTTACTGTCCAGTTAGCTGCCTACGCCATTGGTGTTCCTCCGAATATCTGCGAATTTCACCTCTACACTCGGAATTCCGCTAACCTCTCCAGTACTCTAGTCATGAAGTTTCAAAAGCAATTCCAAGGTTGAGCCCTGGGATTTCACTTCTGACTTTCATAACCGCCTGCGCACGCTTTACGCCCAGTGATTCC
+
FFFFFFFFFFFFFFFFFFFFFFFFFFFFFFFFFF:FFFFFFFFFFFFFFFFFFFFFFFF:FFFFFFFFFFFFFFFFFFFFFFFFFFFFFFFFFFFFFFFFFFFFFFFFFFFFFFFFFFFFFFFFFFFFFFFFFFFFFFFFFFFFFF,FFFFFFFFFFFFFFFFFFFFFFFFFFFFFFFFFFFFFFF,FFFFFFFFFFFFF:FFFFFFF:FFFFFFF,:FFFFFFFFFFFFFFF,F:FFFFFFFFFFFFFF
@A00920:152:HGHKKDRXX:2:2105:16233:16454 2:N:0:AGGAGTGG+TAAGACAC
GGACTACTAGGGTTTCTAATCCTGTTCGCTCCCCACGCTTTCGCTCCTCAGTGTCAGTTCCAGCCCAGAGCACCGCCTTCGCCACTGGTGTTCCTCCTGATATCTGCGCATTTCACCGCTACACCAGGAATTCCATGCTCCCCTACTGGACTCTAGCCACAGCAGTATCGGGTGGCGTCTCCAGGTTGAGCCTGGAGGTTTCACACCCGACTTACTGAGCCACCTACGAGCTCTTTACGCCCAATAAATC
+
FFFFFFFFFFFFFFFFFFFFFFFFFFFFFFFFFFFFFFFFFFFFFFFFFFFFFFFFFFFFFFFFFFFFFFFFFFFFF,FFFFFFFFFFFFFFFFFFFFFFFFFFFFFFFFFFFFFFFFFFFF:FFFFFF,FFFFFFFFFFFFFFFFFFFFFFFFFFFFFFFFFFFF,:FFFFFFFFFFFFFFFFFFFFFFFFFFFFFFFFFF,FFFFFFFF,FFFFFFFFFFFFFFFF:FFFFF:FFF,F,FF,:F:FFF
@A00920:152:HGHKKDRXX:2:2105:27606:16767 2:N:0:AGGAGTGG+TAAGACAC
GGACTACCAGGGTTTCTAATCCTGTTCGCTCCCCACGCTTTCGTGCCTGAGCGTCAGTCGCCGTCCAGCCACCCGCCTACGCTTCTGGTATTCCTCGTGATATCTACGCATTTCACCGCTACACCACGAATTCTAGTGGCCTCTCCGGGACTCAAGGACGGCAGTATCAAAGGCCGTCCTACGGTTGAGCCGTAGACTTTCACCCCTGACTTACCGCCCCGCCTGCACACCCTTTACACCCAATAATTCC
+
FF:FFFFFFFFFFFFFFFFFFFFFFFFFFFFFFFFFFFFFFF:FFFFFFFFFFFFFFFFFFFFFFFFFFFFFFFF:FFFF,:FF:FF,::FFFFFFFFFFFFFFFFFFF:FFFFFFFFF:FFFFFFFF:,FFFFFF:FFFFFFFFFF::FFFFFFFFFFFFFFFFFFF,FF:::,F:FFFFF:FFF,FFF,F:FFFFF::F:F:FFFFFFFF:F:FFFFFFFFF,::FFFFFF,F,FFFFFF,FFF:FFF
@A00920:152:HGHKKDRXX:2:2105:27633:16939 2:N:0:AGGAGTGG+TAAGACAC
GGACTACCAGGGTATCTAATCCTGTTTGATCCCCACGCTTTCGTGCCTCAGCGTCAATGATTGCGTAGTGAGCTGCCTTCGCAATTGGTGTTCTATGTCATATCTAAGCATTTCACCGCTACATGACATATTCCGCTCACCTCCACAATATTCAAGACAGATAGTATCAACGGCAGTTTCCAAGTTAAGCTTGGAGATTTCACCACTGACTTACATGCCCTCCTACGCACCCTTTAAACCCAGTGAATCC
+
FFF:,FFFFFF:FFFFFFFFFFFFFFFFFFFFFFFFFFFFFFFFFFFFF,FFFFF:FFFFFF:FFFFF:FFFFFFFF:F:F:F:FF:FFFFFF:::FFFFFFFF:FFFFFF:FF:FFF,FF:FF::FFFFFFF,FFFFFFFFFFFFF:F:F,FFFFFFFFFFFFFFFFFFFFF:FFF:FFF:F,FFF,FFFF:F,FFFFFFFFFF,F,:FFFFF,:,:FFFFFFFFF,F:F,FF,FF:F,:FF,,FFFF,
@A00920:152:HGHKKDRXX:2:2105:13630:17237 2:N:0:AGGAGTGG+TAAGACAC
GGACTACACGGGTTTCTAATCCTGTTTGCTCCCCTAGCTTTCGCGCCTGAGCGTCAGGACAGACCCAGAGAGCCGCCTTCGCCACCGGTGTTCCTCCCGATATCTGCGCATTTCACCGCTACACCGGGAATTCCACTCTCCCCTGTCTGCCTCGAGTCCGCCAGTATCGGATGCAGGCCCGGGGTTGAGCCCCGGGTTTTCACACCCGACTTAACGAACCGCCTACGCGCGCTTTACGCCCAATAAATCC
+
:FFFFFFFFFFFFFFFFFFFFFFFFFFFFFFFFFFFFFFFFFFFFFFFFFFFFFFFFFFFFFFFFFFFFFFFFFFFFFFFFFFFFFFFFFFFFF:FFFFFFFFFFFFFFFFFFFFFFFFFFF:FFFFFFFFFFF:FFFFFFFFFFFFFFFFFFFFFFFFFFF,FFF:FFFFFFFFFFFFFFFFFFFFFFFFFFFFFF,FFFFF:FFFFFFF,FFFFFFFFFFFF,FFFFFFFFFFFFFFFFF:FFFFFFF
@A00920:152:HGHKKDRXX:2:2105:16622:17503 2:N:0:AGGAGTGG+TAAGACAC
GGACTACTAGGGTTTCTAATCCCGTTCTCTCCCCATGCTTTCGCATCTCAGCGTCAGGTCAGGCCCAGCGTGTCGCCTTCGCCACTGGTGTTACTCCGGATCTCTACGCATTTCACCACTACACCCGGAATTCCACACGCCTCTACCTACATCTAGTCGCGCAGTTCGGCCACGTCCTCTCCCGGTTGAGACGGGAGCTTTCACGCCCCACTTGCACGACCGCCTACACGCGCTTTACACCCAGTAAATA
+
,:FF:F:FF,:,F,F:FFFFFFF:FF:,::F,F,F:FF:,::F:F:FFFFFF:,FFFFFF,F,:FFFFFFF:FFF,::F,,FFFF:,F,,F,,FFFFF,:,FFF,FFFF:,FFFFF:F:,FFF,F,,FFFF,,,:,FF:,:FF:FF,F:F,,FFF,FF,:FFFFFFFF,FF:FFFFFFFFFF,:F,F:::,,,,FFFFFFFF,F,FF,F:FF::FF::FFFFFFFF,:F,:,FF,FF::F,FF,F,FF,,
@A00920:152:HGHKKDRXX:2:2105:19687:17644 2:N:0:AGGAGTGG+TAAGACAC
GGACTACAAGGGTTTCTAATCCTGTTTGATCCCCACGCTGTCGCGCCTGAGCGTCAGTTACGAGCCAGTGAGCCGCCTTCGCCACTGGTGTTCCTCCCGATATCTACGAATTTCACCTCTACACCGGGAATTCCGCGATCCTCTCCAGTATTCAAGTCCAGTAGTTTCGAATGCACTTCCTCGGTTAAGCCGAGGGCTTTCACACCCGACTTGCTGGACCGCCTACGTGCGCTTTACGCCCAGTGATTCC
+
FFFFFFFFFFFFFFFFFFFFFFFFFFFFFFFFFFFFFFFFFFFFFFFFFFF:FFFFFFFFFFFFFFFFFFFFFFFFFFFFFFFFFFFFFFFFFFFFFFFFFFFFFFFFFFFFFFFFFFFFFFFFFFFFFFFFFFFFFFFFFFFFFFFF:FFFFFFFFFFFFFFFFFFFFFFFFFFFFFFFFFFFFF,:FFFFFFFFFFFFFFFF:FFFFFFF:FFFFFFF,FFFFFF,FFFFF,FFFFFFFFFFFFFFFF
@A00920:152:HGHKKDRXX:2:2105:28402:18176 2:N:0:AGGAGTGG+TAAGACAC
GGACTACCCGGGTATCTAATCCTGTTTGCTCCCCACGCTGTCGCGCCTCAGCGTCAGTAACGGACCAGGTCGCCGCCTTCGCCACCGGTGTTCTTCCCAATATCTACGAATTTCACCTCTACACTGGGAATTCCACGACCCTCTTCCGTCCTCTAGCACCACAGTCTCAAGCGCCGCCCCCAGGTTAAGCCCAGGACTTTCACGCCTGGCGTGCCGCGCCGCCTCCGCGCCCTTTACGCCCCGGACTTCC
+
FF,FFFFFFFFF:FFFFFFFFFFFF:FFFFFFFFF,FFFFFFFFFFFFFFF:F,FFFFFFFFFFFFFFFFFFFFFFFFFF:FF:FFFFFFFF:FF,:F,,F,FFF,FFF:F:FF::FFFFFF,,:FFF,F,F:F:FF,F,F,F:FFFFFFFFFF,F,FF:::,F,,,,,F:FFF,FFF:FFFFF:,:,F:FFFFFF:FF,FFFF,,FF,F,FF,:FFFFFFF::FFFFF,:::,,,:F,,,,F:F,F,,:
@A00920:152:HGHKKDRXX:2:2105:8097:18490 2:N:0:AGGAGTGG+TAAGACAC
GGACTACCAGGGTTTCTAATCCTGTTCGCTCCCCACGCTTTCGCGCCTTAGCGTCAGTACCGTCCCAGCGAGCTGCCTTCGCTATTGGTGTTCCTCCTGATATCTGCGCATTCCACCGCTACACCAGGAATTCCACTCGCCTCTTCCGGACTCTAGCCCTGCAGTATCCATCGGCTTTCAAAGGTTGAGCCTTTGACTTTCACAACGGACTTACAGAGCCGCCTACGCGCGCTTTACGCCCAATGATTCC
+
FFFFFFFFFFFFFFFFFFFFFFFFFFFFFFFFFFFFFFFFFFFFFFFFFFFFFFFFF,FFFFFFFFFFFFFFFFFFFFFFFFFFF:FFFFFFFFFFFFFFFFFFFFFFFF,FFFFFFFFFFFFFFFFFFFFFFFFFFFFFFFFFFFFF:FFFFFFFFFFFFFFFFFFFFFFFFFFF,FFFFFFF::FFFFFFFFFFFFFFFFFFFF::FFFFFFFFFFFFFFFFFFFF,FFFF,FFFFFFFFFFFFFF,F
@A00920:152:HGHKKDRXX:2:2105:11659:18928 2:N:0:AGGAGTGG+TAAGACAC
GGACTACCAGGGTTTCTAATCCTGTTTGCTCCCCACGCTTTCGCACCTCAGCGTCAGTTGTGGACCAGTCAGCCGCCTTCGCCACTGGTGTTCCTGCGAATATCTACGAATTTCACCTCTACACTCGCAATTCCACTGACCTCTTCCACACTCAAGACACCCAGTATCAAAGGCAGTTCCGGAGTTGAGCTCCGGGATTTCACCCCTGACTTAAATGTCCGCCTACGTGCGCTTTACGCCCAGTAATTCC
+
FFFFFFFFFFFFF,FFFFFFFFFFFFFFFFFFFFFF:FFFFF:FF:FF:FFFFF:FFFFFFFFFFFFFFF:FFFFFFFFFF:FFFFFFFFFFFFFFFFF,FFFFFF:FF,F:FFFF:FFF:FF,:F:F:,:FFFF:FFFFF,FFFFFFFFFFFFFFFFFFFF,F:,FFFF,FFFFFFFFFFF,F,FFFF,FFFFFF::FFFFFFFFFF,FFF:,FFFFFFFFFF:FFF::F:FFF,FFF,FFF,,FF,FF
@A00920:152:HGHKKDRXX:2:2105:19750:19695 2:N:0:AGGAGTGG+TAAGACAC
GGACTACAGGGGTTTCTAATCCTGTTTGCTCCCCACGCTTTCGCGTCTCAGCGTCAGTAATCGTCCAGAAGGCCGCCTTCGCCACCGGTGTTCCGCTTGATATCTACGCATTTCACCGCTACTCCGGGAATTCCACTACCCTCTCCGACACTCAAGCCCTTCAGTTTCAAATGCAACCCCACAGTGAAGCTGTGGGCTTTCACATCTGCCTTAATGGGCCGCCTACGCACCCTTTAAACCCAGTAAATCC
+
FFFFFFFFFFFFF:FFFFFFFF:F::FF,FFFFFFFFFFFFFF,F:FFFFFFF:FFFFFFF::FFF,F,F,FF:FFFFFFFFFFF,FFF,FFF:FFF,FFF,FFFFFF:FF:FFFFFFFFFFFFFF:F,F,FFF,F,:FFFFFFFFF:F,FFF::F,F:,FFFFF,FF,F,:F:,FFFFF,F,FF:F:FF:,,FF,F,F,FFFF:,:,,,,FF,:,FFF,FF,F,,,,,:,FF,F,:,FFFF,,:F:,:F
@A00920:152:HGHKKDRXX:2:2105:15402:20055 2:N:0:AGGAGTGG+TAAGACAC
GGACTACCAGGGTATCTAATCCTGTTTGCTCCCCACGCTTTCGAGCCTCAACGTCAGTTATCGTCCAGTAAGTCGCCTTCGCCACTGGTGTTCCTCCTAATATCTACGCATTTCACCGCTACACGAGGAATTCCACTTACCTCTCCGACACTCCAGTTAAACAGTTTCCAAAGCAGTCCCGCAGTTGAGCCGCGGGCTTTCACTTCAGACTTGCTTTACCGTCTACGCTCCCTTTACACCCAGTAAATCC
+
FFFFFFFFFFFF,,FFFFFF:FFFF:FF,FFFFFFFF:,F:FF,FFFFFF,FFFF,FF:FFF::FFFF,FFFFFFF:FFFF:FFF,FF:F,FFFFFFFFFF,FFFFFFFFF,:FFFF:F:FF:FFF:FFFFFF:FFFFFFFFFFFFFFFFFFFFFF,F,FFFFF,FFFFFFFFFFFFFFFFFFFFFFFFFFFF:FF:FFFFFFFFFFFFFFF:,FF:,FFFFFF:FFFFFFFFFFFFFFFFFFFFFFFFF
@A00920:152:HGHKKDRXX:2:2105:17969:20087 2:N:0:AGGAGTGG+TAAGACAC
GGACTACTAGGGTTTCTAATCCCGTTCGCTACCCATGCTTTCGCGCCTCAGTGTCAGTAATGTCCCAGCGTGCCGCCTTCGCCACTGGTGTTCCTCCGCATCTCTACGCATTTCACCACTACACGCGGAATTCCACACGCCTCTAACATACTCTAGACGAACAGTATCATCCGACCTCTCCCAGTTTAGCCGGGAGCTTTCACGCATGACTTGTTCACCCACCTGCGCGCGCTTTACGCCCAGTAATTCC
+
FFFFFFFFFFFFF:FFFFFFFFFF:FFFFFFFFFFFFFFFFFFFFFFFFFFFFFFFFFF:FFFFFFFFFFFFFFFFFFFFFFFFFFFFFFFFFFFFFFF:FFFFFFFFFFFFFFFFFFFFFFFFFFFFFF,:FFFFFFFFF:FFFFFFFFFFFF:FFFFFFF,FF,F:FFFFFFFFFFFFFF,F,FF,FFF:FFFFFFF,FFFFFFFF,F,FFF:FFFFFFFFFF:FFFF:F:FFFFFFF:FF,F,F,FF
@A00920:152:HGHKKDRXX:2:2105:24930:20494 2:N:0:AGGAGTGG+TAAGACAC
GGACTACACGGGTTTCTAATCCTGTTTGCTCCCCACGCTTTCGCGTCTCAGCGTCAGTCACGTCCCAGAGTGCTGCCTTCGCCATTGGTGTTCCTCCTGATATCTGCGCATTTCACCGCTACACCAGGAATTCCACACTCCTCTTCCGGACTCGAGCCCGACAGTATCCACCGGCATCCCAGGGTTGAGCCCTGGACTTTCACAGCGGACTTACCGGGCCGCCTACACGCGCTTTACGCCCAATGATTCC
+
FF:FFFFFFFFFFF:FFFFFFFFFFFFFFFFFFFFFFFFFFFFFFFFF:FFFFFF,FFF:FFFFFFFF,FFFFFFFFFFFFFFFFFFFFFFFFFFFFFFFFFFFFFFFFFFFFFFFFFFF,FF:FFFFFF:FFFFFFFFFFFFFFFFFFFFFFFFF:FFFF:FFFF:FFFFFFF:FF:FFFFF:,:FFFFF:FFFFFFF:F:FFFFFFFFFFFFF::FF:FFFF,FF:FFFFFFFFFFF,FFFFFF:FFF
@A00920:152:HGHKKDRXX:2:2105:18059:21809 2:N:0:AGGAGTGG+TAAGACAC
GGACTACCGGGGTTTCTAATCCTGTTTGCTCCCCACGCTTTCGCGCCTCAGCGTCAGAACCGGACCAGAGAGCCGCTTTCGCCACCGGTGTTCCACCCAATATCTACGAATTTCACCTCTACACTGGGTATTCCACCCTCCTCTTCCGGCCTCAAGCCTTGGTGTTTCGGCTGCACCTCCGGGGTTGAGCCCCGGGCTTTCACAAGCCGACTGCCAAAGCCGCCTACGCGCCCTTTACGCCCAGTGATTC
+
FFFFFFFFFFFFFFFFFFFFFFFFFFFFFFFFFFFFFFFFFFFFFFFFFFFFFFFFFFF,FFFFFFFFFFFFF:FFFFFFFFFFFFFFFFFFFFFFFF:FFFFFFFFFFFFFFFFFFFFFFFFFFFFFF,FFFFFFFFFFFFFFFFFFFFFFFFFFFFF,F:FFF,::FFFFFFFFFFFF::FFFFFFF:FFFFFFFFFFFFFFFFF,F:FFFFFF:FFFFFFFFFFF,FFFFFF:::F:FF:F,FF,F:
@A00920:152:HGHKKDRXX:2:2105:23149:22138 2:N:0:AGGAGTGG+TAAGACAC
GGACTACCGGGGTTTCTAATCCCGTTCGCTACCCTGGCTTTCGCGGCTCAGCGTCAGGTGCAGCCCAGGGCGCCGCCTTCGCCTCTGGTGTTCCTCCGGATCTCTACGCATTTCACCACTCCACCCGGAATTCCACGCCCCTCTGCTGCCCTCTAGCTGTCCAGTTTCGAACGGCCTCTCCCGGTTGAGCCGGGAGCTTTCACGTCCGACTTGAACAGCCGCCTGCCCGCGCTTTACGCCCAGTAACTCC
+
FFFFFFFFFFFF,F:FF,FFFFFFFFFF::FFFFFFFFFFFFFFFFFFFFF:FFF:FFFFFFFF::FFFFF:FFFFFFFFFFFFFFFFFFFFFFFFFFFFFFFFFFFFFFFFFFF:FFFFFFFFFFFFFFFFFFFFFFF:F:FFFFFFFFFFFFFFFFFFF:FFFFFFFFFFFFFFFFFFFFFF:,FFFFFFFFFFFFF:FFFFFFFFFFF:FFFFFFFFFFFFFFFFFFFFFFFFFFF:FF:FFFFFFF
@A00920:152:HGHKKDRXX:2:2105:15826:22232 2:N:0:AGGAGTGG+TAAGACAC
GGACTACTGGGGTATCTAATCCTGTTTGCTCCCCACGCTTTCGTGCCTCAGAGTCAGTTCAGGCCCAGGCGATTGCCTTCGCCATCGATGTTCCTCCCGATATCTACGCATTTCACCGCTACACCGGGAATTCCGTCGCCCTCTACCGAACTCTAGCTCACCAGTATCGAGTGCCATTCCCGGGTTGAGCCCAGGGATTTCACGCCCGACTTAGCAAGCCTCCTACGCACGCTTTACGCCCAGTAAATCC
+
FFFFFFFFFFFFFFFFFFFFF,FFFFFFFFFFFFFFFFFFFFFFFFFFFFFFFFFFFFFFFFFFFFFFFFFFFFFFFFFFFFFFFFFFFFFFFFFFFFFFFFFFFFFFFFFFFFFFFF:FFFF:FFFFF,FFFFFFFFFFFFFFFFFFFFFFFFFFFFFFFFFFF,FFFFFFFFFFFFFFFFFFFFFFFFFFFFFF:F:FFFFFFFFFFFFFFFFFFFFFFFFFFFFFFFFFFFFFFFFFFFFFFFFFFF
@A00920:152:HGHKKDRXX:2:2105:21522:23015 2:N:0:AGGAGTGG+TAAGACAC
GGACTACAGGGGTATCTAATCCTGTTTGCTCCCCACGCTTTCGTGCCTCAGCGTCAGTTACGGTTTAGCGAGCTGCCTTCGCAATTGGTGTTCTGTGTCATATCTAAGCATTTCACCGCTACATGACACATTCCGCCCACCTCAACCGTACTCAAGACTAACAGTATCAATGGCAGTTCTGATGTTAAGCATCAGGCTTTCACCACTGACTTATTAGTCCGCCTGCGCACCCTTTAAACCCAATAAATCC
+
FFFFFFFFFFFFFF:FFFFFFF:FFFFFFFFFFF:FFFFFFFFFFFFF,FFFFFF:FFF:FF,FF:FFF::FFFFFF:FFFFF,FFFFFFFFFFFFFFF,F:FFFF:F:FFFFFFFFFFFFFFF:FFFFFFFFFFFFF:FFFFFFFFFF,FFFFFFFFFFFFFFFF:FFFF:F,FFF,FFFF::FFFF:FFFF,FFFFFFFFFFFF,:FF,,FFF,FFFFFFFFFFFFFFFFF:FFF:FF:,F::F:FFF
@A00920:152:HGHKKDRXX:2:2105:31855:23156 2:N:0:AGGAGTGG+TAAGACAC
GGACTACACGGGTATCTAATCCCGTTCGCTCCCCTAGCTTTCGCGCCTCAGCGTCAGTGTCAGCCCAGCAACCCGCCTTCGCCGCAGGTGTTCCTATCGATATCTACGCATTTCACCGCTACACCGAGAATTCCAGTTGCCCCTTCTGCACTCTAGCAGCGCAGTATCAGTTGACCTTTCCGAGTTAAGCTCGGCGATTTCACAACTGACTTGAGCTGGCCGCCTACGCGCCCTTTACGCCCAGTAATTC
+
FFFFF,,FFFFFFFFFFFFFFFFFFFFFFFFFFFFF:FFFF,FF:FFFFFF,F:FFFF,FFFF,FFFFF:F,:F:FFFF:FFFFFF,FFFFFFFF,FF:FF:FFFFFFFFFFFFFFFFF:FFFFFFFFF:FFFFFF:F:FF:FFFFFF,FFFFFFFF,F::FFF,FFFFFFFFFF:FFFFF,FFF:FFFFFF:F,FFFF:FFF:F:,,FFFF,,FFFFFF,FFFFF:FFF,:FFFFF:FF:F,FFFFF,F
@A00920:152:HGHKKDRXX:2:2105:14127:23265 2:N:0:AGGAGTGG+TAAGACAC
GGACTACAGGGGTATCTAATCCTGTTTGCTCCCCACGCTTTCGCACCTCAGCGTCAATACCTGTCCAGCGAGTCGCCTTCGCCACTGGTGTTCTTCCGAATATCTACGAATTTCACCTCTACACTCGGAATTCCACTCGCCTCTCCAGGATTCTAGCAATCTAGTTTCAAAGGCAGTTCCGGGGTTGAGCCCCGGGATTTCACAGCCGACGCAACAAACCGCCTACGAGCTCTTTACGCCCAATAATTCC
+
FFFFFFFFFFFFFFFFFFFFFFFFFFFF::FFFF:FFFFFFFFFFF:FFFF:FFFFFFFF:FFF:FFFFFFFF:FFFFFFFFF:::FFFFFFFFFFFFFFFFFFFF,F::FFFFFFF:FFFFFFFFFFFFFFFFFF:FFFF:FF:FFFFF:FFFFF:F,F:FFFFFFFFFFFFFFFFF,,F::FFFFFFFFFF::F:FFFFFFFF:FFFFFFFFFFFFFF,FFFFF:FFFFFFFFF,FFFFFFFFF,F,F
@A00920:152:HGHKKDRXX:2:2105:19759:23938 2:N:0:AGGAGTGG+TAAGACAC
GGACTACAAGGGTTTCTAATCCCGTTCGCTACCCTGGCTTTCGCGTCTCAGCGTCAGTCACTGTCCAGAAGGCCGCCTTCGCCACCGGTGTTCCGCTTGATATCTACGAATTTCACCTCTACACTCGGAATTCCACTCGCCTCTCCAGGATTCTAGCTTTCCAGTTTCAAAGGGAGTTCCGGGGTTGAGCCCCGGGATTTCACCCCCAACTTGGCAAGCCGCCTACGCGCGCTTTACGCCCAGTAATTCC
+
FFF,,FF,FF:FFFFFFFF:,FF:FFF:FF:FFFFFFFFFFFFFF:FFFFFFF,F:F,FFF,FFFF,FF:FF:FFFFFFFFFFFFFFF,FFF,,FF,,FFFF::FFFFF,FF::::FFFFFF:FFFF:FFFFF::FFFFF:,FFF,FFFF,,:FFF,FF,FF,FFF:F::F,F,FFFFF,F,FF,FFFF,FFF,F:F,F,F,FFFFF:FF:FFFF,FFF,:FF,FFF:F,FFF,FFFF:FF,,:FF::,F
@A00920:152:HGHKKDRXX:2:2105:30671:25050 2:N:0:AGGAGTGG+TAAGACAC
GGACTACAGGGGTTTCTAATCCTGTTCGCTCCCCACGCTTTCGCTCCTCAGTGTCAGTTCCAGCCCAGAGCGCCGCCTTCGCCACTGGTGTTCCTCCTGATATCTGCGCATTTCACCGCTACACCAGGAATTCCACATTCCTCTCCCGAACTCAAGTCACCCAGTATCGGACGCAGTTCCCAAGTTAAGCTTGGGGATTTCACGTCCGACTTAGGCGACCGCCTACGCGCCCTTTACGCCCAGTAATTCC
+
FF,FFFFFFFFFFFFFFFFFFFFFFFFFFFFFFFFFFFFFFFFFFFFFFFF:FFFFFF:,FFF:FFFFFFFF:FFFFFFFFFFFFFFFFFFFFFFFFF,FFFFFFFFF,FFFFFFFF:FFFFFF,,FFFFFFFFFFFFFFFFFFFF::FF,FF:FFFFF:FFFFF:F::FFFFFF:FFFFF,F,FFFFFFF,:,FFFFFFFFF,FF,,FF:FFF,FFFFFFFFFF:F,FFFFFFFFFFFFFFFFFFFF,F
@A00920:152:HGHKKDRXX:2:2105:27679:26412 2:N:0:AGGAGTGG+TAAGACAC
GGACTACAGGGGTTTCTAATCCTGTTTGCTCCCCACGCTTTCGCTCCTCAGCGTCAGTTCCAGCCCAGAGCGCCGCCTTCGCCACTGGTGTTCCTCCTGATATCTGCGCATTTCACCGCTACACCAGGAATTCCACGCTCCCCTACTGGACTCTAGTCACAGCAGTATCGGGTGGCGTCTCCAGGTTGAGCCTGGAGGTTTCACACCCGACTTACCGAACCGCCTACGAGCTCTTTACGCCCAATGAATC
+
FFFFFFFFFFFFFFFFFFFFFFFFFFFFFFFFFFFFFFFFFF:FFFFFFFFFFFFFFFFF:FFF:F:F:FFFF:FFFFFFFFFFFFFFFFFFFFFFFFFFFFFFFF,FFFFFFFFFFFFFFFFFFF:FFFFFFFFFFFFFFFFFFFFFFFFFFFFFFFFFFFFFFFFFFFFFFFFFFFFFFFFFFFFFFFFFFFFFFFF:FFFF:F,FFFFFFFFFFFFFFFFFFFFFFFFFF,FFF:FFFFFF,FFFFF
@A00920:152:HGHKKDRXX:2:2105:29179:26443 2:N:0:AGGAGTGG+TAAGACAC
GGACTACCAGGGTTTCTAATCCTGTTTGCTCCCCACGCTTTCGTGTTTTAGCGTCAGTCATTGTCCAGAAGGCCGCCTTCGCCACCGGTGTTCCGCTTGATATCTACGAATTTCACCTCTACACCAAGCATTCCGCCTTCCTCTCCAAGACTCTAGCCAAGCAGTTTCGAGTGCACTTCCACGGTTGAGCCGTGGGATTTCACACCCGACTTGCAAAGCCGCCTACACGCGCTTTACGCCCAGTAATTCC
+
FFFFFFFFFFFFFFFFFFFFFFFFFFFFFFFF:FFFF,,FFFFFFFFFFFFFFFFFFFFFFFFFFFFFFFFFFFFFFFFFFFFFFFFFFFFFFFFF,FFFFFFFFFFFFF:FFFFF:FFFFFFFF:FFFFFFFFFFFFFFFFFFFFFFFFFFFFFFFFFFFFFFFFFFFFF,F::FFFFFFFFFFFFFFFFFFFFFFFF:FF:FFFFFFFFFFFFFFFFFFFFFFFFFFFFFF:F::FFFFFFF:F:FFF
@A00920:152:HGHKKDRXX:2:2105:31539:26741 2:N:0:AGGAGTGG+TAAGACAC
GGACTACAAGGGTTTCTAATCCCGTTCGCTCCCCATGCTTTCGCCTCTCAGCGTCAGGCCAGGCCCAGCGTGTCGCCTTCGCCACTGGTGTTCCTCCGGATCTCTACGCATTTCACCACTACACCCGGAATTCCACACGCCTCTACCTGCCTCTAGCCCTGCAGTTCGCCCACGTCCTCGCCCGGTTGAGCCGGGCGCTTTCACGCACCACTTGCAGGACCGCCTACACGCGCTGTACACCCAGTAAATC
+
FFFFFFFFFFFFFFFFFFFFFFFFFFFFFFFFFFFFFFFFFFFFFFFFFFFFFFFFFFFFF:FFFFFFFF:FFFFFFFF:FFFFFF:FFFFFFFFFFFFF:FFFF:FFFFF:FFFF::FFFF,:FFFF,:,FFFFFFFFF,FFFFFFFFF:FFFFFFFFFFF:FFFFFFFFFF:FFFFFFFFFFFF:F:FFFFFF:FF,:FF:FFF,FFF:FFFFFFFF,FFF:F,FF:FFFFF,FFFFFFF:F,:,:F:
@A00920:152:HGHKKDRXX:2:2105:23782:26835 2:N:0:AGGAGTGG+TAAGACAC
GGACTACTCGGGTTTCTAATCCTGTTTGCTCCCCACGCTTTCGCACCTCAGCGTCAATATGTGTCCAGTGAGTCGCCTTCGCCACTGGTGTTCTTCCGAATATCTACGAATTTCACCTCTACACTCGGAATTCCACTCACCTCTCCACAATTCTAGCGATGCAGTCTTAAATGCAATTCCGGAGTTGAGCTCCGGGCTTTCACCTCTAACTTACAAAGCCGCCTACGTGCGCTTTACGCCCAGTAATTCC
+
FFFFF:FFFFFFFFFFFFFFFF:FFFFFFFFFFFFFFFFFFFFFFFFFFFFFFFFFFFFFFFFFFFFFF:FFFFFFFFFFFFFFFFFFF:FFFFFFFFFFFFFFFFFFFFFFFFFFFFFFFFFFFFFFFFFFF,FF:FFFFFFFFFFFFFFFFFFFF:FFFFFFFFFFFFF,FFFFFFFF:,FFFF,FFFFFFFFFFFFFFFFFFF:FFFFFFFFFFFFFFFFFFFF,FFFFFFFFFFFFFFFFF:FFFF
@A00920:152:HGHKKDRXX:2:2105:31855:27352 2:N:0:AGGAGTGG+TAAGACAC
GGACTACCGGGGTTTCTAATCCCGTTCGCTCCCCATGCTTTCGCCTCTCAGCGTCAGGTCAGGCCCAGCGTGTCGCCTTCGCCACTGGTGTTCCTCCGGATCTCTACGCATTTCACCACTACACCCGGAATTCCACACGCCTCTACCTGCCTCTAGCCCCGCAGTTCGGTCACGTCCTCGCCCGGTTGAGCCGGGCGCTTTCACGCGCCACTTGCAGGACCGCCTACACGCGCTTTACACCCAGTAAATC
+
FFFFFFFFFFFFFFFFFFFFFF:FFF:FFFFFFFFFFFFFFFF,:FFF:FF,F:FFFFFF:FF,FFFFFFFF:F:FFFFFFFFFFFF,F,FFFFF,FFF,FFFFFFFFFFFFFFFF,FFFFFFFFFFFFFFFF:FFFFFFFFFFFFFF:::FFFFFF:FF,FFFFFFFF,FFFF:,FFFFFFFFFFF,::FFFFFFFFF::FFFFFF,FFFF,FFF,,FF,FFF,,FFFFFFFF:FF,FFFF,F,FFF,:
@A00920:152:HGHKKDRXX:2:2105:13259:27962 2:N:0:AGGAGTGG+TAAGACAC
GGACTACTAGGGTATCTAATCCCGTTCGCTCCCCTAGCTTTCGCGGCTCAGCGTCAGGTGCAGCCCAGGGCGCCGCCTTCGCCTCTGGTGTTCCTCCGGATCTCTACGCATTTCACCACTCCACCCGGAATTCCACGCCCCTCTACTGCCCTCCAGCGGCCCAGTTTCGAACGGCCTCTCCCAGTTGAGCCGGGAGCTTTCACGTCCGACTTGGACCACCGCCTGCCCGCGCTTTACGCCCAGTAAATCC
+
FFFFFFFFFFFFF,FFFFFFFFFFFFFFFFF:FFFFFFFFFFFFFFFFFFFFFFFFFFF:FFFFFFFF,FFFFFFFFFFFFFF,FFFFFFFFFFFFFFFFFFFFFFFFFFFFFF::F:FFFFFFFFFFFFFFFFFFFFFFFFFFFF,FFFFFFFFFF:FFFF:F,,FFF:FFFFFFFFFFFF:FFF:,FFFFFFFFF:FFFFFFFFF,FFFF,FFFFFFFFFFFFF:FFFFFFFFFFFFFFF:FF:FFFF
@A00920:152:HGHKKDRXX:2:2105:20003:28808 2:N:0:AGGAGTGG+TAAGACAC
GGACTACTCGGGTTTCTAATCCTGTTTGCTCCCCACGCTTTCGTGCATGAGCGTCAGTATCGGCCCAGGGGGCTGCCTTCGCCATCGGTGTACCTCCACATATCTACGCATTTCACTGCTACACGTGGAATTCCACCCCCCTCTGCCGTACTCTAGCAGTGCAGTCACAAGCGCAGTTCCCAGGTTAAGCCCGGGGATTTCACACCTGTCTTACACAACCGCCTGCGCACCCTTTACGCCCAGTAATTCC
+
FF:FFFFFFFFFFFFFFFFFFFFFFFFFFFFFFFFFFFFF,FFFFFFFFFFFFFFFFF,:FFFFFFFFFFF,,FFFFFFFFFF::FFFFF:,FFFFFFFF:FFFFFFFFFFFFF,FFF,FFFFFF,FFFFFFFFF:FFFFFFFFFFFF,F::F,FFF,FFFFFFFFFFFF,FFFFFFFFFFFFFFFFFFFFFFFFFFFFFF,FFFFFFFFFFFFFFFFFFFFFFFFFF:FFFFFF:FFFF:FFFFFFF:F
@A00920:152:HGHKKDRXX:2:2105:18313:29105 2:N:0:AGGAGTGG+TAAGACAC
GGACTACAGGGGTATCTAATCCCGTTCGCTCCCCTAGCTTTCGCGTTTGAGCGTCAGGTACAGTCCAGGTGGCCGCTTTCGCCACTGGTGTTCCTCCCGATATCTACGAATTTCACCTCTACACCGGGAATTCCGCGACCCCCTCCAACACTCGAGCTCCCCAGTTTCCAATGCAGTTCCACGGTTGAGCCGTGGGCTTTCACACCAGACTTGTAGAGCCACCTACACCCCCTTTACGCCCAATAATTCC
+
FFFFFFFFFFFFFFFFFFFFFFFFFFFFFFFFFFF,FFFFFFF::FFFFFFFFFFFFFF:FFFFFFFFFFFFFFFFFFFFFFFFF,FFFFFFFFFFF:FFF:FFFFFFFFFFFFFFFFFFFFFFFFFFFFFFF,,FFFFFFFFFFF::FFFFFFFFFFFFFFF:F:FFFFFFFFF,FFFFF:FFFFFFFF,,FFFFFFFFFFFFFF,FFFFF,,F:,:FFFFFFFFFF,F:FFFFFFFFFF,:FFFFFFF
@A00920:152:HGHKKDRXX:2:2105:24966:29324 2:N:0:AGGAGTGG+TAAGACAC
GGACTACCAGGGTTTCTAATCCCGTTCGCTCCCCTAGCTTTCGCATCTGAGCGTCAGAAACGGTCCAGAAGGTCGCCTTCGCCACGGGTATTCCTCCCGATATCTACGCATTTCACCACTACACCGGGAATTCTACCTTCCTCTACCGCCCTCGAGCCGCACAGTTTTGAACGTCCCCTCCCAGTTGAGCCGGGAGATTTCACATCCAACTTGTGCGGCCGCCTGCATACGCTTTACGCCCAGTAATTCC
+
FFFFFFF:FFFFFFFFFFF,FFFFFFFFFFF:FFFFFFFFFFFFFFFF:FFFFFFFFFFFFFFFFF:FFFFFFFFFFFFFFF::FFFFFFFFFFFFFFF:FFFF:FFFFFFFFFF:F:F::FFFFFFFF,F,FFFFFFFFFFFFFFFFFFFFFFFFFF:FFF,FF:FFFFFF:FFFFFFF:FFF:F:,FFFFFFFF,F:FFFFFFFF:,FFFFFFF::FFFFFFFFFFFFFFFFFF:FFFFFFF:,FFFF
@A00920:152:HGHKKDRXX:2:2105:5710:29387 2:N:0:AGGAGTGG+TAAGACAC
GGACTACTGGGGTATCTAATCCGGTTTGCTCCCCACACTTTCGCGCCTCAGCGTCACGTGTTGTCCAGCGAGCTGCCTTCGCAATGGGTGTTCCTACCAGTATCTACGCATTCCACCGCTACACTGGTAATTCCACTCGCCTCTCCAACCGTCCAGTCTGCCAGTATCCAACGCAGTGCTGGGGTTGAGCCCCAGTCTTTAACATCGGACTTAACAAACCGCCTACGCGCCCTTTACGCCCAGTGATTCC
+
FFFFFFFFFFFFFFFF:FFFFFFFFFFFFFFFFFFFFFFFFFFFFFFFFFFFFFFFFFFFFFFFFFF:FFFFFFFFFFFFFFFFFFFFFFFFFFFFFFFFF,FFFFFF:FFFFFFFFFFFFFFFFFFFFFFFFFFFFFFFFFFFFFF:F:FFFFFFFFFFFFFFF:FFFFFFFFFFFFFFFFFFFFFFFFFFFFFFFFFFFFF:F:FF:FF:FFFFFF:FF:FF:,F:FFFFFFFFFFFFFFFFF::FFF
@A00920:152:HGHKKDRXX:2:2105:28556:29778 2:N:0:AGGAGTGG+TAAGACAC
GGACTACTAGGGTTTCTAATCCTGTTTGCTCCCCACGCTTTCGCACCTCAGCGTCAGTACCGGACCAGTGGGCCGCCTTCGCCACCGGTGTTCTTCCTAATATCTACGAATTTCACCTCTACACTAGGAATTCCACCCACCTCTTCCGGACTCGAGACCAACAGTATCAAAGGCAGTTCCGAGGTTGAGCCCCGGGATTTCACCCCTGACTTGAAAGTCCGCCTACGTGCGCTTTACGCCCAGTGATTCC
+
FFFFFFFF:FFFFFFFFFFFFFFFFFFFFFFFFFFFFFFFFFFFFFFFFFFFFFFFFFFFFFFFFFFFFFF::FFFFFFFFFFFFFFFFFFFFFFFFFFFFFFFFFFFF:FFFF,FFFFFFFF,FF:F,FFFFFFFFFFFFFFFFFFFFFFF:F,FFFFFFFFFFFFFFFFFFF:FFFFFFFFFFFFFFFFFFFFFFFFFFF:FFFFF:FF:FFFFFFFFFFF:FFFFFFFF:FF:FFF:FFFFF,:FF:
@A00920:152:HGHKKDRXX:2:2105:11840:29825 2:N:0:AGGAGTGG+TAAGACAC
GGACTACAGGGGTTTCTAATCCCGTTCGCTACCCTGGCTTTCGCGGCTCAGCGTCAGGTGCAGCCCAGGGCGCCGCCTTCGCCTCTGGTGTTCCTCCGGGTCTCTACGCATTTCACCACTCCACCCGGAATTCCACGCCCCTCTGCTGCCCTCTAGCTGTCCAGTTTCGAACGGCCTCTCCCGGGTGAGGCGGGAGCGTTCACGTCCGACTGGAACAGCCGCCTGCCCGCGCTTTGCGCCCAGGCGCTCC
+
F:FFFF,,F:,F,:FFFFFFFFFF:FFFFFFFFF:FF:F,FFF:FFF:FFF::::F:FFFFFFFFFFFFFFFFF:,F:FFFFFFFFFF,FFFFF,FFFF,FFFF:,FFFFF:,:FFFFFFFFFFFF,F:F,FFF,F,:FFFFF,FFFFFFFFFFF::FFF,FFF:,::F,:FF::::FF:,,FFF,::,,FFFFFF::,F,,FFFFFFF::FFF,,FFFFF,FFFFFFFF:F,::,FF:,:,F,,,,FF:
@A00920:152:HGHKKDRXX:2:2105:29912:29841 2:N:0:AGGAGTGG+TAAGACAC
GGACTACTGGGGTATCTAATCCCGTTCGCTCCCCATGCTTTCGCCTCTCAGCGTCAGGTCAGGCCCAGCGTGTCGCCTTCGCCACTGGTGTTCCTCCGGATCTCTACGCATTTCACCACTACACCCGGAATTCCACACGCCTCTACCTGCCTCTAGCCCCGCAGTTCGGTCACGTCCTCGCCCGGTTGAGCCGGGCGCTTTCACGCGCCACTTGCAGGACCGCCTACACGCGCTTTACACCCAGTAACTC
+
:,F::F,FFF::F:FF:FFF:FFF:,FFF:FF::FF::FF,FFFFFFFF,,F:,F::FFFFFFF::F,FFFFFFF:FFF,F,FFFFFF,FFFFFFFFFFFFFFF:FFF,F:FFFFFFF:FF,:FFFFF:F:FF:FFFFFF:FFFFFFFF:FFFFF:FFF,:FFF,FFFFFFFFFFFFFFFFFFFF,F,:FFFF::FFFF:FFFFFFFFFFFFFFFFFFFFFFFFFFFFFFFFFFFFFFFF,FFFFFFF,F
@A00920:152:HGHKKDRXX:2:2105:29351:30248 2:N:0:AGGAGTGG+TAAGACAC
GGACTACCGGGGTATCTAATCCTGTTTGCTCCCCACGCTGTCGCGCCTCAGCGTCAGCAACAGCCCAGCAGGCCGCCTTCGCCACTGATGTTCTTCCCGATCTCTACGCATTCCACCGCTACACCGGAAATTCCACTTCCCTCTACCGTACCCTAGCTATTCAGTCTCGAATGCAATTCCCAGGTTGAGCCCGGGGCTTTCACACCCGACTTAAATAACCGTCTACGCACGCTTTACGCCCAGTAATTCC
+
FFFFFFFFFFFF:FFFFF:FFFFFFFFFFFFFFFFFFFFFFFFF,FFFFFFFFFF:FFFF:FFFFFFFFFFFFFFFFFFFFFFFFFFFFFFFF:FFFFFFFFF:FFFFFF,FF:FFFFFFFFFFF,FFFFF,FF,FFFFFFFFFFF,FFFF,FFFFFFFFFFFFFFFFFFFFFFFFF:FFFFFF:F,FFFFFFFFFF,FFFFFFFF:FFFF,F,FFFFF:F,FFF,F:FF:FFF:FFF:FFFFFFFFFFF
@A00920:152:HGHKKDRXX:2:2105:19651:30264 2:N:0:AGGAGTGG+TAAGACAC
GGACTACCGGGGTTTCTAATCCTGTTTGCTCCCCACGCTTTCGCACCTCAGCGTCAATACTTGTCCAGCGAGTCGCCTTCGCCACTGGTGTTCTTCCGAATATCTACGAATTTCACCTCTACACTCGGAATTCCACTCGCCTCTCCAAGATTCTAGCACTGCAGTTTCAGAGGCAGTTCCGGGGTTGAGCCCCGGGATTTCACCCCTGACTTGCTGCGCCGCCTACGTGCGCTTTACGCCCAGAATTTCC
+
FFFFF,FFFFFFFFF:FF,FFF:F,FFFFFFFFFF:FFFFFFFFFFFFFFFFFFFFF,FFFFFFFFFFFFFFFFFFF,:FFFFFFFFF:F::FFFFFFFFFFFF,FFF:FFFF:FFF:F:F:FFFFFFFFFFFFFFFFFFFFFFFFFFFFF,FFFFFFFF:F:FFFFFFFFFFFFFFF,:FFFFF:FFFF:FFF:FFFFFFFFFFF:,FFF:FFFFFFFFFFF,FFF,F,FFFFFF,FFFFFF,:FFFFF
@A00920:152:HGHKKDRXX:2:2105:31060:31673 2:N:0:AGGAGTGG+TAAGACAC
GGACTACCAGGGTTTCTAATCCTGTTTGCTCCCCACGCTTTCGCGCCTCAGCGTCAGTTACAGACCAGAAAGCCGCCTTCGCCACTGGTGTTCCTCCACATCTCTACGCATTTCACCGCTACACGTGGAATTCCGCTTTCCTCTTCTGTACTCAAGCCTCTCAGTTTCCAATGACCTTCCCCGGTTGAGCCGGGGGCTTTCACATCAGACTTAAAAGGCCGCCTGCGCGCGCTTTACGCCCAATAATTCC
+
FFFFFFFFFFFFFFFFFFFFFFFFFFFFFFFFFFFFFFFFFFFFFFFFFFFFFFFFFFFFFFF:FFFFFFFFFFFFFFFFFFFFFFFFFFFFFFFFFFF:FFFFFFFFFFFFFFFFFFFFFFFFFFFFFFFFFFFFFFFFFFFFFFFFFFFFFFFFFFFFFFFFFFFFFFFF::FFFFFFFFFFFFFFF:FFFFFFFFFF:FF:,FFFFFFFFFFFFFFFFFFFFFFFFFFFFFF:FFFFFFFFFFFF,F
@A00920:152:HGHKKDRXX:2:2105:32280:32095 2:N:0:AGGAGTGG+TAAGACAC
GGACTACTGGGGTTTCTAATCCCGTTTGCTCCCCTGGCTTTCGCGCCTCAGCGTCAGTGTCGGCCCAGCAACCCGCCTTCGCCTCAGGTGTTCTTCCCAATATCTACGCATTTCACCGCTACACTGGGAATTCCGGTTGCCCCTTCCGCACTCTAGCTCAGCAGTTTCGAAAGCCATTCCGGGGTTGAGCCCCGGGATTTCACCCCCGACTTAATAATCCGCCTACGTGCGCTTTACGCCCAGTAATTCC
+
FFFFFFFFFFFFFFFFFFFFFF::FFFFFFFFFFFFFFFFFFFFFFFFFFFFFFFFFFFFFFFFFFFFFFFFFFFF,FFFFFFFF:FFFFFF:FF:FFFFFFFFFFFFFFFFFFFFFFFFFFF:FFFFF:FF:FFFFFFFFFFFFFFFFFFFFFFFFF:FFFFFFFFFFFF,FFF:FFFF:FFFFFFF:FF:FFFFFFFFFFFFFFFFFFFFF:FF:FFFFFFFFFFFFFFFFFF:FFFFFF:FFFFFFF
@A00920:152:HGHKKDRXX:2:2105:14859:32706 2:N:0:AGGAGTGG+TAAGACAC
GGACTACACGGGTATCTAATCCTGTTTGCTCCCCACGCTTTCGCGCCTCAGCGTCAGATCCAGCCCAGTTGGCCGCCTTCGCCACAGGTGTTCTTCCCGATATCTACGAATTTCACCTCTACTTGGGGAATTCCGCCATCCTCTCCGGCACTCAAGCTCTGCAGTTTCGGGCGCACTTCCTCGGTTGAGCCGAGGGCTTTCACACCCGACTTGCAAAGCCGCCTACACGCGCTTTACGCCCAATAATTCC
+
FFFFFFFFFFFFFFFFFFFFFFFFFFFFFFFFFFFFFFFFFFFFFFFFFFFFFFFFFFFFFFFFFFFFFFFFFFFFFFFFFFFFF,FFFFFFFFFFFFFFF:FFFFFFFFFFFFFFFFFFFFFFFFFFFFFFFFFFFFFFFFFFFFFFFF:FFFFFFFFFFFFFFFFFFFFFFFF:FFFFFFFFFFFFFFFF:FFFFFFFFFFFFFFF:F:FF:FFFF:FF:FF,FFFFFFFFFFFFFFFFFF,FFFFFF
@A00920:152:HGHKKDRXX:2:2105:7581:33786 2:N:0:AGGAGTGG+TAAGACAC
GGACTACTAGGGTTTCTAATCCTGTTTGATCCCCACGCTTTCGTGCCTCAGTGTCAATGACACCATAGTAAGCTGCCTTCGCAATTGGTGTTCTGTGACATATCTATGCATTTCACCGCTACTTGTCACATTCCGCATACCTCTAGTGTATTCAAGCCCATCAGTATCAAGGGCACTGCGATAGTTAAGCTACCGTCTTTCACCCCTGACGTAACAGGCCAGCTACGCACCCTTTAAACCCAATAAATCC
+
FFFFF:FFFFFFFFFFFFFFFFFFFFFFFF:FFFFFFFFFFFFFFFFFFFFFFFFFFFF,FFFFFFFFFFFFFFFFFFFFFFF,FF,FFFFFFFFFFFFFFFFF,,FFFFFFFF:FFFFFFFFFFF:FFFFFFFFF,FFFF:FFFFFFFFFFFFFFFFFFFFFFFFFF,FFFFF:FFF,FFFF,F:FFF,FFFFFF,:FFF:FFF,,FF,,F:F::FFF,:,FF,,FF:::,FFF,F:,F:,F,:F:,FF
@A00920:152:HGHKKDRXX:2:2105:7030:34084 2:N:0:AGGAGTGG+TAAGACAC
GGACTACTCGGGTTTCTAATCCCGTTCGCTCCCCATGCTTTCGCCTCTCAGCGTCAGGTCAGGCCCAGCGTGTCGCCTTCGCCACTGGTGTTCCTCCGGATCTCTACGCATTTCACCACTACACCCGGAATTCCACACGCCTCTACCTGCCTCTAGCCCCGCAGTTCGGTCACGTCCTCGCCCGGTTGAGCCGGGCGCTTTCACGCGCCACTTGCAGGACCGCCTACACGCGCTTTACACCCAGAAAATC
+
FFFFFFFFFFFFFFFFFFFFFFFFFFFFFFFFFFFFFFFFFFFFFFFFFFFFFFF,FFFFFFFFFFFFF:FFFFFFFF,FFFFFFFFFFFFFFFFFFFFFFFFFFFFFFFFFFFFFFFFFFFFFFFFFFFFFFFFF,FFFFFFFFFFFFFFFFFFFFFFFFFFF::FFFFFFFFFF:F:FFFFFFFFFF::FF:FFFFFFFFFFFFFFFFFFF:FFFF:FFFF:FFFFFFFF:F::F,:F,FFF,,,:FF
@A00920:152:HGHKKDRXX:2:2105:5683:34162 2:N:0:AGGAGTGG+TAAGACAC
GGACTACTGGGGTATCTAATCCCGTTCGCTCCCCACGCCTTCGCGCCTCAGCGTCAGGCCAGGTCCAGTCGGCCGCCTTCGCCACTGGTGTTCCTCCCGATATCTACGCATTTCACCACTACACCGGGAATTCCACCGACCTCTCCCTGCCTCCAGTTGGCCCGTTTCGGACGACCCTCCCCCGTTAAGCGGGGGGCTTTCACGCCCGACGCGACCAACCGCCTGCGCGCCCTTTACGCCCAGTAACTCC
+
FFFFFFFFFFFFFFFFFFFFFFFFFFFFFFFFFFFFFFFFFFFF:FFFFFFFFFFFFFFF:FFFFFFFFFFFFFFFFFFFFFFFFFFFFFFFFFFFFFFFF:FFFFFF,FFFFFFFFFFFFFFF,FF:FFFFFFFFFFFFFFFFFFFFF:FFFFF:F:F,FFF::F,FFFF:FFF:FFFF,FF:FFFF,FF,F::FF,FFF:,FFFFFF:,::FFFFFFF:FFFF:FFF:FF:FFF,FF:F:FFFFFFFF
@A00920:152:HGHKKDRXX:2:2105:26368:34162 2:N:0:AGGAGTGG+TAAGACAC
GGACTACCGGGGTTTCTAATCCTGTTTGCTCCCCACGCTTTCGCGCCTCAGCGTCAATTACGGGCCAGATAGCCGCCTTCGCCACCGGTGTTCTTCCCAATATCTACGAATTTCACCTCTACACTGGGAATTCCACTATCCTCTCCCGCATTCAAGCTCATCAGTATCAAGCGCAGCCCCCAGGTTGAGCCCGGGAATTTCACGCCTGACTTGATAAGCCGCCTACGCGCCCTTTACGCCCAGTAATTCC
+
FFFFFFFFFFFFFFFFFFF:FFFFFFFFFFFFFFFFFFFFFFFFFFFFFFFFFFFFFFFFFFFFFFFFFFFFFFFFFFFFFFFFFFFFFFFFFFFFFFFFFFFFFFFFFFFFFFFFFFFFFFFFFFFFFFFFFFFFF:FFFFFFFFFFFFFFFFFFFFFFFFFFFFFFFFFFFFFFFFFF:FFFFFFFFFFFFFFF:FFFFFFFFFFFFFFFFFFFFFFFFF:FFFFFFFFFFFFFFFFFFFFFFFFFFF
@A00920:152:HGHKKDRXX:2:2105:16278:34757 2:N:0:AGGAGTGG+TAAGACAC
GGACTACAGGGGTTTCTAATCCTGTTTGATCCCCACACTTTCGTGCCTCAGCGTCAGTTGAAGTCTAGTAAGCTGTCTACACTATCGGTGTTCTTGACGATATCTAAGCATTTCACCGCTACACCGTCAATTCCGCCAACCTCAACTTTACTCAAGTCATACAGTATCAATGCCACCCTCCCGGTTAAGCCGGGATATTTCAGCACTGACTTATACAACCGCCTACGCACCCTTTAAACCCAATAAATCC
+
FFFFFFFFFFFFFFFFFFFFFFFFFFFFFFFFFFFFFFFFFFFFFFFFFFFFFFFFFFFFFFFFFF,FFFFFFFFFFFFFFFFFFFFFFFFFFFFFFFFFF:FFFFFFFFFFFFFFFFFFFFFFFFFFFFFFFFFFFFFFFFFFFFFFF:FFFFFFFFFFFFFF::FFFFF,FFF::F:FFFFFFFFFFFFF:FFFFFFFF,::FFFFFFFFFF:FF:FFFFFF,:FFFF:F:FFFFF:FFFF,FF:FFF
@A00920:152:HGHKKDRXX:2:2105:16712:34945 2:N:0:AGGAGTGG+TAAGACAC
GGACTACTAGGGTTTCTAATCCTGTTTGCTCCCCACGCTTTCGTGCATGAGCGTCAGTGTTGGCCCAGAAGGCTGCCTTCGCCATCGGTGTTCCTCCACATCTCTACGCATTTCACCGCTACACGTGGAATTCCACCTTCCTCTGCCACACTCGAGCCACGTAGTTTCGAGCGCAATTCCCAAGTTAAGCTCGGGGATTTCACACTCGACATGCGCGGCCACCTGCGCACACTTTACGCCCAGTAATTCC
+
FF:FFFF:,FFFFFFFFFFFFFFFFFFFFFFFF:FFFFFFFFFFFF,FFFF::F:FFFFFFF::FFFFFF:FF:FFFFF:FFFFFFFFF:FFFFFFFFF:FFFFF:F:FFFFFF:F,FFFFFFFF,:FFFFFFFF:F,,FFF:FFF::FFFFFFFFF,,F,FF:FF:FF,,FFFFFFFFFFF:FFFFFFFFFF:FFFFFFFF:FFF:FFF,,,::FFFFF:FFFFFFF::,FFFF:FFFFFFFF:FFFFF
@A00920:152:HGHKKDRXX:2:2105:13566:35728 2:N:0:AGGAGTGG+TAAGACAC
GGACTACTGGGGTATCTAATCCTGTTTGATCCCCACACTTTCGTGCCTCAGCGTCAGTTAGAGTTTAGTTAGCTGCCTTCGCTATCGGTGTTCTTGACGATATCTAAGCATTTCACCGCTACACCGTCAATTCCGCCAACCTCAATTCTACTCAAGCCCTACAGTATCAATGCCACCCTCCCGGTTAAGCCGGGATATTTCAGCACTGACTTATAAGGCCGCCTACGCACCCTTTAAACCCAATAAATCC
+
FFFFFFFFFFFFFFFFFFFFFFFFFFFF:FFFFFFFFFFFFFFFFFFFFFFFFFFFFFFFFFFFFFFFFFFFFFFFFFFFFFFFFFFFFFFFFFFFFFFFFFFFFF:FFFFFFFFFFFFFFFFFFFFF:FFFFFFFFFFFFFFFFFFFFFFFFFFFFFFFFFFFFFFFFFFFFFFFFFFFFFFFF::F:FFFFFFFFFFFF:FF:FFFFFFFFFFFFF:F:FFFFFFFFFFFF:FFFFFFFFFF:FF:,F
@A00920:152:HGHKKDRXX:2:2105:27462:36057 2:N:0:AGGAGTGG+TAAGACAC
GGACTACTCGGGTTTCTAATCCTGTTTGCTCCCCACGCTTTCGTGCCTCAGTGTCAGTGCTGGTCCAGATGGCCGCCTTCGCCACGGATGTTCCTCCCGATCTCTACGCATTTCACTGCTACACCGGGAATTCCGCCATCCTCTACCGCACTCCAGTGACCCAGTTTCCAATGCCATTCCCAGGTTGAGCCCAGGGCTTTCACATCAGACTTAAACCACCACCTACGCACGCTTTACGCCCAGTAATTCC
+
FFFFFFFFFFFFFFFFFFFFFFFFFFFFFFFFFF:FFFFFFFFFFFFFFFFFFFFFFFFFFFFFFFFFFFFFFFFFFFFFFFFFFFFFFFFFFFFFFFFFFFFFFFFFFFFFFFFFFFFFFFFFFFFFFFFFFFFFFFFFFFFFFFFFFFFFF:FFFFFFFFFF:FFFF,FFFFF:FFFFFFFFFFFFFFFFFFFFFFFFFFFFFFFF,:FFF,FFFFF:FFFFFFFFFFFFFFFFFFFFFFF:F:FFFF
@A00920:152:HGHKKDRXX:2:2105:20889:36323 2:N:0:AGGAGTGG+TAAGACAC
GGACTACAAGGGTTTCTAATCCCGTTCGCTCCCCATGCTTTCGCATCTCAGCGTCAGGTCAGGCCCAGCGTGTCGCCTTCGCCACTGGTGTTCCTCCGGATCTCTACGCATTTCACCACTACACCCGGAATTCCACACGCCTCTACCTACCTCTAGTCGCGCAGTTCGATTGCGTCCTCGCCCGGTTGAGCCGGGCGCTTTCACGCCTCACTTGCACGACCGCCTACACGCGCTTTACACCCAGTAAATC
+
F:FFFFFFFFFFF,FFFF:FFFFFF:FFFFFFFFF:FFFFFFFFFFFFFF:FFFFFFFFFFFFFFFFFF:F:FFFFFFFFFFFFFFFFFF:FF::FFFFFFFFFFFF:FFFFFFFFFFF::FFFFFFFFFFFFFF,:FFFF,:FFFFFFFFFFFF:F:FFFFFFF:FFFF::FF,FFFFFFFFFF:FFFFFFF,FFFFF,F:FFFFFFFFFFF:FFF:FFF:F,,FFF:FFFFF::FF:FFFFFFF,,F,
@A00920:152:HGHKKDRXX:2:2106:32931:1470 2:N:0:AGGAGTGG+TAAGACAC
GGACTACAGGGGTTTCTAATCCCGTTTGCTCCCCTCGCTTTCGCTCCTCAGCGTCAATCTCGGTCCAGGATGCCGCCTTCGCCACCGGTATTCCTCCAGATATCTACGCATTTCACCGCTACACCTGGAATTCTGCATCCCTCTCCCGAATTCAAGCCTTCCAGTATCCGACGCAGTTCCCAGGTTAAGCCTGGGGATTTCACGTCGGACTTAGTTGGCCGCCTACGAGCCCTTTACGCCCAGTAATTCC
+
FFFFF:F:,FFFF,FFFF:FFFFFFFFFFFFF:FF,FFFFFFFF,F,FFFFFFFFF:,,:F:FFF:,FF,FF:FFFFFFFFFFFFFFFF:FF:FFF:FF,FFF:FF:FF:FFFF,:FF:F,F,:FFFF:,FF:FFFFFFFFFFFFFFFFFFF:F,F:F,FFF,FFFFF:FF:F:FFFF:FF,FFF:,,F::FFFFFF,FF:,FFF,FFFFF::F:FFFF,F::F,,FFF::,:,FF:FFFFFF:FFF:FF
@A00920:152:HGHKKDRXX:2:2106:16369:1595 2:N:0:AGGAGTGG+TAAGACAC
GGACTACCCGGGTTTCTAATCCCGTTCGCTCCCCTGGCTTTCGTTCCTCAGCGTCAGCAATGCCCCAGATAGCCGCTTTCGCCACAGGTGTTCCTCCCGATATCTACGCATATTACCGCTACACCGGGAATTCCGCTATCCTCTGACACGCTCAAGCATGACAGTTTCGGATCCAGTTCCGGAGTTGAGCCCCGGGATTTCAAATCCGACTTGCCACGCCGCCTACGAACGCTTTACGCCCAGTGATTCC
+
FFFFFFFFFFFFFFFFF,FFFFFFFFFFFFFFFFFFFFFFFFFFFFFFFFFFFFFFFFFFFFFFFFFFFFFFFFFFFFFFFFFFFFFFFFFFFFFFFFFFFF:FFFFFFFFFFFFFFFFFFFFFFFFFFFFFFFFFFFFFFFFFFFFFFFFFFFFFFFFFFFF:FFFFFFFFFFFF,FFFFFFFFFFFFFFFFFFFFFFFFFFFFF,FFFFFFFFFFFFFFFFFFFFFFFFFFFFFFFFFF:FFFF:FFF
@A00920:152:HGHKKDRXX:2:2106:15383:1642 2:N:0:AGGAGTGG+TAAGACAC
GGACTACTGGGGTATCTAATCCCGTTCGCTCCCCTAGCTTTCGCGCCTCAGCGTCAAGAATGGGCCAGGTAGTCGCCTTCGCCACTGGTGTTCCTCCCGATATCTACGCATTTCACCACTACACCCGGAATTCCACACGCCTCTACCTGCCTCTGCCTGTTTCCAGTCTCCCAGTTTGGCACGTCCTCGCCCGGTTGAGCCGGGCGCTTTCACGCGCCACTTGCAGGACCGCCTACACGCGCTTTACACC
+
FFFFFFFFFFFFFFFFFFFFFFFFFFFFFFFFFFFFF:FFFFFFFFFFFFFFFFFFFFFFFFFFFFFFFFFFFFFFFFFFFFFFFFFFFFFFFFFFFFFFFFFFFF:FFFFFFFFFFFFFFFFFFFFFF:F:FFFFFFFFFFFFFFFFFFFFFFFFFFFF:FFFFFFFFFF:F:FFFFFFFFFFFF:FFFFFFFFFFFFFFFFFFFF:FFFFFFFFF:,:FFFFFFFF::FFFF,:,FFFFFFFF,F,F:
@A00920:152:HGHKKDRXX:2:2106:25527:1955 2:N:0:AGGAGTGG+TAAGACAC
GGACTACAGGGGTTTCTAATCCTGTTTGCTCCCCACGCTTTCGCACCTCAGCGTCAATACCAGTCCAGTGAGCCGCCTTCGCCACTGGTGTTCTTCCGAATATCTACGAATTTCACCTCTACACTCGGAATTCCACTCACCTCTCCTGGATTCAAGCGATGCAGTCTTAAAGGCAATTCCGGAGTTGAGCTCCGGGCTTTCACCTCTAACTTACAAAGCCGCCTACGTGCGCTTTACGCCCAGTAATTCC
+
FFFFFFF:FFFFFFFFFFFF:FFFFFFFFFFFFFFFFFFFFFFFFFFFFFFFFFFFFFFFFFFFFFFFFFFFFFFFFFFFFFF:FFFFFFFFFFFFFFFFFFFFFFFFFFFFFFFFFFFFFFFFFFFFFFFFFFFFFFF,FF:FFFFFFFFFFFFFFFFFF:FFFFFFFFFFFFFFFFFFFFFFFFFFFFFFFFFFFFF:,F,FFFF,FFFFFFFFFFFFFFFFFFFFFFFFFFFFFFFFFFFFFFFFFF
@A00920:152:HGHKKDRXX:2:2106:9073:2237 2:N:0:AGGAGTGG+TAAGACAC
GGACTACTGGGGTTTCTAATCCTGTTTGCTCCCCACGCTTTCGCGCCTCAGCGTCAGATCCAGCCCAGTTGGCCGCCTTCGCCACAGGTGTTCTTCCCGATATCTACGCATTCCACCGCTACACCGGGAATTCCACCAACCCCTACTGGTCTCTAGACATGCAGTATCGGGAGCAGCCCCGGAGTTGAGCCCCGGGATTTCACTTCCGACTTGCACACCCGCCTGCGCGCGCTTTACGCCCAGTAATTCC
+
FF:FFFFFFFFFFFFFFFFFFFFFFFFFFFFFFFFFFFFFFFFFFFFFFFFFFFFFFFFFFFFFFFFFFFFFFFFFFFFFFFFFFFFFFFFFFFFFFFFFFFFFFFFFFFFFFFFFFFF:FFFFFFFFFFFF:FFFFFFFFFFFFFFFFFFFFFFF:FFFFFFFFFFFFFFFFFFFFFFFFFFFFFFFF:FFFFFFFFFFFFFFFFFFFFFFFFFFFFFFFFFFFFFFFFFFFFF:,FFF:FFFFFFFFF
@A00920:152:HGHKKDRXX:2:2106:31024:2425 2:N:0:AGGAGTGG+TAAGACAC
GGACTACACGGGTTTCTAATCCTGTTTGCTCCCCACGCTGTCGCGCCTCAGCGTCAGCCACTGCCCAGCAGGCCGCCTTCGCCACTGGTGTTCTTCCGGATCTCTACGCATTCCACCGCTACACCCGGAATTCCACCTGCCTCTACAGTGCTCAAGTGAAGCAGTTCGCACGGCCGATCCGGGGTTGAGCCCCGGACTTTCACCACACGCTTACCCCACCGCCTACGCGCCCTTTACGCCCAGTGATTCC
+
FFFFFFFFFFFFFFFFFF,FFFFFFFFFFFFFFFFFFFFFFFFFFFFFFFFFFFFFFFFFFFFFFFFFFFFFFFFFFFFFFFFFFFFFFFFFFF:FFFF,FFFFFFFFFFFFFFFFFFFFFFFFFFFFFFFFFFFFFFFFFFFFFFFFFFFFFFFFFFFFFFFFFFFFFFFFFFFFFFFFFFFFFFFFFFFFFFF:FFFFFFF:,FFFFFFFFFFFFFFFFFFFFFFFFFF:FFF,F:FFFFFFFF,FFF
@A00920:152:HGHKKDRXX:2:2106:24930:2832 2:N:0:AGGAGTGG+TAAGACAC
GGACTACTAGGGTATCTAATCCTGTTTGCTCCCCACGCTGTCGCGCCTGAGCGTCAGAAACGGTCCAGTGAGACGCCTTCGCCACTGGTGTTCTTCCGAATATCTACGAATTTCACCTCTACACTCGGAATTCCACTCACCTCTACCGTACTCAAGTCCTCTAGTTTCAAGGGCAGTTCCAGAGTTGAGCACTGGGCTTTCACCCCAGACTAAAAGGACCGCCTGCGCACGCTTTACGCCCAGTAATTCC
+
FFFFFFFF,FFFFFFFFFFFFF:FFFFFFFFFFFFFFFF:FFFFFFFFFFFFFFFF,FFF:,F,FFFF:FFF,FFFFFFFFFF:FFFFFFFFFFFFFFFFFFFFFFFFFFFFFFFFFFFFFFFF,FFFFFFFF:FFFF:FFFF:FF,FFFFFFFFFFFFFFFFFF,FF:FFFFF,FFFFFFF:FFFFFFF,F,FF,FFFF:FFFFF:FF:F,FFFF:FFFFFFFF:F:FF,FFFFF:FFF:FFFFF:FFF
@A00920:152:HGHKKDRXX:2:2106:31132:3396 2:N:0:AGGAGTGG+TAAGACAC
GGACTACTCGGGTATCTAATCCTGTTTGATCCCCACACTTTCGTGCCTCAGCGTCAGTTGAAGTCTAGTAAGCTGTCTACACTATCGGTGTTCTTGACGATATCTAAGCATTTCACCGCTACACCGTCAATTCCGCCTACCTCGACTCCACTCAAGCCCATCAGTATCAATGCCACCCTCCCGGTTAAGCCGGGATATTTCAGCACTGACTTAATAGGCCGCCTACGCACCCTTTAAACCCAATAAATCC
+
FFFFFFFFFFFFFFFFFFFFFFFFFFFF:FFFFFFFFFFFFFFFFFFFFFFFFFFFFFFFFFFFFFFFFFFFFFFFFFFFFFFFFFFFFFFFFFFFFFFFFFFFFFFFFFFFFFFFFFFFFFFFFFFFF::FFFFFFFFFFFFFFFFFFFFFFFF,F:FFFFFFFFFFFFFF:FFF:F:FFFFF:FFF,F:FFFFFFFFFFFFFFFFFFFFF:,FFFFF,FFFFFFFFFFFFFFFF:FFF,FFFFFFFFF
@A00920:152:HGHKKDRXX:2:2106:1624:4116 2:N:0:AGGAGTGG+TAAGACAC
GGACTACTGGGGTTTCTAATCCTGTTTGCTCCCCACGCTTTCGTGCATGAGCGTCAGTGTCAGCCCAGAGACCTGCCTTCGCCATCGGTATTCCTCCTGATATCTACGCATTTCACTGCTACACGCGGAATTCCATCCCCCTCTGCCGCACTCCAGCGATGCAGTCACAAATGCAGTTCCCAGGTTGAGCCCGGGGATTTCACATCTGTCTTACATCACCGCCTGCGCACGCTTTACGCCCAGTAATTCC
+
FFFFFFFFFFFFFFFFFFFFFFFFFFFFFFFFFFFFFFF:FFFFFFFFFFFFFFFFFFF:FFFFFFFFFFFFFFFFFFFFFF:FFFFFF:FFFFFFFFFF:FFFFFFFFFFFFF:F,FFFFFFFFFFFFFFFFFFFF,FFFFFFF,FFFFFFFFFF:FFFFFFFFFFFFFFFFFFFFFFFFFFFFFFFFFFFFFFFFFF:FFF,FFFFFF:F,FFF:FFFFFFF:FFFFF:F,FFFF,FFFFFF,FFFFF
@A00920:152:HGHKKDRXX:2:2106:1307:5008 2:N:0:AGGAGTGG+TAAGACAC
GGACTACCAGGGTTTCTAATCCCGTTCGCTCCCCTAGCTTTCGCGGCTCAGCGTCAGGTGCAGCCCAGGGCGCCGCCTTCGCCTCTGGTGTTCCTCCGGATCTCTACGCATTTCACCACTCCACCCGGAATTCCACGCCCCTCTGCTGCCCTCTAGCTGTCCAGTTTCGAACGGCCTCTCCCGGTTGAGCCGGGAGCTTTCACGTCCGACTTGAACAGCCGCCTGCCCGCGCTTTACGCCCAGTAAATCC
+
FFFF,FFFFFFF,F:FFFFFFF,FFF:FFFF:FFFFFFFFFFFFFF:FFFFFFFFFFFFFFFFFFFFFFFFFFFFFFFF:FFFFFFFFFFFFFFFFFFFFFFFFFFFFFFFF:FFF:FFFFFFFFFFFFF,FFFFFFFFF,FFFFFFFFFFF:FFFFFFFF,FF,,F:FFFF::FFFFFFFFF:FFFF:FFFF,FF:FFFFFFFFF:F:FFFFF:FFFFFFF,FFFFFF:F:FF:FF,FFFF::,F,FFF
@A00920:152:HGHKKDRXX:2:2106:26205:5353 2:N:0:AGGAGTGG+TAAGACAC
GGACTACTGGGGTTTCTAATCCCGTTTGCTCCCCTGGCCTTCGTGCCTCAGCGTCAGGAACTGTCCAGAGACCCGCCTTCGCCACTGGTCTTCCTTACGATATCTACGCATTTCACCGCTACACCGTAAATTCCAGTCTCCTCTCCAGTCCTCAAGCACGGCAGTATCGAATGCAGTTTCGAAGTTAAGCCTCGAAATTTCACACCCGACTTACCGCGCCGCCTACGCACCCTTTACGCCCAATGAATCC
+
FFFFFFFFFFFFFFFFFFFFFFFFFFFFFFFFFFFFFFFFFFFFFFFFFFFFFFFFFFFFFFFFFFFFFFFFFFFFFFFFFFFFFFFFFFFFFFFFFFFFFFFFFFFFFFFFFFFFFFF:FFFFFFFFFFFFFFFFFFFFFFFFFFFFFFFFFFFFFFFFFFFFFFFFFFFFFFFFFFFFFFFFFFFFFFFFFFFFFFFFFFFFFFFFFFFFFF,FFFFFFFFFFFFFFFFFFFFFFFFFFFFFFFFFFF
@A00920:152:HGHKKDRXX:2:2106:10945:6637 2:N:0:AGGAGTGG+TAAGACAC
GGACTACTCGGGTTTCTAATCCCGTTCGCTCCCCACGCTTTCGCGCCTCAGCGTCAGGGCGGACCCAGAAGGCCGCCTTCGCCACGGGTGTTCCTCCTGATCTCTACGCATTTCACCGCTACACCAGGAATTCCACCTTCCCCTATCCCCCTCAAGATGCCCAGTATGCAACCCGGATCCCCGGTTGAGCCGGGGGCTTTCAGGCCACACTTAAACATCCGCCTACGCGCTCTTTACGCCCAGTAAATCC
+
FFF:FFFF:FFFFFFFFFFFFFFFFFFFFF:FFFFFFFFFF:FFFFFFFFFFFF::FFFFFFF:FFFF:FFFFFFFFFFFFFFFFFFFFFFFFFFF:F::FFFFFFFFFFFFFF:FFFFF,FFFFFFFF,FFFF:FFF:FF:FFFF:FFFFFFFFF:FFFFFFFFFFFFFFFFFFFFFFFFF:FFFFFFFFFFFFFFFFFFFFFFFFFFFFF:F,F:FFFFFFFFFFFFF:FFFFFFFFFF:FFFFFFFF
@A00920:152:HGHKKDRXX:2:2106:8612:6668 2:N:0:AGGAGTGG+TAAGACAC
GGACTACTGGGGTATCTAATCCTGTTTGCTCCCCACGCTTTCGCGCCTCAGCGTCAGTTGTGGTCCAGTAGGCCGCCTTCGCCACTGGTATTCTTCCCAATATCTACGAATTTCACCTCTACACTGGGAATTCTACCTACCTCTCCCACACTCTAGCCTTGCAGTTTCAAATGCAATTCCCGGGTTAAGCCCAGGGCTTTCACATCTGACTTGCAAAACCGCCTACGCGCCCTTTACGCCCAGTAAATCC
+
FFFFFFFFFFFFFFFFFFFFFF,FFFFFFFFFFFFFFFFFFFFFFFFFFFFFFFFFFFFFFFF:FFFFFFFFFFFFFFFFFFFFFFFFFFFFFFFFFFFFFFFFFFFFFFFFFFFFFFFFFFF:FFFFFFFFFFFFFFFFFFFF:FFFFFFFFFFFFFFFFFFFFFFFF:FFFFFFFFFFFFFFFFFFFFFFFFFFFFFFFFFFFFFFFFFFFFFFF:FFFFFF::FFFFFF:FFFFFFFFFFFFFFFFF
@A00920:152:HGHKKDRXX:2:2106:6506:7028 2:N:0:AGGAGTGG+TAAGACAC
GGACTACTCGGGTTTCTAATCCGTTTTGCTACCCACACTTTCGAGCATTAGCGTCAGGCTAGAGCCAGGAAGTCGCCTTCGCCGCTGGTGTTCCTTCCGATATCAACGCATTTCACCGCTACACCGAGAATTCCGATTGCCCCTTCTGCACTCTAGCAAAGCAGTATCATCTGACCGTTCCGAGTTAAGCCCGGAGATTTCACAGATGACTTGAATTGCCGCCTACGCGCCCTTTACGCCCAGTAAATCC
+
FFFFFFFFFFFFFFFFFFFFFFFFFFFFFFFFFFFFFFFFFFFFFFFFFFFFFFFFFFFFFFFFFFFFFF:FFFFFFFFFFFFFFFFFFFFFFFFFFFFFFFFFF:FFFFFFFFFFFFFFFFFFFFFFFFFFFFFFFFFFFFFFFFFFFFFFFFFFFFFFFFFFFFFFFFFFFFFFFFFFFFFFFFFFFFFFFFFFFFFFFFFFFFF:FFFFFFFFFFFFFFFFFFFFFFFFFFFFFFFFFFFFFFFFFF
@A00920:152:HGHKKDRXX:2:2106:11785:7435 2:N:0:AGGAGTGG+TAAGACAC
GGACTACTAGGGTTTCTAATCCTGTTTGCTCCCCACGCTTTCGCGCCTCAGCGTCAGATCCAGCCCAGTTGGCCGCCTTCGCCACAGGTGTTCTTCCCGATATCTACGCATTCCACCGCTACACCGGGAATTCCACCAACCCCTACTGGGCTCTAGACATGCAGTATCGGGAGCAGCCCCGGAGTTGAGCCCCGGGATTTCACTTCCGACTTGCACACCCGCCTGCGCGCGCTTTACGCCCAGTGATTCC
+
FF:FFFFFFFFFFFFFFFFFFFFFFFFFFFFFFFFFFF:FFFFFFFFFFFFFFFFFFFFFFFFFFFFF,FFF:FFFFFFFFFFFFFFFFFFFFFFFFFF:FF:,FFFFF,FFFFFFFF:F,FFF:FFFF:FFFFFFFFFFFFFFFFFFF,FFFFFFFFFFFFF:FFFFFFFFFF,FFFFFFFFFFFFFFFFFFFFF,FFFFF::FFFFFFFFFFFFFFFFFF:F:FFFFFFF:,FFFFFFFF:,FF:F:F
@A00920:152:HGHKKDRXX:2:2106:25491:8719 2:N:0:AGGAGTGG+TAAGACAC
GGACTACAGGGGTTTCTAATCCTGTTTGCTCCCCACGCTTTCGCACCTCAGCGTCAGATCTGGACCAGTTAGCCGCCTTCGCCACTGGTGTTCTTCCCAATATCTACGAATTTCACCTCTACACTGGGAATTCCACTAACCTCTTCCAGCCTCTAGGTTGCCAGTATCAAAGGCAGTTCTGGAGTTGAGCTCCAGGATTTCACCCCTGACTTAACAAACCGCCTACGTGCGCTTTACGCCCAGTAATTCC
+
FFFFFFFFFFFFF:FFFFFFFFFFFFFFFFFFFFFFFFFFFFFFFFFFFFFFFFFFFFF:F,FFFFFF:FFFFFFFFFFFFFFFFFFFFF:FFFFFFFF,F,FFFFFFFFF:FFFFFFFFFFFF,,FF:FFFFF:FF::FFFFFFF:::FFFFFFFFF:FFFFFFFFFFFF,F:FFFFFFFFFFFFFFFFFFFFFFFFFFFFF:FF,FFFFFFFF:,,FFFFFF,FF:FFFFFFF:FFFFF,F:FF,FFF
@A00920:152:HGHKKDRXX:2:2106:18032:9142 2:N:0:AGGAGTGG+TAAGACAC
GGACTACAAGGGTTTCTAATCCCGTTTGCTACCCTAGCTTTCGCGCCTCAGCGTCAATGTCGGTCCAGGAAGCCGCCTTCGCCACCGGTATTCCTCCAGATATCTACGCATTTCACCGCTACACCTGGAATTCTGCATCCCTCTCCCGCATTCAAGCCCGCCAGTATCAGAAGCAGTTCCCAGGTTGAGCCGGGGGATTTCACGTCAGACATAGAAGGCCGCCTACGAGCCCTTTACGCCCAGTAATTCC
+
FFFFFFF,FFFFFFFFFFF:FFFFFFFFFFFFFFFFFFFFFFFF,FFF,FFFFFFFFF,F,:F:FFFFFF,:FFFFFFFFFFFFF:F,F:FFFFF,:FFFFFFFFFFF:FF:FFFF:FF,FFFFFF::FFF:FFF::F:FFFFFFFF,:F:FF,FFF,F,:FFFFFFFFFF,FFFFFFFFFFFFFFFFFFF,FFFF:FFFFFF,,F:FFF:FF,FF,FFFFFF,:FF:FF,FFFFFFFFFFFFFFF,FFF
@A00920:152:HGHKKDRXX:2:2106:32334:9236 2:N:0:AGGAGTGG+TAAGACAC
GGACTACAAGGGTTTCTAATCCTGTTTGCTCCCCACGCTTTCGCGCCTCAGCGTCAGTTACAGTCCAGAGAGCCGCCTTCGCCACTGGTGTTCCTCCACATCTCTACGCATTTCACCGCTACACGTGGAATTCCGCTCTCCTCTTCTGCACTCAAGTTCCCCAGTTTCCAGTGCATCACGGGGTTGAGCCCCGCACTTAGACACCAGACTTAAAGAACCGCCTGCGCGCGCTTTACGCCCAATAATTCCG
+
:FFFFFFFFFFFFFFFFFFFFFFFFFFFFFFFFFFFFFFFFFFFFFFFFFFFFFFFFFFFFFFFFFFFFFFFFFFFFFFFFFFFFFFFFFFFFFFFFFFFFFFFFFFFFFFFFFFFFFFFFFFFFFFFFFFFFFFFFFFFFFFF:FFFFFFFFFF:FFFFFFFFFFFFFF:FFFFFFFFFFFFFFF:F:FFFFFFFF:FFFFFFFFF:F:,FF,FFFFF:FF:F:FFFFFFFF::FFF::FFF:FF:FF:
@A00920:152:HGHKKDRXX:2:2106:25427:10081 2:N:0:AGGAGTGG+TAAGACAC
GGACTACCCGGGTTTCTAATCCTGTTTGCTCCCCACGCTGTCGCGCCTCAGCGTCAGCAACAGCCCAGCAGGCCGCCTTCGCCACTGATGTTCTTCCCGATCTCTACGCATTCCACCGCTACACCGGGAATTCCACCTGCCTCTACTGTGCTCGAGCCTGACAGTTTAGAAGGCAGCCCTGCGGTTAAGCCGCAGGATTTCACCCCCTACTTACCAGGCCGCCTACGCGCCCTTTACGCCCAGTGATTCC
+
FFFFFFFFFFFFFFFFFFFFFFFFF:FFFFFFFFFFFFFFFFFFFFFFFFFFFFFFFFFFFFFFFFFFFFFFFFFFFFFFFFFFFFFFFFFFFFFFFFFFFFFFFFFFFFFFFF:FFFFFFFFFFFFFFFFFFFFFFFFFFFFFFFFFFFFFFFFFFFFFFF,FFFFFFFFFFFFFFFFFFFFFFFFFFFFFFFFFFFFFFFFFFFFF,FFFFFFFFFFFFFFFFFFFFFFFFFFFFFFFFFFFFFFFFF
@A00920:152:HGHKKDRXX:2:2106:4218:10363 2:N:0:AGGAGTGG+TAAGACAC
GGACTACTGGGGTTTCTAATCCTGTTTGCTCCCCACGCTGTCGCACCTGAGTGTCAGTATTGGGCCAGGTAGCCGCCTTCGCCACTGATGTTCCTCCCGATATCTACGCATTTCACCGCTACACCTGGAATTCTGCATCCCTCTCCCGGATTCAAGCCAATCAGTATCGGATGCAGTTCCCAGGTTGAGCCTGGGGATTTCACATCCGACTTAGCTGGCCGCCTACGAGCCCTTTACGCCCCGTAATTCC
+
FFF:F,:FFFFFFF:FFFFFFFFFFFFFFFFFFFFF:FFF:FF:FFF,F:FFFFFFFFFFFFFFFFFFFFFFF::,FFFFFFFFFF:FF:FFFFFFF:FFFF:FF:FFFFFFF,FFFFFF::::FFFFFFFFF:FFFFFFFFFFFFF:FFFFFFFFFFFFFFF:FFFFFFFFFFFF:FFFFFFFFFFF:FFFFFFFFFFFFFFF:FFFFFF,FFFFFFFF::FFFFFFFFFFFFFFFF,::,::F:FFFF
@A00920:152:HGHKKDRXX:2:2106:19289:10786 2:N:0:AGGAGTGG+TAAGACAC
GGACTACTGGGGTTTCTAATCCTGTTTGCTCCCCACGCTTTCGCGCCTCAGTGTCGGACCCGGCCCAGCTGGCCGCCTTCGCCACCGGTGTTCTTCCCAATATCTACGCATTCCACCGCTACACTGGGAATTCTACCAGCCCCTACCGGTCCCTAGATCCGCAGTATCGGATGCAGCCCCGGAGTTGAGCCCCGGGATTTCACGTCCGACTTACGATTCCACCTGCGCGCGCTTTACGCCCAGTAATTCC
+
FFFFFFFFFFFFFFFFF:FFFFFFFFFF:FFFFFFFFFFFFFFFFFFFFFFFFFFFF:FFFFFFFFFFFFFFFFFFFFFFFFFFFFFFFFFFFFFFFFFFF:FFFFFFFFFFFFFFFFFF:FFFFFFFFF:FFFFFFFFFFFF:F:FF:FFFFFFFFFFFFFFF::FFFFFFF:F:FFF:FF::FFFFFFFF:FFFF,FFF:FFFFF:FFFFFFFFFFFFFFFFFFF:FFFFF::FFFFF,,F:FFFFFF
@A00920:152:HGHKKDRXX:2:2106:27688:10833 2:N:0:AGGAGTGG+TAAGACAC
GGACTACAAGGGTATCTAATCCTGTTTGCTCCCCACGCTTTCGCGCCTCAGCGTCAGGTCCGGACCAGAGAGCCGCTTTCGCCACCGGTGTTCCACCCAATATCTACGAATTTCACCTCTACACTGGGTATTCCACCCTCCTCTTCCGGCCTCCAGCCTTGGTGTATCGGCCGCACCTCCGGGGTTGAGCCCCGGGCTTTCACAAGCCGACTGCCAAAGCCGCCTACGCGCCCTTTACGCCCAGTGATTC
+
FFFFFFFFFFFFFFFFFFFFFFFFFFFFFFFFFFFFFFFFFFFFFFFFFFFFFFF:FFFFFFFFFFFFFFFFFFFFFFFFFFFFFFFFFFFFFFFFFFFFFFFFFFFFFFFFFFFFFFFFFFFF:FFFFFFFFFFFFFFFFFFFFFFFFFFFFFFFFFFFFFFFFF:FFFFFFF:FFFFFFFFFFFFFFFFFFFFFFFF:FFFFFFFFFFF:FFF:F:FFFFFFFFFFFFFFF,FFFFFFFFFFFFF:FF
@A00920:152:HGHKKDRXX:2:2106:4860:10848 2:N:0:AGGAGTGG+TAAGACAC
GGACTACAGGGGTTTCTAATCCCGTTCGCTCCCCTAGCTTTCGCGGCTCAGCGTCAGGTGCAGCCCAGGGCGCCGCCTTCGCCTCTGGTGTTCCTCCGGATCTCTACGCATTTCACCACTCCACCCGGAATTCCACGCCCCTCTACTGCCCTCCAGCGGCCCAGTTTCGAACGGCCTCTCCCAGTTGAGCCGGGAGCTTTCACGTCCGACTTGGACCACCGCCTGCCCGCGCTTTACGCCCAGTAAATCC
+
FFFFFFFFFFFFFFFFFFFFFFFFFFFFFFFFFFFFFFFFFFFFFFFFFFFFFFFFFFFFFFFFFFFFFFFFFFFFFFFFFFFFFFFFFFFFFFFFFFF:FFFFFFFFFFFFF:FFFFFF:FFFFFFFFFFFFFFFFFFFFFFFFFFFFFFFFFFFFFFFFFFFFFFF:FFFFFFFFFFFFF:FFFFFFFFFFFFFFFFFFFFFFFFFFFFFFFFFFFFFFFFFFFFFFFFFFFFF:FFFFFFFF,FFFF
@A00920:152:HGHKKDRXX:2:2106:26422:10864 2:N:0:AGGAGTGG+TAAGACAC
GGACTACAAGGGTTTCTAATCCCGTTCGCTCCCCATGCTTTCGCATCTCAGCGTCAGGTCAGGCCCAGCGTGTCGCCTTCGCCACTGGTGTTCCTCCGGATCTCTACGCATTTCACCACTACACCCGGAATTCCACACGCCTCTACCTACCTCTAGTCGCGCAGTTCGATTGCGTCCTCGCCCGGTTGAGCCGGGCGCTTTCACGCCTCACTTGCACGACCGCCTACACGCGCTTTACACCCAGTAAATC
+
FFFFFFFFFFFFFFFFFFFFFFFFFFFFFFFFFFFFFFFFFFFFFFFFFFFFFFFFFFFFFFFFFFFFFFFFFFFFFFFFFFFFFFFFFFFFFFFFFFFFFFFFFFFFF:FFFFFFFFFFFFFFFFFFFFFFFFFFFFFFFFFFFFFFFFFFFFFFFFFFFFFFFFFFFFFFFFFFFFFFFFFFFFFFFFFFFFFFFFFFFFFFFFFFF:FFFFFFF:FFFFFFF:FF:FFFFFFFFF:FFFFFFFFFFF
@A00920:152:HGHKKDRXX:2:2106:28583:11475 2:N:0:AGGAGTGG+TAAGACAC
GGACTACACGGGTATCTAATCCCGTTTGCTACCCTAGCTTTCGCGCCTCAGCGTCAATCTCGGTCCAGGATGCCGCCTTCGCCACCGGTGTTCCTCCAGATATCTACGCATTTCACCGCTACACCTGGAATTCCACATCCCTCTCCCGAATTCGAGCCCGCCAGTATCACACGCAGTTCCCCGGTTGAGCCGAGGGATTTCACGTGTGACTTAGCAGGCCGCCTACGCGCCCTTTACGCCCAGTAATTCC
+
FFFFFFFFFFFFFFFFFFFFFFFFFFFFFFFFFFFFFFFFFFFFFFFF:FFFFFFFFFFFFFFFFFFFFFFFFFFFF:FFFFFFFFFF:FFFF:FFFFFFFFFFFF:FFFFFFF,FFF:FFF:FFFFFFFFF:FFFFFFFFFF:FFFFFFFFFFFFFFFF::FFFFFFFFFFFFFFFFFFFFFFF:F:FFFFFFFFFFFFF:FFFFFFF,F:FFFFFF:FFF:F:FFFFFF:,F:FFFFFF,FF,F,FFF
@A00920:152:HGHKKDRXX:2:2106:25337:11584 2:N:0:AGGAGTGG+TAAGACAC
GGACTACAGGGGTTTCTAATCCTGTTTGCTCCCCACGCTTTCGCGTTTTAGCGTCAGTCATTGTCCAGAAGGCCGCCTTCGCCACCGGTGTTCCGCTTGATATCTACGAATTTCACCTCTACACCAAGCATTCCGCCTTCCTCTACAAGACTCTAGCCTCGCAGTTTCGAGTGCACTTCCACGGTTGAGCCGTGGGATTTCACGCCCGACTTGCAAGGCCCCCTGCGCGCGCTTTACGCCCAGTAATACC
+
:FFFFFFFFFFFFFFFF:FFFF:,FFFFFFFFFFF,FFF:FFF:FF,FFFF,FFFFFF:FFFF,FFFFFFF,FFFF:FFFFFFFFFFFFF,FF,FFFF:FFF:FFFFFFFFFFFFFFFFFFFFF,FFFF,F,FFFF:FFFFFFF,FFF:FFFFF:FFFFF,FFFFF:FFFF:FF:FF,:FFFFFF,FFFFFF:,FFF,:F,FFFF:F::F:,,FF,F,:F,F:F,::F:FFFF,F:,FFFF::,:F:,,:
@A00920:152:HGHKKDRXX:2:2106:25518:12305 2:N:0:AGGAGTGG+TAAGACAC
GGACTACACGGGTATCTAATCCCGTTTGCTCCCCTGGCTTTCGCGCCTCAGCGTCAGTTTCGGTCCAGAATGCCGCCTTCGCCACCGGTGTTCCTCCAGATATCTACGCATTTCACCGCTACACCTGGAATTCCACATTCCTCTCCCGAACTCAAGTTACCCAGTATAGGACGCAGTTCCCAAGTTAAGCTTGGGGATTTCACCTCCGACTTAGGCAACCGCCTACCCTCCCTTTACGCCCATTAATTCC
+
FFFFFFFFFFFFFFFFFFFFFFF:FFFFFFFFFF:FFF,FFFFFFFFFFFFFFFFFFFF:FFFFFFFFFFF:FFFFFFFFFFFFFFFFFFFFFFFFF:FFFFFFFFFFFFFFFFFFFFFFFFFFFFFFFFFF:FFFFFFFF:FFFFFFFFFFFF:FF,F:FFFFFF:,,FFFF::FFF:FFF::FFFF,FF,:FF,:FFFFFF,:FF:FFF:FFFFF,FFF:F,F,,F,:FF:FF,FFFFFF,::F:FF,
@A00920:152:HGHKKDRXX:2:2106:23032:12727 2:N:0:AGGAGTGG+TAAGACAC
GGACTACAAGGGTATCTAATCCTGTTTGCTCCCCACGCTTTCGTGCATGAGCGTCAGTGTTATCCCAGGAGGCTGCCTTCGCCATCGGTGTTCCTCCGCATATCTACGCATTTCACTGCTACACGCGGAATTCCACCTCCCTCTGACACACTCAAGCCTTGCAGTCACCAATGCAGTTCCCAGGTTAAGCCCGGGGATTTCACATCGGTCTTACAAAACCGCCTGCGCACGCTTTACGCCCAGTAATTCC
+
FFFFFFFFFFFFFFFFFFFFF:FFFFFFFFFFFF:FFFFFFFFFFFFFFFFFFFFFFFFFFFFFFFFFFFFFFFFFFFFFFFFFFFFFFFFFFFFFFFFFFFFFFFFFFFFFFF:FFFFFFFFFFFFFFFFFFFFFFFFFFFFFFFFFFFFFFFFFFFFF:FFFFFFFFFFF:FFFFFFFFFFFFFFF:FFFFFFFFFFFF:F:FFF:FFF:FFFFFFFFFFFFFFFF:FFF:FFF,FFFFFF:,FFFFF
@A00920:152:HGHKKDRXX:2:2106:27868:14559 2:N:0:AGGAGTGG+TAAGACAC
GGACTACCCGGGTTTCTAATCCGGTTCGCTCCCCACGCTTTCGCGTCTCAGCGTCAGGTAATGCCCAGAAAGCCGCCTTCGCCACTGGTGTTCCTCCCGATATCTACGCATATCACCACTACACCGGGAATTCCACTTTCCTCTGCATCCCTCAAGTTTGCCAGTATCCAAGGACCTCTCCCCGTTGAGCCCGGGGCTTTCACACCTGACTTATCAGACCGCCTACACTCGCTTTACGCCCAGTAATTCC
+
FFFFFFFFFFFFFFFFFFFFFFFFFFFFFFFFFFFFFFFFFFFFFFFFFFFFFFFFFFFFFFFFFFFFFFFFFFFFFFFFFFFFFFFFFFFFFFFFFFFFFFFFFFFFFFFFFFFFFFFFFFFFFFFFFFFFFF:FFFFFFFFF:F:FFFFFFFFFFFFFFFFFFFFFFFF:FFFFFFFFFF,FF:FFFFFFFFFFFFFFFFFFFFFFFFFFFFFFFF:FFFFFFFFFFFFFFFFFFFFFFFFF,FFFFF
@A00920:152:HGHKKDRXX:2:2106:14705:15060 2:N:0:AGGAGTGG+TAAGACAC
GGACTACCAGGGTTTATAATCCTGTTTGATCCCCAAGCTTTCCCGCCTCACCGACAGTTAAAGACCATAAACCCCCCTTCGCCACTGGTGTTCATCCACATCTCTACGAAGTTCACCGTTACACGGGGAATACCACTTTCATCTACTGAACTCAAGCTACCACTTTCCCAATGCGATCCCAGGTGCAGCCCAGGGCTGTCACATCAGACTTACATAGCCGCCTGCGCGCGCTTTACGCCCAATGATTCCG
+
::,FFF,,F,,,FF,,,FF,F,F,FF,:,:FF:F:,,::FF:,:FFF:,:,F,,,,,,:F,F,FF,,,FFF,,,,F,F,F,:F:,F:,FF:,F,::F,,,,F,,F:,,,,,F,FFF,,,,FF:FFF,,FFF,:FF,FF,F,,,,::F,,,FFFFF:,:F:,,,:,::F,,:,F,F:FF,,F:FF,,FF,:,,F:F:,:F:FF,F,FFFFFF:,FF,FFFFF,F,F,FFF::FF,:,,FF:F:F:,:,F,:
@A00920:152:HGHKKDRXX:2:2106:17861:15765 2:N:0:AGGAGTGG+TAAGACAC
GGACTACAGGGGTTTCTAATCCTGTTTGCTCCCCACGCTTTCGTGCCTCAGCGTCAGTGTTGATCCAGATGGCCGCCTTCGCCACGGATGTTCCTCCCGATCTCTACGCATTTCACCGCTACACCGGGAATTCCGCCATCCTCTATCACACTCTAGCTGGCCAGTATCCATCGCCATTCCCAGGTTGAGCCCAGGGCTTTCACGACAGACTTAACCAACCGCCTACGCACGCTTTACGCCCAGTAATTCC
+
FFFFFFFFFFFFFFFFFFFFF:FF:FFFFFFF:FFFFFFFFFF:FFFFFFFFFFFFFFFFFFFFFFFFFFFFFFFFF,FFFFFFFFFFFFFFF:FFFFF,FFFF:FFFFFFFFFFFFFFFFFFFFF:FFFFFFFFFFF,FFFFF:FFFFFFFF:FFFFFFFFFFFF:FFFFFFFFF,FFFFFFFFFFFFF,FFFFFFF,FFFFFF:FFFF:FF,FFFFFFFFFFFFFF,FFF:F:FFFFFFFFFFF,:F:
@A00920:152:HGHKKDRXX:2:2106:26639:16094 2:N:0:AGGAGTGG+TAAGACAC
GGGGTGCCCCGGGGGTTATAATCAAATTTACCCACCCCAAATTTGCCCCGATATTAACGTGTTAGAGGAAGTATACCCCTACCCCCCACATCTACCACCCAAAAACCAAAAAAAAATATAAAACCCCACAAACACAAACCCCAAACACCCACCCACCCACCACAAACAAAAAAACAAAAACCAAGGGGATCCCCGCGCTAAGAAAAAACCACATAAAACAACCAAACCCCCAAATATAACACACAAAAAT
+
FF,:,,,:,,,,::,F,,,FF,,,,,,:F,,,,:,,F:,,,,,,,,,:,,,,,,,,,,,,,,,,,,,,,,,,,,,,,:,,,,,,FF,,,:,,,,F,,,,,F,,F:,,:F:,,:,:F,,,::FF:,:F,F:,,,F,FF:F,,,:FF,,,,F,:,,,,,:,,FF:,,,,:F,,F::F:F,:,F,,:,,,,:,,:FF,:,,,,,::F,F,FF,,,F,,F,,,,,:::,,,,,::,,,,,,F::,,:,F,FFF,
@A00920:152:HGHKKDRXX:2:2106:21974:16313 2:N:0:AGGAGTGG+TAAGACAC
GGACTACTCGGGTTTCTAATCCTGTTTGCTCCCCCGGCTTTCGTGCCTCAGTGTCAGGTGTTGTCCAGGGACTCGCCTTCGCCACTGGTGTTCCTCTTGATATCTACGCATTTCACTGCTACACCAAGAATTCCAGTCCCCCCTCCAAACCTCCAGCACAGTAGTATTCAATGCCATTTCAGGGTTGAGCCCTGAGCTTTCACATCAAACTTACCATGCCACCTACGCACCCTTTACGCCCAGTGAATCC
+
FFFFFFFFFFFFFFFFFFFFFFFFFFFFFFFFFF:FFFFFFFFFFFFFFFFFFFFFFF::FFFFFFFFFFFFFFFFFF:FFFFFFFFFFFFFFFFFF:FFFFFFFF:F,:FFFFFFFFFFFF:F:FFFFFFFFFFFFFFFFFFFFFF:,FFFFF:FFF:FFF,FFFFF,FFFFFFF,,FF:FFFFF:FFFFFFF:FFFFFF:FFFF,F:FFFFFF:FFFFFFF:FFFFFFFFFF:FFFFFFFF:FFFFFF
@A00920:152:HGHKKDRXX:2:2106:16269:16861 2:N:0:AGGAGTGG+TAAGACAC
GGACTACAGGGGTTTCTAATCCTGTTTGCTACCCACGCTTTCGCTCCTCAGCGTCAGTACTGGCCCAGAGAACCGCCTTCGCTACTGGTGTTCCTCCCGATATCTGCGCATTTCACCGCTACACCGGGAATTCCATTCTCCTCTACCAGACTCTAGCCACAGCAGTATCGACTGCAGTTCCGAGGTTGAGCCTCGGGATTTCACAGCCGACTTGCTGAGCCGCCTACGAGCTCTTTACGCCCAATAATTC
+
FFFFFFFFFFFFFFFFFFFFFF,FFFFFFFFFFFFFFFFFFFFFFFFFFFFFFFFFFFFFFFFFFFFFFFFFFFFFFFFFFFF:FFFFFFFFFFFFFFFFFFFFFFFFFFF:FFFFFFFFFFFFFFFFFFFFFFFFFFFFFFFFFF:FFFF,FFFFFFFFFFF:FFFFFF,FFFF:F,FFFFFFFFFFFFFFFFFFFF:FFFFFFFFFFF:FFFFFF:FFFFFFF:FFFFFFFF:F,FFFFFFFFFFF:F
@A00920:152:HGHKKDRXX:2:2106:17119:16986 2:N:0:AGGAGTGG+TAAGACAC
GGACTACAGGGGTTTCTAATCCCGTTCGCTACCCTGGCTTTCGCGGCTCAGCGTCAGGTGCAGCCCAGGGCGCCGCCTTCGCCTCTGGTGTTCCTCCGGATCTCTACGCATTTCACCACTCCACCCGGAATTCCACGCCCCTCTGCTGCCCTCTAGCTGTCCAGTTTCGAACGGCCTCTCCCGGTTGAGCCGGGAGCTTTCACGTCCGACTTGAACAGCCGCCTGCCCGCGCTTTACGCCCCGTAAATCC
+
FFFFFF:FFFFFFFFFFFFFF:FFFFFFFF:FFF:F,FFFFFFFFFFFFFFFFFFFFFFFFFF:FFFFFFF:FFFFFF:FFFFFFF:FF:FFFFFFFFF:FFFFFFFFFF,FFFFFFFFFF:F,FFF,,FFF:FFFFFFFFFF:FFFFFFFFFFFFFFF:FFFF:FFFFFFFFFFF,FFFFF:F:FF:FFFFFFFFFFFFFFF:FFFF::FFF,:FFFFFFF:FFFFF:FFF,FFFFFFFF,F,FF:FFF
@A00920:152:HGHKKDRXX:2:2106:8097:17080 2:N:0:AGGAGTGG+TAAGACAC
GGACTACTCGGGTTTCTAATCCTGTTTGCTCCCCACGCTTTCGCACCTCAGCGTCAATACCGGTCCAGTGAGCCGCCTTCGCCACTGGTGTTCTTCCGAATATCTACGAATTTCACCTCTACACTAGGAATTCCACTCACCTCTCCATGATTCGAGCGATGCAGTCTTAAAGGCAATTCCGGAGTTGAGCTCCGGGCTTTCACCTCTAACTTACAAAGCCGCCTACGTGCGCTTTACGCCCAGTAATTCC
+
FF:FFFF,FFFFFFFFFFFFFF:FFFFFFFFFFFFFFFFFFFFFFFFFFFFFFFFFFFFFFF:FFFFFFFFFFFFFFFFFFFFFF,FFF,FFFFFFFFFFFFFFFFFFFFFFFFFFFFFFFFFFF,FFFFFFF::F:F,FFFFFFF:FF:FFFFFFF:FFFFFF:FFFF:FFFF:FFFFFF,FF:FFFFFF,F:FFFFFFFFFFFFFFFFFFFFFFFFFFFFF:,:FFFF,FFF:FF:FFFFFFFFFFFF
@A00920:152:HGHKKDRXX:2:2106:13575:17895 2:N:0:AGGAGTGG+TAAGACAC
GGACTACTGGGGTTTCTAATCCCGTTCGCTACCCTGGCTTTCGCGGCTCAGCGTCAGGTGCAGCCCAGGGCGCCGCCTTCGCCTCTGGTGTTCCTCCGGATCTCTACGCATTTCACCACTCCACCCGGAATTCCACGCCCCTCTGCTGCCCTCTAGCTGTCCAGTTTCGAACGGCCTCTCCCGGTTGAGCCGGGAGCTTTCACGTCCGACTTGAACAGCCGCCTGCCCGCGCTTTACGCCCAGTAAATCC
+
FF,FFFFFFFFFF:FFFFFFFFFFFFFFFFFFFFFFFFFFFFFFFFFFFFFFFFFFFFFFFFFFFFFFFFFFFFFFFFFFFFFFFFFFFFFFFFFFFFFFFFFFFFFFFFFFFFFFFFFFFFFFFFFFFFFFFFFFFFFFFFFFFFF:FFFFFFFFFFFFFFFFF:FFFFFFFFFFFFFFFFFF:FFFFFFFFFF:F:FFFFFFF:FFFF,FFFFFFFFFFFFFFFFFFFFFFF:FFFFFFFFFF:F:FF
@A00920:152:HGHKKDRXX:2:2106:7184:18474 2:N:0:AGGAGTGG+TAAGACAC
GGACTACTGGGGTTTCTAATCCTGTTCGCTCCCCACGCTTTCGCTCCTCAGCGTCAGTACCGGCCCAGAGCGGCGCCTTCGCCACTGGTGTTCCTCCTGATATCTGCGCATTTCACCGCTACACCAGGAATTCCCCGCTCCCCTACCGTACTCAAGTCACAGCAGTATCGGGTGGCGTCTCTGGGTTGAGCCCAGAGTTTTCACACCCGACTTACCGAACCGCCTACGAGCTCTTTACGCCCAATAAATC
+
FFFFFFFFFFFFFFFFFFFFFFFFFFFFFFFFFFFFFFF:FFFFFFFFFFFFFFFFFFFFFFFFFFFFFFFFFFFFFFFFFFFFFFFFFFFFFFFFFFFFFFFFFFFFFFFFFFFFFFFFFFFFFFFFFFFFFFFFFFFFFFFFFFFFFFFFFFFFFFFFFFFFFFFFFFFFFFFF:FFFFFFFFFFFFFFFFF:FFF:FFFFFFFFFFFFFFFF:FFFFFFFFFFFFFFFF:FFFFFF:FFFFF,,::F
@A00920:152:HGHKKDRXX:2:2106:6433:18615 2:N:0:AGGAGTGG+TAAGACAC
GGACTACTGGGGTTTCTAATCCTGTTTGCTCCCCACGCTTTCGCGCCTCAGCGTCAGAACCGGTCCAGGAGGTCGCCTTCGCCAATGGTGTTCCTCCCGATCTCTACGCATTTCACCGCTACACTGGGAATTCCACCTCCCTCTCCCGGCCTCCAGCCGCGCAGTATTCGAGGGAGTTACTCGGTTGGGCCGAGGGATTTCACCTTGAACTTGCGCTGCCGCCTCCGCGCCCTTTACGCCCAATCATTCC
+
FFFFFFF,FFFFFFFFFFFFFF,FFF:FFFFFFFFFFFF,FFFF:FFFFFFFFFFFFFF:,,F,FFFFF,F:F,F:,FFFFFFF,FFFFFFFFFF,FF,F,,:FF:FF::F:FFFFF,FF:FF,,FF,F:FFFFF,F,:,FFFF:FF,::FFFF:F,FFFFF,FFFFF:,F,F,,F,F,,FFFFFFFFFF,F:F,FFFFFFFF,F:F,FF:,FFFF,:FFFFFF,FF,FF,F:FFFF:F,FF,:::,FFF
@A00920:152:HGHKKDRXX:2:2106:11324:19351 2:N:0:AGGAGTGG+TAAGACAC
GGACTACCGGGGTTTCTAATCCCGTTCGCTCCCCATGCTTTCGCGTCTGAGTGTCAAAGCAGGCCCAGAAAGTCGCCTTCGCCACAGGAGTTCCTCGGGATCTCTACGCATTTCACCACTACACCCCGAATTCCACTTTCCTCTGCCTGTTTCCAGTCTCCCAGTTTGGCACGCACTCGCCCGGTTGAGCCGAGCGCTTTCACGCACCACTTATGTAACCACCTGCACGCCCTTTACGCCCAGTAAATCC
+
FFFFFFFFFFFFFFFFFF,FFFFFFF:F:FFFFFFFFFFFFFFFFF:FFFFFFFFFF:FF:FFFFFFF:FFFF:FF,F::FFFFFFFFFFFFF:FFFFFFFFF:FF,FF:FFFFF:,F:FFFFF:FFFF:FF,FFFF:FF:F,FFF:FF,F:,F,FFFFFFFF,FFFFFFFF:FFFFFFF:FFFFFFFFFFFFFFFFFF:FF,FFFFFFFFFFFF:F::FFF,,FFFFFFFF,FF,FFFFFFFFFFF,:F
@A00920:152:HGHKKDRXX:2:2106:8241:19398 2:N:0:AGGAGTGG+TAAGACAC
GGACTACTAGGGTTTCTAATCCGGTTTGCTCCCCACACTTTCGCGCCTCAGCGTCACGTGTTGTCCAGCAAGCTGCCTTCGCAATGGGTGTTCCTACCAGTATCTACGCATTCCACCGCTACACTGGTAATTCCACTTGCCTCTCCAACCGTCAAGCCTGCCAGTATCCAACGCAATGCTGGGGTTGAGCCCCAGTCTTTAACATCGGACTTAACAGACCGCCTACGCGCCCTTTACGCCCAGTGATTCC
+
FFFF:FFFFFFFFFFFFFFFFFFFFFFFFFFFF:FFFFFFFFFFFFFFF,FFFFFFFFFFFFFFFFFFFFFFFFFFFFFFFF,FFFFFFFFFFFFFFFFFFFFFFFFFF,FFFFFFFFFFFFFFFFFFFFFFFFFFFFFFFFF:FFFFFFFFF,FFFFFFFFFFFFFFFFFFFFF,FFFFFFFFFFFFFF,FFFFFFF:FFFFFFFFFFFFF,FFFFFFFFFFFFFFFFFFFFFFFF:FFFFFFFFFFFF
@A00920:152:HGHKKDRXX:2:2106:13503:19586 2:N:0:AGGAGTGG+TAAGACAC
GGACTACCAGGGTATCTAATCCTGTTTGCTCCCCACGCTTTCGCGCCTCAGCGTCGGATCCGGCCCAGTGGGCCGCCTTCGCCACGGGTGTTCTTCCAGTTATGTACGCATTCCACCGCTACACCTGTTATGGCACCGACCTCTACCGCTCCCGAGATCCGCAGTATCTGTAGCAGCTACGGAGTGGAGCTCAGAAATTTCACTTGCGACTTCCAGTCCCGGCCTGCGCGCGCGTTCCGCGCGGTAATTC
+
,F,F:FFF,FFFFFF:FFF,FFFFFFF,F,FFFF:FFF,FFFF,:FFFFF:FFF:FF:FF:,F,,FF,F,F:FFF:F:::FF,FFFFFF,FFF,:FFFF:,FF,:::F:F,F,F:,FF,F,::FFF,F,,,,,::FF:::FF,FF,FF,FF,,,,:FF,FFF,FFFFF:,,,F:,:FF,,FFFF,,,,F,,F,F:,:,,F:,:F:,::F,FF,:,F,::F,::FF:,F:F:F,,,F:FF,FF,,FF,,F,
@A00920:152:HGHKKDRXX:2:2106:25916:20228 2:N:0:AGGAGTGG+TAAGACAC
GGACTACAAGGGTTTCTAATCCTGTTTGCTCCCCACGCTTTCGTGCATGAGCGTCAGTACAGGTCCAGGGGATTGCCTTCGCCATCGGTGTTCCTCCGCATATCTACGCATTTCACTGCTACACGCGGAATTCCATCCCCCTCTTCCGTACTCTAGCTATGCAGTCACACAGGCAGTTCCCAGGTTCAGCCCGGGGATTTCACACCTGTCTGTCATAACCGCCTGCGCGCGCTTTACGCCCAGTAATTCC
+
FFFFFFFFFFFFFFFFF:FFFFFFFFFFFFFFFFFFFFFFFFFFFFFFFFFFFFFFFFFFFFF,FF:F:FF,FFFFFFFFFFFFFFFFFFFFFFFFFFFFFFFFFFFFFF,FFFFF,FFF:F:FFFFFF,,FFFF:FFFFF:F:,FFF,,:FFFFFF,FFFFFFF,,F::,,FF,:FF,:FFFFFF,FF:FFFFFFF,,,,FF:F,,F,:F,,F,FF:FF,FFFFF:F::,F,:FFFFFFFF,F,F,FFF
@A00920:152:HGHKKDRXX:2:2106:18150:21151 2:N:0:AGGAGTGG+TAAGACAC
GGACTACTCGGGTATCTAATCCTGTTCGCTCCCCACACTTTCGCTCCTCAGCGTCAGGTAATGCCCAGAGAACCGCCTTCGCCACCGGTGTTCCTCCTGATATCTGCGCATTTCACCGCTACACCAGGAATTCCGTTCTCCCCTGCATACCTCTAGTCTGCCCGTATCGAAAGCAAGCCACATGTTAAGCATGAGGTTTTCACTCACGACGCGACAAACCGCCTACGAGCCCTTTACGCCCAATAATTCC
+
FFFFFFFFFFFFFFFFFFFFFFFF:FFFFFFFFFFFFFFFFFFFFF:FFFFFFFFFFFFFFFFFFFFFF:FFF:FFFFFFFFFFFFFFF:FFFFF:F:FFFFFFFFFFFFFFFF:FFFFFFFFFFFFFFFFFFFF,FFFFFF:FFFFFFF:FFFFFFFFFFFFFFFFFFFFFFFF:FFFFFFFFFFFFFFFFFFFFFFFFFFFFF,FFFFF,FFF:,,FFFFFFFFF:FFFFFFF,,FFFF,FFFF:FF:
@A00920:152:HGHKKDRXX:2:2106:1633:21418 2:N:0:AGGAGTGG+TAAGACAC
GGACTACTGGGGTTTCTAATCCTGTTTGCTCCCCACGCTTTCGTGCATGAGCGTCAGTGTTATCCCAGGGGGCTGCCTTCGCCATCGGTGTTCCTCCGCATCTCTACGCATTTCACTGCTACACGCGGAATTCCACCCCCCTCTGCCACACTCCAGTTCGCCAGTTTCAACGGCCAGTCCCAGGTTAAGCCCGGGGCTTTCACCGCCGACACACCGACCCGCCTGCGCACGCTTTACGCCCAGTAATTCC
+
FFFFFFF:FFFFF:FFFFF:FFFFFFFFFFFFFFFFFFFFFFFFFF,FFFFFFFFFFFFF:FFFFFFF:FFFFFFFFFFFFFF,FFFFFFFFFFFFFFF::FFFFFFFFFFFFFFFFFF:FFFFFFFFF,FFFFFFFFFFFF:FFFFFFFFFFF,FFFFFFF:FFF:F:FFFFFF::,FFFFFFFFF,FFFFF,FFF:,,F:FFFFFF:F,F:,FF,:FFFFF:F:FFFF,,,FF,FFFF:F:FF::,F:
@A00920:152:HGHKKDRXX:2:2106:31114:21684 2:N:0:AGGAGTGG+TAAGACAC
GGACTACTAGGGTTTCTAATCCTGTTTGCTCCCCACGCTTTCGCACCTCAGTGTCAGTATCAGTCCAGGTGGTCGCCTTCGCCACTGGTGTTCCTTCCTATATCTACGCATTTCACCGCTACACAGGAAATTCCACCACCCTCTACCGTACTCTAGCTTGCCAGTTTTGGATGCAGTTCCCAGGTTGAGCCCGGGGCTTTCACATCCAACTTAACAAACCACCTACGCGCGCTTTACGCCCAGTAATTCC
+
FFFFFFFFFFFFFFFFFFFFFFFFFFFFFFFFFFFFFFFFFFFFFFFFFFFFFFFFFFFFFFFFF:FFFFFFFFFFF,FFFFFFF::,FF:F:FFF,:F,FFFFF,FFFFFFFF,::F,FF,,,:FFF,:FFFFFFFF,::FFF,::FF:,:F:FFFFFFF:FFFFFFFFFFFF:FFF,FFFFFFFFFF::FFFFF:FFF:,,,FFFF::FFFFFFFF,FFF:F,FFFFFFF:FF,FFF,F,F:,:,F::
@A00920:152:HGHKKDRXX:2:2106:30897:21715 2:N:0:AGGAGTGG+TAAGACAC
GGACTACTAGGGTTTCTAATCCTGTTTGCTCCCCACGCTTTCGCACCTCAGTGTCAGTATCAGTCCAGGTGGTCGCCTTCGCCACTGGTGTTCCTTCCTATATCTACGCATTTCACCGCTACACAGGAAATTCCACCACCCTCTACCGTACTCTAGCTTGCCAGTTTTGGATGCAGTTCCCAGGTTGAGCCCGGGGCTTTCACATCCAACTTAACAAACCACCTACGCGCGCTTTACGCCCAGTAATTCC
+
FF:FFFFFFFFFFFFFFFFFFFFFFFFFFFFFFFFFFFFFFFFFFFFFFFFFFFFFFFFFFFFFFFFFFFFFFFFFFFFFFFFFFFF:FFFFFFFFFFFFFFFFFFFFFFFFFFFFFFFFFFFFFFFFFFFFFFFFFF:FFFFFFFFFF:FFFFFFFFFFFFFFFFFFFF:FFFFFFF:FFFFFFFFFFF:FFFFFFFFFF:FFFFF:FFF:::FFFF:::FFF,FFFFFFFFFF:FFF:F,FF,FF::F
@A00920:152:HGHKKDRXX:2:2106:12002:21746 2:N:0:AGGAGTGG+TAAGACAC
GGACTACTGGGGTATCTAATCCTGTTTGCTCCCCACGCTTTCGCACCTCAGCGTCAGTTCCGGACCAGTGAGCCGCCTTCGCCACTGGTGTTCTTCCTAATATCTACGAATTCCACCTCTACACTAGGAGTTCCACTCACCTCTTCCGGACTCGAGATCGCCAGTATCAAAGGCAGTTCCAGAGTTGAGCTCTGGGATTTCACCCCTGACTTAACGATCCGCCTACGTGCGCTTTACGCCCAGTAAATCC
+
FFFFFFFFFFFFFFFFFFFFFFFFFFFFFFFFFFFFFFFFFFFFF:FFFFFFFFFFFFFFFFFFFFFFFFFFFFFFFFFFFFFFFFFFFFFFFFFFFFFFFFFFFFFFFFFFFFFFFFFFFFFFFFFFFFFFFFFF:FFFFFFFFF:FFFFFFFFFFFF:FFFFF:F::FFFFFFFFFF:FFFFFFFFF:,FF:FFFF::FFFF:FF,FFFFFF::FFFFFFFFFFFF:FFFFFFFF:FFF,FF:FFFFF
@A00920:152:HGHKKDRXX:2:2106:27850:21950 2:N:0:AGGAGTGG+TAAGACAC
GGACTACAGGGGTTTCTAATCCTGTTTGCTCCCCACGCTTTCGCGCCTCAGCGTCAGATCCAGCCCAGTTGGCCGCCTTCGCCACAGGTGTTCTTCCCAATATCTACGCATTCCACCGCTACACTGGGAATTCCACCAACCCCTACTGGTCTCTAGGTCCGCAGTTTCGAAAGCAGCCCCGGAGTTGAGCCCCGGGATTTCACTTCCGACTTGCAGGTCCCGCCTGCGCGCGCTTTACGCCCAGTAATTC
+
FFFFFFFFFFFFFFFFFFFFFFFF,FFFF:FFFFFFFFFFFFFFFFFFFF,FF:FFFFFFFFFFFFFFFFFFFFFFFFFFFFF:FFFFFFFFFFFF:FF,FFFFFFFFFFF:FFFFFFF:FFFFFFFFFFFFF:F,FFFF:FFFFFFFFFF:FFFFFFFFFF,F,FFFFFFFFFFFFFFFFFFFFF,FFFFFFFFFFFFFFFFFFFF::F,FFFFFFFFFFFFF:F,FFFFFFFF:FF:FFFF:FF:F,F
@A00920:152:HGHKKDRXX:2:2106:23936:22216 2:N:0:AGGAGTGG+TAAGACAC
GGACTACCGGGGTTTCTAATCCTGTTCGCTCCCCACGCTTTCGTCCATCAGTGTCAATGCAATGTTAGTGATCTGCCTTCGCAATTGGTATTCTATGTAATATCTATGCATTTCACCGCTACACTACATATTCTAACCACTTCACATTGAGTCAAGATAGCCAGTATCAAAGGCAATTCTACAGTTGAGCTGCAGGATTTCACCTCTGACTTAACCATCCACCTACGGACCCTGTAAACCCAATGATTCC
+
FFFFFFFFFFFFFFFFFFFFFFFFFFFFFFFFFFFFFFFFFFFFFF:FFFFFFFFFFFFFFFFFFFFFFFFFFFFFFFFFFFF:FFFFFFFFFFFFFFFF:FFFFFFFFFFFFFFFFFFFFFFFFFFFFF,FFFFFFFFFF,FFFFFFFF,FFFFF::FFFF,F:::FF,FFFFFF:FFFF::FF:FFFFF:F:FF::F:FFFFFFFFFFFFF,:FFFF,FFFFF:FFF,FFF,F,:,FFFF,FFFF,FF
@A00920:152:HGHKKDRXX:2:2106:17951:23249 2:N:0:AGGAGTGG+TAAGACAC
GGACTACTCGGGTTTCTAATCCCGTTCGCTCCCCATGCTTTCGCCTCTCAGCGTCAGGCCAGGCCCAGCGTGTCGCCTTCGCCACTGGTGTTCCTCCGGATCTCTACGCATTTCACCACTACACCCGGAATTCCACACGCCTCTACCTGCCTCTAGCCCTGCAGTTCGCCCACGTCCTCGCCCGGTTGAGCCGGGCGCTTTCACGCACCACTTGCAGGACCGCCTACACGCGCTGTACACCCAGTACATC
+
FFFFFFFFFFFFFFFFFFFFFFFFFFFFFFFFFFFFFFF:FFFFFFFFFFFFFFFFFFFFFFFFFFFFFFFFFFFFFFFFFFFFFFFFFFFFFFFFFFFF:FFFFFFFFFFFFF:FFFFFFF,FFFFFFFFFFFFFFFFFFFFFFFFFFFF,FFFFFFFFFF,FFFFFFFFFFFFFFFFF,FFFF:FFFFFFF:FFFF:FFF,FFF:FFFFF:F:,FF,FFFFFF,FFFFFFF,,::F:FFF,F,,:::F
@A00920:152:HGHKKDRXX:2:2106:14597:23516 2:N:0:AGGAGTGG+TAAGACAC
GGACTACCAGGGTTTCTAATCCCGTTCGCTCCCCATGCTTTCGCCTCTCAGCGTCAGGTCAGGCCCAGCGTGTCGCCTTCGCCACTGGTGTTCCTCCGGATCTCTACGCATTTCACCACTACACCCGGAATTCCACACGCCTCTACCTGCCTCTAGCCCCGCAGTTCGGTCACGTCCTCGCCCGGTTGAGCCGGGCGCTTTCACGCGCCACTTGCAGGACCGCCTACACGCGCTTTACACCCAGTAAATC
+
FFFFFFFFFFFFFFFFFFFFFFFF,FF:FFFFFFFFF:FFFF:FFFFFFFFFF:F:FFFFFFFFFFFFFFFFFFF:FFF,FFFFFFFFF:FF,FFFFFFFFFFF:FFFFFF:FFFFFFFFF:FFFFFFFF:FF,F:FFF:,:::FF:FFFF:FFF:FFFFFFFF,FFFFFFFFFFFF:F:FFFF:,FF:FFFFF:FFFFFFF,FF:FFFFF:FFFFFFFFFFFF:FF:FFFFFF,F,F,FFFF,F,F:F:
@A00920:152:HGHKKDRXX:2:2106:6189:23672 2:N:0:AGGAGTGG+TAAGACAC
GGACTACTAGGGTTTCTAATCCTGTTTGCTCCCCATGCTTTCGTGCCTCAGTGTCAGTATCTGTCCAGAAAGTCGCCTTCGCCACTGATGTTCCTTCCGATATCTACGCATTTCACCGCTACACCGGAAATTCCACCTTCCTCTACAGTACTCCAGCCTATCAGTATTAAGCGCCATTCCCAGGTTAAGCCCGGGGATTTCACACTTAACTTAATAAACCACCTACGCACCCTTTACGCCCAGTAATTCC
+
FFFFFFFFFFFFFFFFFFFFFFFFFFFFFFFFFFFFFF:FFFFF:FFFFFFFFFFFFF:FFFFFFFFFFFFFFF:FFFFFFFFFFFFF:F:FFFFFFFFFFFFFFFFFFF:FFFFFFFFFFFFFFFF::,FFFFFFFFFFFFFFF:FFFFFFF:,:FFFFFF:FFFFFFFFFF:FF,FF,F,FFFFFFFFFFFFFFFF,:FFFFFFFFFFFFFFF:F,FFFFFFF::FFFFFFFF:F:FFF:FF,,:FF,
@A00920:152:HGHKKDRXX:2:2106:6325:24032 2:N:0:AGGAGTGG+TAAGACAC
GGACTACTCGGGTTTCTAATCCTGTTTGCTACCCATGCTTTCGAGCCTCAGCGTCAGTTGGTGCCCAGTAGACCGCCTTCGCCACTGGTGTTCCTCCCGATATCTACGCATTCCACCGCTACACCGGGAATTCCATCTACCTCTGCACTACTCAAGAAAAACAGTTTTGAAAGCAATTCATGGGTTGAGCCCATGGTTTTCACTTCCAACTTGTCTTCCCGCCTGCGCTCCCTTTACACCCAGTAATTCC
+
:FFF:FFF:FFFFFFFF::FFFFFF,FFF:FFFF:FF::FF:F,FFFFFF:FFFF:FFFFFFFFFFFFF:FFFFFFFFFFFFFFFFF:FFF:FFF:FFFFFF:FFFFFF:F:FF:F:FFF:FFFFFF:FFFFFFFFFFFFFFFFFFFFFFFFFFFFFFF:F:FFF:F:FF,FF:::FFFFFFFFFFFFFFFFFFFF::FFF,:F:FFFF:FFFFFFFF:FFFFFFFF:FFFFF:F,FF:FFFFFFFFFFF
@A00920:152:HGHKKDRXX:2:2106:12771:26021 2:N:0:AGGAGTGG+TAAGACAC
GGACTACTGGGGTTTCTAATCCTGTTTGCTCCCCACGCTTTCGCACCTGAGCGTCAGTCTTCGTCCAGGGGGCCGCCTTCGCCACCGGTATTCCTCCAGATCTCTACGCATTTCACCGCGACACCTGGAATTCTACCCCCCTCTACAAGACTCTAGCTGACCAGTTTCAAATGCAGTTCCCAAGTTAAGCTCGGGGATTTCACATCTGACTTAATCAACCGCCTGCGTGCGCTTTACGCCCAGTAATTCC
+
FF:FFFFFFFFFFFFFFFF,FFFFFFFFFFFFFFFFFFFFFFFFFFFFFFFFFFFFFFFFFFFFF,FFFFFFFFFFFFFFFFFFFFFFFFFFFFFFFFFF:FFFFFFFFFFFFFFF:FF,,F,FFFFFF,FFFFFF:FFFFFFFFFFFFF:FF,FFFFFFFFFFFFFFFFFFFFFFFFFFFFFFFFF::FF:,FFFFF:FFFFFFFFF:FFFFFFFFFFFFF:FFFFFFFFFF:FFFFFFFFFF:FFFFF
@A00920:152:HGHKKDRXX:2:2106:27471:28714 2:N:0:AGGAGTGG+TAAGACAC
GGACTACAAGGGTATCTAATCCCGTTCGCTCCCCATGCTTTCGCATCTCAGCGTCAGGTCAGGCCCAGCGTGTCGCCTTCGCCACTGGTGTTCCTCCGGATCTCTACGCATTTCACCACTACACCCGGAATTCCACACGCCTCTACCTACCTCTAGTCGCGCAGTTCGATTGCGTCCTCGCCCGGTTGAGCCGGGCGCTTTCACGCCTCACTTGCACGACCGCCTACACGCGCTTTACACCCAGTAAATC
+
FFFFFFFFFFFFF:FFFFFFFFFFFFFFFFFFFFFFFFFF:FFFFFFFFFFFFFFFFFFFFFFFFFFFFFFFFFFFFFFFFFF:FFFFFFFFFFFFFFFFFFFF:FFFFFFFFFFFFFFFFFFFFFFFF,FFFFFFFFFFFFFFFFFFFFF:FFFFFFFFFFFF:FFFFFFFFFFFF:FFFFFFFFFFFFFFFFFFFF,FFF:FFFFFF,FFFFFFF:FFFFFFFFFFFFFFFF:F:F:F:F,FFF,FFF
@A00920:152:HGHKKDRXX:2:2106:26422:28995 2:N:0:AGGAGTGG+TAAGACAC
GGACTACAGGGGTTTCTAATCCTGTTTGCTCCCCACGCTTTCGCACCTCAGCGTCAATATGTGTCCAGTAAGTCGCCTTCGCCACTGGTGTTCTTCCGAATATCTACGAATTTCACCTCTACACTCGGAATTCCACTTACCTCTCCACAATTCTAGCGATGCAGTCTCAAAGGCAATTCCAGGGTTGAGCCCTGGGCTTTCACCTCTGACTTGCAAAGCCGCCTACGTGCGCTTTACGCCCAATAATTCC
+
FF:FFFFFFFFFF:FFFFFFFFFFFFFFFFFFFFFFFFFFFFFFFFFFFFFFFFFFFFFFFFFFFFFFFFFFFFFFFFFFFFFFFFFFFFFFFFFFFFF:FFFFFFFFF,FFFFFFFFFFFFFFFFF:FFFFFFFFFFFFFFFFFFFFFFFFFF,FFFFFFFFFFFFFFF:FFFFFFFFFFFFFFFFFFFFF:FFFFFFFFFF:FFF:FFFFF:FFFF,F,FFFFF,FFFFFFFF:,,FFFF::F:,FFF
@A00920:152:HGHKKDRXX:2:2106:15845:29027 2:N:0:AGGAGTGG+TAAGACAC
GGACTACTCGGGTTTCTAATCCTGTTTGCTCCCCACGCTTTCGTGCATGAGCGTCAGTGCAGGCCCAGGGGATTGCCTTCGCCATCGGTGTTCCTCCGCATATCTACGCATTTCACTGCTACACGCGGAATTCCATCCCCCTCTGCCGCACTCCAGCCTTGCAGTCACAAATGCAGTTCCCAGGTTAAGCCCGGGGATTTCACACCTGTCTTACAAAACCGCCTGCGCACGCTTTACGCCCAGTAATTCC
+
FFF::FFFFFFFFFFFFFFFFFFFFFFF:FFFFFFFF:FFFFFFFFFFFF:FFFFFFFFFFFFFFFFFFFFFFFFFFFFFFFFFFFFFFFFFFFFFFFFFFFFFFFFFFFFFFFFFF:FFFF:FF:FFFFFFFFFF:F:FFFFFFFFFFFFFFFFFFFF:FFFFFF:FF::FFFFFFFFFFFFFFFFFF:FFF:FFFFFFFFFFFF:FFFFF:FFFFFFFFFFFFFF:FF,FFFF:FFFFFFFFFF:FFF
@A00920:152:HGHKKDRXX:2:2106:23863:29387 2:N:0:AGGAGTGG+TAAGACAC
GGACTACACGGGTTTCTAATCCTGTTTGCTCCCCACGCTTTCGCGCCTCAGCGTCAGAACCGGACCAGTAAGCCGCCTTCGCCACTGGTGTTCTTGCGAATATCTACGAATTTCACCTCTACACTGGGAATTCCACGAGCCTCTTCCATCCTCTAGCCATAGCGTATCAAGCGCAGCCCCCAGGTTAAGCCCAGGAATTTCACGCCTGACTACTATCGCCGCCTACGCGCCCTTTACGCCCAGTAATTCC
+
FFFFFFFFFFFFFFFFFFFFFFFFFFFFFFFFFFFFFFFFFFFFFFFFFFFFFFFFFFFFFFFFFFFFFFFFFFFFFFFFFFFFFFFFFFFFFFFFFFFFFFFFFFFFFFFFFFFFFFFFF:FFFFFFFFFFFF,FFFFFFFFFFFFFFFFFFF:FFFFFFFFFFFFFFFFFFFFFFFFFFF:FFFFFFFFFFFFF,FFFFFFFFFFFFFFFFFFFFFFFFFFFFFFFFF:F:FFF:FFFFFFF,,FFFF
@A00920:152:HGHKKDRXX:2:2106:12798:29606 2:N:0:AGGAGTGG+TAAGACAC
GGACTACACGGGTTTCTAATCCTGTTTGCTCCCCACGCTTTCGTGCCTCAGCGTCAGTGTTGATCCAGATGGCCGCCTTCGCCACGGATGTTCCTCCCGATCTCTACGCATTTCACTGCTACACGTGGAATTCCACCCCCCTCTGCCGCACGCTAGCTACCCAGTTTCAAACGCAGTTCCCAGGTTAAGCCCGGGGCTTTCACATCTGACTTAAGAAACCGCCTGCGCACGCTTTACGCCCAGTAATTCG
+
FFFFFFFFFFFFFFFFFFFFFFFF,FFFFFFFFFFFFFFFFFFFFFFFFFFFF,FFF,FFFFFFFFFFFFFFFFFFF,F:FFFFFF:FFF::,F:FFFF,FFFF,FFF,:FFF:,FFFF,,F,FFFFF:,F::F:FFFFFFFF:FFFFF,F,FFFFFF,FFF:FF,,:,FFFFF,F::,FF:FFFFF,FFF,FFFFF,:F:::F,,FFFFF,F::,,::,F,,,F:FF,FFF:,F,:F::,:F,,:FFF,
@A00920:152:HGHKKDRXX:2:2106:6415:29982 2:N:0:AGGAGTGG+TAAGACAC
GGACTACTCGGGTTTCTAATCCTGTTCGCTCCCCACGCTTTCGCACCTCAGCGTCAGATCAGGTCCAGCAAGCCGCCTTCGCCTCCGGTGTTCTTCCGGATCTCTACGCATTCCACCGCTACACCCGGAATTCCGCTGGCCTCTACCTGTCTCGAGCCCCCCAGTATCCAATGCAATTCCCAGGTTGAGCCCAGGGCTTTCACATCAGACTGAACGAACCACCTACGCACGCTTTACGCCCAGTAATTCC
+
FFFFFFF::FFFFFFFFFFFFFFFFFFFFFFFFFFFFFFFFFFFFFFFFFFFFFFFFFFFFFFFF::FF,FFFFFFFFFFFFFFFFFFFFFFFFFFF,F:FFFFF:FFFFFFFFFFFFFFFFFFFFFF:FFFF:FFFFF:FFFFFFFFFFFF:,FFFFFFFFFFFF:FFFF,,,FF:F,FFFF:,FFFFF:FFFFFFFFF:FFFFFFFFFF,FF:FFFF,:F,FFFFFFFFFF,F,:F:F,FFFFF:FFF
@A00920:152:HGHKKDRXX:2:2106:10267:30107 2:N:0:AGGAGTGG+TAAGACAC
GGACTACACGGGTTTCTAATCCTGTTTGCTCCCCACGCTTTCGCGTCTCAGCGTCAGTTACGTCCCAGCGAGCTGCCTTCGCAATTGGTGTTCCTCCTGATATCTACGCATTTCACCGCTACACCAGGAATTCCGCTTCCCTCTCCCGTACTCTAGCCGACCAGTTTCCAGCGCACTTCCGGGGGTGAGCCCCGGGCTTTCACACCGGACTTAATCGGCCGCCTGCACGCGCTTTACGCCCAGTAATTCC
+
FFFFF,FFFFF:FFFFFFFFFFFF,FFFFFFFFFFFFFFFFFFFFFFFF:FFFFFFFFFFFFFFFFF:FFF:FFFFF,:FFFF,FFFFFFFFFFFFFFFFF,FFFFFFFFFFFFFFFFFFFFFFFFFFFFFFFFFFFFFFFFFFFFFFFFFFFFFFFFFFF:FFFFFFFFFFFFFFFFFFFFF,FFFFFF:FFFFFFFFFFFFFFFFF,FFFFFFF::FFFFFFF:,::FFF:FFFFFFFFFFFFFFFFF
@A00920:152:HGHKKDRXX:2:2106:17815:31688 2:N:0:AGGAGTGG+TAAGACAC
GGACTACCAGGGTTTCTAATCCTGTTTGCTCCCCACGCTTTCGCACCTCAGCGTCAGTACCGGACCAGTGAGCCGCCTTCGCCACTGGTGTTCTTCCTAATATCTACGAATTCCACCTCTACACTAGGAGTTCCACTCACCTCTTCCGGACTCAAGATCGCCAGTATCGAAGGCAGTTCTGGAGTTGAGCTCCAGGATTTCACCCCCGACTTAACGATCCGCCTACGTGCGCTTTACGCCCAGTAAATCC
+
FFFFFFFFFFFFFFFFFFFFFFFF,,FFFFFFFFFFFFFFFFFFFFFFF,FFF:FFFFFFFFFFFFFFFFFFFFFFFFFFFFFFFFFFFFFFFFFFFF:FFFF:FFFFFFFFFFFFFFFFFF:FFFFFFFFFFFFFFFFFFFFFFFFFFFFFFFF,FFFFFFFFFFFF:FFFFF:FFFFFF::F:FFFFF:F:FFFFF:FFFFFF:FF:FFF:FFFFFF,FFFF:,F,:,FF:FFFFFFFFFFFF,:FF,
@A00920:152:HGHKKDRXX:2:2106:30038:31751 2:N:0:AGGAGTGG+TAAGACAC
GGACTACCAGGGTTTCTAATCCTGTTTGCTCCCCCGGCTTTCGTGCCTCAGTGTCAGGTGTTGTCCAGGGACTCGCCTTCGCCACTGGTGTTCCTCTTGATATCTACGCATTTCACTGCTACACCAAGAATTCCAGTCCCCCCTCCAAACCTCCAGCACAGTAGTATTCAATGCCATTTCAGGGTTGAGCCCTGAGCTTTCACCGAAAACTTACCATGCCACCTACGCACCCTTTACGCCCAGTGAATCC
+
FFFFFFFF:FFFFFFFFFFFFFF:F:FFFFFFFFFFFFFFFFFFFFFFFFFFFFFFFFFF,FFFFFFFF,FFFFFFFFFFFFFFFFFFFFFFFFFFF,FFFFFFFFFFFFFFFFFFFFFFFFFFFFFFFFFFFFFFFFFFFFFFFFFF,FFFFFFFFF:FFFFF:FF,FFFFF:FFF:FF::F:FFFFFFF:FFFFFFFFFFF,,,FF,F:FFFFF:FFF:FFF,FFFFFFFFFFFFFFFF,F:FFFFFF
@A00920:152:HGHKKDRXX:2:2106:20871:32972 2:N:0:AGGAGTGG+TAAGACAC
GGACTACCGGGGTTTCTAATCCTGTTTGATACCCACACTTTCGAGCATGAACGTCAGTTACGGATTAGTGTGCTGCCTTCGCAATCGGAGTTCTTCGTGATATCTAAGCATTTCACCGCTACACCACGAATTCCGCACACCTCAACCGCACTCAAGGACGCCAGTATCAACTGCAATTTTAAGGTTGAGCCCCAAACTTTCACAGCTGACTTAACGACCCGTCTGCGCTCCCTTTAAACCCAATAAATCC
+
FFFFFFFFFFFFFFFFFFFFF:FFFFFFFF:FFFFFFFFFF:FFFFFFFFFFFFFFFFFFFFFFFFFFFFFFF:FFFFFFFFFFFFFFFFFFFFFFFFFFFFFFFFFFFFFFFFFFFFFFFFFFFFFFFFFFFFFFFFFFFFFFFFFFFFFFFFFFFFFFFFFFFFFFFFFFFFFFFFFFFF:FFFFFFF:FF:FFFFFFFFFFFF,FFFFFFFFF:FF:FFFFFFFFFFF::,FFF,FFF:FF,F,F,F
@A00920:152:HGHKKDRXX:2:2106:1181:33004 2:N:0:AGGAGTGG+TAAGACAC
GGACTACCGGGGTATCTAATCCTGTTTGCTCCCCACGCTTTCGTGCATGAGCGTCAGTGCAGGCCCAGGGGATTGCCTTCGCCATCGGTGTTCCTCCGCATATCTACGCATTTCACTGCTACACGCGGAATTCCATCCCCCTCTGCCGCACTCCAGCTGTGCAGTCACAAGTGCAGTTCCCAGGTTAAGCCCGGGGATTTCACACCTGTCTTGCACAACCGCCTCCGCACGCTTTACGCCCAGTCATTCC
+
FFFFFFFF:FFFFFFFFFFFFFFFFF:FFFFFFFFFFFFFFFF,,FFFFFFFFFFFFFFFFFFFFFFFFFFFFFFFFFFFFFFFFFFFFFFFFFFFF,FF:FFFFFF:FFFF:FFFFFFFFFFF,,FFFFFFF:F,:FFFFFFFFFFFFFFFFFFFFFFF:FFF:F:FFF,FFFFFFFFFFFFFFFFFFFF:FFF,FF:FFFFF:F,F,FF:F,FFFFFF:FFF:FF,,FFF,F:FFFFFF:FF,::FFF
@A00920:152:HGHKKDRXX:2:2106:12726:33144 2:N:0:AGGAGTGG+TAAGACAC
GGACTACTCGGGTTTCTAATCCTGTTTGATCCCCACGCTTTCGTGTCTCAGTGTCAGATCAGGCCCAGGCGGCTGCCTTCGCCATTGGTGTTCCTTCCGATATCTACGCATTTCACCGCTACACCGGAAATTCCACCGCCCTCTACCGATCTCTAGTCGCACAGTCTCGGAAGCAGTTCCCAGGTTGAGCCCGGGGATTTCACAACCGACTTGTACAACCACCTACACACGCTTTACGCCCAGTAAATCC
+
FFFFFFFFFFFF:FFFFFFFFFFFFFFFFFFFFFFFFFFFFFFFFFFFFFFFFFFFFFFFFFFFF:F:FFFF:FF,FFFFFFF:F:FF:FFF:F::FF,F:F:FFFFFFFFFF,FFFFFFFFFFFFFFFFFFF:FF:FFFFFFFF:FFF,,:FFF,FFFFFFF,,F,FF:FF:,F::F,FF:FF,:FFFFF,FF:FFFFF:FF:FFFFFFF,:F::FFF,,,,F:,FFFFF,,:FFFF,FFFF,FFF:FF
@A00920:152:HGHKKDRXX:2:2106:21947:33144 2:N:0:AGGAGTGG+TAAGACAC
GGACTACCGGGGTATCTAATCCTGTTTGCTCCCCACGCTTTCGTGCCTCAGTGTCAGTGTTGGTCCAGGTAGCCGCCTTCGCCACTGGTGTTCCTCCCGATATCTACGCATTTCACCGCTACACCGGGAATTCCGCCATCCTCTACCACACTCTAGCCAGCCAGTTTCAAATGCCATTCCCAGGTTGAGCCCAGGGCTTTCACATCTGACTTAGCCAACCGCCTACGCACGCTTTACGCCCAGTAATTCC
+
FFFFFFFFFFFFFFFFFFFFFF:FFFFFFFFFFFFFFFFFFFFFFFFFFFFFFFFFFFFFFFFFFFFFFFFFFFFFFFFFFFFFF,FFFFFFFFFFFFFFFFFFF:FFFFFFFFFFFFFFFFFFFFFFFFFFFFFFFF:FFFFFFFFFFFFFFFFFFFFFFF,FFFF:FFFFFFFFFFFFFFF:FFFFFFFFFFFFFFFFFFFF::FFFFFFFFFF:FFFFFFFF:FFFFFFFFFF:FFFFFFFFFFFFF
@A00920:152:HGHKKDRXX:2:2106:21594:33254 2:N:0:AGGAGTGG+TAAGACAC
GGACTACCAGGGTTTCTAATCCTGTTTGCTCCCCACGCTTTCGCGCCTCAGCGTCAGTTTTCGTCCAGAAAGTCGCCTTCGCCACCGGTGTTCTTCCTAATCTCTACGCATTTCACCGCTACACTAGGAATTCCACTTTCCCCTCCGACACTCCAGCCCTGCAGTTTCCATCCCCTCATGGGGTTAAGCCCCACGCTTTTAAGATGGACTTGCACGGCCGCCTGCGCGCGCTTTACGCCCAATAATTCCG
+
FFFFFFFFFFFFFFFFFFFFFFFFFFFFFFFFFFFFFFFFFFFFFFFFFFF:FFFFFFFFFFFFFFFF:FFFFF:FFFFFFFFFFFFFFFFFFFFFFFFFFFFFFFFFFF:FFFFFFFFFFFFFF,FFFF:FFFFFFFFF:FFFFFF,FFF,FFFFFFFF:FFF:FFFFFFFFFFFFFFFFFFFF:FF:FFFFFFFF,FF,FF,FFFF:FFFFFFFFFFFFF:,:FFF:FFF,FFFFFFF:F:,FFF:,F
@A00920:152:HGHKKDRXX:2:2106:11415:33505 2:N:0:AGGAGTGG+TAAGACAC
GGACTACTGGGGTTTCTAATCCCGTTTGCTCCCCTGACCTTCGTGCCTCAGCGTCAGATACTGTCCAGAGCCAAGCCTTCGCCACTAGTGTTCCTCTCGATCTCTACGCATTTCACTGCTACACCGAGAATTCCAATCGACTCTCCATTCCTCTAGCACAGGAGTATCGGATGAAATTCTGAGGTTGAGCCCCCGGATTTCACATCTGACTTTCTGCGCAGACTCCGCAACCATTACGCCCAGTAAATCC
+
,FF,F,,F::FF::,F,:F:::F:FFF,F,F,:F:FFFF,F,,F,F:FFF,FFFFF,FFF,:F,:FFFF,FF,F,F,F,F,,F:F:F,::,,FFFFFF:F:F,FFF,FFFF,FFFFF,,F,FFFF:FFFF,,,FFF,F,,FFFF,F:,,FFF,FFFFFFFFFF,:FFFFFFF,,FFFF:,,:FFFFF,FFF,F,:,F,F:,FFF,,F:F,,:FFFF,F,FF:,F,,,F:,FF,F,F::,FFF,:FF:,,:
@A00920:152:HGHKKDRXX:2:2106:20057:33536 2:N:0:AGGAGTGG+TAAGACAC
GGACTACTAGGGTATCTAATCCTGTTTGCTCCCCACGCTTTCGTACATGAGCGTCAGTATCGGGCCAGGAAGCCGCTTTCGCCACCGGTGTTCCTCCTGATATCTACGAATTTCACCTCTACACCAGGAATTCCGCTTCCCTCTCCCGTACTCAAGTCTGCCAGTATCGGGCGCATTTCCGGGGTTGAGCCCCGGGCTTTCACACCCGACTCAACAGACCGCCTGCGTCCGCTTTACGCCCAATGATTCC
+
FFFFFFFFFFFFFFFFFFFFFFFFFFFFFFFFFFFFFFFFFFF:FFFFF:FFFFFFFFFFFFFFFFFFFFFFFFFFF,FFFFFF:FFFFFFFFFFFFFFFFFFFF:FFFFF:FFFFF:FFFFFFFFFFF:FFFFFFFFFFFFFFFFFFFFF::FFFFFFFFFFFF:FF:FFFFFFFFFFFFFFFFFFFFFFFFF,FF,FFFFF:F,FF,FF,FFFFF:FFFFFFFFFF,FFF:FF,:FFFFFF:FFFF:,
@A00920:152:HGHKKDRXX:2:2106:6696:33943 2:N:0:AGGAGTGG+TAAGACAC
GGACTACCAGGGTATCTAATCCTGTTTGCTCCCCACGCTTTCGAGCCTCAGTGTCGGATCTGGCCCAGCTGGCCGCCTTCGCCACGGGTATTCTTCCCAATCTCTACGCATTTCACCGCTACACCGGGAATTCCAGTCTCCTCTGCATCCCTCAAGAACGGCAGTATCGGCCGACCACCCTGAGTTGAGCCCAGGGATTTCACGACCGACTTTCCAACCCGACTACGCGCCCTTTACGCCCAGTGATTCC
+
FFFFFFFFFFFFFFFFFFFFFFFFFFF::F:FFFFFFFFFFFF,FF:FFFF,FFF,FFF:F,F,F,FF,,:FFFFFFFFFFFFF:,FF,FFFF:F,FF,FFF:FFF:FFFFFFFF,,FF,FFFF,:FFFF,FFF,F::,FFFFF,:FFF,FFFFFFFFF:,FF,FFF,,,F:FFFF,FF,FFF:,F:F:FFF:,FFF,F,F,FFFF,FF,FF,FFF,:F,F,FFF,FF,:FFFFF:F,FFFF:,:F,F:F
@A00920:152:HGHKKDRXX:2:2106:19370:33943 2:N:0:AGGAGTGG+TAAGACAC
GGACTACAAGGGTATCTAATCCTGTTTGCTCCCCACGCTTTCGCGTCTTAGCGTCAGAAACCGTCCAGATAGCCGCCTTCGCCACTGGTGTTCTTCCCAATCTCTACGTATTTCACCACTACACTGGGAATTCCACTATCCTCTCCGGTCCTCTAGTCATCCAGTCCTGAATGCATTTCTTGAGTTGAGCTCAAGGCTTTCACATCCAACTTGGACAAGCGCCTACACGCGCTTTACGCCCAGTCAATCC
+
:FFFFFFFFFFF,FFFF,FF,FFFFFFFFFFFFFFFFF:,::FFFFF:FFFFFFFFFFFFFFFFFFFFF,:FFFF:F::FFFFFF:FF,F,F:FF,FFF:,FFFFFFFFFFFFF,FFF:F,:,F:FF,:FFFFFFFFFFFFFFFFFFFFF:FF,FFFFFF,FFFFFFFFFF:FF:F,FF:FFFFFFFFFFFFFFFF:F,FFFFFFFFFFFF:F:FFF,:FF:::FFFF:FF::,,FF::,F,FFF,,FF,
@A00920:152:HGHKKDRXX:2:2106:17282:34741 2:N:0:AGGAGTGG+TAAGACAC
GGACTACTAGGGTTTCTAATCCTGTTTGCTCCCCACGCTTTCGCACCTCAGCGTCAATACCGGTCCAGTGAGCCGCCTTCGCCACTGGTGTTCTTCCGAATATCTACGAATTTCACCTCTACACTCGGAATTCCACTCACCTCTCCCGGATTCAAGCGATGCAGTCTTAAAGGCAATTCCGGAGTTGAGCCCCGGGCTTTCACCCCTAACTTACAAAGCCGCCTACGTGCGCTTTACGCCCAGTAAGTCC
+
FFFFFFFFFFFFFFFFFFFFFFFFFFFFFFFFFFFFFFFFFFFFFFFFFFFFFFFFFFFFFFFFF:FFFFF:FFFFFFFFFFFFFFFFFF:FFFFFFFFF:FFFFF:FF,FFFF:FFFFFFFFFFFFFF:,FFFFFFFFFFFFFFFFFF:F:FF,FFFFFF:F::FFFF,,F:FFFFFFFFFFFFFFFFFFFFFFFFF:,FF:,FFFFFFFFFFFFFFFFFFFFFF:FFFFF:,,:FFFFF:FF,,,,:F
@A00920:152:HGHKKDRXX:2:2106:26006:34914 2:N:0:AGGAGTGG+TAAGACAC
GGACTACCGGGGTTTCTAATCCTGTTTGCTCCCCACGCTTTCGCTCCTCAGCGTCAGTACTGGCCCAGGATCCCGCCTTCGCCACCGGTGTTCCTCCTGATATCTGCGCATTCCACCGCTACACCAGGAATTCCAGATCCCCCTACCAGACTCTAGCCATCCAGTATCGAACGCAGGCTCGGAGTTGAGCTCCGAGTTTTCACGTTCGACTTGAACAGCCGCCTACGAGCTCTTTACGCCCAATGAATCC
+
FFFFFFFFFFFFFFFFFFFFFFFFFFFFFFFFFFFFFFFFFFFFFFFFFFFFFFFFFFFFFFFFFFFFF,FFFFFFFFFFFFFFFFFFFFFFFFFFFFFFFFFFFFFFFFFFFFFFFFFFFFFFFFFFFFFFFFFFFFFFFFFFFFFFFFFFFFFFFF:FFFFFFFFFFF:F:FFFFFFFFFFFFFFFFFFFFFFFF:FFFFFFFFFFFFFFFFFFFFFFFFFFFFF:FFFFFFFFFFFFFFFFFF:FFF
@A00920:152:HGHKKDRXX:2:2106:7337:36558 2:N:0:AGGAGTGG+TAAGACAC
GGACTACTGGGGTATCTAATCCTGTTTGCTCCCCACGCTTTCGCACCTCAGCGTCAGTATTAAGCCAGGAGGCCGCCTTCGCCACCGGTATTCCTCCACATATCTACGCATTTCACCGCTACACGTGGAATTCTACCTCCCTCTCTCATACTCTAGCCGACCAGTATCGTATGCAGTTACCAGGTTGAGCCCGGGGCTTTCACATCCGACTTAAGCAGCCGCCTACGCGCGCTTTACGCCCAGTAATTCC
+
FFFFFFF:FFFFFFFFFFFFFFFFFFFFFFFFFFFFFFFFFFF,FFFFFFFFFFFFFFFF,FFFFFFF:F:FFFF:FFFF:FFFFFFFFFFFFFFFFFFFFFFF:FFFFFFFFFFFF:FFFFFF,,FFFFFFFFFFFFFFFFFFF,::FFFFF,FFFFFFFFFFF,FF:F,FFF::F,,FFFF,FF,FFFFFFF:FF,FFFFFF,FFFFFFFF,,F,,FFFFF:FFFF:FF,FFFFFFFFFFFFFF,FF:
@A00920:152:HGHKKDRXX:2:2107:10474:1094 2:N:0:AGGAGTGG+TAAGACAC
GGACTACAGGGGTATCTAATCCCGTTCGCTCCCCTGGCTTTCGCGCCTCAGCGTCAGAAGAGGTCCAGTCGGCCGCTTTCGCCACCGGCGTTCCTTCCGATATCTACGCATTGCACCGCTCCACCGGAAGTTCCGCCGACCCCTACCTCCCTCGAGGCCGCCAGTATCGGGGGCCCTTGTCCGGTTGGGCCGAACGCTTTCACCCCCGACTTGGCAGCCCGCCTCCGCGCCCTTTACGCCCAGTGATTCC
+
FFFFFFFF:FFFFFFFF:FFFFF:FF:FFFFFFFFFFF,FFFFFFFFFFFFFFFFFFFFFFFFFFFFFFF:FFFFFFFFFFFFFFFFF:FFFFFF:FFFFFF,FFFF:FFFF,F:FFFFFFFFFFFFFFFFF:FFFFFFF:,FFFFF,FFFFFFFFFFFFF:FFFF,:,,FFF:FFFFF,FFF:,F:,FF,F:::FFFF,FFFF,FFFFFF,:,F,FF:FFFFF,F,FF:FFFFFF,FFFFFF,FFF:FF
@A00920:152:HGHKKDRXX:2:2107:31521:1188 2:N:0:AGGAGTGG+TAAGACAC
GGACTACAGGGGTTTCTAATCCCGTTCGCTCCCCAAGCTTTCGCGCCTCAGCGTCAGTTAAGGCCCAGAGCGCCGGTTTCCCCTCTGGTGTTCCTCGGGATCTCTACACATTTCACCGCTACACCCCGAATTCCACGCTCCTCTACCTCACTCTAGTCATGCAGTCTGAGCCGCACTCTCCCAGTTTAGCCGGGAGCTTTCACAGCCCAATTACACAACCGCCTGCGCGCGCTTTACGCCCAGTAACTCC
+
FFFFFFFFFFFFFFFFFFFFFFFFFFFFFFFFFFFFFFFFFFFFFFFFFFFFFFFFFFFFF,FFFFFFFF,FFFFFFFFFFFFFFFFFF:FFFFFFF,FFFFFFFFFFFFFFFFFFF:FFFFFFF,FFFFFFFFFF:FFFFFFFFFFF:FFFFFFFFFF:FFFFFFFFFFF:FFFFFF:FF:F:,FFF,FFFFFF,FFFF:F:FF,F,,,FFFF:FFFFFFF,F:,FFFF,,FFF:FFFF,F::FFFF::
@A00920:152:HGHKKDRXX:2:2107:21856:1892 2:N:0:AGGAGTGG+TAAGACAC
GGACTACACGGGTTTCTAATCCTGTTTGCTCCCCACGCTTTCGCACCTCAGCGTCAATACATGTCCAGTGAGTCGCCTTCGCCACTGGTGTTCTTCCGAATATCTACGCATTTCACCGCTACACCGGGAATTCCACCCCCCTCTTTGGTACTCTAGCTTGTCAGTTTCATGCGTCCTTCCCCGGTTGAGCCGAGGGATTTCACACATGACTTAACAGACCGCCTACACGCCCTTTACGCCCAATGATTCC
+
FFFFFFFFFFFFFFFFFF:FFFFFFFFFFFFFFFFFFFFFFFFFFFFFFFFFFFFFFFFFFFFFFFFFFFFFFFFFFFFFFFFFFFFFFFFFFFFFFFFFFFFFFFFFFFFFFFFFFFFF,FFFFFFFFFFFFFFFFFFFF:FFFFFFF,FFFFFFFFFF:FFFFFFFFFFFFFFFF:F,F:FFFFFFFFFFFF,F:FFFFFFFFFFFFFFFFFFFFFF,FFFFFFFF,FFFF:FFFF:F:F:FFFFFFF
@A00920:152:HGHKKDRXX:2:2107:23683:2362 2:N:0:AGGAGTGG+TAAGACAC
GGACTACCGGGGTATCTAATCCTGTTTGCTCCCCACGCTTTCGTGCCTCAGTGTCAGTGCTGGTCCAGGTGGCCGCCTTCGCCACAGATGTTCCTCCCGATCTCTACGCATTTCACTGCTACACCGGGAATTCCACCACCCTCTACCGCACTCTAGTCCGCCAGTCTCCACCGCCATTCCCAGGTGGAGCCCGGGGCTGTCACGGCAGACTTAACGAACCTCCTACGCACGCTTTAGGCCCAGTCATTCC
+
FFFFFFFFFFFFFFFFFFF:FFFFFFFFFFFFFFFFFFFFFFFFFFFFFFFFFFFFFFFFFFFFFFFFFFFFFFFFF,FFFF:FFF:FFF:FF,F:FFF:F,F::::F:::FF::FFF,,FF:FFFFF,,F,FF::FF::FFFF,FFFF,FF,:,FF,FFFFFFF,FFFFFFFF::,:F,FF:FF,FFFF,FFFFF:F::,,:FFF,F,FF::,FFF,F:,,:,F,F::FF:,,F,,FF,,FFF,,,FFF
@A00920:152:HGHKKDRXX:2:2107:6433:3239 2:N:0:AGGAGTGG+TAAGACAC
GGACTACTGGGGTATCTAATCCCGTTTGCTCCCCTAGCTTTCGAGCCTCAGCGTCAGTGTCAGCCCAGGAACCCGGCTTCACCTCAGGTGTTCCTCTTGATATCTACGCATTTCACCTCTACACTCGGAGTTCCACAAACCTCTCCCGTACTCAAGACAGACAGTATCAAAGGCACTTCCGAGGTTGAGCCCCGGGCTTTCACAACTGACTAAAGTTTCCGCCTACGCGCCCTTTACGCCCAGTAAATAC
+
FFFFFFFFFFFFFFFFFFFFFFFFFF:FFFFFFFFFFFFFFFFFFFFFFF:FFFFFFF,,FFF,FFFF,FFFFFF,FFFF,FFFF:FFFFFFFFFF,F,FFF:FFFFF,F:FFFFFF:FFFF:FFF:FFFFFFF,,F,,FFFFFFF,FFFFFFFFF,FF,:FFFF:FF::,,FFF,FFFF,FFFFFFFFF,FF:,F,FFFFFF:,FFF:FF,,,,,,::FFFFFFF,:FFFFFFFFF,:FF:,FFFF,,F
@A00920:152:HGHKKDRXX:2:2107:21233:4789 2:N:0:AGGAGTGG+TAAGACAC
GGACTACTGGGGTATCTAATCCTGTTTGCTACCCACGCTTTCGTGCCTCAGCGTCAGTTACGGTCCAGAAAGCCGTTTACACCGCCGGTGTTCCTCCTGATATCTACGCATTTCACCGCTACACCAGGAATTCCACTTTCCTCTCCCGCACTCTAGCCCGTCAGTTTCCGGCGCACCCTCCCGGTTGAGCCGGGTGATTTCACACCCGACTTACGGGGCCGCCTCCGCACCCTGTACGCCCAGTGACTCC
+
FFFFFFFFFFFFF,FFFFFFFFFFFFFFFFFFFFFFFFFFFFFFFF,F:FFFFFFFFF:F,FFFFFF:FF,FF:F,FFFF,FF,F,FFFFFFF,FFFF,::FFFFFFFFF:FFFF::FF,FFFF,,FFFFFF,FF:,FFFFFFFFFFFFFFFFFFFFF,,:,,FF,F,::FFFF,F,,:FFFFFFF:FFF:FFF,F,:,FF,F,F,:,F,FF,,F:FF:F:F::,FFF:F,F,,,:FFF:F::F,,:FFF
@A00920:152:HGHKKDRXX:2:2107:29740:5306 2:N:0:AGGAGTGG+TAAGACAC
GGACTACTCGGGTTTCTAATCCCGTTCGCTCCCCATGCTTTCGCATCTCAGCGTCAGGTCAGGCCCAGCGTGTCGCCTTCGCCACTGGTGTTCCTCCGGATCTCTACGCATTTCACCACTACACCCGGAATTCCACACGCCTCTACCTGCCTCTAGCCCCGCAGTTCGGTCACGTCCTCGCCCGGTTGAGCCGGGCGCTTTCACGCGCCACTTGCAGGACCGCCTACACCCGCTTTACACCCAGTAAATC
+
FFFFFFFFFFFFFFFFFFFFFFFFFFFFFFFFFFFFFFFFFFFFFFFFFFFFFFFFFFFF,FF,FFFFFFFF:FFF:FFFFFFFFFFFFFFFFFFFF,FFFFFFFFFFFFFFFFFFFFFFFFFFF:FF:FFFFFFFFFFFFFFFFFFFFFFFFFFFFF,FFFFFFFF,F::FF,,FFFFFF:FFFF::FF:FF::F,FFF,FFF:FFFFFFF,FFF:FFFF:F::FF::,FFFFF:FFFFF::F::FFFF
@A00920:152:HGHKKDRXX:2:2107:10474:5415 2:N:0:AGGAGTGG+TAAGACAC
CCACAACTAGATTAACTAATCCAGCTCTACCCACATGATATAGCCTCAAATCGACAGCCAACCACAAAAGACTCTCACAACCCACAGGTGATCCTCAGGATCTCTAATCACTTCTCCACTGCAACCGGAATTGCACACGCAGATACATACCACTAATCCCGCATTTCTATTCCGGAAACTCACACCTAATACCAGACCTTTCACCCATCAATTGAACCACAGCATACAACAGATTTACAACAAGACAATC
+
,,FF,FF,FF:F:,,,F,FF:::F,,:::,F,,,FFF,F:F,,F,FF,,FF,F:,,,,,,F,:,:,,,,:,,:FFF,,F,,F:,F,:,F,F:,,FF,:F,::F::F,FF,,F:,,F:FFF,:,,F:F,,,FF,,,,,,,FF,,,:,,,,:,,,:F,F::F,:F,FF:,F,F,F,,F,:,,:,F,,,F,,,,,,,FF,:FF:FFF,:F::,,FFF,,::,:,FF,::F,,,,F:,FF,,:,FFFF,F::FF
@A00920:152:HGHKKDRXX:2:2107:19904:5901 2:N:0:AGGAGTGG+TAAGACAC
GGACTACCCGGGTTTCTAATCCTGTTTGCTCCCCACGCTGTCGCGCCTCAGTGTCAGTATCTGCCCAGCAGGCCGCCTTCGCCACCGGTCTTCCTCCGGATCTCTACGCATTCCACCGCTACACCCGGAATTCCGCCTGCCCCTACAGCACTCTAGTCTAACAGTCGGCACGGCCGACCCGGGGTTGAGCCCCGGGCTTTCACCACACCCTTATCAGACCACCTACGCGCCCTTTACGCCCAGTGATTCC
+
FFFFF:FFFFFFFFFFFFF:FFFFFFFFFFFFFFFFFFFFFFFFFFFFFFFFFFFFFFFFFFFFFFFFFFFFFFFFFFFFFFFFFFFFFFFFFFFFFFFFFFFFFFFFFFFFFFFFFFFFFFFFFFFFFFFFFFFFFFFFFFFFFFFFFFFFF:FFFF:F:FFF:FFFFFFFFFFFFFFFFFFFFFFFFFFFFFFFFFF:FFFFFFFFFFFF,F:FFFFFFFFFFFFFFFFFFFFF:FFFFFF,:FFFF:
@A00920:152:HGHKKDRXX:2:2107:23140:6590 2:N:0:AGGAGTGG+TAAGACAC
GGACTACTGGGGTATCTAATCCTGTTTGATCCCCACACTTTCGTGCCTCAGCGTCAGTTACAGCCTAGTAAGCTGCCTTCGCTATAGGTGTTCTTGACGATATCTAAGCATTTCACCGCTACACCGTCAATTCCGCCTACCTCATCTGTACTCTAGCCCATCAGTATCAATGCCACCCTCCCGGTTAAGCCGGGATATTTCAGCACTGACTTAATAGGCCGCCTACGCACCCTTTAAACCCAATAAATCC
+
FF:FF::FFFFFFFFFFFFFF:FFFFFFFFFFFFFFFFFFFFFFFFFFFFFFFFFFFFFFFFFFFFFFFFFFFFFFFFFFFFF:FFFFFFFFFFFFFFF:FFFFFFFFFFFFFFFFFFFFFFFFF:FFFFFFFFFFFFFFFFFFFFFFFFFFFFFFFFFFFFFFFFFFFFFFFFFFFFFFFFFFFFFFFFFFFFFFFFFFFFFFFFFFFFFFFFFF,::F:FFFFFFFFFFFF:FFFF::FF:FFFFFF,
@A00920:152:HGHKKDRXX:2:2107:5014:6981 2:N:0:AGGAGTGG+TAAGACAC
GGACTACTGGGGTTTCTAATCCTGTTTGCTCCCCACGCTTTCGTGCCTCAGTGTCAGTGCTGGTCCAGATGGCCGCCTTCGCCACGGATGTTCCTCCCGATCTCTACGCATTTCACTGCTACACCGGGAATTCCGCCATCCTCTACCGCACTCAAGCCCTCCAGTATCCAATGCAATTCCCAGGTTGAGCCCAGGGCTTTCACATCAGACTTAACGAACCACCTACGCACGCTTTACGCCCAGTAATTCC
+
FFFFFFFF:FFFFFFFFFFFFFFFFFFFFFF:FFFFFFFFFFFFFF,F,FF:FFFFFFFF,FFFFFF:FFF,,,FFFFFFFFFFF:FFFFFFFFFFFF:F:,FFFFFFFFFFFFFFFFFF:F:FF,FFFFFFFF,,FF,FFFFF:FFFFFFFF,FFFF,,FFFFFF:::FF,FFFFFF,FFFF:FFFFFFFFFFFF,FFF,FF:FF,F:FFF::,,FFFFFF:F:FFFFFFFFFFFFFFFFFFF:FFF,F
@A00920:152:HGHKKDRXX:2:2107:13024:7106 2:N:0:AGGAGTGG+TAAGACAC
GGACTACAGGGGTTTCTAATCCTGTTCGCTCCCCACGCTTTCGCACCTCAGCGTCAGATCAGGTCCAGCCAGCCGCCTTCGCCTCCGGTGTTCTTCCGGATCTCTACGCATTCCACCGCTACACCCGGAATTCCGCTGGCCTCTACCTGTCTCCAGCCCCCCAGTATCCCCGGCATGCTCGGGGTTGAGCCCCGGCCTTTCACCATGAGACTTAACGGGCCGCCTACGTGCGCTTTACGCCCAATAATTC
+
FF,FFFFFFFFFFFFFFFFF:FFFFFFFFFFFFFFFFFFFFFFFFFFFFFFFFFFFFFFFFFFFFFFFFF,FFFFFFFFFFFFFFFFFFFFFFFFFFF:FFFFFFFFFFFFFFFFFFFFFFFFFFFFFFFFFFFFFFFFFFFFFFFFFFFFFFFFFFFFFFFFFFFFFFFFFFFFFFFFFFFFF,FFFFFFFFFFFFFFFFFFFFFFFFFFFFFFFFFFFFFFF,FFFFFFFF:FF:F:FFFF:F,F:FF
@A00920:152:HGHKKDRXX:2:2107:4092:7294 2:N:0:AGGAGTGG+TAAGACAC
GGACTACCAGGGTTTCTAATCCTGTTTGATCCCCACGCTGTCGCGCCTGAGCGTCAGTAATGAGCCAGTGAGCCGCCTTCGCCACCGGTGTTCTTCCCAATATCTACGAATTTCACCTCTACACTGGGAATTCCACTCACCTCTCTCATACTCAAGCCATACAGTTTCAAAGGCAGTTCCAGAGTTGAGCTCTGGGCTTTCACCCCTGACTTGAATGGCCGCCTGCGCGCGCTTTACGCCCAGTAATTCC
+
FFFFFFFFFFFFFFF:FFFFFF:FFFFFFFFFFFFFFFFFFFFFFFFFFFFFFFFFFFFFFFFFFFFFFFFFFFFFFFFFFFFFFFFFFFFFFFFFFFFFFFFFFFFF,F:FFFFFFFFF::FFFFFFFFFFFFF,FFFFFFFFFFFFFFFFF,FFFFFF,FFFFFFFFFFFFFFFFFFF,FFFFFFFFFF:FFF:F,F:FFFFFFFF:FFFFFFFFFF:FFFFFFF:FFFF,FF:FFF::FFF,FFF::
@A00920:152:HGHKKDRXX:2:2107:16631:7498 2:N:0:AGGAGTGG+TAAGACAC
GGACTACCAGGGTTTCTAATCCCGTTTGCTCCCCTAGCTTTCGCGCCTCAGCGTCAGTAATGGTCCAGGATGCCGCCTTCGCCACCGGTATTCCTCCAGATATCTACGCATTTCACCGCTACACCTGGAATTCTACATCCCTCTCCCATACTCAAGCCGTCCAGTATCAGACGCAGGTCCCAGGTTAAGCCGGGGGATTTCACGTCTGACTTAGATGGCCGCCTACGCGCCCTGTACGCCCAGTAATTCC
+
FF:FFFFFFFFFFFFFF:FFFFFFFFFFFFFFFFFFFFFF:FFFFFFFFFF:FFFFFFFFFFFFFF,FFFFFF,FFFFFF:::F:FFFFFFFFFFFFFFFFFFFFF:F:F,FF:FF,F:::F:,,,FF::F,,FFF,,F,FF:FF:F:::FFFF,FFFFFFF:FFFFFFF:FF:FF,FFFFFFFFF,,FF,FFFFF,F,::FFFFF:FFFF,,FFFFF,FFFF,F:FFFFF,:FF,,F,::FFF,,,FFF
@A00920:152:HGHKKDRXX:2:2107:30318:7529 2:N:0:AGGAGTGG+TAAGACAC
GGACTACCAGGGTATCTAATCCTGTTTGCTCCCCACGCTTTCGCGTCTCAGCGTCAGTCACTGTCCAGAAGGCCGCCTTCGCCACCGGTGTTCCGCTTGATATCTACGAATTTCACCTCTACACTCGGAATTCCACTCACCTCTCTCGGACTCTAGATTGCCAGTATTAGAGGCAGTTCCAGGGTTGAGCCCTGGGATTTCACCCCTAACTAAACAATCCGCCTACGTGCGCTTTACGCCCAGTAATTCC
+
FFFFFFFFFFFF,,FF,:FFFF,FFFFFFFFFFFFFFFFFFFFFFFFFFFFFFFFFF,FF:F:F:FFFFFFFFFFFFFFF:FFFFFFF,FFF:FFFFFFFFF:FFFFFF:FFFFFFFFFFFFFFFFF:FFFFFFFFFFFFFFFFFFFFFFFFFFF:FFFFFF:F:FFFFFFFFFF:FFFFFFFFFFFFFFFFFFFFF:FFFFFFFFFF,:FFFFFF:FFFFFF:FFFFF:FFFFFFFFFFFFFFFFFFFF
@A00920:152:HGHKKDRXX:2:2107:11659:7874 2:N:0:AGGAGTGG+TAAGACAC
GGACTACCGGGGTTTCTAATCCTGTTTGCTCCCCACGCTTTCGTGCATGAGCGTCAGTGCAGGCCCAGGGGATTGCCTTCGCCATCGGTGTTCCTCCGCATATCTACGCATTTCACTGCTACACGCGGAATTCCATCCCCCTCTGCCGCACTCCAGCGATGCAGTCACAAATGCAGTTCCCAGGTTGAGCCCGGGGATTTCACATCTGTCTTACATCACCGCCTGCGCACGCTTTACGCCCAGTAATTCC
+
FF,F::,FF:,:FF:FF,FF,F,:FFF,:F:F:,FFF,FFF,,FFFFF,F::,F,F:FFFFF:F,FF,FFFFFF,FF,FF,:FFFFFFFF,FFFFFFFFFFFFF,FFFFFFF:FFFF,F:F:FFFF:FFFF:FFF:FF::FFFFF,FFFFF:F:F,F::F:FFFFF:FFFFFF::::FF:FFF:F:,::F,FFFFFFFFFF,:FFFFFFFFF:FF:FFF,,F,,,,F:F::FF,F,F,,:,FF,FFFF,F
@A00920:152:HGHKKDRXX:2:2107:8576:7889 2:N:0:AGGAGTGG+TAAGACAC
GGACTACACGGGTATCTAATCCTGTTTGCTCCCCACGCTTTCGCGCCTCAGCGTCAGTTACAGGCCAGAGAGCCGCCTTCGCCACGGGTGTTCCTCCCGATATCTACGCATTTCACCGCTACACCGGGAATTCCGCTCTCCTCTCCTGCACTCAAGCCTACCAGTTTCCAATGGCCCTCCACGGTTGAGCCGTGGGCTTTCACATCAGACTTAACAGGCCGCCTGCGCGCGCTTTACGCCCAATGAATCC
+
FF,FF:FFFFFFFFFFF,FFFFFF:FFFFFFFFFFFFFFFFFFFFFFFFFFFFFF:FFFFFFFFFFFFFFF,FFFFFFFFFFFFFFFFFFF,FFFFFFFFFFFFF,FFFFFFFF:FFFFFFFFFFFFFFFFFFFF:FFFFFF:FFFFFFFFFFFFFFFF,,FFFFF:FFFFF:FF:F:FFFFFF,FFFFF:FFFFFF,FFFFFFFFFFFFF,F:FF:FFFFFFFFFFFFFFFFFFFFFFFF,F:F,,FFF
@A00920:152:HGHKKDRXX:2:2107:6931:8202 2:N:0:AGGAGTGG+TAAGACAC
GGACTACTAGGGTATCTAATCCTGTTTGCTCCCCACGCTTTCGCACCTCAGTGTCAGTATCAGTCCAGGTAGTCGCCTTCGCCACTGGTGTTCCTTCCTATATCTACGCATTTCACCGCTACACAGGAAATTCCACTACCCTCTACCATACTCTAGCTTGCCAGTTTTGGATGCAGTTCCCAGGTTGAGCCCGGGGATTTCACATTCAACTTAACAAACCACCTACGCGCGCTTTACGCCCAGTAATTCC
+
FFFFFFFFFFFFFFFFFFFFFFFFFFFFFFFFFFF:FFF:FFFFFFFFFFFFFFFFFFFFFFFFFFFFFFFFFFFFF:FFFFFFFFFFFFFFFFFF:FFFFFFFFFFFFFFFFFFFFFFFFFFFFF:F:FF:FFFFFFFFFFFFFFFFFFFFFF:F:FFFFFFFFFFFFFF:F:FFFFF,FFFFFFFFFFFFF:FFFFFFFFFFFFFFFFFFFFF:FFFFFFFFF:FFFFFFF:FFFFFFFFFF,FFFFF
@A00920:152:HGHKKDRXX:2:2107:19135:8265 2:N:0:AGGAGTGG+TAAGACAC
GGACTACAGGGGTTTCTAATCCTGTTTGCTCCCCACGCTTTCGTGCCTGATCGTCAGTTCTGGTCCAGGAAGTCGCTTTCGCCACTGATGTTCCTTCCGATATCTACGCATTTCACCGCTACACCGGAAATTCCACTGCCCTCTGCCGAACTCTAGCAATCCAGTATCGAATGCAATTCCCAGGTTGAGCCCGGGGCTTTCACACCCGACTTTATAAGCCGACTACGCACGCTTTACGCCCAGTAATTCC
+
FF:FFFF:FFFFFFFFFFFFFFFF:F,FFF,FFFF:FFFFFFFFFFFFFFFFFFF:FFFFF:FFFFFF,:FFFFFFFFFFFFFFFFF:F:FFF,:FF::FFFFFFFFFFFFF,FFFFFF:FFFFF,F::,FF:FFFF,,FF,FF,F,FFFFFF:,FF,:,:FFFF:FF:,,FFF::FFFFFFFFF:,FFFFFF:FFF:FFFFFF,FFFFFF:,F,:F,:FFFFF,FFFFFFFFFFFFFF:FFFFF,F:FF
@A00920:152:HGHKKDRXX:2:2107:10095:8578 2:N:0:AGGAGTGG+TAAGACAC
GGACTACAAGGGTTTCTAATCCTGTTTGCTCCCCACGCTTTCGCGCCTCAGTGTCAGTTACAGACCAGAAAGTCGCCTTCGCCACTGGTGTTCCTCCAAATATCTACGCATTTCACCGCTACACTTGGAATTCCACTTTCCTCTTCTGCACTCAAGTCCCCCAGTTTCCAATGACCCTCCACGGTTGAGCCGTGGGCTTTCACATCAGACTTAAGGAACCACCTGCGCGCGCTTTACGCCCAATAATTCC
+
FFFF:FFFFFFFFFFFFFFFFFFFFFFFFFFFFFFFFFFFFFFFFFFFFFFFFFFFFFFFFFFFFFFFFFFFFFFFFFFFFFFFFFFFFFFFFFFFF:FFFFFFFFFFFFFFFFFFFFFFFFFFFFFFFFFFFFFFFFFFFFFFFFFFFFFFFFFFFFFFFFFFFFFFF:FFF:FFFFFFFFFFFFFFFFFFFFFFF,FFFFFF:FFFFFF:FFFFF,FFFFFFFFFFFFFFFFFFFFFFF:FFF:::FF
@A00920:152:HGHKKDRXX:2:2107:24334:8782 2:N:0:AGGAGTGG+TAAGACAC
GGACTACAGGGGTTTCTAATCCCGTTTGCTCCCCTGGCTTTCGCTCCTCAGCGTCAATGTCGGTCCAGGATGCCGCCTTCGCCACCGGTATTCCTCCAGATATCTACGCATTTCACCGCTACAACTGGAATTCTGCATCCCTCTCCCGAATTCAAGCCCGCCAGTATCGGATGCAGTTCCCAGGTTGAGCCTGGGGATTTCACATCCGACTTAGCGGGCCGCCTACGAGCCCTTTACGCCCAGTCATTCC
+
FFFFFFFFFFFFFFFFFFFFFFFFFFFFFFFFFFF:FFF,FFFFFFFFFFFFFFFFF:,FFFFFF::F:FFFF,F,,:,FFFFFFF:FFF,,FF,::FFF,F,FFF,FF:,FFFF:F,:,FF,,FFF:FF,,,FF::FFF,FF:F:,FF:F,FFFFFFFFF,F::FFFFFF:,FFF:FFFFFFF,,,FF::F,F,FFFFF:::FF,FFFF:FFFF,FFFFFFF,FFFF,,F:,FF,FF:FF:F,:F,,F:
@A00920:152:HGHKKDRXX:2:2107:28718:9204 2:N:0:AGGAGTGG+TAAGACAC
GGACTACTCGGGTTTCTAATCCCGTTCGCTCCCCATGCTTTCGCATCTCAGCGTCAGGTCAGGCCCAGCGTGTCGCCTTCGCCACTGGTGTTCCTCCGGATCTCTACGCATTTCACCACTACACCCGGAATTCCACACGCCTCTACCTACCTCTAGTCGCGCAGTTCGATTGCGTCCTCGCCCGGTTGAGCCGGGCGCTTTCACGCCTCACTTGCACGACCGCCTACACGCGCTTTACACCCAGTAAATC
+
FFFFFFFFFFFFFFFFFFFFFFFFFFFFFFFFFFFFFFFFFFFFFFFFFFFFFFFFFFFFFFF:FFFFFFFFFFFFFFFFFFFFFFFFFFFFFFFFFFFFFFFFFFFFFFF:FFF:FFFFF:FFFFFFFFFFFF:F:FF:FFFFFFFFFF,FFFF,FFFFFFFF,FF:FFFFFFFFFFFFFFFFFFF:,F:FFFFFFFFFFFFF:FFFF:FFFFF:FFFFFFFFFF:FFFFFF:FFFFF:FF:FFF:FF,
@A00920:152:HGHKKDRXX:2:2107:9995:9314 2:N:0:AGGAGTGG+TAAGACAC
GGACTACAGGGGTATCTAATCCTGTTTGCTCCCCACGCTTTCGCTCCTCAGCGTCAGTACTGGCCCAGAACACTGCCTTCGCCATCGGTGTTCCTCCTGATATCTGCGCATTTCACCGCTACACCAGGAATTCCGTGTTCCCCTACCAGACTCAAGTCATCGCAGTATCAGATGGCGTCTCCGGGTTGAGCCCTGAGTTTTCACATCCGACTTACGAAACCGCCTACGAGCTCTTTACGCCCAATAAATC
+
FFFFFFFFFFFFFFFFFFFFFFFFFFFFFFFFFFFFFFFFFFFFFFFFFFFFFFF:FFFFFFFFFFFFFFFFFFFFFFFFFFFFFFFFFFF:FFFFFFFFFFFFFFFFFFFFFFFFFFFFFFFFF:FFFFFFFFFFFFFFFFFFFFFFFFFFFFFFFFFFFFFFFFFFFFFFFFFFFFFFFFFFFFFFFFFFFFFFFFFFFFFFFFFFFFFFFF:FF,FFFFF:FFFFFFFFFFFFFFFFFFF,F:F:F:
@A00920:152:HGHKKDRXX:2:2107:29071:11475 2:N:0:AGGAGTGG+TAAGACAC
GGACTACAAGGGTATCTAATCCTGTTTGCTCCCCACGCTTTCGTGCCTCAGCGTCAGTTCCTGTCCAGCCACCCGCCTACGCAACTGGTATTCCTCGTGATATCTACGCATTTCACCGCTACACCACGAATTCTAGTGGCCTCTCCAGGACTCAAGAAAAGCAGTATCAAAGGCAGTTCCGCGGTTGAGCCGCGGCATTTCACCCCTGACTTGCCTTCCCGCCTACACACCCTTTACACCCAATGATTCC
+
FFFFFFFFFFFFFFFFFFFFFFFFFFFFFFFFFFFFFFF:FFFFFFFFFFFFFFFFFFFFFFFFFFFFFFFFFFFFFFFFFFF:FFFFFF,FFFFFFFFFFFFFFFFFFFF:FFFFFFFFFFFFFFFFFFFFFFFFFFFFFFF:FFFFFFFFFFFFFF:FFFFFFFFFFFFFFFFFFFFFFFFFFFFFFF:FFFFFF:FFFFFFFFFF:FFFFFFFFFFFFFFFFFFFFFFFFFF:FFFFFFFFFF:F:F
@A00920:152:HGHKKDRXX:2:2107:2962:11788 2:N:0:AGGAGTGG+TAAGACAC
GGACTACACGGGTTTCTAATCCTGTTCGCTCCCCACGCTTTCGCGCCTCAGCGTCAGATCACGCCCACCACGCCGCCATCGCCTCCGGTGTTCCTCCGGATATCTACGCATTTCCCCGCAACCCCTGGAATTCTGCCTCCCTCTCCCGAAATCAAGCCATACAGTATCGGATGCAGTTCACAGGTTGAGCCTGGGGCTTTCCACTCCGCCTTAGTTGGCCGCCTACCTGACCTTAACGCCCATTACATCC
+
FF,FFFFFFFFFFF:FF,F,FFFFFF,FF,FFF:,FFF,FF:FFFF,FFFF:FFFFF:FF,F,F,:,,:FF:FF::FF,:,F:F,,FF,F,FF,FF:FFF,,FF,FF:,,FFF::FF,:,,,,FFF,,F,F::F::,:F:F,F,FFFFF,,F,::,:,,F,F:,,F,:,,F:F,,F:FF,F,FF,FFF::F,,FF,,F,F::F::,F,F,,FFFF:F,FF,F,,FF,,F,FF,,,F::FFF,,:,,,,,F
@A00920:152:HGHKKDRXX:2:2107:22670:12508 2:N:0:AGGAGTGG+TAAGACAC
GGACTACTGGGGTTTCTAATCCCTTTCGCTCCCCTGGCCTTCGTGCCTCAGCGTCAGTTAATGTCCAGGAACCCGCCTTCGCCACGAGTGTTCCTCTCGATATCTACGCATTTCACTGCTACACCGAGAATTCCGGTTGCCCCTCCATTACTCTAGTCTCGCAGTATCATGTGCACTCCGGGGGTTGAGCCCCCGCCTTTCACACACGACTACAGAAACCGCCTACGCACGCGTTACGCCCAGTGAGTCC
+
FFFFFFF:FFFFFFFFFFFFFF,:FFFFFF,FFF:,FF::FFFFFFFF,FFFFFFFFFFF,FF,F,FFF,FFFFFFF:FFFFFFF::FFFFFFFFF:,F,F:FFF,FFFFFFFFFFFFFFFF:FF,:FFFFF:F,FF,,FF:F::FF::FFFFF:FFF::FF:FFFFF,,FFFFF,,F::F,:FFFFFFF,::FF:,F,FFFFFFFF:FFF,,,F:::,F,FFFFFF,,F,::FFFF:F,FFFF,F,FFF
@A00920:152:HGHKKDRXX:2:2107:4209:12696 2:N:0:AGGAGTGG+TAAGACAC
GGACTACACGGGTTTCTAATCCTGTTTGCTCCCCATGCTTTCGAGCCTCAGCGTCAATATGTGTCCAGACGGCCGCCTTCGCAACTGGTGTTCTTGGGGATCTCTACGCATTCCACCGCTACACCCCCAATTCCGCCGTCCTCTCCACTATTCAAGACTCCCAGTTTTAGGTGCCTGTCCGGGGTTGGGCCCCGGGATTAAACACCTAACTTAAAAGCCCGCCTACGCTCCCTTTACGCCCAGTGATTCC
+
FFFFFFFFFFFFFFFF:FFFFFFFFFFFFFFFFFFFFFFFFFF:FFFF,FF,FFFFFF,FF,FFFFFFFFFFFFFFFFFFFFF:F,F:FFFFF,::F:FFF:FFFFFFF:FF:FFF:FFFFFFFFFFF,FFFFFFFFFFFFFFFFF:F:F,FFFFFFFFF,FFFF,,,F,,:FF,FFFFF,::FFFF,FFFFFFFFFFFFF,FF::FFFF:F,FFFF,:F,FFFFFFF:,F::FFFF,FF,FF,FFF:FF
@A00920:152:HGHKKDRXX:2:2107:3757:13072 2:N:0:AGGAGTGG+TAAGACAC
GGACTACAGGGGTATCTAATCCTGTTTGCTCCCCACGCTTTCGCTCTTCAGCGTCAGTATCGGCCCAGAGTGCTGCCTTCGCCGTTGGTGTTCCTCCTGATATCTGCGCATTTCACCGCTACACCAGGAATTCCACACTCCTCTACCGAACTCGAGTCACAGCAGTATCGACTGGCGTCCCAAGGTTGAGCCTTGGATTTTCACAGTCGACTTACTGAACCGCCTAGGAGCCCTTTACGCCCAATGATTC
+
FFFFFFFFFFFFF,FFFFFFFFFF:FFFF:FFFFFFFFFFFFFFFFF:FFFFFFF:FFFFFFFFFFFFFFFFFFFFFFFFFFFFFFFFFFF:FFFFFFFFF,FFFFFFF:F:FFFFFFFF:FFFFFFF:FFFFFFFFFFFFFFFFFFFFFFFFFFFF:FFFF,FFF:F::FFFFFFFFFFFFFFFFFFFFFFFFFFFFFFFFFF:FFFF:FF:::FFFFF:FFFF,FFFF:FFFFF:FF:F,F,:F:FFF
@A00920:152:HGHKKDRXX:2:2107:17092:13119 2:N:0:AGGAGTGG+TAAGACAC
GGACTACTGGGGTTTCTAATCCTGTTTGCTCCCCACGCTTTCGCACCTCAGCGTCAGTACCGGACCAGTGAGCCGCCTTCGCCACTGGTGTTCTTCCTAATATCTACGAATTCCACCTCTACACTAGGAGTTCCACTCACCTCTTCCGGACTCAAGATCGCCAGTATCGAAGGCAGTTCTGGAGTTGAGCTCCAGGATTTCACCCCCGACTTAACGATCCGCCTACGTGCGCTTTACGCCCAGTAAATCC
+
FFFFFFFFFFFFFFFFFFFF:FF:FFFFFFFFFFF:FFFFFFFFFFFFFFFFFFFFFFFFFFFF:FFFFFFFFFFFFF:F,FFFFFFFFFFFFFFFFFFFFFF:FFFFFF,FFFFFFFFFFFFFFF:FFFFF,F:FFFFFFFFFFFFFFFFFFF:FFFF::FFFFFFFFFFFFFFFFFFFFFFFFFFFFFFFFFFFFF:FFF:FFFFFFFF:FFFFFFFF:FFFFFFFFF:FFFF:FFFFFFFFF:FFFF
@A00920:152:HGHKKDRXX:2:2107:11532:14481 2:N:0:AGGAGTGG+TAAGACAC
GGACTACCGGGGTTTCTAATCCGGTTTGCTCCCCACACTTTCGCGCCTCAGCGTCACGTGTTGTCCAGCGAGCTGCCTTCGCAATGGGTGTTCCTACCAGTATCTACGCATTTCACCGCTACACTGGTAATTCCGCTCGCCTCTCCAACCGTCAAGCCTGCCAGTATCCAACGCAATGCTGGGGTTGAGCCCCAGTCTTTAACATCGGACTTAACAGGCCGCCTACGCGCCCTTTACGCCCAGTGATTCC
+
:FFFFFFFFFFFFFFFFFFFFFFFFFFFFF:FFFFFFFFFF:FFF:FF:FFFFFF:FFFFFFFFFFFFFFFFFFFFFFFFFFFFFF:FFFFFFFFFFFFFFFFFFFFFF:FFFFFFFF:FFFFFFFFFFFFFFFFFFFFF:FFFFFFFFFFFFF:F:FFFFFFFFFFFFF:F:F,FFFFFF:FFFFFFF:FFFFFFFF::FFFFFFF,FFFFFF:FFFFFFFFFFFFFFFFFFFFFFFF:FFFFFFF:FF
@A00920:152:HGHKKDRXX:2:2107:28094:14732 2:N:0:AGGAGTGG+TAAGACAC
GGACTACAGGGGTATCTAATCCTGTTTGCTCCCCACGCTTTCGCACCTCAGCGTCAATACCTGTCCAGCGAGTCGCCTTCGCCACTGGTGTTCTTCCGAATATCTACGAATTTCACCTCTACACTCGGAATTCCACTCGCCTCTCCAGGATTCTAGCACTGCAGTTTCAAGGGCAGTTCCGGAGTTGAGCTCCGGGATTTCACCCCTGACTTACGGCGCCGCCTACGTGCGCTTTACGCCCAGTATATCC
+
FFFFFFFFFFFFFFFFFFFF:FFFF:FFFFFFFFFFFFFFFFFFFFF:FFFFF:FFFFFFFFFFFFFFFFF:FFFFFFFFFFFFFFFFFFFFFFFFFFFFFFFFF:FFFF,FFFFFFFFFFFFFFFFFFFFFFFFFFFF:FFFFFFFFFF,FFFFFF:FFFFFF:FFFFFFFF:,FFFFFFF,F::FFFFF:FFFFF,FFF,FFFFF:FFFFFFFFFFFFFF:FFFFFF:FFFFFFFFF:FFFFFF:,::
@A00920:152:HGHKKDRXX:2:2107:9091:16141 2:N:0:AGGAGTGG+TAAGACAC
GGACTACAAGGGTATCTAATCCTGTTCGCTCCCCACGCTTTCGTGCCTCAGCGTCAATCCAGGTCTAGCCAGCTGCCTTCGCAATTGGTGTTCTACATCATATCTAAGCATTTCACCGCTACATGACATATTCCGCTGACCTCCACAATATTCAAGACTGATAGTATCAATGGCAGTTTCCAAGTTAAGCTCGGAGATTTCACCACTGACTTACCAACCCACCTACGCACCCTTTAAACCCAGTGAATCC
+
FFFFFFFFFFFFFFFFFFFFFFFFFFFFFFFFFFFFFFF:FFFFFFFFFFFFFFFFFFFFFFF:FFFFFF:FFFFFFFFFFFFFFFFFFFFFFFFFFFFF:FFFFFFFFFFFFFFFFFFFFFFFFFFFFFFFFFFFFFFFFFFFFFFFFFFFFFFFFFFFFFFFFFFFFFFFFFFFFFFFFF:FFF:FFFFFFFFFFFFFFFFFFFFFFFFFFFFFFFFFFFFFFFFFF:FFFFFF:,FFFFFFF:FFFF
@A00920:152:HGHKKDRXX:2:2107:26160:17300 2:N:0:AGGAGTGG+TAAGACAC
GGACTACTAGGGTTTCTAATCCCGTTCGCTCCCCTGGCTTTCGCGTCTCAGCGTCAGGCGGGGTCCAGGCGCCCGCTTTCGCCACGGGCGTTCCTCACGATCTCAGCGCATTTCACCGCTCCACCGTGAGTTCCGGCGCCCCCTACCCCCCTCCAGGCCGGTCGTATCCGGGCCCATTCGCCGGTTGGGCCGGGGGATTTCAGCGCCGGTCGGGCCGGCCCGCCTAGACGCGCTTGAGGCCCAGTGCTGG
+
FFFFFFF,:FFF,FFFFFFFFFFFFFFFFFFFFFF,FFFF:FFFF:F,:,,,:FF,:F,FFFF,F:,FFFFFF:FFF,F,FFF:FF:FFFFFFF,F:::,FFFF:,FF,FF:F,,F,,F::,F:FFFF::FFFFFFFFF:FFF:FFFFFFF,FFFFF::F,F,:,F,FFF,FF,:,,,:,,:::,:F,FF,F:FFF,,,F:,FF:FFF:,,:,,,FFF,:FF,F,,,,,F:F,,,F,,F:,F,FF::F,,
@A00920:152:HGHKKDRXX:2:2107:4327:17628 2:N:0:AGGAGTGG+TAAGACAC
GGACTACTAGGGTTTCTAATCCGGATCGCTCCCCACGCTTTCGCGCCTCAGCGTCAGCAAAGCTCCAGGCAACCGCCTTCGCCACTGGTGTTCCTCCCGATATCTACGCATTCCACCACTACACCGGGAATTCCATTGCCCCCTAGCTTGCTCCAGCTCGGCCGTATCCGCTGACCCCGCCCAGTTGAGCCGGGCGATTTCACAACGGACGTGCCGAGCCGCCTGCGCGCCCTTTACGCCCAATAAATCC
+
FFFF:FFFFFFFFF:FF:FFFFFFFFFFFFFFFFFFFFFFFFFFFFFFFFFFFFF:FFFFFFFFFFFFFF,:FFFFFFFFFFF,FF:FFF:FFFFFFFFFFFFFFFFFFFFFFFFFF:FFFFFFF:FF,FFFFFFFFFFFFFFFFFFFFFFFFFFFFF:,FFFF:FFFFFFF:FFFF:F,FFFFFFF:F:FFFF:F:FFFFFFF,FF:FFFFFF:FFFFFFFFFFFF:FFFFFF:F:F:F:F,FF:FFFF
@A00920:152:HGHKKDRXX:2:2107:28772:18035 2:N:0:AGGAGTGG+TAAGACAC
GGACTACTGGGGTTTCTAATCCCGTTTGCTCCCCACGCTTTCGTGCCTTAGTGTCAGGAACGAGCCAGTCACCTGCCTACGCCATCGGTGTTCCTCCAAATATCTACGGATTTCACTCCTACACTTGGAATTCCAGTGACCTCTCTCGTCCTCAAGCTGAGCAGTTTTAGTAATGGATGTATGGTTGAGCCACACGCTTTCACTACTAACTTACTCTGCCACCTACGCAACTCTTTACGCCCAGTAATTC
+
FFFFFFFFFFFFFFFFFFFFFFFFFFFFFFFFFFFFFFFFFFFFFFFFFFFFFFFFFFF:FFFFFFFFFFFFFFFFFFFFFFFFFFFFFFFFFFFFFFFFFFFFFFFFFF:FFFFFFFF:FFFFFFFFF:FFFFFFFFFFFFFFFFFFFFFFFFFFFFFFFFFFF:FFFFF:F:FF:,F:FFFFFFFFFFFFFFFFFF,FFFFFFFFFFFF::FFFFFF:F:FFFFFF,F:FFFFFFF:F:F,FF,:FFF
@A00920:152:HGHKKDRXX:2:2107:24117:19460 2:N:0:AGGAGTGG+TAAGACAC
GGACTACTAGGGTATCTAATCCCGTTCGCTCCCCACGCCTTCGCGCCTCAGCGTCAGGGACGACCCAGCTGGCCGCCTTCGCCACGGGTGTTCCGCCTGATCTCTACGCATTTCACCACTACACCAGGCATTCCACCAGCCCCTATCGCCCTCAAGCGGTGCAGTCCACGACGACCCTCCCAGGTTGAGCCTGGGGCTTTCACGCCATGCTTACACCGCCGCCTGCGCGCGCTTTACGCCCAGTAACTCC
+
FFFF:FFFFFFFFF:FFFFFFFFFFFFFFFFFFFFFFFFFFFFFFFFFFFFFFFFFFFFFFFFFFFFFFFFFFFFFFFFFFFFFFFFFFFFFFFFFFF:FFFFFFFFFFFFFFFFFFFFFFF:FFFFFFFFFFFFFF:FFFFFFFF:FFFFFFFFFFFFFFFFFF:F:FFFFFF:FFFFFFF:FF:FFF:FFFFFFFFFF::FF:F,FF:FFF:FFFFF:FFFFFFFFFFFFFFF:FFFFFFF:FFFF:F
@A00920:152:HGHKKDRXX:2:2107:29631:19774 2:N:0:AGGAGTGG+TAAGACAC
GGACTACAGGGGTTTCTAATCCCGTTCGCTCCCCATGCTTTCGCCTCTCAGCGTCAGGTCAGGCCCAGCGTGTCGCCTTCGCCACTGGTGTTCCTCCGGATCTCTACGCATTTCACCACTACACCCGGAATTCCACACCCCTCTACGACCCACTAGCGCTGCAGTCTCATCCGACCTCTCCCAGTTTAGCCGGGAGCTTTCACGGTTGACTTACAGCACCGCCTACACGCTCTTTACGCCCAGTAATTCC
+
FFFFFFFFFFFFFFFFFFFFFFFFFFFFFFFFFFFFFFFFFFFFFFFFFFFFFFFFFFFFFFFFF:FFFFFFFFFFFFFFF:FFFFFFFF:FFFFFFFF,FFFFFFFFFFFFFFFFFFFFFFFFFFFFFFFFFFFFFFFFFFFFFFFFFFFFFF,FFFFFFFFFFFFFFFFFFFFFFFFFFFFFFFF:FFFFFFFFFFFFFFF:FFFFFFFFFFFFFFFFFFFFFFFFFFFFFFFFFFFFFFFF:FFFFF
@A00920:152:HGHKKDRXX:2:2107:22019:19993 2:N:0:AGGAGTGG+TAAGACAC
GGACTACAAGGGTATCTAATCCCTTTCGCTACCCTGGCCTTCGTGCCTCAGCGTCAGTAAGTGTCCAGCGACTCGCCTTCGCCACTAGTGTTCCTCACGATATCTACGCATTTCACTGCTACACCGTGAATTCCAGTCGCCCCTCCACTACTCAAGCAAGGCAGTATCGGATGCAGTTCCGGAGTTGAGCTCCGGGCTTTCACATCTGACTTACCCCGCCGCCTACGCACCCTTTACGCCCAGTAATTCC
+
FFFFFFFFFFFFFFFFFFFFFFFFFFFFFFFFFFFFFFFFFFFFFFFFFFFFFFFFFFFFFFFFFFFFFFFFFFFFFFFFFFFFFFFFFFFFFFFFFFFFFFFFFFFFFFFFFFFFFFFFFFFFFFFFFFFFFFFFFFFFFFFFFF:FFFFFFFFFFFFFFFFFFFFFFFFFFFFFFFFFFFFF:FFFFFFFFFFFFFFFFFFFFFFFFFFFFF:FF:FFFFFF:FFFFFFFF:FF:FFFFFFFFFFFFF
@A00920:152:HGHKKDRXX:2:2107:5186:20744 2:N:0:AGGAGTGG+TAAGACAC
GGACTACCGGGGTTTCTAATCCCGTTCGCTCCCCTAGCTTTCGCGGCTCAGCGTCAGGTGCAGCCCAGGGCGCCGCCTTCGCCTCTGGTGTTCCTCCGGATCTCTACGCATTTCACCACTCCACCAGGAATTCCACGCCCCTCTACTGCCCTCTAGCGGCCCAGTTTCGAACGACCTCTCCCAGTTGAGCCGGGAGCTTTCACGTCCGACTTGGACCCCCGCCTGCCCGCGCTTTACGCCCAGTAAATCC
+
FF:F:FFFFFFF,FFFFFFFFFFFFFFFFFFFFFF:FFFFFFFFFFFFF,FFFFF:FFFFFFF,FFFFF:FFFFFFFFFFFF:FFFFFFFFFFFFFF,F:FFFFFFFFFFFF:FF:FFFFFFFFF,FF:F:FFF:FF:FFFFFFFFFFFF,FFFFFF,FFFFFFF,FFFFFF:FFF:FF::FFF,FFFF:FFFFFFFFFFFF::FFFFFF:,,:,:F,FFFFFFFFF:FFFFFFF:::FFF,,,,:FFF:
@A00920:152:HGHKKDRXX:2:2107:17589:21371 2:N:0:AGGAGTGG+TAAGACAC
GGACTACAAGGGTTTCTAATCCTGTTCGCTCCCCTAGCTTTCGCGCCTGAGCGTCAGGTAAGGCCCAGAGATCCGCCTTCGCCACCGGTGTTCCTCCTGATATCTGCGCATTTCACCGCTACACCAGGAATTCCGATCTCCCCTACCTACCTCTAGCTCGACAGTATCGGATGCAGTCCCAGGGTTGAGCCCTGGGATTTCACAACCGACTTGCCGAGCCGCCTGCGCGCTCTTTACGCCCACTGATTCC
+
FFFFFFFFFFFFFFFFFFFFFFFFFFFFFFF:FFF,FFF,FFFFFFFFFFFFFFFFFF,:,FFFFFFFF:FFFFFFFFFFFFFFFFFFFFFFF::FF:FFFFFFFFFFFFFFFFFF:FF:FFFFFFF:F,FFFFFF,FFFFFFFFFFFFFFFFF:FFFFFFFFFFFFFFFFFFFFF:FFFFFFFFFFFFFFFFF:FFF,FFFFF:FFF:F:FFFFF:FFF:FFFF:FFFFFFFF:,FFFFFF,:FF,FFF
@A00920:152:HGHKKDRXX:2:2107:19488:21778 2:N:0:AGGAGTGG+TAAGACAC
GGACTACTGGGGTATCTAATCCCGTTCGCTCCCCATGCTTTCGCATCTCAGCGTCAGGTCAGGCCCAGCGTGTCGCCTTCGCCACTGGTGTTCCTCCGGATCTCTACGCATTTCACCACTACACCCGGAATTCCACACGCCTCTACCTACCTCTAGTCGCGCAGTTCGATTGCGTCCTCGCCCGGTTGAGCCGGGCGCTTTCACGCCTCACTTGCACGACCGCCTACACGCGCTTTACACCCAGTAAATC
+
FFFFFFFFFFFF:F:FFFFFFFFFFFFFFFFFFFFFFF,FFFFFFFFFFFFFFFFFFFFF,FFFFFFFFFF,FFFFF,FFFFF,FFFFFFFFFFFFFFFFFFFFFFFFFFFFFFFFF:FFFFFFFF:F,FFFF::FFF:FFFFFFFFFFFFFFFFF:FFFFFFFFFFFFFFFFFFFFFFFFFFFFFF:FFFFFFFFFFFFFFFFFFFFFFFFFFFF:FFF,:FF,:FFFF:FFF,,FF:FF::FFF,F,F
@A00920:152:HGHKKDRXX:2:2107:30888:22075 2:N:0:AGGAGTGG+TAAGACAC
GGACTACCGGGGTTTCTAATCCCGTTTGCTCCCCTGGCTTTCGCGCATCAGCGTCAATATCGGTCCAGGATGCCGCCTTCGCCACCGGTGTTCCTCCAGATATCTACGCATTTCACCGCTACACCTGGAATTCCGCATCCCTCTCCCGAATTCAAGCCCACCAGTATCGGACGCAGTTCCAGGGTTGAGCCCAGGGATTTCACGTTCGACTTAGCAGGCCGCCTACGCGCCCTTTACGCCCAGTAATTCC
+
FFFFFFF,FFFFFFFFFFFFFFFFFF:FFFFFFFF,FFFFFFFFFF,FFFFFFFF,FFFFFFFFFFFFFFFFFFFFFFFFFFFFFFFFFFFFF,F:FFFFFFFFFFFFFFFF:FFFFFFFFF:FFFFFFFFFFFFFF:FFFFFFFF:FFF:FF:FFF::,FFFFFFFFF,,FFFF,FF,:,:,FFFFF:F,,:FF:FFFFFFFF,FF:,FFF:FFF,FFFFFFFFFFFFFFFFFFFFFFFF,F:,FFFFF
@A00920:152:HGHKKDRXX:2:2107:17879:22341 2:N:0:AGGAGTGG+TAAGACAC
GGACTACCGGGGTTTCTAATCCTGTTTGATCCCCACACTTTCGTGCCTCAGCGTCAGTTAAAGCCTAGTAAGCTGTCTACACTATCGGTGTTCTTGACGATATCTAAGCATTTCACCGCTACACCGTCAATTCCGCCTACCTCGACTTCACTCAAGCACTCCAGTATCAATGCCACCCTCCCGGTTAAGCCGGGATATTTCAGCACTGACTTAAAGCGCCGCCTACGCACCCTTTAAACCCAATAAATCC
+
FFFFFFFFFFFFFFFFFFFFFFFFFFFFFFFFFFF:FFF,FFFFFFFFFFFFFFFFFFFFFF:FFFFFFFFFFFFFFFFFFFF:FFFFFFFFFFFF:FFF:FFF:FFFFFFFFFFFF:FFFFFFFFFF,FFFFF:FFFFFFFFFFFFFF,FFFFFFFFFFFFF:FFFFFFFFFFFF::FFFFFFFFFFFFFFFF:FFFFFFFFFFFFFFFFFFFFF,F:F:FF:FFFF::FFFFFF:FFFFFFFFF,FFF
@A00920:152:HGHKKDRXX:2:2107:23113:22545 2:N:0:AGGAGTGG+TAAGACAC
GGACTACTAGGGTATCTAATCCTGTTTGCTACCCACGCTTTCGCGCCTCAGCGTCAGAACCGGTCCAGGTAGCCGCCTTCGCCACCGGTGTTCCTCCCAATATCTACGCATTTCACCGCTACACTGGGAATTCCGCTACCCCCTCCCGGCCTCAAGCCCGACAGTTTTCGAAGCACCCTCCCAGTTGAGCCGGGAGATTTCACTTCAAACTTGGCAAGCCGCCTGCGGGCGCTTTACGCCCAATAAATCC
+
FFFFFFFFFFFFFFFFF:FFFFFFFFFFFFFFFFFFFFFFFFFFFF:FFFF,FFFFF:FF:FFFFFFFFF,FFFFFFFFFFF:FF,F,FFFFFFFFFFFFFFFFF:FFFFFFFFFFFFF:FFFFFFFFFFFFFF:FFFFFFFFFFFFFFFFFFFFFFF:,:FFFFFFFFFFF:FFF:::FF:FFFFFFFFFFFFFFFFFFF:FFFFFFFFFFFFFFFFFF,FFFFFFFFFFFFFFFFFFFFF:F,FFF,F
@A00920:152:HGHKKDRXX:2:2107:32353:22639 2:N:0:AGGAGTGG+TAAGACAC
GGACTACTAGGGTTTCTAATCCCGTTCGCTCCCCTAGCTTTCGCGGCTCAGCGTCAGGTGCAGCCCAGGGCGCCGCCTTCGCCTCTGGTGTTCCTCCGGATCTCTACGCATTTCACCACTCCACCCGGAATTCCACGCCCCTCTACTGCCCTCCAGCGGCCCAGTTTCGAACGGCCTCTCCCAGTTGAGCCGGGAGCTTTCACGTCCGACTTGGACCACCGCCTGCCCGCGCTTTACGCCCAGTAAATCC
+
FFFFFFFFFFFFFFFFFFFFFFFFFFFFFF::F:FFF:FFFFFFFFFFFFFFFFFFFFFFFFFFFFFFFFFFFFFFFFFFFFFF:FFFFFFFFFFFFFFFFFFFF:FFFFFF:FFFFFFFFFFFFFFF:FFFFFFFFFFFFFFFFFFFFFFFFFFFFFFF,FFFFFFFFFFFFFFFFFFF:FFFFFFFFFFFFF:FFFFFFFFFFFFFFF:FFF:FFF:FFFFFFFFFFFFFFFFFFFFFF:FFF,:FFF
@A00920:152:HGHKKDRXX:2:2107:19226:23140 2:N:0:AGGAGTGG+TAAGACAC
GGACTACACGGGTTTCTAATCCTGTTTGCTCCCCACGCTTTCGCGCCTCAGCGTCAGTGTCGGACCAGATGGCCGCCTTCGCCACCGGTGTTCTTCCCAATATCTACGAATTTCACCTCTACACTGGGAATTCCGCCATCCTCTTCCGAACTCTAGATCATCAGTCTTAGAGGCCGTTCCCAGGTTAAGCCCAGGGCTTTCACACTCGACTGACTCAGCCACCTGCGTGCGCTTTACGCCCAGTAATTCC
+
FFFF:FFFFFFFFFFFFFFFFFFFF,FFFFFFFFFFFFFFFFFFFFFFFFFFFFFFFFFFFFFFFFFFFFFFFFFFFFFFFFFFFFFF:F:FFF,FFFFFFFFFFFFFFFFFFFFFFFFFFFFFFFFF,FFFFFFFF:FFFFFFFFFFFFFFFFFFFFFF:FFF,FFFFFFFFFFFF:FFFFFF:FF,FFFFFFFFFFFFFFFF,F::F:FFFFF:FFFFFFFFF:FFFFFFFFF,FFFFFFFFFFF:FF
@A00920:152:HGHKKDRXX:2:2107:24270:23422 2:N:0:AGGAGTGG+TAAGACAC
GGACTACTGGGGTTTCTAATCCTGTTTGATCCCCACACTTTCGTGCCTCAGCGTCAGTTGAAGTCTAGTAAGCTGTCTACACTATCGGTGTTCTTGACGATATCTAAGCATTTCACCGCTACACCGTCAATTCCGCCTACCTCGACTCCACTCAAGCCCATCAGTATCAATGCCACCCTCCCGGTTAAGCCGGGATATTTCAGCACTGACTTAATAGGCCGCCTACGCACCCTTTAAACCCAATAACTCC
+
FFFFFFFFFFFFFFFFFFF,FFFFFFFFFFFFFFFFFFFFFFFFFFFFFFFFFFFFFFFFF:FFF:FFFFFFFFFFFFFFFFFFFFFFFFFFFFFFFFFFF:FFFFFFFFFFFFFF:FF:FFFFFFFFFFFFFFFFFFFFFFFF:FFFFFFFFFFFFFFFFFFFFFFFFFFFFFFFFFFFFFFFF,F::F:FFFFFFF,FF,FFFF:FFFFF:FFFFFF:FFFFFFFFFFF::FFFFFFFFFFFFF,FFF
@A00920:152:HGHKKDRXX:2:2107:8061:23844 2:N:0:AGGAGTGG+TAAGACAC
GGACTACTGGGGTATCTAATCCTGTTTGCTCCCCACGCTTTCGCGCCTCAGCGTCAGTAATGGGCCAGTGTGTCGCCTTCGCCACTGGTGTTCTTCCGAATATCTACGAAGTTCACCTCTACATTCGGAGTTCCACACACCTCTCCCATACTCAGGACAGCCAGTATCAAAGGCGATTCCTGGGTTGAGCCCTGGGCTTTCACCTCTGACTTAGATGTCCTCCTACGCTCCCTTTACGCCCAGTAATGCC
+
F:FFF:FFF:FFFF,FF:F::FF,F,F:F,,FF:,FFFFFFFF,:,FF:FFF:FF:FFFFFFFFFFF:FFFFFFFF,FFF,F,FFFF:FF,FF,:F,F,,F,F,::,FF,:,FFF,::FFF,:FFF:F,F,,F,,F,FF:FFFF::FF,FFF:F,F:FFF:,FF:,FFF:,:FF,F::F:,:,F,F,,FFF,F:FF:F,:F,FFFFF,FF,F::,:FF,,,FFFF:,FF:FFFFF::,FF,F,FF,F,:,
@A00920:152:HGHKKDRXX:2:2107:25771:24048 2:N:0:AGGAGTGG+TAAGACAC
GGACTACAAGGGTTTCTAATCCCGTTCGCTCCCCAAGCTTTCGCGTCTCAGCGTCAGGTCGGGCCCAGGGCGCCGTCTGCACCTCTGGTGTTCCTCCGGATATCTACACATTTCACCGCTACACCCGGAATTCCGCACCCCTCTACCCGCCTCCAGATGAACAGTCTGATTCGACCTACCCGAGTTTAGCCCGGATATTTCACGAACCACTTATCCACCCGCCTACACGCGCTTTACGCCCAGTAACTCC
+
FF:FFFFFFFFFFFFFFFFFFFFFFFFFFFFFFFFFFFF,FFFFFFFFFFFFFFFFFFFFFFFFFFFFFFFFFFFFFFFFFFFFF:FFFF,FFFFFFFFFFFFFFFFFFFFFFFFFFFFFFFFFFFFFF:FFFFFF,FFFFFFFFF:FFFFFFFFF:FFFFFFF:F,FFFFFFFFF,FFFFFFFFFFFFFFFFFFFFFFFF:FFFFFFFFFFFFFFFFFFFFFFFFFFFFFFFFFFFFFFFFFFFFFFFF
@A00920:152:HGHKKDRXX:2:2107:23240:24580 2:N:0:AGGAGTGG+TAAGACAC
GGACTACTGGGGTTTCTAATCCCGTTTGCTCCCCTGGCTCTCGCGCCTCAGCGTCAATATTTGTCCAGGAAGCCGCCTTCGCCACCGGTGTTCCTACAGATATCTACGCATTTCACCGCTACACCTGCAATTCCGCATCCCTCTCCCAAATCCAAGCAATCCAGTATCAAACGCAGTTCCCCAGTTAAGCTGAGGGTTTTCACTTATAACTTATTTGGCCGCCTACGAGCCCTTTACGCCCAGTAAATCC
+
FFFFFFF,FFFFFFFFFFFFFF:FFFFFFFFFFF,FFFF,FFFF,FFFFFFFFFFF:F:F,,FFFFFFF,,FFFFFFFFFFFFFF,FFFFFFFFF,F,FFF,FFFFFFFFFFFFFFFFFFFFFFFFF,FFFFFF:FF,FFFFFF,F,,,FF:F:FF,,:FFFFFF,F,,,F,FFF,:FF:FF,FFFFFFF,,,FFF,FFFFFF,F,,,FFFFF,,F,,FFFFFFFFFFFFF:FF,F:FFFFFF,,F,FFF
@A00920:152:HGHKKDRXX:2:2107:31548:25473 2:N:0:AGGAGTGG+TAAGACAC
GGACTACAGGGGTTTCTAATCCTGTTTGCTCCCCACGCTTTCGCGCCTCAGCGTCAGATCCAGCCCAGTTGGCCGCCTTCGCCACAGGTATTCTTCCCGATCTCTACGCATTCCACCGCTACACCGGGAATTCTACCAACCCCTACTGGTCTCTAGGTCCGCAGTTTCGGAAGCAGCCTCGGAGTTGAGCCCCGAGATTTCACTCCCGACTTGCTGGTCCCGCCTGCGCGCGCTTTACGCCCAGTGATTC
+
FFFFFFFFFFFFFFFFFFFFFFFFFFFFFFFFFFFFFFFFFFFF:FFFFF:FFFFFFFFFFFFFFFFFF:FF,FFFFFFFFF,FFFFF,FFFFFFFFFFFFFFFFFFFFFFFF,FFFFFFFFFFFF:FFFFFFFFFFF,FFF:FFFFFFFFFFFFFFFFFFFFFFFFF:FFFF:FF,F:FFFFFFFFFFFFFFFFF:FFFFFFFFFFFFFFFFFFFFFF,FFFFFFF:FFFFFFFFFFFFF:FFF:FFF:
@A00920:152:HGHKKDRXX:2:2107:23610:25504 2:N:0:AGGAGTGG+TAAGACAC
GGACTACAGGGGTATCTAATCCCGTTCGCTCCCCATGCTTTCGCATCTCAGCGTCAGGTCAGGCCCAGCGTGTCGCCTTCGCCTCTGGTGTTCCTCCGGATCTCTACGCATTTCACCACTACACCCGGAATTCCACACGCCTCTACCTACCTCTAGTCGCGCAGTTCGATATCGTCCTCGCCCGGTTGAGCCGGGCGATTTCACGCCTCACTTGCACGACCGCCTCCACGCGCTTTACACCCAGTAAATC
+
FF,FFFF:FFFFFFFFFFFFFFFFFFFFFFFFFF,FFFFFFFFFFFFFFFFFFFFFFFF,F:FFFFFFFF,FFFFFFFFFFFF,FFFFFFFFFFFFFFFFFFFFFFFFFFFFFFFFFFFFFFFFFFFFF,FFFFFF::,FFFFFFF,FFFFFF:FFFF:,FFFFFF,F:F,,FFFF,:FFFF,FFFFFFF,FFFFFF,FF,FF:FFFFFFFFF,FFF,FF::FFF,FFFFFFFF:,FFFFFF,,F,,F,F
@A00920:152:HGHKKDRXX:2:2107:27868:25645 2:N:0:AGGAGTGG+TAAGACAC
GGACTACCCGGGTATCTAATCCTGTTTGATACCCACACTTTCGAGCATCAGCGTCAGTTACACTCCAGTGAGCTGCCTTCGCAATCGGAGTTCTTCGTGATATCTAAGCATTTCACCGCTACACCACGAATTCCGCCCACCTCTACTGCACTCAAGACTGCCAGTATCAATTGCAATTTTACGGTTGAGCCGCAAACTTTCACAACTGACTTAACAACCCATCTACGCTCCCTTTAAACCCACTAAATCC
+
:FFFFFFF:FFFFFFFF:FF:FFFFF:FFFFFFFFFFFFFF::FF::FFFF,FFFF,:F:FFFFF:FFFFF:FFFFF:FFFFF,FF:FFFFF:FF:FFFFFFFFFFFF,FFFFFFFF,FFFFFFFFF:FFFFFFFFFFFFFFFFFF,:FFFFFFFFFF:FFFFFF:FFFF,FFFF:FFFFFF,FFFFFFFFFFFFFFFFFF:FF,FFFFFFFFFFFFFFFFFFFFFFFFFFFF:F,FFFFFF,FFFFFFF
@A00920:152:HGHKKDRXX:2:2107:27208:26162 2:N:0:AGGAGTGG+TAAGACAC
GGACTACTGGGGTTTCTAATCCTGTTTGCTCCCCACGCTTTCGTGCCTCAGCGTCAGTAGAGGTCCAGCATGCCGTCTACACCGCGGGTGTTCCTCCCGATATCTACGCATTTCACCGCTACACCGGGAATTCCGCCTGCCTCTCCCACACTCGAGCACCCCAGTTTCCGGCGCACCCTCGCGGTTGAGCCGGGAGATTTCACACCCGACTTAGGGCACCGCCTACGCCCTCTTTACGCCCAGTAACTCC
+
FFFFFFF,,FFFF:FFFFFFFF:FFFFFF:FFFFF:FFFFFFF:FFFFFFFFFFFF,FF,,FFFFFFFFF:F,FFFFFFF:FF,F:FFFFFFFFFFF,FFFFFFFFFFFFFFFFFFFFFFFF:FFFFFFFFFF::F,F,FFFFFFFF,,F,FF,FFFFF:FFFFF,FFFF,FFFF:F:,F,FFFFFFFFFF::F,FFFFFF:F:::,FF:FFFF,FF:FFFFFFF:FFFF,FFF:FFFFFFFFFFFFFFF
@A00920:152:HGHKKDRXX:2:2107:17888:26177 2:N:0:AGGAGTGG+TAAGACAC
GGACTACTGGGGTATCTAATCCTGTTTGCTCCCCACGCTTTCGCGCCTCAGCGTCAGTAATTGGCCAGCAAGGCGCCTTCGCCACAGGTGTTCCTCCACATCTCTACGCATTTCACCGCTACACGTGGAATTCCCCTTGCCTCTCCAATCCTCAAGCGATCCCGTATCCAAGACAGTCCCGGAGTTGAGCTCCGGGCTTTCACCCCAGACGTAGATCGCCGCCTGCGCGCGCTTTACGCCCAGTGATTCC
+
FFFFFFFFFFFFFFFFFFFFF:FFFF:,FFFFFFFFFFFF:F:,:,F:FFFFFFFFFFFF,F,FFFFFFFFFFFFFF,FFFFFFFFFFFFFFFF:FF:FFF:FF:FFFFFFFFFFFFFFFFFFFFFFFFFFFFFFFFF,FFFFFF,FFF,:FFFFF:FF,:F,F:F,F,::,F,F,F:F:F,,FFF:F:FFFFFFFFF,F:FFFF::FFF:FFFF,,F,FF:FFFFFF,F,FFF:FFFFFFFF,FFFF:F
@A00920:152:HGHKKDRXX:2:2107:22489:27101 2:N:0:AGGAGTGG+TAAGACAC
GGACTACACGGGTTTCTAATCCTGTTTGCTCCCCACGCTGTCGCGCCTCAGCGTCAGCCACTGCCCAGCAGGCCGCCTTCGCCACCGGTGTTCTTCCGGATCTCTACGCATTCCACCGCTACACCCGGAATTCCACCTGCCTCTACAGTGCTCAAGTGAAGCAGTTCGCACGGCCGATCCGGGGTTGAGCCCCGGACTTTCACCACTCGCTTACCCCACCGCCTACGCGCCCTTGTCGCGCAGTGGGTCG
+
FFFFF:FFFFF:FFFFFFFF:FFFFFFFFFFFFFFF:FFFF:FFF:FFFFFFFFFFFFF:FFFFFFFFFFFFFFFFFF:FFFFFFFFFFFFFFFFFFFFF,FFFFF,FF,F:FF,:FFFF:,::FFFF,,F:F,FFFFFFFFFF,,,FFF:FF,,FFFFF::,FFFFF:F:FFF:FFFF,FFFFFFFFFF,F::FF:F,F,,F:,:,FF:,F,F,:F,::FFFF,FFFF,F,,,:,,,:FF,FFF,F::,
@A00920:152:HGHKKDRXX:2:2107:4255:27117 2:N:0:AGGAGTGG+TAAGACAC
GGACTACACGGGTTTCTAATCCCGTTTGCTCCCCTGGCTTTCGCTCCTCAGCGTCAGTATCGGTCCAGGATGCCGCCTTCGCCACCGGTGTTCCTCCAGATATCTACGCATTTCACCGCTACACCTGGAATTCCGCATCCCTCTCCCGAACTCAAGCCATCCAGTATCAGACGCAGTTCCCCGGTTAAGCCGAGGGATTTCACGTATGACTTAGTTGGCCGCCTACGAGCCCTTTACGCCCAGTAATTCC
+
FF,FFFFFFFFF:FFFF,FFFFFFF:FFFFFFFFFFFFFFFFFFFFFFFFFFFFFFFFFFFFFFFFFFF:FFFFFFFFFFFFFFFFFFFFFFFFFFFFFFFFFFFFFFFFFFFFFFFFFFFFFFFFFFFFFFFF:F:FFFFFFF:FFFFFFFFFFFFFFFFFFFF:FFFFFFFFFFFFFFF:FFFFFFFFFFFFFFFFFFF:FFFFFFFFFFFFF:FFFFFFFFFFFFFFFFFFFF:F:F::FFFF,FF:
@A00920:152:HGHKKDRXX:2:2107:25889:27696 2:N:0:AGGAGTGG+TAAGACAC
GGACTACTGGGGTTTCTAATCCCGTTTGCTCCCCACGCTTTCGCGCCTCAGCGTCAGGAATTGCCCAGAGACCCGCCTTCGCCACCGGTGTTCCTCCCGATCTCTACACATTTCACCGCTACACCGGGAATTCCAGTCTCCTCTGCAATCCTCAAGAACAGCAGTATCGATCGACGTTCCTCGGTTGAGCCGAGGGATTTCACGACCGACTTGCCATCCCGCCTACGCGCCCTTTACGCCCAGTCATTCC
+
FFFFFFFFFFFFFFFFFFFFFFFFFFFFF:FFFFFFFFFFFFFFFFFF:FFFFFFF:F:,FFFFFFFFFFFF:FFFF:FFFFFFF,FF,FFFFFFF:FF,,FFFF:FFFFFFFFFFF,FFFFFFFFFFFFFFFFFFFFFFFFFFFFFFFF,FF:FFFFF:FF:F::F:FFFFF:FFF,FFFFFFFFFFFFFFFF,FFFFFFFFFFFFFF:FFF:F,FFFFFFFF::,FF:F:FFF,FFF:FFFF::,FFF
@A00920:152:HGHKKDRXX:2:2107:2618:28354 2:N:0:AGGAGTGG+TAAGACAC
GGACTACAAGGGTATCTAATCCTGTTTGCTCCCCACGCTTTCGCACCTCAGCGTCAGTATCTTCCCAGATCGCCGCCTTCGCCACTGGTGTTCCTCCCGATATCTACGCATTCCACCGCTACACCGGGAATTCCACCAACCCCTACTGGTCTCTAGACATGCAGTATCGGCAGCAGCCCCGGAGTTGAGCCCCGGGATTTCACTTCCGACTTGCACACCCGCCTGCGCGCGCTTTACGCCCAGTGATTCC
+
FFFFFFFFFFFFF:FFFFF:FFFFFFFFFFFFFFFFF:F:FFFFFFFFFFFFFFFFFFFFFFFFFFFFFFFFFFFFFFFFFFFFFFFFFF:FFFFFFFFFFFFF,FFFFFFFFFFF:FF:FFFFFFFFFFF:FFFFFFFFFFFFFFFFFFF:F:,FFFFFFFFF:FFFFFFF:FFFFFFFFFFF:F:FFFFFFFFFF:FFFFFFFFFF:FF:FFF:FFFFFFFFFFFFFFFF,FF:FFFFF,FFFF,F:F
@A00920:152:HGHKKDRXX:2:2107:25816:28792 2:N:0:AGGAGTGG+TAAGACAC
GGACTACTGGGGTTTCTAATCCGGTTCGCTCCCCACGCTTTCGCACCTCAGTGTCAGGACAGGGCCAGGTAGCCGCTTTCGCTTCAGGCGTTCCTCCGGATCTCTACGCATTTCACCACTACACCCGGAATTCCGCTACCCTCTCCCTGCCTCAAGTCGGGTCGTATCGGCACGCCTCGCTCCGTTAAGCGGAGCGCTTTCAGCACCGACGCACCCAACCACCTACGTGCGCTTTACGCCCCGTAACTCC
+
FFFFFFFFFFFFFFFFFFFFFFFFFFFFFFFFFFFFFFFFFFFFFFFFFFFFFFFFFFFFFFFFFFFFFFFFFFFFFFFFFFFFFFFFFFFFFF:FFFFFFFFFF:FFFFFFFFFFFFFFFFFFFFFFFFFFFFFFF:FFFFFFFFFFFFFFFFFFFFFFFF:FFFFFFF:FFFFF::FFFFFFFF:FFFF:FF:FFFFFFFF:F::FFFF:FFFF:FF:FFFF:F:FFF:FFFFF:FFFF:FFFF:::F
@A00920:152:HGHKKDRXX:2:2107:5602:29543 2:N:0:AGGAGTGG+TAAGACAC
GGACTACTGGGGTATCTAATCCTGTTTGATCCCCACGCTTTCGTGCCTCAGAGTCAATCGCTGTGTAGTGAGCTGCCTTCGCAATTGGTGTTCTATGTCATATCTAAGCATTTCACCGCTACATGACATATTCCGCTCACCTCCACAGAATTCAAGATAAATAGTATCAACGGCAGTTTCCGAGTTAAGCCCGGAGATTTCACCACTGACTTACCTATCCTCCTACGCACCCTTTAAACCCAGTGAATCC
+
FFFFFFFFFFFFFFFFFFFFFFFFFFFFF:FFFFFFFFFFFFFFFFFFFFFFFFFF:FFFFFFFFFFFFF:FFFFFFFFFFFF:FFFFFFFFFFFFFFFFFFFFFFFFFFFFFFFFFFFFFFFFFFFFFFFFFFFFFFFFFFFFFFFFFFFF::FFFFFFFFFFF:FFFFF,FFFF:FFFFFFFFFFF::FF,FFFFFFFFFFF:FFFFFF:FFFFFFFFFFF,:FFFFFFFFFFFFFFFFFFFFFFF,F
@A00920:152:HGHKKDRXX:2:2107:4842:30044 2:N:0:AGGAGTGG+TAAGACAC
GGACTACAAGGGTTTCTAATCCTGTTCGCTCCCCACGCTTTCGCGCCTTAGCGTCAGTACCGTCCCAGCGAGCTGCCTTCGCTATTGATGTTCCTCCTGATATCTGCGCATTCCACCGCTACACCAGGAATTCCACTCGCCTCTTCCGGACTCTAGCCCGGCAGTATCCATCGGCTTTCAAAGGTTGAGCCTTTGACTTGTACAACGGACTTACCGGGCCGCCTACGCGCGCTTTACGCCCAATGATTCC
+
FFFFFFFFFFFFFFFFFFFFFFFFFFFFFFFFFFFFFFFFFFFFFFFFFFFFFFFFFFFFFFFFFFFFFFFFFFF:FF,FFFF,:FFFFFFFFFFFFFFFFFFFFFFFFFFFFFFFFFFFFF:FFFFFFF,FFFFFFFFFF:FFFFFFFFFFFF,FFFFFFFFFF,FFF,FFFFFFFFFF:,FFFFFFFFF,FFFFF,F,F:FFFFFFFFFFFFFFFFFFFFFFFFFFFFFF:,FFFFFFF::FFFFFFF
@A00920:152:HGHKKDRXX:2:2107:1081:30170 2:N:0:AGGAGTGG+TAAGACAC
GGACTACACGGGTTTCTAATCCTGTTTGCTACCCACGCTTTCGCTCCTCAGCGTCAGTTACGGCCCAGAGTGGCGCCTTCGCCACTGGTGTTCCTCCTGATATCTGCGCATTTCACCGCTACACCAGGAATTCCCCACTCCCCTACCGTACTCAAGTCATAGCAGTATCGAGTGGCGTCTCTGGGTTAAGCCCAGAGTTTTCACACCCGACTTACTAAACCGCCTACGAGCTCTTTACGCCCAATAAATC
+
FFFFFFFFFFFFFFFFFFFFFFFFFFFFFFFFFFFFFFFFFFFFFFFFF,FFFFFFFFFFFFFFFFFFFFFFFFFFFFFFFFFFFFFF:FFFFFFFFFFFFFF:FFFFFF:FFFFFFFFFFFFFF:F:F,FFFFFFF:FFFFFFFFFFFFFFFFFFFFFFFFFF:FFFFFFFFFFF:FFFFFFFFF,FFF,FFFFFFFFF:FFFFF,FF,FFF:FFF,,:F::,F:FFF,,F:FF,:FFFF,:FFFFFFF
@A00920:152:HGHKKDRXX:2:2107:28763:30671 2:N:0:AGGAGTGG+TAAGACAC
GGACTACTGGGGTTTCTAATCCTGTTTGCTCCCCACGCTTTCGTGCCTGAACGTCGGTACTGGTCCAGGAAGTCGCTTTCGCCACTGATGTTCCTTCCGATATCTACGCATTTCACCGCTACACAGGAAATTCCACTTCCCTCTACCGTACCCTAGCTATTCAGTCTCGAATGCAATTCCCAGGTTGAGCCCGGGGCTTTCACACCCGACTTAAATAACCGTCTACGCACGCTTTACGCGCAGTAATTCC
+
FFFFFFFFFFFFF,FFFFFFFFFFFFFFF:F:FFFFFFFFFFFFFFFFFFF,FFFFFF:F,,F:FFFF,:FFFFFFFFFF:FFFFFFFFFFFFFFFF:,FF:FFFF:FFF:FFFFFFFFFFFFF,F:FFFFFFFFFFFFFFFFFFF,F::F,:,FF,FFF:FF,FFFF,:FF,,:F,F:F,:FF:FFFF,FF::FFFFFFF:FF,:,FFFFFFF:,FFFF,FFFFFFFFFF:FF:,F:F,,,,,:FFF,F
@A00920:152:HGHKKDRXX:2:2107:27154:31297 2:N:0:AGGAGTGG+TAAGACAC
GGACTACAAGGGTATCTAATCCTGTTTGCTCCCCACGCTTTCGCGTCTCAGCGTCAGTCGTCGTCCAGAATGCCGCCTTCGCCACCGGTGTTCCTCCAGATATCTACGCATTTCACCGCTACACCTGGAATTCCACATTCCTCTCCCGAACTCAAGTCACCCAGTATCGGACGCAGTTCCCCAGTTAAGCTTGGGGCTTTCACGTGCGACTTTGGCGACCGCCTACGCGCCCTTTACGCCCAGTAATTCC
+
FFFFFFFFFFFFFFFFFFFFFFFFFFFFFFFFFFF,FFFFFFFFF,FFFFFFFFFFF,FF,:FFFFFF,F:FFFFFFFFFFFFFFFFFFFFFFFFFFFFFF:FFF,FFFFFF,FFFFF:FFF:FF,FFFFFFFFFF:,,FFFFFFF:FF,:FFFFF::,:F:,FFFF,F,,,FFFF,FF:F,FFFF,,,F,,FFFFFFFFF:F:,,FF:FFF,F:FFF:FFFFF,FFFFFF,FFF:FFFFF:FFFF:,FF
@A00920:152:HGHKKDRXX:2:2107:32714:31782 2:N:0:AGGAGTGG+TAAGACAC
GGACTACTAGGGTATCTAATCCTGTTCGCTACCCACGCTTTCGCATCTCAGCGTCAGGAAAGGCCCAGAGAGCCGCCTTCGCCGCTGGTGTTCCTCCCGATATCTGCGCATTCCACCGCTACACCGGGAATTCCACTCTCCTCTACCTTCCTCAAGCCACGCAGTACCGGATGCAGTTCCGAAGTTAAGCCTCGGGATTTCACATCCGACTTACATGGCCGCCTACATGCGCTTTACGCCCAATGATTCC
+
,FFFF,FFFFFFFFFFFFFFFFFFFF:FFFFFFFF:FFF:F:FFFFFFFFF:FFFFFFFFF:FF:FFFFFFF,FFFFFFFFFFFFFFFFFFFFFFFFFFF:FF,FFFFFFFFFFFFFFFFFFFFFFFFFFFFF:,FFFFFFFFFFF:FFFFFFFFF:FFFFFFFFFF:FFF:FFFFF,:FFFFFFFFFF,FFFFFFFF,FFFFFFFFF:F,F,FFFF,FFFFFFF::FFFFF,F,FFFF,F,FFF::FFF
@A00920:152:HGHKKDRXX:2:2107:25590:31908 2:N:0:AGGAGTGG+TAAGACAC
GGACTACTGGGGTATCTAATCCTGTTTGCTCCCCACGCTTTCGCACCTCAGCGTCAGTAATGGACCAGTGAGCCGCCTTCGCCACTGGTGTTCCTCCGAATATCTACGAATTTCACCTCTACACTCGGAATTCCACTTACCTCTTCCATACTCGAGACACCCAGTATCAAAGGCAGTTCCGGAGTTGAGCTCCGGGATTTCACACCTGACTTAAATGTCCGCCTACGCACGCTTTACGCCCAGTAACTCC
+
FFFFFFFFFFFFF:FFFFFFFFFFFFFFFFFFFFF,FF,FFFFF,:FF:FF:FF:FFF,::FFFFFFFF,F:FFFFFFFFFFFFFFFFF:FFF:FFF:F:FFFFFFFFF,:FFFF:,FF:FFFF,F:FF,FFFFF,FF,FFFF:FFF:F,F,FFFFFF,F,FFFFFFF,F:FFFFFFFFFFF:FFFFFFFFFFFF:F::FFFF,FFFFFFFFF,,,FFFF,FFF:FFFFF,FFF:,FFFFF,::,FFFFF
@A00920:152:HGHKKDRXX:2:2107:32090:32424 2:N:0:AGGAGTGG+TAAGACAC
GGACTACAGGGGTTTCTAATCCTGTTCGCTACCCATGCTTTCGAGCCTCAGCGTCAGTTGCAGACCAGAGAGCCGCCTTCGCCACTGGTGTTCTTCCATATATCTACGCATTCCACCGCTACACATGGAGTTCCACTGTCCTCTTCTGCACTCAAGTCATCCAGTTTCCGATGCCCTTCTTCGGTTAAGCCGAAGGCTTTCACATCAGAATTAGAAAACCGCCTGCGCTCGCTTTACGCCCAATAAATCC
+
,FFFFFFF,FFFFFFFFFFFFFFFFFFFFFFFFFFFFFFFFFFFFFFFFFFFFFFFFFFFF:FFFF,FFFFFFFFF:FFFFFFFFFFF:F,F,:FFFFF,FFFFF,FFFFFFF:FFFFFFFFFFFFFFFF:FFFFFFFFFFFFFFFFFFFF:FFFFF:FF,F:FFFFFFFFFFF,,FFFFFFFFFFF:FFF:FFFFFFFFF,,FFF,,,:,FFF,FFF:FFFF,FF:,:FF:FF,F:FFFFFFF:FF:F:
@A00920:152:HGHKKDRXX:2:2107:15926:32487 2:N:0:AGGAGTGG+TAAGACAC
GGACTACAGGGGTATCTAATCCTGTTCGCTCCCCACACTTTCGCTCCTCAGCGTCAGGTAATGCCCAGAGAACCGCCTTCGCCACGGGTGTTCTTCCCGATATCTGCGCATTTCACCGCTACACCGGGAATTCCATTCTCCTCTTCCGGACTCTAGCCAGATGGTTTCGGCCGACATCTCGAGGTTGAGCCTCGAGTTTTCACAGCCGACCTACCTGGCCGCCTACACGCTCTTTACGCCCAATAAATCC
+
FFFFFFFFFFFFFFFFFFFFFFFFFFFFFFFFFFFFFFFFFFFFFFFFFFFFFFFFFFFFFFFFFFFFFF:FFFFFFFFFFF:FFFFFFFFFFFFFFFFFFFFFFFFFFFFFFFFFFFFFFFFFFFFFFFFFFFFFFFFFFFFFFFFFFFFFFFFFFFFFFFFFF:FFFFFFFFFFFFFF,FFFFFFFFFFFFFFFFFFFFFFFFFFFF:FF:::FFFFFFFFFFFFFFFFFFFFFF,FF:FF,FFFFFF
@A00920:152:HGHKKDRXX:2:2107:28610:32722 2:N:0:AGGAGTGG+TAAGACAC
GGACTACACGGGTATCTAATCCTGTTTGCTCCCCACGCTTTCGTGCATGAGCGTCAGTGTTGGCCCAGGAGGCTGCCTTCGCCATTGGTGTTCCTCCACATCTCTACGCATTTCACCGCTACACGTGGAATTCCACCTCCCTCTGCCACACTCGAGCCCCGTAGTTTCGAGCGCAATTCCCAAGTTAAGCCCGGGGATTTCACACTCGACTTGCGAGGCCACCTGCGCACACTTTACGCCCAGTAATTCC
+
FFFFFFFFFFFFF:FFFFFFFFFFFFFFFFFFFFFFFFFFFFFFFFFFFFFFFFFFFFFFFFFFFFFFFFFFFFFFFFFFFFFFFF:FFF:FFFFFFFFFFFFFFFFFFFFFFFFFFFFFFFFFFFFFF:FFFFFFFFFFFFFFFFFFFFFFFFFFFFFFFFFFFFFFFF:FFFFFFFFFFFFFFFFFFFFFFFFFFFFFFFF:FFFFFFFFFFFF:FFFFFFFFFFFFFFFFFFFFFF:FFFF:FFFFF
@A00920:152:HGHKKDRXX:2:2107:28673:32988 2:N:0:AGGAGTGG+TAAGACAC
GGACTACTAGGGTTTCTAATCCTGTTCGCTCCCCACGCTTTCGCGTCTCAGCGTCAGTACCGAACCAGAGAGCCGCTTTCGCCACGGGTGTTCTTCCTGATATCTGCGCATTACACCGCTACACCGGGAGTTCCACTCTCCTCTCCCGGACTCTAGCCAGATGGTGTCCTTAGACCTCTGAAGGTTGAGCCTCCAGGTTTAACAACCGACCTACCTGGCCGCCTACACGCTCTTTACGCCCAATGAATCC
+
FFFFFFF,FFFFF,FFFFFFFF,FFFFFFFFFFFFF,F:FFFFF:FFFFFFFFFFFFF::FF,,FFFF,::F,FFF:FFFFFFFFFFFF:FFFFFFF,FFF,FFF,FFF,FF,FFFFF:FFFFFF,FFF,FFFFFFF,,FFFFF,,:FF,FFF,FF,F,,,F:FF,FF,,:,FFFFFF,::,,FFFFFFFF,,FFF,FFF,FFF,FFFFF,FFF::,:FFFFFFFFF:FFFFFFF:FFFFFFFFF:FFFF
@A00920:152:HGHKKDRXX:2:2107:26549:33254 2:N:0:AGGAGTGG+TAAGACAC
GGACTACTCGGGTTTCTAATCCTGTTTGCTACCCACGCTTTCGCTCCTCAGCGTCAGTTTCGGCCCAGAGTGGCGCCTTCGCCACCGGTGTTCCTCCTGATATCTGCGCATTTCACCGCTACACCAGGAATTCCCCACTCCCCTACCGAACTCAAGTCAGAGCAGTATCGGGTGGCCTCTCCAAGTTGAGCCTGGAGTTTTCACACCCGACTTACCCAACCGCCTACGAGCTCTTTACGCCCAATAAATC
+
FFFFFFFFFFFFFFFFFFFFFFFFFFFFFFFFFFFFFFFFFFFFF:FFFFFFFFFFFF:FFFFFFF:FFFFFFFFFFFFFFFFFFFFF:F:FFFFFFFFFFFFFFFFFFFFFFFFFFFFFFFFFFFFF:FFFFFFFFFFFFFFFFFFFFFFFFFFFFFFFFFFFFFFFFFFFFFFFFFFFFFFFFFFFFFFFFFFFFFFFFFFFFFFFFFFFFFFFF:,FFFFFFFFFFFFFFF,F:FFF::FFF:FFFF
@A00920:152:HGHKKDRXX:2:2107:11912:33332 2:N:0:AGGAGTGG+TAAGACAC
GGACTACACGGGTATCTAAGCCTGTTTGCTCCCCACGCTTTCGCTTCTCAGCGTCAGGAAATGCCCAGAGAACCGCCTTCGCCACCGGTGTTCCTCCTGATATCTGCGCATTCCACCGCTCCACCAGGAATTCCATTCTCCCCTGCATTCCTCTAGTTTGCCCGTATCGGAAGCCGGCTCAGGGTTAAGCCCTGAGTTTTCACTTCCGACGTGACAAACCGCCTACAAGCCCTTTACGCCCAATAATTCC
+
FFFFFFFFFFFFFFFFFFFFFFFFFFFFFFFFFFFFFFFFFFFFFFFFFFFFFFFFFFFFFFFFFFFFFFFFFFFFFFFFFFFFFFFFFFFFFFF,FFFFFFFFFFFFFFFFFFFFFFFFFF:FFFFFFFF:FFFFFFFFFFFFFFFFFFFFFFFFFFFFFFFFF::FFFFFFFFFFFFFFFFFFFFFFFFFFFFFF:FFFFFFF:FFFFFFFFFFFFFFFFFFFF:FFFFFFFFFFFFFF:,FFF:FFF
@A00920:152:HGHKKDRXX:2:2107:1687:33473 2:N:0:AGGAGTGG+TAAGACAC
GGACTACCGGGGTTTCTAATCCCGTTTGCTACCCTGGCTTTCGTTCCTCAGTGTCAGTTGCAGTCCAGAACGCCGCCTTCGCCACCGGTGTTCCTCCAGATATCTACGCATTTCACCGCTACACCTGGAATTCCGCGTTCCTCTCCTGCACTCGAGCTTGCCAGTCTCAGACGCAGTTCCCCAGTTAAGCTGAGGGATTTCACGTCTGACTTAGCAAGCCACCTACGAACCCTTTACGCCCAGTAATTCC
+
FFFFFFFFFFFFF,FFFFFFFFFFFFFFFF,FFFF:FFFFFFFFFFFFFFFFFFFFFFFFF,FFFFFFFFFFFFFFF:FF:FF:FFFFFF:FFFFFFFFFFFFFFFFFFFF:FF:FFFF:FFFFFFFFF,FFFF:FFF:FF:FFFF:FFFFFF:FFFFFFFFFFF:F:F,FFF::F,FFFFFFFFFF,FF::FFFF:F:FF,::,F,:,:FF:FFFFF:F:FFFFFFF::F:FF,:,FF:FFFFFF:FFF
@A00920:152:HGHKKDRXX:2:2107:29432:33552 2:N:0:AGGAGTGG+TAAGACAC
GGACTACTAGGGTATCTAATCCCTTTCGCTACCCTGGCCTTCGAGCCTCAGCGTCAGGAGTTGTCCAGTAGCTCGCTTTCGCCACGAGTGTTCCTCACGATATCCACGCATTTCACTGCTACACCGTGAATTCCAGCTACCTCTCCAATCCTCTAGCACGGCAGTATCGGATGCAGTTCCGGGGTTGAGCCCCGGGATTTCACATCTGACTTACCACGCCGCCTACGCTCCCTTTACGCCCAGTGATTCC
+
FFFFFFFFFFFFFFFFFFFFFFFFFFFFFFFFFFFFFFFFFFFFFFFFFFFFFFFFFFFFFFFFFFFFFFFFFFFFFFFFFFFFFFFFFFFF:FFFFFFF,FF:FFFFFFFFFFFFFFFFFFFFFFFFFFFFFFFFFFFFFFFFFFFF:FFFFFFF:F,FF::FFF:FFFF:FFFFFFFFFFFF,FFFFFFFFFF:FFFFFFF:FFFF,FF,,FFFF:FFFFFF:FFFFFFFF:FFFFFF:FFFFF:FFF
@A00920:152:HGHKKDRXX:2:2107:8856:33896 2:N:0:AGGAGTGG+TAAGACAC
GGACTACCGGGGTTTCTAATCCTGTTTGCTCCCCACGCTTTCGCGCCTCAGCGTCAGATGCGGTCCAGATGGCCGCCTTCGCCACCGGTGTTCTTCCCAATATCTGCGCATTTCACCGCTACACCAGGAATTCCGATCTCCCCTACCGAACTCTAGCCTGCCCGTATCGAATGCAGACCCGGAGTTAAGCCCCGGGCTTTCACATCCGACGCGACAAGCCGCCTACGAGCTCTTTCCGCCCAATAATTCC
+
:,FFF,,:FF::,F,F:FF,F,F,,FF:FF,F,FFF,:,F::FFFFF,FFFFFFFF:FFFFF,F,FFFFFF:,FF:F:FFFFFFFFFFFF:FFFFFFFF:FFFFFFFFFFF,,:,FFFFF:FFFFFFFFFF:FFFFFFFF,FF:FFFFFFF:F:FFFF,FFFFF,FFFFF:FFFFFFFFFFFFFFFFFFFFFFFFFFFFF:FFFFFFFFFFFF:F:FFFFFFF:FFFFFFFF,F:,FFFFF,F:FF,F:,
@A00920:152:HGHKKDRXX:2:2107:20193:33959 2:N:0:AGGAGTGG+TAAGACAC
GGACTACCGGGGTATCTAATCCTGTTTGATACCCACACTTTCGAGCATGAACGTCAGTTACGGCTTAGTGTGCTGCCTTCGCAATCGGAGTTCTTCGTGATATCTAAGCATTTCACCGCTACACCACGAATTCCGCACACCTCAACCGCACTCAAGGACGCCAGTATCAACTGCAATTTTAAGGTTGAGCCCCAAACTTTCACAGCTGACTTAACGACCCGTCTGCGCTCCCTTTAAACCCAATAAATCC
+
FFFFFFFFFFFF:,F:FF,:FF:FFFFFFFFFFF,F:FFFFFFFFFFFFFFFFFFFFFFFF:FFFF,FFFFFFFFFFFFFFFFFFFFFF:FFFFFFFFFFFFFFF,FFFFFFFFFFFFFFFFFFFFFFFFFFFFFFFFFFFFFFFFFFFFFFFFFFFFFFFFFFFFFFFFFFFFFFF:F,,,FF::FFF::FFF,FFFFFFFFFFFFFFFFFFFFFFFFFFFFFFFFFF:FFFFFFF::F:F,,FFF:FF
@A00920:152:HGHKKDRXX:2:2107:25843:34194 2:N:0:AGGAGTGG+TAAGACAC
GGACTACCGGGGTTTCTAATCCTGTTTGCTCCCCACGCTTTCGCACCTCAGCGTCAATACCTGTCCAGCGAGTCGCCTTCGCCACTGGTGTTCTTCCGAATATCTACGAATTTCACCTCTACACTCGGAATTCCACTCGCCTCTCCAGAATTCTAGCACTGCAGTTTCAAGGGCCGTTCCGGGGTTGAGCCCCGGGATTTCACCCCTGACTTGCGGCGCCGCCTACGTGCGCTTTACGCCCAGTATATCC
+
FFFFFFFFFFFFFFFFFFFFFFFFFFFFF:FFFFFFFFFFFFFFFFFFFFFFFFFFFFFFFFFFFFFFFFFFFFFFFFFFFFFFFFFFFFFFFFFFFFFFFFFFFFFFFFFFFF,FFF:FFFFFFFFF,:FFFF:FFFFFFFFFFFFFF:FFFFFFFFFFFF:FFF:FFFFFFF,FFFFFFFFFFFFFFFFFFF:FF,FFFFFFFFFFFFF:F:FFFFFFFFFF::FFFFFFF,FFFFFFF,FFFFF:FF
@A00920:152:HGHKKDRXX:2:2107:5186:35243 2:N:0:AGGAGTGG+TAAGACAC
GGACTACTCGGGTTTCTAATCCTGTTTGCTACCCACGCTTTCGCGCCTCAGCGTCAGAACCGGTCCAGGTAGCCGCCTTCGCCACCGGTGTTCCTCCCAGTATCTACGCATTTCACCGCTACACTGGGAATTCCGCCACCCCCTCCCGGTCTCAAGCCCGACAGTTTCAAAGGCAGTTCCTCAGTTGAGCCGAGGGATTTCACCTTTGACTTATCGGGCCGCCTACGCGCCCTTTACGCCCAATAATTCC
+
FFFFFFFFFFFFFFFFFFFFFFFFFFFFFFFFFFFFFFFFFFFFFFFFFFFFFFFFFFFFFFFFFFFFFFFFFFFFFFFFFFFFFFFFFFFFFFFFFFFFFFFFFFFFFFFFFFFFFFFFFFFFFFFFFFFFF,FFFFFFFFFFFFFFFFFFFFFFFFFFFF:FFFFFFFF:FFFFFFFFFFFFFFFFFFFFFF:FFFFFFFFFFFFFFFFFF:FFFFFFFFFFF,F:FFFFFFFFFFFFFFFFFFFFFF
@A00920:152:HGHKKDRXX:2:2107:15103:36699 2:N:0:AGGAGTGG+TAAGACAC
GGACTACCAGGGTTTCTAATCCTGTTTGCTCCCCACGCTTTCGCACCTCAGCGTCAATACCTGTCCAGCGAGTCGCCTTCGCCACTGGTGTTCTTCCGAATATCTACGAATTTCACCTCTACACTCGGAATTCCACTCGCCTCTCCAGGATTCTAGCAATCTAGTTTCAAAGGCAGTTCCGGGGTTGAGCCCCGGGCTTTCACCTCTGACTTGCAAAGCCGCCTACGTGCGCTTTAAGCCCAGTAATTCC
+
:FFFFF:FFFFF:FFFF,FFFFFF,FFFFFFFFFFFFFF:FF:FFFFF:FFFFFFFFFFFFFF,FFFFFF:F:FFFFFFFFFFFFF:F,FFFFFFF:FF,FFF:F:FFFFFF,F:FFFFF:FF::,FF,:FFFFFF:FFFF,::,FFFFFF:FFF:FF:FFFF:FFFFF,:,F::F::,,,FF:FF,FFF,FFFF,FFFFFFFFFFF,,,FF:FFF,:F,,FF,FFF,F,FF:F,F,FFFFF,,FFF:F:
@A00920:152:HGHKKDRXX:2:2108:2248:1219 2:N:0:AGGAGTGG+TAAGACAC
GGACTACACGGGTTTCTAATCCCGTTCGCTCCCCATGCTTTCGCATCTCAGCGTCAGGTCAGGCCCAGCGTGTCGCCTTCGCCAATGGTGTTCCTCCGGATCTCTACGCATTTCACCACTACACCCGGAATTCCACACTCCTCTACCTAACTCTAGTCGCGCAGTACGATTGCGTCCTCGCCCGGTTGAGCCTGGAGCTTTCACGCCTCACATGCACGACCGCCTGCGCACGCTTTACGCCCAGTAATAC
+
FFFFFFFFFFFFFFFFFFFFFFFFFF,FFFFFFFFFFFFFFFFFFFFFFFFFFFFFFFFF,:FFFFFF,FF,,,FFFFFFFFFF,,FFFFFFFFFFFFFFF,FFF,FFFFFF,FFFFF,F:FFFFFFFFFFFFFF,FF,FF,FFFFFFF,FFF:FF:F,F:F:FF:FFF:FFF:,:FFF:,FFFFFFFFFFF,FF,F,FFFFF:FFFF:FFFF:F,F,:FFFFF,F:F:FFFFFFFF::FFF:FFFFFFF
@A00920:152:HGHKKDRXX:2:2108:23086:2425 2:N:0:AGGAGTGG+TAAGACAC
GGACTACAAGGGTATCTAATCCTGTTTGCTCCCCACGCTTTCGTGCCTCAGTGTCAGTGCTGGTCCAGGCAGTCGCCTTCGCCACAGATGTTCCTCCCGATCTCTACGCATTTCACTGCTACACCGGGAATTCCACTGCCCTCTACCGCACTCTAGCCCGCCAGTATCCCATGCCATTCCCAGGTTGAGCCCAGGGCTTTCACATCGGACTTAACGAACCACCTACGCACGCTTTACGCCCAGTAATTCC
+
FFFFFFFFFFFF:FFFFFFFFFFFFFFFFFFFFFFFFFFFFFFFFFFFFFFFFFFFFFFFFFFFF:FFFFFFFFFFFFFFFFFFFFFFFFFFFFFFFFFFFFFFFFFFFFFFFFFFFFFFFFFFFFFFFFFFFFFFFFFFFFFF:FFFFFFFFFFFFFFFFFFFFFFFFFFFFFFFFFFFFFFFFFFFFFFFFFFFFFFFFFFFFFFFFFF,F:FFFFFFFFFF,FFFFFFFFFFFFFFFFFF:FFFFFF
@A00920:152:HGHKKDRXX:2:2108:30436:2472 2:N:0:AGGAGTGG+TAAGACAC
GGACTACCAGGGTTTCTAATCCCGTTCGCTCCCCATGCTTTCGCCTCTCAGCGTCAGGTCAGGCCCAGCGTGTCGCCTTCGCCACTGGTGTTCCTCCGGATCTCTACGCATTTCACCACTACACCCGGAATTCCACACGCCTCTACCTGCCTCTAGCCCCGCAGTTCGGTCACGTCCTCGCCCGGTTGAGCCGGGCGCTTTCACGCGCCACTTGCAGGACCGCCTACGAGCTCTTTACGCCCAATAAATC
+
FFFFF:FFFFFFFFFFFF:FFFFFFFF:FFFFFF:FFFFFFFFFFFFFFFFFFFFFFFFFFFFFFF:F::FFFFFFFFFFFFFFFFFFFFFFFFFFFFFFFFFFFFFFFFFFFFFFF:FFFFFFFFFFFFFFFFFFFFFFFFFFFFF:FFFFFFFFFFFFFFFFFFFFFFFFFFFFF::FFFFF:FFF:FFFFFFFFFFFFFFFFFFFFF:,FFFFFFFFF:FFFF:FFFFFF:FFFFFFF:F,FFFF::
@A00920:152:HGHKKDRXX:2:2108:22417:3521 2:N:0:AGGAGTGG+TAAGACAC
GGACTACCAGGGTTTCTAATCCGATTCGCTACCCACGCTTTCATGCCTCAGCGTCAAGAAAGTGCCAGTGAACTGCCTTCGCATTTGGTATTCCCCTCGATATCAACGGATTTCACCCCTACACCGAGAGTTCTGTTCACCTCTCACTTCTTCTAGTTATACCGTTTCCTATGCGAACTTTGGGTTAAGCCCAAAGATTTAACACAAGACTAATATAACCGCCTACGCATCCTTTACGCCCAATAAATCC
+
FFFFFFFFFFFFFFFFFFFFFFFFFFFFFFFFFF:FFFFF,FFFFFFFFFFFFFFFFFFFFFFFFFFFFF:FFFFFFFFFFFFFFFFFFFFFFFFFFFFFFFFFFFFFF:FFFFFFFFFF::FFFFFFFFF:FFFFFFFFFFFFFFFFFFFFFFFFFFFFFFFFFFF:FF:FFFFFFFFFFFF::FFFFFFFFF:F,FFFFFFFF,,FF:F,:FFFF:FFFFFFFFFFFF:FFFFFFFFFFF,FFF,FFF
@A00920:152:HGHKKDRXX:2:2108:30716:3521 2:N:0:AGGAGTGG+TAAGACAC
GGACTACCAGGGTATCTAATCCCGTTCGCTACCCTGGCTTTCGCGGCTCAGCGTCAGGTGCAGCCCAGGGCGCCGCCTTCGCCTCTGGTGTTCCTCCGGATCTCTACGCATTTCACCACTACACCCGGAATTCCACACGCCTCTACCTACCTCTAGTCGCGCAGTTCGATTGCGTCCTCGCCCGGTTGAGCCGGGAGCTTTCACATCAGACTTAGACCACCGCCTGCCCGCGCTTTACGCCCAGTAACTC
+
FFFFFFFFFFFFFFFFFFFFFFFFFFFFFFFFFFFFFFFFFFF,FFFFFFFFFFFFFFFFFFFFFFFFFFFFFFFFFFFFFFFFFFFFFFFFFFF,FF,:FFFFFFFFFFF:FFFFFFFFFFFFFFFFFFFFFFFFFFFFFFFFFF,FFFFFFFFFF:FFFFFF:FFFFF,FFFFFFFFFFFFFF:FFFFFF,FF:FFFFFFFF,FFF,FFFFFFFFFFFFFFFFFFFFFF:FFFFFFFFFF,,FFFF:F
@A00920:152:HGHKKDRXX:2:2108:11424:5024 2:N:0:AGGAGTGG+TAAGACAC
GGACTACTGGGGTTTCTAATCCCGTTCGCTCCCCATGCTTTCGCCTCTCAGCGTCAGGTCAGGCCCAGCGTGTCGCCTTCGCCACTGGTGTTCCTCCGGATCTCTACGCATTTCACCACTACACCCGGAATTCCACACGCCTCTACCTGCCTCTAGCCCCGCAGTTCGGTCACGTCCTCGCCCGGTTGAGCCGGGCGCTTTCACGCGCCACTTGCAGGACCGCCTACACGCGCTTTACACCCAGTAAATC
+
FFFFF,FFFFFFFFFFFFFFFFFFFFFFFFFFFFFFFFFFFFFFFFFFFFFFFFFFFFFFFFFFFFFFFFFFFFFFFFFFFFFFFFFFFFFFFFFFFFF:FFFFFFFFFFF:FFFFFFFFFFFFFFFFFFFFFFFFFFFFFFFFFFFFFFFFFFFFFFFFFFFFFFFFFFFFFFFFF,FFFFFFFFFFFFFFFFFFFFFFFFFFFFFFFFF:FFFFFFFFFFFFFFFFFFFFFF,FFFFFF:FFFFFFFF
@A00920:152:HGHKKDRXX:2:2108:10610:5368 2:N:0:AGGAGTGG+TAAGACAC
GGACTACTGGGGTTTCTAATCCTGTTTGCTACCCACGCTTTCGCGCCTCAGCGTCAGGTGTCGCCCAGTCTACTGCCTTCGCCATGGGTGTTCCTCCCGATATCAACGCATTCCACCGCTACACCCGGAATTCCGCTTGCCTCTACATGTCTCCAGCCCTCCAGTATCTCCGGCGAGCACGGGGTTGAGCCCCGGCATTTGACCGACAGACTTAAAGGGCCGCCTGCGCGCGCTTTACGCCCAGTAATTC
+
FFFFFFFFFFFFFFFFFF:FFFFFFFFFFFFFFFFFFFF:FFFFFFFFFFFFFFFFFFFFFFFFFFFFFFFFFFF:FFFFFF:FFFFFFFFFFFFFFFFFFF:FFFFFFFFFFFFFFFFFFFFFFFF:FFFFFFFFFFFFFFFFFFFFFFFFFFFFFF:FFFFFFFFFFFFFFFFFFFFFF:FF,,FFFFFFFFFF::FFFF,FFFF,FFFFFF,:FFFFFFFFFFFFFFFFF,,F:FFF:FFFF,FF:F
@A00920:152:HGHKKDRXX:2:2108:15745:5932 2:N:0:AGGAGTGG+TAAGACAC
GGACTACTAGGGTTTCTAATCCCTTTTGCTCCCCACGCTTTCGTGCCTGAGCGTCAGCAATTGTCCAGGTAGCCGCCTTCGCCTCTGGTATTCCTCATGATATCTACGCATTTCACTGCTACACCATGAATTCTGCTACCCTCTCCAATGCTCTAGCCATGTAGTTTGAGGTGCAATTCCGATGTTAAGCATCGGGCTTTCACGCCTCACACACACGGCCGCCTGCGCACCCTTTACGCCCAGTGAATCC
+
FFFFFFFFFFFFFFFFFFFFFFFFFFFFFFFFFFFFFFFFFFFFFFFFFFFFFFFF:FFFFFFFFFFFFFFFFFFFFFFFFF:FFFFFFFFFFFFFFFFFFFFFFFFFFFFFFF:FFFFFFFFFFFFFFFFFFFFFFFFFFFF::FFFFFFFFFFFFFFFFFFFFFFFFFFFFFFFFFFFFFFFFFFFFFFFFFFFFFFFFFFFF,FFFFFFFFFFFFFFFFF:F,FFFFFFFFFF,FFFFFF::F,FFF
@A00920:152:HGHKKDRXX:2:2108:31584:5963 2:N:0:AGGAGTGG+TAAGACAC
GGACTACAGGGGTATCTAATCCTGTTTGCTCCCCACGCTTTCGCGTCTCAGCGTCAGTAACGTCCCAGCGAGCTGCCTTCGCCATAGGTGTTCCTCCCGATATCTGCGCATTTCACCGCTACACCGGGAATTCCACTCGCCTCTTCCGAACTCTAGTCCGGCAGTATCGACCGGCATTCAAGGGTTGAGCCCTTGACTTTCACAGCCGACTAACCGGACCGCCTACACGCTCTTTACGCCCAATAATTCC
+
FFFFFFFFFFFFFFFFFFFFFFFFFFFFFFFFFFFFFFFFFFFFFFFFFFFFFFFFFFFFFFFFFF:FFFFFFFFFFFFFFFFFFFFFFFFFFFFFFFFFFFFFFFFFFFFFFFFFFFFFFFFFFFFFFFFFFFFFFFFFFFF:FFFFFFFFFFFFFFFFFFFFFFFFFFFFFF:FFFFFFFFFFFFFFFFFFFFF:FFFFFFFFFFFF,FFFFFFFFFFFFFF:FFFFFFFFFFFFFFFF:FFFFFFFF
@A00920:152:HGHKKDRXX:2:2108:6741:6433 2:N:0:AGGAGTGG+TAAGACAC
GGACTACTGGGGTTTCTAATCCTGTTTGCTCCCCACGCTTTCGCGCCTCAGCGTCAGAATCGGGCCAGTGAGCCGCCTTCGCCACTGGTGTTCTTCCGAATATCTACGAATTTCACCTCTACACTCGGAGTTCCACTCACCTCTCCCGACCTCAAGACTGGCAGTATCGAAGGCAGTTCCGAGGTTGAGCCTCGGCATTTCACCCCCGACTTGCCAGTCCGCCTACGCGCGCTTTACGCCCAGTAATTCC
+
FFFFFFFFFFFFFFFFFFFFFFFFFFFFFFFFFFFFFFFFFFFFFFFFFFFFFFFFFFFFFFFFFFFFFFFFFFFFFFFFFFFFFFFFFFFFFFFFFFFFFFFFF:FFFFFFFFFFFFFFFFFFFFFFFFFFFFFFFFFFFFFFFFFFFFFFF:,F:F:FFFFFF,FFFF:FFF,FF:FFFFF:,:FFFFFFF:FFFFF:F:FFFFFF:FFFFFFFFFFFFFFFFFFFFFFFFFFFFFFFFFFFFFFFFF
@A00920:152:HGHKKDRXX:2:2108:29559:7216 2:N:0:AGGAGTGG+TAAGACAC
GGACTACTCGGGTATCCAATCCTGTTCGCTACCCACGCTTTCGTCCATCAGCGTCAATCCATTGGTAGTAACCTGCCTTCGCAATCGGTATTCCATGTAATATCTAAGCATTTCACCGCTACACTACATATTCTAGTTACTTCCCAATAATTCAAGCCCTACAGTATCAATGGCCATTTCACGGTTGAGCCGTGAGATTTCACCACTGACTTATAAGGCCGCCTACGGACCCTTTAAACCCAATGATTCC
+
FFFFFFFFFFFFFFFFFFFFFFFFFFFFFFFFF:FFFFFFFFFFFFFFFFFFFFFFFFFFFFFFFFFFFFFFFFFFFFFFFFF,FFFFFFFFFFFFFFFFFFFFFFFFFFFFFFFFFFFFFFFFFFFFFFF:FFFFFFFFFFFFFFFFFFFFFFFFFFFFFFFFFFFF,FFFFFFFFFFF:FFFFFFFFFFFFFFFFFFFFFFFFFFFFFFFFFFFFFFFFFFFFFFFFFFF:FF:,F:FF,FFFFFFFF
@A00920:152:HGHKKDRXX:2:2108:2989:7357 2:N:0:AGGAGTGG+TAAGACAC
GGACTACAGGGGTTTCTAATCCTGTTTGATCCCCACGCTTTCGGGTCTGAGTGTCAGTGTTGGGCCAGCTACCCGCCTTCGCCTCCGGTGTTCCACCTGATATCTACGTATTTCACCACTACACCAGGTATTCCAGTAGCCTCTCCCACACTCAAGCTTCGCAGTATCAAATGCACTTCCAGGGTTGAGCCCTGGGCTTTCACACCAGACTTACAAAGCCACCTACACCCGCTTTACGCCCAATGATTCC
+
FF:FFFFFFFFFFFFFFFFFFFFFFFFFFFF:FFFFFFFFFFFFF,FFFFFFFFF:F,F:FFFFFFFFFFFFFFFFFFFFF:F::FFFFFFFF:FFFFFF:FF,FFFF:FFF,FFFFFF,FFFFFFF:FFFFFFFFF::FFFFFFFFFFFFFFFFFFFFFFF:FFFFFF,FFF:FF:,F:F:F,FFFFF,FFFFFFFF:FF:FFF:,,:F:,FFF:FF,FFFFFFF:FF:,FFF,FFFFF:FFF:FFF:F
@A00920:152:HGHKKDRXX:2:2108:30725:7513 2:N:0:AGGAGTGG+TAAGACAC
GGACTACTAGGGTTTCTAATCCTGTTTGCTCCCCACGCTTTCGCACCTCAGCGTCAATACATGTCCAGTGAGTCGCCTTCGCCACTGGTGTTCTTCCGAATATCTACGAATTTCACCTCTACACTCGGAATTCCACTTACCTCTCCACAATTCTAGCGATGCAGTCTTAAAGGCAGTTCCGGAGTTAAGCTCCGGGCTTTCACCTCTAACTTACAAAGCCGCCTACGCGCGCTTTACGCCCAGTAATTCC
+
FFFFFFFFFFFFFFFFFFFFFFFFFFFFFFFFFFFFFFFFFFFF:FFFFFFFFFFFFFFFFFFFFFFFFFFFFFFFFFFFFFFFFFFFFFFFFFFFFFFFFFFFFFFFFFFFFFFFFFFFFFFFFFFFFFFFF:FFFFFFFFFFFFFFFFFFFFF:FFFFFFFFFFF:FFFFFFFFFFFFFFFFFFFFFFFFFFFFFFFFFFFFFFFFFFFFFFFFFFFFFFFFF:FFFFFFFFFFFFFFFFF,FFFF:F
@A00920:152:HGHKKDRXX:2:2108:18304:7983 2:N:0:AGGAGTGG+TAAGACAC
GGACTACACGGGTTTCTAATCCCGTTCGCTACCCATGCTTTCGCGCCTCAGCGTCAGTTGTGATCCAGGATGCCGCCTTCGCCACTGGTGTTCCTCCGCATCTCTACGCATTTCACCACTACACGCGGAATTCCACATCCCTCTATCACACTCTAGACCGGCAGTCTCAGACAGCCTCTCCAGGTTTAGCCTGGAGCTTTCATGCCTCACTTACCGATCCGCCTGCGCACGCTTTACGCCCAGTAATTCC
+
FFFFFFFFFFFFFFFFFFFFFFFFFFFFFFFFFFFFFFFFFFFFFFFFF:FFFFFFFFFFFFFFFFFFFFFFFFFFFFFFFFFFFFFFFFFFFFFFFFFFFFFFFFFFFFFFFFFFFFFFFFFFFFFFFFFFFFFFFFFFFFFFFFFFFFFFFFFFFFFFFFFFF,FFFFFFFFFFFFFF:FFFFFFFFFFFFFFFFFFFFFFFFFFFFFFFF:FFF:FFFFFFFFFFFFFFFFFFF:FFF:F:FFF:FF
@A00920:152:HGHKKDRXX:2:2108:7581:8077 2:N:0:AGGAGTGG+TAAGACAC
GGACTACCGGGGTATCTAATCCCGTTCGCTACCCTGGCTTTCGCGGCTCAGCGTCAGTTGCAGCCCAGGGCGCCGCCTTCGCCTCTGGTGTTCCTCCCGATATCTGCGCATTCCACCGCTACACCGGGAATTCCACTCTCCTCTACCTGCCTCAAGCCCGCCAGTATCAGATGCAGTTCCGGAGTTGAGCTCCGGGATTTCACATCAGACTTAACGGGCCGCCTCCACGCGCTTTACGCCCAGTCATTCC
+
FFFFFFFFFFFFFFFFFFFFFFFFFFFFFFFFFFF,FFFFFFFF:FFF::,F::FF:,F:FFFFF:,,:FFF,F,F:FFFF,:FF,,,,FF,,:,,F:FF,:,,,F,F,F,:F:FFFF,F,F:,FFFF,F,F,FFF:,,:,F:::FFF::F,,FF::F:F:,,:,,,,,:,::,,F::,FFF:F:,F,F,,:,FFF,,F,,,F:F:,,,F:::,FFFF,:F,,:,::,F,F,::F::FF,:,,,F,:,,:
@A00920:152:HGHKKDRXX:2:2108:4553:8249 2:N:0:AGGAGTGG+TAAGACAC
GGACTACAGGGGTATCTAATCCTGTTTGCTCCCCACGCTTTCGTGCATGAGCGTCAGTTATAGCCCAGAGACCTGCCTTCGCCATCGGTATTCCTCCCGATATCTACGCATTCCACCACTACACCGTGAATTCTACACCCCTCTCATGGCCTCAAGCCAAACAGTCTCAAACGACCTCTCCCAGTTAAGCCAGGAGCTTTCACGTCAGACTTATCCAGCCACCTCCGTGCGCTTTACGCCCAGTAATTCC
+
FFFFFFFFFFFFFFFFFFFFFFFFF:FFFFFFFFFFFFFFFFFFF:,FFFFFFFFFF:FFFFFFFFFFFFFFFFFFFFFFFFFF:FFF,FF:FF:FFFFFFFFF:FFFFFFFF:FFFFF::FFFFF,:FFF::::,FFFFFFFFFFFFFFF,FF:FFFFFFF:FFFFF,FFF,FF,:FFFF:FFF:F::FF:F:FFFFF,FFFFF::,F:FFF::FFFFF,F,F,F:FFF:FFFFFFFFFFFF:FFF,FF
@A00920:152:HGHKKDRXX:2:2108:30816:8328 2:N:0:AGGAGTGG+TAAGACAC
GGACTACCAGGGTTTCTAATCCTGTTTGCTCCCCACGCTTTCGCACCTCAGCGTCAAGATGTGTCCAGTGAGTCGCCTTCGCCACTGGTGTTCTTCCGAATATCTACGAATTTCACCTCTACACTAGGAATTCCACTCACCTCTCCACAATTCTAGCGATGCAGTCTTAAAGGCAGTTCAGGAGTTAAACTCCGGGCTTTCACCTCTAACTTACAAAGCCGACTACGCGCGCTTTACGCCCAGAAATTCC
+
,FF,FFFF:FFFFFF:F:FF:FFF,FFFFFF,,::,:FFFF:FFFF:F:F,FF,FFF,FFFFFF:FFF:FF:FF:F,FFFFFF,F,F:F:F:,FF:FFF,FFFF::F,FF:FFFFFFFFFFFFF:,FFFF,F:,F:FFFF:F,F,FF:FFFFFFF,F,F,FFF:FFF,,FFF,FFFF,F,FFFFF,F:,,FF:F:FF:FF,:FF:F,F,,:,F:FF,:FF,,F,F,,,FF:FFF:,,,,FF,:,FFFFFF
@A00920:152:HGHKKDRXX:2:2108:22652:8750 2:N:0:AGGAGTGG+TAAGACAC
GGACTACCGGGGTTTCTAATCCCGTTCGCTCCCCATGCTTTCGCATCTCAGCGTCAGGTCAGGCCCAGCGTGTCGCCTTCGCCACTGGTGTTCCTCCGGATCTCTACGCATTTCACCACTACACCCGGAATTCCACACGCCTCTACCTACCTCTAGTCGCGCAGTTCGATTGCGTCCTCGCCCGGTTGAGCCGGGCGCTTTCACGCCTCACTTGCACGACCGCCTACACGCGCTTTACACCCAGTAAATC
+
FFFFFFFFFFFFFFFFFFFFFFFFFFFFFFFFFFFFFFFFFFFFFFFFFFFFFFFFFFFFFFFFFFFFFFFFFFFFFFFFFFFFFFFFFFFFFFFFFFFFFFFFFFFFFFFFFFFFFFFFFFFFFFFFFFFF:FFFFFFFFFFFFFFFFFFFFFFFFF:FFF:FFFFFFFFFFFFFF::FFFF:FFFFFFFFFFFFFFFFFF:FFFFFFFF,FFFFFFFFFFFFFFFFF:FFFFFFFF,FFFFFFFFF,F
@A00920:152:HGHKKDRXX:2:2108:5864:9518 2:N:0:AGGAGTGG+TAAGACAC
GGACTACCCGGGTATCTAATCCCGTTTGCTACCCACGCTTTCGTGCCTGAGCGTCAGGAACAAGCCAGTCACCTGCCTACGCCATCGGTGTTCCTCCCTATATCTACGGATTTCACTCCTACACAGGGAATTCCAGTGACCTCTCTTGTCATCTAGCTTTGCAGTTCAAATAATGTGAGTATGGTTTAGCCACACGATTTCACTATCTGATTACAATGCCGCCTACGCAACTATTTACGCCCAGTAATTC
+
F:FFFFFFFFF:FF,:FFFFF:FFFFFFF:FFFFFFF,FF,FFF,:F,,FFFF,F:,FFFFFFFF,FF:FFFFF,::F:F:FF,FFFFF,FFF,FFF:FFFF:FF,FFF:FFF,,FFF:F::F,FFFFFFFF:,FFFF:FF,::F:F,FF,:F:F,F:F:FFFFFF:FF:FFFFF:FFF:FFF,FF:,:F,F,F:,FFF,FFFF:FF,,,,FFF:::,FFFFFF,,F::,F,,:FFFF,FFFFF::FF,,
@A00920:152:HGHKKDRXX:2:2108:1750:9721 2:N:0:AGGAGTGG+TAAGACAC
GGACTACTCGGGTTTCTAATCCTGTTCGCTCCCCACGCTTTCGCGCCTCAGCGTCAGTACTGGCCCAGAACACCGCCTTCGCCACTGGTGTTCCTCCTGATATCTAAGCATTTCACCGCTACACCCGGAATTCCGTGTTCCCCTACCAGACTCTAGCCATGACAGGTCCGACTGGCCGCCCCAAGTTGAGCTTGGGGGTTTCACATCCGGCTTATCAAGCCGCCTACGCGCTCTTTACGCCCAATAAATC
+
FFFFF:FFFFFFFFFFFFFFFFFFFFFFF:FFFFFF:FFFFFFF:FFFFFFF:FFFFFFFFFFF:FFFFFFFFFFFF:FFFFFFFFFFFFFFFFFFF:FF,FFFF,FFF,,FFF:FFFFFFF,FF,FFF,F,FFFFFFFFFFFFFFFFFF:FFFFFFFF:F,F,F,,FFFF,:FFFFFFFFFFFF,F:FFFFFFFFFF,,FFFFFFFFFFF,F::FFFFFFFF::FFFFF:,F,FFF:FFFFF:F,:,F:
@A00920:152:HGHKKDRXX:2:2108:12255:9721 2:N:0:AGGAGTGG+TAAGACAC
GGACTACTAGGGTTTCTAATCCTGTTCGCTCCCCACGCTTTCGCGCCTCAGCGTCAGTTACAGGCCAGAGAGCCGCCTTCGCCACTGGTGTTCCTCCCGATCTCTACGCATTCCACCGCTACACCGGGAATTCCGCTCCCCTCTCCTGCACTCAAGCCGGCCAGTTTCCCATGCACCCCCACGGTTGAGCCGTGGTCTTTCACACAGGACTTAACCGGCCGCCTACGCGCGCTTTACGCCCAATAATTCC
+
FFFFFFFFFFFFFFFFFFFFFFFFFFFFFFFFFFFFFFFFFFFFFFFFFFFFFFFFFFFFFFFFFFFFFFFFFFFFFFFFFFFFFFFFFFFFFFFFFFFFFFFFFFFFFFFFFFFFFFFFFFFFFFFFF:FFFFFFFFFFFFFFFFFFFFFFFF:FFFFFFFFFFFFFFFFFFFFFFFFFFFFFFFFFFFFFFFFFFFFFFFFFFFFFFFFFFF:FFFFFFFFFFFFFFFFFFFF,:FFFFF:FFF,FFF
@A00920:152:HGHKKDRXX:2:2108:32606:9862 2:N:0:AGGAGTGG+TAAGACAC
GGACTACAGGGGTTTCTAATCCTGTTTGCTCCCCACGCTTTCGTGCCTCAGTGTCAGTGCTGGTCCAGGTAGTCGCCTTCGCCACGGATGTTCCTCCCGATATCTACGCATTTCACTGCTACACCGGGAATTCCACTACCCTCTACCGCACTCCAGTCAGCCAGTTTCCAATGACATTCCCAGGTTGAGACCAGGGCTTTCACATCAGACTTAACAAACCACCTACGCGCCCTTTACGCCCAGTGATTCC
+
FFFFFFFFF:FFFFFFFFFFFFFFFFFFFFFFFF:FFFFFFFFFFFFFFFFFFFFFFF,FFFFFFFFF:FFFFFFFFFFFF:FFFFFFF:FFFFFFFFFFFFFFFFFFFFFFFFFFFFFFFFFFFFFFFFFFF:FFFFF:FFFFFFFFFFFFF:FF:FFFF,:FF,FF:FFF:,F,FFF,FFF:FF:FF,:,:F:FFFFFFFFFFFFFFFFF,,FF,FFFFFF:F,FFFF:FFFFFF:FFFFFFFFFFFF
@A00920:152:HGHKKDRXX:2:2108:29089:10692 2:N:0:AGGAGTGG+TAAGACAC
GGACTACCGGGGTTTCTAATCCTGTTTGATCCCCACACTTTCGTGCCTCAGCGTCAGTTACAGCCTAGTAAGCTGCCTTCGCTATAGGTGTTCTTGACGATATCTAAGCATTTCACCGCTACACCGTCAATTCCGCCTACCTCATCTGTACTCTAGCCCATCAGTATCAATGCCACCCTCCCGGTTAAGCCGGGATATTTCAGCACTGACTTAATAGGCCGCCTACGCACCCTTTAAACCCAATAAATCC
+
FFFFFFFFFFFFFFFFFFFFFFFFFFFFFF:FFFFFFFFFFFFFFFFFF,FFFFFFFFFFF:FFF:FFFFFFFFFFFFFFFFF:FF:FFFFFFFFFFFFF,FF:FFFFFFFFFFFFFFFFFFFF:FFFFFFFFFFFF:FFFFFFFFFFFFFFFFFFFFFF:FFFFFFFFFFFFFF:FFFFFFFFFF::FFFFFFFFFFFFFF::FFFFFFFFF,FFFF::FFFFFFFFFFFF,F:FFFFF:FFFFF,F:F
@A00920:152:HGHKKDRXX:2:2108:3929:10708 2:N:0:AGGAGTGG+TAAGACAC
GGACTACTCGGGTTTCTAATCCTGTTTGCTCCCCACGCTTTCGTGCCTCAGTGTCAGTGCTGGTCCAGGTGGCCGCCTTCGCCACGGATGTTCCTCCCGATATCTACGCATTTCACTGCTACACCAGGAATTCCGCTACCCTCTACCACAGTCTAGTCGCCCAGTATCCACTGCAGTTCCCAGGTTGAGCCCTGGGCTTTCACAACGGACTTAAACGACCACCTACGCACGCTTTACGCCCAGTAATTCC
+
FFFFFFF:FFFFF:FFFFFFFFFFFFFFFFFFFF:FFFFFFFFFFFFFFFFFFFFFFF:FFFFFFFFF,FFFF,FFF:FFFFFF,FFFF:FFFF:FFFFFF,FFFFFFF:FFFFFFFFFFFFFFF:FFF,,:FFFF,,,FFFFFFFFF,,,FF:FF,,:F::,F::FFF,:,,F,:FFFF,F:FF:,,:F,F,FFF,:,FFFFFFF:FFFF,::,F,:FFFFF,FF,F:FFFF:F:F:FFF,,,F:F,FF
@A00920:152:HGHKKDRXX:2:2108:8558:10895 2:N:0:AGGAGTGG+TAAGACAC
GGACTACTAGGGTTTCTAATCCTGTTTGCTCCCCACGCTTTCGCACCTCAGCGTCAGTACCGAGCCAGTGAGCCGCCTTCGCCACTGGTGTTCCTCCGAATATCTACGAATTTCACCTCTACACTCGGAATTCCACTCACCTCTCTCGGACTCGAGATTGCCAGTATGAAAGGCAGTTCCAGGGTTGAGCCCTGGGATTTCACCCCTCACTTAACAATCCGCCTACGTGCGCTTTACGCCCAGTACTTCC
+
FFF:FFFFFFFFFFFFFFFFFFFFFFFFFFFFFFFFFFFFFFFFFFFFFFFFFFFFFFFF:FFFFFFFFFFFFFFFFFFFFFFFFFFFFFFFFFFFFFFFFFFFFFFFFFFFFFFFFFF:FFFFFFFFFFFFFFFFFFFFFFFFFFF:FFFFFFFFFFF:,:FFFFFFFFFFFFFFFFF,FF:FFFFFFFFFFF:FFFFF,F:FFFFFF:FFFFFFF:FFFFFFFFFFF,FF,FFFF,F,FFFF,,FFFF
@A00920:152:HGHKKDRXX:2:2108:30572:10974 2:N:0:AGGAGTGG+TAAGACAC
GGACTACTAGGGTTTCTAATCCTGTTCGCTCCCCACACTTTCGCTCCTCAGCGTCAGATCATGCCCAGAGAACCGCCTTCGCCACCGGTGTTCCTCCTGATATCTGCGCATTTCACCGCTACACCAGGAATTCCGTTCTCCCCTGCATACCTCTAGTCTGCCCGTATCGAAAGCAAGCACCCAGTTAAGCCAGATGATTTCACTCCCGACGCGACAAACCGCCTACGAGCCCTTTACGCCCAATAATTCC
+
FFFFFFFFFFF:FFFFFFF:FFFFFFFFF,FFFFFFFFFFFFFFFFFFFFFFFFFFFFFFFFFF:F,FFFFF:FFFFFFF,FFFFFFFFFFFFFFFFFFFFFFFFFFFFF:FFFFFFFFFFFFFF,FFFFFFFFFFFFFFFFFFFFFFFFFFFFFFFFFFF:FFF,FFFFFFFFF,FFF:FFFFFF,FFFF:FFFFFFFF,FFFFFFFFF:FFF,FF,FFFFF::FFFFFFF,FF,FFFFFFFF,F::FF
@A00920:152:HGHKKDRXX:2:2108:25997:11663 2:N:0:AGGAGTGG+TAAGACAC
GGACTACCGGGGTTTCTAATCCCGTTCGCTCCCCTAGCTTTCGCGCCTCAGCGTCAGTGTCAGCCCAGCAACCCGCCTTCGCCGCAGGTGTTCCTCTCGATATCTACGCATTTCACCGCTACACCGAGAATTCCAGTTGCCCCTTCTGCACTCTAGCCCCGCAGTATCGGCTGACCTTTCCGGGTTAAGCCCGGAGATTTCACAGTCGACTTGCGGTGGCCGCCTACGCGCCCTTTACGCCCAGTAAATC
+
FFFFFFFFFFFFFFFFFFFFFFFFFFFFFFFFFFFFF:FFFFFFFFFFFFFFFFFFFFFFFFFFFFFFFFFFFFFFFFFFFFFFFFFFFFFFFFFFFFFFFFFFFFFFFFFFFFFFFFFFFFFFFFFFFFFFFFFFFFFFFFF,FFFFFFFFFFFFFFFFFFFFFFFFF:FFFFFFFFFF,:FFFFFFFFFFFFFFFFFFFFFFFFFFFFFFFFFFFFFFFFFFFFFFFFFFFFFFFFFFFFFFFF,FFF
@A00920:152:HGHKKDRXX:2:2108:32208:12242 2:N:0:AGGAGTGG+TAAGACAC
GGACTACCCGGGTTTCTAATCCCGTTCGCTCCCCATGCTGTCGCGTCTTAGCGTCAGGTACGGCCCAGCGAGTCGCCTTCGCCACTGGTGTTCCTCCGGATCTCTACGCATTTCACCACTACACCCGGAATTCCACACGCCTCTACCTACCTCTAGTCGCGCAGTTCGATTGCGTCCTCGCCCGGTTGAGCCGGGCGCTTTCACGCCTCACTTGCCCGACCGCCTACACGCGCTTTACACCCAGTAAATC
+
FFFFFFFFFFFFFFFFFFFFFFFFFFFFFF:FFFFFFFFFFFFFFFFFFFFFF,FFFFFF:FFFFFFFFFFFF:FFF,F,FFFFFFFFFF:FFF::FFF,FFFF,FFF,,FFF,F::F:F:FFFFFFFF:FF:F:FFFFFFFFFFFFFF,F::FFFFFFFFFFF:FFFFFFFFFFFF,FF:FFFFFFFFFFFFFF:F:FFFF,FFFFF:F:FFFF,FFFFFFFF,FF,FF:FFFF:F::FFF::F,F::F
@A00920:152:HGHKKDRXX:2:2108:7328:12837 2:N:0:AGGAGTGG+TAAGACAC
GGACTACTGGGGTATCTAATCCTGTTTGCTCCCCACGCTTTCGCGCCTCAGCGTCAGGGTCGGCCCAGCTGGCCGCCTTCGCCACGGGTGTTCCTCCCGATCTCTACGCATTTCACCACTACACCGGGAATTCCACCAGCCCCTACCGCCCTCAAGCCCCGCAGTCCCCGGCGACCCTCCCCGGTTGAGCCGGGGGCTTTCACGCCGAGCTTACGGGGCCGCCTGCGCGCGCTTTACGCCCAGTAACTCC
+
FFFFFFFFFFFFFFF:FFFFFFFFFFFFFFFFFFFFFFFFFFFF:FFFFFFFFFFFFFFFFFFFFFFFFFF:FFFFFFFFFF,FFF:FFFFFFFFFFFFFFF:FFFFFFF:FFFFFFFF,FFFFF,F:FFFF,FFFFFF,FFFFFF,FFFFFFFF:FFFFFFFFFFF,FFFFFFFFFFF:FFFFF:FFF:FFF:FF:,FFFFFFFFFFFFFFFFFFFFFF:FF:FFF:FFF,:,FFFFFF:F:FFFFFFF
@A00920:152:HGHKKDRXX:2:2108:28890:12947 2:N:0:AGGAGTGG+TAAGACAC
GGACTACTAGGGTTTCTAATCCCGTTTGCTCCCCTAGCTTTCGCGCCTCAGCGTCGATCTCGGTCCAGGATGCCGCCTTCGCCACCGGTGTTCCTCCAGATATCTACGCGTTTCACCGCTACACCTGGAATTCCACATCCCTCTCCCGAATCCAAGCCTCCCAGTATCGGACGCAGTTCCCAGGTTAAGCCTGGGGCTTTCACGTCCGACTTAGAAGGCCGCCTACGCGCCCTTTACGCCCAGTCATTCC
+
FFFFFFFFFFFFFFFFFFFFFFFFFFFFFFFFFFFFFF:FFFFFFFFFFFFFFFFFFFFFFFFF:::FF:,F:FFFFFFFFFFFF:FFFF:F:FF::,FF,:F:::,FF,:FFFFFFF:FFF,:,FFF:FF:,FF:FF:F::FFFFFFF,FFF,:FFFFFFF:FF,F:FFFFFFFF,F,FFFFFF:F,FF:,FFFFFF,F::FFF:::::FF:F:FFF,FFF::FFFFF:,:,FFF:FFFF:FF,,,FFF
@A00920:152:HGHKKDRXX:2:2108:27977:13213 2:N:0:AGGAGTGG+TAAGACAC
GGACTACAAGGGTTTCTAATCCTGTTCGCTCCCCACGCTTTCGCACCTCAGCGTCAGATCAGGCCCAGCAAGCCGCCTTCGCCTCCGGTGTTCTTCCGGATCTCTACGCATTCCACCGCTACACCCGGAATTCCGCTGGCCTCTGCCTGTCTCCAGCTCCCCAGTATCACCGGCATGCACGGGGTTGAGCCCCGGCCTTTCACCAAGAGACTTAAAGAGCCGCCTACGCGCGCTTTACGCCCAATAATTC
+
FFFFFFFFF:FFF,FFFFFFFFFFFFFFFF:FFFFF,FF,:FFFFFFFF:,::,FFFFFFFF,:F::,F,FFFFFFF:F,FFFFF::FFF:FFF,,:FFFF,:,FFF:FFFF,:FFFFFFFFF:,FF,FF:FF:FFF:FFFFFFFFF,FFFF:FF:F:FFF:F:FFFF,FFF:FFF:,FF,FFFF,FFFF,F::::FFF,FFFFFFFFFFFF,FF:FFFF:FFFFF:FFF,FFF,:FF,F:,:F:FFF,F
@A00920:152:HGHKKDRXX:2:2108:7572:13917 2:N:0:AGGAGTGG+TAAGACAC
GGACTACCGGGGTATCTAATCCTGTTTGCTCCCCACGCTGTCGCGCCTCAGCGTCAGCAACAGCCCAGCAGGCCGCCTTCGCCACTGATGTTCTTCCCGATCTCTACGCATTCCACCGCTACACCGGGAATTCCACCTGCCTCTACTGTGCTCAAGTCTGACAGTTTAGAAGGCAGCCCTGCGGTTAAGCCGCAGGATTTCACCCCCTACTTATCAGGCCGCCTACGCGCCCTTTACGCCCAGTGATTCC
+
FFFF::FFFFFF,FFFFFFFFF:FFFFFFFFFFFFFFFFFFFFFFFFFFFFFFFFFFFF,FFFFFFFFFFFFFFFFFFFFFFFFFFFFFFFFFFFFFFFFFFFFFFFFFFFFFFFFFFFFFFFFFFFFFF,FFFFFFF,FFFFFFFFFF:,FFFFF:F,FFFFF:,FFFFFFFFFF,FFFFFFFFFFF:F,FFFFFFFFFFFFFFF,F,FF:FFFFFFFFFFFFFFF:F:FFFFFFF:FFF,:,,FFFFF
@A00920:152:HGHKKDRXX:2:2108:1606:14199 2:N:0:AGGAGTGG+TAAGACAC
GGACTACTGGGGTATCTAATCCCGTTTGCTCCCCACGCTTTCGTGCCTCAGCGTCAGAACGAGCCCAGCGGCCTGTCTTCACCTTTGGCGTTCCGATAGATATCAACGCATTTCACCACTCCACCTATCGTTCCGGCCGCCCCTACTCGTCTCAAGACGCGCGGTTCGCCGTGCAGTTCCCCGGTTGAGCCGAGGGCTTTCACACGACGCCTGCGCATCCGCCTACGCACGCTTTAAGCCCAGTGAATCC
+
FFFFFFFFFFFFFFFFFF:FFFFFFFFFFFFFFFFFFFFF,FFFFFFFFFFFFFFFFFFFFFFFFF:FFFFFFFFFFFFFFFF:FFFFFFFFFFFFFFFFF:F::FFFFFFFFFFF:FF:FFFFFF,FFF:FF:FFFFFFFFFFFFFFFFF:FFFF:FFFFFFFFFFFFFFFFFFF:FFFFFF:FFF:FFFFFFFFFF:FF:FF:F:FF:FFFFF:FFFFFFFF:FFFF,FFFF:,F:F:F:FFFFFF:F
@A00920:152:HGHKKDRXX:2:2108:30698:14450 2:N:0:AGGAGTGG+TAAGACAC
GGACTACACGGGTATCTAATCCTGTTTGCTCCCCACGCTTTCGCGCCTCAGCGTCGGACCCGGCCCAGCTGGCCGCCTTCGCCACGGGTGTTCTTCCCGATCTCTACGCATTTCACCGCTACACATGGAATTCCACTTTCCTCTTCTGCATTCAAGTTGGACAGTTTCCAAAGACCTTCCACGGTTAAGCCGTGGGCTTTCACATCAGACTGTTCCAACCGCCTGCGCTCCCTTTACGCCCAATAATTCC
+
FFFFFFFFFFFFFFFFFFF:FFFFF:FFFFFFFFFFFFFF,FFFF,,F:FFFFFFFFFFF:FFFFFFF:FF:F,FFF,FFF:FF:FFFFFFFFFFFFFFFFFFFFFFFFFF:FF,FFFFFFFFFFFFFFFFFFFFF,F,F:FF::F,FFF,FFFFFF,,,:FFF:FFFFFF:,FFFF:FFFFFFFFFF,FFFFFFF:FFFFFFFFFFFFF:F,FFFFFFFFFF,F,FFFF:FFFF,FFF:F,,FFFF:FF
@A00920:152:HGHKKDRXX:2:2108:32886:15107 2:N:0:AGGAGTGG+TAAGACAC
GGACTACCCGGGTTTCTAATCCCGTTCGCTCCCCATGCTTTCGCATCTCAGCGTCAGGTCAGGCCCAGCGTGTCGCCTTCGCCACTGGTGTTCCTCCGGATCTCTACGCATTTCACCACTACACCCGGAATTCCACACGCCTCTACCTACCTCTAGTCGCGCAGTTCGATTGCGTCCTCGCCCGATTGAGCCGGGCGCTTTCACGCCTCACTTGCACGACCGCCTACACGCGCTTTACACCCAGTAAATC
+
:FFFFFFFFFFFFFFFF:FFF:FFFFFFFFFFFFFFFFFFFFFFFFFFFFFFFFFFFFFFFFFFFFFFFFFFFFFFFFFFFFFF:FFFFFFFFFFFFFFFFFFFFFFF:FFFFFFFFFFFFFFFFFFFF::FFFFFFFFFFFFFFFFFFFFFFFFFFFFFFFFFFFFFFFFFFFFFFFFFFFFFFFFFFFFFFFFFFFFFFFFFFFFFFFFFFFFFFF:FFFFFFF:FFFFFFFF:FF,FF::FFFF:FF
@A00920:152:HGHKKDRXX:2:2108:6352:15342 2:N:0:AGGAGTGG+TAAGACAC
GGACTACAGGGGTATCTAATCCTGTTTGCTACCCACGCTTTCGCGCCTCAGCGTCAGAACTGGACCAGCTCGCCGCCTTCGCCACCGGTGTTCTTCCCAATATCTACGCATTTCACCTCTACACTGGGAATTCCGCTAGCCTCTACCATCCTCTAGCACAACCGTCTCAAGCGCAGACCCCAGGTTAAGCCCGGGAATTTCACGCATGACTGAACGCGCCGCCTACGCGCCCTTTACGCCCATTAATTCC
+
,F:FFFFFFFFFFFFFFFF:FFFFFFFFFFFFFFF:FFFFFFFFFF,F::FFFFFFFFF,:FF,FFFF:F,FFFF,FFFFFFFFFFFFFFFF:,FFF:FFFFFFFFFF,FFFFFFFFFFFFFFFF:FFFFFFFF,F:F:FF,FFFFF,:FFFF,FFF:F,FF:FF,FFFFFFFFFF,,:F,,,FFF,FFFF,,FF,FFFFFFF,,,FFFFF,F,FFFFFFFFFF,:FFFFFFFFFFFFFFF,:,,FFFFF
@A00920:152:HGHKKDRXX:2:2108:4463:15452 2:N:0:AGGAGTGG+TAAGACAC
GGACTACTCGGGTATCTAATCCCGTTTGCTCCCCTGGCTTTCGCGCCTCAGCGTCAGTGTCAGCCCAGCAACCCGTCTTCACCTCAGGTGTTCCTCTTGATATCTACGCATTTCACCGCTACACCAAGAATTCCGATTGCCCCTTCTGCACTCTAGCACCTCAGTATCAGCTGACCGTTCCGAGTTAAGCTCGGAGATTTCACAGCTGACTTAACAAACCGCCTACGCGCCCATTACGCCCATAGATTCC
+
FFFF:::FFF,,F:,,FFFFFFF:FFFFFF,F,,FF,F::FFF,,FFFF:FF,F,F:FFFFFFFFFF:FF:,FFFFFFFFFFFFFF:,FFF,,FF,,:FFFF,FFFFF:,FF::FFFFFFFFF:FFF,::,:FFFFFFFF:FF,F,FFFF,FF,:FFFF,,F:,,F,:F:F:,FFFF,,F,FF,,FFFFF,F:F:FFFFFFFFF:FFFFFF,FFFFFFFFF:,F,,,F,FF,F:F,FF,FF,,,FFF:F,
@A00920:152:HGHKKDRXX:2:2108:20636:15875 2:N:0:AGGAGTGG+TAAGACAC
GGACTACCCGGGTATCTAATCCCGTTTGCTCCCCACGCTTTCGCGCCTCAGCGTCAGGAATTGCCCAGAGACCCGCCTTCGCCACCGGTGTTCCTCCCGATCTCTACACATTTCACCGCTACACCGGGAATTCCAGTCTCCTCTGCAATCCTCAAGAACGGCAGTATCGATCGACGCTCCTCGGTTGAGCCGAGGGATTTCACGACCGACTAGCCATCCCGCCTACGCGCCCTTTACGCCCAGTAATTCC
+
FF:FFF,FFFFFFF,FFFF:FFFFFFFFFF:F:FFFFFFFF:FFFFFFFFFFFFF:FFFFFFFFF:FFFFF:FF:F:FFFFFFFFFFFFF,FFFFFF,FFFFFFFF:FFFFF,F:FF:::F,:FF::FF::F::FFFFF:FFFFF:FFFF:FF,FFFFFFFF:FFFFFFFFFFFFFFFFF:FFFFFFF:FFFFF:FFF::FF:FFF:FF,:F::FF,F,FFFFF:FFFF:F,,F:FF,F,FFFFF:FF,,
@A00920:152:HGHKKDRXX:2:2108:10881:17080 2:N:0:AGGAGTGG+TAAGACAC
GGACTACTAGGGTATCTAATCCTGTTCGCTCCCCACGCTTTCGCTCCTCAGCGTCAGTATCGGCCCAGAGACCCGCCTTCGCCACCGGTGTTCTTCCCGATCTCTACGCATTTCACCGCTCCACCGGGAATTCCACTCTCCCCTCCGGACCTCAAGCCAAGCAGTATCGGACGCAGTTCCTCGGTTGAGCCGAGGGCTTTCACACCCGACTGACTTGGCCGCCTACGTGCGCTTTATGCCCAGAGATTCC
+
FFFFFFFFFFFFFFFFFFFFFFFFFFFFFFFFFFFFFFFFFFFFFFFFFFFFFFFFFFFFFFFFFFFFFFFFFFFFF:FFF:FFFFFFFFFFFFFFFFFFFFFFFFFFFFF:FFFFFFFF:FFFFFFFFF,FFFFFFFFFFFFFFFFFFFFFF::FFFFFFFFFFFF:FF:FFFFFF:FFFFFFFF,FFFFFFFFFFFFFF,FFFFFFFFFF,FFFFFFFFFFFF,FFFFFFF:FFF::FFFF,FF:,F,
@A00920:152:HGHKKDRXX:2:2108:6777:17143 2:N:0:AGGAGTGG+TAAGACAC
GGACTACTAGGGTTTCTAATCCTGTTTGCTCCCCACGCTTTCGTGCCTGAGCGTCAGTTATGTCCCAGGAGGCTGCCTTCGCCATCGGTGTTCTTCCACATATCTACGCATTTCACTGCTACACGTGGAATTCCACCTCCCTCTGACACACTCTAGTCGAGCAGTCACATATGCCATTCCCGAGTTAAGCTCGGGGATTTCACATCTGTCTTACTCAACCGCCTGCGCACACTTTACGCCCAGTAATTCC
+
FFFFF:FFFFFFFF:FFFFFFFFFFFFFF:FFFF,FF:FFFFF,FFFFFFFFFFFFF,FF,FFF:FFFF:,FFFFFFFFFFFFFFFF,FF:FF:FFF:F:FFFFFFF:FFFFFFFFF:FFF,FFF:FF,FFFFFFF,,FFFFFFFFFFFF,,F,,F:FFF:FFFFFFF:,FFFF,F:::FF,FFFFFFFF:F,F,FFFFF:F:FFFFF:FFF:::FFF,:,FF:,FFFFF,FF:F:,F:F:F:FFF:::F
@A00920:152:HGHKKDRXX:2:2108:17671:17440 2:N:0:AGGAGTGG+TAAGACAC
GGACTACTCGGGTTTCTAATCCCGTTCGCTCCCCTAGCTTTCGCGCCTCAGCGTCAAGAATGGGCCAGGTAGTCGCCTTCGCCACTGGTGTTCCTCCCGATATCTACGCATTTCACCACTACACCGGGAATTCCACTACCCTCTCCCACCTTCAAGCCGATCAGTTTCCGATGCAGTTTCCCAGTTGAGCCGGGAGATTTCACATCGGACTTGACCAGCCGCCTGCGCGCTCTTTACGCCCAGTAAATCC
+
FFFFFFFFFFFFFFFFFFFFFFFFFFFFFFFFFFFFFFFFFFFFFFFFFFFFFFFFFF:FFFF,F:,F:F:FFFFFFFFFFFFFFFFFFFFFFFFFFFFFFFFFF:FFFFFFFFFFFFFFFFFFFFF,FFFFFF:F:FFFFFFFFFFF:FF::FFFFFFF:FFFFFF:F:FFFFFFFF:FFF:,,FFFFF:FFFFFF,FFFF:FFFF,FFFF:FF:F,FFFFFF:,FFFFFFFFFFF,FF:,FFFF,:FF
@A00920:152:HGHKKDRXX:2:2108:23276:17472 2:N:0:AGGAGTGG+TAAGACAC
GGACTACACGGGTTTCTAATCCTGTTTGCTCCCCGAGCTTTCGAACCTCAGTGTCAGGAATGTTCCAGACGGCCGCTTTCGCCACTGGTGTTCCTCCCAATATCTACGCATTTCACCGCTACACTGGGAATTCCATTCGCCTCTCCCGGACTCAAGCCTAGCAGTTTGGAGGGCAGTTCCTCGGTTGAGCCGAGGGATTTCACCTTCCACTTGCCAGGCCGCCTACGCGCCCTTTACGCCCAATAATTCC
+
,:FFFFFF:FFFFFFFFFFF:FFFF,F:FF:FFFFF,FF:FF:FFFFFFFFFFFFF:,FFFFFFF,FFFF:FFFFFFFFFF:FFFFF,FF,FFFFFFFFFFFFF::F,FFFF,FFFF:F:FF,FFF,FFF:FFFF:FFF,FFFFF,FFFFFFF::,FFFFFF:F,FFFFFF,FFFFFF:FFF,FFF:FFF,FFFFFFFFFFF,FFFF:F,:FFF::F:FFFF:F,::FFFFF:FFFFFFFFF,FF::FF:
@A00920:152:HGHKKDRXX:2:2108:18240:18521 2:N:0:AGGAGTGG+TAAGACAC
GGACTACTCGGGTTTCTAATCCCGTTCGCTCCCCTAGCTTTCGCGCCTCAGCGTCAAGAATGGGCCAGGTAGCCGCCTTCGCCACTGGTGTTCCTCCCGATATCTACGCATTTCACCACTCCACCCGGAATTCCACGCCCCTCTGCTGCCCTCTAGCTGTCCAGTTTCGAACGGCCTCTCCCGGTTGAGCCGGGAGCTTTCACGTCCGACTTGAACAGCCGCCTGCCCGCGCTTTACGCCCAGTACATCC
+
FFFFFFFFFFFFFFFFFFFFFFFFFFFFFFFFFFFFFFFFFFFFFFFFFFFFFFFFFFF:FFFFFFFFFFFFFFFFFF:FFFFFFFFFFFFFFFFFFFFFFF:FFFFFFFFFFFFFFFFFFFFFFFFFFFFFFF:FFFFFF:FFFFFFF:FFFFFFFFFFF:FFFFFFFFFFFFFFFFFFFFFF::FFFFFFFFFFFFF,FFFFF:FFFF:FFFFFFFFFFFFFFFFFFFFF:FFF:FFFF:FF:,F:FF
@A00920:152:HGHKKDRXX:2:2108:23746:18630 2:N:0:AGGAGTGG+TAAGACAC
GGACTACTGGGGTTTCTAATCCTGTTTGCTCCCCACGCTGTCGCGCCTCAGCGTCAGCAACTGCCCAGCAGGCCGCCTTCGCCACCGGTGTTCTTCCGGATCTCTACGCATTACACCACTACACCCGGAATTCCACTCTCCTCTGGGCCCCTCAAGACTGGCAGTATCCAGGGACCTCTCACAGTTGAGCCGTGAGATTTCACCCCAGACTAACCAGTCCGCCTGCGCGCGCTTTACGCCCAGTAAATCC
+
F:FFFFFFFFFFFFFFFFFFFFFFF::FFFFFFFF:FFF,FFFFFFFFFFFFFFFFFFF:FF:FFFFFFFFFFFFFFFF:FFFFFF,FF:FFFF:FFFF:FFFFFFF,:F,F,F,F,FF,FFF,FFF,F:FF,FFFF:FFFFFFFFFF,FFFFFFF:F,FFFFFFFFFFFFFFFFFFF:FFF:FFFFFFFFFFFFFFFFF:FFFFF,FFFF,:FF:FFFFFFFFFF,FFFFFF,F,F,FFF:FF:F,FFF
@A00920:152:HGHKKDRXX:2:2108:12400:18865 2:N:0:AGGAGTGG+TAAGACAC
GGACTACAGGGGTATCTAATCCTGTTTGCTCCCCACGCTTTCGCGCCTCAGCGTCAGTACCGAGCCAGATAGCCGCCTTCGCCACTGGTGTTCTTCCCAATATCTACGAATTTCACCTCTACACTGGGAATTCCGCTATCCTCTCTCGGACTCAGAGCGCGGCAGTTTTAAGCGCAGTTCCCGGGTTGAGCCCGGGCCTGTCACGCCTAACTTACCGCACCGCCTACGCGCCCTTTACGCCCAGTAATTC
+
FFFFFFF:,FFFFFFFFFFF:FFFFFFF:F,FFFFFFFFFFFF:FFFFFFFFFFFFFFFFFFF,FF,FFFFFFFF:FF,F:FFFFFFFFFFFFFFFFFFFFFF:FFF:FF:FFFFFFFFFFFFFFFFFFFFFFFFFFF,F,FFFFFF:FFFFFFFFF:F::FFFFFFFFFFFFFFF,,FFFFF,F,FFFFF,FFFF,FF,FFFFFF:F:FFFF,FFFFFFFFF,,,FF,F:F:,FF:FFFFF:F,,F,:F
@A00920:152:HGHKKDRXX:2:2108:22697:19132 2:N:0:AGGAGTGG+TAAGACAC
GGACTACTGGGGTTTCTAATCCCGTTTGCTACCCTAGCTTTCGCGCCTCAGCGTCAAAGTCGGTCCAGGATGCCGCCTTCGCCACCGGTGTTCCTCCTGATATCTACGAATTACACCGCTACACCTGGAATTCTGCCTCCCTCTCCCGAGTTCAAGCCATCCAGTATCAGATGCAGATCCCAGGTTGAGCCTGGGGATTTCACATCTGACTTAGTTGGCCGCCTACGAGCCCTTTACGCCCAGTCATTCC
+
FFFFFFF:,FFFFFFFFFFFFFFFFFFFFFFFFFFFFFF,FFFFFFFFFFFFFFFF:,F,FFF,FFFF,FF,FFFFFFFFFFFFF,F,FFFFF,FFFFFFF:FFFFFFFFFF,FFFFFFF:FFFF:FFFFF:F:F,,F,::FFF:FFF:,,FF,FFFF::FFFFF:FF,FF,FFFF:,F,,:FFFF,F:FF,::FFFFFFFF:F,F,FF:FF::F:FFFFFFFFFFFFFFFFFFF:FFFFFFFF,F,FFF
@A00920:152:HGHKKDRXX:2:2108:16161:19272 2:N:0:AGGAGTGG+TAAGACAC
GGACTACTAGGGTATCTAATCCCTTTTGCTCCCCACGCTTTCGTGCCTGAGCGTCAGCAATTGTCCAGGTAGCCGCCTTCGCCTCTGGTGTTCCTCACGATATCTACGCATTTCACTGCTACACCGGGAATTCCAGTCTCCTCTGCCGCACTCAAGCCTTGCAGTCCCAAATGCCATTCCCAGGTTAAGCCCGGGGCTTTCACATCTGGCTTACAAAACCGCCTGCGCACGCTTTACGCCCCGTTATTAC
+
FFFFFFFFF:FFFFFFFFFFFFFFFF:FFFFFFFF,FFFFFFF,:,FF:FFFFFFFFFFFFFF:FFFF,FF:F:FFFFFFFFFF:FFFFFFFFFFFF:FFFFFFFFFF:FFF,FFF:FFF,FFFFFFFFF:FFFFFFFFFF,FF:F,FFFFFFFFF::FFFF,FFFF,F,,F,FF::F:FF:,F:FFF,FFFF,FF:FFFFF:,:F,FF:,,F::FFF,F,,FFF,F:FFFF,FFFFFFF:,:,,,:F,F
@A00920:152:HGHKKDRXX:2:2108:31810:19507 2:N:0:AGGAGTGG+TAAGACAC
GGACTACAAGGGTTTCTAATCCTGTTTGCTACCCATGCTTTCGAGCCTCAGCGTCAGTTGGTGCCCAGTAGGTCGCCTTCGCCACTGGTGTTCCTCCCGATATCTACGCATTCCACCGCTACACCGGGAATTCCACCTACCTCTGCACTACTCAAGGCCAGCAGTTTTGAAAGCAATTTATGGGTTGAGCCCATAGTTTTCACTTCCAACTTGCCGGTCCGCCTGCGCTCCCTTTACACCCAGTAATTCC
+
FFFFFFFFFFFFFFFFF:FFFFFFFFFFFFF::FFFFFFFFFFFFFFFFFFFFF:FFFFFFFFFFF:FFFF:FFFFFFFFFFFFFFFFF:FFFFFFFFFF:FFFFFFF:FFFFFFFFFFFFFFFFFFFF,FF:FF:FFFFFFFFFFF::FFFFFFFF,FFFFFFFFFFF:FFFF:F,FFFFF:FFFF,FF:F,FF:FFFFFFFFFFFF,FFFFFFFFF:FFF:FFFF::,,F:::FF:F,FFFFFF,FFF
@A00920:152:HGHKKDRXX:2:2108:31340:19852 2:N:0:AGGAGTGG+TAAGACAC
GGACTACAGGGGTATCTAATCCCGTTCGCTCCCCATGCTTTCGCCTCTCAGCGTCAGGTCAGGCCCAGCGTGTCGCCTTCGCCACTGGTGTTCCTCCGGATCTCTACGCATTTCACCACTACACCCGGAATTCCACACGCCTCTACCTGCCTCTAGCCCCGCAGTTCGGTCACGTCCTCGCCCGGTTGAGCCGGGCGCTTTCACGCGCCACTTGCAGGACCGCCTACACGCGCTTTACACCCAGTAAATC
+
FFFFFFFF:FFFFFFFFFFFFFFFFFFFFFFFFF,FF:FFFFFFFF:FFFFFFFFFFFFFFFFFFFFFFFF:::FFFFFFFF:FF,FFFFFFFFFF:F,FFFFFFFFFF:FFFF::FFFF:FFF:FFFF:F::FFF:FFF:FFFFF:FFF::FFFFFFFFFFFFFFFFFFFF:FFFFFFFFFFFFFF:FFF:FFFFF:,:FFFFF,FFF:FF:FFFF:FFFFFFFFFF:FFFF,:FFFFF:FFF:,FFFF
@A00920:152:HGHKKDRXX:2:2108:29993:20369 2:N:0:AGGAGTGG+TAAGACAC
GGACTACTGGGGTATCTAATCCCGTTCGCTCCCCTGGCTTTCGCGGCTCAGCGTCAGGTGCAGCCCAGTAGGCCGCCTTCGCCTCTGGTGTTCCTCCGGATCTCTACGCATTTCACCACTCCACCCGGAATTCCGCCTACCTCTACTGCCCTCCAGCCCATCAGTTTGGAATGGCCTCGCCCGGTTAAGCCGGGCGCTTTCACCTCCCACTTGACAGACCGCCTGCCCGCGCTTTACGCCCAGTAACTCC
+
FFFFFFF,FFFFFFFFFFFFFFFFFFFFFFFFFF:FFFFFFFF,FFFFFFFFFFFFFFFFFFF,,FFFFFFFFFFFFFFFFFFF:FFFFFFF:F:FFFFFFFFFFFFFFFFF,FFFFFFFFFFFFFFF,FFFFFFFF:FF,FF::FFF,FFFFFFFF:FFFFF:F:FFFF:F,FFFFF,FFF:FF:FF,FFFFF:F:,FF::F:FFFFFFFFFFFFF,FFF,FF:,FF:F:FFFFFFFF:F:F:F:F:FF
@A00920:152:HGHKKDRXX:2:2108:18249:20572 2:N:0:AGGAGTGG+TAAGACAC
GGACTACTAGGGTTTCTAATCCCGTTCGCTACCCATGCTTTCGCGTCTCAGTGTCAGTTGGATGCCAGTAAACCGCCTTCGCCACTGGTGTTCCTCCGCATCTCTACGCATTTCACCACTACACCGGGAATTCCACTACCCTCTCCCACCTTCAAGCCGATCAGTTTCCGATGCAGTTTCCCAGTTGAGCCGGGAGATTTCACATCGGACTTGACCAGCCGCCTGCGCGCTCTTTACGCCCAGTAAATCC
+
FFFFFFFFFFFFFFFFFFFFFFFFFFFFFFFFFFFFFF:FFFFFFFFFF,FFFFFFFFFFFFFFFFFFFFFFFFFFFFFFFFFFFFF:FFFFFFFFFFF::FFFFFFFFFFF:F:FFFFFFFFFFFFFFFFFFFFFF:FFF:FFFFFFFFFFFFFFFFFFFF:FFFF,FFFFFF:FFFFFFFFFFFFFFFFFFFFFFFFFFFFFFF,F,FFFFFFFFFFFFFFFFFFFFFFF:,FFFFF:F:FF,,FFFF
@A00920:152:HGHKKDRXX:2:2108:5556:21010 2:N:0:AGGAGTGG+TAAGACAC
GGACTACAGGGGTTTCTAATCCTGTTCGCTACCCAAGCTTTCGCTCCTCAGCGTCAGTCGCGGCCCAGAGAACCGCCTTCGCTACTGGTGTTCCTCCCGATATCTGCGCATTACACCGCTACACCGGGAATTCCAGTCTCCCCTACCGAACTCTAGTCACAGCGTTACGGCTGGATGATCGCAGTTTAACCCATGGTGTTCCAAGCCGGAGATTCAGAACCCCCACGACCAACTTAACCCCAAAAGATCC
+
FFFFFFF,,FFFF,FFFFFFFFFFFF,FFFFFFFF,FFFFFFFFFFFFFFFFFFFFFF,:,FFFFFFFFFF,FFFFFFFFFF,FF,FFFF:FFFFFF,FF:FFFFFFFFFFF,FFFFFF,FFFFF,FFF:FFFFF,FFFFF,FFFFF:,FFFFF,:FF,::,F,,,,,:,,,,,,,:,,F:,FF,F,F,,FF,,,F:,FF,:F,,,F,,:,:,,F:FF,FF,F,,F,,,,,,,F:,,,,FF,,F,,,F,:
@A00920:152:HGHKKDRXX:2:2108:19596:21840 2:N:0:AGGAGTGG+TAAGACAC
GGACTACTGGGGTATCTAATCCCGTTTGCTCCCTTGGCTTTCGCGCCTCAGCGTCAGTTTCGGTCCAGAATGCCGCCTTCGCCACCGGTGTTCCTCCAGATATCTACGCATTTCACCGCTACACCTGGAATTCCACATTCCTCTCCCGAACTCCAGCCTTGTAGTATCAGACGCAGTTCCCAGGTTAAGCCTGGGGATTTCACGTCTGACTGACAAGGCCGCCTACGCGCCCTTTACGCCCAGTAATTCC
+
FFFFFFFFFFFFFFFFFFFFFFFFFFFFFFFFFFFFFFFFFFFFFFFFFFFFFFFFFFFFFFFFFFFFFFFFFFFFFFFFFFFFFFFFFFFFFFFFFFFFFFFFFFFFFFFFFFFFFFFFFFFFFFFFF:FFFFFFFFFFFFFFF:FFFFFFFFFFF:FFFFFFFFFFFFFFFFFF:FFFFFFFFFFFFFFFFFFFFF:FFFFFFFF:FFFFF:F,FFF:,FFFFFFFFFFFF,FFFFF:FFFFFFFFFF
@A00920:152:HGHKKDRXX:2:2108:15971:22357 2:N:0:AGGAGTGG+TAAGACAC
GGACTACTAGGGTATCTAATCCCGTTCGCTCCCCATGCTTTCGCCTCTCAGCGTCAGGCCAGGCCCAGCGTGTCGCCTTCGCCACTGGTGTTCCTCCGGATCTCTACGCATTTCACCACTACACCCGGAATTCCACACGCCTCTACCTGCCTCTAGCCCTGCAGTTCGCCCACGTCCTCGCCCGGTTGAGCCGGGCGCTTTCACGCACCACGTGCAGGACCGCCTACACGCGCTTTACACCCAATAATTC
+
FFFFF:FF:F:FFFFF:FFFFFFFF:FF:FF:FFFFFFFFFFFFFFFFFFFFFFFFFFFFFFFFFFFFFFFFFFFFFFFFF:FFFFFFFFFFFFFFFFFFFFFFF:FFFF::FFF:FFFFFFFF:FFFFFFFFFFFFFFF:FFFFFFF:F:FFFFFFFFFFFFF,FFFFFFFFFFFF,FFFFFF:,FF:FFFFFFFF:FFFFFFFFFFFFF:FF:FF:FFF:FFFFFFFF,FFFFFFF:FF:::FFFF:F
@A00920:152:HGHKKDRXX:2:2108:15013:22670 2:N:0:AGGAGTGG+TAAGACAC
GGACTACTGGGGTTTCTAATCCTGTTTGATCCCCACACTTTCGTGCCTCAGCGTCAGTTACAGTCTAGTAAGCTGCCTTCGCTATCGGTGTTCCTGACGATATCTATGCATTTCACCGCTACACCGTCAATTCCGCCTACCTCGATTCCACTCAAGCCCATCAGTATCAATCCCACCCTCCCGGTTAAGCCGGGATATTTCAGAACTGACTTAATAGGCCGCCTACGCACCCTTTAAACCCAATAAATCC
+
FFFFFFFF,FFFFFFFFFFFFFFFFFFFFFFFFFFFFFFFFFFFF:FFFFFFFFFFFFFFFFFFFFFFFFFFFFFFFFFFFF:,FFFFFFFFF:FFFFFFFFFFF:FFFFFFFF,FFFFFFFFFFF:F:FFFFFFFFF,FFFFFFFFF:FFFFFFFF,F:FFFFFFFFFFFFFFFFFFFFFFFFFFFFFFFFFF,FFFFFF::F,FFFFFF:F:,:FFFFFFFFFFFFFFFFFFF:F:,FFFFFFFFFFF
@A00920:152:HGHKKDRXX:2:2108:15293:22780 2:N:0:AGGAGTGG+TAAGACAC
GGACTACTGGGGTTTCTAATCCCGTTTGCTCCCCTGGCCTTCGTGCCTCAGCGTCAGGAACTGTCCAGAGACCCGCCTTCGCCACTGGTCTTCCTTACGATATCTACGCATTTCACCGCTACACCGTAAATTCCAGTCTCCTCTCCAGTCCTCAAGCACGGCAGTATCGAATGCAGTTTCGGAGTTAAGCTCCGAGATTTCACACCCGACTTACCGCGCCGCCTACGCACCCTTTACGCCCAATGACTCC
+
FFFFFFFFFFFFFFFFFFFFFFFFFFFFFFFFFFFFFFFFFFFFFFFFFFFFF:FFFF:FFFFFF,FFFF,F:FF,F:FFFFFFFFFFFFFF:F:FFFFFFFFF,,FFF,FFFF,FF,FF,F:FFFFFF,F,FFFF:FFFFFF::FFFFF:FFFFF:FF,F:F:FFFFFFFFF,FFF,FFFFFF,FFFFFFFFFFFFFFF:,FFFFFFFFF,FFFFFFFFFFFF,FFFF,F::FF:FFFFFFF:FF,:FF
@A00920:152:HGHKKDRXX:2:2108:3296:23703 2:N:0:AGGAGTGG+TAAGACAC
GGACTACAAGGGTTTCTAATCCCGTTTGCTCCCCATGCTGTCGCGCTTTAGCGTCAGGTATGGCCCAGCGTGTCGCCTTCGCCACTGGTGTTCCTCCGGATCTCTACGCATTTCACCACTACACCCGGAATTCCACACGCCTCTACCATCCTCTAGTTTGCCAGTATCCAACGACCTCTCCCGGTTTAGCCGAGAGCTTTCACGCCAGACTTAGCATACCGCCTACACGCCCTTTACGCCCAGTAACTCC
+
FFFFFFFFFFFFFFFFFFFFFFFFFFFFFFFFFFFFFFFFFFFFFFFFF:FFFFFFFFF:FFFFFFFFFFFFFFFFFFFFFFFFFFFFFFFFFFFFFFFFFFFFFFFFFFFFFFFFFFFFFFFFFFFFFFFFFFFFFFFFFFF:FFF,FFFFF:FFFFFFFFFFFFFFFFFF:FFFF:FFFFFFFFFFFFFFFFFFFFFFFFFFFFFFFFFF:FFFFFFFFFFFFF:FFFFFFFF:FFFFF,FFFF:F:F
@A00920:152:HGHKKDRXX:2:2108:14308:24142 2:N:0:AGGAGTGG+TAAGACAC
GGACTACACGGGTTTCTAATCCCGTTCGCTCCCCATGCTTTCGCCTCTCAGCGTCAGGTCAGGCCCAGCGTGTCGCCTTCGCCACTGGTGTTCCTCCGGATCTCTACGCATTTCACCACTACACCCGGAATTCCACACGCCTCTACCTGCCTCTAGCCCCGCAGTTCGGTCACGTCCTCGCCCGGTTGAGCCGGGCGCTTTCACGCGCCACTTGCAGGACCGCCTACACGCGCTTTACACCCAGTAAATC
+
FF,FFFFFFFFFFFFFFFF:FFFFFFFFFFFFFFFFFFF:FFFFFFFFFFFFFFFFFFFFFFFFFFFFF,FFFFFFFFFFFFFFFFFFFFFFFFFFFFFF,FFFF:FFFFFF:FFFFFFFFFFFFFFFFFFFFFFFFFF:FFFFFFFFFFFFFFFFFFFFFFFFFF,FFF:,FFFFF,::FFF::FFFFFFF,FFF:F:FFFFF:FFFFFFFFFFFFFFF:FFFFFFFFFFF:FF:FFF::FFF,,::FF
@A00920:152:HGHKKDRXX:2:2108:31873:24314 2:N:0:AGGAGTGG+TAAGACAC
GGACTACCGGGGTTTCTAATCCTGTTTGCTCCCCACGCTTTCGTGCATGAGCGTCAGTGCAGGCCCAGGGGATTGCCTTCGCCATCGGTGTTCCTCCGCATATCTACGCATTTCACTGCTACACGCGGAATTCCATCCCCCTCTGCCGCACTCCAGCCGTGCAGTCACAAATGCAGTTCCCAGGTTAAGCCCGGGGATTTCACGTCCGACTTAGCAGGCCGCCTACGCGCCCTTTACGCCCAGTAATTCC
+
FFFFFFFFFFFFF:FFFFFFFFFFFFFFFF:FF:::FF:FFFFFFF,FFFF,FFFFFF:FF,FFFFFFFFFFFFF:FFFFFFFFFFFF:FFFFFFFFFFFFFFFFFFFFFFF,FFFFFFFFFFFFF:FF:FFFFFFFFFFFFFF:FF:FFFFFFFFFFF:FFFFFFFFFFFFFFFFFFFFFFFFFFFFFFFFFFFFFFFFF:FFFF:FFFFFFFF:FFFFFFFFFFFF:FFFFFFFFFFFFFFF:FFF,F
@A00920:152:HGHKKDRXX:2:2108:27064:25535 2:N:0:AGGAGTGG+TAAGACAC
GGACTACTGGGGTTTCTAATCCTGTTTGCTCCCCACGCTTTCGCACCTCAGCGTCAGTATTGAACCAGGAGGCCGCCTTCGCCACCGGTATTCCTCCACATATCTACGCATTTCACCGCTACACGTGGAATTCTACCTCCCTCTCTCATACTCTAGCCGCCCAGTATCGAGTGCAGTTCCCAGGTTGAGCCCGGGGATTTCACATCCGACTTAAGCAGCCGCCTACGCGCGCTTTACGCCCAGTAATTCC
+
FFFFFFFFFFFFFFFFFFFFFFFFFFFFFFFFFFFFFFFFFFFFFFFFFFFFFFFFFFFFFFFFFFFFFFFFFFFFFFFFFFFFFFFF,FF:F:FFFFFFFFFFFFFFFFFFFFFFFFFFFFFFF:FFFFFFFFFFFFFFFFFFFFFFFFFFFFFFFFFFFFFFFFFFFFF:FFFFFFFFFFFFFFFFFF:FFFFFFFFF:FFFFFFFF,:FF,:FFFFFFFFF,FF:FFFFFFFF:,FFF,F:F:FFF,
@A00920:152:HGHKKDRXX:2:2108:22598:26130 2:N:0:AGGAGTGG+TAAGACAC
GGACTACAAGGGTTTCTAATCCTGTTTGATCCCCACACTTTCGTGCCTCAGCGTCAGTTACAGTCTAGTAAGCTGCCTACGCTATTGGTGTTCCTGACGATATCTATGCATTTCACCGCTACACCGTCAATTCCGCCTACCTCGTCTGTACTCAATCCCAACAGTTTTTCAGGCAGCTCCCAGGTTGAGCCTGGGCATTTCACCTAAAACTTGTCAGGACGCCTACGCACCCTTTAAACCCAATAAATCC
+
FFFFFFFFFFFFFFFFFFF:FFFF,:FFFFFFFFFFFFFFFFFFFFFFFFFFFFFFFFFFFFFF:FFFFF:FFFFFFFF:FFFFFFFFFFFFFFFFFFFF,FFFFFFFF:FFFFFFFFFFFFFFFFFFFFFFFFFFFFFFFFFFFFFFFFFFFFFFFFFFFFFFFFFFFFFFFFFFFFFFF:FFFFFFFFFFFFFFFFFFFFFFFFFFFFFFFFFFFFFF:FFFFFFFFFFF:FFFF:F:FFFFFFF:,F
@A00920:152:HGHKKDRXX:2:2108:28664:26240 2:N:0:AGGAGTGG+TAAGACAC
GGACTACTCGGGTTTCTAATCCTGTTTGCTCCCCACGCTTTCGTGCCTCAGCGTCAGTGTTGATCCAGATGGCCGCCTTCGCCACGGATGTTCCTCCCGATCTCTACGCATTTCACCGCTACACCGGGAATTCCGCCATCCTCTATCACACTCTAGCTGGCCAGTATCCATCGCCATTCCCAGGTTGAGCCCAGGGCTTTCACGACAGACTTAACCAACCGCCTACGCACGCTTTACGCCCAGTAATTCC
+
FFFFFFFFFFFFFFFFFFFFFF:FFFFFFFFFFFFFFFFFFFFFFFFFFFFFFFFFFFFFFFFFFFFFFFFFFFFFFFFFFFFFFFFFFFFFFFFFFFFFFFFFFFFFFFFFFFFFFFFFFFFFFFFFFFFFFFFFF:F:FFFFFFFF,F:FFFFFFFFFFFFFF::FFFFFFFFFFFFFF,FF,FFFFFFF:FFFFFFFFFFFF:FFFFF,F,FF:FF:FFFFFFFF:FFFFFFFFFF,F,F,FFFFF,
@A00920:152:HGHKKDRXX:2:2108:16197:26757 2:N:0:AGGAGTGG+TAAGACAC
GGACTACTGGGGTTTCTAATCCTGTTCGCTCCCCACGCTTTCGCGCCTCAGCGTCAGACCGAGCCCAGCAAGCCGCCTTCGCCTCCGGTGTTCTTCCGGATCTCTACGCATTCCACCGCTACACCCGGAATTCCGCTTGCCTCTACTCGTCTCCAGCGTGCCAGTATCCCCTGGCGTGCTCGGGGTTGAGCCCCGGCATTTCACAGGTAGACTTAACACACCGCCTGCGCGCGCTTTACGCCCAGTAATT
+
FFFFFFFFFFFFFFFFFFFFFFFFFFFFFFFFFFFFFFFFFFFFFFFFFFFFFFFFFFFFFFFFFFFFFFFFFFFFFFFFFFF:FFFFFFFFFFFFFFFFFFFFFFFFFFFFFFFFFFFFFFFFFFFFF,FFFFFFFFFFFFFFFFFFFFFFFFFFFFFFFFFFFFFFFFFFFFFFFFFFFFFFFFFFFFFFFFFFFF:FFFFFFFFFFFFFFF,FFFFFFFFFFFFFFF:FFFFFFFFFFFFF:F:,FF
@A00920:152:HGHKKDRXX:2:2108:25310:27508 2:N:0:AGGAGTGG+TAAGACAC
GGACTACCGGGGTATCTAATCCGGTTTGCTCCCCACACTTTCGCGCCTCAGTGTCACGTGTTGTCCAGCGAGCTGCCTTCGCAATGGGTATTCCTACCAGTATCTACGCATTCCACCGCTACACTGGTAATTCTACTCGCCTCTCCAACCGTCTAGCCTGCCAGTCTCCAACGCTGATCTGGGGTTGAGCCCCAGGCTTTAACGCCAGACTTAACAGACCACCTACGCGCCCTTTACGCCCAGTGATTCC
+
FFFFFFFFFFFFFFFFF:FFFFFFFFFFFFFFFFFFFFFFFFFFFFFFFFFFFFFFFFFFFFFFFFFFFFFFF:FFFFFFFFFFFFFFFFFFFFFFFF:FFFFFFFFFFFFFFFFFFFFFFF:FFFFFFFFFFFFFFFFFFFFFFFFFFFFFFFFFFFFFFFFFF,FFF:FFFFFFFFFFFFFFFFFFFFFFFFFFFF:FFFF:FFFFFFF:F,,FFFFFFFFFFFFFFFFFF,F:FFF::FFFFFF,FF
@A00920:152:HGHKKDRXX:2:2108:31232:27962 2:N:0:AGGAGTGG+TAAGACAC
GGACTACTGGGGTTTCTAATCCCGTTCGCTCCCCGTGCTGTCGCGTCTCAGCGTCTGATGTCGTCCAGAATGCCGCCTTCGCCTCTGGTGTTCCTCCGGATCTCTACGCATTTCACCACTCCACCCGGAATTCCACGCCCCTCTGCTGCCCTCTAGCTGTCCAGTTTCGAACGGCCTCTCCCGGTTGAGCCGGGAGCTTTCACGTCCGACTTGAACAGCCGCCTGCCCGCGCTTTACGCCCAGTAAATCC
+
FFFFFFFFFFFFFFFFFFFFFFFFFFFF:FFFFF,FFFFFFFFFFF:FFFFFFFFFFFFFFFFFFFFF:FFFFFFFFFFFFFFFFFFFFFFFFFFFFF:FFFFFFFFFFF:FFFFFFFFFFFFFFF:FF,FFFFFFFFFFFFFF:FFFFFFFFFFF,FFFFFFFFFFF:FFFFFF:FFFFFFFFF,F,FFFFF:FFFFF,:FFFFFFFFFFFFFFFF:FFFF:F:FFFFFFFF,FFFFFFF:FFF,F,FF
@A00920:152:HGHKKDRXX:2:2108:8061:28354 2:N:0:AGGAGTGG+TAAGACAC
GGACTACACGGGTATCTAATCCTGTTTGCTCCCCACGCTTTCGTGCCTCAGCGTCAGTTTCGGCCAAGCGAGCTGCCTACGCAATCGGGGTTCTTGGCGGTATCTAAGCATTTCACCGCTACACCGCCAGTTCCGCCCGCCTCGACCGAACTCAAGCCCGCCAGTATCAACGGCAGTTCCAGGGTTGAGCCCTGGGATTTCACCGCTGACTTAACGGGCCGCCTACGCACCCTTTAAACCCAATAAATCC
+
FFFFFFFFFFFF:FFFF:FFFFFFFF:FFFFFFFFFFFFFFFFFFFFFF:FFFFFFFFFFF:FFFFF:F:FFFFF,FFFFFFFFFFF:FFFFFFFFFF,FFFFFFFFFFFFFFFFFFFFFFF:F:FFFFFFFF:FFFFFFFFFFFF:FFFFFF:FFFFFFF:FFFFF:FFFFFFFFFFFFFF,FFFFF::FFFFFFFFFFFFFFFFFFFFFF,FF,FFFFFFFF:,FFFFFFFF:FFFFFFFF:FFFFFF
@A00920:152:HGHKKDRXX:2:2108:6723:28510 2:N:0:AGGAGTGG+TAAGACAC
GGACTACTGGGGTATCTAATCCCGTTCGCTCCCCATGCTTTCGCACCTCAGCGTCAGGTCAGGCCCAGCGTGTCGCCTTCGCCACTGGTGTTCCTCCGGATCTCTACGCATTTCACCACTACACCCGGAATTCCACGCCCCTCTACTGCCCTCCAGCCGCCCAGTTTCGAACGGCCTCTCCCAGTTGAGCCGGGAGCTTTCACGTCCGCATTGGACCACCGCCTGCCCGCGCTTTACCCCCAGAAAAACC
+
FFFFFFF,FFFFF,FFFFFFFFFFFFFFFFFFFFF:FFFFFFF:FFFFFFFFFFFFFFF,,,FFFFFF,F:F:FFFFFFFFFFFFFFFFFFFF,FFFF:FF:FFFFFFFFFFFFFFFFFFFFFFF:FFFFFFFFFF,:,FFFF:F:FFF,FFF:FFF,::FFFFF:,FFF,::,::::,:FFFFFF,,:FF:F,:,,FFFFFF,:FFF,,F,F:F,F:FF,FFF:FF::F,:F:,FF,FF,:F::FF,F:
@A00920:152:HGHKKDRXX:2:2108:19614:28980 2:N:0:AGGAGTGG+TAAGACAC
GGACTACAAGGGTATCTAATCTGTTTCGCTACCCTGGCTTTCGTGCCTCAGCGTCAGGAATAGCCCAGATGCCTGCCTTCGCCTTTGGTGTTCCAGTAGATATCAACGCATTTCACTGCTACACCTACTGTTCCAGCATCCCTACCAATCCTCTATTCTCCCAGTATCTCTGCCAAATTCGGGGTTGAGCCCCGAGCTTTCAACAAAGACTTGAGAAAAAGCCTACGCACACTTTACGCCCAATGAATCC
+
FFFFFFFFFFFFFFFFFFFFFFFFFFFFFFFFFFFFFFFFFFFFFFFFFFFFF,FFFFFFFFFFFFFFFFFFFFFFFFFFFF:,FFFFFFFFFF:FFFFFFFFF:FFF:FFFFFFFFFFFFFFFFFFFFFFFFFFFFFFFFFF:FFFFFFF:FF:FFFFFFFF,F:FFFFFFFFFF:FFFFFFFFFF:FFFFFFFFFF,FFFFFFFF,FF:FFFFFFFFFF,FFFFF,FFFFFF:,FFFFFF:FFF:FFF
@A00920:152:HGHKKDRXX:2:2108:27498:29011 2:N:0:AGGAGTGG+TAAGACAC
GGACTACTGGGGTATCTAATCCTGTTTGCTCCCCACGCTTTCGTGCCTGAACGTCGGTACTGGTCCAGGAAGTCGCTTTCGCCACTGATGTTCCTTCCGATATCTACGCATTTCACCGCTACACCGGAAATTCCACTTCCCTCTACCGTACCCTAGCTATTCAGTCTCGAATGCAATTCCCAGGTTGAGCCCGGGGCTTTCGCACCCGACTTGCCAAGCCGCCTACACGCGCTTTACGCCCAGTAATTCC
+
FFFFFFFFFFFF:FFF:FF:FFFFFFFFFFF,FFFFFFF:FFF:F,FFFFFF:FFFFF::F:FFFFFFFFFFF::FFFFFF:FFF:FFFFFFFFFFFFFF:FF:FFFFF,,F:F,F:FFFFF:FFFFF:,F:FFF:FFFFFF:F:FFFFF,F:F,FFFF,FF:FFFFFFFFFFF::FFFFFF:FFFFFFFFFF:FFF,,FF,F,FFF:FFF:FFF::FF:FFF,F:FFFFFF,,F:::F,F,FF:,,:FF
@A00920:152:HGHKKDRXX:2:2108:2501:29246 2:N:0:AGGAGTGG+TAAGACAC
GGACTACTGGGGTTTCTAATCCTGTTTGCTCCCCACGCTTTCGTGTCTCAGCGTCAGTGTCAGCCCAGAGACCTGCCTTCGCCATCGGTATTCCTCCCGATATCTACGCATTTCACTGCTACACCGGGAATTCCAGTCTCCTCTGCCACACTCCAGCCTTGCAGTCCCAAATGCCATTCCCAGGTTAAGCCCGGGGATTTCACATCTGGCTTACAAAACCGCCTGCGCACGCTTTACGCCCAGTAATTCC
+
FFFFFFFF:FFFF,FF::FFFFFFF,FFFFFF:FFFFFF:FFFFFFFFFFFFFFFFFFFFFFFFFF:FFFFFFFF,FFF:F:FFFFFFFFFFFFFFFFFFFF:FF:FFFF,FFFFFF:FFFFFFFFF:F:FFFFFFFFFFFFFFFFFFF:FFFFFFFFF,FFFFFFFFFFF::FFFFF:FFFFF:F,FFFFFF,FFF,FFFFFFFFFFFF:FF:FF:FFFFFFFF,FFFFF:F,FFFFFFFFFFFFF,FF
@A00920:152:HGHKKDRXX:2:2108:18738:29371 2:N:0:AGGAGTGG+TAAGACAC
GGACTACAAGGGTATCTAATCCTGTTTGCTCCCCACGCTTTCGCGCCTCAGCGTCGGATCCGGCCCAGCCGGCCGCCTTCGCCACGGGTGTTCTTCCCGATATCTACGCATTCCACCGCTACACCGGGAATTCCACCGGCCTCTACCGGTCCCCAGGTCCGCAGTCTCGAAAGCCGCTCCGGGGTTGAGCCCCGGCCTTTCACTTCCGACTTGCAGGTCCCGCCTGCGCGCGCTTTACGCCCAGTGATTC
+
FFFFFFFFFFFFFFFFFFFFFFFFFFFFFF,FFFFFFF::FFFFFFFFFFFFFFFFFFFFFFFFFFFFF:FFFFFFFFFFFFFFFFFFFFFFFFFFFFFFFFFFFFFFF,FFFFFFFFFFFFFFFFFFFFFFFFFFFFFFFFFFFFFFFFFFFFFFFFFFFFFFFFFFFFF:FF:F:FFFFFFFFFFFFFFFFFFFFFFFFFFFFFFFFFFFFFFFFFFFFFFFFFFFFFFFFFFFFFFFFF,:F,F,FF
@A00920:152:HGHKKDRXX:2:2108:13187:30686 2:N:0:AGGAGTGG+TAAGACAC
GGACTACAGGGGTTTCTAATCCTGTTTGCTCCCCACGCTTTCGCACCTCAGCGTCAGTACCGGTCCAGATCGCCGCCTTCGCCACTGGTGTTCTTCCCAATATCTACGAATTTCACCTCTACACTGGGAATTCCGCTATCCTCTCCCGGTCTCAAGCCCAACAGTATCCAATGCAGTTCCCGAGTTAAGCTCGGGGCTTTCACATCTGACTTGAAAGGCCGCCTACGTGCGCTTTACGCCCAGTAATTCC
+
:FF:FF::FF:FFFF:FFF:FFFFFFFFF,FFFFFFFF:,F:FFFFFFFFFF:FFFFFFFFFFFFF,F,F,:FFFFF,FFFFFFFFFFFFFF:F:F:FFFFFFFFF:FFFFFF:FFFFFFFFFF::F::FF:FFFF:FFFFFFFFFFF:FFFFFFFF:FFFFFFFFFF,:::FFF:FFFFFFFFFFFFFFFFFFFF:FFFFF,F:FFFFFFFFFFFFFFFF:FFFFFFFFFF,FFFFFFFFF:FFFF:FF
@A00920:152:HGHKKDRXX:2:2108:30291:30874 2:N:0:AGGAGTGG+TAAGACAC
GGACTACTGGGGTTTCTAATCCTGTTTGCTCCCCACGCTTTCGCACCTCAGCGTCAGTATCAGTCCAGCGAGTCGCCTTCGCCACTGGTGTTCCTCCGAATATCTACGAATTTCACCTCTACACTCGGAATTCCACTCGCCTCTCCTGACCTCCAGACTTGCAGTCTTGAAGGCAATTCCAGGGTTGAGCCCTGGGATTTCACCCCCAACTTACAAATCCGCCTACGTGCGCTTTACGCCCAGTAATTCC
+
FFFFFFFFFFFFFFFFFFFFFFFFFFFFFFFFFFFFFFFFFFFFFFFFFFFFFFFFF:FFFFFFFFFFF::FFFFFFFFFFFFFFFFFFFFFFFFFFFFFFFFFFFFFFFFFFFFFFFFFFFFFFFFFFFFFFFF:FF:FFFFFFFFF:FFFFFFFFFFFFF:FFF,FFF,FFF:FFFFFFFFFFFFFFFFF:FFF:FFFFFFFFFFFFFFFFFFFFFFFF:FFFF:FFFFFFFFFFF:FFFFF::FFFF
@A00920:152:HGHKKDRXX:2:2108:3287:31485 2:N:0:AGGAGTGG+TAAGACAC
GGACTACTCGGGTATCTAATCCGGTTTGCTCCCCACACTTTCGCGCCTCAGCGTCACGTGCTGTCCAGCGAGCTGCCTTCGCAATGGGTATTCCTACCAGTATCTACGCATTCCACCGCTACACTGGTAATTCCACTCGCCTCTCCAGCCGTCAAGCCTGCCAGTATCCAACGCCGATCCGGGGTTGAGCCCCGGGATTTGACATCGGACTTAACAGACCGCCTACGCGCCCTTTACGCCCAGTGATTCC
+
FFFFFFFFFFFFFFFFFFFFFFFFFFFFFFFFFFFFFFFFFFFFFFFFFFFFFFFFFFFFFFFFFFFFFFFFFFFFFFFFFF:FFFFFF:FFFFFFFFFFFFFFFF:FFFFFFFFFFF::FFF:FFFFFFFFFFFFFFFFFFFFFFFFFFFFFFFFFFFFF:FFFFFF:FFFFFFF:FFFFFFFFFFFFF:FFFFFFF,FF,FFFFFFFFFFFFFFFFFFFFFFFFFFFFFFF:FF,FFFFFFFFFFFFF
@A00920:152:HGHKKDRXX:2:2108:29903:31548 2:N:0:AGGAGTGG+TAAGACAC
GGACTACTGGGGTTTCTAATCCTGTTCGATCCCCACGCTTTCGTGCCTCAGCGTCAGTATCGCCTTAGTAAGCTGCCTTCGCAATTGGTGTTCTGTGCCATATCTAAGCATTTCACCGCTACACGGCACATTCCGCCTACTTCAAGCGCACTCAAGAATACCAGTATCAATGGCAATTCTACAGTTGAGCTGCAGGATTTCACCACTGACTTAATATTCCGCCTACGCACCCTTTAAACCCAATGAATCC
+
FFFFFFFFFFFFFFFFFFFFFFFFFFFFFFFFFFFFFFFFFFFFFFFFFFFFFFFFFFFFFFFFFFFFFF:FF:FFFFFFFFFFFFFFFFFFFFFFFFFFFFFFFFFFFFFFFFFFFFFFFFFFFFFFFFFFFFFFFFFFFFFFFFFFFFFFF,FFFFFFFFFFFFFFFFFFFFFFFFFFFFFFFFFFFFFFF:FFFFFFFFFFFFFFFFFFFFFFFFFFFFFFFFFFFFFFFFFFFFFFFFFFFFFFFF
@A00920:152:HGHKKDRXX:2:2108:27769:32581 2:N:0:AGGAGTGG+TAAGACAC
GGACTACAAGGGTTTCTAATCCCATTCGCTCCCCTAGCTTTCGTCTCTCAGTGTCAGTTAAGGCCCAGCAGAGTGCTTTCGCCTTCGGTGTTCTTCCCGATATCTACGCATTTCACCGCTACACCGGGACTTCCCTCTGCCTCTACCCAACTCAAGCCTTTTAGTTTCCACTGCCTTCCCAGGGTTAAGCCCTAGTCTTTAACAGTAGACTTAAAAAGCCACCTACAGACGCTTTACGCCCAATCATTCC
+
FFFF:FFFFFFFFFFFFFFFFFFFFFFFF,FFFF:FFFF,FFF,FFFFFFF:FFFFFFFFFFFFFFFFF:FFFFFFFF,FFFFFFFFFFFF:FFFFF:FF,FFFFFFFF,FFFFFFFFF:FFFFFFFF:,FFFFFFFF,F:::F:FFFFFFFFF,F,FFFF:FFFFFFF,FFFFF:F,FFFFFFFF,FF,F:FF:F,FF,F:,,FFFFFF,FF,F,:FFFFF::FF:,,F:F,F,F:FFFFFFF:::,:F
@A00920:152:HGHKKDRXX:2:2108:15185:32706 2:N:0:AGGAGTGG+TAAGACAC
GGACTACCCGGGTTTCTAATCCCGTTCGCTCCCCTAGCTTTCGCGCCTCAGCGTCAAGAATGGGCCAGGTAGTCGCCTTCGCCACTGGTGTTCCTCCCGATATCTACGCATTTCACCACTACACCGGGAATTCCACTACCCTCTCCCACCTTCAAGCCGATCAGTTTCCGATGCAGTTTCCCAGTTGAGCCGGGAGATTTCACATCGGACTTGACCAGCCGCCTGCGCGCTCTTTACGCCCAGTAACTCC
+
FFFFFFFFFFFFF:FFFFFFFFFFFFFFFFFFFFFFFFFFFFFFFFFFFFFFFFFFFFFFF,FFFFFFFFFFFFFFFFFFFFFFFFFFFFFFFFFFF:FFFFFFFFFFFFFFFFFFFFFFFF:FF:FFFFFFFF:FFFFFFFFFFFFFF:FFFFFF,FF:FFFFFFFFF:FFFFFFF,FFFFFF:FFFFFFFFFFFFFFFFFFFFFFFF:FFFFFFFFFFFFFFFFFFFF,FFFFFF,FF:FFF:F,FFF
@A00920:152:HGHKKDRXX:2:2108:9778:32800 2:N:0:AGGAGTGG+TAAGACAC
GGACTACCCGGGTTTCTAATCCTGTTCGCTACCCGCGCTTTCGTGCCTCAGCGTCAGTCGCTGATAAGTACAATGCCTCCGCTATCGGTGTTCCTTATGGTATCTATGCATTTCACCGCTACACCATAAATTCCATGTACCCCATCAGCACTCAAGCCCATCAGTATCAACGGCAATTTCATGGTTGAGCCATAAACTTTCACCGCTGACTTAAGGGGCCGCCTACGCACCCTTTAAACCCAATAAAACC
+
FF:FFFFFFFFFFFFFFFFFFFFFFFFFFFFFFFFFFFFFFFFFFFFFFFFFFFFFFFFF:FFFFFFFFFFFFFFFFFFFF,,FFFFFFFFFFFFFFF:FFF:FFFFFFFFFFFFFFFFFFFFFFFFFFFFFFFFFF:FF:FFFFFFFFFFFFFFFFFFFFFFFFFF:FF::FFFFFFFFFFFFFFF:FFFFFFFFFFFF,FFF:FFFF:FFFFF:FFFFFFFFFFFFFFFFF:FFFFFFF:FF:FF,FF
@A00920:152:HGHKKDRXX:2:2108:5927:32925 2:N:0:AGGAGTGG+TAAGACAC
GGACTACTGGGGTTTCTAATCCTGTTTGATCCCCACGCTTTCGCACCTCAGCGTCAGTATTAAGCCAGGAGGCCGCCTTCGCCACCGGTATTCCTCCACATATCTACGCATTTCACCGCTACACGTGGAATTCTACCTCCCTCTCTCATACTCTAGCCGATCAGTATCGGATGCAATTCCCAGGTTGAGCCCGGGGCTTTCACACCCGACTTAATCAGCCGCCTACGCGCGCTTTACGCCCAGTAATTCC
+
FFFFFFFFFFFFFFFFFFFFFFFFFFFFFFFFFFFFFFFFFFFFFFFFFFFFFFFFFFFFFFFFFFFFFFFFFFFFFFFFFFFFFFFFFFFFFFFFFFFF:FFFFFFFFFFFFFFFFFFFFFFFFFFFFFFFFFFFFFFFFFFFFFFFFFFFFF:FFFFFFFFFFFFFFFFFFFFFFFFFFFFFFFFFF:FFFFFFFF:FFFFFFFFFFFFFFFFFFFFFFFFFFFFFFFFFFFFFF:FFFFFFF,FFFF
@A00920:152:HGHKKDRXX:2:2108:6262:33285 2:N:0:AGGAGTGG+TAAGACAC
GGACTACTAGGGTTTCTAATCCCGTTCGCTACCCTGGCTTTCGCGGCTCAGCGTCAGGTGCAGCCCAGGGCGCCGCCTTCGCCGCTGGTGTTCCTCCTGATATCTGCGCATTTCACCGCTACACCAGGAATTCCACGCTCCCCTACTGGACTCTAGTCACGACAGTATCGGGTGGCGTCTCCAGGTTGAGCCTGGAGGTTTCCCACCCGACTTATCGACCCACCTACGAGCTCTTTACGCCCATTAAATC
+
FFFFFFFFFFFFFFFFFFFFFFFF:FFFFF,FFFFFFFFFFFFFFFFFFFFFFFFFFFF:FFF,FFFFF:FFFFFF:FFFFFFFFFFFFFFFFFFFF:FFFFFFFFFFFFFFFF:FFFF:FFFFFFFFFFFFFFFFFFF:FFFFF:,F:FFFFFFFFF,FFFF:FFFFFFFF,FFFFFFFFFFFF,FFFFFF:FFFFFF,F,,,FFFFFFF:F,:FFFFFFFF,FFF,FFFF:FFFFFFF:F,,FF,FFF
@A00920:152:HGHKKDRXX:2:2108:8603:33332 2:N:0:AGGAGTGG+TAAGACAC
GGACTACCAGGGTTTCTAATCCCGTTCGCTCCCCATGCTTTCGCATCTCAGCGTCAGGTCAGGCCCAGCGTGTCGCCTTCGCCACTGGTGTTCCTCCGGATCTCTACGCATTTCACCACTACACCCGGAATTCCACACGCCTCTACCTACCTCTAGTCGCGCAGTTCTATTGCGTCCTCGCCCGGTTGAGCCGGGCGCTTTCACGCCTCACTTGCACGACCGCCTACACGCGCTGTACACCCAGTAAATC
+
FFFFFFFFFFFFFFFFFFFFFFFFFFFFFFFFFFFFF::FFFFFFFFFFFFFFFFFFF:FFFF:FFFFFFFFFFFFFFFFFFFFFFFFFFFFFFFFF:FFFFFF:FFFFFF:FF:FF:FFFFFFFFFFFFFFFFFFFFF::FFF,FFFFF:FFFFFFFFFFF:F:FF,FFFFFFFF,,FFF:FF:FFFFF:FFFFFF:FF:FFF:F,FF:F,FFFFFF:,FFF:,FF:F:FF:F,FFFFFFF:FFF,,,F
@A00920:152:HGHKKDRXX:2:2108:20898:33802 2:N:0:AGGAGTGG+TAAGACAC
GGACTACTAGGGTATCTAATCCGGTTTGCTCCCCACACTTTCGCGCCTCAGCGTCACGAGCTGTCCAGCGAGCTGCCTTCGCCATGGGTGTTCCTACCAGTATCTACGCATTCCACCGCTACACTGGTAATTCCACTCGCCTCTCCAGCCGTCAAGCCTGCCAGTACCCACTGCCACTCCGGGGTTGAGCCCCGGTCTTTAACAACGGACTTAACAAACCGCCTACGCGCCCTTTACGCCCAGTGATTCC
+
FFFFFFFFFFFFFFFFFFFFFFFFFFFFFFFFFFFFFFFFFFFF:FFFFFFFFFFFFF:FFFFFFFFFFFFFFFFFFFFFFFFFFFFFFFFFFFFFFFFFFFFFF:FFFFFFFF:FFFFFFFFFFFFFFFFFFFFFFFFFFFFFFFFFFFFFFFFFFFFFFFFF:FFFFFFFFF:FFFFFFFFFFFF:FFFFFFFF::FFF:FF:FFF:FFFF:F:FFF:FFFFFFFFFFFFFFF:FFFFFFFFFFFFFF
@A00920:152:HGHKKDRXX:2:2108:8061:33927 2:N:0:AGGAGTGG+TAAGACAC
GGACTACACGGGTTTCTAATCCAGTTTTCTCCCCAGGCTTTCGCTCCTCAGCGTCAGTATCAACCTAGAAACCCGCCTTCGCCTCAGGTGTTCCTATTTATATCTACGCAATTCACCTCTACACAAAGAATTCCTATTGCCCTTTCTGAACTCTAGCACTGCAGTATCACTTGGCGGTTCTTAGTTAAGCTCAGAGATTTCACAAGTGACTTACCGCGCCGCCTACGCGCCCTTTACGCCCAGTAAATCC
+
F:FF,F,::,:,,:,F,F,,,F:,:FF,F,,F,,,,,FF,,,,F,F::::,F,FFF::,F:F,,:,,,,,::F:,:,::F:,,FFF,,F,:F,FF,,F,,F,FFFFF,,F,::F:,FF:FF::,:FF,:F:F:F,,F,::F,FF,,FF,,FF:,FF,F,FFF::F,FF::,:FF:,::::F,::FF:::,,,,FFFF,::F,F:FFFFFFF:,FF,FFF:F,,,,,F:FFF,F,F:,:FFFFFF,,,FF:
@A00920:152:HGHKKDRXX:2:2108:20057:34006 2:N:0:AGGAGTGG+TAAGACAC
GGACTACTAGGGTATCTAATCCTGTTCGCTCCCCACGCTTTCGCTCCTCAGCGTCAGTTCCAGCCCAGAGCGCCGCCTTCGCCGCTGGTGTTCCTCCTGATATCTGCGCATTTCACCGCTACACCAGGAATTCCACGCTCCCCTACTGGACTCTAGTCACGACAGTATCGGGTGGCGTCTCCAGGTTGAGCCTGGAGGTTTCACACCCGACTTATCGAACCGCCTACGAGCTCTTTACGCCCAATGAATC
+
FFFFFFF,FFFFFFFFFFFFFFFFFFFFFFFFFFFFFFFFFFFFFFFFFFFFFFFFFFFFF:FFFFFFFFFFFFF:FFFFFFF,FFFFFFFFFFFFFFFFFFFFF,FF:F:FFFFFFFFFFFFF:,FFFFF:FFFFFFFFFFFFFFFFFFFFFF:FFFFFFFFFFF:F:FFFFFFFFFFFFFFFFFFFFFFFFFF:FFFFFF:FFFFFFFFFF,FFF:FFFFFFFFFFFFFFF,FF:FFFFFFFFFF,FF
@A00920:152:HGHKKDRXX:2:2108:28899:34350 2:N:0:AGGAGTGG+TAAGACAC
GGACTACTAGGGTATCTAATCCCGTTTGCTCCCCTGGCTTTCGCGCCTCAGCGTCAGTTTCGGTCCAGAATGCCGCCTTCGCCACCGGTGTTCCTCCAGATATCTAAGCATTTCACCGCTACACCGTCAATTCCGCCTACCTCGACTCCACTCAAGCCCATCAGTATCAATGCCACCCTCCCGGTTAAGCCGGGATATTTCAGCACTGACTTAATAGGCCGCCTACGCACCCTTTAAACCCAATAAATCC
+
[truncated: 45,009,800 more chars]
