# Supplementary material for: Biochar’s role in improving pakchoi quality and microbial community structure in rhizosphere soil
Source: PeerJ. 2024 Mar 18;12:e16733. doi: 10.7717/peerj.16733 (PMC10956520; doi:10.7717/peerj.16733)
Supplement: Supplemental Information 12 — T1, treated with 1% biochar. 1, 2, and 3 represent three replications. [file peerj-12-16733-s012.gz]

Archive with 1 entries (1 files):
- T13_1.fq
