# Supplementary material for: Biochar’s role in improving pakchoi quality and microbial community structure in rhizosphere soil
Source: PeerJ. 2024 Mar 18;12:e16733. doi: 10.7717/peerj.16733 (PMC10956520; doi:10.7717/peerj.16733)
Supplement: Supplemental Information 12 — T1, treated with 1% biochar. 1, 2, and 3 represent three replications. [file peerj-12-16733-s012.gz › T13_1.fq]

@A00920:152:HGHKKDRXX:2:2101:19877:1376 1:N:0:AGGAGTGG+CTAATCGA
ACTCCTACGGGAGGCAGCAGTAAGGGATCTTGCGACAATGGGCGAAAGCCTGACGCAGCAACGCCGCGTGCGGGATGACGGCCTTCGGGTTGTAAACCGCTTTTCGGGGGGAAGAGGAAGGACGGTACCCCCGGAATAAGTCTCGGCTAACTACGTGCCAGCAGCCGCGGTAAAACGTAGGAGGCGAGCGTTATCCGGATTTACTGGGTGTAAAGCGCGTGTAGGCGGTCGTGCAAGTGAGGCGTGAAAG
+
FFFFFFFFFFFFFFFFFFFFFFFFFFFFFFFFFFF,FFFFFFFFFFFFFFFFFFFFFFFF:FFFFFFFFFFFFFFFFFFFFFFFFFFFFFFFFF:FFFFFFFFFFFFFFFFF,F:FFFFFFFFFFFFFFFFFFF:FFFFFFFFFFFFFFFF:FFFFFFFFFFFFFFFFFFF:FFFFFFFFFFFFFFFFFFFFFFFFFFFFFFF:FF:FFFFFF:FFFF:,FFFFFFFFFFFFFFFFFFFFF:F:FFFFFF
@A00920:152:HGHKKDRXX:2:2101:30779:1501 1:N:0:AGGAGTGG+CTAATCGA
ACTCCTACGGGAGGCAGCAGTCGAGAATTTTTCACAATGGGGGAAACCCTGATGGAGCGACGCCGCGTGGGGGATGAATGGCTTCGGCCCGTAAACCCCTGTCATTCGCGAACAATGCTCACGACCTAACACGTCGTGAGTTGATAGTAGCGGACGAGGAAGGGACGGCTAACTCTGTGCCAGCAGCCGCGGTAATCCAGAGGTCCCAAGCGTTGTTCGGAATCACTGGGCGTAAAGGGAGCGTAGGCGG
+
FFFFFFFFFFFFFFFFFFFFFFFFFFFFFFFFFFFFFFFFFFFF:FFFFFFF:FFFFFFFFFFFFFFFFFFF:FFFFFFFFFFFFFFFFFFFFFFFFFFFFFFFFFFFFFFFFFFFFFFFFFFFFFFFFFFFFFFFFFFFF,FFFF:F:FFFFF,FFFFFFFFFF:FFFFFFFFFFFFFFF:F:FFFFFFFFFF,F,FFFFFFF:FFFFFF:FFFFFFFFF:F::FFFF::F:F:FFFFF:::FFFFFFF
@A00920:152:HGHKKDRXX:2:2101:10538:1517 1:N:0:AGGAGTGG+CTAATCGA
ACTCCTACGGGAGGCAGCAGTGGGGAATTTTGCGCAATGGGCGGAAGCCTGACGCAGCAACGCCGCGTGGAGGATGAAGGTCTTTGGATTGTAAACTCCTGTCAGCGGGGAAAAAGCGACCTTGGCTAATATCCAGGGGAGTTGATTGTACCCGCAGAGGAAGCCCCGGCTAACTCTGTGCCAGCAGCCGCGGTAATACAGAGGGGGCAAGCGTTATTCGGAATTATTGGGCGTAAAGGGCGCGTAGGCG
+
:FFFFFFFFFFFFFFFFF:FFFFFFF,FFFFFFFFFFFFFFFFFFFFFFFFFFFFFFFFFFFFFFFFFFFFFFFFFFFFFFFFFFFFFFFFFFFFFFFFFFFF:FFFFFFFFFFFFFF:FFFFFFF:FFFFFFFFFFFFFFFFFFFFFFFFFFFFFF:FFFFFFFFFFFFFFFFFFFFFFFFFFFFFFFFFFFF::F:FFFFFFFFFFFFFFFFFFFFFFFFFFFFFFFFFFF:FFFFFFFF::FFFFFF
@A00920:152:HGHKKDRXX:2:2101:21730:2174 1:N:0:AGGAGTGG+CTAATCGA
ACTCCTACGGGAGGCAGCAGTGGGGAATATTGGACAATGGGCGCAAGCCTGATCCAGCCATGCCGCGTGAGTGATGAAGGCCTTAGGGTTGTAAAGCTCTTTTGCCAGGGAAGATAATGACGGTACCTGAGGAATAAGCCACGGCTAACTACGTGCCAGCAGCCGCGGTAATACGTAGGTGGCAAGCGTTGTCCGGATTTACTGGGCGTAAAGAGCGCGCAGGCGGCTGGTCAAGTCCGATGTGAAATCT
+
FF:FFFFFFFFFFFFFFFFFFFFFFFFFFFFFFFFFFFFFFFFFFFFFFFFFFFFFFFFFFFFFFFFFFFFFFF,FFF:FFFFFFFFFFFFFFFFFFFFFFFFFFFFFFFFFFFF:FFF:FFFFFFFFF:FFF,FFFFFFFFFFFFFFFFFFFFFFFFFFFFFFFFFFF:FFFFFFFFFFFFFFFFFFFFFFF:FFF,FFFFFFFFFFFF::FFFF,:FFFFFFFFFFFFFFFFFFFFFFFFFFF,:FFF
@A00920:152:HGHKKDRXX:2:2101:15582:2206 1:N:0:AGGAGTGG+CTAATCGA
ACTCCTACGGGAGGCAGCAGTCGGGAATTTTGGGCAATGGGCGAAAGCCTGACCCAGCAACGCCGCGTGAGGGATGAAGTATTTCGGTATGTAAACCTCGAAAGAATGGGAAGAATAAATGACGGTACCATTTATAAGCTCCGGCTAACTACGTGCCAGCAGCCGCGGTAATACGTCGGGAGCAAGCGTTGTTCGGATTTACTGGGCGTAAAGGGCGCGTAGGCGGCATATTAAGTCAGCTGTGAAATCT
+
FFFFFFFFFFFFFFFFFFFFFFFFFFF,FFFFFFFFFFFFFFF,:FFFFFFFFFFFFFF:FFFFFFFFFFFFFF,F:FFFFF:FFF:FFFFFFFFFF:FFFFFFFF:FFF:FFFFFFFFFFFFFFFFFFFFFF:FFFFFF:FFFFF:FFFFFFFFFFFF:FFF:F:FFF:F,F,FF,FFFFFF,:FFFF,FF::FFFFFF:,FFFF:F,,:,FFFFFFF::FF:FFF,:F,:,,::,FFF,FFF,::F,F
@A00920:152:HGHKKDRXX:2:2101:14425:2362 1:N:0:AGGAGTGG+CTAATCGA
ACTCCTAGGGAGGCAGCAGTAGGGAATATTGCTCAATGGGCGAAAGCCTGAAGCAGCAACACCGCGTGCGCGATGAAGGCCCTCGGGTCGTAAAGCGCTTTTGTGAGGGAAGAGTAAGGACGGTACCTCACGAATAAGGATCGGCTAACTACGTGCCAGCAGCCGCGGTAACACGTAGGATCCAAACGTTATCCGGATTTACTGGGCGTAAAGCGCGTGCAGGCGGTTTGGTCAGTTGGAGGTGAAATCT
+
FFFF:FFFF:FFFFFFFFFFFFF::FFFFFFFFFFFFFFFFFFFFFFFFFFF:FFFF:FF:FFFFFFFFFF:F,:FF:FF:FFFFFF:F:FF:FF::FFFFF:,:FFFF:FFFFF:FFFFFFFF:FFFFFFFFFFFFF:FFFF:FFFFFFFFFFFFFFFFFFFFFFFFFFFFFFFFFFFFF:FFFFFFF:F:FFFF:FFFFFFFFFFFFFFFFFF:F,FFFFFFFFFF,FFF,FFF,,F,,,FFFF,FF,
@A00920:152:HGHKKDRXX:2:2101:26793:3302 1:N:0:AGGAGTGG+CTAATCGA
ACTCCTACGGGAGGCAGCAGTGGGGAATTGTTCGCAATGGGCGAAAGCCTGACGACGCAACGCCGCGTGGAGGATGAAGAATTTCGGTTCGTAAACTCCTTTCGACCGAGATGAATACTCACGGACCTAACACGTCCGTGGGCTGACAGTATCGAGAGAAGAAGCCCCGGCTAACTCTGTGCCAGCAGCCGCGGTAATACAGGGGGGGCAAGCGTTGTTCGGAATTACTGGGCGTAAAGGGTTCGTAGGT
+
FFFFFFFFFFFFFFFFFFFFFFFFFFFFFFFFFFFFFFFFFFFFFFFFFFFFFFFFFFFFFFFFFFFFFFFFFFFFFFFFFFFFFFFFFFFFFFFFFFFFFFFFFFFFFFFFFFFFFFFFFFFFFFFFFFFFFFFFFFFFFFFFFFFFFFFFFFFFFFFFFFFFFFFFFFFFFFFFFFFFFFFFFFFFFFFFFFFFFFFFFFFFFFFFFFFFFFFFFFF:FFFFFF:FF:FFFFF,FFF,FFFFFFFF:F
@A00920:152:HGHKKDRXX:2:2101:8214:3630 1:N:0:AGGAGTGG+CTAATCGA
ACTCCTACGGGAGGCAGCAGTGGGGAATCTTGCGCAATGGCCGAAAGGCTGACGCAGCGACGCCGCGTGGGGGATGAAGGCCTTCGGGTTGTAAACCCCTGTTGCCCGGGACGAACAACACCATTCGTGGTGTCTGACGGTACCGGGTGAGGAAGCACCGGCTAACTCTGTGCCAGCAGCCGCGGTAATACAGAGGGTGCGAGCGTTGTCCGGAATCACTGGGCGTAAAGGGCGCGTAGGCGGTCTGCTA
+
,FFFFFFF:FF,FFFFFFFF:FFFFFFFFFFFF:FFFFFFFFFF::FFF:FFFFFF:FFF:FFFFFF:F:FF:FFFF,FFFFF,,F::,F:F,FFF:F:FF:FF:F:FFF:FF::F::FF::FFFFFFFFFFFF:FFFFF:::FF:FFFFFFF:F:FFFFFFFF:FFFFF:FF::F:FF:F,FFF:F:F:F:F:FF:FF:::F:F,,,::,F:::F,F:::FFFFF:::F:F,F:FF:F::,,::,FFF,
@A00920:152:HGHKKDRXX:2:2101:25048:4413 1:N:0:AGGAGTGG+CTAATCGA
ACTCCTACGGGAGGCAGCAGTCGAGAATTTTTCACAATGGGGGAAACCCTGATGGAGCGACGCCGCGTGGGGGATGAATGGCTTCGGCCCGTAAACCCCTGTCATTAGCGAACAATGCTCACGACCTAACACGTCGTGAGTTGATAGTAGCGGAAGAGGAAGGGACGGCTAACTCTGTGCCAGCAGCCGCGGTAATACAGAGGTCCCAAGCGTTGTTCGCAGTCACTGGGCGTAATGGGTGCGTAGGTGG
+
,FFF::F,,,FF,,,F::F:F::F,F:,FF,,F:FFF,:FF:,FFF:,F,::F:,FF:FFFF:F:FF,FF:FF,F:FFFFFF:F:,:FF,::,F:,FFF,,,FF:F,FFF,F::FFFF::F,FFFFFFFFFFFFFFFFFFF:FFFFFF,,F:FFFF:FFF:F::FFFFFFFFFFFFF:,:FFFFFFFFFFF::FFF:FFF,FFFFFFFFF:F,,::F:,,F,FFFFFF:,FF:FF,FFFFFFF:FFFFFF
@A00920:152:HGHKKDRXX:2:2101:18756:4445 1:N:0:AGGAGTGG+CTAATCGA
ACTCCTACGGGAGGCAGCAGTGGGGAATATTGGACAATGGGGGCAACCCTGATCCAGCAACGCCGCGTGGAGGACGAAGGTTTTCGGATTGTAAACTCCTGTCAGAGGGGACGAAGGCTCCTGGGTTAACAGCCCGTGGAGCTTGACGGTACTCTCAGAGGAAGCCCCGGCTAACTCTGTGCCAGCAGCCGCGGTAATACAGAGGGGGCGAGCGTTATTCGGAATTATTGGGCGTAAAGGGCGCGTAGGC
+
FF:FFFFFFFFFFFFFFFFFFFFFFFFFF:FFF,F:FFFFFFFF:,FFFFFFFFFFFFFFFFFFFFFFFFFFFFFFFFFFFFFFFFFF,FFF:FFFFFFFF:F:FFFFFFFFFFFFFFFFFFFF::F:FF:FFFFFFFFFFF:FFFFFFF,FFFFFFFFFFFFFFFFFFFFF,FFFFFFFFFF:F:FFFFFFFF:F:F,FFFFFFFFFFFF:FFFFFFFFF:F,,FFFFFFF:FFFFFFFFF:FFFFFFF
@A00920:152:HGHKKDRXX:2:2101:16586:5259 1:N:0:AGGAGTGG+CTAATCGA
ACTCCTACGGGAGGCAGCAGTAGGGAATATTGGTCAATGGGTGAGAGCCTGAACCAGCCATGCCGCGTGCAGGAAGACGGCCTTCTGGGTTGTAAACTGCTTTTATCAGGGGATAAAATTTCCATGCGTGGAGAATTGAAGGTACCTGATGAATAAGCCACGGCTAACTACGTGCCAGCAGCCGCGGTAATACGTAGGTGGCGAGCGTTGTCCGGATTTATTGGGTTTAAAGGGTGCGTAGGCGGCCATT
+
:FFFFFFFFFFFFFFFFFFFFFFFFFFFFFFFFFFFFFFFFFFFFFFFFFFFFFFFFFFFFFFFFFFFFFFFF:FFF:FFFFFFFFFFFFFFFF,FFFFFFFFFFFFFFFFFFFF:FFFFFFF:FFFFFFFFFF:FFFFFFFFFFFFFFFF,FFFFFFFFFFFF:FFFFFFFFFFF:F:FFFFFFFFF,FF:F:FFF:FFFFFFFFFFFFFFFFFFFFF:FFFFFFF:FFF:F:F:FFFFFFF:FF:FFF
@A00920:152:HGHKKDRXX:2:2101:19388:5415 1:N:0:AGGAGTGG+CTAATCGA
ACTCCTACGGGAGGCAGCAGTGGGGAATTGTTCGCAATGGGCGCAAGCCTGACGACGCAACGCCGCGTGGAGGATGAAGATCTTCGGGTCGTAAACTCCTGTCGAGTGGGAAGAATAGTCTTGGGGCTAACATCCTCGAGACCTGACGGTACCATTAAAGGAAGCCCCGGCTAACTCCGTGCCAGCAGCCGCGGTAATACGGGGGGGGCAAGCGTTGTTCGGAATTACTGGGCGTAAAGCGTGCGCAGGC
+
FFFFFFFF:FFFFFFFFFFF:F:FFFFFFF:FFFFF,FFFFFFFFFFFFFFFFFFFFF:,FFFFFFFFFFFFFFFFFF:FFF:F,FFF,FFFFFF,F,F:FFF,FFFFFFFFF:FFFFFFF::FFFFF:FFFFF,FFFFFFFFFFFF:,FFFFFFFFFF:FFFFF:,FFFF:,FF:F:FF::FF::FFFFFF,F:F:FFFF:,:FFFFFFFFFFF:FFFFFF:FFFFFFF,:FFFFFF,F,FFFFFFFFF
@A00920:152:HGHKKDRXX:2:2101:20555:5776 1:N:0:AGGAGTGG+CTAATCGA
ACTCCTACGGGAGGCAGCAGTGGGGAATCTTGCGCAATGGGCGAAAGCCTGACGCAGCAACGCCGCGTGAGTGATGAAGGTCTTCGGATCGTAAAGCTCTTTCGGCTGGGAAGAAACTCCGGGTGGCTAATATCCACTCGGATTGACGGTACCAGCAGAAGAAGCACCGGCTAACTCTGTGCCAGCAGCCGCGGTAATACAGAGGGTGCAAGCGTTGTTCGGAATTATTGGGCGTAAAGGGCGCGTAGGC
+
FFFFFFFFFFFFFFFFFFFFFFFFFFFFFFFFFFFFFFFFFFFFFFFFFFFFFFFFFFFFFFFFFFF:FFFFFFFFFFFFFFFFFFFF:FFFFFFFFFFFFFFFFFFFFFFFFFFFFFFFFFFFFFFFFFFFFFFFFF:FFFFFFFFFFFFFFFFFFFF:FFFFFFFFFFFFFFFFFFFFFFF:FFFFFFFFFFF:FFFFFF:FFFFFFFFFFF:,FF:F:FF,FFF:FFFF:F,FF:FFFFFF:F,FFF
@A00920:152:HGHKKDRXX:2:2101:29857:5854 1:N:0:AGGAGTGG+CTAATCGA
ACTCCTACGGGAGGCAGCAGTGGGGAATATTGGACAATGGGCGAAAGCCTGATCCAGCAACGCCGCGTGGGGGACGAAGGCCTTCGGGTTGTAAACCCCTGTCGGGTGGGACGAACGAACGTCGGCAAATAGTCGACGTTCTTGACGGTACCTCCAAAGGAAGCACCGGCTAACTCCGTGCCAGCAGCCGCGGTAATACGGAGGGTGCAAGCGTTGTCCGGAATCACTGGGCGTAAAGAGCTCGTAGGCG
+
FFFFFFFFFFFFFFFFFFFFFFFFFFFFF:FFFFFFFFFFFFFFFFFFFFFFFFFFFFFFFFFFFFFFFFFFFFFFFFFFFFFFFFFFFFFF:F:FFFFFFF:FFFFFFFFFFF:FFFFFFFFFFF:FFFFFFFFFFFFFFF:FFFFF:FFFFFF,FFFFFFFFFFFFFFFFFFFFFFFFFFFFFFF:FFFFFFFFFFFFFFFFFFFFF:FFFFFFFFFF,F:FFFFF:FFFFF,FF,FFFFFFFF:FFF
@A00920:152:HGHKKDRXX:2:2101:25373:6699 1:N:0:AGGAGTGG+CTAATCGA
ACTCCTACGGGAGGCAGCAGTGGGGAATTTTGCGCAATGGGCGAAAGCCTGACGCAGCAACGCCGCGTGTGTGATGAAGGTCTTCGGATTGTAAAGCACTTTCGACCGGGACGAAAACCCTGAAGCTAACATCTTCAGGCTTGACGGTACCGGGAGAAGAAGCACCGGCTAACTCTGTGCCAGCAGCCGCGGTAATACAGAGGGTGCAAGCGTTGTTCGGAATCATTGGGCGTAAAGGGCGTGTAGGCGG
+
FFFFFF:FFFFFFFFFFFFFFFFFFFFFFFFFFFFFFFFFFFFFFFFFFFFFFFFF:FFFFFFFFFFFFFFFFFFFFFFFFF:FFFFFFFFFFFFFFFFFFFFFFFFFFF:FFF:FFFFFFFFFFFFFFFFFFFFFFFFFFFFFFFFFFFFFFFFFF:FF:FFFFFFFFFFFFFFFFFFFFFF:FFFFFFFFF:FFFFFFFFFFF:FF,FFFFFFFFFFFFFFFFFFFFFF:FFF,,FFFFFFFFFFFFF
@A00920:152:HGHKKDRXX:2:2101:23981:6762 1:N:0:AGGAGTGG+CTAATCGA
ACTCCTACGGGAGGCAGCAGTAAGGGATATTGCACAATGGGCGCAAGCCTGATGCAGCAACGCCGCGTGCAGGAAGAAGGTCTTCGGATCGTAAACTGCTTTTCTGCGGGACGATGATGACGGTACCGCAGGAAGAAGTCTCGGCTAACTACGTGCCAGCAGCCGCGGTAATACGAAGGGTGCAAGCGTTACTCGGAATTACTGGGCGAAAAGCGTGCGTAGGTGGTTCGTTAAGTCTGCCGTGAAAGCC
+
F:FF:FF:FFFFFFFFFFFFFFFFFFFFFFFFFFF:FF:FFFFF:FFFFFFF:FFFFFFFFFFFFFFFFFFFFF,FFFFFFFFFFFFFFFFFFF:FFFFF:FFFFFFF:FFFFFFFFF,FFFFFFFFFFFF:FFFFFFFFFFFFFFFFFFFFFFFFFFF:F:FFFFFFFFFFFF:FFFF:FFFF:F:F,:FFFF:F:::,FFFFF,FF,FFF:FFFFFFFFF,FF,FF,:FFFFFFFFFFF:FFFFFFFF
@A00920:152:HGHKKDRXX:2:2101:25391:6856 1:N:0:AGGAGTGG+CTAATCGA
ACTCCTACGGGAGGCAGCAGTGGGGAATTTTGGGCAATGGCCGAAAGGCTGACCCAGCGACGCCGCGTGCGGGAGGACGCCCTTCGGGGTGTAAACCGCTGTCAGAGGGGACGAATGGCCCAGGCGGGAATACTGTCTGGGTGTGACGGTACCCTCAGAGGAAGCACCGGCTAACTCTGTGCCAGCAGCCGCGGTAATACAGAGGGTGCGAGCGATGTTCGGAATCACTGGGCGTAAAGCGCGCGCAGGC
+
F:FFFFF:FFFFFFFFFFFFFFFFFFFFFF:F:FFFFFFFFFF:FFF,FFFFFFFFFFFFFFFFFFF:FFFFFFFFFFFF:FFFFFFFFFFFFFFFFFFF:FFF,FFFF,FFFFF,FF:F,FF:FFFFFFFFFF:FFFFFFF::FFFFFFFF::FFF,FFFFF:,F:,:FFF:::FFFF:FFFFF:FF,FFF:FFF,::FFFF,FF:FF,,:FF,FF:F,FFFFFFF:F,FFFF:,FFF:FFF,F:,F,F
@A00920:152:HGHKKDRXX:2:2101:14959:7106 1:N:0:AGGAGTGG+CTAATCGA
ACTCCTACGGGAGGCAGCAGCAAGGAATTTTCCACAATGGGCGCAAGCCTGATGGAGCAACGCCGCGTGGGGGATGACGCACTTCGGTGTGTAAACCACTTTTCGAGGGGACGAAGCCAATGACGGTACACAAGGAAGAAGGACAGGCTAACTAAGTGACAGCAGCCGCGGTAAGACGAAGGGTCAGAGCGATGTCCGGAGAAACAGTGCGAAAAGCGCGCGCAGGCGGTCAGTCGCAACTGCGGTGAAA
+
FFFFFFFFFFFFFFFFFFFF:FFFFFFF:FFFFFFFFFFFFFFFFFFFFFFF:,FFFFFFFFFFFFFFF:FFFFFFFFFFFFFFFFFF:FFFFFFFF,FFFF,:FF:FFFFFFFFF:FFF,FFF:,FF:,F,,F,FF,:F,,FF,F,FF,F,,,,,,F,F,,:F,,F,FF:FF:,:,,,FF,FFF,FFF,F,F,:F,,:FF,,FF,::FFF,:FF,,FFF::FF,,FF,FFF,FFF,F,FF,,:,FF:FF
@A00920:152:HGHKKDRXX:2:2101:9670:7467 1:N:0:AGGAGTGG+CTAATCGA
ACTCCTACGGGAGGCAGCAGTGGGGAATTGTACGCAATGGGCGCAAGCCTGACGACGCAACGCCGCGTGGAGGATGACGGTCTTCGGATTGTAAAATCCTGTTGACCGGGAAGAAAGGCCTCGCACCTAACATGTCGGAGGCGGGACGGTACCGGTTGAGGACGCCACGGCTAACTCTGTGCCAGCAGCCGCGGTAAAACAGAGGTGGCAAGCGTGGTGAGGAATTCCTGGGCGTAAAGGGCGCGAAGGC
+
FFFFFF:FFFFFFFFFFFFF,,:,FFF:,,F,FFFFF:FFFFFFFFFFFFF:FF,:FFF:,FFFFFFFFF,FFFFFFFF,:FFFF:F,,:,::FF,FF,,::FFFF,:F,,FFFF,FFFFF:,,F,FF:FFFFFFF:FFF:FF,FF:F::,,FFF:,F::FF:FFFF:,:FFFF,F,,FFF:FFFF:F,F,F,::,F,FFFFFFFF:F,F:::F:,F,,,:F,,::,,F:F:,F,,,,,,FF,F,,:,::
@A00920:152:HGHKKDRXX:2:2101:13494:8484 1:N:0:AGGAGTGG+CTAATCGA
ACTCCTACGGGAGGCAGCAGTAAGGAATATTGGTCAATGGGCGCAAGCCTGAACCAGCCATCCAGCGTGCAGGAAGAAGGCCCTATGGGTTGTAAACTGCTTTTGTCAGGGAATAAACCTTGGGATTCACTCCCGAGCTGAAGGTACCTGAAGAATAAGCACCGGCTAACTCCGTGCCAGCAGCCGCGGTAATACGGAGGGTGCGAGCGTTATCCGGACTTACTGGGTTTAAAGGGTGCGTAGGCGGCGT
+
FFFFFFFF:FFFFFFFFFFFFFFFFFFFFFFFFFFFFFFFFFFFF:FFF:F:FFFFFFFFFFFFFFFFFFFFFFFFFFFFFFFFFFFFFFFFFFFFFFFFF,FFFFFFFFFFFFFFFFFFFFFFFFFFFF:FFFFFFFFFFFFFFFFFFFFFFFFFFFFFFFFFFFFFFFFFFFFFFFFFFFFFFFFFFFFFFFF:FFFFFFFFFFFFFFFFFFFFFF,FFFFFFFFFFFFFFFFFFFFFFFFFFFFFFF
@A00920:152:HGHKKDRXX:2:2101:12391:8891 1:N:0:AGGAGTGG+CTAATCGA
ACTCCTACGGGAGGCAGCAGTCGAGAATCATTCGCAATGGGCGAAAGCCTGACGGTGCGACGCCGCGTGGAGGATGAAGGCCCTAGGGTCGTAAACTCCTGTCATCAGGGAGTAAAGACTCATGTAGTCACTGACATGGGTCCTGATAGTACCTGAAGAGGAAGGGACGGCAAACTTCGTGCCAGCAGCCGCGGTAATACGTAGGTGGCGAGCGTTGTCCGGATTTACTGGGCGTAAAGGGCTTGTAGGC
+
FF:,FF:FFFF:FFFFFFFFFFFFFFFFFFFFFFFFFFFFFFFFF,FFFFFFFFFFFFFFFFFFFFFFFFFFFFFFFFFFFFFFFFFFFFFFFFFFFFFFFF:FFFFFFFFFFFFFFFFFFFFFFFFFFFFFFFFFFFFF:FFFFFFFFFFFFFFFF,:FFFFF:FFFFFFFF:FF:FFFFFFFFFFFFFFF::FFFFFF:FFFFFFFFFFFFFFFFFFFFFFFFFFFFFFFF:F:FFFFFFFFFFFF,:
@A00920:152:HGHKKDRXX:2:2101:26015:9126 1:N:0:AGGAGTGG+CTAATCGA
ACTCCTACGGGAGGCAGCAGTAAGGAATATTGGACAATGCCCGCAAGGGTGATCCAGCCATGCCGCGTGCAGGAAGACGGCCCTATGGGTTGTAAACTGCTTTTACACCGGAGAAAACTTCCATTCGTGAATGGAGCTGATAGTATGGTGAGAATAAGCATCGGCTAACTTCGTGCCAGCAGCCGCGGTAATACGAAGGACGCGAGCGTTATCCGGATTTACTGGGCGTAAAGCGCGGGCAGGCGGCTGT
+
FFFFFFFFFFFFFFFFF,F:FFFFFFFFFFFFFF:FFFFFFFF:F,FFFF,FFFFFFFFFFFFFFFFFFFFFFFFFFFFFF:FFFFFFFFFFFFF:FFFFFFFFFFFFFFFFF::FFFFFFF:FFFFFFFFFFFFFFFF:FFFFFFFFFFFF::FF:F:FFFFFFFF:F:FFF:FFFFFF:FFF,FFFF:F,FFFFFFFFF::FFFFF:FFFFFFFFFF:F,FFFFFFFFFFFF::FFFFFFFFFFFFF:
@A00920:152:HGHKKDRXX:2:2101:22019:9314 1:N:0:AGGAGTGG+CTAATCGA
ACTCCTACTGGAGGCAGCAGTGGGGAATCTTGCGCAATGGACGAAAGTCTGACGCAGCTACGCCGCGTGCGGGAGGAAGCTCTTCGGGGTGTAAACCTCTGTTGAACGGAACGAAACGCCAGATTCGTCTGGCTTGACGGTACAGGGTGAGGAAGCGCCGGATAACTCTGTGCCAGCAGACGCTGTAATACAGAGGGCGCGAGCGTTGTCCGGAATCACTGGGCGTAAAGGGCGCTAAGGTGGCCCCTAT
+
F:FFFF:F,FFFF,,F:,FFF,F,,FFFFFF,FFF:FFF:,FFFFFF:FF:FF:,:,::FFFFF,F,:F,,::F,,F:FF,F::FFF,FF:FFFFFF,,:,,FF,,FF:FFF:FF:FF,FF:FF:F:FF,FF,:FFFFFF:FF,FF,FFFFFFFF,FF,F,,,FF:F:FF,FFFFF:FF,F:F:F,FF,FF:FFFF,FFF,FF:F,F:::F,F:FFFF:,:FF:FF:FFF:FFFF,,F:FFFFF:,FF,,
@A00920:152:HGHKKDRXX:2:2101:26549:9925 1:N:0:AGGAGTGG+CTAATCGA
ACTCCTACGGGAGGCAGCAGTGGGGAATCTTGCGCAATGGGCGAAAGCCTGACGCAGCGACGCCGCGTGGGGGAGGAAGGGCTTCGGCTTGTAAACCCCTGTTGCCCGGGACGAATCCCTGGTTTCGACCAGGTTGACGGTACCGGGTGAGGAAGCACCGGCTAACTCTGTGCCAGCAGCCGCGGTAATACAGAGGGTGCGAGCGTTGTCCGGAATCACTGGGCGTAAAGGGCGCGTAGGCGGTGGCCTA
+
FF:FFFFFFFFFFFFFFFFFFFFFFFFFFFFFFFFFFFFFFFFFF:FFFFFFFFF,FFFFFFFFFFFFFFFFFFFFFFFFFFFFF:FFFFFFFFFFFFFFFFFFFFFFF::FFFFFFFFFFFFFFFFFFFFFFFFFFFFF::FFFFFFFFFFF,FFFFFFFFFFFFFFFFFFFFFFFFFFFFFFFF:FF:FFFFFFFFFFFFFFFFFFFFFFFF:FFFFFFFFFFF,:,FFFFFFFFFFFFFFFFFFF:,
@A00920:152:HGHKKDRXX:2:2101:18493:10254 1:N:0:AGGAGTGG+CTAATCGA
ACTCCTACGGGAGGCAGCAGTGAGGAATATTGCACAATGGGCGAAAGCCTGATGCAGCGACGCCGCGTGGGTGAAGAAGGCCTTCGGGTCGTAAAGCCCTTTTCTGTGTGACGAGACAAGGACGGTACCCCCGGAATAAGTCTCGGCTAACTACGTGCCAGCAGCCGCGGTCATACAGAGGGTGCAAACGTTGTTCGGAATTACTGGGCGTAAAGGGTGCGTAGGTGGTTTCTTAAGTCAGAGGTGAAAG
+
FF:FFFFFFFFFFFFFFFFFFFFFF:FFFFFFFFFFFFFFFFFFF,FFF,FFFFFFFFFFFFFFF:F:F:FFF,FFFFF:FFFFFFFFFFFFFFFFFFFFF:FFFFFFFFFFFFFFFFFFFFFFF::FFFFFFFFFFFFFFFFFFFFFFFFFFFFFFFFFFFFFFFFFFF:,FFFFFFFFFFFFFF:FFFFFFFF:FFFFF:FFFF:FFFF:FFFFFFFFFF:FFFFFFFFFFFFFF:FFFFFFFFF:FF
@A00920:152:HGHKKDRXX:2:2101:28176:10332 1:N:0:AGGAGTGG+CTAATCGA
ACTCCTACGGGAGGCAGCAGTGGGGAATTGTTCGCAATGGGCGCAAGCCTGACGACGCAACGCCGCGTGGAGGACGAAGATTTTCGGATCGTAAACTCCTTTCGATCGGGACGAATCGTCTCCGACCTAATACGTCGGGGGACTGACGGTACCGAGAGAAGAAGCCCCGGCTAACTCCGTGCCAGCAGCCGCGGTAATACGGGGGGGGCAAGCGTTGTTCGGATTTACTGGGCGTAAAGGGCGCGTAGGC
+
FFFFFFFFFFFFFFFFFFFFFFFFFFFFFFFFFFFFFFFFFFFFF:FFFFFFFFFFFFFFFFFFFFFFFFFFFFFFFFFFFFFFFFFFFFFFFFFFFFFFFFFFFFFFFFFFFF,F:FFFFFFFFFFFFF:FFFFFFFFFFFFFFFFFFFFFFFFFFFF:FFFFFFFFFFFF,FFFFFFFFFF,FFFFFFFFFFFFFFFFFFFFFFFFFFFFFFFFFFFFFFFFFF:FFFFFF:FFF:FFFFFFFFFFFF
@A00920:152:HGHKKDRXX:2:2101:17255:11710 1:N:0:AGGAGTGG+CTAATCGA
ACTCCTACGGGAGGCAGCAGTGGGGAATATTGGACAATGGGCGCAAGCCTGATCCAGCCACGCCGCGTGAGTGATGAAGGCCTTCGGGTCGTAAAGCTCTGTGGGGAGGGACGAACCGCTGGATGTGCATAGCTTCCAGCATGACGGTACCTCCTTAGCAAGCACCGGCTAACTTCGTGCCAGCAGCCGCGGTAATACGAAGGGTGCAAACGTTGCTCGGAATTATTGGGCGTAAAGCGCACGTAGGCGG
+
:FFFFFFF:FFFFFFFFFFFFFFFFF:FFFFFFFFFFFFFFFFFFFFFFFFFFFFFFFFFFFFFFFFFFFFFFFFFFFFFFFFFFFFFFFFFFFFFFFF,F,FFFFFFFFFFFFFFFFFFFFFFFFF:FFFFFFFFFFFFFFFFFFFFFFFFFFFFFFFFFFFFFFFFFFFFFFFFFFFFFFFFFFFFFFF:FFFF:FFFFFFFFFFFF:FFFFFFFFFFFFF:F:FFFFF:FFFFFFFF:FFFFFFFFF
@A00920:152:HGHKKDRXX:2:2101:18385:11976 1:N:0:AGGAGTGG+CTAATCGA
ACTCCTACGGGAGGCAGCAGTGGGGAATTGTTCACAATGGGCGCAAGCCTGATGACGCAACGCCGCGTGGGGGATGAAGGTCTTCGGATCGTAAACCCCTGTCGAATGGGACGAAAGACCCGGGAGCTAATCATCCTGGGAGTGACGGTACCGTTAAAGGAAGCCACGGCTAACTCTGTGCCAGCAGCCGCGGTAATACAGAGGTGGCAAGCGTTGTTCGGAATTACTGGGCGTAAAGGGCGCGTAGGCG
+
:F:FF:FFFFFFFFFFFFFFFFFFFFFFFFFFFFFFFFFFFFFFFFFFFFFFFFFFFFFFFFFFFFF:FFFFF,FFF,FFFFFFFFFFFFFFFFFFFFFFFFFFFFFFFFFFF:FFFFFFFFFF:FF:FFFFFFFFFFFFFFFF:FFFFFFFFFFFFFFFFFFFFFFFFF:FFFFFFFFFFFFFFFFFFFFFFF,FFFF:FFFFFFFFF,FFFFFFFF:FFF:FFFFFFFFFFFFFFFFFFFFFFFFFFF
@A00920:152:HGHKKDRXX:2:2101:24189:12884 1:N:0:AGGAGTGG+CTAATCGA
ACTCCTACGGGAGGCAGCAGTGGGGAATCTTGCGCAATGGCCTAACGGCTGACGCAGCGACGCCGCGTGAGGGATGACGGCCTTCGGGTTGTAAACCTCTGTTGCCCGGGACGAACAGCCTGATGCGTCAGGTCTGACGGTACCGGGTGAGGAAGCACCGGCTAACTCCGTGCCAGCAGCCGCGGTAATACGGAGGGTGCGAGCGTTGTCCGGAATCACTGGGCGTAAAGGGCGCGTAGGCGGTCGGGTA
+
FFFFFFFFFFFFFFFFFFFFFFFFFFFFFF:FFFFFFF,FFFFFFFFFFFFFFFF:FFFFFFFFFFFFFFFFFFFFFFFFFF:FFFFFFFFF:F:FFFFFFFFFFFFFFFFFFFF:FFFFFFFFFFFFFFFFFFFFFFFFF:FFFFFFFFFFF,FF:FFF:FFFFF:FFFFFFFFFF:FFFFFFFF::F,FFFFFFFFFFFFFFFFFFFFFFFF,F:FFFFFFFFFFF:FFFF,FFF,FFFFFFFFFF:,
@A00920:152:HGHKKDRXX:2:2101:21504:13025 1:N:0:AGGAGTGG+CTAATCGA
ACTCCTACGGGAGGCAGCAGCAAGGAATTTTCCGCAATGGGCGAAAGCCTGACGGAGCAACGCCGCGTGGGGGATGAAGGCCTTCGGGTTGTAAACCCCTTTTGCGAGGGAAGAAGCGAGAGTGACGGTACCTGCAGAAGAAGCGCCGGCTAACTACGTGCCAGCAGCCGCGGTAATACGTAGGGCGCAAGCGTTGTCCGGAATTATTTGGCGTAAAGAGCTCGTAGGCGGTTTCTAGCGGATGCTGTGA
+
,FFF:F,,,FFFF,FF:FFF:FF,:FF,:::,,FFF::,,,:,FFF:FF,,FFFFFFFF,:,,,,F,FF:,,FFF:FF,,FFF,F:F,F:F,FFFF,FFFF,,:FF::FFFF::,:FFFFFFFFFFFFF:,,F:FFFFF,FF::F,FFF::FFF:FFFF:FFFFFFFFF:F:FFFF,FF:FF:FFF,,F:F,:F:,FFF,:F,FF::,,:FF:FFFFFFFFFFF,,F:,F,FFF,,,FF,,:F:FF,FF:
@A00920:152:HGHKKDRXX:2:2101:26467:13385 1:N:0:AGGAGTGG+CTAATCGA
ACCCCTACGGGAGGCAGCAGTGGGGAATCTTGCGCAATGGGCGAAAGCCTGACGCAGCGACGCCGCGTGGGGGAGGAAGGTTTTCGGATCGTAAACCCCTGTTGCCCGGGACGAATCCCTGGTTTCGACCAGGTTGACGGTACCGGGTGAGGAAGCACCGGCTAACTCCGTGCCAGCAGCCGCGGTAATACGTAGGACCCAAGCGTTATCCGGATTTAATGGGCGTAAAGGGCGCGTAGGCGGCGCAACA
+
,,FFFFFFFFFFF:F:FFFF,FFFFFFFF:FFFFFFFFFF:FFF,:FFFFFFF:FFFF:F:F:FFFFFFFF:FFF:FF:FFFFFFFFFFFFFFFFFFFF:::FFFFFFFFFFFFFFFFFF::FFFFF,FFFF,FFFFFF::,FFFF,FF,FFFF:FFFFF:F:FF,FF,F,FFFFF,FFFFFF,FFFFFFF:,FFFFFFF::FFF,F,:F::,FFFF,,,FFFF:FFFF:FFFFFF:FF,FF,FFFFFF:
@A00920:152:HGHKKDRXX:2:2101:20112:13651 1:N:0:AGGAGTGG+CTAATCGA
ACTCCTACGGGAGGCAGCAGTGGGGAATTTTGGACAATGGGCGCAAGCCTGATCCAGCTATTCCGCGTGTGGGATGAAGGCCCTCGGGTTGTAAACCACTTTTGTAGAGAACGAAAAGACACCTTCGAATAAAGGATGTTGCTGACGGTACTCTAAGAATAAGCACCGGCTAACTACGTGCCAGCAGCCGCGGTAATACGTAGGGTGCGAGCGTTAATCGGACTTACTGGGCGTAAAGGGTGCGCAGGCG
+
FFFFFFFFFFFFFFFFFFFFFFFFFFF:FFFFFFF:F:FFFFFFFFFFFFFFFFFFFFFFFFFFFFFFFFF,FF:FFFFFFFFFFFFFFFFFFFFFF:FFFFFFFFFFFF,FFF:F:FFFFFFFFFFFFF:FFFFFFFFFFFFFFFFFF,FFF:FFFFFFFFF:FFFFFFF:FFFF:FFFFFFF:FFFFFFFF:F,FFFFFFFFFFFFFFFFFF,F,F:FFF,FFFFFFFFFFFF,FFFFF:FFF:FFFF
@A00920:152:HGHKKDRXX:2:2101:20645:13917 1:N:0:AGGAGTGG+CTAATCGA
ACTCCTACGGGAGGCAGCAGTGGGGAATATTGGACAATGGGCGCAAGCCTGATCCAGCCATGCCGCGTGGATGATGAAGGCCTTAGGGTTGTAAAGTCCTTTTAACGGGGAAGATACTGACGGTACCCACAGAAGAAGCCCCGGCTAACTTCGTGCCAGCAGCCGCGGTAATACGAAGGGGGCTAGCGTTGTTCGGATTTACTGGGCGTAAGGCGCACGTAGGCGGATGGTTAAGTCAGGGGTGCACTCC
+
,FFFF,FFFFFFFFFFFFFFFFFFFFFFF:FFFFFFFFFFFFFFFFFFF:FFFFFFFFFFFFFFFFFFFFFFFFFFFFFFFFFFFFFFFFF:,:FFFF,,F:F:FFFFFFF,F,FF,FFFFFF,FFFFFFFFFFFFFFFFFFFF:FFFFF:FFFF:FFFFF:FFFFFF,:F,,FF,,,FFFFFF,,FF:FF:FFFF:F,F,:,FFFFF:,F,FFFFFFFF,FFFFFF,FFF:F,,F:FFFFF:F::FFF,
@A00920:152:HGHKKDRXX:2:2101:7817:13933 1:N:0:AGGAGTGG+CTAATCGA
ACTCCTACGGGAGGCAGCAGTGAGGGATATTGCACAATGGGCGCAAGCCTGAAGCAGCGACGCCGCGTGGGTGATGACGGTCTTCGGATTGTAAAACCCTTTTCTGGTTGACGAGGAAGGACGGTAGACCAGGAAGAAGTGTCGGCTAACTACGTGCCAGCAGCCGCGGTAAAACGTAGGACACGAGCGTTATCCGGAGTTACTGGGCGTAAAGGGCGTGCAGGCGGCATGGTAAGTCTGATGTGAAAGC
+
F:,F,FF,::F:FFFFFFFF:FFFFF:F:F:FF,FFFFFF:FF::FF,FFFF,FFFF:FFFFFFFFFFFF:FFFFFFFFFFFFFFFFF,,:F:FFFFFFFFFFFF:,:FFF:FFF,F:FFFF:FFF,FF,,F::F,FFFFF,FFFFF,FFFFFF:FFFFFFFFFF,FF:FFF:FFFF:F,FF,:,FF,FF:FFFFFFFFFF:FFFFF,FF:F:F:F,FFFF,F:FFF,:FFF:FFFF,,F,FFF:,FF:F
@A00920:152:HGHKKDRXX:2:2101:22987:13964 1:N:0:AGGAGTGG+CTAATCGA
ACTCCTACGGGAGGCAGCAGTGGGGAATATTGGGCAATGGGCGCAAGCCTGACCCAGCGACGCCGCGTGCGGGATGACGCTTCTCGGAGTGTAAACCGCTGTCAGAGGGGACGAACGGCCGGAGTGGGAATACTGCTTCGGATTGACGGTACCCTCAAAGGAAGCGCCGGCTAACTCCGTGCCAGCAGCCGCGGTAATACGGAGGGCGCAAGCGTTGCTCGGAATCACTGGGCGTAAAGGGCGCGTAGGC
+
FFFFFFFFFFFFFFFFFFFFFFFFFFFFFFFFFFFFFFFFFFFFFFFFFFFFFFFFFFFFFFFFFFFFFFFFFFFFFFFFFF:FFFFFFFFFFFFFFFFFFFFFFFFFFFFFFFFFF,FFFFFFFFFFFFFFFFFFFFFFFFFFFFFFFF:FFFFFFFFFFFFFF:FFFFFFF:FFF:FFFFFFFFF:FFFFF:FFF:FFFFFFFFFFFF,FFF:FFFFFFFF,F:FFFFFFFFFFF:FFFFFFFFFFFF
@A00920:152:HGHKKDRXX:2:2101:2175:14152 1:N:0:AGGAGTGG+CTAATCGA
ACTCCTACGGGAGGCAGCAGTGGGGAATCTTGCGCAATGGGGGAAACCCTGACGCAGCAACGCCGCGTGGAGGATGAAGTCCCTTGGGACGTAAACTACTTTCGATCGGGACGAATAATGAAGGTACCGGAAGAATAAGCCCCGGCAAAATCCGTGCCAGCAGCCGCGGTAACACGAAGGGGGCACGCGAGGTCCGGATTTCTTGGGCGGAAAGAGCTAGTAGGTGGTTCAGTAAGTAGGGTGTGAAACC
+
,FFFFFFFFFFFFFFFFF:FFFFFFFFFFFFFFFFFFFFFF:FF,F,FFFFFFFFFFFFFFFFFFFFFF:,,FFFFF,FFFF:FFFFFFFFFFFF:,,FFFFFFF,FFF,:FFF,F,,FF,,F,:,,::,FFFF:,FFF:,,F,F:,F,::FF,F:,:FFFF,,F,F,F,,FF:F,,,F,F,,,,,:F,,,,F:F,,::,:,,FFFFF,,F,,FF,FF:,:,,,F,:FFF,F,F:,,:FFF,F,F,FFFF
@A00920:152:HGHKKDRXX:2:2101:21133:14544 1:N:0:AGGAGTGG+CTAATCGA
ACTCCTACGGGAGGCAGCAGTGGGGAATCTTGCGCAATGCGCGAAAGCGTGACGCAGCAACGCCGCGTGGGGGAAGAAGGCCTTCGGGTTGTAAACCCCTTTCAGGAGGGACGAAGGTGCGACGGTGAATAGCCGCTCGCACTGACGGTACCTCCACAAGAAGCTCCGGCTAACTACGTGCCAGCAGCCGCGGTAATACAGAGGGGGCAAGCGTTGTTCGGAATTACAGTGCGTAAAGGGCGCGAAGGCG
+
FFFFFFF,FFFFFFFFFFFFFFFFFFFFFFFFFFFFFFFFFFFFFFFFFFFFFFFFFFF:FFFFFFFFFFFFFFFFFFFFFFFF:FFFFFFFF:FFFFFFFFFF:,FFFFF:FF:FFFFFF:FFF,:FFFFFFFF,FF,FFFFFF,,,:F,FF,F:FFF,F:,FFFFFF,,FFFF,FFF:FFF,,F,F::F,,,FF,FFF,F,FFFFF:,F:F,F,F,FF:F:,F,,,F,FF,,:FFF,F:F,F,F:FFF
@A00920:152:HGHKKDRXX:2:2101:18765:15577 1:N:0:AGGAGTGG+CTAATCGA
ACTCCTACGGGAGGCAGCAGTGGGGAATATTGGACAATGGGCGAAAGCCTGATCCAGCCATGCCGCGTGAGTGATGAAGGCCTTAGGGTTGTAAAGCTCTTTCAGTGGGGAAGATAATGACGGTACCCACAGAAGAAGCCCCGGCTAACTTCGTGCCAGCAGCCGCGGTAATACGAAGGGGGCTAGCGTTGTTCGGATTTACTGGGCGTAAAGCGCACGTAGGCGGATCGTTAAGTTAGGGGTGAAATCC
+
,FFFF:FFFFFFFFFFFFFFFFFFFFFFFFFFFFFFFFFFFFFFFFFFFFFFFFFFFFFF:FFFFFFFFFFFF,FFFFFFFFFFFFFF:,FFFFFFFFFFF:F:FFFFFFF:FFFFFFFFFFFFFFFFFFFFFF,FFFFFFFFFFFFFFFFFFFFFFFFFFFFFFFFFFFFFFFFFFFFFFFFFFFFFFFFFFFFFFFFFFFF:FFFFFFFFF:FFFFFFFFFF:FFFF,FFFFFFFFFFFFFFFF:FFF
@A00920:152:HGHKKDRXX:2:2101:14516:15671 1:N:0:AGGAGTGG+CTAATCGA
ACTCCTACGGGAGGCAGCAGTGGGGAATCTTGCGCAATGGGCGAAAGCCTGACGCAGCAACGCCGCGTGCGGGATGAAGGCCTTCGGGTTGTAAACCGCTTTCAGTGGGGACGAACCAAGACGGTACCCACAGAAGAAGCCCCGGCCAACTACGTGCCAGCAGCCGCGGTAACACGTAGGGGGCAAGCGTTGTCCGGATTCATTGGGCGTAAAGAGCTCGTAGGCGGTTCGGTAAGTCGGGTGTGAAACC
+
FFFFFFFFFFF:FFFFFF:F:FFFFFFFFFFFFFFFFFFFFFFF:FFFFFFFFFFFFFFFFFFFFFFFFFFFFFFFFFFFFFFF:FFFFFFFFFFFFFFFFFFFFFF:FFFFFFFFFFFFFFFFF:FFFFFFFFFF:FFFFFFFFFFFFFFFFFFFFF:F:FFFFFFFFFF,FFFFFFF:FFFFFFFFFFFFFFFF:FFFFFFFFFFFFFFFFF:FFF:FFFFFFFFFFFFFFF,:FFFF:FFF:FFFFF
@A00920:152:HGHKKDRXX:2:2101:14760:16344 1:N:0:AGGAGTGG+CTAATCGA
ACTCCTACGGGAGGCAGCAGTAAGGGATCTTGCGACAATGGGCGAAAGCCTGACGCAGCAACGCCGCGTGCGGGATGACGGCCTTCGGGTTGTAAACCGCTTTTCGGGGGGAAGAGGAAGGACGGTACCCCCGGAATAAGTCTCGGCTAACTACGTGCCAGCAGCCGCGGTAAAACGTAGGAGGCGAGCGTTATCCGGATTTACTGGGTGTAAAGCGCGTGTAGGCGGTCCTGCAAGTGGCGCGTGAAAG
+
FFFF:FFFFFFFFFFFFFFFFFFFFFFFFFFFFF:FFFFFFF:FFFFFFFFF:FFFFFFFFFFFFFFFFFFFFFFFFFFFFFFFFFFFFFFFFFFFFFFFFFFFFFFFFFFFFFFFFFFFFFFFF::F:F::FF:,FFFFFFFFFFFF:F:FFFFFFFFFFFFF:FFFFFFFFFFFFFFFFFFFFFFFFFFFFF::FF:FF:FFFFF:FFFFFFF:FFF:FFFFFFFF:F:FFFF:F:FFFFFFFFFF:F
@A00920:152:HGHKKDRXX:2:2101:16595:17143 1:N:0:AGGAGTGG+CTAATCGA
ACTCCTACGGGAGGCAGCAGTGGGGAATATTGGACAATGGGCGCAAGCCTGATCCAGCAATGCCGCGTGAGTGATGAAGGCCTTCGGGTTGTAAAGCTCTTTCGCACGCGACGATGATGACGGTAGCGTGAGAAGAAGCCCCGGCTAACTTCGTGCCAGCAGCCGCGGTAATACGAAGGGGGCTAGCGTTGTCAGGATTTACTGGGCGTAAAGAGCGCGCAGGCGGCTGGTCAAGTCCGATGTGAAATCT
+
F:FFFFFFFFFFFFFFFFFFFFFFFFFFFFFFFFFFFFFFFFF:FFFFFFFFFFF:FFFFFFFFFFFFFFFFFFFFFFFFFFFFFFFF,,FFFFFFFFFFFFFF:FFFFFFFFFFFFFF:F:,FF::FFFFFFF,FF:,F,:F:FFFFF,:,FFF:::,,FFFFFFFFFFF,F,FFF,F:F:F:FFFF,FFFF,,:FFFFFF:FFFF,:FFF,:FF,FF:F,FF,FFF:FFFF:FFFF:FFF,,FFF,FF
@A00920:152:HGHKKDRXX:2:2101:4010:17362 1:N:0:AGGAGTGG+CTAATCGA
ACTCCTACGGGAGGCAGCAGTGGGGAATATTGGACAATGGGGGCAACCCTGATCCAGCAATGCCGCGTGAGTGATGAAGTCCTTAGGGTTGTAAAGCTCTTTCGCCTGCGACGATGATGACGGTAGCAGGAAAAGAAGACCCGGCTAATTCCGTGACAGCAGCCGCGGTACTACGGAAGGGGCTAGAGATGTTCTGAATTACTGGGCGAAAAGCGCGCGAAGGCGGCTTGTCAAGAGAGGCGTGAAAGTC
+
F:FFFFF,FFFFFF:FFFFFFFFFFFFFFFFFFFFFFFF:FFFFFFFF:FFF,FFFFF,FFFFFFFFFF:FFF:FF,FF,FF,F,:FF,:FFFFFF,:FFFFFF:F:FFFFFFFF:FF,F,,FFFFF,F:,,::FFF,,FFFF:F,FFFF,F,F:,FF:FFF,F,F:,FF,FF:,,FFF,FFFF:,,F:,F:FF,::F,::F,FFFFF:FF:,F,,F,F,FF,,,,,F:FFFF:,,:FF:F:F:FF,FFF
@A00920:152:HGHKKDRXX:2:2101:3884:17707 1:N:0:AGGAGTGG+CTAATCGA
ACTCCTACGGGAGGCAGCAGTGGGGAATCTTGGACAATGGGCGCAAGCCTGATCCAGCGACGCCGCGTGGGTGAAGAAGGCCTTCGGGTTGTAAAGCCCTTTCACCGGGGACGATGATGACGGTACCCGGCGAAGAAGCACCGGCTAACTCCGTGCCAGCAGCCGCGGTAAGACGGAGGGTGCTAGCGTTGTTCGGAATCACTGGGCGTAAAGGGCGCGTAGGCGGCTGTGGCAGTCGGGTGTGAAAGCC
+
:FFFF:FF:FFFFFF::FFFFFFFF:FFFFFFF:FFFF:FFFFF:FFFFFFFF,FFF,F:FFF:FFFFFFFFF,:FFFFFF:FFFFFFF:FFFFF:F:,FF:FF:FF::F:FFFFFFFF:F:FFFFFFFFF:FFF:F,FFFFF,FFFFFF:FF:FFFFFFFFFF:,FFFF:FF,,FFFF:FFFFFFF:::FFFF:FFFF:FF:FF,FFFFFFFFFF::,FF:FFFF,FFFFFFFF,F,FFF,F:FF:FFF
@A00920:152:HGHKKDRXX:2:2101:26666:18584 1:N:0:AGGAGTGG+CTAATCGA
ACTCCTACGGGAGGCAGCAGTAGGGAATCTTCCGCAATGGACGAAAGTGTGACGGAGCAACGCCGCGTGAGCGATGAAGGCCTTCGGGTCGTAAAGCTCTGTTGTTAGGGAAGAACAAGTATCGGAGTAACTGCCGGTACCGTGACGGTACCTAACCAGAAAGCCACGGCTAACTACGTGCCAGCAGCCGCGGTAATACGTAGGTGGCAAGCGTTGTCCGGAGTGACTGGGCGTAAAGAGATGCGTGGGT
+
FFFFFFFFFFF:FFFFFFFFFFFFFFFFFFFFFFFFFFF,FFFFFFFF,FF:FFFFFFFFFFFFFFFFFF:FFF:FF,FFFFFFFFFFFFFFFFF,,,F:F:FFFF,FFF:,FFFF,F,FF,FFF:FFFFFF,FFF:F:F,,FFFFFFFFFF:F,:FF::FFFFFFFFFFF:FFFFFFFFFFFF:FFFFFFFFFFFFFFFF:FFFFFFFFFFFFFFFFFFFF,F,F,FFFFFFFFFFF:F:::FF,,F,F
@A00920:152:HGHKKDRXX:2:2101:2067:18818 1:N:0:AGGAGTGG+CTAATCGA
ACTCCTACGGGAGGCAGTAGTCGGGAATTTTGCCCAATGGACGAAAGTCTGAGGCAGCAACTCCGCGTGAGGGACGAAGGCTCTAGGGTCGTAAACCTCTTTTCTCAGGGAAGATCCAAGACGGTACCTGAGGAATAAGCCACGGCTAACTACGTGCCAGCAGCCGCGGTAATACGTAGGTGGCAAGCGTTGTCCGGATTTACTGGGCGTAAAGAGCGCGCAGGCGGCTGGTCAAGTCCGATGTGAAATC
+
FFFFFFFFFFFFFFFFFFFFFFFFFFFF:FFFFFFFFFFFFFFFFFFFFFFFFFFFFFFFFFFFFFFFFFFFFFFFFFFFFFFFFFFFFFFFFF:FFFFFFFFFFFFFFFFFFFFFFFFFFFFFFFFFFFFFFFFFFFFFF:FFFFFFFFFFFFFFFFFFFFFFFFFFFFFFFFFFFFFFFFFFFFFFFF:FFFFFFFFFFFFFFFFFFFFFFFFFFFF::FFFFFFF:FFF:FFFFFFFF:FFF,FFFF
@A00920:152:HGHKKDRXX:2:2101:31060:19742 1:N:0:AGGAGTGG+CTAATCGA
ACTCCTACGGGAGGCAGCAGTGGGGAATCTTGGACAATGGGGGCAACCCTGATCCAGCCATGCCGCGTGAGCGATGAAGGCCTTAGGGTTGTAAAGCTCTTTCACCCGTGAAGATAATGACGGTAGCGGGAGAAGAAGCCCCGGCTAACTCCGTGCCAGCAGCCGCGGTAATACGGAGGGAGCTAGCGTTGTTCGGATATACTGGGCGTAAAGCGCACGTAGGCGGCGCCGCAAGTCAGGGGTGAAATCC
+
FF:FFFFFFFFFFFFFFFFFFFFFFFFFFFFFF:FFFFFFFFFFFFFFFFFFFFFFFFFFFFFFFFFFFFFFFFFFFFFFFFFFFFFFFFFFFF:FFFFFFF:FFFFFFFFFFFFFFFFFFFFFFFFFFF:F:FFFFFFFFFFFFFFFFFFFFFFFFFFFFFFFFFFFFFFFFFFFFFFFFFFFFFFFFFFFFFFFFFFFFFFFFFFFFFF:FFFFFFFFF:FFF:FFFFF:FFFFFFFFFFFFF,FFFF
@A00920:152:HGHKKDRXX:2:2101:26422:19820 1:N:0:AGGAGTGG+CTAATCGA
ACTCCTACGGGAGGCAGCAGTGGGGAATATTGGACAATGGACGCAAGTCTGATGCAGCAACGCCGCGTGCCCGAGGACGGCCTTCGGGTTGTAAAGGGCTTTTCTGGCTGAAGAGGCAGGACGGTAGGCCAGGAATAAGCGTCGGCTAACTACGTGCCAGCAGCCGCGGTAAAACGTAGGACGCGAGCGTTATCCGGATTTACTGGGCGTAAAGCGCGGGCAGGCGGTGGTCCAAGTCGGACGTGAAAGC
+
FFFFFFFFFFFFFFFFFFFFFFFFF,FFFFFFFFFFF,FFFFFF:FFFFFFFFFF:FFFFFFFFFFFFFFFFFFFFFFFFFF:,FFFFFFFFFFFFFFFFFFFFFFFFFFF,FFFFF:FFFFFFFFFFFFFFFF,FFFFFFFFFFFF:FFFFFFFFFFFF:FFFFFFFFFFFFFF:FFFFF:F:FFFFFFFFFF:FFFFFFFFFFFFFFF:::FF:FFFFFF:F:FF:F:F::FF::FFFFFFFFFFFFF
@A00920:152:HGHKKDRXX:2:2101:5240:19836 1:N:0:AGGAGTGG+CTAATCGA
ACTCCTACGGGAGGCAGCAGTAGGGAATCTTCCGCAATGGACGAAAGTCTGACGGAGCAACGCCGCGTGAGCGAAGAAGGCCTTCGGGTCGTAAAGCTCTGTTGTTAGGGAAGAACAAGTATCGGAGTAACTGCCGGTACCTTGACGGTACCTAACCAGAAAGCCACGGCTAACTACGTGCCAGCAGCCGCGGTAATACGTAGGTGGCACGCGTTATCCGGAATTATTGGGCGTAAAGCGCGCGCAGGCG
+
FFFFFFFFFFFFFFFFFFFFFFFFFFFFFFFFFFFFFFFFFFFFFFFFFFFFFFFFFFF,FFFFFFFFFFFFFF:FFFFFFFFFFFFFFFF:FFFFFFFFFFFFFF:FFFFFFFFFFFFFFFFF:FFFF:FFFFFFFFFFFFFF:FFFFFFFF:FFFFFFFFFFFFFFFFFFFFFFFFFFFFFFFFFFFFFFFFF,FFFFF,FFFFFFF,FFF:F:FFFFFF::FFFFFFFFFFFFFFF:FF::F,FFFF
@A00920:152:HGHKKDRXX:2:2101:2808:20384 1:N:0:AGGAGTGG+CTAATCGA
ACTCCTACGGGAGGCAGCAGTGGGGAATGTTGGACAATGGGCGCAAGCCTGATCCAGCCATTCCGCGTGCAGGATGAAGGCCCTCGGGTTGTAAACTGCTTTAGTACGGAACGAAAAGGCTTTCTCAAATACAGAGAGCTCCTGACGGTACCGTAAGAATAAGCACCGGCTAACTACGTGCCAGCAGCCGAGGTAATACGTAGGGTGCTAGCGTTAATCGGAATTACTGGGCGTAAAGCGTGCGAAGGCG
+
FFFFFFFFFFFFFFFFFFFFFFFFFFFF,FFF,FFFF,FFF:FFFF,FFFFFFFFFFF:F,FFFFFFFFF::FFFFFFF,FFFFFFFF,FFFFFFF:FFFFF,FFFFFFFFFFFF:FFFF,FF::F,F::::FFF,FFFFF,:FFF:F:FFFFF,F,FFFFF:F:FFFFFFFFFFFFFFFFF::F,:FFF,,F,FF,,::FF,FFF,F,FF,FFFF,,F,:F:FFFFF,F:,FF:F:,FFFF,F,,,:FF
@A00920:152:HGHKKDRXX:2:2101:28583:20494 1:N:0:AGGAGTGG+CTAATCGA
ACTCCTACGGGAGGCAGCAGTGGGGAATTGTTCGCAATGGGCGAAAGCCTGACGACGCAACGCCGCGTGGAGGATGAAGAATTTCGGTTCGTAAACTCCTGTCGAGCGGGACGAAAGATGCGCGGGTTAATACCCCGCGCAAGTGACGGTACCGCTAAAGGAAGCCCCGGCTAACTCCGTGCCAGCAGCCGCGGTAATACGGGGGGGGCAAGCGTTGTTCGGAATTACTGGGCGTAAAGGGCTCGTAGGC
+
FF,::FFFFFFFFFFFFFFFFFFFFFF:FFFFFFFFFFFFFFFFFFFFFFFFFFFFFFFFFFFFFFFFFFFFFFFFFFFFFFFFFFFFF:,FFFFFFFFFFFFFFFFFFFFFFFFFFFFFFFFFFFFFFFFFFFFFFFFFFFFFFFFFFFFFFFFF:::FFFFFFFFFFFFFFFF:FFFFFFF:FFFF:FFFFFF:FFFFFFFFFFFFFFFFFFFFFFFFFFF:FFFFFFFFFFF,FF,FFFFFFFF::F
@A00920:152:HGHKKDRXX:2:2101:12283:22420 1:N:0:AGGAGTGG+CTAATCGA
ACTCCTACGGGAGGCAGCAGTAGGGAATTTTCCACAATGGGGGCAACCCTGATGGAGCAACGCCGCGTGCAGGATGAAGGCTTTCGGGTCGTAAACTGCTTTTATCTGTGAAGATTATGACGGTAGCAGATGAATAAGGATCGGCTAACTCCGTGCCAGCAGCCGCGGTCATACGGAGGATCCAAGCGTTATCCGGAATTACTGGGCGTAAAGAGTTGCGTAGGCGGTTAAGTAAGTTGGTAGTGAAAGC
+
FF:::FFFFFFFFFFFFFFFFFFFFFFFFFFFFFFFFFFFFFFFFFFFFFFF:FFFFFFFFFFFFFFFFFFFFF:FFFFFFF:FFFFFF:FFFFFFFFFFFFFFFFFFFFFFFFFFFFFFFFFFFFFF:FFFFFFFFFFFFFFFFFFFFFF:FFFFFFF:FF:FFFFFFFFFFFFFFFF:FFFFFFFFFF::::FFF:FF:FFFFFFFFFFFFFFFFFFFFFFFFFFFF:,FF:FFFFFFF,:FFF:FF,
@A00920:152:HGHKKDRXX:2:2101:20654:22764 1:N:0:AGGAGTGG+CTAATCGA
ACTCCTACGGGAGGCAGCAGCAAGGAATTTTCCACAATGGGCGCAAGCCTGATGGAGCAACGCCGCGTGGGGGATGACGCATTTCGGTGTGTAAACCCCTTTTCGAGGGGACGAAGGCAATGACGGTACCCTCGGAATAAGGATCGGCTAACTACGTGCCAGCAGCCGCGGTAAGACTTAGGATCCGAGCGTTGTCCGGAGTTACTGGGCGTAAAGCGCGCGCAGGCGGATACGCGCATCGGCGGTGAAA
+
FFFF,FFFFFFFFF:F,FFFFFFFFF:FFFFFFFFFFFFFF:FFF,F:FFFFFFFFFFFFFFFFFFFF:,FF:F,FFFF:F:FFFFFF,F:FFFFF:::FF:FF,,FFFFFFFFFFF:FFFFF:FF:FFFFFFF:F:FFFF:FFF,FFFFF,FFFFFFFFFFFF:FFFF:FFF::FF,:F:F:F:FF:F:FF,:FFF,F:FFF:FF:FFFF:FF,,FFFFFFFF:,:F,FF,F,FFFFF:FFF:FFFF:F
@A00920:152:HGHKKDRXX:2:2101:5086:22983 1:N:0:AGGAGTGG+CTAATCGA
ACTCCTACGGGAGGCAGCAGTGGGGAATATTGGACAATGGGCGCAAGCCTGATCCAGCCATGCCGCGTGAGTGATGAAGGCCTTAGGGTTGTAAAGCTCTTTCAGTGGGGACGATAATGACGGTACCCACAGAAGAAGCCCCGGCTAACTTCGTGCCAGCAGCCGCGGTAATACGAAGGGGGCTAGCGTTGTTCGGATTTACTGGGCGTAAAGCGCACGTAGGCGGATCGTTAAGTCGGGGGTGAAATCC
+
FFFFFFFFFFFFFFFFFFFFFFFFFFFFFFFFFFFFFFFFFFFFFFFFFFFFFFFFFFFFFFFFFFFFFFFFFFFFFFFFFFFFFFFFFFFFFFFFFFFFFFFFFFFFFFFF::FFFFFFFFFFFFFFFFFFFFFFFFFFF:FFFFFFFFFFFFFFFFFFFFFFFFFFFFFFFFFFFFFFFFFF,FFFFFFFFFFFFFFFFFFFF:FFFFFFF:F:FFFFFF:FFFFFFFFFFFF:FFFFFFFFFF,FFF
@A00920:152:HGHKKDRXX:2:2101:30264:23062 1:N:0:AGGAGTGG+CTAATCGA
ACTCCTACGGGAGGCAGCAGTCGAGAATCTTCCGCAATGGGCGAAAGCCTGACGGAGCGACACCGCGTGCCGGATGAAGGCCTTCGGGTTGTAAACTGCTGTCACGCTATAGGAAACCTGTACGGCCAAAACCGTACAATTGACCAAAGCGAGAGGAAGCACCGGCTAACTCCGTGCCAGCAGCCGCGGTAAGACGGAGGGTGCGAACGTTGTTCGGAATCACTGGGCATAAAGCGCACGTAGGCGGCTC
+
FFFFFFFFFFFFFFFFFFFFFFFFFFFFFFFFFFFFFFFFFFFFFFFFFFFFFFFFFFFFFFFFFFFFFF,FFFFF,FF:FFFFFFFFFFFFF,FFFFFFFFFFFFFFFFFFFFFFFFFFFFFFFFFFFF,FFFFFFFFFFFFFFFFFFFFFFFFF:FFFF:FFFFFFFFFFFFFFFF:FFFFFFFFFFFFF:FFF:FFFFFFFFFFFF:FFFFFFFF,FFFFFFFFFFFFFFFFFFFFFFFFFFFFFFF
@A00920:152:HGHKKDRXX:2:2101:11180:23171 1:N:0:AGGAGTGG+CTAATCGA
ACTCCTACGGGAGGCAGCAGTAAGGGATCTTGCGACAATGGGCGAAAGCCTGACGCAGCAACGCCGCGTGCGGGATGACGGCCTTCGGGTTGTAAACCGCTTTTCGGGGGGAAGAGGAAGGACGGTACCCCCGGAAGAAGTCTCGGCTAACTACGTGCCAGCAGCCGCGGTAAAACGTAGGAGGCGAGCGTTATCCGGATTTACTGGGTGTAAAGCGCGTGTAGGCGGTCCTGCAAGTGGCGCGTGAAAG
+
FFFFFFFFFFF,FFFFF:FFFFFFFFFFFFFFFFFFFFFFFFF:FFFFFFFFFFFFFFFFFFFFFFFFFFFFFFFFFFFFFFFFFFFFFFFFFFFFFFFFFFFFFFFFFFFFFFFFFFF:FFFFFFFFFFFFFFFFFFFFFFFF:FFF,:FFFFF:FF,FFF:FFF:F:FFFFF,FFFFFFFFFFFF:FFFFFFFF,:F,FFFFFFFFFFFFF:FFFF:FFFF,FFF,FFF:FFF:,FFFFFFFFFFFFF
@A00920:152:HGHKKDRXX:2:2101:6551:25081 1:N:0:AGGAGTGG+CTAATCGA
ACTCCTACGGGAGGCAGCAGTAAGGAATATTGCACAATGGGCGCAAGCCTGATGCAGCAACGCCGCGTGCCGGATGAAGGTCTTCGGATCGTAAACGGCTTTTCTCAGGGACGAGCAAGGACGGTACCTGAGTAATAAGTCTCGGCTAACTACGTGCCAGCAGCCGCGGTAACACGTAGGAGACGAGCGTTATCCGGATTTACTGGGCGTAAAGCGCGGGTCGGTGGGGTCTTAAGTCATTCGTGAAAGC
+
FFFFFF::,F,F,::FFF,FFFFFFFFFFFF::FFFFFFF:F,FF:::,FF:FFF,F:FFFFFFFFFF:FFFFFFFFFF:FFFF:,FF:::FF::,FF,FFF::FFFFFFFFFFF,FFFFFFF,FFFFFFFF,F,:FFFFFFFFFFF:FF:FFFF,FFF:FFF:FFF:FFF:FFFFF:FFF:FFFFFF:FFFF::F,FFFFFF:F::FFFFFFFFFFFF,,F:,FF:F,:FF:,,FFFF,,,FFF:FF:,
@A00920:152:HGHKKDRXX:2:2101:1823:25222 1:N:0:AGGAGTGG+CTAATCGA
ACTCCTACGGGAGGCAGCAGTGGGGAATTGTTCGCAATGGGCGAAAGCCTGACGACGCAACGCCGCGTGGAGGATGAAGAATTTCGGTTCGTAAACTCCTTTCGACCGAGATGAACACCCCGCAATTTAATACGTTGTGGGACTGACAGTATCGAGAGAAGAAGCGCCGGCTAACTACGTGCCAGCAGCCGCGGTAATACGTAGGGCGCAAGCGTTGTCCGGAGTTACTGGGCGTAAAGCGCGCGCAGGC
+
FFFFFFFFFFFFFFF:FFFFFFFFFFFFFFFFFFFFFFFFFFFFFFFFFFFFFFFFFFFFFFFFFFFFFFFFF:FFFFFF,FFFFFFFFFFFF:FFFFFFFFFFFFFFFFFFFF:F:FFFFFF,FFFFF:FFFFFFFFFFFFFFFFF:FF:FFFFFFFF,FFFFFF:FFFFFF:FF,:FFFFF,FFFFFFFFFFF:,:,FFFFFFFFF::FFFFFFF:FFFF,FFF:FFFFFFFF,FFF:F:F:F::FF:
@A00920:152:HGHKKDRXX:2:2101:31295:25504 1:N:0:AGGAGTGG+CTAATCGA
ACTCCTACGGGAGGCAGCAGTGGGGAATCTTGCGCAATGGGCGAAAGCCTGACGCAGCGACGCCGCGTGAGGGAAGAAGGCCTTCGGGTTGTAAACCTCTTTCAGGAGGGACGAAGCTACTCGGGTTAATAGCCCAGAGGGTGACGGTACCTCCAGAAGAAGCCCCGGCCAACTACGTGCCAGCAGCCGCGGTAACACGTAGGGGGCAAGCGTTGTCCGGATTTATTGGGCGTAAAGAGCTCGTAGGTGG
+
FF:FFFFFFFFFFFFFFFFFFFFFFFFFFFFFFFFFFFFFFFFFFFFFFFFFFFFFFFFFFFFFFFFFFFFFFF:FFFFFFFFFFFFFFFFFF:FFFFFFFFFFFFFFF:FFFF:FFFFFFFFFFFFFFFFFFFFFFFFFFFFFFFFFFFFFFFFFFF:FF:FFFFFFFFFFF:FFFFFFFFFFFFFFFFFFFFFFFFF:FFFFFFF:,FFFFFFFFFFFFFFFFFFFFFFFFFF:,FFFFFFF:FFFFF
@A00920:152:HGHKKDRXX:2:2101:26449:26318 1:N:0:AGGAGTGG+CTAATCGA
ACTCCTACGGGAGGCAGCAGTGGGGAATATTGCGCAATGGGCGAAAGCCTGACGCAGCGACGCCGCGTGTGGGATGACGGCCTTCGGGTTGTAAACCACTGTCGGGAGGGACGAATGCGCCGCAAGGCGAGTGACGGTACCTCCAAAGGAAGCACCGGCTAACTCCGTGCCAGCAGCCGCGGTAATACGGAGGGTGCGAGCGTTGTCCGGAATCACTGGGCGTAAAGGGCGCGTAGGCGGCCTGATAAGT
+
F:FF,:F:F:FFFFFFFFFFFFFFFF:FFF:,FF:F:FFFFFFFFFFFFFFFFF:FFFFFFFFF:FFFFFFFFFFF,FFFFFFFFFFFFFFFFFFFFF:FF:FFFFFF:,F:F:FFFFFFFFFFFF,FFFFFFFFFFFFF:FFFFFFFFFF:FFF:F,FF:FFFFF:FFFFFF::FFFFFFFFFFFFFFFF:F:FFF:FFFFFFFFFF:FFFFFFFF:FFFFFFFFFFFFFFFFFFFF:FFFFFFFFFF:
@A00920:152:HGHKKDRXX:2:2101:12897:27085 1:N:0:AGGAGTGG+CTAATCGA
ACTCCTACGGGAGGCAGCAGCAGGGAATCTTGCGCAATGGGCGTAAGCCTGACGCAGCAGCGCCGCGTGGGGGAAGAAGGCCTTCGGGTTGTAAAACCCTTTCAGGAGGGAAGAAAATGACTGTAACTCGAGAAGAAGCACCGGCCAACTACGTGCCAGCAGCCGAGCTAATACGAAGGGTGCGAGCGTTATCCGGACTCATTGGGCGTACAGAGCTCGTAGGCGGTTCAACAAGTCGGCTGTGAAAGTC
+
::FFFFFF,:FFF,,::::FFF:FFFFFFFF:FFF,FFFF,FF,,FF,:,:FF:FF:,F,,FF:F:FF:FFFFF:FFFFF,::FF,:,:F,FFFF,F,F:,,FF:,F:F:,,,FFFF:,F:,FFF,FF:,,FF,FFFFFF:F,,FFF,::F,,F,:FFFFFFFF:,F,F,FF:F:,:F,,:FF,:F,FFFF,:FF:F:FFF,:F,F,F:F:,:,:,::FFFF:FF:FFF:F::FFFF:,:F,F:FFF,:F
@A00920:152:HGHKKDRXX:2:2101:14642:27414 1:N:0:AGGAGTGG+CTAATCGA
ACTCCAACGGGAGGCAGCAGTGGGGAATATTGGACAATGGGGGCAACCCTGATCCAGCAATGCCGCGTGTGTGAAGAAGGCCTGCGGGTTGTAAAGCACTTTCAGAGGGGAAGAAAAAATCGGAGCTAACACCTCCGAGCTTGACGTTACCCTTAGAAGAAGCACCGGCTAACTCCGTGCCAGCAGCCGCGGTAATACGGAGGGTGCAAGCGTTGTCCGGAGTTACTGGGCGTAAAGGGCGCGCAGGCGG
+
:FFF:,FF,F:FFFFF,FFFF:FF,FFF:::FF:FFF,:FFFFFF:FFFFFFFFFFFFF:FFFF:FF,FFFFFF:,FFFFFFFFFF:FFF:,FFF:FFFFFFFFFFFFFFFFFFF:F:FFFFFFFFF:FFFFF:FFFFFFF:FFFFFFFFFFFFFFFFFFFFFFFFFFFFFFFFFFFFFFFFF::FFFFFFFFFFFFFFFFFFFFFFFF:F:FFFFFFFFFFFFFFF:FFFFFF,FF:FFF:F:,F,::F
@A00920:152:HGHKKDRXX:2:2101:12780:27665 1:N:0:AGGAGTGG+CTAATCGA
ACTCCTACGGGAGGCAGCAGTGGGGAATTTTGGACAATGGGGGCAACCCTGATCCAGCCATTCCGCGTGAGTGAAGAAGGCCTTCGGGTTGTAAAGCACTTTCGGACGGAACGAAATAGCGCGGGCGAATATCCCGCGTGGATGACGGTACCGAAAGAATAAGAACCGGCTAACTACGTGCCAGCAGCCGCGGTAATACGTAGGGTGCGAGCGTTAATCGGAATTACTGGGCGTAAAGAGTGCGCAGGCG
+
FFFFFFFFFFFFFFFFFFFFFFFFFFFF:FF:F:FFFFFFF:FFFFFFFFFFF:F:FF,::FFFFFFFFFFFF:FFFFFFF,FFFFF:F,FFFF:FF:FF:F,:FFFFF:::FFFFF,F,F:FF,FFFFF:FFFF,F:F::FFFFFFFF:,FF,F,FFF,:FF,FFFFF:FFFFFFFFF:FFFFFFFFFFFFFFFFFFFFFFFF,FFF,FFFFFF:F:FFFFFFFFFFFF:FFFF:FF,F,F,FFFFFFF
@A00920:152:HGHKKDRXX:2:2101:25509:28072 1:N:0:AGGAGTGG+CTAATCGA
ACTCCTACGGGAGGCAGCAGTAAGGAATATTGCACAATGGGCGCAAGCCTGATGCAGCAACGCCGCGTGCCCGAGGAAGGCCTTCGGGTTGTAAAGGGCTTTTCTGGCTGAAGAGCAAGGACGGTAGGCCAGGAATAAGCGTCGGCTAACTACGTGCCAGCAGCCGCGGTAAAACGTAGGACGCGAGCGTTATCCGGATTTACTGGGCGTAAAGCGCGGGCAGGCGGCTGTTCAAGTCGGACGTGAAAGC
+
FFFFFFFFFFFFFFFFFFFFFFFFFFFFFFFFFFFFFFFFFFFFFFFFFFFFFFFFFFFFFFFFFFFFFFFFFFFFFFFFFFF:FFFFFFFFF:FFFFFFFFFFFFFFFFFFFFFFF:FFFFFFFFFFFFFFFF:FF:FFFFFFFFF:FFFFFFFFFFFF:FFFFFFFFFFFFFFFFFFFFFFFFFFFFFFFFFFFFFFF::FFFFFFFFFFFFFFFFFFFFFFFFFFFFFFFFFFFFFFF:FFFFFFFF
@A00920:152:HGHKKDRXX:2:2101:14913:28416 1:N:0:AGGAGTGG+CTAATCGA
ACTCCTACGGGAGGCAGCAGTGGGGAATTGTTCACAATGGGCGCAAGCCTGATGACGCAACGCCGCGTGGGGGATGAAGGTCTTCGGATTGTAAACCCCTGTCGAATGGGACGAATGACTCGCGTATTAACACTGCGCGAGATTGACGGTACCGTTAAAGGAAGCCACGGCTAACTCCGTGCCAGCAGCCGCGGTAATACGGAGGGGGCGAGCGTTATTCGGAATTATTGGGCGTAAAGGGCGCGTAGGC
+
,,FFFFFFFFFFFFFFFFFFFFFFFFFF:FFFFFFFFFFFFFFFFFFFFFFFFFFFF:FFFFFFFFFFFFFFF:FFFFFFFFFFFFFFFFFFFFFFFF:FFFFFFFFFFFFFFFFFFFFFFF:FFFFFF:FFFFFFFFFFFF:FFFFFFFFFFFFFFFFFFFFFFFFFFFFFF:FFFFFFFFFFFFF::FFFFFFFFFFFFFFFFFFFFFFFFFFFFF:FFFF,FFF:FFFFF:FFF,FFFFFFFFFFF:
@A00920:152:HGHKKDRXX:2:2101:16631:28416 1:N:0:AGGAGTGG+CTAATCGA
ACTCCTACGGGAGGCAGCAGTGGGGAATATTGGACAATGGGCGCAAGCCTGATCCAGCAATGCCGCGTGAGTGAGGAAGGCCTTAGGGTTGTAAAGCTCTTTCACCCGCGACGATGATGACGGTAGCGGGAGAAGAAGCCCCGGCTAACTTCGTGCCAGCAGCCGCGGTAATACGAAGGGGGCGAGCGTTATCCGGATTTACTGGGTGTAAAGCGCGTGTAGGAGGTCGTGCAAGTGAGGCGTGAAAGCG
+
:,,F,,F,FFFF::F:FFFF:FFF:F::F:F:,:F,:F:FF:FFFFFFFF:FFFFF,F:FFFFFF,FFFFF,FF:F,FF:F:,:F:FFFFFFFFFFF:F:FFF::,FFF,FFFFFFFFFF:F:FFF,FFFF,:FF:FF,FF:FFF:,FF,:FFFF:FFFFFFFF,:F,FFFFF:FFFF,F:FFF:F:::FF:FFF,::FFF,F,FFFF:FFF:,::F,::F,F,F,F,F,FF,,:F,FFF,::::F:,:,
@A00920:152:HGHKKDRXX:2:2101:13232:28698 1:N:0:AGGAGTGG+CTAATCGA
ACTCCTACGGGAGGCAGCAGTGGGGAATTTTGGACAATGGGGGAAACCCTGATCCAGCCATGCCGCGTGTGTGAAGAAGGCCTTCGGGTTGTAAAGCACTTTCGGACGGAACGAAATCGCGCGTGTTAATAGCACGCGTGGATGACGGTACCGTAAGAAGACGCACCGGCTAACTACGTGCCAGCAGCCGCGGTAATACGTAGGGTGCGAGCGTTAATCGGAATTACTGGGCGTAAAGTGTGCGCAGGCG
+
FFFFF,F::F,:F:FFFFF:F:FFFFFFF,F:FFFFFFFFF::FFFFFF:FFFFFF:FFFFFFFFFF:F:FFF,:::FFF:F:F,:FFF:FFFF:F,FFFF:FF::::FF:F::FFFFF::FFFF,FFFFFF:FFF,F:FFFFFFFF,:FFFFFF:FFFFF,F:FFFF,FFF:FFFFFFF,FFFFF,F:FF:FFFFFFFF:FFFFFFF:FFFFFFFFF:F,F,,FF,FF:FFF,,FFFFFFF:FFFF:FF
@A00920:152:HGHKKDRXX:2:2101:8883:28714 1:N:0:AGGAGTGG+CTAATCGA
ACTCCTACGGGAGGCAGCAGTGAGGAATCTTGCGCAATGGGGGCAACCCTGACGCAGCCACGCCGCGTGGAGGATGAAGGTCCTATGGATCGTAAACTCCTTTTCTGAGAGAAGAAAGCCTCGTTTGGCGGGGCCTGACGGTATCTCAGGAATAAGCACCGGCTAACTTCGTGCCAGCAGCCGCGGTAATACGAAGGGTGCAAGCGTTACTCGGAATTACTGGGCGTAAAGCGTGCGTAGGTGGTTTGTT
+
:FFFFFFFFFFFFFFFFF:FFFFFFFFFFFFFFFFFFFFFFFFFFFFFFFFFFFFFFFFFFFFFFFFFFFFFFFFFFFFFFFFFFFFFFFFFFFFFFFFFFFFFFFFFFFFFFF:F:FFFFFFFFFFFFFFFFFFFFFFFFFFFFFFFFFFFFFFFFFFFFFFFFFFFFFFFFFFFFFFFFFFFFFFF,F,FFFFFFFFFFF,FFFFFFFFFFFF:FFFFFFFFFFF:FFFFFFFFFFFFFFFFFFFFFF
@A00920:152:HGHKKDRXX:2:2101:27742:29121 1:N:0:AGGAGTGG+CTAATCGA
ACTCCTACGGGAGGCAGCAGTGGGGAATTTTGCGCAATGGGGGAAACCCTGACGCAGCAACGCCGCGTGGAGGATGAAGCCCCTTGGGGCGTAAACTCCTTTCGACCAAGACGATAATGACGGTACTGGTGGAAGAAGCACCGGCTAACTCTGTGCCAGCAGCCGCGGTAATACAGAGGGTGCAAGCGTTGTTCGGAATTATTGGGCGTAAAGGGCGCGTCGGCGGTGCCACAAGTCACCTGTGAAATCT
+
FFFFFFFFFFFFFFFFFFFFFFFFFFFF,FFFFFFFFFFFFFFFFFFFFFFF,FFFFFFFFFFFFFFFFFFFFF,FFFFFFFFFFFFFFFFFF,FFF:FFFFF:FFF:FFFFFFFFFFF:::FFFF,F:FFFF:FFF:FFF,:FFFFFF:F::FF,FFFFFFFF,FFFFFF:FFF::F:FFF,F,FFF:FFFFFFFFFF:FFFFFFFFFFFFFFF,F,:F,,F:,F:FFFFFFF::,FFF:FFFFFFF,F
@A00920:152:HGHKKDRXX:2:2101:4282:29230 1:N:0:AGGAGTGG+CTAATCGA
ACTCCTACGGGAGGCAGCAGTGGGGAATCTTCCACAATGGGCGAAAGCCTGATGGAGCAACGCCGCGTGCAGGATGAACGCCTTCGGGTTGTAAACTGCTTTTATAAGTGATGATTATGAAAGTAACTTATGAAAAAGGACCTGCTAACAACGTGCCAGCAGCCGCGGTCATACGTAGGGTCCAAGCGTTATCCGGATTGAATGGGCGTAAAGAGATGCGTAGGCGGTTAAATAAGCGGATACTGAAATC
+
FFFFFFFFFFFFFFFFFFFFFFFFFFFFFFFFFFFFFFFFFFFFFFFFFFFFFFFFFFFFFFFFFFFFFF,,FF:FFFFF:FFFFFFF:FFFFFF:,FFFFFFFF,,FFFFFFFFFFFFF,FF:FFF,F,FFFF,FF,F,FF,F:::F:,:,:::,FFFF,FFFFF,F,,:F:F::F,FFFFFFF,F,,F:F:F,F,FF,F,F:FF,,::FF,F,,,FFF:FFFFFF,,FFFFFFFFF,:FFFFFFFFF:
@A00920:152:HGHKKDRXX:2:2101:4842:29450 1:N:0:AGGAGTGG+CTAATCGA
ACTCCTACGGGAGGCAGCAGTAAGGGATCTTGCGACAATGGGCGAAAGCCTGACGCAGCAACGCCGCGTGCGGGATGACGGCCTTCGGGTTGTAAACCGCTTTTCGGGGGGAAGAGGAAGGACGGTACCCCCGGAAGAAGTCTCGGCTAACTACGTGCCAGCAGCCGCGGTAAAACGTAGGAGGCGAGCGTTATCCGCATTTACTGGGTGTAAAGCGCGTGTAGGCGGTCCTGCAAGTGGCGCGTGAAAT
+
FFFF,FFFF,::::FFFFF:FFFF:,F,,,,FFFF,FFFFFFF:FF:FFFFFFFF,FFFFFFFFFFFFFFFFFFFF:FFFF,FFFFF,F:FFFFFF:F::FFFF:F::::FFFFFFF:FF,FF::FFFF:,FFFFFF::FF:F:FFFFF:F,::F::F,FFFFF,FFF,::,F:F:F,:F,:,F,FF,F,FF,FF:F,FFF::FF,,F,FFFF,FFF,:FF,FF,:FF::FFF,F:F,FFFF::F,FFF,
@A00920:152:HGHKKDRXX:2:2101:6352:30154 1:N:0:AGGAGTGG+CTAATCGA
ACTCCTACGGGAGGCAGCAGTGGGGAATATTGGACAATGGGGGCAACCCTGATCCAGCAATGCCGCGTGTGTGAAGAAGGCCTTCGGGTTGTAAAGCACTTTAGGCTGGGAAGAAGGCATCTCGTTTAAGAGATGAGATGTTTGACTGTACCGGCAGAATAAGCACCGGCTAACTCTGTGCCAGCAGCCGCGGTAATACAGAGGGTGCGAGCGTTAATCGGAATTACTGGGCGTAAAGGGCGCGTAGGTG
+
FFFFFFFFFFFFFFFFFFFF:FFFFFFFFFFFFFFFFFFFFFFFF:FFFFFFFFFFFFFFFFFFFFFFFFFFFFFFFFFFFFFFFFFFFFFFFFFFFFFFFFFFFFFFFFFFF:FFFFFFFFFFFFFFFFFFFFFFFFFFFFFFFFFFFFFFFFF:FFFFFFFFFFFFFFF::FFFFFFF:FFF:FFFFFF,FFF:FFFFFFFFFFFF:FFFFFFFFFFFFF,FF:FF:FFFFFFFFFFFFFFFFFFFFF
@A00920:152:HGHKKDRXX:2:2101:12744:30765 1:N:0:AGGAGTGG+CTAATCGA
ACTCCTACGGGAGGCAGCAGTCGAGAATCATTCGCAATGGGCGAAAGCCTGACGGTGCGACGCCGCGTGGAGGATGAAGGCCCTAGGGTCGTAAACTCCTGTCATCAGGGAGTAAAGACTCATGTAGTCACTGACATGGGTCCTGATAGTACCTGAAGAGGAAGGGACGGCAAACTTCGTGCCAGCAGCCGCGGTAATACGAAGGTCCCAAGCGTTGTTCGGATTTACTGGGCGTAAAGAGTCTGTAGGC
+
FFF,FFFFFFFFFFFFFFFFFFFFFFFF:FFFFFFFFFFFFFFFFFFFFFFFFFFFFFFFFFFFFFFFF:FFFFF:FFFFFFFFFFFFF:FFFFFFF:FFFFF:FFFFFFFFFFFFFFFF,F:FFF,FFFF,F:FFFFFFFFFFFFFFFF:FFFFFFFF,FFFF:FFFF:,F,FFFFF:FFFF:FFFF:FFFFFFF:FFFFFF,FFFFFFFFFFFFFFFFF:,F,:FFFFFFFFFFFFFFFFFFFFF:FF
@A00920:152:HGHKKDRXX:2:2101:23402:31313 1:N:0:AGGAGTGG+CTAATCGA
ACTCCTACGGGAGGCAGCAGTGGGGAATATTGGACAATGGGCGAAAGCCTGATCCAGCCATGCCGCGTGAGTGATGACGGCCTTAGGGTTGTAAAGCTCTTTTGCTCGGGAAGATAATGACGGTACCGAGAGAATAAGCCCCGGCTAACTTCGTGCCAGCAGCCGCGGTGATACGAAGGGGGCTAGCGTTGTTCGGAATTACTGGGCGTAAAGCGCGCGTAGGTGGTTATACAAGTCAGAGGTGAAATCC
+
FFFF:FFFFFFFFFFFFFFFFFFFFFFFFFFFFFFFFFFFFFFFFFFFFFFFFFFFFFFFFFFFFFFFFFFFFFFFFFFFFFFFFFFF:,FFFF:FFFFFFFFFFFFFFFFFFFFFFFFFFFFFFFFFFFFFFFF:FFFFFFFFFF:FFFFFFFFFFFFFFFFFFFFFFFFFFFFF:FFFFFFFFFFFFFFFFFFFFFF:FFFFFFFFFFF:FFFFFFFFFFFFFFFFF:FFFFF:FFFFFFFFFFFFFF
@A00920:152:HGHKKDRXX:2:2101:25183:32111 1:N:0:AGGAGTGG+CTAATCGA
ACTCCTACGGGAGGCAGCAGTAAGGAATATTGCACAATGGGCGCAAGCCTGATGCAGCAACGCCGCGTGCCCGAGGACGGCCTTCGGGTTGTAAAGGGCTTTTCTGGCTGACGAGGAAGGACGGGAGGCCAGGAATAAGCGTCGGCTAACTACGTGCCAGCAGCCGCGGAAAAAAGGAGGCAGCCAGCGTTATACGGAATTACGGGGCGTAAAGCCCGGGCAGGCGGTGGGCCAATGAGGACGTGAAACC
+
FFFFFFFFFFFFFFFFFFFFF::FFFFFFFFFFFFFFFFFFFFFFFFFFFFFF,FFFF,F,FFFFFFFFFF,FF:FFFFFFFFFFFFFFFFFF:FFF:FFFFFFFFFFFFFFFFF,FFF,FFFF,FFFFFF::FFFFFFFFFFF,F:FF:FFF:::F,FF,:FFF:FFF,F:FF,,,,,F,,,,,,F:,F,,:,F,FF,F,:F,:,F:,:::F,,::,FFFF,F,,F:::,F:FF,,:,F,,,,,F,F,:
@A00920:152:HGHKKDRXX:2:2101:27543:32597 1:N:0:AGGAGTGG+CTAATCGA
ACTCCTACGGGAGGCAGCAGTGGGGAATTGTTCGCAATGGGCGCAAGCCTGACGACGCAACGCCGCGTGGAGGATGAAGGTCTTCGGATTGTAAACTCCTGTTGCCCGGGACGAAAAGCTTCGACCTAACACGTCGAAGTCTGACGGTACCGGGTGAGGAAGCCCCGGCTAACTCTGTGCCAGCAGCCGCGGTAATACAGAGGGGGCAAGCGTTGTTCGGAATTACTGGGCGTAAAGGGCGCGTAGGCGG
+
FFFFFFFFFFFFFFFFFFFFFFFFFFFFFFFFFFFFFFFF:FFFFFFFF:FFFFFFFFF::FFFFF::FF:FFFFF:FFFFFFFFFFFFFF:F:FFFFFFF:FFFFFFFFFFFFFF:FFFFFFFFFFFFFFFFFFFFFFFFFFFFFFFFFFFFF:FFFFFFFFFFF:FFFFFFFFFF::FFFFFFFFFFFFFFFFF:F:FFFFFFFFFF:FFFFFFF:FF:FF:FFFFFF:F:FFFFFF::FFFFFFFFF
@A00920:152:HGHKKDRXX:2:2101:31494:33865 1:N:0:AGGAGTGG+CTAATCGA
ACTCCTACGGGAGGCAGCAGTCGGGAATTTTGCCCAATGGACGAAAGTCTGAGGCAGCAACTCCGCGTGAGGGACGAAGGCCTTCGGGTCGTAAACCTCTTTTCTCAGGGAAGATCCAAGACGGTACCTGAGGAAGAAGCCACGGCTAACTACGTGCCAGCAGCCGCGGTAATACGTAGGTGGCGAGCGTTGTCCGGATTTACTGGGCGTAAAGCGCGCGCAGGCGGCTGGGCAAGTCCGATGTGAAAGC
+
FFFFFFFFFFFFFFFFFFFFFFFFFFFFFFFFFFFFFFFFFFFFFFFFFFFFFFFFFFFFFFFFFFFFFFFFFFFFFFFFFFFFFFFFFFFFFFFFF:FFFFFFFFFFFF::FFFFFFFFFFFFF,FFFFFF:FFFFF:FFFFFFFF:FFFFFFFFFFFFFFFFFFFFFFF:FFFFFFFFFFFFFFFFFFFFFFFFFFFF:FFFFFFFFFF:FF:FFF:FFFFFF:FFFFFFF:FF:FFFF:FFFFFFFF
@A00920:152:HGHKKDRXX:2:2101:26042:34287 1:N:0:AGGAGTGG+CTAATCGA
ACTCCTACGGGAGGCAGCAGTGGGGAATATTGGACAATGGGGGCAACCCTGATCCAGCCACGCCGCGTGAGTGATGAAGGCCTTCGGGTCGTAAAGCTCTGTGGGGAGGGACGAACGCTCCGGCGAAGAGCCGGAGGTGACGGTACCTCCTTAGCAAGCACCGGCTAACTTCGTGCCAGCAGCCGCGGTAATACGAAGGGTGCAAGCGTTACTCGGAATTACTGGGCGTAAAGCGTGCGTAGGTGGTGGT
+
,FFFFFFFFFFFFFFFFFFFFFFFFFFFFFFFFFF:FFFFFFFFFFFFFFFFFFFFFFFFFFFFFFFFFFFFF,FFFFFFFFFFFFFFFFFFFFFFFFFFFFFFFFFFFFFFFFFFFFFFFFFFFFFFFFFFFFFFFFFFFFFF:FFFFFFFFFFFFF:FF:FFFFFFFFFFFFFFF:FFFFFFF:FFFF:FF:FFFFFF:FFFFFFFFFFFF::FF:F::FFFFFF:FFFFFFFFFF:FFFFFFFF::F
@A00920:152:HGHKKDRXX:2:2101:8549:34741 1:N:0:AGGAGTGG+CTAATCGA
ACTCCTACGGTAGGCAGCAGTAAGGGATCTTGCGACAATGGGCGAAAGCCTGACGCAGCAACGCCGCGTGCGGGATGACGGCCTTCGGGTTGTAAACCGCTTTTCGGGGGGAAGAGGAAGGACGGTACCCCCGGAAGAAGTCTCGGCTAACTACGTGCCAGCAGCCGCGGTAAAACGTAGGAGGCGAGCGTTATCCGGATTTACTGGGTGTAAAGCGCGTGTAGGCGGTCCTGCAAGTGGCGCGTGAAAG
+
,FFFFFFFFFFFFFFFF:FFFFFFFFFFFFFFFFFFF,FFFFFFFF:FFFFFFFFFFFFFFFFFFFFFFFFFFFFFF:FFFFFFFFFFFFFFFFFFFFF:FFFFFFFFFFFFF:FFFFFFFFFFFF:FFFF:FFFFF::FFFFFFFFFF:FFFFFFFFFFFFFFFFF:F::FFFFFFF,F:FFFFF:FFFFFFFFFF:FFF:FFFFF:FFFFFFFFFFFFF:,FF:FF::FFF:FFF:FFFFFF:FFFFF
@A00920:152:HGHKKDRXX:2:2101:14027:34741 1:N:0:AGGAGTGG+CTAATCGA
ACTCCTACGGGAGGCAGCAGCAGGGAATATTGCACAATGGGCGAAAGCCTGATGCAGCAACGCCGCGTGGGGGATGAAGGCCTTCGGGTTGTAAACCCCTTTCAGGAGGGAAGAAATTGACGGTACCTCCAAAAGAAGCCCCGGCCAACTCCGTGCCAGCAGCCGCGGTAATACGGAGGGAGCTAGCGTTGTTCGGAATTACTGGGCGTAAAGCGCACGTAGGCGGCTTTGTAAGTTAGAGGTGAAAGCC
+
:FFFFF,FFFFFFFFFFFFF:FFFFFFFFFFFFFFFFFFFFFFFFFFFFFFFFFFFFFF,FFFFFFFFFFFFFFFFFFFFFFFFFFFFFFFFFFFFFFFFFFFF,F,FFFFFFFFFFFFFFFFFFFFF:F:FFFFF:FFFFFFFFFFFFFFFFFFFF:FFFFFFFFFFF::FFFFFFFFF,FFF:FFFFFFFFFFFF:FFFFFFFFFFFFFFFFFFFFFFFFFFFFFFFFFFF,FFF,,FFFFFFFFF:F
@A00920:152:HGHKKDRXX:2:2101:30861:34773 1:N:0:AGGAGTGG+CTAATCGA
ACTCCTACGGGAGGCAGCAGTGGGGAATTTTGGACAATGGGGGCAACCCTGATCCAGCAATGCCGCGTGTGTGAAGAAGGCCTTCGGGTTGTAAAGCACTTTTGTCCGGAAAGAAATCGCCCTGGTTAATACCTGGGGTGGATGACGGTACTGGAAGAATAAGCACCGGCTAACTACGTGCCAGCAGCCGCGGTAATACGTAGGGTGCGAGCGTTAATCGGAATTACTGGGCGTAAAGCGTGCGCAGGCG
+
FFFFFFFFFFFFFFFFFFFFFFFFFFFFFFFFFFFFFFFFFFFFFFFFFFFFFFFFFFFFFFFFFFFFFFFFFF,FFFFFFFFFFFFFFFFFFFFFFFFFFFFFFFFFFFFFFFFFFFFFFFFFFFFFF:FFFFFFFFFFFFFFFFFFFFFFFFF:FFFFFFFFFFFF:FFFFFFFFFFFFFFFFFFFFFFFFFFFFFFFFFFFFFFFFFFFFFFFFFFFFFFFFFFFFF:F::FFFFFFFF:FFFFFFF
@A00920:152:HGHKKDRXX:2:2101:27579:34976 1:N:0:AGGAGTGG+CTAATCGA
ACTCCTACGGGAGGCAGCAGTGGGGAATTGTTCGCAATGGGCGCAAGCCTGACGACGCAACGCCGCGTGGGGGATGAAGGTCTTCGGATTGTAAACCCCTGTTGGGTGGGACGAACACTCCTGTGGTGAATATCCACGAGAGCTGACGGTACCACCTGAGGAAGCCCCGGCTAACTCTGTGCCAGCAGCCGCGGTAAGACAGAGGGTGCAAACGTTGCTCGGAATTACTGGGCGTAAAGCGCGTGTAGGC
+
FFFFFFFFFFFFFFFFFFFFFFFFFFFFFFFFFFFFFFFF:FFFFFFFFFFFFFFFFFFFFFFFFFFFFFFFFFFFFFFFFFFFFFFF:FFFFFFFFFFFFFFFFFFFFFFFFFFFFFFFFFFFFFFFFFFFFFFFFFFFFFFFFFFFFFFFFFFFF:FFFF,FFFFFFFFFFFFFFFFF:FFFFFFFFFFFFFFFF:FFFFFFFFFFFF,FFFFFFFFFFFFFFFFFF::FFFFFFFFFFFFFF:FFFF
@A00920:152:HGHKKDRXX:2:2101:27588:35023 1:N:0:AGGAGTGG+CTAATCGA
ACTCCTACGGGAGGCAGCAGTGGGGAATTGTTCGCAATGGGCGCAAGCCTGACGACGCAACGCCGCGTGGGGGATGAAGGTCTTCGGATTGTAAACCCCTGTTGGGTGGGACGAACACTCCTGTGGTGAATATCCACGAGAGCTGACGGTACCACCTGAGGAAGCCCCGGCTAACTCTGTGCCAGCAGCCGCGGTAAGACAGAGGGTGCAAACGTTGCTCGGAATTACTGGGCGTAAAGCGCGTGTAGGC
+
FFFFFFFFFFFFFFFFFFFFFFFFFF:FFFFFFFFFFFFFFFFFFFFFFFFFFFFFFFFFFFFFFFFFFFFFFFFFFFFFFFFFFFFF:FFFFFFFFFF,FFFFFFFFFFFFFFFFFFFFFFFFFFFF:FFFFFFFFFFFFFFFFFFFFFFFFFFFFFFF:FFFFFFFFFFFFFFFFFFFFFFFFFFFFFFFFFFFFFFFFFFFFFFFFF,FFFFFFFFFFFFFFF,FF::FFFFFFF:FFFFFFFFFFF
@A00920:152:HGHKKDRXX:2:2101:20537:35650 1:N:0:AGGAGTGG+CTAATCGA
ACTCCTACGGGAGGCAGCAGTGGGGAATTTTGGACAATGGGCGCAAGCCTGATCCAGCCATTCCGCGTGCAGGATGAAGGCCCTCGGGTTGTAAACTGCTTTTGTACGGAACGAAACGGTCTGAGTTAATACCTCGGGCTAATGACGGTACCGTAAGAATAAGCACCGGCTAACTACGTGCCAGCAGCCGCGGTAATACGTAGGGTGCAAGCGTTAATCGGAATTACTGGGCGTAAAGCGTGCGCAGGCG
+
FFFFFFFFFFFFFFFFFF:FFFFFFF,FFFFFFFFFFFFFFFFFFFFFFFFFFFFFFFFFFFFFFFFFFFFFFFFFFFFFFFFFFFFFFFFFFFFFFFFFFFFFFFFFFFFFF:FFFFFFFFFFFFFFFFFFFFFFFFFFFFFFFFFFFFFFFFFFFFF:FFFFFF:FFFFFFFFFFFFFFFFFFFFFFFFFFFFFFFFFFFFFFFFFFFFFF,FFFFFFFF:FFFFFFF:FF,:FFFFFFFF:F:FFFF
@A00920:152:HGHKKDRXX:2:2102:1768:1172 1:N:0:AGGAGTGG+CTAATCGA
ACTCCTACGGGAGGCAGCAGTAGGGAATATTGGACAATGGGTGCAAGCCTGATCCAGCCATGCCGCGTGCAGGAAGACGGCCTTCTGGGTTGTAAACTGCTTTTGCCAGGGGATAAAAAGTCCTTGCGAGGAAAATTGAAGGTACCGGGTGAATAAGCCACGGCTAACTACGTGCCAGCAGCCGCGGTAATACGTAGGTGGCAAGCGTTGTCCGGATTTATTGGGTTTAAAGGGTGCGTAGGCGGCCTTA
+
F:,FFFF::FFFFFFFFFFFFFF:FFFFFFF::FFFFFFFFFFFFF:FFF:FFFFFFFFFFFFFFFF:FFFFFFFFFFFFFFFFFFFFFF:FFFFFFFF:FFFFFFFFFFFF,FFFFFFFFFF,FF:FFFFF,FF:FFFFFFFFF,,F:FFFFFFFFFFFFF,FFFFFFFFFFF,FFF:,FFFFFFFFF,FFFFFFFFFFFFF,FFFF:FFFFFFFFFFFFFFFFFFF::FFFFFFFFFFFFFFFFFFFF
@A00920:152:HGHKKDRXX:2:2102:7916:1204 1:N:0:AGGAGTGG+CTAATCGA
ACTCCTACGGGAGGCAGCAGTGGGGAATTTTGGACAATGGGGGCAACCCTGATCCAGCAATGCCGCGTGTGTGAAGAAGGCCTTCGGGTTGTAAAGCACTTTTGTCAGGAACGAAACGGCCCTGGTTAATACCCGGGGCTAATGACGGTACCTGAAGAATAAGCACCGGCTAACTACGTGCCAGCAGCCGCGGTAATACGTAGGGTGCAAGCGTTAATCGGAATTACTGGGCGTAAAGCGTGCGCAGGCG
+
FFFFF,FFFFF:FFFFFFFFFFFFF:FFFFFFFFFFF,FFFFFFFFFFFFFFFFFFFFFFFFFFFFFFFFFFFFF:FFFFF:FFFFF::F:FFFFFFFFFFFFFFFFFFF:F:F:FFFFFFFFFFFFFFFFFFFFFF:FFFFFFFFFFF,FFFFF:FFFFFFFF:FFFFFFFFFFFFFFFFFFFFFFFFFFFFFF,FFFFFFFFFFFFFFFFFF:F:F:FFF,FFFFFFFFF:FFFFF:FFF:FFFFFFF
@A00920:152:HGHKKDRXX:2:2102:30210:1423 1:N:0:AGGAGTGG+CTAATCGA
ACTCCTACGGGAGGCAGCAGTGGGGAATCTTGCGCAATGGGCGAAAGCCTGACGCAGCGACGCCGCGTGAGTGATGAAGGCCTTCGGGTTGTAAAGCTCTGTGGGGAGGGACGAATAAGTGGGAGCGAATAGCTTCCAAGATGACGGTACCTCCTTAGCAAGCACCGGCTCACTCTGTGCCAGCAGCCGCGGTAAGACTGAGTGGGCCAGCGTTGTCCGGAATCACTGGGCGTAAAGCGCGTGCAGGCGG
+
:FFFFFFF:FFFFFFFFFFFFFFFFFFFFFFFFFFFFFFFFFFFFFFFFFFFFFFFFFFFFFFFFFFFFFF,FFFFFFF,,FFFFFF::FFFFFF,,:FFFF:FFF::FF,FFFFF:FF::FFF:FFF,,:,F,,FFF,,:F:FF,,F,F:::FF,FFFFFFFF:FF::F,:F,FF,FFFF,F,FFFF,F,FF::FF:,,FF,FFFF,,FF,F,,F:FFF:,F,FF,,::,,F:F,FFFFFFFF,F,FFF
@A00920:152:HGHKKDRXX:2:2102:32217:1705 1:N:0:AGGAGTGG+CTAATCGA
ACTCCTACGGGAGGCAGCAGTGGGGAATTTTCCGCAATGGGCGAAAGCCTGACGGAGTGACGCCGCGTGGGGGAAGAAGGCCTTCGGGTAGTAAACCACTGTCAGAGGGAAAGATGGGTGTCGGCGCGATAAACGCCGGCATCTGACGGTACCTTCAGAGGAAGCCCCGGCCAACTCTGTGACAGAAGACGCGGTAAGACAGATGGGGCAAGCGTTGCTCGGAATCACTGGGCGTAAAGGGCGAGTTTGC
+
F:FFFFFFFFFFFFFFFFFFFFFFFFFF:FFFF:FFFFFFFFFFFFFFFFFF,FFFFFFFFFFFFFFFF:FFFF,FF:FFFFFFFFFFF,FFF:FFF,FFFFFFFF:FFFFFFFFF,F:FF:,FFFFFF:,:,FFFF:,FF,F,:FFFFF:F,,F,FF,F,FFFF:,FF:F::FF,,F:F:,,:F,,,,FFFF,FFF::FF,F,:,,,FFFFF,,:,F:F,:F,F,,F::F,:,,,,,,F:FF,FF,,F,
@A00920:152:HGHKKDRXX:2:2102:30563:1971 1:N:0:AGGAGTGG+CTAATCGA
ACTCCTACGGGAGGCAGCAGTAAGGAATATTGGACAATGGCCGCAAGGCTGATCCAGCCATCCAGCGTGCAGGAAGAAGGCCCTATGGGTTGTAAACTGCTTTTGTCAGGGAAGAAACCTTTGGATTCACTCCGAAGCTGACGGTACCTGAAGAATAAGCACCGGCTAACTCCGTGCCAGCAGCCGCGGTAATACGGAGGGTGCGAGCGTTATCCGGAATTACTGGGTTTAAAGGGTGCGTAGGCGGCGC
+
FFFFFFFFFFFFFFFFFFFFFFFFFFFFFFFFFFFFFFFFFFFFFFFFFFFFFFFFFFFFFFFFFFFFFF:FFFFFFFFFFFFFFFFFF,FFFFFFFFFFFFFFFFFFFFFFFFFFFFFFFFFFFFFFFF:FFFFFFFFFFFFFF:FFFFFFFFFFFFFFFFFFFFFFFFFFFFFFFF:FFFFFFFFFFFFFFFFFFFFFFFF:FFF:FFF::FFFFF:FFFFFFFFFFFFFFFFFFFFFFFFFFFFFFF
@A00920:152:HGHKKDRXX:2:2102:3775:2080 1:N:0:AGGAGTGG+CTAATCGA
ACTCCTACGGGAGGCAGCAGTCGGGAATTTTGCCCAATGGACGAAAGTCTGAGGCAGCAACTCCGCGTGAGGGACGAAGGCTCTAGGGTCGTAAACCACTTTTCTCAGGGAAGATCCAAGACGGTACAGGAGGAATAAGCAACGGCTAACTACGTGCCAGCAGCCGCGGTAATACGAAGGTGGCAAGCGTTGTCCGGATTTACTGGGCGTAAAGAGCGCTCAGGCGGCTGGTCAAGTCCGATGAGAAAAC
+
FFFFFFFFFFFFFFFFFFFFFFFFFFFF:FFFFFFFFFFFFFFFFFFFFFF:FFFFFFFFFFFFFFFFF:FFFFFFFFFF,FFFFFFFFFFFFFFFF,FFFFF::FFFF:,,FFFF:FF:FFF,FF:,,F,FF,FF:FFF,:FFFFFFFFF,F:,,:FFFF,F,F:,,F:F,,,FF,FF,:F,F::,F,,:F,FFFF:F:FF:,FFF:,F,FF,F:F,F,F,:,F,:,FFFFF,F:FFFFF::,,FF:,:
@A00920:152:HGHKKDRXX:2:2102:19388:2159 1:N:0:AGGAGTGG+CTAATCGA
ACTCCTACGGGAGGCAGCAGTGGGGAATTTTGGACAATGGGGGCAACCCTGATCCAGCCATGCCGCGTGAGTGAAGAAGGCCTTCGGGTTGTAAAGCTCTTTCGGACGGAAAGAAATCGTGCAGGCTAATACCCTGCGCGGATGACGGTACCGTCATAAGAAGCACCGGCCAACTACGTGCCAGCAGCCGCGGTAATACGTAGGGTGCGAGCGTTAATCGGAATTACTGGGCGTAAAGCGTGCGCAGGCG
+
F,:FFF,FFFFFFFF,FFFFFFFFFFF,FFFFFFFFF,F:FFFFFFFFFFF,FFFF:FF:FF,FFFF,:FFF:F::,F:FFF:FFFFFFFFFF,FF,FFFFFF,FFFFFFFFFFFFFFFFFFFF:FF,FFFFFF,FFFFFFFFFFFFFFFFFF,FF,:F,FFF:FFF:FFF:FFFFF:FFFFFFFFFFFF:FFF:,FFFFF,FFFFF:FFFFFF:F:FF:FFFFFFFFFFFF::FFFF,FFFFF:FFFFF
@A00920:152:HGHKKDRXX:2:2102:18765:3176 1:N:0:AGGAGTGG+CTAATCGA
ACTCCTACGGGAGGCAGCAGTGAGGAATCTTGCGCAATGGGCGAAAGCCTGACGCAGCGACGCCGCGTGAGGGATGAAGGCCTTCGGGTTGTAAACCTCTGTCAGGGGGGAAGAACCCCCGGACGGTGAATAACCGACCGGGCTGACGGTACCCCCAGAGGAAGCACCGGCTAACTCCGTGCCAGCAGCCGCGGTACTACGTAGGGTGCAAGCGTTAATCGGAATTACTGGGCGTAAAGCGTGCGTAGGC
+
FFFFFFFFFFF:FFFFFFFFFFFFFF,FFFFFFFFFFFFFFFF:FFFFFFFFFF,:FFFFFFFFFFFFFFFFFFFFFFFFFFFFFFFFFFFFFF,FFFF:FFFFFFFFFFFF:FFFFFFFFFFF,FFFFFFFFFFFFFFFFFFFFFFFFFFFFFFFFFFFFF:FFFFFFFFF:FFFFFFFFFFFFFFFFFFFFFFF:FFFF:F:FFFFF,,:FFFFFFFFFFF:FFFFFFFFFFF::FFFFFFF::FFFF
@A00920:152:HGHKKDRXX:2:2102:12445:3317 1:N:0:AGGAGTGG+CTAATCGA
ACTCCTACGGGAGGCAGCAGTAAGGAATATTGCACAATGGGCGCAAGCCTGATGCAGCAACGCCGCGTGCCCGAGGAAGGCCTTCGGGTTGTAAAGGGCTTTTCTGGCTGAAGAGCAAGGACGGTAGGCCAGGAATAAGCGTCGGCTAACTACGTGCCAGCAGCCGCGGTAAAACGTAGGACGCGAGCGTTATCCGGATTTACTGGGCGTAAAGCGCGGGCAGGCGGTGGTCCAAGTCGGACGTGAAAGC
+
FFF:FFFFFFF:FFFFFFFFFFFFFFFFFFFFFFFFFFFFFFFF:FFFFFFFFFFFFFFFFFFFFFFFFFFFFFFF:FFFFFFFFFFF:FFFFFFFFFFFFFFFFFFFFFFFFFFFFFFFFFFFFFFFFF:FFFFFFFFFFFFFFFFFF:FFFF:FFFFFFFFFFFFFFFFFFFFFFFFFFFFFFF:FFFFFFF:FFFFFFFFFFFF:FFFF:F:FFFFFFFFF:FFFFFFFFFFFFF:FFFFFFFFFF:
@A00920:152:HGHKKDRXX:2:2102:6271:4178 1:N:0:AGGAGTGG+CTAATCGA
ACTCCTACGGGAGGCAGCAGTGGGGAATCTTGCGCAATGGCCGAAAGGCTGACGCAGCGACGCCGCGTGGGGGATGAAGGCCTTCGGGTTGTAAACCCCTGTTGCCCGGGACGAACAACACCATTCGTGGTGTCTGACGGTACCGGGTGAGGAAGCACCGGCTAACTCTGTGCCAGCAGCCGCGGTAATACAGAGGGTGCGAGCGTTGTCCGGAATCACTGGGCGTAAAGGGCGCGTAGGCGGTCTGCTA
+
,FFFFFFFFFFFFFFFFFFFFFFFFFFFFFFFFFFFFFFFFFFFFFFFFFFFFFFFFF:FFFFFFFFFFFFFFFFFF,FFFFFFFFFFFFF:FFFFFF:,:FFFFFFFFFFFF,:F,FFFFFF,FFFFFFFFFFFFFFFF:FFFFF:F:FFFF,FFFFFFFFFFFFFFFF::FFFF::FFF:FFFF,FF:FFF:FFF:F:F::::FFF:FFFFF,:FFFFFFFFFFF:FFF:F::FFFF:F,F::::,F:
@A00920:152:HGHKKDRXX:2:2102:16866:4304 1:N:0:AGGAGTGG+CTAATCGA
ACTCCTACGGGAGGCAGCAGTGGGGGATATTGCACAATGGGGGAAACCCTGATGCAGCGACGCCGCGTGGAGGAAGAAGGTTTTCGGATTGTAAACACCTGTCGTTAGGGACGATAATGACGGTACCTAACAAGAAAGCACCGGCTAACTACGTGCCAGCAGCCGCGGTAAAACGTAGGGTGCAAGCGTTGTACGGATTTACTGGGTGTAAAGGGAGCGTAGACGGTGTGGCAAGTCTGATGTGAAAGGC
+
FFFFFFFFFFFFFFFFFFFFFFFFF:FFFFFFFFFFFFFFF:F,FFFFFFF:F:FF:F:F,FFF::FFFF::FF,:,FFF:FFFFFF,FFFFFFF,,:FFFFF,,FF,,F,F,FFFF,FFFFFFFFF,F:FFF,FFFFF,FF:FFFFFF:FFFF:FF,FFF:FFFFFFFFFFFFF,FFFFFFFFF:FFFF,F,FFFFFFFFFFFFFF:FFFF,FFFFFFFF,FFFFFFFFFFF,FFFFFFFFFFFFFFFF
@A00920:152:HGHKKDRXX:2:2102:20121:4429 1:N:0:AGGAGTGG+CTAATCGA
ACTCCTACGGGAGGCAGCAGTGGGGAATCTTGCGCAATGGCCGAAAGGCTGACGCAGCGACGCCGCGTGCGGGAGGAAGCCCTTCGGGGTGTAAACCGCTGTCAGAGGGGACGAAAGCCAGGGGGAGGAAATGCCTTTCTGGGATGACGGTACCCTCAGAGGAAGCACCGGCTAACTCCGTGCCAGCAGCCGCGGTAATACGGAGGGTGCGAGCGGTGTTCGGAATTATTGGGCGTAAAGCGCACGTAGG
+
FF:FF,FFFFFFFFFFFFFFFFFFFFFFFFFFFFFFFFFFFF:F:FFF:F:F:FFFFFFFF::FFFFFFFFFFFFF:,FFFF,FFFFFFFF,FFFFFF::FFFFFFFFFFFFFFFFFFFFFFF:FFFFF,F:FFFFFFFFFFFFFFFFFFFFF,FF:FFFFFFFF:FFFFF:F:FF:FFFFF:FF:FF:::FFFFF:FF:FF,FFFFFFF:FFFF,:FFFFFF:,FF,F,,:FFFFF:F:::F:F::FF:
@A00920:152:HGHKKDRXX:2:2102:22905:4523 1:N:0:AGGAGTGG+CTAATCGA
ACTCCTACGGGAGGCAGCAGTAAGGAATATTGCACAATGGACGCAAGTCTGATGCAGCAACGCCGCGTGCCCGAGGACGGCCTTCGGGTTGTAAAGGGCTTTTCTGGCTGAAGAGGCAGGACGGTAGGCCAGGAATAAGCGTCGGCTAACTACGTGCCAGCAGCCGCGGTAAAACGTAGGACGCGAGCGTTATCCGGATTTACTGGGCGTAAAGCGCGGGCAGGCGGTGGTCCAAGTCGGACGTGAAAGC
+
:FFFFFFFFFFFFFFFF:FFFFFFFFFFFFFFFFFFFFFFFFFFFFFFFFFFFFFFFFFFFF:FFFFFFFFFF:FFFFFFFFFFFFFFFFFFFFFFFFFFFFFFFFFFFFF:FFFFFFFFFFFFFFFFFFFFFFFFFFFFFFFFFFFFFFFFF:FFFFFF:FFFFFFFFFFFFFFFFFF:FFFFFFFFFFFFFFFFFF:FFFFFFFFFFFFFFFFFFFFFF:FFFF:FFFFFFFFFFFFFFFFFFFFFFF
@A00920:152:HGHKKDRXX:2:2102:1895:5087 1:N:0:AGGAGTGG+CTAATCGA
ACTCCTACGGGAGGCAGCAGTAGGGAATATTGGGCAATGGACGCAAGCCTGAACCAGCAACGCCGCGTGGCGGAAGAAGGACTTCCGATAGTAAACTCCTGTAAGGCGGTAAGAACCCAGCGGGGTAAATAAGCCCGTAGCTTGACGGTAGTGCAATACAAAGCCACGGCTAACTCCGTGCCAGCAGCCGCGGTAATACGTCCGGGGCGAGCGGGATTCGGAATGATTGGGCGGAAAGGGAGCGTAGGAG
+
:FFFF,FFFFFFFFF:FFFFF,,FFFF:FFFFFFFFFFF:,FFFFFFFFFFF,F,FFF:F:FFFFFFFF,,:FF,FFFFF,F,:,,F,F,,:FFF,,F::FF,F,:F,FF,F,:F,:,,FF,F:,F,::FFF,F,,,,,FF,:FF,,::F,F,F,F,:,,,,F:F,,,FF,FF,:FF,F,F:,FF,FF,,:F,,,,F,FFF,,,,F:FFFFF,:,:,FF,:F:,,F:FF,,,,,,F,,,,,:FF,,,:,F
@A00920:152:HGHKKDRXX:2:2102:30147:5165 1:N:0:AGGAGTGG+CTAATCGA
ACTCCTACGGGAGGCAGCAGTGGGGAATATTGGACAATGGGCGCAAGCCTGATCCAGCCACGCCGCGTGAGTGATGAAGGCCTTCGGGTCGTAAAGCTCTGTGGGGAGGGACGAACCGCCGGATGTGCAAAGCATCCGGCATGACGGTACCTCCTTAGCAAGCACCGGCTAACTTCGTGACAGCAGCCGCGGTAATACGAAGGGTGCAAACGTTGATCTGACTTATTGGGCGAAAATAGCACGTAGGCGG
+
F,FFFF,F,FF:::F,F:::FFF,FFF,FFF:F,FFFF,FF:F,:FF:F,FFF:FF:F,:FFFFFFF:,FFFFFFFFFF,:FFFFFFFFF:FF:,FF::::FFF:FF:,FFFFFF:FF:FFFFF:F::F,FFFFFF,:F:F,,FFF,FFFFF:FFF:FF,,,FFF:FFFF,,FFF,,,F,FFF:FFFFFF,FFF,:FFFFFF,FFFFF,,FFFF::FF,F,:F:FFF,,FFF,FFF,,:F:FF,FF,FF,
@A00920:152:HGHKKDRXX:2:2102:13847:6277 1:N:0:AGGAGTGG+CTAATCGA
ACTCCTACGGGAGGCAGCAGTAAGGGATCTTGCGACAATGGGCGAAAGCCTGACGCAGCAACGCCGCGTGCGGGATGACGGCCTTCGGGTTGTAAACCGCTTTTCGGGGGGAAGAGGAAGGACGGTACCCCCGGAAGAAGTCTCGGCTAACTACGTGCCAGCAGCCGCGGTAAAACGTAGGAGGCGAGCGTTATCCGGATTTACTGGGTGTAAAGCGCGTGTAGGCGGTCCTGCAAGTGGCGCGTGAAAG
+
FFFFFFFFFFFFFFFFF:FFFFFFFFFFF:FFFFFFFFFFFFFFFFFFFFFF:FFFFF:FFFFFFFFFFFFFFFFFFFFFFFFFFFFFFFFFFFFFFFF:FFFFF:FFFFFFFFFFFF:FFFFFFFFFF:FFFFFFFFFFFFFFFFFFFFFFF::FF:::FFFF:FFFFFFFFF:F:FFF::FFFFFFFFFFFFFF:FFFFFF:F:FFFFF,FFF,F,F:F:,FF:FFFFFFFF:,F,,F:FFFFFFF:F
@A00920:152:HGHKKDRXX:2:2102:16721:6402 1:N:0:AGGAGTGG+CTAATCGA
ACTCCTACGGGAGGCAGCAGTAGGGAATCTTCCGCAATGGACGAAAGTCTGACCGAGCAACGCCGCGTGAGAGATGAAGGATTTCGGATCGTAAAGCTCTGTAGACAGGGAAGAACAGCCTCGTGTTAAATGAACGTGGTGAGACGGTCAATCAGAAGAAAGCCCCGGCTATCTCCGTGCCAGCAGCCGCGGTAATAAGTAGGGGGCAAGAGGTGTCAGGAATTATTGTGCTTAAAGGGATCCTATACGC
+
FFF,FFFFFFFF:FFFFFFF:,FFFF:FFFFF,:FFFFFFFFFFFF:,FFFFFF,FFF,FFFFF:FFFF:F:FFFFF:FF:,FFF:F,FFFFFFFF:FFFFF,::FF,FFF:F:,F,F:F,FFF,::FFF,F:F,,,,,FF:,FF,,FF,,F,FFFF:FF,F:FFFF:FFF,,:::,,FFFF,,FFF,:FF,,F:F:F,F:F,FFFFFF,,F,,FF,,F,F,F,FF,FF,,,FF:,,,F,::::,F,F:F
@A00920:152:HGHKKDRXX:2:2102:1199:6417 1:N:0:AGGAGTGG+CTAATCGA
ACTCCTACGGGAGGCAGCAGTGGAGAATCTTGCACAATGGGCGCAAGCCTGATGCAGCCACGCCGCGTGAGGGAAGACGGCCTTCGGGTTGTAAACCTCTTTCAGGAGGGAAGAAGCGAGAGTGACGGTACCTCCAGAAGAAGCCCCGGCCAACTACGTGCCAGCAGCCGCGGTAATACGTAGGGGGCGAGCGTTGTCCGGAATAATTGGGCGTAAAGCGCGTGTAGGCGGCCCGTTAAGTCGCTTGTGA
+
FFFFFFFFFFFFFFF:FFFFFF,FFFFF::FF:FFFFFFF,FFF,FF:FFFFF,FFFFFFFF:FFFFFFFFFF:FFFFFFFF:FFFFFFFFF,FFFF:F:FF:FFFFFFF,FFF,FFF,FFF:FFFFFF,FF,FFFFFF:,FF:FFFFFFFFFFFFFF:F,FFFF:,,F,F:FFFF,FFFFFFFF:FFFFFFF,FFFF:::F::,FFFFF:FF:,FF::FF:,F,FFF:,FF:FF:FFFFFFF,,,F,FF
@A00920:152:HGHKKDRXX:2:2102:17264:6684 1:N:0:AGGAGTGG+CTAATCGA
ACTCCTACGGGAGGCAGCAGTGGGGAATATTGGACAATGGGGGCAACCCTGATCCAGCGACGCCGCGTGTGTGAAGAAGGCCTGCGGGTTGTAAAGCACTTTTAGTGGGGATGAAAAGCCGAAGGCTAATACCTTTCGGTCTTGACCTAACCCAAAGAAAAAGCACCGGCTAACTCTGTGCCAGCAGCCGCGGTAATACAGAGGGGGCAAGCGTTATTCGGAATTATTGGGCGTAAAGGGCGCGTAGGCG
+
F,,FF,FF:,:F,FFFF:F:FFF:FFFFFFFFF:FFFF,,FFFFFFFFFFFFFFFFFFFF::FF:FF:FFFF,FFF::,,:FFF,F,F:FF:FFF:FFFFFFF:,FF,F:FFFFF:F,FFFFF::FFFFFFFF,FFFFF:FFFFFFFFFFFFFF:FF:FFF,FFFF,F,F:FFFFFF,FFF:F,FFFFFFFFFFFF,F,FFFF:FFFFF:FFF:FFFF,FFFFFFF:F:F,FFFFFFF::FFFFFFFFFF
@A00920:152:HGHKKDRXX:2:2102:23909:6762 1:N:0:AGGAGTGG+CTAATCGA
ACTCCTACGGGAGGCAGCAGTAACGAATATTCCGCAATGCGCGAAAGCGTGACGGAGCAATGCCGCGTGTAGGATGAAGCCCCTCGGGGTGTAAACTACTGTCAGGGGTTAGGAACACAATGACCATCCCCAAAGGAAGGGCCGGCTAACTTCGTGCCAGCAGCCGCGGTAATACGAAGGGCCCGAGCGTTATTCGGAATCACTGGGCTTAAAGCGTACGTAGGCTGACATGCAGGCATCTTGTGACATC
+
F:F:FFFFFFFFFFFFFFFFFFFFFF:FFFFFFFF:FFFFFFFFFFFFFFF::FFFFFF,FFFFFFFFFFFFFFFFFFFFFFF:FFFFFFFFF,FFFFFFFFFFFFFFF,FFFF,:FFFFFFF:FFF,FFFFFFF:FFFFFFFFFFFFFFF:FFFFFFFFF:FFFFFFFF:FFF:FFFFFFFFFFFFFFFFFFFF:FFFFFFFFFFFFFFFFFF,FFFFFFFFFFFFF:FF::FFFFF:FFFFFF,,F:F
@A00920:152:HGHKKDRXX:2:2102:8305:6981 1:N:0:AGGAGTGG+CTAATCGA
ACTCCTACGGGAGGCAGCAGTGGGGAATATTGGGCAATGGGCGCAAGCCTGACCCAGCGACGCCGCGTGCGGGAGGACGCCTTTCGGGGTGTAAACCGCTGTCAGAGGGGACGAACGGCCCGGGTGGGAATACTGCCCGGGATTGACGGTACCCTCAAAGGAAGCGCCGGCTAACTCCGTGCCAGCAGCCGCGGTAATACGGAGGGCGCGAGCGTTGTTCGGAATCACTGGGCGTAAAGCGCGCGCAGGC
+
:FFFFFFFFFFFFFFFFF:FFFFFFFFFFFFFFFFFFFFFFFFFFFFFFFFFFFFFFFFFFFFFFFFFFFFFFFFFFFFFFFFFFFFFFFFFFFFFFFFFFFFFFFFFFFFFFF:FFFFFFFFFFFF:::FFFFFFFFFFFFFFFFFFFFFFFFFFF:FFFF,F:FFFFFFFFFFFFFFFFFFF:FFFFFF:FFFFFFFFFFFFFFFF:FFFFFFFFFFFFFFFFFFFFF:FFFFF,FF:F:F:FFFFFF
@A00920:152:HGHKKDRXX:2:2102:6108:7560 1:N:0:AGGAGTGG+CTAATCGA
ACTCCTACGGGAGGCAGCAGTGGGGAATATTGCGCAATGGACGAAAGTCTGACGCAGCGACGCCGCGTGCGGGAGGAAGCACTTCGGGGTGTAAACCGCTGTAACCCGGGACGAATGCTCACATTCGTAAAACTCGGCTGTTCAGTGTGACGAATCTCAGGAATAGACTGTGAAAGCAGACCCGGAAAACCCGTTAACGCGAGCGTAGGCAGGAATCACAGGAATAACTGGGCGAGTAGGTCGCGGCGTA
+
:FFF:F:FFFFFFFFFFFFFFFFF:FFF,FFF,FFFFFFF,FFFFFFFFFFFF,FFFFFFFFFFFFFFFFFFFFFFFFFF,FFFFFFFFFFFF::FFFFFFFF,,,,FFFFFFFFFFFF,F,F,,,F,,,:F,:,,,,,F:,:F:,:,F,,,,FFF:,:FF,,,,,:F,F,,::F,F:FFF:F,F,FF:::,F,F,,F,:F:,FF,,F,,,F,,,FF,:FFF,,F,F:,F:FFF,,,FFFF,FF:,FF,,
@A00920:152:HGHKKDRXX:2:2102:3332:9330 1:N:0:AGGAGTGG+CTAATCGA
ACTCCTACGGGAGGCAGCAGTGGGGAATCTTGCGCAATGGCCGAAAGGCTGACGCAGCGACGCCGCGTGTGGGATGACGGCCTTCGGGTTGTAAACCCCTGTTGCCCGGGACGAACACACGGTTGCGACCGTGCTGACGGTACCGGGTGAGGAAGCACCGGCTAACTCCGTGCCAGCAGCCGCGGTAATACGGAGGGTGCGAGCGTTGTCCGGAATCACTGGGCGTAAAGGGCGCGTAGGCGGTGGGGTA
+
,F,FFFFF:FFFF:FFFFF:,FFFFF:FFF,FFFFF:FF,FFFFFFFFFFFFFFFFFF,FFFFFFFFFFFFF:FF,:FFF:F:FFFFF:FFFFF:F:,,,F:,FFF,FFFFFFFFF:FFFFF:FFFFFF:F:FF:F:FFFFF,FFFF:FFFF:FFF,FF:,FF,FFFFF:FFFF,FFFFFFFFF:F,FFFF:F,FFF:FFFFFFF:F,FF:FFFFFFFF:F:FFF:,:FF::F,FF::FFFF:FFFFF,F
@A00920:152:HGHKKDRXX:2:2102:10592:9533 1:N:0:AGGAGTGG+CTAATCGA
ACTCCTACGGGAGGCAGCAGTGGGGAATATTGGGCAATGGGCGCAAGCCTGACCCAGCGACGCCGCGTGCGGGATGACGCTTCTCGGAGTGTAAACCGCTGTCAGAGGGGACGAACGGCCGGAGTGGGAATACTGCTCCGGATTGACGGTACCCTCAAAGGAAGCGCCGGCTAACTCCGTGCCAGCAGCCGCGGTAATACGGAGGGCGCAAGCGTTGTTCGGACTCACTGGGCGTAAAGCGCGCGCAGGC
+
,FFFFFFF:FFFFFFFFF,FFFFFFF,FFFFFFFFFF:FFFFFFFFFFFFFFF,FF:FFFFFFFFFFFFFF:FFFFFFFFFF,FFFFFFFFFFFFFFFFFFFFFFFFFFFFFFFFFFFFFFFFFFF:FF:FFFF:FFFFFFFFFFF:FFFFFFFFFFFFFFFFFFFFFFFFFFFFFFF::FFFFFFFFFFFFFFFFFFFFFFF::FFFFF::FFF,FFFFFF,,FFFFFF,F:FFF:FFFFF,:FFFFFF
@A00920:152:HGHKKDRXX:2:2102:27001:9674 1:N:0:AGGAGTGG+CTAATCGA
ACTCCTACGGGAGGCAGCAGTGGGGAATCTTGCGCAATGGACGAAAGTCTGACGCAGCCACGCCGCGTGAGTGAAGAAGGCCTTCGGGTTGTAAAGCTCTGTCACCTGGGACGAAAAACCAGTCGGTTAAAAGCCGATTGGTCTGACGGTACCAGGGGAGGAAGCTCCGGCTAACTCCGTGCCAGCAGCCGCGGTAATACGGGGGGAGCCAGCGTTGTTCGGAATCACTGGGCGGAAAGGGCGCGTAGGC
+
FFFFFFFFFFFFFFFFFFFFFFFFFFFF,FFFFFFFFFFFFFFFFFF:FFFFF,FFFF:FFFFFFFFFFFFFFFFFFFF,FFFFFFFFFFFFFFFFFFF,FF,F:F:FFFFFFFFFFFF,FFFFFFFFFF,FFFFFFFFFF:FF::F:FF::::,FF,:FFFF:FFFFFFFFFF:FFFF:FFFFFF,:F:F,FFF:FF:,FFFFFFFFF,FFFFFFFFFFFFFFFFFF,FF:FF,FF:FFFFF:FF,FF:
@A00920:152:HGHKKDRXX:2:2102:27796:9987 1:N:0:AGGAGTGG+CTAATCGA
ACTCCTACGGGAGGCAGCAGTGGGGAATATTGCGCAATGGGCGAAAGCCTGACGCAGCGACGCCGCGTGCGGGATGACGGCCTTCGGGTTGTAAACCGCTGTCGGGAGGGACGAATTCATGACGGTACCTCCAAAGGAAGCACCGGCTAACTCTGTGCCAGCAGCCGCGGTAATACGTAGGGTGCAAGCGTTATCCGGAATTATTGGGCGTAAAGAGCTCGTAGGCGGTTTGTCGCGTCTGCTGTGAAAA
+
FFFFFFFFFFFFFFFFFFFFFFFFFFFF:FFFFFFF:FFFFFFFFFFFFFFFFFFFFFFFFFFFFFFFFFFFFFFF:FFFFF:FFFFF,FFFFFFFF:FFFFFFFFFFFF:FFFFFFFFFFFFFFF,FFFFFF,:FFFFF:FFFFFFF:FFFFFFFFFFFFFFFFFFFFFFFFF:FFFFFFFF:FFFFFFF:FFFFFFF,FFFFFFFFF,:FFFF:FFFFFFFF,FFFF:FF:FFFFF:FFFFFFFFFFF
@A00920:152:HGHKKDRXX:2:2102:5086:11428 1:N:0:AGGAGTGG+CTAATCGA
ACTCCTACGGGAGGCAGCAGTAAGGGATCTTGCGACAATGGGCGAAAGCCTGACGCAGCAACGCCGCGTGCGGGATGACGGCCTTCGGGTTGTAAACCGCTTTTCGGGGGGAAGAGGAAGGACGGTACCCCCGGAAGAAGTCTCGGCTAACTACGTGCCAGCAGCCGCGGTAAAACGTAGGAGGCGAGCGTTATCCGGATTTACTGGGTGTAAAGCGCGTGTAGGCGGTCCTCCAAGTGGCGAGTGAAAG
+
FFFFFFFFFFFFFFFFFFFFFFFFFFFFFFFFF:FFFFFFFFFFFFFFFFFF:FFFFFFFFFFFFFFFFFFFFFFFFFFFF:FFFFFFFFFFFFFFFFFFFFFFFFFFFFF:FF:FFFFFFFF,FF,FFFFFFFF:FFFFFFFFFFFFFFFFFFFFFFFFFF,FFFFFFF,FFFF:FFFFFFF,FFFFFFFFF,FFFFFFFFFFFF:FFFFFF:FFFFFFFF,FFFFFFFFF,FFFFF:F:F,FFFFFF:
@A00920:152:HGHKKDRXX:2:2102:22589:11741 1:N:0:AGGAGTGG+CTAATCGA
ACTCCTACGGGAGGCAGCAGTAAGGAATATTGGACAATGGCCGCAAGGCTGATCCAGCCATCCAGCGTGCAGGAAGAAGGCCCTATGGGTTGTAAACTGCTTTTGTCAGGGAATAAACCTGTGGATTTACTCCGCAGCTGAAGGTACCTGAAGAATAAGCACCGGCTAACTCCGTGCCAGCAGCCGCGGTAATACAGAGGGTGCGAGCGTTGTCCGGAATCACTGGGCGTAAAGGGCGCGTAGGCGGCCC
+
FFFFFFFFFFFFFFFFFFFFFFFFFFFFFFFFFFFFFFFFFFFFFFFFFFFFFFFFFFF::FFFFFFFFFFFFFFFFFFFFFFFFFFFFF:FFFFFFF,FFFF:FFFFFFFFFFFFFFFFFFFFFFFFFFFFFFFFFFFFF:FFFFFFFFFFFFFFFFFF:FFFFFFFFFFFFFFFFFFFFFFFFFFFFFFFF:FFFFF:FFF:FFFFFFFF:FFFFFF:F:FFFFFFF:FF:FFFFFFFFFF:FFFF:F
@A00920:152:HGHKKDRXX:2:2102:28266:12148 1:N:0:AGGAGTGG+CTAATCGA
ACTCCTACGGGAGGCAGCAGTCGAGAATCTTTCACAATGGGCGAAAGCCTGATGGAGCGACGCCGCGTGGGGGATGAAGGGCTTCGGCTTGTAAACCCCTGTCATTTGCGAACAAAGGCGCCAGCCTAATACGTTGTCGTCTGATAGTAGCAGAAGAGGAAGGGACGGCTAACTCTGTGCCAGCAGCCGCGGTAATACAGAGGTCCCAAGCGTTGTTCGGATTCACTGGGCGTAAAGGGTGCGCAGGCGG
+
FFFFFFFFFFFFFFFFFFFFFFFFFFFFFFFFFFFFFFFFFFFFFFFFFFFFFFFFFFF:FFFFFFFFFFFFFFFFFFFFFFFFFFFFFFFFFFFFFFFFFFFFFFFFFFFFFFFFFFFFFFFFFFFFFFFFFFFFFFFFFFFFFFFFFFFFFFFFFFFFFFFFFFFFFFFFFFFFFFFFFFFFFFFFFFFFFF:FFFFFFFF:FFFFFFFFFFFFFFFFFFFFFFFFFFFFFFFFFFFFFFFFF:FFFF
@A00920:152:HGHKKDRXX:2:2102:7392:12226 1:N:0:AGGAGTGG+CTAATCGA
ACTCCTACGGGAGGCAGCAGTAAGGAATATTGCACAATGGGCGCAAGCCTGATGCAGCAACGCCGCGTGCCCGAGGACGGCCTTCGGGTTGTAAAGGGCTTTTCTGGCTGACGAGGAAGGACGGTAGGCCAGGAATAAGCGTCGGCTAACTACGTGCCAGCAGCCGCGGTAAAACGTAGGACGCGAGCGTTATCCGGATTTACTGGGCGTAAAGCGCGGGCAGGCGGTGGTCCAAGTCGGACGTGAAAGC
+
FFFFFFFFFFFFFFFFFFFFFF:FFFFFFFFFFFFFFFFFFFFFFFFFFFFFFFFFFFFFFFFF:FFFFFFFFFFF:FFFFFFFFFFFFFFFF:FFFFFFFFFFFFFFFFFFFFFFF:FFFFFFFFFFFFF::FFFFF,FFFFFFFFF:FFFFFFFFFFF:FFFFFF:FF:FFFFFFFFFFFFFFFFFFFFFFFFFFFFFFFFFFFFFFFF,FFFFFFFFF:FFFFFFF:FFF:FFFFFFFFFFFFFFFF
@A00920:152:HGHKKDRXX:2:2102:22345:12289 1:N:0:AGGAGTGG+CTAATCGA
ACTCCTACGGGAGGCAGCAGTCGAGAATAATTCACAATGGGGGCAACCCTGATGGTGCAACGCCGCGTGGAGGATGACGGTCTTCGGATTGTAAACTCCTGTCATCCGGGAGTAAGACCTGGTCGTTAATAGCGAACAGGGTTGATAGTACCGGAAGAGGAAGGGACGGCTAACTTCGTGCCAGCAGCCGCGGTAATACGAAGGTCCCGAGCGTTGTTCGGATTTACTGGGCGTAAAGGGCGCGTAGGCG
+
:FFFFFFFFFFFFFFFFFFFFFFFFFFFFFFFFFFFFFFFFFFFFFFFFFFFFFFFFFFFFFFFFFFFFFFFFFFFFFFF:FFFFFFFFFFFFFFFFFFFFFFFFFFFFFFFFFFFFFFFFFFFFFFFFFFFFFF,FFFFFFFFFFFFFFFFFFFFFFFFFFFFFFFFFFFFFFFFFFFFFFFFFFFFFFFFFFFFFFFFFFFFFFFFFFFFFFFFFFFFF::FFFFFFF:FFFFFFFFFFFFFFF,FFF
@A00920:152:HGHKKDRXX:2:2102:23963:12524 1:N:0:AGGAGTGG+CTAATCGA
ACTCCTACGGGAGGCAGCAGTGGGGAATATTGGACAATGGGCGCAAGCCTGATCCAGCCATGCCGCGTGTGTGAAGAAGGCCTTCGGGTTGTAAAGCACTTTTGTCCGGAAAGAAAAGCATTCGGCTAATAACCGGGTGTTATGACGGTACCGGAAGAATAAGCACCGGCTAACTTCGTGCCAGCAGCCGCGGTAATACGAAGGGTGCAAGCGTTAATCGGAATTACTGGGCGTAAAGCGTGCGTAGGTG
+
FFFFFFFFFFFFFFFFFFFFFFFFFFFFFFFF,FFFFFFFFFFFFFFFFFFFFFFFFFFFFFFFFFFFFFFFFFFFFFFFFFFFFFFF,FFFFFFF,FFFFF:FFF:FF:FFFFFFFFFFFFF:FFFFF:FFFFFFFF:FFFFFFFFFFFFFFFF:FF,FFFFFFFFFFFFFFFFF:FFFFFF:FF:FFFFF:FFF:FFF,FFFFFFFFFFFFFF,,FFFFFFFFFFFFFFFFFFFFFFFFFFF,FFFFF
@A00920:152:HGHKKDRXX:2:2102:22417:12571 1:N:0:AGGAGTGG+CTAATCGA
ACTCCTACGGGAGGCAGCAGTGGGGAATCTTGCGCAATGGGCGAAAGCCTGACGCAGCAACGCCGCGTGCGGGATGAAGGCCTTCGGGTTGTAAACCGCTTACAGTGGGGACGAACCAATACGGTACCCACAGAAGAAGCCCCGGCCAACTACGTGCCAGCAGCCGCGGTAACACGTAGGGGGCAAGCGGTGTCCGGATTTATTGGGCGTAAAGCGCGCGCAGGTGGTTTCTTAAGTCTGATTTGAAAGC
+
F::::,,,,,:FF,::,:FFFF,,:FFF:F::,FFFFFFFFF,FF,,F,:,FFFFF:FF,F,:F,,,FFFFF,:::FFF:F,F::,FF,F::F:FFFF:F:,FF,:FFF,F:FFFF:FF,FF:F,FF:FFFFFFF,FFF,,FF:F::FFF,FFF::FFFFFF:FF:F,FF:FFF::F,,F,FFFF,,F,,FF:F,F:,FFFF:F::FFFFFFFF:FFFFF:FFFFF:FF,F:F,FF:FF,F,,F:FFF,F
@A00920:152:HGHKKDRXX:2:2102:5104:13244 1:N:0:AGGAGTGG+CTAATCGA
ACTCCTACGGGAGGCAGCAGTGGGGAATTTTACGCAATGGGCGAAAGCCTGACGTAGCGACACCGCGTGAGCGAAGAAGCCTTTTGGGGTGTAAAGCTCTGTCAGCAGGGACGAAAAAAATGAAGGTACCTGCAGAGGAAGCAGCGGCTAACTACGTGCCAGCAGCCGCGGTACGACGTAGGATGCACGCGTTGTCCGTATGTATTGGGAGTGCTGAGTTCGTAGGGGGTTTGTTAAGTCTGATGTTAAA
+
FFFFFFFFFFFFFFFFFFFFFFFFF:FFFFFFF:FFFFFFFFFFFFFFFFFF,F:FFFFF:,FFFFFFFFF:FFFFFFF::,FFFFFFFFFFFFFFFFFFFFFFFFFFFFFFFF,FF:FF:,:,:F,F:,:F,:FFFF:FFFF,F,:F,FFFFFFF,FFFFFFF:FFF,:,FFFF::::,:F:F,,,,,,:FF::,F:,F::F,,:,F:,:F,,,:,,,FFFFFFF,FF::FFFF,FFFFFF,F:,FFF,
@A00920:152:HGHKKDRXX:2:2102:26784:13557 1:N:0:AGGAGTGG+CTAATCGA
ACTCCTACGGGAGGCAGCAGTTGGGAATCTTGGACAATGGGGGAAACCCTGATCCAGCCATGCCGCGTGAGTGATGAAGGCCTTCGGGTTGTAAAACTCTTTCGACGGGGACGATAATGACGGTACCCGTAGAAGAAGCTCCGGCTAACTTCGAGCAAGCAGCCGCGGTAATACGAAGTGGGCTAGCGTTGTTCGGAATTACTGGTCGTAAAGCTCGAGCAGGCGGTCTTCCAAGTCAGTGGTGAAAGCC
+
FFF:FFFFFFFFFFFFFFFFFFFFFFFF:FFFFFFFFFFFFFFF:FFFFFFFFFFFFFFFFFFFFFFFFFFFFFFFFFFFFFFFFFFFF,FFFFF:FFFFFFFFFF:FFFFFFFF,F:FFF,FFF:F,:FF:FF:FFFF,FF,FFFFFFF:F,,:F,FFFF,FF,FFFF,::FFFFFF,F,F:F:F:F,:,FF,F,F:F,FFFFF,F:,FFFF:,F,,:FF,,FF,FFFFFFFFF,:F,F,,,FFFFFFF
@A00920:152:HGHKKDRXX:2:2102:10113:13714 1:N:0:AGGAGTGG+CTAATCGA
ACTCCTACGGGAGGCAGCAGTGGGGAATTTTGGACAATGGGCGCAAGCCTGATCCAGCCATGCCGCGTGCGGGACGAAGGCCTTCGGGTTGTAAACCGCTTTTGTCAGGGAAGAAACGCTCCGGGCTAATACCTCGGAGTAATGACGGTACCTGAAGAATAAGCACCGGCTAACTACGTGCCAGCAGCCGCGGTAATACGTAGGGTGCCAGCGTTAATCGGAATTACTGGGCGTAAAGCGTGCGCAGGCG
+
FFFFFFF:FFFFFFFFFFFFFFFFFFFF,FF:FFFFF,FFF:FFFFFFFFFFFFF:FFFFFFFFFFFFFFF,FF,F,FFF,FF:FFFFF:FFFFFFF:FFFF:FFF,:FFFFFFFFFFFFFFFFFF:FFFFF:FFFFFFF::F,F:,F,FF:FF:FFF:,,FFF:FF:FFFFFF,FFFFFFFFFFF:FFFFFFF::FFF:F:FFFF:F,FFFFFFF,FF,FFFFFFFFFF:F::F,FFFFFF:FF::FF:
@A00920:152:HGHKKDRXX:2:2102:8241:13792 1:N:0:AGGAGTGG+CTAATCGA
ACTCCTACGGGAGGCAGCAGTAGGGAATATTGGTCAATGGATGCAAGTCTGAACCAGCCATGTCGCGTGCAGGAAGAAGGCCTTCTGGGTTGTAAACTGCTTTTGCCGGGGGATAAAATTCCCATGCGTGGGACATTGAAGGTACCCGGTGAATAAGCCACGGCTAACTACGTGCCAGCAGCCGCGGTAATACGTAGGTGGCAAGCGTTGTCCGGATTCACTGGGTTTAAAGGGTGTGTAGGCGGACTGT
+
FFFFFFFFFFFFFFFFFFFFFFFFFF:FFFFFFFFFFFFFFFFFFFFFFFFFFFFFFFFF:FFFFFFFFFFFF:FFFFFFFFFFFFFFFFFFFF::FFFFFFFFFFFFFFFFFFFFFFFFFFFFFFFFFFFFFFFFFFFFFFFF,F:FFFF:FFFFF:FFFFFFFFFFFFFFFFFFFFFFFFFFFFFFFFFFFFFFF,FFFFFFFFFFF:FFFFFFFFFFFFFFFFFFFFF:::FFFFFFFFFFFFFF:F
@A00920:152:HGHKKDRXX:2:2102:11776:13933 1:N:0:AGGAGTGG+CTAATCGA
ACTCCTACGGGAGGCAGCAGTGGGGAATCTTGCGCAATGGCCGAGAGGCTGACGCAGCGACGCCGCGTGGAGGATGACGCCCCTCGGGGTGTAAACTCCTGTTGCCCGGGACGAACACGTGGTTTCGACCACGCTGACGGTACCGGGTGAGGAAGCACCGGCTAACTCCGTGCCAGCAGCCGCGGTAATACGGAGGGTGCGAGCGTTGTCCGGAATCACTGGGCGTAAAGGGCGCGTAGGCGGTGGGGTA
+
:FF,FFFFFFFFFFFFFF:FFFFFF,FFFFFFFFFFF:FFFFF:FFFFFFFFFFFFFFFFFFFFFFFFFFFFFFFFFFFFFF:FFFF:FF:FFFFFFFFFFFFFFFFFFFFFFF:FFFFFFFFFFFFFFF:FFFFF:FFFF:FFFFFFFFFFF:FFFFFFFFFFFFFFFFFFFFFF:FF:FFFFFFF:FFFFFFF:FFFFFFFFFFFFFFFFFF,FFFFFFFFFF:FF:FFFFFF:FFFFFFFFFFFFFF
@A00920:152:HGHKKDRXX:2:2102:21377:14058 1:N:0:AGGAGTGG+CTAATCGA
ACTCCTACGGGAGGCAGCAGTGGGGAATATTGGACAATGGGCGAAAGCCTGATCCAGCCACGCCGCGTGAGTGATGAAGGCCTTCGGGTCGTAAAGCTCTGTGGGGAGGGACGAACCCTGACTGGTTAATAGCCAGGCAGCTGACGGTACCTCCTTAGCAAGCACCGGCTAACTCCGTGCCAGCAGCCGCGGTAATACGGAGGGTGCAAACGTTGCTCGGAATCACTGGGCGTAAAGCGCGTGTAGGCGG
+
FF:FFFFFFFFFFFFF,FFFFFFFFFFFFFF,:FFF::FFFFFFFFFFFFFFFFFFFFF:FF:FF:FFFF:,FFFF,FFFFFF:,F,FFFFFFFFFFFFFFFFFFFF:FFFFFFFFF::FFF:FFFFFFFF:FFFFFFFFFFFFFFFFFFFFFFFFFFFFF:FFFFFFF,FFFFFFFFFFFFFFFF:FFFF:::F,FF,:F,FF:F:F:::F:,F,:FF,FFF:FFFF,:,FFFFF:FFFFFFFFFFF,F
@A00920:152:HGHKKDRXX:2:2102:12608:14403 1:N:0:AGGAGTGG+CTAATCGA
ACTCCTACGGGAGGCAGCAGTGGGGAATATTGGACAATGGGCGCAAGCCTGATCCAGCAACGCCGCGTGGAGGACGAAGGTCTTCGGATCGTAAACTCCTGTCAGGCGGGACGAAGGCTGCGGGGTAAATAATCCCGTAGCTTGACGGTACTGCCAGAGGAAGCCCCGGCTAACTCCGTGCCAGCAGCCGCGGTAATACGGAGGGGGCGAGCGTTATTCGGAATTATTGGGCGTAAAGGGCGCGTAGGCG
+
FFFFFFFFFFFFFFFFFFFFFFFFFFFFFFFFFFFFFFFFF:FF:FFFFFFFFFF:FFFFFFFFFFFFFFFFFFFFFFFFFFFFFFFFFFFFFFF::FFFFFFFFFFFFF:FFFFFFFFFFFFFFFFFFFFF,FFFFFFFFFFFFFFFFFFFFF::FFFF:,FFF:FF:FF,FFFFFF:FFFFFFFFFFFFF,FF:FFFFFFFFFFFF:,FFFFFFFFFF:FFFF,FFFFFFFFFFFFFFFFFF,FFF:F
@A00920:152:HGHKKDRXX:2:2102:4408:14982 1:N:0:AGGAGTGG+CTAATCGA
ACTCCTACGGGAGGCAGCAGTGGGGAATTTTGCCCAATGAGCGAAAGCTTGAGGCAGCAACTCCGCGTGAGGGACGACGGCCTTAGGGTTGTAAACCTCTTTTCTCAGGGAAGATTCAAGACGGTACCTGAGGAATAAGCGACGGCTAACTACGTGCCAGCAGCCGCGGTAATACGTAGGTCTCAAGCGTTGTCCGGATTTACTGGGCGTAAAGAGCGCGCAGGCGGCTGATCAAGTCCGACGTGAAAGC
+
FF,,FFFFFFFF,F:FFFF:FFF:FFFFFF::FFFF:F:FFFFFFF:FF:FFFFFFFFFFFFFFFFF:,FFFFFFF:FFFFFFFFF:FFFF:FFFFF:FFFFFFF:FFFFFFF,:FFFFFFFFFFFFFFFFFFF:FFFF:FF:FFFFFFFFFFFFF:FFF,FFFFFFFF::FFF::FFFFFF,FFF::FFF::FFF:F:FFFFFFF:FFFFFF,FFFF:FFFFFFFFFFFF,F:FFFFFFF:FFFFF:FF
@A00920:152:HGHKKDRXX:2:2102:28574:15060 1:N:0:AGGAGTGG+CTAATCGA
ACTCCTACGGGAGGCAGCAGTGGGGAATATTGGACAATGGGCGAAAGCCTGATCCAGCCATGCCGCGTGAGTGATGAAGGCCTTAGGGTTGTAAAGCTCTTTCAGTAGGGAAGATAATGACGGTACCTACAGAAGAAGCCCCGGCTAACTTCGTGCCAGCAGCCGCGGTAATACGAAGGGGGCTAGCGTTGTTCGGATTTACTGGGCGTAAAGCGCACGTAGGCGGATCGTTAAGTCGGGGGTGAAATCC
+
FFFFFFFFFFFFFFFFFFFFFFFFFFFFFFFFFFFFFFFFFFFFFF,FFFFFFFFFFFFFFFFFFFFFFF:FFFF:F:FFFFFF:FFFFFFFFFFFFFFFFFFFFFF:F:FFFFFFFF:FF,FFFFFFFFFFFFFFF,FFFFFFFFFFFFF:F:FFFFFFFF:FFFFFFFF::FFFFFFFFFFFF:FFF:FFFFF:FFFFFFFFFF:FFFF:F:FFFF:FFFFFFF:F:,FF::F:F,F:::FF:FFFFF
@A00920:152:HGHKKDRXX:2:2102:21142:15342 1:N:0:AGGAGTGG+CTAATCGA
AATCCTACGGGAGGCAGCAGTGGGGAATTTTGGACAATGGGGGCAACCCTGATCCAGCCATCCCGCGTGTGCGATGAAGGCCTTAGGGTTGTAAAGCACTTTTGGCAGGGAAGAAATAGCGCCGGCAAATACAAGGCGTGACTGACTGAACCTGCAGAATAAGCACCGGCTAACTAAGTGCCAGCAGCCGCGGTAATACGTAGGGTGCAAGCGTTAAACGGAAATACTGGGAGTAAAGGTTGCGCAGGCG
+
F,F,FFF:,,,F,:FFFFF::,F,FFFFF,FFF,FF,:,F,FFF::,F,F,:FF:F,FFF:FF,:FFFFFF,FF,FFF,:FFF,,:F::FF,,FFF,FFFF,FF,FFF::FFFFFF,F::F,FFF::F,::F,,,FFFF:FF,F::,F,FFFF,F::F,,FFF:FFFFF,FFF:F,,F,FF:F::FFFFFF,,,,FF,F:,F::FF,,FFFF:,:FF,::F:F,:FF,,,,,:,,F:FF,F,F,::F,FF
@A00920:152:HGHKKDRXX:2:2102:29044:16939 1:N:0:AGGAGTGG+CTAATCGA
ACTCCTACGGGAGGCAGCAGTGGGGAATATTGCGCAATGGCCGAAAGGCTGACGCAGCGACGCCGCGTGGGGGATGAAGCATTTCGGTGTGTAAACCCCTGTTGCTCGGGACGAACAAGCGATTTCGATCGCTCTGACGGTACCGAGTGAGGAAGCACCGGCTAACTCCGTGCCAGCAGCCGCGGTAATACGGAGGGTGCAAGCGTTGTCCGGAATCACTGGGCGTAAAGGGCGCGTAGGCGGTTTGTTA
+
:FFFFFFFFFFFFFFFFFFFFFFFFF,F,:FFFFFFFFFFFFFFFFFFFFFFFFFFFFFFFFFFFFFFFFFFF:FFF,FFFFFFFFFFFFFFFFFFFFFFFFFFFFFFFFFFFFFFFFFFFFFFFFFFFFFFFFFFFFFFFFFFFFFFFFFFFFFFFFFFFFF:FFF:FFFFFFFFFFFFFFFFFFFFFF:FFFFFFFFFF:FFFFFFFFFFFFFFFFFFFF:FFFFFFFFFFFFFFFFFFFFFFFFFFF
@A00920:152:HGHKKDRXX:2:2102:6225:17127 1:N:0:AGGAGTGG+CTAATCGA
ACTCCTACGGGAGGCAGCAGTAGGGAATATTGGTCAATGGGTGAGAGCCTGAACCAGCCATGCCGCGTGCAGGAAGAAGGCCCTATGGGTTGTAAACTGCTTTTACCAGGGGATAAAACGGTCTTGCGAGACTAAGTGAAGGTACCTGGTGAATAAGCCACGGCTAACTACGTGCCAGCAGCCGCGGTAATACGTAGGTGGCGAGCGTTGTCCGGATTTATTGGGTTTAAAGGGTGCGTAGGCGGCCTTA
+
FFF,FFFFFF:FFFF,FFFFFFFFFFFFFFFFFFFFF,FFFFFFF:FFFFF:FF,:FFFFFF:FFFFFFFFFFFFFFFFFFF,:FF:FFFFFF:FFFFFF:FFFFFFFF:FFFFFFFFFFFFFFFF:FF:F,:FF,FFFFFFFFFFFFFFFFFFFFFFFFFFFFFFFFFFFFFF:FFFFFFFFFFFFFF,FFFFFFF:FFFFFFFFFF:F::FF:F,:FF:FFFFF:FF,,FFFFFFFFFFFF:FF,FFF
@A00920:152:HGHKKDRXX:2:2102:17589:17675 1:N:0:AGGAGTGG+CTAATCGA
ACTCCTACGGGAGGCAGCAGCAAGGAATTTTCCGCAATGGGCGCAAGCCTGACGGAGCAACGCCGCGTGCGGGATGACGCTTTTCGGAGTGTAAACCGCTGTTCGTGGGGACGAAGCACTGACGGTACCCACGGAGGAAGGCCCGGCTAACTACGTGCCAGCAGCCGCGGTAATACGTAGGGGTCGAGCGTTGTCCGGAGTTACTGGGCGTAAAGCGCGTGCAGGTGGCTCATTACGCCCGGCGTGAAAG
+
FFFFFFFF:FFFFFFFFFFFFFFFFFFFFFFFFFFFFFFFFFFFFFFFFFFFFFFFFFFFFFFFFFFFFFFFFFFFFFFFFFFFFFFFFFFFFFFFFFFFFFFFFFFFFFFFFFFF:FFFFFFFFFFFFFFFFFFFFFFFFFFFFFFFFFFFFFFFFFFFF:F:FFFFFFF::FFFFF:FFFFFFFFFFFFFFFFFFFFFFFFFFFFFFFF:FFFFFFFFFFFFFF::FFFFF:F:FFF:FFFFFFFFFF
@A00920:152:HGHKKDRXX:2:2102:8802:17769 1:N:0:AGGAGTGG+CTAATCGA
ACTCCTACGGGAGGCAGCAGTGGGGAATATTGGACAATGGGCGAAAGCCTGATCCAGCAACGCCGCGTGAGGGATGACGGCCTTCGGGTTGTAAACCTCTTTCAGCAGGGACGAAGCGCAAGTGACGGTACCTGCAGAAGAAGCACCGGCCAACTACGTGCCAGCAGCCGCGGTAATACGTAGGGTGCGAGCGTTTTCCGGAATTATTGGGCGTAAAGGGCTCGTAGGCGGTTTGTCGCGTCGGGAGAGA
+
FF,FFFF:FFFFFFFFFFFFFFFFFFFFF,F,FFFFFFFFF:FFFFFFFFFFF::FFFFFFFFF:FFFFFFFFFFFFFFF:FFFFFFFFFFFFF,FFFFFFFFFF:F:FFFFFFFFFFFFFFFFFF:FFFFFFFFF:FFFFFF,FFFFFFFFFFFF:FF:FFFF:FFFFFFF:F,FFFFF,FF:FFFFFFFFFF:,FFFFF::FFF::FFFFFFFF,:,FFF:FFFFFFFFFFF,,FFFFFFF,FFF,:F
@A00920:152:HGHKKDRXX:2:2102:10022:18317 1:N:0:AGGAGTGG+CTAATCGA
ACTCCTACGGGAGGCAGCAGTGGGGAATATTGGACAATGGTGGAAACCCTGATCCAGCCATGCCGCGTGAGTGAAGAAGGCCTTACGGTTGTAAAGCACTTTCAGTGGGGAGAAAGGTCATTCACCTAATACGTGAGTGAATTGATGTTACCCACAGAAGAAGCACCGGCTAACTCATAGCCAGCAGCCTCGGTAATACGGAGGGTGCAAGCGTTAATCGGAATAACTGGGCGTAAAGCGCACGTAGTTG
+
F,FFFFF:,::FFFF:FFF:FFFFFF:FFFFFF:F:FF,F,F,F,FFFFFFFFFFF:,FFF,FFFF,F:F:,:FF,FFFFF,FFF,FFFF:FFFF,FFF,,,:F:FF:FFFFF,F,FF:::FFFFFF::::F:,,FFFFFF::F:F,FFFFF,FFFFFF,:FF,F,,F,,F:FFF:,,,,F,FFFF,FF,FF,,FFFFF:FFFF::F,FFF::F::FFF:,FFF,FFFF::F:FFFFFF,FF,,,FF:,F
@A00920:152:HGHKKDRXX:2:2102:4074:19476 1:N:0:AGGAGTGG+CTAATCGA
ACTCCTACGGGAGGCAGCAGTAAGGAATATTGCACAATGGACGCAAGTCTGATGCAGCAACGCCGCGTGCCCGAGGACGGCCTTCGGGTTGTAAAGGGCTTTTCTGGCTGAAGAGGCAGGACGGTAGGCCAGGAATAAGCGGCGGCTAACTACGTGCCAGCAGCCGCGGTAAAACGTAGGAGGCGAGCGTTATCCGGATTTACTGGGTGTAAAGCGCGTGTCGGCGGTCGTGCAAGTGAGGCGTGAAAGC
+
FFFFFFFFFFFFFFFFF:FFFFFFF,FFFFFFFFFFFFFFFFFFFFFFFFFFFFFFFFFFFFFFFFFFFFFFFFFFF:FFF,F:FFFFFFFF:FFFFFFFFF:FFFFFFF:,FFFF:FFFFFFF:F,,F,,FF:FFFF,FF,FFFFFFFFFFF:FFFFF,FF,FFFF:,,FFFFF,F:FFFFFFFF:FFFFF,FFF,FFFFFFFFFFFFF,FFF:FFF::::FFFF,FFFFFFF:FF:F,FF:FFF:FFF
@A00920:152:HGHKKDRXX:2:2102:16595:20525 1:N:0:AGGAGTGG+CTAATCGA
ACTCCTACGGGAGGCAGCAGTAAGGAATATTGGACAATGGGCGCAAGCCTGATCCAGCCATCCCGCGTGCAGGATGACGGCCCTATGGTTTGTAAACTGCTTTTAGGGGAGAAGAAACCTGTTACTGCGGGAGCAGCTGCCGGTATCCCCTGAATAAGCACCGGCTAACTCCGTGACAGCAGCAGCGGTAATACGGAGGGTGAAAGCGTTATCCGGACTTACTGGGTTTAAAGGGTGCGTAGTCTGAGTA
+
FFFFFFFF:FFFFFFFF:FFF,:FFFFFFFFF,,FFFFFFFFF,FFFFFFFFFFFFF:FFFFFFFFFFFF,:FFFFF:F:FF::F,FF,FF,:FFFFF,,:FFF:FFFFFFFFF,FF,,FF,F,:,FFF,F:,FF:F::,FFFFFFFFF:F,,FFFFFF,FF,F::FF:FF,:FF,FFF,,FF,,:FFFF:,FFFFF,,FFF,:FFFF:FFF:FF,,,FFF,::FFFF:F,,,F,FF:,,,:,:,:,,F,
@A00920:152:HGHKKDRXX:2:2102:19723:20650 1:N:0:AGGAGTGG+CTAATCGA
AATCCTACGGGAGGCAGCAGTGAGGAATATTGGTCAATGGACGGGAGTCTGAACCAGCCAAGTAGCGTGAAGGATGACTGCCCTATGGGTTGTAAACTTCTTTTATACGGGAATAAAGTGGTCCACGTGTGGGTTTTTGTATGTACCGTATGAATAAGGATCGGCTAACTCCGTGCCAGCAGCCGCGGTAATACGGAGGATCCGAGCGTTATCCGGATTTAGTGGGTTTAAAGGGAGCGTAGGTGGATTG
+
,,F::FF:FFFFFFFFFF:FFFFFFFFFFFFFFFFFFFFFFFFFFF:,FFFFFFFFFFFFF:FFFFF,FFFFFFFFFFFFFF::FFFFFFF:FFFFFFFFFFFFFFFFFFFFFFFFF:FFFFFFFFFFFFFF,FF,FFFFFF,:FFFFFFFFFFFFFFFFFF,FFFFFFF:,FFF:FF:F,,::FFFFFF:FF,FFFFFFFFF,,F:F:FFFFFFFF:FFF,FFF::FFFF,F,FFFFFFFFFFFFFFFF
@A00920:152:HGHKKDRXX:2:2102:25491:20932 1:N:0:AGGAGTGG+CTAATCGA
ACTCCTACGGGAGGCAGCAGTCGGGAATTTTGCGCAATGGGCGAAAGCCTGACGCAGCAACGCCGCGTGAGGGATGAAGGCCTTCGGGTTGTAAACCTCTTTTCTCAGGGAAGATTATGACGGTACCTGAGGAATAAGCAACGGCTAACTACGTGCCAGCAGCCGCGGTAATACGTAGGTGGCAAGCGTTGTCCGGATTTATTGGGTTTAAAGGGTGCGTAGGCGGCCTAGTAAGTCAGTGCTGAAATAT
+
FFFFFFFFFFFFFFFFFFFFFFFFFFFF:FFFFFFFFFFFFFFFFF,FFFFFFFFFFF,FFFFFFFF,FFF,FFFFFFF,FFFFFFFF:FFFFFFFFFFFFF:F:FFFF::FFFFFFFFFFFFFFFF,FFFFFFF:FFF,FFFFFFFFFFFFFFFFFFFFFFFFFFFFFFFFFFFFFFF,:FFFFFFF,FFFFFFFFFFFF:FFFFF:F:FFFFFFF:FFFFFFFF:,FF,FFFFF,FFF:F:FFFFF,:
@A00920:152:HGHKKDRXX:2:2102:27661:21934 1:N:0:AGGAGTGG+CTAATCGA
ACTCCTACGGGAGGCAGCAGTAAGGAATATTGCACAATGGGCGCAAGCCTGATGCAGCAACGCCGCGTGCCCGAGGACGGCCTTCGGGTTGTAAAGGGCTTTTCTGGCTGACGAGGAAGGACGGTAGGCCAGGAATAAGCGTCGGCTAACTACGTGCCAGCAGCCGCGGTAAAACGTAGGACGCGAGCGTTATCCGGATTTACTGGGCGTAAAGCGCGGGCAGGCGGTGGTCCAAGTCGGACGTGAAAGC
+
FF:FFFFFFFFFFFFFFFFFFFFFFFFFFFFFFFF:FF:F:FFFFFFFFFFFFFFFFFFFFFFFFFFFFFFFFFFFFFFFFFFFFFFFF:FFF:FFFFFFFFFFFFFFFF:FF:FFFFFFFFFFFF:FFFFFFF,FFFFFFFF,FFFFFFFFFFFFFFFFFFFFFFFFFFF:F:FF:FFFFFFFFFFFFFFFFFFFFFFFFFFFFFFFFFFFFFFFF:FFFFFFFFFFFFFFF::FF:FFFFF:FFFFFF
@A00920:152:HGHKKDRXX:2:2102:18728:22529 1:N:0:AGGAGTGG+CTAATCGA
ACTCCTACGGGAGGCAGCAGTGGGGAATATTGGACAATGGGCGCAAGCCTGATCCAGCAATGCCGCGTGGGTGAAGAAGGCCTTCGGGTTGTAAAGCCCTTTTGTACGGGAAGAAAAGCTGTCGATTAATACTCGGCGGTCATGACGGTACCGTAAGAATAAGCACCGGCTAACTTCGTGCCAGCAGCCGCGGTAATACGAAGGGTGCAAGCGTTAATCGGAATTACTGGGCGTAAAGCGTGCGTAGGTG
+
:FFFFFFFFFFFFFFFFFFFFFFFFFFFFFFFFFFFFFFFFFFFF:FFF:FFFFFFFFFFFFFFFFFFFFFFFFFFFFFFFFFFFFFFFFFFFFFFFFF:FFFFF:FFFFF,FFFFFFFFFFFFFFFFFFFFFFFFFFFFFFFFFFFFFFFFFFFFFFFFFFFFFFFFFFF:FFFFFFFFFFFFFFFFFFFFFFFFFFFFFFFFFFFFF:FFFFFFFFFFFF:FF,FFFFFFFFFFFFFF:FFFFFFF:F
@A00920:152:HGHKKDRXX:2:2102:20790:24377 1:N:0:AGGAGTGG+CTAATCGA
ACTCCTACGGGAGGCAGCAGTAGGGAATATTGGTCAATGGATGCAAGTCTGAACCAGCCATGCCGCGTGCAGGAAGAAGGCCTTCTGGGTTGTAAACTGCTTTTGCCGGGGGATAAAATTCCCATGCGTGGGACATTGAAGGTACCCGGTGAATAAGCCACGGCTAACTACGTGCCAGCAGCCGCGGTAATACGGAGGGTGCAAGCGTTATCCGGATTCACTGGGTTTAAAGGGGGCGGAGGAGGGGAGG
+
FFFFF,FFFFFFFFFFFFFF:FFFFFFFFFF:F,FFFF:FFF:FFF::F:FFFFFFFFFFFFFFFFFFFFFFFF:FFFFFF:FFFFFFFFFFFFFFFFFFFF:FFFFFFFFFFFFFF:FFFFFF,FFFFF:F:F:FF,FFF:FFF,:F:FFFFFFF,,FFFF:FFFFFFFFF::F:FF:FFFF,,F,FFFFFFFFFF,FFF,:FFFFFFFFFFFFFFFFFFFF:F::F:FFF::,,F,,FF:FFF,,FF,
@A00920:152:HGHKKDRXX:2:2102:30879:25661 1:N:0:AGGAGTGG+CTAATCGA
ACTCCTACGGGAGGCAGCAGCAAGGAATTTTCCGCAATGGGCGAAAGCCTGACGGAGCAACGCCGCGTGGGGGATGAAGGCCTTCGGGTCGTAAAGCTCTGTCGGAGGGAACGAATGTTCCCGAGGTTAACAGCCTCGGGATGTGACGGTACCTGCAGAAGAAGCACCGGCCAACTACGTGCCAGCAGCCGCGGTAATACGTAGGGTGCAAGCGTTGTCCGGAATTATTGGGCGTAAAGAGCTCGTAGGC
+
:FFFFFFFFFFFFFFFFFFFFFFFFFFFFFF:FFFFFFFFFFFFFF:FFFFFFFFFFFF,FFFFFFFFFFFFF:FFF:FFFFFFFFFFFFFFFFFFFFFFFFFFFFFFFFFFFF:FFFFF:FFFFFFFFFFFFFFFFFFFFFFFFFFFFFFFFFFFFFFFFFFFFFFFFFFFFFFFFFFFFFFFFFFFFFFFFFF,FFFFFFFFFFFFFF,FFFFFFFFFFFF,:FFFFFFFFFFFFFFFFFF::FFFFF
@A00920:152:HGHKKDRXX:2:2102:30770:25692 1:N:0:AGGAGTGG+CTAATCGA
ACTCCTACGGGAGGCAGCAGTAAGGAATATTGCACAATGGGCGCAAGCCTGATGCAGCAACGCCGCGTGCCCGAGGAAGGCCTTCGGGTTGTAAAGGGCTTTTCTGGCTGAAGAGACAGGACGGTAGGCCAGGAATAAGCGTCGGCTAACTACGTGCCAGCAGCCGCGGTAAAACGTAGGACGCGAGCGTTATCCGGATTTACTGGGCGTAAAGCGCGGGCAGGCGGCGGTTCAAGTCGGACGTGAAGGC
+
FFF,:F:,:F,F:FFFF:FFFFFFF:FFFF:FFF,:F,FFFFFFF,FFF,FFFFF,FFFFF,FFFFF:FFFFF:FF,FFFF,FFFF:FF,F,:,,FFFFFFFFFFFFFF:,FF,FFFFFFFFFFFFFF:F:FFFFF:,FFFFFF:FF:F:FFFFFFFF:FF:FFFFFFFF,,F,FF,FFFFFFFFFFFFFFFF:FFFF:FFFF:FFFFFF,FF:FFFFFFFF:FFFFF,FFF,::FFF,FFFFFF:,,FF
@A00920:152:HGHKKDRXX:2:2102:12183:27164 1:N:0:AGGAGTGG+CTAATCGA
ACTCCTACGGGAGGCAGCAGTGAGGAATATTGGTCAATGGCCGAGAGGCTGAACCAGCCAAGTCGCGTGAAGGAAGAAGGATCTATGGTTTGTAAACTTCTTTTATAGGGGAATAAAGTGGAGGACGTGTCCTTTTTTGTATGTACCCTATGAATAAGCATCGGCTAACTCCGTGCCAGCAGCCGCGGTAATACGGAGGATGCGAGCGTTCTCCGGATTTATTGGGTTTAAAGGGAGCGTAGATGGGTTG
+
FF:FFFFFFFFFFFFFFFFFFFFFFFFFFFFFFFFFFFFFFFFFFFFFFFFFFFFFFFFFFFFFFFFFFFFFFF:FFFFFFFF,FFFFF:FFFFFF:FFF:FFFFFFFFFFFFFFFFFFFFFFFFFFFFFF:F:FFFFFFFFFFFFFFF:FFFFFFFFFFFFFFFFFFFFFFFFFFFFFFFFFFFFFFFFFFFFFFFFFFFFFFFFFFFF:FFFFFF:FFFFFFFF:FFFFFF:FFFFFFFFFFFFFFFF
@A00920:152:HGHKKDRXX:2:2102:13512:28150 1:N:0:AGGAGTGG+CTAATCGA
ACTCCTACGGGAGGCAGCAGTGGGGGATATTGCACAATGGGGGAAACCCTGATGCAGCGACGCCGCGTGGAGGAAGAAGGTTTTCGGATTGTAAACTCCTGTCGTTAGGGACGATAATGACGGTACCTAACAAGAAAGCACCGGCTAACTACGTGCCAGCAGCCGCGGTAAAACGGAGGGTGCAAGCGTTAATCGGAATTACTGGGCGTAAAGCGCACGCAGGCGGTTGATTAAGTCAGATGTGAAATCC
+
FFFFFFFFFFFFFFFFFFFFFFFFFFFF,FFFFFFFFFFFFFFFFFFFFFFFFFFFFFFFFFFFFFFFFF:FFFFFFFFFFFFFFFFF,FFFF:F:FFFFFFFFFFFFFF:FFFFFFFFFFFFFFFFFFFFFFFFFFFFFFFFFF:FFFFFFFFF:FFFFFFF:FFF:FFFFFFFFFFFFFFFF:FFFFFF:FFFFFFFFFFFFFFFFFFF,FFFFF:FF:FFFFFFFFFFFF:FFFFFFFFFFF,FF:F
@A00920:152:HGHKKDRXX:2:2102:8034:28964 1:N:0:AGGAGTGG+CTAATCGA
ACACCTACGGGAGGCAGCAGTGAGGAATATTGGGCAATGGGCGCAAGCCTGACCCAGCAATGCCGCGTGAAGGATGACGCCCCTCGGGGTGTAAACTTCTTTTGTGTGGGAGGAGCAAGGACCGTACCACACGAATCAGTCACGGCTAACTACGTGCCAGCAGCCGCGGTAACACGTAGGGGGCGAGCGTTGTCCGGATTTACTGGGAGTAAAGCGCGGGCAGGCGGTGGTCCAAGTCGGACGTGAAAGC
+
FF,,F,F,FFFFF,FFFFF:F,FF:FF:F::,,:,FFFF,:FFFFFFFFF:FFF:,F:F:FFFF:FF:FFF::FFFFFFFF:FFF:,F::,FFFFFF:F,:,F,F:F:F:FFF,FF:F:FFFFFFFFFF:FFFFF:FFFFFFFF,FF,FF:,FFFFFFF,FFFFFF,FFFFFFFFFFFF,FFF:FFFFFFFF,F:,F:FFFFFF,FF,:F:FF:,:,F::F:FF,::FFFFFFFF::FFFFF,F:FFFFF
@A00920:152:HGHKKDRXX:2:2102:31882:29403 1:N:0:AGGAGTGG+CTAATCGA
ACTCCTACGGGAGGCAGCAGTGAGGAATATTGCTCAATGGGCGCAAGCCTGAAGCAGCTACGCCGCGTGGATGAAGAAGGTTTTCGGACTGTAAAATCCTTTTCTGTGTGACGAGAGTGGACGGTAGCACAGGAATAAGTCTCGGCTAACTACGTGCCAGCAGCCGCGGTAAAACGTAGGAGGCAAGCGTTATCCGGAGTTACTGGGCGTAAAGCGCGTGTAGGTGGATTGGTAAGTTACTTATAAAAGC
+
FFFFFFFFFFFFFFFFFFFFFFFFFFFFFFFFFFFFFFFFFFFFFFFFFF:FFFFFFFFFFFFFFFFFFFFFFFFFFFFFFFFFFFFFFFFFFF:FFFFFFFFFFFFFFFFFFFFFFFFFFFFFFFFFFFFFFFFF:FF:F:FFFFFFFF:FFF:FFFFFFFFFFFFFFFFFF:FFFFFFFFFFFFFFFFFF:FFFFFFFFFFFFFFFFFF:FF:FFFFFFFFFF:F:FFFFFFFFFF:FFFFFF:FFF:
@A00920:152:HGHKKDRXX:2:2102:11550:30483 1:N:0:AGGAGTGG+CTAATCGA
ACTCCTACGGGAGGCAGCAGTCGGGAATTTTGGGCAATGGGCGAAAGCCTGACCCAGCAACGCCGCGTGAAGGATGAAGTATTTCGGTATGTAAACTTCGAAAGAATGGGAAGAAAGCAATGACGGTACCATTTATAAGGTCCGGCTAACTACGTGCCAGCAGCCGCGGTAATACGTAGGGACCAAGCGTTGTTCGGATTTACTGGGCGTAAAGGGCGCGTAGGCGGCAAATCAAGTCATCTGTGAAATC
+
FFFFFFFFFFFFFFF:FFFFFFFFFFFFFFFFFFFFFFFFFFFFFFF:FFFFFFFFFFFFFFFFFFFFFFFFFF:FFFFFF:,FF:FFFFFFFFFFFFFFFF:F:FFFFFF:FFFFFF,FFFFFFFFFFFFFFFFFFFFF:FFFFFFFFFF,,FFF:FF:FFFFF:FFFFFFF:FFFFFFFFFFFFFFFFFFFFFFFFFFFFF:F:FF:FFFFFFFFFFFFF,FFFFFFFFFF:F,FFFFFFF:FFFFFF
@A00920:152:HGHKKDRXX:2:2102:22950:30499 1:N:0:AGGAGTGG+CTAATCGA
ACTCCTACGGGAGGCAGCAGTAGGGAATTGTTCGCAATGGGCGCAAGCCTGACGACGCAACGCCGCGTGGAGGATGAAGACCTTCGGGTCGTAAACTCCTTTCGACCGAGATGAACAACTTCCGACCTAATACGTCGGGAGGCTGACAGTATCGAGGGAAGAAGCCCCGGCTAACTCCGTGCCAGCAGCAGCGGTAATACGGGGGGGGCAAGCGTTGTTCGGAATTACTGGTCGTAAAGGGTTCGTATGA
+
FF:,,FFFF:FF:FFFFFFFFFFF:FF::FFF:,FFFFFFFFFFFFFFFFFF,:FFFFFFFFFFF,FFF:::FF,FF:,::,FFFF:FFFFFFFFF,FF:FF:FFF,FFFF,FF::F,FF:F::FF,FFFFF,:FF,FFFF,FF:F:FF:,:F,:FF,FF:FFFFFFF:FFFFFFF:::F::FF,,F,F,::,,,FFFF,:,F:FF::,FFFF::F,,FF,,FFF:FFF,:,F,FFFF,,F:F:F,F,,,
@A00920:152:HGHKKDRXX:2:2102:30752:31140 1:N:0:AGGAGTGG+CTAATCGA
ACTCCTACGGGAGGCAGCAGTGGGGAATATTGCGCAATGGGCGAAAGCCTGACGCAGCGACGCCGCGTGTGGGATGAAGGCCTTCGGGTTGTAAACCACTGTCGGGGGGGACGAAACAAATGACGGTACCCCCAAAGGAAGCACCGGCTAACTCTGTGCCAGCAGCCGCGGTAATACAGAGGGTGCGAGCGTTGTCCGGAATTACTGGGCGTAAAGGGCGCGTAGGCGGCTTGATAAGTAGGAGGTGAAA
+
FFFFFF,FFFFFFFFFFFFFFFFFFF,FFFFFFFFFFFFFFFFFF,FFF:FFFFFFFFFFFFFFFFFFFFF:FFFFFFFFFFFFFFFFFFFFFFFFFFFFFFFFFFFFFFFFFFF:FFFFFFFFF:F:FFFFFFF,FFFFF:FFFFF:FFFFFFFFF:FF:FFFFFFFFFFFFFF:FFFFFF:FF:FFFF:FFFFF,F:F:FFFFFFFFF:FFF,FF:FFFFFF:FFFFFFFF:FF:,FFF,FFF:FF:F
@A00920:152:HGHKKDRXX:2:2102:1118:31548 1:N:0:AGGAGTGG+CTAATCGA
ACTCCTACGGGAGGCAGCAGTAGGGAATCTTCCACAATGGACGCAAGTCTGATGGAGCAACGCCGCGTGAGTGAAGAAGGTTTTCGGATCGGAAAACTCTGTTGTAAGGGAAGAACACGTACGAGAGGACCTGATCGTACCTTGACGGTACCTTAGTAGAAAGCCACGGCTAACTACGTGCCAGCAGCCGCGGTAATACGTAGGTGGCACTCGTTGTCCGGAATTATGGGGCGTAAAGCGCGCGCAGGCG
+
FF:FF:FFFFFFFFFFFFFFFFFFFFFF,FFFFFFFFFFFFFF,F:FFF:FFF:FFFF,:FFFFFFF,FFFFF:FFFFFF,:FFFFFFFFF,FFF,F:F::::FF,,FFFF,FF,:F:F:FF,FFF:,F,,FF,FF::F:FFFFFFF:FF,F,:F,::F::F:FF:FFFFFFF:FF:,F:FFFFFFFF:,FF,F,:FFF:FFF,FFFFF,,FF,,FFFFFF,,:,FF,FFFFF,,,FFFFF:FFFFF:F:
@A00920:152:HGHKKDRXX:2:2102:14687:32221 1:N:0:AGGAGTGG+CTAATCGA
ACTCCTACGGGAGGCAGCAGTGGGGAATCTTGCGCAATGGGCGAAAGCCTGACGCAGCGACGCCGCGTGCGGGAAGACGGCCTTCGGGTTGTAAACCGCTTTCAGCAGGGACGAAATTGACGGTACCTGCAGAAGAAGCTCCGGCAAACTACGTGCCAGCAGCCGCGGTAAGACGTAGGGGGCGAGCGTTGTCCGGAATAATTGGGCGTAAAGGGCTCCTAGGCGGTTCAGTAAGTCGACTGTGAAAATC
+
FFFFFFFFFFFFFFFFFFFFFFFFFFFF,:FFFFFFFFFFFFFFFF,FFFFFFFFFFFFFFFFFFFFFFFFFFFFFFFF,FF,F,FFF,,F:FF:F,,FFFFFF,F,FFFFFFF,FFFFFFFFF:FFFF:,FFFFFFFF,FFFFF,FFFF,F:FFFF:FFFFFFFFFFFFFFFFF:,FFFFFF,FFFFFFFF,FFFFFF,FFFFFFFFFFFFFF:FFF,F,:FFFFF,FFFFFF:FF,FF,FFFFFF,,,
@A00920:152:HGHKKDRXX:2:2102:9344:32456 1:N:0:AGGAGTGG+CTAATCGA
ACTCCTACGGGAGGCAGCAGTGAGGAATATTGGTCAATGGGCGAGAGCCTGAACCAGCCAAGTAGCGTGAAGGATGAAGGTCCTACGGATTGTAAACTTCTTTTATACGGGAATAAAGTTTCCTACGTGTAGGATTTTGTATGTACCGTATGAATAAGCATCGGCTAACTCCGTGCCAGCAGCCGCGGTAATACGGAGGATGCGAGCGTTATCCGGATTTATTGGGTTTAAAGGGAGCGTAGGTGGATTG
+
FFFFFF:FFFFFFFFFFFFFFFFFFFFFFFFFFFFFFFFFFFFFFFFFFFFFFFFFFFFFFFFFFFFFFFFFFFFFF:FFFFFFFFFFFFFFFF,FF:FFFFFF:FFFFFFFFFFFFFFFFFFFFFF:FFFFFF:FFFFFFFFFFFFFF:FFFFFFFFFFFFFFFFFFFFFFFFFFFF:FFF:FFFFFF,FFFFFFFFF:FFF:FFFF:F:FFFFFF:F:FFFFFFFF:FF::FF,:FFFFFFFFFF:FF
@A00920:152:HGHKKDRXX:2:2102:5014:32753 1:N:0:AGGAGTGG+CTAATCGA
ACTCCTACGGGAGGCAGCAGTAGGGAATATTGCGCAATGGGGGAAACCCTGACGCAGCAACGCCGCGTGAGTGAGGAAGGCCTTCGGGTTGTAAAGCTCTGTCCTGAGGGAAAAATGATAGATTGTTTAATAAACGATCTATGTGATGGTACCTCAGAAGAAAGCACCGGCTAACTCTGTGCCAGCAGCCGCGGTAAGACAGAGGGTGCAAACGTTGTTCGGAATTACTGGGCGTAAAGCGCGTGTAGGC
+
FFFFFF:FFFFFFFFFFFFFFFFFFFF:FFFFFFFFFFFFFFFFFFFFFFFFFFFFFFF:FFFFFFFFFFFFFFFF,FFFFFFFFFFFFFFFFFFFFFFFFFFFFFFFFFFFFFFFFFFFFFFFFFFFFFFFFFFFFFFFFFFFFFFFFFFFFFFFFFFFFFFF:FFFFFFFFFFFFFFFFFFFFFFFFFFFFFFFFFFFFFFFF:FFFFFFFFFFFFFF:F:FFFF,FFFFFFFFFF:FFFFFFFFFFF
@A00920:152:HGHKKDRXX:2:2102:4472:33004 1:N:0:AGGAGTGG+CTAATCGA
ACTCCTACGGGAGGCAGCAGTGAGGAATATTGCACAATGGGCGCAAGCCTGATGCAGCGACGCCGCGTGGGTGATGAAGGCTTTCGGGTCGTAAAGCCCTTTTCTAGGTGACGAGGAAGGACGGTAGCCTAGGAATAAGTGTCGGCTAACTACGTGCCAGCAGCCGCGGTAAAACGTAGGACACAAGCGTTATCCGGAGTTACTGGGCGTAAAGGGCGTGTAGGCGGAGTTGTAAGTCGGGTGTGAAATC
+
FFF,FFF:F:FFFFFFFFFFFFFFFFFFFFFFFFFFFFFFFFFFFFFFFFFFFFFFFFFFFFFFFFF:FFFFFF:FFFFFFFFFFFFFFFFFFFFFFFFF,FFFFFFFFFF,FFFF:FF:FF:FFFFFFF,F:FFFF:FFFFFFFFFFFFFF:FFF:FFFFFF::FFF:FFFF:FFFFFFFF:FFF:FFFFFF,F:FFFFFFFFF:FFFF:FFF,F:FFFF::FFFFFFFFFFFFFF:F:FF:FFFFFFF
@A00920:152:HGHKKDRXX:2:2102:1434:33786 1:N:0:AGGAGTGG+CTAATCGA
ACTCCTACGGGAGGCAGCAGTGGGGAATATTGGACAATGGGCGCAAGCCTGATCCAGCCATGCCGCGTGGGTGATGAAGGCCCTAGGGTTGTAAAGCCCTTTCGGCGGGGAAGATAATGACGGTACCCGCAGAAGAAGCCCCGGCTAACTTCGTGCCAGCAGCCGCGGTAATACGAAGGGGGCTAGCGTTGCTCGGAATTACTGGGCGTAAAGCGCACGTAGGCGGATCGTTAAGTCGGGGGTGAAATCC
+
:FFFF:F,F,,FF:FF,FFFFFFFFFF,FF:FFFFFFFFFFFFFFFFFF:FFFFFFFFF,::FFF:FFFFFFFF::FFF:FFFFFFFFFF::FFFFFFFFFFFFFF:FF:FFFFFFF:FFFFFF,FFF:F:FFFFFFFFFFFFFFFFFF:FFF:FFFFFF,FFFFFFFF,FF,FFF:FF,FFFF,F:FF:FFF:FFF:FFF:FFFFFF,FFFF::::F:F:FFF:F,F,FFFF,:F:F,,FFFF:F:FFF
@A00920:152:HGHKKDRXX:2:2102:16541:33990 1:N:0:AGGAGTGG+CTAATCGA
ACTCCTACGGGAGGCAGCAGTGGGGAATATTGGACAATGGGCGAAAGCCTGATCCAGCAATGCCGCGTGAGTGATGAAGGCCTTAGGGTTGTAAAGCTCTTTCGGCAGGGACGATAATGACGGTACCTGAAGAAGAAGCTGCGGCTAACTACGTGCCAGCAGCCGCGGTAATACGTAGGCAGCGAGCGTTGTTCGGAGTTACTGGGCGTAAAGAGTGCGTAGGCGGTTTTCTAAGTGTGGTGTGAAATCT
+
,FFFFFFFFFF:FFFFF:FFFFFFFFFFFFFFF:FF:FFFFFFFFFFFFFFFFFFFFFFFFFFFFFFFFFFFFFFF,FFFF,:F,FFFFFFF,FFFFFFFFFFFFFFFFFFFF,FF,FFFFFFF,FFFFFFF:FFFFFFFFFFFFFF::FF::FFFFFFFF:FFFFF,F,FFF:F,:FFFFFFFFFF::F:FFFFFFFF:FFFFF,FFFFF,FF:F::::FFFFFFF,FFFF:FFFFF::FFFF:FF::F
@A00920:152:HGHKKDRXX:2:2102:13693:34350 1:N:0:AGGAGTGG+CTAATCGA
ACTCCTACGGGAGGCAGCAGTGGGGAATATTGCACAATGGGCGCAAGCCTGATGCAGCAACGCCGCGTGAGGGACGACGGCCTTCGGGTTGTAAACCTCTTTTAGTAGGGAAGAAGCGAAAGTGACGGTACCTGCAGAAAAAGCACCGGCTAACTACGTGCCAGCAGCCGCGGTAATACGTAGGGTGCAAGCGTTATCCGGAATTATTGGGCGTAAAGAGCTCGTAGGCGGTCTGTCGCGTCTGCTGTGA
+
FF:FFF:FFFFFFFFFFFFFFFFFFFFFFFFFFFF:FFFFFFFFFFFFFFFFFFFFFFFFFFFFFFFFFFFFFFFFFFFFFFFF:FF::FFFFFFFFFFF:FFFFFFFFFFF,FF:FFF:F:FFF:FF,FFFFFFFFF:FFFFFFF::FFFFFFF:FFFFFF:FFFFF:FFFF,,FF:FFF:F,FFFF::,FF,FFFFFFFFFFFF:FF:F,F,FF::F:FFFF:FF::FFFFFFFF:FFF:FF:FFFFF
@A00920:152:HGHKKDRXX:2:2102:16532:34538 1:N:0:AGGAGTGG+CTAATCGA
ACTCCTACGGGAGGCAGCAGTGGGGAATCTTGCACAATGGGCGAAAGCCTGATGCAGCAACGCCGCGTGGGGGATGACTGCCCTCGGGTTGTAAACCCCTTTCAGCAGGGACGAAACTGACGGTACCTGCAGAAGAAGCCCCGGCCAACTACGTGCCAGCAGCCGCGGTAAGACGTAGGGGGCAAGCGTTGTCCGGATTTATTGGGCGTAAAGAGCTCGTAGGCGGCTTGGCAAGTCGGATGTGAAACCT
+
,FFFFFFFFFFFFFFFFFFFFFFFFFFFFFFFFFFFFFFFFFFFFFFFFFFFFFFFFFFFFFFFFFFFFFF:FFFFFFFFFFFFFFFFFFFFFFFFF:FFFFFFFFFFFFFFFFFFFFFFFFFFFFFFFFFFFFFFFFFFFFFFFFFFFFFFFF:FFFFF:F:FFFFFF:FFFFFFFFFFFFF:FFFF,:FF,,FF:FFFFFFFFF:FFF:FFFFFFF:F,FFF::FFFFFFFFFFFF:FFFFFF:FFFF
@A00920:152:HGHKKDRXX:2:2102:30309:34538 1:N:0:AGGAGTGG+CTAATCGA
ACTCCTACGGGAGGCAGCAGTAGGGAATCTTCCACAATGGACGAAAGTCTGATGGAGCAACGCCGCGTGAGTGAAGAAGGTTTTCGGATCGTAAAACTCTGTTGTAAGGGAAGAACACGTACGAGAGTAACTGCTCGTACCTTGACGGTACCTTATTAGAAAGCCACGGCTAACTACGTGCCAGCAGCCGCGGTACTACGTAGGTGGCAAGCGTTGTCCGGAATTATTGGGCGTAAAGCGCGCGCAGGCG
+
FFFFF:FFFFFFFF:FFFFFFFFFFFFFFFFFFFFFFFFFFFFFFFFFFFFFFFFFFFFFFFFFFFF:FFFFFFFFFFFFFFFFFFFFFFFFFFFFF:FFFFFFFF,FFF:FFFFFFFFFFFFFFFFFFFFFFFFFFFFFFF:FFFFFFFFFFFFFFF,F:F:F,FFFFFFFFFF::FFFFFFFF::FFFFFFFF,FFFFFFFFFFFFF,FFFF,FFFFF:F,FFFF:F,FFF,FFFFFFFFFFFFFFFF
@A00920:152:HGHKKDRXX:2:2102:12337:35571 1:N:0:AGGAGTGG+CTAATCGA
ACTCCTACGGGAGGCAGCAGTAAGGAATATTGCACAATGGGCGCAAGCCTGATGCAGCAACGCCGCGTGCCCGAGGAAGGCCTTCGGGTTGTAAAGGGCTTTTCTGGCTGAAGAGACAGGACGGTAGGCCAGGAATAAGCGTCGGCTAACTACGTGCCAGCAGCCGCGGTAAAACGTAGGACGCGAGCGTTATCCGGATTTACTGGGCGTAAAGCGCGGGCAGGCGGCTGTTCAAGTCGGACGTGAAAGC
+
FFFFFFFFFFFFFFFFFFFFFFFFFFFFFFFFFFFFFFFFF:FFFFFFFFFFFFFFFFF:FFFFFFFFFFFFFFFFF:FFFF:FFFFFF,F,:FFFFFFFFFFFFFFFFFFFFFFFFFFFFFFFFFFFFFFFFF:FFFF:FFFFFFFFFFFFFFFFFFFFFFFFFFFFFFFFF:FFFFFFFFF:FFFFFFFFFFFFFFFF:FFFFFFFFFFFFFFFFFFFFFFFFFFFFFFFFFFFFFFFFFFFFFFFFF
@A00920:152:HGHKKDRXX:2:2102:23520:35618 1:N:0:AGGAGTGG+CTAATCGA
ACTCCTACGGGAGGCAGCAGTAAGGAATATTGCACAATGGGCGCAAGCCTGATGCAGCAACGCCGCGTGCCCGAGGAAGGCCTTCGGGTTGGAAAGGGCTTTTCTGGCTGAAGAGTAAGGACGGTAGGCCAGGAATAAGCGTCGGCTAACTACGTGCCAGCAGCCGCGGTAAAACGTAGGACGCGAGCGTTATCCGGATTTACTGGGCGTAAAGCCCGGGCAGGCGGCTGTTCAAGTCGGACGTGAAAGC
+
FFFFF,FFFFFFFFFFFFFFFFFFFFFFFFFFFFF,F:FFFF:FFFFFF:FFFFF:FF:F,FFF:F:F:FFFF,,FF,,FFF,FFFFFFFF,,FFFFFFFFFFFFFFFFFFFF:FFFFFFFFFFFF,FFFF,FF::FF:F,,:FFF:FF:,FFFFFFFF:F:,FFFF,F::FFF:FFF,FFFFF:FFF:FFF:FF:FF,FFF:,FFFF,:FFF,F,F:FFFF::FF:FF,FFFFF:F,F:FF:FFFFF,F
@A00920:152:HGHKKDRXX:2:2102:28013:35665 1:N:0:AGGAGTGG+CTAATCGA
ACTCCTACGGGAGGCAGCAGTTAGGAATATTGGACAATGGGGGCAACCCTGATCCAGCCATGCCGCGTGTGTGAAGAAGGCCTTCGGGTTGTAAAGCACTTTCGGCCGGAACGAAATCGCGCGAGCTAACACCCCGCGTGGATGACGGTACCGGAAGAAGAAGCACCGGCTAACTACGTGCCAGCAGCCGCGGTAATACGTAGGGTGCAAGCGTTAATCGGAATTACTGGGCGTAAAGTGTGCGCAGGTG
+
FFFFFFFFFFFFFFFFF:FFFFFFFFFFFFFFFFFFFFFFFFFFFFFFFFFFFFFFFFFFFFFFFFFFFFFFFFFFFFFFFFFFFFFFFFFF,FFFFFFFFFFFFFFFFFFFFFFFFFFFFFFFFFF::FFFFFFFFFFFFFFFFFFFFFFFFFF,FFFF,FFFFFFFFFFFFFF,FFFFFFFF:FFFFFFFFFFFFFFF,FFFFF:FFFFFFFF:FF:FFFFFFFFFFFFFFFFFFFFFFFF:FFFFFF
@A00920:152:HGHKKDRXX:2:2102:2917:36229 1:N:0:AGGAGTGG+CTAATCGA
ACTCCTACGGGAGGCAGCAGTCGAGAATCTTTCACAATGGGGGAAACCCTGATGGAGTGACGCCGCGTGGAGGTTAAGGTCTTCGGATTGTAAACTCCTGTCATGCGAGAACAAAGCCCGCAAGGGTGTGATAGTACCGCAAGAGGAAGAGACGGCTAACTCTGTGCCAGCAGCCGCGGTACTACAGAGGTCTCAAGCGTTGTTCGGAATTACTGGGCGTAAAGGGTGCGCAGGCCGCGCGGGCAGTCAA
+
FFFFFFFFFFFFFFFFFFFFFFFFFFFFFFFFFFFFFFFFFFFFFFFFF,FFFFFFFFFFFFFFFFFFFFFFFFFFFFFFFFFFFFFFFFFFFFFFFFFFFFFFFFFFFFFFFFFFFFFFFFFFFFFFFFFFFFFFFFFFF:FFFFF,FFFFFFFFF,:FFFFFFFFF,FF:FFFFFFFFF,FFFFFFFF:FF:FFFFFFFFF::FFF:F:FFFFFFFFF,FFFFFFFFFFFFFFFFFFFFFF::FFFFF
@A00920:152:HGHKKDRXX:2:2102:13666:36620 1:N:0:AGGAGTGG+CTAATCGA
ACTCCTAGGGAGGCAGCAGTGAGGAATATTGCACAATGGGCGCAAGCCTGATGCAGCGACGCCGCGTGAGTGATGAAGGCCTTCGGGTCGTAAAGCTCTTTTCTGCGTGACGAGCAAGGACGGTAGCGCAGGAAGAAGTCTCGGCTAACTCTGTGCCAGCAGCCGCGGTAATACAGAGGGTGCGAGCGTTGTCCGGAATTACTGGGCGTAAAGGGCGCGTAGGCGGTTTGTTAAGTCCGATGTTAAAGAC
+
FFFF:FF:F:FFFF:FFF:FFFFFFFFFFFFFFFF:FFFFFFF:FFFFFF:FF:F:FFFFFFFFFF:FFFFFFFFFFFFF:FFFFFFFFFFFFF:FFFFFFFFFFFFF,FFFFFFFFFFFFFFFF:FFFFFFFFF:FFFFFFF:F:FF:FFFFFFFFFFFFFFFFFFFFF:FFFFFF:FFF:,FFFF:FFFFFF,:FFFFFFF:FF:FFFF:FFFFFF:FFFFFFFFFFFFFFFFFFF:F,FFFFF:F:F
@A00920:152:HGHKKDRXX:2:2102:8730:36933 1:N:0:AGGAGTGG+CTAATCGA
ACTCCTACGGGAGGCAGCAGTGGGGAATATTGGACAATGGGCGAAAGCCTGATCCAGCCATGCCGCGTGAGTGATGAAGGCCTTAGGGTTGTAAAGCTCTTTCAGTGGGGAAGATAATGACGGTACCCACAGAAGAAGCCCCGGCTAACTTCGTGCCAGCAGCCGCGGTAATACGAAGGGGGCTAGCGTTGTTCGGAGTTACTGGGCGTAAAGGGCGCGTAGGCGGCTTTGCAAGTGGCGGGTGAAATCC
+
FFF:FFFFFFFFFFFFFFFFFFFFFFFFFFFFFFFFFFFFFFFFFFFFFFFFFFFFFFFFFFFFFFFFFFFFFFFFFFFFFFFFFFFFFFFFFFFFFFFFFFFFFFFFFFFFFFFFFFFFFFFFFFFFFFFFFFFFFFFFFFFFFFFFFFFFFFFFFFFFFFFFFFFFFFFF:FFFFFFFFFFFFFFFFFFFFFFFFFFF:FFFFFFFFFFFFFFFFFFFFFFFFFFFFFFFFFFFFFFFFFFFFFFFFF
@A00920:152:HGHKKDRXX:2:2103:4761:1219 1:N:0:AGGAGTGG+CTAATCGA
ACTCCTACGGGAGGCAGCAGTGGGGAATTTTGGACAATGGGGGCAACCCTGATCCAGCCATGCCGCGTGTGTGAAGAAGGCCTTCGGGTTGTAAAGCACTTTCGGACGGAACGAAATCGCGCGATCCAATAAATCGCGTGGATGACGGTACCGTAAGAATAAGCACCGGCTAACTACGTGCCAGCAGCCGCGGTAATACGTAGGGTGCCAGCGTTAATCGGAATTACTGGGCGTAAAGCGTGCGCAGGCG
+
FFFFFFFFFFFFFFFFFFFFFFFFFFFFFFFFFFFFFFFFFFFFF:FFFFFFFFFFFFFFFFFFFFFFFFFFFFFFFFFFF:FFFFFFFFFFFFFFFFFFFFFFFFFFF,FFFF:F,FFF:FFFFFFFFFF:FFFFFFF,:FFFFFFFF:FFFFF,FFFFFFFFFFFFFFF:FFFFFF:FFFFFFFFFFFFFFFFFFFFF,FFFF:FFFFFFFFF:FFFFFFFFFFFFFFFFFF,FFFF:FFFFFF::FF
@A00920:152:HGHKKDRXX:2:2103:18132:1924 1:N:0:AGGAGTGG+CTAATCGA
ACTCCTACGGGAGGCAGCAGTGGGGAATTTTGGACAATGGACGCAAGTCTGATCCAGCCATGCCGCGTGCGGGAAGAAGGCCTTCGGGTTGTAAACCGCTTTTGTCAGGGAAGAAATCTTCTGGGCTAATACCCTGGGAGGATGACGGTACCTGAAGAATAAGCACCGGCTAACTACGTGCCAGCAGCCGCGGTAATACGTAGGGTGCAAGCGTTAATCGGAATTACTGGGCGTAAAGCGTGCGCAGGCG
+
FFFFFFFFFFFFFFFFFFFFFFFFFFFFFFFFFFFFFFFFFFFFFFFFFFFFFFFFFFFFF:FFFFFFFFFFFFFFFFFFFFFFFFFFFFFFFFFFFFFFF,FFFFFFFFF,FFFFFFFFFFFFFFFFFFFFFFFFFFFFFFFFFFFFFFFFFFFFFFFFF:FFFFFFFFFFFFF:FFFFFFFFFFFFFFFFFF:FFFFF,FFFFFFFFFFFFFFFFFFFFFFFFFFF,:FF:FFFF::FFFFFFFFFFF
@A00920:152:HGHKKDRXX:2:2103:8892:2362 1:N:0:AGGAGTGG+CTAATCGA
ACTCCTACGGGAGGCAGCAGTGGGGAATATTGGACAATGGGGGGAACCCTGATCCAGCGATGCCGCGTGAGTGAAGAAGGCCTTCGGGTCGTAAAGCTCTTTAGGTTGGGAAGAAGGGTATGAGGTGAATAGCCTTGTACTTTGACGGTACCGACAGAATAAGCACCGTCAAACTCTGTGCCAGCAGCCGCGTTCATACACAGGGTGCAAGAGTTAATCGGAATTACTGGGCGTAAAGGGCGCGTATGCG
+
F:F:,:F,,:FF,FFFFFFFFFFF:FFFFFF:,F,FFF,FFF:F,FFFF::FFF,FF::FFFFF:FF::,:F,F::FF,,::,,:,F:FF,::FF,,FFFF:F,,FF,,:FF:FFFF:F:,:F:,:FF:FFF,:FFFFFFFFFF:F,,FFFFFFF:FF,:FFFFFFF:,F:FFFFF:F::,:F,FF,,FF,:,,,FF:FF,F,:FF:,FFF,:F,:FFFF,FFF,F:F,,,F:,:FF,,,,FFF,,,,F,
@A00920:152:HGHKKDRXX:2:2103:27688:3630 1:N:0:AGGAGTGG+CTAATCGA
ACTCCTACGGGAGGCAGCAGCTAGGAATATTGGGAATGGGCGAAAGCCTGACCCAGCAACGCCGCGTGGGCGATGAAGGCCTTAGGGTCGTAAAGCCCTTTTACGGGGGACGATGATGACGGTACCCCGTGAATAAGCCACGGCTAACTACGTGCCAGCAGCCGCGGTAATACGTAGGTGGCAAGCGTTGTCCGGATTTACTGGGCGTAAAGGGCGCGCAGGCGGTCCGATGCGTCGTGCGTGAAAGACC
+
FF,FF:F::FFF,FFFFFFFFFF:FFF,FF,:F:FFFFFFFFFFFFF:FFFFFFFFFFFFFFFFFFF:FFF,FF:F,FF:FF:FFFF:FFFFF:FFFFFFFFFFFFFFFFFFFFFFF:FFFF:F:FFFF:FFFFFFF::FF:FFFFFF:FFFFFFFFFFFFFFFFFFFFFFF,,FFF:FFFFF:FFFFFFFFFFFFF:FFFF,,FF:FFF,FFFF,FFFF::FF:FFFFFFFFFFF,F:F,:FFF:FFF:
@A00920:152:HGHKKDRXX:2:2103:25337:3693 1:N:0:AGGAGTGG+CTAATCGA
ACTCCTACGGGAGGCAGCAGTGGGGAATTGTTCGCAATGGGCGCAAGCCTGACGACGCAACGCCGCGTGGAGGATGAAGGTCTTCGGATTGTAAACTCCTGTTGATCGGGACGAACAACCACCGGGATAACACCCCGGAGGTCTGACGGTACCGATTGAGGAAGCCCCGGCTAACTCTGTGCCAGCAGCCGCGGTAATACAGAGGTGGCAAGCGTTGTTCGGAATTACTGGGCGTAAAGGGCGCGTAGGC
+
FFFFF:FFFFFFFFFFFFFFFFFFFFFFFFFFFFFFFFFFFFFFFFFFFFFFFFFFFFF:FFFFFFFFFFFFFFFFFFFFFFFFFFFFFFFFF:FFFFFFFFFFFFFFFFFFFF,FFFFFFFFFFFFFFFFFFFFFFFFFFFFFFF:FFFFFFFFFFF:FFFFFFFFFFFFFFFFFFFFFFFFFFFFFFF:FFFF:FFFFF,F:FFFFFFFFFFFFFFFFFFFFFF,FF:FFFFFFFFFFFF::FFFFFF
@A00920:152:HGHKKDRXX:2:2103:6045:3944 1:N:0:AGGAGTGG+CTAATCGA
ACTCCTACGGGAGGCAGCAGTGGGGAATTGTTCGCAATGGGCGCAAGCCTGACGACGCAACGCCGCGTGGAGGATGAAGGTCTTCGGATTGTAAACTCCTGTCGAACGGGACGAACACCTTTCGGGTTAATACTCCGAGAGGCTGACGGTACCGTGAGAGGAAGCCCCGGCTAACTCTGTGCCAGCAGCCGCGGTAACACGTAGGACGCAAGCGTTATCCGGAATTACTGGGCGTAAAGAGCGTGTAGGC
+
FFFFFFFFFFFFFFFFFFFFFFFFFFFFFFFFFFFFFFFFFFFFFFFFFFFFFFFFFFFFFFFFFFFFFFFFFFFFFFFFFFFFFFFFFFFFFFFFFFFFFFFFFFFFF,FFFFFFFFFFFFFFFFFFFFFFFFFFFFFFFFFFFFFFFFFFFFFFFFF:FFFF,FFFFFFFF:FFFFFFFFFFF:FFFFFFFFFFFFF:,FFFFFFFF:,FFFFFFFF:FFFFFF:,FFFFFFFFFF:F:FFFF,FFFF
@A00920:152:HGHKKDRXX:2:2103:2175:4131 1:N:0:AGGAGTGG+CTAATCGA
ATCCTACGGGAGGCAGCAGCGACGAATCTTCCGCAATGGGCGAAAGCCTGACGGAGCAATGCCGCGTGCGGGATGAAGCGCCTTCGGCGTGTAAACCGCTGTCAGGTCCCAGGAACACTGACCGGGACCAGAGGAAGGGCCGGCTAACCCTGTGCCAGCAGCCGCGGTAAGACAGGGGGCCCAAGCGTTAATCGGAATCACTGGGCTTAAAGGGTGCGCAGGCGGACCAGAAAGCATCTTGTGAAAGCCC
+
FFFFFFFFFFFFFFFFF:FFFFFFFFFFFFFFFFFFFFFFFFFFFFFFFFFFFFFFFFFFFFFFFFFFFFFFFFFFFFFFFFFFFFFFFFFFF:FFFFFFFFFFFFFFFFFFFF,FFFF:FFFFFFFFFFFFFFFFFFFFFF:FFFFFFFFFFFFFFFFFF:FFFFFFFFFFFFFFFFFFFFFFFF:FF:FF:FFF,F:FFF,FFFFF:FF:FFFFFFFFFFFFFFFFFFFFF:FFFFFFFFFF:F:FFF
@A00920:152:HGHKKDRXX:2:2103:26657:4570 1:N:0:AGGAGTGG+CTAATCGA
ACTCCTACGGGAGGCAGCAGTAAGGAATATTGCACAATGGACGCAAGTCTGATGCAGCAACGCCGCGTGCCCGAGGACGGCCTTCGGGTTGTAAAGGGCTTTTCTGGCTGAAGAGGCAGGACGGTAGGCCAGGAATAAGCGTCGGCTAACTACGTGCCAGCAGCCGCGGTAAAACGTAGGAGGCGAGCGTTATCCGGATTTACTGGGCGTAAAGGGCGCGTAGGCGGCCTACTAAGTCAGACGTGAAATC
+
F:,,,,FF::FFFFFFFFF:FFFF,FFFFFFFFFFFFFFFFFFFFFFF:F:FFFFFFFFF,FFFF:FFFFFFFF:FFFF:FFFFFFFFFFFFFFFFFFFFFFFFFFFFFFFFF:F:FFFFFFFFFFFFF:FFF:FFFFFFF:FFFFF,FFFF:FFFFFFFFFFFFFFFFF:FFFFF,FFFFF:F:FFF:FFFFF,FFFFF:FFF:F:FFF:FFFFFFFFFFFFFFF,FFFFFFFFFFFF:FFFFFFFFFF
@A00920:152:HGHKKDRXX:2:2103:1136:5869 1:N:0:AGGAGTGG+CTAATCGA
ACTCCTACGGGAGGCAGCAGTGGGGAATATTGGACAATGGGCGCAAGCCTGATCCAGCAATGCCGCGTGAGTGAAGAAGGCCTTAGGGTTGTAAAGCTCTTTCGGCGGGGAAGATGATGACGGTACCCGCAGAAGAAGCCCCGGCTAACTCCGTGCCAGCAGCCGCGGTAATACGGAGGGGGCTAGAGTTGTTCGGAATTACTGGGCGTCAAGGGCGCGAAGGCGGTGCGGTAAGTTAGGCGTGAAAGGC
+
,,FF,,FFFF::,FFF,FF:,FFFFFF:F:,,FFF:F,::,FFFFF,F:FFFFFFFFFFFFFFF,F,,FF:FF:FFFFF,FF:,FFFFF:FFFFFFFFF:FFF:,FF,,F:FFFFFFFFFFFFFFFFFFFFFFFFF:FFFFF,FFF:FFFFFFFFFFFFFF,FFFFF,FF,FFFFFFFF,FFF,FF,FFFFFFFFFFFFFFF:,,FFF:,FF,,FF:F:,FFFF:FF::FFFF,FFF,F:FFF::FFF:F
@A00920:152:HGHKKDRXX:2:2103:10438:6073 1:N:0:AGGAGTGG+CTAATCGA
ACTCCTACGGGAGGCAGCAGTGGGGAATCTTGCGCAATGGGCGAAAGCCTGACGCAGCGACACCGCGTGGGGGATGAAGGCCCTTAGGGTCGTAAAACCCTTTCGGCAGGGACGAAGCGATCTCGTGACGGTACCTGCAGAAGAAGCCTCGGCTAACTACGTGCCAGCAGCCGCGGTAAAACGTAGGACGCGAGCGTTATCCGGATTTACTGGGCGTAAAGCGCGGGCAGGCGGTGGTCCAAGTCGGACG
+
F:FFFFFFFFFFFFFFFFFFFFFFFFFFFFFFFFFF:FFFFFFFFFFFFFFFFFF,F:FFFFF,,:,:FF,FF,:,FFF,:FFF:F::::FF:,F:,FFF,,:F:FFF::F,:FFFFF,F,,FF,FFF,,F,,FFF::F:F,,FFFFFFFF,FF:FF:FFF,::FF:FFFFFFF:::FFF,FF,FFFFFFFF,FFF:F:FF:FFFFFFFFFFFF:FFFFFFFFFFFFFFFFFFF:FFFFF,FFFFFF,FF
@A00920:152:HGHKKDRXX:2:2103:20817:6104 1:N:0:AGGAGTGG+CTAATCGA
ACTCCTACGGGAGGCAGCAGTGGGGAATATTGCGCAATGGCCGAAAGGCTGACGCAGCGACGCCGCGTGTGGGAGGAAGCCCTTCGGGGTGTAAACCACTGTCAGGAGGGAAGAACACCGATCGGTCGAACAGGCCGGTCGGCTGACGGTACCTCCAAAGGAAGCACCGGCTAACTCCGTGCCAGCAGCCGCGGTAAGACGGAGGGTGCAAGCGTTGTTCGGAATTACTGGGCGTAAAGCGCGGGCAGGT
+
:F:F:FFF,FFFFFFFFFFFFFFFFFFFFFF:FFFFFF:FFFFF:,FFFFFFFFFF:FFFFFFFFFF,FFFFF:FFFFFFFFFFFFFFFF:FFFFFF:FFFFFF:FFFFFF:FF:F,FFFFFFFFFF:FFFFFFFFFFFFF:F:FFFFFFFFFFFFFF:FFFFFF:F,F,FFFFF:FFFFFFF:FFF,FFFFFFFFFF:F,FFFFFFFF:FFF,FFFFFFF:FFFFFFFFFFFFFFFFFFFFFF:FFFFF
@A00920:152:HGHKKDRXX:2:2103:25545:6308 1:N:0:AGGAGTGG+CTAATCGA
ACTCCTACGGGAGGCAGCAGCAGGGAATCTTGCGCAATGGGCGAAAGCCTGACGCAGCAACGCCGCGTGGGGGAAGAAGGCCTTCGGGTTGTAAACCCCTTTCAGGAGGGAAGAAAATGACGGTACCTCCAGAAGAAGCACCGGCCAACTACGTGCCAGCAGCCGCGGTAATACGTAGGGTGCGAGCGTTATCCGGAATCATTGGGCGTAAAGAGCTCGTAGGCGGTTCAACAAGTCGGCTGTGAAAGTC
+
FFFFFFFFFFFFFFFFFFFFFFFFFFFFFFFFFFFFFFFFFFFFFFFFFFFFFFFFFFFFFFFFFFFFFFFFFF,FFFFFFFFFFFFFFFFFFFFFFFFFFFFFFFFFFFFFFFFFFFFFFFFFFFFFFFFFFFFFFFFFFFFFFFFFFFFFFFFFFFFFFFFFFFFFF,FFFFFFFFFFFFFFFFFFFFFFFFFFFFFFFFFFFFFFFF:FFFFFFFFFFFFFFFFFFFFF:FFFFF:FFFFF:,,F:F
@A00920:152:HGHKKDRXX:2:2103:25672:6809 1:N:0:AGGAGTGG+CTAATCGA
ACTCCTACGGGAGGCAGCAGTGGGGAATTGTTCACAATGGGCGCAAGCCTGATGACGCAACGCCGCGTGGGGGATGAAGGTCTTCGGATCGTAAACCCCTGTCGAATGGGACGAAAGACCCGGGAGCTAATCATCCTGGGAGTGACGGTACCGTTAAAGGAAGCCACGGCTAACTCTGTGCCAGCAGCCGCGGTAATACAGAGGTGGCAAGCGTTGTTCGGAATTACTGGGCGTAAAGGGCGCGTAGGCG
+
FFFFFFFFFFFFFFFFFFFFFFFFFFFFFFFFFFFFFFFFFFFFFFFFFFFFF:FFFFFFFFFFFFFFFFFFFFFFF::FFFFFF:FFFFFFFFFF:FFFFFFFFFFFFFFFFFFFFFFFFFF:FFFFFFFFFFF:FFFFFFFFFFFFFFFFFFFFF:FFFFFFFFFFFFFFFFFFFFFFFFFFFFFFFFFFFFFFFFFFFFFFFFFFF,FFFFFFFFFFFFFFFFFFFFFFFFFFFFFFF:FFFFFFFF
@A00920:152:HGHKKDRXX:2:2103:6479:7232 1:N:0:AGGAGTGG+CTAATCGA
ACTCCTACGGGAGGCAGCAGTCGAGGATCTTCGGCAATGGGCGCAAGCCTGATCCAGCCATGCCGCGTGAGTGATGAAGGCCCTAGGGTTGTAAAGCTCTTTCAACGGTGAAGATAATGACGGTAACCGTAGAAGAAGCCCCGGCTAACTTCGTGCCAGCAGCCGCGGTAAGACAGAGGGTGCAAACGTTGTTCGGAATTACTGGGCGTAAAGCGCGTGTAGGCGGCCCTGCAAGTCGGGTGTGAAATCC
+
FFFFFFFFFFFFFFFFFFFFFFFFFFFFFFFFFFFFFFFFFFFFFFFFFFFFFFFFFFFFFFFFFFFFFFFFFFFFFFFFFFFFFFFFFFFFFFFFFFFFFFFFFFFFFFFFFFF:FFFFFFFFF:FFF:FFFFF:FF:FFFFFFFFFFFFFFFFFFFFFFFFFF:FFFFFFFFFFFFFFFFFFFFFFFFFFFFFFFFF::FFFFFFFF:FFFFFFFFFFF:FFFFFFFFFFF,FFFFFFF:F:F:FFFF
@A00920:152:HGHKKDRXX:2:2103:6415:7748 1:N:0:AGGAGTGG+CTAATCGA
ACTCCTACGGGAGGCAGCAGTGGGGAATATTGCACAATGGGCGCAAGCCTGATGCAGCGACGCCGCGTGAGGGATGAAGGCCTTCGGGTTGTAAACCTCTTTCAGTAGGGAAGAAGCGAAAGTGACGGTACCTGCAGAAGAAGCGCCGGCTAACTACGTGCCAGCAGCCGCGGTAATACGTAGGGCGCAAGCGTTATCCGGAATTATTGGGCGTAAAGAGCTCGTAGGCGGTTTGTCGCGTCTGCCGTGA
+
FFFFFFFFFFFFFFFFFFFFFFFFFFFFFFFFFFFFFFFFFFFFFFFFFFFFFFFFFFFFFFFFFFFFFFFFFFFFFFFFFFFFFFFFFFFFFFFFFFFFFFFFFFFFFFFFFFFFFFFFFFFFFFFFFFFFFFFFFFFFFFFFFFFFFFFFFFFFFFFFFFFFFFFFFFFFFFF:FFFFFFFFFFFFFFFFFF:FFFFFFF,F:FFFFFFFFFFFFFFFFFFF:FFFFF,FFFFFFFFFF:FFFFFFFF
@A00920:152:HGHKKDRXX:2:2103:2682:9142 1:N:0:AGGAGTGG+CTAATCGA
ACTCCTACGGGAGGCAGCAGTGGGGAATCTTGCGCAATGGCCGAGAGGCTGACGCAGCGACGCCGCGTGGAGGATGACGCCCCTCGGGGTGTAAACTCCTGTTGCCCGGGACGAACACGTGGTTTCGACCACGCTGACGGTCCCGGGTGAGGAAGCACCGGCTAACTCCGTGCCAGCAGCCGCGGTAATACGGAGGGTGCGAGCGTTGTCCGGAATCACTGGGCGTAAAGGGCGCGTAGGCGGTGGGGTA
+
FFFFFFFFFFFFFFFFFFFFFFFFFF:FFFFFFFFFFFFFFFFF:F,FFFFFFFFFFFFFFFFFFFFFFFFFFFFFFFFFFFFFFFFFFFFFFFFFFFFFFF:FF,FFFFFFFFFFFFF:FF,FFFFFF:FFFFF:,F,FF,F,FFF:FF:FF:FFFFFF:,FFF:F:FFF,FFFFFFF:F:FF:,FF:FFFFFF,FF:FFFFFFF,F:FFFFFFFFFFFFF:FFFFF:FFFF:FF:FFF:FF:FFFF,F
@A00920:152:HGHKKDRXX:2:2103:18783:9502 1:N:0:AGGAGTGG+CTAATCGA
ACTCCTACGGGAGGCAGCAGTAAGGGATATTGCACAATGGGCGCAAGCCTGATGCAGCAACGCCGCGTGCAGGAAGAAGGTCTTCGGATCGTAAACTGCTTTTCTGCGGGACGATAATGACGGTACCGCAGGAAGAAGTCTCGGCTAACTACGTGCCAGCAGCCGCGGTAAAACGTAGGAGGCGAGCGTTATCCGGATTTACTGGGCGTAAAGGGCGTGCAGGTGGTTTCGTAAGTGGTGCGTGAAAGCG
+
FFFFFF:FFFFFFFFFFFFF,F:FFF:FFFFFFFFFFFFFFFFFFFFFFFFFFFFFFFFFFFFFFFFFFFFFFFFFFFFFFFFFFFFFFFFFFFFFFFFFFFFF:FFFFFFFF,FFFFF,FFFF,FFFF,FFFF,F,FFF:FFFFFFFFF:F:FF:F,:,FFFFFFFFFF::F:FFF:FFFFFFFFFFF,:FFFFF:,FFF:FFFF:FF:,,FFFF:FFFF:,:FFFFF:FF,FFFF,:FFFFFF,FFFF
@A00920:152:HGHKKDRXX:2:2103:20636:9893 1:N:0:AGGAGTGG+CTAATCGA
ACTCCTACGGGAGGCAGCAGTAAGGGATCTTGCGACAATGGGCGAAAGCCTGACGCAGCAACGCCGCGTGCGGGATGACGGCCTTCGGGTTGTAAACCGCTTTTCGGGGGGAAGAGGAAGGACGGTACCCCCGGAAGAAGTCTCGGCTAACTACGTGCCAGCAGCCGCGGTAAAACGTAGGAGGCGAGCGTTATCCGGATTTACTGGGTGTAAAGCGCGTGTAGGCGGTCCTGCAAGTGGCGCGTGAAAG
+
FFFFFFFFFFFFFFFFFFFFFFFFF,FFFFFFFFFFF:FFFFFF:FFFFFFFFFFFFFFFFFFFFFFFFFFFFFFFF:F:FFFFFF,:FFFFFFFFFFFFFFFFFFFFFFF:FFF:FFF:FFFFFFFFFFFFFFF,FF:FFFFFFFFFF,FF,FFFFFFFFFFFF::FFFF,FFFFF,FFFFFFFFF:FFF,FFFFFFF,:FFFFFFF:FF,FFFFF:FFFFFFFFFFFFF:F:F,FFFFFF:F:FF,,F
@A00920:152:HGHKKDRXX:2:2103:24867:9925 1:N:0:AGGAGTGG+CTAATCGA
ACTCCTACGGGAGGCAGCAGTGGGGAATCTTGCGCAATGGCCGAAAGGCTGACGCAGCGACGCCGCGTGGGGGATGAAGGCCTTCGGGTTGTAAACCCCTGTTGCCCGGGACGAACAACACCATTCGTGGTGTCTGACGGTACCGGGTGAGGAAGCACCGGCTAACTCTGTGCCAGCAGCCGCGGTAATACATAGGGTGCGAGCGTTGTCAGGACTCACTGGGCGTAAAGGGCGCGTAGGCGGTCTGCTA
+
FFFFFFFFFFFFFFFFFFFFFFFFFFFFFFFFFFFFFFFFFFFFFFFFFFFF:FFFFFFFFFFFFFFFFFFFFF:FFFF:FFFFF:FFFFFFFFFFFFFF:F:FFFFFFFFFFFFFF:FFFFFF:FFFF,FFFF::FFFFF:FF:FFFFFFFFF:FFFF,F:FFFFFFF:FF:FF,,:FF:FFFF,:::FFF,:FF:F,F:,:FFFFFFF,FFF,:FF,FFFFF:,,:F,FFF:FFF,:F,FFFF:F::,
@A00920:152:HGHKKDRXX:2:2103:4453:10113 1:N:0:AGGAGTGG+CTAATCGA
ACTCCTACGGGAGGCAGCAGTGGGGAATTTTGGACAATGGGGGCAACCCTGATCCAGCCATGCCGCGTGCGGGAAGAAGGCCTTCGGGTTGTAAACCGCTTTTGTCGGGGAAGAAATCCTTTGGGCGAATATCCCGGGGGGATGACGGTACCCGAAGAATAAGCACCGGCTAACTACGTGCCAGCAGCCGCGGTAATACGTAGGGTGCAAGCGTTAATCGGAATTACTGGGCGTAAAGCGTGCGCAGGCG
+
FFFFFFFFFFFFFFFFFFFFFFFFFFFFFFFFFFFFFFFFFFFFFFFFFFFFFFFFFFFFFFFFFFFFFFFFFF:FFFFFFFFFFFFFFFFFFFFFFFFFFFFFFFFFFFFFFFFFFFFFFFFFFFFF,:FFFFFFFFFFFFFFFFFFFFFFFFFFFFF:FFFFFFFFFFFFFFF:FFF:FFFF:FFFFFFFFFFFF,FFFFFFFFFFFFFFFFFFF,FFFFFFFFFFFFFFFFFFFFFFFF::FFFFFF
@A00920:152:HGHKKDRXX:2:2103:27028:11099 1:N:0:AGGAGTGG+CTAATCGA
ACTCCTACGGGAGGCAGCAGTTCAGAATCTTGCACAATGGGCGAAAGCCTGACGCAGCAACGCCGCGTGCGGGATGACGGCCTTCGGGTTGTAAACCGCTTTTCGGGGGGAAGAGGAAGGACGGTACCCCCGGAAGAAGTCTCGGCTAACTACGTGCCAGCAGCCGCGGTAAAACGTAGGAGGCGAGCGTTATCCGGATTTACTGGGTGTAAAGCGCGTGTAGGCGGTCCTGCAAGTGGCGCGTGAAAGC
+
FFF:FFF:FFFFFFFFFFFFFFFFFFF:FFFFFFFFFFFFFFF:FFFFFFFFFFFFFFFFFFFFFFFFFFFFFFFFFFFFFFFFFFFFFFFFFFFFFFFFFFFFFFFFFFFFFFFFFFFFFFFFFFFFFFFFFF:F:,FFFFFFFFFF:FFFFFFFFFFF:FFFFFFFFF:FF,FFFFFFFFFF:FFFFFF::FFFFFFF:FFFFFFFFFFFFFFFFFFFFFFFFFFFFFF::,FFFFFFFFFFF:F::F
@A00920:152:HGHKKDRXX:2:2103:8784:11506 1:N:0:AGGAGTGG+CTAATCGA
ACTCCTACGGGAGGCAGCAGTGGGGAATCTTGCGCAATGGGCGAAAGCCTGACGCAGCGACGCCGCGTGAGTGATGAAGGCCTTCGGGTTGTAAAGCTCTGTGGGGAGAGACGAATAAGTGGAAGCGAATACCTTCCATGATGACGGAATCTCCTTAGCAAGCACCGGCTAACTCTGTGCCAGCAGCCGCGGTAAGACAGAGGGTGCAAACGTTGTTCGGAATTACTGGGCGTAAAGCGAGTGTAGGCGG
+
F:FF:FFFFFFFFFFFFFFFFFFFFFFFFFFFFFFFFFFFFFFFF:FFFFFF:FFFFF:FFFFFFFFFFFFFFFFFF:FFFFFFFFFFFFFFFFFFFFFFFFFFFFFFFFFFFFFFFF,FF,FFF,FFFF:FFFFF:F:,FF,FFFF,::FFFFFFFFFF,:FFFF,FF::FFFFF,F,FF:FFFF,FFF,F:FFF,FF:FF,,FF,FF,FF,FF:::FF::F,,FFFF,FFFFFF,FFFF:F:FF:F,F
@A00920:152:HGHKKDRXX:2:2103:22761:11945 1:N:0:AGGAGTGG+CTAATCGA
ACTCCTACGGGAGGCAGCAGTCGAGAATCTTCCGCAATGGGCGAAAGCCTGACGGAGCGACGCCGCGTGGAGGACGAAGGCCTTCGGGTTGTAAACTCCTGTCACGAGTCAAGAAGGACGTCTTGCGAACAGCAGGCCGTCTTGACGTAAGCTCGAGAGGAAGCACTGGCTAACTCTGTGCCAGCAGCCGCGGTAATACGTAGGGTGCAAGCGTTAATCGGAATTACTGGGCGTAAAGCGTGCGCAGGCG
+
FFFFFFFFFFFFFFFFFFFFFFFFFFFFFFFFFFFFFFFFFFF::FFFFFFFFFFFFFFFFFFFFFFFFFFFFFFFFFFFFFFFFFFFFFFF,FFFFFFFFFFFFFFFFFFF:FFFFFFFFFFFFFFFFFFFFFFFFFFFFFFFFFFFFFFFFFFFFFFFFFFFFFFFFFFFFFFFFFFFFFFFFFFFFFFFFFFFFFFFFFFFFFFFFFFFFFFFFFFFFFFFFFFFFFFFFF:FFFFFFFF:FFFFFF
@A00920:152:HGHKKDRXX:2:2103:21983:12258 1:N:0:AGGAGTGG+CTAATCGA
ACTCCTACGGGAGGCAGCAGTGGGGAATATTGCGCAATGGTCGAAAGACTGACGCAGCGACGCCGCGTGTGGGAGGAAGCCCTTCGGGGTGTAAACCACTGTCGGGAGGGACGAACCGCGAACGGGCAAACAGCACGGGCGCCTGACGGTACCTCCAAAGGAAGCACCGGCTAACCCTGTGCCAGCAGCCGCGGTAATACGTAGGGTGCAAGCGTAAATCGGAATTACTGGGCGTAAAGCGTGCGCAGGC
+
:FFFFFFFFFFFFFFFFFFFFFFFFFFF,FFFF:FFFFFF:FFFFFFFFFFFFFFFFFFFF:FFFFFFF,FFFFFFFFFFFFFFFFFFFFFFFFFFFFFFFF,FF:FFFFF,,FFF:FFFFFF,FFFFFFFFF:,F,:FFFFFFFF:F,FFFFFFFFF:,,FF:FFFFF,,F::FFFFFF,FFF,FFFFFFFFF,F,,F,F:FFFFFFFF,,FFF,F,,F:FF,FFF,FFF,FFFFFFFF:::F,FFF,F
@A00920:152:HGHKKDRXX:2:2103:10050:12477 1:N:0:AGGAGTGG+CTAATCGA
ACTCCTACGGGAGGCAGCAGTGAGGAATATTGGTCAATGGGCGCAAGCCTGAACCAGCCATGCCGCGTGCAGGAAGACGGCCCTTTGGGTTGTAAACTGCTTTTATAAGGGAAGAACAGCCCCGATTGATCGGGGTATGACGGTACCTTAGGAATAAGCACCGGCTAACTCCGTGCCAGCAGCCGCGGTAATACGGAGGGTGCAAGCGTTATCCGGAATCACTGGGTTTAAAGGGTGCGTAGGCGTCCTG
+
FFFFFFFFFFFFFFFFFFFF:FFFFFFFFF:FFFFFFFFFFFFFFFFFFFFFFFFFFFFFFFFFFFFFFFFFFFFFFFFFFFF:FFFFFFFFFFFFFFFFF:FFFFFFFFFF:FFFFFFFFFFF:F:FFFFFFFFF:FFFFFFFFFFFFFFFFFF:FFFFFFFFFFFFFFFFFFFFFFFFFFFFFF:FFFFFFFFFFFFFFFFF,:FFFFFFFFF:FFFFFFFFFFFF:FFFFFFFFFFFFFFFFF:F:F
@A00920:152:HGHKKDRXX:2:2103:8992:12774 1:N:0:AGGAGTGG+CTAATCGA
ACTCCTACGGGAGGCAGCAGTAAGGAATATTGCACAATGGGCGCAAGCCTGATGCAGCAACGCCGCGTGCCCGAGGAAGGCCTTCGGGTTGTAAAGGGCTTTTCTGGCTGAAGAGCAAGGACGGTAGGCCAGGAATAAGCGTCGGCTAACTACGTGCCAGCAGCCGCGGTAAAACGTAGGACGCGAGCGTTATCCGGATTTACTGGGCGTAAAGCGCGGGCAGGCGGCTGTTCAAGTCGGACGTGAAAGC
+
FFFFFFFFFFFFFFFFFFFFFFFFFFFFFFFFFFFFFFFFFFFFFFFFFFFFFFFFFFFFFFFFFFFFFFFFFFFFFFFFFFFFFFFFFFFFFFFFFFFFFFFFFFFFFF:FFFFF::FFFFFFFFFFFFFFFFFFFFFFFFFFFFFFFFFFFFFFFFF::FFFFFFFF:FFFFFFFF::FFFFFFFFF:F,FF::FFFFFFFFFF:FFFFFFF,,FFFFFFFF,FFFF:FFFFFFFFFFFFFFFFFFFF
@A00920:152:HGHKKDRXX:2:2103:30255:12774 1:N:0:AGGAGTGG+CTAATCGA
ACTCCTACGGGAGGCAGCAGTGGGGAATATTGCACAATGGGGGAAACCCTGATGCAGCGACGCCGCGTGGATGAAGAAGGTCTTCGGATTGTAAACTCCTGTTGTTGAGGAAGATAATGACGGTACTCAACAAGGAAGTGACGGCTAACTACGTGCCAGCAGCCGCGGTAAAACGTAGGTCACAAGCGTTGTCCGGAATTACTGGGTGTAAAGGGAGCGCAGGCGGGCGATCAAGTTGGAAGTGACATCC
+
FFFFFF:FFFFFFFFFFFFFFFFFF,,FFF:FFFFFFFFFFFFFFFFFFFF:FFF:FFF,FFFFFFFFFF,,FFFFFFF:FFFFFFF:,FFFF::F,FFFFFFF,FF:FFFFFFF,FFFFFFFFFF,FFFFFFFFF:F:FFFFFFF:FFFFFFFFFFFFFFFFFFFFFFFFFFF:FFFFF:F:F:FFFFFFFFFFFFFFFF:F:FF:FFFF:FFFF:FFFFFFFFFFFFF:FFFFFFFF:,FFF:,FFFF
@A00920:152:HGHKKDRXX:2:2103:7120:12915 1:N:0:AGGAGTGG+CTAATCGA
ACTCCTACGGGAGGCAGCAGTAGGGAATATTGCACAATGGGGGAAACCCTGATGCAGCGACGCCGCGTGCGGGAAGAAGGCCTTCGGGTTGTAAACCGCTTTCAGGAGGGACGAAGCCACTCGGGTTAATAGCCCAGAGGGTGACGGTAATCCCAGAGGAAGCCCCGGCTAACTACGTGCCAGCAGCCGCGGTAAGACGTAGGGGGCGAGCGTTGTCCGAATATACTGGGCGTAAAGCGCGTGAAGGCGG
+
FFFFFFFFFFFFFFFFFFFFF,FFFFFF,FFF:,FF,FFFFF:FFFFF:::::F:,,:FFFFF:F::::::F:F:F:FFFF:FF:FF:,FFFFF,FFF:,FF:FFFFF::FF:,FFFFFFFFF:,,,:F,:,,F,FFFFF:,FFF,FFF,:F,FF:FF,F,:FFFFF,FFFFFFFFFFFFFFF,F,FFFFF,:FF,FFFF,,FFFFFFFFFF::::,:F::,,FF:F,FFF,,,FFF,FFFFFF,FF:F,
@A00920:152:HGHKKDRXX:2:2103:9200:13260 1:N:0:AGGAGTGG+CTAATCGA
ACTCCTACGGGAGGCAGCAGTAGGGAATATTGGACAATGGGCGAAAGCCTGATCCAGCCATGCCGCGTGAGTGATGAAGGCCTTAGGGTTGTAAAGCTCTTTCAGTGGGGAAGATAATGACGGTACCCACAGAAGAAGCCCCGGCTAACTTCGTGCCAGCAGCCGCGGTAATACGAAGGGGGCTAGCGTTGTTCGGATTTACTGGGCGTAAAGCGCACGTAGGCGGATCGTTCAGTCGGTGGTGAAATCC
+
FFFFFFFFFFFFFFFFFFFFFFFFFFFFFFFF,FFF:FFFFFFFFFFFFFFF:FFFFFFFFFFFFFFFFFFFFF:FFFFFFFFF:FFF:,FFF:FFFFFFFFFFFFFFFFF,FFFF:FFFF,FFFFFFF:FFFFF:FFFFFF,FFFFFFF:F,FFFFFFF:FFFFFF,FFFFFFFFF,F:F,F,FFFFFFFF,FFFFF,,FFFFFFFFFFFF:FFFFFF,FFFFF:FFFFFF,FFFF,:::FFFFF:FFF
@A00920:152:HGHKKDRXX:2:2103:7265:14732 1:N:0:AGGAGTGG+CTAATCGA
ACTCCTACGGGAGGCAGCAGTGGGGAATATTGGACAATGGGCGCAAGCCTGATCCAGCCACGCCGCGTGCGTGATGAAGGCCTTCGGGTCGTAAAGCTCTGTGGGGAGGGACGAACCGCTGTCGGTTAATACCCGGCAGCATGACGGTACCTCCTGAGCAAGCACCGGCTAACTTCGTGCCAGCAGCCGCGCTAATACGAAGGGTGCAAACGTTGCTCGGAATTATTGGGCGTAAAGCGCACGTAGGAGG
+
FF:F:FFFFFFFFFFFFFFFF,F:FFFFFFF:,FFFFFFF:FFFFF:FF:FFF:,FF::FFFFFFFF:F,F,FFF:FFFFF,FF:FFFFFFFFFFF,,FFFF:,FF::FFF,FF,F:,:F,,F:,F::F:F,::,,FFF:FFF,:FFFFF,,FFF,FFFF:F::FFFFFFFFFF,F:,FFFFFFFFFFFF:,F,,FFF,,F,F,,FF,F,FFFF::,FFFFF,:F:,F,F:FF:F,,FFF:FFF::,,::
@A00920:152:HGHKKDRXX:2:2103:1425:15045 1:N:0:AGGAGTGG+CTAATCGA
ACTCCTACGGGAGGCAGCAGTGAGGGATCTTGCACAATGGGCGAAAGCCTGATGCAGCGACGCCGCGTGAGTGACGAAGGCCTTCGGGTCGTAAAGCTCTTTTCTGCGTGACGAGTAAAGGACGGTAGCGCAGGAAGAAGTCTCGGCTAACTACGTGCCAGCAGCCGCGGTAAAACGTAGGAGACAAACGTTATCCGGAGTTACTGGGCGTAAAGGGCGTGCAGGCGGTTGCTTAAGTTCGGCGTGACAG
+
,F,FF,:FFFFFFFF,FFFFFFFFFFFFFFFFFFFFF:FFFFFFFF:FFFFFFFFFFFFFFFFFFFFFFFFFFFFF,FFFFF:FFFFFFFFFFFFFFFFFFFFFFFFFFF:FFF::FF:FF:F:FFFFFFF:FFF,FFFF,FFFFFF,,FF::FFFFFFFFFF:FFFFFF:FFFFFFFF:F,FFF,F,FFFF:FFFFF,FFFF:FFFFFFFFFFFFFFF,FF,F:F:FFFFFFF,FFFFF,FFFFF:,F:
@A00920:152:HGHKKDRXX:2:2103:31964:15045 1:N:0:AGGAGTGG+CTAATCGA
ACTCCTACGGGAGGCAGCAGTGGGGAATTGTTCGCAATGGGCGCAAGCCTGACGACGCAACGCCGCGTGGAGGATGAAGATCTTCGGGTCGTAAACTCCTGTCGAGCGGGAAGAATTCCTGCCCGGCTAATATCCGGGTAGGTTGACGGTACCGCTAAAGGAAGCCCCGGCTAACTCCGTGCCAGCAGCCGCGGTAATACGGGGGGGGCAAGCGTTGTTCGGAATTACTGGGCGTAAAGGGCTCGTAGGC
+
F,FF:FFFFFFF:FFFFFFFFFFFFFFFFFFFFFFFFFFFFFFFFFFFFFFFFFFFFFFFF:FFFFFFFFFFF:FFFFFFFFFFFFFFFFFFFFFFFFFFFFFFFF,FFFFFFFFFFFFFF,FFFFFFFFFFFFFFFFF,FFFFFFFF,FFFFFFFFFFFFFFF:FFFFFFF,FFFF:FFFFFFF,F:FFFFF,FFF:FF,:FFFFFFFFFFFFFFFFFFFFFFF:FFFFF:F:FFFFFFFFFFFFFF:F
@A00920:152:HGHKKDRXX:2:2103:28131:15233 1:N:0:AGGAGTGG+CTAATCGA
ACTCCTACGGGAGGCAGCAGTGGGGAATTGTTCGCAATGGGCGCAAGCCTGACGACGCAACGCCGCGTGGAGGATGAAGGTCTTCGGATTGTAAACTCCTGTTGCCCGGGACGAAATGCTCCAACCTAATACGTTGGAGTTTGACGGTACCGGGTGAGGAAGCCCCGGCTAACTCTGTGCCAGCAGCCGCGGTAATACAGAGGGGGCAAGCGTTGTTCGGAATTACTGGGCGTAAAGGGCGCGTAGGCGG
+
FFFFFFFFFFFFFFFFFFFFFFFFFFFF:FFFFFFFFFFFFFFFF:FFFFFFFFFFFFFFF,FFFFFFFFFFFFFFFFFFFFFFFFFFFFFFFFFFFFFFFFFFFFFFFFFFFFFFFFFFF,FFFFFFFFFFFFFFFFFFFFFFFFFFFFFFFFFFFFFFFFFF,FFFFFFFFFFFFFFFFFFFFFFFFFFFFFFFFFFFFFFFFFFFFFFFFFFFF:FFFFF:FFFFFFFFFFF:F:FFFFFFF:FFFF
@A00920:152:HGHKKDRXX:2:2103:6542:15389 1:N:0:AGGAGTGG+CTAATCGA
ACTCCTACGGGAGGCAGCAGTAAGGAATATTGGTCAATGGAGGCAACTCTGAACCAGCCATGCCGCGTGCAGGATGACGGCCCTATGGGTTGTAAACTGCTTTTATATGGGAAGAAACCCTTGAACGTGTTCGAGGCTGACGGTACCATAAGAATAAGCATCGGCTAACTCAGTGACAGCAGCCGCGGTAATACGGAGGATGCAAGCGTTATCCGGTGTTATTGGGTTTAAAGGGTGCGTAGGCGGAATT
+
FFFFF:FFFFFFFFFFFFFFF:,FFFFF:FFF:FFFF,FF,FFFFFF:FFFFFFFFFFFFFFFFFFFFFFFFFFFFFFFFFFF:FFFFFFFFFFFFFFF:,FF,FF::FFFFFF:FF:FF,FFFFFF:FF,:FFFF,F:,F:FFF,FFFFFF:FFFFFFFFFFF,FF:F,F,FFF,F,FF,FF,F::FFFF:FFFFFF::F,,FFFFF,F:F:FF,,,FFF,FFF,:,,,:,FFFFF:F:FFFF:FF:,F
@A00920:152:HGHKKDRXX:2:2103:29884:16047 1:N:0:AGGAGTGG+CTAATCGA
ACTCCTACGGGAGGCAGCAGTCGGGAATTTTGGGCAATGGGCGAAAGCCTGACCCAGCAACGCCGCGTGAAGGATGAAGTATTTCGGTATGTAAACTTCGAAAGAATGGGAAGAATAAATGACGGTACCATTTATAAGCTCCGGCTAACTACGTGCAAGCAGCCGCGGTAATCCGTAGGGAGCAAGGGTTGTTCGGATTTACTGGGCGTAAAGGGCGCGTAGGCGGCGCGGTAAGTCACTTGTGACATCT
+
FFFFFFFFFFFFFFFFFFFFFFFFFFFF:FFFFFFFFFFFFFFFFFFFFFFFFFFFFFFFFFFFFFFFFF:,FFFFFFFFFFFFFFFF,FFFFF:FFFFFFF,FF:F:FFFFFFFFFFF,FFFFFFFFFFF:FFFFFF,FFFF:FFFFFF,FFFFF,FFFFFFF::FFFF,F,FFFFF::FFF::F,F,,,F,FFFFFFFFF,FF,FF:,,,FFF,FF,,FF,F:F,F,FF:,FFFFFF:,FF:,:FFFF
@A00920:152:HGHKKDRXX:2:2103:16812:16110 1:N:0:AGGAGTGG+CTAATCGA
ACACCTACGGGAGGCAGCAGTGGGGAATATTGGACAATGGGCGAAAGCCTGATCCAGCAATGCCGCGTGAGTGATGAAGGCCTTAGGGTTGTAAAGCTCTTTTACCCGGGATGATAATGACAGTACCGGGAGAATAAGCTCCGGCTAACTCCGTGCCAGCAGCCGCGGTAATACGGAGGGAGCTAGCGATGTTCGGAATTACTGGGCGTAAAGCGCACGTAGGCGGCTTTGTAAGTTAGAGGTGACAGCC
+
FF,FF:FF,,FF:FFFFFFF:FFFF:FF,FFFFFFFF:FFFFFFFFFFFFFFFFF:FFFFFFFFFFFFFFFFFF:FFFFFF:F,F:FFFFFFFFFFFFF:FFFFFF:FFFFFFFF,,,:FF:F,F,,FFFFF:FFFF:FFFFF:FFFFFFFFFF:FFFFF,FF:FFFFF::F:FFFFFFFFFFF:FFF,FFFFFFFFFF:FFFFF:FFFFFFFF:FF::,FFFFFFFFF,FF,:F:FFFFFF:F:F:FFF
@A00920:152:HGHKKDRXX:2:2103:27877:16172 1:N:0:AGGAGTGG+CTAATCGA
ACTCCTACGGGAGGCAGCAGTGGGGAATATTGGACAATGGGCGCAAGCCTGATCCAGCCATGCCGCGTGAGTGAAGAAGGCCTTAGGGTTGTAAATCTCTTTCGGCGGGGAAGATAATGACGGTACCCGCAGAAGAAGCCCCGGCTAACTCCGTGCCAGCAGCCGCGGTAATACGGAGGGGGCTAGCGTTGTTCGGAATTACTGGGTTTAAAGGGTGCGTAGGCGGCTTAGTAAGTCAGAGGTGAAAGGC
+
FFFFFFFFFFFFFFFFFFFFFFFFFFFFFFFFFFFFFFFFFFFFFFFFFFFFFFFFFFFFFFFFFFFFFFFFFFFFFFFFFFFFFFFFFFFFFFFFFFFFFFFFFFFFFFFFFFFFFFFFFFFFFF:FFFFFFFFFFFFFFFFFFFFFFFFFFFFFF:FFFFFFFFFFFFFFFFFFFFFFFFFFFFFF,FFFFFFFF:FFFFFF:FF:FFFFFFFFFFFF,FFF:FFFFFFF:FFFFFFF:FFFFFFF:F
@A00920:152:HGHKKDRXX:2:2103:14335:16203 1:N:0:AGGAGTGG+CTAATCGA
ACTCCTACGGGAGGCAGCAGTGGGGAATATTGGACAATGGGCGCAAGCCTGATCCAGCCATGCCGCGTGAGTGATGAAGGCCTTAGGGTTGTAAAGCTCTTTCGCCAGGGACGATAATGACGGTACCTGGATAAGAAGCCCCGGCTAACTTCGTGCCAGCAGCCGCGGTAATACGAAGGGGGCTAGCGTTGTTCGGAATCACTGGGCGTAAAGCGCATGCAGGCGGATCGTTAAGTCGGGGGTGAAATAC
+
FF,FF:F:FFFF:FFFFFFFFFFFF,FFFFFFFFFFFFFFF:FFFF::FFFFFFFFFFFFFFFFFFFFFFFFFF,FFFF:FFFFFFFFFFFFF:FFFFFFFFFFFFFFFFFFFFFFFFFFFFFFFFFFFFFFFFFFF:FFFFFFFFFFFFFFFF:FF,:FFFFFFFFFFFFFFFFF:FFFFFFFFFF:FFFFFF:FFFFFFFFF,F:FFFFFFFFFFFF,FFFF,FFFFFFFFFFF:FFFF:FFFFFF,F
@A00920:152:HGHKKDRXX:2:2103:28944:17425 1:N:0:AGGAGTGG+CTAATCGA
ACTCCTACGGGAGGCAGCAGTGGGGAATATTGGACAATGGGCGCAAGCCTGATCCAGCAATGCCGCGTGAGTGAGGAAGGCCTTAGGGTTGTAAAGCTCTTTCACCCACGACGATGATGACGGTAGTGGGAGAAGAAGCCCCGGATAACTCCGTGCCACCAGCCGCGGTAATACGAAGGGAGCTAGCGTTGTTCGGAATAACTGGGCGTAAAGCGCACGCAGGAGGCCATTCAATTCAGAGGTGAAAGCC
+
FF,FF,FFFF:,:FFFFFF:F,FFFFFFFFF:F:FFF,:FFFFFFF,:FFF:FF,FFFF:FFFFFF:FF:FF:F:FFFFFFFF,FFFF,FFFFFFFF,FF:FFFFF:F:,FFF,F,F,FFF,::FFF:FF:::F:FFFFFFF,F,FF:F,FFF:,:FF,F:::F,F:FF,FFF,:,FF,F,F::FFFF,,,,:FF,FFF,FF:,,FF,:FFFFFF,FFF,F,F,,,:FF,F,FF,FFF:F,F:FFF::::
@A00920:152:HGHKKDRXX:2:2103:25970:18004 1:N:0:AGGAGTGG+CTAATCGA
ACTCCTACGGGAGGCAGCAGTCGGGAATTTTGGGCAATGGGCGAAAGCCTGACCCAGCAACGCCGCGTGAGGGATGAAGTATTTCGGTATGTAAACCTCGAAAGAATAGGAAGAATAAATGACGGTACTATTTATAAGCTCCGGCTAACTACGTGCCAGCAGCCGCGGTAATACGTAGGGAGCAAGCGTTGTTCGGATTTACTGGGCGTAAAGGGCGCGTAGGCGGCATATTAAGTCAGCTGTGAAATCT
+
FFFFFFFFFFFFFFFFFFFFFFFFFFFFFFFFFFFFFFFFFFFFFFFFFFFFFFFFFFFFFFFFFFF,FFFFFFFFFFFFFFFFFFFFFFFFFFFFFFFFFFFFFFFFFFFFFFFFFFFFFFFFFFF:FFFFFFFFFFFFFFFFFFFFFFFFFFFFFFFFFFFFFFFFFFFFFFFFFFFFFFFFFFF:FFFFFFFFFFFFFFFFFFFFF,FFFFFFFFFFFFFFFFFFFFFFF:FFFFFFFFFFFFFFF:
@A00920:152:HGHKKDRXX:2:2103:31873:18051 1:N:0:AGGAGTGG+CTAATCGA
ACTCCTACGGGAGGCAGCAGTGGGGGATATTGCACAATGGGGGAAACCCTGATGCAGCGACGCCGCGTGGAGGAAGAAGGTTTTCGGATTGTAAACTCCTGTCGTTAGGGACGATAATGACGGTACCTAACAAGAAAGCACCGGCTAACTACGTGCCAGCAGCCGCGGTAAAACGTAGGGTGCAAGCGTTGTCCGGAATTACTGGGTGTAAAGGGAGCGCAGGCGGGAAGACAAGTTGGAAGTGCAAACC
+
FF,FFFFFFFF:FFFFFFFFFFFFFFFFFFFFFFFF:FFFFFF:FFFFFFFFFF,FFFF:FFFFFFFFFF,FFFFFFFF:FFFFFFFFF:FFFFFFFFFFFFFFFFFF,FFFF:FFFFFFF:FFFFFFFFF:FFFFFFFFFFF,FF,FFFF,:F,:FFFF:FFFFFF,FFFFF:,FF,FFFFFFFFF,,FF:FFFFFFFF,:FFFFFFF,F,FFFFF,FF:FFFF::,F:FFFFFF,:F:,,F:,:F,F,
@A00920:152:HGHKKDRXX:2:2103:6931:18756 1:N:0:AGGAGTGG+CTAATCGA
ACTCCTACGGGAGGCAGCAGTGGGGAATCTTCCGCAATGGACGAAAGTCTGACGGAGCAACGTCGCGTGAGTGATGACGGCCTTCGGGTTGTAAAGCTCTGTGATCGGGGACGAATGGCTGGTATGCTAATACCATATCAGAGTGACGGTACCCGAATAGCAAGCCACGGCTAACTACGTGCCAGCAGCCGCGGTAATACGTAGGTGGCAAGCGTTGTCCGGAATTATTGGGCGTAAAGCGCGCGCAGGC
+
FFFFFFFFFFFFFFFFFFFFFFFFFFFFFFFFFFFFFFFFFFFFFFFFFFFFFFFFFFFFFFFFFFFFFFFFFFFFFFFFFFFFFFFFFFFF:FFFFFFFFFFFFFFFFFFFFFFFFFFFFFF:FFFF:FFFFFFFFFFFFFFFFFFFFFF:FFFFFFFFFFFFFFFFFFFF:FFFFFFFFFFFFFFFFFFFFFFFFFFFFFFFFFFFFFFFFFFFFFFFFFFF:F,FFFFFFFFFFFFFFF::FFFFFF
@A00920:152:HGHKKDRXX:2:2103:2781:18897 1:N:0:AGGAGTGG+CTAATCGA
ACTCCTACGGGAGGCAGCAGTAGGGAATTTTCGGCAATGGGGGAAACCCTGACCGAGCAACGCCGCGTGAAGGAAGAAGTAATTCGTTATGTAAACTTCTGTCATAGAGGAAGAACGGTGGATATAGGGAATGATATCCAAGTGACGGTACTCTATAAGAAAGCCACGGCTAACTACGTGCCAGCAGCCGCGGTAATACGTAGGTGGCGAGCGTTCTCCGGCATTATTGGGCGTAAAGAGGGAGCAGGCG
+
FFFFFFFFFFFFFFFFFFFFFFFFFF:F:FFF:FFFFFFFFFF::FFFFFFFFFFFFFFFFFFFFFFFFFFFFFFFF:FFFFFFFF::,FFFF:FF,,FFFFFFFFFFFFFFFFFFFFFFFFFFFFF:FFFFFFFFFFFFFFFFFFFFFFFFFF:FF:FFFFFFFFFFF:FF,FF:F:::FFFFFF:FFFFFF,,FFFFF:FFFFFFFFF:FF,F,FFFFF,F:FFFFFFFFFF:F:F,FFFFF:F:FFF
@A00920:152:HGHKKDRXX:2:2103:29279:20134 1:N:0:AGGAGTGG+CTAATCGA
ACTCCTACGGGAGGCAGCAGTAAGGAATATTGCACAATGGGCGCAAGCCTGATGCAGCAACGCCGCGTGCCCGAGGAAGGCCTTCGGGTTGTAAAGGGCTTTTCTGGCTGAAGAGTAAGGACGGTAGGCCAGGAATAAGCGTCGGCTAACTACGTGCCAGCAGCCGCGGTAAAACGTAGGACGCGAGCGTTATCCGGATTTACTGGGCGTACAGCGCGGGCAGGCGGCTGTTCAAGTCGGACGTGAAAGC
+
FFFFFFFFFFFFFFFFFFFFFFFFFFFFFFFFFFFFFFFFFFFFFFFFFFFFFFF:FFFFFFFFFFFFFFFFFFFFFFFFFFFFFFFFF,FFFFFFFFFFFFFFFFFFFFFFFFFFFFFFFFFFFFFFFFFFFF:FFFFFFFFFFF:FFFFFFFFFFFFFFFFFF:FFFF,FFFFF,FF:FFFFFFFFFFFFFFFFFFFFFFFFFFFFFF:,FFFFFFFF:F:FFFFFFFFFFFF:FF::F:FFFFFFFF
@A00920:152:HGHKKDRXX:2:2103:9552:20415 1:N:0:AGGAGTGG+CTAATCGA
ACTCCTACGGGAGGCAGCAGTGAGGAATATTGCGCAATGGACGAAAGTCTGACGCAGCCACGCCGCGTGCAGGAAGACACCCCTCTGGGGCGTAAACTGCTTTTGTGTGAGAAGAACACCCCGTTCTGCGGGGTCTGACGGTATCGCACGAATAAGGACCGGCTAACTCCGTGCCAGCAGCCGCGGTAATACGGAGGGTCCAAGCGTTGTCCGGAATCACTGGGTGTAAAGGGTGCGCAGGCGGGCGTGT
+
FFFFFFFFFFFFFFFFFFFFFFFFFFFF:FF,FFFFFFFFFFFFFFFFFFFFFFFFFFFFFFFFFFFFFFFFFFFFF:FF:FFFFFFFFFFFFFFFFFFF,F,:F:FFFFFFFFFFFFFFFFFFFFFFF,FFFFFFFFFFF:FFFFFFFFFFFFFFFFFFFFFF,FFFFFFFFFFFFFFFFFFFFFFFFFFFFFFF:FF:F:,FF::F:F:FFFFFFFFFFFFFFF,FF,FFFFFFFFFFFFFFFFFFFF
@A00920:152:HGHKKDRXX:2:2103:29640:20541 1:N:0:AGGAGTGG+CTAATCGA
ACTCTACGGGAGGCAGCAGTGGGGAATATTGCGCAATGGGCGGAAGCCTGACGCAGCGACGCCGCGTGGGGGATGACGGCCTTCGGGTTGTAAACCCCTGTCAGAGGGAAAGAAGGGTGTCGGCGTGAATAGCGCCGGCACTTGACGGTACCTTCAGAGGAAGCCCCGGCCAACTCTGTGCCAGCAGCCGCGGTAAGACAGAGGGGGCAAGCGTTGTTCGGAATTACTGGGCGTAAAGCGCGTGTAGGCG
+
FFFFFFFFFFF,FFFFFFFFFFFFF,FFFFFF:FFFF:FFFFFF:FFFFFFFFFFFFFFFFFFFFFFFFFFFFFFFFFFFFFF:FFFFF:FFFF:FFF:FFFFFFFFFFFFFFF:FFFFF::FFFFFFFFFF,FFF:FFFF,FFFFFFFFFFFF,FF:FFF,FFFFFFF:FFFF:FFFFF:FF:FFFFFFFFFFFFFFFF,,FFFFFFF:FFFFFFFFFF:FFF,FFFFFFFFFFFFFFFF,,FFFFFFF
@A00920:152:HGHKKDRXX:2:2103:6714:20635 1:N:0:AGGAGTGG+CTAATCGA
ACTCCTACGGGAGGCAGCAGTGAGGAATATTCCACAATGGGGGAAACCCTGAAGGAGCGACGCCGCGTGGGGGAAGAAGCCCTTCGGGTCGTAAACCACTGTAGAGGGGGACGAGATAGACGGTACCCCAGGAGGAAGCCACGGCTAACTACGTGCCAGCAGCCGCGGTAAGACGGAGGAGGCAAGCGTTGTCCGGACTGAGTGGGCGTAAAGCGCGCGAAGGAGGAGCGGGAAGTCTGCAGTGAAAGAG
+
FFFFFFFFFFFFFFFFFFFFFF,FFFFF,FFFF,FFFFFFF:FFFFFFFFF,,FFFFFFFFFFFFFFFF,F:FF:FFFFFFF:F,FFF,,FFFFFFF,FF:F,F,FFFFFFF:F,FFFFFFFFFFFFF,,,FF,,FFF,F,FFFFFFFFFF,FFFFFFFFFFFFFFFFFFFFFF,FFFF,F,FF:FFFFFFFFFFFFFF,F,FFFFFFFF:FFFFF,FF,FFF,FF,,:,F,F,FF,,F:F,,FFFFF:,
@A00920:152:HGHKKDRXX:2:2103:2862:20979 1:N:0:AGGAGTGG+CTAATCGA
ACTCCTACGGGAGGCAGCAGTAAGGGATCTTGCGACAATGGGCGAAAGCCTGACGCAGCAACGCCGCGTGCGGGATGACGGCCTTCGGGTTGTAAACCGCTTTTCGGGGGGAAGAGGAAGGACGGTACCCCCGGAAGAAGTCTCGGCTAACTACGTGCCAGCAGCCGCGGTAAAACGTAGGAGGCGAGCGTTATCCGGATTTACTGGGTGTAAAGCGCGTGTAGGCGGTCCTGCAAGTGGCGCGTGAAAG
+
FF,F:FFF::FF:FFFFFFFFF,FFFFFFFFFFFFFFF:FFFFFFFFFF,FFFFFFFFFFFFFF:FFFF:FFFFFFFFFFFFF:FFFF:::FFF,FFFFFFFFFFFFF:FF:FFFF:F:FF:FFFF:FFFFFFFFFFFFFFFFFFFFF::FFF:,FFFFF::FF:FFFFFFFFFFFF,FFFFFFF:FFFFF,FFFFF,:F,FFFF,FF,FFF:FF:FFFFF,FFF,FF,:F,F:F,F,:F:FFFF::FFF
@A00920:152:HGHKKDRXX:2:2103:31557:21104 1:N:0:AGGAGTGG+CTAATCGA
ACTCCTACGGGAGGCAGCAGTGGGGAATCTTAGACAATGGGCGCAAGCCTGATCTAGCCATGCCGCGTGGGTGATGAAGGCCTTAGGGTCGTAAAGCCCTTTCGCCGGGGAAGATAATGACGGTACCCGGTAAAGAAACCCCGGCTAACTCCGTGCCAGCAGCCGCGGTAATACGGAGGGGGTTAGCGTTGTTCGGAATGACTGGGCGTAAAGCGCGCGTAGGCGGATCAGGAAGTTGGGGGTGAAATCC
+
FFFFFFFFFFFFFFFFFFFFFFFFFFFFFFFFFFFFFFFFFFFFFFFFFFFFFFFFFFFFFFFFFFFFFFFFF:FFFFFFFFFFFFFFFFFFFFFFFFFFFFFFFFFFFFFFFFFFFFFFFFFFFFFFFFFF:FFFFFFFFFFFFFFFFFFFFFFFFFFFFFFFFFFFF,FFFFFFFFFFFFFFFFFFFFFFFFFFF:FFFFFFFFFFFFFFFFFFFFFFFFFFFFFFF:FFF:FFFF:FFFFF:FFFFF
@A00920:152:HGHKKDRXX:2:2103:31557:21512 1:N:0:AGGAGTGG+CTAATCGA
ACTCCTACGGGAGGCAGCAGTGGGGAATCTTGCGCAATGGGCGAAAGCCTGACGCAGCAACGCCGCGTGCGGGATGAAGGCCCTCGGGTTGTAAACCGCTTTCAGTGGGGACGAACCAAGACGGTACCCACAGAAGAAGCCCCGGCCAACTACGTGCCAGCAGCCGCGGTAACACGTAGGGGGCAAGCGTTGTCCGGATTCATTGGGCGTAAAGAGCTCGTAGGCGGTTTAGCAAGTCGGGTGTGAAAAC
+
FFFFFFFFFFFFFFFFFFFFFFFFFFFFFFFFF:FFFFFFFFFFFFF::FFFFFF:FF:FFFFFFFFFFFFFFF,FFFFFFFF:FFFFF:FFFFFF:FFFFFFFFFFFF:FF:FFFFFFFFFFFFFFFFF:FFFFFFFFFFFFFFFFFFFFFFFFFFFF:FFFFFFFFFFFFFFFFFFF:FFFFFFFFFFFFFFFFFFFF:,FFFFFFFFFFFFFFF:FFF:FFFFFFFFFFF,FFFF,FFFFFFFFF,F
@A00920:152:HGHKKDRXX:2:2103:28230:22013 1:N:0:AGGAGTGG+CTAATCGA
ACTCCTACGGGAGGCAGCAGCAGGGGATCTTGGGCAATGGGCGAAAGCCTGACCCAGCGACGCCGCGTGGAGGACGAAGGCCTTCGGGTTGTAAACTCCTTTTGCCAGGGAAGAGGTAGGACGGTACCTGGCGAATAAGGCCCGGCCAACTCTGTGCCAGCAGCCGCGGTAATACAGAGGGGCCAAGCGTTGCCCGGATTTATTGGGCGTAAAGGGCGCGTAGGTGGCCGCGCAAGTCCGTTGTGAAAAC
+
FFFFF:FFFFFFFFFFFFFFFFFFFFFF,FFFFFFFFFFFFFFFFFFFFFFF,FFFFFFFFFFFFFF:F:FFF,FFFFFFFFFFFFFFF,FFFFFFFFFFFF,FFF:FFFFFFFFFFF,:FF:FFFFFF:,:FF:FFFFF:FFFFFFFF::FFFFFFF,FF::FFFFFFFF:FFFFFF:FFFFFFF:F:FF:FFF,FF:FF:,F,FFFFF,:F:FFF:F:,FFFF:FFF:FFFF,FF,F:FFFFF::F,F
@A00920:152:HGHKKDRXX:2:2103:4887:22169 1:N:0:AGGAGTGG+CTAATCGA
ACTCCTACGGGAGGCAGCAGTGGGGAATATTGGACAATGGGCGCAAGCCTGATCCAGCCATGCCGCGTGAGTGATGAAGGCCTTCGGGTTGTAAAGATCTTTTGGCGGGGACGATGATGAAGGTACAGCAACAATAAGACCCTGCTAAATTCCTGCCAGCAGCCGCGGTAAAACTAAGTGGGCTAGCGATGCTCTGAATCACTGGGCGTAAAGGGTGACTAGGCGGGTCTTAAAGTAAGGGTTGAAATCC
+
FFFFFFFFF:,FFFFF:FFF,:FFFF:FFF:FFFFFFFFFFFFFFFFFFFFFFFFFFFF,FFFFF:FFFF,F,FFFFFFFFF:FFFFFFFFFFF:F,FFF,F:,FFFFF::FFF,F,:,,,::,,:,,,FF,:,:FF,,F,,,,:FF:F::F,F::,F,FF:FF,,:FF:F,FF,,,F,F,,:FF,F,,FF,F,,,:,FFF,::F:,,,,FFF,,F,:,F:F,F,,FF:FF,,F,,,FF:F,::,F,FFF
@A00920:152:HGHKKDRXX:2:2103:28772:22795 1:N:0:AGGAGTGG+CTAATCGA
ACTCCTACGGGAGGCAGCAGTGAGGGATATTGCGCAATGGGGGAAACCCTGACGCAGCGACGCCGCGTGGGCGATGAAGGCTTTCGGGTCGTAAAGCCCTTTTCCCACTGAGGAGACAAGCACAGAAGGTGGGGAAGAAGACTCGGCTAACTACGTGCCAGCAGCCGCGGTAAAACGTAGGAGGCGAGCGTTATCCGGATTTACTGGGCGTAAAGCGCGTGCAGGCGGTCGGGTAAGTGGCGGGTGAAAG
+
FFFFFFFFFFFFFFFFFFFFFF,FFFFFFFFFF,FF:FFFFFF,:FFFFFFFF,FFFF:FFFFFFFFFF:F,FFFFFFFFF,FFFFFFFFFF:F:F:,FFFFFFFFFFFFF:FF,,:F::,FFF:,F,F,FF,:F:,F:,,FFF::F,,FF:F:F:FFF:,FF,FFFF,,F,FFF:,::FFF:,:FFFF:F:F,FF,,F,,:F::F,FFFFF:FFFFFFF:F:,:FFF,F,,F:,F,,FF,F:FFFFFFF
@A00920:152:HGHKKDRXX:2:2103:2691:23375 1:N:0:AGGAGTGG+CTAATCGA
ACTCCTACGGGAGGCAGCAGTGGGGAATATTGGACAATGGGCGAAAGCCTGATCCAGCCATGCCGCGTGTGTGAAGAAGGTCTTCGGAGTGTAAAGCACTTTAAGTTGGGAGGAAGGGCAGTAAGTTAATACCTTGCTGTTTTGACGTTACCGACAGAATAAGCACCGGCTAACTCTGTGCCAGCAGCCGCGGTAATACAGAGGGTGCAAGCGTTATCCGGATTCACTGGGTTTAAAGGGTGTGTAGGCG
+
FFFFFFFFFFFFFFFFFFFF:FFFFF:FFFFFFFFFFFFFFFFFFFFFFFFFFFFFFFFFFFFFFFFFFFFFFFFFFFFFF:F,FFFF,FFFFFFFFFF::FFFFFFFFFFFFFFFFFF,FFFFFFFFFFFFFF:FFFFFFFFF:FFFFFFFFFFFFF:FFFFFFFFFFFFFFFFFFFFFFFFF:FFFFFFFFF:FFFFFFFFFFFF:FFFFFFF:FF:FFF:F:FFF:FFF,FFFF:FFFFFF:,:FF:
@A00920:152:HGHKKDRXX:2:2103:2374:23547 1:N:0:AGGAGTGG+CTAATCGA
ACTCCTACGGGAGGCAGCAGTGGGGAATCTTGCGCAATGGCCGAAAGGCTGACGCAGCGACGCCGCGTGCGGGAGGAAGCCCTTCGGGGTGTAAACCGCTGTCAGGAGGGACGAAAGCCAGGGGGAGGGAATGCCCCCGGGAAGGACGGTACCTCCAGAGGAAGCACCGGCTAACTCCGTGCCAGCAGCCGCGGTAATACGGAGGGTGCGAGCGTTGTTCGGAATTACTGGGCGTAAAGCGCACGTAGGT
+
FFFFF,:FFFFFFFFFFFFFFFFFFFFFFFFFFFFFF:FFFFFFFFFFFFFFFFFFFFFFFFFFFFFFFFFFFFFFFFFFFFFFFFFFFFFFF:FFFFFF:FFFFF:FFFFFFFFFFFF,FF:FFFFFF,,FFFFFFFFFFF:FF:F:FF:FFFFFFFFFFF:F:FFFFF:FFFFFF:F:FFFFFFFF:FFFFFFF,FFFFFFF:FFFFF,FFFFF::F:FF:,FFFFFFFFFFFFFFF:FFF:F,F:,:
@A00920:152:HGHKKDRXX:2:2103:2700:24580 1:N:0:AGGAGTGG+CTAATCGA
ACTCCTACGGGAGGCAGCAGTGGGGAATATTGGACAATGGGGGAAACCCTGATCCAGCAATGCCGCGTGAGTGAAGAAGGCCTTAGGGTTGTAAAACTCTTTCGTCCACGACGATGATGACGGTAGTGGAAGAAGAAGCCCCGGCTAACTCCGTGCCAGCAGCCGCGGTAATACGGAGGGGGCTAGCGTTGTTCGGAATTACTGGGCGTAAAGCGCACGTAGGCGGCGCGACAAGTTAGGCGTGAAATGC
+
FFFFFFFFFFFFFFFFFFFFFFFFFFFFFFFFF:FFFFFFFFFF,:FFFFFFFFFFFF:FFFFFFFF:FFFFFF:FF:FFFFF,:FFF,FFFFFFFFFFFFFFFFFFFFFFFFFFFFFFFFFFFFFFF:FFF:FFFFFFFFFFFFFFFFFFFFFFFFFFFFFFFFFFFFFFF:FFFFFFFFFFFFFFFFFFFF,FFFFFFFFFFFFFFFFFFFFFFF:FFFFFFFFFFFF,F:FFFF:FFFFFFF,FFF:
@A00920:152:HGHKKDRXX:2:2103:16731:24799 1:N:0:AGGAGTGG+CTAATCGA
ACTCCTACGGGAGGCAGCAGTGAGGAATATTGGTCAATGGACGAGAGTCTGAACCAGCCAAGTAGCGTGAAGGATGAAGGTCCTACGGATTGTAAACTTCTTTTATAAGGGAATAAACCCTCCCACGTGTGGGAGCTTGTATGTACCTTATGAATAAGCATCGGCTAACTCCGTGCCAGCAGCCGCGGTAATACGGAGGATGCGAGCGTTATCCGGATTTATTGGGTTTAAAGGGAGCGCAGACGGGTCG
+
FFFFFFFFFFFFFFFFFFFFFFFFFFFFFFFFFFFFFFFFFFFFFFFFFFF,FFFFFFFFFFFFFFFFFFFFF:FFFFFFFFFFFFFFFFFFFF:FFFFFFFFFFFFFFFFFFF:FFFFFFFFFFFFFFFFFF:FFFFFFF,FFFFFFFFFF:F:FFFFFFFFFF::FFFFFFFFFFFFFFFFFFFFFFFFFFFFF,FFFFFFFFFFF,F::FFFFF,:FFF:FFF,F,F::FFF,FFFF,FFFFFF:::
@A00920:152:HGHKKDRXX:2:2103:9634:26036 1:N:0:AGGAGTGG+CTAATCGA
ACTCCTACGGGAGGCAGCAGTAAGGAATATTGCACAATGGGCGCAAGCCTGATGCAGCAACGCCGCGTGCCCGAGGAAGGCCTTCGGGTTGTAAAGGGCTTTTCTGGCTGAAGAGCAAGGACGGTAGGCCAGGAATAAGCGTCGGCTAACTACGTGCCAGCAGCCGCGGTAAAACGTAGGACGCGAGCGTTATCCGGATTTACTGGGCGTAAAGCGCGGGCAGGCGGCTGTTCAAGTCGGACGTGAAAGC
+
FFFFFFFFFFFFFFFFFFFFFFFFFFFFFFFFFFFFFFFFFFFFFFFFFFFFFFFFFFFFFFFFFFFFFFFFF,:F,FFFFFFFFFFFFFF:FF,FFFFFFFFFFFFFFFFFFFFFF,FFFFFFFFFFFFFFFFFFF:FFFFFFFFFFFFFFFFFFFFFFFFFFFFFFFF:FFF:FFFF:FF:FFFFFFFF,FF,FFFFFFFFFFFFFFFFFFFFFFFFFFFFFFFFFF,FF:FFFFF,:FFFFFFFFFF
@A00920:152:HGHKKDRXX:2:2103:15103:26240 1:N:0:AGGAGTGG+CTAATCGA
ACTCCTACGGGAGGCAGCAGTGGGGAATCTTGCGCAATGGGCGCAAGCCTGATGCAGCAACGCCGCGTGCCCGAGGAAGGCCTTCGGGTTGTAAAGGGCTTTTCTGGCTGAAGAGTAAGGACGGTAGGCCAGGAATAAGCGTCGGCTAACTACGTGCCAGCAGCCGCGGTAAAACGTAGGACGCGAGCGTTATCCGGATTTACTGGGCGTAAAGCGCGGGCAGGCGGCTGTTCAAGTCGGACGTGAAAGC
+
FFFFFFFFFFFFFFFFFFFFFFFFFFFFFFF:FFF:FFFFFFFFFF:FFFFF:FFFF:FFFFFFFFFFFFFFF:FFFFF,FFFFFFFFFFFFFFFFFFFFFFFFFFFFF:FF:FFFFFFFFFFFFFF:FFFFFFFFFFFFF,FFFFFF:FFFFFFFFFFFFFFFFFFFFF:FFFF:FFFFFFFFFFFFFFFFFFFFFFFFFFFFFFFFF:FF::FFFFFFF,F:FFFFF:FFF:FFFFFFFF,FFFFF,F
@A00920:152:HGHKKDRXX:2:2103:13114:27242 1:N:0:AGGAGTGG+CTAATCGA
ACTCCTACGGGAGGCAGCAGTGGGGAATATTGGACAATGGGCGAAAGCCTGATCCAGCAATGCCGCGTGAGTGATGAAGGCCTTAGGGTTGTAAAGCTCTTTTACCCGGGATGATAATGACAGTACCGGGAGAATAAGCTCCGGCTAACTCCGTGCCAGCAGCCGCGGTAATACGGAGGGAGCTAGCGTTGTTCGGAAATACTGGGCGTAAAGCGCACGTAGGCGGAGCAGCAAGTCAGTGGTGAAATCC
+
FFFFF:FFFFFFFFFFFFFFFFFFFFFFFFFFFFFFFFFFFFFFFFFFFFFFFFFFFFFF:FFFFFFFFFFFFF,FFFFFFFFFFFFFFFFFFFFFF,FFFF,FFFFFFF,FFFFFFFFFF,FFFFFFF,:FFFFFFFF:FFFFFFFFFF,FFFFFF:FFFFFFFFFFFFFFFFF:F:FFFFFFFFFF:FF,F:F::::F:FFFFFFFFFFFF:FFFFFFFFFFFF,:,F,F:,FFF:F,FFFFF:FFF:
@A00920:152:HGHKKDRXX:2:2103:23547:28244 1:N:0:AGGAGTGG+CTAATCGA
ACTCCTACGGGAGGCAGCAGTGGGGAATATTGCACAATGGGGGAAACCCTGATGCAGCCATGCCGCGTGTGTGAAGAAGGCCTTCGGGTTGTAAAGCACTTTAAGCAGTGAGGAAGGGTTGAACGCTAATATCGTTCAACATTGACGTTAGCTGCAGAATAAGCACCGGCTAACTTCGTGCCAGCAGCCGCGGTAATACGAAGGGTGCAAGCGTTACTCGGAATTACTGGGCGTAAAGCGTGCGTAGGTG
+
:FFFFFFFFFFFFFFFFFFFFFFFFFFFFFFFFFFFFFFFFFFFFFFFFFFFFFFFFFFFFFFFFFFFFFFFF:FFFFFFFFFFFFFFFFFFFF:FFFFFFFFFFFFFFFFFFFFFFFFFFFFFFFFFFFFFFFFFFF:FFFFFFFFFFFFFFFFFFFFFFFFFFFFFFFFFFFFFFFFFFFFFFFFFFFFFFFFFFFFFFFFFFFFFF,FFFFFFF:FF,F,F::FFFFFFFF:FFFFFFFFFFFFFFF
@A00920:152:HGHKKDRXX:2:2103:21133:28322 1:N:0:AGGAGTGG+CTAATCGA
ACTCCTACGGGAGGCAGCAGTAAGGAATATTGCACAATGGACGCAAGTCTGATGCAGCAACGCCGCGTGCCCGAGGACGGCCTTCGGGTTGTAAAGGGCTTTTCTGGCTGAAGAGGCAGGACGGTAGGCCAGGAATAAGCGTCGGCTAACTACGTGCCAGCAGCCGCGGTAAAACGTAGGACGCGAGCGTTATCCGGATTTACTGGGCGTAAAGCGCGGGCAGGCGGTGGTCAAAGTCGGACGTGAAAGC
+
F:FF,F:,F,FF:FF:FFF,FFFFFFFFFFF,FFFFF,,FFFFFFF:FFFF:FFFFFFFFFFFFFFF:FFFFFF:FFFFFFFF,FFFFFFFFFFFFFFFF:FFFFFFFFFFFFFFF,FFFFF:FFFFFFFFFFFFF::FFFFFFFFF:FFFFFFFF:FF:FFFFFFFF:FFFFFFFFF,FF,FFFFFFFFFF,FFFFFF::,,:FFF:FFFFFFFF:FFFF:FFFFFFFF:F,,FFF,FFFF:,FFFFFF
@A00920:152:HGHKKDRXX:2:2103:16080:28714 1:N:0:AGGAGTGG+CTAATCGA
ACTCCTACGGGAGGCAGCAGTCGAGAATCTTCCGCAATGGGCGAAAGCCTGACGGAGCGACGCCGCGTGCAGGATGAAGGCCTTCGGGTTGTAAACTGCTGTCACGCTATAGGAACGGCCTTCGGGCCTTGACCAAAGCGAGAGGAAGCACCGGCTAACTCCGTGCCAGCAGCCGCGGTAAGACGGAGGGTGCAAACGTTGCTCGGAATCACTGGGCATAAAGCGCACGTAGGCGGCTCGCTAAGTTGGG
+
,F,FFFF::FFFFFFFFFFFFF:FFFFFFFFFFFFF,FFFFF:FFFFFFFFFFFFFFFFFFFFFFFFF:FFFFFFFFFFFFFFFFFFFFFFF,FFFFFFFFFFFFFFFFFFFFFFFFFFFFFFFFFFFFFFFFFFFFFFFFFFFFFFFFFFFFFFFFFFFFFFFFFFFFFFFFFFFFFFF,FFFFFFFFFFFFFFFFFFFFFFFFFFFF,FFFFFFFFFFFFFFFFFFFFFFF:FF:F,,F:,FFFF:FF
@A00920:152:HGHKKDRXX:2:2103:29469:29794 1:N:0:AGGAGTGG+CTAATCGA
ACTCCTACGGGAGGCAGCAGTGGGGAATATTGGACAATGGGCGCAAGCCTGATCCAGCCATGCCGCGTGAGTGATGAAGGCCCTAGGGTTGTAAAGCTCTTTTGTGCGGGAAGATAATGACGGTACCGCAAGAATAAGCCCCGGCTAACTTCGTGCCAGCAGCCGCGGTAATACGAAGGGGGCTAGCGATGTTCGGAATCACTGGGCGTAAAGGGCGCGTAGGCGGCCGATAAAGACGGGGGTGAAAGCC
+
FFFF:FFFFFFFFFFFFFFFFFFFFFFFFFFFFFFFFFFFFFFFFF:FFFFFFFFFFFFFFFFFFFFFFFF:FF,FFFFFFFFFFFFFFFFFFF:,FFFFFFFFFFFFFFFFFFFFFF:F::::FF,:FFF,FFFFF:::F:F:FFFFF::FFFFFF:FFF:FFFFFFFFF,FF,F:F,FFF:F:FFF,F,FFFFFFF,FFFF,FFFFFFFFF:FFFFF,:FFFF:FFFFF,FFF,FF:FFFFFFF:::F
@A00920:152:HGHKKDRXX:2:2103:4924:29935 1:N:0:AGGAGTGG+CTAATCGA
ACTCCTACGGGAGGCAGCAGTAAGGAATATTGGACAATGGGCGGAAGCCTGATCCAGCCATCCCGCGTGCAGGAAGGAGGCCCTCTGGGTCGTAAACTGCTTTTGGCGGGGGAGAAACGCACGGCATAGGCCGTGCCTGACGGTACCCGCCGAATAAGCACCGGCTAACTCCGTGACAGCAGCCGCGGTAATACGGAGGGTGCGAGCGTTATCCGGACTCACTGGGTTTAAAGGGTGCGTAGGCGGCCCG
+
FFF::F,FFFFFF:FFFFFFFF:FFFFFFFFFFFFFFFFFFFFFFFFFFFFFFFFFFFF:FFFFFFFFFFFFFFFFFFFFFFFF:FFFFFFFFFFFFFFFFFFFF,FFFFFFFF,FF:F:FFFFF:FFFFFFFF:FFFFFFFFFFFF:FFF:F:FFFFFFFFFFFFFF,FFFFFF,FFFFFFFFFFFFF::FFFFFFFFFFF,FFFFFFFFFFFF,F,FFFFFFFFFFFFFFFFFFFFF:FFFF,F,FFF
@A00920:152:HGHKKDRXX:2:2103:32018:30545 1:N:0:AGGAGTGG+CTAATCGA
ACTCCTACGGGAGGCAGCAGTGGGGAATTTTGGGCAATGGCCGCAAGGCTGACCCAGCGACGCCGCGTGCGGGAGGAAGCCCTTCGGGGTGTAAACCGCTGTCAGGGGGGACGAACCCTCACGTCACGAACAGGGGCGTGAGCTGACGGTACCTCCAGAGGAAGCGCCGGCTAACTCCGTGCCAGCAGCCGCGGTAAGACGGAGGGCGCGAGCGTTGTCCGGATTCACTGGGCGTAAAGGGCGCGTAGGC
+
FFFFFFFFFFFFFFFFFFFFFFFFF:FFFFFFFFF:FFF:FFFFF:FFFFFFFFFFFFFF:FFFFFFFFFFFFFFFFFFFFFFF,FFFFFFFFFFFFFFFFFFFFFFFFFFFFFFFFFFFFFFFFFFF:FF::FFF:FFF:FFFFFFFF::FFFFFF,:FFFFFFFFFFFFFFFF:FFFFFFFF:FFFFFFF,FFFFF:F,FFFFFFF:FFFFF,FFFF:FFFFFF:FFFFFF:F:FF:F:FFFFFFF:F
@A00920:152:HGHKKDRXX:2:2103:22806:30561 1:N:0:AGGAGTGG+CTAATCGA
ACTCCTACGGGAGGCAGCAGTGGGGAATATTGCGCAATGGGCGAAAGCCTGACGCAGCGACGCCGCGTGTGGGATGAAGGTCTTCGGATTGTAAACCACTGTCGGGAGGGACGAATGCGCCGCAAGGCGAGTGACGGTACCTCCAAAGGAAGCACCGGCTAACTCTGTGCCAGCAGCCGCGGTAATACAGAGGGTGCGAGCGTTGTCCGGAATCACTGGGCGTAAAGGGCGCGTAGGCGGCTTGATAAGT
+
FFFFFFFFFFFFFFFFFFFFFFFFFFFFFFFFFFFFFFFFFFFFFFFFFFFFFFFFFFFFFFFFFFFFFFFFFFFFFFFFFFFFFFFFFFFFFFFFFFFFFFFFFFFFFFFFFFFFFFFFFFFFFFFFFFFFFFFFFFFFFFFFFFFFFFFFFFFFFFFFFFF::FFFF:FFF:FFFFFFFFFF:FFFFFFFFFF:FFFFFFFFFFFFFFFFFF:FF:F:FFF:FFFFFFFFFFFFFF:,,FF::F:FFF
@A00920:152:HGHKKDRXX:2:2103:6027:30780 1:N:0:AGGAGTGG+CTAATCGA
ACTCCTACGGGAGGCAGCAGTGGGGAATATTGGACAATGGGCGCAAGCCTGATCCAGCCATGCCGCGTGGGTGATGAAGGCCCTAGGGTTGTAAAGCCCTTTCAGCGGGGAAGATAATGACGGTACCCGCAGAAGAAGCCCCGGCTAACTTCGTGCCAGCAGCCGCGGTAATACAGGGGGTGCAAACGTTGCTCGGAATCATTGGGCGTAAAGCGCACGTAGGCGGTCTGTTATGTCGGATGTGAAAGCC
+
,FF:FFF:FF,FFFFFF:FFFFFFFFFF:::,FFFF:,F,:F,FFF,F::FFFFFFFFFFFF:F:,FFFFF:FF,FFFF,F:FF::,FF:FFFFFF,::F,F:FF:FFFFFFF:FFFFF:FF:F,F,FFF:FF:FFFFFFF:FFFF:FFFF:F:FFFFFFFF,FFFFFF,:FF:FFFFF,FF:FFFF:F:F:FFFFFFF,FFFF:F:FF,:F::::::::FFFFFFFF:FFF::FF:F,FFF::F::F,,
@A00920:152:HGHKKDRXX:2:2103:31123:31594 1:N:0:AGGAGTGG+CTAATCGA
ACTCCTACGGGAGGCAGCAGTAGGGAATATTGGACAATGGGTGCAAGCCTGATCCAGCCATGCCGCGTGCAGGAAGAAGGCCTTCTGGGTTGTAAACTGCTTTTGCCAGGGGATAAAAAGTCCCTGCGGGGAAAATTGAAGGTACCTGGTGAATAAGCCACGGCTAACTACGTGCCAGCAGCCGCGGTAATACGTAGGTGGCAAGCGTTGTCCGGATTTATTGGGTTTAAAGGGTGCGTAGGCGGTCTAT
+
FFFFFFFFFFFFFFFFFFFF,FFFFF:FFFFFFFFFFFFFF:FFF:FFFFFFFFFFFFFFFFFFFFFFFFFFFF:FFFFF:FFFFFFFFFFFFFFFFFFFFFFFFFFFFFFFFFFFFF:FFFFFFFFFFFFFFFFFFFFF:FFFFFFFFFFFFFFFFFFFFFFFFFFFFFFFFFFFFFFFFFFFFFFF:FFFFFF:FFFFFFFFFFFFFFFFFFFF:FFFFFFFFFFFFF:FFFFFF:FFFFFFFFFF:F
@A00920:152:HGHKKDRXX:2:2103:15474:32236 1:N:0:AGGAGTGG+CTAATCGA
ACTCCTACGGGAGGCAGCAGTAAGGAATATTGCACAATGGACGCAAGTCTGATGCAGCAACGCCGCGTGCCCGAGGACGGCCTTCGGGTTGTAAAGGTCTTTTCTGGCTGAAGAGGCAGGACGGTAGGCCAGGAATAAGCGTCGGCTAACTACGTGCCAGCAGCCGCGGTAAAACGTAGGACGCGAGCGTTATCCGGATTTACTGGGCGTAAAGCGCGGGCAGGCGGTGGTCCAAGTCGGACGTGAAAGC
+
:FFFFFFFFFFFFFFFFFFFF:FFFFFFFFFFFFFFFFFFFFFFFFFFFFFFFFF:FFFF:FFFFFFFF,FFF:FFF,FFFFFFFFFFFFFFFFFFF,FFFFF:FFFF,FFFF:F:,FFFFFFFFF,FFFF:FFFFFFFFF,FFFFFFFFFFFFFFFFFF:FFFFFFFF:FFFFFFFFFFFFFF:FFFFFFFFFFFFFFFFFFFFFFFFFFFF:F:FFFFFFFFFFFF::FFFFFFFF:,FF,FFFFFFF
@A00920:152:HGHKKDRXX:2:2103:14751:32299 1:N:0:AGGAGTGG+CTAATCGA
ACTCCTACGGGAGGCAGCAGTAAGGAATATTGCGCAATGGGCGAAAGCCTGACGCAGCGACGCCGCGTGGGGGATGAAGGTCTTCGGATTGTAAACCCCTTTCGGGAGGGAAGATGGGATGGGGTAACCCATTCGGACGGTACCTCCAGAAGCAGCCACGGCTAACTTCGTGCCAGCAGCCGCGGTAATACGAAGGTGGCAAGCGTTGTTCGGATTTACTGGGCGTACAGGGAGCGTAGGCGGTTGGATA
+
FFFFFFFFFFFFFFFFFFFFFF,FFF:F::FFF:FFF:FFFFFFFFFFFFF::FF,FFFFFFFFFFF:FFFFFFFFFFF:FFF,FFFFFFFFFFFFFFFFFF:FFFFFFFFFFFFFF:FFFFFFFF:FFFFFF:FFFFF:FFFFFF:FFFFFFFFFFFFFFFFFFFFFFF:FFFF:FFFFFFF,FF:FFFF,FFFFFFFFF,FFFF:FFFFFFFF,::FF,FFFFFF:F:F,,FFFFFFFFFFFFFFF:F
@A00920:152:HGHKKDRXX:2:2103:30110:33191 1:N:0:AGGAGTGG+CTAATCGA
ACTCCTACGGGAGGCAGCAGTGGGGAATCTTGCGCAATGGGCGAAAGCCTGACGCAGCGACGCCGCGTGCGGGAGGACGCTCTTCGGGGTGTAAACCGCTGTCGGGGGGGAAGAATGGCCTGGGGAGGAAATGCTCCAGGTTTGACGGTACCCTCAAAGGAAGCACCGGCTAACTCTGTGCCAGCAGCCGCGGTAATACGGAGGGGGCTAGCGTTGTTCGGAATTACTGGGCGTAAAGCGCGCGCAGGCG
+
FFF:FFF:FFFFFFFFFFFFFFFFFFFFFFFFF:FFFFFFFFFFFFFFFFFFFFFFFF:FF:FFFFFFFFFFFFFFF,FFFFFFFFFFFFFFFFFFFFFFF,FFFFFFFFFFF:FFFFF,FFFFFFFFF:FFFFFFF:FFFFFFFFFFF,:FFFFFFFFFF:,FFFFFFFF::,F,FF,F:FFFFFFFF:FFFFFFFFF:FF:FFFFFFFFFFFFFFF:F:FFFFFFF:,:FFF:FF,FFFFFFFFFFF,
@A00920:152:HGHKKDRXX:2:2103:1353:33458 1:N:0:AGGAGTGG+CTAATCGA
ACTCCTACGGGAGGCAGCAGTGGGGAATATTGGACAATGGGGGCAACCCTGATCCAGCAATGCCGCGTGAGTGATGAAGGCCTTCGGGTTGTAAAGCTCTTTTGGCGGGGACGATGATGACGGTACCCGCAGAATAAGCCCCGGCTAACTTCGTGCCAGCAGCCGCGGTAATACGAAGGGGGCTAGCGTTGTTCGGAATTACTGGGCGTAAAGGGCGCGTAGGCGGCTCGGATCGACGGATGTGAAAGCC
+
FFFFF:,FFFFFFFFFFFFFFFFFFFFFFFFFFFFFF:FFFFFFFFFFFFFFFFF:FFFFFFFFFFFFFFF:FFFFFFFFFFFFFFFFFFFFFFFFF,F:FFF:FF:FFFFFFFFFFFF:FFFF,FFFFF,FFFF:FFFFFFFFFFF:FFFFFFFFF,,::FFF:FFFFFFFFFFFF:FFFFF,:FFFF,,,FFFFF:FF,F,FFFFFFF:FF,:FFFFF::FF:FF:,,,F,F:,FFF:FFFFF:F:,F
@A00920:152:HGHKKDRXX:2:2103:13358:33865 1:N:0:AGGAGTGG+CTAATCGA
ACTCCTACGGGAGGCAGCAGCCGGGAATATTGCGCAATGGGCGAAAGCCTGACGCAGCAACGCCGCGTGAGGGATGAAGGCTCTCGGGTTGTAAACCTCTTTCAGCAGGGACGATTGTGACGGTACCTGCAGAAGAAGACCCGGCCAACTACGTGCAAGCAGCCGCGGTAACACGTAGGGGGCAAGCGGTGTCCGGATTTATTGGGCGTAAAGAGCTCGTAGGTGGTTCGGTAAGTCGGGTGTGAAAACT
+
F:FFFFF,FFFF::F:FFF::,FFFF:FF::FFFFFFFFFFFFFFFFFFFFFFFFFFFFFF:FF:FF,F:,FFFFFFF,,FF:FF:FFFFFFFFFFFFFF,,FF:,F,:FFF::FFFFFFF:FFFFF:FFFFFFFFF:,:F:F,FF,F:,F:F:FF,FF:,:FFFFFF,FFFFFFFF,:,F:F,FFF,,FFFF,:,FFFFFFFF:::FF,FFF::FFF,FFF,F:FFF:FF,FFF,FFFFF,FFFFFFF:
@A00920:152:HGHKKDRXX:2:2103:1325:34256 1:N:0:AGGAGTGG+CTAATCGA
ACTCCTACGGGAGGCAGCAGTGGGGAATTTTGGACAATGGGGGAAACCCTGATCCAGCCATTCCGCGTGAGTGAAGAAGGCCTTCGGGTCGTAAAGCTCTTTTAGACGGAAAGAAAATGCCAGCACTATGAGAAAAAGCTCAGGACGAGACCGTAACAACAACCACCGTAAAACTACGGGCCAGAGCCATCTTCGGAAATAATGGTCCAAACGTGAAACTAACATACTGGGCAAATAACCTGAGAAATCT
+
,FFFFF:FFFFFFFF:FFFFFFFFFF:F,F:FF:F,F:FFF,F,F,,FFFFFFFFFFF,FF:FFFFFFFFFFFF:F:FFFFF:F,FFF::F:FFFFF,:FFFF:,,FFF:F,FF:F,,F,,FF,,F,:,:F,F,,,FFFF,,,F,,,,,FFFFF,,,F,,:,,F,F,F,,F,FF,F,:,F,,,,,,,F,,F,F,,,:F,FF,FF::,F:,:,FF::,,F:,::,,,F:FF,,F:,::F:F:,:FF,,:FF
@A00920:152:HGHKKDRXX:2:2103:17752:34616 1:N:0:AGGAGTGG+CTAATCGA
ACTCCTACGGGAGGCAGCAGTAGGGAATATTGGTCAATGGATGCAAGTCTGAACCAGCCATGCCGCGTGCAGGAAGAAGGCCTTCTGGGTTGTAAACTGCTTTTGCCGGGGGATAAAATTCCCATGCGTGGGACATTGAAGGTACCCGGTGAATAAGCCACGGCTAACTACGTGCCAGCAGCCGCGGTAATACGTAGGTGGCAAGCGTTGTCCGGATTTATTGGGTTTAAAGGGTGCGTAGGCGGCCTAT
+
FFFF:F:FFFFFFFFFFFFFFFFFFFFFFFFFFFFFFFFFF:FFFFFFFFFFFFFFFFFFFFFFFFFFFFFFFFFFFFFFFFF:FFFFFF,FFFFFFFFFFF:FFFF:FFFFFFFF:FFFFFFFFFFFFFFF,FF:FFFFFFFFFFFFFFFFFFFFF:FFFFFFFFFFFFFFFFFFFFFFFFFFFFF,FFFFFFFFFFFFFFFFFFFFFFFFFFFFFFFFFFFFFFFFFF:FFFFFFFFF:FFFFFFFF:
@A00920:152:HGHKKDRXX:2:2103:15537:34914 1:N:0:AGGAGTGG+CTAATCGA
ACTCCTACGGGAGGCAGCAGTTAGGAATCTTGCGCAATGGGCGAAAGCCTGACGCAGCAACGCCGCGTGGGGGATGAAGGCTCTCGGGTCGTAAACCCCTTTCAGCGGGGACGATTGTGACGGTACCCGCAGAAGAAGGACCGGCCAACTACGTGCCAGCAGCCGCGGTAATACGTAGGGTCCAAGCGTTGTCCGGATTTATTGGGCGTAAAGGGCTTGTAGGCGGTTCGTTAAGTCTGGTGTGAAATCT
+
FFFFFFFFFFFFFFFFFFFFFFFFFFFFFFFFFFFFFFFFFFFFFFFFFFFFFFFFFFFF:FFFFFFFFFFFFFFFFFFF:FFFFFFFFFFFFFFFFFFFF:FFFFFFFFFFFFFFFFFFFFFFFFFF:FFFFFFFFFFFFFFFFFFFFFFFFFFFFFFFFFFFFFFFFFFFFF:FFFFFFFFFFFFFFFFFFFFFFFFFFFFFFFFFFFF:FFFFFFFFFFFFFFFFF,F:F:FF:FFFFFFFFFFFFF
@A00920:152:HGHKKDRXX:2:2103:6180:36119 1:N:0:AGGAGTGG+CTAATCGA
ACTCCTACGGGAGGCAGCAGTGGGGAATCTTGCGCAATGGCCGCAAGGCTGACGCAGCGACGCCGCGTGCGGGAAGAAGGCCTTCGGGTTGTAAACCGCTTTCAGGAGGGACGAAGCCACTCGGGTTAATAGCCCAGAGGGTGACGGTACCTCCAGAAGAAGCCCCGGCTAACTACGTGCCAGCAGCCGCGGTAATACGTAGGGGGCAAGCGTTGTCCGGATTCATTGGGCGTAAAGAGCGTGTAGGCGG
+
FFFFFFFFFFFFFFFFFFFFFFFFFFFFFFFFFFFFFFFFFFFFFFFFFFFFFFF,FFFFFFFFFFFFFFFFFF,FFFFFFFFFFFFFFFFFFFFFFFFFFFFFFFFFFFFFFFFFFFFFFFFFFFFFF:FFFFFFFFFFFFFFFFFFFFF:FFFFFFFF:FFFFFFFFFFFFFFFFFFFFFFFFFFFFFFFFFFFFFFFFFFFFF:F,FFFFFFFFF::F:FFFFFFFF:FFF:FFFFFFFFFFFFFFF
@A00920:152:HGHKKDRXX:2:2103:15673:36338 1:N:0:AGGAGTGG+CTAATCGA
ACTCCTACGGGAGGCAGCAGTGGGGAATATTGGACAATGGGCGCAAGCCTGATCCAGCAACGCCGCGTGGAGGATGAAGGCCTTCGGGTTGTAAACTCCTGTCAGTTGGGACGAAAAGCGTACGGCGAATAGTCGTGCGTCTTGACGGTACCAGCAGAGGAAGCCCCGGCTAACTCCGTGCCAGCAGCCGCGGTAATACGGAGGGTGCAAGCGTTATCCGGATTCACTGGGTTTAAAGGGTGCGTAGGAG
+
FFFFFFFFFFFFFFFFFFFFFFFFFFFFFFFFF:FFFFFFFFFFFFFFFFFF:FFFFFFFFFFFFFFFFFFFFFFFFFF:FFFFFFFFFFFFFFFFFFFF:FFFFFFFFFFFFFFF:FFF:FFFFFFFF:FFFFF:FFFFFFFFFFFFFF:FFFFFFFFFFFFFFFFF,:FF:FFF:FFFFFFFFFFF:F,F,FFFFFFFF:FFFFFFFFFFF,FFFFF,FFFFFFFF,,:FFFFFF:FFFF,FFF,FF:
@A00920:152:HGHKKDRXX:2:2103:27661:36808 1:N:0:AGGAGTGG+CTAATCGA
ACTCCTACGGGAGGCAGCAGTTTCGAATCATTCACAATGGGCGAAAGCCTGATGGTGCGACGCCGCGTGAGGGATGAAGTCCTTCGGGATGTAAACCGCTTTTCGGTGGGAAGAGGAAGGACGTTACACCCGGAAGAAGTCTCGGATAACTACGTGCCAGCAGCCGCGGAAAAACGTAGGAGGCGAGCGTTAACCGGATTAACTGGTTGTAAAGCCCGTGAAGCCGGTCCTCCACTTGGCGCGTGAAACC
+
,,F:F:F,:FFF:::F:FF:FFFFFFFF,FFFFFFFFF:FF:FFFF:FF,FFFF:FF:FFF,FF:FF:FFF,F:F:FFF,,F:,FFF:,FF,FFFFF,FF,FFFFF,F:FFF:FF,,FFFFFF,::F,FFF:,FF:F:F,::FF,:FF:F,F,,FF,FFF:F,FF,,F,,F,:FF::F:,F:,,,:F:FF,F,FFF::F:,F::F,,F,FFFFFF:F,F,,:,,F:,F:FF,,F,,,,F,,F,:,:,:,:
@A00920:152:HGHKKDRXX:2:2103:14995:36949 1:N:0:AGGAGTGG+CTAATCGA
ACTACTACGGGAGGCAGCAGTGAGGAATATTGGTCAATGGGCGCAAGCCTGAACCAGCCATGCCGCGTGCAGGATGACTGCCCTATGGGTTGTAAACTGCTTTTGTACGGGAAGAAACACTCCTACGTGTAGGAGCTTGACGGTACCGTAAGAATAAGGATCGGCTAACTCCGTGCCAGCAGCCGCGGTAATACGGAGGATCCAAGCGTTATCCGGAATCATTGGGTTTAAATGGTCCGTAGGCGGTTTT
+
F:F,:FFFF:FFFFFFFFFFFFFF:FFFF:FF:F:F::FFFFFFF:FF,F:FFFFFFFF:F:,FFFFFFFFFFFF:FFF,FFFFFFF,F::::FFFF::FF,FFFFF::F,FFFFFF,:F:FFFFFF:FFFFFFFFFFFFFF:FFFF:FFFFF:,,FF,FFFFF,F,FFFFF::,FFF,FFFFF::FF:,FFFFFFFFFF:F,:F,,FF:FF,,FFFF,FFFF,,FFF:F:F,F,::F,,F,:,F,FF,F
@A00920:152:HGHKKDRXX:2:2104:6659:2409 1:N:0:AGGAGTGG+CTAATCGA
ACTCCTACGGGAGACAGCAGTGGGGAATCTTGCGCAATGGGCGAAAGCCTGACGCAGCAACGCCGCGTGGGGGATGAAGGCTCTCGGGTTGTAAACCCCTTTCAGCAGGGACGATTGTGACGGTACCTGCAGAAGAAGCCCCGGCCAACTACGTGCCAGCAGCCGCGGTAACACGTAGGGGGCAAGCGTTGTTCGGAATTACTGGGCGTAAAGGGCTCGTAGGCGGCCAACTAAGTCACACGTGAAATCC
+
FFF,FFF:FF:FFFFFFFFFF:FFFFFFFFF:FFFFFF:FF:FFFFFFFFFFF:FFFF:FFFFFFFFFFFFF:FFFFFFFFF:FFFFFFFFFFFF:F:FFF:FFFFFFFF::FFFFFFFFFFFFFFFFFFFFFF:FFF:FFFF:FFFFFFFFFFFFFFFF:FFFFFFFF:FFFFF:FF:FFFFFFFF,F:FFF,F:FFF:FFF,FFFFFFFFFFFFFFFFFFFFF,FFFFFF:FFFFFFFFF:FFF:FFF
@A00920:152:HGHKKDRXX:2:2104:12427:2566 1:N:0:AGGAGTGG+CTAATCGA
ACTCCTACGGGAGGCAGCAGTGGGGAATTTTGGACAATGGGCGAAAGCCTGATCCAGCGACGCCGCGTGTGCGATGAAGGCCTTTGGGTCGTAAAGCACTGTCGACAGGGACGAAAACTCCGCGGATAACACCCGCGGAGCTTGACTGTACCTGTGGAGGAAGCACCGGCTAACTCTGTGCCAGCAGCCGCGGTAATACAGAGGGTGCGAACGTTGCTCGGAATTACTGGGCGTAAAGCGCGTGTAGGCG
+
,:,FFFFFFFFFFFFFF:FFFFFFFFFFF:FF:FFFFF,F,:FFFFFF:FFFFFFFF:FFFFFFFFFFFFFF:FFF:FFFFF,:FFFFFF:,FF:FFFF:FFFFFF:FFFFFF:FFF:FFFFFFFFFFFFFF:F:F:F:FFFFFFFFFFFFFFFFFFFFFF,FFFF,FFFF:F:F:FFFFFFFFFFF:FF:FFFF::FFF:FFF:FFFFFFFFFF:FFFF:FFFF:FFFFFFFF:::FFFF,FF:FFFFF
@A00920:152:HGHKKDRXX:2:2104:22290:3176 1:N:0:AGGAGTGG+CTAATCGA
ACTCCTACGGGAGGCAGCAGTAAGGGATCTTGCGACAATGGGCGAAAGCCTGACGCAGCAACGCCGCGTGCGGGATGACGGCCTTCGGGTTGTAAACCGCTTTTCGGGGGGAAGAGGAAGGACGGTACCCCCGGAAGAAGTCTCGGCTAACTACGTGCCAGCAGCCGCGGTAAAACGTAGGAGGCGAGCGTTATCCGGATTTACTGGGTGTAAAGCGCGTGTAGGCGGTCCTGCAAGTGGCGCGTGAAAG
+
FFFFFFFFFFFFFFFFFFFFFFFFFFFFFFFFFFFFFFFFFFFFFFFFFFFFFFFFFFFF:FFFFFFFFFFFFFFFF:FF:FFFFFFFFFFFFFFFFFFFFFFFFFFFFFF:FF:FFF:FFFFFF:FFFFFFFFFFFFFFFFFFFFFF:FFFFFFFFFFFFFFFFFF:FF:FFFFFFFF:FFF::FF:FFFFFFFFFFFFFFFF:FFFFFFFFFFFFFFFFFFFFFFFFF:F:FFFFF:FFFF,:FFFFF
@A00920:152:HGHKKDRXX:2:2104:3495:3474 1:N:0:AGGAGTGG+CTAATCGA
ACTCCTACGGGAGGCAGCAGTGGGGAATATTGCACAATGGGCGAAAGCCTGATGCAGCGACGCCGCGTGAGGGATGACGGCCTTCGGGTTGTAAACCGCTGTCACCGGGGACGAACCTGCCTGGTTCGAATAGGTCCAGGCACTGACGGTACCCGGAGAGGAAGCACCGGCTAACTCTGTGCCAGCAGCCGCGGTAAGACAGAGGGTGCAAGCGTTGTTCGGAATTACTGGGCGTAAAGGGCGCGTAGGC
+
FFFFFFFFFFFFFFFFFFFFFFFFFFFFFFFFFFFFFFFFFFFF:FFFFFFFFFFFFFFFFFFFFFFFFFFFFFFF:FFFFFFFFFFFFFFFFFFFFFFFFFFFFFFFFFFFFFFFFFFFFFFFFFFFFFFFFFFFFFFFFFFFFFFFFFFFFFFFFFFFFFFFFFFF:FFFFFFFFFFFFFFFFFFFFFFFFFFFFFFFFFFFFFFFFFFFFFFFFFFFFFFFFFFFFFFFFFF,FF:FFFFFFFFFFF
@A00920:152:HGHKKDRXX:2:2104:6153:3568 1:N:0:AGGAGTGG+CTAATCGA
ACTCCTACGGGAGGCAGCAGTAGGGAATTTTCCGCAATGGGCGAAAGCCTGACGGAGCAACGCCGCGTGAGGGAAGAAGGTCTTCGGATCGTAAACCTTTGTCATCGAGGACGATAATGACGGTACTCGAGGAGGAAGCCCCGGCTAACTACGTGCCAGCAGCCGCGGTAACACGTAGGGGGCGAGCGTTGTCCGGAATTACTGGGCGTAAAGGGCGCGTAGGCGGCCTAATAAGTCAGATGTGAAACCC
+
FFFFFF,FFF:F,:FF,FFFFFFFF:FFFFF::::,FFFFF:FFFF:FF::F:,FFFFFFFFF,:FFFFFF:FFF,FF:FFFFFF:FFF::F:FFFFFFFFFFFFF:FFFFFFFF:FF,FFFFF:FFFFFFFFFFF:FFFFFFFFFFFFFFFFFFFF,FFFFF:FFFFFFFFF:FFFFFFFFFFFFFFFF:FFF:FF,FFFFFF:FFFFFFFFFFFFFFFFF:FFFFFF,,FFFFFF,FFFFFFFFFF,F
@A00920:152:HGHKKDRXX:2:2104:23294:3912 1:N:0:AGGAGTGG+CTAATCGA
ACTCCTACGGGAGGCAGCAGTGGGGAATATTGGACAATGGGCGCAACCCTGATCCAGCCATGCCGCGTGAGTGAAGAAGGCCTTCGGGTTGTAAAGCTCTTTTGGCGGGGACGATGATGACGGTACCCGCAGAATAAGCCCCGGCTAACTTCGTGCCAGCAGCCGCGGTAAGACGAAGGGGGCTAGCGTTGTTCGGAATTACTGGGCGTAAAGGGCGCGTAGGCGGTTTGTTAAGTCAGGCGTGAAAGCC
+
FFFFFFFFFFFFFFFFFFFFFFFFFFFFFFFFFFFFFFFFFFFFFFFFFFFFFFFFF:FFFFFFFFFFFFFFFFFFFFFFFFFFFFFF:FFFFFFFFFFFFFFFFF:FFFFFFFFF:FFFFFFFFFFFFFFFF,FFFFFFFFFFFFFFF:FFFFFFFFFFFFFFFFFFFFFFFFF,FFFFFF:FFFFFFF::FFFFFFFFFFFF:FFFFFFFFFFFFFFFFFFFFF,FFFF:FF:FFFFFFFFFFFFFFF
@A00920:152:HGHKKDRXX:2:2104:23231:3928 1:N:0:AGGAGTGG+CTAATCGA
ACTCCTACGGGAGGCAGCAGTAGGGAATATTGGTCAATGGGTGCAAGCCTGAACCAGCCATGCCGCGTGCAGGAAGACGGCCTTCTGGGTTGTAAACTGCTTTTTTCGGGGGATAAAACGCCCATGCGTGGGAGCTTGAAGGTACCCGAAGAATAAGCCACGGCTAACTACGTGCCAGCAGCCGCGGTAATACGTAGGTGGCGAGCGTTGTCCGGATTTATTGGGTTTAAAGGGTGCGTAGGCGGCCTAT
+
FFFFFFFFFFFFFFFFFFFFFFFFFFFFFFFFFFFFFFFFFFFFFFFFFFFFFFFFFFFFFFFFFFFFFFFFFFFFFFFFFFFFFFFFFFFFFF:,FFFFFFFFFFFFFFFFFF:FFFF:FFFFFFFFFFFFFFFFFFFFFFFFFFFFFFF:FFFFFFFFFFFFFFFFFFFFFFFFFFFFFFFFFFFF:FFFFF,:FFF:FFFFFFFF:FFFF:FF:FFFFFF:FFFFFFFFFFFFFFFFFFFFFFFFFF
@A00920:152:HGHKKDRXX:2:2104:12997:4116 1:N:0:AGGAGTGG+CTAATCGA
ACTCCTACGGGAGGCAGCAGTGGGGAATCTTGCGCAATGGGCGAAAGCCTGACGCAGCCATGCCGCGTGAATGATGAAGGTCTTAGGATTGTAAAATTCTTTCACCGGGGAAGATAATGACGGTACCCGGAGAAGAAGCCCCGGCTAACTCCGTGCCAGCAGCCGCGGTAATACGGAGGGGGCTAGCGTTGTTCGGAGTCACTGGGCGTAAAGCGCGCGTAGGCGGCCTGTTAAGTTGGGTGTGAAAGCC
+
FFFFFFFFFFFFFFFFFFFFFFFFFF,FFFFFFFFFFFFFFFFFFFFFFFFFFFFFFFFFFFFFFFFFFFFFFFFFFFFFFFFFFFF::,FFFFFFFFFFFFFF,FFF:FF:FFFFFFFFFFFFFFFF::FFFFFFF:FFFFFFFFFFFFFFFF:FFFFFFFFFFF,F:FFFFFFFF:FFFFFFF:FFFFF,FFFFFFFFFFFFFFFFFFFF:FFFFFFF:FFFFF:FFFFFFFFFF,FF,FFF,F,,FF
@A00920:152:HGHKKDRXX:2:2104:11270:4351 1:N:0:AGGAGTGG+CTAATCGA
ACTCCTACGGGAGGCAGCAGTAAGGGATCTTGCGACAATGGGCGAAAGCCTGACGCAGCAACGCCGCGTGCGGGAGGACGGCCTTCGGGTTGTAAACCGCTTTTCGGGGGGAAGAGGAAGGACGGTACCCCCGGAAGAAGTCTCGGCTAACTACGTGCCAGCAGCCGCGGTAAAACGTAGGAGGCGAGCGTTATCCGGATTTACTGGGTGTAAAGCGCGTGTAGGCGGTCCTGCAAGTGGTGCGTGAAAG
+
F:FFFFFFFFFFFFFFF:FFFFFFFF:FFFFFFF:FFFFFFFFFFFFFFFFFFFFFFFF,:FFFFFFFFFFFFFFFFFFFFFFF:FFFFF:FF:F:FFFFFFFFFFFFFFF:FF,FFFFFFFFFF:FFFFFFFF:FFF:F:FFFFFFFFFFFFFF:FFFFFFFFFFFFFFFFF:FFFFFFF:FFFF:FFFFFF:FFFFFFFFFFFFFFFFF::FFFFFFFFFFFFFFFFFF:FFFFFFFFFFFFF::FFF
@A00920:152:HGHKKDRXX:2:2104:9155:4476 1:N:0:AGGAGTGG+CTAATCGA
ACTCCTACGGGAGGCAGCAGTAAGGAATATTGCACAATGGGCGCAAGCCTGAAGCAGCAACGCCGCGTGCCCGAGGACGGCCTTCGGGTTGTAAAGGGCTTTTCTTGCTGACGAGGAAGGACGGGAGGCCAGGAATAAGCCTCGGCGAACAACGTGCCAGCAGCCGCGGTAAAACCGAGGACGCGAGCGTTATCCGGATTTACTTGGCGTAAATCGCTGGCAGGCGGTGGTCAAAGTCGGTCGTTAAAGC
+
FFFFFFFFFFFFFFFFFFF,F,:FFFFFF:FFF,FFFFFF,:FFFF,,FFF:,FFFFFFFFFFFFFFFF:FFFF,FF,F:FFFFFFFFF,FFF:FFFFFF,F,,F:,:,FFFFFF,F,:,FFFF,F,,:FF,FFF,:FFF,FF,FF,FFF,F,:F,FF,,F,,FF,:,:FFF,,F,,,:FFFFF:F,FF:FFF:F,F:F:F:F,F:FF:,F:F,FFF,FFFF,F:,FFFF,:,FF,:,FF:F,,,,:,:F
@A00920:152:HGHKKDRXX:2:2104:20311:4601 1:N:0:AGGAGTGG+CTAATCGA
ACTCCTACGGGAGGCAGCAGTGGGGAATATTGCACAATGGGCGCAAGCCTGATGCAGCAACGCCGCGTGAAGGAAGACGGTTTTCGGATTGTAAACTTCTGTTCTTAGTGAAGAATAATGACGGTAGCAAAGTAGCAAGCCACGGAAAACTACGTGACAGCAGCCGCGGGAAAACGTAGGTGGCAAACGATGTCCCCAATGACTGGGTGAAAAGTGAGCGCCGACGCGTCGTTAAGTCAGCTGAGTAAGA
+
FFFF:FFFFFF,FFFFFF,F,,FFFFFF:FF:F:FFFFFF,FFFFFF,FFFF,F,,FF,FFFFFFFFFFF,FFFFFFFF,F,FFFFFF,,FFFFFF,:FFFFFFF,,F:FF,FFF,F,F,FF:F,::F,F,F,FFFFF:F,FFFF:,F:F::::,F,::FFF,,FFF::::F,:FF,FF,:F,F,:,F,,:F:F,,,F:,,,FF,F,,F,::FF,F,:F:::FFF,,FFFF,F,,,:,FFFFF,F,,FF,
@A00920:152:HGHKKDRXX:2:2104:30246:5243 1:N:0:AGGAGTGG+CTAATCGA
ACTCCTACGGGAGGCAGCAGTGGGGAATATTGCGCAATGGGCGGAAGCCTGACGCAGCGACGCCGCGTGGGGGATGACGGCCTTCGGGTTGTAAACCTCTTTCGCTATCGACGAAGCTTTTCGGAGTGACGGTAGGTAGAGAAGAAGCACCGGCCAACTACGTGCCAGCAGCCGCGGTAACACGTAGGGTGCGAGCGTTGTCCGGAATTATTGGGCGTAAAGAGCTCGTAGGCGGTGTGTCGCGTCGGCC
+
,FFF:FF:FFFFFFFFFFFFFFFFFF:F,FFFFFFFFFFFFFFFFFFFFFFFFFFFFFFFFFFF::FFFFFFFFFFFFFFF:FFFFFFFFF:FFFFFFFFFFFF::FFFFFFFFFF:FFFFFF,FFFFFFFF:FFFF:FFFFFFFFFFFFFFFFFFFFFFFFFFFFF:FFFFFFFFFF,F:FFFFF:FFFFFF:,:FFF:FFF:::F:FF:FFFFFFFFF,FFFFFFF:FFFF:FFFFFFFFF:F:FFFF
@A00920:152:HGHKKDRXX:2:2104:25437:5588 1:N:0:AGGAGTGG+CTAATCGA
ACTCCTACGGGAGGCAGCAGTGAGGAATATTGGTCAATGGACGAGAGTCTGAACCAGCCAAGTAGCGTGAAGGATGACTGCCCTATGGGTTGTAAACTTCTTTTATACGGGAATAAAGTGAGGCACGTGTGCCTTTTTGTATGTACCGTATGAATAAGGATCGGCTAACTCCGTGCCAGCAGCCGCGGTAATACGGAGGATCCGAGCGTTATCCGGATTTATTGGGTTTAAAGGGAGCGTAGGCGGACTG
+
FFFFFFFFFFFFFFFFFFFFFFFFFFFFFFFFFFFFFFFFFFFFFFFFFFFFFFFFFFFFFFFFFFFFFFFFFFFFFFFFFFFFFFFFFFFFFFFFFF:FFFFFFFFFFFFF:FFFFFFFFFFFFFFFFFFFFFFFFFFFFFFFFFFFFFFFFFFFFFFFFFFFFFFFFFFFFFFFFFFFFFFFFFFFF:FFFFFFFFFFFFFFFFFFFF:,FFFFFFFFFFF:FFFFFFFF:FF,FFFFFFFFFFFFFF
@A00920:152:HGHKKDRXX:2:2104:22697:6073 1:N:0:AGGAGTGG+CTAATCGA
ACTCCTACGGGAGGCAGCAGTGGGGAATTTTGGACAATGGGGGCAACCCTGATCCAGCCATGCCGCGTGTGTGAAGAAGGCCTTCGGGTTGTAAAGCACTTTCGGCCGGAACGAAATCGCGCGGGTGAACATCCCGCGTGGATGACGGTACCGGAAGAAGAAGCACCGGCTAACTACGTGACAGCAGCCGCGGTAATACGTAGGGTGCGAGCGTTAATCGGAATTACTGGGCGTAAAGCGTGCGAAGGCG
+
F,FFFFFF:F:FF,:F,FFFF:FF:FF:F,FFFFF,F,:,F:,FFF,FFFFFFFFFFFFFF:F:F::,:F:FFFFFFFFFFFFF::F:F,FFFFFFFFF,F,:,FFFF::,FFF:FFF,:FF:FFF:F,FFFF:FFF:,FFFF,F:FFFFFFFF:FFF:FFFFFFFFFF,FF:F:F:FF,,,F:,F,,F,FFFFF:F:F:FFFF:F:FFFFFFF:FFFFFFF:FF:::F,FF:F:F,F,FFF:F,F::FF
@A00920:152:HGHKKDRXX:2:2104:25916:6073 1:N:0:AGGAGTGG+CTAATCGA
ACTCTACGGGAGGCAGCAGTAAGGGATATTGCGACAATGGGCGAAAGCCTGACGCAGCAACGCCGCGTGCGGGAGGACGGCCTTCGGGTTGTAAACCGCTTTTCGAGGGGAAGAGGAAGGACGGTACCCTCGGAATAAGTCTCGGCTAACTACGTGCCAGCAGCCGCGGTAAAACGTAGGAGGCGAGCGTTATCCGGATTTACTGGGTGTAAAGCGCGTGCAGGCGGCCGCGCAAGTCGTGCGTGAAAGC
+
FFFFFFFFFFFFFFFFFFFFFFFFF:F:FFFFFFFFF:FFFFF:FFFFFFFFFFFFFFFFFFFFFFFFFFFFFFFFFFFFFF:FFFFF:FFFF:FFFFFFFFFFF:FFFFF:FFFFF:FFFFFFFFFFFFFFFF:FFFFFFFFFFFF,FFFFFFFFFFFFFFFFFFFFFF:F::FFFFFFFFF:FFFFFFFFFFFFFFF:FFFFFFFFFFFF:FFFFFFFFFFFFFFFFFFFFFF:FFFFFFFFFFFF:F
@A00920:152:HGHKKDRXX:2:2104:30716:6464 1:N:0:AGGAGTGG+CTAATCGA
ACTCCTACGGGAGGCAGCAGTAAGGGATCTTGCGACAATGGGCGAAAGCCTGACGCAGCAACGCCGCGTGCGGGATGACGGCCTTCGGGTTGTAAACCGCTTTTCGGGGGGAAGAGGAAGGACGGTACCCCCGGAATAAGTCTCGGCTAACTACGTGCCAGCAGCCGCGGTAAAACGTAGGAGGCGAGCGTTATCCGGATTTACTGGGTGTAAAGCGCGTGTAGGCGGTCCTGCAAGTGGCGCGTGAAAG
+
F:FFFFFFFFFFFFFFFFFFFF:FFF:FFFFFFFFFFFFFFFFFFFFFFFFF:FFFFFFFFFFFFFFFFFFFFF:F:FFFF:FFFFFFFFFFFFFFFFFFFFFFFF,,FFFFFF:FFFFFF::FFFFFFFFFFFFFFFFFFFFFFFFFFFFFFFFFFFFFFFFFFFFFFFFFFFFFFFFFFFFFFFF:FF::FFFFF:FFFFFFF:FFFFFFFFFFFF:FFF:FFFFFF:FF:FF:FFFF:FFFFF:F:F
@A00920:152:HGHKKDRXX:2:2104:8856:7122 1:N:0:AGGAGTGG+CTAATCGA
ACTCCTACGGGAGGCAGCAGTCGGGAATTTTGGGCAATGGGCGAAAGCCTGACCCAGCAACGCCGCGTGAAGGATGAAGTTTTTCGGAATGTAAACTTCGTAAGAATGGGAAGAATAAATGACGGTACCATTTGTAAGGTCCGGCTAACTACGTGCCAGCAGCCGCGGTAATACGTAGGGCGCAAGCGTTATCCGGAATTATTGGGCGTAAAGAGCTCGTAGGCGGTTTGTCGCGTCTGCCGTGAAAGTC
+
FFFFFFFFF:FFFFFFFFFFFFFFFFFFFFFFFFFFFFFFFFFFFFFFFFFFFFFFFFF:FFFFFFF:FFFFFF:FFFFFFFFF::FF,FFFFFFFFF:FF:FFFFF:FF:FFFF:FFFFFFFFFFFFFFFFFFFFFFFFFFFFF::FFFF:FFFFFFFFFFF,FFFFFFFFFFFFF,FFF:FFFFF:FFFF:FFFF:FFFFFFFFFFFFFFF:FFFFFFFFFFF:FFFFFF,:FFFFF:F,FFFFFF:F
@A00920:152:HGHKKDRXX:2:2104:18078:7717 1:N:0:AGGAGTGG+CTAATCGA
ACTCCTACGGGAGGCAGCAGTGGGGAATATTGGACAATGGGCGAAAGCCTGATCCAGCCATGCCGCGTGAGTGATGAAGGCCTTAGGGTTGTAAAGCTCTTTCAGTAGGGAAGATAATGACGGTACCTACAGAAGAAGCCCCGGCTAACTCCGTGCCAGCAGCCGCGGTAATACGGGGGGGGCAAGCGTTGTTCGGAATTACTGGGCGTAAAGGGTTCGTAGGTGGCTTGCTAAGTCACACGTGAAATCC
+
,FFFFFFFFFFFFFFFFFFFFFFFFFFFFFFFF:FFFFFFFFFFFFFFFFFFFFFFFFFFFFFFFFF,FFFFF:FFF,FFFFFFFFFFFFFFFFFFFFFFFFFFFFFFFFFFFFFFFFFFFFFFFF:FFFFFFFFFFFFFFFFFFFFFFFFFFFFFFFFFFFF:FFFFF,FFFFFFFFFFFFFFFF:F:FFF:FFFFFFFFFFFFFFFFFFFFFFFFF:,FFFFFFF:::FFF:::FFFFFFFFFFFFF,
@A00920:152:HGHKKDRXX:2:2104:4481:9157 1:N:0:AGGAGTGG+CTAATCGA
ACTCCTACGGGAGGCAGCAGTGGGGAATATTGGACAATGGGCGCAAGCCTGATCCAGCCATGCCGCGTGAGTGAAGAAGGCCCTCGGGTTGTAAAGCTCTTTTGTCCGGAAAGAAAAGCTTTCGGTTAATACCCGGAAGTCCTGACGGTACCGGAAGAATAAGCACCGGCTAACTTCGTGCCAGCAGCCGCGGTAATACGTAGGCAGCGAGAGTTGTTCGGAATTACTGGGCGTAAAGCGAGTGTAGGCG
+
FFF,FF,F::FFFFFF,FFFFFF,FFFFFFFFFFFFFFFF::FFFFFFFFFFF:FFFFFFFFFFFFFFF:FFFFF:FFFF,F,FFF:FFF,F:FFFFFF:FFFFFFFFFFFFFFFFFF::F:FFFFFFFFFFFFFFFF:FFFFFFFFFFFFFFFFFFF,FFFFFF,FF:FFFFFFFF:FFFFF:FFFFFFF:FFFFFFFFFF:::FFFFF,,:FFFFFFFF:FFFFFF:F::FFFFFFF,::FFFFF,::
@A00920:152:HGHKKDRXX:2:2104:25952:9236 1:N:0:AGGAGTGG+CTAATCGA
ACTCCTACGGGAGGCAGCAGTAGGGAATATTGGTCAATGGGTGAGAGCCTGAACCAGCCATGCCGCGTGCAGGAAGAAGGCCTTCTGGGTTGTAAACTGCTTTTACCGGGGGATAAAATTCCCATGCGTGGGACATTGAAGGTACCCGGTGAATAAGCCACGGCTAACTACGTGCCAGCAGCCGCGGTAATACGTAGGTGGCAAGCGTTGGCCGGATTTATTGGGTTTAAAGGGTGCGTAGGCGGCTTTT
+
FFFFFFFFFFFFFFFFFFFFFFFFFFFFFF:FFFFFFFFFFFFFFFFFFFFFFFFFFFFFFFFFFFFFFFFFFFFFFFFFFFFFFFFFFFFFFFF:FFFFFFFF:FFFFFFFFFFFFFFFFFFFFFFFFFFF:FFFFF:FFFFFFFFFFFFFFFFFFFFFFFFFFFFFFFFFFFFFFFFFFFFFFFFFFFFFFFFFFFFFFF,FFFFF,F,FFFFFF,FFFFFFFFFFFF:,FFFFFFFFFFFFF:FF,F
@A00920:152:HGHKKDRXX:2:2104:30246:9940 1:N:0:AGGAGTGG+CTAATCGA
ACTCCTACGGGAGGCAGCAGTAGGGAATCTTCCGCAATGGACGAAAGTCTGACGGAGCAACGCCGCGTGGGTGAAGAAGGCCTTCGGGTTGTAAAGCCCTTTAAGCCGGGAAGAAAAAATCGGCGATAACATCGCCGGTCTTGACGGTACCGGAAGAATAAGCACCGGCTAACTCTGTGCCAGCAGCCGCGGTAATACAGAGGGTGCAAGCGTTAATCGGATTTACTGGGCGTAAAGCGTGTGTAGGTGG
+
FFFFFF,FFF::FFFFFFFFFFFFFFFFFFFFFFF:FFFFFFFFFFFFF:FFFFFFFFFFFFFFFFFFFFFFFFFFF:FFFFFFF:FFFFFFFFFFFFFFFFF:FFFFFFF,FFFF:FFFFFFFFFFFFFFFFFFFFFF:FFFFFFFFFFFFF:FFF:FFFFFFFFFFFFFFFFFFFFFFFFFFFFFFFF,FFFFFFFFFFFFFFFFFFF:FFFFFFFFFFFF:FFFF:FFFFFFFFFF:FFFFFFFFFF
@A00920:152:HGHKKDRXX:2:2104:31638:10441 1:N:0:AGGAGTGG+CTAATCGA
ACTCCTACGGGAGGCAGCAGTGAGGGATCTTGCACAATGGGGGCAACCCTGATGCAGCGACGCCGCGTGAGCGAAGAAGGCCTTCGGGTCGTAAAGCTCTTTTCTAGGTGACGAGGAAGGACGGTAGCCTAGGAATAAGTCTCGGCTAACTACGTGCCAGCAGCCGCGGTAAAACGTAGGAGGCAAGCGTTATCCGGAGTTACTGGGCGTAAAGCGCAGGTAGGCGGTTGGGCAAGTTGGGTGTGAAAGC
+
:FFFFFFFFFFFFFFFFFFFFFFFFFFFFFFFFFFFFFFFFFFFFFFFFFFFFFFFFFFFFFFFFFFFFFFFFFFFFFFFFFFFFFFFFFFFFF,FFFFFFFF,FF:FFF:FFFFFFFFF:FFFFFFF,FFFFF,FFFFFFFFFFFFFFF:FFFFFFFFFFFFFFFFFFFFFF:FFFFFFFFFFFFFF,FFFFF:FFFFFFFFFFFFFFFFFFF:FFFFFFFFFFFFF:FFFFFFFFFFFFFFFF:FFFF
@A00920:152:HGHKKDRXX:2:2104:3540:10473 1:N:0:AGGAGTGG+CTAATCGA
ACTCCTACGGGAGGCAGCAGTGGGGAATCTTCCGCAATGGGCGAAAGCCTGACGGAGCAATGCCGCGTGAGCGAAGAAGGCCTTCGGGTCGTAAAGCTCTGTCCGGGGGGAAGAACAACTGACGGTACCCCTGTAACAGCCCCGGCTAACTACGTGCCAGCAGCCGCGGTAAAACGTAGGAGGCGAGCGTTATCCGGATTTACTGGGTGTAAAGCGCGTGTAGGCGGTCCTGCAAGTGGCGCGTGAAAGC
+
FFFFFFFFFFFF:FFFFFFFFFFFFFFFFFF:FFFF,FFFFFFF:F:FF:FFFFFFFFFFFFFFFFFFFFFFFF,F:FFFFFF:FFFFFFFF,FFFFFFFFFFFFFFFFFFFFFFFF,FFFFFFFF,:FFFFFFFFFFFF:FF:FFF:FFFFFFFFFFFF:FFFFFFFFFFFFFFFFFFFFFFFFFFFFFF:FFFFFFFFFFFFFFFFFF,FFFFFFFFFFF:F:FFFFFFFFF:FFFFFFFFFFFFFFF
@A00920:152:HGHKKDRXX:2:2104:12753:10551 1:N:0:AGGAGTGG+CTAATCGA
ACTCCTACGGGAGGCAGCAGTGGGGAATTTTGGACAATGGGCGCAAGCCTGATCCAGCCATTCCGCGTGCAGGATGAAGGCCCTCGGGTTGTAAACTGCTTTTGTACGGAACGAAACGGTCCTTTCTAATACGGAGGGCTAATGACGGTACCGTAAGAATAAGCATCGGCTAACTTCGTGCCAGCAGCCGCGGTAAGACGAAGGATGCAAGCGTTATCCGGATTCATTGGGTTTAAAGGGAGCGTAGGTG
+
FFFFFFFFFFFFFFFFF:FFFFFFFFF:FFFFFFFFFFFFFFFFFFFFFFFFFFFFFFFFFFFFFFFFFFFFFFFFFFFFFFFFFFFFFFFFFFFFFFFFFFFFFFFFFFFFFFFFFFFFFFFFFFFFFFFFFFFFFFFFFFFFFFFFFFFFFFFFFFFFFFFFFFFFFFFFFFFFFFFFFFFFFFFFFFFFFFFFFFFFFFFFFFFFFFFFFFFFFFFFFF:FFF:FFFFFFFFFFFFFFFFFFFFFF:
@A00920:152:HGHKKDRXX:2:2104:1054:10708 1:N:0:AGGAGTGG+CTAATCGA
ACTCCTACGGGAGGCAGCAGTGGGGAATATTGGACAATGGGGGCAACCCTGATCCAGCCATGCCGCGTGAGTGATGAAGGCCTTCGGGTTGTAAAGCTCTTTTGGCGGGGACGATGATGACGGTACCCGCAGAATAAGCCCCGGCTAACTTCGTGCCAGCAGCCGCGGTAAGACGAAGGGGGCTAGCGTTGTTCGGACTTACTGGGCGTAAAGCGCGTGTAGGCGGTTGCCCAAGTCGGGTGTGAAAGCC
+
,F,FF,FFFFFFFFFFFFFFFFFFFFFFF:FFFFF,FFFFFFFFFFFFFFFFFFFFFFF:FFFFFFF:FFFFF,FF:FFFFF:FFFFFFFF,FFFFF:FF:FFFFFFFFF,FF:FFFFFFFFFFFF,FFFFFFF,,FFFFFFFFFFFFFFFFFFFFF,FFFFFFFFFFFFFFFF:FFFF:FFF:FFFF:,FFFFFFF,FF:FFFFFFFF,F:FFFFF,FF:FF:F,F:FFFFF:F:FFF:FF:F:FFFF:
@A00920:152:HGHKKDRXX:2:2104:23637:11334 1:N:0:AGGAGTGG+CTAATCGA
ACTCCTACGGGAGGCAGCAGTGGGGAATATTGGACAATGGACGCAAGTCTGATCCAGCGACGCCGCGTGGGTGATGAAGGCCTTCGGGTTGTAAAGCCCTGTGGGCAGGGAAGAAAACGGTCCGGAATAATAAGACGGACCCTTGACGGTACCTGCTCAGAAAGCACCGGCTAACTCTGTGCCAGCAGCCGCGGTAAGACAGAGGGTGCAAACGTTGTTCGGAATTACTGGGCGTAAAGCGCGTGTAGGC
+
F:F:FFFFFFFFFFFFFFFFFFFFFFFFFFFFFFF:FFFFFFFFFFFFFFFFFFFFFFFFFFFFFFF,FFFFF:FFFFFFFFFFFFFFFFFFFFFFF:FFFFFFFFFFFFFFFFFFFFFFFFFFFFFFF:FFF:FFFFFF:FFFFFFFFFF:FF:FFFFFFF,F:FFFFFFFFFFFFFFFFFF,,FFFFF:FFFFFFFFFFFFFFFFFF:F,FFFFF:FFFFFFF:F:F,FFFFFFFFFFFFFFFFFFF,
@A00920:152:HGHKKDRXX:2:2104:10990:11506 1:N:0:AGGAGTGG+CTAATCGA
ACTCCTACGGGAGGCAGCAGTGGGGAATATTGGACAATGGGCGCAAGCCTGATCCAGCCATGCCGCGTGAGTGATGACGGCCCTAGGGTTGTAAAGCTCTTTCAGTGGGGAAGATAATGACGGTACCCACAGAAGAAGCCCCGGCTAACTTCGTGCCAGCAGCCGCGGTAATACGAAGGGGGCTAGCGTTGTTCGGAATTACTGGGCGTAAAGCGCACGTAGGCGGATCGGTCAGTTAGGGGTGAAATCC
+
F,F,FFFFFFFFFFFFFFFFFFFFFFFFFFFFFFFFFFFFFFFFFFFFF:F,FFFFFFFFFFFFFFFFFFFFFFFF:FFFFFFFFFFFFFFFF,FFF:F:FFFFFFFFFFFFFF:FFFFFFF:F:FFF:FFF,FF,:FFFFFFFFFF:FFFFFFFFF,FF:FFFF:FFFFFFF,FFFFFFFFFFFFFFFFFFFFFFF:FFFFFFFFFFFFFFFFFFF:FFFFFFFFFFFFFF:FFFF:FFFFFFFF:FFF
@A00920:152:HGHKKDRXX:2:2104:18964:11569 1:N:0:AGGAGTGG+CTAATCGA
ACTCCTACGGGAGGCAGCAGTGGGGAATATTGCGCAATGGGCGAAAGCCTGACGCAGCGACGCCGCGTGTGGGATGACGGCCTTCGGGTTGTAAACCACTGTCGGGAGGGACGAAGAGCTGACGGTACCTCCAAAGGACGCACCGGCTAACTCTGTGCCAGCAGCCGCGGTAATACAGAGGGTGCTAGCGTTGTCCGGACTCACTGGGCGTAAAGGGCGCGTAGGCGGCCCGGTAAGCAGGGGGTGTAAT
+
FFFFFF,F:FFF,FF,FF,FF:FFF,,,FFFFF:FFF:FF:F::,FFFF,FF::FF:F,,FF:::,FFFFFFFF,,F,FFFFF:::FF::,,::FFFFFF,,FFFF,:FFFF:FFF,,FFFFF,FFFFFFFF:F,::F,FFFFFFFFFFFFFFF:FFFFF,:FFFFFFF::FF,FFFF:F:FFFFFFF::FF,FFFFFF,F:FFF,,FF::FFFF::FFFFFFF,F::FFFFFFF:FFF,FF,FFF,,FF
@A00920:152:HGHKKDRXX:2:2104:31232:12461 1:N:0:AGGAGTGG+CTAATCGA
ACTCCTACGGGAGGCAGCAGTCGGGAATTTTGGGCAATGGGCGAAAGCCTGACCCAGCAACGCCGCGTGAAGGATGAAGTTTTTCGGAATGTAAACTTCGTAAGAATGGGAAGAATAAATGACGGTACCATTTGTAAGGTCCGGCTAACTACGTGCCAGCAGCCGCGGTAATACGTAGGGACCAAGCGTTGTTCGGATTTACTGGGCGTAAAGGGAGCGTAGGCGGCGCGTCAAGTCAGTTGTGAAATCT
+
FFFFFFFFFFFFFFFFFFFFFFFFFFFFFFFFFFFFFFFFFFFFFFFFFFFFFFFFFFFFFFFFFFFFFFFFFF:FFFFFFFFFFFFFFFFFFFFFFFFF:FFFFFFFFFFFFFFFFF:FFFFFFFFFFFFFFFFFFFFFFFFFFFFFFFFF,FFFFFFFFFFFFFFF:FFFFF:FFFFFFFFFFFFFFFFFF:FFFFFFFFFFFFFFFFF:FF:F:F:FF:FFFFFFFFFFFFFFFFFFFFFFFF:FFF
@A00920:152:HGHKKDRXX:2:2104:1118:12696 1:N:0:AGGAGTGG+CTAATCGA
ACTCCTACGGGAGGCAGCAGTAGGGAATTGTTCGCAATGGGCGCAAGCCTGACGACGCAACGCCGCGTGGAGGATGAAGGTCTTCGGATCGTAAACTCCTGTCGACCGGGACGAACAGCATTGGACCCAATACGTCCGGTGTTCGACTGTACCGGTAGAGGAAGCCACGGCTAACTCTGTGCCAGCAGCCGCGGTAATACAGAGGTGGCAAGCGTGGTTCGGAATTACTGGGCGTAAAGGGCGCGTAGGC
+
FFFFFFFFFFFFFFFFFFFF:FFFFFFFFFFFFFFFFFFFFFF:F:FFFFFFFFFFFFF:FFFFFFFFFFFFFFFFFFFFFFFFFFFFFFF,:,FFFFFFFFFFFFFFFFFFFF:FFFFFFFFFFFFFFFFFFFFFFFFFFFFFFFFFFF:FFFF,FFFFFFFFFFFFFFF:FFFFFFF:FFF:FFFFFFFFFFFFFFF:FFFFFFFFFFFFFFF,FFFFFFF::FFFFFFFFF,F,:FFFFFFFFFFFF
@A00920:152:HGHKKDRXX:2:2104:13521:13416 1:N:0:AGGAGTGG+CTAATCGA
ACTCCTACGGGAGGCAGCAGTGGGGAATCTTGCGCAATGGCCGAAAGCCTGATCCAGCCATGCCGCGTGAGTGATGAAGGCCCTAGGGTTGTAAAGCTCTTTCAGCGGGGAAGATAATGACGGTACCCGCAGAAGAAGCCCCGGCTAACTTCGTGCCAGCAGCCGCGGTAATACGAAGGGGGCTAGCGTTGTTCGGAATCACTGGGCGTAAAGCGCGCGTAGGCGGATTGTTAAGTCGGGGGTGAAATCC
+
FFFFFFFFFFF:FFFFFFFFFFFFFFFFFFFFFFFFFFFFFFFFFF,FFFFFFFFFFFFFFFFFFFFFFFFFFF:FFFFFFFFFFFFFFFFFFFFFFFFFFFFFFFFFFFFFFFF:FFFFFFFFFFFFFFFF:F:FFFFFFFFFFFF:FFFFFFFFFFFFFFFFFFFFF:FFFFFFFFFFFFFFFFFFFFFFFFFFFFFFFFFFFFFFFFFFFFFFFFFFFFFFFF,FFFFFFF:FFFFFFFFF:,F:FF
@A00920:152:HGHKKDRXX:2:2104:2383:13730 1:N:0:AGGAGTGG+CTAATCGA
ACTCCTACGGGAGGCAGCAGTGGGGAATATTGGACAATGGGGGCAACCCTGATCCAGCCACGCCGCGTGAGTGATGAAGGCCTTCGGGTCGTAAAGCTCTGTGGGGAGGGACGAACGTCCCGCATGACCTGCGGGGGTGACGGTACCTCCAGAAGAAGCCCCGGCTAACTTCGTGCCAGCAGCCGCGGTAATACGAAGGGTGCAAACGTTGCTCGGAATTATTGGGCGTAAAGCGCACGTAGGCGGCATT
+
FFFFFFFFFFFFFFFFFFFFFFFFFFFFFFFFFFFFF:FFFFFFFFFFFFFFFFFFFFF:FFFFFFFFFFFFFFFFFFFFFFFFFFFFFFFFFFFFFFFFFFFFFF:FFF:FFFFFFFFFFFFFFFFFFFFFFFFFFFFFFFFFFFFFFFFFFFFFFFFFFFFFFFFFFFFFFFFFFFFFFFFFFFFFF,FF:FF,FFFFFF:F,::FFFFFFFFF,:,FFFFFFFFFFFFFF:F:FFFF:FFF::FFFF
@A00920:152:HGHKKDRXX:2:2104:5864:14246 1:N:0:AGGAGTGG+CTAATCGA
ACTCCTACGGGAGGCAGCAGTGGGGAATATTGCGCAATGGTCTAAAGACTGACCCAGCGACGCCGCGTGCGGGAGGAAGGCCTTCGGGTCGTAAACCGCTTTCGGGAGGGAAGAAGCGGAAGGGGTGGAAATACCCCAGCTATCACGGTAACTCAAAATGAACCACCCCCAAAAAAACAGCCAGCAGCCCCGGTAATACGGAGGAAGAAAGCGTATATCGGAATAATTGGGCTTAAACAGAGCGCAGGCC
+
FF,F:FFFFFFF,FFFFFFFFFF::,F:,:FF:FFFFFFF,F:FF,F,FFFFF,FFFFFFFFFFFFFFFFFFFF:F,FFFFFFFFFFFF,:FFFFF,FFF,FF:F:FFFFFF,F:FFF,:,F:F,,FF,F::FFF:F,,F:,F:F:,FFF,F:F,F,:,F::,,,::,,FF,F,,,:,FF:,FFFFF:,,F,FFF,FF:FFF,,F,,,F:FFFF:,,FFFFF,F:FF,,FFF,:F,,,,F,,,F,,,,:,
@A00920:152:HGHKKDRXX:2:2104:26539:14325 1:N:0:AGGAGTGG+CTAATCGA
ACTCCTACGGGAGGCAGCAGTGGGGAATATTGGACAATGGGCGAAAGCCTGATCCAGCAATGCCGCGTGAGTGATGAAGGCCTTCGGGTTGTAAAGCTCTGTCGGGAGGGACGAACAGGTCCGGGTAACGCCGGGCTCTGACGGTACCTCCAAAGGAAGCACCGGCTAACTCTGTGCCAGCAGCCGCGGTAATACAGAGGGAGCTAGCGTTGTTCGGAATTACAGGGCGTAAAGCGCGCGAAGGCGGCTT
+
FFFFFFFFFFFFFFFFFFFF:FFFFF,FFFFFFFFF:FFFFFFFFFFFFFFFFFFFFFFFFFFFFFFFFFFFFFFFFFFFFFFFFFFFFFFFFFFFFFFFFF:FFFFFFFFFFFFFFFFFFFFFFF:FFFFFFFFFFFFFFFFFFFFFFFFFF,FFFFFFFFFFFFFFFFFFF,FFFF:F:FFFFFFFFFFFFFFF,F,FFF::FFF:FFFFFFFF:FFF:FF,FFFFF::::,:FF:FF,FF,FFFFFF
@A00920:152:HGHKKDRXX:2:2104:27236:14465 1:N:0:AGGAGTGG+CTAATCGA
ACTCCTACGGGAGGCAGCAGTAAGGAATATTGCACAATGGACGCAAGTCTGATGCAGCAACGCCGCGTGCCCGAGGACGGCCTTCGGGTTGTAAAGGGCTTTTCTGGCTGAAGAGGCAGGACGGTAGGCCAGGAATAAGCGTCGGCTAACTACGTGCCAGCAGCCGCGGTAAAACGTAGGACGCGAGCGTTATCCGGAGTTACTGGGCGTAAAGCGCGGGCAGGCGGTGGTCTAAGTCTGATGTGAAAGC
+
FFFFFFFFFFFFFFFFFF:FFFFFFFFFFFFFFFFFFFFFFFFFFFFF:FF:FFFFFFF,FFFFFFFFFFFFFFFFFFFFFFFFFFFFFFFFFFFFFFFFFFFFFFFFFFFFF:FFFFFFFFFFFFFFFFFFFF:F:FFFFFFFFFFFFFFFFFFFFFFFFFFFFFFFFF,FFFFFFFFFFFFFFFFFFFF,FFFFFFFFFFFFFFFFFFFFFFFFFFFFFFFFFFFF:FFFF,FFFFFFFFFFFFFFFF
@A00920:152:HGHKKDRXX:2:2104:11198:14622 1:N:0:AGGAGTGG+CTAATCGA
ACTCCTACGGGAGGCAGCAGTAAGGGATCTTGCGACAATGGGCGAAAGCCTGACGCAGCAACGCCGCGTGCGGGATGACGGCCTTCGGGTTGTAAACCGCTTTTCGGGGGGAAGAGGAAGGACGGTACCCCCGGAAGAAGTCTCGGCTAACTACGTGCCAGCAGCCGCGGTAAAACGTAGGAGGCGAGCGTTATCCGGATTTACTGGGTGTAAAGCGCGTGTAGGCGGTCCTGCAAGTGGCGCGTGAAAG
+
FFFFFFFFFFFFFFFFFFFFFFFFFFFFFFFFFFFFFFFFFFFFFFFFFFFFFFFFFFFFFFFFFFFFFF:FFFFF:FFFFFFFFFFF:FFFFFFFFFFFFFFFFFFFFFFFFF,FFFFFFFF::,FFFFFF:FFF:,FF,FFFFFF:F:F:F,,,F:FFFFFFF:FFFF:FFF:F:F:FF:F:FFFFF:FFF:FFF,FFF,FFFFFFFFF:F::F,FFF,F,FFFFFFFFFF:,FFFF:F:FFFFF:FF
@A00920:152:HGHKKDRXX:2:2104:28248:14873 1:N:0:AGGAGTGG+CTAATCGA
ACTCCTACGGGAGGCAGCAGTGGGGAATATTGGACAATGGGCGAAAGCCTGATCCAGCAACGCCGCGTGAGGGATGACGGCCTTCGGGTTGTAAACCCCTTTCAGGAGGGACGAAGGTTCACCGGTGAATAGCCGTGTGGATTGACGGTACCCCACGAATAAGCCACGGCTAACTACGTGCCAGCAGCCGCGGTAATACGTAGGTGGCAAGCGTTGTCCGGATTTACTGGGCGTAAAGGGCGTGCAGGCG
+
FFFFFFFFFFFFFFFFFFFFFFFFFFFFFFFFFFFFFFFFFFFFFFFFFFFFFFFFFFFFFFFFFFF:FFF,F:FFFFFFFFFF:FFFFFFFFFFFFFFFFFFFFFFFFFFFFFFFFFFFFFFFFFFFF:F:FFF:FFFF,FFFFFFFFFFFFFF:FFF:FFF:F:FFF:FFFFFFFFFFFFF:FF:FF,FFF,FF:FFF::FFFFFFF,:FFFFFFFFF:FFFFFFF,:FFFF,FF:FFFF:FFFFFFF
@A00920:152:HGHKKDRXX:2:2104:30183:14967 1:N:0:AGGAGTGG+CTAATCGA
ACTCCTACGGGAGGCAGCAGTGGGGAATATTGGACAATGGGCGCAAGCCTGATCCAGCCATGCCGCGTGAGTGATGAAGGCCCTAGGGTTGTAAAGCTCTTTCAACGGTGAAGATAATGACGGTAGCCGTAGAAGAAGCCCCGGCTAACTTCGTGCCAGCAGCCGCGGTAATACGAAGGGGGCTAGCGTTGTTCGGAATTACTGGGCGTAAAGCGCGCGTAGGCGGACATTTAAGTCAGGGGTGAAATCC
+
:FFFFFFFFFFFFFFFFFFFFFFFFFFFFFFFFFFFFFFFFFFFFFFFFFFFFFFFFFFFFFFFFFFFFFFFFFFFFFFFFFFFFFFFFFFFFFFFFFFFFFFFFFFFFFFFFFFFFFFFFFFFFFFFFFFF:FFFFFFFFFFFFFFFFFFFFFFFFFFFFFFFFFFFFFFFFFFFFFFFFFFFFFFFFFFFF:FFF:FFFFFFFFFFFFFFFF:FFFFFFFFFF:FFFFFFFFF:FFFFFF:FFFFFF:
@A00920:152:HGHKKDRXX:2:2104:25726:16141 1:N:0:AGGAGTGG+CTAATCGA
ACTCCTACGGGAGGCAGCAGTAGGGAATATTGGTCAATGGGTGCAAGCCTGAACCAGCCATGCCGCGTGCAGGAAGACGGCCTTCTGGGTTGTAAACTGCTTTTACCAGGGGATAAAAGGCCCATGCGTGGGACATTGAAGGTACCTGGTGAATAAGCCACGGCTAACTACGTGCCAGCCGCCGCGGAAATACGTAGCTGGCGAGCGTTGTCAGGCTATATTGGGTTTAAAGTGTGCGTACGCGTCCTGA
+
F:F,FFFFFF:FF:FFFF::FFF:F:FFFFF,FFFFFF,FFFF,FF:FF:FF:FFFFFF::FF:F:F:FFFFFFFFFFFFFFF:FFFF:FF:FFFF,FFFFFF:F,F,,FFFFFF,FF,:,FFFFFF::F:FFF,FF:FF,,,:FF:F:,F:FFFFFFFF,FFFF:FFFFF:::F,F,F,,FF,:F:,F,F:,,:FF,FFFFFF,FF,:FF:,:F,F,,FF,FF,,FFFFFF,F:FF:F,,FF:FFFFF:
@A00920:152:HGHKKDRXX:2:2104:21956:16407 1:N:0:AGGAGTGG+CTAATCGA
ACTCCTACGGGAGGCAGCAATGAGGAATATTGCGCAATGGGCGAAAGCCTGACGCAGCGACGCCGCGTGGGTGAGGAAGGCCTTCGGGTTGTAAAGCCCTTTTGCTGGGGACGAGAACGGACGGTACCCAGCGAATAAGCCCCGGCTAACTACGTGCCAGCAGCCGCGGTAATACGTAGGGGGCAAGCGTTGTCCGGATTTATTGGGTTTAAAGGGTGCGTAGGCGGCCTATTAAGTCAGTGCTGAAATA
+
FFFFF:FF:FFF:::FFFFFFFFFFFF,FFFFFFF:FFFF,FFFFFFFFF,FFFFFFFFFFFFFF:FFFFFFFFF:FFF:FFFFFF:F:FFFFF:FFFFFF,FF,FF:FF:FFFF:,FFFFFFFF:F:F:FFFFFFFFF,FFFFF,FF:FFFFFFFF:FF:FF::FF:FFF,FF:FF::FFFFFF,:,F:,:FF:FF:F:FF,F:,FFFFF::F:F:FFFFFF:::::F,FF:F:FF::FFF,FF:,F,:
@A00920:152:HGHKKDRXX:2:2104:4246:16736 1:N:0:AGGAGTGG+CTAATCGA
ACTCCTACGGGAGGCAGCAGTGGGGAATATTGGACAATGGGCGCAAGCCTGATCCAGCCATGCCGCGTGTGTGAAGAAGGCCTTCGGGTTGTAAAGCACTTTTGTTGGGGAAGAAAAGACACCGGTTAATACCCGGGGTTTCTGACGGTACCCAAAGAATAAGCACCGGCTAACTTCGTGCCAGCAGCCGCGGTAATACGAAGGGTGCAAGCGTTACTCGGAATTACTGGGCGTAAAGCGTGCGTAGGTG
+
FFFFFFFFFFFFFFFFFFFFFFFFFFFFFFFFFFFFFFFFFFFFF:FFFFFFFFFFFFFFFFFFFFFFFFFFFFFFFFFFFFFFFFFFFFFFFFFFFFFFFFFFF:FFFFFFFFFFFFFFFFFFFFFFFFFFFFFFFFFFFFFFFFFFFFFFFFFFFFFFFFFFFFFFFFF:FFFFFFFFFFFFFFFFFFFFFFFF:FFFFFFFFFFFF,FFFF:FFF:F:F:FFFFFFFFF:FFFFFFFFFFFFFFFFF
@A00920:152:HGHKKDRXX:2:2104:32172:17190 1:N:0:AGGAGTGG+CTAATCGA
ACTCCTACGGGAGGCAGCAGTAGGGAATATTGGTCAATGGATGGAAGTCTGAACCAGCCATGCCGCGTGCAGGAAGAAGGCCTTCTGGGTTGTAAACTGCTTTTGCCGGGGGATAAAATTCCCATGCGTGGGACATTGAAGGTACCCGGTGAATAAGCCACGGCTAACTACGTGCCAGCAGCCGCGGTAATACGTAGGTGGCAAGCGTTGTCCGGATTTATTGGGTTTAAAGGGTGCGTAGGCGGCCTAT
+
FFFFFFFFFFFFFFFFFFFF:FFFFFFFFFFFFFFFFFFFFFFFFFFFFFFFFFFFFFFFFFF:FFFFFFFFFFFFFFFFFFFFFFFFFFF:FFFFFFFFF,FFF:FFFFFFFFF:FFFFFFFFFFFFFFFFFFFFFFFFFFFFFFFFFFF:FFFFFFFFFFFFFFFFFFFFFFFFFFFFFFFFFFFFFFFFFFFFFFFFFFFFFFFFFFFFFFFFFFFFFFFFFFFFF:FFF,FFF,FFFFFFFFFFFF
@A00920:152:HGHKKDRXX:2:2104:26458:17221 1:N:0:AGGAGTGG+CTAATCGA
ACTCCTACGGGAGGCAGCAGTAGGGAATCTTCCGCAATGGACGAAAGTCTGACGGAGCAACGCCGCGTGAGCGAAGAAGGCCTTCGGGTCGTAAAGCTCTGTTGTTAGGGAAGAACAAGTATCGGAGCAACTGCCGGTACCTTGACGGTACCTAACCAGAAATCCACGGCTAACTACGTGCCAGCAGCCGCGGTAATACGTAGGTGGCAAGCGTTGTCCGGATTTATTGGGCGTAAAGAGCTCGGAGGCG
+
,FF:FFFFFFFFFFFFFFFFFFFFFFFFFFF:FFFFFFFFFFFFFFFFFFFFFFFFFFFFFFFFFFFFFFFFF:FFFFFFFFFFFFFFFFF:FFFFF:FFFF:FFFFFFFF:FFFFFF,FFFFFFF,FF:FFFFFF:FFFFFF,F,FFFF:FFFFF:FFFFF,FFFF:FFFFF:FFF:FFFF:FFFFFFFFFFFFF,:FF,FFFFFFFF,FFFFFFFFF,FFF:FFF:F:FFFFFF:,FFFFFF,FFFFF
@A00920:152:HGHKKDRXX:2:2104:25418:17581 1:N:0:AGGAGTGG+CTAATCGA
ACTCCTACGGGAGGCAGCAGTGGGGAATTGTTCGCAATGGGCGCAAGCCTGACGACGCAACGCCGCGTGGGGGATGAAGGTCTTCGGATTGTAAACCCCTGTTGGGTGGGACGAACACTTTCGTGGTGACTATCCATGAAGGCTGACGGTACCACCTGAGGAAGCCCCGGCTAACTCTGTGCCAGCAGCCGCGGGAATACAGAGGGGGCAAGCGTTGTTCGGAATTACTGGGCGTAAAGGGCGCGTAGGC
+
FFFFFFFFFFFFFFFFFFFFFFFFFFFFFFFFFFFFFFFFFFFFFFFFFFFFFFFFFFFFFFFFFFFFF:FFFFFFFFFFFFFFFFF:FFFFFF,FFFFFFFF,F:FFFFFFFFFFF:FF:FFFFFFFF,FFF:FFFFFF:FFFF:FF:F:FFFFFF:FFFFFFFFFF:F,FFFFFFFFF::FFFFFFFFFFFF,,FFF,F:FFFFFFFFFFFFF,F:FF:FF,FFFFF,FFFFFF,FFFFFFFF:FFFF
@A00920:152:HGHKKDRXX:2:2104:25608:18067 1:N:0:AGGAGTGG+CTAATCGA
ACTCCTACGGGAGGCAGCAGTGGGGAATATTGGACAATGGGCGCAAGCCTGATCCAGCCATGCCGCGTGAGTGATGAAGGCCCTAGGGTTGTAAAGCTCTTTCACCGGGGAAGATAATGACGGTACCCGGAGAAGAAGCCCCGGCTAACTTCGTGCCAGCAGCCGCGGTAATACGAAGGGGGCTAGCGTTGTTCGGAATTACTGGGCGTAAAGCGCACGTAGGCGGACATTTAAGTCAGGGGTGAAATCC
+
FFFFFFFFFFFFFFFFFFFF:FFFFFFFF:FFFFFFFFFFFFFFFFFFFFFFFFFFFFFFFFFFFFFFFFFFFF:FFFFFFFFFFFFFFFFFFFFFFFFFFFFFFFFFF,F:FFFFF:FF:F,FFFFFFFFFF:F:FFFFF:FFFFFFFFFFFFFFFFFFFFFFFFFFFFFF:FFFFF:F:FFF,::F,F:FFFFFFF,FFFFFF,FFFFFFFF:FFF,FFF:FF:FFFFF,FFF:FF,FFF,F,F,FFF
@A00920:152:HGHKKDRXX:2:2104:8205:18082 1:N:0:AGGAGTGG+CTAATCGA
ACTCCTACGGGAGGCAGCAGTGGGGAATCTTGCGCAATGGGCGAAAGCCTGACGCAGCGACGCCGCGTGGGGGAGGAAGGTTTTCGGATCGTAAACCCCTGTTGCCCGGGACGAATCCCTGGTTTTGACCAGGTTGACGGTACCGGGTGAGGAAGCACCGGCTAACTCCGTGCCAGCAGCCGCGGTAATACGGAGGGTGCGAGCGTTGTCCGGAATCACTGGGCGTAAAGAGTGTGTAGGCGGTGCTCTA
+
FFFFFFFFFFFFFFFFFFFFFFFFFFFFFFFFFFFFFFFFFFFFFFFFFFFFFFFFFFFFFFFFFF,FFFFFFFFF:FFFFFFFFFFFFFF:F:FFFFFFFFFFFFFFFFFFFFFFFFFFFFFFFFFFFFFFFFFFFFFFFFFFFFFFFFFFF,FFFFFFFFFFFFFFFFFFFFFFFF:FFFFFFFFFFFFFFFFFFFFFFFFFFFFFFFFFFFFFFFF:FFFFFFF,FFFFFFFFFFFFFF,FFF:F::
@A00920:152:HGHKKDRXX:2:2104:1868:19883 1:N:0:AGGAGTGG+CTAATCGA
ACTCCTACGGGAGGCAGCAGTGGGGAATATTGGACAATGGGCGCAAGCCTGATCCAGCAATGCCGCGTGAGTGATGAAGGCCTTAGGGTTGTAAAGCTCTTTTACCCGGGATGATAATGACAGTACCGGGAGAATAAGCCCCGGCTAACTCCGTGCCAGCAGCCGCGGTAATACGGAGGGGGCTAGCGTTGTTCGGAATTACTGGGCGTAAAGCGCGCGTAGGCGGCTGTGTAAGTTAGAGGTGCAAGCC
+
FFFFFFFFFFFFFFFFFFFFFFFFFFFFFFFFFFFFFFFFFFFFF:FFFFFFFFFFFFFFFFFFFFFFFFFFFFFFFFFFF:F:FFFFFFFFFFFFFFFFFFF:FFFFFFFFFFFF:FFFFFFFFFFFFFFFFFFFFF:FFFFFFFFFFFFFFFF:FFFFFFFFFFFFF,FFFFFFFFFFFFFFFF:F,FF:F::FFFFFFFFFFFFFFFFFFFFFFFF,FFFFFFFF,FFFFFFFFFFFFF,F,FFFFF
@A00920:152:HGHKKDRXX:2:2104:31828:19946 1:N:0:AGGAGTGG+CTAATCGA
ACAACTACGGGAGGCAGCAGTGGGGAATTGTTCGCAATGGGCGCAAGCCTGACGACGCAACGCCGCGTGGAGGATGAAGATATTCGGGTCGTAAACTCCTGTCGAGTGGGAAGAATAGCTTCCGGGCGAATATCCCGGGAGCCTGACGGTACCACTAAAGGAAGCCCCGGCTAACTCCGTGCCAGCAGCCGCGGTAATACGGGGGGGGCAAGCGTTGTTAGGAATTACTGGGCGTCAAGCGATTGTAGGC
+
F,,,FFFF,F,F:,FFFFFF:F,F::F,:FF:,::FFFFFF,FFFFFFF,FFF,:FFFF,FFFFFFFFFFFF:F:F:F::F,:FFFFF,F,FFFFFFF,,:,FFFFF:FFFFFF:FFFFF:FFFFFFFFFFFF::FF:FFFFFFFFFFFFFFF:FF:FFFFFFFFFF,F:FFF:F:FFFFFFF::FF,:FFFFFFFFFFFFFFFFFFFF,FF:FFF:FF,,FFF,FFF,FFF:FF,FF,FFF,FFFFFFF
@A00920:152:HGHKKDRXX:2:2104:21558:21198 1:N:0:AGGAGTGG+CTAATCGA
ACTCCTACGGGAGGCAGCAGTGGGGAATATTGGACAATGGGGGCAACCCTGATGCAGCGACGCCGCGTGAGTGACGAAGGCCTTCGGGTCGTAAAGCTCTTTTCTGCGTGACGAGCAAGGACGGTAGCGCAGGAATAAGGATCGGCTAACTACGTGCCAGCAGCCGCGGTAAGACGTAGGATCCGAGCGTTGTCCGGAGTTACTGGGCGTAAAGCGCAAGTAGGCGGTTGGACAAGTTGGTTGTGAAAGC
+
F:FFFFFFFFFFFFFFFFFFFFFFFFFFFFFFF:FFFFFFFFFFF,FFFFFFFFFFFFFFFFFFFFFFFFFFFFFFFFFFFFFFFFFFFFFFFFFFFFFFFFFF:FFFFF,:FFFFFFFFFFFFFFFFFFFFFFFFFFFFFFF,FFFFFFFFFFFFFFFFFFF:FFFFFFFFFFFFFFFF:FFFFFF:F:FFFFFFFFFFFFFFFFF:FFFFFF,FFFFFFFFF:FFFFFFFFFFFFFFFFFFFF:FFF,
@A00920:152:HGHKKDRXX:2:2104:18367:21277 1:N:0:AGGAGTGG+CTAATCGA
ACTCCTACGGGAGGCAGCAGTAAGGAATATTGCACAATGGGCGCAAGCCTGATGCAGCAACGCCGCGTGCCCGAGGAAGGCCTTCGGGTTGTAAAGGGCTTTTCTGGCTGAAGAGGCAGGACGGTAGGCCAGGAATAAGCGTCGGCTAACTACGTGCCAGCAGCCGCGGTAAAACGTAGGACGCGAGCGTTATCCGGATTTACTGGGCGTAAAGCGCGGGCAGGCGGCTGTTCAAGTCGGACGTGAAAGC
+
FFF,FFFF:FFFFFFFFFFFFFFFFFFFFFFFFFFFFFFFFFFFFFFFFFFFFFFFFFFFFFFFFFFFFFFFFFFFFFFFFFFFFFFFFFFF:FFFFFFFFFFFFFFF:F:FF:FFFFFFFFFFFFFFFFFFFFFFFFFFFFFFFFF:FFF:FFFFFFFFFFFFFFFFFFF:F:FFFFFF:FFFF:FFFFFFF:FFFFFFFFFFFFF:FFFFF::FFFFFFFFFFFFFFFF:F:FFFFF,FFFFFFFFF:
@A00920:152:HGHKKDRXX:2:2104:7600:21825 1:N:0:AGGAGTGG+CTAATCGA
ACTCCTACGGGAGGCAGCAGTGGGGAATATTGGGCAATGGGCGCAAGCCTGACCCAGCGACGCCGCGTGCGGGATGACGCTTCTCGGAGTGTAAACCGCTGTCAGAGGGGACGAACGGCCGGAGTGGGAATACTGCTTCGGATTGACGGTACCCTCAAAGGAAGCGCCGGCTAACTCCGTGCCAGCAGCCGCGGTAATACGGAGGGCGCAAGCGTTGTCCGGAATTATTGGGCGTAAAGAGCTCGTAGGC
+
FFFFFF:FFFFFFFFFFFFFFFFFFFFFFFFFFFFFFFFFFFFFFFFFFFFFFFFFFFFFFFFFFFFFFFFFFFFFFFFFFFFFFFFFFFFFFFFFFFFFFF:FFFFFFFFFFFF:FFFFFFFFFFFFF:F:FFF:F:FF:FFF:FFFF:FFFFFFFFFFFFFFFFFFFFFFFFFFFFFFFFFFFFFFFFFFFFFFFFFFFFFFFFFFFF,F:F:FFFFFF,FFFF,FFFFFFFF,FFFFFFFFFFFFFF
@A00920:152:HGHKKDRXX:2:2104:11225:22279 1:N:0:AGGAGTGG+CTAATCGA
ACTCCTACGGGAGGCAGCAGTGGGGAATTGTTCACAATGGGCGCAAGCCTGATGACGCAACGCCGCGTGGGGGATGAAGGTCTTCGGATCGTAAACCCCTGTCGAATGGGACGAAAGACCCGGGAGCTAATCATCCTGGGAGTGACGGTACCGTTAAAGGAAGCCACGGCTAACTCTGTGCCAGCAGCCGCGGTAATACAGAGGTGGCACGCGTTGTTCGGAATTACTGGGCGTAAAGGGCGCGTAGGCG
+
F:FFFFFFFFFFFFFFFFFFFFFFF:FFFFFFF:FF:FFFFFFF,FFFFFFFFFFFFFFFFFFFFFFFFFFFFFFFF:FFFFFFFFFFFFFFFFFFFFFFFFFFFFFFFFFFFFFFFFFFFFFFFFF:FFFFFFFFFFFFFFFFFFFFFFFFFFFF:,FF:FFFFFFFFF:FF:FFFFFFFFFFFFF,FFFFFFFFFFFFFFFFFFFFF,FFFFFFFF:FF:FF:F:FFFFFFFFF:FFFFFFFFFF:FF
@A00920:152:HGHKKDRXX:2:2104:6732:22482 1:N:0:AGGAGTGG+CTAATCGA
ACTCCTACGGGAGGCAGCAGTGGGGAATTTTGGACAATGGGCGCAAGCCTGATCCAGCCATTCCGCGTGCAGGATGAAGGCCCTCGGGTTGTAAACTGCTTTTGGACGGAACGAAAAGCCGCCTTCTAATACAGGGTGGTCATGACGGTACCGTCAGAATAAGCACCGGCTAACTACGTGCCAGCAGCCGCGGTAATACGGGGGGGGCGAGCGTTATTCGGAATTATTGGGCGTAAAGGGCGCGTCGGCG
+
FFFFFFFFFFFFFFFFFFFFFFFFFFFFFFFFFFFFFFFFFFFFFFFFFFFFFFFFF:FFFFFFFFFFFFFFFFFFFFFFFFFFFFFFFFFFFFFFFFFFFFFFFFFFFFFFFFFFFFFFFFFFF:FFFFFF,FFF,FFFFFFFFFFFF:FFFFFFFFFFFFFFF:FFFF:,FFFFFFFFFFFFFFFFFFFFF,FFF,FFFFFFFFFFFF:FFFFF:FFFFF,F:,FFFFFFF,FFFFFFFFFFF,FFFF
@A00920:152:HGHKKDRXX:2:2104:17409:25473 1:N:0:AGGAGTGG+CTAATCGA
ACTCCTACGGGAGGCAGCAGTGGGGAATCTTGGACAATGGGCGCAAGCCTGATCCAGCCATGCCGCGTGAGTGAAGAAGGCCTTAGGGTTGTAAAGCTCTTTCGCCCGCGAAGATAATGACGGTAGCGGGAGAAGAAGCCCCGGCTAACTCCGTGCCAGCAGCCGCGGTAATACGGAGGGGGCTAGCGTTGTCCGGAGTTACTGGGCGTAAAGAGCGCGCAGGCGGTCGTTCAAGTCGCGTGTGAAAGCC
+
FFFFFFFFFFF:FFFF:FFF::FFFF,FFFFFFFFF,FFFFFFFFFFFFFFFF:FFFFF::FFFFFFFFFFFFFFFFFFF::F,F:FF,FFFFFFFFFFFF:FFFFFFFFFFFFF:FFF:F::FF:FFFF:F:FFFFF:FFFF:FFFFFFFFFFFFFFFFFFFF:FF:FFFF,FF:FFF:FFFFFFFFFFFFFF:::FF:F:F:FFFFFF:FFFFFFF:FFFFF,FFFFFFF::FFFFFFFFFFF:FFFF
@A00920:152:HGHKKDRXX:2:2104:20772:25473 1:N:0:AGGAGTGG+CTAATCGA
ACTCCTACGGGAGGCAGCAGTGGGGAATCTTGCGCAATGGCCGAAAGGCTGACGCAGCGACGCCGCGTGGGGGAGGAAGGCCTTCGGGTCGTAAACCCCTGTTGCTCGGGACGAATGCCTGGTTTCGACCAGGGTGACGGTACCGGGTGAGGAAGCACCGGCTAACTCCGTGCCAGCAGCCGCGGTAATACGGAGGGTGCGAGCGTTGTCCGGAATCACTGGGCGTAAAGGGCGCGTAGGCGGCTTCCTA
+
,FFFF:FFFFFFFFFFFFFFFFFFFFFFFFFFFFFFFFFFFFFFF,FFFFFFFFFFFFFFFFF:FFFFFFFFFFFFFFFFFFFFFFFFFFFFFFFFFFFFFFFFFFFFFFFF::FFFFFFFFFFFFF:FFFFFFFF:FFF:FFFFFFFFFFF:,:FF:FFFFFFFF:FFFFFFF:FFFFFFFFFF:,FFFFFFFFFFFFFFFFFFFFFFF::FFFFFFFFFFFFF:FFFFFF::F:FF:F:FFFFFFFF,
@A00920:152:HGHKKDRXX:2:2104:27751:25629 1:N:0:AGGAGTGG+CTAATCGA
ACTCCTACGGGAGGCAGCAGTGGGGAATTTTGGACAATGGGCGCAACCCTGATCCAGCCATGCCGCGTGAGTGAAGAAGGCCTTCGGGTTGTAAAGCACTTTTGTCAGGAACGAAACGGCCCTGGTTAATACCCGGGGCTAATGACGGTACCTGAAGAATAAGCACCGGCTAACTACGTGCCAGCAGCCGCGGTAATACGTAGGGTGCAAGCGTTAATCGGAATTACTGGGCGTAAAGCGTGCGCAGGCG
+
FFFFFFFFFFFFFFFFFFFFFFFFFF,FFFFFFFFFFFFFF,FFFF,FFFFFFFFFFF,FF,FFFFFFF,FFFFFFFFFFFFFFFFFFFFFFFFFFF,FFF::F:,FFFFF:FFF:FF,:FFFFF:FFFFFF,:,F:F:F:F:FF:FFFFFFF:,:,FFFFFFFFFFFFFF:FFFFFFFFFFFF:FFFFFFFFFFFFFFFFFFFFFFF,F:FFFFFFF:FFFFFFFFFFFFFFF:FFFF:FFFFFFFF:,
@A00920:152:HGHKKDRXX:2:2104:13268:25848 1:N:0:AGGAGTGG+CTAATCGA
ACTCCTACGGGAGGCAGCAGTGGGGAATATTGGACAATGGGCGAAAGCCTGATCCAGCCATGCCGCGTGAGTGATGAAGGCCCTAGGGTTGTAAAGCTCTTTCAACGGTGAAGATAATGACGGTAACCGTAGAAGAAGCCCCGGCTAACTTCGTGCCAGCAGCCGCGGTAATACGAAGGGGGCTAGCGTTGTTCGGATTTACTGGGCGTAAAGGGCGCGTAGGCGGCGCGGTAAGTCAGCTGTGAAATCT
+
FFFFFFFFFFFFFFFFFFFFFFFFFF,FFFFFFFFFFFFFFFFFFFFFFFFFFFFFFFFFFFFFFFFFFFFFFFFFFFFFFFFFFFFFFFFFFFFFFFFFFFFFFFFFFFFF:FF:FFFFFFFFFFFFFFFFFFFFFFFFFFFFFFFFFFFFFFFFFFFFFFFFF:FFFFFF:FFFF:FFFFFFF:FFFFFF:FFFFF:FFFFF:FFFFFFFFFFFFFFFFFFFFFFFFFFFFFFFFF,FFFFFFFFFFF
@A00920:152:HGHKKDRXX:2:2104:26883:25880 1:N:0:AGGAGTGG+CTAATCGA
ACTCCTACGGGAGGCAGCAGAGGGGAATCTTGCGCAATGGCCGAAAGGCTGACGCAGCGACGCCGCGTGCGGGAGGAAGCCCTTCGGGGTGTAAACCGCTGTCAGAGGGGACGAAAGCCAGGGGGAGGAAATGCCTTACTGGCATGACGGTACCCTCAGAGGAAGCACCGGCTAACTCCGTGCCAGCAGCCGCGGTAATAAGGAGGGTGCGAGCGTTGATCGGAATTATTGTGCGTAAAGCGCACGTAGG
+
FF:FFFFFFFFFFFFFF,,,,FFFFFFFFFF:FFFFFFFFFFFFFFFFFFFFFFFFFF:FFFFFFFFFFFFFFFFFF,FFFFFFFFFFFFFFFFFFFFFFFFFFFFFFFFF:FF,FFFFFF:FFFFFFFFFFFFF:F,:F:F,FF:FF,F:FFFFFF,FF,FF:FFFFFFFFF:FF:FFFFFFFF:F:FFFFF:,F,FFF,FFFFFFF:FFFFFFFFF,FF,FF,FFFF:F,:FF:F:F:FFFFFFFFFF
@A00920:152:HGHKKDRXX:2:2104:9236:26600 1:N:0:AGGAGTGG+CTAATCGA
ACTCCTACGGGAGGCAGCAGTGGGGAATCTTAGACAATGGGGGAAACCCTGATCTAGCCATGCCGCGTGAGTGACGAAGGCCTTAGGGTCGTAAAGCTCTTTCGCCAGGGATGATAATGACAGTACCTGGTAAAGAAACCCCGGCTAACTCCGTGCCAGCAGCCGCGGTAATACGGAGGGGGTTAGCGTTGTTCGGAATTACTGGGCGTAAAGCGCACGTAGGCGGACCAGTAAGTCAGGGGTGAAATCC
+
FFFFFFFFFFFFFFFFFFFF,FFFFFFFFFFFFFFF:FFFFFFF,:FFFFFFFFFFFFFFFFFFFFFFFF:FFFFFFFFF:F:FFFFFFFFFFFFFFFFFFFFFFFFFFFF:FFFFFFFFFFFFFFFFFFFFFFFFFFFFFFFFFFFFFFFFFFFFFFFFFFF:FFFFFFFF:FFF:FFFFFFFFFFFFF:FFFFF:FFFFFFFFFFFFFFFFFFFFFFFFFFFFFF:FF,F::FFFFFFFF:FF:,FFF
@A00920:152:HGHKKDRXX:2:2104:19596:27884 1:N:0:AGGAGTGG+CTAATCGA
ACTCCTACGGGAGGCAGCAGTAAGGGATCTTGCGACAATGGGCGAAAGCCTGACGCAGCAACGCCGCGTGCTGGATGACGGCCTTCGGGTTGTAAACAGCTTTACGGGGGGAAGAGGAAGGACGGAACCCCCGTAAGAAGACTCGGCTAACTAAGTGACAGCAGCCGCGGTAAAACGTAGGAGGAGAGCGTTATCCGAATTTACTGGGTGTAAAGCGCGTGTAGGCGGTACTGAAAGTGGCGCGTCAAAG
+
FFFFFFFFFFFFFFFFFFFFFFFFFFFFFFFFF:F:FFFFF:F:FFF,FFFFFFF,FFFFFFFFFFFFF:F,FFFFFFFFFFFF:FFFFFFF:FFFF,F,FF,,:FFF:FFFF:F:,F:,FFF,,,FFF:,F,,FF:F:,:FFF,,,,:FF:F,F,:,F:FF:,FF:FF,,FF:F,:FFFFFF:,FFFF,FFF,FF:,FF,,F:FFFFFFFFFFFF,FFF:F,FFF:,:,F:,,FF::FFFFFF,,FF,F
@A00920:152:HGHKKDRXX:2:2104:23999:27962 1:N:0:AGGAGTGG+CTAATCGA
ACTCCTACGGGAGGCAGCAGTGGGGAATTTTGGACAATGGGGGAAACCCTGATCCAGCCATTCCGCGTGAGTGAAGAAGGCCTTCGGGTTGTAAAGCTCTTTTGTCCGGAACGAAACGGTGCTCGTGAATATCGAGCGCTACTGACGGTACCGGAAGAATAAGCACCGGCTAACTACGTGCCAGCAGCCGCGGTAATACGTAGGGTGCGAGCGTTAATCGGAATTACTGGGCGTAAAGCGTGCGCAGGCG
+
FF,FFFFF,FF:FFFF:FFFF,FF:FFFFFFFFFFFFF,FFFFFF,,FFF:FFFFFFFFFFFF,FFFF:FFFFF::FFFF:FF:F:FFFFF:FFFFFF:,FFFF::FFFFFF,FFFFFFFF:FFFFFFFF:FF,,:FFFFFFFFFFF:FFFFFFFFFF,FFFFFFFF:FFFFFFF:FFFFFFFFFFFFFFF:FF,FFFF,,FFFFFFFFFFFF:FFF,:FFFFFFFFFFFFFFFFFFFFFFFF:FFF,FF
@A00920:152:HGHKKDRXX:2:2104:13331:30060 1:N:0:AGGAGTGG+CTAATCGA
ACTCCTACGGGAGGCAGCAGTAGGGAATTGTTCGCAATGGGCGCAAGCCTGACGACGCAACGCCGCGTGGAGGATGAAGACCCTCGGGTCGTAAACTCCTTTCGACCGAGATGAACATCCATGGGGCTAATACCCCCGTGGACTGACAGTATCGGGAGAAGAAGCCCCGGCTAACTCCGTGCCAGCAGCCGCGGTAATACGGGGGGGGCAAGCGTTGTTCGGAATTACTGGGCGTAAAGGGTCCGTAGGC
+
FFF:FFFFFFFFFFFFFFFFFFFFFFFFFFFFFFF:FFFFFFFFFFFFFFFFFF:FFFFFFFFFFFFFFF:FFFFFFF::FFFFFFFFFFFFFFFFFFFFFFFFFF:FFFF:FFFFFFFF:FFFFFFFFFF:FFFFFFFFFFFFFFFFFFFFFFFFFFFFF:FF:FFFFFFFFFFFFFFFFFFFFFFFFFFFFFF,FFFFFFFFFFFF:F,FFFFFFFFFFFFFFFFFFFFFF:F,FF:FFFFFF,FF:F
@A00920:152:HGHKKDRXX:2:2104:6045:30749 1:N:0:AGGAGTGG+CTAATCGA
ACTCCTACGGGAGGCAGCAGTCGAGAATCTTCCGCAATGGGCGCAAGCCTGACGGGGCGACGCCGCGTGCCGGATGAAGGCCTTCGGGTTGTAAACTGCTGTTGCGCGCTTGGAACACCCAGGAGTTAACAGCTCCAGGGATGACTATCGCGTGAGGAAGCACAGGCTAACTCCGTGCCAGCAGCCGCGGTAATACGGAGTGTGCAAGCGTTACTCTGAATCACTGGGCATAAAGCGCACGTAGGCGGAA
+
:FFFF,F,F:FF,FFFFF,FFFFFFFF,F::FFFFF::FFFF:FFFFFFFFFFFFFFFFFFFFF:FF,FF,:FFFFFFFFFF:FFF:FF::FFFFF,FF,FFF,F:FF:FFFFF::F,F,FFFFF,FFFFF:FFFF,F:FFFFFFFFFFFFFFFFFFFF,:,FFFFFFFFF::F,F,::FFFFF,FFFFFF:::F,FFF:,:FFFFF:FFF,FFFF,FFF,FFFFF,FF,FFFFF:FFFFF:FFFFFFF:
@A00920:152:HGHKKDRXX:2:2104:9742:32236 1:N:0:AGGAGTGG+CTAATCGA
ACTCCTACGGGAGGCAGCAGTGGGGAATCTTGGACAATGGGGGCAACCCTGATCCAGCCATGCCGCGTGAGCGATGAAGGCCTTAGGGTTGTAAAGCTCTTTCAGCGGGGAAGATAATGACGGTACCCGCAGAAGAAGCCCCGGCTAACTCCGTGCCAGCAGCCGCGGTAATACGGAGGGGGCTAGCGTTGTTCGGAATTACTGGGCGTAAAGCGCACGTAGGCGGATCAGCAAGTTAGGGGTGAAATCC
+
:FFFFFFFFFFFFFFFFFFFFFFFFFFFFFFFFFFFFFFFFFFFFFFFFFFFFFF:FFFFFFFFFFFFFFFFFF:FFFFFFF:FFFFFF:FFFFFFFFFFFFFFFFFFFF,FFFFFFFFFFFFFFFFFFFFFFFFFFFFFFFFFFFFFFFFFFFFFFFFFFFFFFFFFFFFFFFFFFFFFFFFFFFFFFFFFF:FFF:FFFFFFFFFFFFFFF:FFFFFF,FFFFFFFF::FF,F:F,FFFFFFF:FFFF
@A00920:152:HGHKKDRXX:2:2104:21133:33489 1:N:0:AGGAGTGG+CTAATCGA
ACTCCTACGGGAGGCAGCAGTGGGGAATCTTGCGCTAATGCGCGAAAGCGTGACGCAGCGACGCCGCGTGGGGGATGAAGGCCCTCGGGTCGTAAACCCCTTTCGCCAGGGAAGAAGCGAAAGTGACGGTACCGAGAGAAGAAGCCCCGGCTAACTCCGTGCCAGCAGCCGCGGTAATACGGGGGGGGCAAGCGTTGTTCGGAATTACTGGGCGTAAAGGGCGCGTAGGCGGCCTGCAAAGTCACACGTG
+
FFF:,FF:F:::F,FFFFFFFFFFFFFFFF,FFFF,FFFFF:FFFFF,F:FFFFFFF::FFFFFFFFF:FFFFF:FF:FFFFFFFFFF,,FFFFFFF:F,FF,FFFFFFFF:,FF::F:FF,,FFFFF:F,FF:FFF:FFF:F,FF:F:,FF:F:,F:FFFFFFFF:,::,FF,,F:FFF:,FF,F:,F,F::FF,,FF::F:,:FFFFF,FFFFF:,,FFFFF,FF::FFFFFF,,,F,FFF,FF:FF:
@A00920:152:HGHKKDRXX:2:2104:21359:33599 1:N:0:AGGAGTGG+CTAATCGA
ACTCCTACGGGAGGCAGCAGTGGGGAATTTTGGACAATGGGGGAAACCCTGATCCAGCCATTCCGCGTGAGTGAAGAAGGCCTTCGGGTTGTAAAGCTCTTTTGTCCGGAACGAAACGTTGAGCGTGAATATCGCTCGCTACTGACGGTACCGGAAGAATAAGCACCGGCTAACTACGTGCCAGCAGCCGCGGTCATACGTATGGTGCGAGCGTTAATAGTAATTACTTGGAGTAAAGCGTGCGCAGGCG
+
FF:F::FFF:FF:FFFFFFFFFFF:FFFFFFF:FFFFFFFFF:F,FF,FFFFFF:FFFFF:FFFFFFFF:FFFFFF:FFFFFF:FFFFFF:FFFFFFFFFFF,FF:FFFFF:FFFF,F,FFFFF,FFFF,F,F:,FFF:FFFFFFFFFF,,FFF:,FFFF,FFFFFFFFFFFFF:F:FFFF:,FF:FFFFFFFF:FFF:FFF,FFF:FFFF,FFFFFF,F,FFFFF,:,:F,FFFFFFFFFF,FFF::FF
@A00920:152:HGHKKDRXX:2:2104:15926:33708 1:N:0:AGGAGTGG+CTAATCGA
ACTCCTACGGGAGGCAGCAGTGGGGAATATTGGACAATGGGGGCAACCCTGATCCAGCAATGCCGCGTGTGTGAAGAAGGCCTTCGGGTTGTAAAGCACTTTTATCCGGAACGAAACGCGCAGGGCGAATAGCTTTGCGAACTGACGGTACCGGAGGAATAAGCACCGGCTAACTTCGTGCCAGCAGCCGCGGTAATACGAAGGGTGCAAGCGTTACTCGGAATTACTGGGCGTAAAGCGTGCGTAGGTG
+
FFFFFFFFFFFFFFFFFFFFFFFFFFFFFFFFF:FFFFFFFFFFFFFFFFFFFFFFFFFFFFFFFFFFFFFFFFFFFFFFFFFFFFFFFFFFFFFF,FFFFFFFFFFFFFFFFF:FFFF:FFFFFFFFFFFFFFFFFF:FF:FFFFFFFFFFFFFFFF,F:F:FFF:FFFFFFFFFFFFFFF:FF::,FFFFFFFFF:F:FFFFF:FF::F:FF::FF:FFFFFFFFFFF:FFFFFFFFFFFFF:FFFFF
@A00920:152:HGHKKDRXX:2:2104:17734:34491 1:N:0:AGGAGTGG+CTAATCGA
ACTCCTACGGGAGGCAGCAGTAAGGAATATTGGACAATGCCCGCAAGGGTGATCCAGCCATGCCGCGTGCAGGAAGACGGCCCTATGGGTTGTAAACTGCTTTTACACCGGAGAAAACCCCCTTACGTGTAAGGGGCTGATAGTATGGTGAGAATAAGCATCGGCTAACTTCGTGCCAGCAGCCGCGGTAATACGAAGGATGCAAGCGTTATCCGGATTCATTGGGTTTAAAGGGAGCGTAGGTGGCCTT
+
FF:F:FF,F,FFFFFFFFFFFF:FFFFFF,FFFFF:FFFFFF:F,,FFFFFFFFFFFFFFFFFFFFFFFFFFFFFFFFF:F:FFFFFFFF:FF:FFFFFFF:FF:FFFFFFFFFFFFFFFFFFFFFF,FFFFFFFFFFFF:FFFFFFFFF:FF:FFFF:FF:FFFF,FFFF:FFFFF:FFFFFFF:FFF,FFFFFFFFF:FFFF,:F::FFFFF:FFFFFFFFFFFF,F:FF,F:FFF:FF,F,FFFFFF
@A00920:152:HGHKKDRXX:2:2104:23963:36385 1:N:0:AGGAGTGG+CTAATCGA
ACTCCTACGGGAGGCAGCAGTAAGGGATCTTGCGACAATGGGCGAAAGCCTGACGCAGCAACGCCGCGTGCGGGATGACGGCCTTCGGGTTGTAAACCGCTTTTCGGGGGGAAGAGGAAGGACGGTACCCCCGGAAGAAGTCTCGGCAAACTACGTGCCAGCAGCCGCGGTAAAACGTAGGAGGCGAGCGTTATCCGGATTTACTGGGTGTAAAGCGCGTGTAGGCGGTCCTGCAAGTGGCGCGTGAAAG
+
FFFFF::FFFFFFFFFFFFFFFFFFF:F:FF:FFFFFF,FFFFFFFFFFFFFFFFFFFFFFFFFFFFFFFFFF:FFFFFFFFFFFFFFFFFFFFFFFFFFFFFFF:FFFF:FFFF,:FF:FFFFF:FFFFFFF:FFFF,:FFFFFFF,:FFFFF,F:FFFFF,FFF,FFF,,::FFF,FFF::FF:FF,:F:F,:FFFF,:F:FFF:FFFF:F:FFF:FFFFFF,F:FFF:FFFF:FFFFFF,FFFF::F
@A00920:152:HGHKKDRXX:2:2105:26711:1125 1:N:0:AGGAGTGG+CTAATCGA
ACTCCTACGGGAGGCAGCAGTCGGGAATATTGCCCAATGGACGAAAGTCTGAGGCAGCAACGCCGCGTGCGCGATGAAGGCCTTCGGGTCGTAAAGCGCTTTTCGGGAGGATGAGGAAGGACAGTACTCCCGGAATAAGGTACGGCTAACTACGTGCCAGCAGCCGCGGTAAAACGTAGGTACCGAGCGTTATCCGGATTTACTGGGCGTAAAGCGCGTTCAGGCGGCATAGCAAGTCGGGCATGAAATC
+
FFFFF:FFFFFFFFFFFFFFFFFFFFFFFFF,FFFFFFFFFFFFFFFFFFFFFFF,FFFFFFFFFFFFFFFFFFFFFFFFFFFFFFFFFFFFFFFF:FFFFFFFFF:FFFF:FFFFF,:FFF:FFF:FFFFFF:FFF:FFFFFFFFFFFF::FFFFFFFFFFFFFFFFFF,FFFFFF:FFFFFFFFF:FFF:FF:FFFFFFFFFFFFFFFFFFFFFFFF:FFFFFF:F:FFF::F:FFFFF:FFFFFFFF
@A00920:152:HGHKKDRXX:2:2105:31638:1579 1:N:0:AGGAGTGG+CTAATCGA
ACTCCTACGGGAGGCAGCAGTGGGGAATATTGGACAATGGGCGCAAGCCTGATCCAGCAATGCCGCGTGTGTGAAGAAGGCCTGCGGGTTGTAAAGCACTTTAAGCAGGGAAGAAAAGTGGGGGGCTAATACCCTCTCGCGTTGACGTTACCTGCAGAATAAGCACCGGCTAACTCCGTGCCAGCAGCCGCGGTAATACGGAGGGTGCGAGCGTTAATCGGAATTACTGGGCGTAAAGCGCGCGTAGGCG
+
FFFFFFFFFFFFFFFFFFFFF:FFFFFFFFFFFFFFFFFFFFFF:FFFFFFFFFFFFFFFFFFFFFFFFFFFFFFFFFFFFFFFFFFFFFFFFFFFFFFFFF:FFFFFFFFFFFFFFFFFFFFFFFF:FF:FFFFFFFFFFFF:FFFFFFF:FFFFF:FFFFFFFFFFFF:FF:FFFFFFFFFF:FFFFFFF:F:FFFF:F:FFFFFFFFFFFF:,,F:FFFFFFFFFFFFFFF,:FFFF:::FFFFFFF
@A00920:152:HGHKKDRXX:2:2105:16794:3020 1:N:0:AGGAGTGG+CTAATCGA
ACTCCTACGGGAGGCAGCAGTCGGGAATTTTGCTCAATGGGGGAAACCCTGAAGCAGCAACGCCGCGTGAGGGATGAAGGCCTTCGGGTTGTAAACCTCTTTTCTCAGGGAAGATAATGACGGTACCTGAGGAATAAGCCACGGCTAACTACGTGCCAGCAGCCGCGGTAATACGTAGGTGGCGAGCGTTGTCCGGATTTACTGGGCGTAAAGAGCGCGCAGGCGGCTGGGTCAGTCCGATGTGAAATCT
+
FFFFFFFF:FFFFFFF:FF:FFFFFFFFFFFFFF,FFFFFFFFF,FFFF:F::FFFFFFFFFFFFFFFFFFFF:FFFFFFFFFFFFFFFFFFFFFFFFFFFFFFFFFFFFFFFFFFFFFFFFFFFFFFFFFFFFF:FFFF:FFFFF:FFFFFFFFFFFFFFFFF:FFF:FFFF,FF:,,FFFFF:FFF,FFFFFFFFFFFFFF:FFFFFFFFFFF:FFF:FFFF:FFFFFFF:FF:FF,FFFFFFF:FF:
@A00920:152:HGHKKDRXX:2:2105:30237:3443 1:N:0:AGGAGTGG+CTAATCGA
ACTCCTACGGGAGGCAGCAGTGGGGAATATTGCGCAATGGGCGAAAGCCTGACGCAGCAACGCCGCGTGAGTGATGAAGGCCTTCGGGTCGTAAAGCTCTGTCGGAGGGAACGAATGTTCCTGAGGTTAACAGCCTCAGGAAGTGACGGTACCCTCAAAGGAAGCGCCGGCTAACTCCGTGCCAGCAGCCGCGGTAATACGGAGGGCGCAAGCGTTGTTCGGAATCACTGGGCGTAAAGCGCGCGCAGGC
+
FFFFFFFFFFFFFFFFFFFFFFFFFFFFFFFFFFFFFFFFFFFFFFFFFFFFFFFFFFFFFFFFFFF:FFFFFFFFFFFFFFFFFFFFFFFFFFFFFFFFFFFFFFFFFF:FFFFFFFFFFFFFFFFFFFFFFFFFFFFFFFFFFFFF:FFFFFFFFF:FFFFFFFFFFFFF:FFFFFFFFFFFFFFFFFFFFFFF:FFFFFFFFFFFFFFFFFFFFFFFFFF:FFFFFFFFFFFFFFFFFFFF:FFFFF
@A00920:152:HGHKKDRXX:2:2105:27588:3615 1:N:0:AGGAGTGG+CTAATCGA
ACTCCTACGGGAGGCAGCAGTGGGGAATATTGCACAATGGGCGGAAGCCTGATGCAGCGACGCCGCGTGAGGGATGACGGCCTTCGGGTTGTAAACCTCTTTCAGCAGGGACGAAGCGTGAGTGACGGTACCTGCAGAAGAAGCGCCGGCCAACTACGTGCCAGCAGCCGCGGTAAGACGTAGGGCGCGAGCGTTGTCCGGATTTACTGGGCGTAAAGAGCGCGCAGGCGGCTGGCCAAGTCCGATGTGA
+
FFFFFFFFFFFFFFFFFFFFFFFFFFFFFFFFFFFFFFFF:FFFFFFFFFFFFFF:FFFFFFFFFFFFFFFFFFFFFFFF,FFFFFF,FFFFFFFFFFFFFFFFFFFFFFFFFFFFFFFFFFFFFFFFFFFFFFF:FFFF,:FFFFF,FFFFF:FFFF:FFFFFFF:F:FFFFFF:FF:F,FF,FFFF:FFFFF,FFFFFFFF:FFFFFFFFFFFFF,FFFFFFFF:FFFFFFFFFF,FFFFFFFFFF:F
@A00920:152:HGHKKDRXX:2:2105:4083:3928 1:N:0:AGGAGTGG+CTAATCGA
ACTCCTACGGGAGGCAGCAGTAAGGAATATTGCACAATGGGCGCAAGCCTGATGCAGCAACGCCGCGTGCCCGAGGACGGCCTTCGGGTTGTAAAGGGCTTTTCTGGCTGACGAGGAAGGACGGTAGGCCAGGAATAAGCGTCGGCTAACTACGTGCCAGCAGCCGCGGTAAAACGTAGGACGCGAGCGTTATCCGGATTTACTGGGCGGAAAGCGCGGGCAGGCGGTGGTCCAAGTCGGACGTGAAAGC
+
:FFFFFFF:FFFFFFFFFFFFFFFFFFFFFF:FFFFFFFFFFFFFFFFFFFFFFFFFFFFFFFFFFFFFFFFFF:FFFFFFF,F:FFFF:FFFFFFF:FFFFFFFFFFFFFFFFF:FFF,FFFFFF:FFFFFFF,FFFF:FFF:FFFFFFFFFFFFFFF:F,FFFFFFFFFFF:FFFFFFFF,F:FFFFFFFFFFFFFF::FFFFFFFF,FFFF:FFFFF:FFFFFF,FFFFFFFFFFFFFFF::FFFFF
@A00920:152:HGHKKDRXX:2:2105:10339:4272 1:N:0:AGGAGTGG+CTAATCGA
ACTCCTACGGGAGGCAGCAGTGGGGAATTGTTCGCAATGGGCGCAAGCCTGACGACGCAACGCCGCGTGGAGGATGAAGATCTTCGGGTCGTAAACTCCTTTCGATCGAGACGAATTCCTTCGGGGTGAACAATCCCGGAGGTTGACGGTACCGAGAGAAGAAGCCCCGGCTAACTCCGTGCCAGCAGCCGCGGTAATACGGGGGGGGCAAGCGTTGTTCGGAATTACTGGGCGTAAAGGGCTCGGAGGT
+
FFFFFFFFFFFFFFF:FFFFFFFFFFF,FFFFFFFFFFF:FFFFFFFFFFFFFFFFFF:FFFFFFFFFFFFFFFFFFFFFFFFFFFFFFFFFFFFFFFFF:FFFFFFFFFFF:FFFFFFFFFFFFFFFF,FFFFFFFFF:FFFF::FFFFFFFFFFFFFFFFF,FFFFFFFFFFFFFFFFFFFFFFFFFFFFFFFF,FFF,FFFFFFFFFFF,F:FFFF:,FFFFFFFFFFFFFF:FFFFFFF:,,FF:F
@A00920:152:HGHKKDRXX:2:2105:11360:4319 1:N:0:AGGAGTGG+CTAATCGA
ACTCCTACGGGAGGCAGCAGTGGGGAATATTGGACAATGGGCGAAAGCCTGATCCAGCAATGCCGCGTGAGTGATGAAGGCCTTAGGGTTGTAAAGCTCTTTCAGTGGGGAAGATAATGACGGTACCCACAGAAGAAGCCCCGGCTAACTTCGTGCCAGCAGCCGCGGTAATACTATGGGGGCTAGCGTTGTTCGGATTTACTGGGCGTAAAGCGCACGTAGGCGGATCGTTAAGTAAGGGGTGAAATCC
+
FFFFFFF:FFF:FFFFFFFFFFFFFFFFFFFFFFFFFFFFFFF,FFFFFFFFFFFFFF,:FFFFFFFFFFFFFFFFFFFFFFFF:FFFFFFFFFFFFFFFFF:FFFFFFFFFFFFFFF,:FF:FFFF:FFF,FFFF,:F,F,FFFFFF,,FF,FF,FF,FFFF:FFFFFFFFFF,F,FFFFFFFFF:,FFFFF:,FFF,FF:FF,FFFFF,FF,:,F:,F,,F,FFFF,F:FF:FF,F:F,FFF,:,FFF
@A00920:152:HGHKKDRXX:2:2105:32868:4742 1:N:0:AGGAGTGG+CTAATCGA
ACTCCTACGGGAGGCAGCAGTGAGGAATATTGCACAATGGACGCAAGTCTGATGCAGCAACGCCGCGTGGAGGAAGACGGTCTTTGGATTGTAAACTCCTTTTCTCAGGGAAGAGCAAGGACGGTACCTGAGGAATAAGTCACGGCTAACTACGTGCCAGCAGCCGCGGTAATACGTAGGTGGCAAGCGTTATCCGGAATTACTGGGCGTAAAGCGCACGCAGGCGGCTTATCAAGTTCGACGTGAAAGC
+
FFFFFF:FFFFFFF:FFFFFFFFFFFFFFFFFFFFFFFFFFFFFFFFFFFFFFFFFFFFFFFFFFFFFFFFFFFFFFFFFFFFFFFFFFFFFFF,FFFFFFFFFFFFFFFFFFFFFFFFFFFFFFFFFFF:FFF,FFFF:FFFFFFFFFF:FFFFFFFFFFFFFFFFFFFFFFFFFFFFFFFFF:FFFFFFFFFFFF::FF:FFFFFFFF:FFFFFF::FFF:FFFFFFFFFFFFF:FFFFFFFF:FFFF
@A00920:152:HGHKKDRXX:2:2105:2356:4820 1:N:0:AGGAGTGG+CTAATCGA
ACTCCTACGGGAGGCAGCAGTAGGGAATCTTCCGCAATGGACGAAAGTCTGACGGAGCAACGCCGCGTGAGCGATGAAGGCCTTCGGGTCGTAAAGCTCTGTTGTTAGGGAAGAATAAGTATCAGTTAACTGCTGGTACCTTGACGGTACCTAACGAGAAAGCCACGGCTAACTACGTGCCAGCAGCCGCGGTAATACGTCGGTGGCAAGCGTTGTCCGGATTTATTGGGCGTAAAGCGCGCGCAGGCGG
+
FF:FFFFFFFFFFFFFFF,FFFFFFFFFFFFFFFFFFFFFFFFF:FFFFFFFFFFFFF,FFFFFFFFFFFFFFFFFFFFFFFFFFFFFFFFF:FFF:FF:F:FFF,FFFFFFF:FFFFFFFFFFFFFFFFFFFFFFF:FFFFFFFFFFF:FFFFFFFFFFFFFFFFFFFFFFFFFFFF,FFFFFFFF:FFFFFFFFFFFF,FFFFFFFFFFF:,FFFFFFF,FFFF:FFFFFFFFFFFFFFFFF:FFF:F
@A00920:152:HGHKKDRXX:2:2105:14136:5118 1:N:0:AGGAGTGG+CTAATCGA
ACTCCTACGGGAGGCAGCAGTGGGGAATATTGGACAATGGGCGAAAGCCTGATCCAGCAAATCCGCGTGGGTGAAGAAGGTCTTCGGATTGTAAAGCACTTTCGTTGGGGACGATGATGACGGTACCCAAAGAAGAAGCCCCGGCTAACTTCGTGCCAGCAGCCGCGGTAATACGAAGGGGGCTAGCGTTGCTCGGAATGACTGGGCGTAAAGGGCGCGTAGGCGGCGCGATCAGTCAGGCGTGAAATTC
+
:FFFFFFF::FFFFF:F:FFFFFF:FF,FFFFFFFFFFFFFFFFFF:FF:,F:FFFFFFF,FF:FFF,F,FF:FF,F,:FFF:FF:FF,,FFFFF,F,FFFFFF:FFFFF:FFFFF::FFFFFFF,F:FF,F:FF:FFFF,FFFFFF,FF:FFFFFF,FF:FF:F,FFF,FFF:FF,FFFFFFF,FFFFFFFFFFFFFFFF,FFFFFF::F:,FFFFF,,:FFFFFF,FFFFF,FFF,FFFFFF,FFFFF
@A00920:152:HGHKKDRXX:2:2105:6714:5791 1:N:0:AGGAGTGG+CTAATCGA
ACTCCTACGGGAGGCAGCAGTGGGGAATATTGGACAATGGGCGCAAGCCTGATCCAGCCATGCCGCGTGAGTGATGAAGGCCCTAGGGTTGTAAAGCTCTTTCACCGGGGAAGATAATGACGGTACCCGGAGAAGAAGCCCCGGCTAACTTCGTGCCAGCAGCCGCGGTAATACGAAGGGTGCAAGCGTTGTTCGGAATTATTGGGCGTAAAGCGTGCGCAGGCTGTTTTGTAAGTCAGATGTGAAATCC
+
:,FFFFF::F,FFFFF,F:FF,FF:FFFFFFF,FFFFFFFFF:FF,F,F::FF:FFFFFFFFFF,,FF,FFF:FF,F::FFF::FF,F,FF:FFFFFF:F:FFFFFFFFFFFFFFFFFFFFFFFFFFFFFFFFFF:FFFFFFFFFFFFFFFFFFFFFFFFFFFFFFFFFFFFFFFFFFFFFFFFFFFFF:FFFFFFFF,FFFFFFFFFFFFF:FFFF:FFFFFFFFFFF:FF,:FFFFFFF:FFFFFFF,
@A00920:152:HGHKKDRXX:2:2105:27751:7874 1:N:0:AGGAGTGG+CTAATCGA
ACTCCTACGGGAGGCAGCAGTCGGGAATTTTGCCCAATGGACGAAAGTCTGAGGCAGCAACTCCGCGTGAGGGACGAAGGCTCTAGGGTCGTAAACCACTTTTCTCAGGGACGATCAAAGACGGTACCGGAGGAATAAGCCACGGCTAACTACGTGCCAGCAGCCGCGGTAATACGTAGGTGGCCATCGTTGTCCGGATATACAGGGCGTAAAGAGCGCGCTGGCGGCTGGGCAAGTCCGATGTGCAATC
+
FFFFFFFFFFFFFFFFFFFFFFFFF:FF:FFFF,FFFFFF,FFF,FFFFFFF,FF:FF,FF:FFFFFFFFFFFF,FF,F:FFFF:FFFF,FFFFFFF,FF,FF,:FFFFFF,FF,F,:,:,:FFF:FF::F:,F:,FF:F,FF,F,FFFFF,F::FFFFF,,F:FF:,F,:,,F,:F:FF,F,,,,,FFFFFF,FFF,F,FFF,,F::,:,FF,:,:,FF:,FFFFFF,::,:,:FFFFF::FF:,FFF,
@A00920:152:HGHKKDRXX:2:2105:16984:8766 1:N:0:AGGAGTGG+CTAATCGA
ACTCCTACGGGAGGCAGCAGTGAGGAATATTGGGCAATGGGCGCAAGCCTGACCCAGCAATGCCGCGTGCGGGACGAAGGTCCTCGGATCGTAAACCGCTTTTGTGGGGGAGTAGCAAGGAGAGTACCCCACGAATAAGTCACGGCTAACTACGTGCCAGCAGCCGCGGTAATACGTAGGTGACAAATGTTATCCGGAATTACTGGGCGTAAAGGGTCCGCAGGCGGCTTTTTAGGTCTGATGTGACAAC
+
:FF:FFF:FFFFFFFFFFFFFFFFFFFFFFFFFFFFFFFF,:FFFFFFFFFFFFFFFFFFFFFFFFFFFFFFF:FFF:FFFFFF:FFFFFFFFFFFFFF:FFFFFFFFFFFFFFFFFFFFFFFFF:FFFFFF:FFFFFFFFFFFFFFFFFFFFFFFFFFFFFFFFFFFFFF,FFFFFFFFFF:FFFFFFFFFFF:FFF:FFFFFFFFF:FF,FFFFFFFFFFFF:FFFFF,FFFFF:FFFFFFFF:FFFF
@A00920:152:HGHKKDRXX:2:2105:7455:9612 1:N:0:AGGAGTGG+CTAATCGA
ACTCCTACGGGAGGCAGCAGTAAGGAATATTGCACAATGGGCGCGAGCCTGAAGCAGCAACGCCGCGTGTAGGATGACGGGCTTCGGCTTGTAAACTACTTTTGTCGAGGACGAGCAAGGACGGTACTCGGCGAATCAGCCTCGGCTAAATACGTGCCAGCAGCCGCGGTAAAACGTAGCAGGCGAGCGTTATCCGGATTTACTGGGTGTAAAGCGCGTGTAGGCGGTCGTGCACGTGAGTCGTGAAAGC
+
FFFFFFFFFFFFFFFFFFFFFFFFFFFFFFFFFFFF,FFF,FFFFFFFFFFF,FFFFFFFFFFFFFFFFFFFFFFFFFF,F:FF:FFFFFFFFFFFF,FFFF:::FFFFFFFFFFF,F,F::,FF,:FF:F::FFF:FFFF,FFF,FFF,FF::F,,F:FF,,F:F,F,FFFFF,F,FF:FFFFF:,,:,FFF:FFFFF:FFF,F,:F,:::F,,F,F,FF,F:F:,,FFFF:F:F,,,F,FF,FF,FF,
@A00920:152:HGHKKDRXX:2:2105:21341:10050 1:N:0:AGGAGTGG+CTAATCGA
ACTCCTACGGGAGGCAGCAGTGGGGAATCTTGCGCAATGGCCGAGAGGCTGACGCAGCGACGCCGCGTGCGGGAGGAAGGTCTTCGGATCGTAAACCGCTGTCGGGAGGGACGAATGGGCGGGGGAGGCAATGCCCCCGTCGTGACGGTACCTCCAGAGGAAGCACCGGCTAACTCCGTGCCAGCAGCCGCGGTAATACGGAGGGTGCAAGCGTTGTTCGGAATTATTGGGCGTAAAGCGCGCGCAGGCG
+
FF:F,FF,FFFFFFFFFFFFFFFFFFFFFFFFFFFFFFFFF:FFFFFFFFFFFFF:FF:FFFFFFFF:FFFFFFFFFFFFFFFFFFFFFFFFF:FFFFF:FFF:F:FFFFFFFFFFFFFFFFFFFFFF:F:FF::FFFFFFFFF,:FFF,FF:FFFFF,FF:FFFFFF:FFFFF::FF:F::FFF:FFFFFFFFF,:F,FFFFFFFF:F:FF:FFF:FFFF:,FFFFFFFFF:FFFFF:FFF:FF,F,FF
@A00920:152:HGHKKDRXX:2:2105:29957:10316 1:N:0:AGGAGTGG+CTAATCGA
ACTCCAACGGGAGGCAGCAGTGGGGAATATTGCGCAATGGACGAAAGGCTGACGCAGCGACGCCGTGTGTGGGAGGAAGCTCTTCGGGGTGTAAACCACTTTCAGGGGGGAAGAAACTTGGACGGTCGAATAGGCCGTTCAATTGACGGTACCTCCAAAGGAAGCGCCGGCTAACTCAGTGACAGAAGCCGCGGTAATACGGAGGGCGCAAGCGTTGTTCGGAATCACTGGGCTTAAAGCGTGCGCAGGC
+
FFFF:,FF,:::FF:F:FF:::FFF,FFF,:FFFFFFFFF,FFFFFF,,FFF,::F,FFFFFF:,FFF,FFF,:FFF,:,FFFFFFF,,FF,FFFF:FFF,FFFFF:,FFF,FFFFFF:F:F,FFFF:FF,FFFF,F:FFFFF:,FF,FF,:FFFFFFFF:FF:F,FF,:F:,FFF,,FF:,:FF,::F,FFFFF,,FF:,:F::,,FF:FFF:F:FFFFFFF,FFFF:,FFF,,:FF:F,F:FFFF:,,
@A00920:152:HGHKKDRXX:2:2105:14778:10989 1:N:0:AGGAGTGG+CTAATCGA
ACTCCTACGGGAGGCAGCAGTAGGGAATCTTCCGCAATGGACGAAAGTCTGACGGAGCAACGCCGCGTGAGCGATGAAGGCCTTCGGGTCGTAAAGCTCTGTTGTTAGGGAAGAACAAGTATCGGAGTAACTGCAGGTACCTTGACGGTACCTAACCAGAAAGCCACGGCTAACTACGTGCCAGCAGCCGCGGTAATACGTATGTGGCAAGCGTTGTCCGGAATTATTGGGCGTAAAGCGCGCGCAGGCG
+
FFFFFFFFFFFFFFFFFFFFFFFFFFFFFFFF:FFFFFFFFFFFFFFFFFFFF:FFFFFFFFFFFFFFFFFFFFFFFFFFFFFFFFFFFFFFFFFFFFFFFFFFFFFFFFFFFFFFFFF,FFF:FFF:FF:F:F,F,FFFFFFFFFFF,FFFFFFFFFFFF:::FFFF,FFFFFFF:F:FFF:FFFFFFFFF:FFFFFFFF,,FFF::FFFFFFFFFFF:,FFFFFFFFFF,,F:FFFFFFF:F:,,FFF
@A00920:152:HGHKKDRXX:2:2105:31168:11631 1:N:0:AGGAGTGG+CTAATCGA
ACTCCTACGGGAGGCAGCAGCAAGGAATTTTCCGCAATGGGCGCAAGCCTGACGGAGCAACGCCGCGTGGGGGATGACGGCTCTCGGGTTGTAAACCCCTTTTACGTGGGATGACTCGGACAGTACCACGTGAACAAGCCCCGGCTAACTACGTGCCAGCAGCCGCGGTAATACGTAGGGGGCCAGCGTTGTCCGGACTTACTGGGCGTAAAGCGCGCGCAGGCGGACCTGTATGTGCCGTGTGAAAGCG
+
FF:F::FF:FFFF:FF:FFFFFFF:FFFFFF:FFFFFFFFFF:FFFFFF:FFFFF:FFFFFFFFFFFFFFFFFFFFFFFFFF,::FFFFFFFFFFFFFFFF::F:FF:F:FF:FFFFFFFFFFFFFFFFF:FFFFFF:FFFF:FFFFFFFF,FF:FFF:FFFFFFFFFF,FFFFFFF:,FFFFFFFF:,FFFF,FF,FFFF,FFF:FFFFFFF::F:FF:F:FFFF:FFFFFFFF:FFFFFFFFFFFF::
@A00920:152:HGHKKDRXX:2:2105:12536:11835 1:N:0:AGGAGTGG+CTAATCGA
ACTCCTACGGGAGGCAGCAGTAAGGAATATTGCACAATGGACGCAAGTCTGATGCAGCAACGCCGCGTGCCAGAGGACGGCCTTCGGGTTGTAATGGGCTTTACTGGCTGAAGAGGCAGGACGGTAGGCAAGGAATAAGCGTCGGCTAACTACGTGCCAGCAGCCGAGGAAAAACGTAGGAAGCGAGCGTGATACGGATTTACTGGGCGTAAAGCGCGGGCAGGCGGGGGTCCACGTCGGACGTGAAAGC
+
F,FFF:FF:FFFFF:FFF,:FFF:,FFFFFFFFFFF,F,:FFFFFF,FFF,,F:,F,F,F,F::FF::FFF,F:FFFFFFFFFF,F,F,FF:,F,F,,F:F,,FFFFFF,F:::FFFF,F,F:FF,F:F,F,FFF:FF:F::FF,FFFFFFFFFFF,F:FF,FFFF,F:,FFF,FFFF,,:FFFFF,FFF,:F:FFFF:::FFFF,FFFFFF,FFF:F:FFF,,FFF,FFFFFF:FFFFFFF:F,FFFFF
@A00920:152:HGHKKDRXX:2:2105:21594:12242 1:N:0:AGGAGTGG+CTAATCGA
ACTCCTACGGGAGGCAGCAGTAAGGGATCTTGCGACAATGGGCGAAAGCCTGACGCAGCAACGCCGCGTGCGGGAAGACGGCCTTCGGTATGTAAACCGCTTTTCGGGGGGCAGAGGAAAGGCGGTACCCCCGGAAGAAGTCTCGTCTAACTACGTGCCAGCAGCCGCGGTAAAACGTTGGTGGCGAGCGTTATCGGGATTTCGGGGGTGTAAGGCGCGTGTTGGGGGTCCTGCCGGTGGCGCGGGAAGG
+
,:FFF:FFFFFFFFF:FFFFFFFFFF:FFFFFFFFFFFFF:FF:FFFFF:FF:FF:F,FF,:FF:,F,:F,,,:F,,F:,,:,,::F:,,,FFFFFFF:FF,F,FFF,,,F,::,F:F,,F,FF,F:F:F:FF,FFFFFF,FFF,,FFFF,,:FF,FFFFFFFF,FFFFFF,,:,FF:,FF,FFFFFF,F:FFF:,:,,FFF,,:FFF,FF,:,F,F,F,F,,F,,FFF,,FFF:,F,FF:F,:FF,F,:
@A00920:152:HGHKKDRXX:2:2105:2672:12446 1:N:0:AGGAGTGG+CTAATCGA
ACTCCTACGGGAGGCAGCAGTGGGGAATATTGGGCAATGGGCGCAAGCCTGACCCAGCGACGCCGCGTGCGGGATGACGCTTCTCGGAGTGTAAACCGCTGTCAGAGGGGACGAACGGCCGGAGTGGGAATACTGCTTCGGATTGACGGTACCCTCAAAGGAAGCGCCGGCTAACTCCGAGCCAGCAGCCGCGGTAAGACAGAGGGTGCAAACCATGATCGGAATCACTTGGCGTAAAGGGCGCGTAGGC
+
F,,::FFF:F:F:FF:FFFFFFFFFFFFFFFF,:FFFFFFFF,FF,FFFF:FF,FF:FFFF,FFFFFF:,:F:FF:F::F:,:FF:,F,FFFF,FF:,FF:F:F,FFFFF::FFF:::FFFFF:,,:FF:FFF:,:FFF,FF,,FFF:::FFFF,F:FF:,F:F,F,FF,FFFF:FFF:,,F,F:FFF,F:,,FF,F,FFF:FF:F,F:,:F:,,F,::FFF,FFFF:,,FF:FF,FF,FF,:F:,F:F:
@A00920:152:HGHKKDRXX:2:2105:31494:12602 1:N:0:AGGAGTGG+CTAATCGA
ACTCCTACGGGAGGCAGCAGTGGGGAATATTGCACAATGGGCGCAAGCCTGATGCAGCAACGCCGCGTGCGGGATGAAGGCCTTCGGGTTGTAAACCGCTGTTAGTAAGGAAGAAGGGCAGTCGGTGGGCTGGTTGACGGTACTTGCAGAAAAAGGACCGGCTAACTACGGGACAGCAGCCGCGGTAATACGTCGGGGCCGAGCGTTGTCGGGAATTATTGGGCGTAAAGAGGTCGTGGGCGGTTTGTAG
+
FFFFFFFFFF:FFFFFFFFFFFFFFFF:,FF:FFFFFFFFF:FFFF:FFFFFFF,FFFFFF:F:FFFFFF:,F::FF,FFF:FF,FFFFFFFFFFF,::F,F,FF,F:FFF,FFF::F,F::F,,FFFFFFF,FF::F,,FF:F:F::FFFF:FFFF:F,F:,F,::FFF,F,FF,FFF::F,:F,:FF,:FF,,,:,FFF,F:FF,FFF,FFF:FF,:FF::,F,,,,F,,,:FFF,,,,FFF,FF,,:
@A00920:152:HGHKKDRXX:2:2105:14931:12633 1:N:0:AGGAGTGG+CTAATCGA
ACTCCTACGGGAGGCAGCAGTGGGGAATATTGGACAATGGGCGAAAGCCTGATCCAGCCATGCCGCGTGAGTGATGAAGGCCCTAGGGTTGTAAAGCTCTTTTGTGCGGGAAGATAATGACGGTACCGCAAGAATAAGCCCCGGCTAACTTCGTGCCAGCAGCCGCGGTAATACGAAGGGGGCTAGCGTTGCTCGGAATCACTGGGCGTAAAGGGTGCGTAGGCGGGTTTCTAAGTCAGAGGTGAAAGCC
+
FFFFFFFFFFFFFFFFFFFFFFFFFFFFFFFFFF:FFFFFFFFFFFF:FFFFFF:FFFFFFFFFFFFFFFFFFFFFF:FFFFFFFFFFF,FFFFFFFFFFFFFFFFFFFFF:FFFFFFFFFFFFFFFFFFFFFFFFFFFFFFFFFFFFFFFFFFFFFFFF:FF:FFF:FF:FFFFFFFFFFFFFFFFFFFFFFFFFFFFFFFFFFFFFF:FFFFFFF,FFFFFFF:FFFFFFF,FFFFFFF:FFF:FFFF
@A00920:152:HGHKKDRXX:2:2105:11831:13088 1:N:0:AGGAGTGG+CTAATCGA
ACTCCTACGGGAGGCAGCAGTGGGGAATATTGGACAATGGGGGAAACCCTGATCCAGCGATGCCGCGTGAGTGAAGAAGGCCTTCGGGTCGTAAATCACTGTAGGTTGGGAAGAAGGGTATGAGGTGAATAGCCATGTACTATGACGGTAACGACAGAATAATCACCGGCAAACTCTGTGCCAGCAGCCGCGGTAATAAAGAGGGTGCAAGCGTTAATCGGAATTACTGGGCGGACAGGGCCCGTAGGCC
+
FF,,F,FF:,:F,FF:FFFF::FFFF,FFFF,FF::FFFF,FF:FF:FFFFF,FFF,F,FFFFFFFFFFFFFFFFF,F:,F,:FFF:,FF::::F,F,FF,FF:FF,F:,,:FFF,:,,F::FF,F::FF,,FF,FF:FFF,,,:F,,F:,F:FFF:FFFFF:FF:,FFF:F:F,FF:FF,F:,FF,:F:F,FFFF,,:,FFFF:FF:F,FF,FFF::,F:F:FFF,F,::F,,,,,,,F,,F,F:,F,,
@A00920:152:HGHKKDRXX:2:2105:23809:13354 1:N:0:AGGAGTGG+CTAATCGA
ACTCCTACGGGAGGCAGCAGTGGGGAATATTGCGCAATGGGCGAAAGCCTGACGCAGCGACGCCGCGTGAGGGATGAAGGCCTTCGGGTTGTAAACCTCTTTCAGCAGGGACGAAAACAGACGGTACCTGCAGAAGAAGCACCGGCCAACTACGTGCCAGCAGCCGCGGTCATACGTAGGGTGCAAGCGTTCTCCGGAATCACTGGGTGTAAAGGGTGCGTAGGCGGGGAATTAAGTCAGTGGTGAAAGC
+
F:FF,:FFF:FFFFFFFFFFFFFF:F:F,F:FF:F:FFFFFFF,:FFFFFFFFFFFFFFFFFFFFFF:FFFFFFFFFFFFFFFFFFFFF:FFFFFFFFFFFFFF:F:FFFFFFF:,FFFFFFFFFFFFF,FFFFFFFF:F:FF,FFF,FFFFF:F:FFFFFF:FFFFF:FFF:FFFFFF:,FFFFF:FFFF,FFFFF,:FFF:FF,,F,F,F,F,FFF,FFFFFF:FF,F:F,:FFFFFFF:FFF,:FF,
@A00920:152:HGHKKDRXX:2:2105:27859:13510 1:N:0:AGGAGTGG+CTAATCGA
ACTCCTACGGGAGGCAGCAGTGGGGAATCTTGCGCAATGGCCGAAAGGCTGACGCAGCGACGCCGCTTGAGGGATGACGGCCTTCGGGTTGTAAACCTCTGTTGCCCGGGACGAACACCCCGTTTCGACGGGATTGACGGTACCTGGTGAGGAAGCACCGGCTAACTCTGTGCCAGCATCCGCGGTAATACAGAGGGTGCGAGCGTTGTCCGGAATCACTGGGCGTAAAGGGCGCGTAGGCGGTCTGGTA
+
FF:FFF,:FFFFFFFFFFFF:FFFFFFFFFFFFFFFFFF:FFFFF,FFFFFFFF:FFFF:,FFFFFFFF:F,FF,FF:FFFFFFFFFFFFFFFFFFF,FFFF,FFFFFFFFFFFFFFF,FF::FFF,FF:FFF:FFFFFF,F,F,,FFFF:FF,,,FF:,,:FFFF,FFFFFF:F,FF,FF,F:::FF:FF,F:,FF,FFF:FFFFFFFFFFFFF:FFF,F:,FF::FFFF,FFFFFF,FF,:FFFF:FF
@A00920:152:HGHKKDRXX:2:2105:17842:13636 1:N:0:AGGAGTGG+CTAATCGA
ACTCCTACGGGAGGCAGCAGTGAGGAATCTTGCGCAATGGTCGAAAGACTGACGCAGCCACGCCGCGTGGAGGATGAAGGTCCTATGGATCGTAAACTCCTTTTCTGAGGGAAGAACACCCATCGTTGGTGGGTCTGACGGTACCTCAGGAATAAGCACCGGCTAACTCCTTGCCAGCAGCCGCGGTAATACGGAGGGTGCTAGCGTTGTCCGGATTTATTGGGTTTCAAGGGAGCGTAGGCGGCCCTGT
+
FFFFFFFFFFFFFFFFFFFFF:FFFFFFFFFF:FFFFFFFFFFFFFFFFFFF,FFFFFFFFFFFFFFFFFF,FFFFFFFF:FFFFFFFF,FFFFFFFFF:FFFFF,FFFFFF,FFFF:FFFFFFFF,FFFFFFFFFF:F:FFF:FFF,,FFFFFFFFFFFFFFFF:FFFF,,F:F:FFF:FFFFF,FFFFF,F:FFFFFFF,FFFF:,,FFF,FF:FFF,,,:FF:F,FFFFF,F:,:FF:FF,FF:::F
@A00920:152:HGHKKDRXX:2:2105:20681:13636 1:N:0:AGGAGTGG+CTAATCGA
ACTCCTACGGGAGGCAGCAGTAGGGAATATTGGTCAATGGGTGAGAGCCTGAACCAGCCATGCCGCGTGCAGGAAGACGGCCTTCTGGGTTGTAAACTGCTTTTGCCAGGGGATAAAATTTCTTTGCGACGAAAATTGAAGGTACCTGGTGAATAAGCCACGGCTAACTCCGTGCCAGCAGCCGCGGTAATACGGAGGGTGCGAGCGTTATCCGGACTTACTGGGTTTAAAGGGTGCGTAGGCGGCCAAG
+
FFFFF:FFFFFFFFFFFF:FFFFFFFFFFFFFFFFFFFFFFFFFF:FFFFFFFFFFFF:FFFFFFFFFFFFFFFFFFFFFFF:FFFFFFFFFFFFF:FFFFF,FFFFFFFFFF:FFFFF:FFFFFFFFF,:FFFFF:FFFFFFFFFFFFFFFFFFFFFFFFFFFF,FFFFFFFFF:FFFFFFFFFFFFF,F,FFFFFFFFFFFFFFF:FFFFFFFF,FFFF:FFFF::FF,FF::F:FF,:FF:FFF,FF
@A00920:152:HGHKKDRXX:2:2105:9399:14293 1:N:0:AGGAGTGG+CTAATCGA
ACTCCTACGGGAGGCAGCAGTGGGGAATTTTGGACAATGGGGGCAACCCTGATCCAGCCATGCCGCGTGTGTGAAGAAGGCCTTCGGGTTGTAAAGCACTTTAGGACGGAACGAAATCGTCCCCGTTAATACCGGGGGAGGATGACGGTACCGGAAGAATAAGCACCGGCCAACTACGTGCCAGCAGCCGCGGTAATACGAAGGGTGCGAGCGTTAAACGGAATTACTGGGCGTAAAGCGAGAGTAGGAG
+
FFFFFFFFFFFFFFFFFFFFFFFFFFFF:FFFFFFFFFFFFFFFFFFFFFFFFFFFFFF:FFFFFFFFFFFFFFF:FFFFFFFFFFFFFFFFFFFFFFFFFF,F,FFFF,:FFFFFFF,FFF,,,FFFFFF,F:,FF,,FFFFFFFFFFFFFF:FFFFFFFFFFFFFFFF,FFFFFFFFFFFFFFFFFFFFFFFFFFFFF,FFFFFFF,FFFFFF,:,FFFFFFFF,FFFFFFFFFFF:FFF,FF:FF,F
@A00920:152:HGHKKDRXX:2:2105:29884:14794 1:N:0:AGGAGTGG+CTAATCGA
ACTCCTACGGGAGGCAGCAGTGAGGGATATTGCGCAATGGGCGAAAGCCTGACGCAGCGACGCCGCGTGGGTGATGAAGGTCTTCGGATCGTAAAACCCTTTTCTGCGTGACGATGATGACGGTAGCGCAGGAATAAGTGTCGGCTAACTACGTGCCAGCAGCCGCGGTAAAACGTAGGACGCAAACGTTATCCGGAATTACTGGGCGTCAAGGGCGCGCAGGCGGTTGGGTAAGTGAGGCATGAAAGCC
+
FFFFFFFFFFFFFFFFFFFFFFFFFFFF:FFFFFFFFFFFFFFFFFFFFFFFFFFFFFFFFFFFFFFFFFFFFFFFFFFFFFFFFFFFFFFFFFFFFFFFFFFFFFFFFFFFFFFFFFFFFFFFFFFFF:FFF,FFFF:FFFFFFFFFFFFFF:FFFFFFFFFFFFFF,FF,F:FFFFFFFF,:FFF:FFFFFFFFF,FFF,FF:FFF:,F:FFFFFFFF:FFFFF::FFFFF,F,:F:FFFF:,,:FFF
@A00920:152:HGHKKDRXX:2:2105:17707:15123 1:N:0:AGGAGTGG+CTAATCGA
ACTCCTACGGGAGGCAGCAGTGGGGAATATTGGGCAATGGGCGCAAGCCTGACCCAGCGACGCCGCGTGCGGGATGACGCTTCTCGGAGTGTAAACCGCTTTTGCGGGGGACGATGATGACGGTACCCCGCGAACAAGCCCCGGCTAACTCTGTGCCAGCAGCCGCGGTAAGACAGAGGGGGCAAGCGTTGCTCGGAATCACTGGGCGTAAAGGGCGCGTAGGCGGGATGGCAAGTCGGTCGTGAAATCC
+
FFFFFFFFFFFFFFFFFFFFFFFFFFFFFFFFFFFFFFFFFFFFFFFFFFFFFFFFFFFFFFFFFFFFFFFFFF:FFFFFFFFFFFFFFFFFFFFFFFFFFFFFFFFFFFFFF:FF:FFFFFFFFFFFFF:FFFFFFFFFFFFFFFFFFFFFFFFFFFFF,F:FFFFFF:FFFFFFFFFFFFFF,F:FFFFFFFFFF,FF:FFFFFFFFF:,FFFFFFFFFFFFFFFFFFFF,FFFFFFFFFFFF:FFFF
@A00920:152:HGHKKDRXX:2:2105:2456:15264 1:N:0:AGGAGTGG+CTAATCGA
ACTCCTACGGGAGGCAGCAGTGGGGAATATTGGACAATGGGCGCAAGCCTGATCCAGCCATGCCGCGTGGATGATGAAGGCCCTAGGGTTGTAAAGTCCTTTTAACGGGGAAGATAATGACGGTACCCGTAGAATAAGCCCCGGCTAACTTCGTGCCAGCAGCCGCGGTAATACGAAGGGGGCTCGCGTTGCGCGGAATTAATGGGCGTAAAGCGCACGTAGGCGGGTCGATAAGTCGGGGGTGAACTCC
+
:FFFFFFFFFFFFFFFFFFF:FFFFF:FFFFFFFFFFFFFFFFFF:FFFFFFFFFFFFFFFFFFFFFFFFFFFF:FFFFFFFFF:FFFFFFF,FFFFFFFFFFFFFFFFFF,FF:FFF:FFFFFFFFF:FFFFFFFF,FFFF:FF:FFFF::FFFFF:FF:,FFFFFF::F:FFFFFF:FFFF:,,FF:FFF,FF:,F,F,,::FF::FFFFF::FFFF:,F:FFFFFFF::,FF,FF,FF:,F:F,FF,
@A00920:152:HGHKKDRXX:2:2105:13358:15295 1:N:0:AGGAGTGG+CTAATCGA
ACTCCTACGGGAGGCAGCAGTGGGGAATCTTGCACAATGGGGGAAACCCTGATGCAGCGACGCCGCGTGAGCGATGAAGCCCTTCGGGGTGTAAAGCTCTTTCGACCCGGAAGATAATGACGGTACGGGGAGAAGAAGCTGCGGCTAACTACGTGCCAGCAGCCGCGGTAATACGTAGGCAGCGAGCGTTGTTCGGAGTTACTGGGCGTAAAGCGTGCGTAGGCGGTGGCCCAAGTCTGGTGTGAAATCT
+
FFFFFFFFFFFFFFFFFFFFFFFFFFFFFFFFFFFFFFFFFFFFFFFFFFFFFFFFFFFFFFFFFFFFFFFFFFFFFFFFFFFFFFFFFFFFFFFFFFFF:FFFFFFFFFFFFFF:FFFFFFFFFFFFFF:FFFFFFFFFFFFFFFFFFFFFFFFFFFFFFFFFFFFFFFFFFFFFFFFFFFFFFFFFF:FFFFFFFFFFFFFFFFFF:FFFFFFFFFFFFFFFFFFFFFFFF,F,FFFFFFFFFFFFFF
@A00920:152:HGHKKDRXX:2:2105:6840:15311 1:N:0:AGGAGTGG+CTAATCGA
ACTCCTACGGGAGGCAGCAGTAAGGGATCTTGCGACAATGGGCGAAAGCCTGACGCAGCAACGCCGCGTGCGGGATGACGGCCTTCGGGTTGTAAACCGCTTTTCGGGGGGAAGAGGAAGGACGGTACCCCCGGAAGAAGTCTCGGCTAACTACGTGCCAGCAGCCGCGGTAAAACGTAGGAGGCGAGCGTTATCCGGATTTACTGGGTGTAATGCGCGTGTAGGCGGTCCTGCACGTGGCGCGTGAAAG
+
FFFFFFFFFFFFFFFFFFFFFFFFFFFFFFFFFF:FF:FFFFFFFFFFFFFFFFFFFFFFFFFFFFFFFFFFFFFFFFFFFFFFFFFFFFFFFFFFFFFFFFFFFFFFFFFFFF,FFFFFFFFFFFFFFFFFFFFFFFF:FFFFFFFFFF:FFFFFFFFFFFFF:::FFF:FFFFFFF,FFFFFFF,FFFFFFFFFFFF,FFFFFF:F:FF,F,FFFFFFFF,FFFFFFFFFF::FFFFFFFFFFF:,,F
@A00920:152:HGHKKDRXX:2:2105:24623:16172 1:N:0:AGGAGTGG+CTAATCGA
ACTCCTACGGGAGGCAGCAGTAAGGAATATTGCTCAATGGCCGAAAGGCTGAAGCAGCAACGCCGCGTGGAGGATGAAGGCATATTTGTTGTAAACTCCTGTAAGTGGGGAAAAATTGGTCTGTTTACAGACTTTGATTGTACCCACAGAGTAAGCCCCGGCTAACTACGTGCCAGCAGCCGCGGTCATACGTAGGGGGCAAGCGTTGTCCGGATTTACTGGGTGTAAAGGGTGCTCAGGTGGGTTTTTA
+
FFFFFFFFFFFFFFFFFFFFFFFFFFFFFFF:FFFFFFFFFFFF:FFFFFFFFFFFFFFFFFFFFFFFFFFFFFFFFFFFFFFFFFFFFF:FFF:FFFFF:FFFFFFFFFFF,F:FFFFFFFFFFFFFFFFFFFFFFFFFFFFFFFFFFFFFFFFFFFFFFFFFFFFFFFFFFFFFFFFFFFFFFF,FFFFFFFFFFF:FFF:FFFFFFFFFFFFFFFFFFFFFF:FFFFFFFFFFFFFFFFFFFFFF:F
@A00920:152:HGHKKDRXX:2:2105:26214:16329 1:N:0:AGGAGTGG+CTAATCGA
ACTCCTACGGGAGGCAGCAGTGGGGAATATTGCACAATGGGGGAAACCCTGATGCAGCGACGCCGCGTGAGCGATGAAGTATTTCGGTATGTAAAGCTCTATCAGCAGGGAAGATAATGACGGTACACGACAAAGAAGCTCCGGCTAAATAAGTGCCAGCAGCCGCGGTAATACGTATGGAGCAAGAGTTATCCGGAATTACTGGGTGTAAATTGAGCGCAGGCGGACCGGCAAGTTGGAAGTGAAAACC
+
,,F:F:FF,FFFFFF:FFFFF,:FF,FFFFFFFFFFFFFFF,FFFFF,F,FFFFFFFFFFFFFFFF:,F:FFFFFFF,:,FF,FFFFFF:FFFFFFFFF:FFFFFFF:FFFFFFFFF,,FF,F:FF,,F:,,F:,FFF,:FF,,F:FFFFF:F:,F:FFFFF,F,,,FFFFFF,,,:F,FF:FFF:,,:FFF,FF:F,,:F::FF:FF,,FF,,:FF,,FF,:FF,:FF,FFFFF,F,FFF,::FFF,,F
@A00920:152:HGHKKDRXX:2:2105:20618:17253 1:N:0:AGGAGTGG+CTAATCGA
ACTCCTACGGGAGGCAGCAGTAAGGGATCTTGCGACAATGGGCGAAAGCCTGACGCAGCAACGCCGCGTGCGGGAGGACGGCCTTCGGGTTGTAAACCGCTTTTCGGGGGGAAGAGGAAGGACGGTACCCCCGGAAGAAGTCTCGGCTAACTACGTGCCAGCAGCCGCGGTAAAACGTAGGAGGCGAGCGTTATCCGGATTTACTGGGTGTAAAGCGCGTGTAGTCGGTCCTGCAAGTGGTGCGTGAAAG
+
FFFFFFFFFFFFFFFFFFFFFFFFFFFFFFFFFF:FFFFFFFF:FFF:FFFFFFFFFFFF,FFFFFFFFFFFFF,FFFFFFFFFFFF,FFFF:F:FF:FFFF:FFFFFFFFFFFFFF:FFFFFFF:F:,:F:FF:,:FFFFF:F,FF:F:FFFF::FF,FF:F:FFFFF,FFFFFFF,:F,F,F:FF,:F:,::,,,F,FF:FFFFF,:F:FFF,,F:,FF::,,,:FF:,:FFF,F:,FFF:FFF,FFF
@A00920:152:HGHKKDRXX:2:2105:22932:18349 1:N:0:AGGAGTGG+CTAATCGA
ACTCCTACGGGAGGCAGCAGTAAGGGATATTGCACAATGGGCGCAAGACTGATGCAGCAACGCCGCGTGCACGATGAAGGCCTTCGGGTCGTAAAGTGCTTTTCTGACTGAAGAGGAAGGACAGTAAGTCAGGAATAAGTGTCGGCTAACTACGTGCCAGCAGCCGCGGTAACACGTAGGACGCAAGCGTTATCCGGAGTTACTGGGCGTAAAGCGCGGGCAGGCGGCTTGTCAAGTGGATTGTGAAAGC
+
:FFFFFFFFFFFFFFFFFFFFFFFFFFFFFF:FFFFFFFF:FFFFF:,FFFFFFFF:FFF::FF:FFFFFFFFF:FFF,FF::FF,FFFF:,FFF:FFF,FFFFFFFFFF,F,,FFF::,:FFFFFFFFFFFFFFFFFFFFFF,FFFFFFFFF,FFFFFF:,FFF,:::FF,,:FFFFF,FF,FF,FFF,,F,FFF:FF,FFF::F:FFFFFF,FF:,F:FFFFFFFFF:,,F:FFF,,FFFF,FFFF,F
@A00920:152:HGHKKDRXX:2:2105:5810:18912 1:N:0:AGGAGTGG+CTAATCGA
ACTCCTACGGGAGGCAGCAGTAAGGGATCTTGCGACAATGGGCGAAAGCCTGACGCAGCAACGCCGCGTGCGGGATGACGGCCTTCGGGTTGTAAACCGCTTTTCGGGGGGAAGAGGAAGGACGGTACCCCCGGAATAAGTCTCGGCTAACTACGTGCCAGCAGCCGCGGTAAAACGTAGGAGGCGAGCGTTATCCGGATTTACTGGGTGTAAAGCGCGTGTCGGCGGTCGTGCAAGTGAGGCGTGAAAG
+
FFFFFFFFFFFFFFFFFFFFFF:FFFFFFFF:FFFFFFFF:FFFFFFFFFFFFFFFFFFFFFFFFFFFFFFFFFFFFFFFFFFFFFFFFFFFFFFFFFFFFF:FFFFFFFFFF,FFF:FFFFFF,FFFFFFFFF:FFFFFFFFFFFFFFF:FFFFFFFFFFFFFFFF:FF,,FFFFFF:FFF:FFFFFFFFFFFFFF::FFFFFFF:FFFFFFFF,FFFFFF,FFFFFFF,:FF:,FFFFFFFFFFFFFF
@A00920:152:HGHKKDRXX:2:2105:14570:18991 1:N:0:AGGAGTGG+CTAATCGA
ACTACTACGGGAGGCAGCAGTCGGGAATTTTGCCCAATGGACGAAAGTCTGAGGCAGCAACTCCGCGTGAGGGATGAAGGCTCTCTGGTCGTAAACCTCTTTTCTCAGGGAAGATCCAAGACGGTACCTGAGGAATAAGCCACGGCTAACTACGTGCCAGCAGCCGCGGTCATACGTCGGTGGCAAGCGGTGTCCGGATTTAGTGGGGGTACAGAGCGCGCAGGCGGCTGGTCAAGTCGGATGGGAACTC
+
,,F,FFFFF:F:,F:FFFF:FF:F,FF:FF:F:F,F:F:,:FFFFF:F:F:FFFFFF:FFFFFFFFF,FFFFF,:FFFF:F,FFF,FFFFFFF:,FF:FF:,FFFF:FF:,F:FFFFFFFFFFFFFF:FFFFFF,FFFFF:F:FFFFFFFFFF:FFFF:FFFFF,FFFFF:FF:FF,,FF:F:F:,:FFFFFFFFFFFFFF,,FFF:,F,F:,FF:F:FFF,:FF:FFFFF:FFF:FF,FFFF:,,FFFF
@A00920:152:HGHKKDRXX:2:2105:28103:19100 1:N:0:AGGAGTGG+CTAATCGA
ACTCCTACGGGAGGCAGCAGTGGGGAATCTTGCGCAATGGACGAAAGTCTGACGCAGCGACGCCGCGTGCGGGAGGAAGCTCTTCGGGGTGTAAACCGCTGTTGCCCGGGACGAAATGCCCTTTCGAGGGTCTTGACGGTACCGGGTGAGGAAGCGCCGGCTAACTCTGTGCCAGCAGCCGCGGTAATACAGAGGGCGCGAGCGTTGTCCGGAATCACTGGGCGTAAAGGGCGCGTAGGTGGCGGCATAA
+
:FFFFFFFFFFFFFF:FFFFFFFFFFFFFFFFFFFFFFFFFFFFFFFFFFFFFFFFFFFFFFFFFFFFFFFFFFFFF,FFFFFFFFFFFFFFFFFFFFFFFFFFFF:FFF:FF:,FFFFFFFFFFFFF:FFFFFFFFFFF:F:FFFFFFFF:,FFFFF:FFFFFFF:FFFFFFFFFFFF:FFFFFFFFFFFFFFF:FF:FFFFFFFFFF:::FFFFFF:FFFFFFFF:FFFFFFF:FF:FFFFFFFFFFF
@A00920:152:HGHKKDRXX:2:2105:29894:19288 1:N:0:AGGAGTGG+CTAATCGA
ACTCCTACGGGAGGCAGCAGTGGGGAATTTTGCGCAATGGGCGAGAGCCTGACGCAGCAACGCCGCGTGGAGGATGAAGGTCCTTGGATCGTAAACTCCTGTCAGCAGGGAAAAAGCGAATCGACCTAATACGTCGGTGAGTTGATTGTACCTGCAGAGGAAGCCCCGGCAAACTCTGTGCCAGCAGCCGCGGTAATACAGAGGGTGCAAGCGTTAATCGGAATTAATGGGCGTAAAGGGCGCGTAGGCG
+
F,FF,FF::::FFFFF,FFF,FFFFF::F,:,F:FFFFFFFF,FFF,FFF,FF:FF,FF:FF,F:FF,FFF::FF:FFF,FFFFF:FFFF:FF:,FFF,FF:FF:FFFFFFFFFF,FFFFFFFFFFFFFFF:FFFFFFFFFFFFFFFFFFFFFF:FF::F::FFF:FF:F::FFF,FFFF,FFFFFFFFFFFFFFF,F,:F,FF,FFF::FFFF:FF:::FF:F:,,::FFF,,FFFFF:FFF:FF,:FF
@A00920:152:HGHKKDRXX:2:2105:11595:19445 1:N:0:AGGAGTGG+CTAATCGA
ACTCCTACGGGAGGCAGCAGTAAGGGATCTTGCGACAATGGGCGAAAGCCTGACGCAGCAACGCCGTGTGCGGGATGACGGCCTTCGGGTTGTAAACCGCTTTTCGGGGGGAAGAGGAAGGACGGTACCCCCGGAATAAGTCTCGGCTAACTACGTGCCAGCAGCCGCGGTAAAACGTAGGAGGCGAGCGTTATCCGGATTTACTGGGTGTAAAGCGCGTGTAGGCGGTCGTGCAAGTGAGGCGTGAAAG
+
FFFFFFFFFFFFFFFFF:FFFFFFFFFFFFFFFFFFFFFFFFFFFFFFFFFFFFFFFFFF:FFFFFFFFFFFFFFFFFF,FFFFFFFFFFFFFFFFF,FFF:FFFFFFFFFFFF,FFFFFFFFFFFFFF,FFF,F,FFFFFFFFFFFFFFFFFFFFFFFFFFFFF:FFFFFFFFFFFFFFF:F:FFFFFFFFFFFFFFFFFFFFF:FFFFF:FF,FFFFFFFFFFFFFFFFF,FFFFFF:FFFF:FF:FF
@A00920:152:HGHKKDRXX:2:2105:11216:20040 1:N:0:AGGAGTGG+CTAATCGA
ACTCCTACGGGAGGCAGCAGTGGGGAATCTTGGACAATGGGCGCAAGCCTGATCCAGCCATGCCGCGTGAGTGAAGAAGGCCTTAGGGTTGTAAAACTCTTTCGCCGGAGAAGATAATGACGGTATCCGGAGAAGAAGCCCCGGCTAACTTCGTGCCAGCAGCCGCGGTAATACGAAGGGGGCTAGCGTTGTTCGGAATTACTGGGCGTAAAGCGAGTGTAGGCGGTCTGAAAAGTCAGGTGTGAAAGCC
+
FFFFF:,FFFFFFFFFFFFFFFF,FFFFFFFFFFFF:FFFFFFFFFFFFFF:FFFFFFFFFFFF:FFFFFFFFFFFFFFFF:FF:FFFFFFFFFFFF:FFFFFFFFFFFFFFFFFFFF:FFFFFFFF:FFFFFFFFFFFFFFFFFFFFFF:FF:FFFFFFFFFFFFFFFFFFFFFFFFFFFFFFFFFFFFFFFFF:FFFFFFFFFFFF::FFFFF:FFFFFFFFFFFF:FFFFFF:FFFFFFFFFFFFFF
@A00920:152:HGHKKDRXX:2:2105:5547:20087 1:N:0:AGGAGTGG+CTAATCGA
ACTCCTACGGGAGGCAGCAGTAAGGGATATTGCGCAATGGGCGAAAGCCTGACGCAGCAACGCCGCGTGCAGGAAGAAGGGCTTCGGCTCGTAAACTGCTTTTCTGAGGGACGAGCAAGGACGGTACCTCAGGAAGAAGTCTCGGCTAACTACGTGCCAGCAGCCGCGGTAAAACGTAGGAGGCGAGCGTTATCCGGATTTACTGGGCGTAAAGCGCGTGCAGGCGGTTTGGTAAGTTGTGCGTGAAAGC
+
F:FFFFFFFFFFFFFFFFFFFF:FFFFFFFFFFFFFFFFFFFFFFFFFFFFFFFFFFFFFF:FFFFFFFFFFFFFFFFFFFFFFFFFFF:FFFFFFFFFFFFFFFFFF:FFFFFFFF,FFFFFFFFFFFFFFFFFFFFFFFF:FFFF,FFFFFFFFFFFFFFFFF:FFFFFFFFFFFFF:FFFFFFFFFFFFFFFFFFFFFFFF:FFFFF,FFFFFFF::FFFFFFFFFFFFFF:FFF:FFFFFFFFFFF
@A00920:152:HGHKKDRXX:2:2105:25229:20165 1:N:0:AGGAGTGG+CTAATCGA
ACTCCTACGGGAGGCAGCAGTGGGGAATATTGGACAATGGGCGCAAGCCTGATCCAGCCATGCCGCGTGAGTGATGAAGGCCCTAGGGTTGTAAAGCTCTTTCACCGGGGAAGATAATGACGGTACCCGGAGAAGAAGCCCCGGCTAACTTCGTGCCAGCAGCCGCGGTAATACGAAGGGTGCAAGCGTTACTCGGAATTACTGGGCGTAAAGCGCGCGTAGGCGGATCTGCAAGTCAGGGGTGAAATCC
+
FFFFFFFFFFFFFFFFFFFFF:FFFFF:FFFFFFFFFFFFFFF,FF,FFFFFFFF,FF:F:FFFFFFFF:FFFF:,::FFF:F,F:FF:F,FFF:,F,FFF:F:F,FFFF,FF:FFFFFFF:FFFFFFF::,FFFFFFFFFFFF,:FFFF,FF:::FFF,FFF,FFFF,FF:FFFFF:F,:FFFFFFFFFFF,:FFF,FFFFFFF:FFF,F:,FF,,FF:FF:FF,FFF::FFF,,F,:FF:FFF,FF:F
@A00920:152:HGHKKDRXX:2:2105:4508:20290 1:N:0:AGGAGTGG+CTAATCGA
ACTCCTACGGGAGGCAGCAGTGGGGAATATTGGACAATGGGCGCAAGCCTGATCCAGCCATGCCGCGTGTGTGAAGAAGGCCTTCGGGTTGTAAAGCACTTTTGTCCGGGAAGAAAAGCGACGGGTTAATACCCTGTTGTTCTGACGGTACCGGAAGAATAAGCACCGGCTAACTTCGTGCCAGCAGCCGCGGTAATACGAAGGGTGCAAGCGTTACTCGGAATTACTGGGCGTAAAGCGTGCGTAGGTG
+
FF,F::F:F:FF:FFFFFFFFFFFFFFFFFF::FFFFF::FFFFFFFFFFFFF,FFFFFFF,FF:FF:FFFF:F,,FFFFFFF,:FFFFF:FFFF:FFFFFFFFFFFFFFFFFFF:FFFF:F:FFFF:FFFFFFFFFFFFFFFFFFFF:FFFFFFFFFFFF:FF:F,FFFFFFFFFFF:F,:FFFFFF:FFFFFFF::FF::F::FF:::FF,:F::,,:::FF,:FF,F,FFF::FF:F:FFFF,FF:F
@A00920:152:HGHKKDRXX:2:2105:15817:20838 1:N:0:AGGAGTGG+CTAATCGA
ACTCCTACGGGAGGCAGCAGTGAGGAATATTGGGCAATGGGCGCAAGCCTGACCCAGCAATGCCGCGTGAAGGATGACGCCCCTCGGGGTGTAAACTTCTTTTAGGGGGGAGGAGCAAGGACCGTACCCCCTGAATCAGTCACGGCTAACTACGTGCCAGCAGCCGCGGTAATACGTAGGTGGCGAACGTTATCCGGAATTACTGGGCGTAAAGGGTCCGCAGGCGGATCACCAAGTCCGGCGTGAAAGC
+
FFFFFFFFFFFFFFFFFFFFFFFFFFFFFFFFFFFFFFFFFFFFFFFFFFFFFFFFFFFFFFFFFFFFFFFFFFFFFFFFFFFFFFFFFFFFFFFFFFFFFFFFFFFFFFFFFFFFF,FFFFFFF:FFFFFFFFFFFFFFFFFFFFF::FFFFFFFFFFFFFFFFFFFFFFFFFFFFFFF:FFFF:FFFFF:FF:FFF:FFFFFFFFFFFFF:FFFFFFFFFFF:FF:F:FFF:FF:FFFFFF:FFFF:F
@A00920:152:HGHKKDRXX:2:2105:32823:21073 1:N:0:AGGAGTGG+CTAATCGA
ACTCCTACGGGAGGCAGCAGTAGGGAATATTGGTCAATGGGTGAGAGCCTGAAACAGCCATGCCGCGTGCAGGAAGACGGCCTTCTGGGTTGTAAACTGCTTTTGTCAGGGGATAAAATTTCCATGCGTGGAAAATTGAAGGTACCTGACGAATAAGCCACGGATAACTACGTGACAGAAGCCGCGGTAATACGTATGTGGCAAGAGTTGTCCGGATTTATTGGGTTTAAAGTGTGCGTAGGCGGCCTAT
+
FFF,,FF,:,,,F,FFF:F,FFF,FFF,F:FF,F,FFFF,F,FFFFF,:F:FF,,FFF,FFFF,:FFFFFFFF,FF,FF,FFF::FFF:FFFFFF:F,FF,,FFFF:FF,FFFFF:FF:FFF:FF:,FF,FF,FF:FFFFFFFF:FFF,FFFF,:,F,FFFF:,FF,:,FFFFF,FFF,FF::,:FF:FFFF:FFF,FFFFF:F,,FFFFF,:::F:FFFFFFFFFFFF,,::FFFFFFFFFFF,F:FFF
@A00920:152:HGHKKDRXX:2:2105:31069:21136 1:N:0:AGGAGTGG+CTAATCGA
ACTCCTACGGGAGGCAGCAGTGGGGAATATTGCACAATGGGCGCAAGCCTGATGCAGCCATGCCGCGTGTATGAAGAAGGCCTTCGGGTTGTAAAGTACTTTCAGCGGGGAGGAAGGGAGTAAAGTTAATACCTTTGCTCATTGACGTTACCCGCAGAAGAAGCACAGGCTAACTCCGTGCCAGCAGCCGCGGTAATACGGAGGGTGCAAGCGTTAATCGGAATTACTGGGCGTAAAGCGCACGCAGGCG
+
F:F,,:F,FF:F:,FF:FF::FFF:FFFFFF:FFFFF:FFFF:FF:,FFFFFF,FFFFF:F::FFFFFFFF:FF:FF:::FFF,FFF:FFFF,FFFFFFFFFF:,:F:,:FFFFFFFFFFFFFFFFF:,FFFFFFFFFFFF,FFFFFFFFFFFFFFFFFFFFF:F:,FFFFFFFFFF:F,FFF,FFF,FFFFFFFFFFFFFFF,F:FFF:FF,FFFFF:FF:FFFFFFFFFFFFFFFFFFFFF:FFFFFF
@A00920:152:HGHKKDRXX:2:2105:28863:21825 1:N:0:AGGAGTGG+CTAATCGA
ACTCCTACGGGAGGCAGCAGTGGGGAATCTTGCACAATGGGGGAAACCCTGATGCAGCGACGCCGCGTGAGCGATGAAGCCCTTCGGGGTGTAAAGCTCTTTCGACGGGAACGATAATGACGGTACCCGGAGAAGAAGCTGCGGCTAACTACGTGCCAGCAGCCGCGGTAATACGTAGGCAGCAAGCGTTGTCCGGATTTACTGGGCGTAAAGCGCGCGCAGGCGGACTGGTCAGTCCGGGGTGAAATCT
+
FFFFFFFFFFFFFFFFFFFFFFFFFFFFFFFFFFFFFFFFFFFFFFFFFFFFFFFFFFFFFFFFFFFFFFFFFFFFFFFFFFFFFFFFFFFFFFFFFFFFFFFFFFFFFF,FFFFFFFFFFFFF:FFFFFFFFFFFFFFFFFFFFFFFFFFFFFFFFFFFFFFFFFFFFFFFFFFFFFFFFFFFFFFFFFFFFFFFFFFFFFFFFFFFFFFFFFFFFF:FFFFFF:F::FFFFFFFFFFF:FFFFF,FFF
@A00920:152:HGHKKDRXX:2:2105:6144:21840 1:N:0:AGGAGTGG+CTAATCGA
ACTCCTACGGGAGGCAGCAGTAAGGAATATTGCACAATGGACGCAAGTCTGATGCAGCAACGCCGCGTGCCCGAGGACGGCCTTCGGGTTGTAAAGGGCTTTTCTGGCTGAAGAGGCAGGACGGTAGGCCAGGAATAAGCGTCGGCTAACTACGTGCCAGCAGCCGCGGTAATACAGAGGGTGCAAGCGTTATTCGGAATTATTGGGCATAAAGCGCATGTAGGTGGTTTAGTAAGTCTGATGTGAAAGC
+
FFFFFFFFFFF:FFFFFF:FFFFFFFFFFFFFFFFFFFF:FFFFFFFFFFFFFFFFF:FF:FFFFFFFF:FFFFFF,FFF,FFFFFFFFFF:FFFFFFFFFFFFF:FFFFFFFFFFFFFFFFFFF:FFFFFFFF,FFFFFFFFFFFFFFFFFFFFFFF:FFFFFFFFFFFFFFFFFFFFFFFFFFFFFFFFF:FF:F::FFFFFF:FFFFFFFF:FFFFFF,:FFFFFFFFFFF,,FF::FFFFFFFFFF
@A00920:152:HGHKKDRXX:2:2105:2645:22075 1:N:0:AGGAGTGG+CTAATCGA
ACTCCTACGGGAGGCAGCAGTGGGGAATCTTGCGCAATGGCCGAGAGGCTGACGCAGCGACGCCGCGTGGAGGATGACGCCCCTCGGGGTGTAAACTCCTGTTGCCCGGGACGAACACGTGGTTTCGACCACGCTGACGGTACCGGGTGAGGAAGCACCGGCTAACTCCGTGCCCGCAGCCGCGGTAATACGGAGGGTGCGAGCGTTGTCCGGAATCCCTGGGCGTAAAGGGCGCGGAGGCGGCGGCGTA
+
FF:FFFFFFFFFFFFFFFFFF:FFFFFFFFF:FFFFFFFFFFFFFFFFFFFFFFFFFFFFFFFFFFFFFFFFFFFFFFFFFFF:FFFFFFFFFFFFFFF:FF,F:FFF:FFFFFF::FFFFFFFFFFFFFFFFFFFFF:FFFFFFFFFFFFFF:FF:FFFFFFFFFFFFFF:F,,FFFFF::FFF:,F:,FFFFFFFFFFF:FFF,,FFFFFF:,FF:F,FFF,:F,,:F,FFFFF,:FFFFFFFFFFF:
@A00920:152:HGHKKDRXX:2:2105:24198:22388 1:N:0:AGGAGTGG+CTAATCGA
ACTCCTACGGGAGGCAGCAGTGGGGAATATTGGACAATGGGCGCAAGCCTGATCCAGCCACGCCGCGTGAGTGATGAAGGCCTTCGGGTCGTAAAGCTCTGTGGGGAGGGACGAACCGCTGCACGTTAATATCGTGCAGCATGACGGTACCTCCTTAGCACGCACCGGCTAACTTCGTGCCAGCAGCCGCGGTAATACGAAGGGTGCAAACGTTGCTCGGAATTATTGGGCGTAAAGCGCACGTAGGCGG
+
FFFFFF:FFFFFFFFFFFFFFFFFFFFFFFFF:FFFFF:FFFFF:FFFFFFFF::FFFFFFFFFFFFF,FFFFFFFF::F:,F:FFFFFFFF,FFF,FFFF:FFFFFFFFFFFFFFFF:FF,FFFFFFFFFFFFFFFFFFF,FFFFFFFFFFFF:F,FF:,FFFFFF:FFFF:F:FFFF:FFFF,:FF:FF::FF:,F,FFFFFFFFF:FFFFF:FFFF,F:F,FF::FFFFFFFFF::FFF:,FFFFF:
@A00920:152:HGHKKDRXX:2:2105:13358:22435 1:N:0:AGGAGTGG+CTAATCGA
ACTCCTACGGGAGGCAGCAGTAAGGAATATTGGTCAATGGACGCAAGTCTGAACCAGCCATGCCGCGTGAAGGATGAAGGTCCTCTGGATTGTAAACTTCTTTTATATGGGAAGAAACCCACTTTTTCTTGAGTGGTTGACGGTACCATAGGAATAAGCACCGGCTAACTACGTGCCAGCAGCCGCGGTAATACGTAGGGTGCAGGCGGTAATCGGAATTACTGGGCGTAAAGCGTGCGCAGGCGGTTTG
+
FFFFFFFFFFFFFFFFFFFFFFFFFFF:FFFFFFFFFFFFFFFFFFFFFFFFFFFFFFFFFFFFFFFFFFF:FFFFFFFFFFFFFFFFFFFFFFF::FF,FFFFFFFFFFFFFFFFFFF,FF:,F:FFFFFFFFFFF,FFFFF,:FF:FFF:F,:FFFFFFFFFFFFFFF:FFFFFFFFFF:FF,:FFF,:,F,:FFFFFFFFFFFFF,FFFFFFFF,:FFFFF,FFFFFFF,FFFF:FFF,FFF:FFFF
@A00920:152:HGHKKDRXX:2:2105:22869:22936 1:N:0:AGGAGTGG+CTAATCGA
ACTCCTACGGGAGGCAGCAGTGGGGAATATTGCACAATGGGGGAAACCCTGATGCAGCGACGCCGCGTGGATGAAGAAGTATTTCGGTATGTAAAGAACTCTCAGAAGGGAAGAAAATAAATCTAACAAACTAAGAAGCACAGGATAAAAACGTGCCAGAAGCCGCGGTAAAACGTATGGAGAAAGCGTTATCAAAAAAAACTGGGTCGAAAGGGAGCGCAGGATGTATGGCAAGACTGATCTTAAAATC
+
FFF,F,F:FFFFFFFFFFFFFFF,FFFFFFF:FFFFFFF,F:FF:FFFF,FFFFFF:F,FFFFF:FFF:,,,FFFFFFFFF:FFFFF,FFFF:FF,F,F:,FFFF,:FFFFF:FF,,F,F,,F:,,:,,,,F,,FFFF:FF,F:F,,,F,FFF:,F,FF,F,::,F,,:FF:FF,,,,FF,,,:F,F,,,,:F,:,:,,:F,::,,:,,:,,:,,:,::F,,,,,,F,FF:F,F,F,:,:F,:,FF,FF:
@A00920:152:HGHKKDRXX:2:2105:25491:22968 1:N:0:AGGAGTGG+CTAATCGA
ACTCCTACGGGAGGCAGCAGTGGGGAATTTTTCGCAATGGGGGAAACCCTGACGAAGCAAAGCCGCGTGGATGATGAAGGCCTTCGGGTCGTAAACTCCTGTCGACCGGGACGAACGAATTGGGGGAAAATACCCGCTTCTATCGACTGTACCGGTGGAGGAAGCCACGGCAAAATCCGTGCAAGCACCCGCGGTAATACGGAGGGTGCAAGCGTTAAACGGAATAACTGGCCGTAAAGCGCACGCAGGT
+
FFFFFFFFFFFFFFFFFFFFFFFFFFFFFFFF,,FFFFFFFFFFFFFFFFF:,,FFFFFF,,FFFFFFFF:,FF,FFFFFFFFFFFFFFFFFFF:,,FFFFFFFFFFFF,:FFF:FF,F,,,FFF:,,:FFFFFFFFFFFF:FF,:,F:,FFFF,FF:FF,FF,,FFFF,:,F,,FFF:F,F:F,,F,FF,:FF,:F,FFF,FFFFF,:F:,F,F:F:,FF,FFF,,FFFF,FFF:F:FFFFFF:,FF,F
@A00920:152:HGHKKDRXX:2:2105:23674:24267 1:N:0:AGGAGTGG+CTAATCGA
ACTCCTACGGGAGGCAGCAGTGGGGAATTTTCCGCAATGGGCGAAAGCCTGAAGGAGTGACGCCGCGTGTGGGAAGAAGGCCTTCGGGTCGTAAACCACTGTCAGTGGGAAAGATGGGTGACGGGGAAAATACCACCGGCATCTGACTGTAACTAAATAGGAAGACCCGGACAAAACTGTGCAAGAAGCCCCGGAAAAACATAGGGGCCAACCTTAACTCGAAATTAATTGGCTAAAACGCACCGTAGTC
+
FF,FFF:F,:,FFFFFFFFFFFFFFFFFFFFFF:FFFFFF:F,FFFFFFFFF,,FFFFFFFFFFFFFFFFF,:,,F:FF:FFF,FFFFFFFFFFFFFFF,::FF,FFFF:FFFFF,FFFF,:FFF,,,:F:FFF:FF,,,:,,F,FF:,,,,F:,,:,FF,FF,,FFFF,,,FF,,,F,F,F,,,,,,F,,FF,,:F,,,F,FFF,FFF:FFFFF,,F,FF,:FF,F,F,F,F:::F,,:,,:F,,FF,,
@A00920:152:HGHKKDRXX:2:2105:8621:24909 1:N:0:AGGAGTGG+CTAATCGA
ACTCCTACGGGAGGCAGCAGTGGGGAATTGTTCGCAATGGGCGAAAGCCTGACGACGCAACGCCGCGTGGAGGATGAAGAATTTCGGTTCGTAAACTCCTGTCGAGCGGGACGAAAGATGCGCGGGTTAATACCCCGCGCAAGTGACGGTACCGCTAAAGGAAGCCCCGGCTAACTCCGTGCCAGCAGCCGCGGTAATACGGGGGGGGCAAGCGTTGTTCGGAATTACTGGGCGTAAAGGGCTCGTAGGC
+
FFFFF:FFFFFFFFFFFFFFFFFFFFFFFFFFFFFFFFFFFF:FFFFFFFFFFFFFFFFFFFFFFFF,:FFFFFFFFFFFFFFFFFFFFFFFFFFFFFFFFFFFFFFFFFFFFF:FFFFFFF:FFFF,F,FFFFFFFFFFFFFFFF:FFFFF:FFFFF:FF:FFFFFF:FFFF:FF:FFF:FFFFFFFFFFFFFF,FFF:FFFFFFFFF,FFFF::FFF:FF:FFFFFFFF:FFF:FFFFFFFFFFFFF,
@A00920:152:HGHKKDRXX:2:2105:3730:25050 1:N:0:AGGAGTGG+CTAATCGA
ACTCCTACGGGAGGCAGCAGTGGGGAATATTGCGCAATGGGCGAAAGCCTGACGCAGCGACGCCGCGTGGGGGATGACGGCCTTCGGGTTGTAAACCTCTTTCGACCTTGACGAAGCCTCCTTTGTGGGGTGACGGTAGGGGTAGAAGAAGCACCGGCCAACTACGTGCCAGCAGCCGCGGTAACACGTAGGGTGCGAGCGTTGTCCGGAATTATTGGGCGTAAAGAGCTCGTAGGCGGTGTGTCGCGTC
+
FFFFFFFFFFFFFFFFFFFFFFFFF:FFFFFFFFFFFFFFFFFFFFFFFFFFFFFFFFFFFFFFFFFFFFF:FFFF:FFFFFFFFFFFFFFFF,FFFFFFFFFFFFFFFFFFFFFFF:FFFFFFFFF:FFFFFFFFFFFFFFF:FFFFFFFFFFFFF:F,FFF:FFFFFFFFF:FFFF,FFFFFFFF::FFFFF:F,FFFFF::FFFFFFFFFFFF,F:FFFFFFF:FFFFFFFFF,FFFFFFFFFFFFF
@A00920:152:HGHKKDRXX:2:2105:2401:25066 1:N:0:AGGAGTGG+CTAATCGA
ACTCCTACGGGAGGCAGCAGTGGGGAATTTTGGGCAATGGCCGCAAGGCTGACCCAGCGACGCCGCGTGTGGGAGGAAGCCCTTCGGGGTGTAAACCACTGTCGGGGGGGACGAAAGCGTTCCGGGCGAACAGTCCGGAGCAGTGACGGTACCCCTAAAGGAAGCACCGGCTAACTTCGTGCCAGCAGCCGCGGTAATACGAAGGGTGCAAGCGTTACTCGGAATTACTGGGCGTAAAGCGTGCGTAGGT
+
FFFFFFFFFFFFFFF,FFFFFFFFFFFFF:FFFFF:FFFFFFFFFFFFFFFFFFFFFFFFFFFFFFFFFFFFFFFFF:FFFFFFFFFFFFFFFFFFF,FFFFFFFFFFFF,FFFFFFFFFFFFFFFFFF::FFFFFFFFFFFFFFFFFFFFFF:FFFFFFFFFFFFFFFFFFFFFF:FFFFFFFF:FFFFFFFFFFFFFFF,FFF:FFFF:F:FFF,FF:FFFFFFFFFFFFFFF:FFFF:FFFFFFFFF
@A00920:152:HGHKKDRXX:2:2105:9616:25222 1:N:0:AGGAGTGG+CTAATCGA
ACTCCTACGGGAGGCAGCAGTAAGGAATATTGGGCAATGGAGGCAACTCTGACCCAGCCATGCCGCGTGGAGGATGAAGGCCCTCTGGGTTGTAAACTTCTTTTACTTGGGACGAAACCACTGTTTTCTAAGGGTGTTGCCGGTACCAAGGGAATAAGCACCGGCTAGATCAGTGCCAGCCGCCGCGGTAATACGGAGGGTGCACGCGTTCTCGGGGGTCAGTGGGTTTGTTGGGTGGGTTGGCGGGCCG
+
F:FFFFFFFFFFFFFFFFFFF:,FFFFFFFFFFFFFFFFFFFFF:FFFFFFFFFFFFFFFFFFFFFFFFFF:FF:::FFF:FF,F,F:FFFFFFFFFF:,,FF:FFFFFFFFFF,,F:FFFF,FF,:,,,:FFFFFF,F,FFFF,:,FFFFFF,,:FF,,F:F:,F:,,FF,F,F::,FF,FFFFF:F,:::::FF:FFFFF,,,FFF,:,::,F:,:FF:,,FFF,,,,,,:FFFF,F,,F:,,:FF,F
@A00920:152:HGHKKDRXX:2:2105:14371:25222 1:N:0:AGGAGTGG+CTAATCGA
ACTCCTACGGGAGGCAGCAGTCGGGAATATTGCCCAATGGCCGAAAGGCTGAGGCAGCAACGCCGCGTGCGCGATGAAGGCCTTCGGGTCGTAAAGCGCTTTTCGGGTGGATGAGAGCGGACAGTACACCCGGAATAAGGTACGGCTAACTACGTGCCAGCAGCCGCGGTACTACGTAGGGTGCGAGCGTTGTCCGGAATTATTGGGCGTAAAGGGCTCGTAGGCGGTTTGTCACGTCGGGAGTGAAAAC
+
F:FFFFFFFFFFFFFFFFFFFFFFF:FFFFFFFFFFFFFFFFFFFFFF:,:FFFFFFFF:FFFFFFFFFFFFFFF::FFFFF:FFFF:FFF:F,FFFF:FFFFFFFFFFFFFFFFFFFFFFFFFF:FFFFFFFFFFFFFFFFFFFFF,:FFFFFFFFFFFFFFFFFFFFF,:FFFFFFFFFFFFFFFFFFFFF:FFFFF,:FFFFF:FF:FFFFFFFF:FFFFFFFFF:F:,FFFFF:FFFFFFFFFF:F
@A00920:152:HGHKKDRXX:2:2105:2672:25567 1:N:0:AGGAGTGG+CTAATCGA
ACTCCTACGGGAGGCAGCAGTGGGGAATCTTGCGCAATGCGCGAAAGCGTGACGCAGCAACGCCGCGTGGGGGAAGAAGGCCTTCGGGTTGTAAACCCCTTTCAGGAGGGACGAAGCCCGGGCGGTGAACAGCCGACTCGGGTGACGGTACCTCCAGAAGAAGCCCCGGCTAACTACGTGCCAGCAGCCGCGGTAATACGTAGGGGGCAAGCGTTGTCCGGAATCATTGGGCGTAAAGAGCGCGCAGGCG
+
FF:FFFF,:FFFFFFFF:FFFFFFFFFFFF:FFFFFFFFFFF:FFFFFF:FFFFFFFFFFFFFFFF:,,FFFFF:FF::F:FFFFFFFFFFFFFFFF:F:FF:FFFFF:F,FFFFFFFF:FFFFF:FF:F:FFFFFFFFFFFFFFFF,F:FF:FFFF:FF,FFFFFF:FFFFFFFF:::,FFFFFFF:FFFFFF,,FFF,:FFFFFFFF,F::FFFFFFFFFF:FF:FFFFFFFFFFFFF:F:FFFF::F
@A00920:152:HGHKKDRXX:2:2105:5873:25974 1:N:0:AGGAGTGG+CTAATCGA
ACTCCTACGGGAGGCAGCAGTGGGGAATATTGGACAATGGGCGCAAGCCTGATCCAGCCATGCCGCGTGAGTGATGAAGGCCCTAGGGTTGTAAAGCTCTTTAAGCGGGGAAGATAATGACGGTACCCGCAGAAGAAGCCCCGGCTAACTTCGTGCCAGCAGCCGCGGTAATACGTAGGGTGCAGGCGTTAATCGGAATTACTGGGCGTAAAGCGTGCGTAGGCGGTTTGTTAAGACAGGTGTGAAATCC
+
:FFF:FFFFFFFFFFFFFFFFFFFFFFFFFFFFFFFFFFFFFFF:FFFFFFFFFFFF:FFF:FFFF,,FFFFF,:FFFF:FFFFFF,FFFFFFF,F:FFFFF,:,FFFFFFF:FFFFFF:FFFF:FFFFFF:FF:FFFFFFFFFFFFFFFF:FFFFFFFFFFFFFFFFFFFFFFFFFFFFF:FF,FFFFFF:FFFFFFFFFFF:FFFFFFFF:FF,,FFFFFFFFFFFFFF,F,:F,FF,:FFFFF::F:
@A00920:152:HGHKKDRXX:2:2105:19578:26882 1:N:0:AGGAGTGG+CTAATCGA
ACTCCTACGGGAGGCAGCAGTAGGGAATATTGGTCAATGGAAGCAAGTCTGAACCAGCCATGCCGCGTGCAGGAAGAAGGCCCTATGGGTTGTAAACTGCTTTTGCCAGGGGATAAAACAGCTCTGCGGAGCACATTGAAGGTACCTGGTGAATAAGCCACGGCTAACTACGTGCCAGCAGCCGCGGTAATACGTAGGTGGCAAGCGTTGTCCGGATTTATTGGGTTTAAAGGGTGCGTAGGCGGCCTTA
+
FF,:,F,:F,FFFFFFFF:FFFF:::FFFF,:,FFFFFFFF,FF:FFFFFFFFFF:::F:FFF,FFFF:FFF:FFFF,FFFFFFFF:FFF:FFFFFFFFFFFFFF:FFFFFFFF,:FFFFFFFFFFF:FFFFF,F:FFFFFF:F,::FFFFFFFFF,FFFF:FFFFFFFFFFFFFFFFFF,FFFFF::F,FFFFFFFF:FFFFF,FF:FFFFFFF::FFF:FFFFFFFFF,,FFFFFFFF,FF:FFFFF:
@A00920:152:HGHKKDRXX:2:2105:29279:26960 1:N:0:AGGAGTGG+CTAATCGA
ACTCCTACGGGAGGCAGCAGTGGGGAATATTGCGCAATGGGCGAAAGCCTGACGCAGCGACGCCGCGTGTGGGATGACGGCCTTCGGGTTGTAAACCACTGTCGGAAGGGACGAATGCCCCGCAAGGGGAGTGACGGTACCTTCAAAGGAAGCACCGGCTAACTCCGTGCCAGCAGCCGCGGTAATACGGAGGGTGCGAGCGTTGTCCGGAATCACTGGGCGTAAAGGGCGCGTAGGCGGCCTGAGAAGT
+
,:FFFFFFFFFFFFFFFFFF:FFFFF,F:FFFFFF:FFFFFFFFFFFFFFFFFFFFF:FFFFFFFFFFFFFFFFFFFFF:FFFFFFFFFFFF,F,FFFFFFFFFFFFFFFFFFFFFFFFFFFFFFFFFF:FFFFFF:F:FFFFFFFFFFFFFFF:FFFFF:FFFFFFFFFFFFFFFFFFFFF:F::FFFF:FF::FF:FFFF:F:FFFFF,F:F,FF:FFFF:,F,F:FF,FF:,FFFFFF:,FF:FFFF
@A00920:152:HGHKKDRXX:2:2105:23945:27305 1:N:0:AGGAGTGG+CTAATCGA
ACTCCTACGGGAGGCAGCAGTGGGGAATCTTGGACAATGGGGGCAACCCTGATCCAGCCATGCCGCGTGGACGATGAAGGCCCTAGGGTTGTAAAGTCCTTTCACCCGTGAAGATAATGACGGTACCCGCAGAAGAAGCCCCGGCTAACTTCGTGCCAGCAGCCGCGGTAATACGAAGGGGGCTAGCGTTGCTCGGAATTACTGGGCGTAAAGCGCACGTAGGCGGCTTTCTAAGTCGGGGGTGAAATCC
+
FFFFFFFFFFFFFFFFFFFFFFFFFFFFFFFFFFFFFFFFFFFFF:FFFFFFFFFFFFFFFFFFFFFFFFFFFFFFFFFFFFF:FFFFFFF:FFFFFFFFFFFFFFFFFFFFFFFF:FFFFFFFFFFFFFFFFFFFFFFFFFFFFFFFFFFFFFFFFFFFFFF:FFF:FFFF:FFFF::FFFFF::FF:,FFFFFFF:FFFF:FFFFFFFFFFFFFFFFFFFFFFFFFFFFF,FFFFFFFFFFF,FFFF:
@A00920:152:HGHKKDRXX:2:2105:11641:27508 1:N:0:AGGAGTGG+CTAATCGA
ACTCCTACGGGAGGCAGCAGTGGGGAATATTGGACAATGGGCGCAAGCCTGATCCAGCCATGCCGAGTGAGTGATGACGGCCTTAGGGTTGTAAAGCTCTTTCGGCGGGGACGATAATGACGGTACCCGCAGAAGAAGCCCCGGCTAACTTCGTGCCAGCAGCCGCGGTAATACGAAGGGGGCTAGCGTTGTTCGGAATCACTGGGCGTAAAGGGCGCGTAGGCGGCTTTGTAAGTCGGGGGTGAAAGCC
+
FFFFFFFFFFFFFFFFFFFFFFFFFFFFFFFF:FFFFFFFFFFFFFFFFFFFFFFFFFFFFFFFFFF:FFFFFFFFFFFFF,:FFFFFFF:FFFFFFFFFFFFFFFFFFFFFFFFFFFFF,FFFF:FF:F:FFFFFF:::FFFFFFFFFFFFFFFFFFFFFFFFFFFFFFFFFF,F,F:FFFFFFFFFFFFFFF,F:FFFFFFFFFFF,FFFF,FF:FFF:,FF::FFFFFFFFFFFF,FFFFF:F,FFF
@A00920:152:HGHKKDRXX:2:2105:17173:27665 1:N:0:AGGAGTGG+CTAATCGA
ACTCCTACGGGAGGCAGCAGTGGGGAATATTGCACAATGGGCGCAAGCCTGATGCAGCGACGCCGCGTGGGTGATGAAGGCTTTCGGGTCGTAAAGCCCTTTTCTAGATGACGAGGAAGGACGGTAGGCCAGGAATAAGCGTCGGCTAACTACGTGCCAGCAGCCGCGGTAAAACGTAGGACGCGAGCGTTATCCGGATTTACTGGGCGTAAAGCGCGGGCAGGCGGTGGTCCAAGTCGGACGTGAAAGC
+
:,,:FFF:FFFFFFFFFFFF:FFFFF,FFFFFFFF::FFF:F:FF:FFF,FFFFFFFF:FFFFFFFFF:FFFFFFFFF::FFFFFFFFFFFFFFFFFFFFF,FFFFFFFF,FFFFFFFFF:F:FFFFFFFFFFFFFFFFFFFF,FFFFFFFFF:FFFFFF::FFFFFFFFFFFFFFFFF,FFFFF:FFFF:FFF:::FF:FFFFFFFFFFFFFF,FFFFFFFFF:F:,F,FF:FFF:FFFFFFF:FFFF:
@A00920:152:HGHKKDRXX:2:2105:9010:28557 1:N:0:AGGAGTGG+CTAATCGA
ACTCCTACGGGAGGCAGCAGTAAGGGATATTGCACAATGGGCGAAAGCCTGAAGCAGCAAAGCCGCGTGAATGAAGAAGGGCTTAGGATCGTAAAATGCTTTTAAGCGGGACGATAATGACGGTACCGCGGGAAGAAGGCGCGGCTAACTTCGTGCCAGCAGCCGCGGTAATACGTAGGTAGCAAGCGTTGTCCGGATTTACTGGGCGTAAAGAGCGCGCAGGCGGCTGGTCAAGTCCGATGTGAAATCT
+
FFFFFFFFFFFFFFFFFFFFF:FFF:FF:FFFF,FFFFFFFFF,FFFFFFFF,FFFFFFF,FFFFFFFF,F,FFFFFFFF,F:F,FF,FFFF:FF:F,FFFF,,,::FFFFFFFFFFFFFFFFFFFF,F,,FFFFFFF,F,FFFFFFFFF,FFFFFFFFFFFFFFFFFFFFFFFFFFFF,:FF,FFFFFF,F,FFFFFFFFFFF,FFFFFFFFFFFFFFF:FFFFFFFFFFFFFFFFFFFFFFFFFFFFF
@A00920:152:HGHKKDRXX:2:2105:31855:28917 1:N:0:AGGAGTGG+CTAATCGA
ACACCTACGGGAGGCAGCAGTGGGGAATATTGCGCAATGGGCGGAAGCCTGACGCAGCGACGCCGCGTGGGGGATGACGGCCTTCGGGTTGTAAACCCCTTTCAGCACCGACGAAGCCTTTCGGGGTGACGGTAGGTGCAGAAGAAGCGCCGGCTAACTACGTGCCAGCAGCCGCGGTAATACGTAGGGCGCAAGCGTGGTCCGGAATTATTGGGCGTAAAGAGCTCGTAGGCGGTTTGTCGCGTCTGTC
+
:F::,FFFFFFFF,FF,FFFFFFFFFFF,F:,FFFFFFFF:FFFFF:FFFFFFFFFFFFFF,FFFF:FFFFFFFFFFFF:FFFF:FF:FFFFFF:FFFFFFFFFFFFFF:FFFFFFFFFFFFF:FFFFFF,FFFFFFFFFF:F,FFF,:FFFFFFFFF:F,FFFFFFFFFF:FFFFFFFF:FF:FFFFF:FFFFFFF,,FFFFFFFFF,FFFFFFFFFFFF:,,:FFF,FFFFFFFFFFFF,F:F,,,FF
@A00920:152:HGHKKDRXX:2:2105:22959:29074 1:N:0:AGGAGTGG+CTAATCGA
ACTCCTACGGGAGGCAGCAGTAAGGAATATTGCGCAATGGGCGAAAGCCTGACGCAGCGACGCCGCGTGGGGGATGAAGGTCTTCGGATTGTAAACCCCTTTCGGGAGGGAAGATGGAGCGGGAAACCGCTCGGACGGTACCACCAGAAGCAGCCACGGCCAACTTCGTGCCAGCAGCCGCGGTAATACGAAGGTGGCAAGCGTTGTTCGGATTCACTGGGCGTACAGGGTGTGTAGGCGGTTTGGTAAG
+
,F:F,,F,:FF:FFFF:FF:FFFFFF:F,FFFFFFFFFF,,:F:FF:F,FFFF,FF:FFFFFFFFFF:FFF,:FFFFFFFF:::F:FFF:::FFFFF,,FF:FFF,FFFFFFFFFFFFFFFF:FFFFF::FFFFFF:FF::F,FFFFFFF:FF:FFFF:FFFFFFFFFFFFFFF:FFF:FFFF,FFFF:FFFFFFFFFF,FF:FF,FFF,FFF:FFFF,FFFFFFFFFF:FFFFF,FFFFF,F,FF:,FF
@A00920:152:HGHKKDRXX:2:2105:8006:30107 1:N:0:AGGAGTGG+CTAATCGA
ACTCCTACGGGAGGCAGCAGTAGGGAATATTGGTCAATGGGTGCAAGCCTGAACCAGCCATGCCGCGTGCAGGAAGACGGCCTTCTGGGTTGTAAACTGCTTTTACCAGGGGATAAAAGGCCCATGCGTGGGACATTGAAGGTACCTGGTGAATAAGCCACGGCTAACTACGTGCCAGCAGCCGCGGTAATACGTAGGTGGCGAGCGTTGTCCGGATTTATTGGGTTTAAAGGGTGCGTAGGCGTCCTGA
+
FFFFFFFFFFFFFFFFFFFFFFFFFFFFFFFFFFFFFFFFF:FFFFFFFFFFFFFFFFFFFFFFFFFFFFFFFFFFFFFFFFFFFFFFFFFFFFFFFFFFFFFFFFFFFFFFFFFFFFFFFFFFFFFFFFFF,FFFFFFFFFF:FFFFFFFFFFFFFFFF:FFFFFFFFFFFFFFFFFFFFFFFFFFFFFFFFFFFFFFFFFFFFFFF,FFFFF:FFFFFFFFFFFFFFFFFFFF:F:F:FF:FF:FFFF
@A00920:152:HGHKKDRXX:2:2105:25048:30467 1:N:0:AGGAGTGG+CTAATCGA
ACTCCTACGGGAGGCAGCAGTGGGGAATTTTGGACAATGGGGGAAACCCTGATCCAGCCATGCCGCGTGCAGGATGAAGGCCTTCGGGTTGTAAACTGCTTTTGTCCGGAACGAAAAGGTCTTTTCGAATAAAGACGGCTGATGACGGTACCGTAAGAATAAGCCCCGGCTAACTAGGTGCCCGCAGCCGCGGTAATACGTAGGGTCCCGCCGTGATTCGGAATTACTTGGCGTAAAGCGTGAGAAGGCG
+
FFFFFFFFFFFFFFFFFFFFFFFFF,FF,FFFFFFFFFFFF,F:FF:FFFFF,FFFFFFF:FFFFFFFF,:FF::FFFFFFFFFFFFFFFFFFFF:,,FF:F,FF,:FF:F:F,FF,FFFFF,FFF,F,,,,F:,,,:::FF,FFFF,,F:,F,:F::FF:,F:,F,F:,,:F:,,,,,FFF:F,F,F,::FF,,FFF,FF,FF:,,,,,,,F,,,,FF,,,:F,FF:,:FF:,,:,,::FF,F,,,:,F
@A00920:152:HGHKKDRXX:2:2105:22869:30702 1:N:0:AGGAGTGG+CTAATCGA
ACTCCTACGGGAGGCAGCAGTGGGGAATATTGGACAATGGGGGAAACCCTGATCCAGCGACGCCGCGTGAGGGATGAAGGCCTTCGGGTTGTAAACCTCTGTTGCGAGGAAAGAAGCCGGGTGCACAACCCGGTGACGGTACCTCGTGAGGAAGCCCCGGCTAACTACGTGCCAGCAGCCGCGGTAAGACGTAGGGGGCGAGCGTTATCCGGATTCACTGGGCGTAAAGGGCGCGTAGGCGGCCTGATAA
+
FFFFFFFFFFFFFFFFFFFFFFFFFFF:FFFFFFFFFFFFFFFFFFFFFFFFFFFFFFFFFFFFFFFFFFFFFFFFFFFFFFFF:FFFFFFFFFFFFFFFFFFFFFFFFFFFFFFFFFFFFFFFFF:FFF:FFFFFFFFFFFFFFFF:FFFFFFFFFFFFFFFFF:FFF:FFFFFFFF:FFF:FFFFFFFFFFFFFFFFFFFFF:FFFFFFFFFFFFFFFFFFFFF:FFFFFFFFFFFFF:FFFFFFFFF
@A00920:152:HGHKKDRXX:2:2105:14281:31485 1:N:0:AGGAGTGG+CTAATCGA
ACTCCTACGGGAGGCAGCAGTGGGGAATATTGGGCAATGGGCGCAAGCCTGACCCAGCCATGCCGCGTGAGTGATGAAGGCCTTAGGGTTGTAAAGCTCTTTCGTTGGTGAAGATAATGACGGTAACCAAAGAAGAAGCCCCGGCTAACTTCGTGCCAGCAGCCGCGCTAATACGAATGGGGCTAGCGTTGTTCTGAATTAATGGGCGTAAAGCGCGAGGCGGCGGACTGCCAAGTCAGAGCTGAAATCC
+
:FF,FFFFFF:FFFFFFFFFFFFFFFFFF,FFFFFFFFFFFFFFF:FFFFFFFFFFFFFFFFFFFFFFFFFFFFFFFFFF:FFFFFFFFFFFFF:FFFFFFFFF,FFFFFFFFF:FFF:FFF:FFFF:FFF,FFF::,FFF:F,FF,FFFFF,F:FF:,FF:,FFF:,FFFFF,FF,,FFFFFF:F:F,:F:FF,:FF,:,,:FFF:FFFFFFFFFF,F,,::F,F:FFFFF,FFFFFFFF,F,FFF:FF
@A00920:152:HGHKKDRXX:2:2105:30553:31485 1:N:0:AGGAGTGG+CTAATCGA
ACTCCTACGGGAGGCAGCAGTGGGGAATATTGGGCAATGGCCGAAAGGCTGACCCAGCGACGCCGCGTGTGGGAGGAAGCCCTTCGGGGTGTAAACCACTGTCAGAGGGGACGAAAGAATCGCGGGTAAACAATCCGCGGAAGTGACGGTACCCTCAAAGGAAGCACCGGCTAACTCTGTGCCAGCAGCCGCGGTAATACAGAGGGTGCAAGCGTTGTTCGGAATTACTGGGCGTAAAGCGCGCGCAGGC
+
FFFFFF:FF:FFFFFF:FFFFFFFFFFFFFFFFFFFFFFFFFFFFFFFFFFFFFFFFFFFFFFFFFFFFFFFF:FFFFFFFFFFFFFFFFF:FFFFF,FFFFFFFFFFFFFFFFFFFFFFFFFFFFFFFFFFFFFFFFFFFFFFFFFF,FFFFFFFFFFFFFFFFFFFFFF:FFFFFF:FFFFF:FFFFFFFFFFFFFFFFFFFFF:FFFFF,FFFFFFFF,F,FFFFFFFFFFFFFF:FF:F:FFFFFF
@A00920:152:HGHKKDRXX:2:2105:29550:32189 1:N:0:AGGAGTGG+CTAATCGA
ACTCCTACGGGAGGCAGCAGTGGGGAATCTTGCCCAATGGGCGAAAGCCTGAGGCAGCGACGCCGCGTGAGGGAGGAAGGCCTTCGGGTTGTAAACCTCTTTTAAGAGAGAAGAAGCTACTCGGGTGAATAGCCCAGAGGGTGACGGTATCTCTTGAATAAGCCCCGGCTAACTACGTGCCAGCAGCCGCGGTAATACGGAGGGTGCAAGCGTTATCCGGATTTACTGGGCGTAAAGCGCACGCAGGCGG
+
F:FFFFFFFFFFFFFFFFFFFFFFFFFFFFFFFFFFFFFF:FFFFFFFFFFFFFFFFFFFF:FFFFFFFFFFFFFFFFFFFFFFFFFFFFFFFFFFFFFFFFFFFFFFFFFFFFFFFFFFFFFFFFFFFFFFFFFFFFFFFFFFFFFFFFFFFFFF:FFFFFFFFFFFFF:FFFFFFFFFFFFFFFFFFFFFF:FFFFFFFFFFFFFF,F:FF::FFFFFFFFFFFFFFFFFFFFFFFF:F:F:F:FFFF
@A00920:152:HGHKKDRXX:2:2105:1750:32643 1:N:0:AGGAGTGG+CTAATCGA
ACTCCTACGGGAGGCAGCAGTAGGGAATCTTCCACAATGGACGAAAGTCTGATGGAGCAACGCCGCGTGAGTGATGAAGGTTTTCGGATCGTAAAACTCTGTTGTAAGGGAAGAACAAGTACGAGAGGGAATGCTCGTACCTTGACGGTACCTTGCGAGTAAGCCACGGCGAACTACGTGCCAGCAGCCGCGGTAATACGTAGGTGGCACGCGTGGTCCGGAATTATGGGGTTTACAGGGTGCGTAGGCG
+
,:,FF:FF:FFFFFF,FFF:FFFFF,FF:F:FF,::FFF:FFFFF:FFF,FFFFFFFFF:FFFFFFF,FFF:FF:FFF:F,FFFFFFFFF:,F:FFF:FF:FFFF,,FFF::FFFFF:FFFF,:FFFF,,,FFFFFFFFFFFFFFFF,F:F,F,FFFFF,F:FFFFF,:F,,FFFF::FFFFFFF,F:FFFF:F,,FFFF::F,F::F,:FFF,,,,FFFF:,,F,F,FF:,,,,,,F,FFFFF:,FFFF
@A00920:152:HGHKKDRXX:2:2105:18150:32831 1:N:0:AGGAGTGG+CTAATCGA
ACTCCTACGGGAGGCAGCAGTAAGGGATATTGCGACAATGGGCGAAAGCCTGACGCAGCAACGCCGCGTGCGGGATGACAGCCTTCGGTATGTAAACCGCTTATCGGGGGGACGATGAAGGACGGTACACCAGGAAGAAGTCACGGCTAAAACCGTGCAAGCAGCCGCGGAAAAAAGTAGGAGGCGAGCGTAATACGGAATTACTGGGAGTAAATAGCGAGTAGTCCGTCCTGCAAGTGGCGCGTGAAAC
+
FFFF::FF,,FFFFFFFFFFF:FF:,F,,,F:FFFFFF:,FFFF:FFFF,FFFFFFF,,FFFFFFF:FFF::FF:F,FF,,FFFFF,:,,:,F::FFFFFFF,F,F,:,F,:FFF,,,,F,:FFF,FF,,F,,,FF,F,FFF,FF,FFFF,,,F,F,:,FFFF::,FFFF,FFFF::,F,F:,,,,FFF,F,FFF,,FF,F:FFFF:F,,FFFFF:,,:,FF:,::,FFFFF:FFF,,FFF,FFF,F:,,
@A00920:152:HGHKKDRXX:2:2105:2537:33223 1:N:0:AGGAGTGG+CTAATCGA
ACTCCTACGGGAGGCAGCAGTGGGGAATTTTGCGCAATGGGCTAACGCCTGACGCAGCAACGCCGCGTGGAGGATGAAGGTCTTTGGATTGTAAACTCCTGTCAGCAGGGAAAAAGGGATAGGCGCTAATACCGCTTAGACTTGATTGTACCTGCAGAGGAAGCCCCGGCTAACTTCGTGCCAGCAGCCGCGGTAATACGAAGGGGGCTAGCGTTGTTCGGAATTATTGGGCGTAAAGGGCGCGTAGGCG
+
FFFFFFFFFFFFFFFFFFFF:FFFFF:FFFFFFFFFFFFFFFFFFFFFFFFFFFFFFFFFFFFFFFFFFFFFFF:FFFFFFFFFFFF:FFFFFFFFFFFFFFFFFFFFFFFFF,FFFFFFFFFFFFFFFFFFFFFFFFFFFFFFF:FFFFFFFFFFFFFFFFFFFFFFFF::FFFFFFFFFFFFFFFFFFFFFFFFFFFF,FFFFFFFFFFFFFFFFFFFFFFFFFFFFFFFFF:FFFFFFFFFFFFFF:
@A00920:152:HGHKKDRXX:2:2105:30273:33285 1:N:0:AGGAGTGG+CTAATCGA
ACTCCTACGGGAGGCAGCAGTGGGGAATTGTTCGCAATGGGCGCAAGCCTGACGACGCAACGCCGCGTGGAGGATGAAGGTCTTCGGATTGTAAACTCCTGTTGACCGGGAAGAATGGGTCTCGAAGTAATACTTCGAGACAATGACGGTACCGGTTGAGGAAGCCACGGCTAACTCTGTGCCAGCAGCCGCGGTAATACAGAGGTGGCAAGCGTTGTTCGGAATTACTGGGCGTAAAGGGCGCGTAGGC
+
FF:,FFFFFFFFF:FFFFFFFFFFFFFFFFFFF:FFFFFFFFFFFFFFFFFFFFFFFFF,FFFFFFFFFFFFFFFFFFFFFFF:FFFFFFFFFFFF:FFFFFFFFFFFFFF:FFFFFFFFFFFFFFFFFFFFFFFFFFFFFF:FFFFFFFFFFFFFFFFFFFFF,FFFFFFFFFF::FFF:FF:F:FFFFFFFFF:F::FFF:FFFFFF:FFFFFFFFF:FFF:FFFFFFFFFFF::FFFFFF:FFFFF:
@A00920:152:HGHKKDRXX:2:2105:3459:33348 1:N:0:AGGAGTGG+CTAATCGA
ACTCCTACGGGAGGCAGCAGTAACGAATATTGGACAATGCGCGAAAGCGTGATCCAGCAATGCCGCGTGCAGGATGAAGCCCCTCGGGGTGTAAACTGCTGTCAGGAGCTACCAACACAATGAGGAGCTCCAGAGGAAGAGCCGGCTAACTCTGTGCCAGCAGCCGCGGTAATACAGAGGGCTCGAGCGTTAATCGGAATCACTGGGCTTAAAGGGTGCGCAGGCGGACTCGCAAGTGTCTTGTGAAAGC
+
FFFFFFFFFFFFFFFFFFFFF::FFFFFFFFFFFFFFFFFFFFFFFFFFFFFFFFFFFFFFFFFFFFFFF,FFFFFFFFFFFFFFFFFFFFFFFFFFFFFFFFFFFFFFF,FFFFF:F:FFFFFFFFFFFFFFFFFF,FFFFFFFFF:FFFFFFFF:FFF::FFFFFFFFFFFFFFFFFFFFFFFFFFFFF:FFFFFFFFFFFFFFFFFFFF::FFFFFFFFFFFFFFFFFF,FF:FFFFFFFFFFFFFF
@A00920:152:HGHKKDRXX:2:2105:28284:33786 1:N:0:AGGAGTGG+CTAATCGA
ACTCCTACGGGAGGCAGCAGTGGGGAATTGTTCGCAATGGGCGCAAGCCTGACGACGCAACGCCGCGTGGGGGATGAAGGTCTTCGGATTGTAAACCCCTGTTGGGTGGGACGAACACTTCCGTGGTGAACAGCCATGGCAGCTGACGGTACCACCTGAGGAAGCCCCGGCTAACTCTGTGCCAGCAGCCGCGGTAATACAGAGGGGGCAAGCGTTGTTCGGAATTACTGGGCGTAAAGGGCGCGTAGGC
+
FFF:FF:FFFFFFFFFFFFFFFFFFFFFFFFFFFFF:F:FFFFFF:FFFFFFFFFFFFFFFFFFFFFFFFFFF:FFFFFFFFFFFFFFFFFFFFFFFFF:F,:FFFFFFFF:FFFFFFFFFFFFFFFFFFFFFFFFFF:FFFFFFFFFFFFFFFFFFFFFFFFFFFFFFFFF,FFFFF:FFFFFFFFFFFFFFFFFFF,F,FFFF:FFF,FFFFFFFFF:FFF,FFFFFFFFFFFFF:FFFFFFF:,FFF
@A00920:152:HGHKKDRXX:2:2105:7997:33880 1:N:0:AGGAGTGG+CTAATCGA
ACTCCTACGGGAGGCAGCAGTGGGGAATATTGGACAATGGGCGGAAGCCTGATCCAGCAACGCCGCGTGAGGGATGACGGCCTTCGGGTTGTAAACCTCTTTCAGCACCGACGAAGCGCAAGTGACGGTAGGTGCAGAAGAAGGACCGGCCAACTACGTGCCAGCAGCCGCGGTAATACGTAGGGTCCGAGCGTTGTCCGGAATCACTGGGCGTAAAGGGCGCGTAGGTGGCCCGTTAAGTGGTTGGTGA
+
FFFFFFFFFFFFFFFFFFFFFFFFFFFFFFFFFFFFFFFFFFFFFFFFFFFFFFFFFFFFFFFFFFFFFFFFFFFFFFF,F:FFFFFFFFFFFFFFFFFF:FFFFFFFFFFFFFFFFF:FFF:FFFFF,FFFF::FFFFFFFFFFFFF:FFFFF:F:FFFFFF,FFFFFFFFFFFFFFF:FFF:FFFFFFFF:FFFFFF:FFFFFFFFFFFF:FFFFF:FFFFFFFFFFFF:FFFFFFFFFF,FFFFFFF
@A00920:152:HGHKKDRXX:2:2105:18792:34256 1:N:0:AGGAGTGG+CTAATCGA
ACTCCTACGGGAGGCAGCAGTTAGGAATTTTGCGCAATGGGGGAAACCCTGACGCAGCCACGCCGCGTGCGGGATGAAGGCCTTCGGGTCGTAAACCGCCTTTCTCGAGGAAGACACCCGACGGTACTCGAGGCATAAGCAACGGCTAACTACGTGCCAGCAGCCGCGGTAATACGTAGGTTGCGAGCGTTGTCCGGAGTTACTGGGCGTAAAGCGCGCGCAGGCGGCTCGCTTTGCCCGGCGTGAAAGC
+
FF:FFFFFFFFFFFFFFF:F:FFFFFF,F,FFFFFFFFFFFFFFFFFFF:F:FFFFFFF,FFFFFFFFFFFFF,FFFFFFFFFFFFFFF:FFFFFFFFF:FFFFFFFFFFFFFF:FFFFFFFF:F:FFFFFFFF,FF:F:FF:FFFF:F:FFFFFF::FFF:FFFFFFFFF,FFFFFFFFFFFFFFF:FFFFFFFF:FFF:F:F,FF:FFF,FF:::F:FF:FF:F::F:F:FFFFFFFFF:FF:F:F::
@A00920:152:HGHKKDRXX:2:2105:31946:34585 1:N:0:AGGAGTGG+CTAATCGA
ACTCCTACGGGAGGCAGCAGCAAGGGATTTTCCGCAATGGGCGCAAGCCTGACGGAGCAACGCCGCGTGGAGGATGACGGCTCTCGGGTTGTAAACTCCTTTTAGGGGGGACGATTGTGACGGTACCCCCTGAATCAGCCCCGGCTAACTACGTGCCAGCAGCCGCGGTAATACGTAGGGGGCAAGCGTTGTCCGGACTTACTGGGCGTAAAGCGCGCGCAGGCGGTCAGCGATGTGCCGTGTGAAAGCT
+
FFFFFFFFFFFFFFF:FFFFFFFFFFFFFFFFFFFFFFFFFFFFFFFFFFFFFFFFFFFFFFFFFFFFFFFFF:FFFFFFFFFFFFFFFFFFFFFFFFFFFF:FFFFFFFFFFFFFFFFFFFFFFFFFFFFFFFFFFFFFFFFFFF:FFFFFFFFFFFFFF:FFFFFFFF:FFFFFFFFFFFFFFFFFFFFFFFFF:FFFFFFFFFFFF,FFFFFFFFFFF:FFFFF:FF:FFFFF:FFFFFF:FFFFFF
@A00920:152:HGHKKDRXX:2:2105:5909:35493 1:N:0:AGGAGTGG+CTAATCGA
ACTCCTACGGGAGGCAGCAGTAAGGGATATTGCGACAATGGGCCAAAGCCTGACGCAGCAACGCCGCTTGCGGGATGACGGCCTTCGGGTTGTAAACCGCTTTTCGGGGGGAAGAGTAAGGACGGTACCCCCGGAAGAAGTCTCGGCTAAAAACGTGCAAGCAGCCGAGGTAAAACGTAGGAGGCGAGCGTTATCCGGAATTACTGGGCGTAAAGCGCCTGAAGTCGGCTTATCAAGTCGGACGTGAAAC
+
,F,F:,FFFFFF,FFFFFF:FFF:F,:F,FFF:F:FFFFFFFF,FFF,F:FFFFF:F,::FF:,FFF,FF:FFFFF,FF,,FFFF:F:FFFFFFFFFFFFFF,FFFFFFFF:F:FF:FFF:,FFFFF:FF,F,,F,FF:FF,F,F:F,F::,FF,FFF,FFF:,::,,F,F:FF:,F,:,F,,:F:F,,FF,,F,F,,:F:FFF,F,FFF:FFF,::F,,:,F::FFF,F,,FF:F:,F,FF,FF,FF:,
@A00920:152:HGHKKDRXX:2:2105:9453:35493 1:N:0:AGGAGTGG+CTAATCGA
ACTCCTACGGGAGGCAGCAGTCGGGAATTTTGCCCAATGGACGAAAGTCTGAGGCAGCAACTCCGCGTGAGGGATGAAGGCTCTCGGGTCGTAAACCACTTTTCTCAGGAAAGAACCAAGACGGTACCGGAGGAATAATCCACGGCTAAATACGTGCCAGCAGCCGCGGGTATACGTAGGTGGCAAGCGGTGTCCGGATTTACTGGGCGTAAAGAGCGCGCAGGCGGCTGGGCAAGTCCGATGTGACATC
+
:F:FF:FFFFF:FFFFFFFF:,:FFFFFFFFFFFFFF:FFFFFF:FFFFFFFFFFFFFFFFFFFFFFFF,FFF:FFFFFFFFFFFFFFF,FFFFFF:,FFF:FF,:FFF,FFFF,FF,F,,,,FFF:F,:,F:FFFFF:FFF,,F:,,:,,F:F,,,F,,:,,,FFF,FF,F:,,:F,,F,,FF,FFF,,,F,,F:F,,FF:FFFFF::F:F:,::F,F,F,:FFFFFFF,,,F:FFFF:,,FFF,,FFF
@A00920:152:HGHKKDRXX:2:2105:20021:35697 1:N:0:AGGAGTGG+CTAATCGA
ACTCCTACGGGAGGCAGCAGTCGAGAATCTTCCGCAATGGACGAAAGTCTGACGGAGCGACGCCGCGTGGTTGATGAAGTCCTTAGGGACGTAAAAACCTTTTATGAGGGAAGAAGTTTATTGACATTACCTCATGAATAAGGTGCTCCCAACTCTGTGCCAGCAGGAGCGGTAATAAAGAGGCCCCAAGCATTATCCGGATTTACTGGGCGTAAAGGTTGTGTAGGTGGTGTAATTAGTCTGATGTTAA
+
,,,F::F:FF:FFFFF::FFFFFFFFFF:,F,:,FFFFF:FF:,F:FFF,FFFF,FFFFFFF:F:,:FFFF:FFFFF:FFFFFF,:FFFF:FF,FFFF:F::,F,F,FFFF,F::,:F,FFF::FFFFFF:,FF,FFF:FF,,,F,::FFFFF:,F:F:F:F:FFF,FFF:F,FFF:,::F:FF:F:FF:F:FFF,F::,FFFFFF:,,F,F,FF:,,,,FF,FF,,,FF,F,FF:FFFFF,F,:FF:FF
@A00920:152:HGHKKDRXX:2:2105:6162:36151 1:N:0:AGGAGTGG+CTAATCGA
ACTCCTACGGGAGGCAGCAATTAGGAATCTTGCGCAATGGGCGAAAGCCTGACGCAGCGACGTCGCGTGACTGATGAAGTCCTTCGGGATGTAAAAGACTTTTCTGGGGGAAGAAGGATGTGACGGTACCCCAGGAATAAGCCCCGGCTAACTACGTGCCAGCAGCCGCGGTAATACGTAGGGGGCGAGCGTTGTCCGGAATCACTGGGCGTAAAGGGCGCGTAGGAGGTCTGTTAAGTCCGATGTTAAA
+
FFFFFFFFFFFFFFFFFFFFFFFFFFFFFFFFFFFFFFFFFFFFFFFFFFFFFFF:FFFFFFFFFFFFFFFFFF:FFFFFFFFFFFFFF,:FFFFFF,F:FFFFFFFFFFFFFFFFFFFFFFFFFFFFFFFFFFFFFFFFFFF:FFFFFFFFFFF:,FFFF:F,::FFFFF::FFFFFF::FFFFFFFF,FFF:FF:FFFFFFFFF:FFF,F,FFF,F:FF:FFF,,FF:FFFFFFFF:F:FFFFFF:,F
@A00920:152:HGHKKDRXX:2:2105:19922:36965 1:N:0:AGGAGTGG+CTAATCGA
ACTCCTACGGGAGGCAGCAGTGGGGAATTTTCCGCAATGGGCGAAAGCCTGACGGAGCAACGCCGCGTGAGGGAGGAAGGCCTGTGGGTTGTAAACCTCTTTTCTCAGGGAAGAAGATCTGACGGTACCTGAGGAATCAGCATCGGCTAACTCCGTGCCAGCAGCCGCGGTAAGACGGAGGATGCAAGCGTTATCCGGAATTATTGGGCGTAAAGCGTCCGCAGGCGGCTCAGCAAGTCTGCTGTCAAAG
+
FFFFFFFFFFFFFFFFFFFFFFFFFFFFFFFFFFFFFFFFFFFFFFFFF:FFFFFFFFFFFFFFFFFFFFFFF:FFF,FFFFFFFFFFFFFFFFFFFFFFFF:FFFFFFFFFF:FFFFF:FFFFFFFFFFF:F,FFFFFFFF:FFFF::FFFF:FFFFFFFFF:FFFFFFFFFFFFFF,:FFFFFF:FF::FFFFFFF:F,F,FFF,:FFFFFFFFF:FF:,FF:FF:FFFF:FF,FFFF,FFFFFFFFF
@A00920:152:HGHKKDRXX:2:2106:9851:1830 1:N:0:AGGAGTGG+CTAATCGA
ACTCCTACGGGAGGCAGCAGTGGGGAATATTGGACAATGGGGGCAACCCTGATCCAGCGATGCCGCGTGAGTGAAGAAGGCCCTCGGGTCGTAAAGCTCTTTAGGTTGGGAAGAAGGGTAATTGTTTAAGAGATAGTTACCTTGACGGTACCGACAGAATAAGCACCGGCAAACTCTGTGCCAGCAGCCGCGGTAATACAGAGGGTGCGAGCGTTAATCGGAATTACTGGGCGTAAAGGGCGCGTAGGCG
+
FFFFF:FF:F:FFFFFFFFF:FFFFFFFFFFFFF:FFFFFFFFFFFFFFFFFFFFFF,FFFFFFFFFF:FFFFFFFF:FFF:FFFF:FFFF:FFFFFFFFF:FFFFFFFFFFFFFFFFF,FFFFFFFF:FFFFFFFF,FFFF:FFFFFFFFFFFFFFFF:FF,FFFFFFFFFFF:FFFFF,FF:FFFFF,FFFFFFFFF::FFFFFFFFF:FFFFFFF:FF:FFFF:FF,FFFFFFF,:FFFFFFFFFFF
@A00920:152:HGHKKDRXX:2:2106:28537:2127 1:N:0:AGGAGTGG+CTAATCGA
ACTCCTACGGGAGGCAGCAGTGGGGAATCTTGCGCAATGGGCGAAAGCCTGACGCAGCGACGCCGCGTGAGTGATGAAGGCCTTCGGGTTGTAAAGCTCTGTGGAGGGGGACGAATAAGGCATGGCTAACATCCATGTCGATGACGGTACCCCTTTAGCAAGCACCGGCTAACTCTGTGCCAGCAGCCGCGGTAAGACAGAGGGTGCAAACGTTGTTCGGAATGACTGGGCGTAAAGCGCGTGTAGGCGG
+
FFFFFFFFFFFFFFFFFFFFFFFFFFFFFFFFFFFFFFFFFFFFFFFFFFFFFFF:F:FFFFFFFFFFFF:FFFFFFFFFFFFFFFFF:FFFFFFFFFFFFFFFFFFFFFFFFFFFFF:FFFFFFFFFFFFFFFFFFFFFFFF:FFFFFFFFFFFFFFFF:,FFFFFFFFFFFFFFFFFFFFFFF:FFFFFFFFF:FFF:FFF:FFFF,FFFFFFFFF,FF:FFFFFFFFFFFFFFFFFF:,FF::FFFF
@A00920:152:HGHKKDRXX:2:2106:25635:2300 1:N:0:AGGAGTGG+CTAATCGA
ACTCCTACGGGAGGCAGCAGTGGGGAATATTGGTCAATGGGTGAGAGCCTGAACCAGCCATGCCGCGTGCAGGAAGACGGCCTTCTGGGTTGTAAACTGCTTTTATCGGGGGATAAAAAAGCCTTGCGAGGCAAATTGAAGGTACCCGATGAATAAGCCACGGCTAACTACGTGCCAGCAGCCGCGGTAATACGTAGGTGGCGAGCGTTGTCCGGATTTATGGGGTTTAAAGGGTGCGTAGGCGGCGCTT
+
FFFFFFFFFFFFFFFFFFFFFFFFFFFFFFFFFFFFFFFFFFFFFFFFFFFFFFFFFFFFFFFFFFFFFFFFFFFFFFFFFFFFFFFFFFFFFFFFFFFFFFFFFFFFFFFFFFFFFFFFFFFFFFFFFFFFF,FFFFFFFFFFFFFFFFFFFF:FFFFFFFFFFFFFFFFFFFFFFFFFFFFFFFFFFFF:FFFFFFFFFFFFFFFFFFFFFFFFFFFFF,FFFFFFFFFFFFFFF:FFFFF:FFFFFF
@A00920:152:HGHKKDRXX:2:2106:2103:2472 1:N:0:AGGAGTGG+CTAATCGA
ACTCCTACGGGAGGCAGCAGTGGGGAATCTTGCGCAATGGGCGAAAGCCTGACGCAGCAACGCCGCGTGGGGGATGAAGGCTTTCGGGTTGTAAACCCCTTTCAGCAGGGACGAATCAAGACGGTACCTGCAGAAGAAGCCCCGGCTAACTACGTGCCAGCAGCCGCGGTAACACGTAGGGGGCAAGCGTTGTCCGGATTTATTGGGCGTAAAGAGCTCGTAGGCGGCTGAGTAAGTCGGATGTCAAATC
+
FFFFFFFFFFFFFFFFFFFFFFFFFFFFFFFFFFFFFFFFFFFFFFFFFFFFFFFFFFF:FFFFFFF:FFFFFFFFFFFFFFFFFFFFFFFFFFFF,FFFFF,F:FFFFFFFFFFFFFFFFFFFF:FFFFFFF:::F:FF:F,FFFFFFFFFFFFFFFFFFFFFFFFFFFF:FFFFFF:FFFFFF,FFFFFFFFFFFFFFFFFFFFFFFF::FFFF:F,FF:,FFF:FFFFF:FF,F,FFFFFFF::FFF
@A00920:152:HGHKKDRXX:2:2106:30418:2534 1:N:0:AGGAGTGG+CTAATCGA
ACTCCTACGGGAGGCAGCAGTGGGGAATTGTTCACAATGGGCGCAAGCCTGATGACGCAACGCCGCGTGGAGGATGAAGGTCTTCGGATTGTAAACTCCTGTTGCCCGGGACGAAAAGCTCCGACCTAACACGTCGGAGTCAGGCGGAACCGGGTGAGGAAGCCCCGGCTATCTCTGTGCCAGCAGCCGAGGTACTACAGAGGGGGCAAGCGGGGGTCGGAATTAGGGGGCGTACTGGGCGCGTAGGCGG
+
FFFFFFFF,FFFFFFFFFFFFFFFFFFF,,FF:FFF:FFFFFFFFFFF:FFFFFFFFFFFFFFFFFFFFF,:FFFFFFFFFFFFFFF,FFFFFFF::,F::FFFFF,FFFF,FF,FFF,FFFFF,F,:,FF:F,,,:,FFF,F,F::,::F:F,,F:F:F,FFF:FFF:FF,FFF:::F:,,:FFFF::,F,,,,FFF,,F:,FFFF,,,F,,,F,FFF:F,:,,,,FFF:F:F:,F:F,F:FFF:::::
@A00920:152:HGHKKDRXX:2:2106:14470:2691 1:N:0:AGGAGTGG+CTAATCGA
ACTCCTACGGGAGGCAGCAGTGGGGAATTTTGGACAATGGGCGCAAGCCTGATCCAGCCATGCCGCGTGAGTGAAGAAGGCCTTCGGGTTGTAAAGCTCTTTCGGCGGGGACGAAACGGTTCGGGTTAACAACCCGGACTACTGACGGTACCCGCATAAGAAGCACCGGCTAACTACGTGCCAGCAGCCGCGGTAATACGTAGGGTGCAGGCGTTAATCGGAATTACTGGGCGTAAAGCGTGCGCAGGCG
+
:FFFFFFFFFFFFFFF:FF:FFFFFFFFFFFFFFF:FFFFFFFFFF:FFFF:FFFFFFFFF:FFFFFFFFFFFF,FFFFFFFFFFFFFFFFFFF:FFFFFFFFFFFFFFFFFFFFFFFFFFFFFFFFF:FFFFFFFFFFFFFFFFF:FFFFFFFFFFFFF,::FFFFFFFFFFFF:FFFFFFFFFFF:FFFFFFFFFFFFFFFFFFFFFFFFFFFFFFF:FF:FFFFFFFFFFF,FFFFFFF:FF,FFFF
@A00920:152:HGHKKDRXX:2:2106:5005:3176 1:N:0:AGGAGTGG+CTAATCGA
ACTCCTACGGGAGGCAGCAGTAAGGGATCTTGCGACAATGGGCGAAAGCCTGACGCAGCAACGCCGCGTGCGGGATGACGGCCTTCGGGTTGTAAACCGCTTTTCGGGGGGAAGAGGAAGGACGGTACCCCCGGAATAAGTCTCGGCTAACTTCGTGCCAGCAGCCGCGGTAATACGAAGGACCCGAGCGTTATCCGGATTTATTGGGTTTAAAGGGTGCGTAGGCGGAATATTAAGTCAGTGGTGAAAG
+
FFFFFFFFFFFFFFFFFFFFFFFFFFFFFFFFFFFFFFFFFFFFFFFFFFFFFFFFFFFF,FFFFFFFFFFFFFFFFFFFFFF:FFFFFFFFFFFFFFF:FFFFFFFFFFFF:FFFFFFFFFFFFF,FFFFFFFFF::FFFFFFFFFF:FFFF:FFFFFFFF:FFFFF,:FFFFFF,FFFFFFFFFFFFFFFFFFFFFFF:FFF:FFFFFFFFFFF,,F:,:FFFFFFF,FFFFF,FFFFFFF,F,:FFF
@A00920:152:HGHKKDRXX:2:2106:13141:3208 1:N:0:AGGAGTGG+CTAATCGA
ACTCCTACGGGAGGCAGCAGTAAGGAATATTGCACAATGGGCGCAAGCCTGATGCAGCAACGCCGCGTGCCCGAGGAAGGCCTTCGGGTTGTAAAGGGCTTTTCTGGCTGAAGAGACAGGACGGTAGGCCAGGAATAAGCGTCGGCTAACTACGTGCCAGCAGCCGCGGTAAAACGTAGGACGCGAGCGTTATCCGGATTTACTGGGCGTAAAGCGCGGGCAGGCGGCTGTTCAAGTCGGACGTGAAAGC
+
FFFFFFFFFFFFFFFFFF:FFFFFFFFFFFFFFFFFFFFFFFFFFFFFFFFFFFFFFFFFFFFFFFFFFFFFFFFFF,FFFFFF:FFFFFF:FFFFFFFFFFFFFFFFFFFFFFFFFFFFFFFFF,FFFFFFFFFFFFFF:FFFFFFFFFFFFFFFFFFFFFFFFFFFFFFFF:FFFFFFFFFFFFFF:FFFFFFFF:FFFFFFFFFFFFFF::FFFFFF:FFF:FFFFFFFFFFFFFF:FFFFFFFFF:
@A00920:152:HGHKKDRXX:2:2106:11930:3270 1:N:0:AGGAGTGG+CTAATCGA
ACTCCTACGGGAGGCAGCAGTGGGGAGTATTGGACAATGGGGGAAACCCTGATCCAGCCATGCCGCGTGAGTGATGAAGGCCTTCGGGTTGTAAAGCTCTTTTGGCGGGGAAGATACTGACTGTACCAGCAGAAGAAGCCCCGGCTAACTCCGTGCCAGCAGCCGCGGTAATACGGAGGGAGCTAGCGTTGTTCGGATATACTGGGCGTAAAGCGCACGTAGGCGGCGCGGCAAGTCAGGGGTGAAATCC
+
FFFFFFFFFFFFFFFFFFFFFFFFFFFFF:FFFFFFFFFFFFFFF:FFFFFFFFFFFFFFFFFFFFF,FFFFF:FFFFFFFF,FFFFFF:FFFFFFFFFFFFFFFFFFFFFFFFFF,FF,F:FFFFFFF:FFFFFF:FF:FFFFFF,FFFFF,FFFFFFFFF::FFFFFFFFFFFFFFFFFFFFFFFFFFFFFF:FFFFFFFFFFFFFF:FFFF:FFFFFFFFF:FFFFFF:,,FFFFFFFFFFFFF:FF
@A00920:152:HGHKKDRXX:2:2106:4083:3803 1:N:0:AGGAGTGG+CTAATCGA
ACTCCTACGGGAGGCAGCAGTGGGGAATATTGGGCAATGGGCGAAAGCCTGACCCAGCCACGCCGCGTGAGTGATGAAGGCCTTCGGGTCGTAAAGCTCTTTGGTGAGGGACGAACAAATCTGGGGCTAATCACCCGGATCCTGACGGTACCTCCTTAGCAAGCACCGGCAAACCCTGTGCCAGCAGCCGCGGTAATACAGAGGGTGCAAACGTTGCTCGCAAGCATTGGGCGTAAAGCGCACGTAGGCT
+
FFFF,FF,,:FFFFFFFFFFFFFFF:FFFFFFF:FF:FFFFFFFFFFFFFFFFFFFFF:FFFFF:F:F:F:FFFFFFFFF:FFFFFFFFFF,FFF::FF:,:,F,:FFFFFFFFFF:FF,FFFFF,FFF::FFF,,F,FFFFFFF::F,F:,FFFFFFFFF:,F:FFF:F,FF:F,,F,F,FFF,FFF,,:FFFFFFFFFF,FFF:FFFFF::FF,F:F,,F:,:FF,,FF:,F:FF,FFFF,F,F,,F:
@A00920:152:HGHKKDRXX:2:2106:25482:3818 1:N:0:AGGAGTGG+CTAATCGA
ACTCCTACGGGAGGCAGCAGTAAGGGATCTTGCGACAATGGGCGAAAGCCTGACGCAGCAACGCCGCGTGCGGGATGACGGCCTTCGGGTTGTAAACCGCTTTTCGGGGGGAAGAGGAAGGACGGTACCCCCGGAAGAAGTCTCGGCTAACTACGTGCCAGCAGCCGCGGTAAAACGTAGGAGGCGAGCGTTATCCGGATTTACTGGGTGTAAAGCGCGTGTAGGCGGTCCTGCACGTGGCGCGTGAAAG
+
:F:FFFFFFFFFFFFFFFFFFFF:FFFFFF:FFFF:FFFF,FFFFFFFFFFFFFFFFFFFFFFFFFFFFFFFFFFFFFFFFFFFFFFFFFFFFFFFFFFFF:FFFFFFFFFFFFFFFFFFFFFFFF:FFFFFFFFFFFFFFFFFFF:FFFFFFFFFFFFFFFFFFFFFFFF:FFFFFF:FFFFFFFFFFFFFFFF:FF:FFFFFFFFFFFF:F,:FFFFF:FF:FFFFFFF:FFF,FFFFFF:FFF:FFF
@A00920:152:HGHKKDRXX:2:2106:23999:4257 1:N:0:AGGAGTGG+CTAATCGA
ACTCCTACGGGAGGCAGCAGTGGGGAATATTGGACAATGGGGGAAACCCTGATCCAGCAATGCCGCGTGAGTGAAGAAGGCCCTAGGGTTGTAAAACTCTTTCACCCGCGAGGATGATGACGGTAGCGGGAGAAGAAGCCCCGGCTAACTCCGTGCCAGCAGCCGCGGTAATACGGAGGTGGCAAGCGTTGTCCGGATTTATTGGGTTTAAAGGGTGCGTAGGCGGCGCTTTAAGTCAGTGCTGAAATAT
+
FFFFF:FFFF:FFFFFFFFFFFFFFFFFFFFFF:FFFFFFFFFFFFFFFFFFFFFFFFFFFFFFFFFFFFFFFFFFFFFFFFFFFFFFFFFFFF:FFFFFFFFFFFFFFFFFFFFFFFFFFFF:FFFFFFFFFFFFFFFFFFFFFFFFFFFFF:FFF:FFFFFFFFFFFFFFFFFFFFFFFFFFFFF:FFFFFFFFFFFFFFFFFFFFFF:FFF::FFFFFFFF:FFFFFFF:FFFFFFFFFFFFFFFFF
@A00920:152:HGHKKDRXX:2:2106:27245:4429 1:N:0:AGGAGTGG+CTAATCGA
ACTCCTACGGGAGGCAGCAGTTAGGAATTTTGGGCAATGGGCGCAAGCCTGACCCAGCAACGCCGCGTGGGTGATGAAGGCCCTCGGGTCGTAAAGCCCTTTTCCCAGGGAAGATGGTGACGGTACCTGGGGAATCAGCCCCGGCTAACTACGTGCCAGCAGCCGCGGTAATACGTAGGGGGCAAGCGTTGTCCGGATTTATTGGGCGTAAAGCGCTCGCAGGTGGTCCGTTGCGTCGTGCGTGAAAGGC
+
FFFFFFFFFFF,FFFFFFFFFFFFFFFFFFFFFFFF:FFFFFFFF:FFFFFFFFFFFFFFFFFFFFFFFFFFFFFFFFFFFFFFFFFFFFFFFFFFFFF:FFFFFFFFFFFFF:FFFFFFFFFFFFFFFFFFFFFFFFFFFFFFFFFFFFFFFFFFFF:FFFFFFFFFF:FFFFFFFFFFFFFF:FFFFFFFFFFFFF:F,FFFFFFFFFFFFFFFFFFFFFFFFFFFFFFFFF:FFF:FFFFF:F:FFF
@A00920:152:HGHKKDRXX:2:2106:19551:4789 1:N:0:AGGAGTGG+CTAATCGA
ACTCCTACGGGAGGCAGCAGTGGGGAATTTTGGACAATGGGGGCAACCCTGATCCAGCAATGCCGCGTGAGGGATGAAGGCCTTCGGGTTGTAAACCTCTGTCACCGGGGAAGAAACGCTTTGAGTTAATAGTTCAAAGCCTGACTTAACCCGGAGAGGAAGCAGTGGCTAACTCTGTGCCAGCAGCCGCGGTAATACAGAGACTGCAAGCGTTATTCGGATTCACTGGGCGTAAAGGGTGCGCAGGCGG
+
:FFFFFFF:FFFFFF:FFFFFFFFFFFFFFFFFFFFFFFFFFFFFFFFFFFFFFFFFFFFFFFFFFFFFFFFF,FFFFFFFFFFFFFFFFFFFFFFFFFFFFFFFFFFFFFFFFFFFFFFFFFFFFFFFFFFFFFFFFFFFFFFFFFFFFFFFFFFFFFFFFFFFFFFFFFFFFFF,FFFFFFFFFFFFFF:FFF:FFFFFFFFFFFFFFFFFFFFFFFFFFFFFFFFFFFF:F:FFFFFFFFFFFFFFF
@A00920:152:HGHKKDRXX:2:2106:28456:4930 1:N:0:AGGAGTGG+CTAATCGA
ACTCCTACGGGAGGCAGCAGTGGGGAATCTTGGACAATGGGCGAAAGCCTGATCCAGCGACGCTGCGTGGGTGATGAAGGCCTTCGGGTTGTAAAGCCCTGTTGAGGGGAAAGAAAACGTCGGGCGCGAATAGCTCCCGACCTTGACGGTACCCCTCCAGAAAGCACCGGCTAACTCTGTGCCAGCAGCCGCGGTAAGACAGAGGGTGCAAACGTTGCTCGGAATTACTGGGCGTAAAGGGCGCGTAGGC
+
FF:FFF:FFFFFFFFFFFFFFFFFFFFFFFFFFFFFFFFFFFFF:FFFFFFFFFFFFFFFFFFFFFFFFFFFFFFFFFFFFFFFFFFFFF:F,FFFFFFFFFFFFFFFF:FFFFFFFFFFFF:FFFFFFFFF:FFFFFF:FFFFFFFFFFFFFFFFFFFFFFFFFFFFFFFFFFFFFFFFFFFFFFFFFFFFFFF:F,FF:FFFFFFFF:,::F,FFFF:F,FFFFFFF::FFFFFFFFFFFFFFFFFF:
@A00920:152:HGHKKDRXX:2:2106:9127:5368 1:N:0:AGGAGTGG+CTAATCGA
ACTCCTACGGGAGGCAGCAGTGAGGGATATTGCGCAATGGGGGAAACCCTGACGCAGCGACGCCGCGTGGGTGATGAAGGCCTTCGGGTCGTACAGCCCTTTTGCCACTGACGAGACAAGGACGGTAGGTGGCGAATAAGCCTCGGCTAACTACGTGCCAGCAGCCGCGGTAAAACGTAGGAGGCGAGCGTTATCCGGAGTTACTGGGCGTAAAGCGCGCGCAGGCGGTTGTGTAAGTGGGCTGTGAAAG
+
:FFFFFFFFFFFFFFFFFFFFFFFFFF,,,FFFFFFF,FFFFFFFFFFFFF,FFFFFFFFFFFFFFFFFF:FF:FFFFFFFFFFFFFFFFFFF,FFFFFFFFFF:FFFFFFFFFFFF,:FF,FFFFFFF:FFFFF:FFFFFFFFFFFFFFFFFFFFFFFFFFFFFFFFFF:FFFFFFFFFFFFFFFFFF:F:::FFFFFFFFFFF:FFFF:F:FFFFFFF:F:FFFFF,FF,F,F,FFFFFFFF,F,,:F
@A00920:152:HGHKKDRXX:2:2106:32877:5384 1:N:0:AGGAGTGG+CTAATCGA
ACTCCTACGGGAGGCAGCAGTAGGGAATATTGGTCAATGGGTGAGAGCCTGAACCAGCCATGCCGCGTGCAGGAAGACGGCCCTATGGGTTGTAAACTGCTTTTACCAGGGGATAAAACGGTCTTGCGAGACTAATTGAAGGTACCTGGTGAATAAGCCACGGCTAACTACGTGCCAGCAGCCGCGGTAATACGTAGGTGGCAAGCGTTGTCCGGATTTATTGGGTTTAAAGGGTGCGTAGGCGGTTGTA
+
FFFFFF:FFFFFFF:FF:FFFFFFFFFFFFFFFFFFFFFFFFFFFFFFFFFFFFFFFFFFFFFFFFFFFFFFFFFFFFFFFFFFFFF:FFFFFFFFFFFFFFFFFFFFFFFFFFFFFFFFFFFFFFFFFFF:FFFFFFFFFFFFFFFFFFFFFFFFFFFFFFFFFFFFF:FFFFFFFFFFFFFFFFFF,FFFF:FFFFFF:FFFFFFFFFFFFF:FFFFFFFFFFFFFFF,FFFFFF:FFFFF,F:FFFF
@A00920:152:HGHKKDRXX:2:2106:3197:6120 1:N:0:AGGAGTGG+CTAATCGA
ACTCCTACGGGAGGCAGCAGCTAGGAATCTTGGGAATGGGCGAAAGCCTGACCCAGCAACGCCGCGAGGGCGATGAAGGCCTTCGGGTCGTAAAGCCCTTTTGAGGGGGACGATGATGACGGTACACCTCGAATAAGCCACGGCTAACTACGTGCCAGCAGACGCGGTAATACGTAGGTGGCAAGCGTTGTCCGGATTTACTGGGCGTAAAGGGCGTGCAGGCGGTTTTGTAAGCCAGATGTGAAATCCC
+
F,FFF::FFF:FFFFF:FFFFFFFFFF:FFF,FFFFFFFFF,FFF:::FFFF,FFFFFFF,FFF,F,FFF,FFFFFFFFFFFF:,:FFFFFFF:F:FFFFFFFF,FFFFFFFFFFFFFFF:F,FF,F,FF:FFFFFF,FFFFFFF,,FFFFFFF,FFF:FF,F::F,FFFF,FFFFFFFFFF:FFF:,FFFFFF,FFF,FFFFF,FFF:FFF:FF:FFFF:,F::FFFFFFFF,,FFFF::FFFFFFFFF
@A00920:152:HGHKKDRXX:2:2106:10655:6167 1:N:0:AGGAGTGG+CTAATCGA
ACTCCTACGGGAGGCAGCAGTGGGGAATTTTGGACAATGGGCGAAAGCCTGATCCAGCAATGCCGCGTGTGTGATGAAGGCCTTCGGGTTGTAAAGCACTTTTGGTGGGAACGAAACGGTCCGGGCTAATACCCTGGACTAATGACGGTACCCACAGAATAAGCACCGGCTAACTCTGTGCCAGCAGCCGCGGTAATACAGAGGGTGCGAGCGTTAATCGGACTTACTGGGCGTACAGCGCGCGTCGGCG
+
:FFFFFFFFFFFFFFFFFFFFFFFFF:F:FFFFFFFFFFFFFF:FFFFFFFFFFFFFFFFFFFFFFFFF:FFF:FFFFFFFFFFFFFF:FFFFFFFFFFF:FFF:FFFFFFFFFFFFFFFFFFFFFFFFFFFFFFFFFFFFFFF,:FFF:FFFFFF:FFFFFFFF,FFFF:FFFFFFFFFFFFFFF:FFFFFFF:FF:FFFFFFFFFF:FFFF,:FFFFFFF:FFFFFFF:FFFF,:FFFFFFFFFFFFF
@A00920:152:HGHKKDRXX:2:2106:22959:6778 1:N:0:AGGAGTGG+CTAATCGA
ACTCCTACGGGAGGCAGCAGTGAGGAATATTGCACAATGGACGAAAGTCTGATGCAGCAACGCCGCGTGGAGGATGACGGCCCTTGGGTTGTAAACTCCTTTTTTCAGGGAAGAGAATGGACGGTACCTGAAGAATAAGTCACGGCTAACTACGTGCCAGCAGCCGCGGTAATACAGAGGGTGCAAGCGTTGTTCGGAATTATTGGGCGTAAAGCGCGTGTAGGCGGCTTAGCAAGTCGGGCGTGAAAGC
+
FFFFFFFFFF:FFF:FFFFFFFFFFFFFFFFFFFFFFFFFF:FF,FFFFFFFFFFFFFFF:FFFFFFFFFFFFFFFFFFFFFFFFFFF:FFF::FFFFFFFFFFF:FFFFF:FFFFFFFFFF:FFFFFFFFF:FFFFFFFFFFFFFFFFFFFFFFFFFFFFFFFFFFFFF::FFFFFFFFFFFFFFFFFFFFFFFFFFF,FFFFFFFFFFF:FF:FFFFFFFFFFFFFFFFFF,FFFFFFFFF::F,F:F
@A00920:152:HGHKKDRXX:2:2106:21938:6793 1:N:0:AGGAGTGG+CTAATCGA
ACTCCTACGGGAGGCAGCAGTGGGGAATATTCCGCAATGGGCGAAAGCCTGACGGAGCAATGCCGCGTGCAGGATGAAGCCCCTCGGGGTGTAAACTGCTGTCAGGGTCCAGCAACACAATGAGCGGACCCAGAGGAAGAGACGGCTAACTCTGTGCCAGCAGCCGCGGTAATACAGAGGTCTCAAGCGTTAAGCGGAATCACTGGGCTTAAAGCGTGCGTAGGCGGGTTTGTAAGTGCCTTGTGAAAGC
+
FFFFFFFFFFFFFFFFFFFFFFFFFFFFFFFFFFFFFFFFFFFFF:FFFFF:F:FFFFF:FFFFFFFFFFFFFFFFFFFFFFFFFFFFFFFFFFFFFFFFFFFFFFFFFFFFFFFFFFFFFFFFFFFFFFFFFFFFF:FFFFFFFFFFFFFFFFFFFFFFFFFFFFFFFF,FF:FFFFFFFFFFFF:F:FFFF:FFFFFFFFFFFFFFFFFFFFFFFFFFFFFFFFFFFFFFFFFFFFF:FFFFF,F,FF
@A00920:152:HGHKKDRXX:2:2106:27073:6918 1:N:0:AGGAGTGG+CTAATCGA
ACTCCTACGGGAGGCAGCAGTGGGGAATATTGCGCAATGGGCGAAAGCCTGACGCAGCGACGCCGCGTGCGGGATGACGGCCTTCGGGTTGTAAACCGCTGTCGGGGGGGACGAAGATCTGACGGTACCCCCAAAGGAAGCACCGGCTAACTCTGTGCCAGCAGCCGCGGTAATACAGAGGGTGCGAGCGTTGTCCGGAATTACTGGGCGTAAAGGGCGCGTAGGCGGTTCGGTAAGTAGGGGGTGAAAT
+
FFFFFFFF:F::F,FFFF:FFFFFFFFF:F:FFFFFFFFFFFFFFFF,FFFFFFF::FFFFFFFF:FFFFFFFFFFFFFFFFF:FFFFFFFFFF:FFF:FFFF,F:FFF,FFFFF,FFFFF:FFFFFFFFFFFFFFFFF,FFF:F,FFF:FFFFFFFFFFFFFFF:F:FFFFFFFFFFFFFFFFF::FF::FFFF:::FF,:FFFFFF,FFFFFFF:FFF,FF:FFF:FFFF:F,FFFFFF,FFFFFFFF
@A00920:152:HGHKKDRXX:2:2106:6587:7513 1:N:0:AGGAGTGG+CTAATCGA
ACTCCTACGGGAGGCAGCAGTGGGGAATCTTAGACAATGGGCGCAAGCCTGATCTAGCCATGCCGCGTGAGCGATGAAGGCCTTAGGGTTGTAAAGCTCTTTCAGCTGGGAAGATAATGACTGTACCAGCAGAAGAAGCCCCGGCTAACTCCGTGCCAGCAGCCGCGGTAATACGAAGGTCCCGAGCGTTGTTCGGAATCACTGGGCGTAAAGGGAGCGTAGGCGGCGCGGTAAGTCAGATGTGAAATCC
+
FFFFFFFFFFFFFFFFFFFFFFFFFFFFFFFFFFFFFFFFFFFFFFFFFFFFFFFFFF:FFFFFFFFFFFFFFFFF,FFFFFFFFFFFFFFFFFFFFFFFFFFFFFFFFFFFFFFFFFFFF,FFFFFFFFFFFFFFFFFFFFFFFFFFFFFFFFFFFFFFFFFFFFFFFFFFFFFFFFFFFFFFFFFFF,F,FF:FFFFFFFFFFFFF,FF:FFFFFFFFFFFFFFFFFFFFF,FFFFFF:FFFFFFFFF
@A00920:152:HGHKKDRXX:2:2106:2446:7795 1:N:0:AGGAGTGG+CTAATCGA
ACTCCTACGGGAGGCAGCAGCTAAGAATCTTGCGCAATGGGCGAAAGCCTGACGCAGCAACGCCGCGTGGGGGACGAAGGCCTTCGGGTCGTAAACCCCTTTTGCGAGGGAAGAAGTACTGACGGTACCTCGCGAATAAGCCACGGCTAACTACGTGCCAGCAGCCGCGGTAATACGTAGGTGGCAAGCGTAGTCCGGATTTACTGGGCGGAAAGCGCCCGCAGGCGGCTTGTCTAGTTCGAGCTGAAAT
+
:F:F,,F,,F:FFF,FFFF:F,FFFFF:F,:,FFFFF,FFFF:FFFFFF,F:,,,F,FFFF:FFFF:FFF:F,FF,FFF:FFFFF,,F,,:FF:FF,F,:F,:FFF,FF,FF,:,,F,FF:FFFFF:F,FF,FFF:FFFFFFFF,FF:F:F::F,FFF,FF,F,::,:F:FF:FFFF,FF,,,:FFF,F,F,:F::F:F,:FFFF,F,FF,FF:F,F,::F:FF,F:,FFFFF:::F:,FFFF:F:FFFF
@A00920:152:HGHKKDRXX:2:2106:13702:8061 1:N:0:AGGAGTGG+CTAATCGA
ACTCCTACGGGAGGCAGCAGTGGGGGATATTGCACAATGGGGGAAACCCTGATGCAGCGATGCCGCGTGGAGGAAGAAGGTTTTCGGATTGTAAACTCCTGTCGTTAGGGACGATAATGACGGTACCTAACAAGAAAGCACCGGCTAACTACGTGCCAGCAGCCGCGGTAATACGTAGGGGGCAAGCGTTATCCGGATTTACTGGGTGTAAAGGGAGCGTAGACGGTGTGGCAAGTCTGATGTGAAAGGC
+
FFFFFF:FFFFFFFFFFF:FFFFFFFFFFFFFFFFFFFFFFFFFFFFFFFF:FFFFFFFFFFFFFFF,FFFFFFFFFFFFFFFFFFFFFFFF:FFFFFFFFFFFFFFFFFFFF:FF,FFFFFFF,FFF:FFFFFFFFFFFFFFFFF:FFFFFFFFFFFFFFFFFFFFFF:FF:FFFFFFFF:FFFFFFFFFFFFFFFFFFFF:FFFF:F,FFFFFFFFFFFF:FFFFFFFFF:,FFFFFFFFFF::FFFF
@A00920:152:HGHKKDRXX:2:2106:13765:8923 1:N:0:AGGAGTGG+CTAATCGA
ACTCCTACGGGAGGCAGCAGTGGGGAATTTTGGACAATGGGGGAAACCCTGATCCAGCAATGCCGCGTGGGTGATGAAGGCCTTCGGGTTGTAAAGCCCTTTTGGCGGGGACGATGATGACGGTACCCGCAGAAGAAGCCCCGGCTAACTTCGTGCCAGCAGCCGCGGTAAGACGGAGGAGGCTAGCGTTATTCGGAATTACTGGGCGTAAAGCGTGCGCAGGTTGTGAGTCTAGTTGGATGTGAAAGCC
+
FFFFFFFFFFFFFFFFFFFFFFFFFFFFFFFFFFFFFFFFFFFFFFFFFFFFFFFFFFFFFFFFFFFFFFFFFFFFFFFFFFFFFFFFFFFFFFF:F:FF:FF:FFFFFFFFFFFFFFFFFFFFFFFFFF:FFFFFFFFFFFFFFFFFFFFFFFFFFFFFFFFFFFFFF:FFFFFFFF:FFFFFF:FFFFF::FFFF:FFFFFFFFFFF:::FFFFFFFF:FFFFFF,FFFF:FFF:FFFFFFFF:FFFF
@A00920:152:HGHKKDRXX:2:2106:6542:8938 1:N:0:AGGAGTGG+CTAATCGA
ACTCCTACGGGAGGCAGCAGTAAGGGATCTTGCGACAATGGGCGAAAGCCTGACGCAGCAACGCCGCGTGCGGGATGACGGCCTTCGGGTTGTAAACCGCTTTTCGGGGGGAAGAGGAAGGACGGTACCCCCGGAAGAAGTCTCGGCTAACTACGTGCCAGCAGCCGCGGTAAAACGTAGGAGGCGAGCGTTATCCGGATTTACTGGGTGTAAAGCGCGTGTAGGCGGTCCTGCAAGTGGCGCGTGAAAG
+
:,:FFFFFFFF:FFFF:F,FFFFFFFFFFFFFFFFFF:FFFFFF:FFFFFFFFFFFFFFFFFFFFFFFFFFFFFFFFFFFFFFFFFF:FFFFFFFFFFFFF:FF:FFFFFFFFFFFFF:FFFFFFFFFFFFFFFFFF:FFFFFFFFFF,FFFFF:F:FF:FFFFFFFFFFFF:FFF,FFFFFFFFFFFFFFFF,FFF:FFFF,::FFFFFFFFF:FFFF:FFFF:FF:FFFFFF,:F:FFFFF:,FFFFF
@A00920:152:HGHKKDRXX:2:2106:27444:9533 1:N:0:AGGAGTGG+CTAATCGA
ACTCCTACGGGAGGCAGCAGTGGGGAATATTGCACAATGGGGGAAACCCTGATGCAGCGACGCCGCGTGAAGGAAGAAGTATCTCGGTATGTAAACTTCTATCAGCAGGGAAGATAGTGACGGTACCTGACTAAGAAGCCCCGGCTAACTACGTGCCAGCAGCCGCGGTAATACGTAGGGGGCAAGCGATATCCGGATTTACTGGGTGTAAAGGGAGCGTAGACGGCATGGCAAGCCAGATGTGAAAGCC
+
,FF,FFFF,FFF:FFFFFFF:FF:FFFFF:F:FFFFFF:FF:,F,,FF:FFFFFFF:FFFFFFFFF::FFF,FFFFF::FFFFFF:FFF,,F,:FFFFF:FFFFFFFF:FFFF:FFFFFFF,FFFFFFF:F,FF::F::FF,F,FFF:FF:,,:FFF:F:,F,FF:F:FFFFFF,FF,F:FFFFF,,F,FFFF,:FFF,FFF:FFFFFFFF::FFFF:F,FF:FF:FF:,:,F:FFFFFF,F,FFFFFFF
@A00920:152:HGHKKDRXX:2:2106:10022:10927 1:N:0:AGGAGTGG+CTAATCGA
ACTCCTACGGGAGGCAGCAGTGAGGGATATTGCACAATGGGGGAAACCCTGATGCAGCGACGCCGCGTGGGCGATGAAGGTCTTCGGATCGTAAAGCCCTTTTCTGTGTGACGAGCAAGGACGGTAGCCTCAGAATAAGTCTCGGCTAACTACGTGCCAGCAGCCGCGGTAAAACGTAGGAGGCAAGCGTTATACGGAGTTACTGGGCGTAAAGCGCATGTAGGCGGTCGTACAAGTTGGTTGTGAAAGC
+
FFF:FFFFFFFFFFFFFFFFFFFFFFFFFFFFFFFFFFFFFFFF,FFFFFFFFFFFFFFFFFFFFFFFFFF,FF,FFFFFFFFFFFFFFFFFFFFFF,FFFFFFFF:FFFF:FFFFFFFFFFF:F,FFFFFFF:,FFFFFFFF,:FFFF:FFFFF:F,F:FFFF:FFFFF::FFFFFF,FFF:FF:FFFF,FF,FF:F:FFFFFFFFF:FF,F::FFF:FFF,,F:FFF:FF:F,,FF:FF:FFFFFFFF
@A00920:152:HGHKKDRXX:2:2106:29821:12273 1:N:0:AGGAGTGG+CTAATCGA
ACTCCTACGGGAGGCAGCAGTGGGGAATCTTGCGCAATGGACGAAAGTCTGACGCAGCGACGCCGCGTGGGCGACGAAGGCCTTCGGGTTGTAAAGCCCTGTGGGGCGGGACGAACTCGCATCGCGGTAACATCGCGGTGCGTTGACGGTACCGCCTTAGCAAGCACCGGCTAACTCTGTGCCAGCAGCCGCGGTAAGACAGAGGGTGCAAACGTTGCTCGGATTGACAGGGCGTAAAGCGCGTGTAGGT
+
FFFFFFFFFFFFFFFFFFFFFFFFF,FFFFFFFFFFFFFFFFFFFFFFFFFF:FFFFFFFFFFFFFFFF:FFFFFFFFFFFFFF:FFFFFFFF:F:::FFFFF,FF:FFFFFF:,,FFFFFF::FFF,F:,FFFFFFFFFFFFF:FFFFF:FFFFFFF::FFFFF:FFFFFFFFFFFFF,,FFFFFFFFFF:F:F:FFFFFF:FFFFFFFFFFFFFFFFFFF:FFFFF,F:FFFF:FFFF,FFFFFFF,,
@A00920:152:HGHKKDRXX:2:2106:11623:12352 1:N:0:AGGAGTGG+CTAATCGA
ACTCCTACGGGAGGCAGCAGTGGGGAATATTGGACAATGGGCGCAAGCCTGATCCAGCCATGCCGCGTGTGTGAAGAAGGCCTTCGGGTTGTAAAGCACTTTTGTACGGGAAGAAAAGCTTTCGGTTAATACCCGGGAGTCATGACTGTACCGTAAGAATAAGCACCGGCTAACTTCGTGCCACCAGCCGCTGTCAGACGAAGGGTGCAAGCGTTAATCGGAATTACAGTGCGTAAAGCGTGCGTAGGTG
+
:FFFFF:FFFFFFFFFFFFFF,FFFFFFFFFFFFFFFFFF,FFFFFF,FFFFFFFFFFFFFFFFF:FFFFF,FFFFFFFFFFFFFFFFFFFFFFF:FFFFF:F,FFF,FFFFFFF::FF,::,F,:F:FFFFFF:F,:FFFF,FFF,,FFF,:FFFFF:FF:F:FFFFFF::FFFFF,FFF:F,FFFFF,F,FF,F,FF:FF:FFFF::FF:FFFF,::,:FFF,F:,:,FF,:FFF:FF,FFFF:,,FF
@A00920:152:HGHKKDRXX:2:2106:10511:12931 1:N:0:AGGAGTGG+CTAATCGA
ACTCCTACGGGAGGCAGCAGTAAGGAATATTGGGCAATGGACGCAAGTCTGACCCAGCCATGCCGCGTGGAGGATGAAGGTCCTCTGGATTGTAAACTTCTTTTATCTGGGAAGAAATGCCTGTATTCTAATGGGTTTGACGGTACCAGATGAATAAGCACCGGCTAACTCCGTGCCAGCAGCCGCGGTAATACGGAGGGTGCAAGCGTTGTTCGGATTTACTGGGCGTAAAGGGTGTGTAGGCGGTTGC
+
FFFFFFFFFFF:FFFFFFFFFFF,FFFFFFF,FFFFFFFFFFFFFFFFFFFF,FFFFFFFFFFFFFFFFFFFFF:FFF,:F:FFFFF::,FFFFFFFF:F:F,:FF,F,FFF:FFFFFF::F,,,:F,F:FFFFFF:F,FFFFFF:FF,FFFFF:FFFFFFFFF::FF:F,FFFFFFFFFF:FF,F,:FFFFF:F:F:F,F,FFF,,,F::FFFFFFF:FF,F,F,,F:FFFF,FFFFFFFFFF,F:,FF
@A00920:152:HGHKKDRXX:2:2106:19171:13213 1:N:0:AGGAGTGG+CTAATCGA
ACTCCTACGGGAGGCAGCAGTGGGGAATCTTGGACAATGGGGGAAACCCTGATCCAGCCATGCCGCGTGAACGATGACGGCCTTAGGGTTGTAAAGTTCTTTCAGCGAGGAAGATAATGACTGTACTCGCAGAAGAAGCCCCGGCTAACTCCGTGCCAGCAGCCGCGGTAATACGGAGGGGGCTAGCGTTGTTCGGAATTACTGGGCGTAAAGCGCACGTAGGCGGGCTGAAAAGTTGGGGGTGAAATCC
+
FF:FFFFFFFFFFFFFFFFFFFFFFFFFFFFFFFFFFFFFFFF::,FFFFFFFFFFFFF:FFFFF:FFFF:FF:FFF,FFFFF:FFFFFFFFFFFFFFFFFFFFFFFFFFFFFFFFF,F:FFFF:FFFFFFF:FFFFFFFFFF:FFFFFFFFFFFFFFFFFFFFF::FFF:FFFFFFFF,F::FFFFF,FFFFF,F:FFF:,FFFFFFFFFFFFFFFF,:FFFF,FFF:FFF,FFF::FFFF:FFFFFF,
@A00920:152:HGHKKDRXX:2:2106:24270:13369 1:N:0:AGGAGTGG+CTAATCGA
ACTCCTACGGGAGGCAGCAGTCGGGAATTTTGCCCAATGGACGAAAGTCTGAGGCAGCAACTCCGCGTGAGGGACGAAGGCCTTCGGGTTGTAAACCTCTTTTCTCAGGGAAGATCCAAGACGGTACCTGAGGAATAAGCCACGGCTAACTACGTGCCAGCAGCCGCGGTAATACGTAGGTGGCGAGCGTTGTCCGGATTTACTGGGCGTAAAGAGCGCGCAGGCGGCTGGGTAAGTCCGATGTGAAAGC
+
FFFFFFFFFFFFFFFFFFFFFFFFFFFFFFFFFFFFFFFFFFFFFFFFFFFFFFFFFFF,FFFFFFFFFFFFFFFFFFFFFF:FFFFFFFFFFFFFFFFFFFFFFFFFFF,FFFFFFFFF:FFFF:FFFFFFF::FFFFFFFFFFFFFFFFFFFFFFFFFF:FFFFFFFFF,FFFF:FFFFFFFF:FFFFFFFF:FFFFFFF:FFFFFFFFF:F::FF:::FFFFFFF:FFFFFFFF:FFFF:F:,:FFF
@A00920:152:HGHKKDRXX:2:2106:4020:14278 1:N:0:AGGAGTGG+CTAATCGA
ACTCCTACGGGAGGCAGCAGCAAGGAATTTTCCACAATGGGCGCAAGCCTGATGGAGCAACGCCGCGTGGGGGATGACGCGTTTCGGCGTGTAAACCCCTTTTCGAGGGGACGAAGGAAATGACGGTACCCTCGGAATAAGGTCCGGCTAACTACGTGCCAGCAGCCGCGGTAAGACGTAGGGACCAATCGTTGTCCGGAGTTACTGGTCGTAAAGCGCGCGCAGGCGGATCAACGCATCATCGGTGAAA
+
FFFFFFFFFFFFFFFFFFFF,FFFFFFFFFFFFFFFFFF:FFF,FF:FFFFFFFFFFFFFF:FFFFFFFFF,FF,FFFF:FF,FFFF,FFFFFFFFFFFF,F,FFFF:FFFFFFFFF,FFFFFF:FFFFFFF:,FF:F:FF:FFF:F:FFFFFFF,:FFFF:F,FFFF:FFFFF,F,:F,FFFFFF,F,F:FF,FF,FFFFFFF:FFF,:,FFFF:FFF,FF:FFF:F,FF:F,FFFFFFFFFF,FFFFF
@A00920:152:HGHKKDRXX:2:2106:29432:14481 1:N:0:AGGAGTGG+CTAATCGA
ACTCCTACGGGAGGCAGCAGTGAGGAATATTGCACAATGGACGCAAGTCTGATGCAGCAACGCCGCGTGGAGGATGACGGTCTTTGGATTGTAAACTCCTTTTCTCAGGGAAGAGAATGGACGGTACCTGAGGAATAAGTCACGGCTAACTACGTGCCAGCAGCCGCGGTAATACGTAGGTGGCGAGCGTTATCCGGAATTACTGGGCGTAAAGCGCACGCAGGCGGTCTTTTAAGTTTGACGTGAAAGC
+
FFFFFFFFFF:FFFFFFFFFFFFFFF:F:FFFFFFFFFFFFFFFFFFFFFFFFFFFFFFFFFFFFFFFFFFFFF:FFFFFFFFFFFFFFFFFFFFFFF:FFFFFFFFFFFFFFFFFFFFFFFFFFFFFFFFFF:,FFFF:FFFFFFFFFFFFFFFFFFFFFFFFFFFFFFF:FFFFFFFFFF::F:FFFFFFFF:FF:,F:FF:F:FFF:FF:F:F:FFFF:FF:FFF:FFFF:FF,FFFFFFFF:,FF:
@A00920:152:HGHKKDRXX:2:2106:11351:14512 1:N:0:AGGAGTGG+CTAATCGA
ACTCCTACGGGAGGCAGCAGTGGGGAATATTGGACAATGGGCGAAAGCCTGATCCAGCAATGCCGCGTGAGTGATGAAGGCCTTAGGGTTGTAAAGCTCTTTTACCAGGGATGATAATGACAGTACCTGGAGAATAAGCTCCGGCTAACTCCGTGCCAGCAGCCGCGGTAATACGGAGGGAGCTAGCGTTGTTCGGAATTACTGGGCGTAAAGCGTACGTAGGCGGTTATTCAAGTCAGAGGTGAAAGCC
+
FFFFFFFFFFFFFFFFFFFFFFFFFFFFFFFFF:FFFFFFFFF,FFFFFFFFFFFFFFFFFFFFFFFFFFFFFFFFFFFFFFFFFFFFFFFFF:FFFFFFFFFFFFFFFFFFFFFFFFFFFFFFFFFFFFFFFF:F:FF,FFFFFFFFFFFFF:FFFFFFFFFF:FFFFFF:FF:FFFFFFFFFFFFFFFFFF::FFFF:FFF,FF:FFFFFFFFFFF:FFFFFFFFF:::,::F:FFF,F,F,F:F,:F
@A00920:152:HGHKKDRXX:2:2106:8486:14559 1:N:0:AGGAGTGG+CTAATCGA
ACTCCTACGGGAGGCAGCAGTGGGGAATATTGGACAATGGGCGAAAGCCTGATCCAGCAATGCCGCGTGAGTGATGAAGGCCCTAGGGTTGTAAAGCTCTTTTACCCGGGAAGATAATGACGGTACCGGGGGAGGAAGCACCGGCTAACTCTGTGCCAGCAGCCGCGGTAATACAGAGGGTGCGAGCGTTGTCCGGAATCACTGGGCGTAAAGGGCGCGTAGGCGGCTTCTCAAGCGTGCGGTGAAAGCT
+
FF:,:FFFFFFF:FFFFFFFFFF:FFFFFFFFFFFFF:FFFFFF:FFFFFFFFFFFFFFFFFFFFFFFFFFFFF,FFFFFFFF,FFFFFF:FFFFFFFFF:FF,FFFFFFFFFFF,FFF:FFFFFFFFFFFFFFFF:FFFFFFF,FFFF:FFFFFFFFFFFFFFFFF:FF:FF:FF:FFFFFFFFFFFF:FFFFFFFFF:FFFFFFFFFFF:FFFFF:FFFFFFFFFFFFFFFFFFFFFFFFFFF,FFFF
@A00920:152:HGHKKDRXX:2:2106:9607:15436 1:N:0:AGGAGTGG+CTAATCGA
ACTCCTACGGGAGGCAGCAGTGGGGAATATTGGGCAATGGGCGCAAGCCTGACCCAGCGACGCCGCGTGCGGGATGACGCCTTTCGGGGTGTAAACCGCTGTCACCGGGGACGAACCTGCCTGGTTCGAATAGGTCCAGGCACTGACGGTACCCGGAGAGGAAGCACCGGCTAACTCTGTGCCAGCAGCCGCGGTAAGACAGAGGGTGCAAGCGTTGTTCGGAATTACTGGGCGTAAAGCGCGCGCAGGC
+
FFF:FFFFFFFFFFFFFFFFFFFFFFFFFFFFFFFFFFFFFFFFFFFFFFFFFFFFFFFFFFFFFFFFFFFFFFFFFFFFFFFF:FFFFFFFFFF:FFFFFFFFFFF:FFFFFFFFFFFFFFFFFFFFFFFFFFFFFFFF:FFFFFFFFFFFFFFFFF:FFF:F:FFFFFFFFFFFFFFFFFFFFFFFFFFF:FFFFFFFFFFFFFFFFFFF:F:F,FFFFFF:FF,FFFFFFFFFFFFFFFF:FFF,::
@A00920:152:HGHKKDRXX:2:2106:20247:15953 1:N:0:AGGAGTGG+CTAATCGA
ACTCCTACGGGAGGCAGCAGTGGGGAATCTTGGACAATGGGGGCAACCCTGATCCAGCCATGCCGCGTGAGCGATGAAGGCCTTAGGGTTGTAAAGCTCTTTCACCCGTGAAGATAATGACGGTAGCGGGAGAAGAAGCCCCGGCTAACTCCGTGCCAGCAGCCGCGGTAATACGGAGGGGGCTAGCGTTGTTCGGAATTACTGGGCGTAAAGGGCGCGTAGGCGGATATCCCAGTCGGGGGTGAAATCC
+
FFFFFFFFFFFFFFFFFFFFFFFFF,FFFFFFFFFFF:FFFFFFFFFFFFFFFFFFFFFFFFFFFFFFFFFFFF,FFFFFF:FFFFFFFFFFFFFFF:FFFF:FF:FFFFFFFFFFFFF:FFF:FFFFFF,:FFFF,FFFFFFFFFFF,FFFF:FFFFF:FFFF,F:FFFFFFFF:FFFFF:FFFFFFF,F:FFFFF:FFFFFFFFF:::FFF:FFFFFFFF:::F:::FF:FF,,,F:FFFFFF,FFFF
@A00920:152:HGHKKDRXX:2:2106:16351:16689 1:N:0:AGGAGTGG+CTAATCGA
ACTCCTACGGGAGGCAGCAGTGGGGAATATTGGACAATGGGGGCAACCCTGATCCAGCAATGCCGCGTGAGTGATGAAGGCCTTCGGGTTGTAAAGCTCTTTTGGCGGGGACGATGATGACGGTACCCGCAGAATAAGCCCCGGCTAACTTCGTGCCAGCAGCCGCGGTAATACGAAGGGGGCTAGCGTTGTTCGTAATTAATGGGCGTAAAGTGCGCGAAGGCGGTCCTGATCGTCGGATGTGAAAGGA
+
F,FFFFFF,:,,::FFFFFFF:FFFFF:FF:FF,FFFFFFFFFFFF:F,FFFFFFFFFFFFFFF:,,FFF:F,FF:FF,FFFFFF,FFFFFFFFFF:FFFF:F:FFFFFF,FFFFFF:,FF:FFFFFFFFFFFFFFFFFFFF,:FFFFFFF:FFFF:FF::FFFF:FFFFFFFFFFFF,FFFFFF,F:,FF:F,F,FFF:,,F,,FFFFFF,:,::FF:,FF:FF:::FFFFFFF:FFFF,,F:FFFF:,
@A00920:152:HGHKKDRXX:2:2106:12409:17378 1:N:0:AGGAGTGG+CTAATCGA
ACTCCTACGGGAGGCAGCAGTAGGGAATCTTGCGCAATGGGCGAAAGCCTGACGCAGCAACGCCGCGTGGGGGATGAAGGCCTTCGGGTTGTAAACCCCTTTCAGCAGGGACGAAATTGACGGTACCTGCAGAAGAAGCCCCGGCCAACTACGTGCCAGCAGCCGCGGTAACACGTAGGGGGCGAGCGTTGTCCGGATTTATTGGGCGTAAAGAGCTCGTAGGCGGCTCGGTAAGTCTGGTGTGAAAACT
+
FFFFFFFFFFFFFFFFFFFFFFFFFFFF::FFFFFFFFFFFFFFFFFFFFFFFFFFFFF,FFFFFFFFFFFFFFFFFFFFFFFFFFFFFFF,FFFF::FFFF:F:FFF:FFFFFFF,FFFFFFF:FFFFFFFFFFF:FFFFFFFFF,FFFF,:FFFF:FFFFFFFFFFFFFFFF:,FFFFFFFFFFFFFFFFFFF:FFFFFFFF,FFFFFFFFFFFFFFFFFFFF:F:FFFFF:FFF,FFFFFFFFFFFF
@A00920:152:HGHKKDRXX:2:2106:15356:17816 1:N:0:AGGAGTGG+CTAATCGA
ACTCCTACGGGAGGCAGCAGTGGGGAATTTTGGACAATGGGGGCAACCCTGATCCAGCAATGCCGCGTGCACGAAGAAGGCCTTCGGGTTGTAAACTGCTTTTGTACGGAACGAAAAGGCTCTGGTAAATACCAGGGGCACATGACGGAACCGTAAGAATAAGCACCGGATAACTACGTCACAGAAGCAGCGGTAATAAGTAGGAGGCGAGCGTTATCCGGAGTTACTGTGTGTAATGCGCGTGTAGGCG
+
FF:F,:FFFFFF:FFF:F:FFFF,FFFF:FFF,F:F:FFFF,FFFFFFFF:FFFFF:F:F,:FFFFF:FFF,FFFFFFF,FFFFFFFFFF:F:FF:::FF:,,:FF,FFFFFFF:FF:F:,FF,:,,F,,F:,,,,,FFFFFFFF,,,,FFFF:FF:FF,F:,:FFF:F,FFFFF:F:,,,FFF,::F,,F:,,F:,,,F::,:FFFF:F:,FF,:F:F,,F,,FF,F:,:F,F::,,:F,FFF:F,:F,
@A00920:152:HGHKKDRXX:2:2106:19859:18568 1:N:0:AGGAGTGG+CTAATCGA
ACTCCTACGGGAGGCAGCAGTGGGGAATATTGGACAATGGGCGCAAGCCTGATCCAGCCATGCCGCGTGAGTGATGAAGGCCTTAGGGTTGTAAAGCTCTTTCACCGGAGAAGATAATGACGGTATCCGGAGAAGAAGCCCCGGCTAACTTCGTGCCAGCAGCCGCGGTAATACGAAGGGGGCTAGCGTTGATCGGAATTAATGGGCGTAAAGCGCACGTAGGCGGATCGATCAGTCAGGGGTGAAATCC
+
FFFFF:FF::FFFFFFFFFFFFFFFFFFF:FF:FF,FFFFFFFFFFFF:FF:F:FFFF::FFF:FFFFFFFFFF:FFFFFFF:FFFFFFFFFFFFFFFFFFF:FFFFFFFFFFFFFFF:FFF,FF:FFFFFFFF,FF,F:FFF:FF:FF:FFF:,FF:,FFFFFF:FF,FFFF:,FF,FFFF::F:F,FF:,FF,F,F,FF,:F,:,FFFFFF::FFF:F:FFFF,FFFFF,,FF:FFF:,FFFF,,FF:
@A00920:152:HGHKKDRXX:2:2106:16875:18787 1:N:0:AGGAGTGG+CTAATCGA
ACTCCTACGGGAGGCAGCAGTAGGGAATATTGGTCAATGGGTGAGAGCCTGAACCAGCCATGCCGCGTGCAGGAAGACGGCCTTCTGGGTTGTAAACTGCTTTTATCAGGGGATAAAATTTCCATGCGTGGAGAATTGAAGGTACCTGATGAATAAGCCACGGCTAACTACGTGCCAGCAGCCGCGGTAATACGTAGGTGGCGAGCGTTGTCCGGATTTATTGGGTTTAAAGGGTGCGTAGGCGGCCATT
+
FF:FFFFFFFFFFFFFFFFFFFFFFFFFFFFFFFFFFFFFFFFFFFFFFFFFFFFFFFFFFFFFFFFFFF::FF:FFFFFFFF:FFFFFFFFFF:FFFFFFFFF:FFFFF:FFFFFFFFF:FFFFFFFFFFFF:F:FF:FFFFFFFFFFFFFFFFFFFFFFFFFFFFF:F:FFFFFFFFFFFF:FFFFF::FFFFFFFFFFF:FFFFFFF:FFFFF:FFF:FF:FFFFFF:FFFFFFFFFFFFFF:FF::
@A00920:152:HGHKKDRXX:2:2106:11632:19225 1:N:0:AGGAGTGG+CTAATCGA
ACTCCTACGGGAGGCAGCAGTGGGGAATCTTCCGCAATGGGCGAAAGCCTGACGGAGCAACGCCGCGTGGGTGACGAAGTACTTCGGTACGTAAACCACTATCATGTGGAAAGAAGTGCCTCGTGGATAAAAAACCAGCGGCCTGAAAGTACCACAAGAGGAAGCCACTGCCAACTACGTGCCAGCAGCAGACCTAATAAGGAGGTGGCAATCGTTGTTATGACTTACTTGGCGTAAAGACCGCGTAGCC
+
FFFF:FFFF,:FFF:FFFFF,FFFFFFFFFFFF,FFFFF:F:F,FF,FFFFF,F:FFF:FFFF:FFFFF:F,:F:FFFF,F,FF:F,,,FFF:FFFF,FF,FFFF,,FFFFF:FF,,,F,:FF,:::,,,,,:,F,,F,,,,FF,,,,,FFFFFF::,F,,::,,FFF,,,,F:FF,FFFFF::,FFF,:,::,,FFFFF,:FFFF,,,:,FFFF,F,F,F,:,:FFFF:F,:::,,:F,,:,:F,FF,F
@A00920:152:HGHKKDRXX:2:2106:29586:19507 1:N:0:AGGAGTGG+CTAATCGA
ACACCTACGGGAGGCAGCAGTGGGGAATTGTTCGCAATGGGCGCAAGCCTGACGACGCAACGCCGCGTGGAGGATGAAGACCTTCGGGTCGTAAACTCCTTTCGACCGAGATGAATTTCCTGCGACCTAACACGTTGCAGGGGTGACAGTATCGAGGGAAGAAGCCCCGGCTAACTCCGTGCCAGCAGCCGCGGTAATACGTAGGGTGCAAGCGTTAATCGGAATTACTGGGCGTAAAGAGTGCGCAGGC
+
::,FFFFF:,FF,FFF:,F:FFF,FFF,F::FFFFF,F:,FFFFFFFF:,:FFFFF,FFFFF::F,FFFFFFFFFFFF,FFF,::::FF,FFF,F,FFFFF,FFFFFFFFFFFFFFFFFFFFF:F,,FFFFFFF,FFFFF,F:FFF:FFF:FFFF,FFFFF:FFF,,F:FFFFFFFFFFF:,FFF:FFFFFFFFFFFFFF:,F:FFF,FFF,FF:,:F:FF,FFF,,FFFFF,FFFFFF,FFFFFFF:FF
@A00920:152:HGHKKDRXX:2:2106:30300:19617 1:N:0:AGGAGTGG+CTAATCGA
ACTCCTACGGGAGGCAGCAGTGGGGAATATTGGACAATGGGCGCAAGCCTGATCCAGCCATGACGCGTGTGTGAAGAAGGCCTTCGGGTTGTAAAGCACTTTTGTTGGGGAAGAAAAGCCATGGGTTAATACCCTGTGGTTATGACGGTACCCAAAGAATAAGCACCGGCTAACTTCGTGCCAGCAGCCGCGGTAATACGAAGGGTGCAAGCGTTACTCGGAATTACTGGGCGTAAAGCGTGCGTAGGTG
+
F,F:,FFF,:,F,F:F,FF:F:,FFFFFF::FFFFFFF:FFF,FFFFFF:FF:FFFFFFFFF,,,FF,,FFFFFFFFFF,FF,FFFFFFF,,:FFF:FF,:FFFFFF:FFFF:FFFF:FFFFFFFFFFFFFFF:FFFFF:F,:FF:FFFFFFF:FFFFFFFF,::F,,F,F,FFFFFF,FF,FFF:FF:F::,FFFFFFFFFF::F:F:,,FF,FFF:::F:FF,FF,FFF:,:F:,F,FF:FFF::FFF
@A00920:152:HGHKKDRXX:2:2106:32425:19727 1:N:0:AGGAGTGG+CTAATCGA
ACTCCTACGGGAGGCAGCAGTGGGGAATATTGGACAATGGGCGCAAGCCTGATCCAGCCATGCCGCGTGAGTGATGAAGGCCCTAGGGTTGTAAAGCTCTTTCACCGGTGAAGATAATGACGGTAACCGGAGAAGAAGCCCCGGCTAACTTCGTGCCAGCAGCCGCGGTAATACGAAGGGTGCAAGCGTTAATCGGAATTACTGGGCGTAAAGCGTGCGTAGGCGGTTGGTTAAGTCGGATGTGAAAGCC
+
FFFFFFFFFFFFFF:FFFFFFFFFFFFFFFFFFFF,FFFFFFFFFFFFFFFFFFFFFFFFFFFFFFFFFFFFFFFFFFFFFFFFFFFFFFFFFF:FFFFFFFFFFFFFFFFFFFFFF:F:FFFFFFFFFFFFFFF:FFFFFFF,FFFFFFFFFFFFFFFFFFFFFFFFFFFFFFFFFFFFFFFFFFF:FFFFFFFFFFFFF:FFFFFFF:::FFFFFF,FFFFFFFFFF:FFFFFFF,FFFFFFFFFFFF
@A00920:152:HGHKKDRXX:2:2106:4083:19961 1:N:0:AGGAGTGG+CTAATCGA
ACTCCTACGGGAGGCAGCAGTGGGGAATATTGGACAATGGGGGAAACCCTGATCCAGCAATGCCGCGTGAGTGATGAAGGCCTTAGGGTTGTAAAGCTCTTTTACCCGGGAAGATAATGACTGTACCGGGAGAATAAGCCCCGGCTAACTCCGTGCCAGCAGCCGCGGTAATACGGAGGGTGCAAGCGTTGTCCGGAATCACTGGGTGTAAAGGGTGTGTAGGCGGAACGGTCAGTCGGAGGTGAAAGCC
+
FFFFFFFFFFFFFFFFFFFFFFFFFFFFFFFFFFFFFFFFFFFF:FFFFFFFFFF:FFFFFFFFFFFFFFFFFF:FFF:FFF:FFFFFFFFFFFFFFFFFFFFFFFFFFFFFFFFFFFFFFFF:FFFFF:FFFFFFFF:FFF,FFFFFFFFFFFFFFFF,:FFFFFFFF:F:FFFFFF::FFFF:FFF,FFFF,F:FF:FFF:FFF,F:FFFFF:FF:FFFF:FFFFFFFF:FFFFFFFFFFFF,,F:FF
@A00920:152:HGHKKDRXX:2:2106:31494:21057 1:N:0:AGGAGTGG+CTAATCGA
ACTCCTACGGGAGGCAGCAGTGGGGAATCTTGGACAATGGGGGCAACCCTGATCCAGCGACGCCGCGTGGGTGATGAAGGCCCTCGGGTTGTAAAGCCCTTTCGACGGGGACGATGATGACGGTACCCGGCGAAGAAGCACCGGCTAACTCCGTGCCAGCAGCCGCGGTAAGACGGAGGGTGCTAGCGTTGTTCGGAATCACTGGGCGTAAAGGGCGCGTAGGCGGCTCTGGCAGTCGGCTTTGTGAAAG
+
FFFFFFFFFFFFFFFFFFFFFFFFFFFFFFFFFFFFFFFFFF:FFFFFFFFFFFFFFFFFFFFFFFFFFFFFFFFFFFFFFFFFFFFFFFFF:FFFFFFFFFFFFFFFFFFFFFFFFFFFFFFFFFFFFFF:FFFFFFFFFFFFFFFFFFFF:FFFFFFFFFFFFFFFF:FFFFFFFFFFFFFFFFFFFFFFFFFFFFFFFFFFFFFFFFFFFFFF:FFFFFFFFFFF:F:F:FFF:,FFFFFFF:FFFF
@A00920:152:HGHKKDRXX:2:2106:7961:21449 1:N:0:AGGAGTGG+CTAATCGA
ACTCCTACGGGAGGCAGCAGTGGGGAATATTGGACAATGGGCGAAAGCCTGATCCAGCAATGCCGCGTGAGTGATGAAGGCCTTAGGGTTGTAAAGATCTTTTACCAGGGATGATAATGACAGAACCGGGAGAATAAGCCCCGGCTAACTCCGTGCCAGCAGCAGCGGTAAAACGGAGGGGGCTATCGTTGTTCGGAATTAATGGGCGTAAAGCTCTCGTAGGCGGCTTTGTAAGTTAGAGTTGAAATCT
+
FFF,FFFFFF,FF:FFFFF:,FFFFFFFF,F,FFFF,,F:FFFFFFFFFFFF,FFF:FFFF,FFFF:FFFFF,FFFF:,:FFF:FF,,FF,F:FF:,FFF:FF::F,F::FFFFFF,F,FFF:,F,,,F,FFFF,FFF,:::,F:,FFF,,::,:FFF,FF,:,:,FFFFF,FF,,F,:FFF:F:FF,:,,FF,F,FF,:F,,::,F:,FFFFF:F,F,FFF,F:,,,,:FFFF:,,F,::,F,FFFFFF
@A00920:152:HGHKKDRXX:2:2106:21694:22310 1:N:0:AGGAGTGG+CTAATCGA
ACTCCTACGGGAGGCAGCAGTGGGGAATATTGGACAATGGGCGAAAGCCTGATCCAGCCATGCCGCGTGAGTGATGAAGGCCCTAGGGTTGTAAAGCTCTTTCACCGGTGAAGATAATGACGGTAACCGGAGAAGAAGCCCCGGCTAACTTCGTGCCAGCAGCCGCGGTAAAACGTAGGACACGAGCGTTATCCGGAGTTACTGGGCGTAAAGGGCGTGCAGGCGGCATGGTAAGTCTGATGTGAAAGCT
+
FFFFFFFFFFFFFFFFFFFFFFFFFFFFFFFFFFFFFFFFFFFFFFFFFFFFFFFFFFFFFFFFFFFFFFFFFFFFFFFFFFF,FFFFFFFFFFFFFFFFFF:FFFFFFFFFFF::FFFFFF:FFFFFF:FFFFFF:FFFFFFFFFFFFFFFFFFFFFFF,FFFFFFFFFFF:FFFFF,FFFF:FFFFFFF:FFFF:FFFFFFFFFFFFFFFFFFFFFFFFFF:FF:FFFFFF::FFFF,FFFFFFF:FF
@A00920:152:HGHKKDRXX:2:2106:14633:22576 1:N:0:AGGAGTGG+CTAATCGA
ACTCCTACGGGAGGCAGCAGTAGGGAATCTTCCACAATGGGCGAAAGCCTGATGGAGCAACGCCGCGTGAGTGATGAAGGCCTTTGGGTTGTAAAACTCTGTCTTCTGTGACGAACAAGCCTGTGAGTAAAATGCTCAGGCCCTGACGGTAACAGAGGAGGAAGCCACGGCTAACTACGTGCCAGCAGCCGCGGTAATACGTAGGGGGCAAGCGTTGTCCGGAATCACTGGGCGTAAAGCGCGCGCAGGC
+
FFFF:FFFFFFF:FFFFFFFFFFFFFFFFFFFFFFFFFFFF:FFFFFFFFF:F:FFFFFFFFFFFFFFFFFFFFFFFFFFFFF:FFFFFFFFFFFFFFFFFFFFFFFF:FFFFFFFFFFFFFFFFFFFFFFFFFFFFFFFFFFFF:F:FFFFFFFFFFFFFFFFFFFFFFFFFFFFFFFFFFFFFFFFFFFFFFFFFFFFFFFFFFFFFF,FF:FFFFFFFFF:FFFF,:FFFFFF,FF:F:F:FFFFFF
@A00920:152:HGHKKDRXX:2:2106:24279:23500 1:N:0:AGGAGTGG+CTAATCGA
ACTCCTACGGGAGGCAGCAGTGGGGAATCTTGCGCAATGGGCGAAAGCCTGACGCAGCGACGCCGCGTGAGGGAAGAAGGCCTTCGGGTTGTAAACCTCTTTCAGGGGGGACGAAGCCACTCGGGTTAATAGCCCAGAGGGTGACGGTACCTCCAGAAGAAGCCCCGGCTAACTACGTGCCAGCAGCCGCGGTAATACGTAGGGGGCAAGCGTTGTCCGGATTTATTGGGCGTAAAGCGCGTGTAGGCGG
+
FFFFFFFFFFFFFFFFFFFFFFFFFFFFF:FFFFFFFFFFFFFFFFFFFFFFFFFFFFFFFFFFFFFFFFFFFFFFFFFFFFFFFFFFFFFFFFFFFFFFFFFFFFFFFFFFFFF:FFFF,FFF:,FF:FFFF:FFFFF::FFFFF,FFFFFFFF:FFF:F:FFFFFFFFFFF:FFFFFFFFFFFFFFFFFF,,:FFF:F:,FFFFF:FFFFF:F,:FFF:F:,F:FFFFFFFF,FFFFFFFFFF,,:F,
@A00920:152:HGHKKDRXX:2:2106:23276:23641 1:N:0:AGGAGTGG+CTAATCGA
ACTCCTACGGGAGGCAGCAGTGGGGAATTGTTCGCAATGGGCGCAAGCCTGACGACGCAACGCCGCGTGGAGGATGAAGATCTTCGGGTCGTAAACTCCTTTCGACCGAGATGAATTCTCGCCGACCTAACACGTCGGCGGGGTGACAGTATCGGGAGAAGCAGCCCCGGCTAACTCCGTGCCAGCAGCCGCGGTAATACGGGGGGGGCAAGCGTTGTTCGGAATTACTGGGCGTAAAGGGTTCGTAGGT
+
FFFFFF,FFFFFFF:FFFFFFFFFFFFFFFFFFFFFFFFFFFFFFFFFFFFFFFFFFFFFFFFFFFFFFFFFFFFFFFFFFFFFFF:FFFFFFFF:FFFFFFFFFFF,:FFF:F:FFF:FFFFFFFFFFFFFFFFFFFFFFF:F:FF,,FF:FFFFFFFFFFFFFF:F:FFF:F,F:FFF:FFFFFF:FFFF,FFFFFFF:FFFFFFFFF,FFFFFF:F,FF:FFF:FFFFFFFFFFFFFFFF:::FFFF
@A00920:152:HGHKKDRXX:2:2106:19849:24408 1:N:0:AGGAGTGG+CTAATCGA
ACTCCTACGGGAGGCAGCAGTGAGGAATATTGGGCAATGGACGCAAGTCTGAACCAGCCATGCCGCGTGAACGAAGAAGGCGTTCTGCGTTGTAAACTTCTTTTAGTAGGGAAGAAACCTCCGTTTTCTAATCGAGCCGACGTTACCTAACGAAAAAGAACCGCATAACAACGTTACATCAGCCCCGGTACTACGGAGGGTGCAATCCTATACCTCATACACAGGGTGTAAAGGGTTCGTAGCCGTGAGG
+
FFF:FFFFFFF:FFFFFFFFFF:FFFFFFFFFF:FFFFFFF,FFFF,FFFFF,FFFFF,FFFFFFFFFFF:,FF,FFFFFFFFFFFFF:FFFFFF,F,FFFFFFF,,FFFFF,FFFFFFF,,F,:,FF,FF,,FF:FFFF:,,F:F:FFFF,::,F,,,FF:F,:,F:F,,,,,:,::,F,,,:,,F,:F:F:F,,,,:FF::F,,,,,,,,F,,,FFF:,,,,,,,,::F:FF::::::,F,F,:F,:F
@A00920:152:HGHKKDRXX:2:2106:8784:25723 1:N:0:AGGAGTGG+CTAATCGA
ACTCCTACGGGAGGCAGCAGTCGAGAATAATTCACAATGGGGGCAACCCTGATGGTGCAACGCCGCGTGGAGGATGACGGTCTTCGGATTGTAAACTCCTGTCATCTGGGAGTAAGACCTGGTCGTTAATAGCGAACAGGGTTGATAGTACCAGAAGAGGAAGGGACGGCTAACTTCGTGCCAGCAGCCGCGGTAATACGAAGGTCCCAAGCGTTGTTCGGAATCACTGGGCGTAAAGGGAGCGTAGGCG
+
FF::FFFFFFFFFFFFFFFFFFFFFFFFFFFFFFFFF,FFFFFFFFFFFFF:,FFFFFFFFFFFFFFFFFFFFFFFFFFFFFFFFFFFFFFFFFF:FFFF:FFFFFFFFFFFFFFF:FFFFFFF:FFFFFFFF:FFFFF:FFFFFFFFFFFFFFFFF,FFFFFFFFF:FFFFFFFFFFFFFFFFFFFFFFFFFFFFFF:FF,FFFFFF,FFFFFFF:FFF:F,FFFFFFFFFFF:FFF:FF::FF:,F:F
@A00920:152:HGHKKDRXX:2:2106:17852:27586 1:N:0:AGGAGTGG+CTAATCGA
ACTCCTACGGGAGGCAGCAGTGGGGAATCTTGCGCAATGGGCGAAAGCCTGACGCAGCGACACCGCGTGAGGGATGAAGGCCTTCGGGGTGTAAACCTCTGTCAGGGGGAAAGAAACTCCGGCTGGCGAATAACCGGCCGGACTGACGGTCCCCCCAAAGGAAGCGCCGGCTCACTCCGTGCCAGCAGCAGCGGTAAGAAGGAGGGCGCGAACGTTGTTCGGAATCACTGGTCGTACAGGGCGCGGAGGC
+
FFFFFF:FFFFFFFFFFFFFFF:FFFFFFFFF::FFFFFF:FF,FFF,FFFFFFFFFF:FFFFFFFFFFF:FFFFFF,FFF::FF:F,:F:,FFF,FF,,FF:FFFF,FF,,F,FFF,,FFFFFFFFFFFF::FFFFFFFFFFFFF::F:,,::FFF,,,F:FFF:F,,FF:,:F:F:F,FFF,FFFFF,F,,FFF:::,F,,F,FFFF:FFF,:F::FFFF::FF:FF:,,:F,F:FF,:FFFF,FFF:
@A00920:152:HGHKKDRXX:2:2106:29089:27665 1:N:0:AGGAGTGG+CTAATCGA
ACTCCTACGGGAGGCAGCAGTAAGGAATATTGCACAATGGGCGCAAGCCTGATGCAGCAACGCCGCGTGCCCGAGGACGGCCTTCGGGTTGTAAAGGGCTTTTCTGGCTGACGAGGAAGGACGGTAGGCCAGGAATAAGCACCGGCTAACTACGTGCCAGCAGCCGCGGTAATACGTAGGGTGCAAGCGTTAATCGGAATTACTGGGCGTAAAGCGTGCGCAGGCGGTTGTGCAAGACAGATGTGAAATC
+
FFFF::FF:FFFF:FFFFFFFFFFFFF:FFFFFFFFFFFFFFFFFFFFFFFFFFFFFFFFFFFFFFFFFFFFFFFFFFFFFFFFF:FFFFFFFFFFFFFFFFFFFFFFFFFFFFFFFFFFFFFFFFFFFFFFFF,FFFFFFFFFFFFFFFFFFFFFFFFF:FFFFFFFFFFFFFFFFFFFFFFFFF:FFFFFFF,FFFFFFFFFFFFFFFFFFFFFFFFFFFFFFFF:FFFFF:FFF:F:FFFFF:FF:F
@A00920:152:HGHKKDRXX:2:2106:17336:28260 1:N:0:AGGAGTGG+CTAATCGA
ACTCCTACGGGAGGCAGCAGTGGGGAATCTTGCGCAATGGCCGAAAGGCTGACGCAGCGACGCCGCGTGTGGGAGGAAGCTCCTCGGGGTGTAAACCACTGTTGCCCGGGACGAAAATCAACTTTCTAGTGGACTGACGGTACCGGGTGAGGAAGCACCGGCTAACTCTGTGCCAGCAGCCGCGGTAATACAGAGGGTGCGAGCGTTGTCCGGAATCACTGGGCGTAAAGGGCGCGTCGGGGGTGCAGTA
+
:F,FFFFFFFFFFFFFFFFFFFFFFFF,F:FFF:FFFFFFFFFFFFFFFFFFFFFFFFFFFFFFFF,FFFFFFFFFFF:FFF,:FFF:FFFFFFFFFFFFFFFFFFFFF:FFFFF,FFF,F:,FF,,FF:FFFFFFFFFFFFFFFFFFFFFFF:FFFFFFFFFFF:FF,FFFFFFFFFFFFFFFFFFFF:F,F,FFFFFFFFF:F:FFFFF:FF,FFFFFFFFFFFFFFFFFFFF:F,:F,FFF,,,:F,
@A00920:152:HGHKKDRXX:2:2106:13838:28620 1:N:0:AGGAGTGG+CTAATCGA
ACTCCTACGGGAGGCAGCAGTGGGGAATATTGGACAATGGGCGGAAGCCTGATCCAGCAACGCCGCGTGAGGGATGACGGCCTTCGGGTTGTAAACCTCTTTCGGTGGGGACGAAGCGCAAGTGACGGTACCCACTAAAGAAGCACCGGCTAACTCCGTGCCAGCAGCCGCGGTAAGACGGAGGGTGCAAGCGTTGTTCGGAATTACTGGGCGTAAAGCGCGGGCAGGTGGCCTGTTAAGTCCTTTGTGA
+
FF:F::FF:FF:FFFF:FFFFFFFFFFFF:FFFFFFFFFF:::FFFFFFFFFFFFFFFFFFFFFFFF:FFFFFFFF:FFFFF,FFFF:FFFFFFFFF,FFFFFFFFFFFFFFFFF:F:FFFF:FFFFFF:FFFFFFFFFFFFF:FFFFFFFFFFFFFFFFFFFFFFFFFFFFFFF,FFFFFFFFFFFFFFFFF:F:FFFFFF:FFFFFFFFFFFF,:FF,FFFFFFFF,FFFFFFFFF,F:F,FFFFFFF
@A00920:152:HGHKKDRXX:2:2106:12319:28933 1:N:0:AGGAGTGG+CTAATCGA
ACTCCTACGGGAGGCAGCAGTGGGGAATATTGCGCAATGGACGAAAGTCTGACGCAGCGACGCCGCGTGTGGGAGGAAGCTCTTCGGGGTGTAAACCACTGTCAGGAGGGAAGAAACTCGCCGGCCCGAACAGGAACGGCGATTGACGGTACCTCCAAAGGAAGCGCCGGCTAACTCCGTGCCAGCAGCCGCGGTAAGACGGAGGGCGCAAGCGTTGTTCGGAATTACTGGGCGTAAAGCGCGGGCCGGC
+
FFFFFFFFFFFFFFFFFF,FFFFFFFFF:FFFFFFFFFFFFFFFF:FFFFFFFFFFFFFFFFFFFFFFFFFFFFFF:FFFFFFFFFFFFFFFFFFFF:F:FFFFFFFFFFFFFF:FFFFFFFFFFFFFFFFFFFFFFFFFFFFFFFFFFFFFFFFFFFFFFF:FFFFFFFF,FFFFFFF:FFFFFFFFFFFF:FFF,FFFFFFFFFFFFFFFF:FFF,FFFFF,FFFFF,FFFF,F,:FFFFF:FF,:FF
@A00920:152:HGHKKDRXX:2:2106:16577:30671 1:N:0:AGGAGTGG+CTAATCGA
ACTCCTACGGGAGGCAGCAGTGGGGAATTTTGGACAATGGGGGAAACCCTGATCCAGCCATGCCGCGTGAGTGACGAAGGCCTTAGGGTTGTAAAGCTCTTTTGGCGGGGACGATAATGACGGTACCCGCAGAATAAGCCCCGGCTAACTTCGTGCCAGCAGCCGCGGTAATACGAAGGGGGCTAGCGTTGTTCGGAATTACTGGGCGTAAAGCGCACGTAGGCGGCCTTTCAAGTCAGATGTGAAAGCC
+
:FFFFFFFFFFFFFFFFFFFFF:FFFF,F:FFFFFFFFFFFFFFFFFFFFFFFFFF:FF:FFFFF:FFFF:FFFFFFFFFFFFFFFFFFFFFFF,:FF::FFFFFFFFFFFFFFFFFFFFFFFF,FFFFFFFF::FFFFFFFFFFFFFFFFFFFFFFFFFFFFFFFFF,FFFF:FFFFFFFFFFFFFFFFFFFF:FF:FFFFFFFFFFF,FFFFFFFFFFFFFFFFFFF:F:,FFFFFFF,FFFFFFFFF
@A00920:152:HGHKKDRXX:2:2106:29514:31093 1:N:0:AGGAGTGG+CTAATCGA
ACTCCTACGGGAGGCAGCAGTGGGGAATTGTTCACAATGGGCGCAAGCCTGATGACGCAACGCCGCGTGGAGGATGAAGGTCTTCGGATTGTAAACTCCTGTTGCTCGGGACGAAATGCTTCGACCTAACACGTCGAAGTTTGACGGTACCGAGTGAGGAAGCCCCGGCTAACTCTGTGCCAGCAGCCGCGGTAATACAGAGGGGGCAAGCGTTGTTCGGAATTACTGGGCGTAAAGGGCGCGTAGGCGG
+
FFFFFFFFFFFFFFFFFF:FFFFFFF:FFF,FFFFFFFFFFFFFFFFFFFFFFFFFFFFFFFFFFFF:FFFFFFFFFFFFFFFFFFFFFFFFFFFFFFF:FFFFFFFFFFFFF:FFFFFFFFF:FFFFFFFFFFFFFFFFF:FFFFFFFFFFFFFFFFFF,FFFFFFFFFFFFFF,FFFFFFFF:FFFFFFF,FFF,FFFFFFFFFFFFFFFFFFFFFFFFFF:FFF:FFFF:FF,:FFFFFFFFFFFFF
@A00920:152:HGHKKDRXX:2:2106:13883:31422 1:N:0:AGGAGTGG+CTAATCGA
ACTCCTACGGGAGGCAGCAGTAGGGAATTTTGCGCAATGGGGGAAACCCTGACGCAGCAACGCCATGTGTGGGATTAAGCATTTCGGTGTGTAAACCACTGTCAGCAGGGAATAAATGGTCGCCTCGGCGGCAGTTGAATGTACCTTCAAAGGAAGCCCCGGCTAACTTCGTGCCATCAGCCGCGGTAATACGAGGGGGGCAAATGTTGTTAGGAATCAATGGGCGTAAATTGAGAGTAGGCGGTTTTTT
+
F,:,:,F,FF:F,F:F::F:FFF,FFFFF:F::FF,F,::FFFF:F:FFF,FFF:FF:FFF::,FF,FFFF:FF:,FF,FFFFF:,:FFF,F:FFFFFFFFF:FFFF:FFFFF,FFFF,::FFFF,FFFF:F,FF:,FFF,FFFFF,FFF:F,FF:,FFFFFFF:FFFFFFFFFFF,FF:F:F:FFFFFF:FFFFFFFF,:F:F,::FF:F::FFFF:F,F:FFFFFF:F,,FFF,F,,FFF::FFF:,:
@A00920:152:HGHKKDRXX:2:2106:13937:31610 1:N:0:AGGAGTGG+CTAATCGA
ACTCCTACGGGAGGCAGCAGTGGGGAATATTGCACAATGGGGGAAACCCTGATGCAGCGACGCCGCGTGAAGGAAGAAGTATCTCGGTATGTAAACTTCTATCAGCAGGGAAGATAGTGACGGTACCTGACTAAGAAGCCCCGGCTAACTACGTGCCAGCAGCCGCGGTAATACGTAGGGGGCAAGCGTTATCCGGATTTACTGGGTGTCAAGGGAGCGTAGACGGACTGGCAAGTCTGATGTGAAAGGC
+
:FF:FFFFFFFFFFFFFFFFFFFFFFFFFFFFFFFFFFFFFFFFFFFFFFFFFFFFFFFFFFFFFFFFFFFFFF:F:FFFFFFFFFFFFFFFFFFFFFFF:FFFFFFFFFFFFFFFFFFFFFFF:FFFFFF:FFFFFFFFFFFFFFFFFFFFFF:FFFFFF:FFFFFFFFFFFFFFFFFFFFFFFFFFFFFF:FF::FF:FFFFFFFFF,FFFFFFFFFFF::FFFFFFFFFF,F:FFFFFFFFFFFF::
@A00920:152:HGHKKDRXX:2:2106:31349:31955 1:N:0:AGGAGTGG+CTAATCGA
ACTCCTACGGGAGGCAGCAGTGGGGAATTTTGGACAATGGGGGCAACCCTGATCCAGCCATGCCGCGTGTGTGAAGAAGGCCTTCGGGTTGTAAAGCACTTTCGGACGGAACGAAATCGCGCGGATCAATAACCCGCGTGGATGACGGTACCGTAAGAAGAAGCACCGGCTAACTACGTGCCAGCAGCCGCGGTAATACGTAGGGTGCGAGCGTTAATCGGAATTACTGGGCGTAAAGTGTGCGCAGGCG
+
F:FFFFFFFFFFFFFFFFFFFF:FFFFFFF:FFFFFFFFFFFFFFFFFFFFFFF,FFFFFFFFFFFFFF:FFFF:FFFF:FFFFFFFF:FFFFF:FFFFFFFFFFFFFFF:FFF:F:FFF:FFFFFFFF:FFFFFFFF:FFFFFFFFFFFFFFFFF:FFFFFFFFFFFFF:FFFFFFFFFFF:FFFFFFFFFF:FFFF::FF,FFFFF:FFF:FFFFFFF:FFFFFFF:FF:,:FF:F,FFFFFFF:FFF
@A00920:152:HGHKKDRXX:2:2106:6885:32111 1:N:0:AGGAGTGG+CTAATCGA
ACTCCTACGGGAGGCAGCAGTAGGGAATCTTGCGCAATGGGCGCAAGCCTGATCAAGCCATGCCGCGTGAGTGAAGAAGGCCTTCGGGTTGTAAAGCTCTTTCGGCCGGGACGAAATCGCACCCTCAAATAATGGGTGTGGATGACGGTCCCGGAAGAAGAAGGACCGGCTAACTACGTGCCAGCAGCCGCGGAAATACGTAGGGTCCGAGCGTTAATCGGAATTACTGGGCGTAAAGCGTGCGCAGGCG
+
F::,,:FF,,,F::FFFFFFFF::,FF:F:FF,,FFFFFFFF:FFFFFFFF,FF,F:FFFF::FF:::F:FF,FF,FFFF,:F:,::F,F,FF:F,FF,FFFFF:F:,FFFF:F,FFFF,FFF:,:,F:FFFFF:FFFF:FFFFFF:,F,FFFFFFFFFFF:F:FFF,F,FFFFFFFFFFFFFF:F:FFF,FF,FF:F:F,F,F:F,F,:,FF:,FF,F,FFFF,FFF,F:F:FFFF:FF,F,F,,,::F
@A00920:152:HGHKKDRXX:2:2106:28899:32440 1:N:0:AGGAGTGG+CTAATCGA
ACTCCTACGGGAGGCAGCAGTGGGGAATATTGGACAATGGGCGAAAGCCTGATCCAGCAATGCCGCGTGAGTGATGAAGGCCTTAGGGTTGTAAAGCTCTTTTACCCGGGATGATAATGACATTACCGGGAGAATAAGCCCCGGCTAACTCCGTGCCAGCAGCCGCGGTAATACGGAGGGGGCTAGCGTTGTTCGGAATTACTGGGCGTAAAGCGCGCGTAGGCGGCTTTGTAAGTTAGAGGTGAAAGCC
+
F,FF,FF::F:F:FFFFFFFFF:FF:FFFFF,FF:FFFFFFFFFFFFFFF:FFFFFFFFFF:FFF::,FFFFFFFF:FFFFFFFFFFFFFFFFFFFFF:F:FFFFF::FFFFF:FFFFFFFF,FFFFF,FFFFF:FFFFFFFF,FFF:FFFFFFFFFFFFFFFFF:FFFFF:FFFFFF:,:FFFFFFFFFF::F,F:FF:FF::FF,FFFFF,FFFFFFFF,FFFFFF,FFFFFF:FF,FF,FFF:F:F,
@A00920:152:HGHKKDRXX:2:2106:20012:32706 1:N:0:AGGAGTGG+CTAATCGA
ACTCCTACGGGAGGCAGCAGTGGGGAATCTTGCGCAATGGCCGAAAGGCTGACGCAGCGACGCCGCGTGCGGGAGGAAGCCCTTCGGGGTGTAAACCGCTGTCAGGAGGGACGAAAGCCAGGGGGAGGGAATGCCCCCGGGAAGGACGGTACCTCCAGAGGAAGCACCGGCTAACTCCGTGCCAGCAGCCGCGGTAATACGGAGGGTGCGAGCGTTGTTCGGAATTATTGGGCGTAAAGCGCACGTAGGC
+
:FFFFFF,FFFFF,FFF::F,FFFFF,FF:,FFFFFFFF:FFFFFF,FFFFFFFFFFFFFFF:F:FFFFFF:FFFFFFFFFFFFFFFFFFFFFFFFFFFFFFFFFFFFFFF::FFFFFF,FFFFFFFFFF,FF:FFFFFFFF:FFFFFFF:F:FFFFFFFF,::FFFFF::FFFFFFFF:FFFFFFF:FFFFFFF::F:FFFFFF,FF:,FFFFFF,F:F,FFF,F:F::F:FFFF:FF,:FFF,FFF,:
@A00920:152:HGHKKDRXX:2:2106:20356:32925 1:N:0:AGGAGTGG+CTAATCGA
ACTCCTACGGGAGGCAGCAGTGGGGAATCTTGCGCAATGGGCGAAAGCCTGACGCAGCAACGCCGCGTGCGGGATGAAGGCCCTCGGGTTGTAAACCGCTTTCAGTGGGGACGAACCAAGACGGTACCCACAGAAGAAGCCCCGGCCAACTACGTGCCAGCAGCCGCGGTAACACGTAGGGGGCAAGCGTTGTCCGGATTCATTGGGCGTAAAGAGCTCGTAGGCGGTTCGGTAAGTCGGGTGTGAAACC
+
:FFFFFFFFFFFFFFFFFFFFFFFF:FFFFF:FFFFFFFFFFFFFFF,FFFFFFFFFFFFFFFFFFFFFFFFFFFFFFFFF:FFFFFFFFFFFFFFFFFF:FFFFFFFFFFFFF,FFFFFFF:FFFFF:FFFF:FFFFFFFFFFFFF,FFFFFF:FFFFFFFFFFFFFFFF,FFFF:FFFF:FFF,FFFFFFFFF:FFFFFFFF:FFFFFF,FFFFFFFFFFFFFF:FFF:::FFFFFFFFFFFFF:FFF
@A00920:152:HGHKKDRXX:2:2106:18792:33004 1:N:0:AGGAGTGG+CTAATCGA
ACTCCTACGGGAGGCAGCAGTAGGGAATATTGGACAATGGAAGCAAGACTGAACCAGCCAAGCCGCGTGGAGGAAGAAGGCCTTCTGGGTTGTAAACTGCTTATGACGGAGGATAAAATTCCCATGCGAGGCAAATGCAAGGTAACCGGTGAATAAGCCACGGCTAACTACGTGACAGAACCCGCGGACAAACTTAGGGGGAAAGCGATAGCCGTATTAATATGGTTTAAAGGTTGCGGACGCGGCCTCT
+
F,F,F:FF:FFFFFFFFFFF:FFFFF:F,F,FF:FFFFFFF,F,FF:,FF:FFFFFFFFF,FFFFFF:F,F,FFFFFFFFFFF,F,F:FFFF,FF:F,:FF::F,,,FF,F,F,FFFFFFF,:,FF,,,,,,F,,:,:FFF,FF:F:F,,,,:,:::,,F:,FF:FFFF,,,F:,F:F,:,F,FF,F,,F:F:::FF:,FF,,FF::,,,,FF:,FFF,F,:,F,,,F:,,,F,,,,F,:F,FFF::,:F
@A00920:152:HGHKKDRXX:2:2106:9353:33379 1:N:0:AGGAGTGG+CTAATCGA
ACTCCTACGGGAGGCAGCAGTGGGGAGTATTGGACAATGGGGGAAACCCTGATGCAGCGACGCCGCGTGGAGGAAGAAGGTTTTCGGATTGTAAACTCCTGTCGTTAGGGACGATAATGACGGTACCTAACAAGAAAGCACCGGATAAATACGTGACAGAAGCCTCGGTAAAACGAAGGGTGCAAGCCATGTCAGGAATTACTGGGTGTACAGTGAGCGCAGGAGGAATGGCAATTAGCAAGAGAAAACT
+
FF:FF:FFF,:FFF:FFFFFFFF:,,,FF:FF,FFFFFFF,FFFFFFFFFFFF,FFFFF:FFF::FFF:FFFFFF:FFF,:F:FFFFFF:FFFFFFFFFF,:FFF,,FF,FFF::FF:F:F,F:FFF,:F::FFFF,F:FF,,F,FFF,FFFFF,,:F,,F,FF,FF,FFFFFF:,F:,F,,FF,,,,,F,FFF,:FF:,FFFFFFF,FF,FF,F:,::FF,,,F,F,FF::,F,F,F,FF,,FF,FF:F
@A00920:152:HGHKKDRXX:2:2106:6397:33739 1:N:0:AGGAGTGG+CTAATCGA
ACTCCTACGGGAGGCAGCAGTGGGGAATCTTGCGCAATGGACGAAAGTCTGACGCAGCGACGCCGCGTGGGGGATGAAGGCTTTCGGGTTGTAAACCCCTGTTGCCCGGGACGAACTTCCTGTTTCGACAGGATTGACGGTACCGGGTGAGGAAGCACCGGCTAACTCTGTGCCAGCAGCCGCGGTAATACAGAGGGTGCGAGCGTTGTCCGGAATCACTGGGCGTAAAGGGCGCGTAGGTGGCGCGACA
+
FFFFF:FF:FFFFFFFFFFFFFFFFFFFFFFFFFFFF::FFFFFFFFFFFFFFFFFFF,FFFFFFFFFFFFFFFFFFFFFFFFFFFFFFFFFF:F:FFFFFFF:FFFFFF:FFF,FFFFFFFFFFFFFFFFF:FFFFFFFFFFFFFFFFFFFF:FFFFFFFFFFFFFFFFFFFFF::FFFFFFFF:FFFFFFFFF:FFFFFFFFFFFFF:FFFF,FFFFFFFFFFFFFFFFFFFFFF,FFFFFFFFFFFF
@A00920:152:HGHKKDRXX:2:2106:22887:34522 1:N:0:AGGAGTGG+CTAATCGA
ACTCCTACGGGAGGCAGCAGTGGGGAATATTGGACAATGGGCGAAAGCCTGATCCAGCAATGCCGCGTGAGTGATGAAGGCCCTAGGGTTGTAAAGCTCTTTTACCCGGGATGATAATGACAGTACCGGGAGAATAAGCTCCGGCTAACTCCGTGACAGCAGCCGCGGTAATACGGAGGGAGCTAGCGTTGTTCGGAATTACTGGGCGTAAAGCGCGCGTAGGAGGCTTTGCAAGTTAGAGGTGAAAGCC
+
FF:FFFFFFFFFFFFFFFFFFFFFFFFFFFFFFFFFFFFFFFFFFFFFFFFFFF:FFFFFFFFFFFFFFF,FFFFFFFFF:FFFF:F:FFFFFFFF,:FFFFFFF,FFFFFF:FFFFF:F,F:FFF::FFF:FFFFFFFFFF::F,FF,FFFFFF,FF,FFFFFFFF,FFFFFF,,FFF:F:FFFF,:,F,,FF:,FF::FFFFF:F::FFF,,F,F,F:FF:,,F:FFFFF:F,,F:FFF,FFFFFF:F
@A00920:152:HGHKKDRXX:2:2106:1280:35180 1:N:0:AGGAGTGG+CTAATCGA
ACTCCTACGGGAGGCAGCAGTGGGGAATTGTTCGCAATGGGCGCAAGCCTGACGACGCAACGCCGCGTGGAGGATGAAGATCTTCGGGTCGTAAACTCCTGTCGAGTGGGAAGAATAGTCTCGGGGCGAATATCCTCGAGGCCTGACGGTACCACTAAAGGAAGCCCCGGCTAACTCCGTGCCAGCAGCCGCGGTACTACGGGGGGGGCACGCGTTGTTCGGACTTACTGGGCGTAAAGGGCTCGTAGGC
+
,::FF:FFFFFFFFFFFFFFF:FFFF,FFF,FFFFFFFFFFFFFF:F:F,FFFFFFFFFFFFFFFFFFFF:FFFFFFFFFFFFFFFFF,FF:FFFFFFF:F,FFFFFFFFFFF:FF:FFFFFFFFFFF,,FFFFFFFFFFF:F:FFFFFFFFFFF,::F:FF,FFFFFFFFF:FFFFFFFFFF:FF,FFFFFFF,:,F,FFFFFFFFFFF,FFF:,F,FFFFF,FFFF,F:FFF:,FFFF:F,FF,,FFF
@A00920:152:HGHKKDRXX:2:2106:31114:35430 1:N:0:AGGAGTGG+CTAATCGA
ACTCCTACGGGAGGCAGCAGTAAGGAATATTGCTCAATGGCCGAAAGGCTGAAGCAGCAACGCCGCGTGGAGGATGAAGGCATATTTGTTGTAAACTCCTGTAAGTGGGGAAAAATTGGTCTGTTTACAGACTTTGATTGTACCCACAGAGTAAGCCCCGGCTAACTCCGTGCCAGCAGCCGCGGTAATACGGGGGGGGCAAGCGTTGTTCGGAATTACTGGGCGTAAAGGGCTCGTAGGCGGCCAACTA
+
FFFFFFFFFFFFFFFFFFFFFFFFFFFFFFFFFFFFFFFFFFFFFFFFFFFFFFFFFFFFFFFFFFFFFFFFFFFFFFFF:F:FFFFFFFFFFFFFFFFFFFFFFFFFFFFFF,FFF:FFFFFFFF:FFFFFFFFFFFFFFF:FFFFFFFFFFFFFFFFFFFFFFFFFFFFFFFFFFFFFFFFFFFFFFFFFFFF,FFFF,FFFFFFFFFFFFFFF:FFFFFFFFFFFFFFFFFFFFFFFFFFFFF,FFF
@A00920:152:HGHKKDRXX:2:2106:6714:35446 1:N:0:AGGAGTGG+CTAATCGA
ACTCCTACGGGAGGCAGCAGTTTCGAATCATTCACAATGGGCGAAAGCCTGATGGTGCGACGCCGCGTGGGGGACGAAGGTCTTCGGATTGTAAACCCCTGTCACCGGGGACAAAACGTTGTTTGTTAATAGCAGACGACCTGATTTAACCCGGAGAGGAAGCAGTGGCTAACTCTGTGCCAGCAGCCGCGGTAATACAGAGACTGCAAGCGTTGTTCGGATTCACTGGGCGTAAAGGGTGCGCAGGCGG
+
FFFFFFFFFFFFFFFFFFFFFFFFFFFFFFFFFFFFFFFFFFFF,FFFFFFFFFFFFFFFFFFFFFFFFFFFFFFFFFFFFFFFFFFF,FFFFFFFFFFFFFFFFFFFFFFFFF::FFFFFFFF:FFFFFFFF,FFFFFFF:FFF:FFFFFFFFFFFFFFFFFFFFFFFFFFF:FFFFF:FFFFFFFFFFFFFFFFFFFFFFFFFFFF,FFFFFFFFFFFFFFFF:FFFFFF,FFFFFFFFFFFFFFFFF
@A00920:152:HGHKKDRXX:2:2106:27028:36714 1:N:0:AGGAGTGG+CTAATCGA
ACTCCTACGGGAGGCAGCAGTGGGGAATATTGGACAATGGGCGAAAGCCTGATCCAGCCATGCCGCGTGAGTGATGAAGGCCTTAGGGTTGTAAAGCTCTTTCACCGGTGAAGATAATGACGGTAACCGGAGAAGAAGCCCCGGCTAACTTCGTGCCAGCAGCCGCGGTAATACGAAGGGGGCTAGCGTTGTTCGGAATTACTGGGCGTAAAGCGCACGTAGGCGGATACTTAAGTCAGGGGTGAAATCC
+
FFFFFFFFFFFFFFFFFFFFFFFFFFFFFFFFFFFFFFFFFFFFFFFFFFF:FFFFFFF:FFFFFFFFFFFFFFFF,FFFFFFFFFFFFFFFFFFFFFFFFFF:FFFFFFFFFFFFFFF:FFFFFFFFFFFFFFF:FFFFFFFFFFFFFFF:FFFFFFFF:FFFFFFFFFFFFFFFFFFFF:FFFFFFFFF:FF,FF:FFFFFF:FFFFFFFF:FF:FFFFFFFFF:F:FF:FF:FFFFFFF:F,FFFFF
@A00920:152:HGHKKDRXX:2:2107:25382:2143 1:N:0:AGGAGTGG+CTAATCGA
ACTCCTACGGGAGGCAGCAGTGAGGAATATTGGTCAATGGACGAGAGTCTGAACCAGCCAAGTAGCGTGAAGGATGACTGCCCTATGGGTTGTAAACTTCTTTTATACGGGAATAAAGTGGAGTATGCATACTCCTTTGTATGTACCGTATGAATATGGATCGGCTAACTCCGTGCCAGCAGCCGCGGTAATACGGAGGATCCGAGCGTTATCCGGATTTATTGGGTTTAAAGGGAGCGTAGGTGGATTG
+
FF:FFFFFFFFFFFFFFFFF:FFFFFFFFFFFFFFFFFFFFF:FFFFFFFFF:FFFFFFFFFFFFFFFFFFFFFFFFFFFFFF:FFFFF:FFF,:F:FFFFFFF:FFF,FFF,FFFFFFFFF:FFFFF:FFFFFFFFFFFFF,FFFFFFFFFFFFFFFF:FF::FFFFFFFFFFFFFFFF,FFFFFFFFF:FFFF:,FFF:FFFF:FFFF,FFF,FFFFFF:FFFFFFFFF::FFFF:FF,,,FFF,FFF
@A00920:152:HGHKKDRXX:2:2107:27534:2456 1:N:0:AGGAGTGG+CTAATCGA
ACTCCTACGGGAGGCAGCAGTGGGGAATTGTTCGCAATGGGCGCAAGCCTGACGACGCAACGCCGCGTGGAGGACGAAGATCTTCGGGTCGTAAACTCCTGTCGAGCGGGACGAATGTTCCGCGGGCTAATATCCCGTGGAAGTGACGGTACCGCTAAAGGAAGCCCCGGCTAACTCCGTGCCAGCAGCCGCGGTAATACGGGGGGGGCAAGCGTTGTTCGGAATTACTGGGCGTAAAGGGTTCGTAGGT
+
FFFFFFFFFFFFFFFFFFFFFFFFFF:FFFFFFFFFFFFFFFFFFFFFFFFFFFFFFFFFFFFFFFFFFF:FFFFFFFFFFFFFFFFFFFFF:FFFFFFFFFFFFFFFFFFFFFFFFFFFFFFFFFFF,:F:FFFFFFFFF,FFFFFFFFFFFFFFFFFFFFFFFFFFFFFF::FFFFFFFFFFFFFFFFFFFFFF,F:FFFFFFFFFFF:FFFFFFFFFFFF,F:FFFFFF:FFF:,FFFFFFFFFFFF
@A00920:152:HGHKKDRXX:2:2107:13657:3474 1:N:0:AGGAGTGG+CTAATCGA
ACTCCTACGGGAGGCAGCAGTAGGGAATCTTGCGCTAATGCGCGAAAGCGTGACGCAGCGACGCCGCGTGCGGGATGAAGGCCCTCGGGTCGTAAACCGCTTTCGGCAGGGACGAAGCGAAAGTGACGGTACCTGCAGAAGAAGTCCCGGCTAACTACGTGCCAGCAGCCGCGGTAACACGTAGGGGACGAGCGTTGTCCGGATTCATTGGGCGTAAAGCGCGCGTAGGCGGCTCGGAAAGTCGGTCGTG
+
FFFFFFFFFFFFFFFFFFFFFFFFFFFFFFFFF:FFFFFFFFFFFFFFFFFFFFFFFF:FFFFFFFFFFFFFFFFFFF:FFFFFFFFFFFFFFF:FFFFFFFFFFF:FFFFFFFFFFFFFFFFFFFFFFFFFFFFFFFFFF:FFFFFFFFFFFFF:FFFFFFFFFFFFFFFFFFFFFFFFFFFFFFFFFFFFFFFFFFFFFFF,FFFFFF:FFFFFFFF:FFFFFFF:FFFFFFFFFFF:FFFFFFFFFF
@A00920:152:HGHKKDRXX:2:2107:13114:3630 1:N:0:AGGAGTGG+CTAATCGA
ACTCCTACGGGAGGCAGCAGTGGGGAATCTTCCGCAATGGGCGAAAGCCTGACGGAGCAACGCCGCGTGGGGGACGAAGGCCTTCGGGTCGTAAACCCCTGTCATGGGGAAAGAAGGGCCTCGGGGTGAACAGCCCCGGGGCTTGACGGTACCCCAAGAGGAAGCCACGGCCAACTCCGTGCCAGCAGCCGCGGTAATACGGAGGTGGCAAGCGTTGTTCGGAATTACTGGGCGTAAAGGGCGCGTAGGC
+
FFF,FFFFFFFFFFFFFFFFFFFFF,FFFFFFFFF,FFFFFFF:,FFFFFFFFFFFF:FFFFFFFFFFFFFFFFFFFFFFFFFFFFFFF:FF:FFFFFFFFFFFFFFFF,,FF:,FFFFFFFFFFFFFFFFFFFFFFFFFFFFFFFFFFFFFFFFFFFFFF:FFFFFFFFFFFFFFFFFFFFFFFFFFFFFFFFFFFF:FFFFF:FFFFF,FFF:FFFFFFFF:FFFFF:FFFFFFFFFFFFFFFFFFFF
@A00920:152:HGHKKDRXX:2:2107:25807:4038 1:N:0:AGGAGTGG+CTAATCGA
ACTCCTACGGGAGGCAGCAGTCGGGAATTTTGCGCAATGGACGAAAGTCTGACGCAGCAACGCCGCGTGAGGGATGAAGGCCTTCGGGTTGTAAACCTCTTTTCTCAGGGACGATAATGACGGTACCTGAGGAATAAGCCACGGCTAACTACGTGCCAGCAGCCGCGGTAATACGTAGGTGGCGAGCGTTGTCCGGATTTACTGGGCGTAAAGAGCGCGCAGGCGGTCGAACAAGTCGCGTGTGAAAGCC
+
:FFFFFFFFFFFFFFFFFFFFFFFFFF,FFFFFFFFFFFFFFFFFFFFFFFFFFF:FFFFFFFFFFFFFFFFF:FFFFFFFFFFFFFFFFFF:FFFFFFFFFFFFFFFFFFFFFFFFFFFFFFFFFFFFFFFFFFFFFFFFFFFFFFFFFFFFFFFFFFFFFFFFFFFFFFFFFFFFFFFFFFFFFFFFFFFFFFFFFFFFFFFFFFFFFFF:FFFFFFFFFFFFFFFF,FFFF,FFFFFFFFFFFFFFF
@A00920:152:HGHKKDRXX:2:2107:22616:4210 1:N:0:AGGAGTGG+CTAATCGA
ACTCCTACGGGAGGCAGCAGTGGGGAATATTGGACAATGGGCGCAAGCCTGATCCAGCCATGCCGCGTGAGTGATGAAGGCCCTAGGGTTGTAAAGCTCTTTTGTGCGGGAAGATAATGACGGTACCGCAAGAATAAGCCCCGGCTAACTTCGTGCCAGCAGCCGCGGTAATACGAAGGGGGCTAGCGTTGCTCGGAATCACTGGGCGTAAAGGGTGCGTAGGCGGGTCTTTAAGTCAGGGGTGAAATCC
+
FFFFFFFFFFFFFFFFFFFFFFFFFFFFFFFFFFFFFFFFFFFFFFFFFFFFFFFFFFFFFFFFFFFFFFFFFFFFFFFFFFFFFFFFFFFFFFFFFFFFFFFFFFFFFFFFFFFFFFFFFFFFFFFFFFFFFFFFFFFFFFFFFFF:FFFFFFFFFFFFFFFFFFFFFF,FFFFFFFFFFFFFFFFFFFFFFFFFF,FFFFFFFFFFFFF:FFFFFFFFF:FFFFFFFFFFFF:FFF:FFFFF:FFFFF
@A00920:152:HGHKKDRXX:2:2107:7084:4993 1:N:0:AGGAGTGG+CTAATCGA
ACTCCTACGGGAGGCAGCAGTAAGGGATCTTGCGACAATGGGCGAAAGCCTGACGCAGCAACGCCGCGTGCGGGATGACGGCCTTCGGGTTGTAAACAGCTTTTCGGGGGGAAGAGGCAGGACGGTGCGCCAGGAATATGTCTCGGAGGGGTACGTGGGAGGAGCCGCGGGAAAACTGTGGACGCGAGCGGTATCCGGTAATAAGGTGGGTAACGGGCGTCTGGGCGGTCGGGCTGGTGAGGCGTGAAGG
+
FFFFFFFFFFF,FFFFFFFFFFFFFFF:FFFFFFFFFFFF:FFFFFFFFFFFFFFFF:FFFFFFFFFFFFFFFFFFFFFFFFF,FFFFF:FF::FFF,FFF,FF,,,,FFF::F,F,,,F,:FFFF,,::F,FF:,,,,FFF:F,F,,,,:,,FF,F,,:F,F::::F,F:,,FFF,,,F,,,F::F,:,,,:,,,,F,,,:,,,F,FF:FF,,F,F,,:,,,::,F,,,F,FF,,:,,,FFFF,F,,:F
@A00920:152:HGHKKDRXX:2:2107:9444:5008 1:N:0:AGGAGTGG+CTAATCGA
ACTCCTACGGGAGGCAGCAGTGGGGAATTTTGGACAATGGGCGAAAGCCTGATCCAGCCATGCCGCGTGAGTGAAGAAGGCCTTCGGGTTGTAAAGCTCTTTCAGTCGGAAAGAAAAAATCATGACTAATACTCATGATTCATGACGGTACCGACAGAAGAAGCACCGGCTAACTACGTGCCAGCAGCCGCGGTAATACGTAGGGTGCGAGCGTTAATCGGAATTACTGGGCGTAAAGGGTGCGCAGGCG
+
FFFFFFFFFFFFFFFFFFFFFFFFFFF:FFFFFFFFFFFFFFFFFFFFFFFFFFFFFFFFFFFFFFFFFFFFFF:FFFFFFFFF:FFFFFFFFFF,FFFFFFFFFFFFFF:FFFFFFFFFFFFFFFFFFF,FFFFFFFFFFFFFFFFFFFFFFFFFFFFFF:FFFFF:FFFFFFFFFFFFFFFFFFFF:FFFFF:FFFFFF,FFFFFFFFFFFF:FF:FFFFFFF:FFFF:FFFFFFFFFFF,FF,:FFF
@A00920:152:HGHKKDRXX:2:2107:14624:5087 1:N:0:AGGAGTGG+CTAATCGA
ACTCCTACGGGAGGCAGCAGTGGGGAATATTGGACAATGGGCGCAAGCCTGATCCAGCCATGCCGCGTGTGTGAAGAAGGCCTTCGGGTTGTAAAGCACTTTTGTTGGGGAAGAAAAGACACCGGCCAATACCCGGGGAATCTGACGGTACCCAAAGAATAAGCACCGGCTAACTCTGTGCCAGCAGCCGCGGAAATACAGAGGTGGCAAGCGTTGTTCGGAATTACTGGTCGTAAAGGGCGAGTAGTCG
+
FFFFFFFFFFFFFFFFFFFFFFFFFFFFFFFF:FFFFFFFF,FFFF,FFFFFFFFFFFFFFFFFFFFFFFFFFFFFFFFF,FFFFFFFFFFFFFFFF:FFFFF,FFFFFFFFFFFFFFFFFFF,,FFFFF:F:FF::F,,FFFFFF,:FF,F:F,F:FF,F:,FFFFFF::FFFFFFFF,F,F,FF:F,,,,,,,FFF,F,F,FFF:F:F:,F,:,,,F,,F:,FFFF,,,FF:,FFFF:,F,F,FF,:F
@A00920:152:HGHKKDRXX:2:2107:28890:5932 1:N:0:AGGAGTGG+CTAATCGA
ACTCCTACGGGAGGCAGCAGTAAGGAATATTGCACAATGGGCGAAAGCCTGACGCAGCAACGCCGCGTGCGGGATGACGGCCTTCGGGTTGTAAACCGCTTTTCGGGGGGAAGAGGAAGGACGGTACCCCCGGAATAAGTCTCGGCTAACTACGTGCCAGCAGCCGCGGTAATACGTAGGTGGCAAGCGTTGTCCGGATTTACTGGGCGTAAAGAGCGCGCAGGCGGCTGGTCAAGTCCGATGTGAAATC
+
:FFFFFFFFFFFFFFFFFFFFFFFFFFFFFFFF,FFFFFFFFFFFFFFFFFFFFFFFFFFFFFFFFFFFFFFFFFFFFFFFFFFFFFFFFFF:::FFFFFFFFFFFFFFFFFFFFFF:FFFFFFF:FFFFFF:FFFFFFFFFF:FFFFFF:FFFFFFFFFFFFFFFFFFFFFFFFF,FFFFFFFFFFFFFFFFFF,FFFFFFF:FFFFFF:F:::FFF:::F,FFFFFFFFFFFFF:FFFFF:FF:FFF:
@A00920:152:HGHKKDRXX:2:2107:27507:6230 1:N:0:AGGAGTGG+CTAATCGA
ACTCCTACGGGAGGCAGCAGTGGGGAATCTTGCACAATGGAGGAAACTCTGATGCAGCGACGCCGCGTGAGCGATGAAGCCCTTCGGGGTGTAAAGCTCTTTCGGCAGGAACGATAATGACGGTACCTGCAGAAGAAGCTGCGGCTAACTACGTGCCAGCAGCCGCGGTAATACGTAGGCAGCAAGCGTTGTTCGGAATTACTGGGCGTAAAGAGTGTGTAGGCGGTGCCGCAAGTTTGGTGTGAAATCT
+
FFFFF,FFFFFFFFFFFFFFFFFFFFFFFFFFFFFFFFFFFFFFFFFFFFFFFFFFFFFFFFFFFFFFFFFFFFFFFFFFFFFFFFFFFFFFF:FFFFFFFFFFFFFFFFFFFFFFFFFFFFFFFFFFFFFFFFFF:FF:F:FFFFFFFFFFFFFFFFFFFFFFFFFFFF,FFFFFFFFF,FF:FFFFFFFFF:FFF,FFFFFFFFFFFFF,FFFFFFFFFFFFFFFF:F:FF,FFFFFFFFFFFFFFFF
@A00920:152:HGHKKDRXX:2:2107:32669:6872 1:N:0:AGGAGTGG+CTAATCGA
ACTCCTACGGGAGGCAGCAGTGGGGAATATTGGACAATGGGGGCAACCCTGATCCAGCGACGCCGCGTGTGTGAAGAAGGCCTGCGGGTTGTAAAGCACTTTTAGTGGGGATGAAAAGCACATCACTAACACTGGTGTGTCTTGACCTAACCCAAAGAAAAAGCACCGGCTAACTCTGTGCCAGCAGCCGAGGTAATAAAGAGGGTGCGAGCTTTAATCGGAATTACTGGGAGGAAAGCGTGCGTAGAAG
+
,FF,,FF,FFFFFF:F:FFFFFF,FFFFFFF,FFFFFFFFFFFFFFFFFFFF,F,FFFFFFFF:FFFFFFFFFF::FFFFFFFFFFFFFFFFFFFFFFFF,FFFFFFFF:FF:,FF,FFF,FFF:F:FFFFFFF,FF::FFF,F:::FFF,,,,F,FFFF,F::FFF:F:FFF,:FFF:::FFFFF,F,:,F,FFFF,FF,F,,,:FFFF,F,F:F::F:FF:FFFFF:F,,F,:F,F,:F,,F::,F::
@A00920:152:HGHKKDRXX:2:2107:8115:7435 1:N:0:AGGAGTGG+CTAATCGA
ACTCCTACGGGAGGCAGCAGTAGGGAATCTTGCGCAATGGGCGAAAGCCTGACGCAGCAACGCCGCGTGGGGGATGAAGGCCTTCGGGTTGTAAACCCCTTTCAGCAGGGACGAAATTGACGGTACCTGCAGAAGAAGCCCCGGCCCACTACGTGCCAGCAGCCGCGGTAACACGTAGGGGGCGAGCGTTGTCCGGATTTATTGGGCGGAAAGAGCTCGTAGGCGGCTCGGTACGTCGGGTGTGAAAACT
+
FFFFFFFFFFFFFFFFFFFFFFFFFFFFFFFFFFFFFFFFFFFFFFFFFFFFFFFFFFFFFFFFFFFFFFFFFFFFFFFFFFFFFFFFFFFFFFFFFFFFFFFFFFFFFFFFFFF,F:FFF:FFFFFFFFFFF:FFFFFFFFFF,F,:FFFFF,F:F:FF:FFFFFFFFFFFFFFFFFFFFFFFFFFF:,FFF:FFF::,F:FFFFFF,F:,FFFFFFFFFFFFF,FFFFFFF,:FFF,FFFFFF,FFFF
@A00920:152:HGHKKDRXX:2:2107:26992:8437 1:N:0:AGGAGTGG+CTAATCGA
ACTCCTACGGGAGGCAGCAGTGGGGAGTATAGGACAATGGGCGCAAGCCTGATCCAGCCATGACGAGTTAAAGAAGAAGCACCTCGCCTTGTAAAGCACGTTTGTTGGGGAAGAAAACTTTATGATTAATACTCGGAGAGTATGTCGGTACCCACTGAATAGGCACCGGCTAACTTCGTGCCAGCAGCCGCGGTAATACGAAGGGTGCAAGCGTTCGTCGGCATTACTGGGCGTCACGCGGGCGTAGGGG
+
:FF:FFFF:FFF:FFFF:FFFFFFFF,,F:,,,F:F::,:,,,:,,F,:F,,:FFFF,,,,F,,FFF,,,,,FF,,,F,,,FFF,,,,,:F,F:FF,F,,F,:,:,::FF,F,::F,:FFF,F,F,,F,FFFF:FFFFFF,,FF,,F:,,,F,,,,::,FF,FF,F:F,F,F,,:,FFFF::FFF,FF,F:FFF,,,F:F,,FFFFFF:FFFF,F,,:FFF,F,,:F,FFF,:F,,,:F:,,,FF,FF,F
@A00920:152:HGHKKDRXX:2:2107:28872:8844 1:N:0:AGGAGTGG+CTAATCGA
ACTCCTACGGGAGGCAGCAGTGGGGAATTTTCCGCAATGGGCGAAAGCCTGACGGAGTGACGCCGCGTGTGGGACGAAGGCCTTCGGGTCGTAAACCACTGTCAGTGGGAAAGATGGGTGTCGGCGCGATAACCGCCGGCACTTGACGGTACCTGCAGAGGAAGCCCCGGCTAACTCCGTGCCAGCAGCCGCGGTAATACGGGGGGGGCAAGCGTTGTTCGGAATCACTGGGCGTACAGGGCGCGTAGGC
+
:FFFFFFFFFFFFFFFFFFFFFFFFFFFFFFFFFFFFFFFFFFFFFFFF:FFFFFFFFFFFFFFFFFFFFFFF:FFFFFFFFFFFFFFFFFFFFFFFFFFFFFFFFFFFF,FFFFFFFFFFFFFFFFFFFFFF:FFFFFFFFFFFFFFFF,FFFFFFFFFFFFFFFFFFFFF,FFFFFFFFFFFFFFFFFFFFFF:,F,FFFFFFFFFFF,F:FFFFFF:FFF,FFFFFFFF:FFF,,:FF:FFFFFFFF
@A00920:152:HGHKKDRXX:2:2107:27326:9643 1:N:0:AGGAGTGG+CTAATCGA
ACTCCTACGGGAGGCAGCAGTGGGGAATATTGGACAATGGGCGCAAGCCTGATCCAGCCATGCCGCGTGTGTGAAGAAGGCCCTCGGGTTGTAAAGCACTTTTGTTGGGGAAGAAAACTTTCTGATTAATACTCGGAGAGAATGACGGTACCCAAAGAATAAGCACCGGCTAACTTCGTGCCAGCAGCCGCGGTAATACGAAGGGTGCAAGCGTTACTCGGAATTACTGGGCGAAAAGCGTGCGTAGGTG
+
FFFFFFFFFFFFFFFFFFFFFFFFFFFFFFFFFFFFFFFFFFFFFFFFFFFFFFFFFFFFFFFFFFFFFFFFF:FFFFFFFFFFFFFFFFFFFFFFFFFF:FFFFF:FFFFF::FFFFF:FFFFFFFFFFF:FFFFFF:FF,FFFF:FFFFFF:FF:FFFFFFF,FFFFFFFFFFFFF,FFFFFFFFFFFFFFFFFF,F:FFFFFFFFFF,,FFFFF::,FFFFFFFFF:FFF,FFFFFFFFFFF,FFF:
@A00920:152:HGHKKDRXX:2:2107:15772:10175 1:N:0:AGGAGTGG+CTAATCGA
ACTCCTACGGGAGGCAGCAGTAGGGAATATTGGTCAATGGGTGAGAGCCTGAACCAGCCATGCCGCGTGCAGGAAGACGGCCTTCTGGGTTGTAAACTGCTTTTGTCAGGGGGTAAAAGACCCATGCGTGGGAAATTGAAAGTACCTGGCGAATAAGCCACGGCTAACTCCGTGCCAGCAGCCGCGGTAATACGGAGGGTGCGAGCGTTATCCGGAATTACTGGGTTTAAAGGGTGCGTAGGCGGCTTGG
+
FF,F:FF,FFFF,,FFF:FF:FFFFFFFFFF,FFF:FFFFFFFFFFFFFFFFF,FFFFFFFFFF,F:,FF:F,FFFFFF,FFF:,FFFFFFFFFFFFFFFFFFFF::FFFFFFFFFFFFFFFF:FFFF:FFFFFFFF:FFFF:FFF:F,FFFF:FFFFFFFF::FF,F:FFFFFFFF:FF:,FFFF:F:F:FFFFFFFFFFFFFFFFFFFFFFFFFFFFFFFFFFF,FFFFFFFFFFFFFFFF,F:FFFF
@A00920:152:HGHKKDRXX:2:2107:17698:10254 1:N:0:AGGAGTGG+CTAATCGA
ACTCCTACGGGAGGCAGCAGTAAGGGATCTTGCGACAATGGGCGAAAGCCTGACGCAGCAACGCCGCGTGCGGGATGACGGCCTTCGGGTTGTAAACCGCTTTTCGGGGGGAAGAGGAAGGACGGTACCCCCGGAATAAGTCTCGGCTAACTACGTGCCAGCAGCCGCGGTAAAACGTAGGAGGCGAGCGTTATCCGGATTTACTGGGTGTAAAGCGCGTGTAGGCGGTCGTGCAAGTGAGGCGTGAAAG
+
:FF,,FF,:F:FF,FFFF:FFFFFFF,FFFF:FFF:F:F,FFF,FFFFF,:FFF::FFFFF:FF:FFF,FFFFF:F,FFFFFFF,FFFFFFFFFFFFFFFFF:FFFFF:FFFFFFFFF::FFFFFFF:FFFFFF,,:FF:FFFFF,FF,:::FF,FFFF,::::,F:FFFFF:FFFFFF:FFFF,::FFFFFFFFF:FFF:FFFF:FFFFF,FFFFFF:FFFFFFFF:FFFFFF,F:FFFF,F,FFFFFF
@A00920:152:HGHKKDRXX:2:2107:5385:10692 1:N:0:AGGAGTGG+CTAATCGA
ACTCCTACGGGAGGCAGCAGTGGGGAATTGTTCACAATGGGCGCAAGCCTGATGACGCAACGCCGCGTGGGGGATGAAGGCCTTCGGGTCGTAAACCCCTGTCGAATGGGACGAATAGCCTGCGATTTAATAGAACGAAGGAATGACGGTACCGTTAAAGGAAGCCACGGCTAACTCTGTGCCAGCAGCCGCGGTAATACAGAGGTGGCAAGCGTTGTTCGGAATTACTGGGCGTAAAGGGCGCGTAGGC
+
FFF:FFFFFFFFFFFFFFFFF:FFF:FFF,FFFFFFFFFFFFFFFFF:FFFFFFFFFFFF,FFFFFFFF::FFFFFFFFFF,FFFFFFFFFFFFF,F,FFFF::FFF,FFFF:F,FFF,F:,F:FFFFFFFFFFFF:,,,,FFF::FF,,FFF:,F:,F:F:,,,FFFFFFFFF,FFF:FFF:F:FFFFFFFFFFFF,F:F::FFFFFFF,:F,:FFFF:FFF:FFF,FFF:FFF:F,FF,F:FF:F,:F
@A00920:152:HGHKKDRXX:2:2107:23963:11021 1:N:0:AGGAGTGG+CTAATCGA
ACTCCTACGGGAGGCAGCAGTGGGGAATATTGGACAATGGGGGAAACCCTGATCCAGCCATGCCGCGTGTGTGAAGAAGGCCTTCGGGTTGTAAAGCACTTTCAGTAGGGAGGAAAGGGTGATGGCTAACATCCATCATCATTGACGTTACCTACAGACGCAGCACCGGCTAACTTCGTGCCAGCAGCCGCGGTAATACGAAGGGTGCAAGCGGTAAGCGGAATTACTGGGCGTAAAGCGCGCGTAGGCG
+
FFFFFFFFFFFFFFFFFFFFFFFFF::FFFFFFFFFFFFFF:FFFFFFFFFFFFFFFFFFFFF:FFFFF:FFF,FFFFFFF,:,FFFFFFFFFFFFFFFFF:FFFFFFFFFFFFF:FFFF:FFFFFFFFFFF:FFF:F,FF,FFF:FF:FFFFFFFFF,FF:,F:FFFFFFFFFFFFFFFF::FF,FF:FFF:F,FF:FFF,:F:FFF,FFFF,F,,,FFF,FF,FF,FFF:FF::,FFFFFFF::FF:F
@A00920:152:HGHKKDRXX:2:2107:13358:11036 1:N:0:AGGAGTGG+CTAATCGA
ACTCCAACGGGAGGCAGCAGTGGGGAATATTGCACAATGGGCGAAAGCCTGATGCAGCGACGCCGCGTGAGGGATGACGGCCTTCGGGTTGTAAACCTCTTTCAGCAGGGACGAAGCGCAAGTGACGGTACCTGCAGAAGAAGCACCGGCTAACTACGTGCCAGCAGCCGCGGTAATACGTAGGTGGCATGCGTTGTCCGGATTTATTGGGTTTAAAGGGTGCGGAGGCGGCCCTGGAAGTCAGTGCTGA
+
F,,,F,F:,,,FFFFFF,FF::FF,F,FFF:FFFF,FF:FFF:FFF,F,,F:FFFF:FFFFFFFF,:,FFFFF,FF:FFFFFFFFFFFF:FF,:FF,:FFFFFFFFFF::FFFF:FFFFFFF,::F,F:FFFFFFF:::FFFFFF,FFFFFF:F:,FFFFFFFFF:FF:F:F,FF:FFFFFFFFFFFF:,F,F,FF::F:FFF,:FFF,:F:FFF,,F:FFFFF,FFFFFFF:F,F,FFF,FFFF:::F,
@A00920:152:HGHKKDRXX:2:2107:29595:11506 1:N:0:AGGAGTGG+CTAATCGA
ACTCCTACGGGAGGCAGCAGTGGGGAATCTTGCGCAATGGGCGAAAGCCTGACGCAGCGACGCCGCGTGCGGGATGAAGGCCTTCGGGTCGTAAACCGCTGTCGGGAGGGACGAATTCATGACGGTACCTCCAAAGGAAGCACCGGCTAACTCTGTGCCAGCAGCCGCGGTAATACAGAGGGTGCGAGCGTTGTCCGGACTCACTGGGCGTAAAGGGCGCGTAGGTGGCCTGGTAAGTAGGAGGTGAAAT
+
F:FFFFFFFFFFFFFFFFFFF:FFFFFFFFFFFFFFFFFFFFFF,FFFFFFFF:FFFFFFFFFFFFFFFFFFFFFFFFFFF:FFFFFFFFFFFFFFFFFFFFFFFFFFFFFFFFFFFFFFFFFFFFFFFFFFFF:FFFFFFFFFFFFFFFFFFFFFFFFFFFFFFFFFFFFFFF:FFFFFFFFFFFFFFFF:FFFFFFF,F:FFFFFFFF:FFFFFFFFFFF:FFF:FF:FFFFF:FFFFFFFFF:FFFF
@A00920:152:HGHKKDRXX:2:2107:2573:11522 1:N:0:AGGAGTGG+CTAATCGA
ACTCCTACGGGAGGCAGCAGTGAGGAATATTGGTCAATGGACGAGAGTCTGAACCAGCCAAGTAGCGTGAAGGATGACTGCCCTATGGGTTGTAAACTTCTTTTATATGGGAATAAAGTTGTCCACGTGTGGATTTTTGTATGTACCATATGAATAAGGATCGGCTAACTCCGTGCCAGCAGCCGCGGTAATACGGAGGATCCGAGCGTTCTCCGGATTTAGTGGGTTTAAAGGGAGCGTAGGCGGATTG
+
FFFF:FFFFFFFFFFF:FFFFFFFFF:FFF:FFFFFFF:FFFFFFFFFFFFFFFFFFFFFFFFFFFF,FFFFFFFFFFFFFF:,F:FFF,FFFFFFFFFFFF:FFFF:FF,FFFFFFFFFFFF,FFFFFFFFFFFF:FFFFFFFFFFFFFFFFFFFF,FFFFFF::FFFFFFFFFFFFF,FFFFFFFFFF:F,FF:,FFFFFFFFFF,FF,FFFFFFF,FF:FFF,FFFFFF::FFFFFFFFF:F:FFFF
@A00920:152:HGHKKDRXX:2:2107:13593:11631 1:N:0:AGGAGTGG+CTAATCGA
ACTCCTACGGGAGGCAGCAGTGGGGAATATTGGACAATGGGCGCAAGCCTGATCCAGCCATGCCGCGTGTGTGAAGAAGGCCTTCGGGTTGTAAAGCACTTTAAGTTGGGAGGAAGGTTGCTTTGCTAATATCCAAGCGAATTGACGTTACCAACAGAATAAGCACCGGCTAATTCCGTGCCAGCAGCCGCGGTAATACGGAAGGTGCGAGCGTTAATCTGAATTACTGGGCGTAAAGCGCACGTAGGCG
+
FFFF,FF,:FFFF:FFFFFFFFF:FFFF,FFFFFFFFFFFFFFFFFFFFFFFF:FFFFFFFFFFFFFFFFFF::F,FFFFFFFF:FFFFFFFF:F:FFFFFFFFFFFF:FFF:FFFFFFFFFF,FFFFFFFFFFFFFFF,FFF::FFFF:FFFFFFFFF:FFF:FF,FFF:FFF:F:FFFFFFFFFFF,FFFFFFFF:FF:FFFFFFFFFFFF:FFFFF,FF:FFFFFF:FFFFFFFFFFFFFFF,:F::
@A00920:152:HGHKKDRXX:2:2107:22544:11945 1:N:0:AGGAGTGG+CTAATCGA
ACTCCTACGGGAGGCAGCAGTGAGGAATATTGGTCAATGGACGGGAGTCTGAACCAGCCAAGTAGCGTGAAGGATGACTGCCCTATGGGTTGTAAACTTCTTTTATACGGGAATAAAGTGATCCACGTGTGGATTTTTGTATGTACCGTATGAATAAGGATCGGCTAACTCCGTGCCAGCAGCCGCGGTAATACGGAGGATGCGAGCGTTATCCGGATTTATTGGGTTTAAAGGGAGCGTAGGCGGGTTG
+
FF:,FFFFFFFFFFFFFFFFFFFFFFFFF:FFFFFFFFFFFFFFFFFFFFFFFFFFFFFFFFFFFFFFFFF:FFFFFFFFFFFFFFFFFFFFF:F:FFFFFFFF::FFFFF:FFFFFFFFFFFFFFFFFFF:FFFFFFFFFFFFFFF:FFFFFFFFFFF:FFFFF:FFFFF:FF:FFF:F,:FFFFF::FFFF,FFFFFFFFF,FFF::F:FFF,FFFFFFFF::,FFFFFFF,:::FFF:F:F:FFFFF
@A00920:152:HGHKKDRXX:2:2107:28556:11992 1:N:0:AGGAGTGG+CTAATCGA
ACTCCTACGGGAGGCAGCAGCAGGGAATCTTGCGCAATGGGCGAAAGACTGACGCAGCAACGCCGCGTGGGGGATGACGGCCTTCGGGTTGTAAACCACTTTCACCAGGGAAGAAAATGAAGGTACCTCCAGAAGAAGCCACGGCCAACTACGTGCCAGCAGCAGCTGTAAGACTTAGGTCGCAAGCGTTGTCCGGATTAACTGGGCGTAATGAGAGCGAAGGCGGTTATTCACGTCGATTGTGAAAGAC
+
FFFFFFFFFFFFFFFFFFFF::FFFFF:FFFFF:FFFFFF,FFFFFF,FFFF:FFFFF,FFFFFFFFFFFF,FFFFF,F:F:FFFFFFFFFFFFF:F,FF:F,F:,,FFFFFFFFF,F:,,,:FFF,F,,,FF:,,:,FF,F,,F,FFF:,,,:FF,,,F,,:,,F,,F:F,FF,,F,F,,FF,,,,,F,FF:F:FFFF:FFF,F,,FFF,,FF,:,,,,:FFFF,,,FFF:F:,,F,,,FFF,:,F,,,
@A00920:152:HGHKKDRXX:2:2107:2013:12524 1:N:0:AGGAGTGG+CTAATCGA
ACTCCTACGGGAGGCAGCAGTGGGGAATATTGGACAATGGGCGCAAGCCTGATCCAGCCACGCCGCGTGAGTGATGAAGGCCTTCGGGTCGTAAAGCTCTGTGGGGAGGGACGAACCGCCGTTGGTGCATAGCCAGCGGCATGACGGTACCTCCTTAGCAAGCACCGGCTAACTTCGTGCCAGCAGCCGCGGTAATACGAAGGGTGCAAACGTTGCTCGGAATTATTGGGCGTAAAGCGCACGTAGGCGG
+
FFFFFF:FFFFFFFFFFFFFFFFFFFFFFFFFFFFF:FFFFFFFFFFFFFFFFFF,FFFFFFFFFFFFFFFFFF:FFFFFFFF,FFFFFFFFFFFFFFF,FFFFFFFFFFFFFFFFFFFFFFFFFFFF,FFFFFFFFFFFF,FFFFFFFFFFFFFFFFFFFFFFFFFFFFFFFFFFF::FFFFF,FFFF:FFFFFFFFFFFFFFFFFF,FFFFFFFFFFF,,:F,FFF:FFFFFF:FFFFFFFF:FFFFF
@A00920:152:HGHKKDRXX:2:2107:16830:12853 1:N:0:AGGAGTGG+CTAATCGA
ACTCCTACGGGAGGCAGCAGTGGGGAATATTGGACAATGGGCGAAAGCCTGATCCAGCAATGCCGCGTGAGTGATGAAGGCCTTAGGGTTGTAAAGCTCTTTTACCCGGGATGATAATGACAGTACCGGGAGAATAAGCTCCGGCTAACTCCGTGCCAGCAGCCGCGGTAATACGGAGGGAGCTAGCGTTGTTCGGAAATACTGGGCGTAAAGCGCACGTAGGCGGCGCAGCAAGTCAGGGGTGAAATCC
+
FFFFF:FFFFFFFFFFFFFFFFFFFFFFFFFFFFFFFFFFFFFFFFFFFFFFFFFFFFFFFFFFFFFFFFFFFFFFFFFFFF:FFFFFFFFFFFFFFFFFFFFFFFFFFFFFF:FFFFFFFFFFFFFFFFFFFFFFFFFFFFFFFF:FF:FFFFFFFF:F:,FFFFFFFFFFFFF:FFF:FFFFFFFFFFFFFFFF:F:FFF:FFFFFFFFF,:FF:F,,FFFFFFFFFFF:F::F:FFFFFFFFFFFF,
@A00920:152:HGHKKDRXX:2:2107:3604:13463 1:N:0:AGGAGTGG+CTAATCGA
ACTCCTACGGGAGGCAGCAGTGGGGAATATTGCGCAATGGGCGAAAGCCTGACGCAGCGACGCCGCGTGCGGGATGACGGCCTTCGGGTTGTAAACCGCTGTCGGGGGGGACGAACACAATGACGGTACCCCCAAAGGAAGCACCGGCTAACTCTGTGCCAGCAGCCGCGGTAATACAGAGGGTGCGAGCGTTGTCCGGAATTACTGGGCGTAAAGGGCGCGTAGGCGGTTCGGTAAGTAGGGGGTGAAA
+
FFFFFFFFFFFFFFFFFFFFFFFFF,,F:FFFFFFFFFFFFFFFFFFFFFFFFFFFFFFFFFFFFFFFFFFFFFFFFFFFFFFFFFFFFFFFFFFFFFFFFFFF:FFFFFFFFFFF:FFFFFFFFFFFFFFFFFFFFFF,FFFFFFFFF,FFFFFFFFFF:FFFFFFFFFFFFFFFFFFFFFFFFFFFFF:,FFFF:FFF:F::FF:FFFFFFF:FFFFFFFFFFFF:FFFFFFF:FFFFFFFFFF:FFF
@A00920:152:HGHKKDRXX:2:2107:18385:14137 1:N:0:AGGAGTGG+CTAATCGA
ACTCCTACGGGAGGCAGCAGTGGGGAATCTTGCGCAATGGGCGAAAGCCTGACGCAGCAACGCCGCGTGGGGGACGAAGGCCTTCGGGTTGTAAACCCCTTTCAGCAGGGACGAAAATGACGGTACCTGCAGAAGAAGCCCCGGCCAACTACGTGCCAGCAGCCGCGGTAATACGTAGGGGGCGAGCGTTGTCCGGATTTATTGGGCGTAAAGAGCTCGTAGGCGGTTTGGCAATTCGGGTGTGAAAACT
+
F::,::F:FFFF:FFFFF:F:FFFFFF:F:::FFFFFFFFFF:,:F::FFFFFFFFFF:FFFFFFFFFFF:FFFF,FFFFF,FF:,FF:FFFFF,FFFF,F,FFFFFFF,FF:FF:FF:FFFFFFF:FFFFFFFFFFFFFFFF,FFFFFFFFFF:FFFFFFFFF:FFF,FFFFFFFFFFF,FFFF:,FFF,FFFFFFFF:FFFFFFF,FFFF,F:,:FF,FFFFFFFFFFFFF,,FFF,FFFFFF,FF::
@A00920:152:HGHKKDRXX:2:2107:12879:15530 1:N:0:AGGAGTGG+CTAATCGA
ACTCCTACGGGAGGCAGCAGTGGGGAATCTTGCGCAATGGGCGAAAGCCTGACGCAGCGACGCCGCGTGCGGGAGGAAGCTCTTCGGGGTGTAAACCGCTGTCAGAGGGGAAGAAATGTCCTGGGAGGAAATGCCTGGGATTTGACGGTACCCTCAGAGGAAGCACCGGCTAACTCTGTGCCAGCAGCCGCGGTAATACAGAGGGTGCGAGCGTTGTTCGGAATTACTGGGCGTAAAGCGCGCGCAGGCG
+
FFFFFFFFFF:FFFFFFFFFFFFFFFFFFFFFFFFFFFFFFFFFFFFFFFFFFFFFFFF:FFFFFFFFFFFFFFFFFF:FFFFFFFFFFFFFFFFFFFFFFFFFFFFFFFFFFF:FFFFFFFFFFFFFFFFFFFFFFFFFFFFFFFFFFFFFFFFFF:FFFFFFFFFFFFFFFFFFFFFFFFFFFFFFFFFFFFFFFFFFF:FFFFFFFFFFFFFFFFFFFFFFFFFFFFFFFF:F:FFFF:FFFFF:FF
@A00920:152:HGHKKDRXX:2:2107:8323:15906 1:N:0:AGGAGTGG+CTAATCGA
ACTCCTACGGGAGGCAGCAGTGGGGAATTTTGGACAATGGGGGAAACCCTGATCCAGCCATTCCGCGTGAGTGAAGAAGGCCTTCGGGTTGTAAAGCTCTTTTGTCCGGAACGAAACGGTGGACGTGAATATCGTCCATTACTGACGGTCCCGGAAGAATAAGCACCGGCTAACTACGTGCCAGCAGCCGCGGTAATACGTAGGAGGCAAGCGTTATCCGGATTTACTGGGCGTAAAGCGTGTGCAGGCG
+
FFFFFFFFFFFFFFFFFFFFFFFFFFFF:FFF,FFFFFFFFFFFFFFFFFFFFFFFFFFF:FFFFFFFFFFFFFFFFFFFFFFFFFF:F,FFFFF::FFF:FFFFFFF:FFFFFF,FFFFFFFFF:FF:F:::FFFF,FFFFFFFFFFF,:F:FFFFFFF,FF:FFFFFFFFFF,FFFFFFF:FFFFFFFFFFF,:FFFFF:FFFFFF:FFFFFFFFFFFFFFFFF:FFFFFFFFFFFFF,F:FFFFFFF
@A00920:152:HGHKKDRXX:2:2107:15275:15984 1:N:0:AGGAGTGG+CTAATCGA
ACTCCTACGGGAGGCAGCAGTGGGGAATTTTGGACAATGGGGGCAACCCTGATCCAGCCATGCCGCGTGCGGGAAGAAGGCCTTCGGGTTGTAAACCGCTTTTAGTCGGGAAGAAAAGATCACTCCTAATACGGGTGGTTCTTGACGGTACCGGCGGAATAAGCACCGGCTAACTACGTGCCAGCAGCCGCGGTAATACGTAGGGTGCGAGCGTTAATCGGAATTACTGGGCGTAAAGGGTGCGTAGGCG
+
:F,::FFF:FFFF:FFFFFFFFFFFFF:FFFFFF::F:FFFFFFFFFF:FFFFFFFFFFFFFFFFFFFFFFFF:,F:FF,FF:FF:FFFFFFFFFFFFFFFFFFFFFFFF:FF:FFFFFF:FFFFFFFFFFFFFFFFFFFFFFFFFFFFFFFFFFFFF,FFFFFFFFFFFFF,FFFFFFFFFFFFFFFFFFF,FF:FFFFFF:FFFFFFFFFFFFFFF:FFFFF:FFFFFFF::F,FF,:FFF:FF:FF:
@A00920:152:HGHKKDRXX:2:2107:25446:17190 1:N:0:AGGAGTGG+CTAATCGA
ACTCCTACGGGAGGCAGCAGTAGGGAATATTGGACAATGGGCGCAAGCCTGATCCAGCCATGCCGCGTGAGTGAAGAAGGCCCTCGGGTTGTAAAGCTCTTTTGTCCGGAAAGAAAAGCGCCGGGTTAATACCCTGGTGTCCTGACGGTAACGGAAGAATAAGAACCGGCTAACTTCGTGCCAGCAGCCGCGGTAATACGAAGGGTGCAAGCGTTACTCGGAATTACTGGGCGTAAAGCGTGCGTAGGTG
+
FFF,F,F,FFFF:FFFF:FFFFF,FFFFFF:FFFFF,,FFFFFF:FF,:F:FFF:F:FF:FFF:FFFFF::FFFFFFFFFFFFF,:FFFFF:FFFFF::FFF,:FFFFFFFFFF:FFF,F,,::FFF:FFF::FF:F,FFF:FFFFFF::,F,FFF:FFFFFF,FF,::FF:FFF,,FFF:FFFFFFF,FFFF:FFFFFFFFFF,F,,FFFF::FF::FFFF:F,F,,:,,F:,FFF,FFF,F,FFF:,F
@A00920:152:HGHKKDRXX:2:2107:32560:17519 1:N:0:AGGAGTGG+CTAATCGA
ACTCCTACGGGAGGCAGCAGTGGGGAATTTTGGACAATGGGGGCAACCCTGATCCAGCCATGCCGCGTGTGTGAAGAAGGCCTTCGGGTTGTAAAGCACTTTCGGACGGAACGAAATCGCGCGTGTTAATAGCACGCGTGGATGACGGTACCGTAAGAAGAAGCACCGGCTAACTACGTGCCAGCAGCCGCGGTAATACGTAGGGTGCGAGCGTTAATCGGAATTACTGGGCGTAAAGCGTGCGCAGGCG
+
F:F,FFFFFFFFFFFFFFFFFFFFFFFFFFF:FFFFF:FFFFFFFFFFFFFFFFF:FFFFFFF:F:FFFFFFFFFFFFFFFFFF:FFFFFFFFF:FFFFFFFFFFFFFFF,FFFFFFFFF:FFFFFFFFFFFFFFFFFFFF:FFFFFFFFFFFFFFFFFF,:FFFFFFFFF,FF:FF:FF:FFFFFFFFFFFFFFFFFFFFFFF,F,F:FFFFFFF:FFFF:FF:FFFFFFFFF::,FFFFFFFFFFFFF
@A00920:152:HGHKKDRXX:2:2107:4020:18067 1:N:0:AGGAGTGG+CTAATCGA
ACTCCTACGGGAGGCAGCAGTTAGGAATCTTGCGCAATGGGCGAAAGCCTGACGCAGCAACGCCGCGTGGGGGATGAAGGCTCTCGGGTTGTAAACCCCTTTCAGCAGGGACGATTGTGACGGTACCTGCAGAAGAAGGACCGGCCAACTACGTGCCAGCAGCCGCGGTAATACGTAGGGTCCAAGCGTTGTCCGGATTTATTGGGCGTAAAGAGCTCGTAGGCGGCTCGGTAAGTCGGATGTGAAAACT
+
F:FFFFFFFFFFFFFFFFFFFFFFFFFFFFFFFFFFFFFFFFFFFFFFFFFFFFFFFFF,,FFFFFFFFFFFFFFFFFFFFFFF:FFFFFF::FFFF,FFFF,FFFFFFFFFFFFFFFFFFFFFFFFFFFFFFF,FFFFFFFFFF,:FFFFFFFFFFFFFFFFFF,FFFFFFFFF,FFFFFFFFFFFFFFF::FFFFFFFFFFFFFFFFFF:FFFFFFFFFFFFFFFFF,FF,FFFF:FF,FFFFFFFF:
@A00920:152:HGHKKDRXX:2:2107:20989:18114 1:N:0:AGGAGTGG+CTAATCGA
ACTCCTACGGGAGGCAGCAGTGAGGAATATTGCACAATGGGGGCAACCCTGATGCAGCGACGCCGCGTGAGTGACGAAGGCCTTCGGGTCGTAAAGCTCTTTTCTGCGTGACGAGCAAGGACGGTAGCGCAGGAATAAGTCTCGGCTAACTACGTGCCAGCAGCCGCGGTAAAACGTAGGAGACAAACGTTATCCGGAGTTACTGGGCGTAAAGGGCGTGCAGGCGGTTGATTAAGTCTGGCGTGAAAGC
+
FFF,FFFFFFFFFFFFFFFFFFFFFFFFFFF:FFFFFFFFFFFFFFFFFFFFFFFFFF,FFFFFFFFFFFFFFFFF,FFF,FFFFFFFFFFFFFFFFFFFFF,,:,:FFF:FFFF:FFFFFFFFFFFFF:FFFF:F:FF,F:F:FFFFFFFFFFFFFFFFFFFFFFFFF:FFFFFFFFFF,FFFFF:FFFFFF,FFF:F:,:FFFFFFFFFFFFFF:FFF,FFFFFFF:,FFFFFF:,FFF,FF:FFFFF
@A00920:152:HGHKKDRXX:2:2107:11288:18599 1:N:0:AGGAGTGG+CTAATCGA
ACTCCTACGGGAGGCAGCAGTGGGGAATATTGGACAATGGGCGAAAGCCTGATCCAGCCATGCCGCGTGAGTGATGAAGGCCTTAGGGTTGTAAAGCTCTTTCAGTGGGGACGATAATGACGGTACCCACAGAAGAAGCCCCGGCTAACTTCGTGCCAGCAGCCGCGGTAATAAGACGGGGGCTAGCGTTGTTCGGATTTACTGGGCGTAAAGCGCACGTAGGCGGATTGTTAAGTGAGGGGTGAAATCC
+
FFFFFF:FFFFFFFFFFFFFFFFFFFFFFFFFFFFFFFFFFFFFFFFF:FF,FFFFFFFF:FFFFFFFF:FFFFFFFFFF:FFFFFFFFF:FFFFFF:,FFF,FFF:FFF:FFF:FFFFFFFFFF,:FFFFF,F,FF,F,F:FFFF,FF,F,F:FF:FFFF,:F:FFFFFFFF,FF,,FFFFFF:,F:FFF:F,FFFFFFFFF:,FFFF,,FFFFFF:,,FFF:FF::F,FF,,FFF:F:::FF:F:F,F
@A00920:152:HGHKKDRXX:2:2107:8594:19006 1:N:0:AGGAGTGG+CTAATCGA
ACTCCTACGGGAGGCAGCAGTGGGGAATTTTCCGCAATGGGCGAAAGCCTGACGGAGCAAGACCGCGTGAGGGAGGAAGGCTCTTGGGTTGTAAACCTCTTTTCTCAGGGAAGAACAAAATGACGGTACCTGAGGAAACAGCCTAGGCTAACTCCGTGCCAGCAGCCGCGGTAATACGGAGGGGGCACGCGTTGTTCGGATTTACTGGGCGTAAAGTGCGCGTAGGCGGATGTTCGCGTCAGAGGTGAAA
+
FFFFFFFFFFFFFFFFFFFFFFFFFFFFFFFFFFFFFFF,FFFFFFFFFFFFFFFFFFFFFFFFFFFFF,FFFFFFFFFFFFFF:FFFFFFFFFFFFFFFFFF:FF:FFFF:FFFFFF,,F,FFF::F::FF,:FF,,FF,F,F,,FFF:FFFFF,,F:FF:FF:FFFFFFFF:FFFF,F,,,F,FF,:F,,FFF,FF:FFFFFFFF::FF,FF:F,,FFF::::FF,FFF,FFFF,F:FFF:F,FFF:F
@A00920:152:HGHKKDRXX:2:2107:8757:19539 1:N:0:AGGAGTGG+CTAATCGA
ACTCCTACGGGAGGCAGCAGTGGGGAATATTGGACAATGGGCGAAAGCCTGATCCAGCAACGCCGCGTGAGGGATGACGGCCTTCGGGTTGTAAACCTCTTTCAGCAGGGACGAAGCGAAAGTGACGGTACCTGCAGAAGAAGGACCGGCCAACTACGTGCCAGCAGCCGCGGTAATACGGAGGGTGCAAGCGTTGTCCGGATTTATTGGGTTTAAAGGGTGCGTAGGCGGCCCTGTAAGTCAGCGGTGA
+
:FFFFFFFF:FFFFFFFFFFFFFFFFFFFFFFF,FFFFFFFFFFFFFFFFFFFFFFFFFFFFFFFFFFFFFFFFFFFFFFFFFFFFFFFFFFF,FFFFFFFFFFFFFFFFFFFF,FFFFFFFFF:FFFFFFFFFFFF:,:FFFFFFFFFFFFFFFFFFFFFFFFFF:FFFFFFFF:FFFFFFFFFFFFFFFFF,FFFFFFFFF,FFFFFFF:FFFFFFFFFFFFF,FFFFF:FFFFFFFFFFFFFFF:FF
@A00920:152:HGHKKDRXX:2:2107:32633:19930 1:N:0:AGGAGTGG+CTAATCGA
ACTCCTACGGGAGGCAGCAGTTTCGAATCATTCACAATGGGCGAAAGCCTGATGGTGCGACGCCGCGTGAGGGACGAAGGCCTTCGGGTTGTAAACCTCTGTCACTAGGGAAGAAACGTTATAGATTAACAGTCTATAGCCTTACTTAACCTGGAGAGGAAGAAGTGGCTAACTCTGTGCCAGCAGCCGCGGTAATACAGAGACTGAGAGCGTTATTCGGATTCACTGGGCGTAAAGGGTGCGCAGGCGG
+
:FFFFFFFFFFFFFFFFFFFFFFFFF:FFFFFFFFFFFFFFFFFFFFFFFFFFFFFFFFFFFFFFFF,:FFFFFFFFFF:FFFFF:F::FFFFFFF,FFFFF:FFFFF,FFFFFFFF::FFFFF,FFFFF:F:FFF:F:F,FFF:F::FF,FF,FFFFFF,F,FFF,:FFFFFFFFFF,FFFFFF,F,FF:FFF,FF,,FF,:FFF,FFFFFFFFFFF:F,FFFFFF::FFFF:,,:,FFF:F:,FFFF:
@A00920:152:HGHKKDRXX:2:2107:2284:20134 1:N:0:AGGAGTGG+CTAATCGA
ACTCCTACGGGAGGCAGCAGTGGGGAATTTTGCGCAATGGGGGAAACCCTGACGCAGCAACGCCGCGTGGAGGATGAAGTCCCTTGGGACGTAAACTCCTTTCGACCGGGACGATTATGACGGTACCGGTGGAAGAAGCCCCGGCCAACTACGTGCCAGCAGCCGCGGTAATACGAAGGGGGCTAGCGTTGTTCGGAATTACTGGGCGTAAAGCGTGCGCAGGCGGTTTCTCAAGTCAGGGGTGAAAGCC
+
F:FFFFFFFFFFFFFFFFFFFFFFF,::FFFFFFFFFFFFFFFFFFFFFFFFFFFFFFFFFFFFFFFFFFFFFF,FFFFFFFFFFFFFFFFFFFFFFFFFFFFFF:FFFFFFFF,FFFFFFFFFFFFFFFFFFFFFFFFFFFFFFFFFFFFFFFFFF,FFFFFFFFFF:FFFFFFF:FFFFFFFFFFFF,F::FFFF,FFFFFFFFFF:F,FFFFFFFFFFFFFFF,FFFFFFFFFF,FFFFF:FFF:FF
@A00920:152:HGHKKDRXX:2:2107:6605:20322 1:N:0:AGGAGTGG+CTAATCGA
ACTCCTACGGGAGGCAGCAGTGGGGAATATTGGGCAATGGCCGAAAGGCTGACCCAGCGACGCCGCGTGCGGGAGGAAGCCCTTCGGGGTGTAAACCGCTGTCAGAGGGGACGAAGGCCCCTGGGAGGAAATGCCCTTAGGGGAGGGACGGTACCCTCAGAGGAAGCACCGGCTAACTCCGTGCCAGCAGCCGCGGTAATACGGAGGGTGCGAGCGTTGTTCGGAATTATTGGGCGTAAAGCGCACGTAG
+
FFFFF:F:FFFFFFFFFFFFFFFFFFFF:FFFFFFFFFFFFFF:FFFFFFFFFFFFFFFFFFFFFFFFFF:FFFFFF:FFFFFFFFFFFFFFFFFFF:FFFFFF::FFFF:FFFFFF:FFFFFFFFFFF,FFFFFFFFFFFFFFFFF:FFFFFFFFF:FFFFFF,FF:F:FFFF:FF:FFFFFFFFF::F:FFFFFF:FF::FF:FFFFF:F:FFFFFFFFFFFF,FF:FFFFFFF:F:FF,,::::FFF
@A00920:152:HGHKKDRXX:2:2107:6750:20353 1:N:0:AGGAGTGG+CTAATCGA
ACTCCTACGGGAGGCAGCAGTGGGGAATTGTTCACAATGGGCGCAAGCCTGATGACGCAACGCCGCGTGGAGGATGAAGGTCTTCGGATTGTAAACTCCTGTTGCCCGGGACGAAAAGCTCCGACCTAACACGTCGGAGTCTGACGGTACCGGGTGAGGAAGCCCCGGCTAACTCTGTGCCAGCAGCCGCGGTAATACAGAGGGGGCAAGCGTTGTTCGGAATTACTGGGCGTAAAGGGCGCGTAGGCGG
+
FFF:FFFFFFFFFFFFFFFFFFFFFFFFFFFFFFFFFFFFFFFFFFFFFFF:FFFFFFFFFFFFFFFFFFFFFFFFFFFFFFFFFFFFFFFFFFFFFFFFFFFFFFFFFFFFFFFF:F:FFFFFFFF:FFFFF:FF:FFFFFFFF:FF:FFFFFFFFFFF:F,FFF:FFF::FFFFFFFFFFF:FFFFFFFFFF,FFF:FFFFFFF:FFF:FFFFFF::F:,:F,FF:F,:FF:,:FFFFFFF:FFF:FF
@A00920:152:HGHKKDRXX:2:2107:28022:20588 1:N:0:AGGAGTGG+CTAATCGA
ACTCCTACGGGAGGCAGCAGTAAGGAATATTGCGCAATGGGCGAAAGCCTGACGCAGCAACGCCGCGTGCGGGAAGAAGGTCTTCGGATCGTAAACCGCTTTTCTGTGGGAAGAGAATGGACGGTACCACAGGAATAAGTCTCGGCTAACTACGTGCCAGCAGCCGCGGTAAAACGTAGGAGGCGAGCGTTATCCGGATTTACTGGGCGTAAAGCGCGTGTAGGCGGTTCCATAAGTCGTGCGTGAAAGC
+
FFFFFFFFFFFFFFFFFFFFFF:FFF:F:FFFFFFFFFFFFFFFFFFFFFFFFFFFFFFFFFFFFFFFFFFFFFFFFFFFFFFFFFFFFFFFFFFFFFFFFFFFFFFFFFFFFFFFFFFFFFFFFFFFFFFFFFFFFFFFFFFFFFFFFFFFFFFFFFFFFFFFFFFFFFFFFFFFFFF:FFFFFFFFFFFFFFFFFFFFFFFFFFFFFFFFFFFFFFF:FFFFFFFFFFFFFF:,FFFFFFFFFFFFF:
@A00920:152:HGHKKDRXX:2:2107:30291:20603 1:N:0:AGGAGTGG+CTAATCGA
ACTCCTACGGGAGGCAGCAGTGGGGAATATTGCACAATGGGCGAAAGCCTGATGCAGCAACGCCGCGTGAGGGACGACGGCCTTCGGGTTGTAAACCTCTTTTAGTAGGGAAGAAGCGAAAGTGACGGTACCTGCAGAAAAAGCACCGGCTAACTACGTGCCAGCAGCCGCGGTAATACGTAGGGTGCAAGCGTTAATCGGAATTACTGGGCGTACAGGGTGCGCAGGCGGTTTGGCAAGAAGGATGTGA
+
FFFFFFFFFFFFFFFFFFFFFFFFFFF:FFFFFFFFFFFFFFFF:FFFFFFF:FFFFFFFFF:FFFFFFF:FFFFFFFFFFFFFFFFFFFF,FFFFFFF,FFFF,FFFFFFFFFFFFFFF:FFFFFFFFFF:FFFFFFFFF:F,FFFFF:FFFFFF:FFFFFFFFFFF:FFFFFF,F:FF:FFFFFFFFFFFF:FFFFFFFF,FFFFFFF:::FF,FFFFFF:FFFFF:FFFFFFFFFFFFFF,,F:FFF
@A00920:152:HGHKKDRXX:2:2107:32579:20619 1:N:0:AGGAGTGG+CTAATCGA
ACTCCTACGGGAGGCAGCAGTGGGGAATTTTGGACAATGGGCGCAAGCCTGATCCAGCCATTCCGCGTGCAGGATGAAGGCCCTCGGGTTGTAAACTGCTTTTGTACGGAACGAAACGGTCTGAGTTAATACCTCGGGCTAATGACGGTACCGTAAGAATAAGCACCGGCTAACTACGTGCCAGCAGCCGCGGTAATACGTAGGGTGCAAGCGTTAATCGGAATTACTGGGCGTAAAGCGTGCGCAGGCG
+
FFFFFFFFFFFFF:FFFFFFFFFFFFFFFFFFFFFFFFFFFFFFFFFFFFFFFFFFFFFFFFFFFFFFFFFFFFFFFFFF:FFFFFFFFFFFFFFFFFFFFFFFFFF:FF,FFFFFFFFFFFFFFFFFFFFFFFFFFFFFFFF:FFFFF:FFFFFFFFFF::FF:F:,FFF:FF:FFFFF:F:FFFFFFFFFFFFFFFFFFF:FF:FFFFFF:FFFFFF:F,,::FF:F:FF:F:F,F:FFFFF:FFFFF
@A00920:152:HGHKKDRXX:2:2107:18548:20650 1:N:0:AGGAGTGG+CTAATCGA
ACTCCTACGGGAGGCAGCAGTGGGGAATATTGGACAATGGGCGCAAGCCTGATCCAGCAACGCCGCGTGGAGGACGAAGGTCTTCGGATCGTAAACTCCTGTCAGGCGGGACGAAGGCTGCGAGGCAAATAGTCTCGTAGCTTGACGGTACTGCCAGAGGAAGCCCCGGCTAACTCCGTGCCAGCAGCCGCGGTAATACGGAGGGGGCGAGCGTTATTCGGAATTATTGGGCGTAAAGGGCGCGTAGGCG
+
FFFFFFFFFFF:FFF:FFFFFFFFFFFFFFFFF,F,FFFFFFFFFFFFFFFFFFFFFFF:FFFFFFFFFFFFF:FFFFFFFFFFFFFFFFF:FFFFFFFFFFFFFFFFFFFFFFFFFFFFFFFFFF:,FFFFFFFFFFFFFFFFFFFFFFFFFFF:FFFFF,FFFFFFFFFF:FFFFFFFFFFFFFFFFFFFFFF:FFFFFFFFFFFFF,FFFF:F:FFFFF,:F:FFFFFFFFFFF:FFFFFFF,FFFF
@A00920:152:HGHKKDRXX:2:2107:10312:21418 1:N:0:AGGAGTGG+CTAATCGA
ACTCCTACGGGAGGCAGCAGTGGGGAATATTGGACAATGGGCGCAAGCCTGATCCAGCCATGCCGCGTGAGTGATGAAGGCCCTAGGGTTGTAAAGCTCTTTCACCGGGGAAGATAATGACGGTACCCGGAGAAGAAGCCCCGGCTAACTTCGTGCCAGCAGCCGCGGTAATACGAAGGGGGCTAGCGTTGTTCGGAATTACTGGGCGTAAAGCGCACGTAGGCGGACATTTAAGTCAGGGGTGAAATCC
+
,FFFFFFFFFFFFFFFFFFFFFF,FF:F,FF:FFFFFFFFFFFFFF:FFFFFFFFFFFFFFFFFFFFFFFFFFFFFF:FFFFFFFFF:FFFFF,FFFFFFFFFFFFFFFFFFFFF:F:FFFFFFFFFFFF,FF,FFFF:FFFF:FFFFFF:FFFFF:FFFFFFFFFFFFF,FFFFFF:FFFFFFFF:FFFFFFFFF:FFFF:FFFFFF,:F:FFF,FFF,FFFFF:FFFFFFFF,FFFF,FFFFF,FFFF
@A00920:152:HGHKKDRXX:2:2107:20103:21590 1:N:0:AGGAGTGG+CTAATCGA
ACTCCTACGGGAGGCAGCAGTGGGGAATCTTGCGCAATGCGCGAAAGCGTGACGCAGCAACGCCGCGTGTGGGAAGACGGCCTTCGGGTTGTAAACCACTTTCAGGGGGGACGAAGGCTGGGCAGTTAATAGCTGTCCCAGTTGACGGTACCTCCAGAAGCAGCCCCGGCTAACTACGTGCCAGCAGCCGCGGTAATACAGAGGGTGCGAGCGTTGTCCGGAATCACTGGGCGGAAAGGGCGCGTCGGTG
+
F:FFFF,FFFFFFFFFFFFF,FFFFF:FFFFFFFFFFFFFFFFFFFFFFFFFFFF:FF:FFFFFFFF:FFFFFF::FFFFFFF:F:FFF:F,FFFFFFFFFFFFFFFFF::FF::FFFFFF,F,FFFF,FFFFFFFFFF:FFFF:FFFFFFFFFFFFFFFF:FFFFFFF:FFFFFFF,FFFFFF::FFFFFFF,FFF:F:F:FFFFFFFFFFF,,F:F,FF::FFF:,FF:FF,FFFFFFFFFFF,FFFF
@A00920:152:HGHKKDRXX:2:2107:31430:21950 1:N:0:AGGAGTGG+CTAATCGA
ACTCCTACGGGAGGCAGCAGTGGGGAATCTTGCGCAATGGGCGAAAGCCTGACGCAGCAACGCCGCGTGCGGGATGAAGGCCCTCGGGTTGTAAACCGCTTTCAGTGGGGACGAACCAAGACGGTACCCACAGAAGAAGCCCCGGCCAACTACGTGCCAGCAGCTGCGGTAACACGTAGGGGGCAAGCGTTGTCCGGATTTATTGGGCGTAAAGAGCTCGTAGGTGGTTCGATAAGTCGGGTGTGAAACC
+
F,:FFFFFFFFFFFFFFFFF:FFF,FFFFFFF,FFFFFF:FFFF:FF:FFFFFF:FFFFFFF:FFFF:FFFFF,FFFFFFF:FFFF,FFFF,FFFFFFFFFFFFFFFFFFFFFFFFFFFFFFFFFFFFFFFFFFFFFFFFF,FFFFFFFF:FFFFFFF:FFFFFFFFFFFFFFFFFFFFF:F,FFFFFFF,FFF:FFFFFFFFFF,,F:F,FF,FFFFFF:FFFFFFFFF:FF:FFFFFFF:FFF,FFF,
@A00920:152:HGHKKDRXX:2:2107:18150:22341 1:N:0:AGGAGTGG+CTAATCGA
ACTCCTACGGGAGGCAGCAGTAGGGAATCTTGCGCAATGGGCGAAAGCCTGACGCAGCGACGCCGCGTGCGGGACGAAGGCCCTCGGGTTGTAAACCGCTTTCAGCAGGGACGAAGCGAAAGTGACGGTACCTGCAGAAGAAGGTCCGGCCAACTACGTGCCAGCAGCCGCGGTAATACGTAGGGACCGAGCGTTGTCCGGATTCATTGGGCGTAAAGAGCTCGTAGGCGGCCACTCAAGTCGAATGTGA
+
FFFFFFFFFFF:FFFFFF,FFFFFFFFFF:FFFFFFFFFFFFFFFFFFFFFFFFFFFFFFFFFFFFFFFFFFFFFFFFFFFFFFFFFFFFFFFFFFFFFFFFFFFFFFFFFFFF:FFFFFFFFFFFFFFFFF:FFFFFF,:FFFFFFFFFFFFFFFF:FFFFFFFFFFFFF:FFFFFFFFFFFFFFFFFFFFFFFFFFF::F,:FF,FFFFFF,FFFFFFFFFFFFFFFFFFFFFF:FF:FFFF,FFFFF
@A00920:152:HGHKKDRXX:2:2107:20030:23594 1:N:0:AGGAGTGG+CTAATCGA
ACTCCTACGGGAGGCAGCAGTCGGGAATTTTGCCCAATGGACGAAAGTCTGAGGCAGCAACTCCGCGTGAGGGATGAAGGCTCTAGGGTCGTAAACCTCTTTTCTCAGTGAAGATCCAAGACGGTACCTGCAGAAGAAGCACCGGCCAACTACGTGCCAGCAGCCGCGGGAATACGTAGGGTGCGAGCGTTGTACGGACTTAGTGGGCGTGAAGGGGTCGTAGGCGGTCTGTGGCGTCGGGAGTGAAAAC
+
FFFFFFFFFFFFFFFFFFFFF,FFFF:F,FF,FFFFFFFFFFFF:FFFF,FFFF,FFFF:FFFFFFFFFFFFFF:F:FFF,F:F,FF,FFFFFF:FFFFF:,FFFF,F,FFFFFF:FF,F:,FFFF:,F:FFFF,FF,,,F,,F:FF:FF:,F,,FFF:FFFF,F,FFF,FF:F,:,F,FFFFFFFFFFF,F,,FFFF,:,F,F::FFFF,F,FFF,,FFFF:FF,FFF::::,FFF:FF:F:F:F,:,:
@A00920:152:HGHKKDRXX:2:2107:27597:23641 1:N:0:AGGAGTGG+CTAATCGA
ACTCCTACGGGAGGCAGCAGTGGGGAATATTGCGCAATGGGCGAAAGCCTGACGCAGCGACGCCGCGTGTGGGATGACGGCCTTCGGGTTGTAAACCACTGTCGGGAGGGACGAATGCGCCGCAAGGCGAGTGACGGTACCTCCAAAGGAAGCACCGGCTAACTCCGTGCCAGCAGCCGCGGTAATACGGAGGGTGCAAGCGTTACTCGGACTTACTGGGCGTAAAGCGTGCGTAGGCGGTCTGTTGTGT
+
:FFFFFFFFFFFFFFFFFFFFFFFFFFFFFFFFFFFF:FFFFFFFFFFFFFFFFFFFFFFFFFFFFFFFFF:FFFFFFFFFFFFFFFFFFFFFFFFF:F:FFFFF:F:FFFFFFFFFF:FFFF:FFFFFFFF,FF:FF:FFFFFFFFFFFF:FFFFFFFFFFF:FFFF:FFFFFFF:F:FFFFFFFFFFFFFFF:::F,FFFFFFFF:F::,F::FFF:FFFF:F:F:FFFF:F::,FFFFFF,FFFFFF
@A00920:152:HGHKKDRXX:2:2107:8712:25974 1:N:0:AGGAGTGG+CTAATCGA
ACTCCTACGGGAGGCAGCAGTGGGGAATATTGGACAATGGGCGAAAGCCTGATCCAGCAATGCCGCGTGAGTGATGAAGGCCTTAGGGTTGTAAAGCTCTTTTACCCGGGATGATAATGACAGTACCGGGAGAATAAGCCCCGGCTAACTTCGTGCCAGCAGCCGCGGTAATACGAAGGGGGCAAGCGTTGTTCGGAATTACTGGGCGTAAAGGGCGCGTAGGCGGTTTGGTAAGTTGGGTGTGAAAGCC
+
FF:FFFFFFFFFFFFFFFFFFFFFFFFFFFFFFFFFFFFFFFFFFFFFFFF:FFFFFFFFFFFFFFFFFFFFFFFF:FFFFFFFFFFFFFFFFFFFFFFFFFFFFFFFFFFFFFF:FFFFFFFFFFFFFFFFFFFFFFFFFFFFFFFFFFFFFFFFFFFFFFFFFFFFFFFFFFFFFFFFFFFFFF:FFFFFF:FFFFFFFFFFFFFFFF,FFFFFFFFFFFFFFFFFFFFF:FFFFFFFFFFFFFF:FF
@A00920:152:HGHKKDRXX:2:2107:18141:27993 1:N:0:AGGAGTGG+CTAATCGA
ACTCCTACGGGAGGCAGCAGTCGAGAATCTTCCGCAATGGGCGAAAGCCTGACGGAGCGACACCGCGTACAGGATGAAGGCCTTCGGGTTGTAAACTGTTGTCACGCTATAGGAACCGTCTGGTGTAAACAGCGCCAGGCATGACTAAAGCGAGAGGAAGCACCGGCTAACTCTGTGCCAGCAGCCGCGGTAAGACAGAGGGTGCAAACGGTGTTCGGAATCACTGGGCCTAAAGCGCACGTAGGGGGTT
+
FFFFF:,FFFFFFFFFFFFFFFFFFFFFFFFFFFFFFFFFFFFFFFFFFFF:FFFFFFFFFFFFFFFFFF:FF:,FFFFFFFF:FFFF:FFF,FFFFF:,FFF,FFFFF::FF:FFFF:F,FFFFFFFFFFFFFFFFFF,,FFF,FF:,FFFFF:FFF,:FFFFFFFFF,FFFF:FFFFF:F,FF:F:FFFF,FFF:FFFF:FFFF,,FF,FF,F,FFF,FF::FFFFF,::::FFFFFFF::FF,FF,F
@A00920:152:HGHKKDRXX:2:2107:25816:28729 1:N:0:AGGAGTGG+CTAATCGA
ACTCCTACGGGAGGCAGCAGCAGGGAATATTGCACAATGGGCGAAAGCCTGATGCAGCGACGCCGCGTGCGGGATGAAGGCCTTCGGGTTGTAAACCGCTTTCAGGAGGGACGAAAATGACGGTACCTCCAGAAGAAGCCCCGGCCAACTACGTGCCAGCAGCCGCGGTAACACGTAGGGGGCGAGCGTTGTCCGGATTTATTGGGCGTAAAGCGCGCGCAGGCGGTTCTTTAAGTCTGGTGTCTAAGTG
+
:FFFFFFFFFFFFFFFFFFFFFFFFFFFFFFFFFFFFFFFFFFFFFFFFFFFFFFFFFFFFFFFFFFFFFFFFFFFFFFFFFFFFFFFFFFFFFFFFFFFFFFFFFFFFFFFFF:FFFFFFFFF:FFFFFFFFFFFFFFFFFFFFFFFF:FFFFFFFFFFF:FFFFFFFFFFFFFFFFFFFFFFFFFFFFFFFFFFF,F:FFFFFFFFF,FFFFF:FFFF,F,FFFF,F:FFFFFFF:FFFFF::FFFFF
@A00920:152:HGHKKDRXX:2:2107:21540:30123 1:N:0:AGGAGTGG+CTAATCGA
ACTCCTACGGGAGGCAGCAGTGGGGAATATTGCGCAATGGGCGGAAGCCTGACGCAGCGACGCCGCGTGGGGGATGACGGCCTTCGGGTTGTAAACCTCTTTCGCTATCGACGAAGCTTTTCGGAGTGACGGTAGGTAGAGAAGAAGCACCGGCCAACTACGTGCCAGCAGCCGCGGTAACACGTAGGGTGCGAGCGTTGTCCGGAATTATTGGGCGTAAAGAGCTCGTAGGCGGTGTGTCGCGTCGGCC
+
FFFFFFFFFFFFFFFFFFFFFFFFFFFF:FFFFFFFFFFFFFFFFFFFFFFFFFFFFFFFFFFFFFF,FFFFF:FFFFFFFFFFFFFFFFFFFFFFFFFFFFFFFFFFFFFFFFFFFFFFFFFFFFFFFFFFFFFFF:FFFFFFFFFF:FFFFFFFFFFFFFFFFFFFFFFFFFFFFFFFFF:,,FFFFFFFFFFFFFF:FFFFFF,FFFFFFFFFF:FFFF:FFFFFFFFFFFFFFFFFF:F:FFFFFF
@A00920:152:HGHKKDRXX:2:2107:2917:30467 1:N:0:AGGAGTGG+CTAATCGA
ACTCCTACGGGAGGCAGCAGTGGGGAATATTGGACAATGGGCGAAAGCCTGATCCAGCAACGCCGCGTGGGGGACGAAGGCCTTCGGGTTGTAAACCCCTGTCAGATGGGGCGAAGGGGCTGCAGTGAATAACTGCAGTCCTTGACGGTACCATCAGAGGAAGCCCCGGCTAACTCCGTGCCAGAAGCCGCGGTAATACGGAGGGGGCGCGCGTTATTCGGACTCATTGGGCGTAAAGGGCTCGTAGGCG
+
,:,:FFFF:FFFFFFFFFFFF,FFFFFFF,FFF:FFF:FFFFFFFF:F,FFFFFFFFFFFFFFFFF,FF,F,FFFFF,,FF:F::FFFF,FFFFFFFFF:FF:F:F:FF:FFFF:FF:FFFFFFFFF,FFFFFFFFF,F:FF,FFFFF:FFFF:FFF:FFF,FF:FFFFFFFF,:,FFF:FFFF,FFFFFFFFFFF:FFFF,:,F::FF,F:FFF,,:FFF,,FFF:FF,FFFFF:,:FFFFF:F:,FFF
@A00920:152:HGHKKDRXX:2:2107:26422:30499 1:N:0:AGGAGTGG+CTAATCGA
ACTCCTACGGGAGGCAGCAGTGGGGAATATTGGACAATGGGCGCAAGCCTGATCCAGCCACGCCGCGTGAGTGATGAAGGCCTTCGGGTCGTAAAGCTCTGTGGGGAGGGACGAACCGCTGCTGGTGCATAGCCAGCAGCATGACGGTACCTCCTTAGCAAGCACCGGCTAACTTCGTGCCAGCAGCCGCGGTAATACGAAGGGTGCAAACGTTGCTCGGAATTATTGGGCGTAAAGCGCACGTAGGCGG
+
FFF,F:FFFFFFFFFFFFFFFFFFFFFFFFFFFFFFFFFF:FFFFFFFFFFFFFFFF:FFFFFFFFFFFFFFFFFFFFFFFFF,FF:FFFFFFFFFFFFFFFFFFFFFFFFFFFFFFFFFFFFFFFFFFFFFFFFFFFFF:FFFFFFFFFFFFFFFFFFFFF::FFFFFFFFFFFFFFF:FFFFF:FFFFFFFFFFFFFFFFF:FFFF::FFFFFFFFF:F:FFFFFFFFFFF,FFF:FF::F,,FFFFF
@A00920:152:HGHKKDRXX:2:2107:24569:30639 1:N:0:AGGAGTGG+CTAATCGA
ACTCCTACGGGAGGCAGCAGTAAGGGATATTGCACAATGGGCGCAAGCCTGATGCAGCAACGCCGCGTGCATGATGAAGGCCTTCGGGTTGTAAACCTCTTTCGCCAGGGACGAAGCGCAAGTGACGGTACCTGGAGAAGAAGGACCGGCCAACTACGTGCCAGCAGCCGCGGTAATACGTAGGGTCCGAGCGTTGTCCGGATTTACTGGGCGTAAAGAGCGCGCAGGCGGCTGGTCAAGTCCGATCTGA
+
FFFFFFFFFFFFFFFFF:FF:FFFFFFFF:FFFFFFFFFFFFFFFFFFFFFFFFFFFFF:FFFFFFFFFF::FFFFFFFFFFFFFFFFFFFFF:FF:FFFFFFF,:FFFFFFFFFFFFFFFFFFFFFFFFF:F:FFFF:FFFF:FFFFFFF,:FF:FFF:FFFFFFFFFFFF,F:FFFF,FFFFFFFFFFF:FFFFFFFFFFFFFFF:FFFF::FF:FFFFFFFFFF,FFFF:FFFF:FFFFFFFF,FF:
@A00920:152:HGHKKDRXX:2:2107:30110:31031 1:N:0:AGGAGTGG+CTAATCGA
ACTCCTACGGGAGGCAGCAGTGGGGAATTTTGGACAATGGGCGCAAGCCTGATCCAGCAATGCCGCGTGCAGGATGAAGGCCTTCGGGTTGTAAACTGCTTTTGTACGGAACGAAACGGCTCTCTCTAATACAGGGGGCTAATGACGGTACCGTAAGAATAAGCACCGGCTAACTACGTGCCAGCAGCCGCGGTAATACGTAGGGTGCGAGCGTTAATCGGAATTACTGGGCGTAAAGCGTGCGCAGGCG
+
:FFF:FFFFFFFFFFFFFFFFFFFFFFFFFFFFFFFFFFFFFFFFFFFF:FFFFFFFFFFFFFFFFFFFFFFFFFFFFFFFFFFFFFFFFFFFFFFFFFFF:FFFFFFFF,FFFFFFFFFFFFFFFFFFFFFFFFFFFFFFFFFFFF:F:F:F:FFFFFFFFFFFFFFFFF:FFF:FF:FFFFFFFFFFFFFFF,FFFFFFFFF::FFFFFFFF:F:F:FF,:F:FFFFFFFFF:FF:FFFF:,FFFFFF
@A00920:152:HGHKKDRXX:2:2107:18964:31234 1:N:0:AGGAGTGG+CTAATCGA
ACTCCTACGGGAGGCAGCAGTAAGGGATCTTGCGACAATGGGCGAAAGCCTGACGCAGCAACGCCGCGTGCGGGATGACGGCCTTCGGGTTGTAAACCGCTTTTCGGGGGGAAGAGGAAGGACGGTACCCCCGGAAGAAGTCTCGGCTAACTACGTGCCAGCAGCCGCGGTAAAACGTAGGAGGCGAGCGTTATCCGGATTTACTGGGTGTAAAGCGCGTGTAGGCGGTCCTGCAAGTGGCGCGTGAAAG
+
FFFFFF,FFFFFFFFFFFFFFFFFFFFFFFFFFFF:F:FFFFFFFFFFFFFFFFFFFFFF,FFFFFFFFFFFFFFFFFFFFFFFFFFFFFFFFF,FFFFFFFFFFFFFFFFF:FFFFF,FF:FFFFFFFFFFFFF,FFFFFFFFFFFF:FFFFFFFF:FFFFFF:FFF:FFF,F:FFFFFFFFF:FFFF:FFFF,:F:FFFFFFFFFFFFFFFFFFF:FFFF,FF:FFF:FFF:F,FFFF:FF::::,:F
@A00920:152:HGHKKDRXX:2:2107:15058:31391 1:N:0:AGGAGTGG+CTAATCGA
ACTCCTACGGGAGGCAGCAGTCGGGAATTTTGGGCAATGGGCGAAAGCCTGACCCAGCAACGCCGCGTGAAGGATGAAGTATTTCGGTATGTAAACTTCGAAAGAATGGGAAGAATCAATGACGGTACCATTTATAAGGTCCGGCTAACTACGTGCCAGCAGCCGCGGTAATACGTAGGGGGCGAGCGTTGTCCGGATTCATTGGGCGTAAAGAGCTCGTAGGCGGCTCAGTAAGTCGGGTGTGAAACCT
+
FFFFFFFFFFFFFFFFFFFFFFFFFFFFFFFFFFFFFFFFFFFFFFFFFFFFFFFFFFFFFFFFFFFFF:FFFF:FFFFFF:FFFFFF:FFFFFFFFFFFF:FF:FFFFFFFFFFF:FFFFFFFFFFFFFFFFFFF:FFFFFFFFFFFF:FFFFFFF:FFF:FFFFFFFFFFFFFFFF:FF:FFFFFF,:FFFFFFFFF,FFFFFFFFFF,:FFFFFFFF:F:FFFFFF:F:FFFF::F:FFF:FFFFF:
@A00920:152:HGHKKDRXX:2:2107:7835:31563 1:N:0:AGGAGTGG+CTAATCGA
ACTCCTACGGGAGGCAGCAGTTAGGAATCTTGGGCAATGGGCGCAAGCCTGACCCAGCCATGCCGCGTGTGTGAAGAAGGCCTTCGGGTTGTAAAGCACTTTCAGTGGTGAAGAAAAGCCTGGGGCTAATACCTCCGGGTCTTGACGTTAGCCACAGAAGAAGCACCGGCTAACTCCGTGCCAGCAGCCGCGGTAATACGGAGGGTGCGAACGTTAATCGGAATTACTGGGCGTAAAGCGCGCGTAGGCG
+
FFFF,:FFFFFFFFFFFFFF,FFFFFFFFFF:FFFFFF:FFFFFFF,FFFF,FFFFFFFFFFFFFFFFFFFFF:FFFFFFF::FFFFFFFFFF,FFFFFF,FFFF,FFFFFFFFFFFFFFFF:FFFFFFFFFFFFFFFF:FFFFFFFFFFFFFFFFFFFFF:FFFFFFF:F,FFF:FFFFFFFFFFFFFFFF::FFFFFF:FFFFFFF:FFFF,F,,F:FFF,F:FFF:,FFFFF:FF:F:F:F,:FFFF
@A00920:152:HGHKKDRXX:2:2107:5267:32377 1:N:0:AGGAGTGG+CTAATCGA
ACTCCTACGGGAGGCAGCAGTAAGGAATATTGCACAATGGGCGCAAGCCTGATGCAGCAACGCCGCGTGCCCGAGGACGGCCTTCGGGTTGTAAAGGGCTTTTCTGGCTGACGAGGAAGGACGGTAGGCCAGGAATAAGCGTCGGCTAACTACGTGCCAGCAGCCGCGGTAAAACGTAGGACGCAAGCGTTATCCGGAGTTACTGGGCGTAAAGCGCGGGCAGGCGGTCTGTTAAGTCTGATGTGAAATC
+
FFFFFFFFFFFFFFFFFFFFFFFFFFFFFFFFFFFFFFFFFFFFFFFFF:FFFFFFFFFFFFFFFFFFFFFFFFFFFFFFFFFFFFFFFFFFFFFFFFFFFFFFFFFFFFFFFFFFFFFFFFFFF:FFFFFFFFFFFF:FFFFFFFFF:FFFFFFFFFF:FFFFFFFFFFFFFFFFFFFFFFFFF:FFFFFFFFFFFFFFFFFFFFFFFFFFF,FFFFFFFFF:FFFFFFFFFFFFFFFF:FFFFFFFF,
@A00920:152:HGHKKDRXX:2:2107:3622:32784 1:N:0:AGGAGTGG+CTAATCGA
ACTCCTACGGGAGGCAGCAGTGAGGAATTTTGCGCAATGGAGGCAACTCTGACGCAGCCACGCCGCGTGCAGGAAGACCCCCCTATGGGGTGTAAACTGCTTTTCTGTGAGAAGAAGGCCCCGCCATGCGGGGAGTGACGGTATCGCAGGAATAAGCACCGGCTAACTCCGTGCCAGCAGCCGCGGTAATACGGAGGGTGCAAGCGTTGTCCGGAATTATTGGGTGTAAAGGGTGTGCAGGCGGGGCGGT
+
FF:FFFFFFFFFFFFFFFFFF:FFFFF:FFFFFFFFFFFFFFFFFFFFFFFFFFFFFFFFFFFFFFFFFFFFFFFFFFFFFFF:FFFFFFFFFFFFFFFFFFFFFFFFFFFFFFFFFFFFFFFFFFFFFFFFFF:FFFFFFFFFFFFFFFFFFFFFFFFFFFFFFFFFFFFFFFF:FFFFFFFFFFFFFFFFFFFFFFFFF:::FFFFFFFFFFFFFFFFF,FFFF:FFFF:FFFFFFFFFFFFFFFFF:
@A00920:152:HGHKKDRXX:2:2107:23945:34538 1:N:0:AGGAGTGG+CTAATCGA
ACTCCTACGGGAGGCAGCAGTGGGGAATATTGGGCAATGGCCGCAAGGCTGACCCAGCGACGCCGCGTGCGGGATGACGCTTTTCGGAGTGTAAACCGCTGTCAGAGGGGAAGAAGTCTTTCGAGGCGAACAGTCTCGAGAGCTGACGGTACCTTCAGAGGAAGCGCCGGCTAACTCCGTGCCAGCAGCCGCGGTAAGACGGAGGGCGCAAGCGTTGTTCGGAATTACTGGGCGTAAAGCGCGCGCAGGT
+
,FF:F:FFFFFFFFFFFFFFFFFFFFFFFFFFFFFFFFFFFFFFFFFFFFFFFFFFFFFFFFFFFFFFFFFFFFFFFFFFF:FFFFFFFFFFFFFFFFFF:FFFFFFFFFFFF:,FFFFFFFFFFFF:F,FFFFFFFFFFFFFFFFFFFFFFFFFFFF:FFFFFFFFFFF:FF:F:FFFFFFFF,::F::FFFFF:FFFFFFFF:FFF:F,FFFFF:FF:FF::FF:FFFFFFFF,F:F:FFF:::FFFF
@A00920:152:HGHKKDRXX:2:2107:3658:36104 1:N:0:AGGAGTGG+CTAATCGA
ACTCCTACGGGAGGCAGCAGTGGGGAATCTTGCGCAATGGGCGAAAGCCTGACGCAGCCATGCCGCGTGGATGATGAAGGTCTTAGGATTGTAAAATCCTTTCACCGGTGAAGATAATGACTGTAGCCGGAGAAGAAGCCCCGGCTAACTTCGTGCCAGCAGCCGCGGTCATACGAAGGGGGCTCGCGTTGATCGGATTTACTGGGCGTAAAGGGCGCGTAGGCGGACATTTAAGTCAGGGGTGAAATCA
+
FF,FFFFFFFF,FFFFFFFFFFFFFFFFFF,FFFFFFFFFFFFFFFFFFFFFFFFFFFFF,FFFFFF:FFFFFFFFF,FF,FFFFFFFFF:::FF:,FF:F:FF:FFFFFFFFFF,FFFFF,:F:FFF,FFFFFFFFF::F::,FFFFF,:,FFFFF:,:,,,FFFF,,,::FF,,FF,FFFFF,,FF,FF,,FF,FF:FF::,,FFFFFFF,,:FFF:::F:F:,FF:F,FF,FFF,F:F,FFFF::F,
@A00920:152:HGHKKDRXX:2:2107:1118:36307 1:N:0:AGGAGTGG+CTAATCGA
ACTCCTACGGGAGGCAGCAGTAGGGAATCTTGCGCAATGGGCGAAAGCCTGACGCAGCAACGCCGCGTGGGGGATGAAGGCCCTCGGGTTGTAAACCCCTTTCAGTCGGGACGAAAACAGACGGTACCGACAGAAGAAGCACCGGCCAACTACGGGCCAGCAGCCGCGGTGACACGTAGGGTGCAAGCGTTGGCCGGAGGTATTGGGCGTAAAGGGCTCGTAGGCGGTTCGACAAGTCGGGTGTGAAACC
+
,F:FFF,FFFFFFFFFFFFF::FFFF,FFF,FFFFFF:FFFFFFF:FFF,FFFFFFFFFFFFFFFFF:FFFFFF:FFFFFFF::FFFF,FF,FF:FFFFFFFF:FFFFF::FF,:,FFFF,FFFFFFFFFF,FFFFF,FFFFFFFFF:FFFFFF,FFF,FFFFFFFFFFFFFF,FFFFFFFFFF:FFFF:FF,::FFFF,:F,:FFFFF,:F:FFFFFF:F,FFF:F,,FFFFFFF,FFFFFFFFFFFFF
@A00920:152:HGHKKDRXX:2:2107:14299:36683 1:N:0:AGGAGTGG+CTAATCGA
ACTCCTCGGGAGGCAGCAGTAGGGAATCTTGCGCAATGGGCGAAAGCCTGACGCAGCGACGCCGCGTGCGGGACGAAGGCCCTCGGGTTGTAAACCGCTTTCAGCAGGGACGAAGCGAAAGTGACGGTACCTGCAGAAGAAGGTCCGGCCAACTACGTGCCAGCAGCCGCGGTAATACGTAGGGACCGAGCGTTGTCCGGATTCATTGGGCGTAAAGAGCTCGTAGGCGGCCACTCAAGTCGAATGTGAA
+
FFFFFFFFFFFFFFFFFFFFFFFFFFFFFFFFFFFFFFFFFFFFFFFFFFFFFFFFFFFFFFFFFFFFFFFFFFFFFFFFFFFFFFFFFFFF::FF:FFFFFF:FFFFFFFFF:FFFFFFFFFFFFFF,FFFFFFFFFF,FF,FFFFFFFFFFFFFFFF:FFFFFFFFFFFFFFFFFFFFF,FFFFFFFFF::FFFFFF,FFF:F:FFFFFF,FF:FFF,FF,FF:FFF::FFFF:FFF:FFFFFFFFFF
@A00920:152:HGHKKDRXX:2:2107:30120:36746 1:N:0:AGGAGTGG+CTAATCGA
ACTCCTACGGGAGGCAGCAGTGAGGAATATTGCGCAATGGACGAAAGTCTGACGCAGCCACGCCGCGTGCAGGAAGACACCCCTCTGGGGCGTAAACTGCTTTTGTACGGGAAGAACACCCTACTCGGTAGGGTCTGACGGTACCGTACGAATAAGGACCGGCTAACTCCGTGCCAGCAGCCGCGGTAATACGGAGGGTCCAAGCGTTGTCCGGAATCACTGGGTGTAAAGGGTGCGCAGGCGGGCCTGT
+
FFFFFFFFFFF,FFFFFFFF:FFFFF:FFFFFFFFF:FFFFFFFFFFFFFFFFFFFFFFFFFFFFFFFFFFFFFFFFFFFFFFFFFFFFFFFFFFFFFFFFFFFFFFFFFFF:FFFFFFF:F:FFFFFFFFFFFFFFFFFFFFFFFFFFFFFFFFFFFFF:FFFFFFFFFFFFFFFFFFFFFFFFFFFFFFFFFFFFFFFFF:FF,FFFFFFFFF,FFFFFFFFFFF:F:FF:FFFFFFF:FFFFF:F:F
@A00920:152:HGHKKDRXX:2:2107:21124:37043 1:N:0:AGGAGTGG+CTAATCGA
ACTCCTACGGGAGGCAGCAGTGGGGAATATTGGACAATGGGCGCAAGCCTGATCCAGCCATGCCGCGTGTGTGAAGAAGGCCTTCGGGTTGTAAAGCACTTTTGTTGGGGAAGAAAAGACACCGGTTAATACCCGGGGTTTCTGACGGTACCCAAAGAATAAGCACCGGCTAACTTCGTGCCAGCAGCCGCGGTAATACGAAGGGGGCTAGCGTTGTTCGGAAATACTGGGCGTAAAGCGCGCGCAGGCG
+
FFFFFFFFFFFFFFFFFFFFF,FFFFFFFFFFFFFFFFFFFFFFFFFFFFFFFFFFFFFFFFFFFFFFFFFFFF:FFFFFF:FFFFFFFFFFFFFF:FFFF:FFFF:FF:FFFF:F,FFFFFFF:FFFFFFFFFFFFFFFFFFFFFFFFFFFFFF:FFFFFF:FFF:F:FFFFFFFF::FFFFFFFFFFF,::FFFFFFFFF:,,F,FF,FFFFFFFFF,FFF,FFFF,,FFFF:::,FFF:F,F:FFFF
@A00920:152:HGHKKDRXX:2:2108:21676:1172 1:N:0:AGGAGTGG+CTAATCGA
ACTCCTACGGGAGGCAGCAGTGGGGAATTGTTCGCAATGGGCGCAAGCCTGACGACGCAACGCCGCGTGGAGGATGAAGGTCTTCGGATTGTAAACTCCTGTTGATCGGGAAGAATGGCCCCCGGGTTAATACGCCGGGGGAGTGACGGTACCGAGTGAGGAAGCCACGGCTAACTCTGTGCCAGCAGCCGCGGTAATACAGAGGTGGCAAGCGTTGTTCGGAATTACTGGGCGTAAAGGGCGCGTAGGC
+
FFFFFFFFFFFFFFFFFFFFFFFFFFFFFFFFFFFFFFFFFFFF:FFFFFFFFFFFFFF,FFFFFFFFFFFFFFFFFFFFFFFFFFFFFFFFFFFFFFFFFFF:FFFFFFFFFFFFFFFFFFFFFFFFFFFFFFFFFF:FFFFFFFF:FFFFFFF,FFFF:FFF:FFF:F:F:FFFFFFFFFFFFFFFFFFFF:FFFFFF,FFFFFFFFFFFFFF,FFF:FFF,FFFFFFFF:F,FFFFFFFFF:,FFFF
@A00920:152:HGHKKDRXX:2:2108:18701:1814 1:N:0:AGGAGTGG+CTAATCGA
ACTCCTACGGGAGGCAGCAGTGGGGAATATTGCACAATGGGGGAAACCCTGATGCAGCGACGCCGCGTGAGTGAAGAAGTACCCCGGTACGTAAAGCTCTATCAGCAGGGAAGAAAATGACGGTACCTGAGTAAGCAGCCCCGGCTAACTACGTGCCAGCAGCCGCGGTAATACGTAGGGGGCAAGCGTTATCCGGATTTACTGGGTGTAAAGGGAGCGTAGACGGTAAAGCAAGTCTGAAGTGAAATGC
+
FFFFFFFFFFFFFFFFFFFFFFFFFF:FFFFFFFFFFFFFFFFFFFFFFFFFFFFFFF:FFFFFFFFFF:FFF,,FFFFFFFFFFFFFFFFFFFFFF:FFFFFFFFFFFFF:FFFFFFFFFFFFFFF:FFFF::FFFFFFFFFFFFF:FFFFFFFFF:FFFFFFFFFFFF,FFF:FFFFFFFFF:FFFFFFFFFFFF,FFFFFFFF:FFFFFF:FFF:F:FFFFFF,F:FFF:,F:FFFFFFFFFFFF:F
@A00920:152:HGHKKDRXX:2:2108:21730:2362 1:N:0:AGGAGTGG+CTAATCGA
ACTCCTACGGGAGGCAGCAGTGGGGAATCTTGCGCAATGGCCGAAAGGCTGACGCAGCGACGCCGCGTGCGGGAGGACGCTTTTCGGAGTGTAAACCGCTGTCAGAGGGGACGAAGGCCCCTGGGAGGAAATGCCTTAGGGGAGGGACGGTACCCTCAGAGGAAGCACCGGCTAACTCCGTGCCAGCAGCCGCGGTAATACGGAGGGTGCGAGCGTTGTTCGGAATTATTGGGCGTAAAGCGCACGTAGG
+
FFFFFFFFFFFFFFFFFFFFFFFFFF:FFFFFFFFFFFFFFFFFFFFFFFFFFFFFFFFFFFFFFFFFFFFFFFFFFFFFFFFFFFFFFF:FF:FFFFFFFFFFF:FFFF:FFFFFFFFFFFFFFFFFFFFFFFF:FFFFFFFFFFFFFFFFF:F:FFFFFFF:F:FFFFFFF,FFFFFFFFFF:FFF:F:FFF:F,FFFFFFF:FFF:F:F:FFFF:FFFFFF,FFFFFFFFF:FF:FF:FFF:FFFFF
@A00920:152:HGHKKDRXX:2:2108:4218:2628 1:N:0:AGGAGTGG+CTAATCGA
ACTCCTACGGGAGGCAGCAGTGAGGAATATTGCGCAATGGACGAAAGTCTGACGCAGCCACGCCGCGTGCAGGAAGACACACCTCTGGGGCGTAAACTGCTTTTATATGGGAAGAACAACCTACTCGGTAGGGTCTGACGGTACCGTATGAATAAGGACAGGCTAACTCCGTCCAAGAAGCCGCGGTAATACGGAGGGTCCAAGCGTAGTCCGGAATCACTGGGTGTAAAGGGCTCGTAGGCGGCCAACT
+
:F,FFF,F:F,:F::FFFFF,,F,,F:F:F,,FFFFFF,:FF:FFFFFF:,FF:,:F:FFFF,::FFF::F,:FF,FFFF,,,FF:F,FFF:FFFF,FFFF,FFF:FF:F,FFFFF:F,FF,FFFFF::FF::FFF:F,:,FF:,FFF:FF:FFFF,:F,FFF:FFFF:FFF,F,:F,F:FF,::FFF:FF:::F,:F:FFFF,F,,,,FFFF,FFF:FF,,,F,:FFFF,FFFF,FFF:F,FFFFF,FF
@A00920:152:HGHKKDRXX:2:2108:3775:3020 1:N:0:AGGAGTGG+CTAATCGA
ACTCCTACGGGAGGCAGCAGTGGGGAATTTTGGACAATGGGGGCAACCCTGATCCAGCCATGCCGCGTGCGGGAAGAAGGCCTTCGGGTTGTAAACCGCTTTTAGTCGGGAAGAAAAGGTTACCCCTAATAAGGGTGACTCTTGACGGTACCGGCGGAATAAGCACCGGCTAACTACGTGCCAGCAGCCGCGGTAATACGTAGGTGGCAAGCGTTGTCCGGATTTACTGGGCGTAAAGGGCGCGCAGGCG
+
FFFFFFFFFFFFFFF:FFFFFFFFFFFFFFFFFFFFFFFFFFFFFFFFFFFFFFFFFFFFFFFFFFFFFFFFFFFFFFFFFFFFFFFFFFFFFFFFFFF,F,FFFFFFF:FFFFFFFFFFF,FFFFF,FFFFFFFFFFFFFFF:FFFFF:FFFFFFFFFFFFFFFFFFFFFFFFFFF,FFFFFFFFFFFFFFFFFFFFFFFFFFFFFFF:FFFFFFFFFFFFFFFFFFF,FFFFF:FFFFFFFFFFFFFF
@A00920:152:HGHKKDRXX:2:2108:17336:3208 1:N:0:AGGAGTGG+CTAATCGA
ACTCCTACGGGAGGCAGCAGTGGGGAATTTTGGACAATGGGCGCAAGCCTGATCCAGCCATTCCGCGTGCAGGATGAAGGCCCTCGGGTTGTAAACTGCTTTTGTACGGAACGAAAAAGCCCTTTCTAATACAGAGGGTCCATGACGGTACCGTAAGAATAAGCACCGGCTAACTACGTGCCAGCAGCCGCGGTAATACGTAGGGTGCAAGCGTTAATCGGAATTACTGGGCGTAAAGCGTGCGCAGGCG
+
FFFFFFFFFFFFFFFFFFFFFFFFFFFFF:,FFFFFFFFFFFFFF:FFFFFFFFFFFFF:FFFFFFFFFFFFFFFFFFFFFFFFFF:FFFFFFF,FFFFFFFFFFFFFFFFFFFFFFFFFFFFFFFFFFFFFFFFFFFFFFFFFFFFFFFFFFFFFF,:FFFFFFFFFF:FFFFF:FFFFFFFFFF:FFFFFFFFFFFFFFFFFFFFF:F:FFFF::FFFFFF:FFFFFFFFFFFFFFFFFFFF:FFFFF
@A00920:152:HGHKKDRXX:2:2108:19108:3709 1:N:0:AGGAGTGG+CTAATCGA
ACTCCTACGGGAGGCAGCAGTGGGGAATCTTGCGCAATGGGCGAAAGCCTGACGCAGCCATGCCGCGTGAATGATGAAGGTCTTAGGATTGTAAAATTCTTTCACCGGGGACGATAATGACGGTACCCGGAGAAGAAGCCCCGGCTAACTTCGTGCCAGCAGCCGCGGTAATACGAAGGGGGCTAGCGTTGCTCGGAATTACTGGGCGTAAAGGGCGCGTAGGCGGATAGCTTAGTCAGAGGTGAAAGCC
+
FFF:F,FFFFFFFFFFFFFFFFFFFFFFFFFFFFFFFFFFFFFFFFFFFFFFFFFFFFFF:FFFFFF:FFFFFF:FF:FFFFF,:FFF:FFF,FFFFFF:FFFFFFFFFFFFFFFFFFFFFFFF:FFFFFFFFFFFFFFFFFFFFFFFFFFFFFFFFFFFFFFFFFFFF,FF:FFFFFFFFFFF:FFFFFFF,:F:F,FFFF:FFFFF:F:FFFFFFFFFFFFFFFFFFFFFFFFFFFFFFFFFFFFFFF
@A00920:152:HGHKKDRXX:2:2108:15817:3897 1:N:0:AGGAGTGG+CTAATCGA
ACTCCTACGGGAGGCAGCAGTAAGGGATCTTGCGACAATGGGCGAAAGCCTGACGCAGCAACGCCGCGTGCGGGATGACGGCCTTCGGGTTGTAAACCGCTTTTCGGGGGGAAGAGGAAGGACGGTACCCCCGGAAGAAGTCTCGGCTAACTACGTGCCAGCAGCCGCGGTAAAACGTAGGAGGCGAGCGTTATCCGGATTTACTGGGTGTAAAGCGCGTGTAGGCGGTCCTGCAAGTGGCGCGTGAAAG
+
FFFFFFFFFFFFFFFFFFFFFFFFFFFFFFFFFF:FFFFFFFFFFFFFFFF:FFFFFFFFFFFFFFFFFFFFFFFFFFFFFFFFFFFFFFFFF:FFFFFFFFFFFFFFFFFF:F:FFF:FFFFFFFFFFFFFFFFFFFFFFFFFFFFFF:FFFFFFFFFFFFFFFFFFFFFFFFFFFFFFF,FFFFFFFFFFF:FFFFFFFFF:FFFFFFFFFFFFFFFFFFFFFFFFFFF:FFFFFFFFFFF::FF:FF
@A00920:152:HGHKKDRXX:2:2108:1850:4006 1:N:0:AGGAGTGG+CTAATCGA
ACTCCTACGGGAGGCAGCAGTGGGGAATCTTGCGACAATGGGCGAAAGCCTGACGCAGCAACGCCGCGTGCGGGATGACGGCCTTCGGGTTGTAAACCGCTTTTCGGGGGGAAGAGGAAGGACGGTACCCCCGGACTAAGTCTCGGCTAACTACGTGCCAGCAGCCGCGGTAAAACGTAGGAGGCGAGCGTTATCCGGATTTACTGGGTGTAAAGCGCGTGTAGGCGGTCGTGCAAGTGAGGCGTGAAAG
+
FFFFFFFFFFFFFFFFFFFFFFFFFFFFFFFFFFFFFFFFFFFFFFFFFFFFFFFFFFFF,FFFFFFFFFFFFFFFFFFFFFF,FFFFFFFFFF:FFFFFFF,FFFFFFFFF:FFFFFFFFFFFFFFFFFFFFFF,FFFFFFFFFFFFFFFFFFFFFFFFFFFFFFFFFFFFFFFF:FFFFFFFFFFFFFFFFFFFFF:FFFFFFFFF,F:FFFFFFFF:F:FFF:FFFFFFFFF:FFF:F:F:FFFF,F
@A00920:152:HGHKKDRXX:2:2108:17589:4429 1:N:0:AGGAGTGG+CTAATCGA
ACTCCTACGGGAGGCAGCAGTGGGGAATATTGGGCAATGGGCGCAAGCCTGACCCAGCGACGCCGCGTGCGGGAGGACGCCCCTCGGGGTGTAAACCGCTGTCAGAGGGGACGAACGGCCGGAGTGGGAATACTGCTCCGGAGTGACGGTACCCTCAAAGGAAGCGCCGGCTAACTCCGTGCCAGCAGCCGCGGTAAGACGGAGGGCGCAAGCGTTGTTCGGAATCACTGGGCGTAAAGCGCGCGCAGGC
+
FFFFFFFFFFFFFFFFFFFFFFFFFFFFFFFFF:FFFFFFFFFF:FFFFFFFFFFFFFFFFFFFFFFFFFFFFFFFFFFFFFFFFFFFFFFFFFFFFFFFFFFFFFFFFFFFFFFFFFFFFFFFFFFFF:FFFFFFFFFFFFFFFFFFFFF:FFFFFFFFFFF:FFFFFFFFFFFFFFFFFFFFFFFFFFFFFFFFFFFFFFF,:FFFFFFFFFFFFFF:::FFFFFFF,::FFFFFFFFFFFFFFFF:F
@A00920:152:HGHKKDRXX:2:2108:28718:4758 1:N:0:AGGAGTGG+CTAATCGA
ACTCCTACGGGAGGCAGCAGTAGGGAATCTTGCGCAATGGAGGAAACTCTGACGCAGCGACGCCGCGTGGGTGACGAAGGCCTTCGGGTCGTAAAGCCCTGTCGGAAGGGAAGAAAGTCTTGTTGATAATACCAACGAGAGATGACTGTACCTTCAAAGGAAGCACCGGCTAAAAACGTGCCAGCAGCCGCGGTAATACGTAGGGTGCAAGCGTTGTTCGGAATCATTGGGCGTAAATCGCGGGTAGGTG
+
FF,FFFFFFFFFFFF,FFFFFFFFFFFF,:FF:FFFFFFFFFFF,FF,F:FFF:FFFFFFFFFFFFFFFFFFFFFFFFFF:FFFFFF,FFFFFFF:,F:FF,:FFFFFFFFF:FFFFF,FF,,FFFFFFFFF,FFF:F,F:,F,F::,FFF:FFFFF,F,FF::FFFF,FFFF,,F,F:FF,FFFF,:F,FFFFFF,FF,FF:,F:FFFFFFFFFFFFFFFFFFF:FFF:FFFFF:F,F,F,:FFFFFF:
@A00920:152:HGHKKDRXX:2:2108:19651:5274 1:N:0:AGGAGTGG+CTAATCGA
ACTCCTACGGGAGGCAGCAGTGGGGAATTGTTCGCAATGGGCGCAAGCCTGACGACGCAACGCCGCGTGGAGGATGAAGAATTTCGGTTCGTAAACTCCTGTCGAGCGGGACGAAAGATCCGCCGGTTAATACCCGGTGGAAGTGACGGTACCGCTAAAGGAAGCCCCGGCTAACTCCGTGCCAGCAGCCGCGGTAATACGGGGGGGGCAAGCGTTGTTCGGAATTACTGGGCGTAAAGGGCTCGTAGGT
+
FFFFFFFFFFFFFFFFFFFFFFFFFFFFFFFFFFFFFFFFFFFFFFFFFFFFFFFFFFFFFFFFFFFFFFFFFFFFFFFFFFFFFFFFFFFFFFFFFFFFFFFFFFFFFFFFFFFFF:FFFFFFFFFFFFFFFFFFFFFFFFFFFFFFFFFFFFFFFFFFFFFFFFFFFFFFFFF:FFF:FFFFFFFFFFFFFFFFFFFFFFFFFFFF:F,FFFFFFFF:FFF:FF:FF:FFFFFFFFFFFFFFFFFFFF
@A00920:152:HGHKKDRXX:2:2108:11369:5525 1:N:0:AGGAGTGG+CTAATCGA
ACTCCTACGGGAGGCAGCAGTGGGGAATATTGGACAATGGGCGCAAGCCTGATCCAGCAACGCCGCGTGGAGGACGAAGGTCTTCGGATTGTAAACTCCTGTCAGGTGGGGCGAAAGGGCGCCGGTGAATAATCGGCGTCTTTGACGGTACCGCCAGAGGAAGCCCCGGCTAACTCCGTGCCAGCAGCCGCGGTAATACGGAGGGGGCGAGCGTTAGTCGGAATTATTGGGCGTAAAGGGCGCGTAGGCG
+
FFFFFFFFFFFFFFFFFFFFF:FFFFFFFFFFFFFF:FFFFFFFFFFFFFFFFFFFFF:F:FFFFFFFFFFFF:FFFFFFF:FF,FFFFFFFFFFFFFFFFFFFFFFFFFFFFF:,FF:FFF:,F:FFFFFF:FFF:F,FF,FFF:,F:,FFF,FFFFFF:F,FF:FFFFFFFFFF:FFFF,,FF:FFF,FF:FFFFF,::,FFFFFFFF:FF,,F,,,F:,FF,F:FFFF,FFFFF,F,,FF:F,FFF:
@A00920:152:HGHKKDRXX:2:2108:26259:5948 1:N:0:AGGAGTGG+CTAATCGA
ACTCCTACGGGAGGCAGCAGTAAGGAATATTGCACAATGGGCGCAAGCCTGATGCAGCAACGCCGCGTGCCCGAGGACGGCCTTCGGGTTGTAAAGGGCTTTTCTGGCTGACGAGGAAGGACGGTAGGCCAGGAATAAGCGTCGGCTAACTACGTGCCAGCAGCCGCGGTAAAACGTAGGACGCGAGCGTTATCCGGATTTACTGGGCGTAAAGCGCGGGCAGGCGGTGGTCCAAGTCGGACGTGAAAGC
+
FFFFFFFFFFFFFFFFF:FFFF:FFFFF:FFFFFFFFFFFFFF:F:FFFFFFFFFFFFFFFFFFFFFFFFFFFFFFFFFFFFFFFFFF:FFFFF:FFFFFFFFFFFFFFFFFFFFFF,FFFFFFFFFFFFFFFFFFFFFFFFFFFFFFFFFFFFFFFF:F:FFFFF:FFFFFFFFFFFFFFFFFFFFFFFFFFFFFF:FFFFFFFFFF::FFFFFFFFFFFFFFFFFFFFFFFFFFFFFFFFFFFF:FFF
@A00920:152:HGHKKDRXX:2:2108:27489:6511 1:N:0:AGGAGTGG+CTAATCGA
ACTCCTACGGGGGCAGCAGTAAGGGATATTGCACAATGGGCGCAAGCCTGATGCAGCAACGCCGCGTGCATGATGAAGGCCTTCGGGTCGTAAAATGCTTTTCTGGCTGAAGAGGAAGGACAGTAAGCCAGGAATAAGTGTCGGCTAACTACGTGCCAGCAGCCGCGGTAAAACGTAGGACGCAAGCGTTATCCGGAGTTACTGGGCGTAAAGCGCGGGCAGGCGGCTGTTCAAGTCGGACGTGAAAGCT
+
FFFFFFFFFFFFFFFFFFFFFFFFFFF:F:FFFFFFFFFFFFFFFFFFFFFFFFFFFFFFFFFFFFFFFFFFFFFFFFFFFFFFFFFFFFFFFFFFFFFFFFFFFFFFFFFFFFFF:FF:FFFFFFFFF,FFFFFFFFFFFFFFFFFFFFFFFFFFFFFFFFFFFFFFFFFFFFFFFFFFFFFFFFFFFF:FFFFFFFFFFFFFFFFFFFFFFFFFFFFFFFFFFFFFFFFFFFFFFFFFFFFFFFFFF:
@A00920:152:HGHKKDRXX:2:2108:29243:6887 1:N:0:AGGAGTGG+CTAATCGA
ACTCCTACGGGAGGCAGCAGTGGGGAATATTGGACAATGGGCGAAAGCCTGATCCAGCCATGCCGCGTGAGTGATGAAGGCCCTAGGGTTGTAAAGCTCTTTCGCCGGTGAAGATAATGACGGTAACCGGAGAAGAAGCCCCGGATAACTTCGTGCCCGCAGCCGCGGTAATACGAAGGGGGCTAGCGTTGTTCGGAATTACTGGGCGTAAAGCGCACGTAGGCGGATTGTTAAGTGAGGTGTGAAATCC
+
F,FFF::F,::F,,:FFFFF::F:F:F:FFFF,FFFFFFFFFF,FFFFFF:FFFFFF::FFFFFFFFFFFF,,F:,:F,FFFFFF:FFFF::FFF,FFF,,:,FFFFFFFFFFFF,FFFFF:FFFFF,F:FFFFFFFFF,FFF,,FFFFF:F:F::F,F:F:,,F,F::FF,FFFFF,,F::FFF:,::FF,F,FFF,F:FFFFFFFFFFFFFFFFFF:FFFF:F,:F:FF,F,,FF:FF,FFFF,FFFF
@A00920:152:HGHKKDRXX:2:2108:21450:6981 1:N:0:AGGAGTGG+CTAATCGA
ACTCCTACGGGAGGCAGCAGTGGGGAATTGTTCACAATGGGCGCAAGCCTGATGACGCAACGCCGCGTGGGGGATGAAGGTCTTCGGATCGTAAACCCCTGTCGAATGGGACGAAAGACTCGCGCCATAACACTGCGCGAGATTGACGGTACCGTTAAAGGAAGCCACGGCTAACTCTGTGCCAGCAGCCGCGGTAATACAGAGGTGGCGAGCGTTGTTCGGAATTACTGGGCGTAAAGGGCGCGTAGGC
+
FFFFFFFFFFFFFFFFFFFFFFFFFFFFFFFFFFFFFFFFFFFFFFFFFFFFFFFFFFFFFFFFFFFFFFFFFFFFFFFFFFF:FFFFFFFFFFFFFFFFFFFFFFFFFF:FFFFFFFFFF:FFFFFFFFFFFFFFFFFFFFFFFFFFFF:FFFFFFFFFFFFFFFFFFFFFFFFFFFFFFFFFFFFFFFFFFFFFFFFFF:FFFFFFFFFFFFFFFFFF:FFFFFFFFF:FFFFFFFFF,FFFFFFFFF
@A00920:152:HGHKKDRXX:2:2108:6108:7028 1:N:0:AGGAGTGG+CTAATCGA
ACTCCTACGGGAGGCAGCAGTGGGGAATTGTTCGCAATGGGCGCAAGCCTGACGACGCAACGCCGCGTGGGGGATGAAGGTCTTCGGATCGTAAACCCCTGTCGAGCGGGACGAATGGCCCGCGATCTAATACATCGTGGGAGTGACGGTACCGCTAAAGGAAGCCACGGCTAACTCTGTGCCAGCAGCCGCGGTAAAACGTAGGGTGCGAGCGTTGTCCGGAATTATTGGGCGTAAAGAGCTCGTAGGC
+
FFFFFFFFFFFFFFFFFFFF:FFFFFFFFFFFFFFFFFFFFFFFF:FFFFFFFFFFFF:FFFFFFFFFF:FFFFFFFFFFFFFFFFFFFFFF:FFFFFFFFFFFFFFFFFFFFFFFFFFFFFFFFFF:FFF:FFFF:,:FFFFFFFFFFFFFFFFFFFFFFFFFFFFFFFFFF:FFFFFFFFFFFFFFFFFF:F::,,FFF,FFFF:FFFFFFFFFFF,FFFFF:FFFFFF:F:FF::FFFFFFFFFFFF
@A00920:152:HGHKKDRXX:2:2108:7003:7545 1:N:0:AGGAGTGG+CTAATCGA
ACTCCTACGGGAGGCAGCAGTGGGGAATCTTGCCCAATGGGCGAAAGCCTGAGGCAGCAACGCCGCGTGTGGGATGAAGGCCCTTGGGTTGTAAACCACTTTCAGCAGGGACGAAAATGACGGTACCTGCAGAAGAAGCACCGGCCAACTTCGTGCCAGCAGCCGCGGTAATACGTAGGGTGCAAGCGTTGTGCGGATTTAGTGGGCGTAAAGGGCTCGTAGGCGGCCAAGTAAGTCGGATGTGAAATCC
+
FFFFFFFFFFFFFFFFFFFFFFFFFFFF,FFFF:FFFFFFFFFFFFFFFFFF:FFFFF,F,FFFFFFFF:F,FFFFFFFFFFFFFFFFFFFFFFF:,:FFFF,F,F,FFF:FFF,FFFF:FFFFFFF,FFFF:F,FFFFFFFFFF,FFFF,FFFFF:FFFFFFFFFFFFFF:FFFFFFFFFF:,FFFFF:F,,FFFFFFF:,FFFFFFFFF:F,FFF:F::FFFFF,:,:,FF,F:FFF,,FFFF,FFFF
@A00920:152:HGHKKDRXX:2:2108:30120:7811 1:N:0:AGGAGTGG+CTAATCGA
ACTCCTACGGGAGGCAGCAGTGGGGAATATTGCACAATGGAGGAAACTCTGATGCAGCAACGCCGCGTGAAGGATGAAGGTTTTCGGATCGTAAACTTCTTTGATGAGGGACGAAAAATGACGGTACCTCAAAAACAAGCCACGGCTAACTACGTGCCAGCAGCCGCGGTAATACGTAGGTGGCGAGCGTTGTCCGGAATTACTGGGTGTAAAGGGCGTGTAGGCGGGAATGCAAGTCAGATGTGAAATT
+
FF,FFFFF,FFFFFFFFF::FFFFFFFFFFFF:FFFFFF:FFFFFF:FFF:FFFFFFFFFFFFFFFFFFFFFFF::FFFFFFFFFFFFFFFFFFFFFFFFFFFFFFFFF:FFFFFFFFFFFFFF,FFFFFFFF:F:FFFFF:F:FFF:FFFFFFFF:FFFFF:FFFFFFFFFFFFFFFFFF:FFFFFFFF:F:F:FFF:FFFFFFFFFFFFFF:FFFFF:FF,FFF,F:,FFFF,FFF:,FFF:::::F:
@A00920:152:HGHKKDRXX:2:2108:6298:8422 1:N:0:AGGAGTGG+CTAATCGA
ACTCCTACGGGAGGCAGCAGTAAGGGATCTTGCGACAATGGGCGAAAGCCTGACGCAGCAACGCCGCGTGCGGGATGACGGCCTTCGGGTTGTAAACCGCTTTTCGGGGGGAAGAGGAAGGACGGTACCCCCGGAAGAAGTCTCGGCTAACTACGTGCCAGCAGCCGCGGTAAAACGTAGGAGGCGAGCGTTATCCGGATTTACTGGGTGTAAAGCGCGTGTAGGCGGTCCTGCAAGTGGCGCGGGAAAG
+
FFFFFFFFFFFFFFFFFFFF:FFFFFFFFFFFFFFFFFFFFFFFFFFFFFFFFFFFF:FFFFFFFFFFFFFFFFFFFFFF:FFF:FFFFFFFFFFFFFFFF:FFFFF:FFFFFFFFFFFFFFFFFFFFFFFFFFFFFFFFFFFFFFFFFFFFF:FFFFFF:FFFFFF:FFF:F:F:FFFFFFFFFFFFF:FFFFFFFFFFFFFF:FFFFFFFFFFFFFFFFFFFFFFFFFFFFFF:FFFFF::,,FFFFF
@A00920:152:HGHKKDRXX:2:2108:19660:8797 1:N:0:AGGAGTGG+CTAATCGA
ACTCCTACGGGAGGCAGCAGTGGGGAATTTTGCCCAATGGACGAAAGTCTGAGGCAGCAACTCCGCGTGAGGGACGAAGGCTCTCGGGTCGTAAACCTCTTTTCTCAGGGAAGATCCAAGACGGTACCTGAGGAAGAAGCCACGGCTAACTACGTGCCAGCAGCCGCGGTAATACGTAGGTGGCAAGCGTTGTCCGGATTTACTGGGCGTAAAGAGCGCGCAGGCGGCTGGTCAAGTCCGATGTGAAATC
+
FFFFFFFFFFFFFFFFFFFFFFFFFFF,FFFFFFFFFFFFFFF:F:FFFFF,FFFFFFFFFFFFFFFFFFFFFFFFFFFFF:F:FFFFFFFFFFFFFFFFFF,FF,FF:FFFFFFF::FFFFFFFFFFFFFFFF:FFF,FFFF:FFFF:FFFFFFFFFFFFF:FFFF:F,FFFFF,F:F,FFFF,,FF:FFFF:FFFFFF:FFFF:FFFFFFFFF,F:FFF:FFF:FFF:FFF:F,FFFFFFFFFFFFFF
@A00920:152:HGHKKDRXX:2:2108:6958:9001 1:N:0:AGGAGTGG+CTAATCGA
ACTCCTACGGGAGGCAGCAGTAGGGAATCTTGCGCAATGGACGAAAGTCTGACGCAGCGACGCCGCGTGAGCGATGAAGGCCTTCGGGTTGTAAAGCTCTGTGGGGAGGGAAGAATAAGGGCAAGCTAATACCTTGTCCGATGACGGTACCTCCTTAGCAAGCACCGGCTAACTCTGTGCCAGCAGCCGCGGTAAGACAGAGGGTGCAAACGTTGTTCGGAATTACTGGGCGTAAAGCGCGGGCAGGCGG
+
FFFFFF:FFFFFFFFFFFFFFFFFFFFFFFFFFFFF:FFFFFFFFFFFFFFFFFFFFFFFFFFFFFFFFFFFFFFFFFFFFFFFFFFFFFFFFFFFFFF:FFFFFFFFFFF,FFFFFFFFFFFFFFF,FFFFFFFFFFFFFFFFFFFF:FFFFFFFFFFF:FFFFFFF:FFFFFFFFFFFFFFFFFFFFFFFFFFFFFF:FFFFFFFFFFFFFFFF:FFFF,FFFFFFFF:FFFFFFFFFFFFFFFFFFF
@A00920:152:HGHKKDRXX:2:2108:11071:9142 1:N:0:AGGAGTGG+CTAATCGA
ACTCCTACGGGAGGCAGCAGTGGGGAATCTTGCGCAATGGCCGCAAGGCTGACGCAGCGACGCCGCGTGGAGGATGACGCCCTTCGGGGTGTAAACCACTGTTGCCCGGGACGAACGGGCGGATTTATCCGCCGTGACGGTACCGGGTGAGGAAGCACCGGCTAACTCCGTGCCAGCAGCCGCGGGAATACGGAGGGTGCGAGCGTTGTCCGGAATCACTGGGCGTAAAGGGAGCGTAGGCGGCTCGGTA
+
FF::FFFFF:FFFFFF:FFFFFFFFFFFFFFFFF:FFFFF:FFF,FFFFFFFFFFFFFF:FFFFFFFFFFFFF:FF:FFFFFFFFFFF,FFFFFFFFFF,FFFFFFFFFFF:F::FFFFFFFFF:FFFFFF:,FF:FF,F,F,FFFF:F,:FFFFF:FF:FFFF,FFF,FFF,FFF::FF,F:FF,F:F,,FFFFF:::FFFF,F,FFFFFFFF,FFF:FFFF:FF,:FFFF,F,FF,,::FF,FFFFF:
@A00920:152:HGHKKDRXX:2:2108:14271:9643 1:N:0:AGGAGTGG+CTAATCGA
ACTCCTACGGGAGGCAGCAGTAAGGAATATTGGTCAATGGACGCAAGTCTGAACCAGCCATGCCGCGTGAAGGATGAAGGTCCTCTGGATTGTAAACTTCTTTTATATGGGACGAAACCCGGGCATTCCTGCCCGATTGACGGTACCATAGGAATAAGCACCGGCTAACTCCGTGCCAGCAGCCGCGGTAATACGTAGGGTGCGAGCGTTAATCGGAATTACTGGGCGTAAAGCGTGCGCAGGCGGTGCT
+
FFFFFFFFFFFFFF:FFFFFFFFFF:FFFFFFFFFFFFFFFFFFFFFFFFFFFFFFF:FFFFFFFFFFFFFFFFFFFFFFFFF:FFFFFFFFFFFF:FFFFFFFF:FFFFFFF:FFFFFFFFFF:FFFFFFFFFFFFFFFFFFFFFFFFFFFFFFFFFFFFFFFFFF,FFFFFFFFFFF:FFFFF:FFF,FFFFFFFFF:FFF:F:FFFFFFFFFFF:F:FFFFFFFFFFFF:FFFFF:::FF:,,:FFF
@A00920:152:HGHKKDRXX:2:2108:25726:10034 1:N:0:AGGAGTGG+CTAATCGA
ACTCCTACGGGAGGCAGCAGTGGGGAATATTGGACAATGGGGGCAACCCTGATCCAGCAATGCCGCGTGAGTGACGAAGGCCTTAGGGTTGTAAAGCTCTTTCGGCGGGGACGATGATGACGGTACCCGCAGAAGAAGCCCCGGCTAACTTCGTGCCAGCAGCCGCGGTAATACGAAGGGGGCTAGCGTTGCTCGGAATTACTGGGCGTAAAGGGCGCGTAGGCGGCCATATCAGTCAGGTGTGAAACCC
+
FFFFFFFFFFFFFFFFFFFFFFFFFFFFFFFFFFFFFFFFFFFFF:FFFFFFFFFFFF:FFFF:FFFFFFFFFFFFFFFFFFFFFFFFFFFFFFFFFFFFFFFFFFFFFFFFFFFFFFFFFFFFFFFFFFFFFFF,FFFFFFFFFFFFFFFF:FFFFFFFFFFFFFFFF,FFFFFFFFFFFFFF:F:FFFFFF:FFFFFFFFFFFFFFF:FFFFFFFFFFFFFFFFFF,F:FFFFFFFFFFFFFFFF:FF
@A00920:152:HGHKKDRXX:2:2108:12644:10582 1:N:0:AGGAGTGG+CTAATCGA
ACTCCTACGGGAGGCAGCAGTTGGGAATCTTGCACAATGGGGGAAACCCTGATGCAGCGACGCCGCGTGGAGGATGACGGATCTAGGTCTGTAAACTCCTTTTTCATGGAAAGACTTAGGACGGTACCATGAGAAGAAGCCCCGGCTAACTCCGTGCCAGCAGCCGCGGTAATACGGGGGGGGCAAGCGTGTTTCGGAATTACTGGGCGTAAAGGGCGCGTAGGCGGCCTGCTAAGTCGGATGTGAAATC
+
F:,,FFFF:FFFFFFFFFFFFFFFFF:FFFFFFFFFFFFFF:FFFFFFF:FFFFFFFFFFF:FFFFF::FFFFFFFFFFFFFFFFFFFFF,,FFFFFFFFFFFFFFFFFFFFFFFFFFFFFF,FFFFFFF:F:FF,FFFFFFF:FF,F:FFFFFFF,FFF:FFFFFF:FFFFFF:FF,::FFFFFFF,FF,,F,FFFFFFFFFF,F,FFFFFFFFFFFFF,F:FFF:FFF,FFF:FF:FF:FF,FFFFF,
@A00920:152:HGHKKDRXX:2:2108:21576:10676 1:N:0:AGGAGTGG+CTAATCGA
ACTCCTACGGGAGGCAGCAGTGGGGAATATTGGACAATGGGGGCAACCCTGATCCAGCGACGCCGCGTGTGTGAAGAAGGCCTGCGGGTTGTAAAGCACTTTTAGTGGGGATGAATATCACATCACTAACACTTGTTTGACTTGACCTAACCCAAAGAAAAAGCACCGGCTAACTCTGTGCCAGCAGCCGCGGTAATACAGAGGGTGCGAGCGTTAAACGGAATTACTGGGCGTAAAGCGTGCGAAGACG
+
FFFFFFFFFFFFFFFFFFFFF:FFFFFF,FF,:FF:FFFFF:FFFFFFFFFFF,:FFF::FFFFFFFFFFFFFFFFFFFFFFF:FFF:F,FFFFF,FFF:FFF:,FFF,FFFFFF,F,FFF:,F:FFF:FF,F,,F,,:,FFFFFFFFFF:FFFFFFF:FFFF,,FFFFFFFFFF:FFFFFFFFFFFFFFFFFFF:FFFFFFFF,FFF:FFFFFF::,:FF:,FFF,FFFFFFF:FFFFF,FFF:FFFFF
@A00920:152:HGHKKDRXX:2:2108:11035:11553 1:N:0:AGGAGTGG+CTAATCGA
ACTCCTACGGGAGGCAGCAACTGGGAATATTGCGCAATGGGCGAAAGCCTGACGCAGCGACGCCGCGTGGAGGAAGACGGCCTAAGGGTTGTAAACTCCTTTTGCCAAGCCGTTCACAGCTTGGAGAATAAGCCTCTACTAACTACGTGCCAGAAGTCTCGGTAATACGTAGGAGGCAAGCATTATCCGGATTTATTGGGCGTAAAGTGTGCGTAGGTGTCTTGTCGCGTCTTATCTTAAAGACCGAGGC
+
FFFF:F:FFFFFFFFFF:FFFFFFFFFFFFFFFFFFFFFFFFFFFFF:FFFFFFF:FFFFFFFFFFFFFFFFFFFFFFFFFFFFFFFFFFFFFFFFFFF,FFFFFFFFFFFFFFFFFFFFFFFFFF,FFFFFFFFF:FFFF:FFFFF:FFFFF:FFFFFFFFFF,FFFF,FFF:FFFFFFFFFFFFFFFFFFFFFFFFFFFFFFF:FFFFFFFFFFFFFF:F:FFF:FFFFFFFFFFFF::F:FF,FFFF
@A00920:152:HGHKKDRXX:2:2108:20645:11725 1:N:0:AGGAGTGG+CTAATCGA
ACTCCTAAGGGAGGCAGCAGTGGGGAATTTTGGACAATGGGCGCAAGCCTGATCCAGCAAAGCCGCGTGAGTGATGAAGGCCCTAGGGTTGTAAAGCTCTTTCGGCGGGGACGATAATGACGGTACCCGCAGAAGTATACCAGGCTAACTTCGTGCCATCAGACGAGGAAATACGAAGGGGGCTATCGTTGATCGGAATCAATGGGAGTAAAGTGCGCGTAGGCGGCCGTTCAAGTCTGGGGTGAAAGCA
+
::F:FF:,,F:F::F,F:FF,FF,FFF,,FF::FFFF:FF:FF,FFF:FFFFF:FF,F:F,F:::FFF:FFFFF,:F,FF,F:FFF,F:F:FF,F,FFFFFFF:,FFFF:FFF:FF,FFFF,,FFFFF,,FFF,,,:,,:F,F::FF,FFF,F,F,FF,FF,,FF,F,,:,:,:,FF,FF:FFFF,F:F,F:FFFFF:,FF,,F,,:FF,:F::,,:FF,FFFFF:,:,FF,F,FFF,,F:FF:::FFF:
@A00920:152:HGHKKDRXX:2:2108:24957:11804 1:N:0:AGGAGTGG+CTAATCGA
ACTCCTACGGGAGGCAGCAGTGGGGAATATTGGACAATGGGCGGAAGCCTGATCCAGCAACGCCGCGTGAGGGATGACGGCCTTCGGGTTGTAAACCTCTTTCAGTACCGACGAAGGATTGTCTTTTTGGTCGGAGTGACGGTAGGTACAGAAGAAGCACCGGCCAACTACGGGCCAGCAGCCGCGGTCATACGAAGGGTGCGAGAGTTGTCCGGAATTATTTGGCGTAAAGGGCTCGTTGGCGGTTTGT
+
FFFFFFFFFFFFFFFFFFFFF:F:FFFFFFFFFFFFFFFFF:FFFF,FFFFF:F,FFF,FFFFFFFFFFF:FF:FFFFFF,FFFFFF:FFFF:FFF,,FFFFFF,FFFFFF:,FF,,,FFFFF::F,,F,:FF::FFFF:,FFF:,:::FFF:,F,,F,,FF,FFFFF,F,,,,FF:,FF,,F:FF,,,F:F::,,F:F::FFF,F,F,F:F:FF,F,F,FF,F,F,,,FFFF:FF:F:,F,F,:F,:FF
@A00920:152:HGHKKDRXX:2:2108:3893:11992 1:N:0:AGGAGTGG+CTAATCGA
ACTCCTACGGGAGGCAGCAGTAGGGAATATTGGTCAATGGATGGAAGTCTGAACCAGCCATGCCGCGTGCAGGAAGAAGGCCTTCTGGGTTGTAAACTGCTTTTGCCGGGGGATAAAATTCCCATGCGTGGGAAATTGAAGGTACCCGGTGAATAAGCCACGGCTAACTACGTGCCAGCAGCCGCGGTAATACGTAGGTGGCAAGCGTTGTCCGGATTTAGTGGGTTTAAAGGGTGCGTAGGCGGCCTAT
+
FFFFFFFFFFFFFFFFFFFFFFFFF,FFFFFFFFFFFFFFFFFFFFFFFFFFFFFFFFF:FFFFFFFFFFFFFF,FFFFFFF::FFFFFFFFF,FFFFFFFFFFFFFFFFFFFF:::FFFFFFFFFFFFFFF:F:FFFFFFFF:FFFFFFFF:FFFFFFFFFFFF:FFFFFFFFFFFFFFFFFFFFFFF:FFFFFFFFFFFFF:FFFFFFFFFF,FFF:F,FFFFFFFFF:F:FFF:FFFF,F:FFFF,F
@A00920:152:HGHKKDRXX:2:2108:31982:12132 1:N:0:AGGAGTGG+CTAATCGA
ACTCCTACGGGAGGCAGCAGTGGGGAATATTGGACAATGGGCGCAAGCCTGATCCAGCAACGCCGCGTGGAGGACGAAGGTCTTCGGATCGTAAACTCCTGTCAGGCGGGACGAAGGCTTCCGTGCGACCAGTGCGGAAGCTTGACGGTACTGCCAGAGGAAGCCCCGGCTAACTCCGTGCCAGCAGCCGCGGTAATACGGAGGGGGCTAGCGTTGTTCGGAATTACTGGGCGTAAAGCGTACGTAGGCG
+
FFFFFFFFFFFFFFFFFFFFFFFFFFFFFFFFFFFFFFFFFFFFFFFFFFFFFFFFFFFFFFFFFFFFFF:FFFFFFFFFFFFFF:FFFFFFFFFFFFFFFFFFFFFFFFFFFFFFFFFFFFFFF::F,FFFFFFFFFFFFFFFFFFFFFFFFFFFFFFF:FFFFF:FFFF:FFFFFFFF:FFF:FFFFFFFFFFFFFFFFFFFFFFFFFFFFFFFFF:FFF:FFFFFFFFF::FFFFFFFFFFFFF::F
@A00920:152:HGHKKDRXX:2:2108:31919:12242 1:N:0:AGGAGTGG+CTAATCGA
ACTCCTACGGGAGGCAGCAGTGGGGAATATTGCACAATGGGGGAAACCCTGATGCAGCGACGCCGCGTGGAGGAAGAAAGTCTTCGGATTGTAAACTCCTGTTGTTGAGGAAGATAATGACGGTACTCAACAAGGAAGTGACGGCTAACTACGTGCCAGCAGCCGCGGTAAAACGTAGGTCACAAGCGTTGTCCGGAATTACTGGGTGTAAAGGGAGCGCAGGCGGGAGAACAAGTTGGAAGTGAAATCC
+
FFFFFFFFFFFFFFFFFFFFFFFFFFFFFFFFFFFFFFFFFFFFFFFFFFFFFFFFFFFFFFFFFFFFFFFFFFFFFFFFFFFFFFFFFFFFFFFFFFF:FFFFFFFFFFFFFFFFFFFFFFFFFFFFFFFFFFFFFFFFFF:FFFFFFFFFFFFFFFFFFFFFFFFFFFFFFFFFFFFFFF:FF:FF:FFFFFFFFFFFFFFFFFFFFFFFFF,FF:FFFF:FFFFFFF:FFFFFFF::FFFFFFFFFF
@A00920:152:HGHKKDRXX:2:2108:21486:12273 1:N:0:AGGAGTGG+CTAATCGA
ACTCCTACGGGAGGCAGCAGTAGGGAATCTTCCACAATGGACGAAAGTCTGATGGAGCAACGCCGCGTGAGTGAAGAAGGTTTTCGGATCGTAAAACTCTTTTGTGAGGGAAGAACAAGTACGAGAGTAACTGCTCGTGCCTTGACGGTACCTCATTAGAAAGCCACGGCTAACTCCGTGCCAGCAGCCGCGGTAATACGTAGGTGGCAAGCGTTGTCCGGAATTATTGGGCGTAAAGCGCGCGCAGGCG
+
FFFFF:FF,FFFFFFFFF:FFFFF:F:FFFFFF,FFFFFFFFF,FFFFF::FFFFFFFFF,F:FFFF::FFFFFFFFFFFFFF:FFF:FFFFFFFFF:,F,FFFFFFFFFF:F:F,FFFF:FFFFFFFFFFFFFFF:FFF:FFF:FFFFFFF,FFFFFFFF:,F:FFFFFFFFFF,F,F::F:FF:,F:,F:FF,FFFF,,:F:FFFFF::FF:FFFFFFF,FFF:F,F,FFFFFFF:FF:FFFFF,FFF
@A00920:152:HGHKKDRXX:2:2108:25346:12665 1:N:0:AGGAGTGG+CTAATCGA
ACTCCTACGGGAGGCAGCAGTGGGGAATTGTTCGCAATGGGCGCAAGCCTGACGACGCAACGCCGCGTGGAGGATGAAGATCTTCGGGTCGTAAACTCCTGTCGAGTGGGAAGAATAGCTTCCGGGCGAATATCCCGGAAGCCTGACGGTACCACTAAAGGAAGCCCCGGCTAACTCCGTGCCAGCAGCCGCGGTAATACGGAGGGTGCAAGCGTTGTTCGGAATCATTGGGCGTAAAGCGCGTGTAGGC
+
FFFFFFFF,FFFFFFFFFFFFFFFFFFFFFFFFFFFFFFFFFFFFFFFFFFFFFFFFFFFFFFFFFFFFFFFF:FFFFFFFFFFFFFFFFFFFFFFFFF:FFFFFFFFFFFFFFFFFFFFFFFFFF:FF:FFF:FFFF:FF,FFFFFFFF:FFFFFFF:FF::FFFFFFFFFFFF:FFFFFFFFFFFFFFFFFFFFFFFFFFFFFFFFFFF:FFFF:FFFFFF:FFF,FFFFFFF,FFFFFFF:F:FFFF
@A00920:152:HGHKKDRXX:2:2108:29478:13401 1:N:0:AGGAGTGG+CTAATCGA
ACTCCTACGGGAGGCAGCAGTGGGGAATATTGGACAATGGGCGCAAGCCTGATCCAGCCATGCCGCGTGAGTGAAGAAGGCCTTCGGGTTGTAAAGCTCTTTTGGCGGGGACGATGATGACGGTACCCGCAGAATAAGCCCCGGCTAACTTCGTGCCAGCAGCCGCGGTAAGACGAAGGGGGCTAGCGTTGTTCGGAATTACTGGGCGTAAAGGGCGCGTAGGCGGTTTGTTAAGTCAGGCGTGAAAGCC
+
FFFFFFFFFFFFF:FFFFFFFFFFFFFFFFFFFFFFFFFFFFFFF:FFFFFFFFFFFFFFFFFFFFFFFFFFF,FFFFFFFFFFFFFFF:FFFFFFFFFFFFF:FFFFFFFFFFFFFFFFFFFFFFFFFFFFFFFFFFFFFFFFF::FFFFFFFFFFFFFFFFF:FFFFFFFFFFFFFFFFFFFFFFF,FFFFFFFFFF:FFFFFFF:FFFF:FFFFFF:FFFFFFF:FFFFFFFFF:FFFF,FFFFFFF
@A00920:152:HGHKKDRXX:2:2108:6008:13526 1:N:0:AGGAGTGG+CTAATCGA
ACTCCTACGGGAGGCAGCAGTGGGGAATATTGCACAATGGGCGCAAGCCTGATGCAGCGACGCCGCGTGAGGGATGACGGCCTTCGGGTTGTAAACCTCTTTCAGTATCGACGAAGCGCAAGTGACGGTAGGTACAGAAGAAGCACCGGCTAACTTCGTGCCAGCAGCCGCGGTAATACGAAGGGTGCAAGCGTTACTCGGAATTACTGGGCGGAAAGAGTGCGTAGGTGGTTTGTTAAGTCTGATGTGA
+
FFFF:FFFFFFFFFFFFFFFFFFFFFFFFFF:FFFF:FFF:FFF:FFFFFFFF:FFFFFFFFF::FF:FF,:,FFFFFFFFFF,FFF::F:F:F,FFFFFFFF:FFFFFF,FF,:FFFFF:FF:F,FFFFFFF,FF:FFF:F:F:FFFFFFFFFFFFF:FFFFFFF::FFF:FF:FFFF:FFF,F,F,FF,FFF:FFFF:FF,FFFFFFFFF:,FF,F,FFFFFFFFFFFF,,FFF,F,FFFF:::,F:F
@A00920:152:HGHKKDRXX:2:2108:1199:14434 1:N:0:AGGAGTGG+CTAATCGA
ACTCCTACGGGAGGCAGCAGTGGGGAATTTTGCGCAATGGGCGAAAGCCTGACGCAGCAACGCCGCGTGGAGGATGAAGGTCCTTGGATTGTAAACTCCTGTCAGCAGGGAAGAAAGGCTCTGACCTCATACGTCAGGGAGTTGACGGTACCAGCAGACGAAGCCCCGGCGAACACGGTGCCACCAGCCCCGGTAAAACGTCGGTGACCAGCCGTGGCACGATTTACTGGGCGGAAATAGCGCCCAGGCG
+
FF:FFFFFFF:FFFFFFFFFFFFFFFF:FFF,FFFF::FFFFFFFFFFFFFFFFF,FFFFFFFFFFFFFFFFF,FFF:F:FF:::FFF,FFFFFF:FFFFFFF,:,FF:F:FFFF:,F,FF,F,FFFFF,:::FF,FF:FFFFFFF,FF,FF,FF:,F,F,:,FFF:,FF,FF:,,,,,,F:,,F,::F,F,F,,:,F,,:,FFFF:F,,,F:,:,,F,,FF::FFF::F,,:,FFF,FFFFF,FF:,F,
@A00920:152:HGHKKDRXX:2:2108:1551:14481 1:N:0:AGGAGTGG+CTAATCGA
ACTCCTACGGGAGGCAGCAGTGGGGAATTGTTCGCAATGGGCGCAAGCCTGACGACGCAACGCCGCGTGGAGGATGAAGGTCTTCGGATTGTAAACTCCTGTTGATCGGGAAGAATGGCCCCCGGGTTAATACGCCGGGGGAGTGACGGTACCGATTGAGGAAGCCACGGCTAACTCTGTGCCAGCAGCCGCGGTAATACAGAGGTGGCAAGCGTTGTTCGGAATTACTGGGCGTAAAGGGCGCGTAGGC
+
FF,:F:FFFFFFFFFFFFFFF:FF:FFFFFFFFFFFFFFF:FFF:F,FFFFF:FFFFFF::F:FFFFFFFFFFFFF,FFFFFFFF:FFFF:FFFFFFFFFFFFFFFFFFF:F:F,F,FFFFFFFFFFF:FFFFFFFFFFFFF:FF:FFFF,FFF:FFFFF:F:F::F:F,FFFFFF:FF,,FFFF:FF:,F:FFFF:FFFFF:F,FFFFF,FFFFF,FF:,:F,FFF,F,F,FFF:FFFF,FFFFFFF,F
@A00920:152:HGHKKDRXX:2:2108:25220:14481 1:N:0:AGGAGTGG+CTAATCGA
ACTCCTACGGGAGGCAGCAGTGGGGAATATTGGACAATGGGCGCAAGCCTGATCCAGCCATGCCGCGTGGGTGAAGAAGGCCTTCGGGTTGTAAAGCCCTTTTGTCCGGAAAGAAAAGCTTTCGGTTAATACCCGGAAGTCCTGACGGTACCGGAAGAATAAGCACCGGCTAACTTCGTGCCAGCAGCCGCGGTAATACGAAGGGTGCAAGCGTTACTCGGAATTACTGGGCGTAAAGCGTGCGTAGGTG
+
FFFFFFFFFFFFFFFFFFFFFFFFFFFFFFFFFFFFFFFFFFFFFFFFFFFFFFFFFFFFFFFFFFFFFFFFFFFFFFFFFFFFFFFFF:F:FFF:FFFFFFFFFFF:FFFFFFF:FFFFFFFFFFFFFFFF:FFFFFF,FFFFFFF,FF:FFF,FFFF,FFFFFFFF,F:F:FFFFFFFFF,FFFFFFFFFFF:F,FF:F,FFFFFFF:F:F:FFFF:FF:FF,FFFFFF,FF:FFFF,FFFFF,:,FF
@A00920:152:HGHKKDRXX:2:2108:3369:14935 1:N:0:AGGAGTGG+CTAATCGA
ACTCCTACGGGAGGCAGCAGTGGGGAATTTTCCGCAATGGGCGCAAGCCTGACGGAGCGACGCCGCGTATGGGATGAAGTATTTAGGTATGTAAACCATTGTCAGTGGGGACGAAACAAATGACGGTACCCACAGAGGAAGCATCGGCTAACTACGTGCCAGCAGCCGCGGTAAAACGTAGGAGGCGAGCGTTATCCGGATTTACTGGGTGTAAAGCGCGTGTAGGCGGTCGTGCAAGTGAGGCGTGAAA
+
F::FFFFF:FFF:FFFFFFFFFFFFFFFFFFFFFFFFFFF:FFFFFFFFFFF,FFFFFFF:FFFFF:FFFF,FF:FFFFFFFFFFFFF,FFF:FFFFFFFFFFFF,FFFFFFFFFFFFFF:,F:FFFFFFFFFFFFFFF,FFFFFF:FFFFFFFFFFFFFFFFFFFFFFFFFFFFF,FFFFFFFFFFFF:FFFFFFFFFF,FF:F:F:FFFFFFFFFFFFFFFFFFF:FFF:FFFF:FF:FF,FF,:FFF
@A00920:152:HGHKKDRXX:2:2108:11975:14998 1:N:0:AGGAGTGG+CTAATCGA
ACTCCTACGGGAGGCAGCAGTAAGGAATATTGGACAATGGCCGCAAGGCTGATCCAGCCATCCAGCGTGCAGGAAGAAGGCCCTATGGGTTGTAAACCCCTTTCAGGAGGGAAGAAAATGACGGTACCTCCAGAAGAAGCACCGGCCAACTACGTGCCAGCAGCCGCGGTAAGACAGAGGGTGCAAGCGTTGTTCGGAATTATTGGGCGTAAAGGGCGCGTAGGCGGCTACGTAAGTCGAATGTGAAAGC
+
FFFFFFFFFFFFFFFFFFFFFFFFFFFFFFFFFFFFFFFFFFFFFFFFFFFFFFFFFFFFFFFFFFFFFFFFFFFFFFFFFF:FFFFFFFFFFFFFFFFFFFFFFFFFFFFF:FFFFFFFFFFFFFFFFFFFFFFFFFFFFF:FFFFFFFFFFFFFFFFFF:FFFFFFFFF:FFF,FFFFFFFFFFFFFFFFFFFFFF,FFFFFFFFFFFFFFFFFFFFFFFFFFFFFFFFFFFFFFFFFFFFFFF,FF:
@A00920:152:HGHKKDRXX:2:2108:1154:15734 1:N:0:AGGAGTGG+CTAATCGA
ACTCCTACGGGAGGCAGCAGTGGGGAATATTGGACAATGGGGGCAACCCTGATCCAGCCATGCCGCGTGCGTGAAGAAGGCCTTCGGGTTGTAAAGCGCTTTCACCCGTGACGATGATGACGGTAGCGGGAGAAGAAGCCCCGGCTAACTCCGTGCCAGCAGCCGCGGTAATACGGAGGGCGCAAGCGTTGTTCGGAATTACTGGGCGTAAAGCGTGCGCAGGCGGTTTTGTAAGCCAGATGTGAAATCC
+
F:FFFFFFFFFFFFFFFFFFFFFFFFFFFFF:F:FFFFFFFFFFFFFFFFFFFFFFFFFFFFFFFFFFFFFFF:FFF:F:FFFFFFFFF:F:F,FFFFFFFFFFFFFFFFFFFFFFF:FF,FFFFFFFFFFFFFFFF:FFFFFFFFFFFFFF:FFFF,FFFFFFFFFFFFFFFFFFFFFFFFF:FFFFFFFFFFFFF:FFFFFFFFFFFFFF,FFFFFFFFFFFFFF,FFFFFFFFFFFFFFFFFFFF:F
@A00920:152:HGHKKDRXX:2:2108:9706:15828 1:N:0:AGGAGTGG+CTAATCGA
ACTCCTACGGGAGGCAGCAGTGGGGAATTGTTCGCAATGGGCGCAAGCCTGACGACGCAACGCCGCGTGGAGGATGAAGAATTTCGGTTCGTAAACTCCTTTCGACCGAGATGAACACCCCGCAATTTAATACGTTGTGGGACTGACAGTATCGAGAGAAGAAGCCCCGGCTAACTCTGTGCCAGCAGCCGCGGTAATACAGGGGGGGCAAGCGTTGTTCGGAATTACTGGGCGGACAGGGTTCGTAGGT
+
FFFFFFFFFFFFFFFFFF:FFFFFFFFFFFFFFFFFFFFFFFFFFFFFFFFFFFFFFFF:FFFFFFF,FFFFF:FFF:FFFFFFFFFFFFFFFFFFFFFFFFFFFFFFFFFFFFFFFFFFFFFF,FFF:FFFFFFFFFFFFFFFF:FFFFFFFFFFF:FFFF:FFFFFFFFFFFFFFFFFFFFFFF:FFFFFFF,F:FFFFFFFFFFFFFFFFFF,FFF:FFF,FFFFFFFFFF,F,:FFFFFFFF,FFF
@A00920:152:HGHKKDRXX:2:2108:8721:16282 1:N:0:AGGAGTGG+CTAATCGA
ACTCCTACGGGAGGCAGCAGTGGGGAATATTGGACAATGGGCGAAAGCCTGATCCAGCCATGCCGCGTGAGTGATGAAGGCCCTAGGGTTGTAAAGCTCTTTCAACGGTGAAGATAATGACGGTAACCGTAGAAGAAGCCCCGGCTAACTTCGTGCCAGCAGCCGCGGTAATACGTAGGGGGCACGCGTTGTCCGGATTTATTGGGCGTAAAGCGCTCGCAGGTGGTTCGTTGCGTCGAGCGTGAAAGAC
+
FFFFFFFFFFFFFFFFFFFFFFFFF:FFFFFFF:FFFFFFFFFFFFFFFFFFFF:FFFFFFFFFFFFFFF::FFFFFFFFFFFFFFFFFFFFFFFFFFFFFF:FFFFFFFFFFFFFF:FFFFFF:FFFFFFF:F,FFFFFFFF,,:FF:,FF:,FFF:FF:FFFFFFF,F:,FF,,,FF:FFFF,F,F,,,FFF,,F,FFFF:,:F:F,FFF,:::FFF,:::F:FFFFFFFFF:FF:,FFFFF::FFFF
@A00920:152:HGHKKDRXX:2:2108:4878:16329 1:N:0:AGGAGTGG+CTAATCGA
ACTCCTACGGGAGGCAGCAGTAAGGGATCTTGCGACAATGGGCGAAAGCCTGACGCAGCAACGCCGCGTGCGGGATGACGGCCTTCGGGTTGTAAACCGCTTTTCGGGGGGAAGAGGAAGGACGGTACCCCCGGAAGAAGTCTCGGCTAACTACGTGCCAGCAGCCGCGGTAAAACGTAGGAGGCGAGCGTTATCCGGATTTACTGGGTGTAAAGCGCGTGTAGGCGGTCCTGCAAGTGGCGCGTGAAAG
+
F:FFFFFFFFFFFFFFF:FFFFFFFF:FFFFFFFFF:FFFFFFFFFFFFFFFFFFFFFFF:FFFFFFFFFFFFFFFFFFFFFFFFFFFFFFFFF:FF:FFFFFFFFFFFFFFFFFFFFFFFFFFFFF:FFFFFFFFFFFFFFFFFFFFFFFFFFF:FF:FF:FFFFFFFFFF,FFFFFF,F:F:FFFF,FFF,FFFFFFFFFFFFFF:FFFFFF,:FFFFFF:FFFFF:F:FFFFFFFF:F:F:F:FFFF
@A00920:152:HGHKKDRXX:2:2108:17381:16501 1:N:0:AGGAGTGG+CTAATCGA
ACTCCTACGGGAGGCAGCAGTGGGGAATCTTGCGCAATGGGCGAAAGCCTGACGCAGCGACGCCGCGTGCGGGAAGACGGCCTTCGGGTTGTAAACCGCTTTCAGCAGGGACGAAATTGACGGTACCTGCAGAAGAAGCTCCGGCCAACTACGTGCCAGCAGCCGCGGTAATACGTAGGGGGCAAGCGTTGTCCGGATTTATTGGGCGTAAAGCGCGCGCAGGCGGTTGTTTAAGTCTGGAGTTTAAACC
+
FFFFFFFFFFFFFFFFFFFFFFFFFFFFFFFFFFFFFFFFFFFFFFFFFFFFFFFFFFFFFFFFFFFFFFFFFF:FFFFFFFFFFFFFFFFFFFFFFFFFFFFFFFFFFFFFFF:FFFFFFFFFFFFFFFFFFFFFFFFFFFFFFFFFFFFFFFFFF:F:FFFFFFFFFF::FFFFFFFF:FFFFFFFFFFFFFFFF:F:FFFFFFFFFFF:FFFFFFFFFFFFFFFFFFFFFF:FFFFFFFFFFF:FFF
@A00920:152:HGHKKDRXX:2:2108:24496:16548 1:N:0:AGGAGTGG+CTAATCGA
ACTCCTACGGGAGGCAGCAGTGGGGAATCTTGCGCAATGGCCGAAAGGCTGACGCAGCGACGCCGCGTGCGGGAGGACGCCCTTCGGGGTGTAAACCGCTGTCAGTGGGGAGGAACGGCCCGGGGAGGCAATGCCCTGTGGTTTGACAGTACCCACAGAGGAAGCACCGGCTAACTCCGTGCCAGCAGCCGCGGTAATACGGGGGGTGCGAGCGTTGTCCGGAATCACTGGGCGTAAAGGGCGCGTAGGC
+
F:FFF:FFFF:FFFFFFFFFFFFFFFFFF:FFFFFFFFFFFFFFFFFFFFFFF:FFFFFFFFFFFFFFFFFFFFFFF:FFFFFFFFF:FFFFFFFFFFFFFFFFFFFFFFFFFFFFFFFFFFFFF:FFFFFFFFFFFFFFFFFFFFFFFFFFFFFFF:FFFFFFFFFFFFFFFFFF:FFFFFFFFFFFF:FFFFFF::FFFFFFFFFFFF:FFFFFFFFFFFFF:F,FFFFFFFFFF,F:FFFFFFFFFF
@A00920:152:HGHKKDRXX:2:2108:6686:17300 1:N:0:AGGAGTGG+CTAATCGA
ACTCCTACGGGAGGCAGCAGTGGGGAATATTGCGCAATGGGCGGAAGCCTGACGCAGCGACGCCGCGTGGGGGATGACGGCCTTCGGGTTGTAAACCTCTTTCGCTATCGACGAAGCTTTTCGGAGTGACGGTAGGTAGGGAAGAAGCACCGGCCAACTACGTGCCAGCAGCCGCGGTAACACGTAGGGTGCGAGCGTTGTCCGGAATTATTGGGCGTAAAGAGCTCGTAGGCGGTGTGTCGCGTCGGCC
+
FFFFFFFFFFFFFFFFFFFFFFFFFF:F:FFFFFFFFFFFFFFFF,FFFFFFFFF:FFFFFFFFFFF:FFFFFFFFFFFFFFFFFFFFFFFFFFFFFFFFFFFFFF:FFFFFFFFFFFFFFFFFFFFFFFFFFFFFFFF:FFF:FFFF:FFFFFF:FFFFFFFFFFFFFFFFFFFFFFFFFFFFFFFFFFFFFF:FFFF:FFFFFF:FFFFFFFFFFFFF:FFFFFFF,FFFFFF:FFFFF:FFFF:FFF
@A00920:152:HGHKKDRXX:2:2108:26196:17362 1:N:0:AGGAGTGG+CTAATCGA
ACTCCTACGGGAGGCAGCAGTAAGGGATCTTGCGACAATGGGCGAAAGCCTGACGCAGCAACGCCGCGTGCGGGATGACGGCCTTCGGGTTGTAAACCGCTTTTCGGGGGGAAGAGGAAGGACGGTACCCCCGGAAGAAGTCTCGGCTAACTACGTGCCAGCAGCCGCGGTAAAACGTAGGAGGCGAGCGTTATCCGGATTTACTGGGTGTAAAGCGCGTGTAGGCGGTCCTGCAAGTGGCGCGTGAAAG
+
:FFFFFFFFFFFFFF:FFFFFFFFFFFFFFFFF:F:FFFFFFFFFFFFFFFFFFFFFFFFFFFFFFFFFFFFFFFFFFFFF:FFFFFFF:FFFFFFFFF:FFFFFFFFFFFF:FFFFFFFFFFFFFFFFFF:FFFFF:FFFFFFFFFFFFF:FFFFFFF:FFFFFFFFF:F::FFFF,FFFFFFF:FFFFFFF:FFFFFFF:FFFFFFFF:,F:,FFFFFFFFFFFFFFFF:F:F,F:FF:FFFFFF:,F
@A00920:152:HGHKKDRXX:2:2108:27082:17394 1:N:0:AGGAGTGG+CTAATCGA
ACTCCTACGGGAGGCAGCAGTCGGGAATTTTGCCCAATGGACGAAAGTCTGAGGCAGCAACTCCGCGTGAGGGATGAAGGCCTTCGGGTTGTAAACCTCTTTTCTCAGGGAAGATCCAAGACGGTACCTGAGGAATAAGCCACGGCTAACTACGTGCCAGCAGCCGCGGTAATACGTAGGTGGCGAGCGTTGTCCGGATTTACTGGGCGTAAAGAGCGCGCAGGCGGCTGGGTAAGTCCGATGTGAAAGC
+
F:FFFFFFFFF:FFFFFFFFFFFFFFFFFFFFFFFFFF,FF:F,F:FFFFFF:FFFFFFFFFFFFFFFFFFFFFFFFFFFFFF:FFFF:FFFFF,:FFFFFFFFFFFFFF,FF,FF:FFFFFFFFFF:FFFFFF:FFFFFFFFFFFFFFFFFFF:FFFFFFF:F,F:FFFF,F,FFFFFFFFFFF,F:F,FFFF:FFFF:FF,FFF:FFFF,,:,FFFFFF:F:FFF:FFF:F,:FFF:F,::FF,:,FF
@A00920:152:HGHKKDRXX:2:2108:2727:18020 1:N:0:AGGAGTGG+CTAATCGA
ACTCCTACGGGAGGCAGCAGTCGAGAATCTTCCGCAATGGGCGAAAGCCTGACGGAGCGACGCCGCGTGCAGGATGAAGGCCTTCGGGTTGTAAACTGCTGTCACGCTATAGGAAAAGCCTTCGGGCCTTGACCAAAGCGAGAGGAAGCACCGGCTAACTCCGTGCCAGCAGCCGCGGTAAGACGGAGGGTGCAAACGTTGCTCGGAATCACTGGGCGTAAAGCGCGGGCAGGCGGCTGTTCAAGTCGGA
+
FF,F,:FFFFFFFFFFFFFFFFFFFFFFFFFFFFFFFFFFFFFFF:FFF,FFFFFFFFFFFFFFFFF:FFFFF:FFFFFFFFFFFFFFFFFFFFFFFFFFFFF:FFFFFF:FF:FFFFFFFFFFFFFFFFFFFFFFFFFFFFFFFF:FFFFFFFFF:FFFFFFFFFFFFFFFFFFFFFFFFFF:FFFFFFFFFF:FFFFFFFFFFFFFFFFFFFFFFFFFFFFFFFFF:FFFFFF:FFFFFFFFFFFF:F
@A00920:152:HGHKKDRXX:2:2108:15619:18396 1:N:0:AGGAGTGG+CTAATCGA
ACTCCTACGGGAGGCAGCAGTGAGGGATATTGCACAATGGGCGCAAGCCTGATGCAGCGACGCCGCGTGGGTGATGACGGTCTTCGGATTGTAAAACCCTTTTCTGGTTGACGAGCAAGGACGGTAGACCAGGAAGAAGTGTCGGCTAACTACGTGCCAGCAGCCGCGGTAAAACGTAGGACACGAGCGTTATCCGGAGTTACTGGGCGTAAAGGGCGTGCAGGCGGCGTGGTAAGTCTGATGTGAAAGC
+
FFFFFFFFFFFFFFFFFFFFFFFFFFFFFFFFFFFFFFFFFFFFFFFFFFFFFFFFFFFFFFFFFFFFFFFFFFFFFFFFFFFFFFFFFFFFFFFFFFFFFFFFFFFFFF,FFFFFF,FFFFFFFFFFFFFFFFFFF,FFFFFFFFFFFFFFFFFFFFFFFFFFFFFFFF,FFFFFFFFFFFFFFFFFFFF,FFFFFFFF:FFFF:FFFFFFFFFFFFFFFFFF:FFFFFFFFF:FFF:FFFFFFFF:F:
@A00920:152:HGHKKDRXX:2:2108:31096:18458 1:N:0:AGGAGTGG+CTAATCGA
ACTCCTACGGGAGGCAGCAGTGGGGAATTGTTCGCAATGGGCGCAAGCCTGACGACGCAACGCCGCGTGGAGGATGAAGATCTTCGGGTCGTAAACTCCTGTCGAGCGGGACGAACACCTATCCAGCTAACATCTGGACTGGCTGACGGTACCGCTAAAGGAAGCCCCGGCTAACTCCGTGCCAGCAGCCGCGGTAATACGGGGGGGGCAAGCGTTGTTCGGAATTACTGGGCGTAAAGGGCTCGTAGGC
+
FFFFFF:FFFFFFFFFFFFFFFFFFFFFFFFFFFFFFFFFFFFF:FFFFFFFFF:FFFFFFFFFFFFFFFFFFFFFFFFFFFFFFFFFFFFFFF:FFFFFFFFFFFFFFFFFFFFFFFFF:FFFFF:F:FF:FFFFF:F:FFFFFFFFFF:F:FFFFFFF:F:FFFFFFFFF,FF::FF:FFFFFFFFFFFFFFFFFFFFFFFFFFFFFF:FFFFFF:FFFF:FFF:FFFFFFFFFFFFFF:F:FFFFFF
@A00920:152:HGHKKDRXX:2:2108:24677:18646 1:N:0:AGGAGTGG+CTAATCGA
ACTCCTACGGGAGGCAGCAGTGGGGAATATTGCACAATGGGCGCAAGCCTGATGCAGCGACGCCGCGTGAGGGATGACGGCCTTCGGGTTGTAAACCTCTTTCACCTGGGACGAAGGGGTAACTTGACGGTACCAGGGGAAGAAGCACCGGCTAACTACGTGCCAGCACCCGCGGTAATACTTAGGGTGAAAGCGTTGTTCGGAATCACTGGGCGTAAAGCGGGTGTAGGCGGCCGGCTGTGTCGATTGT
+
F:,FFFFFFFFFFFFFFFFFFFFFFFFFFFFFFFFFFFFF:FFFFFF,FFFFFFFFFFFFFFFFF,FFFFFFFFFFFFFFFFFFFFFFFFFFFFFFFFFFF:FFFF:FFFFFFFFF:FF,:F,:FFFF,,F:,:F:FFFFFFFFFF:FF,::,FFFFF,F:FFFF:FF,FFFF:F,:F:FF,FFFFF,:,FFF,FFF::FFFF,FFFFFFF,F::,FFFFFFFFF,F:,FFFFFFFFFFFF:,FFF,FFF
@A00920:152:HGHKKDRXX:2:2108:27471:18662 1:N:0:AGGAGTGG+CTAATCGA
ACTCCTACGGGAGGCAGCAGTGGGGGATATTGCACAATGGGGGAAACCCTGAAGCCGCGAAGCCGCGTGGAGGAAGAAGGTTTTCGGATAGTAAACTCCTGTCGTTCGGGACGATAATGACGGTACCTAACAAGAAACCACCGGCTAACTACGTGCCAGCAGCCCCGCTAAAACGTAGGGTGCAAGCGAAGACCGGAATAACTGGGTGGAAACGGAGAGCAGGCGTGAAGACACGAAGGACGTGAAATCC
+
FFFFFFFFFFFFFFFFFFFFFFFFF:F,FFF,F:FFFFFFF:FFFF:FFFFF,F,,FFFF,FFFFFFFFFFFFFFF,FF:,FFFFFF,:,FFFFFFFFFFFFFF,,,F,FF,F:,F,F,:FF,:FFFFFFFFFF,,,,:F:,F,F:,F,FF:,F,FF,,,,,:F,F:,F,,FF,,FF::,,:FF:,,F,,F,:F,:FFF,:,:FFF,F,FF,,F,FF,,F,F,,,,,:FFFFF,F,,,FF,,F,,,F,:,
@A00920:152:HGHKKDRXX:2:2108:5900:18693 1:N:0:AGGAGTGG+CTAATCGA
ACTCCTACGGGAGGCAGCAGTAAGGAATATTGCACAATGGACGCAAGTCTGATGCAGCAACGCCGCGTGCCCGAGGACGGCCTTCGGGTTGTAAAGGGCTTTTCTGGCTGAAGAGGCAGGACGGTAGGCCAGGAATAAGCGTCGGCTAACTACGTGCCAGCAGCCGCGGTAAAACGTAGGTGGCAAGCGTTGTCCGGATTTATTGGGTTTAAAGGGTGCGTAGGCGGCCTATTAAGTCAGTTCTGAAATA
+
FF:FF:,:FFFFFFFFFFFFFF:FFFFF:FFFFFFF:F:FFFFFFFFFFFFFFFFFFFFF:FFF:FFFF:F,FFFFFFF:FFFFFFF:FFFF:FFFF:F:FFFFF:FFFFFFFFFFFFFFFFFF::F:FFFFFFFFF,FFF:FF,FF:FFFFFFFFFFFFFFFFFF:FF,FFF:F,,:FFFFF,F,:F:,FFFFFFFFFFF,FFFF:FFFFFF,F:F,F:F:FFFFF:FFFFFF,FFFFFF,F:,,FF:F
@A00920:152:HGHKKDRXX:2:2108:11812:18881 1:N:0:AGGAGTGG+CTAATCGA
ACTCCTACGGGAGGCAGCAGTGGGGAATATTGGACAATGGGCGCAAGCCTGATCCAGCCATGCCGCGTGGGTGATGAAGGCCTTAGGGTTGTAAAGCCCTTTCGGCGGGGAAGATAATGACGGTACCCGCAGAAGAAGCCCCGGCTAACTTCGTGCCAGCAGCCGCGGTAATACAGAGGGTGCAAGCGTTAATCGGAATTACTGGGCGTAAAGCGCGCGTAGGCGGCTGCTTACGTCGGATGTGAAAGCC
+
FFF:F:FFFFFFFFFFFFFFFFFFFFFFFFFFFFFFFFFFFFFFFFFFFFFFFFFFFFFFFFFFFFFFFFFFFFFFFFFFFFFFFFFFFFFFFFFFFFFFFFFFFFFFFFFFFFFFFFFFFFFF:FF:FFFFFFFFFFFFFFFFFF,FFFFFFFFFFFFFFFFFFFFFF:FFFFFFF:F:FFFFFFFFFF:FFFFFF,FFFFFFFFFFFFFFFFFFFFFF,F:FFFFFFFF:F,FFFFFFFFFFFF:FFF
@A00920:152:HGHKKDRXX:2:2108:24044:19210 1:N:0:AGGAGTGG+CTAATCGA
ACTCCTACGGGAGGCAGCAGTGGGGAATCTTGCGCAATGGGCGAAAGCCTGACGCAGCGACGCCGCGTGAGCGATGAAGGCCTTCGGGTTGTAAAGCTCTGTGGGGAGGAAAGAATAAGGCTTGGCTAATATCCAAGCCGATGACGGTACCTCCTTAGCAAGCACCGGCTAACTCTGTGCCAGCAGCCGCGGTAAGACAGAGGGTGCAAACGTTGTTCGGAATTACTGGGCGTAAAGCGCGTGTAGGCGG
+
FFFFFFFFFFFFFFFFFFFFFFFFFFFFF:FFFFFFFFFFFFFFFFFFFFFFF:FFFFFFFFFFFFFFFFFFFFFFFFFFFFFFFFFFFFFFFFFFFFFFF:FFFF,FFF:FFFFFFFFFFFFFFFF,FFFFFFFFFF:F:FFFFFFF,FFFFFFFFFF,FFF:FFFFFF:FFFFFFFFFFFFFFFFFFFF:F,FFFFF:FFFFFFFFFFFFFFFFFFFFFFFFFFFFFFFFFFFFF:::FFFFFFFFF,
@A00920:152:HGHKKDRXX:2:2108:9155:19445 1:N:0:AGGAGTGG+CTAATCGA
ACTCCTACGGGAGGCAGCAGTAGGGAATCTTGCGCAATGGGCGAAAGCCTGACGCAGCCATGCCGCGTGAATGATGAAGGTCTTAGGATTGTAAAATTCTTTCACCGGGGAAGATAATGACGGTACCCGGAGAAGAAGCCCCGGCTAACTTCGTGCCAGCAGCCGCGGTAATACGAAGGGGGCTAGCGTTGCTCGGAATTACTGGGCGTAAAGGGCGCGTAGGCGGACATTTAAGTCAGAGGTGAAAGCC
+
:FF:FFFFFFF,FFFFFFFFFFFFFF,FFFFFFFFF:FFFFFFFFFFFFFFFFFFFFFFFFFFFFFF:FFFFFFFFFFFFFFFFFFFFFFF:FF:FFFFFFFFF:FFFFFF,FFFFFFFFF:FF:FFFFFFFFFFFFFFFFFFFFFFFFFFFFFFFFFFFFFFFFFFFFFFF:FFFFFFFFFFFFFFFFFF,F:FFFFF:FFFFFFFFFFFFF:F:FFFFFFFFFFFF,FFFFFFFFFFFFFFFFF::FF
@A00920:152:HGHKKDRXX:2:2108:27597:19977 1:N:0:AGGAGTGG+CTAATCGA
ACTCCTACGGGAGGCAGCAGTCGGGAATTTTGCCCAATGGACGAAAGTCTGAGGCAGCAACTCCGCGTGAGGGACGAAGGCTCTAGGGTCGTAAACCTCTTTTCTCAGGGAAGATCCAAGACGGTACCTGAGGAATAAGCCACGGCTAACTACGTGCCAGCAGCCGCGGTAATACGTAGGTGGCAAGCGTGGTCCGGATTTACTGGGCGTAAAGAGCGCGCCGGCGGCTGGTCAAGTCCGATGTGAAATC
+
F:FFFFFFFFF,FF:FFFFFFFFFFFFFFFFFFF:FFFFFFFFFFFFFFFF:FFFFFFFFFFFFFFFFFFF:FFFFF,FFFFFFFFFFFFF,FFFFFFF:FFFFFFFFFFF:F:FFFFFFFFFFFFF:FFFFF:,FFFFF:FFFF,FF,:FFFFFFFF:FF:F:FF::F,F,FF,FFF:FFFFF:FFFFF,F,:FFFFFF:F:FF::FF,FFFF:FFFFFF,FFFFF:,FFFF:FF,FFF::FFF:,FFF
@A00920:152:HGHKKDRXX:2:2108:28257:20055 1:N:0:AGGAGTGG+CTAATCGA
ACTCCTACGGGAGGCAGCAGTAAGGAATATTGCACAATGGGCGCAAGCCTGATGCTGCAACGCCGCGTGCCCGAGGACGGCCTTCGGGTTGTAAAGGGCTTTTCTGGCTGACTAGGAAGGAGGGTAGGCCAGGAATAAGCGTCGGCTAACTACCAGCCAGCAGCCGAGGGAAAACGTAGGACGCGAGCGTTATCCGGATATACTGGGCGTAAAGCGCGGGCAGGCGGAGGTCCAAGACGGACGTGAACGC
+
F:F,FFF:FFFF:FFFFFFFFF:FFFFF,,FFFFFFFFFFF,FFFF,FF,:FFFF:FF:FFFFFFF:FFFFFFF:FFFFFFF:FFF:F:FF:FF:::FFFFFF,F,FFFFFF:,F,FF,F:,,:F,,FFFFFFF,FFFFFF:F,F,FFFFFFF,,,,,FFFF,F:F,,F,FFFFFFFFF,FF,FFF:,,,,FFFFF::F,,,:FF,,,F:FF:F,FF,:,F:F:F:,,F:F:FFFF,FFFFFF,F::,F:
@A00920:152:HGHKKDRXX:2:2108:2374:20415 1:N:0:AGGAGTGG+CTAATCGA
ACTCCTACGGGAGGCAGCAGTAGGGAATATTGGGCAATGGGTGAGAGCCTGAACCAGCCATGCCGCGTGCAGGAAGAAGGCCCTATGGGTTGTAAACTGCTTTTCCCAGGGGATAAAATTTCAATGCGACGACAATTGAAGGTACCTGGAGAATAAGCCACGGCTAACAACGTGCCAGCAGCCGCGGTAATACGTAGGTGGCACGCGTAGTCCGGATTTATTGGGTTTAAAGGGAGCTGAGGCGGCCTAT
+
,:,FF:F:FFFFF,FFFFFF,FFFF:FFF:FF:,FF:FFFF,FFFFFFFF,FFFF,:F:FFFFF::FFFFFFFFFFFFFF,FFF,,F,:FFF:FFFFFFFF,FF:FFF:F,FF::F:F,:,F,,:F::F,F:,F:F,,,FFF,FFFF,:,:FFFFF,FFFF:FFF,F::FF,,FF,,FF,:FF,,F,:FF:F,:,,:,,FFF,::F,,,FFF,,FFF,,,,,F:,FF,,FFF,,,:,,,,::F:,FF,,F
@A00920:152:HGHKKDRXX:2:2108:26847:20713 1:N:0:AGGAGTGG+CTAATCGA
ACTCCTACGGGAGGCAGCAGTGGGGAATATTGCACAATGGTCGCAAGCCTGAAGCAGCGACGCCGCGTGAGGGATGACGGCCTTCGGGTTGTAAACCTCTGTTAGCAGGGACGAAGGGAGATAGACGGTACCTGCAGAGAAAGCGCCGGCTAACTACGAGCCAGCAGCCGCGCTAAAACGAAGGGAGCGAGCGTTGTCCGGACTTATTTGCCGTAAAGAGCTTGTATGCGGTGTGTCGCGTCTGCTCTGA
+
FFFFFFFFFFFFFFFFFFFFFFFFFFFF,FFFF,FFFFFF,FF:FFF:FFFF,FFFFFFFFFFFFFFFFFFFFFFFFFF,,FFFFFFF,FFFFFFFFFFFFFF:,F:FFFF,FFF,,,:,FF,F:FFF,::F,F,::FF:,F:FFFF,FFF,F:F,,:FF:FF,::,F,F:F,,F,,FF,,:,FF,F,FF,:F,:F,FF,FFF,,,FF,:,,F:F,F,FF:,F,F:,,FFFF,FFFF,FFF,F,::,,FF
@A00920:152:HGHKKDRXX:2:2108:5593:20885 1:N:0:AGGAGTGG+CTAATCGA
ACTCTACGGGAGGCAGCAGTAAGGGATCTTGCGACAATGGGCGAAAGCCTGACGCAGCAACGCCGCGTGCGGGATGACGGCCTTCGGGTTGTAAACCGCTTTTCGGGGGGAAGAGGAAGGACGGTACCCCCGGAAGAAGTCTCGGCTAACTACGTGCCAGCAGCCGCGGTAAAACGTAGGAGGCGAGCGTTATCCGGATTTACTGGGTGTAAAGCGCGTGTAGGCGGTCCTGCCAGTGTCGCGTGAAAGC
+
,F:,F:::FFFFF:FF::FFF::F,F:FFFF,:FFFF,F,FFFFF:FFFF,:FF:FF:FF::FFFFFF:FFF:,FFFF:FFF:FFF:F:FF,:F:F:F:FFFF,FFFFF:F,FFFFFFFFF::FF::F,F,FFF,FFFFFFFFFF,:,FFFFFFFFFFFF,FF::FF,FFF:,F:FFF,FF,FF,:,F,,FF:FFF,FFFFFFFFFF:FFF::FF,F,,FFFF:,,:FF,FF,,FF:F,F:FFF:FFF,F
@A00920:152:HGHKKDRXX:2:2108:23421:21010 1:N:0:AGGAGTGG+CTAATCGA
ACTCCTACGGGAGGCAGCAGTAAGGAATATTGCACAATGGGCGCAAGCCTGATGCAGCAACGCCGCGTGCCCGAGGACGGCCTTCGGGTTGTAAAGGGCTTTTCTGGCTGACGAGGAAGGACGGTAGGCCAGGAATAAGCGTCGGCTAACTACGTGCCAGCAGCCGCGGTAAAACGTAGGACGCGAGCGTTATCCGGATTTACTGGGCGTAAAGCGCGGGCAGGCGGTGGTCCAAGTCGGACGTGAAAGC
+
FFFFFFFFFFFFFFFFFFFFFFFFFFFFFFFFFFFFFFFFFFFFFFFFFFFFFFF:FFFFFFFFFFFFFFFFFFFFFFF:FFF:FFFFFFFFFFFFFFFFFFFFFFF:FFFFFFFFF,FFFFFFFFFFFFFFFFFFFFFFFFFFFFFFFFFFFFFFFFFFFFFFFFFFFFFFFFFFFFFFFFFFFFFFFFF:FFFFFFFFFFFFFFFFFFFFFFFFFFFFFFFFFFFFFFFFFFFFFFFFFFFFFFFFFF
@A00920:152:HGHKKDRXX:2:2108:32768:21261 1:N:0:AGGAGTGG+CTAATCGA
ACTCCTACTGGAGGCAGCAGTGGGGAATTTTCCGCAATGGGCGAAAGCCTGACGGAGCAAGACCGCGTGGGGGAGGAAGGTTTTTGGATTGTCAACCCCTTTTCTCAGGGAAGAACAAAATGACGGTACCTGAGGAATAAGCATCGGCTAAATCCGTGCCAGCAGCCGCGGTAATACGGAGGATGCAAGCGTTAACCGGAATGATTGGGCGTAAAGAGTCCGTAGGTGGCTCGTCAAGTCTAATGTCAAA
+
FFF:FF,:,FFFFFFFFFFFFFF:,F,FFF:FFF,FFF:FF,F:FF,FFFF:FFF,:FFFFFFFF::FFFF,FFFFF,F:FFFFFF,FF:,FFFFF:FF,FFF:FFFFFFFFFFFFFFFFF,F,FF:,FFF,FF,:F:FFF:FFFF,F:F:,,FFFFFFFF,,FFFFFFF::,F,:F,,FFF:F:FFF,FFFF:,F:F,FFF,,FFF,:F,,FF:,,::FF,FF,:FFF,FFF:F:F:,F,F,:,F:FF:
@A00920:152:HGHKKDRXX:2:2108:28140:21637 1:N:0:AGGAGTGG+CTAATCGA
ACTCCTACGGGAGGCAGCAGTGAGGAATATTGCTCAATGGGCGCAAGCCTGAAGCAGCGACGCCGCGTGGATGAAGAAGGTTTTCGGACTGTAAAATCCTTTTCTGTGTGACGAGAGTGGACGGTAGCACAGGAATAAGTATCGGCTAACTACGTGCCAGCAGCCGCGGTCAAACGTAGGAGGCCAGCGTTCTCCGGAGTTACTGGGCGTAAAGCGCGTGTAGGTGGATTGGTAAGTTACTTATAAAAGC
+
F:FF:FFFFFFFFFFFFFFFFFFFFFFFFFFFFFFFFFFFFFFFFFFFFFFFFFFFFFFFFFFFF:FFFFFFF,FFFFFFFFFFFFFF:FFF:FFFFFFFFF:FFFFFFFFFF,FFFF,FFF,FFFFFF:FFF,FF:F:F,:F,,FF,FFFFF,F,F:FFFFFFF,F,,F:FFFF,FFF,FFFF,FFFF,FFF:F:F,F:FF:F:,FFFF,F:FF:FF:FFFFFF,F::,F:,,,:FF::F,FFFF,,F:
@A00920:152:HGHKKDRXX:2:2108:12943:21652 1:N:0:AGGAGTGG+CTAATCGA
ACTCCTACGGGAGGCAGCAGTGGGGAATATTGCGCAATGGGGGAAACCCTGACGCAGCGACGCCGCGTGTGGGATGACGGCCTTCGGGTTGTAAACCACTGTCGCGAGGGACGAAGATCTGACGGTACCTCGAAAGGAAGCACCGGCTAACTCTGTGCCAGCAGCCGCGGTAATACAGAGGGTGCGAGCGTTAATCGGAATTACTGGGCGTAAAGCGCGCGTAGGCGGATGGTCAAGTCGGGGGTGAAAT
+
FFFFFFFFFFFFFFFFFFFFFFFFFFFF::FFFFFFFFFFFFF:FFFFFFFFFFFFFFFFFFFFFFFFFFFFF:FFFFFFFFFFFFFFFFFFFFFFFFFFFFFFFFFFFFFFFFF,FFFFFFFFFFFFFFFFFFFFFF:FFFFFFFFF:FFFFFFFFFF:FFFFFFFFFFFFFFFFFFFFFFFF:FFFFFFFFFF:,FFFFFFFFF:F:FFFFFFFF:FFFFFF:FFFF:FFFFF:FFFFF:FFFFFFFF
@A00920:152:HGHKKDRXX:2:2108:10438:22420 1:N:0:AGGAGTGG+CTAATCGA
ACTCCTACGGGAGGCAGCAGTGGGGAATATTGGACAATGGGCGAAAGCCTGATCCAGCCATGCCGCGTGAGTGATGAAGGCCTTAGGGTTGTAAAGCTCTTTCAGTGGGGACGATAATGACGGTACCCACAGAAGAAGCCCCGGCTACCTTCGTGCCAGCAGCCGCGGTAATACGAAGGGGGCTAGCGTTGTTCGGATTTACTGGGCGTACAGCGCACGTAGGCGGATTGTTAAGTGAGGGGTGAAATCC
+
:F:FF,FF::FFFF,::FF:F,FFFFFFFFFFFF:::FFFFFFFFFFFFF:FFFF:FFFFF:FFFFFF,FFFFFFF,FFF,FFFF:FFFFFFFFF:FFFFF:FFFFF:FFFFFFFFFFFFFF:FFFFFF:FFFFFFF:,FFFFF:FF,F:FFFFFFF,FF,FFFFFFFFF:FFFFFFFFFF:FFFFFF:FFFFF:FFFFFFFFFFFFF,F,FFFFF:FFFFFFFFFFF:F,FF::FFFFFFF:FF,FFFF
@A00920:152:HGHKKDRXX:2:2108:31819:22623 1:N:0:AGGAGTGG+CTAATCGA
ACTCCTACGGGAGGCAGCAGCAAGGAATTTTCCACAATGGGCGCAAGCCTGATGGAGCAACGCCGCGTGGGGGATGACGCGTTTCGGCGTGTAAACCCCTTTTCGAGGGGACGAAGGCAATGACGGTACCCTCGGAATAAGGTCCGGCTAACTACGTGCCAGCAGCCGCGGTAAGACGTAGGGACCGAGCGTTGTCCGGAGTTACTGGGCGTAAAGCGCGCGCAGGCGGATTGTCGCATCGTCGGTGAAA
+
FFFFFFFF:FFFFFFFFFFFFFFFFFFFFFFFFFFFFFFFFFFFFFFFFFFFFFFFFFFFFFFFFFFF:FFFFFFFFFFFF:FFFFFFFFFFFFFFFFFFFFFFF,,FFFF::FFFFFFFFFFFFFFFFFFFFFFFF:FFF:FFFFFFF:FF:FFFFFFFFFFFF:FFFFF:F:FFF,FFFFFFF,FFFFFFF,FFFFFFF:FFFFFFFFFFFFFFFFFFF:FFFFFFFFFFF:F:FFFFFFFF:FFFFF
@A00920:152:HGHKKDRXX:2:2108:24316:22748 1:N:0:AGGAGTGG+CTAATCGA
ACTCCTACGGGAGGCAGCAGTGGGGAATCTTGCGCAATGGGCGAAAGCCTGACGCAGCGACGCCGCGTGAGTGATGAAGGCCTTCGGGTTGTAAAGCTCTGTGGGGAGAGACGAATAAGTGCGGGCTAATACTCCGCATGATGACGGTATCTCCTTAGCAAGCACCGGCTAACTCTGTGCCAGCAGCCGCGGTAAGACAGAGGGTGCAAACGTTGTTCGGAATTACTGGGCGTAAAGCGCGTGTAGGCGG
+
:FFFFFFFFFFFFFFFFFFFFFFFFFFFF:FFFFFFFFFFFFFFFFFFFFFFFFFFFFFFFFFFFFFFFFFFFFFFFFFFFFFFFFFFFFFFF:FFFFFFF:FFFFFFFFFFFFFFFFFFFFFFFFFFFFFFFFFFFFFFFFFFFFFFFFFFFFFFFFFFFFFFFFFFFF,F:FFFFFFFFFFFFFFFFFFFFFFFFF:FFFFFFFFFFFFFFFFFFFFFF,FFFFFFFF:FF:FFFFFFFFFF,FFFFF
@A00920:152:HGHKKDRXX:2:2108:17535:23030 1:N:0:AGGAGTGG+CTAATCGA
ACTCCTACGGGAGGCAGCAGTGGGGAATTTTCCGCAATGGGCGAAAGCCTGACGGAGCAACGCCGCGTGGATGATGAAGTCTTTCGGGACGTAAAATCCTTTCAGCAGGGACGAAGCGAGTGACGGTACCTGCAGAAGAAGCATCGGCTAACTACGTGCCAGCAGCCGCGGTAATACGTAGGATGCGAGCGTTGTCCGGAATTATTGGGCGTAAAGAGAACGTAGGTGGCCTGTTAAGTTCGGTCTTAAA
+
FF,FFFFF,FFFFFFFFFFF:FFFFFFFFFFFFFFFFFFF:FFFFFFFFFFFFFFFFFFFFFFFFFFFFFF::FFF::FFFFFFFFF:FFFFFFFF,FFFFFFFFFFFFFFFFFFF:FFFFFFFFFFFFF:F:FFFFF:FFFFFFFFFF::FFFFF:FFFFFFFFFFF:FFFFFFFF::FFFFFF:F:FFFFF:FFFFFF,FFFFFFFF:,FF:F::FF,FF::FFF:FFFFFFF,FFF::,,FF:FFF:
@A00920:152:HGHKKDRXX:2:2108:31729:25285 1:N:0:AGGAGTGG+CTAATCGA
ACTCCTACGGGAGGCAGCAGTGGGGAATCTTGCGCAATGGGCGAAAGCCTGACGCAGCAACGCCGCGTGGGGGATGAAGGCTTTCGGGTTGTAAACCCCTTTCAGCAGGGACGATTATGACGGTACCTGCAGAAGAAGGACCGGCCAACTACGTGCCAGCAGCCGCGGTAATACGTAGGGTCCAAGCGTTGTCAGGATTTATTGGGCGTAAAGAGCTCGTAGGCGGCTCAGTCAGTCGGATGTGAAAACT
+
FFFFFFFFFFFFFFFFFFFFFFFFFFFFFFFFFFFFFFFFFFFFFFFFFFFFFFFFFFFFFFFFFFFFFFFFFF:F:FFFF,F:FFFFFFFFFFFF,FFFFF,F:FFFFFFFFFFFFFFFFFFFFFFF::FF:F:FFF,FFFFFF::F:F,,,FF,FF:FFFFFFFFFF,F:FFF,F:,FFFF:FFFF,FFFF,:::FFFFFFFFFFFFFFFF:FFFFFFF:FFFFFF:::F,FFFF,:FF:FFFFFFFF
@A00920:152:HGHKKDRXX:2:2108:7148:26083 1:N:0:AGGAGTGG+CTAATCGA
ACTCCTACGGGAGGCAGCAGTAAGGGATCTTGCGACAATGGGCGAAAGCCTGACGCAGCAACGCCGCGTGCGGGATGACGGCCTTCGGGTTGTAAACCGCTTTTCGGGGGGAAGAGGAAGGACGGTACCCCCGGAATAAGTCTCGGCTAACTACGTGCCAGCAGCCGCGGTAAAACGTAGGAGGCGAGCGTTATCCGGATTTACTGGGTGTAAAGCGCGTGTAGGCGGTCGTGCAAGTGAGGCGTGAAAG
+
FF:FFF:FFF:FFFFFFFFFFFFFFFFFFFFFFFFFFFFFFFFF:FFFFFFFFFFFFFFF:FFFFFFF:F:FFFF:FFFFFFF,FFFFFFFFFF,FFFFFFFFFFFFFFFFFFF:FFFFFFFFFFFFFFFF:FFF,FFFFFFF::FFF:FFFFFFF:FFFF:FFFFFF::FFFFFFFFFFF:FFFFFFFFFFF:FFFF:FFFFFFFFFF:FFFFF,FFFFFFFFFFFFFFF,FFFFFFF:FFFFFF:FFF
@A00920:152:HGHKKDRXX:2:2108:12301:26616 1:N:0:AGGAGTGG+CTAATCGA
ACTCCTACGGGAGGCAGCAGTAGGGAATCTTCCACAATGGACGAAAGTCTGATGGAGCAAAGCCGCGTGAGCGATGAAGGCCTTCGGGTCGTAAAGCTCTGTTGGTAGGGAAGAACAAGTACCGGAGTAACTGCCGGTACCTTGACGGTACCTAACCAGAAAGCCACGGCTAACTACGTGCCAGCCGCCGCGGTAATACGTAGGGGGCGAGCGTTACTCGGAATTACTGGGCGTAAAGTGTGCGCAGGTG
+
FF:FFFFFFFFFFFFFFFFFF:FFF:FFFFFF:FFFFFFFF,FFFF,,FFFF,:FFFF:F,FFFFFFFFFFFFFFFFFFFFFFF,,FFFFFFFFFFFFFFFFF:,F:,FFF,FF,FFF,FFF,FFFF,FFF,::FFF:FFF:FF,FFFFF,FF:FF,:,F:F:F:FF,F:,:FF,FFFF:FFF,:F,FF:F:F,F,FF:,FF,F,,FFFF:,::F,,F::FF:,F,,:FFFF:,FF:FFFF::F:FFFFF
@A00920:152:HGHKKDRXX:2:2108:29432:27445 1:N:0:AGGAGTGG+CTAATCGA
ACTCCTACGGGAGGCAGCAGTAAGGGATCTTGCGACAATGGGCGAAAGCCTGACGCAGCAACGCCGCGTGCGGGATGACGGCCTTCGGGTTGTAAACCGCTTTTCGGGGGGAAGAGGAAGGACGTTACCCCCGGAAGAAGTCACGGCTAACTACGTGCCAGCAGCCGCGGTAAAACGAAGGAGGCGAGCGTTATCCGGATTAACTGGGTGTAAAGCGCGTGTAGGCGGTCCTGCAAGTGGCGCGTGAAAG
+
FF:FFF:FFFFFFFFFFFFFFFFFF,:,FFFFFFFFFFFFF:F:FFFFF,FF:FFFF:FF,FFFFFFFF:FFF:FF:FFFFFFF:FFFFFFFFFFFFFF:FFFFFFFFFFFF,:FFFF,FFFFF,,:FFFFFF:F,FF::,F,FFFFFFFFFFF,:FFFFF:F::F,F:FFFFFFFF::,,FF,FFF:F:,FF:FFF:FFF,FFFFFF,:F,FF,F,:,FFF:FFFFF:FFFFF,,,,F:FFF:FFFFF:
@A00920:152:HGHKKDRXX:2:2108:3278:28808 1:N:0:AGGAGTGG+CTAATCGA
ACTCCTACGGGAGGCAGCAGTGGGGAATTGTTCGCAATGGGCGCAAGCCTGACGACGCGACGCCGCGTGGAGGATGAAGATCTTCGGGTCGTAAACTCCTTTCGATCGAGACGAATGGCCTACGGGTGAACACCCCGGGGGAGTGACGGTACCGAGAGAAGAAGCCCCGGCTAACTCCGTGCCAGCAGCCGCGGTAATACGGGGGGGGCAAGCGTTGTTCGGAATTACTGGGCGTAAAGGGCTCGGAGGC
+
FFFFFF:FFFFFFFFFF,FFFFF,FF,,,:F,FFFFFFFFFFFFFFFFFFFFF::FFF,FFFFFFFFFFFFFFFFFFFFFF:FFF::FF,FF:FFFFFFF,,FFFFF,FFFFFFFFF:FFF,,:FF:FFF,FFFFFFF,F:FFF,FFF:FF:F::,F,FFFFFFFF:::,FF,FFFFF,:,FFFFFFFF,,FF,:F,F:FFFF:F:FFFF,,FF,FF,FF,,F,FFF,:::,FFFFFFFFFF:F:,FF,,
@A00920:152:HGHKKDRXX:2:2108:12066:28839 1:N:0:AGGAGTGG+CTAATCGA
ACTCCTACGGGAGGCAGCAGTGGGGAATATTGGACAATGGGCGCAAGCCTGATCCAGCCATTCCGCGTGCAGGATGAAGGCCCTCGGGTTGTAAACTGCTTTTGTCAGGGAAGAAATCCTTTGAGTTAATACCTCGGGGGGATGACGGTACCTGAAGAATAAGCACCGGCTAACTACGTGCCAGCAGCCGCGGTAATACGTAGGGTGCAAGCGTTATCCGGATTCACTGGGTTTAAAGGGTGCGTAGGAG
+
FFFFFFFF,FFFFFFFFFFFFFFFFFFFFFFFFFFF:FFFFFFFFFFFFFFFFFFFFFFFFFFFFFFFFFFFFFFFFFFFFFFFFFFFFFFFFFFFFFFF::FFFFFFFFFFFFFFFFFFFFFFFFFFFFFFFFFFFFFFFFFFFFFFFFFFFFFFFFFF:FFFFFFFFFFFFFFFFFFFF:FFFFFFFFFFFFFFFFFFFF:FFFFFFF,FF:F,FF:FFF:FFFF:FFF,FF:FF:F,F,F::FFFFF
@A00920:152:HGHKKDRXX:2:2108:6795:29356 1:N:0:AGGAGTGG+CTAATCGA
ACTCCTACGGGAGGCAGCAGTGGGGAATCTTCCGCAATGGACGAAAGTCTGACGGAGCAACGCCGCGTGAGCGAAGAAGGACTTAGGGACGTAAACCACTTTTGTTACGGAAGAACAAGAATCCGAGTAACTGACGATAACTTGACGGTAACTAACAAGAAAGCCACGGCTAACTACCTGCCACCAGCCGCGGTAAAACGTAGGTGGCAAGCGATGTGCGGATTTATTGGGTTTAAAGGCAGCGGAGGCG
+
FFFFFFFFF:FFFFFFFFFFFF:,FFFFFFFFF,FFFF:FFFF::FFFF:FFF,:FFFFF,F,,F,FFFF,:FFF,FFF:,F,F:,F::F,FFFF,:,,,,:F,,FF,FF:F,,F,FF,,::F:,FFF:FFFF,FFF:F:FFF,FF:,:F,,FFF,,,FFFFFFFF:,:::F,,::F,,F,F,,FFF,,,F:,,F,,F,,FF,,,F:F,,:F:,FF,,,FF:FF:,FFF,:F:FFF,,F,,FF:,,:,FF
@A00920:152:HGHKKDRXX:2:2108:4860:29543 1:N:0:AGGAGTGG+CTAATCGA
ACTCCTACGGGAGGCAGCAGTGGGGAATATTGGACAATGGGGGCAACCCTGATCCAGCCATGCCGCGTGTGTGAAGAAGGCCTTCGGGTTGTAAAGCACTTTAAGTGGGGAGGAAGGGGTGATGGCTAATATCCATCATCATTGACGCTACCCACAGAATAAGCACCGGCTAACTCTGTGCCAGCAGCCGCGGTAATACCGAGGGTGCAAGCGTTAATCGGAATTACTGGGCGTAAAGCGCGCGTAGGCG
+
FFFFFFFFFFFFFFFFFFFFFFFFFFFFFFFFFFFFFFFFFFFFFFFFFFFFFFFFFFFFFFFFFFFFFFFFFF,FFFFFFFFFFFFFFFFFFFFFFFFFFF:FFFFFFFFFFFFFFFFFF:FFFFFFFFF,FFFFF:FF:FFF:FFFF,:F:FFFFFFF:FFFFFFFFFFFFFFFFFFFFFFFFFFFFFFFFF:FF:F,FFFF:FFFFFFFFFFFFF:FFF,FFFFFFFFFFFFFFFFF,FFF:,,:FF
@A00920:152:HGHKKDRXX:2:2108:15329:29763 1:N:0:AGGAGTGG+CTAATCGA
ACTCCTACGGGAGGCAGCAGTGGGGAATCTTTCGCAATGGGCGAAAGCCTGACGAAGCGACGCCGCGTGAGTGATGAAGGCCTTCGGGTTGTAAAGCTCTGTGGAGGGGGACGAATAAGGCATGGCTAACAACCATGTCGATGACGGTACCCCGTTAGCAAGCACCGGCTAACTCTGTGCCAGCAGCCGCGGTAAGACAGAGGGTGCAAACGTTGTTCGGAATGACTGGGCGTAAAGCGCGGGTAGGCGG
+
FFF,FF::FFFFFFFFFFFFFFFFFFFF,,F,FFFFFFFFFFFFFFFFFFFFFF,,FF:FF:FFFFFFF,FFFFFFFFFF,FFFFFF,FFFFFF:F:,FFFFFF,F,:FFFFFF:FF:F,F,F,FFFFFFF,FFF:F:FFFFFFFFFFFFF::,FFFFFFFFFFFFFF:FFFFFFFFFFFFFFFFFFFFFFFFF::F:FFFFF:,FFF,FFFFFFFFFFFFFF:FFFFFFFFF,FFF:FF:,FFFF:F:F
@A00920:152:HGHKKDRXX:2:2108:6587:29997 1:N:0:AGGAGTGG+CTAATCGA
ACTCTACGGGAGGCAGCAGTCGGGAATTTTGGGCAATGGGCGAAAGCCTGACCCAGCAACGCCGCGTGAAGGATGAAATCCCTCGGGATGTAAACTTCGCAAGAACGGGAAGAATAAGTCTGCGCAAATATCGCAGATGATGACGGTACCGTTTGTAAGCTCCGGCTAACTCCGTGCCAGCAGCCGCGGTAATACGGGGGGAGCAAGCGTTGTTCGGATTTACTGGGCGTAAAGGGCGCGTAGGCGGCCA
+
FFFFFFFFFFFFFFFFFFFFFFFFF:FFFFFFFFFFFFFFFFFFFFFFFFFFFFFFFFFFFFFFFFFFFFFFFFFFFFFFFFFFFFFFFFFFF:FFFFFFFFFFFFFFFFFFFFFFFFFFFFFFFFFFFFFFFFFFFFFFFFFFFFFFFFFFFFFFFFFFFFFFFFFFFFFFFFFFFFFFFFFFFFFFFFFFFFFFFFFFFFFFFFFFFFFF:FFFFFFFFFFFFFFFFFFFFFFFFFFFFFFFFFFFFF
@A00920:152:HGHKKDRXX:2:2108:7139:30201 1:N:0:AGGAGTGG+CTAATCGA
ACTCCTACGGGAGGCAGCAGTAGGGAATCTTGTCCAATGGGCGCAAGCCTGAGACAGCGACGCCGCGTGCGGGACGAAGGCCTTCGGGTTGTAAACCGCTTTCAGCAGGGACGAAGCGAAAGTGACGGTACCTGCAGAAGAAGGTCCGGCCAACTACGTGCCAGCAGCCGCGGTGACACGTAGGCACCAAGCGTTGTCCGGATTTATTGGGCGTAAAGAGCTCGTAGGCGGTTCAGTAAGTCGGGTGTGA
+
FF,FFFFF:FFFFFFFFFFFFFFFFFFFFFF:FFFFFFFFFFFFFFFFFFF,FFFFFFFFFFFFFFFFFFFFFFFFFFFFFFFFFFFFFFFFFFFFFFFFFFFFFFFFFFFFFFFFFFFFFFFFFFFFFFFFFFF,FFFFFFF,FFFFFFFFFFFFFF:FFF,FFFFFFF:FFFFF,FFFFFFFFFFFFFFF:FF:FFFFFF,FFFFFFFFFFFFFFFF:FFFFFFFFFFFFFFF::F,FFFF:FFFF:F
@A00920:152:HGHKKDRXX:2:2108:16776:30326 1:N:0:AGGAGTGG+CTAATCGA
ACTCCTACGGGAGGCAGCAGTGGGGAATCTTGCGCAATGGGCGAAAGCCTGACGCAGCGACGCCGCGTGAGTGATGAAGGCCCTAGGGTTGTAAAGCTCTGTGGAGAGGGACGAATAAGCGCCGGCGAATATCCGGCGTGATGACGGTACCTTTTTAGCAAGCACCGGCTAACTCTGTGCCAGCAGCCGCGGTAAGACAGAGGGTGCAAACGTTGTTCGGAATCACTGGGCGTAAAGGGCGCGTAGGTGG
+
FFFFFFFFFFFFFFFFFFFFFFFFFF:FFFFFFFFFFFFFFFFFFFFFFFFFFFFFFFFFFFFFFFF:FFFFFFFFFFFFFFFFFFFFFFFFFFFFFFFFFFFFFFFFFFFFFFFFFFFFFFFFF:FFFF:FFFFFFFFFFFFFFFFF,FF:FFFFFFFF,FFFFFFFFFFFFFFFFF:F:FF:FF:FFFFFFF,F:FFFFFFFFFFFFFFFFFFFFFFFF,:F:FF:FF:FFFF:FFF:FFFF,FFF:F
@A00920:152:HGHKKDRXX:2:2108:18954:30530 1:N:0:AGGAGTGG+CTAATCGA
ACTCCTACGGGAGGCAGCAGTGGGGAATCTTGCGCAATGGCCGAAAGGCTGACGCAGCGACGCCGCGTGCGGGAGGACGCTTTTCGGAGTGTAAACCGCTGTCAGGAGGGAAGAAGGTCCTGGGGAGGAAATGCCTCAGGGATGACGGTACCTCCAGAGGACGCACCGGCTAACTCCGTGCCAGCAGCCGCGGTAATACGGAGGGTGCGAGCGTTGTTCGGAATTATTGGGCGTAAAGCGCACGTAGGCG
+
,FFFFFFFFFF,FFFFFF:F,FFFFFFFFFFFF:FFFFFFFFFFFFFFF:FFFFFFFFFFFFFFFFFFFFFFFFFFFFFFFFFFFFFF:FFFF:FFFFF,FFFFFFFFFFFFFFFFF:FFFFFFFFF:F:FFFFFFFFFFFFFFFFFFF:FFFFF,FFFFF,FFF:FFFFFFFFF:FFFFFFFFFFFFFFFFFF,FFFFF:FFF:FFFFFF:FFFFFFFFFF,,FF:FFF:F:F,FFF:FFF:F:FFFFF
@A00920:152:HGHKKDRXX:2:2108:22064:30592 1:N:0:AGGAGTGG+CTAATCGA
ACACCTACGGGAGGCAGCAGTAAGGGATCTTGCGACAATGGGCGAAAGCCTGACGCAGCAACGCCGCGTGCGGGATGACGGCCTTCGGGTTGTAAACCGCTTTTCGGGGGGAAGAGGAAGGACGGTACCCCCGGAAGAAGACTCGGCTAACTACTTGCCAGCAGCCGCGGTAAAACGTAGGAGGCGAGCGTTATCCGGATTTATTGGGTTTAAAGGTTGCGTAGGCGTCCCTGCAAGTTTTAGGTGAAAT
+
:,,,,,:F:FFFFFFF:F::F,FF:FFFFFFF:FF:FF,,FF:FFFFFFFF::FFFF:FFFF,:FFF:,:FFFF:FFFFF,FF:::F,,F:F:FFF:FF,F:FFFFFF:FFFFFFFFF,F,FFFFFFFFFFFF:FF:FF,,F,:FFF::FF,,F,FFFFFF:F:FFFF:F,FFFFF::FF,FF,,:,F:,,FFFFFFFFFFF,,F,,:F::FF:,F,F,FFFFF,FFFF:::,FF,F,:F,FFFF:FFFF
@A00920:152:HGHKKDRXX:2:2108:19859:30812 1:N:0:AGGAGTGG+CTAATCGA
ACTCCTACGGGAGGCAGCAGTAGGGAATATTGGTCAATGGATGCAAGACTGAACCAGCCATGCCGCGTGCAGGAAGAAGGCCTTCTGGGTTGTAAACTGCTTTTGCCGGGGGATAAAATTCCCAGGCGTGGGACATTGAAGGTAACCGGAGAATAAGCCACGGCTAACTACGTGCCAGAAGCCGCGGTAATACGTAGGAGGCAAGCGATTTCCGGATTTATTGGTTGTAAAGGGTGCGAAGGCGCCCTAT
+
F,FF,:,,,,,FFFFFFFF:FFFFFFFFF::F,FFFFF,,F::FF,F,FFFFF::,FFFFFFF,,F:::FFF,FFFFFFFFF:,F:F:FF:,F,FFFFFF:F::F:FFF,FF:FFFF:F,,F:F,F,,,F,FF::,,F::,,:F,FFF,,,FF:,FFFFFF:FF,F::F:,FFFFF::FF:F,FFFF,F,:,F,FFF,,F:FF,:,F,,,,F:F,FFF,:F,:F,F,FF:,,:FF,,F,:,,F::F,F,F
@A00920:152:HGHKKDRXX:2:2108:30707:31000 1:N:0:AGGAGTGG+CTAATCGA
ACTCCTACGGGAGGCAGCAGCAGGGAATCTTGCACAATGGGCGCAAGCCTGATGCAGCAACGCCGCGTGCCCGAGGAAGGCCTTCGGGTTGTAAAGGGCTTTTCTGGCTGAAGAGCAAGGACGGTAGGCCAGGAATAAGCGTCGGCTAACTACGTGCCAGCAGTCGCGGTAAAACGTAGGACGCGAGCGTTATCCGGATTTACTGGGCGTAAAGCGCGGGCAGGCGGTGGTCCAAGTCGGACGTGAAAGC
+
FFFFFFFFFFFFFFFFFFFFFFFFFFFFFFFFFFFFFFFFFFFFFFFFFFFFFFFFFFFFFFFFFFFFFFFFFFFFF,FFF::FFFFFFFF:FFFFFFFFFFFFFFFFFF:FFFFFFFFFFFFFFFFFFFFFFFFFFFFFFFFFFFFFFFFFFFFFFFFFFFFFFFFFFFFFFFFFFFFFFFFFFFFFFF:FFFFFFFFFFFFFFFFFFFFFFFFFFFFFFFFFFFFFFFFFFFFFFFFFFFFFF:FFFF
@A00920:152:HGHKKDRXX:2:2108:30653:31563 1:N:0:AGGAGTGG+CTAATCGA
ACTCCTACGGGAGGCAGCAGTGGGGAATCTTTCGCAATGGGGGAAACCCTGACGCAGCGACGCCGCGTGGGCGATGAAGGCCTTCGGGTCGTAAAGCCCTGTCGAGCGGGACGAAACGTGAGGGCTCTAACAAAGCTCGCATCTGAAGGTACCGCTAGAGGAAGCCCCGGCTAACTCCGAGCCAGCAGCCGCGCTAAAACGGAGTGGGCTAGCGTTATTCGGAATGATTGGGCGTAAAGGGCGAGTAGGC
+
FFFFFFFFFFFFFFFFFFFFF:F:FFFFF:F,FFFFFFFFFFFF:FFFFFFF:FF:FFFFFFFFFFFFFFFFFF,FFFFF,F,FFFF:F,FFFFF,FFFFFFF::,FFFFFFFFFFFFF,,,F,FF:,F:FF,F,FFFFFFFF,:F,,,FFFFF,,FFF,:F:,F,FF,,F::,FFF,F,::FF:FF:FFFF:,:FF::F,FF:,F,,FF,F,,,FF::F::F,,,F:F,:F,,,FFFF,FF:,FFFF:F
@A00920:152:HGHKKDRXX:2:2108:5077:32049 1:N:0:AGGAGTGG+CTAATCGA
ACTCCTACGGGAGGCAGCAGTGGGGAATCTTGCGCAATGGGCGAAAGCCTGACGCAGCGACGCCGCGTGGGGGATGAAGGCCCTCGGGTTGTAAACCCCTTTCGGCAGGGACGAAGCCGCAAGGTGACGGTACCTGCAGAAGAAGCTCCGGCTAACTACGTGCCCGCAGCCGCGGTAAGACGTAGGGAGCGAGCGTGGTCCGGAGTCATTGGGCGTAAAGAGAGCGTAGGCGGCCGGGCAAGTCGGTTGT
+
FF:FFFFFFFFFFFFFFF,F:FF,FFFFFFF,FFFF:FFFFFF:FFFFFFFFFFF,FFFFFFFFFFFFFF,FFF:FFFF,FF,:FFFFF,FFFFFF,:FFFFFF,:F:,:FFF:FFFFFFFF:FFFFFF,FF,F:FFF,FFFFFF,FFF:FFFFFFFFF,F,FF,F:,:FF:F,FFFFFF:F,FFF,F,FFFFF::,,,FFFFF,FFF:F::FFFF,FFFFF,,FF,FFFFF,FF,,FFF,,FFFF,FFF
@A00920:152:HGHKKDRXX:2:2108:5367:32456 1:N:0:AGGAGTGG+CTAATCGA
ACTCCTACGGGAGGCAGCAGTGGGGAATATTGGACAATGGGGGCAACCCTGATCCAGCAATGCCGCGTGAGTGATGAAGGCCTTAGGGTTGTAAAGCTCTTTTACCGGGGACGATGATGACGGTACCCGGAGAATAAGCCCCGGCTAACTTCGTGCCAGCAGCCGCGGTAATACGAAGGGGGCGAGCGTTGTTCGGAGTTACTGGGCGTAAAGGGCGCGTAGGCGGCGATCCAAGTTAGGCGTGAAAGCC
+
FFFFFF,FF,FFFFFFF:FFFFFFFFFFFFFFFFFFF:FFFFFFFFFFF:FFFFFFFFFFFFFFF:FFFFFFFFFFFFF:FFFFFFFF,FFFFFFFFFFFFFFFFFFFFFFFFFF:FFFFFFFFFFFFFFFFFFFFFF:F:FFFFF:FFFFFFFFFFFFFFFFFFFF:F:FF:FFFFF,FFFFFFFFFFFFFF:F:FFFFFFFFFFFFFFFFFFFFFFFFFFFFFFFFFFFFFFFFFFF:FF,FFF:F::
@A00920:152:HGHKKDRXX:2:2108:11406:32706 1:N:0:AGGAGTGG+CTAATCGA
ACTCCTACGGGAGGCAGCAGTGGGGAATTGTTCGCAATGGGCGCAAGCCTGACGACGCAACGCCGCGTGGAGGATGAAGATCTTCGGGTCGTAAACTCCTTTCGATCGAGACGAACGGCCTCCGGGTTAACAGCCAGGGGGAGTGACGGTACCGGGTGAGGAAGCACCGGCTAACTCCGTGCCAGCAGCCGCGGTAATACGAAGGGTGCAAGCGTTACTCGGAATTACTGGGCGTAAAGCGTGCGTAGGT
+
FFFFFFFFFFFFFFFFFFFFFFFFFFFFFFFFFFFFFFFFFFFFFFFFFFFFFFFFFFFFFFFFFFFFFFFFFFFFFFF:FFFFFF:FFFFFFF,FFFFFFFFFFFFF:F:FFFFFFFFFFFFFFFFF:FFFFFFFFFFF:FF:FFFFF:FFFFFFFFFFFFFF::FFFFFFFFFFFFFFFFFFF:FFFFFFFFF:FFFFFFFFF::FFFFFFF::FFF:FFFFFFFFFFFFF:F::,F:F:FFFF:FF:
@A00920:152:HGHKKDRXX:2:2108:25644:32722 1:N:0:AGGAGTGG+CTAATCGA
ACTCCTACGGGAGGCAGCAGTGGGGAATCTTGCGCAATGGGCGAAAGCCTGACGCAGCGACGCCGTGTGCGGGAAGAAGGCCTTCGGGTTGTAAACCGCTTTCAGGAGGGACGAAGCCACTCGGGTGAATAGCCTAGAGGGTGACGGTACCTCCAGAAGAAGCCCCGGCTAACTACGTGCCAGCAGCCGCGGTAATACGAAGGGTGCAAACGTTATTCGGAATTATTGGGCGTAAAGGGCGCGTAGGCGG
+
FFFFFFFFFFFFFFFFFFFFFFFFFFFFFFFFFFFFFFFFFFFFFFFFFFFFFFFFFFFFFFFFFFFFFFFFFF:FFFFFFFFFFFFFFFFFFFFFFFFFFFFFFFFFFF:F:FFFFFFFFFFFFFFFFFFFFFFFFFFFFF:F:FF:,FF::F:FFFFFFFFFFFFF::FF::F:FFF:FFF::FFFFFFF:F,FFFFF:FFFFFFFFFFFFFFFFFFFF,FF,:F:FFFFFF:FFFF::FFF::F::F
@A00920:152:HGHKKDRXX:2:2108:25852:32863 1:N:0:AGGAGTGG+CTAATCGA
ACTCCTACGGGAGGCAGCAGTGGGGAATCTTGCGCAATGGGCGAAAGCCTGACGCAGCGACGCCGTGTGCGGGAAGAAGGCCTTCGGGTTGTAAACCGCTTTCAGGAGGGACGAAGCCACTCGGGTGAATAGCCTAGAGGGTGACGGTACCTCCAGAAGAAGCCCCGGCTAACTACGTGCCAGCAGCCGCGGTAATACGAAGGGTGCAAACGTTATTCGGAATTATTGGGCGTAAAGGGCGCGTAGGCGG
+
,,F:FFFFFFFFFF:FFFFFF:FFFFFFFF:FFFFFFFFFFFF,FFFFFFFFFFFFFFFFF:FFFFFFFFFFF:,FFF:FFFFFFFFFFFF::FFFFFFFFFFFFFFFFF:FFFFFFF:FFFFFFFFFFFFFFFFFFFFFFFFFFFFFFFFFFFF:FFFF:FFFFFFFFFFFFFFFFFFFFFFFF:::FFFFFFFFFFFFFF:FF:F:FFFF:FFFFFFFFFFFFFFFFF:F:,F,FFFFFF:FFFFFFF
@A00920:152:HGHKKDRXX:2:2108:29731:32878 1:N:0:AGGAGTGG+CTAATCGA
ACTCCTACGGGAGGCAGCAGTGGGGGATATTGCACAATGGGGGAAACCCTGATGCAGCGACGCCGCGTGGAGGAAGAAGGTTTTCGGATTGTAAACTCCTGTCGTTAGGGACGATAATGACGGTACCTAACAAGAAAGCACCGGCTAACTACGTGCCAGCAGCCGCGGTAAAACGTAGGGTGCAAGCGTTGTCCGGAATTACTGGGTGTAAAGGGAGCGCAGGCGGACCGGCAAGTTGGAAGTGAAAACT
+
F:FF:FFF:FFFFFFFF:FFFFFFFFF:FFFFFFFFFFFFFFFFFFFF:FFFFFFFFFFFFFFFFFFFFF:FFF:FFFFFFFFF:FFFF:FFFFFFFFF:FFFFFFFFFFFFFFFFFFFFFF:FFFFFFFFFFFFFFFFFFFFFFF:FFFFFFFFFFFFFFFFFFFFFFFFFFFFFFFFFFFF::FFFFFFFF:FFF,FFFFFFFFFFF::FF,FFFFF:FFFFFF:FFF:FF,FFF:FFFF:FFFF:F:
@A00920:152:HGHKKDRXX:2:2108:1660:33207 1:N:0:AGGAGTGG+CTAATCGA
ACTCCTACGGGAGGCAGCAATGAGGAATATTGCACAATGGGCGAAAGCCTGATGCAGCGACGCCGCGTGGGTGAGGAAGTTCTTCGGAATGTAAAGCCCTTTTGTCGGGGACGATCCAAGACGGTACCCGACGAATAAGCCCCGGCTAACTACGTGCCAGCAGCCGCGGTAATACGTAGGGGGCAAGCGTTGTCCGGATTTACTGGGCGTAAAGCGCCCGCAGGCGGCCTATCCAGTTCAAGGTGAAATC
+
FF:FF,FFFF:FFFFFF:F:FFFFF:FFFFF:FFFFFFFFFFFFFFFFFFFFFFF,FFFFF:FFFFFFFFFFFFFFF:FFFFFFFFFF:FFFFFFFFFFFFFFFFFFFFFFF:FFFFFFFFFFF,:FFFFFFFFFFFFFFF:FFFFFFFF:FFF:FFFFFFFFFFFFFFFFFFFFFF,F:FFF:F,FFFFFFFFFFFFFFFFFFFFFFFFFFFF:FFFFFF:FFFF:FFFFFF,F:F:FFFFFFF:FFFF
@A00920:152:HGHKKDRXX:2:2108:10285:33646 1:N:0:AGGAGTGG+CTAATCGA
ACTCCTACGGGAGGCAGCAGTGGGGAATTGTTCGCAATGGGCGCAAGCCTGACGACGCAACGCCGCGTGGAGGATGAAGATCTTCGGGTCGTAAACTCCTGTCGAGCGGGACGAATGATCCGCGACCCAATACGTCGCGGGAATGACGGTACCGCTAGAGGAAGCCCCGGCTAACTCCGTGCCAGCAGCCGCGGTAATACGGGGGGGGCTAGCGTTGTTCGGAATTACTGGGCGTAAAGGGCTCGTAGGT
+
FFFFFFFFFFFFFFFFFF:FFFFFFFFFFFFFFFFFFFFFFFFFFFFFFFFFFFFFFFF,FFFFFFF,F:FFF:FFFFFFFFFFFFFFFFFFFFFFFFFFFFFFFFFFFFF:FF:FFFFFF:FFFFFFFFFFFFFF:FFFFFFFFFFFF::FFFFFFFFFF:FFFFFFFFF::FFFFFF:FFFFF:FFFFFFFFFF:F:FFFFFFFFFFFFF:FF:FFF:FF::FFF:FFFFFF:F:FFFFF::FFF:FF
@A00920:152:HGHKKDRXX:2:2108:28763:34616 1:N:0:AGGAGTGG+CTAATCGA
ACTCCTACGGGAGGCAGCAGTGGGGAATATTGGGCAATGGGCGCAAGCCTGACCCAGCCACGCCGCGTGAGTGATGAAGGCCTTCGGGTCGTAAAGCTCTGTGGGGAGCGACGAAAAAAAGCTGGCTAACATCCAGCGGACTGACGGTAGCTCCTTAGCAAGCACCGGCTAAATCTGTGCCAGCAGCCGCGGTAATACAGAGGGTGCAAACGTTGCTAGGAAACAATGGGCGTAAAGCCCACGTAGGCGG
+
FFFFFFFFFFFFFFFFFFFFFFFFFFFFFFFFFFFF:FFFFFFFFFFFFFFFFFFFFFFF,FFFFFFFFFFFFFFFFFFFFFFFFFFFFFFFFFFFF,FF,F:,F:FFFFFFFFFFFFF,F,,FFFFF:FFFFFF,F,FFFFFFF,FF:FF,:FF:FF,FF:FF,F,F:FFF,,,F,FFFF,,FF:FF,F,FFFF,F,,FF:FFFF:,FFF,FF:,F,,F,F,,:,,:F:F,,,FF,F,FFF,:FFF::F
@A00920:152:HGHKKDRXX:2:2108:15311:35086 1:N:0:AGGAGTGG+CTAATCGA
ACTCCTACGGGAGGCAGCAGTAAGGAATATTGCACAATGGACGCAAGTCTGATGCAGCAACGCCGCGTGCCCGAGGACGGCCTTCGGGTTGTAAAGGGCTTTTCTGGCTGAAGAGGCAGGACGGTAGGCCAGGAATAAGCGTCGGCTAACTACGTGCCAGCAGCCGCGGTAAAACGTAGGACGCGAGCGTTATCCGGATTTACTGGGCGTAAAGCGCGGGCAGGCGGTGGTCCAAGTCGGACGTGAAAGC
+
FFFFFFFFFFFFFFFFFFFFFFFFFFFFFF:FFFFF:FFFFFFFFFFFFFFFFFFFFFFFFFFFFFFFFFFFFFFF:FF:FFFFFFFFFFF:FFFFFFFFFFFFFFFFFFFFFFFFFFFFFFFFFFFFFFFFFF:FFFFFFFFFFFF:FF:FFF:FFFFFFFFFFFF:FFF,:FFFFFFFFF:FFFFFFFFFFF:FF:FFFFFFFF:FFFFFFFFFFFFFFFFF:FFFFFFFFFFFFFFFFFFFF:F:FF
@A00920:152:HGHKKDRXX:2:2108:29803:35321 1:N:0:AGGAGTGG+CTAATCGA
ACTCCTACGGGAGGCAGCAGTGGGGAATATTGCACAATGGGCGGAAGCCTGATGCAGCAACGCCGCGTGAGGGACGACGGCCTTCGGGTTGTAAACCTCTTTTAGCAAGGAAGAAGCGAAAGTGACGGTACTTGCAGAAAAAGCGCCGGCTAACTACGTGCCAGCAGACGCGGTAATACGTAGGGCGCAAGCGTTATCCGGAATTATTGGGCGTAAAGGGCTCGTAGGTGGCACGGCAAGCGTGCGGTGA
+
,:F:FFFF,F::FF:F:,F,FFF:FFF:FFFFFF:FF:::,FFFFF,,F:FFF:FF,FFFFFFFFFFF:FFFFFF,F:::FF,FFFFFF:,FF:FFF::FFFF:F,FF:FFF,F,,,FF::FFF,,,FFFFFFF,FFFFFFFF,,FFFFFFF:FFF:FFFF:FF,FF:F,FFFFFFFFF,FF,F,FFFFF::FFFF:FFF,F:FFFFFFFFF,,FFF,,FF,F:FFF,,:FFFF,F,FF,FFFF:FFFFF
@A00920:152:HGHKKDRXX:2:2108:8621:35650 1:N:0:AGGAGTGG+CTAATCGA
ACTCCTACGGGAGGCAGCAGTAGGGAATATTGGGCAATGGCCGAGAGGCTGACCCAGCCATGCCGCGTGCAGGAAGAAGGCCTTCTGGGTTGTAAACTGCTTTTATCTAGGAAGAAAACGCCTTTGCGAAGGTAACTGACGGTACTAGATGAATAAGCACCGGCTAACTAAGTGCCAGCAGCCGAGGTAATAAGGAGGGTGCAAGCGTAGTCAGGATATATTGGGTTTAAAGTGTGCGTAGGCGGCACGT
+
FF,FFFFFFFFFFFFFFFFFF,F,F:FFFFF:FFF:FFFFFFFFFFF:FFFFFFFFFFFFFFFFFFFFFFFFFFFFFFF:FFFF:FFFFFFFFFFFFFF,FFF,FFFFFFFF:,FFFFF::F:F,F::F,FFFFFFFFFFF,FFFFF,F:FFF:FFFFFFFFFF:,,FF,,F:FF::FF:F:F:,F::FFFF,:FFF,,F,F:F:F,:,F:F,:,FF,FF,FF,:F:FFFFF:,F,,FF:F,:F,F,FF,
@A00920:152:HGHKKDRXX:2:2108:9643:35728 1:N:0:AGGAGTGG+CTAATCGA
ACTCCTACGGGAGGCAGCAGTGGGGAATATTGGACAATGGGCGAAAGCCTGATCCAGCAATGCCGCGTGAGTGATGAAGGCCTTAGGGTTGTAAAGCTCTTTTACCCGGGATGATAATGACAGTACCGGGAGAATAAGCCACGGCTAACTACGTGCCAGCAGCCGCGGTAATACGTAGGTGGCAAGCGTTGTCCGGATTTACTGGGCGTAAAGTGCGTGCAGGCGGTCTGTTAAGTCTAGGGTGAAAGCT
+
,FFFFFFFFFFFFFFFFFFFF:FFFFFFFFFFF:FFFFFFFFFFFFFFFFFFFFFFFFFFFFFFFFFFFFFFFFFFFF:,FF:FFFFFFFFFF:FF,FFFF,,F:,FFFFFFFF:FF,FFFFFFFF,FFFF,:F:FFFFF::F,FFFF,FFFFF,FFFFFFFFFFFF:,F:F,FFF::,,F,F,FFFFFF,,:F:,FFFFFFFF:,:F,,FFF,,FFF,FF,:FFFFF,FF,FFFFF:,FF,:FFFFFF,
@A00920:152:HGHKKDRXX:2:2108:30960:35884 1:N:0:AGGAGTGG+CTAATCGA
ACTCCTACGGGAGGCAGCAGTAAGGAATATTGCACAATGGGCGCAAGCCTGATGCAGCAACGCCGCGTGCCCGAGGACGGCCTTCGGGTTGTAAAGGGCTTTTCTGGCTGACGAGGAAGGACGGTAGGCCAGGAATAAGCGTCGGCTAACTACGTGCCAGCAGCCGCGGTAAAACGTAGGACGCGAGCGTTATCCGGATTTACTGGGCGTAAAGCGCGGGCAGGCGGTGGTCCAAGTCGGACGTGAAAGC
+
FFFFFFFFFFFFFFFFFFFFFFFFFFFFFFFFFFFFFFFFFFFFFFF:FFFFFFFFFFFFFFFFFFFFFFFFFFFFFFFF::FFFFFF:FFF:FFFFFFFFFFFFFFFFF:FFFFFF:FFFFFFFFFFFFFFFFFFFFFFFFFFFFFFFFFF:FFFFFFFFFFFFFFFFFFFFFFFFFFFFFFFFFFFFFFFFFFF:FFFFFFFF:FFFFFF,FFFFF:FFFFFFFFFFFFF:FFFFFF:F:FFFFFFF:
@A00920:152:HGHKKDRXX:2:2108:18295:35900 1:N:0:AGGAGTGG+CTAATCGA
ACTCCTACGGGAGGCAGCAGTGGGGAATTGTTCGCAATGGGCGAAAGCCTGACGCAGCAACGCCGCGTGGGGGACGAAGGCCTTCGGGTTGTAAACCCCTTTCAGCAGGGAAGAAAATGACGGTACCTCCAGAAGAAGAACCGGCCAACTACGTGCCAGCAGCCGCGGTCATACGGAGTGTGCGAGCGGTCTCCGGAATCATGGGGCGTAAAGATCTCGGAGGCGGTTCAGAAAGTCGGGGGTGAAAACT
+
FFF:FFFFFFFFFFFFFFFF:FFFFFFFFFF:FFFFFFFFFFF,FFFFFFFF:FFFFFFF,FFFFFFFF,:,FFFFF:FFFFFFFFFFFFF:FFF,,,FFFFFFFF,FFFF,FFF,,F,,:,:F,F,,F,FFF,,,F,,:F,,F,F,:,,,F,,FF:FFFF,FF,F:FF,FFFF:,:F,F,F:FF,:,,:F::F,,FF,F,:,FF,:,F:,:F,,:,FF:,,,F:FFFF,F,,F,FFF,F,,FF,F:F:F
@A00920:152:HGHKKDRXX:2:2108:31584:35994 1:N:0:AGGAGTGG+CTAATCGA
ACTCCTACGGGAGGCAGCAGTAAGGAATATTGGACAATGGGCGCAAGCCTGATCCAGCCATCCCGCGTGCAGGATGACGGCCCTATGGGTTGTAAACTGCTTTTAGGGGAGAAGAAACCTGTTCCTGCGGGAGCAGCTGACGGTATCCCCTGAATAAGCACCGGCTAACTCCGTGCCAGCAGCCGCGGTAATACGGAGGGTGCAAGCGTTATCCGGATTCACTGGGTTTAAAGGGTGCGTAGGCGGGCAG
+
:FFFFFFFFFFFFFFFFFFFFFFFFFFFFFFFFFF:FFFFFFFFFFFFFFF:FFFFFFFF,FFFFFFFFFFFFFFFFFFFF,FFFFFFFFFFFFFFFFF:FFFFFFFF:FFFFFFFFFFFFFFFFFFF:FFFFFFFFF:F:FFFFFFF:FFFFFFFFFFFFF:FFF,FFFFFF:FFFFFFFFFFFF::F:FF:FF:FFFFFF,F,FFFFFFFFFFFFFFFFFFFFFFFF::FFF:FFFF:FF:FFFFFFF
@A00920:152:HGHKKDRXX:2:2108:8260:36432 1:N:0:AGGAGTGG+CTAATCGA
ACTCCTACGGGAGGCAGCAGTGGGGAATATTGCACAATGGGCGCAAGCCTGATGCAGCGACGCCGCGTGAGGGATGACGGCCTTCGGGTTGTAAACCTCTTTCAGTAGGGAAGAAGCGAAAGTGACGGTACCTGCAGAAGAAGCGCCGGCTAACTACGTGCCAGCAGCCGCGGTAATACGTAGGGCGCAAGCGTTATCCGGAATTATTGGGCGTAAAGAGCTCGTAGGCGGTTTGTCGCGTCTGCCGTGA
+
FFFFFFFFFFFFFFFFFFFFFFFFFFFFFFFFFFFFFFFFFFFFFFFFFFFFFFFFFFFFFFFFFFFFFFFFFFFFFFFFFFFFFFFFFFFFFFFFFFFFFFFFFFFFFFFFFFFFFFFFFFFFFFFFFFFFFFF:FFFFFFFFFFFFFFFFFFFFFFFFFFFFFFFFFFFFFFFFF,FFFFFFFFFFF:FF:FFFFFFFFFFFFF:FF:FFFF:::FFFFFFFFFFFFFFFFFF:FFFFFFFFF:FFFF
@A00920:152:HGHKKDRXX:2:2108:29351:36448 1:N:0:AGGAGTGG+CTAATCGA
ACTCCTACGGGAGGCAGCAGTGGGGAATCTTGCGCAATGGCCGCAAGGCTGACGCAGCGACGCCGCGTGGAGGATGACGCCCTTCGGGGTGTAAACTCCTGTTGCCCGGGACGAACACACGGTTTCGACCGTGCTGACGGTACCGGGTGAGGAAGCACCGGCTAACTCCGTGCCAGCAGCCGCGGTAATACGGAGGGTGCGAGCGTTGTCCGGAATCACTGGGCGTAAAGGGCGCGTAGGCGGTGGGGTA
+
FFFFFFFFFFFFFFFFFFFFFFFFFFFFFFFFFFFFFFFFFFFFFFFFFFFFFFFFFFF,FFFFFFFFFFFFFFFFF:FFFFFFFFFFFFFFFFFFFFFFFFFFFFFFFFFFFF:FFFFFFFFFFFFFFFFFFFFFFFFFF:FFFFFFFFFFFFFFFFFFFFFFFF:FFFFFFFFF:FFFFFFFFF,FFFFFFFFFFFFFFFFFFFFFFFFFF:,F:FFFFFFFFFFFFFFFFFFFF:FFFFFFFFFFF:
@A00920:152:HGHKKDRXX:2:2108:16025:36793 1:N:0:AGGAGTGG+CTAATCGA
ACTCCTACGGGAGGCAGCAGTGAGGAATATTGCTCAATGGGCGCAAGCCTGAAGCAGCGACGCCGCGTGGACGATGAAGGTCTTCGGATCGTAAAGTCCTTTTCTGTGTGACGAGGAAGGACGGTAGCACAGGAATAAGTGTCGGCTAACTACGTGCCAGCAGCCGCGGTAACACGTAGGACGCAAGCGTTATCCGGAATTACTGGGCGTAAAGAGCGTGTAGGCGGTGCTGTAAGTCAACCGTGAAAGC
+
FFFFFFFFFFFFFFFFFFFFFFFFFFFFFFFFFFFFFFFFFFFFFFFFFFF::FFFFFFFFFFFFFF:FFFFFFFFFFFFFFFFFFFFFFFFFFFFFFFFFFFFFFFFFFFFFFFFFFFFFFFFFFFFFFFFFFFFFFFFFFFFFFFFFFFFFFFFFFFFFFFFFFFFFFFFFFFFFFF:FFFFFFFFFFFFFF:FFF:FFFFFFFFFFFFFFFFFFFFFF,:FFFFFFFFFFF:FFFF::,F:FF:FFF
@A00920:152:HGHKKDRXX:2:2108:17409:36902 1:N:0:AGGAGTGG+CTAATCGA
ACTCCTACGGGAGGCAGCAGTGGGGAATTGTTCGCAATGGGCGAAAGCCTGACGACGCAACGCCGCGTGGAGGATGAAGAATTTCGGTTCGTAAACTCCTTTCGACCGAGATGAACACCCCGCAATTTAATACGTTGTGGGACTGACAGTATCGAGAGAAGAAGCCCCGGCTAACTCTGTGCCAGCAGCCGCGGTAATACAGGGGGGGCAAGCGTTGTTCGGAATTACTGGGCGTAAAGGGTTCGTAGGT
+
:FFFFFFFFFFFFFFFFFFFFFFFFFFFFFFFFFFFFFFFFFFFFFFFFFFFFFFFFFFFFFFFFFFFFFFFFFFFFFFFFFFFFFFFFF:FFFFFFFFFFFFFFFFFFFF::FFFFFFFF:FF:FFFFFFFFFFFFFFFFFFFFFFFFFFFFFFFFFFFFFFFFFFFFFFFFFFFFFFFFFFFFFFFFFFFFFFF:FFFFFFFFFFFFFFFFF,FFFF,FF::FF:FFFFF:FFFFFFFFFFF:FFFFF
@A00920:152:HGHKKDRXX:2:2109:13033:2581 1:N:0:AGGAGTGG+CTAATCGA
ACTCCTACGGGAGGCAGCAGCTAAGAATCTTGCGCAATGGGCGAAAGCCTGACGCAGCAATTCCGCGTGAGGGACGAAGGCCCTAGGGTCGTAAACCTCTTTTGTGAAGGAAGAAGTTCTGACGGTACGTCACGAATAAGACACGGCTAACTACGTGCCAGCAGCCGCGGTAATACGGAGGTGTCAAGCGTTGTCCGGATGTATTGGGCGTAAAGCGCCCGCAGGCGGCTTGCCCAGGTTGAAGGGAAAT
+
FFFFFFFFFFFFFFFFFFFFFFFFF:FFFFF,FFFFFFFFFFFFFFFFFFFFFF,FFF,F:FFFFFFFFFFFFFFFFFF,F,FFFFFF,FFFFFFFFFFFF:FFFFFFFFF:::FFFF,F:,FFF:F,,FF,F:F:FFFF,:FFFFFFF:FFFFFFFFFFF:,,FFFFF:,:,:,FF,FF,FFF:,FFF::,FFF:FF,,,F,F,FF,,,FF:,:,FFFFFF,F,:F:FFFFFF:,F,:FFF,F,F,:,F
@A00920:152:HGHKKDRXX:2:2109:1922:2910 1:N:0:AGGAGTGG+CTAATCGA
ACTCCTACGGGAGGCAGCAGTGGGGAATCTTGCGCAATGGGCGAAAGCCTGACGCAGCGACGCCGCGTGAGGGAAGAAGGCCTTCGGGTTGTAAACCTCTTTCAGGAGGGACGAAGCCACTCGGGTTAATACCCCAGAGGGTGACGGTACCTCCAGAAGAAGCCCCGGCTAACTACGTGCCAGCAGCCGCGGTAATACGTAGGGGGCAAGCGTTGTCCGGATTTATTGGGCGTAAAGCGTATGCAGGCGG
+
FFFFFFFFFFFFFFFFFFFFFFFFFF:FFFFFFFFFFFFFFFFFFFFFFFFFFFFFFFFFFFFFFFFFFFFFFF:FFFFF:FFFFFFF:FFFF,FFFFFFFFFFFFFFFFFFFFFFFFFFFFFFFFF:F:FFFFFFFFFFFFFFFFFFFFF:FFFFFFFFF:FFFFFFFFFFFFFFF:FFFFFFFFFFFFFFFFFFFFFFFFFFFFFF,FFFFFFFFFFFFFFF,FFFFFFFFFF:F:FF::F,FFFFFF
@A00920:152:HGHKKDRXX:2:2109:26341:3208 1:N:0:AGGAGTGG+CTAATCGA
ACTCCTACGGGAGGCAGCAGTGGGGAATCTTGCGCAATGGCCGAAAGGCTGACGCAGCGACGCCGCGTGGGGGAGGAAGGTCTTCGGATTGTAAACCCCTGTCACCGGGGAAGAAGTCTCGTGGGGAGGAAATGCCCTGCGAGTTGACGGTACCCGGGGAGGAAGCACCGGCTAACTCTGTGCCAGCAGCCGCGGTAATACAGAGGGTGCGAGCGTTGTTCGGAATTACTGGGCGTAAAGCGCACGAAGG
+
FF:FFFFFFFFFFFFFFFFFFFFFFFFF:FFFFFFFFFFFFFFFFFFFFFFFFFFFFFFFFFFFFFFFFFFFFFFFF:FFFFFFFFF:F,FFFF:FFFFFFF,:FFFFFFF:FFFFFF,FFFFFFFF:FFFFF:FFFFFFFFFFFFFFF:FFFF:F:FFFFFF:FFFFFF:FFFFFFFFFFFFFFFFFFFF:F:,::FFFFFFFFFF,FFFF,FF:FFFFFFFF,:FFF:F:FFFFFFF,F,FFF,,:F:
@A00920:152:HGHKKDRXX:2:2109:18683:3505 1:N:0:AGGAGTGG+CTAATCGA
ACTCCTACGGGAGGCAGCAGTCGAGAATCATTCACAATGGGGGAAACCCTGATGGTGCGACGCCGCGTGGAGGAAGAAGGTTTTCGGATTGTAAACTCCTGTCGTTAGGGACGATAATGACGTTACCTAACAAGAAAGCACCGGCTAACTACTTGCCAGCAGCCGCGGAAAAACCTAGGGTGCAAGCGGTGACCGGAAATACTGGGTGGAAAGGGAGCGCAGGCGGACCGGCAAGTAGGAAGTCAAATCA
+
FFFF,:F:FFFF::FFFFFF:FFF:F,:,F:FFFFF:FFFFF:F,FFFF:FFFF,FFFFFFFFFFF:FF,FF:FFFFFFF:FFFF:FFFF::,F:F::FFF:F,F:FFF:FFFFFF,FFFFF,FFFFFFFF,,FFFFF,F,FF,,,F:F,F,,FFF:F:F,FFF,,F,FF,F:F,,F,,FFFFF,,F,,FF:FF:FFF,F,F,:,,,,,FF:F:,F,FFFFFFFF,:FFF,:FFFF,F::F:,,FF:FFF
@A00920:152:HGHKKDRXX:2:2109:6976:3615 1:N:0:AGGAGTGG+CTAATCGA
ACTCCTACGGGAGGCAGCAGTAAGGAATCTTGCGCAATGGGCGAAAGCCTGACGCAGCGACACCGCGTGAGGGATGAAGGCCTTCGGGTTGTAAACCTCTGTCAGGGGGAACGAAACTCCGATTGGCGAATAACCGATCGGACTGACGGTACCTCCAAAGGAAGCGCCGGCTAACTCCGTGCCAGCAGCCGCGGTAAGACGGAGGGCGCGAACGTTGTTCGGAATCACTGGGCGTAAAGGGAGCGTAGGC
+
FFFFFFFFFFFFFFFFFFFFFFFFFFFFFFFFFFFFFFFFFFFFFFFFFFFFFFFFFFFFFFFFFFFFFFFFFF,FFFFFFFFFFFFFFFFFFFFFFFFFFFFFFFFFFFFFFFFFFFFFFFFFFFFFFFF:FFFFFFFFFFFFFFFFFFFFFFFFF:FFFFFFFFFFFFFF:FFFFFFFFFFFFFF:FFFFFFFFF:FFFFFFFF,FFFFFFFFFF:FFFFFFF,FFFFFFFFFFFFFFFFFFF,F:FF
@A00920:152:HGHKKDRXX:2:2109:27398:4131 1:N:0:AGGAGTGG+CTAATCGA
ACTCCTACGGGAGGCAGCAGTAGGGAATCTTCCGCAATGGACGAAAGTCTGAAGGAGCAACGCCGCGTGAGCGATGAAGGCCTTCGGGTCGTAAAGCTCTGTTGTTAGGGAAGAACAAGTACCAGTTAACTGCTGGTACCTTGACGGTACCTAACGAGAAAGCCACGGCTAACTACGTGCCAGCAGCCGCGGTAATACGTAGGTGGCAAGCGTTGTCCGGATTTATTGGGCGTAAGTAGCTCGTAGGTGG
+
F:FFFFFFFFFFFFFFFFFFFF:FFFFFFFFFFFFFFFFFFFFFF:FFFFFF,FF:FFF:FFFFFFFFF,FFFFFFFFFF,FFFFFF:FFFFFFFFFFFF:FFFFF:F,FF:FF,FFFFFFFF,,:FFFFFF:F:FF:F,:F,F,:,FFF,FF,:FF,FFF:FF::FF:FF,,F:FF:FFF:FFFFFFFF,F,FFF,FFF:,,FFFFF,FFF:,FFF,:FFF,:,:,F:FFFFFF,,FF:FFFF:FFF::
@A00920:152:HGHKKDRXX:2:2109:3992:4335 1:N:0:AGGAGTGG+CTAATCGA
ACTCCTACGGGAGGCAGCAGTGGGGAATCTTGCGCAATGGGCGAAAGCCTGACGCAGCAACGCCGCGTGGGGGATGAAGGCTCTCGGGTTGTAAACCCCTTTCAGCAGGGACGATTGTGACGGTACCTGCAGAAGAAGCCCCGGCCAACTACGTGCCAGCAGCCGCGGTAACACGTAGGGGGCAAGCGTTGTCCGGATGTATTGGGCGTAAAGAGCTCGTAGGCGGCTTGGTAAGTCGGGTGTGAAAACT
+
FF,FFFF::FFF,FFFF:F:,FFFFFFFF:FF:FFF:FFFFFFFFFFF:FFFFFFFFFFFF:FFF:F,FFF,FFF:FF,FFF:FFFF,,:FFFFFFF:F:FF:FFFFFF:FFF:FFFF:FF:FFFFFFFFFFFFF:FFFFFFFFFFF,F,FFF:FFFFFFFFFFFFFF:,FFFFF,FFF:FFFF,:FFFFFF:FF,FF,F,FF,F:FFFFFFFFFFFFFFFFFFF,FFFFFF::FFFFFF,FFFFFFFFF
@A00920:152:HGHKKDRXX:2:2109:12988:4570 1:N:0:AGGAGTGG+CTAATCGA
ACTCCTACGGGAGGCAGCAGTCGGGAATTTTGCCCAATGAGCGAAAGCTTGAGGCAGCAACTCCGCGTGAGGGACGAAGGCCTTCGGGTTGTAAACCTCTTTTCTCAGGGAAGATACAAGACGGTACCTGATGACTAAGCCACGGCTAACTACGTGCCAGCAGCCGCGGTAATACGTAGGTGTCAAGCGTTGTCCGGATTTATTGGGTTTAAAGGGTGCGTAGGCGGCCTAGTAAGTCAGTTCTGAAATA
+
:FFFFFFFFFFFFFFFFFFFFFFFFFFF:FFFF:FFFFF,FFF:FFF::FF::F::F:FFFFFFFFF:F:::FF:FFFFFFFFFFFFFFFFFFFF,FFFFFFFFFF,,FFF:FF:F,:,,FF,FFF::FFF,FF,FFF,FFFFFFFFFFFFF,,,F:FFFFFFFFFFFFFF:FF,F,:,FF:,FF,F:F,:FFF:F:F,FFF:FFFF:FFF::,,F:FFF,FF,FFFF:,F:F,FF:F,FFFFFFF,,:F
@A00920:152:HGHKKDRXX:2:2109:20347:4758 1:N:0:AGGAGTGG+CTAATCGA
ACTCCTACGGGAGGCAGCAGTGGGGAATCTTCCGCAATGGACGAAAGTCTGACGGAGCAACGCCGCGTGAGTGATGACGGCCTTCGGGTTGTAAAGCTCTGTGATCGGGGACGAATGGCTGGTATGCTAATACCATATCAGAGTGACGGTACCCGAATAGCAAGCCACGGCTAACTACGTGCCAGCAGCCGCGGTAATACGTAGGTGGCAAGCGTTGTCCGGAATTATTGGGCGTAAAGCGCGCGCAGGC
+
FFFFFFFFFFFFFFFFFFFFFFFFFFFFFFFFFFFFFFFFFFFFFFFFFFFFFFFFFFFFFFFFFFFFFFFFFFFFF:FFFFFFFFFFFFFFF,FFFFFFFFFFFFFFFFFFFFFF:FFFFFFFFFFFFFFFFFFF:FFF:,FFFFFFFFFFFFFFF:FFFF,F:FFFFF:FFFFFFFFFFFFFFFF:FFF:F:FF:FFFFFFFFFFFF,,FFFFFFF::FFFF:F:FFFFFFFFFFFFF:::FFFFFF:
@A00920:152:HGHKKDRXX:2:2109:22761:4867 1:N:0:AGGAGTGG+CTAATCGA
ACTCCTACGGGAGGCAGCAGTGGGGAATATTGCACAATGGGCGCAAGCCTGATGCAGCAACGCCGCGTGGGGGATGAAGGCCTTCGGGTTGTAAACCCCTTTTAGCAGGGAAGAAGCGAAAGTGACGGTACCTGCAGAAAAAGCGTCGGCTAACTACGTGCCAGCAGCCGCGGTAATACGTAGGAGGCAAGCGTTATCCGGAGTTACTGGGCGTAAAGCGCATGTAGGCGGTTGGACAAGTTGGTTGTGA
+
FFFFF:FFFFF:FFFFFFFFFFFFFFFFFFFFFFFFFFFFFFFFFFFFF:FFFFFFFFFFFFFFFFFFFFF,FFFFF:FFFFFF:FFFFFFFFFFFFFFFFFFFFFF:FFF:FFFFFFFFFFFFFFFFFFFFFFFFFFFFFFFFFFF:,FFFFFF:F:FF:FF:FFFFF:FF:F,:FFFFFFFF:FFFFFF,F:FFF:F:FFFFFFFFFFFFF,F,FFF:FFF,FF,FF:FFFFFFFFFF:::FFFFFFF
@A00920:152:HGHKKDRXX:2:2109:29713:4883 1:N:0:AGGAGTGG+CTAATCGA
ACTCCTACGGGAGGCAGCAGTGAGGGATATTGCGCAATGGGCGAAAGCCTGACGCAGCGACGCCGCGTGGGCGAAGAAGGTTTTCGGATCGTAAAGCCCTTTTCTGCGTGACGATGATGACGGTAGCGCAGGAAAAAGTGTCGGCTAACTACGTGCCAGCAGCCGCGGTAAAACGTAGGACGCAAACGTTATCCGGAATTACAGGGCGTAAAGGGCGCGCAGGCGGATCGGTAAGTGAGGCATGAAAGCT
+
FF:FF:FFF:F,FFFF::FFFFFFFFFFF,FFF:FFFFFFFFFFFF,FF:FFFF,FFFFFFF,FFFFFFFFFFFFFFFF:FFFFFF:FFFFFFFFF,FFFFFFF:FFFF::FF,::FF:FFFF,FFFF:FF,FFFFFFF,FFFFFF:FFFFFFFFFFFFFFF:FFFFFFF:FFFF:F:FFFFFFFFFFFF,:F:FFFF::FF,FFFFFFFFFFF,:::FF,,FFFFFFFFFFFFFFFFF,FFFFFFF:FF
@A00920:152:HGHKKDRXX:2:2109:24017:5541 1:N:0:AGGAGTGG+CTAATCGA
ACTCCTACGGGAGGCAGCAGCAAGGAATTTTCGTCAATGGGCGCAAGCCTGAACGAGCAACGCCGCGTGGTGGATGACGGCCTTCGGGTTGTAAACACCTTTTGGGGGGGACGATAATGACGGTACCCCTTGAATAAGCCCCGGCTAACTCTGTGCCAGCAGCCGCGGTAAGACAGAGGGGGCAAGCGTTGTCCGGAATTACTGGGCGTACCGGGCACGCTGGTGGCTGCTGAGGTGGCGTGTGAAAGCC
+
F:FFFFFFFFFFFFFFFFFF,FFFFF:F:FFFFFFFFFFFFFFFFFFFFFFFF,FFFFFFFFFFFFFFFFFFFFFFFFFFF:FFFFF:F:FFFFF,F:FF,FFF:F:FFFF:FFF:FF:,FFFFF::F:FF:,FFF::FFF:FF:,F,,FFFF:F:,,FFFFFFFF:FF,FF:F,:FF,FF:F,F:FFFFF,F:F:,,F,,FFFFFFFF,,,FFFFFFFF,:FFFFFF::,,FFFF,FFFFF:FFF,:F:
@A00920:152:HGHKKDRXX:2:2109:30951:5619 1:N:0:AGGAGTGG+CTAATCGA
ACTCCTACGGGAGGCAGCAGTAAGGGATCTTGCGACAATGGGCGAAAGCCTGACGCAGCAACGCCGCGTGCGGGAGGACGGCCTTCGGGTTGTAAACCGCTTTTCGGGGGGAAGAGGAAGGACGGTACCCCCGGAAGAAGTCTCGGCTAACTACGTGCCAGCAGCCGCGGTAAAACGTAGGAGGCGAGCGTTATCCGGATTTACTGGGTGTAAAGCGCGTGTAGGCGGTCCTGCAAGTGGTGCGTGAAAG
+
FFFFFFFFFFFFFFFFFFFFFFFFF::FFFFFFFFFFFFFFFFFFFFFFFFFF:FFFFFFFFFFFFFFFFFFFFFFFFFFFFFFFFFFFFFFFFFFFFFFFFFFFFFFFFFFFF:FFFFFFFFFFFFFFFFFFFFFFFFFFFF:FFFFFFFFFFFFFFFFFFFFFFFFFFFFFF,FFFFFFFFFFFFFFFFFFFFFFFFFFFFFFF:FFFFFFFF:FFFFFFFFFFFFFFFFFFF,FFFFFFFFFFFFFF
@A00920:152:HGHKKDRXX:2:2109:29026:6386 1:N:0:AGGAGTGG+CTAATCGA
ACTCCTACGGGAGGCAGCAGTGGGGAATATTGGACAATGGGCGCAAGCCTGATCCAGCCATGCCGCGTGAGTGATGAAGGCCTTAGGGTTGTAAAGCTCTTTCGCCCGCGACGATGATGACGGTAGCGGGAGAAGAAGCCCCGGCTAACTCCGTGCCAGCAGCCGCGGTAATACGGAGGGGGCTAGCGTTGTTCGGAATTACTGGGCGTAAAGGGCGCGCAGGCGGCTGCTCAAGTCAGGCGTGAAAGGC
+
FFFFFFFFFFFFFFFFFFFFFFFFFFFFFFFFFFFFFFFFFFFFFFFFFFFFFFFFFFFFFFFFFFFFFFFFFFFFFFFFFFFFFFFFFFFFFFFFF::FFFFFFFFFFFFFFF:F:FFFFFFFFFFFFF:FFFFFFFFFFFFFFFFFF::FFFFFFFFFFFFFFFFFF:FFFFFFFFFFFFFFFFFFFFFFF:FFF:FFFFFFFFFFF:FFFFFFF:FFFFF:FF:FFFFFFFFF::FFFFFFFFFFF:
@A00920:152:HGHKKDRXX:2:2109:30264:6402 1:N:0:AGGAGTGG+CTAATCGA
ACTCCTACGGGAGGCAGCAGTAGGGAATATTGCACAATGGAGGAAACTCTGATGCAGCGACGCCGCGTGAGTGACGAAGGCCTTCGGGTCGTAAAGCCCTTTTCTGCGTGACGAGACAAGGACGGTAGCGCAGGAAAAAGTCTCGGCTAACTACGTGCCAGCAGCCGCGGTAAAACGTAGGAGGCAAGCGTTATCCGGAGTTACTGGGCGTAAAGCGTGCGTAGGCGGGTCGGTAAGTGGGTGGTGAAAG
+
FFFFFFFFFFFFFFFFFFFF:FFFFF,FFFFFFFFFFFFFFFFFFFFFFFFFFFFFFFFFFFFFFFFFFFFFFFFF:FFFFFFFFFFFFFFFFFFFFFFF:FFFFFFFF::FFFFFFFFFFFFFFFFFFFFFFFF:FFFFFF:FFFFF:FF:F,FFFFFFFFFFFFFFFFFF:FFFFFF:FFFFFFF:F:FF,:FFFFFFFF:FFFFFF,FFFFFF::FFFFFFFFFFFF::,F,F:FFFFFFFF:FF,,
@A00920:152:HGHKKDRXX:2:2109:31882:7326 1:N:0:AGGAGTGG+CTAATCGA
ACTCCTACGGGAGGCAGCAGTGGGGAATATTGGACAATGGGCGCAAGCCTGATCCAGCAATGCCGCGTGAGTGAAGAAGGCCTTAGGGTTGTAAAGCTCTTTCGGCGGGGAAGATGATGACGGTACCCGCAGAAGAAGCCCCGGCTAACTCCGTGCCAGCAGCCGCGGTAATACGGAGGGGGCTAGCGTTGTTCGGAATTAATGGGCGTAAAGGGCGCGTAGGCGGTGCGGTAAGTTAGGCGTGAAAGGA
+
FFFFFFFFFFFFFFFFFFFFFFFFFFFFFFFFFFFFFFFFFFF::FFFFFFFFFFFFFFFFFFFFFFFF:FFFFFFFFFF,F:FFFF:FFFFFFF:FFFFFFFFFFFFFFF:FFF:FFF:FFFFFFFFFFFFFFF:FFFFFF,:F:FFFF:F:FFFFF,FF:F::FFFFFFFFF,F:,FFFFFFF,F,FFFFFFFFFFFFF,FF:,,FFFFFF:FF,FFFFFFF:FFF,F,FFF:FFFF:FFFFFFFF:,
@A00920:152:HGHKKDRXX:2:2109:6533:7921 1:N:0:AGGAGTGG+CTAATCGA
ACTCCTAGGAGGCAGCAGTAGGGAATTTTCCGCAATGGGCGAAAGCCTGACGGAGCAACGCCGCGTGAGGGAAGAAGGTCTTCGGATCGTAAACCTTTGTCATCGAGGACGATAATGACGGTACTCGAGGAGGAAGCCCCGGCTAACTACGTGCCAGCAGCCGCGGTAACACGTAGGGGGCGAGCGTTGTCCGGAATTACTGGGCGTAAAGGGCGCGTAGGCGGCCTAATAAGTCAGATGTGAAACCCCC
+
:FFFFFFFFFFFFFFFFFFFFFFFFFFFFFFFFFFFFFFFFFFFFFFFFFFFFFFFFFFFFFFFFFFFFFFFFFFFFFFFFFFFFFFFFFFFFFFFFFFFFFFFFFFFFF:FFFFFFFFFFF,FFFFFFFFFFF,FFFFFFFFF:FFFFFFFFFFFFFFFFFFFFFFF:FFFFFFFFFFFFFFFFFFFFFFFFFFFFF,FFFFFFFFFFFFFFFF:FFFFFFFF:FFFFFFFFFFF:F:FFFFF:FFF:F
@A00920:152:HGHKKDRXX:2:2109:9299:7921 1:N:0:AGGAGTGG+CTAATCGA
ACTCCTACGGGAGGCAGCAGTAAGGAATATTGCACAATGGGCGCAAGCCTGATGCAGCAACGCCGCGTGCCCGAGGAAGGCCTTCGGGTTGTAAAGGGCTTTTCTGGCTGAAGAGCAAGGACGGTAGGCCAGGAATAAGCGTCGGCTAACTACGTGCCAGCAGCCGCGGTAAAACGTAGGACGCGAGCGTTATCCGGATTTACTGGGCTAAAAGCGCGGGCAGGCGGCTGTTCAAGTCGGACGGGAAAGC
+
FFFFFFFFFFFFFFFFFFFFFFFFFFFFFFFF:FFFFFFFFFFFFFFFFFFFFFFFFFFF,FFFFFFFFFF,F,:FFFFFFF:FFFFFF,F,FFFFFFFFFFFFFFFFFFF,FF:FFFF,F::F::F,FFFFFFF:FF,FFFFF:::F,FFFF:FFF:F,,FFF:FFFF:F,F:F:,FFFFF:FFFFF,F,FFFFF,:FF,FFFFFFF,,FFFFFFFFF:F,FFFF,::F:FFF,::FFFFFF,,FFF:F
@A00920:152:HGHKKDRXX:2:2109:18032:8046 1:N:0:AGGAGTGG+CTAATCGA
ACTCCTACGGGAGGCAGCAGTGGGGAATATTGGGCAATGGCCGAAAGGCTGACCCAGCGACGCCGCGTGTGGGAGGAAGCCCTTCGGGGTGTAAACCACTGTCAGAGGGGACGAAAGAGCGCGGGGTAAACAATCCCGTGCAGTGACGGTCCCCTCAACGGAAGCACCGGGTAACTCTGTGCCAGCAGCCGCGGTAATACAGAGGGGGCACGCGTTGTTCGGAAGTCCTGGGCGTAAAGCGCGCGCCGGC
+
:FF::FFFFFF:FFF,FFFF,FFFFF:FFFFF:FFF:FFFF,F::F:FFFFFFF::FF,FFFFFF:,:FFF:,:FFF:FF:F::FF:FFFF:::FFFFFF:,F:FFFFFFFFFFFFF:FFFF:FFFFF::F,FFFFFFFF:FFFF:F:FF,:F::FFF,FFFF:F:,FF:,FFF:FF,,FFF:FFF,FFF,F:F,F::,:::,F:F,F:F::FF,F:FF:FFFF,:FF,FFFFF:FF,FFFF:F:F,FFF
@A00920:152:HGHKKDRXX:2:2109:13096:8453 1:N:0:AGGAGTGG+CTAATCGA
ACTCCTACGGGAGGCAGCAGTGGGGAATATTGGACAATGGGCGAAAGCCTGATCCAGCAATGCCGCGTGAGTGATGAAGGCCTTAGGGTTGTAAAGCTCTTTTACCCGGGATGATAATGACAGTACCGGGAGAATAAGCCCCGGCTAACTCCGTGCCAGCAGCCGCGGTAATACGGAGGGGGCTAGCGTTGTTCGGAATTACTGGGCGTAAAGCGCACGTAGGCGGCTTTGTAAGGTATAGGTGAAAGAC
+
F,,,FF:FF:,FFFFF,FFFFFFFFFF:F:,FFFF:FF:FFF,:FF,FF::F:FF::FF:FFFFFFFFF:FF,FFFFF,,FFFFF,:,FF,FFFFFF:FFF,FFFFFFFFFF,FFFFFFFFFFFFFFFF:,FFFFFFFFFF,FFFFFFFFFFFFFFFFFFF:FFFFF::F:FFF:FFFFFFFFFFF:F:::F,F:F:,F:FFF,FFFF,F:F,FFFFFF:F,:,FFF:,FFFF,F::,,F,FFF::FF,F
@A00920:152:HGHKKDRXX:2:2109:32579:9878 1:N:0:AGGAGTGG+CTAATCGA
ACTCCTACGGGAGGCAGCAGTAAGGAATATTGCACAATGGGCGCAAGCCTGATGCAGCAACGCCGCGTGCCCGAGGAAGGCCTTCGGGTTGTAAAGGGCTTTTCTGGCTGACGAGGAAGGACGGTAGGCCAGGAATAAGCGTCGGCTAACTACGTGCCAGCAGCCGCGGTAAAACGTAGGACGCGAGCGTTATCCGGATTTACTGGGCGTAAAGCGCGGGCAGGCGGTGGTCCAAGTCGGACGTGAAAGC
+
FFFFFFFFFFFFFFFFFFFFFFFFFFFFFFFFFFFFFFFFFFFFFFFF:FFFFFFFFFFFFFF:FFFFFFFFF,FFF,FFFFF:FFFFFFFFFFFFFFFFFFFFFF,FFF::FFF:F,FFF:FFFFFFF:FFFFFF,FFFFF:F:FF::FFFFFFF:FFFFFFFFFFFFF:FFF,FFFFFFFFFFFFFFFFFF,FF::FFFF::FFFFF::F,,F:FFFFFFFFFFFFF,FFF:F,:FFFFFFF,F:FFF
@A00920:152:HGHKKDRXX:2:2109:29550:10113 1:N:0:AGGAGTGG+CTAATCGA
ACTCCTACGGGAGGCAGCAGTGGGGAATTGTTCGCAATGGGCGCAAGCCTGACGACGCAACGCCGCGTGGAGGATGAAGATCTTCGGGTCGTAAACTCCTTTCGATCGGGACGAATCGTTCGCGACCCAATACGTCGTGGAACTGACGGTACCGAGAGAAGAAGCCCCGGCTAACTCCGTGCCAGCAGCCGCGGTAATACGGGGGGGGCAAGCGTTGTTCGGAATTACTGGGCGTAAAGGGCGCGTAGGC
+
FFFFFFFFFFFFFFFFFFFFFFFFFFF:FFFFFFFFFFFFFFFFFFFFFFFFFF:FFFFFFFFFFFFFFFFFF:FFFFFFFFFFFFFFFFFFFFFFFFFFFFFFFFFFFFFFFFFFFFFFFFFFFFFFFFFFFFFFFFFFFFFFFFFFFFFFFFFFFFFFFFFFFFFFFFFFFFFFFFFFFFFFFFFFFFFFFFF::F:FFFFFFFFFFF:FFFF:FFFFFFFFFFFFFFFFFF,FF:FFFFFFFF,FF:
@A00920:152:HGHKKDRXX:2:2109:29496:10207 1:N:0:AGGAGTGG+CTAATCGA
ACTCCTACGGGAGGCAGCAGTCGAGGATCTTTCGCAATGGGCGCAAGCCTGACGAAGCGACGCTGTGTGGACGATGAAGGCCTTCGGGTTGTAAAGTCCTTTCGCGTAAGAACAAGAGAGATTGCCTAATACGCAATTGATTTGAGGGTACTACGTAAAGAAGCACCGGCTAACTCCGTGCCAGCAGCTGCGGTAATACGGAGGGTGCAAGCATTAATCGGATTTACTGGGCGTAAAGGGCGCGTAGGCG
+
FFFF,FFFFFFFFFFFFFFFFFFFFFFFFFFFFFFFFFFFFFFFFFFFFFFFFFF,FFFFFFFFFFFFFFFFF:FFFFFFFFFFFFFFFFFFFFFFFFFFFFFFFFFFF:FFFFFFFFFFFFFFFF:FFFFFFFF:FFFFFFFFFFFFFFFFFFFFFFFFFFFFFFFFFFFFFFFFFFFFFFFFFFFFFF:FFFFFFFFFFFFFFFFFFF:FFFFFFFFFFFFFFFFFFFFFFFFFFFFFFFFFFFFFFF
@A00920:152:HGHKKDRXX:2:2109:32633:10379 1:N:0:AGGAGTGG+CTAATCGA
ACTCCTACGGGAGGCAGCAGTAAGGAATATTGGACAATGGGCGGAAGCCTGATCCAGCCATCCCGCGTGCAGGAAGGAGGCCCTCTGGGTCGTAAACTGCTTTTGGCGGGGGAGAAACGCACGGCATAGGCCGTGCCTGACGGTACCCGCCGAATAAGCACCGGCTAACTCCGTGCCAGCAGCCGCGGTAATACGGAGGGTGCGAGCGTTATCCGGAATCACTGGGTTTAAAGGGTGCGTAGGCGGCCCG
+
::FFFFFFFFFFFFFFFFFFFFF,FFFFFFFFFFFFFFFFFFFF:FFFFFFFFFFFFFF:FFFFFFFFFFFFFFFFFFFFFFFFFFFFFFFFFFFFFFFFFFF:FFFFFFFFF:FFFFFFFFFFFFFFFFFF:FFFFFF:FFFFFFFFFFFFFFFFFFFFFFFFF:FFFFFFFFFFFFFFFFFFFFFF:FFFFFFFFFFFFFFFFFFFF:FFFFF:FFFFFFFFFFFFFFFFF,FFFFFFFFFF,FFFFF
@A00920:152:HGHKKDRXX:2:2109:24795:10958 1:N:0:AGGAGTGG+CTAATCGA
ACTCCTACGGGAGGCAGCAGTGGGGAATCTTGCGCAATGGGCGAAAGCCTGACGCAGCGACGCCGCGTGAGTGATGAAGGCCTGCGGGTTGTAAAGCCCTTTCGGTAGGGACGAAAGTCTCCGACCTAACACGTCGGGGGGTTGACTTAACCTACAGAAGAAGCACCGGCTAACTCTGTGCCAGCAGCCGCGGTAATACAGAGGGTGCGAGCGTTAATCGGAATTACTGGGCGTAAAGCGCACGTAGGCG
+
FFFFFFFFFFFFFFFFFFFFFFFFFFFFFF,FFFFFFFFFFFFFFFFFFFFFFFF,FFFFFFFFFFFFFFFFFF:FFFFFFFFFFFFFFFFFFFFF:FFFFFFFFFFFFFFFFFFFFFFFFFFFFFFFFFFFFFFFFFFFFFFF:FFFFFFF:FFFFFFFFFFFFFFFFFFFFFFFFFFFFFFFFFFFFFFFFFFFFFFFFFFFFF:FF,FFFFFFFFFFFFF::FFFFF:FFFFFFFFFF:F:FFF:FF
@A00920:152:HGHKKDRXX:2:2109:12825:11710 1:N:0:AGGAGTGG+CTAATCGA
ACTCCTACGGGAGGCAGCAGTGGGGAATCTTGCGCAATGGCCGAAAGGCTGACGCAGCGACGCCGCGTGCGGGAGGAAGCCCTTCGGGGTGTAAACCGCTGTCAGGGGGGACGAAAGCCCGGGGGAGGCAATGCCCCTAGGGGATGACGGTACCTCCAGAGGAAGCACCGGCTAACTCCGTGCCAGCAGCCGCGGTAATACGGAGGGTGCGAGCGTTGTTCGGAATTATTGGGCGTAAAGCGCGCGTAGG
+
FFFFFFFFFFFFFFFFFFFFFFFFFFFFFFF:FFFFFFFFFFFFF:FF:FFFFFF,FFFFFFFFFFFFFFFFFFFFFFF,FFFFFFFFFFFFFFFFF:FFFFFFFFFFFF:FFFFFFFFFFFFFFFFFFFF::FFFFFFF,FFFFFFFFF:FFF:FFFFFFFFFFF:FF,,FF:FFFFFFF,FFFFFFF:F:::FFFFFFFF:FFFFFF:FFFFFFFFFFFFFFFFFFFF,:FF:FFFFFFFFFFFFFFF
@A00920:152:HGHKKDRXX:2:2109:6415:12164 1:N:0:AGGAGTGG+CTAATCGA
ACTCCTACGGGAGGCAGCAGTCGGGAATTTTGCGCAATGGGCGAAAGCCTGACGCAGCAACGCCGCGTGAGGGATGAAGGCCTTCGGGTTGTAAACCTCTTTTCTCAGGGACGATAATGACGGTACCTGAGGAATAAGCCACGGCTAACTACGTGCCAGCAGCCGCGGTAATACGTAGGTGGCAAGCGTTGGCCGGAGTTACTGGGCGTAAAGAGCGCGCAGGCGGTCGTTCAAGTCGAGTGTGAAAGCC
+
FFFFFFFFFFFFFFFFFFFFFFFFFFFFFFFFFFF:F:FFFFFFFFFFFFFFFFFFFFFFFFFFFFF:F:FFFFFFFFFFFFFFF:FFFFF:FFFFFFFFFFFFFFFFFFFFFFF:FFFFFFFFFFF:FFFFF:FFFFFFFFFFFFFFFFFFFFFFFFFFFFFFFFFFFFFFFFFFFFFF:FFFFFFFFFF,FFFFF,FFFFFFF:FFF:FFFFFFFFFFFFFFFFFF:FFFFFF:FFFFF:FFFFFFFF
@A00920:152:HGHKKDRXX:2:2109:20663:12164 1:N:0:AGGAGTGG+CTAATCGA
ACTCCTACGGGAGGCAGCAGTAAGGAATATTGCACAATGGGCGCAAGCCTGATGCAGCAACGCCGCGTGCCCGAGGACGGCCTTCGGGTTGTAAAGGGCTTTTCTGGCTGACGAGGAAGGACGGTAGGCCAGGAATAAGCGTCGGCTAACTACGTGCCAGCAGCCGCGGTAAAACGTAGGACGCGAGCGTTATCCGGATTTACTGGGCGTAAAGCGCGGGCAGGCGGTGGTCCAAGTCGGACGTGAAAGC
+
F:FFFFFFFFFFFFF:FF:FFFFFFFFFFFFFFFFFFFFFFFFFFFFFF,FFFFFFFFFFFFFFFFFFFFFFFFFFFFFFF,:FFFFF:FF,F::FFFFFFFFFFFFFFF,FFFFFF:FFFF:FFFFFFFFFFFFF,:FFFFFFFFFFFFFFFFFFFFFF:F:FFFFFFFFFF:FFFFFFFFFFFFFFFFF:FFF:FFF:FFFFFFFFFFFFFFFFFFFFF:FFFF:FFFFFFFFFFFFFFFFFFFFFF:
@A00920:152:HGHKKDRXX:2:2109:32353:12305 1:N:0:AGGAGTGG+CTAATCGA
ACTCCTACGGGAGGCAGCAGTGGGGAATATTGGACAATGGGCGCAAGCCTGATCCAGCAATGCCGCGTGAGTGATGAAGGCCTTCGGGTCGTAAAGCTCTTTTACCAGGGATGATAATGACAGTACCTGGAGAATAAGCTCCGGCTAACTCCGTGCCATCAGCCGCGGTAATACGAAGGGGGCTAGCGTTGTTCGGAATCACTGGGCGTAAAGGGCGCGTAGGCGGCCATATAAGTCGGGGGTGAAAGCC
+
F,,:FFFFFFFF:FFFFFFFFF,FFFFFFFFFFFF:FFFFFFFF:FFFFF:FFF:FFFFFFFFFFFFFFFFF,FFFFFF:FF,F:FFFFF:FFF:FFFFFFFFFF:F:FFFFFFF:FFF,FFFFFF:F:FFFFFFFFFFFFFFFFFFFFFFFFFFFFF,F,FFFFFFFFFFFFF,FFFFFFF:FF:FFFFFFFF:F:FFFF,FFFF:FFF,F,,FF,FFFFF,FFFFFFFFFFFFFF,FFFF:FFFFF:F
@A00920:152:HGHKKDRXX:2:2109:15763:12508 1:N:0:AGGAGTGG+CTAATCGA
ACTCCTACGGGAGGCAGCAGTCGGGAATTTTGCGCAATGGACGAAAGTCTGACGCAGCAACGCCGCGTGAGGGATGACGGCCTTCGGGTTGTAAACCTCTTTTCTCAGGGACGATGATGACGGTACCTGAGGAATAAGCCACGGCTAACTACGTGCCAGCAGCCGCGGTAATACGTAGGTGGCAAGCGTTGTCCGGATTTACTGGGCGTAAAGAGCGCGCAGGCGGTCGTTCAAGTCGCGTGTGAAAGCC
+
:FFFFF:FFFFFFFFFFFFFFFFFFFFFFFFFFFFFFFFFFFFF:FFFFFFFFFFFFFFFFFFFFFFFFFFFFFFFFFFFFFFFFFFFFFFFFFFFFFFFFFFFFFFFFFFFFFFFFFFFFFFFFFFFFFFFFFFFFFFFFFFFFFFFFFFFFFFFFFFF:FFFFFFFFF,FFFFFFFFFFFFFFFFFFFFFFFFFFFFFFFFFFFFFFFFFFFFFFFFFFFFFFFFFFFFFFFFFFFFFFFFFFF:FFF
@A00920:152:HGHKKDRXX:2:2109:29451:12915 1:N:0:AGGAGTGG+CTAATCGA
ACTCCTACGGGAGGCAGCAGTAAGGGATCTTGCGACAATGGGCGAAAGCCTGACGCAGCAACGCCGCGTGCGGGATGACGGCCTTCGGGTTGTAAACCGCTTTTCGGGGGGAAGAGGAAGGACGGTACCCCCGGAATAAGTCTCGGCTAACTACGTGCCAGCAGCCGCGGTAAAACGTAGGAGGCGAGCGTTATCCGGATTTACTGGGTGTAAAGCGCGTGTAGGCGGTCGTGCAAGTGAGGCGTGAAAG
+
FFFFFFFFFFFFFFFFFFFFFFFFFF:FFFFFFFF:FFFFFFFFFFFFFFFFFFFFFFFFFFFFFFFFFFFFFFFFFFFFFFFFFFFFFFFFFFFFFFFFFFFFFFFFFFFFFFFFFF:FFFFFFFFFFFFFFFFFFFFFFFFFFFFFFFFF,FFFFFF,FFFFFFFFFFF:FFFFFF:FFFFFFFFFFFFFFFFFFFFFFFFFFF:FFFFFFFFF:FFFFFFFFFFFFFFFFFFFFFFFFFFFFFFFFF
@A00920:152:HGHKKDRXX:2:2109:14461:13291 1:N:0:AGGAGTGG+CTAATCGA
ACTCCTACGGGAGGCAGCAGTGGGGAATCTTGCGCAATGGGCGAAAGCCTGACGCAGCGACGCCGCGTGTGGGAGGACGCCTTTCGGGGTGTAAACCACTGTTGCCCGGGACGAACTGGTCGATTCATCGACCGTGACGGTACCGGGTGAGGAAGCACCGGCTAACTCCGTGCCAGCAGCCGCGGTAATACGGAGGGTGCGAGCGTTGTCCGGAATCATTGGGCGTAAAGGGCGCGTAGGTGGCCCGGTC
+
FFFFF:FFFFFFFFFFFFFFFFFFFF:FF:FFFFFFFFFFFFFF:F:F:FFFFFFFFFFFFFFFFFFFFFFFFFFFFFFF,FFFFFFFFFFFFFFFFF:FFFFFFFFFFF:FFFFFFF:FFFFFFFFFFFF:FFFFFFFFFFFFFFFFFFFFFFF:FFFFFFFFF:FFFFFFFF:FFFFFFFFFFFFF:FFF:F:FFF:FFF:F:F,FF:FFF,,F:FFFFFF:FF,FFFFFFFFF,FFFFFFF:FFF,:
@A00920:152:HGHKKDRXX:2:2109:14742:14121 1:N:0:AGGAGTGG+CTAATCGA
ACTCCTACGGGAGGCAGCAGTGGGGAATATTGCGCAATGGACGCAAGTCTGACGCAGCCACGCCGCGTGTGTGAAGAAGGCCTGCGGGTTGTAAAGCACTTTTAGTGGGGATGAAAAGCCAGGGGCTAATACCTTCTGGTATTGACCTAACCCAAAGAAAAAGCAACCGCTAACTCTGTGCCAGCAGCCGCGGTAATACAGAGGGTGACAGCGTTAATCGGAATAACTGGGCGTAAAGCGTGCGAAGTCT
+
[truncated: 44,952,533 more chars]
