# Supplementary material for: Biochar’s role in improving pakchoi quality and microbial community structure in rhizosphere soil
Source: PeerJ. 2024 Mar 18;12:e16733. doi: 10.7717/peerj.16733 (PMC10956520; doi:10.7717/peerj.16733)
Supplement: Supplemental Information 13 — T1, treated with 1% biochar. 1, 2, and 3 represent three replications. [file peerj-12-16733-s013.gz › T13_2.fq]

@A00920:152:HGHKKDRXX:2:2101:19877:1376 2:N:0:AGGAGTGG+CTAATCGA
GGACTACTGGGGTATCTAATCCCGTTCGCTCCCCATGCTTTCGCATCTCAGCGTCAGGTCAGGCCCAGCGTGTCGCCTTCGCCACTGGTGTTCCTCCGGATCTCTACGCATTTCACCACTACACCCGGAATTCCACACGCCTCTACCTACCTCTAGTCGCGCAGTTCGATTGCGTCCTCGCCCGGTTGAGCCGGGCGCTTTCACGCCTCACTTGCACGACCGCCTACACGCGCTTTACACCCAGTAAATC
+
FFFFFFFFFFFFFFFFFFFFFFFFFFFFFFFFFFFFFFFFFFFFFFFFFFFFFFFFFFFFFFFFFFFFFFFFFFFFFFFFFFFFFFFFFFFFFFFFFFFFFFFFFFFFFFFFFFFFFFFFFFFFFFFFFFFFFF,FFFFFFFFFFFFFFFFFFF::FFFFFFFFFFFFFFFFFFFFFF:FFFFFFFFFFFFFF:FFFFFFFF,FFFFFF:FFFFFFFF:FFFFFFFFFFF:F:F:FFFFFFF,FFF,F:F
@A00920:152:HGHKKDRXX:2:2101:30779:1501 2:N:0:AGGAGTGG+CTAATCGA
GGACTACTAGGGTTTCTAATCCCTTTTGCTCCCCTAGCCTTCGAGCCTCAGCGTCAGATGTTGTCCAGTAGCTCGCCTTCGCCACGAGTGTTCCTCTCGATATCCACGCATTTCACTGCTACACCGAGAATTCCAGCTACCTCTCCAACCCTCAAGCATGGCAGTATCGGATGCAGTTCCGGGGTTGAGCCCCGGGATTTCACATCTGACTTACCACGCCGCCTACGCTCCCTTTACGCCCAGTGCTTCC
+
FFFFFFFFFFFFFFFFFFFFFFFFFFFFFFFFFFFFFFF:FFFFF:FFFFFFFFFFFFFFFFF,::FFF,FFFFFFFFFFFFFFFFFF,F:FFFFFFFFFFFFFFFFFFFFFFFF:FFFFFFFFFFF:FFFFFFFFFFFFFFF:FFFFFFFFFF,F:FFFFFFFFFF:FFFFFF,FFFFFFFFFF,:,FFFFFFFFFFF:F,:FFF:F:F:FFF:FFFF,FF:FFFFFFF,F:FF,FFFFFFFFF::,FF
@A00920:152:HGHKKDRXX:2:2101:10538:1517 2:N:0:AGGAGTGG+CTAATCGA
GGACTACACGGGTTTCTAATCCTGTTTGCTCCCCACGCTTTCGCGCCTCAGCGTCAGTACCGGTCCAGTGAGCCGCCTTCGCCACTGGTGTTCCTCCCAATATCTACGCATTTCACCGCTACACTGGGAATTCCACTCACCTCTCCCGGTCTCAAGCCTCACAGTCTGGCAGGCAGTTCCTCGGTTAAGCCGAGGGATTTCACCCGCCACTTGCAAAGCCGCCTACGCGCCCTTTACGCCCAATAATTCC
+
FFFFFFFFFFFFFFFFFFFFFFFFFFFFFFFFFFFFFFFFFFFFFFFFFFFFFFFFFFFFFFFFFFFFFFFFFFFFFFFFFFFFFFFFFFFFFFFFFFFFFFFFFFFFFFFFFFFFFFFFFFFFFFFFFFFFFFFFFFFFFFFFFFFFFFFFFFFFFFFFFFFFFFFFFFFFFFFFFFFFFFFFFFFFFFFFFFFFFF,FFFFFFFFF:FFFFFFFFFFFFFFFFFFFFFFFFFFFFFFFFF:F:FFFFF
@A00920:152:HGHKKDRXX:2:2101:21730:2174 2:N:0:AGGAGTGG+CTAATCGA
GGACTACTGGGGTATCTAATCCCGTTTGCTCCCCACGCTTTCGCCCCTGAGCGTCAGGACAGGGCCAGGATGCCGCCTTCGCCACTGGTGTTCCTCCCGATATCTACGCATTTCACCACTACACCGGGAATTCCGCTACCCTCTCCCACCTTCAAGCTGAGCAGTTTCCGATGCAATTTTCCAGTTGAGCCGGGAGATTTCACATCGGACTTGACCAGCCGCCTGCGCGCTCTGTACGCCCAGTAAATCC
+
FFFFFFFFFFFFFFFFFFFFFFFFFFFFFFFFFFFFFFFFFFFFFFFFFFFFFFFFFFFFFFFFFFFFFFFFF,FFFFFFFFFF:FFFFFFFFFFFFFFFFFFFFFFFF:,FFF,FFFFFFFFFFFFFFFF:FFFF,FFFFFFFFFFFFFFFF:FFFFFFFF:FF,FFFF,,FF,FFFFFFF:F,FFFF,FFFFFFFF,,FFFFFFFFFFFFFFFFFFFFFFFF:FFFFFFFF,FF:FF,FF:F:FF:FF
@A00920:152:HGHKKDRXX:2:2101:15582:2206 2:N:0:AGGAGTGG+CTAATCGA
GGACTACCCGGGTCTCTAATCCCGTTTGCTCCCCTGGCTTTCGCGCCGCAGCGTCAGTGTCAGCCCAGCAACCCGTCTTCACCTCAGGTGGTCCTCTTGATATCTACGCATTTCACCGCTACACCAAGAATTCCGATGGCCCCTTCTGCACTCTAGCACATCAGTATCAGCTGACAGTTCCGAGTTAGGCTCGGAGATTTCACCGCTGACTGAATATGCGGCCTAGGCGCCCTTTACGCCCCGGAAATCC
+
FF,FFFFFFFFF,,FFF:FFFFFFFFFFFFFFFFFFFFFF,FF::FF,F:FFF,FFFFFFFFFFFFF:F:FFFFFF:F:F:F::FFFFFF:,F:FFF,F,F,,FF,FFFFF:FF:::F:FFFF:FFFF,,:FFFFFF,FF,FF:FFFFF,F,:F,F,FFFF:FF:::,FF,FF:FFF,:F,:FFF,F,F,F:FF:F,,FF,,F,F:,:,:F:,,,FFF,,::,F:,:,FF,,:F,,:FF,FFF:,::,,,
@A00920:152:HGHKKDRXX:2:2101:14425:2362 2:N:0:AGGAGTGG+CTAATCGA
GGACTACTAGGGTTTCTAATCCCGTTCGCTACCCTAGCTTTCGCGTCTGAGCGTCAGGAACGGCCCAGAAGGCCGCCTTCGCCACTGGTGTTCCTCCGGATATCTACGCATTTCACTACTACACCCGGAATTCCACCTTCCTCTAACGTCCTCTAGTCTGGTAGTTTTGAACGACACCTCCGGGTTGAGCCCGGAGATTTCACATCCAACTTACAAAACCGCCTGCACGCGCTTTACGCCCAGTAAATCC
+
FFFFFFFFFFFFFFFFFFFFFFFFF:FFF:FFFFF:FFFFFF:FFFFFFFF,FFFF,F:FFF:FFFFFFFF,FF:FFFFFFFFFFFFFFFFFFFFFFFF,:,FFFFF:FF,F:FFFFFFFFFFFFFFFF::FF:FFFFFFFFFFF::FFF,FFFFFFFFFF,FFFFFF:FFF::FFFFFFFFFF:FFF:FFF:FFFF:FFF,F:FFF::FFFF,,,FF::,FF,:FFFFFFF,FFFFFFFF:,FF,FFFF
@A00920:152:HGHKKDRXX:2:2101:26793:3302 2:N:0:AGGAGTGG+CTAATCGA
GGACTACAGGGGTATCTAATCCTGTTTGATCCCCACACTTTCGTGCCTCAGCGTCAGTTAAAGCTTAGTTAGCTGCCTTCGCTATCGGTGTTCTTGACGATATCTACGCATTTCACCGCTACACCTGGAATTCCGCATTCCTCTCCTGCACTCAAGCCACCCAGTATCAGACGCAGTTCCCCAGTTAAGCTGAGGGATTTCACGTCTGACTTAGGTGGCCACCTACGAACCCTTTACGCCCAGTAATTCC
+
FFFFFFFFFFFFFFFFFFFFF:FFFFFF::FFFFFFFFFFFFFFFFFFFFFFFFFFFFFFFFFFFFFFFFFFFFFFFFFFFFFFFFFFFFFFFFFFFFFFFFFFFFFFF:FFFF,FFFFFFFFFFFFFFFFFFFFFFFFFFFFFFFFFFFFFFFFFFFFFFFFFFFFF:FFFFFFFFFFFFFFF,F,FF,FFF:FFF:FFFFFFFFFFFFFFFFFFFFF:FFFFFFFFFFFFFFFFFFFFFFFFFFFF:F
@A00920:152:HGHKKDRXX:2:2101:8214:3630 2:N:0:AGGAGTGG+CTAATCGA
GGACTACACGGGTTTCTAATCCTGTTTTCTCCCCACGCTGTCGCGCCTCAGCGTCAGCCATGTCCCAGCAGTCCGCCTACGCCACCGGTGTTCTTCCGGATCTCTACGCATTCCACAGCTACACCCGGAATTCCGCCTGCCTCTGACATGCTCGAGTCCACCAGTTCGCACGGCCGACTCGGGGTTGAGCCCCGAGCTTTCACCACACGCTTAGCAGACCGCCTACGCGCCCTTTACGCCCAGTGATTCC
+
FF::FFF:FFF::FF:FFFFF,F:FF:,:,FFFFFFFF:F,F:F,F,,::,F,:FFFFFFFF,FF,,FFFF:FF:F,,,F,:FF:F,F,,F,:,:FF,,,:F,FFF:,,F:,FF,F,,F:F::FF:,FFFF:FF,F:FFFFF:FF,FFFFFF:FFFF::FFFFF,FFF,:FF,FFFFFFFF:,,,FFFF,:FFFF:FF,FF:FFF,FFFF,:,:F:FFFFF,F,,FFFFFF:,,:,:F,FFFFFFFF,::
@A00920:152:HGHKKDRXX:2:2101:25048:4413 2:N:0:AGGAGTGG+CTAATCGA
GGACTACTAGGGTTTCTAATCCTGTTTGCTCCCCTAGCTTTCGTGCCTCAGTGTCAGAAGTTGTCCAGGGACTCGCCTTCGCCACTGGTGTTCCACTTGATATCTACGCATTTCACTGCTACACCAAGTATTCCAGTCCCCCCTCCAACTCTCTAGTCGAATAGTATCCAATGCCAGTTCCGAGTTGAGCTCGGAGTTTTCACTTCAGACTTCTCCGACCACCTACGCACCCTTTACGCCCAGTGAATCC
+
:,FFFF:::F,F:F,::F,FFFFFF,::,F:F:,FFFFF:FF:FF:FFF:FF:FF:FFFFFFFF,FFFFFFFF::FFF:FF:FFFFFFFFFFFFFFFF,FFFFF,F::,:,FFFFFFF:,:F,F,FF,FFF:FFFFFFFFFF:FFFF:FF,FFF:FFFFFFF,FFFFF:FFF,:F:,FFFFFFF,FFFFFF:F:FF,:,F,:,,,:FF,FFF,F:F:FFF,,FFFF,:FF:FF,F,:FF,:F:FF:,F:F
@A00920:152:HGHKKDRXX:2:2101:18756:4445 2:N:0:AGGAGTGG+CTAATCGA
GGACTACCAGGGTTTCTAATCCTGTTTGCTCCCCACGCTTTCGCGCCTCAGCGTCAGAACCGGTCCAGGTGGCCGCCTTCGCCACCGGTGTTCCTCCCAATATCTACGCATTTCACCGCTACACTGGGAATTCCACCACCCTCTCCCGGCCTCGAGCCCGACAGTTTCCACGGCAGTTCCTCGGTTGAGCCGAGGGATTTCACCGTGGACACATCAGGCCGCCTACGCGCCCTTTACGCCCAATAATTCC
+
FFFFF:FFFFFFFFFFFFFFFFFFFFFFFFFFFFFFFFFFFFFFFFFFFFFFFFFFFF,FFFFFFFFFFFFFFFFFFFFFFFFFFFFFFF:FFFFFFFF:FFFFFFFFFFFFFFFFFFF,FF,FFFFF:,FFFFFFF,FFFFFFFFFFFFFFFFFFFFFFFFFFFFFFFFFFFFFFFFFFFFFFFFF:FFFF:FFFFFFFFFFF:FFFFF,FFFFFFFFFF:FFFFFFFFFFFFF:FFFFFF,F,FFFFF
@A00920:152:HGHKKDRXX:2:2101:16586:5259 2:N:0:AGGAGTGG+CTAATCGA
GGACTACTAGGGTATCTAATCCTGTTTGATCCCCACACTTTCGTGCCTCAGCGTCAGTTGAAGTCTAGTAAGCTGTCTACACTATCGGTGTTCTTGACGATATCTAAGCATTTCACCGCTACACCGTCAATTCCGCCTACTTCGACTTCACTCAAGCCACCCAGTATCAATGCCACCCTCCCGGTTAAGCCGGGATATTTCAGCACTGACTTAAATGGCCGCCTACGCACCCTTTAAACACAATAAATCC
+
FFFFFFFFFFFF:FFFFFFFFF:FFFFFFFFFFFFFFFF,FFFFFFFFFFFFFFFFFFFFF:FFFFFFFFFFFFFFFFFFFFFFFFFFFFFFFFFFFF:FFFFFFF:FFFFFFFFFFFFFFFF:FFFFFFFFFFFFFFFFFFFFFFFFFFFFFFFFFFFFFFFFFFFFFFFFFFFFFFFFFFFFFFFFFFFFFFFFFFFFFFFFF:FFFFFFFFFFFFFFFFF:FFFFFFFFFFF::FF,FF:FFFFF:F
@A00920:152:HGHKKDRXX:2:2101:19388:5415 2:N:0:AGGAGTGG+CTAATCGA
GGACTACAGGGGTTTCTAATCCTGTTTGCTCCCCACGCTTTCGTGCATGAGCGTCAGTACTAGCCCAGGAGGCTGCCTTCGCCATCGGTGTTCCTCCACATCTCTACGCATTTCACTGCTACACGTGGAATTCCACCTCCCTCTGCCGTACTCCAGCCTTGCAGTCCCAAATGCCATTCCCAGGTTAAGCCCGGGGCTTTCACATCTGGCTTACAAAACCGCCTGCGCACGCTTTACGCCCAGTAATTCC
+
FFFFFFFFFFFFFFFFFFF,FFFFFFF:FFFFFFFFFFFFFFFFFFFFFFFFFFFFFFFFFFFFFFFF:FFFFFFFFFFFFFFFFFFFFFFFFFFFFFFFFFFFFFFFFF,FFFFFFFFFFFFFFFFFFFFFFFFFFFFFFFFFFFFFFFFFFFFF:FFFFFFFFFFFF,FFFFFF:FFFFFFFFFFF:FFFFFF:FF,FF:FFFFFFFFF:FFFFFFFF:FFFFFFFFF:F,:FFFFFFF:FFFFFFFF
@A00920:152:HGHKKDRXX:2:2101:20555:5776 2:N:0:AGGAGTGG+CTAATCGA
GGACTACTGGGGTATCTAATCCTGTTTGCTCCCCACGCTTTCGCGTCTCAGCGTCAGTCACTGTCCAGAAGGCCGCCTTCGCCACCGGTGTTCCGCTTGATATCTACGAATTTCACCTCTACACCAAGCATTCCACCTTCCTCTCCAGGACTCTAGCCTCGCAGTTTCGAGTGCACTTCCACGGTTGAGCCGTGGGATTTCACACCCGACTTGCGAAGCCGCCTACGCGCCCTTTACGCCCCATAATTCC
+
FFFFFFFFFFFFFFFFFFFFFFFFFFFFFFFFFFFFFFFFFFFFFFFFFFFFFFFFFFFFFFFFFFFFFFFFFFFFFFFFFFFFFFFFFF:FFFFFFFFFFFFF:FFFFFFFFFFFFFFFFFFFFFFFFFFFFFFFFFFFFFF:FFFFFFFFFFFFFFFFFFFFFFFFFFFF:F:FFFFFFFFF:FFFFFFFFFFFFFFFF,FFFFFFFFFFFFF:F:FFFFFFFFFFFFFF,FFFFFFFF:FF,:FFFF
@A00920:152:HGHKKDRXX:2:2101:29857:5854 2:N:0:AGGAGTGG+CTAATCGA
GGACTACTCGGGTATCTAATCCTGTTCGCTCCCCACGCTTTCGCTCCTCAGCGTCAGTACAGGCCCAGAGAACCGCCTTCGCCACCGGTGTTCCTCCCGATATCTGCGCATTTCACCGCTACACCAGGAATTCCAGTCTCCCCTGCCGAACTCAAGTCTGCCCGTATCGACTGCAGGCTCCACGTTAAGCGTGAAGTTTTCACAGCCGACGCAACAAACCGCCTACGAGCTCTTTACGCCCAGTGATTCC
+
FFFFFFFFFFFFFFFFF:FFFFFFFFFFFFFFFFFFFFFFFFFFFFFFFF:FF:FFFFFF:FFFFFFFFFFFFFFFFFFFFFFFFFFFFFFFFFFFFFFFFFFFFFFFFFFFFFFFFFFFFFFFFFFFFFFFFFFFFFFFFFFFFFFFFFFFFFFFFFFFFFFFFFFFFFFFFFFFFFFFFFFFFFFFFFFFFFFFFFFFFFF:FFFFFFFFFFFFFFFFFFF:FFF:FFFFFFFFFFFFFFF:FF,FFF
@A00920:152:HGHKKDRXX:2:2101:25373:6699 2:N:0:AGGAGTGG+CTAATCGA
GGACTACTGGGGTTTCTAATCCTGTTTGCTCCCCACGCTTTCGCGTATCAGCGTCAGTATCCAACCAGGGGGCCGCCTTCGCCACAGGTGTTCCTCCCGATATCTACGCATTTCACCGCTACACCGGGAATTCCACCCCCCTCTTTGGTACTCTAGCTTGTCAGTTTCATGCGTCCTTCCCCGGTTGAGCCGAGGGATTTCACACATGACTTAGCAAACCGCCTACACGCCCTTTACGCCCAATGATTCC
+
FFF:FFFFFF:FFFFFFFFFFFFFFFFFFFFFFFFFFFFFFF:FFFFFFFFFFFFFFFFFFFFFFFFFFFFFFFFFFFFFFFFFFFFFFF:FFFFFFFFFF,FFFFFFFFFFFFFFF:FFFFFFFFFFFFFFFFFFFFFFFFFFFFFF:FFFFFF:FFFFFFFFF:FFFFFFFFFFFFFFFFFF:FFFFFF:FFFFFFF:FFFFFFFFFF:,FFFFF:FFFFFFFFFFFFFFFFFFFFFFF,F,FFFFFF
@A00920:152:HGHKKDRXX:2:2101:23981:6762 2:N:0:AGGAGTGG+CTAATCGA
GGACTACTAGGGTTTCTAATCCTGTTTGCTCCCCACGCTTTCGTGCCTCAGTGTCAGTGCTGGTCCAGGTGGCCGCCTTCGCCACAGATGTTCCTCCCGATCTCTACGCATTTCACTGCTACACCGGGAATTCCACCACCCTCTACCGCACTCTAGTCCGCAAGTATCCACCGCCATTCCCAGGTTGAGCCCGGGGCTTTCACGGCAGACTTAACGAACCACCTACGCACGCTTTACGCCCAGTAATTCC
+
FFFFFF:FFFFFFFFFFFFFFF,FFFFFFFFFFFFFFFFFFFFFFFFFFFFFFFFFFFFFFFFFFFFFFFFFFFFFFFF:FFFFFFFFFF:FFFFFFFFFFFFFF:FFFFFFFFFFFFFFFF,FFFFFFFFFFFFFFFFFFFFF:F,F:FFFF:FFFFFFF,FFFFFFFFFFF,F,FF,F:,FF::FFFFFFF,FFFFFFFFFFFFFFFFFF:FFFF,F:FFFFFFFFFFFFFFFFFFFFFFFF:FFF,F
@A00920:152:HGHKKDRXX:2:2101:25391:6856 2:N:0:AGGAGTGG+CTAATCGA
GGACTACTAGGGTTTCTAATCCTGTTTGCTCCCCACGCTGTCGCGCCTCAGCGTCAGCTACTGCCCAGCAGGCCGCCTTCGCCACCGGTGTTCTTCCCGATATCTACGCATTCCACCGCTACACCGGGAATTCCACCAACCCCTACTGGTCTCCAGGTCCGCAGTCTCGAAAGCAGCTCCGGGGTTGAGCCCCGGCCTTTCACTCCCGACTTGCAAGTCCCGCCTGCGCGCGCTTTACGCCCAGTGATTC
+
FFFFFFFFFFFFFFFFFFFFFFFFFFFFFFFFFFFFFFFFFFF:FFFFFFFFFFFFFFFFFFFFFF,F:F:FFFFFFFFFFFFFFFFFFFFFFFFFFFFFFFFFFFFF:FFFFFFFFFFFFF:F,:FFF,FFFFFFFFFFFFFFFFFFFFFFFFFF,FFF,FFFFFFFFFF:F:FFFFF:FFFFFFFFFFFFFFFFFFF:FFFFFF:F:FFFF:FFF:FFFFFF:FFF,FFFF:FFFFFFF:FFFFF:FF
@A00920:152:HGHKKDRXX:2:2101:14959:7106 2:N:0:AGGAGTGG+CTAATCGA
GGACTACTAGGGTATCTAATCCCGTTCGCTCCCCACGCCTTCGCGCCTCAGCGTCAGGTCAGGTCCAGACAGCCGCCTTCGCCACTGGTGTTCCTCCGGATCTCTACGCATTTCACCACTACACACGGAATTCCACTGGCCTCTCCCTGCCTCCAGTCAGCCCATCTAGACGGACCATCCCCCGTTGAGCGGCGGGCTTTCACCTCCGAAGCGACTGACCGCCTGCGCGCGCTTTACGCCCAGTAACTCC
+
FFFFFFFF:FFFFFFFFFFFFFFFFFFFFFFFFFFFFFFFFFFF,FFFFFFFFFFF:,,FF:FFFFFF,FFF,FFFFFFFFFFFFFFFFFFFF,FFFF,FF,FFFFFF:FFFFFFFFFFFFFFF:FF:FFFFFFFFF,,FFFFFFF,FFF:FF,FF,FF,FF,F:FF,:F,FFF,F,::FFF,FFFFFFF,:,F:FFFFF:FFF,F,,F,,,,FF:,FFF,FFF,F:FF:FFFFFF:FFFFF,FFFFF:F
@A00920:152:HGHKKDRXX:2:2101:9670:7467 2:N:0:AGGAGTGG+CTAATCGA
GGACTACTGGGGTATCTAATCCCGTTTGCTCCCCTGGCTTTCGCGCCTCAGCGTCAGTTTCGGTCCAGAATGCCGCCTTCGCCACAGGTGTTCCTCCAGATATCTACGCATTTCACCGCTACACATGGAATTCCACAGTCCTCTCCAGAACTCAAGTCACCCAGTATCGGCCGCCGTTCCCAAGTTAAGCGTGGGGATTTCACCTCCCACTCAGCCGACCGCCTACGCGCCCTTTACGCCCACTAATTCC
+
FF,FFFFFFFFFF,FF:FFFFFFFFF:FFFFFFF::FFFFFFFFFFFFFFFFFFFFF:FFF:FFFFFF,FFFFFFFFFFFFFFFF,FFFFFFFFFFF,,F:FFFFFFFFFFFFFFFFFFFFFFF,,FFFFFFF:FF:,,FFFFFFF,FF,FFFFFF,FF,,F,FF,F,F:,,FFFFFFF:F,,F::FFFF,F,FFFF:FFFFF,F,F,FFF,:,F:,,FFFFFF,FFF,:FFFF:FFFFFFF,FFFFFFF
@A00920:152:HGHKKDRXX:2:2101:13494:8484 2:N:0:AGGAGTGG+CTAATCGA
GGACTACAGGGGTATCTAATCCTGTTCGCTCCCCACGCTTTCGTGCCTCAGCGTCAATCCAGGTCTAGCCAGCTGCCTTCGCAATTGGTGTTCTATGGCATATCTATGCATTTCACCGCTACATGCCACATTCCGCTGACCTCATCCTAATTCTAGCATAGCAGTATCAAAAGCAATTTTACGGTTGAGCCGCAAACTTTCACTCCTGACTTACTACGCCGCCTACGCACCCTTTAAACCCAGTAATTCC
+
FFFFFFFFFFFFFFFFFFFFFFFFFFFFFFFFFF:FFFFFFFFFFFFFFFFFFFFFFFFFFFFFFFFFFFFFFFFFFFFFFFFFFFFFFFFFFFFFFFFFFFFFFFFFFFFFFFFFFFFFFFFFFFFFFFFFFFFFFFFFFFFFFFFFFFFFFFFFFFFFFFFFFFFFFFFFFFFFFFFFFFFFFFFFFFFFFFF:FFFFFFFFFFFFFFFFFFFFF:FFFFFFFFFFFFFFFFFF:FFFFFFFFFFFFF
@A00920:152:HGHKKDRXX:2:2101:12391:8891 2:N:0:AGGAGTGG+CTAATCGA
GGACTACAAGGGTATCTAATCCTGTTTGCTCCCCACGCTTTCGCGCCTCAGCGTCAGATCCAGCCCAGTTGGCCGCCTTCGCCACTGGTGTTCCTCCCGATATCTACGCATTTCACCGCTACACCGGGAATTCCGCTTTCCTCTGCCCACCTCCAGTCCGCCAGTATCCGATGACCCCTCCCAGTTGAGCCGGGAGATTTCACACCAGACTTAGCGGACCGCCTACAAGCCCTTTACGCCCAGTAAATCC
+
FF:FFFFFFFFF:FFFF:FFFFFFFFFFFFFFFFFFFFFFFFFFFFFFFFFFFFFFFFFFFFFFFFFFFFFFFFFFFFFFFFFFFFFFFFFFFFFFFFFF:FFFFFFFFFFFFFFFFFFFFFFFFFFFFFFFFFFFFFFFFFFFFFFFFFFFFFFFFFFFFFFFFFFF,FFFF:FF:FFFFFFF,FFFF:FFFFFFFFFFFFFFFFFF:FFFFF:FFFF:FFFF:FFFFFFFFFFFFF:FFFF:FFFFFF
@A00920:152:HGHKKDRXX:2:2101:26015:9126 2:N:0:AGGAGTGG+CTAATCGA
GGACTACCGGGGTTTCTAATCCCGTTCGCTACCCTGGCTTTCGCGGCTCAGCGTCAGGTGCAGCCCAGGGCGCCGCCTTCGCCTCTGGTGTTCCTCCGGATCTCTACGCATTTCACCACTCCACCCGGAATTCCACGCCCCTCTGCTGCCCTCTAGCTGCCCAGTTTCGAACGGCCTCTCCCGGTTGAGCCGGGAGCTTTCACGTCCGACTTGAACAGCCGCCTGCCCGCGCTTTACGCCCAGTAAATCC
+
,FF:FFFFFFFFFFFFFFFFFF:FF:FFF:FFFF:FFFFFFFFFFFFFFFF:FFFFFFFFFFFFFFF:FF:FFFFFF:FFFFFFFFFFF:FFFFFFFFF:FFFFFFFF:FF:FFFF:FF,F:FFFFFFFFFFF:FFFFFFFFFFFFFF:FFFFFFFFFFFFFFFFFFFFFFFFFFF:FFFF:FFF:FFFFFFFFFFFF,FFFFF:FF:FFF:F:FFFFFF,FFF:FFFFFFFFFFFFFFFFFFFF:FFFF
@A00920:152:HGHKKDRXX:2:2101:22019:9314 2:N:0:AGGAGTGG+CTAATCGA
GGACTACTAGGGTTTCTAATCCTGTTTGCTCCCCACGCTTTCGCGTCTCAGCGTCAGTCACCGTCCAGAGGGCCGCCTTCGCCACCGGTGTTCCTCCTGATATCTACGCATTCCACCGCTACACCCGGAATTCCAACTGCCTCTACGGTGCCCTAGCCCTACAGTCGCCGCGGCAGATTCAGGGTTGAGCCCCGACCTTTCACCGCGGCCTTATAGAGGCCACCTACGCGCCCTTTACGCCCAGTGAGAC
+
,FFFFFFFFF:F:FFFFFFFF:,FF,F::F:FFFF:F:FFFFF:FFFFF,,:F:FF,F:FFFFFFFFF:FFF:F:FFF:FFFFFF:FF,FFFFFF:F,,F,:FFF,F:FFFF,F:FFF:FFFFF:FFFF,FFFF,,FFFFFFFFFF:F:FFFFFFF:FFFF,,FFFFF,:F:FF,FF::F:F:FF::,FFF:::F,::,,FF,:FFF,F,,,F:,,,F:::F,FFFFFF:F:,::F:FF::FFF,FF,,F
@A00920:152:HGHKKDRXX:2:2101:26549:9925 2:N:0:AGGAGTGG+CTAATCGA
GGACTACTGGGGTTTCTAATCCTGTTTGCTCCCCACGCTGTCGCGCCTCAGCGTCAGCTACACCCCAGCGAGCCGCCTTCGCCACTGGTGTTCTTCCGGATCTCTACGCATTCCACCGCTACACCCGGAATTCCACTCGCCTCTAGTGTGCTCGAGTGACCCAGTTCGCACGGCCGACCCGGGGTTGAGCCCCGGGCTTTCACCGCACGCTTAGGCCACCGCCTACGCGCCCTTTACGCCCAGTGATTCC
+
FFFFFFFFFFFFFFFFFFFFFFFFFFFFFFFFFFFFFFFFFFFFFF:FFFFFFFFFFFFFFFFFFFFFFFFFFFFFFFFFFFFFFFFFFFFFFFFFFFFFFFFFFF:FFFFFFFFFFFFFFFFFFFFFFFFFFFFFFFFFFFFFFFFFFFFFFFFFFFFFF:FFFFFFFFFFFFFFFFFFFFFFFFF:FFFFFFFFFF,:FFFFFFFFFFF:FFFFF:FF:F:FFFFFFFFF,,F:FFFFF,FFFF:F:F
@A00920:152:HGHKKDRXX:2:2101:18493:10254 2:N:0:AGGAGTGG+CTAATCGA
GGACTACAGGGGTTTCTAATCCTGTTTGCTCCCCACGCTTTCGTGCCTCAGTGTCAGTCACAGTCCAGAGAGCCGCCTTCGCAACTGGTGTTCCTCCTAATATCTACGCATTTCACCGCTACACTAGGAATTCCACTCTCCTCTCCTGCACTCAAGTTTCCCAGTTTCAAAGGCTTACTACGGTTGAGCCGTAGCCTTTCACCTCTGACTTAAGAAACCACCTACGCACCCTTTACGCCCAGTAATTCCG
+
FFFFFFF:FFFFFFFF:FFFFFFFFFFFFFFFFFFFFFFF:FFFFFFFFFFFFFFFFFFFFFFFFFFFFFFFFFFFF,FFFFF:FFFFFFFFFF::FFFFFFFFFFFFFFFFFFFFFFF:FFFFFFFFFFFFFFFFFFFFFFFFFFFFFFFFFFFFFFFFFFFFFFFFF:FFFFFFFFFFF,FFFFFF:FFFFFFFFFFFFF:FFFFFFF:FFF:FFFFF:FF,FFFFFFFFFF:FFFFFFFF::FFFFF
@A00920:152:HGHKKDRXX:2:2101:28176:10332 2:N:0:AGGAGTGG+CTAATCGA
GGACTACAGGGGTATCTAATCCCGTTTGCTCCCCTGGCTTTCGCGCCTCAGCGTCAGTGTCAGCCCAGCAACCCGTCTTCACCTCAGGTGTTCCTCTTGATATCTACGCATTTCACCGCTACACCAAGAATTCCGATTGCCCCTTCTGCACTCTAGCACATCAGTATCAGCTGACAGTTCCGAGTTAAGCTCGGAGATTTCACAGCTGACTTAATATGCCGCCTACGCGCCCTTTACGCCCAGTAAATCC
+
FFFFFFFFFFFFFFFFFFFFFFFFFFFFFFFFFF:FFFFFFFFFFFFFFFFFFFFFFFFFFFFFFFFFFFFFFFFFFFFFFFFFFFFFFFF:FF:FFFFFFFFFFFFFFFFFFFFFFFFFFFFFFFFFFFFFFFFFFFFFFFFFFFFFFFFFFFFFFFFFFFFFFFFFFFFFFFFFFFFFFFFFFFFFFFFF:FFFFFFFFFF:FFFFFFFFFFFFFFFFFFFFFF,FFFFFFFFFFFFF,,F::FFFF,
@A00920:152:HGHKKDRXX:2:2101:17255:11710 2:N:0:AGGAGTGG+CTAATCGA
GGACTACTAGGGTTTCTAATCCTGTTTGCTCCCCACGCTTTCGCACCTCAGCGTCAGTATCGACCCAGATCGCCGCCTTCGCCACTGGTGTTCCTCCCGATATCTACGAATTTCACCTCTACACCGGGAATTCCGCGATCCTCTTTCGTACTCAAGCTCAGCAGTTTCGAAAGCACTTCCTTGGTTGAGCCGAGGGATTTCACTTCCGACTTGCTAAGCCGCCTACGTGCGCTTTACGCCCAATAATTCC
+
FFFFFFFFFFFFFFFFFFFFFFFFFFFFFFFFFFFFFFF:FFFFFFFFFFFFFFFFFF,FFFFFFFFFFFFFFFFFFFFFFFFFFFFFFFFFFFFFFFFFFFFFFFFFFFFFFFFFFFFFFFFFFFFFF:F:FFFFFFFFFFFFFFFFFFFFFFFFFFFFFFFFFFFFFFFFFFFF:FFFFFFFFFFFFFFFFFFFFF:FFFFF:FF:FFFFFFFFFFFFFFFFFFFFFFFFFFFF:F:FFF:FFFFFFF
@A00920:152:HGHKKDRXX:2:2101:18385:11976 2:N:0:AGGAGTGG+CTAATCGA
GGACTACTGGGGTTTCTAATCCCGTTTGCTCCCCTAGCTTTCGCGCCTCAGCGTCAATACCGGTCCAGGATGCCGCCTTCGCCACCGGTGTTCCTCCAGATATCTACGCATTTCACCGCTACACCTGGAATTCCACATCCCTCTCCCGGATTCAAGCCGTCCAGTATCAGACGCAGTTCCCAGGTTAAGCCGGGGGATTTCACGTCTGACTTAGATGGCCGCCTACGCGCCCTTTACGCCCAGTAATTCC
+
FFFFFFFFFFFFFF,FFFFFFFFFFFFFFFFFFFFFFFFFFFFFFFFFFFFFFFFFFFFFFFFFFFFFFFFFFFFFFFFFFFFFFFFFFFFFFFFFFFFFFFFFFFFFFFFFFFFFFFFFFFFFFFFFFFFFFFFFFFFFFFFFFFFFFFFFFFFFFFFFFFFFFFFFFFFFFFFFFFFFFFFFFF:FFFFFFFFFFFFFFFFFFFFFFFFF:FFFFFFFFFFF:FFFFFFFFFFFFFFFFFFF,F::FF
@A00920:152:HGHKKDRXX:2:2101:24189:12884 2:N:0:AGGAGTGG+CTAATCGA
GGACTACTCGGGTTTCTAATCCTGTTTGCTCCCCACGCTGTCGCGCCTCAGCGTCAGCCACTGCCCAGCAGGCCGCCTTCGCCACCGGTGTTCTTCCGGATCTCTACGCATTCCACCGCTACACCCGGAATTCCACCTGCCTCTACAGTGCTCAAGTCGAGCAGTTCGCACGGCCGATCCGGGGTTGAGCCCCGGACTTTCACCACACGCTTACCCGACCGCCTACGCGCCCTTTACGCCCAGTGATTCC
+
FFFFFFFFFFFFFFFFFFFFFFFFFFFFFFFFFFFFFFFFFFFFFFFFFFFFFFFFFFFFFFFFFFFFFFFFFFFFFFFFFFFFFFFFFFFFFFFFFFFFFFFFF:FFFFFFFFFFFFFFFFFFFFFFFF:FFFFFFFFFF:FFFFFFFFFFFFFFFFFFFFFFFFFFFFFFFFFFFFFFFFFFFFF:FFFFFFFFFFFFFFFFFFFFFFFFFFFFFFFF:FFF::FFFFFFF:F:FFFFFFFFFFFFFF
@A00920:152:HGHKKDRXX:2:2101:21504:13025 2:N:0:AGGAGTGG+CTAATCGA
GGACTACCAGGGTTTCTAATCCTGTTCGCTCCCCATGCTTTCGCTCCTCAGCGTCAGTAACAGCCCAGAGACCTGCCTTCGCCATCGGTGTTCCTCCTGATATCTGCGCATTTCACCGCTACACCAGGAATTCCAGTCTCCCCTACTGCACTCTAGTCTGCCCGTACCCACTGCAGACCCGGGGTTGAGCCCCGGGCTTTCACAGCAGACGCGACAAACCGCCTACGAGCTCTTTACGCCCAATAAATCC
+
:FFFFF:FF:FF,FFF:F,FF,,,F:FFF:,FF::F,FF,FFFFFF:FFFFFF:FF:FFFFFFF,FFFFFFFFF::F,,FFF:FFF:FFF,F:FF:F:,FF:FFFFF::::FFF::FFFFFFF,FFFF:FFFF,,FFFFFF,F,FFFFFFF:FFFFF,F:FFF:FFFFF,FFF:::FF:FF:FFFF,FF,FF:FFF:FF:FFFFFFF::F:FF:F::F:F:FFFFFFF,,FFFFFFFFFF::,FFF,:FF
@A00920:152:HGHKKDRXX:2:2101:26467:13385 2:N:0:AGGAGTGG+CTAATCGA
GGACTACTGGGGTTTCTAATCCCGTTCGCTCCCCTGGCTTTCGCGCCTCAGCGTCAGTGTCGGCCCAGCAACCCGCCTTCGCCGCAGGTGTTCCTCTCGATATCTACGCATTTCACCGCTACACCGAGAATTCCAGTTGCCCCTTCCGCACTCTAGCACGACAGTATCACTTGGCCGCTCCGAGTTAAGCCCGGAGATTTCACAAGTGACTTGTTGCGCCGCCTACGAGCCCTTTACGCCCAGTAAATCC
+
FFFFFFFFFF:FFF:F:FFFFFFFFF:FFF:FFFFFFFF:FFFFFFFF:FFFFFFFFFFFFFFFFFFFFF,FFFFFFFFFFF:FFFFFFFFFF,FFFFFF:FFFFFFF,FFFFFFFFFF:F,FFFFF:FFFFFFF:,FFFFFF:FFFFF::FF:FFFFF,FFFFFF:F:FFFFFFFFFFF::FFFF:FFFFFF::FFFFF,F:FFF,FFFFFFFFFFF:FFFFFFFF,FFFF:FFFF:F:FF,F,F,F:F
@A00920:152:HGHKKDRXX:2:2101:20112:13651 2:N:0:AGGAGTGG+CTAATCGA
GGACTACCAGGGTATCTAATCCTGTTTGCTCCCCACGCTTTCGTGCCTGAGCGTCAGTTATGTCCCAGGAGGCTGCCTTCGCCATCGGTGTTCTTCCACATATCTACGCATTTCACTGCTACACGTGGAATTCCACCTCCCTCTGACACACTCTAGTCGAGCAGTCACATATGCCATTCCCGAGTTAAGCTCGGGGATTTCACAGCTGTCTTACTCAACCGCCTGCGCACCCTTTACGCCCAGTAATTCC
+
FFFFFFFFFFFFFF,FFFFFFFFFF:FFFFFFFFFFFFFF:FFFFFFFFFF:F,F:FFFFFFFFFFFFFF:FF:FFFFFFFFFF:FFFFFFFFFFFFFF:F,FFFFFFFFFFFF:FFFFFFFFFFFFFFF:FFFFF:FFFF:FFFFFFFFFFFFFFFF:F::FF,:FFFF:FFFFFFFF:FFFFFFFFFFFFFFFF,F:FFFFF,FFF:F:FFFFFFFFFFFFFFFFF:FFFFFFFFFFFFFFFFFFFFF
@A00920:152:HGHKKDRXX:2:2101:20645:13917 2:N:0:AGGAGTGG+CTAATCGA
GGACTACACGGGTATCTAATCCTGTTTGCTCCCCACGCTTTCGCACCTCAGCGTCAGTTCCGGACCAGTGAGCCGCCTTCGCCACTGGTGTTCTTCCTAATATCTACGAATTCCACCTCTACACTAGGAGTTCCACTCACCTCTTCCGGACTCGAGCTGGCCAGTATCAAAGGCAGTTCCGCAGTTGAGCTGCGGGATTTCACCCCGGACTTAACCATCCGCCTACGTGCGCGTTACGCCCAGGCAATCC
+
FFFFFFFFFFFFFFFFFF::FF:FFFFFFFFFFFFF:FF,FFFFFFFFFFF:FFFFF,FFFFFFFFFF,F:,:FFFFFFFFF:FFFFF:FFF:FFFFFFFFFFFFFFFFF:FFF,F:F:,FF:FF,:FFFF,FFFFFFF:FFFFFFFFFF:,FFFF,F:F,,,FFF:F,,FFF,,F,:FFFF:FFFFFFFFFFFFFFF,FF:,,FFFF::FF,FF:F:FFFFF:FFF,:,F:,,:,:FF,F,F,,:,F:F
@A00920:152:HGHKKDRXX:2:2101:7817:13933 2:N:0:AGGAGTGG+CTAATCGA
GGACTACCGGGGTTTCTAATCCTGTTCGCTCCCCATGCTGTCGCGTCTCAGCGTCAGGTCAGACCCAGGCTGCCGCCTTCGCCTCTGGTATTCCTCCGGATCTCTACGCATTTCACCACTACACCCGGAATTCTACAGCCCTCTATCTGCCTCGAGCTTGGCAGTCTCCCATGTCCTCTCCCGGTTGAGCCGGGCGCTGTCACATCAGACTTACCATGCCGCCTGCACGCCCTTTACGCCCAGTACCTCC
+
F:FFFFF,:F::::FFFFF:FFF,F:F:FF:F:FFFFFFFFFFFFFFF:FFF,F:F,FFFFFFFFFFFF:FFFFFFFF,FF:FF:FFFFFFFFFFFFFFF,:FFFFFF,:,FFFFFFFF,FFFF,FFFF,:FFFFFF:::FFFFF:FFFFF,,:FF,FF:,::FFFF,,,F:,F,F,,:F,F,FF:,FFFFF,:,:F::,F,F,FF::FF:FFF,FFF:FFFF:,FF:,F::,:,,,:FF:F,FF:F,F:
@A00920:152:HGHKKDRXX:2:2101:22987:13964 2:N:0:AGGAGTGG+CTAATCGA
GGACTACAGGGGTATCTAATCCCGTTTGCTCCCCACGCTTTCGCGCCTCAGCGTCAGGGAATGCCCAGAGACCCGCCTTCGCCACCGGTGTTCCTCCCGATCTCTACACATTTCACCGCTACACCGGGAATTCCAGTCTCCTCTGCATCCCTCAAGAACGGCAGTATCAGCCGACCCCCCTGAGTTGAGCCCAGGGATTTCACGACTGACTTGCCATCCCGCCTACGCGCCCTTTACGCCCAGTGATTCC
+
FFFFFFFFFFFFFFFFFFFFFFFFFFFFFFFFFFFFFFFFFFFFFFFFFFFFFFFFFFFFFFFFFFFFFFFFFFFFFFFFFFFFFFFFFFFFFFFFFFFFFFFFFFFFFFFFFFFFFFFFFFF:FFFFFFFFFFFFFF:FFFFFFFFFFFFFFFFFFF:FFF:FFFFFFFFFF:FFF:FFF::FFFFFFFFFFF:FFFFFFF:FF:F:FFFFFFFFFFFFFFFFFFFFFFFFFFFFFFF::FFF,F,FFF
@A00920:152:HGHKKDRXX:2:2101:2175:14152 2:N:0:AGGAGTGG+CTAATCGA
GGACTACTGGGGTTTCTAATCCTGTTTGCTACCCACGCTTTCGTGTCTCAGTGTCAGAAAAGGTCCAGCAAGCAGTCTACACCACAGGTGTTCCTCCTGATATCTGCGCATTTCACCGCTACACCAGGAATTCCATGCTCCCCTACAGGACTCTAGTCACAGCAGAATCGGGTGGCGTCTACAGGTTGAGCCTGGAGTTTTCACACACGACTAACTGAACCACCTCCGAGCTCTTTACGCCCAATAAATC
+
FF:FFFF:,FFFF:FFFFFFFFFFF:FFFFFFFFFFFFFFFF::F:FFFFF,FFFFFFF,,FFFFFFFFFF:F,F,FFFFFFFFF:FFFFFFFFFFF,,FFFFFFFFFFFFFFFFFFFFFFF:FF:FFFFFFFFF,:,,FF:FF,F,FFFFFFF:F:FFF:,,FF,F,::FFF,,FFF:F,:FF,,::FFFF,FFFF,FF,FFF:F,F:FFF:F,:FFFFFF:::,:,:F:FFFFFFFF:F:FF:FF:,F
@A00920:152:HGHKKDRXX:2:2101:21133:14544 2:N:0:AGGAGTGG+CTAATCGA
GGACTACCGGGGTTTCTAATCCGGTTTGCTCCCCTGGCTTTCGCTCCTCAGTGTCAATATCGGTCCAGGATGCCGCCTTCGCCACCGGTATTCCTCCAGATATCTACGCATTTCACCGCTACACCTGGAATTCCGCATCCCTCTCCAGAATTCAAGCCTACCAGTATCGGAAGCACATCCCGGGTTGAGCCCGGGGATTTCACGATCGACTTAGCAGTCCGCCTACGCGCCCTTTACGCCCAGTAATTCC
+
FFFFFFF,,FFFFFFFFFFFFF:FFFFFFFFFFFF:FFFFFFFF:FFFFFF,FFFFF,F,F,FFFFFFFF,F,FFFFFFFFFFFF,FFFF:FFFFFFFFFFFFFFFFFFFFFFFFFF,FFFFFFFFFFF:FFFFFF:FFFFFFFFF,FF:FFF,FF:F,::FFFFFFFF,:,F,:,,FFFF,:FFFFFFFF:FFFF,FFFFFF,,:FFFFFF:F:FF:FFFFFFFFFFFF:FFFFFFFFFFFFFFF:FF,
@A00920:152:HGHKKDRXX:2:2101:18765:15577 2:N:0:AGGAGTGG+CTAATCGA
GGACTACTGGGGTTTCTAATCCTGTTTGCTCCCCACGCTTTCGCACCTCAGCGTCAGTACCGGACCAGTGAGCCGCCTTCGCCACTGGTGTTCTTCCTAATATCTACGAATTCCACCTCTACACTAGGAGTTCCACTCACCTCTTCCGGACTCGAGATCGCCAGTATTAAAGGCAGTTCTGGAGTTGAGCTCCAGGATTTCACCCCTAACTTAACGATCCGCCTACGTGCGCTTTACGCCCAGTAAATCC
+
FFFFF,FFFFFFFFFFFF:FFFFFFFFFFFFFFFFFFFFFFFFFFFFFFFFFFFFFFFFFFFFFFFFFFFFFFFFFFFFFFFFFFFFF:F:FFF:FFFFFFFFFFFFFFFFF:FFFFFFFFF:FFFFFFFFFFFFFFF:FFFFFFF:FFF:F:FFFFFFFFFFFFFFFFFFFFF:FFFFFFFFFFFFFFFF:FFFFFF:FF:FFFFFFFFF:FFFFFFFFFFFFFFFFFFFFFFFFFFFFFFFF::FFFF
@A00920:152:HGHKKDRXX:2:2101:14516:15671 2:N:0:AGGAGTGG+CTAATCGA
GGACTACAGGGGTTTCTAATCCTGTTCGCTCCCCACGCTTTCGCTCCTCAGCGTCAGTTCCAGCCCAGAGCGCCGCCTTCGCCACTGGTGTTCCTCCTGATATCTGCGCATTTCACCGCTACACCAGGAATTCCACGCTCCCCTACTGGACTCTAGTCACGGCAGTATCGGGTGGCGTCTCCAGGTTGAGCCTGGAGGTTTCACACCCGACTTACCGAACCGCCTACGAGCTCTTTACGCCCAATGAATC
+
FFFFFFFFFFFFFFFFFFFFFFFFFFFFFFFFFFFFFFFFFFFFFFFFFFFFFFFFFFFFFFFFFFFFFFFFFFFFFFFFFFFFFFFFFFFFFFFFFFFFFFFFFFFFFF:FFFFFFFFFFFFFFFFFFFFFFFFFFFFFFFFFFFFFFFFFFF,FFFFFFFFFFF:FFFFFFFFFFFFFFFFFFFFFFFFFFFFFFF:FFF:FFFFF:FFFFFFFFFFFFFFFFFFFFFF::FFF:FF:FFFFFFF,FF
@A00920:152:HGHKKDRXX:2:2101:14760:16344 2:N:0:AGGAGTGG+CTAATCGA
GGACTACTCGGGTTTCTAATCCCGTTCGCTCCCCATGCTTTCGCCTCTCAGCGTCAGGTCAGGCCCAGCGTGTCGCCTTCGCCACTGGTGTTCCTCCGGATCTCTACGCATTTCACCACTACACCCGGAATTCCACACGCCTCTACCTGCCTCTAGCCCCGCAGTTCGGTCACGTCCTCGCCCGGTTGAGCCGGGCGCTTTCACGCGCCACTTGCAGGACCGCCTACACGCGCTTTACACCCAGTAAATC
+
FFFFFFFFFFFFFFFFFFFFFFFFF:FFFFFFFFFFFFFFFFFFFFFFFFFFF:FFFFFFFFFFFFFFFFFFFFFFFFFFFFFFFFFFFFFFFFFFFFFFFFFFFFFFFFFFFFFFFFFFFFFF:FFFFFFFFFFFFFFFFFFFFFFFFFFFFFFF,FFFFFFFFFFFFFFFFFFFFFFFFFFFFFFFFFFFFFFFFFF,FFFFFFFFFFFFFFFFFFFF:FFFFFFFFF:F:FFFFFFFFFFFFFF,FF
@A00920:152:HGHKKDRXX:2:2101:16595:17143 2:N:0:AGGAGTGG+CTAATCGA
GGACTACTGGGGTATCTAATCCCGTTCGCTCCCCTAGCTTTCGCGCCTCAGCGTCAAGAATGGGCCAGGTAGTCGCCTTCGCCACTGGTGTTCCTCCCGATATCTACGCATTTCACCACTACACCGGGAATTCCACTACCCTCTCCCACCTTCAAGCCGATCAGTTTCCGATGCAGTTTCCCAGTTGAGCCGGGAGATTTCACATCGGACTTGACAAGCCGCCTGCGCGCTCTTTACGCCCAGTCAATCC
+
FFFFFFFFFFFFFFFFFFFFFFFFFFFFFFFFFFFFFFFFFFFFFFFFFFFFFFFFFFFF:FFFFFFFFF:F,FFFFFFFFFFFFFFFFFFFFFFF:FFFFFFFFFFFFFFFFFFFFFFFFF:FFFFFF,FFFFFF:FFFFFFF:FFFFF,FFFFF:FFFFFFF:FF:FF:FFFFFFFFF,FFFFFFFFF:F,FFFFFFFFFFFFFFFFFFFF:F,F:FFFFFFFF:FFF:FFFFFFFFFFFFF::FFFF
@A00920:152:HGHKKDRXX:2:2101:4010:17362 2:N:0:AGGAGTGG+CTAATCGA
GGACTACTAGGGTATCTAATCCTGTTTGCTCCCCACGCTTTCGCACTTGAGCGTCAGTACCGGACCAGGTGGCCGCCTTCGCCACCGGTGTTCCTCCGAATATCTACGAATTTCACCTCTACACTCGGAATTCCACCACCCTCTACCGGACTCGAGCCAGACAGTCTGAAGCGCCGTCCCCAGGTTGAGCCCAGGACTTTCACGCCTCACTTTACAAGCCGCCTACGCGCGCTTTACGCCCAGTAATTCC
+
FFFFFFF:FFF,F,FFFFFFFF,FFFFF:FFFFFF,FFFFFFFFFF:FFFFFFF:FFF::FF:FFFFFF,:FFFFFFFFF:FFF:FFFFFFFF:FFFFFFFFFFFFFF:F,:F:FFFFFFFFFF,F:FF,FFF::F:F:F:FFF,F:F,FFF::FFFFFFFF:FFFFFF:F:F:,FFFFFF,FF,FFFF:FFFFFFF::FFFF,F:FF:FFF,FFF::::F:FF:FF,F:FF,,F:FF:FF:F:F:F:F:
@A00920:152:HGHKKDRXX:2:2101:3884:17707 2:N:0:AGGAGTGG+CTAATCGA
GGACTACAAGGGTATCTAATCCTGTTTGCTCCCCACGCTTTCGCGCCTCAGCGTCAGGTCCGGACCAGAGAGCCGCTTTCGCCACCGGTGTTCCACCCAATATCTACGAATTTCACCTCTACACTGGGTATTCCACCCTCCTCTTCCGGCCTCCAGCCGTGGCGTCTCGAGTGCCGTTCCGGAGTTGAGCTCCGGGCTTTCACACCCGACTGCCACAGCCGCCTACGCGCCCTTTACGCCCAGTGATTCC
+
FFFFFFFFFFFFFFFFFFFFFFFF:FF:FFFFFFFFFFF,FFFFFFFF:FFF:FFFFFFFFFFFFFFFFFFFFFFFFFFFFFFFFF:FFFFFFFFFFFF:FFFFFFFFF:F:FFF:FFFFFFFF:FFF:FFFFFFFFFFFFFF,FFFFFFFFFFF:F,F,:F:FFFFFFFFFFFFFF,F,FFFFFFF:FFFFFFFFFF,FFFFFFFFFF:FFFFFFFFFFFFF,FFFF::FFFFFFFFFFF,F:F:,FFF
@A00920:152:HGHKKDRXX:2:2101:26666:18584 2:N:0:AGGAGTGG+CTAATCGA
GGACTACTGGGGTATCTAATCCGGTTCGCTCCCCACGCTTTCGTGACTCAGTGTCAGAAATATCCCAGAAACCTGCCTACGCCATTGGTGTTCCTTCTTATATCTACGGATTTCACTCCTACACAAGAAATTCCAGTAACCTCTGCTAATCTCGAGATAGTGAGTTCGAAAAATAGTCTCTATGTTTGAGCCACCAGTTTTCTATCTTCGCTATACTAACCACCAAAGCAACTATATACGCACAGTCACT
+
FFFFFFFF,FFFFFFFFFFFFF:FFF,FFFFFFFFFFFFFFFF,F,FFFFF,FFFFF,FF,,,FFFFF,:FFFFFFFFFFFFFFFFFFFFFFFFFFF,FFFFFFF,FFFFFFFFFFFFFFFFFF:FFFFFFFFFFFF,,FFFFF,FF:,,FFFFFF,,::F,FFF,,FFF,,,,F:FF,,FFFF,FF::,FFFFF::,FF,F,,,,:F,F,F,,,FF:FFF,F,,,:FFFFFF,F,:,F:F,:FF:,FF,
@A00920:152:HGHKKDRXX:2:2101:2067:18818 2:N:0:AGGAGTGG+CTAATCGA
GGACTACCAGGGTTTCTAATCCCGTTCGCTCCCCTAGCTTTCGCGCCTCAGCGTCAAGAATGGGCCAGGTAGTCGCCTTCGCCACTGGTGTTCCTCCCGATATCTACGCATTTCACCACTACACCGGGAATTCCACTACCCTCTCCCACCTTCAAGCCGATCAGTTTCCGATGCAGTTTCCCAGTTGAGCCGGGAGATTTCACATCGGACTTGACCAGCCGCCTGCGCGCTCTTTACGCCCAGTAAATCC
+
FFFFFFFFFFFFFFFFFFFFFFFFFFFFFFFFFFFFFFFFF:FFFFFFFFFFFFFFFFFFFFFFFFFFFF,FFFFFFFFFFFFFFFFFFFFFFFFFFFFF:FFFFFFFFFFFFFFFFFFFFF:FFFFFF:FFFFFFFFFFFFFFFFFFFFF:FFFFFFFFFFFFFFFF:F:FFFFFFFFFFFF:FFFFFFFFFFFFFFFFFFFFFFFFFFF:FFFFFFFFFFFFFFFFF::FFFFFFFFFFFFFF,::FF
@A00920:152:HGHKKDRXX:2:2101:31060:19742 2:N:0:AGGAGTGG+CTAATCGA
GGACTACTAGGGTTTCTAATCCTGTTTGCTCCCCACGCTTTCGCACCTCAGCGTCAATACCTGTCCAGCGAGTCGCCTTCGCCACTGGTGTTCTTCCGAATATCTACGAATTTCACCTCTACACTCGGAATTCCACTCGCCTCTCCAGGATTCTAGCACTGCAGTTTCAAGGGCAGTTCCGGAGTTGAGCTCCGGGATTTCACCCCTGACTTGCGGCGCCGCCTACGTGCGCTTTACGCCCAGTATATCC
+
FFFFFFFFFFFFFFFFFFFFF:FFFFFFFFFFFFFFFFFFFFFFFFFFFFFFFFFFFFFFFFFFFFFFFFFFFFFFFFFFFFFFFFFFFFFFFFFFFFFFFFFFFFFFFFFFFFFFFFFFFFFFFFFFFFFFFF:FFFFFFFFFFFFFFFFFFF:FFF:FFFFFFFFFFFFFFFFFFFFFFFFFFFFFFFFFFFFFFFFFFFFFFFF:FFFFFFFFFFFFFFFFFFFFFFFFFFFFFFFFFFFF:FFFFF
@A00920:152:HGHKKDRXX:2:2101:26422:19820 2:N:0:AGGAGTGG+CTAATCGA
GGACTACTCGGGTTTCTAATCCCGTTCGCTCCCCACGCTTTCGCACATGAGCGTCAGGCTAATGCTAGGGTGCCGCTTTCGCCACTGGTATTCCCCCCGATATCTACGCATTTCACCACTCCACCCGGAATTCCACGCCCCTCTACTGCCCTCCAGCGGCCCAGTTTCGAACGGCCTCTCCCAGTTGAGCCGGGAGCTTTCACGTCCGACTTGGACCACCGCCTGCCCGCGCTTTACGCCCAGTAAATCC
+
FFFFFFFFFFFFFFFFFFFFFFFFFFFFFFFFFFFFFFFFFFFFFFFFFFFFFFFFFFFFFFFFFFFFFFFFFFFFFFFFFFFFFFFFFFFFFFFFFFFFFFFFF:FFFFFFFFFFFFFF:FFFFFFFFFFFFFFFFFFFFFFFFFFFFFFFF:FFFFFFFFFF:FFFFF,FFFFFFFFFFFFFFFFFFFFFFFFFFFFFF:FF:FFFFFFFFFFFFFFFFFFFFFFFFFFFFFFFFFFF:FFFF,FFFF
@A00920:152:HGHKKDRXX:2:2101:5240:19836 2:N:0:AGGAGTGG+CTAATCGA
GGACTACCAGGGTATCTAATCCTGTTTGCTCCCCACGCTTTCGCGCCTCAGCGTCAGTTACAGGCCAAAAAGCCGCCTTCGCCACTGGTGTTCCTCCACATCTCTACGCATTTCACCGCTACACGTGGAATTCCACTTTTCTCTCCTGCACTCAAGTCTCCCAGTTTCCAATGACCCTCCACGGTTGAGCCGTGGGCTTTCACATCAGACTTAAGAGACCGCCTGCGCGCGCTTTACGCCCAATAATTCC
+
FFFFFFFFFFFFF:FFFFFFFFFFFFFFFFFF:FFFFFFFFFFFFFFFFFFFFFFFFFFFFFFFFFFFFFFFFFFFFFFFFFFFFFFFFFFFFFFFFFFFFFFFFFFFFFFFFFFFFFFF,FFFFFFFFFFFFFFFF:FFF:FFFFFFFFFFFFFFFFFFFFFFF:FF:FFFFFF:FFFFFFFFFFFFFFFFFFFFFFFFFFFFFFFFFFF:FFF:FFFFF:F:FFFFFFFF:FFFFFFFFFF,FFFFFF
@A00920:152:HGHKKDRXX:2:2101:2808:20384 2:N:0:AGGAGTGG+CTAATCGA
GGACTACTGGGGTATCTAATCCTGTTTGCTCCCCACGCTTTCGTGCATGAGCGTCAGTGCAGGCCCAGGGGATTGCCTTCGCCATCGGTGTTCCTCCGCATATCTACGCATTTCACTGCTACACGCGGAATTCCATCCCCCTCTGCCGCACTCCAGCCTTGCAGTCACAAATGCAGTTCCCAGGTTAAGCCCGGGGATTTCACACCTGTCTTACAAAACCGCCTGCGCACGCTTTACGCCCAGTAATTCC
+
FF:FFFFFFFFFFFFFFF:FFFFFFFFFFFFFFFFFFFFFFFFFFFFFFFFFFFFFFFFFF:FFFFFFFFF:,FFFFFFFFFFFFFFFFFFFFFFFFFFFFFFFFFFFF:FFFFFFF:FFFFFF,,FFFFFFFFF,FFFFFFFFFFFFFFFFFFFFFF:,FFF:FFFF:FF:FFFFFFFFFFFFFF:FFFFFF:FFFF::FFFFF:F:FFFFFFFFFFFFFF:F:FFFFFFFFF,FFFFFF:FF:,FFFF
@A00920:152:HGHKKDRXX:2:2101:28583:20494 2:N:0:AGGAGTGG+CTAATCGA
GGACTACTCGGGTTTCTAATCCCGTTTGCTCCCCTGGCTTTCGCTCATCAGCGTCAATGCCGGTCCAGGATGCCGCCTTCGCCACCGGTGTTCCTCCAGATATCTACGCATTTCACCGCTACACCTGGAATTCCGCATCCCTCTCCCGGATTCGAGCCATCCAGTATCAGACGCAGTTCCCCGGTTAAGCCGAGGGATTTCACGTCTGACTTAGTTGGCCGCCTACGAGCCCTTTACGCCCAGTAATTCC
+
FFFFFFFFFFFFFFFFFFFFFFFF:FFFFFFFFFFFFFFFFFFFFFFFFFFFFFF,FFFFFFFFFFFFFFFFFFFFFFFFFFFFFFFFFFFFFFFFFFFFFFF:FFFFFFFFFFFFFFFFFF:FFFF:FFFFFFFFFFFFFFFFFFFFF:FFFFFFFFFFFFFFFFF:FFFFF:FFFFFFFFFFFFFFFFF:FFFF:FF:FFFFFFFFFFFFFFFFF,FFFFFFF:FFFFFFFFF:FFFFF,F,FFFFFF
@A00920:152:HGHKKDRXX:2:2101:12283:22420 2:N:0:AGGAGTGG+CTAATCGA
GGACTACAGGGGTATCTAATCCCGGTCGCTCCCCACGCTTTCGTGCCTGAGCGTCAGCAATGAGCCAGTAGCCTGCCTACGCCATCGGTGTTCCTCCCTATATCTACGGATTTCACTCCTACACAGGGAATTCCAGCTACCTCTCTCATGCTCTAGTCAAAGCAGTTTTGGTAATGGATATGAGGTTGAGCCCCACGCTTTCACTACCAACTTACTTAACCGCCTACGCAACTCTTTACGCCCCGTAATT
+
FFFF:FFFFFFFFFFFFFFFF::FFFFFFFFFFFFFFFFFFFFFFFF:FFFFFFFFF:FFFFFFFFFFFFFFFFF:FF:::FF,FF:FFF:,FF:FFF::F,FF,FFFFFF,FF,FFFFFFFF:F:FFFFF:FFFFFFF:FFF,FFFFFF::FF::FFFFF,FF:FFFFFFF:FFFFF:FFFF,FFF:FFFFFF,FFFFFFF:FFFF,,::FFFFFFFFFFFFFFFF:F:F:FF,:FF,F::F:FF,FF:
@A00920:152:HGHKKDRXX:2:2101:20654:22764 2:N:0:AGGAGTGG+CTAATCGA
GGACTACTGGGGTATCTAATCCCGTTCGCTCCCCACGCCTTCGCGCCTCAGCGTCAGGTCAGGTCCAGCGAGCCGCCTTCGCCACTGGTGTTCCTCCGGATCTCTACGCATTTCACCACTACACCCGGAATTCCACTCGCCTCTCCCTGCCTCCAGACACGCCATCTCGACGGACCCTCCCCCGTTGAGCGGGGGGCTTTCACCGCCGATGCGCGTATCCGCCTGCGCGCGCTTTACGCCCAGTAACTCC
+
FFFFF:FFFFFFF:FFF:FFFFFFFFFFFFFFFFFFFFFF:FFFFFFFFFFFFF:F:FFF:FFFFFFFFFFFF:FFFFFFFFFFFFFFFFFFFFFFFFFFFFFFFFFFFFFFFFFFFFFFFFFFFFFFFFFFFFFFFFFFFFFFFFF:FFFFFFFFFFFFFFF,F:FFFFFFFFF:FFFFFFFF:FFFFFFF:F:FFF,FF:F:FFFFFFF:FFF:FFFFFFFFFFFFFFFFFF:F:FFFFF:FFFFFFF
@A00920:152:HGHKKDRXX:2:2101:5086:22983 2:N:0:AGGAGTGG+CTAATCGA
GGACTACTAGGGTTTCTAATCCTGTTTGCTCCCCACGCTTTCGCACCTCAGCGTCAGTACCGGACCAGTGAGCCGCCTTCGCCACTGGTGTTCTTCCTAATATCTACGAATTCCACCTCTACACTAGGAGTTCCACTCACCTCTTCCGGACTCAAGATCGCCAGTATCGAAGGCAGTTCTGGAGTTGAGCTCCAGGATTTCACCCCCGACTTAACGATCCGCCTACGTGCGCTTTACGCCCAGTAAATCC
+
:FFFFFFFFFFFFFFFFFFFFFFFFFFFFFFFFFFFFFFFFFFFFFFFFFFFFFFFFFFFFFFFFFFFFFFFFFFFFFFFFFFFFFFFFFFFF,F:FFFFFFFFFFFFFF:FFFFFF:FFFFFFFFFFFFFFFFFFFFFFFFFFFFFFFFFFFFFFFFFFFFFFFFFFFFFFFFFF:FFFFFFFFFFFFFFFFFFFFFF:FFFFFFFFFFFFFFFFFFFFFFFFFFFFFFFFF,F,FFFFFFFF:FFFFF
@A00920:152:HGHKKDRXX:2:2101:30264:23062 2:N:0:AGGAGTGG+CTAATCGA
GGACTACAGGGGTATCTAATCCCGTTCGCTCCCCTAGCTTTCGCACCTCAGCGTCAGAGACGGTCCAGTGAGCCGCTTTCGCCACCGGTGTTCCTCCTGATATCTACGCATTTCACCGCTCCACCAGGAGTTCCACTCACCCCAACCGTCCTCTAGCTCGCCAGTCTCCGACGCAGTTCCCCGGTTGAGCCGGGGGCTTTCACGTCGAACTTAACGAGCCGCCTACGTGCGCTTTATGCCCAGTGATTCC
+
FFF:FFFFFFFFF:FFFFFFFFFFFFFFFFFFFFFFFFFFFFFFFFFFFFFFFFFFFFFFFFFFFFFFFFFFFFFFF,:FFFF,FFFFFFFF:FF:FFFFFFFFFFFFFFFFFFFFFFFFFF:F:FFFFFFFFFFFFFFFFFFFFFFFFFFFFFFFFFFFFFFFFFFFFFFFFFFFFFFFF,FFFFFFFFFFFFFFFFFFFFFFFFFFFFFFFFFFFFF:FFFFFFFFFFFFFFFFFFFFFFFFFFFFFF
@A00920:152:HGHKKDRXX:2:2101:11180:23171 2:N:0:AGGAGTGG+CTAATCGA
GGACTACTGGGGTATCTAATCCCGTTCGCTCCCCATGCTTTCGCCTCTCAGCGTCAGGTCAGGCCCAGCGTGTCGCCTTCGCCACTGGTGTTCCTCCGGATCTCTACGCATTTCACCACTACACCCGGAATTCCACACGCCTCTACCTGCCTCTAGCCCCGCAGTTCGGTCACGTCCTCGCCCGGTTGAGCCGGGCGCTTTCACGCGCCACTTGCAGGACCGCCTACACGCGCTTTACACCCAGTAAATC
+
FFFFFFFFFFFFFFFFFFFFFFFFFFFFFFF,FFFFFFFFFFFFFFFFFFFFFFFFFFFFFFFFFFFFFFFFFFFFFFFFF:FFFFFFFFFFFFFFFFFFFFFFFFFFFFFFFF,FFFFFFFFF:FFFFFFFFF,FFFFFFFFFFFFFFFF:FF:FFFFFFFFFFFFFFFFFFFFFFFFFFFFFFFFFFFFFFFFFFFFFFFFFFFFFFFFFFFFFFFFFFFFFFFFFFFFF:FFFFFF:FFFFFFFFFF
@A00920:152:HGHKKDRXX:2:2101:6551:25081 2:N:0:AGGAGTGG+CTAATCGA
GGACTACAAGGGTTTCTAATCCCGTTCGCTCCCCATGCTGTCGCGGCTGAGTGTCAGGTCAGGCCTAGCAGATCGCCTTCGCCACTGGTGTTCCTCCGGATCTCTACGCATTTCACCACTCCACCCGGAATTCCATCTGCCTCTACCTACCTCTGAGAATCCCAGTTTCACACGACCTCTCCCGGTTAATCCGAGAGCTTTCACGCATGACTTAAGACCCCACCCACCAGCGCTTTACGCCCAGTAAATC
+
F,,,FF:FFFF:FFFFFFFFFF:FFFF:FF,FF:FFFFF,FFF,F,FFFFFFFFFF,FFFFFFFFFFFFF,FF,F:FFF,FF:FFF::FFFF:,FF:F,FFFFFFFFFFFF,FFFFFFFF:FFFF,FF:FFFFFFFFF,FFF:FFFFFF::FFFFFFFFF:FFFF,FF:FFFFF:F:,FFFF,F,FFFF,F:FFFFFFF,:FFF:FFFF:F,F:F:FFFF,FF,:F,F,FF,FF,:FF,F,FF,FFFFFF
@A00920:152:HGHKKDRXX:2:2101:1823:25222 2:N:0:AGGAGTGG+CTAATCGA
GGACTACTAGGGTTTCTAATCCTGTTTGCTACCCATGCTTTCGCTCCTCAGCGTCAGTCGAGGCCCAGAGAACCGCCTTCGCTACTGGTGTTCCTCCCGATATCTACGCATTTCACCACTACACCGGGAATTCCACCGACCTCTCCCTGCCTCCAGTTCCGCCGTTTCGAATGACCCTCCCCCGTTGAGCGGGGGGCTTTCACACCCGACGTACGAAACCGCCTGCGCGCGCTTTACGCCCAGTAACTCC
+
FFFF,FFFFFFFF,FFF,,FFFFFFFFFFFFFFFFFFFFF:FFFFFF:FFFFF,F,FFFFFFFFFFFFFFF:FFFFFFFFFFF,FFFF:F,FFFFFFFF,F,FFF:FFFFF,FF,FFFF,,FFFFFFF,,FFF:FFFF:FFFFFFFFFFFFFFFFFFFFFFFFF,FF:F:FFFFFF:FF::::F:FFFFFFFFFF:FF,FF,FFFFFF:::F::F:,FFFF:FFF:FFFFF:FFF,FF:F:FFFF,FF:F
@A00920:152:HGHKKDRXX:2:2101:31295:25504 2:N:0:AGGAGTGG+CTAATCGA
GGACTACAAGGGTATCTAATCCTGTTCGCTCCCCACGCTTTCGCTCCTCAGTGTCAGTTCCAGCCCAGAGCGCCGCCTTCGCCACTGGTGTTCCTCCTGATATCTGCGCATTTCACCGCTACACCAGGAATTCCACGCTCCCCTACTGGACTCTAGCCACAGCAGTATCGGGTGGCGTCTCCAGGTTGAGCCTGGAGGTTTCACACCCGACTTACTGAGCCACCTACGAGCTCTTTACGCCCAATAAATC
+
FFFFFFF:FFFFFFFFFFFFFFFFFFFFFFFFFFFF,FFFFFFFFFFFFFFFFFFFFFFFFFFFFFFFFFF::FFFFFFFFFFFF:FFFFFFFFFFFFFFFFFFFFFFFFFFFFFFFFFFFFFFFFFF:FFFFFFFFFFFFFFFFF,FFFFFFFFFFFFFF:FFFFFFFFFFFFFFFFFFFFFFFFFF:FFFFFFFFFFFFFFFFFFFFFFFFF,FFFFFFFFF:FFFFFFFFFFFF:FFFFFF:FFFFF
@A00920:152:HGHKKDRXX:2:2101:26449:26318 2:N:0:AGGAGTGG+CTAATCGA
GGACTACTCGGGTTTCTAATCCTGTTTGCTCCCCACGCTGTCGCGCCTCAGCGTCAGCAACAGCCCAGCAGGCCGCCTTCGCCACTGATGTTCTTCCCGATCTCTACGCATTCCACCGCTACACCGGGAATTCCACCTGCCTCTACTGTGCTCGAGCCTGACAGTTTAGAAGGCAGCCCTGAGGTTAGGCCTCAGGATTTCACCCCCTACTTATCAGGCCGCCTACGCGCCCTTTACGCCCAGTGATTCC
+
F:FFFFFFFFFF:FFFFFFFF:FF::F:F:F:FFFFFFFFFFFF,:FFFFFFF:FF:FFF,FFFFF,FFFFFFFFFF,::FFF:FFFFFFF::F,FFF:F,:FFFFFFF:FFFFFFFF:FFFFFF:,FF:FF:FF:F,FF::FFF:FFFFFFFFFFFFFFFFF:,F,FFFFFFFF:FFFFFFFFF,,F::FFFF,FF:,FFFFFFF::FF,:FFFFFFFFFFF::FFFFFFFF,FFF:FFF:,:FFF,:,
@A00920:152:HGHKKDRXX:2:2101:12897:27085 2:N:0:AGGAGTGG+CTAATCGA
GGACTACAAGGGTATCTAATCCTGTTTGCTACCCACGCTTTCGCTCCTAAGCGTCAGTGACGGCCCAGAGAACAGCCTTCGATACAGGTCTTCCTCCCGATATCTGAGCATTACACAGCTACACCGGGAATTCCATAATCATATACCGGACTCAAGTCACAACAGTATCGACTGCAATTCCGGGGTTGAGCCCCGGACTTTCACAGACGACTAGTTGAACAGCATACGAGCTCTTTACGCCAAAAGAGAC
+
FFFF::F,FF,:F,FFFFFF:FFFF:,F,F,FFFF,F:FFFFF,FF,:,F,FFF,FF,F:F,F:,::FFF,FF,FF,FFF,,FF,:F:,,FFF,F:,,:FFF:FFF,F,F:FFFFF::,:FFF,F,:,FFFF,,::,::FFF,FF:,,,FFFFFF,FF::F,,::,FF,,,FF,F:,,,F,FF:F,:F,FF:FF:FF:F,:FFFF::F::,F,:F,F,FF,:,,,:F,:F:,:F,FFF:FF::,,FF:,:
@A00920:152:HGHKKDRXX:2:2101:14642:27414 2:N:0:AGGAGTGG+CTAATCGA
GGACTACTAGGGTTTCTAATCCCGTTCGCTCCCCTGGCTTTCGCGCCTGAGCGTCAGGTGCCTCCCAGAACACTGCCTTCGCCTTGGGTGTTCCTCCCGATCTCTACGCATTTCACCGCTCCACCGGGAATTCCATGTTCCTCTGAGGCCCTCAAGTCTCGCCGTCTTCGCAGGCCTTCCCCAGGTAAGCCGGGGACTGTCACTGCGAACTGACGAAACCGCCTGCGCGCCCTTTACGCCCAGTAACTCC
+
FFFFFFFFFFF:FF:FFFFFFFFFFFFFFFFFFFFFFFFFFFFFFFFFFFFFF:FFFFFFFFFFFFF:FFFFFF:FFF:FFFFFFF:FF:FFFF:FFFFFFFFF:FFFFFFFFFF:,FFF:F,FFFFFFFFFFFFFFFFFFFFFF:FFFFFFFFFFFFFFFFF:FFFFF,FFF:FFFFFFFFFFFFFF,FF:,FFF::FFFFFF:FFFFFFFFFFFFFFFFFFFFFFFFF:FFFF:FFFFF,FFFFFFFF
@A00920:152:HGHKKDRXX:2:2101:12780:27665 2:N:0:AGGAGTGG+CTAATCGA
GGACTACCGGGGTATCTAATCCTGTTCGCTCCCCAAGCTTTCGTGCATGAGCGTCAGTATTGGACCAGAAGGCAGCCTTCGCCATCGGTGTTCCTCCAAATATCTACGCATTTCACCGCTACACGTGGAATTCCACATTCCTCTTCAAAACTCAAGCACAGAAGTTTCGAGAGCAATTCCCAGGTTAAGCCCGGGGCTTTCACAATCGACTTGAGACTCCGCCTGCGCACACTTTACGCCCAGTAATTCC
+
FFFFFFF,FFFFFFFFFFFFFFFFFF,FFF,FFFF,FFFFFFF,FF,F:FFFFFFFFF,F,,F,FFFFF:,FF,FFFFFFFFFF,,FFFFFFF,FFFF,FF,FFFFFFFFFF,FFFFFFFFFFF,FFFF,FFFFFF:,FFFFFF:F,:,FFFF,FF,F,,,,FFFFFF,:,,F:FFFF:FFFFFFFFFFFF,,FFFFFFFF:FF,,::FFFF,,,,,,FFFFFFF::F:F:FFFFFFFFFFF,FFF,:FF
@A00920:152:HGHKKDRXX:2:2101:25509:28072 2:N:0:AGGAGTGG+CTAATCGA
GGACTACCGGGGTATCTAATCCCGTTCGCTACCCTGGCTTTCGCGGCTCAGCGTCAGGTGCAGCCCAGGGCGCCGCCTTCGCCTCTGGTGTTCCTCCGGATCTCTACGCATTTCACCACTCCACCCGGAATTCCACGCCCCTCTGCTGCCCTCTAGCTGCCCAGTTTCGAACGGCCTCTCCCGGTTGAGCCGGGAGCTTTCACGTCCGACTTGAACAGCCGCCTGCCCGCGCTTTACGCCCAGTAAATCC
+
FFFFFFFFFFFFFFFFFFFFFFFFFFFFFFFFFFFFFF:FFFFFFFFFFFFFFFFFFFFFFFFFFFFFFFFFFFFFFFFFFFFFFFFFFFFFFFFFFFF:FFFFFFFFF::FFFF:F,FFFFFFFFFFFFFFFFFFFFFFFFFFFFFFFFFFFF:FFFFFFFFFFFFFFFFFFFFFFFFFFFFFFFFFFFFFFFFFFFFFFFFFFFFFFFFFFFFFFFFFFFFFFFFFFFFFFFFFFFFFFFFF:,F:FF
@A00920:152:HGHKKDRXX:2:2101:14913:28416 2:N:0:AGGAGTGG+CTAATCGA
GGACTACTGGGGTTTCTAATCCTGTTTGCTACCCACGCTTTCGCGCATCAGCGTCAGAACCGGTCCAGGTAGCCGCCTTCGCCACCGGTGTTCCTCCCAATATCTACGCATTTCACCGCTACACTGGGAATTCCGCTACCCCCTCCCGGCCTCAAGCCCGACAGTTTCAAAGGCAGTTCCTCAGTTGAGCCGAGGGATTTCACCTTTGACTTACCAAGCCGCCTACGCGCCCTTTACGCCCAATAATTCC
+
FFFF:FFFFFFFFFFFFFFFFFFFFFF:FFFFFFFFFFFFF::FFFFFFFFFFFFFFFFFFFFFFFFFFFFFFF,FFFFF:FFFFFFFFF:FFFF:F:FFFFFFFFFFFFFFFFFFFFFFFF:FFFFFFFFFFFFFFFFFFFFFFFFFFFFFF:FFFFFF,FFFFFFFFFFFFFFFFFFFF:FFFFFFFFFFFFFF:FFFFFFFFFFFFFFF:F:FFFFFFFFF:FFFFFFFFFFFFFFFFF:FFF:FFF
@A00920:152:HGHKKDRXX:2:2101:16631:28416 2:N:0:AGGAGTGG+CTAATCGA
GGACTACACGGGTTTCTAATCCCGTTCGCTCCCCATGCTTTCGCATCTCAGCGTCAGGTCAGGCCCAGCGTGTCGCCTTCGCCACTGGTGTTCCTCCGGATCTCTACGCATTTCACCACTACACCCGGAATTCCACACGCCTCTACCTACCTCTAGTCGCGCAGTTCGATTGCGACCTCGCCCGGTTGAGCCGGGCGCTTTCACGCCTCACTTGCACGACCGCCTACACGCGCTTTACACCCAGTAAATC
+
FFFFFFFFFFF::F:FFFF:F:FFFFFFFFFFFFFFF:FFFF,FFF,FF:FFFF,F:F,FFFFFFFFFFFFF,:FFFFFFFFFF:,FF:,F,FFFFFFFF:FFFFFFFFFF,FFFF,FFF:FFF:,FFFF,FF,,FFFFFFFFF,,FFFFFFFFFF,FFFFFFF,,FFFFF,FF,:FFFFFF:FFFFFFF,FF,FFFFF,,FFF::FFF,FFFFFFF,FFFFF,F,FFF,,,FFFFFF:F:FF,:F,F:F
@A00920:152:HGHKKDRXX:2:2101:13232:28698 2:N:0:AGGAGTGG+CTAATCGA
GGACTACTGGGGTATCTAATCCTGTTTGCTCCCCACGCTTTCGTGCATGAGCGTCAGTATTGGCCCAGAAGGCTGCCTTCGCCATCGGTGTTCCTCCACATCTCTACGCATATCACCGCTACACGTGGAATTCCACCATCCTCTGCCATACTCCAGCATCGTAGAATCGAGCGCAAATCCCAAGTTAAGCTCGGGCCTTACACACTCGACTTGAGACGCCGCCTGCGCACACTTTACGCCCAGTAATTCC
+
FFFF:FFF,FFFFF:FFFF:FFFFFFFFFFF:FFFFFFF,FFFFFFFFFFFFF:FFFFFFFFFFFF:F:FFF,FFFFF,:,F:FFF::,,F:,::,:FF:,:F:,:F,FFF:,,::,::F:F::F,FF::F:,,F::,F,:,F::,FFF:,,F,:::F,FF,:F:,FF,FF:F,,F,,::,:F,,,:F::,:,:F,,,F,,:,F,:F,F,,:,:F::,,:F,F,,,F::F:,:,,:,,,:,:,::,,,,,
@A00920:152:HGHKKDRXX:2:2101:8883:28714 2:N:0:AGGAGTGG+CTAATCGA
GGACTACTGGGGTTTCTAATCCTGTTTGCTCCCCACGCTTTCGTGCCTCAGTGTCAGTGCTGGTCCAGGTAGTCGCCTTCGCCACAGATGTTCCTCCCGATCTCTACGCATTTCACTGCTACACCGGGAATTCCACTACCCTCTACCGCACTCTAGCCTGCCAGTATCCAATGCCATTCCCAGGTTGAGCCCAGGGCTTTCACATCAGACTTAACAAACCACCTACGCACGCTTTACGCCCAGTAATTCC
+
FFFFFFFFFFFFFFFFFFFFFFFFFFFFFFFFFFFFFFFFFFFFFFFFFFFFFFFFFFFFFFFFFFFFFFFFFFFFFFFFFFFFFFFFFFFFFFFFFFFFFFFFFFFFFFFFFF:FFFFFFFFFFFFFF:FFFFFFFFF:FFFFFFFFFFFFFFFFFFFFFFFFFFFFFFFFFFFFFFFFFFFFFFFFFFFFFFFFFFFFFFFFFFFFFFFF,FFFFFFFFFFFFFFFFFF:,FFFFFFFF,FF,F,FFF
@A00920:152:HGHKKDRXX:2:2101:27742:29121 2:N:0:AGGAGTGG+CTAATCGA
GGACTACCGGGGTTTCTAATCCTGTTTGCTCCCCTAGCTTTCGCGCATCAGCGTCAGTTATGGTCCAGTGCGCCGCTTTCGCCACAGGTGTTCCTCCCGATATCTACGCATTTCACCGCTACACCGGGAATTCCACGCACCTCTCCCACACTCCAGCACCACAGTTTCGCCTGCAGGCTCCGAGTTAAGCCCGGAGATTTCACAGGTGACTTTTGGCACCGCCTACGCGCCCTTTACGCCCAATAATTCC
+
FFFFFFFFFFFFFFFFFFFFFFFFFFFFFFFFFFFFFFFFFFFFFFFFF:FFFFFFFFFFFFFFFFFFFFFFFFFFF:FFFFFFFFFFFFFFFFFFFFFFF,FFFFFFFFFFFFFFFFFFFFFFF:FFFF:FF:FFFF:FFFFFFFFFFFFFF:FFF:FFFFF:,FF:FFFFFFFFFFFFFFFF,FFFFFFFFFFFF,FFFFFF:FFFFF:,,:FFF:FFFFFFF,FF::F:FFF,:FFFFFFFFF:FF:
@A00920:152:HGHKKDRXX:2:2101:4282:29230 2:N:0:AGGAGTGG+CTAATCGA
GGACTACTAGGGTATCTAATCCGGTTCGCTACCCATGCTTTCGAGCCTTAGCGTCAGTAATGAGCCAGTCGCCTGCCTTCGCCATTGGTGTTCCTGCTGATATCTACGGATTTCACTCCTACACCAGCAATTCCAGCGACCCCTCTCATACTCTAGCTAAACAGTTCGGATACCGGCCGCACGGTTGAGCCGTGGGATTTCAGTATCCGCTTATTTAACCGCCTACGCATCTCTTTACGCCCAGTCAATC
+
FF:FFFFF:FFFF:FFFFFFFFFFFFFFFFFFFFFFFFFFFFFFFFFFFFFFFFFF:FFFFFFFFFFFFF:FF:FFFFFFFFFFFFFFFFFFFFFFFFFFFFFFFFF:FFF:FFFFFFFFFFFFFFFF:FFFFF:F:FFFFFF:FFFFFFFFFFFF::,FFFFFFFFFFFFFFFFFFF:FFFFFFF:FFFFFFFFFFFFFFFFFFFFFFFFF:FFF::FFFFFFFFFFFFFFF::FFFFFFFFFFFF:FF
@A00920:152:HGHKKDRXX:2:2101:4842:29450 2:N:0:AGGAGTGG+CTAATCGA
GGACTACCAGGGTATCTAATCCCGTTCGCTCCCCATGCTTTCGCCTCTCAGCGTCAGGTCAGGCCCAGCGTGTCGCCTTCGCCACTGGTGTTCCTCCGGATCTCTACGCATTTCACCACTACACCCGGAATTCCACACGCCTCTACCTGCCTCTAGCCCCGCAGTTCGGTCACGTCCTCGCCCGGTTGAGCCGGGCGCTTTCACGCGCCACTTGCAGGACCGCCTACACGCGCTTTACACCCAGTAAATC
+
F::FFFFFFF:FFFFFFFF:FFF,F:FFFFFFFFFFFFFFFFFFFFFF:FFFFFFFFFFFFFFFFFFFFFFF:FFFFFFFFFFFFF::FFFFFFF,FFF,FFFFF,FFFFF:FFFF::FFFFF:F:FFFF,FFFFFFFFFFFFFFFFF:F,:FFF::,FFFFF:FF,FFFFFF:FFFF:,:FFF:FFFFF:FFFFFFFFFFFFFFFF:FFFFFFFF,FFFFFFFF,:FFF:FFFFF:F:F:FFFFFFFF,
@A00920:152:HGHKKDRXX:2:2101:6352:30154 2:N:0:AGGAGTGG+CTAATCGA
GGACTACTGGGGTTTCTAATCCTGTTTGCTCCCCACGCTCTCGCGCCTCAGTGTCAGTATCTGTCCAGGTAGCCGCCTTCGCCACTGGTGTTCCTTCCGATCTCTACGCATTTCACCGCTACACCGGAAATTCCACTACCCTCTACAGTACTCAAGCTAGCCAGTCATCGATGCAGTTCCTAGGTTAAGCCCAGGGATTTCACATCAATCTTAACTAACCACCTACGCGCCCTTTACGCCCAGTAATTCC
+
FFFFFFFFFFFFFFFFFFFFFFFFFFFFFFFFFFFFFFFFFFFFF:FFFFFFFFFFFF,FFFFFFFFFFFFFFFFFFFFFFFFFFFFFFFFFFF,FFFFFFFFFF:FFFF:FFFFFFFFFFFFFFFFFFFFFFFFF:FFFFFFFFFFFFFFFFFFFFF:FFFFF:F:FFFFFFF:FFFFFFFFFFFF::FFFFFFFFFFFFFFFFFFFFF,FFFFFFF:FFFF,FFFFFFFF:FF::FFFF:F,FFFFFF
@A00920:152:HGHKKDRXX:2:2101:12744:30765 2:N:0:AGGAGTGG+CTAATCGA
GGACTACAGGGGTATCTAATCCTTTTCGCTCCCCTGACCTTCGTCTCTCAGCGTCAGTAATTGTCCAGAGTCTCGCCTTCGCCACTAGTGTTCCTCTCGATATCTACGCATTTCACTGCTACACCGAGAATTCCAGACTCCCCTCCAATACTCTAGCAAGGCAGTATCGGATGCAGTTCCGGGGTTGAGCCCCGGGATTTCACATCTGACTTACCCCGCCGCCTACAGACTCTTTACGCCCAGTAAATCC
+
FFFFFFFFFFFFFFFFFFFFFFFFFFFFFFFFFFFFFFFFFFFFFFF,FFFFFFFFFFF,FF,:FFFFFFFFFFFFFFFFFFFFFFFFFFFFFFFFFFFFFFFFFFFFFFFFFFFFFFFFFFFFFFFFFFFFFFFFFFFFFFFF:F:,F:F:FF:FFFFFFFFFFFFFFFFFFFFFFFFFFFFFFFFFFFFFFFFFFFFFFFFFFFFFFFFFFFFFFFFFFFFFF:FFF:FFFFFFF:FFFFF:F,FFFF
@A00920:152:HGHKKDRXX:2:2101:23402:31313 2:N:0:AGGAGTGG+CTAATCGA
GGACTACCGGGGTATCTAATCCTGTTTGCTACCCACGCTTTCGCGCCTCAGTGTCAGTATCGGACCAGAGAGCCGCCTTCGCCACTGGTGTTCCTCCTAATATCTACGAATTTCACCTCTACATTAGGAATTCCACTCTCCTCTTCCGAACTCAAGCCATACAGTTTCAAAGGCAGTTCCACGGTTGAGCCGTGGGATTTCACCTCTGACTTGTATAACCACCTACGCGCGCTTTACGCCCAGTAATTCC
+
FFFFFFFFFFFFFFFFFFFFFFFFFFFFFFFFFFFFFFFFFFFFFFFFFFFFFFFFFFFFFFF:FFFFFFFFFFFFFFFFFFFFFFFFFFFFFFFFFFFFFFFFFFFFFFFFFFFFFFFFFFFFFFFFFFFFF::FFFFFFFFFFFFFFFFFFFFFFFFFFFFFFFFFFFFFFFFFFFFFFFFFFFFFFFFFFFFFFFFFFFFFFFFFFFFFFFFFFFFFFFFFFFFFFFFFFFFFFFFFFFFFFFFFFF
@A00920:152:HGHKKDRXX:2:2101:25183:32111 2:N:0:AGGAGTGG+CTAATCGA
GGACTACTAGGGTTTCTAATCCCGTTCGCTCCCCTAGCTTTCGCGGCTCAGCGTCAGGTGCAGCCCAGGGCGCCGCCTTCGCCTCTGGTGTTCCTCCGGATCTCTACGCATTTCACCACTCCACCCGGAATTCCACGCCCCTCTACTGCCCTCTAGCGGCCCAGTATCGAACGACCTCTCCCAGTTGAGCCGGGAGCTTTCACGTCCGACTTGGACCACCGCCTGCCCGCGCTTTACGCCCAGTAAATCC
+
FFFFFFFFFFFFFFFFFFFFFFFFFF:FFFFFFFFFFFFFFFFFFFFFFFFFFFFFFFFFF,FFFFFFFFFFFFFFFFFFFFFFFFFFFFFFFFFFFFFFFFFFFFFF,FFFFFFFFFFF,FFFFFFFFFFFFFFFF:FFFFFFFFFF,,FFFFFF:F::FFFF:,FFFFFFFFF,:F,F,::FFFFFFFFF,F:FFFFFFFFFFFFFFFFF,FFFFFFFFFFFFFFFFFFFFFF:FFFFF:FF::FFFF
@A00920:152:HGHKKDRXX:2:2101:27543:32597 2:N:0:AGGAGTGG+CTAATCGA
GGACTACTCGGGTATCTAATCCCGTTTGCTCCCCTGGCTTTCGCGCCTCAGCGTCAGTGTCGGTCCAGGATGCCGCCTTCGCCACCGGTGTTCCTCCAGATATCTACGCATTTCACCGCTACACCTGGAATTCCACATCCCTCTCCCGGATTCAAGCCTGCCAGTATCGGACGCAGTTCCCGGGTTGAGCCCGGGGATTTCACGTTCGACTTAACAGGCCGCCTACGCGCCCTTTACGCCCAGTAATTCC
+
FFFFFFFFFFFFF,FFFF,FFFFFFFFFFFFFFFF:FFFFFFFFFFFFFFFFFFF:F:FFFFFFFFFF:FFFFFFFFFFFFFFFFFFFFFFFFFFFFFF:FFFF::FFFFFFFFFFFFFFFFFFF:FFFFFFFFFFFFFFFFFFFFFFFFFFFF,FFFFFFFFFFFFFFFFFFFFFFFFFFFFFFF::FFFFFFFFFFFFFFFF,:FF,F:FFFFFFFFFFFFFFFFFFFFFFFFFFFFFF:FFFF,FFF
@A00920:152:HGHKKDRXX:2:2101:31494:33865 2:N:0:AGGAGTGG+CTAATCGA
GGACTACTGGGGTATCTAATCCCGTTCGCTCCCCTAGCTTTCGCGCCTCAGCGTCAAGAATGGGCCAGGTAGCCGCCTTCGCCACTGGTGTTCCTCCCGATATCTACGCATTTCACCACTACACCGGGAATTCCGCTACCCTCTCCCACCTTCAAGCCGAGCAGTTTCCAATGCAATTTCTCAGTTGAGCCGAGAGCTTTCACATCGGACTTGCCCAGCCGCCTGCGCGCGCTTTACGCCCAGTAAATCC
+
FFFFFFFFFFFFFFFF,FFFFF:FFFFFFFFFFFFFFFFFFFFFFFFFFFFFFFFFFFFFFFFFFFFF:FFFFFFFFFFFFF:FFFFFFFFFFFFFFFFFFF,FFFFFFF,FFFFFFFF:FFFFFFF:FFF,FFF,FFFFFFFFFFFFFFF:FFFFFFFFFFFFFF:FFFFF:,FFFFFFFFFF:FFFFFFFFFFFF:F:FFFFF:F,FFF:F,FFF:FFFFFFF,FFFFFFF,,F:FFFFFFFF:FFF:
@A00920:152:HGHKKDRXX:2:2101:26042:34287 2:N:0:AGGAGTGG+CTAATCGA
GGACTACTAGGGTTTCTAATCCTGTTCGCTACCCATGCTTTCGCTCCTCAGCGTCAGTGACTGCCCAGAGACCTGCCTTCGCCATTGGTGTTCCTCCTGATATCTGCGCATTTCACTGCTACACCGGGAATTCCGCCATCCTCTACCGCACTCCAGTGATCCAGTTTCCAATGCCATTCCCAGGTTGAGCCCAGGGCTTTCACATCAGACTTAAACCACCACCTACGCACGCTTTACGCCCAGTAATTCC
+
FFFFF:FFFFFFFFFFFFFFFFFFFFFFFFFFFFFFFFFFFFFFF:FFFFFFFFFFFFF:FFFFFFFFFFFFFFFFFFFFFFFFFFFFFFFFFFFFFFFFFFFFFFFFFFFFF:FFFFFFFFFFFFFF:FFFFFFFFFFFFFFFFFFFFFFFFFFFFFFFFFFFFF:FFFFFFFFFF::FFFFFFFFFFFFFFFFFFFFFFFFFFFFFFFFFFFFF::FFFFFFFFFFFFFFFFFFFFFF,:,FFFF:FF
@A00920:152:HGHKKDRXX:2:2101:8549:34741 2:N:0:AGGAGTGG+CTAATCGA
GGACTACTGGGGTATCTAATCCCGTTCGCTCCCCATGCTTTCGCCTCTCAGCGTCAGGTCAGGCCCAGCGTGTCGCCTTCGCCACTGGTGTTCCTCCGGATCTCTACGCATTTCACCACTACACCCGGAATTCCACACGCCTCTACCTGCCTCTAGCCCCGCAGTTCGGTCACGTCCTCGCCCGGTTGAGCCGGGCGCTTTCACGCGCCACTTGCAGGACCGCCTACACGCGCTTTACACCCAGTAAATC
+
FFFFFFF:FFFFFFFFFFFFFFFF:,FFFFF:FFFFFFFFFFFFFFFF:FFFFFFFFFFFFFFFFFFFFFFFFFFFFFFFFFFFFFFFFFFFFFFFFFFFFFFFF:FFFF:FFFFFFFFFFFFFF:FFFFFFFF:FFFFFF:F:FFFFFFFFFFFFFFF:FFFFFFFFFFFFFFFFFF:FFFFFF:FFFFFFFFFFF:F:FFFF,F:FF::FFFFFFF:F,FFFF:F:FF:F::FFFF,FFF:FFFF,:F
@A00920:152:HGHKKDRXX:2:2101:14027:34741 2:N:0:AGGAGTGG+CTAATCGA
GGACTACACGGGTTTCTAATCCTGTTTGCTCCCCACGCTTTCGCACCTCAGCGTCAATGCCGGTCCAGTGAGCCGCCTTCGCCACTGGTGTTCTTCCGAATATCTACGAATTTCACCTCTACACTCGGAATTCCACTCACCTCTCCCGGATTCAAGCGATGCAGTCTTAAAGGCAATTCCGGAGTTGAGCTCCGGGCTTTCACCTCTAACTTACAAAGCCGCCTACGTGCGCTTTACGCCCAGTAATTCC
+
FFFFFFF,FFFFFFFFFFFFF:FFFFFFFFFFFF:FFF:FFFFFFFFFFFFFFFFFFFFF,FFFFFFFFFFF,FFFFFFFFFFFFFFFFFFF:FFFFFFFFFFFFFF:FF,FFFF:FFFFFFFFF:FFFF,FFFF:FFFFFFF:FFFFF,FFFFFFFFFFFF,FFFFFFFFF:F,FFFFFFFFFF,F,FFFFFFFFFFFFFFFF,FFF:FF,FF,FFFF:,:FFF:,FFFFFF,FF:FFFFFFFFFF,FF
@A00920:152:HGHKKDRXX:2:2101:30861:34773 2:N:0:AGGAGTGG+CTAATCGA
GGACTACTAGGGTTTCTAATCCTGTTTGCTCCCCACGCTTTCGTGCATGAGCGTCAGTGCAGGCCCAGGGGATTGCCTTCGCCATCGGTGTTCCTCCGCATATCTACGCATTTCACTGCTACACGCGGAATTCCATCCCCCTCTGCCGCACTCCAGCCTTGCAGTCACAAATGCAGTTCCCAGGTTAAGCCCGGGGATTTCACATCTGTCTTGCACAACCGCCTGCGCACGCTTTACGCCCAGTAATTCC
+
FFFFFFFFFFFFFFFFFFFFFFFFFFFFFFFFFFFFFFFFFFFFFFFFFFFFFFFFF:FFFFFFFFFFFFFFFFFFFFFFFFFFFFFFFFFFFFFFFFFFFFFFFFFFFFFFFFFFFFFFFFFFFFFFFFFFFFFFFFFFFFFFFFFFFFFFFFFFFF:FFFFFFF:FF:FFFFFFFFFFFFFFFF,FFFFFFFFFFFFFFFFFFFFFFFFFFFFFFFFFFFFFFFFFFFFFF,:FFFFFFFFFFFFFFF
@A00920:152:HGHKKDRXX:2:2101:27579:34976 2:N:0:AGGAGTGG+CTAATCGA
GGACTACTAGGGTTTCTAATCCTGTTTGCTCCCCACGCTTTCGCGTCTCAGCGTCAGTTGATGTCCAGGCAGCCGCCTTCGCCACCGGTGTTCCTCCTGATATCTACGAATTTCACCTCTACACCAGGAATTCTGCTGCCCTCTCCATCACTCTAGGCCTGTAGTTTTGGATGCAATTCCTGGGTTGAGCCCAGGGCTTTCACGTCCAACTTACAGGTCCGCCTACACGCGCTTTACGCCCAGTAATTCC
+
FFFFFFFFFFFFFFFFFFFFFFFFFFFFFFFFFFFFF::FFFFFFFFFFFFFFFFFFFFFFFFFFFFF:FFFFFFFFF:FFF:F:FFFFFFFFFFFF:FF,FFFFFFFFF,FFF,FF:FFFFFFFFFFFFFF:FFFFFF:FFF:FFFFFFFFFFFFFFFFF,FFF:FF:FFFFF::FFF:FFFFF,FFFFFF:FFF:FF,:F:FFFF:F:F:FFFFFFFFFFF:FF,:,FFFF,F:FF:FF:F:F,F,FF
@A00920:152:HGHKKDRXX:2:2101:27588:35023 2:N:0:AGGAGTGG+CTAATCGA
GGACTACTAGGGTTTCTAATCCTGTTTGCTCCCCACGCTTTCGCGTCTCAGCGTCAGTTGATGTCCAGGCAGCCGCCTTCGCCACCGGTGTTCCTCCTGATATCTACGAATTTCACCTCTACACCAGGAATTCTGCTGCCCTCTCCATCACTCTAGGCCTGTAGTTTTGGATGCAATTCCTGGGTTGAGCCCAGGGCTTTCACGTCCAACTTACAGGTCCGCCTACACGCGCTTTACGCCCAGTCATTCC
+
FFFFFFFFFFFFFFFFFFFFFFFFFFFFFFFFFFFFFFFFFFFF:FFFFFFFFFFFF:FFFFFFFF:FFFFF:FFFFFFFFFFFFFFFFFFFFFFFFFFFFFFFFFFFFFFFFF:FFFFFFF:FF:FFFFFFFFFFFFFFFFFF:FFFFFFF:FFFFFFFFFFFF:FFFFFFFFFFFFFFFFFFF:FFFFFFFF:FFFFFFFFFFFFFFFFFF:FFFFFFFFFF::FFF:FFF,FFF,F,FFF:,F:FF:
@A00920:152:HGHKKDRXX:2:2101:20537:35650 2:N:0:AGGAGTGG+CTAATCGA
GGACTACTAGGGTATCTAATCCTGTTTGCTCCCCACGCTTTCGTGCATGAGCGTCAGTGCAGGCCCAGGGGATTGCCTTCGCCATCGGTGTTCCTCCGCATATCTACGCATTTCACTGCTACACGCGGAATTCCATCCCCCTCTGCCGCACTCCAGCGATGCAGTCACAAATGCAGTTCCCAGGTTCAGCCCGGGGATTTCACACCTGTCTTACATCACCGCCTGCGCACGCTTTACGCCCAGTCATTCC
+
FFFFFFFFFFFFFFFFFFF,FFFFFFFFFFFFFFFFFF:FFFFFFFFFFFFFFFFFFFFFFF:FFFFFFFFFFFFFFFFFFFFFFFFFFFFFFFFFFFF,:FFFFFFFFF:FFFF:FF:FFF:F:FFFFFF,FFFFFFF,FFF:F:FFFFFF:FFFFFFFFFFFFF::FF:FFFFFFFFFF:FFFF:,,,FFFFFF:F,:,FFF,FFFFF:FFF:F::FF:FFFFFFFFFFF:,FFF,F:,FFF:FFFF,
@A00920:152:HGHKKDRXX:2:2102:1768:1172 2:N:0:AGGAGTGG+CTAATCGA
GGACTACTCGGGTATCTAATCCTGTTTGATCCCCACACTTTCGTGCCTCAGCGTCAGTTAAAGCTTAGTTAGCTGCCTACGCAATCGGTGTTCTTGACGATATCTAAGCATTTCACCGCTACACCGTCAATTCCGCCAACCTCAACTTTACTCAAGCCCTACAGTATCAATGCCACCCTCCCGGTTAAGCCGGGATATTTCAGCACTGACTTATAAGGCCGCCTACGCACCCTTTAAACCCAAGAAATCC
+
FF:F:FFFF:FF:FFF,FFFFFFFFFFFFFFFF::FFFF:F:FFFFFFFFFFF:FFFFFFFFFFFFFFFFF:FF:FFFFF:FFFFFFFFFFF:FFFFF:FF:,FFFFFFFF,FFFF:FFFFFFFFFFFF:FFFFFFFFFFF,FFFFFFFFFFFFFFFFFFFFFFFFFFFFFFFFF:FFF:FFFF,F:FFF:FFFFFFFFFFFFFFFFFFFFFFFFFFFFFFFFF,FF:F:FFFFFFFFF::FF,FFFFF:
@A00920:152:HGHKKDRXX:2:2102:7916:1204 2:N:0:AGGAGTGG+CTAATCGA
GGACTACCGGGGTATCTAATCCTGTTTGCTCCCCACGCTTTCGTGCATGAGCGTCAGTGTTATCCCAGGGGGCTGCCTTCGCCATCGGTATTCCTCCACATATCTACGCATTTCACTGCTACACGTGGAATTCCACCCCCCTCTGACACACTCTAGCCGTGCAGTCACAAATGCCATTCCCAGGTTAAGCCCGGGGATTTCACATCTGTCTTGCACAACCGCCTGCGCACGCTTTACGCCCAGTAATTCC
+
FFFFFFFFFFFFF,FFFFFFFF:FFFFFFFFFFFF:FF:F:FFFFFFFFFFFFFFFFFFFFFFFFFFFFFFFF:FFFFFFFFFFFFFFFFFFFFFFFFFFFFFFFFFFFFFFFFFFFFFFFFFFF:FFFFF:FFFFFFFFFFFFFFFFFFFFFF::F,FFFFFFFFFFF,FFFFFFFFFFFFF:FFFF:FFFFFFFFFFFFFFFFFFFFFF,:FFFFFF:FFFFFFFFF:FFFFFFFFFFFFFF:,FFFF
@A00920:152:HGHKKDRXX:2:2102:30210:1423 2:N:0:AGGAGTGG+CTAATCGA
GGACTACTAGGGTTTCTAATCCCGTTCGCTCCCCCAGCTTTCGCGTCTCAGCGTCAGGGACGGCCCAGGTGGCCGCCTTCGCCACTGGCGTTCCTCCCGATATCTACGCATTTCACCGCTACACCGGGAATTCCACCACCCTCTACCGCCCTCAAGCCCGCCAGTTTTCCGCGACCCCATCCGGTTGAGCCGCAGGCTTTCACACGGAACTTAACAGGCCGCCTGCACGCGCTTTACGCCCAGTGATTCC
+
FFFFFFFF:FFFF,FFF:FFFFFFFF,FFFFFFFF:FFFFFFFFFFFFFFF:F:FFF:,F::FFFFFFFFFFFFFFFFFFFFFFF,F:FFFFFFFFFFFFFFFFFFFFFFF:,FFFFFFFFFFFFFFFFFFFFF:FF:FFFFFFFFFF:FFFFFFFFFF,,FFFFFF,F,:FFFFFFF,,,FFFFFFFFF:,,F:FF:FFFFFF:,,F,FF,FFFFF:FF,FF:,F,F:F:FFFFFFFFFF,F,F:FFFF
@A00920:152:HGHKKDRXX:2:2102:32217:1705 2:N:0:AGGAGTGG+CTAATCGA
GGACTACTGGGGTTTCTAATCCCGTTTGCTCCCCACGCTTTCGCGCCTCAGCGTCAGGAGATGCCCAGAGACCCGCCTTCGCCACCGGTGTTCCTCCAGATCTCTACACATTTCACCGCTACACCGGGAATTCCAGTCTCCTCTGCATCCCTCAAGAAAGGCAGTATCGCCCGACGTTCTCCGGTTGAGCCGGAGGTTTTCACGACCGACTTGCCGTCCCGCCTACGCGCGCTTTACGCCCAGTGATTCC
+
FFFFFFFFFFFFFFFFFFFFFF:FFF,FFF:FFFFFFFFFFFF,,FFF:FFFFF,:F,,,:FFF:FFFFFFFFFFFFFFFFFF:FFFFFFFFFFFF:,FFF,FFF,FFFFFFFFF,FFFFFFFFF:FFFFFFFFFFFFFFF,FFFFF:,,FFFFFF,F,F,FFFFFFFF,F,F,::,,F::F:FFFF,F:,F:,FF,FFFFFF,F,FFFFF,F,:F,:FFFFFFFFFF,F,:,FFFFFFFFFFFFFFFFF
@A00920:152:HGHKKDRXX:2:2102:30563:1971 2:N:0:AGGAGTGG+CTAATCGA
GGACTACTGGGGTTTCTAATCCTGTTCGCTCCCCACGCTTTCGTGCCTCAGCGTCAGTTTCGGCTCAGCGAGCTGCCTACGCAATCGGGGTTCTTGGTGGTATCTATGCATTTCACCGCTACACCACCAGTTCCGCCCGCCTTAACCGAACTCAAGCCCTGCAGTATCAACGGCAGTTCCAGGGTTGAGCCCTGGGATTTCACCGCTGACTTACGGCGCCGCCGACGCACCCTTTAAACCCAGGAATTCC
+
FFFFFFFFFFFFFFFFFFFFFFFFFFFFFFFFFFFFFFFFFFFFFFFFFFFFFFFFFFFFFFFFFFFFFFFFFFFFFFFFFFF,FFFFFFFFFF,FFFFF:,:F,,F:,F:FFFF:FF:F,::,FFFF,F,:,:F::FF::,F:,,FFFFF,F:,:F,:FF:,F,,F:F:FFF:,F:FF,:FFF:,F,FF,:FFFF,,:FF,::::FF,:,:,FFFFF,,F,F,,FF:F:F:FF,,,:,::,F:,,,,F,
@A00920:152:HGHKKDRXX:2:2102:3775:2080 2:N:0:AGGAGTGG+CTAATCGA
GGCTACTGGGGTTCTAATCCCGTTCGCTCCCCTAGCTTTCGCGCCTCAGCGTCAAGAATGGGCCAGGTAGTCGCCTTCGCCACTGGTGTTCCTCCCGATATCTACGCATTTCACCACAACACCGGGAATTCCACTACCCTCTCCCACCTTCAAGCCGATCAGTTTCCGATGCAGTTTCCCAGTTGAGCCGCGAGATTTCACATCGCACTTGACCAGCCGCCTGCGCGCTCTTTACGCCCAGTAAATCCGG
+
FFFFFFFFFFFFF:FFFF,FFFFFFFFFFFFFF:FFFFFFFFFFFFFFFFFFFFF:FF,FF::FF,F,F:FFF,,:::FFFFFFFFFF:FFFFFFFFF:F,FFF:FFFFFFF,:FFF,F:,,FFFFFFF,FFFFFF:F,FF,FFFFFF,::FF,FFF:FFFF,FFFFF:,:F:,FF,F:F:::::F:FFF,FF,F,:,F,,F,:F,FF,:F:FFF,FFFFFFF,FF,FFFFF,,F,FFF,F:,::F:F,:
@A00920:152:HGHKKDRXX:2:2102:19388:2159 2:N:0:AGGAGTGG+CTAATCGA
GGACTACACGGGTATCTAATCCTGTTTGCTCCCCACGCTTTCGTGCATGAGCGTCAGTGTTATCCCAGGGGGCTGCCTTCGCCATCGGTATTCCTCCACATCTCTACGCATTTCACTGCTACACGTGGAATTCCACCCCCCTCTGCCGTACTCTAGCTGACCAGTCACAAGCGCAGTTCCCAGGTTAAGCCCGGGGATTTCACGCCTGTCTTAATCAACCGCCTGCGCACGCTTTACGCCCAGTAATTCC
+
FFFFFFFF:FFF::,FFFFFFFFFFFFFF,FFF:F:FF:,:FFFFFFFFFF:FFFFFF:FFFFFFFFFFFFF:FFFFFFFFFF:FFFFFFFFFFF:FFFFFF:FFFFFFFFFF:FFF::FF:FFFFFF,FFF:FFFFFFF:FFFF:FFFFFFFFFFFFFFFFFFFFFFF:FFFFFFFFFFFFFFF:FF:F,FFFFFF,FFFFFFFFFF:FFF:FFFFFFFFFFFF:::FFFFFFFFFF:F:,,:FFFFFF
@A00920:152:HGHKKDRXX:2:2102:18765:3176 2:N:0:AGGAGTGG+CTAATCGA
GGACTACTGGGGTATCTAATCCTGTTTGCTCCCCACGCTTTCGTGCCTGAGCGTCAGTGTTATCCCAGGGGGCTGCCTTCGCCATCGGTGTTCCTCCACATCTCTACGCATTTCACTGCTACACGTGGAATTCCACCCCCCTCTGACACACTCTAGCACTGCAGTCACAAATGCAGTTCCCAGGTTGAGCCCGGGGATTTCACATCTGTCTTACAGCGCCGCCTACGCACGCTTTACGCCCAGTAATTCC
+
FFFFFFFFFFFFFFFFFFFFFFFFFFFFFFFFFFFFFFFFFFFFFFFFFFFFFFFFF:FFFFFFFFFFFFFFFFFFFFFFFFFFFFFFFF:FFFFFFFFF,FFFFFFFFF:FFFFF:FFFFFFFFFFFFFFFFFFFFFFFFFFFFFFFFFFFFFFFFFFFFF:FFFFFF,FFFF:FFFFFFFFFFFFFFFFFFFFF,F::FFFFFFFFFFFFFFFFFFFFFFFFF:FF:FFFFFFFFFFFFFFFF,:FFF
@A00920:152:HGHKKDRXX:2:2102:12445:3317 2:N:0:AGGAGTGG+CTAATCGA
GGACTACTAGGGTTTCTAATCCCGTTCGCTCCCCTAGCTTTCGCGGCTCAGCGTCAGGTGCAGCCCAGGGCGCCGCCTTCGCCTCTGGTGTTCCTCCGGATCTCTACGCATTTCACCACTCCACCCGGAATTCCACGCCCCTCTACTGCCCTCCAGCGGCCCAGTTTCGAACGGCCTCTCCCAGTTGAGCCGGGAGCTTTCACGTCCGACTTGGACCACCGCCTGCCCGCGCTTTACGCCCAGTAAATCC
+
FFFFFFFFFFFFFFFFFFFFFFFFFFFFFFFFFFFFFFFFFFFFFFFFFFFFFF::FFFFFFFFFFFFFFFFFFFFFFFFFFFFFFFFFFFFFFFFFFFFFFFFFFFFFFF,:FFFFFFFFFFFFFFFFFFFFFFFFFFFFFFFFFFFFFFFFFFFFFFFF:FFFFFFFFFFFFFFFF:FFFFFFFF:FFFFFFFFFFFFFFFFFFFFFFFFFF:FFFFFFFFFFFFFFFFFFFFFF:FFFFFFFF:FFF
@A00920:152:HGHKKDRXX:2:2102:6271:4178 2:N:0:AGGAGTGG+CTAATCGA
GGACTACCGGGGTATCTAATCCTGTTTGCTCCCCACGCTGTCGCGCCTCAGCGTCAGCCATGTCCCAGCAGGCCGCCTTCGCCACCGGTGTTCTTCCGGATCTCTACGCATTCCACCGCTACACCCGGAATTCCGCCTGCCTCTGACATGCTCGAGTCCACCAGTTCGCACGGCCGACTCGGGGTTGAGCCCCGAGCTTTCACCACACGCTTAGCAGACCGCCTACGCGCCCTTTACGCCCAGTGATTCC
+
FFFFFFFFFFFFFFFFFFFFFFFFFFFFFFFFFF:FFFFFFFFF:FFFFFFFFFFFFFFFFFFFFFFFFFFFFFFFFFFFFFFFFFFFFFFFFFFFFFF:FFFFFFFFFFFF:F:FFFFFFFFFFFFFFFFFFFFFFFFFFFFFFFF,F,FFFFFFFFFFFFFFFFFFFFFFFFFFFFFFFFFFFFFFFF:F:FFFF:FFFFFFFFFFF,F::FFFFFFF:FFFFFF:FFFFFFFFFFFFFFFFFFFFFF
@A00920:152:HGHKKDRXX:2:2102:16866:4304 2:N:0:AGGAGTGG+CTAATCGA
GGACTACCAGGGTTTCTAATCCTGTTTGCTCCCCACGCTTTCGAGCCTCAACGTCAGTTACCGTCCAGTAAGCCGCCTTCGCCACTGGTGTTCCTCCTAATATCTACGCATTTCACCGCTACACTAGGAATTCCGCTTACCCCTCCGGCACTCAAGTATGACAGTTTCCAATGCAGTCCACAGGTTGAGCCCATGCCTTTCACATCAGACTTGCCACACCGTCTACGCTCCCTTTACACCCAGTAAATCC
+
FFFFFFFFFFFFFFFFF,FFFFFFFFFFFFFFFFFFFF:FFFFFFFFFFFFFFFFFFFFFFFFFFFFFFF:FFFFFFFFFFFFFFFFFFFFFFFFFFFFFFFFFFFFFFFFFFFFFFFFFFFFFF:FFFFFFFFF:FFFF,FFFF:FFFFFFFFFFFFFFFFFFFFF:FFFFFFFFFFFFFFFFFFF::FFF:FFFF:FFFFFFFFFFFFFFFFFFFFFFFFFFFFFFFFFFFFFFFFF:FFFFFFF,:F
@A00920:152:HGHKKDRXX:2:2102:20121:4429 2:N:0:AGGAGTGG+CTAATCGA
GGACTACTGGGGTATCTAATCCTGTTCGCTCCCCACGCTTTCGCACCTCAGCGTCAGATCAGGCCCAGCCAGCCGCCTTCGCCTCCGGTGTTCTTCCGGATCTCTACGCATTCCACCGCTACACCCGGAATTCCGCTGGCCTCTGCCTGTCTCCAGCCCCCCAGTATCCCCGGCTTGCTCGGGGTTGAGCCCCGGCCTTTCACCATGAGACTTAAGCGGCCGCCTACGTGCGCTTTACGCCCAATAATTC
+
FF,FFFFFFFFFFFFFFFFFFFFFFFFFFFFFFFFFFFFFFFFFFFFFFFFFF,FFFFFFFFFFFFFFFFFFFFFFF:FFFFFFFFFFFFFFFFFFFFFFFFFFFFFFFFFFFFFFFFFFFFFFFFFFFFFFFFFFFFFFFFFFFFFFFFFFFFFFFFFFFFFFFFFFFF:FFFFFFFFFFFFFFFFFF:FFFFFFF,FFFFFFFFFFFFFF:FFFFF:FFFFFFFFFFFFF:FFFFFFFF:FFFF,FFF
@A00920:152:HGHKKDRXX:2:2102:22905:4523 2:N:0:AGGAGTGG+CTAATCGA
GGACTACTAGGGTTTCTAATCCCGTTCGCTCCCCTAGCTTTCGCGGCTCAGCGTCAGGTGCAGCCCAGGGCGCCGCCTTCGCCTCTGGTGTTCCTCCGGATCTCTACGCATTTCACCACTCCACCCGGAATTCCACGCCCCTCTACTGCCCTCCAGCGGCCCAGTTTCGAACGGCCTCTCCCAGTTGAGCCGGGAGCTTTCACGTCCGACTTGGACCACCGCCTGCCCGCGCTTTACGCCCAGTAAATCC
+
FFFFFFFFFFFFFFFFFFFFFFFFFFFFFFFFFFFFFFFFFFFFFFFFFFFFFFFFFFFFFFFFFF,FFFFFFFFFFFFFFFFFFFFFFFFFFFFFFFFFFFFFFFFFFFFFFFFFFFFFFF:FFFFF:FFFFFFFFFFFFFFFFFFFFFFFFFFFFFFFFF:FFFFFFFFFFFFFFFFFFFFFFFFFF:FFFFFFFFFFFFFFFFFFFFFFFFFFFFFFFFFFF:FFFFFFF,FFFFFFFFFFFFFF,F
@A00920:152:HGHKKDRXX:2:2102:1895:5087 2:N:0:AGGAGTGG+CTAATCGA
GGACTACTGGGGTATCTAATCCTGTTTGCTCCCCAGGCTTTCGCGCCTCAGCGTCACTCCAGGTCCAGTAGGCAGCCTTCGCCACCGGTGTTCCTCCACATATCTAAGCATTTCACCGCTACACGAGCAATTCCGCTAACCCCTCCCGGCATCAAGCCCGACAGTATCAAGGGCAGATCCACGGTTGAGCCGCGGGATTTCACAGCTGACTTAACAGACCCCCTCCGCGCCCTTTACGCCCAATAAATCC
+
FFFFFFFFFFFFFFFFFFFFFF:FFFFFFF,FFFF,FFF,FFF,FFFFFFF,FFFF,,,,,F,,,,FFFF,,F,FFFFFFFF,::FFF:FFFF,FFF,FFFFFFFF,FFFFF:FFFFFFF,FF,,,F:,:FFFFFF:,,FF:F,:,F,:F,FFFFFFFF,FFFFF:FF,F:,,,,,:,:::F,FFFFFFFFF,,,,FFFFFF::,,:FFFFFF:F:F,F,,FF:,:FF,FFFFFFF,,F:FFFF:F,FFF
@A00920:152:HGHKKDRXX:2:2102:30147:5165 2:N:0:AGGAGTGG+CTAATCGA
GGACTACCCGGGTATCTAATCCTGTTTGCTCCCCACGCTTTCGCTCCTCAGCGTCAGTGCCGGCCCAGAGACACGCCTTCGCTACTGGTGTTCCTCCCGATATCTGCGCATTTCACCGCTACACCGGGAATTCCGCGATCCTCTTAAGTACTCAAGCACTGCAGTTTCCCATGCACTTCCACGGTTAAGCCGAGGGCTTTCTAATTTGACTTGCGATGCCGCCTACGTGCGCTTTACGCCCAATAATTCC
+
,FFFF:FFFF:FFFFFFF::,FF,:FFF:FFF:FFFFFFFF:F:FF,FF:FF:FFFFFF:,,FF:FF:F:F,:::F:FF,FFFF:FF,:FFFF:F:,F,F,FF,:,,FFF:F:F,:FFFF:FFFFFFFFFFF,F:FFFF:F:F,FF:FFFF,FFFF,FFF,,F,:F:F,FFFFFFFFFFFFF,:F,,FF:FF,:,FFF,F,:,FF,,FF:FFFF:FFFFFF,FF,FF:,FF:F,F,FFFFFF,F,,:,:F
@A00920:152:HGHKKDRXX:2:2102:13847:6277 2:N:0:AGGAGTGG+CTAATCGA
GGACTACAGGGGTTTCTAATCCCGTTCGCTCCCCATGCTTTCGCCTCTCAGCGTCAGGTCAGGCCCAGCGTGTCGCCTTCGCCACTGGTGTTCCTCCGGATCTCTACGCATTTCACCACTACACCCGGAATTCCACACGCCTCTACCTGCCTCTAGCCCCGCAGTTCGGTCACGTCCTCGCCCGGTTGAGCCGGGCGCTTTCACGCGCCACTTGCAGGACCGCCTACACGCGCTTTACACCCAGTAAATC
+
FFFFFFFFFFFFFFFFFFFFFFFFF:FFFFFFFFFFFFFFFFFFFFFFFFFFFFF:FFFFFFFFFFFFFFFFFFFFFFFFFFFFFFFFFFFFFFFFFFFFFFFFFFFFFFFFFFFFFFFFFFFFF,FFFF:FFFFFFFFFF:FFFFFFFFFFFFFFFFFFFFFF,FFFFFFFFFFFFFFFFFFFFFFFFFF:FFFFFFFFFFFFFFFFFFFFFFFFFFFFFFFFFFFFFFFFFFFFFFFF:FFFFFF,FF
@A00920:152:HGHKKDRXX:2:2102:16721:6402 2:N:0:AGGAGTGG+CTAATCGA
GGACTACACGGGTTTCTAATCCTGTTTGCTCCCCACGCTTTCGCTCTTCAGCGTCAGTATCGGCCCAGAGTGCTGCCTTCGCCGTTGGTGTTCCTCCTGATATCTGCGCATTTCACCGCTACACCAGGAATTCCACACTCCTCTACCGAACTCGAGTCACAGCAGTATCGACTGGCGTCCCAAGGTTGAGCATTGGATTTTCACAGTCGACTTACTGAACCGCCTAGGAGCCCTTTACGCCCAAAAATTC
+
FFFFFFFFFFFFFFFFFFFFFFFFFFFFFFFFFFFFFFFFFFFFFFFFFFFFFFFFFFFFFFFFFFFFFFFFFFFFFFFFFFF:FFFFFFFFFFFFFF,FFFFFFFFFFFFFFFF:FFFFFFFF,FFFFFFFFFFFFFFFFFFFFFFFFFFFFFFFF::F:F:FFFF:F,FFFF,FFFFFFFFF,FFFFFF,F:FF:FFF:FFFFFFF:FFFFF::,FFFFF,F,FF,FF:FFFFFFF:F::FF,F:F,F
@A00920:152:HGHKKDRXX:2:2102:1199:6417 2:N:0:AGGAGTGG+CTAATCGA
GGACTACCAGGGTTTCTAATCCTGTTCGCTCCCCACGCTTTCGCGTCTCAGCGTCAGGTCAGGCCCAGAGAGCCGCCTTCGCCGCTGGTGTTCCTCCCGATATCTGCGCATTCCACCGCTACACCGGGAATTCCACTCTCCTCTACCTGCCTCAAGCCCGCCAGTATCAGATGCAGTACCGGAGTTGAGCTCCGGGATTTCACATCCGACTTAACGCGCCGCCTACACGCGCTTTACGCCCAATGATTCC
+
:FFFFFFFFFFFFFFFFFFFFFFFFF:F:FFFFFFFFFFFFFFFFFFFFFFFF:FFFF,FF:,FFFFFFF:FFFFFFFFFFFFFFFFFFFFFF,FFF:FF,F:FF:FFFFF,FFFFFFFF:F:F:F,F,FFFF,FFFF,FFFFFFFF,FFFFF:,FFF:FFF,F,FFF:F:FFFFFF,FFFFFFF:,,FFFFFFF,FFFF:FFF:FF,,F:F,FFF,,FFFF,F:FFFFF:FF:F,,,::,FF,,F::F:
@A00920:152:HGHKKDRXX:2:2102:17264:6684 2:N:0:AGGAGTGG+CTAATCGA
GGACTACAAGGGTTTCTAATCCTGTTTGCTCCCCACGCTTTCGCGCCTCAGCGTCAGTATCGGTCCAGAGAGCTGCCTTCGCCATTGGTGTTCTTCCCAATATCTACGCATTTCACCGCTACACTGGGAATTCCACTCACCTCTCCCGGTCTCAAGCCTCACAGTCTGACAGGCAGTTCCTCGGTTAAGCCGAGGGCTTTCACCCGTCACTTGCAAAGCCGCCTACGCGCCCTTTACGCCCAATAATTAC
+
:F:FFFFFFF:FFFFFFFFF:FFFFFFFFFFFFFF:FFFFFFFFFFFFFFFFFFFFFFFFFFFFFFFFFFFFFFFFFF:FFFFFFFFFFFFFF:FF:FFF,:FFFFFFFF:F:FFFFFFFFFFFFFFFFFF,FFFFFFF:FFFFFFFFFFFFFFFFFFFFFFFFFFFFFFFF:FFFFFFFFF,FFF:FFFF:FFFFFFFFFFFFF:FFFFFFFFFFFFFFFFFFFFF:FFF:,::FFFFFFFFFFF:F,F
@A00920:152:HGHKKDRXX:2:2102:23909:6762 2:N:0:AGGAGTGG+CTAATCGA
GGACTACACGGGTTTCTAATCCCGTTCGCTCCCCACGCTTTCGTACCTCAGCGTCAGAACAGGCCCAGCGGCCTGATTTCTCCTTCGGCGTTCCGCTCGATATCAACGCATTTCACCACTCCACCGAGCGTTCCGACCGCCCCTACCTGTCTCAAGACATGCGGTTCACCCTGCAGTTCCTCCGTTGAGCGGAGGGATTTCACAAGATGCCTGCATGTCAGCCTACGTACGCTTTAAGCCCAGTGATTCC
+
FFFFFFFFFFFFFFFFFFFFFFFF:FFFFFFFFFFFFFFFFFFFFFFFF:FF:FFFFFFFFFFFFFFFFFFFFFFFFF:FFFFFFFFFFF:FFFFFFFFFFF:FFFFFFFFFFFFFFFFFF:FF:FFFFFFFFFFFFFFFFFF:FF:FFFFFFF:FF,:FFFFFFFFFFF,FFFFFFF:FFFFF,F:FFFFFFF:FFFFFFFFFFFFFF:FFF,:FFFFFF,FFFFFFFFFFFFFFFFFFFFFFFFFFFF
@A00920:152:HGHKKDRXX:2:2102:8305:6981 2:N:0:AGGAGTGG+CTAATCGA
GGACTACAAGGGTTTCTAATCCTGTTTGCTCCCCACGCTTTCGCGCCTCAGCGTCAGATCCAGCCCAGTGGGCCGCCTTCGCCACAGGTGTTCTTCCCGATATCTACGCATTCCACCGCTACACCGGGAATTCCACCCACCTCTACTGGTCTCCAGACGAGCAGTATCGGACGCAGCCCCGGAGTTGAGCCCCGGGATTTCACTTCCGACTTGCACATCCGCCTGCGCGCGCTTTACGCCCAGTGATTCC
+
FFFFFFFFFFFFFFFFFFFFFFFFFFFFFFFFFFFFFFFFFFFFFFFFFFFFFFFFFFFFFFFFFFFFFFFFFFFFFFFFFFFFF:FFFFFFFFFFFFFFFFFFFFFFFF:FFFFFFFFFFF:FFFFFFFFFFFFFFFFFFFFFFFFFFFFFFFFFFFFFFF,FFFFFFFF,FF:FFFFFFFFF:FFFFFFFFF:FFFFFFFFFFFFFFFFFFFFFF:FFFFFFFFFFFFFFF,FFFFFFFFFFFFF:FF
@A00920:152:HGHKKDRXX:2:2102:6108:7560 2:N:0:AGGAGTGG+CTAATCGA
GGACTACTGGGGTTTCTAATCCTGTTTGCTCCCCACGCTGTCGCGCCTCAGCGTCAGCCACTGCCCAGCAGGCCGCCTTCGCCACCGGTGTTCTTCCGGATCTCTACGCATTCCACCGCTACACCCGGAATTCCACCTGCCTCTACAGTGCCCAAGCGACGCAGTCGCCGCGGCCGATTCAGGGTTGAGCCCCGAACTTTCACCGCGGCCTTACGCCGCCACCTACGCGCCCTTTACGCCCAGTGATTCC
+
FFFFFFFFFFFF:FFFFFFFFFFFFFFFFF::FFFFF:FFF:FFFFFFF:FFFFFFF:F:FFFFF:FFFFFFFFFFFFFFFFFFFFFFFFFFFFFFFFFFFFFFF:FFFFFFFFFFFFFFFFFFF:FFFFFFF:FFFFFFFFFFFFFFFFFFFFFFFFFFFFFFFFFFFFFFFFFFFFFFFFFFFFFFFFFFFFFFF,F:FFF:FFFFFFFFF:FFFFF,FFFF,FFFFFFFFFF:F:,F,,FF:FFFFF
@A00920:152:HGHKKDRXX:2:2102:3332:9330 2:N:0:AGGAGTGG+CTAATCGA
GGACTACAAGGGTTTCTAATCCTGTTTGCTCCCCACGCTGTCGCGCCTCAGCGTCAGCCACTGCCCAGCAGGCCGCCTTCGCCACTGGTGTTCTTCCGGATCTCTACGCATTCCACCGCTACACCCGGAATTCCACCTGCCTCTACAGTGCTCAAGTGAAGCAGTTCGCACGGCCGATCCGGGGTTGAGCCCCGGACTTTCAACACACGCATACCCCACCGCCTACGCGCCCTTTACGCCCAGTGATTCC
+
:FFFFFFFFFFFFFFF:F:FFFFFFFFFFF:FFFFFFF,FF:FFFFFFFFFFFFFFFFF:FF:FFFF,FFF:FFFFFF:FFFFFF:FFFFFFFF:FFFFFF:FF:FFFFF,F:FFFFFFFFFFF:FFFFFFFFFFFFF:F:FFFFFFFFFFFFF:FFFFFFF,FFF:FFFFFFFFFFFFFFFFFFFFFFFFF::FFFF,,F,FFF,FFFF,F:F,FF:FFFF:,FFF,:,:,,F,:,,FFFFFFF,,FF:
@A00920:152:HGHKKDRXX:2:2102:10592:9533 2:N:0:AGGAGTGG+CTAATCGA
GGACTACACGGGTATCTAATCCTGTTTGCTCCCCACGCTTTCGCGCCTCAGCGTCAGATCCAGCCCAGTTGGCCGCCTTCGCCACGGGTGTTCTTCCCGATATCTACGCATTCCACCGCTACACCGGGAATTCCACCAACCCCTACTGGTCTCTAGACATGCAGTATCGGGAGCAGCCCCGGAGTTGAGCCCCGGGATTTCACTTCCGACTTGCACACCCGCCTGCGCGCGCTTTACGCCCAGTGATTCC
+
FFFFFFFFFFFFFFFFFFF,FFFFFFFFFFFFFFFFFFF:FFFFF:FFFFFFFFFFFFFFFFFFFFFF:FFFFFFFFFFFFFFFFFFFFFFFF:FFFFFFFFFFFFFFFFFFFFFFFFF,:FFFFFFFFFF:FFFFFFFFFFFFFFF:FFFFFFFFFFFFFFFFFFFFFFF,FFFFFFFFFFFF:FFFFFFFFFFFFFFFFFFFFFFFFFFFFFFFFFFFFFFFFFFFFFFF,,F:FFF:FFFF:F,F,F
@A00920:152:HGHKKDRXX:2:2102:27001:9674 2:N:0:AGGAGTGG+CTAATCGA
GGACTACTGGGGTTTCTAATCCTGTTTGCTCCCCACGCTGTCGCGCCTCAGCGTCAGCCGGCTCCTTGCGGAGCCTCCCTGCCCAGCGGGCCGCCTTCGCCACCGGTGTTCTTCCGGATCTCTACGCATTCCACCGCTACACCCGGAATTCCGCCCGCCCCTACAGGGCTCGAGCCCCCCAGTCCGCTCGGCCGACCCGGGGTTGAGCCCCGGGCTTTCACCGCGCGCTTGAGAAGCCGCCTACGCGCCC
+
FFFFFFFFFFFFFFFFFFFFFFFFFFFFFFFFFFFFFFFFFFFFFFFFFFFFFFFFFFFFFFFFFFFFFFFF:FF,FFF:FFFFFFFFFFF:FFFFFF:FFFFFFFFFFFFFFFFFFFFFFFFFFFFF,FFFFFFFFFFFFFFFFFFFFFFFFFFFFFFFFFFFF:FFFFFFFFFFFFFFFF:FFFFFFFFF:FFFFFFFFFFFFFFFFFFF:F:,FFFFF,FFFFFFFFFFFFFFFFFFF:FFFFFFFF
@A00920:152:HGHKKDRXX:2:2102:27796:9987 2:N:0:AGGAGTGG+CTAATCGA
GGACTACACGGGTTTCTAATCCTGTTCGCTCCCCACGCTTTCGCTCCTCAGCGTCAGTTACGGCCCAGAGATCTGCCTTCGCCATCGGTGTTCCTCCTGATATCTGCGCATTCCACCGCTACACCAGGAATTCCAATCTCCCCTACCGCACTCTAGTTTGCCCGTACCCACTGCAGGCCGGAGGTTGAGCCTCCGGTTTTCACAGCAGACGCGACAAACCGCCTACGAGCTCTTTACGCCCAATAATTCC
+
FFFFFFFFFFFFFFFFFFFFFFFFFFFFFFFFFFFFFFFFFFFFFFFFFFFFFFFFFF:FFFFFFFFFFFFFFFFFFFFFFFFFFFFFFFFFFFFFFFF:FFF:FFFFFF,FFFFFFFFFFFFF,,FFF,::FFFFFFFFFFFFFFFFFFFFFFFFF:FFFFFFF:FFF,F,FF,FFFFFFFFFFFFFFFFFFFFF:FFFFFFFFFFFFF:FF,FFF,FFFFFFFFF,FFFFF,FFF:FFFF:FF,F,:F
@A00920:152:HGHKKDRXX:2:2102:5086:11428 2:N:0:AGGAGTGG+CTAATCGA
GGACTACAGGGGTTTCTAATCCCGTTCGCTCCCCATGCTTTCGCCTCTCAGCGTCAGGTCAGGCCCAGCGTGTCGCCTTCGCCACTGGTGTTCCTCCGGATCTCTACGCATTTCACCACTACACCCGGAATTCCACACGCCTCTACCTGCCTCTAGCCCCGCAGTTCGGTCACGTCCTCGCCCGGTTGAGCCGGGCGCTTTCACGCGCCACTTGCAGGCCCGCCTACACGCGCTTTACACCCAGTAAATC
+
FFFFFFFFFFFFFFFFFFFFFFFFFFFFFFFFFF,FFFFFFFFFFFFFFFFFFFFF:FF:FFFFFFFF:FFFFFFFFFFFFFFFFFFFFFFFFFFFFFFFF:FFF:FFFFFFFFFFF:FFFFFFFFFFFFFFFFFF:FFFFFFFFFFFFFFFFFFFFFFF:FFFFFFFFFFFFF,FFFFFFFFF:FFFFFFFFFFFFFFFFFFF:FFFFFFFFF::FF,FFFFF:FFFFFFFF:FF:FFFFFFFFFFFFF
@A00920:152:HGHKKDRXX:2:2102:22589:11741 2:N:0:AGGAGTGG+CTAATCGA
GGACTACTGGGGTTTCTAATCCTGTTTGCTCCCCACGCTGTCGCGCCTCAGCGTCAGCCACGTCCCAGCAGGCCGCCTTCGCCACCGGTGTTCTTCCGGATCTCTACGCATTCCACCGCTACACCCGGAATTCCGCCTGCCTCTGACGTGCTCCAGCCCCCCAGTCCGCATGGCCGACTCAGGGTTGAGCCCCGAGCTTTCACCACACGCTTAAGGGGCCGCCTACGCGCCCTTTACGCCCAGTGATTCC
+
FFFFF:FFFFFFFFFFFFFFFFFFFFFFFFFFFF:FFFFFFFFFFFFFFFFFFFFFFFFFFF:FFFFFFFFFFFFFFFFFF:FFFFFF,FFFFF,FF:FFFFFFFF,FFFFFFFFFFFFFFFFFFFFFFFFFFFFFFFFF:FFFFFFF:FFFFF,FF:FFFFFFFFFFFFFFFFFFFFFFFFF:F:FFFFFFFF:F:FFFFFFF:FF,,FF:FFF,FFFF:FFFFFFFF:FFF:FFFFFFFFFF:FF,FF
@A00920:152:HGHKKDRXX:2:2102:28266:12148 2:N:0:AGGAGTGG+CTAATCGA
GGACTACAGGGGTATCTAATCCTGTTTGCTCCCCACGCTTTCGTGCATGAGCGTCAGTGTCGGCCCAGGGGGCTGCCTTCGCCATCGGTGTTCCTCCACATCTCTACGCATTTCACTGCTACACGTGGAATTCCACCCCCCTCTGCCGCACTCGAGCACGCCAGTCCTCAATGCAATTCCCAGGTTAAGCCCGGGGCTTTCACATCGAGCTTGGCGCACCGCCTGCGCACCCTTTACGCCCAGTGAATCC
+
FFFFFFFFFFFFF:FFFFFFFFFFFFFFFFFFFFFFFFFFFFFFFFFFFFFFFFFFFFFFFFFFFFFFFFFFFFFFFFFFFFFFFFFFFFFFFFFFFFFFFFFFFFFFFFFFFFFFFFFFFF:FFFFFFFFFFFFFFFFFFFFFFFFFFFFFFFFFFFFFFFFFFFFFFFFFFFFFFFFFFFFFFFFFFFFFFFFFFFFFFFFFFFFFFFFFFFFFFFFFFFFFFFFFFFFFFFFFFFFFFFFF:FFFFF
@A00920:152:HGHKKDRXX:2:2102:7392:12226 2:N:0:AGGAGTGG+CTAATCGA
GGACTACTCGGGTTTCTAATCCCGTTCGCTCCCCTAGCTTTCGCGGCTCAGCGTCAGGTGCAGCCCAGGGCGCCGCCTTCGCCTCTGGTGTTCCTCCGGATCTCTACGCATTTCACCACTCCACCCGGAATTCCACGCCCCTCTACTGCCCTCTAGCGGCCCAGTTTCGAACGACCTCTCCCAGTTGAGCCGGGAGCTTTCACGTCCGACTTGGACCACCGCCTGCCCGCGCTTTACGCCCAGTAAATCC
+
FFFFFFFFFFFFFFFFFFFFFFFFFFFFFFFFFFFFFFFFFFF:FFFFFFFFFFFFFFFFFFFFFFFFFFFFFFFFFFFFFFFFFFFFFFFFFFFFFFFFFFFFFFFFFFFFFFFFFFFFFFFFFFFFF:FFFFFFFFFFFFFFFFFF,FFFFFF:FFFF:FFFFFFFF:FFFFFFFFFFFFFFFFFFFFFFFFFFFFFFFFF:FFFFFFFFFFF:FFFFFFFFFFFFFFFFFFFFFFFFFFFF,,:FFF
@A00920:152:HGHKKDRXX:2:2102:22345:12289 2:N:0:AGGAGTGG+CTAATCGA
GGACTACTGGGGTATCTAATCCTGTTTGCTCCCCACGCTTTCGCGCCTCAGCGTCAGTGTCGGACCAGGTAGCCGCCTTCGCTACTGGTGTTCTTCCCAATATCTACGAATTTCACCTCTACACTGGGAATTCCGCTACCCTCTTCCGAACTCAAGATGTCCCGTTTCAAAGGCAGTTCCCAGGTTGAGCCCGGGGCTTTCACCTCTGACGCGAACATCCGCCTACGCGCCCTTTACGCCCAGTAAATCC
+
FFF:FFFFFFFFFFFFFFFFFFFFFFFFFFFFFFFFFFFFFFFFFFFFFFFFFFFFFFFFFFFFFFFFFF:FFFFFFFFFFFFFFFFFFFFFFFFFFFFFFFFFFFFFFFFFFFFFFFFFFFFFFFFFFFFFFFFFFFFFFFFFFFFFFFFFFFFFFFFFFFFFFFFFFFFFFFFFFFFFFFFFFFFFFFFFFFFFFFFFFFFFFFFFFFFFFFFFFFFF:FFF:FFFFFFFFFFFFFFFFFFFFF:FFF
@A00920:152:HGHKKDRXX:2:2102:23963:12524 2:N:0:AGGAGTGG+CTAATCGA
GGACTACCGGGGTATCTAATCCTGTTTGCTCCCCACGCTTTCGTGCCTCAGTGTCAGTGCTGGTCCAGGGTGTCGCCTTCGCCACAGATGTTCCTCCCGATATCTACGCATTTCACTGCTACACCGGGAATTCCACACCCCTCTACCGCACTCTAGCCTGCCAGTATCCAATGCCATTCCCAGGTTGAGCCCAGGGCTTTCACATCGGACTTAACAAACCACCTACGCACGCTTTACGCCCAGTAATTCC
+
FFFFFFFFFFFFFFFFFFFFFFFFFFFFFFFFFFFFFFFFFFFFFFFFFFFFFFFFFFFFFFFFFFFFFFFFFFFFFFFFFFFFFFFFFFFFFFFF:FFFFFFFFFFFFFFFFFFFFFFF:FFFFFFFFFFFFFFFFFFFFFFFFFFFFFFFFFFFFFFFFFFFFFFFFFFFFFFF,FFFFF:FFFFFFFF:FFFFFFFFFFFFFFFFF:FFFFFFFFF:FFFFFFFFFFFF,,F:FFFFFFFFF::FFF
@A00920:152:HGHKKDRXX:2:2102:22417:12571 2:N:0:AGGAGTGG+CTAATCGA
GGACTACACGGGTTTCTCATCCTGTTTGCTCCCCACGCTTTCGCGCCTCAGCGTCAGTTACAGACCAGAAAGCCGCCTTCGCCACTGGTGTTCCTCCACATCTCTACGCATTTCACCGCTACACGTGGAATTCCACTTTCCTCTTCTGCACTCAAGTTCCCCAGTTTCCAATGACCCTCCACGGTTGAGCCGTGGGCTTTCACATCAGACTTAAGAAACCACCTGCGCGCGCTTTACGCCCAATAAATCC
+
FF:FFFFF:FFFFF,FF,FF:FFFFFFF:,F:F,FF:FFFF:F:FFFFF:FFF:FFFFFF:FFFF:FFFFF:FF:FF,FFFF:,FFFFFFFFFF:FFFFFFFF,FFF:FF:,,FFF,:F:FFFFFFFF,F,FFFFFFFFF:FF,FFFFFFFF,,::F:FFFF::FFFF::FF:FFFF,,FF:FFFFFFFF,F::FFF,FF:F::FF:FFFFFF,FF,:::FF,FFF:FFFFFF,,,:FF:F,,,FFFF,,
@A00920:152:HGHKKDRXX:2:2102:5104:13244 2:N:0:AGGAGTGG+CTAATCGA
GGACTACAAGGGTATCTAATCCCATTTGCTCCCCTAGCTTTCGTTCCTCAGTGTCAGTTACAGACCAGAAAGCCGCTTGCGCCACCGGTGTTCTTCCAGATATCTACGCATTTCACCGCTACACATGGAATTCCTCTTGCCTCTACTGCACTCAAGTCTTCCAGTATCCAATGCACTACCGAGGTTGAGCCCCAGTCTTTAACATCAGACTTAAAAAACCACCTACGAACTCTTTACGCCCAATAAATCC
+
FFFFFFFF:FFFFFFFFFFFFFF:FFFFFFFFFFF,FFFFFFF,FFFFFFFFFFFF:FFFFFF,FFFF,:FFFFFF,F,FFFFFF:FFFFFFFFFFF,:FFFFFFFFF:FFFFFFFFFFFFFFF,,FFFFFFFF,FFF,FFFFF,FFFFFFFFFFFFF:,:FFFF,F:F:F:FFFFF,FFF::FFFFFFFFFFF::FFFFFFFFFFF,FFFFF:,FF:FF:FF:F,F:FFFFFFFFFF:FFFFFF::F,F
@A00920:152:HGHKKDRXX:2:2102:26784:13557 2:N:0:AGGAGTGG+CTAATCGA
GGACTACTCGGGTTTCTAATCCTGTTTGATCCCCACGCTGTCGCGCCTGAGCGTCAGTTACGAGCCAGTGAGCCGCCTTCGCCACTGGTGTTCTTCCCAATATCTACGAATTTCACCTCTACACTGGGAATTCCACTCACCTCTCTCGTACTCAAGTCTAACAGTTTCAATGGCAGTTCTTGAGTTGAGCTCCAGGCTTTCACCACTGACATGGAAGACCGCCTGCGAGCGCTTTACGCCCAGTAATTCC
+
FFFFFFF:FFFFFFFFFFFFFFF:FFFFFFFFFFFFFFFFFFF:FFFFFFFFFFFFFFFF,:FFFFFFF,FFFFFFFFFFFFFFF:FFFFFFFFFFF:FFFFFFFFFFFFFFF,FFFFFFFFFFFFFFFFFFFF,FF,:FFFFFFFFFFFFFFFFF:,F:FFFFFFFF::::FFF:FFFF,FFFFF,:FFF:,FFFFFFFFFFFFF,FFF,F:,FF,FFFFFFF,FF,FFFFFFFFFFFFFF:F,FFFFF
@A00920:152:HGHKKDRXX:2:2102:10113:13714 2:N:0:AGGAGTGG+CTAATCGA
GGACTACCGGGGTATCTAATCCTGTTTGCTCCCCACGCTTTCGTGCATGAGCGTCAGTACAGGTCCAGGGGATTGCCTTCGCCATCGGTGTTCCTCCGCATATCTACGCATTTCACTGCTACACGCGGAATTCCATCCCCCTCTGCCGCACTCCAGCCATGCAGTCACAAATGCAGTTCCCAGGTTGAGCCCGGGGATTTCACATCTGTCTTGCAAAGCCGCCTGCGCACGCTTTACGCCCAGTAATTCC
+
FFFFFFFF:FFFFFFFFFFFFFFFFFFFFFFFFF,F:F:FFFFFFFFFFFFFFFFFFFFFFFF:FFFF:FFFFFFFFF:FFFFF,FFFFFFFFFFFFFFFFFFFFFFFFFFF,FFFFFFFFF:F:FFFFFFFFFFFF:FFFFFFFFFFF:FFF:FFFF,:FFFF:FFFF,FFFFFF:F:FFFFFFF:FFFFF,FF:FFFFFFFFFFFFFFFFFFFF,FFF::FFFF:F,:FF:FFFFFFFF,FFF:FF::
@A00920:152:HGHKKDRXX:2:2102:8241:13792 2:N:0:AGGAGTGG+CTAATCGA
GGACTACTAGGGTTTCTAATCCTGTTTGATCCCCACGCTTTCGTGCCTCAGCGTCAATGTTTGCTTAGTAAGCTGCCTTCGCAATCGGTGTTCTATGTCATATCTAAGCATTTCACCGCTACATGATATATTCCGCCCACCTCAACAAGATTCAAGACTGATAGTATCAAAGGCAGTTTCCGGGTTGAGCCCGGAGATTTCACCTCTGACTTAACAGTCCGCCTACACACCCTTTAAACCCAGTGAATCC
+
FFFFFFFFFFFFFFFFFFFF:FFFFFFFFFFFFFFFFFFFFFFFFFFFFFFFFFFFFFFFFFFFFFFFF:FFFFFFFF:FFFF:FFFFFF,FFF:FFFF:FFFFFFFFFFFFFF,FFFFFFF:FFFFFFFFFFFFFFFFFFFFFFFFFFFFFFFFFFFFFFFFFFFFFFFFFFFFFFFFFFFFFFFFFFFFF:FFFFFFFF,FFFFFFFFFFFFFFFFFFFFFFFFFFFFFF:F:F:FFFFFFFFF,FFF
@A00920:152:HGHKKDRXX:2:2102:11776:13933 2:N:0:AGGAGTGG+CTAATCGA
GGACTACTGGGGTTTCTAATCCTGTTTGCTCCCCACGCTGTCGCGCCTCAGTGTCAGCAACTGCCCAGCAGACCGCCTTCGCCACCGGTGTTCTTCCGGATCTCTACGCATTCCACCGCTACACCCGGAATTCCGTCTGCCTCTACAGTGCTCAAGTCGAGCAGTTCGCATGGCCGACTCGGGGTTGAGCCCCGGACTTTCACCACACGCTTACCCCACCGCCTACGCGCCCTTTACGCCCAGTGATTCC
+
FFFFFFFFFFFFF,FFFFFFFFFF:,FFFFFFFFFFFFFFFFFFFFFFFFFFFFFFFFFFFFFFFFFFFFFFFFFFFF:FFFFFFFFFFFFFFFFFFFFFFFFFF:FFFFFFFFFFFFFFFFFFFFFFFFFFFFFFFFFFFF:FFFFFFFFFFFFFFFFFFFFFFFFFFFFFFFFFFFFFFFFF:FFFFFFFFFFFFFFFFFFFFFFFFFFF:FFFFFFFFFFFFFFFFFFFFFFFFFFFF:FFFFFFFF
@A00920:152:HGHKKDRXX:2:2102:21377:14058 2:N:0:AGGAGTGG+CTAATCGA
GGACTACTGGGGTTTCTAATCCTGTTTGCTCCCCACGCTTTCGCACCTCAGCGTCAGTATCGACCCAGATCGCCGCCTTCGCCACTGGTGTTCCTCCCGATATCTACGAATTTCACCTCTACACCGGGAATTCCGCGATCCTCTTTCGTACTCAAGCTCAGCAGTTTCGGATGCACTTCCTTGGTTGAGCCGTGGGCTTTCACGCCCGACTTGCATAGCCGCCTACACGCGCTTTACGCCCAGTGATTCC
+
FFFFFFFFFFFFF::F:FFFFFFF:FFFFFFFFFFFFFFFFFFF:FFFFFFFFFFFFFFF,FFFFFFF:FF:FFFF:FFFFFFFFFFF:FFFF:FFFFFFFFFFF:FFFFFFF:FFFFF:FFFFFFF,FFF:FF:,FFFF::F::FF:FFFFFFF:,F:F:FFFFFFF,FFFFFF:FFFFFFF:FF:FFFFF:FFFF,FF::FFFFFFFFF:F,:FFFFFFFFFF,FFF:FFFF::FFFFFF,FFFFFFF
@A00920:152:HGHKKDRXX:2:2102:12608:14403 2:N:0:AGGAGTGG+CTAATCGA
GGACTACAAGGGTATCTAATCCTGTTTGCTACCCACGCTTTCGCGCCTCAGCGTCAGAACCGGTCCAGGTAGCCGCCTTCGCCACCGGTGTTCCTCCCAATATCTACGCATTTCACCGCTACACTGGGAATTCCGCTACCCCCTCCCGGCCTCAAGCCCGACAGTTTCAAAGGCAGTTCCTCAGTTGAGCCGAGGGATTTCACCTTTGACTTACCGGGCCGCCTACGCGCCCTTTACGCCCAATAATTCC
+
FFFFFFFFFFFFFF:FFFFFFFFFFFFFFFFFFFFFFFFFFFF:FFFFFFFFFFFFFFFFFFFFFFFFFFFFF,FFFFFFFFFFFFFFFFFFFFFFF:FFF:FFFFFFFFFFFFFFFFFFFFFFFFFFFFFFFFFFFFFFFFFFFFFF:FFFFFFFFFFFFFFFFF,FFF:FFFFFFFFFF,FFFFFFFFFFFFFFFFFFFFFF:FFF:FFF:FFFFFFFFFFF:FFFFF,FFFFFFFFFFFFFF:FFFF
@A00920:152:HGHKKDRXX:2:2102:4408:14982 2:N:0:AGGAGTGG+CTAATCGA
GGACTACCCGGGTATCTAATCCCGTTCGCTCCCCTAGCTTTCGCGCCTCAGCGTCAAGAGTGGGCCAGGTAGTCGCCTTCGCCACTGGTGTTCCTCCCGATATCTACGCATTTCACCACTACACCGGGAATTCCACTACCCTCTCCCACCTTCAAGCCGACCAGTTTCCGATGCAATTTCCCAGTTAAGCCGGGAGCTTTCACGTCGGACTTGATCAGCCGCCTGCGCGCTCTTTACGCCCAGTAAATCC
+
FFFF,:FFFFFFF:FFF:FFFFFF,F:F,FFF:FFFFFFFFFFFFFFFFFFFFFFFFFFFFFFFFFFFFF:FFFFFFFFFFFFFFFFF:FFF:FFFFFFFFFFF:FFFFFFFFFFFFFFFFFFFFFFFFFFFFFFFFFFFFFFFFFFFFFFFFFFF::FFFFFF:FFFF,FFFFFFFFF:FFF::FFFFFFF:FFFFFFFF:F,FFFFFFFFFFFFFFFFF:F,FFFF:FFFFFF:FFFFFFFFFFFFFF
@A00920:152:HGHKKDRXX:2:2102:28574:15060 2:N:0:AGGAGTGG+CTAATCGA
GGACTACAGGGGTTTCTAATCCTGTTTGCTCCCCACGCTTTCGCACCTCAGCGTCAGTACCGGACCAGTGAGCCGCCTTCGCCACTGGTGTTCTTCCTAATATCTACGAATTCCACCTCTACACTAGGAGTTCCACTCACCTCTTCCGGACTCAAGATCGCCAGTATCGAAGGCAGTTCTGGAGTTGAGCTCCAGGATTTCACCCCCGACTTAACGATCCGCCTACGTGCGCTTTACGCCCAGTAAATCC
+
FFFFFFFFFFFFFFFFF:FF,FFFFFFFFFFFFF:FFFFFFFFFFFFFFFFFFFFF:F:FFFFFFF:FF:FFFFFFFFFFFFFF:F:F,FFFFFFFFFFFFFFFFFFFFFFFFFFFFFFFFFFFFFFFFFFFFFFFFF:FFFFFFFFFFFFFFF,F,:FFFFFFFFFFFFFFFFFFFFF:FFFFFFFFFFFFFFFFFFFFFF,FFFFFFFFFFFFFFFFF:FFF:FF:FFFFFFFF:FFFFFFFF::FFF
@A00920:152:HGHKKDRXX:2:2102:21142:15342 2:N:0:AGGAGTGG+CTAATCGA
GGACTACAGGGGTTTCTAATCCTGTTTGCTCCCCACGCTTTCGTGCCTGAGCGTCAGTATTATCCCAGGGGGCTGCCTTCGCCATCGGTATTCCTCCACATATCTACGCATTTCACTGCTACACGTGGAATTCTACCCCCCTCTGACATACTCTAGCGTGGCAGTTAAAAGTGCAGTTCCAAGGTTAAGCCCTGGGATTTCACACCTTTCTTGCCATGCCGCCTGCGCACCCTTTACGCCCAGTAATTAC
+
FFFFF::FFF:FFFFFFFFF:FFFFF:FFFF:FFFF,FF:FFF:F:FFFFF:FFFFFFF,FFF,:F:FF,FFF::FF,F,FFFFFF::FF,FFFFFFFFF,,FF:FFFFFFFFFFFF::FFFF::FFFF,F:FFF,FFFFFFF,::FFF:FF:FFFFF:F,FFFFFFFFFFF:FFFFFFFFFF,FFFF::FFFFF,FF,,FFFF,F,FFFFF:F,FF,F:FFFF,F::FF,,:,FFF,FF:FF:FFFF,F
@A00920:152:HGHKKDRXX:2:2102:29044:16939 2:N:0:AGGAGTGG+CTAATCGA
GGACTACAAGGGTATCTAATCCTGTTTGCTCCCCACGCTGTCGCGCCTCAGCGTCAGCTACTGCCCAGCAGGCCGCCTTCGCCACCGGTGTTCTTCCGGATCTCTACGCATTCCACCGCTACACCCGGAATTCCACCTGCCTCTACAGTGCTCAAGTTCGCCAGTTCGCACGGCAGACCTGGGGTTGAGCCCCAGGCTTTCACCGCACGCTTAACAAACCGCCTACGCGCCCTTTACGCCCAGTGATTCC
+
FFFFFFFFFFFFFFFFFFFFFFFFFFFFFFFFFFFFFFFFFFFFFFFFFFFFFFFFFFFFFFFFFFFFFF:FFFFFFFFFFFFFFFFF,F:FFFFFFFFFFFFFFFFFFFFFFFFFFFFFFFFFFFFFFFFFFFFFFFFFFFFFFFFFFFFFFFFFFFFFFF:FFFFFFFFFFFFFFFFFFFFFFFFFFFFFFFFFFFF:FFFFFFFFFFFFFFFFFFFFFFFFFFFFFFFF:FF,FFFFFFFFFF:FFF
@A00920:152:HGHKKDRXX:2:2102:6225:17127 2:N:0:AGGAGTGG+CTAATCGA
GGACTACTAGGGTTTCTAATCCTGTTTGATCCCCACACTTTCGTGCCTCAGCGTCAGTTAAAGCCTAGTAAGCTGTCTTCACTATCGGTGTTCTTGACGATATCTAAGCATTTCACCGCTACACCGTCAATTCCGCCTACCTCGACTTCACTCAAGCCCTACAGTATCAATGCCACCCTCCCGGTTAAGCCGGGATATTTCAGCACTGACTTATAAGGCCGCCTACGCACCCTTTAAACCCAATAAATCC
+
FFFF:FFFFFFFFFFFFFFFFFFFFFFFF:::FFFFFF,FFFFFFFFFF:FFFFFFFFFFFFFFF,:FFFFFFF,FFFFFFFFFFFFFF:FFFFFFFFF,,,:FF,FFFFFFFFFF:F,F:F:FFFFFFF:F,FFFFFFFFFFFF,FFF,FFFFFFF:FFFF,:FFFFFFFFFFFFFF:FFFFF,FFFF,FF:FF,F:FFFFFFFFFFFFF:FF,:FFFFFFFF,:FFFFFF,,F:FFFFFFFFFFF:,:
@A00920:152:HGHKKDRXX:2:2102:17589:17675 2:N:0:AGGAGTGG+CTAATCGA
GGACTACAAGGGTTTCTAATCCCGTTCGCTCCCCACGCCTTCGCGTCTCAGTGTCAGGGCTCGCCCAGCTGGCCGCCTTCGCCACGGGTGTTCCTCCCGATCTCTACGCATTTCACCACTACACCGGGAATTCCACCAGCCCCTGCGACCCTCAAGCTCACCCGTCCCCGACGACCCTCCCCGGTTAGGCCGGGGGCTTTCACGCCGGGCGTAATGAGCCACCTGCACGCGCTTTACGCCCAGTAACTCC
+
FFFF:FFFFFFFFFFFFFFFFFFFF:FFFFFFFFFFFFFFFFFFFFF,FFFFFFF:FFFFFFFFFFFFFFFFFFFFFFFFFFFFFFFFFFFFFFFFFFFFFFFFFFFFFFFFFFFFFFFFFFFFFFFFFFFFFFFFFFFFFFFFFFFFFFFFFFFFFFFFFFFFFFFFFF:FFFFFFFFFFFFFFFFFFFFFFFFFFFFFFFFFFFFF:FFFFFFFFFFF:FFFFFFFFFFFFFFFFFFFF,FFFFFFFF
@A00920:152:HGHKKDRXX:2:2102:8802:17769 2:N:0:AGGAGTGG+CTAATCGA
GGACTACCAGGGTATCTAATCCTGTTCGCTCCCCACACTTTCGCTCCTCAGCGTCAGGTAATGCCCAGAGAACCGCCTTCGCCACCGGTGTTCCTCCTGATATCTGCGCATTTCACCGCTACACCAGGAATTCCGTTCTCCCCTGCATACCTCTAGTCTGCCCGTATCGGAAGCAGGCTCAGGGTTAAGCCCTGAGTTTTCACTCCCGACGCGTCAAACCGCCTACGAGCCCTTTACGCCCAATAATTCC
+
FFFFFFFFFFFFFFFFFFFFFFFFFFFFFFFFFFFFFFFFFFFFFFFFFFFFFFFFF:F,FFF:FFFFFFFFFFFFFFFF:FFFFFFFF,FFFFFFF,F:,FFFFF:FF:FFFFFFF,FFFFF:FFFFFFFFFFFF,FFFF:FF:FF:FFFFFFFFFF:F::FFFFFF:FF:FFFFFFFF,FFFFFFFFFFFF,FFFFFFFF,F,FFFF:FFF,F:F,,F,FF,,F,:F:F,,FFF:FFFF:FF:,FFFF
@A00920:152:HGHKKDRXX:2:2102:10022:18317 2:N:0:AGGAGTGG+CTAATCGA
GGACTACAGGGGTTTCTAATCCTGTTTGCTCCCCACGCTTTCGCACCTCAGTGTCAGTATGAGTCCAGGGTGTCGCCTTCGCCACTGATGTTCCTCCAGATATCTACGCATTTCACCGCTACACCTGGAATTCCACACCCCTCTACCCTACTCTAGCTTGCCAGTTCTAACTGCAGTGCCCAGGTTGAGCCCGGGGATTTCACAGCTAGCTTAACAAACCACCTACGTGCGCTTTACGCCCAGTAATTCC
+
,FFF:FFF:F:FF:FFFFFFFFF:FFFFFFFFFFFFFFFF:FFFFFFFFFFFFFFF,FFFFFFFFFFF,F,FFF:FFFFFFFFFFFF:FFFFFFFFFFFFFFFFFFFFFF,FFF,FFFFFFF:FFFFFF:F:FFF:FFF:FFFF:,FFFFFFFFFFFFFFFFFF,:FF:FFFFFFF:FFFFFFFFFFFFFFFFFFFFF:FFFFFFFFFFF:FFFFFFFF:FF:FFFF:FF::F,FFFFFFFFF::,F::F
@A00920:152:HGHKKDRXX:2:2102:4074:19476 2:N:0:AGGAGTGG+CTAATCGA
GGACTACAAGGGTTTCTAATCCCGTTCGCTCCCCATGCTTTCGCATCTCAGCGTCAGGTCAGGCCCAGCGTGTCGCCTTCGCCACTGGTGTTCCTCCGGATCTCTACGCATTTCACCACTACACCCGGAATTCCACACGCCTCTACCTACCTCTAGTCGCGCAGTTCGATTGCGTCCTCGCCCGGTTGAGCCGGGCGCTTTCACTCCTCACTTGCACGACCGCCTACACGCGCTTTACACCCAGTAAATC
+
FFFFFFFFFFFFF,FFFFFFFF,FFFFFFF:FFFFFFFFFFFFF:FFFFFFFFFFFFFFFFFFFFFFFF,FFFFFFFFFFFFFFFFFFFFFFFFFFFFFF:FFFFFFFFF:FFFFFFFFFFFFFFFFFFFFFFFFF::FFFFFFF:FFF:FFF:FFFFFFFFFFFFFFFFFFFFFFFFFF,FFFF,:,,FFF:FF,FFFFF:FF,F,F:,FFFFFFFFFFFFFFF:FFFFFFF,FFF:FFF,FF:F:FF:
@A00920:152:HGHKKDRXX:2:2102:16595:20525 2:N:0:AGGAGTGG+CTAATCGA
GGACAACAAGGGTATCTAATCCTGTTTGATCCCCACACTTTCGAGCCTCAGCGTCAGTTACAGCCTGGTAAGCAGCCTTCGCTATCGGTGTTCTTGACGATATCTATGCATTTCACCGCTACATGCCACATTCTGCTCACCTCAACCTCATTCAAGCTCAGCAGTATCAAAGGCAAATCCACGGTTGAGCCGTAGCCTTTCACCCCTGACTTACTAAGCCGCCTACGCACCCTTTAAACCCAGTAATTCC
+
FFFF,FFFFFFFFFFFFFFFFFFFFFFFFFFFFFFFFFFFFFF,FFFFFFFFFFFFFF,FFFFFFFFF:F:F,,FFFFFFFF:F,,FFFFFFFFFFF:FFFFFFFF:FFFFFFFFFF:FFFFFFFFFF:FFFF,,FF:FFFFFFFF:FFFFFFFFFF:FF,FFFF:FFFFF:FFF,,:FF:FFFFFFFFFFFFFFFFFFFFFFF::FFFFFFF,FFFFFFFFFF,:FF,FFFFFFFFFF:F:FFF:FFFF
@A00920:152:HGHKKDRXX:2:2102:19723:20650 2:N:0:AGGAGTGG+CTAATCGA
GGACTACTGGGGTTTCTAATCCTGTTTGATACCCACACTTTCGAGCATCAGTGTCAGTTGCAGTCCAGTGAGCTGCCTTCGCAATCGGAGTTCTTCGTGATATCTAAGCATTTCACCGCTACACCACGAATTCCGCCCACCTCTACTGTACTCAAGACTGCCAGTATCAACTGCAATTTTACGGTTGAGCCGCAAACTTTCACAACTGACTTAACAATCCACCTACGCTCCCTTTAAACCCAATAAATCC
+
FFFFFFFFFFFFFFFFF:F:FFFFFFFFF:FFFFFFFFFFFFFFFFFFFFFFFFFFFFFFFFFF:FFFFFFFFFFFFFFFFFFFFFFFFFFFF:FFFFFFFFFFFFFF:FFFFFFFFFFFFFFFF:FFFFFFFFFFFFF:FFFFFFFFFFFFFFFF:F:FF::FFFF,FFFFFFFFFFF,FF:FFFFFFFFFF,FFFFFF,FF,:FFFFFFFFF:,FFFFFF:FFFF:FFFFFFFFFFF,FFF:F:FF,F
@A00920:152:HGHKKDRXX:2:2102:25491:20932 2:N:0:AGGAGTGG+CTAATCGA
GGACTACCAGGGTTTCTAATCCCGTTTGCTCCCCTGGCTTTCGCGCCTCAGCGTCAATGCCGGTCCAGGATGCCGCCTTCGCCACCGGTGTTCCTCCAGATATCTACGCATTTCACCGCTACACCGTCAATTCCGCCTACCTCATCTGTACTCTAGCCCATCAGTATCAATGCCACCCTCCCGGTTAAGCCGGGAAATTTCAGCACTGACTTAATAGGCCGCCTACGCACCCTTTAAACCCAATAAATCC
+
FFFFFFFFFFFFFFFFFFFFFFFF:FFFFFFFFFF:FFFFFFF:F,FFFFFFFFFFFFF,F,FFFFFFF:FFFFF,FFFFFFFFFFFFFF:FFFFFFFF,:FFFFF:FFFF,FF:FFFFFF:FFF:FF::FFFFFFF:FF:FF,FFFFFF,:FFFFFFFFFFFF,:FFF:FF:FFFFFFFFFFFFFF,FFFFFFF:FFFFFFFF,FF:F:FF:FFFFFFFFF:F,FFFFFFFFF:FFFFFF,F,,,:FFF
@A00920:152:HGHKKDRXX:2:2102:27661:21934 2:N:0:AGGAGTGG+CTAATCGA
GGACTACCAGGGTATCTAATCCCGTTCGCTCCCCTAGCTTTCGCGGCTCAGCGTCAGGTGCAGCCCAGAGCGCCGCCTTCGCCTCTGGTGTTCCTCCGGATCTCTACGCATTTCACCACTCCACCCGGAATTCCACGCCCCTCTACTGCCCTCTAGCGGCCCAGTTTCGAACGACCTCTCCCAGTTGAGCCGGGAGCTTTCACGTCCGACTTGGACCACCGCCTGCCCGCGCTTTACGCCCAGTAAATCC
+
FFFFFFFFFFFFFFFFFFFFFFFFFFFFFF::FFFFFFFFFFFFFFFFFFFFF,FFFFFFFFFFFF:FFFFFFFFFFFFFFFFFFFFFFFFFFFFFFFFFFFFFFFF:FFFFFFFFFFFFFFFFFFFFF,FFFFFFFFFFFFFFFFFFFFF,FFFFFFFFFFFFFFFFFFFFFFFFFFFFFFFFFFFFFFFFFFF:FFFFFFFFFFFFFF,FFFFFFFFFFFF:F:FFFFFFFFF::FFFF,:FFFFFFF
@A00920:152:HGHKKDRXX:2:2102:18728:22529 2:N:0:AGGAGTGG+CTAATCGA
GGACTACCCGGGTTTCTAATCCTGTTTGCTCCCCACGCTTTCGTGCCTCAGTGTCAGTGCTGGTCCAGGTGGCCGCCTTCGCCACAGATGTTCCTCCCGATCTCTACGCATTTCACCGCTACACCGGAAATTCCGCTACCCTCTACCGCACTCTAGTAAGCCAGTATCCAATGCCATTCCCAGGTTGAGCCCAGGGCTTTCACATCAGACTTAACAAACCACCTACGCACGCTTTACGCCCAGTAATTCC
+
FFFFF:FFFFFFFFFFFFFFFFFFFFFFFFFFFFFFFFFFFFFFFFFFFFFFFFFFFFFFFFFFFFFFFFFFFFFFFFFFFFFFFFFFFFFFFFFFFFFFFFFFFFFFFFFFFFFFFFF:FFFFFFFF:FFFFFFFFFFFFFFFFFFFFFFFFFFFFF:FFFFFFFFFFFFFFFFFFFFFFFFFFF::FFFFFFFFFFFFF:FFFFFFFFFFFFF:,FFFFFFFFFFFFFFFFFFFFFFFF:F:FFFFFF
@A00920:152:HGHKKDRXX:2:2102:20790:24377 2:N:0:AGGAGTGG+CTAATCGA
GGACTACACGGGTATCTAATCCTGTTTGATCCCCACGCTTTCGTGCCTCAGAGTCAATATTCGTGTAGTGAGCTGCCTTCGCAATCGGTGTTCTATGTCATATCTAAGCATTTCACCGCTACATGACATATTCCGCTCACCTCCACGGTATTCAAGACAGATAGTATCAACGGCAGTTTCAGAGTTGAGCCCGGAGATTTCACCACTGACTTACCTACCCTCCTACGCACCCTTTAAACCCAGTGAATCC
+
FFFFFFFFFFFF:FFFFFFFFFFFFFFFFFFFFFFFFFFFF:FFFFFFFFFFFFFFFFFFFFFFFFFFFFFFFFFFF,FFFFFFFFFFFFFFFFFFFFFFFFFFFFFFFFFFFFFF:FF,F:FFFFFFF,FFFFFFFFFFFFFFF:FFFFFFF:FFFFFFFFFFFFFF:,F,:FF,F:FF,F:FFFFFFF::FFFFF,FFF:FF,F,:F,::FF:FFFFFFF,,FFFF:FFFFFF,,F:FFFFFFF,FFF
@A00920:152:HGHKKDRXX:2:2102:30879:25661 2:N:0:AGGAGTGG+CTAATCGA
GGACTACAAGGGTATCTAATCCTGTTCGCTCCCCACGCTTTCGCTCCTCAGCGTCAGTTGTTGCCCAGAGACCCGCCTTCGCCACCGGTGTTCCTCCTGATATCTGCGCATTTCACCGCTACACCAGGAATTCCAGTCTCCCCTGCAACACTCTAGTTTGCTCGTATCGACTGCAGACCCGAGGTTGAGCCTCGGGATTTCACAGCCGACGCAACAAACCGCCTACGAGCTCTTTACGCCCAATAATTCC
+
FFFFFFFFFFFFFFFFFFFFFFFFFFFFFFFFFFFFFFFFFFFFFFFFFFFFFF:FFFFFFFFFFFFFFFFFFFFFFFFFFFFFFFFFFFFFFFFFFFFFFFFFFFFFFFFFFFFFFFFFFF:FF:FFFFFFFFFFFFFFFFFFFFFFFFFFFFFFFFFFFFFFF:FFFFFFFFFFFFFFFFFFFFFFFFFFF:FF,FFFFFFFF,FF:FFFF:FF,FFFFFFF:FFFFFFFFFFFFFFFFFFFFFFFFF
@A00920:152:HGHKKDRXX:2:2102:30770:25692 2:N:0:AGGAGTGG+CTAATCGA
GGACTACTAGGGTTTCTAATCCCGTTCGCTACCCTGGCTTTCGCGGCTCAGCGTCAGGTGCAGCCCAGGGCGCCGCCTTCGCCTCTGGTGTTCCGCCGGATCTATACGCATTTCACCACTCACCCCGGCATTCCACGCCCCGCTGCTGCGCGCTAGCTGCCCAGGGTCGAACAGCCTCTCCCGGGTGGGCCGGGAGCTTTCACGTCCGGCGTGATCCGCCGCCGGCCCGCGCTTTACGGCGCGTAGAGCG
+
::FF:F,FF,,,:,,FFFF:FF:,FFFF:FF,:FFF:,:FF,FFF,FF:F,:,FF,:FFFFFFFFFF::,FFFFF,FFF,F:,:FF::F,:,F,,,,F:F,F:,,,F,:,F,FF:,,F,,F,,:,FFF,,,:,,F,FFF,,,,,,,FF,,,,,F,:,FF,,:,F:,F:F,::,FFFFFFF,FFF,::,,,,:,FFF:,,:F,:FF::F:,,FF:,F:F,FF,,:::FF:,F,,,,,,F,,,FF,,,F:F,
@A00920:152:HGHKKDRXX:2:2102:12183:27164 2:N:0:AGGAGTGG+CTAATCGA
GGACTACAGGGGTTTCTAATCCTGTTTGATACCCACACTTTCGAGCATCAATGTCAGTTACAGGTTAGTAAGCTGCCTTCGCAATCGGAGTTCTTCGTGATATCTAAGCATTTCACCGCTACACCACGAATTCCGCCTACCTCAACTGTACTCAAGACTGCCAGTATCAATTGCAATTTTACGGTTGAGCCGCAAACTTTCACAACTGACTTAACAACCCATCTACGCTCCCTTTAAACCCAATAAATCC
+
FFFFFFFFFFFFFFFFFFF:FFFFFFFFFFFFFFFFFFFFFFFFFFFFFFFFFFFFFFFFFFFFFFFFFFFFFFFFFFFFFFFFFFFFFFFFFFFFFFFF:FFFFFFFFFFFFFFFFFFFFFFFFFFFFFFFFFFFFFFFFFFFFFFFFFFFFFFF:FFFFF,FFFFFFFFFFFFFFFFFFF:FFFF:FFFFFFFFFFFFFFFFFFFFFFFFF:FFFFFF,FFFFFFFFFFFFFFFFFFFFFFFFFFFFF
@A00920:152:HGHKKDRXX:2:2102:13512:28150 2:N:0:AGGAGTGG+CTAATCGA
GGACTACAGGGGTTTCTAATCCTGTTTGCTCCCCACGCTTTCGCACCTGAGCGTCAGTCTTTGTCCAGGGGGCCGCCTTCGCCACCGGTATTCCTCCAGATCTCTACGCATTTCACCGCTACACCTGGAATTCTACCCCCCTCTACAAGACTCTAGCTGACCAGTTTCAAATGCAGTTCCCAAGTTAAGCTCGGGGATTTCACATCTGACTTAATCAACCGCCTGCGTGCGCTTTACGCCCAGTAATTCC
+
FFFFFFFFFFFFFFFFFFFFFFFFFFFFFFFFFFFFFFFFFFFFFFFFFFFFFFFFFFFFFFFFFFFFFFFFFFFFFFFFFFFFFFFFFFFFFFFFFFFFFFFFFFFFFFFFFFFFFFFF:FFFFFFFF:FFFFFFFFFFFFFFFFFFFFFFFF:FFFFFFFFFFFFFFFFFFFFFFFFFFFFFFFFFFFFFFFFFFFFFFFFFFFF:FFFFFFFFFFFFFFFFFFFFFFFF:FFFFFFFFFFFF:FFFF
@A00920:152:HGHKKDRXX:2:2102:8034:28964 2:N:0:AGGAGTGG+CTAATCGA
GGACTACTCGGGTATCTAATCCTGTTTGCTCCCCACGCTGTCGCGCCTCAGTGTCAGCAACTGCCCAGCAGACCGCCTTCGCCACCGGTGTTCTTCCGGATCTCTACGCATTTCACCACTCCACCCGGAATTCCACGCCCCTCTACTGCCCTCCAGCGGCCCAGTTTCGAACGGCCTCTCCCAGTTGAGCCGGGAGCTTTCACGTCCGACTTGGACCACCGCCTGCCCGCGCTTTACGCCCAGTAAATCC
+
:F::FFFFFFF:::F::FF,,F,:FFF,,FFFFFFF,FFFFFFFFFF:F:FFFFF::F:FFFF:FFF:FFFFFFFFFFFF,FF:FF:F,FFFFFF:FFFFFFFFFFFFFF,,FFF,FFF,FFFF,FFFFFFFFFF,:F:F:FFFFF:FFFFF::FFFF:FFF,:F,F,FFFFF,FFFFFF:F:FFF,:,F:F,FFF:F,:FF:F,FFFFFF,FF::::F:FFF,FFF,F::F,::F:FFFFFFFF,:F,:
@A00920:152:HGHKKDRXX:2:2102:31882:29403 2:N:0:AGGAGTGG+CTAATCGA
GGACTACCCGGGTTTCTAATCCCGTTCGCTACCCATGCCTTCGCGTCTGAGTGTCAATATGAGGCCAGTTGACCGCCTTCGCCACTGGTGTTCTTCCGCATCTCTACGCATTTCACCACTACACGCGGAATTCCGTCAACCTCTCCTCTATTCAAGACTGGCAGTATCACCCAACCTCTCCTAGTTTAGCCAGGAGCTTTTATAAGTAACTTACCAATCCACCTACACGCGCTTTACGCCCAGTAACTCC
+
FFFFFFFFFFFFFFFFFFFFFFFFFFFFFFFFFFF:FFFFFFFFFFFFFFFFFFFFFFF:FFFFFFFFFFFFFFFFFFFFFFFFFFFFFFFFFFFFFFFFFFFFFFFFFFFFFFFFFFFFFFFFFFFFFFFFFFFFF:FFFFFFFFFFFFFFFF:FFFFFFFFFFFFFFFFFFFFFFFFFFFFFFFFFFFFFFFFFFFFFFFFFFFFFFFFFF:FFFFFFFFFFFFFFFFFFFFFF:F:FF:F:F:FFF:
@A00920:152:HGHKKDRXX:2:2102:11550:30483 2:N:0:AGGAGTGG+CTAATCGA
GGACTACTAGGGTATCTAATCCCGTTTGCTCCCCTGGCTTTCGCGCACTCAGCGTCAGTGTCGGCCCAGCAACCCGTCTTCACCTCAGGTGTTCCTCTTGATATCTACGCATTTCACCGCTACACCAAGAATTCCGATTGCCCCTTCCGCACTCTAGCAAAGCAGTATCATCTGACAGTTCCGAGTTAAGCCCGGAGATTTCACAGATGACTTGATTTGCCGCCTACGCGCCCTTTACGCCCAGTAAATC
+
:FFFFFFFFFFFFFFFFFFFFFFFFFFFFFFFF:FFFFFFFFFFFFFFFFFFFFFFFFFFFFFFFFFFFFFFF:FFFFFFFF:FFFFFFFFFFFFF:FFFFFFFFF:FFFFFFFFFFFFFFFFFFFFFF,FFFFFFFFFFF:FFFFFFFFFFFFFFF,FFFFFFFFFFF:::FFFFFFFFFFFFFFFFF,FFFF:FFFFFFFFFFFFFF,FFF,FFFFFFFFFFFFFFFFF:FFFFFFFFFFF:FF:FFF
@A00920:152:HGHKKDRXX:2:2102:22950:30499 2:N:0:AGGAGTGG+CTAATCGA
GGACTACTGGGGTTTCTAATCCTGTTCGCTCCCCACGCTTTCGCGCCTCAGCGTCAGTATTATGCCAGGTGGCTGCCTTCGCCATCGACGTTCCTTCCGATCTCTACGCATTTCACCGCTACACCTGGAATTCCGCGTTCCTCTCCTGCACTCAAGCCGGCCAGTCTCAGACGCAGTTCCCCAGTTAAGCTGAGGGATTTCACGTCTGACTTAGCAAGCCACCTACGAACCCTTTACGCCCAGTAATTCC
+
:FFFFFFF:FFFFFFFFFFFFFFFFFFFFFFFFFFFFFFFFFFFFFFFFFFFFFFFFF,:FFFFFFFFFF:FFFFFFFFFFFF:FFF,FFFFFFFFF:FFFFFFF,FFFFFFFFFFFFFFFFFFFFFFFFFFFFFFFFFFFFFFFF::FFFFF:FFFF,F:FFFFFFFFFF:FF:F:FFFFF:FFFF::FF,:F:,FFFF:FFFFFFFFFFFFF:,F:FFFF:FFF:F:,F:FF,FF,FF,FFFFFF:FF
@A00920:152:HGHKKDRXX:2:2102:30752:31140 2:N:0:AGGAGTGG+CTAATCGA
GGACTACCAGGGTTTCTAATCCTGTTTGCTCCCCACGCTGTCGCGCCTCAGCGTCAGCAACGGCCCAGCAGACCGCCTTCGCCACTGGTGTTCTTCCCGATCTCTACGCATTCCACCGCTACACCGGGAATTCCATCTGCCTCTACCGTGCTCAAGCCTGACAGTCTAGAAGGCCGATCCATGGTTGAGCCATGGAATTTCACCTCCTACTTATCAAGCCGCCTACGCGCCCTTTACGCCCAGTAATTCC
+
FFFFFFFFFFFFFFFFFFFFFFFFFFFFFFFFFFFFFFFFFFFFFFFFFFFFFFFFFFFFFFFFFFFFFFFFFFFFFFFFFFFFFFFFFFFFFF,FFFFFFFFFFFFFFFFFFFFFFFFFFFFFFFFFF,FFF:FFFFF:FFFFFFF:FFFFFFFFF:FFFFFFFFFFFF:FFFF:FFFFFF:FFFFFFFFFFFFFFFFFFFFFFFFFF:FF:FFFFFFFFFFF:FFFFFFFFFFFFFFFFF:FFFFFFF
@A00920:152:HGHKKDRXX:2:2102:1118:31548 2:N:0:AGGAGTGG+CTAATCGA
GGACTACCAGGGTATCTAATCCTGTTTGCTCCCCACGCTTTCGCGCCTCAGCGTCAGTTACAGACCAGAAAGCCGCCTTCGCCACTGGTGTTCCTCCACATCTCTACGCATTTCACCGCTACACGAGGAATTCCGCTTTCCTCTTCTGAACTCAAGCTCCCCAGTTTCCAATGACCAACCACGGTTGAGCCGAGGGCTTTCACATCCGACTTAAAGAACCGCCTGCGCGCGCTTTACGCCCAATAATTCC
+
FF:FFFFFFFFFFFFFFFFFFF,FFF:FFFFFFF:FFFFFFFFFFFFFFFFFFFFFF,FFFFFFFFFFFFF:FFFFFFFFFFFFF,FFFFFFFFFFFFFFF:FFFFFF:FFFF:FFF:FF:FFF,,FFFFFFF:FF,FFFF:FF,FFF::FFFFFF,FFF,FFFF,FFFFFFFF:F,FF,,F,FFF:FFF,:,FFF,FFFFFF:FF,,F:FFFF,,F,FFFFFF,F:FF:F::FFF:F:F,FFFFF,:F,
@A00920:152:HGHKKDRXX:2:2102:14687:32221 2:N:0:AGGAGTGG+CTAATCGA
GGACTACAAGGGTATCTAATCCTGTTTGCTCCCCACGCTTTCGCTCTTCAGCGTCAGTATCGGCCCAGAGTGCTGCCTTCGCCGGTGGTGTTCCTCCTGATATCTGCGCATTTCACCGCTACACCAGGAATTCCACACTCCTCTACCGAACTCGAGTCACAGCAGTATCGACTGGCGTCCCAAGGTTGAGCCTTGGATTTTCACAGTCGACTTACTGAACCGCCTAGGAGCCCTTTACGCCCAATGATTC
+
FFFFFFFFFFFFFFFFFFFFFFFFFFFFFFFFFF,,FFFFFFFFFFFF:FFFFFFFFFFFFFFFFFFFFF:FF,FF:FFFFFFF,FFFFFFFFFFFF,FFFFFFFFFFFFFFFFFFFFFFFFFFF,::FFFFFFFFFFFFF:FFFFF:FFFFF:FF,FFFFF:FFFF:FFFFFF:FF,:F,:FFFFFFFFFFF,FFF:FFFFF,,FFFFFFFFFFF:,FFFFFFFFF:,FFFFFFFFFFFF:F:FFFFFF
@A00920:152:HGHKKDRXX:2:2102:9344:32456 2:N:0:AGGAGTGG+CTAATCGA
GGACTACTGGGGTATCTAATCCTGTTTGATACCCACACTTTCGAGCATGAACGTCAGTTACGGATTAGTGTGCTGCCTTCGCAATCGGAGTTCTTCGTGATATCTAAGCATTTCACCGCTACACCACGAATTCCGCCCACCTCTACTGTACTCAAGACTGCCAGTTTCAACTGCAATTTTACGGTTGAGCCGCAAACTTTCACAACTGACTTAACAATCCACCTACGCTCCCTTTAAACCCAATAAATCC
+
FFFFFFFFFFFFF:FF:FFFFFFFFFFFFFFFFFFFFFFFFFFFFFFFFFFFFFFFFFFFFFFFFF,FFFFFFFFFFFFFFFFFFFFFFFFFFFFFFFFFFF,FFFFFFFFFFFFFFFFF:FFFFFFFFFFFFFFFFFFFFFFFFFFFF,FFFFFFFFFFFFFFFFFFFFFFFFFFFFFFFFFFFFFFFFFFFFFFFFFFFFFFFFFFFFFFFF:FFFF:FFFF:FFF::FFFFF:F:FFFFFFFFFFFF
@A00920:152:HGHKKDRXX:2:2102:5014:32753 2:N:0:AGGAGTGG+CTAATCGA
GGACTACAAGGGTATCTAATCCTGTTTGCTCCCCACGCTTTCGCGTCTCAGCGTCAGTCACTGTCCAGAAGGTCGCCTTCGCCACCGGTGTTCCGCTTGATATCTACGAATTTCACCTCTACACCAAGCATTCCACCTTCCTCTCCAGGACTCCAGCTTCGCAGTTTCGAGTGCACTTCCACGGTTGAGCCGTGGGATTTCACGCCCGACTTGCGAGGCCGCCTACACGCGCTTTACGCCCAGTAATTCC
+
FFFFFFFFFFFFFFFFFFFFFFFFFF:FFFFFFFFFFFFFFFFFFFFFFFFFFFFFFFF:FFFFFFFFFFFFFFFFFFFFFFFFFFFFFFFFFFFFFFFFFFFFFFFFF:FFFFFFFFFFFFFFFFFFFFFFFFFFFFFFFFFFF:FFFFFFFFFFFFFFFFFFFFFFFFFFFFFFF:FFFFFFFFFFFFFFFFFFFFFFFFFFF:FFFFF:,FFF:FFFFFFF,FFF,FFFFFFFFFFFFFFF,FFFFF
@A00920:152:HGHKKDRXX:2:2102:4472:33004 2:N:0:AGGAGTGG+CTAATCGA
GGACTACTGGGGTTTCTAATCCTGTTTGATCCCCACGCTTTCGCACCTCAGCGTCAGTATTAAGCCAGGAGGCCGCCTTCGCCACCGGTATTCCTCCACATATCTACGCATTTCACCGCTACACCGGAAATTCCACTTCCCTCTCCCATACTCTAGCAATGCAGTCTCGAATGCAGTTCCCAGGTTAAGCCTGGGGATTTCACACCCGACTTACAACTCCGCCTACACGCCCTTTACGCCCAGTAACTCC
+
FFFFFFFFFFFF:FFFFFFFFFF:FFFFFFFFFFFFFFFFFFFFF:,FFFF:FFFFFFFFFFFFFFFFFFFFFFFFFFFFFFFFFFF:F:FFFFFFFFFF,FFFFF:FFFFFFFFFFFFFFFFFFF:F:FFF:FFFFFFFFFFFFFFFFFFFFFFFFFFFFFFFFF,FFFFFFFFFFFFFFFF:,FF:FFFFFFFFFFFFFFFF,FFFFFFFFFFF,F:FFFFFFF:FF,FFFFFFF:FFF:FFFF:F:F
@A00920:152:HGHKKDRXX:2:2102:1434:33786 2:N:0:AGGAGTGG+CTAATCGA
GGACTACCGGGGTTTCTAATCCTGTTTGCTCCCCACGCTTTCGCACCTCAGCGTCAGTACCGGGCCAGTGAGCCGCCTTCGCCACTGGTGTTCTTGCGAATATCTACGAATTTCACCTCTACACTCGCAGTTCCACTCACCTCTCCCGGACTCGAGATCGCCAGTATCGAAGGCAGTTCTGGAGTTGAGCTCCAGGATTTCACCCCCGACTTAACGATCCGCCTACGTGCGCTTTACGCCCAGTAATTCC
+
,FFF,FFFFFFF,:,F,FFFFFFF:F:FFFFF:FFFFFF:FF,FFFF,F,FFFFFF,FFFF,:FFF,,FFFFFF,FF,FF:F::FF,F,FFFFFF:F:FFFFFF,FFFFF,F:FFFFFFF:FFFF:F:FF,:FFFFFF,F,FFF:,FFFFF,,FF:FFFFFF,,FF,FF,FF:F,:FF,FF,FF,:FF,FFFFFFFF,FFFFFFF:,,FFFFF:FFFFF:FFFF,:FFFFFFFF:F:FFFFFFF::FFFF
@A00920:152:HGHKKDRXX:2:2102:16541:33990 2:N:0:AGGAGTGG+CTAATCGA
GGACTACTCGGGTTTCTAATCCTGTTTGCTACCCACGCTTTCGTGCCTCAGCGTCAGTGATGGTCCAGTAAGCCGTCTACACCGCAGGTGTTCCTCCTGATATCTACGCATTTCACCGCTACACCAGGAATTCCGCTTACCTCTCCCATACTCAAGCCTTCCAGTCTTCGGCGCACCCTCCCAGTTAAGCCGGGAGATTTCACACCAAACTTAGAAAACCGCCTACGCACTCTTTACGCCCAGTAACTCC
+
,,:FFF:FFFFFFFFFFFFFFFFFFFFFFFFFFFFFFFFFFFFFFFFFFFFFFFFFFFFFFFFFFF:FFFFF,FFFFFFFFFF:FFF:FFFFFFFFFFFFFFFFFFFF:FFFFFFFFFFFF:FFFFFFF:FFFFF::F:FFFFFFFF,FFFFFFFFFFFFFFFFFFFFFFFFFFFFFFFFFFFFFFFFFFFFF:FFFF:FFFF:FF,FFFFF:,FFFF:FFFFFFFFFF,FFF:F:F,FFFF:F,:FFFF
@A00920:152:HGHKKDRXX:2:2102:13693:34350 2:N:0:AGGAGTGG+CTAATCGA
GGACTACTGGGGTTTCTAATCCTGTTTGCTCCCCTAGCTTTCGCAGCTGAGTGTCAGTAATGGTCCAGGTACCTGCTTTCGCCATTGGTGTTCCTCCCGATCTCTGCGCATTCCACCGCTACACCAGGAATTCCAATCTCCCCTACCGCACTCTAGTCTGCCCGTACCCACTGCAGGCTGGAGGTTGAGCCTCCAGTTTTCACAGCAGACGCGACAGACCGCCTACGAGCTCTTTACGCCCAATAATTCC
+
FF:FFFFFFFF:FFFFFFFFFFFFFFFFFF:FFFFFFFFFFFFFFFFFFFFFFFFFFFFFFFFFFFFFFFFFFFFFFFFFFFFFFFFFFF:FFFFFFFFFFFFFFFFFFFFFFFFFF:FFF:FFF,F:FFFFFFFFFFFFF,FFFFFFFFFFFFFFFFFF:FFFF:FF:,FFFFFFFF,FFFFF,FFFF:F:F:FF,F:FFFF,FFFFFF,FF,FFFFFFFFFFFFFFFFFFF::FFFFFFFFFFFF,FF
@A00920:152:HGHKKDRXX:2:2102:16532:34538 2:N:0:AGGAGTGG+CTAATCGA
GGACTACCAGGGTATCTAATCCTGTTCGCTCCCCACGCTTTCGCTCCTCAGCGTCAGTTCCAGCCCAGAGCGCCGCCTTCGCCACTGGTGTTCCTCCTGATATCTGCGCATTTCACCGCTACACCGGGTATTCCATGCGCCCCTACCGAACTCAAGCCATAGCAGTATCGAATGGCGTCTCCAGGTTAAGCCTGGAGGTTTCACATCCGACTTGCCAAGCCGCCTCCGAGCTCTTTACGCCCAATAAATC
+
FF:FFFFFFFFFFFFFFFFFFFFFFFFFFFFFFFFFFFFFFFFFFFFFF:FFFFFFFFFF:FFFFF:FFFFFFFFFFFFFFFFFFFFFFFFFFFFFFFFFFFFFF:FFFFFFFFFFFFFFFFFFFFFFFFFFFF:FFFFFFFFF,:FFFFFFFFFFFFFFFFFFFFFFFFFFFFFFFFFFFFFFFFFFFFFFFFF:F:FFFFFFFFFFFFFFFFFFFFFFFFFFF,FFFFF:F:,FFFFF:FF,::,:FF
@A00920:152:HGHKKDRXX:2:2102:30309:34538 2:N:0:AGGAGTGG+CTAATCGA
GGACTACAAGGGTTTCTAATCCTGTTTGCTCCCCACGCTTTCGCGCCTCAGCGTCAGTTACAGACCAGAAAGCCGCCTTCGCCACTGGTGTTCCTCCACATCTCTACGCATTTCACCGCTACACGTGGAATTCCGCTTTCCTCTTCTGTACTCAAGTCCCCCAGTTTCCACTGACACTCCACGGTTGAGCCGTGGGCTTTCACCTCGGACTTAAAGGACCGCCTGCGCGCGCTTTACGCCCAAGAATTCC
+
FFFFFFFFFF:FF,FFFFFFFF:FFFFFFFFFFFFFFFFFFFFFFFFFFF::FFFF:FFF,FFF,FF:FFF,FFFFF,:F:FFFFF:FF,FF:FF:FFFFFF:F,:FFF:,FF:F:F,F,FF:F:,FF:FFF:F,FFFFFFF:FFFF,FF,:FFF,FFFF:FF::F,F:F:F,FF,FF:FFF,F:F:F,FF:FFFFFFFFFFF,F,,F,F:FF:FFFFF::FFFF,F:FFFF:FF:F:FFF,F,,::F:,
@A00920:152:HGHKKDRXX:2:2102:12337:35571 2:N:0:AGGAGTGG+CTAATCGA
GGACTACTAGGGTTTCTAATCCCGTTCGCTACCCTGGCTTTCGCGGCTCAGCGTCAGGTGCAGCCCAGGGCGCCGCCTTCGCCTCTGGTGTTCCTCCGGATCTCTACGCATTTCACCACTCCACCCGGAATTCCACGCCCCTCTGCTGCCCTCTAGCTGCCCAGTTTCGAACGGCCTCTCCCGGTTGAGCCGGGAGCTTTCACGTCCGACTTGAACAGCCGCCTGCCCGCGCTTTACGCCCAGTAAATCC
+
FFFFFFFFFFFF,FFFFFFFFFFFFFFFF:FFFFFFFFFFFFFFFFFFFFFFFFFFFFFFFFFFFFFFFFFFFFFFF:FFFFFFFFFFFFFFFFFFFFFFFFFFFFFFFFFFFF:FFFFFFFFFFFFFFFFFFFFFFFFFF:FFFFFFFFFFFFFFFFFFFFFFFF:FFFFFFFFFFFFFFFFFFFFFFFFFFFFFFFFF,F:FFFFFF::FFFFFFF,F:FFFFFF:F:FFFFF::FFF:FF:FFF,F:
@A00920:152:HGHKKDRXX:2:2102:23520:35618 2:N:0:AGGAGTGG+CTAATCGA
GGACTACTGGGGTTTCTAATCCCGTTCGCTACCCTGGCTTTCGCGGCTCAGCGTCAGGTGCAGCCCAGGGCGCCGCCTTCGCCTCTGGTGTTCCTCCGGATCTCTACGCATTTCACCACTCCACCCGGAATTCCACGCCCCTCTGCTGCCCTCTAGCTGCCCAGTTTCGAACGGCCTCTCCCGGTTGAGCCGGGAGCTTTCACGTCCGACTTGAACAGCCGCCTGCCCGCGCTTTACGCCCAGTAAATCC
+
FFFFFFFFFFFFFFFFFFFFFFFFFFFFFFFFFFF:FFFFFFFFFFFFFFFFFFFFFFFFFFFFFFFFFFFFFFFFFFFFFFFFFFFFFFFFFFFFFFFFFFFFFFFFFFFFFFFFFFFFFFFFFFFFFFFF:FFFFFFFFFFFFFFF,FFFFFFFF,FF:FFFF::FFFFFFFFFFFFFF:F,FFFFFFF:F,FFFFFFFFFFFFFFF,:FF:FFFFFF,FFFF,F:FFFFF:F:F::FF:FFFF,,FF
@A00920:152:HGHKKDRXX:2:2102:28013:35665 2:N:0:AGGAGTGG+CTAATCGA
GGACTACAGGGGTTTCTAATCCTGTTTGCTCCCCACGCTTTCGTGCATGAGCGTCAGTGTTGGCCCAGAAGGCTGCCTTCGCCATTGGTGTTCCTCCACATCTCTACGCATTTCACCGCTACACGTGGAATTCCACCTTCCTCTGCCACACTCCAGCATCGTAGTTTCGAGCGCAATTCCCAAGTTAAGCCCGGGGCTTTCACACTCGACTTGCGCGGCCACCTGCGCACACTTTACGCCCAGTAATTCC
+
FFFFFFFFFFFFFFFFF:FFF:FFFFFFFFFFFFFFFFFFFFFFFFFFF:FFFFFFFFFFFFFF:FFFFFFFFFFFFFFFFFFFFFFFFFFFFFFFFFFFFFFF:FFFFF:FFFFFF:FFFFFFFFFFFFFFFFFFFFFFFFFFFFFFF,FFFFFFFFFFFFFFFFFFFFFFFFF:FFFFFFFFFF,FFFFFF::FFF,FF:FFFFFFFFFFFFFFFFFFFFF:FFFF::FFF,FFFFFFFFFFFF::FF
@A00920:152:HGHKKDRXX:2:2102:2917:36229 2:N:0:AGGAGTGG+CTAATCGA
GGACTACCGGGGTATCTAATCCCGTTCGCTACCCTAGCCTTCGTGCATGAGCGTCAGCATTTGTCCAGAGTCTTGCCTTCGCCCTAAGTGTTCTTCTCGATATCCACGCATTTCACTGCTACACCGAGAATTCCAGACTCCTCTCCAAAGCTCGAGCGCGGAAGTATCAAGCGCAGTGCAGGGGTTGAGCCCCTGAATTACACATTTGACTGCCCGCGCGGCCTGCGCACCCTTTACGCCCAGTAATTCC
+
FFFFFFFFFFFFF:FF,FFFFFFFFFFFFFFFFFFFFFFFFFFFFFFFFFFFFFFFFFFF:FFFFF,FFFFFFFFFFFFFFFFFFFFFFFFFFFFFFFFFFFFFF:FFFFFFFFFFFFFFFFFFFFFFFFFFFFFFFFFFFFF:FFFFFFFFFFFFFFFFFF,FFFFFFFF:FF:FFFFFFFFFFFFFFFFFFFFFFFF:FF::FFFFFFFFFFFF:FFFFFFFFFFFFFFFFFFFFFFFFFFFFFFFFF
@A00920:152:HGHKKDRXX:2:2102:13666:36620 2:N:0:AGGAGTGG+CTAATCGA
GGACTACTGGGGTTTCTAATCCGGTTTGCTCCCCACACTTTCGCGCCTCAGCGTCACGTGTTGTCCAGCGAGCTGCCTTCGCAATGGGTGTTCCTACCAGTATCTACGCATTCCACCGCTACACTGGTAATTCCACTCGCCTCTCCAACCGTCAAGCCTGCCAGTATCCAACGCAATGCTGGGGTTGAGCCCCAGTCTTTAACATCGGACTTAACACACCGCCTACGCGCCCTTTACGCCCAGAAATTCC
+
FFF:FFFFF:F::FFFFFFFFFFFFF:,F,FF,FFFFFFFF,FFFF::FFFF:FFFFFFFFF:F,FF:FFFFFF:FFFFFFFF,:F:FF,FFF,FF:FFFFFFFFFF,,:FFFFFFFFFFFFFF:FFFFF::FFF:FFFFFFFFFFFFFFF:FFFFFFFFFFFF,FFFFFFFF:FF::,FF::F,F:FFFFFFF:FF,F,::FF,,FFFF:FFFFF,FF:F,FFF,,FFFFFFFFFFFFFFFF,F:F,FF
@A00920:152:HGHKKDRXX:2:2102:8730:36933 2:N:0:AGGAGTGG+CTAATCGA
GGACTACAGGGGTATCTAATCCTGTTTGCTCCCCACGCTTTCGCGCCTCAGCGTCAGTTCCGGTCCAGTGAGCCGCCTTCGCCACTGGTGTTCCTCCCAATATCTACGCATTTCACCGCTACACTGGGAATTCCACTCACCTCTCCCGGTCTCAAGCCTCACAGTCTGGCAGGCAGTTCCTCGGTTAAGCCGAGGGATTTCACCCGCCACTTGCAAAGCCGCCTACGCGCCCTTTACGCCCAGTAACTCC
+
FFFFFFFFFFFFFFFFFFFFFFFFFFFFFFFFFFFFFFFFFFFFFFFFFFFFFFFFFFFFFFFFFFFFFFFFFFFFFFFFFFFFFFFFFFFFFFFFFFFFFFFFFFFFFFFFFFFFFFFFFFFFFFFFFFFFFFFFFFFFFFFFF:FFFFFFFFFFFFFFFFFFFF:FFFFFFFFFFFFFFFFFFFFFFFFFFFFFFFFFFFFFFFFFFFFFFFFFFFFFFFFFFFFFFFFFFFF:FFFFFFFFFFFFFF
@A00920:152:HGHKKDRXX:2:2103:4761:1219 2:N:0:AGGAGTGG+CTAATCGA
GGACTACTGGGGTTTCTAATCCTGTTTGCTCCCCACGCTTTCGTGCATGAGCGTCAGTGTCAGCCCAGAGACCTGCCTTCGCCATCGGTATTCCTCCTGATATCTACGCATTTCACTGCTACACCAGGAATTCCAGTCTCCTCTGCCGCACTCAAGCCTTGCAGTCCCAAATGCCATTCCCAGGTTGAGCCCGGGGCTTTCACATCTGGCTTACAAAACCGCCTGCGCACGCTTTACGCCCAGTAATTCC
+
FFFFFFFFFFFFFFFFFFFFFFFFFFFFFFFFFFFFFFFFFFFFFFFFFFFFFFFFFFFFFFFFFFFFFFFFFFFFFFFFFFFFFFFFF,FFFFFFFFFFFFFF::FFFFFFFFFFFFFFFFFFFFFFFFFFFFFFFFFFFFFFFFFFFFFFFFFFFFFFFFFFFFFFFFFFFFFFFFFFFFFFFFFFFFFFFFFFFFFFFFFFFFFFFFF:FFF,FFFFFFF,FFFFFFFFFFFFFFFFF:FFFFFFFF
@A00920:152:HGHKKDRXX:2:2103:18132:1924 2:N:0:AGGAGTGG+CTAATCGA
GGACTACAAGGGTTTCTAATCCTGTTTGCTCCCCACGCTTTCGTGCATGAGCGTCAGTACAGGTCCAGGGAGCTGCCTTCGCCATCGGTGTTCCTCCGCATATCTACGCATTTCACTGCTACACGCGGAATTCCACTCCCCTCTACCGTACTCTAGCCGTGCAGTCACAAGTGCAGTTCCCAAGTTGAGCTCGGGGATTTCACACCTGTCTTGCACAACCGCCTGCGCACGCTTTACGCCCAGTAATTCC
+
FFFFFFFFFFFFFFFFFFFFFFFFFFFFFFFFFFFFFFFFFFFFFFFFFFFFFFFFFFFFFFFFFFFFFFFFFFFFFFFFFFFFFFFFFFFFFFFFFFFFFFFF:FFFFFFFFFFFFFF:FFFFFFFFF,FFFFFFFFFFFFFFFFFFFFFFFF,FFF:FFFFFFFFFFFFFFFFFFFFFFFFF:FFFFFFFFFFFFF,FFFF:FFFFFFFFFFFFFFFFFFF:FFFFFFFFFF,FFFFFFFFF,F,FFF
@A00920:152:HGHKKDRXX:2:2103:8892:2362 2:N:0:AGGAGTGG+CTAATCGA
GGACTACTGGGGTTTCTAATCCTGTTCGCTCCCCACGCTTTCGCGCCTCAGCGTCAGTATTATGCCAGGTGGCTGCCTTCGCCATCGACGTTCCTTCCGATCTCTACGCATTTCACCGCTACACCGGAAATTCCGCCACCCTCTCATATACTCCAGCAAGACAGTTTGCGATGCACTTACTCGGTTAAGCCCAGTGCTTTCACATCACACATGTCTCACCGCCTACGCGCCCTTTACGCCCAGTAATTCC
+
:FFFFF:F,FF:FFFFFFFF:FFFFF:F,FFFFFF,FFFFF:FFF:,FFFFF:FFFFFF,FFFFFFFF::FFF,FF,FFFFFFFF,FF,,FFFFFFFFFF,:FFFFFFF:F,FFFFFF:FFFFFFF,FFFFF:F:F,F,F,FFFFF:F:FFF:FF:FF,:FFFFFF:,F,FFFFFFF:F::,,FFFFFFFFFF,,F,FFFFFFF,F:FFFFF,F:FFFF:FF:FFFFF:F:FFFFF:,F,FFFFFFFF,F
@A00920:152:HGHKKDRXX:2:2103:27688:3630 2:N:0:AGGAGTGG+CTAATCGA
GGACTACCCGGGTTTCTAATCCGGATCGCTCCCCACGCTTTCGCTCCTGAGTGTCAGGACCAGTCCAGGATGCCGCCTTCGCCGCTGGTGTTCCTCCGGATCTCTACGCATTCCACCACTACACCCGGAATTCCGCATCCCCCTACTGGCCTCCAGTCCGACCGTATCGCACGACGCCCCCCGGTTGAGCCGGGGTCTTTCACGCACGACGCATCGGACCGCCTGCGCGCCCTTTACGCCCAGTAAATCC
+
:F,FFFFFF::F,FFFFFFFF:FFFF:FFFFF:FFFF,:F:FFFFFFFFFFFFFFFFFFFFF:FFFFFFFF,FFFFFFFF:FFFFFFFFFFFFFF:FFFFFFFFFFFFFFFFF:FFFFFF,FFF:F,FFFFFFFFFFF:FFFFFFFFFFFFFFFF:FFFFFFF:F:FFFFFFF::F:FFF:FFF:FFFFFF::,FFF:FFFFF::FFFFFFFFF::F,F,,FFFFFFFFFFFFFFFFFF:FFFFFFFFFF
@A00920:152:HGHKKDRXX:2:2103:25337:3693 2:N:0:AGGAGTGG+CTAATCGA
GGACTACTCGGTATCTAATCCCGTTTGCTCCCCTGGCTTTCGCTCCTCAGCGTCAATACCAATCCAGGATGCCGCCTTCGCCACCGGTGTTCCTCCAGATATCTACGCATTTCACCGCTACACCTGGAATTCCGCATCCCTCTCTCGGATTCAAGCCATCCAGTATCGGACGCAGTTCCCAAGTTCAGCTTGGGGATTTCACGTCCGACTTAGGCGACCGCCTCCGCGCCCTTTACGCCCAGTCATTCCG
+
FFFFFFFFFFFFFFFFFFFFFFFFFFFFFFFFFFFFFFFFFFFFFFFFFFFFFFFFFFFFFFFFFFFFFFFF:FFFFFFFFF:FFFFFFFFFFFFFFFFFFFFFFFFFFF:FFFFFFFFFFFFFFFFF:FFFFFF,FF:FFFFFFFFFF:FFFFFFF,:FFFFFF:FFFF:FF,FFFF::FFFFF,,FFFFFFFFF,,:F,,F,F:F::::FFFFF,FFFF,F,FFF:F,:,F,FFFF,::FF,F:FF,F
@A00920:152:HGHKKDRXX:2:2103:6045:3944 2:N:0:AGGAGTGG+CTAATCGA
GGACTACCAGGGTTTCTAATCCCGTTCGCTCCCCGTGCTGTCGCGTCTCAGCGTCTGGTGTCGTCCAGAGTGCCGCCTTCGCCTCTGGTGTTCCTCCGGATCTCTACGCATTTCACCACTACACCCGGAATTCCACACTCCTCTACGACCCACTAGCACTGCAGTCTCATCCGACCTCTCCCAGTTTAGCCGGGAGCTTTCACGGTTGACTTACAGCACCGCCTACACGCTCTTTACGCCCAGTAATTCC
+
FFFFFFFFFFFFFFFFFFFFFFFFFFFFFFFFFFFFFFFFFFFFFFFFFFFFFFFFFFFFFFFFFFFFFFFFF,FFFFFFFFFFFFFFFFFFFFFFFFFFFFFFFFFFFF,FFFFFFFFFFFFFFFFFFFFFFFF:FFFFFFFFFFFFFFFFF:FFFFFFFFFFFFFFFFFFFFFFFFFFF:,FF,FFFFFFFFFFFF:,FFFFFFFFFF:FF:FFFFFFFFFFFFFFFFFFFFFFFFFFFFFFFFF:FF
@A00920:152:HGHKKDRXX:2:2103:2175:4131 2:N:0:AGGAGTGG+CTAATCGA
GGACTACAAGGGTATCTAATCCTGTTTGCTCCCCACGCTTTCGTGCCTGAGCGTCAGGACAGGCCCAGCAGACTGCCTTCGCCATTGGCGTTCCTGTCGATATCTATGCATTTCACCGCTCCACCGACAGTTCCGTCTGCCCCTACCTGCCTCAAGACCAGGAGTTCACCCCGCTATTCCCCGGTTGAGCCGGGGGCTTTCACAAGATGCTTTCTGGTCCGCCTGCGCACCCTTTAAGCCCAGTGATTCC
+
FFFFFFFFFFFFF:FFFFFFFFFFFFFFFFFFFFFFFFFFFFFFFFFFFFFFFFFFFFFFFFFFFFFFFFFFFFFFFFFFFFFFFFFFFFFFFFFFFFFFFF:FFFF,FFFFFFFFFFFFF:FFFFFFFF:FFFFFFFFFFFFFFFFFFFFFFFFFFFFFF:FFFFFFFFFFFFF:FFFFFFF:::FFF:FFFFFFF::,FFFFF:FFFF,FFFFFFFFFFFFF,FFFFFFFFFFFFFFFFFFFFFF,F,
@A00920:152:HGHKKDRXX:2:2103:26657:4570 2:N:0:AGGAGTGG+CTAATCGA
GGACTACACGGGTTTCTAATCCCTTTTGCTCCCCACGCTTTCGTGCCTGAGCGTCAGCAATTGTCCAGGTAGCCGCCTTCGCCTCTGGTATTCCTCATGATATCTACGCATTTCACTGCTACACGTGGAATTCTACCCCCCTCTGCCAGATTCTAGCCTTGCAGTCTCCAACGCAATTCCCAGGTTGAGCCGAGGGATTTCACGTCTGACTTAGTAGGCCGCCTACGCGCCCTTTACGCCCAGTAAATCC
+
FFFFFFFFFFFFFFFFFFFFFFFFF,FFFFFFFFFFFFFFFFFFFFFFFFFFFFFFFFFFFFFFFFFFFFFFFFFFFF:FFFFFFFFFFFFFFFFFFFFFFFFFFFFFFFFF:FFFFF:F:FFFFFFFFF:FFFFFFFFF:FFFFFFFFFF::FF,FFFFFFFFFFFFFFFFFFFF:FF,FFF::FFFF,FFF:FFFF:F:FFFFFFFFF:FFFFFFFFFFF:FFFFFFFFFFFFFFFFFFFFFF,F,F:
@A00920:152:HGHKKDRXX:2:2103:1136:5869 2:N:0:AGGAGTGG+CTAATCGA
GGACTACTGGGGTTTCTAATCCTGTTTGCTCCCCACGCTTTCGCGCCTCAGCGTCAGTACCGAGCCAGATAGCCGCCTTCGCCACTGGTGTTCTTCCCAATATCTACGAATTTCACCTCTACACTGGGAATTCCGCTATCCTCTCTCGGACTCAGAGCGCGGCAGTTTTAAGCGCAGTTCCCGGGTTGAGCCCGGGCCTTTCACGCCTAACTTACCGCACCGCCTACGCGCCCTTTACGCCCAGTAATTC
+
FFFFFFFFFFFFFF,FFFFFFFFFF:FFFFFFFFFFFFFFFFFFFFFFFFFFFFFFFFFFFFFFFFFFFFFFFFFFFFFFFFFFFFFFFFFFFFFFF:FFF:FFFFFFFFFFFFFFFFFF:FFFFFFFF::FFFFFF:FF:FF:FFFFFFFFF:FFFFF:FFFFFFFFFFFFFF:FFF:F:FFFFFFFFFFFFFFFFFFFFFFFFFFF,FF,FFFFFFFFFFFFF:FFFFFFFF:FFFFFFFFFFFFFF:
@A00920:152:HGHKKDRXX:2:2103:10438:6073 2:N:0:AGGAGTGG+CTAATCGA
GGACTACCAGGGTATCTAATCCCGTTCGCTCCCCTAGCTTTCGCGGCTCAGCGTCAGGGGCAGCCCAGGGCGCCGCCTTCGCCTCAGGTGTTCCTCCGGATCTCTACGCATTTCACCACTCCACCCGGAATTCAACGCCCCTCTACTGCCCTCTAGCGGCCCAGTTTCGAACGACCTCTCCCAGTTGAGCCGGGAGCTTTCACGTCCGACTTGGACCACCGCCTGCCCGCGCTTTCCGCCCAGTAAATCC
+
FFFFFFFFFFFFF:FFFFFFFFFFFFFFFFFFFFFFFFFFFFFFFFFFFFFFFFFFFF,::F,FFF:,FFF,FF,::,F,,FF,::,F,,,,F:,FFF::FF:FFFF:,:F:::,F:FFFF,,F::FF:F,,F,:FF,:FF:FFFFFF,,,,FFF:FFF::F,F::FFFFFF:,F,:FFF:FFF:FFFF:FFFF,FF:::F,FF::FF:::,FF:FF:FFFFF,FF,:FFFF:::,,F:,:FF,F,,FF,
@A00920:152:HGHKKDRXX:2:2103:20817:6104 2:N:0:AGGAGTGG+CTAATCGA
GGACTACACGGGTTTCTAATCCTGTTTGCTCCCCACGCTTTCGCGGATGAGTGTCAGAACTGGCCCAGCGAGCCGCCTTCGCCACCGGTGTTCTTCCTGATATCTACGCATTCCACCGCTACACCAGGAATTCCACTCGCCTCTACCAGTCTCTAGCCCGCCAGTATCCGCGGCATATCCGGAGTTGAGCCCCGGGATTTCACCGCAGACTTAACGGGCCACCTGCCCGCGCTTTACGCCCAGTAATTCC
+
FFFFFFFFFFFFF:FFFFFFFFFFF:FFFFFFFFF,FFFFFFFFFFFFFFFFFFF:FFFFFFFFFFFFFFFFFFFFFFFFFFFFFFFFFFF:FFFFFFFFFFFFFFFFFFFFFFFFFFFF:F,FFFFFFF,FFFFFFFFFFFFFFFFFFFFFFFF:FFFFFFFFFFFFFFFFFFFFFF:FFFFFFFFFFFFFFFFFF:FFFFFFFFFFFFFFF:FFFFFFFF:FF:FFFFFFFFF:FFFFFFFFF:F,FF
@A00920:152:HGHKKDRXX:2:2103:25545:6308 2:N:0:AGGAGTGG+CTAATCGA
GGCTACCAGGGTTTCTAATCCTGTTTGCTCCCCACGCTTTCGCTCCTCAGCGTCAGTGCCGGCCCAGAGAACCGCCTTCGCTACTGGTGTTCCTCCCGATATCTGCGCATTCCACCGCTACACCGGGAATTCCATTCTCCTCTACCGGACTCAAGTCACAACAGTATCGACTGCAATTCCGGGGTTGAGCCCCGGACTTTCACAGCCGACTTGTTGAACCGCCTACGAGCTCTTTACGCCCAATGATTCC
+
FFFFFFFFFFF:FFFFFFFF:FFFFFFFFFFFFFFFFFFFFFFFFFFFFFFFFFFFFFFFFFFFFFFFFFFFFFFFFFFFFFFFFFFFFFFFFFFFFFFF,FFFFFFFFFFFFFFFFFF:FFFFFFFFFFFFFFFFFFFF:FF,FFFFFFFFF:FFFFFFFFFFFFFFFFFFFF::FFFFF:FFFFFFFFFFFFFFFFFFFF,FFFFFFFFFFFFFFFFFFFFFF:F:F:FFFFFFFFF:FF:F,FFFFF
@A00920:152:HGHKKDRXX:2:2103:25672:6809 2:N:0:AGGAGTGG+CTAATCGA
GGACTACTGGGGTTTCTAATCCCGTTTGCTCCCCTAGCTTTCGCGCCTCAGCGTCAGTAATGGTCCAGGATGCCGCCTTCGCCACCGGTATTCCTCCAGATATCTACGCATTTCACCGCTACACCTGGAATTCTACATCCCTCTCCCATACTCAAGCCGTCCAGTATCAGACGCAGTTCCCAGGTTAAGCCGGGGGATTTCACGTCTGACTTAGATGGCCGCCTACGCGCCCTTTACGCCCAGTAATTCC
+
FFFFFFFFFFFF:FFFFFFFFFFFFFFFFFFFFFFFFFFF:FFFFFFFFFFFF:FFF:FFFFFFFF:FFFFFFFFFFFFFFFFFFFFFF:FFFFFFFFFFFFFFFFFFFFFFFFFFFFFFFFFFFFFFF,FFFFFFFFFFFFFFFFF:FFF:FFFFFFFFFFFFFFFFFFFFFFFFFFF,:FFFFFF::FFF::FFFFFFFFFFFFFFFFFFFFFFF,FFFFFFFFFFFFFFFF:FFFFFF:F,FFFFFF
@A00920:152:HGHKKDRXX:2:2103:6479:7232 2:N:0:AGGAGTGG+CTAATCGA
GGACTACAGGGGTATCTAATCCTGTTTGCTCCCCACGCTTTCGCGTCTCAGCGTCAGTCACTGTCCAGAAGGCCGCCTTCGCCACCGGTGTTCCGCTTGATATCTACGAATTTCACCTCTACACCAAGCATTCCACCTTCCTCTCCAGGACTCTAGCCCTGCAGTTTCGAGTGCACTTCCATGGTTGAGCCATGGGATTTCACACCCGACTTGCAGGGCCGCCTACACGCGCTTTACGCCCAGTAATTCC
+
FF:FFFFFFFFFFF:F,FFFFFFFFFFFFFFFFFFFFFFFFFFFFFFFFFFFF:FFFFFFFFFFFFFFFFFFFFFFFFFFFFFFFFFFFFFFFFFFFFFFFFFFFFFFFFFFFFFFFFFFFFFFF:FFFFFFFFFFFFFFFFFFFFFFF:FFFFFFFFF:FFFFFFFFFFFFFFFF:FFFFFFFFFFFFFFFFF:FFFFFFFFFFFFFFFFFFFFFFFFFFFFF:FFFFFFFFFFFFFFFFFFFFF,F:F
@A00920:152:HGHKKDRXX:2:2103:6415:7748 2:N:0:AGGAGTGG+CTAATCGA
GGACTACTGGGGTTTCTAATCCCGTTTGCTCCCCTGGCTTTCGCGCCTCAGCGTCAGTGTCGGTCCAGAATGCCGCCTTCGCCACCGGTGTTCCTCCTGATATCTGCGCATTTCACCGCTACACCAGGAATTCCAGTCTCCCCTACATCACTCAAGTCTGCCCGTACCCACCGCAGATCCGGAGTTAAGCCCCGGACTTTCACGGCAGACGCGACAAACCGCCTACGAGCTCTTTACGCCCAATAATTCC
+
FFFFFFFFFFFFFFFFFFFFFFFFF:FFFFFFFFFFFFFFFFFFFFFFFFFFFFFFFFFFFFFFFFFF:FFFFFFFFFFFFFFFFFFFFFFFFFFFFFFFFFFFFFFFFFFFFFFFFFFFFFFFFFFFFFFFFFFFFFFFFFFFFFFFFFFFFFFFFFFFFFFFFFFFFF:FF:FFFF::FFFFFFFFF:FFFFFFFFFFFFFFF:FFFFFFFFFF,FFFFFFFFFFFFFFFFFFFFFFFFFFFFFFFFF
@A00920:152:HGHKKDRXX:2:2103:2682:9142 2:N:0:AGGAGTGG+CTAATCGA
GGACTACCAGGGTTTCTAATCCTGTTTGCTCCCCACGCTGTCGCGCCTCAGCGTCAGCCACTGCCCAGCAGGCCGCCTTCGCCACCGGTGTTCTTCCGGATCTCTACGCATTCCACCGCTACACCCGGAATTCCACCTGCCTCTACAGTGCTCAAGTGAAGCAGTTCGCACGGCCGATCCGGGGTTGAGCCCCGGACTTTCACCACACGCTTACCCCACCGCCTACGCGCCCTTTACGCCCAGTGATTCC
+
FFFFFFFFFFFFFFFFFFFFFF:FFFFFF:FFFFFFFFFFFFFFFFFFFFFFFFFFFFFFFFFFFFFFFFFFFFFFFFFFFFF,F:FFFFFFFFFFF:FF:FFFFFFFF,FFFFFFFFFFFFFFF:FFF,FFFFFFF:FFFFFF,FFFFFFFFF,F:F:FFF,FFFFF:,FFFFFFFFFFFFFFFFFF:FFFFFFFFF,FFFFF,FF:FF:FFFFFF:FFFFFFFFFFFFFF,FFFFFFFFFFFFFFFFF
@A00920:152:HGHKKDRXX:2:2103:18783:9502 2:N:0:AGGAGTGG+CTAATCGA
GGACTACCGGGGTTTCTAATCCCGTTCGCTCCCCATGCTTTCGCGCCTCAGCGTCAGTTAAGGACCAGAAAGTCGCTTTCGCCACTGGTGTTCCTCCGCATCTCTACGCATTTCACCACTACACCCCGAATTCCACTTTCCTCTGCCTGTGTCTAGTCTCGCAGTTTGGCACGCACTCGCCCGGTTGAGCCGAGCGCTTTCACGCACCACTTACGAAACCACCTGCACGCCCTTTACGCCCAGTAAATCC
+
FFFFFFFFFFFFFFFFFFF:FFFFFFFFFFFFFFFFFF:FFFFFF:FFFFFFFFFFFFFF:FFFFFFFFFFFFFFFFFF:FFF,FFFFFFFFFF:FFFFFFFFFFFFFF:,FFFFFFFFFFFFFFFFFFFFFFFFFFFFFFFFFFFF:FF,FFFFFFFFFFFFFFFFFFFFFFF::FFFFFFFFFFFFFFFFFFFFFFFFFFFFF:FF:FFF,:FF:FFFFFFFFFFFFFFF::::FFFFFFFF,FFFFF
@A00920:152:HGHKKDRXX:2:2103:20636:9893 2:N:0:AGGAGTGG+CTAATCGA
GGACTACTAGGGTATCTAATCCCGTTCGCTCCCCATGCTTTCGCCTCTCAGCGTCAGGTCAGGCCCAGCGTGTCGCCTTCGCCACTGGTGTTCCTCCGGATCTCTACGCATTTCACCACTACACCCGGAATTCCACACGCCTCTACCTGCCTCTAGCCCCGCAGTTCGGTCACGTCCTCGCCCGGTTGAGCCGGGCGCTTTCACGCGCCACTTGCAGGACCGCCTACACGCGCTTTACACCCAGTAACTC
+
:FFF:FFFFF,FFFFFFFFFFF,F:FFFFFFFFFFFFFFFFFFFFFFFFF:FFFFFF:FFFFFFFFFFF:FFFF:::FFFF:FFFFFFFFFFFFFFFF:FFFFFF,:,FFFF,F:FFFFFFF:F:FF,,,FF:FF:FFFF,F:FF::FF,FF:FF::FFFFF,F,FF,FFFFFFFFF,FFFFFF:,:FFFF,F:FFFF,,F:,FFFFFF:F,FFF,:F::FFFFFFFFFFFFF,FF:FF:,,,FF,F,FF
@A00920:152:HGHKKDRXX:2:2103:24867:9925 2:N:0:AGGAGTGG+CTAATCGA
GGACTACCGGGGTATCTAATCCTGTTTGCTCCCCACGCTGTCGCGCCTCAGCGTCAGCCATGTCCCAGCAGGCCGCCTTCGCCACCGGTGTTCTTCCGGATCTCTACGCATTCCACCGCTACACCCGGAATTCCGCCTGCCTCTGACATGCTCGAGTCCACCAGTTCGCACGGCCGACTCGGGGTTGAGCCCCGAGCTTTCACCACACGCTTAGCAGACCGCCTACGCGCCCTTTACGCCCATTGATTCC
+
FFFFFFFFFFFFFFFFFFFFFFFFFFFFFFFFFFFFFFFFFFFFFFFFFFFFFFFFFFFFF,FFFFFFFFFFFFFFFFFFFFFFFFFFFFFFF:FFFFFFFFFFFFFFFFFFFFFFFFFFFFFFFFFFFFFFFFFF,FFFF:FFFFFFFFFFFF,FFFF,:F:FFFFF:,FFF,FFFFFFFFFFFFFFFFFFFFFFFFFF:FFFFFFF,FFFFFFFF,:FFFF:F,:FFFFF:FFFF:FFF,,FFFFFFF
@A00920:152:HGHKKDRXX:2:2103:4453:10113 2:N:0:AGGAGTGG+CTAATCGA
GGACTACCAGGGTATCTAATCCTGTTTGCTCCCCACGCTTTCGTGCATGAGCGTCAGTGCAGGCCCAGGGGATTGCCTTCGCCATCGGTGTTCCTCCGCATATCTACGCATTTCACTGCTACACGCGGAATTCCATCCCCCTCTGCCGCACTCCAGCCGTGCAGTCACAAATGCAGTTCCCAGGTTAAGCCCGGGGATTTCACATCTGTCTTGCACAACCGCCTGCGCACGCTTTACGCCCAGTAATTCC
+
FFFFFFFFFFFFFFFFFFFFFFFFFFFFFFFFFFFFFF:FFFFFFFFFFFFFFFFFFFFFFFFFFFFFFFFFFFFFFFFFFFFFFFFFFFFFFFFFFFFFFFFFFFFFFFFFFFFFFFFFFFFFFFFFF,FFFFFFFFFFFFFF:FFFFFFFFFFFFFFFFFFFFF:FFFFFFFFFFFFFFFFFF:FFF:FFFFFF::::FFFFFFFFFF:FFFFF::FFFFFFFFFFFFFFF,FFFFFFFFFFFFFFFF
@A00920:152:HGHKKDRXX:2:2103:27028:11099 2:N:0:AGGAGTGG+CTAATCGA
GGACTACCAGGGTATCTAATCCCGTTCGCTCCCCATGCTTTCGCCTCTCAGCGTCAGGTCAGGCCCAGCGTGTCGCCTTCGCCACTGGTGTTCCTCCGGATCTCTACGCATTTCACCACTACACCCGGAATTCCACACGCCTCTACCTGCCTCTAGCCCCGCAGTTCGGTCACGTCCTCGCCCGGTTGAGCCGGGCGCTTTCACGCGCCACTTGCAGGACCGCCTACACGCGCTTTACACCCAGTAAATC
+
FFFFFFFFFFFFF,FF:FFFFFFFFFFFFFFFFFFFFF:FFFFFFF::FFFFFFFFFFFF:F:FFF:FFFFFFFFFFFFFFFF:FFFF:FFFFFFFFFFFFFF:F:FFFFF,FFF:FFFF,FFFFF:FFFFFF:FFFFFFFFFFFFFFFFFFFFFFFFFFFFFF:FFFFFFFFFFFFFFFFFFF:FFFFFFFFFF:FFF:FF:FFFFFFF:,FFFF:FF,FFFFFF::FFFFFFFFFFF:FFFFF:,FF:
@A00920:152:HGHKKDRXX:2:2103:8784:11506 2:N:0:AGGAGTGG+CTAATCGA
GGACTACTCGGGTATCTAATCCCGTTTGCTCCCCTAGCTTTCGCGCCTCAGCGTCAAGAACAGGCCAGCAAGCCGCTTGCGCCACCGGTGTTCTTCCAGATATCTACGCATTTCACCGCTACACCTGGAATTCCGCTTGCCTCTACTGCACTCAAGTCTGCCAGTATCCAATGCACTTCCCGGGTTGAGCCCGGGGCTTTCACATCCGACTTTTCAGACCGCCTACACTCGCTTTACGCCCAGTAATTCC
+
:FF:FFFFFFFFFF:FFFFFFFFFFF,FFF:FFFFFFFFFFFFF:FFFFFFFFF:FFFFF:FFFFFFF:F::FFFFFFFFFFFFFFFFFFFFFFFFFFFF:F:FFFFFFFFF,FFFFFFF:FFFFFFFF:,FFFF,FFFFFFFFFFFFFFFFFFFFFFFFFF,FFF:FFFF:FFFFF:FFFF,FFFFFF::FF,:FFFF:FFFFF:FF,FFFFFFFFFFFFFF:FFFFFF,FF,F:FFF:FFFFF,FFFF
@A00920:152:HGHKKDRXX:2:2103:22761:11945 2:N:0:AGGAGTGG+CTAATCGA
GGACTACTCGGGTTTCTAATCCTGTTTGCTCCCCACGCTTTCGTGCATGAGCGTCAGTGTTATCCCAGGGGGCTGCCTTCGCCATCGGTATTCCTCCACATATCTACGCATTTCACTGCTACACGTGGAATTCTACCCCCCTCTGACACACTCTAGCCGTGCAGTCACAAATGCAATTCCCAGGTTAAGCCCGGGGATTTCACATCTGTCTTGCACAACCGCCTGCGCACGCTTTACGCCCAGTAATTCC
+
FFFFFFFFFFFFFFFFFFFFFFFFFFFFFFFFFFFFFFFFFFFFFFFFFFFFFFFFFFFFFFFFFFFFFFFFFFFFFFFFFFFFFFFFFFFFFFFFFFFFFFFFFFFFFFFFFFFFFFFFFFFFFFFF:,FFFF:FFFFFFFFFFFFFFFFFFFFFFFFFFFFFFFFF:FFFFFFF::FFFFFFFFFFFFFFFFFFFFFFFFFFFFFFFFFFFF,F:FFF:FFFFFFFFFFFFFF,F:FFFFFFFFFFFF
@A00920:152:HGHKKDRXX:2:2103:21983:12258 2:N:0:AGGAGTGG+CTAATCGA
GGACTACTCGGGTTTCTAATCCTGTTTGCTCCCCACGCTTTCGTGCATGAGCGTCAGTGCAGGCCCAGGGGATTGCCTTCGCCATCGGTGTTCCTCCGCATATCTACGCATTTCACTGCTACACGCGGAATTCCATCCCCCTCTGCCGCACTCCAGCGATGCAGTCACAGATGCAGTTCCCAGGTTGAGCCCGGGGATTTCACAAATGTCTTACATAACCGCCTGCGCACGCTTTACGCCCAGTAATTCC
+
FFFFFFFFFFFFF,FFFFFFFFFFFFFFFF,FFF,FFFFFFFFFFFFFFFFFFFFFFFFFFFFFFF:FF:F,,FFFFFFFFFFFFFFFFFFFFFFFFFFFFFFFFFFFFFFFFFFF:FFFFFFFFFFFF,FFFF,,:,FFFFFF,:FFFFFFF::FF,FFFFFFF:FFFFFFFFFFFFFF,FFFFFFF::FF,,FFFFFFFFFF:,FF,FFFFFF:,FFFFFFF,FFFFFFFFFFFFFFFFFFFF,FFFF
@A00920:152:HGHKKDRXX:2:2103:10050:12477 2:N:0:AGGAGTGG+CTAATCGA
GGACTACCCGGGTTTCTAATCCTGTTTGATCCCCACACTTTCGTGCCTCAGCGTCAGTTACAGTCTAGTAAGCTGCCTACGCTATCGGTGTTCCTGACGATATCTATGCATTTCACCGCTACACCGTCAATTCCGCCTACCTCGTCTGTACTCAATCCCAACAGTTTTTCAGGCAGCTCCCAGGTTGAGCCTGGGCATTTCACCTAAAACTTGTCAGGACGCCTACGCACCCTTTAAACCCAGTGATTCC
+
FFFFF,FFFFFFFFFFFFFFFF:FFFFFF:FFFFFFFFF,FFFFFFFFFFFFFFFFF:FFFFFFF:FFFFFFFFFFFFFFFFF,FFFFFFFFFFFFFFF:FFFF:FFFFFFFFFFFFFF::FFFF::FFFFFFFFFF:FFFFFFFFFFFFFFFFFFFFFFFFFFFFFFFFFFFF:FFFFFFFFF:FFFFFFFFFFFFF:FF:FFFF,FFFFFFFFFFFF::FF,:FFFFFFF:F:FFFFFFF,FFF,FF:
@A00920:152:HGHKKDRXX:2:2103:8992:12774 2:N:0:AGGAGTGG+CTAATCGA
GGACTACTGGGGTTTCTAATCCCGTTCGCTACCCTGGCTTTCGCGGCTCAGCGTCAGGTGCAGCCCAGGGCGCCGCCTTCGCCTCTGGTGTTCCTCCGGATCTCTACGCATTTCACCACTCCACCCGGAATTCCACGCCCCTCTGCTGCCCTCTAGCTGTCCAGTTTCGAACGGCCTCTCCCGGTTGAGCCGGGAGCTTTCACGTCCGACTTGAACAGCCGCCTGCCCGCGCTTTACGCCCAGTAAATCC
+
FFFFFFFFFFFFFFFFFFFFFFFFFFFFFFFFFFFFFF,FFFFFFFFFFFFFFFFFFFFFFFFFFFFFFFFFFFFFFFFFFFFFFFFFFFFFFFFFFFFFFFFFFFFFFFFFFFFFFFFFFFFFFFFFFFFFFFFFFFFFFFFFFFFFFFFFFFFFFFFFFFFFFFFFFFFFFFFFFFFFFFFFFFFFFFFFFFFFFFFFFFFF,FFFFFFFFFFF:FFFFFFFFFFFFFFFFFFFFFFFF:FFF,FFFF
@A00920:152:HGHKKDRXX:2:2103:30255:12774 2:N:0:AGGAGTGG+CTAATCGA
GGACTACTCGGGTTTCTAATCCTGTTTGCTACCCACACTTTCGAGCCTCAGCGTCAGTTGGTGCCCAGTAGGCCGCCTTCGCCACTGGTGTTCCTCCCGATATCTACGCATTCCACCGCTACACCGGGAATTCCGCCTACCTCTGCACTACTCAAGACGACCAGTTTTGAAAGCAGTTCATGGGTTGAGCCCATGGATTTCACTTCCAACTTGATCGCCCGCCTGCGCTCCCTTTACACCCAGTAATTCC
+
:FFFFFFFFFFFFFFFFFF,:FFF,FFFFFFFFFFFFFFFFFFFFFFFFFFFFFFFFFFFFFFFFFFFF,FF:FFFFF,FFFF:FFFFFF::FFFFFFFF,FFFF:::FFF:FFF:FFFFFFFF:FFFF,FFFF:FFFF:FFFFFF:FFF:FFFFF,FFFFFFF:FFF:F,F:FF:FFFFFFFFFFFFFFFFFFFFF:FF:FFFFF,,FFFFF:FFFFFFF:FFF:F::FFF:FFFFFF,F:FF,FFF:F
@A00920:152:HGHKKDRXX:2:2103:7120:12915 2:N:0:AGGAGTGG+CTAATCGA
GGACTACAAGGGTATCTAATCCCGTTCGCTCCCCAAGCTTTCGCGTCTCAGCGTCAGGGACGGCCCAGGTGACCGCCTTCGCCACTGGCGTTCCTCCCGATATCTACGCATTTCACCGCTACACCGGGAATTCCATCAACCTCTCCCGCCCTCAAGACCGCCAGTTTCCCGCGGCATTCCCCGGTTGAGCCGGAGGCTTTCACACGGGACATAACGGACCGCCTGCACGCGCTTTACGCCCAGTAAATAC
+
FFFFFFFF,FFFFFFFFFFFFFFFFFFFFFFFFF,FFFFFFFFFFFFFFFFFFFFFFFFFFFFFFFFF:F::FFFFF:FFFFF:F:FFFFFFFFFFFFFFFFFF:FFFFFF:FFFFFFF:FFFFFFFFF:FF:FF,:F,FFF:F:FFFFFFFFFFF,F,F:FFFFF:FFF,FFFF:F,FFFF,FFF,FFFFFF,:FFFFFFFFFFF:FFFFF,F:,,FFFFFFFFFFFFF,FFFFFFFFFF,F:FFFF,F
@A00920:152:HGHKKDRXX:2:2103:9200:13260 2:N:0:AGGAGTGG+CTAATCGA
GGACTACTAGGGTTTCTAATCCTGTTTGCTCCCCACGCTTTCGCACCTCAGCGTCAGTACCGGACCAGTGAGCCGCCTTCGCCACTGGTGTTCTTCCTAATATCTACGAATTCCACCTCTACACTAGGAGTTCCACTCACCTCTTCCGGACTCAAGATCGCCAGTATCGAAGGCAGTTCTGGAGTTGAGCTCCAGGATTTCACCACCGACTTAACGATCCGCCTACGTGCGCTTTACGCCCAGTAAATCC
+
FFFFFFFFFFFFFFF:FFFFFF:FFFFFFFFFFF:FFFFFFFFFFFFFFFFFFFFFFF,FFFFFFFFFFFFFFFFFFFFFFFFFFFFFFF:FFFFFFF,FFFFFFFFFFFFFFFFFFFFFFFFFFFFFFFFFF,FFFFFFF,FFFF,FFFFFF,FFFFFFF:FFFFFF::FFFFF::FFFFFFFFFFFFFFFFF::FFFFFFF,:FFFFFFFF::FFFFF:FFFF:F,FFFFFFFFFFFF:FFFFF::FF
@A00920:152:HGHKKDRXX:2:2103:7265:14732 2:N:0:AGGAGTGG+CTAATCGA
GGACTACTGGGGTTTCTAATCCTGTTTGCTACCCACGCTTTCGCGCATCAGCGTCAGAACCGGTCCAGGTAGCCGCCTTCGCCACCGGTGTTCCTCCCGATATCTACGAATTTCACCTCTACACCGGGAATTCCGCGATCCTCTTAAGTACTCAAGCTCAGCAGTTTCGAAAGCCCTTCCATGGTTGAGCCGTGGGATTTCACATCCGACTTGCGAAGCCGCCTCCGAGCCCTTTACGCCCCATCATTCC
+
FFFFFFFFFFFF,,FFFFFFF:,FFF:FFF:FFFFFFF,FFF:FFFFF:FFFFFF:FFF:F:F:FFFF,FFFFFFFFFFFFFFFFFFF:FFF:FFF:,FF:FFFFFFF,F,F:FFF,FFFFFFFFF,FFFFFFF,FFFFFF,FF,:,FF,FFFFFFF,F:F::F,F,,FFFFFF,FF,,FFF,F,,,::F,:,F::F,FFFF:,:FF,FF:,,:,,FF:FFFF,,:F:,,,F,,FFFFFF,,,,,FF,,F
@A00920:152:HGHKKDRXX:2:2103:1425:15045 2:N:0:AGGAGTGG+CTAATCGA
GGACTACTCGGGTTTCTAATCCCGTTCGCTCCCCATGCTGTCGCGTCTCAGCGTCAGGTGTGACCCAGCGGGTCGCCTTCGCCACTGGTGTTCCTCCGGATCTCTACGCATTTCACCACTACACCCGGAATTCCACCCGCCTCTATCACCCTCGAGTTGCCCAGTTTCCGACGACCTCTCCCGGTTTAGCCAGGAGCTTTCACGCCGAACTTAAGCACCCGCCTGCACGCCCTTTACGCCCAGTAACTCC
+
FF:FFFFFFFFFFFFFFFFFFF:FFFFFFFFFFFFFFFFFFFFFFFFFFFFFFFFFFF:FFFFFFFFFFF:FFFFFFFFFFFFFFFFFFFFFFFFFF:FFFFFFFFFFFFFFFFFFF:FFFFFFFFFFF:FFFFFF:F:FFFFFFF,FFF,FFF:FF:FFFFFFF:FFFFFFFFF:FFFFFFFFF::FFFFFFFF::FFFFFF:F,FFF::,FFFFF,FFF:FFF:F:FF:FFFFF:F:FF,FFFFFFFF
@A00920:152:HGHKKDRXX:2:2103:31964:15045 2:N:0:AGGAGTGG+CTAATCGA
GGACTACTCGGGTTTCTAATCCTGTTTGATCCCCACACTTTCGTGCCTCAGCGTCAGTTACAGCCTAGTTAGCTGCCTACGCAATCGGTGTTCTTGAAGATATCTACGCATTTCACCGCTACACCTGGAATTCTGCATCCCTCTCCCGGATTCAAGCCAACCAGTATCAGACGCAGTTCCCAGGTTGAGCCTGGGGATTTCACGTCTGACTTAGTTGGCCGCCTACGAGCCCTTTACGCCCAGTAATTCC
+
FF:FFFFFFFFFFFFFFFFF:FFFFFFFFFFFFFFFFFFF:FFFF:FFFFFFFFFFFFFF,F:F:FFFFFFFFFFFFFFFFFF,FFFFFF,FFFFFFF:FFFFFFFFFFFFFFFFFFFFFFFFFFFFFFFFFFFFF,FFFFFFFFFFFFFFFFFFFFFFF:FFFF:FFFFFFFFFFFFFFFFFFFFFFFFFFF:FFFFFFFFFFFFFFFFFFFFFFF:FF,FFF:FF,F:FFFFFF,FFFFFFF:F:FFF
@A00920:152:HGHKKDRXX:2:2103:28131:15233 2:N:0:AGGAGTGG+CTAATCGA
GGACTACTAGGGTTTCTAATCCCGTTTGCTCCCCTGGCTTTCGCGCCTCAGCGTCAATCTCGGTCCAGGATGCCGCCTTCGCCACCGGTGTTCCTCCAGATATCTACGCATTTCACCGCTACACCTGGAATTCCGCATCCCTCTCCCGAATTCAAGCCAACCAGTATCGGACGCAGTTCCTGGGTTGAGCCCAGGGATTTCACGTTCGACTTAGCAGGCCGCCTACGCGCCCTTTACGCCCTGTAATTCC
+
FFFFFFFFFFFFFFFFFFFFFFFFFFFFFFFFFFFFFFFFFFFFFFFFFFFFFFFFFFFFFFFFFF:FF,FF:F:FFFFFFFFFFFFF:F:FFFF:::F:FFFFFFFF::F,FF:FFFFFFF:FFFFF::FFFFFF:FFFFFFFFFFFFFF::FFFFF,:::FFF,FFFFFFFFFFFFFFFFFFFFFFFF:FFFFFFFFFF:FFF:FF:F,F:FFFFF:FFF:FFFFFFFF:FF,,FFFFF,FF,F:FFF
@A00920:152:HGHKKDRXX:2:2103:6542:15389 2:N:0:AGGAGTGG+CTAATCGA
GGACTACAAGGGTTTCTAATCCTGTTCGCTCCCCACGCTTTCGTGCCTCAGCGTCAATAATAGTTTAGTAAGCTGCCTTCGCCATAGGTGTTCTGTGTGATATCTATGCATTTCACCGCTACACCACACATTCCGCCTACCTCAACTATATTCAAGAATAGCAGTATCAAAGGCAGTTCCACAGTTGAGCGGTGGGCTTTCACCCCTGACTTACAATTCCGCCTACGCACCCTTTAAACCCAATAAATCC
+
FFFFFFFFFFFFF,FFFFFFFFFFFFFFFFFFFFFFFF::FFFF:FFFFFFFFFFFF:F,FFF:F:FF,,,FFFF:FF:FFF,FFFFFFFFFFFF:FF,FFFFFFFFFF::F,FFFFFFF:FFF:FFFF,FFFFFFFFFFFFFFFFFFFF:FFF:FF,FFFFFFFFFFFFFFFF:FFFFF,,FFFFFFFF,FF,:FFFF:FF:FF::FF:FFFFFFFFFFF:FFFFFFF:,FFFFF,FFFFF:F,FF,FF
@A00920:152:HGHKKDRXX:2:2103:29884:16047 2:N:0:AGGAGTGG+CTAATCGA
GGACTACACGGGTTTCTAATCCCGTTTGCTCCCCTGGCTTTCGCGCCTCAGCGTCAGTGTCAGCCCAGCAACCCGTCTTCACCTCAGGTGTTCCTCTTGATATCTTCGCATTTCACCGCTACACCAAGAATTCCGATTGCCCCTTCTGCACTCGAGCACTGCAGTATCACGTGGCCGTTCTGAGTTAAGCTCAGAGATTTCACACGTGACTTACCGCGCCGCCTACGCGCCCTTTACGCCCAGTACATCC
+
FFFFFFFFFFFFFFFFFFFFFFFFFFFFFFFFFFF:FFFFFFFFFFFFFFFFFFFFFFFFFFFFFFFFF:FFFFFFFFFFFFFFFFFFFF,FFFF:FFF::,FFF,FFF,:FFF:FFFFF,FFFFFF::FF:FFFFF,,F,FF:FFFFF,FFF,FFF,FFFF:FFFFF,F,FFFFFF:FFFFFFF:::FFFFFFFFFF,FFF,:,FFFFF,FFFFFFFFFFFF,FFFFFF,FF,FFFFF:F:FF,::,:F
@A00920:152:HGHKKDRXX:2:2103:16812:16110 2:N:0:AGGAGTGG+CTAATCGA
GGACTACAGGGGTTTCTAATCCTGTTTGCTCCCCACGCTTTCGCACCTCAGCGTCAATATGTGTCCAGTAAGTCGCCTTCGCCACTGGTGTTCTTCCGAATATCTACGAATTTCACCTCTACACTCGGAATTCCACTTACCTCTCCGATGTTCAAGCGATGCAGTCTTAAAGGCAATTCCAGGGTTGAGCCCTGGGCTTTCACCTCTAACTTACAAAGCCGCCTACGTGCGCTTTACGCCCAGTAATTCC
+
FFFFFFFFFFFFF:FFFFFFFFFFFFFFFFFFFFFFFFFFFFFFFFFFFFF:FFFFF:FFFFFFFFFFFF:FFFFFFFFFFFFFFFFFFFFFFFF:FFFFFFFFFFFFF:FFFF:FFFFFFF:FFFF,FFFF:FFFF:FF:FFFFFFFFFFFFFFFFFFF:FFFFFFF:F:FFFF:FFFFFFFFFFFFFF:FFFFF:FFFF:FFFFFF,FFFFFFFF:FFFFFFFFF,FFFFFFFFFFFFFFFF,,FFFF
@A00920:152:HGHKKDRXX:2:2103:27877:16172 2:N:0:AGGAGTGG+CTAATCGA
GGACTACACGGGTTTCTAATCCTGTTCGCTCCCCACGCTTTCGTGCCTCAGCGTCAATTCAGGTCCAGTGAGCTGCCTTCGCAATCGGTATTCTATGGCATATCTATGCATTTCACCGCTACATGCCACATTCTGCTCACCTCAACCTCATTCAAGCTCAGCAGTATCAAAGGCAATTCCACAGTTAAGCTGTAGCCTTTCACCTCTGACTTACTAAGCCGCCTACGCACCCTTTAAACCCAGTAATTCC
+
FFFFFFFFFFFFFFFFFFFFFFFFFFFFFFFFFFFFFFFFFFFFFFFFFFFFFFFFFFFFF:FFFFFFFF:FFFFFFFFFFFFFFFFFFFFFFF:FFFF,FFFFF,FFFFFFFF:FFFFFFFFFFFFFFFFFFFFFFFF,FFFF:FFFFFFFFF,FFFFFFFFFF:FFFFFFFFFFFFFFFFFFFFFFFFFFFFFFF,FFFFFFFFFFFFFFFFF:FFF:FFFF,,FFFFFFF,FFFFFFFFFFFFFFFF
@A00920:152:HGHKKDRXX:2:2103:14335:16203 2:N:0:AGGAGTGG+CTAATCGA
GGACTACTCGGGTTTCTAATCCTGTTTGCTCCCCACGCTTTCGCATCTCAGCGTCAGTACCGGGCCAGTGAGCCGCCTTCGCCACTGGTGTTCTTCCGAATATCTACGAATTTCACCTCTACACTCGGAGTTCCACTCACCTCTCCCGGACTCAAGATCATCAGTATCGAGGGCAGTTCCGAGGTTGAGCCTCGGGATTTCACCCCCGACTTAACGATCCGCCTGCATGCGCTTTACGCCCAGTGATTCC
+
FFFFFFFFFFFFFFFFFFFFFFFFFFFFFFFFFFFFFFFFFFFFFFFFF,FFFFFFFFFFFFFFFF:FFFFF:FFFFFFFFFFFFFFFFFF:FFFFFFFF:FFFFFFFFF:FFFFFFFFFFFFF:FFFF:FFFFFFFFFFFFFFFFFFFFFFFFFFF,FFFFFFF,FFFFFFF,:F,FFFF::FF,FFF:FFFFF:F:FFFFFFFFFF:FF,FFFFFFF,FFFFF,FFFF:FF,F:FFFF:FFF:FFFFF
@A00920:152:HGHKKDRXX:2:2103:28944:17425 2:N:0:AGGAGTGG+CTAATCGA
GGACTACTGGGGTTTCTAATCCTGTTTGCTCCCCACGCTTTCGCACCTCAGCGTCACTACATGACCAGCGAGTCGCCTTCGCCACTGGTGTTCTTCCGAATATCTACGAATTTCACCTCTACACTCGGAATTCCACTCGCCTCTCCAGCATTCTAGCCAACTAGTTTCAAAGGCAGTTCCAGGGTTGAGCCCTGGGCTTTCACCTCTGACTTGAAAGGCCGCCTACGAGCGCTTTACGCCCAGTAATTCC
+
,:FFFFFFFFFFF,FFF:FFFFF:FF,FFFF,FFFFFFFFFFFF,F:F,:FFFFFF,FFF,FF,:FF:,,FFF,FFFFFFF,F::FFFFFFFF,F:FF:FFFFFF:F:FF:FFFF:F,FFFFFFFFFF:FFFFFFF::FFFFFFFF,F:FFFFFFFFFF,FFF:,:,FFFF,FFF::FFF,F,,FF,FFFFF:F,FFFF,,F:F,FFFF,F:F,F,:,,:,F,FFFFFFF:,FFF:F,F,F::,FFFFFF
@A00920:152:HGHKKDRXX:2:2103:25970:18004 2:N:0:AGGAGTGG+CTAATCGA
GGACTACAGGGGTATCTAATCCCGTTTGCTCCCCTGGCTTTCGCGCCTCAGCGTCAGTGTCAGCCCAGCAACCCGTCTTCACCTCAGGTGTTCCTCTTGATATCTACGCATTTCACCGCTACACCAAGAATTCCGATTGCCCCTTCTGCACTCTAGCACATCAGTATCAGCTGACAGTTCCGAGTTAAGCTCGGAGATTTCACAGCTGACTTAATATGCCGCCTACGCGCCCTTTACGCCCAGTAAATCC
+
FFFFFFFFFFFF:FFFFFFFFFFFFFFFFFFFFFFFFFFFFFFFFFFFFFFFFFFFFFFFFFFFFFFFFFFFFFFFFFFFFFFFFFFFFFFFFFFFFFFFFFFFFFFFFFFFFFFFFFFFFFFFFFFFFFFFFFFFFFFFFFFFFFFFF,FFFFFFFFFFFF:FFFFFFFFFFFFFFFFFFFFFFFF:FFFFFFFFFFFFFFFFFFFFFFFFFF:FFFFFFFFFFFFFFF:F:FFFFFFFF:FFFFFF:F
@A00920:152:HGHKKDRXX:2:2103:31873:18051 2:N:0:AGGAGTGG+CTAATCGA
GGACTACTCGGGTTTCTAATCCTGTTTGCTACCCATGCTTTCGAGCCTCAGCGTCAGTTGGTGCCCAGTAGGTCGCCTTCGCCACTGGTGTTCCTCCCGATATCTACGCATTCCACCGCTACACCGGGAATTCCACCTACCTCTGCACTACTCAAGGCCAGCAGTTTTGAAAGCAATTCATGGGTTGAGCCCATGGTTTTCACTTCCAACTTGTCTTCCCGCCTGCGCTCCCTTTACACCCAGTAATTCC
+
FFFFFFFFFFFFFFFFFFFFFFF:FFFFFFFFFFFFFFFFFFFF:FFFFFFFFFFFFFFFFFFFFFFFFFFFFFFFFFFFF:FFFFFFFFFFFFFFF,FFFFFFFFFFFFFF:FFFFFFFFFFFFFFFFFFFFFFFFFFFFFFFFFFFFFFF::FFFF:FFFFFFFFFF:FFFFFFFFFF:FFFFFF,FFFFF:F:FFFFF:FFF:FFFFF:FFFFFFFF,FF:FFFF,,FF:FFFFF,FF:FFFFFFFF
@A00920:152:HGHKKDRXX:2:2103:6931:18756 2:N:0:AGGAGTGG+CTAATCGA
GGACTACTGGGGTTTCTAATCCTGTTTGCTCCCCACGCTTTCGCGCCTCAGCGTCAGTTGTCGTCCAGAAAGTCGCCTTCGCCACCGGTGTTCTTCCTAATCTCTACGCATTTCACCGCTACACTAGGAATTCCACTTTCCTCTCCGATACTCCAGCCTCCCAGTTTCCATCCCATCACGGGGTTAAGCCCCGCACTTTTAAGATGGACTTAAGAAGCCGCCTGCGCGCGCTTTACGCCCAATAATTCCG
+
FFFFFFFFFFFFFFFFFFFFFFFFFFFFFFFFFFFFFFFFFFFFFFFFFFFFFFFFFFFFFFFFFFFFFFFFFFFFF:FFFFFFFFFFFFFFFFFFFFFFFFFFFFFFFFFFFFFFFFFFFFFFFFFFF,F:FFFFFFFFFFFFFFFFFFFFFFFFFFFFFFFF:FFF:FFFFFF:FFFFFFFF,FFFFFFFFFFFF,FFFFFFFFFF:FFF:FFFFFFFFFFF,FFFFFFF,FFFFF,F:F,FFFFF:F
@A00920:152:HGHKKDRXX:2:2103:2781:18897 2:N:0:AGGAGTGG+CTAATCGA
GGACTACTGGGGTTTCTAATCCTATTTGCTCCCCACGCTTTCGGGACTGAGCGTCAGTTATGCGCCAGATCGTCGCCTTCGCCACTGGTGTTCCTCCATATATCTACGCATTTCACCGCTACACATGGAATTCCACGATCCTCTCACACACTCTAGCTCTACGGTTTCCATGGCTTACCGAAGTTAAGCTTCGATCTTTCACCACAGACCCTTAGTGCCGCCTGATCCCTCTTTACGCCCAATAATTCCG
+
FFFFFFFFFFFFFFFFFFF:FF:FFFFFFFFFFFFFFFFFFFFFFFFFFFFFFFFFFFFFFFFFFFFFFFFFFFFFFFFFFFF:FFFFFFFFFFFFFFF,F:FFFFFFFFFFFFFFFFF:FFFF:FFFF:F:FFFFFFFFFFFFFFF:FFFFFF:FFFFF:FFFFFFFFFFFFFFF,:FFFFF,FFFFFFFF,FFFFFFFFFFFFFFFFF:FFF:FFFF:F:,F,,FFFFFFFFFFFFFFFF,FFFFF:F
@A00920:152:HGHKKDRXX:2:2103:29279:20134 2:N:0:AGGAGTGG+CTAATCGA
GGACTACTGGGGTTTCTAATCCCGTTCGCTACCCTGGCTTTCGCGGCTCAGCGTCAGGTGCAGCCCAGGGCGCCGCCTTCGCCTCTGGTGTTCCTCCGGATCTCTACGCATTTCACCACTCCACCCGGAATTCCACGCCCCTCTGCTGCCCTCTAGCTGCCCAGTTTCGAACGGCCTCTCCCGGTTGAGCCGGGAGCTTTCACGTCCGACTTGAACAGCCGCCTGCCCGCGCTTTACGCCCAGTAAATCC
+
FFFFFFFFFFFFFFFFFFFFFFFFFFFFFFFFFFFFFFFFFFFFFFFFFFFFFFFFFFFFFFFFFFFFFFFFFFFFFFFFFFFFFFFFFFFFFFFFFFFFFFFFFFFFFFFFFFFFFFF,FFFFFFFFFFFFFFFFFFFFFFFFFFFFFFFFFFFFFFFFFFFF,FFFFF:FFFFFFFFFFFFFFFFFFFFFFFFFFFFFFFFFFFF:,FFFFF:FFFFFFFFFFFFFFFFFFFFFFFFFF:F,FFFFFF
@A00920:152:HGHKKDRXX:2:2103:9552:20415 2:N:0:AGGAGTGG+CTAATCGA
GGACTACCGGGGTATCTAATCCTGTTCGCTCCCCACGCTTTCGTGCCTCAGCGTCAGTTCCTGTCCAGCTACCCGCCTACGCCGCTGGTATTCCTCGTGATATCTACGCATTTCACCGCTACACCACGAATTCTAGTAGCCTCTCCAGGACTCAAGACCTGCAGTATCAAAGGCAATTCACCGGTTGGGCCGGTGGCTTTCACCTCTGACTTACACGCCCGCCTGCGCACCCTTTACACCCAGTGATTCC
+
FFFFFFFFFFFFFFFFFFFFFFFFFF:FFFFFFFFFFFFFFFFFFFFFFFFFFFFFFFFFFFFFFFFFFFFFFFFFFFFFFFFFFFFFF:FFFFFFFFFFFFFFFFFFFFFFFFFFFFFFFF:FFFFFFFFFFFFFFFFFFFFFFFFFFFFFFFFFFFFFFFFFFFFFF,:FFF::FFFFFFFFFFFFFFFFFFFF:FFFFFFFF:FFFFFFF::FFFFFFFFFFFFFFFFFFF:FF:FFFFFFF:FFFF
@A00920:152:HGHKKDRXX:2:2103:29640:20541 2:N:0:AGGAGTGG+CTAATCGA
GGACTACTAGGGTATCTAATCCTGTTTGCTACCCACGCTTTCGCGCCTCAGCGTCAGATAATGCCCAGTAACCTGCCTTCGCCATGGGTGTTCCTCCTGATATCTACGAATTTCACCTCTACACCAGGAATTCCGCTTCCCTCTCCACCACTCTAGACCGGCAGTTTCAAATGCAGTTCCTGAGTTGAGCTCAGGGATTTCACATCTGACTTATCGGCCCGCCTACACGCGCTTTACGCCCAGTAATTCC
+
FFFFFFFFFFFFFFFFFFFFFFFFFFFF,FFFFFFFFFFFFFFFFFFFFFFFFFFFFFFFFFFFFFFFFFFFFFFFFFFFFFFFFFFFFFFFFFF,F:FFFFFFFFFFFFFFFF:FFFFFFFFFFFF,FFFFFFFFFFFFFFFFFFFFFFFFFFFFFFFFFFFFFFFFFF:FFFFFFFFFFFFFFFFFFFFF:FFFFFFFFFFFFFFFFFFFFFFFFFFF:FFFFFFFFFFFFFF:,FFFFFFFFFFFFF
@A00920:152:HGHKKDRXX:2:2103:6714:20635 2:N:0:AGGAGTGG+CTAATCGA
GGACTACATGGGTATCTAATCCCGTTAGCTCCCCTCGCTTTCGCACCTCAGCGTCAGGGCATCCCCAGAAGATAGCTTTCCCCACTGGTGTTCCTCCCGATATCTACGCATTTCACCGCTACACCGGGAATTCCATCAGCCTCTGTAGACCTCGAGACCCGTCGTATCGGAGCCGATCACCGAGTTGAGCCCCGATCTTTCTATGCCGACTTTCAGAGCCTCCTCCGCGCGCTTTACGCCCAATCATTCC
+
FFFFFFFF,FFFF:FFFFFFFF,FFF,FFFFFFF,,:FFFFFFFFFFF,FFFFFFFF,,F,,FFFFFF,,F,,,F,,FFF,FF,,,FFFFFFFFF,FFFFF,FFFFFFFFFFFFFFF,:FFFFFFFF,FFF,FFF,F,,FFFFFF,:,,,FFF,FFFFF,,,FFFFF,,,F,,,,,FF,F:,FF:F:FFFF:,F,,FFFFFF,,,F,,FF,F,F,,F,FF,F:F,FF,FFFFF,FFFFFFFF,F,F,FFF
@A00920:152:HGHKKDRXX:2:2103:2862:20979 2:N:0:AGGAGTGG+CTAATCGA
GGACTACTCGGGTTTCTAATCCCGTTCGCTCCCCATGCTTTCGCGTCTGAGCGTCAGGCCAGGCCCAGCGTGCCGCCTTCGCCACTGGTGTTCCTCCGGATCTCTACGCATTTCACCACTACACCCGGAAGTCCACACGCCTCTACCTGCCTCTAGCCCCGCAGTTCGGTCACGTCCTCGCCCGGTTGAGCCGGGCGCTTTCACGCGCCACTTGCAGGACCGCCTACACGCGCTTTACACCCAGTAAATC
+
FFFFFFFFFFFF,F:FFFFFF::F,FF:F:FF:FFFFF:::FFFFFFFFFFFFFFFFFFF:F:FFFFFFFFFFFFFFF,FFFFFFFFFFFFFFFFF:FFF,FFFFFF:FFF,FFFFFFFFFFF:FFFFFF,FFFFF:FFF:FFFFFFFFFFFF::F:FFFFFFF,FFF:F:F:FF:FFFFFFFFFFFFFFFFFFFFF:FFFF::F:F:FFFFFFFF:F:FFFFFF:FFF:FF:F:F:FF,FF:FF,,,::
@A00920:152:HGHKKDRXX:2:2103:31557:21104 2:N:0:AGGAGTGG+CTAATCGA
GGACTACACGGGTATCTAATCCTGTTTGCTCCCCACGCTTTCGCACCTCAGCGTCAGTGTCGAGCCAGTGAGCCGCCTTCGCCACTGGTGTTCCTCCGAATATCTACGAATTTCACCTCTACACTCGGAATTCCACTCACCTCTCTCGAACTCAAGACCAGGAGTTTTGAAGGCCATTCCGGGGTTGAGCCCCGGGATTTCACCCCCAACTTCCTGATCCGCCTACGCGCGCTTTACGCCCAGTCATTCC
+
FFFFFFFFFFFFFFFFFFFFFFFFF:FFFFFFFFFFFFFFFFFFFFFFFFFFFFFFFFFFFFFFFF,FFFFFFFFFFFFFFFFFFFFFFFFFFFFFFFF:FFFFFFFFFFFFFFFFFFFFFFFFFFFFFFFFFFFFFFFFFFFFFFFFFFFFFFFFFFFFFFFFFFFFFFFFFFFFFF:FFFFFFFF:FFFFFFFF,FFFFFFFFFFFFFFFFFFFFFFFFFFFF:FFFFFFF:F,FFFFFFFFFFFFFF
@A00920:152:HGHKKDRXX:2:2103:31557:21512 2:N:0:AGGAGTGG+CTAATCGA
GGACTACTGGGGTTTCTAATCCTGTTCGCTCCCCACGCTTTCGCTCCTCAGCGTCAGTTCCGGCCCAGAGTGCCGCCTTCGCCACCGGTGTTCCTCCTGATATCTGCGCATTTCACCGCTACACCAGGAATTCCGCACTCCCCTACCGGACTCGAGTCATAGCAGTATCGAGTGGCGTCTCCGAGTTGAGCCCGGAGTTTTCACACCCGACTTGCTAAACCGCCTACGAGCTCTTTACGCCCAATGAATC
+
FFFFFFFFFFFFFFFFFFFFFFFFFFFFFFFFFFFF:FFFFF:FFFFFF,::FF,F:FFF,FFF,:FFF:FF:FFFFFF:F:FFF:FFFFFF:FFF:FF:F:,FFFFFF::FFF,FFFFFFF,FFFFFFFFFF:,,FFFFFFF:FFFFF:,FFFFFFFFFFFFFFF,FFFFFFFFFFFFFF:F:FF:FFFFFFFFFFF:FF:F:F,FFFFFFFFFFFFF,FFFF:FFFFFFFF,FF:FFFFFFFF::,FF
@A00920:152:HGHKKDRXX:2:2103:28230:22013 2:N:0:AGGAGTGG+CTAATCGA
GGACTACTGGGGTTTCTAATCCGGTTTGCTCCCCACGCTTTCGCGCCTCAGTGTCAGGAACGGTCCAGAAAGCCGCCTTCGCCACTGGTGTTCCTCCCGATATCTACGCATTTCACCGCTACACCGGGAATTCCGCTTTCCTCTACCGTCCTCAAGCCACGCAGTTTCCATTGACCCCGCCCGGTTGAGCCGGGCGATTTCACAACGGACTTGCGCGGCCACCTACGCGCCCTTTACGCCCAATAAATCC
+
FFFFFFFFFFFFFFFFFFFFFFFFFFFFFFFFFFFFF:FFFFFFFFFFFFFFFFFFFFFFFFFFFFFFFFFFFFFFFFFFFFFFFFFFFFFFFFFFFFFFFFFFFFFFFFFFFFFFFFFF,FFFFFF:,FFFFFFFFF:FFFFFFFFF,FFFFFFFFFFFFF:FFFFFFFFFFFFFF:FFFFFFFFFFFFFFFFFFFF:FFFFF:FFF,FFFFFFF:FFFFFFFFFFFFFFFFFFFF:FFF,F:FFFFFF
@A00920:152:HGHKKDRXX:2:2103:4887:22169 2:N:0:AGGAGTGG+CTAATCGA
GGACTACAGGGGTTTCTAATCCTGTTTGCTCCCCACGCTTTCGCACCTCAGCGTCAGTAACCGACCAGTGAGCCGCCTTCGCCACTGGTGTTCTTGCGAATATCTACGAATTTCACCTCTACACTCGCAGTACCACTCACCTATCCCGAACTCAAGATCGTCAGTATCAAAGGCAGTTCTGGAGTTGAGCTCCAGGATTTCACCCCTGACTTAAAGACCCGCCTACGCACCCTAAACGCCCAGTAATACC
+
:FF:F,FFFFFFFFFFFFFFFFF,:FFFFFFF:FFF:FFFFFF:FFFF::,F:,FF:F:,F,,F,FFFFF::F:,F,:F,:FFFF,,FF,FF:,FF:FFF,FFFF,F,FFFFF,F,,:FFFFFF,FFFF:F,F,:F,FFFFF,F:FF,F:FFFF:,F,,,F,FF,:FFFF:,FFF,,:,FF,:FF,FFFFFFFFF,::F,FF,FF,,,FF,:FF:,F,:::F:F,,F:F,F:F,,F:,,FFF::,FF,F,
@A00920:152:HGHKKDRXX:2:2103:28772:22795 2:N:0:AGGAGTGG+CTAATCGA
GGACTACACGGGTTTCTAATCCCGTTCGCTCCCCACGCTGTCGCGTCTCAGCGTCAATCATCGTCCAGGACGCCCCTTTCGGCGCTGGTGTTCCTCCGGATCTCTGCACATTTCACCGCTACACCCGGAATTCCGCGTCCCTCTCCGACATTCCAGCCGAGCAGTCTGACCGGCACTCGCCTGGTTAAGCCCGGCGCTTTCACCCGCCACTTACCCGACCGCCTGCACGCGCTTTACGCCCAGTAACTCC
+
FFFFFFFF,FFFF:FFFFFFFFFFFF:FFFFFFFFFFFFFFFF:FFF:,FFFFFFF,F:FFFFF:FFFF:FFFF,FFFFFF:F,FFFFFFFFF:FFFF:F:FF::,F:,FFFFFFFF,FFF:FFFFFFFFFFFFFFF:FFFFFFFFFFF::FFF:FFF,,:FFFF:::FFF:FFFFFFFF:FFFFF,FFF,,:::FFFFFFFF,FF,,FFFF,::F:FFFFFFFFFF:FFFFFFFFFFFFFFFFF:FFF:
@A00920:152:HGHKKDRXX:2:2103:2691:23375 2:N:0:AGGAGTGG+CTAATCGA
GGACTACTAGGGTTTCTAATCCTGTTCGCTACCTACGCTTTCGTCCATCAGCGTCAGTATTTTATTAGTGATCTGCCTTCGCAATCGGTGTTCTATGTCATATCTAAGCATTTCACCGCTACATGACATATTCCGCCTACCTCATCGATATTCAAGACTAATAGTATCAACGGCAGTTTCTGAGTTGAGCTCAGAGATTTCACCACTGACTTAATAGCCCGCCTACACACCCTTTAAACCCAGTGAATCC
+
FFFFFFFFFFFFFFFFFFFFFFFFFFFFFFFFFFFFFFFFFFFFFFFFFFFFFFFFFF:FFFFFFFFFFFFFFFFFFF:FFFF:FFFFFFFFFF:FFFFFFFFFF:FFFFFFFFFFFFFFFFFFFFFFFF:FFF:FFFFFFF:FFFFFFFFFFFFFFFFFFFFFFFFFFFFFFFFFFFFFFFF::FFFFFFFFFFFFFFFFFFFFFFFFFFFFFFFFFFFFFFFF:FFFFFFFF:,FFFFFF:FFFF:FF
@A00920:152:HGHKKDRXX:2:2103:2374:23547 2:N:0:AGGAGTGG+CTAATCGA
GGACTACAGGGGTTTCTAATCCTGTTTGCTCCCCACGCTTTCGCACCTCAGTGTCAGTATGAGTCCAGGGTGTCGCCTTCGCCACTGATGTTCCTCCAGATATCTACGCATTTCACCGCTACACCTGGAATTCCACACCCCTCTACCCTACTCTAGCTTGCCAGTTCTAACTGCAGTGCCCAGGTTGAGCCCGGGGATTTCACAGCTAGCTTAACAAACCACCTACGTGCGCTTTACGCCCAGTAATTCC
+
FFFFFFFFFFFF:F:FFFFFFFFFF,FFFFFFFFFFFFFFFFFFFFFFFFF:FFFFFFFFFF:FFFFFFFFFFFFFFFFFFFFFFFFFFFFFFFFFF:FFFFFFFFFFFFF,:FFFFFFF,FFFFFFFFF,FFFFF:F:FFFFFFFFFF:FFFFFF:FFFFFFFFFFF:FFFFFFF:FFFF:F:FFFFFFFFFFFF:FFFFFFFFFF,FF:FFFF:FFFF:FFFF::FFFFFFFFF:FFFFFFF,:FFFF
@A00920:152:HGHKKDRXX:2:2103:2700:24580 2:N:0:AGGAGTGG+CTAATCGA
GGACTACTGGGGTATCTAATCCTGTTTGCTCCCCACGCTTTCGCACCTCAGCGTCAGTTCCGGTCCAGGTGGCCGCCTTCGCAACCGGTGTTCTTCCCAATATCTACGAATTTCACCTCTACACTGGGAATTCCGCCACCCTCTCCCGGTCTCTAGCACGACAGTCTTAAGCGCAGTTCCTGGGTTGAGCCCAGGCATTTCACGCCTAACTTGTCGCGCCGCCTACGTGCGCTTTACGCCCAGTAATTCC
+
FFFFFFFFFFFFF:FFFFFFFFFFFFFFF:FFFFFFFFFFFFFFFFFFFFFFFFFFFFFFFFFFFFFFFFFFFFFFFF:FFFFFFFFFFF:FFFFFFFFFFFFFFFFFF,FFFF:FFFF:::FFFFFFF,FFFFFFFFFFFFFFFFFFFFF:FF,FFFFFFFFFF:FFFFFFF:FFFFFFFFFFFFFFFFFFFFFFFF,FFFFFFFF:FF:FFFFFFFFFFFFF:FFFFFFF:F:FFFFFFFFF,:FFFF
@A00920:152:HGHKKDRXX:2:2103:16731:24799 2:N:0:AGGAGTGG+CTAATCGA
GGACTACTAGGGTATCTAATCCTGTTTGATACCCACACTTTCGAGCATGAACGTCAGTTACGGATTAGTGTGCTGCCTTCGCAATCGGAGTTCTTCGTGATATCTAAGCATTTCACCGCTACACCACGAATTCCGCACACCTCAACCGCACTCAAGGACGCCAGTATCAACTGCAATTTTAAGGTTGAGCCCCAAACTTTCACAGCTGACTTAACGACCCGTCTGCGCTCCCTTTAAACCCACTACATCC
+
FFFFFFFFFFFFFFF:FFF:FFFFFFFFF:FFFFFFFFFFFFFFFFFFFFFFFFFFFFFFFFFFFFFFFFFFFFFFFFFFFF,:FFFF:FFFFF:FFFFF:FFFFF:FFFFFFFFFFFFFF:FFFFFFF:FF:FFFFFFFF::FF:FFFFFFFFFFFFFFFFFFF,FFFFFFFFF::FFFF,FF,FFFFFF:FFFF:F,FF,:FFFFFF:FFFFFFFF:FF:F:F:FF:FFF,FF,F,FF:,FF,,F:F:
@A00920:152:HGHKKDRXX:2:2103:9634:26036 2:N:0:AGGAGTGG+CTAATCGA
GGACTACTGGGGTATCTAATCCCGTTCGCTACCCTGGCTTTCGCGGCTCAGCGTCAGGTGCAGCCCAGGGCGCCGCCTTCGCCTCTGGTGTTCCTCCGGATCTCTACGCATTTCACCACTCCACCCGGAATTCCACGCCCCTCTGCTGCCCTCTAGCTGTCCAGTTTCGAACGGCCTCTCCCGGTTGAGCCGGGAGCTTTCACGTCCGACTTGAACAGCCGCCTGCCCGCGCTTTACGCCCAGTAAATCC
+
FFFFFFFFFFFFF,FFFFFFFFF:FFFFFFFFFFFFFFFFFFFFFFFFFFFFFFFFFFFFFFFFFF:FFFFFFFFFFFFFFFFFFFFFFFFFFFFFFFFFFFFFF:FFFF:F:FFF:,FFFFFFFFFFFFFFFFFFFFFFFFFFFFFFFFFFFFFFFFFFFF:FF,FFFFFFFFFFFFFFF:FF,,F:FFFFFFFFF,FFFFFFFFFFFFF:FF,FFFFFFFFFFFFFFFFFFFFF:FFFFFFFFFFFFF
@A00920:152:HGHKKDRXX:2:2103:15103:26240 2:N:0:AGGAGTGG+CTAATCGA
GGACTACCGGGGTTTCTAATCCCGTTCGCTACCCTGGCTTTCGCGGCTCAGCGTCAGGTGCAGCCCAGGGCGCCGCCTTCGCCTCTGGTGTTCCTCCGGATCTCTACGCATTTCACCACTCCACCCGGAATTCCACGCCCCTCTGCTGCCCTCTAGCTGCCCAGTTTCGAACGGCCTCTCCCGGTTGAGCCGGGAGCTTTCACGTCCGACTTGAACAGCCGCCTGCCCGCGCTTTACGCCCAGTAAATCC
+
FFFFFFFFFFFFFFFFFFFFFFFFFFFFFFFFFFFFFFFFFFFFFFFFF:FFFFFFFFFFFF:FFFF:FFFFFFFFFFFFFFFFFFFFFFFFFFFFFFFFFFFFFFFFFFFFFFFFFFFFFFFFFFFFFFFFFFFF:FFFF:FFFF:FFFFFFFFFFFFFFF:::FF,FFFFFFFFFFFFFFFFFFFFF:FFFFFFFFFFFFFFFF,FFF:FFFFFFFFFFFFF:FF,F,FFFFFFFFFFFFFFFF:F,F
@A00920:152:HGHKKDRXX:2:2103:13114:27242 2:N:0:AGGAGTGG+CTAATCGA
GGACTACTGGGGTTTCTAATCCTGTTTGCTCCCCACGCTTTCGCACCTCAGCGTCAATGTCTGTCCAGCGAGTCGCCTTCGCCACTGGTGTTCTTCCGAATATCTACGAATTTCACCTCTACACTCGGAATTCCACTCGCCTCTCCAGAATTCTAGCACTGCAGTTTCAAGGGCAGTTCCGGGGTTGAGCCCCGGGATTTCACCCCTGACTTGCTGCGCCGCCTACGTGCGCTTTACGCCCAGTATTTCC
+
FFFFFFF:FFFFFFFFFFFFFFFFFFFFFFFFFFFFFFFFFFFFFFFFFFFFFFFFF,FFFFFFFFFF:FFFFFFFFFFFFFF:FFFFFFFFFFFFFFFFFFFFFFFFFFFFFFFFFFFFFFFFFFFFFFFFFFFFFFFFFFFFFFFFFFFFFF:F,::FFFFFFFFFFF,FFFF,FFFFFFFFFFFFFFFFFFFFF:FFF:FFFFFFFFFFF,FFF:FFFFFFFFFFFFFFFFFFFFFFFFF::FFFFF
@A00920:152:HGHKKDRXX:2:2103:23547:28244 2:N:0:AGGAGTGG+CTAATCGA
GGACTACTGGGGTATCTAATCCTGTTTGCTCCCCACGCTTTCGTGCCTCAGTGTCAGTGCTGGTCCAGATGGCCGCCTTCGCCACGGATGTTCCTCCCGATCTCTACGCATTTCACTGCTACACCGGGAATTCCGCCATCCTCTACCGCACTCCAGTGATCCAGTTTCCAATGCCATTCCCAGGTTGAGCCCAGGGCTTTCACATCAGACTTAAACCACCACCTACGCACGCTTTACGCCCAGTAATTCC
+
FFFFFFFFFFFFFFFFFFFFFFFFFFFFFFFFFFFFFFFFFFFFFFFFFFFFFFFFFFFFFFFFFFFFFFFFFFFFFFFFFFFFFFFFFFFFFFFFFFFFFFFFFFFFFFFFFFFFFFFFFFFFFFFF:FFFFFFFFFFFFFFFFFFFFFFFFFFFFFFFFFFFFFFFFFFFFFFFFFFFFFFFFFFFFFFFFFFFFFFFFF:FF:FFFFFFF:FFF:F:FFFF:FFFFFFFFFFF:FFFFFFFF:FFFF
@A00920:152:HGHKKDRXX:2:2103:21133:28322 2:N:0:AGGAGTGG+CTAATCGA
GGACTACTAGGGTATCTAATCCCGTTCGCTCCCCTAGCTTTCGCGGCTCAGCGTCAGGTGCAGCCCAGGGCGCCGCCTTCGCCTCTGGTGTTCCTCCGGATCTCTACGCATTTCACCACTCCACCCGGAATTCCACGCCCCTCTACTGCCCTCCAGCGGCCCAGTTTCGAACGGCCTCTCCCAGTTGAGCCGGGAGCTTTCACGTCCGACTTGGACCACCGCCTGCCCGCGCTTTACGCCCAGTAAATCC
+
FFFFFFFFFFFFFFFFFFFFFFFFFFFFFFFFFFFFFFFFFFFFFFFFFFFFFFFFFFFFFFFFFFFFFFFFFFFFFFFFFFFFFFFFFFFFFFFFFFFFFFFFFFFFFF:FFFFFFFFFFFFFFFFFFFFFFFFFFFFFFFFFFFF::FFFFFFFFF:FFFFFF:FFFFFFF,FFFFFFF:FFFFFFFFFFFFFFFFFFFFF,:FFFFFFF:FF,FFFFFFFF,:FFF:F:F:FFFFFFF:FFFFFF:F
@A00920:152:HGHKKDRXX:2:2103:16080:28714 2:N:0:AGGAGTGG+CTAATCGA
GGACTACTGGGGTTTCTAATCCCGTTCGCTACCCTGGCTTTCGCACCTCAGCGTCAGAGACGGTCCAGTGAGCCGCTTTCGCCACCGGTGTTCCTCCAGATATCTACGCATTTCACCGCTCCACCTGGAGTTCCACTCACCCCTACCGTCCTCGAGCCAGCCAGTATCGGATGCCATTCCCCGGTTGAGCCGGGGGCTTTCACACCCAACTTAGCTAGCCGCCTACGTGCGCTTTATGCCCAGTGATTCC
+
FFF:FFFFFFFFFFFFFFFFFF:FFFFFFFFFFFFFFFFFFFFFFFFFFFF:FFFFFFFFF:FFFFFFFFFFFFFFFF:FFFFFFFFFFF:FFFFFFFFF,FFF:FFFFFFFFFFFFFFFFFFFF:FFFFFFFFFFFFFFFFFFFF:FFFFFFFFFF:FFFFFFF:FFFFFFFFFFFFFFFFFFFFFFFFF:FFFFFF,FFFFFFFFFFFFFFFFFF:FFFFFFFFFFFFFFF:,,:FFFF,FFFFFFFF
@A00920:152:HGHKKDRXX:2:2103:29469:29794 2:N:0:AGGAGTGG+CTAATCGA
GGACTACTAGGGTTTCTAATCCTGTTTGCTCCCCACGCTTTCGCGCCTCAGCGTCAGAACCGGACCAGTAAGCCGCCTTCGCCACTGGTGTTCTTGCGAATATCTACGAATTTCACCTCTACACTCGCAGTTCCACTTACCTCTTCCGGTCTCAAGCCAATCAGTATCGAAGGCAATTCTGTGGTTGAGCCACAGGCTTTCACCCCCGACTTAATCGGCCGCCTACGCGCCCTTTACGCCCAGTGATTCC
+
FFFFFFFFFFFFFFFFFFF:FFFFFFFFFFFFFFFFFFFFFFFFFFFFFFFFFFFFFFFFFFFFFFFFFFFFFFFFFF:FFFF:FFFFFFFFFFFFFFFFFFFFFFFFFFFFFFFFFFFFFF:FF,FFFFF:FFFFFFFFFFFF,F,FF:FFFFFF:FFFFFFFFFFFFFF:FF:F:,F:FF:F:FFFFFFFFFFFFFFFFFFF:FFFFF:FFFFFFFFFF:FFF:FFFFFFF,FFF,FFF:F::FF,FF
@A00920:152:HGHKKDRXX:2:2103:4924:29935 2:N:0:AGGAGTGG+CTAATCGA
GGACTACTGGGGTTTCTAATCCTGTTCGCTCCCCACGCTTTCGTGCCTCAGCGTCAATAGAGCTCTGGCAGGCTGCCTTCGCAATCGGTGTTCTGTGGCATATCTAAGCATTTCACCGCTACATGCCACGTTCCGCCTGCCTCGCGCCCATTCGAGCCCGCCAGTATCAAGGGCAGTTCCACCGTTGAGCGGCGGGATTTCACCCCTGACTTAGCGGGCCGCCTACGCACCCTTTAAACCCAGTGATTCC
+
FFFFFFFF,FFFFFFFFFFFFFFFFFFFFFFFFFFFFFFFFFF:FFFFFFFFFFFFFFFFFFF:FFFFFFFFFFFFF:FFFFFFFFFFFFFF:FFFFFFFF,FFFFFFFFFFFFFFFFFFFFFFFFFFF::FFFFFFFFFFFFFFFFFFFFFFFFFFFF:FFFFFF,F:FFFFFFFFFFFFFFFF::FFFFFFFFFFF:FF,F:F:FFFFF:FFFFFFF:FFFFF:FF:FFF:,FFFFF::FFFFFFF,F
@A00920:152:HGHKKDRXX:2:2103:32018:30545 2:N:0:AGGAGTGG+CTAATCGA
GGACTACTAGGGTTTCTAATCCGGTTCGCTCCCCACGCTCTCGCGCCTCAGCGTCGGGCTCGGCCCAGGGCGCCGCCTGCGCCACCGGTGTTCCGCCGGATCTCTACGCATTTCACCACTACACCCGGCATTCCGCGCCCCTCGGCCGCCCCCCAGCCCGGCCGTCCCGGGCCCCGACCCAGGGCTGAGCCCCGGGCTTTCAGGCCCGACTGACCGGGCCGCCTACGCGCCCTTTACGCCCAGTGAATCC
+
FFFFFFFFFFFFFFFFFFFFFFFFFFFFFFFFFFFFFFFFFFFFFFFFFFFFFFFFFFFFFFFFFFFFFFFFFFFFFFFFFFFFFFFFF:FFFFFFFFFFFFF:FFFFFFFF:FFFFFFFFFFFFFFFFF:FFFFFFFFFFFFFFF,FFFFFFFFFFFFFFFFFFFFFFFFFFFFFFFFFFFFF:FFFFF:FFFFFFFFFFFFFFFFFFFFF,F:FFFFFF:FFFFFFF,F:FFF:FFFFFFFFF,F::,
@A00920:152:HGHKKDRXX:2:2103:22806:30561 2:N:0:AGGAGTGG+CTAATCGA
GGACTACAGGGGTTTCTAATCCTGTTTGCTCCCCACGCTGTCGCGCCTCAGCGTCAGCAACAGCCCAGCAGGCCGCCTTCGCCACCGATGTTCTTCCCGATCTCTACGCATTCCACCGCTACACCGGGAATTCCACCTGCCTCTACTGTGCTCAAGCCTGACAGTTTAGGAGGCAGCCTTGCAGTTGAGCCGCAAGATTTCACCCCCTACTTATCAAGCCGCCTACGCGCCCTTTACGCCCAGTGATTCC
+
FFFFFFFFFFFFFFFFF:FFFFFFFFFFFFFFFFFFFFFFFFFFFFFFFFFFFFFFFFFFFFFFFFFFF:FFFFFFFFFFFFFFF:FFFFFFFFFFFFFFFFFFFFFFFFFFFFFFFFFFFFFFFFFFFFFFFFFFFF:FFFFFFFFFFFFFFFFFFFFFFFFFFFFFFFFFFFFFFFFFFFFFFFFFFFFFFFFFFFFFFFFFFFFFFFFFFFFFFFFFF:FFF:FFFFFFFFFFFFFFF:FFF:FFFF
@A00920:152:HGHKKDRXX:2:2103:6027:30780 2:N:0:AGGAGTGG+CTAATCGA
GGACTACTGGGGTTTCTAATCCTGTTTGCTCCCCACGCTGTCGCGCCTCAGTGTCAGTATCTTCCCAGATCGCCGCCTTCGCCACTGGTGTTCCTCCCGATATCTACGAATTTCACCTCTACACCGGGAATTCCGCGACCCTCGTTAGTACTCTAGCCTGCCAGTTTCGGATGCACTTCCTCAGTTGAGCCAAGGGCTTTCACATCCGACATAACAGACCGCCTACGTGCGCTTTACGCCCAATGATTCC
+
FFFFFF,FF::::F:F:FF,FFF:F:,F:FFF:FFFFFFFFFFF::FFFFFF::FF:FFFFFFFF,FFFF:FFF,FFF::,F:FFFFFF,FF,,FFFF:FFFFFFFFFFFFFFF,FFFFFFFFFF:FF,FFFFFFFFFFFF:F,F,F:FFFFFFF,FFFFFFFFFFFFF,FFF,FFFF,:F,FFFFFF,FF:FF,FFFF::FFFFFF,:,,:F:FFF:F:FFFFF,F,:FFFFF:F,F:FF:F:FFFFF:
@A00920:152:HGHKKDRXX:2:2103:31123:31594 2:N:0:AGGAGTGG+CTAATCGA
GGACTACAGGGGTTTCTAATCCTGTTTGATCCCCACACTTTCGTGCCTCAGCGTCAGTTACAGCCTAGTAAGCTGCCTTCGCTATAGGTGTTCTTGACGATATCTAAGCATTTCACCGCTACACCGTCAATTCCGCCTACCTCGACTGAACTCAAGTCCATCAGTATCAATGCCACCCTCCCGGTTAAGCCGGGATATTTCAGCACTGACTTAATAGACCGCCTACGCACCCTTTAAACCCAATAAATCC
+
FF:FFFFFFFFFFFFFFFFFFFFFFFFFFFFFFFFFFFFFFFFFFFFFFFFFFFFFFFFFFFFFFFFFFFFFFFFFFFFFFFFFFFFFFFFFFFFFFFF,:FFFFFFFFFFFFFFFFFF:FFFFFFFFFFFFFF:FFFFFFFFFFFF:FFFFFFFFFFFFFFFFFFFFFFFFFFF:FFF:FFFFFFFFFFFFFFFFFFFFFFFF:FF:FFFFFFFFFFFF:FFFFFFFFFFFFFF::FF:FF:F:FFFFF
@A00920:152:HGHKKDRXX:2:2103:15474:32236 2:N:0:AGGAGTGG+CTAATCGA
GGACTACACGGGTATCTAATCCCGTTCGCTCCCCTAGCTTTCGCGGCTCAGCGTCAGGTGCAGCCCAGGGCGCCGCCTTCGCCTCTGGTGTTCCTCCGGATCTCTACGCATTTCACCACTCCACCCGGAATTCCACGCCCCTCTACTGCCCTCCAGCGGCCCAGTTTCGAACGGCATCTCCCAGTTGAGCCGGGAGCTTTCACGTCCGACTTGGACCACCGCCTGCCCGCGCTTTACGCCCAGTAAATCC
+
FFFFFFFFFFFFFFFFFFFFFFFFFF:FFFFF:FFFFFFFFFF:FFFFFFFFFFFFFFFFFFFFFFFFFFFFFFFF:FFFFFFFFFFFFFFFFFFFFF,FFFFFFFFFFFFFFFFFFFFFFFFFFFFFFFFFFFFFFFFFFFFFFFFFFFFFFFFFFFFFFFFFFFFF:FFFFFF,F:FFFFFFFF,FFFFFFFFFFFFFFFFFFF,FFFFF:FFFFFFFFFFFFFFFFFFFFFFFFFFFFFFFFF,FFF
@A00920:152:HGHKKDRXX:2:2103:14751:32299 2:N:0:AGGAGTGG+CTAATCGA
GGACTACAGGGGTTTCTAATCCTGTTTGCTCCCCACGCTTTCGAGCCTCAGCGTCAGAAATGTTCCAGAGCGCCGCCTTCGCCACCGGCCTTCCTCCCGATCTCTACGCATTTCACCGCTACACCGGGAATTCCGCGCTCCTCTCCCATCCTCTAGCTGAACAGTCCCCTCTGCACTTTCCAGGTTAAGCCTGGAGATTTCACGGAGGGCTTATCCAACCGCCTACGCTCCCTGTACGCCCAGTAAATCC
+
FFFFFFFFFFF:FFFFF:FFFFFFFFFFFFFFFFFFFFFFFFFFFFFFFFFFFFFFF:F,FFF,FFFFFFFFFFFFFFFFFFFFFFFFFFFFFFFFF:FFFFFFFFFFF,FFFFFFFFFFFFFFFFFFFFFFFFFFFFF:FFFFFFFFFFFFF,FFFFFFFFFFFFFFF:FFFFFFFFFFF:FFFFFFFFFFFFFFFFFFFFFFFFFFFFFFF,FFFFFFFFFFFFF:FFFFF:FFFFFFFFFF,,FFFF
@A00920:152:HGHKKDRXX:2:2103:30110:33191 2:N:0:AGGAGTGG+CTAATCGA
GGACTACTAGGGTATCTAATCCTGTTTGCTCCCCACGCTTTCGCGCCTCAGCGTCAGATCCAGCCCAGTTGGCCGCCTTCGCCACAGGTGTTCTTCCCGATATCTACGCATTCCACCGCTACACCGGGAATTCCACCAACCCCTACTGGTCTCTAGACATGCAGTATCGGCAGCAGCCCCGGAGTTGAGCCCCGGGATTTCACTTCCGACTTGCACACCCGCCTGCGCGCGCTTTACGCCCAGTAATTCC
+
FFFFFFFFFFFFF:FFFF,FFF,FFFFFFFFFFFFFFFFF,FFFFFFFFFFFFFFFFFFFFFFFFFFFFFFFFFFFFFFFFFFFFFFFFFFFFFFFFFFFFFFFFFFF::FFFF:FFFFFFFFFFFFF,FFFFFFFF,FFFFFFF:FFFFFFFFFFFFFFFFFFFFFFFFFFFFFFFFFFFFFFFFFFFFFFFFFFFFFFFFFFFFFF:F,FFFFFFFFFFFFFFFFFFFFFFF::FFF:FFFFF,FFFF
@A00920:152:HGHKKDRXX:2:2103:1353:33458 2:N:0:AGGAGTGG+CTAATCGA
GGACTACCGGGGTATCTAATCCTGTTTGCTCCCCATGCTTTCGCACCTCAGCGTCAGTAGTAGTCCAGATGGCTGCCTTCGCCATCGGTCTTCCTCCCGATCTCTACCCATTTCACCGCTACACATGGAATTCCACCAACCTCTCCCAAACTCAAGCCAACCCGTATCGAATGCCCTTCCGAGGTTCAGCCCAGGCCGTTCACATCCGACGATCCGAGCCGCCTACGCACCCTTTACGCCCAGTAAATCC
+
FFFFFFF,FFFFF,FFFFFFFFFFFFFFFFFFFFF,FF,FFFFF,:FFFFF,FFFFFFF,F,F,FFFF,FFFF:FFFFFFFFFF,FFFF,FFF:FFF,:FF:FFFFF:,F,FFFFFF,FF:FFF,,FFFFFFF,FF:F:FFFFFFFFF,FFFF:FFFF,F,F,F:FFFF,:FFF:,FFFF,F,FFFFFFF,F,:F,,,FFFFF:FFFFFF,FF:,,FFFFFFF:FF:F,:FFFFF:FFFFFFFFFF,:F:
@A00920:152:HGHKKDRXX:2:2103:13358:33865 2:N:0:AGGAGTGG+CTAATCGA
GGACTACTCGGGTTTCTAATCCTGTTCGCTACCCACGCTTTCGCTCCTCAGTGTCAGTACTGGCCCAGAGTGCCGCCTTCGCCACTGGTGTTCCTCCTAATATCTGCGCATTTCACCGCTACACTAGGAATTCCACACTCCCCTACCAGACTCTAGTCACGGCAGTATCGGGTGGCGTCTCTGGGTTGAGCCCAGAGTTTTCACACCCGACTTACCGAACCACCTACGAGCTCTTTACGCCCAATAAATC
+
FFFFFFFFFFFFFFFFFFFFFF:FFFFFFFFFFFFFFFFFFFFFFFFFFFF::FFF:FFFFFFFFF,FFFFFFFFFFFFF:F:FFFFFFFFFF,FFF:FF:FFFFFFF:,F:FFFFF:FFF:F,FFFFFFFFFFFFFFFFF:F:FFFFFFF::FFFFFFF:F:FFF:F:FFFFF:FFFFFF:F,,FFFFFF,FFFFF,FFFF:FFFFFFFFFFFF,FFFF,FFFFFF:,,FFFFFF,F:,:FFFF,,::F
@A00920:152:HGHKKDRXX:2:2103:1325:34256 2:N:0:AGGAGTGG+CTAATCGA
GGACTACAAGGGTTTCTAATCCCGTTTGCTCCCCACGCTTTCGAGCCTCAGCGTCAGTGCCAGCCCAGCGACTAGCCTTCGCCATAGGTGTTCCTCCTCATATCTACGCATTTCACCGCTACACCAAGAATTCCGTACCCCCCTGCCGCACTCAAGCCCATCAGTCACAAATGCACTTCCCGAGTTAAGCACGGGGATTTCACAGCTGACTTAAAACACCGCCTCCGCGCGCTTTACGCCCAGTAATTCC
+
FFFF,FFFFFFF:F:FF:FFF::FFFFFFFFFF:F:FFFFFFFFFF,F,FFFFFFFFFF,,,FFFFFF:,:,,,F,FFFF,FFF,:FFF,F::FFF,,:FFFF:FFFFFFF,,FFF,FF:,FFF,,,F::FFF::,,F,F:,FF:F,FF:FFF,FFF,,:,FF:F:FFF,,,F,:,FF,::,,F,F,FFF,,F,,F:FFFFFFF,,FF:::F::,F::FFF:FF,:::,:,:FF:F:FFF:F,F::F,F,
@A00920:152:HGHKKDRXX:2:2103:17752:34616 2:N:0:AGGAGTGG+CTAATCGA
GGACTACTAGGGTTTCTAATCCTGTTTGATCCCCACACTTTCGTGCCTCAGCGTCAGTTGAAGTCTAGTAAGCTGTCTACACTATCGGTGTTCTTGACGATATCTAAGCAGTTCACCGCTACACCGTCAATTCCGCCTACCTCGATTCCACTCAAGCCCATCAGTATCAATCCCACCCTCCCGGTTAAGCCGGGATATTTCAGAACTGACTTAATAGGCCGCCTACGCACCCTTTAAACCCAATAAATCC
+
FFFFFFFFFFFFFFFFFFF:FFFFFFFFFFFFFFFFFFFFFFFFFFFFFFFFFFFFFFFF:FFFFF,FFFFFFFFFFFFFFFFFFFFFFFFFFFFFF:FF,FFFFFFFFF,FFFFFFFFF,FFFFFFFF:,FFFFFFF:FFFFFFFFFFFFFFFFFFFFFFFFFFFFFF,FFFFFFFFFF:FFF::FFFFFFFFFF:F:,FFFF:FF:FFFFFFFFFFF:FFF,:,FFFFFFF,FFF:FFFF::FFF,FF
@A00920:152:HGHKKDRXX:2:2103:15537:34914 2:N:0:AGGAGTGG+CTAATCGA
GGACTACACGGGTTTCTAATCCCTTTTGCTCCCCACGCTTTCGTGCCTGAGCGTCAGCAATTGTCCAGGTAGCCGCCTTCGCCTCTGGTATTCCTCCTGATATCTACGCATTTCACCGCTACACCAGGAATTCTGCTCTCCTCTACCCCCCTCTAGTCCGCCAGTATCCAGTGACCCCTCCCAGTTGAGCCGGGAGATTTCACACCAGACTTAACGAACCGCCTACAAGCCCTTTACGCCCAATAAATCC
+
FFFFFFF:FFFFFFFFFFFFFFFFFFFFFFFFFFFFFFFFFFFFFFFFFFFFF:FFFFFFFFFFFFFFFFFFFFFFF:FFFFFFF:FFFFFFFFFFFFFFFFFFFFFFFFFFFFFFFFFFFFFFFFFFFFFFFFFFFFFFFFFFFFFFFFFFFFFFFFFFFFFFFFFFFFFFFFFFFFFFFFFFFFFFFFFFFFFFFFFFFFFFFF:FFFF,FFFFFFFFFFFFFFFFF,FFFFFFF,FFFFFFF,:FFF
@A00920:152:HGHKKDRXX:2:2103:6180:36119 2:N:0:AGGAGTGG+CTAATCGA
GGACTACCAGGGTTTCTAATCCTGTTCGCTCCCCACGCTTTCGCGTCTCAGCGTCAGTACCGTTCCAGAGAGCCGCTTTCGCCACGGGTGTTCTTCCTGATATCTGCGCATTTCACCGCTACACCAGGAATTCCACTCTCCTCTCCCGGACTCTAGCCAGATGGTTTCGGTCGACCTCTGAAGGTTGAGCCTCCAGTTTTCACAACCGACCTACCTGGCCGCCTACACGCTCTTTACGCCCAATGAATCC
+
FFFFFFFFFFFFFFFFFFFFFFFFFFFFFFFFFFFFFFF:FFFFFFFFFFFFFFFFFFFFFFFFFFFFFFFFFFFFFFFFFFFFFFFFFFFFFFFFFFF:FFFFFFFFFFFFFFFFFFFFFF:FFFFFFFFFFFFFFFFFFFFFFFFFFFFFFFFFFFFFFFFFFFFFFFFFFFFFFFFFFFFFFFFFFFFFFFF:FF:FFFFFFFFFFFFF:FFFFFFFFFFFFFFFFFFF:FFFFFFFFFFFFF:FFF
@A00920:152:HGHKKDRXX:2:2103:15673:36338 2:N:0:AGGAGTGG+CTAATCGA
GGACTACCGGGGTTTCTAATCCTGTTTGATCCCCACGCTTTCGTGCCTCAGAGTCAATGATTGTGTAGTGAGCTGCCTTCGCAATTGGTGTTCTATGTCATATCTAAGCATTTCACCGCTACATGACATATTCCGCTCACCTCCACAATATTCAAGACAGATAGTATCAACGGCAGTTTCCAAGTTAAGCTTGGAGATTTCACCACTGACTTACCTGCCCTCCTACGCACCCTTTAAACCCAGTGAATCC
+
FFFFFFFFFFFFFFFFFFFFFFFFFFFFFFFFFFFFFFFFFFFFFFFFFFFFFFFFFFFFFFFFFFFFF:FFFFFFFFFFFFFFFFFFFFFFFFFFFFFFFFFFFFFFFFFFFFFFFFFFFFFFF:FFF:FFFFFFFFFFFFFFFF,F:FFFFFFFFFFFF:,FFFFFFFFFFFFFFFFFFFFF:FFFF:FF:FFFF:FF,,FFFFFFFFFF:FF:FFFFFF:FFFFFFF,FFFFFFFFFFF:FF,FF:F
@A00920:152:HGHKKDRXX:2:2103:27661:36808 2:N:0:AGGAGTGG+CTAATCGA
GGACTACCCGGGTTTCTAATCCCGTTTGCTCCCCACGCTTTCGCGCCTCAGCGTCAGGAGAAGCCCAGAGACCCGCCTTCGCCACCGGTGTTCCTCCAGATCTCTACACATTTCACCACTACACACGGAATTCCACACGCCTCTACCTGCCTCGAGCCCCGCAGTTCGGTCACGTCATCGCCCGGTTGAGCCCGGCGCTTTCACGCGCCACTTGCAGGACCGCCTACACGCGCTTTACACCCAGTAAATC
+
,FFFFFF:F::F,FFFFFFFFFFF:FFF:F:FFFFFF:F::F:,:FFF,F,FFFFFFFF,F,:,:FF:FF:FFF,FFF:FFF:FF,:,FFFFFFFFF,,,FF:F::FF:F:FFFFFFF:FF::F,,:F:FF,FFFFF::FFFFFFF,FFFFFF,FFF:FFFFF:FF,F,,,FFF:F,,FFFFFF:FFFFF:F,F:FFFFFFFF:FFFFF:FF,:F,,FFF:,FFF,FFFFFFFF:FF:FFF::F,F,FFF
@A00920:152:HGHKKDRXX:2:2103:14995:36949 2:N:0:AGGAGTGG+CTAATCGA
GGACTACAGGGGTTTCTAATCCTGTTCGCTACCCACGCTTTCGTCCATCAGCGTCAATATAATGTTAGTAACCTGCCTTCGCAATTGGTATTCCATGTAATATCTAAGCATTTCACCGCTACACTACATATTCTAGTTACTTCACAGTAATTCAAGTCCTGCAGTATCAATGGCAGTTCGACAGTTAAGCTGCCGGATTTCACCACTGACTTACAAAACAGCCTACGGACCCTTTAAACCCAATGATTCC
+
FFFFFF:FFFFF:FFF:FFFFFFFFFFFFFFFFFF:F:FFFFFFFFFFFFFFFFFFFFFFFFFFF:F:FFFFF:F,FFFFFFFF:FFFFFFFFFFFFFF:FFFFFFFFFFFFFFF:FFFFFFFFFFFFFF:FFFFF:FF:FFFFFFFF:FFFFFF:FFFFFFFFFFFFFFFFF,F:FFF:FFFF:FFFFFFF::FF:FFFF:FFFF:FFFFFF,FFF:F,F:FFFFFFFFFFFFFFF::F:FFFF:FFF:
@A00920:152:HGHKKDRXX:2:2104:6659:2409 2:N:0:AGGAGTGG+CTAATCGA
GGACTACTCGGGTTTCTAATCCCGTTTGCTCCCCTGGCTTTCGCTCCTCAGCGTCAGTAATGGTCCAGAATGCCGCCTTCGCCACCGGTGTTCCTCCAGATATCTACGCATTTCACCGCTACACCTGGAATTCCGCATTCCTCTCCCACACTCAAGCCATCCAGTCTCACACGCAGTTCCACGGTTGAGCCGTGGGATTTCACGTGTGACTTAGTTGGCCGCCTACGAGCCCTTTACGCCCAGTAATTCC
+
FFF:FFFFFF:FFFFFFFFFFFFFFFFFFFFFFFF:FFFFFFFFFFFFFFFF::FFFFF:FFFFFFFFFFFFFFFFFFFFFFFF:FFFFFFFFFFFFFFFFFFFFFFFFFFFFFFFFFFFFFFFFFFFFFFFFFFFFFF:FFFFF:FFFFFFFFFFFFFFF,:F:FFFFF:FFFFFFFFFFFFFFFFFFFFFF:FFFFFFFFFFFFFFFFFF:FFFFFFFFFFFFFFF:FFF::FFF,FFFFF:,:,FFF
@A00920:152:HGHKKDRXX:2:2104:12427:2566 2:N:0:AGGAGTGG+CTAATCGA
GGACTACTGGGGTTTCTAATCCTGTTTGCTCCCCACGCTTTCGCGTCTTAGCGTCAGTTACCGTCCAGGTGGCCGCCTTCGCCACCGGTGTTCCTCCCAATATCTACGAATTTCACCTCTACACTGGGAATTCCGCCACCCTCTCCGGCACTCCAGCCCGCCAGTTTTGGCAGCACTTCCATGGTTGAGCCATGGGATTTCACTACCAACTTAACGGACCGCCTACACGCGCTTTACGCCCAGTAATTCC
+
FFFFF:FFFFFFFFFFFFFFFFFFFFF:FFFFFFFFFFFFFFFFFFFF:,FFFFFFFFFFFFFFFFFFFFFF:FFFFFFF::FFFFF,:FFFFF:FF:FF,FFF,FFFFFFFFF:FFFFF:F:FFF::FFF,FFFFFFFFFFF,:FFFFF:FFF:FFFFFF::F:F,FFFFFFF:F:FF:FFFF:F::FF:FFFFFF,:F:,,FF::FF:F:F,FFFFF,F:FFF:FFF::,,FF,FF,F:,F,FFFFF:
@A00920:152:HGHKKDRXX:2:2104:22290:3176 2:N:0:AGGAGTGG+CTAATCGA
GGACTACTGGGGTTTCTAATCCCGTTCGCTCCCCATGCTTTCGCCTCTCAGCGTCAGGTCAGGCCCAGCGTGTCGCCTTCGCCACTGGTGTTCCTCCGGATCTCTACGCATTTCACCACTACACCCGGAATTCCACACGCCTCTACCTGCCTCTAGCCCCGCAGTTCGGTCACGTCCTCGCCCGGTTGAGCCGGGCGCTTTCACGCGCCACTTGCAGGACCGCCTACACGCGCTTTACACCCAGTAAATC
+
FFFFFFFFFFFFFFFFFFFFFFFFFFFFFFFFFFFFFFFFFFFFFFFFFFFFFFFFFFFFFFFFFFFFFFFFFFFFFFFFFFFFFFFFFFFFFFFFFFFFFFFFFFFFFF:FFFFFFFFFFFFFFFFFFFFFFFFFF:FFFFFFFFFF::FFFFFFFFFFFF,FFFFFF,FFFFFFFFFFFFFFFFFFFFFFFFFFFF,FFFFFFFFFFFFFFFFFF:,FFFF,F,FFFFFFF,FFFFFF:FFF:,,FFF
@A00920:152:HGHKKDRXX:2:2104:3495:3474 2:N:0:AGGAGTGG+CTAATCGA
GGACTACTAGGGTATCTAATCCCGTTTGCTCCCCTGGCTTTCGCGCCTCAGCGTCAATACCGGTCCAGGATGCCGCCTTCGCCACCGATGTTCCTCCAGATATCTACGCATTTCACCGCTACACCTGGAATTCCACATCCCTCTCCCGGATTCTAGCCTCCCAGTCTCGGACGCAGTTCCTGGGTTGAGCCCAGGGATTTCACGTTCGACTTAGAAGGCCGCCTACGCGCCCTTTACGCCCAGTAATTCC
+
FFFFFFFFFFFFF:FFFFFFFFFFFFFFFFFFFFFFFFFFFFFFFFFFFFFFFFFFFFFFFFFFFFFFFFFFFFFFF:FFFFFFFFFFFFFFFFFFFFFFFFFFF:FFFFFFFFFFFFFFFFFFFFFFFFFFFFFFFFFFFFFFFFFFFFFFFFFFFFFFFF:FFFFFFFFFFFFFFFFF:FFFFFFFFFFFFFFFF:FFFFFF:FFFFFFFFFFFFFFFFFFF,FFFFFFFFFFFFFFFFFFFFFFFFF
@A00920:152:HGHKKDRXX:2:2104:6153:3568 2:N:0:AGGAGTGG+CTAATCGA
GGACTACTCGGGTTTCTAATCCCGTTCGCTACCCTGGCTTTCGCGCCTCAGCGTCAGTTACAGTCCAGAAAGCCGCCTTCGCCACTGGTGTTCCTCCCAATATCTACGCATTTCACCGCTACACTGGGAATTCCGCTTTCCTCTCCTGTCCTCAAGCCCAACAGTTTCAAATGCAAGCCCAGGGTTAAGCCCGGGGGTTTCACATCTGACTTATTAGGCCGCCTACGCGCCCTTTACGCCCAGTAATTCC
+
F:FF::FFFFFFFFFFFFFFFF,:::,F,FF::FFF:FFF,F::FFFFFF:F:,FF:FFFFFFF:F,FF:FFFF,F:FFF:FFF,FFFFFFFFFFFFF:FFF:::FFFFFFFFFFF:FF::FFFFFFFFFF::F:F:FFFFF:FFFFFFFFFFFF:FFFFFFFFF:FF:FFFFF:FFFFFFF:F,FFFF:FFFFFFF:F,,FFFFFFFFFFFFFFFFFFFFFFFF,,F:F:F,FF:F,FFFFFFFFF:,F
@A00920:152:HGHKKDRXX:2:2104:23294:3912 2:N:0:AGGAGTGG+CTAATCGA
GGACTACCGGGGTTTCTAATCCTGTTTGCTCCCCACGCTTTCGCGCCTCAGCGTCAGTTGCAGTCCAGATGGCCGCCTTCGCCACCGGTGTTCTTCCCAATATCTACGAATTTCACCTCTACACTGGGAATTCCACCATCCTCTCCTGCACTCAAGCTTGCCAGTATCAAACGCACATCCCAGGTTGAGCCCAGGGCTTTCACGCCTGACTTAACAAACCGCCTACGCGCCCTTTACGCCCAGTAATTCC
+
FF:FFFFFFFFFFFFFFFFFFFFFFFFFFFFFFFFFFFFFFFFFFFFFFFFFFFFFFFFFFFFFFFFFFFFFFFFFFFFFFFFFFFFFFFFFFFFFFFFFFFFFFFFFFFFFFF:FFFFFFFFFFFFFFFFFFFFFFFFFFFFFFFFFFFFFFFFFFFFFFFFFFFFFFFFFFF:FFFFFFFFFFFFFFFFFFFFFF:FFFFFFF,FFFFFF::FFFFFFFFFFFFFF:FFFFFFFFFFFFFFFFFF,FF
@A00920:152:HGHKKDRXX:2:2104:23231:3928 2:N:0:AGGAGTGG+CTAATCGA
GGACTACCCGGGTTTCTAATCCTGTTTGATCCCCACACTTTCGTGCCTCAGCGTCAGTTGAAGCCTGGTAAGCTGTCTTCACTATCGGTGTTCTTGACGATATCTAAGCATTTCACCGCTACACCGTCAATTCCGCCTACCTCGATTCCACTCAAGCCCATCAGTATCAATCCCACCCTCCCGGTTAAGCCGGGATATTTCAGAACTGACTTAATAGGCCGCCTACGCACCCTTTAAACCCAATAAATCC
+
FFFFFFFFFFFFFFFFFFFFFFFFFFFFFFFFFFFFFFF:FFFFFFFFFFFFFFFFFFFFFFFFFFFFFFFFFFFFFFFFFFFFFFFFFFFFFFFFFFFF:FFFFFFFFFFFFFFFFFFFFFFFFFFFFFFFFF:FFFFFFFFF:FFFFFFFFFFFFFFFFFFFFFFFFFFFFFFFF:FFFF:F:FF::FFFFFFFFFFFFFFFFFF:,FFFF,FFFFFFFFFFFFFFFFFFFFF:FFFF::F:F:,F:F
@A00920:152:HGHKKDRXX:2:2104:12997:4116 2:N:0:AGGAGTGG+CTAATCGA
GGACTACCGGGGTTTCTAATCCTGTTTGCTCCCCACGCTTTCGCGCCTCAGCGTCAGTTCCGGACCAGGCGGCCGCCTTCGCCACCGGTGTTCTTCCCAATATCTACGAATTTCACCTCTACACTGGGAATTCCGCCGCCCTCTCCCGGACTCAAGCCCGCCAGTCTCGGATGCGCATCCGGAGTTGAGCCCCGGGCTTTCACACCCAACTTAACAGGCCGCCTACGCGCGCTTTACGCCCAGTGACTCC
+
FFFFFFFFFFFFFFFFFFFFFF,FFFFFFFFFFFF:FFFFFFFFFFFF:FFFF,FFF,FFFFFFFFFFFFFFFFFFFFFFFFFFFFFFFFFFFFFFFFFFFFFFFFFFFF:FFFFF:FFFFFFFFFFFF,:FFFFFFFFFFFFFFFF:FFFFFFFF:FFFFFFFFFFFFFF,FFFF,FFFFF:FFFFFFFFFFF,FFFFFFFFFFFFFFFFFFFFFFFFFFFFFFF,FFFFFFFFFFFFFFFFFFFFFFF
@A00920:152:HGHKKDRXX:2:2104:11270:4351 2:N:0:AGGAGTGG+CTAATCGA
GGACTACTGGGGTATCTAATCCCGTTCGCTCCCCATGCTTTCGCCTCTCAGCGTCAGGCCAGGCCCAGCGTGTCGCCTTCGCCACTGGTGTTCCTCCGGATCTCTACGCATTTCACCACTACACCCGGAATTCCACACGCCTCTACCTGCCTCTAGCCCTGCAGTTCGCCCACGTCCTCGCCCGGTTGAGCCGGGCGCTTTCACGCACCACTTGCAGGACCGCCTACACGCGCTTTAAACCCAGTACATC
+
FFFFFFFFFFFFFFFFFFFFF:FFFFFFFF:FF:FFFFFFFFFFFFFFF,FFFFFFFFFFFFFFFF,FFFFFFFF:FFFFFF:FFFFFFFFFFFFF,FFFFFFFFFFF:FFFFF:FFFFFFFFFFFFFFFFFFFFFFFFFFFFFFFFFFF,FFFFFFFFFFF:FFFFFFFFFFFFFFFFFFFFFFFFF:FFFFFFFFF:FFFFFFFFFFFFFFF:FFFF:FFFFFFF:FFFFFFFFF,FF:FF:,F,FFF
@A00920:152:HGHKKDRXX:2:2104:9155:4476 2:N:0:AGGAGTGG+CTAATCGA
GGACTACAGGGGTATCTAATCCCGTTCGCTCCCCTAGCTTTCGCGGCTCAGCGTCAGGTGCAGCCCAGGGCGCCGCCTTCGCCTCTGGTGTTCCTCCGGATCTCTACGCATTTCACCACTCCACCCGGAATTCCACGCCCCTCTACTGCCCTCAAGCGGCCCAGTTTCGACAGGCCTCTCCCAGTTGAGCCGGGAGCTTTCACGTCCGACTTGGACCACCGCCTGCCCGCGCTTTACGCCCAGTAAATCC
+
FF:FFFFFFFFFF,FFFFFFFFFFFFFFFFFFFFFFFFFFFFFFF:FFFF:FFFF,FFF,FFFFFFFFFF:FFFFFFFFFFFF,FFFFFFFFFFFFFFFFF:FFFFFFFFFFFFFFF,FF,FFFFF,FFFFFFFFF,FFFF,FFFFFFF:FFF,FFFF:FFFFF:FFFFF,,FFFFFFF:FFFFFFFFFFF,,FF,FFFFFFF,,,:F,FF::,FFFFFFF,FFF,FFFF,FFFFF,:FFFF,:F,F,FF
@A00920:152:HGHKKDRXX:2:2104:20311:4601 2:N:0:AGGAGTGG+CTAATCGA
GGACTACCCGGGTTTCTAATCCCGTTTGATCCCCACGCTTTCGTGCGTCAGTGTCAGTTATGGGCTAGTAAGCTGCCTTCGCAATCGGAGTTCTGCGTGATATCTAAGCATTTCACCGCTACACCCAGAATTCCGCACACCTCAACCGCACTCAAGGACGGCAGTATCACCTGCAATTTTAAGGTTGAGCGCCAAACTTTCACATCCGACTTACCGACCCGGCTGCGCTCCCTTTACTCCCAGTAAATCC
+
FFF:FFF,FFFFFFFFFFFFFF,FFF:FFFFFFF,,FFF:FFFFF,,F:FFFFFFFF,:,FFF:,,FFF,FFFFFFF::FFFFFFFFFFFFFF:FF,,F,:FFF,:,FFF:FFF,F:,F:FF:FF,,FF,:F:FFF::FFFFF,FFF:F:FFF,FF::,,,F:FFFFF,,,,FF:,,,,F,:,FF:,FFF,FFFF,FF,F,,F,:F,FFF,F,,,F,FFF,,F,,F,F:FFFF,F::,FF:F,F,F,F,:
@A00920:152:HGHKKDRXX:2:2104:30246:5243 2:N:0:AGGAGTGG+CTAATCGA
GGACTACTAGGGTATCTAATCCTGTTCGCTCCCCACGCTTTCGCTCCTCAGCGTCAGTATCGGCCCAGAGACCCGCCTTCGCCACCGGTGTTCCTCCTGATATCTGCGCATTTCACCGCTACACCAGGAATTCCAGTCTCCCCTGCCGAACTCCAGTGATGCCCGTATCGACCGCACGCCCACAGTTCAGCTGTAGGTTTTCACGGCCGACGCGACACACCGCCTACGAGCTCTTTACGCCCAATAATTC
+
FFFFFFFFFFFFFFFFFFFFFFFFFFFFFFFFFFFFFFFFFFFFFFFFFFFFFFFFFFFFFFFFFFFFFFFFFFFFFFFFFFFFFFFFFFFFFFFFFFF:FFFF:FFFFFF:FFFFFFFFFFF:FFFFFF:FFFFFFFFFFFFFF:FFFFFFFFFF:FFFFF:FF,:FFFF:FF::FFFFFFFFF,F,FFF,FFFFFFF,FFF:FFFF:,:FFFFF:F,FFFFFFFFF:FFF:FFFF:FFFFF:FFF,,:
@A00920:152:HGHKKDRXX:2:2104:25437:5588 2:N:0:AGGAGTGG+CTAATCGA
GGACTACAAGGGTATCTAATCCTGTTCGCTCCCCACGCTTTCGTCCATCAGCGTCAGTTAAGACTTAGTGACCTGCCTTCGCAATTGGTGTTCTAAGTAATATCTATGCATTTCACCGCTACACTACTTATTCCAGCCACTTCAACCTTACTCAAGACTAACAGTATCAATGGCAGTTCGACAGTTAAGCTGTCGGATTTCACCACTGACTTATCAGTCCGCCTACGCTCCCTTTAAACCCAATAAATCC
+
FFFFFFFFFFFFF:FFFFFFFFFFFFFFFFFFFFFFFFFFFFFFFFFFF:FFFFFFFFFFFFFFFFFFFFFFFFFFFFFFFFFFFFFFFFFFFF,FFFFFFFFFF:FFFFFFFFFFFFFFFFFFFFFFFFFFFFFFFF:FFFFFFFFFFFFFFFFFFFF:FFFFFFFFFFFFFFFFFFF:FFFF,F:FFFFFFFFFF:FFFFF:F:FFFFF,F:FFFFFFFFFF:FFFFFFFFFFFF:F:F,F,FFFFF:
@A00920:152:HGHKKDRXX:2:2104:22697:6073 2:N:0:AGGAGTGG+CTAATCGA
GGACTACTAGGGTATCTAATCCTGTTTGCTCCCCACGCTTTCGTGCATGAGCGTCAGTATTGGCCCAGGAGGCTGCCTTCGCCATCGGTGTTCCTCCACATATCTACGCATTTCACCGCTACACGTGGAATTCCACCTCCCTCTGCCATACTCCAGCATCGTAGTTTCAAGCGCCATTCCCAGGTTAAGCCCGGGGATTTCACGCCTGACTTGAGACGCCGCCTGCGCACGCTTTACGCCCAGTAATTCC
+
FFFFFFFFFFF:FFFFFF:,FFFFFFFF,FFFFFFFF,:FFFFFF:FFFFFFFFFFFFFFF,FFF,FFFFFF:FFFFFFFFFFFFFFF,FFFF:FFF::FFFFFFFFFFFF:FFFFFFFFF,FFF:::FFFFFFFF:FF,FF:,F,FF,FFFFFFFFFFFFFFF,FFFFFF::FFFF,F:FFF,FFFFFF:,:,FF:FF,::F:FFF:FFFFF,:FFFFF:FFFFFF,F:F:FFFFFFFFF,FFFF:FFF
@A00920:152:HGHKKDRXX:2:2104:25916:6073 2:N:0:AGGAGTGG+CTAATCGA
GGACTACTCGGGTTTCTAATCCCGTTCGCTCCCCTAGCTTTCGCGGCTCAGCGTCAGGTGCAGCCCAGGGCGCCGCCTTCGCCTCTGGTGTTCCTCCGGATCTCTACGCATTTCACCACTACACCCGGAATTCCACACGCCTCTACCTGCCTCAAGCCCCGCAGTTTCGCACGACCTCGCCCGGTTGAGCCGGGCGCTTTCACGCACGACTTGCGCGGCCGCCTGCACGCGCTTTACACCCAGTAAATCC
+
FFFFFFFFFFFFF,FFFFFFFFFFFFFFFFFFFFFFFFFFFFFFFFFFFFFFFFF:FFFFFFFFFFFFFFFFFFFFFFFFFFFFFFFFFFFFFFFFFF:FFFFFFFFFFFFFFFFFFFFFFFFFFFFFFFFFFFFFFFFFFFFFFFFFFFF:FFFFFFFFFFFF,FFFFFFFFF:FF:FFFFFFF:FFFFFFFFFF:,FFFFFF:,FFFFFFFFFFFFFFFFFFFFFFFFFFFFFFFFFFFFFFFF:FFF
@A00920:152:HGHKKDRXX:2:2104:30716:6464 2:N:0:AGGAGTGG+CTAATCGA
GGACTACTAGGGTTTCTAATCCCGTTCGCTCCCCACGCTTTCGCGTCTGAGTGTCAGATCAGACCCAGCAAGCCGCCTTCGCCACTGGTATTCCTCCGGATCTCTACGCATTTCACCACTACACCCGGAATTCTGCTTGCGTCTATCTGTCTCCAGTGATCCCGTTGCGCACGACCTCTCCCGGGTGAGCCGGGCGCGTGCACGCGCCCCTTGCGGGACCGCCTCGACGCGCTTTTCAGCCAGGGAATCC
+
FFFFFFFFFFFFFFFFFF,FFFFF:FFFFFFFFFFFFF,FFFF:FFFFFFFFFF:FFFFFFFF::FF,FFFFFFF,,FF,F,:FFFFFFFFFFFFFFFFFFFF:FF:FF::F:F,:::,F,:::F:FF:,,,FF,,FF,::,:F::FFF,FFF:,F:FF,F,F:,F,:,,,FF,,,,,F:,FFF:,FFF,:FFF,:F:,,,F,F::F:,,F,FF,FF,,,FF,F:,,:F,F,,F:,FF,F,,F,,,,,,,
@A00920:152:HGHKKDRXX:2:2104:8856:7122 2:N:0:AGGAGTGG+CTAATCGA
GGACTACTGGGGTATCTAATCCTGTTTGCTCCCCACGCTTTCGCTCCTCAGCGTCAGTACTGGCCCAGGATCCCGCCTTCGCCACCGGTGTTCCTCCTGATATCTGCGCATTCCACCGCTACACCAGGAATTCCAGTCTCCCCTACATCACTCTAGTCTGCCCGTACCCACCGCAGATCCGGAGTTGAGCCCCGGACTTTCACGGCAGACGCGACAAACCGCCTACGAGCTCTTTACGCCCAATAATTCC
+
FFF:FFFFF:FFFFFFFFFFFF:FFFFFFFFFFFFFFFFFFFFFFFFFFFFFFFFFFFFFFFFFFFFFF:FFFFFFF:FFFFFFFFFFFFFFFFFFFFFFFFFFFF:F,FFFFFFFFFFFFFFFFFFFFFFFFFFFFFFFFFFFFFFFFF:FFFFFFFFF:,FFFFF:FFF:FFFFFF,FFFFFFFFFFFFFFFFFFFFFFFFFFFF:F:FFFFFFFFFFFFFFFFFFFFF:FFFF:,FFFFF:FF:FFF
@A00920:152:HGHKKDRXX:2:2104:18078:7717 2:N:0:AGGAGTGG+CTAATCGA
GGACTACTCGGGTATCTAATCCCGTTTGCTCCCCTGGCTTTCGTTCCTCAGTGTCAGTTGCAGTCCAGAACGCCGCCTTCGCCACCGGTGTTCCTCCAGATATCTACGCATTTCACCGCTACACCTGGAATTCCGCGTTCCTCTCCTGCACTCAAGCTCGCCAGTCTCACACGCAGTTCCCCAGTTAAGCTGAGGGATTTCACGTGTGACTTAGCAAGCCACCTACGAACCCTTTACGCCCAGTAATTCC
+
,FFFFFFFFFFFFFFFFFFFFFFFFFFFFF:FFFFFFF:F::F,F:F:FFFFFFFFFFFFFFFFFFF:FFFFFFFFFFFFFFF:FFF:::FFFFFFFFFFFFFF,FFFF:F:FF,FFFFFFFF:FFFFFFFF:FFFFFF:FFF,F:FFFFFFFFFFFFFF:FFFFFFFFFFFFFFF:FFF:F,FFF,F,FFFFFFFFFFFF::FFFFFFFFFFFFF:FFFFFFFFFFF:FFF:FF:F:FFFFFFFFFFFF
@A00920:152:HGHKKDRXX:2:2104:4481:9157 2:N:0:AGGAGTGG+CTAATCGA
GGACTACTCGGGTTTCTAATCCTGTTTGCTCCCCACGCTTTCGAGTCTCAGCGTCAGTTGCGGTCCAGAGAGCCGTCTGCACCACCGGTGTTCCTCCTGATATCTACGCATTTCACCGCTACACCAGGAATTCCACTCTCCTCTCCCGCACTCTAGCCGGCCAGTTTCCGTCGCACCCTCCCAGTTGAGCCGAGAGATTTCACAACAGACTTGGCCGACCGCCTACACTCGCTTTACGCCCAGTAATTCC
+
:FFFFFFFFFFFFFFFFFFFFFFFF,FF:FFFF:FFFFFFFFFFFFFFFFFFFFFFFFFFFFFFFF:FFFFFFFFFFFFFFFFF,FFF,F:FFFFFFFFFFFFFFFFFFFFFFFFFFFFF:FFF:F:FFFFFFFFFFFFFFFFF:F:FFFFFFFFFFF:FFFFFFFFFFFFF:F,FF:FFFF::F,FFFFFFFF:FFF,FFFFFFFFFFFFFFFFFFF:FFFFFFFFFFFFFF:FFFFFFFFFF,:FFFF
@A00920:152:HGHKKDRXX:2:2104:25952:9236 2:N:0:AGGAGTGG+CTAATCGA
GGACTACAGGGGTTTCTAATCCTGTTTGATCCCCACACTTTCGTGCCTCAGCGTCAGTTAAAGCCTAGTAAACTGTCTACACTATCGGTGTTCTTGACGAGATCTAAGCATTTCACCGCTACACCGTCAATTCCGCCTACTTCGACTTCACTCAAGCCTTCCAGTATCAATGCCACCCTCCCGGTTAAGCCGGGATCTTTCAGCACTGACTTAATAAGCCGCCTACGCACCCTTTATACCCAATAAATCC
+
FFFFFFFFFFFFFFFFFFFFFFFFFFFFF:FFFFFFFFFFFFFFFF:FFFFFFFFFFFFFFFFFFFFFFFFFFFFFFF:FFFFFFFFFFFFFFFFF,FF:,FF::F:FF:FFFF:FFFF,,F:FFF,F,FFFFFFFFFFFF:FFFFFFFFFFF:,FF::FFFFFFFFFFFFFFFFFF::FFFFFF:F:FFFF::FF:F,,F:FF:FF:FFFFF,,F,F,FFF,:::FF,:,,F,,,,F:FFF,F,,,,,F
@A00920:152:HGHKKDRXX:2:2104:30246:9940 2:N:0:AGGAGTGG+CTAATCGA
GGACTACTAGGGTTTCTAATCCTGTTTGCTACCCACGCTTTCGTGTCACAGTGTCAGTTCAGGCCCAGGTGATTGCCTTCGCCATCGATGTTCCTCCCGATATCTACGCATTTCACCGCTACACCGGGAATTCCGTCACCCTCTACCGAACTCTAGCTTCCCAGTATCGACTGCAATTCCCAGGTTGAGCCCAGGGATTTCACAACCGACTTAGGAAGCCACCTACACACGCTTTACGCCCAGTAAATCC
+
FFFFFFFFFFFFFFFFFFFFFFFFFFFFFFFFFF:FFFFFFFFFFFFFFFFFFFFFFFFFFFFFFFFFFFFFFFFFFFFFFFFFFFFFFFFFFFF:FFFFFFFFFFFFFFFFFF:FFFFFFFF:FFFFFFFFFFFFFFFFFFFFFFFFFFFFFFFFFF:FFFFFF,FFFFFFFF,FFF,FFFFFFFFFFFFFFFFF:FFF:FFFFFFFFFFFFF:F:FFFFFFFFFFFFFFFFFFFFFF:F:FFFF:FFF
@A00920:152:HGHKKDRXX:2:2104:31638:10441 2:N:0:AGGAGTGG+CTAATCGA
GGACTACTCGGGTATCTAATCCCGTTCGCTCCCCACGCTTTCGCATCTCAGCGTCAGATATGACCCAGGGCACCGGCTTCCCCACTGGTATTCCTCGGGATCTCTACACATTTCACCGCTACACCCCGAATTCTGCGCCCCTCTGTCACTCTCTAGCCAGGCAGTCTTGGATGACCTCTCCCAGTTTAGCCGGGAGCTTTCACACCCAACTTGCCCAACCGCCTACCTGCGCTTTACGCCCAGTAACTCC
+
FFFFFFFFFFFFFFFFFFFFFFFFFFFFFFFFFF:FFFFFFFFFFFFFFFFFFFFFFFFFFFFFF:FFFFFFFFFFFFFFFFFFFFFFFFFFFFFFFFFFFFFFF:FFFFFFFFFFFFFFFFFFFFFFFFFFFFFFFFFFFFFFFFFFFFFFFFFFFFFFFFFFFFFFFF:FF,FFFFFFFFFFF,FFFFFFFFFFFFFFFFFFF:FFFFFFFFFF:FFFFFFF:FFF:FFFFFFFFFFFFFFFFF,FFF
@A00920:152:HGHKKDRXX:2:2104:3540:10473 2:N:0:AGGAGTGG+CTAATCGA
GGACTACTCGGGTTTCTAATCCCGTTCGCTCCCCATGCTTTCGCCTCTCAGCGTCAGGTCAGGCCCAGCGTGTCGCCTTCGCCACTGGTGTTCCTCCGGATCTCTACGCATTTCACCACTACACCCGGAATTCCACACGCCTCTACCTGCCTCTAGCCCCGCAGTTCGGTCACGTCCTCGCCCGGTTGAGCCGGGCGCTTTCACGCGCCACTTGCAGGACCGCCTACACGCGCTTTACACCCAGTAAATC
+
:FFFFFFFFFFFFFFFFFF,FFFFFFFFFFFFFFFFFFFFFFFFFFFFFFFFFFFFFFFFFFFFFFFFFFFFFFFFFFFFFFFFFFFFFFFFF:FFFFFFFFFF:FFFF:FFFFFFFFF,FFFFF:F:F:FFFFF:FFFFFFFFFFFFFFFFFFFFF,:FFFFFFFFFF:FFFFFFFFFFFFFFF,FFFFFFFFFFFFFFFF,F,FFFFFFFFFFFFFFFFFFF:FFFFF:F,FFFFFFFFF,FFF:FFF
@A00920:152:HGHKKDRXX:2:2104:12753:10551 2:N:0:AGGAGTGG+CTAATCGA
GGACTACAAGGGTATCTAATCCTGTTTGATCCCCACACTTTCGAGCCTCAGTGTCAGTTATAGTTTCGTCAGCTGCCTTCGCAATCGGTGTTCTATGACATCTCTATGTATTTCACCACTACATGTCATATTCCGCCAACGGCAACTACACTCAAGCCCTGCAGTATCAATGGCAATTTCTGGGTTAAGCCCAGAGATTTCACCACTGACTTACAAGGCCACCTACGCTCCCTTTAAACCCAATGAATCC
+
FFFFFFFFFFFFF:FFFFFFFFFFFFFFFFFFFFFFFFFFFFFFFFFFFFFFFFFFF:FFFFFFFFFFFFFFFFFFFFFFFFFFFFFFFFFF:FFFFFFFFFFFFFFFFFFFFFFFFFFFFFFFFFFFFFFFFFFFF:FFFFFFFFFFFFFFFFFFFFFFFFFFF:FFFFFF:FFFFFFFFFFF:FFFFFFFFFFFFFFFFFFFFFFFFFFFFFFF:FFFFFFFFFFFFFFFFFFFFFFFFFFFFF:FFF
@A00920:152:HGHKKDRXX:2:2104:1054:10708 2:N:0:AGGAGTGG+CTAATCGA
GGACTACCAGGGTTTCTAATCCTGTTTGCTCCCCACGCTTTCGCGTCTTAGCGTCAGAAACCGTCCAGATAGCCGCCTTCGCCACTGGTGTTCTTCCCAATCTCTACGTATTTCACCACTACACTGGGAATTCCACTATCCTCTCCGGTCCTCTAGTCACCCAGTACCGAGTGCATTTCTTGAGTTGAGCTCAAGGCTTTCACACCCGACTTGGGCAACCGCCTACACGCGCTTTACGCCCAGTAATTCC
+
FFFFFFFFFFFF,FFF:FFFFFFFFFFFFFFFFFFFFFFFFFFFFFF:F,FFFFFFFFFFFFFFFFFFFFFFFFFFFFFFFFFFFFFFFFFFFFFFF,F:FFFFFFFFFFFFFFFFFFFFFFFFFFFFFFFFFFFFF:FFFFFFFFFFFFFFFFFF,FFFFF:FFFFFFFFFFFFFF:FFFFFF,FFFFFFFFFFF,,FFFFFFFFFFFFFFFFF:F,FFFFFF:FF:F:FFFFFF:FFF:FFFFFFFFF
@A00920:152:HGHKKDRXX:2:2104:23637:11334 2:N:0:AGGAGTGG+CTAATCGA
GGACTACTCGGGTATCTAATCCTGTTTGCTCCCCACGCTTTCGCGTCTCAGCGTCAGTTGGTGTCCAGGAAGTCGCCTTCGCCACCGGTGTTCCTCCTGATATCTACGAATTTCACCTCTACACCAGGAATTCCGCTTCCCTCTCCACCACTCAAGGCCGCCAGTTTCAAATGCAGTTCCTGAGTTGAGCTCAGGGATTTCACATCTGACTTGGTGGCCCGCCTACACGCGCTTTACGCCCAGTAATTCC
+
FFFF:FFFFFFFF:FFFFFFFFFF:FFFFFFFFFFFFFFF:FFFFFFFFFFFFFFFFFFFFFFFFFFFFF:FFFFFFFFFFFFFFFFF,FFFFFFFFFFFFFFFFFFFFFFFFFFFF:FFFFFFFFFFFFFFFFFFFFFFFFFFFF:FFFF:FFFFF:FFFFFF,FFFFFFFFF:FFFFFFFFFFFFFFFFFFFFFFFFFFFFFFFFF:FFFFFFFF:FFFFFF:FFFFFFF:FFF:FFFFFFFFFFFFF
@A00920:152:HGHKKDRXX:2:2104:10990:11506 2:N:0:AGGAGTGG+CTAATCGA
GGACTACCGGGGTTTCTAATCCTGTTTGCTCCCCACGCTTTCGCACCTCAGCGTCAGTATCGAGCCAGTGAGCCGCCTTCGCCACTGGTGTTCCTCCGAATATCTACGAATTTCACCTCTACACTCGGAATTCCACTCACCTCTCTCGAACTCCAGACCGGCAGTATTAAAGGCAGTTCCGGGGTTGAGCCCCGGGATTTCACCCCTAACTGACCGATCCGCCTACGTGCGCTTTACGCCCAGTAATTCC
+
FFFFFFFFFFFFF:FFFFFFF,FFFFFFFF:F:FFFFFFFFFFFFFFFFFFFF:FFFFFFFFFFFFFFFFFFFFFFFFFFFFF:FFFFFFFFFFFFFFFFFFFFFFFFFFFFFFFFFFFFF:FFFFFFFFFF,F,FFF::FFFFFFF:F:FFFF:F,FFFF,,FFFFFFF,FFFFFFFFFFFFFFFFFFFFFFFFFFFFFFF:FFFF::FFF:FFFFFFFFF:FFFF:FFFFFFFFF:::FFFF,:,FFF
@A00920:152:HGHKKDRXX:2:2104:18964:11569 2:N:0:AGGAGTGG+CTAATCGA
GGACTACAAGGGTTTCTAATCCTGTTTGCTCCCCACGCTGTCGCGCCTCAGCGTCAGCAACGGCCCAGCAGACCGCCTTCGCCACTGGTGTTCTTCCCGATCTCTACGCATTCCACCGCTACACCGGGAATTCCATCTGCCTCTACCGTGCTCCAGCCCGGCAGTTCAGAAGGCAGCCTTGCGGTTGAGCCGCAAGATTTCACCCCCAGCTTACCGGGCCGCCTACGCGCCCATTACGCCCAGTGATTCC
+
FFFFFFF:FFFFF:FF:FF:FFFFF,F,FFFF:F:FFFFF:FFFFFFFFFFFF::FFFFFFFFFFFF,,:FFFFFFF,F:F:FFF:FFFF,FFFFFFF,F:FFFF:F,F,FFFFFFFFF:FF::FF,FFF:FF::,FFFFFF,FFF::FFFFFFF:::FFFFFFF,:FFF,:F,FFF,F:F,:F,FFFFFFF:FFF:F,,FF:FFFF,F:FF:FFF,FFFF,:F:F,:FFFFFFF::FFF::FFF:,FFF
@A00920:152:HGHKKDRXX:2:2104:31232:12461 2:N:0:AGGAGTGG+CTAATCGA
GGACTACACGGGTTTCTAATCCCGTTTGCTCCCCTAGCTTTCGAGCCTCAGCGTCAGTGTCAGCCCAGCAACCCGTCTTCACCTCAGGTGTTCCTCTTGATATCTACGCATTTCACCGCTACACCAAGAATTCCGATTGCCCCTTCTGCACTCTAGCACGACAGTATCAGTTGACCGCTTAAGGTTAAGCCTTAAGATTTCACAACTGACTTGACGCGCCGCCTACGCTCCCTTTACGCCCAGTAAATCC
+
FFFF:FFFFFFFFFFFFFFFFFFFFFFFFFF:F:FFFFFFFFFF:FFFFFFFFFFFFFFFFFFFFFFFFFFFFFFFFFFFFFFFFFFFFFFFFFFFFFFFFFFFFFFFFFFFFFFFFFFFFFFFFFFF,FFFFFFFFFFFFFF:FFF:FFFFFFFFFFFFFFFFF:FFFFFFFFFFFFFFFFFFFFFFFF:FFFFFFFFFF:FFFF:F:FFFFFFFFFFFFFF,FFFFFFFFF,F,FFFFFFFFFFFFFF
@A00920:152:HGHKKDRXX:2:2104:1118:12696 2:N:0:AGGAGTGG+CTAATCGA
GGACTACCGGGGTTTCTAATCCCGTTTGCTCCCCTAGCTTTCGCGCCTCAGCGTCAGTGTCGGTCCAGGAAGCCGCCTTCGCCACCGGTGTTCCTCCGGATATCTACGCATTTCACCGCTACACCCGGAATTCCGCTTCCCTCTCCCGAACTCAAGCCAGACAGTTTCCCGTGCAGTTCCTCAGTTGAGCCGAGGGATTTCACACGGGACTTGTCAGGCCGCCTACGCGCCCTTTACGCCCAGTAATTCC
+
FFFFFFFFFFFFFFFFFFFFFFFFFFFFFFFFFFFFFFFFFFFFFFFFFFFFFFFFFF:FFFFFFFFFFFFFFFFFF:FFFFFFFFFFFFFFFF:FFFFFFFFFFFFFFFFFFFFFF:FFFFFFFFFFFFF:FFFFFFFFFFFFFFFF:FFFF:FFFFFFFFFFF::FFFFFFF:FFFFFFFFFFFFFFFFFFFFFF:FFF:FFFF,FFFFFFFFFFFFFFFFFF:FFFFFFFFFFFFFF:FFFFF:FFF
@A00920:152:HGHKKDRXX:2:2104:13521:13416 2:N:0:AGGAGTGG+CTAATCGA
GGACTACTGGGGTTTCTAATCCTGTTTGCTCCCCACGCTTTCGCACATCAGCGTCAGTACCGGGCCAGTGAGCCGCCTTCGCCACTGGTGTTCTTCCTAATATCTACGAATTTCACCTCTACACTAGGAGTTCCACTCACCTCTCCCGGACTCGAGATCGCCAGTATCGAAGGCAGTTCTGAGGTTGAGCCTCAGGATTTCACCCCCGACTTAACAATCCGCCTACGCGCGCTTTACGCCCAGTGATTCC
+
FFFFFFFFFFFFFFFFFFFFFFFFFF:FF:FFFFFFFF:FFFFFFFFFFFFFFFFFFFFFFFFFFFFFFFFFFFFFFFFFFFFFF:FFFFFFFFFFFFFFFF:FFFFFFFFFFFFFFFFFFFFFFFFF:FFFFFFFFFFFFFFFFFFFFFFFFFFFFFFFFFFFF:FFFFFFFF::FFFFFF:FFFF:FFFFFFFFFFFFFFFFFFFFFFFFFF:FFFFFFFFFFFFFFFFFFFF:FFFFFFFFFFFFFF
@A00920:152:HGHKKDRXX:2:2104:2383:13730 2:N:0:AGGAGTGG+CTAATCGA
GGACTACTGGGGTTTCTAATCCTGTTTGCTCCCCACGCTTTCGCACCTCAGCGTCAGTATCTTCCCAGATCGCCGCCTTCGCCACTGGTGTTCCTCCCGATATCTACGAATTTCACCTCTACACCGGGAATTCCGCGATCCTCTTAAGTACTCAAGCACTGCAGTTTCGGATGCACTTCCACGGTTAAGCCGTGGGATTTCACATCCGACTTGCAATGCCGCCTACGTGCGCTTTACGCCCAATAATTCC
+
FFFFFFFFFFFF,FFFF,FFFFFF:FFFFFFFFFF:FFFFFFFFFFFFFFFFFFF:FFFFFFFFFFF:FFFFFFFFFFFFFFFFFFF:FFF:FFFFF:FFFF:FFFFFFFFFF:FFFFFF:FFFFFFFFF,FFFFFFF::,:FFFFFFF:FFFFF:FFFFFFF:,FFFFFFFFFFFFFFFFFFF:FF,FFFFFF:FF:FFF,FF,F:F:FFFF,FFFFFFF:F:FFFFFFFFF:FFFFFFF,F,FFFFFF
@A00920:152:HGHKKDRXX:2:2104:5864:14246 2:N:0:AGGAGTGG+CTAATCGA
GGACTACTGGGGTTTCTAATCCTGTTTGCTCCCCACGCTTTCGAGCCTCAGCGTCAGAACACGACCAGCAGGAAGCCTTCGCCAAAGGTGTTCTTACGGATATCTACGCATTACACCGCTACACCCGAAATTCCGACACCCTCTACGTGTCTCCAGCCAGTCAGTAACAAGGGCATGCACCGGGTTGAGCCCCGGCATTTCACCAATAGAATTACAAGCCCCCATGCGCGCGCTTTCCGCCCAAAAATAC
+
FFFFFFFF:FFFFFFFFFF,FFFFFFFFFFFFFFFFFFFFFFF,F:,,FFFFFFF:FF,:FFFFFF,F::F,,,FFFFFFFFFF,,FFFFFFF,F,::,FFFFFFFFFFFFF,FFF,FFFFFFF::FFFFFFFF,,:,,FFF:FFF:F,::F:,FFFF,,:FFFF,,F:,,FFFFF:,:F,,FFFFFFFFFFFFFFF,FFFFF:::FF,,,:,,,,F:,F,,F:,,F,,,F,,FF:FF,F:F,F:FFF:F
@A00920:152:HGHKKDRXX:2:2104:26539:14325 2:N:0:AGGAGTGG+CTAATCGA
GGACTACACGGGTTTCTAATCCTGTTTGCTCCCCACGCTTTCGCACCTCAGCGTCAATACCAGTCCAGTGAGCCGCCTTCGCCACTGGTGTTCTTCCGAATATCTACGAATTTCACCTCTACACTCGGAATTCCACTCACCTCTCCTGGATTCAAGCGATGCAGTCTTAAAGGCAGTTCCGGGGTTGAGCCCCGGGCTTTCACCTCTAACTTACAAAGCCGCCTACGCGCGCTTTACGCCCAGTAATTCC
+
FFFFFFFFFFFFFFFFFF:FFF:FFFFFFFFFFFFFFFF:FFFFFFFFFFFFFFFFF:FFFFFFFFFFFFFFFFFFFFFFFFFFFFFFFF:FFFFFFFF:FFFF,FFFFFFFFFFFFFFFFFFFFFFFFFFFF:FFFF:FFFFFFFFFFFFFFF::FFFFFFFFFFFFFFF:FFFFFFFFFFFFFFFFFFFFFFFFFF,FFFFFFFFFFFFFFFFFFFFFFFFFFFFFFFFFFFF,,FF:F:FFFF:F:F
@A00920:152:HGHKKDRXX:2:2104:27236:14465 2:N:0:AGGAGTGG+CTAATCGA
GGACTACCAGGGTATCTAATCCCGTTCGCTCCCCATGCTTTCGCCTCTCAGCGTCAGGTCAGGCCCAGCGTGCCGCCTTCGCCTCTGGTGTTCCTCCGGATCTCTACGCATTTCACCACTCCACCCGGAATTCCGCCTACCTCTACTGCCCTCCAGCGATCTAGTTTCCAATGGCCTCGCCCGGTTGAGCCGGGAGCTTTCACATCAGACTTAGACCACCGCCTGCCCGCGCTTTACGCCCAGTAACTCC
+
FFFFFFFFFFFFF,FFFFFFFFFFF:FFFFFFFFFFFFFFFFFFFFFFF,FFFFFFFFFFFFFFFFFFFFFFF:FF:FFFFFFFFFFFFFFFFFFFFFFFFFFFFFFFF:FFFFFFFFFFFF:FFFFFFFFFFFFFFFFFFFFFFFFFFFFFFF:FFFFFFFFFFFFFFFF:FFFFFFFFFFFFFFFFFFFFFFFFFFFFFFFFFFFFFFFFFFFFFFFFFFFF:FFFFFFFFFFFFFFFFFFFFFF,FF
@A00920:152:HGHKKDRXX:2:2104:11198:14622 2:N:0:AGGAGTGG+CTAATCGA
GGACTACCAGGGTTTCTAATCCCGTTCGCTCCCCATGCTTTCGCCTCTCAGCGTCAGGTCCGGCCCAGCGTTTCGCCTTCGCCACTGGTGTTCCTCCGGATCTCTACGCATTTCACCACTACACCCGGAATTCCACACGCCTCTACCTGCCTCTAGCCCCGCAGTTCGGTCACGTCCTCGCCCGGTTGAGCCGGGCGCTTTCACGCGACACTTGCAGGACCGCCTACACGCGCTTTACACCCAGTAAATC
+
FF:FFFF,FFFFFFFFFFFFFF,FFFFFFFFFFFF:FFFFFFFFFFFFFFF:FFF:FFFF,FFFFFFFFFF,FF:FFFFFFFFFFFFFFFFFF:FFFFFFFFFFFFFFFFFF:F:FFFFFF,FFFFFFFFFFFFFF::FFFFFFFFFFFFFFFFFFF,FF:FFFF:F,FF:FFF:FF:F:FFFF,FF:F:F:,FF:FFFF,FFF:FF,FFF:FFFFFFFF:FF:,FFFFFFF,FFFFFFFF,FF,F,,,F
@A00920:152:HGHKKDRXX:2:2104:28248:14873 2:N:0:AGGAGTGG+CTAATCGA
GGACTACCCGGGTATCTAATCCTGTTTGCTCCCCACGCTTTCGCGCCTCAGTGTCAGTTACAGACCAGAAAGTCGCCTTCGCCACTGGTGTTCCTCCAAATCTCTACGCATATCACCACTACACCGGGAATTCCACTTTCCTCTGCATCCCTCAAGTTCGCCAGTATCCAAGGACCTCTCCCAGTTGAGCCGGGAGCTTTCACCCTAGACTTAACAAACCGCCTGCACGCCCTTTACGCCCAGTAAATCC
+
FFFFFFFFFFFFFFFFFFFFFFFFFFFFFFFFFFFFFFFFFFFFFFFFFFFFFFFFFFFFFFFFFFFFFFFFFFFFFFFFFFFFFFFFFFFFFFFFFFFFFFFFFFFFFFFFFFFFFFFFFFFFFFFFFFFFFFFFFFFFFFFFFFFFFFFFFFFFFFFFF:FFFFFF:FFFFFFFFFF:FFFFFFFFFF,FFFFFFFFFFFFFFFFFFFFFFFFFF,FFFFFFF:FFFFFFFFFFFFFFF,F:FFFFFF
@A00920:152:HGHKKDRXX:2:2104:30183:14967 2:N:0:AGGAGTGG+CTAATCGA
GGACTACTCGGGTATCTAATCCTGTTTGCTCCCCACGCTTTCGCACCTCAGCGTCAGTACCGGACCAGTGAGCCGCCTTCGCCACTGGTGTTCCTGCGAATATCTACGAATTTCACCTCTACACTCGCAATTCCACTCACCTCTTCCGGACTCTAGACACCCAGTATCAAAGGCAGTTCCGGGGTTGAGCCCCGGGATTTCACCCCTGACTTAAATGTCCGCCTACGCGCGCTTTACGCCCAGTAATTCC
+
FFFFFFFFFFFFFFFFFFFFFFFFFFFFFFFFFFFFFFFFFFFFFFFFFFFFFFFFFFFFFFFFFFFFFFFFFFFFFFFFFFFFF:FFFFFFFFFFFFFFFFFFFFFFFFFFFFF:FFFFF:FFFFFFFFFFFFFFFFFFFFFFFFFFFFFFFFFFFFFFFFFFFFFFFF:FFFFFFFFFFFFFFFFFFFFFFFFFF:FFFFFFFFFFFFFFFF:FFFFFFFFFFFFFFFFF,:FFFFFFFFFF,FF,F:
@A00920:152:HGHKKDRXX:2:2104:25726:16141 2:N:0:AGGAGTGG+CTAATCGA
GGACTACTGGGGTTTCTAATCCTGTTTGATCCCCACACTTTCGTGCCTCAGCGTCAGTTACAGTCTAGTAAGCTGCCTACGCTATTGGTGTTCCTGACGATATCTATGCATTTCACCGCTACACCGTCAATTCCGCCTACCTCGTCTGTACTCAATCCCAACAGTTTTTCAGGCAGCTCCCAGGTTGAGCCTGGGCATTTCACCTAAAACTTTTCAGGACGCCTACGCACCCTTTAAACCCAATAAATCC
+
F:FFFFFF,FFFFFFFFFFFFF:F:FFFFFFFFFFFFFFF:FFF:FFFFFF:FFFFFFFF,FFFFFFFFFFFFFFFFFFF:FFFF,FFFFFFFFFFFFFFFFFFFFFFFFFFFFFFFFFFFF:FFFFFFFFFF:FFFF:F::F:FF:,FFFFFFFFFFFFFFFFFFF,FF,F:FF:FF,FFFF,FFFFFF:FFFFFFFFFFFFF:FF:,,F,,FFFF:,,FFFF:FFF,FFF:FF:FFF::FFF:F:,FF
@A00920:152:HGHKKDRXX:2:2104:21956:16407 2:N:0:AGGAGTGG+CTAATCGA
GGACTACTGGGGTATCTAATCCTGTTTGATCCCCACACTTTCGTGCCTCAGCGTCAGTTACAGCCTAGTAAGCTGCCTTCGCTATAGGTGTTCTTGACGATATCTAAGCATTTCACCGCTACACCGTCAATTCCGCCTACCTCATCTGTACTCTAGCCCATCAGTATCAATGCCACCCTCCCGGTTAAGCCGGAATATTTCAGCACTGACTTAATAGGCCGCCTACGCACCCTTTAAACCCAATAAATCC
+
FFFFFFFFFFF:F:FFFFFFFFFFFFFF:FF:FFFFFFFFFFFFFFFFFF,FF,F:FFFFFFFF:FFFFFFFFFFFFFFFFFFF:F:FFFFF:FFFFFFFFFFFFFF::FFF:FFFFF:FFFFFFF:FFFFFFFFFFF,FFFF:FFFFFFFFFFFFFFF:FFF:F:FFFFF,F:FF:FFFFFF:::FF:,FFFFF:F,FF,FFFFFF,F,FFFFFFFFF,FFFFFF,FF:FFF:FFFF,FFFF,,FF,:F
@A00920:152:HGHKKDRXX:2:2104:4246:16736 2:N:0:AGGAGTGG+CTAATCGA
GGACTACCAGGGTTTCTAATCCTGTTTGCTCCCCACGCTTTCGTGCCTCAGTGTCAGTGCTGGTCCAGAGAGCCGCCTTCGCAACTGATGTTCCTCCCGATCTCTACGCATTTCACTGCTACACCGGGAATTCCACTCTCCTCTACCGCACTCTAGCCCGCCAGTATCCATCGCCATTCCCAGGTTGAGCCCGGGGCTTTCACGACAGACTTAACGAACCACCTACGCACGCTTTACGCCCAGTAATTCC
+
FFFFFFFFFFFFFFFFFFFFFFFFFFFFFFFFFFFFFFFFFFFFFFFFFFFFFFFFFFFFFFFFFFFFFFFFFFFFF:FFFFF:FFFFFFFFFFFFFFFFFFFFFFFFFFFFFFFF:FFFFFFFFFFFFFFFFFFFFFFFFFFFFFFFFFFFFFFFFFFFFFFFFFFFFFFFFFFFFFFFFFFFFFF:FFFFFFFFFFFFFFFFFFFFFFFFFFFFFFFFFFFF:FFFFFFFFFFFFFFFFFFFFFFFFF
@A00920:152:HGHKKDRXX:2:2104:32172:17190 2:N:0:AGGAGTGG+CTAATCGA
GGACTACTCGGGTTTCTAATCCTGTTTGATCCCCACACTTTCGTGCCTCAGCGTCAGTTGAAGTCTAGTAAGCTGTCTACACTATCGGTGTTCTTGACGATATCTAAGCATTTCACCGCTACACCGTCAATTCCGCCTACCTCGAATCCACTCAAGCCCATCAGTATCAATGCCACCCTCCCGGTTAAGCCGGGATATTTCAGCACTGACTTAATAGGCCGCCTACGCACCCTTTAAACCCAATAAATCC
+
FFFFFFFFFFFFFFFFFFFFFFFFFFFFFF:FFFFFFFFFFFFFFFFFFFFFFFFFFFFFFFFFFFFFFFFFFFFFFFFFFFFFFFFFFFFF:FFFFFFFFFFFFFFF:FFFFFFFFFFFFFFFFFFFFFFFFFFFFFFFFFFFFFFFFFFFFFFFFF:FFFFFFFFFFFFFFFFFFFFFFFFFFFFFFFFFFFFFFFFFFFFFFFFFF,FF:FF::F,,FFFFF:FF:FF:FFF,FFFFF:FFFFFFFF
@A00920:152:HGHKKDRXX:2:2104:26458:17221 2:N:0:AGGAGTGG+CTAATCGA
GGACTACCGGGGTTTCTAATCCTGTTCGCTCCCCACGCTTTCGCTCCTCAGTGTCAGTACCGGCCCAGAGCGCCGCCTTCGCCGCTGGTGTTCCTCCTGATATCTGCGCATTTCACCGCTACACCAGGAATTCCCCGCTCCCCTACCGCACTCGAGTCACAGCAGTATCGGGTGGCGGCTCTGGGTTGAGCCCAGAGTTTTCACACCCGACTTACCGAACCGCCTACGAGCTCTTTACGCCCACTAAATC
+
FFFFFFFFFFFF:FFFFFFFFFFFFFFFFFFFFFFFFFFFFFFFFFFFFFFFFFFFFFFFFFFFFFFFFFFFFFFFFFFFFFFFF:FFFFFFFFFFF:FFFFFFFFFFFFFFF::FFFF:FFFFFFFF:FFFFFFFFFFFFFFFFF:F:FFFFFFFFFFFFFFFFF,FFFFFFFFFFFFFF:FFFFFFFFFFFF::F:FFFFFFFFFFFFFFFFFFFFFFFFFF:FFF::FFFF,FFF:F::F,FFFFFF
@A00920:152:HGHKKDRXX:2:2104:25418:17581 2:N:0:AGGAGTGG+CTAATCGA
GGACTACTGGGGTATCTAATCCCGTTTGCTCCCCTGGCTTTCGCGCCTCAGCGTCAATGTCGGTCCAGGATGCCGCCTTCGCCACCGGTGTTCCTCCAGATATCTACGCATTTCACCGCTACGCCTGGAATTCCACATCCCTCTCCCGAATTCAAGCCCGCCAGTATCAGACGCAGTTCCCCGGTTGAGCCGAGGGATTTCACGTCTGACTTATCAGGCCGCCTACGCGCCCTTTACGCCCAGTAATTCC
+
FFFFFFFFFFFFFFFFFFFFFFFFFFFFFFFFFFFFFFFFFFFF,FFFFFFFFFFFFFFFF:FFFFFFFFFFFF:FFFFFFFFFFFFFFFFFFFFFFFFFFFFFFFFFFFFFFF:FFFFFFF,FF,FFFFFFFFFFFFFFFFF:F:FFFFFFFFF:FFF:F:FFFFFFFFFFFFFFFFFF:FFFFFFFFFFFFFFFFFFFF:FFFFFFFFFF,,FFFFFFFFFFFFFFFFFFFF:FFFFFFFFFFF:FFF
@A00920:152:HGHKKDRXX:2:2104:25608:18067 2:N:0:AGGAGTGG+CTAATCGA
GGACTACTAGGGTTTCTAATCCTGTTTGCTCCCCACGCTTTCGCACCTCAGCGTCAGTTGTGGACCAGTCAGCCGCCTTCGCCACTGGTGTTCCTGCGAATATCTACGAATTTCACCTCTACACTCGCAATTCCACTGACCTCTTCCACACTCAAGACACCCAGTATCAAAGGCAGTTCCGGAGTTGAGCTCCGGGATTTCACCCCTGACTTAAATGTCCGCCTACGTGCGCTTTACGCCCAGTAATTCC
+
FFFFFFFFFFFFFFFFFF:FFFFFFFFFFFFFFFFFFFFFFFFFFFFFFFFFFFFFFFFFFFFFFFFFFFFFF,FFF:FFFFFF,,FFFFFFFFFFFFF,FFFF,FFFFFFFFFFF,FFFFFFFFFFFF:F:FFFFF:FFFFFFFFFFFFFFFFFFFFFFFFFFFFFFFFFFFFFFFFFF,:FFFFFFFFFFFFFFFFFFFFF:FFFF:FFFFF:::FFFFFFFFFFF:FFFFFFFFFFFFFFFFFFFFF
@A00920:152:HGHKKDRXX:2:2104:8205:18082 2:N:0:AGGAGTGG+CTAATCGA
GGACTACTAGGGTTTCTAATCCTGTTTGCTACCCACGCTTTCGTGTCTCAGCGTCAGTAATGGTCCAGCAAGCTGTCTACACCACAGGTGTTCCTCCTGATATCTACGCATTTCACCGCTACACCAGGAATTCCGCTTGCCTCTCCCATACTCGAGCACTCCAGTTTCCGCCGCACCCTCCCAGTTAAGCCGGGAGATTTCACAACAGACTTAGAGCACCGCCTACACACTCTTTACGCCCAGTGATTCC
+
FFF:FFFFFFFFFFFFFFFFFFFFFFFFFFFFFFFFFFFFFFFFFFFFFFFFFFFFFFFFFFFFF:FFFFFFFFFFFFFFFFFFFFFFFFFFFFFFF:FFFFFFFFFFFFF:FFF:FFFFFFFFFFFFFFFF:FFFFFF:FFFFF:FFFFFFF:FFFFFFFFFFFFFFFFF:FF:FFFF:FFFFFFFF:FF,FFFF:F:FFFF:FF::F:FFF,FFFF:FFFFFF:FFF,FFF:FF::F:FFFF,FF:FF
@A00920:152:HGHKKDRXX:2:2104:1868:19883 2:N:0:AGGAGTGG+CTAATCGA
GGACTACACGGGTATCTAATCCTGTTTGCTCCCCACGCTTTCGCACCTCAGCGTCAATACGTGTCCAGTAAGTCGCCTTCGCCACTGGTGTTCTTCCGAATATCTACGAATTTCACCTCTACACTCGGAATTCCACTTACCTCTCCACGATTCTAGCGATGCAGTCTTAAAGGCAATTCCGAAGTTGAGCTTCGGGCTTTCACCTCTAACTTACAAAGCCGCCTACGCGCGCTTTACGCCCAGTAATTCC
+
FFFFFFFFFFFFFFFFFFFFFFFFFFFFFFFFFFFFFF:,FFFFFFFFFFFFFFFFFFFFFFFFFFFFFF:FFFFFFFFFFFFFFFFFFFFFFFFFFFFFFFFFFFFFFFFF:FFFFFFFFFFFFFFFFFF:FFFFFFFFFFFFFFF:FFFFFF:FFFFFFFFF:FFFFFFFFFF:FFFFFFFFFFFFFFFFFFFFFF:FFFFFFFF,FFF,FFFFFF:FFFFFFFFFFF:FFFFFFFFFFFF:,F:FFF
@A00920:152:HGHKKDRXX:2:2104:31828:19946 2:N:0:AGGAGTGG+CTAATCGA
GGACTACTCGGGTTTCTAATCCTGTTTGCTCCCCACGCTTTCGAGTCTCAGCGTCAGTATCGGTCCAGAGAGCCGTCTTCACCGCCGGTGTTCCTCCTGATATCTACGCATTTCACCGCTACACCAGGAATTCCACTCTCCTCTCCCGAACTCTAGTCCGCCAGTTTCGACCGCACCCTCCCAGTTAAGCCGGGAGATTTCACAATCGACTTGGCGGACAGCCTACACTCGCTTTACGCCCAGTAATTCC
+
FF::FF:FF:FFFFF,FFFFFFF:FFF,,FFFFFFFFF:FFF,FFF:FFFFFFF:FF:FFFFFFF,FFF,F,FFFFFFFFFF,FF:,FF,FF,FFFFFFFFF,FFFFF,FF,:FFFF:FFF,F:FFF:F:FFFF:F:FFFFF,FFFFFFF,FFFFFFFFFFFFFF:FF,::FFFFFFFFFFF:F:FF:,F,:FFFFF,:FFFFF:FF:,:,FF,FFFFFFFFFF,:F:FFFFF:FFFF,F,:F,FFFFF,
@A00920:152:HGHKKDRXX:2:2104:21558:21198 2:N:0:AGGAGTGG+CTAATCGA
GGACTACTAGGGTATCTAATCCCGTTCGCTCCCCACGCTTTCGCATCTCAGCGTCAGATATGACCCAGGGCGCCGGCTTCCCCACTGGTATTCCTCGGGATCTCTACACATTTCACCGCTACACCCCGAATTCTGCGCCCCTCTATCACTCTCTAGCCGAACAGTCTTGGCCGGCTTCGCCCAGTTTAGCCGGGCGCTTTCACAACCAACTTGTCCAACCGCCTACTTGCGCTTTACGCCCAGTAACTCC
+
FFFFFFFFFFFFFFF:FFFFFFFFFFFFFFFFFFFFFFFFFFFFFFFF:FFFFFFFFF:FFFFFFFFFFFFFFFFFFFFFFFFFFFFFFFFFFFFFFFF:FFFFFFFFFFFFFF:FFFFFFFFFFFFFFFFFFFFFFFFFFFF:FFFFFFFFFF:FFFFFFFFFFFFFFFFFFFFFFFFFFFFFFFF,FFFFFFFFFFFFFFFF,FFFFFFFFFFFFFFF,FFFFFFFFFFFF,F:,FFFFFFFFFFFFF
@A00920:152:HGHKKDRXX:2:2104:18367:21277 2:N:0:AGGAGTGG+CTAATCGA
GGACTACTGGGGTTTCTAATCCCGTTCGCTACCCTGGCTTTCGCGGCTCAGCGTCAGGTGCAGCCCAGGGCGCCGCCTTCGCCTCTGGTGTTCCTCCGGATCTCTACGCATTTCACCACTCCACCCGGAATTCCACGCCCCTCTGCTGCCCTCTAGCTGCCCAGTTTCGAACGGCCTCTCCCGGTTGAGCCGGGAGCTTTCACGTCCGACTTGAACAGCCGCCTGCCCGCGCTTTACGCCCAGTAAATCC
+
FFFFFFFFFFFFFFFFFFFFFFFFFFFFFFFFFFFFFFFFFFFFFFFFFFFFFFFFFFFFFFFFFFFFFFFFFFFFFFFFFFFFFFFFFF:FFFFFFFFFFF:F:FFFFFFFF:FFFFFFFFFFFFFFFFFFFFFFFFFFFFFFFFFFF:FFFFFFFFFFF:FF:FFFFFFFFFFFFFFFFFFFFFFFFFFFFFFFFFFFFFFFFFFFFF,FFFFF:FFFFFFFFFFFFFFFFFF:,FFFF:F:FFFFFF
@A00920:152:HGHKKDRXX:2:2104:7600:21825 2:N:0:AGGAGTGG+CTAATCGA
GGACTACTGGGGTATCTAATCCGGTTCGCTCCCCACGCTTTCGCGTCTCAGCGTCAGTACCGTCCCAGCGAGCTGCCTTCGCCATCGGTGTTCCTCCTGATATCTGCGCATTTCACCGCTACACCAGGAATTCCAGTCTCCCCTACTGCACTCTAGTCTGCCCGTACCCACTGCAGACCCGGGGTTGAGCCCCGGGCTTTCACAGCAGACGCGACAAACCGCCTACGAGCTCTTTACGCCCAATAATTCC
+
FFFFFFFFFFFFFFFFFFFFFFFFFFFFFFFFFFFFFF:FFFFFFFFFFFFFFFFFFFFFFFFFFFFFFFFFFFFFFFFFFFFFFFFFFFFFFFFFFFFFFFFFFFFFF,FFFFFFFFFFFFFFFFFFF:FFFFFFFFFFFFFF:FFFFFFFFF,FFFFFF:FFFFFF:FFFFFFF:FFFFFFFFF:FFFFFFFFFFFFFFFFF::F::FF:FFFFFFFFFFFFFFF:FFFFFFFFFFFFFFFFFFFFFF
@A00920:152:HGHKKDRXX:2:2104:11225:22279 2:N:0:AGGAGTGG+CTAATCGA
GGACTACTAGGGTATCTAATCCCGTTTGCTCCCCTGGCTTTCGTTCCTCAGTGTCAGTTGCAGTCCAGAACGCCGCCTTCGCCACCGGTGTTCCTCCAGATATCTACGCATTTCACCGCTACACCTGGAATTCCACATTCCTCTCCCGAACTCAAGCCCACCAGTATCGGACGCAGTTCCCCGGTTGAGCCGGGGGATTTCACGTCTGACTTAGATGGCCGCCTACGCGCCCTTTACGCCCAGTAATTCC
+
FFFFFFFFFFFFFFFFFFFFFFFFFFFFFFFFFFFFFFFFFFFFF:FFFFFFFFFFFFFFFFFF:FFFFFFFFFF:FFFFF:FFFFFFFFF::FFFFFFFFFFFFFFFF:F:FF,F:FFFF::FFFFFFFFFFFF,FFFF:FFFFFFFFFFFFFFFFFFFFFFFFFFFFFFFF,:FFFFFFFFFFFFFFFFFFFFFFFFFF:FFFFFFFF:FFF:FFFF:F:FFFFFFFFFFFF:FFFFFFFF::F::FF
@A00920:152:HGHKKDRXX:2:2104:6732:22482 2:N:0:AGGAGTGG+CTAATCGA
GGACTACTCGGGTATCTAATCCTGTTTGCTACCCACGCTTTCGCGCATCAGCGTCAGAACCGGTCCAGGCAGCCGCCTTCGCCACTGGTGTTCCTCCCAATATCTACGCATTTCACCGCTACACTGGGAATTCCACTGCCCCCTCCCGGCCTCAAGCCACGCAGTGTCACAGGCAATTCCTCGGTGGAGCCGAGGGCTTGCACCTTTGACTTGCGAAGCCGCCTCCGCGCCCTGTACGCCCAATAGTTCC
+
FFFFFFFFFFFFFFFFFFFFFFFFF:FFFFFFFFFFFFFFFFFFFFFFFFFFFFFFFFFFFFFFFFFFFFFFFFFFFFFFFFFFFFFFFFFFFFFFFFFFFFFFFFFFFF:FFFFFFF:F,FF:FFFFF,:,:FFFFFF::F,FFFFFFF,,:F,F,F,FFF,F,:FF:,,FFF::,FF,:FFF,,F:FF:FFFFF,,,:F:F,,FFF,,FFFFFF,:,FFF:F,,F,F,:FF,F,,FF,F,:::,F,:,
@A00920:152:HGHKKDRXX:2:2104:17409:25473 2:N:0:AGGAGTGG+CTAATCGA
GGACTACTGGGGTTTCTAATCCCGTTTGCTCCCCTAGCTTTCGCGCCTCAGCGTCAAGAAACAGGCCAGGTAGTCGCCTTCGCCACTGGTGTTCCTCCCGATATCTACGCATTTCACCACTACACCGGGAATTCAACTACCCTCTCCTGCCTTCGAGTCGATCAGTATCGCGTGACCCTCCCCAGTTGAGCCGGGGGCTTTCACACGCGACTTGAACGACCGCCTGCGCGCTCTTTACGCCCAGTAACTC
+
FFFFFFFFFFFFFFFFFFFFFFFFFFFFFFFF:FFFFFF:FFFFFFFFFFF:FFF:FFF,FFFFFFFFFFFFFFFF::FFFFFFFFFFFFFFFFFF:FFF:FFFFFFFFF,FFFFFFFFFFFFFFFFFFF:FFF,F:FFFFFFFFFFFFFFFFFFFFFF,FFFFF:FFFFFFFFFFFFFFFFFFFFFFF:FFFFFFFF,FFF:FFFFFFFFFFF:FFF:FFFFFFFFFFFFF:F,FFFFFFFFFFF:FFF
@A00920:152:HGHKKDRXX:2:2104:20772:25473 2:N:0:AGGAGTGG+CTAATCGA
GGACTACTCGGGTTTCTAATCCTGTTTGCTCCCCACGCTGTCGCGCCTCAGCGTCAGCTACTGCCCAGCAGGCCGCCTTCGCCACCGGTGTTCTTCCGGATCTCTACGCATTCCACCGCTACACCCGGAATTCCGCCTGCCTCTACAGTGCTCGAGCCTCCCAGTTCGCATGGCCGACTCGGGGTTGAGCCCCGAGCTTTCACCACCCGCTTAGGAAGCCGCCTACGCGCCCTGTACGCCCAGTGATTCC
+
FFFFFFFFFFFFFFFFFFF:FFFFFFFFFFFFFFFFFF::FFFFFFFFFFFFFFFFFFFFFF:FFFFFFFFFFFFFFFFFFFF:FFFFFFFF:FF:F,F,FFFFFFFFF::FF:FFFFFF:FFF:FFF::,FFFFFF:FFF:FFFFFFFFFFFFFFFFF:FFFFFF::::::FF::FF:FFFFFF,FFFFF,F:FFFFF,FFFFFFFFFFF:FFFF,:FFF:FFFFFF:FFF:FFFFFF:FFFF:FF:FF
@A00920:152:HGHKKDRXX:2:2104:27751:25629 2:N:0:AGGAGTGG+CTAATCGA
GGACTACCAGGGTTTCTAATCCTGTTTGCTCCCCACGCTTTCGTGCATGAGCGTCAGTGTTATCCCAGGGGGCTGCCTTCGCCATCGGTATTCCTCCACATATCTACGCATTTCACTGCTACACGTGGAATTCCACCCCCCTCTGACACACTCTAGCCGTGCAGTCACAAATGCCATTCCCAGGTTAAGCCCGGGGATTTCACATCTGTCTTGCACAACCGCCTGCGCACGCTTTACGCCCAGTAATTCC
+
FFFFFFFFFFFFFFFFFFFFFFFFFFFFFFFFFFFFFFFFFFFFFFFFFFFFFFFFFFFFFFFFFFFFFFFFFFFFFFFFFFFFFFFFFFFFFFFFFFFFF:FFFFFFFFFFFFFFF:FF:FFFFFFFF:FFF,FFFFFFFFFFFFFFFFFFFFFF,FFFFFFFFFF:F:F,FFF,FFFFFFFFFFFFFF:FFFFF:FFFFFFFFFFFFFFFFFF,FFFFFFFFFFFFFFFFF::FFFFFF,FFF,F:FF
@A00920:152:HGHKKDRXX:2:2104:13268:25848 2:N:0:AGGAGTGG+CTAATCGA
GGACTACTAGGGTTTCTAATCCTGTTCGCTACCCTAGCTTTCGCTCCTCAGCGTCAGGACAGGCCCAGAGAGCCGCCTTCGCCACCGGTGTTCCTCCTGATATCTACGCATTTCACCGCTACACCAAGAATTCCGATTGCCCTTTCTGCACTCTAGCACTGCAGTATCAGCTGGCCGTTCCGAGTTAAGCTCGGAGATTTCACAGCTGACTTACCGCGCCGCCTACGCGCCCTTTACGCCCAGTAAATCC
+
FFFFFFFFFFFFFFFFFFFFFFFFFFFFFFFFFFFFFFFFFFFFFFFFFFFFFFFFFFFFFFFFFFFFFFFFFFFFFFFFFFFFFFFFFFFFFFFFFFFF,FFFFFFFFFFFFFFFFFFFFFFFFFFFFFFFFFFF:FFFFFFFFFFFFFFFFF,FFFFFFFFFFFFFFFFFFFFFFFFFFFFFFFFFFFFFFFFFFF,FFFFFFFFF:F:FFFFFFFFFFFFFFFFFFFFFF,FFFFFFFFFFFFFFFF
@A00920:152:HGHKKDRXX:2:2104:26883:25880 2:N:0:AGGAGTGG+CTAATCGA
GGACTACACGGGTTTCTAATCCTGTTCGCTCCCCACGCTTTCGCACCTCAGCGTCAGATCAGGCCCAGCCAGCCGCCTTCGCCTCCGGTGTTCTTCCGGATCTCTACGCATTCCACCGCTACACCCGGAATTCCGCTGGCCTCTGCCTGTCTCCAGCCCCCCAGTATCCCCGGCTTGCTCGGGGTTGAGCCCCGGCCTTTCACCATGAGACTTAACGGGCCGCCTACGTGCGCTTTACGCCCAATAATTC
+
FFFFFFFFFFFFFFFFFFFFFFFFFFFFFFFFFFFFFFFFFFFFFFFFFFFFFFFFFFFFFFFFFFFFFFF,FFFFFFFFFFFFFFFFFFFFFFFFFFFFFFFFFFFFFFFFFF:FFFFF:FFFFFFFFFFFFFFFFFFFFFFFFFFFFFFFF:FFFFFFFFFFF,FFFFFFFF,:FFFFF,FF:FFFFFFFFF:FFFFFFFFFF:FFFFFFFFFF:FFFFFF:FFFFF,F:FFFFFF:FFFFFF:F,FF
@A00920:152:HGHKKDRXX:2:2104:9236:26600 2:N:0:AGGAGTGG+CTAATCGA
GGACTACAAGGGTTTCTAATCCTGTTTGCTCCCCACACTTTCGCACCTCAGCGTCAGTATCGAGCCAGTGAGCCGCCTTCGCCACTGGTGTTCCTCCGAATATCTACGAATTTCACCTCTACACTCGGAATTCCACTCACCTCTCTCGAACTCAAGACCGCCAGTATCAGAGGCAGTTCCGGGGTTGAGCCCCGGGATTTCACCCCTGACTTAATGGTCCGCCTACGTGCGCTTTACGCCCAGTAATTCC
+
FFFFFFFFFFFFFFFFFFFFFFFFFFFFFFFFFFFFFFFFFFFFFFFFFFFFFFFFFF:FFFFFFFFFFFFFFFFFFFFFFFFFFFFFFFFFFFFFFFF,FFFFFFFFFFF:FFFFFFFFFFFFFFFFFFF:F:FFFFFFFFFFFFFFFFFFFFFFFFFFFFFFFFFFFFFFFFFFFFFFFFFFF:F:FFFFFF,FFF:FFFFFFF:FFFFFF:FFFFFFFFF:F:FFFFFF,FF,,FFFFFFFF::FFF
@A00920:152:HGHKKDRXX:2:2104:19596:27884 2:N:0:AGGAGTGG+CTAATCGA
GGACTACTAGGGTTTCTAATCCCGTTCGCTCCCCATGCTTTCGCCTCTCAGCGTCAGGTCAGGCCCAGCGTGTCGCCTTCGCCACTGGTGTTCCTCCGGATCTCTACGCATTTCACCACTACACCCGGAATTCCACACGCCTCTACCTGCCTCTAGCCCCGCAGTTCGGTCACGTCCTCGCCCGGTTGAGCCGGGCGCTTTCACGCGCCACTTGCAGGACCGCCTCCACGCGCTTTACACCCAGTAAATC
+
FFFFFFFFFFFFFFFFFFFFFFFFFFFFFFFFFFFFFFFFFFFFFFFFFFFFFFFFFFFF:F,:FFFFFFFFFFFFFFFFFFFFFFFFFFFFFFFFFF,:FFFFFFFF:FFFFFFFF:FFFFFF,FFFFFFFFFFF:F,FFFFF:,FFFFFFFFFFFFF:FF:FFF:FFFFFFF:FFFFF,FFFFF::FFFFFFFFFFFFFFFF,F,FFFFF,F,F:,FFFFF:F,F:FFFF::,:FFFFFF,F:FFF,:
@A00920:152:HGHKKDRXX:2:2104:23999:27962 2:N:0:AGGAGTGG+CTAATCGA
GGACTACAAGGGTTTCTAATCCTGTTTGCTCCCCACGCTTTCGCACCTGAGCGTCAGTATTGGTCCAGGAAGTCGCCTTCGCCACTGATGTTCCTTCCGATATCTACGCATTTCACTGCTACACCGGGAATTCCAGTCTCCTCTGCCGCACTCCAGCCTTGCAGTCCCAAATGCCATTCCCAGGTTAAGCCCGGGGATTTCACATCTGGCTTACAAAACCGCCTGCGCACGCTTTACGCCCAGTCATTCC
+
FFFFFFFFFF:FFFFFF:FFFFFFFFFFFFFFFFFFFFFFFFFFFFFFF:FFFFF,FFF:FFFF,FFFFF:FFFFFF:FFFF:FFFFFFFFFFFFFFF:FFFFFFFFFFFFFF:FFFF:FFF:,:F:FFFFFFFFFFFFFFFF:F,FFFFFFFFFFFFFFFFFFFFF::F:FFFF,FFFFFFFFFFFF:F:FFFFFFFFF:FFFFFFF:FFF:FFFFFFFFFFFFF:FFFFFF:FFFFF,FFFF,,FFFF
@A00920:152:HGHKKDRXX:2:2104:13331:30060 2:N:0:AGGAGTGG+CTAATCGA
GGACTACCCGGGTTTCTAATCCCGTTTGCTCCCCTGGCTTTCGTCCCTCAGCGTCAGTTACAGTCCAGAACGCCGCCTTCGCCACCGGTGTTCCTCCAGATATCTACGCATTTCACCGCTACACCTGGAATTCCGCGTTCCTCTCCTGCACTCAAGCCAACCAGTATCAGACGCAGTTCCCCGGTTAAGCCGGGGGATTTCACGTCTGACTTAGTTGGCCGCCTACGGACCCTTTACGCCCAGTAATTCC
+
FFFFFFFFFFFFFFFFFFFFFFFFFFFFFFFFFFFFFFFFFFFFFFFFFFFFFFFFFFFFFFFFFFFFFFFFFFFFFFFFFFFFFFFFFFFFFFFFFFFFFFFFFFFFFFFF:FFFFFFFFFFFFFFFFFFFFFFFF::FFFFFFFFF:FFFFFFFFFFFFFFFFFFFFFFFFFFFFFFFFFFF:,FFFFFFFFFFF:FFFFFFFFFFF:F,FFFFFFFFFFFF,FFFFFFFFFFFFFFFFFFFF:FFFF
@A00920:152:HGHKKDRXX:2:2104:6045:30749 2:N:0:AGGAGTGG+CTAATCGA
GGACTACTAGGGTTTCTAATCCTGTTTGCTCCCCACGCTTTCGTGCATGAGCGTCAGTGTCAGCCCAGAGACCTGCCTTCGCCATCGGTATTCCTCCTGATATCTACGCATTTCACCGCTCCACCAGAAGTTCCACTCTCCCCTCTCGTCCTCAAGAAATGCAGTTTCCGAAGCAGTTCCCCAGTTGAGCTGGGGGATTTCACCCCGGACATGCATTTCCGCCTACGTGCGCTTTATGCCCAGTGATTCC
+
FFFFF:FF:FF:FFFFFFFFFFFFFFFFFFFFFFFFFFFFFFFF:FF:FFFF:FFFFFFFFFFFFFFF:FF,FFFFFFFF:FFFFF,F,FFFF:FFFF:FF,FFF:FF,FFF,FFFF,FFFFFF:FF:FFFF:FFFFFFFF:FFFFFFFFFFFFF::FFF:FFFF:FFFFFF:FFFFFF::FFFFFFFFFF,,:FFFFF:FFFFFF:FFFFFF,,FF:FFFFFF:FF,F,,FFFFFFFFF,:F:F:FFFF
@A00920:152:HGHKKDRXX:2:2104:9742:32236 2:N:0:AGGAGTGG+CTAATCGA
GGACTACTCGGGTTTCTAATCCTGTTTGCTCCCCACGCTTTCGCACCTCAGCGTCAGTATCGAGCCAGTGAGCCGCCTTCGCCACTGGTGTTCCTCCGAATATCTACGAATTTCACCTCTACACTCGGAATTCCACTCACCTCTCTCGACCTCCAGACCAACAGTTTTAAAGGCAGTTCCGGGGTTGAGCCCCGGGATTTCACCCCTAACTTGCTGATCCGCCTACGTGCGCTTTACGCCCAGTAATTCC
+
FFFFF:FFFFFFFFFFFFFFFFFFFFFFFFFFFFFFFFFFFFFFFFFFFFFFFFFFFFFFFFFFFFFFFFFFFFFFFFFFFFFFFFFFFFFFFFFFFFFF:::FFFFFFFFF:FFFFFFFFFFFFFFFFFFFFFFFFFFFFFFFFFFFFFFFFFFFFFF:FFFFFF,FFFFFFFFFFFFFFFFF,FFFFFFFFFFFFFFFF,FFFFFFFFF:FFFFFFFFFFF:,F:FFFFFFFFFFFFFF,FFFFF:FF
@A00920:152:HGHKKDRXX:2:2104:21133:33489 2:N:0:AGGAGTGG+CTAATCGA
GGACTACTCGGGTTTCTAATCCCGTTTGCTACCCTAGCTTTCGCGCCTCAGCGTCAATCTCGGTCCAGGATGCCGCCTTCGCCACCGGTGTTCCTCCAGATATCTACGCATTTCACCGCTACACCTGGAATTCCACATCCCTCTCCCGAATTCAAGCCCGCCAGTATCACACGCAGTTCCCCGGTTGAGCCGAGGGATTTCACGTGTGACTTAGCAGGCCGCCTACGCGCCCTTTACGCCCAGTAATTCC
+
FFF:FFFFFFFF:FFFFFFFFFFFFFFFFFFF,FFF:FFFFFFFFFFFFFFFFF:FFFFFFFFF::FFFFF,:FFFFFFFFFFFFF::FFF,,FFFFFF,:,:FFFFFFFFF:F,FFF:F,,FFF:FF:FF:F,FFF,FF:FFFF,F:F::FFFFFFFF:FFFF,FFFFFFF::FFFFF:FF,FF,FF:FFFF:FFF,FFFFFFFFFFFFFFFFFF:FF:FFFF,F,F:FFFFF,FFFFFF,,,FF,,::
@A00920:152:HGHKKDRXX:2:2104:21359:33599 2:N:0:AGGAGTGG+CTAATCGA
GGACTACACGGGTATCTAATCCTGTTTGCTCCCCACGCTTTCGTGCATGAGCGTCAGTGCAGGCCCAGGGGATTGCCTTCGCCATCGGTGTTCCTCCGCATATCTACGCATTTCACTGCTACACGCGGAATTCCATCCCCCTCTGCCGCACTCCAGCGATGCAGTCACAAATGCAGTTCCCAGGTTAAGCCCGGGGATTTCACATCTGGCTTACAAAACCGCCTGCGCACGCTTTACGCCCAGTAAATCC
+
FFFFFFFFFFFFFFFFFFFFFF:FFFFFF,:FFFFFFFFFFFF:FFFFF:FFFFFFFFFFFFFFFFFFFFFFFFF:FFFFFFFFFFFFFFFFFFFFFFF:,FFFFF:FFFFFFFF:FFFF:FFFFFFFFFFF:FFF:FF:FFFFF::FFFFFFFFFFFFFFFFFFFF:::::FFF:FFF,F:FFFF,FFFFFF:FFFF:FFFFFFFF,FFFFFFFF:F,FFFFFFFFF:FFF:FFFFFFFFFFF,F,FFF
@A00920:152:HGHKKDRXX:2:2104:15926:33708 2:N:0:AGGAGTGG+CTAATCGA
GGACTACAGGGGTTTCTAATCCTGTTTGCTCCCCACGCTTTCGTGCCTCAGTGTCAGTGCTGGTCCAGGTGGCCGCCTTCGCCACAGATGTTCCTCCCGATCTCTACGCATTTCACTGCTACACCGGGAATTCCACCACCCTCTACCGCACTCTAGTCCGCCAGTATCCACCGCCATTCCCAGGTTGAGCCCGGGGCTTTCACGGCAGACTTAACGAACCACCTACGCACGCTTTACGCCCAGTAATTCC
+
FFFFFFFFFFFFFFFFFFFFFFFFFFFFFFFFFFFFFFFFFFFFFF:FFFFFFFFFFFFFFF:FFF:FFFFFFFFFF,FFFFFF,F:FF::FFFF:FFF:,FFF,,FFFFFFF::FFFFFFF:FFFFFF:F,F:FFFFF,FFFF::FF:,F:FFFFFFFFF:FFFFFFFFFFFFFFFFF:FFFF:FFFFF,FFFFF:FFF::FFFF:FF,FF:,:FFF,FF,F:FFF,,,F,,FF:,F,,,,F:F:,FFF
@A00920:152:HGHKKDRXX:2:2104:17734:34491 2:N:0:AGGAGTGG+CTAATCGA
GGACTACTAGGGTATCTAATCCTGTTTGATCCCCGCACTTTCGAGCCTCAGTGTCAGTTATAGTTTCGTTAGCTGCCTTCGCAATCGGTGTTCTATGACATCTCTATGTATTTCACCACTACATGTCATATTCCGCCAACGGCATCTATACTCAAGCCCTACAGTATCAATGGCAAGTTCTCAGTTAAGCTGAGAGATTTCACCACTGACTTATAAGGCCACCTACGCTCCCTTTAAACCCAATGAATCC
+
FFF:FFFFFFFF::FFFFFFFF:FFFFFFFFFFFFFFFFFFFFFFFFFFFFFF:FFFFFFFFFFF:FFFFFFFFFFFFFFFFFFFF:FFFFFF::FFFFFFFFFF:FFFFFFFFFFFFFFF:FFFFFFF:FFFFFFFFFFFFFFFFFFFF,FFFF:FFFFFFFF,:F,FF:FFFFFFFF,:FF:F:FF,FF,F,FFFFFFFFFFFFFFFFFFFFFFFF:FFFFFFFFFFFFFFFFFFF:,,F:FF:,F,,
@A00920:152:HGHKKDRXX:2:2104:23963:36385 2:N:0:AGGAGTGG+CTAATCGA
GGACTACTAGGGTATCTAATCCCGTTCGCTCCCCATGCTTTCGCCTCTCAGCGTCAGGTCAGGCCCAGCGTGTCGCCTTCGCCACTGGTGTTCCTCCGGATCTCTACGCATTTCACCACTACACCCGGAATTCCACACGCCTCTACCTGCCTCTAGCCCCGCAGTTCGGACACGTCCTCGCCCGGTTGAGCCGGGCGCTTTCACGCGCCACTTGCAGGACCGCCTACACGCGCTTTACACCCAGTAAATC
+
FFFFFFFFFFFFF:FF:F:FFFFFFFFFFFFFFFFFFFFFFFFFFFFFFF:FF:FFFF:FFFF:FFFFF:FFFFFFFFFFFFFFF:FFFFFFFF:FFFFFF:FFFFFFFFFF::FFFFFFFFFF:FFFFFFFFF:FFFFFFFFFFFFF,F:,:FF:FFF,,FFFFFFFF,FFFF,F:,FFFFF::,FFFFFFFFFFFFF:FFFFFFF:F,,,FFFFFFF:,FF,FFFFFF:FFFFFFFFFFF,F,F:FFF
@A00920:152:HGHKKDRXX:2:2105:26711:1125 2:N:0:AGGAGTGG+CTAATCGA
GGACTACTGGGGTTTCTAATCCCGTTCGCTCCCCTAGCTTTCGCGCTACAGCGTCAGGTACAGTCCAGGTGGCCGCTTTCGCCACTGGTGTTCCTCCGGATCTCTACGCATTTCACCACTACACCCGGAATTCCACCACCCTCTACTGCCCTCAAGCCCAGCAGTATCGGACAGCCTCTCCCGGTTGAGCCGAGAGATTTCATGCCCGACTTGCTATGCCGCCTGAACGCGCTTTACGCCCAGTAAATCC
+
FFFFF:FFFFFFFFFFFFFFFFFFFFFFFFFFFFFFFFFFFFFFFFFFFFFFFFFFFFFFFFFFFFFFFFFFFFFFFFFFFFFFFFFFFFFFFFFFFFFFFFFFFFFFFFFFFFFFFFFFFFFF:FFFFFFFFFFF,FFFF,FFFFFFFFFFFFFFFFFFFF:FFFFFFFFFFF:FF:FFFFFF:FFFFFFFFFFFF:FFF:FFF:FFFFFFFF:FF:FFFFF:FFFFFFFFFF:,FF:FFF::FFF:F:
@A00920:152:HGHKKDRXX:2:2105:31638:1579 2:N:0:AGGAGTGG+CTAATCGA
GGACTACTGGGGTATCTAATCCTGTTTGCTCCCCACGCTTTCGCGCCTCAGCGTCAGGTCCGGTCCAGATGGCCGCCTTCGCCACCGGTGTTCCTCCCGATCTCTACGCATTTCACTGCTACACCGGAAATTCCACACCCCTCTACCACACTCTAGCCTGCCAGTATCAACTGCCGTTCCCAGGTTAAGCCCAGGGCTTTCACAGCTGACTTAACAAACCGCCTACGCGCGCTTTACGCCCAGTAATTCC
+
FFFFFFFFFFFFFFFFFFFFFF:FFFFFFFFFFFFFFFFF::FFFFF,FFFFFFFFFFFFFFFFFFFFFFFFFFFFF:FFFFF:FFFFFFFFFFFFFFFFFFFFFFFFFFFFFFFFFFFFFF,FFFFF:FFFFFFFFFFFFFFFFFFFFFFFFFFFFFFFFFFFFFFFFFFFFFFFFFFFF:FFFFFFFFFFFFFFFFFFFFFFFFF::FFFFFFFFFFFFFF,FFFFFFFF,FFFFFF:FFF:FFFFFF
@A00920:152:HGHKKDRXX:2:2105:16794:3020 2:N:0:AGGAGTGG+CTAATCGA
GGACTACTCGGGTTTCTAATCCCGTTTGCTCCCCTAGCTTTCGCGCCTCAGCGTCAAGAATGGGCCAGGTAGCCGCCTTCGCCACTGGTGTTCCTCCCGATATCTACGCATTTCACCACTACACCGGGAATTCCGCTACCCTCTCCCACCTTCAAGCTGAGCAGTTTCCGATGCAGTTTTCCAGTTAAGCCGGAAGATTTCACATCGGACTGACCCAGCCGCCTGCGCGCTCTTTACGCCCAGTAAATCC
+
FFFFF:FFFFFFFFFFFF:FFFFFFFFFFFFFFFFFFFFFFFFFFFFFFFFFFFFFFFFFFFFFFFFFFFFFFFFFFFFFFFFFFFFFFFFFFFFFFFFFFFFFFFFFFFF:FFFFFFFFFFFFFFFF,FFFFFFFF:FFFFFFFFFFFFF,FFFFFFFFFFFF:FFFFFFFFFFFFFF:FF:FFFF:FF:FFF:F:FFFFFFF::FFF,FFF,FF:,FFFFFFFF:FFFFFFFFF:FFFFFFFF,FFF,
@A00920:152:HGHKKDRXX:2:2105:30237:3443 2:N:0:AGGAGTGG+CTAATCGA
GGACTACTAGGGTATCTAATCCTGTTTGCTCCCCACGCTTTCGTGCCTCAGTGTCAGTGCTGGTCCAGATGGCCGCCTTCGCCACGGATGTTCCTCCCGATCTCTACGCATTTCACTGCTACACCGGGAATTCCGCCATCCTCTACCGCACTCCAGTGATCCAGTTTCCAATGCCATTCCCAGGTTGAGCCCCGGGATTTCACTTCCGACTTGCACACCCGCCTGCGCGCGCTTTACGCCCAGTGATTCC
+
FFFFFFFFFFFFFFFFFFFF:FFFFFFFFFFFFFFFFFFFFFFFFFFFFFFFFFFFFFFFFFFFFFFFFFFFFFFFFFFFFFFFFFFFFFFFFFFFFFFFFFFFFFFFFFFFFF:FFFFFFFF:FFFFF,FFFFFFFFFFFFFF:FFFFFFFFFFFFFFFFFFFFFFFFFFFFFFFFFFFFFFFFFFFFFFFFFFFFFFFFFFFFFFFFFFFFFF:FFFFFFFFFFFFFFFFFF,FFFF:FFFFFF,FFF
@A00920:152:HGHKKDRXX:2:2105:27588:3615 2:N:0:AGGAGTGG+CTAATCGA
GGACTACTAGGGTTTCTAATCCCGTTCGCTCCCCTAGCTTTCGCGCCTCAGCGTCAAGAATGGGCCAGGTAGTCGCCTTCGCCACTGGTGTTCCTCCCGATATCTACGCATTTCACCACTACACCGGGAATTCCGCTACCCTCTCCCACCTTCAAGCCGACCAGTTTCCGATGCATTTTCCCGGTTAAGCCGGAAGCTTTCACATCGGACTTGGCCAGCCGCCTGCGCGCTCTTTACGCCCAGTAAATCC
+
FFFFFFFFFFFFFFFFFFFFFFFFFFFFFFFFFFFFFFFFFFFFFFFFFFFFFFFFFFF:FFF:FF:FFFFFFFFFFFFFFFFFFFFFFFFFFFFFFFFFFFFFFFFFFF:FFFFFFFF,FF,F:FFFFFF,FFFFF:FFFFFFFFF:FFF,FF:FFFFFFF,FFFFFFFFFFFF:FFFFFFFF::,FFFFFFFFFFF,FF:FFFF:F,:FFFFFFFFFF:FFFFFFFFFFF::F::FFFFFFF,:F:FF
@A00920:152:HGHKKDRXX:2:2105:4083:3928 2:N:0:AGGAGTGG+CTAATCGA
GGACTACTAGGGTTTCTAATCCCGTTCGCTCCCCTAGCTTTCGCGGCTCAGCGTCAGGTGCAGCCCAGGGCGCCGCCTTCGCCTCTGGTGTTCCTCCGGATCTCTACGCATTTCACCACTCCACCCGGAATTCCACGCCCCTCTACTGCCCTCTAGCGGCCCAGTTTCGAACGACCTCTCCCAGTTGAGCCGGGAGCTTTCACGTCCGACTTGGACCACCGCCTGCCCGCGCTTTACGCCCAGTAAATCC
+
FFFFFFFFFFFFFFFFFFFFFFFFFFFFFFFFFFFFFFFFFFFFFFFFFFFFFFF,FFFFFFFFFFFFFFFFFFFFFFFFFFFFFFFFFFFFFFFFFFFFFFFFFFFFFFFFFFFFFFFFFFFFFFFFFFFFFFFFFFFFFFFFFFFFFFFFFFFFFFFFFFFF:FFFFFFFFFFFFFFFFFFFFFFFFFFF,FFFFFFFFFFF:FF:FFFFFFFFFFFFFFFFFFFFFFFF:FFFFFF:F:FFFFFFFF
@A00920:152:HGHKKDRXX:2:2105:10339:4272 2:N:0:AGGAGTGG+CTAATCGA
GGACTACTAGGGTTTCTAATCCTGTTTGCTCCCCTGGCTTTCGCTCCTCAGCGTCAGTGTTGGTCCAGGATGCCGCCTTCGCCACCGGTGTTCCTCCAGATATCTACGCATTTCACCGCTACACCTGGAATTCCGCATCCCTCTCCCAAACTCAAGCCAACCAGTATCAGACGCAGTTCCCCGGTTAAGCCGAGGGATTTCACGTCTGACTTAGTTGGCCACCTACGAGCCCTTTACGCCCAGTAATTCC
+
FFFFFFFFFFFFFFFFFFFFF:FFFFFFFFFFFFFFF:FFFFFFFFFFFFFFFFFFFFFFFFFFFFFFFFFFFFFFFFFFFFFFFFFFFFFFFFFFFFFFFF::FFFFF:FF:FF:FFFFFFFFFFFFFFFFFFFFFFFFFFFFFFFFFFFFFFFFFFFFF:FFFFF:FFFFFFFFFFFFFFFFFFFFFFFFFFFFFFFFFFFFFFFFFFFFFFFFFFF:FFFFFFFFFFFFFFFFFFF:FFFFFFFF,F
@A00920:152:HGHKKDRXX:2:2105:11360:4319 2:N:0:AGGAGTGG+CTAATCGA
GGACTACTAGGGTATCTAATCCTGTTTGCTCCCCACGCTTTCGCACCTCAGCGTCAGTACCGGACCAGTGAGCCGCCTTCGCCACTGGTGTTCTTCCTAATATCTACGAATTCCACCTCTACACTAGGAGTTCCACTCACCTCTTCCGGACTCAAGATCGCCAGTATCAAAGGCAGTTCCAGAGTTGAGCTCTGGGCTTTCACCCCTGACTTAACGATCCGCCTACGTGCGCTTTACGCCCAGTAAATCC
+
FFFFFFFFFFFFFFFFFFFFF:FFF:FFFFF,FFF,FFFFFFFFF:FFFFFFFFFFFFF::FF,FFFF:F,FFFFFFFF,FF:FFFFF:FFFF:FFFFFFFFFFFFFFFFFF,FF:FF:FFFFFFFFF:FFFFF::FFF:FFFF:FFFFFF:FF,F,FF,,FFFF,,,FF,,FF,FFF:F:FFFF,F,F:,FFFFF,FFF,FFF,,,:,FFFF,::FFFFFFFFFF,:,FFFFFFFFFF:FFF,,:,,FF
@A00920:152:HGHKKDRXX:2:2105:32868:4742 2:N:0:AGGAGTGG+CTAATCGA
GGACTACAGGGGTATCTAATCCCGTTCGCTCCCCACGCTTTCGCACATGAGCGTCAGGCTAACGCTAGGGTGCCGCTTTCGCCACTGGTATTCCTCCCGATATCTACGCATTCCACCACTACACCGGGAATTCTACACCCCTCTCATCGCCTCAAGCTTACCAGTTTTCAACGACCTCTCCCAGTTAAGCCGGGAGCTTTCACGTCGAACTTGATAAGCCGCCTGCGTGCGCTTTACGCCCAGTAATTCC
+
FFFFFFFFFFFFFFFFFFFFFFFFFFFFFFFFFF:FFFFFFFFFFFFFFFFFFFFFFFFFFFFFFFFFFFFFFFFFFFFFFFFF:FFFFFFFFFFFFFFFFFFFFFFFF,FFFFFFFFFFFFFFFFF:FFFFFFFFFFFFFFFFFFFFFFFFFFFFFFFFFFFFFFFFF:FFF:FFFFFFFF,FFFFFFFFFFFFFF:FFFFFFFFFFFFFFF,FFFFFFFFFFFFFFF:FFF:FF,FFFFFFFF,FFFF
@A00920:152:HGHKKDRXX:2:2105:2356:4820 2:N:0:AGGAGTGG+CTAATCGA
GGACTACTGGGGTTTCTAATCCTGTTTGCTCCCCACGCTTTCGCGCCTCAGCGTCAGTTACAGACCAAAGAGCCGCCTTCGCCACTGGTGTTCCTCCACATCTCTACGCATTTCACCGCTACACGTGGAATTCCGCTCTTCTCTTCTGCACTCAAGTTCCCCAGTTTCCAATGACCCTCCCCGGTTGAGCCGGGGGCTTTCACATCAGACTTAAAGAACCGCCTGCGCGCGCTTTACGCCCAATAAATCC
+
FFFFFFFFFFFFFFFFFFFFFFFFFFFFFFFFFFFFFFF:FFFFFFFFFFFFFFFFFFF:FFFFFFFFFFF:FFFFF:FFFFFFF,FFFFFFFFFFFFF:FFFFFFFFFFFFFFFFFFFFFF:FFFFFFFF::FFFF::FFFFFFFFFFFFFFFFFFFFFFFFFFFFFFFFFFFFFFFFF:FFFFFFFFFFFFFFFFF:FFFFFF:FFFFFF,F:FFFF:FFFFFF:FFFFF,,FFF,FFFF,F:F,FFF
@A00920:152:HGHKKDRXX:2:2105:14136:5118 2:N:0:AGGAGTGG+CTAATCGA
GGACTACTCGGGTTTCTAATCCTGTTTGCTACCCACGCTTTCGCGCCTCAGCGTCAGAAATGGACCAGCTCGCCGCCTTCGCCACCGGTGTTCTTCCCAATATCTACGAATTTCACCTCTACACTGGGAATTCCACGAGCCTCTTCCATCCTCTAGCACAACCGTCTCAAGCGCAGCCCCCCGGTTAAGCCCGGGAATGTCGCGCCTGACTGATCGCGCCGCCTACGCGCCCTTTACGCCCAGTCATTCC
+
,FFFFF::,F::F:,FFFF:F,FF:FFFFF,F::FF:FFF,,FFF,,FF:,FFFFF:F:F,:,F:::FFFFFFFF,FF:,FF:F:FFFFFFFFFFF,FFFFFFFF:,::,F:FFF:FFFF::,:FFFF:,FFFFFFFFF,,,F,F,F,FF,FF:,FF:F,F,:FFFF:F:FFFFFFFFF,:,FFFF::F,F,FFFF,F,FF,::F:FFF:,F,:FFFF,:F::,,::FF,::,,,,,F::,:F:F,,::,
@A00920:152:HGHKKDRXX:2:2105:6714:5791 2:N:0:AGGAGTGG+CTAATCGA
GGACTACCGGGGTTTCTAATCCTGTTTGCTCCCCACGCTTTCGTGCATGAGCGTCAGTGCAGGCCCAGGGGGCTGCCTTCGCCATCGGTGTTCCTCCACATATCTACGCATTTCACTGCTACACGTGGAATTCTACCCCCCTCTGACCTATTCTAGTCTTGTAGTTTCAAACGCAGTTCCCAAGTTGAGCTCGGGGATTTCACATCTGACTTACAAAACAGCCTGCGCACGCTTTACGCCCAATAATTCC
+
F:,F,::F:F:,,F,F:F:FFFFFFFFFFFFF,FFFFFF:,,,F,FFFF::FFFFFFFFFFF,FFFFFFFFFFF:FFFFFF:FFFFFFF:,FFFFF:FFFFFFFFFFFFFFFFFFFFFF:FFFFFFFF::F:FFFFFFFFFFFFFF:FFFF,FFFFFFFFFFFFF:FFFFFFFFFFFFFFFF::,:::FFFFFFFFFFFFF:FF:FFFFF,FFFF,F:FFFFFFFF,FFFFFFFF,,F,FF::FFFFFF:
@A00920:152:HGHKKDRXX:2:2105:27751:7874 2:N:0:AGGAGTGG+CTAATCGA
GGACTACACGGGTTTCTAATCCCGTTCGCTCCCCAAGCTTTCGCGCCTCAGCGTCAAGAATGGGCCAGGTAGTCGCCTTCGCCACTGGTGTTCCTCCCGATCTCTACGCATTTCACCACTACACCGGGAATTCCACTACCCTCTCCCACCATCAAGCCGAACAGTTTCCGAGGCAGTTTCCCAGTTGAGCCGCGAGATTTCACATCGGACTTGACCAGCCGCCTGCGCGCTCTTTACGCCCAGTAAATCC
+
FFFFFFF:FFFFFFFFFFFFFF:FFFFFFFFFFF,FFFF:FFFFFFFFFFFFFFFFFFFFFFF:FFFF,:,,,FFFFFFFFFFFFFFFFFFFF,FFFFFFF,FFFFFFFFFF,F:FF,FFFFFFFFFFF:FFFF:F,FFFFFFF,FF,FF,FFFFFFF,F,FFFFFF,F,F,FFFF::FFFF,F:FF:FFFF,,FFFFFFFFFF:F::FFFF,:F:FFFF:FFF,FFFFFFFFFFFFFFFFFFF:F,FFF
@A00920:152:HGHKKDRXX:2:2105:16984:8766 2:N:0:AGGAGTGG+CTAATCGA
GGACTACTGGGGTTTCTAATCCTGTTTGCTACCCACGCTATCGTCCCTCAGCGTCAATCATCGTTTAGCCGGCTGCCTTCGCTTTCGAGGTTCCTCCCGATCTCTACGCATTCCACCACTACACCGGGAATTCCACCGACCTCAACGTGATTCCAGCCTTCCGGTTTCCAATGCGCTCTCCCAGTTAAGCCGGGAGTTGTCCCATCAGACCTAAAAAGCCGCCTGCGGACCCTTTACGCCCAGTAAGTCC
+
F:FFF:FFFFF:FF:FFFFFFFFFFFFFFFFFFFFFFFFFFFFFFFFFFFFFFFFF:FFFFFFFFFF:FF:FFFFFFFF:FF,FFFFFFF:FFFFFFFFF,FFFFFFFFF:FFF,FFFFFFFFFFFF::FFFF:,FFFFFF,F:FFFFF:FFFFFFF:FFFFFFFFFF:FFF:F:FFFFFFFFFFFFFF:,FFFFFFFFFF,FFFFFF:FFFFFFFFFFFFFFFFFFF,FFFFFFFFFFF:FF::F,FFF
@A00920:152:HGHKKDRXX:2:2105:7455:9612 2:N:0:AGGAGTGG+CTAATCGA
GGACTACAAGGGTATCTAATCCTGTTTGCTCCCCATGCTTTCGCATCTCAGCGTCAGGTCAGGCCCAGCGTGTCGCCTTCGCCACTGGTGTTCCTCCGGATCTCTACGCATTTCACCACTACACCCGGAATTCCACACGCCTCTACCTACCTCTAGTCGCGCAGTTCGATTGCGTCCTCGCCCGGTAGAGCCGGGCGCTTTCACGCCTCACTTGCACGACCGCCTACACGCGCTTTACACCCAGTAAATC
+
FFFFFFFFFFFFFFFFFFFFFFFFFFFFFFFFFFFFFFFFFFFFFFFFFFFFFFFFFFFFFFFFFFFFFFFFFFFFFFFFFFFFFFFFFFFFFFFFFFFFFFFFFFFFFFFFFFFFFFFFFFFFF:FFFFFFFFFFF,FFFFFFFFFF:F:FFFFF:F:FFF:FFF,F,,FFFF:FF,FFFF:F:F,:FFFFFFFFF:FFFFFFFFFF:FFFFFFFFFFF:FFFF,FFFFFFFFFFFFFFF:,FFF,::F
@A00920:152:HGHKKDRXX:2:2105:21341:10050 2:N:0:AGGAGTGG+CTAATCGA
GGACTACTAGGGTATCTAATCCTGTTCGCTCCCCACGCTTTCGCGTCTCAGCGTCAGAACCGGTCCAGTGAGCCGCCTTCGCCACTGGTGTTCCTCCCAATATCTACGAATTTCACCTCTACACTCGGAATTCCACTAACCTCTCCATGATTCTAGCGATGCAGTCTTAAAGGCAATTCCGGAGTTGAGCTCCGGCCTTTCACCCCTGGACTTGAAAAACCGCCTGCGCGCGCTTTACGCCCAATAATTC
+
:FFFFFFFF:FFFFFFFFFFFFFF:FFFFFFFFFFFFFFFFFFFFFFFFF:FFFFFF:FFF,FFF:FFF:F:FF::FFFFFFFFFFFFF:FFFF:FFF:FFFFFFFFFF:FFFFFFFFFFFFFFFFFFFF,FFFFFF:FF:FFF:FFFFFFFFFF,FFFFFFF::FF,FF:F,FFFFFFF,:FFFFFFFF:F:FFFFFFFFFFFFF:FFFFF::F:FFFFF:FFFFFF,FFFFF:F:FFFF:FFFFF,F:
@A00920:152:HGHKKDRXX:2:2105:29957:10316 2:N:0:AGGAGTGG+CTAATCGA
GGACTACTCGGGTTTCTAATCCTGTTTGCTCCCCACGCTTTCGTGTTTTAGCGTCAGTCATTGTCCAGAAGGCCCCCTTCGCCACCGGTGTTCAGCTTGATATCTACGAATTACACCTCTACACCAAGCATTCCGCCTTCCTCTCCAAGACTCTAGCCGAGCAGTTTCGAGTGCACTTCCACGGTTTAGCCGTGGGATTTCAAGCCCGACTTGCACGGCCGCAAGCGAACGCTTTCAGCCACGTGATTCC
+
:FFF::::FFF:FF,F,,,:,:F,:F,FF:,F,,FFF,FF,,:F:FF,,,,F:FF,,,FF,F,:FF,,FFF,FF,F,F,F,FFF,FF,,FF,F,,:FF,FFFFFFFF::F:,,,:FF,,:F,:,,FF,FF,:F,F,:F,F,,:,F,FF,:,:F,FFF:FF,F,F:::,,FFF,F:FFFFFFFF:F,F,::F:F,,:F:,:FF,FFF:,F,FF,F,:F,,FF,,:,FF,,FF,::,F::,F,,FF:,F,F,
@A00920:152:HGHKKDRXX:2:2105:14778:10989 2:N:0:AGGAGTGG+CTAATCGA
GGACTACTCGGGTTTCTAATCCTGTTTGCTCCCCACGCTTTCGCGCCTCAGCGTCAGTTACAGACCAGAAAGTCGCCTTCGCCACTGGTGTTCCTCCACATCTCTACGCATTTCACCGCTACACGTGGAATTCCACTTTCCTCTTCTGCACTCAAGTCCCCCAGTTTCCAATGACCCTCCACGGTTGAGCCGTGGGCTTTCACATCAGACTTAAAGGACCGCCTGCGCGCGCTTTACGCCCAATAATTCC
+
FF:FF:FFFFFFFFFFF,FF:FFFFFFFFFFFFFFFFFF,FFFFFFFFFFFFFFFFFFFFFFFFFFFFF:FFFFF:FFFFFFFFFFFFFFFFFFFFFFFF,FFFFFFFF:FFFFFFFFFFFFFFFFFFFFFF:FFFFFFFFFFFFFFFFFFFFFF,FFFFFF,FFFFFFFFF,FFFFFFFFFFFFF::FFFFFFFFFFFFF,FFFFFFF:FFFFF:FFFFFF:FFFFFFFFFFFFFFFF,FFF:,FFF:F
@A00920:152:HGHKKDRXX:2:2105:31168:11631 2:N:0:AGGAGTGG+CTAATCGA
GGACTACTGGGGTTTCTAATCCGGTTTGCTCCCCACGCCGTCGCGCCTCAGCGTCAGCACTCGGCCAGTCGGCCGCCTTCGCCCCTGGTGTTCCTCCGGATCTCTACGCATTTCACCGCTCCACCCGGAATTCCACCGACCTCTCCGAGGCTCCAGACCTGCTGTCTACCATGACCTCGCCGAAGTAAGTCCGGCGCTTTCACACGGCACATACAGGTCCGCCTGCGCGCGCTTTACGCCCAGTAAGTCC
+
FFF:FFFFFFFFFFFFFFFFFFFFFFFFFFFFFFFFFFFFFFFFFFFFFFFFFFFFFFFFFFFFFFFFFFFFFFFFFFFFFFFF:FFFFFFFFFFFFFFFF:FFFF,FFFFFFFFF:FFFFFFFF:FFFFFFFF:FF:FFFFFFFF:FF:FFFFF:FFFFFFFFFFF:FFFFFFFFFFFFFFFFFFFF,:FFFFFFFF,FFFFFFFFFFFFFFFFFFFFFFFFFFFF:FFF:FFF:,FFF,FFFF:F,FF
@A00920:152:HGHKKDRXX:2:2105:12536:11835 2:N:0:AGGAGTGG+CTAATCGA
GGACTACTAGGGTTTCTAATCCCGTTCGCTCCCCTAGCTTTCGCGGCTCAGCGTCAGGTGCAGCCCAGGGCGCCGCCTTCGCCTCTGGTGTTCCTCCGGATCTCTACGCATTTCACCACTCCACCCGGAATTCCACCCCCCTCAACTCCCCTCCAGCGGCCCAGTTTCGAACGGCCTCTCCCAGTTGAGCCGGGAGCTTTCCCGTCCGACATGGACAACCGCCTGCCCGCCCTTAACGCCCAGTAAATCC
+
,,F:,FF:F:F:F:FFFFFFFF,FF,FFFFFFFFF::FFFF:FFF,FFFFFF:FFFF,:FFF,FF:F,FFFFFFFF,FFFFF,FF:,,,F,,FF:FFF:FFF,FFFF::FF,FFFF:FF,F,:FFFFFF:::FFFF,:F,F,F,,,F,FF:,FFF::,F::F,:F,FF:,FFFFFF,FF,:FF:,F,,FF,FF,FFF,,:,,F,,FF::F,FF:FF,F,F::F:FF,F,,,:,,,F:F:,,F::F,,,F:
@A00920:152:HGHKKDRXX:2:2105:21594:12242 2:N:0:AGGAGTGG+CTAATCGA
GGACTACTGGGGTATCTAATCCCGTTCGCTCCCCATGCTTTCGCCTCTCAGCGTCAGTTCCCGACCAGCTTGGAGCCGTCGCCATAGGTGTTCCTCCGGATGTCTACGCATTTCCCCTCAGCACCCGGGATTCCAGACGCGTCTACCGGCCTCGAGCCCCGCAGTTCGGGCACGTCCGCGCCCGGTTGTGCGGGGGGCTTGCTGGGGGCAGGTGGGGGGCCGCGGAGCCGCGCTGTGGTCGCGGGGGGTC
+
FFFFFFF:FFFFFFFFFFFFFFFFFFFFFFFF:F:FF:FFFFFFFF::,,FFF,FFF,FF,,,,FF,FF,::,,,FF,F,F,,,,,F,F,,,FF,,,FF,,:F,F,,F,F,F,,,,,,,,,F,,FFFF,,:,,,,,,,F,,F,,,:,,,,,,F,,:FFF:FF,F::FFF,,:FFF,,,,F:,FFF,,F,FF,FFF,F,,,,F,,F,F,F,:,FF,,FF,,,F,,:,,,,F,F,,F,,,,,,,,F,,,,,,
@A00920:152:HGHKKDRXX:2:2105:2672:12446 2:N:0:AGGAGTGG+CTAATCGA
GGACTACTCGGGTTTCTAATCCCGTTTGCTACCCACGCTTTCGCGCATCAGCGTCAGTACCGGCCCAGGGGACCGCCTTCGCCACCGGTGTTCCTCCCAATATCTACGCATTTCACCGCTACACAGGGAATTCCGTCCCCCTCTTCCGGACTCGAGCCTTGCAGTTTCTTCCGCACGTCCTCGGTTGAGCCGAGGGATTTCACGGAAGACACGCATGGCCGCCTACGCGCCCTTTACGCCCAGTGATTCC
+
FF,FFF,FFFFF:F:FFF:FFFFFFF,FFFFFFFF,FFFF,FFFF:,FFFFFFFF:,FF:FFFFFFFFFFFFF,FFFFFFFFFF:F:F:FF::FF,,FF:F:FF,,F:FFF:FFFFFFF:FFFF,:,,:FFFFFFFFFFFF:FFFFFF,FFFFFFFF,FFFFFF,FFFF:F,FFFFFFF:FFFF,,:FFFF,FFFFFFFFFFFFF:FFF,,F,FFFF,FFFFFFF:FFFFFFF,,F,FFFF,,,FFF,FF
@A00920:152:HGHKKDRXX:2:2105:31494:12602 2:N:0:AGGAGTGG+CTAATCGA
GGACTACCGGGGTTTCTAATCCTGTTCGCTCCCCACGCTTTCGCTCCTCAGCGTCAGTTACGGCCCAGAGAAATGCGTTCGCCAGCGGTGTTCCTCCTGATATCTGCGCATTCCACCGCTACACCAGGAATTCCATTCTCCCCTACCGCACTCCAGTCTGCCCGTACCCACTGCAGACCCGAGGTTGAGCCTCGGGATTTCACAGCAGACGCGACACACCGCCTACGAGCTCTTTACGCCCAATAATTCC
+
FFF:FFFF,FFFFFF:FFFFFF,FFFFFFFFFFF,,FFFFFFF:FFFFFFFFFF:FFFFFFFFFFFFFFFFF,,FF,FFFFFFF,,FFFFF,F,FFFF,FFFF,F,FFFFFFF,F:FFFF:,FF,,FFF:,F:FFFFF,FF,FF:,FFF:FFFFFFFF:FFFFFFF:F:FFFFF,F:,F,F:FF:,F,F:FFFFFFF,FFF:FF:FFFFF,FFF:F,:FFFFFF,:FFFF,F::F::F:F:,FFF,FFF:
@A00920:152:HGHKKDRXX:2:2105:14931:12633 2:N:0:AGGAGTGG+CTAATCGA
GGACTACTCGGGTATCTAATCCTGTTTGCTCCCCACGCTTTCGTGCCTCAGCGTCAGTATCGGGCCAGTGAGCCGCCTTCGCCACTGGTGTTCTTGCGAATATCTACGAATTTCACCTCTACACTCGCAGTTCCACTCACCTCTCCCGAACTCAAGACTTCCAGTATCAAAGGCAGTTCTGGAGTTGAGCTCCAGGCTTTCACCTCTGACTTAGAAACCCGCCTACGCACCCTTTACGCCCAGTGATTCC
+
FFFFFFFFFFFFF:FFFFFFFFFFFFFFFFFFFFFFFFFFFFFFFFFFFFFFFFFFF,FFFFF:FFFFFF:FFFFFFFFFFFFFFFFFFFFFFFFFFFFFFFFFFFFFFFFFFFFFFFFFFFFFF,FFFFFFFFFFFFFFFFFFFFFF:F,,FFFFFF:FFFFFFFF:F,FFFFFFFFFFFFFFFFFFFFFFFFFFFFFFFFFF,FFF:F:FFFFF,:FFFFFFFF,FFFFFFFF:FFFFFFF,FFFFFF
@A00920:152:HGHKKDRXX:2:2105:11831:13088 2:N:0:AGGAGTGG+CTAATCGA
GGACTACCGGGGTATCTAATCCTGTTCGCTCCCCACGCTTTCGCGCCTCAGCGTCAGTATTATGCCAGGTGGCTGCCTTCGCCATCGACGTTCCTTCCGATCTCTACGCATTTCACCGCTACACCGGAAATTCCGCCACCCTCTCATATCCTCCAGCAAGACAGTTTGCGAGGCAGTGCCTAGGTTAAGCCCAGGGCTTTCACATCACACAGATCTCACCGCCTACGCGCCCTTTACGCCCAGTAATTCC
+
,FFFFFFF,F:F::FFFFFF:FFFF:FFFFFFFFF,F,FFFFFFFF,FFFFFFFF:F,FFFF:,FFFF:FFFFFFFFFFFFFFF:FFFFFFFF:FFFFFFFF,FFFFFFFFF,FFFF,FF:FF:FFFF::,FFFFFF,FFFFF:FF:FF,FFFFFFFFFFF,FF,F,FF,F:F:F,F,F,FFF:F:FFFF:F:FF:F,FFFF:,,FF,FFF,F:FFF,FF,::F:::FFF,FF,FFFFFFF,,,:F:FFF
@A00920:152:HGHKKDRXX:2:2105:23809:13354 2:N:0:AGGAGTGG+CTAATCGA
GGACTACTCGGGTTTCTAATCCTGTTTGCTACCCACGCTTTCGTGCCTCAGCGTCAATCAAGGCCCAGCTAGCTGCCTTCGCAATTGGTGTTCCATGACATATCTATGCATTTCACCGCTACATGTCACATTCCGCTAACCTCAACCCAATTCAAGAAAATCAGTATCAATGGCAATTCTATCGTTAAGCGACAGGCTTTCACCCCTGACTTAATTCCCCGCCTACGCACCCTTTAAACCCAGTGATTCC
+
FFFFF:F,FFFFFFFFF:FF:FFFFFFFF,FFFFFFFFFFFFFFFFFFFFFFFFF:FFF,FFFFFF:FFFFFFFFFFF:F:FFFFFFFFFFFFFFFF:FFFFF:F:FFFFFFFFFFFFFFFFF,FFFFFF,FFFFFF:FFF,FFFFFFFFFFFF:FFFFFFF,FFFFFFFFF,:FFFF:FFFFF,FFF,,FF,,F::F,:FFF,,,:FFFFFFFFFF,FF:FFFFFF,:F,FF:FFFFF:F,FFFFFF,F
@A00920:152:HGHKKDRXX:2:2105:27859:13510 2:N:0:AGGAGTGG+CTAATCGA
GGACTACCGGGGTATCTAATCCTGTTTGCTCCCCACGCTGTCGCGCCTCAGCGTCAGCCATGTCCCAGCAGGCCGCCTTCGCCACCGGTGTTCTTCCGGATCTCTACGCATTCCACCGCTACACCCGGAATTCCGCCTGCCTCTGACATGCTCCAGTCCAGCAGTTCGCACGGCCGACCCGGGGTTGAGCCCCGGGCTTTCACCACACGCTTACCAGACCGCCTACGCGCCCTTTACGCCCAGTGATTCC
+
FFFFFFFFFFFFFFFFFFFFFFFFFFFFFFFFFFFFFFFFFFFFF:FFFFFFFFFFFFFFFFF:FFFFFFFFFFFFFFFFFFFFFFFFFFFFFFFFFFFFFFFFFFFFFFFFFFFFFFFFFFFFFFFFFFFFFF:FF::FFFFFFFFFFFFFFFFFFFFFFFFFFFFFFFFFFF,:F:FFFFFFFFFFFFFFFFFFFFFFF:FFFFF:FFF:,FFFFFFFFFFFFFF:FFFFFFFF:FFFFFF::::FF:
@A00920:152:HGHKKDRXX:2:2105:17842:13636 2:N:0:AGGAGTGG+CTAATCGA
GGACTACCGGGGTATCTAATCCTGTTCGCTCCCCACGCTTTCGTGCCTCAGCGTCAGTTTCGGCTCAGCGAGCTGCCTACGCAATCGGGGTTCTTGGTGGTATCTATGCATTTCACCGCTACACCACCAGTTCCGCCCGCCTTAACCGAACTCAAGCCCGGCAGTATCAACGGCAGTTCCAGGGTTGAGCCCTGGGATTTCACCGCTGACTTACAGGGCCGCCTACGCCCCCTTTAAACCCAAGAAATCC
+
FFFFF:FFFFFFFFFFFFFFFFFFFFFFFFFFFFFFFFFFFFF:FFFFFFFFFFFFFF:FFFFFFFFFFFFFF,FFFFFFFFF:FFFFFFFFFF:FF:FFF,:FF:FF,F:,F:FFF,FFFF,:F:,:FFFFFFFF,FFFFFF,,FFFF::FFFFFF:F,FFFF,F,:,F,:F:,F,F,F:FFF::FFFFF:FFFFF,FFFFFFFF,FFF:F,:,FFF:FFF:FFFFF,,,FFF:,:,,FF:,:,:,:FF
@A00920:152:HGHKKDRXX:2:2105:20681:13636 2:N:0:AGGAGTGG+CTAATCGA
GGACTACAGGGGTTTCTAATCCTGTTCGCTCCCCACGCTTTCGTGCCTCAGCGTCAATCCAGGTCTAGCCAGCTGCCTTCGCAATTGGTGTTCTATGGCATATCTATGCATTTCACCGCTACATGCCACATTCCGCTGACCTCATCCTAATTCCAGCCTAGCAGTATCAAAAGCAATTTTACGGTTGAGCCGCAAACTTTCACTCCTGACTTACTTGGCCGCCTACGCACCCTTTAAACCCAGTAATTCC
+
FFFFFFFFFFFFFFFFFFFFFFFFFFFFFFFFFFFFFFFFFFFFFFFFFFFFFFFFF,FFFFFFFFFFFFFFFFFFFFFFFFFF,FFFFFF:FFFFFFFFF,:FF,FFFFFF,FFFFFFFFFFFFFFFFFFFFFFFFFFFFFFFFFFFF,F,FFFFFF:FFFFFF,,FFF,FFFFFFFFFFFFFFF:FFFFF:FFFFF:FFFFFFFFF,FF,FF:FFFFFFFFF::FFFFFFF,FFFFFFFFF,FFFFFF
@A00920:152:HGHKKDRXX:2:2105:9399:14293 2:N:0:AGGAGTGG+CTAATCGA
GGACTACAGGGGTATCTAATCCTGTTTGCTCCCCACGCTTTCGAGTATCAGCGTCAGTAAACGACCAGGGGGACGCCTTCGCCACCGGTGTTCCTCCCGATATCTACGCATTTCACAGCTACACCGGGAATTCCACCCCCCTCTTCAGAACTCTAGAAAGTCAGTTTCATCCGCACTTCCTCGGTTGAGCCCAGGGATTTCACACAAGACTTAACAGACCGCCTACACACCCTTTACGCCCAATAATTCC
+
FFFFFFF,FFFFF,FFFFFFFFFFFFFFFFFFFFFFFFFFFFF,F,FFFFF,FFFFFF,,:FFFFFFFF,,F,FFFFFFFFFFFF,F,FFFFFFFFFFFFF,FFFFFFFFFFFFFF:FFFFFFFFFFFFFFFFFFFF,FFFFFF,F,F,FFFFFFF,,,F,F:FF,FF:,,FFFFFFFFF,,FFFFFFFFF,,FFF:FFFFFF,F:,FFFFFFFF:,FFF,FFFFFFF,F:FFFFFFFFFFF:FFFFFFF
@A00920:152:HGHKKDRXX:2:2105:29884:14794 2:N:0:AGGAGTGG+CTAATCGA
GGACTACCAGGGTTTCTAATCCCGTTCGCTACCCATGCTTTCGCGCCTCAGCGTCAGTTTCGATCCAGGGTGCCGCCTTCGCCTCTGGTATTCCTCCGCATCTCTACGCATTTCACCACTACACGCGGAATTCTACACCCCTCTATCGTACTCTAGTCGGGCAGTATCAGACAACCTCCCCAGGTTTGGCCATGGGGCTTTCAGGCGTCACTTACCCAACCGCCTGCGCGCCGTTTAGGCGCAGTGGGGG
+
FFFFFFFFFFFFFFFFFFFFFFFFFFFFFFFFFFFFFFFFFFFFFFF:FFF:FFFFF,FFFFFFF,FFFFFFFFF:FFFFF:FFFFFF,FFFFF:,FFF:FFF,F::FF,F,,,,F:FFF,,FFFFFF,F,F:FFFF,F,FF:FFF:FF,F,FF,::FFF::,F,,FF,FFF:,::FF:FF,FF:,F,F,F,,FFFF,:F,,,,F:,:,,:,F,:,,:,,,F,,,F,F,FF,,,,,:,F,,,,F,,,:,,
@A00920:152:HGHKKDRXX:2:2105:17707:15123 2:N:0:AGGAGTGG+CTAATCGA
GGACTACCAGGGTATCTAATCCCGTTTGCTCCCCACGCTTTCGCGCCTCAGCGTCAGGGAATGCCCAGAGACCCGCCTTCGCCACCGGTGTTCCTCCCGATCTCTACACATTTCACCGCTACACCGGGAATTCCAGTCTCCTCTGCATCCCTCAAGAACGGCAGTATCGGCCGACCCCCCTGAGTTGAGCCCAGGGATTTCACGACCGACTTGCCATCCCGCCTACGCGCCCTTTACGCCCAGTGATTCC
+
FFFFFFFFFFFFFFFFFFFFFFFFFFFFFFFFFFFFFF,FFFFFFFF:FFFFFFFFFFFFFFFFF:FFFFFFFFFFFFFFFFFFFFFFFFFFFFF:FFFFFFFFFFFFFF,FFFFFFFF:FFFFFFFFF,:FFFFF,FFFFFFFFFFFFFFFF:FFFFFFFFFF:FFFFFFFFFFFFFFFFFFFF:FFFFFFFFFFFF,:FFFFFFFF:FFFFFFFFFFF:FFFFFFFFFFFF,:FF:FFFF:FFF,:FF
@A00920:152:HGHKKDRXX:2:2105:2456:15264 2:N:0:AGGAGTGG+CTAATCGA
GGACTACCCGGGTTTCTAATCCTGTTTGCTCCCCACGCTTTCGCACCTCAGCGTCAGTATCGGGCCAGTGAGCCGCCTTCGCCACTGGTGTTCTTGCGAATATCTACGAATTTCACCTCTACACTCGCAGTTCCACTCACCTCTCCCGAACTCAAGACCGACAGTTTCGAAGGCAGTTCTGGAGTTGAGCTCCAGGATTTCACCCCCGACTTATCGACCCGCCTACGTGCGCTTTACGCCCAGTAATTCC
+
FFFFF:FFFFFFFFFFFFF,FFFFF:FFFFFFFFFFFFFFFFFFFFFFFFFFFFFFFFFFFFFFFFFF:FFFFFFFFFFFFFFFFFFFFFFFF,FFFFF:FFFF,FFFFFFFFFFFF:F:FF:FFFFFF:FFFFFFFFFFFFFFFFFFFFFFFFFFF,FFFFFFF:F:F:FFFFFF,F::FF:FFFFFFFFFFF,F,F,FF,F,,FFFFF:F,:FFFFFFFFF:FFF:FFFF,,F:F,FFFFFF:F:FFF
@A00920:152:HGHKKDRXX:2:2105:13358:15295 2:N:0:AGGAGTGG+CTAATCGA
GGACCAAGGGTTTCTAATCCTGTTTGCTCCCCACGCTTTCGTGCCTCAGCGTCAGTGACTGTCCAGCAGGCCGTCTACACCGCGGGTGTTCCTCCTGATATCTACGCATTTCACCGCTACACCAGGAATTCCGCCTGCCTCTCCAGTACTCTAGCGACCCAGTTTCCGGCGCACCCTCCCAGTTAAGCCGGGAGATTTCACACCAGACTTGGGCCACCGCCTACGCACGCTTTACGCCCAGTAACTCCGA
+
FFFFFFFFFFFFFFFFFFFFFFFFFFFFFFFFFFFFFFFFFFFFFFFFFFFFFFFFFFFFFFFFFFFFFFFFFFFFFFFFFFFFFFFFFFFFFFFFFFFFFFFFFFFFFFFFFFFFFFFF,FFFFFF,FFFFFFFFFFFFF,FFFFFFFFFFFFFFFFFFFFFFFFFFFFFFFFFFFFFFFFFFFFFFFFFFFFF:FFFF:FFFFFFFFFFF:FFFFFFFFFFFFFF:FFF:FFFFFFFFFFFFFFFFFF
@A00920:152:HGHKKDRXX:2:2105:6840:15311 2:N:0:AGGAGTGG+CTAATCGA
GGACTACCCGGGTTTCTAATCCCGTTCGCTCCCCATGCTTTCGCCTCTCAGCGTCAGGTCAGGCCCAGCGTGTCGCCTTCGCCACTGGTGTTCCTCCGGATCTCTACGCATTTCACCACTACACCCGGAAGTCCACACGCCTCTACCTGCCTCTAGCCCCGCAGGTCGGTCACGTCCTCGCCCGGTTGAGCCGGGCGCTTTCACGCGCCACTTGCAGGACCGCCTACACGCGCTTTACACCCAGTAAATC
+
FF:FFFFFFFFF,FFF::FFFFFFF,FFFFFFFFFFF::FFFFFFFF,F:FFFFF,F:FFFFFFFFFFFFFFFFFF,FFFFFFFFFFFFFF:FFF:F:FFFFF,F,FF,,F,,F,,:F:::FF::FFF,F:F,FFFFFF:F:::FFFFF,FF,,FFFFFFFFFFF:FFFF:FFFFFF,FFFFFF:,FFFFFFFFFFFFF,,,,FFFFFF:F,FFFF:FF,FFF::FFFFFFFFF,FF:F::FFF:,F,F:
@A00920:152:HGHKKDRXX:2:2105:24623:16172 2:N:0:AGGAGTGG+CTAATCGA
GGACTACTAGGGTATCTAATCCTGTTTGCTCCCCACGCTTTCGTGCCTCAGCGTCAGTATCGGGCCAGTGAGCCGCCTTCGCCACTGGTGTTCTTGCGAATATCTACGAATTTCACCTCTACACTCGCAGTTCCACTCACCTCTCCCGAACTCAAGATCTTCAGTATCAAAGGCAGTTCTGGAGTTGAGCTCCGGGCTTTCACTTCTGACTTAAAAACCCACCTGAGCACCCTTTACACCCAGTAAATCC
+
FFFFFFFFFFFFFFFFFFFFFFFFFFFFFFFFFFFFFFFFFFFFFFFFFFFFFFFFFFFFFFFFFFFFFFFFFFFFFFFFFFFFFFFFFFFFFFFFFFFFFFFFFFFFFFFFFFFFFFFFFFFFFFFFFFFFFFFFFFFFFFFFFFFFFFFFFFFFFFFFFFFFFFFFFFFFFFFFFFF:FFFFFFFFFFFFFFFFFFFFFFF:FFFFFFFFFFFFFFFFFFF::FFFFFFF:F:FFF:FFFFFFF:FFF
@A00920:152:HGHKKDRXX:2:2105:26214:16329 2:N:0:AGGAGTGG+CTAATCGA
GGACTACCAGGGTTTCTAATCCTGTTCGCTCCCCACGCTTTCGCTTCTCAGCGTCAGTAACAGCCCAGAGACCAGCCTTCGCCACTGGTGTTCCTCCCGATATCTACGCATTCCACCGCTACACCGGGAATTCCACCTACCTCTGCACTACTCAAGGCCAGCAGTTTTGAAAGCAATTCACGGGTTGAGCCCATGGATTTCACTTACAACTTGCCGGTCCGCCTGCGCTCCCTTTACACCCAGTAAATCC
+
FFFFFFFFFFFFF:FFFFFFFFFFFFFFFFFFFFFFFFFFFFF:FFFFFFFFFFFFFFFFFFFFFFFFFFFFF,FFFFFFFFFFFFFF,FFFFFFFFFFFF:FFFFF:FF:F,FFFFFFFFFFFFFFFFFFFF,FFF:FFFFFF::FFFFFFFFFFF,FFFFFFF,FFF,,:FFF:FFFFFF:FFFF:FFFFF,FFFFFFFFFF:,::F:,FF,FFFFFFFFFFFF:FFFFFFFFFFFFFFFF,FF,FF:
@A00920:152:HGHKKDRXX:2:2105:20618:17253 2:N:0:AGGAGTGG+CTAATCGA
GGACTACTGGGGTTTCTAATCCCGTTCGCTCCCCATGCTTTCGCCTCTCAGCGTCAGGCCAGGCCCAGCGTGTCGCCTTCGCCACTGGTGTTCCTCCGGATCTCTACGCATTTCACCACTACACCCGGAATTCCACACGCCTCTACCTGACTCTAGCCCTGCAGTTCGCCCACGTCCTCGCCCGGTTGAGCCGGGCGCTTTCACGCACCACTTGCAGGACCGCCTACACGCGCTTTACACCCAGTAAATC
+
FFFFFFFFFFFFFFFFFFFFFFFFFFFFFFFFFFFFFFFFFFFFFF,FFFFFFFFFF:FF:FFFFFFF:,FFFFFFFFFF:FFFFFF:F:FFFFFFFFFF:FFFFFFFFFFFFFFF::FFFFFFFFFFFFFFFFFFFFFFFFFFFFFF:,FFFFFFFF,,FFFFFFFFFF,FF:FFFFFFF,FFFFFFFFFFFFFFFFFFF:F:FFFF,,,F,:FFF:FF:FFFFFFFFFFFFFFF,FF:FFF,,:F::F
@A00920:152:HGHKKDRXX:2:2105:22932:18349 2:N:0:AGGAGTGG+CTAATCGA
GGACTACTCGGGTTTCTAATCCCGTTCGCTCCCCTAGCTTTCGCGGCTCAGCGTCAGGTGCAGCCCAGTAGGCCGCCTTCGCCTCTGGTGTTCCGCCGGATCTCTACGCATTTCACCACTCCACCCGGAATTCCGCCTACCTCTACTGCCCTCCAGCTCATCAGTCTGGACTGGCCTCGCCCGGTTAAGCCGGGCGCTTTCACAATCCACTTGACAAGCCGCCTGCCCGCGCTTTAAGCCCAGTAACTCC
+
FFF,F,:F:FF:FFFF:FFF,FFFFFFF,FFFFFFFFFFFFFF:FFFFFFF:FFFF:F::FFFF:,FFFFFFF:FFF:FFFF:FFFFFFFFFF,,,F,FFFFFF,:FFFFF:FFFFFFFFF:,,F,:,,FFFFFFFFFFFFFFFF,FFFF,FFF,FFFFFF:FFFFFF,FFFFFFFFFF,F,FF:,F,FFFFF:F:FFFF:FFF,FF,,::,FFF,F::FF:FFF,F:,FFFF:,F,:FFF,F,FFFFFF
@A00920:152:HGHKKDRXX:2:2105:5810:18912 2:N:0:AGGAGTGG+CTAATCGA
GGACTACAGGGGTATCTAATCCCGTTCGCTCCCCATGCTTTCGCATCTCAGCGTCAGGTCAGGCCCAGCGTGTCGCCTTCGCCACTGGTGTTCCTCCGGATCTCTACGCATTTCACCACTACACCCGGAATTCCACACGCCTCTACCTACCTCTAGTCGCGCAGTTCGATTGCGTCCTCGCCCGGTTGAGCCGGGCGCTTTCACGCCTCACTTGCACGACCGCCTACACGCGCTTTACACCCAGTAAATC
+
FFF:FF:FFFFF:,FFF:FFFF:F:FFFFFFFFF:FFFFFFFFFFFFF:FFFF:FF:FFFF:FF:FFFFFFFF,FFFFFFFFFFFF,FFFFFFFFFFFF:FFFFFFFF::,FFFFFF:FFFFFFFFFFFFF,F:FFFFFFFFFFFFFFFFFFFF,:FFFFFF:F::FFFFFFF::FF:FFFFFFF,FFFFFFFFFFFFFFFFFFF:,FFFFFFF:F:,F:,:FFFF:FFFFF,FFF:FFFFFF:F:FFFF
@A00920:152:HGHKKDRXX:2:2105:14570:18991 2:N:0:AGGAGTGG+CTAATCGA
GGACTACCGGGGTTTCTAATCCCGTTCGCTCCCCATGCTGTCGCGTCTCAGTGTCAGGTGTGCCCCAGCGGGTCGCCTTCGCCGCTGGTGTTCCTCCCGATAGCTACGCATGTCACCACTCCACCGGGAATTCCACTCCCCGCTCCCACCTTCAAGCTGATCAGGTTCCGATGCCGTTTCCCAGTTGCGCCGGGAGATTTCAGATCGGCCGTGACCTGCCGCCTGCGCGCTCTTTAAGCCCAGTACATCC
+
:F,,,FFFFF:::,,FF:F,F:FF,FFF,,:::,F,:,::,FFFFFF:F:,F,,F,FF,FFF,F:,,,F:FFF,FF::F,F,,,FF:F:F,:F,:F:FF::::,F::F:,F,:F,,FFF:F,,,:,FF,F::FF:,F,F,,::FFFFFFFFFFFF:,FFFFF:,,FF,FF,FFF,FF,F:,FFF,:F,::,FF,:F:F,:,:,,:,FF,F::FFFF,:F,F,F:F,:FF,FFF,:,,F,,:FF,:FFF:,
@A00920:152:HGHKKDRXX:2:2105:28103:19100 2:N:0:AGGAGTGG+CTAATCGA
GGACTACTGGGGTTTCTAATCCTGTTTGCTCCCCACGCTGTCGCGCCTCAGTGTCGGCTATTGGAGCATTGCTGCCCCACCGCCCAGCAGACCGCCTTCGCCACCGGTGTTCTTCCGGATCTCTACGCATTCCACCGCTACACCCGGAATTCCATCTGCCTCTACGGTGCCCTAGCGACACAGTTGCCACGGCCGATCCGGAGTTGAGCCCCGGACTTTCACCACAGCCTTATGCCGCCACCTACGCGCC
+
FFFFFFFFFFFF:FFFFFFFFFFFFFFFFFFFFFF:FFFFFFFFFFFFFFFFFFFFFFFFFFFFFFFFFFFFFFFFFFFFFFFF:FFFF:FFFFFFFFFFFF:FFFFFFFFF,FFFFFFFFFF:FFFFFFFFFFFFFFFFFFF,FFFFFFFFFFFFFFFFFFFFFFFFFF:FFFFFFFFFFFFFFFFFFFFFFFFF:FFFFFFFFFFFFFFFFFFFFFFFFFF,FFFFFF,FFFFFFFFFFFF,FFFFFF
@A00920:152:HGHKKDRXX:2:2105:29894:19288 2:N:0:AGGAGTGG+CTAATCGA
GGACTACCGGGGTTTCTAATCCTGTTCGCTCCCCACGCTTTCGCGCCTCAGCGTCAGTATTATGCCAGGTGGCTGCCTTCGCCATCGACGTTCCTTCCGATCTCTACGCATTTCACCGCTACACCGGAAATTCCGCCACCCTCTCATATACTCCAGCAAGACAGTTTGCGATGCACTTCCTAGGTTAAGCCCAGGGCTTTCACATCACACATATCTCACCGCCTACGCGCCCTTTACGCCCAGTAATTCC
+
FFF:F:,FF,FF:FFFFFF:,F::FFF:FFFFFFFFFFF,::FFFFF:FFFFF:FF:FFFFFFFFFFFFFFFFFFFFFFFFFFFFF:FF:FFFFFFFFFFFF:FF:FFFFFFFFFFFFFFFFFFFFFF,:FFFFFFF:FFFFF:FFFFF:FFFFFFFFFFFFFFFFFFF:FFFFFFFFFFFFFF:FFFFFFFFFFFFFFFFFFFFFFFFFF,FFFFFFF:FFFF,:FFF:FFFFFF,:,FF:F:FFFFF,
@A00920:152:HGHKKDRXX:2:2105:11595:19445 2:N:0:AGGAGTGG+CTAATCGA
GGACTACAAGGGTTTCTAATCCCGTTCGCTCCCCATGCTTTCGCCTCTCAGCGTCAGGTCAGGCCCAGCGTGTCGCCTTCGCCACTGGTGTTCCTCCGGATCTCTACGCATTTCACCACTACACCCGGAATTCCACACGCCTCTACCTACCTCTAGTCGCGCAGTTCGATTGCGTCCTCGCCCGGTTGAGCCGGGCGCTTTCACGCCTCACTTGCACGACCGCCTACACGCGCTTTACACCCAGTAAATC
+
FFFFFFFFFFFFFFFFFFFFFFFF:FFFFFFFFFFFFFFFFFFF:FFFFFFFFFFFFFFFFFFFFFFFFFFFFFFFFFFFFF,FFFFFFFFFFFFFFFFFF:FFFFFFFF:FFFFFFFFFFFFFFFFFFFFFFF:FF,FFFFFFFFFFF,FFFFFFFFFFFFFFF:FFFFFFFFFFFF:FFFFFFFFFFFFFFFF:FFFFFFFFFF:FFFFFFFFFFFFFFFFFFFFFFF:FFFFFFF:F:FFF:FFFFF
@A00920:152:HGHKKDRXX:2:2105:11216:20040 2:N:0:AGGAGTGG+CTAATCGA
GGACTACCGGGGTTTCTAATCCTGTTCGCTCCCCACGCTTTCGCTCCTCAGCGTCAGTATTCGTCCAGTTGGCCGCCTTCGCCACCGGTGTTCCTCTCGATATCTACGAATTTCACCTCTACACCGAGAATTCCACCAACCTCTCCGATACTCTAGCCTGGCAGTTTCAAGTGCACTTCCTGGGTTGAGCCCAGGGCTTTCACACCTGACTTTTCAGACCGCCTACACTCGCTTTACGCCCAGTAATTCC
+
FF:FFFFFFFFFFFFFFFFFFFFFF:FFFFFFFFFF:FFFF:FF:,FFFFFFFFF,:FFFFFFFF:FFFFFFFFFFFF:FFFFFFFFFFFFFFFF:FFFFFFFF:FFFF,FFFFFFFFFFFFFFFFFFF,FFFFFFFFFFFFFFF:FFFFFFFF,FFFFFFFFF:FFFF,FFFFFF,FFFFFFFFF:FFFFFFFFFFF,FFFFFFFFF:F:FFFFFFFFFFFFF,F:FFFFFFFFFFFFFF:F:FF::FF
@A00920:152:HGHKKDRXX:2:2105:5547:20087 2:N:0:AGGAGTGG+CTAATCGA
GGACTACTCGGGTTTCTAATCCCGTTCGCTCCCCATGCTTTCGCGTCTGAGCGTCAAGTTAGAGCCAGCCAGCCGCCTTCGCTTCTGGTATTCCTCCGGATCTCTACGCATTTCACCACTACACCCGGAATTCTACTGGCCTCTCTCTACTTCTAGTCGGGCAGTCTTGCACGGCCTCTCCCGGTTGAGCCTGGGAGCTGTCACGCACAACTTACCAAACCGCCTGCACGCGCTTTACGCCCAGTAAATC
+
FFFFFFFFFFFFFFFFFFFFFF:FFFFFFFFFFFFFFFFFFFFFFFFFFFFFFFFFFFFFFFFFFFFFFFFFFFFFFFFFF:FFFFFFFFFFFFFFFFFF:FFFFFFFFFFFFFFF:FFFFFFFFFFFFFFFFFFFFFFFFFFFFFFFFFFFFFFFFFFFFFFFFFFFFFFFFFFFFFFFFFFFFFFFFFFFFFFFFFF,FF:F:FFFF:FFFFFFFFFFFF:FFFF,FFFF:FFFFFFFFF:FF,:,FF
@A00920:152:HGHKKDRXX:2:2105:25229:20165 2:N:0:AGGAGTGG+CTAATCGA
GGACTACAGGGGTTTCTAATCCTGTTTGCTCCCCACGCTTTCGCGCCTCAGCGTCAGTACCGAGCCAGTGAGCCGCCTTCGCCACTGGTGTTCTTCCTAATATCTACGAATTTCACCTCTACACTAGGAATTCCACTCACCTCTCTCGGACTCGAGATACGCAGTATCAAAGGCAGTTCCGAGGTTGAGCCTCGGGATTTCACCCCTGACTTGCATATCCGCCTACGCGCGCTTTACGCCCAGTCATTCC
+
FFFFFFFFFFFFF,FFFFFFFFF:FF,FFFFFFFFFFF,FFFFFFFFFFFFFFFFFFFFFFFFFFFFF:FF:FFFFFFFFFFFFFF,FFFFFF,FFFFFFFFFFFFFF:FFF:FFF:FFFFFFFFFFFFFFFFFFFFF:F::FFF:FFFFFFFFFFF,,FFFFFFFFFFF,FFFFFFFFF:FFF:FFFFFF:F:F,F:FFFFFFFFFFFFFF:F,,F:F,FFFFFFFFFFFFFFFFFFFFFF::::FF:F
@A00920:152:HGHKKDRXX:2:2105:4508:20290 2:N:0:AGGAGTGG+CTAATCGA
GGACTACCGGGGTATCTAATCCTGTTTGCTCCCCACGCTTTCGTGCCTCAGTGTCAGTGCTGGTCCAGGTGGCCGCCTTCGCCACAGATGTTCCTCCCGATCTCTACGCATTTCACTGCTACACCGGGAATTCCACCACCCTCTACCGCACTCTAGTCCGCCAGTATCCACCGCCATTCCCAGGTTGAGCCCGGGGCTTTCACGGCAGACTTAACGAACCACCTACGCACGCTTTACGCCCAGTAATTCC
+
FFFFFFFFFFFFFFFFFFFFFFFFFFFFFFFFFFFFFFFFFFFFFFFFFFFFFFFFFFFFFFFFFFFFFFFFFFFFFFFFFFFFFFFFFF::FFFFFFF,,FFFFF:FFFFF,FF:FFFF:FFFFFFF:F,FFFFFFFFFFFFFFFFFF,FFFFFFFFFFF:FFF,FFFF:FFFF,FFFFFFFF:FFFFFFFFFFFFF:FFFFFFFFFFFF:FFF,FF,FFFFFFFFFFFFF:FFFFFF,FFFF:,FF,F
@A00920:152:HGHKKDRXX:2:2105:15817:20838 2:N:0:AGGAGTGG+CTAATCGA
GGACTACACGGGTTTCTAATCCTGTTCGCTCCCCACGCTTTCGTCCCTCAGCGTCAATCCTCACCCAGCCGGTTGCCTTCGCTTTCGAGGTTCCTCCCGATCTCTACGCATTCCACCACTACACCGGGAATTCCACCGACCTCTGTGTGATTCAAGATCACCAGTTTCCAACGCCCTCTCCCAGTTGAGCCGGGAGCTTTCACGCCGGACTTGGTGATCCGCCTGCGGACCCTTTACGCCCAGTAATTCC
+
FFFFFFFFFFFFFFFFFFFFFFFFFFFFFFFFFFFFFFFFFFFFFFFFFFFFFFFFFFFFFFFFFFFFFFFFFFFFFF:FFFFFFFFFFFFFFFFFFFFFFFFFFFFFFFFFFFFFFFFFFFFFFFFFFF:FFFFFFF:FFFFFFFFFFFFFFFFF:FF:FFFFFFFFFF,FFFFFFFFFFFFFFFFF:FFFFFFFFFFFF:FFFFFFFFFFFFFFFFFFFFFFFFFFFFFFFFFFFFFFFFFFFFFFFF
@A00920:152:HGHKKDRXX:2:2105:32823:21073 2:N:0:AGGAGTGG+CTAATCGA
GGACTACAAGGGTTTCTAATCCTGTTTGATCCCCACACTTTCGTGCCTCAGCGTCAGTTACAGCCTAGTAAGCTGCCTTCGCTATAGGTGTTCTTGACGATATCTAAGCATTTCACCGCTACACCGTCAATTACGCCTACCTCATCTGTACTCTAGCCCATCAGTATAAATGACACCCTCCCGGTTAAGCCTGAATATTTCAGCACTGACTTAATAGGCCGCCTAAGCACCCTTTAAACCCAATAAATAC
+
F,,:F:FFF:FFFFF:,F,FFFF,::,::,F:F::,FFFF:F:F:FFFFF::,F:F:FFF,FFF,FFF:FFF,F::F:,:FFFFF::::FFF:FFF,FF:FF:,:FFFFFFFF,F,F:FFFF:FFFFFF,,F,F,,:FFFFFFFFF::FF,:FFF,,FFFFFF,:FFFF::F,FFF,::F,F,FFFF,:FF,FF:F:FFF,:,F::FFF,F:F,FF:,,,,:,FF,F,F,:F,:,FFF,:FFFFF:F:,,
@A00920:152:HGHKKDRXX:2:2105:31069:21136 2:N:0:AGGAGTGG+CTAATCGA
GGACTACCAGGGTTTCTAATCCTGTTTGCTCCCCACGCTTTCGCACCTGAGCGTCAGTCTTTGTCCAGGGGGCCGCCTTCGCCACCGGTATTCCTCCACATCTCTACGCATTTCACCGCTACACCTGGAATTCTACCCCCCTCTACGAGACTCAAGCTTGCCAGTATCAGATGCAGTTCCCAGGTTGAGCCCGGGGATTTCACATCTGACTTAACAAACCGCCTGCGTGCGCTTTACGCCCAGTAATTCC
+
,,:FFFFFFFFFFFFFFFFFFFFFFFFFFFF:FFFFFFFFFFFFFFFFFFFFFFFFFFFFFFFFFFFF:FFFFFFFFFFFF:FFFFFFFFF:FFFFFFFFFFFFFFFFFFFF:F:FFFFFFFF:FF,FFFFFFFFFFFFFF:FFFFFF::FFFFF,,FFFFFFFFFFFFFFFFFFFFFF:FFF:F:FFFFFFFFFFFF:F,FFFFFF:FFFFFFFFFF:FFFFF:FFFFFFFF:FF,:FF,FFFF,FF,F
@A00920:152:HGHKKDRXX:2:2105:28863:21825 2:N:0:AGGAGTGG+CTAATCGA
GGACTACAGGGGTTTCTAATCCGGTTCGCTCCCCACGCTTTCGCGCCTCAGCGTCAGGTGGTCCCCAGAGAGCCGCTTTCGCCACTGGTGTTCTTCCCGATATCTACGCATTCCACCACTACACCGGGAATTCCGCTCTCCTCTAGACACCTCAAGACTGGCAGTATCCAGGGACCGCTCACGGTTGAGCCGTGAGATTTCACCCCGGACTGACCAGTCCGCCTGCGCGCGCTTTACGCCCAGTAAATCC
+
FFFFFFFFFFFFFFFFFFFFFFFFFFFFFFFFFFFFFFFFFFFFFFFFFFFFFFFFFFFFFFFFFFFFF:FFFFFFF,FFFFFFFFFFFFFFFFFFFFFFFFFFFFFFFFFFFF:FFFFFFFFFFFFFFFFFFFFFFFFFFFFFFFFFFFFFFF:FFFFFFFFFFFFFFFFFFFFFFFFFFFFFFFFFFFFFFFFF:FFFFF:FFFFFFFFFFF::F:FFFFFFF:FFFFFFFFFFFFFFF,FFF:::FF
@A00920:152:HGHKKDRXX:2:2105:6144:21840 2:N:0:AGGAGTGG+CTAATCGA
GGACTACTCGGGTTTCTAATCCTGTTTGCTCCCCACGCTTTCGCATCTCAGTGTCAGTAATGGTCCAGTGAGCCGCCTTCGCCACTGTTGTTCCTCCAGATATCTACGAATTTCACCTCTACACCTGGAATTCCGCTCACCTCTCCCATACTCTAGCCTAGCAGTATCCAATGCACTTCCCGAATTGAGTCCGGGGCTTTCACATCAGACTTACTAAACCACCTACATGCGCTTTATGCCCAATAATTCC
+
FFF:FFFFFFFFFFFFFFFFFFFFFFFFFFFFFFFFFFFFFFFFFFFFFFFFFFFFFFFFFFFFFFFFFFFFF:FFF,FFFF:FFFFFFFFFFFFFFFFFFFFFFFFFFFFFFF:FFFFFFF:FFFFFFFFFFFFF,FFFFFFFFFF,FFFFFFFFFFFFFFFFFFFFFFFFFFFFFFFFFFFFFFFFFFFFFFFFFFFFF:FFFFFF:FFFFFF,FFFFFFFFFFFFFFFFF,FFFF:FFFF:FFFFFF
@A00920:152:HGHKKDRXX:2:2105:2645:22075 2:N:0:AGGAGTGG+CTAATCGA
GGACTACTCGGGTTTCTAATCCTGTTTGCTCCCCACGCTGTCGCGCCTCAGCGTCAGCCGCCCCCGTGAGGGGGCTCCCTGCCCAGCGGGCCGCCTTCGCCACCGGTGTTCTTCCGGATCTCTACGCCTTCCACCGCTACACCCGGCAGTCCAGCTGCCTCTACAGTGCTCGAGCGACGCAGTGCGCACGGCCGACTCGGAGTTAAGCCCCGGGCTTGCACCGCACGCTTACGCCGCCGCCTACGCGCCC
+
FFFFF,FFFFFFFFFFFFFFFFFFFFFFFFFFFFF:FFFFFFFFFFFFFFFFFFFFFFF,FFFFFFFF:FFFF:FFF,F,FFF:F::FFFFFFFF:FFFFFFFFFF:FF:FFFFFFFFF:F:FFF::,,,FFFF:FFFFFFFFFF:,,:F::,,FFFFFFFFFF,FFF:,FFFF:,F:FFF,F,FFFFFFF:FFFFFFFFF::FF,:FF:FF,FFF:,F:,:FF:F,:F,FFFF:F,F:FFF,FFFF,F:
@A00920:152:HGHKKDRXX:2:2105:24198:22388 2:N:0:AGGAGTGG+CTAATCGA
GGACTACCCGGGTTTCTAATCCCGTTTGCTCCCCTGGCTTTCGCGCCTCAGCGTCAGTTTCGGTCCAGAATGCCGCCTTCGCCACCGGTGTTCCTCCAGATATCTACGAATTTCACCTCTACACCGGGAATTCCGCGTTCCTCTTTCGTACTCAAGCTCAGCAGTTTCGCAAGCACTTCCATGGTTGAGCCGTGGGATGTCACTTCCGACTTGCTAAGCCGCCTACGTGCGCTTTACGCCCAATAATTCC
+
FFFFFFFFFFFFFFFFFFFFF:FFF:FFFFFFFFFFFFFFFFFFFFFFFFF:FF:FFFFFF:FFFFFFFFFFF:FFFF:FFFFFFFFFFFFFFFFFF:FFF:FFFFFF,,,FFF:FFFFFFFFF,FFF::F:,FFFF,::F,,FF:FFFF:FFFFFFFFFFF,F,,:F,,FF:FFFFF,::FFF:FFFF,FFF:FF,F,,:FFFFFFF,:F:F:F::F,FFFFFFFFFFFFF:,F::F:F,,,F:FF,,F
@A00920:152:HGHKKDRXX:2:2105:13358:22435 2:N:0:AGGAGTGG+CTAATCGA
GGACTACCGGGGTTTCTAATCCTGTTTGCTCCCCACGCTTTCGTGCATGAGCGTCAGTGTTAACCCAGGGGGCTGCCTTCGCCATCGGTGTTCCTCCACATATCTACGCATTTCACTGCTACACGTGGAATTCCACCCCCCTCTGCCACACTCTAGCCTGCCAGTTACAAGCGCAATTCCCAGGTTAAGCCCGGGGATTTCACACCTGTCTTAACAAACCGCCTGCGCACGCTTTACGCCCAGTAATTCC
+
FFFFFFFFFFFFFFFFFFFFFFFFFFFFFFFFFFFFFF:FFFFFFFFFFFFFFFFFFF,FFFFFFFFFFFF:FFFF:FFFFFFFFFFFFFFFFFFFFFFFF:FFFFFFFFFFFFFFFFFFFFFFFFFFFFFFFFFF:FFFFFFFFFF:FFFFF:FFFFFFFFFFFF:F,F:FFF,,FFFFFFFFFF::FFFFFFFFFFFFFFFF,FFFFF::FFFFFF:,F:FFFFFFFFFFFFFF:FFFFFFFFFFFFF
@A00920:152:HGHKKDRXX:2:2105:22869:22936 2:N:0:AGGAGTGG+CTAATCGA
GGACTACTGGGGTATCTAATCCTGTTTGCTCCCCACGCTTTCGCGCCTCAGCGTCAGTACAGGTCCAGAAAGTCGCCTTCGCCACTGGTGTTCCTCCAAATATCTACGCATTTCACCGCTACACTAGGAATTCCACTAACCTCTCCCACACTCAAGACTGACAGTATCCAATGCAGTTCCGGAGTTGAGCCCCGGAATTTCACAACAGACTTACCAGACCGCCTCAGCTCCCTTTACACCCAATAAATCC
+
:F::FFFFF:FF,,FFFFFFFFF:FFFFFFFFFFFFFF,FFFF,FF,FF::FFFFFF,,,,,FFFFF:F:F,,FFFFFFF:FFFFFFF:FFFFFFFF,FF:FFFFFFFFFFFF:FF::,FFFFFF:,FFFFFFFFFFF,F:FFFFF,F::FFF,FF,F,F,FFFF,,:FFF:::FFFF,FFFFFFF:FF,FF:F,F,,F:,FF,,FF:FFF:,F,,FFF,FFF:,,FFFFFFFFFFF:FFFF,FFFF:,F
@A00920:152:HGHKKDRXX:2:2105:25491:22968 2:N:0:AGGAGTGG+CTAATCGA
GGACTACCAGGGTTTCTAATCCTGTTTGCTCCCCACGCTGTCGCACCTGAGTGTCAGTATTGGGCCAGGTAGCCGCCTTCGCCACTGATGTTCCTCCCGATATCTACGCATTTCACCGCTACACCGGGAATTCCACTACCCTCTCCCATACTCTAGCTGAGTAGTATCGACTGCAATTCCCAGGTTAAGCCCAGGGCTTTCACAATCGACTGACTCAGCCACCTGCGTGCGCTTTACGCCCAGTAATTCC
+
FFFFFFFFFFFFFFFFFFFFFFFFFFFFFFFFFFFFFFFFFFFFFFFFFFFFFFFFFF:FFFF:FFFFFFFFFFFFFFFFFFFFFFFFFFFFFFFFFFFFFFFFFFFFFFFFFFFFFFFF:FFFFFFFFFFFFFFFFFFFFFFFFFFFFFFFFFFFFFFFF:,FFF:FFFF:FFFFFF,FFFFFFFFFFFF:FFFFF:FFF,FFFFF,::F:F:F:FFFFFFFF,:F,FFFFFFFFFFFFFFFFFFFFFF
@A00920:152:HGHKKDRXX:2:2105:23674:24267 2:N:0:AGGAGTGG+CTAATCGA
GGACTACAGGGGTTTCTAATCCCGTTTGCTCCCCACGCTTTCGCGCATCAGCGTCAGGAATTGCCCAGAGACCCGCCTTCGCCACCGGTGTTCCTCCCGATCTCTACACATTTCACCGCTACACCGGGAATTCCAGACTCCTCTTCAATCCTCAAGAACAGCAGTATCGATAGAACTTCCAAGGTTGAGCCGAGGGATTTCACGACCGACTTGCCATCCCGCCTACGAGCCCTTTACGCCCAGAAATTCC
+
FFFFFFF,FF,FFFFFFFFFFFFFFFF:FFFFFFFFFFFF:FFF,F,F,FF,FFFF,:F:FFF,FFFFF:FFFFFFFF:FFF:FF,F,FF,FFFFFFFFFFFFFFFFF:FF,FFFFFFFFFFFFFFFF,:FFFFF,,:FFFFFF,:F:F,FFF:FFFF:FFF:,:FFFFF:FFF,,F,F,,,F:FFFFFFF,:,FFFFFF:FF::FFFFFF,:FFF:F,F,:F,FFF,FFFFF,F:,FFFF,F,FFF,F,
@A00920:152:HGHKKDRXX:2:2105:8621:24909 2:N:0:AGGAGTGG+CTAATCGA
GGACTACTGGGGTTTCTAATCCCGTTTGCTCCCCTGGCTTTCGCTCCTCAGCGTCAGTGTTGGTCCAGAATGCCGCCTTCGCCACCGGTGTTCCTCCAGATATCTACGCATTTCACCGCTACACCTGGAATTCCGCATTCCTCTCCCAAACTCAAGCCATCCAGTCTCACACGCAGTTCCCCGGTTGAGCCGAGGGATTTCACGTGTGACTTAATTGGCCGCCTACGAGCCCTTTACGCCCAGTAATTCC
+
FFFFFFFFFFFFFF:FFFFFFFFFFFFFFFFFFFFFFFFFFFFFFFFFFFFFFFFFF:FFFFFFFFFFF:FFFFFFF:FFFFF,FFFF:FFFFFFFFFF:FFFFFFFFFFFF,FFFF:FFF::FFFFFFFFFFFFFFF:FFFFFFFFFFFFFFFFFFFFFFFFFFFFFFFFFFFFFFFFFFFFFFFFFFFFFFFFFFFFFFFFF:FFFFFFFFFF:F,FFFFFF:FF:FFFFFFFFFF:FFFFFFFFFFF
@A00920:152:HGHKKDRXX:2:2105:3730:25050 2:N:0:AGGAGTGG+CTAATCGA
GGACTACTAGGGTTTCTAATCCTGTTCGCTCCCCACGCTTTCGCTCCTCAGCGTCAGTATCGGCCCAGAGACCCGCCTTCGCCACCGGTGTTCCTCCTGATATCTGCGCATTTCACCGCTACACCAGGAATTCCAGTCTCCCCTGCCGAACTCAAGTGATGCCCGTATCGACCGCACGCCCACAGTTAAGCTGTAGGTTTTCACGGCCGACGCGACACACCGCCTACGAGCTCTTTACGCCCAATAATTC
+
FFFFFFFFFFFFFFFF:FFFFFFFFFFFFFFFFFFFFFFFFFFFFFFFFFFFFFFFFFFFFFFFFFFFFFFFFFFFFFFFFFFFFFFFFFFFFFFFFFFFFFFFFFFFFFFFFFFFFFFFFFFFFFFFF:FFFFFFFFFFFFFFFFFFFFFFFFFFF:FFFFFFFF:FFFFFF:FFFFFFFFFF::FFFFFF::FFFFFFFFFFFFFFFFFFF:FFFF:F:FFFFFFFFFFFFFFFFF:FFFF:FFFFFF
@A00920:152:HGHKKDRXX:2:2105:2401:25066 2:N:0:AGGAGTGG+CTAATCGA
GGACTACTAGGGTATCTAATCCTGTTTGCTCCCCACGCTTTCGTGCCTCAGTGTCAGTGCTGGTCCAGGTGGCCGCCTTCGCCACAGATGTTCCTCCCGATCTCTACGCATTTCACTGCTACACCGGGAATTCCACCACCCTCTACCGCACTCTAGTCCGCCAGTATCCACCGCCATTCCCAGGTTGAGCCCGGGGCTTTCACGGCAGACTTAACGAACCACCTACGCACGCTTTACGCCCAGTAATTCC
+
FFFFFFFFFFFFF:FFFFFFFFFF:FFFFFFFFFFFFFFFFFFFFFF:FFFFFFFFFFFFFFFFFFFFFFFFFFFFF:FFFFFFFFFFFF:,FFFFFFF:FF:F:FFFFFF,FF:FFFFFFF:FFFFF::,FFFFFFFFFF,FFFFFFF,F,FFFFFFFFFFFF,FF:FFFFFFF:FFFFFFFFF,FFFFFFFFFFFFFFFFFFFFFFFF:F:FFFFFFFFFFFFFFF,FFF,F,FFFFFFFF,FF:FFF
@A00920:152:HGHKKDRXX:2:2105:9616:25222 2:N:0:AGGAGTGG+CTAATCGA
GGACTACCCGGGTATCTAATCCTGTTTGATCCCCCCGCTTTCGTGCCTCAGCGTCAATCACTGTGCAGTGCGCTGCCTGCGCAATTGGTGTTCTATGTCATATCTAAGCATTGCACCGCTACGTGACATATTCCGCTCACCTTCCCAGTAGTCACGACAAATAGTATCCATGGCAGTTTCCGAGTTAAGCTCGGAGATTTCACAACGGACTTCCCTGCCCGCCTACGCACCCGTTAAACCCAGTGCCGCC
+
FF,FFFFFFFF:FFFFF:FFFFFFFF:::,FFFF,FFF:F:FFF:F,FFFFFFFFFFF,FFFFFFFFFF:,FFFFFFF,FFF:FFFFFFF:F:FF,:,:FFFFFFF,FF,,,,F:F,FF,FF,FF,:FF:,F:F,F:FF:F,F::F:F,F,F,,F:,:,F,F,FF::FF,:FF:,F,F,F:F,F,F,FFF:FF:,F::,,FF,,F::F,,F:,::FFF,FF,F,,F:F,FFFFF,,,:F,FFF,,,F,:,
@A00920:152:HGHKKDRXX:2:2105:14371:25222 2:N:0:AGGAGTGG+CTAATCGA
GGACTACAGGGGTATCTAATCCTGTTCGCTCCCCACACTTTCGCTCCTCAGCGTCAGGTAATGCCCAGAGAACCGCCTTCGCCACCGGTGTTCCTCCTGATATCTGCGCATTTCACCGCTACACCAGGAATTCCGTTCTCCCCTGCATACCTCTAGTCTGCCCGTATCGGAAGCAGGCTCAGGGTGAAGCCCTGAGTGTTCACTCCCGACGTGACCCACCGCCTACGAGCCCTTTACGCCCAATAATTCC
+
FFF::,FFF:FFF:FF:F:F,FF,:FF::FFFF:FFFFF,FF,FFFFF:F:FF,FFF:FFFFFF,F,FFFFFFFFFF:FFF,:::::F:FF::FFF:FF,F,FFF,FF:F,,,,,FFFFFFFFF:FFFF,FFF:FFF:FFFF:FFFF,FFF:FFFFFFFFFFFF,:,:FF,FFF,:F::FFFFF,,F,F,FFFFFFF:F,FFF:F,FF,FF,:FF,,:F:F:F,,:FFFFF:FF,,FFFF::,,:,F,,F
@A00920:152:HGHKKDRXX:2:2105:2672:25567 2:N:0:AGGAGTGG+CTAATCGA
GGACTACTGGGGTTTCTAATCCCGTTTGCTACCCTAGCTTTCGCGCCTCAGCGTCAAGAACAGGCCAGGAAGTCGCCTTCGCCACTGGTGTTCCTCCCGATATCTACGCATTTCACCACTACACCGGGAATTCCACTTCCCTCTCCTGCCTTCGAGTCGAACAGTATCGCGTGACCCTCCCCAGTTGAGCCGGGGGCTTTCACACGCGACTTGCACGACCGCCTGCGCGCTCTTTACGCCCAATGATTCC
+
FFFF,FFF,FF::F,FFFFFF:FF:FFF:FFF:FFFFFFFFF:FFFFFFFF:FFFFFFFFFFFFFFF:FFFFFFFFFFFFFFFFFF::FF:F:F,::FFF:F:FFF:F,FFFFFFFFF:FFFFFF:FF,,FFFFFFF,,:FFF,FFFF,FFFFFFFFFFFFFFF:::F:FFFFF,,F:FFFFF,F::FF:FF,FFFFFFFFFFFFFFFF,F,F:F:FFFF:FF:FFFFFFFFFFFFFFF:F:FFFFFFFF
@A00920:152:HGHKKDRXX:2:2105:5873:25974 2:N:0:AGGAGTGG+CTAATCGA
GGACTACACGGGTTTCTAATCCTGTTTGCTCCCCACGCTTTCGTGCATCAGCGTCAGTGTTAGCCCAGGGGGCTGCCTTCGCCATAGGTGTTCCTCCAGATATCTACGCATTTCACTGCTACACCTGGAATTCCACCACCCTCTGCCACACTCAAGACTGCCAGTAACAAGCGCAGTTCCAAGGTTAAGCCCCGGGATTTCACACCTGTCTTAACAAACCGCCTACGCACGCTATACTCCCAGTAATTCC
+
FFFFFFF,FFF:FFFFFFFFFFFFF:FFFF,FFFFF:FFFFFFF,FFFFFFFFFFFFFFFFFF,F::F,,FFF,F:FFFFFFFFF,FFFFFFFFFFFF,FFFF:FFFF,FFF:,FF:::FF:FF,:FFFFFFF,FFF,:FFFFF:F:,,:FF,F:F,,,:,FFFF:F:FFFFFFFFFF:::FFFF,FFFFF,,:FFFF::FFFF:F,,FFF:,,FFFF:FFFFF:F:,F,,,F,FFF:FFFFF,FFF:F,
@A00920:152:HGHKKDRXX:2:2105:19578:26882 2:N:0:AGGAGTGG+CTAATCGA
GGACTACCAGGGTATCTAATCCTGTTTGATCCCCACACTTTCGTGCCTCAGCGTCAGTTAAAGCTTAGTTAGCTGCCTTCGCTATCGGTGTTCTTGACGATATCTAAGCATTTCACCGCTACACCGTCAATTCCGCCAACCTCAACTTTACTCAAGCCCTACAGTATCAATGCCACCCTCCCGGTTGAGCCGGGATATTTCAGCACTGACTTATAAGGCCGCCTACGCACCCTTTAAACCCAATAAATCC
+
FFFF:FFFFFFFF:FFFFFFFFFF::FFFFFFFFFFFF:FFFFFFFFFFFFFFFFFF:FFFFFFFFF:F::F,FFF::FF::FFFFFF:FFFFF,FFFF,F::FFFFFF:FF,FFFF:FFFFFFFFFFF,FF:FF:F,FFFF:F:FFFFFFFFFFFFF,FFFFFFF,FFF:FFFFFFFFFF:,,,FFFFF,FFFFFFFF:F:F:FFFFFFFFFFFF:FFFFFFFFFFF:FFFFFFFFFFFF:FFFFF:F,
@A00920:152:HGHKKDRXX:2:2105:29279:26960 2:N:0:AGGAGTGG+CTAATCGA
GGACTACTAGGGTTTCTAATCCTGTTTGCTCCCCACGCTGTCGCGCCTCAGCGTCAGCAACGGCCCAGCAGACCGCCTTCGCCACTGATGTTCTTCCCGATCTCTACGCATTCCACCGCTACACCGGGAATTCCATCTGCCTCTACCGTGCTCTAGCCCGACAGTTTAGAAGGCAGCCCTGCGGTTAAGCCGCAGGATTGCACCCCCTCCTTATCAGGCCGCCTACGCGCGCTTGACGCCCAGTGCTTCC
+
FFFFFFFFFFFFFFFFF:FFFFFFF:FFFFF,FFFFFFFFFFFFFFFFFFF:FFFFFFF:,FFFFFFFFFFF:FFFFF,FFFFFFF:F:F:F:FFFFFF,,:::FFFFFF:FF:FFF:FFFFFFFF,FF,:FF,FFFFFFFFFFFFFFFFF::F,F,FFFF,FFF,FFFFFFF:,FF,FF:FFF,,::FFFFFFFF:,:FF,:FFF:,::,FF:F:FF:F:FFFFFFFFF:F,,,,,F:,,F:FFF,,F,
@A00920:152:HGHKKDRXX:2:2105:23945:27305 2:N:0:AGGAGTGG+CTAATCGA
GGACTACACGGGTATCTAATCCTGTTTGCTCCCCACGCTTTCGCACCTCAGCGTCAGTACCGGGCCAGTGAGCCGCCTTCGCCACTGGTGTTCTTGCGAATATCTACGAATTTCACCTCTACACTCGCAGTTCCACTCACCTCTCCCGGACTCGAGCTCTCCAGTATCGAAGGCAGTTCTGGAGTTAAGCTCCAGGATTTCACCCCCGACTTAGAAAGCCGCCTACGTGCGCTTTACGCCCAGTAATTCC
+
FFFFFFFFFFFFFFFFFFFF:FFFFFF:FFFFFFFFFFFFF:FFFFFFFFFFFFFFFFFFFFFFFFFFFFF:FFFFFFFFFFFFF,FFFFFFFFFFFFF:FFFFFFFFFFFFFFFF:FFFFF,FFFFFFFFFFFFF:FF:FFFFFF:FFFFFFFFFFFFFF:FFFFFFFFFFFFFF,FFFFFFFFFFFFFF::FFFFFFFFFF:FFFFFFF:FF:FFFFFFFF,FFF,FFFFF,FF,FF,FFFFFF,FFF
@A00920:152:HGHKKDRXX:2:2105:11641:27508 2:N:0:AGGAGTGG+CTAATCGA
GGACTACTGGGGTATCTAATCCTGTTTGCTCCCCACGCTTTCGCGCCTCAGCGTCAGAACCGGACCAGTAAGCCGCCTTCGCCACTGGTGTTCTTGCGAATATCTACGAATTTCACCTCTACACTCGCAGTTCCACTTACCTCTTCCGGTCTCAAGCCATGCAGTATCGAAGGCAATTCTGTGGTTGAGCCACAGGCTTTCACCCCCGACTTACAAAGCCGCCTACGCGCCCTTTACGCCCAGTGATTCC
+
FFFFFFFFFFFFF:FFFF:FFFFFFFFFFFFFFFFFFFFFFFFFFFFFFFFFFFFFFFFFFFFFFFFFFFFFFFFFFFFFFFFFFFFFFFFFFFFFFF:,FFFFFFFFFFFFFF:FFFFFFFFFFFFFFFFFFFFFFFFFFFFFFFFFFFFFFFFFFFFFFFFFFFFFFFFFFFFFF:FFFFF:FFFFFFFFFFFFFFFFFFF::FFFFF,F:FFFFFFFFFFFFF,FFFFFFFFF,FFFFFF:FFFFFF
@A00920:152:HGHKKDRXX:2:2105:17173:27665 2:N:0:AGGAGTGG+CTAATCGA
GGACTACCAGGGTATCTAATCCCGTTCGCTCCCCTAGCTTTCGCGGCTCAGCGTCAGGTGCAGCCCAGGGCGCCGCCTTCGCCTCTGGTGTTCCTCCGGATCTCTACGCATTTCACCACTCCACCCGGAATTCCACGCCCCTCTACTGCCCTCTAGCGGCCCAGTTTCGAACGACCTCTCCCAGTTGAGCCGGGAGCTTTCACGTCCGACTTGGACCACCGCCTGCCCGCGCTTTACGCCCAGTAAATCC
+
F:FFFF:FFFFFFFFFFFFFFFFF:FF:F,FFFFF:F:FFF::FFFFFFFF:FFF:FFFF:FFFFFFFFFFFFF:FFFFFFFFFFF:FFFFFF:,:FFFFFFFFFFFFFFF,FFF,FFFFF::FFFFFFFFFFFFFFFFFFFFFFFFFF,FFFFF,F:FF:FFFFFFFFFF,FFFF:FFFFFFFFFFFFFF:FFFFFF,F:FFF,:FF,FFFFFFFFFFFFFFFFFFFFFFFFFFFFFFFFFFF:,F:FF
@A00920:152:HGHKKDRXX:2:2105:9010:28557 2:N:0:AGGAGTGG+CTAATCGA
GGACTACTGGGGTATCTAATCCCGTTCGCTCCCCTAGCTTTCGCGCCTCAGCGTCAAGAATGGGCCAGGTAGTCGCCTTCGCCACTGGTGTTCCTCCCGATATCTACGCATTTCACCACTACACCGGGAATTCCACTACCCTCTCCCACCTTCAAGCCGATCAGTTTCCGATGCAGTTTCCCAGTTGAGCCGGGAGATTTCACATCGGACTTGACCAGCCGCCTGCGCGCTCTTTACGCCCAGTAAATCC
+
FFFFFF:FFFFFFFFF:FFFFF:FFFFFFFFFFFFFFFFFFFFFFFFFF:FFFFFFFFFFFFFFFFFFFFFFFFFFF:FFFFFFFFFFFFFFFFFFFFFFFFFFFFFFFFFFFFFFFFFFFFFFFFFFFFFFF,FFFFFFFFFFFFFFFFFFFFFFFFFFFFFFFFFFFFFFFFFFFFFFFFFFFFFF,FFFFFFFF:FFFFFFFFFF:FFFFFFFFFFFFFFFFFFFFFFFFFFFFFFFF,F:FFFFFF
@A00920:152:HGHKKDRXX:2:2105:31855:28917 2:N:0:AGGAGTGG+CTAATCGA
GGACTACCCGGGTTTCTAATCCTGTTCGCTCCCCACACTTTCGCTCCTCAGCGTCAGGACATGCCCAGAGAACCGCCTTCGCCACCGGTGTTCCTCCCGATATCTGCGCATTTCACCGCTACACCGGGAATTCCATTCTCCCCTACCTGCCTCTAGCCTGCCCGTATCCACCGCAGACCCACGGTTAAGCCGTGGGCTTTCACTACAGACGCGACAAACCGCCTACGAGCTCTTTACGCCCAATAATTCC
+
FFFFF:FFFFFFFFFFF:FFFF,F,FFFFFFFF::FFFFFFFFFFFFFFFFFF:FFFFF,FFFFFFFFFF,FFF:FFFFFFFFFF::FF:FFFFF,FFFF:FFFF,FFFFFFFFFFFFFFFFFFFFFF::FF:FFFFFFFFFFFFF:FF:F,FFFFFFFFFFFFFFFFFF:::FF,FFFFFFFFFFFFFFF:FFFFFFF:FF:,::FF:FFFFFFF,FFFF,F:FFFFFFFFFFFFFF,:FF:FFFFFFF
@A00920:152:HGHKKDRXX:2:2105:22959:29074 2:N:0:AGGAGTGG+CTAATCGA
GGACTACAGGGGTTTCTAATCCTGTTTGCTCCCCACGCTTTCGTGTCTCAGCGTCAGATACGTTCCAGAGCGCCGCCTTCGCCACCGGCCTTCCTCCCGATCTCTACGCATTTCACCGCTACACCGGGAATTCCGCGCTCCTCTCCCGTCCTCTAGCCTGGCAGTCCCCTCTGCGCTTTCCGGGTTAGGCCCGAAGCTTTCACAAAAGGCTTACCAAACCGCCTACACACCCTGTACGCCCAGTGAATCC
+
:FF:F:FF::FF:FFFFFFFFFFFFFFFFFFF:FFFFFFFFFFFFFFFFFFFFFFF:FFFF:FF:,FFFFFFFFFFFFFF::FFFFFFFF,FF:FFFFFFFFFFFFFFFFFF:FFFFFFFFFFFFFFFFFF:FF,FFFFFFF:FFFFFFFFF:FFFFFFFFF:FF:FFFFFFFFFFFFFFFFF,FFFFF:FFFFF,FFF,FFF,F,FFFF,FFFFFFFF,FFFFF,F,FFFFFFFFF,FFFFF:FF::FF
@A00920:152:HGHKKDRXX:2:2105:8006:30107 2:N:0:AGGAGTGG+CTAATCGA
GGACTACAAGGGTTTCTAATCCTGTTTGATCCCCACACTTTCGTGCCTCAGCGTCAGTTACAGTCTAGTAAGCTGCCTACGCTATTGGTGTTCCTGACGATATCTATGCATTTCACCGCTACACCGTCAATTCCGCCTACCTCGTCTGTACTCAATCCCAACAGTTTTTCAGGCAGCTCCCAGGTTGAGCCTGGGCATTTCACCTAAAACTTGTCAGGACGCCTACGCACCCTTTAAACCCAATAAATCC
+
FF:FFFFFFFFFFFFFFFFFFFFFFFFFFFFFFFFFFF:FFFFFFFFFFFFFFFFFFFFFFFFFFFFFFFFFFFFFFF:FFFF:FFFFFFFFFFFFFFFF:F:FFFFFFFFFFFFFFFFFFFFFFFFFFF:FFFFFFFFFFFFFFFFFFFFFFFFFFF:FFFFFFFFFFFFFFFFFFFFFFFFFFFFFFFFFFFFF,FF,FFFFFFFFFFFFFFFFFFFFFFFFFFFFFFFF:FFF:FFFF:FFF:::FF
@A00920:152:HGHKKDRXX:2:2105:25048:30467 2:N:0:AGGAGTGG+CTAATCGA
GGACTACCGGGGTATCTAATCCTGTTTGCTCCCCACGCTTTCGTGCATGAGCGTCAGTGCAGGACCAGGGGGCAGCCTTCGCCATCGGTGTTCCTCCACATATCTACGCATTTCACGGCTACACGTGGAATTCCACCACCCACTGCCACACTCTAGCACACCAGTTTCAAGCGCAGTTCCCAGGTTAAGCCCGGGGATTTCACATCTGACTTGAGAACCCGCCTGCGCACCCTTTACGCCCAGTAATTCC
+
FFFFFFF:FFFFFFFFFF:FFFFFFFFFFFFFFFFFFFF:FFF,:FFFFF:FFFFFFF,F,FF,FF:FF:FFF,FFFFFFFFFF,FFF:FFFFFF,F,:FFFFFFFFFFF:FFFFF,FFF,F:F:::FF:FFFFFFF,,FF,FF:F:,FFFFF,FF,,F,,FFFF:FFF,,FFFFFFF,,FF:FF:,FF:F:F,F:,:F:FFF,:FFFFF:,F:F,F,FFFFFF,FFF,:,FF:FFFFFFFFFF,FFFFF
@A00920:152:HGHKKDRXX:2:2105:22869:30702 2:N:0:AGGAGTGG+CTAATCGA
GGACTACTGGGGTATCTAATCCTGTTTGCTCCCCACGCTGTCGCGCCTCAGCGTCAGCAACAGCCCAGCAGGCCGCCTTCGCCACTGATGTTCTTCCCGATCTCTACGCATTCCACCGCTACACCGGGAATTCCACCTGCCTCTACTGTGCTCGAGCCTGACAGTTTAGAAGGCAGCCCTGAGGTTAGGCCTCAGGATTTCACCCCCTACTTATCAGGCCGCCTACGCGCCCTTTACGCCCAGTGAATCC
+
:FFFFFFFFFFFFFFFFFFFFFFFFFFFFFFFFFFFFFFFFFFFFFFFFFFFFFFFFFFFFFFFFFFFFFFFFFFFFFFFFFFFFFFFFFFFFFFFFFFFFFFFFFFFFFFFFFFFFFFFFFFFFFFFFFFFFFFFFFFFFFFFFFFFFFFFFFFFFFFFFFFF:F:FFFFFFFFFFFFFFFFFFFFFFFFFFFFFFFF:F:FFFFF:FF:FFFFFFFFFFFFFFFFFFFFFFFFFFFFFFFFF:FF:FF
@A00920:152:HGHKKDRXX:2:2105:14281:31485 2:N:0:AGGAGTGG+CTAATCGA
GGACTACCCGGGTTTCTAATCCTGTTTGCTCCCCACGCTTTCGCGCCTCAGCGTCAGTAATCGTCCAGACAGTCGCCTTCGCCACTGGTGTTCCTCCTAATATCTACGAATTTCACCTCTACACTAGGAATTCCACTATCCTCTCCGATACTCCAGACTGACAGTTTCAAAGGCAGTTCCGGGGTTAAGCCCCGGGATTTCACCTCTGACTTGGCAGTCCGCCTACGCGCGCTTTACGCCCAGTAATTCC
+
FFF:,:FFFFFFF,FFFFFFFFFF:FFFFFFFFFFFFFFF:FFFFFFFFFFFFFFF,F:FFFFFFFFFFF:FFFF:F:FFFFFFF:FFFFFFF:,FF,FFFFFFFFFFFFFFFFFFFF:FFFFFFFFFFFFFFFFFF:FFFFFFFFFFF:,FFFFFFF,FFFFFFFFFFF:,FFFF,:FF:FFFFFF,FFF:FFF:FFFFFFF:FF:FFFFFFF,FFFFFF:FFFFF:FFFFFFF:FFFFFFFFFFFFFF
@A00920:152:HGHKKDRXX:2:2105:30553:31485 2:N:0:AGGAGTGG+CTAATCGA
GGACTACTCGGGTTTCTAATCCTGTTTGCTCCCCACGCTTTCGCGCCTCAGCGTCAGAACCGGCCCAGCTGGCCGCCTTCGCCACGGGTATTCTTGCAGATCTCTACGCATTCCACCGCTACACCTGCAATTCTACCAGCCTCTACCGGTCTCCAGATCCGCAGTATCCAAAGCAGCCCCCTCGTTGAGCAAGGAGATTTCACTTCGGACTTGCAGGATCCGCCTGCGCGCGCTTTACGCCCAGTAATTC
+
FFFFFFFFFFFF:FFFFFFFFFFFFFFFFFFFFFFFFFFFFFFFFFFFFF:FFFFF:FFFFFFFF:FFFFFF:FFFFFFFFFFFFFFFFFFFFFFFFFFFFFFFFFFFFFF:FFFFFFFFFFFFFFFFFFFFFF,FFFFFFFF:FFFFFFFFFFFFFFFFFFF,FFFFFFFFF:FF:FFFFFF,,FFF:FFFFF:FFFFFFFFFFFFFFF,FFFFFF:FFFFFFFFFFFFFFFFFFFFFFFFFFFF,FFF
@A00920:152:HGHKKDRXX:2:2105:29550:32189 2:N:0:AGGAGTGG+CTAATCGA
GGACTACACGGGTATCTAATCCCGTTCGCTCCCCTAGCTTTCGCGCCTCAGCGTCAAGAATGGGCCAGGTAGTCGCCTTCGCCACTGGTGTTCCTCCCGATATCTACGCATTCCACCACTACACCGGGAATTCTACACCCCTCTCATTGCCTCAAGCTAACCAGTTTTCAACGACCTCTCCCAGTTAAGCCGGGAGCTTTCACGTCGAACTTGACTAGCCGCCTGCGTGCGCTTTACGCCCAGTAAATCC
+
FFFFFFFFFFFFFFFFFFFFFFFFFFFFFFFFFFFFF:FFFFFFFFFFFFFFFFFFFFFFFFFFFFFFFFFFFFFFFFFFFFFFFFFFFFFFFFFFFFFFFFFFFFFFFF:FFFFFFFFFFF,FFFF:FFFFFFFFFFFFFFFFFFFFFFFFFFFFFFFFFFFFFFFFFFFFFFFFFFFFFFFFFFFFFFFFFFFFFFF,FFFFFFF:,FFFFFFFFFFFFFFFFFFFFFFFF:FFFFFFFFFFFFFFFF
@A00920:152:HGHKKDRXX:2:2105:1750:32643 2:N:0:AGGAGTGG+CTAATCGA
GGACTACTGGGGTTTCTAATCCTGTTTGATCCCCACACTTTCGTGCCTCAGCGTCAGGTTGAGCCTAGTAAGCTGTCTACACTATCGGTGTTCTTGACGGTATCTAAGCATTTCGCCGCTACACCGTCCAGTCCGCCTACCGCGACTCTACGCAAGCCCTGCAGTATCAATGCCACCCTCCCGGTTAAGCCGGGATATTTCAGCCCTGCCTTACAAGGCCGCGTCCGCACCCTTGCTACGCGCTAAGTCC
+
FF:F,FFFF:,F,:,F,F,F:FFF:,FFF,FFFFFFFFFF,FFF,FFFF:FFF,F,F,FFFF,F,FFF,:,FF,,FF,F,::FFFFFF:,,:,FFFFFF,,F,F::F:FFF,:F::FF,:FF,:FFFF:,F:FFFFF:,F:,F:FF:FF::,,:F::FF:FFFF,:,:FF:FFFFF:F:FFFFFF,F,,,F::FFF:,F,:,FF,:FFFF,,FF:F:FF,F,,,FFFF,FFF,,,,,FF,F:,,,,,,:,
@A00920:152:HGHKKDRXX:2:2105:18150:32831 2:N:0:AGGAGTGG+CTAATCGA
GGACTACTCGGGTTTCTAATCCCGTTCGCTCCCCATGCTTTCGCCTCTCAGCGTCAGGTAAGGCCCAGCGTGTCGCCTTCGCCACTGGCGTTCCTCCGGGTCTCTACGCATTTCACCACTACACCCGGAATTCCACACGCCTCTACCTGCCTCTAGCCCCGCAGTTCGTTCACGTACTCGCCCGGTTGAGCCGGGCGCTTTCACGCGCCACTTGCAGGCCCGCCTACACGCGCTTAACACCCAGTAAATC
+
FFFFF,FFFF:F:F:FFFFFF,,:F,FFFFFFF:F,FFFFFF,,FFF:FFFFF:FFFFF,,:F:F,FFF,::,,FFFF:FF:,F:FFFFFFF:FFF:F:,FFFF,,:FFFF::F,FFFFFFF:F::F,FFFFF,FF:FFF:FFF:F:FFFFFFFFFF:,FFF:F:FFF,,,FFF,,:FF:FFFFF,FFF:FFFF:FFFFFFFFFFFF:FFFFFFFFF,,FF:F,,FFFFFFF,,F,F:FFFF,FFFFF:F
@A00920:152:HGHKKDRXX:2:2105:2537:33223 2:N:0:AGGAGTGG+CTAATCGA
GGACTACTAGGGTATCTAATCCTGTTTGCTCCCCACGCTTTCGCGCCTCAGCGTCAGAACCGGTCCAGGTGGTCGCCTTCGCCACTGGTGTTCCTCCCAATATCTACGCATTTCACCGCTACACTGGGAATTCCACCACCCTCTCCCGGCCTCAAGCCGCGCAGTATTCAAGGCAGTTCCTCGGGTGGGCCGAGGGATTTCACCTTGAACTTGCGCAGCCGCCTACGCGCCCTTTACGCCCAATAATTCC
+
FFFFFFFFFFFFFFFFFFFFFFFFFFFFFFFFFFFFFFFFFFFFFFFFFFFFFFFFFFFFFFFFFF,FFFFFFFFFF:FFFFFFFFF:F:FFFFFFFFFFFF,F:F:F::,F,FFF:F:::F,FFFFF,F:::F:FF:F:F,FFFFFFFFF,FF:FFFFFFF,FF,,:F:,FFF,F,FFF:FFF,,FFF,FFF:FF,,,,F,:F:FFF:FFFFFFF:F,FFFFFF,F:F,F,:,F,:FF,F:::F,F,FF
@A00920:152:HGHKKDRXX:2:2105:30273:33285 2:N:0:AGGAGTGG+CTAATCGA
GGACTACTCGGGTATCTAATCCTGTTTGCTCCCCTAGCTTTCGCGCCTCAGCGTCAGTGTCGGTCCAGGATGCCGCCTTCGCCACCGGTGTTCCTCCAGATATCTACGCATTTCACCGCTACACCTGGAATTCCACATCCCTCTCCCGCACTCGAGCCCTCCAGTATCGGACGCAGTTCCCAAGTTAAGCCTGGGGATTTCACGTCCGACTAAGAAGGCCGCCTACGCGCCCTTTACGCCCAGTAATTCC
+
FFFFFFF:FFFFF:,FFFFFFFFFFFFFFFFFFFFFFFFFFFFFFFFFFFFFFFFFFFFFFFFFFFFFFFFFFFFFFFFFFFF,FFFFFFFFFFFFFFFFFFFFFFFFFFF:FFFFFFFFFFFFFFFFFFFFFFFFFFFFF:FFFFFFFFFFFFFFFFFFFF:FFFFFFFFFFFFF:FFFFFFFFFFFFFFFF,FFFFFFFFFFFFFFFFFFFFFFFFFFFFFFFFFFFFFFFFFFFFF:F:FFFFFFFF
@A00920:152:HGHKKDRXX:2:2105:3459:33348 2:N:0:AGGAGTGG+CTAATCGA
GGACTACTGGGGTTTCTAATCCCGTTCGCTACCCACGCTTTCGTGCCTGAGCGTCAGCGCCGTCCCAGTCGTCTGTCTTCACCTTTGGCGTTCCGCTAGATATCTACGCATTTCACCGCTCCACCTAGCGTTCCGACGACCCCTGACGGGCTCAAGACCCGCAGTATGCCAAGCAATTCCACCGTTGAGCGGTGGGCTTTCACAAGACACTTGCGAGTCCGCCTGCGCACCCTTTAAGCCCAGTGATTCC
+
FFFFFFFFFFFF:FFFF:FFFFFFFF:FFFFFFFFFFFFFFFFFFFFFF:FFFFFFFFFFFFFFFFFFFFFFFFFFFFFFFFFFFFFFFFFFFFFFFFFFFFFFFFFFFFFFFFFFFFFFFFFFFF:FFFF:F:FFFFFFFFFFFFFFFFFFFF:FFFFFFFFFFFFFFFF:FFFFFF:FFFFFF:FFFFFFFFFFFFFFF,FF,FFFFF:FF:FF::FFFFFFFFF:FF:FFFFFFFFFFFF,FFFFFF
@A00920:152:HGHKKDRXX:2:2105:28284:33786 2:N:0:AGGAGTGG+CTAATCGA
GGACTACTAGGGTTTCTAATCCCGTTTGCTCCCCTGGCTTTCGCGCCTCAGCGTCAGTGTCGGTCCAGGATGCCGCCTTCGCCACCGGTGTTCCTCCAGATATCTACGCATTTCACCGCTACACCTGGAATTCCACATCCCTCTCCCGAACTCAAGCCCACCAGTATCGGACGCAGTTCCCCGGTTGAGCCGAGGGATGTCACGTCCGACTTAACAGGCCGCCTACGCGCCCTTTACGCCCAGTACTTCC
+
FFFFFFFFFFFFFFFFFFFFFFFF::FFFFFFFFFFFFFF:FFFFFF:FFFFFFFFFFFFFFFFFFFFFFFFFFFFFFF:FFF:FFFFFF:,FFF:FFF,F,F,FFF,:,F,:F,FFF,,,:,F,FFF:F,:FFFF,F::FFF,FFFF:FF,FF:F:FFFFFFF,FFFFFFFFF,FFFFFFFFFFFF,FFFFFFFFFF:F:F,F:FFFF:,FFF:FFF:FFF:FFFFFFFF,FF,,FFFF,FF:F:,F:F
@A00920:152:HGHKKDRXX:2:2105:7997:33880 2:N:0:AGGAGTGG+CTAATCGA
GGACTACAAGGGTATCTAATCCTGTTTGCTCCCCACGCTGTCGCGCCTCAGTGTCAGCAACGGCCCAGCAGAACGCCTTCGCCACTGGTATTCTTCCCGATATCTACGCATTCCACCGCTACACCGGGAATTCCATCTGCCCCTACCGTGCTCTAGCTCGCCAGTCTGATCGGCAGCCCCGGAGTTGAGCCCCGGGATTTCACCAACCACTTAACGGGCCACCTACGCTCCCTTTACGCCCAGTGATTCC
+
FFFFFFFFFFFFFFFFFFFFFFFFFFFFFFFFFFFF:FFFFFFFFFFFFFFFFFFFFFFFFFFFFFFFFFFFFFFFFFFFFFFFFFFFFFFFFFFFFFFFFF::FFFFFFFFFFFFFFFFFFFFFFFFFF:FFFFFFFFF,FFF:FF:FFFFFFFFFFFFFFFFFFF:FFFFFF:FFFF::FFFFFFF:FFFF:FFFFFFFFFFFF:FFFFFFFFFFFFFFFFFFFFF,FFFFFFFFFFFFF:FFF:FFF
@A00920:152:HGHKKDRXX:2:2105:18792:34256 2:N:0:AGGAGTGG+CTAATCGA
GGACTACTCGGGTTTCTAATCCCGTTCGCTCCCCACGCCTTCGCGCCTCAGCGTCAGGTCCGGCCCAGCAGGCCGCCTTCGCCACGGGTGTTCCTCCCGATCTCTACGCATTTCACCACTACACCGGGAATTCCACCTGCCCCTGCCGGCCTCAAGCCCGCCCGTCCCCGACGACCCTCCCCGGTTGAGCCGGGGGCTTTCACGCCGGGCAAAGCGAGCCGCCTGCGCGCGCTTTACGCCCAGTAACTCC
+
FFFFFFFFFFFF,FFFFFFFFFFFFFFFFFFFFFFFFF:FFFFFFFF:FFFFFFFFFFFFFFFFFFFFFFFFFFFFFFFFFFFFFFFFFFFFFFFFFFFFFFFFF:FFFFFFFFFFFFFFFFFFFFFFFFFFFFFFFFFFFFFF:FFFFFF:FFFFFFFFFFFFFFFF:FFFFF:F:FFFFFFF,,FFFFFFFFFFFF:FFFFFFFFFFF:,,FFFFFFF,FFFFFFFF:FFF,FFFFFF:,FFF:::FF
@A00920:152:HGHKKDRXX:2:2105:31946:34585 2:N:0:AGGAGTGG+CTAATCGA
GGACTACTGGGGTTTCTAATCCCGTTCGCTACCCTGGCTTTCGCGGCTCAGCGTCAGGTGCAGCCCAGGGCGCCGCCTTCGCCTCTGGTGTTCCTCCGGATCTCTACGCATTTCACCGCTCCACCCGGAATTCCACCGACCTCTTCGAGCCTCGAGTCAACGTGTCTACCGTGGCCTCTCCGCACTTCACGGAGCTTTCACACGGCACATCGCTGACCGCCTGCGCGCGCTTTACGCCCAGTAAGTCCGG
+
FFFFFFFFFFFFFFFFFFFFFFFFFFFFFFFFFFFFFFFFFFFFFFFFFFFFFFFFFFFFFFFFFFFFFFFFFFFFFFFFFFFFFFFFFFFFFFFFFFFFFFFFFFFFFFFFFFFFFFFFFFFFFFFFFFFFFFFFFFFFFFFFFFFFFFFFFFFFFFFFFFFFFFFFFFF:FFFFFFFFFFFFFFFFFFFFFFFFFFFFFFFFFF,FFFFFFF:FFFFFFFFFFFFFFFFFFFFFFFFFF:F:FFFFFF
@A00920:152:HGHKKDRXX:2:2105:5909:35493 2:N:0:AGGAGTGG+CTAATCGA
GGACTACCAGGGTTTCTAATCCCGTTCGCTACCCTGGCTTTCGCGGCTCCGCGTCAGGTGCAGCCCAGGGCGCCGCCTTCGCCTCTGGTGTTCCTCCGGATCTCTACGCATTTCACCACACCACCCGGAATTCCACGCCCCTATGCTGCCCTCTAGCTGTCCAGTTTCGAACGGCCACACCCGGTTGAGCCGGGACCTTTCACGTCCGACTTGAACAGCCGCCTGCCCTCGCTTTACGCCCAGTAAATCC
+
::FF::,,F::FFFFFFFF:FFFFF,FFF:FF,FFF,F,FFF:,FFFFF,FFFFFFFFF,FFFFFF:F::F::,FFFFF::F:,F,FFF:FFF:FF:F,FF,FFF:FFFFFFFFFFFFF,FFFFFFFFFF:FFFF,FFFFF,,F,:F:F:FFF,F,F,FFF::FFFFF,F:,FFF:,F,FFF:FF:FF,FFF:FF,FF,:,FF:FF:FFFF:F,:FFFF:F,FF:,FF,FFFFFFFFFFFFFF,FFFFFF
@A00920:152:HGHKKDRXX:2:2105:9453:35493 2:N:0:AGGAGTGG+CTAATCGA
GGACTACTGGGGTTTCTAATCCCGTTCGCTCCCCTAGCTTTCGCGCCTCAGCGTCAAGAATGGGCCAGGAAGTCGCCTTCGCCACTGGTGTTCCTCCCTATATCTACGCATTTCACCACTACACCGGGAATTCCACTACCCTCTCCCACCTTCAAGACGATCAGTTTCCGATGCAGTTACACAGTTGAGCCGGGAGATTTCACATCGGACATGACAAGCCGCCTGCGCGCTCTTTACGCCCAGTAAATCC
+
FFFFFFFF,FFFF,FFFFFFFFFFFFFFFFFFFF:FFFFFFFF,FFFFFFFFFFFFF,F:,,F:FFFF:,FF:FFFFFFFFFFFFFFFFFFFF:FFF:,FFFFFFFFFFFFF,FFFF,FFFFFF,:FFF,FFFFFFF:,FFFF:FF,:F,FFF:FF,FF::F,FFFFFFFFFFF:,FF,,,F:FFF:FFFFF,,,FFF:FFFFFFF:FFF,F,F:,F,FFFFFFFFFFFF,F:FFFFFFFFF,F:FFFFF
@A00920:152:HGHKKDRXX:2:2105:20021:35697 2:N:0:AGGAGTGG+CTAATCGA
GGACTACTGGGGTTTCTAATCCGATTCGCTACCCACGCTTTCGTGTTTCAGTGTCAGGAAAGTGCCAGTGTGCTGACTTCGCTTTTGGTGTTCCCCATGATATCAACGGATTACACCCCTACACCAAGAGTTCCACACACCTCTCACTTCCTCCAGTGTAACCGTTTCGAAAGCGAGCCTGAGGTTGAGCCCCAGGATTTAACAACCGACTAATTACACCACCTACACACCCTTTAAGCCCAGTAAATCC
+
FFFF,FFF:FFFFFFFFFFFF:FF:FFFF:FF:FFFFFFF:F:FFFFFFFFFF:FFFF:F:FF::FFF,FF,FFF,FFF:,:FFFFFF,FFFFFFF,FFFF:F,FFF:FFFF,FFF:FFFFFF:FF,F,FFFFFF,:FFF:FF,,FFFFFF,F:F:FF::FF:F,,F::F,,:F,FFFFF:FFFFFFFFFFFFFFFFFFFFFFF,,F,FF,FF,FFFFF,FF,:F:FFFF::F:FF,:FFF,FFFFFFF:
@A00920:152:HGHKKDRXX:2:2105:6162:36151 2:N:0:AGGAGTGG+CTAATCGA
GGACTACAAGGGTTTCTAATCCGGTTTGCTCCCCACACTTTCGCGCCTCAGCGTCACGTGCTGTCCAGCGAGCTGCCTTCGCAATGGGTATTCCTACCAGTATCTACGCATTTCACCGCTACACTGGTAATTCCACTCGCCTCTCCAACCGTCAAGCCTGCCAGTATCCAACGCAATGCTGGGGTTGAGCCCCAGTCTTTAACATCGGACTTAACAGACCGCCTACGCGCCCTTTACGCCCAGTGATTCC
+
FFFFFFFFFFFF,:FFFFFFFFFFFFFFFFFFFFFFFFFFFFFFFFFFFFFFFFFFFFFFFF:FFFFFFFFFFFFFFFFFFFFFFFFF,FF:F::FFFF:FFFFFF,FFFFFFF,FFFFFFFF,:FFF,FFFFFFFFFFFFFFFF:FF:,FFFFFFFFF,FFFF,FFFFFF,FFFFF:FFFFFFFFFFFFFFFFF:FFFFFF:FFFFF:,::FFFF:F:FFF,,:F::FFF,F:,F::FF:FF,FF,FFF
@A00920:152:HGHKKDRXX:2:2105:19922:36965 2:N:0:AGGAGTGG+CTAATCGA
GGACTACTCGGGTTTCTAATCCCATTCGCTCCCCTAGCTTTCGTCCATGAGCGTCAGTTATGGCCCAGCAGAGCGCTTTCGCCACTGGTGTTCTTCCCGATATCTACGCATTTCACCGCTACACCGGGAATTCCCTCTGCCCCTACCATACTCTAGCCCAGCAGTTTCCACTGCCCTTACGGAGTTGAGCCCCGCTCTTTGACAGCAGACTTGCTGAGCCGCCTGCGGACGCTTTACGCCCAATAATTCC
+
FFFFFFFFFFFFFFFFFFFFFFFFFFFFFFFFFFFFFFFFFFFFFFFFFFFFFFFFF:FFFFFFFFFFF:F:FFFF:FFFFFFFFFFFFFFFFFFFFF:FF:FFFFFFFFF:FF:FFFFFFF::FFFFFFFFFFFFFFFFFFFFFFFFFF::FFFFFFFFFFFF:FFFFFFFFFFFFFFF,,:FFFFFFFF:FFFFFF:FFFFFFFFFF,FFFFFFFFFFFFFFFFFFFF:F:FFFFFFFFFF:FFF:FF
@A00920:152:HGHKKDRXX:2:2106:9851:1830 2:N:0:AGGAGTGG+CTAATCGA
GGACTACTGGGGTTTCTAATCCTGTTCGCTCCCCACGCTTTCGCGCCTCAGCGTCAGTATGGTGCCAGGTGGCTGCCTTCGCCATTGACGTTCCTTCCGATCTCTACGCATTTCACCGCTACACCGGAAATTCCGCCACCCTCTCACCTACTCCAGTCATGGCGTTTGCGATGCTCTTCCCAGGTTAAGCCCGGGGCTTTCACACCACACTCTCATGACCGCCTACGCGCCCTTTACGCCCAGTAATTCC
+
:FFFFFFFFFFFFFFFF:FFFFFFFFFFFFFFFFFFFFFFFFFFFFFFFFFFFFFFFFFFFFFFFFFFFFFFFFFFFFFFFFFFF:FFFFFFFFFFFFFFFFFFFFFFFFFFFFF::FFFFFFFFF:F,FFFFFFFF:FFFFFFFFFFFFFFFFFFFFFFFFFF,FFFFFFFFFFFFFFFFFFFFFFF:FFFFFFFFFFFFFFFFFFFFF:FFFFFFFFFFFFF:FFFFFFFFFF:FFFFFFF,FFFFF:
@A00920:152:HGHKKDRXX:2:2106:28537:2127 2:N:0:AGGAGTGG+CTAATCGA
GGACTACACGGGTTTCTAATCCTGTTTGCTCCCCACGCTTTCGCGTCTCAGCGTCAGTCGCCGTCCAGAAGGCCGCCTTCGCCACCGGTGTTCCTCTCGATATCTACGAATTTCACCTCTACACCGAGAATTCCGCCTTCCTCTCCGGGACTCCAGCTCGGCAGTTTCGAGTGCACTTCCTGGGTTGAGCCCAGGGCTTTCACACCCGACTTGCCGAGCCGCCTACACGCGCTTTACGCCCAGTCATTCC
+
FFFFFFFFFFFFFFFFFFFFFFFFFFFFFFFFFFFFFFF:FFFFFFFFFFFFFFF:FFFFFFFFFFFFFFF:FFFFFFFFFFFFFFFFFFFFFFFFFFFF:FFFFFFF::FFFFFFFFFFFFFFFFFFFFFFFFFFFFFFFFFFFFFFF:FFFFFFFFFFFFFFFFFFF:FFFFFFFFFFFFFFFFF:FFFFFFFFFFFFFFFF:FFFFFFFFFFFFFFFFFFFFFFFFFFFFFFFF,FFFFFF:FFF:F
@A00920:152:HGHKKDRXX:2:2106:25635:2300 2:N:0:AGGAGTGG+CTAATCGA
GGACTACCGGGGTATCTAATCCTGTTTGATCCCCACACTTTCGTGCCTCAGCGTCAGTTAAAGCCTAGTAAGCTGTCTACACTATCGGTGTTCTTGACGATATCTAAGCATTTCACCGCTACACCGTCAATTCCGCCTACCTCGACTTCACTCAAGCACTCCAGTATCAATGCCACCCTCCCGGTTAAGCCGGGATATTTCAGCACTGACTTAAAGCGCCGCCTACGCACCCTGTAAACCCAATAAATCC
+
FFFFFFFFFFFFFFFFFFFFFFFFFFFFFFFFFFFFFFFFFFFFFFFFFFFFFFFFFFFFFFFFFFFFFFFFFFFFFFFFFFFFFFFFFFFFFFFFFFFFFFFFFFFFFFFFFFFFFFFFFFF,FFFFFFFFFFF:FFFFFFFFFFFFF:FFFFFFFFFFFFFF:FFFFFFFFFF::FFFFFF:FFFF:FFFFF:FFFFFF:FF:FFF,FFF:FFFFFFFFFFFFFFF:F,F,,FF,FFFF::FFFFFFF
@A00920:152:HGHKKDRXX:2:2106:2103:2472 2:N:0:AGGAGTGG+CTAATCGA
GGACTACTGGGGTTTCTAATCCTGTTCGCTCCCCACGCTTTCGCTCCTCAGCGTCAGTATCGGCCCAGAGATCCGCCTTCGCCACCGGTGTTCCTCCTGATATCTGCGCATTTCACCGCTACACCAGGAATTCCACGCTCCCCTACCGGACTCTAGCCAGAGCAGTATCGGATGGAGCCCCAGGTTGAGCCTGAGGATTTGACATCCGACTTACTCAGCCGCCTACGAGCTCTTTACGCCCAATAAATCC
+
FFFFFFFF:FFFF:FFFFFFFFFFFFFFFFFFFFFFFFFFFFFFF:FFFFFFFFFFFFFFFFFFFFFFFFFFFFFFFFFFFFFFFFFFFFFFFFFFFFFFFFFFFFFFFFFFFFFF,FFFFFFF,FFFFFFFFFFFFFFFF:FF,FF:FFFFFFFFFFFFFF,:FF:FFF:FFFFFFFFFFFFFFFFFFFFFFFFFFFFFFFFFFFFFFFFFFFFFF:FFFFFFFFF:,:FFFFFFF:FFFFF,FFFF:F
@A00920:152:HGHKKDRXX:2:2106:30418:2534 2:N:0:AGGAGTGG+CTAATCGA
GGACTACACGGGTTTCTAATCCCGTTTGCTCCCCTGGCTTTCGCGCCTCAGCGTCAATACCGGTCCAGGATGCCGCCTTCGCCACCGGTGTTCCTCCAGATATCTACGCATTTCACCGCTACACCTGGAATTCCGCATCCCTCTCCCGAATTCAAGCCAACCAGTATCGGACGCAGTTCCTGGGTTGAGCCCAGGGATTTCACGTTCGACTTAGCAGGCCGCCTACGCGCCCTTTACGCCCAGTAATTCC
+
FFFF:FF,FFFFF:FFFFFFFFFF::FFFFFFFF:FFFFFFFFF:FFFFFFFFFFFFF:FFFFFFFFFFFFFFFFFFFFFFFFFFFFFFFFFFFFFF,FFFFFFFFFF:FFFFFFFFFFFFFFF,,FFF,FFFFFFFFFFF:FFFFFFFFFFFFFFFFFFFFFFFFFFF,::FFF:FFFFF:FFFF:,FFFF:FFF:F:FFFFFF,F,FF:FFF:F:FFFFFFF:FF:FF,FF,FFFFFFFFFFFF,FFF
@A00920:152:HGHKKDRXX:2:2106:14470:2691 2:N:0:AGGAGTGG+CTAATCGA
GGACTACCGGGGTATCTAATCCTGTTTGCTCCCCACGCTTTCGTGCATGAGCGTCAGTGTTAACCCAGGGGGCTGCCTTCGCCATCGGTGTTCCTCCACATATCTACGCATTTCACTGCTACACGTGGAATTCCACCCCCCTCTGCCACACTCTAGCCTGCCAGTTACAAGCGCAATTCCCAGGTTAAGCCCGGGGATTTCACACCTGTCTTAACAAACCGCCTGCGCACGCTTTACGCCCAGTAATTCC
+
FFFFFFFFFFFFFFFFFFFFFFFFFFFFFFFFFF,FF,FFFFFFFFFFFFFFFFFFFFFFFFF:FFFFFFFFFFFFFFFFFFFFFFFFFFFFFFFFFFFFFFFFFFFFFFFFFFFF:FFFFFFFFFFFFFFFFFFFFFFFFFFFFF:FFFFFFFFFFFFFFFFFFF:FFFFFFFFFFFFFFFFFFFFFFFF:FFFFFFFFFFFF:FFFFFF,FFFFFFFFFFFFF:FFFFFFFFFFFFFFFFFFFFFFFF
@A00920:152:HGHKKDRXX:2:2106:5005:3176 2:N:0:AGGAGTGG+CTAATCGA
GGACTACAGGGGTATCTAATCCTGTTTGCTCCCCACGCTTTCGTGCATCAGCGTCAGTATTGGCTTAGTGAGCTGCCTTCGCAATCGGTGTTCTGTGTCATATCTAAGCATTTCACCGCTACATGACACATTCCGCCCACCTCAATCATACTCAAGAACATCAGTATCAATGGCAATTCTCCAGTTAAGCTGAAGGCTTTCACCACTGACTTAATATTCCGCCTACGCACCCTTTAAACCCAATAAATCC
+
FFFFFFFFFFFFFFFFFFF:FFFFFFFFFF:FFFFFFFFFFFFFFFFFFFFFFFFFFFFFFFFFFFFFFFFFFFFFFFFFFFFFFFFFFFFFFFFFFFFFFFFFFFFFFFFFFFFFFFFFFFFFFFFFFFFFFFFFFFFFFFFFFFFFFFFFFFFF:FFFFFFF:FF,FFFF,FF:FFFFFF:FFFFFFFFFFFFFFFFF,FFFFFFF:FFFFFFFFF:FFFFFFFFFFFFFFFFFFFF:FFF::FFF,F
@A00920:152:HGHKKDRXX:2:2106:13141:3208 2:N:0:AGGAGTGG+CTAATCGA
GGACTACCGGGGTTTCTAATCCCGTTCGCTACCCTGGCTTTCGCGGCTCAGCGTCAGGTGCAGCCCAGGGCGCCGCCTTCGCCTCTGGTGTTCCTCCGGATCTCTACGCATTTCACCACTCCACCCGGAATTCCACGCCCCTCTGCTGCCCTCTAGCTGCCCAGTTTCGAACGGCCTCTCCCGGTTGAGCCGGGAGCTTTCACGTCCGACTTGAACAGCCGCCTGCCCGCGCTTTACGCCCAGTAAATCC
+
FFFFFFFFFFFFFFFFFFFFFFFF:FFFFFFFFFFFFFFF:FFFFFFFFFFFFFFFFFFFFFFFF:FFFFFF:FFFFFFFF:FFFFFFFF:FFFFFFFF,FFFFFFFFFFFFFFFFFFFFFFFFFFFF:FFFFFFFFFFFFFFFFFFF:FF,FFFFFFFFF:FFFFFFFFFFFFFFFFFFFFFFFFFFFFFFFFFFFF:FF:FFFFFFFFFFFFFFFFFFFFFFF:FFFFFFF::FFFFFFFFFFFFFFF
@A00920:152:HGHKKDRXX:2:2106:11930:3270 2:N:0:AGGAGTGG+CTAATCGA
GGACTACTAGGGTTTCTAATCCTGTTTGCTCCCCACGCTTTCGCGCCTCAGCGTCAATACCTGTCCAGCGAGTCGCCTTCGCCACTGGTGTTCTTCCGAATATCTACGAATTTCACCTCTACACTCGGAATTCCACTCGCCTCTCCAGGATTCTAGCACTGCAGTTTCAAGGGCAGTTCCGGAGTTGAGCTCCGGGATTTCACCCCTGACTTGCCGCGCCGCCTACGTGCGCTTTACGCCCAGTATATCC
+
FFFFFFFFFFFF:FFFFFFFFFFFFFFFFFFFFFFFFFFFFFFFFFFFF:FFFFFFFFFFFFFFFFFFFFFFFFFFFFFFFFFFFFFFFFFFFFFFFFFFFFFFFFFFFFFFFFFFFFFFFFFFFFFFFFFFFFFFFFFFFFFFFFFFFFFFFFFFFFFFFFFFFFFFFFFFFFFFFFFFFFFFFFFFFFFFFFFF:FFFFFFFFFFFFFFFF:FF:FFFFFFFF:F:FFFFFFFFFFFFFFFF::,:F:
@A00920:152:HGHKKDRXX:2:2106:4083:3803 2:N:0:AGGAGTGG+CTAATCGA
GGACTACAGGGGTATCTAATCCTGTTTGCTCCCCACGCTTTCGCACCTCAGCGTCAGTATCTACCCAGGTCGCCGCCTTCGCCACCGGTGTTCCTCCCGATATCTACGAATTTCACCTCTACACCGGGAATTCCGCGACCCTCTTTAGTACTCTAGCATGCCAGTTACGGATGCACTTCCTCAGTTAAGCCAAGGGCTTTCACATCCGACATAACAGACCGCCTACGAGCGCTTTACGCCCAATGATTCC
+
FFFFFFFF,F,FFFFFFFFFF:F:FFFF:FFFFFFFFFF:FFFFF,:F:::F:,FFFF,FFFFFFFFFFFFF:FFFF,FFFFFFFF::FFFFFFF:F:F:FFFFFFFFFF:FFFF:FFF,:FFFFFFF,,:FFFF,F::FF,FFF:FFFFF,FFFFFF:F,FFFF,::F,FFFFF:,:FF,FFFFFFFFFFF:F,::FFFFF,F,:,FFF,:FF,,FF:F,FF:F::,F,:F,FFF:FF:FF:FFF,FF:
@A00920:152:HGHKKDRXX:2:2106:25482:3818 2:N:0:AGGAGTGG+CTAATCGA
GGACTACTGGGGTTTCTAATCCCGTTCGCTCCCCATGCTTTCGCATCTCAGCGTCAGGTCAGGCCCAGCGTGTCGCCTTCGCCACTGGTGTTCCTCCGGATCTCTACGCATTTCACCACTACACCCGGAATTCCACACGCCTCTACCTGCCTCTAGCCCCGCAGTTCGGTCACGTCCTCGCCCGGTTGAGCCGGGCGCTTTCACGCGCCACTTGCAGGACCGCCTACACGCGCTTTACACCCAGTAAATC
+
FF:FFFF:FFFFFFFFFFFFFF,FFFF:FFFFFFFFFFF:FFFFFFFFFFFFF:FFFFFF:F,FFF,F:FFFFFFFF,FFF:F,FFF:FFFFFF:F,FF:FFFFFFFFFFF,FFFFFFF,F:FFFFFF:FFFFFFFFFFF,FFFFFFFF:FFFFFFF:FFFF:F:FFFFFFFFFFFFFFFFFFF::FFFFFFFFFFFFFF:F:FFFFF:FF:FFFFF:F,FFFFFFFFFFFFFF,FFFFFFF,::F,FF:
@A00920:152:HGHKKDRXX:2:2106:23999:4257 2:N:0:AGGAGTGG+CTAATCGA
GGACTACCGGGGTTTCTAATCCTGTTTGATCCCCACACTTTCGTGCCTCAGCGTCAGTTAAAGCCTAGTAAGCTGTCTACACTATCGGTGTTCTTGACGATATCTAAGCATTTCACCGCTACACCGTCAATTCCGCCTACCTCGACTTCACTCAAGCACTCCAGTATCAATGCCACCCTCCCGGTTAAGCCGGGATATTTCAGCACTGACTTAAAGCGCCGCCTACGCACCCTTTAAACCCAATAAATCC
+
FFFFFFFF:FFFFFFFFFFFFFFFFFFFFFFFFFFFFFFFFFFFFFFFFFFFFFFFFFFFFFFFFFFFFFFFFFFFFFFFFFFFFFFFFFFFFFFFFFFFFFFFFFFFFFFFFFFFFFFFFFFFFFFFFFFFFFFFFFFFFFFFFFFFF:FFFFFFFFFFFFFFFFFFFFFFFFFF:FFFFFFF:FFFFFFFFFFFFFFFFFFFFFFFFFFFFFFFFFFFFFFFF:FFFFFF:FFFFFFFFFFFFFFFF:
@A00920:152:HGHKKDRXX:2:2106:27245:4429 2:N:0:AGGAGTGG+CTAATCGA
GGACTACCAGGGTTTCTAATCCGGATCGCTCCCCACGCTTTCGCTCCTGAGTGTCAGGACCAGTCCAGGATGCCGCCTTCGCCGCTGGTGTTCCTCCGGATCTCTACGCATTCCACCACTACACCCGGAATTCCGCATCCCCCTACTGGCCTCCAGTCCGCCCGTATCGCACGACCCTCCCCAGTTGAGCCGGGGCCTTTCACGCACGACGCAACGGACCACCTGCGAGCGCTTTACGCCCAATAACTCC
+
FFFFFFFF:FFFFFFFFFFFFFFFFFFFFFFFFFFFFFFFFFFFFFFFFFFFFFFFFFFFFFFFFFFFFFFFF:FFFFFFFFFFF:FFFFFFF:FFFFFFFFFFFFFFFFFFFF,FFFFFFF,FFFFF:FFFFFFFFFFFFFFFFFFFFFFFFFFFFFFFFFFFFFFFFF,FFFFFFFFFFFFFFFFFFFFFFFFFFF,FFFFFFFF:FFFFFFFFFF:FF:FFF:FFFFFF,:FFFFF:F,,F,F,FFF
@A00920:152:HGHKKDRXX:2:2106:19551:4789 2:N:0:AGGAGTGG+CTAATCGA
GGACTACCGGGGTTTCTAATCCCTTTTGCTCCCCACGCTTTCGTGCCTGAGCGTCAGCAATTGTCCAGGTAGCCGCCTTCGCCTCTGGTGTTCCTCACGATATCTACGCATTTCACTGCTACACCGTGAATTCCGCTACCCTCTCCAATGCTCTAGCCATGTAGTTTGAGGTGCAATTCTGGAGTTGAGCTCCAGGCTTTCACGCCTCACACACTTGGCCGCCTGCGCACCCTTTACGCCCAGTGAATCC
+
FFFFFFFFFFFFFFFFFFFFF:FFFFFFFFFFFFFFFFFFFFFFFFFFFFFFFFFFFFFFFFFFF:FFFFFFFFFFFFFFFFFFFFFF:FFFFFFFFFFFFFFFFFFFFFFFFF,FFFFFFFFFFFFFFFFFFFFFFFFFFFFFFFFFFFF,FFFFFFFFFFFFFFFFFFFFFF:FFFFFFFFFFFFFFFFFFFF:F::FFFFFFFFFFFFF:FFFFFFFFFFFFFFFFFFF:F:FFFFFF:FFFF,FFF
@A00920:152:HGHKKDRXX:2:2106:28456:4930 2:N:0:AGGAGTGG+CTAATCGA
GGACTACCGGGGTTTCTAATCCTGTTTGCTCCCCACGCTGTCGCGCCTCAGCGTCAGCAACGGCCCAGCAGACCGCCTTCGCCACTGGTGTTCTTCCCGATCTCTACGCATTCCACCGCTACACCGGGAATTCCATCTGCCTCTACCGTGCTCAAGTCCGACAGTCTAGAAGGCAGGTCCACGGTTGAGCCGTGGAATTTCACCCCCTACTTACCGAACCGCCTACGCGCCCTTTACGCCCAGTAATTCC
+
FFFFFFFFFFFFFFFFFFFFF:FFFFFFFFFFFFFFFFFFFFFFFF:FFFFFFFFFFFF:FFFFFFFFFF:FFFFFFFFFFFF:FFFFFFFFFF:FFFFFFFFFF:FFF:FFFFFFFFFFFF:FFFFFFFFFFFFFFFFF:FFFFFFFFFFFFFFFFFFF:FFFFFFFFFFFFFFFF:FFFFFFFFFFFFFFFFFFFFFFFFF:FFFFFFFFFFFFFFFFFFFFFFFFFFFF:FFFFFFFFFFF,FFFFF
@A00920:152:HGHKKDRXX:2:2106:9127:5368 2:N:0:AGGAGTGG+CTAATCGA
GGACTACCGGGGTTTCTAATCCCGTTCGCTCCCCAAGCTTTCGCGCCTCAGCGTCAGTTAAGGCCCAGAGCGCCGGTTTCCCCTCTGGTGTTCCTCGGGATCTCTACACATTTCACCGCTACACCCCGAATTCCACGCTCCTCTACCTCACTCTAGTCATGCAGTCTGAGCCGCACTCCCCCAGGGTAGCCGGGGGCGTTCTCAGCCCACTTACACAACCGCCTGAGCGCGCTTTACGCCCAGTAACTCC
+
FFFFFF:F:FF,FF:FFFFFFFF:FF:FF,FFFFF:FF:FFFF:FFFFFFFFF:FFFFFFFFFF:F:FFFFFF:FFFFFFF,:FFFFFFFFFFF,FFFFF,FF,:,FF:F:FFFF:FF,FFFFFFFFFF,,,::FFFFFF:FFF:FFFF,FFFFFFFFF:F:FF:F,F:FFFFF:FFF,FF:,F,,F,FFF,FFFFFFF:F,FFFF:FFFF,F,,F,,FFF:FF:,FFFFFF,,F,F:FFFFF,F,F::,
@A00920:152:HGHKKDRXX:2:2106:32877:5384 2:N:0:AGGAGTGG+CTAATCGA
GGACTACCGGGGTATCTAATCCTGTTTGATCCCCACACTTTCGTGCCTCAGCGTCAGTTAAAGCTTAGTTAGCTGCCTTCGCTATCGGTGTTCTTGACGATATCTAAGCATTTCACCGCTACACCGTCAATTCCGCCAACCTCAACTTTACTCAAGTCATACAGTATCAATGCCACCCTCCCGGTTAAGCCGGGATATTTCAGCACTGACTTATACAACCGCCTACGCACCCTTTAAACCCAATAACTCC
+
:F:FFFFFFFFFFFFFF:FFFFFFFFFFFFF:FFFFF:FFFF:FFFFFFFFFFFFFFFFFFFFFFFFFFFF,FFFFFFFFFFFFFF:FFFFFFFFFFFFF,:F,F,FFFFFFFF:FFFFFFFFFFFFFFFFF,FFFFFFFFFFFF:FFFFFFFFFFFFFFFFFFFFFFFFFFFFFFFFFFFFFFFFFFFFFFFFFFFFFFFFFFFFFFFF:F:F:FFFFFFFFFFFFF::FF,FFFFFFFFFFFFF,:FF
@A00920:152:HGHKKDRXX:2:2106:3197:6120 2:N:0:AGGAGTGG+CTAATCGA
GGACTACTCGGGTTTCTAATCCTGTTTGCTCCCCACGCTTTCGTGCATGAGCGTCAGTGTCAGCCCAGAGACCTGCCTTCGCCATCGGTATTCCTCCCGATATCTACGCATTTCACTGCTACACCGGGAATTCCAGTCTCCTCTGCCGCACTCAAGCCTTGCAGTCCCAAATGCCATTCCCAGGTTGAGCCCGGGGATTTCACATCTGGCTTACAAAACCGCCTGCACGCCCTTTACGCCCAGTAAATCC
+
:FFFFFFFFFFFFFFFFFFFFFFF:FFFFFFFFFFFFFFFFF:FFFFFFFFFFFFFFFFFF,FFFFFFFFFFFFFFFFFFFFFFFFFFF:FF:FFFFFF:FFF:FFFFF:FFFFFFFFFFFFFFFFFFFFFFFFFFFFFFFFFFFFFFFFFFFFFFFFFFFFFFFFFFF,FFFFFFFFFFFFF:FFFFFFFFFFF:,FFFFFFFFFFFFFFFFFFFFFFFFF:FF:FF:FFFF:FFFFFFFFFFFFFFF:
@A00920:152:HGHKKDRXX:2:2106:10655:6167 2:N:0:AGGAGTGG+CTAATCGA
GGACTACAGGGGTATCTAATCCTGTTTGCTCCCCACGCTTTCGCACATGAGCGTCAGTATTGGTCCAGGAAGTCGCTTTCGCCACTGATGTTCCTTCAGATATCTACGCATTTCACCGCTACACCTGAAATTCCACTTCCCTCTCCCATACTCTAGCGATGCAGTCTCGGAAGCAGTTCCCAGGTTAAGCCTGGGGATTTCACATCCGACTTGCAAAGCCGCCTACGCGCGCTTTACGCCCAGTAATTCC
+
FFFFFFF:FFFFFFFFF:FFFFFFFFFFFFFFFF,FFF:FF,FFFFF::FFF:FFFFFFFFFFFFF:FFF,FFFF:FFFFFFFFFFFF,FFFFFFFF:FF:F:F:FFFF,::FFFFF:FF,FFFFFFF,FFFFFFFFFF:FFFFFFFFF:FFFF,,FFFFFF:F,FFFFFFFFFF:FFF:F:FF::F:F:FFF,F:F,:,:FF,FF:::F:FFFFFFFF,:F,::,:FFFFFF,,,:FFF,FFF:,F,::
@A00920:152:HGHKKDRXX:2:2106:22959:6778 2:N:0:AGGAGTGG+CTAATCGA
GGACTACTAGGGTATCTAATCCTGTTTGCTCCCCACGCTTTCGCGTCTCAGCGTCAGTTACCGTCCAGATGGCCGCCTTCGCCACCGGTGTTCCACCCCATATCTACGAATTTCACCTCTACTTGGGGTATTCCGCCATCCTCTCCGGCACTCAAGCTCAGCAGTTTCGGGTGCACTTCCTCGGTTGAGCCGAGGGCTTTCACGCCCGACTTGCTAAGCCGCCTACACGCGCTTTACGCCCAATAATTCC
+
FFFF:FFFFFFFF,FFFFFFFFFFFFFF:FFFFFF:FFF:FFFFF:F:,F::FFFFFFFFFFF:F:FFFFFFFF:FFFFFFF,:,::FFFF,F,:FF:,F:FFFF:FFFFFFFF:FF:FF::F:FFF:FFFFFFFF:::F,:,,,F,F,FFFFFFFF::FFFFFFF,FFFFFFFFF:,FF,FFFFF:FFFF,F,F,FFFF,FFFFFF:FFFF,F,FF,FFFFFF:,FF,FFFFFFFF,FFFFF:FFF:,F
@A00920:152:HGHKKDRXX:2:2106:21938:6793 2:N:0:AGGAGTGG+CTAATCGA
GGACTACTAGGGTATCTAATCCCGTTTGCTCCCCACGCTTTCGTGCCTCAGCGTCAGAATCGGCCCAGTCGCCTGTCTTCACCTTTGGCGTTCCTCTAGATATCTACGCAGTTCACCGCTCCACCTCGAGTTCCGACGACCTCTACCGACCTCAAGGCTTGCAGTCTACCAAGCCATTCCACGGTTGAGCCGTGGGCTTTCACAAGGCACTTACAAACCCGCCTACGCACGCTGTAAGCCCAGTGATTCC
+
FFFFFFFFFFFFFFFFFFFFFFFFFFFFFFFFFFFFFFFFFFFFFFFFF:FFFFFFF,FFFFF:FF,FF:FFFFFFFFFFF,FF,FFFFF:FFFFFF,FFFFFFF,FFFF,F:F:FFF,FFF,F:F,:FF:F:FFFFFFFFFFFFFFFFFFFF:FFFFFF:FFFFFFF,FF,FF,FFFFFF,FF::FFF:FFFFFFF:F,::,,FF:FF:F,:F,F,FFFFFFF,,FFF,FFF:FF,FFFFFF,F::,F,
@A00920:152:HGHKKDRXX:2:2106:27073:6918 2:N:0:AGGAGTGG+CTAATCGA
GGACTACAAGGGTTTCTAATCCTGTTTGCTCCCCACGCTGTCGCGCCTCAGCGTCAGCAACGGCCCAGCAGACCGCCTTCGCCACTGGTGTTCTTCCCGATCTCTACGCATTCCACCGCTACACCGGAAATTCCATCTGCCTCTACCGTGCTCAAGTCCGACAGTCTAGAAGGCAGGTCCACGGTTGAGCCGTGGAATTTCACCCCCTACTTACCGAACCGCCTACGCGCCCTTTACGCCCAGTAATTCC
+
F:FFFFFFFFFFFFFFFFFFFFFFFFFFFFFFFFFFFFFFFFFFFF:FFFFFFFFFFFFFFFFFFFF:FFFFFFFFF,FFFFFFFF,FFFFFFF::FFFFFFFFFFFFF:FFFF,F:FFFFF:FFFFF,FFFFFFFFFFFFF:FFFFF::F:FFFF:FF:FFF:FFF,FFFFFFFFFFFFFF:FFFFFFFFF,FFF:FFFFFFF:FFF,FFFFF:F:FFF,FFF:FFF:FFFFFFF,FFFFF,FF:FFFF
@A00920:152:HGHKKDRXX:2:2106:6587:7513 2:N:0:AGGAGTGG+CTAATCGA
GGACTACTCGGGTTTCTAATCCCTTTCGCTACCCTGGCCTTCGAGCCTCAGCGTCAGATATTGTCCAGTAGCTCGCTTTCGCCACGAGTGTTCCTCTCGATCTCTACGCATTTCACTGCTACACCGAGAATTCCAGCTACCTCTCCAATCCTCTAGCACGGCAGTATCGGATGCAGTTCCGGGGTTGAGCCCCGGGATTTCACATCTGACTTACCGCGCCGCCTACGCTCCCTTTACGCCCAGTGATTCC
+
FF,FFFFFFFFF:FFFFFFFFFFFFFFFFFFFFF:FFFFFFFFFFFFFFFFFFFFFFFFFFFFFFFFFFFF:FFFFFFFFFFFFFFFFFFFFFFFFFFFFFF:FFFFFFFFFFFFFFFFF:FFFFFFFFFFFFFFFFFFFFFFFF:FFFFFFFFFFFFFFFFFFFFFFFF:FFFFFFFFFFFFFF:FFFFFFFFFFFFF:FFF,FFFFFFFFFF:FFFFF:FFF:FFFFFFFFFF,FFFFFF:FFFFFFF
@A00920:152:HGHKKDRXX:2:2106:2446:7795 2:N:0:AGGAGTGG+CTAATCGA
GGACTACTAGGGTTTCTAATCCGGTTTGCTCACCACGCTTTCGCCCCTGAGCGTCAGGATAAGGCCAGGAGGCCGCCTTCGCCACTGGTGTTCCACCAGATATCTACGCATTTCACCGCTACACCTGGAATTCCGCATCCCTCTCCTCACCTCAAGCCAGCCAGTTTTCGAGGCACCCTCCCAGTTGAGCCGGGAGAGATCACCTCGAACTAGACAAGCCGCCTGCGGGCGCTTTACGCCCAGTAAATCC
+
,F::FF,,F,F::,,,F:,FFFFF,,,F,FF,,FFF,:,:,F:,FF,FFFFFF,FFFFFFFF::FF:,F:,::FF:,FFF::F:FFF,,FFFF:,FF,F::F,FF::::F,FFFFFF:,FFFFFFFFF:FFF:,F:,FFF:F:FFF::FF,FFFFFFF,FFFF::F,,F,:,,:,FFF:FF,,:,,F::,FFF,FF:,,FF:F:,F::::FF,:F:FF,,FFFFFFFF,:F:F,F:F,FF:F,F:,::FF
@A00920:152:HGHKKDRXX:2:2106:13702:8061 2:N:0:AGGAGTGG+CTAATCGA
GGACTACAGGGGTTTCTAATCCTGTTTGCTCCCCACGCTTTCGAGCCTCAACGTCAGTTACCGTCCAGTAAGCCGCCTTCGCCACTGGTGTTCCTCCTAATATCTACGCATTTCACCGCTACACTAGGAATTCCGCTTACCCCTCCGGCACTCAAGTATGACAGTTTCCAATGCAGTCCACAGGTTGAGCCCATGCCTTTCACATCAGACTTGCCACACCGTCTACGCTCCCTTTACACCCAGTAAATCC
+
FFFFFFFFFFFFFFFFFFFFFFFFFFFFFFFFF:FFFFFFFFFFFFFFFFFFFFFFFFFFFFFFFFFFFFFFFFFFF,FFFFFFFFFFFFFFFFFFFFFFFFFFFFFF:FFFFFFFFFFFFF:FFF:FF,F,FFFF:FFFFFFFFFFFFFFFFFFFFFFFFFFFFFFFF,FFFFFFF:FF,FFFFFFFFF:FFFFFFF,FFFF:FF,FF:FFFFFFFFFFFFFFF,FFFFFFFFF:FFFFFFF,FF:FFF
@A00920:152:HGHKKDRXX:2:2106:13765:8923 2:N:0:AGGAGTGG+CTAATCGA
GGACTACCAGGGTTTCTAATCCTGTTTGCTCCCCACGCTTTCGTGCATGAGTGTCAGGTATGGACCAGAGAGCCGCCTTCGCCACTGGTGTTCTTCCCAATATCTACGAATTTCACCTCTACACTGGGAATTCCACTCTCCTCTTCCAACCTCCAGCGAGCCAGTTTTGGATGCACATCCGAGGTTAAGCCCCGGGCTTTCACATCCAACTAGACTCACAACCTGCGCACGCTTTACGCCCAGTAATTCC
+
FFFFFFFFFFFFFFFFFFFFFFFFFFFFFFFFFFFFFFFFFFFFF:FFFFFFFFFFFFF:FFFFFFFFFFFFFFFFFF:FFF:FFFFFFFFFFFFFFF::FFFFFFFFFFFFFFFFFFFFFFFFFFFFFFFFFF:FFFFFFFFFFFFFFFF:FFFFFFFFFFFFFFF:FFF:FF:FFFFFFFFFFFFFFFFFFFFFFFFFFFFFFFFFFFFFFFF:FFFFFFFFFFFFFFFFFF:FFFFFFFFF::F:FF
@A00920:152:HGHKKDRXX:2:2106:6542:8938 2:N:0:AGGAGTGG+CTAATCGA
GGACTACTGGGGTTTCTAATCCCGTTCGCTCCCCATGCTTTCGCCTCTCAGCGTCAGGTCAGGCCCAGCGTGTCGCCTTCGCCACTGGTGTTCCTCCGGATCTCTACGCATTTCACCACTACACCCGGAATTCCACACGCCTCTACCTGCCTCTAGCCCCGCAGTTCGGTCACGTCCTCGCCCGGTTGAGCCGGGCGCTTTCACGCGCCACTTGCAGGACCGCCTACACGCGCTTTACACCCAGTACATC
+
FFF:FF:FFFFFFFFFFFFF:FFFFFFFFFFFFFFFFFFFFFFFFFF,FFFFFFFFFFFFFFFFFFFFFFFFFFFFFFFFFF:FFFFFFFFFFFFFFFFFFFFFFFFF:FFFFFFFFFFFFFFFFFFFFFFFFFFFFFFF:FFFFFFFFFFFFFFFFFFFFFF:FFFFFFFFFFFFFFFFFFFFFFF:F:FFFFFFFFFFFFFFFFFFFFFFFFFFFF:FFFFFFFFFFF:FFF,FFFFFFFFFFF,FF:
@A00920:152:HGHKKDRXX:2:2106:27444:9533 2:N:0:AGGAGTGG+CTAATCGA
GGACTACTGGGGTTTCTAATCCTGTTTGCTCCCCACGCTTTCGAGCCTCAACGTCAGTCATCGTCCAGAAAGCCGCCTTCGCCACTGGTGTTCCTCCTAATATCTACGCATTTCACCGCTACACTAGGAATTCCGCTTTCCTCTCCGACACTCTAGCCTGACAGTTCCAAATGCAGTCCCGGGGTTGAGCCCCGGGCTTTCACATCTGGCTTGCCATGCCGTCTACGCTCCCTTTACACCCAGTAAATCC
+
FFFFFFFFFFFFF:FFFFFFFFFFFFFFFFFFFFFFFFF:FFF,F:FFFFFFFFFFFFFF,FFFFFFFFF:FFFFFFFFFFFFFFFFFFF:FFFFFFFFFFFFFFFFF:,FFFFFFF,FFFFFFF:FFFFFFFFFFF:FFFFFFFFFFF:FFFFFFFFFFFFFFFFFFFFFFFFFFFFFFF,FFFFFFFFF,FFFFFF:FFFFFFFFFFFFFFFFFFFFFFFFFFF,FFFFFFFFFFFFFFF,FF,FFFF
@A00920:152:HGHKKDRXX:2:2106:10022:10927 2:N:0:AGGAGTGG+CTAATCGA
GGACTACTGGGGTTTCTAATCCCGTTCGCTCCCCACGCTTTCGCATCTCAGCGTCAGATATGACCCAGGGCGCCGGCTTCCCCACTGGTATTCCTCGGGATCTCTACACATTTCACCGCTACACCACGAATTCTGCGCCCCTCTATCACTCTCTAGTCCTACAGTCTTGATCGGCCTCGCCGAGTTTAGCCCGGCGCTTTCACAACCAACTTGTACGACCGCCTACATGCGCTTTACGCCCAGTAACTCC
+
FFFFFFFFFFFFFFFFFFFFFFFFFFFFFFFFFFFFFFF:FFF:FFFFFFFFFFFF,::FFFFFFFFFFFFFFFFFFFFFFFFF,FFFF:FFFFFFF,,F:FFFFFFFFFFFFFFF,FFFFFFFF,FFFFFFFFFFF:FFFFFF::FFFF,FFF:F,F:FFFFFFFF,,FFFFFFFF,FFFFFFFFFFFFFFFFFFFFFFFFFFFFFFFFF:F:F:FFFFFFFFFFF:,FFFFF:FFFFFFFFFF,:FFF
@A00920:152:HGHKKDRXX:2:2106:29821:12273 2:N:0:AGGAGTGG+CTAATCGA
GGACTACTCGGGTTTCTAATCCTGTTTGCTACCCACGCTTTCGCGTCTCAGTGTCAGTACCTGTCCAGAGAGCCGCCTTCGCCACTGGTGTTCCTCCCGATATCTACGAATTTCACCTCTACACCGGGAATTCCGCTCTCCTCTACAGAACTCAAGCCACGTAGTATCCGATGCACTTCCCGGGTTGAGCCCGGGGCTTTCACATCAGACTGGCGTGACCACCTACACGCGCTTTAAGCCCAGTCAATCC
+
:FF:,FFFFFFFFFFFFF:FFFFFFFFFFFFFFFFFFFFFFFFFFFFFFFFFFFFFFFFFFFFFFFFF:FFFFFFFFFFFFFF::FFFFFFFFFFFFFF,FF:FF:FFF:FFFFFFFFFFFF:FFFFF,,FFFFFFFFFFFFFFF:FF,FFFF:FFF:FFFFFFFFFFFFFFF,FFF:::FFFFF:F:FFF,F,FFFF:FFF:F,FFF,FFF:FFFFF:,,FFFFFFFFF:FFFFF,:,:,,FFFFFFF,
@A00920:152:HGHKKDRXX:2:2106:11623:12352 2:N:0:AGGAGTGG+CTAATCGA
GGACTACTAGGGTTTCTAATCCTGTTTGCTCCCCTAGCTTTCGTGCCTCAGTGTCAGGTATTGTCCAGGGACTCGCCTTCGCCACGGATGTTCCTCCCGATATCTACGCATTTCACTGCTACACCGGGAATTCCACTACCCTCTACCGCACTCTAGACTGCCAGTATCCAATGCCATTCCCAGGTTGAGCCCAGGGCTTTCACATCAGACTTAACAAACCACCTACGCACGCTTTACGCCCAGTAATTCC
+
FFFFF:FF:FFFFFFFFFFFF:FFFFFFFFFFFFFFFFFFFFFFF,,F,FFF:FFFFF:FFFFFFFFFF::FFFFFFFFFFFFFF,FFFFFFFFFFFF:F,FFFFFFFFFFFFFFFFFFFFFFFFFFFF,FFFFFFFFFFFFFFFFF::FFFFF::FF:F:FFFFFFFFFF,FFFFF:FFFFFFFFFFFFFFFF:FFFFFFF:,,FFFFFFF:FFFF,FFFFFFFF,F:FFFFF,FFFF:FFF,:FFFF:
@A00920:152:HGHKKDRXX:2:2106:10511:12931 2:N:0:AGGAGTGG+CTAATCGA
GGACTACTGGGGTTTCTAATCCTGTTTGCTCCCCACGCTTTCGTGTCTCAGCGTCAGTAATGGCCCAGCAAGCCGCTTTCGCCACAGGTGTTCTTCCTGATATCTACACATTCCACCGCTACACCAGGAATTCCGCTTGCCTCTACCACACTCGAGTTGCGTAGTTTCCAATGACCCCTTCCCGTTGAGCGGTGAAGATTTCACATCAGACTTACGCAACCGCCTACACACCCTTTACGCCCAGTAAATC
+
FFFFFFFFFFFFFFFFFFFFFF:FFFFFFFFFFFF:FFFFFFFFFFFFFFFFFFFFFFFFFFFFFFFFFFFFFFFFFFFFFFFFFFFFFF:FFFFFFFFFFFFFFFFFFFFFF:FFFFF:F:FFFFFFFFFFFFFFFFFFFFFFFFFFFFFFFFFFF:FFFFFFFFFFFFFFFFFFFF:FF:FFFFFFFFFFFFFF:FFFFFFFFFF:::F,FFF:FFFFFFFFF::FFFF,FFFF:F:FF:FFF::,FF
@A00920:152:HGHKKDRXX:2:2106:19171:13213 2:N:0:AGGAGTGG+CTAATCGA
GGACTACCGGGGTATCTAATCCTGTTTGCTCCCCACGCTTTCGCACCTCAGCGTCAGTACCGAGCCAGTGAGCCGCCTTCGCCACTGGTGTTCCTCCGAATATCTACGAATTTCACCTCTACACTCGGAATTCCACTCACCTCTCTCGGACTCCAGACTGAAAGTTTTGAGGGCAGTTCCGGGGTTGAGCCCCGGGATTTCACCCCCAACTTTTCAGCCCGCCTACGTGCGCTTTACGCCCAGTAATTCC
+
FFFFFFFFFFFFFFFFFFFFFFFFFFFFFFFFFFFFFFFFFFFFFFFFFFFFFFFFFFFFFFFFFFFFFFFFFFFFFFFFFFFFFFFFFFFFFFFFFFF:FFFFFFFFFFFFFFFFFFFFFFFFFFFFFFFFFFFFFFFFFFFFFFFFFFFFF:FFFFFFFFFFF:FFFFFFFFFF:FFFFFFFFFFFFFFFFFFF:FFFFFFFF:F,FFFF:FFFFFFFFFFF:FF:FFFF,FFFFFFFFFFFFF:FFF
@A00920:152:HGHKKDRXX:2:2106:24270:13369 2:N:0:AGGAGTGG+CTAATCGA
GGACTACTCGGGTTTCTAATCCCGTTCGCTCCCCTAGCTTTCGCGCCTCAGCGTCAAGAATGGGCCAGGTAGCCGCCTTCGCCACTGGTGTTCCTCCCGATATCTACGCATTTCACCACTACACCGGGAATTCCGCTACCCTCTCCCACCTTCAAGCCGAGCAGTTTCCGATGCCGTTTTCCAGTTAAGCCGGAAGCTTTCACATCGGACTTACCCAGCCGCCTGCGCGCTCTTTACGCCCAGTAAATCC
+
FFFFFFFFFFFFFFFFFFFFFFFFFFFFFFFFFFFFFFFFFFFFFFFFFFFFFFFFFFFFFFFFFFFF:FFFFFFFFFFFFFFFFFFFFFFFFFFFFFFFFFFFFFFFFFFFFFFFFFFFFFFFFFFFFFFFFFFFFFFFFFFFFFFFFFFFFFFFFFFFFFFFFFFFFFFFFFFFFFFFFFFFFFFFFFFFFFFFFFFFF::FFFFFFF:FFF:FFFFFFFFFFFFFFFFFFFFFFFFFFFFFFF,FFF
@A00920:152:HGHKKDRXX:2:2106:4020:14278 2:N:0:AGGAGTGG+CTAATCGA
GGACTACAAGGGTTTCTAATCCCGTTCGCTCCCCAAGCCTTCGAGCCTCAGCGTCAGGTAAGGTCCAGCGAGCCGCCTTCGCCACTGGTGTTCCTCCTGATCTCTACGCATTTCACCACTACACCCGGAATTCCACTAGCCTCTCCCTGCCTCCAGATCACCCATATCAACGGACCCACCCCCGATGAGCGGGGGGCTTTCACCGATGATGCGATGATCCGCCTCCGCGCCCTTTACGCCCAGTAACTCC
+
FFFFFFFFFFFF:,FFFFFFFF:FFFFFFF,FFFF,FFFFFFF,FFFFFFFFFFFFF:F,F,FFFFF:,,FFFF:FFFFFFFFFFFFFFFFFFFFFF,,FFFFFFFFFFFF,FFFFFFFFFFFF,:FFFFFFFFFFF,,FFFF:F:FF,FFFFFFFFFF,,F:FF,:FF,:,FF:F,,FFFFFF:FFFFFF:,FFFFFFFFFFF,:,FFF:,FFFFFFFFF,FF:FFFFF,F:FFFF,FFFFF,F,:FFF
@A00920:152:HGHKKDRXX:2:2106:29432:14481 2:N:0:AGGAGTGG+CTAATCGA
GGACTACCGGGGTATCTAATCCCGTTCGCTCCCCACGCTTTCGCACCTGAGCGTCAGTACAATGCTAGGGTGCCGCTTTCGCCACTGGTATTCCTCCAGATATCTACGCATTCCACCACTACACCTGGAATTCTACACCCCTCTCATTGCCTCAAGTCTCCCAGTTTTCAACGACCTCTCCCAGTTAAGCCGGGAGCTTTCACGTCAAACTTAAAAGACCGCCTGCGTGCGCTTTACGCCCAGTAATTCC
+
FFFFFFFFFFFFFFFFFFFFFFFFFFFFFFFFFFFFFFFFFFFFFFFFFFFFFFFFFFFFFFFFFFFFFFFFFFFFF:FFFFFFFFFFFFFFFFFFFFFFFFFFFFFFFFFFFFFFFFFFFFFFFFFF:,FFF:FF:FFFFFFFFFFFFFFFFFFFFFF:FFFFFFFFFFFFFFFFFFFFFFFF,F::FFFFF:FFFFFFFFFFFFFFFFFFFFFFFFF:FFFFF:F:FFFFF:FF:FFFFFFFFFFFFF
@A00920:152:HGHKKDRXX:2:2106:11351:14512 2:N:0:AGGAGTGG+CTAATCGA
GGACTACAAGGGTATCTAATCCTGTTTGCTCCCCACGCTTTCGCACCTCAGCGTCAATACTTGTCCAGCGAGTCGCCTTCGCCACTGGTGTTCTTCCGAATATCTACGAATTTCACCTCTACACTCGGAATTCCACTCGCCTCTCCAAGATTCTAGCTATCTAGTTTCAAAGGCAGTTCCGGGGTTGAGCCCCGGGCTTTCACCTCTGACTTGAATAACCGCCTACGTACGCTTTACGCCCAGTAATTCC
+
FF:FFFFFFFFFFFFFFFFF:FFFFFFFFFFFFFFFFFFFFFFFF:FFFFFFFFF:FFFFFFFFFFFFFFFFFFFFFFFFFF:FFFFFFFFFFFF:FFFFFFFFFFFFFFF,FFFFFFFFF:FFFFFFFFFFF:FFFFFFFFFFF:FFFFFF:FF:FFFFFFFFFFFFFFFF:FFFFFF:FFFFFFF,FFFFFFFFFFFFFFFFFFFFFFFFFFFFF:FFFFFFFFFFFFFF,FFFF,FFFFFFFFF:FF
@A00920:152:HGHKKDRXX:2:2106:8486:14559 2:N:0:AGGAGTGG+CTAATCGA
GGACTACCCGGGTTTCTAATCCTGTTTGCTCCCCACGCTGTCGCGCCTCAGCGTCAGTTCTGGCCCAGTCGACCGCCTTCGCCACCGGTGTTCTTCCGGATCTCTACGCATTCCACCGCTACACCCGGAATTCCATCGACCTCTACCAGACTCAAGCCTCCCAGTTCGCACGGCAGACTCGGAGTTAAGCCCCGAGCTTTCACCGCACGCTTGAGAAGCCGCCTACGCGCCCTTTACGCCCAGTGATTCC
+
FF,FFFFFFFFFFFFFFFFFFFFFFFFFFFFF:FFFFFFFFFFFFFFFFFFFFFFFFFFFFFFFFFFFFFFFFFFFFFFFFFFFF,FFFFFFFFFFFFFFFFFFFFFFFFFFFFFFFFFF:FF:FFFFFFFF:FFFFFFFFFFFFFFFFFFFFF:,FFF:F:F:FF:FFFFFFFFF:F,FFFFFFFFF::FFFFFFFF,FF:FFFF:FFF:FFFFFF::FFFFFF:FFFFFFFFFFFF:FF::FFFFFFF
@A00920:152:HGHKKDRXX:2:2106:9607:15436 2:N:0:AGGAGTGG+CTAATCGA
GGACTACAGGGGTTTCTAATCCTGTTTGCTCCCCACGCTTTCGCGCCTCAGCGTCAGAACCGGTCAAGGTGGTCGCCTTCGCCACTGGTGTTCCTCCCAATATCTACGCATTTCACCGCTACACCGGGAATTCCACCAGCCTCTACCGGTCCCTAGCCATGCAGTTTCGGAAGCCGCCCCGGGGTTGAGCCCCGGTCTTTCACTCCCGACTTGCAAGGCCGCCTGCGCGCGCTTTACGCCCAGTAATTCC
+
FFFFFFFFFFFFFFFFFFFFFFFFFFFFFFFFFFFFFFFFFFFFFFFFFFFFFFFFFFFFFFFFF,,FFFFFFFFFF,FF:FF:FF,::,F,F:FFFF,,:,,:,,FF::F:,F,:FF:F,::,FFFF,,,F:F,::FF,,,:FF,F:F:::::FFFF,FFF,F::,FFF,FF:FFF:,FFFFF,FF:F:::FFF,,,::,,,FF,,F,,:,FF,:,F:,F::FF:FFFFFF,::,:FF,F,F,:,::,,
@A00920:152:HGHKKDRXX:2:2106:20247:15953 2:N:0:AGGAGTGG+CTAATCGA
GGACTACCGGGGTTTCTAATCCTGTTTGCTCCCCACGCTTTCGCGCCTCAGCGTCAGAAACGGACCAGCGAGCCGCCTTCGCCACTGGTGTTCCGCCGAATATCTACGAATTTCACCTCTACACTAGGCATTCCACTCGCCTCTTCCGTCCTCCAGACATCCAGTATCGGAGGCAGTTCCGGGGTTGAGCCCCGGGATTTCACCCACGACTGGGATATCCGCCTACGCGCCCTTTACGCCCAGTAATTCC
+
FFFF:FFFFFFFFFFFF:FFFFFFFFFFFF:FFFFFFFFFFFFFFFFFFFF:FFF,FFF:FFFFFFFFFFFFFFFFFFFFFFFFFFFFFFFFFFFFFF:FF,FFFFFFFFFF:FFFFFFFFFFFF,FFFF,FFFFFFFFFFFFFFFFFFFF:FFFFF:FFFFFF:FFFFF,FFFFFFFF:FFFFFFFFFF:FFFFFFFFFFFFFF,FFF::F:FFF,FF:F:FF,FFFFFFFFFFFFFFFFFF:::F,FF
@A00920:152:HGHKKDRXX:2:2106:16351:16689 2:N:0:AGGAGTGG+CTAATCGA
GGACTACACGGGTTTCTAATCCTGTTTGCTCCCCACGCTTTCGCGCCTCAGCGTCAGTTGTGGTCCAGTTGGCCGCCTTCGCCACCGGTGTTCTTCCCAATATCTACGAATTTCACCTCTACACTGGGAATTCCACCAACCTCTCCCACACTCCAGTCCCGCCGTATCGGATGCAGTTCCCAGGTTGAGCCCAGGCCTTTCACATCCGACGATCAGGACCGCCTACGCGCCCTTTACGCCCAGTAATTCC
+
:,FFFFFFFFFFFFFFFFFF:FF,FF::F:FFFFFFFFF:FFFFFFFF,FFFFFFFFFFFF:FFFFFFFFFFFF:FFFFF:FFF:FF:FF:FFFF:FFF,:FFF,FF:F:FFFF::FFF:F:F,::FFF,:,FFFFFFFFFFFFFFFFFFF,FFFFFF:FFFFF,FFFFF:F:FFF:FFFFFFF:F,FF,FFFF:FF,FFFF:FFFF,FF,F::,:FF:F:FFF:F,FFFF,F,F,,FFFFFFFFF:FFF
@A00920:152:HGHKKDRXX:2:2106:12409:17378 2:N:0:AGGAGTGG+CTAATCGA
GGACTACCGGGGTTTCTAATCCTGTTTGCTCCCCACGCTTTCGCTCCTCAGCGTCAGTACCGGCCCAGAGCGCCGCCTTCGCCGCTGGTGTTCCTCCTGATATCTGCGCATTTCACCGCTACACCAGGAATTCCACGCTCCCCTACCGGACTCTAGCCACGGCAGTATCGAGTGGCGTCTCAGGGTTGAGCCCTAAGTTTTCACACCCGACTTACCGAGCCGCCTACGAGCTCTTTACGCCCAATAAATC
+
FFFFFFFFFFFFFFFFFFFFFFFFFFFFFFFFFF:FFFFFFFFFFFFFFFFFF:FFFFFFFFFFFFFFFFFFFFFFF,FFFFFFFFFFFFFFFFFFFFFFFFFFFFFFFFFFFFFFFFFFFFFFFF:FFFFFFFFFFFFFFFFFFFFFFFFFFFFFFFFFFFFFFFFFFF:FFFFFFFFFFFFFFFF:FFFFFF,FFFFF,::FFFFFFFF:F:FFFFFFFFFFFFFFFFF,FF:F:FFFF:,FFFFF:F
@A00920:152:HGHKKDRXX:2:2106:15356:17816 2:N:0:AGGAGTGG+CTAATCGA
GGACTACCGGGGTTTCTAATCCCGTTCGCTCCCCATGCTTTCGACTCTCAGCGTCAGGTCAGGACCAGAGTGTCGCCTTCGCCACTGGTGTTCCTCCGGATCTCTACGCATTTCACCACTACACCCGGAATTCCACACGCCTCTACCTTCCTCTAGCCCCGCAGTTCTGTCACGGCCTCGCCCGGTTGAGCCGGGCGCTTTCACGCGCCACTTGCAGGACCGCCTACACGCGCTTTACACCCAGTAAATC
+
FFFFFFF:,:F,:FFFF,FFF:,FFF:FF:FFFFFFFF,FFFF:FFFF,FFFFFFF,:F,FFF,FFF:,:,F,FF,FF,F,FFFF:F:FFFFFFFFFFFFFFFFFFFFFFFFFFFFF,FFFFF:F:,FFFFFFFFF,F,FF,FFFF:,,FFFF,F,,FFFF:,,,F:,,,,FFF,,:,FFFFFF::FFFFFFFFFFF:F:FFFF:F:F,FFFF,FFF,FFFFFFFFFFF,FFFFFFFFFFFFFFFFF:FF
@A00920:152:HGHKKDRXX:2:2106:19859:18568 2:N:0:AGGAGTGG+CTAATCGA
GGACTACTCGGGTTTCTAATCCTGTTTGCTCCCCACGCTTTCGCACCTCAGCGTCAATACATGTCCAGTGAGTCGCCTTCGCCACTGGTGTTCTTCCGAATATCTACGAATTTCACCTCTACACTCGGAATTCCACTCACCTCTTCCATACTCTAGATCGACAGTATCAAAGGCAGTTCCAGAGTTGAGCTCTGGGATTTCACCCCTGACTGATCGATCCGCCTACGTGCGCTTTACGCCCAGTAATTCC
+
FFFFFFFFFFFFFFFFFFFFFFFFFFFFFFFFFFFF:FFFFF:F:FFFFFFFFFFFFFF:FFFFFFFFFFF:F:F:FFFFFFFFFFF:FFFFFFF:F,FF:FFFFFFFFFFF:,FFFFFFF:FFF:F:FFFFFF:,FFFFF:FFFFFFFFFFFFFFFFFFFFFFF:,FFFFF:FF,FFFFF:FFFFFFF,FFFFF,:FFFF:F:FFFFFFF:FFFFFFFFFFFF:FFFFFFFFFFFF:FFFFFFFFFFFF
@A00920:152:HGHKKDRXX:2:2106:16875:18787 2:N:0:AGGAGTGG+CTAATCGA
GGACTACTGGGGTATCTAATCCTGTTTGATCCCCACACTTTCGTGCCTCAGCGTCAGTTACAGCCTAGTAAGCTGCCTTCGCTATAGGTGTTCTTGACGATATCTAAGCATTTCACCGCTACACCGTCAATTCCGCCTACCTCATCTGTACTCTAGCCCATCAGTATCAATGCCACCCTCCCGGTTAAGCCGGGATATTTCAGCACTGACTTAAATGGCCGCCTACGCACCCTTTAAACCCAATAAATCC
+
FFFFFFFFFFFFFFFFFFFFFFFFF,FFFFFFFFFFFFFFFFFFFFFFFFFFFFFFF,FFFFFFFFFFFF:FFFFFFFFFFFFF:FFFFFFFFFF:F:F,:F:FFFFFFFFFFFFFFFFFFFFFFFFFFFFF,F:FFFFFFFFFFFFFFFFFFFF:FF:F,FF:FF:FFFFFFFF:FF:FFFFF,F,F:FFFFFFFF,FF:FFF:FFFFFFFFFFF:FFFFFFF,FFFFFFFFFFFFFFFFFFFF,FFFF
@A00920:152:HGHKKDRXX:2:2106:11632:19225 2:N:0:AGGAGTGG+CTAATCGA
GGACTACCAGGGTATCTAATCCCGTTTGCTCCCCACGCTTTCGCGCCTCAGCGTCAGTCACCGTCCAGAAGGCCGCCTTCGCCACCGGTGTTCCTCCCGATATCTACACATTTCACCGCTACACCCGGAATTCCACCTTCCTCTCCGGGACTCAAGAGAAGCAGTTTCTGGCGCCGTTCCTAGGTTGAGCCGAGGGATTTCACAACAGACTTGCATCCCCGCCTACGCTCCCTTTACGCCCAGTAATTCC
+
FFFFFFFFFFFFF:FFF:FFFFFFFFFFFFFFFFFFFFFFFFF,FFFFFFFFFFFFFFFFF,FFFFFF,FFFFFFFFFF:FFFFF:FFFFFFFFFFF,,FF,FFFFFFFFFFFFF:F:F,FFF:,,FFFFFF:FFFFFFFFFFFFF,F,F,FF,FFFFFF:FFFFFFF,F,:FFFFF,FF,,FFFFFFFFFFFFFF:FFFFFF,,F:F:F:,FF,:FFFF:FFF:F,F,F:FF,FFF,FFFFFFFF,F,F
@A00920:152:HGHKKDRXX:2:2106:29586:19507 2:N:0:AGGAGTGG+CTAATCGA
GGACTACCAGGGTATCTAATCCTGTTTGCTCCCCACGCTTTCGTGCATGAGCGTCAGTGCAGGCCCAGGGGATTGCCTTCGCCATCGGTGTTCCTCCGCATATCTACGCATTTCACTGCTACACGCGGAATTCCATCCCCCTCTGCCGCACTCCAGCGATGCAGTCACAAATGCAGTTCCCAGGTTAAGCCCGGGGATTTCACACCTGTCTTACATCACCGCCTGCGCACGCTTTACGCCCAGTAATTCC
+
FFFFFF:FFFF:FFFFFF,,FFFFFFFF:FF,FFFFF:F,FFF:FFFFFFFFFFFFF:FFFFFFF:FFFFFFFFFF:FFF:,F,FF::FF,,FFFFFFFFFF::FFFFFF,FFFFF:FFFF:F:FFFFFFFF,FF:FFFFFFFFFFFFFFFF:F:FFF:FF:FFFFFFF,::FFFFFF,FFFFFFFFFF,FFFFFFFFFF:FFFFF,FFFFFF:FFFFF:FFF:F:FFFFF,F:FFFFFFFFFFFFFFF:
@A00920:152:HGHKKDRXX:2:2106:30300:19617 2:N:0:AGGAGTGG+CTAATCGA
GGACTACTGGGGTTTCTAATCCTGTTTGCTCCCCACGCTTTCGTGCCTCAGTGTCAGTGCTGGTCCAGGTGGCCGCCTTCGCCACAGATGTTCCTCCCGATCTCTACGCATTTCACTGCTACACCGGGAATTCCACCACCCTCTACCGCACTCTAGTCCGCCAGTATCCACCGCCATTCCCAGGTTGAGCCCGGGGCTTTCACGGCAGACTTAACGAACCACCTACGCACGCTTTACGCCCAGTAATTCC
+
FFFFFFFFFFFFFFFFFFFFFFFFFFFFFFFFFFFFFFFFFFFFFFF,::FFFFFFFFFFFFFFFFFFFFFFFF:FFFFFFFFFFF:FF:FFFFFF:FFFFFFFFF:FFFFFF:FFFFFFFFF::FFF,FFFFFFFFFFFFFFFFFFFFFFFFFFFFFF:FFFFFF:FFFFFFFFFFFFFFFFF:FFFFFFFFF:FFFFFFFFFFFFFFFF:F:FFFFFFFFFFFFFFFFFFFFFF:FFFF,FFF:FFFF
@A00920:152:HGHKKDRXX:2:2106:32425:19727 2:N:0:AGGAGTGG+CTAATCGA
GGACTACTGGGGTTTCTAATCCTGTTTGCTCCCCACGCTTTCGTGTCTCAGCGTCAGTACAGGCCCAGGCGGTTGCCTTCGCCATCGGTGTTCCTCCGGATATCTACGCATTTCACCGCTACACCCGGAATTCCGCCGCCCTCTACCGTACTCTAGCCCGCCAGTATCGAGTGCAATTCCCAGGTTGAGCCCAGGGCTTTCACATCCGACTTAACCAACCGCCTACGCACGCTTTACGCCCAGTAATTCC
+
FFFFFFFFFFFFFFFFFFFF::FFFFFFFFFFFFFFF,FFF:FFFFFF:FFFFF::FFFFFFFFFF:FFFFFFFFFFFFFFFFFFFFF:FFFF:F:FFF::F::F:FFFFF:FF:FFF:FFFFF:FF::FFFF:FFFFFFFF:FF:FFFF:::F,F:FFFFFFFFFFFFFFFF:FFFF:FFFFF:FFFFFFFFFFFFFFFFFFFF:FFFFFF,FFFFFFFFF::FFFF:,FFFFFFF:FFF:FF:::FFF
@A00920:152:HGHKKDRXX:2:2106:4083:19961 2:N:0:AGGAGTGG+CTAATCGA
GGACTACAGGGGTTTCTAATCCCGTTTGCTCCCCTGGCTTTCGCGCCTCAGCGTCAATACCGGTCCAGGATGCCGCCTTCGCCACCGGTGTTCCTCCAGATATCTACGCATTTCACCGCTACACCACGAATTCCAGCCACCCCTCCGGGACTCAAGATCGGCAGTATCGGGGGCAGTTCTGCAGTTAAGCTGCAGGCTTTCACCTCCGACTGACCGTTCCGCCTACACACCCTTTACACCCAGTGATTCC
+
FFFFFFFFFFFFFFFFFFFFFF:FFFFFFFFFFFFFFFFFFFFFFFFFFFFFFFFFFFFFFFFFFFFFFFFFFFFFFFFFFFFFFFFFFFFFFFFFFFFFFFFFFFFFFFFFFFFFFFFFFFFF,FFFFFFFFFFFFFFFFFFFFFFFFFFFFFFFFFF:FFFFFFFFFFFFFFFFFFFFFF,FFFFFFFFFFFFFFFFFFFFF:F,F:FFFFF:FFFFFFFFFFFFFFFFFFFF:FFFFFFFFFF:FFF
@A00920:152:HGHKKDRXX:2:2106:31494:21057 2:N:0:AGGAGTGG+CTAATCGA
GGACTACTAGGGTTTCTAATCCTGTTTGCTCCCCACGCTTTCGCGCCTCAGCGTCAGGTCCGGACCAGAGAGCCGCTTTCGCCACCGGTGTTCCACCCAATATCTACGAATTTCACCTCTACACTGGGTATTCCACCCTCCTCTTCCGGCCTCAAGCCCTGGTGTTTCGGCCGCACCTCCGGGGTTGAGCCCCGGGCTTTCACAAAGCCGACTGCCAGAGCCGCCTACGCGCCCTTTACGCCCAGTGATT
+
FFFFFFFFFFFFFFFFFFFF:FFFFFFFFFFFFFFFFFFF:FFFFFFFFFFFFFFFFFFFFFFFFFFFFFFFFFFFF:FFFFFFFFFFFFFFFFFFFFFF:FFFFFFFFFFFFFFFFFFFFFFFFFFFFFFFFFFFFFFFFFFFFFFFFFFFFFFFFFFFFFFFFFFFFFFFFFFFFFFFFFFFFFFFFFFFFF:FFFFFFFFF:FFFFF:FF,FFFFFFFFFFFFFFFFFFFF,FF,,FF,::F,FF,,
@A00920:152:HGHKKDRXX:2:2106:7961:21449 2:N:0:AGGAGTGG+CTAATCGA
GGACTACAAGGGTATCTAATCCGGTTCGCTCCCCACGCTTTCGCGCCTCAGCGTCAGGTGGTGCCCAGTGAGCCGCCTTCGCCGCTGGTGTTCCTCTCGATATCTACGCATTTCACCACTACACCGAGAATTCCACTCACCTCTGCACTCCTCAAAGTCCGCCAGTATCCGAAGACCCCTCCCAGTTGAGCCGGGAGATTTCACATCTAACTTACAAAGCCGCCTCCGCGCGCTTTACGCCCAGTAATTC
+
,FFFFF:FF::FFFFFFFF:FFFFFFFFFFFFF:FF:FFFFFFFFFF:FFFFFFFFFF,FFFFFF:FFFFFFF:FFF,FFFFFF::FFFFFFFFFF,FFFFF,FFFF:FFFFFFFFFFFFF:FFFFFFFF:FF::FFFF,FFFFFFFFF,FF::FF,F,F,FFF:,F:FFFFFFF:F,F:FFFF,F:FFF:,::,FFF::FFFF,,F:FF,:FF,:FF,F,,F:F,F,FF:FFF,:FF,F,:FF,FFF:,
@A00920:152:HGHKKDRXX:2:2106:21694:22310 2:N:0:AGGAGTGG+CTAATCGA
GGACTACAGGGGTTTCTAATCCCGTTCGCTCCCCATGCTGTCGCGTCTCAGCGTCAGGTCAGACCCAGGCTGCCGCCTTCGCCTCTGGTATTCCTCCGGATCTCTACGCATTTCACCACTACACCCGGAATTCTACAGCCCTCTATCTGCCTCGAGCTTGGCAGTCTCCAATGTCCTCTCCCGGTTGAGCCGGGAGCTTTCACATCAGACTTACCATGCCGCCTGCACGCCCTTTACGCCCAGTAACTCC
+
FFFFFFFFFFFFFFFFFFFFFFFFFFFFFFFFFFFFFFFFFFFFFFFFFFFFFFFFFFFFFFFFFFFFFFFFFFFFFFFFFF:FFFFFFFFFFFFFFFFF:FFFFFFFFFFFFFFFFFFFFFFF:FFFFFFFFFFFFFFFFFFFFFFFFFFFFFFFF,FFFFFFFFFFF::FFFFFFFFFF:,FFFFFFFFFFF,FFFFFFFFFFFFF,FFFFFFFFFFFFFFFFFFFFFFFFFFFFFFFFFFFFFF:FF
@A00920:152:HGHKKDRXX:2:2106:14633:22576 2:N:0:AGGAGTGG+CTAATCGA
GGACTACTGGGGTTTCTAATCCTGTTTGCTCCCCACGCTTTCGCGCCTCAGCGTCAGGGTCAAGCCAGAAAGTCGCCTTCGCCACTGGTGTTCCTCCACATCTCTACGCATTTCACCGCTACACGTGGAATTCCCCTTGCCTCTCCGATCCTCAAGCCATCCCGTATCCAAGGCAATCCCAAGGTTGAGCCTTGGGCTTTCACCCCGGACGCAAATGGCCGCCTGCGCGCGCTTTACGCCCAGTGATTCC
+
FFFFFFFFFFFFFFFFFFFFFFFFFFFFFFFFFFFFFFFFFFFFFFFFFFFFFFFFFFFFFFFFFF:FFF:FFFFFFFFFFFFFFFFFFFFFFFFFFFFF:FFFFFFFFFFFFFFFFFFFFFFFFFFFF:FFFFFFFFFFFFFFFFF::FFFFFFFFF:FFFFF,F:FFFFFFFF,FFFFF,FFFFF:F:FF,FFF:FFFFFFFF:F:F:F:F,FFFFFFFFF:F,FF:FFFF,F::FFF:FFFFF:FFF
@A00920:152:HGHKKDRXX:2:2106:24279:23500 2:N:0:AGGAGTGG+CTAATCGA
GGACTACTGGGGTTTCTAATCCTGTTTGCTCCCCACGCTTTCGCGTCTCAGCGTCAGTACCGTCCTAGAGAGCCGCTTTCGCCACGGGTGTTCTTCCTGATATCTGCGCATTTCACCGCTACACCAGGAATTCCACTCTCCTCTTCCGGACTCTAGCCAGATAGTTTCCACCGACAGCTCGAAGTTGAGCCTCGAGTTTTCACAGCGGACTTATCTGGCCGCCTACACGCGCTTTACGCCCAATAAATCC
+
FFFFFFFFFFFFFFFFFFFFFFFFFFFFFFFFFF:FFFFFFFFFFFFFFFFFFFFFFFFFFFFFFFFFFF,FFFFFFFF:FF,FFFFFFFFFFFFFFFFFFFFFFFFFFFFFFFFFFFFFFFFFFFFFFFFFFFFFFFFFF:FFFFFFFFF:FFFFFF:,FF,FFFFFFFFFFFFF:FF,FFFFFF,FFFFFFFFFFFFFF,FFFFFF::,FF:F:F:FFFFFFFFFF:FFFFFF,:FFFF,FFFFFFF:
@A00920:152:HGHKKDRXX:2:2106:23276:23641 2:N:0:AGGAGTGG+CTAATCGA
GGACTACTAGGGTTTCTAATCCCGTTTGCTCCCCTGGCTTTCGTTCCTCAGTGTCAGTAACAGTCCAGAACGCCGCCTTCGCCACCGGTGTTCCTCCAGATATCTACGCATTTCACCGCTACACCTGGAATTCCGCGTTCCTCTCCTGTCCTCGAGCCGTCCAGTCTCAGACGCAGTTCCCCAGTTAAGCTGAGGGATTTCACGTCTGACTTAGTCGGCCACCTACGAACCCTTTACGCCCAGTAATTCC
+
FFFFFFFFFFFFF:FFFFFFFFFFFFFFFFFFFFFFFFFFFFFFFFFFF:FFFFFFFFFFFFFFFFFFFFFFFFFFFFFFFFFFFFFFFFFFFFFFFF:FFFFFFFFFFFFFFFFFFFFFFF:FFFF:FFFFFFFF:FFFFFFFFFFFFFFFFFFFFFFFFFFF:FFF::FFFFFFFFFFFF,FFF:FFFF,FFFFFFFFFFFFFFFFFFFFFF:FFFFFFFFF:FFFFFFFFFFFFFFFFFFFF:FF:F
@A00920:152:HGHKKDRXX:2:2106:19849:24408 2:N:0:AGGAGTGG+CTAATCGA
GGACTACTGGGGTTTCTAATCCTGTTCGCTCCCCACGCTTTCGTGCCTCAGCGTCAGTTACATACCAGAAAGCCGCCTTCGCCACTGGTGTTCTTCCTAATATCTACGCATTTCACAGCTACACTAGGAATTCCGCTAGCCTCTCATGCACTCTAGTAAAGCAGTTTCAAATGCAATACCCAGGTTGAGCCACGGGATTTCACATCTGACTTGCACTACCGCCTCCGCACCCTTTACACCCAGTGAATCC
+
FFFFF:F,,FFFFFFFFFFFFFFFFFFFFFFFFFFFFFFFFFFFFF:F,FFFFFFFFF,F,F,,FFFF,FFFFFFFFFF:FFFFFFFFFFFFF:FFF:FFFFFFFFFFFFFFFFFF,FFFFFFFF:FFFFFFFF,F:,,FFFFF:F,,FFF:FFFFF,::FFFFF,,FFF:FFFFF:,FF,,F:FF,FFF:F,FFFFFFFFFFF,FFF:FFF,F,F,F,FFFFF::FFFFF,FFFFF:F,FFFF:FFFF:
@A00920:152:HGHKKDRXX:2:2106:8784:25723 2:N:0:AGGAGTGG+CTAATCGA
GGACTACTGGGGTATCTAATCCCTTTCGCTACCCTGGCCTTCGAGCCTCAGCGTCAGGAATTGTCCAGTAGCTCGCTTTCGCCACGAGTGTTCCTCTTGATCTCTACGCATTTCACTGCTACACCAAGAATTCCAGCTACCTCTCCAATCCTCTAGCATGGCAGTATCGGATGCAGTTCCGGGGTTGAGCCCCGGGATTTCACATCTGACTTACCACGCCGCCTACGCTCCCTTTACGCCCAGTGATTCC
+
FF:FFFF,FFFFFFFFFF:FFFFFFFFFFF:FFFFFFFFFFFF:FFFFFFFFFFF,FFF,FFFFFFFFFFFFFFFFFFFFFFF:FFFFFFF:FFFFFFF:FFFFFFFFF,FF,F,FFFFFFFFFFFFF,:FFFFFFFFFFFFFFFFFFFFFFFFFFFFFFFFFFFFF:FFFF:FFFFFFFFFFF:FFFFFFFFFF::FFF:,F,FFFFFFF:FFFFF:FFFFF:FFFFFFFF,FFFFFFFFF:FFF:FFF
@A00920:152:HGHKKDRXX:2:2106:17852:27586 2:N:0:AGGAGTGG+CTAATCGA
GGACTACTGGGGTTTCTAATCCTGTTTGCTCCCCTAGCTTTCGCGCCTCAGCGTCAGTAACAGTCCAGAAGGCCGCCTTCGCCACTGGTGTTCTTCCCGATATCTACGCATTCCACCGCTACACCGGGAATTCCGCCTTCCTCTCCTGCACTCAAGAACAGCAGTTTCAAACGCAGTCCCGAGGTTGAGCCCCGGGTTTTCACGTCTGACTTACCGATCCGCCTACGCGCCCTTTACGCCCAGTGATTCC
+
FFFFFFFFFFFFFFFF::FF:FFFFFFF,F:FF:F::FF,FFF,:F:FFFF:FFFFF::FFFFFFFFFFFFF:,FFFFFFFFF:FFFFFF:FFFF,FFFF,:FFFF,FFFFFFFFFFFFFFF:FF:F:FFFFFF:F::FF::F:FFFFF,FFFFFFFFFF,FFFFFF,F,:,FFFFF,FFFFFFFF:FFFFFFFFFFFFFFFF:FFF,FFFFFFFFFFFFFFFFFFFFFFFFFFFF,,F:FFFF:FFFFF
@A00920:152:HGHKKDRXX:2:2106:29089:27665 2:N:0:AGGAGTGG+CTAATCGA
GGACTACACGGGTTTCTAATCCTGTTTGCTCCCCACGCTTTCGTGCATGAGCGTCAGTGCAGGCCCAGGGGATTGCCTTCGCCATCGGTGTTCCTCCGCATATCTACGCATTTCACTGCTACACGCGGAATTCCATCCCCCTCTGCCGCACTCCAGCCGTGCAGTCACAAATGCAGTTCCCAGGTTGAGCCCGGGGATTTCACCTCTGTCTTGCACAACCGCCTGCGCACGCTTTACGCCCAGTAATTCC
+
FFFFFFFFFFFF:FFFFFFFFFFFFFFFFFFFFFFFFFFFFFFFFFF,FFFFFFFFFFFFFFFFFFFFFFFFFFFFFFFFFFFFFFFFFFFFFFFFFFFFFF:FFFFFFFFF:FFFFFFFFFFFFF,FFFFFFFFFFFFFFFFFFFFFFFFFFFFFFFFFFFFFFF:FFFFF:FFFFFFFFFF,FFFFFFFFFFFFF:FFFFF,FFFF,FFFFF:FFFFF:FFF:,FFFFFFFFFFF,FFF,F,,FFFF:
@A00920:152:HGHKKDRXX:2:2106:17336:28260 2:N:0:AGGAGTGG+CTAATCGA
GGACTACAGGGGTATCTAATCCTGTTTGCTCCCCACGCTGTCGCGCCTCAGCGTCAGCAACTGCCCAGCAGGCCGCCTTCGCCACCGGTGTTCTTCCGGATCTCTACGCATTCCACCGCTACACCCGGAATTCCGCCTGCCTCTACAGTGCTCGAGTCCCGCAGTTCGCACGGCCGACCCGGTGTTGAGCCCCGGGCTTTCACCACACGCTTACTGGACCGCCTACGCGCCCTTTACGCCCCGTGATTCC
+
FFFFFFF,:FFFFFFFFFFFFFFFFFFFFFFFF,FFFFFFFFFFFFFFFFF,FFFFFF,FFF:FFFFFFFF,FFFFF,FFFFFFFFFFF,FFF:FFFFFFFFFFFFFFFFFFFFF:FFFFFFFFFFFF,F:FFFF,FFFFFFFF::FFF,:FFF,FF,,::FFF:FFFFFFFF:FF,FFFFF,FF:FFFFFFFFF,FFFFFFFFFFFF,FF:F,,:,FFF,FFFFFFFFFFFFFFFFFFFF,FFFFFF:F
@A00920:152:HGHKKDRXX:2:2106:13838:28620 2:N:0:AGGAGTGG+CTAATCGA
GGACTACTAGGGTTTCTAATCCTGTTTGCTCCCCACGCTTTCGCGGATGAGTGTCAGAACTGGCCCAGCGAGCCGCCTTCGCCACCGGTGTTCTTCCTGATATCTACGCATTCCACCGCTACACCAGGAATTCCGCTCGCCTCTACCAGACTCTAGCCTTCCAGTATCCTATGCACATCCGGAGTTGAGCCCCGGGATTTCACAAAGGACTTAAAAGGCCACCTGCCCGCGCTTTACGCCCAGTAATTCC
+
FFFFF,FFFFFFFFFFFFFFFFFFFFFFFFFFFFFFFFFFFFFF,FFFFFF,FFFFFFF:F,F,FFFFFFFFFFFFFFFFFF:FFFFFF,FFFFFFFF:FF,FFFFFFFFFFFFFFFF,FFFFFFFFFFFFFF,FFFFFFFFFFFF:FF,FFF:FFFFFFFFFFFFF:F:FF:FF,F,FFFFFFFFF,,:F:FFFFFFFFFFFFFFFFFFF,FF,FF,FF::FF::FFF:FFFFFFF:FFFFF::FFFFF
@A00920:152:HGHKKDRXX:2:2106:12319:28933 2:N:0:AGGAGTGG+CTAATCGA
GGACTACTGGGGTTTCTAATCCTGTTCGCTCCCCACGCTTTCGCGGATGAGCGTCAGACCTGGCCCAGCTAGCCGCCTTCGCCACAGGTGTTCTTCCTGATATCTACGCATTCCACCGCTACACCAGGAATTCCGCTAGCCTCTACCAGTCTCCAGCCTGCCAGTATCGTACGCATTTCCGGAGTTGAGCTCCGGATTTTCACAAACGACTTAACAGACCGCCTGCCCGCGCTTTACGCCCAGTAATTCC
+
FFFFFFFFFFFFFFFFFFFFFFFFFFFFFFFFFFFFFFFFFFFFFFFFFFFFFFFFFFFFFFFFFFFFFFFFFFFFF:FFFFFFFFFFF:FFFFFFFFFFFFFFFFFFFFFF:FFFFFFFFFFFFFFFF,FFFFFFFFFFFFFFFFFFFFFFFFFFFFF:FFFFFFFFFFFFFFFF,FFFFFFFFF,FFFFF:FFFFF:FFFFFFFFFFFFFFFFFFFFFFFFFFFFFFFFFFFFFFFFFFFFFFFFFFF
@A00920:152:HGHKKDRXX:2:2106:16577:30671 2:N:0:AGGAGTGG+CTAATCGA
GGACTACCCGGGTTTCTAATCCTGTTTGCTCCCCACGCTTTCGCACCTCAGCGTCAGTACCGGTCCAGATAGCCGCCTTCGCCACTGGTGTTCTTCCCAATATCTACGAATTTCACCTCTACACTGGGAATTCCGCTATCCTCTCCCGGTCTCAAGCCCAACAGTATCAAATGCAGTTCCCGAGTTAAGCTCGGGGCTTTCACATCTGACTTGAAAGGCCGCCTACGTGCGCTTTACGCCCAGTAATTCC
+
FFFFF:FFFFFFFFFFFFFFF:FFFFFFFFFFFFFF::FFFFFFFFF:F:FFFFFFFFFFFFFFFF::FFFFFFFFFFFFFFFFFFFFFFFFFF:FFFF:FFFFF,FFFFFFF:FFFFFFFFFFFFFFFFFFFFFFFFFFFF:FFFFFFFFFF:FFFFFF:FFFFF,FFFFFFF:FF::FFFF::FFFFFFFFFFFF:FF:FFFFFFF:F:,FFF:FFF:FF:F,FFF:FFF:FF:FFFFF,FFFFFFFF
@A00920:152:HGHKKDRXX:2:2106:29514:31093 2:N:0:AGGAGTGG+CTAATCGA
GGACTACACGGGTTTCTAATCCCGTTTGCTCCCCTGGCTTTCGCGCCTCAGCGTCAATGCCGGTCCAGGATGCCGCCTTCGCCACCGGTGTTCCTCCAGATATCTACGCATTTCACCGCTACACCTGGAATTCCGCATCCCTCTCCCGGATTCGAGCCTGCCAGTATCGGACGCAGTTCCTGGGTTGAGCCCAGGGATTTCACGTTCGACTTAACAGGCCGCCTACGCGCCCTTTACGCCCAGTAATTCC
+
FFFFFFFFFFFFFFFFFFFFFFFFFFFFFFFFFFFFFFFFFFFFFFFFFFFFFFFFFFFFFFFFFFFFFFFFFFFFFFFFFFFFFFFFFFFFFFFFFFFFFFFFFFFFFF,FFFFFFFFFFFFFFFFFF,FFFFFF:FFFF:FFFFFF:FFFFFFFFFFFFFFFFFFFFFF:FFFFFFFFFFFFFFFFFFFFFFFFFF,FFFFFF:FFFFFFFFFFFFFF,FFFF:FFFFFFF,FFFFFFF,FFF:FFFF
@A00920:152:HGHKKDRXX:2:2106:13883:31422 2:N:0:AGGAGTGG+CTAATCGA
GGACTACTAGGGTTTCTAATCCTGTTTGCTCCCCATGCTTTCGAGCCTCAGCGTCAATATGTGTCCAGTCAGCCGCCTTCGCAACTGGTGTTCTTGGGGATCTCTACGCATTCCACCGCTACACCCCCAATTCCACTGACCTCTCCACTATTCAAGTTTTCCAGTTTTAGGTGCCTGTCCGGGGTTGGGCCCCGGGATTAAACACCTAACTTAAAAAACCGCCTACGCTCCCTTTACGCCCAGTGATTCC
+
F:FF:FFFF:F::FF:FFF,FFFFFFF:F:FFFFFFFFFF:FFF:FFFFFFFFFF:F:FFFFFFFFFFFFFF:F:FFFFFFFFFFFFFFFFFFFFFFFFFF,F,,FFF,FFFF,FFFF::FF:F:FF:FF:,,:FF,FFF,F,FFFF::FF:F:F,FFF::FF,FFFFFFFFF:FFFF,FFFF:F,FFFFFFFFFFF,F:FFFFFFF:FFFFFFFFFFF:F:FFFF:FFF:F:,FFF:F:F,:FFFF::F
@A00920:152:HGHKKDRXX:2:2106:13937:31610 2:N:0:AGGAGTGG+CTAATCGA
GGACTACAGGGGTTTCTAATCCTGTTTGCTCCCCACGCTTTCGAGCCTCAACGTCAGTTACCGTCCAGTAAGCCGCCTTCGCCACTGGTGTTCCTCCTAATATCTACGCATTTCACCGCTACACTAGGAATTCCGCTTACCTCTCCAGCACTCAAGACTAACAGTTTCCAATGCAGTCCAGGGGTTGAGCCCCCGCCTTTCACATCAGACTTGCCAGTCCGTCTACGCTCCCTTTACACCCAGTAAATCC
+
FFFFFFFFFFFF:FFF:FFFFFFFFFFFFFFFFFFFFFFFFFFFFFFFFFFFFFFFFFFFFFFFFFFFFFFFFFFFF:FFFFFFFFFFFFFFFFFFFFFFFFFFFFFFFFFF,FFFFFFFFFFF:FFFFFFFFFFFFFFFFFFFFFFFFFFFFFFFFFF:FFFFFFFFFFFFF:FFFF:FFFFFFFFFFFFFFFFFFFFFFFF:FFFFFF,FFFFFFFFFFFFFFFFFFFFFFFFFFFFFF,F:FF:FFF
@A00920:152:HGHKKDRXX:2:2106:31349:31955 2:N:0:AGGAGTGG+CTAATCGA
GGACTACCCGGGTTTCTAATCCTGTTTGCTCCCCACGCTTTCGTGCATGAGCGTCAGTGTTGGCCCAGAAGGCTGCCTTCGCCATCGGTGTTCCTCCACATCTCTACGCATTTCACCGCTACACGTGGAATTCCACCTTCCTCTGCCACACTCAAGCCAGGTAGTTTCGAGCGCAATTCCCAAGTTAAGCCCGGGGATTTCACACTCGACTTGCCAAGCCGCCTGCGCACACTTTACGCCCAGTAATTCC
+
::FFFFFFFFFFFFFFFFFFFFFFFFFFFFFFFFFFFFFFFFFFFF:FFF:F:FFFFFFF:FFFF:FFFFFFFFFFFFFFFFFFFFFFFFFFFFFFFF,FFFFFFFFFFFFFFFFFFFFFFFFFFFFFFFFFFFFFF:FFFFFFFFFFFFFFFFFFFFFFFF:FFFFFFFFFFFFFFFFFFFFFFF,FFFFFFFFFF:FFFFFFFFFFFFFFFFFFFFFFFFFF:FFFFFFFFFFFFFFFFFFFFFFFFF
@A00920:152:HGHKKDRXX:2:2106:6885:32111 2:N:0:AGGAGTGG+CTAATCGA
GGACTACAGGGGTATCTAATCCTGTTTGCTCCCCACGCTTTCGTGCATGAGCGTCAGTGCAGGCCCAGGGGATTGCCTTCGCCATCGGTGTTCCTCCGCATATCTACGCATTTCACTGCTACACGCGGAATTCCATCCCCCTCTGCCGCACTCCAGCGATGCAGTCACAAATGCAGTTCCCAGGTTGAGCCCGGGGCTTTCACATCTGGCTTACAAAACAGCCTGCGCACGCTTTACGCCCAGTAATTCC
+
FFF:FFF,F:,:F:FFFFFFF::FFFF::FF::FFFFFFFF,:FFFFFFFF::FFF,FFFFF:FFFFFF,FFFF:FF:F,:,FFFF:F,FFF:,,,FFF:FFFFFFF:FFFFFF,FF,FF,FFFFF:F:FFFFFFFFFFFFF,::,FFFFFFFFFF,FFFFFF:FFFFF,FFF:,FFFFFF:FFF:FFF,FF:FFFF,FFFFFF:FF:FFFFFFF:FFF,FFFFFFFFFFFFF:FFF:FF:FF::FFFF,
@A00920:152:HGHKKDRXX:2:2106:28899:32440 2:N:0:AGGAGTGG+CTAATCGA
GGACTACAAGGGTTTCTAATCCTGTTTGCTCCCCACGCTTTCGCACCTCAGCGTCAATATGTGTCCAGTAAGTCGCCTTCGCCACTGGTGTTCTTCCGAATATCTACGAATTTCACCTCTACACTCGGAATTCCACTTACCTCTCCACAATTCTAGCGATGCAGTCTTAAAGGCAGTTCCGGAGTTAAGCTCCGGGCTTTCACCTCTAACTTACAAAGCCGCCTACGCGCGCTTTACGCCCAGTAATTCC
+
FFFFFFFFFFFFFFFFFFFFFFFF:FFF:FFFF:FFFF:FF:F:FFFFFFFF:FFFFFFFFFFFF:FFFFFFFFFFFFF:FFF:FFFF:FF,FFFF:F:FFFFFF,FFFFFFFFFFF:F::FFFF:FF:FFFFFFFFFFFFF:FF:FFFFFF:F:,:FFFFFFFFFFFFFFFFFF:FFFFFFFFFF,,FFFFFF:FFFFFFFF:,FFF,:FFFFFF,,FFFFFFFFF,:FFFFFFF,F:FFFFFFFFFF:
@A00920:152:HGHKKDRXX:2:2106:20012:32706 2:N:0:AGGAGTGG+CTAATCGA
GGACTACTAGGGTTTCTAATCCTGTTCGCTCCCCACGCTTTCGCACCTCAGCGTCAGATCAGGTCCAGCCAGCCGCCTTCGCCTCCGGTGTTCTTCCGGATCTCTACGCATTCCACCGCTACACCCGGAATTCCGCTGGCCTCTACCTGTCTCCAGCCCCCCAGTATCCCCGGCATGCTCGGGGTTGAGCCCCGGCCTTTCACCATGAGACTTAACGGGCCGCCTACGTGCGCTTTACGCCCAATAATTC
+
FFFFFFFFFFFFFFFFFFFFF:FFFFFFF:FFFFFFFFFFF:FFFFFFFFFFFFFFFFFFFFFFFFFFFFFFFFF:FF:FFFFFFFFFFFFFFFFFFFFFFFFFFFFFFFFFFFFFFFFFFFFFFFFFFFFFFFFFFFFFFFFFFFFFFFFFFF,FFFF:FFFFFFF:FFFFFFFFFFFFF:FFFFFFFFFF,FFFFFFFFFFFFF,FFFFFFF:FFFFFFFFFF:F:,FFFF::FF:FFFF:FF,:FFF
@A00920:152:HGHKKDRXX:2:2106:20356:32925 2:N:0:AGGAGTGG+CTAATCGA
GGACTACCGGGGTATCTAATCCTGTTCGCTCCCCACGCTTTCGCTCCTCAGCGTCAGTGCCAGCCCAGAGCGCCGCCTTCGCCGCTGGTGTTCCTCCTGATATCTGCGCATTTCACCGCTACACCAGGAATTCCACGCTCCCCTACTGGACTCTAGTCACGGCAGTATCGGGTGGCGTCTCCAGGTTGAGCCTGGAGGTTTCACACCCGACTTACCGACCCGCCTACGAGCTCTTTACGCCCAATGAATC
+
FFFFFFFFFFFFF:FFF:FFFFFFFFFFFFFFFFFFFFFFFFFFFFFFFFFFFFFFFFFFFFF:FFFFF:::FFFFFFFFFFFFFFFFFFFFFFFFFFFFF:FFFFFFFFFFFFFFFFFFFFFFFFFF:FFFFFFF:FFFFFFFFFFFFFFFFFFFFFFF,FFFFFFFFFFFFFFFFF:F:F,FFFFFFFFFFFFFFFFFFFFFFF:FFFFF:FFFFF,FFFFFF:FFFFFFFFFFFFFFFF:FFFFFFF
@A00920:152:HGHKKDRXX:2:2106:18792:33004 2:N:0:AGGAGTGG+CTAATCGA
GGACTACTGGGGTTTCTAATCCTGTTTGATCCCCACACTTTCGAGCCTCAGCGTCAGTTGAAGACTAGAAACCTGTCTACACTATCGGTGTTCTTGACGATATCTAAGCAGTTCACCGCTACACCGACAATTCCGACTACCTCGATAACACTCAAGCCCATCAGTATCACTACCACCATCACAGTTAAGCAGAGATATATCACAACTGACTTAAAAGGCCGCCTACGCACCCTTTAAACCCAATAAATCC
+
FFFF:FF,FFFFFFFFFFF:FF,FFFF:F:FFFF:,F,FFF:F,F:FFFF,FF:FFFF:F,,F:F,FF,FF:F,:FFFFFFF:F,:FFFFFFF:::,,FFFFFFFFFFF:,FFFFFFFF,F::,F,,FF,FFFF:,:F,FF,:,F,,,FFF:FF:FFFF,FFFFFFFFF,FF:FFFFFFFFF,FFFFFFF:,:FFF,F,FFF,FFFFFFF:FFF,,:F,FFFFFFFF:FF:F:,F,F,FFF:F:,F,F,F
@A00920:152:HGHKKDRXX:2:2106:9353:33379 2:N:0:AGGAGTGG+CTAATCGA
GGACTACCAGGGTTTCTAATCCTGTTTGCTACCCATGCTTTCGAGCCTCAGCGTCAGTTGTTGCCCAGTAGGTAGCCTTCGCCACTGGTGTTCCTCCCGATATCTACGCATTCCACCGCTACACCGGGAATTCCACCAACCTCTGCACAACTCAAGGCCAGCAGTTTTGAAAGCAATTAATGGGTTGAGCCCAAAGATTTCACTTCAAACTTGCAACTCCGCCTGCGCTCCCTTTACCCCCAGTAATTCC
+
FFFFF:F:FFFFFF:FFFF::FFF:,FFFFFF:FF::FF:F,FFFF,F,F,F::FFFF:,,FF::FFFFFFFF,FFFFFFFFFFF:F:,FFFFFF:FF:FFFFFF:F,FFF,:F:FFFFF::F:F,FFF::F:FF,F,FFF,F,FFFF,:F:FFFFF:,:FFFFF,F,FFFF,FF,FF,FF,FFFFFF:FFFF,F,,FFF:F:,FF,F,FF::F,F,FF,FFF,FFF:FF,F,FFF,,FFFF:,::,FF:
@A00920:152:HGHKKDRXX:2:2106:6397:33739 2:N:0:AGGAGTGG+CTAATCGA
GGACTACACGGGTTTCTAATCCTGTTTGCTCCCCACGCTGTCGCGCCTCAGTGTCAGCAACTGCCCAGCTAACCGCCTTCGCCACCGGTGTTCTTCCGGATCTCTACGCATTCCACCGCTACACCCGGAATTCCATTAGCCTCTACAGTGCTCGAGCCCAACAGTATCGGTGGCCGATTCGACGTTGAGCGTCGAACTTTCACCACCGACGTGTCGCGCCACCTACGCGCCCTTTACGCCCAGTGATTCC
+
FFFFFFFFFFFFFFFFFFFFFFFFFFFFFFFFFFFFFFFF:FFFFFFFFFFFFFFFFFFFFFFFFFFFFFFFFFFFFFFFFFF:FFFF,F:FFFFFFFFFFFFFFFFFFFFFFFFFFFFFFFFFFFFFF,,FFFFFFFFFFFFFFFFFFF::FFFFFFFFFFFFFFFFFFFFFFFFF:FFFFF:FFF:FFFFF:FFFFFFFFFFFFFF:F,FF:FFFFFFFFFF:FFFFFFFFFFFFFFFF:FFFFFFF:
@A00920:152:HGHKKDRXX:2:2106:22887:34522 2:N:0:AGGAGTGG+CTAATCGA
GGACTACTGGGGTATCTAATCCTGTTTGCTCCCCACGCTTTCGCACCTCAGCGTCAATTCCGGTCCAGTGAGCCGCCTTCGCCACTGGTGTTCTTCCGAATATCTACGAATTTCACCTCTACACTCGGAATTCCACTCACCTCTCCCGGATTCTAGCGATGCAGTTTTAAAGGCAATTCCGGGGTTGAGCCCCGGGCTTTCACCTCTAACTTGCAAAGCCGCCTACGCGCGCTTTACGCCCAGTAATTCC
+
FFFFFFFFFFFFFFFFFFFFFFFFFFFFFFFFFFFFFFFFFFFFFFFFFFFFFFFFFFFFF:FFFFFFFFFFFFFFFFFFFFFFFFFFFFFFFFFFFFFFFFFFFFFFFFFFFFFFFFFFFFFFF:FFFFFFF:FF:FFFF:FF,F:F:FFFFFFFF,FFFFFFFFFFFFFFFFFF:F,FF::FFFFFF,::FFFF:FFFFFF:FFFFF,FF,:FFFFFFFF:F:FFFFFFFFF:F,,FFFFFFFF:,FF
@A00920:152:HGHKKDRXX:2:2106:1280:35180 2:N:0:AGGAGTGG+CTAATCGA
GGACTACTGGGGTATCTAATCCCGTTTGCTCCCCTAGCTTTCGCTCCTCAGCGTCAATGTCGGTCCAGGATGCCGCCTTCGCCACCGGTATTCCTCCAGAGATCTACGCATTTCACCGCTACACCTGGAATGCTGCATCCCTCTCCCGAATTCAAGCCATCCAGTATCGGATGCAGTTCCCAGGTTAAGCCTGGGGATTTCCCATCCGACTTAGTTGGCCGCCTACGAGCCCTTTACGCCCAGTACTTCC
+
FFFFFFFFF:F::::FFF:,:F:FFFFFF:FFFFFF:FF:,F:FFFFFFFFFFFF:FFFFFFFFFFFFF,FFFFFFFF::FFFFFFFF,F,,FFFFFFF:,F:F,,FFF,:,FF,FFFF,FFFFFFFF,:FFFFFF:FFFFFFFFFFFFFF,FF,FFF:F:FFFF,FFFFF:F:FF,FFFFFFFFFF,FFFFFFFFFF,FF:FFFFFF:F:F,:FFFFF:,FF,FFFF:FFF,,,,::FF,,F,,F,,F,
@A00920:152:HGHKKDRXX:2:2106:31114:35430 2:N:0:AGGAGTGG+CTAATCGA
GGACTACCCGGGTTTCTAATCCCGTTTGCTCCCCTGGCTTTCGCTCCTCAGCGTCAATATTGGTCCAGGATGCCGCCTTCGCCACCGGTGTTCCTCCAGATATCTACGCATTTCACCGCTACACCTGGAATTCTGCATCCCTCTCCCAAATTCAAGCCATCCAGTATCGGATGCAGTTCCCAGGTTGAGCCTGGGGATTTCACATCCGACTTAGTTGGCCGCCTACGAGCCCTTTACGCCCAGTAATTCC
+
FFFFFFFFFFFFFFFFFF,FFFFFFFFFFFFFFFFFFFF:FFFFFFFFFFFFFFFFFFFFFFFFFFFFFFFFFFFFFFFFFFFFFFFFFFFFFFFFFFFF,FFFFFFFFFFFFFFFFFF:FFFFFFFFF:FFFFFF,FFFFFFFFFFFFFFFFFFFFFFFFFFFFFFFFFFFFFFFFFFFFFFFFFFFFFFFFFFFF:FFFFFFFFFFFF:FFFFFFF:FFFFFFFFFFFFFFFF:FFF:FFFF:F:FFF
@A00920:152:HGHKKDRXX:2:2106:6714:35446 2:N:0:AGGAGTGG+CTAATCGA
GGACTACCAGGGTATCTAATCCCTTTTGCTCCCCACGCTTTCGTGCCTGAGCGTCAGTAACTGTCCAGGAAGCTGCCTTCGCCATTGGTGTTCCTCACGATATCTACGCATTTCACTGCTACACCGTGAATTCCGCTTCCCTCTCCAGTACTCTAGCCGAAGAGTTTCGAGCGCAGTTTCGAGGTTGAGCCTCGAGCTTTCACACCCGACACATCCGGCCGCCTGCGCACCCTTTACGCCCAGTGAATCC
+
FFFFF:FFFFFFFFFFFF:FFFFFFFFFFFFFFFFFFF:FFFFFFFFFFF:FFFFFFFFFFFFFFF:FFF,FFFFFFF:FFFF:FFFFFFFFFFFFFFFFFFFFFFFFFFFFFFFFFFFFFFFFFFFFF:,FF::FFFF,::FFFFFFFFF:FFFFFFF:F,FF:,FFFFFFFFFFF:FFFFFFFFFFFFFFFFF:F:F,FFFFFF:FFFFFF:FFFFFFFFFFF:FF:FFFFFFF:FF:FFFFF:F:FF
@A00920:152:HGHKKDRXX:2:2106:27028:36714 2:N:0:AGGAGTGG+CTAATCGA
GGACTACTGGGGTTTCTAATCCTGTTTGCTCCCCACGCTTTCGCACCTCAGCGTCAGTATCAGTCCAGCGAGTCGCCTTCGCCACTGGTGTTCCACCGAATATCTACGAATTTCACCTCTACACTCGGAATTCCACTCACCTCTTCCGGACTCGAGATACCCAGTATCAAAGGCAGTTCCGGGGTTGAGCCCCGGGATTTCACCCCTGACTTAAGTATCCGCCTACGTGCGCTTTACGCCCAGTAATTCC
+
FFFFFFFFFFFFFFFFFFFFFFFFFFFFFFFFFFFFFFFFFFFFFFFFFFFFF:FFFFF:FFFFFFFFFFFFFFFFFFFFFFFFFFFFFFFFFFFFFFFFFFFFFFFFFFFFF:FFFFFF,FFFFFFFFFFFF:FFFFFFFFFFFFFFFFF,FFFFFFFFFFFF:FFFFFFFFFFFFFFFFFFFFFF:FFFF:FFFF:FFFFFFFFF:FFFF:FFFFFF:FFFFF:FFF:FFFFFF:FFFF:F:FFFFFF
@A00920:152:HGHKKDRXX:2:2107:25382:2143 2:N:0:AGGAGTGG+CTAATCGA
GGACTACTGGGGTTTCTAATCCTGTTTGATACCCACACTTTCGAGCATCAGTGTCAGTTGCAGTCCAGTGAGCTGCCTTCGCAATCGGAGTTCTTCGTGATATCTAAGCATTTCACCGCTACACCACGAATTCCGCCCACCTCTACTGTACTCAAGACTGCCAGTATCAACTGCAATTTTACGGTTGAGCCGCAAACTTTCACAACTGACTTAACCATCCACCTACGCTCCCTTTAAACCCAATAAATCC
+
FFFFFFFFFFFFF:FFFFFFFFFFFFFF,FFFFF:FFFFFFFFF:FFFFFFF::FF:FFFFF:FFFFFFFFFFFFFF,FFFFF:FFFFFFFFFFFFFFFFFFFF:FFFFFFFFFFFFF::FFFF:FFFFFF::FFFFFFFFFFFFFF:FFF:F,FF:FFFFFFFFFFFFFFF:FFFFFFFFFFFFFFFFF:FFFFFFF,FF:FFFFFFF:FF,F,:FFFFFF:,FF::::FFFFF,FF,FFFFF,FFFFF
@A00920:152:HGHKKDRXX:2:2107:27534:2456 2:N:0:AGGAGTGG+CTAATCGA
GGACTACCGGGGTTTCTAATCCCGTTTGCTCCCCTGGCTTTCGTTCCTCAGTGTCAGTTGCAGTCCAGAACGCCGCCTTCGCCACCGGTGTTCCTCCAGATATCTACGCATTTCACCGCTACACCTGGAATTCCGCGTTCCTCTCCTGCACTCAAGCCAACCAGTATCAGACGCAGTTCCTCAGTTAAGCTGAGGGATTTCACGTCTGACTTAGTTGGCCACCTACGAACCCTTTACGCCCAGTAATTCC
+
FFFFFFFFFFFFFFFFFFFFFFFFFFFFFFFFFFFFFFFFFFFFFFFFFFFFFFFFFFFFFFFFFFFFFFFFFFFFFFFFFFFFFFFFFFFFFFFFFFFFFFFFFFFFFFFFFFFFFFFFFFFFFFFFFFFFFF:FFFFFFFFFFFFFFFFFFF,FFFFFFF,FFFFFFFFFFFFFFFFFFFFFFFFFFFFFFFFFF:FFFFFFFFFFFFFFFFFFFFFFFFFFFFFFFFFFF,F:F:FFFFFF:FFFFF
@A00920:152:HGHKKDRXX:2:2107:13657:3474 2:N:0:AGGAGTGG+CTAATCGA
GGACTACCCGGGTTTCTAATCCTGTTCGCTCCCCTAGCTTTCGCGCCTCAGCGTCAGGCAAGGCCCAGAGATCCGCCTTCGCCACCGGTGTTCCTCCTGATATCTGCGCATTTCACCGCTACACCAGGAATTCCGATCTCCCCTACCTGCCTCCAGCTCGGAAGTATCGGACGCAGTTCCGGGGTTGAGCCCCAGGATTTCACGACCGACTTTCCGAGCCGCCTACGCGCGCTTTACGCCCAATGAATCC
+
FFFFFFFFFFFFFFFFFFFFFFFFFFFFFFFFFFFF:FFFFFFFFFFFFFFFFFFFFFFFFFFFFFFFFF:FFFFFFFFFFFFFFFFFFFF:FFFFFFFFF:FFFFFFFFFFFFFFFFFFFFFFFFFFFFFFFFFFFFFFFFFFFFFFFFFFFFFFFFFFFFFFFFFFFFFFFFFFFFFFFFFFFFFFFFFFFFFFFFFFFFFFFFF::FFFFFFFFFFFFFFF,FFFFFFFFFFFFFFFF,FFFFFFFF
@A00920:152:HGHKKDRXX:2:2107:13114:3630 2:N:0:AGGAGTGG+CTAATCGA
GGACTACTAGGGTATCTCATCCCGTGTGCGCCCCCCGCTTTCGCGCCTCAGCGTCAGTCACCGTCCAGAAGGCCGCCTGCGCCACCGGTGTTCCTCCCGATCTCTACACAGTTCACCGCTACACCGGGAATTCCACCTTCCTCTCCGGGACTCAAGAGCGACAGTTTCGAGCGCCGTTCCTCGGTGGAGCCGAGGGAGTGCACACCCGACTTATCGCCCCGCCTACGCGCCCTGTACGCCCAGTACTGCC
+
:,,:,FF,F:FFF:FFF,FFFFFFF,FF:,:FF:F:F:FFFFFFF:FFFFF:F:F,FFFFFFFFFFFFFF:FFFFFF:F:FFFFFF,FFF:FFF,FFFF:,,,:F:FF:F:F,FFF::,,,F:FFFFF:F:,FFFFF,FF:,FFFFFFF:FFFF:FFFFFFF:F::,FF,:FF:FF::FFFFF:,:F,F,F:FFFF,,,F:F:FF:FF,F:,,F:::FFFFF::F:FFF:F:,,F::FF,:FFF,,F:FF
@A00920:152:HGHKKDRXX:2:2107:25807:4038 2:N:0:AGGAGTGG+CTAATCGA
GGACTACTCGGGTATCTAATCCCGTTTGCTACCCTAGCTTTCGCGCCTCAGCGTCAAGAACAGGCCAGGAAGTCGCCTTCGCCACTGGTGTTCCTCCCGATATCTACGCATTTCACCACTACACCGGGAATTCCACTTCCCTCTCCTGCCTTCGAGTCGAACAGTATCGCGTGACCCTCCCCAGTTGAGCCGGGGGCTTTCACACGCGACTTGTACGACCGCCTGCGCGCTCTTTACGCCCAGTAAATCC
+
FFFFFFFFFFFF:,:F:FFFFFFFFFFFF:FFFFFFFFFFFFFFFFFFFFFFFFFFFFFFFFFFFFFFFFFFFFFFFFFFFFFFFFFFFFFFFFFFFFFFFFFFFFFFFFFFFFFFFFFFFFFFFFFFFFFFFFFFFFFFFFFFFFF:FFFFFFFFFFFFFF:FFF:FFFFFF,FFFFFFFFFFFF:FFF,FFFFFF:FFFFFFFFFF:FFFFF:FFF,FFFFFFFFFFFFFFFFFFFFFFFFFFFFFFF
@A00920:152:HGHKKDRXX:2:2107:22616:4210 2:N:0:AGGAGTGG+CTAATCGA
GGACTACAAGGGTTTCTAATCCTGTTTGCTCCCCACGCTTTCGTGCCTCAGCGTCAGTATCGGGCCAGTGAGCCGCCTTCGCCACTGGTGTTCTTGCGAATATCTACGAATTTCACCTCTACACTCGCAGTTCCACTCACCTCTCCCGAACTCAAGATCTTCAGTATCAAAGGCAGTTCTGGAGTTGAGCTCCAGGATTTCACCCCTGACTTAAAGACCCGCCTACGCACCCTTTACGCCCAGTGATTCC
+
FFFFFFFFFFFFFFFFFFFFFFFFF:FFFFFFFFFFFFFFFFFFFFFFFFFFFFFFFFFFFFFFFF:FFFFFFFFFFFFFFFFFFFFFFFFFFFFFFFFFFFFFFFFFFF:FFFFFFF,FFFFFFFFFFFFFFFFFFFFF::FFFFFFFFFFFFFFFFFFFF,FF,FFFFFFFFFFFFFFFFFFFFFFFFFFFFFFF:F:FFF:FFFFFFFFFFFFFFFFFFFFFFFFFFFFFFFFFFFFF:FFF:FF:F
@A00920:152:HGHKKDRXX:2:2107:7084:4993 2:N:0:AGGAGTGG+CTAATCGA
GGACTACTGGGGTATCTAATCCCGTTCGCTCCCCAGGCTTTCGCAGCTCAGTGTCAGGTCAGGACCAGCCTGACGCCTTCGCCACAGGTGTTCCTCCGGATCTCTACGCATTTCACCACTACACCCGGAATTCCACAAGCCTCTACCTAACTCAAGTCGAGCAGTTGGAGAGCGTCATCGCCCGGTGGAGCCGGGGGCTTTCACGCAGCCCTACCAGGCCCGCCTCCACGCGCTTAACACCAATTCTATC
+
FF,:FF:FFF:FF,FFF,FFFFF::,FFF,FFFF,:F:FFF:FF::FFFF:,F:F:FFF,FFF,FF:F:,FF,FF:F,:FFFFFF,FFFFFFFFFF::FF,FFFFFF:FFFFFFFF,,F,:FF:F:FFF,:FFFF:F,::F,FFF,F::,FFF,FF,F:,,,FFFF,FFF,F:,F,,FFFFF:F::,:,FF,:,F,F,,,:FF,:F,,FF,,,,,F,F,F:,,,F,:::::FFFF::,,FF,,,,,,,FF
@A00920:152:HGHKKDRXX:2:2107:9444:5008 2:N:0:AGGAGTGG+CTAATCGA
GGACTACCGGGGTTTCTAATCCTGTTTGCTCCCCACGCTTTCGTGCATGAGCGTCAGTGTCAACCCAGGGAGCTGCCTTCGCCATCGGTGTTCTTCCACATCTCTACGCATTTCACTGCTACACGTGGAATTCCACTCCCCTCTGCTGCACTCTAGCCCTGCAGTTTCAAACGCAATTCCCAGGTTAAGCCCGGGGCTTTCACATCCGACTTGCAAGACCGCCTGCGCACCCTTTACGCCCAGTAATTCC
+
FFFFFFFFFFFFFFFFFFFFFFFFFFFFFFF:FF:FFFFFFFFFFFFFFFFFFFFFFFFFFFF:FFFFFFFFFFFFFFFFFFFFFFFFFFFFFFFFFFFF:FFFFFFFFFFFFFFFFFFF:FFFFFFFFFFFFF:FFF:FFFFFFFFFFFFFFFFFFFFFFFFFFFFFFF:FFFF,FFF:FFFFFF,FFF:F,:FFFFFFFFFF,F,::FFFFFFF:FF:FFFFFFFFFFFFFFFFF,FFFF,F:F,FFF
@A00920:152:HGHKKDRXX:2:2107:14624:5087 2:N:0:AGGAGTGG+CTAATCGA
GGACTACTGGGGTTTCTAATCCCGTTTGCTCCCCTGGCTTTCGCGCCTCAGCGTCAGTTTCGGTCCAGAATGCCGCCTTCGCCACCGGTGTTCCTCCAGATATCTACGCATTTCACCGCTACACCTGGAATTCCACAATCCTCTCCCGAACTCAAGTCACCCAGTATCGGACGCCGTTCCCAAGTTAAGCTTGGGGATTTCACGTCCGACTCAGGCGACCGCCTACGCGCCCTTTACGCCCAGTAATTCC
+
FFFFFFFFFFFFFFFFFFFFFFFFFFFFFFFFFFFFFFFFFFFFFFFFFFFFFFFFFFFF,FFFFFFFFFFF,FFFFFFFFFFFFFFFFFFFF,FFFF,FFFFFFFFFFFFFFFFFFFFFFFFF:,FFFFFFFFFFF,FFFFFFFFF,FFFFFFFFF,FF,FFFFFFFF,FFFFFF,FFFFFFFF:FFFF,:FFF,:FFFFFFFFFF,FFFFF:FF:FFFFFF:FFFF,FFFF:FFFFFFFFFFFFF:FF
@A00920:152:HGHKKDRXX:2:2107:28890:5932 2:N:0:AGGAGTGG+CTAATCGA
GGACTACAGGGGTTTCTAATCCCGTTCGCTCCCCTAGCTTTCGCGCCTCAGCGTCAAGAATGGGCCAGGTAGTCGCCTTCGCCACTGGTGTTCCTCCCGATATCTACGCATTTCACCACTACACCGGGAATTCCACTACCCTCTCCCACCTTCAAGCCGATCAGTTTCCGATGCAGTTTCCCAGTTGAGCCGGGAGATTTCACATCGGACTTGACCAGCCGCCTGCGCGCTCTTTACGCCCAGTAAATCC
+
FFFFFFFFFFFFFFFFFFFFFFFFFFFFFFFFFFFFFFFFFFFFFFFFFFFFFFFFFFFFFFFFFFFFFFFFFFFFFFFFFFFFFFFFFF,FFFFFFFF,FFFFFFFFFFF:FFFFFFFFFFFFFFFF:FFFFFFFF:FFFFFFFFFFFFF,FFFFFF,FFFFFFFFFFFFFFFFFFFFFFFFFFFFFFFFFFF:FFFFFFFFFFFFF,FFFFFFFFFFFFFFFFFFFFFFFFF:FFFFFF,F:F:FFF:
@A00920:152:HGHKKDRXX:2:2107:27507:6230 2:N:0:AGGAGTGG+CTAATCGA
GGACTACTGGGGTTTCTAATCCTGTTTGCTACCCACGCTTTCGTGTCTCAGCGTCAGTGGTGGTCCAGGAAGCCGTCTACACCGCAGGTGTTCCTCCTGATATCTACGCATTTCACCGCTACACCAGGAATTCCGCTTCCCTCTCCCACACTCAAGCACCGCAGTTTTCGGCGCACCCTCCCGGTTAAGCCGGGAGATTTCACACCAAACTTGCGGCACCGCCTACACACTCTTTACGCCCAGTAATTCC
+
FFFFFFFFFFFFFFFFFFFFFFFFFFFFFFFFFFFFFFFFFFFFFFFFFFFFFF::FFFFFFFFFFFF:FFFFFFFFFFFFFFFFFFFFFFFFFFFFFFFF:FFFFFFFFFFFFFF:FFFFFFFFFFFFFFFFFFFFFFFFFFFFFFFFFFFFFFFFFF:F:FFFFFFFFFFFFFFFF:FFFFFFFFFFFFF,FFFF:FFFFFFFFFFFF,FF:FFF,FFFF:FF:FFFF::FFFF:FFFFFFFF,:FFF
@A00920:152:HGHKKDRXX:2:2107:32669:6872 2:N:0:AGGAGTGG+CTAATCGA
GGACTACCGGGGTTTCTAATCCTGTTTGCTCCCCAAGCTTTCGCACCTCAGCGTCAATACCAGTCCAGTTAGCCGCATTCGCCACTGGTGTTCTTCCGAATATCTACGAATTTCACCTCTACACTCGGAATTCCACTCACCTCTCCTGGATTCAAGCGATGCATTCTTAAAGGCAATTCCGGAGTTGAGCCCCGGGCTTTAACCTATAACTTAAATAACCGTCTAACCACCCTTTACTCCCATTAATTAC
+
FFF:FFFFFFFFFFF:FF,FFF:,FF,FFFFF:FF,FFFFFFFFFFFFFFFFFFFFFF:F,F,FFFF:,,,F:FF,,FFFFFFFFFFF,FFFFF::FFFFFFFF:FF,FFFFFFF,FFFFFFFFFFF,FFFF:FF::,FFF,:F,FF:F,F:::F,FFF:FFF,FFF:FFFF,F,FFFF,FFFFFFFFF,FFF,FF:,FF:F,F:,F:,,,F:,F:FF,:FFF:F:,,,,,:,FF:,,:FFF,F:F,FFF
@A00920:152:HGHKKDRXX:2:2107:8115:7435 2:N:0:AGGAGTGG+CTAATCGA
GGACTACACGGGTTTCTAATCCTGTTTGCTCCCCACGCTTTCGCTCCTCAGCGTCAGTACCGGCCCAGAGCGCCGCCTTCGCCGCTGGTGTTCCTCCTGATATCTGCGCATTTCACCGCTACACCAGGAATTCCACGCTCCCCTACCGGCCTCTAGCCACGGCAGTATCGAGTGGCGTCTCAGGGTTGAGCCCTAAGTTTTCACACCCGACTTACCGAGCCGCATACGAGCTCTTTACGCCCAATAAATC
+
FF:FFFFFFFFFFFFFF:FFFFFFFFFFFFFFFFFFFFF:FFFFFFFFFFFFFFFFFFFF:FFFFFFFFFFFFFFFFFFFFFFFFFFFF:F,FFFF:F:FFF:FFFFFFFFFFFFFFFFF:FFFF,FFF:FFFFF:FFFFFFFF:FFFF:FFFFFFFFFFFFFFFFFFF:FFFFFFFFFFF:FFFFFFFFF:FFFFF:FFF:FFFF:FF,:F:FF,FFFFFFF,FFFFFFF,FFFF,FFF,FF,:FFFFF
@A00920:152:HGHKKDRXX:2:2107:26992:8437 2:N:0:AGGAGTGG+CTAATCGA
GGACTACACGGGTTTCTAATCCTGTTTGCTCCCCACGCTTGCGTGCCTCAGTGTTAGTGCTGTACCAGTCAGTCGCCTTCGCAAATTTTGTTCCTCTTGATATCTAGGGGTTTGCCTGCTGAACAAGGAGTTCCACTGGCCTCTTCGGGAGTCGAGGCGGCGGGTCTGCATGGCGAGTCCCAGGTTGGGCGCGGGGCTGTGGGATCTGTCTTTGCGGAGCTCCGACGGTGGCTTGTGGGCGAGTGGGTGG
+
FFFFFF:,,FFFF,FFFFFF::FFFFFFFFFFFFFF,,,F,F,F,,F:,FFF,,,FF,:FFF,,:,,F,F,F,,,,,,,F,,,,,,,,:F,F,:,,,,,F:,F:,,,F:,,F,,,F,:,F,,,,,F:,:,F,:,,,FF,,,F,,,,,F,:::,,,F:,:F,,,F:,,,,,,,,,,,:::,,::F,,F,F,,,,FFF,,F,,,:,,,:FF,,,,,,F,,,,:,,F,:F,,,F,,::,,F:,,,F,,,:,,,
@A00920:152:HGHKKDRXX:2:2107:28872:8844 2:N:0:AGGAGTGG+CTAATCGA
GGACTACTGGGGTATCTAATCCTGTTTGCTCCCCACGCTGTCGCGCCTCAGCGTCAGCAACGGCCCAGCAGACCGCCTTCGCCACTGGTGTTCTTCCCGATCTCTACGCATTCCACCGCTACACCGGGAATTCCATCTGCCTCTACCGTGCTCCAGCCCGACAGTTTAGAAGGCAGCCTTGCGGTTGAGCCGCAAGATTTCACCCCCTACTTATCGGGCCGCCTACGCGCCCTTTACGCCCAGTGATTCC
+
FFFFFFFFFFFFFFFFFFFFFFFFFFFFFFFFFFFFFFFFFFFFFFFFFFFFFFFFFFFFFFFFFFFFFFFFFFFFFFFFFFFFFFFFFFFFFFFFFFFF,FFFFFFFFFFFFFFFFFFFFFFFFFFFF,FFFFFFFFFFFFFFFFFFFFFFFFFFFFFF::FFFFFFFFFFFFF:FFF:FFFFFFFFFFFFFF,FFFFFFFFFFFFF,FFF:FFFFFFFFFFFFFFFFFFFFF,FFFFFF:FFF:::FF
@A00920:152:HGHKKDRXX:2:2107:27326:9643 2:N:0:AGGAGTGG+CTAATCGA
GGACTACCGGGGTTTCTAATCCTGTTTGCTCCCCACGCTTTCGTGCCTCAGTGTCAGTGCTGGTCCAGGCAGTCGCCTTCGCCACAGATGTTCCTCCTGATCTCTACGCATTTCACTGCTACACCAGGAATTCCACTGCCCTCTACCGCACTCTAGCCCGCCAGTATCCAATGCAATTCCCAGGTTGAGCCCAGGGCTTTCACATCAGACTTAACGAACCACCTACGCACGCTTTACGCCCAGTAATTCC
+
FFFFFFFF:FFFFFFFFFFFFFFFFFFFFF:FFFFFFFFFFFFFF:,FFFFFFFFF:FFFFFFFFFFF:FFFFFFFFFFFFFFFFFFFFFFFFFFFF:FFFFFFFFFFFFFFFFFFFFFFFF,FFF:FF,FF:FFFFF:FFFFFFFFFFFFFF:FFFFFFFFFFF,FFFFFFFF:FFFFFFFFF,FFFFFFF,,FFFFFFF:F:FFFFFFF,FFFFF,FF:FFF:FFFF:,FFFFFFFF:FFFF,:FFFF
@A00920:152:HGHKKDRXX:2:2107:15772:10175 2:N:0:AGGAGTGG+CTAATCGA
GGACTACTGGGGTATCTAATCCTGTTCGCTCCCCACGCTTTCGTGCCTCAGCGTCAATACAGGTCTAGCCAGCTGCCTTCGCAATAGGTGTTCTATGGCATATCTATGCATTTCACCGCTACATGCCACATTCCGCTGACCTCATCCTGATTCTAGCCTGGCAGTATCAAAAGCAATTTTACGGTTGAGCCGCAAACTTTCACTCCTGACTTACAAAGCCGCCTACGCACCCTTTAAACCCAGTAATTCC
+
FFFF::FFFF:FFFFF:FF,FFFFFFFFFFF,FFF:FFFFFFFFFFF:FFFFFFFFFFFFFFFFFFFFFFFFF:FFFFFF,FFFFFFF,FFFFFFFFFFFF:FFF,:FFFF:FF:FF:FFFFF:FFFFFFFF:FFF:F:F:FFFFF:FF:::FFFFFF:FF,,FFFFFFF,FFFFFF,FFFFFFFFF:F:FFFFF,FF,FFFF:FFFFFFFFFF,F:FFFFFFFFFFFF:FFF,FFFFFFFFFF,:FF:F
@A00920:152:HGHKKDRXX:2:2107:17698:10254 2:N:0:AGGAGTGG+CTAATCGA
GGACTACCAGGGTATCTAATCCCGTTCGCTCCCCATGCTTTCGCATCTCAGCGTCAGGTCAGGCCCAGCGTGTCGCCTTCGCCACTGGTGTTCCTCCGGATCTCTACGCATTTCACCACTACACCCGGAATTCCACACGCCTCTACCTACCTCTAGTCGCGCAGTTCGATTGCGTCCTCGCCCGGTTGAGCCGGGCGCTTTCACGCCTCACTTGCACGACCGCCTACACGCGCTTTACACCCAGTAAATC
+
F:FFFFFFFFFF:F,FFFFFF:FF:F::F:FFFFFF,FFFFF:FF:FFFFFFFFFFFFFFFFFFFFFFFFF::FFFFFF,,FFFFFFFFFFFF,::FFFF,FFFFFFFFFF,,FFFFFFFFFFFFFF:F:::F:FFFFFFFFFFFFFFFF,FFFF:F:FFFFFF,FFFFF,FFFFFFFFFFFFFF:FFFF,FFFFFFFFFFFFF:FFFFFFF:,FFFFFF,F:,FFFFF,FFFFFF,,FFF:F,FF,FFF
@A00920:152:HGHKKDRXX:2:2107:5385:10692 2:N:0:AGGAGTGG+CTAATCGA
GGACTACTGGGGTTTCTAATCCTGTTTGCTCCCCACACTTTCGCGCCTCACCGTCAGTTATCGTCCAGCAATCCGCCTTCGCCACAGGTGTTCCTCCTAATATCTACGCATTTCACCGCTACACCTGGAATTCTACATCCCTCTCCCATACTCAAGCCTCCCAGTATCAGACGCAGTTCCCAGGTTAAGCCGGGGGATTTCACGTCTGACTTAGAAGGCCGCCTACGCGCCCTTTACGCCCAGTAATTCC
+
FFFFFFFFFFFFFFFFFFFFFF,FFFFFFFFFFFF::FFFFFFFFF:FFF:FFFFFFFFFF,FFFFFF:FF:FFF:FF:FFFFFF,FFF,FFFF:FF,,FFF:FF:FFFFFFFFFFFFFFFFFFFFFFFFFFFFF:F::FF,FFFFFFFFFFFFFFFFFF:F::F,FFFFFFF:FFFFFFFFFFF,F,,FFFF:FFF:FF:FF:F,F:FF,FFF,FFFFF::FFFFFFFF:FF,FFFFFFF:FFFFFFFF
@A00920:152:HGHKKDRXX:2:2107:23963:11021 2:N:0:AGGAGTGG+CTAATCGA
GGACTACAGGGGTTTCTAATCCTGTTTGCTCCCCACGCTTTCGCACCTCAGCGTCAGTATCGATCCAGGGGGCCGCCTTCGCCACTGGTCTTCCTCCACATCTCTACGCATTTCACCGCTACACGTGGAATTCTACCCCCCTCTACCGTACTCTAGCCTGACAGTATGAGATGCAGTTCCCCGGTTGAGCCCGGGGATTTCACATCTCACTTATCAAACCGCCTACGCGCGCTTTACGCCCAGTCATTCC
+
FFFFFFFFFFFFFFFFFFFFFFFFF:FFFFFFFFFFFFF,:FFF:FFFFFFFFFFFFFFFFFF:FFFFFFFFFFFFFFFFFFFFFFFFF:FFFFFFF:F:,FFFFFFFFFFFFFFF,FF:FF:FFFFFFFF:F:FFFF:FFFFF,:F:,:FFFFFFFFFF:FFFFFFFFFF,FFFFFF,F,:FFFFFFFFFFFFFFFF:FFF:F::,:,FFF,FFFF,:FFFFFFFFFFF:F,FFF:FF,FFF,,:,F:F
@A00920:152:HGHKKDRXX:2:2107:13358:11036 2:N:0:AGGAGTGG+CTAATCGA
GGACTACTCGGGTATCTAATCCTGTTTGATCCCCACACTTTCGTGCAGCAGCGTCAGTTACAACTTAGTAAGCTGCCTTCGCTCTCGGTGTTCTTGACGATATCGATGCATTTCACCGCTAGTCCGTCAGTTCCGCGTAGCTCCTCTGTACTCAAGCCCCGCTCTTTGAATGCCGGCCTCCAGGTTAAGGCGGGGTATGTCAGCACGTACTGACAGGGGGGGCGACGCAGCGCTGCTGCCCAATGTCTCC
+
,:F,:F,FF,,F,,F,FF,FF,FFFF:,,FF::,F:F:F:,:F:F:F,FFF,FFFFF:F:FFFF,,FFF,F,:,,,:,:,F::,F:,FFFF,,F,F::F,,:,:F,:F,:F,F,,,,,,,:,,:FFFF:,F,,F,F,,FF:F:,F,,,FFFF,,:F:,:FF,,F,,,,F:,FFF,,FF:::,:F,F:::,::FF,F,::,,,F:,F,,,,FF,,,,:F,,,:F:,,F,,,F,:,:,:,,,,,,,,,,FF,
@A00920:152:HGHKKDRXX:2:2107:29595:11506 2:N:0:AGGAGTGG+CTAATCGA
GGACTACTGGGGTATCTAATCCTGTTTGCTCCCCACGCTGTCGCGCCTCAGTGTCAGCAACAGCCCAGCAGGCCGCCTTCGCCACCGATGTTCTTCCCGATCTCTACGCATTCCACCGCTACACCGGGAATTCCACCTGCCTCTACTGTGCTCAAGCCCGGCAGTTTAGAAGGCAGTCTTGCGGTTGAGCCGCAAGATTTCACCTCCTACTTACCAGGCCACCTACGCGCCCTTTACGCCCAGTGATTCC
+
F:FFFFFFFFFFFFFFFFFFFFFFFFFFFFFFFFFFFFFFFFFFFFFFFFFFFFFFFFFFFFFFFFFFFFFFFFFFFFFFFFFFFFFFFFFFFFFFFFFFFFFFFFFFFFFFFFFFFFFF:FFFFFFFFFFFFFFFFFFFFFFFFFF:FFFFFFFFFFFFFFFFFFFFFFFFFFFFFFFFFFFFFFFFFFFFFFFFFFFFF:FFFFFFFFFFFFFFFFFFFFFF::FFFFFFFFFFFFFFFFFFFF:FFF
@A00920:152:HGHKKDRXX:2:2107:2573:11522 2:N:0:AGGAGTGG+CTAATCGA
GGACTACCGGGGTATCTAATCCTGTTTGATACCCACACTTTCGAGCATCAGTGTCAGTTGCAGTCCAGTGAGCTGCCTTCGCAATCGGAGTTCTTCGTGATATCTAAGCATTTCACCGCTACACCACGAATTCCGCCCACCTCTACTGTACTCAAGACTGCCAGTATCAACTGCAATTTTACGGTTGAGCCGCAAACTTTCACAACTGACTTAACAATCCGCCTACGCTCCCTTTAAACCCAATAAATCC
+
FF,FFFFFFFF:FFFFFFFFFFFFFFFFFFFFFFFFFFFFFFFFFFFFFFFFFFFFFFFFFFFFFFFFFFFFFFFFFFFFFFF:FFFFFFFFFFFFFFFFFFFFFFFFFF:FFFFFFFF:FFFFF:FFFFFFF:FFFFFFFFFFFFFFFFF,FFFFFF:FFFF,:FFFF,FFFFFFFF:FFFFFFFFFFFFFFF::FFFFFFFFFFF:FFFFFFFFFF:FFFFF:FFFFFFFF,FFFFFFFF:FFFFFFF
@A00920:152:HGHKKDRXX:2:2107:13593:11631 2:N:0:AGGAGTGG+CTAATCGA
GGACTACTGGGGTTTCTAATCCTGTTTGCTCCCCACGCTTTCGCACCTCAGCGTCAGTATCAGTCCAGGGGGCCGCCTTCGCCACCGGTGTTCCTCCAGATCTCTACGCATTTCACCGCTACACCTGGAATTCCAACCCCCTCTACCGTACTCTAGTCACCCAGTATCGGATGCAATTCCCAGGTTAAGCCCAGGGCTTTCACATCCGACTTAAGTAACCGCCTACGTGCGCTTTACGCCCAGTAATTCC
+
FFF,FFFFFFF,FFFFFFF:FFFFFFFF:FFFF:FFFFFFFFFFFFFFFFFFFFFFFFFFFF:FFFFF,FFFFFFFFFFFFFFFFFFFFFFFFFFFF:,FFFFFFFFFFFFFFFFFFFFFFFFF,FFFFFFFFFF,::FFF:F,FFF:FFFF,::FFF:FFFFFFFF,FFFFFFFF:FFFFFF:FFFFF:FFFFFF:FF:,FFFF,,,FFF:F:FFFFF,F:F:F,FFFF:FFFF:,FFF:FF,FF,:,F
@A00920:152:HGHKKDRXX:2:2107:22544:11945 2:N:0:AGGAGTGG+CTAATCGA
GGACTACCAGGGTTTCTAATCCTGTTTGATACCCACACTTTCGAGCATGAACGTCAGTTACAGTTTAGCAAGCTGCCTTCGCAATCGGGGTTCTTCGTGATATCTAAGCATTTCACCGCTACACCACGAATTCCGCCTGCCTCAACTGCACTCAAGGAAACCAGTATCAACTGCAATTTTACGGTTGAGCCGCAAACTTTCACAACTGACTTAACAACCCGCCTACGCTCCCTTTAAACCCAATAAATCC
+
FFFFFFFFFFFFFFFFFFFFFFFFFFFFFFFFFFFFFFFFFFFFFFFFFFFFFFFFFFFFFFFFFFFFFF,FFFFFFFFFFFFFFFFFFFFFFFFFFFFFFFFFFFFFFFFFFFFFFFFFFFFFF:FFF:FFFF,FFFFFFFFFFFFFFFF:FFFFFFFF:FFFFFFFFF,FFFFFFFFFF:FFFFFFFFFF:FFFFFFFFF:FFF:F:F,FFFFF:,FFFFFFFFFFFFFFFFFFFFF:FF:FFF:F,F
@A00920:152:HGHKKDRXX:2:2107:28556:11992 2:N:0:AGGAGTGG+CTAATCGA
GGACTACACGGGTTTCTAATCCCGTTCGCTCCCCACGCATTCGCGCCTCAGAGTCAGGTCAAGTCCAGGAGGCCGCCTTCGCCACTGGTGTTCCTCCCGATCTCTACGCATTTCACCACTACACCGGGAATTCCACTACCCTCTCCAGACTTCAAGTTAAAAAGTATCGAATGACCCTCCCAAGTTAAGCCGGGGGCTTTCACAAACGACTTAAAAAACCACCTGCGCGCTCTTTACGCCCAGTAATTCC
+
FFFFFFF,FFFFFFFFFFFFFF,FFFFFFFFFFFFF,F,FFFFF:FF:,FF,FFFFF:,::FFFFFFFF,FFFFFFFFFFFFF,FFF,FFFFF:FFFFF:F,FFFFF:FFFF,FFF:FFFFFFF:FFFFFFFFFF:,FFFFFF,FF,,,:,,FFFF,F,F,::,FFF:FFFFFFF,FF,FF,FFFFFFFF:,,F:FFFFFFFF::,,,FFFF:FF:F,:F:FFF:,:FFFFF:FFFF:FFFFFF,F,F:F
@A00920:152:HGHKKDRXX:2:2107:2013:12524 2:N:0:AGGAGTGG+CTAATCGA
GGACTACTCGGGTTTCTAATCCTGTTTGCTCCCCACGCTTTCGCACCTCAGCGTCAGTATCTTCCCAGATCGCCGCCTTCGCCACTGGTGTTCCTCCCGATATCTACGAATTTCACCTCTACACCGGGAATTCCGCGATCCTCTTAAGTTCTCAAGCTCTGCAGTTTCCCATGCACTTCCACGGTTAAGCCGTGGGATTTCACATGGGACTTGCAAAGCCGCCTACGTGCGCTGTACGCCCAATAATTCC
+
FFFFFFFFFFFFF:FF:FFFFFF:FFFFFFF:FFFFFF:FFFFFF:FFFFFFFFFFFFFFFFFF:F,FFFFFFFFFFFFF:FFFFFFFFFF:FF,FFFFFFFFF:FFFF:,:FFFF:FFFFFFFFFF,FF:FFFFFF:FFFFFFF,FFF:FFFFFFF:F::FF:FFFFFFF,FFFF::FF:F:F::,,FFFFFF:F,,:FFFF:FF:FFFFFFFFFFFFF:FFFFFFFFFFFFFF:FFF,FFFF:F,F,F
@A00920:152:HGHKKDRXX:2:2107:16830:12853 2:N:0:AGGAGTGG+CTAATCGA
GGACTACTGGGGTATCTAATCCTGTTTGCTCCCCACGCTTTCGCACCTCAGCGTCAATACTTGTCCAGCGAGTCGCCTTCGCCACTGGTGTTCTTCCGAATATCTACGAATTTCACCTCTACACTCGGAATTCCACTCGCCTCTCCAAGATTCTAGCACTGCAGTTTCAAGGGCAGTTCCGGGGTTGAGCCCCGGGATTTCACCCCTGACTTGCTGCGCCGCCTACGTGCGCTTTACGCCCAGTATTTCC
+
FFFFFFFFFFFFFFFFFFFFFFFFFFFFFFFFFFFFFFF,FFFFFFFFFFFFFFFFFFFFFFFFF:FFFFFFFFFFFFFFFFFFFFFFFF:FFFFFFFFFFFFFFFFFFFFFFF:FFFFFFFFF:FFFF,FFFFFFFFFFFFF,FF:FFFFFFFFFFF:FFF,FFFFFFFFFF:FFFFFFFFFFFFFFFF:FFFFFFF:FFFFFFFFFFFFFFFFFFFFFFFFFFFFFFFFF,FFFF,FFF:FFFF,FFF
@A00920:152:HGHKKDRXX:2:2107:3604:13463 2:N:0:AGGAGTGG+CTAATCGA
GGACTACAGGGGTTTCTAATCCTGTTTGCTCCCCACGCTGTCGCGCCTCAGTGTCAGCAACAGCCCAGCAGACCGCCTTCGCCACTGGTGTTCTTCCCGATCTCTACGCATTCCACCGCTACACCGGGAATTCCATCTGCCTCTACCGTGCTCAAGTCCGGCAGTCTAGAAGGCAGTCCCGCGGTTGAGCCGCGGAATTTCACCCCCTACTTACCGAACCGCCTACGCGCCCTTTACGCCCAGTAATTCC
+
FFFFFFFFFFFFFFFFFFFFFFF:FFFFFFFFFFFFFFFFFFFFFFFFFFFFFFFFFFF:FFFFFFFFFFFFFFFFFFFFFFFFFFFF:FFFFFFFFFFFFFFFFFFFFFFF:FFFFFFFFFFFFFFFFF:FFFFFFFFFFFFFFFFFFFFFFFFFFFFFFFFF,FFFFF:F:FFFFFFFFFFFFFFFFFFFFFFF,FFFFFFFFFFFFFFFFFFFFFFFFFFFFFFFFFFFFFFFFFFFFFFFF,F,FF
@A00920:152:HGHKKDRXX:2:2107:18385:14137 2:N:0:AGGAGTGG+CTAATCGA
GGACTACTAGGGTTTCTAATCCTGTTCGCTCCCCACGCTTTCGCTCCTCAGCGTCAGTTCCGGCCCAGAGTGCCGCCTTCGCCACCGGTGTTCCTCCTGATATCTGCGCATTTCACCGCTACACCAGGAATTCCGCACTCCCCTACCGGACTCGAGTCATGGCAGTATCGAGTGGCGTCTCCGAGTTGAGCCCGGAGTTTTCACACCCGACTTGCCAAACCGCCTACGAGCTCTTTACGCCCAATAAATC
+
FF:FFFFFFFFFFFFFFF:FFFFF:FFFFFFFFFFFFFF::FFFFFFFFFFFFFFFFFFF:FFF:FF,FFFFFFFFFFFFFFFFFFFF:FFFFF:FFFFFF:FFFFFFFF:FF:FFFFFF:FFFFFFFFF,FFFFFFFFFFFFFFFFFFFFFFFFFFFFFFFFFFF,FF:F:FFF:FFFFFFFFF:FFFFFFF,FFFFF,:F,:F:FFFFFFFFFFF:FF:F,FFFFF:F:F:FF:FFFFFFF,FFF,FF
@A00920:152:HGHKKDRXX:2:2107:12879:15530 2:N:0:AGGAGTGG+CTAATCGA
GGACTACTGGGGTTTCTAATCCTGTTTGCTCCCCACGCTTTCGCGCCTCAGCGTCAGATCATGCCCAGCAAGCCGCCTTCGCCTCCGGTGTTCTTCCGGATCTCTACGCATTCCACCGCTACACCCGGAATTCCGCTTGCCTCTACATGTCTCCAGCCCTCCAGTATCTCCGGCGAGCACGGGGTTGAGCCCCGGCATTTGACCGACAGACTTAAAGGGCCGCCTGCGCGCGCTTTACGCCCAGTAATTC
+
FFFFFFFFFFFFFFFFFFFFFFFFFFFFFFFFFFFFFFFFFFFFFFFFFFFFFFFFFFFFFFFFFFFFFFFFFFFFFFFFFFFFFFFFFFFFFFFFFFFFFFFFFFFFFFFFFFFFFFFFFFFFFFFFFFFFFFFFFFFFFFFFFFFFFFFFFF:FFFFFFFFFFFFFFFFFF::FFF:FFFFFFFFFFF:FFFFFFFF:FFFFFFFFFFF:FFFFFFFFF:FFFFFFF:FFFFFFFFFF:FFFFF,FFF
@A00920:152:HGHKKDRXX:2:2107:8323:15906 2:N:0:AGGAGTGG+CTAATCGA
GGACTACCAGGGTTTCTAATCCTGTTTGCTCCCCACGCTTTCGTGCATGAGCGTCAATACAGACCCAGCAAGCCGCCTGCGCCTCTGGTGTTCCTCCGGATCTCTACGCATTTCACCACTACACCCGGAATTCCGCTTGCCTCTGTCTGATTCTAGTCGCCCAGTCTCGTCTAGCCTCGCCCCGTTAAGCGGAGCGCTTTCATACACGACTTGGACAACCGCCTGCACACGCTTTACGCCCAGTAAATCC
+
FFFFFFFF,FFFFFFFFFFFFFFFFF:FFFFFFFF:FFFFFFFFFFFFFFFFFFFFFFFFF,FFFFFFF:FFFFFFFFFFFFFFFFFFFFFFFFFFFFFFFFFFFFFFFFFFFFFFF,FF:FFFFFFFF:FFFFFFF,FFFFFFFF,FFF:FFFFFFFFFFFFFFFFFF:FFFFFFFFFFFFFFFFFFFF:FFFFFFFFFFFF,FFFFFFFF,FFFFFFFFFFFFFFFFF:FFFFFFFFFFFFFF:F:FF
@A00920:152:HGHKKDRXX:2:2107:15275:15984 2:N:0:AGGAGTGG+CTAATCGA
GGACTACTGGGGTTTCTAATCCTGTTTGCTCCCCACGCTTTCGTGCCTCAGCGTCAGTGTTAGCCCAGGAGGCTGCCTTCGCCATCGGTGTTCCTCCGCATCTCTACGCATTTCACTGCTACACGCGGAATTCCACCTCCCTCTGCCACACTCTAGTCCGCCAGTTTCCAATGCCATTCCCAGGTTGAGCCCGGGGCTTTCACACCAGACACGACGACCCGCCTACGCACCCTTTACGCCCAGTAATTCC
+
FFFFFFFFFFF:FFFFFFFFFFFFFFFFFFFFFFFFFFFFFFFFFFFFF:FFFFFFFFFFFFF:FFFFFFFFFFFF::FFFFF:FFFFF::FFFFFFFF:FFFFFFFFFF:FFFFFFFFFFFFFFFF:FFFFFFFFFFF:FFFFFFFFFFFF:FFFFFFFFF,FFF:FFFFFFFFFFFFFFFFF:FFFFFFFFFFFF,FFFFFFFFFFFFFFFFF:F:FFFFFF:FFFFFFFF,F:FFFFFFF:FFFF,F
@A00920:152:HGHKKDRXX:2:2107:25446:17190 2:N:0:AGGAGTGG+CTAATCGA
GGACTACAGGGGTGTCTAATCCTGTTTGCTCCCCACGCTTTCGTGCCTCAGTGTCAGTGCTGGTCCAGGCAGTCGCCTTCGCCACAGATGTTCCTCCCGATCTCTACGCATTTCACTGCTACACCGGGAATTCCACTGCCCTCTACCGCACTCTAGCCTGCCAGTATCCAATGCCATTCCCAGGTTGAGCCCAGGGCTTTCACATCAGACTTAACAAACCACCTACGCACGCTTTAAGCCCAGTAATTCC
+
::FFFFFFFFF,F,FFF,FF::FFF,F::FF,FF:F,FFFFFF::FFFF,FFFF:FFFFFFFFFFFFFFFF,FFFFFFFF,FFF:FFFFFF,FFFFFFFFFFFFFFFFFFF,FFF::FFFFF:FFFF:FFFFFFFF,:FFF,FFFF::FFFFFFFFFF:FFF,:FFFFF:FFF,FFF::FF:FF:F,FFFFFFFFFFFFFFFFFFFF,FFF:FFFF:FFFFFF:FFF,FFFFFFFF,FFFFFFFFFFF:F
@A00920:152:HGHKKDRXX:2:2107:32560:17519 2:N:0:AGGAGTGG+CTAATCGA
GGACTACTGGGGTATCTAATCCTGTTTGCTCCCCACGCTTTCGTGCCTGAGCGTCAGTGTTAACCCAGGGGGCTGCCTTCGCCATCGGTGTTCCTCCACATCTCTACGCATTTCACTGCTACACGTGGAATTCCACCCCCCTCTGCTACACTCTAGCCTTGTAGTTTCAAACGCAGTTCCCAGGTTAAGCCCGGGGATTTCACATCTGACTTACAAAACCGCCTGCGCACGCTTTACGCCCAGTAATTCC
+
FFFFF:FFFFFFFFFFFFFFFFFFFFFFFFFFFFFFFFFFFFFFF:FFFFFFFFFFFFFF:FFFFFFFFFFFFFFFFFFFFFFFFFFFFFFFFFFFFFFFFFFFFFF:FFFFFFFFFFFFF,FFFFFFFFFFFFFFFFFFFFFFF:FFFFFFFFFFFF:FFFFF:FFF:FF:FFFFFF:,FFFFFFFFFFFF,,FFFFFFFFFF,FF:FFF:FFFFFFF:FFFFFFFFFFFFFFFFFFFFFFF:FFFFF,
@A00920:152:HGHKKDRXX:2:2107:4020:18067 2:N:0:AGGAGTGG+CTAATCGA
GGACTACTAGGGTATCTAATCCTGTTTGCTCCCCACGCTTTCGCTCCTCAGCGTCAGTACTGGCCCAGAACACTGCCTTCGCCATCGGTGTTCCACCTGATATCTGCGCATTTCACCGCTACACCAGGTATTCCGTGTTCCCCTACCAGACTCAAGCCACGGCAGTATCGGATGGCGTCTCCGGGTTGAGCCCTGAGTTTTCACATCCGACTTACCGAGCCGCCTACGAGCTCTTTACGCCCAATAAATC
+
FFFFFFFFFFFFFFFFFFFFFFFFFFFFFFFFFFFFFFFFFFFFFFFFFFFFFFFFFFFFFFFFFFFFFFFFFFFFF:FFF:FFFFFFFFFFFFFFFFFFFFFFFFFFFFFFFFFFFFFFFFFFFFFFFFFFFFFFFFFFF,FFFFF,FFFFFFFFFFFFFFFFF:FFF:FFFFFFFFFFFFFFFFFFFFFFF:FFFF:FFFFFF:F:FFFFFFFFFFFFFFFF:FF:,FFFFFFF,FF,F:FFFFFFFF
@A00920:152:HGHKKDRXX:2:2107:20989:18114 2:N:0:AGGAGTGG+CTAATCGA
GGACTACTAGGGTTTCTAATCCCGTTCGCTCCCCATGCTGTCGCGTCTTAGCGTCAGGTACGGCCCAGCGAGTCGCCTTCGCCACTGGTGTTCCTCCGGATCTCTACGCATTTCACCACTACACCCGGAATTCCACTCGCCTCTACCGTCCTCTAGTTGACCAGTATCCAAAGACCTCTCTCGGTTTAGCCGAGAGCTTTCACTCCAGACTTAATCAACCGCCTGCACGCCCTTTACGCCCAGTTACTCC
+
FFFFFFFFFFFFF:FFFFFFFFFFFFFFFFFFF:FFFFFFFFFFFFFFFFFFFFFFFFFFFFFFFFFFFFFFFFFFFFFFFFFFF,FF,FFFFFFFFFFFFFFFFFFFFFFFFFFFFFFFFFFFFFFFFFFFFFFFFF,FFFFFFFFFFFFFFFFFFFF,FFFFFFFFF:F,FFFFFFFF:FFFFFFFFFFF:FFFFF:FFFF,FFFF,FFFFFFFF:FFFFFF,FF:,FFFFFFF,FFFF,FFFFFFFF
@A00920:152:HGHKKDRXX:2:2107:11288:18599 2:N:0:AGGAGTGG+CTAATCGA
GGACTACAAGGGTTTCTAATCCTGTTTGCTCCCCACGCTTTCGCACCTCAGCGTCAGTACCGGACCAGTGAGCCGCCTTCGCCACTGGTGTTCTTCCTAATATCTACGAATTCCACCTCTACACTAGGAGTTCCACTCACCTCTTCCGGACTCAAGATTGCCAGTATGAAAGGCAGTTCCAGGGTTGAGCCCTGGGATTTCACCCCTCACTTAACAATCCGCCTACGTGCGCTTTACGCCCAGTAAATCC
+
FFFFF:FFFFFFFFFFFFFF:FFFFFFFFFFFFFFFFFFFFFFF,:FFFFFFFFFFFFFF:FF,FF:FFFFFF:FFFFFFFFFFFFFF:F:FFF:FFFFFFFFFFFFFFFFFF:FFFFFFFF,FFFFFFFFFFFF:FFFFFFF,:FFFFF::F,FFFFFF,F,FFFFFFFFFFFFFF:F,:F,FFF:FFF,FFFFFFFFFFFF:,F::FFFFFFFFF:FFFFFF:FFFF,FF,FFF:FFFF:FFFFFFF,
@A00920:152:HGHKKDRXX:2:2107:8594:19006 2:N:0:AGGAGTGG+CTAATCGA
GGACTACCGGGGTATCTAATCCTGTTTGCTCCCCACGCTTTCGCGCCTCAGCGTCAGTGTCGGACCAGGTAGCAGCCTTCGCTACTGGTGTTCTTCCCAATATCTACGAATTTCACCTCTACACTGGGAATTCCGCTACCCTCTTCCGAACTCAAGATGTCCCGTTTCAAAGGCAGTTCCCAGGTTGAGCCCGGGGCTTTCACCTCTGACGCGAAAATCCGCCTACGCGCACTTTACGCCCAGTAAATCC
+
FF:FFFFFFFFFFFFFF:FFFFFFFFFFFFFFFFFFFFFFFFFFFFFFFFFFFFFFFF,FFFF,FFFF:FFFF,FFFFFFFF:F,,FFFFFFFFFFF:FFFFFFF:FFFFFFFFFFFFF::FFFF:FFFFFFFFFFF,FFF,FFFFFFFFFFF,FFFF:,,FFFF:FFFFF:F:,:F,:FFFFFFFFFF,FF,FF:F:FFFFF,,,,:FFFF:F,,:FFFFFFFFF,F,F:FFF:FFF:FFFFFF:,FFF
@A00920:152:HGHKKDRXX:2:2107:8757:19539 2:N:0:AGGAGTGG+CTAATCGA
GGACTACACGGGTTTCTAATCCTGTTCGCTCCCCACGCTTTCGTGCCTCAGCGTCAGTTTCGGCTCAGCGAGCTGCCTACGCAATCGGGGTTCTTGGTAGTATCTATGCATTTCACCGCTACACCACCAGTTCCGCCCGCCTTAACCGAACTCAAGCCCTGCAGTATCAACGGCAGTTCCAGGGTTGAGCCCTGGGATTTCACCGCTGACTTACAGGGCCGCCTACGCACCCTTTCAACCCACTAAATCC
+
FFF:,FFFFFFF:F:FFFFFF:FFFFFFFFFF:FFFFFFF,FFFFFF,FFFFF,FFFFFFFFFFFFFFFFFFFFFFFFFFFFF,FFFFFF,FFFFFFFFFF:FFF::F:FF,FF:FFFF:FFFFFFFFFFFFFFFFFFFFF,F:FFFFFFF,FFFFFFFFFFFF:FFFFF:FFFFF,FFFFFFFFFF,FFFFF:FF:FF:FFFFFFFF,F,FFFFFF:FFFFF,FFFF:FFFFFF,FFFFFFFFFFFFFF
@A00920:152:HGHKKDRXX:2:2107:32633:19930 2:N:0:AGGAGTGG+CTAATCGA
GGACTACACGGGTTTCTAATCCTGTTTGCTCCCCACGCTTTCGTGCCTGAGCGTCAGCAATTGTCCAGGTAGCCGCCTTCGCCTCTTGTGTTCCTCACGATATCTACGCATTTCACTGCTACACCGTGAATTCCGCTACCCTCTCCAATGCTCTAGTCATGTAGTTTCAGGCGCAGTTTCGGAGTTGAGCTCCGAGATTTCACACCTGACACACACAACCGCCTGCGCACCCTTTACGCCCAGTGGATCC
+
F,FFFFFFFFFFFFFFFFFFFFFFFFFF:FF:FFFFFFFFFFFFFFFFFFF:FFFFFF:FFF:FFFFFFFFFFF:FFFFFFFFFFF,FFFFFFFFFFFFFFFFFFF,FFFFFFF:FF,FFFFFFF:FFF,FFFFFFFF:FFF:FF,FFFFFFF:FFFFFFFFFFFFF,FFFFFFFFFFFF:FFFFFFFFFFFF:,FFFFFFFFFFFFFFFFFFFFF:F,FFFFFFFFFF:FF,FF,F,FFFFFFF,,FF,
@A00920:152:HGHKKDRXX:2:2107:2284:20134 2:N:0:AGGAGTGG+CTAATCGA
GGACTACAAGGGTATCTAATCCTGTTTGATCCCCACGCTGTCGTGCATGAGCGTCAGAAACGGGCCAGTGAGCCGCCTTCGCCACCGGTGTTCTTCCCAATATCTACGAATTTCACCTCTACACTGGGAATTCCACTCACCTCTCCCGCACTCTAGCTTCACAGTTTCAAAGGCAATTCCGGAGTTGAGCTCCGGGCTTTCACCCCTGACTTGAGAAACCGCCTGCGCACGCTTTACGCCCAGTAATTCC
+
FFFF:FFFFFFFF,FFF:FFFFFFFF:FFFFFFFFFFFFFFFFFFFF:FFFFFFFFFFFFFFFFFFFFFFFF:FFFFFFF:FFFFFFFFFFFFFFFFFFFFF,FFFFFF,FF:FFFFFFFFF:FF:FFFF:FFFFFF:FFFFFFFFFFFFFFFFFFF,FFF:FFFF:FFFFFF:,F,FFFFFFF,:FFFFFFFF:FF:F,FFFFFFFFF::FF:FF,:FF:FFFFFF:F:FFF:FFFFFFFFFFF:F,FF
@A00920:152:HGHKKDRXX:2:2107:6605:20322 2:N:0:AGGAGTGG+CTAATCGA
GGACTACACGGGTTTCTAATCCTGTTTGCTCCCCACGCTTTCGCACCTCAGCGTCAGATCAGGCCCAGCCAGCCGCCTTCGCCTCCGGTGTTCTTCCGGATCTCTACGCATTCCACCGCTACACCCGGAATTCCGCTGGCCTCTGCCTGTCTCCAGCTCCCCAGTATCCCCGGCATGCTCGGGGTTGAGCCCCGGCCTTTCACCAAGAGACTTAACGAGCCGCCTACGTGCGCTTTACGCCCAATAATTC
+
FF,FFFFFFFFF,FFFF,FFFFFF:FFFFFFFFFFFFFFFFFFFFFFFFFFFFFFFFFFFFFFFF:FFFF:FFFFFFFFFFFFFFFFFFFFFFFFFFFFFFFFFFFFFFFFFFFFFFFFFFFFFFFFFFFFFFFFF:FFFFFFFFFFFFFFFFFFFFFF,FF:FF:F:FF:FFFFFF:F:FF:FFFF,:F:F:FFFF:FFFFF:F:F:F::FFFFFFFF::::FF:FF::,F,FFF:FF:F:F:F::F:F
@A00920:152:HGHKKDRXX:2:2107:6750:20353 2:N:0:AGGAGTGG+CTAATCGA
GGACTACCAGGGTTTCTAATCCCGTTTGCTCCCCTGGCTTTCGCGCCTCAGCGTCAATACCGGTCCAGGATGCCGCCTTCGCCACCGATGTTCCTCCAGATATCTACGCATTTCACCGCTACACCTGGAATTCCACATCCCTCTCCCGGATTCGAGCCTCCCAGTCTCGGACGCAGTTCCCGGGTTGAGCCCGGGGATTTCACGTTCGACTTAGAAGGCCGCCTACGCGCCCTTTACGCCCAGTAATTCC
+
FFFFFFFF:FFFFFFFFFFFFFFFFFFFFFFFFFFFFFFFFFFFFFFFFFFFFFFFFFFFFFF:FFFFFFFFFFFFFFFFFFFFFFFFFFFFFFFFFFFF:FFFFFFFFFFFFFFFFFFFFFFFFFFFFFFFFFFFFFFFFFFFFFFFFFFFFFFFFFFFFFFFFFFFFFFFFFFFFFFFFFFFFFFFFFFFFFFFFFFFFFFFFFFFFFFFFFFFFFFFFFFFFFFFFFFFFFFFFFFFFFFFF:FFFF
@A00920:152:HGHKKDRXX:2:2107:28022:20588 2:N:0:AGGAGTGG+CTAATCGA
GGACTACTGGGGTATCTAATCCCGTTCGCTCCCCATGCTTTCGCGTCTGAGCGTCAGTGCAGACCCAGCAAGTCGCTTTCGCCACTGGTATTCCTCCGGATATCTACGCATTTCACCACTACACCCGGAATTCTACTTGCCTCTGTCTGACTCCAGTTCCACAGTATCGCACGACCTCTCCCGGTTAAGCCAGGGAGCTTTCACGCACGACTTATGGAACCGCCTACACGCGCTTTACGCCCAGTAAATC
+
FFFFFFFFFFFFFFFFFFFFFFFFFFFFFFFFFFFFFFF,FFFFFFFFF:FFFFFFFFFFFFFFFFFFF,FFFFFFFFFFF:FFFFFFFFFFFFF:FFFF:FF:F:FFF,FFFFFFFFFFFFFFFFFF:,F:FFFFFFF:FFFFFFFFF:FFFFFFFFFFFF,FFFF:FFFFF,FF,FFFF::FFFFFF:F:FFF:FF,FFF:FFF:FFF,:F,FFFFFF:FFFFFF:F,FFFF,F,FF,F,,F,,,FFF
@A00920:152:HGHKKDRXX:2:2107:30291:20603 2:N:0:AGGAGTGG+CTAATCGA
GGACTACTAGGGTATCTAATCCTGTTTGCTCCCCACGCTTTCGTGCCTGAGCGTCAGTATTATCCCAGGGGGCTGCCTTCGCCATCGGTATTCCTCCGCATCTCTACGCATTTCACTGCTACACGCGGAATTCTACCCCCCTCTGACATACTCTAGCCTGGCAGTTAAGAATGCAGTTCCGAGGTTAAGCCCCGGGATTTCACATCCTTCTTGCCAAACCGCCTGCGCACCCTTTACGCCCAGTAATTCC
+
FFFFFFFFFFFFFFFFFFFFFFFFFFFFFFFFFFFFFFFFFFFFFFFFFFFFFFFFFFFFFF:FFFFFFFFFFFFFFFFFFFFFFFFFFFFFFFFFFFFFFFFFFFFFFFFFFFFFFFFFFFFFFFFFFFFFFFFFFFFFFFFFFFF:F:FFFF:FFF:FFFFFFFFFFFFFFF:FF:FFFFFFFFFFFF:FFFFFF:FFFFFFFF:FFFFFF,F:FFFF:FFFFF,FFFFFFFFF:FF:FFFFFFFFFF
@A00920:152:HGHKKDRXX:2:2107:32579:20619 2:N:0:AGGAGTGG+CTAATCGA
GGACTACCAGGGTATCTAATCCTGTTTGCTCCCCACGCTTTCGTGCATGAGCGTCAGTGCAGGCCCAGGGGATTGCCTTCGCCATCGGTGTTCCTCCGCATATCTACGCATTTCACTGCTACACGCGGAATTCCATCCCCCTCTGCCGCACTCCAGCGATGCAGTCACAAATGCAGTTCCCAGGTTAAGCCCGGGGATTTCACACCTGTCTTACATCACCGCCTGCGCACGCTTTACGCCCAGTAATTCC
+
FFFFFFFFFFFFFFFFFFFFFFFFFFFFFFFFFFFFFFFFFFFFFFFFFFFFFFFFFFFFFFFFFFFFFFFFFFFFFFFFFFFFFFFFFFFFF,FFFFFFFFFFFFFFFFFFFFFFFFFFFFFFFFFFFFFFFFF:FFFFFFFFFFFFFFFFFFF:FFFFFFFFFFFFFFFFFFFFFFFFF:FFFFFFFFFF:FFFFFFFFFFFFFFFFFFFFFFF:FFFFFFFF:FFFFFFFFF,FFFFFFFF::F:F,
@A00920:152:HGHKKDRXX:2:2107:18548:20650 2:N:0:AGGAGTGG+CTAATCGA
GGACTACTGGGGTTTCTAATCCTGTTTGCTACCCACGCTTTCGCGCATCAGCGTCAGAACCGGTCCAGGTAGCCGCCTTCGCCACCGGTGTTCCTCCCAATATCTACGCATTTCACCGCTACACTGGGAATTCCGCTACCCCCTCCCGGCCTCAAGCCCGACAGTTTCAAAGGCAGTTCCTCAGTTGAGCCGAGGGATTTCACCGTTGACTTACCGGGCCGCCTACGCGCCCTTTACGCCCAATAATTCC
+
FFFFFFFFFFFFFFFFFF:FFFFF,:FFFFFFFFFFFFFFFFFFFF:FFFFFFFFFFFFFFFFFFFFFFFFFFFFFF:FFFFF,FFFFFF,:FFFFFFF,FFFFFFFFFFF:FFFFFFF:FF,F,FFFFFFFFFFFFFFFFFFFFFFFFFF,FFFFFF:FFFFF,FFFFFFFFFFFFFFFFFFFF:F,FFFFFFFFF:FFF:FF,FF::F,FFFFF,FFFFFFF:FFFFFFFFF:FFFF:FF,FFFFF:F
@A00920:152:HGHKKDRXX:2:2107:10312:21418 2:N:0:AGGAGTGG+CTAATCGA
GGACTACAAGGGTTTCTAATCCTGTTTGCTCCCCACGCTTTCGCACCTCAGCGTCAGTTGTGGACCAGTCAGCCGCCTTCGCCACTGGTGTTCCTGCGAATATCTACGAATTACACCTCTACACTCGCAATTCCACTGACCTCTTCCACACTCAAGACACCCAGTATCAAAGGCAGTTCCGGAGTTGAGCTCCGGGATTTCACCCCTGACTTACATGTCCGCCTACGTGCGCTTTACGCCCAGTAATTCC
+
FFFFFFFFFFFFFFFFFFFFFFFFFFFFF:FFFFFFFFF:FFFFF:FFFFFFFFFFFFFF:FFFFFFFFF:FFFFFFF,FF:FFFFFFFFFFFFFFFF,FF:FF,FFFFFFFFFFFFF:FFF:FFFFF,:FFFFFFFFFFF:FFFF:,FFFFFF:FF:FFFFFFF,FFF,FFFFFFFFFFFFFFF,FFFFFF:FFFFF,,FFFFFF,FFFFFF,,FFFF:FF:,FFF:FFFFF:FF:FF:F,F::,F,,F
@A00920:152:HGHKKDRXX:2:2107:20103:21590 2:N:0:AGGAGTGG+CTAATCGA
GGACTACTGGGGTTTCTAATCCTGTTCGCTCCCCACGCTTTCGCGCCTCAGCGTCAGACTACGCCCAGCAAGCCGCCTTCGCCTCCGGTGTTCTTCCGGATCTCTACGCATTCCACCGCTACACCCGAAATTCCACCTGCCTCTACAGTGCTCCAGCTCAGCAGTTCGCACGGCAGATCCGGGGTTAAGCCCCGGACTTTCACCACACGCTTCCCAAGCCACCTACGCGCCCGTTACGCCCAGTGAGTCC
+
::FF:,FFFFFFFF,FFFFFFFFFF:FFFFFFFF:FFFFFFFFFFFFF:,FFFFFFFFFF:FFFFF,FFFFFFFFFFFFFFFFFFF,FFF,:F,FFFFFF,FFFF,FFFF,FFFFFF,FFFF,FFFFFF,F,,FFFFFFFFFFF,FFFFFFF:FFFFFFFFF,F,FFFF:FFFF:FF,FFFFFF,:,:FFFFFFFFF,,:FF:F,FFFFFF:FFFFFF:,:FFFFFFF:FF,,,:,:,F,FFFFF,,,,F
@A00920:152:HGHKKDRXX:2:2107:31430:21950 2:N:0:AGGAGTGG+CTAATCGA
GGACTACCCGGGTATCTAATCCTGTTCGCTCCCCACGCTTTCGCTCCTCAGTGTCAGTGCCAGCCCAGAGCGCCGCCTTCGCCGCTGGTGTTCCTCCTGATATCTGCGCATTTCACCGCTACACCAGGAATTCCACGCTCCCCTACTGGACTCTAGTCACGACAGTATCGGGTGGCGTCTCCAGGTTGAGCCTGGAGGTTTCACACCCGACTTATCGAACCACCTACGAGCTCTTTACGCCCAATACATC
+
FFFFFFFFFFFFFFF:FFFFF:FFFFF:FFFFFF:FFFFFFFFFFFFFFFFFFFFFFFFFFFFFFFFFFFFFFFFFFFFFFF:FFFFFFFFFFFFFFFFFFFFFFFFFF:FFFFFFF,FFFFFFFFFFFFFFFFFFFFFFFFFFFFFFFFFFFFFFFFFFFFFFFFFFF:FFFFFFFFF:FFF:FFFFFFFFFFF:FFFFFFFFFFFFFFFFFFFFFFFFF:FFFFFFFFFFF:FFFF,FFFFFF:,FF:
@A00920:152:HGHKKDRXX:2:2107:18150:22341 2:N:0:AGGAGTGG+CTAATCGA
GGACTACTGGGGTTTCTAATCCTGTTTGCTCCCCACGCTTTCGCTCCTCAGCGTCAGTACTGGCCCAGGATCCCGCCTTCGCCACCGGTGTTCCTCCTGATATCTGCGCATTCCACCGCTACACCAGGAATTCCAGATCCCCCTACCAGACTCTAGCCGCCCAGTATCGAATGCAGGCTCGAGGTTGAGCCTCGAGGTTTCACATTCGACTTGAGTGGCCGCCTACGAGCTCTTTACGCCCAATGACTCC
+
FFFFFFFFFFFFFFFFFFFFFFFFFFFFFFFFFF:FF:F,FFFFFFFFFFFFFFFFFFFFFFFFFFFFFFFFFFFFF:FFFFFFFFFFFFFFFFFFFF:FFFFFFFFFFFFFFFFFFFFFFFFFF:FFF,FFFFFFFFFFFFFFFFFFFFFFFFFFFFFFFFFFFFFFF,FFFFFFF:FFFFFFFFFFFFF:FFFFFFFFFFFFFFF:FFF::FFFFF,FFFFFFFFFFFFF,FFFF:FFF::FFF,:FF
@A00920:152:HGHKKDRXX:2:2107:20030:23594 2:N:0:AGGAGTGG+CTAATCGA
GGACTACAGGGGTATCTAATCCTGTTCGCTCCCCACACTTTCGCTCCTCAGCGTCAGGTAATGCCCAGAGAACCGCCTTCGCCACCGGTGTTCCTCCTGATATCTGCGCATTTCACCGCTACACCAGGAATTCCGTTCTCCCCTGCATCCCTCTAGTCTGCCCGTATCGGAAGCTGGCTCAGGGTTAGGCCCTGAGTTTTCACTCCCGACGCCACAGACCGCCTACGAGCCCTTTACGCCCAATAATTCC
+
FFFFFFFFFFFFFFFFFFFFFFFFFFFFFF,FFFFFFFFFFFFFFFFFFFFFFFFFFF,,FF:FFF:FFFF,F,FFFFFFFF,F,FFF,FFFF:FFFFFF:FFFFF,FF,FFFFFFFFFFFFFFFF:F:FFFFFF,:FFF,FFF,FF,,,FFFF,FFFFFFFFFFFFFFFF,FF,FFFFFFFFFFFF,:FFF:FF:FFF,,,,FF,F,,,FF,FFFFF:F:F,,:,:FFFF,FF,FF,FFF,FFF:F,F,
@A00920:152:HGHKKDRXX:2:2107:27597:23641 2:N:0:AGGAGTGG+CTAATCGA
GGACTACAAGGGTTTCTAATCCTGTTCGCTCCCCACGCTTTCGTGCCTCAGCGTCAGTTCTGATCCAGGTCGCCGCCTTCGCCACTGATGTTCCTCCCGATCTCTACGCATTTCACCGCTACACCGGGAATTCCGCGACCCTCTATCGAACTCTAGCCTGCCAGTTTCGAATGCCATTCCCAGGTTGAGCCCAGGGCTTTCACATCCGACACAACAGACCGCCTACGCACGCTTTACGCCCAGTAATTCC
+
FFFFF:F:FFFFF:FFFFFFFFFFFFFFFFFFFFFFFFFFFFFF:FFFFFFFFFFFFFFFFFFFFFFFFFFFFFFFFFFFFFFFF,FFF:FFFFFFF:FFFFFFFFFFFFFFFFFFFFFFFFFFFFFFFFFFF,FFF,FFFFFFFFF:FFFFFFFFFFFFFF:F:FFFFFFFFFF:FFFFFFFFFFFFFFFFFFFFFFFFFFFFFFFF,FFFFFFFFFFFFFFF:FFFFFFFFFF:FFFFF,FFFFFF:F
@A00920:152:HGHKKDRXX:2:2107:8712:25974 2:N:0:AGGAGTGG+CTAATCGA
GGACTACTGGGGTTTCTAATCCTGTTTGCTCCCCACGCTTTCGCACCTCAGCGTCAGTAGTGGTCCAGGAGGCCGCCTTCGCCACTGGTGTTCCTTCCGATATCTACGCATTTCACCGCTACACCGGAAATTCCGCCTCCCTCTACCATACTCTAGCCAGGCAGTATCAAGTGCCATTCCCAGGTTGAGCCCGGGGCTTTCACACCCAACTTACCAAACCGCCTACGCGCCCTTTACGCCCAGTAATTCC
+
FFFFFFFFFFFFFFFFFFFFFFFFFFFFFFFFFFFFFFFFFFFFFFFFFFFFFFFFFFFFFFFFFFFFFFFFFFFFFFFFFFFFFFFFFFFFFFFFFFF:FFFFFFFFFFFFFFFFFFFFFFFFFFFFFFFFFFFFFFFFFFFFFFFFFFFFFFFFFFFFFFFFFFFFFFFFFFFFFFFFFFFFFFFFFFFFFFFFFF,FFFFFFFFFFFFFFFFFFFFFFFFFFFFFFFFFFFFFFFFFFFFFFFF:FF
@A00920:152:HGHKKDRXX:2:2107:18141:27993 2:N:0:AGGAGTGG+CTAATCGA
AGACTACTGGGGTTTCTAATCCCGTTTGCTACCCTAGCTTTCGCACCTCAGCGTCAGAGATGGCCTAGTGAGCCGCTTTCGCCACCGGTGTTCCTCCAGATATCTACGCATTTCACCGCTCCACCTGGAGTTCCGCTCACCCCTACCATCCTCGAGCTCGCCAGTATCAGGTGCAGTTCCCCGGTTGAGCCGGGGGCTGTCACACCTGACTAAACGAACCGCCTACGTGCGCTGTTTGCCCAGTGAGTCC
+
FFFFFFF,:FFFFFFFFFF:FF:F,FFFFFFFFF:FFFF:FFFFFFFFFFFFFFFFFFFFF:FFF:,F:FFFFFFFFFF:F:FFFF:FFFFFFFFFFFFFFFFF:F:FFF,F:FFFF:FFFFFFF:FFFF:,:FF:,FFFFFFF,FF,FFFF:FFF:FFFFF,FFF,F:FFFF:::,FFF:F:F,,:FF:FFFFFFF,,FF,F,,FF:F:FF,:FFF,,:FF:FFF,F,,FF,FF,,F:,,FF:::,F,F
@A00920:152:HGHKKDRXX:2:2107:25816:28729 2:N:0:AGGAGTGG+CTAATCGA
GGACTACTCGGGTTTCTAATCCTGTTTGCTCCCCACGCTTTCGCGCCTCAGCGTCAGTTACAGACCAGAAAGCCGCCTTCGCCACTGGTGTTCCTCCACATCTCTACGCATTTCACCGCTACACGTGGAATTCCGCTTTCCTCTTCTGCACTCAAGTTCCCCAGTTTCCGGTGCATCACGGGGTTGAGCCCCGCACTTAGACACCAGACTTAAAGAACCGCCTGCGCGCGCTTTACGCCCAATAAATCCG
+
FFFFFFFFFFFFFFFFFFFFFFFFFFFFFFFFFFFFFFFFFFFFFFFFFFFFFFFFFFFFFFFFFFFFFFFFFFFFFFFFFFFFFFFFFFFFFFFFFFF:FFFFFFFFFFFFFFFFFFFFFFFFFFFFFFFFFFFFFFFFFFFFFFFFF:FFFFFFFFFFFFF:FF:FFFFFFFFFFFFFFFFFFFFFFFFFFFFFFFFFFFFFFFFFFFF,FFF::FFF:,FFFFFFFF:FFF:FFFFFF,F,FFFFFF
@A00920:152:HGHKKDRXX:2:2107:21540:30123 2:N:0:AGGAGTGG+CTAATCGA
GGACTACAGGGGTTTCTAATCCTGTTTGCTACCCATGCTTTCGCTTCTCAGCGTCAGTTACTTCCCAGAGACCCGCCTTCGCCACCGGTGTTCCTCCTGATATCTGCGCATTTCACCGCTACACCAGGAATTCCAGTCTCCCCTGCCGAACTCCAGTGATGCCCGTATCGACCGCACGCCCACAGTTAAGCTGTAGGTTTTCACGGCCGACGCGACACACCGCCTACGAGCTCTTTACGCCCAATAATTC
+
FFFFFFFFFFFFFFFFFFFFFFFFFFFFFFFFFFFFFFFFFFFFFFFFFFFFFFFFFFFFFFFFFFFFFF:FFFFFFFFFFFFFFFFFFFFFFFFFFFFFFFFFFFFFFF:FFFFFFFFFFFFFFFFFFFFFFFFFFFFFFFFFFFFFFFFFFFFFFF:FFFFFFF::FFFFFFFFFFFFFFFFFFFF:FFFF,:FFFFFFFF:FFFFFFFFFFFFFFFFFFFFFFFFFFFF:FFFFF:FFF:FFFFF:F
@A00920:152:HGHKKDRXX:2:2107:2917:30467 2:N:0:AGGAGTGG+CTAATCGA
GGACTACTGGGGTATCTAATCCCGTTCGCTCCCCTAGCTTTCGCGGCTCAGCTTCAGATCATGCCCAGAGAACCGCCTTCGCCACCGGTGTTCCTCCTGATATCTGCGCATTTCACCGCTACACCAGGAATTCCGTTCTCCCCTGCATACCTCTAGTCTGCCCGTATCGAAAGCAAGCCCTGAGTTAAGCCCAAGGTTTTCTCTCCCGAGGCGACACACCGCCTACGAGCCCTTTCCGCCCAATGATTCC
+
:,,F:FF,FF,FFF:F,FFFFFF,:FF:F,FFFF:FFFF,FFFFFFFF,FFF,F,F:FFFFFFFFFF:F:FF:F,,FF,FFFFFFF,,,:::F,FFFF,FF,::,F,F,FF,,:FFFFFF:,,FFFFF,F,FF,FFFFFF,:F,FF,FFF,FFFF:FFFFFFFF,FFFF:FFFF:FFFFFFFFFFFF:FF,FF,F,FFFFF::FF,:F:,,FFF:,,,F:FF,F,,::F,:F:F,:,FF,F,,,FF,F,,
@A00920:152:HGHKKDRXX:2:2107:26422:30499 2:N:0:AGGAGTGG+CTAATCGA
GGACTACTAGGGTTTCTAATCCTGTTCGCTCCCCACGCTTTCGCTCCTCAGCGTCAGTTCCGGCCCAGAGTGCCGCCTTCGCCACCGGTGTTCCTCCTGATATCTGCGCATTTCACCTCTACACCGGGAATTCCGCGATCCTCTTAAGTACTCAAGCTCAGCAGTTTCGAAAGCACTTCCTTGGTTGAGCCGAGGGATTTCACTTCCGACTTGCTAAGCCGCCTACGTGCGCTTTACGCCCAATAATTCC
+
FFF:FFFFFFFFFFFFFFFFFFFFFFFFFFFFFFFFFFFFFFFFFFFFFFFFFFFFFFFF:FFFFFFFFFFFFFFFFFFFFFFFFFFFFFFFFFFFFFFFFFFFFFFFFF,FFFFFFFFFFFFFFFFFFFFFFF:FFFFFFFFFFFFFFFFFFFFFFFF:FFFFFFFFFFFF:FFFFFFFFFF,,FFFFF:FFF:F:FF:F,FF:FFFFFFFFFF:FF,F:FFFFFFFFFF,F,F:FF:FFFFFF,FF,F
@A00920:152:HGHKKDRXX:2:2107:24569:30639 2:N:0:AGGAGTGG+CTAATCGA
GGACTACTGGGGTTTCTAATCCCGTTCGCTCCCCTAGCTTTCGCGCCTCAGCGTCAAGAATGGGCCAGGTAGTCGCCTTCGCCACTGGTGTTCCTCCCGATATCTACGCATTTCACCACTACACCGGGAATTCCACTACCCTCTCCCACCTTCAAGCCGATCAGTTTCCGATGCAGTTTCCCAGTTGAGCCGGGAGATTTCACATCGGACTTGACCAGCCGCCTGCGCGCTCTTTACGCCCAGTAAATCC
+
FFFFFFFFFFFF:FFFFFFFFFFFFFFFFFFFFFFFFFFFFFFFFFFFFFFFFFFFF:FF,FFFFFFFFFFF:FFFFFFFFFFFF,FFFFFFFFFFFFFFFFFF:FFFFFFFFFFFFFFFFFFFFFFFFFF:FFFFFFFFFFFFFFFFFF,FFFFFFFFFFFFFFFFFFFF,F:FFFFFF:F:FFF:FFFFFFF:FFFFFFFFFFFFFFFFFFFFF:FFFFFFFFFFFFFFFFFF,::FFFFFFFFFFFF
@A00920:152:HGHKKDRXX:2:2107:30110:31031 2:N:0:AGGAGTGG+CTAATCGA
GGACTACTGGGGTTTCTAATCCTGTTTGCTCCCCACGCTTTCGTGCATGAGCGTCAGTGCAGGCCCAGGGGATTGCCTTCGCCATCGGTGTTCCTCCGCATATCTACGCATTTCACTGCTACACGCGGAATTCCATCCCCCTCTGCCGCACTCCAGCCTTGCAGTCACAAATGCAGGTCCCAGGTTGAGCCCGGGGATTTCACATCTGTCTTACAAAACCGCCTGCGCACGCTTTACGCCCAGTAATTCC
+
FFFFFFFFFFFFFFFFFFFFFFFFFFFFFFFFFFFFFFFFFFFFFFFFFFFFFFFFFFFFFFFFFFFFFFFFFFFFFFFFFFFFFFFFFFFFFFFFFFFFFFFFFFFFFFFFFFFF:FFFFFFFFFFFFFFFFFFFFFFFFFFFFFFFFFFFFFFFFFFFFFFFFFFFFFF:FFFFFFFFFFFFFFFFFFFFFFFFFFFFFFFFFFF:FFFFFFFFF:FFFFFFFFFFFFFF:FFFFF::FFFF,FFFFF
@A00920:152:HGHKKDRXX:2:2107:18964:31234 2:N:0:AGGAGTGG+CTAATCGA
GGACTACAGGGGTTTCTAATCCCGTTCGCTCCCCATGCTTTCGCCTCTCAGCGTCAGGTCAGGCCCAGCGTGTCGCCTTCGCCACTGGTGTTCCTCCGGATCTCTACGCATTTCACCACTACACCCGGAATTCCACACGCCTCTACCTGCCTCTAGCCCCGCAGTTCGGTCACGTCCTCGCCCGGTTGAGCCGGGCGCTTTCACGCGCCACTTGCAGGACCGCCTACACGCGCTTTACACCCAGTAAATC
+
FFFFFFFFFFFFFFFFFFFFFFFFF:FFFFFFFFFFFF,FFFFFFFFFFFFFFFF:FFFFFFFFFFFFFFFFFFFFFFFFFFFFFFFFFFF:FFFFFFFFFFFFF:FFFFFFFFFFFFFFFFFFFFFFFFFFFFFFFFFFFFFFFFFFFFFFFFFFFFFFFFFFFF:FFFFFFFFFFFFFFFFFFFFFFFFFFFFFF:FFFFFFFFF:FF::FFFFFFFF:FFF:FFFFF:F:FF:F:FFF::FFF,,::
@A00920:152:HGHKKDRXX:2:2107:15058:31391 2:N:0:AGGAGTGG+CTAATCGA
GGACTACTCGGGTTTCTAATCCCGTTCGCTCCCCACGCTTTCGCTCCTCAGCGTCAGTTCCAGCCCAGAGCGCCGCCTTCGCCACTGGTGTTCCTCCTGATATCTGCGCATTTCACCGCTACACCAGGAATTCCACGCTCCCCTACTGGACTCTAGCCACAGCAGTATCGGGTGGCGTCTCCAGGTTGAGCCTGGAGGTTTCACACCCGACTTACTGAGCCGCCTACGAGCTCTTTACGCCCAATGCATC
+
FFFFFFFFFFFFFFFFFFFFFFFFFFFFFFFFFFFFFFFFFFFFFFFFFFFFFFFFFFFFFFFFFF:FFFFFFFFFFFFFFFFFFFFFFFFFFFFFFFFFFFFFFFFFF:F:FFFFFFFFFF:FFFFFFFFFFFFFFFFFFFFFFFFFFFFFFF:FFFFFFFFFFFFFFFFFFFFFFFFFFFFFFFFFFFFFFFFFFFFFFF:FFFFFFFFFFFFFFFFFFFFFFFFF:FFF:F,FFFFFFFF:FF,FFF
@A00920:152:HGHKKDRXX:2:2107:7835:31563 2:N:0:AGGAGTGG+CTAATCGA
GGACTACCGGGGTTTCTAATCCTGTTTGCTCCCCACGCTTTCGCACCTCAGCGTCAGTGTTGGTCCAGGAGGCCGCCTTCGCCACTGGTGTTCCTTCCTATATCTACGCATTTCACCGCTACACAGGAAATTCCACCTCCCTCTACCACACTCTAGCCCGATAGTTTGGAATGCAGTTCCCAGGTTGAGCCCAGGGCTTTCACATCCCACTTGACGAACCGCCTACGCGCGCTTTACGCCCAGTAATTCC
+
FFFF:FFFFFFFF:FFFFFFFFFFFFFFFFFFFFF:FFFFFFFFFFFFFFFFFFFFF,FFF:FFFFFFFF:FFFFF:FFFFFF:,FFFFF,:FF:FFFFFFFFFFFFFFFFFFFFFF:FFFFFFFFFFFFFFFFFFFFFFFFFFFFFFFFFFFFFFFFFFFFFFFFFFFFFFFFFFF,,:FFF,FF,,FFFFFF:FFFFFFFFFF:F:FF,,F,FF:FFFFFFF::FFFFFFFFFFFF,F:,F,,F:,F:
@A00920:152:HGHKKDRXX:2:2107:5267:32377 2:N:0:AGGAGTGG+CTAATCGA
GGACTACTAGGGTTTCTAATCCCGTTCGCTCCCCTAGCTTTCGCGGCTCAGCGTCAGTACTGACCCAGTAGGCCGCCTTCGCCTCTGGTGTTCCTCCGGATCTCTACGCATTTCACCACTCCACCCGGAATTCCGCCTACCTCTGTCAGACTCCAGTCTCCCAGTTTCCAATGGCTGCTCCCCGTTGAGCGAGGAGATTTCACATCAGACTTAACAGACCGCCTGCCCGCGCTTTACGCCCAGTAACTCC
+
FFFFFFFFFFFFFFFFFFFFFFFFFFFFFFFFFFFFFF:FFFFF:FFFFFFFFFFFFFFFFFFFFFFFFFFFFFFFFFFFFFFFFFFFFFFFFFFFFFFFFFFFFFFFFFFFFFFFFFFFFFFFFFFFFFFFFFFFFFFFFFFFFFFFFFFFFFFFFFFFFFFF,F,FFFFFFFFFFFF,FFFFFFF:FFFFFFFFFFFFFF:FFFF:F:,FFFFFFFFFFFFFFFFFFFFF:FFFFFFFFF:FFFFFFF
@A00920:152:HGHKKDRXX:2:2107:3622:32784 2:N:0:AGGAGTGG+CTAATCGA
GGACTACTGGGGTATCTAATCCTGTTCGCTCCCCACGCTTTCGTGCCTGAGCGTCAGTCGCCGTCCAGCCACCCGCCTACGCTTCTGGTATTCCTCGTGATATCTACGCATTTCACCGCTACACCACGAATTCTAGTGGCCTCTCCGGGACTCAAGGACGGCAGTATCAAAGGCCGTCCTACGGTTGAGCCGTAGACTTTCACCCCTGACTTACCGCCCCGCCTGCACACCCTTTACACCCAATAATTCC
+
FFFFFFFFFFFFFFFFFFFFFFFFFFFF:FFFFFFFFFFFFFFFFFFFFFFFFFFFFFFFFFFFFFFFFFFFFFFFFFFFFFFFFFFFFFFFFFF:FFFFFFFFFFFFF:FFFFFFFFFFFFFF,FFFFFFFFF:FFFFFFFFFFFFFFFFFFFFFFFFFFFFFFFFFFFFFFF:FFFFF::FFFFFFFFFFFFFFFFFF:FF:F:FFFFF:FF,FFFF:F:FFF:FFFF:FFFF:FFFF::,F:FFF,F
@A00920:152:HGHKKDRXX:2:2107:23945:34538 2:N:0:AGGAGTGG+CTAATCGA
GGACTACTAGGGTTTCTAATCCTGTTTGCTCCCCACGCTTTCGCGCCTCAGTGTCGGATCCGGCCCAGTGAGCCGCCTTCGCCTCCGGTGTTCTTCCCGATATCTACGCATTCCACCGCTACACCGGGAATTCCACTCACCTCTACCGGTCCCTAGACACGCAGTCTCGAAGGGCGTCGCAGGGTTGAGCCCTGCGCTTTCACCTCCGACTTGCGCACCCACCTGCGCGCGCTTTACGCCCAGTAATTCC
+
FFFF,:FFFFFF,FFFFFFFFFFF:FFFFFFFFFFFFFFFFFFFFFFFFFFFFFFFFFFFFFFFFFFFFFFFFFFFFFFFFFFFFFFFFFFFFFFFFFF:F:FFFFFFFFFFFFFFFFFF:FFFFFFF,FFFFFFFFFFFFFFFFFFFFFFF:FFFFFFFF:FFFFFFFFFFFFFFFFFFFF:FFFF:FFFFFFFF:FFFFFFFFFFF:FFFFFFFFFFF:FF,F:F:FFFFFFF:FF:FF,F,FFFFFF
@A00920:152:HGHKKDRXX:2:2107:3658:36104 2:N:0:AGGAGTGG+CTAATCGA
GGACTACACGGGTATCTAATCCTGTTTGCTCCCCACGCTTTCGCGCCTCAGCGTCAGTAATGAGCCAGTGTGTCGCCTTCGCCACTGGTGTTCTTCCGAATATCTACGAATTTCACCTCTACACTCGGAGTTCCACACACCTCTCTCATACTCAAGACACCCAGTATCAAAGGCAGTACCGAGGTTGAGCCCCGGGATTTCACCCCTGACTTAAATGTCCGCCTACGCGCCCTTTACGCCCAGTAAATCC
+
FFFFFFFFFFFFFFFFFFFFFFFFFFFFFFFFFFFFFFFFFFFFFFFFFFFFFFFFFF:F:FFFFFFFFFFFFFFFFFFFFFFFFFFF:FFFFFFFFFF:FFFFFFFFFFFF:FFFFFF:FF:F:FFFF:FFFFFFFFFFFFFF,FF:FFFFF:FFFFFFFFFFFFFFFFFFFFFF,,::FFF:FFFFFFFFFF:,:FFFFF:F:FFFFFF,:FFF,F,FFFFFFFF,FFFFFFFFF:FFFFF,:FFFFF
@A00920:152:HGHKKDRXX:2:2107:1118:36307 2:N:0:AGGAGTGG+CTAATCGA
GGACTACCAGGGTTTCTAATCCTGTTCGCTCCCCATGCTTTCGCTCCTCAGCGTCAGTACCGGCCCAGAGCATCGCCTTCGCCACTGGTGTTCCTCCTGATATCTGCGCATTCCACCGCGACACCAGGAATTCCATGCTCCCCTACCGGACTCCAGTCACAACAGTTTCGAGTGGCGACTCCAGGGTGAGCCTGGAGGTTTCACACCCGACTTGTCGAACCGCCTACGAGCCCTGTACGCCCAATCAATC
+
FF,FFFFFFFFFF,:FFFFFFFFF:FFFF,FFFFFFFF:::FFFFFFFFFFFFFFFFF,FFFFFF:FFFFFFFFFFFFFFFFFFF:FFFF::FFFFFF:F,:FFFFFFF:,,FFFFFFF,:F,FFFFF:,,:FF,FFFFFFFF:F:FFFFF,FF,FFF:FFFFFFFFFFFFFFFFFFFFFFF:FF,FFFF,FFFFFFF,,::FF::FFFFFFFFFFFFF,FFFFF:F,FF,FFFFFFFF:F:F,F::F:F
@A00920:152:HGHKKDRXX:2:2107:14299:36683 2:N:0:AGGAGTGG+CTAATCGA
GGACTACTAGGGTTTCTAATCCTGTTTGCTCCCCACGCTTTCGCTCCTCAGCGTCAGTACTGGCCCAGGATCCCGCCTTCGCCACCGGTGTTCCTCCTGATATCTGCGCATTCCACCGCTACACCAGGAATTCCAGATCCCCCTACCAGACTCTAGCCGCCCAGTATCGAATGCAGGCTCGAGGTTAAGCCTCGAGGTTTCACATTCGACTTGAGTGGCCGCCTACGAGCTCTTTACGCCCAATGAATCC
+
FFFFFFFFFFFFFFFFFFFFFF:,FF,FFFFFFFFFFFF:FFFFFFFFFFF:F:FFFF,FFFFFFFFFFFF:F,FF:FFFFFFFFFFFFFFFFFFFFFFFFFFFFFFFFFFFFFFFFFFFFFFFF,FFFFFFFFFF:FFFFFFFFFFFFFFFFFFFFFFFF:FFFFFFFFFFFFFFFFFF,FFFFFFFFFF:FFFFFFFFFFFFF:FF:FFFFFF,FFFF:FFFFFFFFFFFFFFFFFFF,FFF,:,F,F
@A00920:152:HGHKKDRXX:2:2107:30120:36746 2:N:0:AGGAGTGG+CTAATCGA
GGACTACACGGGTTTCTAATCCTGTTCGCTCCCCACGCTTTCGTGCCTCAGCGTCAGTACTCGTCCAGTTGGCCGTCTACACTTCCGGTGTTCCTCGTGATATCTACGCATTTCACCGCTACACCACGAATTCCGCCAACCTCTCCGAGACTCAAGACCTGCAGTATCAAGGGCAATTCATCGGTTGAGCCGATGGCTTTCACCCCTGACTTACAGGCCCGCCTGCGCCCCCTTTACACCCAGTGATTCC
+
FF:FFFFFFFFFFFFFFFFFFFFFFFFFFFFFFFFFFFFFFFFFFFFFFFFFFFFFFFFFFFFFFFFFFFFFFFFFFFFFFFFFFFFFFFFFFFFFFFFF:FFFFFFFFF:FFFFFFFFFFF:FF:FF::FFFFFFFFFFFFFFFFF:FFFFFFFFFFFFFFFFFFF:FFFFFFFF:FFFFFFFFFFFFFFFFFFFFF,FF,FFFF:F:FFFFF,:FFFFFFF:FF:F:,FF,:F::FFFF,FFFF,FFF
@A00920:152:HGHKKDRXX:2:2107:21124:37043 2:N:0:AGGAGTGG+CTAATCGA
GGACTACCGGGGTTTCTAATCCTGTTTGCTCCCCACGCTGTCGCGCCTGAGCGTCGGTAACGGGCCAGTGAGCCGCCTTCGCCACTGGTGTTCTTCCGAATATCTACGAATTTCACCTCTACACACGGAATTCCACTCACCACTCCCGTACCCAAGTTCTCTAGTTTCAAAGGCAATTCCAGAGTTGAGCTCTGGGCTTTCACCCCTGACTTAAAGAACCGCCTGCGCGCGCTTTAAGCCCAGTAATTCC
+
FFF::F:FFFFFFFFFFFFF:F:FFFFFFFFFFFF,FFFFFFFF:FFFFFFF:FFFF:FFFFFFFF::FFF:FF:FF:FFFFFFF:FFFFFFFFF:FFFFFFFFFF:FFF:FF:FFFFF:F,FF,FFF:FFFF:F:FFF:F,,,,:F,FFF:FFF:FFFFFF::FFF,FF,FFF:FFF,FFFF,FF,FFFFFF:::F:FFFFFFFFFFF,FFFFFFFF:F:F,FFFFFFFFF:FFF,:FF:FF:FFF,:F
@A00920:152:HGHKKDRXX:2:2108:21676:1172 2:N:0:AGGAGTGG+CTAATCGA
GGACTACACGGGTTTCTAATCCCGTTTGCTCCCCTGGCTTTCGCGCCTCAGCGTCAGTTTCGGTCCAGAATGCCGCCTTCGCCACCGGTGTTCCTCCAGATATCTACGCATTTCACCGCTACACCTGGAATTCCACATTCCTCTCCCGAACTCAAGTCACCCAGTATCGGACGCAGTTCCCAAGTTAAGCTTGGGGATTTCACGTCCGACTTAGGCGACCGCCTACGCGCCCTTTACGCCCAGTAATTCC
+
FFFFFFFFFFFFFFFFFFFFFFFFFFFFFFFFFFFFFFFFFFFF:FFFFFFFFFFFFFFFFFFFFFFFFFFFFFFFFFFFFFFFFFFFFFFFFFFFFFFFFFFF:FFF:FFFFFFFF:FFFFFFFFF,FFFFFFFFFFFFFFFFFFFFFFFFFFFFF:FFFFFFFFFFFFFFFFFFFFFFFFFFFFF:FFFFFFFFFFFFFFFFFFF,F:FFFFFFFFFFFFFFFF:FFFFFFF:FFF:FFFFFFFFFFF
@A00920:152:HGHKKDRXX:2:2108:18701:1814 2:N:0:AGGAGTGG+CTAATCGA
GGACTACAGGGGTTTCTAATCCTGTTTGCTCCCCACGCTTTCGCTCCTCAGCGTCAGTTAATGTCCAGCAGGCCGCCTTCGCCACTGGTGTTCCTCCTAATATCTACGCATTTCACCGCTACACTAGGAATTCCACTTACCTCTCCTGCACTCCAGCCAAACAGTTTCCAAAGCAGTTCCAGTGTTGAGCACTGGCATTTCACTTCAGACTTGCTTTACCGTCTACGCTCCCTTTACACCCAGTAAATCC
+
FFFFFFFF:FFFFFFFFFFFFFFFFFFFFFFFFFFFFFFFFFFFFFFFFFFFFFFFFF::FFF:FFFF:F:FFFFFFFFFFFFFFFFFFFFFFFFFFFFFFFFFF:FFFFFFFFFFF:FFFFFFF,FFFFFFFFFFF,FFFFFFFF:FFFFFFFFF,F:F:FFFF,FFFFFFFFFFFFFFFFFFFFFFFFFFFFFF:F:FFFFF:FFFFFFFFF::FFFFF:FFFFFFFFFFFF:FFFFFFFFFFFFFFF
@A00920:152:HGHKKDRXX:2:2108:21730:2362 2:N:0:AGGAGTGG+CTAATCGA
GGACTACAGGGGTTTCTAATCCTGTTTGCTCCCCACGCTGTCGCGCCTCAGTGTCGGCTATTGAACCCTTGCGGGTTCACCGCCCAGCAGACCGCCTTCGCCCCTGGTGTTCTTCCGGATCTCTACGCATTCCACCGCTACACCCGGAATTCCGCTGGCCTCTGCCTGTCTCCAGCCCCCCCGTATCCCCGGCATGCTCGGGGTTGAGCCCCGGCCTTTCACCATGAGACTTAACGGGCCGCCTCCGTGC
+
FF:FFFFFFFFFFFFFFFFFF:FFFFFFFFFFFFFFFFFFFFFFFFF:F:FFFFFFFFF:FFFFFFFFFFFFFFFFFF,FFFFFFFFFFFFFFFFFFFFFFFFFFFFFF:FF,FFFFFF,FFFFFFFF:FFFFFFFFFFFFFFFFFFF,:FFFFFFFFFFFFFFF:FF:FFFFFFFFFFFF,FFFFFFFFF:FFFFFFFFFFFFFFFFFFFFFFFFF,FF,FF:F:FFF,FF,:FFF::FFF:F,FF:F:
@A00920:152:HGHKKDRXX:2:2108:4218:2628 2:N:0:AGGAGTGG+CTAATCGA
GGACTACACGGGTTTCTAATCCCGTTTGCTCCCCTGGCTTTCGCTCCTCAGCGTCAATGTCGGTCCAGGATGCCGCCTTCGCCACCGGTGTTCCTCCAGATATCTACGCATTTCACCGCTACACCTGGAATTCCGCATCCCTCTCCCGAATCCAAGCCATCCAGTATCAGACGCAGTTCACCAGTTAAGCTGAGGGATTTCACGTCTGACTTAGATGGCCGCCTACGAGCCCTTTACACCCAGTGATTCC
+
:FFFFFFFFFFFF:FFFFFFF,FFFFFFFFFFF:F:FFFFFF,F:FFFFFFFFFFFFFFFFFF:FF:FFF:FFF:FFF,FFFFFF,FFFFFFFFFF:FFFFFFFFF:FFFF:FFFFFFFFF:F:FFFFFFF:,FFFFF,FFF:FFFFF:F,F:FF::::FF,FFF,FFFF::FFFF,,F,FFFFF:F:FFFFFF:FFF,F:,,:FF:FFF,F,F,FFF:F:FF:FFFFF,,FF:F::F::FF,,FFF:FF
@A00920:152:HGHKKDRXX:2:2108:3775:3020 2:N:0:AGGAGTGG+CTAATCGA
GGACTACACGGGTTTCTAATCCGGTTCGCTACCCACGCTTTCGCGCCTCAGCGTCAGGTGATGCCCAGAAAGCCGCCTTCGCCACTGGTGTTCCTCCCGATATCTACGCATATCACCACTACACCGGGAATTCCACTTTCCTCTGCATCCCTCGAGTCTGCCAGTATCCAAGGACCTCTCCCAGTTGAGCCGGGAGCTTTCACCCTAGACTAGACAAACCGCCTGCGCGCCCTTTACGCCCAGTAAATCC
+
FFFFFFFFFFFFFFFFFFFFFFFFFFFFFFFFFFFFFFFFFFFFFFFFFFFFFFFFFFFFFFFFFFFFFFFFFFFFF:FFFFFFFFF:FFFFFFFFFFFFFFFF:F:FFFFF:FFFFFFFFFFFFFFFF,FFFFFFF:FFF:FFFF:FFFFFFF,FFFFFFFFFF,FFFF:FFFFFFFFFFFFF:FF,FFFFFF::FFFFFFFFFFFFFFFFFF:FFFFFFFFFFFFFFFFFFFFFFFFFFFFFFF:FF:
@A00920:152:HGHKKDRXX:2:2108:17336:3208 2:N:0:AGGAGTGG+CTAATCGA
GGACTACAAGGGTTTCTAATCCTGTTTGCTCCCCACGCTTTCGTGCCTGAGCGTCAGTGTTAACCCAGGGGGCTGCCTTCGCCATCGGTGTTCCTCCACATCTCTACGCATTTCACTGCTACACGTGGAATTCCACCCCCCTCTGCCACACTCTAGCCTTGTAGTTTCAAACGCAGTTCCCAGGTTAAGCCCGGGGATTTCACACCTGTCTTACATCACCGCCTGCGCACGCTTTACGCCCAGTAATTCC
+
FFFFFFFFFFFFFFFF:FFFFFFFFFFFFFFFFFFFFFFF:FFFFFFFFFFFFFFFFFFFFFFFFFFFFFFFFFFFFFFFFFFFFFFFFFFFFFFFFFFFFFFF:FFFFFFFFFFFFFFFFFFFFFFFF:FFFFFFFFFFFFFFFFFFFFFFFFFFFFFFFFFFFFFFFFFFFFFFFFFFFFFFFFFFFFFFFFFFFFFFFFFFFFFFFFFFFFFFFFFFFFFFFFFFFFFFF:FFFFFFF,FFFFFF:F
@A00920:152:HGHKKDRXX:2:2108:19108:3709 2:N:0:AGGAGTGG+CTAATCGA
GGACTACTGGGGTTTCTAATCCTGTTTGCTCCCCACGCTTTCGCGCCTCAGCGTCAGTATCGGGCCAGTGAGTCGCCTTCGCCACTGGTGTTCCGCCGAATATCTACGAATTTCACCTCTACACTCGGCATTCCACTCACCTCTCCCGAACTCAAGACAGCCAGTATCAAAGGCAATTCCAAGGTTGAGCCCTGGGCTTTCACCTCTGACTAAGCTATCCGCCTACGCGCCCTTTACGCCCAGTAATTCC
+
FFFFFFFF:FFFFFFFFFF:FFFFFFFFFFFFFFFFFFFFFFFFFFFFFFFFFF:FFF:FFFFF:FFFFFFFFFFFFF:FFFFFF,FFFFFFFFFFFFFFFFF,FFFFFF,FFFFFFFF,FF,FFFFFFFF:FFFFFFFFFFFFFFFFFFFFFF:FFFFFFF:FFFFFFFFFFFFFFFFFFFFF:FFF:FFFFFFFFF,FFFFFFFFFFFFFFFFFFFFFFFFFFFFFFFF:,,FF::FFFFFF,,,F:F
@A00920:152:HGHKKDRXX:2:2108:15817:3897 2:N:0:AGGAGTGG+CTAATCGA
GGACTACACGGGTTTCTAATCCCGTTCGCTCCCCATGCTTTCGCCTCTCAGCGTCAGGCCAGGCCCAGCGTGTCGCCTTCGCCACTGGTGTTCCTCCGGATCTCTACGCATTTCACCACTACACCCGGAATTCCACACGCCTCTACCTGCCTCTAGCCCCGCAGTTCGGTCACGTCCTCGCCCGGTTGAGCCGGGCGCTTTCACGCGCCACTTGCAGGACCGCCTACACGCGCTTTACACCCAGTAAATC
+
FFFFFFFFFFFFFF:FFF:FFFFFFFFFFFFFFFFFFFFFFFFFFFFFFFFFFFFFFFFFFFFFFFFFFFFFFFFFFFFFFFFFFFFFFFFFFFFFFFFFFFFFFFFFFF:FFFFFFFFF,FFFFFFF:FFFFFFFFFFFFFFFFFFFFFFFFFFFFFFFFFFFFFFFFFFFFFFFFFFFFFFFFFFFFFFFFFFFFFFFFF,FFFFFFFFFFFFFFF:FFFFFFFF:F:FFFFFFFFFFFFFFFF,FFF
@A00920:152:HGHKKDRXX:2:2108:1850:4006 2:N:0:AGGAGTGG+CTAATCGA
GGACTACTAGGGTATCTAATCCCGTTCGCTCCCCATGCTTTCGCATCTCAGCGTCAGGTCAGGCCCAGCGTGTCGCCTTCGCCACTGGTGTTCCTCCGGATCTCTACGCATTTCACCACTACACCCGGAATTCCACACGCCTCTACCTACCTCTAGTCGCGCAGTTCGATTGCGTCCTCGCCCGGTTGAGCCGGGCGCTTTCACGCCTCACTTGCACGACCGCCTACACGCGCTTTACACCCAGTAAATC
+
FFFFFFFFFFFFFFFFFFFFFFFFFFFFFFFFFF:FFFFFFFFFFFFFFFFFFFFFFFFFFFFFFFFFFFFFFFFFFFFFFFFFFFFFFFFFFFFFFFFFFFFFFFFFF:FFFFFFFFFFFFFFFFFF:FFFFF:FFFFFFFFFFFFF,FFFFFFFFFFFFF:FF,FFFFFFFFFFFF:FFFFFFFFFFFFFFFFFFFFFFFFF:FFFFFFFFFFFFFFFFFFFF:FFFFFF:::F,FFFFFFFF::FFF
@A00920:152:HGHKKDRXX:2:2108:17589:4429 2:N:0:AGGAGTGG+CTAATCGA
GGACTACAGGGGTATCTAATCCCGTTCGCTACCCTGGCTTTCGCGGCTCAGCGTCAGGTGCAGCCCAGGGCGCCGCCTTCGCGTCTGGTGTTCCTCCGGATCTCTACGCATTTCACCACTCCGCCCGGAATTCCACGCCCCTCTGCTGCCCTCTAGCTGCGCAGTTTCGAACGGCCTCTCCCGGTTGAGCCGGGAGCTTTCACTTCCGACTTGCACACGCGCCTGCGCGCGCGTTACGCCCAGTGGGTGC
+
FFFFFFFFFFFFFFFFFFFFFFFFFFFFFFFFFFFFFF,FFFFFFFFF:F:FF,,FFFFF,F,,FF:FFFFFFF:F:FFFFF,F:,::FFF,,F,::FF,:FFFFFF,FF,F,FF,F,,FFF::FFF:FFF:FFFFFFF,FFF,,F:FF:F,F,,,,::F,,:FFFFFFF:FFF:F,FF,FFFFF,F:F,,FF:F:FFFFFFF:FFFF,FFF,F:FFF,:FFF,:FF:F,FF,,F,FFF:,:F:F,,,,:
@A00920:152:HGHKKDRXX:2:2108:28718:4758 2:N:0:AGGAGTGG+CTAATCGA
GGACTACTGGGGTTTCTAATCCTGTTTGCTACCCACGCTTTCGCGTCTCAGTGTCAGGAATGGTCCAGAAGGCCGCCTTCGCCGCCGGTATTCCTCCCAATATCTACGAATTTCACCTCTACACTGGGAATTCCACCTTCCTCTGCCATCCTCTAGCCTACTAGTTTCGACTGCACTTCCTCGGTTGAGCCCAGGGATTTCACAATCGACTTAGCAGACCACCTACACGCGCTTTACGCCCAATGATTCC
+
FFFFF:FFFF:FFFFFFFFFFFFFF:FFFFFFFFFFF:,FFFFFFFFF::FF:FFFF,FFFFF:FFFFFF,FFFF:FFFF,FF::FFFFFFFFFFFFFFFFFFFFFF,FFFFFFFF,F:FF,:F:F:FFF,F,F,,FFF:FFF:F,FF,FFFF,FFFFFFF:FFF:F,FFF::FFFFFFF:F,FFF,,FF:FFF,FFFF,FFFFFFFFF::FF:,F,F:FFF:FFFF,F,FF:FFF,,:F:FFFFF::F:
@A00920:152:HGHKKDRXX:2:2108:19651:5274 2:N:0:AGGAGTGG+CTAATCGA
GGACTACTGGGGTATCTAATCCCGTTTGCTCCCCTGGCTTTCGCTCCTCAGCGTCAGTGTTGGTCCAGGATGCCGCCTTCGCCACCGGTGTTCCTCCAGATATCTACGCATTTCACCGCTACACCTGGAATTCCGCATCCCTCTCCCAAACTCAAGCCAACCAGTATCAGACGCAGTTCCCCGGTTAAGCCGAGGGATTTCACGTCTGACTTAGTTGGCCACCTACGAGCCCTTTACGCCCAGTAATTCC
+
FFFFFFFFFFFFFFFFFFFFFFFFFFFFFFFFFFFFFFFFFFFFFFFFFFFFFFFFFFFFFFFFFFFFFFFFFFFFFFFFFFFFFFFFFFFFFFFFFFFFFFFFFFFFFFFFFFFFFFFFFFFFFFFFFFFFFFFFFFFFFFFFFFFF:FFFFFFFFFFFFFFF:FFFFFFFFFFFFFFFFFFFFFFFF:FFFFFFFFFFFFFFFFFFF:FFFFFFFFFFFFFFFFFFFFFFFFFFFFFFFFFF:FFFF:
@A00920:152:HGHKKDRXX:2:2108:11369:5525 2:N:0:AGGAGTGG+CTAATCGA
GGACTACTGGGGTTTCTAATCCTGTTTGCTCCCCACGCTTTCGCGCATCAGCGTCAGAACCGGTCCAGGTAGCCGCCTTCGCCACTGGTGTTCCTCCCAGTATCTACGCATTTCACCGCTACACTGGGAATTCCACTACCCCCTCCCGGCCTCGAGCCCGGTAGTTTCAAAGGCACTTCCTCAGTTGAGCCGAGGGATTTCACCTTTGACTTACCAGGCCGCCTACGCGCCCTTTACGCCCTATACTTCC
+
FFFFFFFFFFFFFFFFFFFFFFFFFFFFF,FFFFFFFFFFFFFFFFFFFFFFFFFFFFFF:FFFFFFFFFFFFFFFFFFFFFFFFFFFFFFFFFF:FFFFF:FFF:FF:FFFFFFFFFFFFFFFFFFFF:,FFF:FF:FFFFFFFFFFFFFFFF:FF:FFF,FF:,FF,F:FFFF,FFF,FF,FF:FFFFFFFFFF:,:FF,FFF::FF,FFFFFFFFFFFFFFFFF::F::FF:FFF:F:,,F:,F,:F
@A00920:152:HGHKKDRXX:2:2108:26259:5948 2:N:0:AGGAGTGG+CTAATCGA
GGACTACTGGGGTTTCTAATCCCGTTCGCTCCCCACGCTGTCGCGTCTCAGCGTCAATCATCGTCCAGGACGCCCCTTTCGGCGCTGGTGTTCCTCCGGATCTCTGCACATTTCACCGCTACACCCGGAATTCCACGCCCCTCTACTGCCCTCTCGCGGCCCAGTTTCGAACGACCTCTCCCAGTTGAGCCGGGAGCTTTCACGTCCGACTTGGACCACCGCCTGCCCGCGCTTTACGCCCAGTACATCC
+
FFFFFFFFFFFFFFFFFFFFFFFFFFFFFFFFFF:FFFFFFFFFFFFFFFFFFFFFFFFFFFFFFFFFFFFFFFFFFF:FFFFFFFFFFFFFFFFFFFFF,FFFFFFFFF,FFFFFFFFF:FFFFFFF::FFFFFFFFFFFFFFFFFFF,FFFF,FFFFF:F:FFFFFFFFFFFFFFFFFFFFFFFFFFFFFFFFFFF,FF:F:FFFFFF:FFFFFFF:F:FFFFFFFFFFFFF:FFFF:FFFF,F:FFF
@A00920:152:HGHKKDRXX:2:2108:27489:6511 2:N:0:AGGAGTGG+CTAATCGA
GGACTACTCGGGTTTCTAATCCCGTTCGCTCCCCTAGCTTTCGCGGCTCAGCGTCAGGTGCAGCCCAGGGCGCCGCCTTCGCCTCTGGTGTTCCTCCGGATCTCTACGCATTTCACCACTCCACCCGGAATTCCACGCCCCTCTGCTGCCCTCTAGCTGCCCAGTTTCGAACGGCCTCTCCCGGTTGAGCCGGGAGCTTTCACGTCCGACTTGAACAGCCGCCTGCCCGCGCTTTACGCCCAGTAACTCC
+
FFFFFFFFFFFFFFFFFFFFFFFFFFFFFFFFFFF:FFFFFFFFFFFFFFFFFFFFFFFFFFFFFFFFFFFFFFFFFFFFFFFFFFFFFF:FFFFFFFFF:FFFFFFFFFFFFFFFFFFFFF:FFFFF,:FFFFFFFFFFF:FFFFFFFFFFFFFFFFFFFFF:,FFFFFFFFFFFFFFFFF:FFFFFFFFFFFFFFF:FFFFFFFFFFFFFFFFFFFFFFFF::FFFFFFFFF:FFFFFFFFFF,FFFF
@A00920:152:HGHKKDRXX:2:2108:29243:6887 2:N:0:AGGAGTGG+CTAATCGA
GGAAAAAAGGGGTTTCTAATCCTGTTTGCTCCCCACGCTTTCGCACCTCAGCGTCAGTACCGAGCCAGTGAGCCGCCTTCGCCACTGGTGTTCCTCCGAATATCTACGAATTTCACCTCTACACTCGGAATTCCACTCACCTCTCTCGGACTCGAGATTGCCAGTATGAAAGGCAGTTCCAGGGTTGAGCCCTCGGAGTTCACCCCTCACTAAACAAACCGCCTACCTGCGCTATACGCCCAGTAATTCC
+
,,:,,F,:::,FFFF,:FF,:FFF:,F,FFFFFFFF,F::,::FFFF:F:FFFFF:F:FF:FF,F,F:,,FFFFFFF,F,:F,F,:F,FF:FFF,FFFFFFFF:FF,,F,FF:FF:F,FFFFFF,F,:FFFFF,FF:FF:,:F:FF:F:FF:F:F::F,FF,,FFF:,FFFF,F:FF:,FFFFF,,,,,,FF,,FFF,:,F:::,FFFFF:,F::FF,F,:F,,FF,F,,::F,F:FFFFFF,FF:F,:F
@A00920:152:HGHKKDRXX:2:2108:21450:6981 2:N:0:AGGAGTGG+CTAATCGA
GGACTACCGGGGTTTCTAATCCCGTTTGCTCCCCTAGCTTTCGCGCCTCAGCGTCAGTAATGGTCCAGGATGCCGCCTTCGCCACCGGTATTCCTCCAGATATCTACGCATTTCACCGCTACACCTGGAATTCTACATCCCTCTCCCATACTCAAGCCGTCCAGTATCAGACGCAGTTCCCAGGTTAAGCCGGGGGATTTCACGTCTGACTTAGCAGGCCGCCTACGCGCCCTTTACGCCCAGTAATTCC
+
FFFFFFFFFFFFFFFFFFFFFFFFFFFFFFFFFFFFFFFFFFFFFFFFFFFFFFFFFFFFFFFFFFFFFFFFFFFFFFFFFFFFFFFFFFFFFFFFFFFFFFFFFFFFFFFFFFFFFFFFFFFFFFFFFF:FFFFFFFFFFFFFFFFFFFFFFFFFFFFFFFFFFFFFFF:FFFFFFFFFFFFFFFFFFFFFFFFFFFFFF,FFFFFFFFFFFF:FF::FFFFFFFFFFFFF:FFFFF:FFFFF,F:FFF
@A00920:152:HGHKKDRXX:2:2108:6108:7028 2:N:0:AGGAGTGG+CTAATCGA
GGACTACAGGGGTTTCTAATCCTGTTCGCTCCCCACGCTTTCGCTCCTCAGCGTCAGTATCGGCCCAGAGACCCGCCTTCGCCACCGGTGTTCCTCCTGATATCTGCGCATTTCACCGCTACACCAGGAATTCCAGTCTCCCCTGCCGAACTCCAGTGATGCCCGTATCGACCGCACGCCCACAGTTAAGCTGTAGGTTTTCACGGCCGACTCGACACACCGCCTACGAGCTCTTTACGCCCAATAATTC
+
FFFFFFFFFFFFFFFFFFFFFFFFFFFFFFFFFFFFFFF:FFFFFFFFFFFFFFFFFFFFFFFFFFFFFFFFFFFFFF:FFFF:FFFFFFFFFFFFFFFF:FFFF:FFFFFFFFFFFFFFFF,FFFFF::FFFFFFFFFFFFFFFFFFFFFFFFFFFFFFFF:FFFFFF:FFFFFFFFFFF:FFFFF:FFFFFFFFFFFFFFFFFFFFFFF,FFFF:F:FFFFFF,FFFF:FFF:FFFFFF:F:F,FFFF
@A00920:152:HGHKKDRXX:2:2108:7003:7545 2:N:0:AGGAGTGG+CTAATCGA
GGACTACTGGGGTTTCTAATCCCGTTTGCTCCCCTGGCTTTCGCTCCTCAGCGTCAATGTCGGTCCAGGTTGCCGCCTTCGCCACCGGTATTCCTCCTGATATCTACGAATTTCACCTCTGCACCTGGATTTCTGCATCCCTCTCCCGTATTCAAGCCATCCAGTATCGGATGCAGTTCTCGGGTTGAGCGTGGGGATTTCACAGCCGACTGATTTGGCCGCCTACGAGCGCTTTACGCCCATTAAATCC
+
FFFFF:,FFFFFFFFFFFFFFFFFFFFFFFF,FFFFFFFFF:F,FFFF::FFFFFFFFFFFFF,FFFF,,F:,FFFFFFFFFFFF:FFFFFFF,:,FF,FFF:FFF,F,,:,F,,FF,FF,FFF,:F,:,:,,FFF,:F,FFFFF:FF,,:,FF,F,:,,F,,F:,,FFF:,F,,FF,::,,,F,,F:F,,F:FFFF,FF,:,F,::FF:,,::F,F,,::::F,FFFF:,:,,F,,F,,,F,,:,,F,,
@A00920:152:HGHKKDRXX:2:2108:30120:7811 2:N:0:AGGAGTGG+CTAATCGA
GGACTACTGGGGTATCTAATCCTGTTTGCTCCCCACGCTTTCGCGCCTCAGCGTCAGTTACCGTCCAGAAAGCCGCCTTCGCCACTGGTGTTCCTCCCAATATCTACGCATTTCACCGCTACACTGGGAATTCCGCTTTCCTCTCCGGCACTCAAGAAACGCAGTTTCAGATGCAGCTCCACAGTTGAGCCGTGGAATTTCACATCTGACTTGCATTCCCGCCTACACGCCCTTTACACCCAGTAATTCC
+
FFFFFFFFFFFFFFFFFFFF:FFFFFFFFFFFFFFFFFFF:FFFFFFFFFFFFFFFFFFFFFFFFFFFFFFFFFFFFFFFFFFFFFFFFFFFFFFFFFFFFF:FFFFFFFFFFFFF:FFFFFFFFFFFF:FFFFFFFFFFFFFFFF:FFFFFFFFFFFF:F:FFFFFFFFFFFFFFFFFF,FFFFFFFFFFF:FFFFFFFFFFFFFFFFFFFFFFFFF,FFFFFFFFFFFFF,:FFF:FFFFFFF:,FFF
@A00920:152:HGHKKDRXX:2:2108:6298:8422 2:N:0:AGGAGTGG+CTAATCGA
GGACTACAGGGGTATCTAATCCCGTTTGCTCCCCTGGCTTTCGCGCATCAGCGTCAATACCGGTCCAGGATGCCGCCTTCGCCACCGGTGTTCCTCCGGATCTCTACGCATTTCACCACTACACCCGGAATTCCACACGCCTCTACCTGACTCTAGCCCCGCAGTTCGGTCACGTCCTCGCCCGGTTGAGCCGGGCGCTTTCACGCGCCACTTGCAGGACCGCCTACACGCGCTTTACACCCAGTAAATC
+
FFFFFFFFFFFFFFFFFF:FFFFFFFFFFFFFFFFFFFFFFFFFFFFFFFFFFFFFFFFFFFFFFFFFFFFFFFFFFFFFFFFFFFFFFFF:FFFFFFFF:FFFFFFFFFF:FFFFFFFFFFFFFFFFFFFFFFFFF,FFFFFFFFF:F,FFFFFFF:F:FFFFFFFFFFFFFFFFFFFFFFFFFFFFFFFFFFFFFF,FFF:FFFFFFF:FF:FF:FF::FFFFFFFFFFFFF:FFFFFFFFFF:FFFF
@A00920:152:HGHKKDRXX:2:2108:19660:8797 2:N:0:AGGAGTGG+CTAATCGA
GGACTACCAGGGTATCTAATCCCGTTCGCTCCCCTAGCTTTCGCGCCTCAGCGTCAAGAGTGGGCCAGGTAGTCGCCTTCGCCACTGGTGTTCCTCCCGATATCTACGCATTTCACCACTACACCGGGAATTCCACTACCCTCTCCCACCTTCAAGCCGATCAGTTTCCGATGCAGTTTCCCAGTTGAGCCGGGAGATTTCACATCGGACTTGACCAGCCGCCTGCGCGCTCTTTACGCCCAGTAAATCC
+
FFFFFFFFFFFFFFFFFFFFFFFFFFFFFFFFFF:FFF:FFFFFFFFFFFFFFFFFFFFFFFFFFFFFFFFFFFFFFFFFFFF:FFFFFFFFFFFFFFFFFF:,FFFFFFFF:FFFFFFFFFFFFFFF,FFFFFFFFFFFF:FFFFFFFFFFFFFFFFFFF::FFFF:FF,FFFF:FFFFF:FF:FFFFFFFFFFFF,FFFF:FFFFFFFFFFFF,FFFFFF:FFFFFFFFF,FF,FFF,FFFFF,FF:F
@A00920:152:HGHKKDRXX:2:2108:6958:9001 2:N:0:AGGAGTGG+CTAATCGA
GGACTACCGGGGTTTCTAATCCCGTTCGCTACCCTGGCTTTCGCGGCTCAGCGTCAGGTGCAGCCCAGGGCGCCGCCTTCGCCTCTGGTGTTCCTCCGGATCTCTACGCATTTCACCACTCCACCCGGAATTCCACGCCCCTCTGCTGCCCTCTAGCTGCCCAGTTTCGAACGGCCTCTCCCGGTTGAGCCGGGAGCTTTCACGTCCGACTTGAACAGCCGCCTGCCCGCGCTTTACGCCCAGTAATTCC
+
FFFFFFFFFFFFFFFFFFFFFF:FFFFFFFFFFFFFFFFFFFFFFFFFFFFFFFFFFFFFFFFFFFFFFFFFFFFFFFFFFFFFFFFFFFFFFFFFFFFFFFFFFFFFFF:FFFFFFFFFFF:FFFFFFFFFFFFFFFFFFFFFFFFFFFFF:FFFFFFFFFFFFFFFFFFFFFFFFFFFFF,FFF:FFFFFFFFFFFFFFFFF,FFFFFFFFFFFFFFFFFFFFFFFFFFFFFFFFFFFF:FF:FFFFF
@A00920:152:HGHKKDRXX:2:2108:11071:9142 2:N:0:AGGAGTGG+CTAATCGA
GGACTACCAGGGTTTCTAATCCTGTTTGCTCCCCACGCTGTCGCGCCTCAGCGTCAGCAACTGCCCAGCAGGCCGCCTTCGCCACCGGTGTTCTTCCGGATCTCTACGCATTCCACCGCTACACCCGGAATTCCACCTGCCTCTACAGTGCTCAAGCTCGACAGTTCGCACGGCCGACTCGGGGTTGAGCCCCGAGCTTTCACCACACGCTTACCGAGCCGCCTACGCGCCCTTTACGCCCAGTGATTCC
+
FFF:FFFFFFFFF:F:FFFFFFFFFF,FFFFFFFFFFFF:FFF:FFFFFFFFFFFFFFFFFFFFFFFFF:FFFFFFFFFFF:FFFFFFFFFFFFF,FFFFFFFFFFFFFFFFF:FFFFFFFF:FFFFFFFFF:FFF,FFFFFFFFFFF:FFFFFFFFFFFFFFFFFFF:,FFF:FF:FF:FFFFFFFFFF:FFFF::FFFF,FFF:F:FFFFFFFFFFF,F:FFF,,::FF,FFF,FF:FF,,:FF:F:F
@A00920:152:HGHKKDRXX:2:2108:14271:9643 2:N:0:AGGAGTGG+CTAATCGA
GGACTACCAGGGTATCTAATCCTGTTTGCTCCCCACGCTTTCGTGCATGAGCGTCAGTGCAGGCCCAGGGGATTGCCTTCGCCATCGGTGTTCCTCCGCATATCTACGCATTTCACTGCTACACGCGGAATTCCATCCCCCTCTGCCGCACTCCAGCACTGCAGTCACAAGCGCCATTCCCAGGTTAAGCCCGGGGATTTCACGCCTGTCTTACAGCACCGCCTGCGCACGCTTTACGCCCAGTAATTCC
+
FFFFFFFFFFFFF:FFF:FFFFFFFFFFFFFFFFFFFFFFFFFFFFFFFFFFFFFFFFFFFFFFFFFFFFFFFFFFFFFFFFFFFFFFFFFFFFFFFFFFFFFFFFFFFFFFFF:FFFFFFFFFFFFFFFFFFFFFFFFFFFFFFFFFFFFF:FFFFFFFFFFFFFFFFFFFFFFFFFFFFFFFFFF,FFFFFFF:F::FFFFFFFFFFFFFFFFFFF,FFFFF:FFF:FFFF:FFF:FFF:F,FFFFF:
@A00920:152:HGHKKDRXX:2:2108:25726:10034 2:N:0:AGGAGTGG+CTAATCGA
GGACTACTCGGGTATCTAATCCTGTTTGCTCCCCACGCTTTCGCGCCTCAGCGTCAGGATCGAGCCAGATGGCCGCCTTCGCCACCGGTGTTCTTCCCAATATCTACGAATTTCACCTCTACACTGGGAGTTCCACCATCCTCTCTCGACCTCAAGCCATACCGTCTCAAGTGCAGTTCCTAGGTTGAGCCCAGGGGTTTCACACCTGACTGATATGGCCGCCTACGCGCCCTTTACGCCCAGTAATTCC
+
FFFFFFFFFFFFFFFFFFFFFFFFFFFFFFFFFFFFFFFFFFFFFFFFFFFFFFFFFFFFFFFFFFFFFFFFFFFFFFFFFFFFFFFF,F,FFFFFFFF:FFFF:FFFFFFFFFFFFFFFFFFFFFFFFFFFFFFFFFFFFFFFFFFFFFFFFFFFFFFFFFFF:FFFFFFFFFFFFFFFFFFFFFFFFFFFFFFFFFFFFFFFFFFFFFFFFFFFFFFFFFFFFFFFFFFFFF:FFFFFFFFFFF,FFF
@A00920:152:HGHKKDRXX:2:2108:12644:10582 2:N:0:AGGAGTGG+CTAATCGA
GGACTACTGGGGTTTCTAATCCCGTTTGCTCCCCTAGCTTTCGCGCCTCAGCGTCAATACCGGTCCAGGATGCCGCCTTCGCCACCGGTGTTCCTCCAGATATCTACGCATTTCACCGCTACACCTGGAATTCCACATCCCTCTCCCGGATTCCAGCCCGCCAGTATCGGATGCAGTTCCTCGGTTGAGCCGAGGGATTTCACATCCGACTTAGCAGGCCGCCTACGCGCCCTTTACGCCCAGTAATTCC
+
FFFFFFFFFFFFFFFFFFFFFFFFFFF,FFFFFFFF,FFFFFFFFFFFFFFF:FFFF,FFFFFFF:FFFFFFFFFFFFFFFFFF:FFFFFFF:FFFFFFFFFFFF:F:FFFF:F:FF:FFFFFFF:FFFFFFFFFFFF,FFFFFFFFFFFFFFFFFF::FFFF,:FFFFFFFFFFFF:FFFFFFFF:FF:F:FFFFF:FFFFFFFFF:F,,,FFF:FFFF:FF:FFFFFFF,:,F,FFF:FFFFF,FFFF
@A00920:152:HGHKKDRXX:2:2108:21576:10676 2:N:0:AGGAGTGG+CTAATCGA
GGACTACTAGGGTTTCTAATCCTGTTTGCTCCCCACGCTGTCGCACCTGAGTGTCAGTATTGGGCCAGGTAGCCGCCTTCGCCACTGATGTTCCTCCCGATATCTACGCATTTCACCGCTACACCGGAAATTCCGCTTCCCTCTACCGTACCCTAGCTCATCAGTATCGAATGCAATTCACAGGTTGAGCCCGGGGCTTTCACACCCGACTTAAATAACCGTCTACGCACGCTTTACGCCCAGTAATTCC
+
FFFFFF:FFFFFFFF:FFFFFFFFFF:FFF:FFFFFF:FFFFFFF:FFFFF:FF:FFFFF:FF:FFFFF:FFFFFFFFFFFF:FFFFFFFFFFFFFFFFF:FFFFFFFF:FF:FFFFFFFFFFFF,F,:,FFFFFFFF:FFFFF,FFFFFF:FFFF,F,,FF,FF,FFF:FFFFF:FFF,,FFFFF:FFFFF,:FFFFFFF:FF,FFFFF,FF:F:FFFFF,FFFFFFFFFFFFFFF:FFF,:FFFFFFF
@A00920:152:HGHKKDRXX:2:2108:11035:11553 2:N:0:AGGAGTGG+CTAATCGA
GGACTACCAGGGTTTCTAATCTGTTTCGCTACCCTAGCTTTCGTGCCTCAGTGTCAGGAAGAGCCCAGATGCCTGCCTTCGCCATCGGTGTTCCAGTATATATCAACGCATTTCACTGCTACACATACTGTTCCAGCATCCCTGCCAATCCTCAATCTTGTCCGTATCCTATCCAATCCCGAGGGTAAGCCTCGGTCTTTAAGATCAGACGCGACAAGACACCTACGCACACTTTACGCCCAATAAATCC
+
FFFFFFFFFFFFFFFFFFFFFFFFFFFFFFF::FFFFFFFFFFFFFFFF:FFFF:FFFFFF:F:FFFFFFFFFFFFFFF:F:FFFFFFFFFFF:FFF,FFFFFF:,:F::FFF,FFFFFFF,FFFFFFFFF:F:FFFFF:FFFFFFFFFF:FFF:FFFFFFFFFFF:FFFFFF:::FFFFF:FFFFFFFF,FFFFFFFFFF,FFF,F::FFFF:FFFF:FFFF:FFFFF,FF:FFFFFFF,F,F,F,FF:
@A00920:152:HGHKKDRXX:2:2108:20645:11725 2:N:0:AGGAGTGG+CTAATCGA
GGACTACTGGGGTATCTAATCCTGTTTGCTCCCCACGCTTTCGCGCCTCAGCGTCAGAAACGGACCAGAGAGCCGCCTTCGCCACTGGTGTTCTTGCGAATATCTACGAATTTCACCTCTACACAAGCAGTTCCACTCACCTCTTCCGTTCTCGAGACAACCAGTATCGAAGGCAATACAGTGGTTTAGCCACAGGATTTCACACCCGACTAGAACGTCCGCCTACGCGCCCTTTAAGCCCAGTGAATCC
+
,,FF:FFFF:FF:FFFFF:FFF,:FFFFFFFF,FFFFFF,F,F,,FFFFF,F:,FF:FF:F:F,F,::,,F,F::FFFF:FFF,F::F:FFFF,F:,:FFFF:FF,FFFF:FFFFFFFFFF:FF,,FF::F:F:F:FF,::FFFF,FF,FF,FF:FF:F,FF:FFFFFFFF,,FFF,,F,,F:,FF,,,FFFFF,F:FF,FFFF:FF,F,,,::::,,,F,FF:FFF,,FFFF,F,::,,:F,F,F,FFF
@A00920:152:HGHKKDRXX:2:2108:24957:11804 2:N:0:AGGAGTGG+CTAATCGA
GGACTACTGGGGTTTCTAATCCTGTTCGCTCCCCATGCTTTCGCTCCTCAGCGTCAGTTACGGCCCAGAGACCCGCCTTCGCCACCGGTGTTCCTCCTGATATCTGCGCATTTCACCGCTACACCAGGAATTCCGTTCTCCCCTGCATACCTCTAGTCTGCCCGTATCGAAAGCAAGCGCCGTGTTAAGCACGGCGTTTTCACTCCCGACGCGACAAACCGCCTACGAGCCCTTTACGCCCAATAATTCC
+
FFFFFFFFFFFFFFFFFFFFFFFFFFFFFFFFFFFFFF:FFFF:FFFFFFFFFFFFFFFFF:F:FFFFFFFFFFFFFFFFFFFFFFFFFFFFFFFFFFFFFFFFFFFFFFFFFFFFFFFFFF,FF,::FFFFFFF:FFFFFFFF:FFFFFFFFFFFF:FF:F:FFFFFFFFFFF:FFFFF,FFFFFFFFF:FFF:FFFFFFFFFFFFFFF:FFFFF,,FFFFFFFFFFFFFFFFFFF:F:FFFF,F,FFF
@A00920:152:HGHKKDRXX:2:2108:3893:11992 2:N:0:AGGAGTGG+CTAATCGA
GGACTACCCGGGTTTCTAATCCTGTTTGATCCCCACACTTTCGTGCCTCAGCGTCAGTTGAAGTCTAGTAAGCTGTCTACACTATCGGTGTTCTTGACGATATCTAAGCATTTCACCGCTACACCGTCAATTCCGCCTACCTCGATTCCACTCAAGCCCATCAGTATCAATCCCACCCTCCCGGTTAAGCCGGGATATTTCAGAACTGACTTAATAGGCCGCCTACGCACCCTTTAAACCCAATAAATCC
+
FFFFFFF:FFFFF,FFFFFFFFFFFFFFFFFFFFFFFFFFFFFFFFFFFFFFFFFFFFFFFFFFFF,FFFFFFFFFFFFFFFFFFFFFFFFFFFFFFFFFFFFFF,FFFFFFFFFFFFFF:FFFFFFFFFFFFFFFFFFFFFFFFFFFFFFFFFFFFFFFFFFFFF:FFFFFFFF:FF:F:FFFF,F:FFFFFFFF:FFFFFFF,FF:FFFFFFFFFFFFFFFF,,FFF:FF,,FFFF:F,FFFFF:F:F
@A00920:152:HGHKKDRXX:2:2108:31982:12132 2:N:0:AGGAGTGG+CTAATCGA
GGACTACCGGGGTTTCTAATCCTGTTTGCTCCCCACGCTTTCGTACCTCAGCGTCAATATGTGTCCAGTGAGTCGCCTTCGCCACTGGTGTTCTTCCGAATATCTACGAATTTCACCTCTACACTCGGAATTCCACTCACCTCTCCACAATTCTAGCGATGCAGTCTTAAAGGCAGTTCCGGAGTTGAGCTCCGGGCTTTCACCTCTAACTTACAAAGCCGCCTACGTACGCTTTACGCCCAGTAATTCC
+
FFFFFFFFFFFFFFFFFFFFFFFFFFFFFFFFFFFFF:FFFFFFFF:FFFFFFFFFFFFFFFFFFFFFFFFFFFFF:FFFFFFF:FFFFFFFFFFFFFFFF,FFFFFFFFFFFF,,FFFFFFFFFFFF,:FFFF,FFFFFFFFFFFFFFFF:FFFFFFFFFFFFFFFFFFFFFFFFFFFFFFFFFFFFFFF:FFFFFFFFFF,FF:FFFFFFFFFFFFFFFFFFFFFFFFFFF:FFFFFFF:FF:,FF,F
@A00920:152:HGHKKDRXX:2:2108:31919:12242 2:N:0:AGGAGTGG+CTAATCGA
GGACTACCGGGGTTTCTAATCCTGTTTGCTACCCACACTTTCGAGCCTCAGCGTCAGTTGGTGCCCAGTAGGCCGCCTTCGCCACTGGTGTTCCTCCCGATATCTACGCATTCCACCGCTACACCGGGAATTCCGCCTACCTCTGCACTACTCAAGAAAAACAGTTTTGAAAGCAGTTCATGGGTTGAGCCCATGGATTTCACTTCCAACTTGTTCTCCCGCCTGCGCTCCCTTTACACCCAGTAATTCC
+
FFFFFFFFFFFFFFFFFFFFFFFFFFFFFFFFFFFFFFFFFFFFFFFFFFFFFFFFFFFFFFFFFFFFFFFFFFFFFFFFFFFFFFFFF:FFFFFFFFFFFFFFFFFFFFFFFFFFFFFFFFFFFFFFFFFFFFFFFFFFFFFFFFFFFFFFFFFFFFFFFFFFFFFFFFFFFFFFFFFFFFFFFFFFFFFFFFFFFFFFF:FFFFFFFFFFFFFFFFFFFFFFFFFFFFFFFFFFFFFFFFFFFFFFFF
@A00920:152:HGHKKDRXX:2:2108:21486:12273 2:N:0:AGGAGTGG+CTAATCGA
GGACTACAAGGGTATCTAATCCTGTTTGCTCCCCACGCTTTCGCGCCTCAGCGTCAGTTACAGACCAGAAAGCCGCCTTCGCCACTGGTGTTCCTCCAAATCTCTACGCATTTCACCGCTACACTTGGAATTCCGCTTTCCTCTTCTGCACTCAAGTCCCCCAGTTTCCAATGACCCTCCACGGTTGAGCCGTGGGCTTTCACATCAGACTTAAAGGACCGCCTGCGCGCGCTTTACGCCCAATAATTCC
+
FF,F:FFFFFFFFFFFFF:FFF:FFFFFFFFFFFFFFFFFFFFFFFFFFFF:FFFFFFFFFFFFFFFFFFFFFFFFFFFFFFFFFFFFFFFFFFFFFFFFFFFFFFFF:FFFFFFFF:FFFFFFFFFFFFFFFFFFFFFF:FFFFFFFFFFFFFFFFFFFFF:FFFFFFFF:FFFFFFF:FFFFFFFFFFF:FFFFFFFFFFFFFFFFFFFF,:FFFFFF,FFFFFFFFFFFFFFFFFFF:,FF:FF:F:
@A00920:152:HGHKKDRXX:2:2108:25346:12665 2:N:0:AGGAGTGG+CTAATCGA
GGACTACAAGGGTTTCTAATCCTGTTTGCTCCCCACGCTTTCGCGTCTGAGCGTCAGAAACGAGCCAGGAAGCCGCCTTCGCCACTGATGTTCCTCCTGATATCTACGGATTTCACCCCTACACCAGGAATTCCGCTTCCCTCTCTCGTCCTCTAGCCTGCCAGTATCCAGTGCACTTCCGGAGTTAAGCTCCGGGCTTTCACACCAGACTTAGTAGGCCGCCTACACGCGCTTTACGCCCAATGATTCC
+
FFFFFFFFFFFFFFFFFFFFFFFFFFFFFFFFFFFFFFFFFFFFFFFFFFFFFFFFFF:FFFFFFFFFFFFFFFFFFFFFFFFFFFFFFFFFFFFFFFFFFFFFFFFFFFFFFFFF:FFFFF,FFFFFFFFFFFFFFFFFFFFFFFFFFFFFFF:FFFFFFFFFFFFFFFF:FFFFF:FFFF:FFFFF:FFF:FFFFFFFF:FFFFFFFF,FFFFFFF:F:FFF,:FFFFFFFF:,,FFFF:FFF,,FF:
@A00920:152:HGHKKDRXX:2:2108:29478:13401 2:N:0:AGGAGTGG+CTAATCGA
GGACTACTAGGGTTTCTAATCCTGTTTGCTCCCCACGCTTTCGCGCCTCAGCGTCAATTACGGGCCAGATAGCCGCCTTCGCCACCGGTGTTCTTCCCAATATCTACGAATTTCACCTCTACACTGGGAATTCCACTATCCTCTCCTGCACTCAAGCCTGCCAGTATCAAGCGCACATCCCAGGTTGAGCCCAGGGCTTTCACGCCTGACTTAACAAACCGCCTACGCGCCCTTTACGCCCAGTAATTCC
+
FFFFFFFFFFFFFFFFFFFFFFFFFFFFFFFFFFFFFFFFFFFFFFFFFFFFFFFFFFFFFFFFFFFFFFFFFFFFF:FFFFFFFFFFFFFFFFFFFFFFFFFFFFFFFFFFFFFFFFFFFFFFFFFFFFFFFFFFFFFFFFFFFFFFFFFFFFFFFFFFFFFFF:FFF:F:FFFFFFFFFFFFFFFFFFFFFFFFFFF:FFFFFFFFFFFFFFFFFFF:FFFFFFFFFFFFFFFFFFFFFFFFFFF:F:
@A00920:152:HGHKKDRXX:2:2108:6008:13526 2:N:0:AGGAGTGG+CTAATCGA
GGACTACTGGGGTTTCTAATCCTGTTTGCTCCCCTAGCTTTCGTGCCTCAGTGTCAGTGCTGGTCCAGGCAGTCGCCTTCGCCACAGATGTTCCTCCCGATCTCTACGCATTTCACTGCTACACCGGGAATTCCACTACCCTCTACCGCACACCAGCCTGCCAGTATCCAATGCAATTCCCAGGTTGAGCCCGGGGCTTTCACATCAGACTTAACAAAACACCTACGAACGCTTTACGCACAGTAATTCC
+
F:FFFF:FFF:F:F:F,FF:F:FF,:::FF,FFFFF,FFF:FFF:FFFFF,,:FFFF,FF:F:FFFFF:FFFFFF:FF::,FFFFFFFFFF,FF,F:FFF,F:,,F,FFF,FFFFF,F,,F:FF:FF,:F:,,:FF:FF:FFFF,,FFFFF,,F:FFFF,FFFF,FF:F:F:::F,FFFFFFF,:,:F:::,FF,FFF:FFFFF:FF:F,,,:FFFFF:FF:,FFF:,F,:,,,:FF:F,,:FF,,FF,,
@A00920:152:HGHKKDRXX:2:2108:1199:14434 2:N:0:AGGAGTGG+CTAATCGA
GGACTACAGGGGTTTCTAATCCTGTTCGCTCCCCACGCTTTCGCTCCTCAGCGTCAGAACAGGCCCAGAGCACCGCCTTCGCCACCGGTGTTCCTCCCGATATCTGCGCATTTCACCGCTACACCGGGAATTCCGCTTCCCTCTCCTGCCTTCCAGTCGAACAGTATCCAGTGACCCTCCCCAGTTGAGCCGGGGGCTTTCACACTCGACTTGCACGACCGCCTGCGCGCACTTTACGCCCAGTAAATCC
+
FF,FFFFFFF:FFFFFFFFFFFFFFFFFFFFFFFFFFF::FFFFFFF,FFFFFFF:FF:FFFFFFF,:FF,FF,FFF:,FFFFF,F:FFF:FFFFFFF:F,F,FFF,FF:,:FFF:FFF:F:,FFF,:F::F,FFF:F:FF:FFFF:::F::F,FFFF,FFFFFFFF:,F:::FFFFFFFFFFFFFFF,FF:FFFFF:::,::,FFFFFF,FF,F:FFFF,FFF,:FFFF,F:F::F:FFFF:,F,F,,F
@A00920:152:HGHKKDRXX:2:2108:1551:14481 2:N:0:AGGAGTGG+CTAATCGA
GGACTACTAGGGTTTCTAATCCCGTTTGCTCCCCTGGCTTTCGCGCCTCAGCGTCAGTTTCGGTCCAGAATGCCGCCTTCGCCACCGGTGTTCCTCCAGATATCTACGCATTTCACCGCTACACCTGGAATTCCACATTCCTCTCCCGAACTCAAGTCACCCAGTATCGGACGCAGTTCCCAAGTTAAGCTTGGGGATTTCACGTCCGACTTAGGCAACCGCCTACGCGCCCTTTACGCCCAGTAATTCC
+
FFFF:FFFFFFFFFFFF,FFFF:F,,FF:F::FFFFFFFFFFFFFFFFFFFFFFFF::FFF:FFFFFFF:FFF,FF:FF:FFFF:FFFFFFFFFFF:FFFFFFFFFFFFFFFFFFFFFFFF:FFF::FF:,FF:FF:F:FFFFFFFFFF,FFFF,:F,FF:FF:FFF:F:,FFFFFFFFFFFFF,F:::F::F:FFFFFFFFF:F,F:FFFFFF,FF:FF,FFFFF,FFFFFFF:F:FFF:FF:FF::FF
@A00920:152:HGHKKDRXX:2:2108:25220:14481 2:N:0:AGGAGTGG+CTAATCGA
GGACTACAGGGGTTTCTAATCCTGTTTGCTCCCCACGCTTTCGTGCCTCAGTGTCAGTGCTGGTCCAGATGGCCGCCTTCGCCACGGATGTTCCTCCCGATCTCTACGCATTTCACTGCTACACCGGGAATTCCGCCATCCTCTACCGCACTCTAGCCCGCCAGTATCCAATGCAATTCCCAGGTTGAGCCCAGGGCTTTCACATCAGACTTAACGAACCACCTACGCACGCTTTACGCCCAGTAATTCC
+
FF:FFFFFFFFFFFFFFFFFFFFFFFFFFFFFFFFFFFFFFFFFFFFFFFFFFFFFFFFFF:FFFFFFFFFFFFFFFFFFFFFFFFFFFFFFFFFFFFF:FFFFFFFFFFFF,FFF,FFFFF:FFFFFFFFFFFFFFFFFFFFFFFFFFFFFFFFFFFFFFFF:F:FFFFFF,F:FFFFFFFFF:FFFFFFFFFF:F:FF:FFFFFFFFFFFFFFF:FFFFF:F:F,FFFFFFFFFFFFFFFFFF,:F,F
@A00920:152:HGHKKDRXX:2:2108:3369:14935 2:N:0:AGGAGTGG+CTAATCGA
GGACTACCAGGGTTTCTAATCCCGTTCGCTCCCCAAGCTTTCGCATCTCAGCGTCAGGTCAGGCCCAGCGTGTCGCCTTCGCCACTGGTGTTCCTCCGCATATCTACGCATTTCACCACTACACCCGGAATTCCACACGCCTCTACCTAACTCTAGACCCGCAGTTATATAGCGTCCTCGCCCGGTTGAGCCCGGCGATTTAACGCAAAACTTGAACGACCCCCTCCACCCCCTTTACCCCCAGTAAAAA
+
,FF,,F,::,FFFFF::FF:,,,,F:::F,:FFFF,:F,FF,,FF::,,F,F,F,F,,,,F,,FFFF,::,::F:FF,,:FFFFF,FFF,FF:,,,FF,F,,F,FF,,,F,:F:F,:FF,F,:,,:,:FF,,,,F:F,,FF,F,F,,,F,,,,,,,,,,,,FF,:,,,F,,,,,F,,,F,FF:,,FF,F,FF,:FF,,,:,,FF,F,,,F,F,,FF,FF:F,F,:,,F,,F,,:,,F,,,F:,,,F::F,
@A00920:152:HGHKKDRXX:2:2108:11975:14998 2:N:0:AGGAGTGG+CTAATCGA
GGACTACTCGGGTTTCTAATCCTGTTTGCTCCCCACGCTCTCGCGCCTCAGCGTCAGTCTTCGTCCAGGTGGTCGCCTTCGCCACCGGTGTTCCTCCCAATATCTACGAATTTCACCTCTACACTGGGAATTCCACCACCCTCTCCGAGACTCTAGCTACACAGTTTCGAATGCACTTCCAAGGTTGAGCCCTGGGCTTTCACATTCGACTTACGTAGCCGCCTACGCGCCCTTTACGCCCAATAATTCC
+
FFFFFFFFFFFFFFFFFF:FFFFFFFFFFFFFFFFFFFFFFFFFFFFFFFFFFFFFFFFFFFFFF:FFFFFFFFFFF,FFFF,FFF::FF:FFFFFFFF,FFFF:FFF,F,FFF:FFF:,F:FFFFFF:,F:FFFFFFFFFFFFFFFFFFF:FFFFFFFFF:FFFFFFFF:FF:F,F,:,F:FF,:F:FF,:FFFF:F,FF,FF,,FFFFFF,FF,:FF:F,F,F,FFF:,F,,:,:F:F,:F:F,,FF:
@A00920:152:HGHKKDRXX:2:2108:1154:15734 2:N:0:AGGAGTGG+CTAATCGA
GGACTACTAGGGTATCTAATCCTGTTTGCTCCCCACGCTTTCGTGCATGAGCGTCAGTGTCAGCCCAGAGACCTGCCTTCGCCATCGGTATTCCTCCTGATATCTACGCATTTCACTGCTACACCAGGAATTCCAGTCTCCTCTGCCGCACTCAAGCCTTGCAGTCCCAAATGCCATTCCCAGGTTGAGCCCGGGGATTTCACATCTGGCTTACAAAACCGCCTGCGCACGCTTTACGCCCAGTAATTCC
+
FFFFFFFF:FFFFFFFFFFFFFFFFFFFFFFFFFFFFFFFFFF:FFFFFFFFFFFFFFFFFFFFFF,FFFFFFFFFF:FFFFF,FFFFFFFFFFFFFFFFFFFFFFFFFFFFFFFFFFFFFFFFFFFFFFFFFFFFFFFFFFFFFFFFFFFFFFFFFFFFFFFFFF:FF,F:FFFFFF,FFF:F:FF:,FFF,FF:F::FFFFFFFF,FFF:F:::FFFFFFFFF:::FFFFFFFF,FFFF::FFF,:FF
@A00920:152:HGHKKDRXX:2:2108:9706:15828 2:N:0:AGGAGTGG+CTAATCGA
GGACTACAGGGGTATCTAATCCCGTTTGCTCCCCTGGCTTTCGTTCCTCAGTGTCAGTTACAGTCCAGAATGCCGCCTTCGCCACCGGTGTTCCTCCAGATATCTACGCATTTCACCGCTACACCTGGAATTCCGCATTCCTCTCCTGCACGCAAGCCAACCAGTATCAGAAGCAGTTCCCCAGTTAAGCTGAGGGATTTCACATCTGACTTAGTTGGCCACCTACGAACCCTTTACGCCCCGTAATTCC
+
FFFFFFFFFFFFFFFFFFFFFFFFFFFFFFFFFFFFFFF:FFFFFFFFFFFFFFFFFFFFF:FFFFFFF:FFFFF:F:FFFFFFFFFFFF,FFFFFFFFF:FFFFFFFFF,FFFFFFFFFFF:FFFFFF,F:FFFF,FFFFFFFF,:FFFF,F,FFFFFFFFFFFFFFFFFFFFFFFFFFFFFFFFFFFFFFFFFFFFF:F,FFFF:FF,FF:FFFFFFFF:FFFFFF,,FF,,F,FFF::,::FF,FFF
@A00920:152:HGHKKDRXX:2:2108:8721:16282 2:N:0:AGGAGTGG+CTAATCGA
GGACTACTAGGGTTTCTAATCCGGATCGCTCCCCACGCTTTCGCTCCTGAGTGTCAGGCCCAGTCCAGGATGCCGCCTTCGCCGCTGGTGTTCCTCCGGATCTCTACGCATTCCACCACTACACCCGGAATTCCGCATCCCCCTACTGGCCTCCAGTTCGCCCGTTTCGCACGACACCCCCCAGTTGAGCCAGGGTCTTTCACGCACGACGCAACGAACCACCTCCGAGCGCTTTACGCCCAATAAATCC
+
FFFFFFFF:FFFFFFFFFFFFFFFFFFFFFFFFFFFFFFFFFFFFFFFFFF:FFFFF:,F,:FFFFFFFF:FFFFFFFFFFFFFFFFFFFFFFF:FFFFFFFFFFFFFFFFFFFFFF,FFFFFFFFF:FFFFFFFFFFFFFFFFFF,F,FFFFFFFFFFFFFFFF,FFFF:FF:FFFFF:F:,FFFF:FFF,FFFFFFFFFFF:FF:FFF,FF::FF,FFFFFF,F,FFFFFF::FFFFFFFFFFFF,FF
@A00920:152:HGHKKDRXX:2:2108:4878:16329 2:N:0:AGGAGTGG+CTAATCGA
GGACTACTGGGGTTTCTAATCCCGTTCGCTCCCCATGCTTTCGCCTCTCAGCGTCAGGTCAGGCCCAGCGTGTCGCCTTCGCCACTGGTGTTCCTCCGGATCTCTACGCATTTCACCACTACACCCGGAATTCCACACGCCTCTACCTGCCTCTAGCCCCGCAGTTCGGTCACGTCCTCGCCCGGTTGAGCCGGGCGCTTTCACGCGCCACTTGCAGGACCGCCTACACGCGCTTTACACCCAGTAAATC
+
FFFFFFFFFFFFFFFFFFFFFFFFFFFFFFFFFFFFFFFFFFFFFFFFFF:FFFFFFFFFFFFFFFFFFFFFF:FFFFFFFFFFFFFFFFFFFFFFFFFFFFFFFFFFFF:FFFFFFFFFFFFF,FFFFFFF:FFFFFFFFFFFFFFFFFFFFFFFFFFFFFFFFFFFFFFFFFFFFF:FFFFF:FFFFFFFF,FFFF,FFF:FFFFFFFFFFFFFFF:FFFFFFFFFF::F:F:F:FFFFF,FFF::,F
@A00920:152:HGHKKDRXX:2:2108:17381:16501 2:N:0:AGGAGTGG+CTAATCGA
GGACTACCGGGGTATCTAATCCTGTTTGCTACCCACGCTTTCGTGCCTCAGCGTCAGTTATGGTCCAGTAAGCCGTCTACACCGCAGGTGTTCCTCCCGATATCTACGCATTTCACCGCTACACGTGGAATTCCACTTTCCTCTCCTACACTCCAGTTCCCCAGTTTCCAGAGCGACCCAAGGTTGAGCCCTAGGTTTAAACTCCAGACTTAAACAACCGCCTGCGCGCGCTTTACGCCCAATAAATCCG
+
FFFFFFFFFFFFFFFFFFFFFFFFFFFFFFFFFFFFFFFFFFFFFFFFFFFFFFFFFFFFFFFFF::FFFFFFFFFFFFFFFFFFFFFFFFFFFFFFFFFFFFFFFFFFFFFFFFFFFFFFF:FFFFFFFFFFFFFFFFFFFFFFFFFFFFFFFFFFFFFFF,F:FFFFFFFFFFFFFFFFFFFFFFFFFFFFFFFFFFFFFFF:FFFFF:,FFFFFFFFFFFFFFFFFFFFFFFFFFFFFFFF:FFFFF
@A00920:152:HGHKKDRXX:2:2108:24496:16548 2:N:0:AGGAGTGG+CTAATCGA
GGACTACTCGGGTATCTAATCCTGTTTGCTCCCCACGCTGTCGCGCCTCAGCGTCAGCCACTGCCCAGCAGGCCGCCTTCGCCACCGGTGTTCTTCCGGATCTCTACGCATTCCACCGCTACACCCGGAATTCCACCTGCCTCTACAGTGCTCAAGTCGAACAGTTCGCACGGCCGATCCGGGGTTGAGCCCCGGACTTTCACCACACGCTTATCCAACCGCCTACGCGCCCTTTACGCCCAGTGATTCC
+
FF:FFFFFFFFFFF:FFFFF:FFFFFFFFFFFFFFFFFFFFFFFFFFFFFF,FFFFFFFFFFFFF,FFFFFFFFFFFFFFFFFFFFFFFF,FFFFFFFFFFFFFFFFFFFFFFFFFFFFFFFFFFFFF:FFFFFFFFFFFFFF:FFFFFFFFFF:FFFFFFFFFFFFFFFFF,FFFFFFFFFFFFF:FFFFF:FFFFFFFF,FFFFFFF:,FFF:F:F,FFFF:FFFFFFF:FF,FFFFFF,FFF,:F:F
@A00920:152:HGHKKDRXX:2:2108:6686:17300 2:N:0:AGGAGTGG+CTAATCGA
GGACTACTGGGGTTTCTAATCCTGTTTGCTCCCCACGCTTTCGCTCCTCAGCGTCAGTATCGGCCCAGAGACCCGCCTTCGCCACCGGTGTTCCTCCTGATATCTGCGCATTTCACCGCTACACCAGGAATTCCAGTCTCCCCTGCCGAACTCCAGTGATGCCCGTATCGACCGCACGCCCACAGTTAAGCTGTAGGTTTTCACGGCCGACGCGACACACCGCCTCCGAGCTCTTTACGCCCAATAATTC
+
FFFFFFFFFFFFFFFFFF:FFFFFFFFFFFFFFFFFFFFFFFFFFFFFFFFFFFFFFFFFFFFFFFFFFFFFFFFFFFFFFFFFFFFFFFFFFFFFFFFFFFFFFFFFFFFFFFFFFFFFFFFFFFFFFFFFFFFFFFFFFFFFFFFFFFFFFFFFFFFFFFFFFFFFFFFFFFF:FFFFF:FFFFF:FFFFFFFFFFFFFFFFFFFFFFFFFFFFFFFFFFFFF,FFFFFFFF:FFFFF,FFFF:FFFF
@A00920:152:HGHKKDRXX:2:2108:26196:17362 2:N:0:AGGAGTGG+CTAATCGA
GGACTACAGGGGTTTCTAATCCTGTTTGCTCCCCACGCTTTCGCACCTCAGCGTCAGTGTTGGTCCAGGAGGCCGCCTTCGCCACTGGTATTCCTTCCTATATCTACGCATTTCACCGCTACACAGGAAATTCTACCTCCCTCTAGCCCCGCAGTTCGGTCACGTCCTCGCCCGGTTGAGCCGGGCGCTTTCACGCGCCACTTGCAGGACCGCCTACACGCGCTTTACACCCAGTCAATCCGGATAACGC
+
FFFFFFFFFFFFFFFFFFFFFFFFFFFFFFFFFFFFFFFFFFFFFFFFFFFFFFFFFFFFFFFFFFFFFFFFFFFFFFFFFFFFFFFFFF:FFFFFFFF:FFFFFFFFFFFFFFFFFFFFFFFFFFFF,FFFFFFFFFFFFFFFFFFFFFFFFFFFFFFFFFFFFFFFFFFFFFFFFFFFFFFFFF:FFFFFFFFFFFF:FFFFFFFFF::FFFF:FFFFFFFFFFFFFFFFFFF,FFFFFFFFFFFFFF
@A00920:152:HGHKKDRXX:2:2108:27082:17394 2:N:0:AGGAGTGG+CTAATCGA
GGACTACCAGGGTGTCTAATCCTGTTTGCTCCCCACGCTTTCGCACCTCAGCGTCAAGAATGGGCCAGGTAGCCGGCTTCGCCACTGGTGTTCCTCCCGATATCTACGCATTTCACCACTCCACCGGGAAGTCCGCTACCCTCTCCCACCTTCAAGCCGAGCAGTTTACGATGCCGTTTTCCAGTTGCGCCGGAAGCTTTCTCCTCGGCCTGACCCGGCCGCCTGGGCGCTCTTTACGCCCAGGCCTGCC
+
F:,FFF:FF:F,,,FF,,:FFFFFF,FFF,:FFF,F:F:,F::FFF:::::F:,FFFF,FFFF::,FFFFFFF:F,:F,,F,:F,F:FFFFFFF,,F,F,F,:,,::F,F::F:,FFF:FF:,F:FFF,F,F,,,,F,FFF,,,FFFFFFFFF,:FF::FFFF:FFF,:,FFF,FFF,FF,FFF,F,,,,FFFF,F,,:,F,F,,FFF:FF,,,FF,F,,::FFF,FFF,F,,F,,F,F,F,F::F,:::
@A00920:152:HGHKKDRXX:2:2108:2727:18020 2:N:0:AGGAGTGG+CTAATCGA
GGACTACTGGGGTATCTAATCCCGTTCGCTACCCTGGCTTTCGCGGCTCAGCGTCAGGTGCAGCCCAGGGCGCCGCCTTCGCCTCTGGTGTTCCTCCGGATCTCTACGCATTTCACCACTCCACCCGGAATTCCACGCCCCTCTGCTGCCCTCTAGCTGCCCAGTTTCGAACGGCCTCTCCCGGTTGAGCCGGGAGCTTTCACGTCCGACTTGAACAGCCGCCTGCCCGCGCTTTACGCCCAGTGATTCC
+
FFFFFFFFFFFF:FFF:FFFFFFFFFFFFFFFFFFFFFF:FFFFFFFFFFFF:FFFFFFFFFFFFFFFFFFFFFFFFFFFFFFFFF:FFFFFFFFFFFFFFFFFFFFFFFFFFFFFFFF,F::FFFFFFFFF,FFFF:FFFFFFFFFFFFFF:FF:FFFFFFFF:FFFFFFFFFFFFFFF,FFFFFFFFFFFFFFFFFFFFFFFFFFFFFFFFFFFFF,FFF,F,FFFFFFFF::FFFFFFFF,FFFFFF
@A00920:152:HGHKKDRXX:2:2108:15619:18396 2:N:0:AGGAGTGG+CTAATCGA
GGACTACCAGGGTTTCTAATCCTGTTTGATCCCCACGCTTTCGGGTCTGAGTGTCAGTGTCGGGCCAGCTATCCGCCTTCGCCTCCGGTATTCCTCCGGATCTCTACGCATTTCACCACTACACCCGGAATTCTACAGCCCTCTATCTGCCTCGAGCTTGGCAGTCTCCAATGTCCTCTCCCGGTTGAGCCGGGAGCTTTCACATCAGACTTACCACGCCGCCTGCACGCCCTTTACGCCCAGTAACTCC
+
FFFFFFFFFFFFFFFFFFFF:FFFFFFF:FFFFFFFFFFFFFFFFFFFFFFFFF:FFFFFFF:FFFFFFFFFFFFFFF:FFFFFFFFFFFFFFFFFFFFF:FFFFFFF:FFFFFFF:FFFFFF:FFFFF::FF:FFFFFFFFFFFFFFFFFFFFFFFFFFFFFFF:FFF,FFFFFFFFFFFFFFFF:::FFFFFFFFFFFF,F:FFFFFFFFFFFFFFFFFFFFFFFFFFFFFFFFFFFFFFF:FFFFFF
@A00920:152:HGHKKDRXX:2:2108:31096:18458 2:N:0:AGGAGTGG+CTAATCGA
GGACTACTAGGGTTTCTAATCCTGTTCGCTCCCCACGCTTTCGCTCCTCAGCGTCAGTGCCAGCCCAGAGCGCCGCCTTCGCCGCTGGTGTTCCTCCTGATATCTACGCATTTCACCGCTACACCTGGAATTCTGCATCCCTCTCCCGGATTCAAGCCATCCAGTATCAGACGCAGTTCCCAGGTTGAGCCTGGGGATTTCACGTCTGACTTAGTTGGCCGCCTACGAGCCCTTTACGCCCAGTAATTCC
+
FFFFFFFFFFFFFFFFFFFFFFFFFFFFFFFFFF:FFFFFFFFFFFFFFFFFFFFFFFFFFFFFFFFFFFFFFFFFFFFFFFFFFFFFFFFFFFFFFFFFFFFFFFFFFFFFFFFFFFFFFF:FFFFFFFFFFFFFFFFFF:FFFF:FFFFFFFFFFFFFFFFFFFFFFFFFFFFFFFFFFFFFFFFFFFFFFFFFFFFFFFFFFFFFF:FFFFFF:FFFFFFFFF:FFFFFFFF:FFFFFFFFF:FFFF
@A00920:152:HGHKKDRXX:2:2108:24677:18646 2:N:0:AGGAGTGG+CTAATCGA
GGACTACCGGGGTTTCTAATCCTGTTTGCTCCCCACGCTTTCGGGTCTCAGCGTCAGTATCGGTCCAGACGGCCGCTTTCGCCACTGGTGTTCCTCCCGATATCTACGAATTTCACCTCTACACCGGGAATTCCACCTTCCTCTCCCGTACTCAAGCCAGCCAGTTTCGACAGCACTTCCTCGGTTGAGCCGAGGGCTTTCACAATCGACACAGACGGCCGCCTACACCCGCTTTACGCCCAGTGATTCC
+
FFFFFFF:,FFFF:FFFFFFFFFFFFFFFF:FFFFFFFFFFFFFFFFFFFFFFFFFFF,FFFFFFFFFF,F,FFFFFFFFFFF:FFFFFF:FFFFFF:FF:FFFF,FFFFFFFFFFFFF:FFF:::FF:,FFFF:,:FFFF:FF::FFFFFF:,FFFF,FFFFF:FFFFFF,FF,FF:FFFF,FFFFFFF,FFFFF,FFFFFF,,F:FF:,FF:,FFFFFFFFFFFF,FF,F:F::F:FFFF:F,,,FFF
@A00920:152:HGHKKDRXX:2:2108:27471:18662 2:N:0:AGGAGTGG+CTAATCGA
GGACTACCAGGGTTTCTAATCCTGTTTGCTACCCATGCTTTCGAGCATCAGCGTCAGTTGGTGACCAGTAGACCGCCTTCGCCACTGGTGTTCCTCCCGATATCTACGCATTCCACCGCTACACCGGGAATTCCATCTACCTCTGCACTACTCAAGAAAAACAGTATAGAAAGCAATTCATCTGTTGAGCCCATGGTTTTCACTTCCAACTTGTCTTCCCGCCTGCGCTCCCTTTACACCCAGTAATTCC
+
FFFFF:FF:FFF:FFFFFFFFFFFFFFFFFFFFFF,FF::FFFF,F,FFFF,FFFFFF,F,:F,FFFF:F::FFFFFFFFFFFFF,FFFFFFFFFFFFFFFFFFFFFFFFFF,FFFFFFF:FFFFFFFFFFFFF,,:FFFFFFFFFFF,FFFFFFF:::FFFFFF,F,,,F,FFF,FFFF,,,FFF,FFF,FF,FF:FFFFFFFFF,,FFFF,,F:,FFF,FFF,F,,,FFFFF:FFFFFFFFF:FFFFF
@A00920:152:HGHKKDRXX:2:2108:5900:18693 2:N:0:AGGAGTGG+CTAATCGA
GGACTACAAGGGTATCTAATCCTGTTTGATCCCCACACTTTCGTGCCTCAGCGTCAGTTGAAGTCTAGTAAGCTGTCTACACTATCGGTGTTCTTGACGATATCTAAGCATTTCACCGCTACACCGTCAATTCCGCCTACCTCGACTCCACTCAAGCCCATCAGTATCAATCCCACCCTCCCGGTTAAGCCGGGATATTTCAGAACTGACTTAATAGGCCGCCTACGCACCCTTTAAACCCAATAAATCC
+
FFFFFFFFFFFFFFFFFFFFFFFFF:FFFFFFFFFFFFFFFFFF:FFFFFFFFFFFFFFFFFFFFFFFFFFFFFFFFF:,FFFFF:FFFFFFFFFFFFFFF:FFFFFFFFFFFFFFF,FF:F::,FFFFFFFFFF,FFFF,,FFFFFF::FFFFFF:,FFFFFFFFFFFFF:FFFFF,,FFF:FFF:F:F,FFFF,:FFFFFFFFFFFFFFF:FFF,FFFFFFFFFF,FFFF,FFFF,F:FFF,FFFFF:
@A00920:152:HGHKKDRXX:2:2108:11812:18881 2:N:0:AGGAGTGG+CTAATCGA
GGACTACCAGGGTATCTAATCCTGTTTGCTCCCCACGCTTTCGCACCTCAGCGTCAGTATTGAGCCAGGAGGCCGCCTTCGCCACCGGTATTCCTCCACATATCTACGCATTTCACCGCTACACGTGGAATTCTACCTCCCTCTCTCATACTCTAGCCGCCCAGTATCGAATGCAGTTCCCAGGTTGAGCCCGGGGCTTTCACATCCGACTTAAGCAGCCGCCTACGCGCGCTTTACGCCCAGTAATTCC
+
FFFFFFFFFFFF,F:FFFFFFF:FFFFFFFFFFFFFFFFFFFFFFFFFFFFFFFFFFFFFFFFFFFFFFFFFFFFFF:FFFFFFFFFF,F::FFFFFFFFF,FFFFFFFFFFFFFFFFFF:FFFFFFFFFFFFF:FFFFFFFFFFFFFF::FFFFFFFFFFF:F::FFFFFFFFFFFFFFFFFFFFFFFFFFFFFFFFFFFFF:FFFFFFFFFFFFFFFFFFFF,FFFFFFFFFFFFFFFFFF,FFFFFF
@A00920:152:HGHKKDRXX:2:2108:24044:19210 2:N:0:AGGAGTGG+CTAATCGA
GGACTACTGGGGTTTCTAATCCCGTTCGCTCCCCATGCTTTCGCCTCTCAGCGTCAGTCACTGTCCAGAAGGCCGCCTTCGCCACCGGTGTTCCGCTTGATATCTACGAATTTCACCTCTACACCAAGCATTCCACCTTCCTCTCCAGGACTCTAGCCTTGCAGTTTCGAGTGCACTTCCACGGTTGAGCCGTGGGATTTCACACCCGACTTGCAAAGCCGCCTACACGCGCTTTACGCCCAGTAATTCC
+
FFFFFFFFFFFFF::FFFFFFFFFFFFF:FFFFFFFFFFFFFFFFFFFFFFFFFFFFFFFFFFFFFFFFFFFFFFFFFFFFFFFFFFFFFFFFFFFFFFFF:FFFFFFFFFFFFFFFFFFFFFFFFFFFF:F:FFFFFFFFFFFFFFFFFFFFFFFF,FFFFFFFFFFFFFFFFFFFFFFFFFFFFFFFFFFFFFFFFFFFF:F:FFF,FFFFFF:FFFFF:FF,FFFFFFFFFFFFFF,:,FFFFFF::
@A00920:152:HGHKKDRXX:2:2108:9155:19445 2:N:0:AGGAGTGG+CTAATCGA
GGACTACTCGGGTTTCTAATCCTGTTTGCTCCCCACGCTTTCGCGCCTCAGCGTCAGTATCGGGCCAGTGAGTCGCCTTCGCCACTGGTGTTCCGCCGAATATCTACGAATTTCACCTCTACACTCGGCATTCCACTCACCTCTCCCGAACTCAAGACATCCAGTATCAAAGGCAATTCCAAGGTTGAGCCCTGGGCTTTCACCTCTGACTTAAATGTCCGCCTACGCGCCCTTTACGCCCAGTAATTCC
+
FFF:FFFFFFFFFFFFFFFFFFFFFFFFFFFFFFFFFFFFFFFFFFFFFFFFFFFFFF:FFFFFFFFFFFFFFFFFFFFFFFFFFFFFFF,FFFFFFFF:FFFF,FFFFFFFFFFFFFFF:FFFFFFFF,FFFFFFFFFFFFFFFFFFFFFFF:F:FFF,FFF,:FFFFFF:FFFF:FFFFFF,:F,F:FFFFF:FF:FFF:FF:FFF::,FFF,,FFFFFFF,FFFFFFF,,FF,,FFFFF:FFFFFFF
@A00920:152:HGHKKDRXX:2:2108:27597:19977 2:N:0:AGGAGTGG+CTAATCGA
GGACTACTGGGGTATCTAATCCCGTTCGCTCCCCTAGCTTTCGCGCCTCAGCGTCAAGAATGGGCCAGGTAGCCGCCTTCGCCACTGGTGTTCCTCCCGATATCTACGCATTTCACCACTACACCGGGAATTCCACTACCCTCTCCCACCTTCAAGCCGATCAGTTTCCGATGCAGTTTCCCAGTTGAGCCGGGAGATTTCACATCGGACTTGACCAGCCGCCTGCGCGCTCTTTACGCCCAGTAAATCC
+
FFFFFFFFFFFFFFFFFFFFFFFFFFFFFFFFFFF:FFFFFFFFFFFFFFFFFFFFFFFFFFFFF:F:FFFFFFFFFFFFFFFFFFFFFFFFFFFFFFFFFFFFFFFFFFFFFFFFFFFFFF,FFFFFF:FFFFFFFFFFFFFFFFFFFFFFFFFFFFFFFF:FFFFFFFF:FFFF,FFFFFFFFFFFFFFFFF:FFFFFFFFFFFFFFFFFFFF:FFFFFFFF::FFFFFFFFFFFFFFFFFFFF,FFF
@A00920:152:HGHKKDRXX:2:2108:28257:20055 2:N:0:AGGAGTGG+CTAATCGA
GGACTACTAGGGTATCTAATCCCGTTCGCTCCCCTAGCTTTCGCGGCTCAGCGTCAGGTGCAGCCCAGGGCGCCGCCTTCGCCTCTGGTGTTCCTCCGGATCTCTACGCATTTCACCACTCCACCCGGAATTCCACGCCCCTCTACTGCCCTCTGGCTGCCCAGTTTCGAACGAACTCTCCCAGTTGAGCCGGGAGCTTTCACGTCCGACTTGGACCACCGCCTGCCCGCGCTTTACGCCCAGTAAATCC
+
FFFFFFFFFF:FFFFFFFFFFFFF:F:FFF,FFFF:FF:FFFFFFFFFFFFFFFFFFFF:FFF:FF:FFF,,,,FFFFFFFF:FFF,FFF,FFFFF,FFF,FFFFF:FFFFFFFFF,FFFFFF:FFFFFFFFFFFFFF,FFFF:FFFF,,FFFF,FF,:FFFFF,:FFFFF,FF,FF,FF,FFFFFFF:FF,FF:FFFFFF:F,FF:F:FFFFFFFFFFFFFFF:FFFFF,F,FFFFF,FF,FF:,,FF:
@A00920:152:HGHKKDRXX:2:2108:2374:20415 2:N:0:AGGAGTGG+CTAATCGA
GGACTACCAGGGTTTCTAATCCTGTTTGATCCCCACACTTTCGTTCCTCAGCGTCAGTTGAAGTCTAGTAAGCTGTCTACACTATCGGTGTTCTTGACGATATCTAAGCATTTCACCGCTACACCGTCAATACCGCATACCTCGAGTCAACTCAAGACCATCACGAACAAACACAACCTCCCGGTTACGCCGGGCTATTACAGAACTGAATTAAAAGGCCGCCTACGCACCCTTTGAACCCAATAAATCC
+
:,FFFFF:FFFFF,FFF,::FFFFFFFF:,FFFFFF,FFF,FF,,FF,FFFFF,FFF:,F,FF,FFFF,:F,F,F:FFF:FFF,,F,FFF::F:FFFFF,:F,F:,F,FFFFFFFFFFF,FFFFFF:FFFF,F:FF,FFFFFFFFF:F,FFFFFF,:FF:FF,,:FF::F,:,F,,:FFFFF,FF:FF,,F,,F,F:FF,,,:F:FF,:,,:FF,FF,,F:,F:F,:FF,F,,F,,::,F:,:,:FF,:,
@A00920:152:HGHKKDRXX:2:2108:26847:20713 2:N:0:AGGAGTGG+CTAATCGA
GGACTACACGGGTTTCTAATCCTGTTTGATACCCACACTTTCGAGCATCAGTGTCAGTTGCAGTCCAGTGAGCTGCCTTCGCCATCGGTGTTCCTCCTGATATCTGCGCATTCCACCGCTACACCAGGAATTCCAGTCTCCCCTACTGCACTCTAGTCTGCCAGTACCCACTGCAATACACGGGGTAAAGCCCCGGCCTTTCTCAGCAGACGCGACAAACCGCCTACAAGATCTTTACGCCCAATAATAC
+
FFFFF:F:FFFFFFFFFFFFFFFFFFFFFFFFFFFFFFF:FFF:FFFFFFFFFFF,F,FF:FFF:::FFFF::F,FF,FFF:F,FFF,:F,FFF,F,F,,,FFF,F:,:,F,,,,F:F:FF,:,FFF,FFF,FFFFFFFFFFF,FFF:FFF,F:::FF::,F,:,FFF:,F,,::F,FFFF:FF,F,,:FFFFFF,::,,,F,,FF::,FF,FFFFFF:F,FFFF,FF,,,:F:,,FF:,FFFFFF,,,F
@A00920:152:HGHKKDRXX:2:2108:5593:20885 2:N:0:AGGAGTGG+CTAATCGA
GGACTACAGGGGTTTCTAATCCCGTTCGCTCCCCATGCTTTCGCCTCTCAGCGTCAGGTCAGGCCCAGCGTGTCGCCTTCGCCACTGGTGTTCCTCCGGATCTCTACGCATTTCACCACTACACCCGGAATTCCACACGCCTCTACCTGCCTCTAGCCCCGCAGTTCGGTCACGTCCTCGCCCGGTTGAGCCGGGCGCTTTCACGCGCCACTTGCAGGACCGCCTACACGCGCTTTACACCCAGTAAATC
+
FFF:F,FFF:::F::::FF,FFFFFFF:FFFF:FFF::FFFF,FFFFF,FFFFFFFFFF:FFFFFFFF:FFFFFFFFF:FFF:F:FFF,::FFFFFF,FFF,FFFFFFFFFFFFFFFFFFF:FFF:FFFF:FFFFFFFFFFFFFFF::FF::F:F:F,FFFF::F,FFFFFFF,FF,:FFFFF:::FF:F:F,FFF,FF,FF:FFF:,FFFFFFFFFFF:FFFFFFFFF:,F,FF::F::,FFF:F,FF,
@A00920:152:HGHKKDRXX:2:2108:23421:21010 2:N:0:AGGAGTGG+CTAATCGA
GGACTACTGGGGTATCTAATCCCGTTCGCTCCCCTAGCTTTCGCGGCTCAGCGTCAGGTGCAGCCCAGGGCGCCGCCTTCGCCTCTGGTGTTCCTCCGGATCTCTACGCATTTCACCACTCCACCCGGAATTCCACGCCCCTCTACTGCCCTCTAGCGGCCCAGTTTCGAACGACCTCTCCCAGTTGAGCCGGGAGCTTTCACGTCCGACTTGGACCACCGCCTGCCCGCGCTTTACGCCCAGTAAATCC
+
FFFFFFFFFFFFFFFFFFFFFFFFFFFFFFFFFFFFFFFFFFFFFFFFFFFFFFFFFFFFFFF:FFFFFFFFFFFFFFFFFFFFFFFFFFFFFFFFFFFFFFFFFFFFFFFFFFFFFFFFFFFFFFFFFFFFFFFFFFFFFFFFFFFFFFFFFFFFFFFFFF:FF,FFFF,FFFFF:FFFFF:FFFFFFFFFFFFFFFFFFFFFFFFFFFFFFFFFFFFFFFFFF:FFFFFFFFFFFFFFFFFF,FFFFF
@A00920:152:HGHKKDRXX:2:2108:32768:21261 2:N:0:AGGAGTGG+CTAATCGA
GGACTACAAGGGTATCTAATCCCATTCGCTCCCCTAGCTTTCGTCCCTGAGTGTCAGTTGCTCTCCAGTAGAGCGCTTTCGCCACCGATGTTCTTCCCGATCTCTACGCATTTCACCGCTACACCGGGAATTCCCTCTACCCCTAGAGACCTCTAGCTCCTCAGTTTCCACTGCCTTAGCGAAGTTAAGCCTCGCTCTTTGACAATCGACTTGACGAGCCACCTACGGACTCTTTACGCCCAATCATTCC
+
FFFF:F:FFFFFF:,,FFFFF,FFF:,F:FFFF,FFF,FF::FFFF::::FF,FF,,FFFFFFFFF:::FFF:FFFFF:FFFFFFFFF:FF:FFFF,F:,,:F,FFFF::FF,FFFFFF,:,FFFFFFFFFFF:FFFFFFFF,,F,FF,F,:F,:FFFFFFFFF:F:::FF:,:FF,FFFFFFFFFFF:FFF,:FFF:FF:FFF,FF,F:,FFFFFFFFFFFF:FF,FF:FFFF,F:FFFFFFF,:F:F:
@A00920:152:HGHKKDRXX:2:2108:28140:21637 2:N:0:AGGAGTGG+CTAATCGA
GGACTACAAGGGTTTCTAATCCCGTTCGCTCCCCATGCTTTCGCATCTCAGCGTCAGGTCAGGCCCAGCGTGTCGCCTTCGCCACTGGTGTTCCTCCGGATCTCTACGCATTTCACCACTACACCCGGAATTCCGTCAACCTCTCCTCTATTCAAGACTGGCAGTATCACCCAACCTCTCCTAGTTTAGCCAGGAGCTTTTATAAGTAACTTACCAATCCACCTACACGCGCTTTACGCCCAGTAACTCC
+
FFFFFFFFFFFF:FFFFFFFFFFFFFFFFFFFFFFFFFF::FFFFFFFFFFFFFFFFFFF,FFF:FFFF:F:F,FFFF:FFFFFF,FFFFFFFFFFFFFF:FFFFFFFF:F:FFFFFFFFFFF:FFFFFFFFFFFFFFFFF:FFFFFF,F:F:FFFFF::FF,:FFFFFFFFF:FFFFFFF:F:F:FF:FFFF:FFF,,:FFFFFFF:FF::,F,FFFFFFFF,:FF::FFFFFFFFFF:FF::F,F,,F
@A00920:152:HGHKKDRXX:2:2108:12943:21652 2:N:0:AGGAGTGG+CTAATCGA
GGACTACAAGGGTTTCTAATCCTGTTTGCTCCCCACGCTTTCGCGCCTCAGCGTCAGAAACGGACCAGCGAGCCGCCTTCGCCACTGGTGTTCCGCCGAATATCTACGAATTTCACCTCTACACTCGGCATTCCACTCGCCTCTTCCGTCCTCCAGACGTCCAGTATCGGAGGCAGTTCCGGGGTTGAGCCCCGGGATTTCACCCCCGACTTGACCATCCGCCTACGCGCGCTTTACGCCCAGTAATTCC
+
FFFFF:FFFFFFFFFFFFFFFFFFFFFFFFFFFFFFFFFFFFFFFFFFFFFFFFFFFFFFFFFFFFFFFFFFFFF:FFFFFFFFFFFFFFFFFFFFFFFFFFFFFFFFFFFFFFFFFFFFFFFFFFFFF:FFFFFFFFFF:FFFFFFFFF:FFFFFFFFFFFFFFFFFFF:FFFFFFF:FFFFF:F:FFFFFFFFFFFFFF:FFFFF:F:FFFFFF:FFFFFFFFFFFFFFFFFF,FFFFF,F:FFFFFF
@A00920:152:HGHKKDRXX:2:2108:10438:22420 2:N:0:AGGAGTGG+CTAATCGA
GGACTACTGGGGTTTCTAATCCTGTTTGCTCCCCACGCTTTCGCACCTCAGCGTCAGTACCGGACCAGTGAGCCGCCTTCGCCACTGGTGTTCTTCCTAATATCTACGAATTCCACCTCTACACTAGTAGTTCCACTCACCTCTTCCGGACTCAAGATTGCCAGTATGAAAGGCAGTTCCAGGGTTGAGCCCTGGGATTTCACCCCTCACTTAACAATCCGCCTACGTGCGCTTTACGCCCAGTAAAGCC
+
:F,FFFFFFFFFF:FFFFF:FFFFFFFFF,:FFFFF:F:FFFFFFFFFFFFFFFFFFFFF,FFFFFFFFFFFF:FFFF,FFFFFFF:FFFF:FF:FFF:FFFFFFFF,F,FFFFFFFFFFFFFF,FF,FF,F:FFFFFFF,,FFFF:FFFFFFF:FF,FFFFFFF:FFF,FFFFFFFFFFFFFF,,FFF,FFFFFF,F,FF:,FF,FFFFFF:FFFFFF::FFFFFFFFF:FF,FFFFFFFFFF:FF:FF
@A00920:152:HGHKKDRXX:2:2108:31819:22623 2:N:0:AGGAGTGG+CTAATCGA
GGACTACACGGGTATCTAATCCCGTTCGCTCCCCACGCCTTCGCGCCTCAGCGTCAGGTCAGGTCCAGCGAGCCGCCTTCGCCACTGGTGTTCCTCCGGATCTCTACGCATTTCACCACTACACCCGGAATTCCACTCGCCTCTCCCTGCCTCCAGACTGCCCATCTCGCCGGACCCTCCCCCGTTGAGCGGGGGGCTTTCACCGACGATGCGACAATCCGCCTGCGCGCGCTTTACGCCCAGTAACTCC
+
FFFFFFFFFFFFFFFFFFFFFFFFFFFFFFFFFFFFFFFFFFFFFFFFFFFFFFFFFFFFFFFFFFFFFFFFFFFFFFFFFFFFFFFFFFFFFFF:FFFFFFFFFFFFFFFFFFFFFFFFFFFFFFFFFFFFFFFFFFFFFFFFFFFFFFFFFFFFFFFFFFFFFFFFFFFFF:FFFFFFFFFFFFFFFFFF:FFFFFFFF:FFFFF:,F:FFFFFFF:F:FF,FFFFF,FF:F,F:FFFFFFFFFFFFF
@A00920:152:HGHKKDRXX:2:2108:24316:22748 2:N:0:AGGAGTGG+CTAATCGA
GGACTACAAGGGTTTCTAATCCTGTTTGCTCCCCACGCTTTCGCGTCTCAGCGTCAGTCATCGTCCAGAAGGCCGCCTTCGCCACCGGTGTTCTGCTTGATATCTACGAATTTCACCTCTACACCAAGCATTCCGCCTTCCTCTCCGAGACTCGAGCTAGGCAGTTTCGGGTGCACTTCCATGGTTGAGCCATGGGATTTCACATCCGACATGCCTTGCCGCCTACACGCGCTTTACGCCCAGTAATTCC
+
FFFFFFFFFFFFFFFFFFFFFFFFFFFFFFFFFFFFFFFFFFFFFFFFF:FFFFFFFFFFFFFFFFFFFFFFFFFFFFFFFFFFFFFFFFFFFFFFFFFFFFFFFFFF,FFFFFFFFFFFFFFFFFFFFFFFFFFFFFFFFFFFFFFFFFF:FFFFFFFFFFFFFFFFFFFFFFFFFFFFFFFFFFFFFFFFFFFFFFFFFFFFFFFFFFFFFFF:FFFFFFFFFFFFFFFFFFFFFFFFFFFFFFFFFF
@A00920:152:HGHKKDRXX:2:2108:17535:23030 2:N:0:AGGAGTGG+CTAATCGA
GGACTACCAGGGTTTCTAATCCTGTTTGCTCCCCGAGCTTTCGAACCTCAGTGTCAGGAATGTCCCAGATGGCCGCTTTCGCCACTGGTGTTCCTCCCAATATCTACGCATTTCACCGCTACACTGGGAATTCCACCATCCTCTAACATCCTCTAGCCTGCCAGTTTTCAGTCCATTCCCGGGGTTGAGCCCCGGTCTTTAAGACCGAACTTAACAGGCCACCTACGTTCTCTTTACGCCCAATAATTCC
+
FFFFFFFFFFFFFFFFFFFFF:FFFFFFFFFFFFF:FFFFF:FFFFFFFFFFFFFFFFFFFF:FFFFF:FF:FFFFF:FFFFFFFFF:FFFF:FFFFFFFFFFFFF:FFFFFF:,FF:FFFFFFFFFFFFFFFFFFFFFFFFFFFFFFFFFFFFFFFFFFFFFF:FFFFFFFFFFFFFFFFFFF:FFFFFFF:FFFFFFF,,FFFFFFF::FF,FFFFFFFFFFFFFFFFF:,F,:FFFFFFFFF:FFFF
@A00920:152:HGHKKDRXX:2:2108:31729:25285 2:N:0:AGGAGTGG+CTAATCGA
GGACTACCGGGGTTTCTAATCCTGTTTGCTACCCACGCTTTCGCTCCTCAGCGTCAGTACTGGCCCAGAACACTGCCTTCGCCATCGGTGTTCCTCCTGATATCTGCGCATTTCACCGCTACACCAGGAATTCCGTGTTCCCCTACCAGACTCAAGCCACAGCAGTATCGGATGGCGTCTCGGGGTTGAGCCCCGAGTTTTCACATCCGACTTACTGAGCCGCCTACGAGCTCTTTACGCCCAATAAATC
+
FFFFFFFFFFFFFFFFFFFFFFFFFFFFFFFFFFFFFFFF:FFFFFFFFFF:FFFFFF:FFFFFFFFFFFFFFFFFFFFFFFFFFFFFFF:FFFFFFFF:FFFFFFFFFFFFFFFFFFFFFFFFFFFFFFFFFFFF:FFFFFFFFFFFFFFFFFFFFFFFFFFFFFFFFFFFF:FFFFFFFFF:FFFF::FFFFFFFFFFFFFFFFFFFF:FFFFFFFFFFFFFFFFFFFFFF:,FFFFF:FFFFFFFFF
@A00920:152:HGHKKDRXX:2:2108:7148:26083 2:N:0:AGGAGTGG+CTAATCGA
GGACTACTAGGGTTTCTAATCCCGTTCGCTCCCCATGCTTTCGCATCTCAGCGTCAGGTCAGGCCCAGCGTGTCGCCTTCGCCACTGGTGTTCCTCCGGATCTCTACGCATTTCACCACTACACCCGGAATTCCACACGCCTCTACCTACCTCTAGTCGCGCAGTTCGATTGCGTCCTCGCCCGGTTGAGCCGGGCGCTTTCACGCCTCACTTGCACGACCGCCTACACGCGCTTTACACCCAGTAAATC
+
FFFFFFFFFFFFFFFFFFFFFF:FFFFFF:FFFFFFFF,:FFFFFFFFFFFFFFFF:FFFFFFFFFFFFFFFFFFFFF:FFFFFFFFFFFFFFFFFFFFFFFFFFFFFF,FFFFFFFFFFFF:FFFFFFFFFFFFFFFFFFFF:FFFFFFFFFFF,FFFFFF:FFFFF,FFFFFFFFFFFFFFF:FFFFF:FFFFFFFFFFF:FFFFFFFFFFFFFFFFFFFFFFFFFFFFFFFFFFFFFFFFFF,:F:F
@A00920:152:HGHKKDRXX:2:2108:12301:26616 2:N:0:AGGAGTGG+CTAATCGA
GGACTACTAGGGTTTCTAATCCTGTTTGCTCCCCACGCTTTCGTGCATGAGCGTCAGTATTGGCCCAGGAGGCTGCCTTCGCCAGTAGTGTTCTTCCACATCTCTACGCATTTCACCGCTACACGTGGAGTTCCACCGCCCTCTGCCATACTCAAGCTCCGTAGTTTCGAGCGCAATTCCCAGGTTAAGCCCGGGGCTTTCACCCTCGACTTGCGACGCCCCCTGCGCACACTTTACGCCCAGTAATTCC
+
FFFF:FFFFFFFF:FFF:FFFFFFFFFFFFFFFFFFFFFFFFFFFF,FFFFFFFFFF,F:FFF:FFFF:FFFFFFFFFFFF:FF,FFFFFF:F,F,F,:FFFFFFFFF,FF,FFFFF,F,FFFF::F,F,,FFFFF,,,FFFFF,FFFFFFFF,FFF:F,,,FF,,FFFFFFFFFF:FF,:FFF:FF:FFF:,F:FFFFFFFF,FFFFF::,,FFF,:F:,FFF:FFF,FFFFFFF,FFFF:F,,F::F:
@A00920:152:HGHKKDRXX:2:2108:29432:27445 2:N:0:AGGAGTGG+CTAATCGA
GGACTACTGGGGTATCTAATCCCGTTCGCTCCCCATGCTTTCGCCTCTCAGCGTCAGGTCAGGCCCAGCGTGTCGCCTTCGCCACTGGTGTTCCTCCGGATCTCTACGCATTTCACCACTACACCCGGAATTCCACACGCCTCTACCTGCCTCTAGCCCCGCAGTTCGGTCACGTCCTCGCCCGGTTGAGCCGGGCGCTGTCACGCGCCACTTGCAGGACCGCCTACACGCGCTTTACACCCAGTAAATC
+
FFFFFFFFFFFFFFFFFFFFFFFFFFFFFFFFFFFFFFFFFFFFFFFFFFFFFFFFFFFF:F:FFF,FF:FFFFF,FFFF:FF:FFFFFFF,FFFFFFFFFF,FFF:FFFFF,F,FFF::FF:FFF:FFFFFFFFFFFF:FFFFFFFFFF,FFFFFF:FFFF:FF,FFFFFFFFFFF,:FFFFFF,:FFFF:FF,FF:F,FFF:FFFFFFF,FFFF,FF:FFFF:F::FFFFFFFFFFFFF:FFF::,FF
@A00920:152:HGHKKDRXX:2:2108:3278:28808 2:N:0:AGGAGTGG+CTAATCGA
GGACTACTAGGGTATCTAATCCCGTTTGCTCCCCACGCTTTCGCGCCTCAGCGTCAGGGTGTGGCCAGAGACCCGCCTTCGCCACCGGTGTTCCTCCCGATATCTACGCATTTCACCGCTACACCTGGAATTCCGCATCCCTCTCCCGGACTCAAGCCATCCAGTATCAGACGCAGTTCCCCGGTTGAGCCGAGGGATTTCACGTCTGACTTAGTTGGCCGCCTACGAGCCCTTTACGCCCAGTAATTCC
+
FFFFFFF:FFFFFFFFFFFFFFFFFFFFF:FFFF,FFFFFFFFFFFFFFFFFFFFFFFF,:FF,FFFFF,FFFFFFFF,FFFFFFFFFFFFFFFFFFFFFFFFFFFFFF:FFFFFFFFF::FFF,FFFFFFFFFFFFFFFFFFFFF:FF,FFF:FFFF:FFFFFFFFFFFFFFFFFFFFF,FFFFFFFF:FFFFFF,FFFFFFFF::FFFFFFFFFF:FFFFFFFFF:FF,FF,FF:FFFFFFFFF,FFF
@A00920:152:HGHKKDRXX:2:2108:12066:28839 2:N:0:AGGAGTGG+CTAATCGA
GGACTACTCGGGTATCTAATCCTGTTTGATCCCCACGCTTTCGTGCCTCAGAGTCAATATATGTGTAGCGAGCTGCCTTCGCAATTGGTGTTCTATGTCATATCTAAGCATTTCACCGCTACATGACATATTCCGCTCACCTCCACAATATTCAAGACAGATAGTATCAACGGCAGTTCCCAAGTTAAGCTCGGGGATTTCACCACTGACTTACCTGCCCTCCTACGCACCCTTTAAACCCAGTGAATCC
+
:FFFFFFFFFFFFFFFFFFFFFFFFFFFFF:FF:FFFFF,FFF:FFFFFFFFFFFFFFFFFFF:FFFFFF:FFFFFFFFFFFFFFFFFFFFFF,FFFFFFFFFFFFFFFF:FFFFFFFFFFF:FF:FFFFFFFFFFFFF:FFFFFF:,FFFFFFFFFFFFFFFFFFFFFFFFFFFFFFFFFFFFFFF,FFFFFFFFFFFFFFFFFFFFFFFFFFFF:FFFFFFFFF:FFF:F:FFFFFFFF:FFFF,FFF
@A00920:152:HGHKKDRXX:2:2108:6795:29356 2:N:0:AGGAGTGG+CTAATCGA
GGACTACTGGGGTTTCTAATCCTGTTTGATACCCACACTTTCGTGCATCAGCGTCAGTTAGAATCTAGTAAGCTGTCTACACTATCGGTGTTCTTGACGATATCTAAGCATTTCACCGCTACACCGACAATTCCGCCAACCTCGAGTCCACTCAAGCCCATCAGTATCAATGCCACCCTCCCGGTTAAGCCGGGATATTTCAGCACTGACTTAAAAGCCCGCCTACGCACCCTTTAAACCCAATAAATCC
+
FFFFFFF,FFFFF,FFFFFFFFF:FFFFFF,FFFFF:FFFFFFFFF,F,F:FFFFFF:FFFF,:,FFF,:FFFFFFFF,F,F:FF,FFFFFFFFF:F:FF,FFFFFFFFFFFFFFFFFFFFF,FFF,FFFFFFFFF::FFFFF,:,,:,FFFF:FF:FF,,FFFF:FF:F,::FF,F:F:,,FFFF,FFFF,F,FFFFFF:FFF,F,FF,F:F,FF,,FFF,FFFFFFFFFFFFFFFFFFFFFF:FFFFF
@A00920:152:HGHKKDRXX:2:2108:4860:29543 2:N:0:AGGAGTGG+CTAATCGA
GGACTACTGGGGTTTCTAATCCTGTTTGATCCCCACGCTTTCGCACCTCAGCGTCAGTATTAAGCCAGGAGGCCGCCTTCGCCACCGGTATTCCTCCACATATCTACGCATTTCACCGCTACACGTGGAATTCTACCTCCCTCTCTCATACTCTAGCCGATCAGTATCGGATGCAATTCCCAGGTTGAGCCCGGGGCTTTCACACCCGACTTAATCAGCCGCCTACGCGCGCTTTACGCCCAGTAATTCC
+
FFFFFFFFFFFFFFFFF:FFFFFFF:FFFFFFFFFFFFFFFFFFFFFFFFFFFFFFF:FFFFFFFFFFFFFFFFFFFFFFFFFFFFFFFFF:FFFFFFFFFF:FFFFFFFFFFFFFFFFFFFFFFFFFF:FFFFF,FFFFF,FF,:FFF:FFFFFFFFFFFFFFFFFFF,FFFFF:FFFFFFFFFFFFFFFFF:FFFFFFFFFFFF,FFFFF:FFFFF:FFFF,FF:FFFFFFFF:FFFFFFFF:FFFFF
@A00920:152:HGHKKDRXX:2:2108:15329:29763 2:N:0:AGGAGTGG+CTAATCGA
GGACTACTCGGGTTTCTAATCCCGTTTGCTCCCCTCGCTTTCGCGTCTCAGCGTCAATCGCCGTCCAGAAGGGCGCCTTCGCCACCGGTGTTCCTCTCGATATCTACGAATTTCACCTCTACACCGAGAAGTCCGCCTTCCTCTCCGGGACTCCAGCTCGGCAGTTTCGAGTGCACTTCCTGGGTTGAGCCCAGGGCTTTCACATCCGACTTGCCGAGCCGCCTACACGCGCTTTACGCCCCGTCATTCC
+
FFFFFFFF:FFFF,FFFFFFFF,FFFFFFFFFFF,,FFFFFFFFF,FFF:FFFFFF,F:,F:FFFFFF:F,F,FFFFFF:FFFFFFFFFFF,FFFFFFF,FFF:FFFFFF:FF:FFFFFF::FFF::FF:,FFF:F:F:FFFFFFFFFF,,FF:FFF,,F,F:F:FF:FFF,FFFFFFF:FFFFFFFFFFFFFFFFF:FFF:FFF,FFFFF:FFFF::FFFF,FF:FF:FFFFFFFFFFFFF:FF,FFFF
@A00920:152:HGHKKDRXX:2:2108:6587:29997 2:N:0:AGGAGTGG+CTAATCGA
GGACTACTCGGGTATCTAATCCCGTTTGCTCCCCTGGCTTTCGCGCCTCAGCGTCAGTGTCAGCCCAGCAACCCGTCTTCACCTCAGGTGTTCCTCTTGATATCTACGCATTTCACCGCTACACCAAGAATTCCGATTGCCCCTTCTGCACTCTAGCACTGCAGTATCAGCTGGCCGTTCCGAGTTAAGCCCGGAGATTTCACAGTCGACTTGCGGTGGCCGCCTACGCGCCCTTTACGCCCAGTAAATC
+
FFFFFFFFFFFFFFFFFFFFFFFFFFFFFFFFFFFFFFFFFFFFFFFFFFFFFFFFFFFFFFFFFFFFFFFFFFFFFFFFFFFFFFFFFFFFFFFFFFFFFFFFFFFFFFFFFFFFFFFFFF,FFFFFFFFFFFFFFFFFFFFFFFFFFFFFFF:FFFFFFFFFFFFFFFFFFFFFFFFFFFFFFFFFFFFFF:FFFFFFFFFFFFFFFFFF:FFFFFFFFFFFFFFFFFFFFF,FFFFFFFFFFF:FFF
@A00920:152:HGHKKDRXX:2:2108:7139:30201 2:N:0:AGGAGTGG+CTAATCGA
GGACTACTGGGGTTTCTAATCCTGTTCGCTACCCACGCTTTCGCTCCTCAGTGTCAGTACTGGCCCAGAGTGCCGCCTTCGCCACTGGTGTTCCTTCCGATATCTGCGCATTTCACCGCTACACCGGAAATTCCACACTCCCCTACCAGACTCCAGTCACGGCAGTATCAGGTGGCGTCTCTGAGTTGAGCCCAGAGTTTTCACACCCGACTTACTGAACCGCCTACGAGCTCTTTACGCCCAATAAATC
+
FF:FFFFFFF:FFFFFFFFFFFFFFFFFFFFFFFFFFFFFFFFFFFFFFFFFFFFFFFFFFFFFFFFFFF:FFFFFFFFFFFFFFFFFFFFFFFFFFFFFFFFFFFFFFFFFFF:FFFFFFFFFFFFFFFFFFFFFFFFFFFF,FFFFFFF:F:FFFF:FFF:FFF:,FFFF:FFFFFFFFFFFFFFFFFFFFFFFFFF::FF:FF:F,::F:FF,FFFF,FFF,FFFFF:FFFFFFF:FF:FF,FF:,F
@A00920:152:HGHKKDRXX:2:2108:16776:30326 2:N:0:AGGAGTGG+CTAATCGA
GGACTACAAGGGTATCTAATCCTGTTTGCTCCCCACGCTGTCGCGCCTCAGTGTCAGCAACTGCCCAGCAGACCGCCTTCGCCACCGGTGTTCTTCCGGATCTCTACGCATTCCACCGCTACACCCGGAATTCCGTCTGCCTCTACAGTGCTCCAGTGCGGCAGTTCGCATGGCCGACGCGGGGTTGAGCCCCGAGCTTTCACCACACGCTTACCCCACCACCTACGCGCCCTTTACGCCCAGTGATTCC
+
FFFFFFFFFFFFFFFFFFFFFFFFFFFFF:FFFFFFFFFFFFFFFFFFFFFFFFFFFFFFFFFFFFFFFFFFFFFFFFFFFFFFFFFFFFFFFFFFFFFF,FFFFFFFF:FFFF,FFFFFFFFFFFFFFFFFFFFFFFFFFFFF:FFFFFFFFFFFFF:FFFFFFFFFFFFFFFFFFFFFFF:FFFFFF:FFFFFFFF:FFFFFF:F:FFFF:FFFFFF:FF:F,FFFFFFF,FFFF:FF:FFFFF,:F:
@A00920:152:HGHKKDRXX:2:2108:18954:30530 2:N:0:AGGAGTGG+CTAATCGA
GGACTACCGGGGTTTCTAATCCCGTTTGCTCCCCTGGCTTTCGCGCCTCAGCGTCAATGCCGGTCCAGGATGCCGCCTTCGCCACCGGTGTTCCTCCGGATCTCTACGCATTCCACCGCTACACCCGGAATTCCACCAGCCTCTGCCTGTCTCCAGCTCCGCAGTATCCCCTGGCCTCCCGGGGTTGAGCCCCGGGCTTTCACAGCGAGACTTACAGAGCCGCCTACGTGCGCTTTACGCCCAATACTTC
+
FFFFFFFFFFFF:FFFFFFFFFFFFFFFFFFFFFFFFFFFFFFFFFFFFFFFFFFFFF,FFFFFFFFFFFFFFFFFFFFFFFFFFFFF:FFFFFFFFFFF:FFFFFFFF:FFFFFFFFFFFFFFFFFFF,FFFFFFFFFFF:FFFFFFFFFFFFF:FFFFFFFF,FFFFFFFFFFFFFFFFFFF,FFFFFFFFFFFFF:FFFFFF:FFF:F,FFFFF:FF:FFF,:FF:FFFF:,FFFFFFFF:FF,:FF
@A00920:152:HGHKKDRXX:2:2108:22064:30592 2:N:0:AGGAGTGG+CTAATCGA
GGACTACAAGGGTTTCTAATCCTGTTTGATCCCCACACTTTCGTGCATCAGCGTCAGTTACAGCCTAGTAAGCTGCCTTCGCTATCGGTGTTCTTGACGATATCTATGCATTTCACCGCTACACCGTCAATTCCGCCTACCTCATCTGTACTCAATCCCGGCAGTTTTTAAGGCAGCTCCCAAGTTGAGCTTGGGCATTTCACCTAAAAATTGAAGGGACGCCTACGCACCCTTTAAAACAAATAAATCC
+
FF:FFFFF:FFFFFF:,FF:FFF:F:,:FFFFFFF,FFFFF:F,F,F,FFFF:F,FFFFF,FFF:F:FFFF,,F:FFFF:FF:FFF,:FFFFFFFFF,FFFFF:F:,FFFF::,FFF,FFFFFF,F,F:,FFF,::FFF,F,FFFFF:FF,FFFFF:,FF,F,FFFFFF,FF:,FFFF,,,F,,FFFFFFFF::FFFFFFFF,FFF:FF,FFFF:F:,FFF,FFF,,F::FFFFFF,F,,,FFFFFF:F,
@A00920:152:HGHKKDRXX:2:2108:19859:30812 2:N:0:AGGAGTGG+CTAATCGA
GGACTACTGGGGTTTCTAATCCTGTTTGATCCCCACACTTTCGTGCATCAGCGTCAGTACAAGTCTAGTAAGCTGTCTACACTATCGGTGTTCTTGACCATATCTAAGCATTTCACCGCTACACCGTCAATTCCGCCTACCTCTTCTACACTCAAGCCAATCAGTAACAATGCCACCCTCCCGGTTATGCCGGGATATTTCAGAACTGACTTAATAGGCCGCCTACGCACCCTTTAAACCCAATAAATAC
+
:FF,FF,FFFF,FF:FFFF,,F,FFFF,F,:F,,F::FFFF:,F,F,F,F::FF,FFF,,FF,F,:F,:,,FFFFFFFFF:F,FFF:,,FFFF:F,F,,FFF::FFFFFFF,FFF,,FFFFFF:F,FFFFFF,F,FF::FFFF,,F:,F,FF:,:F:F,:FFFFF,,FF:FF,F:F:,FF:FF,FF,,,FF,FFFF:FFF:,F,FFFF::FF,FFF,F:FFF,:::F,FF:FF,F::FFF,:,FFF,FFF
@A00920:152:HGHKKDRXX:2:2108:30707:31000 2:N:0:AGGAGTGG+CTAATCGA
GGACTACCGGGGTATCTAATCCCGTTCGCTCCCCTAGCTTTCGCGGCTCAGCGTCAGGTGCAGCCCAGGGCGCCGCCTTCGCCTCTGGTGTTCCTCCGGATCTCTACGCATTTCACCACTCCACCCGGAATTCCACGCCCCTCTACTGCCCTCCAGCGGCCCAGTTTCGAACGGCCTCTCCCAGTTGAGCCGGGAGCTTTCACGTCCGACTTGGACCACCGCCTGCCCGCGCTTTACGCCCAGTAAATCC
+
FFFFFFFFFFFFFFFFFFFFFFFFFFFFFFFFFFFFFFFFFFFFFFFFFFFFFFFFFFFFFFFFFFFFFFFFFFFFFFFFFFFFFFFFFFFFFFFFFFFFFFFFFFFFFFFFFFFFFFFFFFFFFFFFFFFFFFFFFFFFFFFFFFF:FFFFFFFFFFFFF:FFFFFFFFFFFFFFFFFFFFFFFFFFFFFFFFFFFFFFFFFFFFFFFFFFFFFFFFFFFFFFFFFFFFFFFFFFFFFFFFFFFF::FF
@A00920:152:HGHKKDRXX:2:2108:30653:31563 2:N:0:AGGAGTGG+CTAATCGA
GGACTACACGGGTTTCTAATCCCGTTTGCTCCCCTGGCTTTCGCGTCTCAGCGTCAGTACAGGTCCAGAGAGCCGCCTTCGCCACCGGTGTTCCTCCCAATATCTACGCATTTCACCGCTACACTGGGAATTCCACTCTCCTCTCCCGGCCTCAAGCTCCGCAGTTTCCCATGCAGTTACCCGGTTGAGCCGAGAGCTTTCACATCGGACTTATGGACCCGCCTACACGCCCTTTACGCCCAATAATTCC
+
FFFFFFFF,FFFFFFFFFFFFFF:FFFFFFFFFF,:FFFFFFF,F:FF,FFFFFFFF,F,,,FFFFFFF,FFFFFFFFFFFFF,F,FFFFFFFFFF,F:FFFFFFFFFFFFFFFFF,FFFFFFF,F:FFFFFFF,FFF,FFFFFFF,,,,FFFFFFF,,,F,FFFFF,,:F,FF:FFF,F,F,FFFFFFF,,,F,F,,FFFFFFF,,,FF,,F,F:F,FFFFFF,:FF,FFFF:FFFFFFFFFFFF,FFF
@A00920:152:HGHKKDRXX:2:2108:5077:32049 2:N:0:AGGAGTGG+CTAATCGA
GGACTACACGGGTTTCTAATCCTGTTCGCTCCCCTAGCTTTCGCGCCTCAGCGTCAGGACAGGTCCAGAGAGCCGCCTTCGCCACCGGTGTTCCTCCCGATATCTGCGCATTTCACCGCTACACCGGGAATTCCACTCTCCCCTACCTGCCTCGAGCCGTGCAGTATCGGACGCAGTCACGGGGTTGAGCCCCGGGATTTCACAACCGACTTGCACGGCCGCCTACGCGCTCTTTACGCCCAATGACTCC
+
FFFFFFF:FFFFF:FFFFFFFF,FFF,FFFFFFFF,FFFFFFFF,FFFFFF,FFFFFF:,FFFFFFFFFFFFFFFFFFFFFFFFFFFFFFFFFFFFF:FFFFFFFFFFFFFFFFFFFFFFFFFFFFFFFFF:FF:F,,::F:FF:FF,F,FF:FFFFF,F,F:FFFFF,FFFFFFFF,,FFFFFFFFFFFF,,FFFFFFFFFF:FFFFFFFFF:F:FFFF,FFFFFF,FFFFFFFFFFF:FFFFFF,F:F
@A00920:152:HGHKKDRXX:2:2108:5367:32456 2:N:0:AGGAGTGG+CTAATCGA
GGACTACAAGGGTTTCTAATCCCGTTTGCTCCCCTGGCTTTCGCGCCTCAGCGTCAGTTTCGGTCCAGAATGCCGCCTTCGCCACCGGTGTTCTTCCCAATATCTACGAATTTCACCTCTACACTGGGAATTCCACTCACCTCTCCCGCACTCAAGCAATCCAGTCTTAAGCGCTATTCCCAGGTTGAGCCCGGGGCTTTCACGCCTAACTTGGATCGCCGCCTACGCGCCCTTTACGCCCAGTAACTCC
+
FFFFFFFFF:FFFFFFFFFFFFFFFFFFFF:FFFFFFFFFFFFFFFFFFFFFFFFFFFFFFFFFFFFFFFFFFFFFFFFFFF:FFFFFF::FFFFFFFFFFFFFFFFFF:FFFF::FFFFFF:FF:FFFFFFFF:FFFFFFFFFFFFFFFFFFFFFFFFF:FFFFFFFFF:FFFFFFFF,FFFFFFFFFFFF::FFFFFFF:,FFFFFFF:FFFFFF:FFFFFF:F:F:FFFFFF:FFFFFFFFFFFFFF
@A00920:152:HGHKKDRXX:2:2108:11406:32706 2:N:0:AGGAGTGG+CTAATCGA
GGACTACCGGGGTATCTAATCCTGTTTGCTCCCCACGCTTTCGTGCCTCAGTGTCAGTGCTGGTCCAGGCAGTCGCCTTCGCCACAGATGTTCCTCCCGATCTCTACGCATTTCACTGCTACACCGGGAATTCCACTGCCCTCTACCGCACTCTAGCCCGCCAGTATCCCATGCCATTCCCAGGTTGAGCCCAGGGCTTTCACATCGGACTTAACGAACCACCTACGCACGCTTTACGCCCAGTAATTCC
+
FFFFFFFFFFFFFFFFFFFFFFFFFFFFFFFFFFFFFFFFFFFFFFFFFFFFFFFFFFFFFFFFFFFFFFFFFFFFFFFFFFFFFFFFFFFFFFFFFFFFFFFFFFFFFFFFFFFFFFFFFFFFFFFFFFFFFFFFFFFF:FFFFFFFF:FFFFFFFFFFF:FFFFFFFFFFFFFFFFF:F:FFFFFFFFFFFFFFFFFFFFFFFFFF,FFFFFFF,F,F,FFFFFFFFFFFFFFFFFFFFFFFFFFFFF
@A00920:152:HGHKKDRXX:2:2108:25644:32722 2:N:0:AGGAGTGG+CTAATCGA
GGACTACTGGGGTTTCTAATCCTGTTTGCTCCCCACGCTTTCGCGCCTCAGCGTCAGTTCCGGTCCAGTGAGCCGCCTTCGCCACTGGTGTTCCTCCCAATATCTACGCATTTCACCGCTACACTGGGAATTCCACTCACCTCTCCCGGTCTCAAGCCTCACAGTCTGACAGGCAGTTCCTCGGTTAAGCCGAGGGCTTTCACCCGTCACTTGCAAAGCCGCCTACGCGCCCTTTACGCCCAATAATTCC
+
FFFFFFFFFFFFFFFFFFFFFFFFFFFFFFFFFFFFFFFFFFFFFFF:FFFFFFFFFFFFFFFFFFFFFFFFFFFFFFFFFFFFFFFFFFFFFFFFFFF:FFFFFFFFFFF,FFFFFFFFFF,FFFFF,FFFFF:FFFFFFFFFFFFFFFFFFF::FFFFFFFFFFFFFF:FFFFFFF:FFFFFFFF:FFFFFFFFFF:FFFFFFF:FFF:FFFFF,FFF:FFFFFFF:FFF,F:FFFFFF,F:FFFFFF
@A00920:152:HGHKKDRXX:2:2108:25852:32863 2:N:0:AGGAGTGG+CTAATCGA
GGACTCCTGGGGTTTCTAATCCTGTTTGCTCCCCACGCTTTCGCGCCTCAGCGTCAGTTCCGGTCCAGTGAGCCGCCTTCGCCACTGGTGTTCCTCCCAATATCTACGCATTTCACCGCTACACTGGGAATTCCACTCACCTCTCCCGGTCTCAAGCCTCACAGTCTGACAGGCAGTTCCTCGGTTAAGCCGAGGGCTTTCACCCGTCACTTGCAAAGCCGCCTACGCGCCCTTTACGCCCAATAATTCC
+
FFFFF,,FFFF::FFFFFFFFF:F:F,F:,FFFFFFFF:,FF:FFFF:::F:F:FFFFFFFFFFFFFFFF:FFF::::FFF,::FFFFF:FF,FFFFFFF:,,FFFFFF:FFFFF,F:FF,,FFF::,,FF:FFFFF:FF,,,FF:FF:FFFFF:FFFFFFFF,,FF:FFFFFF,F:FF,,FFFFFF:,::FFFFFF,FF:FFFFFFF,FF::FFFFFFFFFF::,,FF::F:F:FF,FFF,F,FFF::F
@A00920:152:HGHKKDRXX:2:2108:29731:32878 2:N:0:AGGAGTGG+CTAATCGA
GGACTACAGGGGTATCTAATCCTGTTTGCTACCCATGCTTTCGAGCCTCAGCGTCAGTTGGTGCCCAGTAGGTCGCCTTCGCCACTGGTGTTCCTCCCGATATCTACGCATTCCACCGCTACACCGGGAATTCCACCTACCTCTGCACTACTCAAGGCCAGCAGTTTTGAAAGCAATTTATGGGTTGAGCCCATAGTTTTCACTTCCAACTTGCCGGTCCGCCTGCGCTCCCTTTACACCCAGTAATTCC
+
FFFFFFFFFFFFFFFFFFFFFFFFFFFFFFF:FFFFFFFFFFFFFFFFFFFFFFFFFFFFFFFFFFFFFFFFFFFFFFFFFFFFFFFFFFFFFFFFFFFFFFFFFFFFFF,FFFFFFFFFFFFFFFFFF:FFFF:FFFFFFFFFFFFFF,,FFF:FFFFFFFFFFFFFFFF:FFFF:FFFFFFFF,FFFFFF:FF:F:FFFFFF:FFFFFFFFFFFF:FFFF,FFFFFFFFFF,F,FFFFFFFFFFF:FF
@A00920:152:HGHKKDRXX:2:2108:1660:33207 2:N:0:AGGAGTGG+CTAATCGA
GGACTACACGGGTTTCTAATCCTGTTCGCTCCCCACGCTTTCGCCCCTGAGCGTCAGTACATGGCCAGGATGCCGCCTTCGCCACTGGTATTCCTCCCGATATCTACGCATTTCACCGCTACACCGGGAATTCTGCATCCCTCTCCATGACTCAAGCCTGCCAGTTTTCGAGGCACCCTCCCAGTTAAGCCGGGAGATTTAACCTTGAACTTGATAGGCCGCCTGCGGGCGCTTTACGCCCAGTAAATCC
+
FFFFFFF:FFFF:FFFF:FFFFFFFFFFFFFFFFFFFFFFFFFFFFFFF:FFFFFFFFFF:FFFFFFFFFFFFFFFFFFFFFFFFFFFF:FFFFFFFF:FFFFFFFFFFFFF,FFFFFFFFFFF,FFFFF,FFFFFFFFFF:FFFFFF:FFFFFFFFFFFFFFFFF,FFFFFFFFFFFFFFF:FFFFFFFFFFFFFF:FF,FFFF,FFFFF::F:FFFFFFFFFFFFFFFFFF:FFFFFFFFF,:FFFFF
@A00920:152:HGHKKDRXX:2:2108:10285:33646 2:N:0:AGGAGTGG+CTAATCGA
GGACTACAGGGGTTTCTAATCCCGTTTGCTCCCCTGGCTTTCGCTCCTCAGCGTCAGTATTGGTCCAGGATGCCGCCTTCGCCACCGGTGTTCCTCCAGATATCTACGCATTTCACCGCTACACCTGGAATTCCGCATCCCTCTCCCAAACTCAAGCCATCCAGTATCAGACGCAGTTCCCCGGTTAAGCCGAGGGATTTCACGTCTGACTTAGTTGGCCACCTACGAGCCCTTTACGCCCAGTAATTCC
+
FFFFFFFFFFFFFFFFFFFFFFFFFFFFFFFFFFFFFFFFFFFFFFFFFFFFFFFFFFFFFFFFFFFFFFFFFFFFFFFFFFFFFFFFFFFFFFFFFFFFFFFFFFFFFFFFFFFFFFFFFF:FFFFFFFFFFFFFFFFFFFFFFFFFFFFFFFFFFFFFFFFFFFFFFF:FFFFFFFF:FF:F:FFFFFFFFFFFFFFFFFFFFFFFFFF:FFFFFFFFFFFFFFFFFFFF:FFFFFFFFFFFFF,FFF
@A00920:152:HGHKKDRXX:2:2108:28763:34616 2:N:0:AGGAGTGG+CTAATCGA
GGACTACTAGGGTTTCTAATCCTGTTTGCTCCCCACGCTTTCGCACCTCAGCGTCAGTATCGCCCCAGATCGCCGCCTTCGCCGCTGGTGTTCCTCCCGATATCTACGAATTTCACCTCTACACCGGGAATTCCGCGCTCCTCTTGCGTACTCAAGTCCGGCAGTTTGGAAAGCACTTCCTCGGTTAAGCCGAGGGCTTTCACTCCCCACTTGCCGGACCGCCTACGTGCGCTTTACGCCCAATGATTCC
+
FFFFFFFFFFFFFFFFFFFFFFFFFFFFFFFFFFFFFFFFFFFFFFFFFFFFFFFFFFFFFF:,FFFFFFFFFFFFFFFFFFFFFFFFF,FFFFFFFFFFF:FFFFFFFFFFFFFFFFFFFFFF:,FFFFFFF,:FF,:FFFFF:F:FFFFFFFFF:FFFFFFFF,F,F,FFFFFFFFFFF:FFFFFFFFFFFFFFFFFFFFFFFFF,FFFFF:FFFFFFFFFFFF:,FFFFFFFFFFFFFFF::FFFFF
@A00920:152:HGHKKDRXX:2:2108:15311:35086 2:N:0:AGGAGTGG+CTAATCGA
GGACTACTAGGGTTTCTAATCCCGTTCGCTCCCCTAGCTTTCGCGGCTCAGCGTCAGGTGCAGCCCAGGGCGCCGCCTTCGCCTCTGGTGTTCCTCCGGATCTCTACGCATTTCACCACTCCACCCGGAATTCCACGCCCCTCTACTGCCCTCCAGCGGCCCAGTTTCGAACGGCCTCTCCCAGTTGAGCCGGGAGCTTTCACGTCCGACTTGGACCACCGCCTGCCCGCGCTTTACGCCCAGTAAATCC
+
FFFFF,FFFFFFFFFFFFFFFFFFFF:FFFFFFFFFFFFFF:FF:FFFFFFFFFFFFF:FFFFFFF:FFFFFFFFFFFFFFFFFFFFFFFFF,FFFFF:FFFFFFFFFFF,FFFFFFFFFFFFFF:FFFFFFFF:FFFFFFFFFFFFFF:FFFFFFFFFFFFFFF:FFF:FF,,FFFF:FF:F:FFFFFF:F,FFF:FF:FFFFFFF:F:::FFFFF,FF:FFFF:FFF:F:F:F:FFFF:FFF,FF,FF
@A00920:152:HGHKKDRXX:2:2108:29803:35321 2:N:0:AGGAGTGG+CTAATCGA
GGACTACTCGGGTTTCTAATCCTGTTTGCTCCCCACGCTGTCGCGCCTCAGTGTCAGCCATGGCCCAGCAGGCCGCCTTCGCCACCGGTGTTCTTCCGGATCTCTACGCATTCCACCGCTACACCCGGAATTCCACCTGCCTCTACCATGCTCCAGCACGGCAGTTCGCACGGCCGACCCGGAGTTGAGCCCCGGGCTTTCACCGCACGCTTGCCGTGCCACCTACGCGCCCTTTACGCCAAATAATTCC
+
FFFFFF:FFFFFFF:FFFFF:FFFFF:FFFFFFFFFFF::F:,,F:FF:FFFFFF:FFFF:FFF::FFF:F:F,F,FFFFF,FF:FFF::::FFF,:FF:FFFFFF,:FFFFF:FFF::FFFFFF,FFFF,:F,FFFFFF:F,,F:,FFF,:F,::FFF,F:F,FFFF,FF:FFFFFFFFFFFFFF,F:FFFFFFFFFFF:FFFFF:F:FFF,FF:FFF:FFFFF,FFFFFFF:FFF,:F,:F,FFFFF,
@A00920:152:HGHKKDRXX:2:2108:8621:35650 2:N:0:AGGAGTGG+CTAATCGA
GGACTACTGGGGTATCTAATCCTGTTCGCTCCCCACGCTTTCGTGCCTCAGCGTCAGTTTCGGCCCAGCGAGCTGCCTACGCAATCGGGGTTCTTGGTGGTATCTATGCATTTCACCGCTAGACCACCAGTTCCGCCCGCCTCGACCGAACTCAAGCCCGCCAGTATCAACGGCAGTTCCACGGTTGAGCCGTGGGATTTCACCGCTGACTTAACGGGCCGCCTACGCACCCTTTAAACCCAAGAAATCC
+
FFFF:FFFFFFF,F:FFFFFFFFFFFFFFFFFFFFFFFFFFFFFFFFFFFFFFFFFFFFFF:FFFFFFFFFFFFFFFFFFFFFFFFFFFFFFFF:FFFFFF:::F,FFFFF:FF:,FFFF,,,FF:FF:FFF:,FF:FFF,:FFF,FF:,FFF:,:FFFFF:,F::FF::FFF,,FF:,F:FFF:FFFFF,FFFFFF:FF:,FFFFFF,:F,FFFFFFF,F,FF,:FFF:F::F::F:FFF,F:F,FF:F
@A00920:152:HGHKKDRXX:2:2108:9643:35728 2:N:0:AGGAGTGG+CTAATCGA
GGACTACTGGGGTTTCTAATCCGGTTCGCTCCCCACGCTTTCGCGTCTCAGCGTCAGGAAATGCCCAGAAAGCCGCCTTCGCCACTGGTGTTCCTCCCGATATCTACGCATATCACCACTACACCGGGAATTCCACTTTCCTCTGCATCCCTCAAGTCCGCCAGTATCCAAGGACCTCTCCCAGTTGAGCCGGGAGCTTTCACCCTAGACTTAACAGACCGCCTGCACGCCCTTTACGCCCAGTAAATCC
+
FFFFFFFFFFFFFFFFFFFFFFFFFFFFFFFFFFFFFFFFFFFFFFFFFFFFFFFFFFFFF:FFFFFFFFF:FFFFFFFFFFF,FFFFFFFFFFFF:FF:FFFFFFFFFFFFFFFFFFFFFFFFFF:F:FFFFFF:FFFFFFFF:FFFF:FFF:FFFFFFFFFF:FFFFF,,FFFFFFFFFFFFFF:FFFFFFF,F:FFFFFF,FF,FFFFFFFFFFFFF,FF:FFFF,FFFFFFF,,FFFF,FFF:FFF
@A00920:152:HGHKKDRXX:2:2108:30960:35884 2:N:0:AGGAGTGG+CTAATCGA
GGACTACCAGGGTATCTAATCCCGTTCGCTCCCCTAGCTTTCGCGGCTCAGCGTCAGGTGCAGCCCAGGGCGCCGCCTTCGCCTCTGGTGTTCCTCCGGATCTCTACGCATTTCACCACTCCACCCGGAATTCCACGCCCCTCTACTGCCCTCTAGCGGCCCAGTTTCGAACGACCTCTCCCAGTTGAGCCGGGAGCTTTCACGTCCGACTTGGACCACCGCCTGCCCGCGCTTTACGCCCAGTAAATCC
+
FFFFFFFFFFFFFFFFFFFFFFF:FFFFFFFFFFFFFFFFFFFFFFFFFFFFFFFFFFFFFFFFFFFFFFFFFFFFFFFFFFFFFFFFFFFFFFFFFFFFFFFFFFFFFFFFFFFFF:FFFFFFFFFFFFFFFFFFFFFFFFFFFFFFFFFFFFFFFFFF:FFF:FFF:FFFFFFFFFFFFFFFFF:FFFFFFFFFFF:FFFFFFF,FFFFFF:F,FFFFFFFFFF,FFFFFFFFFF:FFFFFF:,F:FF
@A00920:152:HGHKKDRXX:2:2108:18295:35900 2:N:0:AGGAGTGG+CTAATCGA
GGACTACTGGGGTTTCTAATCCTGTTTGCTACCCACGCTTTCGCTCCTCAGCGTCAGTTACGGCCCAGAGCGGCGCCTTCGCCACTGGTGTTCCTCCTGATATCTGCGCATTTCACCGCTACACCAGGAATTCCCCGCTCCCCTACCGTACTCAAGTCACAGCAGTATCGAGTGGCCTCTCAGGGTTGAGCCCTGAGTTTTCACACCCGACTTACTGAACCGCCTCCTCGCTCTTTACGCCCAATGATTC
+
FFFFFFFFFFFFFFFFFFF:FFFFFF:FFF:FFFFFFFFFFFFFFFFFFFFFFFFFFFFFFFFFFFFFFF:F:FFFFFFFFFFFFFFFFFFFFFFFFF:FFFFFFFFFFFFFFFFFFFFFFFFFFFFFFFFFFFFF,FFFF:FF:FFFFFFFFFFFFF,:FF::FFF::,FFFFFFFFFFF:FFFF:,FFF,F:FFFFFF,FFFFFFFFFFF,:F::FFFFFF,F,F,,FFFF,F:FFFF:::F:,F:FF
@A00920:152:HGHKKDRXX:2:2108:31584:35994 2:N:0:AGGAGTGG+CTAATCGA
GGACTACTGGGGTTTCTAATCCTGTTTGCTCCCCACGCTTTCGCTCCTCAGCGTCAATCACTGTGCAGTGAGCTGCCTTCGCAATTGGTGTTCTATGTCATATCTAAGCATTTCACCGCTACATGACATATTCCGCTCACCTTCACAGTATTCAAGACAAATAGTATCCATGGCAGTTTCCAAGTTAAGCTCGGAGATTTCACCACGGACTTACCTGCCCGCCTACGCACCCTTTAAACCCAGTGAATCC
+
FF,FFFFFFFFFFFFFFFFFFFFFFFFFFFFFFFFFFFF:FFFFFFFFFFF:FF,FFFF:F:F:FFFFF:FFFFFFFFFFFFFF:FFFF,FFF,FFFFFFFFFFF:FF:FFFFFFFFFFFFF,FF:FFFFFFF:,FFFFF:F:FFFFFFFFFFFF,FFFFFFF,,FF:FFFFFF:FFFF:F,FFFFFFFFFFFFFFFFFFFFFFFFFFFFFFFFFFFF:FFFFFFF::,F,F:FFFFFF,FFFFFFFFFF
@A00920:152:HGHKKDRXX:2:2108:8260:36432 2:N:0:AGGAGTGG+CTAATCGA
GGACTACTCGGGTTTCTAATCCTGTTCGCTCCCCATGCTTTCGCTCCTCAGCGTCAGTTAATGCCCAGAGACCTGCCTTCGCCATCGGTGTTCCTCCTGATATCTGCGCATTTCACCGCTACACCAGGAATTCCAGTCTCCCCTACATCACTCTAGTCTGCCCGTACCCACCGCAGATCCGGAGTTGAGCCCCGGACTTTCACGGCAGACGCGACAAACCGCCTACGAGCTCTTTACGCCCAATAATTCC
+
FFFFFFFFFFFFFFFFFFFFFFFFFFFFFFFFFF:FFFFFFFFFFFFFFFFFFFFFFFFFFFFFFFFFFFFFFFFFFFFFFFFFFFFFFFFFFFFFFF:FF:FFFFFFFFFFFFFFFFFF,FFFFFFFFF,FFFFFFFFFFFFFFFFFF:FFFF:FFFFFF:FF:FFFFFFFFFFF:FFFFFF:FFFFFFFFFFFFFFFFFFFFFFFFFFFF:FFFFFFFFFFFFFFFFFFF:FFFFFFFFFF,FF:FFF
@A00920:152:HGHKKDRXX:2:2108:29351:36448 2:N:0:AGGAGTGG+CTAATCGA
GGACTACTAGGGTATCTAATCCTGTTTGCTCCCCACGCTGTCGCGCCTCAGCGTCAGCCACTGCCCAGCAGGCCGCCTTCGCCACTGGTGTTCTTCCGGATCTCTACGCATTCCACCGCTACACCCGGAATTCCACCTGCCTCTACAGTGCTCAAGTGAAGCAGTTCGCACGGCCGATCCGGGGTTGAGCCCCGGACTTTCACCACACGCTTACCCCACCGCCTACGCGCCCTTTACGCCCAGTGATTCC
+
FFFFFFFFFFFFFFFFFFFFFFFFFFFFFFFFFFFFFFFFFFFFFFFFFFFFFFFFFFFFFFFFFFFFFFFFFFFFFFFFFFFFFFFFFFFFFFFFFFFFFFFFFFFFFFFFFFFFFFFFFFFFFFFFFFFFFFFFFFFFFFFFFFFFFFFFFFFFFFFFFFFFFFFFFFFFFFFF:FFFFFFFFFFFFFFFFFFFFFFFF:FFFFFFFFFFFFFF:FFFFFFF:FFFFFFFFFFFFFFFFFFF:FFFFF
@A00920:152:HGHKKDRXX:2:2108:16025:36793 2:N:0:AGGAGTGG+CTAATCGA
GGACTACAGGGGTTTCTAATCCCGTTCGCTCCCCGTGCTGTCGCGTCTCAGCGTCTGATGTCGTCCAGAATGCCGCCTTCGCCTCTGGTGTTCCTCCGGATCTCTACGCATTTCACCACTACACCCGGAATTCCACATTCCTCTACGACCCACTAGCGCTGCAGTCTCATCCGACCTCTCCCAGTTTAGCCGGGAGCTTTCACGGTTGACTTACAGCACCGCCTACACGCTCTTTACGCCCAGTAATTCC
+
FFFFFFFFFFFFFFFFFFFFFFFFFFFFFFFFFFFFFFFFFFFFFFFFFFFFFFFFFFFFFFFFFFFFFFFFFFFFFFFFFFFFFFFFFFFFFFFFFFFF:FFFFFFFFFFFFFFFFFFFFFFFFFFFFFF:FFFFFFFFFFFFFFFFFFFFFFFFFFFFFFFFFFFFFFFFFFFFFFFFFFFFFFFFFFFFFFFFFF,FFFFFFFFFFFFF,:FFF:FFFFFFFFFFFFFFF:FFFFFFFFFFFFFFFF
@A00920:152:HGHKKDRXX:2:2108:17409:36902 2:N:0:AGGAGTGG+CTAATCGA
GGACTACCCGGGTTTCTAATCCCGTTTGCTCCCCTGGCTTTCGTTCCTCAGTGTCAGTTACAGTCCAGAATGCCGCCTTCGCCACCGGTGTTCCTCCAGATATCTACGCATTTCACCGCTACACCTGGAATTCCGCATTCCTCTCCTGCACTCAAGCCAACCAGTATCAGAAGCAGTTCCCCAGTTAAGCTGAGGGATTTCACATCTGACTTAGTTGGCCACCTACGAACCCTTTACGCCCAGTAATTCC
+
FFFFF:FFFFFF:FFF:FFFFFFFFFFFFFFFFFFFFFF:FFFFFFFFFFFFFFFFFFFFFFFFFFFFF:FFFFFFFFFFFFFFFFFFFFFFFFF:FFFFFF,FFFFFFFFFFFFFFFFF:FFFFFFFFFFFFFFFFF:FFFFFFFFFFFFFFFFFFFFFFF:FF:FFFFF:FFFFFFFFFFFFFFFFFFFFFFFFF:FFFFF:FFFFFFF:FFF:FFFFFFF:FFFFFFFFFF:FFFFFFFFFF,FF,F
@A00920:152:HGHKKDRXX:2:2109:13033:2581 2:N:0:AGGAGTGG+CTAATCGA
GGACTACCGGGGTTTCTAATCCGGTTTGCTCCCCACGCTTTCGCCCCTGAGCGTCAGGACAGGGCCAGGATGCCGCCTTCGCCACTGGTGTTCCTCCCGATATCTACGCATTTCACCACTACACCGGGACTTCCACATCCCTCTCCCTGCCTCAAGCCTGCCAGTTTTCGAAGCACCCTCCCAGTTGAGCCGGGAGATTTCACTTCAAACTTGGCAAGCCGCCTGCGGGCGCTTTACGCCCAATAAATCC
+
FFFFFFFFFFFFFFFFFFFFFF:FFFFFFFFFFF,:FFFFFFFFFF,FFFFFFFFFFFFFFFFFFFFFFF:FFFFFFFFFFFFFFFFFFFFFFFF:FFFFFFFFFFFFFFFFFFFFFFFFFFFFFFFFF,FFF:FF:FFFFFFFFFFFFFFFFFFFFF,FFFFFF:F,F:F:FF,FFFFFFFFFFF::FF:FFFFFFFFFFFFF,F:F:FFFF,F,FF:FFFFFFFFFFFFF:,FFFFFFF,FFF::F:F
@A00920:152:HGHKKDRXX:2:2109:1922:2910 2:N:0:AGGAGTGG+CTAATCGA
GGACTACTGGGGTTTCTAATCCTGTTTGCTCCCCACGCTTTCGTATCTCAGCGTCAGTACCGGGCCAGTTAGCCGCCTTCGCCACTGGTGTTCTTGCGAATATCTACGAATTTCACCTCTACACTCGCAGTTCCACTAACCTCTCCCGGACTCAAGATCTCCAGTATCAAAGGCAGTTCCGAGGTTGAGCCTCGGGATTTCACCCCTGACTTAAAGATCCGCCTGCATACGCTTTACGCCCAATAAATCC
+
FFFFFFFFFFFFFFFFFFFFFFFFFFFFFFFFFFFFFFFFFFFFFFFFFFFFFFFFFFFFFFFFF:FFFFFFFFFFFFFFFFFFFFFF:FFFFFFFFFFFFFFFFFFFFFFFFFFFFFFFFFFFFFFFFFFFFFFFFFF:FFFFFFFFFFF:FF::FFFFFFFFFFFFFFFFFFFFFFFFF:FFFFFFFFFF:FFFFF,FFFFFFFFFFFFFFFFFFFFFFFFFFFFFFF::FF:F:FFFFFFFF:FFFF
@A00920:152:HGHKKDRXX:2:2109:26341:3208 2:N:0:AGGAGTGG+CTAATCGA
GGACTACTCGGGTATCTAATCCTGTTTGCTCCCCACGCTTTCGCACCTCAGCGTCAACAACGGTCCAGTGAGCCGCCTTCGCCACAGGTGTTCTTCCGAATATCTACGAATTTCACCTCTACACTCGGAATTCCACTCACCTCTCCCGTGTTCAAGCGATGCAGTCTTAAAGGCAATTCCGGGGTTGAGCCCCGGGCTTTCACCTCTAACTTACAAAGCCGCCTACGTGCGCTTTACGCCCAGTAATTCC
+
FFFFFFFFFFFFFFFFFFFFFFFFFFFFFFFFFFFFFFFFFFFFFFFFFFFFFFFFFFFFFFFFFFFFFFFFF:FFFFFFFFFFF,FFFFFFFFFFFFF,FFFFFFFFFFFFFFFFFFFFFFFFFFFFFFFFFFFFFFFFFFFFFFFF:F:FFFFFFFFFFFFFFFF,FFFFFFFFFFFFFFFFFFFFFFFFFFFFFFFFF::FFF,FFFFFFFF,FFFFF:FFFFFF:FFFF:F:FFFFFFFF:FFFFF
@A00920:152:HGHKKDRXX:2:2109:18683:3505 2:N:0:AGGAGTGG+CTAATCGA
GGACTACTAGGGTTTCTAATCCTGTTTGCTACCCATGCTTTCGAGCCTCAGCGTCAGTTGGTGCCCAGTAGGTCGCCTTCGCCACTGGTGTTCCTCCCGATATCTACGCATTCCACCGCTACACCGGGAATTCCACCTACCTCTGCACTACTCAAGGCCAGCAGTTTTGAAAGCAATTCACGGGTTGAGCCCATGGATTTCACTTCCAACTTGCCGCTCCGCCTGCGCTCCCTTTACACCCAGTAATTCC
+
FF:FFFF,,FFFFFFFFFFFF:FFFFFFF:FFFFFFFFFFFFFFFFFFFFFFFFFFFFF,FFF,FFFFFFFF,FFFFFFFFFFFFFFFFFFFFFFFFF,FFF:FFFFFFF:FFFFFFFFFFFFF:FFF:FFFFFFFFFFFFFFFFFFFFFFFFF:FFFFFF:F:F,FF,FFFF:F::FFFFFFFFF:FFFFFF,FFFF,FF,F:,F:,FFFFF:,F,FFFFFFF,FFFFF,F,FFFFFF,FF:F:,FFFF
@A00920:152:HGHKKDRXX:2:2109:6976:3615 2:N:0:AGGAGTGG+CTAATCGA
GGACTACTAGGGTTTCTAATCCCGTTTGCTCCCCTGGCTTTCGCGCCTCAGCGTCAATGCCGGTCCAGGATGCCGCCTTCGCCACCGGTGTTCCTCCAGATATCTACGCATTTCACCGCTACACGTGGAATTCCGCATCCCTCTCCCGGATTCAAGCCTCCCAGTATCGGACGCAGTTCCTGGGTTGAGCCCCGGGATTTCACATCTGACTTACAACGCCGCCTACGCTCCCTTTACGCCCAGTGATTCC
+
FFFF:FFFF:FFF,FFFFFFFFFFF:FFFFFFFFF:FFFFFFF,FF,FFFFFFFFFFFFFF:FFFF:FFF:FF,FFFF:FFFFFFFFFFFFFFFFFF,FFFFFFF:FFFFFFFFFF:FFFFFFF,,F:F:FFFF,,FFFFFFFF:FFF:FFFFFFFF,:,,FFFF,FF:FFFFFFFFFFF,,FFFFFFFFF:FFFF::FFFFFFFFFFFFFFFF,FFFFFFFFFFFFF:FFFFFFFFF:FFFFFFFF:,F
@A00920:152:HGHKKDRXX:2:2109:27398:4131 2:N:0:AGGAGTGG+CTAATCGA
GGACTACCAGGGTATCTAATCCTGTTCGCTCCCCACGCTTTCGCTCCTCAGTGTCAGTTCCAGCCCAGAGCACCGCCTTCGCCACTGGTGTTCCTCCTGATATCTGCGCATTTCACCGCTACACCAGGAATTCCATGCTCCCCTACTGGACTCTAGTCAAAGCAGTATCGGGTGGCGTCTCCAGGTTGAGCCTGGAGGTTTCACACCCGACTTACTGACCCACATACGAGCTCTTTACGCCCAATAAAAC
+
FFFFFFF,FFFFF:FFFFFFFFFFF,FFFFFFFFFFFFFFFFFFFFFFFFFFFFFFF,F:,FFFFFFF:FFFFFFFFF:FFFFFF:FFFFFFFFFFFFFFF,FFFFF,FF:FFFFFFFFF:FFFF:FFFF:FFFFFFFFFFFFFFFF:F,FFF:FFF:F,:FF:F:FFFFF,FF:FFFFFFF:FF,F,:FFFFFFFFFF:FF,:F:FF:FF:FFFFFF,FFFF,,F:::,FFFFF:F,FFFF::,FFF,F
@A00920:152:HGHKKDRXX:2:2109:3992:4335 2:N:0:AGGAGTGG+CTAATCGA
GGACTACAGGGGTTTCTAATCCTGTTTGCTACCCACGCTTTCGCTCCTCAGCGTCAGTACCGGCCCAGAGCAGCGCCTTCGCCACCGGTGTTCCTCCTGATATCTGCGCATTTCACCGCTACACCAGGAATTCCCTGCTCCCCTACCGGACTCAAGCCATAGCAGTATCGAGTGGCGTCTCGGGGTTGAGCCCCGAGTTTTCACACCCGACTTACCAAGCCGCCTACGAGCTCTTTACGCCCAATAAATC
+
FFFF:FFFFFF:FF:FFFFFFFFFFFFFFFFFFFFFFFFFFFFFF:FFFFFFF:FFFFFFF:,FFFFFFFFFFFFFFFF:FF,FFFFFF:::FFFFFFFFFFF:F:FFFF,FFFFFFFF,FF:F:F,F:FF:FFFFFFFFF:FFFF:FFFFFFF:FFFFF:FF,FF:F:F:FFFF:FFFF:F:,F,FFF:FFFFFFFFF,FFFFF,FF:FF:F:FFF:FF:FF:FFFFFFFFFF:F:FFF::FFF:F,FF
@A00920:152:HGHKKDRXX:2:2109:12988:4570 2:N:0:AGGAGTGG+CTAATCGA
GGACTACAAGGGTTTCTAATCCTGTTTGATCCCCACACTTTCGTGCCTCAGCGTCAGTTGAAGTCTAGTAAGCTGTCTACCCTATCGGTGTTCTTGACGATATCTAAGCATTTCACCGCTACACCGTCAATTCCGCCTACCTCGACTCCACTCAAGCCCCTCAGTATCAAAACCAACCTCCCGGTTAAGCCGGGATATTTCAGAACTGACTTAATAGGCCGCCTACGCACCCTTTAAACCCAATAAATCC
+
FFFFFFFFFFFF,,FFFFFFFFFFFFFFFFFFFFFFFFFFFFF,FFFFFFFFFFFFF:FFFFFFFFFFFFFFF,FFFFFF,F:F,FF,FFFFFFFFF,:FFF,FF:F:FFFFFFFFFFFFFFFF,FFF,FFFFFFF::FFFFF,,FF::FFFFF:F,FF,,FFFFFFFFF,,FFF,:FFF::FFFFFF,FF,,:,:FFFFFF,F:FFFFFF,FF:,F,FF,FFF,:FFFFFFFFFF:F:FFFF,FFFF:F
@A00920:152:HGHKKDRXX:2:2109:20347:4758 2:N:0:AGGAGTGG+CTAATCGA
GGACTACCCGGGTTTCTAATCCTGTTTGCTCCCCACGCTTTCGCGCCTCAGCGTCAGTTGTCGTCCAGAAAGTCGCCTTCGCCACCGGTGTTCTTCCTAATCTCTACGCATTTCACCGCTACACTAGGAATTCCACTTTCCTCTCCGATACTCCAGCCTCCCAGTTTCCATCCCATCACGGGGTTAAGCCCCGCACTTTTAAGATGGACTTAAGAAGCCGCCTGCGCGCGCTTTACGCCCAATAATTCCG
+
FF:FF::F:FFFFFFFFFFFFFFFFFFFFFFFFFFFFFFFFFFFFFFFFFFFFFFFFFFFFFFFFFFFFFFFFFFFFFFFFFFFFFFFFFFFFFFFFF:FFFFFF:FFFFFFFFFFFFFFFFFFF:FFFFFFFFFFFFFFFFFFFFFFF:FFFFFFFF,:FFFFFFFFFFFFFF,FFFF,FFFFFFFFFFFFFF:F::FFFF:FF:FFF,FFFFFF:,F,FF,F:FFFFF:FFFF,FFFF:F,FF::,:F
@A00920:152:HGHKKDRXX:2:2109:22761:4867 2:N:0:AGGAGTGG+CTAATCGA
GGACTACTAGGGTTTCTAATCCCGTTCGCTCCCCACGCTTTCGCATCTCAGCGTCAGATATGCCCCAGGGCGCCGGCTTCCCCACTGGTATTCCTCGGGATCTCTACACATTTCACCGCTACACCCCGAATTCTGCGCCCCTCTAGCACTCTCTAGCCGGACAGTTTTGATCGGCCTCGCCCAGTTTAGCCGGGCGCTTTCACAACCAACTTGTCCAACCGCCTACATGCGCTTTACGCCCAGTAACTCC
+
FFFFFFFFF:FFFFFFFFFFFFFFFFFFFFFFFFFFFFFFFFFFFFFFFFFFFFFFFFFFFFFFFFFFFFFF:F:FFFFFFFFFFFFFFFFFFFFFFF:FFFFFFFFFFFFFFFFFFFFFFFFF,FFFFFFFF:FFFFFFFFFFFFFF:FFFFFFF,FF:FFFFF:FFFF:,FFF:FF:F:FF:F:F,FF,FFFFF:F:FFFFFFF:FFFFFF:FFFFFFF,FFFFFF,FFFFFFFF::FF:FFFFFFFF
@A00920:152:HGHKKDRXX:2:2109:29713:4883 2:N:0:AGGAGTGG+CTAATCGA
GGACTACACGGGTTTCTAATCCCGTTCGCTACCCATGCTTTCGCGCCTCAGCGTCAGTTGTGATCCAGGATGCCGCCTTCGCCACTGGTGTTCCTCCGCATCTCTACGCATTTCACCACTACACGCGGAATTCCACATCCCTCTATCACACTCTAGACCGGCAGTCTCAGACAGCCTCTCCAGGTTTAGCCTGGAGCTTTCATGCCACACTTACCGATCCGCCTGCGCGCCCTTTACGCCCAGTAATTCC
+
,FFFFFFFFFFF:FFFFFFFFF:FFFFFFFFFFFFFFFFFFFFFFFFFFFFFFFFFFFFFFFFFFFFFF:FFFFFFFFFFFFFF:FFFFFFFFFF:FFF::FFF,FFF:F:FFF:FFFFFFF:FFFFFF,FFF,FFFFFFFFF,,FFFFFF:FFFFFFFFFFFFFFFF:FFFFFFFFFFFF,FFFFFFFFF:FFFFFFFFFFFFFF,FFFFFFFFFFFFFFFFFFFFFFF,F:F:FFFFFFF:FFF,FFF
@A00920:152:HGHKKDRXX:2:2109:24017:5541 2:N:0:AGGAGTGG+CTAATCGA
GGACTACAGGGGTTTCTAATCCGGTTCGCTCCCCACGCTGTCGCACATGAGTGTCAGCTGATGCCCAGGTGGTTACCTTCGTCCTTGGTGTTCCTGCCGATCTCTACGCATTTCACCACTACACCGGCAATTCCACCACCCTCTGCATCGCTCGAGCCGCACCGTTTGGCGTGGCCTCCCCGCGTTAAGCGCGGGGCTTTCACACGCCACCTATGCAGCCACCTGCGTGCCCTGTACGCCCAGTAATTCC
+
:F:FFFFFFFFFFFFFFFFFFFFFFFFFFFFFFFFFFFFFFFF,FFFFFFFFFFFF:FFFFFFFFFFFFFFFFFFFFFFFFFFFF:FFFFFFFFFFFFFFFFFFFFFFFFFFFFF:FFF:,FFFFFFFFFFFFFFFFFFFFFFFFFF:FFFFFF:FFFFFF:FFFF::FFFFFFFFFF:FFFFFF,FFFF:FFFFFF,FFFFF,:FFFFFF::F,FFFFFFFFFFFFF,FFFF:FF:FFFF,F,F,FFFF
@A00920:152:HGHKKDRXX:2:2109:30951:5619 2:N:0:AGGAGTGG+CTAATCGA
GGACTACACGGGTTTCTAATCCCGTTCGCTCCCCATGCTTTCGCCTCTCAGCGTCAGGCCAGGCCCAGCGTGTCGCCTTCGCCACTGGTGTTCCTCCGGATCTCTACGCATTTCACCACTACACCCGGAATTCCACACGCCTCTACCTGCCTCTAGCCCTGCAGTTCGCCCACGTCCTCGCCCGGTTGAGCCGGGCGCTTTCACGCACCACGTGCAGGACCGCCTACACGCGCTTTACACCCAGTAAATC
+
FFFFFFFFFFFFF:FFFFFFFFFFFFFFFFFFFFFFFFFFFFFFFFFFFFFFFFFFFFFFFFFFFF:FFFFFFFFFF,FFFFFFFFFFFFFFFFFFFFF,FFFFFFF:FFFFFFFFFFF:FFFFFFFFFFFFFFFFFFFFFFFFFFFFFFFFFF:FFFFFFFFFFFFFFFFFFFFFFFFFFFFF::FFFFFFFFFFF:F,FFFFFF:FFFF,FFFFFFFFFFFFFFFFFF:FFFFFFF,:,FFFFFFFFF
@A00920:152:HGHKKDRXX:2:2109:29026:6386 2:N:0:AGGAGTGG+CTAATCGA
GGACTACAGGGGTTTCTAATCCTGTTTGCTCCCCACGCTTTCGCGCCTCAGCGTCAGTTGCGGTCCAGATGGCCGCCTTCGCCACCGGTGTTCTTCCCAATATCTACGAATTTCACCTCTACACTGGGAATTCCACCATCCTCTCCCGCACTCAAGCCAGCCCAGTCTCAAGCGCAATTCCCGGGTTGAGCCCAGGCCTTTCACGCCTGACTTGAGCAGCCGCCTGCGCGCCCTTTACGCCCAGTAATTC
+
FFFFFFF:FFFFFFFFFFFFFFFFFFFFF:FFFFFFFFFFFFFFFFFFFFFFFFFFFFFFFFFFFFFFFFFFFFFFFFFFFFFFFFFFFFFFFFFFFFFFFFFFFFFFFFFFFFFFFFFFFFFFFFFFFFFFFFFFFFFFFFFFFFFFFFFFFFFFFFFFFFFFFFFFFFFFFFFF,FFFFFFFFFFFF:FF:FFFFFF,FF::FFFFFFF:FFFFFFFFFFFFFFFFFFFFFFF:FFFFFFFFF:,:FF
@A00920:152:HGHKKDRXX:2:2109:30264:6402 2:N:0:AGGAGTGG+CTAATCGA
GGACTACTGGGGTTTCTAATCCCGTTCGCTCCCCATGCTTTCGCATCTCAGCGTCAGGTCAGGCCCAGCGTGTCGCCTTCGCCACTGGTGTTCCTCCGGATCTCTACACATTTCACCGCTACACCCGGAATTCCGCACCCCTCTATCCGCCTCTAGACCGGCAGTCTGAATGGCACTCGCCCGGTTTAGCCGAGCGCTTTCACCACCCACTTACCGACCCGCCTACGCACGCTTTACGCCCAGTAACTCC
+
FFFFFFFFFFFFFFFFF:FFFFFFFFFFFFFFFFFFFFFFFFFFFFFFFFFFFFFFFFFFFFFFFFFFFFFFFFFFFFFFFFFFFFFFFFFFFFFFFFFFFFFFFFFFFFFFFFFFFFF:FFFFFFFFFFFFFFFFFFFFFFFFFFFFFFFFFFFFFFFFFFFFFFFFF:FFFFFFFFFFF::FFFFFFFFFFFFFFFFFF:FFFFFF:FFF:FFFFFFFFFFFFFFFFFFFFFFFFFFFFF,:FFF:FF
@A00920:152:HGHKKDRXX:2:2109:31882:7326 2:N:0:AGGAGTGG+CTAATCGA
GGACTACCAGGGTATCTAATCCTGTTTGCTCCCCACGCTTTCGCGCCTCAGCGTCAGTAACGAGCCAGATAGCCGCCTTCGCCACTGGTGTTCTTCCCAATATCTACGAATTTCACCTCTACACTGGGAATTCCGCTATCCTCTCTCGGACTCAGAGCGCGGCAGTTTTAAGCGCAGTTCCCGGGTTGAGCACGGGCCTTTCACGCCTAACTTACCGCACCGCCTACGCGCCCTTTACGCCCAGTAATTC
+
FFFFFFF,FFFFFFFFFFFFFFFFFFFFFFFFFFFFFFFFFFFFF,FFFFFFFFFFFFF,F,:FFFFF:FFF:F:FFFFFFFFFFFFFF::FFFFFFFFFFFFFFFFFFFFFFFFFFFFFFFFF,FF:FFFFFFFFFFFFF:FF:FF:,FFFF:FFF,:F,FFFFFFFF,F,,FFFFFFF:,FFFFFFF:F,FFFF:FFFFFFF:FFFF:FF,FF:F,FFFFFFFF:FFFFFFFFFFF:F:FFFFFFFFF
@A00920:152:HGHKKDRXX:2:2109:6533:7921 2:N:0:AGGAGTGG+CTAATCGA
GGACTACAGGGGTTTCTAATCCCGTTCGCTACCCTGGCTTTCGCGCCTCAGCGTCAGTTACAGTCCAGAAAGCCGCCTTCGCCACTGGTGTTCCTCCCAATATCTACGCATTTCACCGCTACACTGGGAATTCCGCTTTCCTCTCCTGTCCTCAAGCCCAACAGTTTCAAATGCAAGCCCAGGGTTAAGCCCGGGGGTTTCACATCTGACTTATTAGGCCGCCTACGCGCCCTTTACGCCCAGTAATTCC
+
FFFFFFFFFFFFFFFFFFFFFFFFFFFFFFFFFFFFFFFFFFFFFFFFFFFFFFFFFFFFFFFFFFFFFFFFFFFFFF:FFFFFFFFFFFFFFFFFFFFFFFFFFFFFFFFFFFFFFFFFFFFFFFFFFFFFFFFFFFFFFFFFFFFFFFFFFFFFFFFFFFFFFFFFFFFFFFFFF:FFFFFFFFFFF:FFFFFFFF,FFFFFFFFFF:FFF,FFFFFFFFFFFFFFFFFFF,FFFFFFFF:FF,FFFF
@A00920:152:HGHKKDRXX:2:2109:9299:7921 2:N:0:AGGAGTGG+CTAATCGA
GGACTACTAGGGTTTCTAATCCCGTTCGCTACCCTGGCTTTCGCGGCTCAGCGTCAGGTGCAGCCCAGGGCGCCGCCTTCGCCTCTGGTGTTCCTCCGGATCTCTACGCATTTCACCACTCCACCCGGAATTCCACGCCCCTCTGCTGCCCTCTAGCTGCCCAGTTTCGAACGGCCTCTCCAGGTTGAGCCGGGAGCTTTCACTTCCGACTTGAACAGCCGCCTGCCCGCGCTTTACGCCCAGTAAATCC
+
FFFFFFF:FFFFFFFFFFFFFFFFFFFFFFFFFFFFFFFFFFFF:F,F,FFFFFFFFFFFFFFFFFFFFFF,:FFFFFFFFFFFF,FFFFFFFFFFFF,FFFFFFFFFFFFFFFFFFFFFFFFFFFFFFFFFFFF::FFFFFFFFF,FF:FFFFFFFF:FFFFF,:FFFFFFF::FFFFFF,FFFF,FFFF:FFFF,::FFFF,FFFFFFFFFFFFF,FFFFFFFFFF,FFFFFFFFFFFF,F:F:,FFF
@A00920:152:HGHKKDRXX:2:2109:18032:8046 2:N:0:AGGAGTGG+CTAATCGA
GGACTACTCGGGTATCTAATCCTGTTTGCTCCCCACGCTTTCGCGCCTCAGCGTCAGAACCGGCCCAGCTGGCCGCCTTCGCCACGGGTCTTCTTGCAGATCTCTACGCATTCCACCGCTACACCTGCAATTCTACCAGCCTCTACCGGTCTCCAGATCCGCAGTATCCAAAGCAGCCTCACCGTTGAGCAGTGAGATTTCACTCCGGACTTGCAGGATCCGCCTGCGCGCGCTTTACGCCCAGTCCTTC
+
F,:FFFFFFFF:FFFFFFF,FF,FFFFFFF:FFFFFFFFFFFFFFFFFFF:FFFFFFFF:FFFFFFF,F:FFFF:FFFFFFFFF:FFFF,:FF:FFFFFF:,:FF:FFFFFFFFFF:FF:FF:FF,FFF,:,FFFF:FFF:FFF,:FF:FF:FFFFFFF:FFFFFFFFFFF::FFFFFFFFFF:FFFFF:,FF:FF,FFFFF,:FFFFFFF,FFFFFFF,,FFFFFFF,FFFF,FFFF:F,:,F:,:FF:
@A00920:152:HGHKKDRXX:2:2109:13096:8453 2:N:0:AGGAGTGG+CTAATCGA
GGACTACACGGGTTTCTAATCCTGTTTGCTCCCCACGCTTTCGCACCTCAGCGTCAATATGTGTCCAGTAAGTCGCCTTCGCCACTGGTGTTCTTCCGAATATCTACGAATTTCACCTCTACACTCGGAATTCCACTTACCTCTCCACAATTCTAGCGATGCAGTCTTAAAGGCAATTCCAGGGTTAAGCCCTGGGCTTTCACCTCTAACTTACAAAGCCGCCTACGAGCGCTTTACGCCACGTAATTCC
+
FF,FFFFFFFF:FF:FFFFFFFFF::FFFFF:,FFFF:FFF:F:,FFF:F,FFF:FF:FFFFFFF,FFFFFF:FF:FFFF,FF:FFFFFF,:F:F:,FFFFFF:FFFFFFFFFFFFFF:FFFFFFFF:FFFFFF:,FFF:,FFFF::FFFFFFFF,FFFFFFFFFF::FFFFF:FFFFFFFFFFFFF:,FF:FFF:FFFFF,FFFFFFFFFFF::FFF:,F,:FFF:,FFFFF:FFFFFF,,,,,:F,F,
@A00920:152:HGHKKDRXX:2:2109:32579:9878 2:N:0:AGGAGTGG+CTAATCGA
GGACTACAGGGGTATCTAATCCCGTTCGCTCCCCTAGCTTTCGCGGCTCAGCGTCAGGTGCAGCCCAGGGCGCCGCCTTCGCCTCTGGTGTTCCTCCGGATCTCTACGCATTTCACCACTCCACCCGGAATTCCACGCCCCTCTACTGCCCTCTAGCGGCCCAGTTTCGAACGACCTCTCCCAGTTGAGCCGGGAGCTTTCACGTCCGACTTGGACCACCGCCTGCCCGCGCTTTACGCCCAGTAAATCC
+
FFFFFFF:FFFFFFFFFFFFFFFFFFFFFFFF:FFFFF:FFFFFFFFFFFFFFFFFFFFFFFFFFFFFFFFFFFFFFFFFFFFFFFFFFFFFF:FFFFFFFFFFFFFFF,FFFFF,F:FFFFFFFFFFFFFFFF:FFFFF:FFF::FFFFFFFFFFFFF,,FFF:F:FFFFF:FFFFFFFFFF:FFFFF:FF:,FFFFFFFFFF:,FFFFFFFFFFF:FF:FFF,FFFFFFFFFFFFFFFFF:FF,::,F
@A00920:152:HGHKKDRXX:2:2109:29550:10113 2:N:0:AGGAGTGG+CTAATCGA
GGACTACAGGGGTATCTAATCCCGTTTGCTCCCCTGGCTTTCGCGCCTCAGCGTCAATGTCGGTCCAGGATGCCGCCTTCGCCACCGGTGTTCCTCCAGATATCTACGCATTTCACCGCTACACCTGGAATTCCACATCCCTCTCCCGGATTCGAGCCCGCCAGTATCGGACGCAGTTCCTCGGTTGAGCCGAGGGATTTCACGTCCGACTCAGCGGGCCGCCTACGCGCCCTTTACGCCCAGTAATTCC
+
FFFFF,FFFFFFFFFFFFFFFFFFFFFFFFFFFFFFFFFFFFFFFFFFFFFFFFFFFFFFFFFFFFFFFFFFFFFFFFFFFFFFFFFFFFFFFFFFFFFFF:FFFFFFFFFFFFFFFFFFFFFFFFFFFFFFFFFFFFFFFFFFFFFFFFFFFFFFFFFFFFFFFFFFFFFFFFFFFFFFFFFF:FFFFFFFFFFFF:FFFFFFFFFFFFF,FFFFFFFFFFFFFFFFFF:FFFFFFFFFF:FFFF:FFF
@A00920:152:HGHKKDRXX:2:2109:29496:10207 2:N:0:AGGAGTGG+CTAATCGA
GGACTACCAGGGTATCTAATCCTGTTTGCTCCCCTTGCTCTCGCGCCTCAGCGTCAGGTATTAACTAGAAAACCGCCTTCGCCACTGGTGTTCTTCCACATATCTACGCATTTCACCGCTACACGTGGACTTCCGTTTTCTCCGTCAACCCTCTCAGATGAATAGTTTCAAATGCCGCTCCGAAGTTGAGCTCCGGAATTTCACATTTGACTTGTAAACCCGCCTACGCGCCCTTTACGCCCAGTCACTC
+
FFFFFFFF:FFFFFFFF:FFFFFFFFFFFFFFF:FFFFFFFFFFFFFFFFFFFFFFFFF:FFFFFFFFFF:FF:FF:FFFFFFFF:FFFFFFFFFFF,FFFFFFFFFFFFFFFFFFFFFFFFFFFFFFF,FFFF:F:FFFFFF:F:FFFFFFFFFFFF:FFFFFFFFFFFFFFFFFFFFFFFF,FFFFFFFFFFFFFFF:FF:FFFFFFFF:FFFFFFFFFFFFFFFFFF,FFFFFF:FF:F:FF:F,F:
@A00920:152:HGHKKDRXX:2:2109:32633:10379 2:N:0:AGGAGTGG+CTAATCGA
GGACTACAAGGGTATCTAATCCTGTTCGCTCCCCACGCTTTCGTGCCTCAGCGTCAATAGAGCTCTGGCAGGCTGCCTTCGCAATCGGTGTTCTGTGGCATATCTAAGCATTTCACCGCTACATGCCACGTTCCGCCTGCCTCGCGCCCATTCGAGCCCGCCAGTATCAAGGGCAGTTCCACCGTTGAGCGGCGGGATTTCACCCCTGACTTAGCGGGCCGCCTACGCACCCTTTAAACCCAGTGATTCC
+
FF:FFFF:FFFFFFFFFFFFFFF:FFFFFFFFFFFFFFFFFFFFFFFFFFFFFFFFFFFFFFFFF,FFFFF:FFF:FFFFFFF,:FFFFFFFF:F:FFFFFFFFFFF,F:FFFFFFFFFFFFFFFFFFFFFFFFFFFFFFFFFFFFFFFFF:FFFFFFFFFFFFFFFF:FFFFFFFFFFFFFF:FFFFFFFFFFFFFFFFFFFFFFFFFFFFFFF:F:FFFFFF:F:FFFFFFF:,:F:FFFFFFFFF:F
@A00920:152:HGHKKDRXX:2:2109:24795:10958 2:N:0:AGGAGTGG+CTAATCGA
GGACTACTGGGGTTTCTAATCCTGTTTGCTCCCCACGCTTTCGCACCTGAGCGTCAGTATTGGTCCAGGAAGTCGCCTTCGCCACTGATGTTCCTTCCGATATCTACGCATTTCACCGCTACACCGGAAATTCCACTTCCCTCTCCCATACTCGAGCAAGGCAGTTTCGGATGCAGTTCCCAGGTTGAGCCCGGGGATTTCACACCCGACATACCAAGCCGCCTACGTGCGCTTTACGCCCAGTAATTCC
+
FFFFFFFF:FFFFFFFFFFFFFFFFFFFFFFFFFFFFFFFFFFFFFFFFFFFFFFFFFFFFFFFFFFFFF,FFFFFFF:FFFFF:FFFFFFFFFFFFFFFFFFFFFFFFF:FFF:F:FFF:FFFFFFFFF,FFFFFFFFF:FFFFFFF:FFFFFFFFFF:FFFF:FFFFF:FFF:FFFFFFFFFFFFFFF:F:FFFFFFFFFF:F,F:FFFFFFF:FFFFFFFFFF:FFFFF::FFFFF:FFFFF,F,FF
@A00920:152:HGHKKDRXX:2:2109:12825:11710 2:N:0:AGGAGTGG+CTAATCGA
GGACTACTAGGGTTTCTAATCCTGTTTGCTCCCCACGCTTTCGCACCTCAGCGTCAGATCAGGCCCAGCCAGCCGCCTTCGCCTCCGGTGTTCTTCCGGATCTCTACGCATTCCACCGCTACACCCGGAATTCCGCTGGCCTCTGCCTGTCTCCAGCTCCCCAGTATCCCCGGCATGCACGGGGTTGAGCCCCGGCCTTTCACCAAGAGACTTAAAGAGCCGCCTACGCGCGCTTTACGCCCAATAATTC
+
FFFFFF:FFFFFFFFFFFFFFFFFFFFFFFFFFFFFFFFFFFFF:FFFFFFFFFFFFFFFFFFFFFFFFFFFFFFFFFFFFFFFFFFFFFFFFFFFFFFFFFFFFFFFFFFFFFFFFFFFFFFFFFFFFFFFFFFFFFFFFFFFFFFFFFFFFFFFFFFFFFFFFFFFFFF:FF:,FFFFFFFFFFFFFFFFFFFFFFFFFFFFFFFFFFFFFFF:FFFFFFFFFFFFFFFF:FFFFF:FFFF,:,FFFF
@A00920:152:HGHKKDRXX:2:2109:6415:12164 2:N:0:AGGAGTGG+CTAATCGA
GGACTACAGGGGTTTCTAATCCCGTTTGCTCCCCTAGCTTTCGCGCCTCAGCGTCAAGAACAGGCCAGGAAGTCGCCTTCGCCACTGGTGTTCCTCCCGATATCTACGCATTTCACCACTACACCGGGAATTCCACTTCCCTCTCCTGCCTTCGAGTCGATCCGTATCGAGTGACCCTCCCCAGTTGAGCCGGGGGCTTTCACCCTCGACTTGAACGACCGCCTGCGCGCTCTGTACGCCCAGTAAATCC
+
:FFFFFFFFFF:F:FFFFFFFFFFFFFFFF:FFFFFFF,FFFFFFFFFF,FFFFFFFFFFFFFFFF,FFF:FFFFFF:FFFFFF:FFFFFFFFF:FFFFFFFFFF:FFFFFF,FFFFFFFFFFFFFFFFF,FFFF::FFFFFFFFFFFFFF:FFFF:FFF:F,FF:,FFFF,FFFFF,FFF:FFFF:FF,FF:FFF:,FFF,F,FFFFFFF,FF:FFF:F:FF:FFFFFF::F:FFFFFFF,F::::FFF
@A00920:152:HGHKKDRXX:2:2109:20663:12164 2:N:0:AGGAGTGG+CTAATCGA
GGACTACTGGGGTTTCTAATCCCGTTCGCTCCCCATGCTTTCGCATCTCAGCGTCAGGTCAGGCCCAGCGTGTCGCCTTCGCCACTGGTGTTCCTCCGGATCTCTACGCATTTCACCACTCCACCCGGAATTCCACGCCCCTCTACTGCCCTCTAGCGGCCCAGTTTCGAACGACCTCTCCCAGTTGAGCCGGGAGCTTTCACGTCCGACTTGGACCACCGCCTGCCCGCGCTTTACGCCCAGTAAATCC
+
FFF:FFFFFFFFFFFFFFFFFFFFFFFFFFFFFFFFFFFFFFFFFFFF:FF:FFFFFFFFFFFFFFFFFFFFFFFFFFFFFFFFFFFFFFFFFFFFFFFFFFFFFFFF:FFFFFFFFFFF:F,FFFFFFFFFFF::FFF:FFFFFFF:FFFFFFFFFFFFFFF:FF::FFF:FFFFF::FF:F:FF,FFFFFFFF:FFFFFFFF::FFFFFF:F::FFFFF:FFFFFFFFFFFFF::F:FFF:,:F,FF:
@A00920:152:HGHKKDRXX:2:2109:32353:12305 2:N:0:AGGAGTGG+CTAATCGA
GGACTACTAGGGTATCTAATCCTGTTTGCTCCCCACGCTTTCGCACCTCAGCGTCAGTATCGGGCCAGTGAGCCGCCTTCGCCACTGGTGTTCTTGCGAATATCTACGAATTTCACCTCTACACTCGCAGTTCCACTTACCTCTTCCGGTCTCGAGCCATACAGTATCGAAGGCAATTCTGTGGTTGAGCCACAGGCTTTCACCCCCGACTTATATGGCCGCCTACGCGCCCTTTACGCCCAGTGATTCC
+
FF,FFFFFFFFFF:FFFF:F:F:FFFFFFFFFFFFFFFFFFFFFFFFFFFFFFFFFFFFFFFFFFFFFFFFFFFFFF:FFFFFFFFFFFFFFFFFFFFFFFFFFFFFFFFFFFFFFFFFFFFFFF:FFFFFFFFFF:FF,FFFFFFFF:FFF:FFFF,FFFFFFFFFFFFF,FF:FFFF,:FFFFFF:FFFFFF,FFF,FF:F:FFFFFF,FFFFFF,FFF:FF,,FFFFFFFF:,,F:F,FF:FFFFF:
@A00920:152:HGHKKDRXX:2:2109:15763:12508 2:N:0:AGGAGTGG+CTAATCGA
GGACTACACGGGTATCTAATCCCGTTTGCTCCCCTAGCTTTCGCGCCTCAGCGTCAAGAACAGGCCAGGTAGTCGCCTTCGCCACTGGTGTTCCTCCCGATATCTACGCATTTCACCACTACACCGGGAATTCCACTACCCTCTCCTGCCTTCGAGTCGATCAGTATCGCGTGACCCTCCCCAGTTGAGCCGGGGGCTTTCACACGCGACTTGAACGACCGCCTGCGCGCTCTTTACGCCCAGTAAATCC
+
FFFFFFFFFFFFFFFFFFFFFFFFFFFFF:FFFFFFFFF,FFFFF:FFFFFFFFF:FF:FFFFFFFFFFF,FFFFFFFFFFFFFFFFFFFFFFFFFFFF:FFFFFFFFFFFFFFFFFFFFFFFFFFFFFFFFFFFFFFFFF:FFFFFFFFFFFFFFFF:FFFFFFFF:FFF:F:FFFFFFFFFF:FFFFFFFFFFFFFFFFFF:FFFFFFFFFFFFFFFFFFFF:FFFFFFFFFF,FFFFFFFF,,:FFF
@A00920:152:HGHKKDRXX:2:2109:29451:12915 2:N:0:AGGAGTGG+CTAATCGA
GGACTACTAGGGTATCTAATCCCGTTCGCTCCCCATGCTTTCGCATCTCAGCGTCAGGTCAGGCCCAGCGTGTCGCCTTCGCCACTGGTGTTCCTCCGGATCTCTACGCATTTCACCACTACACCCGGAATTCCACACGCCTCTACCTACCTCTAGTCGCGCAGTTCGATTGAGTCCTCGCCCGGTTGAGCCGGGCGCTTTCACGCCTCACTTGCACGACCGCCTACACGCGCTTTACACCCAGTAAATC
+
FFFFFFFFFFFFF:FFFFFFFFFFFFFFFFFFFFFFFFFFFFF:FFFFFFFFFFF:FFFFF:FFFFFFFFFFFFFFFFFFFFFFFFFFF:FFFFFFFFF,FFFFFFFFFFFFFFFFFFFFFFFFFFFFFFFFFFFFFFFFFFFFFFFFFFFFFFFFFFFFFFFFFFFFFFFFFFFFFFFFFFFFFFFFFFFFFFFFFFFFFFFFFFFFF:FFFFF,FFFFFFFFFFFFFFFFFFFF,F:F:FFFFFFFFF
@A00920:152:HGHKKDRXX:2:2109:14461:13291 2:N:0:AGGAGTGG+CTAATCGA
GGACTACTGGGGTTTCTAATCCTGTTCGCTCCCCACGCTTTCGCGCCTCAGCGTCGGATCATGCCCAGCGAGCCGCCTTCGCCCCAGGTGTTCTTCCGGATCTCTACGCATTCCACCGCTACACCCGGAATTCCGCCTGCCTCTACAGTGCTCCAGCCGCGGCAGTATCCATGGCCGACGCAGGGTTGAGCCCCGCGCTTTCACCACGGACTGACCGGGCCACCTACGCGCCCTTTACGCCCAAGGAGTC
+
F:FFFFFF:FFFFFF:FFFFFFFFFFFFFFFFFFFFFFF:FFFFFFFFFFFFFFFF:FFFFFFFFFFFFFFFFFFFFFFFFFFFFFFFFFFFF,F,FFFFFFFFFFFFF,FFFF,FFFF,:FFFFFFF:,FFFFFFFFF:F,F:,,FFFFFFFF,:FFFFF:FFFFFF:FFFFF,FFFFFF,F:F:F:F:::FFFFFF,FFFFFFFFFFFFFFF,FFFFFFFFFF:FFFF:FF,:F,F:FFF::,FF,F,
@A00920:152:HGHKKDRXX:2:2109:14742:14121 2:N:0:AGGAGTGG+CTAATCGA
GGACTACTAGGGTATCTAATCCTGTTTGCTCCCCACGCTTTCGTGCCTGAACGTCGGTGCTGGTCCAGGAAGCCGCTTTCGCCACTGATGTTCCTTCCGATATCTACGCATTTCACCGCTACACGAGGAATTCTACCTCCCTCTCTCATACTCTAGCCACACAGTATCGCATGCAATTCCCAGGTTGAGCCCGGGGCTTTCACAACCGACTTGAATGGCCGCCTACGCACGCTTTACGCCCAGTAATTCC
+
[truncated: 44,952,533 more chars]
