# Supplementary material for: Biochar’s role in improving pakchoi quality and microbial community structure in rhizosphere soil
Source: PeerJ. 2024 Mar 18;12:e16733. doi: 10.7717/peerj.16733 (PMC10956520; doi:10.7717/peerj.16733)
Supplement: Supplemental Information 14 — T2, treated with 3% biochar. 1, 2, and 3 represent three replications. [file peerj-12-16733-s014.gz › T21_1.fq]

@A00920:152:HGHKKDRXX:2:2101:21206:1172 1:N:0:AGGAGTGG+CTAGAACA
ACTCCTACGGGAGGCAGCAGTGGGGAATCTTGCACAATGGGGGAAACCCTGATGCAGCGACGCCGCGTGAGCGATGAAGCCCTTCGGGGTGTAAAGCTCTTTCGGCAGGGACGATAATGACGGTACCTGAAGAAGAAGCTGCGGCTAACTACGTGCCAGCAGCCGCGGTAATACGTAGGCAGCGAGCGTTGTTCGGAGTTACTGGGCGTAAAGAGTGCGTAGGCGGTTCGTTAAGTCTGATGTGAAAGCC
+
FFFFFFFFFFFFFFFFFFFFFFFFFFFFFFFFF:FFFFFFFFFF,FFFFFFFFFFFFFFF:FFFFFFFFFFFFFFFF,FFFFFFFFFFF,FFF:F:FFF:FFFFFFFFFFFFFFF:FFFFFFFFFFFFFFFFFFFFFFFFFFFFFFFFFF::FFFFFFFFFFFFFFFFFFF,FFFFFFFFFFFFFFFFFFFFFFFF:F,F:FFFFFFFF:FFFFFFFFFF:FFFFFFFFF,F,FFFFF:F:FF:FFFFFF
@A00920:152:HGHKKDRXX:2:2101:18991:1344 1:N:0:AGGAGTGG+CTAGAACA
ACTCCTACGGGAGGCAGCAGTCGGGAATATTGCACAATGGCCGAAACGCTGAAGCAGCAACGCCGCGTGGAGGATGAAGGTATATTTGTTGTAAACTCCTGTAAGTGGGGAAAAAATTGACGGTTTACAGACTTTGATAGAACCCACAGAGTAAGCCCCGGCTAACTACGTTCCCGCAGACGCGGTACTAGGTCGGGGGCACTCGGTGTCCGGCGTTCGTGGGAGTAAAGGGTGGTCAGGTGGGTTTTTA
+
FFF:FFFFFFFFFFFFFFFFFFFFFFF:FFFFF,FFFFFFF,FFFF::FFFFFFFFFF:,FFFFFFFFF,F:FF:FF,FF,,F,,:F,FFFFFFF,:FFFFF,F,,:FFFF:FF,,:,F,F,FF,,:,,:,,F,::F,,,,:FFFF,:::,,F,FFF:F,F:,,:F:F,,:,,F,::,F:,FF,F,F,FF,,,,FF,,,,F:,FFF,F:F:,:,,,,,,,,FF,F,FF,:,,,,,,F,F,FF,::F,F,F
@A00920:152:HGHKKDRXX:2:2101:15727:2519 1:N:0:AGGAGTGG+CTAGAACA
ACTCCTACGGGAGGCAGCAGTTAGGAATCTTCGGCAATGGGCGAAAGCCTGACCGAGCGACGCCGCGTGAAGGATGAAGGCCCTCGGGTCGTAAACTTCTAAAAGAGGGACGATAGTGACGGTACCTCTTGAAAAGCACCGGCTAACTCCGTGCCAGCAGCCGCGGTAATACGGAGGGTGCTAGCGTTATCCGGATTCACTGGGTTTAAAGGGTGTGTAGGCGGGCTGTTAAGTCAGTGGTGAAATCTCC
+
FFFFF:FFFFFFFFFFFFFFFFFFFFFFFFFFFFFFFFFFFFFFFFFFFFFFFFFFFFFFFFFFFFFFFFFFFFFFFFFFFFF:FFFFF:FFFFFFFFFFF:FFFFFFF:FFFFFFFFFFFFFFFFFFFFFFFFFFFFFF:FFF:FFFFFFFFFFFFFFFFFFFFFF:FFFFFFFFFFFFFF:::FFFFFFFFFFFFFFFFFFFFFFFFF:FFFFFFF:FF:FFFFFFFFFFFFFFFFFFFF:F:FF:FF
@A00920:152:HGHKKDRXX:2:2101:14877:2738 1:N:0:AGGAGTGG+CTAGAACA
ACTCCTACGGGAGGCAGCAGCTAAGAATCTTGCGCAATGGGCGAAAGCCTGACGCAGCAATTCCGCGTGGGGGACGAAGGCCCTAGGGTCGTAAACCCCTTTTGTGAAGGAAGAAGATCTGACGGTACTTCACGAATAAGACACGGCTAACTACGTGCCAGCAGCCGCGGTAATACGTAGGTGTCGAGCGTTGTCCGGATTTATTGGGCGTAAAGAGCTCGGAGGAGGCTCAGTAAGTCGGATGTGAAAA
+
FFFFFFFFFFFFFFFFFFFFFFFFFFFFF,FFFFFFFFFFFFFFFFFFFFFFFF,:FFFFFFFFFFFFFFFFFFFFFFF,:FFFFFF:FFFFFFFF,FFFFF,F,FFFFF:FFFFFFFFFFFFFF,,FFFFFFFFFF,FFFFFFFFFF::FFFFFF,FFFF:FFFFFFFF:,FF,FF,FFFF::F:FFFF,,FFFFF:F,,,:FFFFFFFFF,F:FFFFFF,FF,,F:FFFFFFFF:FFFF,,FFFFF,F
@A00920:152:HGHKKDRXX:2:2101:9588:3129 1:N:0:AGGAGTGG+CTAGAACA
ACTCCTACGGGAGGCAGCAGTGGGGAATATTGGACAATGGGCGGAAGCCTGATCCAGCAACGCCGCGTGAGGGATGACGGCCTTCGGGTTGTAAACCTCTTTCACCATTGACGAAGCCGCATTTTGTGTGTGGTGACGGTAGGTGGGGAAGAAGCACCGGCCAACTACGTGCCAGCAGCCGCGGTAATACGTAGGGTGCGAGCGTTGTCCGGAATTATTGGGCGTAAAGGGCTCGTAGGCGGTTTGTCGC
+
FFFFFFFFFFFFFFFFFFFFFFFFFFFFFFFFFFFFFFFFFFFFFFFFFFFFFFFFFFF:FFFFFFFFFFFFFFFFFFFFFFFF:FFFFFFFFFFFFFFFFFFFFFFFFF:FFFFFFFFFFFFFFFFFFFFFFFFFFFFFFFFFFFFFFFFFFFFFFFFFFFFFFFFFFFFFFFFFFFFFFFFFF:FFFFFF,FFFFF:FFFFFFFFFFFFFF,FFFFFFFFFFFFFFFFFFFFFFFFFFFFFFFFFF,:
@A00920:152:HGHKKDRXX:2:2101:28754:3192 1:N:0:AGGAGTGG+CTAGAACA
ACTCCTACGGGAGGCAGCAGTGGGGAATTGTTCGCAATGGGCGCAAGCCTGACGACGCAACGCCGCGTGGAGGATGAAGATCTTCGGGTCGTAAACTCCTTTCGATCGAGACGAATTCCTCCGGGGTGAACAATCCCGGAGGTTGACGGTACCGAGAGAAGAAGCCCCGGCTAACTCCGTGCCAGCAGCCGCGGTAATACGGGGGGGGCAAGCGTTGTTCGGAATTACTGGGCGTAAAGGGCTCGTAGGT
+
FFFFFFFFFFFFFFFFFFFFFFFFFFF:FFFFFFFFFFFFFFFFFFFFFFFFFFFFFFF:FFFFFFFFFFFFFFFFFFF:FFFFFFFFFFFFFFFFFFFFFFFF:F:FFFFFFFFFFFFFFFFFFFFFFFFF:FFFFF:FFFFFFFFFFFFFFFFFFFFFFFFFFFFFFFFFFFFFFFFFFFFFFFFFFFFFFFFFFFFFFFFFFFFFFFFF:F:FFFF:FFFFFFFFFFFFFFF,FFFFFFFFFFFFFF
@A00920:152:HGHKKDRXX:2:2101:19560:3364 1:N:0:AGGAGTGG+CTAGAACA
ACTCCTACGGGAGGCAGCAGTCGGGAATCTTGCGCAATGCGCGAAAGCGTGAAGCAGCAAAGCCGCGTGGGGGAAGAAGGCCTTCGGGTTGTAAACCCCTGTCAGTTGGGACGAAGCTTCGCCGGTGAATAGCCGGCAGGAGTGACGGTCCCTTCACAAGAAGCCCCGGCTAACTACGTGCCAGCAGCCGCGGTAATACGTAGGGGGCTAGCGTTGTCCGGAATCATTGGGCGTAAAGCGCGTGTAGGCG
+
FF:FFFFFFFFFFFFFFFFFFFFFFFFFFFFFF,FFFFFFFFFFFFFFFFFF,FFFFFFF,FFFFFFFFF:,FF,FFFFF,FFFFFF,F:FFFFF:F,FF:F:FFF:FFFFFFFFF::,F:FF::::FFFF,F,:FF,FFF,F,FFFFF,F,:,:,,,F,FF,,FFFF,F:FF,,,F:F,F:F:,,FFFFFF,FFFF,FFF:FF,FFF,::F,F:FFFFFFFFF:FFFFF::,,F:,,F,,:FFF,F,:F
@A00920:152:HGHKKDRXX:2:2101:4372:3427 1:N:0:AGGAGTGG+CTAGAACA
AGTCCTACGGGAGGCAGCAGTGGGGAATTGTTCGCAATGGGCGCAAGCCTGACGACGCAACGCCGCGTGGAGGATGGAGGTCTTCGGATTGTAAACTCCTGTTGATCGGGAAGAATGGACTCCGGCTAAATACTCCGGAGTAGTGACGGTACCGATTGAGGAAGCCACGGCTAACTCTGTGCCAGCAGCCGCGGTAAAACGTAGGACGCGAGCGTTATCCGGATTTACTGGGCGTAAAGCGCGGGCAGGC
+
F,:F:FFFFFFFFF,,FFFFF:FF,:FFFFFFFFF:FFFFFFFFFF:FFFF:F:FF:FFFFFFFF:,FFFFFFFFF,FFFFFFFF::FFF:,F,:FFFFF:,FFF:FF:FFFF:,FFFFFFF:FFFFF:FFFFFFFFFFFFFF,:FFF:FFFFF,,F:FF,:F:F:FFFFFFFFFFF:FFFFFFFFF:FFFFFF:F:F,FFFFF,FFFF:FFFF::F:FF:FFFF:FFF:,FF:,FFFFF:F:FF:,FFF
@A00920:152:HGHKKDRXX:2:2101:29134:4914 1:N:0:AGGAGTGG+CTAGAACA
ACTCCTACGGGAGGCAGCAGTGAGGAATATTGGTCAATGGGCGCGAGCCTGAACCAGCCATCCCGCGTGCAGGATGACGGCCCTATGGGTTGTAAACTGCTTTTCTACGCCAAGAAACTACCGTTCGAGAACGGTACTGCCGGTAGCGTAGGAATAAGCATCGGCTAACTCCGTGCCAGCAGCCGCGGTAATACGGAGGATGCAAGCGTTATCCGGATACATTGGGTTTAACGGGTGCGCAGGCGGGCTT
+
FFFFFFFFFFFFFFFFFFFFFFFFF:FFFFFFF:F:FFFF:FF:,F,FFFFFFFFFFFFFFFFFFFFFF,F:FF,FFFFFFFF:F,FFFFFFFFFFF::,FF,FFF,FFFFFFFFFFFF,FFFFFFF,:F,,FFFFFFFFF,,FF:FFFFF,F,:FFF:FF:F,FF,FF,FFF,:,F:FFFF:FF:F,,,FFFF,:,FFFF,F:F,F:,F,,F,:FFF,FF,,:,:,F:::,F,:F:FFFFF,F:FFFF:
@A00920:152:HGHKKDRXX:2:2101:4670:6042 1:N:0:AGGAGTGG+CTAGAACA
ACTCCTACGGGAGGCAGCAGTGGGGAATCTTGCGCAATGGCCGAAAGGCTGACGCAGCGACGCCGCGTGCGCGAGGAAGCCCTTCGGGTTGTAAACCGCTGTCAGAGGGGAGGAGAGCCGGAGGTACGAAATGCCAAGGGGACGGAGCATACCCTCAGAGGACGCACCGGCTAACTACGGTCCAGCACCCTCTGAAATACGGAGGGTCCGAGCGTTCTTCGGAATTATTGGAAGTAAAGCGCTCGAAGGC
+
F,:FFFF:FFFFF,FFFFFFF,FFFF:F,FF:F:::F::FFFFF::FFFFFF,,FFFF,F:FFFFFFFFFF,FF::F,FFFFF:FF:F,FF,FFF,F:FFFF:,F,F:FF,,FF,,:,:,,:,FFF,:F,FFFF:,FFF,FF,FF,,,,,F:F:F,:,FF,F,,F,:FFF,,,FFF,,F,:F,FF::,:,,:,,,:,,F,,FFF:FF,:::,,F,F,:F:F,,,F,:FF,:,,:,,::,F::,F,:F,,F
@A00920:152:HGHKKDRXX:2:2101:9842:6918 1:N:0:AGGAGTGG+CTAGAACA
ACTCCTACGGGAGGCAGCAGTGGGGAATATTGGACAATGGGCGCAAGCCTGATCCAGCCATACCGCGTGAGTGAAGAAGGCCTTCGGGTTGTAAAGCTCTTTTGTTGGGAAAGAAATCCTGTCGGTTAATACCCGGTAGGGATGACGGTACCCAAAGAATAAGCACCGGCTAACTTCGTGCCAGCAGCCGCGGTAATACGAAGGGTGCAAGCGTTACTCGGACTTACTGGGCGTAAAGCGCGCGTAGGCG
+
FFFFFFFFFFFFFFFFFFFFFFFFFFFFFFFFFFFFF:FFFFFFFFFFFFFFFFFFFFFFFFFFFFFFFFFFFFFFFFFFFFFFFFFFFFFFF,FFFFFFFFFFFFFFFF:FFF:FFFFFFFFFFFFFFFFFFFFFFFFFFFFFFFFFFFFFFFFFFFFFFFFFF::FFF::FFFFFFF:FFFFFFFFFFFFFFFFFFFFFFFF:FFFFF:FFFFFFFFFFF,F:FFFF:FFFFFF:,FFFFFFFFFFFF
@A00920:152:HGHKKDRXX:2:2101:11098:7373 1:N:0:AGGAGTGG+CTAGAACA
ACTCCTACGGGAGGCAGCAGTGGGGAATTGTTCACAATGGGCGCAAGCCTGATGACGCAACGCCGCGTGGGGGATGAAGGTCTTCGGATCGTAAACCCCTGTCGAATGGGACGAATGGCTCGCGTTTTAATACCGCGCGAGAATGACGGTACCAGCAGAAGAAGCCCCGGCTAACTCCGTGCCAGCAGCCGCGGTAATACGGAGGGGGCTAGCGTTGTTCGGAATTACTGGGCGTAAAGCGTGCGCAGGC
+
FFF:FFFFFFFFFF:FFFFFFFFFFFF:FFFFF:FF:FFFFFFFFFFF:FFFFF:FFFFFFFFFFFFFFFFFFFFFFFFFFFFFFFFFFFFFF:FFFFFFFFFFFFFFFFFFFFFFFFFFFFFFFFFFF:FFFFFFFFFFFFFFFFFFFFFFFFFFFF:FF,FFF:FFFFFFFFFFF:FFFFFFFFFFFFFFFFFFFFFFF:FFFFFFFFFFFFFFFFFFFFFFF:FFFFFFFFFFF:F:FFFFFFFFFF
@A00920:152:HGHKKDRXX:2:2101:30517:7498 1:N:0:AGGAGTGG+CTAGAACA
ACTCCTACGGGAGGCAGCAGTGGGGAATCTTGCGCAATGGGCGAAAGCCTGACGCAGCAACGCCGCGTGAGTGATGAAGGTCTTCGGATCGTAAAGCTCTTTCGGCTGGGAAGAAACGCCGGGTGGCTAATATCCACACGGTTTGACGGTACCAGCAGAAGAAGCACCGGCTAACTCTGTGCCAGCAGCCGCGGTAATACAGAGGGTGCAAGCGTTGTTCGGAATTATTGGGCGTAAAGCGCGTGTAGGC
+
FF,FF:F,FFF:FF:,,FF,FFFFFFFFF:FFFF,FFFF:FF:FFFFFFFFFF:FFFFFFFFFFFFFFFFFFFFFFFFFFFFFFFFFFFFFFFFF::FFFFFFF,FFFFFFFFFF:FFFFFFFFFF:FFFF:FFFFFFFFFFFFFFFFFFFFFFFFFFF:FFFFFFF:FFFFF:FFFFFFFFFFFFFFFFFFFF:FFFFFFFFFFFFFFFFFFFFFFFFFFFFFFFFFFFFFFFFFFFFFF,F::FF:F:
@A00920:152:HGHKKDRXX:2:2101:27896:7842 1:N:0:AGGAGTGG+CTAGAACA
ACTCCTACGGGAGGCAGCAGTCGAGAATTTTTCTCAATGGGCGAAAGCCTGAAGGAGCGACGCCGCGTGGGGGATGAAGGGCTTCGGCTCGTAAACCCCTGTCATTTGCGACCAATTGGCGATGGAAAATATCCGTGGTCTTGATAGTAGCAGAAGAGGAAGGGACGGCTAACTCTGTGCCAGCAGCCGCGGTAATACAGAGGTCCCGAGCGTTGTTCGGAATCATTGGGCGTAAAGGGCGCGTCGGCGG
+
FFFFFF::FFFFFFFFFFFFFFFFFFFFFFFFFFFFFFFFFFFFFFFFF:FFFFFFFFFFFFFFFFF,FFFFFF:FF:FFFFFFFFFFFFFFFFFFFFFFFFFFF:FFFFF,FFFFFFFFFFFFFFFF:FFFF:FF,FF,FFFFFFFFFFFFFFFFFFFFFFFFFFFFFFFFFFFFFFFFFFFFFFFFFFFFFF:FFF,FFF,FFFFFFFFFF:FFFFFF:FFFF,FFFFFF,FFFFFFFFFF::FFFFF
@A00920:152:HGHKKDRXX:2:2101:12020:7936 1:N:0:AGGAGTGG+CTAGAACA
ACTCCTACGGGAGGCAGCAGTAGGGAATATTGGACAATGGGCGCAAGCCTGATCCAGCCATCCCGCGTGAAGGATTAAGGCCCTCTGGGTTGTAAACTTCTTTTTTGGGGGAATAAAAACCGGAATTCATTCTGGCTTGAAGGTACCCCAAGAATAAGCACCGGCTAACTCCGTGCCAGCAGCCGCGGTCATACGGAGGATCCAAGCGTTATCCGGAATCATTGGGTTTAAAGGGTCCGTAGGCGGGCAG
+
FFFFFFFFFFFFFFFFFFFFFFFFFFF:FFF,FFFFFFFFFFFFFFFFFFFFFF:FFFFFFFFFFFFFFFFFFFFF:FFFFFFFFFF:FFFFFFFFFFFFFF:FFFFFFFFFFFFFFFFFF:FFFFFFFFFFFFFFF,FFF:F,FFFFF,FFF:FFFF:FFFFF:FFFFFFFFFFF:FFFFFFFFFF:F,FFFF:FFFFFFFFFFF:,F:FF,FF::,FFF,F:,FF:FFF,::F:FF,,FFF:FFF:,F
@A00920:152:HGHKKDRXX:2:2101:15989:8641 1:N:0:AGGAGTGG+CTAGAACA
ACTCCTACGGGAGGCAGCAGTGGGGAATCTTGCCCAATGGGCGCAAGCCTGAGGCAGCGACGCCGCGTGGGGGAAGAAGGCCTTCGGGTTGTAAACCCCTTTCAGGAGGGACGAAGCCACTCGGGTTAATAGCCCAGAGGGTGACGGTACCTCCAGAAGAAGCCCCGGCTAACTACGTGCCAGCAGCCGCGGTAATACGTAGGGGGCAAGCGTTGTCCGGATTTATTGGGTTTAAAGGGTGCGTAGGCGG
+
FFFFF::FFFFFFFFFFFFFFFFFFFFFFFFFFFFFFFFFFFFFFFFFFFFFFFF,FFFFFFFFFFFFFFFFFF:FFFFFFFFFFFFFFFFFFFFFFFFFFFFFFFFFFFFFFFFFFFFFFFFFFFFFFFFFFFF:FFFFFFFFFFFFFFFFFFFF:FFFFFFFFFFFFFF:FFFFFFFF:FFFFFFFFFFFFFFFFFF,FFFFF::F,FFFFFFF:FFFFFFF,FFFFFFF::FFFFFFFFF:FFF::F
@A00920:152:HGHKKDRXX:2:2101:6045:9455 1:N:0:AGGAGTGG+CTAGAACA
ACTCCTACGGGAGGCAGCAGTGGGGAATATTGGACAATGGGCGCAAGCCTGATCCAGCCATGCCGCGTGAGTGATGAAGGCCTTAGGGTTGTAAAGCTCTTTTGGCGGGGACGATAATGACGGTACCCGCAGAATAAGCCCCGGCTAACTTCGTGCCAGCAGCCGCGGTAATACGGGGGGGGCAAGCGTTGTTCGGAATTACTGGGCGTAAAGGGCTCGTAGGCGGCCAACTAAGTCACACGTGAAATCC
+
FFFFFFFF,FFFFFFFFFFFFFFFFFFFFFFFFFFFFFFFFFFFFFFFFFFFFFFFFFFFFFFFFFF:FFFFF,FFFFFFFFFFFFFFFFFFFFFFFFFFF:FFFFFFFF:FFFFFFFFFFFFFFFFFFFFFFFFFFFFFFF:FFFFFFFFFF:FFFFF:FFFFFFFFFFFFFF:FFFFFFFFFFFFFFFFFF:FFFFFFF:FFFFFFFFFFF,FFFFFFFFFFFFFF,FFF,FFFFFF:F,,FF,FFFF
@A00920:152:HGHKKDRXX:2:2101:5430:9674 1:N:0:AGGAGTGG+CTAGAACA
ACTCCTACGGGAGGCAGCAGTGGGGAATATTGGACAATGGGCGAAAGCCTGATCCAGCAATGCCGCGTGAGTGATGAAGGCCCTAGGGTTGTAAAGCTCTTTTACCCGGGATGATAATGACAGTACCGGGAGAATAAGCCCCGGCTAACTCCGTGCCAGCAGCCGCGGTAATACGGAGGGTGCAAGCGATATCCGGATTCACTGGGTTTAAAGGGTGCGTAGGCGGGCAGGTAATTCAGTGGTGAAATCT
+
FFFFFFFF:FFF:F:FFFFF:FF,F,FF:FFFFFFFFFF,FFFFF:F:FFFFFFFFFFF:FF:FFFFFFFF:F,FFFFFFFFFFFFFFFFFFFFF:FFFFFFFFFFFFFFFFFFF,FFFFFFFFFFF:FFFFFFFFFFFFFFFF,FFF:F,FFFFFFFFFFFFFF:F::FFFFF,FFFFFFF:FFF::,FFFFFFFFFFFFF,F:FFFF::,FFFFF:FF:FFFF,F,FF,FFF,FFFFF,FF:FFFF::
@A00920:152:HGHKKDRXX:2:2101:10800:10739 1:N:0:AGGAGTGG+CTAGAACA
ACTCCTACGGGAGGCAGCAGTGGGGAATTTTGGACAATGGACGCAAGTCTGATCCAGCCATGCCGCGTGCGGGAAGAAGGCCTTCGGGTTGTAAACCGCTTTTGTCAGGGAAGAAAAGGTTCTGGTTAATACCTGGGACACATGACGGTAACTGAAGAATAAGGACCGGCTAACTCCGTGCCAGCAGCCGCGGTAATAAGGAGGGTCCAAGCGTTATCCGGAATCAGTGGGTTTAAAGGGTCAGCAGGCG
+
FFFFFFFFFFFFFFF:FFFFFFFFFFFFFFFFFFFFFFFFFFFFFFF:FFFFFFFFFF:FFFFFFFFFFFF,FFFFFFFFFFFFFFFFFFFFFFF,F,FFFFF:FFFFFFF:FFFFF:,FFFF:FF,:FFF,:FF,,FF,FFFFFFFFFF,FFFFFFFF,F,:,FFFF,:FF:FFFFFFFF:FFFF:F:FFFFFFF:F,F,FFFF:FFFFFFFF,:FFF:FF:FFF,FFFFFF:FF,,FFFF,FF:FFF:
@A00920:152:HGHKKDRXX:2:2101:19886:10911 1:N:0:AGGAGTGG+CTAGAACA
ACTCCTACGGGAGGCAGCAGTAAGGAATCTTGCGCAATGGGCGAAAGCCTGACGCAGCGACACCGCGTGAGGGATGAAGGCCTTCGGGTTGTAAACCTCTGTCAGGGGGAAAGAAACTCCAGCGGGTGAATAATCGGCTGGACTGACGGTACCTCCAAAGGAAGCGCCGGCTAACTCCGTGCCAGCAGCCGCGGTAAGACGGAGGGCGCAAACGTTGTTCGGAATCACTGGGCGTAAAGGGCGCGTAGGC
+
F:FFFFF:FFFFFFFFFFFF:,FFFF:FFFFF,FFFFFFFFFFF,FFFFFFFF,FFFFFFF:FFFFF,FFFFF:FF:::FFFFFFFFFF,FF:FFFFF:FFF:,FFFFFF,FFFF,FFFFFFF,FFFFFFF,:F:FFFFFF:F:FFF:FF:,,FFFF,FF,FFFFFFFFFFF,F:FFFF:FFF,FF,FFFF:FF,F:F,FFF,FFFFFFFFFFFF,:FFFF:F,FF,FFFFF::,FFFF:FFFFFF,FF:
@A00920:152:HGHKKDRXX:2:2101:11478:11819 1:N:0:AGGAGTGG+CTAGAACA
ACTCCTACGGGAGGCAGCAGTAAGGAATATTGCGCAATGGAGGAAACTCTGACGCAGCAACGCCGCGTGTAGGAAGAAGGCCCTTTGGGTCGTAAACTACTGTAGCAGGGGAATAACGGCTCGCCACGGGTGAGCGTGAAGGTACCCTGAAAGTAAGCGCCGGCTAACTACGTGCCAGCAGCCGCGGTCATACGTAGGGCGCAAGCGTTGTCCGGATTCACAGGGTGTAAAGGGTGCGTAGGCGGGAGAA
+
F,FFFF:FFFFF:FFFFFFFFF:FF:FFFFFFFF:FFFFFFFFFFFF::FFFFFFF,FFF:FFFFFFFFFFFFF,FFFFFFFFFFFFFFFFFFF,:F,FFFFFFFFF:FFF:FFFFF:FFFF:FFFFFF:FFFF::F:F:FFFFFFFFFFFFFFFFFF,FFFFFFFFFF::FF:FFFFFFFFFFFFFF,,,FF:FFFFFFFFFFFFFF,FFFFFFFFFFFF,FFFFFF:F:,FFFFFF:,FFFFF:FFF:
@A00920:152:HGHKKDRXX:2:2101:13241:12493 1:N:0:AGGAGTGG+CTAGAACA
ACTCATACGGGAGGCAGCAGTGGGGAATTGTTCGCAATGGGCGCAAGCCTGACGACGCAACGCCGCGTGGAGGATGAAGGTCTACGGATTGTAAACTCCTGTTGCCCGGGACGAATTGCATCGGCCTAATACGTCGATGTTTGACGGTACCGGGTGAGGAAGCCCCGGCTAACTCTGTGCCAGCAGCCGCGGTAATACAGAGGGTGCAAACGTTGCTCGGAATTATTGGGCGTAAAGCGCACGTAGGCGG
+
F,FF,FF:FF:FF:FFFF,F:FF,FFF:F:FFFF,FF:FFF::FFFFFFFFFFF:FFFFFFF,FF::F,FFF:FF::FFFFFF,:,:FFFFFF:FFFF,::FFFFFFFFFFF:F:FFFF:FF:F:F::FFFFFF:FF:FF:FFFFFF::FFFFFFFFFFFFFFF,FFFFF:FFFFFFFFF,FFFFFFFFFFFFFFFFFF:FF:FFF:F:FFFFFFF,FFFFF:FFFF:FFFFF,F,,::FFFF:FFFFFF
@A00920:152:HGHKKDRXX:2:2101:32434:13761 1:N:0:AGGAGTGG+CTAGAACA
ACTCCTACGGGAGGCAGCAGTGGGGAATCTTCCGCAATGGGCGAAAGCCTGACGGAGCAACGCCGCGTGAACGAAGAAGGTCTTAGGATCGTAAAGTTCTGTTGTTAGGGGCGAAGGGCGATAGTTTAAATAAGGCTATTGTGTGACGGTACTTAACGAGGAAGCCACGGCTAACTACGTGCCAGCAGCCGCGGTAATACGGGGGGGGCAAGCGTTGTTCGGAATTACTGGGCGTAAAGGGCTCGTAGGC
+
FFFF:FFFFFFF:F,F:F,FFFFFFFF:,FFFFFFFFFFFFFFFFFFFFFFFFF:,:F:F:FFFFFFFF::FFF::FFF,FFFFFFFFFF:FFF:FF,FFFF,F,F,FF::FF:FFF,,,FFFF:FFFFF:FFF,FF:,::F,FFFFFFFFFF:,F,F:FF::FFFFF:FFFFFFFFFFFFFFFFFFF,F:FFF:FFF,FFF:FFFFFFFFF::FFFFFFFFF:F:FF:FFFFFFFF,,::FFF,F,FFF
@A00920:152:HGHKKDRXX:2:2101:30653:13808 1:N:0:AGGAGTGG+CTAGAACA
ACTCCTACGGGAGGCAGCAGTGGGGAATTTTGGACAATGGGCGCAAGCCTGATCCAGCCATGCCGCGTGCGGGAAGAAGGCCTTCGGGTTGTAAACCGCTTTTGTCAGGGAAGAAACGCGCTGGGCTAATACCTCGGCGTAATGACGGTACCTGAAGAATAAGCACCGGCTAACTACGTGCCAGCAGCCGCGGTAATACGTAGGGTGCAAGCGTTAATCGGAATTACTGGGCGTAAAGCGTGCGCAGGCG
+
FFFFFFFFFFFFFFFFFFFFFFFFFFFFFFFFFFFFF:FFFFFFFFFFFFFFFFFFFFFFFFFFFFFFFFFFFF,FFFFFFFFFFFFFFFFFFFF:FFFFFFFFFFFFFF:FFF,FFFFFFFFFFFFFFFFFFFFFFFFFFFFFFFFFF:FFFFFFFFFFFFFFFF:F:FFFFFFFFFFFFFFFFFFFFFFFF,F:FFFFFF::FFFFF:FFFFFF:FFFFF,FFFFFFFFFFFFFFFFFFFFFFFFFFF
@A00920:152:HGHKKDRXX:2:2101:13593:13949 1:N:0:AGGAGTGG+CTAGAACA
ACTCCTACGGGAGGCAGCAGTGGGGAATCTTGGGCAATGGGGGAAACCCTGAACCAGCGACGCCGCGTGACCGATGAAGGCCCTCGGGTCGTAAAGGTCTTTCGACGGGGACTATAATGAATGTACCCGAAAAAGCAGGAGCGGCTAACTATGTGCCAGCAGCCGCGGTAATACATAGGCTCCAAGCGTTGTTCGGAATTACTGGGCGTAAAGCGAGTGTAGGCTGTCCTCCCAGTCGATTGAGAAAACT
+
:FFFF:FF,FFFFFFFFFFFFFFFFFFFF:FFF,FFFFFF,FFFFFF,FFFFFFFFFFF:FFFFFFFFFFFFFFFFFFF:FFFFFFFF:FFFFFFFFFFFFF,FFFF,FFFFFFFFF,FFF:FFF,F:,,FFFFFF:,,FF::FFFFFF,FF:F,FFF:FF:FFFF:FF::,F:FFF,FF:FFFF:F,FF:,:F,FFFFFF,:FFFF,FFFF,F,F,FFFF,FF:FFFF,FF,:,FFFF,F,,,::F,:,
@A00920:152:HGHKKDRXX:2:2101:10140:14011 1:N:0:AGGAGTGG+CTAGAACA
ACTCCTACGGGAGGCAGCAGTGGAGAATCTTGCACAATGAGCGCAAGCTTGATGCAGCCACGCCGCGTGAGGGAAGAAGGCCTTCGGGTTGTAAACCTCTTTCAGTAGTGAAGAAGCGAAAGTGAAGGTAACTACAGAAGAAGCCCCGGCCAACTACGTGACAGCAGCCGCGGTAATACGGAGGGGGCACGCGTTGTCCGGATTCATTGGGCGTAAAGAGCTCTTAGGCGGCTCAGTAAGTCGGGTGTGA
+
FFFFFFFFFFFFFFFFFFFFF:FFFFFFFFF:FFFFFFFFFFFFFFFF:FFFFFFFFFFFFFFFFFFFFFF:FF:FFFFFFFFFFFFFFFFFF:F:FFFFFFFFFFFF:FFFFFFF,FFFFF,:,,F,:FFFF:FFFFF:FF,F,FFF:FFFFF:FFFFF,,FF,FFFFFF:F,F,F:FF,:,F:FFFF,FFF:FFFFFFFF,FFF:FFFFFFFFFF,FFF:,,FFF:FFFFFFFFF,FFFFFFFF:F::
@A00920:152:HGHKKDRXX:2:2101:18222:14732 1:N:0:AGGAGTGG+CTAGAACA
ACTCCTACGGGAGGCAGCAGTAGGGAATTTTCGGCAATGGGGGAAACCCTGACCGAGCAACGCCGCGTGGGGGAAGAAGGCCTTCGGGTCGTAAACCTCTGTCTTTGGGGACGATAATGACGGTACCCGAGGAGGAAGCCCCGGCTAACTACGTGCCAGCAGCCGCGGTAATACGTAGGGGGCGAGCGTTGTCCGGAATCACTGGGCGTAAAGGGCGTGTAGGCGGCCTGTTAAGTCAGGCGTGAAAACC
+
FFFFFFFFFFFFFFFFFFFFFFFFFFFFFFFFFFFFFFFFFFFF:FFFFFFFFFFFFFF,FFFFFFFFFFFFFFFFFFFFFFFFFFFFFFFFF::FFFFFFFFFFFFFFFFFFFFFFFFFFFFFFFFFFFFFFFFF:FFFFFFFFFFFFFFFFFFFFFFFFFFFFFFF:FFFFFFF:FFFFFFFFFFFFFF:FFFFFFFFFFFFFFFFFFFF:FFFFFFFFFFFFFFF:FFFFFFFFF:FF:FF:F,FFF
@A00920:152:HGHKKDRXX:2:2101:18041:17394 1:N:0:AGGAGTGG+CTAGAACA
ACTCCTACGGGAGGCAGCAGTGGGGAATCTTAGACAATGGGGGAAACCCTGATCTAGCCATGCCGCGTGGACGATGAAGGCCCTAGGGTTGTAAAGTCCTTTCAGCTGGGAAGATAATGACGGTACCAGCAGAAGAAGCCCCGGCTAACCTCGTGCCAGCAGCCGCGGTAATACGAGGGGGGCAAGCGTTGTTCGGAATTACTGGGCGTAAAGCGCACGCAGGCGGTCTAACAAGTCAGAGGTGAAATCC
+
FFFFFFFFFFFFFFFFFFFFFFFFFFFFFFFFFFFFFFFFFFFFFFFFFFFFFFFFFFFFFFFFFFFFFF:FFFFFFFFFFFFFFFFFFFFFFFFFFFFFFFFFFFFFFFFFFFFFFFFFFFFFFFFFFFFFFFFFFFFFFFFFFFFFFFFFFFFFFFFFFFFFFFFF:F,FFFFFFFFFFFFF:FFFFFFFFFFFF:FFFFFFFFFFFFFFFFFF:FFFFFFFFFFFFFFFFFFFFFFFFFFFFF:FFF
@A00920:152:HGHKKDRXX:2:2101:32597:17926 1:N:0:AGGAGTGG+CTAGAACA
ACTCCTACGGGAGGCAGCAGTTAGGAATCTTCCACAATGGGCGAAAGCCTGAAGGAGCGACGCCGCGTGGGGGAAGAAGGTCTTTGGATCGTAAACCACTAAAAGTGGGACGATAATGACGGTACCACTTGACAAGCACCGTCTAACTCCGTGCCAGCAGCCGCGGTACTACGGAGGTTGCTAGAGTTATCCGTAATCACTGGGAGTAATGGGAGCGTAGGAGGTGTGTTCAGTACGATCTTAAAGACTG
+
FFF,FFFFFFFFFFFFFFFFF,FFFFFFFFF,F,FFFFFFFFFFFFFFFFFF,F:FFFFFFFFFFFF:F,FFF:,FFFFF,,FF,FFFF::FFFFFF,FFFF:FFF,,FF,,FFF,,:FF::F,F,FF:F,F,F:::FF:F,,FFF:F,FFF:F:F,FF,:::F:,:F,FFFF,FFF,F,FFF:,F,,,:FF:,FFFFFF:FFF,F,FF,FF,,:F:,FF:,FFF,:F::,,,,,FF,F,F:,:FF,FFF
@A00920:152:HGHKKDRXX:2:2101:1561:18035 1:N:0:AGGAGTGG+CTAGAACA
ACTCCTACGGGAGGCAGCAGTGGGGAATATTGGACAATGGGCGAAAGCCTGATCCAGCCATGCCGCGTGAGTGATGAAGGCCTTAGGGTTGTAAAGCTCTTTCAGTGGGGAAGATAATGACGGTACCCACAGAAGAAGCCCCGGCTAACTGCGTGCCAGCAGCCGCGGTAATACGAAGGGGGCTAGCGTTGTTCGGAATTACTGGGCGTAAAGCGCCCGTAGGCGGAGCGGTAAGTCGGGGGTGAAATCC
+
:FFFF:FF,FFFFFFFFFFFFFFFFFFFFFFFFFF,FFFFFFF,FFFFFFFFFFFFFFFFFFFFFFF,FFFFFFFF:FFFFF,FFFFFF:F,FFFFFFFFFF,,,,FFFF,,FFF:FFFFFFFFFFFF::FFFFFFFF,FFFFFFF:FFF,FFFFFFFFFFFFFFFFFFF,FFF,,FFFFFFFFFFFFFFFFFFFFF,FFFFFFFFFFF:FFFFFF,FFFFFFFFF,,:F,:F,F:FF,,:FF:F,FFFF
@A00920:152:HGHKKDRXX:2:2101:28574:18380 1:N:0:AGGAGTGG+CTAGAACA
ACTCCTACGGGAGGCAGCAGTGGGGAATATTGGACAATGGGCGCAAGCCTGATCCAGCAATGCCGCGTGAGTGATGAAGGCCTTAGGGTTGTAAAGCTCTTTTACCAGGGATGATAATGACAGTACCTGGAGAATAAGCTCCGGCTAACTCCGTGCCAGCAGCCGCGGTAATACGGAGGGAGCTAGCGTTGTTCGGAATTACTGGGCGTAAAGCGCGCGTAGGCGGCTACTCAAGTCAGGGGTGAAAGCC
+
FFFFFFFFFFFFFFFFFFFFFFFFFFFFFFFFFFF,FFFFFFFFFFFFFFFFFFFFFFFFFFFFFFFFFFFFF:FFFFFFFFFFFFFFFFFFFF:FFFFFFFF:FFFFFFFFFFFFFFF:FFFFFFFFFF:FFFFFF:F:F:FFFFFFFFFFFFFFFF,FFFFFFFFFFFFFFFFFFFFFFFFFFFFFFFFFFFFFF:FFFFFFFFFFFFFFFFFFFFFFFFFFFFFF:FF:F:FFF:FFFFFFFFFFFF
@A00920:152:HGHKKDRXX:2:2101:21621:18771 1:N:0:AGGAGTGG+CTAGAACA
ACTCCTACGGGAGGCAGCAGTGGGGAATATTGGACAATGGGCGAAAGCCTGATCCAGCCATGCCGCGTGAGTGATGAAGGCCTTAGGGTTGTAAAGCTCTTTCACCGGTGAAGATAATGACGGTAACCGGAGAAGAAGCCCCGGCTAACTTCGTGCCAGCAGCCGCGGTAATACGAAGGGGGCTAGCGTTGTTCGGAATTACTGGGCGTAAAGCGCACGTAGGCGGACATTTAAGTCAGGGGTGAAATCC
+
FFF:FFFFFFFFFFFFFFFFFFFFF,FFFFFFFFFFF,FFFFFFFFFFFFFFFFFFFFF:FFFFFFF,FFFFF,FFFFFFFFFFFFFFFFFFF:FFFFFFFFFFFFFF:FFFFFF,FFFFFFFFFFFFFFFFFFF:FFFFFFFFFFFFFFFFFFFFFFFFFFFFFFFFFFFFFFFF:FFF,F::FFFFFFFFFFFFF:FFFFFF,FFFFFFF:FFFFFFFFFFFFF:,FFFFFFFFFFFFFFFFFFFFFF
@A00920:152:HGHKKDRXX:2:2101:9489:18834 1:N:0:AGGAGTGG+CTAGAACA
ACTCCTACGGGAGGCAGCAGTGGGGAATATTGGACAATGGGCGCAAGCCTGATCCAGCCATGCCGCGTGAGTGATGAAGGCCTTAGGGTTGTAAAGCTCTTTCGTCCGGGACGATAATGACGGTACCGGAAGAAGAAGCCCCGGCTAACTTCGTGCCAGCAGCCGCGGTAATACGAAGGGGGCTAGCGTTGTTCGGAATCACTGGGCGTAAAGGGCGCGTAGGCGGCTTTGTAAGTCGGGGGTGAAAGCC
+
FFFFFFFFFFFFFFFFFFFFFFFFFFFFFFFFFFFFF:FFFFFFFFFFFFFFFFFFFFFFFFFFFFFFFFFFFFFFFFFFFFFFFFFFFFFFFFFFFFFFFFFFFFFFFFFFFFF:FFFFFFFFFFFFFF:FFFFFFFFFFFFFFFFFFFFFFFFFFFFFFFFFFFFFFFFFFFFFFFFF:FFFFFFFFF,FFFFF:FF:F:FF:FFFFFFFFFFFFFFFFFFFFFFFFFFFF:FFFFFFFFFFFF:F,F
@A00920:152:HGHKKDRXX:2:2101:17734:18959 1:N:0:AGGAGTGG+CTAGAACA
ACTCCTACGGGAGGCAGCAGTCGAGAATAATTCACAATGGACGAAAGTCTGATGGTGCAACGCCGCGTGGAGGATGAAGGTCTTCGGATTGTAAACCACTGTCAATGGGGAGAAAACGCTTCAGGTTAATAGTCTGAAGCCTGATTTAACCCGGAGAGGAAGCAGTGGCTAACTCTGTGCCAGCAGCCGCGGTAATACGGAGGGTGCGAGCGTTATCCGGAATTACTGGGTTTAAAGGGTGCGTAGGCGG
+
FFFFFFFFFFFFFFFFFFFFFFFFFFFFFFF,F:FFFFFF:FFFFFF,FFFFFFFFFF,FFFFFFFF:F,:FFF,FFFFF:FFFFFFFF,FFFFFFF,FFFFFF,:FFFFF:FFFFFFFF:FF:F:,:FFFFFFF:FFFFF,FF:F,FF:FFF,FFF:FFFFF::,FFF,FFF:FF:FF:FF:FFFFFF,F:,F,FF:F:F,FFFFFFFFF:FFF,::FF:F:FFF,:FF,FFF:::,F,F,:FFFFFFF
@A00920:152:HGHKKDRXX:2:2101:13503:19398 1:N:0:AGGAGTGG+CTAGAACA
ACTCCTACGGGAGGCATCAGTAAGGGATCTTGCGACAATGGGCGAAAGCCTGACGCAGCAACGCCGCGTGCGGGATGACGGCCTTCGGGTTGTAAACCGCTTTTCGGGGGGAAGAGGAAGGACGGTACCCCCGGAATAAGTCTCGGCTAACTACGTGCCAGCAGCCGCGGTAAAACGTAGTAGGCGAGCGTTATCCGGATTTACTGGGTGTAAAGCGCGTGTAGGCGGTCGTGCAAGTGAGGCGTGAAAG
+
F,FFFFF:,,FF,FFFFFFFFFFFFFFFFFFFFF,::FFFFF:FFFFFFFFF:FFFF:F:::FFFFFFFFFF,FF,FFF:F:F:FFFFF:F:FFFFFFFFF:FFFFFFFFFFFFFFFFFFFFFFF,FFFFFFFFFFFF::FFFFFFFFFFFFFF:FFFFF:FFFF:F,FFFFFF,FF:FF,F:FF:FFFFF:FFFFFF:FF:FFF:,FFFFF:,FFF,:FFFFFFF:::FFFFFF,:FFFFFF:FFFFFF
@A00920:152:HGHKKDRXX:2:2101:23213:20024 1:N:0:AGGAGTGG+CTAGAACA
ACTCCAACGGGAGGCAGCAGTGGGGAATATTGGACAATGGGCGAAAGCCTGATCCAGCAATGCCGCGTGAGTGATGAAGGCCTTAGGGTTGTAAAGCTCTTTTACCCGGGATGATAATGACAGTACCGGGAGAATAAGCCCCGGCTAACTCCGTGCCAGCAGCCGCGGTAATACGGAGGGGGCTAGCGTTGTTCGGAATTATTGGGCGTAAAGGGTTCGCAGGCGGCCAAGTGTGTTAGGCGTGAAAGCC
+
,F::,,F:,,FFFFFF:FFFFFF,FFFFFFFFFFF:FFFFFF,FFFF,,F,FFFFFF:FFF:FFFFF:FFF:F,F::FFFFFF:F:,FFFFFF,FFFF,FFF:FF,FFF:FFFFFFFF:FF:F,,F,FFFF::FFF,FFFFF,F,:FFFF:F,FFFF:,FF:FF,FFFFF,FFF:,FFFFFF,,F::FFFF:FF,FF,FFFFF:,FFFFFFFFF,F,:,::FF,,FF:FF,F,FFFFF,F:FFFFFFFFF
@A00920:152:HGHKKDRXX:2:2101:12933:20478 1:N:0:AGGAGTGG+CTAGAACA
ACTCCTACGGGAGGCAGCAGTGGGGAATTGTTCGCAATGGGCGCAAGCCTGACGACGCAACGCCGCGTGGAGGATGAAGATCTTCGGGTCGTAAACTCCTGTCGACCGGGACGAATGCCGTGCGGGTGAATAATCCGCGCGGGTGACGGTACCGGTGGAGGAAGCCCCGGCTAACTCCGTGCCAGCAGCCGCGGTAATACGGGGGGGGCAAGCGTTGTTCGGAATTACTGGGCGTAAAGGGCTCGTAGGT
+
FFFFFFFFFFFFFFFFFFFFFFFFFFFFFFFFFFFFFFFFFFFFFFFFFFFFFFFFFFFFFFFFFFFFFFFFFF:FFFFFFFFFFFFFFFFFFF:FFFFFFFFFFFFFFFFFFFFFFFFFFFFFFFFFF:FFFFFFFFFFFFFFFFFFFFFFFFFFFFFFFF:FFFFFFFFFF:FFFFFFFFFFF:FFFFFFFFFFFFF:FFFFFFFFFFFFFFFFFFF:FFF:FFFFFFFFFFFFF:FFFFFFFFFFFF
@A00920:152:HGHKKDRXX:2:2101:23086:20807 1:N:0:AGGAGTGG+CTAGAACA
ACTCCTACGGGAGGCAGCAGTAAGGGATCTTGCGACAATGGGCGAAAGCCTGACGCAGCAACGCCGCGTGCGGGATGACGGCCTTCGGGTTGTAAACCGCTTTTCGGGGGGAAGAGGAAGGACGGTACCCCCGGAATAAGTCTCGGCTAACTACGTGCCAGCAGCCGCGGTAAAACGTAGGAGGCGAGCGTTATCCGGATTTCCTGGGTGTAAAGCGCGTGTAGGCGGTCGTGCAAGTGAGGCGTGAAAG
+
,:FFFFFFFFFFFFFFFFFFFFFFFFFFFFFF:FFFFFFFFFFFFFFFFFFFFFFFFFF:FFFFFFFFFFFFFFFFFFFFFFF:FFFFFFFFFFFFFFFFFFFFF:F:FFFFFF:FFFFFFFFFFFF:FFFFFFFFFFFFFFFFFFFF,FFFFFFFFFFFF:FFFFFFFFFFFFFFFFFFFFFFFFFFFFFFFFFFFFFFFF,FFFFFFFFFFFFFFFFFFFFFFFFFFFFF:F:FF:::FFFF,F,FFF
@A00920:152:HGHKKDRXX:2:2101:4598:21668 1:N:0:AGGAGTGG+CTAGAACA
ACTCCTACGGGAGGCAGCAGTAGGGAATATTGGTCAATGGGTGCGAGCCTGAACCAGCCATGCCGCGTGCAGGAAGACGGCCTTCTGGGTTGTAAACTGCTTTTACCAGGGGTTAAAATGGTCTTGCGAGACAAATTGAAGGTACCTGGTGAATAAGCCACGGCTAACTACGTGCCAGCAGCCGCGGTAATACGTAGGTGGCAAGCGTTGTCCGGATTTATTGGGTTTAAAGGGTGCGTAGGCGGCCCTG
+
FFFFFFFFFFFFFFFFFFFFFFFFFFFFFFFFFFFFFFFFF:FFFFFFFFFFFFFFFFFFFFFFFFFFFFFFFFFFFFFFFFFFFFFFFFFFFFFFFFFFFFFFFFFFFFFFFFFFFFFFFFFFFFF:FFFFF,F,FFFFFFFFFFFFFFFFFFFFFFFFFFFFFFFFFFFFFFFFFFFFFFFFFFFF,,FFFFFFFFFFFFFFFFFF,F,,FFFF,FFFFFFFFF,FFF:FFFFFFFFFFFFFFFFFFF
@A00920:152:HGHKKDRXX:2:2101:17110:22232 1:N:0:AGGAGTGG+CTAGAACA
ACTCCTACGGGAGGCAGCAGTGGGGAATTTTGGACAATGGGGGAAACCCTGATCCAGCCATTCCGCGTGAGTGAAGAAGGCCTTCGGGTTGTAAAGCTCTTTCAGACGGAAAGAAATCGGGTGGGTTAATACCCTGCCTGGATGACGGTACTGTCAGAAGAAGCACCGGCTAACTACGTGCCAGCAGCCGCGGTAATACGTATGGTGCGAGCGTTAATCGGAATTACTGGGCGTAAAGCGTGCGCAGGCG
+
:::FFFF,F:FF:FFFFFFFFFFFFFF,FFFFFFFFF,F,FFFFFFFF::FFFF::FFFFF,FFFFFFFFF:,::FFF:FFFFFFF,F:FFFF:FFFFFF::F,F:FF,F,FFF:FFFFF:F::FFFFFFFFFFFFFFF,:F::FFF:F:FFFFFFF:FFFFFFFF:FF::FFFFFF,FF:FFFF::FFF:F,FF,:F,,FF:F,:FFFF:FF:FFFFF:,FFFFFF,,,::,:F::F,F:F,FFF,F,F
@A00920:152:HGHKKDRXX:2:2101:18258:22874 1:N:0:AGGAGTGG+CTAGAACA
ACTCCTACGGGAGGCAGCAGTGGGGAATTTTGGACAATGGGCGCAAGCCTGATCCAGCCATGCCGCGTGAGTGAAGAAGGCCTTCGGGTTGTAAAGCTCTTTCGGCGGGGACGAAAAGGTCCGTGTTAACACCACGGATCCATGACGGTACCCGCAGAAGAAGCACCGGCTAACTACGTGCCAGCAGCCGCGGTAATACGTAGGGTGCAGGCGTTAATCGGAATTACTGGGCGTAAAGCGTGCGCAGGCG
+
FFFF:,F:FF:FFF:FFFFF,FFFF:F::F,FF:FFF,FFFFFFFF:FFFFFFFFFFFFFFFFFFFFFFFFFFF,FFFFFFF::FFFF:FFFFFFFF:FFFFFFFFFFFFFFFFFF,FFFFFFFFF,:FFFFFFFFFFFFFFFFFFFFF,FFF:FFFFFFFF,:FFFFFFFFFFFFFFFFFFFFFFFFFFFF,FF:F,FFFF,::FFFFFFFF,FF,FFF:F,FFFFFF:FFFFFFFFFFF:,F,,FFFF
@A00920:152:HGHKKDRXX:2:2101:9426:22983 1:N:0:AGGAGTGG+CTAGAACA
ACTCCTACGGGAGGCAGCAGCGAGGAATCTTGGTCAATGGGCGCAAGCCTGAACCAGCGACGCCGCGTGGAGGACGACGGCCTTCGGGTTGTAAACTCCTTTTGCGTGGGACGAAGATCTGACGGTACCACGCGAATCAGCCACGGCTAACTACGTGCCAGCAGCCGCGGTAATACGTAGGTGGCAAGCGTTGTCCGGATTTATTGGGCGTAAAGCGCGCGCAGGCGGTGCGTCAAGTCTGGTGTGAAAG
+
FF:FFFF,,FFFF,FFFFFFFFFFFFF:FFFFFFFF:FFFFFFFFFFFFFFFFFF:FFFFFFF:FFFFFF:FFFFFFFFF:FFFFFFFFFFFFFFFFFF,FFFFFFFF:FFFFFFFFFFFFFFF:FFFFFFFFFFFFFFFFF:FFFFF::FFFFFFFFF:FFFFFFFFFFFFFFFFFFFFFFFFFF:FFF,F:FFFFF:FFF,FF:FFFFFF:F,:,FF:FFFFF:F,:FFFFFF:FFF:F,F:F:FFFF
@A00920:152:HGHKKDRXX:2:2101:12563:23375 1:N:0:AGGAGTGG+CTAGAACA
ACTCCTACGGGAGGCAGCAGTAAGGAATATTGGTCAATGGACGCAAGTCTGAACCAGCCATGCCGCGTGGAGGATGAAGGTCCTCTGGATTGTAAACTTCTTTTATCTGGGAAGAAATCCATATTTTCTAAAGTGGTTGACGGTACCAGATGAATAAGCACCGGCTAACACCGAGCCAGCAGCCGCGCAACTACGGAGGGTGCACTCGTTAACCGGATATACAGTGATTAAAGGGTGCGTAGGCGGATAG
+
FFFFFFFFFFFFFFFFFFFFFFF:FFFFFFFF:FFFFFF,FFFFFFFF:FFFFFFFFFFFFFFFF:FFFFFFFFFFF:FF,FFFFFFFFFFF:FFFF:::FF,:F,,,::FF,FFF:,FFFFFFFFFFF,FF,FF,FFF,F,FFFFF:FF,FFF:FF,F::::,,,,FF,FFF:,,FF:F,,,F,:F,,F,F,,,,:,,FF,F:,,F,F,F,F,:FFFF,FF,F,,,:,F,FF:,,FFFFFF:FF,,,,,
@A00920:152:HGHKKDRXX:2:2101:29378:23750 1:N:0:AGGAGTGG+CTAGAACA
ACTCCTACGGGAGGCAGCAGCCAGGAATCTTGGGCAATGGGCGCAAGCCTGACCCAGCAACACCGTGTGGGCGATGAAGGCCTTCGGGTCGTAAAGCCCTGTTGATAGGGACGAAGGGCGAAGGGTTAATAGCCACTAGCCTGACGGTACCTTTCGAGGAAGCCCCGGCTAACTACGTGCCAGCAGCCGCGGTACTACGTAGGGGGCGAGCGTGGGCCGGACTTATTGGGCGTAAAGAGCGTGTAGGCTG
+
:F:F:FFFFFFFFFFFFFFFFF:FFFFFFFFFFFFFFFFFFFFFFFFFFFFFFFFFFF,FFFFFF:FFFFF,FFFFFFFFFFFFFFFFFFFFFFFFF,F::FFF:,,FFFFFFF:FFF:F::FFFFFF:FFFFF,FFFFFF,FFFF:F,,F:FFFFFFFFFFFFFFFF,,FF:FFFFFFF:F:,:FFFFFFFFF,FFFFF::FF:FFFFFFF,,F,F:FFF,F,,:F,FFFF:F:,,:FFFFFFFF:,F,
@A00920:152:HGHKKDRXX:2:2101:20772:23938 1:N:0:AGGAGTGG+CTAGAACA
ACTCCTACGGGAGGCAGCAGTGGGGAATATTGGACAATGGGCGCAAGCCTGATCCAGCCATGCCGCGTGGGTGAAGAAGGCCTTAGTGTTGTAAACCCCTTTCAGCGGGGAAGATAATGACGGTACCCGGAGAAGAAGCACCGGCTAACTCTGTGCCAGCAGCCGCGGTAAGACAGAGGGTGCTAGCGTTGTTCGGAATTACTGGGCGTAAAGGGCGCGTAGGCGGCCATGTAAGTCGGATGTGAAATCA
+
FFFFFFFFFFFFFFFFFFFFFFFFFFFFFFFFFFFFFFFFF:FFFF:FFFFFFFFFFFFFFFFFFFFFFF:FFF,FFFFFF,FFFF,FFFFFF:FF,FFFFFFFFFFFFFF,FFFFFFFFFFFFFFFF:FFFFF::FFFFFFFFFFFFFF:FFFFFFFFFFFFFFFFFFFFFFFFFFFF:,FFFFFFFFF,FF:FFFFFFFFFFFF:FFFFFFFFFFFF:F:FFFFF:FFF:F,FFFFFF:FFFFFFF::
@A00920:152:HGHKKDRXX:2:2101:3812:24596 1:N:0:AGGAGTGG+CTAGAACA
ACTCCTACGGGAGGCAGCAGTGGGGAATTGTTCGCAATGGGCGCAAGCCTGACGACGCAACGCCGCGTGGAGGATGAAGACCTTCGGGTCGTAAACTCCTTTCGATCGAGACGAACGGCTTCCGGGTGAACAATCCGGGAGAGTGACGGTACCGAGAGAAGAAGCCCCGGCTAACTCCGTGCCAGCAGCCGCGGTAATACGGGGGGGGCAAGCGTTGTTCGGAATTACTGGGCGTAAAGGGTTCGTAGGT
+
FFFFFFFFFFFFFFFFFFFFFFFFFFFFFFFFFFFFFFFFFFFFFFFFFFFFFFFFFFFFFFFFFFFFFFFFFFFFFFFFFFFFFFFFFFFFFFFFFFFFFF:FFFFFFFFFFFFFFFFFFFFFFFFFF:FF:FFFFFFFFFFFFFFFFFFFFFFFFFF,FFF:FFFFFFFFFFFFFFFFFFFFFFFFFFFFF::,FFFFFFFFFFFFFF,FFFFFFFF,FFF:FFFFFFFFFFF,FFFF::FFFF:F:F
@A00920:152:HGHKKDRXX:2:2101:17155:24721 1:N:0:AGGAGTGG+CTAGAACA
ACTCCTACGGGAGGCAGCAGTGGGGAATATTGGACAATGGGCGGAAGCCTGATCCAGCAACGCCGCGTGAGGGATGACGGCCTTCGGGTTGTAAACCTCTTTCACCATTGACGAAGCCGCATTTTGTGTGTGGTGACGGTAGGTGGGGAAGAAGCACCGGCCAACTACGTGCCAGCAGCCGCGGTAATACGTAGGGTGCGAGCGTTGTCCGGAATTATTGGGCGTAAAGGGCTCGTAGGCGGTTTGTCGC
+
FFFFFFFF,FFFFFFFFFFFFFFFFF:FFFFFFFFFFFFFFFFFFFFFFFFFFFFFFFFFFFFFFFFFFFFFFFFFFFFFFFFFFFFF:FFFFFF,FFFFFFFFFFFFFF,FF:FFFFFFFFFFFFFFFFFFFFFFF:FFFFFFFFFFFFFFFFFFFF:FFFFFFFFFFFFFFFF:FFFFF:FFFFFF:FFF,FFFFFFFFFFFFFFFFFFFF:FFFF:FFFFF:FFFFFFFFFFFFFF:FFFFFF:FF,
@A00920:152:HGHKKDRXX:2:2101:14597:24925 1:N:0:AGGAGTGG+CTAGAACA
ACTCCTACGGGAGGCAGCAGTGGGGAATCTTGGACAATGGGGGCAACCCTGATCCAGCCATGCCGCGTGAGCGATGAAGGCCTTAGGGTTGTAAAGCTCTTTCACCCGTGAAGATAATGACGGTAGCGGGAGAAGAAGCCCCGGCTAACTCCGTGCCAGCAGCCGCGGTAATACGGAGGGTGCGAGCGTTGTTCGGAATTATTGGGCGTAAAGCGCACGTAGGCGGCCCGTTAAGTCTCATGGTGAAAGG
+
FFFFFFFFFFFFFFFFFFFFFFFFFFFFFFF,FFFFFFFFFFFFFFFFFFFFFF:FFFFFFFFFFFFFFFFFFFFFFFFF:FF:FFFFFFFFFFF:FFFFFFFFF:FFFFFFFFFFFFFFFFFFFFFFF,:F:FFFFFFFFF,FFFFFFFFFFFFFFFFFFFFFFFFFF,FFFFF::F,FFFF:FFFFFFFFF:FFFFFFFFF:FFFFFFF:FFFFFFFFFFFFF:FFFFFFF:FFFFFF:FFFFFFFFF
@A00920:152:HGHKKDRXX:2:2101:1542:24956 1:N:0:AGGAGTGG+CTAGAACA
ACTCCTACGGGAGGCAGCAGTAGGGAATCTTCCACAATGGACGAAAGTCTGATGGAGCAACGCCGCGTGAGCGAAGAAGGCCTTCGGGTCGTAAAGCCCTTTTCTGCGTGACGAGACAAGGACGGTAGCGCAGGAAAAAGTCTCGGCTAACTACGTGCCAGCAGCCGCGGTAAAACGTAGGAGGCAAGCGTTATCCGGAGTTCCTGGGCGTAAAGCGTGCGTAGGCGGGTCGGTAAGTGGGTGGTGAAAG
+
,FFFFFFFFFFFFFFFFFFFFFFFFFFFFFFFFFFFFFFFFFFFFFFFFFFFFFFFFFF:FFFFFFFFFFFFFF,FFFFFFF:FFFFFFFFFF:FFFFFFFFFFFFFFFFFFFFFFF:FFFFFFFFFFFFFFFF::FFF:FFFFFFFF:FFFFFFFFFFFF:FFF:FFFFF,FFFFFFFFFFFFFF,FFFFFFFFFFFFFFF,FF:FFFFFFF:FFFFFFFFFFFFFFFFFF:F,FFFFFFFFF,F::FF
@A00920:152:HGHKKDRXX:2:2101:30355:25848 1:N:0:AGGAGTGG+CTAGAACA
ACTCCTACGGGAGGCAGCAGTGGGGAATCTTGGTCAATGGGCGCAAGCCTGAACCAGCGATGCCGCGTGAGTGATGAAGGCCTTCGGGTTGTAAAGCTCTGTGGGGAGGGACGAAAGAGCGCAGTCGAATAGGCTGTGTGTTGACGGTACCTCCTTAGCAAGCACCGGCTAACTCTGTGCCAGCAGCCGCGGTAAGACAGAGGGTGCAAACGTTGCTCGGAATCACTGGGCGTAAAGGGCGCGTAGGCGG
+
FFFF,,FFFF:FFFFFFFFFFFF:FF:FF:FFFFFFFFFFFFFFFFFFFFFF:FFFFFFFF:FFFFFFFFFFFFFFFFFFFFFFFFF:FFFFFFFF:F:FFFFFFFFFFFFFFFFFFF:FFFFFFF:FFFF:FFFFFFFFFFFFFFFFFFFFFFFFFFFFFF:FFFFFFFFFFFFFFFFFFF::FFFFFFFFFFFF:FFFF:FFFFFFFFFFFFFFFFFFF:FFFFFFFFFFFFFFFF:FFFFF,FFFFF
@A00920:152:HGHKKDRXX:2:2101:8983:25911 1:N:0:AGGAGTGG+CTAGAACA
ACTCCTACGGGAGGCAGCAGTAGGGAATATTGGGCAATGGGCGAGAGGCTGACCCAGCCATGCCGCGTGCATGAAGAAGGCCTTCTGGGTTGTAAACTGCTTTAAACTGGGAAGAAAACGCCCTAGCGAGGGTAAAAGAACCTACAAGATGAATAACCACAGCCTAACTACGTGCCAGCATCCGAGGTAATAACGAGGTTGCACGCGTTGAACCGAATTATTGCGTATAAACAGTGCTTAGGCGGTATTG
+
FFFFFFFFFFFFFFFFFFFF,FFFFFFFFFFFF,F:FFFF,FFF,FF:FFFF,FFFFFFFFFFF:FFFF,,,FF:FFFFFF:FF::F::F:FFFF:FF::FFF:F,F,FF:,:,:FF,F,F,FF,:,F,F,F,F:,,FF,,,FFF:F,:F,F::::,,:F,FFFF:FFF,:,::FFFFF,,FF,,F,FFF,,:,F:,,,F,FF,FF,,F:,,F,F:F,FF,FF,F:,F:,,,,,F,F,FFFF,F,,,:,,
@A00920:152:HGHKKDRXX:2:2101:25834:26537 1:N:0:AGGAGTGG+CTAGAACA
ACTCCTACGGGAGGCAGCAGTGGGGAATCTTGGACAATGGGGGAAACCCTGAACCAGCGACGCCGCGTGACCGATGAAGGCCCTCGGGTCGTAAAGGTCTTTCGACGGGGACTATAATGAATGTACCCGTAAAAGCAGGAGCGGCTAACTACGTGCCAGCAGCCGCGGTAATACGTAGGGTCCGAGCGTTGTCCGGAATTATTGGGCGTAAAGGGCTCGTAGGCGGTCCGTCACGTCGGGAGTGAAAACT
+
FFFFFFFFFFFFFFFFFFFFFFFFFFFFFFFFFFFFFFFFFFFFFFFFFFFFFFFFFFF:F:FFFFFFFFFFF:FF,FFFFFFFFFFFFFFFFFFFFFFFFF:FF:FFFFFFFFFFFFFFFFFFF:FFFFFFF,,FFFFFFFFFFFFFF:FF:,:FFFFFFFFFFF:FF:F:FFFF,FFFFF:FFFFF:F,FFF::FF,FFFFF,FF,F:FFF:FFFF:FF,F:FFFFFFFFFFF,F,,FFF,F:FFFFF
@A00920:152:HGHKKDRXX:2:2101:7509:27273 1:N:0:AGGAGTGG+CTAGAACA
ACTCCTACGGGAGGCAGCAGTGGGGAATCTTGCACAATGGGGGAAACCCTGATGCAGCGACGCCGCGTGAGCGATGAAGCCCTTCGGGGTGTAAAGCTCTTTCGGCAGGAACGATAATGACGGTACCTGCAGAAGAAGCTGCGGCTAACTACGTGCCAGCAGCCGCGGTAATACATAGGATCCAAGCGTTGTTCGGAATTACTGGGCGTAAAGCGAGTGTAGGCTGTCCGCCAAGTCGATTGTGAAATCT
+
:FFFFFFFFFFFFFFFFFFFFFFFFFFFFFFFFFFFFFFFFFFFFFFFFFFFFFFFFFFFFFFFFFFFFFFFFFFFFFFFFFFFFFFFFFFFFFFFFFFFFFF:,FFFFF:FFFFFFFFFFFFFFFF:F:FFFF:F:F:,FFFFFFFFFFFFFFFFF:FFF:FFFFFFFFFFFFFFFFF,F:FFFFFFFFFF,FFFFFFFFFFF:FFFFF:FF,FFF,F,FFFFFFFFF::F::FFFFF,FFFF::FFFF
@A00920:152:HGHKKDRXX:2:2101:21423:29637 1:N:0:AGGAGTGG+CTAGAACA
ACTCCTACGGGAGGCAGCAGTGGGGAATTTTGCGCAATGGGCGAAAGCCTGACGCAGCGACGCCGCGTGTGCGATGAAGGCCTTTGGGTCGTAAAGCACTGTCAACCGGGACGAAAACTCGCCGGCGATAAATCGGCGAGTCTGACGGTACCGGTGGAGGACGCACCGGCTAACTCTGTGCCAGCAGCCGCGGTAATACAGAGGGTGCAAACGTTGTTCGGAATTACTGGGCGTAAAGCGCGTGTAGGCG
+
FFFFFFFFFFFFFFFFF:FF,FFFFFFFFFFFFFFFFFFFFFFFFFFFFFFFFFFFFFFFFFFFFFFFFFFFFFFFF:FFFFFFFFF:FFF:FFFF,FFFFFFFFFFFFFFFFF:FFFFFFF,FFF:FFFFFF:FFFFFFF:FFF:F:FFFFF:FF,FFF:,F:FF:FFFFFFFFFFFF:FFF:FFFFFF:FFFFFFFFFFF,:FFFFF,:FF,:F:FFFFF:FF,FFFF,F:FFF:F,F:FFFF:F:FF
@A00920:152:HGHKKDRXX:2:2101:11433:30154 1:N:0:AGGAGTGG+CTAGAACA
ACTCCTACGGGAGGCAGCAGTAGGGAATATTGGGCAATGGCCGAGAGGCTGACCCAGCCATGCCGCGTGCAGGAAGAAGGCCTTCTGGGTTGTAAACTGCTTTTATCTGGGAAGAAAACGCCCCTGCGGGGGTAACTGACGGTACCAGATGAATAAGCACCGGCTAACTTCGTGCCAGCAGCCGCGGTAATACGAAGGTCCCAAGCGTTGTTCGGAATCACTGGGCGTAAAGGGAGCGTAGGCGGCGTGG
+
,FFFFFFFFFF:FFFFFFFF,FFFFFFFFFFFFFFFFFFFF,F:FFFFFFFFFF:FFFFFFFFFFFFFFFFFFFFF:FFFFFFFFFFFFFFFFFFFFFFFFFFFF:FFFFFFFFF:FFFFFFFFFFFFFFFFFFFFFFFFFFFF:FFFFFFFFF:,FFFFF:FFFFF:FFFFFFFFFFFFFF:FFFFF,:FFFFFFFFF,FFFFFFFFFFFFFFFFFFF,FFFFFFF:FF,FF::FFFF,FFF:,,FF:F
@A00920:152:HGHKKDRXX:2:2101:6027:30185 1:N:0:AGGAGTGG+CTAGAACA
ACTCCTACGGGAGGCAGCAGTTTCGAATCATTCACAATGGGCGAAAGCCTGATGGTGCAACGCCGCGTGGGGGATGAAGGTCTTCGGATTGTAAACCCCTGTCACCAAGGATAAAACGTCCTGGGTTAATAGCCCATGGCCTGATGTAACTTGGAGAGGAAGAGGTGGCTAACTCTGTGCCAGCAGCCGCGGTAATACAGAGACCTCGAGCGTTATTCGGATTCACTGGGCGTAAAGGGTGCGCAGGCGG
+
FFFFFFFFFFFFFFFFFFFFFFFFFFFFFFFFFFFFFFFFFFFFFFFFFFFFFFFFFFFF:FFFFFFFFFF:FFFFFFFFFFFFFFFFFFFFFFFFF:FFFFFFFFFFFFFFFFFFFFFFFFFFFFFFFFFFFFFFFFFFFFFFFFF:FFFFFFFF:F:::F,FFFFFF,FFFFFFFFFFFFFFFFFFFFFFFFFFFFFF:FFFFFFFFFFF,FFFFFFFFFFFFF:,FFFF:FFFFFFF:FFFFFFFFF
@A00920:152:HGHKKDRXX:2:2101:32633:31109 1:N:0:AGGAGTGG+CTAGAACA
ACTCCTACGGGAGGCAGCAGTGGGGAATCTTGCACAATGGGGGCAACCCTGATGCAGCGACGCCGCGTGAGCGATGAAGCCCTTCGGGGTGTAAAGCTCTTTCGGCAGGAACGATAATGACGGTACCTGAAGAAGAAGCTGCGGCTAACTACGTGCCAGCAGCCGCGGTAATACGTAGGCAGCGAGCGTTGTTCGGAGTTACTGGGCGTAAAGCGCACGTAGGCGGCTTCGTATGTCTCATGTGAAATCC
+
FFFFFFFFFFFFFFF:FFFFFFFFFFFFFFFFFFFFFFFFFFFFFFFFFFFFFFFFFFFFFFFFFFFFFF,FFFFFFFFFF:FFFFFFFFFFFFFFFFFFFFFFFFFFFFFFFFFFFFFFFFFFFFFFFFFFFFFF:FFFFFFFFFFFFF:FFFFFFFFF:FFFFFFFFFFFFFFFFFFFFFFFFFFFFFFFFFFFFFFFFFFFFFFFFFFFFFFFFFFFFFFF:FFFFFFFF:,F,FFFFFFFF:FF:F
@A00920:152:HGHKKDRXX:2:2101:24768:31986 1:N:0:AGGAGTGG+CTAGAACA
ACTCCTACGGGAGGCAGCAGTAAGGAATATTGCACAATGGACGCCAGTCTGATGCAGCAACGCCGCGTGTAGGATGACGGTCTTCGGATTGTAAACTACTTTAGTCAGGGACGAGCAAGGACGGTACCTGAAGAATAAGTCTCGGCTAACTACGTGCCAGCAGCCGCGGTAAAACGTAGGAGGCGAGCGTTATCCGGATTTACTGGGCGTAAAGCGCAGGTAGGTGGTTGCTTAAGTCATGCGTGAAAGC
+
FFFF:FFFFFFFFFFFFFFFFFFFFFFFFFFFFFFFFFFFFFFFFFFFFFFFFFFFFFFFFFFFFFFFFFFFFFFFFFFFFFFFFFFFFFFFFFFFFFFFFFFFFFFFFFFFFFFFF:FFFFFFFFFFFFFFFFFFFFFFFFFFFFF,FFFFFFFFFFFFFFFFFFFFFFFFFFFFF:FFFFFFFFFFFFFFFFFFFFFFFFFFFFFFFFFFFFFFFFFFF,FFFFFFFFFFFF,FFFFFFFFF:FFFFF
@A00920:152:HGHKKDRXX:2:2101:17056:32033 1:N:0:AGGAGTGG+CTAGAACA
ACTCCTACGGGAGGCAGCAGTGGGGAATCTTGCGCAATGGGCGAAAGCCTGACGCAGCAACGCCGCGTGGAGGATGAAGGCCCTTGGGTTGTAAACTCCTGTCGGCTGGGAAGAAATCGTTCGGGGTTAATACCCCCGGACGTTGACTGTACCAGCAAAGGAAGCCCCGGCTAACTCTGTGCCAGCAGCCGCGGTAATACAGAGGGGGCCAGCGTTATTCGGAATTATTGGGCGTAAAGGGCGCGTAGGC
+
,FFFFFFFFFFFFFFFFFFFFFFFFFFFFFFFFFFFFFFFFFFFFFFFFFFFFFFFFFFFFFFFFFFFFFFFFFFFFFFFFFF,FFFFFFFF:FFFFFF:FFFFFFFFFFFFF:FFFFFFFFFFFFFF,FFFFFFFFFFFFFFFFFFFF:FFFFFFF:FFFFFFFFFFFFFFFFF,,FFFFFFFFF:FFFFFFF:FFF:FFFFFFFFFFFFFF:FFFFFFFFF:FF,FFF,FFFFFFFF,FFFFF,FFFF
@A00920:152:HGHKKDRXX:2:2101:30951:32800 1:N:0:AGGAGTGG+CTAGAACA
ACTCCTACGGGAGGCAGCAGTGGGGAATCTTGCACAATGGGGGAAACCCTGATGCAGCGACGCCGCGTGAGCGATGAAGCCCTTCGGGGTGTAAAGCTCTTTCGGCAGGGACGATAATGACGGTACCTGAAGAAGAAGCTGCGGCTAACTACGTGCCAGCAGCCGCGGTAATACGTAGGCAGCGAGCGTTGTTCGGAGTTACTGGGCGTAAAGAGTGCGTAGGCGGTTTTCTAAGTTTGGTGTGAAATCT
+
FFFFFFFFFFFFFFFFFFFFF:FFFFFFFFFFFFFFFFFFFFFFFFFFFFFFFFFFFFFFFFFFFFFFFFFFFFFFFFFFF:FFFFFFFFFFFFFFFFFF,FFFFFFFFFFFFFF:FFFFFFFFFFFFFF,FFFFF:FFFFFFFFFFFFFFFFFFFFFFFFFFFFFFFFF:FFFFFFFFFFFFFFFFFFF:F:FFFFFFFFFFFFFFFFFF:FFFFFFFFF:FFFFFFFFFFFFF:FFFFFFF:,,FFFF
@A00920:152:HGHKKDRXX:2:2101:24912:33301 1:N:0:AGGAGTGG+CTAGAACA
ACTCCTACGGGAGGCAGCAGTGGGGAATCTTGCGCAATGGGCGAAAGCCTGACGCAGCGACGCCGCGTGGGGGAGGAAGGTCTTCGGATTGTAAACCCCTGTTGCCCGGGACGAATCCGTCATTTCGATGCCGTTGACGGTACCGGGTGAGGAAGCCACGGCTAACTAAGTGACAGCAGCCGCGGTAACACTTAGGGGGAGAGCGGTGTCAGGAAATATTGGGCGTAAAGGGAGCGCAGGCGGTCTCTTA
+
F,F,FFF:,FFFFFFFFFFF:FFFFFFFFFF:::FFF:FFF:FFFF:FFFFFFFFFFF,FF:FFFFFFFFF:FFFFFFF,:FFF:FFFFFFFFFFF,FFFFFF:FFFF::FFF:FFF:F,FFFF:F,FF,,F,,:,FF,,:FFF:,F:,F::FFFFF,F,:F,:FF:F,,,F,FF,FF:FFFF,:::F,FF:,FFF::,,FF,FF,:FFF:,FF,,FFF:,:FFFFFFF,F,,,F,:F,FFF,F,F:FFF
@A00920:152:HGHKKDRXX:2:2101:27823:33896 1:N:0:AGGAGTGG+CTAGAACA
ACTCCTACGGGAGGCAGCAGTGGGGAATCTTGCGCAATGGGCGAAAGCCTGACGCAGCAACGCCGCGTGCGGGAAGACGGCCTTCGGGTTGTAAACCGCTTTCAGCAGGGACGAAATTGACGGTACCTGCAGAAGAAGCTCCGGCCAACTACGTGCCAGCAGCCGCGGTAAGACGTAGGGGGCGAGCGTTGTCCGGAATTATTGGGCGTAAAGGGCTCCTAGGCGGTTCAGTAAGTCGACTGTGAAAATC
+
FFFFFFFFFFFFFFFFFFFFFFFFFFFFFFFFFFFFFFF:FFFF:FFFFFFFFFFFFFF,FFFFFFFFFFFFFFFFFFFFFFFFFFFFFFFFFFFFFFFFFFFFFF:FFFFFFFFFFFFFFFFFFFFFFFFFFFFFFFFFFFFFFF,FFFF:FFFFFFFFFFFF:FFF:FF:FFFFFFFFFF:FFF:F,FFFFFFFFF,FFFFFFFFFFF:FF:FFFFFFF,::FFFF:,FFFFFFFFF:FFFFF:FFFF
@A00920:152:HGHKKDRXX:2:2101:24126:34194 1:N:0:AGGAGTGG+CTAGAACA
ACTCCTACGGGAGGCAGCAGTGGGGAATATTGCGCAATGGGCGGAAGCCTGACGCAGCGACGCCGCGTGGGGGATGACGGCCTTCGGGTTGTAAACCTCTTTCAGCAGGGACGAAGCGAAAGTGACGGTACCTGCAGAAGAAGAACCGGCCAACTACGTGCCAGCAGCCGCGGTAATACGTAGGGTGCAAGCGTTGTCCGGAATAATTGGGCGTAAAGAGCTCGTAGGCGGACTGACAAGTCAGCTGTGA
+
FF:,,,FFFF::::F:,F:F,FF,,,FFFFF:FFFFF,F,:FFFFFFFF:,F:FFF,FF:::FF:F:FFFF:,F,F:FF:FFFF:FFFF:F:FFFF::,FFF,FFFFF::FF:FF:FFFFFFF,FFFF:FFF:F:FFFFFFF:,FF,FFFFFFF,:,,FF,FFFF:,FF:F:,F:FFFF:FFF:F::,FFFF:F,,F:FFFFFF,F:F:FFFFFFFF::F,F:FF:FFF,,,:FF,FF,FFFF:FFFFF,
@A00920:152:HGHKKDRXX:2:2101:21685:34256 1:N:0:AGGAGTGG+CTAGAACA
ACTCCTACGGGAGGCAGCAGTGGGGAATCTTGCACAATGGGTGCAAGCCTGATGCAGCAACGCCGCGTGCGGGAAGAAGGCCCTAGGGTTGTAAACCGCTTTTAGCAGGGAAGAAACTGACGGTACCTGCAGAAAAAGGTGCGGCCAACTACGTGCCAGCAGCCGCGGTGACACGTAGGCACCAAGCGTTGTCCGGATTTATTGGGCGTAAAGAGCTCGTAGGCGGTTCGGTAAGTCGGGTGTGAAAACT
+
F,FF:FF:F:FFFFFFFF:FFFFF::FFFFF:FFFFFFFFFFFFFFFFF,FFFFFFFFFFF:FFFFFFFFFFFFFFFFFFFFF:F:FFFFFFFFFFFFFFFFFFFFF:FFFFFF:FFFFFFFFF,FFFFFFFFFFF:FFFFFFFFFFFF:FFFFFFFFFFF:FFFFFFFFFFFFF,FFFFFFFFFFF:FFFFFF:FFFFFFFF:FFFFFFFFF:FFFF:FFFFFFFFFFFFFFFFF:FFFFFFFFFFFFF
@A00920:152:HGHKKDRXX:2:2101:5683:36323 1:N:0:AGGAGTGG+CTAGAACA
ACTCCTACGGGAGGCAGCAGTGGGGAATCTTGGACAATGGGCGCAAGCCTGATCCAGCCATGCCGCGTGAGTGATGAAGGCCCTAGGGTTGTAAAACTCTTTCGTGGGGGACGATAATGACGGTACCCCAAGAAGAAGCTCCGGCTAACTTCGTGCCAGCAGCCGCGGTAATACGAAGGGGGCTAGCGTTGTTCGGATTTACTGGGCGTAAAGCGCGTGTAGGCGGGCTGGAAAGTTGGGGGTGAAATCC
+
FFFFFFFFFFFFFFFFFFFFFFFFFFFFFFFFFFFFFFFFFFFFFFFFFFFFFFFFFFFFFFFFFFFFFFFFFFFF:FFFFFFF:FF,FFF,FFFFFFFFFFFFFFFFFFFFFFFF::FF:F:F,F,FFFFFFFFFFFFF:FFFFF:FFFFFFFFFF:FFFFFFFFF:FFFFF:FFFF:FFFFFFFFFFFFFF:FFFFFFFFFF:FFFF:FF:FFFFFFFF:FFFFFFFFFFFFFFFFFFF:FFFFFFFF
@A00920:152:HGHKKDRXX:2:2102:25030:1282 1:N:0:AGGAGTGG+CTAGAACA
ACTCCTACGGGAGGCAGCAGTGAGGAATATTGGTCAATGGACGCAAGTCTGAACCAGCCATGCCGCGTGAAGGATGAAGGCGTTCTGCGTTGTAAACTTCTTTTATTAGGGAAGAAACCTGATTTTTCTAAATCAGCCGACGGTACCTAAGGAATAAGCACCGGCTAACTACGTGCCAGCAGCCGCGGTAATACGTAGGGGGCAAGCGTTGTCCGGATTTCTTGGGTTTAAAGGGTGCGTAGGCGTCCCT
+
FFFFFFFFFFFFFFFFFFFFFFFFFFFFFFFFFFFFFFFFFFFFFFFFFFFFFFFFFFFFFFFFF,FFFFFFFFFFFFFFFFFFFFFFFFFFF:FFFFFFFFFFFFFFFFFFFFFFFFFFFFFFFFFFFFF:FFFFFF:FFFFFFFFFFFFFFFFF:FFFFFFFFFFFF:FFFFFFF:FFFFFFFFFFFFFFF:F,FFFFFFFF:FFFF,FFFFFF:F,F,F,FFF:F:F:F:FFFFFFFFFFFFFFFFF
@A00920:152:HGHKKDRXX:2:2102:26874:1846 1:N:0:AGGAGTGG+CTAGAACA
ACTCCTACGGGAGGCAGCAGTCGAGAATCTTCCGCAATGGACGAAAGTCTGACGGAGCGACGCCGCGTGGTGGATGAAGTCCCTAGGGACGTAAACACCTTTTATGAGGGAGGAAGTTTATTGACGTTACCTCATGAATAAGGGGCTCCCAACTCTGTGCCAGCAGGAGCGGTAATACAGAGGCCCCAAGCATTACCCGGATTTACTGGGCGTAAAGGGTGCGTAGGCGGTTCTATTAGTCTTGCGTTAA
+
FFFFFFFF,FFFFFFFFF,FFFFFFFFFFFFFFFFFFFFFFF,FFFFFF:,FFFFFFFFFFFFFFFFFFFFFFFFFFFFFFFFFFFFFFFFFFFFF:FFFFFFFFF,::FF:FFFFFFF,F:FFFFFF:FFFFFFFFFFFFF:FFFFFFFFFFFFFFFFFFFFFFF:FFFFFFFFFFFFFFFFFFFFFFFFFFFFFF:F:,FF:FFF:F,FF:FFF:F,FFFFFFFFFFFFF,FFFFF:FF:FFFFFF,F
@A00920:152:HGHKKDRXX:2:2102:20103:2080 1:N:0:AGGAGTGG+CTAGAACA
ACTCCTACGGGAGGCAGCAGTGGGGAATTGTTCGCAATGGGCGCAAGCCTGACGACGCAACGCCGCGTGGAGGATGAAGGTCTTCGGATTGTAAACTCCTGTTGCCCGGGACGAATGGCTCCGACCTAATACGTCGGAGTGTGACGGTACCGGGTGAGGAAGCCCCGGCTAACTCTGTGCCAGCAGCCGCGGTAATACAGAGGGGGCAAGCGTTGTTCGGAATTACTGGGCGTAAAGCGCACGTAGGCGG
+
:FFFFFFFFFF:FFFFFFFFFFFFFFFFFF:FFFFF:FFFFFFFFFFFFFFFFFFFFFFFFFFFFFF:FFFFFFFFFFFFFFFFFFFFFFFF,FFFFFFFF:FFFFFFFFFFF:FFFFFFFFFFFFFFFFFFFFFFFFFFFFFFF:FF,FFFFF:FFFFFFFFFFFFFFFFFFFF,FFFFFFFFFF:FFFFFF::F:FFF:FFF:F:FFFFFFFFFF:FF:,FF,FFFFFFFFF,FFFFF,FFF:FFFFF
@A00920:152:HGHKKDRXX:2:2102:6831:2237 1:N:0:AGGAGTGG+CTAGAACA
ACTCCTACGGGAGGCAGCAGTGGGGAATATTGCGCAATGGGCGAAAGCCTGACGCAGCGACGCCGCGTGTGGGATGACGGCCTTCGGGTTGTAAACCACTGTCGGGAGGGACGAATGCGCCGCAAGGCGAGTGACGGTACCTCCAAAGGAAGCACCGGCTAACTCCGTGCCAGCAGCCGCGGTAATACGGAGGGTGCGAGCGTTGTCCGGAATCACTGGGCGTAAAGGGCGCGTAGGCGGCCGGGTAAGT
+
FFFFFFFFFFFFFFF:FFFF:FFFFFFF:FFFFFFFFFFFFFFFFFFFFFFFFFFFFFFFFFFFFFFFFFFFFFFFFFFFFFFFFFFFFFFFFFFFFFFFFFFFFFFFFFFFFFFF:FFFFFFFFFFFFFFFFFFFFFFFFFFFFF,FFF::FFFFFFFF:FFFFFFFFFFFFFFFFFFFFFF,FFFFFFFFFFFFFFFFFFFFFFFFFFF,FFFFFFFFFFF:,FFFFFFFFFFFFFFF:F,FF::,FF
@A00920:152:HGHKKDRXX:2:2102:23204:3975 1:N:0:AGGAGTGG+CTAGAACA
ACTCTACGGGAGGCAGCAGTGGGGAATATTGGACAATGGGCGAAAGCCTGATCCAGCAACGCCGCGTGAGGGATGACGGCCTTCGGGTTGTAAACCTCTTTCAGCGCCGACGAAGCGAGAGTGACGGTAGGCGCAGAAGAAGCACCGGCCAACTACGTGCCAGCAGCCGCGGTAATACGTAGGGCGCAAGCGTTGTCCGGAATTATTGGGCGTAAAGAGCTCGTAGGCGGTTTGTCGCGTCTGGTGTGAA
+
FFFFFFFFFFFFFFFFFFFFFFFFFFFF:FFFFFFFFFFFFFFFFFFFFFFFFFFFFFFFFFFFFFFFFFFFFFFFFFFFFFFFFFFFFFFF:FFF:FFFF:FFFFFFFFFFF,FFFFF,FFF:FFFFFFFFFFFFFFFFFF:FFFFFFF,FFF:FFFFFFFFFFFFFFFFFFF:FFFFFFF:FFFFF,FFF:FFFF:FFF,FF:FF:F:FFFFFFFFFFFFFFFFFFFFFFFFFFFFFFFFF:FFFFFF
@A00920:152:HGHKKDRXX:2:2102:29288:5368 1:N:0:AGGAGTGG+CTAGAACA
ACTCCTACGGGAGGCAGCATTGGGGAATTTTGGACAATGGGCGCAAGCCTGATCCAGCCATGCCGCGTGAGTGAAGAAGGCCTTCGGGTTGTAAAGCTCTTTCGCGAGGGAAGAAAACGTACGGGCCAATACCCTGTGCGGATGACGGTACCTTGATAAGAAGCACCGGCTAACTACGTGCCAGCAGCCGCGGTACTACGTAGGGTGCGAGCGTTAATCGGAATTACTGGGCGTAAAGCGTGCGCAGGCG
+
FFFFFFFFFFFFFFFFFFF:FFFFFFFFFFFFFFFFFFFFFFFFFFFFFFFFFFFFFFFFFFFFFFFFFFFFFF,FFFFFFFFFFFFFFFFFFFFFFFFFFFFFFFFFFFF,FFFFFFFFFFFFFFFFF:FFFFFFFFFFFFFFFFFFFFFFFFFFFFFFFFFFFFFFFFFFFFFFFFFFFFFFFFFFFFFFFFF,F:FFFFFFFFFFFF:FFFFFFFFFFFFFFFFFFFFF:FFF:,FFFF,FFFFFFF
@A00920:152:HGHKKDRXX:2:2102:18765:5400 1:N:0:AGGAGTGG+CTAGAACA
ACTCCTACGGGAGGCAGCAGTGAGGGATATTGCACAATGGGGGAAACCCTGATGCAGCGACGCCGCGTGAGCGATGAAGGCCTTCGGGTCGTAAAGCTCTTTTCTGTGTGACGAGCAAGGACGGTAGCACAGGAATAAGTCTCGGCTAACTACGTGCCAGCAGCCGCGGTAAAACGTAGGAGGCAAGCGTTATCCGGAGTTACTGGGCGTAAAGCGCATGTAGGCGGTTGGACAAGTGGGTTGTGAAAGC
+
:FFFFFFFFFFFFFFFFFFFFFFFFF:,:FFFF:FFFFFFFFFF:FFFFFF:FFFFFFFFFFFFFFFFFFFFFFFFF::FFFF,FFFFFFFFFFFFFFFFFFFFFFFFFFFFFFFF:::FFFFFFFFFFF,FFFFFFFFFFFFFFFFFFFFFF:FFFFFF:FF,FFFFFFFFFFFFFF:FFFFFFFFFFFF,FF:FFFFFF:FFFFFFFFFFFF:FF,FFF:F:FFFFFFFFFFFFF,FFF,F:F:FF:F
@A00920:152:HGHKKDRXX:2:2102:15736:5509 1:N:0:AGGAGTGG+CTAGAACA
ACTCCTACGGGAGGCAGCAGTGGGGAATATTGGACAATGGGCGAAAGCCTGATCCAGCAATGCCGCGTGAGTGATGAAGGCCTTAGGGTTGTAAAGCTCTTTTACCCGGGATGATAATGACAGTACCTGGAGAATAAGCTCCGGCTAACTCCGTGCCAGCAGCCGCGGTAATACGGAGGGAGCTAGCGTTGTTCGGAATTACTGGGCGTAAAGCGCACGTAGGCGGCTTTTTAAGTCAGGGGTGAAATCC
+
FF,:FFFFF:FFFFFFFFFFFFFF:FFFFFFFFFFFFFFFFFFFFFFFFFFFFFFF:FFF:FFFF,FFFFFF:FF:FFFFFFFFFFFFFFFFFFFFFFFFFFFFFFFFFFFFFFFFFFF:FFFFFFFFFFFFF:FFFFFFFFFFFFF:FFFFFFFFFFFFFFF:FFFF::FFFFFFFFFFFFFFFF:FFFFF::F::::FFFFF,FFFFFFF,:FFFFF:FFFFFFFFFF:F:F:F,F::FF:F:FFFFF
@A00920:152:HGHKKDRXX:2:2102:2175:5885 1:N:0:AGGAGTGG+CTAGAACA
ACTCCTACGGGAGGCAGCAGTGGGGAATTTTCCGCAATGGGCGAAAGCCTGACGGAGCAATACCGCGTGAGGGAGGAAGACTCTTGGGTTGTAAACCTCTTTTCTCAGGGAAGAACACACTGACGGTACCTGAGGAATCAGCATCGGCTAACTCCGTGCCAGCAGCCGCGGTAATACGGAGGATGCAAGCGTTATCCGGAATGATTGGGCGTAAAGCGTCCGCAGGTGGCTGTGTAAGTCTGCTGTCAAA
+
FFFFFFFFFFFFFFFFFFFFFF:FFFFFFFFFFFFFFFFFFFFFFFFFFFFFFFFFF:FFFFFFFFFFFFFFFFFFFFFFFFFFFFFFFFFFFFFFFFFFFFFFFFFFFFFFFFFFFFF,FFFFFFFFFFFFFFFFFFFFFFFFFFFFF:FFFFFFFFFFFFFFFFFFFFFFF:FFFFFFFFFFFFF:FF:FFFFFFFF:FFFFFFFFFFFFFFFFFFFFFF:FFFFFFFFFFFFFFFFFFFFF,,FFF,
@A00920:152:HGHKKDRXX:2:2102:26313:6073 1:N:0:AGGAGTGG+CTAGAACA
ACTCCTACGGGAGGCAGCAGTAAGGAATATTGGTCAATGGACGCAAGTCTGAACCAGCCATGCCGCGTGGAGGATGAAGGTCCTCTGGATTGTAAACTTCTTTTATCTGGGAAGAAATCCATTTTTTATAAAGTGGTTGACGGTACCAGATGAATAAGCACCGGCTAACTACGTGCCAGCAGCCGCGGTACTCAGGAGGGTGCAAGCGTTATCCGGATTTACTGGGTTTAAAGGGTGCGTAGGAGGGCAG
+
FFFF:FFFFFFFFFFFFFFF:FFFFFFFFFFF,FFF:FFFF,FFF:F:FFFF,FFFFFF:,FFFFFFFFFFFFFFFFFFFFFFFFFFFFFF,FF:F,,FF:F:FFFFFFF,F,FF:,,F:,F,FFFF,:FF,:F,FFF,,FFFFFFF:FF,FFFFFF:FFF,F,F:,FF,,,,,,FFFFF,:FF,,F:F:,F,,,,::FF:,FF,,F,F,:F:,,:,:FFF:FF:FFFFF,FF,:FFFFF,FFFF,FF,:
@A00920:152:HGHKKDRXX:2:2102:15510:6151 1:N:0:AGGAGTGG+CTAGAACA
CCTCCTACGGGAGGCAGCAGTGGGGAATCTTGGACAATGGGCGCAAGCCTGATCCAGCCATGCCGCGTGAGTGAAGAAGGCCTTAGGGTTGGAAAGCTCTTTCGCCCGCGAAGATAATGACGGGAGCGGGAGAAGAAGCCCCGGCTCACTCCGTGCCAGCAGCCGCGGTAATACGGATGGGGCTAGCGTTGTCCGGAGTCACGGGGCGTCATGGGCTCGGAGGCGGCCATCTGAGTCAGACGTGAAATCA
+
::F,F:FFFF:FFFFFFFF:FF:FFFFF:FF,:,FF,F:FFFFFFFFF:FF:FFFFFFFF,,:F,F:,FF,F:FFFF:FF,,,FFF:FFFF,:FF:FF:FFFF:,:F,FF:FFFFFFF,F,F:,,,,FFFFFFF:FFF,FFFF:FF,,F:F,,,:FFFFFF,FFFFFF:FF,F,FFF,F,,:F:FFFF,F:FF:FFF:F::F,FFFFFF:F,:FF,FFF,FF:F,FF:,FFFFFFF:FF:F,,:,:FFF,
@A00920:152:HGHKKDRXX:2:2102:26955:6214 1:N:0:AGGAGTGG+CTAGAACA
ACTCCTACGGGAGGCAGCAGTGAGGAATATTGCACAATGGGCGCAAGCCTGATGCAGCGACGCCGCGTGGGCGATGAAGGTCTTCGGATCGTAAAGCCCTTTTCTGTGTGACGAGACAAGGACGGTAGCACAGGAATAAGTCTCGGCTAACTACGTGCCAGCAGCCGCGGTAAAACGTAGGAGGCAAGCGTTATCCGGAGTTACTGGGCGTAAAGCGCGTGTAGGCGGTTGAGCAGGTCCGATGTGAAAG
+
FFFFFFFFFFFFFFF:FFFFFFFFFF:FFFFFFFFFFFFFFFFFFFFFFFFFFF:FFFFFFFFFFFFFFFFFFFFFFFFFFFFFFFFFF,FFFFFFFFFFFFFFFFFFFFFFFFFFFFFFFFFFFFFFFFFFFFFFFFFFFFFFFFFFFFFFFFFFFFFFFFFFFFFF:FFFF:FF:FFFFFFFFFFFFFFF,FFFFFFFFFF,FFFFFFFFFFFFFFFFFFFFFFFFFFFFFFFFFFF,FFFFFFFFFF
@A00920:152:HGHKKDRXX:2:2102:6686:6277 1:N:0:AGGAGTGG+CTAGAACA
ACTCCTACGGGAGGCAGCAGCTAAGAATCTTGCGCAATGGGCGAAAGCCTGACGCAGCAACGCCGCGTGGGGGACGAAGGCCCTAGGGTCGTAAACCCCTTTTGCGAAGGAAGAAGTTCTGACGGTACTTCGCGAATAAGACACGGCTAACTACGTGCCAGCAGCCGCGGTAATACGTAGGTGTCAAACGTTGTCCGGATTTACTGGGCGTAAAGGGCGCGTAGGCGGCGCGGTAAGTCAGCTGTGAAAT
+
FFFFFFFFFFFFFFFFFFFFFFFFFFFFFFFFFFFFFFFFFFFFF:FFF:FFFFFFFFF:FFFFFFFFFFFFFFFFFFFFFFFFFFFFFFFFFFFFFFFF:FFFFFFFFFFFFFFFFFFFFFFFFFFFFFF:FFF:FFFFFFFFFFFF:FFFFFFFFFFFFFFFFFFFFFFFFFFFF,FFFFFFF:FFFFF:FFFFFFFFFFFFFFFFFFFFFFFFFFFFFFFFFFFFFFFF:FF,FFFFF:F:FF:F:F
@A00920:152:HGHKKDRXX:2:2102:26711:6355 1:N:0:AGGAGTGG+CTAGAACA
ACTCCTACGGGAGGCAGCAGTAAGGAATATTGCGCAATGGGCGAAAGCCTGACGCAGCGACGCCGCGTGGGGGATGAAGGTCTTCGGATTGTAAACCCCTTTCGGGAGGGAAGATGGAATGGGGTAACCCATTCGGACGGTACCTCCAGAAGCAGTCACGGCTAACTTCGTGCCAGCAGCCGCGGTAATACGGAGGGGGCTAGCGTTGTTCGGAATTACTGGGCGTAAAGCGCACGTAGGCGGCTTTGTA
+
FFFF:FFFFFFFFFFFF:FFFFFFFFFFFFFFFFFFFFFFFFFFFFFFFFFFFFFFFFFFFFFFFFFFFFFFFFFFFFFFFFFFFFFFFFFFFFFFFFFFFFFFFFFFFFFFFFFFF:FFFFFFFFFFFFFFFFFFFFFFFFF:F::FFF:F:FFFFFFFFFF:FFFFF:FF:F:F:FF:FFF:FF:FFFF:FFFFFF:FFFF:FFFF:F:FF::F:FFFFFF:FF::FF:F:F:FFFFF:FF:FFFFFF
@A00920:152:HGHKKDRXX:2:2102:9073:6778 1:N:0:AGGAGTGG+CTAGAACA
ACTCCTACGGGAGGCAGCAGTCGAGAATTTTTCACAATGGACGCAAGTCTGATGCAGCAACGCCGCGTGCCCGAGGACGGCCTTCGGGTTGTAAAGGGCTTTTCTGGCTGAAGAGGCAGGACGGTAGGCCAGGAATAAGCGTCGGCTAACTACGTGCCAGCAGCCGCGGTAAAACGTAGGACGCGAGCGTTATCCGGATTTACTGGGCGTAAAGCGCGGGCAGGCGGTGGTCCAAGTCGGACGTGAAAGC
+
FFFFFFFFFFFFFFFFFFFFFFFFFFFFFFFFFFFFFFFFFFFFFFFFFFFFFFFFFFFFFFFFFFFFFFFFFFFFFFFFFFF,FFFFFFF,::,FFFFFFFFFFFFFFFFFFFFFFFFFFFFFFFFFFFFFFF:FFFFFFFFFFFFFFFFFFFFFFFFFFFFFFFFFFFFFFFFFFFFFFFFFFFFFFFF:FFFFFFFFF,FFFFFFFFFF:FFFFFFFF,FFFFFFFFFFFFFFFF:FFFFFFFFFF:
@A00920:152:HGHKKDRXX:2:2102:2772:7263 1:N:0:AGGAGTGG+CTAGAACA
ACTCCTACGGGAGGCAGCAGTGGGGAATATTGGACAATGGGCGAAAGCCTGATCCAGCAACGCCGCGTGAGGGAAGACGGCCTTCGGGTTGTAAACCTCTTTCAGCAGGGACGAAGCGCAAGTGACGGTACCTGCAGAAGAAGCACCGGCCAACTACGTGCCAGAAGCCGCGGTAATACGTAGGGTGCGAGCGTTGTCCGGAATTATTGGGCGTAAAGGGCTCGTAGTCGGATTGTCGCGTCGGGAGTGA
+
FFFFFFFFFF:FFFFFFFFFFFFFFFFFFFFFFFF,FFFFFFF:FF:FFFFFFFFFFFFF:FFFFFFFFFF,FF,FFFFFFFFFFFFFFFFFFFFFFFFFFFFFFFFFFFFFFFF,FFFFF,FFFFFFF,FFF:FFFF,:FF,F:FFF,F:,FF,FF,:F::F,,F:FFF::F:F::F,F,F:FF,FF,FFFFF,:FFFFFF:FFFF,FFFFFFF:F,,FF:,,FFF,FFF,,FF:,FFFFF,F:::FFF
@A00920:152:HGHKKDRXX:2:2102:19461:7545 1:N:0:AGGAGTGG+CTAGAACA
ACTCCTACGGGAGGCAGCAGCTAGGAATCTTGGGAATGGGCGAAAGCCTGACCCAGCAACGCCGCGTGGGCGATGAAGGCCTTCGGGTCGTAAAGCCCTTTTGCAGGGGAAGATTATGACGGTACCCTGCGAATAAGCCACGGCTAACTACGTGCCAGCAGCCGCGGTAATACGTAGGTGGCAAGCGTTGTCCGGATTTACTGGGCGTAAAGGGCGTGCAGGCGGTTTGTTAAGTCTAGGGTGAAAGCTC
+
FFFF::FFFFFFFFFFFFFFFFFFFFFFF:FFFFF:FFFFFFFFFFF:FFFFFFFFFF,FFFFFFFFFFFFFFFFFFFFFFFFFFFFFFFFFFFFFFFFFFFFFFFFFFFFFFFFFF:FFFFFFFFF:FFFF:FFFFFFFFFFFFFFFFFFF:FFFFFFF:F,F:FFF,FFFFFFFFFFFFFF:FFFFF:FF:FFFFFFFFF::FF:FFFFFF,FFFFFFF:FFFFFFFFFFFFFFFFFFFFFFFFFFF:
@A00920:152:HGHKKDRXX:2:2102:6795:7811 1:N:0:AGGAGTGG+CTAGAACA
ACTCCTACGGGAGGCAGCAGTGAGGAATATTGGTCAATGGACGAGAGTCTGAACCAGCCAAGTAGCGTGAAGGATGACTGCCCTATGGGTTGTAAACTTCTTTTATACGGGAATAAAGTGATCCACGTGTGGATTGTTGTATGTACCGTATGAATAAGGATCGGCTAACTCCGTGCCAGCAGCCGCGGTAATACGGAGGATCCGAGCGGTATCCGGAGTTATTGGGTTTAATGGGAGCGTAGGTGGATTG
+
FFFF,FFFFFFFFFFFFFFFFFFFF:F:FFFFFFFFFFFFFFFF,FFFFFFFFFF:FFFFFFFF:FFFFFFFFF:FFFFFFFFFFFFFFFF:FFFFFFFF:FFFFF:FFFFF:FFF:FFFFFFFF,F,FFFFF:,,F:F:,FFFFFF:FFFFFFF:FFFFFFFFFFFF,F:FFFFFFFFF:FFFFFFFF,F,F:FFFF:FFFF:F:FF,F,FFFFFF,FF:F:F:FF,::,,FFF,FFF:FFF:FFF,F:
@A00920:152:HGHKKDRXX:2:2102:12617:8218 1:N:0:AGGAGTGG+CTAGAACA
ACTCCTACGGGAGGCAGCAGTGGGGAATTGTTCACAATGGGCGCAAGCCTGAAGAAGCGACGCCGCGTGGAGGATGAAGGCCTTCGGGTTGTAAACACCTGTAACCCGGGAAGAAGCGCAACTAACTGACACGTCCGAAGAAGCGCCTTCTCACTTAGTCACACCCGCCTAGGTAATACCAAGCGCGCAAGCTTAGTCAGGAATTAATGGGCGTCTACAGAAATAATGGGCGTAGTGGCGTCTTCTGTGA
+
FFF:F:FFFFFFFFFFFFFFFFF:FFF,,,F,F,FFFFFFFFFFFFFFFFFF,F,:FF:FFFFFFFFFFF,FFFFFFFFF,FFFFF:,FFFFFFFFFFFF,F:,,F,FFFF,FFF,F,,,,,F,:FF:,,,,,:F,,F,,,FF,:,,,,FF,FFF,,:F,,:F,F,F,F,,,,F,F:FF,,FFF,,,F,,FF,,,:,F:F,,,,::,F,F,::F,:F:,FF,,FF,,:,F,:F,,,,F,,:F,,FFFFFF
@A00920:152:HGHKKDRXX:2:2102:20735:8782 1:N:0:AGGAGTGG+CTAGAACA
ACTCCTACGGGAGGCAGCAGTGGGGAATCTTGCGCAATGGGCGAAAGCCTGACGCAGCAACGCCGCGTGCGGGATGAAGGCCTTCGGGTTGTAAACCGCTTTCAGTGGGGACGAACCAAGACGGTACCCACAGAAGAAGCCCCGGCCAACTACGTGCCAGCAGCCGCGGTAACACGTAGGGGGCAAGCGTTGTCCGGATTTATTGGGCGTAAAGAGCTCGTAGGTGGCTCAGTAAGTCGGGTGTGAAACC
+
FFFFFFFFFFFFFFFFFFFFFFFFFFFFFFFFFFFFFFFFFFFFFFFFFFFFFFFFFFFFFFFFFFFFFFFFFF:FFFFFFFFFFFFFFFFFFFFFFFFFFFFFFFFFFFFFFFFFF:FFFFFFFFFFFFFFFFFFFFFFFF:FFFF,FFFFFFFFFFFFFFF:FFFFFFFFFFFFFFFFFFFFFFFFFFFFFFFFFFF,F:FFFFFFFFFF:FF:FFFFFFFFFFFFFFFFFFFFFFFFFFFFF:FFFF
@A00920:152:HGHKKDRXX:2:2102:23574:9345 1:N:0:AGGAGTGG+CTAGAACA
ACTCCTACGGGAGGCAGCAGTGGGGAATTGTTCGCAATGGGCGCAAGCCTGACGACGCAACGCCGCGTGGAGGATGAAGATCTTCGGGTCGTAAACTCCTGTCGAATGGGACGAACGGGTTGTGGGTGAACAGCCCGCAACCGTGACGGTACCGTTAAAGGAAACCCCGGCCAACTACGTGCCAGCAGCCGCGGTAACACGTAGGGGGCAAGCGTTGTCCGGATTTATTGGGCGTAAAGGGCTTGTAGGC
+
FFFFFFFFFFFFFFFFFFFFFFFFFFFFFFFFFFFF:FFFFFFFFFFFFFFFFFFFFFFFFFFFFFF,FFFFFFFFF,FFFFFFFFFFFFFFFFFFFFFFFFFFFFFFFFFFFFFFFFFF:FFFFFFFF:FFFFFFFFF,FFFFF:FFFF:FFFFFFF,FFFFFFFFFFFFFFFFFFFFFFFFFFFFFFFFFFFFFFFFFFF:FFFFFFF:FFF:F:FFFFFFFFF:F:FFFFFFFFFFFF:FFF:FFFF
@A00920:152:HGHKKDRXX:2:2102:2320:9518 1:N:0:AGGAGTGG+CTAGAACA
ACTCCTACGGGAGGCAGCAGTGGGGAATATAGCACAATGGGCGAAAGCCTGATGCAGCGACGCCGCGTGAGGGATGAAGGCCTTCGGGTTGTAAACCTCTTTCAGCAGGGAAGAAGCGAAAGTGACGGTACCTGCAGAAGAAGCGCCGGCTAACTACGTGCCAGCAGCCGCGGTAATACGTAGGGCGCAAGCGTTGTCCGGAATTATTGGGCGTAAAGAGCTCGTAGGCGGTCTGTCGCGCCTGCTGTGA
+
FFFFFFFFFFFFFFFFFFFF:FFFFFFFFFFFFFFFFFFFFFFFFFFFF,FFFFFFFFFFFFFFFFFFFFFFF:FFFFFFFFFFFFFFFFFFFFFFFFFFFFFFFFFFFFFFFF:FFFFFFFFFFFFFF:FFFFFFFF:::FF:F:FFFFF:FFFFFFFFFFFFFFF:FFFFFFF:FFFFFFFFFFFFFFF:FFFFFF:F:F,FFFFFFFFFFFFFFFFFFFFFF:FFFFFFFFFFFFFFFFFFF:FF:F
@A00920:152:HGHKKDRXX:2:2102:8675:10880 1:N:0:AGGAGTGG+CTAGAACA
ACTCCTACGGGAGGCAGCAGTGGGGAATATTGGACAATGGGCGAAAGCCTGATCCAGCCATGCCGCGTGAGTGACGAAGGCCTTAGGGTTGTAAAGCTCTTTTGGCGGGGACGATAATGACGGTACCCGCAGAATAAGCTCCGGCTAACTCCGTGCCAGCAGCCGCGGTAATACGGAGGGAGCTAGCGTTGTTCGGATATACTGGGCGTAAAGCGCACGTAGGCGGCGCGGCAAGTCAGGGGTGACATCC
+
FFFFFFFFFFFFFFFFFFFFFFFFFFFFFFFFFFFFFFFFFFFFFFFFFFFFFFFFFFFFFFFFFFFFFFF:FFFFFFFFFFFFFFFF::FFF:FFFFFFFFFFFF:FFFFFFF:FFFFFFFFFFFFFFFFFF,FFFFFFFFFFF,FFFFFFF,F:FFFFFFFFFFFFFF,FFFFFFFFFFFFFFFFFFFFFFFFFF,FFFFF:,FFFFFFFF:FFFFFFFFFFFFFFFFFFF:FFFFFFFFF:F,FFFF
@A00920:152:HGHKKDRXX:2:2102:19262:11553 1:N:0:AGGAGTGG+CTAGAACA
AATCCTACGGGAGGCAGCAGTGGGGAATATTGGACAATGGGGGCAACCCTGATCCAGCAATGCCGCGTGAGTGATGAAGGCCTTCGGGTTGTAAAGCTCTTTTGTCCGGAACGAAACGGTGCACGTGAATATCGTGCGCTACTGACGGTACCGGGAGAATAAGCACCGGCTAACTACGTGCCAGCAGCCGCGGTAATACGAAGGGTGCGAGCGTTAATCGGAATTACTGGGCGTAAAGCGTGCGCAGGCG
+
:,F,,:F,FF,F:FFF::F,FFF:FFFFF,F,FFFFF:,:FFFFFF:FFFFFF:FF,,FF:F,F:FFFFFFFF:FFFF,:FFF,FF,F:FF:FFFFF:F:FFFFFF,,:FFFFFFFFF:FFFFF:FFFFFFF::FF::FFFF::FFFFFFFF,FFF,F,FFF,:FF:F,FF:FFFF:F,F:,FFFFFF:F,:,F:F,:F,,:,:,FF,FFFFF:FFF,:FF::F:FFF,F,,FFFFF:::,:::FFF::F
@A00920:152:HGHKKDRXX:2:2102:28999:11725 1:N:0:AGGAGTGG+CTAGAACA
ACTCCTACGGGAGGCAGCAGTAGGGAATATTGGTCAATGGATGCAAGTCTGAACCAGCCATGCCGCGTGCAGGAAGAAGGCCCTATGGGTTGTAAACTGCTTTTGCCAGGGGATAAAATGGGCATGCGTGCCTAATTGAAGGTACCTGGTGAATAAGCCACGGCTAACTACGTGCCAGCAGCCGCGGTAATACGTAGGTGGCAAGCGTTGTCCGGAGTTATTGGGTTTAAAGGGTGCGTAGGAGGTCTTA
+
FFFFFFFFFFFFFFFFFFFFFFFFFFFFFFFFF:FFFFFFFFFFFF,FFFFF:FFFFF::FFFFFFFFFFF:FFFFFFFFFFFFFFFFFFFFFFFFFFFFFFFF:FFFFFFFFFFFFFF:FFFFF:FFF,F,:,FF:FF,FFF:F::F:F,:FFFFF:FFFF,FF:FFFFF::FF:FFFFFFF,FF,FF:FFF:F::FFFFF:,FFF:F:FFF:FF,,,FFFF:FF,FFFFF,,FF,FFFFF,F,FFF,F
@A00920:152:HGHKKDRXX:2:2102:1958:12148 1:N:0:AGGAGTGG+CTAGAACA
ACTCCTACGGGAGGCAGCAGTGGGGAATATTGGACAATGGGCGCAAGCCTGATCCAGCCATGCCGCGTGAGTGATGAAGGTCTTAGGATTGTAAAGCTCTTTCAACGGTGAAGATAATGACGGTAGCCGTAGAAGAAGCCCCGGCTAACTTCGTGCCAGCAGCCGCGGTAATACGAAGGGGGCTAGCGTTGTTCGGAATTACTGGGCGTAAAGCGCTCGTAGGCGGATCGATCAGTCAGGGGTGAAATCC
+
FFFFFFFFFFFFFFFFFFFF,FFFFFFFFFFFF,FFFFFFFFFFF:FFF:FFFFFFFFFFFFFFFFFFFFFFFFFFFFFFFF:FFFFFF:FFF:FFFFFFFFFFFFFFFFF:FFFFFFFFFFFFFFFFF:FFFFFF::FFFFFFFFFFFFFFFFFFFFFFFFFFFFFFFFF:FFFFFFFFFFF:FFFFFFFFFF:FF,FFFFFFFFFFF,FFF:FFFFFFFFFFF:F:FFFFFFFFFFFFFFFFFFFFFF
@A00920:152:HGHKKDRXX:2:2102:21956:13213 1:N:0:AGGAGTGG+CTAGAACA
ACTCCTACGGGAGGCAGCAGTGGGGAATTTTGGACAATGGGCGCAAGCCTGATCCAGCCATGCCGCGTGAGTGAAGAAGGCCTTCGGGTTGTAAAGCTCTTTCGGCGGGGACGAAACGGTCCGTGCCAACACCACGGACTAATGACGGTACCCGCAGAATAAGCACCGGCTAACTACGTGCCAGCAGCCGCGGTAATACGTAGGGTGCAGGCGTTAATCGGAATTACTGGGCGTAAAGCGTGCGTAGGCG
+
FFFF:F::FFFFFFFFFFFFFFFFFFFFFFFFFFFFF:FFFFFFFFFFFFFFFFFFF:F:FFFFFFFF:FFFFFFFFF:FFF::,F:FFFFFFFFFFFFF,FFFFFFF:FF:FFF:FFFFFFFF:FFFFFFFFFFFFFFFFFFFFFFFF:F:FF:FFFF,FFF,,FFFFFFFFFFFFFFFFFFFFFFFFF,F,FFFFFF,FFF::FFF,,FFFFFFFF,F,FFFFFFFFF,F,FFFFF,F:FF:,:,F,F
@A00920:152:HGHKKDRXX:2:2102:4083:13385 1:N:0:AGGAGTGG+CTAGAACA
ACTCCTACGGGAGGCAGCAGTGGGGAATATTGGACAATGGGCGCAAGCCTGATCCAGCCATGCCGCGTGGATGATGAAGGCCCTAGGGTTGTAAAGTCCTTTTAACGGGGAAGATAATGACGGTACCCGTAGAATAAGCCCCGGCTAACTACGTGCCAGCAGCCGCGGTAATACGTAGGTGGCAAGCGTTATCCGGAATTACTGGGCGTAAAGCGCACGCAGGCGGTCTTTTAAGTTTGACGTGAAAGCT
+
FFFFFFFFFFFFFFFFFFFFFFFFFFFF:FFFFFFFFFFFF:FFFFFFFFFFFFFFFFFFFFFFFFFFFFFFFFFFFFFFFFFFFFFFFFFFFFFFFFFFFFFFFFFFFFFFFFFFFF,FFFFFFFFFFFFFFFFFF::FFFFFFFFFFFFF,F:FFFFF:FFFFF:FFFF:FF:,F::FFFFF:FFFFF,FFFFFFFF,FFFFFFFFFFFFFF,::FFFFF:FFFFFF:FFFFFFFFF:F:,FFFFF:F
@A00920:152:HGHKKDRXX:2:2102:20274:13557 1:N:0:AGGAGTGG+CTAGAACA
ACTCCTACGGGAGGCAGCAGTCGAGAATCTTCCGCAATGGGCGAAAGCCTGACGGAGCGACGCCGCGTGGTAGATGAAGTCCTTCGGGGCGTAAATACCTTTTCTGAGGGAGGAAGTTTATTGACGTTACCTCAGGAATAAGAGGCTCCTAACTCTGTGCCAGCAGGAGCGGTAATACAGAGGCCTCAAGCATTATCCGGAATTATTGGGCGTAAAGGGTGCGTAGGCGGTCTAGTTAGTCGATAGTTAA
+
FFFFFFFFFFFFFFFFFFFFFFFFFFFFFFFFFFFFFFFFFFFF:FFFFFF:FFF:FFFFFFFFFFFFFFFFFFFF:FFFFFFFFFFFFFFFFFFFFFFFFFFFFFFFFFFFFF:FF,F:FFFFFFFFFFFFFFFF:FFFFFFFFFFFFFFFFFFFFFFFFFFFFFFFFFFFFFFFFFFFFFFFFFFFFFFFFFFFFFFF:,FFFFFFFFFF:FF:FFFFFFFFFFFFFFFFFFFF:FFFFFFFFFFFFF
@A00920:152:HGHKKDRXX:2:2102:19244:14465 1:N:0:AGGAGTGG+CTAGAACA
ACTCCTACGGGAGGCAGCAGTAGGGAATATTGGGCAATGGACGCAAGTCTGACCCAGCCATGCCGCGTGGAGGATGAAGGTCCTCTGGATTGTAAACTTCTTTTATCTGGGAAGAAATGCCAATTTTCTAATAGGGTTGACGGTACCAGGTGACTAAGCACCGGCTAACACCGTGCCAGCCGCCGCGGTAATACGTAGGGAGCAAGCGTTGTTCGGATTTACTGTGCGTAAAGGGCGCGTAGGCGGCGCG
+
FF:FFF,FFFFFFFFFFFFF:FFFFFFFFFFFF,FFFFFFF,FFFF,:FFFF:FFF:FFFFFFFFFFFFF:,FF,F:FFF:FFFF:FFFFF:FFFFF:FFFFF,F:FFFFFFFF,FF:F,F:,:,:FFF:,,,,:,FFF,FF:FFFFFF:FF,,FFFF:FF,FFFFFFF,,F:FFFF,,F,FF:,FF:,F,F:FFF::FFFFF,,,:,FFFF:F:FFF,FFFFF,,:FF,:FFFFFF::FFF,FF:FFFF
@A00920:152:HGHKKDRXX:2:2102:3188:15342 1:N:0:AGGAGTGG+CTAGAACA
ACTCCTACGGGAGGCAGCAGTGGGGAATCTTGCGCAATGGCCGAAAGGCTGACGCAGCGACGCCGCGTGCGGGATGACGCTTTTCGGAGTGTAAACCGCTGTCGGGTGGGACGAAGGTCCCGGGAAGGAAATGTCCTGGGGATGACGGTACCACCAGAGGAAGCACCGGCTAACTTCGTGCCAGCAGCCGCGGTAATACGAAGGGTGCGAGCGTTGTTCGGAATTATTGGGCGTAAAGCGCACGTAGGCG
+
FFFFFFFFFFFFFFFFFFFFFFFFFFFFFFFFFFFFFFFFFFFFFFFFFFFFF:FFFFFFFFFFFFFFFFFFFFFFFFFFFFFFFFFFFFFFFFFFFFFFFFFFFFFFFFFFFF:FFFFFFFFFFFFFF,F::FFF:FFFFFFFFFFFFFFF:FFFFFFFFFFFFFFFFFFFFFFFFFFFFFFFFFFFFFFFFFFFFFFFFFFFFFFFFFFFFFFFFFFFFF,FF:FFFFFFFFFFFF:F:FFFFFFFFF
@A00920:152:HGHKKDRXX:2:2102:2401:15515 1:N:0:AGGAGTGG+CTAGAACA
ACTCCTACGGGAGGCAGCAGTGGGGAATCTTCCGCAATGGACGAAAGTCTGACGGAGCAACGCCGCGTGAGTGATGACGGCCTTCGGGTTGTAAAGCTCTGTGATCGGGGACGAATGGCTGGTATGCTAATACCATATCAGAGTGACGGTACCCGAATAGCAAGCCACGGCTAACTACGTGCCAGCAGCCGCGGTACTACGTAGGTGGCAAGCGTTGTCCGGAATTATTGGGCGTAAAGCGCGCGCAGGC
+
F:FFFFFFFFF:FFFF:FFFFFFFFFFFFFFFFFFF:FFFFFFFFFFFF:FFFFFFFFFFFFFFFFFFFFFFFFFFFFFFFFFFFFFF:FFFFFFFFFFFFFFFFFFFFFF,F:FFFFFFFFFFFFFFFFFFFFFF:FFFFFFFFFFFFFFFFFFFFFFFFFFFFFFFFF:F,FFFFFFFFF::FFFFFFFFFF::,F:FFFFFFFFFF:F:FFFFFFFFFFF,,FFFFFFF:FF:FFF::FF:F:FFF:
@A00920:152:HGHKKDRXX:2:2102:16703:15546 1:N:0:AGGAGTGG+CTAGAACA
ACTCCTACGGGAGGCAGCAGTGGGGAATTTTGGACAATGGGGGCAACCCTGATCCAGCCATGCCGCGTGTGTGAAGAAGGCCTTCGGGTTGTAAAGCACTTTCGGACGGAACGAAATCGCGCGATCCAATACATCGCGTGGATGACGGTACCGTAAGAAGAAGCACCGGCTAACTACGTGCCAGCAGCCGCGGTAATACGTAGGGTGCGAGCGTTAATCGGAATTACTGGGCGTAAAGTGTGCGCAGGCG
+
FFFFFFFFFFFFFFFFFFFFFFFFFFF:FFFFFFFFFFFFFFFFFFFFFFFFFFFFFFFFFFFFFFFFF,FFFF:FFFFFFFFFFFFFFFFFFFFFFFFFFFFFFFFF:FFFFFFFFFFFFFFFFFFFFFFFFFFFFFF:FFFFFFFFFFFFFF:FFFFFFFFFFFFFFFFFFF:FFFFFFF,FFFFFFFFFFF:FFFFFF,FFFFFFFFFF:,FFF,:::FFFFFFFFFFFF:FFFFFFFFFFFFFFFF
@A00920:152:HGHKKDRXX:2:2102:22815:15671 1:N:0:AGGAGTGG+CTAGAACA
ACTCCTACGGGAGGCAGCAGTGGGGAATTTTGGACAATGGGGGCAACCCTGATCCAGCAATGCCGCGTGAGTGAAGAAGGCCTTCGGGTTGTAAAGCTCTTTTGTCAGGGAAGAAAAGGCTGTGGCTAATATCCACAGCTGCTGACGGTACCACAGGAAGAAGCACCGGCTAACTACGTGCCAGCAGCCGCGGTAATACGTAGGGTGCAAGCGTTACTCGGAATTACTGGGCGTAAAGCGTGCGTAGGTG
+
FFFFFFFFFFFFFFFFFFF:FFFFFFF,FFFFFFFFFFFFFFFFFFFFFFFFFFFFFFFFFFFFFF:FFFFFF::FFFFFF:FFFFFFFFFF,FFFFFF,FFF:FFFF,FFFFFFFFF:FFFFFFFFF:F:FFFFFFFFFFFFF:FFFFFFF,FF,,FFFFFF:F,:FFFFFFFFFFFFFFFFFFFFF:,FF:FFFFFFFF:FFFFFFFFF:F:FFFF,F:FFFFFFFFF,,:F,::,FFF:F:F,,FFF
@A00920:152:HGHKKDRXX:2:2102:32190:16125 1:N:0:AGGAGTGG+CTAGAACA
ACTCCTACGGGAGGCAGCAGTAGGGAATTTTCCACAATGGACGAAAGTCTGATGGAGCAACGCCGCGTGCAGGATGAATGCCTTTGGGTTGTAAACTGCTTTTATATGTGACGATTATGACGGTAGCATATGAATAAGGATCGGCTAACTCCGTGCCAGCAGCCGCGGTAATACGGAGGATGCAAGCGTTATCCGGAATGATTGGGCGTAAAGCGTCTGTAGGTGGCTTTTTAAGTCTACTGTTAAAGAC
+
:F:FFFF:FFFFFFF:FFFFFFFFFFFFFFFF:F:FFFF:FFFFFFF:FFF:FFFFFFFF::F,FFFFFFFFFFF:FFFF,:FFFFFFFFFFFFFF:FFFFF,FFFFFFFFFF:FFFFFFFFFFFFFFFFFFFFFFFF,FFFFFFFFFFF,FFFF,FFFFFFFFFFFFFFFFFFF:FFFFFFF:FFFFFFFF:F:FF:FFFF:FFFFFFFFFFFF:F:FFFFF:FFFF,FFFFFFFFFFFFFFF:FF,,:
@A00920:152:HGHKKDRXX:2:2102:22987:16438 1:N:0:AGGAGTGG+CTAGAACA
ACTCCTACGGGAGGCAGCAGTGGGGAATCTTGCGCAATGGGCGAAAGCCTGACGCAGCGACGCCGCGTGCGGGAAGAAGGCCTTCGGGTTGTAAACCGCTTTCAGGGGGGACGAAGCCACTCGGGTTAATAGCCCAGAGGGTGACGGTACCTCCAGAAGAAGCCCCGGCTAACTACGTGCCAGCAGCCGCGGTAATACGTAGGGGGCAAGCGTTGTCCGGATTTATTGGGCGTAAAGGGCGTGCAGGCGG
+
FFFFFFFFFFFFFFFFFFFFFFFFFFFFFFFFFFFFFFFFFFFFFFFFFFFFFFFFFFFFFFFFFFFFFFFFFF:FFFFFFFFFFFFFFFFFFFFFFFFFFFFFFFFFFFFFFFFFFF:FFFFFFFFF::FFFFFFFFFFFFFFFFFFFFFFFFFFFFFFFFFFFFFFFFFFFFFFFFFFFFFFF:FFFFFFF,FFFFF:FFFFFF:F,FFFFFFFFFFFFFFFFFFFFFFFFFFFFFFFFFFFFFFF::
@A00920:152:HGHKKDRXX:2:2102:13919:16485 1:N:0:AGGAGTGG+CTAGAACA
ACTCCTACGGGAGGCAGCAGTGGGGAATATTGCACAATGGGCGGAAGCCTGATGCAGCGACGCCGCGTGAGGGATGACGGCCTTCGGGTTGTAAACCTCTTTCAGCAGGGACGAAGCGCAAGTGACGGTCCCTGCAGAAGAAGCGCCGGCCAACTACGTGCCAGCAGCCGCGGTAAGACGTAGGGCGCGAGCGTTGTCCGGATTTATTGGGTTTAAAGGGAGCGTAGGCGTCCCTTCAAGTTTTAGGTGA
+
FFFFFFFFFFF:FFFFFFFF:FFFFFFF,FFFF:FF:FFFFFFFF,FFFFFFFFFFFFFFFFFFFFF:F:F:FFFFFFFFFFFFFFFFFFFFFFFFFFFFFFFFFF:F:FFFFFFFF:FF,FFFFFF,F,,:F,FFFFFF:FFFFFFF:FFF:FFFF,F:FFFFFFFFF:FF,FF:F,FFFFFFFFFFFFFFF:,FFF:FFFFFFF,FF:FFFFFFF::F,FFF,FFFFFFFF:,FFFFFFFF,FF:F:F
@A00920:152:HGHKKDRXX:2:2102:13548:16595 1:N:0:AGGAGTGG+CTAGAACA
ACTCCTACGGGAGGCAGCAGCAGGGAATATTGCGCAATGGGCGAAAGCCTGACGCAGTAACGCCGCGTGGGGGATGGCGGCCTTCGGGTTGTAAACCCCTTTCAGCAGGGACGAAATTGACGGTACCTGCAGAAGAAGCACCGGCCAACTACGTGCCAGCAGCCGCGGTACTACGTAGGGGGCGAGCGTTGTCCGGATTTATTGGGCGTAAAGAGCTCGTCGGCGGTTGGGTCAGTCGGGTGTGTAAACT
+
F:FFFFFFF:FFFFFFFFFFF:FFF,FFF:FFFFFFFFFFFFFFFFFFF,FFFFFFFFFFFFFFFFFFFFFFF,FF,FFFFFFFFFFFFFF:F,FFFFFFFFFFFFFFFFFFF,,:FFFFFFFFFFFFFFFFFFFFFF:FFFFFFF,FFFFFFFFF:FF:FFFFF:FF,F,,FFFF,FFFF:FFFFF:FFFFFFFF,F,FFF,FFFF:F,F,F,FFFF::,,FFFF:,FFFF:F::FFFF,FFF,F,:FF
@A00920:152:HGHKKDRXX:2:2102:14461:16830 1:N:0:AGGAGTGG+CTAGAACA
ACTCCTACGGGAGGCAGCAGTAGGGAATATTGGGCAATGGAGGCAACTCTGACCCAGCCATCCCGCGTGCAGGATGAAGGATCTATGGTTCGTAAACTGCTTTTATCAGGGAAGAAAAAGATTGATTTATCAATAACTGACGGTACCTGATGAATAAGCACCGGCTAACTCCGTGCCAGCAGCCGCGGTAATACGGAGGGTGCACGCGTTATCCGGATTCACTGGGTTTAAAGGGTGCGAAGGAGGCTTT
+
:FFFFFFFFFFFFFFFFFFFFFF:FFFFFFFFFFFFFFFFFFFFFFFFF:FFF:FFFFFFFFFFFFFFFFFFFFFFFFFFFFFFFFFFF,FF,F,FF,FFFFFFFFFF:FFF:F,FFF,FFFFF:FF:F:FFFFFF,,FFFF:FFFFFFFFFFFF,FFFFF:F:F:,FFFF:FF:FFFFFF,FFF:FF,FFF:,,F,:::FFFF,FF::FFFFF,FFFFFFFFFFF,,FFF,F:,F:FF,FFF,FF:FF:
@A00920:152:HGHKKDRXX:2:2102:31593:16939 1:N:0:AGGAGTGG+CTAGAACA
ACTCCTACGGGAGGCAGCAGTGGGGAATATTGCACAATGGGCGGAAGCCTGATGCAGCGACGCCGCGTGAGGGATGACGGCCTTCGGGTTGTAAACCTCTTTCGACCCTGACGAAGCGTGAGTGACGGTAGGGGGAGAAGAAGCACCGGCCAACTACGTGCCAGCAGCCGCGGTAAGACGTAGGGTGCGAGCGTTGTCCGGATTTATTGGGCGTAAAGAGCTCGTAGGCGGCTCGTCGCGTCGACCGTGA
+
FFFFFFFFFFFFFFFFFFFFFFFFFFFFFFFFFFFFFFFFFFFFFFFFFFFFFFFFFFFFFFFFFFFFFFFFFFFFFFFFFFFFFFFFF:FFFFFFFFFFFFFFFFFFFFFFFFFFFFFFFFFFFFFFFFFFFFFFFFFFFFF:FFFFFFFFFFFFFFFFFFFFFFFFFFFFFFFFFFFFFFFFFFFFFFFFFFFFFFFFFFFFFFFFFFFFFFFFFFFFFFFFFFFFFFFFFFFFF:FFFFFFFFFFF,
@A00920:152:HGHKKDRXX:2:2102:18493:16986 1:N:0:AGGAGTGG+CTAGAACA
ACTCCTACGGGAGGCAGCAGTGGGGAATCTTGCGCAATGGGCGAAAGCCTGACGCAGCGACGCCGCGTGAGTGATGAAGGCCTTCGGGTTGTAAAGCTCTGTGGGGAGAGACGAATAAGTAGAAGCTAATACCTTCTATGATGACGGTATCTCCTTAGCAAGCACCGGCTAACTCTGTGCCAGCAGCCGCGGTAAGACAGAGGGTGCAAACGTTGTTCGGAATTACTGGGCGTAAAGCGAGTGTAGGCGG
+
,F:FF:FFFFF,FFFFF:FF,FFFFF,FF:,FFFF::FFFFF:FFFFFFFFFFFFFFFFF:FFFFFFFFFFFFFFFFFFFFFFFFFFF,FFF:FFFFFFFF,FFFFFFFFFFF:FFFFFFF:FFF:F:F:FFFFFFFFFFFFFFFFFFFFFFFFFFFFFFFF:FFFFFFFFFFFFFFFFFFFF:,FFFFFFFFF:::F:FFF:FFF:F:FF:,FFF::FFF,FF:FFF:FFFFFFFFFFFFFFFFFFFFF
@A00920:152:HGHKKDRXX:2:2102:19578:17300 1:N:0:AGGAGTGG+CTAGAACA
ACTCCTACGGGAGGCAGCAGTGGGGAATATTGGACAATGGGCGAAAGCCTGATCCAGCAATGCCGCGTGTGTGAAGAAGGCCTGCGGGTTGTAAAGCACTTTAAGCAGGGAAGAAAGGCGGGAGGTTAATACCCTTTTGCACTGACGTTACCTGCAGAATAAGCACCGGCTAACTCCGTGCCAGCAGCCGCGGTAATACGGAGGGTGCGAGCGTTAATCGGAATTACTGGGCGTAAAGCGCGCGTAGGCG
+
FFFFFFFFFFFFFFFFFFFFFFFFFFFFFFFFF:FFFFFFFFFFFFFFFFFFFFFFFFFFFFFFFFFFFFFFFFFFFFFFFFFFFFFFFFFFF,FFFFFFFFFFFFFFFFFFFFFFFFFFFFF:FFFFFFFFFFFFFFFFFFFFFFFFFFFFFFFFFFFFFFFFFFFFFFF,:FFFFFFFFFFFFFFFFF:FFFFFFFFFFFFFFFFFFFFFFFFFFFFFFF:FF:FFFFFFFF:FFFFFFFFFFFFFFF
@A00920:152:HGHKKDRXX:2:2102:3070:17331 1:N:0:AGGAGTGG+CTAGAACA
ACTCCTACGGGAGGCAGCAGTCGAGAATTTTTCACAATGGGGGAAACCCTGATGGAGCGACGCCGCGTGGGGGATGAATGGCTTCGGCCCGTAAACCCCTGTCATTTGCGATCAAACCTTGCTATTTAAAAGATGGCGAGCTGATAGTAGCGAAAGAGGAAGGGACGGCTAACTCTGTGCCAGCAGCCGCGGTAATACAGAGGTCCCGAGCGTTGTTCGGATTCACTGGGCGTAAAGGGCGTGCAGGTGG
+
FFFFFFFFFFFFFFFFFFFFFFFFFFFFFFFFFFFF:FFFFFFFFFFFFFFFFFFFFFFFFFFFFFF:FFFFF,FFFFFFFFFFFFFFFFFFFFFFFFFFFFFFFFFFFFFFFFFFFFFFFFFFFFFFFFFFFFFFFFFFFFFFFFFFFFFFFFFFFFFFFFFFFFFFFFFFFFFFFF:FFFFFFFFFFFFFFFFFFFFFFFFFFFFFFFFFFFFFFFFFFFFFFFFFFFFFFFFFFFFFFFFFFF:FF:
@A00920:152:HGHKKDRXX:2:2102:32877:17409 1:N:0:AGGAGTGG+CTAGAACA
ACTCCTACGGGAGGCAGCAGTGGGGAATATTGCGCAATGGCCGAAAGGCTGACGCAGCGACGCCGCGTGGGGGATGAAGCATTTCGGTGTGTAAACCCCTGTTGCTCGGGACGAACAAGCGATTTCGATCGCTCTGACGGTACCGAGTGAGGAAGCACCGGCTAACTCCGTGCCAGCAGCCGCGGTAATACGGAGGGTGCAAGCGTTGTCCGGAATCACTGGGCGTAAAGGGCGCGTAGGCGGTTTGTTA
+
FFF,FFF:,FFFFF,FFFF,F:FFFFFFFF,FFFFFF:FFF:F:F:FFFFF::F,:FFFFFFFFFFF::F::FFFFFF:F:F,F,FFFFFFFFFFFF:FF,F:FFF:FFFFFFFFFFF,FFFFFFFFFF::FFFFFFFF:FFFFFF,,:FFF:FFFFFF:FFFFFFFFFFFFFFFF,F::FFFFFFFFFFFF:FF::FFFFFFFF:FFFFFFFFFFF:::FF,FFFFFF:FFF,F:,FFFFF,FFFFFFF
@A00920:152:HGHKKDRXX:2:2102:29740:17738 1:N:0:AGGAGTGG+CTAGAACA
ACTCCTACGGGAGGCAGCAGTGGGGAATATTGCACAATGGGCGGAAGCCTGATGCAGCGACGCCGCGTGAGGGATGACGGCCTTCGGGTTGTAAACCTCTTTCAGCAGGGACGAAGCGTAAGTGACGGTACCTGCAGAAGAAGCGCCGGCCAACTACGTGCCAGCAGCCGCGGTAAGACGTAGGGCGCGAGCGTTGTCCGGATTTATTGGGCGTAAAGAGCTCGTAGGCGGCTTGTCACGTCTGCTGTGA
+
FFFFF:FFFFFFFFFFFFFFFFFFFFFFFFFFFFFFFFFFFFFFF:F:FFFFFFFFFFFFFFFFFFFFFFFFFFFFFFFFFFFFFFFFFFFFF:FFFFFFFFFFFFFFFFFFFFFFFFFFFFFFFFFFFFFFF:FFF:FFFFF:FFFFFFFFFFFFFFFFFFFFFFF:FFFFFFF:FFFFFFFFFFFF:FFFF,FFF:FFFF,FF:FFFFFFFFF:FFF::FFFF:FFFFFF:F:F:FFF:F:FF::F:F
@A00920:152:HGHKKDRXX:2:2102:4833:17816 1:N:0:AGGAGTGG+CTAGAACA
ACTCCTACGGGAGGCAGCAGTAGGGAATTTTCCGCAATGGGCGAAAGCCTGACGGAGCAACGCCGCGTGAGTGAGGACGGCCTTCGGGTTGTAAAACTCTGTTCTTGGGGAAGAAACTCCGGGAGGCGAACAACTTCCCGGCATGACGGTACCCAAGGAGAAAGCCCCGGCTAACTACGTGCCAGCAGCCGCGGTAATACGTAGGGGGCGAGCGTTATCCGGAATTACTGGGCGTAAAGCGCGCGCAGGC
+
FFFFFFFFFFFFFFFFFFFFFFFFFFFFFFFFFFFFFFFFFFFFFFFFFFFFFFFFFFFFFFFFFFFFFFFFFFFFFFFFFFFFFFFFFFFFFFF:FFFFFFFFFFFFFFFFFFFFFFFFFFF:FFFFF:FFFFFFFFFFFFFFFFFFFFFFFFFFFFFFFFFFFFFFFFFFFFFFFFFFFFFFFFFFFFFFFFF,FFFFF,FFFFFFFFFFFFFF,FFFFFF,FFFFFFFFFFFFFFFFFFFFF:FFFF
@A00920:152:HGHKKDRXX:2:2102:1895:18364 1:N:0:AGGAGTGG+CTAGAACA
ACTCCTACGGGAGGCAGCAGTAGGGAATATTGGTCAATGGGTGAGAGCCTGAACCAGCAAAGCCGCGTGCAGGAAGAAGGCCCTCTGGGTTGTAAACTTCTTTTACCTGGGACGAAACCTTCTTTTTCTAAGGGAGTAGACGGTACCCGCGGAATAAGCACCGGCTAACTCCGTGCCAGCAGCCGCGGTAATACGGAGGGTGCAAGAGTTCTCCGGATTCACGGGGTTTAAAGGTTGCGTAGGCGGGCAG
+
F:,F:FFFFFFF::FF:FFFFFF:F,FFF,F:::FFF,F:FF:,:FF::FFFFFFF:F,F,:FFFF:FFFF:FFFFFF:FFF,FF,FFFFF,FFFFFF,F,F,F:,,FF:FFF:::FFF,,:FF,,:FFF:,FFFF,,:FFF:FFFF,F,FFF,FFFF,FFF,FFF:FFFFFFFF,:F,F:FFFFF,,FFFFFF,FFF,:FF,FFF,,,,FFFF,,FFFFF:,F,,F:FFFF:F,FFF,:FF:FFFFFFF
@A00920:152:HGHKKDRXX:2:2102:6759:18584 1:N:0:AGGAGTGG+CTAGAACA
ACTCCTACGGGAGGCAGCAGTGGGGAATTTTGGACAATGGGCGCAAGCCTGATCCAGCCATGCCGCGTGCGGGAAGAAGGCCTTCGGGTTGTAAACCGCTTTTGGCAGGAACGAAACGGCGCGAGCTAACACCTTGCGTTAATGACGTTACCTGCAGAATAAGCACCGGCTAACTACGTGCCAGCAGACGCGGTAATACGTAGGGTGCGAGCGTTGTCCGGAATTCTTTGGCGTAAAGCGCGCGTAGGCG
+
::,F:FFFF:FFFFFFFFFFFFF:FFFF:FF:::FFFFFFFF:FFFFFFFFFFFFFFF:F:FFFFFFFFFFFF:FF:FFFFFFFF:F,,,FFFFFFFFFFFF,FFF:,FFFFFFF,FF,FFF,:FFFFF:::FF,::,FFFFF:F,F,FFF::,FFFFFFFF,FF:FF:,F,FF,FF::F,,FF:,F,FFFFFF::FFFFFFFF,,FF,F,F,FFFFF:FFFFFF,:,,FFF,FF,,F,FF:F,:FF,FF
@A00920:152:HGHKKDRXX:2:2102:7744:18881 1:N:0:AGGAGTGG+CTAGAACA
ACTCCTACGGGAGGCAGCAGTTAGGAATTTTGGGCAATGGGCGGAAGCCTGACCCAGCAACGCCGCGTGGGTGACGAAGGCCCTCGGGTCGTAAAGCCCTTTTCCCAGGGAAGATAGTGACGGTACCTGGGGAATCAGCCCCGGCTAACTACGTGCCAGCAGCCGCGGTAATACGTAGGGTGCAAGCGTTAATCGGAATTACTGGGCGTAAAGCGTGCGCAGGCGGTTATGCAAGACAGATGTGACATCC
+
:FFFFFFFFFFFFFFFFFFFFF:FFFFF:FFFFFFFFFFFFFFFFFFFFFFFFFFFFFFFFFFFFFFFFFFFFFFFFFFFFFFFFFFFFFFFFFFFFFFF:FFFFFFFFFFFFFF,FFFFFFFFFFFFFFFFF,FFFFFFFFFFFFFFFFFFFFFFFFFFFFFFFFFFFF,FFFFFFFFFFFFFFFFFFFFFFFFFFFFFFFFFFFFF:FFFFFFFFFFFFFFFFFFFF:FFFF,FFFFFF::FF,FF::
@A00920:152:HGHKKDRXX:2:2102:23077:18912 1:N:0:AGGAGTGG+CTAGAACA
ACTCCTACGGGAGGCAGCAGTGGGGAATATTGCGCAATGGGCGGAAGCCTGACGCAGCGACGCCGCGTGGGGGATGACGGCCTTCGGGTTGTAAACCTCTTTCGGCCCCGACGAAGCGTGTAGTGACGGTAGGGGTAGAAGAAGCACCGGCCAACTACGTGCCAGCAGCCGCGGTAATACGTAGGGTGCGAGCGTTAATCGGAATTACTGGGCGTAAAGCGTGCGCAGGCGGTTTTGTAAGTCAGATGTG
+
FFFFFFFFFFFFFFFFFFFFFFFFF:F,:FFFFFFFFFFFFFFFFFFFFFFFFFFFFFFFFFFFFFFFFFFFFFFFFFFFFFFFFFFFFFFFFFFFFFFFFFFFFFFFFFFFFFFFFFFF:FFFFFFFF,:FFFFF,FFFFFFF:FFFFFFFFFFFFFFFFFFFFFFFFFFFFFFFFFFFFFF,FFFF:FFFFFFFFFF:F::FFFFFF:FFFF,FFFFFFFF,FFFFFFFFFFFFFFFF:FFF:FFFFF
@A00920:152:HGHKKDRXX:2:2102:6605:19100 1:N:0:AGGAGTGG+CTAGAACA
ACTCCTACGGGAGGCAGCAGTCGGGAATTTTGCACAATGGGCGAAAGCCTGATGCAGCAACGCCGCGTGAGGGATGAAGGCCTTCGGGTTGTAAACCTCTTTTCTCAGGGACGATGATGACGGTACCTGACGAATAAGCCACGGCTAACTACGTGCCAGCAGCCGCGGTACTACGTAGGTGGCAAGCGTTGTCCGGATTTACTGGGCGTAAAGAGCGCGCAGGCGGTCGTTCAAGTCGCGTGTGAAAGCC
+
FFFFFFFFFFFFFFFFFFFFFFFFFFF:FFFFFFFFFFFFFFFFFFFFFFFFFFFFFFFFFFFFFFFFFFFFFFFFFFFFFFFFFFFFFFFFFFFFFFFFFFFFFFFFFFFFFFFFFFFFFFFFFFFFFFFFFFFFF:FFFFFFFFFFFFFFFFFFF:FFFFFFFFFFFF,FFFFFFF:FF:FFFFFFFFFFFFFFF:FFFFFFF:FF:,,,FF:FFFFFFFFFFFFFFFFFFFFFFFFFFFFF:FFFFF
@A00920:152:HGHKKDRXX:2:2102:20283:19460 1:N:0:AGGAGTGG+CTAGAACA
ACTCCTACGGGAGGCAGCAGTGGGGAATATTGCACAATGGGCGAAAGCCTGATGCAGCGACGCCGCGTGAGGGATGACGGCCTTCGGGTTGTAAACCTCTTTCAGCAGGGAAGAAGCGCAAGTGACGGTACCTGCAGAAGAAGCACCGGCTAACTACGTGCCAGCAGCCGCGGTACTACGTAGGGTGCGAGCGTTGTCCGGAATTATTGGGCGTAAAGAGCTTGTAGGCGGTTTGTCGCGTCTGCTGTGA
+
FFFFFFFFFFFFFFFFFFFF,FFFFF,F:FFFFFFF::FFFFFF:FFFFFFFFFFFFFFFFFFFFFFFFFFFFFFFFFFFFFFFFFFF:FFFFFFFFFFFFFFFFFFFFFFFFFFFFFFF,FFFFFFFFFFFFFFFFFFFFFFFFFFFFFFFFFFFFFFFFFFFFFFFFFFFFF,,FFFFFFFFFFFFFFFFFFFFFFFFFF,FFFFFF:FFFFFFFFFFFFFFFFFFFFFF:FFFF:FFFF:FF:FFFF
@A00920:152:HGHKKDRXX:2:2102:9932:19695 1:N:0:AGGAGTGG+CTAGAACA
ACTCCTACGGGAGGCAGCAGTAGGGAATTGTTCGCAATGGGCGCAAGCCTGACGACGCAACGCCGCGTGGAGGATGAAGACCCTCGGGTCGTAAACTCCTTTCGACCGAGATGAACATCTCCGGGGCTAATACCTCCGGAGACTGACAGTATCGAGGGAAGAAGCCCCGGCTAACTCCGTGCCAGCAGCCGCGGTAATACGTAGGGGGCGAGCGGTGTCCGGAATCATTGGGCGTAAAGAGCTCGGAGGC
+
FF:F:FFF:FFFF:F,F:FF:F:FFFFFFFFFF,FFF:FFFFFFF:,FFFF:FFFFF::FFFF:FFFFFFFF:FFFFF,FFFFFFFFFFFFFFFFFFFFFF:FFFFFFFFFFFFFFFFFFF:FFFFFF,FFFFFFFFFFFFFFFFFFFFFFFFF:FFFFFFFFFF:FFFFFF,:FFFF:FFFFFFFFFF:FFFFFF,F:FF:F:FFFFFFFFFF,:FFFFFF:,FFFFFFFFFFFFFFFFFFFFF,FFFF
@A00920:152:HGHKKDRXX:2:2102:22661:20102 1:N:0:AGGAGTGG+CTAGAACA
ACTCCTACGGGAGGCAGCAGTGGGGAATATTGGACAATGGGCGAAAGCCTGATCCAGCAATGCCGCGTGAGTGATGAAGGCCTTAGGGTCGTAAAGCTCTTTTACCAGGGATGATAATGACAGTACCTGGAGAATAAGCTCCGGCTAACTCCGTGCCAGCAGCCGCGGTAATACGGAGGGAGCTAGCGTTGTTCGGAATTACTGGGCGTAAACCGCGCGTAGGCGGTTACCCAAGTCAGAGGTGAAATCC
+
FFF:FFFFFFFFFFFFFFFFFFFFFFFFFFF:FFFFFFFFFFFF::FFFFFFFFF,FFFFFFFFFFFFFFFFFFFFFFFFFFFFFFFFFFFFFFFFFFFFFFFFFFFFFFFFFFFF:FFFFFFFFFFFFFFFFFFFFFFFF:,FF::FF::FFF:FFFFFFFFFFFF,:FFFFFFFFFF,FFFFFFFF,FFFFFF:FFF,FFFFF,FF:F:F,FFFF:F:FF,FFFFFFFFF,FF::FFFF,F,F:,FF,
@A00920:152:HGHKKDRXX:2:2102:30725:20572 1:N:0:AGGAGTGG+CTAGAACA
ACTCCTACGGGAGGCAGCAGTAGGGAATCTTGCGCAATGGGCGAAAGCCTGACGCAGCAACGCCGCGTGCGGGATGAAGGCCTTCGGGTTGTAAACCGCTTTCAGCAGGGACGAAAATGACGGTACCTGCAGAAGAAGCCCCGGCCAACTACGTGCCAGCAGCCGCGGTAATACGTAGGGTGCGAGCGTTGTCCGGCATTATTGGGCGTAAAGAGCGCGCAGGCGGCTTGACCAGTCGGGTGTGAAATCC
+
,FFFFFFFFFFFFFFFFFFFFFFFFFFFFFFFFFFF:FFFFFFF,FFFFF:FFFFFFFFFFFFFFFF:FFFFFFFFFFFFFFFFFFFFFFFFFFFFFFFFFFFFFFFFFFFFFFF:FFFF:FFF:FFFFFFFFFFFFFFFFFFFFFF:FFFFFF:FFFFFFFF:FF:FF:FF,,F,F:FFFFFFFF:F:FFFFFFF:F:FFFFFFFFF,FFFFFFFFFFFFFFFFFFFFFF:,FFFFF:F,FFFF,FF:F
@A00920:152:HGHKKDRXX:2:2102:4878:20776 1:N:0:AGGAGTGG+CTAGAACA
ACTCCTACGGGAGGCAGCAGTGGGGAATTTTGGGCAATGGCCGCAAGGCTGACCCAGCGACGCCGCGTGTGGGATGACGCCTCTCGGGGTGTAAACCACTGTCAGAGGGGAAGAATGACGTCTGTGTGAATAATGCAGGCGTGTGACGGTACCCTCAAAGGAAGCACCGGCTAACTCCGTGCCAGCAGCCGCGGTAATACGGAGGGTGCAAGCGTTAATCGGAATTACTGGGCGTAAAGCGCACGTAGGC
+
FFFFFFFFFFFFFFFFFFFFFFFFFFFFFFFFFFFFFFFFFFFFFFFFFFFFFFFFFFFFFFFFFFFFFFFFFFFFFFFFFFFFFFFFFFFFFFFFF:FFFFFFFFFFFFFFFFFFF:FFFF:FFFFFF:FFFFFFFFFFFFFFFFFFFFFFFFFFFF:FFF:FFFFFFFFF:FFFFFFFFFFFFFFFFFFFFFF:FF:FFFFF::FF:F:FFFFFFFF:FF::FFFFFFFFFFF:F:F:F:FFF:FFF:
@A00920:152:HGHKKDRXX:2:2102:29884:21746 1:N:0:AGGAGTGG+CTAGAACA
ACTCCTACGGGAGGCAGCAGTGGGGAATATTGGACAATGGGCGCAAGCCTGATCCAGCCATGCCGCGTGAGTGAAGAAGGCCTTCGGGTTGTAAAGCTCTTTCGGCCGGGAAGAAATCGCATCTCCTAATACGGGGTGTGGATGACGGTACCGGACTAAGAAGCACCGGCCAACTACGTGCCAGCAGCCGCGGTAATACGTAGGGTCCGAGCGTTGTCCGGAATTATTGGGCGTAAAGGGCTCGTAGGCG
+
F,FFFFFF,:FFFF:::F:F:FFFFF:F:FFFFFFFFFFFFF:FF::FF:FFF,FFFFFFFFF,F::F,FFF:FFFFF,F:FF:F,FF::,FFFFFFFFFFFF:FFFF:FF:FFFFFFFFFFFFFFFFFFFFF:FFFFFFFFFFFFFFFFFFFFFFFFFFFFFFFFFFFFFF,FFFFFFFFFFFFFFFFFFFFF:F,:FFFFFFFFFFFFFFFFFFF:FFF::,:FFFFFFFFFF,FFFFFF:FF,FFFF
@A00920:152:HGHKKDRXX:2:2102:28628:21762 1:N:0:AGGAGTGG+CTAGAACA
ACTCCTACGGGAGGCAGCAGCAGGGAATCTTGCGCAATGGGCGAAAGCCTGACGCAGCAACGCCGCGTGGGGGATGACGGCCTTCGGGTTGTAAACCCCTTTCAGGAGGGAAGAAATTGACGGTACCTCCAGAAGAAGCCCCGGCCAACTACGTGCCAGCAGCCGCGGTAATACGTAGGGGGCGAGCGTTGTCCGGACTTATTGGGCGTAAAGAGCTCGTAGGCGGCTCAGCACGTCGGCGGTGAAATCC
+
FFFFFFFFFFFFFFFFFFFFFFFFFFFFFFFFFFFFFFFFFFFFFFFFFFFFFFFFFFFFFFFFFFFFFFFFFFFFFFFFFFFFFFFFFFFFFFFFFFFFFFFFFFFFFF::FFFFFFFFFFFFFFFFFFFFFFFFFFFFFFFFFF:FFFFFF:FFF,FFFFFFFFFFFF,FFFF::FFFFFFFFFFFF,F:F:FFF,F:FFFFFFFFFFFFFFFFF:FFFFFFFFFFF,FFF,FFFFFFFFFF:FFFFF
@A00920:152:HGHKKDRXX:2:2102:16866:21934 1:N:0:AGGAGTGG+CTAGAACA
GCTCCTACGGGAGGCAGCAGTGGGGAATATTGGACAATGGGCGCAAGCCTGATCCAGCCATGCCGCGTGAGTGATGAAGGCCCTAGGGTTGTACAGCTCTTTCAGCGGGGAGGATAATGACGTTACCCGCAGAAGAAGCCCCGGCTAACTTCGTGCCAGCAGCCGCGGTACTACGAAGGGGGCAAGCGTTGTTCGGACTCACTGGGCGTGATGCGCGCGTAGGCGGAGTGCTACGTCAGGGGTGAAAGCC
+
,,:FFF:FFFFFFFFFFFFFFFFFF:FFFFFFF,FFFFFFFFFFF:FFFFF,FF:FF:FFFFFFFFFFFFF,F,FF:FFF:FFFFF:FFFF:F,:FFF:FF:FFFFFFFFFFFF,FFF:FFFFFFFFFFFFFFF:FFFFFFFFFFFFFF:F:FFFFF::FF:F,F:,FF,,,F,FF,F:FFF,F,:F::FFFF::FFF:F:FFFF:F:F,,,F:F:FF:F,FFFF:,:FFF,F,:,FFFFFF,F,,FF::
@A00920:152:HGHKKDRXX:2:2102:30879:22341 1:N:0:AGGAGTGG+CTAGAACA
ACTCCTACGGGAGGCAGCAGTGAGGAATCTTGCGCAATGGAGGAAACTCTGACGCAGCCACGCCGCGTGCAGGAAGACACCCCTCAGGGGCGTAAACTGCTTTTATACGAGAAGAACACCCTGCTCGGCAGGGTCTGACGGTATCGTATGAATAAGGACCGGCTAACTCCGTGCCAGCAGCCGCGGTAATACGGAGGGTCCAAGCGTTGTCCGGAATCACTGGGTGTAAAGGGTGTGTAGGCGGGCCTGC
+
FFFFFFFFFFFFFFFFFFFFFFFFFFFFF:FFFFFFFFFFFFFFFFF:FFFFFFFFFFFFFFFFFFFFFFFFFFFFFFFFFFFFFFFFFFFFFF:FFFFFFFFF:F:FFFFFFF:FFFFFFFFFFF:FFFFFFFFFFFFFFFFFFFFFFFFFFFFFFFFFFFFFFFFFFFFFFFFFFFFFFFFFFFFF:FFF:FFFFFFFFFFFFF:FFF:FFF:FFFFFFFFFFF:FFFFFFFF:FFFFFFFFFFFFFF
@A00920:152:HGHKKDRXX:2:2102:15799:23437 1:N:0:AGGAGTGG+CTAGAACA
ACTCCTACGGGAGGCAGCAGTGGGGAATATTGCACAATGGGCGAAAGCCTGATGCAGCGACGCCGCGTGAGTGATGAAGCCCTTCGGGGTGTAAAGCTCTTTAGACAGGAACGATAATGAAGGTACATGAAGAAGAAGCTGAGGCTAACTACGTGCCAGCAGCCGCGGTAATAAGTAGGCAGCAAGCGATGTTCGGAATTACTGGGCGTCAAGAGTGTGTAGGCTGTGCACTAAGTTTGGTGTGAAATCT
+
::,FFFFFF:FFFFFFFFFFFFFFFF:F,FFF:FFFFFFFFF::FFFFFFFFFFFFFFFF,FFFFFFFFF,:FF:FF:FFFF:F:FFFFFF:FF:F,,FFFF,F:FFF:FFFFF:F:,FF,F,F,F,,FFF,FFFFF:FF:,F,FF,FF,F,FF:F,FF,FFFFFFFF,FFFF,,F,,,FF:FFFFF,,,FFF,,,FFFFF,,FFFF,,FF,::FF,F:F,,:F,,FFF,FFFF,,FFF,,,,,FF,,FF
@A00920:152:HGHKKDRXX:2:2102:32018:24533 1:N:0:AGGAGTGG+CTAGAACA
ACTCCTACGGGAGGCAGCAGTAGGGAATATTGGTCAATGGATGCAAGTCTGAACCAGCCATGCCGCGTGCAGGAAGACGGCCTTCTGGGTTGTAAACTGCTTTTGCCAGGGGATAAAAGGCCCATGCGTGGGACATTGAAGGTACCTGGTGAATAAGCCACGGCTAACTACGTGCCAGCAGCCGCGGTAATACGTAGGTGGCGAGCGTTGTCCGGATTTATTGGGCGTAAAGCGTCCGCAGGCGGCTCAG
+
FFFFFF:FFFFFFFFFFFFFFFFFFFFFFF:FFFFFFFFFFFFFFFF:FFFFFFFFFFFFFFFFFFF:FF:FFFF:FFFFF:FFFFFFFFFFFFFFFFFFFFFFFFFFFFF:FFFFFFFFF:FFFFFFFFFFFF:,FFFFF:F,FFFFFFFFFFFFFFFFFFFFFFFFF:FFFFFFFFFFFFFFFFFFF:F,FFFFF:FFFFFFFFF:F:F:FFFFFFFFFFFFFFFFFF,FFFFFFFFF:FFFFFFF::
@A00920:152:HGHKKDRXX:2:2102:20311:25144 1:N:0:AGGAGTGG+CTAGAACA
ACTCCTACGGGAGGCAGCAGTAAGGAATATTGGGCAATGGACGCAAGTCTGACCCAGCCATGCCGCGTGGAGGATGAAGGTCCTCTGGATTGTAAACTTCTTTTATCTGGGAAGAAATGCCTGTTTTCTAATGGGTTTGACGGTACCAGATGAATAAGCACCGGCTAACTCCGTGCCAGCAGCCGCGGTAATACGGAGGGTGCAAGCGTTATCCGGATTCACTGGGTTTAAAGGGTGCGTAGGCGGATGT
+
,FF:FFF:FFFFFFFFFFFFFFFFFFFFFFFF:FFFFFFFFFFFFFFFFFFFFFFFFFFFFFFFFF:FFFFFFFFFFFFFFFFFFFFFF,FFFFFFFF:FFFFFFFFFFFFF:F:FFFF::F:F:FFFF:FFFFFFFFFFFFFFFF:FFFFFFFFFFFFFFFFFFFFF:FFFFFF:FFF,FF:FFFFFFF:F,FFFFFFFFF,F,F:FFFFFFFFFFF::FFF,FFFFFFF:FFFFF,FF::FFFFFFF:
@A00920:152:HGHKKDRXX:2:2102:23863:25222 1:N:0:AGGAGTGG+CTAGAACA
ACTCCTACGGGAGGCAGCAGTGGGGAATATTGCACAATGGGGGAAACCCTGATGCAGCCATGCCGCGTGTGTGAAGAAGGCCTTCGGGTTGTAAAGCACTTTAAGCAGTGAGGAAGGGTTGAACGCTAATATCGTTCAACATTGACGTTAGCTGCAGAATAAGCACAGGCTAACTCCGTGCCAGCAGCCGCGGTAATACGTAGGGTGCGAGCGTTAATCGGAATTACTGGGCGTAAAGTGTGCGCAGGTG
+
FFFF:FFFFFFFFFFFFFFFF:FFFF,FFFFFFFFF,FFFFFFF,FFFFFFFFFFFFFFFFFFFFFFFFFFFFFFFFFFFF:FFFFFF:FFF:FFFFFF:FFF:F:FFFFFFFF:FFFFFFFFFFFFFFFFF,:FFFFFF,:FF,FF:FFFF:FFFFF,FFFFFFF,F,FF:FF:FFFF,F:FFFFFF,FFF:FFFFFFF::FFFFFFF,,FF,FFFFF:FFFFFFFF::FFFF,,::,:FFF,F,FFFF
@A00920:152:HGHKKDRXX:2:2102:8133:25661 1:N:0:AGGAGTGG+CTAGAACA
ACTCCTACGGGAGGCAGCAGTGGGGAATATTGGACAATGGGGGAAACCCTGATCCAGCAATGCCGCGTGTGTGAAGAAGGCCTGCGGGTTGTAAAGCACTTTTATTAGGGAAGAAAAGCTTGGGGCTAATATCCTCGAGTCTTGACGGTACCTAAAGAATAAGCACCGGCTAACTCTGTGCCAGCAGCCGCGGTAATACAGAGGGTGCAAGCGTTAATCGGAATTACTGGGCGTAAAGTGTGCGCAGGCG
+
FFFFFFFFFFFFFFFFFFFFFFFFFFFFFFFFFFFFFFFFFFFFFFFFFFFFFFFFFFFFFFFFFFFFFFFFFFFFFFFFFFFFFFFFFFFFFFFFFFFFFF::FFFF::FFFFFFFFFFFFFFFFFFFFFFFFFFFFFFFFFFFFFFFFFFFFFFFF:F:FFFFFFFFFFFFF:FFFFFFFFFFFFFFFFFFF:FFFFFFF:FFFFFFFFFF,FFFFFFF,FFFF:FFFFFFFFFFF,FFFFFFFFFFF
@A00920:152:HGHKKDRXX:2:2102:3115:25739 1:N:0:AGGAGTGG+CTAGAACA
ACTCCTACGGGAGGCAGCAGTGGGGAATATTGCGCAATGGACGAAAGTCTGACGCAGCGACGCCGCGTGTGGGATGAAGCTCTTCGGGGTGTAAACCACTGTTGCCCGGGACGAATCTCTGGTTTCGACCAGATTGACGGTACCGGGTGAGGAAGCACCGGCTAACTCTGTGCCAGCAGCCGCGGTAATACAGAGGGTGCGAGCGTTGTCCGGAATCACTGGGCGTAAAGGGCGCGTAGGTGGCTTGTCG
+
FFFF:,FF:FFFFF,FFFFFFFF,F,FF:FFFFFFFFFFFFFFF:FFFFFFF:FFFFFFFFFFFFFFFFFFFFFFFFFFFFFFFF,FFFFFFF,FFFFFFFFFFFFFFFFFFFFFFFFFFFFFFFFFFFF:FF:FFFFFFF:FFFFFFFFFFF:FFFFFFFFF:FFFFFFFFFFFFFFFFFFFF:FFFF:FF,FFFFFF:FFFF:FFFFFF:FFFFFFFFFFFFF:FFFFFFFFFFF:FFFF:FFFFFFF
@A00920:152:HGHKKDRXX:2:2102:15103:26146 1:N:0:AGGAGTGG+CTAGAACA
ACTCCTACGGGAGGCAGCAGTGGGGAATATTGGACAATGGGCGCAAGCCTGATCCAGCCATGCCGCGTGTGTGAAGAAGGCCTTCGGGTTGTAAAGCACTTTTGTCCGGAAAGAAAGGCATTCGATTAATACTCGGGTGTTATGACGGTACCGGAAGAATAAGCACCGGCTAACTTCGTGCCAGCAGCCGCGGTAATACGAAGGGTGCAAGCGTTACTCGGAATTACTGGGCGTAAAGCGTGCGTAGGTG
+
FFFFF,FF:FFFFFFFFFF:FFFFFF:,:F:,FFFFFFFFFFFFFFF:FFFFF:FF,FFFFF:FFFFFFFF,FFF:,:FFFFF,FFFFFFF,,FFFFFFFF,:FFF:F,FFFFFFFFFF:FFFFFFFFFFFFFFFFF:FFFF,FFFFFF,FF,FFFFF,F:FF,FFFFFFFFFF::FFFFFF:FFF:FFFFF:FFFFFFFFF:,FFF,FFFFF,:FFFF,,:FFFFFF,FFFFFFFFF:FFF::FFFFFF
@A00920:152:HGHKKDRXX:2:2102:4237:26396 1:N:0:AGGAGTGG+CTAGAACA
ACTCCTACGGGAGGCAGCAGTAGGGAATATTGGTCAATGGGCGGGAGCCTGAACCAGCCATGCCGCGTGCAGGAAGACGGCCTTCTGGGTTGTAAACTGCTTTTATACGGGAAGAAAACGCCCATGCGTGGGTAACTGACGGTACCGTAAGAATAAGCACCGGCTAACTACGTGCCAGCAGCCGCGGTAATACGTAGGGTGCAAGCGTTAATCGGAATTACTGGGCGTAAAGCGTGCGCAGGCGGCTTCT
+
FFFF,FF:FFFFFFFFFFFFFFFFFFFFFFFFFFFFFFFFFFFFFFFFFFFFFFFFFFFFFFFFFFFFFFFFFFFFFFFFFF:FFFFFF:FFFFFFFFFFFFFFFFFFFFFFFFFFF:FFFFF:FFFFFFFFF:FFFFFFFFFFFFFFF,FFFFFFFFFFFFFFFFFFFFFFFF:FFF:FFFFFFFFFF,FFFFFFFFFFFFF::FFF:FFF:F,F,FFFFFFFFFFF:FFFFFFFFFF:FFFFF::FF:
@A00920:152:HGHKKDRXX:2:2102:31937:27085 1:N:0:AGGAGTGG+CTAGAACA
ACTCCTACGGGAGGCAGCAGTGGGGAATATTGCACAATGGGCGCAAGCCTGATGCAGCCATGCCGCGTGTGTGAAGAAGGCCTTCGGGTTGTAAAGAACTTTCAGTGGGGACGAAGGGAGTACTGTTAATACCGTTGCTCACTGACGTTACACCCAGAATAAGCACCGGCTAACTCGGTGCCAGCAGCCGCGGTAATACGGAGGGTGCAAGCGTTAATCGGAATTACTGGGCGTAAAGCGCACGCAGGCG
+
FFFFFFFFFFFFFFFFFFFF::,FFFFFFFFFFFFFFFFFF,F,FF:FFFFFF,,FFFFF,FFFFFFFFF,FFFFFFFFFF,F,FFF:,FFF,FFF:FFFFFF,F,FFF:F,FFF::,FF,F,,FF,FF:FFF,,:FF,F,,F:FFFFFFF,,,F,FFF,FF::F:F::FFFFFFF,::FFF,FFF:FFF:FFFFF:FF,FFFF:FFF:FF,F,F:FFF:FFFFFF:F,FFFFFFF::F:FFFF,,F,,F
@A00920:152:HGHKKDRXX:2:2102:21106:27211 1:N:0:AGGAGTGG+CTAGAACA
ACTCCTACGGGAGGCAGCAGTAGGGAATTTTCCACAATGGGCGAAAGCCTGATGGAGCAACGCCGCGTGCAGGATGAATGCCTTAGGGTTGTAAACTGCTTTTATCGGTGACGATTATGACGGTAGCAGATGAATAAGGATCGGATAACTCCGTGCCAGCAGCCGCGGTCATACGGAGGATCCGAGCGTTATCCGGAATTACTGGGCGTAAAGAGTTGTGTAGGTGGCAAAGTAAGAAGAGGGTGAAATT
+
FFFFFFFFFF:FFFFFFFFFF:FFFFFFFFFFFFFFFFFFFFFFFFF:FFF:FFFFFF:,FFF:FFFFFFFFFFFFFF,FFFF:,FFF:FFFFFF::FFFFFFF:,,F:F:FF::FF:FFFFFFFFFFF:F,,,FF:::FFFFF,F:F,,,FFFFFFFFFFF::FFFFFF,FFFF,,F:,F:FFF:,FF::F,F,,FFF::F:F,F,FFF::FFFFFF,FF:F:FFF,:,FFF:::,,,,,,:F,FF,FF
@A00920:152:HGHKKDRXX:2:2102:15148:27258 1:N:0:AGGAGTGG+CTAGAACA
ACTCCTACGGGAGGCAGCAGTGGGGAATATTGCGCAATGGACGAAAGTCTGACGCAGCGACGCCGCGTGTGGGATGAAGCCTTTCGGGGTGTAAACCACTGTTGCCCGGGACGAAACTCCTTTTTCGAGAGGATTGACGGTACCGGGTGAGGAAGCACCGGCTAACTCTGTGCCAGCAGCCGCGGTAATACAGAGGGTGCGAGCGTTGTCCGGAATCACTGGGCGTAAAGGGCGCGTAGGTGGCTTGGTA
+
,:FFFFFFFFFFFFF:FFFFFFFFFFFF:FFFFFFFFFFFFFFFFFFFFFFFFFFFFFFFFFFFFFF,FFFFF,FFFFFF:FFFFFFFFFFFFFFF,,FFFFFFFFFFFFF:FF:FFFFFFFFFF:FFFF:F:FFF:FFFF:::FFFFFFF,FFFFFFFFFFF:FFF:FFFFFF:FF:FFFFF,FFFFFFFFF:FF:::,FFFFFFFF::FFF:,FFFFFF:F:F,FFF:FFF,:FFFFFFFFFFFFF,:
@A00920:152:HGHKKDRXX:2:2102:12500:27398 1:N:0:AGGAGTGG+CTAGAACA
ACTCCTACGGGAGGCAGCAGTGGGGAATATTGCACAATGGGGGAAACCCTGATGCAGCCATGCCGCGTGTGTGAAGAAGGCCTTCGGGTTGTAAAGCACTTTAAGCAGTGAGGAAGGGTTGAACGCTAATATCGTTCAACATTGACGTTAGCTGCAGAATAAGCACCGGCTAACTCCGTGCCAGCAGCCGCGGTAATACGGAGGGTGCGAGCGTTGTTCGGAATCACTGGGCGTAAAGCGCGCGCAGGCG
+
FFFFFFFFFFFFFFFFFFFFFFFFFFFFFFFFFFFFFFFFFFFF,FFF:FFFFFFFFFFFFFFFFFFFFFFFFFFFFFFFFF:FFFFFFFFFFFFFFFFFFFFFFFFFFFFFFFFFFFFFFFFFFFF,FFFFFFFFFFFFFFFFFFFFFF:FFFFFFF,FFF::FFFFFFFFFFFFFFFFFFFFFFFFFFFFFF:FFFFFFFFF:FFFFFFFFFFFFFFFFFFF:FFFFFFFFF,FFFFF:F:FFFF:FF
@A00920:152:HGHKKDRXX:2:2102:19895:27931 1:N:0:AGGAGTGG+CTAGAACA
ACTCCTACGGGAGGCAGCAGTGGGGAATTTTGGACAATGGGGGAAACCCTGATCCAGCCATGCCGCGTGAGTGAAGAAGGCCTTCGGGTTGTAAAGCTCTTTCGGCCGGGACGAAATCGCACGCGTGAATATCGTGTGTGGATGACGGTACCGGCAGAAGAAGGACCGGCTAACTACGTGCCAGCAGCCGCGGTAATACGTAGGGTCCGAGCGTTAATCGGAATTACTGGGCGTAAAGCGTGCGCAGGCG
+
FFFFFF:FFFFFFFFFFFFFFFFFF:FFFFFFFFFFFFFFFFFF:FFFFFFFFFFFFFFFFFFFFFFFFFFFF::FFFFFFFFFFFFFFFFFFFFFFFFFFFFFFFFFFFFFFFFFFFFFFFFFFFFF,FFFFFFFFFFFFFFFFFFFFFFFFFFFFFFFFFFFFFFFFFFFFFFFFFFFFFFFFFFFFFFFFFFFFFFFFFFFFFFFFFFFFFFFFFFFFFFFFFFFFFFFFFFFFFFFFFFFFFFFFF
@A00920:152:HGHKKDRXX:2:2102:15591:28776 1:N:0:AGGAGTGG+CTAGAACA
ACTCCTACGGGAGGCAGCAGTGGGGAATCTTGGACAATGGGCGAAAGCCTGAACCAGCAAAGCCGCGTGAGTGATGACGGCCTTAGGGTTGTAAATCTCTTTTAACCGGGATGATAATGACATTTCCGGGCGAAAAAGATCCTGCTAACTACGTGCAAGCAGCCGCGGTCATAAGAAGGTGGCTGCCGCAGAGCGGATATACAGGTCGAAATGCGCGCGCAGTCGTCTTTGCACGTCAGCGCTCGCATCC
+
FFFFFFFFFFFFFFFFFFFFFFFFFFFF,FF,,,FFFFFFFFFFFFFFFFFF,,,FFFFF,FFFFFFFFFFFFFFFF:FFFFF:,FFFFFFFFFF:FFFF,FFF:FFFFFF,FFFFF,F,,F,,,,FF,,,,F,,F:,::FF,,,,,,,F,F,:F,,F::,:,:,F,,F,:FF,,,F,FFF,F,,,F:,,F,,,F,:F,:,:,FF,,F:FF,,:,:FF,F,F,:,,,FF:F,,,,,FFF,F,F,,,F:F:
@A00920:152:HGHKKDRXX:2:2102:7826:28917 1:N:0:AGGAGTGG+CTAGAACA
ACTCCTACGGGAGGCAGCAGTGGGGAATTTTCCGCAATGGGCGAAAGCCTGACGGAGTGACGCCGCGTGGGGGACGAAGGCCTTCGGGTCGTAAACCCCTGTCAGAGGGAAAGAAGGGTCGGCGCGTGAATAGCGCGTCGATCTGACGGTACCTTCAGAGGAAGCCCCGGCCAACTCTGTGCCAGCAGCCGCGGTAAGACAGAGGGGGCACGCGTTGCTCGGAATTACTGGGCGTAAAGGGCGCGTAGGC
+
FFFF:FFFFF:FFFFFFFFFF:FFF,FFFFFFFFFFFFFFF,FFF:FF::FFFFFFFFFFFFFFFFFFFFFFFFFFFFFFF:FFFFFF:F:FFF:FFFFF:FFFFFFFFF,FFF,FFFFFFFFFFFFFFFFFFFFFF:FFFFF,FFFFFFFFF,::FFF:FF,FFF:F::FF:FFFFFFFFFF,FFF:FFFFF:FFF:FFFFFFFFFFF:,FFFFFFF,FFFF,FFF,::FFF:F,,,::FFFFF,FFFF
@A00920:152:HGHKKDRXX:2:2102:10710:29465 1:N:0:AGGAGTGG+CTAGAACA
ACTCCTACGGGAGGCAGCAGTGAGGAATATTGGACAATGGGCGCAAGCCTGATCCAGCCATGCCGCGTGCAGGAAGACTGCCCTATGGGTTGTAAACTGCTTTTATACGGGAAGAAACACCCCCTCGTGAGGGGGCTTGACGGTACCGTAGGAATAAGGATCGGCTAACTCCGTGCCAGCAGCCGCGGTAATACGGAGGATCCAAGCGTTATCCGGAATCATTGGGTTTAAAGGGTCCGTAGGTGGACTG
+
F:,FF:F:FFFFF:FFFFF:F:FFFFFFFF:F::F:FFFFFFFFF:FFFFFFFFFFFFFFFFFFFFFFFFFFFFFFFFFFFFFFFFFFFFFFFF,FFFFFF,FFFFFFFFFF,FFF,FFFFFFFFFFFFFFFFFFFFFFFFFFFFFFFFFF:FFFFFFFFF:,FFFFFFFFFFFFFFF:FFFFF,FF,:FFF:FFFFFFFFFFF,FF,FFFFFFFFFFFFF::FFFFFFFF::FFFFFF:FFFFF,FFFF
@A00920:152:HGHKKDRXX:2:2102:19605:29653 1:N:0:AGGAGTGG+CTAGAACA
ACTCCTACGGGAGGCAGCAGTCGGGAATTTTGCGCAATGGGCGAAAGCCTGACGCAGCAACGCCGCGTGAGGGATGAAGGCCTTCGGGTTGTAAACCTCTTTTCTCAGGGAAGATGATGACGGTACCTGAGGAAGAAGCCACGGCTAACTACGTGCCAGCAGCCGCGGTAATACGTAGGTGGCAAGCGTTGTCCGGATTTACTGGGCGTAAAGAGCGCGCAGGCGGTCGTTCAAGTCGAGTGTGAAAGCC
+
FFFFFFFFFFFFFFFFFFFFFFFFFFF:FFFFFFFFFFFFFFFFF,FFFFFFFFFFFFFFFFFFFFFFFFFFFFFFFFFFFFFFFFFFFFFFFFFFFFFFFFFFFFFFFFFFF:FFFFFFFFFFFFFFFFFFFFFFFFFFFFFFFFFFFFFFFFFFFFFF:FFFFFFFF:FFFFFFFFFFFFFF:FFFFFFFFFFF:FFFFFFFFFFFFFFFFFFFFFFFF:FFFFFF:FFF::FFFFFF:FFFFF:FFF
@A00920:152:HGHKKDRXX:2:2102:10203:29716 1:N:0:AGGAGTGG+CTAGAACA
ACTCCTACGGGAGGCAGCAGTAGGGAATATTGGTCAATGGGTGAGAGCCTGAACCAGCCATGCCGCGTGCAGGAAGACGGCCTTCTGGGTTGTAAACTGCTTTTATCAGGGGATAAAATTTCCATGCGGGGAGAAGTGAAGGTAACTGATGAATAAGCCACGGCTAACTACGTGCCAGCAGCCGCGGTAATCCGTAGGTGGCGAGCGTTGTCCGGATTTATTGGGTTTAAAGGGTGCGTAGGCGGCCATT
+
FFFF:FFFFFFFFFFFFFFFFFFFFFFFFFF:FFFFF:FFFFFFFFFFFFFFFFFFFFFFFFFFFFFFFFFFFFFFFFFF:FFFFFFFFFFFFFF:FFF:FF,FFFFFFFFFFFF,FFFFFFFFFFFF,F,FFFF,F,FFF,F:,FFF::FFFFFFFFFFFF,::FF:FF:FFF:FF,FFFFFFFF:FFFF,,,FF,FF:FFFFFFFFF::FF:,F:FFFFFFFFFFFFFFF,F,:,FF:FFF:,:FFFF
@A00920:152:HGHKKDRXX:2:2102:3956:30170 1:N:0:AGGAGTGG+CTAGAACA
ACTCCTACGGGAGGCAGCAGTGAGGAATATTGGGCAATGGACGCAAGTCTGACCCAGCCATGCCGCGTGACGGATGAAGGCGTTCTGCGTTGTAAACTTCTTTTATTAGGGAAGAAACCTCCGTTTTCTAATGGAGCCGACGGTACCTAAAGAATAAGCACAGGCTAACTCCGTGACAGCAGCCGCGGTAATACGGAGGGTGCAAGCGATATCCGGATTCACTGGGTTTAAAGGGAGTGTAGGCGGATAT
+
F:FF:FFF,,FFFFFF,:FFF,FFFFFFFFF::FF:FFF:FF:FF:FF,,::FFF:FF::FF:F:F,:FF,:FFFFFF,FFFFFFFFFF,FFFF,FFF,:,:,FFF,F:FFFFFFFFFF,,:FFFFF:,FF:FFFFFFFFF:FFFFF,FF,FFF,:F,FFF,FFFFF:FFFF,FF,FFFFFFFFF:F,::FFFFFFFF,:FF:FFFFF,F,FFF:,FFF,F,F:FFFF::F,FF,,,F,FFF,FFFF:FF
@A00920:152:HGHKKDRXX:2:2102:3134:30342 1:N:0:AGGAGTGG+CTAGAACA
ACTCCTACGGGAGGCAGCAGTCTAGAGGCTTCGACAATGCCCGAAAGGGTGATCGAGCGACGCCGCGTGTGGGATGACGGTCTTCGGATTGTAAACCACTTTTGTTTGGGAAGAAGGCCTGTATCGTGAATATGGGATTGACGGTACCAAACGAATAAGCCCCGGCTAACTCCGTGCCAGCAGCCGCGGTAAGACGGAGGGGGCAAGCGTTGTTCGGAATCATTGGGCGTAAAGGGCTCGTAGGCGGACT
+
FFFFFFFFFFFFFFFF:F:F:FFF:FFFFFFFF,FFFFFFFFFFFFFFFFFFFFFFFFFFFFFFFFFFFFFFFFFF:FFFFFFFFFFFFFFFFF:FFFFFFFFF,FFFFFFFFFFFFFFFFFFFFFFFFFFFFFFFFFF:FFFFF:FF:FFFFFFFFFF:FFFFFFFFFFFFFFFFFFFFFFFFFFFFFF:FFFF:FFFFFFFFF:F::FFFFFF:F:FFFFFFFF:FFFFFFF,FFFFF:FFF:F:FFF
@A00920:152:HGHKKDRXX:2:2102:8088:30812 1:N:0:AGGAGTGG+CTAGAACA
ACTCCTACGGGAGGCAGCAGTAAGGGATCTTGCGACAATGGGCGAAAGCCTGACGCAGCAACGCCGCGTGCGGGATGACGGCCTTCGGGTTGTAAACAGCTTATCGGGGGGAAGAGGACTGACGGTACCCCCGGAAGAAGACTCGGCAAACTACTAGCCAGCAGCCGCGGTCAAACGTAGGAGGCGAGCGTTATCCGCATTTCCTGGGTGTCAAGCGCCTGTAGGCGGTCCTGCAAGTCGCGCGTGGAAG
+
F:,F,,:F:FF,FFFFFFFFFFF:FFFF,FF::,F:FF,FFFFFFFF::F:FF,:FF:FFFFFFFFF:F,FFFFFFFFFFF,F:::FF,F::F,F:F,FFFF:F::,F::FFFF:F:F,,,F,:FFFF,FFFFFFF:FFF::FFF:F,,:,,FF:,FF,,:FF:FFFFFF,,F:FF,,F,:F:FFF,,:,F,:F:F,,FF:,,,F,,FF::,:F,F,F,FFFFFFFFF,FF,FFF,FF,FF,,F,:,FF,
@A00920:152:HGHKKDRXX:2:2102:21034:30874 1:N:0:AGGAGTGG+CTAGAACA
ACTCCTACGGGAGGCAGCAGCAAGGAATTTTCCGCAATGGGCGCAAGCCTGACGGAGCAACGCCGCGTGTGGGATGACGCGTTTCGGCGTGTAAACCACTGTCAGGATCTAGGAAGAACTGACCGGATCCAGAGGAAGGGCCGGCTAATCTCGTGCCAGCAGCCGCGGTAATACGAGAGGCCCGAGCGTTAGGCGGAATCACTGGGCTTAATGGGTGCGTAGGCGGACCCGTCGGCGTTTTGTGAAATCC
+
FFFFFF:F:FFFFFFFFFFFFFFFFFFFFFFFFFF:FFFFFFFFFFF:FFFFFF,FFFFFFFFFFFFFFF:FFFFF:FFFFFFFFFFFFFFFFFFFFFFFFFFFF:FFFFFFFFFF,:F:FFFFFFFFFF::FF:FF:FFFFFF,FFFF:FFFFFFF:FF:,FFFFF,FFFFFFFFFFF:FFFFFF::FFFFFFFFFFFF,FFFFF:F:F:,:FFFFFF,:FFFF,,,,,FF,FFFFF,:FFFFFFFFFF
@A00920:152:HGHKKDRXX:2:2102:23285:30984 1:N:0:AGGAGTGG+CTAGAACA
ACTCCTACGGGAGGCAGCAGTAGGGAATCTTGCGCAATGGGCGAAAGCCTGACGCAGCCATGCCGCGTGTATGATGAAGGTCTTAGGATTGTAAAATACTTTCACCGGGGAAGATAATGACGGTACCCGGAGAAGAAGCCCCGGCTAACTCCGTGCCAGCAGCCGCGGTAATACGGGGGGGGCAAGCGTTGTTCGGACTTACTGGGCGTAAAGGGTTCGTAGGTGGCCGACTAAGTCCGACGTGAAATCC
+
FFFFFFFFFFF:FF:FF:FFFFFFFF:FFFFFFFF:FFFFF:FFFFFFFFFFFFFFFFFFFFFFFFFFFFFFF:FF,FFFF:F:FFFF:FFFFFF:FFFFFFFFFFFFFF,FFFFFFFFFFFFFFFFFFFFF:FFFFFFFFFFFFFF,FFFFFFFFF:FF:FFFFFFFFF,FFFFFFFFFFFFF,FFFF:FF:FFFF:FFFFFF:FFFF,F,FFF:F,FFFFFFFF:FF,FFFFFF::FF:FFFF:FFFF
@A00920:152:HGHKKDRXX:2:2102:6280:31031 1:N:0:AGGAGTGG+CTAGAACA
ACTCCTACGGGAGGCAGCAGTGGGGAATATTGCGCAATGGGCGGAAGCCTGACGCAGCGACGCCGCGTGGAGGATGACGGCCTTCGGGTTGTAAACAACTTTCGCTATCGACGAAGCTTTTAGGAGTGACGGAAGGAAGAGAAGAAGAAACGGACAACTACGTCCCAGAAACAGCGTTAACACTTAGGGTGAGAGCGTTTTCCGGAATTATAGCGCTAAAAGACCTCGTAGGCGGTATGTAGATAAGTCT
+
FFFFFFFFFFF:FFFFFF,FF:,FFF,F:FFFFFFFFFFFF,FFFF,FFFFFFFFFFFFFFFFFFFFFFF,FFF:FFFFFFFFFFFFF:FFFFFFF,,F:FFF,F,FF:FF:FF,F:FF:,,F,F,F,,F,F,:F:,:,F:FFF,F,,,,:,F,F,:,FF:F:,:FFF,F,F,FFF,FFF,FF,::,F,FF,,FFFF,F,,F,:FF,:FF,,:,F,,,FFFFF,FFFFFF,,:,FF,:,:,F,:,,,FF,
@A00920:152:HGHKKDRXX:2:2102:16116:31187 1:N:0:AGGAGTGG+CTAGAACA
ACTCCTACGGGAGGCAGCAGCTAGGAATCTTGCGCAATGGGCGAAAGCCTGACGCAGCACCGCCGCGTGGGGGATGAATGCCCTCGGGTTGTAAACCCCTTTCAGCAGGGACGAAACTGACGGTACCTGCAGAAGAAGCCCCGGCCAACTACGTGCCAGCAGCCGCGGTAATACGTAGGTGGCAAGCGTTGTCCGGACTTATTGGGCGTCAAGCGCGCGCAGGCGGTCCTTTAAGTCTGATGTGAAAGCC
+
FF:F:FFF:F,FF,FFFFFFFF::,FF:F:F::F:FF:F,F,,,FFF,,F:FF:FFFFF,F,:F:F:F:F:FF:FF,FF,:FF:,,FFFFFFFF:FFFF:FF:F:F,FFFFFFF:FFFFFF,,F:FFFFFFFFFFF:FF,F::FF,,FF:FFF,:FFFFFFFFF,F:,:F,:F,:F,,FF:FFFFFFF::FFFF:F:F,FF,,F,,FFF,F:,:F,F,FFF,::,F,FF,,:FFFFF:::FFF,F,FFFF
@A00920:152:HGHKKDRXX:2:2102:24442:31485 1:N:0:AGGAGTGG+CTAGAACA
ACTCCTACGGGAGGCAGCAGTGGGGAATCTTGCGCAATGGGCGAAAGCCTGACGCAGCGACGCCGCGTGCGGGAGGAAGCTCTTCGGGGTGTAAACCGCTGTCAGAGGGGAAGAAATCCATGGGGAGGAAATGCCCTGTGGTTGACGGTACCCTCAGAGGAAGCACCGGCTAACTCCGTGCCAGCAGCCGCGGTAATACGGAGGGTGCAAGCGTTGTCCGGAATCACTGGGTGTAAAGGGTGTGTAGGCG
+
:FFFFFFFFFFFFFFFFFFFFFFFFFFFFF:FFFFFFFFFFFFFF:FFFFFFFFF:FFF,FFFFFFFFFFFFFFFFFFFFFFFF:FFFFFFF,F:FFFFFFFF:FFFFFFFFFFFFFFF,:FFFFFFFFFFFFFFFFFFFFFFFFFFFFFFFFFFFFFFFF,FFF:FFFFFFFFFFFFFFFFFFFFFFFFFFFFFFFFFFFF:FFFFFFFFF:FFFF,:FFFFFFFF,FFFFF:FF,FFFFFFF:FFFFF
@A00920:152:HGHKKDRXX:2:2102:22842:31626 1:N:0:AGGAGTGG+CTAGAACA
ACTCCTACGGGAGGCAGCAGTAAGGGATCTTGCGACAATGGGCGAAAGCCTGACGCAGCAACGCCGCGTGCGGGATGACGGCCTTCGGGTTGTAAACCGCTTTTCGGGGGGAAGAGGAAGGACGGTACCCCCGGAAGAAGTCTCGGCTAACTACGTGCCAGCAGCCGCGGTAAAACGTAGGAGGCGAGCGTTATCCGGATTTACTGGGTGTAAAGCGCGTGTAGGCGGTCCTGCAAGTGGCGCGTGAAAG
+
FFFFFFFFFFFFFFFFFFFFFFFFFFFFFFFFFFFFFFFFFFFFFFFFFFFFFFFFFFFFFFFFFFFFFFFFFFFFFFFFFFFFFFFFFFFFF:FFFFFFF:FFFFFFFFFF:F:FF:FFFFFFFFFFFFFFFFFFF:FFFFFFFFFF:FFFFFFFFFFFFFFFFFFFFFFF::FFFFFFF,F:FFFFFFFF:FFFFFFFFFF::FFFFFFFFF,FFFFFFFFFFFFFFFFFFFFFFFF,FFFFFFFFFF
@A00920:152:HGHKKDRXX:2:2102:29188:31751 1:N:0:AGGAGTGG+CTAGAACA
ACTCCTACGGGAGGCAGCAGTGGGGAATATTGCACAATGGGCGCAAGCCTGATGCAGCGACGCCGCGTGAGGGATGACGGCCTTCGGGTTGTAAACCCCTTTCAGCAGGGAAGAAGCGAAAGTGACGGTACCTGCAGAAGAAGCGCCGGCTAACTACGTGCCAGCAGCCGCGGTAATACGTAGGGCGCAAGCGTTGTCCGGAATTATTGGGCGTAAAGAGCTCGTAGGCGGTTTGTCGCGTCTGCTGTGA
+
FFFFFFFFFFFFFFFFFFFFF,FFFFFFFFF:FFFFFFFFFFFFFFFFFFFFFFFFFFFFFFFFFFFFF:FFFFFFFFFFFFFFFFFFFFFFFFFFFFFFFFFFFFFFFFFFFFFFFFFFF:FFFFFFF:FFFFFFFFF:FFFFFFFFFFF::FFFFFFFFFFFFFFFFFFFFFF:FFFF:F:FFFFFF:FFFFFFFFFFFF:FF,F,FFFFFFFFF:FFFFF:FFFFFFFF:FFFFFFFFFFFFFFFFF
@A00920:152:HGHKKDRXX:2:2102:14190:31986 1:N:0:AGGAGTGG+CTAGAACA
ACTCCTACGGGAGGCAGCAGTGGGGAATATTGCACAATGGGCGGAAGCCTGATGCAGCGACGCCGCGTGAGGGATGACGGCCTTCGGGTTGTAAACCTCTTTCAGCAGGGACGAAGCGCAAGTGACGGTACCTGCAGAAGAAGCTGCGGCTAACTACGTGCCAGCAGCCGCGGTAATACGTAGGCAGCAAGCGTTGTTCGGAATTACTGGGCGTAAAGAGTGTGTAGGTGGTGTCGTAAGTTTGGTGTGA
+
FFFFFFFFFFFFFFFFFFFFFFFFFFFFFFFFFFFFFFFFFFFFFFFFFFFFFFFFFFFFFFFFFFFFFFFFFFFFFFFFFFFFFFFFFFFFFFFFFFFFFFFFFFFFFFFFFFFFFFFF,FFFFFF:F:FFFFFFFFFFFFFFFFFFFFFFFFFFFFFFFFF,F:FFFFF,,FFFFFFFFFFFFFFFFF:FFFFFFFFFFFFFFF:FF:FFFFF:FFF::FFF:FFFFFFFFFFF:F:FF,,FFF,F,:
@A00920:152:HGHKKDRXX:2:2102:11306:32722 1:N:0:AGGAGTGG+CTAGAACA
ACTCCTACGGGAGGCAGCAGTGGGGAATATTGCACAATGGGCGAAAGCCTGATGCAGCGACGCCGCGTGAGGGATGACGGCCTTCGGGTTGTAAACCTCTTTCAGTAGGGAAGAAGCGAAAGTGACGGTACCTGCAGAAGAAGCGCCGGCTAACTACGTGCCAGCAGCCGCGGTAATACGTAGGGCGCAAGCGTTATCCGGAATTATTGGGCGTAAAGAGCTCGTAGGCGGTTTGTCGCGTCTATCGTGA
+
FFFFFFFFFFFFFFF:FFF:FFF,FFFFFFFFFFFFFFFFFFFFFFFFFFFF:FFFFFFFFFFFFFFFF:FFFFFFFFFFFFFFFFFFFFFFFFFFFFFFFFFFFFFFFFFFFFFFFFFFFFFFFFFFFFF:FFFFF:F:FFFFFFFFFFFFFF:FFFFFFFFFFFFFFFFFFFFFFFFFFF:FFFFFF::FF,FFFFFFF:FF:FFFFFFFFFFF,,FFFFFFFFFFFFFFF:FFFFFFFFF:FFF:FF
@A00920:152:HGHKKDRXX:2:2102:18891:33332 1:N:0:AGGAGTGG+CTAGAACA
ACTCCTACGGGAGGCAGCAGTTAGGAATCTTCGGCAATGGGCGAAAGCCTGACCGAGCGACGCCGCGTGAAGGATGAAGGCCCTCGGGTCGTAAACTTCTAAAAGAGGGACGATAATGACGGTACCTCTTGAAAAGCACCGGCTAACTCCGTGCCAGCAGCCGCGGTAATACGGAGGGTGCAAGCGTTCTCCGGAATCACTGGGCGTAAAGCGCGCGCAGGTGGGTGTGCAAGTCGGACGTGAAATCTTG
+
FFFFFFFFFFFFFFFFFFFFFFFFFFFFFFFFFFFF:FFFFFFF,FFFFFFFFFFFFFFFFFFFFFFFFFFFFFFFF,FFFFFFFFFFFFFFFFFFFFFFFFFFFFFFFFFFFFFFFFFFFFFFFFFFFFFFFFFFFFFFFFFFFFFFFFFFFFFFFFFFFFFFFFF,FFFFFFFFFFFFFF,FFFFF:FFFFFFF:F,FFFFFFFFF:FFFFFFFFFFFFFFFFFFFFF:FFFFFFF,FF:FFFFF:FF
@A00920:152:HGHKKDRXX:2:2102:22806:33755 1:N:0:AGGAGTGG+CTAGAACA
ACTCCTACGGGAGGCAGCAGTGGGGAATATTGGACAATGGGCGCAAGCCTGATCCAGCCATGCCGCGTGGGTGAAGAAGGCCTTCGGGTTGTAAAGCCCTTTTGTTGGGAAAGAAAACTTTCCGGCTAATACCCGGAGAGAATGACGGTACCCAAAGAATAAGCACCGGCTAACTTCGTGCCAGCAGCCGCGGTAATACGAAGGGTGCAAGCGTTACTCGGAATTACTGGGCGTAAAGCGTGCGTAGGTG
+
FFFF,FFFFFFFFFFFFFFFFFFFFFFFFFFFFFFFFFFFFFFFFFFFFFFFFFFFFFFFFFFFFFFFFFFFF:,FF:FFFFFFFFFFFFFFFFFFFFFF:FFFFFFFFFFFFFFF:FFFFFFFFFFFFFFFFFF:FFFFFFFFFFFFFFFFFFFFFFFFFFFFFFFFFFFFFFFFFFFFFFFFFFFFFFFFFFFFFFFFFFF:FFFFFFFFFF:FFFF,FFFF:FFFFFFFFFFFFFFFFFFFFFFFFF
@A00920:152:HGHKKDRXX:2:2102:23330:33818 1:N:0:AGGAGTGG+CTAGAACA
ACTCCTACGGGAGGCAGCAGTCGAGAATCTTCGGCAATGGGCGCAAGCCTGACCGAGCGACGCCGCGTGGAGGACGAAGGCCTTCGGGTTGTAAACTCCTGTCGAGGGGGAAGAAGGCGCAAGCTTGACTGAACCCTGGAGGAAGCACGGGCTAAGTTCGTGCCAGCAGCCGCGGTAAGACGAACCGTGCGAACGTTATTCGGAATCACTGGGCTTAAAGCGCGTGTAGGCGGGACGGCACGTCGGTCGC
+
FFFFFFFFFFFFFFFFFFFFFFFFFFFFFFFFFFFFFFFFFFFFFFFFFFFFFFF:FFFFFFFFFFFFFFFFF:FFFFFFFFFFFFFFFFFF:FFFFFFFFFFFFFFFFFF,FF:FFFFFFFFFFFFFF:FFFFFFFFFFFFFFFFFFFFFFFFFFFFFFFFFFFFFFFFFFFFFF:FFFFF:,FFFFFFFF,FFFF:FFF,FFFFFFFFFFFFFFFFFFFFFFFFFFFF:FFFF:FF:F:FF:FFF:FF
@A00920:152:HGHKKDRXX:2:2102:6008:34194 1:N:0:AGGAGTGG+CTAGAACA
ACTCCTACGGGAGGCAGCAGTGGGGAATCTTGCGCAATGGGCGAAAGCCTGACGCAGCGACGCCGCGTGCGGGAAGACGGCCTTCGGGTTGTAAACCGCTTTCAGCAGGGACGAAATTGACGGTACCTGCAGAATAAGCTCCGGCCAACTACGTGCCAGCAGCCGCGGTAAGACGTAGGGGGCGAGCGTTGTCCGGAATCATTGGGCGTAAAGGGCTCCTAGGCGGTTCAGTAAGTCGACTGTGAAAATC
+
F::,F:FFFFFFFFF:::,F,F:FFFFFFFFFFFF::FFF:F:FFFFF,F,FF:,FFFFF:FF,FFFFFFFFFF:FFFFFFFFFFFF:FFF,F,:F:FFFF::FFFFFF,FF:F:FFFF:,F::,F:FF::F,F,::F:FF,:FFFFFFFFFF,,FFF,FF:FFF:F::FFF:F,FFF:::F:,FF:,FFF,FFFFF,:FFF::F:FFFFFFFFFFFFFFFF:F,:F,FF:FFFFFFFFF:FFFF:FFFF
@A00920:152:HGHKKDRXX:2:2102:32145:34334 1:N:0:AGGAGTGG+CTAGAACA
ACTCCTACGGGAGGCAGCAGTAGGGAATTGTTCGCAATGGGCGCAAGCCTGACGACGCAACGCCGCGTGGAGGATGAAGGGCTTCGGCTCGTAAACTCCTTTCGACCGAGATGAATATCCATGGGGCTAATATCCCTGTGGACTGACAGTATCGAGGGAAGAAGCCCCGGCTAACTCCGTGCCAGCAGCCGCGGTAATACGGGGGGGGCAAGCGTTGTTCGGAATTACTGGGCGTAAAGGGTTCGTAGGT
+
FFFFFFFFFFFFFFFFFFFFFFFFFFFFFFFFFFFFFFFFFFFFFFFFFFFFFFFFFFFFFFFFFFFFFFFFFFFF:FFFFFFFFFFFFFFFFFFFFFFF:FFFFFFFFF:FFFFFFFFFFFF:FFFFFFFFFFFFFFFFFFFFF:FF:FFFFFFFFFFFFFFFFFFFFF:F,FFFFFFFFFFFFFFFF:F:FFFF,FF,FFFFFFFFFF,FFFFFFFF,FFF,:FFFFFFFFF,F:,F:FFFFFFFFFF
@A00920:152:HGHKKDRXX:2:2102:31448:34350 1:N:0:AGGAGTGG+CTAGAACA
ACTCCTACGGGAGGCAGCAGTCGGGAATTTTGCCCAATGGACGAAAGTCTGAGGCAGCAACTCCGCGTGAGGGATGAAGGCTCTCGGGTCGTAAACCTCTTTTCTCAGGGAAGATCCAAGACGGTACCTGAGGAATAAGCGACGGCTAACTACGTGCCAGCAGCCGCGGTAATACGTAGGTCGCAAGCGTTGTCCGGATTTACTGGGCGTAAAGAGCGCGCAGGCGGCTGGTCAAGTCCGATGTGAAATC
+
FFFFFFFFFFFFFFFFFFFFFFFFFFFFFFFFF,FFFFFFFFFFFFFFFFFFFFFFFFF,:FFFFFFFFFFFFFFFFFFFFFFFFFFFF:,FFFFFFF::FFF,FF:,FFFF:FFF::F:FFFFFF,FF::,F:FFFFFFFFF:FFFFFFF,,,F,:FF,FFFFF,F::F,,F:F,,,F,FFFF:,FF:,:FFFFF:,FFF:FF,F:FFFF,F:FFFFF:F::FFFFFF::F,,:FFF,FFFF:F,::,F
@A00920:152:HGHKKDRXX:2:2102:21395:34601 1:N:0:AGGAGTGG+CTAGAACA
ACTCCTACGGGAGGCAGCAGTGGGGAATTTTGGACAATGGGGGCAACCCTGATCCAGCAATGCCGCGTGTGTGACGAAGGCCTTCGGGTTGTAAAGCTCTTTCAGTGGGGACGATAATGACGGTACCCACAGAAGAAGCCCCGGCTAACTTCGTGCCCGCAGCCGCGGTACTACGAAGGGGGCTACAGTTGTTCTGAATGACTGGGCGGAATGGGTTCGTAGGTTGTCAACTAATTAATCGGTGAAAGCC
+
FFFFFFFFFFF:FFFFFFFFFFFFFFFFFFF,FFF:FFFFFFF,FFFFFFFFFFFFFFFFFFFFFFFFFFFFFF,FFFFF:FFFFFFFF,FFFFFFFFFF:FFFFFFFF::,FFF,FF,:F,FFFFF:F,F:F,F:FFFFFFFFF:,,,FFF:FFFF,,F:,FF:FF,,F:FFFF,,:F:F,F::,:FF,F,FF,,F,,,FFFFFFFF,:F,,FFF,::,,F:,,,,FFF,FF,,,,FF,,,:,:F,,FF
@A00920:152:HGHKKDRXX:2:2102:21838:34710 1:N:0:AGGAGTGG+CTAGAACA
ACTCCTACGGGAGGCAGCAGTAAGGAATATTGGTCAATGGACGCAAGTCTGAACCAGCCATGCCGCGTGGAGGATGAAGGTCCTCTGGATTGTAAACTTCTTTTATCTGGGAAGAAATCCATTTTTTCTAAAGTGGTTGACTGTACCAGATGAATAAGCACCGGCTAACTCCGTGCCAGCAGCCGCGGTAATACGGAGGGTGCAAGCGTTATACGGATTTAATGGGTTTAAAGGGTGAGTCGGCGGATAG
+
F:FF,FF,FFFF,FFF:F:::FF:FFFFF:F,F:FFF::FFFF:,F,:FFFFFFFF:F,FFF,F:F,:FFFFFFF:FFF:FFF:FF,FFFF:FFFFFF:F,FF:FFF:F,FFF:FFFFF,F::FFF,FF,FFFFFFF:FFF,FFFFFFFF:FFFFFFFFFF,FF::FF:FFFF:FFFF:FFFFFF:FF,FF:F:FFFFF:FF,:FF,FFFFF,,FFFFF,F,FF,FFFF:FFF:FFF:FF,,F:FF,:::
@A00920:152:HGHKKDRXX:2:2102:18909:34898 1:N:0:AGGAGTGG+CTAGAACA
ACTCCTACGGGAGGCAGCAGTGGGGAATCTTGCGCAATGGGCGAAAGCCTGACGCAGCAACGCCGCGTGGGGGATGAAGGCCTTCGGGATGTAAACCCCTTTCAGCAGGGACGAAACTGACGGTACCTGCAGAAGAAGCCCCGGCCAACTACGTGCCAGCAGCCGCGGTAATACGTAGGGGGCTAGCGTTGTTCGGAAATAATGGGCGTAAAGCGAACGTAGGCGGCTTAGCAAGTCAGGGGTGAAATCC
+
F:,FF:FFFF:FFFF:,FFF:::FFFFFFFFFF,FFFFFFFFFFFF,FFFF:FF:F:,FFF,FF,FF,:::::FF,FF:,FFF:FFF:,:F,FFF:F,,FFFFFFFFF:F:,FF,FFF:FFF:FFFFFFFF,FFF::,:FF:F,FFF,::FFFFFF:FFFF,:FFF,FFFFF::F,F,,,,,FFFFFFFFFF,F,,FFFFF,FF,:,F:FFF,:,FFF,FFFFFFF,FFFF,FFF,FFF,F,:,FFFFF:
@A00920:152:HGHKKDRXX:2:2102:8142:35227 1:N:0:AGGAGTGG+CTAGAACA
ACTCCTACGGGAGGCAGCAGTAAGGAATATTGGTCAATGGACGCAAGTCTGAACCAGCCATGCCGCGTGCAGGATGACGGCCCTATGGGTTGTAAACTGCTTTTATACGGGAAGAAACCCCTCTACGTGTAGAGGGCTGACGGTACCGTAAGAATAAGGATCGGCTAACTCCGTGCCAGCAGCCGCGGTAATACGGAGGATCCAAGCGTTATCCGGAGTTATTGGGTTTAAAGGGTGCGTAGGCGGATTA
+
FFFFFFFFFFFFFFFFFFFFFF:FFFFFFFFFFFFFFFFFFFFFFF,FFFFFFFFFFFFFFFFFFFFFFF:FFFFFFFFFFFFFFFFFFFFFFF:F:FFF:FFFFFFFFFFFFFFFF:FFFFFFFFFFFFFFFFFFF:FFFFFFFF:FF,FF:FFFFFFFFFFFFFFFFFF:FFFFFFFF,FF:FFFFFF::FFFFFFFF,FFF:FFF:F:FFFFFF:FFF,FFFF,FF,FFFFFFFFFFFFFFFFFFF,
@A00920:152:HGHKKDRXX:2:2102:2808:35383 1:N:0:AGGAGTGG+CTAGAACA
ACTCCTACGGGAGGCAGCAGTGGGGAATATTGCGCAATGGACGAAAGTCTGACGCAGCGACGCCGCGTGTGGGAGGAAGCTCTTCGGGGTGTAAACCACTGTCAGGAGGGAAGAAACTCGCCGTACCGAATAGGGCCGGCGATTGACGGTACCTCCAAAGGAAGCGCCGGCTAACTCCGTGCCAGCAGCCGCGGTAAGACGGAGGGCGCAAGCGTTGTTCGGAATTACTGGGCGTAAAGCGCGGGCAGGC
+
:FF:F:FFFFF:FFFFFF:F:FFFFF:FFFFFFFFFFFFFFFFFFFFFFFFFFFFFFFFFFFFFFFFFFFFFFFFFF,FFFFFFFFFFFFFFFFFFF:FFFFFFFFFFFFFFFFFFFFFFFFFFFFFFFFFFFFFFFFF:FFFFFFFFFFFFFFFFFFFFFF:FFFFFFFFFFFFFFFFFFFFFF:FFFFFFFFF,FFFFFF,FFFFFFFFFFF:FFFFFFFFFFF,FFFFFFF:FFF::F::,F:FFF:
@A00920:152:HGHKKDRXX:2:2102:10185:35665 1:N:0:AGGAGTGG+CTAGAACA
ACTCCTACGGGAGGCAGCAGTGGGGGATATTGCGCTAATGCGCGAAAGCGTGACGCAGCGACGCCGCGTGGGGGATGAAGGCCCTCGGGTTGTAAACCCCTTTCGCCAGGGACGAAGGGAGACTGACAGTACCTGGAGAATAAGCTCCGGCTAACTCCGTGCCAGCAGCCGCGGTAATACGGAGGGAGCTAGCGTTGTTCGGAATTACTGGGCGAAAAGCGCACGTAGGCGGCGATTCAAGTCAGAGGTG
+
:FFF,FF,,F:,,:FF,FF:F::::F,FF:F:FFF:FFFFFFFF:F:F,F,F:FFFFFFFF,:F:::FFFFF,FFFF:F:FF,:F:,FF,FFFFFFFF:F,:FF:,FF,,FFFF,F,:,FFFFFFFFFFFFFF:F:FFFFF:,F::FF,:FFFFFFFFF:FFFFFFFFFFFFF,FF,F,F:FFFF:FFF:F:FFFFFFF:FFF,:FFFFFFFF,,:,F::FFFFF,FFF,:F:FFFF:,FF,::,FFF:,
@A00920:152:HGHKKDRXX:2:2102:5701:35916 1:N:0:AGGAGTGG+CTAGAACA
ACTCCTACGGAGGCAGCAGTGGGGAATCTTGCGCAATGGGCGAAAGCCTGACGCAGCAACGCCGCGTGCGGGATGAAGGCCTTCGGGTTGTAAACCGCTTTCAGTGGGGACGAATCAAGACGGTACCCACAGAAGAAGCCCCGGCCAACTACGTGCCAGCAGCCGCGGTAACACGTAGGGGGCAAGCGGTGTCCGGATTTATTGGGCGTAAAGAGCTCGTAGGCGGTGTGTAGCGTCTGCCGTGAAAGTC
+
FFFF:FFFFFFFFFFFFFFFFFFFFFFFFFFFFFFFFFFFFFFFFFFFFFFFFFFFFF:FFFFFFF:FFFFFFFFFFFFFF,FFFFFFFFFFFFFFFFFFF:FFFFFFFFFFFFFFFFFFFFFFFFFFFFFFFFFFFFFFFFFFFFFFFFFFFFFFFFFFFFFFFFFFFFFFFFFFFFFFF:FFFF:F,FFFFFFF:F,F:,FFFFFFFFFFFFFFFFFF::FFFFF,,FF,F:FFFFFFFFFFFFF:FF
@A00920:152:HGHKKDRXX:2:2102:6677:36135 1:N:0:AGGAGTGG+CTAGAACA
ACTCCTACGGGAGGCAGCAGTGGGGAATCTTGGACAATGGGGGCAACCCTGATCCAGCGACGCCGCGTGGGAGATGAAGGCCTTCGGGTTGTAAAGCCCTTTCGACGGGGACGATGATGACGGTACCCGGCGAAGAAGCACCGGCTAACTCCGTGCCAGCAGCCGCGGTAAGACGGAGGGTGCTAGCGTTGTTCGGAATCACTGGGCGTAAAGGGCGCGTAGGCGGCCCTGGCAGTCGGCTTGGGAAAGA
+
FFFFFFFFFFFFFFFFFFFFFFFFFFFFFFFFFFFFFFFFFFFFFFFFFFFFF:FFFFFFFFFFFFF,FFF,FFFFFFF,FFFFFFFFFFFFFFF,FFFFFFFF:F,:,FFFFFFFFFFFFFFFF,:FFFFFFFFFFFFFFFFFFFFFFF:FFFFFFFFFFFFFFFFFFFFFFFFFFFFFF:F,FFFFFFFFFFFFFF::FFFFFF:FFFFFFF:,FFFFFFFFF:FFFFF,,FFF,FF:FF:,:FFFFF
@A00920:152:HGHKKDRXX:2:2102:10447:36245 1:N:0:AGGAGTGG+CTAGAACA
ACTCCTACGGGAGGCAGCAGTGGGGAATATTGCTCAATGGGCGCAAGCCTGAAGCAGCGACGCCGCGTGGACGATGAAGGTCTTCGGATCGTAAAGTCCTTTTCTGTGTGACGAGGAAGGACGGTAGCACAGGAATAAGTGTCGGCTAACTACGTGCCAGCAGCCGCGGTAACACGTAGGACGCAAGCGTTATCCGGAATTACTGGGCGTAAAGAGCGTGTAGGCGGTGCTGTAAGTCAACCGTGAAAGC
+
FFFFFFFFFFFFFFFFFFFF,FFFFFFFFFFFFFFFFFFFFFFFF:FFF:FFFFFFFFFFFFFFFFFFFFFFFF:FFFFFFFFFFFFFFFFFF:FFFFFFFFFFFFFFFFFFFFFFFFFFFFFFFFFFFFFFFF:FFFFFFFFFFFFFFFF:FFFFFFFF:F,FFF:F:F:FFFFFFFFFFF:FFFFFF:FFFF,FF:FFFFFFFFFFF,FF,FFFFF,FFFFF:FF:FFFFF:::F,FFF,FFFF,FFF
@A00920:152:HGHKKDRXX:2:2102:25147:36558 1:N:0:AGGAGTGG+CTAGAACA
ACTCCTACGGGAGGCAGCAGTAAGGAATATTGGTCAATGGGCGAAAGCCTGAACCAGCCATGCCGCGTGAAGGATGAAGGTCCTCTGGATTGTAAACTTCTTTTATCTATGAATAAACGCACGATTTCTATTGGGTTTGAAGGTAATAGATGAATAAGAACCGGCTCACTCCGTGCCAGCAGCCGCGGTAATACGGAGGGTGCGAGCGTTATCAGGATTCACGGGGTTTAACGGGTGCGTCGGTTGATAG
+
FFFFFFFFFFFFFFFFFFFFFFFFFFFFFFFFFFFFFFFFFFFFFFFFFFFFF,FFFFFFFFFFFFFFFFFFFFFFFFFF,F:FFFF:,FFFFFFF:F::FF,:FFFF,F:F:FF,,FF:,::FFFF,FFFFFF:,,:,FFFFFFF:F,FF::,FF:F,,:F:F:F,FFFFF::,F:FFFF::FFFF,F,F,,,,FFF:FFFF,:FF:FFFFF,F,FF,F,,,F::,F,F:,FF,:FF:,:F::FF,,,:
@A00920:152:HGHKKDRXX:2:2102:9498:36667 1:N:0:AGGAGTGG+CTAGAACA
ACTCCTACGGGAGGCAGCAGTGGGGAATATTGCGCAATGGCCGAAAGGCTGACGCAGCGACGCCGCGTGGGGGATGAAGCATTTCGGTGTGTAAACCCCTGTTGCCCGGGACGAACAAGCGATTTCGATCGCTCTGACGGTACCGGGTGAGGAAGCACCGGCTAACTCCGTGCCAGCAGCCGCGGTAATACGGAGGGTGCGAGCGTTGTCCGGAATCACTGGGCGTAAAGCGCGCGCAGGCGGCCTCGCG
+
FFFFFFFFFFFFFFFFFF:FFFFFFF,FFFFFFFFFFFFFF:FFFF::F:FF::FFFF:FFFFFFFFFFFFFFFFFF:FFF:FFF:FFFFFFFFFFFFF:FFFFFFFFFFFFFF:FFFFFFFFF,FFFFFFFFFFF:FFF:,FFFF:F,FFFFFFFFFFFFF,FFFFFFFFFFFFFFFFFFFFFFF,,FFF:,FFFFFFFFFFFFFFFFFFFFF,:,FFFFFFFF,,:,,FFF:FFF:FFFFFFFFFFF:
@A00920:152:HGHKKDRXX:2:2102:9182:36746 1:N:0:AGGAGTGG+CTAGAACA
ACTCCTACGGGAGGCAGCAGTAAGGAATATTGGTCAATGGACGCAAGTCTGAACCAGCCATGCCGCGTGGAGGATGAAGGCCCTCTGGGTTGTAAACTTCTTTTATCTGGGACGAAACCCTCATATTCTTATGAGAATGAAGTTACAATAGGAATAAGCACAGGCTAACTCCGTGCCAGCAGCCGCGGTAATACGGAGCGTGCAAGCGTTATCCTCATTCACTGGGTTTAAAGGGTGCGTAGGAGGGCCG
+
FF:FFFF:F:F,FFFFFFF::F:FFFFFFFF:F:FFFFFFFFFFFFFFFFFFFFFFFF:FFFF,FFFFF,FF:F,:FFFFF,,,FFFFF,F,FF:F,FFFF:FFFF,FFF,F:FF:FFFFF,:,FF,:F,F:F,FF,,FF,F,FFF,F,F,FF:FFF:FFF,:FFF:F,,F,FF,F::,:F:FF::,::,FFF,,,FF,FF,FFF,FF,:FF,F,,FF:FFF,,F,,FFFFF,FF,FF,:FFFF,FF,,:
@A00920:152:HGHKKDRXX:2:2102:18828:36980 1:N:0:AGGAGTGG+CTAGAACA
ACTCCTACGGGAGGCAGCAGTGGGGAATATTGGACAATGGGCGCAAGCCTGATCCAGCCACGCCGCGTGAGTGATGAAGGCCTTCGGGTCGTAAAGCTCTGTGGGGAGGGACGAACCGCTGCTGGTTCATAGCCAGCAGCATGACGGTACCTCCTTAGCAAGCACCGGCTAACTTCGTGCCAGCAGCCGCGGTAATACGAAGGGTGCAAACGTTGCTCGGAATTATTGGGCGTAAAGGGCGCGCAGGCGG
+
,:FF:FFFFFFFFFFFFFFFFFFFFFFFF,FFFFFFFFFFFFFFFFFFFFFFFFFFFF:,FFFFFFF:FFFFF,FFFFFFFFFFFFFFFFF,FFFFFFFFF:FFFFFFFFFFFFFFFFFFFFFFFFFFFFFFFFFFFFFFFFFFFFFFF:FFFFFFFFFF:FFFFFFFFFFFFFFFFFFFFFF:FFFFF:FFF:,FFFFFFF:FFFFF:FFFFFFFFFFF,:FFFFFFFFFFFF,FFFFFFFFF:FFFFF
@A00920:152:HGHKKDRXX:2:2103:20455:1501 1:N:0:AGGAGTGG+CTAGAACA
ACTCCTACGGGAGGCAGCAGTAAGGAATATTGGTCAATGGACGAAAGTCTGAACCAGCCATGCCGCGTGGAGGATGAGGGTCCTCTGGATTGTAAACTTCTTTTATATGGGACGAAAAAAGGGTTTTCTAACTCGTCTGACGGTACCATATGAATAAGCACCGGCTAACTCCGTGCCAGCAGCCGCGGTAATACGGAGGGTGCAAGCGTTATCCGGATTCACTGGGTTTAAAGGGTGCGTAGGTGGGTTG
+
FFFFFFF:FFFFFFFFFFFFFFFFFFFFFFFFFFFFFFFFFFFFF:FFFFFFFFFFFFFFFFFFFFFFFFFFFFFFF:FFFFFFFFFFFFFFFFFFFFFFFF:FFFFFFFFFFFFFFFFFFFFFFFFFFFFFFFFFFFFFFFFFFFFFFFFF::FFFFFFF:F:FFFFFFF:FFFFFFF:FFFFF:FFF,FFFFFFFFFFFF:FFFFFFFFFFFFF:FF:FFFF:F:FF,FFFFFFFFF:FFFFFF:FFF
@A00920:152:HGHKKDRXX:2:2103:24496:1517 1:N:0:AGGAGTGG+CTAGAACA
ACTCCTACGGGAGGCAGCAGTTTCGAATCATTCACAATGGGCGAAAGCCTGATGGTGCGACGCCGCGTGGGGGACGAAGGTCTTCGGATTGTAAACCCCTGTCACCGGGGACAAAACGTTGTTTGTTAATAGCAGACGACCTGATTTAACCCGGAGAGGAAGCAGTGGCTAACTCTGTGCCAGCAGCCGCGGTAATACAGAGACTGCAAGCGTTGTTCGGATTCACTGGGCGTAAAGGGTGCGCAGGCGG
+
FFFFFFFFFFFFFFFFFFFFFFFFFFFFFFFFFFFFFFFFFFFFFFFFFFFFFFFFFFFFFF:FFFFFFFFFFFFFFFFFFFFF:FFFFFFFFFFFFFFFFFFFFFFFFFFF:FFF:FFFFFFFFF::FFF:FFFFFFFFFFFFFFFFFFFFFFFFFFFF,FFFFFFFFFFFFFFFFFFFFFFFFFFFFFFFFFFFFFFFFF:FFFFF:FFFFFFFFFFFFFFFFFFFFFFFFF::FFFFFF:FFFFFFF
@A00920:152:HGHKKDRXX:2:2103:14814:1846 1:N:0:AGGAGTGG+CTAGAACA
ACTCCTACGGGAGGCAGCAGTGGGGAATAGTTCGCAATGGGCGAAAGCCTGAAGACGCAATGCCGCGTGGAGGATGAAGATTTTCGGATCGTAAACACCTGTAGAATGGGACGAAAAGATAGCTGGTTAACAGCAAGTGCTCGTGACAGTACCGTAAAAGCACACCCCTCCTAACTCCGTGCCAGCAGCCGCTCTAAAAGGGTGGGGGTAAGCCGAGGTCGGAATTACTGGTCGTAAAGGGCTCGAAGGC
+
FF:FFFFFFFFFFFFFF:FFFFFFFFF,,:FF:,FFF,:FFFF,FFFFFFFF,,F:F:FF,FFFFFFFF,,F:F,FFFFF,:FF,FF,F,FF:FF,,,FF,FF,:F,F::F,:F,:F,,,,FF,,,:F:,:,::,,:F,,:F,,FF,,,F:F,,F,F:FF,:,:,F:,F,FFFFFF,F:,F,FF:FFF,F,,,,F,F,:,,:,FFF,F:FF,:,,,F,F:,:,F,F,,F:,,F:,:FFF,:FFF,,:F,F
@A00920:152:HGHKKDRXX:2:2103:7265:2581 1:N:0:AGGAGTGG+CTAGAACA
ACTCCTACGGGAGGCAGCAGTAGGGAATCTTCCACAATGGGGGCAACCCTGATGGAGCAACGCCGCGTGAGTGAGGAAGGCTTTCGGGTCGTAAAGCTCTGTTGCCAGGGAAGAACGCGTCGGGGAGTAACTGCCCCGGAGGTGACGGTCCCTGAGAAGAAAGCCCCGGATAACTACGTGCGCGCAGCCGCGCTCGTACGTAGGTGGCAAGCGTGGTCCGGACTTCTTGGGCGTAAAGCGAGCGCAGGCG
+
FFFFFFFFFFFFFFFFFFFFF,FFFFFFFFFFF,FFFFFFFFFFFFFFFFFF,FFFFFFF:FFFFFF:FFFFFFFF:FFFF:FFFFFFF:FFFFFFFFFF:FFFF,FFFF:FFF,F:F,FFFF::FFF,F,,FF:F,FF,FF,FFF:F,,F:FF,,FFFF:,:FF,FFF,:FFF:FFF,,:,,FF,FF,FFF,,:,,,,FF::FFF,F,F,,F,:FF::F,::,:,:FFFF:FF:,F:F:,F,FF,:F:F
@A00920:152:HGHKKDRXX:2:2103:14841:2769 1:N:0:AGGAGTGG+CTAGAACA
ACTCCTACGGGAGGCAGCAGCAGGGAATCTTCCACAATGGGCGAAAGCCTGATGGCGCGACGCCGCGTGGGGGATGAAGGTTTTCGGATCGTAAACCCCTTTTCTCAGGGAAGAGTAAGGACGGTACCTGAGGAATAAGCATCGGCTAACTACGTGCCAGCAGCCGCGGTAATACGTAGGTGGCGAGCGTGGTCCGGATTTATTGGGTTTAAAGGGTGCGTAGGCGTCCCTGCAAGTTTTAGGTGAAATG
+
:FFFFFFFFFFFFFFFFFFFFFFFFFFFF:FFFFFFFFFFFFF:FFFFFFFFFF:,FFFFFFFFFFFFFFFFFFFFFFF:F:FFFFFFFFFFFFFF:FF:FF:FFFFF:FFFFFFFF,FFFFFFF,FF:FF:FFFFFFFFFFF,F:FFF:FFFF:FF:F:F,FFF:FFFFFFFFFFFFF,FFFFFFF:FF,FFFFFF::FF,FFFFFFFFFFFF:FFF,FF,FFF,:FFFFFFFF:FFFFF:F:FFFFF,
@A00920:152:HGHKKDRXX:2:2103:10936:3552 1:N:0:AGGAGTGG+CTAGAACA
ACTCCTACGGGAGGCAGCAGTGGGGAATATTGGACAATGGGCGCAAGCCTGATCCAGCCATGCCGCGTGAGTGATGAAGGTCTTAGGATTGTAAAGCTCTTTAAACGGTGAAGATAATGACGGTAGCGGTATAATAAGCCCCGGCTAACTACGTGCAAGCAGCCGCGGTAATACGTAGGGGGAAAGCGTCTTGCGGAATCATTTGGCGTAAAGCGCGTGTAGGCGGTCCGGTAAGTCGGGTGTGAAAGTC
+
FF::,:FFFFFFFFFFFFFFFFFF,FFFFFFF,FFFFFF:FF:F::FF::,FFFFFFF:FFF:FFFFFFFFF:,FFFFFFF:FFFFF:FFFFFF,FFFFFFF,FF,F:,:F,:F:FF,,:FFFFFF,,,F,,FF::FFF::,::::FFFF,F:,,F,::,:FFF,:F:FF:FF:F,F:,,FF,F,FFFFF,,,F::,FF:FF:,,::,FF:,FFF::,:F,FF,:FF,,F:::F,F:F,,:FFFF,,,F,
@A00920:152:HGHKKDRXX:2:2103:9362:4210 1:N:0:AGGAGTGG+CTAGAACA
ACTCCTACGGGAGGCAGCAGTGGGGAATTTTGGACAATGGGCGCAAGCCTGATCCAGCCATGCCGCGTGCGGGAAGAAGTCCTTCGGGTTGTAAACCGCTCTTGGCAGGAACGAAACGGCGCGAGCGAATATCTCGAGTTAATGACGTAACCTGCAGAATAAGCACCGGCTAACTACGTGCCAGCAGCCGAGGTAATACGTAGGCAGCAAGAGTTAATAGTAATTACTCGGCGTAAAGCGTGCGCAGGAG
+
FFFFFFFFFFFFFFFFFFFFFFFFFFFFFFFFFFFFFFFFFFF,FFFFFFFF:FFFFF,FFFFFFFFFF,,FFFFFFF,FFF,FFFFF,FFFF:FF,,F:,,,F,,,FFFF:FFF::,F:,FFFF,,FFFF,F:F,,,F,F:F,FFF:,,F:F,:,:FFF,,FF:FF,,,F:,FFF::,,FFFFF:FFFF,,,FF::FFFF,,F,,FF,,F,FFFF,,,,,FF,FFFF,F,,,FF,F,F::F,FF,FF:F
@A00920:152:HGHKKDRXX:2:2103:28863:4789 1:N:0:AGGAGTGG+CTAGAACA
ACTCCTACGGGAGGCAGCAGTAGGGAATCTTCCGCAATGGACGAAAGTCTGACGGAGCAACGCCGCGTGAACGAAGAAGGCCTTCGGGTCGTAAAGTTCTGTTGTTAGGGAAGAACAAGTACCAGAGTAACTGCTGGTACCTTGACGGTACCTAACCAGAAAGCCACGGCTAACTACGTGCCAGCAGCCGCGGTAATACGGAGGTGGCAAGCGTTGTCCGGAATTATTGGGCGTAAAGCGCGCGCAGGTG
+
FFFFFFFFFFFFFFFFF:FFFFFFFFF:FFFF,FFFFFFFF,FF:FFFFF:FFFFFFFF:FFFFFFFFFFFFF::F::FFFFFFFFFF:FF,FFFFFFFFFFF:F,FFFF,::FFFF:FFFFFFFFFFFFFF::FFFFFFFFFFFFFFFFFFFFFFFFFFFFFFFFFFFFFFFFFFFFF:FFFF:F:FFF:FFFFF:FFF,F:,FFFFFFFFF:FFFFF:FFFF,FF:FF:FFF,FFFFFF:FFFFFFFF
@A00920:152:HGHKKDRXX:2:2103:8576:4977 1:N:0:AGGAGTGG+CTAGAACA
ACTCCTACGGGAGGCAGCAGTGGGGGATATTGCACAATGGGGGAAACCCTGATGCAGCGACGCCGCGTGGAGGAAGAAGGGTTTCGGATAGTAAACACCTGTAGTTAGGGACGAAAATGACGGTACCTAACAAGACATCACCGGCAACAAACCTACCAGCAGCAGCGGGAAAACTTAGTGAGAAAGCCATCTCCTCAATTACTGGGTCTAAAGTTTGCGTCTGTGGTATGGCAAGACAGAAGAGAAAACC
+
FFFFFFFFFFFFFFFFFFFFFFFFFFFFFFFFFFFFFFFFFFFFFF:FFFF:F:,FFF,FFFFFFFFFF:,,FFFFFFFF,FFFFFF,F,FFFFF,,,FFFF,FFF,F,FFFFF,,:FF,F,F,,,FFFFF,,,,:F,:,,F:F:,:,,,,F:,,FF:F,F::,,,,F,:FFFF:,F:,F,,,,,,F:,,,FF,,,:F,FF,,FF,F,,,,FF,,,:,,:,,:FF,,F:FFF:F,,,,,,FF::FF,:FF
@A00920:152:HGHKKDRXX:2:2103:10357:5212 1:N:0:AGGAGTGG+CTAGAACA
ACTCCTACGGGAGGCAGCAGTGGGGAATATTGCACAATGGGCGCAAGCCTGATGCAGCGACGCCGCGTGAGGGATGACGGCCTTCGGGTTGTAAACCTCTTTCAGTAGGGAAGACGCGAAAGTGACGGTACCTGCAGAAGAAGCGCCGGCTAACTACGTGCCAGCAGCCGCGGTAATACGTAGGGCGCAAGCGTTATCCGGAATTATTGGGCGTAAAGAGCTCGTAGGCGGTTTGTCGCGTCTGCCGTGA
+
F:FFF,FF,F:FFFFFFFF,,FFFFFFFF::,::FFFFFFFF:FFFFFFFFFF:FF:FFFFFFFFF:FF,FFF,FFFFFFFFFFFFFFFFFFF:FFFFFFFF:FFF:F::F:FF,:FF:FFFFFFFFFFFFFFFFFFFFFFF::FFFFFFFFFF:FF:FFFFFF:FFFFFFFF:FFFFF,::,FFFFFFFFFF,,FFFFFFFF,FFFFF,FFFFFFF:FF:FFFFF:FFFFF,FFF,,FFFFFF,FF,FF
@A00920:152:HGHKKDRXX:2:2103:7084:5556 1:N:0:AGGAGTGG+CTAGAACA
ACTCCTACGGGAGGCAGCAGTGGGGAATTTTGGACAATGGGCGCAAGCCTGATCCAGCAATGCCGCGTGGGTGAAGAAGGCCTTCGGGTTGTAAAGCCCTTTTGTACGGGAAGAAAACCCATTCGTTAATACCGGGTGGGGCTGACGGTACCGTAAGAATAAGCACCGGCTAACTTCGTGCCAGCAGCCGCGGTAATACGAAGGGTGCAAGCGTTAATCGGAATTACTCGGCGTAAAGCGTGCGTAGGTG
+
FFF:,:F:FFFFFFFF,FF:F:FF:FFFFFFFFFFFFFFF:FFFFF,F:FF:FFFFFF:FFF:FFF:::FFF:FF:F:F:,FFF,FF:FFF:FFFFFF,:,FFFFFFFFF,FFFF:FF,FFFF,FFFFF:,FFFFFFFFFFFFFF:F,F:,FFFFFFFFFFFF,FFFFFFFFFFFFFF:FF:FFFFFFFFFF:F:FF:FF:FFFF,FF:FF:F:F:F::,F,FFFFFF,F,FF,FFFF,FF,FF,,::F:
@A00920:152:HGHKKDRXX:2:2103:19533:5666 1:N:0:AGGAGTGG+CTAGAACA
ACTCCTACGGGAGGCAGCAGTAAGGGATCTTGCGACAATGGGCGAAAGCCTGACGCAGCAACGCCGCGTGCGGGATGACGGCCTTCGGGTTGTAAACCGCTTTTCGGGGGGAAGAGGAAGGACGGTCCCCCCGGACGAAGTCTCGGCTAACTACGTGCCAGCCGCCGCGGTACAACGGAGGGCGCAAGCGTTGTGCGGATTGACTGGGCGGAAAGGGCGCGTAGGCGGCGCGGTAAGGCACTTGTGAAAT
+
,F:::F:FFFFFFFF:::FFFFFFFFFFFF,:FFF::FFFFFF:FFFFFFFF:FFFFFFFFFFFFFFFF:FFFFF:F:FFFF::FFF:FFFFF:,FFF:F,FF,FF:FF:F,F,::FF,FFF::,F,FFFFFFFF:F:FFFFFFFFFF,FF:FF:FFFFFFF,F:FFF:FFF,,FF:,,F:F,FF::FFF:FFF,FFFFFF,F:,:F:FF,:,,::F:F:FF:FFF:FFFF,F:,,F,::,FFFFFF:FF
@A00920:152:HGHKKDRXX:2:2103:29469:6965 1:N:0:AGGAGTGG+CTAGAACA
ACTCCTACGGGAGGCAGCAGTGGGGAATATTGGACAATGGGCGAAAGCCTGATCCAGCCATGCCGCGTGAGTGATGAAGGCCTTAGGGTTGTAAAGCTCTTTCAGTGGGGAAGATAATGACGGTACCCACAGAAGAAGCCCCGGCTAACTTCGTGCCAGCAGCCGCGGTAATACGAAGGGGGCTAGCGTTGTTCGGATTTACTGGGCGTAAAGCGCACGTAGGCGGATCGTTAAGTCGGGGGTGAAATCC
+
FFFFFFFFFFFFFFFFFFFFFFFFFFFFFFFFFFFFFFFFFFFFFFFFFFF:FFFFFFFFFFFFFFFFFFFFFFFFFFFFF:FFFFFFF:FFFFFFFFFFFFFFFFFFFFFFFFFFFFF:FFFFFFFFFFFFFFFFFFFFFFFFFFFFFFFFFFFFFFFFFFFFFFFFFFFFFFFFFFFFFFFFFFFFFFFFFFFFFFFFFFFFFFF:FFFFFFFFFFFFFFFFFFFFFFFFFFFFFFFFFFFFFFFFFF
@A00920:152:HGHKKDRXX:2:2103:23701:7122 1:N:0:AGGAGTGG+CTAGAACA
ACTCCTACGGGAGGCAGCAGTGGGGAATTTTGGACAATGGGGGAAACCCTGATCCAGCCATGCCGCGTGAGTGAAGAAGGCCTTCGGGTTGTAAAGCTCTTTCAGCCGGAACGAAACGGTCACGGCTAATACCTGTGACTACTGACGGTACCGGAAGAAGAAGCACCGGCTAACTACGTGCCAGCAGCCGCGGTAATACGTAGGGTGCGAGCGTTAATCGGAATTACTGGGCGTAAAGCGTGCGCAGGCG
+
FFFFFFFFFFFFFFFFFFFFFFFFFFFFFFFFFFFFFFFFFFFFFFFFFFFFFFFFFFFFFFFFFFFFFFFFFFFFFFFFFFFFFFFFFFFFFFFFFFFFFFFFFFFFFF:FFFFFFFFFFFFFFFFFFFFFFFFFFFFFFFFFFFFFFFFFFFFFF:FF:FFF:FFFFFFFFFFFFFFFF:FFFFFFFFFFFF:FFFF:FFFFFFFFFFFFFFF:FFFFFFFFFFFFFFFFF:FFFFF:FFFFFFFFFF
@A00920:152:HGHKKDRXX:2:2103:2329:7310 1:N:0:AGGAGTGG+CTAGAACA
ACTCCTACGGGAGGCAGCAGTGGGGAATTTTGGACAATGGGGGCAACCCTGATCCAGCCATTCCGCGTGAGTGAAGAAGGCCTTCGGGTTGTAAAGCTCTTTTGTCCGGAACGAAACGGTGCTCGTGAATATCGAGCGCTACTGACGGTACCGGAAGAATAAGCACCGGCTAACTACGTGCCAGCAGCCGCGGTAATACGAAGGGGGCTAGCGTTGTCCGGAATTATTGGGCGTAAAGCGCGCGCAGGTG
+
FF:FFFFF:FFFFFFFFFFFFFFFFFFFFFFFFFF:FFFFFFFFFFFFFFFFFFFFFFF:FFF:FFFFFFFFFF:F:FFF,FFFFFF:FFFFFFFFFFFFFFFF,F:FFF:FFFFFFFF:FFFFFFFF::FFFFFFF:FFFFFF,FFFFFFFF:FFFF,FF,F,F:FFFFF,FFF,FFFFFFFFFFFFFFFFFF:FFFF:,FFF:FFF,:FFFFFFFFFF,FFFF,,FFFFFFF,:FFF::FFF:F:FFF
@A00920:152:HGHKKDRXX:2:2103:9878:7639 1:N:0:AGGAGTGG+CTAGAACA
ACTCCTACGGGAGGCAGCAGTGAGGAATATTGCTCAATGGGCGCAAGTCTGATGCAGCGACGCCGCGTGAGTGATGAAGGCCTTCGGGTCGTAAAGCTCTTTTCTGCGTGACGAGCAAGGACGGTAGCGCAGGAAGAAGTCTCGGCTAACTACGTGCCAGCAGTCGCGGTAAAACGTAGGAGACAAACGTTATCCGGAGTTACTGGGCGTAAAGGGCGTGCAGGTGGTTGTTTAAGTTCGGCGTGAAAGC
+
FFFFFFFFFFFFFFFFFFFF:FFFFFFFFFFFFFFFFFFFFFFFFFFFF,FFFFFFFF:FFFFFFFFFFFFFFFFFFFFFFFFFFFFFFFFFF:FFFFF,FFFFFFFFFFFFFFFFFFFFFFFFFFFFFFFFFFFFFFFFFFFFFFFFFFFFFFFFFFFFFFFFFFFFFFF::FFFFFFFF:FFFF:FFFFFFF:FFFFFF:FFF,FFFFFFFFFFF:FFFFF,FFFFFFFFFFFFFFF,FFFFFFFFF,
@A00920:152:HGHKKDRXX:2:2103:29731:8046 1:N:0:AGGAGTGG+CTAGAACA
ACTCCTACGGGAGGCAGCAGTGGGGAATATTGGACAATGGGCGAAAGCCTGATCCAGCAACGCCGCGTGGGGGATGAAGGTCTTCGGATTGTAAACTCCTGTCAGGCGGGACGAAAGGTTACGACCTAATACGTCGTAACCCTGACGGTACCGCCAGAGGAAGCCCCGGCTAACTCCGTGCCAGCAGCCGCGGTAATACGGAGGGGGCAAGCGTTATTCGGAGTTACTGGGCGTAAAGGGCGCGTAGGCG
+
FFFFFFFFFFFFFFFFFFFFFFFFFFFFFFFFFFFFFFFFFFFFFFFFFFF:FFFFFFF:FFFFFFFFFFFFFFFFFFFFFFFFFFFFFFFFFFFFFFFFFFFFFFFFFFFFFFFFFFFFFFFFFFFFFFFFFFFFFFFFFFFFFFFFFFFFFFFFFFFFF:FFFFFFFFF,FFFFFFFFFFFFFFFFFFFFFF:FFFFF,FFFFFFFFFFFFFF:FFFFFFFFFFFFFFFFFFFFFFFFFF:FFFFF:F
@A00920:152:HGHKKDRXX:2:2103:24894:8563 1:N:0:AGGAGTGG+CTAGAACA
ACTCCTACGGGAGGCAGCAGTGAGGAATATTGCTCAATGGGCGCAAGCCTGAAGCAGCGACGCCGCGTGGACGATGAAGGTCTTCGGATCGTAAAGTCCTTTTCTGTGTGACGAGGAAGGACGGTAGCACAGGAATAAGTGTCGGCTAACTACGTGCCAGCAGCCGCGGTAACACGTAGGACGCAAGCGTTATCCGGAATTACTGGGCGTAAAGAGCGTGTAGGCGGTGCTGTAAGTCAACCGTGAAAGC
+
FFFFFFFFFFFFFFFFFFFFFFFFF:FFFFFFFFFFFFFFFFFFFFFFFFFFFFFFFFF:FFFFFFFFFFFFFFFF:FFFFFFFFFFFFFFF:FFFFFFFFFFFFFFFFFFFFFFFFFFFFFFFFFFFFFFFFFFFFFFFFFFFFFF:FFFFFFFFFFFFFF:FFFFFFFFFFFFFFF:FFFFFFFFFFFFFFF:F:F:F:FFFFFFFFFFFFFFFFFFFFF:FFFFFFFFFFFFFFFFFFFFFFFFF:F
@A00920:152:HGHKKDRXX:2:2103:4481:8688 1:N:0:AGGAGTGG+CTAGAACA
ACTCCTACGGGAGGCAGCAGTAAGGAATATTGGTCAATGGGGGCAACCCTGAACCAGCAACGCCGCGTGGAGGATGAAGGTTTTCTGCACGTAAACTCCGTTTAGTTGGGAAGAGCAAGGACGGTACCAACTGAATAAGTCTCGGCTAAATAAGTGCCCGCAGCCGCGCTAAAACGAAGGAGACGAGCGTTAACCGGAGTTACTCGGCTTAAAGCGCGTGCCTGCGGTTAGATAATTCCAATGAGAAAGC
+
FFF,FFFFFFF,:FFFFFFFFFFFF:FFFFFFFFFFFFFF:,FFFFF,FFFFFFFFFF,F:FFFFFFFF,FFFFF:FFFF,FFFF,FF,F,:,FF,,,,,F:FF,,:,FF,F:,:FFF,FF,:F,FFFF,,:,FFFFFF,:,:,,F,:F,F:,,F,,:,,F,FFF,F,,F:F,:,:,FF,FFFFFFFF,:,,,FFFF:,FF,F,,,,F,FFF:,:F,,F,,:,FF,,FFF,FFF:F,:,,,FF:F,:FFF
@A00920:152:HGHKKDRXX:2:2103:21034:9330 1:N:0:AGGAGTGG+CTAGAACA
ACTCCTACGGGAGGCAGCAGTAAGGAATATTGCACAATGGGCGCAAGCCTGATGCAGCAACGCCGCGTGCCCGAGGAAGGCCTTCGGGTTGTAAAGGGCTTTTCTGGCTGAAGAGACAGGACGGTAGGCAAGGAATAAGCGTCGGCTAACTAAGTGCCAGCAGCAGCGGTAAAACGTATGACGCGAGCGTTATACGGATTTACTGGGCGTAAAGCGCGGGCAGGCGGCTGTTCAATTCTGACGTGAAAGC
+
FFFFFFFFFFFFFFFFFFFFFFFFFFFFFFFFFFFFFFFFFFFFFFFFFFFFFFFFFFFF:FFFFFFFF:::F:FFFFFFFFF,FFFFFFFFFFFFF,FFFFF:FFFFFFFFFF:F:::F::FFFFFFF,F:FF:,FFFFFF,F,FFFFF:F,F::F,FFFFFF,FFFF,,FFF:F,F,FFF:F:FFFFF,FF,::,FFF:FFFF,FF,:FF:F,F:,FFFF::,:F,FFFFFFF,,F,FFF,F:F,F:F
@A00920:152:HGHKKDRXX:2:2103:27471:9925 1:N:0:AGGAGTGG+CTAGAACA
ACTCCTACGGGAGGCAGCAGTCGGGAATTTTGGGCAATGGGCGAAAGCCTGACCCAGCAACGCCGCGTGAGGGATGAAGTATTTCGGTATGTAAACCTCGAAAGAATAGGAAGAATAAATGACGGTACTATTTATAAGCTCAGGCTAACTACGTGCCAGCAGCCGCGGTAATACGTAGGGAGCAAGCGATGTTCGGATTTACTGGGCGTAAAGGGCGCGTAGGCGGCATATTAAGTCAGCTGTGAAATCT
+
FFFFFFFFFFFFFFFFFFFFFFFFFFFFFFFFFFFFFFFF:FFFFF,FFFFFFFFFFFFF:FFFFFFFFFF,FFFFFFFFFFFFFFFFFFFFFFFFFFFFFFFFFF:FFFF:FFFFF:FFF::FFFFFF,FFFFFFFF:FF,FFFFF:F::FF:F:,FFFFFFF,F:FF:FF:F,F:F:FFF,FFFFF,:,FF:FFF:FF,,:FFFF:::,FF:FF,FFFF:F:,,FF,F:FF,,FFFFFFF,FFFFFF:
@A00920:152:HGHKKDRXX:2:2103:28673:10567 1:N:0:AGGAGTGG+CTAGAACA
ACTCCTACGGGAGGCAGCAGTGGGGAATCTTGCACAATGGGGGAAACCCTGATGCAGCGACGCCGCGTGAGCGATGAAGCCCTTCGGGGTGTAAAGCTCTTTCGACCCGGAAGATAATGACGGTACGGGGAGAAGAAGCTGCGGCTAACTACGTGCCAGCAGCCGCGGTAATACGTAGGCAGCGAGCGTTGTTCGGAGTTACTGGGCGTAAAGAGTGCGTAGGCGGTGTTCCAAGTCTGGTGTGAAATCT
+
FFFFFFFFFFFFFFFFFFFFFFFFFFFFFFFF:FFFFFFFFFFFFFFFFFF:FFFFFFF:FF:FFFFFFFFFFFFFFFFFFFFFFFFFF:FFFFFFFFFFFFFFFFFFFFFFFFFFFFFFFFFFF:FFFFFFFFF:FFFFFFFFFFFFFFFFFFFFFFFFFFFFFFFFF:FFFFFFF:FFFFFFFFFFFFFFFFFFFFFFFFFFFFFFFFFFFFFFFFFFFFFFFFFFFFFFFFFFFFFFFFFFF,FFF:
@A00920:152:HGHKKDRXX:2:2103:23448:10629 1:N:0:AGGAGTGG+CTAGAACA
ACTCCTACGGGAGGCAGCAGTGAGGAATATTGGTCAATGGGCGCAAGCCTGAACCAGCCATGCCGCGTGCAGGATGACGGTCCTATGGATTGTAAACTGCTTTTGTACGAGAAGAAACACTACTTCGTGAAGTAGCTTGACGGTATCGTAAGAATAAGGATCGGCTAACTCCGTGCCAGCAGCCGCGGTAATACGGAGGATCCAAGCGTTATCCGGAATAATTGGGTTTAAAGGGTCCGTAGGCGGTCTT
+
FFFFFFFFFFFFFFFFFFFFFFFFFFFFFFFFFFFFFFFF:FFFFFF:FFFFFFFFFFFFFFFFFFFFFFFFFFFFFFFFFFFFFFFFFFFFFFFFFFFFFFFFFFFFFFF:F,FFFFFF:F,F,FFFFFF::FF:FFFFFFFF:FF::FFFFFFFFF,FFFFFFFFFF:FF:FFFFFFFFF:FFFFFFFFFFFFFFFFFFFFFFF:FF,FFFF:FFFF,:FFFFFFFFFFF,FFFFFFFFFFFF:FFFF
@A00920:152:HGHKKDRXX:2:2103:20085:10786 1:N:0:AGGAGTGG+CTAGAACA
ACTCCTACGGGAGGCAGCAGTGGGGAATTTTGCGCAATGGGCTAACGCCTGACGCAGCAACGCCGCGTGGAGGATGAAGGTCTTTGGATTGTAAACTCCTGTCAGCAGGGAAAAAGGGAGTCGACCTAATACGTCGGTGACTTGATTGTACCTGCAGAGGAAGCCCCGGCTAACTCTGTGCCAGCAGCCGCGGTAAGACAGAGGGGGCAAGCGTTGCTCGGAATCACTGGGCGTAAAGGGCGCGTAGGCG
+
FFFFFF,FFFFFFFFFFFFFFFFFFFF:FFFFFFF::FFFFFFFFFFFFFFFFFFFFFFFFFFFFFFFFFFFF:F:FFFFFFFFFFFFFFFFFFFFFFFFFFFFFFFFFF:FFFFFFFFFFF:FFFFFFF:FFF:FFFF:FFFFFFFFFFFFFFFFFF:FFFFFFFFFF:FFFFFFFFFFFFFF:FFFFF:FFFF:FFFF:FFFFFFF,:F:FFFFFF:FFF:F:FFF:FF:F,F:FFFFFFFFFFFFFF
@A00920:152:HGHKKDRXX:2:2103:6180:10848 1:N:0:AGGAGTGG+CTAGAACA
ACTCCTACGGGAGGCAGCAGTGAGGAATATTGCACAATGGGCGCAAGCCTGATGCAGCGACGCCGCGTGGGTGATGAAGGCTTTCGGGTCGTAAAGCCCTTTTCTAGGTGACGAGTAGGGACGGTAGCCTAGGAATAAGTGTCGGCTAACTACGTGCCAGCAGCCGCGGTAAAACGTAGGACACAAGCGTTATCCGGAGTTACTGGGCGTAAAGAGCGCGTAGGCGGTTTGATAAGTCTGCTATGAAAGC
+
FFFFFFFFFFFFFFFFFFFFFFFFFFFFFFFFFFFFFFFFFFFFFFFFFFFFFFFFFFFFFFFFFFFFFFFFFFFFFFFFFFFFFFFFFFFF,FFFFFFFF,FFFFFFFFFFFFFFFFFFF,FFFFFFFFFFFFFFFFFFFFF:FFF:FFFFFFFFFFFFF:FFFFFFFF,:FFFFFFFFFFFF:FFFFFFFFFFFFFFFFFFFFF:FFF:FF::FF:FFFFFFFFFFFFFF,FF:FFFFFF:FFF,F,F
@A00920:152:HGHKKDRXX:2:2103:10059:11334 1:N:0:AGGAGTGG+CTAGAACA
ACTCCTACGGGAGGCAGCAGTGGGGAATATTGGACAATGGGCGAAAGCCTGATCCAGCAATGCCGCGTGTGTGAAGAAGGCCTGCGGGTTGTAAAGCACTTTCAGTAGGGAAGAAAAGCCTGGCGCTAATACCGCCGGGTCTTGACGTAACCTACAGAAGAAGCACCGGCTAACTCCGTGCCAGCAGCCGCGGTAATACGGAGGGTGCAAGCGTTAATCGGAATTACTGGGCGTAAAGCGCGCGTAGGCG
+
FFFFFFFFFFFFFFFFFF:FFFFFFFFFFFFFF:FFFFFFFFFFF:FFFFFFFFFFFFFFFFFFFFFFFFFFFFFFFFFFFFFFFFFFFFFFFFFFFFFFFFFFF:FFFFF:FFFFFFFFFFFFFFFF:FFFFFFFFFFFFFFFFFFFFFFFFFFFFFF::,FF:FFFFFFFFFFFFFFFFFFFFFFFFFF:F:FFFFFFFFFFFFFFF,FFFFF,FF:FFF:FFFFFF,FFFF,F::FFFFF:FFFFFF
@A00920:152:HGHKKDRXX:2:2103:22833:11537 1:N:0:AGGAGTGG+CTAGAACA
ACTCCTACGGGAGGCAGCAGTACGGAATATTGGTCAATGGACGCAAGTCTGAACCAGCCATGCCGCGTGGAGGATGAAGGTCCTCTGGATTGTAAACTTCTTTTATCTGGGACGAAACACTCCTATTCTTAGGGGCCTGACGGTACCAGATGAATAAGCACCGGCTAACTCCGTGCCAGCAGCCGCGGTAATACGGAGGGTGCACGCGTTATCCGGATTCACTGGGTTTAAAGGGCGCGTAGGCGGCCTT
+
FFFF:FFFFFFFFFFFFFFFF:,FFFFFF:FFFFFFFFFF:FFFFFFFFFF:FF,FFFF,,FFFFFFFFFFFFFFF:FFFF::FFFF,,FFFFFFFFFFFFFFFFFFFFFFFFFFFFFFFFFF,FFFFFFFFFFFFFFFF:FF:FFFFFFFFFFFFFFFFFFFFFFFFFFF:FFFFFFFF,FFFFF:FFFFFF,,FF,:FFFFF,FFF,FFFFF,,::F:FFFF,FFFF,F:F,FFFFFFF:FFF:,FF:
@A00920:152:HGHKKDRXX:2:2103:1651:12117 1:N:0:AGGAGTGG+CTAGAACA
ACTCCTACGGGAGGCAGCAGTGGGGAATCTTGGGCAATGGGCGAAAGCCTGACCCAGCGACGCCGCGTGGGGGATGAAGGCCCTCGGGTTGTAAACCTCTTTCGGCAGGGAAGAAGCGAAAGTGACGGTACCTGCAGAAGAAGCCCCGGCTAACTACGTGCCAGCAGCCGCGGTAAGACGTAGGGGGCGAGCGTTATTCGGACTTATTGGGCGTAAAGGGCGCGTAGGCGGCCTGGTGTGTCAAAGGTGA
+
FFFFFFFFFFFFFFFFFFFFFFFFFFFFFF:FFFFFFFFFFFFFFFFFFFFFFFF:FFFFFFFFFFFFFFFFF:FFFFFFFFFFFFFFFFF:FFFFFFFFFFFFFFFFFFFFF:FFFFFFFFFFFFFFFFFFFFF:FFFFFFFFFFFFFFFF:FFFFFFFFFFFFFFFFFFFFFF,FFFF:FFFFFFFFFFFFFFFFFFFFF,FF:FFFFFFF,F::FFFFFFFFFFFFFFFFFFFF:FFFFFF:FFFFF
@A00920:152:HGHKKDRXX:2:2103:4978:13182 1:N:0:AGGAGTGG+CTAGAACA
ACTCCTACGGGAGGCAGCAGTGGGGAATATTGCACAATGGGCGAAAGCCTGATGCAGCGACGCCGCGTGAGCGAAGAAGTATTTCGGTATGTAAAGCTCTATCAGCAGGGAAGATAATGACGGTACCTGACTAAGAAGCACCGGCTAAATACGTGCCAGCAGCCGCGGTAATACGTATGGTGCAAGCGGTATCCGGATTTGCTGGGTGTGAAGGGGGCGCAGGCGGTGCGGCACGGGTGATGTGAGAGCC
+
FFFFFFFFFFFFFFFFFFFFFFFFFFFFFFFFFFFFFFFF:FFFFFFFFF::FFFFFFFFFFFFFFFFFFFFF:FFF:FFF:,F,FFFF,F::FFFFFFFFFFFFFFFFF:FFFFF,FFFFFFFFFF:FF:FF:FFFFFF:FFFF:FFFF:FF:FFF,FFFFF:FFFFFFFF,,F,,FFFFF,FFFFF,F:FFFFFF:FF,,:FFF,F,,F,FFF,F:F:F:::FF:F,:F:,,F:,,F,,F,F,,,F,:
@A00920:152:HGHKKDRXX:2:2103:6253:13510 1:N:0:AGGAGTGG+CTAGAACA
ACTCCTACGGGAGGCAGCAGTGGGGAATATTGGACAATGGGCGCAAGCCTGATCCAGCCATGCCGCGTGAGTGAAGAAGGCCTTAGGGTTGTAAATCTCTTTCGGCGGGGACGATAATGACGGTACCTCTTGAAAAGCACCGGCTAACTCCGTGCCAGCAGCCGCGGTAATACGGAGGGTGCTAGCGTTATCCGGAATCACTGGGCGTAAAGGGCGCGTAGGCGGTTTGTTAAGTACGATGTTAAAGACT
+
FF:FF:FFFFFFFFFFFFFFFFFFFF:F:FF,FFFFF:FFFFFFFF:FFFFFFFFFFFFFFFFFFF:FFFFFFFF,FFFFFFFFFFFFFFFFFFF,FFFFFFFFFFFFFFFFFFF,FFF:FFFFF,FFFFFFFFFFF:FF:F,F:F:FFFFFFFFFFFFFFFFFFFFF:FFFFFFFF:FFFFFF:FFFFFF:FF,::FFFFFFF:FFF:F:FFFF,FFFF,FFF:FFFFFFFFFF,FFFFFFFF:F:FF:
@A00920:152:HGHKKDRXX:2:2103:1380:13683 1:N:0:AGGAGTGG+CTAGAACA
ACTCCTACGGGAGGCAGCAGTGGGGAATATTGCACAATGGGCGCAAGCCTGATGCAGCAACGCCGCGTGAGGGACGACGGCCTTCGGGTTGTAAACCTCTTTTAGCAGGGAAGAAGCGAAAGTGACGGTACCTGCAGAAAAAGCACCGGCTAACTACGTGCCAGCAGCCGCGGTAATACGTAGGGTGCAAGCGTGGTCCGGACTTATTGGGCGTAAAGAGCTCGTAGGCGGTTCAGTAAGTCGGGTGTGA
+
:F:FFFFFFFFFFFFFFFFF::FFFFFFFFFFFFFFFFFFFFFFFFFFFFFFFFFFFFF:FFFFFFFFFFFFFFFFFFFFFFFFFFFFF:FFFFFFFFFFFFFFFFFFFFFF:FFFFFFFFFFFFFFFF:FFFFFFFFFFFFFFFFFFFF:FFFFFFFFFFFFFFFFFFFF:FF:,F:FF:FFFFFFFFFFFFF,FFFF:FF,FFF:FFFFFFFF,FF:FF:FFFFF:FFF:FFFFF:FFFFF:FF:FFF
@A00920:152:HGHKKDRXX:2:2103:13160:14262 1:N:0:AGGAGTGG+CTAGAACA
ACTCCTACGGGAGGCAGCAGTGGGGAATATTGGACAATGGGCGCAAGCCTGATCCAGCCATGCCGCGTGTGTGAAGAAGGCCTTCGGGTTGTAAAGCACTTTTGTTGGGGAAGAAAAGCATCCGGTTAATACCCGGGTGTCATGACGGTACCCAAAGAATAAGCACCGGCTAACTTCGTGCCAGCAGCCGCGGTCATACGAAGGGTGCAAGCGTTACTCGGAATTACTGGGCGTCAAGCGTGCGTAGGTG
+
:FFFFFFFFFFFFFFFFFFFFFFFFFFFF:FFFFFFFFFFFFFFFFFFFFFFFFF:FFFFFFFFFFF,FFFFFFFFFFFFFFF:FFFFFFF,FFFFFFFF:F:FFFFFFFFFF,FFFFFFFFFFFF:F:FFFFFFFFFFFFFFFFFFFFFFFFFFFFFFFFFFFFFFFFFFFFFFFF:FFFFFFFFFFFFFFFF,F:FF:,:FFFF:F:,:FFFFFFFFFFFFFFFFFFFFFF:,:F:F:,FF:,FFF,F
@A00920:152:HGHKKDRXX:2:2103:32958:14293 1:N:0:AGGAGTGG+CTAGAACA
ACTCCTACGGGAGGCAGCAGTTAGGAATCTTCGTCAATGNGNGNANNNCNNNNCNANNNNNNNNNNGNGAAGGATGAAGGCCCTCGGGTCGTAAACTTCTAAAAGAGGGACGATAGTGACGGTACCTCTTGAAAAGCACCGGCTAACTCCGTGCCAGCAGCCGCGGTAATACGGAGGGTGCTAGCGTTATCCGGAATCACTGGGCGTAAAGGGCGCGTAGGCGGTCTGTTAAGTCCGATGTTAAAGACTG
+
FFFFFFF:FFFFFFFFFF:FFFF:FFFFFFFFF,FFFFF#F#F#F###:####:#F##########F#FFFFF:FF:FFFFFFFFFFFFFFF::F::FFFF:F,F,F,FFF::FFFFFFFFFFFFFFFFFFFFF,FFF,FFFFFFFFFFFFFFFFF:FF,F,FFFFFFFFFF:FFFFFFFFFFFFFFFFFFFFFFF::,FF:,FFFFFF,FFFFFFFF:F,FFFFFF:FFF:FFFFFFFFFFFF,F,FFF
@A00920:152:HGHKKDRXX:2:2103:20672:14685 1:N:0:AGGAGTGG+CTAGAACA
ACTCCTACGGGAGGCAGCAGTGGGGAATTGTTCGCAATGGGCGCAAGCCTGACGACGCAACGCCGCGTGGAGGATGAAGATTTTCGGATCGTAAACTCCTGTCGAGTGGGAAGAATAGTTTCCGGGTAAATATCCCGGAAGCCTGACGGTACCACTAAAGGAAGCCCCGGCTAACTCCGTGCCAGCAGCCGCGGTAATACGGGGGGGGCAAGCGTTGTTCGGAATTACTGGGCGTAAAGGGCTCGTAGGC
+
FFFFFFFFFFFFFFFFFFFFFFFFFF:FFFF:FFFFFFFFFFFF:F,FFFFFF,FFFF:FFFFFFFF:FFFFFFFFFFFFFFFF:FFFFF,:FFFFFF,FFFFFFFF,FF:FFFFFFFFFF,FFFF,FFFFFF:,FF::F:FFFFFFFFFFF,FFFFFFFFFFFF:,:FFFF,FFFFFFFFFFFF:FFFFF,FF,F:FFF,:FF,:F:FF:,F::FFFF::FF,F::FFFFFFFFFFFF,FFF:FFF,FF
@A00920:152:HGHKKDRXX:2:2103:23755:14700 1:N:0:AGGAGTGG+CTAGAACA
ACTCCTACGGGAGGCAGCAGTGGGGAATCTTGCGCAATGGGCGAAAGCCTGACGCAGCGACGCCGCGTGAGTGATGAAGGCCTTCGGGTTGTAAAGCTCTGTGGGGAGAGACGAATAAGTGCAGCCTAATACGTTGCATGATGACGGTATCTACTTAGCAAGCACCGGCTAAATCTGTGCCAGCAGCCGCGGTAATACAGAGGGTGCGAGCGTTGTCCGGAATAACTGGGCGTAAATGGCGCGTAGGTGG
+
FFFFFFFFFFFFFFFFFFFFFFFFFFF,F,FFFFFFFFFFFFFFFFFFFFFFFFFFFFFFFFFFFFFFFFFFF:FF,FFFFFF,FFFFFFFFFFF:FFFFFFFFFFFFF,FFFFFFFF,FFF:F:FFFFFFF:FFFF,FFFFFF,:FFFFFF,FFFFFF:F,FFFFFFFFFF,FFFFF,FFFFFFFFF,FFFFFF:FFFFFF,FFFFF,FFFFFF:FFFFFF:,FFF:F:FFF,FF,F:FF:F:F,:F,F
@A00920:152:HGHKKDRXX:2:2103:4264:15859 1:N:0:AGGAGTGG+CTAGAACA
ACTCCTACGGGAGGCAGCAGCAAGGAATTTTCCGCAATCGACGCAAGTCGGACGGAGCAACGCCGCGTGCGGGAAGAAGGCCCTCGGGTTGTAAACCGCTTTTGTGAGGGAAGAAGATCTGACGGTACCTCACGAATAAGTCACGGCTAACTACGTGCCAGCAGCCGCGGTAATACGTAGGTGGCGAACGTTAATCGGAATTACTGGGCGTAAAGCGCGCGTAGGCGGTTATCTAAGCTGGATGTGAAAG
+
,FFFFFFFFFFFFFFFFFFF:FFFFFFFFFFFFFFFFFFFFFFFFFFF:FFFFFFFFFFFFFFFFFFFFFFFFFFFFFFFFFFF:FFFFFFFFFFFFFFF:FFF,FFFFFFF:FFFFFFF:FF:FFFFFFFFFFF:F:F:FFFFFFFF:FFFFFFFFFFFFFFFF:FFFFFFFF:FFFFFFFFFFFF,FF:FFFFFFFF,FFFFFF,FFFFFFFF,FFFFFFFF,FFFFFFFFFFFFFFF::FF:::F:,
@A00920:152:HGHKKDRXX:2:2103:32000:15859 1:N:0:AGGAGTGG+CTAGAACA
ACTCCTACGGGAGGCAGCAGTGGGGAATTGTTCGCAATGGGCGCAAGCCTGACGACGCAACGCCGCGTGGGGGATGAAGGTCTTCGGATTGTAAACCCCTGTCGAGCGGGACGAATGGCCCGCGACCTAACACGTCGTGGGAGTGACGGTACCGCTAAAGGAAGCCACGGCTAACTCTGTGCCAGCAGCCGCGGTAATACAGAGGTGGCAAGCGTTGTTCGGAATTACTGGGCGTAAAGGGCGCGTAGGC
+
FF,FFFFFFFFFF,FFFFFFFFFFFFFFFFFF,FFFFFFFFFFFFFFFFFFFFFFFFF:FF:FFFFFFFFF,FFFFFFFFFFFFFFFFFF:FFFF:FFFFFFFFF:F:FFFFFF:FFFFFF:FFFFFFFFFFFFFFFFFFFFFFFFFFFFFFFFFFFF,FFFFFFFFFF:FFFFF:FF:F:FFFFFFFFFFFFFFFFFFFFFFFFFFFFFFFFF,F,FFFFFFFFFFFFFFFFFFFFF,:F:FFFFFFFF
@A00920:152:HGHKKDRXX:2:2103:27163:15906 1:N:0:AGGAGTGG+CTAGAACA
ACTCCTACGGGAGGCAGCAGTGGGGAATATTGGACAATGGGCGCAAGCCTGATCCAGCCATGCCGCGTGAGTGATGAAGGCCTTAGGGTTGTAAAGCTCTTTCGTCCGGGACGATAATGACGGTACCGGAAGAAGAAGCCCCGGCTAACTTCGTGCCAGCAGCCGCGGTAATACGAAGGGGGCTAGCGTTGTTCGGAATCACTGGGCGTTAAGGGCGCGTAGGCGGCTTTGTAAGTCGGGGGTGAAAGCC
+
FFFFFFFFFFFFFFFFFFFFFFFFFFFF:FFFFFFFFFFFFFFFFFFFFFF:FFFFFFFFFFFFFFFFFFFFFFFF:FFF:FFFFFFFFFFFFFFFFFFFFFFFFFFFFFFFFFFFFFFFFFFFFFFFFFFFFFF:FFFFFFF:FFFFFFFFFFF:FFFFFFFFFFFFFFF:,FFFF:FFFFFFFFFFFF:FFFF:FF,FFFFFFFFFF,,,FFFFFFF,:FFF::FF:FFF:FFFFF:FFF:F:,,FFF
@A00920:152:HGHKKDRXX:2:2103:17544:16564 1:N:0:AGGAGTGG+CTAGAACA
ACTCCTACGGGAGGCAGCAGTCGGGAATTTTGCGCAATGGGCGAAAGCCTGACGCAGCAACGCCGCGTGAGGGATGAAGGCCTTCGGGTTGTAAAGCTCTTTTACCCGGGATGATAATGACAGTACCGGGAGAATAAGCTCCGGCTAACTCCGTGCCAGCAGCCGCGGTAATACGGAGGGAGCTAGCGTTGTTCGGAATTACTGGGCGTAAAGCGCACGTAGGCGGTGTGTCGCGTCGGCCGTGAAAACC
+
F:FFFFFFFFFFFFFFFFFFFFFFFFFFFFFFFFFFFFFFFFFFFFFFFFFFFFFFFFF:FFFFFFF:FF:FFFFFFFFFFFF:FFFFFFFFFFFFFFFFFFFFFFFFFF,FFFFFFFFFFFFFFFFFFFFFFFFFFFFFFFFFFFFFFFFFFF:FF,FF,FFFFFFF:FFFFFFF:FFF,:FFFFFFF:FFF:FFF,:FFFFFFFFF,FF:FF:F:FFFFFFFFF,FFFF:F:F,FFFFF:F:,,,,F:
@A00920:152:HGHKKDRXX:2:2103:31177:16877 1:N:0:AGGAGTGG+CTAGAACA
ACTCCTACGGGAGGCAGCAGTTGGGAATCTTGGACAATGGGGGAAACCCTGATCCAGCCATGCCGCGTGAGTGATGAAGGCCTTCGGGTTGTAAAACTCTTTCGACGGGGACGATAATGACGGTAACCGTAGAAGAAGCCACGGCTAACTTCGTGCCAGCAGCCGCGGTAATACGAAGGGGGCTAGCGTTGTTCGGAATTACTGGGCGTAAAGCGCACGTAGGCGGACTCTTAAGTCAGTGGTGAAATCC
+
FFFF,FF:FFFFF:FF,FFFFF::FFFFFFFFFFFFF:FF:FFFFFFFF:FFFF:FF::FFF:FFFFFFF:FFFFFFF,FFFFFF:FFFFFFFFF,FFFF:F:FFFFFFFFFFFFFFF:FFFFFF,FF:F:FFFFFFFFF,F:FFFFFFFFFFFFFFF,,F:FFFF:FFFFF:FFFFFFFFF:FFFFFFFFFFFFFFFFFFF::FFFFF,F,FFFFFFFFFFFFFF,FF,FFFF,F:FF,FFF:FFFFFF
@A00920:152:HGHKKDRXX:2:2103:16586:16971 1:N:0:AGGAGTGG+CTAGAACA
ACTCCTACGGGAGGCAGCAGTGGGGAATATTGGACAATGGGCGCAAGCCTGATCCAGCCATGCCGCGTGAGTGATGAAGGCCTTAGGGTTGTAAAGCTCTTTCGTCCGGGACGATAATGACGGTACCGGAAGAAGAAGCCCCGGCTAACTTCGTGCCAGCAGCCGCGGTAATACGGAGGGTGCTAGCGTTATCCGGAATCACTGGGCGTAAAGGGCTCGTAGGCGGCCAACTAAGTCGGATGTGAAATCC
+
FFFFF:FFFFFFFFFFFFFFFFFFFFFFFFFFFFFFFFFFFFFFFFFFFFFFFFFFFFFFFFFFFFF:FFF,FFFFFFFFFF:FFFFFFFFFF:FFFFFFFFFFFFFFFFFFFFFFFFFFFFFFFFFFFFFFF:FFFF:FF:FFFFF,FFFFFFFFF:F:FFFFFFFFF::FFFF:FFFFFFFFFFFF:FFFFFFFF:FFFFFFFFFFFFFFFFFFFFFFF,FFFFFFFFFFF:FFFFFFFFFFFFFFF,
@A00920:152:HGHKKDRXX:2:2103:32705:17487 1:N:0:AGGAGTGG+CTAGAACA
ACTCCTACGGGAGGCAGCAGTGGGGAATTTTGGACAATGGGGGCAAGCCTGAACCAGCCATCCAGCGTGCAGGAAGAAGGCCTTCGGGTTGTAAACCGCTTTTGTCAGGGAAGAAACGCGCTGAATTAATACTTCGGCGTAATGACGGTACCTGAAGAATAAGCACCGGCTAACTACGTGCCAGCAGCCGCGGTAATACGTAGGGTGCGAGCGTTAATCGGAATTACTGGGCGTAAAGCGTGCGCAGGCG
+
FFFFFFFFFF:FFFFFFFFFFFFFF:FFFFFFFFFFFFFFFFFFFF:FFFF:FFF:F:FFFFFFFFFFF:F::FFFFFFFFFFFFFFFFFFFFFF:FFFFFFFFFFFFFFFFFFFFFFFFFFFFFFFFFFFFFFFFFFFFFFFFFFFFFFFFFFFFFFFFFFFF:FFFFFFF:FFFFFFFFFFFFF:FFFFFFF,FF:F:FFF:FFFFFFFFFFFFFF,F:FFFFFFFF:FFFFFFFFF:FFFFFFFFF:
@A00920:152:HGHKKDRXX:2:2103:23402:18192 1:N:0:AGGAGTGG+CTAGAACA
ACTCCTACGGGAGGCAGCAGTGGGGAATTTTGGACAATGGGCGAAAGCCTGATCCAGCCATGCCGCGTGCGGGAAGAAGGCCTTCGGGTTGTAAACCGCTTTTGTCAGGGAAGAAATCCTTTGGGTTAATACCTCGGAGGGATGACGGTACCTGAAGAATAAGCACCGGCTAACTACGTGCCAGCAGCCGCGGTAATACGTAGGGTGCAAGCGTTACTCGGAATTACTGGGCGTAAAGCGGGCGTAGGTG
+
FF::FFFF::FFFFFFFFFFFFFFFFFF:FFFFFFFFFFFFFFFFFFFFFFFFF:FFFFFFFFFFFFFFFFFFF:FFFFFFFFFFFFFFFFFFF:FFFFFFFFFFFFFFFFFFFFFFFFF,FFFFFFFFFFFFFFFFFFFFFFFFFFFFFF,FFFFFFFFFF,FFFFFFFFFFFFFFF:FFFFFFFFFFF,FFF,FFFFFFFFFFFFFFFFFFFFFFF:FFFFFF,FF:FFFFF:F:FFF,FFFF,FF:F
@A00920:152:HGHKKDRXX:2:2103:17978:19069 1:N:0:AGGAGTGG+CTAGAACA
ACTCCTACGGGAGGCAGCAGCTAGGAATCTTGGGAATGGGCGAAAGCCTGACCCAGCAACGCCGCGTGGGCGATGAAGGCCTTCGGGTTGTAAAGCCCTTTTGAGGGGGAAGATGATGACGGTACCCCTCGAATAAGCCACGGCTAACTACGTGCCAGCAGCCGCGGTAATACGTAGGTGGCAAGCGTTGTCCGGATTTACTGGGCGTAAAGGGCGTGCAGGCGGTCTGTTAAGTCTAGGGTGAAAGCTC
+
FFFFFFFFFFFFFFFFFFFFFFFFFFFFFFFFFFFFFFFFFFFFFFFFFFFFFFFFFFF:FFFFFFFFFFF:FFFFFFFFFFFFFFFF:F:FFFFFF:F,FFF:FFFFFFFFFFFFFFFFFFFFFFFFF:FFFFFFFFFFFFFFFFFFFFFFFFFFFFFFFFF:FFFF:FF:FFFFFFFFFFF,FFFFFFFFFFFFFFFFFFFFFF:FFF:FFFFFFFFFFFFFFFFFFF:FFFFFFFFFF:FF:FFFFF
@A00920:152:HGHKKDRXX:2:2103:24551:19398 1:N:0:AGGAGTGG+CTAGAACA
ACTCCTACGGGAGGCAGCAGTTTCGAATCATTCACAATGGGCGAAAGCCTGATGGTGCGACGCCGCGTGGGGGACGAAGGTCTTCGGATTGTAAACCCCTGTCACCGGGGACAAAACGTTGTCTGTTAATAGCGGACGACCTGATTTAACCCGGAGAGGAAGCAGTGGCTAACTCTGTGCCAGCAGCCGCGGTAATACCGAGACTGCAAGCGTTGTTCGGATTCACTGGGCGTAAAGGGAGCGTAGGCGG
+
:FF,FFFFFFFFFFFFFFFFFFFFF,FFFF:FFFFFFFFFFFFFFFFFFFF:FFFFFFFFFFFFFFFFFFFFFFFFFFFFF:FFFF:FFFFFFFFFFFFFFFFFFFFFFFFFFFFFFFFFFFFFFFF:FFFFFFF:FFF:FFF:FFFFFFFFFFFF:FFF:FFFFFFFFFFFFFFFFFF:F:F:FFFFF:F:FF,F::,:F:FFFFFFFFFFFFFFFF:::FFFFFFFF:F::FF:F:FFFFFFFFFFFF
@A00920:152:HGHKKDRXX:2:2103:18593:19476 1:N:0:AGGAGTGG+CTAGAACA
ACTCCTACGGGAGGCAGCAGTAAGGAATATTGGACAATGCCCGCAAGGGTGATCCAGCCATGCCGCGTGCAGGAAGACGGCCCTATGGGTTGTAAACTGCTTTTACACCGGAGAAAACCCCCTTACGTGTAAGGGGCTGATAGTATGGTGAGAATAAGCATCGGCTAACTTCGTGCCAGCAGCCGCGGTAATACGAAGGATGCAAGCGTTATCCGGATTCAGTGGGTTTAAAGGGAGCGTAGGTGGCCTT
+
::FFFFFF:FFFFFFFFFFFFF:F:FFFFFFFFFFFFFF:FFFFFFFFFF:FFFFFFFFFFFFFFFFFFFFFFF:FFFFFFF::FFFFFFFFFFFFFFFFFF:F::FFFFF,FFFFFFFFFFFF:FFFFFF:FFFFF:F:FFFFFFFF:FFFFFFFFFFFFFFFFFFFFFFFFFFFF,FFFFFFFFFFFFFFFF:FFFFFFFFF,FFF:FFFFFFFFFFFF,FFFFFFF:FF,FF:FFFFFFFFFFFFFF
@A00920:152:HGHKKDRXX:2:2103:25364:19742 1:N:0:AGGAGTGG+CTAGAACA
ACTCCTACGGGAGGCAGCAGTGGGGAATTTTGCGCAATGGGCTAACGCCTGACGCAGCAACGCCGCGTGGAGGATGAAGGTCTTTGGATTGTAAACTCCTGTCAGCAGGGAAAAAGGGACTGGACCTAATACGTCCGGAACTTGATTGTACCTGCAGAGGAAGCCCCGGCTAACTCTGTGCCAGCAGCCGCGGTAATACAGAGGGGGCAAGCGGTATTCGGAATTATTGGGCGTAATGAGCTCGTAGGCG
+
FFFFFFFFFFFFFFFFFFFFFFFFFFF:FFFFFFFFFFFFFFFFFFFFFFFFFFFFFFFFFFFFFFFFFFFFFFFFFFFFFFFFFFFFFFFFFFFFFFFFFFFFFFFFFFFFF:,FF:F:FFFFFFFF,,:FFFFFFFF:FFFFFFFFF,FFFF:FFFFF:FFFFFFFFFFFFF:FF,FFFFFFFFFFFFF:F,FFF:,FFFFFFFFF,FFFF,,F:FFFFFFFFF,FFF:FF:F,,::F::FFFF,F:F
@A00920:152:HGHKKDRXX:2:2103:6036:20087 1:N:0:AGGAGTGG+CTAGAACA
ACTCCTACGGGAGGCAGCAGTGGGGAATTGTTCGCAATGGGCGAAAGCCTGACGACGCAACGCCGCGTGGAGGATGAAGATCTTCGGGTCGTAAACTCCTTTCGATCGGGACGAATGGCTGGTGGCCTAATACGCCATCGGAGTGACGGTACCGAGAGAAGAAGCCCCGGCTAACTCCGTGCCAGCAGCCGCGGTAATACAGAGGTCCCAAGCGTTGTTCGGATTCACTGGGCGTAAAGGGTGCGTAGGC
+
FFFFFFFFFFFFFFFFFFFFFFFFFFFFFFFFFFFFFFFFFFFFFFFFFFFFFFFFFFFFFFFFFFF:FFFFFFFFFFFFFFFFFFFFFFFFFFFFFFFFFFFFFFFFFFFFFFFFFFFFFFFFFFFFFFFFFFFFFFFFFFFFFFFFFFFFFFFFFFFFFFFFFFFFFFFFFFFFFFFFFFFFFFFFFFFFFFF:FFFFFFFFFFFFFFFFFFFFFFFFFFFFFF:FFFFFFFF,FFFFFFFFFFFFFF
@A00920:152:HGHKKDRXX:2:2103:18331:20682 1:N:0:AGGAGTGG+CTAGAACA
ACTCCTACGGGCGGCAGCATTGGGGAATCTTTCGCAATGGGCGAAAGCCTGACGAAGCGACGCCGCGTGCGGGAAGAAGGCCTTCGGGTTGTAAACCGCTTTCAGGAGGGACGAAGCCACTCGGCTAAATATCCCAGAGGGTTACGGTACCTCCAGAAGAAGCCCCGGCTAACTACGTGCCAGCAGCCGCGGTACTACGTCGGGGGCAAGCGTTGTCCGGATTTATTGGGCGTAAAGAGCGTGTAGGCGG
+
FFFFFFF::,F,F,,F:,F,,FF,FFF:,FF,F,FFFF::,FFFF:,FFFF,F:,F,:FFF:FF:F:FFFFF,,F:F:,,FFF,,F:FFF:,F:,,F:F::,FFF::,F:F:FFFF:F,F:F,F,F,FFFF,FF,:FFFF,F,FF,FFF:FF:FFFF:FFFF:F:F,FFFFFF:FFFF,FFFFF,,F:F,:FFF,FFF:F,FF:::FFFFFF,,:FFFF,FFFFFF,:FF:FFFFFFFFF,:F,,FF,FF
@A00920:152:HGHKKDRXX:2:2103:25599:21966 1:N:0:AGGAGTGG+CTAGAACA
ACTCCTACGGGAGGCAGCAGTGGGGAATATTGGACAATGGGCGAAAGCCTGATCCAGCCATGCCGCGTGAGTGATGAAGGCCCTAGGGTTGTAAAGCTCTTTCAACGGTGAAGATAATGACGGTAACCGTAGAAGAAGCCCCGGCTAACTTCGTGCCAGCAGCCGCGGTAATACGACGGGGGCTAGCGTTGTTCGGAATTACTGGGCGTAAAGCGCACGTAGGCGGATTGTTAAGTCGGGGGTGAAATCC
+
:FFFFFFFFFFFFFFFFFFFFFFFFFFFFFFFFFFFFFFFFFFFFFFFFFFFFFFFFFFFFFFFFFFFFFFFFFFFFFFFFFFFFFFFF,FFFFFFFFFFFFFFFFFF:FFFFFFFFFFFFFFFFFFFFFFFFFF:FFFFFFFFFFFFFFFFFFFFFFFFFFFFFFFFFFFFFFFF,FFFFFFFFFFFFFFFFFFFFFFFFFFFFFFFFFFFFFFF:FFFF:FFFFFF,,:F:FFFFFFFFFFFFFFFFF
@A00920:152:HGHKKDRXX:2:2103:13738:22467 1:N:0:AGGAGTGG+CTAGAACA
ACTCCTACGGGAGGCAGCAGTCGGGAATTTTGCCCAATGGACGAAAGTCTGAGGCAGCAACTCCGCGTGAGGGATGAAGGCTCTCGGGTCGTAAACCTCTTTTCTCAGGGAAGATCCAAGACGGTACCCGGAGAATAAGCCCCGGCTAACTTCGTGCCAGCAGCCGCGGTAATACGAAGGGTGCAAGCGTTACTCGGAATTACTGGGCGTAAAGCGTGCGTAGGTGGTTTGTTAAGTCTGATGTGAAAGC
+
FFFFFFFFFFFFFFFFFFFFFFFFFFFFFFFFFFFFFFFFFFFFFFFFFFFFFFF:FFFFFFFFFFF:FFFFFFFFFFFFF:FFFFFFFFF:FFFFFFFFFFFFFFFFFFFFFFFFFFFFFFFFF:FFFFFFFFFFFFFFFFFFFFFFFFFFF:FFFFFFFFFFFFFFFFFFFFFFFFFFF:FFFFFFFFFFFF:FFF:FFF:FF:FFFFFFFFFFFFFFFFFFFFFFFFFFFFFFFFFFFFFFF,:FFF
@A00920:152:HGHKKDRXX:2:2103:6759:22498 1:N:0:AGGAGTGG+CTAGAACA
ACTCCTACGGGAGGCAGCAGTAAGGAATATTGCACAATGGGCGCAAGCCTGAAGCAGCAACGCCGCGTGCCCGAGGAAGGCCTTCGGGTGGTAAAGGGCTTTTCTGGCTGAAGAGCAAGGACGGTAGGCCAGGAATAAGCGTCGGCTAACTACGTGCCAGCAGCCGCGGTAATACGTAGGGGCCGAGCGTTGTCCGGTGTGAGTGGGCGTAAAGCGCGCGCTGGCGGCCTCGCGCGCCCGACGAGAAAGC
+
::FFFFFFFFFFFFFFFFFFFFFFFFFF:FF,FFFFFFFFFFFFFFFFFFFF,F,FFFFFFFFFFFFFFFFFFFFFF,F:F:FFFFFFF,FFFFFF,::FFF:FFF:FFFFFF,F,,FFFFFFFF,FF,FFFF:FF,FFFFFF,F,FF,::FFFFF:,:FFF,FFFFFF,FFFFF,:FF:F,FFFFFFF,,:,,::F,FF,F,FFFFFF,::::::F:,,F,F:FF:F:FFFFFFFF:FF,FF,FFF,:,
@A00920:152:HGHKKDRXX:2:2103:19126:22748 1:N:0:AGGAGTGG+CTAGAACA
ACTCCTACGGGAGGCAGCAGTGGGGAATTGTTCGCAATGGGCGCAAGCCTGACGACGCAACGCCGCGTGGAGGATGAAGATCTTCGGGTCGTAAACTCCTGTCGAGCGGGAAGAACACCTGCGTGGCTAACATCCATGCAGGCTGACGGTACCGCTAAAGGAAGCCCCGGCTAACTCCGTGCCAGCAGCCGCGGTAATACAGAGGGGGCGAGCGTTATTCGGAATTATTGGGCGTAAAGGGCGCGTAGGC
+
:::FF,FFFFFFFFF,FFFFFF:FFFF:FFFFFFFFFFFFFFFFF:FFFFFFFFFFFFF,FFFFFFF:FFFFF,FF:FFFFFFFFFFFF:FFFFFFFFFFF:FFFFFFFFFFFFFFFF:FFFF:FFFFFFFFF:FFFFFFFFFFFFFFFFFF:FFF:FFFFF::FFFFFFFF:FFF::FFF:F:F:FF:FF:FFF,:FF:FFFFFFFFFFFFFFFF,FFFFFF:FFFF,FFFFFF,FF:FFFF::F:FFF
@A00920:152:HGHKKDRXX:2:2103:24668:22764 1:N:0:AGGAGTGG+CTAGAACA
ACTCCTACGGGAGGCAGCAGTGGGGAATATTGGACAATGGGCGCAATCCTGATCCAGCCATGCCGCGTGAGTGATGAAGGCCCTAGGGTTGTAAAGCTCTTTCAGCGGGGAAGATAATGACGGTACCCGCAGAAGAAGCCCAGGCTAACTTCGTGCCAGCAGCCTCGGTAATACGAAGGGGCCTAGCGTTGTTCGGAATCACTGGGCGTAAAGCGCTAGTAGGATCATTGTTAAGACGTGGTTGAAATCA
+
,FF:FF:FFF:,F:FF,:F,F,:,F:FF,,FF,F:FFF::FFFFFF,FFF,F,FF:F:F:FFFFF:,FFFFFFF,FFFFFF:FFF,FFFF,FFF::,::F:FFFF,F:F,FFFF:FF,:F,FFFFF,F::F,FFFFFFF:F,F,:,:F,,FFF,,FFF,FF,:F,::FF:F,FF,F,F,,F,,FF:F:,,F:FF:,,FFF:FF::FF,FFFF,:,,:,,FF,,:,,FFFFF:FF,,,,,,:,FFFFFF:,
@A00920:152:HGHKKDRXX:2:2103:25771:22952 1:N:0:AGGAGTGG+CTAGAACA
ACTCCTACGGGAGGCAGCAGTGGGGAATATTGCCCAATGGTCGCAAGACTGAGGCAGCAACGCCGCGTGCGCGATGAAGGCCTTCGGGTCGTAAAGCGCTTTTCAGTGGGATGAGGAAGGACAGTACCACTGGAATAAGGTACGGCTAACTACGTGCCAGCAGCCGCGGTAATACGTAGGGTCCGAGCGTTGTCCGGAATTATTGGGCGTAAAGGGCTCGTAGGCGGTTCGTCACGTCGGGAGTGAAAAC
+
,FFFFFFFFFFFFFFFFFFFFFFFFFFF:FFFFFFFFFFFFFFFFFFFFFFFFFFFFFFFFFFFFFFFFFFFFFFFFFFFFF:FFFFFFFFFFF,:FFFFFFFFFFFFFFFFFFFFF:FFFF:FF:FFFFFFFFFFFFFFF:FFFFF:FFFFFFFFFF:FFFFFFFFFFFFFFFFFFFFFF:F:FFFFFFFFFFFFFF,FF:FFFFFFFF:::FFFFFF:FF:FF:FFFFFF:FFFFFFFFFFFFF:::F
@A00920:152:HGHKKDRXX:2:2103:30635:22983 1:N:0:AGGAGTGG+CTAGAACA
ACTCCTACGGGAGGCAGCAGTGGGGAATATTGCACAATGGGCGCAAGCCTGATGCAGCAACGCCGCGTGAGGGACGAAGGCCTTCGGGTTGTAAACCTCTTTTAGCAGGGAAGAAGCGACAGTGACGGTACCTGCAGAAAAAGCACCGGCTAACTACGTGCCAGCAGCCGCGGTAATACGTAGGGAGCAAGCGTTGTCCGGAATTACTGGGCGTAAAGGGGGCGTAGGCGGCCTGTTAAGTGGAACGTGT
+
FF:FFFFFFFFFFFFF:FFFF,FFFFFF,FFFFFFFFFFFFFF:FFFFFFF,FFFFFFFFFFFFFFFFF:F,FFFFFFFF:FFFFFFFFFFFFFF,FFFF,FFFF,FF:FFFFFFFFF:,,:FF,:F,,FFFFF,,FFFF,,FFFF,F,FFF,F,FF,FF:,,FFFFFFF:,:,FF,:,F::FFF,FF,,FFFFF,FFFFF:F:FF:F::FFF::,FFFF,FFF,FF,FFF::F,FF,:F,,,,,FF:,,
@A00920:152:HGHKKDRXX:2:2103:2202:23625 1:N:0:AGGAGTGG+CTAGAACA
ACTCCTACGGGAGGCAGCAGTGGGGAATTTTCCGCAATGGGCGAAAGCCTGACGGAGCAACGCCGCGTGAGGGAGGAAGGCCTGTGGGTTGTAAACCTCTTTTCTCAGGGAAGAAGATCTGACGGTACCTGAGGAATCAGCATCGGCTAACTCCGTGCCAGCAGCCGCGGTAAGACGGAGGATGCAAGCGTTATCCGGAATTATTGGGCGTAAAGCGTCCGCAGGCGGCTCAGCAAGTCTGCTGTCAAAG
+
FFFFFFFFFFFFFFFFFFFFFFFFFFFFFFFFFFFFF:FFFFFFFF,FFFFF,:FFFFFF:FFFFFF:FFF:FFFFFFFFFFFFFFFFFFFFFFFFFFFFFFFF:F:FFFF:FFF:FFFF:F::FFFFFFFFFFF,FFF:FFFF:FF:FFFFFFF:FFF:FFF:FFFFFFFFF:,,FFFFFFFFFF:FFFFFFFFFFFFFFFFFFFFFFFFFFFF:FFFF,FFFFFF:FFFFFFFFFFFFFFF:FFFFF,
@A00920:152:HGHKKDRXX:2:2103:12481:24706 1:N:0:AGGAGTGG+CTAGAACA
ACTCCTACGGGAGGCAGCAGTGAGGAATATTGCGCAATGGACGAAAGTCTGACGCAGCCACGCCGCGTGCAGGAAGACACCCCTCAGGGGCGTAAACTGCTTTTATACGGGAAGAACACCCTGGTCGCCAGGGATTGACGGTACCGTATGAATAAGGACCGGCTAACTCCGTGCCAGCAGCCGCGGTAATACGGAGGGTCCAAGCGTTGTCCGGAATCACTGGGTGTAAAGGGTGCGCAGGCGGGCTTAT
+
FFFFFFFFFFFFFFFFFFFFFF,FFF,F:FFFFFFFFFFF,FFFFFF:FFFFFFFFFFFFFFFFFFFFFFFFF:FFFF:FFFFFFFFFFFF:FF:F:FFFFFFFFFFFFFFFFFFFFFFFFF:FFFFFF:::F,FFFFF::FFFFFFF:FF:FFFFFFFF:::,FFFFFFFF:FFFFFFFFFFF,FFFFFFF,FFFFF:FFFFFF,,FFFF,FFFFFFFFFFFFFF,:FF::F:FFFFF:FFFFFF:F:F
@A00920:152:HGHKKDRXX:2:2103:28944:24846 1:N:0:AGGAGTGG+CTAGAACA
ACTCCTACGGGAGGCAGCAGTAGGGAATATTGGTCAATGGGTGAGAGCCTGAACCAGCCATGCCGCGTGCAGGAAGAAGGCCTTCTGGGTTGTAAACTGCTTTTGCCGGGGGATAAAATTCCCATGCGTGGGACATTGAAGGTACCCGGTGAATAAGCCACGGCTAACTACGTGCCAGCAGCCGCGGTAATACGTAGGTGGCAAGCGTGGTCCGGATTTATTGGGTGTAAAGGGTGCGTAGGCGGCCTAT
+
FFFFFFFFFFFFFFFFFFFFFFFFFFFFFFFFFFFFFFFFFFFFFFFFFFFFFFFFFFFFFFFFFFFFFFFFFF,FFFFF::FF:FFFFFFFFFFFFFFFF,FFFFFFFFFFFFFFFFFFFFFFFFFFFFFFF:FFFF:FFFFFFFFFFFFFFFFFFFFFFFFFFFFFFFF:FFFFFFFFFFFFFFFFF:FFFFFFFF:FFFFFFFFF,:::FFFF:,FFFF,FF:,FFF,FFFFFFF,FFF:FF:FF:,
@A00920:152:HGHKKDRXX:2:2103:28510:25410 1:N:0:AGGAGTGG+CTAGAACA
ACTCCTACGGGAGGCAGCAGTGGGGAATTTTGCGCAATGGGCGAAAGCCTGACCCAGCGATGCCGCGTGCGGGAAGACGGCCCTCGGGTTGTAAACCCATTTATGAAGGGACGAAATAGACGGTACGAGAAGAATAATCTCCGTACAAAAAGCTTCCACATCCCCCCGTAACAAGACGGGGGCGGACGTTGTCAGGAAGTGTGGTGCGTAAAGCGCTCCTATGCGGTTCAGTAAGACGACTGGGAAAAAG
+
F:FFFFFFFFF:F:FFFF:FFF,FFF:F,F:F,:FFFFFFFF,F::FF:::F,,FFFF,FF:,FFFFF:,FFFFF:FF,:FF,:FFFFFF,:FFF,F,,,F,F,,F,,F,,:,,FFF,,F,F,,,F:,,FF,FF:::,,FFFF,,,,,:::,,,,F,:,:,FFF,:,,,F:,,,,F,,::,,F,,,,,:,,FF,:,FF,,,F,F,FF:FFF,F,,FF,FF,:,:F,FF:,,,,,F,F,,FF,,,F:,FF,
@A00920:152:HGHKKDRXX:2:2103:21052:25958 1:N:0:AGGAGTGG+CTAGAACA
ACTCCTACGGGAGGCAGCAGTCGGGAATATTTCTCAATGGGGGAAACCCTGAAGGAGCGACGCCGCGTGAACGATGAAGGTTTTCGGGATGTAAAGATCTATCAGATGGGAAGAAGTTGTGAGAAGGTGAGGAGGTAGCATGGTATGAATCAGAGGAGGAAGCCGCGGCTAACTGGCTGCATCAAGCGTAAGTAGTAATCAGGTGTCTTTCTGTGTGCGCAGTCGGTGGACGAAGAGAGTGGTGAGTCGC
+
FFFFFFFFFFF:FFFFFFFFF:F,FFFF,FF,F,FFFFFFFFFFFFFFFFFF,F,FFFF:FFFFFFFFF,,,FFFF,FFF,,FFFFF,,FFFFFF,,::F,FFF,,,FFFFF,FFF,,F,,:F,,,,:::,,,,F,,FF,,,FF,,,,,,,,,,,,F,FFFF,,,::F,,:,:,,,,:F:,,,,FFF,,F,,FF,,F,,::,,,,:F,,,,:,,FF,:F,F:,:,,:F,,,,,,,,,,F,,,,,FFF,F,
@A00920:152:HGHKKDRXX:2:2103:8992:26396 1:N:0:AGGAGTGG+CTAGAACA
ACTCCTACGGGAGGCAGCAGTCGGGAATTTTGCTCAATGGGGGAAACCCTGAAGCAGCAACGCCGCGTGAGGGATGAAGGCCTTCGGGTTGTAAACCTCTTTTCTCAGGGACGATTATGACGGTACCTGAGGAATAAGCCACGGCTAACTACGTGCCAGCAGCCGCGGTAAAACGTAGGGGGCAAGCGTTGCCCGGATTCACTGGGCGTAAAGCGGGTGTAGGCGGTCCTTTAAGTCAGATGTGAAATCC
+
FFFFFFFFFFFFFFFFFFFFFFFFFFFFFFF,FFFFFFFFFFFFFFFFFFFF:FF:FFFFFFFFFFFFF,FFF:FFFFF::FFFFFFFFFFFFFFFFFFFFFFFFFFFFFFFFFFFFFFFFF:FFF:FFF:F::F,FFFFFFFFFFFFFFFF:FF:FFFF,FF:FFF,F,F:FF:FF:F:FFFF:::F,FFFFFFFFFFFFFFFFFFFF,FF:FFFFFFFFF:F:,FF,:FFFFFFFFFFF:FFFFFFFF
@A00920:152:HGHKKDRXX:2:2103:15564:27038 1:N:0:AGGAGTGG+CTAGAACA
ACTCCTACGGGAGGCAGCAGTGGGGAATATTGGACAATGGGCGAAAGCCTGATCCAGCCATGCCGCGTGAGTGATGAAGGCCTTAGGGTTGTAAAGCTCTTTCAGTAGGGAAGATAATGACGGTACCTACAGAAGAAGCCCCGGCTAACTTCGTGCCAGCAGCCGCGGTAATACGAAGGGGGCGAGCGTTGGTCGGATTTACTGGGCGTAAAGCGGACGTAGGCGGATCGTTAAGTCGGGGGTGAAATCC
+
FFF:FFFFFFFFFFFFFFFFF,FFFFFFFFFFFFFFFFFFF,F:FF,FFFFFF:,FFF:FFFFFF:FFF,FFFFFFFFFFF,FFFFFF:FFFFFFF::FF,FFFFF:FFFFF:FF::FFF,FFF,,FFFFFF,,F:FFFF,,FF,,,F:,FFFFF,::F:FFF,,FFF,:,FF:F,,FFFFF:,FFFF:FF,FFFFFFF,F,FFFFF:F::,,,F,F:::F,FFF:FF:F,:::::,FFFFFFFF,,:::
@A00920:152:HGHKKDRXX:2:2103:5249:27085 1:N:0:AGGAGTGG+CTAGAACA
ACTCCTACGGGAGGCAGCAGTGGGGAATATTGGACAATGGGCGCAAGCCTGATCCAGCCACGCCGCGTGAGTGATGAAGGCCTTCGGGTCGTAAAGCTCTGTGGGGAGGGACGAACCGCTGGATGTGCATAGCATCCAGCATGACGGTACCTCCTTAGCAAGCACCGGCTAACTTCGTGCCAGCAGCCGCGGTAATACGAAGGGTGCGAGCGTTATCCGGAATTACTGGGTTTAAAGGGTGCGTAGGCGG
+
FFFFFFFFFFFFFFFFFFFFFFFFFFFFFFFFFFFFFFFFFFFFFFFFFFFFFFFFFFFFFFFFFFFFFFFFFFFFFFFFFFFFFFFFFFFFFFFFFFF,FFFFFFFFFFFFFFFFFFFFFFFF,FFFFFFFFFFFFFFFFFFFF:FF,FFFFFFFFFFFFFFFFFFFFF:FFFFFFFFFFFF,FFFFFFF,FFFF:FFF,FFFFFFFFFFF:FFFFFFFF,FFFFF,FFFFFF:FFFFF:FFF::FFF:
@A00920:152:HGHKKDRXX:2:2103:24352:27132 1:N:0:AGGAGTGG+CTAGAACA
ACTCCTACGGGAGGCAGCAGTGGGGAATTTTGGACAATGGGCGAAAGCCTGATCCAGCCATGCCGCGTGTGTGAAGAAGGCCTTCGGGTTGTAAAGCACTTTCGGCCGGAACGAAATCGCGCGGGCGAATACCCTGCGTGGATGACGGTACCGGAAGAAGAAGCACCGGCTAACTACGTGCCAGCAGCCGCGGTAATACGTAGGGTGCGAGCGTTAATCGGAATTACTGGGCGTAAAGCGTGCGCAGGTG
+
FFFFFFFFFFFFFFFFFFFFFFFFF:FFFFFFF:FFF,,FFFFFFF:FFFFFFFFFF:FF,FF:F:FFF,FFFF,FFFFFFFFF:FFFFFFFFF:FFFFFFFFFFFFFFFFFFFFFFFFFFFF:FFFF,F:F,FFF:F:F,FFF:F,:FFFFF:F:FFFFFF,FFFFF:FFFFFFFFFF,FF,FFFFFF,FF,,FF:FF,:F,FF:FFFFF:F:F,FFFFFF:FFFFF:FF:F:FFFFF:FF,F:FFF::
@A00920:152:HGHKKDRXX:2:2103:4345:27524 1:N:0:AGGAGTGG+CTAGAACA
ACTCCTACGGGAGGCAGCAGTGGGGAATATTGCGCAATGGTCGAAAGACTGAAGCAGCGACGCCGCGTGCAGGATGACGCCCTTCGGGGTGTAAACTCCTGTTGCTCGGGACGAATAGCGGGATTTATCCCGCCTGACGGTACCGAGTGAGGAAGCCACGGCTAACTCTCTGCCAGCAGCCGCGGTACTACCGAGGTGGCAAGCGTTGTTCGGAATTACTGGGCGTAAAGGGCGAGTAGGCGGTCCCATA
+
FFFFFFFFFFFFFFFFFFFFFFFFFFFFFFFFF,FFFFFFFFFFFFFFFFFF,FFFFFFF:FFFFFFFF,,FFF:FFFFFFFFFFFFF,FFFFFFF,,FF:FFF:FFFFF::FFFF,FF,,FF:FFFF:F:F:::::,:,FFF,:FFFFF,::,,,FFFFFF:FFF,:F,FFFFF,F,F:F,FF:F:,FFF,FF,FFFFFF:FFFFFFFFF:FF,:FFFFF:F,FFFFFFF:FF,:FF,F,F,,FFF,FF
@A00920:152:HGHKKDRXX:2:2103:31006:27884 1:N:0:AGGAGTGG+CTAGAACA
ACTCCTACGGGAGGCAGCAGTGAGGAATATTGGACAATGGGCGGAAGCCTGATCCAGCCATGCCGCGTGCAGGAAGACAGCCCTACGGGTTGTAAACTGCTTTTATACGGGAAGAATAAGGGGTACGTGTACTCCGATGACGGTACCGTAAGAATAAGGACCGGCTAACTCCGTGCCAGCAGCCGCGGTAATACGGAGGGTCCAAGCGTTATCCGGAATCATTGGGTTTAAAGGGTCCGCAGGCGGGCAA
+
FFFFFFFFFF::FFFFFFFFF:F:FFFFFFFFFFFFF:FFFFFF:FFFFFFFFFFF:FFFFFF,FFFFFFFF,:FFFFFFFFFFFFFFFFFFFF,FFFFF,FFFFFFFFFFFFF:,F:F:FFFFFFFFF::FFFFFFFFFFFFFFFFFF:FF:FFF:FFFFFF:FFFFFFFFFFFFFFFFFFFFFFF,FFFFF:FF:FFFF:FFFFF:FF,FFFFFF,F:FFFFFF,F:FFFFF,FFFFF:FFFFF:FFF
@A00920:152:HGHKKDRXX:2:2103:16577:28698 1:N:0:AGGAGTGG+CTAGAACA
ACTCCTACGGGAGGCAGCAGTGGGGAATATTGGACAATGGGCGAAAGCCTGATCCAGCCATGCCGCGTGAGTGATGAAGGCCTTAGGGTTGTAAAGCTCTTTCAGTGGGGAAGATAATGACGGTACCCACAGAAGAAGCCCCGGCTAACTTCGTGCCAGCAGCCGCGGTAATACGTAGGTGGCAAGCGTTGTCCGGATTTATTGGGTTTAAAGGGTGCGTAGGCGGTCTTGTAAGTCAGTTCTGAAATAT
+
:F,FFFF:FFFFFFFFFFFFFFFFFFFFFFFFFFF:FFF,FFFFFFFFFFFFFFFFFFFFFFFFFFFFFFFFFFFF,:FFFF,FFFFFFFFFFFFFF:FFFFF:F,:FFFFFFFFFFFFFFFFF:F:FFFFFFFFFFFFFFFFFFFFFFFFFF:FFFFFFFFFFFFFFFFFFFFFFFFFF,FFFFFFFF:FFFFFFFFFFFFFFFFF,FFFFFFFFFFFFF:FFFFFFFFFFFFFFFFFFFF:FFFFFF:
@A00920:152:HGHKKDRXX:2:2103:7699:28792 1:N:0:AGGAGTGG+CTAGAACA
ACTCCTACGGGAGGCAGCAGTAGGGAATCTTCCGCAATGGACGAAAGTCTGACGGAGCAACGCCGCGTGAGTGATGAAGGTTTTCGGATCGTAAAGCTCTGTTGCCAGGGAAGAATGCTTGGGAGAGTAACTGCTCCCAAGGTGACGGTACCTGAGAAGAAAGCCCCGGCTAACTACGTGCCAGCAGCCGCGGTAATACGTAGGGGGCAAGCGTTGTCCGGAATTATTGGGCGTAAATGGCGTGTAGGCG
+
F,FF:FF,F,:FF,FFFFFFFFFFF:FFFFFFFFFFF:F:FFF:,F:FF::FFFFFFFF,FFFF:F:,::F,,FFFF:FFFFFFFFFFFFFFFFFFFFFFF,FFFFFFFFFFFF:FF:FFFFFFFFFFFFFFFFFFFFFFFFF:FFFFFFFFFFFFFFFFFF,F,,:FFFFFF:FFFFFFF,,FFFFFF:FFFFFFFFF,,F:FFFFFF:FFFFFFFFFFF:FF,FFF:F,:FFFFF,F:F:F:,FFFF:
@A00920:152:HGHKKDRXX:2:2103:11740:29872 1:N:0:AGGAGTGG+CTAGAACA
ACTCCTACGGGAGGCAGCAGTAGGGAATCTTCCACAATGGACGAAAGTCTGAAGGAGCAACGCCGCGTGAGTGAAGAAGGTTTTCGGATCGTAAAACTCTGTTGTAAGGGAAGAACACGTACCAGAGTAACTGCTCGAACCTTTACGGTACCATAGGAATAAGCAACCGCTAACACCCTTCCATCAGCCGCGGTAATACGTAGGTGGCAAGCCTTTTACCGCAATATAGGGCGTAAAGCGTACGCAGGCG
+
FFFFF:FFFFFFFFFFFFFFFFFF:FFFFFFFFFF:FFFFFFF:FFFFFFFF,F,FFFFFFFFFFFFFF,FF,FFFF,FFFFFFFFFFF,FFFFFFF:FFFFFFF:FFF:FFFFF:FF,FFF,F,FF,F:FFFFF::,F,:,F,,:,FF::FFF:,FFFF,FFF:,FFF::,F,:,F,F,FF:,F:,FFFF,FFFF,,:,,,,,FFFF,F:F,,F,F,F,F,F,F,FF,FFF,FFFF,F:FF:,F::FF,
@A00920:152:HGHKKDRXX:2:2103:32344:29982 1:N:0:AGGAGTGG+CTAGAACA
ACTCCTACGGGAGGCAGCAGTGGGGAATATTGGACAATGGGCGAAAGCCTGATCCAGCAATGCCGCGTGAGTGATGAAGGCCTTAGGGTTGTAAAGCTCTTTTACCAGGGATGATAATGACAGTACCTGGAGAATAAGCTCCGGCTAACTCCGTGCCAGCAGCCGCGGTAATACGGAGGGTGCGAGCGTTGTTCGGAATTATTGGGCGTAAAGCGCACGTAGGCGGCCCGTTAAGTCTCATGGTGAAAGG
+
FFFFFFFFFFFFFFFFFFFFFFFFFFFFFFFFFFFFFF:FFFFFFFFFFFFFFFFFFFFFFFFFFFFFFFFFFFFFFFFFFFFFFFF,FFFFFFFFFFFFFFFFFFFFFFFFFFF:FFFFFFFFFFFFFF:FF:FFFFFFFFFFFFFFFFFFFFFFFFFFFFFFFFFFFFFFFFF:FFFFFFFFFFFFFFFFFFFFFF,FFF:FFFFFFFFFFFFFFFFFFF:F:FFFFFFFF:FFFFFFFFFFFFFFF:
@A00920:152:HGHKKDRXX:2:2103:16866:31078 1:N:0:AGGAGTGG+CTAGAACA
ACTCCTACGGGAGGCAGCAGTAGGGAATTTTCCACAATGGACGAAAGTCTGATGGAGCAACGCCGCGTGCAGGATGAATGTCTTCGGATTGTAAACTGCTTTTATATGTGACGATTATGACGGTAGCATATGAATAAGGATCGGCTAACTCCGTGCCAGCAGCCGCGGTCATACGGAGGATCCAAGCGTTATCCGGAATTACTGGGCGTAAAGAGTTGCGTAGGTGGCATTGTAAGCAGGTAGTGAAAGC
+
:FFFFFFFFFFFFFFFFFFFFFFFFFFFFFFFFFFFFFFFFFFFFFFFFFFF:FFFFFFFFFFFFFFFFFFFFFFFFFFFFFFFFFFFFFFFFFFFFFFFFFFFFFFFFFFFFFFFFFFFFFF:,FFFFFFFFFFFFFFFF:FFFFFFFFFF:FFFFFFFFFFFFFFF:FFFFFFFFFFFF:FFFFFF:,,FF:FFFFFF,FFFFFFFF,F,FFFF::FFF,FFFFFFFF,FF:FFFFFFF:F:F:FFFF
@A00920:152:HGHKKDRXX:2:2103:13449:31109 1:N:0:AGGAGTGG+CTAGAACA
ACTCCTACGGGAGGCAGCAGTGGGGAATATTGCACAATGGGCGCAAGCCTGATGCAGCGACGCCGCGTGAGGGATGACGGCCTTCGGGTAGTAAACCTCTTTCAGTAGGGAAGAAGCGAAAGTGACGGTACCTGCAGAAGAAGCGCCGGCTAACTAAGTGCCAGCAGCCGCGGTAATACGGAGGGAGCAAGCGTTATCCGGATTCACTGGGTTTAAAGCGTGCGTAGGAGGGCAGGTAAGACATGGGTGA
+
FFFFFFFFFFFFFFFFFFFFFFFFFFFFFFFFFFFFFFFFFFFFF:FFFFFF:FFFFFFFFFFFFFFFFFFFF::FFFFFFFFF,FFFF,FFFFFFFFFFFF,F,FFFFFFFFFFFFFFF:F::F:,,:FF,::FFFFFFFF:F,F:F,FFF:F,:,F,FFFFFFFFFFF,FFFF,FF,,FFFFF,F,F:F,FFF:,FFF,,F,F:FFF:FFFFF,FF,F,FFFFFFF:FFFF,F:FFFF,FF,,,FFFF
@A00920:152:HGHKKDRXX:2:2103:1443:31140 1:N:0:AGGAGTGG+CTAGAACA
ACTCCTACGGGAGGCAGCAGTAAGGAATATTGGACAATGGCCGCAAGGCTGATCCAGCCATCCAGCGTGCAGGAAGAAGGCCCTAAGGGTTGTAAACTGCTTTTGTCAGGGAATAAACCTGTGGATTTACTCCGCAGCGGACGGTACCTGAAGAATAAGCACCGGCTAACTCCGTGCCAGCAGCCGCGGTAATACGGCGGGTGCACGCGTGGTCCGGAGTTATTGGGTTTAAAGGGTGCGTAGGCGGCCC
+
FFFFFFFFFFFFFFFFFFF,F::F,:FFF,::,FFF:,FF,FF:F,:FFF,,FF:,,:FFFF:,FF,F::F:,FFF,FF,,FF:,,F:,FFF:,,FFFFFF:FFFFFFFFFFFFFFFFF:F:FFFF,F,FFFFF:FFF,F,,FFF,FFFF:FF:FF,:FFF:FFF:FFFF,FFF,F:::FF,FFFFFFF:F,F,FFF,FFF:FFF,FFF:,FF:,FF:,FF:,:FFF:F,F,FFFFFFFF:,FFFFFF:,
@A00920:152:HGHKKDRXX:2:2103:30879:31266 1:N:0:AGGAGTGG+CTAGAACA
ACTCCTACGGGAGGCAGCAGTGAGGAATCTTGCGCAATGGTCGAAAGACTGACGCAGCCACGCCGCGTGGAGGATGACACCCCTATGGGGCGTAAACTCCTTTTCTGTGAGAAGAAATGCCCTTTTGGGGAGCTGACGGTATCACAGGAATAAGCACCGGCTAACTCCGTGCCAGCAGCCGCGGTAATACGGAGGGTGCAAGCGTTGTCCGGAATCACTGGGTGTAAAGGGTGTGTAGGCGGGCCGGTAA
+
FFFFFFFFFFFFFFFFFF:FFFFFFFF:FFFFFFFFFFFFFFFFFFFFFFFFFFFFFFFFFFFFFFFFFFFFFFFFFFFFFFFFFFFFFFFFFFFFFFFFFFFFFFFFFFFFFFFFFFFFFFFFFFFF::FFFFFFFFFFFFFFFF:FFFFFFFFFFFFFFFFFF:FFFFFFFFFFFFFF:FF:FFFFFFFFFFFFFFFFFFF:FFFFFFFFFFFFFFF::F,FFF:FF,FFFFFF:F:F:FFFFFFFFF
@A00920:152:HGHKKDRXX:2:2103:26802:31313 1:N:0:AGGAGTGG+CTAGAACA
ACTCCTACGGGAGGCAGCAGTGGGGAATTGTTCGCAATGGGCGCAAGCCTGACGACGCAACGCCGCGTGGAGGACGAAGATCTTCGGGTCGTAAACTCCTGTCGAGTGGGAAGAATGGATCGGGGGTGAATATCCCCCGGTATTGACGGTACCACTAAAGGAAGCCCCGGCTAACTCCGTGCCAGCAGCCGCGGTAATACGGGGGGGGCAAGCGTTGTTCGGAATTACTGGGCGTAAAGGGCTCGTAGGC
+
FFFFFFFFFFFFFFFFFFFFFFFFFFFFFFFFFFFFFFFFFFFFFFFFFFFFFFFFFF,FFFFFFFFFFFF:FFFFFFFFFFFFFFFFFFFFFFFF:FFFFFFFFFFFFFFFFFF,FFF:FFFFFFFFFFFFFFFFFFFF:,FFFFFFFFFFFFFFF,FFFFFFFFFFFFFFFFF:F:FFFFFFFFFFFFFFFFFF:FFFFFFFFFFFFFFFFFFFFFFF:FFFF:FFFFFFFFFFFFFFFF:FFFFFFF
@A00920:152:HGHKKDRXX:2:2103:3423:32002 1:N:0:AGGAGTGG+CTAGAACA
ACTCCTACGGGAGGCAGCAGTAAGGAATATTGGACAATGGCCGCAAGGCTGATCCAGCCATCCAGCGTGCAGGAAGAAGGCCCTACGGGTTGTAAACTGCTTTTGTCAGGGAATAAACCCTTGGATTTACTCTGAGGCTGAAGGTACCTGAAGAATAAGCACCGGCTAACTCCGTGCCAGCAGCCGCGGTAATACGGAGGGTGCTAGCGTTATCCGGAATCACTGGGCGTAAAGGGCGCGTAGGCGGTCT
+
FFFFFF,FFFFFFFFFFFFFFFFFFFFFFFFFFFFFFFFFFFFFFFFFFFFFFFFFFFFFFFFFFFFFFFFFFF,FFFFFFFFFFFFFFFFFFF:FFFFF,F:FFFFFFFFF:F:FFFFFFFFFFFFFFFFFFFFFFF:FFFFFF:FFFFFFFFFFFFFFFFFFFFF::FFFFFFFFFFFFFFFFFFF:F:FFFFFFFFFFFFFF:FFFFFFFFFFFF:FF:FFFFFFF:FFFFFFFFF:F,FF::FFF,
@A00920:152:HGHKKDRXX:2:2103:18322:32565 1:N:0:AGGAGTGG+CTAGAACA
ACTCCTACGGGAGGCAGCAGTGGGGAATTTTGGGCAATGGCCGCAAGGCTGACCCAGCGACGCCGCGTGCGGGAGGACGCCCTTCGGGGTGTAAACCGCTGTCAGAGGGGACGAAACGCCGGATGGTGAATAGTCATTCGGTTTGACGGTACCCTCAAAGGAAGCACCGGCTAACTCCGTGCCAGCAGCCGCGGTAATACGGAGGGTGCAAGCGTTAATCGGAATTACTGGGCGTAAAGCGCGCGTAGGC
+
FFFFFFFFFFFFFFFFFFFFFFFFFFF:FFFFFFFFFFFFFFFFFFFFFFFFFFFFFFFFFFFFFFFFFFFFFFFFFFFFFFFFFFFFFFFFFFFFFFFFFFFF::FFFFFFFFFFFFFFFFFFFFFFFFFFFFFFFFFFFFFFFFFFFF:FFFFF:FFFFFFFFFFFFFFFFFFFFFFFFFFFFFFFFFFFFFFF,FFFFFFFFFFFFF,FFFFF::F:F:FFFF,FFFFFFFFFFFFFFFFFFFF,F:
@A00920:152:HGHKKDRXX:2:2103:19334:33191 1:N:0:AGGAGTGG+CTAGAACA
ACTCCTACGGGAGGCAGCAGTCGAGAATTTTTCTCAATGGGCGCAAGCCTGAAGGAGCGACGCCGCGTGTGGGATGAAGGGTTTCGATCCGTAAACCACTGTCATTTGTGAACAATGGTTATCCATGAATAATGGATGACTGGATAGTAATGAAAGAGGAAGGGACGGCTAACTCTGTGCCAGCAGCCGCGGTAATACAGAGGTCCCGAGCGTTGTTCGGATTCACTGGGCGTAAAGGGCGCGTAGGCGG
+
FF:FFFFFFFFFFFFFFFFFFFFFFFFFFFFFFFFFFFFFFFFFFFFFFFFF,FFFFFF:FFFFFFFFFFFFFFFF:FFFFFFFFFFFFFFFFFFFFFFFFFFFFFFFFFFFFFFFFFFFFFFFFFFFFFFF:FFFFFF:F,FFFFFFFFFFFFFFFFFFFFFFFFFFFFFF:FFFFF:FFFFFFFF:FFFFF,F:FFFFFFFFFFFFFFFFFFFF:FFFFFF,FF:FFFFF,:FFFFFFFFFFFFFFFF
@A00920:152:HGHKKDRXX:2:2103:21133:33270 1:N:0:AGGAGTGG+CTAGAACA
ACTCCTACGGGAGGCAGCAGTAAGGAATATTGCGCAATGGGCGAAAGCCTGACGCAGCGACGCCGCGTGGGGGATGAAGGTCTTCGGATTGTAAACCCCTTTCGGGAGGGAAGATGGGATGGGGTAACCCATTCGGACGGTACCTCCAGAAGCAGCCACGGCTAACTTCGTGCCAGCAGCCGCGGTAATACGAAGGTGGCAAGCGTTGTTCGGATTTACTGGGCGTAAAGCGCGCGTAGGCGGCTTGTTA
+
FF,FFFFF:F:F:F::FFFFFF:FFFF,,FFFFFFFFFFFFFFFFFFFFFF:FF::FFFFFFFFFFFFFFFFFFFFFFFFFFFFFFFFFFFFFFFFFFFFFFFFFFFFFFFFFFFFFFFFFFFFFFF:FF:FFFFFFFFFFFFF::FFF::FFFF:FFFFFFFFFFFF:FFFFFFFFFFFFFFFFFFFF:FFFFFFFFF:F,FFFF:FF:FFF,F:F:F:F:F:F::FF::F:FFFFFFFFFFFFFFFFF
@A00920:152:HGHKKDRXX:2:2103:10230:33520 1:N:0:AGGAGTGG+CTAGAACA
ACTCCTACGGGAGGCAGCAGTAGGGAATCTTCCGCAATGGGCGAAAGCCTGACGGAGCGACGCCGCGTGTGGGATGAAGCGTCTACGACGTGTAAACCACTGTCAGAGGACAGAAACACTGATTGTCCTCAGAGGAAGGGGCGACTAACTCTGTGCCAGCAGTCGCGGTCAGACAGAGGCCCCGAGCGCTAATCGGAAGTACTGGGCTTAAAGGGTGCGGAGGCGGATCCGCAAGCGTCCTGTGAAAGCC
+
FFFFFFFFFFFFFFFFFFFFFFFFFFFFFFFFFFFFFFFFFFFFFFFFFFFFFFFFFF::FFFFFFFFFFFFFFFFFFFFFFFFFFFFFFFFFF:FF,:FFFFFFFFFF,FFFFFFFFFF,FFFFFF,F:F,FFFFFF:F:FFFF:FFFFFF:FF::FFFFFFFFFFFF,F,FFF:FF,FFFFF,FFFFFF:F,F:FF,FFFFFFF:F,F:FF,FFFFF,FF:FFFFFFFFFFF:F:FFFFFFFFFFFFF
@A00920:152:HGHKKDRXX:2:2103:14534:33677 1:N:0:AGGAGTGG+CTAGAACA
ACTCCTACGGGAGGCAGCAGTAAGGAATATTGCACAATGGGCGCAAGCCTGATGCAGCAACGCCGCGTGCCCGAGGACGGCCTTCGGGTTGTAAAGGGCTTTTCTGGCTGACGAGGAAGGACGGTAGGCCAGGAATAAGCGTCGGCTAACTACGTGCCAGCAGCCGCGGTAAAACGTATGACGCGAGCGTTATCCGGATTTACTGGGCGTAAAGCGCGGGCAGGCGGTGGTCCAAGTCGGACGTGAAAGC
+
FFFFFFFFFFFFFFFFFFFFFF:FFFFFFFFFFFFFFFFFFFFFFF:FFFFFFFFFFFF:F:FFFFFFFFF,FFFF:FFFFFFFFFFFFFFFFF:FFFFFFFFFFFFFF:FFFFFFFFF:FFF:FF:F:FFFFF,FFFFFFFFFFFFFFFF,FFFFFFFF:FFFF:FFFFFFFFFFFF,FFFFFFFFFFFFFFFF::F:FFFFFFFFFFFF,FFF:FF,FFF:,:FFFFFFFFFF:,FFFF:FFF:FFF:
@A00920:152:HGHKKDRXX:2:2103:28601:33708 1:N:0:AGGAGTGG+CTAGAACA
ACTCCTACGGGAGGCAGCAGTGGGGAATATTGCGCAATGGGCGAAAGCCTGACGCAGCGACGCCGCGTGGGGGATGACGGCCTTCGGGTTGTAAACCTCTTTCAGCAGGGACGAAGCGCAAGTGACGGTACCTGCAGAAGAAGCACCGGCCAACTACGTGCCAGCAGCCGCGGTACTACGTAGGGGGCAAGCGTTGTCCGGAATTATTGGGCGTACAGCGCGCGCAGCCGGTTGTTTAAGTCTGGGGTTT
+
:FFFFFFFFFFFFFFFFFFFFFFFFFFF,FF,FFFFFFFFFFFFFFFFFFFFFF,FFFFFFFFFFFF,F:F,FFFFFFFFFFFFFFFFFFFF:FF:FFFFFFFFFFFFFFFFF:FFF:FFF:FF,FFF:F:FFFFFFF:FFFFFF:FFF,F:FFF:FFFFFFFFF::FF:FFF,:,F:FF::F,FFFFFFF,F,,F,FFF:F,F,:FFF::F:,F,F,F:FFF,FFF,,FF:,F,F:F,F,:FFFF:F,F
@A00920:152:HGHKKDRXX:2:2103:4824:34240 1:N:0:AGGAGTGG+CTAGAACA
ACTCCTACGGGAGGCAGCAGTGGGGAATATTGCACAATGGGCGAAAGCCTGACGCAGCAACGCCGCGTGAGTGATGAAGGCCTTCGGGTCGTAAAGCTCTGTCAGAGGGAACGAAGGCTATCGGGGTTAACAGACCCGGCAAGAGACGGAAAACTAAGAGCAAGCATCGGCTAACTACCTGCCAGCACCCGCGGTAAGACGAAGTATGCAAGCTGTGTTCCGAATTACAGGGCGTCAAAATAACGAAGGC
+
FFFF,,F,,F:F:FFFFFF,FF,:FFFFFFF:F,F:FF::,:FFF,:,FF:FF,FF,FFFFFF:FFFF,FF,::FFFFFFFFFF,,,FF:FFFFF,FFFF,FF,F,:FF:FFFFF,FFF,FF:F,FF,:FFFF,F,,,,,:FFF:FFFF::,,FF,F,FFFFFF,FFF,,FFFFFFF,,F:,F,::,,F,F:F:FFF,FF:,F:,FFFF,FFF,,,,:FF,,,FF,F,,FF,,:F,FF,,,::,F,:F,,
@A00920:152:HGHKKDRXX:2:2103:26033:34303 1:N:0:AGGAGTGG+CTAGAACA
ACTCCTACGGGAGGCAGCAGCTCGGAATATTGGGAATGGGCGAAAGCCTGACCCAGCAACGCCGCGTGGGCGACGAAGGCCTTCGGGTCGTAAAGCCCTTTTCCCAGGGAAGATGATGACGGTACCTGGGGAATCAGCCCCGGCTAACTACGTGCCAGCAGCCGCGGTAATACGTAGGGGGCAAGCGTTGTCCGGATTTATTGGGCGTAAAGCGCTCGCAGGTGGTTCGATGCGTCGTGCGTGAAAGCCC
+
FFFFFFFFFFFFFFFFFFFFFF,FFFFF,FFFFFFFFFFFFFFFFFFFFFFFFFFFFFFFFFFFFFFFFFFFFFF:FFFFFFFFFFFFFF:FF,FFFFFFFFFF:FFFFFFFFFF:FFFFFFFFF:FFFFFFFFFFFFFFFFF:F:FFF:FFFFFFFFFFFFFFFF:FF,FFFF:FFFFFFFFF:FFFFFFFF:FF,F,F:FF:FFF:FFFFFFFFFF:,FFFFFF:FFFFFFFFFFFFFFFFFFFFFFF
@A00920:152:HGHKKDRXX:2:2103:31819:36965 1:N:0:AGGAGTGG+CTAGAACA
ACTCCTACGGGAGGCAGCAGTGGGGAATATTGCGCAATGGACGAAAGTCTGAAGCAGCGACGCCGCGTGTGTGATGAAGCCTTTCGGGGTGTAAACCACTGTTGCCCGGGACGAAACTCCTTTTTCGAGAGGATTGACGGTACCGGGTGAGGAAGCACCGGCTAACTCTGTGCCAGCAGCCGCGGTAATACATAGGGTGCAAACGTAGTTCGGAATTACTGGGCGTAAAGCGCGTGTAGGCGGCCCTGCA
+
FFFFFFFF:FFFFFFFFFFFFFFFF,FFFFF::FFFFFFFFFFFFFF::FFF,FFFFFFFFFFFFFFFFFF,FFFFFFFFFFFFFFFFFFFFFF:F:F:FFFF,F,FFFFFFFFFFFFF,F,FF:FFFFF:F,FF:FFFF:F,FF:FFFFF:FF:F:FF:FF:FFFFFFF:FFFFFFFFFFFFF::,:FFF,,,FF,,FFFF,FFF,FFFF:FF,FFFFF,FFFF,FF,FFF,,,:F:FFFFFFFFFFFF
@A00920:152:HGHKKDRXX:2:2104:9616:1110 1:N:0:AGGAGTGG+CTAGAACA
ACTCCTACGGGAGGCAGCAGTGGGGAATATTGGACAATGGGCGCAAGCCTGATCCAGCCATGCCGCGTGAGTGATGAAGGCCTTAGGGTTGTAAAGCTCTTTCGGCGGGGACGATAATGACGGTACCCGCAGAAGAAGCCCCGGCTAACTTCGTGCCAGCAGCCGCGGTAATACGAAGGGGGCTAGCGTTGTTCGGAATCACTGGGCGTAAAGGGCGCGTAGGCGGCTTTGTAAGTCGGGGGTGAAAGCC
+
FFFFFFFFFFFFFFFFFFFFFFFFFFFFFFFFFFF:FFFFFFFFFFFFFFFFFFFFFFFFFFFFFFFFFFFFFFFF,FFFFFFFFFFFFFFFF:FFFFFFFFFF:FFFFFFFF:FFFFFFFFFF:FFFFFFFFFFFFFFFFFFFFFFFFFFFFFFFFFFFFFFFFFFFFF:FFFFFFFFFFFF::FFFFFFFFFFFF,FFFFFFFFFFF:FFFFFFFFFF,FF:F:F,:FFFFFFFFFFFFFFFFFFFFF
@A00920:152:HGHKKDRXX:2:2104:30725:1157 1:N:0:AGGAGTGG+CTAGAACA
ACTCCTACGGGAGGCAGCAGTGGGGAATCTTAGACAATGGGGGAAACCCTGATCCAGCCATTCCGCGTGAGTGAAGAAGGCCTTCGGGTTGTAAAGCTCTTTTGTCCGGAACGAAACGGTGCACGTGAATATCGTGCGCTACTGACGGTACCGGGAGAATAAGCACCGGCTAACTACGTGCCAGCAGCCGCGGTAATACGTAGGGTGCAAGCGTTAATCGGAATTACTGGGCGTAAAGCGTGCGCAGGCG
+
FFFFFFFFFFFFFFFFFFFFFFFFFFFFFFFFFFFFFFFFFFFF:FFFFFFFFFFFFFFFFFFFFFFFFFFFFF,FFFFFFFFFFFFFFFFFFFFFFF,FFFFFFFFFFFFFFFFFFFFFFFFFFFFF,FFFFFFFFFFFFFFFFFFFFFFFFFFFFFFFFFFFFFFFFFFFFFFFFFFFF:FFFFFFFFF:FFFFFFFFFFFFFFFFFFFFFFFFFFFFFFFFFFFFFFFFFFFFF,FFFFFFFFFFFF
@A00920:152:HGHKKDRXX:2:2104:8043:1329 1:N:0:AGGAGTGG+CTAGAACA
ACTCCTACGGGAGGCAGCAGTAGGGAATCTTCCGCAATGGACGAAAGTCTGACGGAGCAACGCCGCGTGAGCGAAGAAGGCCTTCGGGTCGTAAAGCTCTGTTGTTAGGGAAGAACAAGTATCGGAGTAACTGCCGGTACCTTGACGGTACCTAACCAGAAAGCCACGGCTAACTACGTGCCAGCAGCCGCGGTAATACGTAGGTGGCAAGCGTTGTCCGGAATTATTGGGCGTAAAGCGCGCGCCGGCG
+
FF:FFFFFFFFFFFFFFFFFFFFFFFFFFFFFFFFFFFFFFFFFFFFFFFFFFFFFFFFFFFFFFFFFFFFFFF,FFFFFFFF,FFFFFFFFFF::FFFFFFFF:FFFFFFFF:,FFFFFFFFFFFFFFFFFFFFFFFFFFFFFFFFFF:FFF:FFF:FF,FFFFFFFFFFFFFFFFFFFF:FFFFFFFFFFF:FF,,:F::FFFFFF,FFFF,,F::FFFF,:::,F,FF:F::F,FFFFFFFF,FFFF
@A00920:152:HGHKKDRXX:2:2104:11831:1971 1:N:0:AGGAGTGG+CTAGAACA
ACTCCTACGGGAGGCAGCAGTAGGGAATATTGGGCAATGGCCGAGAGGCTGACCCAGCCATGCCGCGTGCAGGAAGAAGGCCTTCTGGGTTGTAAACTGCTTTTATCTGGGAAGAAAACGCCCCTGCGGGGGTAACTGACGGTACCAGATGAATAAGCAACGGCTAACTCCGTGCCAGCAGCCGCGGTAATACGGAGGGTGCAAGCGTTGTCCGGAATTATTGGGTGTAAATGGTGTGCAGGCGGGGCGG
+
FFFFFFFFFFFFFFFFF:FFFFFFFFFFFFF:F:FFFFF::FFFF:FFF:FFFFFFFFFFFFFFFFFFFFFFFFFFFFFFFFFFFFFFFFFFF:FFFFFFFFFFFFFFF:FFFFF,FFF,FFFF,FFFFFFFFFFFFFFFFFFFFFFFFFFFFFFF:FF,FFFF:FFFFFFFFFFF:FFFFFFFF:FF:FFFFFFFFFF,FFF:FFFF:FFFFFFF,:F,FFFFFFFFF,F,FFFFFFFFFFFFFFFFFF
@A00920:152:HGHKKDRXX:2:2104:28673:2080 1:N:0:AGGAGTGG+CTAGAACA
ACTCCTACGGGAGGCAGCAGTGGGGAATCTTGGACAATGGGGGCAACCCTGATCCAGCCATGCCGCGTGAGCGATGAAGGCCCTAGGGTTGTAAAGCTCTTTTACCCGGGATGATAATGACAGTACCGGGAGAATAAGCCCCGGCTAACTCCGTGCCAGCAGCCGCGGTAATACGGAGGGGGCTAGCGTTGTTCGGAATTACTGGGCGTAAAGCGCACGTAGGCGGCTGGGTCAGTGAGAGGTGACAGCC
+
FFFFFFFFFFFFFFFFFFFFFFFFFFFFFF:FFFFFFFFFFFFFFFFFFFFF:FFFFFFFFFFFFFFFFFFFFFFFFFFFFFF,FFFFFFFFF:FFFFFF::FFFFFFFFFFF:FFF,,FFF:FFFFF:F:FFFFFFFFFFFFF:FF:FFF:F:FF:F::FFFF::FFF,,F,FFFFFFFFFFF,F,FFF:FFFFF,,FFFFFFFFFFF:F:FFFF::F,,FFF:F,,,,F:::F:,,F,FF:F,,:F:F
@A00920:152:HGHKKDRXX:2:2104:29315:2534 1:N:0:AGGAGTGG+CTAGAACA
ACTCCTACGGGAGGCAGCAGTAGGGAATCTTGCGCAATGGGCGAAAGCCTGACGCAGCAACGCCGCGTGGGGGATGAAGGCTTTCGGGTTGTAAACCCCTTTCAGCAGGGACGATTGTGACGGTACCTGCAGAAGAAGGACCGGCCAACTACGTGCCAGCAGCCGCGGTAATACGTAGGGTCCGAGCGTTGTCCGGATTTATTGGGCGTAAAGAGCTCGTAGGCGGCTCAGTAAGTCGGATGTGAAAACT
+
FFFFFFFFFFFFFFFFFFFFFFFFFFFFFFFFFFFFFFFFFFFFFFFFFFFFFFFFFFFFFFFFFFFFFFFFFFFFFFFFFFFF:FFFFFFFFFFFFFFFFFFFFFFFFFFFFFFFFFFFFFFFFFFFFFFFFFFFFFFFF:FFFF:F:FFFFFFFFFFFFF:FFFFFFFFFFFFFFFFFFFFFFFFFFF,FFFFFF:FFF,FFFFF:FFFFFFFFFFFFFFFFFFFFFFF::FFFFF:FFFFFF:FFFF
@A00920:152:HGHKKDRXX:2:2104:13440:2754 1:N:0:AGGAGTGG+CTAGAACA
ACTCCTACGGGAGGCAGCAGTGAGGAATATTGCGCAATGGACGAAAGTCTGACGCAGCCATGCCGCGTGCAGGATGACTGCCCTATGGGTTGTAAACTGCTTTTGTACGGGAATAAACCCTTCTACGTGTAGGAGGCTGAAGGTACCGTAAGAATAAGCACCGGCTAACTCCGTGCCAGCAGCCGCGGTAATACGGAGGGTGCAAGCGTTATCCGGATTTATTGGGTTTAAAGGGTCCGCAGGCGGATCG
+
FFFFFFFFFFFFFFFFFFFFFF:FFF:F:FFFFFFFFFFFFFFFFFFFFFFFFFFFFFFFFFFFFFFFFFFFFFFFFFFFFFFFFFFFFFFFFF:FFFFFF,FFFFFFFFFFF:FF:FFFFFF:FFFFFFFFFFFFF:FFFFFFFFFFFFFFFFFF:FFFFFFFFFFFFFFFFFFFFFFFFFFFFFFFFFFFFFFF,FFFFFFF,:FFFF,F:FFFF:FFFFFFFFFFFFFF:F:FFFFFFFFFFFFF:F
@A00920:152:HGHKKDRXX:2:2104:18738:2785 1:N:0:AGGAGTGG+CTAGAACA
ACTCCTACGGGAGGCAGCAGTGGGGAATTGTTCGCAATGGACGAAAGTCTGACGACGCAACGCCGCGTGAAGGATGAAGGTCTTCGGATTGTAAACTTCTGTTGGGTGGGAAGAACTGTTTCCGGATCAATACCCCGGGAATTTGACGGTACCACCTGAGGAAGCCCCGGCTAACTCCGTGCCAGCAGCCGCGGTAATACGGAGGGAGCTAGCGTTGTTCGGAATTACTGGGCGTAAAGCGCACGTAGGC
+
,:FF::FF:FF,FFF,FFFF,FFFFFF:FFF,FFFFFFFFFFF,F,FFF:FFFFFF:FFFF,FFFFFFFFFFFFFF,FFFF:FFFFFF:FFFFFFFFF,FF:FFFFFFFFFFFFFFFFFFFFF:FFFFFFFFFFFFFFFF,FFFFFFFFF::FFFFFFFF:F:FFFFFFFFF:FFFFFFFFFFFF:FFFFFFFFF:,FFFF:FFFFFFFFFFFFF,FFFFFFF,FFFFFFFFF:FFFFFFFFFFFFFFFF
@A00920:152:HGHKKDRXX:2:2104:22697:3599 1:N:0:AGGAGTGG+CTAGAACA
ACTCCTACGGGAGGCAGCAGTGGGGAGTATTGGACAATGGGGGCAACCCTGATCCAGCAATGCCGCGTGAGTGATGAAGGCCTTAGGGTTGTAAAGCTCTTTCGGCGGGGACGATGATGACGGTACCCGCAGAAGAAGCCCCGGCTAACTTCGTGCCAGCAGCCGCGGTAATACGAAGGGGGCAAGCGTTACTCGGAATTACTGGGCGTAAAGCGTGCGTAGGTGGTTCGTTAAGTCTGATGTGAAAGCC
+
FFFFFFFFFFFFFFFFFFFFFFFFFFFFFFFFF,FFFFFFFFFFFFFFF:FFFFFFFFFFFFFFFFFFFFFFF:FFFFFFFFFFFFFFFFFFFFFFFFFFFFFFFFFFFFFFFFFFFFFF:FFFFFFFFFFFFFFFFFFFFFFFFFFFFFFFFFFFFFFFFFFFFFFFFFFFFF:FFFFFFFFFFFFFFFFFFFFFFFFFF:FFFFFFFFFFFFFFFFF::FFFFFFFFFFFFFFFFF:FFFFFFFFFF,
@A00920:152:HGHKKDRXX:2:2104:20555:3803 1:N:0:AGGAGTGG+CTAGAACA
ACTCCTACGGGAGGCAGCAGTCGAGAATCTTCCGCAATGGACGAAAGTCTGACGGAGCGACGCCGCGTGGTGGATGAAGCCCTTAGGGGCGTAAACACCTTTTATGAAGGAGGAAGTTTATTGACGTTACTTCATGAATAAGGGGCTCCCAATTCTGTGCCAGCAGGAGCGGTAATACAGAAGCCTCAAGCGTTACCCGGATTTACTGGGCGTAAAGGATGCGTAGGCGGTTATATTATTCGGATGTTAA
+
FFF,F:F,FFFFF,FF,,FF::FFFFFF::,F:FF:FF:F,FFFFFFF:FFFFFFFFFFFF:FF:::,,:FFFFF:FFFFFFF:FFFFFF,,FFF,::F,,FFFF:FF:,FF:F::FFFFFFFFF,FFFFFFFFF:FF,FFF:FFFFFF:FFF,FFFFFFF:FFFFFFF:FFFFF:FFF,FF:F:FFFF,F:,,FFF:FF:FFFFFF:::F::FF:F,FF,FFFFF::F,FFFFF:FF,:,::FF:FFF:
@A00920:152:HGHKKDRXX:2:2104:5240:4053 1:N:0:AGGAGTGG+CTAGAACA
ACTCCTACGGGAGGCAGCAGTGGGGAATTTTGGACAATGGGGGCAACCCTGATCCAGCCATTCCGCGTGAGTGAAGAAGGCCTTCGGGTTGTAAAGCTCTTTCGGACGGAACGAAACGGTTACGGTGAATATCAGTGACTAAAGACGGTACCGTAAGAAGAAGCACAGGCTAACTACGTGCCAGCAGCCGCGGTAATACGTAGGGTGCGAGCGTTAATCGGAATTACTGGGCGTAAAGTGTGCGCAGGCG
+
FFFFFFFFFFFFF:FFFFFFFFFFFFFFFFFFFFFFFFFF,FFFFFFFFFFF,FFFFFFF:FFFFFFFFF:FFFFFFFF:FFFFFFFF:FFFFF:FFFFFFFFF:FFF:FFFFFFFFF,,FF:F:FFFFFFFF,F:FF::FF,:FFFFFFF,,F:FFF:F:F,:FF,,:FFFFF,:F,F:F::FFF,:FFFFF:,F::FF:FF,FFFFFFFFF:FFFFFFFFF,FFF,,FFFFFF:F,FF,FF,FFFFF,
@A00920:152:HGHKKDRXX:2:2104:11605:4429 1:N:0:AGGAGTGG+CTAGAACA
ACTCCTACGGGAGGCAGCAGTAAGGGATCTTGCGACAATGGGCGAAAGCCTGACGCAGCAACGCCGCGTGCGGGAGGACGGCCTTCGGGTTGTAAACCGCTTTTCGGGGGGAAGAGGAAGGACGGTACCCCCGGAAGAAGTCTCGGCTAACTACGTGCCAGCAGCCGCGGTAAAACGTAGGAGGCGAGCGTTATCCGGATTTACTGGGTGTAAAGCGCGTGTAGGCGGTCCTGCAAGTGGTGCGTGAAAG
+
FFFFFFFFFFFFFFFFFFFFFFFFFF:FFFFFFFF:FF:FFFFF:FFFFFFF:FFFFF:FFFFFFFFFFFFFFFFFFFFFFFFFFFFFFFFFFFFFFFFFFFFFFFFFFFFF,::FFFFFFFFFFFFFFFFFFFFFFFFFFFFFFFFFF:FFFFFFFFF:FFFFFFFFFFFFFFFFFFFF,FFFFFFFFFFFFFFFFFFFFFFFFF:FFFFFFFFFFFFFFFFFFFFFFFFF::F::FFFFF,FFFF,FF
@A00920:152:HGHKKDRXX:2:2104:24858:5024 1:N:0:AGGAGTGG+CTAGAACA
ACTCCTACGGGAGGCAGCAGTGGGGAATATTGGACAATGGGCGAAAGCCTGATCCAGCCATGCCGCGTGAGTGATGAAGGCCTTAGGGTTGTAAAGCTCTTTCAGTGGGGAAGATAATGACGGTACCCACAGAAGAAGCCCCGGCTAACTTCGTGCCAGCAGCCGCGGTAATACGAAGGGGGCTAGCGTTGTTCGGATTTACTGGGCGTAAAGCGCACGTAGGCGGATCGTTAAGTCAGGGGTGAAATCC
+
FFF:FFFFFFFFFFFFFFFFFFFFFFFFF:FFFFFFFF:FFFFFFFFFFFFFFFFFFFFFFFFFFFF,FFFFFFFFFFF:FF:FFFFFFFFFFFFFFF:F:FFFFFFFFFFFFFFF:FF:FFFFFFFFFFFFFFFFFFFFFF:FFF:FFFFFFFFFFFF:FFFFFFFFFFFFFFF:FFFF:FFFFF:FFFFFFFFFFFF:FF::FFFFFF:FFFFFFFFFFFFFFFF:F:F:FFFFFFF:FFFFFFFFFF
@A00920:152:HGHKKDRXX:2:2104:6343:5055 1:N:0:AGGAGTGG+CTAGAACA
ACTCCTACGGGAGGCAGCAGTGGGGAATTTTGGACAATGGGCGCAAGCCTGATCCAGCAATGCCGCGTGTGTGATGAAGGCCTTCGGGTTGTAAAGCACTTTTGGTGGGAACGAAACGGTCCGGGCTAATACCCTGGACTAATGACGGTACCCGCAGAATAAGCACCGGCTAACTACGTGCCAGCAGCCGCGGTAATACGTAGGGTGCAAGAGTTAATCGGAATTACTCGGCGTAAAGCGTGCGCAGTCG
+
F:FF,:F:F::FF:FFFFFF:::FFFFFF:F:FF:FFFFFF,,F:FFFFFFFF,FF:FF::FF:F:FFFF,:FFF,FFF,F:FF::FFFFFF:FFFF:FFFFFFFFFFFF,FFFFF:F,FF:F,FFF:::FFFFFFFFFFFF:FFFFF:,:FFF,FFFF:FFF:F,,FF,FFFF:FFFFFF:FFFFFFFF,FFFF:FFFFF:,F:FF,FFF,::FFF:F,::::F:F,,,,:FF::F:FFFF,F,FF,:,
@A00920:152:HGHKKDRXX:2:2104:24722:5541 1:N:0:AGGAGTGG+CTAGAACA
ACTCCTACGGGAGGCAGCAGTAGGGAATCTTCCGCAATGGACGAAAGTCTGACGGAGCAACGCCGCGTGAACGAAGAAGGCCTTCGGGTCGTAAAGTTCTGTTGTTAGGGAAGAACAAGTACGATAGTAACTGATCGTACCTTGACGGTACCTAACCAGAAAGCCACGGCTAACTACGTGCCAGCAGCCGCGGTAATACGTAGGTGGCAAGCGTTGTCCGGAATTATTGGGCGTAAAGCGCGCGCAGGTG
+
FFFFFFFFFFFFFFFFFFFFFFFFFFFFFFFFFFFFFFFFFFFFFFFFFFFF:FFFFFFFFFFFFFFFFFFFFFFFFFFFFF:FF:FFFFFFFFFFFFF,FFFFFFFFFF:F:FFFF,,FFFFFFFFFFFF:FFFFFFFFFFFF:FFFF:FF,FF:::FFFFFFFFF::FFFFFF:FFFFFFFFFFFFFFFFFFFFF:FFFFFF:FFFFFFFF,FFFF:FF,FFFFFFFFF:FFFFFFFFFFFFF,FFFF
@A00920:152:HGHKKDRXX:2:2104:13838:6386 1:N:0:AGGAGTGG+CTAGAACA
ACTCCTACGGGAGGCAGCAGTGGGGAATCTTGCGCAATGGCCGAAAGGCTGACGCAGCGACGCCGCGTGGGGGATGACGCTTTTCGGAGTGTAAACCCCTGTCAGGTGGGAAGAAGGTCCCGACGAGGAAATGCGTTGGGGATGACGGTACCACCAGAGGAAGCACCGGCTAACTCCGTGCCAGCAGCCGCGGTAATACGGAGGGTGCGAGCGTTGTTCGGAATTATTGGGCGTAAAGCGCACGTAGGCG
+
FFFFFFFFFFFFFFFFFFFFFFFFFFFFFFFFFFFFFFFFFFFFFFFFFFFFFFF:FFFFFFFFFFFFFFFFFFFFFFFFFFFFFFFFFFFFFFFFFFFFFFFFFFFFFFF:FFFFFFFFFFFFFFFFF,FFFFFFFFFFFFFFFFFFFF:F:FFFFFFFF,F:FF:FFFF:FFFFFFFFFFFFFFF,FFF::FFFFFFFFFFFFFFF:FFFFFFFFFFFFF,:::FFF,FFFFFFFF:FFFFFFFFFFF
@A00920:152:HGHKKDRXX:2:2104:1642:7028 1:N:0:AGGAGTGG+CTAGAACA
ACTCCTACGGGAGGCAGCAGCAGGGAATCTTGCGCAATCGGCGAAAGCCTGACGCAGCAACGCCGCGTGGGGGATGACGGCCTTCGGGTTGTAAACCACTTTCAGGAGGGAAGAAATTGACGGTACCTCCAGAAGAAGCCCCGGCCAACTACGTGCCAGCAGCCGCGGTAATACGGAGGGGGCGAGCGTTGTCCGGAATTACTGGGCGTACAGCGCTCGCAGGCGGCATGGACAGTCGTACGTGAAAGCT
+
FFFFFFFFFFFFFFFFFFFF:FF:FF::,,F,FFF:F:,,::,F,:,:,FFF,,F:FFF,,:F,,F,:,:FFFFFFFF::FFF,F,FF,,,,,:::F,F,,,FFFFF:F:,,F:,F::F,FFFFFFFF:F:F:F,FFFFFFFFFFFF,F:F:FFFF,FFF:F:FFFFF:,,::,F,,FFFFF:F,F:F,:F::FFF,,,,,FFFFF:F,F,,FFFF,:FF:FFFFFF:,FF:,:FFFF:,FF:F:,,FF,
@A00920:152:HGHKKDRXX:2:2104:15537:8015 1:N:0:AGGAGTGG+CTAGAACA
ACTCCTACGGGAGGCAGCAGTGGGGAATTTTCCGCAATGGGCGAAAGCCTGACGGAGCAATACCGCGTGAGGGATGACGGCCTATGGGTTGTAAACCTCTTTTTTCAGGGAGGAATCAATGACGTGTACCTGAAGAATAAGCATCGGCTAACTCCGTGCCAGCAGCCGCGGTAAGACGGAGGATGCAAGTGTTATCCGGAATCACTGGGCGTAAAGCGTCTGTAGGTGGTTTAATAAGTCAACTGTTAAA
+
FFFFFFFFFFFFFFFFFFFFFFFFFF:FFFFFFFFFFFFFFFFFFFFFFFFFFFFFFFFFFFFFFFFFF:FFFFFFFFFFFFFFFFFFFFFFFFFFF:FFFFFFFFFFFFFFFFFFFFFFFFFFFFFFFFFFFFFFFFFFFFFFFFFFFFFFFFFFFFFFFFFFFFFFFFFFFFFFFFFFFFFFFFF:FFFFFFFFFFFFFFFFFFFFFFF,:FF:FFF::F,F,FFFFFFFF:FFF,FFFFFFFFFFFF
@A00920:152:HGHKKDRXX:2:2104:7111:8046 1:N:0:AGGAGTGG+CTAGAACA
ACTCCTACGGGAGGCAGCAGTGAGGAATATTCCACAATGGGCGAAAGCCTGATGGAGCGACGCCGCGTGGAGGACGAAGCCCTTCGGGGTGTAAACTCCTTTTGTGAGGGATGAGACGCTTTTTCCCGCAAGGGGCAACCCCCGCAAGGGGCAACCCCCGCAAGGGGCAACCCCCAGGGGAAGGAGCTAAGACAGTACCTCGCGAATAAGCCTCGGCTAACTACGTGCCAGCAGCCGCGGTAATACGGAG
+
FFFFFF:FFFFFFFFFFFFFFFFFFFFF:FFFFFFF:FFFFFFFFFFFFFFFFFF:F:FFFFFFFFFFFFFFFFFFFFFFFFFFFFFFFFF:FFFFFFF:F,:FFFFFFFFFF:FFFFFFFFFFFFF:FF:FFFFFF:FFFFFFFFFFFFFFFFFFFFFFFFFFFFFFFFFF:FFFFFFFFFFFFFF:FFFFFFFFFFFFFF::FFFF,F:FF::FFF:FFFFFFF:FF,FF:FFFFFFFF,FF:FF,F:
@A00920:152:HGHKKDRXX:2:2104:6470:8187 1:N:0:AGGAGTGG+CTAGAACA
ACTCCTACGGGAGGCAGCAGTAGGGAATATTGGTCAATGGATGGAAGTCTGAACCAGCCATGCCGCGTGCAGGAAGAAGGCCTTCTGGGTTGTAAACTGCTTTTGCCGGGGGATAAAATTCCCATGCGTGGGAAATTGAAGGTACCCGGTGAATAAGCCACGGCTAACTACGTGCCAGCAGCCGCGGTAATACGTAGGTGGCAAGCGTTGTCCGGATTTATTGGGTTTAAAGGGTGCGTAGGCGGCCTCT
+
FFFFFFFFFFFFFFFFFFFFFFFFFF,FFFFFFFFFFFFFFFFFFFFFFFFFFFFFFFFFFFFFFFFFFFFFFFFFFFFFFFFFFFFFFFFFFFFFFFFFF,FFFFFFFFFFFFFFFFFFFFFFFFFFFFFFFFFFFF:FFFFFFFFFFFFFFF:FFFFFFFFFFFFFFFFFFFFFFFFFFFFFFFFF,FFFFFFFFFFFFFFFFFFFFFFFFFFFFFFFF::FFFFFFFF:FFFFF,FFFFFFFFFF,F
@A00920:152:HGHKKDRXX:2:2104:23665:8406 1:N:0:AGGAGTGG+CTAGAACA
ACTCCTACGGGAGGCAGCAGTGGGGAATTTTCCGCAATGGGCGCAAGCCTGACGGAGCGACGCCGCGTGCAGGAAGAAGTCTTTCGGGATGTAAACTGCTTTCAGTGGGGACGAATCAATTGAAGGTACCCACAGAAGAAGCATCGGCTAACTACGTGCCAGCAGCCGCGGTAATACGTAGGATGCAAGCGTTGTTCGGAATTACTGGGCGTAAAGAGTACGTAGGCGGTAATGTAAGTCTGTTATTAAA
+
FFF,,FFFFFFF,,FFFFFFFFFFFFFF,FFF:FFFFFFFFFFFFF,FFF,FFFFFFFFFFFFFFFFFFFFFFFFFFFF:FF,FFFFFF:FFFFFF:FFFFFFFFFFFF,F:FF:FFFFF,FF,FFFFFFFFFFFFFF:F,FF,,:FFFFFFF:,F::,FFFFFF:F:FFFFFFFFFFFFFFFFFFFF:FF:FFFF:FFFFFFFFFFFFFFFFFF:FFFFFFFF,FFF,:FFFFFFFFFFFFFFFF:F,F
@A00920:152:HGHKKDRXX:2:2104:18313:9095 1:N:0:AGGAGTGG+CTAGAACA
ACTCCTACGGGAGGCAGCAGTGGGGAATATTGGACAATGGGCGCAAGCCTGATCCAGCAATGCCGCGTGAGTGATGAAGGCCTTAGGGTTGTAAAGCTCTTTCGCCCGCGACGATGATGACGGTAGCGGGAGAAGAAGCCCCGGCTAACTCCGTGCCAGCAGCCGCGGTAATACGGAGGGGGCTAGCGTTGTTCGGAATTACTGGGCGTAAAGGGCGCGCAGGCGGCTGCTCAAGTCAGGCGTGAAAGGC
+
FF,F:F:,:,:FFFFF,FFFFFFFFFFFFFFF,FFFFFF,FFFFFF,FFFF:FFFFF:F:FFFFFFFFFFFFFF:FFFFFF:F,F:FFFFFFFF,FFFFFFFFFFFF:FFF:FFFFFFFFFFFFFFFFFFFFFFFFFFFFFFFFFFFFFFFFFFFFFFFFFFF:FFFFFFFFFFFF,FFFFFFFFFFFF:F:::FF:,FFFFFFFFFFFFFFFFFFFFFFFFFFFFFFFFF:,,FFF:FFFFFFF,F,F:
@A00920:152:HGHKKDRXX:2:2104:1371:9126 1:N:0:AGGAGTGG+CTAGAACA
ACTCCTACGGGAGGCAGCAGTAGGGAATCTTCCACAATGGGCGAAAGCCTGATGGAGCAACGCCGCGTGCAGGATGAAGGCCTTCGGGTTGTAAACTGCTTTTATGATTGAGGATTATGACAGTAAATCATGAATAAGGACCTGCTAACTACGTGCCAGCAGCCGCGGTCATACGTAGGGTCCAAGCGTTATCCGGAATGACTGGGCGTAAAGAGATGCGTAGGCGGCTCGGTAAGCGGATATTGAAATC
+
FFFFFFFFFFFFFFFFFFFFFFFFFFFFFFFFF:FFFFFFFFFF:FFFF:FFFFFFFFF:FFFFFFFFFFFFFFFFFFFFFFFFFFFFFFFFFFFFFFFF:F:FFFFFFFFFFFFFF:FFFFFFFF,FFFFFFFFFFFFFFFFFFFFFFFFFFFFFF:FFFFFFFFF:FFFFFFF:FFF:FFFF,FFFFFFFFFFFFFFFFFFFFFFF:FFFFFFFFFFFFFFFFFFFFFFFFFFFFFFFFFFFFFFFFF
@A00920:152:HGHKKDRXX:2:2104:17544:9424 1:N:0:AGGAGTGG+CTAGAACA
ACTCCTACGGGAGGCAGCAGTGGGGAATTTTCCGCAATGGGCGAAAGCCTGACGGAGCAAAGCCGCGTGAGGGAGGAAGGCCTTAGGGTTGTAAACCTCTTTTCTCGGGGAAGAAGAACTGACGGTACCAGAGAAATAAGCCTCGGCTAACACCGTGCCAGCACCCGCGGTAAGACGGAGGAGGACAGCGTTATCCGGAATAATTGTGCGTAAAGAGACAGCAAGCGGCTTTTTAAGACTGTAGTTAAAG
+
F::FF,F,FF,F,FFFFFFFFFFFFFFFFFFF,:FFF,F,:F,FF,FFFF:F,,:FFFFF:FFFFFF,FFF:FFFFFFFFF:,F:FFFF,F:FFF,F,FFFF:F,F,FFFF,F,F,FF,:::FF,FFFF,,,:,F,::F,FF,F:,FF:FF,FFFFFF:,FFF,,FFF::F,FF:F,FFF,,,,,,F,,::FF::F,FF,F::,F,:FF::FF,:,F,F,:FF,FF:FF:FF,,FF::,F:,,FF,FFFF
@A00920:152:HGHKKDRXX:2:2104:14552:9627 1:N:0:AGGAGTGG+CTAGAACA
ACTCCTACGGGAGGCAGCAGTGGGGAATTTTCCGCAATGGGCGAAAGCCTGACGGAGCAACGCCGCGTGAGGGAGGAAGGCCTTAGGGTTGTAAACCTCTTTTCTCTGGGAAGAAGAACTGACGGTACCAGAGGAATAAGCCTCGGCTAACTCCGTGCCAGCAGCCGCGGTAAGACGGAGGAGGCAAGCGTTCTCCGGACTTATTGGGCGTAAAGCGTCCGCAGGCGGCTTTTTAAGTCTGTCGTTAATG
+
FFFFFFFFFFFFFFFFFFFFFFFFFFFFFFFFF:FFFFFFFFFFFFFFFFFFFFFFFFFFFFFFFFFFFFFFFFFFF:FFFFFFFFFF:FFFFFFFFFFFFFFF:FF:FFF,:FFF:F:FFFFFF:FFFFF:FFF:F:FFFFFFFFF:F,FFFFFFFF:FFFFFF,FFFF:::FFFFFFFFFFFFFFFFFFF,FFFF::,FFFFFFFFFF:FFFFFFFFF:FFFFFFFFF:FF:,FF:F,F::FF,F:,:
@A00920:152:HGHKKDRXX:2:2104:19786:10144 1:N:0:AGGAGTGG+CTAGAACA
ACTCCTACGGGAGGCAGCAGTGGGGAATTTTGGACAATGGGCGCAAGCCTGATCCAGCCATGCCGCGTGGGTGAAGAAGGCCTTCGGGTTGTAAAGCCCTTTCGGCTGGGACGAAAAGGTTCGCGCTAACACCGCGGATCCATGACGGTACCAGCAGAAGAAGCACCGGCTAACTACGTGCCAGCAGCCGCGGTAATACGTAGGGTGCAGGCGTTAATCGGAATTACTGGGCGTAAAGCGTGCGCAGGCG
+
FFFF:FFFFFFFFFF:FF:F:FFFF::FF:FFF,F,F:FF:FFFF,FFF:FFFFF:FFFFFFFFFFFFF,FFF,FFFFFFFFFF::FFFFFFF:FFFF::FFF,F:FFFFFFFFFFFFFFFF,FFFFF:FFFFFF:FFFFFF:FF:FFFFF:FFFFF::F::,F:F:FFFFFFF:FFFFF,FF:FFFFFF:FF,FFFFF:FFFF:FFFFF:FFFFFFFF,FFFFFFFF,:FFFFFFFFF:F,FFFFF,FF
@A00920:152:HGHKKDRXX:2:2104:30626:10285 1:N:0:AGGAGTGG+CTAGAACA
ACTCCTACGGGAGGCAGCAGTGGGGAATATTGGACAATGGGCGCAAGCCTGATCCAGCCATGCCGCGTGAGTGAAGAAGGCCTTAGGGTTGTAAATCTCTTTCGGCGGGGAAGATAATGACGGTACCCGCAGACGAAGCCCCGGCTAACTCCGTGCCAGCAGCCGCGGTAATACGGAGGGGGCTAGCGTTGTTCGGAATTACTGGGCGTAATGGGCACGTAGGCTGGCTGTTAAGTCGGGGGTGACATCC
+
F:,FFFF,FFFFF:FFFF:FFFFFFFFFFFFFFFFFF,FFFFFFFFFF:::FFFFFFFFFFFFFF:FFFFFFFFFF:FFFF:F,FFF:F:FFFF:FFF:FF:FFFFFFFF,FFFF:FF:FF,FFFF:FFF:FF,FF,FFFFFFFF:F,FFF:FFFFFFFF,::FF:FF:F:FFF:FFFF:F:FFF:FFFFF::FFFFFF:F,FFFFFF:F:,FFFFFFF:FFFFF:FF:F::FFFFFF:FFF:F,,FF:F
@A00920:152:HGHKKDRXX:2:2104:2917:10457 1:N:0:AGGAGTGG+CTAGAACA
ACTCCTACGGGAGGCAGCAGTTAGGAATTTTGGGCAATGGGCGCAAGCCTGACCCAGCAACGCCGCGTGGGTGATGACGGCCTTCGGGTTGTAAAGCCCTTTTCTCGGGGAAGATGATGACGGTACCCGAGGAAGAAGCCCCGGCTAACTACGTGCCAGCAGCCGCGGTAATACGTAGGGGGCGAGCGTTGCCCGGATTCATTGGGCGTAAAGGGCGCGTAGGCGGTCACGGTGCGTCCCGCGTGAAATC
+
:FFFFFFFFFFFFFFFFFFFFFFFFFFFFFFFFFF:FFFFFFFFFFFFFFFFFFFFFFFFFFFFFFF:FFFFFFFF:FFFFFFFFFFFFFFFFFFFFFFFFFFFFFFFFFFFFFFFFFFFFFFFFFFFF,FFFFFFFFFFFFFFFF:FFFFFFFFFFFFFFFFFFFFFFFFFFFFFFFFFFFFFFFFFFFFF:FFFF,FFF,FFFFFFF,FFFFFFFFFF:FFFFFFFFFF,F:FFFFFFFFFFF:FFFF
@A00920:152:HGHKKDRXX:2:2104:24894:10755 1:N:0:AGGAGTGG+CTAGAACA
ACTCCTACGGGAGGCAGCAGTTAGGAATCTTCCACAATGGGCGAAAGCCTGATGGAGCGACGCCGCGTGAGGGATGAAGGTCTTTGGATCGTAAACCTCTAAAAGTGGGACGATAATGACGGTACCACTTGAAAAGCACCGGCTAACTCCGTGCCAGCAGCCGCGGTAATACGGAGGGTGCTAGCGTTATCCGGAATCACTGGGCGTAAAGGGCGCGTAGGCGGTTTGTTAAGTCCGATGTTAAAGACTG
+
FFFFFFFFFFFFFFFFFFFFFFFFFF:FFFFFFFFFFFFFFFF,FFFF:FFFFFFFFFFFFFFFFFFFFF:FFFFFFFFFFFFFFFFFFFFFFFFFFFFFFFFFFFFFFFFFFFFFF:FFFF:FFFFFFFFFFFFFFFFFFFFFFFFF:FFFFF:FFFFFFFFFFF:FFFFFFFFFFFFFFFFFFFFFF::FFFFFFFFFFFFFFFFFF:F:FF:F:FFFFFFF,F:FFFFF,FFF:FFFFFFF,:FFFF
@A00920:152:HGHKKDRXX:2:2104:23176:11412 1:N:0:AGGAGTGG+CTAGAACA
ACTCCTACGGGAGGCAGCAGTGGGGAATATTGGACAATGGGCGAAAGCCTGATCCAGCAATGCCGCGTGTGTGAAGAAGGCCTGCGGGTTGTAAAGCACTTTCAGTAGAGAAGAAAAGCGCACGGCTAATACCAGTGAGTCTAGACGAAACCTACAGAAGAAGCACCGGCTAACTCCGTGCCAGCAGCCGCTGTAATACGGAGGGTGCAAGCTTTAATCGGAATTACTGGGCGTACAGCGCGCGTAGGCG
+
F,F:FFFF:F:F:FFF::F,F,FFFFFF:FF:F:,F:FFFFFF,:F:FF:F,F:F:FFFFF,::F:FFF:F:FFFF,FF,F:F:F::F,F:FFFF,FFF::FFFFFF:F,,F,:,FF,FFFFFFF,FFFFFFF,FF,,F:FF,F,F:,F:F,:FFFFFFFFF,FF,F,F,:,F,:FF:,FFFF,FFFF,F,,FFFFFFFF,FFFFFFFF,FF:FFFFF,:F:FFF::F,FFF,F,,,:F,FFF:FFF,::
@A00920:152:HGHKKDRXX:2:2104:13150:12117 1:N:0:AGGAGTGG+CTAGAACA
ACTCCTACGGGAGGCAGCAGTGGGGAATCTTGCGCAATGGCCGAAAGGCTGACGCAGCGACGCCGCGTGCGGGAGGAAGCTCTTCGGGGTGTAAACCGCTGTCAGGAGGGAAGAAGGTCCTGGGTAGGTAAGGACCTGGGGATGACGGTACCTCCAGAGGAAGCGCCGGCTAACTCCGTGCCAGCAGCCGCGGTAATACGGAGGGCGCGAGCGTTGTTCGGAATCATTGGGCGTAAAGCGCACGTAGGCG
+
FFFFFFFFFFFFFFFFFFFF:FFFFFFFFFFFFFFFFFFFF:FF:FFFFFFFFFFFFF:FFFFFFFFFFF:FFFFFF:FFF,FFFFF,FFFFFFFFF:,:FFFFFFFFFFFFF,FFFFFF,FFFFF:FFFF,FFF:FFFFFFFFFF,FFFFFFFFFFFFFFFFFF:FF,FFFFF:FFF:FFFFF:FFFFFFF:FFF,FFFFFF:FFFF:FFFF:FFFFFFFF:FFF,FFFFFFFF:FFF:F:FF,,FFFF
@A00920:152:HGHKKDRXX:2:2104:7057:13338 1:N:0:AGGAGTGG+CTAGAACA
ACTCCTACGGGAGGCAGCAGTGGGGGATATTGCCCAATGGGGGAAACCCTGATGCAGCGACGCCGCGTGGAGGAAGAAGGATTTCGGATTGTAAACTCCTTTCGTTAGGGACGATAATGACGGAACCTAAAAAGAAAGAACCGTCTAAAAACTTCCAAGCAGCCGCGGAAAAAAGAAGGCTGCAACCGTAGTCCGGAATAACTCGTTGTAAAAGTACCTCAGTCGGGAATACAAGTAGGAAGTGAAAACA
+
FFFFFFFFFFFFFFF,FFFF:FFFFFFF,FF,F,FFFFFFF,FFF:,FFFFF:F:FFFFFFFFFFFFFFFF:FF:FFFFF,,FFFFF,FFFFFFFFFFFF,FFFF,FFFFFFFF:F,,,F,F,,F:,,,F,:,,:FF:,FFF,,F:F:,,FF:,,:,F,FFFF:FF,F,,:FF,F,,F,,FF,:F,:,,FFFFF:,,F,,F,F,:,:FFF,,,,,F:F::FF,FFF,F,:FFFF,,,FFF:F,F::,F:F
@A00920:152:HGHKKDRXX:2:2104:1976:15530 1:N:0:AGGAGTGG+CTAGAACA
ACTCCTACGGGAGGCAGCAGTCGAGAATCTTTCACAATGGGGGAAACCCTGATGGAGTGACGCCGCGTGGAGGTTAAGGTCTTCGGATTGTAAACTCCTGTCATGCGAGAACAAAGCCCGCAAGGGTGTGATAGTACCGCAAGAGGAAGCGCCGGCTAACTCCGTGCCAGCAGCCGCGGTAATACGGAGGGCGCAAGCGTTGTTCGGAATCACTCGGCGTAAAGCGCGCGCAGGCGGGTGTGCAAGTCGG
+
FFFFFFFFFFFFFFFFFFFFFF,FFFFFFFFFFFFFFFFFFFF:FFFFF:FFFFFFFFFFFFFFFFFFFFFFFFFFFFFF:FFFFFFFFFFFFFFFFFFFFFFF:FFFFFF:FF:F:FFFFFFFFFF:FFFFFF,FF:F:FF:FFFF,F:,,FFFFF,FFFFFF,F:F,,:,F,FFFF:FFFF:FFFFFF:,FFFFF:FFF::FFFFFFF:::F,F,FFF:FFF:FF::FFF,,FFFFF:FFFFF:::F:
@A00920:152:HGHKKDRXX:2:2104:14344:15687 1:N:0:AGGAGTGG+CTAGAACA
ACTCCTACGGGAGGCAGCAGTGGGGAATCTTGCACCATGGAGGAAACTCTGATGCAGCGACGCCGCGTGAGTGATGAAGCCCTTCGGGGTGTAAAGCTCTTTCGACGGGAACGATAATGACGGTACACGAATAAGAAGCTCCTGCTAACTACCTGCCAACAGCCGCGGTAATACAGAGGGTGCAAGCGTTGTTCGGAATTACTGGGCGTAAAGCGCGCGCAGCCGGATCCTGCCAGTCAGAAGTGAAATC
+
,FFFFFFFFFFFFF:FFFFFF:FFFFFF,FFFFFF,FFFF:FF,FFFFFFFFFFFFFF::FFFFFFF,FFFF:FFFF,FFF,,FFF:,,FFF,FF,F,F:F:F,:FFFFFFFFFF:F::,FF,FFF,FFFF,FF,FF::F,:,FFF,F::F:,,FFFF,FF:,F,FF,F:FFF,:,FF,FF:FF:FFF,F:FFFF,,F,:F,FF:FF:,FFF,F:FF,,FFF,:F:FFFFF:,FF,FFF,,:FFFFF:,F
@A00920:152:HGHKKDRXX:2:2104:20392:15953 1:N:0:AGGAGTGG+CTAGAACA
ACTCCTACGGGAGGCAGCAGTGGGGAATATTGGACAATGGGGGCAACCCTGATCCAGCAATGCCGCGTGAGTGATGAAGGCCTTAGGGTTGTAAAGCTCTTTCGGCGGGGACGATGATGACGGTACCCGCAGAAGAAGCCCCGGCTAACTTCGTGCCAGCAGCCGCGGTAATACGGAGGGGGCTAGCGTTGTTCGGAATTACTGGGCGTAAAGCGCACGTAGGCGGCTTTGCAAGTTCGAGGTGAAAGCC
+
FFFFFFFFFFFFFFFFFFFFFFFFFFFFFFFFFFFFFFFFFFFFFFFFFFFFFFFFFFF:FFFFFFFFF,::FFFFFFFFFFFFF:FFFFFFFFFF,,FFFF:F:FFFFFFFFFFFF:FFFFFFF:FFFF,FFFF:FFFFFFFFFFFF:,FF:F:FF,:F,FFF:FFFFFFFFF:F,FFFFF,FFFFFF,FFFFFFF,FFFF::FFFFFFFF:F,FF::FF:FFFF:FFF,FF,F:F,FFF,FFFFFF:F
@A00920:152:HGHKKDRXX:2:2104:31665:15969 1:N:0:AGGAGTGG+CTAGAACA
ACTCCTACGGGAGGCAGCAGTGGGGAATATTGGGCAATGGGCGCAAGCCTGACCCAGCGACGCCGCGTGCGGGATGACGCTTCTCGGAGTGTAAACCGCTGTCAGAGGGGACGAACGGCCCACGGGGGAATACTTCGTGGGATTGACGGTACCCTCAAAGGAAGCGCCGGCTAACTCCGTGCCAGCAGCCGCGGTAATACGGAGGGCGCAAGCGTTGTTCGGAATCACTGGGCGTAAAGCGCGCGCAGGC
+
FFFFFFF:FFFF:FFFFFFFFFF:FFFFFFFFFFFFFFFFFFFFFFFFFFFFFFFFFFFFFFFFFFFFFFFFFFFFFFFFFFFFFFFFFFFFFFFFFFFFFFFFF:FFFFFFFFFF,FFFFFFFFFFFFF:FFFFFFFFF:FFFFFFFFFFFFFFFFF:FFFFFFF:FFFFF:FFFFFF:F:FFFFFFFFFFFFFFFFFFFFFFFFF:FF,F:FFFFFFF:FFFFF:FFFFFFFF:FFFF::F,F:FFFF
@A00920:152:HGHKKDRXX:2:2104:22706:17018 1:N:0:AGGAGTGG+CTAGAACA
ACTCCTACGGGGGCAGCAGTGGGGAATATTGGACAATGGGCGCAAGCCTGATCCAGCCATGCCGCGTGAGTGAAGAAGGCCTTAGGGTTGTAAATCTCTTTCGGCGGGGAAGATAATGACTGTACCCGAAGAAGAAGCCCCGGCTAACTCCGTGACATCAGCCGCGGTAATACGGAGGGGGCTAGCGTTGTTCGGAATTACTGGGCTTAAAGGGCACGTAGGCTGGCTGTTAAGTCGGGGGTGAAATCCT
+
FFF:,:F:F::FFFFFFFFFFFFFFF:FF:FFFFFFFF:FFFF:FFFFFFFFFF::FFFFF::FFFFFFFFFFFFFFFFFFFFFF,FFFFFFFF:FFFFFF::FF,FFFF,FFFFFF,FF,FFFFF:F,FFFF,FFFFFFF,F:FFFFF,F:F:,FF,FFFF:F,FF:FFFFF:F:F,:F:FF:,FFFFFFF:FFFF::FFFFFFF,:F,,:,FFFF,F:FFF::F:FFFFF:FFF,F,,F:FF,FFF,,
@A00920:152:HGHKKDRXX:2:2104:19849:17206 1:N:0:AGGAGTGG+CTAGAACA
CTTGGTCATTTAGAGGAAGTAAAAGTCGTAACAAGGTTTCCGTAGGTGAACCTGCGGAAGGATCATTACAAATCCAAGTCTCACTTGAGACCACGTTGAAATGTTCCCCAGGCCAAGGAGCCGCGCGTGGGGGTGGCATTGTCCGCCACCGCGCCGACTCCTTGCCTGGGCTGTTAACAAACTAGTTATTCTTGTTGCTAGAATGTATTTTGATTTTCAATCAAACGAAAACAATTACAACTTATAACAA
+
FFFFFFFFFFFFFFFFF:FFFFFFFFFFFFFFFFFFFFFFFFFFFFFFF:FFFFFFFFFFFFFFFFFFFFFFFFFFFFFFFFFFFFF:FFFFF:FFFFFFFFF:FFFFFFFFFFFFFFFFFFFFFF,FFFFFFFFFFFF,FFFFFFFFFFF:FFFFFFFFFFFFFFFFFFFFFF,FFFFFFFFFFFFFFFFF,F:FF:F,FFFFFFFFFFFFFFFFFFFF:FFFFFF:FFFFFFFFF,FFFFFFFF:,FF
@A00920:152:HGHKKDRXX:2:2104:13141:18677 1:N:0:AGGAGTGG+CTAGAACA
ACTCCTACGGGAGGCAGCAGTAGGGAATATTGGACAATGGGGGCAACCCTGATCCAGCAATGCCGCGTGAGTGATGAAGGCCTTAGGGTTGTAAAGCTCTTTTGGCAGGGACGATGATGACGGTACCTGCAGAATAAGCCCCGGCTAACTTCGTGCCAGCAGCCGCGGTAATACGAAGGGGGCTAGCGTTGTTCGGAGTTACTGGGCGTAAAGGGAGCGTAGGCGGCTCATCAAGTCGGGCGTGAAATCC
+
FFFFF:FFFFFFFFFFFFFFF:F:FFFFFFFFFFFFFFFFFFFFFFFFFFFFFFF,FF,FFFFFFFFFFFFF:FFFFFFFFFFFFFFFFFFFFFFFFFFFFFFFFFFFFFFFFFFFFF:FFF::FFFF:FF:FF:FFF,F,FF,F,FFF:,FF:F:FFFF:FFFFFFFFFF:FFFFF:FF,,FFF,F,F,FFFF:FFF,F:FFFF:FF:FFF:FF,FFF:F,::,FFFFFFFFF,,F::F,:FFFFFFFF
@A00920:152:HGHKKDRXX:2:2104:11243:18834 1:N:0:AGGAGTGG+CTAGAACA
ACTCCTACGGGAGGCAGCAGTAGGGAATCTTCCGCAATGGGCGAAAGCCTGACGGAGCAACGCCGCGTGAGTGATGAAGGTCTTCGGATCGTAAAACTCTGTTATTAGGGAAGAACAAATGTGTAAGTAACTATGCACGTCTTGACGGTACCTAATCAGAAAGCCACGGCTAACTACGTGCCAGCAGCCGCGGTAATACGTAGGGGGCAAGCGTTATCCGGATTTACTGGGTGTAAAGGGAGCGTAGACG
+
FFFFFFFFFFFFFFFFFFFFFFFFFFFFFFFFFFFFFFFFFFF:FFFFFFFFFFFFFFF:FFFFFFFFFFFFFFFFFFFFFFFFFFFFFFFF:FFFFFF:FFFFFFFFF:FFFFFFFFFFFFFF:FFF:FFFF:FFFFFFFFFF:FFFFFFFFFFFFFFFF:FFFFFFFFFF,F:FFFFFFFFFFFFFFFFFFFFFFFFFFFFFFFFFFFFFFFF:FFFFFFFF:FFFFFFFFFFF,F:FFFFF:F:FFF
@A00920:152:HGHKKDRXX:2:2104:3387:18944 1:N:0:AGGAGTGG+CTAGAACA
ACTCCTACGGGAGGCAGCAGTAGGGAATCTTCCGCAATGGACGAAAGTCTGACGGAGCAACGCCGCGTGAGCGATGAAGGCCTTCGGGTCGTAAAGCTCTGTTGTCAGGGAAGAAAAAGTATCGGAGTAACTGCCGGTACCTTGACGGTACCTGACCAGAAAGCCACGGCTAACTACGTGCCAGCAGCCGCGGTAATACGGGGGGGGCAAGCGTTGTTCGGAATTACTGGGCGTCAAGGGCTCGGAGGCG
+
FFFF:FFFFFFFFFFFFFFFFFF:FF,FFFFF:FFFFFFFF,FFFF,:FFFFF,FFFF:FFFFFFFFFF::FFFFFFFFFFFFF:FFFF,FFFF:F,:FFFFFFF:FFFFFFFF:,FF:,F,FF,,FFFF,FF::,FFF,:F::F:FF:FFF,:,FFFFF:F:FFFFFFFFFF::FF,FFFFF:FFFFFFF:FFFF,FF:FFFFFFFFF:FFF:FFFFFFFFF,F::,FFFFF:,FFFFFFFFF,:FF:F
@A00920:152:HGHKKDRXX:2:2104:8232:19570 1:N:0:AGGAGTGG+CTAGAACA
ACTCCTACGGGAGGCAGCAGTCGGGAATTTTGGGCAATGGGCGAAAGCCTGACCCAGCAACGCCGCGTGAAGGATGAAATCCCTCGGGATGTAAACTTCGCAAGAACGGGAAGAATAAGTTGGTGTGAATATCACCAGCGATGACGGTACCGTTTGTAAGCTCCGGCTAACTCCGTGCCAGCAGCCGCGGTAATACGGGGGGAGCAAGCGTTGTTCGGATTTACTGGGCGTAAAGGGCGCGTAGGCGGCC
+
FF:FFF:FFFFF:F:F,FFFFFF::,FF:FF,FFFFFFFFFFFFFF:,,FFF:FFFF,:F,FFFFFFFFFF:FFF:FFF:FFF:F:FFFFFFFFFFFFFFFFFFFFFFFF:FFF,FFFFFFFFFFFFF:FFF:FFF:FFFF:F:FF:,F,F,:FFF,FFFFFFFFFFFFFFF:FFFFFFFFFFF:,:F,FF:F,FFFF,FFFFF:F,,F:F:FFFFF:FF,FFFFF:F,FFFFFFFFFFFF:FF,FF:FF
@A00920:152:HGHKKDRXX:2:2104:8440:19836 1:N:0:AGGAGTGG+CTAGAACA
ACTCCTACGGGAGGCAGCAGTGGGGAATCTTGCGCAATGGGCGAAAGCCTGACGCAGCGACACCGCGTGGGGGATGAAGGCCTTTCAGGTCGTAAACCCCTTTCGGCAGGGACGAAGCGATCTCGTGACGGTACCTGCAGAAGAAGCCTCGGCTAACTACGTGCCAGCAGCCGCGGTAACACGTAGGAGGCGAGCGTTGTCCGGAATCATTGGGCGTAAAGAGCGCGCAGGCGGCTTGGCAAGTCGGGTG
+
FFFFFFFFFFFFF:FFFFFFFFFFFFFFFFFFFFFFFFFFFFFFFFFFFFFFFFFFFFFFF:FFFFFFFF:FFFFFFFFFFFFFFFFFFF:FF:,:FFFFFFFFFFFFFFFFFFFFFFFFFFFFFFFFFFFFFFFFFFFFFFFFFFFFFFFFFFF:FFFFFFFFFFFFFFFFFFFFFFFFFFFFFFFFFFFFFFFFFFFFFFFF:FFF:FFF:FFFF:FF,FF:FFF:FFF:FFFFFFFFF,F:FFFFFF
@A00920:152:HGHKKDRXX:2:2104:23628:20807 1:N:0:AGGAGTGG+CTAGAACA
ACTCCTACGGGAGGCAGCAGTGGGGAATCTTGCGCAATGGCCGAAAGGCTGACGCAGCGACGCCGCGTGCGGGAGGACGCCCTTCGGGGTGTAAACCGCTGTCGGCGGGGACGAACCCCTGGGGGAGGAAATGCCCTCAGGCTGACGGTACCCGCAGAGGAAGCACCGGCTAACTCCGTGCCAGCAGCCGCGGTAACACGTAGGGTGCGAGCGTTGTCCGGAATTATTGGGCGTAAAGAGCTCGTAGGCG
+
FFFFFFFFFFFFFFFFFFFF,FFFFFFFFFFFFFFFFFFFFFFFF,FFFFFFFFFFFFFFFFFFFFFFFFFFFFFFFFFFFFFFFFFFFFFFFFFFFFFFFFFFFFFFFF:FFFFFFFFFFFFFFFFF::F:FFFFFFFFFFFFFFFFFFFFFFF:FFFFF,FFFFFFFFFFFFFFFFFFFFFFFFFFFFFFFFF:FFFF,F:FFFFFFFFFFFFFFFFFFF:FFFFFFFFF:FFFF:FFFFF:FFFFFF
@A00920:152:HGHKKDRXX:2:2104:23005:20979 1:N:0:AGGAGTGG+CTAGAACA
ACTCCTACGGGAGGCAGCAGTGGGGAATCTTGCGCAATGGGCGAAAGCCTGACGCAGCAACGCCGCGTGCGGGATGAAGGCCTTCGGGTTGTACACCTCTTTCAGCAGGGACGAAGCGCAAGTGACGGTACCTGCAGAAGAAGCACCGGCCAACTACGTGCCAGCAGCCGCGGTAAGACGTAGGGTGCGAGCGTTGTCCGGATTTATTGGGCGTAAAGAGCTCGTAGGCGGCTTGTCGCGTCGACTGTGA
+
F:F,FF,:,F:F::F::FFFFFF,:F:FFFFF,FFFF,F::FFFF:F:FF:FFFFFFFFFFFFFF,:F,FFFF,FFFFFFF:F:F,,FFFFFF:FFFFF:FF,FFFFFF:F::FFFFFFFFFF:F:FFFFFFF:FF:FF,,FFFFFFFFFFFFFFFFFFFFFFFFFF,FFFFFFFFFFF,FF:F,FF:FFF,FFFFFFFFFF:FFFF:FFFFFFFF,FF:FFFFF:FFF,FFF:FFFF:F,:FFFFF:FF
@A00920:152:HGHKKDRXX:2:2104:17707:21574 1:N:0:AGGAGTGG+CTAGAACA
ACTCCTACGGGAGGCAGCAGTCGGGAATTTTGCCCAATGAGCGAAAGCTTGAGGCAGCAACTCCGCGTGAGGGACGACGGCCTTCGGGTTGTAAACCTCTTTTCTCAGGGAAGATACAAGACGGTACCTGAGGAATAAGCCACGGCTAACTACGTGCCAGCAGCCGCGGTAATACGTAGGTGGCAAGCGTTGTCCGGATTTACTGGGCGTAAAGAGCGCGCAGGCGGCTGGTCAAGTCCGATGTGAAATC
+
:FFFF,FFF:F:FFFFFFFFFFFFFFFFFF:FFFFFFFFFFFFFFFFFFFFFFFFFFFFFFFFFFFFFF:FFFFFFFFFF:FFFFFFF,FFFFF:FFFF,F:FFFFFFFFFFFFFFFFFFFF:FF:FFFF:FFFFFFFFFFFFFFFFFFFFFFFFFFFFFFFFFFFFFF,FFFFFFFFFFFFFFFFFFFFFFFFFFFFFFF:FFFFFFFFF:FF:FFFFF:FFFFFFFFFFFFF:FFF:F:FFFF:FFFF
@A00920:152:HGHKKDRXX:2:2104:25111:21652 1:N:0:AGGAGTGG+CTAGAACA
ACTCCTACGGGAGGCAGCAGTGGGGAATCTTGCGCAATGGGCGGAAGCCTGACGCAGCGACGCCGCGTGGGGGATGAAGGCCTTAGGGTCGTAAACCCCTTTCAGCAGGGACGAAGATGACGGTACCTGCAGAAGAAGCCCCGGCCAACTACGTGCCAGCAGCCGCGGTAAGACGTAGGGGGCGAGCGTTGTCCGGAATTATTGGGCGTAAAGAGCTCGTAGGCGGTCTGTCGCGTCGGATGTGAAAGCC
+
FFFFFFFFFFFFFFFFFFFFFFFFF:FFFFFF:FFFF:FFFFFFFFFFFFFFFFFFFF:FFFFFFFFFFFFFFFFFFFFFFFFFFFFFFFFFFFFFFFFFFFFFFFFFFFFFFFFFF,FFFFFFFFFFFFFFFFFFFF:FFF:FFFF,FF,FFF:FFFFFFFFFFFFFF:FFFFF:FFFF:FFF,FFF:,FFFFFFF,:FFFFFFFFFFF,FFF:FFFFFFFFFFFFFFFFFFFFFFFFF,FFFF:,FFF
@A00920:152:HGHKKDRXX:2:2104:5403:21872 1:N:0:AGGAGTGG+CTAGAACA
ACTCCTACGGGAGGCAGCAGTGGGGAATCTTGCGCAATGGGCGAAAGCCTGACGCAGCGACGCCGCGTGGGGGAGGAAGGTTTTCGGATCGTAAACCCCTGTTGCCCGGGACGAATCCCTGGTTTCGACCAGGTTGACGGTACCGGGTGAGGAAGCACCGGCTAACTCCGTGCCAGCAGCCGCGGTAATACGGAGGGTGCGAGCGTTGTCCGGAATCACTGGGCGTAAAGGGTCCGTAGGCGGGTCTTTA
+
FFFFFFFFFFFFFFFFFFFFFFFFFFFFFFFFFFFFFFFFFFFFFFFFFFFFFFFFFFFFFFFFFFF,FFFFFFFFF:FF,FFFFFFFFFFFFFFFFFFFFFFFFFFFFFFFFFFFFFFFFFFFFFFFFFFFFFFFFFFFFFFFFFFFFFFFF:FFFFFFFFFFFFFFFFFFFFFFFFFFFFFFFFFFFFFFFFFFFFFFFFFFF:FFFFFFFF,FFFFFFFFFFFFFFFFF:,FFFFFFFFFFFFFFFF
@A00920:152:HGHKKDRXX:2:2104:5330:21903 1:N:0:AGGAGTGG+CTAGAACA
ACTCCTACGGGAGGCAGCAGTGGGGAATATTGCACAATGGGCGAAAGCCTGATGCAGCGACGCCGCGTGAGGGATGACGGCCTTCGGGTTGTAAACCTCTTTCAGTAGGGAAGAAGCGAAAGTGACGGTACCTGCAGAAGAAGCGCCGGCTAACTACGTGCCAGCAGCCGCGGTAATACGTAGGGCGCAAGCGTTATCCGGAATTATTGGGCGTAAAGAGCTCGTAGGCGGCCAACTAAGTCAGATGTGA
+
FFFFFF,FFFFFFFFFFFFFFFFFFFFFFFFFFFFFFFFFFFFFFFFFFFFFFFFFFFFFFFFFFFFFFFFFFFFFFFFFFFFFFFFFFFFFFFFFFFFF:FFFFFFFFFFFFFFFFFFFFFFFFFFFFFFFFFFFFFFFFFFFFFFFFFFFFFFFFFFFFFFFFFFFFFFFFFF,FFFFFFFFFFFFF:FFFFFFFFFFFFFFF,FFFFFFFFFFFFFFF:F:FFFF:FFFFFFFFFFFF::FFFFFFF
@A00920:152:HGHKKDRXX:2:2104:28474:22874 1:N:0:AGGAGTGG+CTAGAACA
ACTCCTACGGGAGGCAGCAGTCGAGAATTTTTCACAATGGGCGAAAGCCTGATGGAGCGACGCCGCGTGGGGGATGAATGGCTTCGGCCCGTAAACCCCTGTCAATTGCGATCAAACCTTACGATTTAACAAATTGTGAGCTGATAGTAGCGAAAGAGGAAGGGACGGCTAACTCTGTGCCAGCAGCCGCGGTAAGACGTAGGTGGCGAGCGTTCTCCGGAATCATTGAGATTAAAGGGTCCGCAGGCGG
+
FFFFFFFFF:FFFFFFFFFFFFFFFF:FFFFFFFFFFFFFFFFFF:FFFFFFFFFFFFFF,FFFFFFFF,FFFFFFFFFFF,,FF,FFFFFFFFFFFF:FFFFF,F,FF:FFFFFFFF,FFFFF,:FF,,FFFFFFFFFF:FFFF:FFF:,FF,FFFFFF,FFF:,FFFFF::F,F,FFF:FFFF,F:,FF:F,,,FFF,:FFF:FFFFFF::,FFF,FF:,FFFFFFF:,FF,,,:FFF:FFF,:FF,F
@A00920:152:HGHKKDRXX:2:2104:23909:23359 1:N:0:AGGAGTGG+CTAGAACA
ACTCCTACGGGAGGCAGCAGTGGGGAATATTGGACAATGGGCGCAAGCCTGATCCAGCCATGCCGCGTGGGTGATGAAGGCCCTAGGGTTGTAAAGCCCTTTCGGCGGGGAAGATAATGACGGTACCCGCAGAAGAAGCACCGGCTAACTTCGTGCCAGCAGCCGCGGTAATACGAAGGGTGCAAGCGTTACTCGGAATTACTGGGCGTAAAGCGTGCGTAGGTGGTGGTGTCAGTCTGTTGTGAAAGCC
+
FFFFFFFFFFFFFFFFFFFF,FFFFFFFFFFFFFFFFFFFFFFFFFFFFFFFFFFFFFFFFFFFFFFFFFFFFFFFF:F:FFFFFFFF,FFFFFFFFFFFF:FFFFFFFFFFFFFF:FFFFFFFFFFFFFFFFFF:FFFFFFFFFFFFFFFFFFFFFFFFFFFFFFFFFFFFFFFFFFFFFFFFFFFFFFFFFFFF:F:FFFFFFFFFFFF,FFF:FFFFFFF:F:FFFF,F,,FFFF:FFFFFF:FFFF
@A00920:152:HGHKKDRXX:2:2104:2465:23578 1:N:0:AGGAGTGG+CTAGAACA
ACTCCTACGGGAGGCAGCAGTGGGGAATCTTGCGCAATGGGCGAAAGCCTGACGCAGCGATGCCGCGTGAGCGATGAAGGCCTTCGGGTTGTAAAGCTCTGTGGATGGAGACGAATAAGCAAGAGTTAATACCTCTTGTGGTGACGGTATCCATTTAGCAAGCACCGGCTAACTCTGTGCCAGCAGCCGCGGTAATACAGAGGGTGCAAACGTTGTTCGGAATTACTGGGCGTAAAGCGCGTGTAGGCGG
+
FF:FFFFFFFFFFFFFFFFFFFFFFF:FF,FFFFFFFFFFFFFFFFFFFFFFFFFFFFF:FFFFFFF:FFFFF,FFFFFFFF,FFFFFF,FFFFFFFFFFFFFFFFFFFFFFFFFFFFFFFFFFFFF,FFFFFFFFFFFFFFFFFFFFFFFFFFFFFFFF,FFFFFFFFFFFFFFFFFFFFFF:FFFFFFFFFF:FFF:FFFFFFFFFFFFFFFFFF:FFF:FFFFFFFFFFFFFF,FFFFFFFFFF::F
@A00920:152:HGHKKDRXX:2:2104:17870:23672 1:N:0:AGGAGTGG+CTAGAACA
ACTCCTACGGGAGGCAGCAGCAAGGAATTTTCCACAATGGGCGCAAGCCTGATGGAGCAACGCCGCGTGGGGGATGAAGGTCCTCGGATTGTAAACCCCTGTTGGGTGGGACGAACACTTTCGTGGTGAACAGCCATGGAAGCTGACGGTACCACCTGAGGAAGCCCCGGCTAACTCTGTGCCAGCAGCCGCGGTAATACGGAGGGGGCTAGCGTTGTTCGGAATTACTGGGCGTAAAGCGCACGTAGGC
+
F:FFFFFFF,F:FF:FF:FFFFFFFFFFFFFFFFFFFFFFFFFFFFFFFFF:FFFFFFFFFFF:FFFFFFFF:FFFFFFFFFFFFFFFFFFFFFFFFFFFF:FF:FFFFFFFFFFFFFFFFFFFFFF,:FF:FFFFFFFFFF,FFFFFFFFFFFFFF:F:FFFFF,FFFFFFFFFFFFFFFFFFFFFFFFF:FF:F,FFFFFF:FFFFFFFFFFFFFFFFFFFFF:FF:FFFFFFF:F:FF:FFFF,FF:
@A00920:152:HGHKKDRXX:2:2104:4381:24017 1:N:0:AGGAGTGG+CTAGAACA
ACTCCTACGGGAGGCAGCAGTGGGGAATCTTGCGCAATGGCCGAAAGGCTGACGCAGCGACGCCGCGTGCGGGAGGACGCCCTTCGGGGTGTAAACCGCTGTCAGTGGGGAGGAACGGCCCGGGGAGGCAATGCCCCGTGGTTTGACAGTACCCACAGAGGACGCACCGGCTAACTCCGTGCCAGCAGCCGCGGTAATACGAAGGTCCCGAGCGTTGTTCGGAATCACTGGGCGTAAAGGGAGCGTAGGC
+
FFFFFFFFFFFFFFFFFFFFFFFFF,FFFFFFFFFFFFFFFFFFFFFFFFFFFFFFFFFFFFFFFFFFFFFFFFFFFFFFFFFFFFFFFFFFFFFFFFFF:FFF:FFFFFFFFF:F::FFFFFFFFFFFF,FFFFFFFFFFFFFFFF,F:FFFF,FFFFFFF,FFFFFFFFFFFFFFFFFF:FFFFFFF:FFFFF:,FFFFFFFFFFFFFFFFF,FFFFF:FFFF:FFFFFFF:FFF:FFFFFF::FFFF
@A00920:152:HGHKKDRXX:2:2104:8666:24768 1:N:0:AGGAGTGG+CTAGAACA
ACTCCTACGGGAGGCAGCAGTAAGGAATATTGGTCAATGGGCGAAAGCCTGAACCAGCCATCCAGCGTGCAGGAAGAAGGCCCTATGGGTTGTAAACTGCTTTTGTCAGGGAATAAACCTTGGGATTCACTCCCGAGCTGAAGGTACCTGAAGAATAAGCACCGGCTAACTCCGTGCCAGCAGCCGCGGAAATACGGAGGGTGCAAGCGGTGTCCGGATTTATTGGGGTTAAAGGGTGCGTAGGCGGCCC
+
:FFFFFFFFFFFFFFFFFFFFFFFFFFFFFF::FFFFFFFFFFFFF:FFFFF,F,FFF:FF,FFFFFFFFF,FFFFFFF:FFFFFFFFFFFFFFFF,F:FFFF:FFF:F,FF:FFFF:F:FF,,:FFFFFF:F::FFFF,F:,FFFFFFFFFFFF:F,:FFFFFFFFFF,FFF,F,FFFFF:FF,,FFF,:FFFFF,,F,FFF::FFFF,FF:F,F,:FF,:F,FFF,,FFF,,FFFFFFFFF,:,F,FF
@A00920:152:HGHKKDRXX:2:2104:24343:25269 1:N:0:AGGAGTGG+CTAGAACA
ACTCCTACGGGAGGCAGCAGTGGGGAATCTTGCGCAATGGACGAAAGTCTGACGCAGCGACGCCGCGTGCGGGAGGAAGCTCTTCGGGGTGTAAACCGCTGTTGCCCGGGACGAACGTCTGGTTTCGACCAGAGTGACGGTACCGGGTGAGGAAGCGCCGGCTAACTCTGTGCCAGCAGCAGCGGTAATACAGAGACCTCAAGCGTTATCCGGAATTATTGGGCGTAAAGCGTACCGACAGGTGGTTTAT
+
FF:FFFFFF::FFFFFFFFFFFFFFFFFFFFFFFFFFFFFFFFFFFFFFFFFFFFFFFFFFFFFFFFFFFFFFFFFF:FFFFFFFF:FFFFFFFFFFFFF:FFFFFFFFF:FFFFFFFFFFFFFFFFFFFFFFFFFFFFFFFFFFFFFFFFFF:FFFFFFFFFFFF:FFFFFFFFF::FFFFFFFFFFFFFF,FFFFF::F,F:F:FFFFFFFF,F:FFFFFFFFFFFF:FF,FF:FF:F:,FFFFF::F
@A00920:152:HGHKKDRXX:2:2104:21007:26757 1:N:0:AGGAGTGG+CTAGAACA
ACTCCTACGGGAGGCAGCAGTGGGGAATCTTGGACAATGGGGGCAACCCTGATCCAGCGACGCCGCGTGGGTGATGAAGGCCTTCGGGTCGTAAAGCCCTTTTGCCGGGGAAGATGATGACGGTACCCGGAGAAGAAGCACCGGCTAACTCTGTGCCAGCAGCCGCGGTAACACGTAGGACGCAAGCGTTATCCGGAATTAATGGGCGTAAAGAGCGTGTAGGCGGTGCTGTAAGTCAACCGTGAAAGCT
+
FF:FF:FFFFFFFFFFFFFFFFFFFF:FFFF:FFFFF:FFFFFF:FFFF:FFFFFFFFFFFFFFFFFF:FFF:FFFFFFFFFFFFF:FFFFFFFFFFF,FFFFFFFFFFFFFFFFFF:FFFFF,F:FFFFFFFFF,FF::FFF:FFFFF:FFFFFFFFFFFFFF:FFF:F::FFFFFFFFF:FFF:F:F:FF:,FFF:F::,F::FFFFFFF:::FFFFFFFFFFFFFF:FFFFF:FFF,F,:F::F,::
@A00920:152:HGHKKDRXX:2:2104:21531:27195 1:N:0:AGGAGTGG+CTAGAACA
ACTCCTACGGGAGGCAGCAGTGGGGAATATTGGACAATGGGCGCAAGCCTGATCCAGCAATGCCGCGTGAGTGATGAAGGCCTTCGGGTTGTAAAGCTCTTTCGCACGCGACGATGATGACGGTAGCGTGAGAAGAAGCCCCGGCTAACTTCGTGCCAGCAGCCGCGGTAATACGAAGGGGGCTAGCGTTGTTCGGAATTACTGGGCGTAAAGGGCGCGTAGGCGGTGTGTCAAGTCAGGCGTGAAAGCC
+
FFFFFF,FFFFF:FFFFFFFFFFFFFFF:FFFFFFFFFFFFFFFFF:FFFFFFFFFFFFFFFFFFFFFFFFFFF,:FFFFFFFFFFFFFFFFFFFFFFFFFFFFF:FFFFF:FFFFFF:,FFFFFFFFFFFFFFFFFFFFFF::FFFFFF:F:F:FFFF,FFFFFFFFFFFFFFF:FFFFFFF:FFFFF:FFF,F:F,:FFFFF,FF,:F,F:::,FFFFFF,,FFFFFFFFFFFFFFF:F:F:F,FF:F
@A00920:152:HGHKKDRXX:2:2104:10203:27273 1:N:0:AGGAGTGG+CTAGAACA
ACTCCTACGGGAGGCAGCAGTGGGGAATCTTGGACAATGGGCGAAAGCCTGATCCAGCCATGCCGCGTGGATGATGAAGGCCCTAGGGTTGTAAAATCCTTTCGTTGGGGACGATAATGACGGTACCCAAAGAAGAAGCTCCGGCTAACTTCGTGCCAGCAGCCGCGGTAATACGAAGGGGGCTAGCGTTGTTCGGATTTACTGGGCGTAAAGGGCGCGTAGGCGGTTGCCTAAGTCGGACGTGAAATCC
+
FFFFFFFFFFFFFFFFFFFFFF:FFFFFFFFFFFFFFFFFFFFFFFFFFFFFFFF,FFFFFFFFFFFFFF,FFFFFFFFF:FFFFFFFFFFFFF:FFFFFFFFFFFFFFFFFFFFFFFFFFFFFFFFFFF:FFFFFF,FFFFFFFFFFFFFFFFFFFFFFFFFFFFFFFFFFFFFF,:FFFFFFFFFFFFFFFF,FFFFFFFF:,FFFFFFF::FFFFFFF,FFF:FFFFF,FF:FFFFFFFFF:FF:FF
@A00920:152:HGHKKDRXX:2:2104:11270:27430 1:N:0:AGGAGTGG+CTAGAACA
ACTCCTACGGGAGGCAGCAGTGGGGAATATTTCACAATGGAGGAAACTCTGATGCAGCGACGCCGCGTGAGTGAAGAAGTAATTCGTTATGTAAAGCTCTATCAGCAGGGAAGATAGTGACGGTACCTGACTAAGAAGCTCCGGCTAAATACGTGCCAGCAGCCGCGGTCATACGTATGGAGCAAGCGTTATCCGGATTTACTGGGTGTAAAGGGAGTGTAGGTGTCCATGCAAGTCAGAAGTGAAAATC
+
FFFFFFFF:FFFFFFFFFFFFFF:FFFFFFF,FFFFFFFFFFFFFFFFFFF:FF,,FFFFFFFFFFFFF:FFFF,FFFFFFFFFFFFFFFFFFFF:F,F::FF,,FFFFFFFFFF,F:,FF,FFFFFFF:F,FFFFFFF:,,FF,FFFFFFF:FF:FFFF,:F,:FF:F,FF:FFFF,F,FFFFFFFF,,F:FF::FFFF::F:FFFFFFF,,FF:FFF:FF,,F,FFF,FFF,,:FFFFFF:FFFF:FF
@A00920:152:HGHKKDRXX:2:2104:14832:27837 1:N:0:AGGAGTGG+CTAGAACA
ACTCCTACGGGAGGCAGCAGTGGGGAATCTTGCGCAATGGCCGCAAGGCTGACGCAGCGACGCCGCGTGCGGGAGGACGCCCCTCGGGGTGTAAACCGCTGTCGCCCGGGGCGAACCGGGGGTTTCGACCCCCCGGACGGTACCGGGTGAGGAAGCGCCGGCTAACTCCGTGCCAGCAGCCGCGGTAATACGGAGGGCGCGAGCGTTGTCCGGAATCACTGGGCGGAAAGGGCGCGTAGGCGGCCCGGTA
+
FFFFFFF,:FFFFF:F:FF::FFFFFFFFFF,FFFFFFFFFFFFFFFFFFFF:FFFFFFFFFFFFFF:FFFFFFFF,FFFFF:F:FF,FFFFFFFFFFFFFFFFFFFF:FFFFF,FFFFFFFFFFFFFFFFFFF,F,,FFFF,FFFF,:F,FF:FFFFF::F:FFFFFF:FFFFFFFF,FFFFFFFFF,F,:FF,FFFFF:F:F:FF:FFFFFFF:FFFF:FFF:,FFF:FFFFF,FFF,F:::FFFFFF
@A00920:152:HGHKKDRXX:2:2104:14507:28338 1:N:0:AGGAGTGG+CTAGAACA
ACTCCTACGGGAGGCAGCAGTGAGGAATATTGGTCAATGGACGAGAGTCTGAACCAGCCAAGTAGCGTGAAGGATGACTGCCCTATGGGTTGTAAAATTCTTTTATACTGGAATAAAGTGAGGCACGTGTGCCTTTTTGTATGTAACGTATGAATAAGGATCGGCTAACTCCCTGCCAGAAGCCGCGGTAATACGGAGGATCCGAGAGTTATCCGGAATAAGTGGGTTTAAAGGGAGAGTATGCGGACGC
+
FFF:FFFFFFFFFFFFFFFF:::FFFFFF:FFFFFFFFFFFFFFFFF:FFFF:F,FFFFFFFFFFFFFFFFFFFFFF:F,FF,FFFFFF,FFF:FF,F,FFF:FF,FF,F:FF,F:FFF,F,FFFF:FFFFFF:F:F:,FF:FFF,:,,FFFFFF:FFFFF:FFF,FFFFF:,,::FFF,FFF,FF,F:FF,FFF:FFFF,,:FFF,F,FFFFF,FF,F:F,,,,FF,FFFF,FFF,,F,,,,FFF:FF,
@A00920:152:HGHKKDRXX:2:2104:12961:28416 1:N:0:AGGAGTGG+CTAGAACA
ACTCCTACGGGAGGCAGCAGTGGGGAATATTGGGCAATGGGCGCAAGCCTGACCCAGCCATGCCGCGTGAGTGAAGAAGGCCTTCGGGTTGTAAAACTCTTTCAGATGGGAAGATAATGACGGTACCATCAGAAGAAGCCCCGGCTAACCTCGTGCCAGCAGCCGCGGTAATACGAGGGGGGCAAGCGTTGTTCGGAATCACTGGGCGTAAAGCGTACGCAGGCGGATCAGTAAGCTAGGGGTGAAAGCC
+
:FFFFFFFFFFFFFFFFFFFFFFFFFFFFFFFFFFFFFFFFFFFFFFFFFFFFFFFFFFFFFFFFFFFFFFFFFFFFFFFFFFFFFFFFFFFFFFFFFFFFFFFFFFFFFFFF:FFFFFFFFFFFFFFFFFFFFFFFFFF:FFFFFF:FFFFFFFFFFFFFFFFFFFFFFFFFFFFFFFFFFFFFFFFFFFFFFFFF,FFFFFFFFFFFFFF,FFFFFF:F:FFFFFFFF:FFFFFF:F,,FFFF:FF:F
@A00920:152:HGHKKDRXX:2:2104:30761:28714 1:N:0:AGGAGTGG+CTAGAACA
ACTCCTACGGGAGGCAGCAGTGGGGAATCTTGCACAATGGGCGAAAGCCTGATGCAGCAACGCCGCGTGCGGGATGAAGGCCCTAGGGTTGTAAACCGCTTTCAGCAGGGAAGAAAATGACGGTACCTGCAGAAGAAGGTGCGGACAACTACGTGCCAGCAGCCGCGGTGACACGTAGGCACCACGCGGTGTCCGGATGTATTGGGCGTAAAGAGCTCGTAGGTGGTTCAGTCAGTCGGATGTGAAAACT
+
F,,F:FF:FF::FF:FF,FF:,FFFF:FFFFFFFFFF:FFFFFFFF:FFFFFFFFFFF:FFFF:FFFFF:FFFFFFF,FFFFFFFFF::FFFFFFFFFFFFF:FFFF:FFFFFFF,F:FFF:FFFFFFFFFF,F,:::,:,F:F,FF::FFFFF:,:FF:FF:FF,FFF::F,F,FFFF,FFFF,FFF,FFF::FF,FFFFF:FFF,::F,FF,F,F:F,FF::FFFFFFFF,FFFFFF:FFFF,,F::F
@A00920:152:HGHKKDRXX:2:2104:32389:28964 1:N:0:AGGAGTGG+CTAGAACA
ACTCCTACGGGAGGCAGCAGTCGAGAATAATTCACAATGGGGGCAACCCTGATGGTGCAACGCCGCGTGGAGGATGAAGGTCTTCGGATTGTAAACTCCTGTCATCCGGGAGTAAGACCTGGCGATGAATAGTCGACAGGGTTTATAGTACCGGAAGAGGAAGGGACGGCTAACTTCGTGCCAGCAGCCGCGGTAATACGAAGGTCCCGAGCGTTGTTCGGAATCAATGGGCGTAAAGGGAGCGTAGGCG
+
:FFFFFFFF,FFFFFF,FFFFFF:FFFF::FFF,FFFFFFFFFFFFFFFFFF,F,FFFFFFFFFFFFFFFFFFFFFF,F,FFFFFFFFFFFFF::FFFFFFFFFFFFFFFFFFF::FFFFF,FFF:FFFF:,F,:::FF,:FF,FF:FFFFF:FFFF,F::FF:FFFF:F:FF,:FF,F,FFF,FFFFFFF:FFFF:FFFFFF:FFFF,,FFFFFFFF:FFFF:FF,FFFFF:FFFFFFFF:FF,:F,FF
@A00920:152:HGHKKDRXX:2:2104:15365:29731 1:N:0:AGGAGTGG+CTAGAACA
ACTCCTACGGGAGGCAGCAGTGGGGAATCTTGGTCAATGGGCGCAAGCCTGAACCAGCGATGCCGCGTGAGTGATGAAGGCCTTCGGGTTGTAAAGCTCTGTGGTGAGGGACGAAAGAGCGCAGTCGAATAGGCTGTGTGTTGACGGTACCTCCTTAGCAAGCACCGGCTAACTCTGTGCCAGCAGCCGCGGTAAGACAGAGGGTGCAAACGTTGCTCGGAATCACTGGGCGTAAAGGGCGTGTAGGCGG
+
:F,FFF:FF:::FFFFFFF::FFFFFFF:FF::FFFFFF:FF:FFF:FFFFFF:F,FFFFF,FFFFF,FFF:FFF:FF:F:F,F:FF:,:F,FFFFFFFFFF,:,FF:FFFFFFFFFF:FF,FFFFFFFFF,FFFFF:FF:F:FFF:F::F:FFFFFFFFF,,FFFFFFF:FFFF,FFFFFFFFFFFFFFF:FFFFFFF,FFFFFFFF:F::,FFFFF:FFF,FFFFFF,F,FF:F:F,F:FFF,,F::F
@A00920:152:HGHKKDRXX:2:2104:10312:30154 1:N:0:AGGAGTGG+CTAGAACA
ACTCCTACGGGAGGCAGCAGTGGGGAATTGTTCGCAATGGGCGCAAGCCTGACGACGCAACGCCGCGTGGAGGATGAAGGTCTTCGGATTGTAAACTCCTGTTGCCCGGGACGAATTGCTTCGACCTAACACGTCGAAGTTTGACGGTACCGGGTGAGGAAGCCCCGGCTAACTCTGTGCCAGCAGCCGCGGTAATACAGAGGGGGCAAGCGTTGTTCGGAATTACTGGGCGTAAAGGGCGCGTAGGCGG
+
FFFFFFFFFFFFFFFFFFFFFFFFFFFFFFFFFFFFFFFFFFFFFFFFFFFFFFFFFF::FFFFFFFFFFFFFFFFFFFFFFFFFFFFFFFFFF:FFFFFFFFFFFFFFFFFFF,FFFFFFFFFFFFF:FF:FFFFFFFFFFFFFFFFFFFFFFFFFFFFFFFFFFFFF:,F:FFFFF:FFFFFFFF:FFFFFFFF:FFFFFFF:FFFFF:FF:F:F:FF::::FFFF:FFFFFFF:FF:F:::FFF:FF
@A00920:152:HGHKKDRXX:2:2104:22146:30545 1:N:0:AGGAGTGG+CTAGAACA
ACTCCTACGGGAGGCAGCAGTTTCGAATCATTCACAATGGGCGAAAGCCTGATGGTGCGACGCCGCGTGAGGGATGAAGGTCTTCGGATTGTAAACCTCTGTCACCGGGGAAGAAACGCTTTGAGTTAATAGTTCAAAGCCTGACTTAACCCGGAGAGGAAGCAGTGGCTAACTCTGTGCCAGCAGCCGCGGTAATACAGAGGGTGCGAGCGTTGTCCGGAATCACTGGGCGTAAAGGGCGCGTAGGCGG
+
FFFFFFFFFFFFFFFFFFFFFFFFFFFFFFFFFFFFFFFFFFFFFFFFFFFFFFFFFFFFFFFFFFFFFF:FFFFFFFFFFFFFFFFFFFFFFFFFFFFF:FFFFFFFFFFFFFFFFFFFFFFFFFFFFFFFFFFFF,FFFFFFFFFF:FFFFFFFFFFFFFFFFFFFFFFFFFFFFFFFFFFFFFFFFFFFFFFFFFFFFFFFFFFFFFFFFFFFFFFFFFFFFFFFF:FFFFFFFFFFFFFFFFFFFF
@A00920:152:HGHKKDRXX:2:2104:6867:30796 1:N:0:AGGAGTGG+CTAGAACA
ACTCCTACGGGAGGCAGCAGTGGGGAATTTTGGACAATGGGGGCAACCCTGATCCAGCCATTCCGCGTGAGTGAAGAAGGCCTTCGGGTTGTAAAGCTCTTTTGTCCGGAACGAAACGGGTAGCGTGAATATCGCTGCCTACTGACGGTACCGGAAGAATAAGCACCGGCTAACTACGTGCCAGCAGCCGCGGTAATACGTAGGGTGCTAGCGTTGATCGGAATTAATGGGCGTAAAGCGAGCGAAGGCG
+
FFFFFFFFFFFFFFFFFFFFFFFFFFFFFFFFFFFFFFFFFFFFFFFFFFFFFFFFFFFFFFFFFFFFFFFFFFFFF:FFFFFFFFF,:FFFFFF:FF:FFFFFFFFFFFFFFFFFFFFFFFFFF:FFFFFFFFFFFFFF,FFFFFFFFFFFF,FFFFFFFFFFF:FFFFF:FFFFFFFFFF,FFFFFF:F,FF,FFFFFFFFFFFFF,F,FFF:,,F:FFFFFFF,FFFFFFFFF,F::,F,F,FF:,:
@A00920:152:HGHKKDRXX:2:2104:28158:31751 1:N:0:AGGAGTGG+CTAGAACA
ACTCCTACGGGAGGCAGCAGTGGGGAATATTGGACAATGGGCGCAAGCCTGATCCAGCCATGCCGCGTGTGTGAAGAAGGTCTTCGGATTGTAAAGCACTTTAAGTTGGGAGGAAGGGCAGTAAGTTAATACCTTGCTGTTTTGACGTTACCGACAGAATAAGCACCGGCTAACTCTGTGCCAGCAGCCGCGGTAATACAGAGGGTGCAAGCGTTAATCGGAATTACTGGGCGTAACGCGCGCGGAGGTG
+
FFFFFFFFFFFFFFFFFFFFFFFFFFFFFFFFFFFFFFFFFFFFFFFFFFFFFFFFFFFFFFFFFFFFFFFFFFFFFFFFFFFFFFFFFFFFFFFFFF:FFFFFFFFFFFFFFFF:FFFFFFF:FFFFFFFFFFFFFFFFFFFFFFFFFFFFFFFFFFFFFFFFFFFFFFFFFFFFFFFFFFFFFFFFFFFFFFFFFFFFFFFFFFFFFFFFFFF:FFFFF,FFFFFFFF,FF:,::FFFFFFF,::F,F
@A00920:152:HGHKKDRXX:2:2104:12979:31767 1:N:0:AGGAGTGG+CTAGAACA
ACTCCTACGGGAGGCAGCAGTGGGGAATTTTGGACAATGGGCGCAAGCCTGATCCAGCAATGCCGCGTGCAGGAAGAAGGCCTTCGGGTTGTAAACTGCTTTTGTACGGAACGAAACGGTCCGGGTTAATACCCTGGGCTAATGACGGTACCGTAAGAATAAGCACCGGCTAACTACGTGCCAGCAGCCGCGGTAATACGTAGGGTGCAAGCGTTAATCGGAATTACTGGGCGTAAAGCGTGCGCAGGCG
+
FFFFFFFFFFFFFFFFFFFFFFFFFFFFFFFFFFFFFFFFFFFFFFFFFFFFFFFFFFFFFFFFFFFFFFFFFFFFFFFFFFFFFFFFF,FFFFFFFFFF,FFFFFFFFFFFFFFFFFFFFF:FFFFFFFFFFFF,F,F:FFF:FFFFF:F:FFF:FF:::FF,FF:F:FFFF,,FF:FFFFF,FF:FFFFFFF:FFFFF:FFFFFF:FFFFFFFFF:,FF:F:,FFFFF:F,:FFFFFFF,F,FFF:FF
@A00920:152:HGHKKDRXX:2:2104:12246:32221 1:N:0:AGGAGTGG+CTAGAACA
ACTCCTACGGGAGGCAGCAGTGGGGAATATTCGACAATGGGCGAAAGCCTGATCCAGCAATGCCGCGTGAGTGATGAAGGCCTTAGGGTTGTAAAGATCTTTTAACCGGGATGATAATGACAGTACCGGGAGAATAAGCTCCGGCTAACTCCGTGCCAGCAGCCGCGGTAATACGGAGGGAGCTAGCGTTGTTCGGAATTACTGGGCGTAAAGCGCACGTAGGCGGCTTTGTAAGTTAGAGGTTAAAGCC
+
F:FFFFFFFF:FFFFFF:,FF,FFFFFFFF:,FFFFFFFFFFFFFFFFFFFFFFFFF:FFFFFFFFFFF,FFFFFFFFF:FFFFFFFF::F::FFF,:F:FFF:,F,F,FFFFFFF:F:FFFFFFFF,F:,FFFFFFFF:,FF,FFFFFFFFF:FFFFF:FFFFFFFF:FFFFFFF:FF:FFFFFFFFFF:FFFFFFF::,FF,F:F::FF:F:FF:FFF,:FF:FF:,FFFFF:F,F,:F,F,FFF,:F
@A00920:152:HGHKKDRXX:2:2104:15872:32299 1:N:0:AGGAGTGG+CTAGAACA
ACTCCTACGGGAGGCAGCAGTAAGGAATATTGCACAATGGGCGCAAGCCTGATGCAGCAACGCCGCGTGCCCGAGGAAGGCCTTCGGGTTGTAAAGGGCTTTTCTGGCTGAAGAGTAAGGACGGTAGGCCAGGAATAAGCGTCGGCTAACTACGTGCCAGCAGCCGCGGTAAAACGTAGGACGCGAGCGTTATCCGGATTTACTGGGCGTAAAGCGCGGGCAGGCGGCTGTTCAAGTCGGACGTGAAAGC
+
FFFFFFFFFFFFFFFFFF:FFFFFFFF,FFFFFFF,FFFFFFFFFFFFFFF:FFFFFFFFFFFFFFFFFFFFF:FFFFFFFFF,FFF:F,FFF:FFFF:FFFFFFFFFFFFFFFFFFF:FF:FFFFFFFFFFFFFF,FFFFF:FFFFFFFFFFFFFFFFFFFFFF:FFFFFF:FFFF:FFFFFFFFFFFFFFF:F:FFFFFFFFFFFFFFFF:FFFFFFFFF:F::F:FFFFFFFFF:::F:FFF,FFFF
@A00920:152:HGHKKDRXX:2:2104:7066:32894 1:N:0:AGGAGTGG+CTAGAACA
ACTCCTACGGGAGGCAGCAGTGGGGAATTTTGGACAATGGGCGCAAGCCTGATCCAGCCATGCCGCGTGTGTGAAGAAGGCCTTCGGGTTGTAAAGCACTTTCAGTGGTGAGGAAGGATGTAAGATTAATACTCTTGCATATTGACGTTAGCCACAGAAGAAGCACCGGCTAACTCCGTGCCAGCAGCCGCGGTAATACGAAGGGTGCAAGCGTTACTCGGAATTACTGGGCGTAAAGCGTGCGTAGGTG
+
:FFFFFFFFFFFFFFFFFFF,FFFFFFFFFFFFFFFFFFFFFFFF:FFFFFFFFFFFFFFFFFFFFF,FFFFFFFFFFFFFFFFFFFF::FFFF:FFFFFFFFFFFFFFFFFFFFFFFFFFFFFFFFFFFFFFFFFFFFFFFF:FFFFFFFFFFFFFFFF:F:F:FFFFFFFFFFFFFFFFFFFFFFFFFFFF:FFFFFFFFFFFFFFF:FFFFFFFF:FFFF:FFFFFFFFFFFFFFFFFFFFFFFF:F
@A00920:152:HGHKKDRXX:2:2104:2094:32925 1:N:0:AGGAGTGG+CTAGAACA
ACTCCTACGGGAGGCAGCAGTGGGGAATATTGCGCAATGGGCGGAAGCCTGAAGCAGCGACGCCGCGTGAGGGATGACGGCCTTCGGGTTGTAAACATCTTTCAGCAGGGACGAATCGTAAGAGACGGTAAATGCAGAGGAAGCGCCGGCAACCTACGAGCCAGCAGCCGCGGTAAGACGGAGAGCGCGAGCGGTGTCCGGATTTATTGGACGTAAAGAGCTCGTAGGAGGCTTGTCGCGTCGAGTGTGA
+
FFFFFFFFFFFFFFFFFFFFFFFFFFFFF:FFF,FFFFFFFFF,FF:FFFFF,FF:FFFFFFFFFFFFFF:FFFFFF,FF:FFFFFFFF,FFF:FF::FFFFF,,FFFFFFFFFF,:FFFFF,FFF:F,F,,,:FF:F,F:FF,F,FFF,,F:FF::,,FF:FFF:,F::F:,,F:F:,,,:F,FFFFFFFFF,FF:,,:,F,,,:FF,,,,:,,,:FF,,FF:,:,F,FF,:,,F,,FF:FFF,FFFF,
@A00920:152:HGHKKDRXX:2:2104:18421:33238 1:N:0:AGGAGTGG+CTAGAACA
ACTCCTACGGGAGGCAGCAGTGGGGAATATTGGACAATGGGCGCAAGCCTGATCCAGCCATGCCGCGTGAGTGAGGAAGGCCCTATGGTTGTAAAGCTCTTTCACCGGTGAAGATAATGACGGTAACCGGAGAAGAAGCCCCGGCTAACTTCGTGCCAGCAGCCGCGGTAATACGAAGGGGGCTAGCGTTGTTCGGACTTACTGGGCGTAAAGCGCACGTAGGCGGCCAGTTAAGTCCGGGGTGAAATCC
+
F:FFFFFFFFFFFFFFFFFFFF:F,:FFFFFFF:FFFFF,FFFFFFF:FFFFFFFFFFFF:FFFFFFFF:,::F,F,F::,FF,F,FFFF,,:FF,FF:FFFFFF,::FF,FFFFFFF,FF,:FFF,FFF,FFF,FFFFFFFFFFFFFFFFF,:::,FF,FF::F,FF:F,:,:F::,F::FFFF:FFFF,F,FFFFFFFF,,FFFFFFF,FFF:F,FFF,F:FFF,FF,F,FF::::FF:FFF:,FFF:
@A00920:152:HGHKKDRXX:2:2104:29622:33473 1:N:0:AGGAGTGG+CTAGAACA
ACTCCTACGGGAGGCAGCAGTGGGGAATATTGCACAATGGGCGCAAGCCTGATGCAGCGACGCCGCGTGGGGGATGACGGCCTTCGGGTTGTAAACCCCTTTCAGTATCGACGAAGCCGTGAGGTGACGGTAGGTACAGAAGAAGCTGCGGCTAACTACGTGCCAGCAGCCGCGGTAATACGTAGGCAGCGAGCGTTGTTCGGAGTTACTGGGCGTAAAGCGTGCGTAGGCGGTGGCCCAAGTCTGGTGT
+
FFFFFFFFFFFFFFFFFFFFFFFFFFFF:FFFFFFFFFFFFFFFFFFFFFFFFFFFFFFFFFFFFFFFFFFFFFFFFFFFFFFFFFFFFFFFFFFFFFFFFFFFFFFFFFFFFFFFFFFFFFFFFFFFFF:FFFF:FFFFFFFFFFFFFFFFF:FFFFFFFFFFFFFFFFFFFFFFFFFFFFFFFFFFFFFFFFFFFFFFFF:FFFFF:FFFFF:FF:FFF:FFFFFFFFFFFFFFFFFFFFF:FFFFFF
@A00920:152:HGHKKDRXX:2:2104:3414:33583 1:N:0:AGGAGTGG+CTAGAACA
ACTCCTACGGGAGGCAGCAGTAGGGAATCTTGCACAATGGGCGAAAGCCTGATGCAGCAACGCCGCGTGCGGGAAGAAGGCCTTAGGGTTGTAAACCGCTTTCAGCAGGGAAGAAGATGACGGTACCTGTAGAAGAAGGTGCGGCCAACTACGTGCCAGCAGCCGCGGTGACACGTAGGCACCAAGCGTTGTCCGGATTTATTGGGCGTAAAGAGCTCGTAGGCGGTTCGGTAAGTCGGGTGTGAAAACT
+
FFFFFFFFFFFFFFFFFFFFFFFFFFFFFFFFFFFFFFFF:FFFFFF,FFFFFFFFFFF:FFFFFFFFFFF:FFFFFFFFFFFFFFFFFFFFFFFFFFFFFFFFFFFF,FF,FF:,FFFF:FFFFFFFFFFFFFFFF,:FF:F,FFFFFFF,FF,:F:FFFFFFFFFF:FFFFF,FF:FFFFF:FFF,F,FFFFFFF,:FFFFF,FFF,F:F,,:,FFFFF,F::,FFF:,FFF:FF,F,FFFFFFFF,F
@A00920:152:HGHKKDRXX:2:2104:5141:34444 1:N:0:AGGAGTGG+CTAGAACA
ACTCCTACGGGAGGCAGCAGTAGGGAATATTGGTCAATGGGTGCAAGCCTGAACCAGCCATGCCGCGTGCAGGAAGACGGCCTTATGGGTTGTAAACTGCTTTTACCAGGGGATAAAAGGACCATGCGTGGGACAGTGAAGGTACCTGGTGTATAAGCCACGGCTAACTACGTGCCAGCAGCCGCGGTAATACGTAGGTGGCGAGCGTTGTGCGGATTTATTGGGTTTAAAGGGTGCGTAGGCGTCCTGA
+
FFFFFF:::FFFFFFFFFFFFF,FF:FFFFFF,FFFFFFF:FFFFFFFFFF:FFFFFFF:FFFFFFFFFF:FFF,FFFFF,F,F,FFF,FF:FFFFFFF:FFF:F,FFFFF,FFFFFF:F,FFFFF:F,FFF,F,,FF,FFFF:FFFFFFF,FFFFFFFFFFF,F:F:FFFFFFFFFFFFFFFFFFF,F,F:FFF,FFFF:FF:F:F:,,F,F:F,FF:,FF:F:,F,F:FFFF::FF,FFFFFF,F:,F
@A00920:152:HGHKKDRXX:2:2104:19461:34507 1:N:0:AGGAGTGG+CTAGAACA
ACTCCTACGGGAGGCAGCAGTGGGGAATATTGGACAATGGGCGCAAGCCTGAACCAGCAATGCCGCGTGGGTGAAGAAGGTCTTCGGATTGTAAAGCCCTTTCGGCGGGGACGATGATGACGGTACCCGCCGAAGAAGCCCCGGCTAACTTCGTGCCAGCAGCCGCGGTAATACGAAGGGTGCGAGCGAGGTCCGGACTGATTGGGCGGAAAGAGCTCGAGGGCGGGTTGTCGCGTCTGCCGTGAAAGTC
+
FF:FFFFFFFFFFFFFFFFFFFFFFFFF:FF:::FFFFFF:FFFFFFFFFFF,FFFFFFF,FFFFFFFFFFFFF,FFFFFFFF,FFF:,FFFFFFFF:FFFFFFFFF,FFF:FFFF,,FFFF:FFFFFF,:FF,,F,FFF:F,FF:F,:FFFF:F::FF,,FF,:FF,,F,,FF:FFFF,,FFF,F,F,:F:F,FFFFF,F:,FFF:F,::,,FFF:FF,,FFFFF,FFFFFF:,FFF,F,:FF:,FFFF
@A00920:152:HGHKKDRXX:2:2104:32217:35211 1:N:0:AGGAGTGG+CTAGAACA
ACTCCTACGGGAGGCAGCAGTGGGGAATATTGGACAATGGGCGCAAGCCTGATCCAGCCATGCCGCGTGAGTGATGAAGGCCCTAGGGTTGTAAAGCTCTTTCGCCAGGGACGATAATGACGGTACCTGGATAAGAAGCCCCGGCTAACTTCGTGCCAGCAGCCGCGGTAATACAGAGGGGGCAAGCGTTATTCGGAATTATTGGGCGTAAAGGGCGCGTAGGCGGCTTTTCAAGTGGCGGGTGAAATCC
+
FFFFFFFFFFFFFFFFFFFFFFFFFFFFFFFFFFFFFFFFFFFFFFFFFFF:FFFFFFFFFFFFFFFFFFFFFFF:FFFFFFFFFFFFFFFF:FFFFFFFFFFFFFFFF:FFFFFFFFFFFFFFFFFFFFFF,FFFFFFFFFFFFFFFFFFFFF:FFFFFFFFFFFFFFFFFFFFFFFFFFFFFFF:FFFFFFFFFFFFFFFFFFFFFFFFF:FFFFFFFF:FF:FFFFFFF,F:F,FFFFFF:FFFFFF
@A00920:152:HGHKKDRXX:2:2104:17508:36072 1:N:0:AGGAGTGG+CTAGAACA
ACTCCTACGGGAGGCAGCAGTGGGGAATATTGGACAATGGGCGCAAGCCTGATCCAGCAATGCCGCGTGTGTGAAGAAGGCCTGCGGGTTGTAAAGCACTTTCAGTTGGGAAGAAAAGCTCGGAGCTAATACCTTCGGGCCCTGACGTTACCAACAGAAGAAGCACCGGCTAACTCCGTGCCAGCAGCCGCGGTAATACGGAGGGTGCAAGCGTTAATCGGAATTACTGGGCGTAAAGCGCACGCAGGTG
+
FF:FFFFFFFFFFFFFFF:FFFFFFFFFFFF:FFFFFFFFFFFFFFFFFFFFFFFFFFFF:FFFFFFFFFFFFFFFFFFFFFFFFFFF,:FFFFFFFFFFFFFFFFFFFFF,FFFFFFFFFFFFFF,FFFFFFFFFFFFF:FFFFFF:FFFFFFFFFFF:FF:FFFFFFFFFFFFF:FF:FF,FFFFFFFFFFF,FF,FF:F,FFFFFFF:,FFFFFFFFFFFFFFFFF,FFFFFFF:FFFFFFF:F,:F
@A00920:152:HGHKKDRXX:2:2105:28438:1360 1:N:0:AGGAGTGG+CTAGAACA
ACTCCTACGGGAGGCAGCAGTGGGGAATATTGGACAATGGGGGCAACCCTGATCCAGCCATGCCGCGTGTGTGAAGAAGGCCTTCGGGTTGTAAAGCACTTTAAGCAGGGAGGAAGGCCTTGAGGTTAATACCCTTGAGGATTGACGTTACCTGCAGAATAAGCACCGGCTAACTCCGTGCCAGCAGCCGCGGTAATACGGAGGGTGCAAGCGTTAATCGGAATTACTGGGCGTAAAGCGCACGTAGGTG
+
FFFFFFFFFFFFFFFFFFFFFFFFFF:FFF:FFFFFFFFFFFFFF,FFFFFFFFFFFFFFFFFFFFFFFFFFFFFFFFFFFFFFFFFFFFFFFFFFFFFFFFFFFFFFFFFFFFFFFFFFFFFFFFFFFFFFFFFFFFFFFFFFFFFFFFFFFFFFFFFFFFFFFFFFF:FFFFFF:FFFFFFFFFFFF:FFFFFFFFFFFFFFFFFFFFFFFFFFFFFFFFFFFFFFFFFFFFFFFFF,FFF,FFFFF:
@A00920:152:HGHKKDRXX:2:2105:17725:2284 1:N:0:AGGAGTGG+CTAGAACA
ACTCCTACGGGAGGCAGCAGTGGGGAATTTTGGACAATGGGCGAAAGCCTGATCCAGCAATGCCGCGTGTGTGAAGAAGGCCTTCGGGTTGTAAAGCACTTTTGTCCGGAAAGAAATCTCCTGGGTTAATACCCGGGTGTTCTGACGGTACCGGAAGAATAAGCACCGGCTAACTTCGTGCCAGCAGCCGCGGTAATACGAAGGGTGCAAGCGTTACTCGGAATTACTGGGCGTAAAGCGTGCGTAGGTG
+
FFFFFFFFFF:F:FFFFF:FFFFFFFFFFFFFFFFFFFFFFFFFFFFFFFFFFFFFFFFFFFFFFFFFFFFFF::FFFFFFFFFFFFFFFFF:FFFFFF,F:FFFF:FFFFFFFFFFFFF::FFFFF:FFFFFFFFFFFFFFFFFFFFFFF:FFF:FFFFFFF:FF:FFFFFFFFFFFFFFFFF:FFFFFFFFFFFFFF:,FFFF:FFF:FFF:F,FF:FF:FFFFF:FFFF:FF:F::F,FF::F::FF
@A00920:152:HGHKKDRXX:2:2105:31638:2613 1:N:0:AGGAGTGG+CTAGAACA
ACTCCTACGGGAGGCAGCAGTGGGGAATTTTGGACAATGGGCGCAAGCCTGATCCAGCCATTCCGCGTGCAGGATGAAGGCCCTCGGGTTGTAAACTGCTTTTGTACGGAACGAAAAGGCGCGGGTTAATACCCTGTGCTGATGACAGTACCGGGAGAATAAGCCCCGGCTAACTACGTGCCAGCAGCCGCGGTAATACGTAGGGTGCGAGCGTTAATCGGAATTACTGGGCGTAAAGCGTGCGCAGGCG
+
FFF:FFFFFFFFFFFFFFFFFFFFFFFFF:FFFFFFFFFFFFFFFFFFFFFFFFFFFFFFFFFFFFFFFFFFF,FFFFFFFFFFFFFFFFFFFFFFFFFFFFFFFFFFFFFFFFFFFFFFFF:FFFFFFFFFFFFFFFFFF:FFFFFFFFFFFFF:FFFFFFFFFFFFFFFFFFFFFFFFF:FFFFFFFFFFFFFFFFFFFFFFFFFFFFFFFFF,FFFFF,FFFFFFFFFFF:FFFFFF:FF::FFFFF
@A00920:152:HGHKKDRXX:2:2105:10511:2785 1:N:0:AGGAGTGG+CTAGAACA
ACTCCTACGGGAGGCAGCAGTCAGGAATATTGGGCAATGGACGAAAGTCTGACCCAGCAAATCCGCGTGAAGGATGAAGGCGTTCTGCGCTGTAAACTTCTTTAATCTGGGAAGAAACCTACGATTTCTGTTGTATCCGACGCTACGATCGGACTTAGAGCCGGCGAACTCCGTGCGAGCAGCCGCGGTAATACGGGGGGTGCACGCGGTATACGGCGGGCAGGGGGGTCGGCGGGTGGGAGGCGGGCAG
+
FFFFFFFFFFF:FFFFFFFFF,:FF:FF,FFF:,FFFFFFFFF,FFFFFFFF,FFFFF,F,,FFFFFFFF,FFFFF,FFFFFFFFFFFF,FFFFFFF,:,FFF,F::,FFFFF,,F,,F,FFF,F,:FF,F:F,F,F:F,F,,:,F,:,:,,::F,:,,,FFFFF,,,,FFF:F,,,,F:,F,F:FF,,,F,::,F,F,FF:F:,F,,F,,F:,FFF,,,:,FF,FFFF,,,,:,F,:,FFFF,FF:,,,
@A00920:152:HGHKKDRXX:2:2105:14995:3004 1:N:0:AGGAGTGG+CTAGAACA
ACTCCTACGGGAGGCAGCAGTGGGGAATTGTTCGCAATGGGCGCAAGCCTGACGACGCAACGCCGCGTGGAGGATGACGGTCTTCGGATTGTAAACTCCTGTTGATCGGGAAGAATGGCCTCCGGGTTAATACTCCGGAGGAGTGACGGTACCGATTGAGGAAGCCACGGCTAACTCTGTGCCAGCAGCCGCGGTAATACAGAGGTGGCAAGCGTTGTTCGGAATTATTGGGCGTAAAGGGCACGTAGGC
+
:FFFFFFFFFFFFFFFFFFF:FFFFFFFFFFFFFFF:FFFFFFFFFFFFFFFFFFFFFF:FFFFFFFFFFFFFFFFFFFFFFFFF:FF:FFFFFFFFF,,F,FFFFFFFFFFF,FFFFFFFFFFFF:FFFFFFFFF:FFFFFFFFFF:FFFFFFFFFFFFFFFFFFFFFFFFFFFFFFFFFFFFFF:FFFFFFFFFFF:F,,,FFFFFFFFFFFFFFFFFFFF:,FFFFFFFF:FF,FFFF::FFFFFFF
@A00920:152:HGHKKDRXX:2:2105:30770:3427 1:N:0:AGGAGTGG+CTAGAACA
ACTCCTACGGGAGGCAGCAGCTAAGAATCTTGCGCAATGGGCGAAAGCCTGACGCAGCAATTCCGCGTGAGGGACGAAGGCCCTAGGGTCGTAAACCTCTTTTGTGAAGGAAGAAGTTCTGACGGTACTTCACGAATAAGACACGGCTAACTACGTGCCAGCAGCCGCGGTAATACGTAGGTGTCAAGCGTTGTCCGGATTTATTGGGCGTAAAGCGCCCGCAGGCGGCTTGCCAAGTTTGAAGTGAAAT
+
FFFF::FFFFFFFF:FFFF:FFFFFFFFFF:FFF:F,FFFFFFFFFFFF:FFFF,FF,FFF:F,FFFF,FFF,FF:FF,:FFFFFF:FFFFFFFFFFFF,FFFFFFFFFFFF,FFFFF:FFFFFFFFFFFFFF:FFFFFF,FFFFF,FFFFFFFFF,FFFFFF,F,,F,FF:FFFF,FF,FFF,FFFFF,FFFFF:FFFFFFFFF,F,F,FFF:FFFFF::FFFFFF:FFFFFFFFF::FFFF,FFFFFF
@A00920:152:HGHKKDRXX:2:2105:11333:3521 1:N:0:AGGAGTGG+CTAGAACA
ACTCCTACGGGAGGCAGCAGTAGGGAATCTTCGGCAATGGACGCAAGTCTGACCGAGCAACGCCGCGTGAGTGAAGAAGTAATTCGTTATGTAAAGCTCTATCAGCAGGGAAGATAGTGACGGTACCTGACTAAGAAGCTCCGGCTAAATACGTGCCAGCAGCCGCGGTAATACGTATGGAGCAAGCGTTATCCGGATTTACTGGGTGTCAAGGGAGTGTAGGTGGCCATGCAAGTCAGAAGTGAAAGCC
+
:FFFFFFFFFFFFFFFFFFFFFFFFFFFFFFFFFFFFFFFFFFF:FFFFFFFFFF:FFFFFFFFFFF:FFFFFFFFFFFFFFFFFFFFFFF::F:FFFFFFFFFFFF:FFFFFFFFFFFFFFFFFFFFFFFFF,F:FFFFFFFFFFF:FF:FFF:FFFFFFFFFFFFFFFFFF:FFFFFF:FFFFFF:FFFFFFFF:FFFFFFFFFFFF,FFFFFFFFFFFFFFFFFFFF:FF,FFFFFFFFFFF::FFF
@A00920:152:HGHKKDRXX:2:2105:25012:5134 1:N:0:AGGAGTGG+CTAGAACA
ACTCCTACGGGAGGCAGCAGTGGGGAATATTGGACAATGGGGGCAACCCTGATCCAGCCATGCCGCGTGTGTGAAGAAGGCCTTCGGGTTGTAAAGCACTTTAAGTGGGGAGAAAGGTTCGGCGGTTAATACCCGCCGGAAGTGATGTTACCCACAGAATAAGCCCCGGCTAACTCCGTGCCAGCAGCCGCGGTAATACGGAGGGGGCTAGCGTTGTTCGGAATTACTGGGCGTAAAGCGCACGTAGGCG
+
F:F:FFFFFFFFFFFFFFFFFFFFF:FFFFFFFFFFFFFFFFFFFFFFFFF:FFFFFFFFFFFFFFF:FFFFF:FFFFFFFF:FFFF:FFFF,FFFFFFFFFFFFFFFFFFFFF:FFFFFFFFFFFFFFFFFFFFFFFFF,FFFFFFFFFFFFFFF:F:FFFF:FFF,FFF:FFFFFFFFF:FFFFFFFFFFF,F,F:FF:FF:,FFFFFFFFF,FFFFFF:,FFFFFFFFFFFF,,:FFFFFFF,:FFF
@A00920:152:HGHKKDRXX:2:2105:20374:5588 1:N:0:AGGAGTGG+CTAGAACA
ACTCCTACGGGAGGCAGCAGTGGGGAATATTGGACAATGGGCGAAAGCCTGATCCAGCAATGCCGCGTGTGTGAAGAAGGCCGTCGGGTTGTAAAGCACTTTCAGTGGGGAGGAAAAATTCAGAGCTCATACCTCTGAATGTTGACGTTACCTACAGAAGAAGCACCGGCTAACTCTGTGCCAGCAGCCGCGGTAATACAGTGGGTGCAAGCGTTCATCGGAATTACTGGGCGTCAAGCGCGCGGAGGCG
+
FFFFF:FFFFF:FFFFFFFF,FFFFFFFFFFFFFF:FFFFFFFFFFFFFFFF:FFFFFF:FFFFFFFFFFFFFFFFFFFFFF,FFFFFFFFFF,FF:FFFFF,,F,FFFFFFFFFFFFFFFFFFFFFF,FFFFFFFF:F,FFFFFFFFFFFFFFF:FFF,F,F:FFFF::FFFFFFFFFFF:,FFFFFF,F:F,FF,:FFF,F:FFFF:FFFFFF::FF:,::FF,F:FF,F:F,FFFFF:FF:,:F:FF
@A00920:152:HGHKKDRXX:2:2105:20320:5744 1:N:0:AGGAGTGG+CTAGAACA
ACTCCTACGGGAGGCAGCAATCAGGAATTGTGCGCAATGGCCGAAAGGCTGACGCCGCGACGTCGCGTGGAGGATGACGGCTTTAGGGTTGTAAACTCCTTTTATTGGGGAACAAGTTCTGAGTGTACCCAATGAATAAGTAGCTGCTAATCACGTGCCAGAAGCATCGGTAATACGTGAGCTAAGAGCGTTTTCCGGATTTACTGGGCGTAAAGGGTGCGTCGGCGGCCGATTAAGTTTGTCGTGAAAA
+
FFFFFF:FFFFFFFFFFFFFFFFFFFF:FFFFF,FFFFFFFFFFFFFFFFFFFFFFFFFFFFFFFFFFFFF,FFFFFFFFFFFFFFFFF:FFFFF,,FFFFFFFFF:F:FF,FF:,FFFFFFFF,FFFFFFF,:F:,FF,FF,FFF:,FFFFFFFF:F,F,:F,FFFFF,FFFF,FFFFF,FF,,:FFF:F,,,FFF:FFFFF:FFFFF:FFF:F:::,FF:,:,FFFFFFF:FF,,FF::FF:F,FF,,
@A00920:152:HGHKKDRXX:2:2105:2275:5869 1:N:0:AGGAGTGG+CTAGAACA
ACTCCTACGGGAGGCAGCAGTGAGGAATTTTCGGCAATGGGGGCAACCCTGACCGAGCAACGCCGCGTGCAGGAGGACGGCCTTCGGGTTGTAAACTGCTTTTCTCTGGGACGAGTAAGGACGGTACCAGAGGAACAAGCCTCGGCTAACTACGTGCCAGCAGCCGCGGTAATACGTAGGAGGCGAGCGTTATCCGGAGTTACTGGGCGTAAAGAGCGTGTAGGCGGGTTTGCAAGTTTGGCGTGAAAGC
+
,FFFFFFFFFF:FFFFFFFFFFFFFFFFFFFFFFFFFFFFFFFFFFFFFFFFFF:FFF,FFFFFFFFFFFFFFFFFFFFFF,FFFFFFFFFFFFFFFFFFF:FFFFFFFFFFFFFFFFFFFFFFF,FFFFFFFF:FFF::FFFFFFFFFFFFF,:FFFF:F,FFFFF::F:FFFFF:FFFFF:FFFFFFF,FFFFFFFFFFFFFFFFF:FFFFFFFFFF,:FFFFFFF,FFFFFFFFF:,FFFFFFFF:,
@A00920:152:HGHKKDRXX:2:2105:22987:6073 1:N:0:AGGAGTGG+CTAGAACA
ACTCCTACGGGAGGCAGCAGTGAGGAATATTGCACAATGGGCGCAAGCCTGATGCAGCGACGCCGCGTGGGTGAAGAAGGATTTCGGTCTGTAAAGCCCTTTTCTGTGTGACGAGAGTGGACGGTAGCACAGGAATAAGTCTCGGCTAACTACGTGCCAGCAGCCGCGGTAAAACGTAGGAGGCAAGCGTTATCCGGAGTTACTGGGCGTAAAGCGCGTGCAGGTGGATGGATCAGTTGGTTATGAAAGC
+
FFFFF:FFFFFFFFFFFFFFFFFFFF,FFFFFFFFF:FFFFFFFFFFFFFFFFF:FFFFFFFFFFFFFF:FFFFFFFFFFFFFFFFFFFFFF:FFFFFFFFFFFFFFFFFFFFFFFFFFFFFFFFFFFFFFFFFFFFFFFF:FFFFFFFFFFFFFFFFFFFFFFFFFFFFFFFFFFFFFFFFFFFFFFFFFFFFFFFFFFFFFFFFFFFFFFFF:FF::FFFFFFFF,FF:FFFFF:FF:FFFFFFFFFF
@A00920:152:HGHKKDRXX:2:2105:2564:7059 1:N:0:AGGAGTGG+CTAGAACA
ACACCTACGGGAGGCAGCAGTGGGGAATATTGGACAATGGGCGCAAGCCTGATCCAGCCACGCCGCGTGAGTGATGAAGGCCTTCGGGTCGTAAAGCTCTGTGGGGAGGGACGAACCGCTGAACGTTAATAGCGTTCACCATGACGGTACCTCCTTAGCAAGCACCGGCTAACTTCGTGCCAGCAGCCGCGGTACTACGAAGGGTGCAAACGTTGTTCGGAATGACTGGGCGTAAAGCGCGTGTATGCGG
+
:F,:::FFF,F::F,FFF,,FF:FFFFFFFFFFFF,:FFFFFF:F:F,,,FFFF::,FF,F:,F,FFF:F:,FFFFFF:FFFFF,:FFF:F,FF:F::F,:,:F,FFF,FF:,FFF:,FFFFFFFFF,F:FF,,F::F,F:,,FF,:F:FF,FFFFF:FFFFFFF,F,,,FFFFFFF,:FF::,FF:FF:F:F::FF:FFF:FF:FFFFFFF,FF,:F,F:FFFFF:,F,:F,FFFF,F::FF,,,:FF:
@A00920:152:HGHKKDRXX:2:2105:25572:8328 1:N:0:AGGAGTGG+CTAGAACA
ACTCCTACGGGAGGCAGCAGTGGGGAATATTGGACAATGGGCGCAAGCCTGATCCAGCCAAGCCGCGTGGGTGAAGAAGGCCTTCGGGTTGTAAAGCACTTTCGGCTGGGACGAAAAGCTCTGCGTTAACACCGCAGATCCATGACGGTACCAGCAGAAGAAGCACCGGCTAACTACGTGCCAGCAGCCGCGGTAATACGTAGGGTGCAGGCGTTAATCGGACTTACTGGGCGTAAAGCGTCCGCAGGCG
+
FFFFFFFFFFFFFFFFFFFFFFFFFFFFFFFFFFF:F,FFFFF:FFFFFFFFFFFFFF,F,FFFFFFFFFFFFFFFF:FFFFFFFFFF:FFFF:FFF,FFFFF:FFFFFFFFF,F,FF,:F,FFFFF,,:FFFFFFFFFFFF,,FF,FF,,FF::F:F:FF:FFFFFF,F,,:,,F:::F:FFFFFF::::,FFF,F,FFFFFF,,FF:FFFFFFFF:F:,,,:FFFF:FF,FFFFFFFFF,FFF,FFFF
@A00920:152:HGHKKDRXX:2:2105:15013:8359 1:N:0:AGGAGTGG+CTAGAACA
ACTCCTACGGGAGGCAGCAGTGGGGAATCTTGCACAATGGGGGCAACCCTGATGCAGCGACGCCGCGTGAGCGATGAAGCCCTTCGGGGTGTAAAGCTCTTTCGGCAGGGACGATAATGACGGTACCTGCAGAAGCAGCTGCGGCTAACTACGTGCCAGCAGCCGCGGTAATACGTAGGCAGCGAGCGTTGTTCGGAGTTACTGGGCGTAAAGGGTGCGTAGGCGGCCGATTAAGTTTGTCGTGAAATCT
+
FFFFFFFFFFFFFFF:FFFFFFFFFFFFFFFFF,FFFFFFFFFFFFFFFFFFFFFFFFFFFFFFFFFFFFFFFFFFFFFFFFFFFF:FF:FF:FFFFFFF:FFFFFFFFFFFFFFF,FFFFFFFFFFFFFFFFFFFFFFFFFFFFFFFFFFFFFFFFFFFFFFFFFFFFFFFFFFF:,FFFFFF:FFFFFFFFFFFFFFFFFFFFFFFFFFFFFFFF:FF:FFFFF:FFF:FFFFFFFFFFFFFFFFFFF
@A00920:152:HGHKKDRXX:2:2105:16025:8641 1:N:0:AGGAGTGG+CTAGAACA
ACTCCTACGGGAGGCAGCAGTCGAGAATCTTCCGCAATGGACGAAAGTCTGACGGAGCGACGCCGCGTGGTGGATGAAGTCCCTAGGGACGTAAACACCTTTTATGAGGGAGGAAGCTTATTGACGTTACCTCATGAATAAGGGGCTCCCAATTCTGTGCCAGCAGGAGCGGTAATACAGAAGCCCCGAGCATTATCCGGATTCACTGGGCGTAAAGGGTGCGTAGGCGGTCATATTAGTCGGACGTTAA
+
F:FFFFFFFFFFFFFFFFFFFFFFFFFFFFFFFFFFFFFFF:FFFFFFF,FFFFFFFFFFFFFFFFFFFFFFFFFFF,FFFFFFFFFF,FFFFFFFFFFFFFFFFFFFFFFFF::FFFF:FF:FFFFFFFFFFFFFFFFFFFFFFFFFFF,:FFFFFFFFFFF:FFFFFFFFFFFFFFFFFFFF:FFFFFFFFFFFFFFFFFFFFFFFFFFF,FFFFF:FFFF:FFFFFFFF,F,:FFFFFFFF:FFF,,
@A00920:152:HGHKKDRXX:2:2105:29197:8688 1:N:0:AGGAGTGG+CTAGAACA
ACTCCTACGGGAGGCAGCAGTGGGGAATATTGGACAATGGGCGCAAGCCTGATCCAGCAACGCCGCGTGGAGGATGAAGGTCTTCGGATCGTAAACTCCTGTCAGACGGGACGAAGGTTTGCGGGTGAATAGCCCGTAGGCTTGACGGTACTGTCAGAGGAAGCCCCGGCTAACTCCGTGCCAGCAGCCGCGGTAATACGGAGGGGGCGAGCGTTCTTCGGCAGGATTGGGCGTAAAGGGCGCGTAGGCG
+
FFFFFFFFFFFFFFFFFFFF:FFFFF:FFFFF:FFF:FFFFFFFFFFFF:FFF:FFFFFFFFFFFFFFFF:FFFFFFFFFFFFFFFFFFFFFFFFF,FFF,FFFFF:FFFFFFFF:FFFF:FFFFF::,FFF,F:,,FFFF,FF:F::FFFFFF::FFFFF:FFFFFFFFFFFFFFFFFFFF:FF::F:,F:FF:FFFFFFFFFFFFF,FF:F:FFFFF:F,F,,,FF,FF,FF,FFFFFFFFF:FFFFF
@A00920:152:HGHKKDRXX:2:2105:25898:9706 1:N:0:AGGAGTGG+CTAGAACA
ACTCCTACGGGAGGCAGCAGTGGGGAATATTGGACAATGGGCGCAAGCCTGATCCAGCAATGCCGCGTGTGTGAAGAAGGCCTGCGGGTTGTAAAGCACTTTAAGCAGGGAAGAAAAGTGGGGGGCTAATACCCTCTCGCGTTGACGTTACCTGCAGAATAAGCACCGGCTAACTCCGTGCCAGCAGCCGCGGTAATACGTAGGGACCGAGCGTTGTCCGGATTCATTGGGCGTAAAGAGCTCGTAGGCG
+
FFFFFFFFFFFFFFFFFFFFFFFFFFFFFFFFFFFFFFFFFFFFFFFFFFF:FFFFFFFFFFFFFFFFFFFFFFFFFFFFFFFFFFFFFFFFFFFFFFFFF::FFFFFFFFFFFFFFFFFFFFFFFFFFFFFFFFFFFFFFFFFFFFFFFFF:FFFF:::FF:FFFFFFF::FFFFFF:F:FFF:FFFFF:FFFFFFFFFFFFFFFF:FFFFFFFFFFFFFFFFFFFFFFFFFFFFFF:FF:::FFFFFF
@A00920:152:HGHKKDRXX:2:2105:22363:9784 1:N:0:AGGAGTGG+CTAGAACA
ACTCCTACGGGAGGCAGCAGTGGGGAATATTGGACAATGGGCGCAAGCCTGATCCAGCCATGCCGCGTGGGTGATGAAGGCCCTAGGGTTGTAAAGCCCTTTCGGCGGGGAAGATAATGACGGTACCCGCAGAAGAAGCCCCGGCTAACTTCGTGCCAGCAGCCGCGGTAATACGAAGGGGGCTAGCGTTGTTCGGAATTACTGGGCGTAAAGGGCGCGTAGGCGGCCTGTTAAGTCAGACGTGAAATCC
+
FFFFFFFFFFFFFFFFFFFFFFFFFFFFFFFFFFFFFFFFFFFF:FFFFFFFFFFFFFFFFFFFFFFFFFFFFFFFFFFFF:FFFFFFFFFFFF:FFFFFFFFFFFFFFFFFFFFFFFFFFFFFFF:FF:FFF:FFFFFFFFFFFFFFFF:FFFFFFFFFFFFFFFFFFF:FFFFFFFFFFFFFFFFFFFF:F:FFF:F:FFFFFF:FFF:FFFFFFFFFFFFFFFFFFFFF:FFFFFFFFFFFFFFF:F
@A00920:152:HGHKKDRXX:2:2105:12952:10019 1:N:0:AGGAGTGG+CTAGAACA
ACTCCTACGGGAGGCAGCAGTGGGGAATATTGGACAATGGGCGCAAGCCTGACCCAGCAACGCCGCGTGAAGGATGAAGTTTTTCGGAATGTAAACTTCGTAAGAATGGGAAGAATAAATGACGGTACCATTTGTAAGGTCCGGCTAACTACGTGCCAGCAGCCGCGGTAATACGTAGGGACCAAGCGTTGTTCGGATTTACTGGGCGTAAAGGGAGCGTAGGCGGCGCGTCAAGTCAGCTGTGAAATCT
+
FFF:FFFF:FFFFFFFFFFFFFFFFFFFFFFFFFFFFFFFFFFF:FFFFFFFFFFFFFF,:F:FFFFFFFFFFFFFFFFF:FFFFFFFF,FFF,,FFFFFFFFF:,FFF::FF:F:FFFFFFFFFFFFF,FF:FFF:FF:FFFFFF:FFFFFFFFFFFFFFFFFFFFFFFFFFFFFFFFFFFFFFFFFFFFFFFFFFFF:FFFFFFFFFF:FF,F:FFFFFFFFFFFFFFFFFFFFF:F:FF:F,:,FF,
@A00920:152:HGHKKDRXX:2:2105:23213:10160 1:N:0:AGGAGTGG+CTAGAACA
ACTCCTACGGGAGGCAGCAGTAGGGAATCTTGCGCAATGGCCGAAAGGCTGACGCAGCGACGCCGCGTGCGGGAAGACGCTTTTCGGAGTGTAAACCGCTGTCGGGTGGGACGAAGGTCCCGGGAAGGAAATGTCCTGGGGATGACGGTAACACCAGAGGACGCACCGGCGAACTACGTGCCAGCAGCCGCGGTAATACGAATGGGGCTAGCGTTGTTCGGAATTACTGGGCGTAAAGTGCGCGTAGGCG
+
FFFFFFFFFFFFFFFFFFFF:,FFF:FFFFFF:FFFFFFFFFF,FFFFFFFFF,FFFF,FFFFFFFFFF::FFF,FFFFF:FFFFFF:FFFFF:FFF,FF,F,,:F:FFFFFFFFF,FF:,F,,::,F,,:FF:FF,,:FFF,,FFF,F:,FFFFFF::,:,,::FFF,F,FF,F,FFFFF:,FF,,:,,FF:FF,F:FF,:,,F,F,FFF:,F,FFF::FFFFFFFFFF:FF,,F:F,,,F,:FFF,,,
@A00920:152:HGHKKDRXX:2:2105:20528:10457 1:N:0:AGGAGTGG+CTAGAACA
ACTCCTACGGGAGGCAGCAGTAGGGAATCTTCCGCAATGGACGAAAGTCTGACGGAGCAACGCCGCGTGAACGATGAAGGCCTTCGGGTCGTAAAGTTCTGTTGTTAGGGAAGAACAAGTACCAGAGTAACTGCTGGTACCTTGACGGTACCTAACCAGAAAGCCACGGCTAACTACGTGCCAGCAGCCGCGGTAAAACGTAGTTGGCAAGCGGTGTCCGGAATTATATGGCGTAAAGCGCGCGCAGGTG
+
FF::F,:,,,:FFFFFFFFFFFF:FFF,FFF:FFFFFF,FFFFFFF:FFFFFFFFF:FF,FFFFF,FFFFFF:F,,FF:,,FFFFF,::FF,F:FFFFF:FFFFFFFFFFF:,FFFF:,FF,,F:FFFFFFFF:F,,F:FF,FFFF,FFFFFFFFFFFFF:FF,FF:F:FFF:F::,FFFFFFFFFFFFF:F:,FF,FF:,F:,F,:FFFF,F,,FFFFF:,F:,F:,,F,FFFFFFFF,FFF:F,,:,F
@A00920:152:HGHKKDRXX:2:2105:10917:10848 1:N:0:AGGAGTGG+CTAGAACA
ACTCCTACGGGAGGCAGCAGTAAGGAATATTGGTCAATGGACGCAAGTCTGAACCAGCCATGCCGCGTGGAGGATGAAGGTCCTCTGGATTGTAAACTTCTTTTATCTGGGAAGAAATCCATTTTTTCTAAAGTGGTTGACGGTACCAGATGAATAAGCACCGGCTAACTCCGTGCCAGCAGCCGCGGTAATACGGAGGGTGCGAGCGTTGTTCGGAATTATTGGGCGTAAAGCGCACGTAGGCGGCCCG
+
F:,FF:FFFFFF:FFFFFFFFFFFF,FFFFFFFFFF,FFFFFFF:FFFFFFFFF:FFFFFFFF:FFFFFF:FFFFFFFFFFFF:FFFFFFFFF:F:FFFFFFFFFFFFFFFFFF,:FFFFF:FFFFFFFFFFFFFFFF:FFFFFF:FFFFFF:FFFFFFFFFFFFFFF:FFFFFFF,FFFFFFFFFFFFFFFFFFFFFFFFFFFFFFF,FFFFFFFF,FFFFFFFFFFF,FFFFFFFFFFFFF:FFF,F:
@A00920:152:HGHKKDRXX:2:2105:1289:10927 1:N:0:AGGAGTGG+CTAGAACA
ACTCCTACGGGAGGCAGCAGTGGGGAATCTTGCGCAATGGCCGAAAGGCTGACGCAGCGACGCCGCGTGCGGGAGGAAGCCCTTCGGGGAGTAAACCGCTGTCAGAGGGGACGAGAGCGCCGGGGAGGGAATGCCTGCGTGGACGGACGGTACCCTCAGAGGACGCACCGGCTAACTCCGTGCCAGCCGCCGCGCTAATACGGAGGGTGCGAGCGTTGTTCGGACGTAGTGGGCGGAAAGCGCACGTAGG
+
F:FF::FFFFFFFFFFFFFFF,,FF,:F,FF:FFFFF:FF:FFFFFF:FFFFFFFFFFFFF,FFFFFFF:FFFF:FFFF:F:FFFFFF:,FFF:FF:FFFFFFF,:F,,F:FFF,:FF,,FFFF:FFF,,F,FF,:FFFF:,,,F,FF,,FFF::FF,,,:F,,,,,:F,,,FFF,F::FFF:F,FF,F:,:,,,,,FF,,:F:F:F,FF:,,FFF:FF,FFF,,,,,,FFFFF,FF,,:FF,,FF,:F:
@A00920:152:HGHKKDRXX:2:2105:18475:11099 1:N:0:AGGAGTGG+CTAGAACA
ACTCCTACGGGAGGCAGCAGTGGGGAATATTGCACAATGGGCGCAAGCCTGATGCAGCCATGCCGCGTGTATGAAGAAGGCCTTCGGGTTGTAAAGTACTTTCAGCGAGGAGGAAGGCATTGTGGTTAATAACCGCAGTGATTGACGTTACTCGCAGAAGAAGCACCGGCTAACTCCGTGCCAGCAGCCGCGGTAATACGGAGGGTGCAAGCGTTAATCGGAATTACTGGGCGTAAAGCGCGCGTAGGTG
+
FFFFFFFFFFFFFFFFFF,FFFFFFF,FFFFFFFFF,FFFFFFF:,FFF,FFFFFFFFFFFFFFFFFFFFFFFFFFF:FFFF:FFFFF,FF,,FFFFFFFFFF,FFFFFFFFF::FFFFFFFFFFF:FFFF:FFFFFFFFFFFFFFFFFFFFFFFFFFFFFFFFFFFFFFF:FFFFFFFFFFFFFFFFFFFFFFFF:FFF:FFFFFFFF:FFF:F,F,FFFF,F:FFFFF:FFFFF:FFFFFFF:FFFFF
@A00920:152:HGHKKDRXX:2:2105:11134:11224 1:N:0:AGGAGTGG+CTAGAACA
ACTCCTACGGGAGGCAGCAGTAAGGGATATTGCACAATGGACGAAAGTCTGATGCAGCAACGCCGCGTGCCCGATGAAGGCCTTCGGGTCGTAAAGTGCTTTTCTGGCTGAAGATGATGACTGTAAGACAGGAATAAGTGTCGGCTAACTACGTGCCAGCAGCCGCGGTAAAACGTAGGACGCGAGCGTTATCCGGAGTTACTGGGCGTAAAGCGCGGGCAGGCGGCCTGACAAGTCTGATGTGAAATCA
+
FF:,:,:F:F:FFFFF::F,:,FFFFFFFFFF,FF,FFF:FFF,FF,FF:FFFFFFFFFFF:F,FF:F,F:FFFFFFF:FFFF::,F,F,:FFF::,FFFFF:F:F,FFF:FFFF:FFFFFFFFFFF,FFFFF:FFFFF:FFFFFFF:,FFFFFFFFF::FFF:F,FFFFFFFF:FF,F:F:F,F:::FFFFFFFFFF,FF,,:,,,:FFF,FFFF:,,FF,FFF,:FFFFFFFFFFF,,,,FFFFFF:F
@A00920:152:HGHKKDRXX:2:2105:14371:11475 1:N:0:AGGAGTGG+CTAGAACA
ACTCCTACGGGAGGCAGCAGTAGGGAATATTGGTCAATGGATGCAAGTCTGAACCAGCCATGCCGCGTGCAGGAAGAAGGCCTTCTGGGTTGTAAACTGCTTTTGCCGGGGGATAAAATTCCCATGCGTGGGACATTGAAGGTACCCGGTGAATAAGCCACGGCTAACTACGTGCCAGCAGCCGCGGTACTACGTAGGTGGCAAGCGTTGTCCGGATTTATTGGGTTTAAAGGGTGCGTAGGCGGCCTAT
+
FFFFFFFFFFFFFFFFFFFFFFFFFFFFFFFFFFFFFFFFFFFFFFFFFFFFFFFFFFFFFFFFFFFFFFFFFFFFFFFFFF:FFFFFFFFFFFFFFFFFFFFFFFFFFFFFFFF::FF:FFFFFFFFFFFF:FFFFFFFFFFFFFFFFFFFFFFFFFFFFFFFFF:FFFFFFFFFFFFFFFFFFFFFF,F:FFFFFFFFFFF,FFFFFFFFFFFF:FFFFFFFFFFFFFFFFFFFFFFF::F:F:FFF:
@A00920:152:HGHKKDRXX:2:2105:13024:11616 1:N:0:AGGAGTGG+CTAGAACA
ACTCCTACGGGAGGCAGCAGTGGGGAATCTTGCGCAATGGCCGAAAGGCTGACGCAGCGACGCCGCGTGCGGGATGACGCTTTTCGGAGTGTAAACCGCTGTCAGGTGGGACGAAGGTCCCGGGGAGGAAATGCCCTGGGGATGACGGTACCACCAGAGGACGCACCGGCTAACTTCGTGCCAGCAGCCGCGGTAATACGAAGGGTGCGAGCGTTGTTCGGAATTATTGGGCGTAAAGCGCACGTAGGCG
+
:FFF:FFFF:FFFFFFFF:F:FFFFF,FFF:FFFFF:FFFFFFFFFFFFFFFFFFFFFFFFFFFFFFFFFFFFFFFFFFFFFFFFFFFFF:F:FF:FFFFF,F,FFF:FFFFF,F:FF:F:FFFFF:F,FFFFFFFFFFFF::FFFFFFFFFFFFF:,,FF,FFF:F:FFF:F:FFFFFFFFFF:F:FFF:FFF:FFF::,FFFFFFF:FF:F,::FF:FF:F,F,FFFFFFFFFFFF:::FFFFF:FFF
@A00920:152:HGHKKDRXX:2:2105:20582:11992 1:N:0:AGGAGTGG+CTAGAACA
ACTCCTACGGGAGGCAGCAGTAGGGAATATTGGACAATGGGCGAAAGCCTGATCCAGCAATGCCGCGTGAGTGATGAAGGCCTTAGGGTTGTAAAGCTCTTTTACCCGGGATGATAATGACAGTACCGGGAGAATAAGCTCCGGCTAACTCCGTGCCAGCAGCCGCGGTAATACGGAGGGTGCAAGCGTTAATCGGAATTACTGGGCGTAAAGCGCACGCAGGCGGTCTGTCAAGTCGGATGTGAAATCC
+
FFFFFFFFFFFFFFFFFFFFF,FFFFFFFFFFFFFFFFFFFFFFFFFFFFFF:FFFFFF:FFFFFFF:FFFFF:FFFFFFFFFFFFFFF:FFFFFFFFFF:FFFFFFFFFFFFFF:FF,FF,FFFFFFFFFFFFFFF:FFFFFF:FFF:,FF:,FFFFFFFFF,FFFFF:FFFF:F,FFFF:F,FFF,F:,::F:,,,FFFF:FFFF:F,FFF:FFFF,F,F:FF,FF:FF:,F:FFFFFFFF:FFFFFF
@A00920:152:HGHKKDRXX:2:2105:26476:12273 1:N:0:AGGAGTGG+CTAGAACA
ACTCCTACGGGAGGCAGCAGTGAGGAATATTGCCCAATGGACGAAAGTCTGAGGCAGCGACGCCGCGTGGGTGAAGAAGGCCTTCGGGTCGTAAAGCCCTTTTCTGTGTGACGAGCAAGGACGGTAGCACAGGAAAAAGTCTCGGCTAACTACGTGCCAGCAGCCGCGGTAAAACGTAGGAGGCGAGCGTTATCCGGATTTACTGGGTGTAAAGCGCGTGTAGGCGGTCCTGCAAGTGGCGCGTGAAAGC
+
:FFFFFFFFFFFFFFFFFFFFFFFFFFFFFFFFFFFFFFFF:FFFFFFFFFFFFFFFFFFFFFFFFF,FFFFFFFFFFFFFFFFFFFFFFFFFFFFFF:FFF:FFFFFFFFFFFFFFFFFFFFFF:FFFFFFF:FF,F:FFFF,FFFFFFFFF,FFFFFFFFFFFFFFFFFF:,FFF:FFFFFFFF:FFFFFFFFF:FFFFFFFFFFFFFFFFFFFFFFFFFFFFF,F:FFFFF:FFFFFFFFFFFFFFF
@A00920:152:HGHKKDRXX:2:2105:23267:13135 1:N:0:AGGAGTGG+CTAGAACA
ACTCCTACGGGAGGCAGCAGTAGGGAATCTTCCGCAATGGACGAAAGTCTGACGGAGCAACGCCGCGTGAGCGATGAAGGCCTTCGGGTCGTAAAGCTCTTTTGTTAGGGAAGAACAAGTACCGGAGTAACTGCAGGTACCTTGACGGTACCTAACCAGAAAGCCACGGCTAACTAAGTGCCAGCAGCCTCGGTCATACTTAGGTGGCAAGCGGTGTCCGGAAGGATTGTGCGTAAATCGCGCGCAGGCG
+
F:FFFFFFFFFFFFFFFFFFFFFFFFFFFFFFF:FFFFFFFFFFFFFFF:FFFFFFFF:F:FFFFFFFFFF,F:,FFFFFFFFFFFFF:FFFFFF:FFFF,FF,,FFFFFFFFFF:FF:F,FF:F:FF,FFFF:,,:FFFF,FFFF,:FFF:FF:FFFFFFFF:FFFF:F,FFFF:,FFFFF:FFF,:F,FFFF,FFFF:::FFFFFF:,FFF,F::F:F:FF,F:FFF,FFF,FF:,FFFF:F:,:,FF
@A00920:152:HGHKKDRXX:2:2105:22299:13150 1:N:0:AGGAGTGG+CTAGAACA
ACTCCTACGGGAGGCAGCAGTAGGGAATCTTCCGCAATGGACGAAAGTCTGACGGAGCAACGCCGCGTGAGCGATGAAGGCCTTCGGGTCGTAAAGCTCTGTTGTTAGGGAAGAACAAGTACCAGTTAACTGCTGGTACCATGACGGTACCTAACCAGAAAGCCACGGCTAACTCCGTGCCAGCAGCCGCGGTAATACGGAGGGTGCAAGCGTTATCCGGATTCACTGGGCGTAAAGGGCGCGTAGGCGG
+
FFFFFFFFFFFFFFFFFFFFFFFFFFFFFFFFFFFFFFFFFFFFF:FFFFFFFFFFFFFFFFFFFFFFFFFFFFFFFFFFFF:FFFFFFFFFF:FFFFFFFFFFFFFFFFFFFFFFF:FFFFFFFFFFFFFFFFFFFFFFFFFFFFFFFFFFFFFFFFFFFFFFFFFFFFFFFFFFFFFF:FFFFFFFFFFFFFFFFFFFFFFFFFFF,FFFFFFFFFFFFFFFFFFFFFFFFFFFFFFFFFFFFFFFFF
@A00920:152:HGHKKDRXX:2:2105:10140:14544 1:N:0:AGGAGTGG+CTAGAACA
AATCCAACGGGAGGCAGCAGTGGGGAATAATGCGCAATGGGCGAAAGCCTGACGCAGCGACGCCGCGTGTGGGATGACGGCACTAGGGTTTTAAACCACAGTCGATAGGGACGAATGCGCAGCAATGCGAGTGACGGTACCTCCAAAGGAAGCACAGGCTAACTCCGTGCCAGCAGCCGCGGTAATACGCACGGTGCGAGCGAAGACCGGACACACTGGCCTTAAACGGCTCGTAGGCGGACAGATAAGT
+
F,F:::FF:,FFFF,F,FF::FF:F::F,::,FF:FF,,,FF,,F:,F,FF:FF,F,,F:F:FFFF:FFFFF:F,,,F,,F,,,:,,F,F,F:FF,F,F,F:,:,:F,,F,,:FF:F:F::,FFF,:FFFF,FFFF,FFF:,FF:FF,,FF:,FF,,F,FFFF:,F::FFFFFFFFFF,:,F,:FFF,F,:,,F:,FF:::,,F,,,FF,F,,FFF,F,:F,,FF,,F,F,F:,:,,F,,:F,FFFF,,,
@A00920:152:HGHKKDRXX:2:2105:9326:14732 1:N:0:AGGAGTGG+CTAGAACA
ACTCCTACGGGAGGCAGCAGTGAGGAATATTGCTCAATGGGCGCAAGCCTGAAGCAGCGACGCCGCGTGGGCGATGAAGGTCTTCGGATCGTAAAGCCCTTTTCTGCGTGACGAGGAAGGACGGTAGCGCAGGAATAAGTGTCGGCTAACTACGTGCCAGCAGCCGCGGTAAAACGTAGGACGCAAACGTTATCCGGAATTACTGGGCGTAAAGAGCGTGTAGGCGGGTGAGTAAGTTGTCCGTGAAAGC
+
FFFFFFFFFFFFFFFFFFFFFFFFFFFFFFFFFFFFFFFFFFFFFFFFFFFFFFFFFFFFFFFFFFFFFFFFFF:FFFFFFFFFFFFFFFFFFFFFFFFFFFFFFFFFFFFFFFFFFFFFFFFFF:FFFFFFFFFFFFFFFFFFFFFFFFFFFFFFFFFFFFFFFFFFFFFFFFFFFFF:FFFFFFFFFFFFFF:F:FFFFF:FFFFFFFFFFFFFFFFFF,FFFFFF:FF:FFFF:FFFFFFFFFFFF:
@A00920:152:HGHKKDRXX:2:2105:6334:14904 1:N:0:AGGAGTGG+CTAGAACA
ACTCCTACGGGAGGCAGCAGTGGGGAATATTGGACAATGGGCGCAAGCCTGATCCAGCCATGCCGCGTGAGTGATGAAGGCCCTAGGGTTGTAAAGCTCTTTTGTGCGGGAAGATAATGACGGTACCGCAAGAATAAGCCCCGGCTAACTTCGTGCCAGCAGCCGCGGTAATACGAAGGGGGCTAGCGTTGCTCGGAATCACTGGGCGTAAAGGGTGCGTAGGCGGGTCTTTAAGTCAGGGGTGAAATCC
+
FFFFFFFFFFF:FFFFFFFFFFFFFFFFFFFFFFFF:FFFFFFFFFFFFFFFFFFFFFFFFFFFFFFFFFFFFFFFFFFFFFF::FFFFFFFF:FFFFF:FFFFFFFFFFF:FFFF,FF:FFFF:FFFFFFFFFFF:FFFFF:FFFFFFFFFFFFFFFFFFFFFFFFFF::FFFFFFFFFFFFFFFFFFFFFFF:FF:FFFFFFFFFFFFFFFF:F:FFFFFFFFFFFFFFFF:F:FFFFF:FFFFFFFF
@A00920:152:HGHKKDRXX:2:2105:19759:15013 1:N:0:AGGAGTGG+CTAGAACA
ACTCCTACGGGAGGCAGCAGTGGGGAATATTGGACAATGGGCGCAAGCCTGATCCAGCCATGCCGCGTGTGTGAAGAAGGTCTTCGGATTGTAAAGCACTTTAAGTTGGGAGGAAGGGCAGTAAGTTAATACCTTGCTGTTTTGACGGTACCGACAGAATCAGCTCCGGCTAACTCCGTGCCAGCAGCCGCGGTAATAAGGAGGGAGGTAGCGTGGTTCGGAATTACTTGGCGTATACCGCACGTATGCG
+
FFFFFF:FFFFFFFFFFFFFFFFFFFFFFF::FFFFFFFFF:FFFFFFFFFFFFFFFFF:,F:FFFFFF,FF:FFFF:F:FF:F:F:FFFFFFF:FF:::FF:FF::FFFF:FFF:FFFFF,,F:F:F:,,,::,,,,,:,:FFF,F,F:,FF,:F:,F:,:F,FF,F:F,FF,FFFF,,:FFFFFF::::,F,FFF,,,::FFFF,,FFF,F,,F::F,:,:FF,FF,::,F,,,,,:FF,:FF,,::F
@A00920:152:HGHKKDRXX:2:2105:25681:17597 1:N:0:AGGAGTGG+CTAGAACA
ACTCCTACGGGAGGCAGCAACCAAGAATCTTGCACAATGGGCGCAAGCCTGATGCAGCGACGCCGCGTGCGGGAAGACGGCCTTCGGGTTGTAAACCGCTTTCAGGAGGGAAGAAGCCACTCGGGTTAATAGCCCAGAGGGTGACGGTACCTCCAGAAGAAGCCCCGGCTAACTACGTGCCAGCAGCCGCGGTAATACGTAGGTGGCGAGCGTTGTCCGGATGTATGGGGTTTAAAGGGTGCGTAGGCGT
+
FFFFFFFFFFFFFFFFFFFFFFFFFFFF:FFFFFFFFFFFFFFFFFFFFFFFFFF:FFFFFFFFFFFFFFFFFF,FFFFFFF:FFFFFF:FFFFFFFFF:FFFFFFFFF,F,FFFFFFFFFFFFF:F:F,FFFFFFFFFFFFF:FFFFFF,FFFFFFFFFFFFFFFFFFFFFFFFFFF:F,FFFF,FFFFFFF:,FFFFFFFFFFFFFF:FFFF:FFFFF:F,FFF,FFFFFFFF:FFFFFF,,,FFFFF
@A00920:152:HGHKKDRXX:2:2105:28140:17628 1:N:0:AGGAGTGG+CTAGAACA
ACTCCTACGGGAGGCAGCAGTGGGGAATATTGCACAATGGGCGGAAGCCTGATGCAGCGACGCCGCGTGAGGGATGACGGCCTTCGGGTTGTAAACCTCTTTCAGCAGGGACGAAGCGCAAGTGACGGTACCTGCAGAAGAAGCGCCGGCCAACTACGTGCCAGCAGCCGCGGTAAGACGTAGGGCGCGAGCGTTGTCCGGATTTCTTGGGCGTAAAGAGCTCGTAGGCGGCTTGTCGCGTCGACTGTGA
+
,:,F:FFFF:FFFFFFFFF:F:FFFFFFFFFFFFFFFFF,F::FFFFFFF:FFF:,FFFFFFFFFFFFFFF::FF:FFFFFFF,FFFFF:FFFFFFF:FFF:FF:FFFFFFFFFFFFFF:FFFFFFF:FFFF:FFFFFF:FFF:FFFFFFF:FFFFF,FFFFFFFFFF,FFFFFFFFFFFFFFFF:FFFFFFF,F,FFFFF:F:F,FFFFFFFF:FF::FFFFFFFFFFF:FF:FFF::FFFFFFFFFFF
@A00920:152:HGHKKDRXX:2:2105:32208:19100 1:N:0:AGGAGTGG+CTAGAACA
ACTCCTACGGGAGGCAGCAGTAAGGGATCTTGCGACAATGGGCGAAAGCCTGACGCAGCAACGCCGCGTGCGGGATGACGGCCTTCGGGTTGTAAACCGCTTTTCGGGGGGAAGAGGAAGGACGGTACCCCCGGAAGAAGTCTCGGCTAACTACGTGCCAGCAGCCGCGGTAAAACGTAGGAGGCGAGCTTTATCCGGATTTACTGGGTGTAAAGCGCGTGTAGGCGGTCCTGCAAGTGGCGCGTGAAAG
+
FFFFFFFFFF:FFFFFF:FFFFFFFFFFFFFFFFFFFFFFFFFFFFFFFFFFFFFFFFFFFFFFFFF:FFFFFFFFFFFFFFFFFFFFFFFFFFFFFFFFFFFFFFFFFFFFFFF:FFFFFF:FFFFFFF:FFFFFFFFFFFFFFFFFFFFFFFFFFFFFFFFFFFFF:FFF,F:FFFFFFFFFFFF,F,FFFFFFFFFFFFFFF,FFFFFFFF,FFFFFFFFFFFFFFFFF:F:FF:F:F:F:F,,::,
@A00920:152:HGHKKDRXX:2:2105:5701:19194 1:N:0:AGGAGTGG+CTAGAACA
ACTCCTACGGGAGGCAGCAGTGGGGAATATTGCACAATGGGCGAAAGCCTGATGCAGCGACGCCGCGTGAGGGATGACGGCCTTCGGGTTGTAAACCTCTTTCAGCTCTGACGAAGCTGTATTGTGACGGTAGGAGCAGACGAAGAACCGGCTAACTACGTGCCAGCAGCCGCGGTAATACGTAGGTGGCAAGCGTTGTCAGGAATTATTGGGCGTAAAGCGCGCGCAGGCGGTCTCTTAAGTCTGATGT
+
FFF:FFFFFFFFFFFFFFFFFFFFFFFF:FFFFFF:FFFFFFFFFFFFFFFFFFFFFFFFFFFFFFFFFFF:FFFFFFFFFFFFFFF,,FFFFFFFFFFFFFFFFF,FFFFFFFF,:F,FFFFFFFFFFFFFFFFFFFFF,:FFF,FF:F,FFFFFFFFF,FFFFFFFFFF,FFFF:FF,,F:,,,:FFFFF,FF,F:FF,F:,,,FFF,:FFFFFFFF:FFFFFF:FF:FFFFFF:,F:FFFFFFF,F:
@A00920:152:HGHKKDRXX:2:2105:31503:19507 1:N:0:AGGAGTGG+CTAGAACA
ACTCCTACGGGAGGCAGCAGTGGGGAATATTGCACAATGGGCGAAAGCCTGATGCAGCGACGCCGCGTGAGGGATGACGGCCTTCGGGTTGTAAACCTCTTTCAGTAGGGAAGAAGCGAAAGTGACGGTACCTACAGAAGAAGCAACGGCTAACTACGTGCCAGCAGCCGCGGTAATACGTAGGGTGCGAGCGTTGTCAGGAATTATTGGGCGTAAAGAGCTTGTAGGAGGTTTGTCGCGTCTGCTGTGA
+
F:FFFFFF::FFFFFFFFFFF:FFFFF:F:F::FFFFFFFFFF:FFFF,F,FFFFFFF:FFFFFFFFFFFFFFFFFF,F,:,FFFFFFFFFFFFFFFFFFF,FFFFFFFF:FFF::F:FFFFFF:F,FFFF:FFFFFF:FFFFFF,F::FFFFFFFFFFF:FF,FFF:F:FFFFFFFFFFFFF::FFFFFFF,,FFFF,::FFFFFFFFFFFFF,F,FF,:FFFFFFF,F,,F,FFF::FFFFF:FF:FF
@A00920:152:HGHKKDRXX:2:2105:26440:19852 1:N:0:AGGAGTGG+CTAGAACA
ACTCCTACGGGAGGCAGCAGTGGGGAATATTGGACAATGGGCGAAAGCCTGACCCAGCGACGCCGCGTGGAGGATGAAGGCCTTCGGGTCGTAAACTCCTTTTGTGAGGGAAGAAGTTCTGACGGTACCTCACGAATAAGCCACGGCTAACTACGTGCCAGCAGCCGCGGTAATACGTAGGTGGCAAGCGTTGTCCGGATTTACTGGGCGTAAAGGGCTTGTAGGCGGTTCGTTAAGTCCGGTGTGAAAT
+
FFFFFFFFFFFFFFFFFFFFFFFFF,FF,FF:FFFFF:FFFFFFFFF:FFFFFFFFFFFFFFFFFFFFFFFFFFFFFFFFF,FFFFF:FFFFFFFFFFFF:FFFF:,FFFFFFFFFFFFFFFFFFFFFFFFFFFFFFFFFFFFFFFFFFFFFFFFF:FFFFF,:FFFFFFFFFFF:FFFFFFFFFFFF:F:::F:FFFFFFFFFFFFFFFFF:FF,FFFF,FFFF:FFFFFFFFFFFFFF:FFFF,:FFF
@A00920:152:HGHKKDRXX:2:2105:8730:19993 1:N:0:AGGAGTGG+CTAGAACA
ACTCCTACGGGAGGCAGCAGTGGGGAATCTTGGACAATGGGCGCAAGCCTGATCCAGCGACGCCGCGTGGGTGACGAAGGCCTTCGGGTTGTAAAGCCCTTTTCCCGGGGACGATGATGACGGTACCCGGGGAATAAGCACCGGCTAACTCCGTGCCAGCAGCCGCGGTAAGACGGAGGGTGCTAGCGTGGTTCGGAATGACTGGGCGTAAAGGGCGCGTAGGCGGCCGGTTGCGTAGGATGTGAAAGCC
+
FFFFF,F:FF,FFFFF:FFF:FFF:FFF:::F:FF,FFF:FFFFFFFFF:FFFFFFFFFF,FFFFF:FF,:FFFF:,FF,FF::,F::F,:FFFF,FFF::FF:FFFF,::FFFF,F,FFF:FFFF::FF:FFF,FFFFF:F:F::,:F:FFFFF,FFF,FFF:::FFFFFF:FFFFF:FFFFF,:FF,,F,FF:F:FFFFF:FFFFF:F,FFFFFFFFF:,F,:FFFFF:,FF::,F:,:F,F:FFFFF
@A00920:152:HGHKKDRXX:2:2105:8187:20776 1:N:0:AGGAGTGG+CTAGAACA
ACTCCTACGGGAGGCAGCAGTGGGGAATTTTCCGCAATGGGCGAAAGCCTGACGGAGCAACGCCGCGTGGGTGATGAAGATTTTCGGATCGTAAAGCCCTTTCAGCAGGGACGAACAAAATGACGGTACCTGCAGAAGAAGCATCGGCTAACTACGTGCCAGCAGCCGCGGTAATACGTAGGATGCAAGCGTTGTCCGGAATTATTGGGCGTAAAGCGAACGTAGGCGGTTACTTAAGTCTGGACTTAAA
+
FFFFFFFFFFFFFFFFFFFFFFFFFFFFFFFFFFFFFFFFFFFFFFFFFFFFFFF:FFFFFFFFFFFFFFFFFFFFFFFFFFFFFFFFFFFFFFFFF:F:FFFFFFFFFFFFFFFF,FFFFFFFFFFFFFFFFFFFFFF,:FFFFFFFFF:FFFFF,FFFFFFFFFFFFFFFFFFFFFFFF:FFFFFFFFFFFFFFFFFF,FFFFFF:FFFFFFFF:FFFFFFFFF:F,FF:FF:::F:F:FFFFFFFFF
@A00920:152:HGHKKDRXX:2:2105:22535:21073 1:N:0:AGGAGTGG+CTAGAACA
ACTCCTACGGGAGGCAGCAGTGGGGAATCTTGCACAATGGGGGCAACCCTGATGCAGCGACGCCGCGTGAGCGATGAAGCCCTTCGGGGTGTAAAGCTCTTTCGGCAGGGAAGATTATGACGGTACCTGCAGAAGCAGCTGCGGCTAACTACGTGCCAGCAGCCGCGGTAATACGTAGGTGGCAAGCGTTGTCCGGATTTAGTGGGCGTAAAGGATGCGTAGGTGGATATTTAAGTGGGATGTGAAATAC
+
FFFFFFFFFFFFFFFFFFFFFFFFFFFFFFF:FFFFFFFFFFFFF,F:FFFFFFFFFFFFFFFFFFFFFFF:FFFFFFFFF:FFFFFFFFFFFFFFFFFFFF,F,FFFFFF:FF::FFFFFF,:FF,FFF,FFFF,FFF:FF:,FFF:FFFFFF:FFFFFFFFFFF::F,,FFFFFFFFFFFFF:FFF,:FF,F::FF:F:,:FF,,F,FF:FFFFF:F,FF,:F:FF:,:::FFF,:FF,F:F,F,F,,
@A00920:152:HGHKKDRXX:2:2105:22336:21324 1:N:0:AGGAGTGG+CTAGAACA
ACTCCTACGGGAGGCAGCAGTGGGGAATATTGCACAATGGGCGCAAGCCTGATGCAGCCATGCCGCGTGTATGAAGAAGGCCTTCGGGTTGTAAAGTACTTTCAGCGGGGAGGAAGGGAGTAAAGTTAATACCTTTGCTCATTGACGTTACCCGCAGAAGAAGCACCGGCTAACTCCGTGCCAGCAGCCGCGGTAATACGGAGGGTGCAAGCGTTAATCGGAATTACTGGGCGTAAAGCGCACGCAGGCG
+
FFFFFF:FFFFFFFFFFFFFFFFFFF:FFFFFFFFFFFFFFFFFFFFFFFFFFFFFFFFFFFFFFFF:FFFFFFFFFFFFFFFFFFFF:FFF,FFFFFFFFFFFFFFFFFFFFFFFFFFFFFFFFFFFFFFFFFFFF,FFFFFFFFFFFFFFFFFFFFFFFFFFFF:FFFFFFFFF:FFFFFFFFFFFFFFFFFFFFFFFFFF:FFFFFFFFFFFFFF:FFFFFFFFFFFFFFFFFFFFFFFFFFFFFFF
@A00920:152:HGHKKDRXX:2:2105:15420:21997 1:N:0:AGGAGTGG+CTAGAACA
ACTCCTACGGGAGGCAGCAGTGGGGAATTTTGGACAATGGGGGCAACCCTGATCCAGCAATGCCGCGTGAGTGAAGAAGGCCTTCGGGTTGTAAAGCTCTTTTGTCAGGGAAGAAAAGGTCGTGGCTAATATCCACGACTGCTGACGGTACCTGAAGAATAAGCACCGGCTAACTACGTGCCAGCAGCCGCGGTAATACGTAGGGTGCAGGCGTTAATCGGAATTACTGGGCGTAAAGCGTGCGCAGGCG
+
FFF:F,FFFFFFFFFFFFFFFFFFFFFFFFFFFFFFFFFFFFFFFFFFFFFFFFFF:FF,FFFFFFFFFFFFFFFFFFFFFFFFFFF:FFFFFFFFFFFFFFFFFFFFFFF,FFF::FFFFFF:FFFFFF:FFFFFFF:FFFFFFFFFFFFFFF:FFFFFFFF:F:FFFFFF:FFFFFFFFFFFF:FFFFFFF,F,FFFFFF:FFFFFFFF:FFFFFF:F:F,FFFFFFFFFFFFFFFFFFFFFF:FFFF
@A00920:152:HGHKKDRXX:2:2105:21359:22044 1:N:0:AGGAGTGG+CTAGAACA
ACTCCTACGGGAGGCAGCAGTAGGGAATTGTTCGCAATGGGCGCAAGCCTGACGACGCAACGCCGCGTGGAGGATGAAGATCTTCGGGTCGTAAACTCCTTTCGACCGAGATGAACACCTGTCGACCTAATACGTCGACAGGCTGACAGTATCGAGGGAAGAAGCCCCGGCTAACTCCGTGCCAGCAGCCTCGGTAATACGGGGGGGGCACGCGTTGTTCGGAATTATTGGGCGTAACGGGTTAGTAGTT
+
FFFFFFFFFFFFF:,FFF,FFFFFFFFF:,FF:F::FF::FF:FFFF,FFFFF,,FF:FFFFF,FFFFFF:F:,FFFFFFFFFFFF,FFFFF:FFFFFFF:FFFFF:,FF:FF:FFFFFFFFFFFFF:FFFFFF:FFFFF:FFFFFFF::F:FFFFF,F:F::FFF:,:,FFFFFF,F:F,F,FFFF,FF,F:,FFFFFF,F:,FF:FF,:F,F:FF,FFF,F:FF,FF,,FF::::,,,FFF,FFF:::
@A00920:152:HGHKKDRXX:2:2105:9688:23093 1:N:0:AGGAGTGG+CTAGAACA
ACTCCTACGGGAGGCAGCAGTGGGGAATATTGGACAATGGGCGAAAGCCTGATCCAGCCATGCCGCGTGAGTGATGAAGGCCTTAGGGTTGTAAAGCTCTTTTGTCAGGGAAGATAATGACGGTACCTGAAGAATAAGCCCCGGCTAACTCCGTGCCAGCAGCCGCGGTAATACGGAGGGGGCTAGCGTTGTTCGGAATTACTGGGCGTAAAGCGCGCGTAGGCGGCTTTGTAAGTTAGAGGTGAAAGCC
+
FFFFFF,FFFFFFFFFFFFFFFFFF:FFFFFFFFFFFFFFFFFFFFFFFFFFFFFFFFFFFFFFFFFFFFFFFF:FFFFFFFFFFFFFFFFFFFFFFFFF,FFFFFFFFFFFFFFFFFFFFF:FFFFFFFFFFFFFFFFFFFFFFFF:FFFFFFFFFFFFFFFFFFFFFF:FFFFFFFFFFFFFFF:FFFFFFFFF:FFFFFFFFFFFFFFFF:FFFFF:FFFFFFFFFFFFFFF:FF,FFFFFF::F,:
@A00920:152:HGHKKDRXX:2:2105:19868:24408 1:N:0:AGGAGTGG+CTAGAACA
ACTCCTACGGGAGGCAGCAGTGGGGAATCTTGCGCAATGGCCGAAAGGCTGACGCAGCGACGCCGCGTGCGGGAGGAAGCTCTTCGGGGTGTAAACCGCTGTCGGGAGGGACGAAGGACCAGGGGAGGAAATGCTCTTGGGATGACGGTACCTCCAGAGGAAGCCCCGGCTAACTCCGTGCCAGCAGCCGCGGTAATACGGAGGGGGCTAGCGTTGTTCGGAATTACTGGGCGTAAAGCGCGCGTAGGCG
+
FFFFFFFFFFFFFFFFFFFFFFFFFFF:FFFFF,FFFFFFFFF,FF:FFFFFFFFFFF:F,FFFFFFFFFF,FF:FFFFFFFFFFFFFFFFFFFFFF,FFFFFFFF:FFFFFFFF:,,FFFFF,F,FFFFFFF:,F:,FFFF:FFFFFFFFFFFFFFFFFFFFFF:FFFFFFFFFFFFFFFF,,FFFFFFFFFF:FFFFF:FFFF:FF,FFFFFFFFFFFF,FFFFFF,F:FFFFFFFF:,FFFF:FFFF
@A00920:152:HGHKKDRXX:2:2105:4182:24674 1:N:0:AGGAGTGG+CTAGAACA
ACTCCTACGGGAGGCAGCAGTAAGGGATCTTGCGACAATGGGCGAAAGCCTGACGCAGCAACGCCGCGTGCGGGATGACGGCCTTCGGGTTGTAAACCGCTTTTCGGGGGGAAGAGGAAGGACGGTACCCCCGGAATAAGTCTCGGCTAACTACGTGCCAGCAGCCGCGGTAAAACGTAGGAGGCGAGCGTTATCCGGATTTACTGGGTGTAAAGCGCGTGTAGGCGGTCGTGCAAGTGAGGCGTGAAAG
+
:FFFFFFFFFFFFFFFFFFFFFFFFFFFFFFFFFFFFFFFFFFFFFFFFFFF:FFFFFFFFFFFFFFFFFFFFFFFFFFFFFFFFFFFFFFFFFFFFFFFF:FFFFFFFFFFFFFFFFFFFFFFFFF:FFF:FFF:FFFFFFFFFFFFFFFFFFFFFFF::FFFFFFFFFFFFFFFFFFF,FFFFFFFFF:FFFFFFFFFF:FFFFFFFFFFFFF:FFFFFFFFFFFFFFFFFFF:::FFFFFFFFFFF:
@A00920:152:HGHKKDRXX:2:2105:32425:24956 1:N:0:AGGAGTGG+CTAGAACA
ACTCCTACGGGAGGCAGCAGCGAGGAATTTTGCACAATCGACGCAAGTCGGATGCAGCAACGCCGCGTGCGGGAAGAAGGCCCTCGGGTTGTAAACCGCTTTTGTGGGGGAAGAAGATCTGACGGTACCCCACGAATAAGTCACGGCTAACTACGTGACAGCAGCCGCGGTAATACGTAGGTGGCGAACGTTGTCCGGATTCACTGGGCGTAAAGCGCGCGCAGGCGGATTGGTCAGTCCGAGGTTAAAG
+
FFFFFFFFFFFFFFFFFFFFFFFFFF:FFFFFFFFFFFFFFFFFFFFFFFFFFFFFFFFFFFFFFFFFFFFFFFFFFFFFFFFFFFFFFFFF:FFF,FFFFFFFFF:F:FFFFF::FF:FFFF,FFFFFFFFFFFFFFFFFFFFF:FFFFFFF,FFF,:,FFFFFFFFFFF,FF,,F::FFFFF:FF::FFF,FFFFFFFFF::FFFFFFFFF:FF,FFFFFFFFFFFFFFFFFFFFFFF:FFFFFFFF,
@A00920:152:HGHKKDRXX:2:2105:32398:25567 1:N:0:AGGAGTGG+CTAGAACA
ACTCCTACGGGAGGCAGCAGTGAGGAATTTTCGGCAATGGGGGCAACCCTGACCGAGCAACGCCGCGTGCAGGAAGACGGCCTTCGGGTTGTAAACTGCTTTTTTCTGGGACGAGCAAGGACGGTACCAGAGGAATAAGCCCCGGCTAACTACGAGCCAGCAGCCGCGGTAATACGTAGGGGGCAAGCGTTATCCGGAATTACTGGGCGTAAAGCGCACGCAGGCGGTTCGCCAAGTTTGGAGTGACAGT
+
FFF:F:FFFFFFFFFFFFFFF:FFFFF:FFFFFFFFFFFFFFFFFF:FFFFFFFFFFFFF,,F:FFFFF:F,:FF,FF,:FFF,FFFFFFFFFFFFFFFFFFFF:FF:FFFF,FFFFFFFFF,FFFFFFF:FFFFFFF,,F::,:FFFF:FF:,,F:FFFFFFFFFFFFFFFFFFFFFF,FFFFFFF,FFFFFF:F:F,F:FF,F:FFFFFF:,FFFFFFFFF:FF:FFFFFF:FFFFFF:FF,F:FFF,
@A00920:152:HGHKKDRXX:2:2105:14787:27508 1:N:0:AGGAGTGG+CTAGAACA
ACTCCTACGGGAGGCAGCAGTGGGGAATATTGGACAATGGGCGAAAGCCTGATCCAGCAACGCCGCGTGGAGGATGAAGGCCTTCGGGTTGTAAACTCCTGTCAGTTGGGACGAAAAGCGTACGGCGAATAGTCGTGCGTTTTGACGGTACCAGCAGAGGAAGCACCGGCTAACTACGTGCCAGCAGCCGCGGTAATACGTAGGGTGCAAGCGTTGTCCGGATTTATTGGGTTTAAAGGGTGCGTAGGCG
+
FFFFFFFFFFFFFFFFFFFFF:FFFFFFF,F,FFFFFF:FFFFFFF:FFFFFFFF:FF:FFF:FFFFFFFFFF:F:FFFFFFFFFFF:FFFFFFFFF:FFFFFFFFFFFFF:FFFFFFFFFFFF:FFFFFFFFFFFFFFFFF:FF:FFFF:FFFFFFFFFFFFFFFF:FFFF:F:F,FF:FF:FFF,:::F:FFFF:F:FFFFFFFFFFFFF:,:FFFFFF,FFFFFF:FFFFFFFF:FFFFFFFF:FFF
@A00920:152:HGHKKDRXX:2:2105:19325:28729 1:N:0:AGGAGTGG+CTAGAACA
ACTCCTACGGGAGGCAGCAGTGAGGAATATTGCACAATGGGGGCAACCCTGATGCAGCGACGCCGCGTGGGTGAAGAAGGGTTTCGGCTCGTAAAGCCCTTTTCTGTGTGACGAGAGAGGACGGTAGCACAGGAATAAGCGTCGGCTAACTACGTGCCAGCAGCCGCGGTAAAACGTAGGACGCAAGCGTTATCCGGAATTACTGGGTGTCAAGCGCACGTAGGCGGACCAGCAAGATAGGGGTGAAATC
+
FFFFFFFFFFFFFFFFFFFFFF,FFFFF,FFFF,FF,FFFFFFF:FFFFFFFF,FFFF:FF,FFFFFFF:F,FFFFFFF,F:FFFFFF:FF:FFFFF:FF:F:F::FFFFFF:::FFFFFF:FFFFF:,FFFFFFFFF,FF,F:::F:::F:,F,F,FFFFFFFF:FFF,:FFF,F,FF,::F,:FF:FFFFFFFF,F,FFF,FF,FFFF,FFFFFF,:F:::F:FFFF,F:::F,,FFFFFFFF,FF:,
@A00920:152:HGHKKDRXX:2:2105:9507:28855 1:N:0:AGGAGTGG+CTAGAACA
ACTCCTACGGGAGGCAGCAGTGGGGAATTTTGGACAATGGGCGCAAGCCTGATCCAGCCATTCCGCGTGCAGGATGAAGGCCCTCGGGTTGTAAACTGCTTTTGTACGGAACGAAACGGTCCTGGTTAATACCCGGGGCTAATGACGGTACCGTAAGAATAAGCACCGGCTAACTACGTGCCAGCAGCCGCGGTAATACGTAGGGTGCGAGCGTTAAACGGAATTACTGGGCGTAAAGCGTGCGCAGGCG
+
FFFFFFFFFFFFFFFFFFFFFFFFFFF::FFFFFFFFFFFFFF,FFFFFFFFFFFFFFFFFFFFFFFFFFFFFF:FFFFFFFFFFFFFFFFFFFFF:FFF,FFFFFFFFFFFFF:F:FFFFFFFFF:FFF,FFFFFFFFFFFFFFFFF,FFFFFFFFFF::F:FFFFFF:FFFFFFFFFFFF:FF,FFFF,F:F,,:FFFFF:FFF:FFFFFF:,FF,FF:F:FFFFF:FF:FF:FFFFFFF,F,,,F:F
@A00920:152:HGHKKDRXX:2:2105:4788:29074 1:N:0:AGGAGTGG+CTAGAACA
ACTCCTACGGGAGGCAGCAGTGGGGAATCTTGCGCAATGGCCGAAAGGCTGACGCAGCGACGCCGCGTGCGGGAGGACGCTCTTCGGGGTGTAAACCGCTGTCGGCGGGGACGAACCCGTGAGGGAGGAAATGCCTTCACGTTGACGGTACCCGCAGAGGAAGCACCGGCTAACACCGTGCCAGCAGCCGCGGTAATACGGAGGGTGCAAGCGTTGTTCGGATTTATTGGGCGTAAAGCGCGCGCCGGCG
+
FFFFFFFFFFFFFFFFFFFFFFFFFFFFFFF:FFFFFFFFFFFFFFFFFFFFFFFFFFFFFFFFFFFFFFFFFFFFFFFFFFFFFFFFFFFFFFFFFFFFF:FFFFFFFF:FFFFFFFFFFF:FFFFFFF:,FFF:FFFFFF,FFFFFFFFFFFFFFFFF:FFF:FF,FFFFFF,:F,FF:F,FF:,FFFFFFFFF,F,FFF,FFFFF:F,F:F,,,F:F,FFF:F:F,FFFF:FFFFF:FFFFF,,FFF
@A00920:152:HGHKKDRXX:2:2105:26964:29089 1:N:0:AGGAGTGG+CTAGAACA
ACTCCTACGGGAGGCAGCAGTGGGGAATATTGGACAATGGGCGCAAGCCTGATCCAGCCATGCCGCGTGGGTGATGAAGGCCTTAGGGTTGTAAAGCCCTTTCGGCGGGGAAGATAATGACGGTACACGCAGAAGAAGCCCCGTCTAACTTCGTGCCAGCAGACGCGGTAATACGAAGGGGGCTAGCGTTGTTCGGATTTACTGGGCGTAAAGCGCGCGAAGGCGGACATTTAAGTCAGGGGTGAAATCC
+
:FFFFFFFFFFFFFFFFFFFFFFFFFFFFFF,:FFFFFFFFFFFFFFFFFF:,FFFFFFFFFFFFFFFFFFFFFFFFFFFFFFF,FFFF,FFFFFFFFFFFFFFF:FFF:F:FFFFFFFFF,F:FF,F:FF:FF:F:F,FFFF,FF:FFFFFFFFF,F:FFF,FFF,,FFF:F:FFF,F:FFF:FFFF,FF,FFFFFF:FFF:FFFFF,FFF:F,FFF:,FF:FF:FFFF,FFFFFFFFFFFFFF,:FFF
@A00920:152:HGHKKDRXX:2:2105:13006:29215 1:N:0:AGGAGTGG+CTAGAACA
ACTCCTACGGGAGGCAGCAGTTAGGAATCTTCGGCAATGGGCGCAAGCCTGACCGAGCGACGCCGCGTGAAGGATGAAGGCCCTCGGGTCGTAAACTTCTAAAAGAGGGACGATAGTGACGGTACCTCTTGAAAAGCACCGGCTAACTCCGTGCCAGCAGCCGCGGTAATACGGAGGGTGCTAGCGTTATCCGGAATCACTGGGCGTAAAGGGCGCGTAGGCGGTCTGTTAAGTCCGATGTTAAAGACTG
+
FFFFFFFF:FFFFFFFFFFFFFFFFFFFFFFFFFFF,FFFFFFFFFFFFFFFFFFFFFFFFFFFFFFFFFFFFFFFFFFFFFFFFFFFFFFFFFFFFFFFF:FFFFFFF:FFFFFFFFFFFFFFFFFFFFFFFF:FFFFFFFFFFFFFFFFFFFFFF:FFFFFFFFFFFFFFFFFFFFFFFFF:FFFFFFFFFFFFFFFFFFFFFF:FF:FFFFFFFFFFFFFFFFFFFF:FF:FFFFFFFF::FFFFF:
@A00920:152:HGHKKDRXX:2:2105:27932:29919 1:N:0:AGGAGTGG+CTAGAACA
ACTCCTACGGGAGGCAGCAGTGGGGAATCTTGCACAATGGGGGAAACCCTGATGCAGCGACGCCGCGTGAGCGATGAAGCCCTTCGGGGTGTAAAGCTCTTTCGGCAGGGACGATGATGACGGTACCTGAAGAAGAAGCTGCGGCTAACTACGTGCCAGCAGCCGCGGTAATACGTAGGATCCAAGCGTTATCCGGATTTACTGGGCGTAAAGCGCGTGCAGGTGGTTTGTTAAGTTGGGTGTTAAAGCT
+
FFFFFFFFF:FFFFFFFFFFFF,FFFFFFFFFFFFFFFFFFFFFFFFFFFFFFFFFFFFFFFFFFFF:FFFFFFFFFFFFFFFFF:FFFFFFF:FFFFFFFFF,FFFFFFFFFFF,FFF,FFFFFFFFFFFFFFFFFFFFFF:FFFFFFFFFFFFFFFFFFFFFFFFFFFF:FF,F:FFF,FFFFFFF:FF:FFFFFFF:F,FFFFFFFFFF,FFFFFFF::FFFF:FF,F:F:FFFF:FFFFFFF,F,:
@A00920:152:HGHKKDRXX:2:2105:21829:30185 1:N:0:AGGAGTGG+CTAGAACA
ACTCCTACGGGAGGCAGCAGTGGGGAATATTGCACAATGGGCGCAAGCCTGATGCAGCGACGCCGCGTGCGGGATGGAGGCCTTCGGGTTGTAAACCGCTTTTGTTCAAGGGCAAGGCAGGTTTTTTGGCCTGTTGAGTGGATTGTTCGAATAAGCACCGGCTAACTACGTGCCAGCAGCCGCGGTAATACGTAGGGTGCAAGCGTTATCCGGATTTATTGGGCGTAAAGGGCTCGTAGGCGGTTCGTCG
+
FFFFFFFFFFFFFFFFFFFFFFFFFFFFFFFFFFFFFFFFFFFFFFFFFFFFFFFFFFFFFFFFFFFFFFFFFFFFFFFFFFFFFFFFFFFFFF:FFFFFFFFFFFFFFFFFFFFFFFFFFFFFFFFFFFFFFFFFFFFFFF:FFFFF:FFFFF:FFFFFFFFFFFFFFFFFFFFF:FFFFFFFFFF,F:FFF:FFFFF:FFF::FFFFFFFFFFFFFFFFFFFFFFF:FFFFFFFFFFFFFFFFF:FFF
@A00920:152:HGHKKDRXX:2:2105:27760:30185 1:N:0:AGGAGTGG+CTAGAACA
ACTCCTACGGGAGGCAGCAGTCGAGAATCATTCACAATGGGGGAAACCCTGATGGTGCGACGCCGCGTGGGGGACTGAAGGTCTTCGGATTGTAAACCCCTGTCATGTGGGAGCAAAATAAAAAGATAGTACCACAAGACGAAGAGACGGCTAAATCTGTCCCAGCAGCCGCGGTAAAACAGAGGTCTCAAGAGTTGTTCTGAATCACTGGGCGTAAACAGCGCGCAGTCGGATGGGGCATTCAGATGTG
+
FFFF:FF:FFFFFFFFFFFFFFF:FFF:FFFFFFFFF:F,FFFFFFFF,FFF,FFFFF,FFFFFFFFFFFFFFF,FFFFFFFFFFFFFF,FF:FFFFFF,F,FFF,FFFFFFFF:F::,FF,:F,F,:,FFF,FFFF,F,:F,F:,FF,:F,F,:FF,:F,,:,,::FF,:,,,,F:,FFFF:,:,F,F,FF::,FF,F,,,FFFF,FF,,,,F,F,,,,,,FF,FF,,FFF,,,F,,FF,FF,FF,:F:
@A00920:152:HGHKKDRXX:2:2105:3233:30232 1:N:0:AGGAGTGG+CTAGAACA
ACTCCTACGGGAGGCAGCAGTGGGGAATATTGCACAATGGGCGAAAGCCTGATGCAGCGACGCCGCGTGAGGGAGGAAGGCCTGTGGGTTGTAAACCTCTTTTCTCAGGGAAGAAGATCTGACGGTACCTGAGGAATCAGCATCGGCTAACTCCGTGCCAGCAGCCGCGGTAAGACGGAGGATGCAAGCGTTATCCGGAATTATTGGGCGTAAAGCGTCCGCAGGCGGCTCAGCAAGTCTGCTGTCAAAG
+
FFFFFFFFFFFFFFFFFFFF,FFFFF:FFFFFFFFFFFFFFFFFFFFFFFFFFFFFFFFFFFFFFFFFFFFFFFFF:FFFFFFFFFFFFFFFFFFFFFFFFFFFFFFFFFF,FFFFFFFFFFFFFF:FFFFFFFFFFFFFFFFFFFFF:FFFFFFFFFFFFFFFFFFFFFF:FFFFFFFFFFFFFF,FFFFF:FFFF,FF:FFFFFFFFFFFFFF:FFFFFFFFFFFFFFFFFF:FFFFFFF:F:FFFFF
@A00920:152:HGHKKDRXX:2:2105:30255:30373 1:N:0:AGGAGTGG+CTAGAACA
ACTCCTACGGGAGGCAGCAGTGGGGAATCTTGCGCAATGGACGAAAGTCTGACGCAGCGACGCCGCGTGCGGGAGGAAGCTCTTCGGGGTGTAAACCGCTGTTGCCCGGAACGAAACTCACCTTTCGAGGTGATTGAAGGTACCGGGTGAGTAAGCGCCGGCTAACTTCGTGCCAGCAGCCGCGGTAATACGAAGGGTGCAACCGTTAATCGGAATTAAAGGGCGTTAAGCGTGCGGAGGCTGTTGGTTA
+
FFFFFFFFFFF,FFFFFFFF,FFFFFFFFFFFFFFFFFF:FFFFFF,FF:FFFFFFFFFFFFFFFFFFF,:FFF:FFF:,:FFFFFFF,FF:FFFF:FFF,F,F:FFFFFFFFFFFF,FFF,F,F,:F,FF,,F:F,,,FFFF,FFFFFFF,FFFFFFFFFFFFF:,,FFFFF,FF:F,FF:FF:FFFFF,,F,::FFF,,,,F::FFFFFF,FFFFF,,FF:FFF:,FFFFFFFF,FFFF,:FFFF:F,
@A00920:152:HGHKKDRXX:2:2105:22498:31062 1:N:0:AGGAGTGG+CTAGAACA
ACTCCTACGGGAGGCAGCAGTAGGGAATCTTGCGCAATGGGCGAAAGCCTGACGCAGCGACGCCGCGTGAGCGATGAAGGCCCTCGGGTTGTAAAGCTCTGTGGAGAGAGAAGAATAAGCGAAAGCCAATACCTTGCGTGATGACGGTATCTCTTTAGCAAGCACCGGCTAACTCTGTGCCAGCAGCCGCGGTAAGACAGAGGGTGCAAACGTTGTTCGGAATCACTGGGCGTAAAGCGCGGGTAGGCGG
+
FFF:FFFFFFFFFFFFFFFFFFFFFFFFFFFFFFFFFFFFFFFFFFFFFFFFFFFFFFFF:FFFFFFFFFFFFF:FFFFFF,FFF:FFF:,FFFFFFFF,,FF:FF:FFFF:FFF,FF::F,FFF,FFFFFFFFFFFFFF,FFF:FF::FFFFFFFFFFFFF,FFFFFFFFFFF:FFFFFFFFF:FFF:FFFFFFFFF::FF:FFFFFFFFFFFFF::F:FFF,FF,,FFFFFFF:FFFF,,FFFF:FF:
@A00920:152:HGHKKDRXX:2:2105:26476:31313 1:N:0:AGGAGTGG+CTAGAACA
ACTCCTACGGGAGGCAGCAGTGAGGAATATTGGACAATGGGCGCAAGCCTGATCCAGCCATGCCGCGTGTGTGATGAAGGCCTTCGGGTTGTAAAGCACTTTTGGTGGGAACGAAACGGTCCGGGCTAATACCCTGGACTAATGACGGTACCCGCAGAATAAGCACCGGCTAACTACGTGCCAGCAGCCGCGGTAATACGTAGGGTGCAAGCGTTAATCGGAATTACTGGGCGTAAAGCGTGCGCAGGCG
+
FFFFFFFFFFFFFFFFFFFFFFFFFFFFFF,FFFFFFFFFFFFFF:FFFFFFFFFFFFFFFFFFFFF:FFF:FFFFFFFFFFFFFFFFFFFFFFFFFFF,F:FFFFFFFFFFFFFFFFFFFFFFFFFFFFFFFFFFFFFFFFFFFFFFFFFFFFFFFF:FFFFFFFFFFFFFFFF,FFFFFFFFFF:FFFFFFF,FF:FFFFFFFFFFFFFFFFFFFFFFF:FFFFFFFFFFFFFFFFFFFFFF:FFFFF
@A00920:152:HGHKKDRXX:2:2105:17852:31532 1:N:0:AGGAGTGG+CTAGAACA
ACTCCTACGGGAGGCAGCAGTGGGGAATCTTGCGCAATGGACGAAAGTCTGACGCAGCGACACCGCGTGTGGGATGACACTCTTCGGAGCGTAAACCACTGTGGCAGGGGATGAATTTTTGACAGTACCCTGCTAGAAAGCACCTGCTAACCACGTGCCAGAAGCCTCGGTAATACGTAGGTGGCAAGCGTTGTCCGGATTTACTGGGCGTAAAGGGAGCGTAGGCGGCGTGGTAAGTCAGATGTGAAAT
+
F:FFF:FFFFFFFFF::FFFFFFFFF::F:FFFFF:FFFFFFF,FFFFFFFFFFFFFFFFFFFFFFFFFFFFFFFFF::F:F:FFFFFFFF,FFFFFFFFFFFFFFFFFF:FFF:FFF:FFFF,FFFFFFFFFFFF,FFFFFFFFFFFFFFFFF:FFFFFFFFFFFFFFFFFFFFFFF:F:FFFFFFFFF:F:FFFFFFF:FFFFFFFFFF:FFFFFFFFFF,FFFF:F::F:FFFFFFF,F::FF:,::
@A00920:152:HGHKKDRXX:2:2105:27624:31704 1:N:0:AGGAGTGG+CTAGAACA
ACTCCTACGGGAGGCAGCAGTAAGGAATATTGGTCAATGGAGGCAACTCTGAACCAGCCATGCCGCGTGCAGGAAGACAGCCCTATGGGTCGTAAACTGCTTTTGTACGGGAATAAACCCCGGTTCGTGAACCGGGCTGAACGTACCGTAAGAATAAGGATCGGCTAACTCCGTGCCAGCAGCCGCGGTAATACGGAGGATCCGAGCGTTATCCGGATTTATTGGGTTTAAAGGGAGCGTAGGCGGCCCG
+
FFFFFFFFFFFFFFFFFFFFFFFFFFFFFFFFFFFFFFFFFFFFFFFFFFFFFFFFFFFFFFFFFFFFFFFFFFFFFFFFFFFFFFFFFFFFFF:FFFFFFFFFFFFFFFFF:FF:FFFFFFFFFFFFFFFFFFFFFFFFFFFFFFF:FFFFFFFFFFFFFFFFFFFFFFFFFFFFFFFFFFFFFFFFFFFF,FFFFFFFFFFFFFFFFFFFFFFFFFFFFFFFFFFFFFFFF:FFFFFFFFFFFFFFFF
@A00920:152:HGHKKDRXX:2:2105:23086:32268 1:N:0:AGGAGTGG+CTAGAACA
ACTCCTACGGGAGGCAGCAGTGAGGAATATTGGGCAATGGGCGCAAGCCTGACCCAGCAATGCCGCGTGCGGGATGACGGCCCTCGGGTTGTAAACCGCTTTTGTGAGGGAGTAGAACGGAGAGTACCTCACGAATAAGTCACGGCTAACTACGTGCCAGCAGCCGCGGTAATACGTAGGTGACAAATGTTATCCGGAATTACTGGGCGTAAAGGGTCTGTAGGCGGCTGATTAGGTCTGATGTGACACC
+
FFFFFFFFFFFFFFFFFFFFFFFFFFFF,FFFFFFFFFFFFFFFFFFFFFFFFFFFFFFFFFFFFFFFFFFFFFFFFFFFFFFFFFFFFFFFFFFFFFFFFFF:,F:FFFFFFFFFFFFFFFFFFFFFFFFFFFFFF::FFFFFFFFFFFFFFF:F:FFFFFFFFFFFFFFFFFFFFFFFFF,F,FFFFFFFF::F:FFFF:FFFFFFFF,F:FFF:F:FF::FF,FF:FF:FFFFFFF:,FFFF,FFFF
@A00920:152:HGHKKDRXX:2:2105:22625:32503 1:N:0:AGGAGTGG+CTAGAACA
ACTCCTACGGGAGGCAGCAGTGGGGAATATTGCACAATGGGCGCAAGCCTGATGCAGCGACGCCGCGTGGGGGATGAAGGCCTTCGGGTTGTAAACCCCTTTCAGTAGGGAAGAAGCGAAAGTGACGGTACCTACAGAAGAAGCGCCGGCTAACTACGTGCCAGCAGCCGCGGTAATACGTAGGGCGCAAGCGTTGTCCGGAATTATTGGGCGTAAAGAGCTCGTAGGCGGTTCGTCACGTCTGCTGTGA
+
FFFFFFFFFFFFFFFFFFFFFFFFFF:FFFFFFFFF:FFFFFFFFFFFFFFFFFFFFF:FFFF:FFF:FFF:FFFFFFFFFFFFFFFFFFFFFFFFFFFFFFFFF,FFFFFFFFFFFFFFFFFFFFFFFFFFFFFFFFFF,FFFFFFFFFFFFFFFFFFFFFFFFFFFFFFFFFF,FFF:FFFFF:FFFFFFFF:::FFFFF,FFFFFFFFFFFFF,FFFFFFFFFFFFFFFFFFFFF:F::F:FF,F:,
@A00920:152:HGHKKDRXX:2:2105:4761:32784 1:N:0:AGGAGTGG+CTAGAACA
ACTCCTACGGGAGGCAGCAGTAGGGAATTTTGCACAATGGGCGCAAGCCTGATGCAGCAACGCCGCGTGAGTGAAGAAGGCTCTTGGGTTGTAAAGCTCTTTCGGCTGGGAAGAAGAGCTCACTTTCAAACAGACTGTGGGTTAGACGGTACCAGAAGAAGAAGCACCTGCTAACTACGTGCCAGCAGCAGCGGTAATACGTAGGGTGCAAGAGTTGTTCGGAATTACTGGGCGTAAAGGGCGCGTAGGC
+
F,FF,,:FFFFFFFFFFFF:FFFFFFFFFF:FF,,FF:FFFFFFFFF:FFF:FFFFFFF:FFFFFFFFFFFFFFFFF:FF:FFF:F:FFFFFFFF,FF,FFFF,FF:F,FF,FF,:FFFFFFFF,F:FFFFFFF:FFFF:FFF,FFF:FFF,FFFF,FFFFFFF:F:FFFFF:F:FFFFF,F,,F,FF:F::,FF,F:F,:FFF:,FFF,,F,,FFFFFFF,FFFFFFFF:FFFFFFFFFFFFFFF,FF:
@A00920:152:HGHKKDRXX:2:2105:4237:32941 1:N:0:AGGAGTGG+CTAGAACA
ACTCCTACGGGAGGCAGCAGTGAGGAATTTTCGACAATGGGCGCAAGCCTGATCCAGCAACGCCGCGTGGAGGACGAAGGTCTTCGGATCGTAAACTCCTGTCAGACGGGACGAAGGTTTCGGGGTGAACAATCTCGGAGCTTGACGGTACTGTCAGAGGAAGCCCCGGCTAACTCCGTGCCAGCAGCCGCGGTAATACGGAGGGGGCGAGCGTTATTCGGAATTATTGGGCGTAAAGGGCGCGTAGGCG
+
FFFFFFFFFFFFFFFFFFFFF:FFFFF:FFFFFFFFFFFFFFFFFFFFFFFFFFF:FFFFFFFFFFFFFF:FFFFF:FFFFFFFFFFFFFFFFFF,FFFFFFFFFFFF,FFFFFFFFFFFF:FFFFFFFFFFFFFFFFFF:FFFFFFFFF,:,FFFFFFFF:F:F:FFFFFFFFFFFFFFFFFFFFFFFFFFFFFFFFFFFFFF,FFFFFFFFFFFF,FFFFFFFFFF:F,FFF:FFFFFF:FF,FFF:F
@A00920:152:HGHKKDRXX:2:2105:4200:32972 1:N:0:AGGAGTGG+CTAGAACA
ACTCCTACGGGAGGCAGCAGTTAGGAATCTTGGGCAATGGGCGAAAGCCTGACCCAGCCATGCCGCGTGAATGATGAAGGTCCTAGGATTGTAAAATTCTTTCACCGGGGAAGATAATGACGGTACCCGGAGAAGAAGCTCCGGCTAACTTCGTGCCAGCAGCCGCGGTAATACGAAGGGGGCAAGCGTTGTCCGGATTTACTGGGTGTAAAGGGTGCTCAGGTGGGTTTTTAAGTCAGAAGTGAAAGCC
+
FFFFF:FFFFFFFFFFFFFFFFFFFFFFFFFFFFFFFFFFFFFFFFFFFFFFFFFFFFFFFFFFFFFFFF:FFFFF:FFFFFFFFFFFFFFFFFFFFFFFFFFFFFFFFFFFFFFFFFFFFFFFFFFFFFFFFFFFFFFFFFFFFFF:FFFFF:FFFFFFFFFFFFFFFF:F:F:FFFFFFFFFFFFFFFFFFFFFF:FFFFFF,FFFFFFF,FFFFFF,:FFFFFFFFFFFFFFFFFFFF:FFFFFF:F
@A00920:152:HGHKKDRXX:2:2105:17400:33254 1:N:0:AGGAGTGG+CTAGAACA
ACTCCTACGGGAGGCAGCAGTGGGGAATCTTGCGCAATGGGCGAAAGCCTGACGCAGCAACGCCGCGTGCGGGATGAAGGCCTTCGGGTTGTAAACCGCTTTCAGTGGGGACGAACCAAGACGGTACCCACAGAAGAAGCCCCGGCCAACTACGTGCCAGCAGCCGCGGTAACACGTAGGGGGCAAGCGTTGTCCGGATTCATTGGGCGTAAAGAGCTCGTAGGCGGTTCGGTAAGTCGGGTGTGAAACC
+
FFFFFFFFFFFFFFFFFFFFFFFFFFFFFFFFFFFFFFFFFFFFFFFFFFFFFFFFFFF:FFFFFFFFFFFFFFFFFFFFFFFFFFFFFFFFFFFFFFF:FFFFFFFFFFFFFF:FFFFFFFFFFFFFFFFFFFFFFFFFFFFFFFF,FFFFFFFFFFFFFFFFFFFFFF::FFFFFFFFFFFFF:FFFFFFF:FFFFFFFFFFFFFFFF:F:FFFF:FFF:FFFFFFF:FFFF:::::FF:FF:FFFF:
@A00920:152:HGHKKDRXX:2:2105:28953:34131 1:N:0:AGGAGTGG+CTAGAACA
ACTCCTACGGGAGGCTGCAGTCGAGGATCTTCGGCAATGGGCGCAAGCCTGACCGAGCGACGCCGCGTGCGGGATGAAGGCCTTCGGGTTGTAAACCGCTGTCAGGGGGGAGGAAAGCCCGCAAGGGTCTGACCTAGCCCCAGAGGAAGCACGGGCTAAGTTCGTGCCAGCAGCCGCGGTAAGACGAACCGTGCAAACGTTGTTCGGAATCACTGGGCTTAAAGGGCGCGTAGGCGGCTCGCCAAGTCCG
+
FFFFFFFFFFFFFFFFFFFFFFFFFFFFFFFFFFFFFFFFFFFFFFFFFFFFFFFFFFFFFFFFFFFFFFFFF,FFFFFFFFFFFFFFFFFFFFFFFFFFFFFFFFFFFFFFFFFFFFFFFFF,FFFFFFFFFFFFFFFFFFFFFFFFFFFFFFFFFFFFFFFFFFFFFFF:FFFFFFFFFFFFFFFFFFFFFFFFFFFFFFFFFFFFFFFFFFFFFF:FFFFFFFFF:FFF:FFFFFF:FFFFFFFFFF
@A00920:152:HGHKKDRXX:2:2105:30789:34366 1:N:0:AGGAGTGG+CTAGAACA
ACTCCTACGGGAGGCAGCAGTGGGGAATATTGCACAATGGGGGAAACCCTGATGCAGCAAAGCCGCGTGATGGAAGACGGTTTTCGGATTGTAAACATCTGTTCATAGAGAAGAATAATGACGGTAGCTAAGGAGCAACCCCCGGCTAACTCCTTGCCAGCAGCCGCGTAAATACGTAGGTGGAAAGCGTTGTCCGGAATTACTGGGCGTAATGGGCGTGTGGCCGCTCTGTTAAGACATGTGTGAAATC
+
FFFF::FFFFFFFFFFFFFFF:FFFFFFFFFFFFFFFFFFF,F,:FFFFFFFFFFFFFF:,FFFFFFFFF,,FFFFF:FF,:F:,FF:FFFFFFF,,FFF:F,,,,,F,FF,FFF,FFF,F:F,,F,,F,:F,FF:F:,FF,FFF:,FF,F,,,:,F:F,:F,,F,,,,,FFF,,,,,F,,F,::F,F:FF,F:FF,FFF,,,FFF,F,,FF,:F,F,F,F,:,FF,FFF,,:F,:,:,F,:FF,FF,,F
@A00920:152:HGHKKDRXX:2:2105:29143:34397 1:N:0:AGGAGTGG+CTAGAACA
ACTCCTACGGGAGGCAGCAGTTGGGAATATTGGACAATGGGGGAAACCCTGATCCAGCAATCCCGCGTGAGTGATGAAGGCCCTCGGGTCGTAAAGCTCTTTCAGCAGGGAAGAACACAATGACGGTACCTGCAGAAGAAGCACCGGCTAACTCCGTGCCAGCAGCCGCGGTAATACGGAGGGTGCAAGCGTTATCCGGATTTACTGGGTTTAAAGGGTGCGTCGGCGGATAGGTAAGTCAGTGGTGAAA
+
FFFFFFFFFFFFFFFFFFFFFFFFFFFFFFFFFFFFFFFF:FFFFFFFFFFFFFFFFFFFFFFFFFFFFFFFFFFFF:F:FFFFFFFFFFF,F:FFFFF:FFFFFFF,FFF,:FFF::FF,,FFFFFFFFFF:FF:FFFFFFFFFFFFFFFF:,F,FFFFFFF,F:FFF,FFFFFF:FFFFF:FFFFF:,FFF,FFFFFFFFFFFFFF,::F:F,F:FFFF,F,FFFF,FF:FFFF,,:F,FFF:FF,FF
@A00920:152:HGHKKDRXX:2:2105:4625:34460 1:N:0:AGGAGTGG+CTAGAACA
ACTCCTACGGGAGGCAGCAGTGGGGAATTTTCCGCAATGGGCGAAAGCCTGACGGAGCAACGCCGCGTGGATGATGAAGTCTTTCGGGACGTAAAATCCTTTCAGCAGGGACGAAGCGAGTGACGGTACCTGCAGAAGAAGCATCGGCTAACTACGTGCCAGCAGCCGCGGTAATACGTAGGATGCAAGCGTTGTCCGGAATTATTGGGCGTAAAGAGAACGTAGGTGGCTTGTTAAGTTCGGTCTTAAA
+
FF::F::FFFFFFFFFFFFF:FFFFF,:FFFFFFFFFF:FF:FFFFFFFFFFFFFFFFFFFFFFFFF:FFFFFFFF,F,F:FFFFFFFFF,FFFFFFFFFFFFFFFFFFFFFFFFFFFFFFFFFFFFFFFFFFFF:FFFFFFFFFFFFF:FF:FFF:FFFFFFFF,FFFFFFFFF:FFFFF,FFFFFFF:FFFFFFFFFFFFF:FFFFFFFFF:F:FFF:FFFFFFFFFFFFFFFFF:::FFF:FFF:,,
@A00920:152:HGHKKDRXX:2:2105:17164:34820 1:N:0:AGGAGTGG+CTAGAACA
ACTCCTACGGGAGGCAGCAGTGGGGAATCTTGCGCAATGGGCGAAAGCCTGACGCAGCGACGCCGCGTGTGGGAAGAAGGCCTTCGGGTTGTAAACCACTTTCAGGAGGGAAGAAGCGAAAGTGACGGTACCTCCAGAAGAAGCCCCGGCCAACTACGTGCCAGCAGCCGCGGTAATACGTAGGGGGCGAGCGTTAATCGGAATTACTGGGCGTAAAGCGTGCGCAGGCGGTTTTGTAAGTCAGATGTGA
+
FFFFFFFFFFFFFFFFFFFFFFFFFFFFFF,FFFFFFFFF:FFFFFFFFFFFFFFFFFFFFFFFFFFFFFFFFF,FFFFFFFFFFFFFF:FF,FFFFFFFF::FFFFF:F:F,FFFFFFFFF::FFF:FFFF:F,FFFFF:::FFFFFFFFFF,F:FF,FFFF,FFFFFFFFFFF,FFFFFFFFF,FFFFF:F:FFFF:FFF,FFFF:F::F:FFF,FF:FFFFFFFFFFFFFF,:FFF,F:FFFFF,F:
@A00920:152:HGHKKDRXX:2:2105:3179:34961 1:N:0:AGGAGTGG+CTAGAACA
ACTCCTACGGGAGGCAGCAGTGGGGAATATTGCACAATGGGGGAAACCCTGATGCAGCGACGCCGCGTGAGTGAAGAAGTATTTCGGTATGTAAAGCTCTATCAGCAGGGAAGAAGAAAGACGGTACCTGACTAAGAAGCCCCGGCTAACTACGTGCCAGCAGCCGCGGTAATACGTAGGGGGCAAGCGTTATCCGGATTTACTGGGTGTAAAGGGAGCGTAGACGGCGATGCAAGTCTGAAGTGAAAGC
+
FFFFFFFFFFFFFFFFFFFFFFFFFFFFFFFFFFFFFFFFFFFFFFFFFFFFFFFFFFFFFFFFFFFFFFFFFFFFFFFFFFFFFFF:FFFFF:FFFFFFFFFFFFFFFFFFFFFF,,FFFFFFFFFFFFFFFFFFFFFFFFFFFFF:FFFFFFFFFFFFFFFFFFFFFF,:FFFFF:FFFFFFFFFFFFFFFFFFF:FFFFFFFFF:FF,FFFFFFFFFFF:FFFFFFFFFFF:FF:FFFFF:FFFFFF
@A00920:152:HGHKKDRXX:2:2105:18855:35650 1:N:0:AGGAGTGG+CTAGAACA
ACTCCTACGGGAGGCAGCAGTGGGGAATTGTTCGCAATGGGCGCAAGCCTGACGACGCAACGCCGCGTGGAGGATGAAGATCTTCGGGTCGTAAACTCCTGTCGACCGGGACGAATGCCGCGTGGGTAAATAACCCGCGCGGGTGACGGTCCCGGTGGAGGAAGCCCCGGCTAACTCCGTGCCAGCAGCCGCGGTAATACGGGGGGGGCAAGCGTTGTTCGGAATTACTGGGCGTAAAGGGTTCGTAGGT
+
FFFF:FFFFFFFFFFFFF,FFFFFFFF,FFFFFFFFFFFFFFFFFFFFFFFFFFFFFFFFFFFFFFFFFFFFFFFFFFFFFFFFFFFF:FFFFFFFFFF:F:FFFFFFFFFFF,FFFFFFFFFFFF,,,FFFFFFF:FFFFFFFFFFFFF,FFFFFFFFFFFFFFFFFFFFF:F:FFFFFFFFFFFFFFFFFFF:F,FFFFFFFFFFFF:,FFFFFF:F:FFF:F:,FFFFFF::F:F:FF,FFF:FFFF
@A00920:152:HGHKKDRXX:2:2105:29378:36276 1:N:0:AGGAGTGG+CTAGAACA
ACTCCTACGGGAGGCAGCAGTGAGGAATATTGCGCAATGGGGGAAACCCTGACGCAGCAACGCCGCGTGGGTGAAGAAGGCCTTCGGGTCTTAAAGCCCTTTCGGACGGGACGAACGCTCCGCGGTGACAAGCCGCGGAGTCTCACGGTACCGTAGGAAGAAGCACCGGCTAACTCCGTGCCAGCAGCCGCGGTAATACGGAGGGTGCGAGCGTTGTTCGGAATTACTGGGCGTAAAGCGCACGTAGGCG
+
FFFFFFFFFFFFFFFFFFFFFFFFF::F,FFFFFFFFFFFFFFF,FFFFFFFFFFFFF,F:FFFFFFFF:FFFF:FFFFFFF:FF,F,,F,FFFF,F:,,FFF,F,FFFF,F,,FFFF,FF,FF,F::FFFFF:,FFFF,F:F,FFFF:::FFFF,FFFFFFFF:,:F,FF,:F,F:F,:FFFFFFF,FF,F,FFFFFFFF,F,FFFFFFFFFFFFFFFFFFFFF:FFF::FFF:FFF:FFFFFF,::FF
@A00920:152:HGHKKDRXX:2:2105:5457:36589 1:N:0:AGGAGTGG+CTAGAACA
ACTCCTACGGGAGGCAGCAGTGGGGAATTTTCCGCAATGGGCGAAAGCCTGACGGAGTGACGCCGCGTGGGGGACGAAGGCCTTCGGGTCGTAAACCCCTGTCAGAGGGAAAGAAGGGTCTCGGCGTGAATAGCGCCGGGATCTGACGGTACCTTCAGAGGAAGCCCCGGCCAACTCTGTGCCAGCAGCCGCGGTAAGACAGAGGGGGCAAGCGTTGCTCGGAATTACTGGGCGTAAAGGGCGCGTAGGC
+
FFFFFFFFFFFFFFFFFFFFFFFFFFFFFFFFFFF:FFFFFFFFFFFFF:FF:FF:F:FF::FFFFFFFFFFFFFFFFFFFF::FFFFFFFFFFFFF:FFFFF,F:F,:FFFFFFF,FF:FFFFFFFFFFF,FF:FFFFFFFFFFFFFF,FFFFF:F,FFFF,FFFFFFF:FFFFFFFFFFFFFFFFFFF:FFFF,,FFFFFFF:FFFFF,F:,FFFFFFFFF,FF,F:FFFFFFFF,::FFFF,,FF:F
@A00920:152:HGHKKDRXX:2:2105:29695:36667 1:N:0:AGGAGTGG+CTAGAACA
ACTCCTACGGGAGGCAGCAGTAGGGAATTTTCCACAATGGGGGCAACCCTGATGGAGCAACGCCGCGTGCAGGATGAAGGCTTTCGGGTCGTAAACTGCTTTTATCTGTGACGAATATGAAGGTAGCAGATGAATAAGGATCGGCTAACTCCGTGCCAGCAGCCGCGGTAATACGAAGGGTGCAAGCGTTACTCGGAATTACTGGGCGTTAAGCGTGCGTAGGTGGTGAGGTAAGTCTGTCGTGAAAGCC
+
FFFF::FFFF::FFFF:FFFFFFFFFFFFFFFFFFFFFFFFF:FF:FFF:FFFFFFFFFFFFFFFFFFFFFFFFFFFFFFFFFFFFFFFFF:FFFFFFFFFFFFFFF:FF:FFF,FF:F,,FFFFFFFF,FF:FFFF,FFF,:F,:FFFF:,,FF::FFFFFFFF:FFFF,F,,F,:,FF:FF:::FF:FF,FF:F,F,FF,FFF,:FF,FFFF:FFFF:,,FF,F:FF:,F,:FFFFF:F,,F,FFFF:
@A00920:152:HGHKKDRXX:2:2105:3685:36996 1:N:0:AGGAGTGG+CTAGAACA
ACTCCTACGGGAGGCAGCAGTGGGGAATCTTGCGCAATGGGCGAAAGCCTGACGCAGCCATGCCGCGTGAATGATGAAGGTCTTAGGATTGTAAAATTCTTTCACCGGGGACGATAATGACGGTACCCGGAGAAGAAGCTCCGGCTAACTTCGTGCCAGCAGCCGCGGTAATACGAAGGGGGCTAGCGTTGCTCGGAATTACTGGGCGTAAAGGGAGCGTAGGCGGACAGTTTAGTCAGAGGTGAAAGCC
+
FFFFFF,FF:FFFFFFF::FFFF:FFFFFFF,F:FF:FFFFFFFFFFFFFFFFFF,FFFFFFFFFFFFFF:FFF:F,FFFF:FFF:FFFFF:FFFFFFFFFFFFFFF:FFFFFFFF:FFFFF:F:FFFF:FFFFFFFFFFFF:FFFFFFFFFFFFFFFFFFFFFFFF:F,FFFFFFFFFFF:FF,:FFFFFFFFF:FFFFFFF,FFFFFFF:FF:::FFFFF,FFFFFFFFFFF:FFFFFF:F,:F,:FF
@A00920:152:HGHKKDRXX:2:2106:30373:1391 1:N:0:AGGAGTGG+CTAGAACA
ACTCCTACGGGAGGCAGCAGTGGGGAATTGTTCGCAATGGGCGCAAGCCTGACGACGCAACGCCGCGTGGAGGATGAAGGTCTTCGGATTGTAAACTCCTGTTGATCGGGAAGAATGGCCTCCGGGTTAATACTCCGGAGGAGTGACGGTACCGATTGAGGAAGCCACGGCTAACTCTGTGCCAGCAGCCGCGGTAATACAGAGGTGGCAAGCGTTGTTCGGAATTACTGGGCGTAAAGGGCGCGTAGGC
+
FFFFFFFFFFFFFFFFFFFFFFFFFFFFFFFFFFFFFFFFFFFFFFFFFFFFFFFFFFFFFFFFFFFFFFFFFFFF,FFFFFFFFFFFFFFFF,FFFFFFFFFFFFFFFFF,FFFFFFFFFFFFFFFFFFFFFFF:FF:FFFFFFFFFFFFFFFFF:FFF:FFFFFFFFFFF:FFFFFFFFFFF:FFF:FFFF:FFF:FFFFFFFFFF:FFFFFFFFFFFFFF:FFFFFFFFFFFF:FF:FFFFFFFF:F
@A00920:152:HGHKKDRXX:2:2106:2799:1705 1:N:0:AGGAGTGG+CTAGAACA
ACTCCTACGGGAGGCAGCAGTGGGGAATATTGGACAATGGGGGCAACCCTGATCCAGCCATGCCGCGTGCGAGAAGAAGGCCTTAGGGTTGTAAAGCGCTTTCACTGGTGAAGATGATTACGGTAGACAGAGAAGAAGCCCCGGCTAAATCCGTGCCAGCAGCCGCGGTAATACGGAGGGGGAAAGCGTTGTTCGGAATTACTGTGCGTAAAGTTCGCGTAGGAGGACAGTTAATACAGAGGTGAAAGAC
+
FFF:F,FF:,FFF:FFFF:F:FFFF:FFFFF,FF:FF:F:FFFFFFFFFFFFFF:FFFFFF::FFFFFF,F,FFFFFFFFFFFFF::FFF:FF,F:FFFF::FF:,F::FFFFFFFFF,F:F,FFF,FF:FFFF,FF,FF:,:,,FFF,,F,,F:FFF::FFF,:F,,:F:FF:,,:F:,:F,FF:,,F:FFF,,,FFFFFFF:,,F:F:FF,,,,,FFFF,:,F:FFFFFFFF,,,F:F,F,:,FFF:,
@A00920:152:HGHKKDRXX:2:2106:19045:1814 1:N:0:AGGAGTGG+CTAGAACA
ACTCCTACGGGAGGCAGCAGTGAGGAATATTGCCCAATGGACGAAAGTCTGAGGCAGCGACGCCGCGTGGGTGAAGAAGGCCTTCGGGTCGTAAAGCCCTTTTCTGTGTGACGAGAACGGACGGTAGCACAGGAAAAAGTCTCGGCTAACTACGTGCCAGCAGCCGCGGTAAAACGTAGGAGGCAAGCGTTATCCGGAGTTACTGGGCGTAAAGCGTGCGTAGGCGGATGGGGAAGTGGGTCGTGAAAGC
+
FFFFFFFFFFFFFFFFFFFFFFFFFF,FFFFFFFFFFFFFFFFFFFFFF:FFFFFFFFFFFFFFFFFFFFFFFFFFFFFFFFFFFFFFFFFFFFFFFFFFFFFFFFFFFFFFFFFF:FFFFFFFFFFFFFFFF,F:FFFFFFFFFFF,FFFFFFFFFF:FFFFFFFFFFFFFFFFFFFFFFFFF:FFFFFF:FFFFFFFFFFFF::FFFFFFFFFFFFFFF,FFF:FF,,FF,F,F:FF:,FFFFFFFF:
@A00920:152:HGHKKDRXX:2:2106:27227:2707 1:N:0:AGGAGTGG+CTAGAACA
ACTCCTACGGGAGGCAGCAGTGGGGAATATTGGACAATGGGCGCAAGCCTGATCCAGCCATGCCGCGTGAGTGATGAAGGCCTTCGGGTTGTAAAGCTCTTTTGGCGGGGAAGATGATGACGGTACCCGCAGAATAAGCCCCGGCTAACTTCGTGCCAGCAGCCGCGGTAAGACGAAGGGGGCTAGCGTTGTTCGGAATTACTGGGCGTAAAGCGCGTGTAGGCGGTTGTCCAAGTCGGGTGTGAAAGCC
+
FFF:FFFFFFFFFFFFFFFFFFFFFFFFFFFFFFFFFFFFFFFFFFFFFFFFFFFFFFFFFFFFFFFFFFFFFFFFFFFFFFFFFFFFF:FFFF:FFFFFFFF:,FFFFFFFFFFFFFFFFFFFFFFFFFFFF:FFFF,FFFFFFFFFFFFFFFFFFFFFFFFFFFFFFFFFFFFF,FFFFFFF:FFFFFFF:FF:FFFFFFFFFFFF:FFFFFFFF:FFFFFFF:FFFFF:FF:,FFFF::FFFFFFFF
@A00920:152:HGHKKDRXX:2:2106:21169:3208 1:N:0:AGGAGTGG+CTAGAACA
ACTCCTACGGGAGGCAGCAGTGGGGAATTTTGGACAATGGGGGCAACCCTGATCCAGCCATTCCGCGTGAGTGAAGAAGGCCTTCGGGTTGTAAAGCTCTTTCGGACGGAACGAAACGGTTACGGTGAATATCCGTGACTAATGACGGTACCGTAAGAAGAAGCACCGGCTAACTACGTGCCAGCAGCCGCGGTAATACGTAGGGTGCGAGCGTTAATCGGAATTACTGGGCGTAAAGCGTGCGCAGGCG
+
FFFFFFFFFFFFFFFFFFFFFFFFF:FFFFFFFFFFF:FFFFFFFFFFFFFFFFFFFFF:FFFFFFFFFFFFFF,F,FFFFF:FFFFFF:FFFFFFFFFFFFFFFFFFFF,FFF,FFFFFFFFFFFF:FFFFFFFFFFFF:FFFFFFFF:FFFFFFFFFFFFFFFFFFFFF,FFFFFFFFFFFFFFFFFFFFFFF,FFFFFFFFFFFFFFFFFFF,F:FF:F,FFFFFFFFFF,F,FF::FFFFFFFFFF
@A00920:152:HGHKKDRXX:2:2106:13548:3693 1:N:0:AGGAGTGG+CTAGAACA
ACTCCTACGGGAGGCAGCAGTGGGGAATATTGGACAATGGGCGAAAGCCTGATCCAGCGACGCCGCGTGGGTGAAGAAGGCCTTCGGGTTGTAAACAGCTTTCAGCAGGGACGAAATTGACGGTACCTGCATAAGAAGCTCCGGCCAACTACGTGCCAGCAGCCGCGGTAAGACGTAGGGGGCGAGCGTTGTCCGGAATTATTGGGCGTAAAGGGCTCATAGGCGGTTCAGTAAGTCGACTGTGAAAATC
+
FFFFFFFFFFFFFFFFFFFFFFFFFFFFFFFFFFFFFFFFF:FFFFFFFFFFFFFFFFFFFFFFFFFFF,FFFF:FFFFF:FFFFFF,FFFFFFFF,FFFFFFF,,FFFF:FFFF,,,:FFF::FF,F:FF,FFFF::F,,:,,FFF,,,FFF,FFFFFFFFFFFFFFFFF:FF,FFF,FFFFFF,::,,FFF:F,FFF,,FFF:FFF,FF,,,,FFF,F,FF,FF:FFFFF:FF,,F:F,:FFFFFF:F
@A00920:152:HGHKKDRXX:2:2106:25066:3787 1:N:0:AGGAGTGG+CTAGAACA
ACTCCTACGGGAGGCAGCAGTGGGGAATATTGCGCAATGGGCGAAAGCCTGACGCAGCCACGCCGCGTGAGCGATGAAGGCCTTCGGGTCGTAAAGCTCTGTGGGGAGAGACGAAGAAAGCCTGTGCAGAGCAGGCCTTGACGGTCTCTCCTTAGCAAGCACCGGCTCACTCCGTGCCAGCAGCCGCGGTAAGACGGAGGGTGCGAGCGTGGTTCGGAATTACTGGGCGTTATGCGCGCGCCGGGGGGTG
+
:FF:FFFFFFFFFFFFFFFFFFFFF:,F:FFFFFFFFFFFFFFFFFFFFFFFFFFFFFFFFFFFFFFFFFFFFFFFF,FFF:FFFFFFF:FFFFFFFF::F,F::,FFFFFFFFFFF,FFF,FF,F,:FF:F,FFF,:FF:FF::::,FF:F:FF:F,,F,FFF::F,F,:::F,F,FFF:FFF,FF::F:,F,F:F,FFF:F,FFFF:,,F,:FFF:F,FFF,F:FF:,,::,FFF::F:,FFF,FF,F
@A00920:152:HGHKKDRXX:2:2106:12075:4178 1:N:0:AGGAGTGG+CTAGAACA
ACTCCTACGGGAGGCAGCAGTGGGGAATCTTGCGCAATGGGCGAAAGCCTGACGCAGCAACGCCGCGTGGGGGACGAAGGCCTTCGGGTTGTAAACCCCTTTCAGCAGGGACGAAAATGACGGTACCTGCAGAAGAAGCCCCGGCCAACTACGTGCCAGCAGCCGCGGTAATACGTAGGGGGCGAGCGTTGTCCGGATTTATTGGGCGTACAGAGCTCGTAGGCGGTTTGGCAAGTCGGGTGTGAAAACT
+
FFFFFFFFFFFFFFFFFFFFFFFFFFFFFFFFFFFFFFFFFFFFFFFFFFFFFFFFFFFFFFFFFFFFFFFFFFFFFFFFFFFF:FFFFFFF,FFFFFFFFFFFFFFFFFFFFFF:FFF:F,FF:FFFFFFFFF:FFFFFFFFFFFFFFFFFFF:FF:FFFFFFFFFFF,:FFFFFFFFFFFFFFFFFFFFFFFFF:,FF:FFFFFFF:F,,FF:FFF:FFFFFFFFFFFFFFFFFFFFFFFFFFFFFFF
@A00920:152:HGHKKDRXX:2:2106:13268:5431 1:N:0:AGGAGTGG+CTAGAACA
ACTCCTACGGGAGGCAGCAGTTTGGAATTTTGGACAATGGGCGAAAGCCTGATCCAGCGACGCCGCGTGGACGATGAAGGCCTTCGGGTTGTAAAGTCCTTTTGCTCGGGAACAATTTTTGAGCGTACCGAGAGAATAAGAGGTTGCTAACTCTGTGCCAGCAGCAGCGGTAATACAGAGACCTCAAGCGTTATCCGGAATCATTGGGCGTAAAGCGTACCGATCGGTGGTTGATAAAGTCAGAAGTGAA
+
FFFFFFFFFFFFFFFFFFFFFFFFFFFFFFFFFFF:FFFFFFFFFFFFFFFFFFFFFFFFFFFFFFFFFF:FFFFFFFFFFFFFFFFFF:FFFFFFFFFFFFFFFFFFFFFFFFFFFFFFFFFFFFFFFFFFFF:FFF:FFFFFFFFFFF,FFF,FFFFFFFFFFFFFFFFFFF:FFFFFFFF:FFF:FFFFF:FFFF,:FFFFFFFFFFFFFFFFF:,FFFFFFFFFFF:F:FFFFF:FFFF:F,FF,:
@A00920:152:HGHKKDRXX:2:2106:13241:5603 1:N:0:AGGAGTGG+CTAGAACA
ACTCCTACGGGAGGCAGCAGTAAGGAATATTGCGCAATGGGCGAAAGCCTGACGCAGCGACGCCGCGTGGGGGATGAAGGTCTTCGGATTGTAAACCCCTTTCGGGAGGGAAGATGGAACGAGCAATCGTTCGGACGGTACCTCCAGAAGCAGCCACGGCCAACTTCGTGCCAGCAGCCGCGGTAATACGAAGGTGGCAAGCGTTGTTCGGATTCACTGGGCGTACAGGGTGTGTAGGCGGTTTGGTAAG
+
FFFFFFFFFFFFFFFFFFFF:FFFFFFFFFFFFFFFFFFFF:,FFFFFFFFFF:FFFFFFFFFFFFFFFFF:FFFFFFFFFFFFFFFFFFFFFFF::FFFFFFFFFFFFFFFFFFFFF:FFFF:,:F,FF:FF:FFFFFFFF:F:FFF:F:FF:F::FFFF,FFF,FFFFF:FF::FFFFFFFFFFF::,,::FFFFF:FF,FFFF::F:FFFF:FFF:FFFF:,FFFFFF::FFFFFFFFFFFF,:F,F
@A00920:152:HGHKKDRXX:2:2106:11794:5666 1:N:0:AGGAGTGG+CTAGAACA
ACTCCTACGGGAGGCAGCAGTGGGGAATCTTGCGCAATGGCCGAAAGGCTGACGCAGCGACGCCGCGTGTGGGATGACGGACTTCGGGTTGTAAACCACTGTTGCCCGGGACGAACACACGGTTACGACCGTGCTGACGGTACCGGGTGAGGAAGCACAGGCTAACTCCGTGCCAGCAGCCGCGGTAATACGGAGGGCGCAAGCGTTGGTCGGACTCACTGGGCGTAAAGCGCGCGCAGGCGGGTCTGCA
+
::FF:::FFF:FFF:F,FFFF:FFFFFFFFF::FFFFFFFFFFFF:,FFFFFFFFF::FF:F:F,FFFF,FF,FFFFFFF,FFF,FF::F::FF,F:FFF:,F:,:,,FFFFFFFFFFF::FFF:,:FFF:FFFF,F:FFF,F:F,:,,FFF:FFFFF,F:F::FFFFFFF,FF,FFF,FFFF,FFFFFFF,FF,FFFFF:::FFF,F,FFF:F,FFFFFFFFF:FFFFFFF:F:,FF,FFFF:F,FFFF
@A00920:152:HGHKKDRXX:2:2106:30553:5744 1:N:0:AGGAGTGG+CTAGAACA
ACTCCTACGGGAGGCAGCAGTGGGGAATATTGGACAATGGGCGCAAGCCTGATCCAGCAACGCCGCGTGGAGGACGAAGGTCTTCGGATCGTAAACTCCTGTCAGACGGGACGAAGGGTTCAGGGTAAATAATCCTGAATCTTGACGGTACTGTCAGAGGAAGCCCCGGCTAACTCCGTGCCAGCAGCCGCGGTAATACGAAGGGGGCTAGCGTTGCTCGGAATTACTGGGCGTAAAGCGAACGAAGGCG
+
FFFFFFFFFFFFFFFFFFFFFFFFFFFF:FFFFFFFFFFFF:FFFF,FFFFFFFFFFFFF,FFFFFFFFFF,F:FFFFFF:FFFFFFFFFFFFFFF:FFFFFFFFFFFF,FFFFFFFFFFFF,:F,FFFFFF::FFFFFFF:FFFFFFFFFFFFFFFFFFFFFF,FFFFFFFFFFFFFFFFFFFFF:FFFFFFFFFFFFFFF:FFFFFFFFFFFF:,FFFF::FFFFFFFF:FFFFFF,F,FFF:FFF:F
@A00920:152:HGHKKDRXX:2:2106:27299:6464 1:N:0:AGGAGTGG+CTAGAACA
ACACCTACGGGAGGCAGCAGTGAGGAATATTGCGCAATGGGCGAAAGCCTGACGCAGCGACGCCGCGTGGGTGACGAAGGCCTTCGGGTCGTAAAGCCCTTTTCTGCGTGACGAGAGAGGACGGTAGCGCAGGAACAAGTCTCGGCTAACTACGTGCCAGCAGCCGCGGTAAAACGTAGGAGGCGAGCGTTATCCGGAGTTCCTGGGCGTAAAGAGCGTGTAGGCGGGTAGGCAAGTTTGGCGTGAAAGC
+
FF,FF:F:::FF:FFFFF,FFFFFF:FFFFF:FF:FFFFFFFFFFFFFFFFFFFFFFFFFFFFFFFF:F:FFFFFFFFF:FFFFFFFFFFFFFFFFFFFF,FFFFFFFF,F:F:FFFFFFFFFFFFFFFFFFFFFFF,F:FFFFFFFFFF:FFFFFFFFFFFFFFFFFFFFFFFFFF:FFFFFF:F:FF:F,:FFFFF::F,FFFFFFFFFFF,,FFFF:FFF:F::FF,:FF,::FFFF:FF,,,:,FF
@A00920:152:HGHKKDRXX:2:2106:17553:7310 1:N:0:AGGAGTGG+CTAGAACA
ACTCCTACGGGAGGCAGCAGTGGGGAATATTGCACAATGGGCGCAAGCCTGATGCAGCGACGCCGCGTGAGGGATGAAGGCCTTCGGGTTGTAAACCTCTTTCAGTAGGGAAGAAGCGAAAGTGACGGTACCTGCAGAAGAAGCGCCGGCTAACTACGTGCCAGCAGCCGCGGTAATACGTAGGGCGCAAGCGTTATCCGGAATTATTGGGCGTAAAGAGCTCGTAGGCGGTGTGTCGCGTCTGCCGTGA
+
FFFFFFFFFFFFFFFFFFFFFFFFFFFFF:FFFFFFFFFFFFFFFFFFFFFFFFF:FFFFFFFFFFFFFFFFF:FFFFFFFFFFFFF,FFFFFFFFFFFFFFFFFFFFFFFFFFFFFFF,FF:FFFFFFFFFFF,,FFFFFFFFFFFFFF:FFFFF:FFFFFFFFFFFFFFFFF:,FFFFFFFFFFFFFFFFFFFFFFFFFF:FFFFFFFFFFFFF:FF:FFFFFF:FFFFF,FFFFFF:FFFFFFFFFF
@A00920:152:HGHKKDRXX:2:2106:22806:8359 1:N:0:AGGAGTGG+CTAGAACA
ACTCCTACGGGAGGCAGCAGTGGGGAATATTGCACAATGGGCGAAAGCCTGATCCAGCCAAGCCGCGTGTGTGAAGAAGGCCTTCGGGTAGTAAAGCACTTTTGTTGGGGAAGAAAAGACACCGGTCAATACCCGGGGTTTCTGACGGTACCCAAAGAATAAGAACCGGCTAACTTCGTGCCAGCAGCCGCGGTAATACGAAGGGTGCAAGCGTTAAACGGAATTACTGGGCGTAAAGCGAGCGAAGGAG
+
FFFFFFFFFFFFFFFFFFFFF,FFFFFF,FF,,FFFFFFFFFF,FFFFFFFFFFFFFF,F,FFFFFFFFFFFFF,FFFFF,,FFFFF,F,FFFFFF:FFF:F:FFFFF,FFFF:F,,,F:F,F:,,FFF,FFFF,F::F::F:F:,:FFF:,FFFFFFF,FFFFF:FF,FFF:F,,:F,F:F:,F:F,FFFFFF::FF:FFFF,,FFFF:FFFFFF,,::FFF:,:::FF:FFFFFF:,F:F::,::F,F
@A00920:152:HGHKKDRXX:2:2106:30011:8625 1:N:0:AGGAGTGG+CTAGAACA
ACTCCTACGGGAGGCAGCAGTAAGGAATATTGGTCAATGGACGCAAGTCTGAACCAGCCATGCCGCGTGAAGGATGAAGGTCCTCTGGATTGTAAACTTCTTTTATATGGGACGAAACCCGGGCATTCCTGCCCGATTGACGGTACCATATGAATAAGCACCGGCTAACTCCGTGCCAGCAGCCGCGGTAATACGGAGGGTGCAAGCGTTATCCGGATTCACTGGGTTTAAAGGGTGCGTAGGTGGGTTG
+
FFFFFFFFFFFFFFFFFFFFFFFFFFFFFFFFFFFFFFFFFFFFFFFFFFFFFFFFFFFFFFFFFFFFFFFFFFFFFFFFFFFFFFFFFFFFFFFFFFFFFF:FFFFFFFFFFFF:FFF:FFFFFF:FFFFFFFFFFFFFFFFFFFFFFFFFF:FFFFF:FFFF,FFFFFFFFFFFFFFFFFFFFFFFFFFFFFFF:FFFFFFFFFFFFF:FFFFFFFF:FFFFFFF:FFFFFFFFFFFFFF::FFFFFF
@A00920:152:HGHKKDRXX:2:2106:9362:8719 1:N:0:AGGAGTGG+CTAGAACA
ACTCCTACGGGAGGCAGCAGTGGGGGATATTGCACAATGGGGGAAACCCTGATGCAGCGACGCCGCGTGAAGGAAGAAGTATCTCGGTATGTAAACTTCTATCAGCAGGGAAGATAGTGACGGTACCTGACTAAGAAGCCCCGGCTAACTACGTGCCAGCAGCCGCGGTCATACGTATGGTGCAAGCGTTATCCGGATTTACTGGGTGTAAAGGGAGCGCAGGCGGGAAGACAAGTTGGAAGTGAAAACC
+
FFFFFFFFFFFFFFFFFFFFFFFFFFFFFFFFFFFFFFFFFFFFFFFFFFFFFFFFFFFFFFFFFFFFFFFFFFFFFFFFFFFFFFFF:FFFFFFFFFFFFFFFFFFFFFFFFF:FFFFFFFFFFFFFFFFFFF:FFF:FFFFFFFFFFF:FFFFFFFFFFFFFFFFFF,FFFFFFFFFFFFFFFFFF:F:FF:FFFFFF:FFFFFFFF:FFFFF,F:FFFFFFFFF:FFFF::FFFFF:FFFF:FFFF:
@A00920:152:HGHKKDRXX:2:2106:5168:9095 1:N:0:AGGAGTGG+CTAGAACA
AATCCTACGGGAGGCAGCAGTGGGGAATATTGGACAATGGGCGCAAGCCTGATCCAGCAACGCCGCGTGAGGGATGACGGCCTTCGGGTTGTAAACCACTTTCAGCAGGGACGAAGCGCAAGTGACGGTACCTGCAGAAGAAGGACCGGCCAACTACGTGCCAGCAGCCGCGGTAATACGTAGGGTCCGAGCGTTGTCCGGAATTATTGGGCGTAAAGGGCTCGTAGGCGGTCCGTCACGTCGGGAGTGA
+
:,FFF:FF:FFF::::::FFFFFF:,FFF:FFFFFFF,F,F:FFFFF,FF:FFF:FFFFFF:FFFFFFFF:F:F:FFFFFF,:FFF:FFFF:F,FF,,FF:FFF,FFFF,FF:F:F:FFFFFF:FF:F,,:FF:,F,FFFFF,,FFFFFFFFFFFFFF,FFFFF,FFFFFFFFFFFFFFFFFFFFF:,,FFFFF,FFFFFFFF,FFFF:F:FFF,FF,F,FFFFFF:,FFFF:F::,FFFFFF:F,FFFF
@A00920:152:HGHKKDRXX:2:2106:8350:9251 1:N:0:AGGAGTGG+CTAGAACA
ACTCCTACGGGAGGCAGCAGTGGGGAATATTGGACAATGGGGGAAACCCTGATCCAGCCATGCCGCGTGAGTGAAGAAGGCCTTAGGGTTGTAAAACTCTTTCACCGGGGACGATGATGACGGTACCCGGAGAAGAAGCCCCGGCTAACTACGTGCCAGCAGCCGCGGTAACACGTAGGGGGCAAGCGTTGTCCGGATTTATTGGGCGTAAAGAGCTCGTAGGTGGCTCAGTAAGTCGGGTGTGAAAACT
+
F:FFFFFFFFFFFFFFFFFFFFFFFFFFFFFFFFFFFFFFF:F:FFFFFFFFFFFFFFF:FFFFFFFFFFFFFFFFFFFFFF:FFFFFFFFFFFF:FFFFFF:F:FFFFF:FFFF,FFFFFFFF:FFFF,FF:FFFFFFFFFFFFFF:FF:FFF:FFFFFFFFFFFFFFFF:FFFFFFFFFFFFFFFFFFF,:FFFFFF::FFFFFFFF,:FFFFFFFFFFFF:FFFFF,FFFFFFF,FFFFFFFF:FF,
@A00920:152:HGHKKDRXX:2:2106:16251:9345 1:N:0:AGGAGTGG+CTAGAACA
ACTCCTACGGGAGGCAGCAGTGGGGAATATTGGACAATGGGCGCAAGCCTGATCCAGCCATGCCGCGTGGGTGAAGAAGGCCTTCGGGTTGTAAAGCCCTTTTGTTGGGAAAGAAAACTTTCCGGTCAATACCCGGAGAGAATGACGGTACCCAAAGAATAAGCACCGGCTAACTTCGTGCCAGCAGCCGCGGTAATACGGAGGGTGCAAGCGTTATCCGGATTCACTGGGTTTAAAGGGTGCGTAGGTG
+
:FFFFFFFFFFFFFFFFFFFFFFFFFFFFFFFFFFFFFFFFFFFFFFFFFFFFFFFFFFFFFFFFFFFFFFFFFFFFFFFFFFFFFFFFFFFFFFFFFFFFFFFFFFFFFFFFFFFFFFFFFFFFFFFFFFF:FFF:F:F:FFFFFFFF:F:FFFFF,F:FF:FFFFFF:F,FFFFFFFFFFFFFFF:FF:FF::,F:FFF:FFFFFFF:,F:FFFFF:FFFFF::FFF::FF:FFFFFFFFFFFFFFFF
@A00920:152:HGHKKDRXX:2:2106:24994:9392 1:N:0:AGGAGTGG+CTAGAACA
ACTCCTACGGGAGGCAGCAGTGGGGAATCTTGCACAATGGGGGAAACCCTGATGCAGCGACGCCGCGTGAGTGATGAAGCCCTTCGGGGTGTAAAGCTCTTTCGGCAGGGACGATAATGACGGTACCTGAAGAAGAAGCTGCGGCTAACTTCGTGCCAGCAGCCGCGGTAATACGAAGGGTGCAAGCGTTACTCGGAATTACTGGGCGTAAAGCGTGCGTAGGCGGTCTGTTGTGTCGGATGTGAAAGCC
+
FFFFFFFFFFFFFFFFFFFFFFFFFFFFFFFFFFFFFFFFFFFF:FFFFFFFFFFFFFF:FFFFFFFFFFFFFFFFFFFFFFFFFFFFFFFFFFFFFFFFFFFFFFFFFFFFFFFFFFFFFFFFFFFFFFFFFFFFFFFFFFFFFFFFFFFFFFFFFFFFFFFFFFFFFFFFFFFFFFFFFFFFFFF:F:FFF:FFFFF:FFFFFFFFFF:FFFFFFFFFFFFFFFFFFFFFFFFFFFFFFFFFFFFFF:
@A00920:152:HGHKKDRXX:2:2106:20356:9439 1:N:0:AGGAGTGG+CTAGAACA
ACTCCTACGGGAGGCAGCAGTCGAGAATTTTTCTCAATGGGCGAAAGCCTGAAGGAGCGACGCCGCGTGAGGGATGAAGGGCTTCGGCCCGTAAACCTCTGTCATTTGCGAACAAACCTTGTCCGTGAACAACGGGCAGGCTGATTGTAGCGAAAGAGGAAGGGACGGCTAACTCTGTGCCAGCAGCCGCGGTAATACAGAGGTCCCAAGCGTTGTTCGGATTCACTGGGCGTAAAGGGTGCGTAGGTGG
+
:FFFFFFFFFFFFFFFFFFFFFFFFFFFFFF:FFFFFFFFFFFFFFFFFFFFFFFFFFFFFFFFFFFFFFFFFFFFFFFFFFFFFFFFFFFFFFFF:FFFFFFFFFFFFFFFFFFFFFFFFFFFFFFFFFFFFFFFFFFFFFFFF:F:FFFFFFF::FFFFFFFFFFFFFF:FFF:FFFFFFFFF:FFF:::FF:FF:FFFFFFFFFF,,:FFF:::FFFFFF:FFFFFFFF:F,,:FFF:::FFF:FFF
@A00920:152:HGHKKDRXX:2:2106:31204:9784 1:N:0:AGGAGTGG+CTAGAACA
ACTCCTACGGGAGGCAGCAGTGGGGAATATTGGACAATGGGCGAAAGCCTGATCCAGCCATGCCGCGTGAGTGATGAAGGCCCTAGGGTTGTAAAGCTCTTTCAACGGTGAAGATAATGACGGTAACCGTAGAAGAAGCCCCGGCTAACTTCGTGCCAGCAGCCGCGGTAAGACGTAGGGGGCGAGCGTTGTCCGGAATCATTGGGCGTAAAGGGCTCCTAGGCGGTTCAGAAAGTCTACTGTGAAAATC
+
FFFFFFFFFFFFFFFFFFFFFFFFFFFFFFFFFFFFFFFFFFF,FFFFFFFFFFFFFFFFFFFFFFFFFFFFFFFFFFFFFFFFFFFFFFFFF,FFFFFFFF,FFFFFFFF,FFFFFFFFFFFF:FFFF:FFFF,FFFFFFFFFFFFFFFFFF:FFFFFFFFFFFFFFF:FFFFFFF,FFFFFFF:FFFF:FFFFF:FFFFFFFFFFFFFFFF,FFFFF:FFFFFFFF:FF,:FFFF,F,FFFFFFFF,F
@A00920:152:HGHKKDRXX:2:2106:26250:10848 1:N:0:AGGAGTGG+CTAGAACA
ACTCCTACGGGAGGCAGCAGTGGGGAATATTGGACAATGGGCGCAAGCCTGATCCAGCCATGCCGCGTGAGTGAAGAAGGCCCTCGGGTTGTAAAGCTCTTTTGTCCGGACAGAAAAGCTTTCGGTTAATACCCGGAAGTCATGACGGTACCGGAAGAATAAGCACCGGCTAACTTCGTGCCAGCAGCCGCGGTAATACGAAGGGTGCAAGCGTTACTCGGAATTACTGGGCGTAAAGCGTGCGTAGGTG
+
FFFFFFFFFFFFFFFFFFFFFFFFFFFFFFFFFFF:FFFFFFFFFFFFFFFFFFFFFFFFFFFFFFFFFF,FFFF:FFFFF:FFFFFFFFFFFFFFFFFF:FFFFFFFFF,FF,FFFFF:FFFFFFFFFFFFFFFFFFFFFFFFFFFFF,FFFFFFFFFFFF:FFFFFFFFFFFF:FFFFFFF:FFFFFFFFFF::FFFFFF:FFFFFFFFFFFFFF:FFFF,F,FFFFFFFFFFF:FFFFFFF:FFFFF
@A00920:152:HGHKKDRXX:2:2106:24189:12007 1:N:0:AGGAGTGG+CTAGAACA
ACTCCTACGGGAGGCAGCAGCGACGAATCTTCCGCAATGCGCGAAAGCGTGACGGAGCAATGCCGCGTGCAGGATGAAGCGGCTTCGCCGTGTAAACTGCTGTCAGGTCCTCGAAACACTGATCAGGACCAAAGGAAGGGCCGGCTAAACTCGTGCCAGCAGCCGCGGTAATACGAGTGGCCCAAGCGTTAATCGGAATCACTGGGCTTAAAGCGTGCGCAGGCGGATTTGAAGGCGTCTTGTGAAATCC
+
:FFFFFFFFFFFFFFFFFFFFFFFFFFFFFFFFFFFFFFFFFFFFFFFFFF:FFFFFFFFFFFFFFFFFFFFFFFF,FFFFFFFFFFFFFFFF:FFFFFF:FFFFFFFFFFFFFFFFFFFFFFFFFFFFFFFFFFF:FFFFFFFFFFFFFFFFFFFFFFFFFFFFFFFFFFFFFFFFFFFFFFFFFFFFFFFFFFFFFFFFFFFFFFFFFFFFFFFFFFFFFFFF:FFFFFFFF:FFFF:FFFFFFFFFF
@A00920:152:HGHKKDRXX:2:2106:27353:12101 1:N:0:AGGAGTGG+CTAGAACA
ACTCCTACGGGAGGCAGCAGTGGGGAATTGTTCGCAATGGGCGCAAGCCTGACGACGCAACGCCGCGTGGAGGATGAAGGTCTTCGGATTGTAAACTCCTGTTGCCCGGGACGAAATGCTCCAACCTAATACGTTGGAGTTTGACGGTACCGGGTGAGGAAGCCCCGGCTAACTCTGTGCCAGCAGCCGCGGTAATACAGAGGGGGCAAGCGTTGTTCGGAATTACTGGGCGGAAAGTGCGCGTAGGTGG
+
F::FFFFFF:FFFFFFFFFFFFFFFFFFF:F:FFFFFFFFFF,FFFFFF:FFFF:FFFFFFFFFFFFFFFFFFFFFFFFFFFF:FFFFFFFF,FFFFFF:FFFFFFFFFFFFFFFFFFFFFFFFFF:F:FFFFFFFFFFFFFFFFFFFFFFFFFFFFFFFFFF:FFF:FFFFFFFF:FF:FFFFFFF:FFFF:FF:FF,FFFFFFF:FF:FF,FFF:FFF:,FF:FFF:,FF,:FFF,F::,F:::FFFF
@A00920:152:HGHKKDRXX:2:2106:29948:12587 1:N:0:AGGAGTGG+CTAGAACA
ACTCCAACGGGAGGCAGCAGTGGGGAATCTTGCGCAATGGGCGAAAGCCTGACGCAGCGATGCCGCGTGCGGGAAGACGGCCTTAGGGTTGTAAACCGCTTTCAGCAGGGACGAAATTGACGGTACCTGCAGAAGAAGCTCCGGCCAACTACGTGCCAGCAGCCGCGGTAAGACGTAGGGGGCGAGCGTTGTCCGGAATTATTGGGCGTAAAGGGCTCCTAGGTTGTTCAGTAAGTCGACTGTGAAAATC
+
FF:F:,FFFFFF::FFFFFFFFFFFFFFFFFFFFF,FFF:FFFFFFFFFFFFFFFFFFFFFFFFF:FFFFFFFFFFFFFFFFFFFFFFF::FFFFFFFF:FFFFF:FFF:FFFFFFFFFFFFFFFFFFFFFFFFFFFFFFFFFF:FF,FFFFFFFFFFF:FFFFFFFFFFFFFFF:F:FFFFFF,FFFFFFFFFFFFFFFFFFFFFFFFFFFFFF:FFFFFFFFF,FFFFF:FF,F:FFFF:FFF,:F:F
@A00920:152:HGHKKDRXX:2:2106:13648:13135 1:N:0:AGGAGTGG+CTAGAACA
ACTCCTACGGGAGGCAGCAGTGGGGAATATTGGACAATGGGGGAAACCCTGATCCAGCCATGCCGCGTGAATGAAGAAGGCCTTAGGGTTGTAAAGTTCTTTTAGGGGTGACGATAATGACGGTAGCCCCAGAAAAAGCTCCGGCTAACTTCGTGCCAGCAGCCGCGGTAATACGAAGGGTGCAAGCGTTACTCGGAATTACTGGGCGTAAAGCGTGCGTAGGTGGTTTGTTAAGTCTGATGTGAAAGCC
+
FFFF:FFFFFFFFFFFFFFFFFFFFFFFFFFFF:FFFFFFFFFFFFFFFFFF:FFFFFFFFFFFFFFFFFFFFFFF:FFFFFFFFFFFFFFFFFFFFFFFFFFFFFFFFFFFFFFFFFFFFFFFFFFFFFFFFFFFFFFFFFFFF:FFFFFFFFFFFFFFFFFFFFFFFF::FFFFFFFF:FFFFFFFFFFFFFFFFFFFFFF:,FFFFFFFFFFFFFFFFFFFFFFFFFFFFFFFF:FFFF::F,FFFF
@A00920:152:HGHKKDRXX:2:2106:2835:13228 1:N:0:AGGAGTGG+CTAGAACA
ACTCCTACGGGAGGCAGCAGTGAGGAATATTGGTCAATGGACGAGAGTCTGAACCAGCCAAGTAGCGTGAAGGATGACTGCCCTATGGGTTGTAAACTTCTTTTATACGGGAATAAAGTGGAGTATGCATACTCCTTTGTATGTACCGTATGAATAAGGATCGGCTAACTCCGTGCCAGCAGCCGCGGAAATACGGAGGATCCGAGCGGTCTCCGGAGTTATTGGGTTGAATGGGAGCGTCGGTGGAGGG
+
FF:FFFFFFFFFFFFFFFFFFFFFFFFF,FF:FFFFF:FF:FFFFFFFFFF:FFFFFFFF:FFFFFFFFFFFFF:FFF:F,FF::FFFF,FFFF,F:FFF:F,FFFFFFFFFFF:,FFFFFFFFFFFFFF,FFFF,F::FF:FFFFFFF,FFFF:FFFFF:FFFFFFFFFFFF,FFFFFFFFFFFFFF,:F:F,FFFFF,FFF,FFFF,FF:FFFFF,FFFF,FFF,F,F::F:F,FFF,,F,,FFF,,F
@A00920:152:HGHKKDRXX:2:2106:29830:13260 1:N:0:AGGAGTGG+CTAGAACA
ACTCCTACGGGAGGCAGCAGTGGGGAATATTGCACAATGGGCGAAAGCCTGATGCAGCGACGCCGCGTGAAGGATGAAGTATTTCGGTATGTAAACTTCTATCAGCAGGGAAGAAAATGACGGTACCTGACTAAGAAGCCCCGGCTAACTACGTGCCAGCAGCCGCGGTAATACGTAGGGGGCAAGCGTTATCCGGATTTACTGGGTGTAAAGGGAGCGTAGACGGCTGTGCAAGTCTGAAGTGAAAGGC
+
FFFFFFFFFFFFFFFFFFFFFFFFFFFFFFFFFFFFFFFFFFFFFFFFFFFFFFFFFFFFFFFFFFFFFFFFFFFFFFFFFFFFFFFFFFFFFFFFFFFFFFFFFFFFFFFFFFFFFFFFFFFFFFFFFFFFFFFFFFFFFFFFFFFFFFFFFFFFFFFFFFFFFFFFFFFFFFFFFFFFFFFFFFFFFFFFFFFFFFFFFFFFFFFFF:FFFFFFFFFFFFFFFFFFFFFFF,FFFFFFFFFFFFFFFF
@A00920:152:HGHKKDRXX:2:2106:7817:13275 1:N:0:AGGAGTGG+CTAGAACA
ACTCCTACGGGAGGCAGCAGTGGGGGATATTGCACAATGGGGGAAACCCTGATGCAGCGACGCCGCGTGGAGGAAGAAGGTTTTCGGATTGTAAACTCCTGTCGTTAGGGACGATAATGACGGTACCTAACAAGAAAGCACCGGCTAACTACGTGCCAGCAGCCGCGGTAAAACGTAGGGTGCAAGCGTTGTCCGGAATTACTGGGTGTAAAGGGAGCGCAGGCGGACCGGCAAGTTGGAAGTGAAAACT
+
F:FFFFFFFFFFFFFFFFFFFFFFFFFFFFFFFFFFFFFFFFFFFFFFFFFFFFFFFFFFFFFFFFFFF,FFFFFFFFFFFFFF,FFFFFFFFFFFFFFFFFFF:FFFFFFFFFFFFFFFFFFFFFFFFFFFFFFFFFFFFFFFFFFFFFFFFFFFFFFFFFFFFFFFFF,,FFFFFFFFFFF,F:FFFFFFFFFFF,FFFFFFFF:F:FFF:FFFFFFFFFFFFFFFFF:FF,F,FFFFFFFFFF:FFF
@A00920:152:HGHKKDRXX:2:2106:20998:13432 1:N:0:AGGAGTGG+CTAGAACA
ACTCCTACGGGAGGCAGCAGTGGGGAATTGTTCGCAATGGGCGCAAGCCTGACGACGCAACGCCGCGTGGAGGATGAAGGTCTTCGGATTGTAAACTCCTGTTGATCGGGAAGAATGGACTCCGGCTAAATACTCCGGAGTAGTGACGGTACCGATTGAGGAAGCCACGGCTAACTCTGTGCCAGCAGCCGCGGTAATACAGAGGTGGCAAGCGTTGTTCGGAATTACTGGGCGTAAAGGGCGCGTAGGC
+
FFFFFFFFFFFFFFFFFFFFFFFFFFFFFFFFFFFFFFFFFFFFFFFFFFFFFFFFFFFFFFFFFFFFFFFFFFFFFFFFFFFFFFFFFFFFFFFFFFFFFFFFFFFFFFFFFFFFFFFFFFFFFFFFFFFFFFFFFFFFFFFFFFFFFFFFFFFFFFFFFFFFFFFFF:FFFFF:FFFFFFFFF:FF:FFFFFFFFFFFFFFFFFFFF:FFFFFFFFFFFFFFFFFFFFFFFFFFFFFF,F:::F:FFF
@A00920:152:HGHKKDRXX:2:2106:32705:13698 1:N:0:AGGAGTGG+CTAGAACA
ACTCCTACGGGAGGCAGCAGTGGGGAATATTGGACAATGGGCGAAAGCCTGATCCAGCAATGCCGCGTGAGTGATGAAGGCCCTAGGGTTGTAAAGCTCTTTTAACCGGGATGATAATGAAAGTACCGGGAGAATAAGCTCCGGCTAACTCCGTGACAGCAGCCGCGGTAATACGGAGGGAGCTAGCGATGTTCGGAATTACTGGGAGTAAAGCGCACGAAGGCGGCCATTCAAGTCAGAGTTGAAAGCC
+
FFFFFFFFFFFFFFFFFFFFFFFFFFFFFFFFFFFFFFFFF:FFFF:FFFFFFFFFFFFFFFFFFFFFFFFFFFFFFFFFFFFFFFFFFFFFFFFFFFFFFF:F,F,FFFFFFF:FFFFF,F,,,FFFFF,FFFFF,FFFFF,,:,FF:F:FFFF,:::F:::F:,:,FF,FF,:FF,F,FFF:FF:F,:F,FF,,::::F,:F,F,FFFF,,F,:::F,FF,FF,,FFFFF:FF::F:FF:F,F,FFF,
@A00920:152:HGHKKDRXX:2:2106:17725:14309 1:N:0:AGGAGTGG+CTAGAACA
ACTCCTACGGGAGGCAGCAGTAGGGAATTGTTCGCAATGGGCGAAAGCCTGACGACGCAACGCCGCGTGGAGGATGAAGACCTTCGGGTCGTAAACTCCTTTCGACCGAGATGAATACATGCCGACCTAATACGTCGGCATGCTGACAGTATCGAGGGAAGAAGCCCCGGCTAACTCCGTGCCAGCAGCCGCGGTAATACGGGGGGGGCAAGCGTTGTTCGGAATTACTGGGCGTAAAGGGTTCGTAGGT
+
FFFFFFFFFFFFFFFFFFFFFFFFFFFFFFFFFFFFFFFFFFFFFFFFFFFFFFFFFFFFFFFFFFFFFFFFFFFFFFFFFFFFFFFFFFFFF:FFFFFFFFFFFFFFFFFFFFFFFFFFFFFFFFFFFFFFFFFFFFFFFFFFFFFFF:FFFFFFFFFFFFFFFFFFFFFFFFFFFFFFFFFFF:F:FFFFFFFFFFFFFFFFFFFF:,,FFFFFFFFF::F:FF:FFFFFFFFFF:FFF,FFFFFFFF
@A00920:152:HGHKKDRXX:2:2106:5638:14826 1:N:0:AGGAGTGG+CTAGAACA
ACTCCTACGGGAGGCAGCAGTGGGGAATATTGCGCAATGGGCGAAAGCCTGACGCAGCGACGCCGCGTGTGGGATGAAGGCCTTCGGGTTGTAAACCACTGTCGGGGGGGACGAAAAAAATGACGGTACCCCCAAAGGAAGCACCGGCTAACTCTGTGCCAGCAGCCGCGGTAATACAGAGGGTGCGAGCGTTGTCCGGAATTACTGGGCGTAAAGGGCGCGTAGGCGGCTGGATAAGTAGGAGGTGAAA
+
FFFFFFFFFFFFFFFFFFFFFFFFFF:FFFFFFFFFFFFFFFFFFFFFFFFF,FFFFFFF:FFFFFFFFFFFFFFFFFFFFFFFFFFFFFFFFFFFFFFFFFF:FFFFFFFFFF,F,FFFFFFFFFF::FFFFFF:F:FFFFFF:FFFF:FFFFFFFFFFFFFFFFFFFFF:F:FFFFFFF:FFFFFFFFF,FFFF,F:FFFFFFFF:FFF,FFF:FFFFFF:FFFFFFF:,FFFF:F,:F::FF:FFF:
@A00920:152:HGHKKDRXX:2:2106:1344:15280 1:N:0:AGGAGTGG+CTAGAACA
ACTCCTACGGGAGGCAGCAGTGGGGAATATTGGACAATGGGCGAAAGCCTGATCCAGCAATGCCGCGTGAGTGATGAAGGCCTTAGGGTTGTAAAGCTCTTTTACCCGGGATGATAATGACAGTACCGGGAGAATAAGCCCCGGCTAACTCCGTGCCAGCAGCCGCGGTAATACGGAGGGAGCTAGCGTTGTTCGGAAATACTGGGCGTAAAGCGCACGTAGGCGGCGCAGCAAGTCAGGGGTGAAATCC
+
F:FFFF:FFFFFFFFFFFFF:FFFFFFFFFFFFFFFF:FFFFFFFFFFFFFFFFFFFF:FFFFFFFFFFFFFFFFF:FFFFFF,FFFFFFFFFFFF:FF:FF,FFFFFFFFFFFFFFFFFFFFFFFFFFFFFFFFFFFFFFF:FFF::FFFFFFFFFFFF,FFFFFF:F,FFFFFFFFFF,FFFFFFFFFFFFFFFF,FF,FFFFFFFFFFFFFFFFFFFFFFFFFFFF:FFF:FFFFFFFFFFFF:F:F
@A00920:152:HGHKKDRXX:2:2106:25816:15389 1:N:0:AGGAGTGG+CTAGAACA
ACTCCTACGGGAGGCAGCAGTCGAGAATTTTTCTCAATGGGCGAAAGCCTGAAGGAGCGACGCCGCGTGGGGGATGAAGGGCTTCGGCTCGTAAACCCCTGTCATTTGTGAACAATTGATGGAAGAAAATATTTTCCATCTTGATAGTAACAGAAGAGGAAGGGACGGCTAACTCTGTGCCAGCAGCCGCGGTAATACGGAGGGTGCGAGCGTTGTCCGGAATCACTGGGCGTAAAGGGCGCGTAGGTGG
+
FFFFFF:FFFFFFFF:FFFFFFF:FFF:FFF,FFFFFFFFFFFFFFFFFFF:FFFFFFFFFFFFFFFFFFFFFFF:FFFFFFF:FFFFFFFFF:FFFFFFFFFFFFFFFF:FFFFFFFF:FFF:FFFFFF,FFFFFFFFFFF:F,FFFFFFFFFFFF:FFFFF:FFFFFFFFFF:FFF:FFFFFFFFFFFFFF:F:FFFFFFFFFFF,FFFFFFFFFFFF::FFFFFFF,FFF,FFFF:FFFFF,FFFFF
@A00920:152:HGHKKDRXX:2:2106:6361:15577 1:N:0:AGGAGTGG+CTAGAACA
ACTCCTACGGGAGGCAGCAGTAAGGAATATTGGTCAATGGACGCAAGTCTGAACCAGCCATGCCGCGTGAAGGAAGACGGCCTTCTGGGTTGTAAACTGCTTTTGCCAGGGGATAAAAGGCCCATGCGTGGGACATTGAAGGTACCTGGTGAATAAGCCACGGCTAACTACGTGCCAGCAGCCGCGGTCATACGTAGGGGGCGAGCGTTGTCCGGCATTACTGGGCGTAAAGGGTGCGTAGGCGGCCGCT
+
FFFFFFFFFFF:FFFFFF,F,FFFFFFFFF:FFFFF:FFFFFFFFFFFFFFFFF:FFFF:FF:FFFFFFFFFFFFFFFFFFF:FFFFFF:FFFFFFFFFFFFFFFFF,FFFFFFFFFFFFFFFF::FF,FFFFF,:FFFFFFFF:FFFFFFFFFFFFFFFFFFFFFFFFFFFFFFFFFFFFFFFFFFF,FFFFF:FFFFFFF:,FFFF:FFF:FF,FFFFF,FFFFF,FFFFFF,F:F:FFFFFFFFF,F
@A00920:152:HGHKKDRXX:2:2106:14769:15953 1:N:0:AGGAGTGG+CTAGAACA
ACTCCTACGGGAGGCAGCAGTAAGGAATCTTGCGCAATGGGCGAAAGCCTGACGCAGCGACACCGCGTGAGGGATGAAGGCCTTCGGGTTGTAAACCTCTGTCAGGGGGAAAGAAACTCCGGCTGGCGAATAACCGGTCGGACTGACGGTACCTCCAAAGGAAGCGCCGGCTAACTCCGTGCCAGCAGCCGCGGTAAGACGGAGGGCGCGAACGTTGTTCGGAATCACTGGGCGTAAAGGGCGCGTAGGC
+
FFFFFFFFFFFFFFFFFFFFFFFFFFFFF:FFFFFFFFFFFFFFFFFFFFFFFFFFFFFFFFFFFFF,FFFFFFFFFFFFFF:FFFFFFFFF:,FFFFFFFFFFFFFFFFFFFFF:FFFFFFFFFFFFFFFFF:FF:FFFFF:F::F::FFFFFFFFF,FFFFF:FFFFFF:FFFFFFFFFFFFFFFFFFFFF,:FF::FFFFFFFFFFFF:FFFFFFFFFFFFF:F:FFFFFF,FFFFFFF:FFF,F:F
@A00920:152:HGHKKDRXX:2:2106:18927:16705 1:N:0:AGGAGTGG+CTAGAACA
ACTCCTACGGGAGGCAGCAGCGACGAATCTTCCGCAATGGGCGAAAGCCTGACGGAGCAATGCCGCGTGTGGGATGAAGCGGCTACGCCGTGTAAACCACTGTCAGGTGGTAGGAACAATGACCGCCACCAGAGGACGAGCCGGCTAACCCTGTGCCAGCAGCCGCGGTAAGACAGGGGGCTCGAGCGTTAATCGGAATCACTGGGCTTAAAGGGTGCGTAGGCGGTTTCGCAAGCGTCCTGTGAAATCC
+
FFFFF:FFFFFFFFFFFFFF:F:FF:F:F,FFFFFFF::FFFFFFFFFFFF:FFFFFFFFFFFFFFFFFF:FF:FF:FFFFFFFFFFFFFFFF,,FFFFF:FFF,FFFFF:FFF,,F:,FFFFFFFF,FF,FFFFF,FFFFFFFFF:FFFFFFFFFFFFFFFFFFFFFFF,F,F:FFFF:FFFFFF:FFFFFFF,FF,F:FFFFFFFFFFFFFF:FF:F:FFFFFFFFF:F:F:::::FFF,F:F:,FF:
@A00920:152:HGHKKDRXX:2:2106:29839:18568 1:N:0:AGGAGTGG+CTAGAACA
ACTCCTACGGGAGGCAGCAGCAAGGAATCTTCCGCAATGGGGGCAACCCTGACGGAGCAACGCCGCGTGGGGGATGAGGCGCTTCGGCGTGTAAACCCCTTTTCTCGGGGACGAAGGCGTCGCGAGGCGCGTGACGGTACCCGTGGAAGAAGGACCGGCGAACTACGTGCCAGCAGCCGCGGTAATACTTAGGGTCCGAGCGTTGTCCGGAGTTACTGGGCGGAAGGCGCGCGCAGGCGGCGGTGCTGGC
+
FFFFFFFFFFFFFFFFFFFFF,:FFFFFFFFFFFFFFFFFFFFFFFFFFFFF:FFFFFFF:FFFFFFFFFFFFF:FF:F:FFFFFFFFF:FFF:FFFFFF:F,FF,FFFFF,FF,F,,FFFF,,F,,FFFFF:FF:FF,FFFF,:FF,:F:,:FFFFFF,FFFF:FFFF,F:FF:,F:FFFF:FFFF,,FFFFFFFFFFF:FFFFFFFF:FFFF::,FF,F,FF,,,F,F,FFF,FFFFFFF,FFFFFFF
@A00920:152:HGHKKDRXX:2:2106:21423:18615 1:N:0:AGGAGTGG+CTAGAACA
ACTCCTACGGGAGGCAGCAGTGGGGAATCTTGCGCAATGGGCGAAAGCCTGACGCAGCAACGCCGCGTGCGGGATGAAGGCCTTCGGGTTGTAAACCGCTTTCAGTGGGGACGAACCAAGACGGTACCCACAGAAGAAGGTCCGGCCAACTACGTGCCAGCAGCCGCGGTAACACGTAGGGACCAAGCGTTGTCCGGATTCATTGGGCGTAAAGAGCTCGTAGGCGGTTCAGTAAGTCGGGTGTGAAAAC
+
FFF:FFFFF:FFFFFFFFFFFFFFFFFFFFFFFFFFFFFFFFFFFFF:::FFFFFFFFFFFFFFFFFFFFFFFFFFFFF:FFFFFFFFFF:FFFFFFFFFFFFFFFFFFFFF:FFFFFFFFFFFFFFFFFF:FFFFFFFF:F:FF:FFFFF:FFFF,FFFFF:FFFFF:FFFFFFFFFFFF:F:FFFFF,FFFFFFF:FFFFF:F:F,FFFFF,FF:F:FFFFF::FFFFFFFFFFF,FFFF:FFFFFF,
@A00920:152:HGHKKDRXX:2:2106:9390:19038 1:N:0:AGGAGTGG+CTAGAACA
ACTCCTACGGGAGGCAGCAGTGGGGAATCTTGCGCAATGGCCGCAAGGCTGACGCAGCGACGCCGCGTGGGGGAGGAAGGGCTTCGGCTCGTAAACCCCTGTCGCCCGGGGCGAACATCCCGTTTCGACGGGACTGACGGTACCGGGTGAGGAAGCACCGGCTAACTCCGTGCCAGCAGCCGCGGTAATACGGAGGGTGCGAGCGTTGTCCGGAATCACTGGGCGTAAAGGGCGCGTAGGCGGCACGTCA
+
FF:FFFFFFFFFFFF:FFFFFFFFFFFFFFFFFFFFFFFFFFFFFFFFFFFFFFF:FFFFFFFFFFF,FFFFFFFF:FFFF:FFFFFFFFFFFFF:FFFFFFFFFFFFFFF:FFFFFFFFFFFFFFFFFFFFFFFFFFFFFFFFFFFF:FFFFFFFFFFFFFF,:FFFFFFFFFFF:FFFFFF:FFFFFFFFFFF:FFFF:F:FFFF:FF:FFFFFFFFF,FFF:FFFF:FFF::FFFFFFF:FFFFFFF
@A00920:152:HGHKKDRXX:2:2106:13639:19288 1:N:0:AGGAGTGG+CTAGAACA
ACTCCTACGGGAGGCAGCAGTGGGGAATTGTTCGCAATGGGCGCAAGCCTGACGACGCAACGCCGCGTGGAGGATGAAGACTTTCGGGTCGTAAACTCCTTTCGACCGAGATGAATGTCCCGTGACCTAATACGTCGCGGGAGTGACAGTATCGAGGGAAGAAGCCCCGGCTAACTCCGTGCCAGCAGCCGCGGTAATACAGAGGTGGCAAGCGTGGTTCGGAATTACTGGGCGTAAAGGGCGCGTAGGC
+
:F,F::FFFFFFFFF::FFFFFFFFFFFFF:FF,:FF:F,FFFFF:,,FFFFFFFFFFF:FFFF,FFFF,FFFFF,FF,FF:FFFFF::FFFF,,FFFFFFF:FFFFFFFF,FFFFFFF:FFFFFF:FF:::::FFFFFFFFFF:FFFF:FFFFFFFFFFFFFFFF:F:FFF,FFF:F:FFFFFF:F,FFF,FF::FFF:FFF,:,FFFFFFF,,,FFF:F,,,FFFFFFFFFF,:FFF,F,F:FF:F,:
@A00920:152:HGHKKDRXX:2:2106:22842:19633 1:N:0:AGGAGTGG+CTAGAACA
ACTCCTACGGGAGGCAGCAGTAAGGGATCTTGCGACAATGGGCGAAAGCCTGACGCAGCAACGCCGCGTGCGGGATGACGGCCTTCGGGTTGTAAACCGCTTTTCGGGGGGAAGAGGAAGGACGGTACCCCCGGAATAAGTCTCGGCTAACTACGTGCCAGCAGCCGCGGTAAAACGTAGGAGGCGAGCGTTATCAGGATTTACTGGGTGTAAAGCGAGTGTAGGCGGTCGTGCAAGTGAGGCGTGAAAG
+
:FF,FFFFFF::,FFFF:F,,FF:,FFFF:F::FFFFF::FFFFFFFF,F:FFF:FFFFF:FFF,FFFFFF:FF:FFFF:FFFFFF,FFFF,FFFFFF,FF,:FFFF,,F:FF:FFFFFFFFF:FFFFF:F:FFFFFFF::FFF:,FFFFFFFF::F:FFF:FFF,F,FFFFFFFFFFFFFF:FF:F:F:,FF:F,F,FFF:FFF:,,F:FFF:,F,,FF,FF,,:FFF,F,F:FFF:F:F,F,F:FF:,
@A00920:152:HGHKKDRXX:2:2106:28528:19899 1:N:0:AGGAGTGG+CTAGAACA
ACTCCTACGGGAGGCAGCAGTGGGGAATTTTGGACAATGGGCGCAAGCCTGATCCAGCCATGCCGCGTGCGGGAAGAAGGCCTTCGGGTTGTAAACCGCTTTTGTCAGGGAAGAAACGCTCCGAGCTAATACCTCGGAGTAATGACGGTACCTGAAGAATAAGCACCGGCTAACTACGTGCCAGCAGCCGCGGTAATACGTAGGGTGCAAGCGTTGTCCGGATTTACTGGGCGTAAAGCGCGCGTAGGCG
+
FF:F:FFFFFFFFFFFFFFFF:FFFFF:FFFFFFFFFFFFFFFF:FF:FFFFFFFFF:FFFFFFFFFFFFFFFF,FFFFFFFFFFFFFFFFFFFFFF:FF:FF:F:FFFFFFFFFFFFFFFFFFFFFFFFFFFFFF:FFFFFFFFFFF:FFFFFFFFFFFFFFFFFF:FFFFFFFFFFFFFFFFF:FFFFFFF:FFF:FFFFFFFFFFFFFFFFFFFFFFF:FFFFFFFFFFFFFFFF:FF:FFFFFFFF
@A00920:152:HGHKKDRXX:2:2106:2564:19930 1:N:0:AGGAGTGG+CTAGAACA
ACTCCTACGGGAGGCAGCAGTAGGGAATATTGGGCAATGGACGAGAGTCTGACCCAGCCATGCCGCGTGCAGGAAGAAGGCCTATTGGGTTGTAAACTGCTTTTATCTGGGAAGAAAAGGCCCATGCGTGGGACATTGCCGGTACCAGATGAATAAGCACCGGCTAACTCCGTGCCAGCAGCCGCGGTAATACGTAGGGGGCAAGCGTTGTCCGGATTTATTGGGCGTAAAGCGCTCGCAGGTGGTCCGT
+
FFFFFFFFFF:FFFFFF:FFFFFFFFFFFFFFFFFFFFFFFFFFFFFFFFFFFFFFFFFFFFFFFFFFFFFFFF:F:FFFFF,FFFFFFFFFFF:FFFFF::FFFFFFFFFFFFFFFFFFFFFFFFFFFFFFFFFFFFFFFFFFFFFFFFFFFFF:FFFFFFFFFFFFFFFFFFFFFFFFFFFFFFFFFFFFFFFFFFFFFFFFFFFFFFFFF:F:F,FFF,FFFFFFF,FFFFFFFFFFFFF,FFFFFF
@A00920:152:HGHKKDRXX:2:2106:9254:21057 1:N:0:AGGAGTGG+CTAGAACA
ACTCCTACGGGAGGCAGCAGTGAGGAATATTGGGCAATGGGCGCAAGCCTGACCCAGCAATGCCGCGTGCGGGATGAAGGCCCTCGGGTCGTAAACCGCTTTTGTGGGGGAGTAGCAAGGAGAGTACCCCACGAATAAGTCACGGCTAACTACGTGCCAGCAGCCGCGGTAATACGTAGGTGACAAGCGTTATCCGGAATTACTGGGCGTAAAGCGCACGCAGGCGGCGCATTAAGTCTGATGTGAAATC
+
FFFFFFFFFFFFFFFF:F:FFFFFFFFFFFFFFF:FFFFFFFFFFFFFFFFFFFFFFFFFFFFFFFFFFFFFFFFF:FFFFFFFFFFFFFFFFFFFFFFF,FFFFFF::FFFFFFFFFFFFFFF:FFFFFFF:FFFFFFFFFFFF:F,FFFFFFFFFFFF:FFFFFFFFFFFFFF:FFFFFFFFFFFFFFF,FFFFFF:::FFFFFF::FFFFF:FF:F,:FF,::FFFFFF:,FFFFF,F::FF::FFF
@A00920:152:HGHKKDRXX:2:2106:24288:21104 1:N:0:AGGAGTGG+CTAGAACA
ACTCCTACGGGAGGCAGCAGTGGGGAATCTTGCGCAATGGCCTAACGGCTGACGCAGCGACGCCGCGTGGAGGATGACGCCCTTCGGGGTGTAAACTCCTGTTGCCCGGGACGAATAGCCCGTTTCGACGGGTCTGACGGTACCGGGTGAGGAAGCACCGGCTAACTCCGTGCCAGCAGCCGCGGTAATACGGAGGGTGCGAGCGTTGTCCGGAATCACTGGGCGTACAGGGCGCGTAGGCGGGGGGGTA
+
F:FFF,F,FFFF:FFFFFFFFFFFF:FFF:FFFFFFFFFFFF,FFFFFFFF,F:FFFF:FFFFFFFF:FFFFFFFFFFFFFFFF:FFFFFFFFFFFFFFFFFF:FFFFFFFFF,,FF:FF:FFFFF:FFFFFFFFFFFFFFF:FFF:FF:FFF:FFFFFFFFFF::F:F,FFFFFFFF,FFFFFFFFFF:FF::FFF:FFFFF:FFFFFFFF,FFFFFFFF:FF::F,FFFFFFFFF,FFF:F,FFFFFF
@A00920:152:HGHKKDRXX:2:2106:31530:21339 1:N:0:AGGAGTGG+CTAGAACA
ACTCCTACGGGAGGCAGCAGTGGGGAATATTGGACAATGGGCGAAAGCCTGATCCAGCAATGCCGCGTGAGTGATGAAGGCCTTAGGGTTGTAAAGCTCTTTTACCAGGGATGATAATGACAGTACCTGGAGAATAAGCTCCGGCTAACTCCGTGCCAGCAGCCGCGGTACTACGGAGGGAGCTAGCGTTGTTCGGAATTACTGGGCGTAAAGCGCGCGTAGGCGGCTCATTAAGTCAGAGGTGAAATCC
+
FFFFFFFF:FFFFFFFFFFFFFFFFFFFFFFFFFFFFFFFFFF:FFFF:FFFFFFFFFFFFF:FFFFFFFFFFFFFFFFFFFFFFFFFFFFFFF:FFFFFFFFFFFFFFFFFFFFFFFFFFFFFFFFFFFFFF:FFFFFFFFFFFFFFF::FFFFFFFFFFFFFFFFFFF,FFFFFFFFFFFFFFFFFF::FFF,FFFFFFFFFFFFFFFF:FFFFFFFFF:FFFFFFFFFFFFFFFFFFFF:FF:FFFF
@A00920:152:HGHKKDRXX:2:2106:19596:21746 1:N:0:AGGAGTGG+CTAGAACA
ACTCCTACGGGAGGCAGCAGTGGGGAATATTGGACAATGGGCGCAAGCCTGATCCAGCCATGCCGCGTGGATGATGAAGGCCCTAGGGTTTTAAAGTCCTTTCGGAGGGGCAGATAATGACGGTAGCCGAAGAAGAAGCCCCGGCTAACTTCGTGCCAGCAGCCGCGGTAATACGAAGGGGGCTAGCGTTGTTCGGAATTACTGGGCGTAAAGCGCTCGTAGGCGGATCGATAAGTCAGGGGTGAAATAC
+
FFFFFFFFFFFFFFFFFFFFF:F:FFFFFFFFFFFFFFFFFFFFFF:FFFFFFFFFFFFFFFFFFFFFFFF:FF,,,FFFF,F,,:FF:F,,,FF,:FF:FFFF,,F:FF:FFFFFFFFFF::FFF,FF,FFFF:FFFFFFFFF,:FFFFFF:F::FFFFF,FFFFFF,F::::FFFFF,FFFFFFF,FF:F,FFFFFF,,FF,:FF:FFF,:FFFFFF,F:FFFFF:FFFF,FFFFF::FFFFF,:F,F
@A00920:152:HGHKKDRXX:2:2106:17933:22717 1:N:0:AGGAGTGG+CTAGAACA
ACTCCTACGGGAGGCAGCAGTGGGGAATATTGCACAATGGGCGCAAGCCTGATGCAGCGACGCCGCGTGAGGGATGGAGGCCTTCGGGTTGTAAACCTCTTTCAGCAGGGAAGAAGCGCACGTGACGGTACCTGCAGAAGAAGCGCCGGCTAACTACGTGCCAGCAGCCGCGGTAATACGTAGGGCGCAAGCGTTGTCCGGAATTATTGGGCGTAAAGAGCTCGTAGGCGGCTCAGTAAGTCGGATGTGA
+
FFFFFFFFFFFFFFFFFFFFFFFFFFFFFFFF,FFFFFFFFFFFFFFFFFFFF:FFFF:FFFFFFFFFF:F:FFFFFFFFFFFFFFFF:FFFFFFFFFFFFFFFFF:FFFF,FFF:F:F,,F:FF:FF,FF:,:F:FFFF:FFFFFFFFF:FFF,FF:FFF,F:,F,FFFFF:,FF,F:F,F,FF:FF,::FFFF:F:FFFF,F:F,:FFFF:FFFFFFFFFF:FFFFFFFFFFFF:FFFFF:F,FFFFF
@A00920:152:HGHKKDRXX:2:2106:19723:22874 1:N:0:AGGAGTGG+CTAGAACA
ACTCCTACGGGAGGCAGCAGTGGGGAATATTGGACAATGGGGGAAACCCTGATCCAGCAATGCCGCGTGAGTGATGAAGGCCTTAGGGTTGTAAAGCTCTTTCGGTGGTGACGATGATGACGGTAACCACAGAAGAAGCCCCGGCTAACTTCGTGCCAGCAGCCGCGGTAAGACGAAGGGGGCTAGCGTTGTTCGGAATTACTGGGCGTAAAGCGCACGTAGGCGGCCTATCAAGTCAGATGTGAAAGCC
+
FF,FFFFFFFFFFFFFFFFF:FFFFF:FFFFFFFFF,FFFFFFFFFFFFFFFFFFFFFFFFFFFFF:FFF::FFFFFF:FFFF:FFFF:FFFFFFFFFFFFFFFFFFFFFFFFFFFFFFFFFFFFFFF,FFFFFFFFFFFFF:FFFFFFFFFFFFFF:FFFFFFFFFFF:FFFFF:FFFFFF:F:FFFFFFFFFFFFFFF:FFFF:FFFFF:FFFF,FF:FF:FFFFFFFFFFFFFFFFF,F:FFFFFFF
@A00920:152:HGHKKDRXX:2:2106:2799:23375 1:N:0:AGGAGTGG+CTAGAACA
ACTCCTACGGGAGGCAGCAGTGGGGAATATTGGACAATGGGCGAAAGCCTGATCCAGCAATGCCGCGTGAGTGATGAAGGCCTTAGGGTTGTAAAGCTCTTTTACCCGGGATGATAATGACAGTACCGGGAGAATAAGCCCCGGCTAACTCCGTGCCAGCAGCCGCGGTAATACGGAGGGGGCTAGCGTTGTTCGGAATTACTGGGCGTAAAGCGCACGTAGGCGGCTGTGTAAGTTAGAGGTGAAAGCC
+
FFFFFFFFFFFFFFFFFFFFFFFFFFFFFFFFF,FFFFFFFFFFFFFFFFFFFFFFFFFFFFFFFFFFFFFFFFFFFFFFFFFFFFFFFFFFFFFFFFFFFF:FFF:FFFF:FFFFFFFFF:FFFFFFFFFF,FFFF,FFFFFFFFFFFFF:FFFFFFFFFFFFFF:F,FFFFFFFFFFFFFFFFFF,FFFFFF:FF:FFF:FFFFF,FFFFFF:FFFFF:FFFFFFF,FFF:FFFFFFFFF,FFF,FFF
@A00920:152:HGHKKDRXX:2:2106:19153:24236 1:N:0:AGGAGTGG+CTAGAACA
ACTCCTACGGGAGGCAGCAGTGGGGAATATTGGACAATGGGCGCAAGCCTGATCCAGCCATGCCGCGTGAGTGATGAAGGCCTTAGGGTTGTAAAGCTCTTTTGTCCGGGAAGATAATGACTGTACCGGAAGAATAAGCCCCGGCTAACTTCGTGCCAGCCGCCGCGGTAATACGAAGGGGGCTAGCGTTGCTCGGAATCACTGGGCGTAAAGCGCACGTAGGCGGCCTCTTAAGTCGGGGGTGAAAGCC
+
FFFFFFFFFFFFFFFFFFFFFF:FFFFF:F:F,FFFF::F:FF:F:FFFFFFFFF:FFFF,:FFFFFF:FF,FF:FF:FFFFF,FFF:FFFFFFFFFFFFFFFFFFFF,FFFFFF:FFFFF:FFFFFFFF:FFFFFFFFFFFFFFFFFFFFFFFFFF:FF,FFFFFFF::,FFFF:FFFFFFFF,FFFFFFF:FFFFFFFF:,FFFFF,FFFFFFF,FF,FFFFFF,FF:FFFFFFFFFFFFFFFFFFF:
@A00920:152:HGHKKDRXX:2:2106:14986:24846 1:N:0:AGGAGTGG+CTAGAACA
ACTCCTACGGGAGGCAGCAGTGGGGAATATTGGACAATGGGCGCAAGCCTGATCCAGCCATGCCGCGTGCGTGACGAAGGCCTTAGGGTTGTAAAGCGCTTTCACCGGTGAAGATAATGACGGTAACCGGAGAAGAAGCCCCGGCTAACTTCGTGCCAGCAGCCGCGGTAATACGAAGGGGGCTAGCGTTGTTCGGACTTACTGGGCGTAAAGCGCACGTAGGCGGACATTTAAGTCAGTGGTGAAAGAC
+
FFF:FFFFFFFFFFF:FFFFFFFFF,FFFFFFFFF:F:FFFFFFFFFFFFFFFFFFFFFFFFFFFFFFFFFFF,:F::FFFF::FFFFFFFFFF,FFFFFFFFFFFFFFF:FFFFFFFFFFFFFFFFFFFFFFFFFFFFFFFFFFFFFFFF:FFFFF:FFFFFFFFFFFFFFFFFFFFFFFFFFFFFFFFFFF:FFF,FFFFFFFFF:F:F,FF:FFFFFFFFFFFF:F:FFFFFFF:FFFFFFFFFFFF
@A00920:152:HGHKKDRXX:2:2106:27389:24878 1:N:0:AGGAGTGG+CTAGAACA
ACTCCTACGGGAGGCAGCAGTGAGGAATATTGCACAATGGGCGCAAGCCTGATGCAGCGACGCCGCGTGGGCGATGAAGGTCTTCGGATCGTAAAGCCCTTTTCTTGGTGACGAGGAAGGACGGTAACCAAGGAATAAGTGTCGGCTAACTACGTGCCAGCAGCCGCGGTAAAACGTAGGACGCAAGCGTTATCCGGAATTACTGGGCGTAAAGAGCGTGTAGGCGGATGTATAAGTCAGCCGTGAAAGC
+
FFFFFFFFFFFFFFFFFFFFFFFFFFFFFFFFFFFFFFFFFFFFFFFFFFFFFFFFFFFFFFFFFFFFFFFFFFFFF:FFFFFFFFFFFFFFFFFFFFFFFFFFFFFFFFFFFFFFFFFFFFFFFFFFFFFFFF,FFFFFFFFFFFFFFFFFFFFFFFFFFFFFFFFFFFF:FF:FFFFFFFF:FFFFFFFFFF:FFFFF:FFFFFFFFFF,:FFFFFFFFF:FFFFFFFF:FFFFFFFF:FFFFF,FFF
@A00920:152:HGHKKDRXX:2:2106:15944:25629 1:N:0:AGGAGTGG+CTAGAACA
ACTCCTACGGGAGGCAGCAGTGGGGAATATTGCACAATGGGGGAAACCCTGATGCAGCAACGCCGCGTGAGTGAAGAAGTCTTTCGGTATGTAAAGCTCTATCAGCAGGAAAGAAAATGACGGTACCTGACTAAGAAGCCCCGGCTAACTACGTGCCAGCAGCCGCGGTAATACGTAGGGGGCAAGCGTTATACGGATTTACTGGGGGTAAAGGGAGCGTAGACGGTGTTGCAAGTCTGAAGTGAAAGCC
+
FFFFFFFFFFFFFFFFFFFFFFFFFFFFFFFFF:FFFFFF,:FFFFF,FFFFFFFFFF,FFFFFFFFFFFF,FFFFFFF,,:FFFFF:,FFFFFFFFFFFF:F:,F,FFFFFFF,FFFFFFFFFFFF,FFF:FFFFFFF,,FFFFFFFFFFFFFFFFFFF:FFFFFFFFFFFFFFFFFF,,FFFFFFFF:FF,FFFFFFFF:FFFF,F,FFFF,F,F:FFFF:FFFF,,FFF::FFFFF,FFFFFFF,F,
@A00920:152:HGHKKDRXX:2:2106:21549:25911 1:N:0:AGGAGTGG+CTAGAACA
ACTCCTACGGGAGGCAGCAGTCAAGAATCTTCCTCAATGGCCGCAAGGCTGAAGGAGCGACATCGCGTGCAGGACGAAGCCCCTCGGGGTGTAAACTGCTTTTCTCTGGGAAGAAACAATGACGGTACCAGAGGAATAAGGGGTTGCTAAACTCGTGCCAGCAGCAGCGGTAATACGAGTACCCCAAGCGTTATCCGGATTTATTGGGCGTAAAGCGTGCGCAGGCGGTTTGTAACATCTCTTGTTAAAT
+
FF:FFFFFFFFFFFFFFFFFFFFFFFFFFFFFFFFFFFFFFFFFFFFFFFFFFFFFFFFFFFFFFFFFFFFFFFFFFFFFF:FFFFFFFFFFFFF:FFFF:FFFF:FFF:FFFFFF:FFFFFFFFFFFF:FFFFF,FFFF:FFFFFFFFFFFFFFFFFFFFFFF:FF:FFFFF:FFFFFFFFFFFFFFFFFFFFFFFFFFFFFFFFFFFFFFFF:FF:::FFFFFFFFFFFF:FF:FFFFFFFFFFFFF:
@A00920:152:HGHKKDRXX:2:2106:25563:26631 1:N:0:AGGAGTGG+CTAGAACA
ACTCCTACGGGAGGCAGCAGTGGGGAATCTTGCGCAATGGGCGCAAGCCTGATCCAGCCATGCCGCGTGTGTGAAGAAGGCCTGCGGGTTGTAAAGCACTTTCAGTTGGGAAGAAAAGCTCGCGGCTAATACATTCGGGCCTTGACGTTACCAACAGAAGAAGCACCGGCTAACTCCGTGCCAGCAGCCGCGGTAATACGGAGGGTGCAAGCGTTAATCGGAATTACTGGGCGTAAAGCGTGCGGAGGTG
+
FFFFF:FFFFFFFFFFFFF:F:F::FF:FFFFFFFFFFFFFFFFFFFFFFFF,FFFFFFF,FFFFFF:FFFFFFFFFFFFFFFFFFFFF,F::::F,FFFFFF::FFF,FFFF:FF,FF:FF,FFF:FF,:F,:,FF:,F,:FF:,,F:F:,F::F,FF,FF:,FF,,FFFFFF,FF:F:FFF,FF:FFFFFFFFFFFFF:FF:FFF::FFFF,FFFFFFF:FFFFF:FFFFF:F:F:FFFFF:,:FFFF
@A00920:152:HGHKKDRXX:2:2106:13801:27649 1:N:0:AGGAGTGG+CTAGAACA
ACTCCTACGGGAGGCAGCAGTGGGGAATATTGGACAATGGGCGAAAGCCTGATCCAGCCATGCCGCGTGAGTGATGAAGGCCTTAGGGTTGTAAAGCTCTTTTACCAGGGATGATACTGACAGTACCTGGAGAATAAGCTCCGGCTAACTCCGTGCCAGCAGCCGAGGTACTACGTAGGGTGCACGCGATAATCGGAATTACTGGGCGTAAAGCGAGTGTAGTTGGCCGCGTAAGTCGGTGGTGAAATCA
+
F:FFFFFFFFFFFFFFFF,F,FFFF,,FFFFF,FFFFFFFFFFF:FFFFFFF,FF:FF,::FFFFFFFF:F:FFFFFFFFFFFF:FFF,:FFFFFFFFF,FFF::FFFFFFFFFFF,,FFFF,FFFFFF,F:F,F:FFFFFFFFF:F:FF:F,,FF:FF,,:F,,,:,:,,F:F,F,:F,FFFFFFFF,:FF:FF,,F,FFFFFFF,FFFFFFF,FF:FFFF,FF:FF,:FF,,::F:FF,,FF:FFF:,
@A00920:152:HGHKKDRXX:2:2106:23366:28651 1:N:0:AGGAGTGG+CTAGAACA
ACTCCTACGGGAGGCAGCAGTGGGGAATATTGGGCAATGGGCGCAAGCCTGACCCAGCGACGCCGCGTGCGGGAGGACGCCCCTCGGGGTGTAAACCGCTGTCAGAGGGGACGAACGGCCGGAGTGGGAATACTGCTCCGGAGTGACGGTACCCTCAAAGGAAGAGCCGGCTAACTCCGTGCCAGCAGCCGCGGTAAGACGGAGGGCGCAAGCGATGTTCGGAATTACTGGGCGTAAAGGGCTCTTAGGC
+
F:FFF,F::F,F::FFFF:FF:FFFFFFFFFFFFFFFFF:::FFFFF:F:FFFF,FFFFF,FF:FFFFFFFFFFFFF:FFFFFFF,FFF:FFFFF:FFF:FFF::F,,FFFFFF,FFFFF:FFFFFFFFFFFFF,:FFFFFFFF:FFFFFFFFFFFFFFFFFFF,FF:FFFFFF,:FF::FFFF:FFF:F,F:F:F::F:FFFF:,FFFFF::F,:FFF,F,F:,:F,,FF:FFFFF,F,FFFF,FF::F
@A00920:152:HGHKKDRXX:2:2106:17680:29606 1:N:0:AGGAGTGG+CTAGAACA
ACTCCTACGGGAGGCAGCAGTAGGGAATTGTTCGCAATGGGCGCAAGCCTGACGACGCAACGCCGCGTGGAGGACGAAGGGCTTCGGCTCGTAAACTCCTTTCGACCGAGATGAACATCCACGGGGCCAATACCCCTGTGGACTGACAGTATCGAGGGAAGAAGCCCCGGCTCACTCCGTGCCAGCAGCCGCGGTAATACGGGGGGGGCAAGCGTTGTTCGGAATTACTGGGCGTAAAGGGTTCGTAGGT
+
FFFFF:FFFFFFFFFFFFFFFFFFFFFFFFFFFFF,FFFFF:FFFFFFFFFFFFFFFF:FFFFFFFFFFFFFFFFFFFFFFFFFFFFFFFF:FFFFFFFFFFFFFFFFFFFFFFFF,F:::FFFF:FF,FFFF,FFF:FF:F:FFFFFFF,FFFFFFF,FFFFFFFF:F:FF,FFFFFF,FFFFFFF,FF:FFF:FFFFFF::F:FFFF:FFFF,,FFFFF:F,F:FFFF:F:F,F,FFF::F:::::FF
@A00920:152:HGHKKDRXX:2:2106:17969:30921 1:N:0:AGGAGTGG+CTAGAACA
ACTCCTACGGGAGGCAGCAGTGGGGAATTTTGCGCAATGGGGGAAACCCTGACGCAGCAACGCCGCGTGGAGGATGAAGGCCTTTGGGTCGTAAACTCCTGTCAGTGGGGAAGAAAAACCTATGGGTTAATACCCCGTAGGCTTGACGGTACCCGCAGAGGAAGCCCCGGCTAACTACGTGCCAGCAGCCGCGGTAATACGTAGGGGGCAAGCGTTATCCGGATTTACTGGGTGTAAAGCGCGTGCAGGC
+
FFFFFFFFFFF,FFF:FF,FFFFFFFF,F,FFFFFFFFFFFFFF:FFFFFFFFFFFFFF:FFFFFFF,FFFFF,FFFFFFF::F,FFFFFF:FFFFFFFFFFFFFFFFFFFFFFFFF:FFFFFFFFFFFF:FFFFFFFFFFFFFFFF:FF,FFFFFFFFFFFFF:FFFFFFF:FFF:FFFFFFFFF:FFFFFFFF::FFFFFFFFFFFF:FFFFFFFF::FF:FFFFFFFFFFFF,FFF,F:F:F:FFF,
@A00920:152:HGHKKDRXX:2:2106:17544:31688 1:N:0:AGGAGTGG+CTAGAACA
ACTCCTACGGGAGGCAGCAGCAAGGAATTTTCCACAATGGGCGCAAGCCTGATGGAGCAACGCCGCGTGGGGGATGACGCACTTCGGTGTGTAAACCCCTTTTCGGGGGGACGAAGGCAATGACGGTACCCCCGGAAGAAGGACCGGCTAACTACGTGCCAGCAGCCGCGGTAAGACGTAGGGTCCGAGCGTTGTCCGGAATTATTGGGCGTAAAGCGCGCGCAGGCGGTCAGTCGCATCGGCGGTGAAA
+
FFFFFFFFFF:FFFFFFFFFFFFFFFFFFFFFFF:FFFFFFFFFFFF:FFFFFFFFFFFFFFFFFFFFFFFFFF:FFFFFFFFFFFFFFFFFFFF:FFFFFFFFFFFFFFFFFFFFFFF:FFFFFFFFFFFFFFFFFF:FFFFFFFFFFFFFFFFFFFFFFFFFFFFFFFFFFFFFFFFFFFFFFFFFFFFFFFFFFFF,F:FFFFF:FFFFFFF,FFFF:F:FFFFFFF:FFFFF:FFFFFFF:FFFFF
@A00920:152:HGHKKDRXX:2:2106:15347:31923 1:N:0:AGGAGTGG+CTAGAACA
ACTCCTACGGGAGGCAGCAGTGGGGAATTGTTCGCAATGGGCGCAAGCCTGACGACGCAACGCCGCGTGGAGGATGAAGGTCTTCGGATTGTAAACTCCTGTTGCCCGGGACGAACTGCTTCGACCTAATACGTCGGAGTTTGACGGTACCGGGTGAGGAAGCCCCGGCTAACTCTGTGCCAGCAGCCGCGGTAATACAGAGGGGGCAAGCGTTGTTCGGAATTACTGGGCGTAAAGGGCGCGTAGGCGG
+
FFFFFFFFFFFFFFFFFFFFFFFFFFFFFFFFFFFFFFFFFFFF:FFFFFFFFFFFFFFFFFFFFFF,FFFFFF:FFFFFFFFFFFFFF,FFFF:FFFFFFFFFFFFFFFFFFFFFFFFFFFFFFFF:FFFFF,FFFFF:,FFFFFFFFF:FFFFFFFFFFFF:FFFFFFFF:FFFFFFF:FFFFFFFFFFFFFFF:FFFF::FFFF:FFFFFFF:,F:FF:FFFFF,FFFFFFFF,::FFFFFF:FF:F
@A00920:152:HGHKKDRXX:2:2106:3088:32299 1:N:0:AGGAGTGG+CTAGAACA
ACTCCTACGGGAGGCAGCAGTAAGGAATATTGGTCAATGGACGCAAGTCTGAACCAGCCATGCCGCGTGAAGGATGAAGGTCCTCTGGATTGTAAACTTCTTTTATATGGGACGAAACCCGGGCATTCCTGCCCGATTGACGGTACCATAGGAATAAGCACCGGCTCACTCCGTGCCAGCACACGAGGTAATACGGAGGGTGCAAGCGATATCCGGATACACTGGGTTTAAAGTGTGCGGAGGAGGGTAG
+
F,FF::F:,F:FFF:F:F:FFFFFFFFF,FFF,F:FFFFFF::FFFFFFFFF:FFFFFF,F:FFFFFFFFF,FF,FFFF:F,FFFFFFFFFFF,FFFFFFFFFFF:FFFFFFF:FFFFFFF,FFF,FFFF:FFFFFFFF,F,,FFF:FFFFF:F,FF,,F,FFF,F,FF:FFFF::FF,FF,,F,FF,,F:F::,:F,,FF,FFF,:,,FF:F,,FFF::F,,FF,:,FF:,F,:,FF:,,,:FF:F,,F
@A00920:152:HGHKKDRXX:2:2106:14425:32706 1:N:0:AGGAGTGG+CTAGAACA
ACTCCTACGGGAGGCAGCAGTGGGGAATCTTGCGCAATGGCCGAAAGGCTGACGCAGCGACGCCGCGTGTGGGAGGACGCCCTTCGGGGTGTAAACCACTGTTGCCCGGGACGAAACTCCTTTTTCGAGAGGACTGACGGTACCGGGTGAGGAAGCACCGGCTAACTCCGTGCCAGCAGCCGCGGTACTACGGAGGGTGCGAGCGTTGTCCGGAATCACTGGGCGTCAAGGGCGCGTAGGTGGCACGGCA
+
FFFFFFFFFFFFFFFFFFFFFFFFFFFFFFFFFFFFFFFFFFFFFFFFFFF:FFFFFFFFFFFFFFFFFFFFFF:F:FFFFF,FFFFFFFFFFFFFFFFFFFFFFFFFFFFFFFFFFFFF:FFFFFFFFFF:FFFFFFFFFFFFFFFFFFFFF,FFFFFFFFFFF:FFFFF:FFFFF:FFFFFF:FF,FF:FFFFFFFFFFFFF:,FFFFFFFF,FFFF:FFFFFFFFFFF,FFFFF,FFFFFFFFFFF,
@A00920:152:HGHKKDRXX:2:2106:29044:33505 1:N:0:AGGAGTGG+CTAGAACA
ACTCCTACGGGAGGCAGCAGTGAGGAATATTGGTCAATGGGCGCAGGCCTGAACCAGCCAAGTAGCGTGAAGGATGACTGACCTAGGGGTTGTAAACTACTTTTATATGGGAATAAAGAATTCAACGTGTGGAATTTTGTATTTACCATATCAAAAAGGATAGGCTAACTCCGAGCCAGCAGCCGCGGAAATACGGAGGATCCGAGCGTTCTCAGGATAGATTGGGTTTAAAGGGAGCGTAGGCGGGGTG
+
FFFFFFFFFFFFFFFFFFFF,FFFFF:FFFFFFFFFFFFFFFFF:FFFFFFFFFFFFFFFFF,FFFFFF:F,FF,FFFFF,FFF:,F,FFF,,FFFF,,FFF,,:FFFFFF,FFF,,F,,FF,,FFF::F,F,FF::FFF,F,FFFF:FFF,FF,FF,,FF,F,,F,F:,,::,FF,::F:,,F:FF,,:F:F,,,F,,FFF:F:,F,,,,,F,,,F:,,:F,,,,,F,,,FF,,FFF,,FF,F,,F,FF
@A00920:152:HGHKKDRXX:2:2106:18249:33786 1:N:0:AGGAGTGG+CTAGAACA
ACTCCTACGGGAGGCAGCAGTAGGGAATATTGGACAATGGGCGAAAGCCTGATCCAGCCACGCCGCGTGAGTGATGAAGGCCTTCGGGTCGTAAAGCTCTGTGGGGAGGGACGAATTGCCGGGTGAAGAACCCGGAGTGACGGTACCTCCTTAGCAAGCACCGGCTAACTTCGTGCCAGCAGCCGCGGTAATACGAAGGGTGCAAACGTTGCTCGGAATCATTGGGCGTAAAGCGCACGTAGGCGGCCTG
+
FFFFFFFF:FFFFFFFFFFFFFFFFF,FFFFFFFFFFFFFFFFFFFFFFFFFFFFFFFFFFFFFFFFFFFFFFFFFFFFFFFFFF:FFFFFFFFFFFFFFFFFFFFFFFFFFFFFFFFF:FFFFFF:F:FF::FF:FFFF:FFF,FFFFFFFFF:::F::F:F::FFFFFFFFFF:FF:::FF:FFFFF:,F,:FFFFFFFF:F,:FF:F:FF:::::F::FFFFFFF:F:FFFF:FFFF,FF:F:F:FF
@A00920:152:HGHKKDRXX:2:2106:5990:34976 1:N:0:AGGAGTGG+CTAGAACA
ACTCCTACGGGAGGCAGCAGTGGGGAATCTTGCGCAATGGGCGAAAGCCTGACGCAGCGACGCCGCGTGTGGGAAGAAGGCCTTCGGGTTGTAAACCACTTTCAGGAGGGAAGAAGCGAAAGTGACGGTACCTCCAGAAGAAGCCACGCACAAATACGTGCCAGCAGCCGCGGTAATACGTAGGGGGCGAGCGTGGTCCGGATTTATTGGGTTTAAAGGGAGCGTAGGCGGACATGGAAGTCAGCGGTGA
+
FFFFFFFFFFFFFFFFFFFFFFFFFFFFFFFFFFFFFFFFFFFFFF,FFFFFFFFFFFFFFFFFFFFFFFF:FFFFFFFFFFFFFFFF:FFFFFFFFFFFFFFFFFFFFFF:FFFFF,FF,FF:FF,::,F:FFFF,FF:FFFFF,:,,,FFF,F:FF,,FFF,FFFF,:,,F:,F:FFFF::F,F,FFFF,:,,F,,,,:,FFFF,F,F,,,:F,FF:F,F,:::,F,F:,,,:,,:,:FFFF,,,F,F
@A00920:152:HGHKKDRXX:2:2106:27552:35086 1:N:0:AGGAGTGG+CTAGAACA
ACTCCTACGGGGGCAGCAGTGGGGAATATTGGACAATGGGCGCAAGCCTGATCCAGCCATGCCGCGTGGGTGATGAAGGCCTTAGGGTTGTAAAGCCCTTTCGGCGGGGAAGATAATGACGGTACCCGCAGAAGAAGCCCCGGCTAACTTCGTGCCAGCAGCCGCGGTAATACGAAGGGGGCTAGCGTTGCTCGGAATCACTGGGCGTAAAGCGCACGTAGGCGGATTGTTAAGTCAGGGGTGAAATCCT
+
FFFFFFFFFFFFFFFFFFFFFFFFF:FFFFFFFFFFFFFFFFFFFFFFFFFFFFFFFF:FFFFFFFFFFFFFFFFFFFFFFFFFFFFFFFFF,FFFFFFFFFFFFFFFFF,FFFFFFFFFFFFFFFFFFFF:FF:FFFFFFFFFFFFFFFFFFFFFFFFFFFFFFFFFF,FFFFF:FFFFFFFFF:FFFFFFFFFF:F:FFFFFFFFFFFFFFFF:FFFFFFFFFFFFFFFFFFFF:FF:F::F:FFFFF
@A00920:152:HGHKKDRXX:2:2106:19922:35430 1:N:0:AGGAGTGG+CTAGAACA
ACTCCTACGGGAGGCAGCAGTAAGGGATATTGCACAATGGGCGCAAGCCTGATGCAGCAACGCCGCGTGCCCGATGAAGGCCTTCGGGTCGTAAAGGGCTTTTCTGGCTGAAGAAGACGGTTTACCGTTTGACAGTAAGCCAGGAATAAGTGTCGGCTAACTACGTGCCAGCAGCCGCGGTAAAACGTAGGACGCAAGCGTTATCCGGAGTTACTGGGCGTAAAGCGCGGGCAGGCGGCGGCCTAAGTCT
+
FFFFFF:FFFFFFFFFF:FF:F:FFFFFFFFFFFFFFFFFFFFFFFFFFFFFFFFFF:FFFFFFFFFFFFF:FFFFFFF:FFFFFFFFFFFFFF:FFFFFFFFF:FFFFF:FFF:FF::FFFFFFFFFFFFFF:FFF:FFFF,FF:FFFFFFFFFFFFFFF:F:F:FF,:F:FFFF::FFFF:FFFF:FFF:FFFFFFF::F:::,FFFFF:FF:FFFFFF:FFF,F:FFF:FFFFFFFF:FFF,FFFFF
@A00920:152:HGHKKDRXX:2:2106:18602:36933 1:N:0:AGGAGTGG+CTAGAACA
ACTCCTACGGGAGGCAGCAGTGGGGAATATTGCACAATGGGCGAAAGCCTGATGCAGCGACGCCGCGTGGAGGATGAAGGCTTTCGGGTCGTAAACTCCTGTCTGGGGGGATGAATACTGACAGTACCCCCGGAGGAAGCCCCGGCTAACTACGTGCCAGCAGCCGCGGTAATACGTAGGGAGCAAGCGTGGTTCGGATTTACTGGGCGTAAAGGGCGCGTAGGCGGCAGATTAAGTCAGCTGTGAAATC
+
FFFFFFFFFFFFFFFFFFFFFFFFFFFFFFFFFFFF::FFFFFFFFFFFFFF:FF,FFF:FFFFFFFFFFFFFFFFFFFFF,F,FFFFFFF:FFFFFFFFF,F:FFFFFFFFFFFF:FFFF:,FFFFFFFFFFFFFF,FFFFFFFFFFFFFFFFF:FF:FFFFFFFFFF,FFFFFFF,:FFF:F:,FF:F:F,FFFF,FFFFFFFFFF:FF::FFFFFFFF,FFF:FFF,F:FF,FFFFFFFFF:FFFFF
@A00920:152:HGHKKDRXX:2:2107:8106:1501 1:N:0:AGGAGTGG+CTAGAACA
ACTCCTACGGGAGGCAGCAGTAGGGAATTGTTCGCAATGGGCGCAAGCCTGACGACGCAACGCCGCGTGGAGGATGAAGGGCTTCGGCTCGTAAACTCCTTTCGACCGAGATGAACATCCATGGGGCTAATATCCCTGTGGACTGACAGTATCGAGGGAAGAAGCCCCGGCTAACTCCGTGCCAGCAGCCGCGGTAATACGGGGGGGGCAAGCGGTGTTCGGAATTACTGGGCGTAAAGGGTTCGTAGGT
+
FFFFFFFFFFFFFFFFFFFFF:FFFFFFFFFFFFFFFFFFFFFFFFFFFFFFFFFFFFFFFFFFFFFFFFFFFFFF:FFFFFFFFFFF,FFFFFFF,FFF:FFFF,FFFFFF,F,FF,FFFFFFFFFFF,F:FFFFFFFFFFFFFF::F,F:,FFFFFFFF,FF:FFFFFFFFFFFFFFFFFFFFFFFFFFFFFFFF,FFFF,FF,FFF,,FFF,FF::FF,::FFFFFFFFF:F,:,FFF,FF:,FFFF
@A00920:152:HGHKKDRXX:2:2107:14913:1548 1:N:0:AGGAGTGG+CTAGAACA
ACTCCTACGGGAGGCAGCAGTGGGGAATATTGGACAATGGGGGCAACCCTGATCCAGCCATGCCGCGTGTGTGAAGAAGGCCTTTGGGTTGTAAAGCACTTTAAGTGGGGAGAAAGGTTCGCTGTCTAATACGCAGCGGAATTGATGCAACCCACAGAATAAGCACCGGCTAACTCTGTGCCAGCAGCCGCGGTAATAAAGAGGGTCCAAGCGTTACTCGGAATTACTGGGAGTAAAGCGTGCGTAGGAG
+
FFFFFF:FFFFFFFFFFFFFFFFFFFFF:FFF:FFFFFFFFFFFFFFFFFFFF:FFFFFF:FFFFFFFFFFFFF,FFFFF:F:,FFFFFFFFFFF:FFFFFFFFF,FFFFF:FF,FFFFF:F:,,F,F:FF:,FF:,FFFF,FFF:,F,F:FF,:FFF:,F,:F:FFF:FFFFFFF,FFFFF,,,::F,:FF,::F,F,F,FFFFF,,FF,,F:F:F,F,,FF,FF:F:,,,,F::FFF,F:,F,F,:,F
@A00920:152:HGHKKDRXX:2:2107:14226:2644 1:N:0:AGGAGTGG+CTAGAACA
ACTCCTACGGGAGGCAGCAGTGGGGAATCTTGCGCAATGGGCGAAAGCCTGAAGCAGCGACGCCGCGTGGGGGAGGAAGCCCTTCGGGGTGTAAACCCCTGTCAGGAGGGAAGAACGGTCGCCCGAGGAAATGCGGGTGGCGTGAAGGTACCTCCAGAGGAAGCTCCGGCTAACTCTGTGCCAGCAGCCGCGGTAATACAGAGGGTGCGAGCGTTGTTCGGAATTACTGGGCGTAAAGGGAGCGTAGGCG
+
FF:FFFFFFFFF:FFFFFFFFFFFFFFFFFFFF:FFFFFFFFF,FFFFFFFF,F,FFFFF,FFFFFFFFFF,FFFFFFFFFFFFFFFF:FFFFFFFF,FF:FFFFF:FF:FFFFFFF,,:FF,:,,F:F,FFFFF:FFF,FFFFF,F,FF:FFF::FFF,:F:F,FFFFFFFFFF,::,F:FFFFFFF:FFF,,F,F,,FFF,FFF:F:FFF:FFF,FFFFF,FFFFFFFFF,,FF,F,:,F,FF:,::F
@A00920:152:HGHKKDRXX:2:2107:26594:3928 1:N:0:AGGAGTGG+CTAGAACA
ACTCCTACGGGAGGCAGCAGTAGGGAATCTTGCGCAATGGGCGAAAGCCTGACGCAGCCATGCCGCGTGAATGATGAAGGTCTTAGGATTGTAAAATTCTTTCACCGGGGAAGATAATGACGGTACCCGGAGAAGAAGCCCCGGCTAACTTCGTGCCAGCAGCCGCGGTAATACGAAGGGGGCTAGCGTTGCTCGGAATTACTGGGCGTAAAGGGCGCGTAGGCGGATAATTAAGTCAGGGGTGAAAGCC
+
FFFFFFFF:FFFFFFFFFFFFF,FFFFFFFF:FFFFFFFFFFF,FFFFFFFFFFFFFFF:FFFFFFFFFFFFFF,F:FFF,F,F,FFFFFFF,FFF:FFFFFFFF,FFFFFFFFFFFF,FF,FF:FFFFF::FF,FF:FFFFF,FFFFFFFFFFF:FFF::FFFF:FFFFFF:F:F,:,F:,FFFFFFFF:,FFFFFF:F,FF,F:F:,:F:FF:FF:FF:FF::F,FF,FFFF:F:FFFFFF,FFF:FF
@A00920:152:HGHKKDRXX:2:2107:26729:4789 1:N:0:AGGAGTGG+CTAGAACA
ACTCCTACGGGAGGCAGCAGTAGGGAATATTGGTCAATGGATGCAAGTCTGAACCAGCAATGCCGCGTGCAGGAAGAAGGCCTTCTGGGTTGTAAAATGCTTTTTCCAGGGGATAAAATTGGCGTGCGCGCCTAATTGAAGGTACCTGGTGACTAAGCCACCGCTAACTACGTGCCAGCAGCCGCGGTAATACGACGGTGGCAAGCGTTGTCCCGATTTATTGGGTTTAAATGGTGCGTAGGCGGTCTTT
+
,F,FFFFF::FFFFFFFFFFFF,:FFFF::F,FFF,FFF:F:FFFFF,FFFFFFFFFF,FFF::FFFFFFF,FF:FFFFFF,,,,:,FF,FFFFFF:FF,FFFF,F::,FF,,FFF,::,F,FFFF,FFF:F,,F,F,FFFF,:,F,,,,,,,:F:FFF::,,:::FFFFF,,,,F:F:FFFF::,FF:FFF:F,::F,,FFFF,:FF,FFF:,F,,F,FFFFFFFFF:F:,,F:,F,FF,,,:FFF::F
@A00920:152:HGHKKDRXX:2:2107:17978:5134 1:N:0:AGGAGTGG+CTAGAACA
ACTCCTACGGGAGGCAGCAGTGGGGAATTTTCCGCAATGGGCGAAAGCCTGACGGAGCAATGCCGCGTGAAGGCAGAAGGCCCACGGGTCATGAACTTCTTTTCTCGGAGAAGAAACAATGACGGTATCTGAGGAATAAGCATCGGCTAACTCTGTGCCAGCAGCCGCGGTAAGACAGAGGATGCAAGCGTTATCCGGAATGATTGGGCGTAAAGCGTCTGTAGGTGGCTTTTCAAGTCCGCCGTCAAAT
+
FFFFFFFFFFFFFFFFFFFFFFFFFFFFFFFFFFFFFFFFFFFFFFFFFFFFFFFFFFF:FFFFFFFFFFFFFFFFFFFFFFFFFFFFFFFFFF,FFFFFFFFFFFFFFFFFFFF:FFFFFFFFFFFFF,FFF:FFFFFFFFFFFFFF:FFFFFFFFFFFFFFFFFFFFFF:FFFFFFFFFFFFFF,FF::F,FFFFFF:FFFFFF:FF:FFFFFFFFFFFFFFFFFFF:FFFFFFFFFFFFFFFFFFFF
@A00920:152:HGHKKDRXX:2:2107:9100:5603 1:N:0:AGGAGTGG+CTAGAACA
ACTCCTACGGGAGGCAGCAGTAAGGGATATTGCGCAATGGGCGAAAGCCTGACGCAGCAACGCCGCGTGGAGGATGAAGGGTTTCGGCTCGTAAACTCCTTTTGCGTGGGACGAGGAAGGACGGTACCACGTGAATAAGTCACTGCTAACTCCGTGCCAGCAGCCGCGGTAATACGGTGGGGGCAAGCGTTGTTCGGAATAACTGGGCGTAAAGCGCACGTAGGCGGACTGATAAGTAGCGGGTGAAATC
+
,FF,:,FFF:,FF:FFF,,,FFFF,,,F:,F,F:F:FF:,FFFFFF,,FF:F:FF:,,F:,:FF:,,,::FF,FFFFF,,F,:F:,,FFFFFFFFF,,F,,,FFFFFF,F:FFFFFFFFFF:FFFFFF:F,FF:FFFFF::FF,F,FF,F:FF:FF,F:FFFF,FF,F,FFFFFFFF,FF:FF,,FFFF:FFFFF:,,:F,FF:,F::FFFFF:FFF:FFF,F,FFF,F,:FFF:,F,:,,,F,::FF:,
@A00920:152:HGHKKDRXX:2:2107:26530:5635 1:N:0:AGGAGTGG+CTAGAACA
ACTCCTACGGGAGGCAGCAGTCGGGAATTTTGCGCAATGGACGAAAGTCTGACGCAGCAACGCCGCGTGAGGGATGACGGCCTTCGGGTTGTAAACCTCTTTTGTCAGGGAAGATGATGACGGTACCTGGCGAATAAGCCACGGCTAACTACGTGCCAGCAGCCGCGGTAATACGTAGGTGGCAAGCGTTGTCCGGATTTACTGGGCGTAAAGGGCGCGTAGGCGGCCTTGTAAGTCCTGTGTGAAATCC
+
FFFFFFFFFFFFFFFFFFFFFFFFFFFFFFFFFFFFFFFFFFFFFFFFFFFFFFFFFFF,FFFFFFFFFFFFFFFFFFFFFF:FFFFFFFF,FFFFFF:FFFFFFFFF:FFFF:F:FFFFFFFFFFFFFFFFFFFFFFFF,FFFFFFFFF,FFFFFFFFFF:FFFFFFFFFF,FF,FFFFFFFFFFFFFFFF:FFFFFFFFFFFFFFFFFFFF,,::FFFFFFFFFFFFFFFFFFFFF::F:FFFFFFFF
@A00920:152:HGHKKDRXX:2:2107:19840:6292 1:N:0:AGGAGTGG+CTAGAACA
ACTCCTACGGGAGGCAGCAGTAGGGAATATTGGGCAATGGACGCAAGTCTGACCCAGCCATGCCGCGTGCAGGCAGAAGGCCTTCTGGGTGGTAAACTGCTTTTTTACGGGAAGAAAAAACTCAGGCGTGAGGAACTGACGGTACCGTCAGAATAAGCACCGGCTAACTCCGTGCCAGCAGCCGCGGTCAGACGGAGGGTGCAAGCGTGGTCCGGATTTCTGGGGGTGAAAGGGGGCGTGGGCGGCCCGG
+
FFF,FFFFF:FFFFFFFFFF,FFF,FFFF,F,,:FF,FFF,FF,F,F,:F,,F::FF,F,,FFFFFFFFF,,:,,F,F:FFF,,F:FF::,F::FFF,FFFF,:F,:FF,F,FF,:,,::FFF,,F,F,F:FFF,F,F,F:FF,,,:F,,F:FF,F::F,,FF,F:,FFFFF:FF:,FF:FF:,F:FF,,,:,FFF::FFF::,FF:,::F,FF:,,,:,,,FFF,:F,,,FFF,:::,,FFFFF,F,F,
@A00920:152:HGHKKDRXX:2:2107:21884:6386 1:N:0:AGGAGTGG+CTAGAACA
ACTCCTACGGGAGGCAGCAGTGGGGAATATTGGACAATGGGGGCAACCCTGATCCAGCAATGCCGCGTGTGTGAAGAAGGCCTGCGGGTTGTAAAGCACTTTCAGTAGAGAAGAAAAGCCTAGGGCTAATACCCCTGAGTCTTGACGTAACCTACAGAAGAAGCACCGGCTAACTCAGTGCCAGCAGCCGCGGTAATACGGAGGGTGCAAGCGTTAATCGGAATTACTGGGCGTAAAGCGCGCGTAGGCG
+
FFFFFFFFFFFFFFF,FFFFFFFFFFFFFFFFFFFFFFFFFFFFFFF:FFFFFFFFFFFFFFFFFFFFFFFFFFFFFFFFFFFFFFFFFFFFFFFFFFFFFFFFFFFFFFFF:FFFFFFFFFF,FFFFFFFFFFFFFFF::FFFFFFFFFFFFFFFFFF,FFFFFFFFFFFFFFFF,FFFFFF,FFFFFFFFFF:FF:F,FFFFFFFFFFFFFFFFF:FFFFFFFFFFFF,FFFFFFFFFFF:F,FF,FF
@A00920:152:HGHKKDRXX:2:2107:19361:7122 1:N:0:AGGAGTGG+CTAGAACA
ACTCCTACGGGAGGCAGCAGTGAGGAATATTGGTCAATGGACGAGAGTCTGAACCAGCCAAGTAGCGTGAAGGATGACTGCCCTATGGGTTGTAAACTTCTTTTATACGGGAATAAAGTTAGCCACGTGTGGCTTTTTGTATGTACCAAATGAATAAGGATCGGCTAAATCCGTGCCAGCAGCCGCGGTAATACGGAGGATCAGAGCGTTATCCGGAGTTAGTGGGTTTAAAGGGAGCGTAGGTGGATTG
+
FFFFFFFFFFFFFFFFFFFFFFFFFFFFFFFFFFFFFFFFFFFFFFFFFFFFFFFFFFFFFFFFFFFFFFFFFF:FFFFFFFFF::FFFFFFFF,FFFFFFFFFFFFFFFFFFFFFF:FF,,FFFFFFFFFFFFFFFFFFFFFFF,,F,:FFFFFFFFFFFFFFFFFF::::FFFFFFFFFFFF,::FFFFFFFFFFFF:FF,FFFFFFFFFFFFFF,FFF,FFFFF,FFF:F,FFFFF:FFFF::FF,,
@A00920:152:HGHKKDRXX:2:2107:7057:7764 1:N:0:AGGAGTGG+CTAGAACA
ACTCCTACGGGAGGCAGCAGTGGGGAATATTGGACAATGGGCGAAAGCCTGATCCAGCAATGCCGCGTGAGTGATGAAGGCCTTAGGGTTGTAAAGCTCTTTTACCCGGGATGATAATGACAGTACCGGGAGAATAAGCTCCGGCTAACTCCGTGCCAGCAGCCGCGGTAATACGGAGGGAGCTAGCGTTGTTCGGAATTACTGGGCGTAAAGCGCACGTAGGCGGCTTTGTAAGGTAGAGGTGAAAGCC
+
FFFFFFFFFFFFFFF:FFFFFFFFFFFFFFFFF:FFFFFFFFFFFFFFFFFFFFFFFFFFFFFFFFFFFFFFFFFFFFFFFF:FFFFFFFFFFFFFFFFFFFFFFFFFFFFFFFFFFFFFFFFFFFFFFFFFFFFFFFFFFFFFFFFFFFFFFFFFFFFFFFFFFFFFFFF:FFFF:FFFFFFFFFFF:F:FFFFF::FFFFFFFFFFFFFFF:FFFFFFFFFFFFFF:FF:F::,FFFFFFFFFFFFFF
@A00920:152:HGHKKDRXX:2:2107:9453:7811 1:N:0:AGGAGTGG+CTAGAACA
ACTCCTACGGGAGGCAGCAGTGGGGAATTGTTCACAATGGGCGCAAGCCTGATGACGCAACGCCGCGTGGAGGATGAAGGTCTTCGGATTGTAAACTCCTGTTGCTCGGGACGAAATGCTCTGACCTAACACGTCAGAGTTTGACGGTACCGAGTGAGGAAGCCCCGGCTAACTCTGTGCCAGCAGCCGCGGTAATACAGAGGGGGCAAGCGTTGTTCGGAATTACTGGGCGTAAAGGGCGCGTAGGCGG
+
FFFFFFFFFFFFFFFFFFFFFFFFFFFFFFFFFFFFFFFFFFFFFFFFFFFFFFFFFFFFFFFFFFFFFFFFFFFFFFFFFFFFFFFFFFFFFFFFFFFFFFFFFFFFFFFFFFFFFFFFFFFFFFFFFFFFFFFFFFFFFFFFFFFF:FFFFFFFFFFF,,FFFFFFFFFFFFFFFFFFFFFFFFFFFFFFFF,FF:FFFFFFFFFF:FFFFFFFF:FFF,F::FF:FFFFFFFFFFFFFFFF:FF:FF
@A00920:152:HGHKKDRXX:2:2107:22146:8124 1:N:0:AGGAGTGG+CTAGAACA
ACTCCTACGGGAGGCAGCAGTGGGGAATATTGGACAATGGGCGAAAGCCTGATCCAGCAATGCCGCGTGTGTGAAGAAGGCCTTCGGGTTGTAAAGCACTTTGATCTGGGAAGAAAAAGCTTTGGCTAACATCCAAAGCCATGACGGTACCAGAGGACCAAGCACCGGCTAACTCTGTGCCAGCAGCCGCGGTAATACAGAGGGTGCTAGCGTTAATCGGATTTACTTGGCGTAAATCTTGTGTAGGCGC
+
F:,F,,FFF:FF:F:FFFF:FFFFF:FFFFFFFFFFFFFFFFFFFF:FFFFF:FFFFFFF:,F:FFFFFFFFF:F,FFFFF:F,::FFFF,,FF:,FF:FF,FFF,F:F,FF,FFF,F,FF,FF,:FFF,F,F,FFFFF:,F,FFFF:F::F:FFFF,,FFFFF,::FFF,FFFF:FF:FFFFFF:,F,FFF:,F:FFF,F,:,:F,FFFFFFF:FF,,FF,FFFFF,F,,FFFFF,F,F::F,FF,FF,
@A00920:152:HGHKKDRXX:2:2107:5945:8563 1:N:0:AGGAGTGG+CTAGAACA
ACTCCTACGGGAGGCAGCAGTGAGGAATATTGCTCAATGGGCGCAAGCCTGAAGCAGCGACGCCGCGTGGATGAAGAAGGTTTTCGGACTGTAAAATCCTTTTCTGTGTGACGAGAGTGGACGGTAGCACAGGAATAAGTCTCGGCTAACTACGTGCCAGAAGCCTCGGCACTACGTAGGATGCAAGCGTTATCCGGCTTTACTGGGCGTAAAGGGTTGCGCAGGCGGATTGTTAAGTCTGGTCTTAAAG
+
F::FFFFFFFFF:FFFFFFFFFFFF:F:FFFF:FFFF:FF:FFFFFFFFFFFFFF,FFFFFFFFFFF:FFFFFF,FFFFFFFFF:FF,FFFFFFFFFFFFFFFFFFFFFFF:FFFF::FFFFFFFFFFF,,FFFFFFFFFFFFFFFF,F:F:FFFFFFFFF,FFFFFFFFF:F,:FFFFFFFFFFFFFF,FFFFFFF,FFFFFF:F:FFF,F,FFFFF,FFF,FFFFFFFFFF,F,F:FFF:FFF::::F
@A00920:152:HGHKKDRXX:2:2107:31828:8954 1:N:0:AGGAGTGG+CTAGAACA
ACTCCTACGGGAGGCAGCAGTGGGGAATATTGGACAATGGGCGCAAGCCTGATCCAGCAACGCCGCGTGGAGGATGAAGGTCTTCGGATCGTAAACTCCTGTCAGACGGGACGAAGGTCTGCGGGTGAATAGCCCGTAGGCTTGACGGTACTGTCAGAGGAAGCCCCGGCTAACTCCGTGCCAGCAGCCGCGGTAATACGGAGGGGGCGAGCGTTATTCGGAATTATTGGGCGTAAAGGGCGCGTAGGCG
+
FFFFFFFFFFFFFFFFFFFFFFFFFFFFFFFFFFFFFFFFFFFFFFFFFFFFFFFFFFFFFFFFFFFFFFFFFFFFFFFFFFFFFFFF:F:FFFFFFFFFFFFFFFF:FFFFFFFFFFFFFFFFFFFFFFFFFFFFFFFFFFFFFFF:F:FFFFFFFFFFF:FFFFFFFFFFFFFFFFFFFFFFFFFFFFFFFFFFFF,FFFFF:FFFFFFFFFFFFFFFFF,FFFFFFFFFF::F:F:FFFFFF,FFFF
@A00920:152:HGHKKDRXX:2:2107:16631:9095 1:N:0:AGGAGTGG+CTAGAACA
ACTCCTACGGGAGGCAGCAGTTAGGAATCTTGCGCAATGGGCGAAAGCCTGACGCAGCAACGCCGCGTGGGGGATGAATGCTCTCGGGTTGTAAACCCCTTTCAGCGGGGACGATTATGACGGTACCCGCAGAAGAAGGACCGGCCAACTACGTGCCAGCAGCCGCGGTAATACGTAGGGTCCAAGCGTTGTCCGGATTTATTGGGCGTAAAGAGCTCGTAGGCGGTTTCGTAAGTCGGATGTGAAAACT
+
F,F:FFFF::,F:F:FF:F::FFFFFF:FF,:F:FFFF::,FF::FF:FFFFFF:FFFFFF:F:,:,F:FFF:FF,,FFF::,F:F:FF::FFFF:FFFFF:FFFFFF:FFF:FFFFF,FFFFFFFFFFFFF:FFFFF:FFFFFFF:FFFFF,FFFFF:FFF,FFFF:FFFFFFFFFFF,FFF:FFF:,F::FFFFFFFFFFFFFFFFFFFFFFFF:FFF:F:FFFFFFF:FFFFFFFFFFFFFFFFF::
@A00920:152:HGHKKDRXX:2:2107:32705:9345 1:N:0:AGGAGTGG+CTAGAACA
ACTCCTACGGGAGGCAGCAGTGGGGAATTTTGGACAATGGGCGCAAGCCTGATCCAGCCATGCCGCGTGAGTGATGAAGGCCTTAGGGTTGTAAAGATCTTTTACCAGGGAAGATAATGACTGTACCTGGAGAATAAGCCCCGGCTAACTTCGTGCCAGCAGCCGCGGTAATACGAAGGGGGCAAGCGTTATCCGGATTCACTGGGTTTAAAGGGTGCGTAGGCGGCCAGGTAAGTCAGGAGTGAAAGTT
+
FFFFFFFFFFFFFFFFFFFF,FFFFFFFFFFFFFFFFFFFFFFFFFFF:FFFF:FFFFFFFFF:FFFFFFF:FFFF:FF:F:FFFFF,FFFFFFFF,F,FFF:F:FFFFFFFFFFFFFFFFFFFF,FFF::FFFFFFFFFFFFFFFFFFFF:FFFFFFFF,FFFFFF:FFFFFFFFFFF,FFFFFFFFFFF:FF::FFFF,,FFFF:FFFF,FF,FF::FF:FFF,FFFFFFFFFFFFFFFFFF:FF:,F
@A00920:152:HGHKKDRXX:2:2107:15085:9518 1:N:0:AGGAGTGG+CTAGAACA
ACTCCTACGGGAGGCAGCAGTCGAGAATCATTCACAATGGGGGAAACCCTGATGGTGCGACGCCGCGTGGGGGAATGAAGGTCTTCGGATAGTAAACCACTGTCATGTGGGAGCAAATTAAAAAGATAGTACCACAAGAGGAAGAGACGGCTAACTCTGTGCCAGCAGCCGCGGTAATACAGAGGTCTCAAGCGTTGTTCGGAATCACTGGGCGTAAAGCGTGCGTAGGCTGTTTCGTAAGTCGTGTGTG
+
FFFFFFFFFFFFFFFFFFFFFFFFFFFFFFFFFFFFFFFFFFFF:FFFFFFFFFFFFFF:FF:,FFFFF:FFFFFFFFFFF:FF:FFFFF,FFFF:FF,FFFF:F:FFF,FF:,FF:FFFFFF,F,FF,F:F,FFFFFFFFFFFFFFF:F:FFFF,FFF,FFFFFFF,FF:FFFFFFFFFFFFFF,FF:FFF:FFFF:FF,FF::FFFF:FFFFFF,,F::FFFFFFFFFF,F:FFFFFF,FF,FFF,FF
@A00920:152:HGHKKDRXX:2:2107:25373:9580 1:N:0:AGGAGTGG+CTAGAACA
ACTCCTACGGGAGGCAGCAGTCGGGAATATTCCACAATGGGGGCAACCCTGATGGAGCAACGCCGCGTGCAGGATGAAGGCTTTCGGGTCGTAAACTGCTTTTATGAGTGAAGAATATGACGGTAACTCATGAATAAGCACCGGCTAACTCCGTGCCAGCAGCCGCGGTAATACGGAGGGTGCAAGCGTTATCCGGATTCACTGGGTTTAAAGGGTGCGTAGGTGGGCTGGTAAGTCAGTGGTGAAATCC
+
F:FFFFFFFFFFFFFFFFFFFFFFFFFFFFFFFFFFFFFFFFFFFFFFFFFFFFF:FFFFFFFFFFFFFFF:FFFFFFFFF:FFFFFFFFFFFFFFFFFFFFFFFFFF:FFFFFFFFFFFFFFFFFFFFFFFFFFFFFFFFFFFFFFFFFFFFFFFFFFFFFFFFFFFFFFFFFFFFFFFFFFF:FFFFFFFFFFFFFFFFFFFFFFFFFF:FFFFFFFFFFFFFFFFFF:FFFFFFFFFFFFFFFFFFF
@A00920:152:HGHKKDRXX:2:2107:26241:9706 1:N:0:AGGAGTGG+CTAGAACA
ACTCCTACGGGAGGCAGCAGTAAGGGATCTTGCGACAATGGGCGAAAGCCTGACGCAGCAACGCCGCGTGCGGGAGGACGGCCTTCGGGTTGTAAACCGCTTTTCGGGGGGAAGAGGAAGGACGGAACCCCCGGAAGAAGTCTCGGCTAACTACGTGCCAGCAGCCGCGGTAAAACGTAGGAGGCGAGCGTTATCCGGATTTACTGGGTGTAAAGCGCTTGTAGGCGGTCCTGCACGTGGCGCGTGAAAG
+
:FFFFF:FFFF:FFF::FFFFFFFFFFFFFF:FFFFFFFFFFFFFFFFFFFFFFFFFFFF,FFFFFFFFFFFFFFFF,FFFFFFFFFFFFFFFF,FFFFFF,F,FFFFFFFF:FFFFFFF:FFFF,F:FFFFFFFF,FFFFFFFFFFF,FFFFFFFFFFF:FF:FFFFF:FF,FFFFFFF:FFFFFFFFFFFFFFFF:FFFF,:FFFFFFF:FF,FFF,:FFFF,FFFFFFFFFF,:F:FFFF,FFFFFF
@A00920:152:HGHKKDRXX:2:2107:3143:9940 1:N:0:AGGAGTGG+CTAGAACA
ACTCCTACGGGAGGCAGCAGTAGGGAATATTGGTCAATGGGCGCAAGCCTGAACCAGCCATGCCGCGTGGGGGATGAAGGTCTTCGGATTGTAAACCCCTTTTCTTGGGGAAGAACCGCCCGGAGAGGAAATGCTTCGGGTTTGACGGTACCCAAGGAATAAGCAACGGCTAACTCCGTGCCAGCAGCCGCGGTAATACGGAGGTTGCAAGCGTTGTTCGGAATTACTGGGCGTAAAGGGAGCGCAGGCG
+
FFFFFFFFFFFFFFFFFFFFFFFFFFFFFFFFFFFFFFFFFFFFFFFFFFFFFFFFFFFFFFFFFFFFFFFFFFFF:FFFFFFFFFFF,FFFFF:FF:FFFFFFFFFFFFFFFFFFFFFFFFFFFFFFFF:FFFFFFFFFFFFFFFFFFFFF:F:FFF:FFFFFFFFFFFFFFFFFFFFFFFFFFFFFFFFFFFFFFFFFFFFFFFFFFFFFFFF,F,::FFFFFFFFFFFFFF:FFF:FFFFFF:,FFF
@A00920:152:HGHKKDRXX:2:2107:3143:9972 1:N:0:AGGAGTGG+CTAGAACA
ACTCCTACGGGAGGCAGCAGTGGGGAATTTTGGACAATGGGCGCAAGCCTGATCCAGCCATTCCGCGTGCAGGATGAAGGCCCTCGGGTTGTAAACTGCTTTTGTACGGAACGAAACGCGCTGAGTTAATACCTCGGCGTAATGACGGTACCGTAAGAATAAGCACCGGCTAACTACGTGCCAGCAGCCGCGGTAATACGTAGGGTGCAAGCGTTAATCGGAATTACTGGGCGTAAAGCGTGCGCAGGCG
+
FFFF::F,:FFFFFFFFFFFFFFFFFF,:FFFFFFFF:FFFFFFFF:FFFFFFFFFFFFFFFFF:F:,:FFF:FFFFFFFFFFFF:FFFFFFFFFFFFFFF::FFFFFFFFFFFFFFF:FFFFFFFFFFFFFFFFFFFFFFF:FFFFFFFFFFFFFFF,F,FF:FF:FFFFFFFF:F:FFFFFFFFFFFFFFFFFFF:FFFFFFFFF::FFFFFFFFF:FF,FF:FFFFFF:FFFFFFFFF:F:FFF:FF
@A00920:152:HGHKKDRXX:2:2107:28348:10003 1:N:0:AGGAGTGG+CTAGAACA
ACTCCTACGGGAGGCAGCAGCAAGGAATTTTCCCCAATGGGCGCAAGCCTGAGGGAGCAACGCCGCGTGGAGGATGACGGCCTTCGGGTTGTAAACTCCTTTTGCGTGGGACGATGATGACGGTACCACGCGAATAAGCCCCGGCTAACTCCGTGCCAGCAGCCGCGGTAAGACGGAGGGGGCAAGCGTTGTCCGGATTTACTGGGCGTAAAGCGCACGTAGGCGGTTGGGAGCGTCGATGCTGAAAACG
+
FFFFFFFFFFFFFFFFFFFFFFFFFFFFFFFFFFFFFFFFFFFFFFFFFFFFFFFFFFF,FFFFFFFFFFFFFFFFFFFFFFFFFFFFFFFFFFFFFFFFFFFFFFFFFF:FFFFFFFFFFFFFFFFFFFFFFFFF:FFFFFFFFFFFFFFFFFFFFFFFF:FFFFFFFFFFFFFFFFFFFFFFFFFFFF:FFFFFFFFFF:FFFFFFFFFFFFFFFF:F:FFFFFFFF,F:FFFFFFFFFFFFFF:FFF
@A00920:152:HGHKKDRXX:2:2107:14624:10347 1:N:0:AGGAGTGG+CTAGAACA
ACTCCTACGGGAGGCAGCAGTGGGGAATCTTGCACAATGGGGGAAACCCTGATGCAGCGACGCCGCGTGAGCGATGAAGCCCTTCGGGGTGTAAAGCTCTTTCGACCGGAACGATAATGACGGTACCGGGAGAAGAAGCTGCGGCTAAATACGTGCCAGCAGCCGCGGTAATACGTAGGCAGCGAGCGTTGTTCGGAGTTACTGGGCGTAAAGCGTGCGTAGGCGGTTTTGTAAGTTTGGTGTGAAATCT
+
FFFFFFFFFFFFFFFFFFFFFFFFFFFFFFFFFFFFFFFFFFFFFFFFFFFFFFF,FFF:FFFFFFFFFFFFFFFFFFFFF:FFFFFFFFFFFFFFFFFFFFFFFFFFFFFFFFFFFFFF:F:FFFFFFFFFFFFF,FFFFF:FFFF:,FFFFFFFFFFFFFFFFFFF:F,FFFFFF,FFFFFFFFFFFFFFFF,FFFFFF,FFFFFFF:F,FF:FFFFFFFFFFFFF:::FFFFFFFFFFFF,FFFFFF
@A00920:152:HGHKKDRXX:2:2107:21368:10661 1:N:0:AGGAGTGG+CTAGAACA
ACTCCTACGGGAGGCAGCAGTGGGGAATATTGGACAATGGGCGAAAGCCTGATCCAGCAATGCCGCGTGAGTGAAGAAGGCCTTAGGGTTGTAAAGCTCTTTCACCCACGACGATGATGACGGTAGTGGGAGAAGAAGCCCCGGCTAACTCCGTGCCAGCAGCCGCGGTAATACGGAGGGGGCTAGCGTTGTTCGGAATTACTGGGCGTAAAGCGCACGTAGGCGGCGCGAACAGTCAGAGGTGAACGGC
+
FF,:FFFF:FFFF:FF:FFFFFFFFFF::F:FFFFFFFFFFF:,FFFF:F,FFFFFFFFFFFFFFFFFFFFFFF,FFF:FFF,FFFFFF:F,FF,FFFFFFF,FFFFFFFFFF:F:FFFF:FF,FFFFFFFFFFFFFFFFFFFFFFFFFFF,FFFFF,FFFF:FFFFFFFFF,FFFF,FFFF:FFFFFFFFFFFFF,F,FFFFF:FFFFFFFFF:FFFFF,FFF:FFFF,,:F,FF:FF:FFFF,:,FFF
@A00920:152:HGHKKDRXX:2:2107:26133:11052 1:N:0:AGGAGTGG+CTAGAACA
ACTCCTACGGGAGGCAGCAGTAAGGGATCTTGCGACAATGGGCGAAAGCCTGACGCAGCAACGCCGCGTGCGGGATGACGGCCTTCGGGTTGTAAACCGCTTTTCGGGGGGAAGAGGAAGGACGGTACCCCCGGAAGAAGTCTCGGCTAACTACGTGCCAGCAGCCGCGGTAAAACGTAGGAGGCGAGCGTTATCCGGATTTACGGGGTGTAAAGCGCGTGTAGGAGGTCCTGCAAGTGGCGCGTGAAAG
+
FFFFFFFFFFFFFFFFFFFFFF:FF,FFF:F,FFFFFFFF,FFFFFFFFFF::FFFFF:F:FFFFFFFF:F,FFF:F:FFF:FFFFF:F,FFFFF:F,:FFFFFFFFFFFFF:FF,FFF:F:::F,:FFFF,FFF,:FFFF:FFF:,FFFFFFF:FFFFFFF,FFFFFF:FFFFF:F::F:FFFFFF:FF,F,F:FF:FFF:F,,,FF,F:FF:,::F:,F:F::,FFFFFFF:FFFFFFFFFF,::F:F
@A00920:152:HGHKKDRXX:2:2107:30707:11177 1:N:0:AGGAGTGG+CTAGAACA
ACTCCTACGGGAGGCAGCAGTGGGAATTGTTCGCAATTGGCGCAAGCCTTAAGACGCCACGCCGCGGGGAGGATGAAGGTCTTCGGATTGTAAACTCCTTTTGATCGGGACGAACGGCTGCGACCTAACACGTCCGAGAGTGACGGTAACGGTTGTGGAAGCCACGGCTAACTCTGTGCCAGCAGCCGCGGTTATACAGAGGTGGCAAGCGTTGTTCGGAATTACTGGGCGTAAAGGGCGCGTAGGCGGC
+
FFFFFFFFFFFFFFFFFFFFFFFF:F,FFFF:F:,F,,FF,F:FF,FF,,,,::::,,F,,:F:::,:FFFF,,,,F,F:F:F:FF,:F::FFF:,:F,,,F:,,,FFFF,,,F,FF:,,F,,FF::F,FF,F,,:,,::,F,FFF,,,FFF,F,,FF:FFFF::,FFFFF,,,:FF::FF:F:,FF:F:F,,FFF,,,FF::FF:F:FFF:F,:FF,F:F,F,,,FFFFF:,,F,FFFF:FF:,F:,F:
@A00920:152:HGHKKDRXX:2:2107:10854:11428 1:N:0:AGGAGTGG+CTAGAACA
ACTCCTACGGGAGGCAGCAGTGGGGAATATTGGACAATGGGCGCAAGCCTGATCCAGCCATGCCGCGTGAGTGATGAAGGCCCTAGGGTTGTAAAGCTCTTTCACCGGTGAAGATAATGACGGTAACCGGAGAAGAAGCCCCGGCTAACTTCGTGCCAGCAGCCGCGGTAATACGAAGGGGGCTAGCGTTGTTCGGACTTACTGGGCGTAAAGCGCACGTAGGCGGATTGTTAAGTTAGGGGTGAAATCC
+
FFFFFFFFFFFFFFFFFFFFFFFFF:FFFFFFFFFFFFFFFFFFFFFFFFFFFFFFFFFFFFFFFFFFFFFFF::FFFFFFFFFFFFFFFFFFF:FFFFFFFFFFFFFFF:F::FFFF:FFFFFFFFFFFFFFFFFFFFFFFFFFFFFFFFFFFFFFFF,FFFFFFFFFFFFFFFFFFFFFFFFFFF:FFFFFFFF:,FFFFFFFFFF:,F:F:FFFFFFFFFFFFFFF:FFFFFFFFFFFF:F:FFFFF
@A00920:152:HGHKKDRXX:2:2107:19605:11428 1:N:0:AGGAGTGG+CTAGAACA
ACTCCTACGGGAGGCAGCAGTGGGGAATATTTGACAATGGGGGCAACCCTGAACCAGCAATACCGTGTGTGTGAAGAAGGAATTCGGGTTGTAAATCACTTTAGGCGGGGAAGAAGGATAGTATTTTAAGAGATAGCTAACTTGACCGTACCCGAAGAAAAAGCAACGGATAACTCTGAGACAGCAGCAGCGTGAATACAGAGGGTGCAAGCGTGAAACTGAATTACTGGGCGTAAAGCGTGCGAAGGCG
+
F:FF:FF:F:FF,,FFFFFFFFFFF:F:FFF,FFFFFFFFF:F:FF,FFFFF,:,FF:FF,FFFFFFFFF,FF:F:FFF,,:,FFFF,,F,FFFF,::F:F:FF,FFFFFFF:FFFF,FF,,FFFFFFFFF,F:F:FFFF,,F,FF,,,,FF:F,FF,F,F:F:F,:,,,,:,FFFF,,,,FFF,FFF,FFF,,::FF:F,,F,,:,FF:,FFF,FF,,,FFF,F,FF,FFFF:,,FF:,,,,,,FF,FF
@A00920:152:HGHKKDRXX:2:2107:29306:11631 1:N:0:AGGAGTGG+CTAGAACA
ACTCCTACGGGAGGCAGCAGTGGGGAATCTTGCGCAATGGCCGAAAGGCTGACGCAGCGACGCCGCGTGCGGGAGGAAGCCCTTCGGGGTGTAAACCGCTGTCAGGGGGGACGAAAGCCCGGGGGAGGCAATGCCCATCGGGGATGACGGTACCCTCAGAGGAAGCACCGGCTAACTCCGTGCCAGCAGCCGCGGTAATACGGAGGGTGCGAGCGTTGTTCGGAATTATTGGGCGTAAAGCGCACGTAGG
+
FFFFFFFFFFFFFFFFFFFFFFFFFFFFFFF:FFFFFFFFFFFF:FFFFFFFFFFFFFF:FFFFFFFFFFFFFFFFFFFFFFFFFFFFFFFFFFFFFFFFFFFFFFFFFFFFFFFFFFFFFFFFFFFFFF:FFFFFFFFFFFFFFFFFFFF:FFFFFF:FFFFFFFFFFFFFF:FFFFFFFFFFFFFFFFFFFFFF,FF:FFFFFFFF:F:F:FFFFFFFFFFF,FFFFFFFFFFFF,FFFFF::F:FFF
@A00920:152:HGHKKDRXX:2:2107:2094:12195 1:N:0:AGGAGTGG+CTAGAACA
ACTCCTACGGGAGGCAGCAGTGGGGAATCTTGCGCAATGGGCGAAAGCCTGACGCAGCGACGCCGCGTGAGTGATGAAGGCCCTAGGGTTGTAAAGCTCTGTGGAGAGGGACGAATAAGGTAAGGTTAACAGCCTTATCGATGACGGTACCTTTTTAGCAAGCACCGGCTAACTCTGTGCCAGCAGCCGCGGTAAGACAGAGGGTGCGAACGTTGTTCGGAATTACTGGGCGTAAAGCGCGTGTAGGCGG
+
FFFFFFFFFFFFFFFFFFFFFFFFF::FFFFFFFFF:FFFFFFF:FFFFFFFFFFFFFFFFFFFFFFFFFFFFF:FFFFFFFF:FFFFFFFFFFFFFFFFFFFFFFFFFFFFF::FFFFF:FFFFFFFFFFFFFFFFFFF:FFFFFFFFFFFFFFFFF:FFFF:FFFFFF:F:F:FFFFFFFF:FF:FFFFFFFFFFF:FFFFFFFFFFF:FFFFFF:FFF:F:,FFFFFFFFF::FFFFFFFFFFFFFF
@A00920:152:HGHKKDRXX:2:2107:28718:12868 1:N:0:AGGAGTGG+CTAGAACA
ACTCCTACGGGAGGCAGCAGTGGGGAATATTGCACAATGGGCGAAAGCCTGATGCAGCGACGCCGCGTGAGGGATGACGGCCTTCGGGTTGTAAACCTCTTTCAGTAGGGACGAAGCGCAAGTGACGGTACCTGCAGAAGAAGCACCGGCCAACTACGTGCCAGCAGCCGCGGTAATACGAAGGGGGCTAGCGTTGTTCGGATTTACTGGGCGTAAAGCGCACGTAGGCGGATGGTTAAGTCAGGGGTGA
+
FF:FFFFFFFFFFFFFFFFFFFFFFFFFFFFFFFFFFFFFFFFFFFFFFFFFFFFFFFFFFFFFFFFFFFFFFFFFFFFFFFFFFFFFFFFFFFFFFFFFFFFFFFFFFFFFFF:FFFFF:FFFFFFFFFFFFFFFFFFFFFFFFFFFFFFFFFFFFFFFFFFFFFFFFFFFFFFFFFFFFFFFFFFFFFFFFFFFFFFFFFFFFF,FFFFFFFFFFF:FFFFF:FFFFFFFFFF,FFFFFFFF,:FFFF
@A00920:152:HGHKKDRXX:2:2107:32488:12947 1:N:0:AGGAGTGG+CTAGAACA
ACTCCTACGGGAGGCAGCAGTGGGGAATTGTTCGCAATGGGCGCAAGCCTGACGACGCAACGCCGCGTGGGGGATGAAGGTCTTCGGATCGTAAACCCCTGTCGAGCGGGACGAATGGCCCGCGATCTAATACATCGTGGGAGTGACGGTACCGCTAAAGGAAGCCACGGCTAACTCTGTGCCAGCAGCCGCGGTAATACAGAGGTGGCAAGCGTTGTTCGGAATTACTGGGCGTAAAGGGCGCGTAGGC
+
::FFFFFFFFFFFFFFFFFFFFFFFFF,FFFFFFFF::FFFFFFFFFFFFFFFF:FFFFFFFFFFFFFFFFFFFFFFFFFFFFF:FFFFFFFFFFFFFFFFFFFFFFFFFFFFFFFFFFFFFFFFFFFFFFFFFFFF:FF:FFFFFFFFFFF:FFF,FFFFFFFFFFFFFFFFFF:FFFFFFFFFFFF::F:FFFFFF:FFFF::FF:FF:FFF:FFFF:FFF:FFFFF:,:FFFFFFFFFFFFFFFFFF
@A00920:152:HGHKKDRXX:2:2107:29668:12978 1:N:0:AGGAGTGG+CTAGAACA
ACTCCTACGGGAGGCAGCAGTGGGGAATATTGCGCAATGGGCGAAAGCCTTACGCAGCGACGCCGCGTGTGGGATGACGGCCTTCGGGTTGTAAACCACTGTCGGGAGGGACGAATGCGCCGCAAGGCGAGTGACGGTACCTCCAAAGGAAGCACCGGCTAACTCCGTGCCAGCAGCCGCGGTAATACGGAGGGTGCGAGCGTTGTCCGGAATCACTGGGCGTAAAGGGCGCGTAGGCGGCCTGGTAAGT
+
F,:FFF:F:FFFFFF:FF:FFFFFF,F:F,FFFFFFFFF:FFFFFFFFF,:F,F,F:F:FFF::FFFF:FFFFF:,FFFFF,FF:FFFF,FFFFFFF:FFFFF,:FFFFFFFFFFFF:FF:FFF:FFFFFFFFFFFFFFFF:FFFFFFFFFFFFFF:FFFFFFFFFFFF:FFFFFFFFF:FFF::FFFFFFFFF:FFFFFFFFF:FFFFFFFF,:FFF:F:F,FFFFFFFFFFF,FFF::FFF:FFFF:F
@A00920:152:HGHKKDRXX:2:2107:10926:12994 1:N:0:AGGAGTGG+CTAGAACA
ACTCCTACGGGAGGCAGCAGTGGGGAATATTGGACAATGGGCGAAAGCCTGATCCAGCCATGCCGCGTGAGTGATGAAGGCCTTAGGGTTGTAAAGCTCTTTCAGTAGGGAAGATAATGACGGTACCTACAGAAGAAGCCCCGGCTAACTTCGTGCCAGCAGCCGCGGTAATACGAAGGGGGCTAGCGTTGTTCGGATTTACTGGGCGTAAAGCGCACGTAGGCGGATCGTTAAGTCGGGGGTGAAATCC
+
FFFFFF::FFFFFFFFFF,FFFFFFFFFFFFFFFFFFFFFFFFF:FFFFFFFFF:FFFFFFFFFFFFFFFFFFFFFFFFFFFFFFFFFFFFFFFFFFFFFFF::FFFFFFFFF:FFFFFFFFFFFFFFFFFFFFF,F:FF:FFFFFFFFFFFFFFF:FFFF:FFF:FFFFF:,FFFFF:FFFFFFF:FF:FFFF,FFFF:F:FF:FFFFFF,,FFFF:FFF,FFFF,FFFFFFF:FFFFFFFFFFFFFFF
@A00920:152:HGHKKDRXX:2:2107:19461:13463 1:N:0:AGGAGTGG+CTAGAACA
ACTCCTACGGGAGGCAGCAGTGGGGAATTTTGGACAATGGGCGAAAGCCTGATCCAGCCATGCCGCGTGAGTGAAGAAGGCCTTCGGGTTGTAAAGCTCTTTCGGCGGGGACGAAAAGGTGCGTGCTAACACCATGCATCCATGACGGTACCCGCAGAAGAAGCACCGGCTAACTACGTGCCAGCAGCCGCGGTAACACGTAGGGGGCGAGCGTTGTCCGGATTTATTGGGCGTAAAGAGCTCGTAGGCG
+
FFFFFFFFFFFFFFFFFFFF,FFFFF,FFFFFFFFF,FFFFFF:F:FFF:FF:FFFFFFFFFFFFFFFFFFFFF:FFFFFFFF,FFFF,FFFFFFFFFFFFFFFFFFFFFFFFFFFFFFFFF:FF:FFFFFFFFFFFFFFFFFFFFFFFFFFFFFFFFFFFFFFFFFFFFFFFFFFFFFFFFFFFFFFFFFFFFFFFFFF,FFF:FFFFFFFFFF:FFFF:FF,,FF::FFFFFFFFFFF:F:FFFF::F
@A00920:152:HGHKKDRXX:2:2107:5927:13542 1:N:0:AGGAGTGG+CTAGAACA
ACTCCTACGGGAGGCAGCAGTAAGGAATATTGGACAATGCCCGCAAGGGTGATCCAGCCATGCCGCGTGCAGGAAGACGGCCCTATGGGTTGTAAACTGCTTTTATACGGGAGAAAACCCCTTTACGTGTAGAGGGCTGAATGTACCGAAAGAATAAGGGTCGGCTAACTTCGTGCCAGCAGCCGCGGTAATACGAAGGACCCGAGCGTTATCCGGATTTATTGGGTTTAAAGGGTGCGTAGGAGGGCAG
+
FFFFFFFFFFFFFFFFFFFFFFFFFFFFFFFFFFF:FFF:FFFFFFFFFFFFFFFFFFFFFFFFFFFFFFFFFF:FFFFFFFFFFFFFFFFFFFFFFFFFFFFFFFFFFFFFFFFF:FFFFFFFFFFFFFFFFFFFFFFFFFFFFFFFFFFFFFFFFFFFFFFFFFFFFFFFFFFFFFFFFF:FFFFFF:FFFFFFFFFFF,FFFFFFFF,FFFFFFFF:,F:FFFF:FFFF:FFFFF:FFFFFFFFFFF
@A00920:152:HGHKKDRXX:2:2107:21549:15264 1:N:0:AGGAGTGG+CTAGAACA
ACTCCTACGGGAGGCAGCAGTAAGGAATATTGGTCAATGGGGGCAACCCTGAACCAGCCATGCCGCGTGCAGGAAGACGGCCCTACGGGTTGTAAACTGCTTTTATACGGGAATAACCCCCCGATCGTGATCGGGGTTGAATGTACTGTAAGAATAAGCACCGGCTAACTTCGTGCCAGCAGCCGCGGTAATACGAAGGGGGCTAGCGTTGTTCGGAATGACTGGGCGTAAAGGGCGCGTAGGCGGCGCA
+
:,FF,:F,FFFF:FFF:FFFFF:FF:FFFFF:FFF::FFFFFFFF,FFFFFF:FF,FFFFF:FFFFFFFFFF:FFFFFF:FF:FFF,FFFFFFFFFFFFFF,FFFFFFFFFFF:FFFFFFFFFFFFF,FFFFFFFFFFFFFFFFF:F:FFFFFFFF:FFFFFFFFFFFFF,FFFFFFFFFF:FFFFF,FFFFF,FFF:FFFFFF:,F,FFFF,::FF:F,FFFF:F,:FF,FFFFFFF:FF:FFFFFFF:
@A00920:152:HGHKKDRXX:2:2107:9643:15687 1:N:0:AGGAGTGG+CTAGAACA
ACTCCTACGGGAGGCAGCAGTGGGGAATCTTGCGCAATGGGCGAAAGCCTGACGCAGCAACGCCGCGTGAGTGATGAAGGCCTTCGGGTCGTAAAGCTCTGTCGGAGGGAACGAATGATTTCGGGGTTAACAGCCCCGGAAAGTGACGGTACCCTCAAAGGAAGCACCGGCTAACTCTGTGCCAGCAGCCGCGGTAATACAGAGGGTGCAAGCGTTGTTCGGAATCATTGGGCGTAAAGGGCGTGTAGGC
+
:FFFFFFFFFFFFFFFFFFFFFFFFF,F,FFFFFFFFF:FFFFFFFFFFF:FFFFFFFFFFFFFFFFFFFFFFFFFFFFFFFFFFFFF:FFFFF:FFFFFFFFFF::FFF:FFF,FFFFFFFFFFFFFFFFFFFFFF:F:F,FFFFFFFF,FFF:FFFFFF:FFFFFFFFFFFFFFFFFFFFFFFFFFFFFFFF:F,FFFFFFFFFFFFFFFFF,:FFFFFFF::FFF::FFFFF::,FFF:FFF,FFFF
@A00920:152:HGHKKDRXX:2:2107:13386:15812 1:N:0:AGGAGTGG+CTAGAACA
ACTCCTACGGGAGGCAGCAGTGGGGAATGGTGGACAATGGGCGCAAGCCTGATCCAGCCATGCCGCGTGAGTGAAGAAGGCCTTAGGGTTGTAAAGCTCTTTTGGCAGGGACGATAATGACGGTACCTGCAGAATAAGCCCCGGCTAACTTCGGGCCAGCAGCCGCGGTAATACGACGGGGGCTAGCGTTGTTCGGATTTACTGGGCGTAAAGCGCACGTAGGCGGATCGTTAATTCGGGGGTGAAATCC
+
F:F,:,:FFF:FFFFFFF:FFFFFFFFF,:FFFFF:F,FFFFFFFFFFFFF::,:FF:FF:FF:FFFFFFF,FFFFFFFFF::FFFF,:FFFFFF:,,FF:FFFF:FFF,,FFFFFFFF:F:FF:F,FFFFFF,F::FFFF,FF:F:,F,F,F,,FF:FFFFFFFFFFF:FF:FF,,FFFFF:FFFFF::F,FFFFFFFFF:FFFF:FF,F:::F:FFFF,:F::FFFF:F::,,,FF,FF:FFF,FF,F
@A00920:152:HGHKKDRXX:2:2107:28320:15843 1:N:0:AGGAGTGG+CTAGAACA
ACTCCTACGGGAGGCAGCAGTAGGGAATTTTCCACAATGGACGAAAGTCTGATGGAGCAACACCGCGTGCAGGATGAAGGCTTTCGGGTCGTAAACTGCTTTTATCTGTGAAGATTATGACGGTAGCAGATGAATAAGGATCGGCTAACTCCGTGCCAGCAGCCGCGGTCATACGGAGGATCCAAGCGTTATCCGGAATTACTGGGCGTAAAGAGTTGCGTAGGTGGCATTGTAAGTTGGTAGTGAAAGC
+
FFFFFFFFFFFFFFFFFFFFFFFFFFFFFFFFFFFFFFFFFFFFFFFFFFFFFFFFFFFFFFFFFFFFFFFFFFFFFFFFFFFFFFFFFFFFFFFFFFFFFFFFFFFFFFFFFFFFFFFFFFFFFFFFFFFFFFFFFFFFFFFFFFFFFFFFFFFFF:FFFFFFFFFFFFFF:FFFFFFFFFFFFFFF:F:FFFFFFFFFFFFFFFFFF,FFFFFFFFFFF:FFFFFFFFFFFF:F,FFFF:FFF:FFF:
@A00920:152:HGHKKDRXX:2:2107:17083:15859 1:N:0:AGGAGTGG+CTAGAACA
ACTCCTACGGGAGGCAGCAGTGGGGAATATTGGACAATGGGCGAAAGCCTGATCCAGCCATGCCGCGTGAGTGATGAAGGCCCTAGGGTTGTAAAGCTCTTTCACCGGTGAAGATAATGACGGTAACCGGAGAAGAAGCCCCGGCTAACTTCGTGCCAGCAGCCGCGGTACTACGAAGGGGGCTAGCGTTGTTCGGAATTACTGGGCGTAAAGCGCACGTAGGCGGATTGTTAAGTTAGGGGTGAAATCC
+
FFFFFF:FFFFFFFFFFFFFFFFFFFFFFFFFFFFFFFFFFFFFFFFFFFFFFFFFFFFFFFFFFFFFF,FFFFFFFFFFFFFFFFFFFFFFF:FFFFFFFFFFFFF:FFFFFFFFF:FFFFFFFFFFFFFFF,FFFFFFFFF:FFF:FFFF:FFFFFFFFFFFFFFFFF,FFFFF:::FFFFFFFFFFF,F,FFF,:FFFFFF,FFFFFF,F:FFFFF,FFFFFFFFFFFFFFFFFFFFFFFFF,FFFF
@A00920:152:HGHKKDRXX:2:2107:28510:15890 1:N:0:AGGAGTGG+CTAGAACA
ACTCCTACGGGAGGCAGCAGTGGGGAATCTTGGACAATGGGCGCAAGCCTGATCCAGCCATGCCGCGTGAGTGAAGAAGGCCTTCGGGTTGTAAAGCTCTTTCAGACGGAAAGAAATCGGGTGCGTCAATAGCGTGCCTGGATGACGGTACTGTCAGAAGAAGCACCGGCTAACTACGTGCCAGCAGCCGCGGTAATACGTAGGGTGCAAGCGTTGTCCGGAATTATTGGGCGTAAAGAGCTCGTAGGCG
+
F,:,F,FFFF:FF:FFFFFFFFF:FFFFFFFFFFFFFFFFFFFFFFFFF:FFFFFFFFFFFFFFFFFFFFFFF:FFFFFFFFFFFFFF:FFFFFFFFFFFFF:FFFFFFFFFFFFFFFF:FFFFFFFFFFFFFFFFFFFFFFFFFFFFFFFFFFFFFFFF,FFF:FFF:FFFFFFFFFFFFF:FFFFFFF::FFFFFFFF,FFFFFFFF,FFFF:FFFFFFFF:FFF:FFFFFFFF:FFFFFFFFFFFFF
@A00920:152:HGHKKDRXX:2:2107:8404:15984 1:N:0:AGGAGTGG+CTAGAACA
ACTCCTACGGGAGGCAGCAGTAGGGAATATTGGTCAATGGATGCAAGTCTGAACCAGCCATGCCGCGTGAGTGAAGAAGGCCTTAGGGTTGTAAATCTCTTTCGGCGGGGAAGATAATGACGGTACCCGCAGAAGAAGCGCCGGCTAACTACGTGCCAGCAGCCGCGGTAATACGTAGGGCGCAAGCGTTGTCCGGAATTATTGGGCGTAAAGAGCTCGTAGGCGGTTTGTCGCGTCTGCCGTGAAAGTC
+
FFFFFFFFFFFF:FFFFFFFFF:FFFFFFFFFFFFFFFFFFFFFF:FFFFFFFFFFFFFFFFFFFFFFF,FFFF,:FFFFFFF:FFFFFF:FFFFFFFF:FFFFFFFFFFFFF:FFFFFFFFFFFFF:FFF:F:FF,FFFFFFFF:FF:FFFFFF,FFFFFFFFFFFFFF,FFF:FFFFFFFFFFF:F,,:FF:FF,,F,F:FFF:FFFF:FF:F,F:,FFFF,FFFFFFFF,FFFFFFF,FFFF,F:,F
@A00920:152:HGHKKDRXX:2:2107:24614:16313 1:N:0:AGGAGTGG+CTAGAACA
ACTCCTACGGGAGGCAGCAGTGGGGAATATTGGACAATGGGGGCAACCCTGATCCAGCAATGCCGCGTGAGTGATGAAGGCCTTCGGGTTGTAAAGCTCTTTTGCCAGGGACGATGATGACGGTACCTGGAGAATAAGCCCCGGCGAACTTCGAGCCAGCAGCCGCGGTAATACGAAGGGGGCAAGCGTTGTTCGGAATTACTGGGCGTAATGGGCGCGTAGGCGGCCGATAAAGTCAGGAGTGAAATTC
+
FFF:FFFFFFFFFFFFFFFFFFFFFFFFFFFFFFFFFFFFFFFF,FF,FFF:,FFFFFFF:F:FFFFF::FFFFFFFFFFFF:FFFFF:F,F,FF,FF::FFFF,,FF:FF,FFFFF::,FF:,:F:FF:,FF:F:FF,F,FFFF,FF,FFF,FFF,,FF:FF,,F:F::,F,FFFFF,,FFF:,,:::,,:FFFFF,F:F::,:FFFF,:,F,F::FFFFF,FFFF,::F,,,FFF,F::FFFF::FFF
@A00920:152:HGHKKDRXX:2:2107:18945:16423 1:N:0:AGGAGTGG+CTAGAACA
ACTCCTACGGGAGGCAGCAGTGAGGAATATTGCACAATGGACGCAAGTCTGATGCAGCAACGCCGCGTGGAGGATGACGGTCTTTGGATTGTAAACTCCTTTTCTCAGGGAAGAGAATGGACGGTACCTGAGGAATAAGTCACGGCTAACTACGTGCCAGCAGCCGCGGTAATACGTAGGTGGCAAGCGTTATCCGGAATTACTGGGCGTAAAGCGCACGCAGGCGGTCTTTTAAGTTTGACGTGAAAGC
+
FFFFFFFFFFFFFFFFFFFFFFFFFFFF:FFFFFFFFFFFFFFFFFFFFFFFFFFFFFFFFFFFFFFFFFFFFFFFFFFFFFFFFFF:FFFFFFFFFFFFFFFFFFFFFFF,FFFFFFFFFFFFFFFFFFFFFFFFFFFFF,FFFFF,FFF:FFFFFFFFFFFFFFFFFF,,FFFFFF,FF:FFF,FFF,FF:FFFFFF,FF,FFFFFFF,F:FFFFF:FFFFFFFFFFFF,F,,FFFFFFFF:FF:FFF
@A00920:152:HGHKKDRXX:2:2107:1732:18302 1:N:0:AGGAGTGG+CTAGAACA
ACTCCTACGGGAGGCAGCAGTGGGGAATATTGGACAATGGGGGCAACCCTGATCCAGCAATGCCGCGTGTGTGAAGAAGGCCTGCGGGTTGTAAAGCACTGTTCGTGGGGACGAACACTTGCGGGCTAATAACCAGTGAGCCTGACTTAACCCACAGAAAAAGCACCGGCTAACACTGTGCCAGCAGCCGCGGTAATACGGAGGGGGTTAGCGTTGTTCGGAATTACTGGGCGTAAAGCGCACGTAGGCG
+
FFFFFF::FFFFFFFFFFFF:,FFFFFF,FFFF,F:F,FFF:FFF:FFF:FF,FF:FFFF,FFFFFFFF,F,FF,FFFF:FFFFFFFFF,FFFF,FF,FF,,,,FFFFFFFFFFF,FFF,:FFFFFF::F,,FF,:F:F:F,,FFFF:FFF:F:FFFF,F,FFFF::FFFFFFF,FFFFFFF,,FFFFFFFFFFFFFFF:F,FFFFF,,FFFF:FF,,FFFF:F,FFFFFF:F,F:F:FFF:FF,,,:FF
@A00920:152:HGHKKDRXX:2:2107:15745:18521 1:N:0:AGGAGTGG+CTAGAACA
ACTCCTACGGGAGGCAGCAGTAGGGAATATTGGGCAATGGGTGAGAGCCTGACCCAGCCATGCCGCGTGCAGGAAGACGGCCCTCAGGGTTGTAAACTGCTTTTGTAAGGGAAGAAAGAGGTCTTGCGAGACCAGTTGACGGTACCTTACGAATAAGCACCGGCTAACTCCGTGCCAGCAGCCGCGGTAATACGGAGGGTGCAAGCGTTGTCCGGATTTATTGGGTTTAAAGGGTACGTAGGCGGGCGTC
+
FFFFFFF:FFFFFFFF:FFFFFFFFFFFFFFFFFFFFFFFFFFFF:FFFFFFFFFFFFFFFFFFFFF:FFFFFF:FFFFFFFFFFFFFFFFFFF::FFFFFFFFFFFFFFFFFFFFFFFFFFFFFFFFFF:FFFFFFFFFFF:F:FFF:FFFFFFFFFFF:FFF::FFF:FFFFFF:FFFFFFFF:F::FFFFFFFFFFFFFF:FFF,FFFFFFF:FFFFFF:FFFF:FFFFFF::,FFF:FFFFFFFFF
@A00920:152:HGHKKDRXX:2:2107:28094:18771 1:N:0:AGGAGTGG+CTAGAACA
ACTCCTACGGGAGGCAGCAGTGGGGAATTTTGCGCAATGGCCGAAAGGCTGACGCAGCGACGCCGCGTGGAGGATGACGCCCTTCGGGGTGTAAACTCCTGTTGCCCGGGACGAACGAGTGGTTTCGACCACTGTGACGGTACCGGGTGAGGAAGCACCGGCTAACTCTGTGCCAGCAGCCGCGGGAATACAGAGGGTGCGAGCGTTGTCCGGAATCACTGGGCGTAAAGGGCGCGTAGGCGGTGGGGTA
+
:F::FFFFF:::FF:FFF:FFFFFFF,FFFF:FFF:F::FF:FFF,FFFF:FFFF:F:F:FFFFF,F:FFF:FFFF:FF:FFFF,FFFFFFFFFFFFFFFFF:FF:FFFFFFFFFFFFFFFFFFFFFFFF,FFFFF:FFFF::FFFFFF,FF:,FFFFFFFFFFF:FFFF,FFF,FFFFF,FFFF,F:F,FF:FFFFFFFF,FFFFFFFF::FF,FFF:FFF:FF::FFFFFF::FF,FF::FFF:FFF,
@A00920:152:HGHKKDRXX:2:2107:7003:19132 1:N:0:AGGAGTGG+CTAGAACA
ACTCCTACGGGAGGCAGCAGTGGGGAATATTGGACAATGGGCGCAAGCCTGATCCAGCCATGCCGCGTGGGTGAAGAAGGCCTTCGGGTTGTAAAGCCCTTTTGTCCGGAAAGAAAAGTCTTCGGTTAATACCCGGGGATCCTGACGGTACCGGAAGAATAAGCACCGGCTAACTTCGTGCCAGCAGCCGCGGTAATACGAAGGGTGCAAGCGTTACTCGGAATTACTGGGCGTAAAGCGTGCGCAGGCG
+
:FFFFFFFFFFFF:FFFFFFFFFFF:FFFFFFFFFFFFFFFFFFFFFFFFFFFFFFFFFFFFFFFFFFFFFFFFFFFFFFFFF,FFFF:FFFFFFFFFFFFF:FFFFFFFF:FFFFFFFFFFFFFFFFFFFFFFFFFFFFFFFFFFFFFFFFFFFFFFFFFFFFFFFFFFFFFFFFFFFFFFFFFFFFFFFFFFFFFFFF:FFFFFF:F:FFFFFFFFFFFFFFFFFFFFFFF:FFFFFFFFFFFFF:FF
@A00920:152:HGHKKDRXX:2:2107:28438:19460 1:N:0:AGGAGTGG+CTAGAACA
ACTCCTACGGGAGGCAGCAGTGGGGAATATTGCACAATGGGCGAAAGCCTGATGCAGCAACGCCGCGTGCGGGAAGAAGGCCCTAGGGTTGTAAACCGCTTTCAGCAGGGAAGAAAATGACGGTACCTGCAGAAGAAGGTGCGGCCAACTACGTGCCAGCAGCCGCGGTGACACGTAGGCACCAAGCGTTGTCCGGATTTATTGGGCGTAAAGAGCTCGTAGGCGGTTCAGTAAGTCGGGTGTGAAAACT
+
FFF:FFFFFFFF:FFFFFFFFFFFFFFFFFFFFFFFFF:FFFFFFFFFFFFFFFFFFFF:FFFFFFFFFFFFFF,FFFFFFFFFFFFFFFFFFFFFFFFFFFFFFFFFFFF:FFFFFFFFFFFF,FFFFFFFFFFF,FFFFFFFFFFFFFFF:FFFFF:FFFFFF:FFFFFFFFFFFFF:FFFFFFFFFFFFFFFFFFFFFFFFFF:FFFFF,FFFFFF:,FFFFFF:FFFFF,FFF:F:FFFFFFFFFF
@A00920:152:HGHKKDRXX:2:2107:30255:19946 1:N:0:AGGAGTGG+CTAGAACA
ACTCCTACGGGAGGCAGCAGTGGGGAATCTTGGACAATGGGGGAAACCCTGATCCAGCGACGCCGCGTGACCGAGGAAGCCTCTCGGGGTGTAAAGGTCTTTCAGCGGGGACTATCATGAAGGTACCCGCAGAATCAGCTGCGGCTAACTTCGTGCCAGCAGCCGCGGTAATACGTAGGCAGCTAGCGTTGTTCGGAATTACTGGGCGTAAAGCGAGTGTAGGCGGTCTGCAAAGTCTGTTGTGAAATCT
+
FFFFF:FF:FFFFFFFFFFFFFFFFFFFFFFFFFFFFFFFFFF,FFFFFFFFFFFFFF,F,FFFFFFFFF,,FF,FFFF,FF:F:FFFFFFFFFFF:FFFFF,:FFFFFFFF:FFFFFFF:FFFFFFFFFFFFF,:FFFFFFFFFFFFFF,FFFFFFFFFFFFFFFFFFF:FFFFFFFFFFFF:FFFFFFFFFFFFF:F,FFFFFFFFFFFFFFFF,,FFFFFFFF:,,:,:,FF:FFF,:FFFF:FFF,
@A00920:152:HGHKKDRXX:2:2107:20600:20948 1:N:0:AGGAGTGG+CTAGAACA
ACTCCTACGGGAGGCAGCAGCAGGGAATTTTGCGCAATGGGCGAAAGCCTGACGCAGCAACGCCGCGTGGGGGAAGAAGGCCCTCGGGTCGTAAACTTCTAAAAGAGGGACGATAATGACGGTACCTCTTGAAAAGCACCGGCTAACTCCGTGCCAGCAGCCGCGGTAATACGGAGGGTGCAAGCGTTATCCGGAATCACTGGGCGTAAAGGGCGCGTAGGCGGCCTGTTAAGTCCGATGTTAAAGACTG
+
FFFFFFFFFFF:FFFFFFFFFFFFFFFFFFFFFFFFFFFFFFFFFFFFFFFFFFFFFFFFFFFFFFFFFFFFF::FFFFFFFFFFFFFFFFFFFFFFFFFFFFFFFFFFFFFFFFFFFFFFFF,FFFFFFFFF:FFFFFFFFFF:FFFFFFFFFF:FFFFFFFFFFF,FFFFFFFFFFFFFF:FFFFFFFFFFFFFFF:FFFF:FFFFFFFFFFFFFFF:FFFFFFFFFFFFFFFF:FFFF:,:F:FFFF
@A00920:152:HGHKKDRXX:2:2107:10764:21418 1:N:0:AGGAGTGG+CTAGAACA
ACTCCTACGGGAGGCAGCAGTGAGGAATATTGGACAATGGGCGCAAGCCTGATCCAGCCATGCCGCGTGGGTGATGAAGGCCCTATGGTTGTAAAGACCTTTCGGCGGGGAAGATAATGACGGTACCCTCAGAAGAAGCCCCGGCTAACTTCGTGCCAGCAGCCGCGGTACTAAGAAGGGGGCTAGAGTTGCTCGGAATCACTGGGCGGAATGCGCAAGAAGGCGGATCCTTAAGTCGGGGCTGAAATCC
+
FF:,,FF:FF:FF:,FFFFFFFFFFFFFFFF::F:FFFFFF,F,FFF:FFF,FF,FFF,F,FFFF:FFFF,FFFFFFFFFF:FFF,FFF:FFFFF:,FFF,FFF,FF:F:FFF:FFFF,:FFFFF::F,:F,,F,F:FFF,FF:::F:,FFF,FF,F,,F,:FFFFF:FF,FF,:FF:F,FFF:FF,F:,FFF:F,FFFFF:,FFFFF,:,,,F:F:,F,F,,F:FFF,FF:F,,FF,FFF,F,,,FFFF
@A00920:152:HGHKKDRXX:2:2107:31241:22936 1:N:0:AGGAGTGG+CTAGAACA
ACTCCTACGGGAGGCAGCAGTGGGGAATTTTCCGCAATGGGCGAAAGCCTGACGGAGTGACGCCGCGTGGGGGACGAAGGCCTTCGGGTCGTAAACCCCTGTCAGAGGGAAAGAAGGGTCACCGGGTTAATACCCCGGTGATTTGACGGTACCTTCAGAGGAAGCCCCGGCCAACTCTGTGCCAGCAGCCGCGGTAAGACAGAGGGGGCAAGCGTTGCTCGGAATCACTGGGCGTAAAGGGCGCGTAGGC
+
F:FFFFFFFFFFFFFFFFF:FFFFFFFFFFFFFFFFFFFFFFFFFF:FFFFF:FF:FFFFFFFFFFFFFFFFF:FF:FFFFF::FFFFFFFFF:FFFFFF:F:FF,FFFFFFFF::F:FFFFFFFFFFFFFFFFFFFFFFFFFFF:FFFFFFFFFFFFFFF:FFFFFFFFFFFFF:FFFFFFFFFFFFFFFFFFFF:FFFFFFFFFFFFFFFFFFFFFFFFFF,FFFFFFFFFF:F,:FFFFFFFF,:FF
@A00920:152:HGHKKDRXX:2:2107:23547:22983 1:N:0:AGGAGTGG+CTAGAACA
ACAACAACGGGATGCAGCAGTAAGGAATATTGGTCAATGGAAGCAAGACTGAACCAGCCATGCAGCCTGAAGGATGAAGGTACTCTGGATTGTAAACTACTTTTATATGGGACTAAACCACATATTCTTAAGATACTGACGGTACCATAGGAATAAGCACCGGCTAACTACGTGCCAGCAGCCGAGGTAATACGGAGGGTGCAAGCTATATCCGGATTCACTGGGTTTAAAGGGTGCGTATGAGTGTAGG
+
FF:,F:,,,,FF,,:FF::F,FF,,::,FFF,,,,FFF,,F,,,FF,,F,,FF:F:,FFF,,,:FF,:,FF,F::F:F::F,,FF,F:FFF,F,FFF,,FFFFFFFFFF,FF,,FFF:,,F,FFF,,,:FF,F,FF:,FF:FFFF,F,F,FFF,FFF,F:,FFFFFFFF,,,F,FFFF,:F:FF,:,,FF,FF,,F,,::,FF,::,,F,::,,,F,F,F:FF,F:FFF:,:,,FFFF:F,F,:,FF:,,
@A00920:152:HGHKKDRXX:2:2107:1741:23140 1:N:0:AGGAGTGG+CTAGAACA
ACTCCTACGGGAGGCAGCAGTGGGGAATATTGCACAATGGGCGAAAGCCTGATGCAGCGACGCCGCGTGAGGGATGACGGCCTTCGGGTTGTAAACCTCTTTCAGCAGGGAAGAAGCGAAAGTGACGGTACCTGCAGAAGAAGCGCCGGCTAACTACGTGCCAGCAGCCGCGGTAATACGTAGGGCGCAAGCGTTGTCCGGAATTATTGGGCGTAAAGAGCTCGTAGGCGGTGTGTCGCGTCGGCCGTGA
+
FFFFFF,FFFFFFFFFFFFFFFFFFFFF:FFFFFFFFFFFFFFFFFFFFFFFFFFFFFFFFFFFFFFFFFFFFFFFFFFFFFFFFFFFFFFFFFFFFFFF,FF:FFFFFFFFF:FFFFFF:FFF:FFFFFFFFFFFFFFFFFFFFFFFFF:FFFF:FFFFFFFFFFFFFFFFFF,FF,FF::FFFFFFF:FFF:FFFFFFF,F::FFFFFFFF,:F,FFFFFFFFFFFFFFFF:FFFFFFFFFFFFFFFF
@A00920:152:HGHKKDRXX:2:2107:20546:24455 1:N:0:AGGAGTGG+CTAGAACA
ACTCCTACGGGAGGCAGCAGTGGGGAATATTGGACAATGGGCGAAAGCCTGATCCAGCAATGCCGCGTGAGGGATGAAGGCCTTAGGGTTGTAAAGCTCTTTTACCAGGGATGATAATGACCGTACCTGGAGAATAAGCACCGGCTAACTCCGTGCCAGCAGCCGCGGTAATACGGAGGGTGCTAGCGTTGTACGGAATTACTGGGCGTAAAGCGAACGTAGGCGGCTTATTAAGTCAGGGGTGAAATCC
+
FFFFFFFFFFFF:FFFFFFFFFFFF,FFFFFFF:FFFFFFFFFFFFFFFFFFF,:FFFF,:FFFFFFFFFF,FFFFFFFFFF:FFFFFF,FFFFFFFFFFF:FF,FFFFFF,FFF:FFFFF,FFFFFFF::FF,:F,FF,FFFFFFFFFF,FFFFFFFFFFFFFFFFF:FFFFFF,FFFF,FFFFFFFFF,F,FFFFFFFF::F:FFFFFFF:FF,:FFF,FF,FF,:F,FFFFFFFFF,F:FF:FFFFF
@A00920:152:HGHKKDRXX:2:2107:3794:24502 1:N:0:AGGAGTGG+CTAGAACA
ACTCCTACGGGAGGCAGCAGTGGGGAATATTGGTCAATGGACGCAAGTCTGAACCAGCCATGCCGCGTGAAGGATGAAGGTCCTCTGGATTGTAAACTTCTTTTATATGGGACGAAACCCGGGCATTCCTGCCCGATTGACGGTACCAGAGGAATAAGCCCCGGCTAACTTCGTGCCAGCAGCCGCGGTAATACGGAGGGTGCAAGCGTTGTCCGGATTTATTGGGTTTAAAGGGTGCGTAGGCGGCCCG
+
FFFFFFFFFFFFFFFFFFFFFFFFF:FFF:FFFFFFFFFFFFFFFFFFF:FFFFFFFFFFFFFFFFFFFFFFFF,FFFFFFFFFFFFF:FFFFFFFFFFFFFFFFFFFFFFFFFFFFFFFFFFF:FFFFFFFFFFFFFFFFFFFFF::FFFFF:F:FFFFFF:FFFFFFFFFFFFFFFFFFFFFFFF:FFFF:FFFFFFFFFFF:FFF:FFFFFFFFF,FFF::FF:FFFFFFFFFFFFF,FFFFFFFFF
@A00920:152:HGHKKDRXX:2:2107:28076:24721 1:N:0:AGGAGTGG+CTAGAACA
ACTCCTACGGGAGGCAGCAGTCGGGAATTTTGCGCAATGGGCGAAAGCCTGACGCAGCAACGCCGCGTGAGGGATGAAGGCCTTCGGGTTGTAAACCTCTTTTCTCAGGGACGATGATGACGGTACCTGAGGAAGAAGCCACGGCTAACTACGTGCCAGCAGCCGCGGTAATACGTAGGGTGCGAGCGTTAATCGGAATTACTGGGCGTAAAGCGCGCGTAGGCGGCTTTGTAAGTTAGAGGTGAAAGCC
+
F,F:FFFFFFFFFFFFFFFFFFFFF,FFFFFFFFFFFF:FFFFFFFFFFFFFFFFFFFFFFFFFFFFFFFFFFFFFFFFFFFFFFFFFFFFFFFFFFFFF:FFFFFFFFFFFFFFFFFFFFFFFFFFFFFFFF:FF:FFFFFFFFFFFFFFFFFFFF:FFFFFFFFFFFF,FFFFFFFFFFFFFFFFFFFFFFFFFFFFFFFF,:FF::FFF::F:FFFF,FFFFFFFFFFFFFFFFFFFFFFFFFFFFF
@A00920:152:HGHKKDRXX:2:2107:21712:25410 1:N:0:AGGAGTGG+CTAGAACA
ACTCCTACGGGAGGCAGCAGTGGGGAATATTGCGCAATGGGCGAAAGCCTGACGCAGCGACGCCGCGTGGGGGATGAAGGCCCTCGGGTTGTAAACTGCTTTTGTACGGGAAGAATAATGACGGTACCCCGGGAATAAGCCTCGGCTAACTACGTGCCAGCAGCCGCGGTAATACGTAGGGTGCGAGCGTTAATCGGAATTACTGGGCGTAAAGTGTGCGCAGGCGGCGTCGCAAGTCGAGTGTGAAAGC
+
FFFFFFFFFFFFFFFFFFFFFFFFFFFF:FFFFFFFFFFFFFFFFFFFFFFFFFFFFFFFFFFFFFFFFFFFFFFFFFFFFFFFFFFFFFFF:FFFFFFFFFFFFFFFFFFFFFFFFFFFFFFFFFFFFFFFFFFFFFFFFFFFFFFFFFFFFFFFFFFFFFFFFFFFFF,FFFFFFFFFFFFFFFFFFFFFFF::FFFFFFFFFFFFFFFF,FFFFFFFFFFFFFFFFFF:FF:FFFFFFFFFFFFFFF
@A00920:152:HGHKKDRXX:2:2107:24424:25410 1:N:0:AGGAGTGG+CTAGAACA
ACTCCTACGGGAGGCAGCAGTAAGGAATATTGGTCAATGGGCGCAAGCCTGAACCAGCCATCCAGCGTGCAGGAAGAAGGCCCTACGGGTTGTAAACTGCTTTTGTCAGGGAATAAACCCTTGGATTTACTCCGAGGCTGAAGGTACCTGAAGAATAAGCACCGGCTAACTCCGTGCCAGCAGCCGCGGTAATACGGAGGGTGCGAGCGTTATCCGGAATTACTGGGTTTAAAGGGTGCGTAGGCGGCGC
+
FF:FFFFFFFFFFFFFFFFFFFFFFFFFFFFFFFFFFFFFFFFFFFFFFFFFFFFFFFFFFFFFFFFFFFFFFF,FFFFFFF:FFFFFFFFFFF,FFFFFFFFFFFFFFFFF:FFF:FFFFFFFFFF:FFFFFFFFFFFFF:FFFFFFFFFFFFFFFFFFFFFFFFFFFFFFFFFFFFFFFFFFFFFFFFFFFFFFFFFFFFFFFFFFFFF:F:F:FF:FFFFFF:FF:FFFFF:FFFFFFF:FFFFFFF
@A00920:152:HGHKKDRXX:2:2107:18891:25598 1:N:0:AGGAGTGG+CTAGAACA
ACTCCTACGGGAGGCAGCAGTGGGGAATATTGGACAATGGGGGCAACCCTGATCCAGCAATGCCGCGTGGGTGAAGAAGGCCTGCGGGTTGTAAAGCACTTTCAGAGGGGAAGAAAAAATCGGAGCCAATACCTCCGATCTTGACGTTACCCTTAGAAGAAGCACCGGCTAACTCCGTGCCAGCAGCCGCGGTAATACGGAGGGTGCAAGCGTTAATCGGAATTACTGGGCGTAAAGCGCACGCAGGTGG
+
FFFFFFFFFFFFFFFFFFFFFFFFFFFF,FFFFFFF,FFFFFFFFFFFFFFF:FFFFFFF::FFFFFFF:FFFFFFFFFFFFFFFFFFFFFF,FF:FFFFFFFFFFFFFFFFF::,F::F:FFFFFFFF,::F,FFFFFFF,F:F:FFFF::FFFFF,,FF,FFF,FFFF,F:FFFF:F,F,:,F:,FF,F,F:F::,FF:FF:FF,F,,:F,FFF,:,,F:FFFF,,FFFFFFFFF:FFFFF:FFF:F:
@A00920:152:HGHKKDRXX:2:2107:4336:26349 1:N:0:AGGAGTGG+CTAGAACA
ACTCCTACGGGAGGCAGCAGTGGGGAATCTTGCGCAATGGGCGAAAGCCTGACGCAGCGACGCCGCGTGTGGGAAGAAGGCCTTCGGGTTGTAAACCACTTTCAGGAGGGAAGAAGCGAAAGTGACGGTACATCCAGAAGAAGCCCCGGCTAACTACGTGCCAGCAGCCGCGGTAATACGTAGGGGGCAAGCGTTGTCCGGATTTACTGGGCGTAAAGAGCGTGTAGGCGGCCAAGCAGGTCCGTTGTGA
+
F:,FFFFF:FFFFF:F:FFFFFFFFFFF:FFFFFFFFFFF:FFFFFFFFF,,FF,FFF:FFF:FFF,FF:F:FFFF:F:FFFFFFFFFFF:FFFF:FFFF:FFFFFFFFFFFFF,FFFFF,FFFF,,FFF,,FFFFFF,FFFF,:,FFFFFFFF:FF,:F,FFFFF:FFFFF:FFFFFF,:FFFFF:FFFFFF,FFFF::F:FFFF:F,FFFFFFFF,F:F::FF:,F:F,FFFFFFFFFFF:,,FFFFF
@A00920:152:HGHKKDRXX:2:2107:31485:27085 1:N:0:AGGAGTGG+CTAGAACA
ACTCCTACGGGAGGCAGCAGTCGGGAATTTTGCCCAATGGACGAAAGTCTGAGGCAGCAACTCCGCGTGAGGGATGAAGGCTCTCGGGTCGTAAACCTCTTTTCTCAGGGAAGATCCAAGACGGTACCTGAGGAATAAGCCACGGCTAACTACGTGCCAGCAGCCGCGGTAAGACAGAGGGTGCAAACGTTGTTCGGAATTACTGGGCGTAAAGCGCGTGTAGGCGGCTATGCAAGTCGGGCGTGAAAGC
+
FF:FFFF:FFF,FFFFFF:FFFFFFFFF,FFFF:FFFFFFF:F,:FFFFFFFFFFFFFFFFFFFFFFFFFFFFFFFFFFFFFFFFFFFFFFFFFFFFFFFFFFFFFFFFFFFFFFFFF:FFFFFFF:FFF,FFFFFFFFFF,FFFFFFFFFFFF:FFF:FFF:FFFFFFFFFFFFFFFFFFF:FFFF:FFFFFFFFFFFFF::FFFFFFFFFFFFFF:FFFFFFFF:FFFFFFFFFFFF:FFFFFFFFFF
@A00920:152:HGHKKDRXX:2:2107:26069:27383 1:N:0:AGGAGTGG+CTAGAACA
ACTCCTACGGGAGGCAGCAGTGGGGAATATTGGACAATGGGCGCAAGCCTGATCCAGCAATGCCGCGTGAGTGATGAAGGCCTTAGGGTTGTAAAGCTCTTTCGCCCGCGACGATGATGACGGTAGCGGGAGAAGAAGCCCCGGCTAACTCCGTGCCAGCAGCCGCGGTAATACGGAGGGGGCTAGCTTTGTTCGGAATTACTGGGAGTAAAGGGCGCGCAGGCGGCTGATCAAGACAGGCGTGAAAGGC
+
F,F::FF,,:,F,:::F:F:,::FF,FF,:FFFFF:F,,,,F,:,F,,:,:FF:FF:FFF::,F,F,,FFFF:FF,F:,,FFFFFFFF,F,:FFFFF:,F,FF,FF::F:F::FFFF,FFFF::FFFFFFFFF,F:FFF:F:FF,FFFFFFF,F,::F,FFFFF:::,,F,FFF,,F,:FF,F:F,F:F:,FFF,:FFF,FF,,:::FFFFFF:,F,FF:FFF:FF,FFFFFFFF,FFF,,:,,FFF,FF
@A00920:152:HGHKKDRXX:2:2107:1723:27492 1:N:0:AGGAGTGG+CTAGAACA
ACTCCTACGGGAGGCAGCAGTTAGGAATCTTGGGCAATGGGCGGAAGCCTGACCCAGCCATGCCGCGTGAATGATGAAGGTCTTCGGGTTGTAAAGCTCTTTCAGCCGGAACGAAACGGTCACGGCTAATACCTGTGATCACTGACGGTACCGTAAGAATAAGCCCCGGCTAACTACGTGCCAGCAGCCGCGGTAATACGTAGGGGGCAAGCGTTGTCCGGATTTATTGGGCGTAAAGAGCGTGTAGGCG
+
FFFFFFFFFFFFFFFFFFFFFFFFF:FFFFFFFFFFFFFFFFFFFFFFFFFFFFFFFFFFFFFFFFFFF:FFFFFFFFFFFF:FFFFF,FFF::FFFFFFFFFFFFFFFFFFFF,F:FFFFFFFFF:FFFFFFFFFFFFFFFFFF:FFFFFFFFFFFFF:FFFFFFFFFFFFFF,FFFFFFFFFFFFFFFFFF:FFFFFF::FFFFFFFF:FFFFFFFF:FF,,F,:,FFFFFFFFFFFFFFFF,,FF:F
@A00920:152:HGHKKDRXX:2:2107:23972:27759 1:N:0:AGGAGTGG+CTAGAACA
ACTCCTACGGGAGGCAGCAGTAGGGAATCTTCCGCAATGGACGCAAGTCTGACGGAGCAACGCCGCGTGAGTGACGAAGGTTTTCGGATCGTAAAACTCTGTTGTGAGGGAAGAACACGTACCAGCTAACTACTGGTACCTTGACGGTACCTCACCAGAAAGCCACGGCTAACTACGTGCCAGCAGCCGCGGTAATACGTAGGTGGCAAGCGTTGTCCGGACTTATTGGGCGTAAAGCGCGCGCAGGCGG
+
FFFFFFF:FFFFFFFFF:FF:FFFFFFFFFFF:FFFFFFFFFFF:FFFF,FFFFFFFF:FFFFFFFFFFFFFFFFFFFFFFFFFFFFFFFFFFFFFFFF,FFFFFFFFFFFFFFFFFFF:FFFFFFFFFFFFFFFFFFFFFF,FFFFFFFFFFFFFFFFFF:FFFFFFFF,FFFFFFFFFFFFF,FFFFFFFFF:FFFFFFFFFFFFF,FFF:FFFFFFFF,FF,FFFFFFFFFF,FFFFFFFFFFFFFF
@A00920:152:HGHKKDRXX:2:2107:28836:28072 1:N:0:AGGAGTGG+CTAGAACA
ACTCCTACGGGAGGCAGCAGTAGGGAATATTGGTCAATGGGTGAGAGCCTGAACCAGCCATGCCGCGTGCAGGAAGACGGCCTTCTGGGTTGTAAACTGCTTTTGCCGGGGGATAAAATTCCCATGCGTGGGACATTGAAGGTACCCGGTGAATAAGCCACGGCTAACTACGTGCCAGCAGCCGCGGTAATACGTAGGTGGCAAGCTTTGTCCGGATTTATTGGGTTTAAAGGGTGAGTATGCGGTCTTG
+
FFFF::FF:FFFFFFFFFFFFFFFF:FFFFFFFFFFFF:FFFFFFF:FFFFFFFFFFFFFFFF:FFF:FFFFFF,FF:FFFFFFFFFFFFFFFFFF,FFF:FFFFFFF:F,FFFFF:FF::FFF,FFFFFF,FFF,,FFF:FF,F,,:FF,FFFFFF:FFFFFFFFFFFFFF:FFFFFFFFFF:FF:FF,FFF,F,FFFFFFFF::,:FF:FFFFFF,FFFFFFF:F,FF,,,:FF,FF:,F,F,FFFFF
@A00920:152:HGHKKDRXX:2:2107:9254:28447 1:N:0:AGGAGTGG+CTAGAACA
ACTCCTACGGGAGGCAGCAGTGGGGAATATTGCACAATGGGCGCAAGCCTGATGCAGCAACGCCGCGTGCGGGATGACGGCCTTCGGGTTGTAAACCGCTTTCAGTTCCGACGAAGCGCAAGTGACGGTAGGAACAGAAGAAGGACCGGCCAACTACGTGCCAGCAGCCGCGGTGATACGTAGGGTCCGAGCGTTGTCCGGAATTATTGGGCGTAAAGGGCTTGTAGGCGGTTTGTTGCGTCGGAAGTGA
+
FF:FFFFFFFFFFFFFFFFFFFFFFFFFFFF:FFFFFFFFFFFFFFFFFFFFFFFFFFFFFFFFFFFFFFFFFFFFFF:FFFFFFFFFFFFFFFFF::FFFFFFFFFF:FFFFF,,F::F,FFFFFFFF:FFF,FFFFFFFFFFF,:FFFF:FFFFFFFFFFFFF:FFFF:FFFFFFFFFF:FF,FFF:FFF::FF:F,FFFF,F,FFFFFFF:,FFF,FFFFFFFFFFFFFFF:,:FFFFFFF::FFFF
@A00920:152:HGHKKDRXX:2:2107:28537:28494 1:N:0:AGGAGTGG+CTAGAACA
ACTCCTACGGGAGGCAGCAGTGAGGAATATTGCACAATGGACGAAAGTCTGATGCAGCAACGCCGCGTGCGGGATGACGGCCTTCGGGTTGTAAACCGCTTTTCGGGGGGAAGAGGAAGGACGGTACCCCCGGACTAAGTCTCGGCTAACTACGTGCCAGCAGCCGCGGTAAAACGTAGGAGGCGAGCGTTATCCGGATTTACTGGGTGTAAAGCGCGTGTAGGCGGTCGTGCACGTGAGGCGTGAAAGC
+
FFFFFFFFFFFFFFFFFFFF::FFF:FFF,F:FF,FFFFFFFFFF:FFFFFFFFFF:FF:FFF,:FFFFFFF:F:FFFFF,F:FF,FFFF,:F,F:FFFFF,F,FFF,FFFFF:FFF,F:F,FFFFFF:FFFFF,FFFFFFFFFFFFF:FFFFFFFFFFFFFFFFFFFFFF,FFFFFFFFFFFFFFFFFFFFFFFFFFFFFFFFFFFFF:FFFFF:FF:F:FFFFFFF:FFFF,,FFFF:FFFFF,,:FF
@A00920:152:HGHKKDRXX:2:2107:10863:28541 1:N:0:AGGAGTGG+CTAGAACA
ACTCCTACGGGAGGCAGCAGTCGGGAATTTTGGGCAATGGCCGAAAGGGCTGACCCAGCAACACCGCGTGAGTGAAGAAGGCCTTCGGGTTGTAAAGCTCTGTTGCCCGTGAAGAACGGTGCAGTCAGGAAATGGACTGTACTTGACGGTAGCGGGAGAGGAAGCTCCGGCTAAATACTTGCCAGCAGCCGCGGTAATACGTAGGGAGCGAGCGTTGTCAGGATTTATTGGGCGTAAAGGGCGTGTAGGC
+
FFFFFFFFFFFFFFF:FFFFFFFFFFFFFFFFF,FFFFFFFFFFF,FFF:FF,FFFFFFF:FFFFFF:F:::FFFFF,FFFFFFFFFF:FFFFFFF,F:FFFFFF,FFF:FFFFF:FFFFFFF:FFFFFFFFFFFFFF:FF,F:FFFF:FFFFFF,FF:::FF:,FFFFFFFFF,FFF,FFF:FFFF::FFFFFFFF,FFF,FFF,F:F:FFF,FFF,F,F:FFF:FFFF,FFFF,:FFF:F:F,FFF:F
@A00920:152:HGHKKDRXX:2:2107:22851:29011 1:N:0:AGGAGTGG+CTAGAACA
ACTCCTACGGGAGGCAGCAGTGGGGAATATTGCGCAATGGGGGCAACCCTGATGCAGCAATGCCGCGTGAGTGAAGAAGGCCTTCGGGTTGTAAAGGGCTTTTCTGGAGGAAGAGCAAGGACGGTACTTCAGGAAGAAGGATCGGCTAACTACGTGCCAGCAGCCGCGGTAAAACGTAGGATCCGAGCGTTATCCGAATTCACTGGGCGTAAAGCGCGTGCAGGCGGCAAGGTAAGTTGGGTGTGAAATC
+
FFFFFF:FFFFFFFFFFFFFFFFFFFFFFFFFFFFFFFFFFFFFFFFFFFFFFFFFFFFFFFFFFFFFFFFFFF:FFFFFFFF:FFFFFFF,FFFFFFFFFFFFFFFFFFFFFFFFFFFFFFFFFF:FFFFFFFFF:FFFFFFFFFFFF:FFFFFFFFFFFFFFFFFFFFFFFFFFFFFF:FFFFFFFFFFFFFFF:FFFFFFFFFFFFFFFFFFFFFF:F:FFF:FFF,FFFF::FF:FF:FFFFFFFF
@A00920:152:HGHKKDRXX:2:2107:24379:29152 1:N:0:AGGAGTGG+CTAGAACA
ACTCCTACGGGAGGCAGCAGTAGGGAATCTTGCGCAATGGGCGAAAGCCTGACGCAGCGACGCCGCGTGAGCGATGAAGGCCTTCGGGTCGTAAAGCTCTGTGGGGCGGGACGAATAAGGCTTGGCTAACATCCAAGTCGATGACGGTACCGCCTTAGCAAGCACCGGCTAACTCTGTGCCAGCAGCCGCGGTAAAACGTAGGAGGCGAGCGTTATCCGGATTTACTGGGTGTAAAGCGCGTGTAGGCGG
+
:FFFFFFFFFFFFFFFFFFFFFFFFFFFFFFFFFFFFFFFFFFFFFFFFFFFFFFFFFFFFFFFFFFFFFFFFFFFFFFFFFFFFFFFFFF,FFFFFF::F:FFFFFFFFFFFFFFFFFFFFFFFFFFFFFFFFFFF::FFFFFFFFFFFFFFFFFFFFFFFFFFFF:FFFFFFFFFFFFFFFFFFFFFFFFFFF:FFFFFFFFFFFF::FFFFFFFFFFFFFFFFFFFFFFFF:FFFFFFFFF,:FFFF
@A00920:152:HGHKKDRXX:2:2107:29894:29653 1:N:0:AGGAGTGG+CTAGAACA
ACTCCTACGGGAGGCAGCAGTGAGGAATATTGGTCAATGGGCGTTAGCCTGAACCAGCCAAGTAGCGTGAAGGATGAAGGCTCTATGGGTCGTAAACTTCTTTTATATAAGAATAAAGTGCAGTATGTATACTGTTTTGTATGTATTATATGAATAAGGATCGGCTAACTCCGTGCCAGCAGCCGCGGTAATACGGAGGATCCGAGCGTTATCCGGATTTATTGGGTTTAAAGGGAGCGTAGGTGGACTG
+
FFFFFFFFFFFFFFFFFFFFFFFFFFFFFFFFFFFFFFFFFFFFFFFFFFFFFFFFFFFFFFFFFFFFFFFFF:FF,FFFFFF:FFFFFFFFFF,FFFFFFFFFF:FFFFF:FFFFFFFFFFFFFFFFFFFFFFFFFF,FFFFFFFFFFFFFFFFFFFFFFFFFFFFFFFFFFFFFFFFFFFFFFF:FFFFFFFFFFFFFFFFFFFFF:F,FFFFFF,FFFFFFF:FFFFFFFFFFFFFFFFFFF:FFFF
@A00920:152:HGHKKDRXX:2:2107:12997:29794 1:N:0:AGGAGTGG+CTAGAACA
ACTCCTACGGGAGGCAGCAGTGGGGAATATTGGACAATGGGCGCAAGTCTGATCCAGCGATGCCGCGTGACAGATGAAGGCCTTCGGGTTGTAAAGATCTTTTAGAGGTGAAGATAATGAAGGGAGCCGGGGAAAAAGCACGGTCTAAATTCTTTCCAGCAGCCTCGGTAAATAGAAAGGGGAAAGCGTTGATCGGTATACCTGGGCTTAAAGCCGGCGCAGGCGGAGTTGAATGAAGTAATTGAAAAAC
+
:FFFFFFFFFF:FFF:FF:F,:,FFFFFFFFFF,:FFFFF,FF,:FF,FFFFFF:FFF,F,FFFFFFFF:,,FF,:FFFFFFFFFFFFF:F,FFFF,,FFFFF,FF,FFFFFFF,,,F,,,,,,F,FF,,,,,F::F::,,,F,,:,F,FFF,,,,FF:,,F,F,,:F,,F,F,,F,,F,,,,,F,,,:F,,FF,:,F,:,,F,FF:,,,,FFF,F,,FF,:FFFF,,,F,,F,:,,,,F:,:F,,F,:,
@A00920:152:HGHKKDRXX:2:2107:29197:29888 1:N:0:AGGAGTGG+CTAGAACA
ACTCCTACGGGAGGCAGCAGTAGGGAATTGTTCGCAATGGGCGCAAGCCTGACGACGCAACGCCGCGTGGAGGATGAAGACCTTCGGGTCGTAAACTCCTTTCGACCGAGATGAATACTTGCCGACCTAACATGTCGGCACGCTGACAGTATCGAGGGAAGAAGCCCCGGCTAACTCCGTGCCAGCAGCCGCGGTAATACGGGGGGGGCAAGCGTTGTTCGGAATTACTGGGCGTAAAGGGTTCGTAGGT
+
F:FFFFFFFFFFFFFFFFFFFFFFFFFFFFFFFFFFFFFFFFFFFFFFFFFFFFFFFFF:FFFFFFFFFFFFFFFFFFFFFFFFFFFFFFFFFFFFFFFFFFFFFFFFFFFFFFFF:FFFFFFFFFFFFFFFFFFF:FFF,:FFFFFFFFFFFFFFFFF,FFFFFFFFFFFFF:FFFFFFFFFFFFFFFFFFFFF,FFF:FF:FFFFFF,FFFF,FFF::FFFFFFFFFFFFFFFFFFFFFFFFFFFFFF
@A00920:152:HGHKKDRXX:2:2107:29243:30091 1:N:0:AGGAGTGG+CTAGAACA
ACTCCTACGGGAGGCAGCAGTGGGGAATATTGGACAATGGGGGCAACCCTGATCCAGCAATGCCGCGTGAGTGATGAAGGCCTTCGGGTTGTAAAGCTCTTTTGCCAGGGACGATGATGACGGTACCTGGAGAATAAGCCCCGGCTAACTTCGTGCCAGCAGCCGCGGTAATACGAAGGGGGCAAGCGTTGTCCGGACTTATTGGGTGTAAAGGGTGTGCAGGCGGGGCGGTCAGTCAGGGGTGAAAGTC
+
F,FFF,FFFFFFFFFFFFFFFFFFFF::FFFFFFFFFFFFFFFFFFFFFFFFFFFFFFF,FFFFFFFFFFFFFFFF:F:FFF:F:FFF,FFFF,FFFFFFFFFFFFFFFFFFFFFFFFFFFFFFFFFFFFFFFFFFFFFFFFFFFFFFFFFFFFFFF,FFFFFFFFF,FFFF:FFF:FFFFFFF,FFFFFFFF:FF:F,F,FFFFF:F:F,,FFFFFFFF:FF:FFFFFFFF,FFFF:FF:FFF,:FFFF
@A00920:152:HGHKKDRXX:2:2107:28818:30107 1:N:0:AGGAGTGG+CTAGAACA
ACTCCTACGGGAGGCAGCAGTGAGGAATTTTGGACAATGGGGGAAACCCTGATCCAGCGACGCCGCGTGAAGGATGAAGGTCTTCGGATTGTAAACTTCTTTTATCTGGGAATAAGAAAATCGTGGAAACACGGGGAGTGAATGTACCAGGTGAATAAGCCACGGCTAACTTCGTGCCAGCAGCCGCGGTAATACGAAGGGGGCTAGCGGTGTTCGGAATTACTGGGCGTAAAGCGCTCGTAGGCGGATC
+
F,F:F,FF,FFFF:FFFFF:FF:F,FF:F:F,,FF:FF:,:FFFF::,FFFFF:FFFFF:FFFF:FF,,FF:,F:FF::FFF:FF:F:FFFFFFFF:,FFF:FFFFFF:FFFFF:,FFF,:F,FFFFFFFF:F:F:F:FFFFFFFFFF,:,F:FF:FF:F::FFFFFFF:FFFF,FFF,FFFF:FFFFF::FFFF:F:F:FFFFF,,FF,FFFF:F:FF::FFFFFFFF:FFFFF:FF:FF:FF:FFFFF
@A00920:152:HGHKKDRXX:2:2107:29179:30264 1:N:0:AGGAGTGG+CTAGAACA
ACTCCTACGGGAGGCAGCAGTGGGGAATATTGGACAATGGGGGCAACCCTGATCCAGCCATGCCGCGTGTGTGAAGAAGGCCTTCGGGTTGTAAAGCACTTTAAGTGGGGAGGAAGGGGTCAACGCTAATACCGTTGATCATTGACGCTACCCACAGAATAAGCACCGGCTAACTCTGTGCCAGCAGCCGCGGTAATACAGAGGGTGCAAGCGTTAATCGGAATTACTGGGCGTAAAGCGCGCGTAGGCG
+
FFFFFFFFFFFFFFFFFFFFFFFFFFFFFFFFF:FF:FFFFFFFFFFFFFFFFFFFFFFFFFFFFFFFFFFFFFFFFFFFFFFFFFFFFFFFFFFFFFFFF:FFFFFFFFFFFFFFFFFFFFFF:FFFFFFFFFFFFFFFFFFFFFFFFFFFFFFFFFFFFFFFFFFFF:FFFFF:FFFFFFFFFFFFFFFFFFFFFFFFFFFFFFFF:FFFFFF:FFFFFF:FF:FF:,FFFFFFFFFFFFF:FFFFFF
@A00920:152:HGHKKDRXX:2:2107:22128:31109 1:N:0:AGGAGTGG+CTAGAACA
ACTCCTACGGGAGGCAGCAGTGGGGAATATTGGACAATGGGCGAAAGCCTGATCCAGCAATGCCGCGTGAGTGATGAAGGCCTTAGGGTTGTAAAGCTCTTTTACCAGGGATGATAATGACAGTACCTGGAGAATAAGCTCCGGCTAACTCCGTGCCAGCAGCCGCGGTAATACGGAGGGAGCTAGCGTTGTTCGGAATTACTGGGCGTAAAGCTCACGTAGGCGGCTTTGCAAGTCCCAGGTGAAAGCC
+
FFFFFFFFFFFFFFFFFFFFFFFFFFFFFFFFFFFFFFFFFFFFFFFFFFFFFFFFFFF,FFFFFFF:FFFFFFFFFFFFFFFFFFFFFFFFFFFFFFFFFFFFFFFFFF:FFFFF:FFFFFF,:F,:F:FFFFFFFF:FFF:FFFFFFFFF:FFFFFFFFFFFFFFFFFF:FFFFF:FF:FFFF:FF,F:FFFF:FF:FF,FFF,FF:FFFFF,FFFF:FF:FFF:FFFFFFFF,FFFF,,FFFF,FFF
@A00920:152:HGHKKDRXX:2:2107:31928:31109 1:N:0:AGGAGTGG+CTAGAACA
ACTCCTACGGGAGGCAGCAGTGGGGAATTGTTCGCAATGGGCGCAAGCCTGACGACGCAACGCCGCGTGGAGGATGAAGATCTTCGGGTCGTAAACTCCTGTCGAGTGGGAAGAAACGCTTCGGGGCTAACAACCCCGGAGTTTGACGGTACCACTAAAGGAAGCCCCGGCTAACTCCGTGCCAGCAGCCGCGGTAATACGGGGGGGGCCAGCGTTGTTCGGAATTACTGGGCGTAAAGGGCTCGTAGGC
+
FF:FFFFFFFFFFFFFFFFF:FFFFFFFFFFFFFFFFFFFFFF,FFFFFFFFFFFFFFFF:FFFFFFFFFF:FFFFFFF:FFFFFFFF:FFFFFFFFFFFFFFFFFFFF,FFFFFFFFFFFF:FFFFFFFF:FFFFF:FFFFFFFFFFFFFFFFFFFF,FF:FF:FFFFFFFFFFFFFFFF:,,FF::FFFFFFF:FFFFF::F:FFFF,:FF:FFFF:FF,FFF:F:FFFFFFFFF:FFFFFFFFFFFF
@A00920:152:HGHKKDRXX:2:2107:9444:31187 1:N:0:AGGAGTGG+CTAGAACA
ACTCCTACGGGAGGCAGCAGTGGGGAATTTTGGACAATGGGCGCAAGCCTGATCCAGCCATGCCGCGTGAGTGAAGAAGGCCTTCGGGTTGTAAAGCTCTTTCGGCCGGAACGAAATCGTCCGGGCTAATACCCCGGATGGATGACGGTACCGGAAGAAGAAGCACCGGCTAACTACGTGCCAGCAGCCGCGGTAATACGTAGGGTGCAAGCGTTAATCGGAATTACTGGGCGTAAAGCGTGCGCAGGCG
+
FFF:F,FFFFFFFFFFFFFFFFFFFFF:FFFFF:F:F:FFFFFFFF:FFFFFFFFFFFFFFFFFFFFFFFFFFFFFFFFFFF,FFFFFFFFFFFFFFFFFFFFFFFFFFF,FFF,FFFFFFFFFFFFFFFFFFFFFFFFFFFFFFFFFFFF:FFFFFFFFFFFFFFFFFFFF:FFFFFFF:F:F:FFFFFFF:FFFFFFFF:FFFFFFF::FFFF:F:F,FFFFFFFF:F,F:FFF:F:F:F:FFFFFF:
@A00920:152:HGHKKDRXX:2:2107:6967:31438 1:N:0:AGGAGTGG+CTAGAACA
ACTCCTACGGGAGGCAGCAGTGGGGAATATTGCACAATGGGCGAAAGCCTGATGCAGCGACGCCGCGTGAGGGATGACGGCCTTCGGGTTGTAAACCTCTTTCAGCAGGGAAGAAGCGAAAGTGACGGTACCTGCAGAAGAAGCGCCGGCTAACTACGTGCCAGCAGCCGCGGTAATACGTAGGGCGCGAGCGTTGTCCGGAATTATTGGGCGTAAAGAGCTCGTAGGCGGCTTGTCACGTCGGTTGTGA
+
FFFFFFFFFFF,FFFFFFFFFFFFFFFFFFFFFFFFFFFFFFFFFFFFFFF:FFFFFFFFFFFFFFFFFFFFFFFFFFFFFF:FFFFFFFFFF:FFFFFFFFFFFFFFFFFFFFFFFFFFFFFFFFFFFFFFFFFFFFF:FF:FFFFFFFFFFFFFFFFFFFFFFFFFFFFFFFFFFFFFFFFFFFF:FF:FFF:FFFFFFF,FFFFFFFFFFFF,FFFFFFFFFFFFFFFFFFF:FFFFFFFFFF:FFF
@A00920:152:HGHKKDRXX:2:2107:22507:33019 1:N:0:AGGAGTGG+CTAGAACA
ACTCCTACGGGAGGCAGCAGTGGGGAATATTGGACAATGGGCGCAAGCCTGATCCAGCCATGCCGCGTGGATGATGAAGGCCCTAGGGTTGTAAAGTCCTTTTAACGGGGAAGATAATGACGGTACCCGTAGAATAAGCCCCGGCTAACTTCGTGCCAGCAGCCGCGGTAATACGAAGGGGGCTAGCGTTGCTCGGAATCACTGGGCGTAAAGCGCACGTAGGCGGATCTTTAAGTCAGGGGTGAAATCC
+
FFFFFFFFFFFFFFFFFFFFFFFFFFFFFFFFFFFFFFFFFFFFFFFFFFFFFFFFFFFFFFFFFFFFFFFFFFFFFFFFFFFFFFFFFFFFFFFFFFFFFFFFFFFFFFF:FFFFFFFFFFFFFFFFFFFFFFFFFFFFFFFFFFFFFFFFFFFFFFFFFFFFFFFFFFFFFFFFFFFFFFFFFFFFFFFFFFFFFFFFFFFFFFFFFFFFFFFFFFFFFFF:FFF:FFFFFFF:FFFFFFFFFFFFFF
@A00920:152:HGHKKDRXX:2:2107:6786:33098 1:N:0:AGGAGTGG+CTAGAACA
ACTCCTACGGGAGGCAGCAGTCGAGAATTTTTCACAATGGGGGAAACCCTGATGGAGCGACGCCGCGTGGGGGATGAATGGCTTCGGCCCGTAAACCCCTGTCATTCGCGAACAATGCCTGCGGCTTAATACGTTGCAGGTTGATAGTAGCGGAAGAGGAAGGGACGGCTAACTCTGTGCCAGCAGCCGCGGTAATACAGAGGTCCCAAGCGTTGTTCGGATTCACTGGGCGTAAAGGGTGCGTAGGCGG
+
FFFFFFFFFFFFFFFFFFFFFFFFFFFFFFFF::FFFFFFFFFFFFFFFFFFF:FFFFFFFFFFFFFFFFFFFFFFFF,:FF,FFFFFFFFFF:FFFFF,:F,FFFFFFFFFFFFFF,FFFFFFF,FFFFFFFFFFFF:F:FFF,FFFFFFFFFFFFFFFFFFFFFFF:FFFFF,FF:,FFFFFFFFFF:FFFFFFFFFFFFFFF:FFFFFFFFFFFFF:FFFFFFFFF,F:,FF:FFFFF,FFFFFFF,
@A00920:152:HGHKKDRXX:2:2107:31584:33176 1:N:0:AGGAGTGG+CTAGAACA
ACTCCTACGGGAGGCAGCAGTAGGGAATATTGGACAATGGGCGCAAGCCTGATCCAGCCATGCCGCGTGAGTGATGAAGGCCTTAGGGTTGTAAAGCTCTTTCGACGGGGAAGATAATGACGGTACCCGTAGAAGAAGCCCCGGCTAACTTCGTGCCAGCAGCCGCGGTAATACGAAGGGGGCTAGCGTTGCTCGGAATCACTGGGCGTAAAGCGCACGTAGGCGGATTGTTAAGTCAGGGGTGAAATCC
+
FF:FFFF:FFFFFFFFF:FFFFFFFFFF,FF:FFFFFFFF,FFFFFF:FFFF,F:FFF:F:FFFFFFFFFFFFFFFFFFF::FFFFFFF,FFFFFFFFFFFF:FFFFFFF:FFFFFF:FFF:F:FFF:FFFFFF:FFFFFFFFFFFFF,::FFFFFFFFFFFFFFFFF::F,FFFFF,FFFFFFFFFFF::FFFFFF:FF:FFFFFFF:,,:,FFF:FFFFFFFFFFFFF:FFFFFF:FFFFF:F,FFFF
@A00920:152:HGHKKDRXX:2:2107:7798:33786 1:N:0:AGGAGTGG+CTAGAACA
ACTCCTACGGGAGGCAGCAGTGGGGAATCTTGCGCAATGGCCGAAAGGCTGACGCAGCGACGCCGCGTGCGGGAGGAAGCCCTTCGGGGTGTAAACCGCTGTCAGAGGGGACGAAAGCCAGGGGGAGGAAATGCCCTTCTGGGATGACGGTACCCTCAGAGGAAGCACCGGCTAACTCCGTGCCAGCAGCCGCGGTAATACGAAGGTCCCAAGCGTTGTTCGGAATCACTGGGCGTAAAGGGAGCGTAGG
+
F:FFFFFFFFFFFFFFFFFFF:FFFFFFFFF:FFFFFFFFFFFFFFFFFFFFFFFFFFFFFFFFFFFFFFFFF:FFFFFFFFFFFFF:FFFFFFFFFFFFFFFFFFFF,FFFFFFFFFFFFFFFFFFFFFFFFFF:FF:FFFFFFFFFFFFFF:FFFFFFF,FFFFFFF:FFFFFFFF,FFFFF,,FFFFFF:,:FFF,FF::FFFF:F:FFFFF:FF,FFFFF:FFFFFF:FFFFFFF:F,,:F,FFFF
@A00920:152:HGHKKDRXX:2:2107:32307:33927 1:N:0:AGGAGTGG+CTAGAACA
ACTCCTACGGGAGGCAGCAGTGGGGAATCTTGCGCAATGGGCGAAAGCCTGACGCAGCGAAGCCGCGTGCGGGAAGAAGGCCTTAGGGTTGTAAACAGCTTTAAGCAGGGACGATATTGACGGTACCTGCAGAAGAATCCACGGCCAACTACGTGCCAGCAGCCGCGGTAATACTTAGGGGGCGAGCGTTGTCCGGATTTATTGTGCGTAAATAGCTCGTATGCGGCTCTGCAAGTCGGCGGTGAAATAC
+
F,FF:FF:FFFF:FFF,FF:FF,F::FF,FF:FFFFFFFFFFFFFFFFFFFFFF,FFFFF,F::FF:FFF,,FF,FFFFFF,,F:F,FFF:FFF:,,FFFFF:F:FFF,:F:FFF:FFFF::FFF,,FF:F:,F,FF,,F,F,FF,FF:FF,FFFFFFF::::FFFF:FF::F,,,FFFF,F::F:,FFF,F,F,FF:F,FF::,FFFF,::,,FFF,FFF:FFFFFF,,,::FF,F,:,,FF:,F:::F
@A00920:152:HGHKKDRXX:2:2107:15519:34663 1:N:0:AGGAGTGG+CTAGAACA
ACTCCTACGGGAGGCAGCAGTGGGGAATATTGGACAATGGGCGCAAGCCTGATCCAGCCATGCCGCGTGAGTGATGAAGGCCTTAGGGTTGTAAAGCTCTTTTACCAGGGAAGATAATGACTGTACCTGGAGAATAAGCCCCGGCTAACTTCGTGCCAGCAGCCGCGGTAATACGAAGGGGGCTAGCGTTGCTCGGAATCACTGGGCGTAAAGCGCACGTAGGTGGGTCGCTTAGTCGGGGGTGAAATCC
+
FFFFFFFFFFFFFFFFFFFFFFFFFFFFFFFFFFFFFFFFFFFFFFFFFFFFFFFFFFFFFFFFFFFFFFFFFFFFFFFFFFFFFFFFFFFFFFFFFFFFFFFFFFFF:FFFFFFFFF,FFFFFFFFFFFFFFFFFFF:FFFFFFFF:FFFFFFFFFFFFFFFFFFFFFFFFFFFFFFFFF:FFFFFFFFFF:FFFFF:FFFFFFF:FFFFF:F:FFFFFFFFFF,FFFFFFFFFFFFFFFFFFFFFF:F
@A00920:152:HGHKKDRXX:2:2107:5855:35023 1:N:0:AGGAGTGG+CTAGAACA
ACTCCTACGGGAGGCAGCAGTCGAGGATCTTGGACAATGGGGGAAACCCTGATCCAGCGACGCTGCGTGGAGGATGAAGGCCTTCGGGTTGTAAACTCCTGTCATTCGGGAAAAACGACCCCACGGATAACACCCGTGGGGAGTGATGGTACCGGAAGAGGAAGCCACGGCTAACTCTGTGCCAGCAGCCGCGGTAATACAGAGGTGGCAAGCGTTGTTCGGATTTACTGGGCGTAAAGGGCGCGTAGGC
+
FF:FFFFFF,,:FFFFFFFFF:FFFFFFFF:FF,FFFFFFFFFFFFFF,FFFFFFFFF:FFFFF:FF:FFFFFFF:FFFFFFFFFF:F:FF,FFFFFF:FFFFFFFFFFFFFFFF:FFF:FFFFFFFFF::FFFFF:FFFFFFFFFFFFFFFFFFFFFFFFF:FFF:FFFFFFF:FF:::,:FFFFFF,FFF:F:FFFF:FF:FF:FF:FF:FF:FFF,,:::FFFFFFFFFFFFFFFF:FF,FFFF:F:
@A00920:152:HGHKKDRXX:2:2107:31503:35790 1:N:0:AGGAGTGG+CTAGAACA
ACTCCAACGGGAGGCAGCAGTGGGGAATATTGGACAATGGGCGCAAGCCTGATCCAGCCATGCCGCGTGAGTGAAGAAGGCCTTCGGGTTGTAAAGCTCTTTTGTCCGGAAAGAAAAGCTTTCGGTTAATACACGGAAGTCCTGACGGTACCGGAAGAATAAGCACCGTCTAACTTCGTGCCAGCAGCCGCGGTAATACGAAGGGTGCAAGCGTTACTCGGAATTACTGGTCGTAAAGCGTGCGTAGGTG
+
FF:,F,F,::FFFFFFFFF,,,,::F:F:FFFFFFFFFF,FFFFFFFFFF:FFFFF::F,FFFFFFFF:FFF:F:FFFFFFFFF:F,FFF,:FFF,:FF::FFFFF::FF:F,:FFF:,FF,F:FFFFFF:F,F:F:FF:FFFFFFFFFFF,,FFF,::FFFF:FF,F,FF:FF,F,:,FF,F::FFFFFFFF,FFFFF,FFF:F:FFFF::F:,FF::FF::FFFFFF:,,FF:FFF:,:,FF:FFFF:
@A00920:152:HGHKKDRXX:2:2107:21160:35916 1:N:0:AGGAGTGG+CTAGAACA
ACTCCTACGGGAGGCAGCAGTAGGGAATTTTGCGCAATGGGCGAAAGCCTGACGCAGCAACACCGCGTGTAGGATGAAGGATTTCGGTCTGTAAACTACTGTCGGCAGGGAATAATTTTGACTGTACCTGCAAAGGAAGCACCGGCTAACTACGTGCCAGCAGCCGCGGTAAGACGTAGGGTGCAAGCGTTGTCCGGATTTACTGGGCGTAAAGAGCGCGTAGGCGGCTTGTTAAGTGTGAAGTGAAATC
+
FFFFFFFFFFFFFFFFFFFFFFFFFFFFFFFFFFFFFFFFFFFFFFFFFFFFFFFFFFFFFFFFFFFFFFFFFFFFFFFFFFFFFFFFFFFFFFFFFFFFFFFFFFFFFFFFF,FFFFFFFFFFFFFFFFFFFFFFF,FFFF:FFFFFFFFFFFFFFF:FFFFFFFFFFFFFFFFFFFFFFFFFFFFFFFFFFFFFFFFFFFFFFFFFFFFFFFFFFFFFFFFFFFFFFFFFFF,F:FFFFFFFFF:FFF
@A00920:152:HGHKKDRXX:2:2107:20256:36229 1:N:0:AGGAGTGG+CTAGAACA
ACTCCTACGGGAGGCAGCAGTGGGGAATATTGCACAATGGACGCAAGTCTGATGCAGCGACGCCGCGTGAGGGATGACGGCCTTCGGGTTGTAAACCTCTTTCGCCAAGGACGAAGTGCCTGTGAGGGTGTGACGGTACTTGGAGAAGAAGCTCAGGCCAACTACGTGCCAGCAGCCGCGGTAAGACGTAGGGGGCGACCGTATTCCGGAATCATTAGGCCTACAGGGCTCCTAGGCGGTTAAGAAAGTC
+
,FFFFFFFFFFFFFFFFFFF:FFFFFFFFFFFFFFFFFFFFFFFFFF,FFFFFFFFFF::FFFFFFFFFFFFF:FFFFFFFFF:FFFFFFFFFFFFFFFFFFF,,,FFFFFFFFFF:FFFFFFFFFFFFFFFF:F:FFFF,:FFFF:FFFF,,F,::F,FFF,FF,F,FF:FFF,::,FFF,F:FFF,:FF:FFFF,:,FF,,,F:F,F,F,FF,,,F,F,FF:F,FFFFF,FFF:FF,FF,F:,,,,F,
@A00920:152:HGHKKDRXX:2:2107:27868:37043 1:N:0:AGGAGTGG+CTAGAACA
ACTCCTACGGGAGGCAGCAGCTAAGAATCTTGCGCAATGGGCGAAAGCCTGACGCAGCAACGCCGCGTGGGGGACGAAGGTTTTCGGATCGTAAACCCCTTTTGCGAGGGAAGAAGTTCTGACGGTACCTCGCGAATAAGACACGGCTAACTACGTGCCAGCAGCCGCGGTAATACGTAGGTGTCAAGCGTTGTCCGGATTCATTGGGCGTAAAGAGCCCGCAGGCGGCTCGGTCAGTCTCGGGTGAAAT
+
FFFFFFFFFFFFFFFFFFFFFFFFF,FF::FFFFFFFFFFFFFFFFFFFFFFFFFFFFFFFFFFFFFFFFFFF,FFFFFFFFFF:FF:FFFFFFFFFFFFFFFFFFFFFFFFFFFFFFFFFFFFFFFFFFFFF:FFFFFFFFFFFFFF:FFFFFFFFFFFFFFFFFFFFFFFFFFFFFF,FFFFFFFFFFFFFFFFFFFFFFFFFFFFFFFFFFF::F::FFFFFFFFFFFFFFF:FFFFFFFFFFFFFF
@A00920:152:HGHKKDRXX:2:2108:6614:1360 1:N:0:AGGAGTGG+CTAGAACA
ACTCCTACGGGAGGCAGCAGTAGGGAATATTGGGCAATGGACGCAAGTCTGACCCAGCCATGCCGCGTGCAGGAAGACTGCCCTATGGGTTGTAAACTGCTTTTATCAGGGAAGAAACCCTTCTACGTGTAGGAGGCTGACGGTACCTGAGGAATAAGGATCGGCTAACTCCGTGCCAGCAGCCGCGGTAATACGGAGGATCCAAGCGTTGTCCGGATTTATTGGGTTTAAAGGGTGCGTAGGCGGACTG
+
FFFFFFFFFFFFFFFFFFFFFFFFFFFFFFFFFFF:FFFFFFFFFFFFFFFFFFFFFFFFFFFFFFFFFFFFFFFFFFFFFFFFFFFFFFFFFFFFFFFFFFFFFFFFFFFFFF:FFFFFFFFFFFFFFFFFFFFFFFFFFFFFFFFFFFFFF,FFFFFFF:FFFFFFFFFFFFFFF:FFFFFFFFFFFFFFFFFFFFFFFFFFFFFFFFFFFFFFF:FF:FFFFFF::F:FFFFFFFFFFFFFFFF:FF
@A00920:152:HGHKKDRXX:2:2108:13838:2096 1:N:0:AGGAGTGG+CTAGAACA
ACTCCTACGGGAGGCAGCAGTAAGGGATCTTGCGACAATGGGCGAAAGCCTGACGCAGCAACGCCGCGTGCGGGATGACGGCCTTCGGGTTGTAAACCGCTTTTCGGGGGGAAGAGGAAGGACGGTACCCCCGGAAGAAGTCTCGGCTAACTACGTGCCAGCAGCCGCGGTAAAACGTAGGAGGCGAGCGTTATCCGGATTTACTGGGTGTAAAGCGCGTGTAGGCGGTCCTGCAAGTGGCGCGTGAAAG
+
FFFFFFFFFFFFFFFFFFFFFF:FFFFFFFFFFFFFFFFFFFFFFFFFFFFFFFFFFFFFFFFFFFFFFFFFF:FFFFFFFFF:FFFFFFFFFF:FFFFFFFFFFFFFFFFFFFFFFF:FFF:FFF:FFFFFFFFFFFFFFFFFFFFF:FFFFFFFFFFFFFFFFFFFFFFF,FFFFFFFF,FFFFF:FFFF::FFFFFFFFFFFFFFFFFF:FFFFF:FFFFFFFFFFFF::FFF:FFFFFFF:FFFFF
@A00920:152:HGHKKDRXX:2:2108:31349:2769 1:N:0:AGGAGTGG+CTAGAACA
ACTCCTACGGGAGGCAGCAGTGGGGAATATTGCACAATTGGCGCAAGCCTGATGCAGCAACGCCGCGTGCGGGAAGAAGGCCTTAGGGTTGTAAACCGCTTTCAGCAGGGAAGAAAATGACGGTACCTGCAGAAGAAGGAGCGGCCAACTACGTGCCAGCAGCCGCGGTGACACGTAGGCTCCAAGCGTTGTCCGGATTTATTGGGCGTAAAGAGCTCGTAGGCGGTTTAGTAAGTCGGGTGTGAAAACT
+
FFFFFFFFFFFFFFFFFFFF,FFFFFFFFFFFF:FFFFFFFFFFFFFFFFFFFFFFFFFFFFFFFFFFFFFFFFFFFFFFFFFFFFFFFFFFFFFFFFFFFFFFFFFFFFF:FFFFFFFFFFFFFFFFFFFFFFF:FFFFFFFFFFFFF:FFFFFFFFFFFFF:FFFFFFFFFFFFFFFFFFFFFFFFFFFF:FFFFF:FFF:FFFFFFFFFFF:FFFFFFFFFFFF:FFFF:FFFFFFFFF:FFFFFFF
@A00920:152:HGHKKDRXX:2:2108:25120:4257 1:N:0:AGGAGTGG+CTAGAACA
GCTCCTACGGGAGGCAGCAGTGAGGGATATTGCGCAATGGGCGAAAGCCTGACGCAGCGACGCCGCGTGGGCGAAGAAGGTTTTCGGATCGTAAAGCCCTTTTCTGCGTGACGATGATGACGGTAGCGCAGGAAAAAGTGTCGGCTAACTACGTGCCAGCAGCCGCGGTAAAACGTAGGACGCAAACGTTATCCGGAATTACTGGGCGTACAGGGCGCGCAGGCGGCTCGGTAAGTGAGGCATGAAAGCT
+
,,:FFF,FFFF::F:,:FFF:,FFFF,,,,F:FFFF,FFFFFFFFFFFFFFF,:::FFFFFFF:FFFFFFFFF:FFF:FFFFFF:FF,FFF:,FFFFFFFFFFF::,FFFFFF,FFF:FFFF:FF,FFF,FFF,:FFFFFFFFFFFFFFFF:FFFFFFFFFFFFF,FFF::FFFF:,FF,FFFF,,FFFFFFF:F:FFF:F:FFFFF:,,,F,FFFFFFFF:F:FF,FFF,F:FFF,FFFFFFF:FFFFF
@A00920:152:HGHKKDRXX:2:2108:11107:4633 1:N:0:AGGAGTGG+CTAGAACA
ACTCCTACGGGAGGCAGCAGTAAGGAATATTGGACAATGCCCGCAAGGGTGATCCAGCCATGCCGCGTGCAGGAAGACGGCCCTATGGGTTGTAAACTGCTTTTGTACGGGAGAAAAACCCTTTACGTGTAGAGGGCTGATAGTACCGTAAGAATAAGCATCGGCTAACTTAGTGCCAGCAGCCGCGGTAAGACGAATGATGCAAGCGTTATCCGGAGTCATTGGGTTTAAAGTGAGCGTAGGTGGCCTT
+
FFFFFFFFFFFFFFFFFFFFF::FFFFFFFFF:,FFFFFFFFF,FFFFFFFFF::FF:FFFF:FFFFFF:F::FFF,FFFFFFF::FFFFFFF:F,FFFFFFFFFFFFFF,FFFFFF,FFFF:F,FFFF,FF:,FFFF,FFFFFFFFFFFFF,F,FF,FFFFF,FFFFF:F,FFF:FF:FFFFF,,FFFF:FF:FFF,FFFFF:FFF::,::FF:FF,,,F:FFFFFFFFF:F,FFF::FFF,F::FF,F
@A00920:152:HGHKKDRXX:2:2108:29225:4946 1:N:0:AGGAGTGG+CTAGAACA
ACTCCTACGGGAGGCAGCAGTGGGGAATTGTTCGCAATGGGCGCAAGCCTGACGACGCAACGCCGCGTGGAGGATGAAGGTCTTCGGATTGTAAACTCCTGTTGACCGGGAAGAATGGACCCCGACTTAATACTCCGGGGTATTGACGGTACCGGTTGAGGAAGCCACGGCTAACTCTGTGCCAGCAGCCGCGGTAATACGGGGGGGGCAAGCGTTGTTCGGAATTACTGGGCGTAAAGGGCTCGTAGGC
+
FFFFFFFFFFFFFFFFFFFFFFFFFFFFFFFFFFFFFFFFFFFFFFFFFFFFFFFFFFF,FFFFFFFFFFFFFFFFFFFFFFFFFFFFFFFFF:FFFFFFFFFFFFFFFFFFFF,FFFFFFFFFFFFFFFFFFFFFFFFFFFFFFFFFFFFFFFFFFF:FFFFFFFFFFFFFFFFFFFFFFFFFFFFFFFFFFFF,FFFFFFFFFFFFFFFFFFFFFFF:FFF:FFFFFFFFFFF,FFFFFFF:F:FFFF
@A00920:152:HGHKKDRXX:2:2108:19307:5525 1:N:0:AGGAGTGG+CTAGAACA
ACTCCTACGGGAGGCAGCAGTGGGGAATTTTGCGCAATGGGCGGAAGCCTGACGCAGCAACGCCGCGTGGAGGATGAAGGTCTTTGGATTGTAAACTCCTGTCAGCAGGGAAAAAGGGAGGGGACCTAATACGTCTCCGACTTGATTGTATCTGCAGAGGAAGCCCCGGCTAACTCTGTGCCAGCAGCCGCGGTAATACAGAGGGGGCGAGCGTTATTCGGAATTATTGGGCGTAAAGGGCGCGTAGGCG
+
FFFFFFFFFF:FFFFFFFFFF,FFFF:FF:FFFFFFFFFFFFFFFFFFFFFFFFFFFFFFF:FFFFF:FFF:FFFFF,:FFFF,FFFF:FFFFFFF:FFFFFF,:F:FFFFFF,FFF:FFFFFFFFFFFFFFFFFFFFFFF,FFF:FFFFF:FFFFFFF,F:FFFFFFFFFFFFFFFFFFFFFFFF::FF:FFF,FFFFFFFFFFFFFFFFF::F,FFFFFFF:FFFFFFFFFFF:FF:FFF:FFFFFFF
@A00920:152:HGHKKDRXX:2:2108:19642:5822 1:N:0:AGGAGTGG+CTAGAACA
ACTCCTACGGGAGGCAGCAGTAACGAATATTCCGCAATGCGCGAAAGCGTGACGGAGCGATGCCGCGTGCAGGATGAAGCCCTTCGGGGTGTAAACTGCTGTCAGGGTTTAGCAACGCAATGAGCAGACCCAGAGGAAGAGGCGGCTAACTCTGTGCCAGCAGCCGCGGTAATACAGAGGCCTCGAGCGTTAATCGGAGTCACTGGGCGTAAAGGGTGCGTAGGTGGTCGGATAAGTCTGATGTGAAATC
+
FFFFFFFFFFFFFFFFFFFFFFFFFF,FFFFFFFF:FFFFFFFFFFFFFFFFFFFFFFFFFFFFFFFFFF:FFFFFFFFFFFFFF:FFFFFFF:FFFFFFFFFFF:FFFFFFFF:F:FFFFFFFFFFFF:FFFFFFFFFFFFF:FFFFFFFFFFFFFFFFFFFFFFF:FFFFFFFFFFFFFFFFFFFF:FFFFFFFFFFFFFFFFFFFFF:FF:F::FFFFFFFFFFFFFFFFFFFFFFFF,:FFFFFFF
@A00920:152:HGHKKDRXX:2:2108:14479:5838 1:N:0:AGGAGTGG+CTAGAACA
ACTCCTACGGGAGGCAGCAGTGAGGAATATTGCTCAATGGGCGCAAGCCTGAAGCAGCGACGCCGCGTGGATGAAGAAGGTTTTCGGACTGTAAAATCCTTTTCTGTGTGACGAGAGTGGACGGTAGCACAGGAATAAGTCTCGGCTAACTACGTGCCAGCAGCCGCGGTAAAACGTAGGAGGCAAGCGTTATCCGGAGTTACTGGGCGTCAAGCGCGTGTAGGTGGGTTGGTAAGTTACTTATGAAAGC
+
FF,FF:F:FFFFFFFFF:FFFFFFFFFFFFFFFFFFFFFFFFFF:FFFFFFFFFFFFFFFFFFFFFFFFFFFF:FF,::FF:FFFFFFFFFF,FFFFFFFFFFFFFFFFF,FFFFFFFFFFFF::FFFFFFFFFFFFFFFFFFFFFF,FFFFFFF,FFFFFFFFFFFFFFFFFFFFFFFFFFFFF:FFFFFFFFFFFFFFFFFFF:FF:F,FFFF,:F:FFFFFFFFFFFF:FFFFFFFFFFFFFFFFFF
@A00920:152:HGHKKDRXX:2:2108:18927:6026 1:N:0:AGGAGTGG+CTAGAACA
ACTCCTACGGGAGGCAGCAGTTAGGAATCTTGGGCAATGGGCGAAAGCCTGACCCAGCAACGCCGCGTGGGTGACGAAGGCCTTCGGGTCGTAAAGCCCTTTTGCACGGGAAGATGATGACGGTACCGTGCGAATAAGCCCCGGCTAACTACGTGCCAGCAGCCGCGGTAATACAGAGGGGGCAAGCGTTGTTCGGAATTACTGGGCGTAAAGGGCGCGGAGGCGGCCTGTTAAGTCGAACGTGAAATCC
+
FFFF:FFFFFFFFFFFFF:FFF:FFFFFFFFFFFFFFFFFFFFFFF,FFFFFFFFFFF,FFFFFFFF:FFFFFFFFF,FFFFFFFFFFFFFF:FFFFFFF:FFFFF,FFFFFFFFF:FFFFFFF:FFFFFFFF:FFFFFF:FFFFFFFFF:FFFFFFFFFFFFFFFFFF,FFFFFFFFFFFFFFFFFF,F:FFFFFFFFF,FFFFFFFFFFFFFFFFFF,FFFFFFFF:F,F,FFFFFFFFFFF:FFFF,
@A00920:152:HGHKKDRXX:2:2108:16188:7106 1:N:0:AGGAGTGG+CTAGAACA
ACTCCTACGGGAGGCAGCAGTGGGGAATCTTGCGCAATGGCCGAAAGGCTGACGCAGCGACGCCGCGTGCGGGAGGAAGCCCTTCGGGGTGTAAACCGCTGTCAGAGGGGACGAAAGCCCGGGGGAGGCAATGCCCATCGGGGATGACGGTACCCTCAGAGGAAGCACCGGCTAACTCCGTGCCAGCAGCCGCGGTAATACGGAGGGTGCGAGCGTTGTTCGGAATTATTGGGCGTAAAGCGCACGTAGG
+
FFFFFFFFFFFFFFFFFFFFFFFFFFFFFFFFFFFFFFFFFFFFFFFFFFFFFFFFFFF:FFFFFFFFFFFFFFFFFFFFFFFFFFFFFFFFFFFFFFFFFFFFF:FFFFFFFFFFFFFFFFFFFFFFFF:FFFF:FFFFFFFFFFFFFFFFFFF:FFFFFF:FFFFFFFF:F:FFFF:FFFFFFFFF::FF:::F:FFFFFFFFFFFFFF:FFFFFFFFFFFF,FFFF:FFFFFFFFFF:F:FFFFFFF
@A00920:152:HGHKKDRXX:2:2108:2908:7686 1:N:0:AGGAGTGG+CTAGAACA
ACTCCTCGGGAGGCAGCAGTGGGGAATCTTGCGCAATGGGCGAAAGCCTGACGCAGCGACGCCGCGTGAGGGACGAAGGCCTTCGGGTTGTAAACCTCTGTCAGTGGGGAAGAGAACGGACGGTACCCACTGAGGAAGCATCGGCTTACTACGTGCCAGCAGCCGCGGTAATACGTAGGATGCAAGCGTTGTCCGGATTTACTGGGCGTAAAGAGCTCGTAGGCGGGGACGCGCGTCCCGAAGGAAATTC
+
:FFFFFFFFFFFFFFFFFFFFFFFFFFF:FFFFFFFFFFFFFFFFFFFFFFFFFFFFFFFFFFFFFFFFFFF,FFFFFFFFFFFFFFFFFFF,FFFFFFFFFFFFFFFF,FFFFFFFFF:FFFFFFFF,FFFFFFF,FFFFFFFFFFFFFFFFFFFFFFFFFFFFFFFF::F:FF:FFFFFFF,,:FF:FFF:FFF,FFFFFFFFFFFFFFFFFFFFFFF:FFFFFFFFF:FFF:FFF:F:FFF:F,FF:
@A00920:152:HGHKKDRXX:2:2108:1768:7936 1:N:0:AGGAGTGG+CTAGAACA
ACTCCTACGGGAGGCAGCAGTGGGGAATATTGGACAATGGGCGAAAGCCTGATCCAGCCATGCCGCGTGGGGGATGAAGGCCTTAGGGTTGTAAAGCACTTTCCGGGGGGACGATCATGTCGGTACCCCCAGAAGAAGCCGCGGCTAGCTGCGGGCCCGGGGCCGCGGTAGTCCGCAGGGGGCTCGCGTTGCGCGGGGGCACGGGGCGGAGTGCGGCGGGGGGCGGGTCGGGCTGTCGGGGGGGAGAGGC
+
,:FFFFFFFFFFFFFFFF,F,FFFF:,F:FFFFFFF,FFF:FFF:FFFFFFFFFF,FFFF,FFFF:FFF,F,FF:F,:FF,:F:FFFF,,FF::FF:,F,,,,,F,FFFFFF,,:,:F:,::FFFFFFFFFFF,:,:,,,,F,F,,,,,:::F,FF,,:,,F,::FFFF,,,,,,,,FFF,F:,,,F,:,F,F:FF:,FF,F,,FF,F,,,:F,:,,,:,,FF,FFF:F,F,,:F,,,FFFFF:,:,,,,
@A00920:152:HGHKKDRXX:2:2108:31376:8265 1:N:0:AGGAGTGG+CTAGAACA
ACTCCTACGGGAGGCAGCAGCGACGAATCTTCCGCAATGGGCGAAAGCCTGACGGAGCGACGCCGCGTGTGGGATGAAGCGCCTTCGGCGTGTAAACCACTGTCAGAGGACAGAAACACTGATTGTCCTCAGAGGAAGGGGCGACTAACTCTGTGCCAGCAGTCGCGGTAATACAGAGGCCCCGAGCGTTAATCGGAATCACTGGGCTTAAAGGGTGCGTAGGCGGACCCGCAAGCGTCTTGTGAAAGCC
+
:FFFFFFFFFFFFFFFFFFFFFFFFFFFFFFFFFFFFFFFFFFFFF:FFFFFFFFF:FFFFFFFFFFFFFFFFFFFFFFFFFFFFFFFFFFFFFFFFFFFFFFFFFFFFFFFFFFF:FFFFFFFFFFFFFFFFFFFFFFFFFFFFFFFFFFFFFFFFFFFFFFFFFFFFFFFFFFFFFFFFFFFFFFFFFFFFFFFFFFFFFFFFFFFFF:FFFFFFFFFFFFFFFFFFFFFF,FFFFFFFFFFFF:,FF
@A00920:152:HGHKKDRXX:2:2108:20238:8484 1:N:0:AGGAGTGG+CTAGAACA
ACTCCTACGGGAGGCAGCAGTAGGGAATATTGGTCAATGGGTGAGAGCCTGAACCAGCCATGCCGCGTGCAGGAAGAAGGCCCTATGGGTTGTAAACTGCTTTTGCCAGGGGATAAAATTTCCTTGCGAGGAAAATTGAAGGTACCTGGTGAATAAGCCACGGCTAACTACGTGCCAGCAGCCGCGGTAATACGTAGGTGGCAAGCGTTGTCCGGATTTATGGGGTTTAAAGGGTGCGTAGGCGGTTGTA
+
FFFFFF:FFFFFFFFFFFFFFFF:FF:F:FFFFFFFFFFFFFFFFFFFFFFF:FFFFFFFFFFFFFFFFFFFFFFFFFFFFFFFFFFFFFFFFFFFFFFFFFFFFFFFFFFFFFF:FFFFF:FFFFFFFFFFFFFFFFF:FFFFFFFFFFFFFFFFFFFFFFFFFFFFFFFFFFFFFFFFF:FFFFFF,FFFF,FFFFFFF:FFF:FFFFFFFFFF,,F,F,FFFFFFFFF:F,FFF:,FFFFFFFFFFF
@A00920:152:HGHKKDRXX:2:2108:28248:8766 1:N:0:AGGAGTGG+CTAGAACA
ACTCCTACGGGAGGCAGCAGTGGGGAATTTTGTGCAATGGGCGAAAGCCTGACGCAGCAACGCCGCGTGAGGGATGAAGGCCTTCGGGTTGTAAACCTCTTTTCTCAGGGAAGATTATGACGGTACCTGAGGAATAAGCCACGGCTAACTACGTGCCAGCAGCCGCGGTAATACGTAGGTGGCAAGCGTTGTCCGGATTTACTGGGCGTAAAGAGCGCGCAGGCGGTCGTTCAAGTCGAGTGTGAAAGCC
+
FFFFFFFFFFFFFFFFFFFFFFFFFF,FFFFFFFFFFFFFFFFFFFFFFFFFFFFFFFFFFFFFFFF:FFFFF,FFFFFFFFFFFFFFFFF:FFFFFFFFFFFFFFFFFFF,FFFFFFFFFFFFFFFF::FFF::FFFFFFFFFFFFFFFFFFFFFFFFFFFFFFFFFFFFF:FF,FFF:F:FFFFFF:FFFFFFFFFFFF,FFFFFFFFF:FFFFF:FFFFFFFFFFFFFFFFFFF:FFFFFFFFFF:F
@A00920:152:HGHKKDRXX:2:2108:25599:9345 1:N:0:AGGAGTGG+CTAGAACA
ACTCCTACGGGAGGCAGCAGTGGGGAATCTTGGACAATGGGCGCAAGCCTGATCCAGCCATGCCGCGTGAGTGACGAAGGCCTTAGGGTCGTAAAGCTCTTTCGCCAGGGATGATAATGACAGTACCTGGTAAAGAAACCCCGGCTAACTCTGTGCCAGCAGCCGCGGTAATACAGAGGGCGCGAGCGTTGTTCGGAATTACTGGGCGTAAAGCGCGCGCAGGCGGGACCGCAAGTCGGCAGTGAAATCT
+
F,:FFF,F,:FF:F:FFF,FF::FFFFFFFFFFFFF,FFFFFFFFFFFF,FFFFFFFFFFFFFFFF:FFFFF:FFFFFFFFFFFFFFFFFFFFFFFFFF,FFFFFFFFFFFF:,FFFFFFFFFF:FFF:FFFFFFFFFFFFFFFFFFFFFFFFFFFFF:FFFFF:FFFFFFFFFFFFFF:FFFFFFFFFFF:FFF,FFF,FFFFFFFFFFFFFFFFFFFFF:FFFF:FFFFFFFFF:F,FF:FFFFF:FF
@A00920:152:HGHKKDRXX:2:2108:14561:9455 1:N:0:AGGAGTGG+CTAGAACA
ACTCCTACGGGAGGCAGCAGCGACGAATCTTCCGCAATGGGCGCAAGCCTGACGGAGCAATGCCGCGTGTGGGATGAAGCAGCTTCGCTGTGTAAACCAATGTCAGGGGGCAGGAACACTGACCGCCCCCACAGGAACCACCGGATAAACAAGTGCCAGCAGCCGCGGGAAAACGAGTTGTGCGAGCGTTAATAGGAAATACTGGGCTTAAAGGGTGCGCAGGCGGGTCCGTAAGCATACAGAGAAATCC
+
FF,FFFFFFFFFFFFFFFFF,FFF:FFF:FFFF,FFF:FFFFFFFF,FFFFF,:FFFFFF::FFFFFFFFF:FF,FFFFF,:FFFFFFFFF:FFFFF:,,:FFFFFFF:FFFF:F,F:F:,,F,F,FF:F:,FF:FF,FF,::F,,,FF,,:,F,::F:FF,FF,F,F,:F,:F,FFF,F:::F,,,,,:FFF,,,FFFFF:FFFF:F,F,FF:F::F,FF,,,,,:FFFF,FF,F:F,F:FFFFFFFF:
@A00920:152:HGHKKDRXX:2:2108:2935:9674 1:N:0:AGGAGTGG+CTAGAACA
ACTCCTACGGGAGGCAGCAGTAAGGGATCTTGCGACAATGGGCGAAAGCCTGACGCAGCAACGCCGCGTGCGGGATGACGGCCTTCGGGTTGTAAACCGCTTTTCGGGGGGAAGAGGAAGGACGGTACCCCCGGAAGAAGTCTCGGCTAACTACGTGCCAGCAGCCGCGGTAAAACGTAGGAGGCGAGCGTTATCCGGATTTACTGGGTGTAAAGCGCGTGTAGGCGGTCCTGCAAGTGGCGCGTGAAAG
+
FF:F:,FF:F:FFFF:FFFF:FFFFFFFFF:FFFFFFFFFFF:FFFFFFFF:FFFFFFFFFFFFFFFFF:FFFFFFFFFFFFFFFFFFFFFFFFFFFFFFF::FFFFFFF:FFFFFFFF:FFF:FFFFFF::FFFFFFFFFFFFFFFFFFFF:F:FFF,FF:FFF:FFFF,F:FFFFFF:,FFFFFFFFFF:FF:FFFF:FFFFF,FFFFFFFF,F:FFFFF:FFFFFFFFFFFF,:FFFFFFFFF:FFF
@A00920:152:HGHKKDRXX:2:2108:22724:9878 1:N:0:AGGAGTGG+CTAGAACA
ACTCCTACGGGAGGCAGCAGTGGGGAATATTGGACAATGGGGGAAACCCTGATCCAGCAATGCCGCGTGAGTGATGAAGGCCTTAGGGTTGTAAAGCTCTTTCGACGGGGACGATGATGACGGTACCCGTAGAAGAAGCCCCGGCCAACTACGTGCCAGCAGCCGCGGTAACACGTAGGGGGCGAGCGTTGTCCGGATTTATTGGGCGTAAAGAGCTCGTAGGTGGTTCGGTAAGTCGGGTGTGAAAACT
+
F:FFFFFFFFFFFFFFFFFFFFFFFFFFFFFFFFFFFFFFFFFFFFFFFFFFFF:FFFF:FFFFFFFFFFFFFFFF:FF,:F:FFFFFF,FFFFFFF:F,FFFFFFFFF:FFFFFFF,:,FF,:,FFFF:F:FFFF:FFFFFFFF:FFF,FF:FFFFFFFF:F:FFFFFF,FFF,F,FF,F,F:::FF,FF:FF:FFFFFFFFFFFFFF:FFFF::FFF:FFF,FF,FFFF:F:F,F:FFF,F,:FFFFF
@A00920:152:HGHKKDRXX:2:2108:19334:10050 1:N:0:AGGAGTGG+CTAGAACA
ACTCCTACGGGAGGCAGCAGCGACGAATCTTCCGCAATGGGCGCAAGCCTGACGGAGCAATGCCGCGTGTGGGATGAAGCGCCTTCGGCGTGTAAACCACTGTCAGGTTCCAGGAACACTGACCGGAACCAGAGGAAGGGCCGGCTAACCTCGTGCCAGCAGCCGCGGTAATACGAGGGGCCCGAGCGTTAATCGGAATCACTGGGCTTAAAGGGTGCGCAGGCGGATCGGAAAGCGTCTTGTGAAAGCC
+
:FFFFFFFFFFFFFFFFFFFFFFFFFFFFFFFFFFFFFFFFFFFFFFFFFFFFFFFFFFFFFFFFFFFFFFFFFFFFFFFFFFFFFFFFFFFFFFFFFFFFFFFFFFFFFFFFFFFFFFFFFFFFFFFFFFFFFFF:FFFFFFFFFFFFFFFFFFFFFFFFFFFFF:FF:FFFFFFFFFFFFFFFFFFFF:FFFFFFFF:FFFFFFFFF:FFFFFFFFFFFFFFFFFF:FFFF,FFFFFFFFFFFFFF:F
@A00920:152:HGHKKDRXX:2:2108:20184:11428 1:N:0:AGGAGTGG+CTAGAACA
ACTCCTACGGGAGGCAGCAGCTAAGAATCTTGCGCAATGGGCGAAAGCCTGACGCAGCAATTCCGCGTGAGGGACGAAGGCCCTAGGGTCGTAAACCTCTTTTGTGAAGGAAGAAGTTCTGACGGTACTGCACGAATAAGACACGGCTCACTACGAGCCCGCAGCCGCGGACATACGTAGGTGTCAAGCGGTGACCGCATATATTGGGAGTAAAGCGCCCGCAGGCGGCTAGCCACGTTTTAAGTGAAAT
+
:FFFFFFFFFFF:FFFFFFFFFFFFFFF,FFFFFF:FFFFFFFFFF:FFFFF:FFFFFFFFFFFFFFFFFFFFFFFFFFFFFFFFFFFFFF:FFFFFFFFFFFF,:,FFFF,FFFF,FFF,FFF,,:FF,FF:,F:,FFF,F,F,,F:,FF,,FF,:FF,FFF:FFFFF:,,FFFF::,FFF:F,:,FF,,F,,:F:,FF,:F,FF:F,::FFFFFF,FF:F,,FF,FFF,:,FF,::F:,FFFF:F:F,
@A00920:152:HGHKKDRXX:2:2108:7943:12085 1:N:0:AGGAGTGG+CTAGAACA
ACTCCTACGGGAGGCAGCAGTGGGGAATTGTTCGCAATGGGCGCAAGCCTGACGACGCAACGCCGCGTGGAGGACGAAGATCTTCGGGTCGTAAACTCCTGTCGAGTGGAAAGAATAATTCGGGGATGAATACTCCCCGGAATTGACGGTACCACTAAAGGAAGCCCCGGCTAACTCCGTGCCAGCAGCCGCGGTAATACGGGGGGAGCTAGCGTTGTTCGGAATTACTGGGCGTAAAGCGTACGTAGGC
+
FFFFFFFFFFFFFFFFFFFFFFFFFFFFFFFFFFFFFFFFFFFFFFFFFFFFFFFFFFF:FFFFFFFFFFFFFFFFFFFFFFFFFFFFFFFFF:FFFFFFFFF:FFFFFFFFFF:FFFFFFFFFFFFFFFFFFFFFFFFFF:FFFFFFFFFFFFFF:F,F:FFFFFFFFFFFFFFFFFFFFFFFFFFFFFFFFFF,FFFFFFFFFFFFFFFFFFFFF:FFFFF,:FFFFFFFFFFF:FFFFFFF:FFFFF
@A00920:152:HGHKKDRXX:2:2108:5755:12242 1:N:0:AGGAGTGG+CTAGAACA
ACTCCTACGGGAGGCAGCAGTGGGGAATTTTGGACAATGGGGGCAACCCTGATCCAGCCATGCCGCGTGTGTGAAGAAGGCCTTCGGGTTGTAAAGCACTTTCGGCCGGAACGAAATCGCGCGAGCTAACACCCCGCGTGGATGACGGTACCGGAAGAAGAAGCACCGGCTAACTACGTGCCAGCAGCCGCGGTAATACGTAGGGTGCAAGCGTTAATCGGAATTACTGGGCGTAAAGTGTGCGCAGGTG
+
FFFFFFFFFFFFFFFFFFFFFFFFFFFFF:FFFFFFFFFF:FFFFFFFFFFFFFFFFFF,FFFFFFF,FFF:F:FFF:FFFF:FFFFFF,F:FF,FFFF:FFFFFFFFFFFFFFFFFFFFFFFFFFFFFFFFFFFFFFFFFFF:FFFFFFFFFFFFFFFF:FFFF:FFFFFFFFF:FFFFFFFFFFFFFFFFFFFFFFF,:FFFFFFFF:FFFFF,:,FFFFF::FFFFFFF:::FFFFFFFFFFFFFFF
@A00920:152:HGHKKDRXX:2:2108:24641:12446 1:N:0:AGGAGTGG+CTAGAACA
ACTCCTACGGGAGGCAGCAGTGGGGAATTTTGGACAATGGGCGCAAGCCTGATCCAGCCATGCCGCGTGAGTGAAGAAGGCCTTCGGGTTGTAAAGCTCTTTCGGCCGGAACGAAATCGTCCGGGCTAATACCCCGGATGGATGACGGTACCGGAAGAAGAAGCACCGGCTAACTACGTGCCAGCAGCCGCGGTAATACGAAGGGGGCTAGCGTTGCTCGGAATTACTGGGCGTAAAGCGCACGTAGGCG
+
:F,,,,,F,F:FF:FFF:FF:FFFFFFFFFF,:FFFF:FFFFFFFF:F:FFFFF,:,FFFFFFFFF:F:FFFFFFFFFFF:FF:FFF,:FFFFFFFF:FF,FFF,,FFFF,FFFF,FFFFFFFFFFFFFFFFFFFFF,FF:FFFFF:FF,FFFFFF,FFFFFFFFFFFFFFFFF:F:FFFF:FFFFFFFFFFFFFFFFF:FFFFF:FFFFFFFFFFFF:FFFFFFF:FFFFF:FFFFFFFFFFFFFF:FF
@A00920:152:HGHKKDRXX:2:2108:15673:12602 1:N:0:AGGAGTGG+CTAGAACA
ACTCCTACGGGAGGCAGCAGTGGGGAATTGTTCACAATGGGCGCAAGCCTGATGACGCAACGCCGCGTGGGGGATGAAGGTCTTCGGATCGTAAACCCCTTTCGAATGGGACGAAAGACTCGCGCCTTAACACAGCGCGAGATTGACGGTACCGTACAAGGAAGCCACGGCGAACTCTGAGCCAGCAGACGCGGTGATACAGAGGGTGAAAGCGTTAATCGGAATTACTGGGCGTAAAGCGCACGTAGGC
+
FFFFFFFFFFFFFFFFFFFFFF,FFFFF,FFFFFFFFFFFFFFFFFFFFFFF:FF,FFFFFFFFFFFFFFFFFFFFFFFFFFFFF:FFF:FF,FFFFFFF,F,:,,,:FF,FF,F:FF:F,FFFFFFF,FFFF,FFFFFF,:,F,FFFF,F,:,F,,FFF,,:FFFF,,F,,,F::F,F,,FF,FFF,,::,,,,,F,,FF,,,FFF,,FFFF,,FFF,,F::FFFF:FF:FFF,,:,FF:F,FF,,,:F
@A00920:152:HGHKKDRXX:2:2108:26494:12649 1:N:0:AGGAGTGG+CTAGAACA
ACTCCTACGGGAGGCAGCAGTAGGGAATATTGGTCAATGGGTGAGAGCCTGAACCAGCCATGCCGCGTGCAGGAAGACGGCCTTCTGGGTTGTAAACTGCTTTTGTCAGGGGATAAAATTTCCATGCGTGGAAAATTGAAGGTACCTGACGAATAAGCCACGGCTAACTACGTGCCAGCAGCCGCGGTAATACGTAGGTGGCAAGCGTTGTCCGGATTTATTGGGTTTAAAGGGTGCGTAGGCGGCCTAT
+
FFFFFFFFFFFFFFFFFFFFFFFFFFFFF:FFFFFFFFFFFFFFFFFFFFFFFFFFFFFFFF:FFFFFFFFFFFFFFFFFFFFFFFFFFFFFFFFFFFFFFFFFFFFFFFFFFFFFFFFFFFFFFFFFFFFF,F,FFFFFFFFFFFFFFFFFFFFFFFFFFFFFFFFFFFFF:FFFFFFFF:FFFFFFFFFFFFFF:FFFFFFFFFFFFFFFFFFFFFFFFFFFFFFFFFFFFFFFFFFFF,FFFFFFFF
@A00920:152:HGHKKDRXX:2:2108:2998:12853 1:N:0:AGGAGTGG+CTAGAACA
ACTCCTACGGGAGGCAGCAGTGGGGAATTGTTCGCAATGGGCGCAAGCCTGACGACGCAACGCCGCGTGGAGGATGAAGATCTTCGGGTCGTAAACTCCTTTCGATCGAGACGAACGGCTTCCGGGTGAATACCCCGGGAGAGTGACGGTACCGAGAGAAGAAGCCCCGGCTAACTCCGTGCCAGCAGCCGCGGTAATACGGGGGGGGCAAGCGTTGTTCGGAATTACTGGGCGGACAGGGCTCGTAGGT
+
FFFFFF:FFFFFFFFFFFFFFFFFFFFFFFFFFFFF:FFFFFFFFFFFFFFFFFFFFF:FFFFFFFF:FFFFFF:FF,FFFFF,FFFFFFFFFFFFFFFFFFF:F:FFFFF:FFFFFFFFFFF:FF:F,FFF:F:FFF:FFFFFF,:FFFFFFFFFFF:FFFFFFFFFFFFFFFF::FFFFFFFFFFFFFFFFFFF:FF:F:FFFF:FFFF:F:F,FF:FFFF,,FFFFFFFFF,F,FF,FFFFFF,FFF
@A00920:152:HGHKKDRXX:2:2108:8314:12884 1:N:0:AGGAGTGG+CTAGAACA
ACTCCTACGGGAGGCAGCAGTGGGGAATTGTTCGCAATGGGCGCAAGCCTGACGACGCAACGCCGCGTGGAGGACGAAGATCTTCGGGTCGTAAACTCCTGTCGAGTGGAAAGAATAATTCGGGGATGAATACTCCCCGGAATTGACGGTACCACTAAAGGAAGCCCCGGCTAACTCCGTGCCAGCAGCCGCGGTAATACGGGGGGAGCTAGCGTTGTTCGGAATTACTGGGCGTAAAGCGTACGTAGGC
+
FFFFFFFFFFFFFFFFFFFFFFFFFFFFFFFFFFFFFFFFFFFFFFFFFFFFFFFFFFFFFFFFFFFFFFFFFFFFFFFFFFFFFFFFFFFFFFFFFFFFFFFFFFFFFFFFFFFFFFFF:FFFFFFFFFFF:FFFFFFFF:FFFFFFFFFFF:FFFFFFFFFF:FFFFFFFFFF:FFFFFFFFFFFFFFFFFFF:FFFFFFFFFFFFFFFFFFFFFFFFFFFFFF:FFFFFFFFFFFFFFFFF,FFF,:
@A00920:152:HGHKKDRXX:2:2108:8919:13244 1:N:0:AGGAGTGG+CTAGAACA
ACTCCTACGGGAGGCAGCAGTGGGGAATATTGCGCAATGGGCGAAAGCCTGACGCAGCGACGCCGCGTGGGGGAAGAAGGCCTTCGGGTTGTAAACCACTGTAGTTAGGGACGATAATGACGGTAACGCTCCACAAAGCACAGGCGAAAAAGCTGACCGAGCCCCCGCTAAAAACAAGGGTGCGCGCGTTTTCACCAGAAACAGTGCGGAAAAGGCGCGCAGACGGATCCCCAAAAGGGTAGAGTCAAAT
+
FFFFFFFFFFFF:FFFFFFFFF,FF:F:FFFFF,FFFFFFFFFFFFFFFFFF,,FFFF,FFFFFFFFFF,:FFF,FF,:FFFFF::FFFF,FFF::FFFF:F,F,,FFFFF,FF,,:F::,,,F:,F,,,FF:,,,,,,,F,,,,,F:FF:,,:FF:,,:,F:,FFF,,,FFF,,,F:,F,F,:,F,F,F,:F:,,,:,F,F:,,F,F,,::,,F,FFFF,,,,F,,,,F:,F,,,:,,,FF,F,,F:,F
@A00920:152:HGHKKDRXX:2:2108:20826:13322 1:N:0:AGGAGTGG+CTAGAACA
ACTCCTACGGGAGGCAGCAGTGGGGAATATTGCACAATGGGCGCAAGCCTGATGCAGCAACGCCGCGTGGGGGATGAAGGCCTTCGGGTTGTAAACCCCTTTTAGCAGGGAAGAAGCGAAAGTGACGGTACCTGCAGAAAAAGCGTCGGCTAACTACGTGCCAGCAGCCGCGGTAATACGTAGGACGCAAGCGTTGTCCGGAATTATTGGGCGTAAAGAGCTCGTAGGCGGTTTGTCGCGTCTGCTGTGA
+
FFFFFFFFFFFFFFFFFFFF:FFFFFFFFF:FFFFFFFFFFFFFFFFFF,FFFFFFFFFFFFFFFFF,F,F:F,FFF:FFFFFFFFFFFFFFFFFFFFF:FFFFFF:FFFF:FFFFFFFFFFFFFFFFFFFFFFFFFFFFFFFFFFFFFFFFFFFFFFFFFFFFFFFFFFFFFFFFFFFFFFFFFFFF,FFFFFFFFFFFFF:FFFFFF:FFFFFF,FFFFFFFFF:FF:FFFFFFF:FFFF,FFFFFFF
@A00920:152:HGHKKDRXX:2:2108:1687:13495 1:N:0:AGGAGTGG+CTAGAACA
ACTCCTACGGGAGGCAGCAGTAGGGAATCTTCCGCAATGGACGCAAGTCTGACGGAGCAACGCCGCGTGAGTGACGAAGGTTTTCGGATCGTAAAACTCTGTTGTGAGGGAAGAACACGTACCAATTAACTACTGGTACCTTGACGGTACCTCACCAGAAAGCCACGGCTAACTACGTGCCAGCAGCCGCGGTAATACGTAGGTGGCAAGCGTTGTCCGGAATTATTGGGCGTACAGCGCGCGCAGGCGG
+
FFFFFFFFFFFFFFFFFF,FFFFFFFFFFFFFFFFF:FFFFFFFFFFFFFFFFFFFFFF:FFFFFFFFFFFFFFFFFFFFFFFFFFFFF:F:FFFFFFF,F:FFFFFFFFF:FF:F:FFFFFFF:FFFFFFF:FFFF:FFFFFFFFFF:FFFFFFFFFFFFFFF::FFFFFF::FFFFF:FFFF:FFFFFFFF,,F,FFF,:FFF:FFFFFF,:FFFFFF::FFFFFFFFFFFF,:F:FFFFF::F:FFF
@A00920:152:HGHKKDRXX:2:2108:29776:13573 1:N:0:AGGAGTGG+CTAGAACA
ACTCCTACGGGAGGCAGCAGTGGGGAATCTTGCGCAATGGCCGAAAGGCTGACGCAGCGACGCCGCGTGCGGGAGGACGCTTTTCGGAGTGTAAACCGCTGTCAGAGGGGACGAAGGCCCCTGGGAGGAAATGCCCTTAGGGGAGGGACGGTACCCTCAGAGGAAGCACCGGCTAACTCCGTGCCAGCAGCCGCGGTAATACGGAGGGTGCGAGCGTTGTTCGGAATTATTGGGCGTAAAGCGCGCGTAG
+
FFFFFFFF:FFFFFFFFFFFFFFFFFFFFFFFFFFFFFFFFFFFFFFFFFFFFFFFFFFFFFFFFFFFFF:FFFFFFFFFFFFFFFFFFFFFFFFFFFFFFFFFFFFFFF:FFFF:FFFFFFFFFFFFFFFFFFFFFFFFFFFFFFFFFFFFFFF:FFFFFFFF,FFFF:FFFFFF:FFFFFFFFFFFF:FFFFFFFFFFFFF:FFFF::F:FFFFFFFFFFFFF,:::FFFFFFFFFFFF,FFFFFFFF
@A00920:152:HGHKKDRXX:2:2108:8034:14278 1:N:0:AGGAGTGG+CTAGAACA
ACTCCTACGGGAGGCAGCAGTGGGGAATTTTGGACAATGGGGGCAACCCTGATCCAGCCATCCCGCGTGTGCGATGAAGGCCTTCGGGTTGTAAAGCACTTTTGGCAGGGAAGAAAAGGCTCTGGCTAATACCTGGAGCTGCTGACGGTACCTGCAGAATAAGCACCGGCTAACTACGTGCCAGCAGCCGCGGTAATACGTAGGCAGCGAGCGTTGTTCGGAGTTACTGGGCGTAAAGCGTGCGTAGGCG
+
FFFFFFFFFFFFFFFFFFFFFFFFFFFFFFFFFFFFF:FFFFFFFFFFFFFFFFFFFFFFFFFFFFFFFFFFF:FFFFFFFFFFFFFFF,FFFFFFFFFFFFFFFFFFFF::FFFFFFFFFFFFFFFFFFFFFFFFFFFFFFFFFFFFFFFFFFFFFFFFFFFFFFFFFFF:FFFFFFFFFFFFFFFFFFFFFFF,FFFFFFFFFFFFFFFFFFFFFFFFFFFFFFFFFFFFFFF:FFFFFFFFFFFFFF
@A00920:152:HGHKKDRXX:2:2108:31891:14669 1:N:0:AGGAGTGG+CTAGAACA
ACTCCTACGGGAGGCAGCAGTGGGGAATTTTGGGCAATGGCCGAAAGGCTGACCCAGCGACGCCGCGTGCGGGAGGACGCCCTTCGGGGTGTAAACCGCTGTCAGAGGGGACGAATGACTCATGCGGGAATACTGCATGGGAGTGACGGTACCCTCAGAGGAAGCACCGGCTAACTCCGTGCCAGCAGCCGCGGTAATACGGAGGGTGCGAGCGTTGTTCGGAATTATTGGGCGTAAAGCGCACGTAGGC
+
FFFFFFFFFFFFFFFFFFFFFFFFFFFF:FFFFFFFFFFFFFFFF:FFFFFFFFFFFFF:FFFFFFFFFFFFFFFFFFFFFFFFFFFFFFFFFFFFF:FFFF:FFFFFFFFFF:FFFFFFFFFFF:FFFFFF:FFFFFFF,FFFFFFFF:FF:FFFFFFFFFFFFFFFFFFF::FFFFFFFFFFFFFFFFF::FFFFFFFF:FFFFFFFFFFFF:FFFF,FF:FFFFF:F:FFFFFFFFFFFFFFFF,FF
@A00920:152:HGHKKDRXX:2:2108:2672:15139 1:N:0:AGGAGTGG+CTAGAACA
ACTCCTACGGGAGGCAGCAGTGGGGAATCTTGCCCAATGGGCGAAAGCCTGAGGCAGCAACGCCGCGTGTGGGATGAAGGCCCTTGGGTTGTAAACCACTTTCAGCAGGGACGAAAATGACGGTACCTGCAGAAGAAGCCCCGGCCAACTACGTGCCAGCAGCCGCGGTAAGACGTAGGGGGCAAGCGTTGTCCGGATTTATTGGGCGTAAAGAGCTCGTAGGCGGCTCAGAAAGTCGGGTGTGAAACCT
+
FFF:FFFFFFFFFFFFFFFFFFFFFFFFFFFFFFFFFFFFFFFFFFFFFFFFFFFFFFFFFFFFFFFFFFFFFF:FFFFFFFFFFFFFFFFFFFFFFFFFF:FFFF,FFFFFFF:FFFFFFFFF,FFFFF:FFFFFFFFFFFFFFF:FFFFFFFFFF:FFFFFFFFFFFF,FFFFFFFF:FFFFFFFFFFFFFFFFF,FFFFFFFFFFF:FFFFFFFFFFFFFFFFFFFFFFF,FFFFFFFFF:FFFFFF
@A00920:152:HGHKKDRXX:2:2108:7238:16000 1:N:0:AGGAGTGG+CTAGAACA
ACTCCTACGGGAGGCAGCAGTGAGGAATTTTGCGCAATGGAGGCAACTCTGACGCAGCCACGCCGCGTGCAGGAAGACCCCCCTATGGGGTGTAAACTGCTTTTCTGTGAGAAGAAGGACCCGCCATGCGGGGAGTGACGGTATCGCAGTAATAAGCACCGGCTAACTCCGTGCCATCAGCCGCGGAAATACGTAGGGGGCAAGCGTTGTCAGGATTTATTGGGCGTAAAGAGCGTGTAGGCGGCCAGAT
+
F:FF,:F,F,:,FFFFFFFF:FFFFFFF,FFFF:FF:F:,FF:::FF,,,,FFFFFF:F,F,F:FFFF:FFF::FFFFFFFFF,F,:FFFF:FF,F:FFFF,FF:F:,FFF:FFF:,F,FF,F:F:F,FF,,,:FF:FF,,FFFF:F,F,FF:F:,FFFFFFF,FFFF:FFFFFFF,:FFF,F,FF,FF,F::,F,:,F,F,F,F,FF:FF,,,FF::FFFF,FF:,F:F::,FF,FF:,,,F,FFFFFF
@A00920:152:HGHKKDRXX:2:2108:7509:16094 1:N:0:AGGAGTGG+CTAGAACA
ACTCCTACGGGAGGCAGCAGTTAGGAATCTTCCACAATGGGCGAAAGCCTGATGGAGCGACACCGCGTGAGGGATGAAGGCCTTAGGGTTGTAAACCTCTAAAAGAGGGACGATAATGACGGTACCTAACCAGAAAGCCACGGCTAACTACGTGCCAGCAGCCGCGGTAATACGTAGGTGGCAAGCGTTGTCCGGAATTATTGGGCGTCAAGCGCGCGCAGGCGGTCCTTTAAGTCTGATGTGAAAGCCC
+
FFFFFFFFFFFF::FFFFFFFFFFFFFFFFFFFFFFFFFFFFFF,FFFFFFFFFFFFFFFF:F:F,FFFFFFFFFF:FFFFFFFFFFFF,FFFF:FFFFFFFFFFFF:FFFFFFFFFF:FFFFFFFFFFFFFFFFFF:FFFF,FFFFFF:FFFFFFFF:FFFFF:FFFFFFFFF:FFFFFFFFFFFFFFFFFFF:F,:F:FF::FFFF,FF::F::FFFF:FFF,F:FFFFFF:FFFFFFF:FFFFFFFF
@A00920:152:HGHKKDRXX:2:2108:26214:16736 1:N:0:AGGAGTGG+CTAGAACA
ACTCCTACGGGAGGCAGCAGTGGGGAATATTGGACAATGGGCGCAAGCCTGATCCAGCAATGCCGCGTGAGTGATGAAGGCCTTCGGGTTGTAAAGCTCTTTCGCCCACGACGATGATGACGGTAGTGGGAGAAGAAGCCCCGGCTAACTTCGTGCCAGCAGCCGCGGTAATACGAAGGGGGCTAGCGTTGTTCGGAATGACTGGGCGTAAAGGGCGCGTAGGCGGCGCATCAAGTCGGGCGTGAAAGCC
+
FFFFFFFFFFFFFFFFFFFFFFFFFFFFFFFFFFFFFFFFFFFFFFFFFFFFFFFFFFFFFFFFFFFFFFFFFFFFFFFFFFFFFFFFFFFFFFFFFFFFFFFFFFFFFFFFFFFF:FFFFFFFFFFFFFFFFFFFFFFFFFFFFFFFFFFFFFFFFFFFFFFFFFFFFFFF:FFFFFFFFFFFFFFFFFFFFF:FFFFFFFFFFFFFFFFFFFFFFFF::FFFFFFFFFFFFFF::FFFFFFFFFFFFF
@A00920:152:HGHKKDRXX:2:2108:30282:16767 1:N:0:AGGAGTGG+CTAGAACA
ACTCCTACGGGAGGCAGCAGTGGGGAATATTTGACAATGGGCGAAAGCCTGAACACGCCATGCCGCGTGGGTGACGAAGGCCTTAGGATTGTAAAGAACTGTTGGCGGGGACGATAATCAACGTACCAGCCGAATCAGTCACGGCTAACTCCGTGAGAGCGGCCGCGCTAATACCGCGGTGCCACCCGGGGGTCTAAATAACTGGGCGGAAAGGGGTCGAAGGAGTCCACCTAAGTCAGACCTGAAATCC
+
FFFFFFFFFFFFFFFFFFFFFFFFFFFF,,F:,,FFFFFFFFF:FFFFFFFF,,,FFFFF,FFFFFFFF,,:FFFFF,FF,FFFFFF,FFFF:FF,,,FFFFFF,F,FFFF,FF,F,:,,,,FFFFF,,:,,,,F:,F,,:FFF,,F,:F,:,:F,,,,F,,::,F,,F,FFF,,,,,:FF,FF,,,F,,F,,F,,FF:,F:,FF,,F,FF:,F:,,,F,,F,,:,,F,,FF,:,::FFF,,F,FFFFFF
@A00920:152:HGHKKDRXX:2:2108:2835:18145 1:N:0:AGGAGTGG+CTAGAACA
ACTCCTACGGGAGGCAGCAGTGGGGAATATTGCACAATGGGCGAAAGCCTGATGCAGCGACGCCGCGTGAGGGATGACGGCCTTCGGGTTGTAAACCTCTTTCAGCAGGGACGAAGCGCAAGTGACGGTACCTGCAGAAGAAGCACCGGCTAACTACGTGCCAGCAGCCGCGGTAATACGTAGGGTGCAAGCGTTGTCCGGAATTACTGGGCGTAAAGAGTTCGTAGGCGGTTTGTCGCGTCGTTTGTGA
+
FFFFFFFFFFFFFFFFFFFF:FFFFF:FFFFFFFFFFFFFFFFFFFFFFFFFFFFFFFFFFFFFFFFFFFFFFFFFFFFF:FFFFFFFFFFFFFFFFFFFFFFFFFFF:FFFFF:FFFFFFFFFFFFFFFFFFFFFFFFFF:FF,FFFFFF:FFFFFFFFFFFFFFFFFFFFFFF,FFFFFFFFFFFFF:FFFFFFFF:FFF,FF:FFFFFFFFFFFFFFFFFFFFFFF:FFFFFFFFFF,FFF:FFFFF
@A00920:152:HGHKKDRXX:2:2108:13738:18521 1:N:0:AGGAGTGG+CTAGAACA
ACTCCTACGGGAGGCAGCAGTGGGGAATCTTGCGCAATGGCCTAACGGCTGACGCAGCGACGCCGCGTGAGGGATGACGCTCTTCGGAGTGTAAACCTCTTTTGCCCGGGACGAATTGCCAACTTTAGTTGGCTTGACGGTACCGGGTGAATAAGCACCGGCTAACTCCGTGCCAGCAGCCGCGGTAATACGGGGGGGGCAAGCGTTGTTCGGAATTACTGGGCGTAAAGGGCTCGTAGGTGGCCAACTA
+
FFFFFFFFFFFFFFFFFFFFFFFFFFF,FFFFFFFFFFFFFFFFFFFFFFFFFFFFFFF:FFFFFFFFFFFFFFFFFFFFFFFFFFFFFFFFFFFFFFFFFFFFF,FFFFFFFFFFFFFFFFFFFFFFF,FF:FFFFFFFF:FFFFFFFF:FFFFFFFFFFFFFFF:FFFFFFFFFFFFFFFFFF,FFFF:FFFFFFFFFFFFFFFFFFF:F:FF:F,:,F,:FFF:FFF:FF,FFF,F,FFFFF:FFFF
@A00920:152:HGHKKDRXX:2:2108:30635:18537 1:N:0:AGGAGTGG+CTAGAACA
ACTCCTACGGGAGGCAGCAGTGGGGAATATTGGACAATGGGCGAAAGCCTGATCCAGCCATGCCGCGTGAGTGATGAAGGCCTTAGGGTTGTAAAGCTCTTTTATCCGGGAAGATGATGACGGTACCGGAAGAATAAGCTCCGGCTAACTACGTGCCAGCAGCCGCGGTAATACGTAGGGGGCAAGCGTTGTCCGGATTTATTGGGCGTAAAGCGCTCGCAGGTGGTTCGTTGCGTCGTGCGTGAAAGAC
+
:FFFFFFFFFFFFFFFFFFFFFFFF:FFFFFFFFFFFFFFFFFFFFFFFFFFFFFFFFFFFFFFFFFFFFFFFFFFFFFFFFFFFFFFFFFFF:FFFFFFFFFFFFFFFFFFFFFFFFFFFFFFF:FFF:FFFF:FF:FFFFFFFFFFFFFFFFF,FFFFF:FFFFF:,FF:FF:FFFFFFF:F:F:FFFFFFFF:F:FFFF,F,FFFFFFF:,FFFFFFF,FFFFFFFFFFFF::FFFFFFFFFFFFFF
@A00920:152:HGHKKDRXX:2:2108:6560:19586 1:N:0:AGGAGTGG+CTAGAACA
ACTCCTACGGGAGGCAGCAGTGGGGAATTGTTCGCAATGGGCGCAAGCCTGACGACGCAACGCCGCGTGGAGGATGAAGATCTTCGGGTCGTAAACTCCTGTCGAGTGGGAAGAATAGTCTTGGGGCTAACATCCTCGAGACCTGACGGTACCATTAAAGGAAGCCCCGGCTAACTCCGTGCCAGCAGCCGCGGTAATACGGGGGGGGCAAGCGTTGTTCGGAATTACTGGGCGTAAAGGGCTCGTAGGC
+
FFFFFFFFFFFFFFFFFFFFFFFFFFF:FFFFFFFFFFFFFFFFFFFFFFFFFFFFFFFFFFFFFFFFFFFFFFFFFFFFFFFFFFFFFFFFFFFFFFFFFFFFFFFFFFFFFF,FFFFFFFFFFFFFFFFFFFFFFFFFFFFFFFFFF,FFFF:F,FFFFF,FFFFFFFFFFFFFFFFFFFFFFFFFFFFFFFFF,FFF:FFFF:FFFF,FFF,FFFF:FF::FFF:FF:FFFFFFFFFFFFFF:FFFF
@A00920:152:HGHKKDRXX:2:2108:9118:20102 1:N:0:AGGAGTGG+CTAGAACA
ACTCCTACGGGAGGCAGCAGTGGGGAATATTGCGCAATGGGCGAAAGCTTGACGCAGCAACGCCGCGTGAGTGATGAAGGCCTTCGGGTCGTAAAGCTCTGTCGGAGGGAACGAATGCTCCTGAGGTTAACAGCCTCGGGAGGTGACGGTACCCTCAAAGGAAGCACCGGCTAACTCTGTGCCAGCAGCCGCGGTAATACGAAGGGTGCAAACGTTGCTCGGAATCATTGGGCGTAAAGCGCACGTAGGC
+
FFFFFFFFFFFFFFFFFFFFFFFFFF,F:FFFFFFFFFFFFFFFFFFFFFFFFFFFFFFFFFFFFFFFFFFFFFFFFFFFFFF:FFFFFFFFFF:FFFFFFFFFF:FFFFFFFFFFFFFFFFFF:FFFFFFFFFFFFFFFFFFFFFFFFFFFFFFF::FFFFFF:FF:FFFFFFFFFFFFFFFFFFFFFFFFFFFFFFFFFFFFFFF:FFFFFFFFFFFFFFFFF:FF:FF,F:FFFFFFFFFFF,FFFF
@A00920:152:HGHKKDRXX:2:2108:12572:20322 1:N:0:AGGAGTGG+CTAGAACA
ACTCCTACGGGAGGCAGCAGTGGGGAATCTTGGACAATGGGGGCAACCCTGATCCAGCGATGCCGCGTGAGCGATGAAGGCCCTAGGGTTGTAAAGCTCTTTCGGCGGGGACGATGATGACGGTACCCGCAGAAGAAGCCCCGGCTAACTCCGTGCCAGCAGCCGCGGTAAGACGGAGGGGGCTAGCGTTGTTCGGAATTACTGGGCGTAAAGCGCGCGTAGGCGGCCGATCAAGTCAGGGGTGAAAGCC
+
FF:FFFFFF:FFFFFFFFFFFFFFFFFFFFFFFFFFFFFFFFFFFFFFFFFFFFFFFFFFFFFFFFFFFFFFFFFFFFFFFFFFFFFFFFF:F,FFFFFFFFFFFFFFFFFFFFFFFFFFFFFFFFFFFFFFFFF:,FFFFFFFFFFFFFFFFFFFFFFFFFFFFFFFFF:FFFFFFFFFFFF,FFFFFFFF:F:FF:FFFFFF:F:FFFFF:FFFFFFF,FFFFFFFFF:FFFFFF:FFFFFFFFFF:F
@A00920:152:HGHKKDRXX:2:2108:17101:20556 1:N:0:AGGAGTGG+CTAGAACA
ACTCCTACGGGAGGCAGCAGTAAGGGATCTTGCGACAATGGGCGAAAGCCTGACGCAGCAACGCCGCGTGCGGGATGACGGCCTTCGGGTTGTAAACCGCTTTTCGGGGGGAAGAGGAAGGACGGTACCCCCGGAATAAGTCTCGGCTAACTACGTGCCAGCAGCCGCGGTAAAACGTAGGAGGCGAGCGTTATCCGGATTTACTGGGTGTAAAGCGCGTGTAGGCGGTCGTGCAAGTGAGGCGTGAAAG
+
FFFFF:F:FFFFFFFFFF:FFFFFFFFFFFFFFF:FFFFFFFFFFFFFFFFF:FF:FFFFFFFFFFFFFFFFFFFFFFFFFFFFFFFFFFFFFFFFFFFFFFFFFFFFFFFFFFFFFFFFFFFFF:FFFFF:FFF:FFFFFFF:FFFFFFFFFFFFFFFFFFFFFFFFFFF,FFFFFFFFFFFFFF:FFFFFFFFFFFFFF:FFFFFFFFFF:::FFFFFF:FFFF:FFFF:FFF:FFFF:FFFFF:FFF
@A00920:152:HGHKKDRXX:2:2108:14226:20744 1:N:0:AGGAGTGG+CTAGAACA
ACTCCTACGGGAGGCAGCAGTAGGGAATCTTCCGCAATGGACGAAAGTCTGACGGAGCAACGCCGCGTGGGTGATGAAGGTCTTCGGATCGTAAAACCCTGTTGTAAGGGAAGAACAAGTATTAGAGTAATATGCTAGTACCTTGACGGTACCTTACCAGAAAGCCCCGGCTAACTACGTGCCAGCAGCCGCGGTACTACGTAGGGGGCAAGCGTTGTCCGGATTCATTGGGCGTAAAGCGCGCGTAGGC
+
FFFFFFFFFFFFFFFFFFFFFFFFFF:FFFFFFFFFFFFFFFFFFFFFFF:FFFFFFFFFFFFFFFFF,FFFFFFFFFF::FFFFFFFFFFFFFF:FFFFFFFFFFFFFFFFFFFFFF,F:FFFFFF::FF::FFF:F:FFFFFFFFFF:F:FFF:FFFFF:F:FFFFFFFF:FF:FFFFFFFFFFFFFFFFFFFF,:FFFFF,::FFFFFFFFFF,FFFFFFFFFFFFFFFFFFFF,F:FFF:FFFFFF
@A00920:152:HGHKKDRXX:2:2108:15139:21731 1:N:0:AGGAGTGG+CTAGAACA
ACTCCTACGGGAGGCAGCAGTGGGGAATATTGCACAATGGGCGAAAGCCTGATGCAGCGACGCCGCGTGAGAGAAGAAGTATTTCGGTATGTAAAGCTCTATCAGCAGGGAAGATAATGACGGTACCTGACTAAGAAGCACCGGCTAAATACGTGCCAGCAGCCGCGGTAATACGTAGGGTGCAAGCGTTATCCGGATTTACTGGGTGTAAAGGGAGCGCAGGCGGTGCGGCAAGTCTGATGTGAAATCC
+
FFFFFFFFFFFFFFFFFFFFFFFFFFFFFFFFFFFFFFFFFFF,FF:FFFFFFFFFFF:FFFFFFFFFFFF,FFFFF:FFFFFFFFFFFFFF:FFFFFFFFFFFFFFFFFFFFF:FFFFFFF,FFFF:FFFF,FFF:FFFFFFF,FFFFFFF,FF:FF:FFFFFFFFFFFFFFF:FF,FFFFF:F:FFF:FFFFFF:FFFFFFFF:FFFFFFFFF:FFFFFFFFFF,,:FFFFFFFFF,FFFFFFFF,FF
@A00920:152:HGHKKDRXX:2:2108:3622:21919 1:N:0:AGGAGTGG+CTAGAACA
ACTCCTACGGGAGGCAGCAGTAAGGGATCTTGCGACAATGGACGAAAGTCTGACCCAGCCATGCCGCGTGCAGGAAGACGGCCTTCTGGGTTGTAAACTGCTTTTGATCGGGACCAAAGAGCCCTTGCGAGGGAAGTTGAGTGTACCGATAGAATAAGCACCGGCTAACTCCGTGCCAGCAGCCGCGGTAATACGGAGGGTGCAAGCGTTGTCCGGATTTATTGGGTTTAAAGGGTGCGTAGGCGGCCTG
+
FFFFFFFFFFFFFFFFFFFFFFFFFFFFFFFFFFFFFFFFFFFFFFFFFFFFFFFFFFFFFFFFFFFFFFFFFFFFFFFFFFFFFFFFFFFFFF:FFFFFFFFFFFFFFFFFF,FFFFFFFFFF:FFFFFFFFF:F,FFFFFFFFFFFF,FFFFFFFFFFFFFFFFFFFFFFFFFFFFFFFFFFFFFFFFFFFF:F,FFF:FFFFFFFFFFFF:FFFF,F:F,:FFF:FFF:FFFFF:FF:FFFFF:,,F
@A00920:152:HGHKKDRXX:2:2108:13286:22028 1:N:0:AGGAGTGG+CTAGAACA
ACTCCTACGGGAGGCAGCAGTTTCGAATCATTCACAATGGGCGAAAGCCTGATGGTGCGACGCCGCGTGAGGGATGAAGGCCCTCGGGTTGTAAACCTCTTTCGGCAGGGAAGAAGCGAAAGTGACGGTACCTGCAGAAGAAGCCCCGGCCAACTACGTGCCAGCAGCCGCGGTAAGACGTAGGGGGCGAGCGTTGTACGGATTTATTGGGCGTAAAGCGCGTGTAGGCGGTCCGGTAAGTCCGCTGTGA
+
FFFFFFFFFFFFFFFFFFFFFFFFFFFFFF:FFFFFFFFFFFFFFF:F:FFFFFFFFFFFFFFFFFF:FFFFFFFFFFFF,F:FFFFFFFFFFFFF:FFFFFFFFFFFFFFFFFFFFFFF,FFFFFFFFFFF:FFFFFFFF:FFF,:FFFF:F:FFFFFFFFFFFFFF::FFFFFF:FF,FFFFFFFFF:F:F:F,F,F,:FFFFFFFFFFFFFFFFF,FFF::FF::FFFFFFF:FFF:FFFFFFFF:F
@A00920:152:HGHKKDRXX:2:2108:9498:22200 1:N:0:AGGAGTGG+CTAGAACA
ACTCCTACGGGAGGCAGCAGTGGGGAATATTGCACAATGGGCGCAAGCCTGATGCAGCGACGCCGCGTGGAGGATGAAGGCCTTCGGGTCGTAAACTCCTGTCTGGGGGGATGAAAACTGACAGTACCCCCGGAGGAAGCCCCGGCTAACTACGTGCCAGCAGCCGCGGTAATACGTAGGTGGCAAGCGTTGTCCGGATTTACTGGGCGTAAAGAGCGCGCAGGCGGTCGTTCAAGTCGGATGTGAAAGT
+
FFFFFFFFFFFFFFF:FFFFFFFFFFFFFFFFFFFFFFFFFFFF:FFFFFFFFFFFFFFFF:FFFFFFFFFFFFFFFFFFFFFFFFFFFFFFFFFF:FFFFFFFFFFFFFFFFFF,FFFFFF:FFFFFFFFFFFFFF,FFFFFFFFF:FFFFFFFFFF,F:FFFFFFFFFFFFFFFFFFFFFFFFFFFFFFFFFFFFFFFFFFFFFFFFF:FFFFF:FFFFFFFF:FF:FFF:FFFFFFFFFFFFFFFF:
@A00920:152:HGHKKDRXX:2:2108:30626:22216 1:N:0:AGGAGTGG+CTAGAACA
ACTCCTACGGGAGGCAGCAGTAGGGAATATTGGTCAATGGATGGAAGTCTGAACCAGCAATGCCGCGTGCAGGAAGACGGCCCTCTGGGTTGTAAACTGCTTTTGCCAGGGGATAAAAGGCCCATGAGTGGGACATTGAAGGTACCTGGTGAATAAGCCACGGCTAACTACGTGCCAGCAGCCGCGGTAATACGTAGGTGGCGAGCGTTGTCAGGATTTATTGGGCGGAAAGAGCGTGTAGGCGGCCAGA
+
F:FFFFFFFFFFFFFFFFFFFF,FFFFFFFF,FFFFFFFFF,F:FFF:FFFF,::FFF,FFFF:FFFFFFF,FFFFFFFFF,,F,F,FF,FFFFF:,,FFFFFFFFFF,FF:F:FFF,:,F:FFF:,:FFF,:,FFF,FF,F,F,,,,,FF,FF:F:FFF,,,,FFFFFF:FF,,F:F,::,::F:FFFFFF,F,,FFF,:,:F,FF:,F:F,FF,FFFFFFFFF:F::FF,FFF,,FFFF,:,:::F,F
@A00920:152:HGHKKDRXX:2:2108:19190:22576 1:N:0:AGGAGTGG+CTAGAACA
ACTCCTACGGGAGGCAGCAGTAAGGAATATTGGACAATGGAGGCAACTCTGATCCAGCCATCCCGCGTGTAGGAAGAAGGCCCGATGGGTCGTAAACTACTTTTGTCAGGGAATAAACCTCTCGATTTACTCGAGAGCTGAAGGTCCCTGAAGAATAAGCACCGGCTAACTCCGTGCCAGCAGCCGCGGTAATACGGAGGGTGCAAGCGTTATCCGGAATCACTGGGTTTAAAGGGTGCGTAGGTGGTAT
+
FFFFFFFFFFF:FFFFF:FFFF,FFFFF:FFFFFFFFFFFFFF:F:FFFFFFFFFFFFFFFFFFFFFFFFF:FFFFFFFFFFF,FFFFFFFFFFFFFFFFFFFFFFFFFF:FFFFF:FFFFFFF:FFFFFFFFFFFFFFFF::FF,FFFFFFFFFF:FFFFFFFFFFFFFFFFFFFFFFFF:FFFFFFFFFFFFFFF:FFFFFFFFFFFFFFFFF:FFFFFFFFFFFF:FFFFF:FFFFFF,FFFF:F,F
@A00920:152:HGHKKDRXX:2:2108:12644:23985 1:N:0:AGGAGTGG+CTAGAACA
ACTCCTACGGGAGGCAGCAGTAGGGAATATTGCACAATGGGCGAAAGCCTGATGCAGCGACGCCGCGTGAGGGATGACGGCCTTCGGGTTGTAAACCTCTTTCAGTAGGGAAGAAGCGAAAGTGACGGTACCTGCAGAAGAAGCGCCGGCTAACTACGTGCCAGCAGCCGCGGTAATACGTAGGGCGCAAGCGTTATCCGGAATTATTGGGCGTAAAGAGCTCGTAGGCGGTTTGTCGCGTCTGCCGTGA
+
FFFFFFFFFFFFFFFFFFFFFFFFFFFFFFFFFFFFFFFFFFFFFFFFFFFFFFFFFFFFFFFFFFFFFFFFFFFFFFFFFFFFFFFFFFFFFFFFFFFFFFFFFFFFFFFFFF:FFFFFFFFFFFFFFFFFFFFFFFFFFFFFFFFFFFFFFFFFFFFFFFFFFFFFFFFFFFFFFFFFFFFFFFFFFFFFFFFFFFFFFFF:FFFFFFFFFFF:FF::FFFFFFFFF,:F:FFFF,FFFFFFFFFFFF
@A00920:152:HGHKKDRXX:2:2108:22507:24001 1:N:0:AGGAGTGG+CTAGAACA
ACTCCTACGGGAGGCAGCAGTGGGGAATATTGGACAATGGGGGCAACCCTGATCCAGCAATGCCGCGTGTGTGAAGAAGGCCTGCGGGTTGTAAAGCACTTTAAGAGGGGAAGAAAAAATCGGATCTAACACATCCGATCTTGACGTTACCCTTAGAAGAAGCACCGGCTAACTACGTGCCAGCATCCGCGGTAATACGGAGGGTGCGAGCGATGTCCGGAATCACTGGGCGTAAAGGGCGCGTAGGCGG
+
F:FF,FFFFF:F:FF:,F,:,FFFFFFFFFF,FFFFFFFFFFFFF:FFFF:FFFFFFFFFF:FFFFF:FF:FFFF,:F:FFFFF:FFFFFFFFFFFFFFFFF:FFFF,,F,FFFFFFFFF,,:FFFFFF:FFFF::F:FFFFF::FFFFFF,:FF,F:F,FFF:FFFFFFFFFF,F:F:FFFFFF,FF:FFFFF:F:FFFFFFFFFFF:FFF,:,F:FF::FFF,FFFFFFF,FFFFF:FF,FF:FFFFF
@A00920:152:HGHKKDRXX:2:2108:3432:24408 1:N:0:AGGAGTGG+CTAGAACA
ACTCCTACGGGAGGCAGCAGTGGGGAATCTTGCGCAATGGGCGAAAGCCTGACGAAGCAACGCCGCGTGCGGGATGAAGGACCTCGGATTGTAAACCCCTTTAAGTGGGGACGAACCAATACGGAAACCACAGAAGAAGCCACGGCCAACTACGTGCCAGCACCCGCGGTAACACTTAGGGGGCAAGCTATGTCATAATTTATTGGGCATAAATATCACTAAGTAGGTTCAGTAAGTCGGGTGTTAAACC
+
F:FFFFF,FFFFFFFF:F:FFFF:FFFF::F,FFFFFFFFFFF:FFFFFFFF,F,,:FFFFF,FFFFFFF,:FFFFFFFF,F,F::F,FFFFFFF:,,,FFF,F,F,FFFFFFFF:,:F::FF,,:,,,,,,FF:FFFF:F,F,,FFF:F,FFFFF,FF,,,F,::,F,:F:F:F::FF,,,FFF:,:,,FFFF,,,,,::FFF,F,,,:,,F,F,,FF,,:,,,,,FFFFFF:F:FFF,F,FF,F:F:F
@A00920:152:HGHKKDRXX:2:2108:6488:24596 1:N:0:AGGAGTGG+CTAGAACA
ACTCCTACGGGAGGCAGCAGTGGGGAATTTTGGACAATGGGCGAAAGCCTGATCCAGCAATGCCGCGTGTGCGAAGAAGGCCTTCGGGTTGTAAAGCACTTTTGTCCGGGAAGAAATCCGTCCGGCTAATACCCGGATGGGATGACGGTACCGGAAGAATAAGCACCGGCTAACTACGTGCCAGCAGCCGCGGTAATACGTAGGGTGCGAGCGTTAATCGGAATTACTGGGCGTAAAGCGTGCGCAGGCG
+
:FFFFFFFFFFFFFFFFFFFFFFFFFFFFFFFFFFFFFFFFFFFFFFFFFFFF:FFFFFFFFFFFFFFFFF:FFFFFFFFFFFFFFFF:FFFFFFFFFFFFFFFFFFFFFFFFFF:FFFFFFFFFFFFFFFFFFFFF:FFFFFFFFFFFFFFFFFFF:FFFFF:FFFFFFFFFFFF:FFFFFFFFFFFFFFFFF,FFFFFFFFFFFFFFFFFFFFFFFFFFF,FFFFFFFFFFFFFFFF:FFFFFFFFFF
@A00920:152:HGHKKDRXX:2:2108:19479:24799 1:N:0:AGGAGTGG+CTAGAACA
ACTCCTACGGGAGGCAGCAGTGGGGAATCTTGGACAATGGGGGCAACCCTGATCCAGCCATTCCGCGTGAGTGAAGAAGGCCTTCGGGTTGTAAAGCTCTTTTGTCCGGAACGAAACGGGTAGCGTGAATATCGCTGCCTACTGACGGTACCGGAAGAATAAGCACCGGCTAACTACGTGCCAGCAGCCGCGGTAATACGTAGGGTGCGAGCGTTAATCGGAATTACTGGGCGTAAAGCGTGCGCAGGCG
+
FFFFF,FFFFF:FFFFFFFFFFFFFFF:FFFFFFFFFFFFFFFFFFFFFFFFFFFFFFFFFFFFFFF:FFFFF:FFFFFFFFF:FFFFFFF:FFFFFF:FFFFFFFFFFFFFFFFFF:FFFFFFFFFF:FFFFFFFFFFF:FFFFFFFF:FFFFFFFF:F:FFFFF::FFFFFFFFFFFFFF:FFFFFFFFFFFFFF:FFF,FFFFFFF:FF:FFFFFF:FF:FFFFF:FFFF,FFF:F:FF:FF:FFF:
@A00920:152:HGHKKDRXX:2:2108:16902:25598 1:N:0:AGGAGTGG+CTAGAACA
ACTCCTACGGGAGGCAGCAGTAGGGAATCTTCCGCAATGGACGAAAGTCTGACGGAGCAACGCCGCGTGAGCGAAGAAGGCCTTCGGGTCGTAAAGCTCTGTTGTTAGGGAAGAACAAGTATCGGAGTAACTGCCGGTACCTTGACGGTACCTAACCAGAAAGCCACGGCTAACTACGTGCCAGCAGCCGCGGTAATACGTAGGTGGCAAGCGTTGTCCGGAATTATTGGGCGTAAAGCGCACGTAGGCG
+
FFFFFFFFFFFFFFFFFFFFFFFFFFFFFFFFFFF:FFFFF:FFF:FFFFFFFFFFFFFFFFFFFFFFFFFFFFFFFFFFFFFFFFFF:FFFFF,FFFFFFFFFFFFFFFFFFFFFF:FFFFFFFF:FF:FFFFFFFFFFFFFFFFFFF:FFFFFFF:FF:F:FFFF:FFFFFFFFFFFFFFFFF:FFFFFFF:F,FFFFFFFFFFF:F,,FFFFFFF:FFF:FF:FFF:FFF:F,,F,FFFFFFF:,:F
@A00920:152:HGHKKDRXX:2:2108:2754:25895 1:N:0:AGGAGTGG+CTAGAACA
ACTCCTACGGGAGGCAGCAGTGGGGAATTTTGCGCAATGGGCGAGAGCCTGACGCAGCAACGCCGCGTGGAGGATGAAGGTCCTTGGATTGTAAACTCCTGTCAGCAGGGAAAAAGGGATAGGCGTTAATACCGCTTAAACTTGATTGTACCTGCAGAGGAAGCCCCGGCTAAATCTGTGCCAGCAGCCGCGGTAATACAGAGGGGGCGAGCGTTATTCGGAATTATTGGGCGTAAAGGGCGCGTAGGCG
+
,FFFFFFFFFF:FFFFFFFFFFFFFFFFFFFFFFFFFFFFFFFFFFFFFFFF,FFFFFFFFFFFFFF:F:FFFFFFFFFFFFFFFFFFFFFFF:FF,FFF,FFFFFFFFFF,FFFFFFF:FFFFFFFFFFFFFFFFFFFFFFFFFFFFFFFFF:FF:FF,F,:FFFF::FFFF,:FFFFFFFFFFFFF:,FFF:FFF:FFFFFF,FFF:FFFFFFF:FFF,F,:F,:FF,FF:FFFFFFFFFFF,FFFFF
@A00920:152:HGHKKDRXX:2:2108:24071:26240 1:N:0:AGGAGTGG+CTAGAACA
ACTCCTACGGGAGGCAGCAGTGGGGAATTGTTCGCAATGGGCGCAAGCCTGACGACGCAACGCCGCGTGGAGGATGAAGGTCTTCGGATTGTAAACTCCTGTTGCCCGGGACGAAATGTTCAGACCTAACACGTCTGAGTTTGACGGTACCGGGTGAGGAAGCCCCGGCTAACTCTGTGCCAGCAGCCGCGGTAATACAGAGGTCTCAAGCGTTGTTCGGATTCAGTGGGCGTAAAGGGTGCGTAGGTGG
+
FFFFFFFFFFFFFFFFFFFFFFFFFFF::FFFFFFFFFFFFFFFFF:FFFFF:FFFFFFF,FFFFFFFFF:,FFFFFFFFFFF:FFFFFFFFFFFF,:FF:FFFF,:FFFFFFFFFFF:FFFF:FFFFFFFFFFF,:FFFFFFFFFFFFFFFFFFFFFFFFFF,FFFFFFFFFFFFFFFF:FFFFFFFFFFFF,FFFFFFFFFF,FFFFF:FFFF:FFFFFFFFF,FFFFFFFFFFF:F,:FF:FFFFFF
@A00920:152:HGHKKDRXX:2:2108:18412:26678 1:N:0:AGGAGTGG+CTAGAACA
ACTCCTACGGGAGGCAGCAGTGGGGAATCTTGCGCAATGGGCGAAAGCCTGACGCAGCGACGCCGCGTGCGGGAAGACGGCCTTCGGGTTGTAAACCGCTTTCAGCAGGGACGAAATTGACGGTACCTGCAGAAGAAGCTCCGGCCAACTACGTGCCAGCAGCCGCGGTAAGACGTAGGGGGCGAGCGTTGTCCGGAATCATTGGGCGTAAAGGGCTCCTAGGCGGTTCAGTAAGTCGACTGTGAAAATC
+
FFFFFFFFFFFFFFFFFFFFFFFFFFFF,FFFFFFFFFFFF:FFFFFFFF:F:FFFFFFFFFFFFFFFFFFFFFFFFFFFFFFFFFFFFFFFF:FFFFFFFFFFFFFFFFFFFFFF:FFFF:FFFF,FFFFFF:FF::FFFFFFFFFFFFFFFFF:FFFFFFF:FFFFFF,F:F:FFFF:,FFFFFFFFFFFFF:F::FFFFFF:F,FF:FF:F:FFFFFF,:F:FF:FFFF:FFFFFFFFFFFFF:F:,
@A00920:152:HGHKKDRXX:2:2108:1371:26819 1:N:0:AGGAGTGG+CTAGAACA
ACTCCTACGGGAGGCAGCAGTGAGGAATATTGCACAATGGGGGCAACCCTGACGCAGCAACGCCGCGTGAAGGATGAAGGTTTTCGGATTGTAAACTTCTTTTAGTAAGGACGAAAAATGACGGTACTTAATGAATAAGCTCCGGCTAACTACGTGCCAGCAGCCGCGGTAATACGTAGGGAGCAAGCGTTGTCCGGATTTAGGGGGGGTAAAGGGAGCGCAGGCGGGAGAACAAGTTGGACGTGCAATC
+
:FFFFFFFFFFFFFFFFFFFFFFFFF:FFFFFFFFFFFFFFFFF,FFFFFFFF:FFFFFFFFFFFFFFFFFFFFFFFFFFFFFFFFF:FFFFFFF:,FFFFFFF,F,FFFF,FFFFF:FFFFFFFFF,F,F,FFFFF,FFFFFFFFF,FFF:FFFFFFFFFFFFFFFFFF,,FFF::FFFF:FFF,F:F:,FFFFFFFF,F,,,FFF,FFF,F,FF,FFFFFFFFFFFFF:,F:FFF:FF,::,F,F:FF
@A00920:152:HGHKKDRXX:2:2108:26847:26913 1:N:0:AGGAGTGG+CTAGAACA
ACTCCTACGGGAGGCAGCAGTGGGGAATATTGCGCAATGGGCGAAAGCCTGACGCAGCGACGCCGCGTGCGGGATGACGGCCTTCGGGTTGTAAACCGCTGTCGGGGGGGACGAAGATCTGACGGTACCCCCAAAGGAAGCACAGGCTAACTCTGTGCCAGCAGCCGCGGTAATACGGAGGGAGCTAGCGTTGTTCGGAATTACTGGGCGTAAATCGCACGTAGGAGGCGATTCAAGTCAGAGGTGAAAG
+
FFFFFFFFFFFFFFFFFFFFFFFFFFFFFFF:FFFFFFFFFFFFFFFFFFFFFFFFF:FFFFFFFFFFF:FFFFFFFFFFFFFFFFFFF,FFFFFFF,FFFFF:FFFFF,F:FF:F:FFFFFFF,F:FF,::FF:,:FF:FFF,F:FFF,FFFFFF,FFFFFFFFFFFFFFFFF::F,:,FFF,FFF:F:F:FFF,FFFFFF,FFFFFFF::,F,FFF::F,F,F,:,FFFFF:FF::F:FFF,,,FF::
@A00920:152:HGHKKDRXX:2:2108:16179:27258 1:N:0:AGGAGTGG+CTAGAACA
ACTCCTACGGGAGGCAGCAGCGGGGAATATTGCGCAATGGGCGAAAGCCTGACGCAGCGACGCCGCGTGCGGGATGAAGGCCTTCGGGTTGTAAACCGCTTTCAGCAGGGACGAAGCGCAAGTGACGGTACCTGCAGAAGAAGGTCCGGCCAACTACGTGCCAGCAGCCGCGGTAATACGAAGGTCCCGAGCGTTGTTCGGAATCACTGGGCGTAAAGGGAGCGTAGGCGGCGTGGTAAGTCAGATGTGA
+
FFFFFFFFFFFFFFFFFFFFFFFFFFFFFFFFFFFFFFFFFFFFFFFFFFFFFFFFFFFFFFFFFFFFFFFFFFFFF:FFFFFFFFFFFFFFFFFFFFFFFFFFFFFFFFFFFFFFFFFFFFFFFFFFFFFFFFFFF:FFFFFFFFFFFFFFFFFFFFFFFFFFFFFFFFFFFFF:::FFFFFFFFFFFFFFFF:FFF:FF:,:FFF:F,FF:FFFFF:FFFFF:FFF:FFFFFFFFF:F:::F:FF:FF
@A00920:152:HGHKKDRXX:2:2108:2591:27273 1:N:0:AGGAGTGG+CTAGAACA
ACTCCTACGGGAGGCAGCAGTGGGGAATTTTGGACAATGGGGGCAACCCTGATCCAGCCATTCCGCGTGAGTGAAGAAGGCCTTCGGGTTGTAAAGCTCTTTTGTCCGGAACGAAACGGGTAGCGTGAATATCGCTGCCTACTGACGGTACCGGAAGAATAAGCACCGGCTAACTACGTGCCAGCAGCCGCGGTAATACAGAGGTGGCAAGCGTTGTTCGGAATTACTGGGCGTAAAGGGCGCGTAGGCG
+
FFFFFFFFFFFFFFFFFFFFFFFFFFFFFFFFFFFFF:FFFFF:F:FFFFFFFFFFFFFFFFFFFFFFFFFFFFFFFFFFFF:FFFFFFFFFFFFFFFFFFFFFFFFFFF,FFFFF,FFFF:FFFFFFFFFFFFFFFFFFFFFFFFFFF:FFFFFFFFFFFFFFFFFF,:F:::FFFFFF,F:FFFFFFFFFFFF:,F:F,:FFFFFFFF:FF,FF,FFF:F,FFFFF:::F:,:,:F,FFFFFFF,F,F
@A00920:152:HGHKKDRXX:2:2108:12762:27414 1:N:0:AGGAGTGG+CTAGAACA
ACTCCTACGGGAGGCAGCAGTGGGGAATATTGCACAATGGACGCAAGTCTGATGCAGCAACGCCGCGTGCCCGATGAAGGCCTTCGGGTCGTAAAGGGCTTTTCTGGCTGAGGATAATGACGGTAGGCCAGGAATAAGTGTCGGCTAACTACGTGCCAGCAGCCGCGGTAAAACGTAGGACGCAAGCGTTATCCGGAGTTACTGGGCGTAAAGGGCGGGCAGGCGGCTTCGCACGTCGGATGTGAAAGAG
+
FFFFFFFFFFFFFFFFFFFFFFFFFFFF:FF,FFFF:FFFFFFFFFFFFFFFFF:FFF,FFFFFFFFFFFFFFFFFFFFFFFFFFFFFFFFF:FFFF:FFFFFFFFFFFFFFFFF:FFF:FFFFFFFFFFFF:FFFFFFFFFF:FFFFFFFFF:FFF:FFF:FFFFFFFFFFF:,FFF,FF:FFFFFF:FFFFFFFFF:FFFF:,FFFFFFF,FFFFFFF:FFFF,FF,:F:,F,,FFFFFFFFFFF:,F
@A00920:152:HGHKKDRXX:2:2108:15203:27696 1:N:0:AGGAGTGG+CTAGAACA
ACTCCTACGGGAGGCAGCAGTTAGGAATCTTCCACAATGGGCGAAAGCCTGATGGAGCGACACCGCGTGAAGGATGAAGGCCTTAGGGTCGTAAACTTCTAAAAGAGGGACGATAATGACGGTACCTCTTGAGAAGCACCGGCTAACTCCGTGCCAGCAGCCGCGGTAAGACGGAGGGGGCAAGCGTTGTCCGGAATCACTGGGCGTAAAGCGCGCGTAGGTGGCTCGTTGCGTCGGTGCTGAAAGCGCC
+
FFFFF:FF:FFFFFFFFFFFFF:FFF,FFFFFFFFF:FFFFF::FFFFFFFFFFFFFF:FFFFFFFFFFF::F:FFFFFFFFFFFFFFFFFF,FFFFFFFFF:FFFFFFFFFF:FFF::FFFF,FFF:F:FFFFFFFFF:FFFFF:FFF:FF:FFFFFFF:FFFFF:FFF,F:FFFFFFFFFFFFFFFFFF:FFF,FFFFFF,:FFFFF:FFF,:FFFFFFFFFFFFFFFFFFFFFFFFFFFFFFFFF,F
@A00920:152:HGHKKDRXX:2:2108:15953:27806 1:N:0:AGGAGTGG+CTAGAACA
ACTCCTACGGGAGGCAGCAGTGGGGAATATTGGACAATGGGCGGAAGCCTGATCCAGCAACGCCGCGTGAGGGATGACGGCCTTCGGGTTGTAAACCTCTTTCGGTGGGGACGAAGCGCAAGTGACGGTACCCACTAAAGAAGCACCGGCCAACTACGTGCCAGCAGCCGCGGTAATACGTAGGGTGCGAGCGTTGTCCGGAATTATTGGGCGTAAAGGGCTCGTAGGCGGTTTGTCGCGTCGGGAGTGA
+
F:FFFFFFFF,FFFFFFFFFFFFFFFFFFFFFFFFFFFFFFFF:FFFF:FFFFFFFFFFFFFFFFFFFFFFFFFFFFFFFFFFFFFFFFFFF:FFFFFFFFFFFFFFFFFFFFF,FFFFFFFFFFFF:F,FF:FFFFFFFFFFFFFFFFFFFFFFFFFF:FFFFFFFFFFFFFFFFFFFFF,FF:FFFFFFFFFFFFFFFFFFFFFFFFFFFFFFFF:FFFF:F:FFFFFFFFF:FFFFFFF:,FFFFFF
@A00920:152:HGHKKDRXX:2:2108:2220:28761 1:N:0:AGGAGTGG+CTAGAACA
ACTCCTACGGGAGGCAGCAGCAGGGAATCTTGCGCAATGGGCGAAAGCCTGACGCAGTGACGCCGCGTGTGGGATGAAGGCTTTCGGGTTGTAAACCACTTTCAGCAGGGACGATGATGACGGTACCTGCAGAAGAAGCTCCGGCCAACTACGTGCCAGCAGCCGCGGTAATACGTAGGGAGCAAGCGTTGTCCGGATTTATTGGGCGTAAAGAGCTCGTAGGTGGTTCGGTAAGTCGGGTGTGAAACCT
+
FFFFFFFFFFFFFFFFFFFFFFFFFFFFFFFFFFFFF:FFFFFFF:FFFFFFFFFFFFFFFFFFFFFFFFFFFFFFFFFFFFFFFFFFFFFFFFFFFFFFFFFFFFFFFFFFFFFFFFFFFFFFFFFFFFFFFFFFFFFFFFFFFFF:FFFFFFFFF:FF,FFFFFFFF:FFFFFFFFFFFFFFFFFFFFFFFFFFFFFFFFFFFFFFFFFFFFF:FFFFFFFF:FFFFFFF:,FFFFFFFFFFFFFFFF
@A00920:152:HGHKKDRXX:2:2108:29948:28964 1:N:0:AGGAGTGG+CTAGAACA
ACTCCTACGGGAGGCAGCAGTGGGGAATTTTGGACAATGGGGGCAACCCTGATCCAGCCATTCCGCGTGAGTGAAGAAGGCCTTCGGGTTGTAAAGCTCTTTCGGCAGGAACGAAACGGCGAGCTCTAACATAGCTCGCTAATGACGGTACCTGAAGAAGAAGCACCGGCTAACTACGTGCCAGCAGCCGCGGTAATACGTAGGGTGCGAGCGTTAATCGGAATTAATGGGCGTAAAGGGGGCGTAGGTG
+
FFFFFFFFFFFFFFFFFFFFFFFFFFFFFFFFFFFFFFFFFFFFFFFFFFFFFFFFFFFFFFFFFFF:FFFFFFFFFFFFFFFFFFFFFFFFFFFFFFFFFFFFFFFFFFFFFFFFFFFFFFFFFFFFFFFFFFFFFFFFFFFFFFFFFFFFFFF,FFFFFFFFFFFFFFFFFFF:FFFFFFFFFFFFFFFFFFFFFFF,:FFFFFFFFFFFF:FF:FFFFFFFFF,FFFFF:FFF::FF,:FFFFFFFF
@A00920:152:HGHKKDRXX:2:2108:8983:29136 1:N:0:AGGAGTGG+CTAGAACA
ACTCCTACGGGAGGCAGCAGTGGGGAATCTTGCGCAATGGGCGAAAGCCTGACGCAGCAACGCCGCGTGGGGGATGAAGGCTTTCGGGTTGTAAACCCCTTTCAGCAGGGACGATTATGACGGTACCTGCAGAAGAAGGACCGGCCAACTACGTGCCAGCAGCCGCGGTAATACGTAGGGTCCAAGCGTTGTCCGGATTTATTGGGCGTAAAGAGCTCGTAGGCGGAGCAGTAAGTCGGATGTGAAAACT
+
F,FFFFFFFFF:FFFFFFFFFFFFFFFF:FFFFFFFFFF:FFFFFFFFFFFF,FFFFFF:FFFFFFFF:FFFFFFFFFFFFFFF,:FFFFFF:F:F,FF:FFFFFFFF:FFFFFFFFFFFFFFFFFFFFFFFFFFFFFFFF:FFFFF:FFF:FFFFFFFFFFFFFFFF,FFFFFF,FFFFFFFFFFFFFFFFFF:FFFF,FFFF:F:::FFFFFFF:FFFFFFFFF,,FFFFF,,FFFFFFFFFFF:FF,
@A00920:152:HGHKKDRXX:2:2108:10140:29168 1:N:0:AGGAGTGG+CTAGAACA
ACTCCTACGGGAGGCAGCAGTGGGGAATTTTGGACAATGGGCGAAAGCCTGATCCAGCCATGCCGCGTGAGTGAAGAAGGCCTTCGGGTTGTAAAGCTCTTTCGCAAGGAAAGAAAACTTACCTACTAATACTAGGTGAGGTTGACGGTACCTTGATAAGAAGCACCGGCTAACTACGTGCCAGCAGCCGCGGTAATACGTAGGGTGCGAGCGTTAATCGGAATTACTGGGCTTAAAGCGTGCGCAGGCG
+
FFF,FF,,,FFFFFF:FFFFF,FFFFF:FF,FFFF:FFFFFF:,FFF:FF:FF,FFFFFFFFFFFFFFFFFF,:,F:FF:FF:,FFFFFFFFFFFFF:F,FFF:FFFF,FFF::F:FF:::FFFFFFF:FFFFFFFFFFF:FF::FFFF,FFF,,FFFF,FF:,F:::F,:F:FFFFFF,FFFFF:,FFFFF,FFFFF:FF:FF,:FF:FFFFF,:F:FF:F:FFFFF::FF,FFFF::F:F:FFF,::,
@A00920:152:HGHKKDRXX:2:2108:2591:29277 1:N:0:AGGAGTGG+CTAGAACA
ACTCCTACGGGAGGCAGCAGTGGGGAATCTTGCACAATGGGGGAAACCCTGATGCAGCGACGCCGCGTGAGCGATGAAGCCCTTCGGGGTGTAAAGCTCTTTCGGCAGGGACGAGAATGAAGGTACCTGAAGAAGAAGCTGCGGCTAACTACGTGCCAGCAGCCGCGGTAATACGTAGGGCGCAAGCGTTATCCGGAATTATTGGGCGTAAAGAGCACGTAGGCGGTTTGTCGCGTCTGCCGTGAAAGTC
+
FFFFF,FFFF:FF::FFFF:FFFF,FF,:F,,FF:FFFF,:F:FFF,F,F,:FF::,:FFF:FF:F,F:F:FF,:,F,FFF,F:FFFF::F:FFF,,F:FFFFF:FFFF:FF,F,FF:,F,FFFFFFF:FFFFFFFF:FF:FFFFFFF,,F,F:FFFFFFFFFFFFFF,FF,FF,F::F:FFFFFFF,F,FFFF,FF,FFFFF:FFF:,,F,F:F:,FFFF:F::FF:FF:F:FFFFFFF:,F,F:F,FF
@A00920:152:HGHKKDRXX:2:2108:6036:29481 1:N:0:AGGAGTGG+CTAGAACA
ACTCCTACGGGAGGCAGCAGTGGTGAATATTGGACAATGGGCGCAAGCCTGATCCAGCCATGCCGCGTGAGTGATGAAGGCCCTAGGGTTGTAAAGCTCTTTTGTGCGGGAAGATAATGACGGTACCGCAAGAATAAGCCCCGGCTAACTTCGTGCCAGCAGCCGCGGTAATACGAAGGGGGCTAGCGTTGCTCGGAGTTACTGGGCGTAAAGAGTACGTAGGCGGTTTGCTAAGTCTGGTGTGAAATCT
+
FFFFFFFFFFFFFFFFFFFFFFFFFFFFFF:FFFFFFFFFFFFFFFFFF:FFFFFFFFF:FFFFFFFFFFFFFFFFFFFFFFFF:FFFFFFFFF:F:FF,F:FFFFFFFFFFFFFFFFFFFFFFFFFFFFFFFFFFFFFFFFFFFFFFFFFFFFFFFFFFFFFFFFFFFFFFFFFFF:FFFFFFFFFFFFF:FFFFFFFFFFFF:FFFFFFFFF:FFFFFFFFFFFFFFFFF:FFFFFFFFFFFFFFFF:
@A00920:152:HGHKKDRXX:2:2108:26096:29496 1:N:0:AGGAGTGG+CTAGAACA
ACTCCTACGGGAGGCAGCAGTGGGGAATATTGGACAATGGGCGAAAGCCTGATCCAGCAATGCCGCGTGTGTGAAGAAGGCCTGCGGGTTGTAAAGCACTTTCAGTAGGGAAGAAAAGCCTGGCGCTAATATCGCCGGGTCTTGACGTCACCTACAGAAGAAGCACCGGCTAACTCCGTGCCAGCAGCCGCGGTAATACGGAGGGTGCAAGCGTTAATCGGAATTACTGGGCGTAAAGCGCGCGTAGGTG
+
FFFFFFF::FFFFFF,FFFFFFFFFFFFFFFFFFFFFFFFFFFFFFF:FFFFFFFFFFF:FFFFFFFFFFFFF:FFFFFFFFFF:FFFFFFFFFFFFFFFFFFFFFFFFFFFFFFFFFFFF:FFFF:FFFFFFFFFFFFFFFF:FFFFFFFFFFFFF:FFFFFFFFFFFFFFFFFFF:FFFF:FFFF:FFFFFFFF:FFFFFF:FFFFFFFFFFFFFFFFFFF:FFFFF,FFFFFFFFF:FFFF::FFFF
@A00920:152:HGHKKDRXX:2:2108:27534:29543 1:N:0:AGGAGTGG+CTAGAACA
ACTCCTACGGGAGGCAGCAATGAGGAATCTTGCACAATGGGCGAAAGCCTGATGCAGCGACGCCGCGTGGGTGAGGAAGTTCTTCGGAATGTAAAGCCCTTTTACCGGGGACGATCACAGACGGTACCCGGTGAATAAGCCCCGGCTAACTACGTGCCAGCAGCCGCGGTAATACGTAGGGGGCGAGCGTTGTCCGGATTTACTGGGCGTAAAGAGCGCGTAGGCGGAAGCTTAAGTGTGGCCTGAAAGC
+
FFFFFFFFFFFFFFFFFF,FFF:FFFFFFFFFF:FF:FFFFFFFFFFFFFFFFFFFFFFFFFFFFFF:FFFFFFFFF:FFFFFFFFFFFFFFFF:FFFFFFFFFFFFFFFFFFFFFFFFFFFFFFFFFFFFFFF:FFFFFFFFFFFFFFFFFFFFFFFFFF,FFFFFFFFF,FFFFFFFFFFFFFFFFFFFFFFFFFFFFFFFFFFFFFFFFFFFFFFFF:FFFFFFF,FFFFFFFFFFFFFFFFFFFFF
@A00920:152:HGHKKDRXX:2:2108:3839:30185 1:N:0:AGGAGTGG+CTAGAACA
ACTCCTACGGGAGGCAGCAGTGGGGAATCTTGGACAATGGGCGCAAGCCTGATCCAGCCATGCCGCGTGGGTGATGAAGGCCCTAGGGTTGTAAAGCCCTTTCGGCGGGGAAGATAATGACGGTACCCGCAGAAGAAGCCCCGGCTAACTTCGTGCCAGCAGCCGCGGTAATACGAAGGGGGCTAGCGTTGCTCGGAATTACTGGGCGTAAAGCGCACGTAGGCGGCTTTTTAAGTCAGGGGTGAAATCC
+
:FFFFFFFFFFFFFFFFFFFFFFFFFFFFFFFFFFFFFFFFFFFFFFFFFFFFFFFFFFFFFFFFFFFFFFFFFFFFFFFFFFFFFFFFFFFFFFFFFFFFFFFFFFFFFFFFFF,FFFFFFFFFFFFFFFFFFFFFFFFFFFFFFFFFFFFFFFFFFFFFFFFFFFFFFFFFFFFFFFFFFFFFFFFFFFFFFFFFFFFFFFFFFFFFFFFFFFFFFFFFFFFFFFFFFFFFF,FFFFFFFFFF,FFF,
@A00920:152:HGHKKDRXX:2:2108:28944:31046 1:N:0:AGGAGTGG+CTAGAACA
ACTCCTACGGGAGGCAGCAGTCGAGAATCTTCCACAATGGGCGAAAGCCTGATGGAGCGACACCGCGTGAAGGATGAAGGCCCTAGGGTCGTAAACTTCTAAAAGAGGGACGATAATGACGGTACCTCTTGAGAAGCACCGGCTAACTCCGTGCCAGCAGCCGCGGTAATACGGAGGGTGCAAGCGTTATCCGGATTCACTGGGTTTAAAGGGTGCGTAGGTGGGCTGGTAAGTCAGTGGTGAAATCCCC
+
FFFFFFFFFFFFFFFFFFFFFFFFFFFFFFFFFFFFFFFFFFFFFFFFFFFFFFFFFFFFFFFFFFFFFFFFFFFFF:FFFFFFFFFFFFFFFFFFFFFFFFFFFFFFFFFFFF:FFFFFFFFFFFFFFFFFF::FFFFF:FFF:FFFFFFFFFFFFFF:FFFFF:FFFFFFFFFFFFFF:FFFFFFFFFFF::F,FFFF:FFFFFFFFF,FFFFFFFFFFFFFFFFFFF,::FFFFFFFFFFF:F:FFF
@A00920:152:HGHKKDRXX:2:2108:26106:31109 1:N:0:AGGAGTGG+CTAGAACA
ACTCCTACGGGAGGCAGCAGTAAGGAATATTGGTCAATGGACGCAAGTCTGAACCAGCCATGCCGCGTGGAGGATGAAGGTCCTCTGGATTGTAAACTTCTTTTATCTGGGAAGAAATCCATTTTTTCTAAAATGGTTGACGGTACCAGATGAATAAGCACCGGCTAACTCCGTGCCAGCAGCCGCGGTAATACGGAGGGTGCAAGCGTTATCCGGATTTACTGGGTTTAAAGGGTGCGTAGGCGGATAG
+
FF:FFFFFFFFFFFFFFFFFFFFFFFFFF:FFFFFFFFFFFFFFFFFFFFF:FFFFFFFFFFFFFFF:FFFFFFFFFFFFFFFFFFFFFFFFFFFFFFFFFFFFFFFFFFFF,F:FFFFFFFFF:FFFFFFF:FFFFFF::FFF,FFFFFFFFFFFF:FFFFFFFFFFFF:FFFFFFFFFFF:FF:FFFF:FFFFFFFFFFFFFFFFFFFFFFF::FFFFFFFFFFFFFFFFFFFFFFFFF:FFF:F:FF
@A00920:152:HGHKKDRXX:2:2108:22525:31234 1:N:0:AGGAGTGG+CTAGAACA
ACTCCTACGGGAGGCAGCAGCAAGGAATTTTCCACAATGGGCGCAAGCCTGATGGAGCAACGCCGCGTGCGGGATGACGCCCTTCGGGGTGTAAACCGCTTTTCGAGGGGACGAAGGCAATGACGGTACCCTCGGAATAAGGATCGGCTAACTACGTGCCAGCAGCCGCGGTAATACGTAGGTGGCGAGCGTTGTCCGGATTTACTGGGCGTAAAGGGCGCGCAGGCGGTCTGTTTAGTCTAGGGTGAAA
+
FFFFFFFFFFFFFFFFFFFFFF:FFFFFFFFFFFFFFFFFFFFFFFFFFFFFFFFFFFFFFFFFFFFFFFFFFFFFFFFFFFFFFFFFFFFFFFFFFFFFFFFFFFFFFFFFFFFFFFFFFFFFFFFFFFFFFFFFFFFFFFFFFFFFFFFF:FFFFFFFFFFFFFFFFFFFFFFFFFFFFFFFFFFFFFFFFFFFFFFFFFFFFFFFFF,FFF:FFFFFFFFFFFFFFFFFFFFFFFFFFFFFFFFFFF
@A00920:152:HGHKKDRXX:2:2108:12292:31360 1:N:0:AGGAGTGG+CTAGAACA
ACTCCTACGGGAGGCAGCAGTGGGGAATATTGGACAATGGGCGAAAGCCTGATCCAGCAATTCCGCGTGGATGAAGAAGGTCTTCGGATTGTAAAGACCTTTCGTTGGGGACGATGATGACGGTACCCAAAGAAGAAGCACCGGCTAACTTCGTGCCAGCAGCCGCGGTAAAACGAAGGGTGCTAGCGTTGATCGGAATGACTGGGGGTAAAGGGCGCGTAGGCGGCGCGAGCAGTAAGGAGTGAAATAC
+
FFFFFFFFFFFFFFFFFFFFFFFFF,FFFFFF::FFFFFFF:FFFF,FFFFFF:FFFFFF,FFFFFFFFF,FFFFFFFFFF,FFFFFFFFFFFFF,:FFFFFFFFF,FFFFFFFF,FFFFFFFFFFF,FFF,FF,FFFF,F:FFFFFF:F,FFFFFFF:FFFFFFFFFFFF,FF,FFF:F,F:,FFFFFFF,,F:FFFF,FFFFFF,FFFFF:FF:FF:,FF:FF:F,FF,,,FFF,,F,,F:FFFF:,,
@A00920:152:HGHKKDRXX:2:2108:19045:31845 1:N:0:AGGAGTGG+CTAGAACA
ACTCCTACGGGAGGCAGCAGTCTAGAGGCTTCGACAATGACCGAAAGGTTGATCGAGCGACGCCGCGTGCGGGATGAAGGTCTTCGGATTGTAAACCGCTTTTGTTTGGGAAGAAGGCCTGTATCGTGAATACGGGATTGACGGTACCAAACGAATAAGCCCCGGCTAACTCCGTGCCAGCAGCCGCGGTAAGACGGAGGGGGCAAGCGTTGTTCGGAATCATTGGGCGTAAAGGGCTCGTAGGCGGACT
+
FFFFFFFFFFFFFFFFFFFFFFFFFFFFFFFFFFFFFFFFFFFFFFFFF:FFFFFFFFFFFFFFFFF,FFFFFFFFF:FFFFFFFFFFFFFFFFFFFFFFFFFFF:FF:F:FFFFF,FFFFFFFFFFFFFFFFFFFFFFFFFFFFFFF,FFFFF:FFFFFFFFFFFFFFFFFFFFFFF:FFFFFFFFFFFFFFFFFFFFFFFFFF,FFFFFFFFFFFF:FFFFFFFFFFF:FFFFFFF:F,FF,::FFFF
@A00920:152:HGHKKDRXX:2:2108:8422:32049 1:N:0:AGGAGTGG+CTAGAACA
ACTCCTACGGGAGGCAGCAGTGGGGAATTGTTCGCAATGGACGCAAGTCTGACGACGCAACGCCGCGTGAAGGATGAAGGTCTTCGGATTGTAAACTTCTGTTGGGTGGGAAGAACTGCCTCTGGGTTAATACCCTGGAGGTTTGACGGTACCACCTGAGGAAGCCCCGGCTAACTCTGTGCCAGCAGCCGCGGTAATACAGAGGGGGCAAGCGTTGTTCGGAATTACTGGGCGTAAAGGGCGCGTAGGC
+
FFFFFFFFFFFFFFFFFFFFF:FFFFFF:FFF:FF:FFFFFFFFFFFFFFFFFF:FFFFFFFFFFFFFFF:FFFFFFFFFFFFFFFFFFFFFFFFFFFFFFFFFFFFFFFF:FFFFFFFFFFFFFFFFFFFFFFFFFFFFFFFFF:FFFFFFFFFFFF:FFFFFFFFFFFFFF:FFFFFFFFFFFFFFFFFFFFF:FFFF:FFFFFFFFFFFFFFFFFFFFFF:FFFFFFFFFFFFFFFFFF::FF:FFF
@A00920:152:HGHKKDRXX:2:2108:9127:32111 1:N:0:AGGAGTGG+CTAGAACA
ACTCCTACGGGAGGCAGCAGTGGGGAATCTTGCGCAATGGTCGAAAGACTGACGCAGCGACGCCGCGTGTGGGAGGACGCCTTTCGGGGTGTAAACCACTGTTGCCCGGGACGAACTGCTCGATTCGTCGAGCTTGACGGTACCGGGTGAGGAAGCACCGGCTAACTCCGTGCCAGCAGCCGCGGTAATACGGAGGGTGCCAGCGTTGTCCGGAATCACTGGGCGTAAAGGGCGCGTAGGCGGCCATGTA
+
FFFFFFFFFFFFFFFFFFFFFFFFFFFFFF:FFFFF:FFFFFFFFFFFFFFFFFF,FFFFFFFFFFFFF:FFFFFFFFFFFFFFFFFFFFFFFFFFFFFFFFFFFFFFFFFFFF:FFFFFFFFFFFFFFFFFFFFFFFFFFFF:FFFFFFFFF:FFFFFFFFFF,F:FFF:FFFFF:FF:FFFFFFFFFFFFFF:::FFF:FFFFFF:FFFFFF:FFFFFFF:FFFFFF:,FFFF,,,FFFFFFF:FFFF
@A00920:152:HGHKKDRXX:2:2108:28646:32659 1:N:0:AGGAGTGG+CTAGAACA
ACTCCTACGGGAGGCAGCAGTTTCGAATCATTCACAATGGGCGAAAGCCTGATGGTGCGACGCCGCGTGAGGGCTGAAGGCCTTCGGGTTGTAAACCGCTTTCAGCAGGGACGAAGCGAAAGTGACGGTACCTGCAGAAGAAGGTCCGGCCAACTACGTGCCAGCAGCCGCGGTAATACGTAGGGACCGAGCGTTGTCCGGATTCATTGGGTTTAAAGGGTGCGTAGGTGGGTTGGAAAGTCAGTGGTGA
+
F,FFFFFFFFFFFFFFFFFFFFFFFFFFF:FFFFFFFFFFFFFFF:FFFFFFFFFFFFF:FFFFFFF,FFFFF,FF:FFFFF,FFFFFFFFFFF:FFFFFFFFFFFFFFFFFFFFFFFFFFFFF:FFFFFFFFFFFFFFFFFFFFFFFFFFFFFFFFFFFFFFFFFFFFFF:FF:,FFFFFFFFFFFFFFFFFF,FFFFF:F,FFFFFFFFF,FFF,FFFFFFF:F:F:FFF:FFFFFFFFFFF:FF:F:
@A00920:152:HGHKKDRXX:2:2108:27263:32706 1:N:0:AGGAGTGG+CTAGAACA
ACTCCTACGGGAGGCAGCAGTGGGGAATATTGGACAATGGGCGAAAGCCTGATCCAGCCATGCCGCGTGAGTGATGAAGGCCCTAGGGTTGTAAAGCTCTTTCAGTGGGGAAGATAATGACGGTACCCACAGAAGAAGCCCCGGCTAACTTCGTGCCAGCAGCCGCGGTAATACGAAGGGGGCTAGCGTTGTTCGGAATTACTGGGCGTAAAGCGCACGTCGGCGGATTGTTAAGTGAGGGGTGAAATCC
+
FFFFFFFFFFFFFFFFFFFFFFFFFFFFFFFFFFFFFFFFFFFFFFFFFFFFFFFFFFF:FFFFFFFFFFFFFFFFFFFFFFFFFFFFFFFFFFFFFFFFFFFFFFFFFFFFFFFFFFFFFFFF:FFFFFFFFF:FFFFFFF,FFF,FFFFFFFFFF,FFFFFFFFFFFFFFFFFFFFFFFFFFFFFFFFFFFF::FFFFFFFFFFFFFFFFFFFF:FFF,FFFFFF:FFFFFFFFFFFFFFFFFFFFFF
@A00920:152:HGHKKDRXX:2:2108:29939:32894 1:N:0:AGGAGTGG+CTAGAACA
ACTCCTACGGGAGGCAGCAGTGGGGAATCTTGCGCAATGGGCGAAAGCCTGACGCAGCGACGCCGCGTGGGGGAAGAAGGCCTTAGGGTTGTAAACCTCTTTCAGCAGGGACGAAGCCACTCGGGTGAATAGCCCAGAGGGTGACGGTACCTGCAGAAGTAGCACCGGCAAACTCCGTGCCAGCAGCCGCGGTAATACGGAGGGTGCAAGCGGTATCCGGATACACTGGGTTGAAAGGGTGCGTAGGCGG
+
FFFFFFFFFFFFFFFFFFFFF:F:FFFF::F,FFFFFFFFF:F:FF:FFFFF:FFFFFFFFFFFFFFFFFFFFFFF:FFF,FFF,FF:FFFFFFFF,FFFFFFF,FFFFFF,,FFFFFFF,F:FFF,FFFFF:F:FFFFFFF,FF:FFFFF,FFF:FFF,FFF,::FFF,FF:,:,,FF,FFFFF,:FFF:FF:F:F,FFFFF,F,FF,F:F,FFF:,,F,,,F:,,FFF,F,,,F,FFF,FFF,FF,:F
@A00920:152:HGHKKDRXX:2:2108:26268:32957 1:N:0:AGGAGTGG+CTAGAACA
ACTCCTACGGGAGGCAGCAGTAAGGGATCTTGCGACAATGGGCGAAAGCCTGACGCAGCAACGCCGCGTGCGGGATGACGGCCTTCGGGTTGTAAACCGCTTTTCGGGGGGAAGAGGAAGGACGGTACCCCCGGAAGAAGTCTCGGCTAACTACGTGCCAGCAGCCGCGGTAAAACGTAGGAGGCGAGCGTTATCCGGATTTACTGGGTGTAAAGCGCGTGTAGGCGGTCCTGCAAGTGGCGCGTGAAAG
+
FFFFFFFFFFFFFFFFFFFFFFFFFFFFFFFFFFFFFFFFFFFFFFFFFFFFFFFFFFFF:FFFFFFFFFFFFF:FFFFFFFFFFFFFFFFFFFF:FFFFFFFFFFFFFFF:FF:FFFFFFFFFFFFFFFFFFFFFF:FFFFFFFFFFFFFFFFFFFFFFFFFFFFF:FF::FFFFFFF,FFFF:FF:FFFFFFFFFFFFFF:FFFFFFF:FFFFFFF:::FFFFFF:::F::FFFFFF,:FFFFFF:FF
@A00920:152:HGHKKDRXX:2:2108:10456:34162 1:N:0:AGGAGTGG+CTAGAACA
GCTCCTACGGGAGGCAGCAGTGGGGAATATTGCGCAATGGGCGAAAGCCTGACGCAGCAACGCCGCGTGAGGGATGACGGCCTTCGGGTTGTAAACCTCTTTCAGCAGGGACGAAGCGAGAGTGACGGTACCTGCAGAAGAAGGACCGGCCAACTACGTGCCAGCAGCCGCGGTAATACGTAGGGTCCGAGCGTTGTCCGGAATTATTGGGCGTAAAGGGCTCGTAGGCGGTTTGTTGCGTCGGGAGTGA
+
,,F:FF::FFF,FF:,::FF:FFFF:,:,F,FF:FFFFFF:,FFFFFFFFFFFFFFF:FFFFFFFFF:FFFFFFFFF:F:,FFFFFFF,FF:,:FF,:FFFFFFFF:FF::FFFFFFFF:FFFF,,FFFFFFFFFFFF:FFFF,FFFFFF:FFFFFFFF:FFFFFFFFFFFFF:F,FFF:FFF:FFFFFF:FFF::,:FFFF,FFFFFF:FFF:FF:F:FFFFFFFFFFFFFFFFF,:FF,F:FF,FFFF
@A00920:152:HGHKKDRXX:2:2108:13973:34209 1:N:0:AGGAGTGG+CTAGAACA
ACTCCTACGGGAGGCAGCAGTGGGGAATATTGCGCAATGGACGAAACTCTGACGCAGCGACGCCGCGTGTGGGATGAAGACTCTCGGGCTGTAAACCACTGTTGCCCGGGACGAAACTCCTTTTTCGAGAGTATTGACGCTACCGTAAGAAGAAGCACCGGCTAACTACGTGACAGCAGCCGCCGTCATACGTAGGGTGAGAGCGTTAATAGGAATTACTGGGCGTAAAGCGCGCGTAGGCGGCGGATTA
+
F:FF:FFF:::FFFFFFFFFFFFFFF:FFFFFFFFFFFFFF,FFFF,FFFFF:FFFFFFFFFFFFFFFFF,FFF,FFFF,FF,FFFF,,FFFF:FF,FFF,F,FFFFFFF:FF:FFFFFF,F::FFFFFFF,FFFFFFF,,FFFFFFFFFFFFFFFFFF,FFFFFFFFFF,F,FFF,:FFFF:,:F,FFF,,FFFFFFF,FFFFFFFFF,,::FFFFFFFFF:,FFF,F,F,,:FFFF:::FFFF,F:FF
@A00920:152:HGHKKDRXX:2:2108:30337:34209 1:N:0:AGGAGTGG+CTAGAACA
ACTCCTACGGGAGGCAGCAGTGAGGAATATTGCTCAATGGGCGAAAGCCTGAAGCAGCGACGCCGCGTGGACGATGAAGGTCTTCGGATCGTAAAGTCCTTTTCTGTGTGAAGAGGAAGGACGGTAGCACAGGAATAAGTGTCGGCAAACTACGTGCCAGCAGCCGCGGTAACACGTAGGACGCAAGCGTTATCCGGATTTACTGGGCGTAAAGCGCGGGCAGGCGGCTGTTCAAGTCGGACGTGAAACC
+
F,FF,FF,FFF,:FFFF:FF,FFF,,FFFFFFFFFFFFFFFFFFFF:F,F,:FFFFFFFF,FFFF::F:,FFFFFFFFFF:FFFFFFF:F:FF,F::F:FFFFFFFF,FFF,FFFFFFFFFF:FFF,FFFFFFFFFFFF:F:FFF,,F::FFF,FF:FFFFFFFFFFFFFFFFFF:FFF::FFFFFF,F,FF,,FF::FFF:FFFF,F:FFFFFFFFF:,:FF,FF,FF,FF:FFF,FFFFFFF,F,,,F
@A00920:152:HGHKKDRXX:2:2108:27923:34444 1:N:0:AGGAGTGG+CTAGAACA
ACTCCTACGGGAGGCAGCAGTGGGGAATATTGGACAATGGGCGCAAGCCTGATCCAGCCATACCGCGTGGGTGAAGAAGGCCTTCGGGTTGTAAAGCCCTTTTGTTGGGAAAGAAATCCTATCGGTTAATAACCGGTGGGGATGACGGTACCCAAAGAATAAGCACCGGCTAACTTCGTGCCAGCAGCCGCGGTAATACGAAGGGTGCAAGCGTTACTCGGAATTACTGGGCGTAAAGCGTGCGTAGGTG
+
FFFFFFFFFFFFFFFFFFFFFFFFFFFFFFFFFFFFFFFFFFFFFFFFFFFFFFFFFFFFFFFFFFFFFFFFF:FFFFFFFFFFF:FFFFFFFFFFFFFFFFFFFFFFFFF:FFFFFFFFFFFFFFFFFFFFFFFFFFFFFFFFFFFFFF:FF,FFFFFF:FFFFFFFFFFFFF:FF:FFF:FFFFFFFFFFF:FFFFFFFFFFFF,FFFFFFFFFF:FF:FFFFF,::FFFFFFFFFF,FFFFFFFFFF
@A00920:152:HGHKKDRXX:2:2108:3549:34663 1:N:0:AGGAGTGG+CTAGAACA
ACTCCTACGGGAGGCAGCAGTAAGGGATCTTGCGACAATGGGCGAAAGCCTGACGCAGCAACGCCGCGTGCTGGATGACGGCCTTCGGGTTGTAAACCGCTTATCGGGGGGAAGAGGAAGGACGGTACCCCCGGAAGAAGACTCGGCTAACTACGTGCCAGCAGCCGCGCTAATAAGTAGGTGTCGAACGTTATCCGGAGAAACTGGGCGTAAAGCGCGGGCAGGCGGTGGTCCAAGTCGGAAGAGAAAG
+
FFFFFFFFFFFFFFFFFFFFFF:FFFFF:FFFF,:,FFFFF,F,FF:,F,:::F:,,:,FFFFFF:F,FF:,F:FF:F:F:,FF,FF:,FFF:FF,,F:,FF,FF,FFFFFF:F,F:F,:,,F,:,,FFF:F:,:F::F,,FFFF,,:,F,,F:F,F:FF:FF:FFFF,,,FF,:,::FFFF,,,FFFF,F,F,F:::FF,,F,FF,FF,,FF,F:FFF:,F:,FFF,FFFFFFFF,,FF,,,F,,F:FF
@A00920:152:HGHKKDRXX:2:2108:15673:34741 1:N:0:AGGAGTGG+CTAGAACA
ACTCCTACGGGAGGCAGCAGTGGGGAATTTTGGACAATGGGGGCAACCCTGATCCAGCAATGCCGCGTGAGCGAAGAAGGCCCTAGGGTTGTAAAGCTCTTTCGCCTGGGAAGATAATGACGGTACCAGGTAAAGAAGCCCCGGCTAACTTCGTGCCAGCAGCCGCGGTAATACGAAGGGGGCTAGCGTTGTTCGGAATTACTGGGCGTAAAGCGCGCGTAGGCGGATCTGCAAGTCAGGGGTGAAATCC
+
FFFFFFFFF::FFFFFFFFFFFFFF:FFF::FF:F,F:FFFFFFFFFFFFFFFFFFFFFFFFFFFFFFFFFFFFFFFFFFFFFFFFFFF:FFFFFFFFFFFFFFFFF,FF:FFFFFFFFFFFFFFFFFFFFFF,FFF:FFF:FFFFFFFFFFFFFFFFF:FF:FFFFFFFFFFFFF:FFFFFFFFFFFFF:FFFFFFF::FFFFFFFFF:FFFFFFFFFF:F:FFFFFFF:FF:FFFF:,FFFFFFFFFF
@A00920:152:HGHKKDRXX:2:2108:15845:35728 1:N:0:AGGAGTGG+CTAGAACA
ACTCCTACGGAGGCAGCAGTAGGGAATCTTCCGCAATGGACGCAAGTCTGACGGAGCAACGCCGCGTGAGTGATGAAGGTTCTCGGATCGTAAAGCTCTGTTGCCAAAGACGAACAGCTAGGAGAGTAACTGCTCTTAGTGTGACGGTATTTGAGAAGAAAGCCCCGGCTAACTACGTGCCAGCAGCCGCGGTAATACGAAGGGTGCAAACGTTGCTCGGACTTATTGGGCGTAAAGCGCACGTAGGCGG
+
FFF:FFFFFFFFFFFFFFFFFFFFFFFFFFFFFFFFFFFFFFFFFFFFFFFFFFFFFFFFFFFFFFFFFFFFFFFFFFFFFFFFFFFFFFFFF:FFFFFFFFFFFF:FFFFFFFFFFFFFFFFFFFFFFFFFFFFFFFFFFFFFFFFF:F:FFFFFFFFFFFFFFFF:F:FFFFFFFFFFFFFFFFFFFFFFFFFFFFFFF:FFFFFFFFFFFFFFFFFFF,FF:FFFFFFFFFFFFFFFFFFF:,FFFF
@A00920:152:HGHKKDRXX:2:2108:30770:36025 1:N:0:AGGAGTGG+CTAGAACA
ACTCCTACGGGAGGCAGCAGTGGGGAATCTTGCGCAATGGCCGAAAGGCTGACGCAGCGACGCCGCGTGCGGGAGGAAGCCCTTCGGGGTGTAAACCGCTGTCAGAGGGGACGAAAGCCCGGGGGAGGCACTGCCCATCGGGGATGACGGTACCCTCAGAGGAAGCACCGGCTAACTCCGTGCCAGCAGCCGCGGTAATACGGAGGGTGCGAGCGTTGTTCGGACTTATTGTGCGTAAAGCGCACGTAGG
+
FFFFFFF:FF:FFFFFF:FFFFFFFF:FFFFFFFFFFFFFFFFFFFFFFFFFFFFFFFF:FFFFFFFFFFF,FFFFFFFFFFFFFFF:FFFFFF:FFFFFFFF::FF,FFFFFF:FFFFFFF:F:FFFFF,FFF,FFFFFFFFFFFFF:FFFFF:FFFFF:,FFFFF:,F,FF:FFFFFFFFFFFFFFFFFFFFFFFFFFFFFFFFFFFFFFFFFF,:FFFFFFFF,FFF:,,FFFFF:FFFFFFF:FF,
@A00920:152:HGHKKDRXX:2:2108:19108:36057 1:N:0:AGGAGTGG+CTAGAACA
ACTCCTACGGGAGGCAGCAGCAGGGAATCTTGCGACAATGGGCGAAAGCCTGACGCAGCAACGCCGCGTGCGGGATGACGGCCTTCGGGTTGTAAACCGCTTTTCGGGGGGAAGAGGAAGGACGGTACCCCCGGAAGAAGTCTCGGCTAACTACGTGCCAGCAGCCGCGGTAAAACGTAGGAGGCGAGCGTTATCCGGATTTACTGGGTGTAAAGCGCGTGTAGGCGGTCCTGCAAGTGGCGCGTGAAAG
+
,FFFF,FFFFFFFFFFFFFFFFFFFF:FFFFFFFFF,FFFFFFFFFFFFFFFFFFFFF:FFFFFFF:FFFFFFFFFFFFFFFFFFFFFFFFFFF::FFFFFF,FFFFFFF:FF::FFFFFFFFFF:,FFFFFFFFFFFFFFFFFFFFF:FFFFFFFFFFFF:FFFFFF:FFFFFFFFFFFFFFFFF:FFFFFFFFFFF::FFFFF:FFFFFFFFFFFFF:FFFFF:FFF:F:FFFFFF:F:FF::FFFFF
@A00920:152:HGHKKDRXX:2:2109:19361:1110 1:N:0:AGGAGTGG+CTAGAACA
ACTCCTACGGGAGGCAGCAGTGGGGAATATTGGACAATGGGCGCAAGCCTGATCCAGCAATGCCGCGTGAGTGATGAAGGCCTTAGGGTTGTAAAGCTCTTTCGCCCGCGACGATGATGACGGTAGCGGGAGAAGAAGCCCCGGCCAACTACGTGCCAGCAGCCGCGGTAATACGTAGGGGGCAAGCGTTGTCCGGAATCATTGGGCGTAAAGCGCATGTAGGCGGCCGTGTTAGTCGGATGTGAAATCC
+
FFFFFFFFFFF:FFF,FFFFF:FFFFFFF:FFFFFFFFFFFFFFFFFFFFFFFFFFFFF,FFFFF:F,FFFFF:FFFFFFFFF:FFFFF,FFFFFFFFFFFFFFFFFFFFFFFFFFFFFFFFF::FF:FFFFFFFFFFFFFFFFFF:FFF,FFFF:FFF:,FFFFFFFF,FFFFF:FFFFFFF:FFFFF:FFFFFF:FFFFFFFFFFFFFFFFF:FFFF,FFFFFFFFF::FFFFFFFFF:FFFF:FFFF
@A00920:152:HGHKKDRXX:2:2109:30120:2112 1:N:0:AGGAGTGG+CTAGAACA
ACTCCTACGGGAGGCAGCAGTGAGGAATATTGGTCAATGGGCGGGAGCCTGAACCAGCCAAGTAGCGTGAAGGATGACTGCCCTATGGGTTGTAAACTTCTTTTATAAAGGAATAAAGTCGGGTATGCATACCCGTTTGCATGTACTTTATGAATAAGGATCGGCTAACTCCGTGCCAGCAGCCGCGGTAATACGGAGGATCCGAGCGTTATCCGGATTTATTGGGTTTAAAGGGAGCGCAGACGGGTCG
+
FFFFFFFFFFFFFFFFFFFFF:FFFFFFFFFFFFFFFFFFFFFFFFFFFFFFFFFFFFFF:FFFFFFFFFFFFFFFFFFFFFFFFFFFFFFFFFFFFFFFFFFF:FFFFFFFFFF:F:F:FFFFFF:FFFFFFFF:FF:FFFFFF,:F:FFFFFFFFFFFFFFFFFFFFFFFFFFFFFFFFFFFFFFFFFFFFFFFFF:F,FFFFFFFF,FFFFFFF,,F,F,F:FF:FFFF:FFFFFFFFF:FFF:FF:
@A00920:152:HGHKKDRXX:2:2109:25129:3364 1:N:0:AGGAGTGG+CTAGAACA
ACTCCTACGGGAGGCAGCAGTAGGGAATATTGGTCAATGGATGCAAGTCTGAACCAGCCATGCCGCGTGCAGGAAGAAGGCCCTATGGGTTGTAAACTGCTTTTGCCAGGGGATAAAACAGCTCTGCGGAGCAAATTGAAGGTACCTGGTGAATAAGCCACGGCTAACTACGTGCCAGCAGCCGCGGTAATACGTAGGTGGCAAGCGTTGTCCGGATTTAGTGGGCGTAAAGAGCGTGTAGGCGGCCGCA
+
FFFFFFFFFFFFFFFFFFFFFFFFFFFFFFFFFFF,FFFFFFFFFFFFFFFFFFFFFFFFFFFFFFFFFFFFFF:FFFFFFFFFFFFFFFFFFFFFFFFFFFFFFFFFFFFF:FFFF:FFFFFFFFFFFFFFFFFFFFFFFFFFFFFFFFFFFFFFFFFFFFFFFFFFFFFFFFFFFFF,FFFFFFFFF,FFFFFFFFF:FFF:FF:FFFFFFFFF:F,F,F:FFFFFFFF:FF:FFFFFFFFFFF:::F
@A00920:152:HGHKKDRXX:2:2109:11957:3599 1:N:0:AGGAGTGG+CTAGAACA
ACTCCTACGGGAGGCAGCAGTGGGGAATTTTTCGCAATGGGGGAAACCCTGACGAAGCAACGCCGCGTGGAGGATGAAGGCCTTCGGGTCGTAAACTCCTGTCGACCGGGACGAACGTAGAGGGGGCTAATACCCGCTTCTATCGACTGTACCGGTGGAGGAAGCCACGGCTAACTCTGTGCCAGCAGCCGCGGTAATACGTAGGGGGCACGCGTTGTCCGGATTTATTGGGCGTAAAGAGCTCGTAGGC
+
FF:FFFFFFFFFFFF,FFFFFFFFF:FFFFFFFFFFFFFFFFFFFFFFFFFFFF:FFFF,FFFFFFFFFFFFFFFFFFFFFFFFFFF:FFFFF,FFFFFFFFFFFFFFFFFFFF,FFFFFFFFFFFFFFFFFFFFF:F:FF,FFFFFF:FFFFFFFFFFFFFFFFFFFF,FFFFFFFF:FFFFFFFFFFFFFFFFF:FFFFFF:FFFF:F,FFF:FFFFFF::FFFFFFFF:FFFF:FFFFFF::FF:F:
@A00920:152:HGHKKDRXX:2:2109:29469:5682 1:N:0:AGGAGTGG+CTAGAACA
ACTCCTACGGGAGGCAGCAGTGGGGAATATTGGACAATGGGCGCAAGCCTGATCCAGCAATTCCGCGTGGGTGAAGAAGGCCTTCGGGTTGTAAAGCACTTTTGTTGGGGAAGAAAAGACACCGGCCAATACCCGGGGTTTCTGACGGTACCCAAAGAATAAGCACCGGCTAACTACGTGCCAGCAGCCGCGGTCATACGGAGGGTCCAAGCGTTATCCGGAATTACTGGGCGTAAAGAGTTGCGTAGGT
+
F:FFF:FFFF:F:FFFFFF:FFFFFF:FFFFFFFF:FFFFFFFFFF:FF::FFFFFFFF,F,FFFFFFFFFFFFF:FFF,FFFFFFFFFFFFFFF:FFFFFFFFFFFFF,FFFFFFFFFFFFFFFFFF,FFFFFFFFFFFFF:FFFFFFFFFF:FF:FFFF:FF:FFFFFFFFFF:FF,FFFFF,F:FFFF:FFFFFFFFF,FFF,FFF,FF,:FFFF:FFF,F:FFFFFFFF,F,FFFFFF,F,FFFF,
@A00920:152:HGHKKDRXX:2:2109:31765:5713 1:N:0:AGGAGTGG+CTAGAACA
ACTCCTACGGGAGGCAGCAGTGAGGAATCTTGCACAATGGGCGAAAGCCTGATGCAGCGACGCCGCGTGAGGGACGAAGGCCTTCGGGTTGTAAACCTCTGTCAGTGGGGAAGAAGAATGACGGTACCCACTGAGGAAGCTTCGGCTAACTACGTGCCAGCAGCCGCGGTAAGACGTAGGGAGCAAGCGTTGTCCGGATTTATTGGGCGTAAAGCGCCCGCAGGCGGCTTGCCAAGTTCGATGTGAAATC
+
FFFFFFFFFFFFFFFFFFFFFFFFFFFFFFFFFFFFFFFFFFFFF:FFF:FFFFFFFFFFFFFFFFFFFFFFFFFFFFFFFFF:FFFFFFFFFFFFFFFFFFFFFFFFFFFFFFFFFFFFFFFFFFFFFFFFFFFFF:FFFFFFFFFFFFF:FFFFFFFFFFFFFFFFFF:FFFFFFFFFFFFFFFF,FF,FFFFFF:FFFFFFFFFFFF:F:F:FFFF:FFFFFFFFF:FFFFFFFFFFFFFFFFFFFF
@A00920:152:HGHKKDRXX:2:2109:12870:6026 1:N:0:AGGAGTGG+CTAGAACA
ACTCCTACGGGAGGCAGCAGTGGGGAATTTTGGACAATGGGCGCAAGCCTGATCCAGCCATTCCGCGTGCAGGATGAAGGCCCTCGGGTTGTAAACTGCTTTTGTACGTAACGAAAAGCGCGGAGTTAATACCTTGGCGTCATGCCGGAACCGTAAGAATAAGCACCGGCTAACAACGTGCCAGCAGCCGCGGTCATACTTAGGGTGCAAGCGTTAATCGGAATTACAGGGCGTAAAGCTTTCGCAGGCG
+
FFFFFFFFFFF:FFFFFFFFF:FFFFFFFFFFFFFFFFFFFFFFFFFFFFFF:FFFFF:FFFFFFFF:FFFFFF,FF:FFFFFFFFFFF,FFFFFFFFFFFFFF::F:,:FFFF,FF:FF:,FFFF:FFF,FF:,:F:FFFF,F,FF,,F,,,FF:FFFF:FFFFFFFFF:FFF,,,:FF,F,,FF:F::F,F:,FFFF:FF,,FFFFFF,FFFFF,FFF:FF:FF:,,F:FF:FFF,F,,,F,:F:,,,
@A00920:152:HGHKKDRXX:2:2109:20184:6104 1:N:0:AGGAGTGG+CTAGAACA
ACTCCTACGGGAGGCAGCAGTGGGGAATCTTGCGCAATGGCCGAGAGGCTGACGCAGCGACGCCGCGTGGAGGATGACGCCCCTCGGGGTGTAAACTCCTGTTGCCCGGGACGAACACGTGGTTTCGACCACGCTGACGGTCCCGGGTGAGGAAGCTCCGGCTAACTCCGTGCCAGCAGCCGCGGTAATACGGAGGGAGCTAGCGTTGTTCGGAATTACTGGGCGTAAAGCGCACGTAGGCGGCGACTCA
+
[truncated: 45,086,959 more chars]
