# Supplementary material for: Biochar’s role in improving pakchoi quality and microbial community structure in rhizosphere soil
Source: PeerJ. 2024 Mar 18;12:e16733. doi: 10.7717/peerj.16733 (PMC10956520; doi:10.7717/peerj.16733)
Supplement: Supplemental Information 15 — T2, treated with 3% biochar. 1, 2, and 3 represent three replications. [file peerj-12-16733-s015.gz › T21_2.fq]

@A00920:152:HGHKKDRXX:2:2101:21206:1172 2:N:0:AGGAGTGG+CTAGAACA
GGACTACACGGGTTTCTAATCCTGTTTGCTCCCCACGCTTTCGCGTCTGAGCGTCAGAAACGAGCCAGGAAGCCGCCTTCGCCACTGATGTTCCTCCTGATATCTACGGATTTCACCCCTACACCAGGAATTCCACTACCCTCTACCGTACTCTAGCCCGCCAGTTTCCAATGCAATTCCCAGGTTGAGCCCAGGGCTTTCACATCAGACTTAACGAACCGCCTACGCACTCTTTACGCCCAGTAACTCC
+
FFFFF:FFFFFFFFFFFF,FFFFFFFFFFFFFFFFFF:FFFFFFFFFFFFFFF,FFFF,FFFFFFFFFF,:FFFFFFFFFFFFFFFFFFFFFFF:FFFF:F:FFFFFFFFFFFFFFFFFFFFFFFFFFFFFFFFFFF:FFFFFFFFFFFFFFFFFFFFFFFFFFFFFFF:FFFFFF:FFFF:FFFFFFFFFFFFFFFF,FFFFFFFFFFF::FFFFFFFF::FFFFFFFFF:F:FFFFF:FF:F::FFFF
@A00920:152:HGHKKDRXX:2:2101:18991:1344 2:N:0:AGGAGTGG+CTAGAACA
GGACTACAAGGGTTTCTAATCCTGTTTGCTCCCCACGCTTTCGTGCTTTAGTGTCAGTGATAGGCCAGGCAACTGCCTTCGCCATTGGTGTTCTATCTGATATCTACGCATTTCACAGCTACACCAGATATTCCATTGCCCTCTCCTACACTCAAGGTAAATAGTATCAAAAGCAACTCCGGAGTTGAGCTCCGGGATTTCACTTCTGACTTAAAAACCCACCTGAGCACCCTTTACACCCAGTAAATCC
+
FFF:FFF:,FFFFFFFFFFFFFFFFFFFFFFFFFFFFFFFFFF,FF:F,FF:FFFFFF:F,FF,FFFFFFFF,,FFFFFFFFFF,FFFFFFFF:F:FF:FF,FFFFFFFFFFFFFF,FFFFFFF:FFFFFFFFFF,:FFFFFFFFF,FFFFFFFFFF,FFFFFFFFFFFF,F::F,F,FF,,,FFFFFFF,F:FFF,FFFFFFFFFF::FFFFFFF,,FFFFFF,FFF,:FFFFFFFFFFFFFFF:FFFF
@A00920:152:HGHKKDRXX:2:2101:15727:2519 2:N:0:AGGAGTGG+CTAGAACA
GGACTACAAGGGTTTCTAATCCTGTTTGATCCCCACGCTTTCGTGCCTCAGCGTCAATATTTGCTTAGTAAGCTGCCTTCGCAATCGGTGTTCTATATCATATCTAAGCATTTCACCGCTACATGATATATTCCGCCTACCTCAACAAAATTCAAGACTGATAGTATCAATGGCAGTTTCCGGGTTGAGCCCGGAGATTTCACCACTGACTTAACAGCCCGCCTACACACCCTTTAAACCCAGTGACTCC
+
FFFFFFFFFFFFFFFFFFFFFFFFFFFFFFFFFFFFFFFFF:FFFFFFFFFFFFFFFFFFFFFFFFFFFFFFFFFFFFFFFFFFFFFFFFFFFFFFFFFFFFFFFFFFFFFFFF:FFFFF:FFFFFFFFFFFFFFFFFFFFFFFF,FFFFFFFFFFFFFFFFFFFFFFF:FFFF,FFFFFFF:FFFFFFFFFFFFFFFFFFF:FFFFF::FFFFF,FF:FFFFFFFF:FFFF,FFFF:F:FFFFFF,FFF
@A00920:152:HGHKKDRXX:2:2101:14877:2738 2:N:0:AGGAGTGG+CTAGAACA
GGACTACTCGGGTATCTAATCCTGTTTGCTACCCACGCTTTCGCTCCTCAGCGTCAGTACTGGCCCAGAACACTGCCTTCGCCATCGGTGTTCCTCCTGATATCTGCGCATTTCACCGCTACACCAGGAATTCCGTGTTCCACTACCAGACTCAAGCCACAGCAGTATCGGATGGCGTCTCGGGGTTGAGCCCCGAGTTTTCACATCCGACTTACTGAGCCGCCTCCGAGCTCTTTACGCCCAATAAATC
+
FFFFFFFFFFFFFFFFFFFFFF,FFFFFFFFFFF::FFFFFFFFFF:FFFFFFFFF,FFFFFFFFFFFFFFFF,FFFFFFFFFFFFFFFFFFFFFFFFFFFFFFF:FFFFFFFFFFFFFFFFFFFFFFF:FFFFF,FFFFF,FF,FF:FF,FF:FFFF:FFFFFF,FFFF,FF,:FFFF:F,FF:F:FFFF,F:FFFFFFFFFFF:F:FFFFF:F:F,FFF:FF:,FFFFFF:FFFF:FFFFF,,:,F:F
@A00920:152:HGHKKDRXX:2:2101:9588:3129 2:N:0:AGGAGTGG+CTAGAACA
GGACTACCAGGGTTTCTAATCCTGTTCGCTCCCCACACTTTCGCTCCTCAGCGTCAGGACATGCCCAGAGAACCGCCTTCGCCACCGGTGTTCCTCCTGATATCTGCGCATTTCACCGCTACACCAGGAATTCCGTTCTCCCCTGCATCCCTCTAGTCTGCCCGTATCGAAAGCAAGCACTGAGTTAAGCCCAGTGTTTTCACTCCCGACGCGACAAACCGCCTACGAGCCCTTTACGCCCAATAATTCC
+
FFFFFFFFFFFFFFFFFFFFFFFFFFFFFFFFFFFFFFFFFFFFFFFFFFFFFFFFFFFFFFFFFFFFFFFFFFFFFFFFFFFFFFFFFFFFFFFFFFFFFFFFFFFFFFFFFFFFFFFFFFFFF,FFF:FFFFFFFFFFFFFFFFFFFFFFFF:FFFFFFFFFFFFFFFFFFFFFF:FFFFFFFF,FFFFFFFFFFFFFFFFFFFFFFFFFF,FFFFFFFFFFFFFFFF:FF,F:FFFFF:::FFFFFF
@A00920:152:HGHKKDRXX:2:2101:28754:3192 2:N:0:AGGAGTGG+CTAGAACA
GGACTACTCGGGTTTCTAATCCTGTTTGCTCCCCACGCTTTCGCTCCTCAGCGTCAGTACTGGCCCAGAACACTGCCTTCGCCATCGGTGTTCCTCCTGATATCTGCGCATTTCACCGCTACACCTGGAATTCCGCATCCCTCTCCCAAACTCAAGCCAACCAGTATCGGACGCAGTTCCCCGGTTAAGCCGAGGGATTTCACGTCCGACTTAGTTGGCCACCTACGAGCCCTTTACGCCCAGTAATTCC
+
FFFFFFFFFFFFFFFFFFFFFFFFFFFFFFFFFFFFFFFFFFFFFFFFF,FFFFFFFFFFFFFFFFFF:FFFFFFFFFFFFFFFFFFFFFFFFFFFFFFFFFFFFFFFFFFFFFFFF:FFFFFFFFFFFFFFFFFFFFFFFFFFFFFFFFFFFF:FFFFFFFFFF:FFFFFFFFFFFF:FFFFFFFFFFFFFFFFF:FFFFFFFFFF:FFF::FFFFFFFFFFF:FFFFFFFFFF:F,FFF:FFFFFFFF
@A00920:152:HGHKKDRXX:2:2101:19560:3364 2:N:0:AGGAGTGG+CTAGAACA
GGACTACTCGGGTATCTAATCCTGTTTGCTCCCCACGCTTTCGCGTCTCAGCGTCAGTAACGTCCCAGCGAGCTGCCTTCGCAATTGGTGTTCCTCCTGATATCTGCGCATTTCACCGCTACACCAGGAATTCCACTCGCCTCTTCCGTACTCTAGACCGACAGTATCCACCGGCTTTCGAGGGTTGAGCCCCCGACTTTCACAGCGGACTTACCGAACCGCCTACACGCGCTTTACGCCCAATGATTCC
+
FFFFFFFFFFFFFFFFFFFFFFFFFFFFFFFFFFF:FFFFFFFFFFFFFFFFFFFFFF::FFF:FFFFFFFF,:FFFFFFFF:F,FFFFFFFFFFFFFFFF,FFFFFFFFFFFFFFFFFFFF,FF:F:FFFFFFFFFF:FFFFFFFF:FFFFFFFF,FFFFFFF:FFFFF:FFF::FFFFFFFFFFFFFFFFFFFFFFFFFFFFFFF,FFFFFFFFF:FFFFFF:F,FFFFFFF:FFFFFFFFFFFFFFF
@A00920:152:HGHKKDRXX:2:2101:4372:3427 2:N:0:AGGAGTGG+CTAGAACA
GGACTACAGGGGTATCTAATCCCGTTCGCTACCCTGGCTTTCGCGGCTCAGCGTCAGGTCCAGCCCAGGGCGCCGCCTTCGCCTCTGGTGTTCCTCCGGATCTCTACGCATTTCACCACTCCACCCGGAATTCCACGCCCCTCTGCAGCCCTCAAGCTGTCCAGTTTCGAACGGCCTCTCCCGGTTGAGCCCGGAGCTTTCACGTCCGACTTGAACAGCCGCCTGCCCGCGCTTTACGCCCAGTAAATCC
+
FFFFFF,FFF:F:FFF:FFF:FF:F:FFFFFFF::FFFFFFFFFFFFFFFFFFFFF:F:,FF:FF,FFFF:FFFFFFFFFFFFFFFFFFFFFFF:FFFFFFFFFF,FFFF:FFFFFFFFFFFFFFFFFF:FF:FFF:FFFFFFFFF,:FFFF:,FFFFFFFFFF,FFFFF,FF:FFFFF:F:FF,FFF:FF,FFFFFF:F:FFFFFFFFFF:,FFF,,F,F,:F,,FF,FFFF:::,FFFFFF:F:,::,
@A00920:152:HGHKKDRXX:2:2101:29134:4914 2:N:0:AGGAGTGG+CTAGAACA
GGACTACAGGGGTTTCTAATCCTGTTTGCTCCCCACGCTTTCGTGCCTCAGCGTCAGTTTTGGTTTAGTAAGCTGCCTTCGCAATTGGTGTTCTGTGCAATCTCTATGCATTTCACCGCTACACTGCACATTCCGCCTACCTCATCCAAACTCAAGACCCGCAGTATCAATGGCAAACTTAACGTTAAGCGACAAGATTTCACCACTGACTTACAAGCCCGCCTGCGCACCCTTTAAACCCAATGAATCC
+
FFFFFFFFFFFFFFFFFFFFFFFFFFFFFFFFFFFFFFFFFFFF:FFF:FFFFFFFFFFFFFF:FFFFFFFFFFFFFFFFFF:FFFFFFFFFFFF,F:FFFF:FFF,FFFFFFFFFFFFFFFFFF,FFFFFFFFFFFFFFFFFF:FFFFFFFFFFFFFFFFFFFFFFFFFF:FFFF,,,,,,FFFFFFFF:FF::,:FFFFFF,F,,FFFFFFFFF,,FF:FFF:FFFFFFFFFFFF,FFFFFF::FFF,
@A00920:152:HGHKKDRXX:2:2101:4670:6042 2:N:0:AGGAGTGG+CTAGAACA
GGACTACTGGGGTTTCTAATCCTGTTCGCTCCCCACGCTTTCGCATCTCAGCGTCAGATCAGGTCCAGCCAGCCGCCTTCGCCTCCGGTGTTCTTCCGGATCTCTACGCATTCCACCCCTACACCCGGAAGTCCGCAGGCCTCTACCTGGCTCCAGACCCCCAGTATCCCCCGCAAGCTCGCGGTTGAGCCCCGGCCTATCACCATGAGACTTAACCGGCCGCCTACGTGCGCTTTACGCCCAATAATTC
+
FFFFFFF,,F:FFF:FFFF,FF,FF:FF,:FF:F:,FFFFFFF,,,,FFFFFFFFFFFF,F,F:FF,FFF,FFFF:FFF,,FFFF,FFFFFFFF:FFFFF,:FFF,FFFF,F:FF,F,FFFFFFFF:::F,:FFFFF::F:::F,F,F,,FF::FF,F,:F,::F,F,F,,,,FF,,FFFFF:FFFFFF:FFF,,F:F:FFFF:,F,FF:,,,F:,,,,F::FF:FF,FF:,FFFF:F:FF:FFFFF,FF
@A00920:152:HGHKKDRXX:2:2101:9842:6918 2:N:0:AGGAGTGG+CTAGAACA
GGACTACCCGGGTATCTAATCCTGTTTGCTCCCCACGCTTTCGCACCTCAGCGTCAGTATCGGGCCAGTGAGCCGCCTTCGCCACTGGTGTTCTTGCGAATATCTACGAATTTCACCTCTACACTAGGAATTCCGCCATCCTCTCTCGGACTCAAGCAATCCCGTTTCAAAGGCAATTCCGGAGTTAAGCCCCGGGATTTCACCCCTGACAAAGATCGCCGCCTACGCGCGCTTTACGCCCAGTAATTCC
+
FF:FFFFFFFFFF,:FF:FFFFFFFFFFFFFFFFFFFFFFFFFFFFFFFFFFFFF:FFFFFFFFFFFFFFFFFFFFFFFFFFFFFFFFFFFFFF,FFFF:FFFFFFFFFF:F,FFFFFFFFFFFFF:FF:FFFFFFF,FFF:FFF:FFFFFFFFFFFF,FFFFF::FFFFFFFFFFFFF:FFFFFFF,:FFF:FFFFFFFFFFFFFF:FFFF:FF:FFFFFFFF:FFFFFFF:FFFFFFFF,FF:FFFF:
@A00920:152:HGHKKDRXX:2:2101:11098:7373 2:N:0:AGGAGTGG+CTAGAACA
GGACTACTCGGGTATCTAATCCTGTTTGATCCCCACGCTGTCGTGCATGAGCGTCAGAAACGGGCCAGTGAGCCGCCTTCGCCACCGGTGTTCTTCCCAATATCTACGAATTTCACCTCTACACTGGGAATTCCACTCACCTCTCCCGCACTCTAGCTTCACAGTTTCAAAGGCAATTCCGGAGTTGAGCTCCGGGCTTTCACCCCTGACTTGAGAAACCGCCTGCGCACGCTTTACGCCCAGTAATTCC
+
:FFFFFFFFFFFFFFFFFFF,FFFFFFFFF,FFF:FFFFFF:FFF,FFFFFFFFFFF:FFFFFFFFFFFFFF:FFFFFFFFFF:FFFFFFFFFFFFFFF:FFFFFFFFF:FFFFFF:F:F,FFFFFFFFFFF,FFFFFF::FFFF,FF,F:F:FFF:FFF::FFFFF,FF,FFFF:FFFFFFFFFFFFFFF::F:FFFFFF:FFFFFF:,FFF:FFFFF:FFFFFFF:F::F:FFF:FF,FFFFFFFFFF
@A00920:152:HGHKKDRXX:2:2101:30517:7498 2:N:0:AGGAGTGG+CTAGAACA
GGACTACCGGGGTTTCTAATCCTGTTTGCTCCCCACGCTTTCGCGTCTCAGCGTCAGTGTTCGTCCAGGTGGCCGCCTTCGCCACTGGTGTTCCTCCCGATATCTACGAATTTCACCTCTACACCGGGAATTCCGCCACCCTCTCCGACACTCAAGAACGGTAGTTTCGGGCGCACTTCCTCAGTTGAGCTGAGGGCTTTCACACCCGACTTGCCATCCCGCCTACACGCGCTTTACGCCCAATAATTCC
+
FFF:FF::FFFFFF:FFF:FFFFFFFFFFFFFF:FFFFFFF:,FFFFFFFFFFFFFFFFF:FFFFFFF::,FFFF:FFFFFFFFFFF:F,F,FF,FFF:FFFFFFFFFF:F:FFFF,FFFFFFFFFFFFFFFFFFFFF:::FF:FFFF,F:FFF:FFFFFFFFFFFFFFFFFFFFFFFFFFFFFFF:FFFF:FFFFF:::FFFFFFFFF::FFFFFFF:F,FFFFFFF,FFF:FFFFFFFF:F,FFF:F:
@A00920:152:HGHKKDRXX:2:2101:27896:7842 2:N:0:AGGAGTGG+CTAGAACA
GGACTACTAGGGTTTCTAATCCTGTTTGCTCCCCTAGCTTTCGCGCCTCAGCGTCAGTTCCGGTCCAGATGGCCGCCTTCGCCACCGGTGTTCTTCCCAATATCTACGCATTTCACCGCTCCACTGGGAATTCCACCATCCCCTCCCGGACTCTAGCCCGCCAGTATCGAGTGCGGTTCCTCGGTTGAGCCGAGGGATTTCACATCCGACTTGACAGGCCGCCTACGCGCCCTTTACGCCCAATGATTCC
+
FFFFFFFFFFFFFFFFFFFFFFFFFFFFFFFFFFFFFFFFFFFFFFFFFFFFFFFFFFFFFFF,FFFFFFFFFFFFFFFFFFFFFFFFFF:FFFFFFFFFFFFFFFFFFFFFFFFFFFFFFFFFFFFFF,FFFFFFF:FFFFFFFFFFFFFFFFFFFF:FFFFFFFFFFFFFFFFFFFFFFFFFFFFFFFFFFFFFFFFFFFFF:FF::F,FFFF,FFFFFFFFFFFFFFFFFFFFFFFFFFFFFFFFFF
@A00920:152:HGHKKDRXX:2:2101:12020:7936 2:N:0:AGGAGTGG+CTAGAACA
GGACTACCAGGGTTTCTAATCCTGTTCGCTACCCACGCTTTCGTCCATCAGCGTCAATGCAATGTTAGTGGCCTGCCTTCGCAATTGGTATTCTATGCAATATCTAAGCATTTCACCGCTACACTGCATATTCTAGCCACTTCACATTGATTCAAGGCACCCAGTATCAACGGCAGTCCTGCAGTTGAGCTGCAGGATTTCACCACTGACTTAGCTGCCCGCCTACGGACCCTTTAAACCCAATGATTCC
+
FFFFFFFFFFFF,FFF:FFFFFFFFFFFFFFFFFFFFFFFFFFFFFF:FFFFFFF:FFFFFFFFFF:FFF:FFFFFFFFFFFFFFFFFFFFFFFFFFFFFFFFFF,FFFFFF,FFFFFFF:FFFFF:FFF:FFFFF:F:FFFFF:FFFFFFFFFFFFFF,FFFFFFFFFF:FF:FFFFFFFFFFF:FFFFFFFFF:FFFF:FFFFFFFFFF:FFFFF:FFF,FF,:FFF:FFFFFFFFFF:FF,F::FFF
@A00920:152:HGHKKDRXX:2:2101:15989:8641 2:N:0:AGGAGTGG+CTAGAACA
GGACTACAGGGGTTTCTAATCCTGTTTGATCCCCACACTTTCGTGCCTCAGCGTCAGTTAAAGCTTAGTTAGCTGCCTTCGCAATAGGTGTTCTTGACGATATCTAAGCATTTCACCGCTACACCGTCAATTCCGCCAACCTCAACTTTACTCAAGTCATACAGTATCAATGCCACCCTCCCGGTTAAGCCGGGATATTTCAGCACTGACTTATACAACCGCCTCCGCACCCTTTTAACCCAATAAATCC
+
FFFFFFFFFFFFFFFFFFFFFFFFFFFFFFFFFFF:FFFFFFFFFFFFFFFFFFFFFFFF:FFFFFFFFFFFFFFF:FFFFFFFFFFFFFFFFFFFFFFF,FFFFFFFFFFFF:FFFFFF,FFFFFFFFFFF:FFFFFFFF,FFFFFFFFFFFFFFFFFF:FFFFFFFFFFFFFFFFFFFFFF:FF::FFF:FFFFFFFFFFFFFFF:FFFFFFFFFFF,FFFF,FF:FFFFF,F,FFFFFFFFFFFFFF
@A00920:152:HGHKKDRXX:2:2101:6045:9455 2:N:0:AGGAGTGG+CTAGAACA
GGACTACTCGGGTTTCTAATCCCGTTTGCTCCCCTGGCTTTCGCTCCTCAGCGTCAGTGTTGGTCCAGAATGCCGCCTTCGCCACCGGTGTTCCTCCAGATATCTACGCATTTCACCGCTACACCTGGAATTCCGCATTCCTCTCCCAAACTCAAGCCATCCAGTCTCACACGCAGTTCCACGGTTGAGCCGTGGGATTTCACGTGTGACTTAGTTGGCCGCCTACGAGCCCTTTACGCCCAGTAATTCC
+
FFFF:FFFFFFFFFFFFFFFFFFFFFFFFF:FFFFFFFFFFFFFFFFFFFFFFFFFF,:FFFFFFFFFFFFFFFFFFFFFFFFFFFFFFFFFFFFFFFF:FFFF:FFFFFFFFFFFFFFFFFFFFFF:F:FFFFFF:FFFFFFFFFFFFF:,:FFFF::F:FFFFFFF,FFFFFFFFFF:FFFFFFF:FFFFFFFFFFFFFFFFFFFFFF,FFFFFFFFFFFFFFFF:FFFFFFFF:FFFFFFF::FF:F
@A00920:152:HGHKKDRXX:2:2101:5430:9674 2:N:0:AGGAGTGG+CTAGAACA
GGACTACTAGGGTTTCTAATCCTGTTTGATCCCCACGCTTTCGTGCCTCAGCGTCAATGATTGCGTAGTGAGCTGCCTTCGCAATTGGTGTTCTATGTCATATCTAAGCATTTCACCGCTACATGACATATTCCGCTCACCTCCACAATATTCAAGACAGATAGTATCAACGGCAGTTTCCAAGTTAAGCTTGGAGATTTCACCACTGACTTACATGCCCGCCTACGCACACTTTAAACCCAGTGAATCC
+
:FFFFFFF:FFFFFFFFFFF:FFFFFFFFFFF:FFFFFFFFFF,FFFFFFFFFF:FFFFFFF::FFF:FFFFF,FFFFFFFFFFFFFFFFFFFFFFFFFFFFFFFFFFFFFFFF:FFFFFFFFFFFFFFFFFFFF,FFFF:FF:FFF:,FF:FFF,FF::FF:,:FF,FFFF:::F,F,F::FFFFFF,F,:,,FFFFFF,F,,FF:FFFFFFF,FF,FF,FFFFF:FFFFF,F:,:FF:FFFF,FF:FF
@A00920:152:HGHKKDRXX:2:2101:10800:10739 2:N:0:AGGAGTGG+CTAGAACA
GGACTACAGGGGTTTCTAATCCCGTTCGCTCCCCACGCTTTCGTCCATCAGCGTCAGTCCATGGTTAGTGACCTGCCTTCGCAATCGGTGTTCTATGTAATATCTATGCATTTCACCGCTACACTACATATTCCGGCCACTTCACCATAACTCAAGACAACCAGTATCAAAGGCAGTGCTACGGTTGAGCCGCACCATTTCACCCCTGACTTAATTGCCCGCCTGCGGACCCTTTAAACCCAATCATTCC
+
FFFFFFFFFFFFFFFFFFFFFFFFFFFFFFFFFFFFFFFFFFF,:F,FFFFFFFFFFF,,F:F,:,:FFFFFF,FFFFFFFFFF:,FFFFFFFF,,,FFFFFFFFF:FFFFFFFFFF,FFFFFFFFFF:,FFFFF,,F:F:FF:FFF,F:FFFF:FFFFFFFFFFFF,FFFFFFFFFFF,FFFFFF::FFFFFFF:FFFFFFFF,FFFFFFFFF,,:FFFFFFFFFF,FFFFFF:FF,FFF:FF,F:FFF
@A00920:152:HGHKKDRXX:2:2101:19886:10911 2:N:0:AGGAGTGG+CTAGAACA
GGACTACTGGGGTATCTAATCCCGTTTGCTCCCCTGGCTTTCGCGCCTCAGCGTCAATGCCGGTCCAGGATGCCGCCTTCGCCACCGGTGTTCCTCCAGATATCTACGCATTTCACCGCTACACCTGGAATTCCGCCTTCCTCTCCTGCACTCGAGGACTGCAGTTTCCAAGGCAGTCCCGGGGTTGAGCCCCGGGCTTTCACCTCGGACTTACAGTCCCGCCTACGCGCCCTTTACGCCCAGTGATTCC
+
FFFFFFFF,FFFFFFFFFFFFF:FFFFFFFFFFFFFFFFFFFFFFFFFFFFFFFFF::FF:FFFFFFF:FFF:FFFFFFFFFFFFFFF:F,FF:FFF,FF,FFFFF,FFFFFFFFFFFF:FF:FF:FF,FFFFFFFFFFFFFFFFFF::FFFFFFF:FFFFFFFFFFFF,,FFFFF:FFFFFFFF:FFFF:FFFFFFFFFF,FF:FFF,F:FFFFF,FFFFFFFF,FFFFF,FFFFF:F:::FF::FFFF
@A00920:152:HGHKKDRXX:2:2101:11478:11819 2:N:0:AGGAGTGG+CTAGAACA
GGACTACAGGGGTTTCTAATCCTGTTTGCTCCCCACGCTTTCGCACCTCAGCGTCAGTATCGAGCCAGTGAGCCGCCTTCGCCACTGGTGTTCCTCCGAATATCTACGAATTTCACCGCTACACCTGGAATTCCATCAACCTCTCCCGAACTCAAGAAAAACAGTATCAACGGCAGTTTCACGGTTGAGCCGTGAGATTTCACCACTGACTTATTCTCCCGCCTACGCACCCTTTACACCCAGTGAATCC
+
:FFFFFFFFFFFFFFFFFFFF:FFFFFFFFFFFFFFF:FFFFFFFFFFFFFFFFFFFFFF:FFFFFFFFFFFFFFFFFFFFFFFF:FFFFFFFFFF,FFFFFFFFFFFFFFFFF,FFFFFF:FFFFFFFFFFFF:FFFFFFFFFFFFFFFFFFFFF:FF,FFFFFFFFFFFFFFF:FFFF:FF:FFFFFFFFFFFF:FFFF::F:FFF,FFF,FFFFF:FFFFFFFFFF:,FFFFFFFFFF,FFFFFF,F
@A00920:152:HGHKKDRXX:2:2101:13241:12493 2:N:0:AGGAGTGG+CTAGAACA
GGACTACTGGGGTTTCTAATCCCGTTTGCTCCCCACGCTTTCGTACCTCAGCGTCAGGTGTGACCCAGAAAGCCGCCTTCGCCACTGGTGTTCCTCCCGATATCTACGAATTTCACCTCTACACCGGGAATTCCGCGATCCTCTCCCGTACTCAAGCTCGCCAGTTTCGAATGCACTTCCTCGGTTGAGCCGAGTGCTTTCACATCCGACTTAACGAGCCGCCTACGTGCGCTTTACGCCCAATAATTCC
+
FF:FFFFFFFF::F:FFFFFF::FFFFFFF:FFFF:FFFF::,:FFF::FFFFFFF,FFFFFFFFFFFFFFFFFFFFFFFFFFFFFFFFFFFFFFFFFFFFFFFFFFFF,FFFFF:FFFFF,F:FFF:FF:FFFFFF,FFFFFFFF:FFFFFFFFFFFFFFFFF,F,F,FFFFFFFFFFFFFFFFFFF,:::FF,FFFFFF,FFFFFFFFF,F:FF:FFFFFFF,:FFF:FFFFF:FFFFFFF,F,FFF:
@A00920:152:HGHKKDRXX:2:2101:32434:13761 2:N:0:AGGAGTGG+CTAGAACA
GGACTACTGGGGTATCTAATCCCGTTTGCTCCCCTAGCTTTCGCTCCTCAGCGTCAATGTCGGTCCAGGATGCCGCCTTCGCCACCGGTATTCCTCCAGATATCTACGCATTTCACCGCTACACCTGGAATTCTGCATCCCTCTCCCGAATTCAAGCCATCCAGTATCGGATGCAGTTCCCAGGTTGAGCCTGGGGATTTCACATCCGACTTAGTTGGCCGCCTACGAGCCCTTTACGCCCAGTAATTCC
+
FFFFFFFFFFFFFFFFFFFFFFFFFFFFFFFFFFFFFFFFFFFFFFFFFFFF:FFFFFFFFFFFFFFFFFFFFFFFFFFFFFFFFFFFFFFFFFFFFFFFFFFFFFFFF:FFFFFFFFFFFFFFFFFFFFFFFFFFFFFFFFFFFFFFFFFFFFFFFFFFFFFFF:FFF,FFFFFFFFFFFF:FFFFFFF:FFF:FF:FFF:FFFF:FF:FFFFFFFFFFFFF:FFFFFFF:FFFFF:FFFF:FF,FFFF
@A00920:152:HGHKKDRXX:2:2101:30653:13808 2:N:0:AGGAGTGG+CTAGAACA
GGACTACAAGGGTTTCTAATCCTGTTTGCTCCCCACGCTTTCGCACCTCAGCGTCAGTGTTGACCCAGGTGGCTGCCTTCGCCATTGGTGTTCCTCCCGATATCTACGCATTTCACCGCTACACCGGGAATTCCGCCACCCTCTATCACACTCTAGCCAGGCAGTATCAAATGCAGTTCCCAGGTTAAGCCCGGGGCTTTCACATCTGTCTTGCAAAGCCGCCTGCGCACGCTTTACGCCCAGTAATTCC
+
FFFFFFFFFFFFFFFFFFFFFFFFFFFFFFFFFFFFFFFFFFFFFFFFFFFFFFFFFFFFFFFFFFFFFFFFFFFFFFFFFFFFFFFFFFFFFFFF:FFFFFFFFFFFFFFFFFFF:FFFFFFFFFFFFFFF:FFFFFFFF:FFFFFFFFFFFFFFFFFFFF:FFFFFFFF:FFFFFFFFFFFFFFFFFFFFFFFFFFFFF:FFFFFFFFFF:FFFFFFFFFFFFFFFFFFFFFFFFFFFFFFF:,FFFF
@A00920:152:HGHKKDRXX:2:2101:13593:13949 2:N:0:AGGAGTGG+CTAGAACA
GGACTACCGGGGTATCTAATCCTGTTTGCTCCCCACGCTTTCGAGTCTCAGCGTCAGTATCGGTCCAGAGAGCCGTCTTCACCGCCGGTGTTCCTCCTGATATCTACGCATTTCACCGCTACACCAGGAATTCCACACTCCTCTCCCGAACTCTAGTCCGCCAGTTTCGACCGCACCCTCCCAGTTGAGCCGGGAGATTTCACACTCGACTTGGCGGACAGCCTACACTCGCTTTACGCCCAGTAATTCC
+
:FFFFFFFFFFFFFFFFFFFFF:FFFFFFFFFFFFFFFFFFFFFFF:FFFFFFFFFFFFFF,FFFFFF:,:FFFFFFFFF:FFFFFFFFF:FFFFFFFFFF,FFFFFFFFFFFFFFF,FFFFFFFFFFFFFFFFFF,:FFFFFFFF,FFFFFFFFFFFFFFFFFF:FFFFFFF,FFFFFFF:FFFFF,FFFFFFFFFFFFFF:F,FFFFF,FFFFFFFFFFFFFFFFFFFFFFFFFFFFFFF:FFFF::,
@A00920:152:HGHKKDRXX:2:2101:10140:14011 2:N:0:AGGAGTGG+CTAGAACA
GGACTACCCGGGTATCTAATCCTGTTTGCTCCCCACGCTTTCGCACCTCAGCGTCAATACATGTCCAGTGAGTCGCCTTCGCCACTGGTGTTCTTCCTGATATCTGCGCATTTCACCGCTACACCAGGAATTCCACGCTCCCCTACTGGACTCTAGCCACAGCAGTATAGGGTGGCGTCTCCAGGTTGAGCCTGGAGGTTTCACACCCGACTTACTGAGCCGCCTACGAGCTCTTTACGCCCAATGAATC
+
FFFFFFFFFFFFFFFFFFFFFFFFFFFFFFFFFFFFFFFFFFFFFFFFFFFFFFFFFF:,FFFFFFFFFFFFFFF,FFFFFFFFF,FFFFFFFFFFFFFFFFFFFFFFFFFFFFFFFFFFFF:F:FFFFFFFFF:FF:FFFF,FFF:FFFFFFFFFFFFFFFF:FFFF,FFFFFFFFFFFFFFFF:,FFFFFFFFFFFFFFFFFF,F,FFF:FF::FFFFFF:::FFFFFFFFFFFFFFFFFFFFF:F:F
@A00920:152:HGHKKDRXX:2:2101:18222:14732 2:N:0:AGGAGTGG+CTAGAACA
GGACTACTGGGGTATCTAATCCCGTTCGCTCCCCTGGCTTTCGCGCCTCAGCGTCAGGTGCAGTCCAGAAAGCCGCCTTCGCCACTGGTGTTCCTCCCGGTATCTACGCATATCACCGCTACACCGGGAATTCCACTTTCCTCTCCTGCCCTCAAGCCCGCCAGTTTCAAGCGCAGTCCCCAGGTTAAGCCCGGGGTTTTCACGCCTGACTTAACAGGCCGCCTACACGCCCTTTACGCCCAGTGATTCC
+
FFFFFFFFFFFFFFFFFFFFFFFFFFFFFFFFFFFFFFFFFFFFFFFFFFFFFFFFFFFFFFFFFFFFFFFFFFFFFFFFFFFFFFFFFFFFFFF:FFFFFFFFFFFFFFFFFFFFFFFFFFFFFFFFFFFFFFFFFFFFFFFFFFFFFFFFFFFFFFFFFFFFFFFFFFFFFFFFFFFFF::FFF:FFFFFFFFFF:FFFF:FFFFFFFFFFFFFF:FFFFFFFFFFFFFFFFFFFFFFFFFFF:FFF:
@A00920:152:HGHKKDRXX:2:2101:18041:17394 2:N:0:AGGAGTGG+CTAGAACA
GGACTACTGGGGTTTCTAATCCTGTTTGCTACCCACGCTTTCGTGCCTGAGCGTCAATGCCCGTCCAGTTAGCCGCCTTCGCCACTGGTATTCCTCCGAATATCTACGAATTTCACCTCTACACTAGGAATTCCACCACCCTCTACCGTACTCTAGTCTAACAGTTTCAAAGGCAATTCCGAAGTTAAGCTCCGGGATTTCACCTCTGACTTGTTAGACCGCCTGCGTGCGCTTTACGCCCAGTAATTCC
+
FFFFFFFFFFFFF:FFFFFFFFFFFFFFFFFFFFFFFFFFFFFFFFFFFFFFFFFFF:FF,FFFFFFF:F:FFFFFFFFFFFFFFFFFFFFFF:FFFFFFFFFFFFFFFFFFFFFFFFFFFFFFFFFFFFFFFFFFFFFFFFFFFFFFF,FFFFFFFFFFFFFF::FF:FFFF:FF,FFFFFFFFFF,FFFFFFF:,FFFFFFFFFFF:FFFFFFF:FFFFFFFFFFFFFFFFFFFFFFFFFF:FFFFFF
@A00920:152:HGHKKDRXX:2:2101:32597:17926 2:N:0:AGGAGTGG+CTAGAACA
GGACTACTGGGGTATCTAATCCGGTTTGCTCCCCACACTTTCGCGCCTCAGCGTCACGTGTTGTCCAGCGAGCTGCCTTCGCAATGGGTGTTCCTACCAGTATCTACGCATTCCACCGCTACACTGGTAATTCCACTCGCCTCTCCAACCGTCCAGTCTGCCAGTATCCAACGCAGTGCTGGGGTTGAGCCCCAGTCTTTAACATCGGACTTAACAAACCGCCTACGCGCCCTTTACGCCCAGTGATTCC
+
FFFFFFFFFFFFFFFFFFFFFFFFFFFFFFFFFFFFFFFFFFFFF:FFFFFFFFFFFFFFFFFFFFFFFFFFFFFFFFFFFFFFFFFFFFFFFFFFFFFFFFFFFFFFFFFFFFFFFFFFFFFF:F:F,FFFFFFFFFFFFFFFFFFFFFFFFFFFFFFFFFFFFFFFFFFFFFFFFFFFFFFFFF:FFFFFFFFFFFFFFFFFF:FFFFFFFFFFF,F,FFFFFFFFFFFFFFFFFFFF:,FFFFFFF,
@A00920:152:HGHKKDRXX:2:2101:1561:18035 2:N:0:AGGAGTGG+CTAGAACA
GGACTACAAGGGTTTCTAATCCTGTTTGCTCCCCACGCTTTCGCACCTCAGCGTCAGTACCGGACCAGTGAGCCGCCTTCGCCACAGGTGTTCTTCCTAATATCTACGAATTCCACCTCTACACTAGGAGTTCCACTCACCTCTTCCGGACTCAAGCTCGCCAGTATCGAAGGCAGTTCTGGAGTTGAGCTCCAGGATTTCACCCCCGACTTATCGATCCGCCTACGTGCGCTTTACGCCCAGTAAATCC
+
FF:FFFF,,FFF:F:FFFFFFF,FFFFFFFFFFF,,FFFF:FFF:FFFFFFFFFF:F::,FFFFFFFF,:,FFFFFFFFFFFFFF,FF:FFFF::FF,:FFFFFFFFFF:F:FFFFFFFFFFFF,FFFFFFFFFFF,FFFFFFF,F:FFF,FFFFF,,FFFFFFFFFFFFF,FFFFFFFF:FFFFFFFFF,FF:FFFFFFFFF:F,FF:FFFF,F,,FFFFFFFFFF,FF,FFFFFFFFFFF:,FFFFFF
@A00920:152:HGHKKDRXX:2:2101:28574:18380 2:N:0:AGGAGTGG+CTAGAACA
GGACTACTGGGGTTTCTAATCCTGTTTGCTCCCCACGCTTTCGTGCCTCAGCGTCAGTATCGGGCCAGTGAGCCGCCTTCGCCACTGGTGTTCTTCCGAATATCTACGAATTTCACCTCTACACTCGGAATTCCACTGACCTCTCCAAGATTCTAGCTACCTAGTTTCAAAGGCAGTTCCGGGGTTGAGCCCCGGGCTTTCACCCCTGACTTGAGTAGCCGCCTACGCGCGCTTTACGCCCAGTAATTCC
+
FFFFFFFFFFFFFFFFFFFFFFFFFFFFFFFFFFFFFFFFFFFFFFFFFFFFFFFFFFFFFFFFFFFFFFFFFFFFFFFFFFFFFFFFFFFFFFFFFFFFFFFFFFFF:FFFFFFFFFFFFF:FFFFFFFFFFFFFFFFFFFFFFFFFFFFFFFFFFFFFFF:FFFFF:FFFFFFFFFFFFFFF:FFFFFFF:FFFFFFFFFFFFFFFFFFFF::FF:FFFFFFFFFFF:FFFFFFFFFFFFFFFFFFFF
@A00920:152:HGHKKDRXX:2:2101:21621:18771 2:N:0:AGGAGTGG+CTAGAACA
GGACTACACGGGTATCTAATCCTGTTTGATCCCCACGCTTTCGTACATGAGCGTCAGTATCGGTCCAGAGTGTCGCCTTCGCCACTGGTGTTCCTCCTAATATCTACGAATTTCACCTCTACACTCGGAATTCCACTCACCTCTTCCGGCCTCGAGACACCCAGTATCAAAGGCAGTTCCGGGGTTGAGCCCCGGGATTTCACCCCTGACTTAAATGTCCGCCTACGTGCGCTTTACGCCCAGTAATTCC
+
FFFFFFFFFFFFF:FFF:FFFFFFFFFFFFFFFFFFFFFFFFFFFFFFFFFFFFF:FFFFFFFFFFFFFFFFFFFFFFFFFFFFFFFFFFFFFFFFFFFFFF:FFFFFFFFFFFF,:FFFFFFFFFFFFFFFF:FFFFF:F,FFFFFFFFFFFFFFFFFFFFFFF,FFFFFFF:FFFF:FFFFFFFFFFFFFFFFFFFFFF:F:F:FF::,F:FFF:F:::FFFFFFFFFFFFFF,FFFFF:FF:FF:FF
@A00920:152:HGHKKDRXX:2:2101:9489:18834 2:N:0:AGGAGTGG+CTAGAACA
GGACTACACGGGTATCTAATCCTGTTTGCTCCCCACGCTTTCGCACCTCAGCGTCAGTTGCGGGCCAGTGAGCCGCCTTCGCCACTGGTGTTCTTCCCAATATCTACGAATTTCACCTCTACACTCGCAGTTCCACTTACCTCTTCCGGTCTCAAGCCATGCAGTATCGAAGGCAATTCTGTGGTTGAGCCACAGGCTTTCACCCCCGACTTACAAAGCCGCCTACGCGCCCTTTACGCCCAGTGATTCC
+
FFFFFFFFFFFFFFFFFFFFFFFFFFFFFFFFFFFFFFFFFFFFFFFFFFFFFFFFFFFFFFFFFFFFFFFFFFFFFFFFFFFFFFFFFFFFFFFFFFFFFFFFFFFFFFFFFFFFFFFFFFFFFFFFFF:FFFFFFFFFF,FFFFFFFFFFFFFFFFFFFFFFFFF:FFFFFFFFFF:FFFFFFFFFFFFFFFFFFFFFF:FFF:FF:FFFFF:FFFFFFFFFFFFFFFFFFFFFFFFFFFFFFFFFFF
@A00920:152:HGHKKDRXX:2:2101:17734:18959 2:N:0:AGGAGTGG+CTAGAACA
GGACTACCGGGGTTTCTAATCCTGTTCGCTCCCCACGCTTTCGTGCCTCAGCGTCAATACAGGTCTAGCCAGCTGCCTTCGCAATTGGTGTTCTATGGCATATCTATGCATTTCACCGCTACATGCCACATTCCGCTGACCTCATCCTAATTCTAGCATCGCAGTATCAAAAGCAATTTTACGGTTGAGCCGCAAACTTTCACTCCTGACTTACAAAGCCGCCTACGCACCCTTTAAACCCAGTAATTCC
+
FFFFFFFFFFFFFFFFFFFFFF,FFF:FFFFFFF,:FFFFFFFFFFFFFFF,FFFFF:FFF:F,FFFFFF::F:FFFFFFFFFF:FFFFFFFF:FFFFF:FFFFFFFFFFFFFFFFFFFFFFF:F,FFFFFFFFF:,FFFFFFFF,,FFF,FF:FF:,,:F:FFFFFFFFFFFF,FF,FFF::FFFFFFFFFFF,FFFFFFF,FFF,FFFF:FFFFF,FF,FF:FFF,,FFFFFF:F:FFFF:::FFFF,
@A00920:152:HGHKKDRXX:2:2101:13503:19398 2:N:0:AGGAGTGG+CTAGAACA
GGACTACTGGGGTATCTAATCCCGTTCGCTCCCCATGCTTTCGCATCTCAGCGTCAGGTCAGGCCCAGCGTGTCGCCTTCGCCACTGGTGTTCCTCCGGATCTCTACGCATTTCACCACTACACCCGGAATTCCACACGCCTCTACCTACCTCTAGTCGCGCAGTTCGATTGCGTCCTCGCCCGGTTGAGCCGGGCGCTTTCACGCCTCACTTGCACGACCGCCTACACGCGCTTTACACCCAGTAAATC
+
:FFFFFFFFFFFF:FFFFFFF:FFFFF:F:FFFFFFF:FF:FFFFFFFFFFFF:FFFFFFFF:F:FFFFFFFFFFFFF:FFFF,FFFFFFFFFFFF:FF,FFFFFFFFFFFFFF:FFFFF:FF:F:FFF:FFF:FFFFFFFFFFFFFFFF:,FFFFFFFFFFFFFFFF:FFFFFFFFFFFFFFF:,FF,F,FFF:F::FFFFFFFFFF:FFFFF,FFF:FFFFF:FF:FFFFFF,F:F:,:F::FF,FFF
@A00920:152:HGHKKDRXX:2:2101:23213:20024 2:N:0:AGGAGTGG+CTAGAACA
GGACTACTAGGGTCTCTAATCCCTTTTGCTCCCCACGCTTTCGTGCCTGAGCGTCAGCAATTGTCCAGGTAGCCGCCTTCGCCTCTGGTATTCCTCATGATATCTACGCATTTCACTGCTACACCATGAATTCTGCTACCCTCTCCAATGCTCTAGCCATGTAGTTTTATGTGCAATTCCGTGGTTAAGCCCCGGGCTTTCACGCCTAACACACTTGGCCGCCTGCGCACCCTTTACGCCCAATAATTCC
+
F:F:::FFFFFFF,,:,FFFFFFFF::FFFFFF:F,:F,F,F:F:FFFFFFF:,FFFFFFFFF,F,:F:FFF:F,FF:F::F:FF,,,FFFF,F,FFF,FFFFF:FF,FFFF,,FFF,FFF,:FFFF:F,FF:FF:FFFFFF:FF:FFFF:FFFF:FFF,,FF:,F,::,,FF,:FF,:FF,FF:FFF,FF,FFFFF,FFFF:F:F,F:FF:::FFFFFFF,FFF,FFFF::FFF:,F::FF:,F:F,FF
@A00920:152:HGHKKDRXX:2:2101:12933:20478 2:N:0:AGGAGTGG+CTAGAACA
GGACTACCAGGGTTTCTAATCCCGTTTGCTCCCCTGGCTTTCGCGCCTCAGCGTCAATGTCGGTCCAGGATGCCGCCTTCGCCACCGGTGTTCCTCCAGATATCTACGCATTTCACCGCTACACCTGGAATTCCGCATCCCTCTCCCGATCTCAAGCCATCCAGTATCGGACGCAGTTCCCCGGTTAAGCCGAGGGATTTCACGTCCGACTGAGTTGGCCACCTACGAGCCCTTTACGCCCAGTAATTCC
+
FFFFFFFFFFFFFFFFFFFFFFFFFFFFFFFFFFFFFFFFFFFFFFFFFFFFF:FFFFFFFFFFFFFFFFFFFFFFFFFFFFFFFFFFFFFFFFFFFFFFFFFFFFFFFFFFFFFFFFFFFFFFFFFFFFFFFFFFFFFFFFFFFFFFFFFFFFFFFFFFFFFFFFFFFFFFFFFFFFFFFFFFFFFFFFFFFFFFFF:FFFFFFFFFFFFFFFFFFFFFFFFFFFF:FFFFFFFFFFFFFFFFFF:FFF
@A00920:152:HGHKKDRXX:2:2101:23086:20807 2:N:0:AGGAGTGG+CTAGAACA
GGACTACTGGGGTTTCTAATCCCGTTCGCTCCCCATGCTTTCGCATCTCAGCGTCAGGTCAGGCCCAGCGTGTCGCCTTCGCCACTGGTGTTCCTCCGGATCTCTACGCATTTCACCACTACACCCGGAATTCCACACGCCTCTACCTACCTCTAGTCGCGCAGTTCGATTGCGTCCTCGCCCGGTTGAGCCGGGCGCTTTCACGCCTCACTTGCACGACCGCCTACACGCGCTTTACACCCAGTAAATC
+
FFFFFFFFFFFFFFFFFFFFFFFFFFF:FFFFFFFFFFFF:FFFFFFFFFFFFFFFFFFFFFFFFFFFFFFFFFFFFFFFF:FF:FFFFFFFFFFFFFFFFFFFFFFFFFFFFFFFFFF:FFFFFFFFFFFFFFFFFFFFFFFFFFFFFFF:FFFFFFFFFFF:FFFF:FFFFFFFFFFFFFFFFFFFFFFFFFFFFFFFFFFFFFFFFFFFFFF:FF:FFF:FFFFFFFFFFFFF:F:F,FFFFF,F:F
@A00920:152:HGHKKDRXX:2:2101:4598:21668 2:N:0:AGGAGTGG+CTAGAACA
GGACTACCAGGGTATCTAATCCTGTTTGATCCCCACACTTTCGTGCATCAGCGTCAGTTACAACTTAGTAAGCTGCCTTCGCTATCGGTGTTCTTGACGATATCTATGCATTTCACCGCTACACCGTCAATTCCGCCTACCTCATCTGTACTCAAGCCCCGCAGTATCAATGCCACCCTCCCGGTTAAGCCGGGATATTTCAGCACTGACTTACAGGGCCGCCTACGCACCCTTTAAACCCAATAAATCC
+
:FFFFFFFFFFFFFFFFFF:FFFFFFFFFFFFFFFFFFFFFFFFFFFFFFFFFFFFFFFFFFFFFFFFFFFFFFFFFFFFFFFFFFFFFFFFFFFFFFFF,,,F:FFFFFFFFFFFFF:FFFFF:FF:FFFFFFFFFFFFFFFFFFFFFFFFFFFFFF:FFFFFFFFFFFFFFFFFFFFFFFFFF,FFFFFFFFFFFF:FFFFFFFFFFFFFFFFFFFFFFFFFFFFFFFFFF,F::FFFF:FFFFFFFF
@A00920:152:HGHKKDRXX:2:2101:17110:22232 2:N:0:AGGAGTGG+CTAGAACA
GGACTACTAGGGTATCTAATCCTGTTTGCTCCCCACGCTTTCGTGCATGAGCGTCAGTATCGGCCCAGGGGGCTGCCTTCGCCATCGGTGTTCCTCCACATCTCTACGCATTTCACTGCTACACGTGGAATTCCACCCCCCTCTGCCGTACTCTAGCCGTGCAGTCACAAGCGCAGTTCCCAGGTTAAGCCCGGGGATTTCACACCTGTCTTACACAACCGCCTGCGCACGCTTTACGCCCAGTAATTCC
+
FFFFFFFFFFFFF,FFF:FFFFFFF,::FFFFFFFFFFFFFFFFFFFFFFF:FFFFFFFFF:FFFFFFFFFFFF:FFFFF,FF,FFFFFFFF,FF::FFFFF:FFFFFFFFFFFF,FFFF:FFFFFFFFFFFFFFF:FF::,FFFF:FFFFFFFFFFFFFFFFF,FFFFFFFFFFFF:FFF:::FFFF:FF:FFF,F:FFFFFFF,FFFF:FF:FFFFFFFF,FF,FFFF,FF:FF:FFFFFF,FF:FFF
@A00920:152:HGHKKDRXX:2:2101:18258:22874 2:N:0:AGGAGTGG+CTAGAACA
GGACTACTGGGGTTTCTAATCCTGTTTGCTCCCCACGCTTTCGCGTCTCAGCGTCAGTATCCAACCAGGGGGCCGCCTTCGCCACTGGTGTTCCTCCACATCTCTACGCATTTCACCGCTACACGTGGAATTCCGCTTTTCTCTTCTGCACTCAAGTTCCCCAGTTTCCAATGACCCTCCACGGTTGAGCCGTGGGCTTTCACATCAGACTTAACAAACCGCCTGCGCACGCTTTACGCCCAGTAATTCC
+
:F:FF:FFFFFFFFFFF,FFFFFF:FFF,,F:FFF:FFFF:FFFFFFFFF:FFFFFFFFFFFFF:FFFFFFFFF:FFF::FFFFFFFFFFFFFFF:FFFFFF::FFFFFFFFF::,FFFFFF:FFFFFFF,FFFFFFFFFF,:FFFFFF:FFFF:FFFFFFFF::FF::F:F,:F:F:FFFFF:,,FFFFFFFFFFFFFFFFFFF,:FFFFFFF:F:FFFFFFFFFFFFF:FF,FFF:FFFFF:,FF,F,
@A00920:152:HGHKKDRXX:2:2101:9426:22983 2:N:0:AGGAGTGG+CTAGAACA
GGACTACAGGGGTTTCTAATCCTGTTTGCTCCCCACGCTTTCGCGCCTCAGCGTCGGATCCGGCCCAGCCGGCCGCCTTCGCCACGGGTGTTCTTCCCGATATCTACGCATTCCACCACTACACCGGGAATTCCACCTACCTCTGCCTGCCTCCAGTGCGCCAGTCTCCAGTGGCCTCTCCCAGTTGAGCCGGGAGCTTTCACACCAGACTTGACGCACCGCCTGCGCGCGCTTTACGCCCAATAAATCC
+
F:FFFFFFFFFFFFFFFFFFFFFFFFFFFFFFFFFFFFF,FFFFFFFFFFFFFFFFFFFFFFFFFFFFFFFFFFFFFFFFFFFFFFFFFFFFFFFFFFFFFFF:FFFFFFFFFFFFFFFFFFFF:FFFFFFFFFFFF:FFFFFFFFFFFFFFFFFFFFFFFFFF:FFFF::FFF:FFFFFFFFFFFFFF:FFFFFFF,F:FFFFFFFFFFFFFFFFFFFF:FFFFFF:F:F:,FFFFFFFFFFFFFFF:F
@A00920:152:HGHKKDRXX:2:2101:12563:23375 2:N:0:AGGAGTGG+CTAGAACA
GGACTACAGGGGTTTCTAATCCTGTTTGATCCCCACGCTTTCGTGCCTCAGCGTCAATGTCCGCGTAGTGAGCTGCCTTCGCAATCGGTGTTCTATGTCATATCTAAGCATTTCACCGCTACATGACATATTCCGCTCACCTCCACGGTATTCAAGATAAATAGTATCAACGGCACTTTCCGAGTTAAGCTCGGAGATTTCACCACTGACTTACCAATCCGCCTACGCACCCTTTAAACCCAGTAAATCC
+
FFFFFFFFFFFFFFFFFFFFFFFFFFFFFFFFFFFFFFFFFFFFF:FFFFFFFFFFFF,,FFFF:FFF,F:FFFFFFFFFFFFFFFFFFFFFFFFF,::,F,FFFFFF:FFFFFFFF:FFFF,FFFF,,FFFFFFFFFFFFFFFF:,FF:,FF,FFFFFFFFFFF:FF,F::FFF,FFF:FFFFFFF:FF:F,F,FFFFFFFFF,FFFFFFF:F,,FF,FFFFF:F,FFFF:FFFFFFF:::F:FFF:FF
@A00920:152:HGHKKDRXX:2:2101:29378:23750 2:N:0:AGGAGTGG+CTAGAACA
GGACTACCGGGGTTTCTAATCCCGTTTGCTCCCCTGGCTTTCGCGCCTCAGCGTCAGTGTCAGCCCAGCAACCCGTCTTCGCTACTGGTGTTCCTCCCGATATCTGCGCATTTCACCGCTACACCGGGAATTCCACTCGCCTCTACCGTCCTCTAGCCCGGCAGTATCCACCGCACGCCCGAGGTTGAGCCTCAGGTTTTCACGGCCGACTTACCGAACAGCCTACACGCTCTTTACGCCCAATAATTCC
+
FFFFFFF:FFFFFFFFFFF:FFFFFFFFFFFFFFF:FFFFFFF:FFFFFFFFFFF:FFFFF,F,FFFFFFFFFFF:FFFFFFFFFFFFFFFF:FFFFF:FF:FFF,FFFFFFFFFFF:F:FFFF:FFFFFFFFFFFFFFFFFFF,FF,FFFFFFFF,F:F:FFFFF:F:FFFFFFFF:FF::FF:FFFFF,:F:FF,FFFFFF:FF,FFF:F,FFFFFF::FFFFFFFFFFFF,FFFFFFFF:F:FFFFF
@A00920:152:HGHKKDRXX:2:2101:20772:23938 2:N:0:AGGAGTGG+CTAGAACA
GGACTACCAGGGTTTCTAATCCCGTTTGCTCCCCACGCTTTCGCGCCTCAGCGTCAGAACCGGACCAGTGAGCCGCCTTCGCCACCGGTGTTCCACCCAATATCTACGAATTTAACCTCTACACTGGGTATTCCACCCACCTCTTCCGGTCTCTAGCCACACAGTATCGAATGCCGTTCCGGGGTTGAGCCCCGGGATTTCACATCCGACTTACATGGCCGCCTACGCGCCCTTTACGCCCAGTAATTCC
+
FFFFFFFFFFFFF,FFFFFFFFFF:FFFFFFFFFFFFFFFFFFFFFFFFFFFFFFF:FFFF:,:FFFFF,FFFFFFFFFFFFF:FFFFFFFFFFFFF:FFF:FFF,FFFFFFF,FFFFFFFFFFFFFF,FFFFFFF,,FFF,FFF:,,:FF:F,FFFF,FFFFF,FFFFF:FF,:FF,,FF,FFF:F:FFF,:F,F:,FFFFFFFFF,,F,F:FF:FFFFFFFFF:FFFFFFFFFFF,FF,,F,FF,FFF
@A00920:152:HGHKKDRXX:2:2101:3812:24596 2:N:0:AGGAGTGG+CTAGAACA
GGACTACTAGGGTTTCTAATCCCGTTTGCTCCCCTGGCTTTCGTTCCTCAGTGTCAGTTACAGTCCAGAACGCCGCCTTCGCCACCGGTGTTCCTCCAGATATCTACGCATTTCACCGCTACACCTGGAATTCCGCGTTCCTCTCCTGCACTCAAGTCAACCAGTATCAGACGCAGTTCCCCAGTTAAGCTGAGGGATTTCACGTCTGACTTAGTTGGCCACCTACGAACCCTTTACGCCCAGTAATTCC
+
FFFFFFFFFFFFFFFFFFFFFFFFFFFFFFFFFFFFFFFFFFFFFFFFFFFFFFFFFFFFFFFFFFFFFFFFFFFFFFFFFFFFFFFFFFFFFFFFF:FFF:FFFFFFFFFFFFFFFFFFFFFFFFFF,FFFFFFFFF:FFFFFFFFFFFFFFFFFFFFFFFFFFFFFF:FFFF:FFFFFFFFF:FFFFFFFFFFF:FFFFFFFFFFFFFF:F:FFFFFFFFFF:FFFFFFFFFF::FFFFFFF:F:FFF
@A00920:152:HGHKKDRXX:2:2101:17155:24721 2:N:0:AGGAGTGG+CTAGAACA
GGACTACACGGGTATCTAATCCTGTTTGATCCCCACGCTTTCGTGCCTCAGAGTCAATATATGTGTAGCGAGCTGCCTTCGCAATTGGTGTTCTATGTCATATCTAAGCATTTCACCGCTACACCAGGAATTCCGTTCTCCCCTGCATCCCTCTAGTCTGCCCGTATCGAAAGCAAGCACTGAGTTAAGCCCAGTGTTTTCACTCCCGACGCGACAAACCGCCTACGAGCCCTTTACGCCCAATAATTCC
+
FF:FFFFFFFFFFFFFFFFFFFFFFFFFF,FFFFFFFFF::FFFF:FF,,FFFFFFF:FFFFFFFFFFFFFFFFFFFF:FFFF:FFFFFF:FFFFFFFF,,:F::F:FF,FFFF:,FFFF:F:FF:FFFFFFFFFF,FFFFFFFFFFFFFF:FF,FFFFF,:FFFFFFFFFFFFFFFFFFFF:FFFF,F:,FFFFFFFFFF,FFFFFFF,FFF:FF:FFFFFFFFFFFFF:F:,,F,FFFFF:,F,,FF:
@A00920:152:HGHKKDRXX:2:2101:14597:24925 2:N:0:AGGAGTGG+CTAGAACA
GGACTACTGGGGTTTCTAATCCTGTTCGCTCCCCACGCTTTCGCACCTCAGCGTCAGATCAGGCCCAGCCAGCCGCCTTCGCCTCCGGTGTTCTTCCGGATCTCTACGCATTCCACCGCTACACCCGGAATTCCGCTGGCCTCTGCCTGTCTCCAGCCCCCCAGTATCCCCGGCATGCTCGGGGTTGAGCCCCGGCCTTTCACCATGAGACTTAACGGGCCGCCTACGTGCGCTTTACGCCCAATAATTC
+
FFFFFFFFFFFFFFFFFFFFFFFFFFFFFFFFFFFFFF,FFFFFFFFFFFFFFFFFFFFFFFFF:FFFFFFFFFFFFFFFFFF:FFFF:F:FFFFFFFFFFFFFFFFFFFFFFFFFFFFFFFFFFFFFFFFFFFFFFFFFFFFFFFFFFFFFFFFFFF:FFFFF:FFFFFF:FFFF:FFFFFFFFFFFFFFFFFFFFFFFFFFFFFFFFF:FFFF:FFFFFFFFFFFFFFFFF:FF::FFFF:FFF,,:F
@A00920:152:HGHKKDRXX:2:2101:1542:24956 2:N:0:AGGAGTGG+CTAGAACA
CGACTACCAGGGTTTCTAATCCTGTTCGCTCCCCATGCTTTCGCTCCTCAGCGTCAGTTAATGCCCAGAGACCTGCCTTCGCCATCGGTGTTCCTCCGGATCTCTACACATTTCACCGCTACACCCGGAATTCCGCACCCCTCTATCCGCCTCTAGACCGGCAGTCTGAATGGCACTCGCCCGGTTTAGCCGAGCGCTTTCACCACCCACTTACCGACCCGCCTACGCACGCTTTACGCCCAGTAACTCC
+
FFFFFFFFFFFFFFFFFFFFFFFFFFFFFFFFFFFFFFFFFFFFFFFFFFFFF:FFFFFFFFF:FFFFF:FFFFFFFFFFFFFFFFFFFFFFFFF:FFFFFFFFF:FFFFFFFFFFFFFFFFFFFFFFFFF:FFFFFFFFFFFFFFFFFFFFFFFFFFFFFFFFFFFFFFFFFFFFFFFFF:FF:FFFFFFFFFFFFFFFFFFFFFFFFFFFFF:,FFF:FFFF:FF:FFFFFFFFFFFFF,F:FFFFFF
@A00920:152:HGHKKDRXX:2:2101:30355:25848 2:N:0:AGGAGTGG+CTAGAACA
GGACTACCAGGGTATCTAATCCTGTTTGCTCCCCACGCTTTCGCGCCTCAGCGTCAGTTCCGGTCCAGTGAGCCGCCTTCGCCACTGGTGTTCCTCCCAATATCTACGCATTTCACCGCTACACCGGGAATTCCAGTCTCCTCTGCATCCCTCAAGAACAGCAGTTTCGGCCGACCCCCCACAGTTGAGCCGTGGGATTTCACGACCGACTTGCCATCCCGCCTACGCGCCCTTTACGCCCAGTGATTCC
+
FFFFFFFFFFFFFFFF,FFFFFFFFFFFFFFFFFFFFFFFFFFFFFFFFFFFFFFFF:FFFFFFFFFFFFFFFFFFFFFFFFFFFFFFFFFF,FFFFFFFFFFFFFFFFFFFFFFFFFFFFFFFFFFFFFFFFF,FFFFFFFFFF:,FFF:FFFFFFFFFFFFFFFFFFFFFFFFFFFFFFF:FFFFFFFFFFF:FFFFFF:FFFFFFFFFFFFFFFF:FFFFFFF:FFFFF:FFFFFFFFFF:FF:FFF
@A00920:152:HGHKKDRXX:2:2101:8983:25911 2:N:0:AGGAGTGG+CTAGAACA
GGACTACAGGGGTATCTAATCCTGTTTGATCCCCACACTTTCGAGCCTCAGCGTCAGTTACAGTCTAGTGAGCAGCCTACGCTATTGGTGTTCCTGACGATATCTATGCATTTCACCGCTACACCGTCAATTCCGCAAACCTCTACTCCAATCAAGTACTGCAGTATCAATCCCACCCTCCCGGTTAAGCCCGGATATTTCAGAACTGACTTACAAGACCGCCTACGAACCCTTTAAACCCAATAAATCC
+
FFFFFFFF,FFFFFFFFFFFFFFFFFFFFFFFFFFF:FFF:FF,FFFFFFFFFFFF,F,FFFFFF:FFF,FFF,FFFF:FFF,:,FFF:FFFF,F:F,,FFFFFFFFF,FFFFFFFF,FFFFFF,,FF:FFFFF:F,,FFFFF,:FFF,F,FFFFF,,,F,,FFFFFFFF,:FF:F,:,FFFFFFFFFFFF,,FF:,FFFFFFFFFFFFFFFF,F:,F:FFFFFFFF,::FFFFFFF,FFFFFFFFFFF:
@A00920:152:HGHKKDRXX:2:2101:25834:26537 2:N:0:AGGAGTGG+CTAGAACA
GGACTACCCGGGTTTCTAATCCTGTTCTCTCCCCATGCTTTCGCTCCTCAGCGTCAGGTAAAGCCCAGAGAACCGCCTTCGCCACCGGTGTTCCTCCTGATATCTGCGCATTCCACCGCTACACCAGGAATTCCGTTCTCCCCTGCATACCTCTAGTCCGCCCGTATCGGAAGCACGCTCAAGGTTGAGCCTTGAGTTTTCACTCCCGACGTGACGGACCGCCTACGAGCCCTTTACGCCCAATAATTCC
+
FF,F:FFFFFFFFFFFFFFFFFFFFFFFFF,FFFFFFFFFFFF:FFFFFFFFFFFFFFFFF,FFFFFFFFFFFFFFFFFFFFFFF:FFFFFFF,FFF::FFFFFFFFFFFFFFF,FFFFFFFFF:FFFFFFFFFFFFFFFFFFF,FFFFFFFFFFFFFF,FFFFFFFF,FFFFFFFFFF:,,FFFF::FFFF:,FFFFFFFFF:FF,FFF,FFFF,:FFFFFFF:FFFFFFFFF:FFFFFF::FFF,FFF
@A00920:152:HGHKKDRXX:2:2101:7509:27273 2:N:0:AGGAGTGG+CTAGAACA
GGACTACTGGGGTATCTAATCCTGTTTGCTCCCCACGCTTTCGCACCTCAGCGTCAGTACCGGACCAGAGAGCCGTCTTCACCGCCGGTGTTCCTCCTGATATCTACGCATTTCACCGCTACACCAGGAATTCCACTCTCCTCTCCCGAACTCTAGTCCGCCAGTTTCGACAGCACCCTCCCAGTTAAGCCGGGAGATTTCACAATCGACTTGGCGGACAGCCTACACTCGCTTTACGCCCAGTAATTCC
+
FFFFFFF:FFFFF:FFFFFFFF,FFFFFFFFFFFF,FFFFFFFFFFFFFFFFFFFF:FF:F:FFFFFFFFFFFFF,FFFFFFFFF:FFFFFFFFFFF,FFFFFFFFFFFFFFFFFFF,FFFFFFFFFFFFFFFF:FFF:FFFFFFF,FF,:FF:,FFFF:FFFFF,FFFF:,F::FFF,FFFFFFFFFFFFFFFFFFFFFFFFF,FF:FFFFF:FFFFF:FFFF,FFFFF,FFFFFFFFFFFFFFFFFFF
@A00920:152:HGHKKDRXX:2:2101:21423:29637 2:N:0:AGGAGTGG+CTAGAACA
GGACTACTGGGGTTTCTAATCCTGTTTGCTCCCCACGCTTTCGCGTCTCAGCGTCAGTACCCGTCCAGGTGGCCGCCTTCGCCACCGGTGTTCCTCCCAATATCTACGAATTTCACCTCTACACTGGGAATTCCGCCACCCTCTCCGGGACTCAAGCCTACCAGTTTCGGCTGCACTTCCACGGTTGAGCCGTGGGCTTTCACAGTCGACTTAACAGGCCGCCTACACGCGCTTTACGCCCAGTAATTCC
+
FFF:FFFFFFFFFFFFFFFFFFFFFFFFFFFFFF:FFFFFFFFFFFFFFFFFFFFFFFFFFFFFFFFFF:FFFFFFFFFFFFFFFFFFFFFFFFFFFFFFFFFFFFFFFFFFFFFFFFFFFFFFFFFFFFFFFFF:FFFFFFFFFFFFFFFFFFFFFFFFFFFFFFFFFFFFFFFFFFFFFFFFFFFFFFFF:FFFFFFFFFFFFFFF:FFFFFFFFFFFFFFFFFFFFFFFFFFFFFFFF,F,FF,FF:
@A00920:152:HGHKKDRXX:2:2101:11433:30154 2:N:0:AGGAGTGG+CTAGAACA
GGACTACTAGGGTATCTAATCCTGTTTGCTCCCCTAGCTTTCGTGCCTCAGTGTCAGGAGTTGTCCAGAGACTCGCCTTCGCCACGAGTGTTCCTCTCGATATCCACGCATTTCACTGCTACACCGAGAATTCCAGCTACCTCTCCAACCCTCAAGCATGGCAGTATCGGATGCAGTTGCGGGGTTGAGCCCCGGGATTTCACATCTGACTTACCACGCCGCCTACGCTCCCTTTACGCCCAGTGATTCC
+
:FF:FF:F:FFFFFFFFFFFFFFFFFFFFFFF,FFFFFFFFFFFFFFFFFFFF,FFFFFFFFFF:FFF:F:F:FFFFFFFFF:FFFFFFFFFFFFFFFFFF:FFF,FFF,FFF,:FFFF,F:,FFF:F,,F:F:FFFFFFFFF:FF,::FFFFFFF:FFFF,FFFFFFFFFFF,FF,F,FFFFF:FFFFF,FFFFF:::F:FF:FFFF,F,F,FFFFFF:FFF:,:FFFF::FFF:FF:,FFFFFF,F:F
@A00920:152:HGHKKDRXX:2:2101:6027:30185 2:N:0:AGGAGTGG+CTAGAACA
GGACTACAGGGGTATCTAATCCCTTTCGCTCCCCATGCTTTCGTGCCTGAGCGTCAGTAACCGTCCAGGAAGCTGCCTTCGCATTCGGTGTTCCTCCTGATATCTACGCATTTCACTGCTACACCAGGAATTCCGCTTCCCTCTCCGGTACTCTAGCCAGGTAGTTTCAGAGGCAGTTCTACAGTTAAGCTGCAGTATTTCACCCCTGACACACATGGCCGCCTGCGCACCCTTTACGCCCAGTGAATCC
+
FFFFFFFFFFFFFFFFFFFFFFFFFFFFFFFFFF:FFFFFFFFFFFFFFFFFFFFFFFFFFFFFFFFFFF,FFFFFFFFFFFFFFFFFFFFFFFFFFFFF::FFFFFFFFFFFFFFFFFF,FFFFFFFFFFFFFFFFFF:FFFFFFFFFFFFFFFFFFFFFF:FFFFFFF:FFFFFFFFF:FFFF:::FF:FFFFF,FFFFF:FFFFFFFFFFFFFFFFFFFFFFFFFFFFFFFFFFFFFFFFFFFFFFF
@A00920:152:HGHKKDRXX:2:2101:32633:31109 2:N:0:AGGAGTGG+CTAGAACA
GGACTACAAGGGTATCTAATCCTGTTTGCTCCCCACGCTTTCGCACCTCAGCGTCAGTTGTGAACCAGAGAGTCGCTTTCGCCACTGGTGTTCCTCCGAATATCTACGTATTTCACCACTACACTCGGAATTCCACTCTCCCCTTTAACACTCCAGCCCCGCAGTTTATCATGTCCCTCCATGGTTGAGCCATGGGATTTCACATGAGACATACGAAGCCGCCTACGTGCGCTTTACGCCCAGTTACTCC
+
FFFFF:FFFFFFFFFFFFFFFFFFFFFFFFFFFFFFFFFFFFFF:FFFFFFFFFFFFFFFFFFFF,FFFFFFFFF:FFF,F,FFFF:FFFFF,FFFFFFFF:,,F:FFF,,FF,:FFFF:,,:F::,F,F,F,FF,FF,FFF,,FF,FF,FF,FF,FFFFFFFF:FF,FFF:,:FF:F,FFFFF,FFFF:FFFFFFFFFF,:F,:F:F,::FF,:FFFF:,FF:F,,FF:FFF:F,::,FF,F:,FFFFF
@A00920:152:HGHKKDRXX:2:2101:24768:31986 2:N:0:AGGAGTGG+CTAGAACA
GGACTACAGGGGTTTCTAATCCCGTTCGCTCCCCATGCTTTCGCATCTGAGTGTCAGGTCAGGGCCAGCAGACCGCCTTCGCCACTGGTGTTCCTCCGGATCTCTACGCATTTCACCACTCCACCCGGAATTCCGTCTGCCTCTACCTGCCTCTAGTTACCCAGTTTCACACGGCCTCTCCCGGTTAAGCCGAGAGCTTTCACGCATGACTTAAGCAACCACCTACCTGCGCTTTACGCCCAGTAAATCC
+
FFFFFFFFFFFFFFFFFFFFFFFFFFFFFFFFFFFFF:FFFFFFFFFFFFFFFFFFFFFFFFFFFFFFFFFFFFFFFFFFFFFFFFFFFFFFFFFFFF:FFFFFFFFFFFFFFFFFFFFFFFFFFFFFFFFFFFFFFFFF:FFFFFFFFFFFFFFF:FFFFFFFFFFFFFFFFFFFFFFFFFFFFFFFFFFFFFFFFFFFFFFFFFFFFFFFFFFFFFFFFF:FFFF:F:FFF:FFFFFFFFFFF,FFFF
@A00920:152:HGHKKDRXX:2:2101:17056:32033 2:N:0:AGGAGTGG+CTAGAACA
GGACTACTAGGGTTTCTAATCCTGTTTGCTCCCCACGCTTTCGCGCCTCAGCGTCAGTACCGGTCCAGGGGGCCGCCTTCGCCACCGGTGTTCCTCCCAATATCTACGCATTTCACCGCTACACTGGGAATTCCACCCCCCTCTCCCGGACTCGAGCCTCGCAGTTTCTCCCGCACGTCCTCGGTTAAGCCGAGGGATTTCACGGAAGACACGCAAGGCCGCCTACGCGCCCTTTACGCCCAATAATTCC
+
FFFFFFFFFFFFFFFFFF::FFFFFFFFFFFFFFFFFFF:FFFFF:FFFFFFFFFFFFF:FFFFFF,FFFF:FFFFFFFFFFFFFFFFFFFFFFFFFFFFFFFFF,FFFFFF,FFFFFFF:FFFFFFFFFF,FFFFFFFFF:FFFFFFF:FFFFFFFFFFFFFFFFFFFFFFFFFF::FFFFFF,FFFF:FFFFFFFF::FFFFF:,F,FFFFFFFFFFFFFFF:FFFF:FF,,:FFFF,:F,F,,::,F
@A00920:152:HGHKKDRXX:2:2101:30951:32800 2:N:0:AGGAGTGG+CTAGAACA
GGACTACCAGGGTTTCTAATCCCGTTTGCTCCCCTGGCTTTCGCTCCTCAGCGTCAGTATCGGTCCAGGATGCCGCCTTCGCCACCGGTGTTCCTCCAGATATCTACGCATTTCACCGCTACACCAGGAATTCCGCTTACCTCTCCCATACTCAAGCCTTCCAGTCTTCGGCGCACCCTCCCAGTTAAGCCGGGAGATTTCACACCAAACTTAGAAAACCGCCTACGCACTCTTTACGCCCAGTAACTCC
+
FFFFFFFFFFFFFFFFFFFFFFFFFFFFFFFFFFFFFFFFFFFFFFFFFF:FFFFFFFFFFF:FFFFFFFFFFFFFFFFFFFFFFFFFFFFF:FFFFFFFFFFFFFFFFF:FFFFFFFFF:FFF:FFFFFFFFFFFFFFFFFFFFF:F,FFFFFFFFFF:FFFFFFFFFFFFFFFFFFFFFFFFFF:FFFFF:FFFFFFFFFFFFFFFFFFFFFFF,FF:FFFFFFFFFFFFFFFFF,FFFFFFFFFFFF
@A00920:152:HGHKKDRXX:2:2101:24912:33301 2:N:0:AGGAGTGG+CTAGAACA
GACTACTGGGGTATCTAATCCTGTTCGCTCCCCACGCTTTCGCGCCTCAGCGTCAGTTACAGGCCAGAGAGCCGCCTTCGCCACTGGTGTTCCTCCCGATCTCTACGCATTTCACCGCTACACCGGGAATTCCGCTCCCCTCTCCTGCACTCAAGTCCCCCAGTTTCCAATGCCATCCCACGGTTGAGCCGTGGCCTTTCACATCAGACTTAAGATACCGCCTGCGCGCCCTTTACGCCCACTAATTCCG
+
FFFFFFFFFFFFFFFFFFFFFFFFFFFFFFFFFFFFFFFFFFFFFFFFFFFFFFFFF:FFFFFFFF:FFF:FFFF,FFFFFFFFFFF:FFFFFFFFF,FFFFF:FFFFFFFF,:FFFFFFFFF,FFFF,FF,F,FF,FFFFFFF,FFFFFFFFFF,F:,FFFFF,FFFFF:FFFF:,F:F,FFFFFF:FF,F:FFFFFF,FFF:,F:FFFFFF,F,FF:FFF,FF:FFFFFFFFFFFFFFF:F,FF,,:F
@A00920:152:HGHKKDRXX:2:2101:27823:33896 2:N:0:AGGAGTGG+CTAGAACA
GGACTACAAGGGTATCTAATCCTGTTTGCTCCCCACGCTTTCGCTCTTCAGCGTCAGTATCGGCCCAGAGTGCTGCCTTCGCCGTTGGTGTTCCTCCTGATATCTGCGCATTTCACCGCTACACCAGGAATTCCACACTCCTCTACCGAACTCGAGTCACAGCAGTATCGACTGGCGTCCCAAGGTTGAGCCTTGGATTTTCACAGTCGACTTACTGAACCGCCTAGGAGCCCTTTACGCCCACTAATTC
+
FF,FFFFFFFFFFFFFFFFFFFFFFFFFFFFFFFFFFFFFFFFFFFFFFFFFFFFFFFFFFFFFFFFFFFFFFFFF:FFFFFFFFFFFFFF:FFFFFFFFFFFFFFFFFFF:FFFFFFFFFFFFFFFFF:FFFF:FFFFFFFFFFF::FFFFFFFFFFFFFFFFF:FFFFFFFFFFFFFFFF:FFFFFFFFFFFFF,,FFFFFFF:FFFF::FFFFFFFFFFFFFFFF:FFFFFFFFFFFFFFFFF,FFF
@A00920:152:HGHKKDRXX:2:2101:24126:34194 2:N:0:AGGAGTGG+CTAGAACA
GGACTACTAGGGTTTCTAATCCTGTTCGCTACCCTAGCTTTCGCGCCTCAGCGTCAGTAACAGGCCAGAAGGTCGCCTTCGCCACCGGTGTTCCTCCTGATATCTACGCATTTCACCGCTACACCAGGAATTCCACCCTCCTCTCCTGCACTCAAGCCCACCAGTTTCAACTGCAAACCCCCAGTTGAGCCGGGGGATTTCACAGCTGACTTGACAGGCCGCCTACGAGCTCTTTACGCCCAATAATTCC
+
FFFF:FFFFFFFFF:FFFFFFFFFFFFFF:FFFFFFFFFFFFFFFFFFFFFFFFF:FF,FFFFFFFFFFFFFFFFFFFFFFFFFFFFFFF:FFFFF:FFFFFFFFFFFF:FFFFFFFFFFFFFFFFFFFFFFFFF,FFFFFFFFFFFFFF:FFFFFFFFFFFFFFFFFFFFFFFF:F:FFFFFFFFFFFFFFFFFFFFFFFFFFF:FFFFFFFF,FFFFFFFF:FF:FFFFFFFFF,:F:F:FFFF:FFF
@A00920:152:HGHKKDRXX:2:2101:21685:34256 2:N:0:AGGAGTGG+CTAGAACA
GGACTACTGGGGTATCTAATCCTGTTTGCTACCCACGCTTTCGCTCCTCAGCGTCAGTCACGGCCCAGAGCGGCGCCTTCGCCACTGGTGTTCCTCCTGATATCTGCGCATTTCACCGCTACACCAGGAATTCCCCGCTCCCCTACCGCACTCGAGTCACAGCAGTATCGGGTGGCGGCTCTGGGTTGAGCCCAGAGTTTTCACACCCGACTTACCGAACCGCCTACGAGCTCTTTACGCCCAATAAATC
+
FFFFFFFFFFFFFFFF:FFF:FFFFFFFFFFFFFFFFFFFFFFFFFFFFFFFFFF:FFFFFFFFFFFFFFFFFFFFFFFFFFFFFFFFFFFFFFFF:FFFFFF:FFFFF,F,FFFFFFFFF::FFFFFFFFFFFFFFFFFFFFFFFF:FFFFFFFFFFFF:FFFFFFFF,FF:F,FFFFFFFF:FFFFFFFFFFFFFFFF:F,FFFFFFFFFFFFFFFFFFFFFFFF:,F,:F:FF:FFFF:FFFF:FFF
@A00920:152:HGHKKDRXX:2:2101:5683:36323 2:N:0:AGGAGTGG+CTAGAACA
GGACTACTAGGGTTTCTAATCCTGTTTGCTCCCCACGCTTTCGCGCCTCAGCGTCAGGTTCGAGCCAGTGAGCCGCCTTCGCCACTGGTGTTCCGCCGAATATCTACGAATTTCACCTCTACACTCGCAATTCCACTTGCCTCTACTTGAGTCCAGGCTGGAAGTTTTGGAGGCAGTTCCGAGGTTGAGCCTCGGGATTTCACCCCCAACTTTCCAGCCCGCCTACACGCGCTTTACGCCCAGTAAATCC
+
:FFFFFFFFFFFFFF:FFFFFFFFFFFFFFFFFFFFFF::FFFFFFFFFFFFFFFFFFFFFFFFFFFFFF,FFFFFFFFFF:FFFFFFFFFFFFFFFFF:F:FFFFFFFFFFFFFFFFFFFFFFFFFFFFFFFFFFFFFFFFFFFFFFFFFFFFFFFFFFFFFFFFFFFFFFFFFF:FFFFFFFFFFFFFFFFFFFF,FFFFFFFFFFFFFFFFFFFFFFFFFFFFFFFF::F:FFFFFFFFFFFF,FFF
@A00920:152:HGHKKDRXX:2:2102:25030:1282 2:N:0:AGGAGTGG+CTAGAACA
GGACTACCAGGGTTTCTAATCCTGTTTGATCCCCACACTTTCGTGCATCAGCGTCAGTTACAGCCTAGTAAGCTGCCTTCGCTATCGGTGTTCTTGACGATATCTATGCATTTCACCGCTACACCGTCAATTCCGCCTACCTCATCTGTACTCAATCCCGGCAGTTTTTCAGGCAGCTCCCAAGTTGAGCTTGGGCATTTCACCTAAAACTTGCAGGGACGCCTACGCACCCTTTAAACCCAATAAATCC
+
FFFFFFFFFFFF,FFFFFFFFFFFFFFFFFFFFFFFFFFFFFFF::FFFFFFFFFFFFFFFFFFFFFFFFFFFFFFFFFFFFF:FFFFFFFFFFFFFFFFFFFFF,FFFFFFFFFFFFF:FFFFFFFF:FFFFFFFFFFFFFFFFFFFFFFFFFFFFFF:FF:FFFFFFFFFFFFFFFFFFFFFF,FF:FFFFFFF,FFFFFFFFFFFFF,FFFFF:FFFFFFFFFFFFF,FFFFFF:FFFFFFF,FFFF
@A00920:152:HGHKKDRXX:2:2102:26874:1846 2:N:0:AGGAGTGG+CTAGAACA
GGACTACACGGGTATCTAATCCGATTCGCTACCCACGCTTTCGTGCCTCAGCGTCAAGAAAGTGCCAGTGAACTGCCTTCGCATTTGGTATTCCCCTCGATATCAACGGATTTCACCCCTACACCGAGAGTTCTGTTCACCTCTCACTCCTTCTAGTTATACCGTTTCCCACGCGAACTCCGGGTTGAGCCCGAAGATTTAACGCAAGACTCATATAACCGCCTACGCACCCTTTACGCCCAGTAAATCC
+
FFFFFFFFFFFFFFFFF,FFFFFFFFFFFFFFFFFFFFFFFFFFFFFFFFFFFFFFFFFFFFFFFFFFFFFFFFFF,:FFFFFFFFFF,FFFFFFFFFFFFF:FFFFFFF:FFFFFFFF:FFFFFFFF:FF:,FFFFFFFFFFFFFFFFFF:::FFFFFFFFF:FFFFFFFF:FFF:FFFFFFFFFFFF:FFFF:FF:FFF:FFFFFF:FF,FFFFFFFFFFFFFF:,:::,,FFF:,FFFFFF::,FFF
@A00920:152:HGHKKDRXX:2:2102:20103:2080 2:N:0:AGGAGTGG+CTAGAACA
GGACTACACGGGTTTCTAATCCCGTTTGCTCCCCTGGCTTTCGCGCCTCAGCGTCAATACCGGTCCAGGATGCCGCCTTCGCCACCGGTGTTCTTCCGAATATCTACGAATTTCACCTCTACACTGGGAATTCCGCCACCCTCTTCCGGACTCAAGCACGCTAGTATCAAAGGCAGTTCCTAGGTTGAGCCCAGGCCTTTCACCTCTGACTGTTCGCGCCGCCTACGTGCGCTTTACGCCCAGTAAGTCC
+
FFFFFFFFFFFFFFFFFFFFFFFFFFFFFFFFFFFFFFFFFFFFFFFFFFFFF:FFFFFFFFFFFFFFFFFFFFFFFFFFFFFFFFFFFF:FF:FFFFF:FFFFFFFFFFFFFFFFFFFFFF,FFFFFF:FFFFFFFFFFFFF,FFFFF:FFFFFFFFFFFF,FFF,FFFFFFF:FF:FFFFFFFFFFFFFFFFFFFFFFFFFFFFFF:FFFFFFFFFFFFFFFFFFF:FFF,FFFFFFFFFFF,F,FFF
@A00920:152:HGHKKDRXX:2:2102:6831:2237 2:N:0:AGGAGTGG+CTAGAACA
GGACTACTGGGGTATCTAATCCTGTTTGCTCCCCACGCTGTCGCGCCTCAGCGTCAGCAACAGCCCAGCAGGCCGCCTTCGCCACTGATGTTCTTCCCGATCTCTACGCATTCCACCGCTACACCGGGAATTCCACCTGCCTCTACTGTGCTCGAGCCTGACAGTTTAGAAGGCAGCCCTGCGGTTAAGCCGCAGGATTTCACCTCCTACTTACCAGGCCGCCTACGCGCCCTTTACGCCCAGTGATTCC
+
FFFFFFFFFFFFFFFFFFFFFFFFFFFFFFFFFFFFFFFF:FFFFFFFFFFFFFFFFF:FFFFFFFFFF,FFFFFFF,FFFFFFFFFFFF:FFFFFFFF,FFFFFFFFFFF,FF:FFFF,FF:FFFFF,,F:FFFFFFFFFFF:FFFFFFF:FF,FFFFFFF:F:FFFF,FFFFFFFFFFFFFFFFFFFFFFFFFF,F,F:,FFFF,F,,,FFF,FFF:FFFF:F:FFF:FFFF,:FFFF,,F,FF,F::
@A00920:152:HGHKKDRXX:2:2102:23204:3975 2:N:0:AGGAGTGG+CTAGAACA
GGACTACAGGGGTTTCTAATCCTGTTCGCTCCCCATGCTTTCGCTCCTCAGCGTCAGTTGCGGCCCAGTGACCTGCCTTCGCCATCGGTGTTCCTCCTGATATCTGCGCATTCCACCGCTACACCAGGAATTCCAGTCACCCCTACCGCACTCTAGTCTGCCCGTACCCGATGCAAGCTCAAGGTTGAGCCTTGAGTTTTCACACCAGACGCGACAAACCGCCTACGAGCTCTTTACGCCCAATAATTCC
+
FFFFFFFFFFFFFFFFFFFFFFFFFFFFFFFFFFFFFFF::FFFFFFFFFFFFFFFFFFFFFFFFFFFFFFFFFFFFFFFFFFFFFFFFFFFFFFFFFFFFFFFFFFFFFFFFFFFFFFFFFFFFFFFF:FFFFFFFFFFFFFFFFFFFFFF:FFFFFFFFFFFFF,FFFFFFFF:FFFF:,FFFFFFFFFFFFFFFFFFFFFFFFFFFFFFFFFFFFFFFFFFFFFFFFFFFF,F:FFFFF:FFF,FFF
@A00920:152:HGHKKDRXX:2:2102:29288:5368 2:N:0:AGGAGTGG+CTAGAACA
GGACTACTAGGGTATCTAATCCTGTTTGCTCCCCACGCTTTCGTGCATGAGCGTCAGTACAGGCCCAGGGGGCTGCCTTCGCCATCGGTGTTCCTCCACATATCTACGCATTTCACTGCTACACGTGGAATTCCACCCCCCTCTGCCGTACTCTAGCCTTGCAGTCACAAACGCAGTTCCCAGGTTAAGCCCGGGGATTTCACATCTGTCTTACAAAACCGCCTGCGCACGCTTTACGCCCAGTAATTCC
+
FFFFFFFF:FFFFFFFFFFFFFFFFFFFFFFFFFFFFFFFFFFFFFFFFFFFFFFFFFFFFFFFFFFFFFFFFFFFFFFFFFFFFFFFFFFFFFFF:FFFFFFFFFFFFFFFFFFFFFFFFF:FFFFFFFFFFFFFFFFFFFFFFFFFFFFFFFFFFFFFFF:FFFFFFFFFFFF:FFFFFFFFFF,FFFFFFFFFFFFFFFFFFFFFFFFFFFFFFFFFFFFFFF:FFFFFF,FFFFFFFFFFFFFFFF
@A00920:152:HGHKKDRXX:2:2102:18765:5400 2:N:0:AGGAGTGG+CTAGAACA
GGACTACTCGGGTTTCTAATCCTGTTTGCTCCCCACGCTTTCGTGCATCAGCGTCAGTGTTAGCCCAGGGGGCTGCCTTCGCCATCGGTGTTCCTCCAGATATCTACGCATTTCACCACTACACCCGGAATTCCGCCTGCCTCTCTGACCCTCTAGCCATCCAGTCTGATCCGGCCTCGCCCAGTTTAGCCGGGCGCTTTCACAACCAACTTGTCCAACCGCCTACATGCGCTTTACGCCCAGTAACTCC
+
FFFFFFFFFFFFFFFFFFFFFFFFFFFFFFFFFFFFFFFFFFFFFFFFFFFFFFFFFF,FFFFFFFFFFFFFFFFFFFFFFFFFFFFFFFFFFFFFFFFFFFFFFFF:F:FFFFFFFFFF:FFFFFFFF,FFFFFFFFFFFFFFFFFFFFFFFFFFFFFF:FFFFFFFFFFFFFFFFFFFFFFF,FFFFFFFFFFFFFFF:FF:FFF,FFFFFFFFFFF:F:F::FFFF:FFFFF,F:FFFFF::FF,,F
@A00920:152:HGHKKDRXX:2:2102:15736:5509 2:N:0:AGGAGTGG+CTAGAACA
GGACTACTGGGGTTTCTAATCCTGTTTGCTCCCCACGCTTTCGCACCTCAGCGTCAATACCTGTCCAGCGAGTCGCCTTCGCCACTGGTGTTCTTCCGAATATCTACGAATTTCACCTCTACACTCGGAATTCCACTCGCCTCTCCAGGATTCTAGCTTTCCAGTTTCAAAGGCAGTTCCGGGGTTGAGCCCCGGGATTTCACCCCTGACTTAAAAAGCCGCCTACGTGCGCTTTACGCCCAGTAATTCC
+
FFFFFFFFFFFFFFFFFFFFFFFFFFFFFFFFFFF:FFFFFFFFFFFFFF:FFFFFFFFFFFFFFFFFFFFFFFFFFFFFFFFFFFFF:FFFFFFFFFFFF:FFFFFFFFFFFF,:FFFFFFFF:FFFF:FFFFFFFFFFFFFFFF:FFFFF:F,:FFFFFFF,FFF,,::F,FFFFF,FF:F,,FF:FF:FFFFFFF:F:FFFFFFFFFF:FFFFFFFFF,FF:,FFF,FFF,:FFF:FFFFFFFFFFF
@A00920:152:HGHKKDRXX:2:2102:2175:5885 2:N:0:AGGAGTGG+CTAGAACA
GGACTACTAGGGTTTCTAATCCCATTCGCTCCCCTAGCTTTCGTCCCTCAGTGTCAGTTGCGGCCTAGCAGAGCGCCTTCGCCACCGGTGTTCTTCCTGATCTCTACGCATTTCACCGCTACACCAGGAATTCCCTCTGCCCCGAACGCACTCTAGCCGTGTAGTTTCCACTGCCTTTACGAAGTTGAGCTTCGCTCTTTGACAGCAGACTTACACAGCCACCTGCGGACGCTTTACGCCCAATCATTCC
+
FFFFF:F:FFFFF:FFFFFFFFFFF:FFFFFFFFFFFFFFFFFFFFFFFFFFFFFFFFFFFFFFFF:FFFFFFFFFFFFFFFFFFFFFFFFFFFFFFFFF:FFFFFFFFFFFFFFFFFFFFFFFFFFFFFFFFF,FF:FFFFFFFFFFFFFFFFFFFFFFFFFFF:FFF:FFFFFFFFFFFFFFFFFFFFFFF:FFFFFFFFF,FFFFFFFFFFFFFFFFFF:FF:FFFFFFF:FFFFFFFF:FF,FFFF
@A00920:152:HGHKKDRXX:2:2102:26313:6073 2:N:0:AGGAGTGG+CTAGAACA
GGACTACTGGGGTTTCTAATCCTGTTTGATCCCCACGCTTTCGTGCCTCAGCGTCAATGTTTGCTTAGTAAGCTGCCTTCGCAATCGGTGTTCTATGTCATATCTAAGCATTTCACCGCTACATGACATATTCCGCTCATCTCCACGGTATTCAAGACAGATAGTATCAACGGCAGTTTCCAAGTTAAGCTTGGAGATTTCACCACTGACTTACCTGCCCTCCTACGCACCCTTTAAACCCAGTAAATCC
+
FFFFFFFFFFFFFFFFFF:FFFFFFFFFFFFFFFFFFFFFFFFFFFFFFFFFFFFF:FFF:FFF,FFFFF:FFFFFFFFFFFF,FFFFFFFFFFFFFFF,F:FFFFFFFFFFFFFFFFFFFFFFFFF:F,FFFFFFFFFFFFFFFFFFFFFFFFFF:FFFFF:FFFFFFFFFFF:FFFFFF:,FFFFFFF,F:FFFFFFFFFFFFFFFFFFFFF,FF:F:F:FFFFFFFF:FFFFFF:FFFF:FFFF,FF
@A00920:152:HGHKKDRXX:2:2102:15510:6151 2:N:0:AGGAGTGG+CTAGAACA
GGACTACTCGGGTTTCTAATCCTGTTTGCTCCCCACGCTGTCGCGCCTCAGCGTCGGATCCGGCCCAGCCGGCCGCCTTCGCCACGGGTGTTCTTCCCGAAATCTACGCATTTAACCGCTACACCTGGAATTCCGCATCCCTCTCCCGGATTCGAGCCATCCAGTATCAGACGCTGTTCCCCGGTTGAGCCGAGGGATTTCACGTCTGACTCAGATTGCCGCCTACGAGCCCGTTACGCCCCGGGACTCC
+
,,FF,FFFF,:F:,::,FF:F:F,F,FFFF,FFFFFFFF,:F,:,F,F,:FFFFFF:F,:::FFFFF,F,F,FFFFFFFF,F:FF:,F,FFF:F,FFF,F,FFF,:FFFFFFF,:FFFF,FFFFF,:FF:F::FFFFFF,FF,,FF::FFFFFFF:FF,,F:FF,F:FFFFFFF:,:FFFFFFF,FF:,,F:,FFFFF,F,FFFFF,:F,FFFFFF:F,F:F,,,FFF:,F,,F:FFF:,:F,,F,F,FF
@A00920:152:HGHKKDRXX:2:2102:26955:6214 2:N:0:AGGAGTGG+CTAGAACA
GGACTACTGGGGTTTCTAATCCCTTTCGCTCCCCTAGCTTTCGTCCCTCAGCGTCAGTTAAGGCCCAGGATGCCGCCTTCGCCACTGGTGTTCCTCCGGATATCTACGCATTTCACCACTACACCCGGAATTCCACATCCCTCTACCTCACTCTAGCCGAGCGGTTTCCAATGACCTCTCCCGGTTTAGCCTGGGAGCTTTCACATCGGACCTGCTCAACCGCCTACACGCGCTTTACGCCCAGTAACTC
+
FF:FFFFFFFFFFFFFFFFFFFFFFFFFFFFFFFFFFFFFFFFFFFFFFFFFFFFFFFFFFFFFFFFFFFFFFFFFFFFFFFFFFFFFFFFFFFFFFFFFFFFFFFFFFFFFFFFFF:FFFFFFFFFFFFFFFFFF:FFFFFFFFFFFFFFFFF:F:FFFFFFFFFFFFFFFFFFF,FFFFFFFFFFFFFFFFFFFFFFFFFFFFFFFFFFFFF:FFFFFFFFFFFFFFFFFFFFFFFFFFF:FFFFFF:
@A00920:152:HGHKKDRXX:2:2102:6686:6277 2:N:0:AGGAGTGG+CTAGAACA
GGACTACACGGGTTTCTAATCCCGTTCGCTCCCCTAGCTTTCGCGCCTCAGCGTCAGTGTCAGCCCAGCAACCCGCCTTCGCCTCAGGTGTTCCTCTTGATATCTACGCATTTCACCGCTACACCAAGAATTCCGATTGCCCTTTCTGCACTCTAGCACTGCAGTATCAGCTGGCCGTTCCGAGTTAAGCTCGGAGATTTCACAGCTGACTTACCGCGCCGCCTACGCGCCCTTTACGCCCAGTAAATCC
+
FFFFFFF,FFFF,:FF,FFFFFFFFFFFFFFFFFFFFF,FFFFFFFFFFFF::FFFFFFFFFFFFF,FFF:FFFFFFFFFFFFFFFFFFFF:FFFFFFFFFFFFFFFFFFFFFFFFFFFFFFFFFFFFFFFFFFFFFFFF:F:FFFFFFFFFFFFFFFFF:FFFFFF:FFFFF:FFF:FFFFFFF:FFFFFFFFFFFFFFFFFFFFFFFFFFFFFFFFFFFFFF,:FFFFFFFFFFFFFFFFFFF:FFFF
@A00920:152:HGHKKDRXX:2:2102:26711:6355 2:N:0:AGGAGTGG+CTAGAACA
GGACTACTAGGGTATCTAATCCTGTTTGCTCCCCACGCTTTCGCACCTCAGCGTCAATATGTGTCCAGTGAGTCGCCTTCGCCACTGGTGTTCTTCCGAATATCTACGAATTTCACCTCTACACTCGGAATTCCACTCACCTCTCCACAATTCTAGCGATGCAGTCTTAAAGGCAATTCCGGAGTTGAGCTCCGGGCTTTCACCTCTAACTTACAAAGCCGCCTACGTGCGCTTTACGCCCAGTAATTCC
+
FFFFFFFFFFFFF:FFFFFFFFFF:FFFFFFFFFFFFFFFFFFFFFFFFFFFFFFFFFFFFFFFFFFFFFFFFFFFFFFFFFFFFFFFFFFFFFFFFFFFFFFFFFFFFFFFFFFFFFFFFFFFFFFFFFFFFFFFFFFFFFFFFFFFFFF:FFFFFFFFFFFFFFFFFFFFFFFF:FFFFFFFFFFFFFFFFFFFFFFFFFFF:FFFFF,FFFFFFFFFFFFFFFFF:FFFFFFFFFFFFFFF:FFFFF
@A00920:152:HGHKKDRXX:2:2102:9073:6778 2:N:0:AGGAGTGG+CTAGAACA
GGACTACTCGGGTTTCTAATCCCGTTCGCTCCCCTAGCTTTCGCGGCTCAGCGTCAGGTGCAGCCCAGGGCGCCGCCTTCGCCTCTGGTGTTCCTCCGGATCTCTACGCATTTCACCACTCCACCCGGAATTCCACGCCCCTCTACTGCCCTCCAGCGGCCCAGTTTCGAACGGCCTCTCCCAGTTGAGCCGGGAGCTTTCACGTCCGACTTGGACCACCGCCTGCCCGCGCTTTACGCCCAGTAAATCC
+
FFFFFFFFFFFFFFFFFFFFFFFFFFFFFFFFFFFFFFFFFFFFFFFFFFFFFFFFFFFFFFFFFFFFFFFFFFFFFFFFFFFFFFFFFFFFFFFFFFFFFFFFFFFFF,FFFFFFFFFFFFFFFFFFFFFFFFFFFFFFFFFFFFFFFFFFFFFFFFFFFFFFFFFFFFFFFFFFFFFFFFFFFFFFFFFFFFFFFF:FFFFFFFFFFFFFFFFFFFFFFFFFFFFFFFFFFFFFFFFFFFFF,::FFF
@A00920:152:HGHKKDRXX:2:2102:2772:7263 2:N:0:AGGAGTGG+CTAGAACA
GGACTACTCGGGTTTCTAATCCTGTTCGCTCCCCACACTTTCGCTCCTCAGCGTCAGGTAATGCCCAGAGAACCGCCTTCGCCACCGGTGTTCCTCCTGATATCTGCGCATTTCACCGCTACACCAGGAATTCCGTTCTCCCCTGCATACCTCTAGTCTGCCCGTATCGGAAGCAGGCTCGGAGTTAAGCCCCGAGTTTTCACTCCCGACGCGACAAACCGCCTACGAGCCCTTTACGCCCAATAATTCC
+
FFFFFFFFFFFFFFFFFFFFFFFFFFFFFFFFFFFFFFFFFFF:FFFFFFFFFFFFFFFFF:FFFFFFFFFFF,FFFFFFFFFFFFFFFFFFFFFFF,FF:FFFFFFFFFF:FFFFFFFFFF:FFFFFFFFFFFF:FFFFFFFFFFFFFFF:FFFF:FFFFFFFFFFFFFFFFFFFF:FFF:FFFFF:FFFFFFFFFFFFFFFFFF:FFFFFFFFF:,FFFFFFFFFFFFFF,FFFFFFFFFFF,F:FFF
@A00920:152:HGHKKDRXX:2:2102:19461:7545 2:N:0:AGGAGTGG+CTAGAACA
GGACTACTAGGGTATCTAATCCCGTTCGCTACCCTAGCTTTCGCGTCTCAGCGTCAGGAAAGGCCCAGAGAGCCGCCTTCGCCACTGGTGTTCCTCCCGATATCTACGCATATCACCACTACACCGGGAATTCCACTCTCCTCTACCTCCCTCAAGTTTGCCAGTATCCAAGGACCTCTCCCAGTTGAGCCGGGAGCTTTCACCCTAGACTTAACAAACCGCCTGCACGCCCTTTACGCCCAGTAAATCC
+
F:FFFFFFFFFFF::FFFFFFFFFFFFFFFFFFFFFFFFFFFFFFFFFFFFFFFFFFF:FFFFFFFFFFFFFFFFFFFFFFFFFFFFFFFFFFFFFFFFFFFFFFFFFFFFFFFFFFFFFFFFFFFFFFFFFFFFFFFFFFFFFFFFFFFFFFFFFFFFFFFFFFFFFFFFFFFFFF:FFFFFFFFFFFFFFFF,FFFFFFFFFFF::FFFFFFFFF:FFFFFFFFFFFFFFFFFF:FFFFFFFFFFFF:
@A00920:152:HGHKKDRXX:2:2102:6795:7811 2:N:0:AGGAGTGG+CTAGAACA
GGACTACAAGGGTTTCTAATCCTGTTTGATACCCACACTTTCGAGCATCAGTGTCAGTTGCAGTCCAGTGAGCTGCCTTCGCAATCGGAGTTCTTCGTGATATCTAAGCATTTCACCGCTACACCACGAATTCCGCCCACCTCTACTGTACTCAAGACTGCCAGTATCAACTGCAATTTTACGGTTGAGCCGCAAACTTTCACAACTGACTTAACAATCCACCTACGCTCCCTTTAAACCCAATAAATCC
+
FFFF::FFFFFFFFFF,FF:FFFFFFFFFFFFFFFFFFFFFFFFFFFFFFFFFFFFFFFFFFFF:FFFFFFFF,F:FFFFFFFF:FFFFFFFF:FF:FFFFFFFFFFFFFFF:FFFFFFFFF:F,FFFFFFFFFFF,FFFFFFFFFFFF:FFFFFFFFFF:F,FFFFFFFF:FFF::F:FFFFF,:F:FFFFFFFFFFFFFFF,:FFFFFFFFFFFFFFFFFFFFFFFFFFFFFFF,FFFF::FF:FFFF
@A00920:152:HGHKKDRXX:2:2102:12617:8218 2:N:0:AGGAGTGG+CTAGAACA
GGACTACTCGGGTATCTAATCCCGTTCGCTCCCCATGCTTTCGCTCCTCAGCGTCAATTCCGGACCAGAATCCAGCCTTCGCCACCGGTGTTCCTCCAGATATCTGCGCATTACACCGCTACACCAGGAATTCCGCAAACCACTCCCGCACTCGAGCCTGCCCGTCACCGAAGCAATACCCAGGTTGAGCCTCGGGATTTCACATACGACTCAACAAACCCCCTACGCGCACTTTACGCCCATTAATTCC
+
FF,FFFF,FFFFFFF::FFFFFFFFF,F:FFFFF,FFFFFFFFFFFFFF:F,FFFF:F,,FFF,FFFF,,,,F:FF,FF:FFFFFFFFFFFF::FFFFFFF,FFF,FFF,F:,::FFF:FFFFFF,:F,FFFFF,F,,,FFFFF,FFFFF,F:,FF,F:FF:,FF:,F:,,:,,F,:,F:::FFFFFF:FF,FFFF,,FFFFF,,,,F:F,,,:FF,,FF,:FFFF:,:F,FFFFF:F:F::,:,F:,FF
@A00920:152:HGHKKDRXX:2:2102:20735:8782 2:N:0:AGGAGTGG+CTAGAACA
GGACTACCGGGGTATCTAATCCTGTTCGCTCCCCATGCTTTCGCTCCTCAGCGTCAGTTAATGCCCAGAGACCTGCCTTCGCCATCGGTGTTCCTCCTGATATCTGCGCATTTCACCGCTACACCAGGAATTCCATGCTCCCCTACTGGACTCTAGCCACAGCAGTATCGGGTGGCGTCTCCAGGTTGAGCCTGGAGGTTTCACACCCGACTTACTGAGCCACCTACGAGCTCTTTACGCCCAATAAATC
+
FFFFFFFFFFFFFFFFFFFFFFFFFFFFFF:FFFFFFFFFFFFFFFFFFFFFFFFFFF:FFFFFFFFFFFFFFFFFFFFFFFFFFFFFFFFFFFFFFFFFFFFFF:FFFFFFFFFFFFFFFF:FFFFFF:FFFFFFFFFFFFFFFF:FFFFFFFFFFFFF:FFFFFFFFFFFFFFFFFFFFFFFFFFFFFFFFFFFFFF:FFFFFFFFFFFFFFFFFFFFFFFFFFFF,FFFFFFFFFFFFFFFFFF:FF
@A00920:152:HGHKKDRXX:2:2102:23574:9345 2:N:0:AGGAGTGG+CTAGAACA
GGACTACAGGGGTTTCTAAGCCTGTTTGCTCCCCACGCTTTCGCTTCTCAGCGTCAGGAAATGCCCAGAGAACCGCCTTCGCCACCGGTGTTCCTCCTGATATCTGCGCATTCCACCGCTCCACCAGGAATTCCATTCTCCCCTGCATTCCTCTAGATTGACCGTATCGGAAGCCGGCTCAGGGTTAAGCCCTGAGTTTTCACTTCCGACGCAACAAACCGCCTACAAGCCCTTTACGCCCAATAAAACC
+
FF:FFFFFFFFFFFFFF:FFFF:FFFFFFFFFFF:FFFFFF:FFFFF:FFFF:FFFFFF:FF:FFFFFFFFF:F:FF::FFFFFF:,F,F:FF:,FF::FFFFF:::F,FF,,FF:F:F:FFFF:F:FFFF,FFF,,:::,F,,F,FFFF:FF,FF,::F,F:F:FFF:FFF:FFF:,F:F:,,F,FF,FF::FFF:::::F::F:,FF:F::F:F,FFFFFF:FFFFF::F,,,F,,F,FF:,FFF,,:
@A00920:152:HGHKKDRXX:2:2102:2320:9518 2:N:0:AGGAGTGG+CTAGAACA
GGACTACTCGGGTTTCTAATCCTGTTTGCTACCCATGCTTTCGCTCCTCAGCGTCAGTTGCGGCCCAGAGACCTGCCTTCGCCATCGGTGTTCCTCCTGATATCTGTGCATTTTACCGCTACACCAGGAATTCCGGTCTCCCCTACCGCACTCTAGTCTGCCCGTACCCACTGCAAGCCCGAGGTTGAGCCTCGGGTTTTCACAGCAGGCGCGACAGACCGCCTACGAGCTCTTTACGCCCAATAATTCC
+
FFFFF:FFFFFFFFFFFFFFFFFFFFFFFFFFFFFFFFFFFFFFFFFFFFFFFFFFFFFFFFFFFFFFFFFFFFFFFFFFFFFFFFFFFFFFFFFFFFFFFFFF:FFFFFFFF,FFFFFFFFFFFFFFF,FFFFFFFFFFFFFFFFFFFFFFFFFFFFFFFFFF:FFFFFFFFFFFFFFFFFFFFFFFFFFFFFFFFFFF:FFFFFFFFFFFFFFFFFFFFFFF:FF:FFFFFFFFFFFFFF,FF:FFFF
@A00920:152:HGHKKDRXX:2:2102:8675:10880 2:N:0:AGGAGTGG+CTAGAACA
GGACTACTCGGGTTTCTAATCCTGTTTGCTCCCCACGCTTTCGCACCTCAGCGTCAATACCTGTCCAGCGAGTCGCCTTCGCCACTGGTGTTCTTCCGAATATCTACGAATTTCACCTCTACACTCGGAATTCCACTCGCCTCTCCAGGATTCTAGCACTGCAGTTTCAAGGGCCGTTCCGGAGTTGAGCTCCGGGATTTCACCCCTGACTTGCCGCGCCGCCTACGTGCGCTTTACGCCCAGTATATCC
+
FFFFFFFFFFFFFFFFFFFF:FFFFFFFFFFFFFFFFFFFFFFFFFFFFFFFFFFFFFFFFFFFFFFFFFFFFFFFFFFFFFFFFFFFFFFFFFFFFFFFFFFFF:FFFFFFFF:FFFFFFF:FFFFFFFFFFFFFFFFFF:F:FFFFFFFFFFFFFFFFFFFFF:FFFFFFFF,FFFFFFF,FF,F:FFFFFFFFF,FFFFFFFFFFFFFF,FFF:FFFFFFFFFFFFFFFF:F:FFF:FFF:FFF:FF
@A00920:152:HGHKKDRXX:2:2102:19262:11553 2:N:0:AGGAGTGG+CTAGAACA
GGACTACTCGGGTATCTAATCCTGTTTGCTCCCCACGCTTTCGTGCATGAGCGTCAGTGTCAGCCCAGAGACCTGCCTTCGCCATCGGTATTCCTCCTGATATCTACGCATTTCACTGCTACACCAGGAATTCCAGTCTCCTCTGCCGCACTCAAGCCTTGCAGTCCCAAATGCCATTCCCAGGTTGAGCCCGGGGATTTCACATCTGGCTTACAAAACCGCCTGCGCACGCTTTACGCCCAGTAATTCC
+
FFFFFFFFFFFFFFFFFFFFFFFFFFFFFFFFFFF:FFFFFFFFFFFFFFFFFFFFFFFF:FFFFFFFFFFFFFFFFFFFFFFFFFFFFFFFFFFFF,FFFFFFFFFFFFFFFFFFFFFFFFFFFFFFFFFFF,FF,FFFFFFFFFF:FFFFFFFFF,FFFFFFFFFF::FFFFFFFFFF,F:FFF:FFF,FFFFFFFFFFFFFFF:F:FFF:FFFF:FFFFFF:FFFFFFFFFFFFFFFFFFF:F:FFF
@A00920:152:HGHKKDRXX:2:2102:28999:11725 2:N:0:AGGAGTGG+CTAGAACA
GGACTACCGGGGTTTCTAATCCTGTTTGATCCCCACACTTTCGTGCCTCAGCGTCAGTTAAAGCTTAGTTAGCTGCCTTCGCAATAGGTGTTCTTGACGATATCTAAGCATTTCACCGCTACACCGTCAATTCCGCCAACCTCAACTTTACTCAAGTCCTACAGTATCAATCCCACCCTCCCGGTTAAGCCGGGATATTTCAGCACTGACTTATAAGACCGCCTACGCACCCTTTAAACCCAATAAATCC
+
FFFFFFFFFFFFFFFFFFFFFFFFF:FFFFFFFFFFFFFFFFFFFFFFFFFFFFFFFFFFFF:,FFFFFFFFF:FF:FFFFFFFFFFFFFFFF:FFFFFFFFFFFFFFFFFFFFFFF,FFFFFFFF:FFFFFFF:FFFFFFFFFFFF:FFFFFFFF,F:FFFFFFFF:FFF,FF,FFF:FFFF:FFFFFFFFFFFFF:,FFFFFFF,,FFFFF:FF,FFFF:FFF:FFFFFFF:F:FFF:FFF:FFFF,F
@A00920:152:HGHKKDRXX:2:2102:1958:12148 2:N:0:AGGAGTGG+CTAGAACA
GGACTACTGGGGTATCTAATCCTGTTTGCTCCCCACGCTTTCGCTCCTCAGCGTCAGTACCGGACCAGTGAGCCGCCTTCGCCACTGGTGTTCCTGCGAATATCTACGAATTTCACCTCTACACTCGCAATTCCACTCACCTCTTCCGGACTCTAGATCGACAGTATCAAAGGCAGTTCCAGGGTTGAGCCCTGGGATTTCACCCCTGACTGATCGATCCGCCTACGAGCGCTTTACGCCCAGTAATTCC
+
FFFFFFFFFFFF::FF:F,FFFFFFFFFFFFFFFFFFFFF:FFFFFFFFFFFFFFFFFFFFFFFFFFFFFFFFFFFFFFFFFFFFFFFFFFFFFFF:FF,FFFFF,FFFFFFFFFFFFFFFFFFFFFFFFFFFFFFFFFFFFFFFFFFFFFFFFFFFFFFFF:FF:FFFFFFFFFFFFFFFFFFF,FFFFF:FFFF:FFFFFFFFFFFF:F:FFFF:FFFFFF:,FF:F:FFFFFFFFF:FFFFFFFFF:
@A00920:152:HGHKKDRXX:2:2102:21956:13213 2:N:0:AGGAGTGG+CTAGAACA
GGACTACTAGGGTTTCTAATCCTGTTTGCTCCCCACGCTTTCGTGCATCAGCGTCAGTGTTAGCCCAGGGGGCTGCCTTCGCCATCGGTGTTCCTCCAGATATCTACGCATTTCACTGCTACACCTGGAATTCCACCCCCCTCTGCCACACTCAAGTCTGCCAGTAACAAGCGCAGTTCCCAGGTTCAGCCCGGGGATTTCACAACTGTCTTAACAAACCGCCTACGCACGCTTTACGCCCAGTAATTCC
+
FFFFFFF:FFFFFFFF::FFFFFFFFFFFFFFFFFFFFFFFFFFFFFFFFFFF:F:FFFFFFFFFFF::FFFFFFFFFFFFFFFFFFFF::FFFFF:,FFFFFFFFFFFFFF,FFFFFFFFFFFFFFFFFFF,FFFFFFF:FFFFFFFF,FFFF:,,F:,:F,FF,FFFF,FFF:,:FFFF:F::F:FFFFFFF,F,FF:,FFF,FFFFFFFF:FFFFFFFF:F,FFFFFFFFFFFFFF:FFF:F,FF,F
@A00920:152:HGHKKDRXX:2:2102:4083:13385 2:N:0:AGGAGTGG+CTAGAACA
GGACTACTAGGGTTTCTAATCCCGTTCGCTCCCCACGCTTTCGCACATGAGCGTCAGAACAACGCTAGGGTGCCGCTTTCGCCACTGGTATTCCTCCAGATATCTACGCATTCCACCACTACACCTGGAATTCTACACCCCTCTCATTGCCTCAAGTCTCCCAGTCTTCAACGACCTCTCCCAGTTAAGCCGGGAGCTTTCACGTCAAACTTAAAAGACCGCCTGCGTGCGCTTTACGCCCAGTAATTCC
+
FFFFFFFFFFFFFFFFFFFFFFFFFFFFFFFFFFFFFFFFFFFFFFFFF:FFFFFFFFFFFFFFFFFFFFFFFFFFFFFFFFFFFFFFFFFFFFFFF:FFFFFFFFFFFFFFFFFFFFFFFFFF,:FFF:FFFFFF:FFFFFFFFF:FFFFFFFFFFFFFFFFFFFFFFFFFF:FFFFFFFFFFFFFFFFFF:FFF,FFFFFFFFFFFFFFFFF,FFFFFFFFFFFFFFFFFFFFFFFFFFFFFFFFFFF
@A00920:152:HGHKKDRXX:2:2102:20274:13557 2:N:0:AGGAGTGG+CTAGAACA
GGACTACAAGGGTATCTAATCCCTTTCGCTACCCAGGGTTTCGTGCCTCAGCGTCAGAAACAGGCCAGTGTACTGCCTTCGCCTTTGGTGTTCCTCATGATATCAACGGATTTCACCCCTACACCATGAGTTCCGTACACCTCTCCTGCTCTCGAGTCTAGCCGTTTCGATAGCGAGCCCGGAGTTGAGCTCCGGGTTTTAACTATCGACTAACTAGACCGCCTACGCACCCTTTACGCCCAATAATTCC
+
FFFFFFFFFFFFFFFFFFFFFFFFFFFFFFFFFFFFFFFFFFFFFFFFFFFFFFFFFFFFFFFFFFFFFFFFFFFFFF,FFFFFFFFFFFFFFFFFFFFFFFFFFFFFFFFFFFFFFFFFFFF:FFFFFFFFFFFFFFFFFFFFFFFFFFFFFFFFFFFFFFFFFFFFFFFFFFFFFFFFFFFFFFFFFFFFFFFFFF:FFFFF:FFFFF:FFFFFFFFFFFFFFFFFFFFFFFFFFFFFFF:F,FF:FF
@A00920:152:HGHKKDRXX:2:2102:19244:14465 2:N:0:AGGAGTGG+CTAGAACA
GGACTACCGGGGTTTCTAATCCCGTTTGCTCCCCTGGCTTTCGAGCCTCAGCGTCAGTGTCAGCCTAGCAACCAGCCTTCGCCTCAGGTGTTCCTCTTCATATCTACGCATTTCACCGCTACACCAAGAATTCCGATTGCCCGTGAGGCACTCTAGACCTGCAGTAACACATGGCCGTTCCCGGTTAAGCTCGGAGATTTCACACCTGACTTACCCAGCCGCCTACGCGCCCTTTACGCCCAGTAAATCC
+
FFFFFFF,:FFFFFFFFFFFFFFFF:FFFFFFFF,:FFFF:FF,FF,FFFFFFFFFFFFF,:::F,FFF:FFF,FFFFFFF:F:,FFF:FFFFFFF,,:F,FFFFFFFF,FFFFFF,FF:FFFF:F,FFFFF,F,,,,,FF,,:,,,,FFF,FFFF,,FFFFFFF,,FF,:FF:F:,:,FF,,FFFFF,FFFF,FFFFFF:FFF,FF:,FFF:F,,,,:FFF:F,FFF,F:F,,FFFFF,F,FF,:F:FF
@A00920:152:HGHKKDRXX:2:2102:3188:15342 2:N:0:AGGAGTGG+CTAGAACA
GGACTACCAGGGTTTCTAATCCTGTTTGCTCCCCACGCTTTCGCACCTCAGCGTCAACAACGGTCCAGTAAGCCGCCTTCGCCTCTGGTATTCCTCCGGATCTCTACGCATTCCACCGCTACACCCGGAATTCTACCAACCTCTGCTTGTCTCCAGCCAGGCAGTATCCCCTGCAATCCACGGGGTTGAGCCCCGGGCTTTCACAGACAGACTTACCTGGCCGCCTACGTGCGCTTTACGCCCAATAATT
+
FFFFFFF:FFFFF,FFFFFFFFFFFFFFFFFFFFFFFFFFFFFFFFFFFFFFFFF:FFF:FFFFFFFFFF:FFFFFFFFFFFFFFFFFFFFFFFFFFFFFFFFFFFFFFFFFFFFFFFFFFFFFFFFFFFFFFFFFF,FFFFFFFFFFFFFFFFFFFFFFFFFFFFFFFFFFFFFFFFFFF:FFF:FFFFFFFFFFFFFFFFFFFFFFFFFFFFFFF,FFFFFFFFFF:FFFFFF:F:FFFFFFFFF:FF
@A00920:152:HGHKKDRXX:2:2102:2401:15515 2:N:0:AGGAGTGG+CTAGAACA
GGACTACAAGGGTTTCTAATCCTGTTTGCTCCCCACGCTTTCGCGCCTCAGCGTCAGTTGTCGTCCAGAAAGTCGCCTTCGCCACCGGTGTTCTTCCTAATCTCTACGCATTTCACCGCTACACTAGGAATTCCACTTTCCTCTCCGATACTCCAGCCTCCCAGTTTCCATCCCATCACGGGGTTAAGCCCCGCACTTTTAAGATGGACTTAAGAAGCCGCCTGCGCGCGCTTTACGCCCAATAATTCCG
+
FFFFFFFFFFFFFFFFFFFFFFFFFFFFFFFFFFFFFFF,FFFFFFFFFFFF:FF:FFFFFFFF:FFFF:FFFF:FFFFFFFFFFFFFFF,FFFFFFF:FFFFFFFFFFF::FFFFFFFFFFFFFFFFF,FFFFFFFFFF:FFFFFFFFFFFFF:FFFFFFFFFFFFFFFFFFFF:FFFFFFFFFFFFFFFFFFFFFF,:F:FFFFFFFF,FFFFFFFFFFFFF:FFFFFF::F,FF:FFFFF::FFF:F
@A00920:152:HGHKKDRXX:2:2102:16703:15546 2:N:0:AGGAGTGG+CTAGAACA
GGACTACAGGGGTTTCTAATCCTGTTTGCTCCCCACGCTTTCGCACCTCAGCGTCAGTATCGACCCAGATCGCCGCCTTCGCCATCGGTGTTCCTCCACATCTCTACGCATTTCACCGCTACACGTGGAATTCCACCTTCCTCTGCCATACTCCAGCCACGTAGTTTCGAGCGCAATTCCCAAGTTAAGCCCGGGGCTTTCACACTCGACTTGCGCGGCCGCCTGCGCACACTTTACGCCCAGTAATTCC
+
FFFFFFFFFFFFFFFFFFFFFFFFFFFFFFFFFFFFFFFFFFFFFFFFFFFFFFFFFFFFFFFFFFFFFFFFFFFFFF:FFFFFFFFFFFFFFFFFFFFF,FFFFFFFF,FF:FFFFFFF,FFFFFFFF:FFFFFFFFFFFFFFFFFFFFFFFFFFFFFFFF,FFFFFFFFFFFF,FFFFFFFFFFFFFFFFFFFFFFFFFF:FFFFFFFFFFFFF:FFFF:FFFFFFFFF:,FFFFFFFFFFFFFF:,F
@A00920:152:HGHKKDRXX:2:2102:22815:15671 2:N:0:AGGAGTGG+CTAGAACA
GGACTACAAGGGTTTCTAATCCTGTTTGCTCCCCTAGCTTTCGTGCCTCAGTGTCAGGTGTTGTCCAGGGACTCGCCTTCGCCACTGGTGTTCCTCTTGATATCTACGCATTTCACTGCTACACCGGGAATTCCACCACCCTCTACCGCACTCTAGTCCGCCAGTATCCACCGCCATTCCCAGGTTGAGCCCGGGGCTTTCACGACAGACTTAACGAACCACCTACGCACGCTTTACGCCCAGTAATTCC
+
FFF:FFFFFFFFFF:FFFFFFFFFFFFFFFFFFFFFFFFFFFFFFFFFFFFFFFFFFFFFFFFFF:FFFFFFFFFFFFFFFFFFFFFFFFFFFF:FFFFF:FFFFF,FFFFFFFF:FFFFFFFFFFFFFFFFFF,FFFFFFFFFFFFFFFFFFFFF:FFFFFFFFFFFFF:F,:F,FFFFFFFFFFFF:FFFF:FFFFFFF,FF:FFFFFFFFFF:FFF:FFFFFFFFFFFFF:F:FFFFFFFFF,FFFF
@A00920:152:HGHKKDRXX:2:2102:32190:16125 2:N:0:AGGAGTGG+CTAGAACA
GGACTACAGGGGTATCTAATCCCATTCGCTCCCCTAGCTTTCGTCTCTCAGTGTCAGTTAAGGCCCAGCAGAGTGCTTTCGCCTTCGGTGTTCTTCCCGATATCTACGCATTTCACCGCTACACCGGGAATTCCCTCTGCCTCTACCAAACTCAAGCCTTTTAGTTTCCACTGCCTTCCCAGGGTTAAGCCCTAGTCTTTAACAGTAGACTTAAAAAGCCACCTACAGACGCTTTACGCCCAATCATTCC
+
FFF:FFFFFFFFFFFFFFFFFFF,FFFFFFFFFFFFF:FFFFFF:FFFFFF:FFFFF:FF:FFFFFFFFF,FFFFFFFFFFFFFFFFFFFFFFFFF:FFFFFFFFFFFFFFFFFFFFFFFFFFFFFFFF:FFF,FFFF:F:FFF:FF,,FFFF:FFFFF,,FFFF,FF,FFFFFFFFFFFF,FFFFFFFFFFFFFFFFFFFFFF,FFFFFFFFFFFFFFF:FFFFFF:FFFFFFFFFFFFFFF:FFFFFF
@A00920:152:HGHKKDRXX:2:2102:22987:16438 2:N:0:AGGAGTGG+CTAGAACA
GGACTACTCGGGTTTCTAATCCGGTTTGCTCCCCACGCTTTCGCCCCTGAGCGTCAGGACAGGGCCAGGAAGTCGCCTTCGCCACTGGTGTTCCTCCCGATATCTACGCATATCACCACTACACCGGGAATTCCACTCTCCTCTGCCTCCCTCAAGTTTGCCAGTATCCAAGGACCTCTCCCAGTTGAGCCGGGAGCTTTCACCCTAGACTTAACAAACCGCCTGCACGCCCTTTACGCCCAATAAATCC
+
FFFFFFFFFFFFFFFFFFFFFFFFFFFFFFFFFFFFFF:FFFFFFFFFFFFFFFFFFFFFFFFFFF:FFFF:FFFFFFFFFFFFFFFFFFFFFFFFFFFFFFFFFFFFFFFFFF:FFFFFFFFFFFFFFFFFF:FFFFFFFFFFFF:FFFFFFFFFFFFFFF,FF,FFFFFFFFFFFFFFF,FF,FFFFFFFFFFFF,FFFFFFFFFFF:F,FFFFFFFFFFFFFFF:F:FFFFFFFFFFF:FFFFFFFF
@A00920:152:HGHKKDRXX:2:2102:13919:16485 2:N:0:AGGAGTGG+CTAGAACA
GGACTACTCGGGTTTCTAATCCTGTTTGATCCCCACACTTTCGTGCCTCAGCGTCAGTTACAGTCTAGTAAGCTGCCTACGCTATTGGTGTTCCTGACGATATCTATGCATTTCACCGCTACACCGTCAATTCCGCCTACCTCGTCAGTACTCAATCCCTGCAGTTTTTCAGGCAGCTCCCAAGTTGAGCTTGGGCATTTCACCTAAAACTTGAAGGGACGCCTACGCACCCTTTAAACCCACTAAATCC
+
FFFF:FF,FFFFFFFFFFFFFFFF:FFFFFFFFFFFFFFFFFF,FFFFFFFFFFFFF,,,F:FFFF:FFFFFF,FFFFFFFF::FFFFFFFFF:FFF:FFFFFFFF,F,FFFFFFFF,FFFFFFF,:FFFFFFF,FF,FFFFF,FF,FFFF:FFFFF,FF:FF:FF,F:,F:F,:FFF:F,F::,F,FFFF,:F:FF:FFFFFF,F,F,,,F:,FFFF:FFFF,FFFFFFFF,FF,FF:F:F,::,FFFF
@A00920:152:HGHKKDRXX:2:2102:13548:16595 2:N:0:AGGAGTGG+CTAGAACA
GGACTACAGGGGTTTCTAATCCCGTTTGCTACCCACGCTTTCGCTCCTCAGCGTCAGTTCCGGCCCAGCGCGCCGCCTTCGCCACTGGTGTTCCTCCCGATATCTGCGCATTTCACCGCTACACCGGGAATTCCACGCTCCCCTACCGGACTCGAGTCAGAGCCGTATCGAGGGGCGTCTCAGAGTTGAGCCCGGAGTTTTCACCCCGGACTTACCCAACCGCCTACGAGCTCTGTACGCCCAGTAAATC
+
FF:FF:F:FFFFFF:FFFF:FFFFFFF:FF:FFF:,FFFF:FFFF:FF:FFFFFF,:FFFFFFFFFF:,:,:FFFF::FFFFF:F,FFF:,FFFFF,FFFFF:FFF::FFF,FFF:FFF,F,F:FFFFFF:FFFF,FF:F:FFF,F:F,F:,FFFF,F,:,::,FFF:F::,,FFF:F,FF:F:FFF,F:FF,,:F:FFF:FFF,FF,FF:,F,::FF,F:FFFF::F,FF,F:,FF:F:F:,,FF:FFF
@A00920:152:HGHKKDRXX:2:2102:14461:16830 2:N:0:AGGAGTGG+CTAGAACA
GGACTACTCGGGTTTCTAATCCTGTTTGCTCCCCACGCTTTCGTGCCTCAGCGTCAGTATAGGGCCAGGGAGCCGCCTTCGCCACTGGTGTTCTTGCGAATATCTACGAATTTCACCTCTACACTCGGAATTCCACTCACCTCTCAAGTATTCTAGCCATCCAGTTACAAGGGCAGTTCCGGGGTTGAGCCCCGGGATTTCACCCCTGAATTGAAAAGCCCCCTACGCCCCCTTTAAACCCAGTGAATCC
+
FFFFFFFFFFFFFFFFFFFFFFFFFFFFFF::FFFFFFF,FFFF,:FFFFF,FFFFFF:F,:,FFFFF,:FFF:FFFF:FFFFF:,FF,FFFF,FFFFFF,,FFFFFFF:FFFF:FFFFFFFF::,FFFFFFF,FFFFFF:FF,F::FFF:,FFFFFFF,,FF,FF,,,FFFF,,F,F,:F,,F:FF:FFFFFFFF:F,F,F,FFFFFF,,FFFF,,F,F:FF,FF,:,,F,,F,F::,FFF,,FF,F,F
@A00920:152:HGHKKDRXX:2:2102:31593:16939 2:N:0:AGGAGTGG+CTAGAACA
GGACTACAGGGGTATCTAATCCTGTTTGCTCCCCACGCTTTCGTGCCTCAGCGTCAGTCATGGTCCAGTAAGCCGTCTACACCACTGGTGTTCCTCCTGATATCTACGCATTTCACCGCTACACCAGGAATTCCAGTCTCCCCTACCGAACTCTAGCCCGCCCGTATCAACCGCAAGCCCGCAGTTAAGCCGCGGGTTTTCACGGTCGACGCGACGAGCCGCCTACGAGCTCTTTACGCCCAATAAATCC
+
FFFFFFFFFFFFF::FFFFFFFFFFFFFFFFFFFFFFFFFFFFFFFFFFFFFFFFFFFFFFFFFFFFFFFFFFFFFFFFFFFFFFFFFFFFFFFFFFFFFFFFFFFFFFFFFFFFFFFFFFF:FFFFFFFFFFFFFFFFFFFFFFFFFFFFFFFF:FFFFFFFFFFFFFFFFFFFFFFFFFFFFFFF,FFFFFFFFFFFF:FFFFFFFFFFFFFFFFFFFFFFFFFFFFFFFFFFFFFFFFFFFFFFFFF
@A00920:152:HGHKKDRXX:2:2102:18493:16986 2:N:0:AGGAGTGG+CTAGAACA
GGACTACAAGGGTATCTAATCCTGTTTGCTCCCCACGCTTTCGAGTCTCAGCGTCAGTATCTGTCCAGTTGGCCGCCTTCGCCACCGGTGTTCCTCTCGATATCTACGAATTTCACCTCTACACCGAGAATTCCACCAACCTCTCCAGTACTCTAGCCTGCCAGTTTCGAGTGCACTTCCTGGGTTGAGCCCAGGGCTTTCACACCCGACTTAGCAGACCGCCTACACTCGCTTTACGCCCAGTAATTCC
+
FFFFFFFFFFFFFFFFFFFFFFFFFFFFFFFFFFFFFFFFFFFFFFFFFFFFFFFFFFFFFFFFFFFFFFFFF:FFF:FFFFFFFFFFFFFFFFFFFFFFFFFFFFFFF,,FFFFFFFFF:F,FFFFFFFFF:FFFFFFFFFFFFFFFFFFFFFFFFFFFFFFFFFFFF:F::FFFFFFFFFFF:FFFF:FFFFFFFF:F:FFFF:FFFFFFFFFFFFFFFFFF:FFFF:FF:FFFFFFFFFFF,FFFFF
@A00920:152:HGHKKDRXX:2:2102:19578:17300 2:N:0:AGGAGTGG+CTAGAACA
GGACTACAGGGGTATCTAATCCTGTTTGCTACCCACGCTTTCGTGTCACAGTGTCAGTTCAGGCCCAGGTGATTGCCTTCGCCATCGATGTTCCTCCCGATATCTACGCATTTCACCGCTACACAGGAAATTCCACCACCCTCTACTGTACTCTAGCTTGCCAGTTTTGGATGCAGTTCCCAGGTTAAGCCCGGGGCTTTCACAGCTGACTTAACAAACCGCCTACGCGCGCTTTACGCCCAGTAATTCC
+
FFFFFFFFFFFF:FFFFFFFFFFFFFF:FFFFFFFFFFFF:FFFFFF:FFFFFFFFF:FFFFFFFFFFFFFFFFFFFFFFFFFFFFFFFFFFFFFFFFFFFFFFFFFFFFFFFFFFFFFFFFFFFFFFFFFFFFFFFFFFFFFFFFFFFFFFFFFFFFFFFFFFFFFFF,,FFFFFFFFFFFFFFFFF:FFFFFFFFFFFFFFFFFFF:FFFFFFFFFFFFFFFFFFFFFFFFFFFF:FFFF:FFFFFFF
@A00920:152:HGHKKDRXX:2:2102:3070:17331 2:N:0:AGGAGTGG+CTAGAACA
GGACTACTAGGGTTTCTAATCCCGTTCGCTACCCATGCTTTCGCGTCTCAGTGTCAGTTGGATGCCAGTAAACCGCCTTCGCCACTGGTGTTCCTCCGCATCTCTACGCATTTCACCACTACACGCGGAATTCCGTTTACCTCTCATCCACTCAAGTTCAACAGTCTTGGTCAACCTCTCCCAGTTTAGCCAGGAGCTTTCATAACCACCTTATTGAACCACCTGCACGCCCTTTACGCCCAGTGAATCC
+
FFFFFFFFFFFFFFFFFFFFFFFFFFFFFFFFFFFFFFFFFFFFFFFFFFFFF:FFFFFFFFFFFFFFF:FFFFFFFFFFFFFFFFFFFFFFFFFFFFFFFFFFFFFFFFFFFFFFFFFFF:FFFFFFF:FFFFFF,FFFFFFFFFFFFFFFFF,FFFFFFFF:FFFFFFFFFFFFFFFFFFFFFFFFFFFFFFFFFF::F:FFF:FF,F:FFFFFFFFFFFFFFFFFFFFFFFF,:FFFF,F,FF,FFF
@A00920:152:HGHKKDRXX:2:2102:32877:17409 2:N:0:AGGAGTGG+CTAGAACA
GGACTACAGGGGTTTCTAATCCTGTTTGCTCCCCACGCTGTCGCGCCTCAGCGTCAGCTACTGCCCAGCAGGCCGCCTTCGCCACCGGTGTTCTTCCGGATCTCTACGCATTCCACCGCTACACCCGGAATTACACCTGCCTCTACAGTTCTCGAGTCCGCCAGTTCGCACGGCAGACCTGGGGTTGAGCCCCAGGCTTTCACCGCACGCTTAACAAACCGCCTACTCGCCCTTTACGCCCAGTGATTCC
+
:,:FFFFFFFFFFFFFFFFF:,F,FFFF:F:FFFFFFFFFFFFFFFFFFFF:FF:FFFFFF:F:FFFFFFFFFFFFF:FFFFFFFFFFFFFF,:F,FFF::FF::F:,,:FF,F:FF::FFFFFFFFFF:FF,F:FFFFF:FFFFFFF:,FFFFFFFF:,FFFFFF,FFFFFFF,FFFFFF,FFFF:,F:FFFFF:FF,FF,FFFFFF::F:,F:FFFFF,F:FFF,FFFFF:FFF,FF:FF:FFFFF:F
@A00920:152:HGHKKDRXX:2:2102:29740:17738 2:N:0:AGGAGTGG+CTAGAACA
GGACTACCGGGGTTTCTAATCCTGTTCGCTCCCCACGCTTTCGCTCCTCAGCGTCAGTATCGGTCCAGAGACCCGCCTTCGCCACCGGTGTTCCTCCTGATATCTGCGCATTTCACCGCTACACCAGGAATTCCAGTCTCCCCTACCGCACTCTAGCTAGCCCGTATCCACTGCAGGCTCGGGGTTGAGCCCCGAGTTTTCACAGCAGACGTGACAAGCCGCCTACGAGCTCTTTACGCCCAATAAATCC
+
FFFFFFFFFFFFFFFFFFFFFFFFFFFFFFFFFFFFFFFF:FFFFFFFFFFFFFFFFFF:FFF:FFFFFFFFFFFFFFFFFFFFFFFF:FFFFFFFFFFFFFFFFFFFFFFFFFFFFFFFFFFFFFFFFFFFFFFFFFFFFFFFFFFFFFFFFFFFFFFFFFFFFFFF:FFFFFFFFFFFFFFFFFFFFFFFFFFFFF:FFFFFFFFFFFFFFFFFF,FFFFFFFFFFFFFFFFFFFF:FFFFFFFFFF:
@A00920:152:HGHKKDRXX:2:2102:4833:17816 2:N:0:AGGAGTGG+CTAGAACA
GGACTACCAGGGTTTCTAATCCTGTTTGCTCCCCTAGCTTTCGCGCCTCAGCGTCAGTAACAGTCCAGAAGGCCGCCTTCGCCACTGGTGTTCTTCCCGATATCTACGCATTCCACCGCTACACCGGGAATTCCGCTTCCCTCTCCTGCACTCAAGCCCGCCAGTTTCGGGTGCCGCTCTGCGGTTGAGCCGCAGCCTTTCACACCCGACTTAACCGGCCGCCTGCGCGCGCTTTACGCCCAGTAATTCC
+
FFFFFFFFFFFFFFFFFFFFFFFFFFFFFFFFFFFFFF:FFFFFFFFFFFFFFFFFFFFFFFFFFFFFFFFFFFFFFFFFFFFFFFFFFFFFFFFFFFFF,FFFFFFFFFFFFFFFFFFFFFFFFFFFF,FFFFFFFFFFFFFFFFFFFFFFFFFFFFFFFFFFFFFFFFFFFFFFFFFFFFFFFFFFFFFFFFFFFFFFFFFFFFFFFFFFFFFFFFFFFFFFFFFFFFFFFFFFFFFFFFFF,F:F:F
@A00920:152:HGHKKDRXX:2:2102:1895:18364 2:N:0:AGGAGTGG+CTAGAACA
GGACACAGGGGTTTCTAATCCTGTTTGATCCCCACGCTTTCGTGACTCAGCGTCAATCACTGTGCAGTGAGCTGCCTTCGCAATTGGTGTTCTATGTCATATCTAAGCATTTCACCGCTACATGACATATTCCGCTCAACTCCACAGTATACAAGACAGAGAGTATCCATCGCAGATACCGAGTTAAGCTCGGAGATTTCACCACGGACATACCTGCCCGCCTACCCACCCTTTAAACCCAGTGAATCCG
+
FF:F:,FFFFFFF:F,F::FFF:FFF:FFFFFFFF:F:FFFF::,FFFFFFFF:F:FFFF,FF,FFF,FF,F,:FFFF:FFFFF,,FF:FF:FFFFF:FFF,F:F:F,F:FFFF:FFF:FFFF,:,FFFFF:F::F,F,FFF,FF,FFF,,FFFFFFF,F:FF:::F:FF:,F,:,,:F:FFF,FF:FF,FF:F:FFF::F,FF,,FFF,F,F,FF,FF,,FFF:,FFFF:,,FF::FFF,,,FF::F:F
@A00920:152:HGHKKDRXX:2:2102:6759:18584 2:N:0:AGGAGTGG+CTAGAACA
GGACTACTAGGGTATCTAATCCTGTTTGCTCCCCACGCTTTCGCACCTCAGCGTCAGTATTGGCCCAGGAAGTCGCCTTCGCCACTGGTGTTCCTTCCGATATCTACGCATTTCACCGCTACACCGGAAATTCCACTTCCCTCTACCATACTCGAGTCTGGCAGTATCGAATGCAATTACCAGGTTAAGCCCAGGGCTTTCACAATCGACTTATAAACCCGCCTACGCGCGCTTTACGCCCAATAATTCC
+
FFFFFFFFFFFF:FF:FFFFFFFFFFFFFFFFFFFFFFFFFFFFFFFFF:FFFFFFFF:FFFFFFFFFFF,F:FFFF:FFFFFFF:FFFFFFFF:FFFFFFFFFFFFFFFF:FFFFFFFFFFFF:FFFFFFFFFFFFFFFFFFFF:FFFF:FFFFF:FFF:FFFFFFFFFF:FFFF::,F,FFFFF,FFFFFFFFF:FFF,FFFFFFFFFFFFFFFF,,FF,FFFF:FF:F:F:FFF:,F,,FFFFF:F,
@A00920:152:HGHKKDRXX:2:2102:7744:18881 2:N:0:AGGAGTGG+CTAGAACA
GGACTACCGGGGTATCTAATCCTGTTTGCTCCCCACGCTTTCGTGCATGAGCGTCAGTACAGGCCCAGGGGATTGCCTTCGCCATCGGTGTTCCTCCGCATATCTACGCATTTCACTGCTACACGCGGAATTCCATCCCCCTCTGCCGTACTCTAGCCATGCAGTCACAAATGCAGTTCCCAGGTTGAGCCCGGGGATTTCACATCTGTCTTGCATAACCGCCTGCGCACGCTTTACGCCCAGTAATTCC
+
FFFFFFFFFFFFFFFFFFFFFFFFFFFFFFFFFFFFFFFFFFFFFFFFFFFFFFFFFFFFFFFFFFFFFFF:FFFFFFFFFFFFFFFFFFFFFFFFFFFFFF:FFFFFFFFF:FF:FFFF,FFFFFFFFF:FFFFFFFFFFFFFFFFFFFFFFFFFFFFFFFFFFFFFFFFFFFFFFFFFFFFF::FFFF:FFFFF,FFFFFFFFFFFFF:FFFFFFFFFFFFFFFFF,FFF:FFFFFFFFFFFFFF:,F
@A00920:152:HGHKKDRXX:2:2102:23077:18912 2:N:0:AGGAGTGG+CTAGAACA
GGACTACTGGGGTATCTAATCCTGTTTGCTCCCCACGCTTTCGTGCATGAGCGTCAGTGTTAGCCCAGGGGGCTGCCTTCGCCATCGGTATTCCTCCACATCTCTACGCATTTCACTGCTACACGTGGAATTCTACCCCCCTCTTCTACACTCTAGCCTTGTAGTTTCAAACGCAGTTCCCAGGTTGAGCCCGGGGATTTCACATCTGACTTACAAAACCGCCTGCGCACGCTTTACGCCCAGTAATTCC
+
FFFFFFFFFFFFFFFFFFFFFF:FFFFFFFFFFFFFFFFFFFFFFFFFFFFFFFFFFFFF:FF:FFFFFFFFFFFFFFFFFFFFFFFFFFFFFFFFFFFFFFFFFF:FFFFFF,FFFFFFFFFFFFFFFF:FFFFFFFFFFFFF:FFFFFFFFFFFFFFFFFF:FFFFFFFF:FFF,F,FFFFFFFFFFFFFF:FFF,FFFFFFFFFFFFFFFFFFFFFFFFFF::FFFFFFFFFFFFFFFFFFFFFFFF
@A00920:152:HGHKKDRXX:2:2102:6605:19100 2:N:0:AGGAGTGG+CTAGAACA
GGACTACTAGGGTTTCTAATCCCGTTTGCTCCCCTAGCTTTCGCGCCTCAGCGTCAAGAACAGGCCAGGTAGTCGCCTTCGCCACTGGTGTTCCTCCCGATATCTACGCATTTCACCACTACACCGGGAATTCCACTACCCTCTCCTGCCTTCGAGTCGATCAGTATCGCGTGACCCTCCCCAGTTGAGCCGGGGGCTTTCACACGCGACTTGAACGACCGCCTGCGCGCTCTTTACGCCCAGTAAATCC
+
FFFFFFFFFFFFFFFFFFFFFFFF,:FFFFFF:FFFFFFFFFFFFFFFF:FFFFFFFFFFFFFFFFFFFFFFFFFFFFFFFFF:FFFFFFFFFFF:FFFF:F::F:FFF:FFFFF:FFFFFFF:FFFFF:,FFF:FF:FFF,FFF:FFFFF:FFFFFFFFFFF:F,FFFFFFFFFFFFFF:FFF::FFF,FFFFFFFFF,F:FFF:FFFF:FFFFFFFFFFFFFFFFFF:FFFF:,FF:FF,FF,,F,,F
@A00920:152:HGHKKDRXX:2:2102:20283:19460 2:N:0:AGGAGTGG+CTAGAACA
GGACTACAAGGGTTTCTAATCCTGTTCGCTCCCCATGCTTTCGCTTCTCAGCGTCAGTAGTGGCCCAGAGACCTGCCTTCGCCATCGGTGTTCCTCCTGATATCTGCGCATTTCACCGCTACACCAGGAATTCCAGTCTCCCCTACCACACTCTAGTCTGCCCGTACCCACTGCAAGTCCGGGGTTGAGCCCCGGATTTTCACAGCAGACGCGACAAACCGCCTACAAGCTCTTTACGCCCAATAATTCC
+
FFFFFFFFFFFFFFFFFFFFFFFFFFFFFFFFFFFFFFFFFFFFFFFFFFF:FFFFFFFFFFFFFFFFFFFFFFFFFFFFFFFFFFFFFFFFFFFFFFFFFFFFFFFFFF:FFFFFFFFFFFFFF,FFFFFFFFFFFFFFFFFF:FFFFFFFFF:FFFFFFFFFF:FFF:FFFFFFFFFFFFFFFFFFFFFFFFFF:FFFFFFFFFFFFFFFF,FFFFFFFFFFFFFF,FFFF:FFFFF:FFFF:FFFFF
@A00920:152:HGHKKDRXX:2:2102:9932:19695 2:N:0:AGGAGTGG+CTAGAACA
GGACTACTAGGGTTTCTAATCCTGTTTGCTCCCCACGCTTTCGCTCCTCAGCGTCAGTGCCGGCCCAGAGAACCGCCTTCGCTACTGGTGTTCCTCCCGATATCTGCGCATTCCACCGCTACACCGGGACTTCCATTCTCCTCTACCAGACTCTAGCCACAGCAGTATCGACTGCAGTTCCGAGGTTGAGCCTCGGGATTTCACAGCCGACTTGCTGAGCCGCCTCCGAGCTCTTTACGCCCAATGATTC
+
,FFF,FFFFFFFFFFFFFFFFFFFF,FFF,:F:FFFFFFF,,FFFFFFF:FFFFFFFFFFFF:FFFFFFFFFFFF:FF:FFFFFFFFFF:,FFFFFFFF:::FFFFF:FF:FFFFFF:FFF,F,FFFFF,FF:FFF:FF:,F:F,FFFF,:FFFFFFFFFFFFFFFFFFFFFFFFFFFFFFF:F:FFF:FFFFF:FFF,:FF,FFFFFFFFFFFFF:FF:FFFFF,F:FF,FF:,::FF:,FFFFFF,F,
@A00920:152:HGHKKDRXX:2:2102:22661:20102 2:N:0:AGGAGTGG+CTAGAACA
GGACTACAGGGGTATCTAATCCTGTTTGCTCCCCACGCTTTCGCGCCTCAGCGTCAGAAACGGACCAGCGAGCCGCCTTCGCCACTGGTGTTCCGCCGAATATCTACGAATTTCACCTCTACACTCGGAATTCCACTCGCCTCTCCAAGATTCTAGTTACATAGTTTCAAAGGCAGTTCCGGAGTTGAGCTCCGGGATTTCACCTCTGACTTGGGTAACCGCCTACGCGCGCTTTACGCCCAGTAATTCC
+
FFFFFFFFFFFFFF:FFF:FFF:FFFFFFFFFFFFFFFFFFFFFFFF:FFFFFFFF:FFFFFFFFFFFFFFFFFFFFFFFFFFFFFFFFFFFFFFFFFFFFFFFFFFFFFFFFFFFFFFFFFFF:FFFF:FFFFFFFFFFFFFFFFFFFFFFFFFFFF:FFFFFFFFFFFFFFFF,FFFFFFFFFF:FFF,FFFFFFFFFFFFFFFFF:F:FFFFFFFFFFFFFFFFFFFFFFFFFFFFFFFFFFFFF:F
@A00920:152:HGHKKDRXX:2:2102:30725:20572 2:N:0:AGGAGTGG+CTAGAACA
GGACTACCCGGGTATCTAATCCTGTTCGCTCCCCTAGCTTTCGCGCCTGAGCGTCAGGTAAGGCCCAGAGATCCGCCTTCGCCACCGGTGTTCCTCCTGATATCTGCGCATTTCACCGCTACACCAGGAATTCCGATCTCCCCTACCTACCTCTAGCCTGACAGTATCGAATGCAGTCCCGGGGTTGAGCCCCGGGATTTCACACCCGACTTGTCAAGCCGCCTGCGCGCTCTTTACGCCCAATAATTCC
+
FFFFFFFFFFFFFFFFFFFFFFFFFFFFFFFFFFFFFFFFFFFFFFFFFFFFFFFFFFF:FFFFFFFFFFFFFFFFFFFFFFFFFFFFFFFFFFFFFFFFFFFFFFFFF::FFFFFFF:F:FFFFFFFF:FFFFFF:FFFFFFFFFFFFFFFFFFFFFFFFFFFFFFFF:FFFFFFFFFFFFFFFFFFFFFFFFFFFFFFFFFFFFFFFFFFFFFFFFFFFFFFFFFFFFFFFFFFFFFFFF,F,FFFFF
@A00920:152:HGHKKDRXX:2:2102:4878:20776 2:N:0:AGGAGTGG+CTAGAACA
GGACTACCGGGGTATCTAATCCTGTTCGCTCCCCACGCTTTCGCACCTCAGCGTCAGATCAGGTCCAGCCAGCCGCCTTCGCCTCCGGTGTTCTTCCGGATCTCTACGCATTCCACCGCTACACCCGGAATTCCGCTGGCCTCTACCTGTCTCCAGCCCCCCAGTATCCCCGGCTTGCTCGGGGTTGAGCCCCGGCCTTTCACCAAGAGACTTAACGAGCCGCCTACGTGCGCTTTACGCCCAGTAATTC
+
FFFF:FFFFFFFF,FFFFFFFFFFFFFFFFFFFFFFFFFF:FFFFFFFFFFFFFFFFF:F:FFFFFFFFFFFFFFFFFFFFFFFFFFFFFF,FF:FFFFFFFFFFFFFFFFFFFFFFFFFFFFFFFFFFFFFFFFFFFFFFFFFFFFFFFFFFFFFFFFFFFFFFFFFFF:FFFFFFFFFFFFFFFFFFFFFFFFFFFFFFFFFFFFFF:FFFFFFFFFFFFFFFFFFFFFFFF:F:FFFFFF:F,FFF:
@A00920:152:HGHKKDRXX:2:2102:29884:21746 2:N:0:AGGAGTGG+CTAGAACA
GGACTACTCGGGTATCTAATCCTGTTCGCTCCCCATGCTTTCGCTCCTCAGCGTCAGGTAATGCCCAGAGAACCGCCTTCGCCACCGGTGTTCCTCCTGATATCTGCGCATTCCACCGCTACACCAGGAATTCCGTTCTCCCCTGCATACCTCTAGTCAGCCCGTATCGGAAGCACGCTCAGGGTTGAGCCCTGAGTTGTCACTCCCGACGTGACTAACCGCCTACGAGCGCTGTGCGCCCAATAATTCC
+
FFF:,F,FFF,,,F::FF:F:F,:FFF:,F:FFFFF:FF,,F,F:FFFFF:F:FFFF::FFFFF,FFFFFFFFF:FFF:FFFFFFFF:FF,FFFFFFFFF:FFFF,FFFF,FF,F,FF,:FF:FF:FFF,FF:FF:FFFF,FFFFFFFF:FFFF,FFFFFF:FFF:FFFFF:F:,FFF:FFFFFFFF,F:FFFFF:FF,F:,F:::FF:FFFF,,F:F,FFF,,,FF:FF,,FF:,FF,:F,,F,,,F,:
@A00920:152:HGHKKDRXX:2:2102:28628:21762 2:N:0:AGGAGTGG+CTAGAACA
GGACTACCGGGGTTTCTAATCCTGTTTGCTACCCACGCTTTCGCTCCTCAGCGTCAGTACTGGCCCAGAGAACCGCCTTCGCTACTGGTGTTCCTCCCGATATCTGCGCATTTCACCGCTACACCGGGAATTCCATTCTCCTCTACCAGACTCTAGCCACAACAGTATCGACGGCAGTTCCGAGGTTGAGCCTCGGGATTTCACCGCCGACTTGCTGAGCCGCCTACGAGCTCTTTACGCCCAATAATTC
+
FFFFFFFFFFFFFFFFFFFFFFFFFFFFFFFFFFFFFFFFFFFFFFFFFFFFFFFFFFFFFFFFFFFF:FFFFFFFFFFFFFFFFFFFFFFFFFFFFFFFFFFFF,FFFFFFFFFFFFFFFFFFFFFFFFFFFFFFFFFFFFFFFFFFFFFFFFFFFFFFFFFFFFFFFFFFFFFFF,FFFFFFFFFFFFFFFFFFF,FFF:FFFFFFFFF,FFFFFFFFFFFF:FFF,FFFFFFFFFFFFFF:FFFFFF
@A00920:152:HGHKKDRXX:2:2102:16866:21934 2:N:0:AGGAGTGG+CTAGAACA
GGACTACAAGGGTTTCTAATCCTGTTTGCTCCCCACGCTTTCGCGCCTCCGCGTCAGTTCCGGTCCAGTGAGCCGCCTTCGCCACTGGTGTTCCTCCCAATCTCTACGAATTTCACCTCTACACTAGGAGTTCCACTCACCTCTCCCGGACTCCAGATTGCCAGTATCAAAGGCAGTTCCGAGGGTGAGCCTCGGGCGTTCACCCCTGACTGAGCAATCCGCCTACGCGCGCGTTGCGCCCCGTGTTTCC
+
:FFFF,FFFFFFFFFFFFFFFF,,FF:FFFFFFFF,FF:FFFFFFFFFF,FFFFFF:FFFFF::FFFFFF:::FF:FF:FFFFFFFFFFFFFFF,FFFFFF:FFF,FFFFFF:FFFFFFFFFFFF:FFFFFFFFF:FFFFFFFFF:FFFFFFFF,FF:FFFFFFF:FF:FF:FF:FF,FFFFFF,,::FFFF:FF:F:FFFFFF:F,FFF,,FFF,,,FFFFFF,,FFFFFF,,F,,,:F:,F,:,:,,,
@A00920:152:HGHKKDRXX:2:2102:30879:22341 2:N:0:AGGAGTGG+CTAGAACA
GGACTACCGGGGTTTCTAATCCTGTTTGCTCCCCACGCTTTCGTGCCTCAGCGTCAGTACCTGTCCAGTCACCCGCCTTCGCCTCTGGTATTCCTCGTGATATCTACGAATTTCACCGCTACACCACGAATTCTAGTGACCCCTCCAGGACTCAAGACCTGCAGTCTCAAAGGCAATTCCCCGGTTAGGCCGGGGGCTTTCACCTCTGACTTGCAGGCCCGCCTACACACCCTTTACACCCAGTGATTCC
+
FFFFFFFFFFFFFF,FFFFFFFFFFFFFFFFFF:FFFFFFFFFFFFFFFFFFFFFFFFFFFFFFFFFFFFFFFFFFFFFFFF:FFFFFFFFFFFFFFFF:FFFFFFFFFFFFFFFFFFFFFFFFFFFFFFFFFFFF:FFFFFFFFFFFF,FFFFFFFFFFFF:F:FFFFFFFFFFFFFFFFFFF:FFFFFFFFFFFFFFFFFFFFFFFFFFF:FFFFF:FFF:FFFFFF:FF:FFF:FFFF:FFF,F:FF
@A00920:152:HGHKKDRXX:2:2102:15799:23437 2:N:0:AGGAGTGG+CTAGAACA
GGACTACCGGGGTATCTAATCCCGTTTGCTCCCCTGGCTTTCGTTCCTCAGTGTCAGTTACAGTCCAGAACGCCGCCTTCGCCACTGGTGTTCCTCCCGATATCTACGCATTTCACCGCTACACCAGGAATTCCGCTTACCTCTCCCACCCTCGAGCACAACAGTATACAATGCAGGCTCCCGGTTGAGCCGGGAGATTTCACACCAAACTTAGTGCACCGCCTACACACTCTTTACGCCCAGTAATTCC
+
FFFFFFFF,FF:FFFFF:FFFFFFFFFFFFFFFFFFFFFFFFFFFFFF:FFFFFFFFF,FFF,FFFFF,FF,FFFFF,FFFFFF,FFF,,FFFFFFF,,FFFFFFFFFFFF:FF:F,FFFFF,FF,FFFFF,F,FF,FFFFFF,:,FFFFFFFFFFFFFF,FFFF:F,:FFFFFF,F,:F,FFFFFFFFF:FF:FFFFFFFF:,FFFF,FFF,,FFFFFF,FFF:F:F:,,F:FFFF,F,,,F,:FFFFF
@A00920:152:HGHKKDRXX:2:2102:32018:24533 2:N:0:AGGAGTGG+CTAGAACA
GGACTACAAGGGTTTCTAATCCCATTCGCTCCCCTAGCTTTCGTCCATGAGCGTCAGTTATGGCCCAGCAGAGCGCTTTCGCCACTGGTGTTCTTCCCGATATCTACGCATTTCACCGCTACACCGGGAATTCCCTCTGCCCCTACCATACTCTAGCCCAGCAGTTTCCACTGCCCTTACGGAGTTGAGCCCCGCTCTTTGACAGCAGACTTGCTGAGCCGCCTGCGGACGCTTTACGCCCAATAAATCC
+
FFFFFFFFFFFFFFFFFF:FFFFFFFFFF:FFFFFFFFFFFFFFFFFF:FFFFFFFFFFFFFFFFFFFFFFFFFFFFFFFFFFFFFFFFFFFFFFFFFFFFFFFFFFFFFFFFFFFFF:FFFFFFFFF:FFFFFFFFFFFFFFFFFFFFF:FFFFFFFFF:FFFFFFFFFF,FFFFFFFFFFFF:FFFFFFFFFFFF:FFFFFFFFFFFFFFFFFFFFFFFFFFFFFFFFFF:FFFFFFFFFFFFFFFFF
@A00920:152:HGHKKDRXX:2:2102:20311:25144 2:N:0:AGGAGTGG+CTAGAACA
GGACTACTGGGGTTTCTAATCCTGTTTGCTCCCCACGCTTTCGTGCCTCAGCGTCAATCATCGTGTAGTAAGCTGCCTTCGCAATCGGTGTTCTATGTCATATCTAAGCATTTCACCGCTACATGACATATTCCGCTTACCTCCACGATATTCAAGATGTAAAGTATCAACGGCAGTTCCCAAGTTAAGCTCGGGGATTTCACCACTGACTTTCACATCCGCCTACGCACCCTTTAAACCCAGTGAATCC
+
FFFFF:FFFFFFFFFFFFFFFFFFFFFFFFFFFFF:FFFFFFFFFFFFFFFFFF,FFF:FFFFFFFFFFFFFFFFFFFFFFFFFFFFFFF:FFFFFFFF:FFFFFFFFFFF:FFFFFFFFFFFFFFF:FFFFFFFFFFFFF:FFFFFFFFFFFFFFFFFFFF,FFFF:FFFFFFFFFFFFFFFFFFF,FFFFFFFFFFFFFF,FFFFFF:FFFFFFFFFFFFF,:FFFF:F:,FF::FFFFFFFFF:FF:
@A00920:152:HGHKKDRXX:2:2102:23863:25222 2:N:0:AGGAGTGG+CTAGAACA
GGACTACCGGGGTTTCTAATCCTGTTTGCTCCCCACGCTTTCGTGCATGAGCGTCAGTGTTGGCCCAGAAGGCTGCCTTCGCCATCGGTGTTCCTCCACATCTCTACGCATTTCACCGCTACACGTGGAATTCCACCTTCCTCTGCCACACTCGAGCCACGTAGTTTCGAGCGCAATTCCCAAGTTAAGCTCGGGGATTTCACACTCGACTTGCGCGGCCACCTGCGCACACTTTACGCCCAGTAATTCC
+
FFFFFFFFFFFFFFFFFFFFFFFFFFFFFFFFFFFFFFFFFFFFFFFFFFFFFFFFF:FFFFFFFFFFFFFFFFFFFFFFFFFFFFFFFFFFFFFFFFFFFFFFFFFFFF:FFFFFFFF:FFFFFFFFFFFFFF:FFFFFFFFFFFFFFFFFFFFFFFFFFFFFFFFFFFFFFFF,FF:FFFFFFFFFFFFFFF:FFF:FFFFFFF:F,FFF:FFFFFFFFFF:FFFFF:FFF,FFFFFFFFFFF,FFFF
@A00920:152:HGHKKDRXX:2:2102:8133:25661 2:N:0:AGGAGTGG+CTAGAACA
GGACTACTAGGGTATCTAATCCTGTTTGCTCCCCACGCTTTCGCGCCTCAGCGTCAGTTACAGCCCAGAAAGTCGCCTTCGCCACTGGTGTTCCTCCACATCTCTACGCATTTCACCGCTACACGAGGAATTCCACCTTCCTCTGCCATACTCCAGCACCGTAGTTTCGAGCGCAGTTCCCCAGTTAAGCTCGGGGCTTTCACACTCGACTTGCGACGCCGCCTGCGCACACTTTACGCCCAGTCATTCC
+
FFFFFFFFFFFF:FFFFFFFFF:FFFFFF:FFFFFFFFFFFFFFFFFFFFFFFFFFFFFFFFFFFFFFF:FFFFFFFFFFFFFFFFFFFFFFFFFFF,FFFFFFFFFF,FFF:FFFF,FFFFFFF,FFF,FFFFFFFF,FFFFFFFF:,FFFFFFFFFFF:F,FF,FFFFFFFFF:FFFFF,FFFF,FFFFF:,FF:FFFFFFFF:FFFFFFFFFF,F::FFFF:FFFFFFFF:FF:FFFFFFF::FF:F
@A00920:152:HGHKKDRXX:2:2102:3115:25739 2:N:0:AGGAGTGG+CTAGAACA
GGACTACTCGGGTATCTAATCCTGTTCGCTCCCCACGCTTTCGCTCCTCAGCGTCAGTATCGGCCCAGAGACCTGCCTTCGCCATCGGTGTTCCTCCTGATATCTGCGCATTTCACCGCTACACCAGGAATTCCAGTCTCCCCTACCGAACTCTAGCCTGCCCGTATCGGCTGCAGGCCCGCGGTTGAGCCGCGGGTTTTCACAGTCGACGCGACAAGCCACCTACGCGCCCTTTACGCCCAGTGATTCC
+
FFFFFFF:FFFF:FFF:FFFFFFFFFFFFFFF:FFFFFFFFFFFFFFFFFFFFFFFFFFFFFFFFFF:FFFFFFFFFFFFFFFFFFFFFFFFFF:,FFFFFFFFFFFFFFFFFFFFFFFFFFFFFFFFFFFFFFFFFFFFFFFFFFFFFFFFFFFFFFFFFFFFFFFFFFFFFFFFFFFFFFFFF,FFFFFFFFFFF::FFFFFFFFFFFFFF:FF:FFF:FFF:,FFFFFF:FFFFFFFFF,:FFFFFF
@A00920:152:HGHKKDRXX:2:2102:15103:26146 2:N:0:AGGAGTGG+CTAGAACA
GGACTACTGGGGTTTCTAATCCTGTTTGCTCCCCACGCTTTCGTGCCTCAGTGTCAGTGCTGGTCCAGGTGGCCGCCTTCGCCACGGATGTTCCTCCCGATATCTACGCATTTCACTGCTACACCGGGAATTCCGCCACCCTCTACCGCACTCTAGTAAGCCAGTATCCAATGCCATTCCCAGGGTGAGCCCAGGGCTTTCACCTCAGACTTAACAAACCACCTACGCACGCTTTACGCCCAGTAATTCC
+
FFFFFFF:FFFFFFFFFFFF:FFF:FFFFFFFFF:F:FFFFFFFF::FF:F:FFFF,F:FFFFFF,FFFFFFFFFFFFFFFFFFF,:FFFFFFFFF:F,F,F,FFFFFF,FFFFF:F:FFFFF:FFF:FF:F,:F,:FF:FF:F:FFFFFFF:FFF:FFFFFFFFFF,FFFFF:FFFFFFFF::,FF:FF,F:FF:FF:,,FF,,FFF,:F:,FF,::F,:FF,:FFF,FFF,F,F:FF,F,FFF:,,,,
@A00920:152:HGHKKDRXX:2:2102:4237:26396 2:N:0:AGGAGTGG+CTAGAACA
GGACTACTCGGGTTTCTAATCCTGTTTGCTCCCCACGCTTTCGTGCATGAGCGTCAGTGCAGGCCCAGGGGGCTGCCTTCGCCATCGGTGTTCCTCCACATATCTACGCATTTCACTGCTACACGTGGAATTCCACCCCCCTCTGCCACACTCTAGCCTCCCAGTTTCAAACGCAGTTCCCAGGTTAAGCCCGGGGATTTCACATCTGACTTGAGAAGCCGCCTGCGCACGCTTTACGCCCAGTAATTCC
+
FFFF:FFFFFFFF:FFFFFFFFFF:FFFFFFFFF:FFFFFFFFFFFFFFFFFFFFFFFFFFFFFFFFFFFFFFFFFFFFFFFFFFFFFFFF:FFFFF,FFF::FFFFFFFF:FFFFFFFF,FFFFFFFF,:FFFFFFFFFFFFFFFF:FFFFFFFFFFFFFFFFFFFFFFF:FFFFFFF:FFFFFFFFFFFFFFFFF:FFFFFF,FFFFFF:FFF,,:FFF:FFF,FF,:FFFFF:FFF,FFF:::F,F:
@A00920:152:HGHKKDRXX:2:2102:31937:27085 2:N:0:AGGAGTGG+CTAGAACA
GGACTACAGGGGTTTCTAATCCTGTTTGCTCCCCACGCTTTCGCACCTGAGCGTCAGTCTTCGTCCAGGGGGCCGCCTTCGCCACCGGTCTTCCTCCAGATCTCTACGCATTTCACCGCTACACCTGGAATTCGACCACCCTCTCCGAGACTCAAGCTTGCCAGTCTCAGATGCAGTTCCCAGGTTGAGCCCGGGGATTTCACAACTGACTTACCAAGCCGCCTGCGTGCGCTTTACGCCCAGTAATTCC
+
FFFFFFF,:FFFFFFFFFFF:FFFFFFFFFFFFFFFFF::FFFFFF:FFFF:FFF:F:,FFFF:FFFF,:FFFFFF,FFFFFFF:,FFF:FFFFFFFFFFFFFFFFFFFF,FFFFFF,FFFF:FF:F:FFFFF,FFF,FFFFFFFF:F:FFFFFFFF,:,FF:FF,,F,F:,FF,:,FFFFFFFFFFFFFFFFFFFFF,FFFF,,F,F:FFFF,,,F,FF,FFFFFF,FF,FF:FFFFFFFFF:FFF:FF
@A00920:152:HGHKKDRXX:2:2102:21106:27211 2:N:0:AGGAGTGG+CTAGAACA
GGACTACAAGGGTTTCTAATCCCGATCGCTCCCCACGCTTTCGTGTCTGAGTGTCAGAAATGGACCAGTCGCCTGCCTACGCCATCGGTGTTCCTCCTGATATCTACGGATTTCACCCCTACACCAGGAATTCTAGCGACCTCTTCCATTCTCTAGCTAAGCAGTTCAGAGCATGGGTATATGGTTGAGCCATATAATTTCACACTCTGCTTACTTTGCCCCCTACACACCTCTTTACGCCCAGTAATGC
+
FF:FFFF:FFFFF:FFFFFFFFF,FFFFFFFFFFFFFFFFF:FFFF:FFFF,FFFFF:FFFF:FFFFFFFFFFFFFFFFFFFFFF:FFF,FFFF:FF:FFFFFFFFFFFFFFFF:FFFFF:F:FFFFFF,,FFFF:,:FF::,FFFFF:FFFFFF::FF:FF,F,F,FF,FF::FFFFFFFFFFF:F:,F:FFF:F:FFF:,FFFF,F,FFFF::F,,FF,FFFFFFF,,FF:F,FFFFF:::FFFF,,F
@A00920:152:HGHKKDRXX:2:2102:15148:27258 2:N:0:AGGAGTGG+CTAGAACA
GGACTACCCGGGTTTCTAATCCTGTTTGCTCCCCACGCTTTCGCGCCTCAGCGTCAGTTACAGACCAGAAAGCCGCCTTCGCCACTGGTGTTCCTCCACATCTCTACGCATTCCACCGCTACACCCGAAATTCCACCTGCCTCTACAGTGCTCCAGCTCAGCAGTTCGCACGGCAGATCCGGGGTTGAGCCCCGGACTTTCACCACACGCTTACCAATCCACCTACGCGCCCTTTACGCCCAGTGATTCC
+
FFFFFFFFFFFFFFFFFFFFFFFFFFFFFFFFFFFFFFFFFFFFFFFFFFFFFFFFFFFFFFF:FFFFFFFFFFFFF:FFFFFFFFFFFFFFF:FF:FFFFFFFFFFFFFF,FFFFFFFFFFFFFFFFF:::F:FF:FFFFFF,FFFFFFFFFF:FFFF:F:FF:FFFFFF:FFFF:FFFFF:FFF,:FFFFFFFFFFFFFFFF:FFFFF,FFFF,,,FF:FFFFFF:FF:FFF,,FFFFF,FFFFFF:,
@A00920:152:HGHKKDRXX:2:2102:12500:27398 2:N:0:AGGAGTGG+CTAGAACA
GGACTACTAGGGTTTCTAATCCCGTTTGCTACCCTAGCTTTCGCTCCTCAGCGTCAGTTCAGGCCCAGGTCGCCGCCTTCGCCACCGGTGTTCTTTCGGATATCTACGCATTCCACCGCTACACCGGGAATTCCACCTGCCCCTACCGGTCCCCAGACGAGCAGTCTCGGAGGCCGCCCCGGAGTTGAGCCCCGGTCTTTCACCCCCGACTTACCCATCCGCCTGCGCGCGCTTGACGCCCCGTGAGTCC
+
FFFFFFFFFFFFFFFFFFFFFFFFFFFFFFFFFFFFFFFFFFFFFFFFFFFFFFFFFFFFFFFFFFFFFFFFFFFFFFFFFFFFFFFF,FFFFFFFFFFFFFFFFFFFFFFFFFFFFFFFFFFFFFFFFFFFFFFFFFFFFFF:FFFFFFFFFFFFFFFFFFFFFFFFFF,FF:FFFF,:FFFFF::F:F:FF:FFFF,F:,:F:,FF,,,:,FFF::,FF::FFFFFF:F:,F,,,F,F,,F,F,,F:,
@A00920:152:HGHKKDRXX:2:2102:19895:27931 2:N:0:AGGAGTGG+CTAGAACA
GGACTACTGGGGTTTCTAATCCTGTTTGCTCCCCACGCTTTCGTGCATGAGCGTCAGTATCGACCCAGGGGGCTGCCTTCGCCATCGGTATTCCTCCTGATATCTACGCATTTCACTGCTACACCAGGAATTCTACCCCCCTCTGCCGTACTCTAGCCTTGCAGTCCCAAATGCAGTTCCCAGGTTAAGCCCGGGGATTTCACATCTGGCTTACAAAACCGCCTGCGCACGCTTTACGCCCAGTAATTCC
+
FFFFFFFFFFFFFFFFFF,FFFFFFFFFFFFFFFFFFFFFFFFFFFFFFFFFFFFFFFFFFFFFFFFFFFFFFFFFFFFFFFFFFFFFFFFFFFFFFFF,,FFFFFFFFFFFFFFFFFFFFF,FFFFFFFFFFFFFFFFFFFFFFFFFFFFFFFFFFFFFFFFFFFFFFFFFFFFFFFFFFFFFFF,FFFFFFFFFF:F,FFFFFFFFFFFFFFFFFFFFFFFFFFFFFFFFFFFFFFFFFFFFFFF::F
@A00920:152:HGHKKDRXX:2:2102:15591:28776 2:N:0:AGGAGTGG+CTAGAACA
GGACTACCGGGGTTTCTAATCCTGTTTGATCCCCACGCTGTCGCGCCTGAGCGTCAGTAAACGGCCAGAGAGCCGCCTTCGCCACCGGTGTTCTTCCTAATATCTACGAATTTCACCTCTACACTGGGAATTCCACTAACCTCTCCCGTACTCGAACACACACAGTCTCAAAGGAACAACCGGATTTGAGCTCAGGTATTACTCCCCACTCTGGAAAAGCCGACAGCGCGCTCTTACCGCCCAGAAAAAC
+
FFFFFFF,FFFFFFFFFFFFFFFFF:FFFFFFFFFFFFFFFFFFFFFF,FFFFFFFFF,,,,F,FFFF:,FF,FFFFFFFFFFFFFFFFFFFF:FFF,FFF,FFFFFF::FFFFFFF,FFFFFFF,FFFFFFFFFFF,,FFFFFFF,:FFFFF,F,,,F,F,:,:F,,F,,,,:,:F::,:,F,,:,F:,F:F,,,,:FF,:F,,,,:,,,,FF,FF,,,F,,:,FFFFFF,FF,,,,,F,FF,,,F,,,
@A00920:152:HGHKKDRXX:2:2102:7826:28917 2:N:0:AGGAGTGG+CTAGAACA
GGACTACTGGGGTATCTAATCCCGTTTGCTCCCCACGCTTTCGCGCCTCAGCGTCAGGGAATGCCCAGAGACCCGCCTTCGCCACCGGTGTTCCTCCCGATCTCTACACATTTCACCGCTACACCGGGAATTCCAGTCTCCTCTGCATCCCTCAAGAACGGCAGTATCGGCCGACCCCCCTCAGTTGAGCCCAGGGATTTCACGACCGACTTGCCATCCCGCCTACGCGCCCTTTACGCCCAGTAATTCC
+
FFFFFFFFFFFFF,FFFFFFFFFFFFFFFFFFFFFFFF:FF:FFFFFFFFFFFFFFFFFF:FF:FF,FFFFFFFFFFFFFFFFFFFFFFFFFFFFFFFFFFFFFFFFFFFFF:FFFFFFFFFFFFFFFFF:F:FFFF:FFF,FFFFFFFFF:FFFFFFFFFFFF,:FFFFFFFFFFFFFFF,,FFFFFFFF:FFFFFFF,FF:FFFFFFFFFFF:F:FFF:FFFFFFF,:FFFF:FFFFF:F,F:FF,FF
@A00920:152:HGHKKDRXX:2:2102:10710:29465 2:N:0:AGGAGTGG+CTAGAACA
GGACTACAAGGGTATCTAATCCTGTTCGCTACCCACGCTTTCGTCCATCAGTGTCAGTGTACTGTTAGTGATCTGCCTTCGCAATCGGTATTCTATGTGATATCTATGCATTTCACCGCTACACCACATATTCTAACCACTTCACAGTAACTCAAGACTACCAGTATCAAGGGCAATTCTACAGTTGAGCTGCAGACTTTCACCCCTGACTTAACAGTCCACCTACGGACCCTTTAAACCCAATGATTCC
+
:FFF:FFFFFFFFFFFFFFFFFF,FF:FFFFFFFFF,FFFFF:F::FF:FFF:FFFFFFFFFFFFFFFF:FFFFFFFFF,FFFFFF:FFFFFFFFFFF,,:FFF::F,,:FFFF:FFFFFFF,FFF:FF,FFFF,FFFF:F:FF:FFFF:,FFF:F:FFFFFFFFFFFFFFFFFFFFF:FFFFFFFFFFFFFFFFF,FFFFFFFFFFFFF:FFFFFFFFFFFFFFFFF,,FFFF,:FFFFFFFFF::FFF
@A00920:152:HGHKKDRXX:2:2102:19605:29653 2:N:0:AGGAGTGG+CTAGAACA
GGACTACAGGGGTTTCTAATCCCGTTCGCTACCCTAGCTTTCGCGCCTCAGCGTCAAGAACAGGCCAGGAAGTCGCCTTCGCCACTGGTGTTCCTCCCGATATCTACGCATTTCACCACTACACCGGGAATTCCACTTCCCTCTCCTGCCTTCGAGTCGATCAGTATCGAGTGACCCTCCCCAGTTGAGCCGGGGGCTTTCACACTCGACTTGAACGACCGCCTGCGCGCTCTTTACGCCCAGTAAATCC
+
FFFFFFFFFFFFFFFFFFFFFFFFFFFFFFFFFFFFFFFFFFFFFFFFFFFFFFFFFFFFFFFFFFFFFFFFFFFFFFFFFFFFFFFFFFFFFFFFFFFFFFFFFFFFFFFFFFFFFFFFFFFFFFFFFFFFFFFFFFFFFFFFFFFFFFFFFFFFFFFFFFFFFFFFFFFFFFFFFFFFF:FFFFFFFFFFFFFFFFFFFFFFFFFFFFFFFFFFFFFFFFFFF:FFFFFF:FF:FFFFFFFFFFFF,F
@A00920:152:HGHKKDRXX:2:2102:10203:29716 2:N:0:AGGAGTGG+CTAGAACA
GGACTACTAGGGTTTCTAATCCTGTTTGATCCCCACACTTTCGTGCCTCAGCGTCAGTTAAAGCCTAGTAAGCTGTCTACACTATCGGTGTTCTTGACGATATCTAAGCATTTCACCGCTACACCGTCAATTCCGCCTACTTCGACTTCACTCAAGCCACCCAGTATCAATGCCACCCTCCCGGTTAAGCCGGGATATTTCAGCACTGACTTAAATGGCCGCCTACGCACCCTTTAAACCCAATAAATCC
+
FFFFFFFFFFFFFFFFFFFFFFFFFFFFFF:FFFFF:F:FFFFFFFFFFFFFFFFFFFFFFFF,FFF:FFFFFFFFFFFFFFFFFFFFFFFFFFFFFFFF,F:FFFFFFFFFFFFFFFFF,FFFFF:FFFFFFFFFFFFFFFFFFF,FF:FFFFFFFFFFFFFFFFFFFFFFF:FFFFFFFFFFFFFF,FFFFFFFFFFFFFFFFFFFFFFFFFFFFFFFFFFFF::FFFFFFFFF::F,FFFFF,FF,F
@A00920:152:HGHKKDRXX:2:2102:3956:30170 2:N:0:AGGAGTGG+CTAGAACA
GGACTACTAGGGTTTCTAATCCTGTTTGATCCCCACGCTTTCGTGCCTCAGCGTCAATGTCTGCTTAGTTAGCTGCCTTCGCAATCGGTGTTCTACATCATATCTCAGCATTTCACCGCAACATGATGTATTCCGCCCACCTCAACAGAATACAAGATAAATACTATCAACTGCAGTTTCCAGGTTGCGCCTGGAGATTTCACAACTGACGTAATTATCCGCCTACACACCCTTTAAACCCAGTGAATCC
+
F:FF,::F:F,,,F,F,F,,FF,,,,,,F:,F,,F:FFF:F:FF::FFF,,F,,FFFFFFFFFFFF,FF,FFFFF,FFFFF,FFFFF,F,:FFFFFFF,::,F,F,F:FFF,,F,,F:F,FFFF:F:F:,:::F,F:FFFFF:F:FF:F,:,FFFFFFFFF:F,FF,,FFF,F,FFF:FF,FF,:,F,,FFFFFF,F,F::,F,F,FF:F:,FF,F:FF,:FF:F,FFFF,FFFF,F,:,FF,,:,F,FF
@A00920:152:HGHKKDRXX:2:2102:3134:30342 2:N:0:AGGAGTGG+CTAGAACA
GGACTACCAGGGTATCTAATCCCGTTTGCTACCCTAGCTTTCGCTCCTCAGCGTCAGTTCAGGCCCAGGTCGCCGCCTTCGCCACCGGTGTTCTTTCGGATATCTACGCATTCCACCGCTACACCCGAAATTCCACGACCCTCTACCGAACTCAAGATTAGTAGTATCCAGCGACCTCTCCCCGGTGAGCGGTGGAGATTTCACGCCAGACTTGCTAGTCCGCCTACGAGCCCTTTACGCCCAATGATTC
+
FFFFFFFFFFFFFFFFFF,FFFFFFFFFFFFFFFFFFF:FFFFFFFFFFFFFFFFFFFFFFFFFFFFFFFFFFFFFFFFFFFFFFFFFFFFFFFFFFFFF:FFFFFFFF,FFFFFFF:FFFFFFFFFFFFFFFFFFFFFFFFFF:FFFFFFFFF:FF,FFFFFFFFFFFFFFFFFFFFFFFFFFFF:FFFFFFFFFFFF,FF,F:F,,FFFFFF:FFFFFFF:FFFFF:FFFFF,FFFFFFF:F,,F,FF
@A00920:152:HGHKKDRXX:2:2102:8088:30812 2:N:0:AGGAGTGG+CTAGAACA
GGACTACAAGGGTATCTAATCCCGTTCGCTCCCCATGCTTTCGCCTCTCAGCGTCAGGTCAGGCCCAGCGTGTCGCCTTCGCCACTGGTGTTCCTCCTGATCTCTACGCATTTCACCACTACACCCGGAATTCCACACGCCTCTACCTGCCTCTAGCCACGCAGTTCGGTCACGTCCTCGCCCGGTTGAGCCGGGCGCTTTCACGCGCCACTTTCAGGACCGCCTACACGCGCTTTACACCCAGTAAATC
+
,F::FF:FFF:FFF,FFFF,F:FFFFFFFFFFF,FF,FFFFFFF:FFFFF:FF::FFFFFF,F:FFFFF:F,FF::F,FFF,FFFF::::FFFF::F,FFF:FFFFFFFFFF,FFF:FF,FF:FF:,FFFFFF,F:FF,FFFFFFF,F::FFFF:FFF,F,F::,,F::FFFFF,F:,FFFFFFF,:F,F:,FF:,,FFFFFFF:F,:FFF,,,:FF:FFF,F:,FFFFFF,FFFF,FFF::FF:FF:,F
@A00920:152:HGHKKDRXX:2:2102:21034:30874 2:N:0:AGGAGTGG+CTAGAACA
GGACTACAAGGGTTTCTAATCCTGTTTGATCCCCACGCTTTCGTGCCTCAGCGTCAGGTAAGGTCCAGTGGCCTGGCTCCCCCTTCGGCGTTCCGGTCGATATCTACGCATTTCACCGCTCCACCTAACGTTCCGACCACCTCTACCTACCTCAAGACCAGTGGTTCGCCCTGCAGTTCCCCGGTTGAGCCGAGGGATTTCACAATACGCCTACTGGTCCGCCTACGCTCCCTTTAAGCCCAGTGATTCC
+
FFFFFFFFFF:FFFFFFFFFF:FFFFFFFFFFFF:FFFFFFFF,FFFFFFF:FFFFFFF,FFFFFFFFF:FFFFFFFF,FF:FFFFFFFFFF:FF,F,FFFFFFFFFFF,FFFF::F::FFF:FFF:FFF,FFFFFFF:,F:FFFFFF,FFFFF:FF:FFF,FFF,FF::F,FFFF:FF:FFFF,FFFF,F:FFFF,:,,,FF,F,F:FF:FFFFFFF:FFFFFF:FF::F:,,::FF:F:::F:,F,FF
@A00920:152:HGHKKDRXX:2:2102:23285:30984 2:N:0:AGGAGTGG+CTAGAACA
GGACTACTGGGGTATCTAATCCCGTTTGCTCCCCTGGCTTTCGTTCCTCAGTGTCAGTAGCAGTCCAGAACGCCGCCTTCGCCACCGGTGTTCCTCCAGATATCTACGCATTTCACCGCTACACCTGGAATTCCGCGTTCCTCTCCTGCACTCAAGCCGGCCAGTCTCAGACGCAGTTCCCCAGTTGAGCTGAGGGATTTCACGTCTGACTTAGTCGGCCACCTACGAACCCTTTACGCCCAGTAATTCC
+
FFFFFFFFFFFFFFFF,FFFFFFFF,FFFFFFFFFFFFFFFFFFFFFFFFF:FFF:FFFFFFFFFFFFFFFFFFFFFFFFFFFFFFFFFFFFFFFFF,FFFFFFFFFFFFFFFFFFFFFFFFFFFFFFFFFFFFFFFFFFFFFFFFFFF,FFFFFFFFFFFFFF::FFFFFFFFFFFFFFFFFF,FFFFFF:FFFFF:F,F,FFFFF:FFFFFFFFFFFFFFFFFFFFFFFFFFF:FFFFF,FF,:FFFF
@A00920:152:HGHKKDRXX:2:2102:6280:31031 2:N:0:AGGAGTGG+CTAGAACA
GGACTACCAGGGTATCTAATCCTGTTCGCTACCCACGCTTTCGCTCCTCAGCGTCAGTTACTACCCAGAGACCCGCCTTCGCCACCGGTGTTCCTCCTGATATCTGCGCATTTCACCGCTACACCAGGAATTCCAGTCTCCCCTGTAGTACTCAAGTCTGCCCGTATCGCCTGCACGCCTGCACTTGAGTTGCAGAATTTCACAGACGACTAGACAAACCGCCTACGAGCTCTTTACGCCCAATAATTCC
+
FF,FFFF,,FFFFFFFFFFFFF:FFFFFFFFFFF,,FFFFFFFFFFFFFFFFFFFFFFFFFFFFFFFFF:FFFFFFFFFFFFF:F,FFF:FFFFFF,FFFFFFFFFFFFFFFFFFFFFFFFFFF,:FFFFFFFFF:F,FFF,FFFF::,FFFF:FF:F,FFF:FFFFFF,FFFFF:,,F:F::,FFFFF,F,FFFF,FFFFFF::,FFFF,,FFFF,,FFFFFFFFFF,:FFFFFFFFF,FF:FFFFFF:
@A00920:152:HGHKKDRXX:2:2102:16116:31187 2:N:0:AGGAGTGG+CTAGAACA
GGACTACTGGGGTTTCTAATCCTGTTTGCTCCCCACGCTTTCGCGCCTCAGCGTCAGTTACAGACCAGAAAGTCGCCTTCGCCACTGGTGTTCCTCCACATCTCTACGGATTTCACCGCTACACGTGGAATTCCACTTTCCTCTTCTGTACTCAAGTCCTCCAGTTTCAAATGACCCTCCACGGTTGAGCCGTGGGCTTTCACATCAGACTTAAAGGCCCGACTCCGCGCGCTTTACGCCCAATAATTCC
+
F::F:F,FF,,,FF:FF,FFFFFFFFF:FFFFF,FFFF:FF,,FFFFFFFF:FFF:FFFFFFF:F,,FFFFFFF,,F,FFF:FFF:FF:FF,:F,FFFFFFFF::,:,,:F,:FFF::FFF:FFFF:F:::,F,F:FFFFFFF,:FFF,F:F:F,FFFF:F:::FF::,FF,F::,FFF:FF:FFF,F,F,:F,FFF,FFFFF:FFF:,:,FFFF,:,F,:,:F,:FFFFFF:F,,FFF,,F:,:FFFF:
@A00920:152:HGHKKDRXX:2:2102:24442:31485 2:N:0:AGGAGTGG+CTAGAACA
GGACTACTGGGGTTTCTAATCCTGTTTGCTCCCCACGCTTTCGTGCCTCAGCGTCAGTCGCCGTCCAGTCACCCGTCTACACCTCCGGTGTTCATCGTGATATCTACGCATTTCACCGCTACACCACGAATTCCAGTGACCCCTCCGGGACTCAAGACCGGCAGTATCAAAGGCCGTTCCACAGTTGAGCTGTGGGCTTTCACCCCTGACTTACCGACCCGCCTACACACCCTTTACACCCAGTGATTCC
+
FFFFFFFFFFFFFFFFFFFFFFFFFFFFF:FFFFFFFFFFFFFFFFFFFFFFFFFFFFFFFFFFFFFFFFFFFFFFFFFFFFFFFFFFFF:FFFFFFFFF,FFFFFFFFFFFFFFFFFFFFFFFFFFFFFFF:FFFFFFFFFFFFFFFFF:FFFFFFFFFFFFFF:FF:::,FFFFF:FFFFFFF:F:FFFFFF:FF:,FF,,F,FFF:FFFF,FF:FFFFFFFFFF::,FF,:F:F,FFF,FFFF,FFF
@A00920:152:HGHKKDRXX:2:2102:22842:31626 2:N:0:AGGAGTGG+CTAGAACA
GGACTACTGGGGTATCTAATCCTGTTTGCTCCCCACGCTTTCGTGCATGAGCGTCAGTGTTAGCCCAGGGGGCTGCCTTCGCCATCGGTGTTCCTCCACATCTCTACGCATTTCACTGCTACACGTGGAATTCCACACGCCTCTACCTGCCTCTAGCCCCGCAGTTCGGTCACGTCCTCGCCCGGTTGAGCCGGGCGCTTTCACGCGCCACTTGCAGGACCGCCTACACGCGCTTTACACCCAGTAAATC
+
FF:FFFFFFFFFFFFFF:FFFFFFFFFFFFFFFFFFFFFFFF:FFFFFFF:FFFF:FFFFFFFFFFFFFFFFFFFFFFFFFFFFFFFFFFFFFFFF:FFFFFFFFFFFFFFFFFFFFFFFFFFFFFFFFFFFFF,FF::FFFFFFFF:FFFFF:FF,FFFF:FFFFFFFFFFFFFFFFF:FF:FFFFFFF,F:FFFFFFFFF:FFF:F:FFF,F:FFFFFFFFFFFFFFFFFFFFFFFFF:FFF,F:FFF
@A00920:152:HGHKKDRXX:2:2102:29188:31751 2:N:0:AGGAGTGG+CTAGAACA
GGACTACTGGGGTTTCTAATCCTGTTCGCTCCCCATGCTTTCGCTCCTCAGCGTCAGTTGCGGCCCAGAGACCTGCCTTCGCCATCGGTGTTCCTCCTGATATCTGCGCATTCCACCGCTACACCAGGAATTCCAGTCTCCCCTACCGCACTCTAGTCTGCCCGTACCCACTGCAGGCCCGAGGTTGAGCCTCGGGTTTTCACAGCAGACGCGACAAACCGCCTACGAGCTCTTTACGCCCAATAATTCC
+
FF:FFFFFFFFFFFFFFFFFFFFFFFFFFFFFFFF:FFFFFFFFFFFFFFFFFFFFFFFFFFFFFFFFFFFFFFFF:FFFFFFFFFFFFFFFFF:FFFFFFFFFFFFFFFFFFFFFFFFFFFFFFFFFFFFFFFFF:FFFFFFFFFFFFFFFFFFFFF:FFFFFFFFFFFFFFFFF:FFFFFFFFFFFFF,FFFFFF,FFFFFFFFFFFFFFFF:FFFFFFFFF,FFFFFFFFFFFFF:FFF:FFFFFFF
@A00920:152:HGHKKDRXX:2:2102:14190:31986 2:N:0:AGGAGTGG+CTAGAACA
GGACTACAAGGGTATCTAATCCTGTTTGCTACTCACGCTTTCGTGTCTCAGTGTCAGTAATGGTCCAGAAAGCCGTCTACACCGCAGGTGTTCCTCCTGATATCTACGCATTTCACCGCTACACCAGGAATTCCGCTTTCCTCTCCCATACTCCAGCATCGCAGTCTTCGGCGCACCCTCCCAGTTAAGCCGGGAGATTTCACACCAAACTTACGACACCACCTACACACTCTTTACGCCCAGTAATTCC
+
FFFFFFFFFFFFFFFFFFFFFFFFFFFFFFFFF:FFFFF,FFFFFFFFFFFFFFFFFFFFFFFFFFFFFFFFFFFFFFFF:FFFFFFFFFFFFFFFFFFFFFFFFFFFFFFFFFFFFFFFFFFFFFFFFFFFFFFFFFFFFFFFFFFFFFFFFF:FFFFFFFFFFFFFFFFFFFFFFFFFFFFFF:FFFFFFFF,FFF:FFFFF:FF:FFFFFFFFFFFFFFFFFFFFFF:FFFFFFFF:FFFFFF:FF:
@A00920:152:HGHKKDRXX:2:2102:11306:32722 2:N:0:AGGAGTGG+CTAGAACA
GGACTACAGGGGTTTCTAATCCTGTTCGCTCCCCATGCTTTCGCTCCTCAGCGTCAGTTAATGCCCAGAGACCTGCCTTCGCCATCGGTGTTCCTCCTGATATCTGCGCATTTCACCGCTACACCAGGAATTCCAGTCTCCCCTACATCACTCTAGTCTGCCCGTACCCACCGCAGATCCGAGGTTGAGCCTCGGACTTTCACGATAGACGCGACAAACCGCCTACGAGCTCTTTACGCCCAATAATTCC
+
FFFFFFFFFFFFFFFFFFFFFFFFFFFFFFFFFFFFFFFFFFFFFFFFFFFFFFFFFFFFFFFFF::FFFFFFFFFF,FFFF:FFFFFFFFFFF:FFFFFFFFFFFFFFFFFF:FFFFFFFF,FFFFFFFFFFFFFFFFFFFFFFFFFFFFFFFFFFFFF,FFFFFFFFFFFFFF,FFFFFFF::FF:FFF:FFFFF::F:FFFFFF,FFFFF:FFFFFFF,FF:,FFFFFFFFFFF:FF,,FFFFF,F:
@A00920:152:HGHKKDRXX:2:2102:18891:33332 2:N:0:AGGAGTGG+CTAGAACA
GGACTACTAGGGTATCTAATCCTGTTTGCTCCCCACGCTGTCGCGCCTCAGTGTCGGACCTGGCCCAGCTGGCCGCCTTCGCCACGGGTATTCTTCCCGATCTCTACGCATTCCACCGCTACACCGGGAATTCTACCAGCCTCTACCAGTCCCTAGGCGAGCAGTTTCGGGAGCAGCCTCGAGGTTGAGCCTCAAGATTTCACTTCCGACTTGCACACCCACCTGCGCGCGCTTTACGCCCAGTGATTCC
+
FFFFFFFFFFFFFFFFFFFFFFFFFFFFFFFFFFFFFFFFFFFFFFFFFFFFFFFFFFFFFFFFFFFFFFFFFFFFFFFFFFFFFFFFFFFFF:FFFFFFFFFFFFF::F:FFFFFFFFFFFFFFFFFF,FFFFFFFFFFFFFFFFFFFFFFFF:FFFFFFFFFF,FFFFF:FFFFFFFFFFFFFFFFFFFFFFFFFFF:FFFFFFFFFF:FFFFFFF::FFFFF:FFFFFF::,FFFFFFFFF:FFFFF
@A00920:152:HGHKKDRXX:2:2102:22806:33755 2:N:0:AGGAGTGG+CTAGAACA
GGACTACTAGGGTATCTAATCCTGTTTGCTCCCCACGCTTTCGTGCCTCAGTGTCAGTGCTGGTCCAGGCAGTCGCCTTCGCCACGGATGTTCCTCCTGATCTCTACGCATTTCACTGCTACACCAGGAATTCCACTACCCTCTACCGCACTCTAGCCCGCCAGTATCCAATGCAATTCCCAGGTTGAGCCCAGGGCTTTCACATCAGACTTAACGAACCACCTACGCACGCTTTACGCCCAGTAATTCC
+
FFFFFFFFFFFFFFFFFFFFFFFFFFFFFFFFFFFFFFFFFFFFFFFFFFFFFFFFFFFFFFFFFFFFFF:FFFFFFFFFFFFFFFFFFFFFFFFFFFFFFFFFFFFFFFFFFF:FFFFFFF:FFFFFFFFFFFFFFFFFFFFFFFFFFFFFFFF:FFFFFFFFFFFFFFFFFFFFFFFFFFFF:FFFFFFFFFFFFFFFFFFFFFFFFF:FFFFFFFFFFFFFFFFF,FFFFFFFFFFFFFFFFFFFFF
@A00920:152:HGHKKDRXX:2:2102:23330:33818 2:N:0:AGGAGTGG+CTAGAACA
GGACTACCGGGGTATCTAATCCCGTTCGCTCCCCTGGCTTTCGCGTCTCAGCGTCAGCAGACGTCCAGGACCTCGCTTTCGCCACGGGCGTTCCTTCCGATCTCAACGCATTTCACCGCTCCACCGGAAGTTCCAGGTCCCCCTACGTCCCTCCAGGGCGGTCGTCTCGGCGCCGGTTCCCCGGTTGAGCCGGGGGCTTTCAGCGACCGACGTGCCGTCCCGCCTCCACGCGCTTTAAGCCCAGTGATTC
+
FFFFFFFFFFFF:::FFFFFFFFFFFFFFFFFFFFFFFFFFFFFFFFFFFFFFFFFFFFFFFFFFFFFFFFFFFFFFFFFFFFFFFFFFFFFFFFFFFF:FFFFF:FFFFFFFFFF:FFFFFFF:FFF,FFFFFFFFF:FFFFFFFFFFFF,FFFFFFFFFFFFFFFFFFFFFFFFFFFFFFFFFFFFFFFFFFFFFFFFF:F:FFFFFFFFFFFFFFFFFFFFF,FFFFFFFFFFFFFFFF,FFFFFFF
@A00920:152:HGHKKDRXX:2:2102:6008:34194 2:N:0:AGGAGTGG+CTAGAACA
GGACTACTAGGGTTTCTAATCCTGTTTGCTCCCCACGCTTTCGCTCTTCAGCGTCAGTATCGGCCCAGAGTGCTGCCTTCGCCGTTGGTGTTCCTCCTGATATCTGCGCATTTCACCGCTACACCACGAATTCCACACTCCTCTACCGAACTCGAGTCACAGCAGTATCGACTGGCGTCCCAAGGTTGAGCCTTGGATTTTCACAGTCGACTTACTGAACCGCCTAGGAGCCCTTTACGCCCAATGATTC
+
FFFFFFFFFF,F:F:,FFFFFF,F:FFFF,FFFFF:,FFF,:F,F:FFF,,FF,:FF,FFFFFFFF,FFFF::F,FF,FFFFFFF:,FFFF:::F:F:FFFF,FFFF::FF::,:FFFF,:F:FF,,F:,F,FF,FFFF,FFF:F,:FFF,:::FFF:::F,F:F:,F,F:FF:FFF:F:F:F,F,FFFF:FF,:,F,:FF:F:F,F::FF:FFFFFFFFFFFFFFFFFF,FFFFFFF::::FFF:FFFF
@A00920:152:HGHKKDRXX:2:2102:32145:34334 2:N:0:AGGAGTGG+CTAGAACA
GGACTACTGGGGTTTCTAATCCCGTTTGCTCCCCTGGCTTTCGTTCCTCAGTGTCAGTTGCAGTCCAGAACGCCGCCTTCGCCACCGGTGTTCCTCCAGATATCTACGCATTTCACCGCTACACCTGGAATTCCGCGTTCCTCTCCTGCACTCAAGCCAACCAGTATCAGACGCAGTTCCCCAGTTAAGCTGAGGGATTTCACGTCTGACTTAGTTGGCCACCTACGAACCCTTTACGCCCAGTAATTCC
+
FFFFFFFFFFFFFFFFFFFFFFFFFFFFFFFFFFFFFFFFFFFFFFFFFFFFFFFFFFFFFFFFFFFFFFFFFFFFFFFFFFFFFFFFFFFFFFFFFFFF:FFFFFFFFFFFFFFFFFFFFFFF:FFFFFF:FFFFFFFFFFFFFFFFFFF,FFFFFFFFFFFFFFFFF:,FFFFFFFFFFFFFFFFF:FFFFFFFFF,FFFFFFFFF,F,FFFFFFFFFFFF:FFF:FFFFFFFFFFFFFFFFF:FFFF
@A00920:152:HGHKKDRXX:2:2102:31448:34350 2:N:0:AGGAGTGG+CTAGAACA
GGACTACTGGGGTTTCTAATCCCGTTCGCTCCCCTAGCTTTCGCGCCTCAGCGTCAAGAATGGGCCAGGTAGTCGCCTTCGCCACTGGTGTTCCTCCCGATATCTACGCATTTCACCACTACACCGGGAATTCCACTACCCTCTCCCACCTTCAAGCCGATCAGTTTCCGATGCAGTTTCCCAGTTGAGCCGGGAGATTTCACATCGGACTTGACCAGCCGCCTGCGCGCTCTTTACGCCCAGTAAATCC
+
FFFFFFFFFFFFFFFFFFFFFFFFFFFFFFFFFFFFFFFFFFFFFFFFFFFFFFFFFFFFFFF:F:,F:FFFF:FFFFFFFFFFFFFFFFFFFFFFFFFFFF,FFF:FFFFFFFFF:FFFFFFFFFF:FFFFFFFF,FFFFFFFFF:FFF:FFFFFFFFFFFFFFF:FFFFFFFFFFF:FFFFFFFFFFFFF,FFFFFFFFFF,FFFFFFFFFFFFFFFFFFFFFFFF,FFFFFFFFFFFFFFFFFFF,F
@A00920:152:HGHKKDRXX:2:2102:21395:34601 2:N:0:AGGAGTGG+CTAGAACA
GGACTACCAGGGTTTCTAATCCTGTTTGCTCCCCACGCTTTCGCGCCTCAGCGTCAGTTACAGACCAGAGAGTCGCCTTCGCCACTGGTGTTCCTCCACATCTCTACGCATTTCACCGCTACACCTGGAATTCCGCGGTCCTCTCCAGCACTCAAGACAACCAGTATAAGACGCAGTTCCCCAGTTAAGCGGAGGGATTTCACGTATGACTTAGTTGACCACCTACGAACCCTTTACGCCCAGTAATTCC
+
FFFFFFFF,FFFFFFFFFFFFFFFFFFFFFFFFFFFFFFFFFF:FFFFFFFFFFFFF:F,F:FFFFFFFFFFFFFFFFFFFFFFFFFFFFFFF,:FF,,FF::FFF:FFFF:FFFFF:FFFFFFF,FFFF,FFF,F:,,FF:FFFF,F:F,FF::F,FFFFFFF:,F:F,FFFFFFFFFF,FFFFF,FFF,F:FFF,FFFF,FFF:F:FFFFFF::FFFFFF,FFFFFFF:FFFFFFFFFFFFFF,FFFF
@A00920:152:HGHKKDRXX:2:2102:21838:34710 2:N:0:AGGAGTGG+CTAGAACA
GGACTACTAGGGTTTCTAATCCTGTTTGATCCCCACGCTTTCGTGCCTCAGCGTCAATGACCGCGTAGTGAGCTGCCTTCGCAATCGGTGTTCTATGTCATATCTAAGCATTTCACCGCTACATGACATATTCCGCTCACCTCCACGGTATTCAAGATAAATAGTATCAACGGCAGTTTCCGAGTTAAGCTCGGAGATTTCACAACTGACTTACCTATCCGCCTACGCACCCTTTAAACCCAGTAAATCC
+
FFFFFFFFFFFF::FFFFFFFFFFFFFFFFFFFFFFFFFFFFFFFFFFFFFFFF:FFFFFF:FFFFFF,F:FFFFFFFFFFFFFFFFF:,FFFFF:FFF:FFFFF:FFFFFFFFFFFFFFFFFFFFFF:FFFF,FF:FFFFFFFFFFFFF:::FF:FFF:F:FFFFFFFF::FFF,FFFF,,FFFFFFFFFF:FFFFFFFFFF,FF,FFFFF:F:F:FF:,,FFFFFFFFFFF,FFFF,FFFFFFFFFFF
@A00920:152:HGHKKDRXX:2:2102:18909:34898 2:N:0:AGGAGTGG+CTAGAACA
GGACTACTCGGGTTTCTAATCCCGTTTGCTCCCCACGCTTTCGCACCTCAGCTTCAATACCGGTCCTGCGAGGCGCCTTCGCCACGGGTGTTCTTCCGACTATCTACGAATTTCACCTCTACACTCGGAATTCCACTCGCCTCTCCAGGATTCTCGCAATCTAGTTTCAAGGGCAGTTCCGGGGTTGAGCCCCGGGATTTCACACCTGACTTGCTAAGCCGCCTACGTTCGCTTTACGCCCAGTATTTCC
+
FFF:FF,F:FFFF::FFFF:FF,FFFFFFFFFFFFFFF,F,FFFFFFFFFFF,:FFF:,FF,:FF:::FFFF,F,FFFFFFFFFF,FF:F,:F,::,FFF:FF,,FFFF:FFFFFFFFF:FF:FFFFF,FF,FFFF:F:FF:FFFF::FFF,FF,F,,:FFFFFFFF:F:F:FFFF,FF,FFFFFF,:,FFFFFF,:F,FF:F,FFFFFF,FFFF,F,FFFFFFFF:F,:,FF,::::,F:F,:,,,FFF
@A00920:152:HGHKKDRXX:2:2102:8142:35227 2:N:0:AGGAGTGG+CTAGAACA
GGACTACTAGGGTTTCTAATCCTGTTTGCTACCCACGCTTTCGTGCCTCAGCGTCAGTTACAGTTTAGCGAGCTGCCTTCGCAATCGGTGTTCTGTGTCATATCTAAGCATTTCACCGCTACATGACACATTCCGCCCGCCTCAAATGTACTCAAGATTACCAGTATCAATGGCACTTCTGCTGTTAAGCTGCAGGCTTTCACCACTGACTTAATAATCCGCCTACGCACCCTTTAAACCCAATCAATCC
+
FFFFFFFFFFFFFFFFFFFFFFFFFFFFF:FFFFFFFFF,FFFFFFFFFFFFFFFFFFF::FFFFFFFFFFFFFFFFFFF:F,FF:FFFFFFFFFFFFFFFFFFFFF:F,FF:FFFFFFFF:FFFFFFFF:FFFFFF:FFFFFF,FFFF:FFFFFFF:FF:F,FFFF::FFF:FF,FFFFFF:FF,:FFFFFFFFF::FFFF:F:FFF,,FF,FFFF:FFFFFF:FFFFFFF::F,F,,:F:FF::,:FF
@A00920:152:HGHKKDRXX:2:2102:2808:35383 2:N:0:AGGAGTGG+CTAGAACA
GGACTACAGGGGTTTCTAATCCTGTTTGCTCCCCACGCTTTCGCGGATGAGCGTCAGACCCGGCCCAGCTAGCCGCCTTCGCCACAGGTGTTCTTCCTGATATCTACGCATTCCACCGCTACACCAGGAATTCCGCTAGCCTCTACCGGTCTCCAGCCTGCCAGTATCGTACGCATTTCCGGAGTTGAGCTCCGGATTTTCACAAACGACTTAACAGACCGCCTGCCCGCGCTTTACGCCCAGTAATTCC
+
FFFFFFFFFFFF,FFFFFFFFFFFFFFFFFFFFFFFFFFFFFFFFFFFFFFFFFFFFFFFFFFFFFFFFF:FFFFFF,FFFFFFFFFFFFFFFFFFFFFFFFFFFFFF:FFFFFFFFFFF:FFFF:FFFFFFFFFFF:FFFFFFFFFFFFFFFFFFFFFFFF:FFFFFFFFFFF:FFFF:FFFFFF,FFFFFFFF:FFFFFFF:FFFFFF:FFFFFFFFFFFFF:FFFFFFFFFFFFFFFFFF,:FFFFF
@A00920:152:HGHKKDRXX:2:2102:10185:35665 2:N:0:AGGAGTGG+CTAGAACA
GGACTACTAGGGTTTCTAATCCTGTTTGCTCCCCACGCTTTCGCACCTCAGCGTCAATACCTGTCCAGTGAGTCGCCTTCGCCACTGGTGTTCTTCCGAATATCTACGAATTTCACCTCTACACTCGGAATTCCACTCACCTCTCCAGGATTCTAGCAATCTATTTTCAAAGTCAGTTCCGGGGTTGAGCCCCGGGCTTTCACCTCTGACTTTAATCGCCGCCTACGTGCGCTTTACGCCCAGTAATTCC
+
F,:F,:FFFF,,F,FF,FFF,FFF:,F:FFFFFFFF,FF,,,,,FFFFF::F:,F,F:FFFFFFFFF:,FFF,FFFFF:,FF,F,F:,,:FFFFFFFFFF:FF:,:FFFFF,FF:FFF:FF:FFFF::FFF,F,,F:F:FFF,F,F:FFFF:FFFF:FF:FF:,,FFFF:F:,F::FFF:F:FF::FF,FFFF,FF:,FF,F,FFFFFF:,,,FFF:FF,F,:FFF,FF,F,FFFFF,,F:F:FFF,::F
@A00920:152:HGHKKDRXX:2:2102:5701:35916 2:N:0:AGGAGTGG+CTAGAACA
GGACTACTAGGGTATCTAATCCTGTTCGCTCCCCACGCTTTCGCGTCTCAGCGTCAGTACCGTACTAGAGAACCGCCTTAGCCACGGGTGTTCTTCCTGATATCTGCGCATTTCACCGCTACACCAGGAATTCCAGTCTCCCCTACATCACTCTAGTCTGCCCGTACCCACCGCAGATCCGGAGTTGAGCCCCGGACTTTCACGGCAGACGCGACAAACCGCCTACGAGCTCTTTACGCCCAATAAATCC
+
FFFFFFFFFFFFFFFFFFFFFFFFFFFFFF:FFFF:FFFFFFFFFFFFFFFFFFFFFF:FFFFFFFFFF:FFFFFFFFFFFFFFFFFFFFFFFFFFFF:FFFFFF,FFFFFFFFFFF:FFFF:F::FFF:FFFFFFF,FFFFFFFFF:FFFFFFFFFFFFFF:FFF,FFF:FFFFFFFFFFFFFFFFFFFFFFF:FFFFF:FF,FF,FF:F:F,FFFFFFFFF,FFFF,:FF,FF,,:FFFFF,,FFFF:
@A00920:152:HGHKKDRXX:2:2102:6677:36135 2:N:0:AGGAGTGG+CTAGAACA
GGACTACAAGGGTTTCTAATCCTGTTTGCTCCCCACGCTTTCGCGCCTCAGCGTCAGGTCCGGACCAGAGAGCCGCTTTCGCCACCGGTGTTCCACCCAATATCTACGAATTTCACCTCTACACTGGGTATTCCACCCTCCTCTTCCGGCCTCCAGCCCTGGTGTTTCGGCCGCACCACCGGGGTTGAGCCCCGGGCTTTCACAAGCCGACTGCCAGGGCCGCCTACGCGCCCTTTACGCCCAGTGATTC
+
FFFF,FFFFFFFF:FFF,FFFFFF:FFFFFFFFFF:FFFFFFF:FFFFFFFFFFF:FFFFFFFFFFFF:,:FFFFFFFFF:FFFFFFFFF:FFFFFF,FFFFFFFFFFFFFFFFFFFFFFFFFFF,F:FFFFFFFFFFFFFFFFF,FFFFF:FFFFF:F,:FFFFFF,FF::FFFFF,FF,FFFFF::FFFF:F,F:FFFF:F:,F:,FFF:FFF,,FFFFFFF::F::FFFFFFFFFFFF,:F:F:F:F
@A00920:152:HGHKKDRXX:2:2102:10447:36245 2:N:0:AGGAGTGG+CTAGAACA
GGACTACAGGGGTTTCTAATCCCGTTCGCTCCCCGTGCTGTCGCGTCTCAGCGTCTGATGTCGTCCAGAATGCCGCCTTCGCCTCTGGTGTTCCTCCGGATCTCTACGCATTTCACCACTACACCCGGAATTCCACATTCCTCTACGACCCACTAGCGCTGCAGTCTCATCCGACCTCTCCCAGTTTAGCCGGGAGCTTTCACGGTTGACTTACAGCACCGCCTACACGCTCTTTACGCCCAGTAATTCC
+
FFFFFFFFFFFFFFFFFFFFFFFFFFFFFFFFFFFFFFFFFFFFFFFFFFFFF:FFFFFF:FFFFFFFFFFFFFFFF,FFFFFF:FFFFFFFFF:FF:::FFFFFFFFF:FFFFFFFFFFFFFFF:F:FFFFFFFFF:FFFFFFFFFFFF:FFFFFFFFF,FFFFFFF:FFFFFFFFFFFF,FF:FF:FFFF:FFF:F:FFFF:::::F,,FFFFFF,FFFFFFFFFFFFFFFFFFFFFFFF:FFF:FF:
@A00920:152:HGHKKDRXX:2:2102:25147:36558 2:N:0:AGGAGTGG+CTAGAACA
GGACTACTGGGGTATCTAATCCTGTTTGCTCCCCACGCTTTCGTGCATCAGTGTCAATATTCGTGTAGCGAGCTGCCTTCGCAATGGGTGTTCTGCGTCATATCTAAGTATTTCACCACTACATGACGCATTCCGCCCGCCTCCACCGTATTCAAGATAGATAGTATCAACGGCAGTTCTCCGATTGAGTCGGAGTATTTCACCACTGACTTACCTATCACCCTACGCACCCTTTAAACCCAGTGAATCC
+
FF:FFFF,FFFFFFFFFFFFFFFFFFFFFFFFFFFFFFFFFFF,:F,FFFF,FFFFFFFFF:FF:::FFFFFF,FFFFFFFFFF,,FFF,FFF:FFF,FFF:FFFFFF,FFFFFFFFFFFFFF,::FF:FFFFF:FFFFFFFF,FF,FFF:FFFFF:FFFF,FFF:FFFFF,FFFFFFF,F:FF:FFFF:FFFFFFFFFFFFF,:F::,FFFF:F,,FFF,FFF:FF:,FFFFFFFF:FFFFFF:F:FFF
@A00920:152:HGHKKDRXX:2:2102:9498:36667 2:N:0:AGGAGTGG+CTAGAACA
GGACTACAAGGGTTTCTAATCCCGTTCGCTCCCCACGCCTTCGCGCCTCAGCGTCAGGGTCGGCCCAGTCGGCCGCCTTCGCCACAGGTGTTCCTCCCGATCTCTACGCATTTCACCACTACACCGGGAATTCCACCGACCTCTCCCGCCCTCAAGCACAGCAGTCACCAACGCCTCTCCCCGGTTAAGCCGCGGGCTTTCACGTCGGCCGAGCGCGGCCGCCAGCGCGCGCTTTAAGCCCAGTGATTCC
+
FFFFFFF,FFFFF,FFF:FFFFFFFF,:FF,FFFFFFF,F,FF:FFF::,:FFF:F:FFFF:FFF:FF,F:FFFFFFFFFFFF,FFFFFF,FFF:FFFF:F:FFFFFFFFF,FFFFFFFFFFFFFFFF:,,FF:,FFF:FFFFFFF,,:,FFFFFFF,F,FF,FFF,,F,FF:,::FFFF,FFFFFFFFFFF,FFF,FFFF,F,,F,,:,:,F,,,:FFF,,F,,F:F,F,F,FF,,,FFF:,,,:F:F,
@A00920:152:HGHKKDRXX:2:2102:9182:36746 2:N:0:AGGAGTGG+CTAGAACA
GGACTACAGGGGTTTCTAATCCTGTTTGATCCCCACGCTTTCGTGCCTCAGAGTCAATCGCTCTGTAGTGAGCTGCCTTCGCAATTGGTGTTCTATGTCATATCTAAGCATTTCACCGCTACATGACATATTCCGCTCACCTCCACGGTATTCAAGTCAGATAGTATCAACGGCAGTTACCAAGTTAAGCTTGGAGATTTCACCACTGACTTACCTGCCCTCATACCCACCCTTTAAACCAAGTGAATCC
+
FFFFFFFFFF:FF:,FFFF,FF:FFFFFFFFFFFFFFF,FFFFFFFFFFFFFFFFFFFFF,,,FF:,FF,FFFFF,FFFFFFFFF,FFF:FFFF:FFF:FF:FF,:FFFFF::FFFFFF::FFFF:FF,FFF,F,FFFFF:FF,FF::FF,F,FF,,FFFFFFFFFF:FF,:,F::,F,FFF:,,:FF:,,FF,F,F:FF,FFFF::,FFF,F:FF:F:F,F,:F,,:F,,F,F,,FFF,,F,:,:F,,F
@A00920:152:HGHKKDRXX:2:2102:18828:36980 2:N:0:AGGAGTGG+CTAGAACA
GGACTACTGGGGTATCTAATCCTGTTTGCTCCCCACGCTTTCGCGCCTCAGCGTCAGTTGCGGTCCAGATGGCCGCCTTCGCCACCGGTGTTCTTCCCAATATCTACGAATTTCACCTCTACACTGGGAATTCCACCATCCTCTCCCGCACTCAAGCCAGCCCAGTCTCAAGCGCAATTCCCGGGTTGAGCCCAGGCCTTTCACGCCTGACTTGAGCAGCCGCCTGCGCGCCCTTTACGCCCAATAATAC
+
FFFFFFFFFFFFFF:FFFFFFFFFFFFFFFF:FFF:FFFFFFFFFFFFFFFFFFFFFFFFFFFFF:FFFFFFFFFF,FFFFFFFFFFFFFFFFFFFFFFFFFFFFFFFFFFFFF:FFFFFFF,FFFFF:FF:FF:FFFFFFFFFFFFFFFFFFFFFFF:FFFFFFFFFFFFFFFFF,FFFF:FFFFFFFFFFFFFF:FFFFFFFFFFFFF:FFFFFFFFFFFFFFFFFFF:FFFFFFFFFFFFFFF:FFF
@A00920:152:HGHKKDRXX:2:2103:20455:1501 2:N:0:AGGAGTGG+CTAGAACA
GGACTACTAGGGTTTCTAATCCTGTTTGATCCCCACGCTTTCGTGCCTCAGTGTCAATATTCGTGTAGCCAGCTGCCTTCGCAATTGGTGTTCCATGTCATATCTAAGCATTTCACCGCTACATGACATATTCCGCTAACCTCCACGGTATTCAAGATTGATAGTATCAATGGCAGTTCCCAAGTTAAGCTCGGGGATTTCACCACTGACTTTCCAACCCACCTACGCACCCTTTAAACCCAGTGAATCC
+
FFFFFFFFFFFFFFFFFFFFFFFFFF:FFFFFFFFFFFF:FFFFFFFFFFFFFFFFFFFFFFFFFFFFFFFFFF:FFFFFFFFFFFFFFFFFFFFFFFFFFFFFFFFFFFFFFFFFFFFFFFFFFFFFFFFFFF:FF:FFFFF:FFFFF,FFF:,F:FFFFF:F,FFFFFFFFFFFFFFFF:FFFF:FFFFFFFFFF,FFFFFFFFFFFFF:FFFFFFFFFFFF:FFFFFFFF,FFFFFFFFFFF,,FFF
@A00920:152:HGHKKDRXX:2:2103:24496:1517 2:N:0:AGGAGTGG+CTAGAACA
GGACTACTAGGGTATCTAATCCTGTTTGCTCCCCACGCTTTCGCGTCTCAGCGTCAGTTGATGTCCAGGTAGCCGCCTTCGCCACCGGTGTTCCTCCTGATATCTACGAATTTCACCTCTACACCAGGAATTCTGCTACCCTCTCCATCACTCTAGACCTGCAGTTTTGGATGCAATTCCTGGGTTGAGCCCAGGGCTTTCACGTCCAACTTGCAGGTCCGCCTGCGCACCCTTTACGCCCAGTGAATCC
+
FFFFFFFFFFFFFFFFFFFFFFFFFFFFFFFFFFFFFFFFFFFFFFFFFFFFFFFFFFFFFFFFFFFFFFFFFFFFFFFFFFFFFFFFFFFFFFFFFFFFFFFFFFFFFFFFFFFFFFFFFFFFFFFFFFFFFFFFFFFFFFFFFFFFFFFFFFF::FF:FF:FFFF:FFFFFFFFFFFFFFFFFFFFFFFFFFFFFFFFFFFFFFFFFFFFFFFFF:FF:FFFFFFFFFFFF,FFFFFFFFF:FFF,FF
@A00920:152:HGHKKDRXX:2:2103:14814:1846 2:N:0:AGGAGTGG+CTAGAACA
GGACTACTAGGGTATCTAATCCCGTTTGCTCCCCTAGCTTTCGCGCCTCAGCGTCAGTAAATGGTCCAGGATGCCGCCTTCGCCACCGGTATTCCTCCAGATATCTACGCATTTCACCGCTACACCTGGAATTCTACATCCCTCGCCCATACTCTAGCCGTCCAGTATCAGACGCCGTTCCCAGGTGAAGCCGGGGGATTTCACGTCTGACTTAGTTGGCCGCATACGAGCCCTTTACGCCCAGGAATTC
+
FFFFFFF,FFFFF,FFFFFF:,FFFFFFF:FF:FFFFFF:FFFFFFFFFFFFFFFF:FFF:FFFFFFF:FFFFFFF:F:FFFF:F,FFF,FFFF,:FFFF,FFF:FF:FF:F,FFF:FF,:FFF:FFFFFF:FF:FFF,FFFFF,FFF:FF:FFF,FF,:FF:FF,:FFF:FFFF,FF:F:FFFFF:F,F:F,FFFF,F:F,FF::,,FF,FF:F:FFFF:,F,,FFF:F:FF,F:,,,,F:,F,,FFFF
@A00920:152:HGHKKDRXX:2:2103:7265:2581 2:N:0:AGGAGTGG+CTAGAACA
GGACTACAAGGGTTTCTAATCCTGTTTGCTCCCCACGCTTTCGCGCCTCAGCGTCAGTTACAGACCAGAAAGCCGCCTTCGCCACTGGTGTTCCTCCACATCTCTACGCATTTCACCGCTACACGTGGAATTCCGCTTTCCTCTTCTGTACTCAAGTCCCCCAGTTTCCAATGACCCTCCACGGTTGAGCCGTGGGCTTTCACATCAGACTTAAAGGACCGCCTGCGCGCGCTTTACGCCCAATCATTCC
+
FFFFFFFF:FFFF:F:FFFFFFFFF,,FFFFFFFFFFFFFFFFF:FFFFFFFFFFFF,::FFFFFFFFFFFFFFFFFF:FFFFFFFFFFFFFF:FFF,F::F,FFFFFF:FF,FFFFF:F:FFF,:FF:FFFFFF:F,,FF:FF:,F:FFFFFF,FFF:F,FFFF,FFFF:FFFF:FFFFFFFFFFFFFF::FFFFFFF:FFFF:FFFFF:FFF,,:FFFFFFFFFFF:FFF:FFFF::FFFFF,:,FFF
@A00920:152:HGHKKDRXX:2:2103:14841:2769 2:N:0:AGGAGTGG+CTAGAACA
GGACTACAGGGGTTTCTAATCCTGTTTGATCCCCACACTTTCGTGCATCAGCGTCAGTTACAGCCTAGTAAGCTGCCTTCGCTATCGGTGTTCTTGACGATATCTATGCATTTCACCGCTACACCGTCAATTCCGCCTACCTCATCTGTACTCAATCCCGGCAGTTTTTCAGGCAGCTCCCAAGTTGAGCTTGGGCATTTCACCTAAAACTTGCAGGGACGCCTACGCACCCTTTAAACCCAATAAATCC
+
FFFFFFF:FFFFFFFFFFFFF:FFFFFFFFFFFFFFFFF,FFFFFFFFFFFFFFFFFFFF,FFFFFFFFFFFFFFFFFFFFFFFFFFFFFFFF:FFFFFF:FFFFFFFFFFFFFFF,FFFFF::FFFFFFFFFF,F:FF:FFFFFF,FFF:FFF:FF,FFFF:FFFFF,FFFF:FFFFFFF,FFFFFFFFF,FFFFFFFFFFFFFFF,FFFFFFFFF:F:,FFFFFFF:FFF,FFFFFFFFF,FFFFFFF
@A00920:152:HGHKKDRXX:2:2103:10936:3552 2:N:0:AGGAGTGG+CTAGAACA
GGACTACACGGGTTTCTAATCCTGTTTGCTCCCCACGCTTTCGCGTCTCAGCGTCAGTAACGTCCCAGAGAGCTGCCTTCGCCATTGGTGTTCCTCCCGATATCTGCGCATTTCACCGCTACACCGGGAATTCCACTCTCCTCTTCCGAACTCTAGTCCGGCAGTATCGACCGGCATCCCAGGGTTGAGCCCTGGACTTTCACAGCCGACTTAACGGACCGCCTACACGCGCTTTACGCCCAATCATTCC
+
FFFFFFFF,FFFFFFFFFFF:FFFFFFF:FFFFF:FFFFFFFFF::FFFFFFFFF:FF:FF,F,FF:F,FFFF,FFFFFFFFFF,FFFFFFFFFFFFFF:FFFFF,FFF:FFF,:FF,,FFFFF:FFFFFFF:FFFFF,F:,:F,F:FFFFFF,FFFF,F:F,FFF,F:::FF,FFF,FFF,FFFF,FFFFFFFFF:FFFFFFF:F,FFFF,,,FF,:F:F:FF::F,FF:FFFF:FFFFF::F,FFFFF
@A00920:152:HGHKKDRXX:2:2103:9362:4210 2:N:0:AGGAGTGG+CTAGAACA
GGACTACTAGGGTATCTAATCCCGTTAGCTCCCCTGGCTTTCGCTCATCAGTGTCAATCTCGGACCAGGAACCCGCCTTCGCCACAGGTATTCCTCCAGATATCTACGCATTTCACTGCTACACGTGGAATTCCAGCAGCCACTGCGGGACTCTAGACGTTCAGTCACAGTCGCACTTACCAGGTTAAGCCCGGAGATTTCACACCTGTCTTACACAAACGCCTGCGCAGCCCTTACGGCCAGTAATTAC
+
FFFFFFF,,FFFFFFFFFFFFFFFFF,FFFFFFFFFFFFFFFFF:F,FFFF,FFFFFF:FF:F,FFFF,F,,FFFFFFFFFFF,F,FFF,:FFFFF,,FF,FFFFF:FF:FFFFFF,FFFFF:F,,,FFFFFFFF,,,,FF,F:FF,F,FFFFF,F,FF,,FFFFFFFF,,,F,,,FFFFF,,FFFFFFF,FFF,FFFFF:FF,,FFF:FFF,,,F:,:F:,F,,,,,:,,F,FF,F:,FF,,,,:,,,F
@A00920:152:HGHKKDRXX:2:2103:28863:4789 2:N:0:AGGAGTGG+CTAGAACA
GGACTCTAGGGTTTCTAATCCTGTTTGCTCCCCACGCTTTCGCGCCTCAGTGTCAGTTACAGACCAGAAAGTCGCCTTCGCCACTGGTGTTCCTCCAAATCTCTACGCATTTCACCGCTACACTTGGAATTCCACTTTCCTCTTCTGCACTCAAGTTCCCCAGTTTCCAATGACCCTCCACGGTTGAGCCGTGGGCTTTCACATCAGACTTAAGGAACCACCTGCGCGCGCTTTACGCCCAATAATTCCG
+
:F:FFFFF,::FFFFFFFFF:FFFF:FFFFFFFFFFFFFFFFFFFFFFFFFFFFFF:FFFFFFFFFFFFFF:FFFFFFFFFFFFFFFFF:FFFFFFFFFFFF:FFFFFFFF:,FFFFFFFFFFFF:F:FFFFFFFFFFF:F:FFFFFFFFFFFFFFFFFFFFFFFFFFFFFFF:FFFFFFFFFFF:FFFFFFFFFFFF,FFFFF:FFFFFFFFFFFFF,FFFF,FFFFFFFF:FFF,FFFFF:FFFF,,F
@A00920:152:HGHKKDRXX:2:2103:8576:4977 2:N:0:AGGAGTGG+CTAGAACA
GGACTACAGGGGTTTCTAATCCTGTTTGCTCCCCACGCTTTCGCGCCTCAGCGTCAGTTACTGTCCAGCAATCCGCCTTCGCCACTGGTGTTCCTCCGTATATCTACGCATTTCACCGCTACACTAGGAATTCCGCTTACCTCTCCTGCACTCTAGTCTGACAGTTTCAAAAGCAGTCCCAGAGTTAAGCCCTGGGTTTTCACTTCTGACTTGCCATACCACCTACGCACACTTTACACCCAGTAATTCC
+
FFFFFFFF:FFFFFFFFFFFFFFFF:FFFFFFFFFFFFFFFFFFFFFFFFFFFFFFFFFFFF,FF,FFFF:F:FFF:FFFFF,FFF:FFFFFFFFFFFFFF:FFFFFF,FFFF,:FF,FFFFFF:F,FFFFFFFFF:F:FFFFFFFF:FFFFFFFFFFFFF:FFFFFFFFFFFF,FFFFFF,,FF:FFFFFF,,FFF,FFF,FFFFFFFFFFF,FFF,FF:FFFFFFF,:,FFFFFFFFFFFFFFFFF,F
@A00920:152:HGHKKDRXX:2:2103:10357:5212 2:N:0:AGGAGTGG+CTAGAACA
GGACTACTCGGGTATCTAATCCCGTTCGCTCCCCATGCTTTCGCATCTCAGCGTCAGTTAATGCCCAGAGACCTGCCTTCGCCATCGGTGTTCCTCCTGATATCTGCGCATTTCACCGCTACACCAGGAATTCCAGTCTCACCTACATCACTCTAGTCTGCCCGTACCCACCGCAGATCCGGAGTTGAGCCCCGGACTTTCACGGCAGACGCGACAAACCGCCTACGAGCTCTTTACGCCCAATAATTCC
+
FFFFFFFFFFFFFFFFFFFFFFFFFFF:,FFFFFF:,FFF,FFFFFF:FFFFFFF,F:F::FFFFFFF::FFFFF:FFFF::FFFFFFFFF:FF:FFFFFFFFFFF,F:FFFFFFF,F:FFFFFFFF,FFFFF,FFFFFF,FFFFFFFFF,,FFFFFF,FFFF,FFF,F:F,FFF:FFF:::FF,F,F,F,F,FFFFFF,FFFFFFFFF:FFFFFFFFF::FFFFFFFF:FF,FFFF,FFFF,,FFFFF:
@A00920:152:HGHKKDRXX:2:2103:7084:5556 2:N:0:AGGAGTGG+CTAGAACA
GGACTACTCGGGTATCTAATCCTGTTTGCTCCCCACGCTTTCGTGCCTCAGTGTCAGTGCTGGTCCAGGTAGCCGCCTTCGCCACGGATGTTCCTTCCGATCTCTACGCATTTCACCGCTACACCGGAAATTCCGCTACCCTCTACCGCACTCTAGTAAGCCAGTATCCAATGCCAATCCCAGGTTGAGCCCAGGGCTTTCACATCAGACTTAACAAACCACCTACGCACGCTTTACGCCCAGTAATTCC
+
FFFFFFF:FFFF:FF:F:F,FFF:FFF:FFFF::FF:FFFFFF:FFFFFFFFFF:F:F:FFFFFFFF,FFF:FFF,FFF,F,FFFF,FFF:F:FFFFF:FFFFFFFFFFF,:FFFF:F,FFFFF,,FF:FFFFFFFFFFFFF:FFFF:FFFFFFF:F:F:FF,FFFFFFFFF,,::,:,FF:F,F,,:FFFF:FF:,FFF,FFFFFFFFFFF:FFFFFFF:F,:F,,FFFF:F,FFFFFFFFFFF::,,F
@A00920:152:HGHKKDRXX:2:2103:19533:5666 2:N:0:AGGAGTGG+CTAGAACA
GGACTACTCGGGTTTCTAATCCCGTTCGCTCCCCATGCTTTCGCCTCTCAGCGTCAGGTCAGGCCCAGCGTGTCGCCTTCGCCACTGGTGTTCCTCCGGATCTCTACGCATTTCACCGCTACACCAAGAATTCCGATTGCCCCTTCTACACTCTAGCACTGCAGTATCACTTGGCCGTTCTGAGTTAAGCTCAGAGATTTCACAAGTGACTTACCGCGCCGCCTACGCGCCCTTTACGCCCAGTAAATCC
+
FFF:FFFFFFFFFFF:FFF:FFFFFFFFF,FFFFFFFF::FFFFF:FFFFFFFFFFFFFFF:FFFFFFFFFFFFFFF:,:FFFFFFFFFFFFFFFFF:FFFFFF:FFFFF,F:FFFFFFFFFFFF,FFF,F::FFFFFFFFFFFFF,FFF::FF,FF,FFFF,FF,FF,FF,FF:FFFFFFF:F:FFFF:FFF,FF:,F,F,::FFF:FF:F,FFFFFFFFFFFFF:FFFFF,:::F::,:FFF,::FFF
@A00920:152:HGHKKDRXX:2:2103:29469:6965 2:N:0:AGGAGTGG+CTAGAACA
GGACTACTAGGGTTTCTAATCCCGTTTGCTCCCCTGGCTTTCGCGCCTCAGCGTCAATGCCGGTCCAGGATGCCGCCTTCGCCACCGGTGTTCCTCCAGATATCTACGCATTTCACCGCTACACCTGGAATTCCGCATCCCTCTCCCGGATTCAAGCCAACCAGTATCGGACGCAGTTCCGGGGTTGAGCCCCGGGATTTCACCCCCGACTTAACGATCCGCCTACGTGCGCTTTACGCCCAGTAAATCC
+
FFFFFFFFFFFFFFFFFFFFFFFFFFFFFFFFFFFFFFFFFFFFFFFFFFFFFFFFFFFFFFFFFFFFFFFFFFFFFFFFFFFFFFFFFFFFFFFFFFFFFFFFFFFFFFFFFFFFFFFFFFFFFFFFFFFFFFFFFFFFFFFFFFFFFFFFFFFFFFF:FFFFFFFFFFF:FFFFFFFFFFFFFFFFFFFFFFFFF:FFFFFFFFFF:FFFFFFFFFFFFFFFFFFFFFFFFFFFFFFFFFFFFFFFFF
@A00920:152:HGHKKDRXX:2:2103:23701:7122 2:N:0:AGGAGTGG+CTAGAACA
GGACTACTAGGGTTTCTAATCCTGTTTGCTCCCCACGCTTTCGTGCATGAGCGTCAGTGCAGGCCCAGGGGATTGCCTTCGCCATCGGTGTTCCTCCGCATATCTACGCATTTCACTGCTACACGCGGAATTCCATCCCCCTCTGCCGCACTCCAGCAATGCAGTCACAAATGCAGTTCCCAGGTTAAGCCCGGGGATTTCACATCTGACTTACAAAACCGCCTGCGCACGCTTTACGCCCAGTAATTCC
+
FF:FFFFFFFFFFFFFFFFFFFFFFFFFFFFFFFFFFFFFFFFFFFFFFFFFFFFFFFFFFFFFF:FFFFFFFFFFFFFFFFFFFFFFFFFFFFFFFFFFFFFFFFFFFFFFFFFFFFFFFFFFFFFFF:FFFFFFFFFFFFFFFFFFFFFFFFFFFFFFFFFFFFFFFFFFFFFFFFFFFFFFFFFFFFFFFFFFFFFFFFFFFFFFFFFFFFFFFFFFFFFFFFFFFFFFFFFFFFFFF:FF:F,FFF
@A00920:152:HGHKKDRXX:2:2103:2329:7310 2:N:0:AGGAGTGG+CTAGAACA
GGACTACTAGGGTATCTAATCCTGTTTGCTCCCCACGCTTTCGCGCCTCAGTGTCAGTTACAGGCCAAAGAGTCGCCTTCGCCACTGGTGTTCCTCCACATCTCTACGCATTTCACCGCTACACGTGGAATTCCACTCTTCTCTCCTGCACTCAAGTTCCCCAGTTTCCAATGACCCTCCACGGTTGAGCCGTGGGCTTTCACATCAGACTTAAGAAACCACCTGCGCGCGCTTTACGCCCAATAATTCC
+
FFFFFFF:FFFFFFFFFFFFFFFFFFFFFFFFFFFFFFFFFFFFFFFF:FFFFFFFFFFFFFFFFF:FFF:FFFFF,FFFFFFFFFFFFFFFFFFFFFFFFFF:FF:FFFFF:F:FFFFFFFFFFFFFFFFFFFF:FFFFFFFFFFFFFFFFFFFFFFFFFFFFFFFFFFFFFFF:F,FFFFFFFFFFF:FFFFFFFFFFFFFFFFFFFFFFFFFFFFFFFFFFF:FFFFFFF::,FFFF:FFFF:::FF
@A00920:152:HGHKKDRXX:2:2103:9878:7639 2:N:0:AGGAGTGG+CTAGAACA
GGACTACTAGGGTATCTAATCCCGTTCGCTCCCCATGCTGTCGCGTCTCAGTGTCAGGTGTGACCCAGCGGGTCGCCTTCGCCACTGGTGTTCCTCCGGATCTCTACGCATTTCACCACTACACCCGGAATTCCACCCGCCTCTATCACCCTCTAGTTGTCCAGTTTCCGACGACCTCCCCCGGTTTAGCCGGAGGCTTTCACGCCGAACTTAAACAACCACCTGCACGCCCTTTACGCCCAGTAACTCC
+
FFFFFFFFFFFF:FFFFFFFFFFFFFFFFFFFFFFFFFFFFFFFFFFFFFFFFFFFFFFFFFFFFFFFFFFFFFFFF:FFFFFFFFFFFFFFFF:FFFF:FFFF,FFFFFFFFFFFFFFFFFFFF::FFFFFFFFFFFFFFFFF:FFFFFF,FFFFFFFFFFFFFFFFFFFFFFFFFFFFFFFF:FFFFFFFFFFFF:FFFFFFFFF:FFF:FFFFF,FFFFFFFFFFFFFFFFF,::FFFFFFFFFFFF
@A00920:152:HGHKKDRXX:2:2103:29731:8046 2:N:0:AGGAGTGG+CTAGAACA
GGACTACAGGGGTTTCTAATCCTGTTCGCTACCCACGCTTTCGCGCCTCAGCGTCAGTATTATGCCAGGTGGCTGCCTTCGCCATTGACGTTCCTTCCGATCTCTACGCATTTCACCGCTACACCGGAAATTCCGCCACCCTCTCATATACTCCAGTCAGATAGTTTGCGATGCACTTCCCAGGTTAAGCCCGGGGCTTTCACATCACACACATCTCACCGCCTACGCGCCCTTTACGCCCAGTAACTCC
+
FFFFFFFFFFFFFFFFFFFFFFFFFFFFFFFFFFFFFFFFFFFFFFFFFFFFFFFFFFFFFFFFFFFFFFFFFFFFFFFFFFF,F:FFFFFFF:FFFFFFFFFFFFFFFFF:FFFFFFFFFFFFFF:F,FFFFFFFFFFFFFFFFFFFFFFFFFFFFFFFFFFF:FFF:FFFFF:FFFFFFFFFFFFFFFFFFF:FFFFFFFFFFFFFFFFFFFFFFFFFFFFFFFFFFFFF:FF:FFFFFFFFF:FFFF
@A00920:152:HGHKKDRXX:2:2103:24894:8563 2:N:0:AGGAGTGG+CTAGAACA
GGACTACTAGGGTTTCTAATCCCGTTCGCTCCCCGTGCTGTCGCGTCTCAGCGTCTGATGTCGTCCAGAATGCCGCCTTCGCCTCTGGTGTTCCTCCGGATCTCTACGCATTTCACCACTACACCCGGAATTCCACATTCCTCTACGACCCACTAGCGCTGCAGTCTCATCCGACCTCTCCCAGTTTAGCCGGGAGCTTTCACGGTTGACTTACAGCACCGCCTACACGCTCTTTACGCCCAGTAATTCC
+
FFFFFFFFFFFFFFFFFFFFFFFFFFFFFFFFFFFFFFFFFFFFFFFFFFFFFFFFFFFFFFFFFFFFFFFFFFFFFFFFFFFFFFFFFFFFFFFFFFFFFFFFFFFFFFFFFFFFFFFFFFFFFFFFFFFFFFFFFFFFFFFFFFFFFFFFFFFFFFFFFFFFFFFFFFFFFFFFFFFFFFFFFFFFFFFFFFFFFFFFFF:FFFFFFFFFFFFFFFFFFFFFFFFFFFFFF:FFFFFFFFFFFF:F,F
@A00920:152:HGHKKDRXX:2:2103:4481:8688 2:N:0:AGGAGTGG+CTAGAACA
GGACTACTAGGGTTTCTAATCCCGTTCGCTCCCCATGCTGTCGCGTCTGAGCGTCAGAGCAGGCCCAGCGAATCGCCTTCGCCACTGGTGTTCCACCTGATCTCTACGCATTTCACCACTACACCCGGAATTCCATTAGCCTCTACAACTCTCTAGTCAGACAGTCTCACACGGCCTCGCCCAGTTGAGCAGGGCGCTTTCACAAGTGACTTATCTAACCGCCTTCACGCGCTTTAAGCCCAGTAAATCC
+
FFFFFFF,FFFFF,FFFFFFFFFFFFFF,FFFFFF,FFFFFFFFFFFFFFFFFFFF,FF,FFFFF:FF,,FFF:FFFFFFFF:FF,FFFFFFF,,,:,,FFFFFFFFFFFF:FFFFFFFF,F:F:FF::FFFFF:FF,:FFFFFFF,,F,FFF:FFFFFFF,FFF:FFFFFFF:,F,,F,FFFFFF,FFF,::FFF:FFFFFF:F,FFFFFF,FFFF:,F::FF,FFF::,FF:FF:,:FFFFF,F,:FF
@A00920:152:HGHKKDRXX:2:2103:21034:9330 2:N:0:AGGAGTGG+CTAGAACA
GGACTACCCGGGTATCTAATCCTGTTCGCTCCCCACGCTTTCGCACCTCAGCGTCAGAACAAGCCCAGTTGGCCGCCTTCGCCTCTGGTATTCCTCCGGATCTCTACGCATTTCACCACTCCACCCGGAATTCCACGCCCCTCTGCTGCCCTCTAGCTGCCCAGTTTCGAACGGCCTCTCCCGGTTGAGCCGGGAGCTTTCACGTCCGACTTGAACAGCCGCCTGCCCGCGCTTTACGCCCAGTAAATCC
+
FFFFFFFF,FFFFFFFFFFFFFFFFFFFFFFFFFFFFFFFFFFF,:FFFFFFFFFFF:FFFF,,FFFFFF:FFFFF,FFFFFFFFFFFF:FFFFFFF:FFF,FFF,FFFFFF:FF:FFFFFFFFFFFF:FFFFFFF:F:FFFFFFF:FF:FFFFFFFF,FFFFFFF,FFFF:FF,FFF:F:FFFFFFFFFF:FFFF:FFFFFFFFF,FFFF:FFF:FFFFFFFF:FF,FF,FFFFFFFFFFFFFFFFFFF
@A00920:152:HGHKKDRXX:2:2103:27471:9925 2:N:0:AGGAGTGG+CTAGAACA
GGACTACAAGGGTTTCTAATCCCGTTTGCTCCCCTGGCTTTCGCGCCTCAGCGTCAGTGTCAGCCAAGCAACCCGTCTTCACCTCAGGTGTTCCTCTTGATATCTACGCATTTCACCGCTACACCAAGAATTCCGATTGCCCCGTCTGAACTCTAGCACATAAGTATCAGATGACAGTTACGAGTTAAGCTCGGAGATTTCACAGCTGACTTAATATGCCGCCTACGCGCCCTTTAAGCCCAGTAAATCC
+
FFFFFFFFFFFFFFFFFFFFFFFFFFFF,FFFFF:FFFFFFFF,FF,FFFF,FFFF,F:FFFFF:,FFF:FFF:FFFFFFFF,F,:FFFFFFF,:,FFFFFFFFFF,FFFFFFFFFFFFFFFF,FFF,:FFFFFFFFF,FFFF,:F:::F,FFFF:FFFF,,FFFFFFF:,FFFFFFFF,FFFFFF:FFFFF,:FFFFFFFFFF:FFF:FFFFFFFFF,F,FFF:FFFF:FFFFFF,:FFF,FFFF,:F,
@A00920:152:HGHKKDRXX:2:2103:28673:10567 2:N:0:AGGAGTGG+CTAGAACA
GGACTACCGGGGTTTCTAATCCTGTTTGCTACCCACGCTTTCGTGTCTCAGCGTCAGTAATGGTCCAGCAAGCTGTCTACACCGCAGGTGTTCCTCCTGATATCTACGCATTTCACCGCTACACCAGGAATTCCGCTTACCTCTCCCATACTCCAGCATCCCAGTTTCCGGCGCACCCTCCCAGTTGAGCCGGGAGATTTCACACCAGACTTGGAACACCGCCTACGCACTCTTTACGCCCAGTAACTCC
+
FFFFFFFFFFFFFFFFFFFFFFFFFFFFFFFFFFFFFFFFFFFFFFFFFFFFFFFFFFFFFFFFFFFFFFFFFFFFFFFFFFFFFFFFFFFFFFFFFFFF:FFFFFFFFFFFFFFFFFFFFFFFFFFFFFFFFFFF:FFFFFFFFFFFFFFFFFFFFFFFFFFFFFFFFFFFF:::FFFFFFFFFFFFFFFFFFFFFFFFFFFFFFFFFFFFFFFFFFFFFFFFFFFFFFFF:FF,FFFFFFFF:FFFFF
@A00920:152:HGHKKDRXX:2:2103:23448:10629 2:N:0:AGGAGTGG+CTAGAACA
GGACTACAAGGGTTTCTAATCCTGTTCGCTACCCACGCTTTCGTCCATCAGCGTCAATAAATTAGTAGTAACCTGCCTTCGCAATTGGTATTCCCTGTAATCTCTAAGCATTTCACCGCTACACTACATATTCTAGTTACTTCCTAATTATTCAAGTCCTACAGTATCAATGGCAGTTTCCCCGTTGAGCGGGGAGATTTCACCACTGACTTATAAGACCGCCTACGGACCCTTTAAACCCAATGATTCC
+
FFFFF:FFFFFFF,FFFFFFFFFFFFFFFF:FFFFFFFFFFFFFFFFFF,FFFFFFF,FFFFFF:FFFFFFFFFFFFFFFFFF,F,FFFFF:FF,FFFFFFFFFF,FFFFFFFFFFFFFFFFFF:F,:,FFFFFFFFF,FF:F,F,F,FFFFFFFFF:FFFFFFF,F,FFFFFFFFF:FF:,F:FFFFFFF::FFFFFFFFFF:FFF,FFF,FFFFFFFFFFFF::FFFFFFFFFFFF:F:FFF,:FFFF
@A00920:152:HGHKKDRXX:2:2103:20085:10786 2:N:0:AGGAGTGG+CTAGAACA
GGACTACTGGGGTTTCTAATCCCGTTTGCTCCCCACGCTTTCGCGCCTCAGCGTCAGGAGATGCCCAGAGACCCGCCTTCGCCACCGGTGTTCCTCCCGATCTCTACACATTTCACCGCTACACCGGGAATTCCAGTCTCCTCTGCATCCCTCAAGAACGGCAGTATCAGCCGACGTTTCTCGGTTGAGCCGAGAGATTTCACGACTGACTTGCCATCCCGCCTACGCGCCCTTTACGCCCAGTGATTCC
+
FFFFFFFFFFFFFFFFFFFFFFFFFFFFFFFFFFFFFF:FFFFFFFFFFFFFFFFFFFFFFFFFFFFFFFFFFFFFFFFFFFFFFFFFFFFFFFFFFFFFFFFFFFFFF:FFFFFFFFFFFFFFFFFFFFFFFFFFFFFFFFFFFFFFFFFFF:FFF,FFFFFFFFFFFFFFFF:F:FFFFFFFFFFFFFFFFFFFF,FFFFFFFFF:FFFFFFFFFFFFFFFF:FFFF:FF,FFFFFFFF:FFFFFFFF
@A00920:152:HGHKKDRXX:2:2103:6180:10848 2:N:0:AGGAGTGG+CTAGAACA
GGACTACCGGGGTATCTAATCCCGTTCGCTCCCCACGCTTTCGCGCCTCAGCGTCAGTTGAGACCCAGCAGACCGCCTTCGCCACTGGTGTTCCTCCGCATCTCTACGCATTTCACCACTACACGCGGAATTCCATCTGCCTCTGTCTCACTCTAGCCTGACAGTCTCCGCCAGCCTCACCCAGTTTAGCCAGGTGCTTTCATAGCAGACTTATCAAACCGCCTACGCGCTCTTTACGCCCAGTAACTCC
+
FFFFFFFFFFFFFFFFFFFFFF:FFFFFFFFF:FFFFFFFFFFFFFFFFFFFFFFFFFFFFFFFFFFFFFFFFFFFFFFFFFFFFFFFFFFFFFFFF:FFFFFFFFFFFFFFFFFFFFFFFFFFFFFFF:FFFFFFFFFFFFFFFFFFFFFFFF,F:F:FFFFFFFFFFFFFFFFFF::FFFFFFFFFFFFFFFFFFF,FFFFFFFFF:FFFFFFFFFFFFFFFFFFFFFFFFFF:FFFFFFFFFFFFFF
@A00920:152:HGHKKDRXX:2:2103:10059:11334 2:N:0:AGGAGTGG+CTAGAACA
GGACTACCAGGGTTTCTAATCCTGTTTGCTCCCCACGCTTTCGCACCTCAGCGTCAGTATTGGCCCAGGAAGTCGCCTTCGCCACTGGTGTTCCTTCCGATATCTACGCATTTCACCGCTACACCGGAAATTCCACTTCCCTCTACCATACTCGAGTCAGGCAGTATCGAATGCAATTCCCAGGTTGAGCCCAGGGCTTTCACATCCGACTTACCAAACCGCCTACGCGCGCTTTACGCCCAGTAATTCC
+
FFFFFFFFFFFFFFFFFFFFFFFF:FFFFFFFFFFFFFFFFFFFFFFFFFFFFF:FF:FFFFFFFFFFFFFFFFFFFFFFFFF,F:FFFFFFFF:FFFFFFFFF,F:FFFFFFF,FFFFFFFFFFFFF,:FFFFF:FFFFFFFFFFFFFFF:FFFFFFFFFFFFFFFFFFFFFFFF:FFFFFFFFFFFFFFFFFFFFF,FFFFFFFFFFFFFFFFFFFFFFFF:FFFFFFFFFF:,FFFFFFF:FFFFFF
@A00920:152:HGHKKDRXX:2:2103:22833:11537 2:N:0:AGGAGTGG+CTAGAACA
GGACTACAGGGGTATCTAATCCGGTTTGCTCCCCACGCTTTCGCGCATCAGTGTCAGGAACGGTCCAGAAAGCCGCCTTCGCTACTGGTGTTCCTCCCGATATCTACGCATTTCACCGCTACACCTGGAATTCTACATCCCTCTCCCATACTCAAGCCTCCCAGTATCAGACGCAGTTCCCAGGTTAAGCCGGGGGATTTCACGTCTGACTTGAAAGGCCGCCTACGCGCCCTTTAAACCCAGTGAATCC
+
:FF:FFFFFFFFFFFFFFFFFFFFF:FFFFFFFF,:FF:FFFFFFF:::FFFFF:FFFFFFFF:FFFFFFFFFFFFFFFFFFF:FFFFFFFFFFFFFFFFFFFFFFFFFFFFFF:FFFFFFFFFFF:FFFFFFFFFFFFFFFFFFFFFFFFFF,FFFFFFFFFFFFFFFFFFFFFFFFFFFFFFFFF:FFFFFFF:FFF:FFFFFFFFFFFFFF:FFFFFFFFF:FFFFF:FFFFFFF:FFFFFFFFFFF
@A00920:152:HGHKKDRXX:2:2103:1651:12117 2:N:0:AGGAGTGG+CTAGAACA
GGACTACTGGGGTATCTAATCCTGTTTGCTCCCCACGCTTTCGCGCATCAGCGTCAGAACCGGTCCAGGTAGCCGCCTTCGCCACTGGTGTTCCTCCCAATATCTACGCATTTCACCGCTACACTGGGAATTCCGCTACCCCCTCCCGGCCTCAAGCCTGGTAGTTTCAAAGGCAATTCCTCAGTTGAGCCGAGGGATTTCACCTTTGACACACCAGGCCGCCTACGCGCCCTTTACGCCCAATAATTCC
+
FFFFFFFFFFFFFFFFFFFFFFFFFFFFF:FFFFFFFFFFFFFFFFFFFFFFFFFFFFFFFFFFFFFFFFFFFFFFFFFFFFFFFFFFFFFFFFFFFFFFFFFFFFFFFFFFFFFFFFFFFFFFFFFFF:FFFFFFF:FFF:FF:F:FFFFFFFFFFFF,FF:FFFFFFFFFFFF,FFFFFFFFF:FFFFFFFFFFFFFFFFFFFFFFFFF:FFFFF:FFFFFF,FFFFFFF,FF:FFFFFF:F,F,F:F
@A00920:152:HGHKKDRXX:2:2103:4978:13182 2:N:0:AGGAGTGG+CTAGAACA
GGACTACCCGGGTTGCTAATCCTGTTTGCTCCCCACGCTTTCGAGCCTCAGCGTCCGTTATCGTCCAGTAAGCCGCCTTCGCCACTGGTGTGCCTCCTAGTATCTACGCGTGTCAGCGGTAGGCGAGGCATTCCGCTTACCCGGCCGACACTCTAGGAGGACAGGTGGCAATGGAGTCGCGGGGGTGGGCCCCGGGCGTTGACGTCAGGCGGGCCGCACCGGCTGGGCTCCCTTGGCACCCAGGCGCTCG
+
FF,F,,F,FFFF,F,:F:F:FFFF:FFFF:FF:FF,,:FFF:FFFFF,F:FFF:::FF:FFFFF,:F:FFFFFFF,,::,F:::FFFF,F,::,F,,FF:,:,F:,FF:,FF:,,,:::F,,,,,:FF,,,F:,FFFFF:,F:,::F,F,:,FF,F,,,F,,,FFF,:F:,FF,,F:F,,F:FFF,F,F,:FFFFF::F,:,,,:,,F,F,,FF,F,:,,F,,,F,::,,:,,FF,,F,,,,FF,F,,,,
@A00920:152:HGHKKDRXX:2:2103:6253:13510 2:N:0:AGGAGTGG+CTAGAACA
GGACTACTGGGGTTTCTAATCCGGTTTGCTCCCCACACTTTCGCGCCTCAGCGTCACGTGTTGTCCAGCGAGCTGCCTTCGCAATGGGTGTTCCTACCAGTATCTACGCATTCCACCGCTACACTGGTAATTCCACTCGCCTCTCCAACCGTCAAGCCTGCCAGTATCCAACGCAATGCTGGGGTTGAGCCCCAGTCTTTAACATCGGACTTAACAAACCGCCTACGCGCCCTTTACGCCCAGTGATTCC
+
FFFFFF:FFFFFFFFFFFFFFFFFFFFFF:FFFF:FFFFFFFFFF:FFFFFFFFFFFFFFFFFFFFFFFFFFFFFFFF::FFFFFFFFFFFFFFFFFFFFFFF:FFFFFFFFFFFFFFFFFFF:FFFFFFFF:FFFFFFFFFFFFFFFFFFFF:FFFFFF,FFFFFFFF,FFFFFFFFFFFFFFFFFFFFFFFFFFF:FFFFFFFFFFFFFFFFFFFFF:FFFF:FFFFFFFFFFFFFFFFFFFFFF:FF
@A00920:152:HGHKKDRXX:2:2103:1380:13683 2:N:0:AGGAGTGG+CTAGAACA
GGACTACTGGGGTATCTAATCCTGTTTGCTACCCACGCTTTCGCTCCTCAGCGTCAGTTACGGCCCAGAGCGGCGCCTTCGCCACTGGTGTTCCTCCTGATATCTGCGCATTTCACCGCTACACCAGGAATTCCCCGCTCCCCTACCGTACTCAAGTCACAGCAGTATCGGGTGGCCTCTCTGGGTTGAGCCCAGAGTTTTCACACCCGACTTACTGAACCGCCTACGAGCTCTTTACGCCCAATAATTC
+
FFFFFFFF:FFFFFFFFFFFFFFFFFFFFFFFFFFFFFF,FFFFFFFFF:FFFFFFF:FFFFFFFFFFF:FFF:FFFFFFFFFFFFF:FFFFFFFFFFFFF,FFFFFFFFFFFFFFFFFF:FFFFFFFF,FFFFFF::FFF,FFFFFFFFFFFFFFFFFFFFFF,FFFF:FFFFFFF:F:FFFFFFFFFFFFFFFFFFFFFFFFFFFFFFFFFFF:FFFFFFFFFFFF::FFF:FFFFFFFF,FFF,:FF
@A00920:152:HGHKKDRXX:2:2103:13160:14262 2:N:0:AGGAGTGG+CTAGAACA
GGACTACAGGGGTTTCTAATCCTGTTTGCTCCCCACGCTTTCGTGCCTCAGTGTCAGTGCTGGTCCAGGGTGTCGCCTTCGCCACGGATGTTCCTCCCGATATCTACGCATTTCACTGCTACACCGGGAATTCCACACCCCTCTACCGCACTCTAGACTGCCAGTATCCAATGCCAGTCCCAGGTTGAGCCCGGGGCTGTCGCATCAGACTTCTCAGAGCACCTACGCAGGCGTTACGCGCAGTAGGTCC
+
FFF:FFF:FFFFFFFFFFFFFFFFFFFFFFFFFFFFFFFFFFFFFFFFFFFFFFFFFFFFFFFFFF:FF:FFFFFFFFFFFFFFFFFFFFFFFFFF:FF,,F:F,:FFF:F,FF::FFFFF::FFFFFF,F,F,F:FF:F:F:,:FFFFFF,F,,FF,FFFF:FFF:FFFFFFFFF,FF,F,F:FFFFF:,FF:FFFF,FF,FFFFFFF,F,:,F:,F,,F,F:::FFF:F,FF:,:F,::,F,,,::,,
@A00920:152:HGHKKDRXX:2:2103:32958:14293 2:N:0:AGGAGTGG+CTAGAACA
GGACTACAGGGGTATCTAATCCGGTTTGCTCCCCACACTTTCGCGCCTCAGCGTCACGTGTTGTCCAGCGAGCTGCCTTCGCAATGGGTGTTCCTACCAGTATCTACGCATTTCACCGCTACACTGGTAATTCCACTCGCCTCTCCAACCGTCAAGCCTGCCAGTATCCAACGCAATGCTGGGGTTGAGCCCCAGTCTTTAACATCGGACTTAACAGACCGCCTACGCGCCCTTTACGCCCAGTGATTCC
+
FFFFF:FFFFFFFFFFFFFF,:FFFFFFFFFFFFFFF:FFFFF:FF:FFFFFFFFFFFFFFFFFFFFFFFFFFFFFFFFFFFFFFFFFFFFFFF:FFFF:F:FFF,FFFFFFFFFFFFFFFFFFFFFFFFFFFF,FFFFFFFFFFF,FFFF:FF:FFFFFFFFFFFF,FFFFFF:FFFFFFFFFFFF,FFFFFF:FFFFFF,FF:F,FFFFFFFF,::F:FFF:FFFFFFFFFFFFFFFFFFFF,F:FFF
@A00920:152:HGHKKDRXX:2:2103:20672:14685 2:N:0:AGGAGTGG+CTAGAACA
GGACTACAAGGGTTTCTAATCCTGTTTGCTCCCCTAGCTTTCGCTCCTCAGCGTCAATGTCGGTCCAGGATGCCGCCTTCGCCACCGGTATTCCTCCAGATATCTACGCATTTCACCGCTACACCTGGAATTCTGCATCCCTCTCCCGAATTCAAGCCATCCAGTATCGGATGCAGTTCCCAGGTTAAGCCTGGGGATTTCACATCCGACTTAGTTGGCCGCCTACGAGCCCTTTACGCCCAGTAATTCC
+
:FFFFFFFFFFFFFFFFFF:FFFFFFF:F:FFFFFFFFFFFFFFFFFFFFFFFFFFFFFFFFFFFFFFFFFFFFFFFF:FFF:FFFFFFFFFFFFFFFFFFFFFFFFFFFFFFFFFFFFFFFFFFF:FFFFFFFFFFFFFFFFFFFFFFFFFFFFFFFFFFFFFFFFFFFFFFFFFF:FFFFF:FFFFFFFFFFFFFF,FFFFFFF,FFFF:F:F:FFFF,FFFFF:F,FFFF:FF,FFFFFFFF:F:FF
@A00920:152:HGHKKDRXX:2:2103:23755:14700 2:N:0:AGGAGTGG+CTAGAACA
GGACTACCAGGGTATCTAATCCTGTTTGCTCCCCACGCTGTCGCGCATCAGTGTCAGAAACTGCCCAGCAGACCGCCTTCGCCACCGGTCTTCCTCCGGATCTCTACGCATTCCACCGCTACACCGGGAATTCCACCTGCCTCTACTTTGCTCAAGCCAGGCAGTTTAGAAGGCAGTCTTGCGGTTGAGCCGCAAGATTTCACCCCCTACTTACCAAGCCACCTACGCGCCCTTTACGCCCAGTGATTCC
+
FFFFFFFFFFFFFFFFFFFFFFFFF,FFFFFFFFFFFFF:FFFFFF:FFFFFFFFFFFFFFFFFFFFFFFFFFFFFFFFFFFFFFFFFFFFFFFFFFFFF:FFFFFFFFFFFFFFFFFFFFFFFF:FFFF:FFFFF,F,:FFF:FFF,FFFFFFFFFFFF:F:::FFFFFFFFF:,FFFF:,FFFF:FFFFFFF:FFFFFF:F:FFF:FFF,FF:FFFF::FFF,:FFFFFFFFF:FFFFFFFF:FFF,F
@A00920:152:HGHKKDRXX:2:2103:4264:15859 2:N:0:AGGAGTGG+CTAGAACA
GGACTACAGGGGTATCTAATCCTGTTTGCTACCCACGCTTTCGCACCTCAGCGTCAGTATCAGACCAGGGTGTCGCCTTCGCCACTGATGTTCCTTCCGATCTCTACGCATTTCACCGCTACACCGGAAATTCCACACCCCTCTTCTGTACTCTAGCAATCCAGTTCTGAATGCAATTCCCAGGTTGAGCCCGGGGCTTTCACATCCAGCTTAGATAACCGCCTACGCGCGCTTTACGCCCAGTAATTCC
+
FFFFFFFFFFFFFFFFFFFFFFFFFFFFF:FFFF:FFFFFFFFFFFFFFFFFFFFFFFFF:FFFFFFFFFFFFFFFFF:FFFFFFFFFFFFFFFFFFFFFFFFFF:F:FFFFFFFFFFFFFFFFFFFFFFFFFFFFFFFFFFFFFFFFFFFFFF,F:FFFFFFF:,FFFFFFFFF,FFFFFFFFFFFFFFFF:FFFFFF:FFF,FFF:FF:FFFFFF::FFFFFFFFF,FFFFFFFFFF:FFF:F,FFFF
@A00920:152:HGHKKDRXX:2:2103:32000:15859 2:N:0:AGGAGTGG+CTAGAACA
GGACTACCCGGGTATCTAATCCCGTTTGCTACCCTAGCTTTCGCGCCTCAGCGTCAATGTCGGTCCAGGATGCCGCCTTCGCCACCGGTATTCCTCCAGATATCTACGCATTTCACCGCTACACCTGGAATTCTACATCCCTCTCCCGCATTCAAGCCTCCCAGTATCAGACGCAGTTCCCAGGTTAAGCCGGGGGATTTCACGTCTGACTTAGAAGGCCGCCTACGCGCCCTTTACGCCCAGTAATTCC
+
FFFFFFFFFFFFFF:FF:FFFFFFFFFFFFFFFFFFFFFFFFFFFFFFFFFFFFFFFFFFFFFFF:FFFFFFFFFFFFFFFFFFFFFFFFFF:FF:FFFFFFF:FFFF::FFFFFFFFFFF:FFFFFFFFFFFFFFFFF,:F:FFFFFFFFFFFFFFFFFFFFFFFFFFF:FFFFFFFFFFFFFFFFFFFFFFFFFFFFFF,FFF:FFF,F,,FFFFFF:FF:FFFFFFF:FFFFFFFFFF:FFFFFFF:
@A00920:152:HGHKKDRXX:2:2103:27163:15906 2:N:0:AGGAGTGG+CTAGAACA
GGACTACTGGGGTTTCTAATCCTGTTTGCTCCCCACGCTTTCGCGCCTCAGCGTCAGAACCGGACCAGTAAGCCGCCTTCGCCACTGGTGTTCTTGCGAATATCTACGAATTTCACCTCTACACTCGCAGTTCCACTTACCTCTTCCGGTCTCAAGCCATGCAGTATCGAAGGCAATTCTGTGGTTGAGCCACAGGCTTTCACCCCCGACTTACAAAGCCGCCTACGCGCCCTTTACGCCCAGTGATTCC
+
:FFFFFFFFFFFFFFFFFFFFFFFFFFFFF:FFFFFFFFFFFFFFFFFFFFFFFFFFFFFFFFFFFFFFFFFFFFFFFFFFFFFFFF:FFFFFFFFFFFFFFFFFFFFFFFFFFFFFFFFFF:FFFFFFFFFFFFF,:FFFFFFFFFFFFFFFFFFFFFFF::FFFFFFFFFFF:,FFFF:FFFFFFFFFFFFFFFFF:FFFFFFFFFFFFFFF,FFFFFFFFFFFFFFF:FFF:FFFFFFFFFF,:FFF
@A00920:152:HGHKKDRXX:2:2103:17544:16564 2:N:0:AGGAGTGG+CTAGAACA
GGACTACTGGGGTTTCTAATCCTGTTCGCTCCCCACGCTTTCGCTCCTCAGCGTCAGTATCGGCCCAGAGACCCGCCTTCGCCACCGGTGTTCCTCCTGATATCTGCGCATTTCACCGCTACACCAGGAAGTCCAGTCTCCCCTGCCGACCTCCAGGGATGCCCGTCTCGACCGCACGCCCACAGGTAAGCTGTAGGGTGTCTCGGCCGACGCGACACACCGCCTTCGTGCGCGTTGCGGCCAGTCAGTC
+
FFFF,FFFFFFF:FFF:FF::F:FFFF:FFFFFFFFFFFFFFFFFFFFF:FFFFFFFFFFFFFFF:,,FFFFFFFFFFF:FFFFFFFFFFF::FFFFFF:F,,FFFFFF,,,,:F:FF:F,FFFFFFFF,FF:::FFF::,:,FFFF:,,FFFF,F,F,,F::FF:F:FF,FFFFF:FF:FFFF::,,FF:F:FFFFF:FFFF:::,F::FFFF:,F:,:F:,FF,:FFFFFFF,:,,FF:,::,,,F::
@A00920:152:HGHKKDRXX:2:2103:31177:16877 2:N:0:AGGAGTGG+CTAGAACA
GGACTACTGGGGTTTCTAATCCCGTTTGCTCCCCTGGCTTTCGCGCCTCAGCGTCAATACCGGTCCAGGATGCCGCCTTCGCCACCGGTGTTCCTCCAGATATCTACGCATTTCACCGCTACACCTGGAATTCCACATCCCTCTCCCGGATTCAAGCCTGCCAGTATCGGACGCAGTTCCCGGGTTGAGCCCCGGGATTTCACCCCTGACTTACTAGTCCGCCTACGTGCGCTTTACGCCCAGTAATTCC
+
::FFFFFFFF:FFFFFFFF:FF:FFFFFFFFFFFFFFFFFFFFF:F:FFF:FFF:FFFFFFFFF::,:,FFF,FFFF:FFF,FFFFFFFFFFF:FFF,:FFFFFF:FF,FFFFFFFF,:F,F,FF:F::FFF,F:FFFFFFFFFF::F,,,FFFFFFFF,FFFFF,,,F,:FF,FFFFF::FFF,,FFF::FFFFF:,FFF,FF,FFF:,FFF,FF,F::FFF:FFFFFFFFF,F:FFF::FFF,,F,::
@A00920:152:HGHKKDRXX:2:2103:16586:16971 2:N:0:AGGAGTGG+CTAGAACA
GGACTACTGGGGTATCTAATCCCGTTTGCTCCCCTAGCTTTCGCTCCTCAGCGTCAATGTCGGTCCAGGATGCCGCCTTCGCCACCGGTATTCCTCCAGATATCTACGCATTTCACCGCTACACCTGGAATTCTGCATCCCTCTCCCGAATTCAAGCCATCCAGTATCGGATGCAGTTCCCAGGTTGAGCCTGGGGATTTCACATCCGACTTAGTTGGCCGCCTACGAGCCCTTTACGCCCAGTGATTCC
+
FF:FFFFFFFFFF:FFFFFFFFFFFFFFFFFFFFFFFFFFFFFFFFFFFFFFFFFFFFFFFFFFFFFF:FFFFFFFFFFFFFFFFFFFFFFFFFFFFFFFFFFFFFFFFFFFFFFFFFFFFFFFFFFFFF:FFFFFFFFFFFFFFF:FF,FFFFFFFFFFFFFFFFFFFF:FFFFFFFFFFFFFFFFFFFFFFFFFFFFFFFFF,FFF,F:,FFFFFFFFFFFFFFFFFFFFFFFFFFFFFFFFF:FFF:
@A00920:152:HGHKKDRXX:2:2103:32705:17487 2:N:0:AGGAGTGG+CTAGAACA
GGACTACTGGGGTATCTAATCCTGTTTGCTCCCCACGCTTTCGTGCATGAGCGTCAGTGCAGGCCCAGGGGATTGCCTTCGCCATCGGTGTTCCTCCGCATATCTACGCATTTCACTGCTACACGCGGAATTCCATCCCCCTCTGCCGCACTCTAGCCATGCAGTCACAAATGCAGTTCCCAGGTTAAGCCCGGGGATTTCACATCTGTCTTGCATAACCGCCTGCGCACGCTTTACGCCCAGTAATTCC
+
FF,FFFFFFFFF:FFFFFFFF:FFFFFFFFFFFFFFFFFFFF:FFFFFFFFF,FFFFFFFFFFFFFFFFFFFFFFFFFFFFFFFFFFFFFFFFFFFFFFFFFFFFFFFFFFFFFF,:FFFFFFFFFFF:FFFFF,FFFFFFFFFF,FFFFFFFF:F:FFFFFFFFFF:FF:FFFFFFFFFFFFFFFF:FFF::FFFFFFF:F,FFFFFFFFFFF:FFF:FFFFFFFFFF:F:,FFFF:FFFFFFFF:::F
@A00920:152:HGHKKDRXX:2:2103:23402:18192 2:N:0:AGGAGTGG+CTAGAACA
GGACTACTGGGGTATCTAATCCTGTTTGCTCCCCACGCTTTCGTGCCTCAGTGTCAGTGCTGGTCCAGATGGCCGCCTTCGCCACGGATGTTCCTCCCGATCTCTACGCATTTCACTGCTACACCGGGAATTCCGCCATCCTCTACCGCACTCCAGTGATCCAGTTTCCAATGCCATTCCCAGGTTGAGCCCAGGGCTTTCACATCAGACTTAAACCACCACCTACGCACGCTTTACGCCCAGTAATTCC
+
FFFFF,FFFFFFFFFFFFFFF:FFFFFFFFFFFFFFFFFF:FFFFF:FFFFFFFFFFFFFFFFFFF:FFFFFFFFFFF,FFFFFFFFFFFFFFFFFFFFF:FFFF:FFF:FFFFFFFFFF:FFFFFFFFFFFFFFFFFFFFFF:FFFFFFFFFF,FFFFFFFFFFFFFFFFFFFFF:FF:FFFFFFF:FF:FFFFFFF,F,FFFFFFFFFFFFFFF:FFFFF:FFFFFF::F,F,:FFF,FFFF:,:FF:
@A00920:152:HGHKKDRXX:2:2103:17978:19069 2:N:0:AGGAGTGG+CTAGAACA
GGACTACTGGGGTATCTAATCCGGTTCGCTCCCCACGCTTTCGCGTCTCAGCGTCAGGTAAGGCCCAGAAAGCCGCCTTCGCCACTGGTGTTCCTCCCGATATCTACGCATATCACCACTACACCGGGAATTCCACTTTCCTCTGCCTCCCTCAAGTCCGCCAGTATCCAAGGACCTCTCCCAGTTGCGCCGGGAGCTTTCACCCTAGACTTAACAGACCGCCTGCACGCCCTTTCCGCCCAGTAAATCC
+
FFFFF:FFFFFFFFFF:FFFFFFFFFFFFFFF:FFFFFFFFFFFFFFFFFFFFF:FFFFF:FFFFFFFFFFFFFFFFFFFFFF:FFFF:FFFFFFFFFFFFFFFFFFFFFFFFFFFFFFFF:FFFFFF::FFFFFFFFFFFFFFFFFFFFF,FFFFFFFFFFFF:FFFFFFFFFFFFFFFFFFFFFF,FFFFFF,FF:FFF:FFF:,F:,,FFFFFFFFFFFF:FF:FFFF:FFF,::FFF,F:F:F:F:
@A00920:152:HGHKKDRXX:2:2103:24551:19398 2:N:0:AGGAGTGG+CTAGAACA
GGACTACTGGGGTTTCTAATCCCTTTCGCTACCCTGGCCTTCGAGCCTCAGCGTCAGTAAATGTCCAGTAGCTCGCCTTCGCCACAAGTGTTCCTCTCGATATCCACGCATTTCACTGCTACACCGAGAATTCCAGCTACCCCTCCATTACTCTAGCAAAGCAGTATCGGGTGCAGTTCCGGGGTTGAGCCCCGGGATTTCACACCTGACTTACCTTGCCGCCTACGCTCCCTTTACGCCCAGTGAATCC
+
FFFFFFFFFFFFFFFFFFFFFFFFFFFFFFFFFFFFFFFFFFFFFFFFFFFFFFFFFFFFFFFFFFFFF:FFFFFFFFFFFFFFFFFFFFFFFFFFFF:FFFFFFFFFFFFFFF:FFFFFFFF:FFFFFFFFFFFFFFFFFFF:FFFFFFFFFFFFFF:FFFFFFF:FFFF:FFFFFFFFFFFFFF:FFFF:FFFFFFFFFF:FFFFFFFFFFFFFFFFFFFF:FFFFFFFF:FF:,FFFF:FFFFFFFF
@A00920:152:HGHKKDRXX:2:2103:18593:19476 2:N:0:AGGAGTGG+CTAGAACA
GGACTACAGGGGTTTCTAATCCTGTTTGATCCCCGCACTTTCGAGCCTCAGTGTCAGTTATAGTTTCGTTAGCTGCCTTCGCAATCGGTGTTCTATGACATCTCTATGTATTTCACCACTACATGTCATATTCCGCCAACGGCATCTATACTCAAGCCCTACAGTATCAATGGCAAGTTCTCAGTTAAGCTGAGAGATTTCACCACTGACTTATAAGGCCACCTACGCTCCCTTTAAACCCAATGAATCC
+
FFFFFFFFFFFFFFFFFFFFFFFFFFFFFFFFFFFFFFFFFFFFFFFFFFFFFFFFFFFFFFFFFFFFFFFFFFFFFFFFFFFFFFFF,FFFFFFFFFFFFFFFFFFFF:FF:FFFFFFF,FFFFFFFFFFFFFFFFFFFFFFFFFFFFFFFFFFFFFFFFFF::FFFFFFFFFFFFFFFFFFFFFFFFFFFFFFFFFF::F:FF:FF,FF,FFFFFFFF:FFFF,FFFFFF,,FFFFF,FFFFFFFF,F
@A00920:152:HGHKKDRXX:2:2103:25364:19742 2:N:0:AGGAGTGG+CTAGAACA
GGACTACAAGGGTATCTAATCCTGTTTGCTACCCACGCTTTCGCTCCTCAGCGTCAGTTACGGCCCAGAGCGGCGCCTTCGCCACTGGTGTTCCTCCTGATATCTGCGCATTCCACCGCTACACCAGGAATTCCAATCTCCCCTACCGCACTCTAGTCTGCCCGTACCCACTGCAAGCACGAGGTTGAGCCTCGGGTTTTCACCGCAGACGTGACAAACCGCCTCCGAGCTCTTTACGCCCAATAATTCC
+
FFFFFFFFFFFFFFFFF,FFFF:FFFFFFFFFFFFFFFFFFFFFFF:FFFFFFFFFFFFFFFFFFFFFFFFFFFFF,FFFFFFFFFFFFFFFFFFFFFFFF:FFF:FFFFFFFFFFF:FFFFFFFFFFFFFFFFFFFF,FFFFFFFFFF,FFFF,F,FFFFFFFF:FF:FF:FF,FFF,FFFFF,F:FFFFF:F:FF,FFFFF,FFFF:FFFFFFFF:FFFFFFFF:FFFFF::FFFFF::FF,:FF,FF
@A00920:152:HGHKKDRXX:2:2103:6036:20087 2:N:0:AGGAGTGG+CTAGAACA
GGACTACTAGGGTTTCTAATCCTGTTTGCTCCCCACGCTTTCGTGCATGAGCGTCAGTGTCAGCCCAGAGACCTGCCTTCGCCATCGGTATTCCTCCCGATATCTACGCATTTCACTGCTACACCAAGTATTCCAGTCTCCCCTCCATTCCTCTAGCCGAATAGTATCCGACGCAGTTTCCAAGTTGAGCTTGAAGATTTCACGTCAGACTTACCCGACCGCCTACGCACCCTTTACGCCCAGTGAATCC
+
FF:FFFFFFFFFFFFFFFFFFFFFFFFFFFFFFFFFFFFFFFFFFFFFFFFFFFFFFFFFFFFFFFFFFFFFFFFFFFFFFFFFFFFFFFFFFFFFFFFFFFFFFFFFFFFFFFFFFFFFFFFFFFFFFFFFFFFFFFFFFFFFFFFFFFFFFFFFFF:F:FFFFFFFF:FFFFFFFFFFFFFFFFFFFFFFFFFFFFFFFFFFFFFFFFFFFFFFFFFFFFFF,FFFFFFFFF:FFFFFF:FFFFFFFF
@A00920:152:HGHKKDRXX:2:2103:18331:20682 2:N:0:AGGAGTGG+CTAGAACA
GGACTACACGGGTTTCTAATCCTGTTCGCTCCCCACGCTTTCGCGTCTCAGCGTCAGTCACGTCCCAGAGAGCCGCCTTCGCCACGGGTGTTCTTCCTGATATCTGCGCATTTCACCGCTACACCAGGAATTCCACTCTCCTCTTCCGGACTCTAGACAGATGGTTTCCATCGACGTCTCGAGGTTGAGCCTCGAGTTTTCACAACGGACATCCCTAGCCGCCTACACGCTCTTTACGCCCACTAAATCC
+
,FFF,FF::FFFFFF,FFFFFFFFFFFFF,F:FFFFFFF,FFF::,FFFFFFF:FF:FFFFFFFFF:F:FFFFFFFFFFFFF:FFFFFF:F:FFFFFF:FFFFFFFFFFF::FFFFFFFFFF::FF,F:FFF,FFFFFFFFFF:F,:F,F:FFFF:,:FF:F,FFFFF:FFFFFFF,,,F,FFFFFFFFFF:,FF:,:F:FFFF::FF:F,F,FFF,FFFFF:FF:FFFFFFFFFFF:F:FF,:FF,:,F
@A00920:152:HGHKKDRXX:2:2103:25599:21966 2:N:0:AGGAGTGG+CTAGAACA
GGACTACCAGGGTTTCTAATCCTGTTTGCTCCCCACGCTTTCGCGTCTCAGCGTCAGTTGATGTCCAGGCAGCCGCCTTCGCCACCGGTGTTCCTCCTGATATCTACGAATTTCACCTCTACACTCGGAATTCCACTCACCTCTTCCGGACTCTAGATTGCCAGTATCAAAGGCAGTTCCGGGGTTGAGCCCCGGGATTTCACCCCCGACTTAACAATCCGCCTACGTGCGCTTTACGCCCAGTAATTCC
+
FFFFFFFFFFFFFFFFFFFFFFFFFFFFFFFFFFFFFFFFFFFF::FFFFFFFFFFFFFFFFFFFFFFFFFFFFFFFFFFFFFFFFFFFFFFF:FFFFFFFFFFFFFFFFFFFFFFFFFFFFFFFFF,FFFFFFFFFFFFFFFFFFFFFFFFFFFFFFFFFFFFFFFFFFFFFFFFFFFFFFFFFFFFFFFFFFFF:FFFFFFFFFFFFFFFFFF,FFFFFFFFFFF,FFFFFFFFFFFFFFFFFFFFFF
@A00920:152:HGHKKDRXX:2:2103:13738:22467 2:N:0:AGGAGTGG+CTAGAACA
GGACTACCCGGGTATCTAATCCTGTTTGCTACCCACGCTTTCGTGTCACAGTGTCAGTTCAGGCCCAGGTGATTGCCTTCGCCATCGATGTTCCTCCCGATATCTACGCATTTCACCGCTACACCGGGAATTCCGTCACCCTCTACCGAACTCTAGCTTCCCAGTATCGACTGCAATTCCCAGGTTGAGCCCAGGGCTTTCACATCAGACTTAACACACCACCTACGCACGCTTTACGCCCAGTAATTCC
+
FFFFFFFFFFFFFFFFFFFFFFFFFFFFFFFFFFFFFFFFFFFFFFFFFFFFFFFF:FFFFFFFFFFFFFFF:FFFFFFFFFFFFFFFFFFFFFFFFFFFFFFFFFFFFFFFFFFFFFFFFFFFFFFFFFFFFFFFFFFFFFFFFFFFFFF,FFFFFFFFFFFFFFFFFFFFFFFFFFFFFFFFFFFFFFFFFFFFFFFFFFF:FFFFFFF::FFF,:FF:FF,FFFFFFFFFFFFFFFFFFFFFFFFFF
@A00920:152:HGHKKDRXX:2:2103:6759:22498 2:N:0:AGGAGTGG+CTAGAACA
GGACTACTGGGGTATCTAATCCCGTTCGCTCCCCACGCCTTCGCGCCTCAGCGTCAGGGTCGGCCCAGGTGGCCGCCTTCGCCACGGGTGTTCCTCCCGATCTCTACGCATTTCACCACTACACCGGGACTTCCACCACCCTCTCCCGCCCTCAAGCCCCGCAGTCCCCAACGACTCTCCCCGGTTAAGCCGGGGGCTTTCACGTCGGGCGCGGGTGGGCGCCTTCGCGCGCGTTACGCCCACTAACTCC
+
FFFFFFF,FFFFFFFFFFFFFFFFFFFFFFFFFF:FFFFFFFFFFFFFFFF:FFFFFFF:FFFFFFFFFFFFFFFFFFFFFFFF:FFFFFFFFFFFFFFFFFFFFFFFFFF,FFFFFFFFFF,FFFFFF,FFFF:FFFFFFFFFFFFF:FFFFFFFFFFFFF,FFF,FFFFFFFF:,FFFFFFFFFFFFFFFFFFFFFFFF:FF,:FFF,F,,FF,,:,,FFF,,,::F:,F:F,:,F::F,,,F::FFF
@A00920:152:HGHKKDRXX:2:2103:19126:22748 2:N:0:AGGAGTGG+CTAGAACA
GGACTACTCGGGTATCTAATCCTGTTTGCTCCCCACGCTTTCGCGCCTCAGCGTCAGTTCCGGTCCAGTGAGCCGCCTTCGCCACTGGTGTTCCTCCCAATATCTACGCATTTCACCGCTACACTGGGAATTCCACTCACCTCTCCCGGTCTCAAGCCACCCAGTCTGACAGGCAGTTCCTCGGTTAAGCCGAGGGCTTTCACCCATCACTTGAATGGCCGCCTACGCGCCCTTTACGCCCAATAATTCC
+
FF:FFFFFFFFF,::F,FFFFFFFFFFFFFFFFFFFFFFFFFFFFF:FF:FFFF,FFFFFFFFFFFFFFFFFFFFFFFFFFFFFFFFFFFFFFFFFFF:F:::FFFFFFFFFFFFFFFFFFFFFFFFF,F:FFFFFFFFFF,FFFFFFFFFFFFFFFF,FFFFFFFFFFFFFFFFF:FFFFFFFFFF,FFFFFFFFFFFFFFFFFFFFFFFFFFFFFFFFFFFF:F,F:FFFFFF:FFFFFFF:,F,:FF
@A00920:152:HGHKKDRXX:2:2103:24668:22764 2:N:0:AGGAGTGG+CTAGAACA
GGACTACTGGGGTATCTAATCCTGTTTGCTCCCCACGCTTTCGCACCTCAGCGTCAGTACCGGACCAGTGAGCCGCCTTCGCCACTGGTGTTCTTCCAAATATCTACGAATTTCACCTCTACACTAGGAGTTCCACTCACCTCTCCCGGACTCAAGATCGCCAGTATCGAAGGCAGTTCCGAGGTTGAGCCTCGGGATTTCACCCCCGACTTAACAATCCGCCTACGCGCGCTTTACGCCCAGTGATTCC
+
:FFFFF,FFFFFF:F,FFFFFFFFFFFFFFFFF::F:FFF:F,FFF:FFF,FFF:FFFFFF,F::FFF:FFFF:::FFFFFFFFF,:FF,FF:FFFF,FFFFFFFFFFFFFF::FF,F:FFFFF::F:FFFF,FFFFFFFFF:FFF,FFFFFFF:FFF:FFFFFFF::,FFF,FFFFF:::FF,FFFF:,FF:,FFFFFF,F,,FFF,FFFFFFFFFFFFFFFFFFFFF,FFFFFF:FFFFFFFF:FFFF
@A00920:152:HGHKKDRXX:2:2103:25771:22952 2:N:0:AGGAGTGG+CTAGAACA
GGACTACTAGGGTTTCTAATCCCATTTGCTCCCCTAGCTTTCGTTCCTCAGCGTCAGTTACAGCCCAGCAAGTCGCTTGCGCCACCGGTGTTCTTCCTGATATCTGCGCATTCCACCGCTACACCAGGAGTTCCGCTCTCCCCTGCCTACCTCTAGTCCGCCCGTATCGGAAGCAGGCTCGGAGTTGAGCTCCGAGTTTTCACTCCCGACGTGACGAACCGCCTACGAGCCCTTTACGCCCAATAATTCC
+
FFFFFFFFFFFFFFFFFFFFFFFFFFFFFFFFFFFFFFFFFFFFFFFFFFFFFFFFFFFFFFFFFFFFFFFFFFFFFFFFFFF:FFFF,FFFFFFFFFFFFFFFF:F:FFFFFFFFFFFF:FFFFFFFFFFFFFFFFFFFFFFFFFFFFFFFFFFFFFFFFFFFFFFFFFF:FFFFFFFFFFFFFFFFFFFFFFFFFF:FF,FFFFFFFFFFFFFFFF::FFFFFFFFF:,F,F,FFFFFFF,F,FFF:F
@A00920:152:HGHKKDRXX:2:2103:30635:22983 2:N:0:AGGAGTGG+CTAGAACA
GGACTACAGGGGTATCTAATCCTGTTTGCTCCCCACGCTTTCGCGTATCAGCGTCAGTATCCGACCAGGGGGCCGCCTTCGCCACCGGTGTTCCTCCCGATATCTACGCATTTCACCGCTACACCTGGAATTCCACATCCCTCTCCCGGATTCAAGCCTGCCAGTCTCGGACGCAGTTCCCGGGTTGAGCCCGGGGATTTCACGTTCGACTTATCAGGCCGCCTACGCGCCCTTTACGCCCAGTACTTCC
+
FFFFFFFFFFFFFFFFFFFFFFFFFFFFF:FFFFFFFFFF:FFFF:FFFFFFFF,FFFF,FF:FFFFFFFFFFFFFFF,:FFFFF,FFFFFFFFFFFFFF,FFFFF:FF,F:FFFFFFFF:FFF::FFF,:,,F,FF:FF,FFFFF:FF:,F::,F:FFFF:FFFFF,FF:,FF:FFF:FF,FF::F,F:FFFFFF:,,,F,,FFFFF,:,F,,:,FFF:FF,F,FFFF,FF,,,,FF:,:,FF,:,,::
@A00920:152:HGHKKDRXX:2:2103:2202:23625 2:N:0:AGGAGTGG+CTAGAACA
GGACTACTAGGGTTTCTAATCCCATTCGCTCCCCTAGCTTTCGTCCATGAGCGTCAGTTATGGCCCAGCAGAGCGCTTTCGCCACTGGTGTTCTTCCCGATATCTACGCATTTCACCGCTACACCGGGAATTCCCTCTGCCCCTACCATACTCTAGCCCAGCAGTTTCCACAGCCCTTACGGAGTTGAGCCCCGCTCTTTGACAGCAGACTTGCTGAGCCGCCTGCGGACGCTTTACGCCCAATAATTCC
+
FFFFFFFFFFFFFFFFFFFFFFFFFFFFFFFFFFF,FFFFFFFFFFFFFFFFFFFFF:FFFFF:FFFFFFFFFFFFFFFFFFFFFFFFF:FFFFFFFFFFFFFFFFFFF,FFFFFFFFFF:FFF:FFFFFFFFF,FFF:FFFFFFFFFFFFFFFFF:FFFFFFFFFFFFFF,FF::FF:,FFFFFFFFFFFFF,FFF:FFFFFFF,FFFFF:FFF,FFFFFFFF,F,,:F:FFFFFFFFFFF,FFFFFFF
@A00920:152:HGHKKDRXX:2:2103:12481:24706 2:N:0:AGGAGTGG+CTAGAACA
GGACTACTGGGGTATCTAATCCTGTTCGCTCCCCACGCTTTCGTGCCTGAGCGTCAGTACCTGTCCAGCTGTCCGCTTACGCCTCCGGTGTTCCTCGTGATATCTACGCATTTCACCGCTACACCCCGAATTCCGACAGCCTCTCCAGGACTCAAGACTTACAGTATCAAGGGCAGTTCACCGGTTGAGCCGGTGGCTTTCACCCCTGACTTATAAGCCCGCCTGCGCACCCTTTACACCCAGTGATTCC
+
:FFFFFF,FF:F:F::FFF:FFFFFFFFFFFFFFF:FFFFF:::FFFFFFFFFFFFFFFFFFFFFFFFFFFFFFF:FFFF:FFFFFFFFFFFFFFFFFFF:FFFFFF:F,:FFFFFF:FFFFFFF,FFF,:FFFFFFFFFFFFFFF:FFFFFFF:FFFF,FFFFF:FFF,FFFFF:FFFFFFF:FFFF:F::FFFFFFFFFFF:FFFFFFFFF,FF,FFFFFF,FFFFF::F,,:F::FFFF,FF:F,:F
@A00920:152:HGHKKDRXX:2:2103:28944:24846 2:N:0:AGGAGTGG+CTAGAACA
GGACTACACGGGTTTCTAATCCTGTTTGATCCCCACACTTTCGTGCCTCAGCGTCAGTTGAAGTCTAGTAAGCTGTCTACACTATCGGTGTTCTTGACGATATCTAAGCATTTCACCGCTACACCGTCAATTCCGCCTACCTCGATTCCACTCAAGCCCATCAGTATCAATCCCACCCTCCCGGTTAAGCCGGGATATTTCAGAACTGACTTAATAGGCCGCCTACGCACCCTTTAAACCCACTAAATCC
+
FFFFFFFFFFFFFFFFFFF,FFFFFFFFFF:FFFFFFFFFFFFFFFFFF,FFFFFFFFFFFFFFFF,FFFFFFFFFFFFFFFFF:FFFFFFFFFFFF,FF:FFFFFFFFF,FFFFFFFFF,FF:FFFFFFFF,FFFFFFFF,FFF:FFF::F,F,FFFF:FFFFF:,FFFFFFFFFF:FFFFFF::FFFF:F:F,F:::,:FFFF:FFFFFFF:FFFFFFFF::F:F:F:FF:,F,:FFFF,:FF,::,F
@A00920:152:HGHKKDRXX:2:2103:28510:25410 2:N:0:AGGAGTGG+CTAGAACA
GGACTACTGGGGTATCTAATCCTGTTAGCTCCCCACGCTTTCGCTCTTCAGCGTCAGTATCGGCCCAGAGTGCTGCCTTCGCAGTAGGTGTTCAGCCTGATATCTGAGCATTTCACCGCTACACCAGGCATTCCACAATCCTCTACCGAACTCGAGTCACAGAAGTAAAGACTGGCGACCCAATTTTGAGCCTAGTATTTTCAGATTAGACTTAATCAACCGCCTCGTCGCCCTATACGCCCAATAAATC
+
FFFFFFF,FFFFFFFFFFFFFFFFFF,FFF,FFFFFFFFFFFF,,F,FFFFFFFFFF:FF,FFF,F,FF:FFFFFFFF:FFF::F,FF,FFFF,,,,FF,FFFFFF,FFF:FFFFFFFFF:FFFFF,F,FFFFF,F:,,F,FFFF,F:FFFFF:FF,,:,F,,,FFF,,,,,:,FFF,F:::::,,FF,:FFF,:,:FFF,FF,,,,,,,:,F,,F,FF,,:,F,,,,,,F,,F:,FFFF,,F,FF,F,:
@A00920:152:HGHKKDRXX:2:2103:21052:25958 2:N:0:AGGAGTGG+CTAGAACA
GGACTACTGGGGTTTCTAATCCCGTTTGCTCCCCAGGCTTTCGTGCATGAGCGTCAGTAATTTTCCAGTGGGGCGCCTTCGCCATGGGTCTTCCTGTTGATATCTACGGATTTCACCGCTACACCGAGAATTCCACATTCCTCTCCAGTCCTCAAGAGATGCAGTTTCGAATGCAGTTTTTGGGTTAAGCCCTGAGCTTTCACATCTGACTTGCTGCGCCGCCTGCGCACTCTTTACGCCCAGTGATTCC
+
FFFFFFFFF:FFFFF:FFFFFF,FFFFF,F::FF,,FF,:F:FFFF,F:FFFFF:FF,,:,,,FFF:F,,:,,FFFFFFFFF:FFF:FF,:FFFF::,F::,FFF::F,:FFF,F::,FFF:FFF,:,FFFFFFF,,,:,F:FFF:,,FFFFFFFF,,,,,FFFFFF:,F:FF:FFFF,,,,FFFFF:FF,F,,,,,FFFFFF:,F,FFFFF,F,,F,FFFFFF,FFF::,FF:FF,FF:FF,FF,,F:F
@A00920:152:HGHKKDRXX:2:2103:8992:26396 2:N:0:AGGAGTGG+CTAGAACA
GGACTACAGGGGTTTCTAATCCGGTTCGCTACCCTGGCTTTCGGGTCTCAGCGTCAGGATCGGCCCAGTCGGCCGCCTTCGCCACTGGTGTTCCCCCCTATATCTGCCCATTTCACCGGTACACAGGGGATTCCACCGACCTCTACCGTCCTCAAGTCCTCCAGTATCAGATGCAGTTCCGCGGTTGAGCCGCAGGATTTCACATCTGACTTAAAGGACCGCCTACACCCGCTTTACGCCCAGTGAATCC
+
FFFFFFFFFFFFFFFFFF:FFFFFFFFFFFFFFFFFFFFFFFFFFFFFFFFFFFFFFFFFFFFFFFFFFFFFFFFFFFFFFFFFFFFFFFFFFFFFFFFFFFFFF:FFFFFFFFFFFFFFFFFFF:FFFFFFFFFFFFFFFFFFFFFFFFFFF:FFFF:FFFFFFFF:FF:FFFFFFFFFFFFFF:FFFFFFFFFFFFFFFFFFFFFF:FFFFF:F,FFFFFFFF:FFFFFFFFF::FFFFFFFFFFFFF
@A00920:152:HGHKKDRXX:2:2103:15564:27038 2:N:0:AGGAGTGG+CTAGAACA
GGACTACTCGGGTTTCTAATCCTGTTCGCTCCCCATGCTTTCGCTCCTCAGCGTCAGGTAATGCCCAGAGAACCGCCTTCGCCACCGGTGTTCTTCCTCATATCTACGAATTCCACCTCTACACTAGGAGTTCCACTCACCTCTTCCGGACTCAAGATCGCCAGTATCGAAGGCAGTTCTGGAGTTGAGCTCCAGGATTTCACCCCCGACTTAACGCTCCGCCTACGTGCGCTTTACGCCCAGTTAATCC
+
FFFFFFF,FFFFF,FFFFFFFFFF:F,FFFF:FF:,FF:FFFF,:FFF::F,FFFFFFFFFFF,FFFFFFF:FFFFF:FFFFF:F,FFFFFF:FFF:F:FF,FFFFF:,FFF:FFF:FFF,FFFFFFFFF:F:FF,FF:FFFFFFF,FFFFF,FFFF:FF:FFF,FFFFFFFF:FFF:,::FFFF:FFF:FFFFF,:,FFFF::,FFF,FFFF,FF:,F:,FFF,FF,:FFFFFFF:FF:F:F,,:,,FF
@A00920:152:HGHKKDRXX:2:2103:5249:27085 2:N:0:AGGAGTGG+CTAGAACA
GGACTACTAGGGTTTCTAATCCTGTTCGCTCCCCACGCTTTCGTGCCTCAGCGTCAATACAGGTCTAGCCAGCTGCCTTCGCAATTGGTGTTCTATGGCATATCTATGCATTTCACCGCTACATGCCACATTCCGCTGACCTCATCCTAATTCTAGCCTCGCAGTATCAAAAGCAATTTTACGGTTGAGCCGCAAACTTTCACTCCTGACTTACAAAGCCGCCTACGCACCCTTTAAACCCAGTAATTCC
+
FFFFFFFFFFFF:FFFFFF:FFFFFFFFFFFFFFFFFFF:FFFFFFFFFFFFFFFFFFFFFFFF:FFFFFFFFFFFFFFFFFF,FFFFFFFFFFF:FFFFFFFFFFFFFFFFFFFFFFFFFFFFFFFFFFFFFFFFFFFFFFFFFFFFFFFFFFFFFFFFFFFFFFFFFFFFFFFFFFF,FFFFFFFFFFFFFFFFFFFFFFFFFFFFFFFFFFFFFF:FFFFFFFFFFFFF:FFFFFFFFFFF,FFF:F
@A00920:152:HGHKKDRXX:2:2103:24352:27132 2:N:0:AGGAGTGG+CTAGAACA
GGACTACTGGGGTTTCTAATCCTGTTTGCTCCCCACGCTTTCGTGCCTGAGTGTCAGTGTTGGCCCAGGAGGCTGCCTTCGCCATCGGTGTTCCTCCACATCTCTACGCATTTCACCGCTACACGTGGAATTCCACCTCCCTCTGCCACACTCCAGTCCCGTAGTTTCGAGCGCAATTCCCAGGTTAAGCCCGGGGCTTTCACACTCGACTTGCGAGACCACCTGCGCACGCTTTACGCCCAGTAATTCC
+
FFFFFFFFFFFFFFFFFFFFFFFFFFFFFFFFF:FFFF:FFFFFFFFFFFFFFFFFFFFFFF:FFFFFFFFFFFFFFFFFFFFFFFFFFFFFFFFFFFFFFFFFFFFFFF:FFFFFF:FFFFFFFFFFFFFFFFFFFFFFFFFF:FFFFFFFFFFFFFFFFF:FFFFFFFFFFFFFFFFFFFFFFFFFFFFFFFFFFFFF:FFFFFFFFFFFF,FFFFFFFFFFFFFFFFFFFFFFF:FFF:F:FFFFFF
@A00920:152:HGHKKDRXX:2:2103:4345:27524 2:N:0:AGGAGTGG+CTAGAACA
GGACTACACGGGTTTCTAATCCCGTTTGCTCCCCTAGCTTTCGCGCCTCAGCGTCAGTGTCGGTCCAGGAAGCCGCCTTCGCCACCGGTGTTCCTCCGGATATCTACGCATTTCACCGCTACACCCGGAATTCCGCTACCCTCTCCCGAACTCAAGCCCCACAGTTTTCCACGCCATTCCCCGGTTGAGCCGGGGGATTTCACCCGGAACTTATCGGACCGCCTACGCGCCCTTTACGCCCAGTAATTCC
+
FFFF:FF,FFFFFFFFFFFFFF,FFFFFFFFFFFF:FFFFFFF:FFFFF:FFFFFFFF,FF:F,FFFFF,F:F,FFFFFFFFFF:FFFFFFFF,:FF:,FF,FFFFF,FFFF,FFFFFFFFF:FFFFFFFFFFFFFF,:FF,FFFFF,FFFFF:FFFFF:,:,F,F:,F,:FFFFF,FFFF,:FFFFFFFF,FFFF,FFFFFF,FFF:,FF,:F,F:FF:FFFF,FF,FFFFFFFFFFFFFF:FFF,FF:
@A00920:152:HGHKKDRXX:2:2103:31006:27884 2:N:0:AGGAGTGG+CTAGAACA
GGACTACTAGGGTTTCTAATCCCGTTCGCTCCCCACGCTTTCGTCCATCAGCGTCAGTTGATGGTTAGTGACCTGCCTTCGCGATCGGTGTTCTATGTAATATCTATGCATTTCACCGCTACACTACATAGTCCGGCCACTTCACCATAACTCAAGACAACCAGTATCAAGGGCAGTGCTACGGTAGAGCCGCACCATTTCACCCCTGACTTAATTGCCCGCCTGCGGACCCTTTAAACCCAATGATTCC
+
FFFFFFFFFFFFF:FFFFFFFFF:FFFFFFFFFFFF:F:FFFFFFFFFFF:FF:FFFFFFFFFFFFFFFFFFFF:FFFFFF:FFFFFFFFFFFF,FFFFFFFF,FFFFF:FFFFFF:FFF::FFFFFFFF,FFF,FFFFFFF,FFFFFFFFFFF:FFFFFFFF,FF:,:,FF::FF:FFFFFFFF,FFFFFFFFFFF,:F,:FFFFF,FFFFF:FFFFFFFFFF:FFF:F,F,F::FF::FFFF:,F,::
@A00920:152:HGHKKDRXX:2:2103:16577:28698 2:N:0:AGGAGTGG+CTAGAACA
GGACTACAAGGGTATCTAATCCTGTTTGATCCCCACACTTTCGTGCCTCAGCGTCAGTTTGAGTCTAGTAAGCTGTCTACACTATCGGTGTTCTTGACGATATCTAAGCATTTCACCGCTACACCGTCAATTCCGCCTACCTCGACTCCACTCAAGTCCTGCAGTATCAATCCCACCCTCCCGGTTAAGCCGGGATATTTCAGAACTGACTTACAAGACCGCCTACGCACCCTTTAAACCCAATAAATCC
+
FF,FFFFFFFFF:FFFFF,FFFFFFFFFFFFFFFFFF:FFFFFFFFFFFFFFFFFFFFFFFFFFFFFFFFFFFFFFFFFFFFF:FFFFFFF:FFFFFFF:FFFFFFFFFFFFFFFFFFFFFF:FFFFFF:FFFFF,FF:FFFFFFFFFFFFFFFFFFFFFFFFF,FFFFF:FF,FFFFFFFF:FFFFFFFFFFFFFFFFFFFFFFFFFF::FFF,FF:FFFFFF:,FFFFFFFFFF,FF:FF:FFFF::F
@A00920:152:HGHKKDRXX:2:2103:7699:28792 2:N:0:AGGAGTGG+CTAGAACA
ATACTACCAGGGTTTCTAATCCTGTTTGCTCCCCACGCTTTCGCGACTCAGCGTCAGGTCCGGACCAGAGAGCCGCTTTCGCCACCGGTGTTCCACCCAATATCTAAGAATTTCACCTCTAAACTGGGAGTTACACCATCCTCTCCCGGACTCAACCCCGCCAGTCACAGGCGCACGTCCTGGGTTGAGCCCACGAATTTCACACCTCTCTTAACGGGCCGCCTACACGCCCTTTACGCCCAATAATTCC
+
,,,,,:FFFF,,,:F,FFF,,FF,FF,,,FF,FF:,F,,,F,,,:,FF,F,FF,:F::FF,F,FF,F,:FF:,,,:F,FF,,FF,,,,F,FFF,F,,,FF,FFF,F,FFFF,,FF,,F,:F,:F,,FFFF,::FF,FF,FF,,F:,F:FF,F,FF,F,F,,:F:,:FFFF,,FF,FF,::,FFF,F,F:,,,F,FF::FF,FFFF,F,,,FF,:FF,:,F,F,,:,FF,F,F,,::F,FFFFF,F,,,F,
@A00920:152:HGHKKDRXX:2:2103:11740:29872 2:N:0:AGGAGTGG+CTAGAACA
GGACTACTAGGGTTTCTAATCCGGTTTGCTCCCCACGCTGTCGCCCCTGAGCGTCAGAACATGGCCAGGATGCCGCCTTCGCCACTGGTGTTCCTCCACATCTCTACGCATTTCACCGCTACACGTGGAATTCCACACTCCTCTTCTGTACTCAAGTTCCCCAGTTTCCAATGACCCACCACGGTTGAGCCGTGGGCTTTCACATCAGACTTAAGAAACCGCCTGCGTACGCTTTACGCCCAATAATTCC
+
FFFFFFF:FFFFFFFFFFFFFF:FFFFFFFFFFFFFFFF,FFFF,F:FFFF,FFFFF,FFFFFFFFFF,FF,,FFFFFFFFFFFFFFFF,FFF:FFFF,FF:FFFFFFFF:F,FFFFF:FFFFF,,FFFFFFFFF,,,F:FFFF,:,FF:FFF,FFF,FF:FFFF,FF:,FF:::FF,FF:F,FFFF:FF,,,FFFFFFFFFFFF:F,FFFF,F,FF::F,FFF,F::FF,FFFF:F,FFFF:F:F,F,F
@A00920:152:HGHKKDRXX:2:2103:32344:29982 2:N:0:AGGAGTGG+CTAGAACA
GGACTACTAGGGTTTCTAATCCCGTTTGCTACCCTAGCTTTCGCGCCTCAGCGTCAATGTCGGTCCAGGATGCCGCCTTCGCCACCGGTATTCCTCCAGATATCTACGCATTCCACCGCTACACCCGGAATTCCGCTGGCCTCTGCCTGTCTCCAGCCCCCCAGTATCCCCGGCTTGCTCGGGGTTGAGCCCCGGCCTTTCACCATGAGACTTAACGGGCCGCCTACGTGCGCTTTACGCGCAATAATTC
+
FFFFFFFFFFFFFFFFFFFFFFFFFFFF,FF,F:FFFFFFFFFFFFFFFFFFFFFFFFFFFFF:F:,FFFFFFF:F:FF,F:FFF:FFFF:FF:F:FFF,:FFFFFFFFFFFFFFFFFFFFFFFFFFF:FF:FFFFFFFFFFFFFF:FFF:FFFFFFFFFFF:FFFFFFFFFFFFFFFFFFFFFFFFFFFFFFFFFFFFFFFFFFFFFFF:F,FF,FFFFFFF:FFFFFFFFF,,::FFF,:F,F,,FFF
@A00920:152:HGHKKDRXX:2:2103:16866:31078 2:N:0:AGGAGTGG+CTAGAACA
GGACTACCAGGGTATCTAATCCCGTTTGCTACCCACGCTTTCGTGCCTTAGTGTCAGGAACAAGCCAGTCACCTGCCTACGCCATCGGTGTTCCTCCCTATATCTACGGATTTCACTCCTACACAGGGAATTCCAGTGACCTCTCTTGTCCTCTAGCTTTGCAGTTCAAGTAATGTTAATCCGGTTGAGCCGAACGCTTTCACTACCTGCTTACAATGCCACCTACGCAACTCTTTACGCCCAGTAATTC
+
FFFFFFFFFFFF:FFFFFFFFFFFFFFFFFFFFFFFFFFFFFFFFFF,FFF:FFF,FFFFFFFFFFFFFFFFFFFFFFFFFFFFFFFFFFFFFFFFFFFFFF:FFFFFFFFFFFFF,FFFFFFFFFFFFFFFFFFFFFFFFFFFFFFFFFFFFFFFFF,FFFFFFFFFFF:FFFFFFFFFF,FFFFFFFFFFFFFFFFFFFF:FFFFFFFF:FF,FFFF,:FFF:FFFFFFFFFFFFF,FFFFFFFFF:F
@A00920:152:HGHKKDRXX:2:2103:13449:31109 2:N:0:AGGAGTGG+CTAGAACA
GGACTACTGGGGTTTCTAATCCTGTTTGATCCCCACGCTTTCGTGCCTCAGCGTCAATGACCGCGTAGTGAGCTGCCTTCGCAATCAGTGTTCTATGTCATATCTAAGCATTTCACCGCTACATGACATATTCCGCTCACCTCCACAATATTCAAGACAGATAGTATCAACGGCAGTTTCCGAGTTAAGCTCGGAGATTTCACCACTGACTTACCTGCCCTCCTACGCACCCTTTAAACCCAGTGAATCC
+
FFFFFFF:FFF,FF:,:F,,F::,FFF,:,FFF:FF:,FF,F::,F,:FF,F,,,:FF,FFF,FFF,F::FFFF:F,F,,FFF,FFF,F:F,:F,F:FF:FF:,,FF::,FF,F:F,,,,F::FFFFFFFF,F:FFFFFF:::F,,:,F:F,,:,:,:F:FF,FFF,FFFFF,F:F,FFF,F::F,F,:FFFF:F:FF,,FFF,FFF,F,,:F,:F:FFF,,FFFFFFFFF,F,,:FFF,FF,,::,:FF
@A00920:152:HGHKKDRXX:2:2103:1443:31140 2:N:0:AGGAGTGG+CTAGAACA
GGACTACAGGGGTTTCTAATCCTGTTCGCTCCCCACGCTTTCGTGCCTCAGCGTCAGTTACAGCCTAGTTAGCTGCCTACGCAATCGGAGTTCTTGATTGTATCTATGCATTTCACCGCTACACAATCAATTCCGCCAACCTCGTCTGTACTCAAGCCCGCCAGTATCCATGGCAGTTCTCCAGTTGAGCTGGAGGCTTTCACCACGGACTTAACGGGCCGCCTCCGCACCCTTTAAACCCAATAAATCC
+
FFFFFFFF,FFFFFFFFFFF::F,,F:F,,F:FF,F,FFFF:FFF:FFFF:FF::,::,:F:F:,F,FFFF::F:F:FF::FFFFFFFFFF,FFFFF,FFF,,:,,:FFFFF::,FF,FFFFFFFFFF,::::FFFF:FFF:FFF:FF,,FFFFFFFFFFFF,FF::FF,FFFF,FF,FFF:,F,,FFFF:FFFFFF,,,F::FFFFF,FF,:FFFFFF:FF:F,FFF:F::F,F::,,FF,F,F:F,FF
@A00920:152:HGHKKDRXX:2:2103:30879:31266 2:N:0:AGGAGTGG+CTAGAACA
GGACTACAGGGGTATCTAATCCTGTTTGCTCCCCACGCTTTCGTGCCTCAGCGTCAGTTTTCGTCCAGTCACCCGTCTACACCTCCGGTGTTCCTCGTGATATCTACGCATTTCACCGCTACACCACGAATTCCAGTGACCCCTCCGAAACTCAAGACCGGCAGTATCAAAGGCAGTTCCACAGTTGAGCTGTGGGCTTTCACCCCTGACTTACCGGCCCGCCTACACACCCTTTACACCCAGTGATTCC
+
FF:F:FFFFFFFF:FFFFFFFFFFFFFFFFFFFFFFFFFFFFFFFFFFFFFFFFFFFFFFFFFFFFFFFFFFFFFFFFFFFFFFFFFFFFF,FFFFFFFFFFFFFFFFFFFFFFFFFFFFFFFFFFFFFFFFFFFFFFFFFFFFFFFFFFFFFF,,FFFFFFFFFFFFFFFFFFF:FFFFFFFFFFFFFFFFFFFFFFFFFFFFFF:F:FFFFFFFFFFFFFFFFFFFFFFFFFF:FFFFF,FFFFFFFF
@A00920:152:HGHKKDRXX:2:2103:26802:31313 2:N:0:AGGAGTGG+CTAGAACA
GGACTACTAGGGTTTCTAATCCCGTTTGCTCCCCTAGCTTTCGCTCATCAGCGTCAATGTCGGTCCAGGATGCCGCCTTCGCCACCGGTATTCCTCCAGATATCTACGCATTTCACCGCTACACCTGGAATTCTGCATCCCTCTCCCGAATTCAAGCCATCCAGTATCAGACGCAGTTCCCAGGTTAAGCCTGGGGATTTCACGTCTGACTTAGTTGGCCGCCTACGAGCCCTTTACGCCCAGTAATTCC
+
FFFFFFFFFFFFFFFFFFFFFFFFFFFFFFFFFFF:FFFFFFFFFF:FFFF:FFFFFFF:FFFFFFFFFFFFFFFFFFFFFFFFFFFFFFFFFFFFFFFFF:FFFFFF:FFFFFF:FFFFFFFFFFFFFFFFFFFF:F,F:FFFFFFFFFF:FFFFFFFFFFFFFFFFFFFFFF,FFFFF:FFFFFFFFFFF:FFFFFFFFFFFFFFF::FFFFFFFFFFFFFFFFF:FFFFFF,FFFFFF:FF,FFFFF
@A00920:152:HGHKKDRXX:2:2103:3423:32002 2:N:0:AGGAGTGG+CTAGAACA
GGACTACAAGGGTATCTAATCCGGTTTGCTCCCCACACTTTCGCGCCTCAGCGTCACGTGTTGTCCAGCGAGCTGCCTTCGCAATGGGTGTTCCTACCAGTATCTACGCATTTCACCGCTACACTGGTAATTCCACTCGCCTCTCCAACCGTCAAGCCTGCCAGTATCCAACGCAATGCTGGGGTTGAGCCCCAGTCTTTAACATCGGACTTAACAGACCGCCTACGCGCCCTTTACGCCCAGTGATTCC
+
FFFFFFFFFFFFFFFFFFFFFFFFFF,FFFFFFFFFFF:FFFFFFFFFFFFFFFFFFFFFFFFFFFFFFFFFFFFFFFFFFFFFFFFFFFFFFFFFFFFFF,FFFFFFFFFFFFFFFFFF:FFFFFFF:FFFFFFFFFFFFFFF:FFFFFFFFFFFFFFFFFF:FFFFFFFFFF:FFF:FFFFFFFFFFFFFFFFFFFF:FFF:F:FFFFFF,FF:FFFFFFFFFFFFFFFFF:FFFFFFFFFFFFFFFF
@A00920:152:HGHKKDRXX:2:2103:18322:32565 2:N:0:AGGAGTGG+CTAGAACA
GGACTACAAGGGTTTCTAATCCTGTTTGCTCCCCACGCTTTCGCACCTCAGCGTCAGTATTGGCCCAGGAAGTCGCCTTCGCCACTGGTGTTCCTTCCGATATCTACGCATTTCACCGCTACACCGGAAATTCCACTTCCCTCTACCATACTCTAGCCATGCAGTATCGAATGCAATTCCCAGGTTAAGCCCAGGGCTTTCACATCCGACTTACAAAGCCGCCTACGCGCGCTTTACGCCCAGTCATTCC
+
FFFFFFFFFFFFFFFFFFFFFFFFFFFFF:FFFFFFFFFFFFFFFFFFFFFFFFFFFFFFFFFFFFFFFF,FFFFFFFFFFFFFFFFFFFFFFFFFFFFF:FFFFFFFF:FFFFF:FFFFFFFFFFFFFFFFFFFFFFFFFFFFFFFFF:FFFF:FFFFFFFFFFFFFFFFFFFF,FFF:FFFFFF,FFFFF:FFFFFF,FF::F,FFFF::FFFFFF,FFF,F,FFFFFFF,,F:FF,,,:,F,,:,FF
@A00920:152:HGHKKDRXX:2:2103:19334:33191 2:N:0:AGGAGTGG+CTAGAACA
GGACTACAGGGGTATCTAATCCTGTTTGCTCCCCACGCTGTCGCGCCTCAGCGTCAGTAACGGACCAGGTCGCCGCCTTCGCCACCGGTGTTCTTCCCAATATCTACGAATTTCACCTCTACACTGGGAATTCCACGACCCTCTTCCGCCCTCTAGCACCACAGTCTCAAGCGCAGTCCCCAGGTTAAGCCCAGGAATTTCACGCCTGACTTGCAGCGCCGCCTACGCGCCCTTTACGCCCAGTGAATCC
+
FFFFFFFFFFFFFFFFFFFFFFFFFFFFFFFFFFFFFFFFFFFFFFFFFFFFFFFFFFFFFFFFFFFFFFFFFFFFFFFFFFFFFFFFFFFFFFFFFFFFFFFFFFFFFFFFFFFFFFFFFFFFFFFFFFFFFFFFFFFFFFFFFFFFFFFFFFFFFF,F:FFFFFFFF:FFFF::FFFFFFFFF:FFFFFF:FFF,FFFFFFFFFFFFFF,,FFFFFFFFFFFFFFFFFFFF:F:FFFFFFFFFFF,FF
@A00920:152:HGHKKDRXX:2:2103:21133:33270 2:N:0:AGGAGTGG+CTAGAACA
GGACTACCAGGGTTTCTAATCCTGTTCGCTCCCCATGCTTTCGCTCCTCAGCGTCAGTTAATGCCCAGAGACCTGCCTTCGCCATCGGTGTTCCTCCTGATATCTACGCATTTCACCGCTACACTAGGAATTCTACCCCCCTCTATCGCACTCAAGCTCGCCAGTATCGGATGCAATTCCCAGGTTGAGCCCGGGGATTTCACATCCGACTTAACAAGCCGCCTACGCGCGCTTTACGCCCAGTAAATCC
+
FFFFFFFFFFFFFFFFFFFFFFFFFFFFF:FFFFFFFFFFFFFFFF:F:FFFF:FFFFFFFFFFFFFFFFFFFF:FFFFFFFFFFFFFFFFF:FFFFFFF:F,FF:FFFFFF,F:FFFFF:F,FF,FF:F,F:FFFFFFFF,FFFFFFFFFFFFFFFFFFFFFF:FFFFFF:FF::F,:FFFF:F:FFFFFFFFFFFFF:,FFFFFFF,FFF:FFFFFFFFF,F,:FFF:FFF,FF::FFFFF:F:F,,F
@A00920:152:HGHKKDRXX:2:2103:10230:33520 2:N:0:AGGAGTGG+CTAGAACA
GGACTACTCGGGTTTCTAATCCTGTTTGCTCCCCACGCTTTCGTGCCTCAGCGTCAGGACAGGCCCAGTTGCTCGTCTTCACCATCGGCGTTCCAGTAGATATCTACGCATTTCACCGCTCCACCTACTGTTCCAGCAACCCATACCTGCCTCAAGACCCGCAGTTCGCCCCGCTGTTCCTCGGTTGAGCCGAGGGCTTTCACAGGACGCTTGCGGATCCGCCTACGCACCCTTTAAGCCCAGTAATTCC
+
FFFFFFFFFFFFFFFFFFFFFFFFFFFFFFFFFFFFFFFFFFFFFFFFFFFFFFFFF:,FFFFFFFFFFF:FFFFFFF:F:FFFFFF,FFFFFFF:F,FF:FFFFFFFFFFFFFFFFFFFFFFFFFFF:FFFFFFFFFFFFFFFFFFFFFFFF:,FFFFFFFFFF::FFFFFFFFFFFFFFFFFFFFFFFF,FFFFFFFFFFFFFFFFFFFF:FFFFFFFFFFFFFFFFF:FFFFFFFFFFF,FFFFFFF
@A00920:152:HGHKKDRXX:2:2103:14534:33677 2:N:0:AGGAGTGG+CTAGAACA
GGACTACCAGGGTTTCTAATCCCGTTCGCTCCCCTAGCTTTCGCGGCTCAGCGTCAGGTGCAGCCCAGGGCGCCGCCTTCGCCTCTGGTGTTCCTCCGGATCTCTACGCATTTCACCACTCCACCCGGAATTCCACGCCCCTCTACTGCCCTCTAGCGGCCCAGTTTCGAACGACCTCTCCCAGTTGAGCCGGGAGCTTTCACGTCCGACTTGGACCACCGCCTGCCCGCGCTTTACGCCCAGTAAATCC
+
FFFFFFFFFFFF:FFFFFFFFFFFFFFFFFFFFFFFFFFFFFF:FF,FFFFFFFFFFF,:,FFFFFFFFFFFF:FFFFFFFFFFF:FFFFFF:FFFF:FFFFFFF:FFF:FFFFFFFFFFFFFFFFFFFFFFFFFF:FFFFFFFFFFFFFFFFFFFFFF:FFFFF::FFFFFFFFFFF:FFFFFFF,FFFFFFFFF:,FFFFFF:F:FFFFF,FFF::FFFFFFFFFFFFFFFF::FFFFF:F:FFFFFF
@A00920:152:HGHKKDRXX:2:2103:28601:33708 2:N:0:AGGAGTGG+CTAGAACA
GGACTACTGGGGTTTCTAATCCTGTTTGCTCCCCACGCTTTCGCGCCTCAGCGTCAGTTATAGGCCAGACAGTCGCCTTCGCCACTGGTGTTCCTCCACATCTCTACGCATTTCACCGCTACACGTGGAATTCCACTTTCCTCTCCTACACTCCAGTTCCCCAGTTTCCAGGGCGATACGGGGTTGAGCCCCGAACTTAAACCCCAGACTTAAACAACCGCCTGAGCGCGCTTTACGCCCAAGAATTACG
+
FFFFFFFFFFFFFFFFFFFFFF:FFFFFFFFFFFFFFFFFFFFFFFFFFFFFFFFFFF:F:,,FFFFFF,FF:FFFFFFFFFFFFFFFFFFFFFFFF:,FFFFF:FFFFFFFFFFFFFF:FFFFF,FFFFF:FFFFF,FFFFFFF,,,,FFF:FFF,FFF::FFFFFFFFFFFFFFFFF,FFF,FFFFFFFFFF,,FF:FFFFFF,FFF:FF:FFFFFF,FF,F:F:FFFFF,F:F,FFFF:,FF,F,FF
@A00920:152:HGHKKDRXX:2:2103:4824:34240 2:N:0:AGGAGTGG+CTAGAACA
GGACTACTAGGGTATCTAATCCCGTTTGCTCCCCACGCTTTCGTACCTCAGCGTCAGTAAAAACCCAGAAGTGCGCTTTCGCCTCTGGTGTTCTTCCCAATATCTACGCATTTCACCGCTAAACTGAGAATTCCCAATACCTCTATTTTCCTCTAGTTTGGCAGTTTCCTATACAGTCCCTCAGTTGAGCTCAGGTCTTTAATCTAAGACTTACCAAACCGCCTACGTACTCTTTACGCCCAATAATTCC
+
FFFFFFF::::F::,,F:FFFF,:,FF,::F,FFFF,FFFFFF:F,::FFFFFFF:,,::,FFFFFF:FF:,,F,F,:FFF:,,FF,,FFF:,,FF:F::F,,,,FFF,F:,:,FFF,FFF,FFFFFFFFF,FFFF,F,:,F:F:,:,FFFFFFFF,FFF:FFFFFF,F,FFF:FF,,,F:,::FFFFF:FFFFF,FFFFFFF,,,:,FF:,F:F::FF,:F:F:::::F:F,,:F:FFFF,,F:,,:,:
@A00920:152:HGHKKDRXX:2:2103:26033:34303 2:N:0:AGGAGTGG+CTAGAACA
GGACTACACGGGTTTCTAATCCGGATCGCTCCCCACGCTTTCGCTCCTGAGTGTCAGGACCAGTCCAGGATGCCGCCTTCGCCGCTGGTGTTCCTCCGGATCTCTACGCATTCCACCACTACACCCGGAATTCCGCATCCCCCTACTGGCCTCCAGTCCGACCGTATCGCACGACACTCCCCAGTTGAGCCGGGGGCTTTCACGCACGACGCATCGAACCACCTGCGAGCGCTTTACGCCCAATAAATCC
+
FFFFFFFFFFFFFFFFFFFFFFFFFFFFFFFFFFFFFFFFFFFFFFFFFFFFFFFFFFFFFFFFFFFFFFFFFFFFFFFFFFFFF,FFFFFFFFFFFFFF:FFFFFFFFF:FFFFFFFFF:FFFFF:FF:FFFFFFFFFFFFFFFFFFFFFFFF,FFFFFF:FF:FFFFFFFFFFFFFF:FFFFFFFFFFFFFFFFF:::FFFFFFFFFF:FF,FFFF:FFFFFFFFFFFFFFFF,FFFFFF:FFFF,FF
@A00920:152:HGHKKDRXX:2:2103:31819:36965 2:N:0:AGGAGTGG+CTAGAACA
GGACTACAAGGGTTTCTAATCCTGTTTGCTCCCCACGCTTTCGCGTCTCAGCGTCAGTATCTGTCCAGAAGGCCGCCTTCGCCACCGGTGTTCCGCTTGATATCTACGAATTTCACCTCTACACCAAGCATTCCACCTTCCTCTCCAGGACTCTAGCCCTGCAGTTTCGAGTGCACTTCCATGGTTGAGCCATGGGATTTCACACCCGACTTGCAGGGCCGCCTACACGCGCTTTACGCCCAGTAATTCC
+
FFFFFFFFFFFFFFFFFFFFFFFFFFFFFFFFFFFFFFFFFFFFFFFFFFFFFFFFFFFFFFFFFFFFFFFFFFF:FFFFFFFFF:FFFFFFFFFFFFFFFFFFFFFFFFFFFF,FFFFFFFFFFFFFFFFFFF:FFF,:FFFFFFFFF:FFFFFFFFFFFF:FFFFFFFFF:FFFF:FFFFFFFFFFFF:FFFFFF,FFFFFFFFF,FFFFFF,F:FFFF:FFFFFFFFFFFFFFFFFF:FFFFF:FFF
@A00920:152:HGHKKDRXX:2:2104:9616:1110 2:N:0:AGGAGTGG+CTAGAACA
GGACTACTAGGGTTTCTAATCCTGTTTGCTCCCCACGCTTTCGCGCCTCAGCGTCAGATCCGGACCAGTAAGCCGCCTTCGCCACTGGTGTTCTTGCGAATATCTACGAATTTCACCTCTACACTCGCAGTTCCACTTACCTCTTCCGGTCTCAAGCCATGCAGTATCGAAGGCAATTCTGTGGTTGAGCCACAGGCTTTCACCCCCGACTTACAAAGCCGCCTACGCGCCCTTTACGCCCAGTGATTCC
+
FFFFFFFFFFFFFFFFFFFFFFFF:FFFFFFFFFFFFFFFFFFFFFFFFFFFFFFFFFFFFFFFFFFFFFFFFFFFFFFFFFFFF:FFFFFFFFFFFFFFF:FFF,FFFFFFFFFFFFFFFFFFFFFFFFFFFFFFFF,FFFFFFFFFFFFFFFFFFFF:FFFFF:FFFFFFFF:FF,F,FFFFFFF:FFFFFFFFFFFFFFFFFFFF,FFFF:F,FFFFFFFFFFF:FFFFFFFFFFFFFFFFFFFFFF
@A00920:152:HGHKKDRXX:2:2104:30725:1157 2:N:0:AGGAGTGG+CTAGAACA
GGACTACTCGGGTATCTAATCCTGTTTGCTCCCCACGCTTTCGTGCATGAGCGTCAGTGCAGGCCCAGGGGATTGCCTTCGCCATCGGTGTTCCTCCGCATATCTACGCATTTCACTGCTACACGCGGAATTCCATCCCCCTCTGCCGCACTCCAGCGATGCAGTCACAAATGCAGTTCCCAGGTTAAGCCCGGGGATTTCACACCTGTCTTACATCACCGCCTGCGCACGCTTTACGCCCAGTAATTCC
+
FFFFFFFFFFFFFFFFFFFFFFFFF:FFFFFFFF:FFFFFFFFFFFFFFFFFFFFFFFFFFFFFFFFFFF:FFFFFFFFFFFFFFFFFFFFFFFFFFFFFFFFFFFFFFFFFFFFFFFFFFFFFFFFFFFFFFFFFFFFFFFFFFFFFFFFFFFFFFFFFFFFFFFFFF,FFFF:FFFFFFFFFFF,FFFFFFFFF,FF:FFFFFFFFFFF:::FFFFFFFFFFFFFFFFFFFFFFFFFFFFFF,FF:F:
@A00920:152:HGHKKDRXX:2:2104:8043:1329 2:N:0:AGGAGTGG+CTAGAACA
GGACTACCAGGGTATCTAATCCTGTTCGCTCCCCACGCTTTCGCGCCTCAGCGTCAGTTACAGACCAAAGAGCTGCCTTCGCCACTGGTGTTCCTCCACATCTCTACGCATTTCACCGCTACACGTGGAATTCCGCTCTTCTCTTCTGCACTCAAGTTCCCCAGTTTCCAATGACCCTCCCCGGTTGAGCCGGGGGCTTTCACATCAGACTTAAGGAACCGCCTGCGCGCGCTTTACGCCCAATAATTCC
+
FFFFFFFFFFFFF:FFFFFF:FFFFFFFF:F:FFFFFFFFFFFFFF:FFF,FFFFFFF:F:FFF:FFFFFF:FFFF:FF:F::FFFFFF:FF,:FFFFFF,:FFFF:F,F:FFFFFFFFF:::FF,F:FFF:FFFFF:FF::F:FFF:FF,F:F:FF,:FF:::F:F,FF,,FF:FFFFFFFFF,:FFFFFF:FFF:F:F:F:,FFFF:,F,F,FFF:,FF:F::FFFF,FF,,:,FFF,:,FF,:,F:,
@A00920:152:HGHKKDRXX:2:2104:11831:1971 2:N:0:AGGAGTGG+CTAGAACA
GGACTACTCGGGTATCTAATCCTGTTCGCTCCCCACGCTTTCGTGCCTGAGCGTCAGTCGCCGTCCAGCCACCCGCCTACGCTTCTGGTATTCCTCGTGATATCTACGCATTTCACCGCTACACCACGAATTCTAGTGGCCTCTCCGGGACTCAAGGACGGCAGTATCAAAGGCCGTCCTACGGTTGAGCCGTAGACTTTCACCCCTGACTTACCGCCCCGCCTGCACACCCTTTACACCCAATAATTCC
+
FFFFFFFFFFFFFFFFFFFFFFFFFFFFFFFFFFFFFF:FFFFFFFFFFFFFFFFFFFFF:FFFFFFFFFFFFFFFFFFFFFFF:FFFFFFFFFFFFFFFFFFFF::FF:FFFFFFFFFFFFFFF:FFFFFFFFFFFFFFFFFFFFFFFFFFFFFFFFFFFFFFFFFFFFFFFF:FF,FFFF:FFFFFFFFFFFF:FFFFFFFFFFFF:FFFFF,FFFFFFFFFFFFFFFFF:FFFFFFFFFFFFFFFFF
@A00920:152:HGHKKDRXX:2:2104:28673:2080 2:N:0:AGGAGTGG+CTAGAACA
GGACTACTAGGGTTTCTAATCCTGTTTGCTCCCCACGCTTTCGCACCTCAGCGTCAATACATGTCCAGTGAGTCGCCTTCGCCACTGGTGTTCTTCCGAATATCTACGAATTTCACCTCTACACTCGGAATTCCACTCACCTCTCCTTGATTCGAGCGATGCAGTCTTACTGGCACGTCCGGAGTTGAGCTCCGGGCTTTCAGCTCTAACTTACAATGCCGCCTACGTGCGCTGGGGGCGCAGTGCTTCG
+
FFFF:FF,F:FFFFFF:FFFF:FFFFFFF,FFFFFFFF:,FF:FFFFFF,FFFFFFFFFFFFF:FFFFFF,FFFFFFF,F:FFFFFFF:FFFFFFFF,FF:FF:FFFFF,,FFF,FFFF:,F,FFFF,F:,,:,::,,,F::FFFF,FFF,,:F,FFFFFFF,F,FFF,,,:F,:,,FFFF:FFFFF,F:F,F:FFF,,,,,:F,:FF,F,F,,::,F,:F:,F::F:F:FF,,,,,F:,,,F,,F,,:,
@A00920:152:HGHKKDRXX:2:2104:29315:2534 2:N:0:AGGAGTGG+CTAGAACA
GGACTACCAGGGTATCTAATCCTGTTCGCTCCCCACGCTTTCGCACCTCAGTGTCAGTACCAAGCCAGGTAGCCGCCTTCGCCACTGGTGTTCTTCCCAATATCTACGAATTTCACCGCTACACCAGGAATTCCGTGCTCCCCTACCAGATTCAAGCCACAGCAGTATCGGATGGCGTCTCGGGGTTGAGCCCCGAGTTTTCACATCCGACTTACTGAGCCGCCTACGAGCTCTTTACGCCCACTAACTC
+
FFFFFFFFFFFFFFFFFFFFFFFFF:FFF:FF:FFFFFFFFFFFFFFFFFFFFFFFFFFFFFFFFFFFFFFFFFF:FFFFFFFFFFFFFFFF:FFFF:FFF:F,FFFFFFFFFFFFFFFF:,FFF:FF,F:FF,FFFFFF:F:FF:FFFFFFF,:FFFFFFFFFFFFFFFF:FFFFF,FFFFFFFFFF,FFF:F,FFF:,FF:FFFFFFFFFFF:FFFF:FFFFF,F:FFF:F:FF,FFFFFF,F,F:FF
@A00920:152:HGHKKDRXX:2:2104:13440:2754 2:N:0:AGGAGTGG+CTAGAACA
GGACTACTAGGGTTTCTAATCCTGTTTGATCCCCACACTTTCGTCCCTCAGCGTCAGTTATGTATTAGCCAGCTGCCTTCGCAATCGGTGTTCTGTGTGATATCTAAGCATTTCACCGCTACACCACACATTCCGCCAACTTCATACATACTCAAGACCGCCAGTATCAATGGCAATTCCACAGTTGAGCTGTGGGCTTTCACCACTGACTTAACGATCCGCCTGCGGACCCTTTAAACCCAATAAATCC
+
FFF:FFFFFFFFFFFFFFFFF:FFFFFFFFFFFFFFFFF,FFFFFFFFFFFFFFFFFFFFFFFFFFF:FFFFFFFFFFFFFFFFFFFFFF:FFFFFFFFF,FFFFFFFFFFFFFFFFFFFFFFFFFFFFFFFFFFFFFFFFFFFFFFFFFFFF:FFFFFFFFFFFFFFFFFFFFF,FFFFFFFFFF:FFFFFFFFFFFFFFFFFFFF:FFFFFFFFFFFFFFFFFFFFFFFFFF:::,FFFFFF,FFFFF
@A00920:152:HGHKKDRXX:2:2104:18738:2785 2:N:0:AGGAGTGG+CTAGAACA
GGACTACAAGGGTTTCTAATCCTGTTTGCTCCCCACGCTTTCGCACCTCAGCGTCAATACTTGTCCAGCGAGTCGCCTTCGCCACTGGTGTTCTTCCGAATATCTACGAATTTCACCTCTACACTCGGAATTCCACTCGCCTCTCCAAGATTCTAGCAAAGCAGTTTCAAGGGCAGTTCCGGGGTTGAGCCCCGGGATTTCACCCCTGACTTGCTTCGCCGCCTACGTGCGCTTTACGCCCAGTAATTCC
+
F:FF:FFFFFF:F:FFFFFFF:FFFF:F:FFF:FFF:FFF:FFFFF::,FFFFFFF:FFFFFFFF,FF:FFFFF:F:FFF:F,,FFFFFFFFFF:FFF,,FFFFF,FFFFF:F:FFFFFFFFFFFFFFF:F,:FFFFFFFFFFFFFFFFFF,FFFFFF::::FFFFF:FFF,:F,F:FFFFFFFFFF,F:FFF:FF:FFFFFFFFFFF,F,:FFF:FFFFFFFF:,FFF,FFFF,F,F:F,F:FFF,FFF
@A00920:152:HGHKKDRXX:2:2104:22697:3599 2:N:0:AGGAGTGG+CTAGAACA
GGACTACCGGGGTTTCTAATCCTGTTTGCTCCCCACGCTTTCGTGCCTCAGTGTCAGTGTTGGCCCAGGTGGCCGCCTTCGCCACGGATGTTCCTCCCGATCTCTACGCATTTCACTGCTACACCGGGAATTCCGCCACCCTCTACCACACTCTAGTGATCCAGTATCCACTGCAATTCCCAGGTTGAGCCCAGGGCTTTCACATCAGACTTAACGAACCACCTACGCACGCTTTACGCCCAGTAATTCC
+
FFFFFFFFFFFFFFFFFFFFFFFFFFFFFFFFFFFFFFFFFFFFFFFFFFFFFFFFFFFFFFFFFFFFFFFFFFFFFFFFFFFFFFFFFFFFFFFFFFFFFFFFFFFFFFFFFFFFFFF:FFFFFFFF:FFFFFFFFFFFFFFFFFFFFFFFFFFFFFFFFFFF:FFFFFFFFFFFFFFFFFFFFFFFFFF,FFFFFFFFFFFFFFF:FFFF,FFFFF:FFFFFFF:FFFFFFF:F,FFF::F:FFFFFF
@A00920:152:HGHKKDRXX:2:2104:20555:3803 2:N:0:AGGAGTGG+CTAGAACA
GGACTACTCGGGTTTCTAATCCGATTCGCTACCCACGCTTTCATGCCTCAGCGTCAAGAAAGTGCCAGTGAACTGCCTTCGCATTTGGTATTCCCCTCGATATCAACGGATTTCACCCCTACACCGAGAGTTCTGTTCACCTCTCACTTCTTCTAGTTATACCGTTTCGAATGCGAACCTGGGGTTGAGCCCCAGGATTTAACATCCGACTAATATAACCGCCTACGCATCCTATACGCCCAGTAAATCC
+
F::F,FFFFFF:FFF:,FF::FFFF,FF:FFF,FFFF:FFF,F:F:FFFF,F:F,,FF:FFF,FFFFFF,FFFFFFFF:::,F,FF:FFFFFFFFFFFFFFF,FFFFFF:FF:FFFFFFF,FFFFFFFFF,FFFFF,FFFF:FFFFFF,FFFFFFFFFFFFFFF,FF,,FF,,FFF:F,,FFFFF,F:,FFFFFFFFF:FFFFF::::FFF:F:,,FF:,,,FFF,F,,F,:::FF,FFFFFFFF,:,F,
@A00920:152:HGHKKDRXX:2:2104:5240:4053 2:N:0:AGGAGTGG+CTAGAACA
GGACTACAAGGGTATCTAATCCTGTTTGCTCCCCACGCTTTCGTGCATGAGCGTCAGTAGTGGCCCAGAAGGCTGCCTTCGCCATCGGTGTTCCTCCACATCTCTACGCATTACACCGCTACACGTGGAATTCCACCTTCCTCTGCCATACTCCAGCACCGTAGTTTCGAGCGCAAATCCCAAGTTAAGCTCGGGGCTTTCACACTCGACTTGCGACGCCGCCTGCGCACACTTTACGCCCAGTAATTCC
+
FFFFFFFFFFFFFFFFFFFFFFFFFFFFFFFFFFFFFFF,FFF,FFFFFFFFFFFFFFF,F:,FFFFFFFF,F,FFFFFFFFFFFFFFFF:FF:FFFFFF:FFFFFFFFFFF,FFFFFFF:FFF:,FFFF:FFFF:FFFFFFFF:F:F:FFFFF:FFF:FF,FFF:FFFF,FFFFF,,FFF:FFFFFFFFF,,FFFFFFFFFFFFFFFFFFFFFFFFFFFFFFF:FFF:FFFFFFFFFFFFFFF,FFFFF
@A00920:152:HGHKKDRXX:2:2104:11605:4429 2:N:0:AGGAGTGG+CTAGAACA
GGACTACAGGGGTTTCTAATCCCGTTCGCTCCCCATGCTTTCGCCTCTCAGCGTCAGGCCAGGCCCAGCGTGTCGCCTTCGCCACTGGTGTTCCTCCGGATCTCTACGCATTTCACCACTACACCCGGAATTCCACACGCCTCTACCTGCCTCTAGCCCTGCAGTTCGCCCACGTCCTCGCCCGGTTGAGCCGGGCGCTTTCACGCACCACTTGCAGGACCGCCTACACGCGCTTTACACCCAGTAAATC
+
FFFFFFFF:FFFFFFFFFFFFF:FFFFFFFFFFFFFFFFFFFFFFFF:FFFFF:FFFFFFFF:FFFFFFFFFFFFFFFFFFFFFFFFFFFFFFFFFFFFFFFFFFFFFFFFFFFFFFFFFFFFFFFFF:FFFFF:FFFFF:FFFFF,FFFFFFFFFFFFFFFFFF:F,FFFFFF:FFFFFFF:FF,FF,FFFFFFFFFF,FFF::FFFFFF,FFFF::FF:FFFFFFFFFFFFFFFFFFFFFFFFFF,FF
@A00920:152:HGHKKDRXX:2:2104:24858:5024 2:N:0:AGGAGTGG+CTAGAACA
GGACTACTGGGGTTTCTAATCCTGTTTGCTCCCCACGCTTTCGCACCTCAGCGTCAGTACCGGACCAGTGAGCCGCCTTCGCCACTGGTGTTCTTCCTAATATCTACGAATTCCACCTCTACACTAGGAGTTCCACTCACCTCTTCCGGACTCAAGATCGCCAGTATCAAAGGCAGTTCCAGAGTTGAGCTCTGGGATTTCACCCCTGACTTAACGATCCGCCTACGTGCGCTTTACGCCCAGTAAATCC
+
FFFFFFFFFFFFFFFFFFFFFFFFFFFFFFFFFFFFFFFFFFFFFFF:FFFFFFFFFFFFFFF:FFFFFFFFFFFFFFFFFFFFFFFF:FF:FFFFFFFFFFFFFFFFFFFFF:FFFFFFFFFFFFFFFFFFFFFFFFFFFFFFFFFFF:,FFFF:FFFFFFFFFFFFFFFFFFFF:FFFFFFFFF:FFFFFFFFFFFFFFFFFFFFFF:,FF,FFFFFFFFFFFFFFFFFFFF:FFFFFFFF,FFF:FF
@A00920:152:HGHKKDRXX:2:2104:6343:5055 2:N:0:AGGAGTGG+CTAGAACA
GGACTACCAGGGTATCTAATCCCGTTTGCTACCCTAGCTTTCGCGCCTCAGCGTCAATCTCGGTCCAGGATGCCGCCTTCGCCACCGGTGTTCCTCCAGATATCTACGCATTTCACCGCTACACCTGGAATTCCACATCCCTCTCCCGAATTCGAGCCCGCCAGTATCACACGCAGTTCCCCGGGGGAGCCGAGGGATTTCACATCGGTCTTACAAAACCGCCTGCGCACGCTTTACGCCCAGTAATTCC
+
FFFFFFFFFFFFFFFFF:FFFFFF:,FFFFFFFFFFFF:FFFFFFFFFFF:FFFFFFFFFFFFFFF,FFFFFF:FFFFFF:::FFFFFFFFFFF:F:FFFF,:,F:,FF,:,FFFF,FFF,FF::FFF,F::FFF:F:F:F::FF,FFFF:,FF:FF:FFF:FFF,:FFF:FFF,FFFFFFFFF,,FFFF,FFFFF,,,,FF:FFFFFF:FFFFFFFFF,FFF:FFFFFFFFFFFFFFF,FFF:F,F,F:
@A00920:152:HGHKKDRXX:2:2104:24722:5541 2:N:0:AGGAGTGG+CTAGAACA
GGACTACTGGGGTTTCTAATCCTGTTTGCTCCCCACGCTTTCGCGCCTCAGTGTCAGTTACAGACCAGAAAGTCGCCTTCGCCACTGGTGTTCCTCCAAATATCTACGCATTTCACCGCTACACTTGGAATTCCACTTTCCTCTTCTGCACTCAAGTTCCCCAGTTTCCAATGACCTTCCACGGTTGAGCCGTGGGCTTTCACATCAGACTTAAGGAACCACCTGCGCGCGCTTTACGCCCAATAATTCC
+
FFFFFFFFFFFFFFFFFFFFFFFFFFFFFF:FFFFFFFFFFFFFFFFFFFFFFFFFFFFFFFFFFFFFF:FFF:FFFFFFFFFFF:FFFFFFFFFFFFFFFFFFFFFFFFFFFFFFFFFFFFFFFFFFFF:FFFFFFFFFFFF:FFFFFFF:FFFFFFFFFFFFFFFFF,FFFFFF:FFFFFFFFFFFFFFFFFFFFFFFFFFFFFF:FFFFF:FFF,FFFFFFFFFFFFFFFFFFFFFFF::FFFFFFF
@A00920:152:HGHKKDRXX:2:2104:13838:6386 2:N:0:AGGAGTGG+CTAGAACA
GGACTACTGGGGTATCTAATCCTGTTCGCTCCCCACGCTTTCGCACCTCAGCGTCAGATCAGGCCCAGCTGGCCGCCTTCGCCTCCGGTATTCCTTCGGATCTCTACGCATTCCACCGCTACACCCGAAATTCTACCAGCCTCTGCCTGTCTCCAGTCCGACAGTATCCCCTGGCCTCCCGGGGTTGAGCCCCGGGCTTTCACAGTGAGACTTACCGGACCGCCTACGTGCGCTTTACGCCCAATAATTC
+
FFFFFFFFFFFFFFFFFFFFFFFFFFFFFFFFFFFFFFFFFFFFFFFFFFFFFFFFFFFFFFFFFF:FFFFFFFFFFFFFFFFFFFFFFFFFFFFFFFFFFFFFFFFFFFFFFFFFFFFFFFFFFFFF:FFFFFFFFFFFFFFFFFFFFFFFFFFFFFFFFFFFF:FFFFFFFFFFFFFFFFFFFFFFFFFFFF:FFFFFF,FFFFFFFFFFFFFFFFFFFFFFFFFF:FFFFF:FFFFFFFFFFFFFFF
@A00920:152:HGHKKDRXX:2:2104:1642:7028 2:N:0:AGGAGTGG+CTAGAACA
GGACTACTGGGGTTTCTAATCCCGTTCGCTCCCCACGCTTTCGCACCTCAGCGTCAGAACAGTGCCAGAAGGCCGCTTTCGCCACTGGTGTTCTTCCCGATATCTACGCATTCCACCACTACACCGGGAATTCCGCCTTCCTCTCACTGTCTCCAGCCTGATAGTTTCCTACGTCCTCTCCCAGTTAAGCCGGGAGCTTTCACGTACGACTTTCCATGCCGCCTGCGTGCGCTTTACGCCCAGTAATTCC
+
FFFFFFF,FFFFF,FFFFFFFFFFFFFFFF:FFF:,FFFFFFFF::FF:F,F,,,F,F:::FF,F:FFFF,FFF,:FF,:,F:F:F:F:FF,:F,:,FFF:FFFFFFF,:F:F:FFF,FFFFFFF:F:F:F,FFFFFFFFF:FFF,:FFFFFF:,FF:FF:F,FF,F:FFFFF,FFFFFFF:,FF:F,FF,FFFFF,F:,F:,FF,FFF:F,FF,FFFFFFFF,FFFFFFF::,F,FFF:F,F,,,F,F:
@A00920:152:HGHKKDRXX:2:2104:15537:8015 2:N:0:AGGAGTGG+CTAGAACA
GGACTACACGGGTATCTAATCCCATTTGCTACCCTAGCTTTCGTCTCTCAGTGTCAGTAATAGCCCAGTAAAGTGCTTTCGCCATTGGTGTTCTTTCCAATCTCTACGCATTTCACCGCTCCACTGGAAATTCCCTTTACCCCTACTATACTCTAGTCTAATAGTTTCGACTGCCATTTTGAAGTTGAGCCTCAAGATTTCACAGTTGACTTATTAAACCACCTACAGACGCTTTACGCCCAGTGATTCC
+
FF:FFFFFFFFFFF:FFFFFFFFF:FFFFFFFFFFFFFFFFFFFFFFFFFFFFFFFF::,FFF:FFFFFFF,FFFF,FFFFFFFFFFFFF:FFFFFFF,:FFFF:FFF:FFFFFFFFFFF:FF,FFFF:FFFFF:FFFFFFFFFFF:FFFFFFF:F:FFFFFFFFFFFFFFFFF:F:FF:F,,FFFFFFFFF:,F:FFFF,:FFF,F:FFFFFF,FF,FFFFFFFFFF:FFFFFFFFFFFFFFFFFFFF:
@A00920:152:HGHKKDRXX:2:2104:7111:8046 2:N:0:AGGAGTGG+CTAGAACA
GGACTACCCGGGTTTCTAATCCTGTTTGCTCCCCACGCTTTCGCATCTCAGCGTCAGTACCGGGCCAGTGAGCCGCCTTCGCCACTGGTGTTCTTCCGAATATCTACGAATTTCACCTCTACACTCGGAATTCCACTTACCTCTCCACAATTCTAGCGATGCAGTCTTAAAGGCAATTCCGGAGTTGAGCCCCGGGCTTTCACCTCTAACTTACAAAGCCGCCTACGTGCGCTTTACGCCCAGTAATTCC
+
FFFFF:FFFFFFFFFFFFF,FFFFF,FFFFFFFFFFFFFFFFFF::FFFFFFFFFFFFFFFFFFFFFFFFFFFFFFFFFFFFFFFFF:FFFFFFFFFFFFFFFFFFFFF:FFFFFFF:FFFFFFFFFFFFFFFF,F,FFFFFFFFFFFFFFFFF:FFFFFFF,FFFFFFFFFFFF,FFFFFF:FFFFFF:FFFFFFFF,:FF:FFFFFFFFFFFF:FFFFFFFFFFFFFFFFFFFFFFFF:FFF,FF,FF
@A00920:152:HGHKKDRXX:2:2104:6470:8187 2:N:0:AGGAGTGG+CTAGAACA
GGACTACTGGGGTTTCTAATCCTGTTTGCTCCCCACGCTTTCGTGCCTCAGCGTCAGTCATGGTCCAGTAAGCCGTCTACACCACAGGTGTTCCTCCTGATATCTACGCATTTCACCGCTACACCGTCAATTCCGCCTACCTCGAGTCCACTCAAGCCCATCAGTATCAATCCCACCCTCCCGGTTAAGCCGGGATATTTCAGAACTGACTTAATAGGCCGCCTACGCACCCTTTAAACCCAATAAATCC
+
FFF:FFFFFFFFFFFFFFFFFFFFFFFFFFFFFFFFFFFFFFFFF:FFFFFFFFFFFFFFFFFFFFFFFFFFFFFFFFFFFFFFFFFFFFFFFFFFFFFF:FFF:FFFFFFFFFFFFFF:FFFFFFFFFFFFFFFFFFFFFFFFFFFFFFFFFFFFFFFFFFFFFFFF:FFFFFFFFFFFFFF:FFFFFFFFFF:F,FFFF,F:FFFFFFFFFFF:,FFFFFFFFFFFFFF:F:,FFFFFFFFFF:FFFF
@A00920:152:HGHKKDRXX:2:2104:23665:8406 2:N:0:AGGAGTGG+CTAGAACA
GGACTACAGGGGTTTCTAATCCTGTTTGCTCCCCACGCTTTCGTACCTCAGCGTCAGTAACAGCCCAGAAGTCCGCTTTCGCCACCGGTGTTCTTCCCAATATCTACGCATTTCACCGCTACACTGAGAATTCCGACTTCCTCTACTGTCCTCTAGCAATGCAGTTTCCATTACATTCCCGGAGTTAAGCTCCGGTCTTTAATAACAGACTTACATTACCGCCTACGTACTCTTTACGCCCAGTAATTCC
+
FFFFFFF,FFFFFFFF,FFFFFFF,FF:F:FFFF:F:FF::FFFFFFFF:FFFFFFFFFFFF:FFFFFFFFFFFFFFF,FFFFFFFF::FF,:FFFF:FF,F,FFFFFFFFFFFF,FFFFFFF,FFFFFF,F:FFFFF:,:FFFFFFFFFFFFFFFFFFFFFFFFF:,FFF,F:FFFF,FFFF:F:,FFF,,FF,F,FFFF,FFF:F,FFF,FF:FFF:FFFFFFFFFFFFFFFF,FFF,:F:FF:F:,:
@A00920:152:HGHKKDRXX:2:2104:18313:9095 2:N:0:AGGAGTGG+CTAGAACA
GGACTACTAGGGTTTCTAATCCTGTTTGCTCCCCACGCTTTCGCGCCTCAGCGTCAGTTGCGGTCCAGATGGCCGCCTTCGCCACCGGTGTTCTTCCCAATATCTACGAATTTCACCTCTACACTGGGAAGTCCACCATCCTCTCCCGCACTCAAGCCAGCCCAGTCTCAAGCGCAATTCCCGGGGGGAGCCCAGGCCTGTCACGCCGGACGTGAGCAGCCGCCTGCGCGCCCTTTCCGCCCAGGACTTC
+
FFFF:FFFFF:F:FFFFFF,FFFFF:FFFFFFFFFFFF:FF:FFFFFFFF,F:FF:FFFFFFF:FFF:FF,,FFFFFFFFFFFFFFFFF:F:,FFFFFF:,FFFF,FFF:,FF,:FFFFFFFFFFFFFF:,F,:F,FF:FFFFFFFFFFF,F,F:FFFFFF,FF:,FF::FFFFFFF,F:FFFFFF,:FFF:FFFFF::,FF,FFFF,F:FF:F,:F,F:FFFF,F,:FFF:F,,:,FFF,,:F:,F:F,
@A00920:152:HGHKKDRXX:2:2104:1371:9126 2:N:0:AGGAGTGG+CTAGAACA
GGACTACCGGGTTTCTAATCCCGTTCGCTCCCCACGCTTTCGAGCCTCAGCGTCAGTAATGAGCCAGAAGCCTGCCTTCGCCATTGGTGTTCCTCCCGATATCTACGGATTTCACTCCTACACCGGGAATTCCAGCTTCCTCTCTCATACTCTAGCTACGGCAGTTCGGATACCGGTTGTAAGGTTGAGCCTTACGATTTCAATATCCGCTTACCGAGCCGCCTACGCATCTCTTTACGCCCAGTCATTC
+
FFFFFFFF,FFFFFFFFFFFFFFFFFFFFFFFFFFFFFFFFFFFFFFFFFFF:FFFFFFFFFFFF:FFFFFFFFFFFFFFFFFF:FFFFFFFFFFFFFFF:FFFFFFFFFFFFFFFFF,FFFFFFFFF:FFFF:F:FFFFFFFFFFFF:F:FFFFFFFFFFFFFFFFFF:F,FFFF:FFFF:FFFFFFFFF,FFFFFFFFFFFFFF:FFFFF:F,FFFFFFFFFFFFFFFFF::FFFFF:FF:FFFF,,F
@A00920:152:HGHKKDRXX:2:2104:17544:9424 2:N:0:AGGAGTGG+CTAGAACA
GGACTACCGGGGTTTCTAATCCCTTTCGCTCCCCTAGCTTTCGTCCCTCAGCGTCAGTTGTGGCCAAGTAGAGCGCCTTCGCCACTGGAGTTCTTCCCGATATCTACGCATTTCACCGCTACACCGGGAATTCCCACTACCCCTACCACACTCTAGCTCTACAGTTTCCAACGCCGACCAACAGTTCAGCTGTGATCTTTAACCACAGACTTAAAAAGCCGCCTCCGCACCCTTTACGCCCAATAATTCC
+
,FFFFF,,::FFFFF::FFFFF:F:FFF,FF::FFFFFF:FF,F:FFFFFF,F,FF:FFFF,FF,,F,,F:F:,FF:FFFF::FFFF,,F,F,:,,F,,FFFFF,FFF,FFFF:FFFFFF,,F,F,,F,F,:F:F:,,F,F:F:FFFF,F::F,FFFF,,F,FF,,F,F:,F:F,F,FFFF,FF:F,FFFF,F,F,F,,FFFF:FF,,FF,,FFF:F::,,,FF::F,FF,:FFF:F,,FFF,FFF,FFF
@A00920:152:HGHKKDRXX:2:2104:14552:9627 2:N:0:AGGAGTGG+CTAGAACA
GGACTACTGGGGTATCTAATCCCTTTCGCTCCCCTAGCTTTCGTCCCTCAGCGTCAGTTGTGGCCCAGTAGAGCGCCTTCGCCACTGGTGTTCTTCCCGATATCTACGCATTTCACCGCTACACCGGGAATTCCCTCTACCCCTACCACACTCTAGCTCTCCAGTTTCCATCGCCGACCCACAGTTGAGCGGTGATCTTTAACGACAGACTTAAAAAGCCGCCTGCGGACGCTTTACGCCCAATAATTCC
+
FFFFFFFF:FFFFFFFFFF,FFFFFFFFFFFFFFFFFFFFFFFFFFFFFFFFFFFFFFFFFFFFFFFFFFFFFFFFFFFFFFFFFFFFFFFFFFFFFFFFFF:FF:FFFFFFFFFFFFFF:FFFFF:F::FFFF:FFFFFFFFFFFFFFFFFFFFFFFFFFF:FF,FFF,,FFFFF,FFFFF:FF,F:FF,FF:F::FF,,FFFFFFF,FF,,:F:FFFFFF:FFFFFF::F:FF,FFF,:F:FFFF,:F
@A00920:152:HGHKKDRXX:2:2104:19786:10144 2:N:0:AGGAGTGG+CTAGAACA
GGACTACTCGGGTTTCTAATCCTGTTTGCTCCCCACGCTTTCGTGCATGAGCGTCAGTGTTAACCCAGGGGGCTGCCTTCGCCATCGGTGTTCCTCCACATCTCTACGCATTTCACTGCTACACGTGGAATTCCACCCCCCTCTGCCACACTCCAGCCTGCCAGTTACAAGCGCAGTTCCCAGGTTAAGCCCGGGGATTTCACACCTGTCTTAGCAAACCGCCTGCGCACGCTTTACGCCCAGTAATTCC
+
FFFFFFFFFFF:FF,FFFFF:FFF,FFFF:FFFFFFFFFFFFFFFFFFFFFFFFFFF:FFFFFFF:FFFFFFFFF:FFFFF:FFFFFFFFF:FFF,F:F,FFFFFFFF:FFFFFFFFFFFF:,FFFFFF:FFF::FFFFF:FFFFFFFFFFFF:F:FFFFFF,F,F:FFF::FFFFFFF,FFFFFFF,:F,F:FF:F:::FFFFFFFFFFFFFFFF:FF,FFF:,,FFFFFFFFFF:FFFF,F:FFF:FF
@A00920:152:HGHKKDRXX:2:2104:30626:10285 2:N:0:AGGAGTGG+CTAGAACA
GGACTACTAGGGTTTCTAATCCTGTTTGCTCCCCACGCTTTCGCACCTCAGCGTCAGTTGCGGGCCAGTGAGCCGCCTTCGCCACTGGTGTTCTTCCCAATATCTACGAATTTCACCTCTACACTGGGAATTCCACTCACCTCTCCCGCACTCGAGACCGCCAGTATCGGAGGCAATTCTGAGGTTGAGCCTCAGGATTTCACCCCCGACTTAACAGCCAGCCTACGTGCCCTTTACGCCCAGTAATTCC
+
FFFFFF::FFFFFFFFFFFFFFFFF:FFFFFFFFFFFFFFF:FFFFFFFFFFFFFFF:FFFFFFFFFFFFFFFFFFFFFFFFFF:FFFFFFFFFFFFFFFFF:FFFFF::FFFF,FFFFF,F:FFFF:FF,FF:FFFFFFF,FFFFF:FFFFFFFFFFFFFF,FFFFFFFFFFFFFFFFFFFFFFFFFFF:FFFFF,FFFF,F,F:F:FFFF::FFFFFFFFFF,FFFFFF:F,FF:FF:FFFF:F:FFF
@A00920:152:HGHKKDRXX:2:2104:2917:10457 2:N:0:AGGAGTGG+CTAGAACA
GGACTACTAGGGTTTCTAATCCGGATCGCTCCCCACGCTTTCGCGCCTCAGCGTCAGCATCGGTCCAGGCCACCGCCTTCGCCACGGGTGTTCCTCCCGATCTCTACGCATTCCACCACTACACCGGGAATTCCATGGCCCCCTACCGTGCTCCAGTCCGGTCGTTTCCCGCGACCCCTCCCAGGTGAGCCGGGAGATTTCACGCGGGACGCACCGTGACCGCCTACGCGCCCTTTACGCCCAATGAATC
+
FFFFFFFFFFFFFFFFF:FFFFFFFFFFFFFFFFFFFFFFFFFFFFFFFFFFFFFFFFFFFFFFFFFFFFFFFFFFFFFFFFFFFFFFFFFFFFFFFFFFFFFFFFFFFFFFFFFFFFFFFFFFFFFF,FFFFFFFFFFFFFFFFF:FFFFFFFFFFF:FFFFFFFFFFF:FFF:FFF:FF:FFFFF:FFFFFFFFFFFFFFFFFFFFFFFFF::F:F:FFFFF:FFFFF:FFFFFFFF:F:::FFFF:F
@A00920:152:HGHKKDRXX:2:2104:24894:10755 2:N:0:AGGAGTGG+CTAGAACA
GGACTACTGGGGTTTCTAATCCTGTTTGCTCCCCACACTTTCGCGCCTCAGCGTCACGTGTTGTCCAGCGAGCTGCCTTCGCAATGGGTGTTCCTACCAGTATCTACGCATTCCACCGCTACACTGGTAATTCCACTCGCCTCTCCAACCGTCCAGTCTGCCAGTATCCAACGCAGTGCTGGGGTTGAGCCCCAGTCTTTAACATCGGACTTAACAAACCGCCTACGCGCCCTTTACGCCCAGTGATTCC
+
FFFFFFFFFFFFFFFFFFFFFFFFFFFFFFFFFFFFFFFFFFFFFF:FFFFFFFFFF:,:FFF:FFFFFFFFFFFFFFFFFFFFFFFFFFFFFFF:FF::FFFFFFFFFFFFFFFFFFFF:FFFFFFF,FFFFFFFFFFFFFFFFF,F,FF:FFFFFFFFFFFFFFFFFFFFFFFFFFFF:FFFFFFFFFFFF:FFFFFFFFFFFFFFFFFFFFFFFFFFFFFF,FFFFFFFFFFFFFFFFFFFFF:FFF
@A00920:152:HGHKKDRXX:2:2104:23176:11412 2:N:0:AGGAGTGG+CTAGAACA
GGACTACTAGGGTTTCTAATCCTGTTTGCTCCCCACACTTTCGCACCTCAGCGTCAGTATTGGCCAAGGAAGTCGACTTCGCCACTGGTGTTCCTTCCGATATCTACGCATTACACCGCTACACCGGAAATTCCACTTCCCTCTACAATACTCTAGTCAGTCAGTCTCGACTGAAATTCCCAGGTTAAGCCCGGGGCTTTCACAACCGACATACCACACCGCCTACGCGCGCTTTACGCCCAGTAATTCC
+
:F:F:F,FFFFFF:FFFFFFFFF:,F::FFFF,FF,F:FFFF:FFFFFFFFF:FFFF,,FF:FFF,,FFFF,F:F,F:FF,F,:FFFF,FF,F,:F:FFFFF:FF:F:FFF,,FFFFFFFFFFF:FFF:FFFF:F:::FFFFFFFF,F:,,FFF:,FFFF,F::F,F:FFF:F,,FFFF::F:FFFF:,FFF,FFFF,:FFFFFFFFF,:,,F:FF,FFF:FFFFF,FFFF:F,FFFFFF:F,:F:FFF,
@A00920:152:HGHKKDRXX:2:2104:13150:12117 2:N:0:AGGAGTGG+CTAGAACA
GGACTACTCGGGTATCTAATCCTGTTCGCTCCCCACGCTTTCGCACCTCAGCGTCAGACCAAGCCCAGTTGGCCGCCTTCGCCTCTGGTGTTCCTCCGGATATCTACGCATTCCACCGCTACACCCGGAATTCCACCAACCTCTGCTTGTCTCCAGCCCGACAGTATCCCCTGGCCTCCTGGGGTTGAGCCCCAGGCTTTCACAGTGAGACTTACCGGGCCGCCTACGTGCGCTTTACGCCCAATGATTC
+
FFFFFFFFFFFFFFFFFFFFFFFFFFFFFFFFFF:FFFF:FFFF::FFFFFFFFFFFFFFF::FFFFFFFFFFFFFFF:FFFFFFFFFFFFF:FFFFFFFFFFFFFFF:,FFFFFFFFFFFFFFFFFFF:FFFFFFFFF:FFFFFFFFFFFFFF:FFFFFFFFF:FFFFFFFFFFFFFFF,FFFFF::FFFFF:FFFF:FFFFFFFFFFFFFF:FFFFFFF:FFFFFF,FFFF::FFFFFF:FFFFF,FF
@A00920:152:HGHKKDRXX:2:2104:7057:13338 2:N:0:AGGAGTGG+CTAGAACA
GGACTACTAGGGTATCTAATCCTGTTTGCTACCCATGCTTTCGAGCCTCAGCGTCAGTTGGTGCCCAGTAGACCGCCTTCGCCACTGGTGTTCCTCCCGATATCTACGCATTACACCGCTACACCGGGAATTCCATCTACCTCTGAACTACTCAAGAAAAACAGTTTTGAAAGCAATACATGGGTTGAGCCCATGGTTTTCACTTCCAACTTGAATTACCGCCTTCGCTCCCTTTACACCCAGTAATTCC
+
FFFFFFFFFFFFFFFFFF,FFF,FFFFFFFFFFF,FFFF:FFFFFFFFFFFFFFFFF,F,F,,FFFFFF:FFFFFFFFFFFFFFF,FFFFFFFFFFFF,FF,FFFFFFFFFF,F:FFFFFFFFFF:FFFFFFFFF,FFFFF,FF,,FFF,FFFFFF,F,FFFFFFF:FFF,FFFFFF,FFFF,FFFFFFF,FF:F,FFFFFFFFFFFFFFFFF,,F,,FFFFFF,FF,:F:FFFFF:FFFFF,:FFFFFF
@A00920:152:HGHKKDRXX:2:2104:1976:15530 2:N:0:AGGAGTGG+CTAGAACA
GGACTACAGGGGTATCTAATCCCGTTTGCTCCCCACGCTTTCGCACCTCAGCGTCAGTTCCGGACCAGTAAGCCGCCTTCGCCACTGGTGTTCTTCCTAATATCTACGAATTCCACCTCTACACTAGGAGTTCCACATACCTCTTCCGGACTCTAGCTTGCCAGTATCAAAGGCAGTACCGGAGTTGAGCTCCGGGATTTCACTTCCGACTTGCACACCCGCCTGCGCGCGCTTTACGCCCAGTGATTCC
+
FFFFFFF,FFFFFFFFFFFFFF,FFFFFFFFFFF:,FFFFFFFFF,FFFFFFFFFFFFFFFFFFFFFF:FF,FFFF,FFFFFFFFFFFFFFFFFFFFFFFF:FFFFFFFFFFFFFFF,FFFFFF,,FFFFFFF::,,FFFF:FF:F:F,:FFF:FFF,:F:F:F:FFFFF::F,,:F,::,:FFFFFFFFFF:F:FFFFFFFF,FFF,,FFFFF,:FF:FFFF,,F,FF:FFFFF::FF::FFF:FFFFF
@A00920:152:HGHKKDRXX:2:2104:14344:15687 2:N:0:AGGAGTGG+CTAGAACA
GGACTACCCGGGTTTCTAATCCTGTTTGCTCCCCACGCTTTCGCGCCTCAGCGTCAGAACCGGCCCAGCTGGCCGCCTTCGCCACGGGTATTCTTGCAGATCTCTACGCATTCCACCGCTACACCTGCAATTCTACCAGCCTCTACCGGTCTCCAGATCCGCAGTATCAAAAGCAGCCTCATCGTTGAGCAATGAGATTTCACTTCTGACTTGCAGGATCCGCCTGCGCGCGCTTTACGCCCAGTAATTC
+
FF,FF,FF:FFF:FFF,FFFFFFF:FFFFFFFFFF:FFFFFFFFFFF::FF:FFFFFFFFF,FFF,FFFFFFFFFF:FFFFFFFFFFFF:FF:FFF:FFFF,FFF:FFFF:FF,FF,FFFFFFFFFFFFF::FF,F,F:FFFFFFFF,F,FF:,F:FFFFF:FFFFF:F:FFFFFFF:FFFFF:FF,,F,FFFFFF:,FFF,FFFFFF:F:FF,FF:FFFFFF,,FFF,FFF,:FFFFFFFFFFFFFFFF
@A00920:152:HGHKKDRXX:2:2104:20392:15953 2:N:0:AGGAGTGG+CTAGAACA
GGACTACAGGGGTTTCTAATCCTGTTTGCTCCCCACGCTTTCGCACCTCAGCGTCAATACCAGTCCAGTGAGCCGCCTTCGCCACTGGTGTTCTTCCGAATATCTACGAATTTCACCTCTACACTCGGAATTCCACTCACCTCTCCTGGATTCGAGCGATGCAGTCTTAAAGGCCATTCCGGGGTTGAGCCCCGGGCTTTCACCTCTAACTTGCAAAGCCGCCTACGTGCGCTTTACGCCCAGTAATTCC
+
FFFFFFF,FFFFFFFFFFF,FF,FFFFFFFFFFF,:FFFFFFFFFFFFFFFFFFFF,FFFFFFFFFFFFFFFFFFFFFFFFFF,FFFFFFFFFFFFFFFF:,FFFFFF:FFFFFFFF,FF,FFF,:FFFF:F,FF,:F:FF:FF:FFFFFFFFFFFFFFFFF:F:FFF:FF:FF,,FF,:FFF:::FFF,FFFFFFFFFFFF:FFF::FF:FF:F:F:FFF:FFFFF,FFFF,:FFFFFFFFF,,FF,F:
@A00920:152:HGHKKDRXX:2:2104:31665:15969 2:N:0:AGGAGTGG+CTAGAACA
GGACTACTAGGGTTTCTAATCCTGTTTGCTCCCCACGCTTTCGCGCCTCAGCGTCAGATCCAGCCCAGTTGGCCGCCTTCGCCACAGGTGTTCTTCCCGATATCTACGCATTCCACCGCTACACCGGGAATTCCACCAACCCCTACTGGTCTCTAGACATGCAGTATCGGCAGCAGCCCCGGAGTTGAGCCCCGGGATTTCACTTCCGACTTGCACACCCGCCTGCGCGCGCTTTACGCCCAGTGATTCC
+
FFFFFFFFFFFFFFFFFFFFFFFFFFFFFFFFFFFFFF:FFFFFFFFFFFFFFFFFFFFFFFFFFFFFFFFFFFFFFFFFFFF:FFFFFFFFFFFFFFFFFF:FFFFFF:FFFFFFFFFFFFFFFFF:FF:FFFFF:FFF,FFFFF:FFFFFFFFFFFFFFFFFFFFFF:FFFFFFFFFFFFFFFFFFFFFFFF:FFF:F:FFF:FFFFFFFFFF:FF,FFFFF,FFFFFFFFFFFFFFFFFFF:F,F,F
@A00920:152:HGHKKDRXX:2:2104:22706:17018 2:N:0:AGGAGTGG+CTAGAACA
GGACTACCAGGGTTTCTAATCCTGTTTGCTCCCCACGCTTTCGCACCTCAGCGTCAGTTGCGGGCCAGTGAGCCGCCTTCGCCACTGGTGTTCTTCCCAATATCTACGAATTTCACCTCTACACTGGGAATTCCACTCACCTCTCCCGCACTCGAGACCGCCAGTATCGGAGGCAATTCTGAGGTTGAGCCTCAGGATTTCACCCCCGACTTAACAGCCAGCCTACGTGCCCTTTACGCCCAGTAATTCC
+
FFFFFFFFFFFFFFFFFFFFFFFFFFFFFFFFFFFFFFFFFFFFFFFFFFFFFFFFFFFFFFFFFFFFFFFFFFFFFFFFFFFFFFFFFFFFFFFFFFFF:FFFFFFFFFFFFFFFFFFFF,F:FFFFFFFFFFFFFFFFFFFF:FFFFFFFFF:FF:FFFFFFFFFFFFFFF:FFF,FFFFFFFFFFFFFFFFFFF:FFFFFFFFFFF,FFFFFFFFFFFFFF:FFFF:FFFFFF:FFFF,,:FFFFFF
@A00920:152:HGHKKDRXX:2:2104:19849:17206 2:N:0:AGGAGTGG+CTAGAACA
GCTGCGTTCTTCATCGATGCAAGAGCCTAGAGATCCATTGTTATAAGTTGTAATTGTTTTCGTTTGATTGAAAATCAAAATACATTCGAGCAACAAGAATAACTAGTTTGTTAACAGCCCAGGCAAGGAGTCGGCGCGGTGGCGGACAATGCCACCCCCACGCGCGGCTCCTTGGCCTGGGGAACATTTCAACGTGGTCTCAAGTGAGACTTGGATTTGTAATGATCCTTCCGCAGGTTCACCTACGGAA
+
FFFFFFFFFFFFFFFFFFFFFFFFFFFFFFFFFFFFFFFFFFFFFFFFFFFFFFFFFFFFFFFFFFFFFFFFFFFFFFFFFFFFFFFFFFFFFFFFF:FFF:FFFFFFFFFFFFFFFFF:FFFFFFFFFFFFFFFFFFFFFFFFFFFFFFF,F,FFFFFFFFFFFFFFFFFFFF:FFFFFFFF,FFFFFFFFFFFFFFFFFFFFFFFFFFFFF:FFF:FFFFFF:FFFF:F:FFFFF:FFFFFFFFFFF:
@A00920:152:HGHKKDRXX:2:2104:13141:18677 2:N:0:AGGAGTGG+CTAGAACA
GGACTACTAGGGTATCTAATCCTGTTTGCTCCCCACGCTTTCGCGCCTCAGCGTCAGTTGCGGACCAGATGGCCGCCTTCGCCACCGGTGTTCTTCCCAATATCTACGAATTTCACCTCTACACTGGGAATTCCACCATCCTCTCCCGCACTCAAGCTCGCCAGTCTCGAGCGCCATTCCCGGGTTGAGCCCAGGGATTTCACGCCCGACTTGATGAGCCGCCTACGCGCCCTTTACGCCCAGTAACTCC
+
FFFFFFF:FFFFFF:FF:FFFFFFFF:FFFFFFFFFF:,FFFFFFF,FF:FFFFFFFF:FF::FFFFFFFFFFFFFFFFFFFFFF:FFFFFFF:FFF,FFFF:F,::FF:F:,FFF,FFFFFFFFFFFFF::FFFF:,FFFFFFFF,FFFFFFFFFFF,F::FFFF:F:FFFFF,F:F,FFF,F:F:FFFFFFFFF:FFFFFFFFFFFFFFF:F,FF:FF:FFF:F,FFFFFFFFF:FFFFFF,FF:F:F
@A00920:152:HGHKKDRXX:2:2104:11243:18834 2:N:0:AGGAGTGG+CTAGAACA
GGACTACCAGGGTTTCTAATCCTGTTTGCTCCCCACGCTTTCGAGCCTCAACGTCAGTTACCGTCCAGTAAGCCGCCTTCGCCACTGGTGTTCCTCCTAATATCTACGCATTTCACCGCTACACTAGGAATTCCGCTTACCCCTCCGGCACTCAAGTATGACAGTTTCCAATGCAGTCCACAGGTTGAGCCCATGCCTTTCACATCAGACTTGCCACACCGTCTACGCTCCCTTTACACCCAGTAAATCC
+
FFFFFF:FFFFFFFFFFFFFFFFFFFFFFFFFFFFFFFFFFFFFFFFFFFFFFFFFF:FF:FFFFFFFFFFFFFFFFFFFFFFFFFFFFFFFFFFFFFF:FFFFFFFFFFF:FFFFFFFFF:F:FFFFFFFFFFFFFFFFFFFFFFFFFFFFFFFFFFFFF:FFFFFFFFFFFFFFFFFFFFFFFFFFFFFFFFFF,FFFF:FFFFFFFFFFFFFFFFFFFFFFFFFFFFFFFFFFFFFFF:FFFFFFF,
@A00920:152:HGHKKDRXX:2:2104:3387:18944 2:N:0:AGGAGTGG+CTAGAACA
GGACTACCAGGGTTTCTAATCCCGTTTGCTCCCCTAGCTTTCGCTCCTCAGCGTCAATGTCGGTCCAGGATGCCGCCTTCGCCACCGGTATTCCTCCAGATATCTACGCATTTCACCGCTACACCTGGAATTCTGCATCCCTCTCCCGAATTCAAGCCATCCAGTATCGGATGCAGTTCCCAGGTTGAGCCTGGGGATTTCACATCCGACTTAGTTGGCCGCCTACGAGCCCTTTACGCCCAGTAATTCC
+
FFFFFFFFFFFFFFFFFFFFFFFFFFFFFFFFFFFFFFFFFFFFFF,FFFFFFFFFFFF:FFF:FFFFFF::FFFFF:FFFFFFF:FFFFFFFFFFFFFFFFFFFFFFFFFF,FFFF,FFFFFFFFFFFFF:FFF:FFFFF:FF:FFFF:FFFFFFFFF:FFFFF:FFFF,FF:FF:,:FFF,FFFFFFFFFFF:F:FFFFFFFFFFFFFFF:FFF:FF:FF:FFFFFFFF:FFFFF,FFFF:F,FFFFF
@A00920:152:HGHKKDRXX:2:2104:8232:19570 2:N:0:AGGAGTGG+CTAGAACA
GGACTACAGGGGTTTCTAATCCCGTTCGCTCCCCTAGCTTTCGCGCCTCAGCGTCAGTGTCAGCCCAGCAACCCGCCTTCGCCGCAGGTGTTCCTCTCGATATCTACGCATTTCACCTCTACACCGAGAATTCCAGTTGCCCCTTCTGCACTCTAGCCACGCAGTATCGGTTGACCTTTCCTGTTTAAGCCCGGAGATTTCACAACCGACTTGAGGTGGCCGCATACGCGCCCTTTACCCCCAGTAAATC
+
FFFFFFFFFFFFF:FF:FFFFFFFFFF:,FFFF:FFF:FFFFFF:FFFFF::FFFFFF,FF:F,:F,FFFFFFFFFFFFFFFFFFFFFFFFF:FFFF:,,F:FFFFFFFFFF:,FFF,:F:FFFFFF,FFFFFFF:FF:FF:FFFFFFFFFF:F:F:F,F:FF:,F,F:,FFFFF,FF::F,F,FF:F::,FF,FFFF,F,FFFF::FFFFF,,F,FFFFFFFFFFFFFFFFFFFF:F,F:FFFFFFFF:
@A00920:152:HGHKKDRXX:2:2104:8440:19836 2:N:0:AGGAGTGG+CTAGAACA
GGACTACACGGGTTTCTAATCCTGTTCGCTCCCCTAGCTTTCGCGCCTGAGCGTCAGGTAAGGCCCAGAGATCCGCCTTCGCCACCGGTGTTCCTCCTGATATCTGCGCATTTCACCGCTACACCAGGAATTCCGATCTCCCCTACCTACCTCTAGCCTGACAGTATCGGATGCAGTCACGGGGTTGAGCCCCGGGATTTCACACCCGACTTGCCAAGCCGCCTGCGCGCTCTTTACGCCCAATGATTCC
+
FFFFFFFFFFFFFFFFF,FFFFFFFFFFF,:FFFFFFFF:FFFFFFFFF,FFFFFFFFF,FFFFFFFFFFFFFFFFFF,FFFFFFFFFFFFFFFFFFFFFFFFFFFFFF,FFFFFFFFFF,FFFFFFFFFFFFFFFFFFFFFFFFFFFFFFFFFFFFFFF:FFFF,FFFFF:,FFFFFFFFFFFFFFFFFFFFFFFFF:F:FFFFFFFFFFFF:FFFFFFFFFFFFFFFFFFFFFFFFFFFFF:FFFFFF
@A00920:152:HGHKKDRXX:2:2104:23628:20807 2:N:0:AGGAGTGG+CTAGAACA
GGACTACAGGGGTATCTAATCCTGTTTGCTCCCCACGCTTTCGCGTCTCAGCGTCAGTTGCTGTCCAGAGACCCGCCTTCGCCACCGGTGTTCCTCCTGATATCTGCGCATTTCACCGCTACACCAGGAATTCCAGTCTCCCCTGCCGAACTCCAGTGATGCCCGTATCGACCGCACGCCCACAGTTAAGCTGTAGGTTTTCACGGCCGACGCGACACACCGCCTACGAGCTCTTTACGCCCAATAATTC
+
FFFFFFFFFFFFFFFFFFFFFFFFFFFFFFFFFFFFFFFFFFFFFFFFFFFFFFFFF:FFFFFFFFFFFFFFFFFFF,FFFFFFFFFFFFFFFFFFFFFFFFFFFFFFFFFFFFFFFFFF,FFFFFFFF,FFFFFFFFFFFFFFFFF:FF:FFFFFFFFFFFFFFFFFFFFFFFFFFFFFFFFFFFF::FFFFFFFFFFFFFFFFFFFFFFF:F:FFFF:,FFFFFFF:FF:FF:FFFFFFFFF,FFFFF
@A00920:152:HGHKKDRXX:2:2104:23005:20979 2:N:0:AGGAGTGG+CTAGAACA
GGACTACTAGGGTATCTAATCCTGTTCGCTCCCCACGCTTTCGCTCCTCAGCGTCAGTATCGGCCCAGAGACCTGCCTTCGCCATCGGTGTTCCTCCTGATATCTGCGCATTTCACCGCTACACCAGGAATTCCAGTCTCCCCTACCGAACTCTATCCTGCCCGTATCGGCTGCAGGCCCGCAGTTGAGCTGAGGGTTTTCACAGTCGACGCGACAAGCCGCCTAAGAGCTCTTTACGACCAAAAAATCC
+
FFF:FF,FFFF:FFFF:::FFFF,,FF,,F,:,FF,,,:FF:F,:F,FFF:F,FFFF,F:F,:F:,,,FF:FFFF,,,FF,,:FF,F,F,FF,FF:FFF:FFFFFF,,:FFFFFFF,F,FFFFFF::FFFFFFFFF,F::FF,FFFF:F,,FFFF,,FFF:FF,FF,FFFFFF,FF:F,FF:F,:FFFFFF:,:,:F,FF:FFFFF:,F:FFFFFFF,FF,,:,F,,F:F:FFF:FFF,FF:F,:FFF::
@A00920:152:HGHKKDRXX:2:2104:17707:21574 2:N:0:AGGAGTGG+CTAGAACA
GGACTACTGGGGTATCTAATCCCGTTCGCTCCCCTAGCTTTCGCGCCTCAGCGTCAAGAATGGGCCAGGTAGTCGCCTTCGCCACTGGTGTTCCTCCCGATATCTACGCATTTCACCACTACACCGGGAATTCCACTACCCTCTCCCACCTTCAAGCCGATCAGTTTCCGATGCAGTTTCCCAGTTGAGCCGGGAGATTTCACATCGGACTTGACCAGCCGCCTGCGCGCTCTTTACGCCCAGTAAATCC
+
FFFFFFFFFFFFFFFFFF:FFFFFFFFFFFFFFFFFFFFF:FFFFFFFFFFFFFFFFFFFFFFFFFFFFFFF:FFFF:FFFFFFFFF:FF:FFF:FFFFFFFFF:FFFFF:FFFFFFFF,FFFFFFFFF:FFFFFFFFFFFFFFFFFFFFF,FFFFFFFFFFFFFFF:FFF,FFF::FFF:FFF,FFFFFFFFFFFFFF:F:FFFF:FFFFFFFFFFFF:FFFFFFFFFFFF:F:,FFFFF:F,FFFFFF
@A00920:152:HGHKKDRXX:2:2104:25111:21652 2:N:0:AGGAGTGG+CTAGAACA
GGACTACCCGGGTATCTAATCCTGTTCGCTCCCCACGCTTTCGCTCCTCAGCGTCAGTAATGGCCCAGAGATCCGCCTTCGCCACCGGTGTTCCTCCTGATATCTGCGCATTTCACCGCTACACCAGGAATTCCGATCTCCCCTACCACACTCTAGTCTGCCCGTATCGAATGCAGACCCGGGGTTAAGCCCCGGGCTTTCACATCCGACGCGACAGACCGCCTACGAGCTCTTTACGCCCAATAATTCC
+
FFFFFFFFFFFFFFFFFFFFFFFFFF:FFFFFFFFFFFFFFFFF:FFFFFFFFF:FFFF,FFFFFFFF:FFFFFFFFF,FFFFFFFFFFFFFFFFFFFFFFFFFFFFFFF,FFFFF:FFFFFFF,,FF,:FFFFFF,FFFFFFFFFFFFF:FFFFFFFFFFFFFFFFFFFFFFFFFF:FFFFFFF:FFFFFFFFFFFF:FFFFF:FFFFFFFFFFFFFFFFFFF:FFFFFFFF,FFFFFFFF,FF:FFFF
@A00920:152:HGHKKDRXX:2:2104:5403:21872 2:N:0:AGGAGTGG+CTAGAACA
GGACTACCAGGGTATCTAATCCTGTTTGCTCCCCACGCTTTCGTGCCTCAGCGTCAGTATCGGGCCAGTGAGCCGCCTTCGCCACTGGTGTTCTTGCGAATATCTACGAATTTCACCTCTACACTCGCAGTTCCACTCACCTCTCCCGAACTCAAGATCTTCAGTCTCAAAGGCAGTTCTGGAGTTGAGCTCCAGGATTTCACCCCTGACTTAAAGACCCGCCTACGCACCCTTTACGCCCAGTGATTCC
+
FFFFFFFFFFFFFFFFFFFFFFFF,FFFFFFFFFFFFF:FFFFFFFFFFFFFFFFFF:FFFFFFFFF:FFFFFFFFFFFFFFFFFFFFFFFFFFFFFFFFFFFFF:FFFFFFFFFFFFFFFFFF:FFFFF,FFF:F:FFFFFFFFFFFF,FFFF:FFFFFFFFFF:F:FFFFFFFFFFFF:F,FFFFFFFF:FF::F,FFFFFFFFFFFFFFF:FFFFFFFFFF:FFF,FFFFFFFFFF:::F,FFFFFF
@A00920:152:HGHKKDRXX:2:2104:5330:21903 2:N:0:AGGAGTGG+CTAGAACA
GGACTACCCGGGTTTCTAATCCTGTTTGCTACCCACGCTTTCGTGCCTCAGCGTCAGTTATCGTCCAGTACGCTGTCTACACCACAGGTGTTCCTCCTGATATCTACGCATTTCACCGCTACACCTGGAATTCTGCATCCCTCTCCCGAATTCAAGCCAACCAGTATCAGATGCAGTTCCCAGGTTGAGCCTGGGGATTTCACATCTGACTTAGTTGGCCGCCTACGAGCTCTTTACGCCCAATAATTCC
+
FFFFFFFFFFFFFFFFFFFFFFFFFFFFFFFFFFFFFFFFFFFFFFFFFFFFFFFFFFF:FFFFFFFFFFFFFFFFF,FFFFFFFFFFFFFFFFFFFFFFFFF:FFF:F:FFFFFFFFFF:FFFFFFFFFFFFFFFFFFFFFFFFFFFFFFFFFFFFFFFFFFFFFFF:FFFFFFFFFFFFF,FFF::FFFFF,FFFFFFFF:FFF:FFFFFFFF:FFFFFFFFFFFF:FFFFFFFF:F:FFFF:FFF:F
@A00920:152:HGHKKDRXX:2:2104:28474:22874 2:N:0:AGGAGTGG+CTAGAACA
GGACTACTCGGGTTTCTAATCCTGTTCGCTCCCCACGCTTTCGTCCATCAGCGTCAGTCCATGGTTAGTGACCTGCCTTCGCAATCGGTGTTCTATGTAATATCTATGCATTTCACCGCTACACTACATATTCCGGCCACTTCACCATAACTCAAGACAACCAGTATCAAAGGCAGTGCTACGGTTGAGCCGCACCATTTCACCCCTGACTTAATTGCCCGCCTGCGGACCCTTTAAACTCAATGATTCC
+
FFFFFFFFFFF:FFFFF,FFFFFF,F:FFFFFFF:F:FFFFFF:FFFFFFFFFFFFFFFFF:FFFF:FFFFFFFFFFFFFFFFFFFFFFFFFFFFFF:,FFFFFFFFFFFFFFF,FFFFF:FF:F:FFFFFFFFFFFFFFF:FFFF:FF:FFF:FF,FFF,FFFFF::FF:FFFF:FF,FFF:FFFF:FFFFF:FFF:FFFF:FFFF::FFFFF,FFFFFFFFF:FFFF:FFF,F:F::FFFFF:,,FFF
@A00920:152:HGHKKDRXX:2:2104:23909:23359 2:N:0:AGGAGTGG+CTAGAACA
GGACTACACGGGTATCTAATCCCGTTTGCTCCCCTGGCTTTCGCGCCTCAGCGTCAATACCGGTCCAGGATGCCGCCTTCGCCACAGATGTTCCTTCCGATCTCTACGCATTTCACTGCTACACCGGAAATTCCGCATCCCTCTACCACACTCTAGTGATCCAGTATCCACTGCAATTCCCAGGTTGAGCCCAGGGCTTTCACAACAGACTTAATCCACCACCTACGCACGCTTTACGCCCAGTAATTCC
+
FFFFFFFFFFFFFFFFFFFFFFFFFFFFFFFFF,FFFFFF,FFFFFFFFFFFFFFFFF:FFFFFF:FFFFFFFFFFFFFFFFFFFFFFFFFFFFFFFFFF,FFF:FFFFFFFFFFFFFFFFFFFFFFF,FFFFFFFFFFFFFFFFFFFFFF,FF,FFFF:FF:FF,FFF:FFFFF:,FFFFFFF:FFFFFFF:FFFFF,FF:FF::FF:FFFFF,FFFFFFFF:FFFFFFFFFF:F:FFFF:FFF,:,FF
@A00920:152:HGHKKDRXX:2:2104:2465:23578 2:N:0:AGGAGTGG+CTAGAACA
GGACTACCGGGGTTTCTAATCCTGTTTGCTACCCACGCTTTCGCGTCTCAGCGTCAGTGATCGTCCAGAAGGCCGCCTTCGCCACCGGTGTTCCGCTTGATATCTACGAATTTCACCTCTACACCAAGCATTCCACCTTCCTCTCCGATACTCTAGCTCTGCGGTTTCGAATGCACTTCCACGGTTGAGCCGCGGGATTTCACATCCGACCTACAGTGCCGCCTACACGCGCTTTACGCCCAGTAATTCC
+
FFFFFFFFFFFFFFFFFFFFFFFFFFFFFFFFFFFFFFFFFFFFFFFFFFFFFFFFFFFFFFFFFFFFFFFFFFFFFFFFFFFFFFFFFFFFFFFFFFFFFFFFFFFFFFFFFFFFFFFFFFFFFFFFFFFFFFFFFFFFFFFFFFFFFFFFFFFFFFFFFFFFFFFFFFFFFFFFFFFFFFFFFFFFFFFFFFFFFFFFFFFFFFFFFFFF,FFFFFFFFFFF:FFFFFFFFFF:FFFFFFF:,FFFFF
@A00920:152:HGHKKDRXX:2:2104:17870:23672 2:N:0:AGGAGTGG+CTAGAACA
GGACTACCAGGGTTTCTAATCCTGTTTGCTCCCCACGCTTTCGCACCTCAGCGTCAGTATCGAGCCAGTGAGCCGCCTTCGCCACTGGTGTTCCTCCGAATATCTACGAATTTCACCTCTACACTCGGAATTCCACTCACCTCTCTCGAACTCCAGACTGATCGTTTCAAAGGCAGTTCCAAGGTTGAGCCCTGGGATTTCACCTCTGACTTTCCAGTCCGCCTACGTGCGCTTTACGCCCAGTACTTCC
+
FFFFFFFFFFFFFFF:FFF:F,FFFFFFFFFFFFFFFFFFFF:FFFFFFFFFFFFFFFFFFFFFFFFFFFFFFFFFFFFFFFFFFFFFFFFFFFFFFFFFFFFFFFFFFF:FFFFF:FFFFFFFFFFFFFFFFF:FFFFFFFFFFFFFFFFFFFF:FFFFFF,FFFFFF,:FFFFFFFFFFFFFFFF,FFFFFFFF:F,FF,FFFFF:FFFFFFFFFFFFFFFFFFFFFFFFF:FF::F,FFFFF,F:,F
@A00920:152:HGHKKDRXX:2:2104:4381:24017 2:N:0:AGGAGTGG+CTAGAACA
GGACTACCCGGGTTTCTAATCCCTTTCGCTACCCTGGCCTTCGAGCCTCAGCGTCAGGAGTTGTCCAGTAGCTCGCTTTCGCCACGAGTGTTCCTCACGATATCCACGCATTTCACTGCTACACCGTGAATTCCAGCTACCTCTCCAATCCTCTAGCACGGCAGTATCGGATGCAGTTCCGGGGTTGAGCCCCGGGATTTCACATCTGACTTACCACGCCGCCTACGCTCCCTTTACGCCCAGTGATTCC
+
FF:FFFFFFFFFF:FFFFFFFFFFF:FFFFFFFFFFFFFFFFFFFFFFFFFFFFFFFFFFFFFFFFFFFFFFFFFFFFFFFFFFFFFFFFFFFFFFFFFFFF:F:FFFF,FFFFFFFFFFFFFFFFFFFF:FFFFFFF:FFFF:FFFFFFFFFFFFFFFFFFFFFFFFFFF:FFF:FFFFFFFFF:FFFFFFFFFFFFF,FFFFFFFFFFF:::FFFFFFF:FFFFFFFFFFF:FFFFFFFFF::FFFFF
@A00920:152:HGHKKDRXX:2:2104:8666:24768 2:N:0:AGGAGTGG+CTAGAACA
GGACTACTCGGGTTTCTAATCCTGTTCGCTCCCCACGCTTTCGTGCCTCAGCGTCAGTTTCGGCTCAGCGAGCTGCCTACGCAATCGGGGTTCTTGGTGGTATCTATGCATTTCACCGCTACACCACCAGTTCCGCCCGCCTTAACCGAACTCCAGCCCGCCAGTATCCATGGCAGTTCTCCAGTTGAGCTGGAGGCTTTCACCACGGACTTAACGGGCCGCCTACGCACCCGTTAATCCCCATAAATCC
+
FFFFFFFF:FFFFFFFFFFFFFFFFFFFFFFFFFFFFFFFFFFFFFFFFFFFFFFFFFFFFFFFFFFFFFFFFFFFFFFFFFFFFFFFFF:FF::FFFFFF:FF,,FF,:FFFF:FFFFF,F,,,:,F:FFF:FFF,FF::F,,,F:F,F:FF,FF,:FFF:FFFFFF:FFFF,FF:::F:,FFFFF:F:,FF:F,:F,FF:FF:FFF:,F:,,FFFF,:F,F,FFFF:F,F,F,:,,FFF,F:F:,F,F
@A00920:152:HGHKKDRXX:2:2104:24343:25269 2:N:0:AGGAGTGG+CTAGAACA
GGACTACCCGGGTTTCTAATCCCATTCGCTCCCCACGCTTTCGTCCTAGCAGTGTCAGGTGGCACCCAGTGATCTGCCTTCGCTTTCGGTGTTCCCAACGATATCAACGCATTTCACTACTACACCGTTGGTTCCAATCACCTCTTTGCCCCTCTAGTCTATTAGTATCTTAAGCAAACGCGGAAGTTAAGCTTCCGGCTTTTACCCAAGACTTAATAAACAACCTGTCGGTACGCTTTACGCCCAATAA
+
FFFFF:FFFFFFFFFFFFFFFFFFFFFFFFFFFFFFF::FFFFFFFFFFFFFFFFFFFFFFFFFFFFFFFFFFFFFFFFFFFFFFFFFFFFFFFFFFFFFFFFFFFFFFFFF:FFFFFFFFFFFFFFFFFFF:FFFFFFF:FFFFFFFFFFFFFFFFFFFFFFFFFFFFFFFF:FFFFF,FFFF,FFFFFF,FFFFFFFFFF:FFF::FFFFFFF:FFFFF,FFFFFFF:,FFFFFFFFFFF:FFFFFFF
@A00920:152:HGHKKDRXX:2:2104:21007:26757 2:N:0:AGGAGTGG+CTAGAACA
GGACTACTCGGGTATCTAATCCCGTTCGCTCCCCGTGCTGTCGCGTCTCAGCGTCTGATGTCGTCCAGAATGCCGCCTTCGCCTCTGGTGTTCCTCCAGATCTCTACGCATTTCACCACTACACCCGGAATTCCACATTCCTCTACGACCCACTAGCGCTGCAGTCTCATCCGACCTCTCCCAGTTTAGCCGGGAGCTTTCACGGTTGACTTACAGCACCGCCTACACGCTCTTTACGCCCAGTAATTCC
+
FF,FFFFFFFFFFFFFFFFFFFFFFFFFFFFFFFFFFFFFFFFFFFFFFFFFFFFF:FFFFF:FFFFFFFFFFFFFFFFFFFFFFFFFFFFFFFFFFFFFFFFFFFFFFFFFFFFFFFFFF:FFFFFFFFFFFFFFFFF:FFFFF,FFFFFF:FFF:FFFFFFFFFFF:FFFFFFFFFFFFFFFFFFFFF,FFFFFFFFFFFFFFFFFFFFFFFFFFFF:FFFFFFFFFF:FFFFF,FFFFFFFF:FFFF
@A00920:152:HGHKKDRXX:2:2104:21531:27195 2:N:0:AGGAGTGG+CTAGAACA
GGACTACCGGGGTTTCTAATCCTGTTTGCTCCCCACGCTTTCGCGCCTCAGCGTCAGTGTCGGTCCAGATGGCTGCCTTCGCCATCGGTGTTCTTCCCAATATCTACGAATTTCACCTCTACACTGGGAATTCCACCATCCTCTCCCGAACTCGAGCGTGCCAGTCTCAAGCGCGGTTCCCAGGTTGAGCCCGGGGCTTTCACGCCTGACTTGACACACCGCCTACGCGCCCTTTACGCCCAGTAATTCC
+
FFFFFFFFFFFFFFFFFFFFFFFFFFFFFFFFFFFFFFFFFFFFFFFFFFFFFFFFFF,F,FFFFFFFFFFFFFFFFFFFFFFFFFFFFFFFFFFFFFFFFFFFFFFFF,FFFFFFFF:FFFFF,FF:FFFFFF,FFFFFFFFFF:F:F,FFF:FFFFF,F,,,F:F:::FF:FF:FFFF::FFFFFFFFFFFFFFFFFF:FF:FFF,FFFF,F:FFFFFFFFFFFFFFFFFFFFFFFFFFFFFF,FFFF
@A00920:152:HGHKKDRXX:2:2104:10203:27273 2:N:0:AGGAGTGG+CTAGAACA
GGACTACTGGGGTTTCTAATCCCGTTTGCTCCCCTGGCTTTCGCGCCTCAGCGTCAGTTTCGGTCCAGAATGCCGCCTTCGCCACCGGTGTTCCTCCAGATATCTACGCATTTCACCGCTACACCTGGAATTCCACATTCCTCTCCCGAACTCAAGTTACCCAGTATCGGACGCAGTTCCCAAGTTAAGCTTGGGGATTTCACGTCCGACTTAGGCAACCGCCTACGCGCCCTTTACGCCCAGTAAATCC
+
FFFF,FFFFFFFF,FFFFFFFFFFFFFFFFFFFF:FFFFFFFFFFFFFFFFFFFFFFFFFFFFFFFFFFFFFFFFFFFFFFFFFFFFFF:FFFFFFF:FFF,FFFFFFFFFFFF:FFFFFFFFFFFFFFFFFF:FFF:FFFFFFFFFFFFFFF:FFF:FFFFFFFFFFFFFFFFFFFFFFFFFFFFF:FFFFFFFFFFFFFFFFFFFFFFFFFFFFFFFFFFFFFFFFFFFFFFFFFFFFFFFFF:FFFF
@A00920:152:HGHKKDRXX:2:2104:11270:27430 2:N:0:AGGAGTGG+CTAGAACA
GGACTACCAGGGTTTCTAATCCTGTTTGCTCCCCACGCTTTCGAGCCTCAGTGTCAGTTACAGTCCAGTGAGCCGCCTTCGCCACTGGTGTTCCTCCTAATATCTACGCATTTCACCGCTACACTAAGAATTCCACTCACCCCTCCTGCACTCTAGCCTCACAGTTTCAAAAGCAGTTCCGGGGTTGAGCCCCGGATTTTCACTTCTGACTTGCATGGCCACCTACACTCCCTTTACACCCAGTAAATCC
+
FFFFFFF:FFFFFFFFFF,F:FF,FFFFFFFFFFFFFFFFFFFF:FFFFFFFFFFFFFFF,F:FFFFF:FFF:FFFFFFFFFFFFFFFFFFFF,F:FFF:FFFFF:FFFFFFF:FF:FFF:FF:FFFF,:FF:F::FFFF,FFFFFFFFFF:FFFFFFFFFFF,FFFFFF,F,F::FFF,F::FFFF:FFFFF:FFFFFF:,F,:,FF:FFFF:FFFFFFFF:FFFF:FF:FFFFFFFFFFF,F:,F,,F
@A00920:152:HGHKKDRXX:2:2104:14832:27837 2:N:0:AGGAGTGG+CTAGAACA
GGACTACTGGGGTTTCTAATCCTGTTTGCTCCCCACGCTGTCGCGCCTCAGCGTCAGCCACTGCCCAGCAGGCCGCCTTCGCCACCGGTGTTCTTCCGGATCTCTACGCATTCCACCGCTACACCCGGAATTCCGCCTGCCCCTACAGTGCTCCAGCCGCGGCAGTTTGCACGGCCGACCCGGGGTTGAGCCCCGGGCTTTCACCGCACACTTACCGGGCCGCCTACGCGCCCTTTACGCCCAGTGATTC
+
FFF:FFFFFFFFF:FF,:FFFFF::FFFFFFF:FFFFFFFFFFFFFFFFFFF:,F::,F:F:FFF:FFFFF:FFFFFFFFF:FFFFF:FFFFFF:FFF,FFFF:FFFFFF,,FFFFF,FFFFF:F,FFFF,FFFFFFFFFFF:FFFFFF,,FFF:FFFFFF:FFFF,,:FFFFFF:FFFFFF,FF,:FFFF:F:,FF:F:FFFFFFFF:F:F::F::FFFFFF:FFFF:F:FFF,F:FFFFF:FF::::F
@A00920:152:HGHKKDRXX:2:2104:14507:28338 2:N:0:AGGAGTGG+CTAGAACA
GGACTACAGGGGTATCTAATCCTGTTTGATACCCACACTTTCGAGCATCAGCGTCAGTTACAGTCCAGCAAGCTGCCTTCGCAATCGGAGTTCTTCGTGATATCTAAGCATTTCACCGCTACACCACGAATTCCGCCTGCCTCTACTGTACTCAAGACACCCAGTATCAACTGCAATTTTACGGTTGAGCCGCAAACTTTCACAACTGACTTAAGCGTCCGCCTACGCTCCCTTTAAACCCAATAAATCC
+
FFFFFF::FFFFFFFFFFFFFFFFFFFFFFFFFFFFFFFFFFFFFFFFFFF,FFFFFFFFFFFFFFFFFFFFFFFFF:FFFFFF:FFFFFFFFFFFF:FFFFFFFFFF:FFFFFFFFFFFFFFFFFFFFFFFFF:FFFFFFFFFFFF:FFFFFFFFFFFFFFFFF:FFFFF,FFFFFF,FF:,,FFFFFFFFFFFFFFFFFFFFF:,FFFF:FF,FFFFF,FFFFFFF,F,F:FFFFF:FF:,:FFFFFF
@A00920:152:HGHKKDRXX:2:2104:12961:28416 2:N:0:AGGAGTGG+CTAGAACA
GGACTACCCGGGTATCTAATCCTGTTTGCTCCCCACGCTTTCGTACATGAGCGTCAGTATCGGACCAGATGGCCGCCTTCGCCACTGGTGTTCCTCCTAATATCTACGAATTTCACCTCTACACTAGGAATTCCGCCATCCTCTTCCGATCTCTAGATCAGCAGTTCTAAAGGCAATTCCGAGGTTGAGCCCCGGGCTTTCACCCCTAGCTTACTGATCCGCCTGCGTACGCTTTACGCCCAGTGATTCC
+
FF,FF:FFFFFFFFFFFFF:FFFFFFFFFFFFFFFFFFFFFFFFFFFFFFFFFFFFFFFFFFFFFFFFFFFFFFFFFFFFFFFFFFFFFFFFFFFFFFFFFFFFFFFFFFFFFFFFFFFFFFFFFFFFFFFFFFFFFFFFFFFFFFFFFFFFFFFFFFFFFFFFFFFFFFFF:FFFFFFFFFFFFFFFFFFF:FFFFFFFFFFFFFF:F:FFFF:F:FF:F:F:F,FFFFFFFFFFFFFF:FFFFFFF,F
@A00920:152:HGHKKDRXX:2:2104:30761:28714 2:N:0:AGGAGTGG+CTAGAACA
GGACTACAAGGGTTTCTAATCCTGTTTGCTACCCACGCTTTCGCTCCTCAGTGTCAGTACTGGCCCAGAGATCCGCCTTCGCCACCGGTGTTCCTCCTGATATCTGCGCATTTCACCGCTACACCAGGACTTCCGATCTCCCCTACCAGACTCACGTCACAGCAGTATCGGATGGCGTCTCGGGGTTGAGCCCCGAGTGTTCACATCCGACTTACTGAACCACCTCCGAGCTCTGTACGCCCAATAACTC
+
F:FFFFFFFFFFFFFFFFFF:FFF:FFFFFFFFFFFFFFFFF:FFFFFFFFFFFFFF,FFF,FFFFFFFFFFF,:FF::F:FFFFFFFFFFF:F::FFFFFFF:FF:FF,FFFFFFFFF,FF:FF,FFF,FFFFFFFFFFFFFFFFFFFFFFFF:FFFFFFFF:FFFFF:FFFFFFFFFFFFFFFF,F:FFF,FFFFF,:FF,FFFFFFF:FF,:FFF:::FFFFFFFFFFFF::,:FF,:,,,:,:,FF
@A00920:152:HGHKKDRXX:2:2104:32389:28964 2:N:0:AGGAGTGG+CTAGAACA
GGACTACTCGGGTATCTAATCCCTTTCGCTACCCTGGCCTTCGAGCCTCAGCGTCAGGAGTTGTCCAGTAGCTCGCTTTCGCCACGAGTGTTCCTCACGATATCTACGCATTTCACTGCTACACCGTGAATTCCAGCTACCTCTCCAATCCTCTAGCACGGCAGTATCGGATGCAGTTCCGGGGTTGAGCCCAGGGATTTCACATCTGACTTACCACGCCGCCTACGCTCCCTTTACGCCCAGTGATTCC
+
FF,FFFF::FFFFFFFFFFFFF:FFFFFFFFFFF:FFF,FFFFFFFFFFFFFFFFFF:FF,FFFFFFFFF,FFFFFFFFFFFFFF:,FFFFFFFFFFFFFFFFFFFFFFFFFFFFFF:FFFFFFF:FFFFFFFFFF:FFFFFFFFFFF,F,:F,FF:FFF:FFFFFFFFFFFFFFFFFFFFFFFFFFFFFFF,FFFFFFFFFFFFFFFFF,:FFFFFFFFFFFFFFFFFFF:FFFF::FFFFFF:FFFFF
@A00920:152:HGHKKDRXX:2:2104:15365:29731 2:N:0:AGGAGTGG+CTAGAACA
GGACTACCGGGGTTTCTAATCCTGTTTGCTCCCCACGCTTTCGCGTCTCAGCGTCAGTTACCGTCCAGAAAGCCGCCTTCGCCACTGGTGTTCCACCTGATATCTACGAATTTCACCTCTACACCAGGTATTCCGCTTTCCTCTCCGGTACTCAAGAGAAGTAGTTTCGAGTGCAGTTCCCAGGTTGAGCCTGGGGATTTCACGCCCGACTTACTTCCCCGCCTACACGCCCTTTACGCCCAGTGATTCC
+
FFFFFFFFFFFFFFFFFFFFFFF,FFFFFFFFFFF,FFFFFF,,FFFFFFF:FFFFFFFF:FFFFFFFFFF,FFFFFFFFFFFFF:FFFFFFFFFFFF:FFFFFFFFFFFFFFFFFFFFFF:FFFFFFF:FFFF:F,FF,FFFFFFF,FFFFF:FFFFF:,:FFFFF,FF,FFFF::FF:FF:F,:,FF::,FFFFF,:FF::FFFFFF:,FFF,F:FF::,FFFFF:FFF::F,FF:FFF,FFFF,FFF
@A00920:152:HGHKKDRXX:2:2104:10312:30154 2:N:0:AGGAGTGG+CTAGAACA
GGACTACTAGGGTTTCTAATCCCGTTTGCTCCCCTGGCTTTCGCGCCTCAGCGTCAGTTTCGGTCCAGAATGCCGCCTTCGCCACCGGTGTTCCTCCAGATATCTACGCATTTCACCGCTACACCTGGAATTCCACATTCCTCTCCCGAACTCAAGTCACCCAGTATCGGACGCAGTTCCCAAGTTAAGCTTGGGGATTTCACGTCCGACTTAGGCGACCGCCTACGCGCCCTTTACGCCCAGTAATTCC
+
FFFF:FFFFFFFFFFFFFFFFFFFFFFFFFFFFFFFFFFFFFFF:FFFF,FFFFFFFFFFFFFFFFFFFFFFFFFFFFFFFFFFFFFFF:FFFFFFFFFF:FFFFFFFFFFFFFFFFFFFFFFFFF:FFFFFF,FFFFFFFFFFFFFFFFFFFF:F:,FF:FFF::FFFFFFFFFFFFFFFF:F:FFFF:FFF:F:F,F,FFFFFFFFFFFFFFFFFFFFFFFFFFFFFFFFFFFFFFFFFFFFFFFF::
@A00920:152:HGHKKDRXX:2:2104:22146:30545 2:N:0:AGGAGTGG+CTAGAACA
GGATACTAGGGTTTCTAATCCTGTTTGCTCCCCACGCTGTCGCGCCTCAGCGTCAGCAACGGCCCAGCAGACCGCCTTCGCCACTGGTGTTCTTCCCGATCTCTACGCATTCCACCGCTACACCGGGACTTCCATCTGCCTCTCCCGTGCTCCAGCCCGACAGTTCAGAAGGCAGCCTTGCGGTTGAGCCGCAAGATTTCACCCCCTGCTTATCGGGCCGCCTACGCGCCCTTTCCGCCCAGTGATTCCG
+
FFFFFFFFFFFFFFFFFFFFFFFFFFFFFFFFFFFFFFFFFFFFFFFFFFFFFFFFF:,FFFFFFFFF:FFFFFFFFFFFFFFFFFFFFFFFFFFFFFFFFFFFFFFFFFFFFFFFFFFFFFFFFFFF,FFFFFFFFFFFFFF,FFFFFFFFFFFFFFFFFFFFFFFFFFFFFFFFF:FFFFFFFFFFFFF:F:FFFFFF:FFFFFFFFF,FFFFFFFFFFFF,FFFFFFFFFF,FFFFFFFF:FFFFFF
@A00920:152:HGHKKDRXX:2:2104:6867:30796 2:N:0:AGGAGTGG+CTAGAACA
GGACTACTAGGGTATCTAATCCTGTTTGCTCCCCACGCTTTCGTGAATCAGCGTCAGTGTCAGCCCAGAGGCCAGCCTTCGCCAACGGTGTTCCTCCTGATATCTACGCATTTCACTGCTACACAAGGAATTCCACGAACCTCTGCCGAACTCTAGCCATGCAGTTACAAATGCAATTCCACGGTTAAGCCCGGGGATTTCACATCTGACTTACAAAACCTCCTCCGCACGCTTTACGCCCAGTAATTCC
+
FFFFFFF,,FFFF:FFFFFFFFFFFFFFFFFFFFFFFFFFFFF,F,FF,FF,FFFFFF,,FFFFFFFF,,,:F:FFFFFFFFFF,FFFF,FFFFFFFF,F:FFFFFFF,FFFFFFF,,FFFFFF,FFFFFFFFFF,,,,FFFFF,F:F::FFF,FFFFFFF,FFF,,FF,FFFF:,FFF,:,FFFFFFFFFF,FFFFF,FFFFFFFFF,FFFFFFFFFFF,FFF,F,F,FFF:FFFF,FFF:,:FFFFFF
@A00920:152:HGHKKDRXX:2:2104:28158:31751 2:N:0:AGGAGTGG+CTAGAACA
GGACTACCGGGGTATCTAATCCTGTTTGCTCCCCACGCTTTCGTGCCTCAGTGTCAGTGCTGGTCCAGGCAGTCGCCTTCGCCACGGATGTTCCTCCCGATCTCTACGCATTTCACTGCTACACCGGGAATTCCACTGCCCTCTACCGCACTCTAGCCCGCCAGTATCCCATGCCATTCCCAGGTTGAGCCCAGGGCTTTCACATCGGACTTATCAAACCACCTACGCGCGCTTTACGCCCAGTCATTCC
+
FFFFFFFFFFFFFFFFFFFFFFFFFFFFFFFFFFFFFFFFFFFFFFFFFFFFFFFFFFFFFFFFFFFFFFFFFFFFF:FFFFFFFFFFFFFFFFFFFFFFFFFFF:FF:FFFFFFFFFFF:FFFFFFFF:FFFFFFFFF:FFFFFFFFFFFFFFFFFFF:F,FFFFFFFFFFFFFFFF:FFFFFFFFFFFFFFFFFFF,FFFFFFFFFFFFF,,FFFFFFFFFFFFFFFFFFF:::F:F,FFFF,F,:FF
@A00920:152:HGHKKDRXX:2:2104:12979:31767 2:N:0:AGGAGTGG+CTAGAACA
GGACTACAGGGGTATCTAATCCTGTTTGCTCCCCACGCTTTCGTGCATGAGCGTCAGTGCAGGCCCAGGGGATTGCCTTCGCCATCGGTGTTCCTCCGCATATCTACGCATTTCACTGCTACACGCGGAATTCCATCCCCCTCTGCCGCACTCCAGCCTTGCAGTCACAAGCGCAATTCCCAGGTTGAGCCCGGGGATTTCACGCCTGTCTTACAAAACCGCCTGCGCACGCTTTACGCCCAGTAATTCC
+
FFFFFFFFFFFFFFFFFFFFFFFFFFFFFFFFFFFFFF:FFFFFFFFFFFFFFFFFFFFFFFFFFFFFFFFFFFFFFFFFFFFFFFFFFFFFFFFFFFFFFFFFFFFFFFFFFFFFFFFFFFFFFFFF:FFFFFFFFFFFFFFFFFFFFFFFFFFFFFFFFFFFFFFFFFFFFFFFFFFFFFFF:FFFFFFFFFFFFFFFFFFFFF:FFFFFFFFFFFFFFFFFFFFFFFFFFFFFFFFFFFFFFFFF:F
@A00920:152:HGHKKDRXX:2:2104:12246:32221 2:N:0:AGGAGTGG+CTAGAACA
GGACTACTGGGGTTTCTAATCCTGTTTGCTCCCCACGCTTTCGCACCTCAGCGTCAATACCAGTCCAGTGAGCCGCCTTCGCCACTGGTGTTCTTCCGAATATCTACGAATTTCACCTCTACACTCGGAATTCCACTCACCTCTCCTGGATTCAAGCGATGCAGTCTTAAAGGCAATTCAGGGGTTGAGCCCCGGGCTTTCACATCTAACTTACAATGCCGCCTACGTGCGATTTACGCCCAGTAATTCC
+
FF:::F:F:FF:F:,FF:::FFFFFF::FFFF,FFFFFFFFFF:FFFF,FF,,FFFF:FFFF,FFFFFFFF:F,FFFFFF:F:::::FFFFFFFF:F:FFFFFFFFFFFFFFFFFF,FF,FFFFFFF,FFFFFFFFF:F:FFFFF,FFFFFFF:FFF,FFF:FFF::FFFFF,F:F:F,,FFFFFFFFFFFFFFFFFFFFF,F,:FFF:FF,FFFF,,FF,F,FFFFF,FF,FFF:,,:FFFFFFF,F,F
@A00920:152:HGHKKDRXX:2:2104:15872:32299 2:N:0:AGGAGTGG+CTAGAACA
GGACTACAAGGGTATCTAATCCTGTTTGCTCCCCACGCTTTCGTACCTCAGCGTCAGTTGTGGCCCAGGCGGCTGCCTTCGCCTCTGGTGTTCCTCCGGATCTCTACGCATTTCACCACTCCACCCGGAATTCCACGCCCCTCTGCTGCCCTCTAGCTGCCCAGTTTCGAACGGCCTCTCCCGGTTGAGCCGGGAGCTTTCACGTCCGACTTGAACAGCCGCCTGCCCGCGCTTTACGCCCCGGAAATCC
+
FF:FFFFFFFFFFFFFFFFFF:FF:FFFFFFFFF:FFFFFFFFFFFFFFFFFFFFFFFFFFFFFFFFFFFFFFFFFFFFFFFFF,FFFFFFFFF:FFFFFFFFFFFFF::FFFFFFFF:FFFFF:FFF:F,FFFFFFFF:FFFFFFFFF:FFFFFF:FFFFF:F,FFFFFFFFFFFFFFFFFFF,FFFF:F:FFFFFFF:FF:F,,FF,FF,F::::FF,FFFFFF::FFF:::FFFFF:F,F:FFF,FF
@A00920:152:HGHKKDRXX:2:2104:7066:32894 2:N:0:AGGAGTGG+CTAGAACA
GGACTACCAGGGTTTCTAATCCTGTTTGCTCCCCACGCTTTCGTGCCTCAGTGTCAGTGCTGGTCCAGGTAGTCGCCTTCGCCACAGATGTTCCTCCCGATCTCTACGCATTTCACTGCTACACCGGGAATTCCACTACCCTCTACCGCACTCTAGCTCGCCAGTATCCCATGCCATTCCCAGGTTGAGCCCAGGGCTTTCACATCGGACTTAACGAACCACCTACGCACGCTTTACGCCCAGTAATTCC
+
FFFFFFFFFFFFFFFFFF:FFFFFFFFFFFFFFFFFF:FF:FFFFFFFFFFFFFFFFFFFFFF:FFFFFFFFFFFFFFFFFFFFFFFFFF:FFFFFFFFF:FFFFFFFFFFFFFFFFFFFFFFFFFFFFFFFFFFFFFFFFFFFFFFFFFF,FF:FFFFFFFFFFFFFFFFFFFFFFFFFFFFFFF:FFFFFFFFFFFFFF:FFFFFFFF:FFFFFFFFFFFFF:FFFFFFFFFFF,FFFFFFFFFFFFF
@A00920:152:HGHKKDRXX:2:2104:2094:32925 2:N:0:AGGAGTGG+CTAGAACA
GGACTACAGGGGTATCTAATCCTGTTCGCTCCCCACGCTTTCGCTCCTCAGCGTCAGTATCCGACCAGAGACCCGCCTTCGCCACCGGTGTTCCTCCAGATATCTGCGCATTTCACCGCTACACCTGGAATTCCACTCACCACTACCGAACTCTAGCATGCCAGTATCGAAAGAAATACCTAAGTTGAGCCTCGGGATTTCACATACGACTCAACAAGCCGCCTACGAGCCCTTTACGCCCAATAAATCC
+
FF:FFFF,:FFFFFFFFFFFFFFFFF,FFFFFFF:FFFFFFFFFF,FFFFFFFFFFFFFFF:,FFFFF,F:,FFFFFFFFFFFFFFFFFFFFFFFFF:FFFFFFF:FFFFFFFFFFFFFFFFFFF,FFFFFFFFF,,F,FF,FFF:,FFFFFFFFFF,:FFF,FFFFF,,F,F,::,,FF,:FFFF,FFFF:,FFF,FFFFFFF:F,FFF,,,,FFF,FFFFFF,F,:FF:FFFFFF,FFFFFFFFFFFF
@A00920:152:HGHKKDRXX:2:2104:18421:33238 2:N:0:AGGAGTGG+CTAGAACA
GGACTACTCGGGTTTCTAATCCTGTTTGCTCCCCACGCTTTCGCACCTCAGCGTCAGTACCGGACCAGTGAGCCGCCTTCGCCACTGGTGTTCCTCCGAATATCTACGAATTTCACCTCTACACTCGGAATTCCACTCACCTCTTCCGGACTCCAGACACCCAGTATCAAAGGCAGTTCCGGGGTTGAGCCCCGGGAGTTCACCCCTGACTTAAATGTCCGCCTACGTGCGCTTTACGCCCAGTAATTCC
+
F,FF:F,FF:FFFFFF:F:F,FF:FFFFF:FFFFF,,F:,,F,:FFF,F,:FFF,:F,FFFFFFFFFFF:,FFF,FFFFFFFFFFFFFFFFFFFFFFFFFFFFFFFFFFFFFFFF,FF,,FF:FFFFFF:FFFFF,FFFFFFFFFFFF,,FFFF:FFFFFFF,FFF,,FF::FFFFFFFFFFFF,:F:FFFFF,FFF:FFFFFF,FFFFFF::FF:FFF,FF:FF,FF,F:FF:FFFFFFFFFF,:F:FF
@A00920:152:HGHKKDRXX:2:2104:29622:33473 2:N:0:AGGAGTGG+CTAGAACA
GGACTACTGGGGTATCTAATCCTGTTTGATCCCCACGCTTTCGTGCCTCAGCGTCAGTGACTGTCCAGCAGGCCGTCTACACCGCGGGTGTTCCTCCTGATATCTACGCATTTCACCGCTACACCAGGAATTCCGCCTGCCTCTCCAGTACTCTAGCGACCCAGTTTCCGGCGCACCCTCCCAGTTAAGCCGGGAGATTTCACACCAGACTTGGGCCACCGCCTACGCACGCTTTACGCCCAGTAACTCC
+
FFFFFFFFFFFFFFFFFFFFFFFFFFFFF:FFFFFFFFFFFFFFFFFFFFFFFFFFFFFFFFFFFFFFFFFFFFFFFFFFFFFFFFFFFFFFFFFFFFFFFFFFFFFFFFFFFFFFFFFF:FFFF:FFFFFFFFFFFFF:FFFF:FFFF:FFFF,FFFFFFFFFFFFFFFFFFFFFFFFFFFFFFFFFFFFFFFFFFFFFFFFFFFFFFFFFFFFFFFFFFFFFFFFFFFFFFFFFFFFFFFFFF,FFFF
@A00920:152:HGHKKDRXX:2:2104:3414:33583 2:N:0:AGGAGTGG+CTAGAACA
GGACTACAGGGGTTTCTAATCCTGTTTGCTACCCACGCTTTCGCTCCTCAGCGTCAGTCACGGCCCAGAGCGGCGCCTTCGCCACCGGTGTTCCTCCTGATATCTGCGCATTTCACCGCTACACCAGGAATTCCCCGCTCCCCTACCGTACTCAAGTCACAGCAGTATCGGGTGGCGGCTCTGGGTTGAGCCCAGAGTTTTCACACCCGACTTACCGAACCGCCTACGAGCTCTTTACGCCCAATAAATC
+
FFFFFFFF:FFFFFFFFFFFFFFFFFFFFFFFFFFFFFFFFFFFF:FFFFFFFFFFFFF:F:F:FFFFFFFFFFFFFFFFFFF:FFFFFFFFFF:FFFFFFFF:FFFF:FFFFFFFF,FFFFFFFFFF:FFFF:,:FFFFF::FFF,FFF:FFFFFF,FFFF:FFF:FFFFFFFF:FFFFFFFFFFFFFFFF:FFFFFFFFFFF:FF:FFF,FFF:FFFFFFFFFF::FFFFFF,F:FFFFFF:FF:FFF
@A00920:152:HGHKKDRXX:2:2104:5141:34444 2:N:0:AGGAGTGG+CTAGAACA
GGACTACAGGGGTTTCTAATCCTGTTTGATCCCCACACTTTCGTGCCTCAGCGTCAGTTACAGTCTAGTAAGCTGCCTACGCTATTGGTGTTCCTGACGATATCTATGCATTTCACCGCTACACCGTAAATTCCGCCTACCTCGTCTGTACTCAATCCCAACAGTTTTTCAGGCAGCTCCCAGGTTGAGCCTGGGCATTTCACCTAAAACTTGTCAGGACGCCTACGCACCCTTTAAACCCAATAAATCC
+
FFFFFFFFFFFF::FFFFFF:FFFFFFFFF:FFFFFFFF::FFF,F,:FF:F:FFF::,F,FF,,F:FFF::FFFF:FFF:FFFFFFFFFFF:F:,,,,FFFFFFFFFFF:FFFFFFFFFFFFF,,F,,:FFF::,FF:F:FFFFFFFF::FFFF:,F,FFF:FFFFFFF:FFF,FFFFFFFFF,,F,FFFFFFF:,,F,FFFFF,:F,FF:FF,FFF,FFFF::FF::FFFF:FF,FFFFF:F,FFF,F
@A00920:152:HGHKKDRXX:2:2104:19461:34507 2:N:0:AGGAGTGG+CTAGAACA
GGACTACCGGGGTATCTAATCCTGTTTGATCCCCACGCTTTCGTGCCTCAGCGTCAGTTAATGCCCAGAGACCTGCCTTCGCCATCGGTGTTCCTCCTGATATCTGCGCATTTCACCGCTACACCAGGAATTCCAGTCTCCCCTACATCACTCTAGCCTGCCCGTACCCACCGCAGATCCGGAGTTGAGCCCCGGACTTTCACGGCAGACGCGCCACACCGCCTACGAGCTCTTTACGCCCAATAATTCC
+
FFFFFFFFFFFFFFFFFFFFFFFFF,FFFFFFFFFFFFFF:FFF:FFFFFFFFFFFF:FFFFFFFFFFFFFFFFFFFFFFFFFF:F:FFFFFFFFFF,FFFFFFF:FFFF,FFFFFFFF:FFFFF:FFFF:FFFFFFFFFFFFFFF:,F,F::FFFFFF,FFFFF,:FF,FFFF,FFF:F:FFF:::F:F,FF,:FF,:,:FFF,:FFFFFF:,FF,,FFFFFFF,FF:FFFF:FFF:FFFFFFFFF,F:
@A00920:152:HGHKKDRXX:2:2104:32217:35211 2:N:0:AGGAGTGG+CTAGAACA
GGACTACTGGGGTATCTAATCCTGTTTGCTCCCCACGCTTTCGCGCCTCAGCGTCAGTTCCGGTCCAGTGAGCCGCCTTCGCCACTGGTGTTCCTCCCAATATCTACGCATTTCACCGCTACACTGGGAATTCCACTCACCTCTCCCGGCCTCAAGCTATCCAGTCTGGCAGGCAGTTCCACGGTTAAGCCGTGGGATTTCACCCGCCACTTGAAAAGCCGCCTCCGCGCCCTTTACGCCCAAGAATTCC
+
FFFFFFFFFFFFFF:FFFFFFFFFFFFFFFFFFFFFFFFFFFF::FFF,FFFFFFFF:FFFFFFFFFFF:FF:FF:FFFFFFFFFFFFFFF,FFFFFFFFFFFF::FFF:FFFFFFFFFF,:FFFFFFFF,FFFFFFFFFFFFFFFFF:F:FFFFFFFFFFF,FFFFF:FFFF,FFFFFFFF:FFFFFFFFFFFFFF,FFF,:FFFF:FFF:FFFFFFF,FFF:::FFFFFFFFFFFFFFF:F,FFF:F,
@A00920:152:HGHKKDRXX:2:2104:17508:36072 2:N:0:AGGAGTGG+CTAGAACA
GGACTACAGGGGTTTCTAATCCTGTTTGCTCCCCACGCTTTCGCACCTCAGCGTCAGTATTGGGCCAGGTAGCCGCCTTCGCCACTGATGTTCCTCCCGATATCTACGCATTTCACCGCTACACCGGGAATTCCACTACCCTCTCCCATACTCTAGCCGAGTAGTATCGAATGCAGTTCCCAGGTTAAGCCCAGGGCTTTCACATCCGACTCGCTCAGCCACCTGCGTGCGCTTTACGCCCAGTAATTCC
+
FFFFFFFFFFFFFFFFFFFFFFFFFFFFFFFFFFFFFFFFFFFFFFFFFFFFFFFFFFFFFFFFFFFFFF:FFFFFFFFFFFFFF:FFFFFFFFFFFFFF,FFFFFFFFFFFFFFFFFFFFFFFFFFFF,FFFFFFFFFFFFFFFFFFFFFFFFFF:FFFF::FFFFFF,,FFFFF:FFFF,FFFF:FFFFFFFFFFF,FFFFFFFFFFFFFFFFFFFFF::FFFFF:FFFF,FFFFFFF::FF,FF,FF
@A00920:152:HGHKKDRXX:2:2105:28438:1360 2:N:0:AGGAGTGG+CTAGAACA
GGACTACCAGGGTTTCTAATCCTGTTTGCTCCCCACGCTTTCGCACCTCAGTGTCAGTATCAGTCCAGGAGGCCGCCTTCGCCACCGGTATTCCTCCTAATATCTACGCATTTCACCGCTACACTAGGAATTCTACCTCCCTCTACCGTACTCTAGCCGAACAGTATCAAATGCAATTCCCAGGTTGAGCCCAGGGCTTTCACATCCGACTTACTCAGCCACCTACGTGCGCTTTACGCCCAGTAATTCC
+
FFFFFFFFFFFFFFFFFFFFFFFFFFFFFFFFFFFFFFFFFFFFFFFFFFFFFFFFFFFFFFFFFFFFFFFFFFFFFFFFFFFFFFFFFFFFFFFFFFFFFFFFFFFFFFFFFFFFFFFFFFFFFFFFF:FFFFF:FFFFFFFFFFFFFFFFFFFFFFFFFFFFFFFFFFFFFFFFFFFFFFFFFFFFFFFFFFFFFFFFFF:FFFFF:FFFFF:FFFFFFFFFFFFFFFFFFFFFFFFFF:FFF:FFFF
@A00920:152:HGHKKDRXX:2:2105:17725:2284 2:N:0:AGGAGTGG+CTAGAACA
GGACTACCAGGGTATCTAATCCTGTTTGCTCCCCACGCTTTCGTGCCTCAGTGTCAGTGTTGGCCCAGGCAGTCGCCTTCGCCACGGATGTTCCTCCTGATCTCTACGCATTTCACTGCTACACCAGGAATTCCACTACCCTCTGCCACACTCTAGCTTGCCAGTATCCAGTGCCATTCCCAGGTTGAGCCCAGGGCTTTCACATCAGACTTAACAAACCACCTACGCACGCTTTACGCCCAGTAATTCC
+
:FFFFFFFF:FFF:FFFF,:FF:FFFFFFFFFFFFFFFF:FFFFFFFFFFFFFFF:FFFFFFFFFFFFFFFFF:FFF,FFFFFFFFFFFF:FFFFFFFFF:FFF:FFFFFFFFFFFFFFF:FFFFFFFFFF,FFFFFFFFFFFFFFFFFFF,F:FFFFFFFFFFFFFFFFF:FFFF:FFFFFFFFFFFFFFFFFFFFF:FF,FFFFFFFFFFFFFFFF:FFFFFFFFF::F,,FF:,FFFFFFFF:FFFF
@A00920:152:HGHKKDRXX:2:2105:31638:2613 2:N:0:AGGAGTGG+CTAGAACA
GGACTACTGGGGTATCTAATCCCGTTTGCTCCCCACGCTTTCGTGCATGAGCGTCAGTGTCAGCCCAGAGACCTGCCTTCGCCATCGGTATTCCTCCTGATATCTACGCATTTCACTGCTACACCAGGAATTCCAGTCTCCTCTGCCGCACTCAAGCCTTGCAGTCCCAAATGCCATTCCCAGGTTAAGCCCGGGGATTTCACATCTGGCTTACAAAACCGCCTGCGCACGCTTTACGCCCAGTAATTCC
+
FFFFFFFFFFFFFFFFFFFFFFFFFFFFFFFFFFFFFFFFFFFFFFF:FFFFFFFFFFFFFFFFFFFFFFFFFFFFF:FFFFFFFFFFFF:FFFFFFFFFF:FFF:FFFFFFFFFFFFFFFFFFFFFFFFFFFFFFFFFFFFFFFFFFFFFFFFFFFFFFFFFFFFFFFF,,FFFFFFFFFFFFFFFFFFFFFFFFFFFFFFFFFFFFFF:FFFFFFFFFFFFFFFFFFFFFFFF:FFFFFFFFFF:FFF
@A00920:152:HGHKKDRXX:2:2105:10511:2785 2:N:0:AGGAGTGG+CTAGAACA
GGACTACTCGGGTTTCTAATCCCGTTTGATCCCCAAGCTTTCGTGCCTCAGCGTCAATCCATGTTTAGTGAGCTGCCTTCGCAATAGGTGTTCTATATCATATCTAAGCATTTCACCCCTACAGGATAGATTCCGCACACCTCAACAGGCTTCAAGACCAGAAGTATCAGATGCATTTTGCCGGTTGAGCCTGGAGATTTCACCACTGACTTTAATGGCCGCCTGCACTCGCTTTACGCCCCGGGAATCC
+
FFFFFFF,:FFF,:FFF,FFFF,F:FFF:FFFFF,,FFF:FFF,FFFFFFFFFFF,F,,,:FF,,FF:,FF:,:FFFFFFFFFF,FFFFFF,FFF,,,FFF,FFFFFFF,F,FFFFF:FF,:F,,,:F,F,FFF:F,F,FFFF,FFF,,:FF,F,:,F,F,:FF:,F,,,,,FF,:FFF,FF:FFF,,F::FF,FFF,:F,FF::F,F,FF,,,,,,,:FFF:F,F,F,F,FFFF,,,FFF:,,:,::FF
@A00920:152:HGHKKDRXX:2:2105:14995:3004 2:N:0:AGGAGTGG+CTAGAACA
GGACTACTGGGGTATCTAATCCTGTTCGCTCCCCACGCTTTCGCACCTCAGCGTCAGAACAAGTCCAGTTGGCCGCCTTCGCCTCTGGTATTCCTCCGGATCTCTACGCATTCCACCGCTACACCCGGAATTCTACCAACCTCTACTTGTCTCTAGCCTCGCAGTATCCCCTGGCCTCCCGGGGTTGAGCCCCGGGCTTTCACAGTGAGACTTACAAAGCCGCCTACGTGCCCTTTACGCCCAATAATTC
+
FFFFFFFFFFFFFFFFFFFFFFFFFFFFFFFFFFFFFFF:FFFFFFFFFFFFFFFFFFFFFFFFFFFFFFFFFFFFFFFFFFFFFFFFFFFFFFFFFFFFFFFFFFFFFF:FFFFFFFFFFFFFFFFFFFF,FF:FFFFFFFFFFFFFFFFFFFFFFFFFFFFFFFFFFFFFFFFFFFFFFFFFFFFFFFFFFFFFFF:FFFFFFFFFF:FFFFFFFFFFFFFFFFFFFFFFFFFF:F:F:FFFFFF:FF
@A00920:152:HGHKKDRXX:2:2105:30770:3427 2:N:0:AGGAGTGG+CTAGAACA
GGACTACCGGGGTTTCTAATCCGGTTTGCTCCCCACGCTTTCGCCCCTGAGCGTCAGGACAGGGCCAGGATGCCGCCTTCGCCACTGGTGTTCCTCCCGATATCTACGCATTTCACCACTACACCGGGAATTCCACATCCCTCTCCCTGCCTCAAGCCTGCCAGTTTTCGAAGCACCCTCCCAGTTGAGCCGGGAGATTTCACTTCAAACTTGGCAAGCCGCCTGCGGGCGCTTTACGCCCAATAAATCC
+
:FFFFFFFFF:FFFFFFFFF:FFFFFFFFFFFFFFFFFFFFFFFFFFFFFFFFFFFFFFFFF,FFFFFF:FFF:FFFFFFFFFFFF,FFFFFFFFFFFFF:FFFF,FF,F,FFFFF:F,FFFFF,F:FFFFF:FFF:FFFFFFFF:FFFFFFFFF::FFFFFFFF:FFFFFFFFFFFFFFFFFFFF:FFFFFFFF:FF:,FFFFFFFF:FFFFFF:F,:F,FFFF:FFFFFFF,FFFFFFFFFF,F::FF
@A00920:152:HGHKKDRXX:2:2105:11333:3521 2:N:0:AGGAGTGG+CTAGAACA
GGACTACAGGGGTATCTAATCCTGTTTGCTCCCCACGCTTTCGAGCCTCAGTGTCAGTTACAGTCCAGTGAGCCGCCTTCGCCACTGGTGTTCCTCCTAATATCTACGCATTTCACCGCTACACTAGGAATTCCGCTTACCCCTCCGACACTCTAGCCTGACAGTTTCAAAAGCAATTCCGGGGTTGAGCCCCAGGCTTTCACTTCTGACTTGCATGGCCACCTACACTCCCTTTACACCCAGTAAATCC
+
FFFF:FFFFFFFFFFFFFFFFFFFFFFFFFFFFFFF:FFFFF:FFF:FFFFFFFFFFFFFFFFFFFFFFF:FFFFFFFFF:F:FFFFFFFFFFFFFF:FFFFFFFFFFFFFFF::FFFFFF:,FFF,FFFFFFFFFFFFFFFFFFFFFFFFFFFFFFFFF:FFFFFFFF,F:FFFFF::F:FFFFFFFF:FFFFF,FFFFF:F:FFFFF:FFF:FFFFFFFFFFFFFF,FF:F:FFF:FF,,FFFFF:FF
@A00920:152:HGHKKDRXX:2:2105:25012:5134 2:N:0:AGGAGTGG+CTAGAACA
GGACTACTCGGGTTTCTAATCCTGTTTGCTCCCCACGCTTTCGCACCTCAGCGTCAATATGTGTCCAGTAAGTCGCCTTCGCCACTGGTGTTCTTCCGAATATCTACGAATTTCACCTCTACACTCGGAATTCCACTTACCTCTCCACAATTCTAGCGATGCAGTCTCAAAGGCAATTCCGGGGTTGAGCCCCGGGCTTTCACCTCTGACTTGCAAAGCCGCCTACGTGCGCTTTACGCCCAGTAATTCC
+
FFFFFFFFFFFFFFFFFFFFFFFF,FFFFFFFFFFFFFFFFFFFFFFFFFFFFFFFFFFFFFFFFFFFFFFFFFFFFFFFFF:FFFFFFFFFFFF:FFFFFF:FFFFFFFFF:FFFFFFF,FFFFFF:FFFFFFFF:FFFFFFFFFFFFFF,FFFFFFFFFFFFFFFFFFF:FFFFFFFFFFFFF:FFFFFF:F:FFFFFFFFF:FFF,FFFF:F:::FF,FFFFFFFFFFF:F:FFFF:FFF,FFFFFF
@A00920:152:HGHKKDRXX:2:2105:20374:5588 2:N:0:AGGAGTGG+CTAGAACA
GGACTACTGGGGTATCTAATCCTGTTTGCTCCCCACGCTGTCGCGCCTCAGCGTCAGCAACGGCCCAGCAGACCGCCTTCGCCACTGATGTTCTTCCCGATCTCTACGCATTCCACCGCTACACCGGGAATTCCATCTGCCTCTACCGTGCTCGAGCCCGACAGTTTAGAAGGCAGCCCTGCGGTTAAGCCGCAGGATTTCACCCCCTACTTATCAGGCCGCCTACGCGCGCTTTACGCCCAGTAATTCC
+
FFFFFFFFFFFFFFFFFFFFFF:FFFFFFFFFFFFFFFFFFFFFFFFFFFFFFFFFFFF:FFFFFFFFFFF,FFFFF,FFFFFFFFFFFFFFFFFFFFFFFFFFFFFFFFFFFFFF:FF,FF,FFFFF:F::FF,,FFFFFFFF,FFFFFF:FFFFFFFFFFFF:FFFFF:F:FFFFFFFFFFF::FFFFFFFFFFFFFFFFF,F:FFFFFF,FFFFFFF:FFF:FFFFFFF:F:FFFF:F,FFFFF:FF
@A00920:152:HGHKKDRXX:2:2105:20320:5744 2:N:0:AGGAGTGG+CTAGAACA
GGACTACTGGGGTTTCTAATCCTGTTTGCTACCCACGCTTTCGTGCCTCAGCGTCAGTTATGGTCCAGAGAGCCGTCTACACCGCCGGTGTTCCTCCTGATATCTACGCATTTCACCGCTACACCAGGAATTCCACTCTCCTCTCCCACACTCGAGCCGGTCAGTATTCGCCGCACCCTCCCAGTTAAGCCGGGAGATTTCACGACAAACTTAATCGGCCGCCTACGCACCCTTTACGCCCAGTAAATCC
+
FFFFFFFFFFFFFFFFFFFFFFFFFFFFFFFFFFFFFFFFFFF:FFFFFFFFFFFFFFFFF:FFFFFFFFFFFFFFFFFFFFFFF,FFFFFFFFFFF:FFFF:FFFFFFFFF,FFFFFFFFFFFFFFFFFFFFFFFFF:FFFFFFF:FFFFFFFFF:F:,FFFFFFFFFF:FFFFFFFFF,FFFFFFFFFFF:FFFFFFFFFFF:F::FFF:F:F:F:FFFFFFFFFFFFFFFFFFF,FFFFFF,FFFFF
@A00920:152:HGHKKDRXX:2:2105:2275:5869 2:N:0:AGGAGTGG+CTAGAACA
GGACTACCAGGGTATCTAATCCCGTTCGCTCCCCACGCCTTCGCGCCTCAGCGTCAGGGACGGCCCAGCTGGCCGCCTTCGCCACGGGTGTTCCGCCTGATCTCTACGCATTTCACCACTACACCCGGAATTCCACGTCCCTCTACTCGCCTCTAGATTCGCAGTCTTCAGCGCACTCTCCCAGTTTAGCCGGGAGCTTTCACGCCAAACTTGCAAACCCGCCTACACGCTCTTTACGCCCAGTAACTCC
+
FFFFFFFFFFFFFFFFFFFFFFFFFFFFFFFFFFFFFFFFFFFFFFFFFFFFFFFFFFF:::FFFFFFFFFFFFFFFFFFFFFFFFFFFF,FFFFFFFFFFFFFFFFFF:FFFFFFFFFFFFFFFFFFF,FFFFFFFF:FFFFFFFFFFFFFFFFFFFFFFFFFFFFFFFFFFFFF::F::FFFFFF,FFFF,F:FFFFFFFF:FFFFFFFFFFF:FFFFFFF::FFF:FFF:FF,F:FFFFFFF,:FFF
@A00920:152:HGHKKDRXX:2:2105:22987:6073 2:N:0:AGGAGTGG+CTAGAACA
GGACTACCAGGGTTTCTAATCCTGTTTGCTCCCCACGCTTTCGCACCTCAGCGTCAATACTTGTCCAGCGAGTCGCCTTCGCCACTGGTGTTCTTCCGCATCTCTACGCATTTCACCACTACACGCGGAATTCCGTTTACCTCTGCTCCACTCTAGATCGACAGTATTGGTCAACCTCTCCCAGTTTAGCCAGGAGCTTTCATAACCAACTGATCCATCCACCTGCACGCGCTTTACGCCCAGTAACTCC
+
:F:FFFFFFFFFFFF:FFFFFFFFFFFFFFFFFFFFFFFFFFFFFFFFFFFFFFFFFF:FFFFFFFFFFFFFFFFFFFFFFFFFFFFFFFFFFFFFFFFFFFFFFFFFFFFFFFFFFFFFFFFFFFFFFFFFFFFF:FFFFFFFFFFFFFFFFFFFFF:FFFFFFF:FFFFFFFFFF,F:FFFFFFFFFFF:FFF:FFFF::FFFFFFF:FFFFF:FFFFFFFFF:FFFFF:FFFFFFFFFFF,FFFF:F
@A00920:152:HGHKKDRXX:2:2105:2564:7059 2:N:0:AGGAGTGG+CTAGAACA
GGACTACTAGGGTATCTAATCCTGTTTGCTCCCCACGCTTTCGCACCTCAGCGTCAGTATCGGGCCAGTGAGCCGCCTTCGCCACTGGTGTTCTTGCGAATATCTACGAATTTCACCTCTACACCGAGAATTCCGCCTTCCTCTCCGGGACTCCAGCTCGGCAGTTTCGAGTGCACTACCTGGGTTGAGCCCAGGGCTTTCACACCCGACTTGCCGAGCCGCCTACACGCGCTTTACGCCCAGTCATTCC
+
F,FF:FFF,::FFFF:FFF,FF:::FF::,,::F:FFFFFF:,FFFFF,,FFFFF:,::FF::FFFFFFFFFFFFFF,FF:FF::F,F,FFFFF,FF,FFFFFF,FFFFFFF:::F:FFF,FFFF,FFF:FF:FF:F,F,FFF,F:FFF:,,:FF::FFF:F:F,FFF:FF,:FFFF,FFFF,FFFFFF,F:FFF,F,FF,,:F:,F,F:FF,,,::F:FFFFF,F:F,FF:FFFFF:FF,F:,:FFFFF
@A00920:152:HGHKKDRXX:2:2105:25572:8328 2:N:0:AGGAGTGG+CTAGAACA
GGACTACTCGGGTATCTAATCCTGTTTGCTCCCCACGCTTTCGTGCATGAGCGTCAGTGCAGGCCCAGGGGATAGCCTTCGCCATCGGTGTTCCTCCGCATATCTACGCATTTCACTGCTACACGCGGAATTCCATACCCCTCTGCCGCACTCGAGCCGTGCAGTCACAAACGCAGTTCCCAGGTTAAGCCCGGGGATTTCACAGCTCTCTTAACGAACCGCCTCCGCACGCTTTACGCCCAGTAATTCC
+
FFFFFFFF:FFFFFFFFFFFFFFFFF,FFFFFFFFFFFFFFFF:,F,FFFFFFFFFFF,FFFFFFFFF:F:F,,FFFFFFFFFF:FFFFFFFFFFFFFFFFF:FF:FFFFFFFFFF,FFF,F:FFFFFFFFFFFFF,F,FF,FF:FFFFFFFF,FF:F,F,F:FFFFF:F,:FFFFF,FFFF:FFF,FFFFF:FFFFFFFF:FF,F::,FF,:FF,,FFFFFFF,FFFFF,FFFF:FFFFFF,:FFFFFF
@A00920:152:HGHKKDRXX:2:2105:15013:8359 2:N:0:AGGAGTGG+CTAGAACA
GGACTACCGGGGTTTCTAATCCTGTTTGCTCCCCACGCTTTCGCTCTTCAGCGTCAGTATCGGCCCAGAGTGCTGCCTTCGCCGTTGGTGTTCCTCCTGATATCTGCGCATTTCACCGCTACACCAGGAATTCCACTCTCCTCTCCCACACTCGAGCCGGTCAGTATTCGCCGCACCCTCCCAGTTAAGCCGGGAGATTTCACGACAAACTTAATCGGCCGCCTACGCACCCTTTAAGCCCAGTAACTCC
+
FFFFFFFFFFFFFFFFFF:FFFFF,FFFFFF:FFFFFFFFFFFFFFFFFFF:F,FFF,FFFFFFF:FFFFFFFFFFFFFFFFFFFFFF:FF:FFFFFFFFFFFFFFFFFFFFFFFFFFFFFFFFFFFFFFFFFFFFFFFFFFFFFFFFFFF,FFFFFFFFFFFFF:FFFFFFFFFFFFFFFFFFFFF:FF,FFF,FFFFFFFFF:F:FF,F:FFF:::F::FFFFF::FF:F,,:F,FFF::,:FFFF:,
@A00920:152:HGHKKDRXX:2:2105:16025:8641 2:N:0:AGGAGTGG+CTAGAACA
GGACTACTAGGGTTTCTAATCCCATTCGCTACCCACGCTTTCGTGCCTCAGCGTCAAGAAAATGCCAGTGTGCTGCCTTCGCATTTGGTGTTCCCTACGATATCAACGGATTTCACCCCTACACCGTAAGTTCCGCACACCTCTCATTTCTTCGAGTCATACCGTTTCGAACGCGAGTCTGGGGTTGAGCCCCAGGATTTAACGTCCGACTAATATGACCGCCTACGCACCCTTTACGCCCAGTGACTCC
+
FFFFFFFFFFFFFFFFFFFFFFFFFFFFFFFFFFFFFFFFFFFFFFFFFFFFFFFFFFFF:FFFFFFFFFFFFFFFFFF:F:F,FFFF:FFFFFFFFFFFFFFFFFFFFFFFFFFFFFFFFFFFFFF:FFF,FFFF,:FFFF:FF:FFFFFFFFFFFF,FFFFF::FF:FFFFFFFFF:FF:FFFFFFFFF:FFFFFFFFFFFFF:FFFFFFFFFFFFFFFFFF:::FFFFF:F::FFFFFFFFFFF:F:
@A00920:152:HGHKKDRXX:2:2105:29197:8688 2:N:0:AGGAGTGG+CTAGAACA
GGACTACTGGGGTTTCTAATCCTGTTTGCTACCCACGCTTTCGCGCATCAGCGTCAGTTCCGGTCCAGGTAGCCGCCTTCGCCACTGGTGTTCCTCCCAATATCTACGCATTTCACCGCTACACTGGGAATTCCGCTACCCCCTCCCGGACTCGAGCTCGACAGTTTCAAAGGCAGTTCCTCAGTTGAGCCGAGGGATTTCACCTTTGACTTATCGAGCCGCCTACGCGCCCTTTACGCCCAATAATTCC
+
FFFFFFFFFFFFFFFFFFFFFFFFFFFFFFFFFFFFFFFFFFFFF,FFFFFFFFFFFFF,F:,FFFFFFFFFFFFFFFFFFFFFF,FFFFFFFFFFFF:FFFFFFFFFFFFFFFFFFFFFFFFFFFFFF:FFFF,FFFFFFFFFF:FF,FFFF:FFFFFF:FFFFFFFF,FFFFFFFFFFFFFFFFFFFFFFFFFFFFFFFFF:FFFFFFFFFFF:FFFF:FFFFF,FFF:F:FFFFFFFFFFF,F,:F:
@A00920:152:HGHKKDRXX:2:2105:25898:9706 2:N:0:AGGAGTGG+CTAGAACA
GGACTACTGGGGTTTCTAATCCCGTTCGCTCCCTAGCTTTCGTGTTTGAGCGTCAGGTACAGTCCAGGTGGCCGCTTTCGCCACTGGTGTTCCTCCTGATATCTGCGCATTCCACCGCTACACCAGGAATTCCAGATCCCCCTACCAGACTCTAGCCATCCAGTATCGAACGCAGGCTCGGAGTTGAGCCCCGAGTTTTCACGTTCGACTTGAACAGCCGCCTACGAGCTCTTTACGCCCAATGAATCCG
+
FFFFFFFFFFFFFFFFFFFFFFFFFFFFFFFF:FFFFFFFFFFFFFFFFFFFFFFFFFFFFFFFFFFFFFFFFFFFFFFFFFFFFFFFFFFFFFFFFFFF:FFFFFFFFFFFFFFFFF:,FFFFFFFFFFFFFFFFFFFFF:FFFFFFFFFFFFFFFFFFFFFFFFFFFFFFFFFFFFFFFFFFFFF:FFFFFFFFFFFFFFFFF:FFFFFF::FFFFFFFFFFFFFFFFFF,FFFFFFFF,FFFFFFFF
@A00920:152:HGHKKDRXX:2:2105:22363:9784 2:N:0:AGGAGTGG+CTAGAACA
GGACTACTAGGGTTTCTAATCCCGTTTGCTCCCCTGGCTTTCGCGCCTCAGCGTCAATGTCGGTCCAGGATGCCGCCTTCGCCACCGGTGTTCCTCCAGATATCTACGCATTTCACCGCTACACCTGGAATTCCACATCCCTCTCCCGAATTCAAGCCCGCCAGTATCAGACGCAGTTCCCCGGTTGAGCCGAGGGATTTCACGTCTGACTTAACAGGCCGCCTACGCGCCCTTTACGCCCAGTAATTCC
+
FFFFFFFFFFFFFFFFFFFFFFFFFFFFFFFFFFFFFFFFFFFFFFFFFFFFFFFFFFFFFFFFFFFFFFFFFFFFFFFFFFFFFFFFFFFFFFFFFFFFFFFFFFFFFFFFFFFFFFFFFFFFFFFFFFFFFFFFFFFFFFFFFFFFF:FFFFFFFF:FFFFFFFFFFFFFFFFFFF:FFFFFFFFFFFFFFFFFFFFFFFFFFFFFFFFFF,FFFFFFFFFFF:FFFFF:FFFFFFFFFFF:FFFFF:
@A00920:152:HGHKKDRXX:2:2105:12952:10019 2:N:0:AGGAGTGG+CTAGAACA
GGACTACCGGGGTATCTAATCCCGTTTGCTCCCCTGGCTTTCGAGCCTCAGCGTCAGTGTCAGCCTAGCAACCCGCCTTCGCCTCAGGTGTTCCTCTTGATATCTACGCATTTCACCGCTACACCAAGAATTCCGATTGCCCTTTCTGCACTCTAGCACGACAGTATCAGCTGACCGCTTAAGGTTAAGCCTTAAGATTTCACAGCTGACTTGACGCGCCGCCTACGCTCCCTTTACGCCCAGTAAATCC
+
FFFFF,FFFFFF,:FF,:FF:F:FF::FFFFFFFFFFF:F:FFFFFFFFFFFFFFFF:FFFFFFFFFFFFFFFFF:F:FFFFFFFFFF:F:FFF,FFFFFFFFFF,FFFFF:FFFFFFFFFFFFFFFFFFF:FF:FFFFFFFFFFFF,FFFFFFFFFF:FFFFFFFFFFFFFFFF,FFFFF,:FFFFFFFFFF:FFFFF:FFF:,FFFFFFFF,FFFFFFFFFFF:FFFFFFFFFFF,FFFFF:FFFFFF
@A00920:152:HGHKKDRXX:2:2105:23213:10160 2:N:0:AGGAGTGG+CTAGAACA
GGACTACAAGGGTATCTAATCCTGTTTGCTACCCACGCTTTCGCGCATCAGCGTCAGTTACTGTCCAGGTATCCGCCTTCGCCACCGGTGTTCCTCCCAGTATCTACGCATTTCACCGCTACACCAGGAATTCCAAATTCCTCTCCAGAACTCAAGTTACACAGTATCGGACGCAGTACCCAAGTTAAGCTTGGGGATTTCACGTCAGACTTAGGCAACCGCCTACGCGCCCTTTACGCCCAGTAATTCC
+
FFFFFFFFFFFFFFFFFFFFFFFFFFFFFFFFFFFFFFFFFFFFFFFFFFFFFFFFFFF:F,FFFFFFF,F:FFFFFFFFFFFFF,FFFFFFFFFFF,:FFFF:F:FFFFFFFFFFFFFFFFFF,FFFFF:FFFF:,FFFFF:FFF,F:FFFFFFF,,F,,FFFFFFF,FFFFFFFF,F,::,FF:F::F:,F,FFFFFFF,F,FF:FFFF::FF,F,FFFFFFF,,:FFFFFFFFF,FFFFFFFFF:FF
@A00920:152:HGHKKDRXX:2:2105:20528:10457 2:N:0:AGGAGTGG+CTAGAACA
GGACTACCGGGGTATCTAATCCTGTTCGCTCCCCACGCTTTCGCGCCTCAGTGTCAGTTACAGACCAGAAAGTCGCCTTCGCCACTGGTGTTCCTCCAAATCTCTACGCATTTCACCGCTACACTTGGAATTCCACTTTCCTCTTCTGCACTCAAGTTCCCCAGTTTCCAATGACCCTCCACGGTTGAGCCGTGGGCTTTCACATCAGACTTAAGAAACCACCTGCGCGCGCTTTACGCCCATTAATTCC
+
FFFFFFFFFFFFFF:FFFF,FFF,FFF,FFF::FFFFFF,FFFFFFFFFFFFFFFFFFFFF,FFFF:,FF,,F,FF:F:F,:FF:FFFFFFFFFFFFFF:F:FFFFF:F,,FFF:FFFF,FFFF,F::FF,FFFFFF:,FF,F:FF,FFFFFF,:FF,,FFFFFFFF,FFF,F:FF:FFFFFF:FF:,:FFF:F,:FF:F::FFF:FFFFFF,,FFF,:FF:FFF,FFFFFF:FF:FFFFFF,,,F,F,F
@A00920:152:HGHKKDRXX:2:2105:10917:10848 2:N:0:AGGAGTGG+CTAGAACA
GGACTACAGGGGTTTCTAATCCTGTTCGCTCCCCACGCTTTCGCACCTCAGCGTCAGATCAGGTCCAGCCAGCCGCCTTCGCCTCCGGTGTTCTTCCGGATCTCTACGCATTCCACCGCTACACCCGGAATTCCGCTGGCCTCTACCTGTCTCCAGCCCCCCAGTATCCCCGGCTTGCTCGGGGTTGAGCCCCGGCCTTTCACCATGAGACTTAACGGGCCGCCTACGTGCGCTTTACGCCCAATAATTC
+
FFFFF:FFFFFFFFFFFF:FFFFFFFFFFF:FFFFFFFFFFFFFFF:FFFFFFFFFFFFFFFFFFFFFFFFFFFFFFFFFFFF:FFFFFFFFF:FFFFFFFFFFFFFFF,FFFFFFFFFFFF:FFFFFFF:FFFFFFFFFFFFFFFFFFFF:,FFFFFFFFFFFFFFFFFFFFFFFFFFFFFFFF:FFF,F,FFFF:FFFFFFFFFFFF:FFFFFF:FF:FFFFFFFFFFFFF:FF,FFF,,FFFF,FFF
@A00920:152:HGHKKDRXX:2:2105:1289:10927 2:N:0:AGGAGTGG+CTAGAACA
GGACTACACGGGTATCTAATCCTGTTCGCTCCCCACGCTTTCGCACCTCAGCGTCAGATCAGGTCCAGCCAGCCGCCTTCGCCTCAGGTGTTCTTCCGGATCTCTACGCATTCCACCGCTACACCCGGAATTCCGCTGGCCTCTACCTCTCTCCAGCCCCCCAGTCTCCCCGGCCACCTCGGGGTTGAGCCCCGACCTTTCACCATGAGACTAAACGGGCCCCCTACGAGCGCTTTACGCCAAATAATTC
+
FF:FFFF,,FFFF:FFFFFF:FFFFFFFFFFFFFF,FFF::FFFFFFFFFF:FF,:FFFF:F,FFFFFF,,F:FFFFF:FFFFFF,FF:FFFF,FFFFFFFFFFFFFFFFFF,F:FF,FFFFFFFFF:F:FFFF,FFF:FFFFFF,FF:FFFF,FF::,:FFF:F,FFFFFF,F,:F,FF,,FFF,:FFFFFFF,,FF:,FF,F:,FF,FF:,F,,F,,F:,F,,,F,,,F,:FFF:F,FF,F:,FF,,F
@A00920:152:HGHKKDRXX:2:2105:18475:11099 2:N:0:AGGAGTGG+CTAGAACA
GGACTACTGGGGTATCTAATCCTGTTTGCTCCCCACGCTTTCGCACCTCAGTGTCAGTATCAGTCCAGGTAGTCGCCTTCGCCACTGGTGTTCCTTCCTATATCTACGCATTTCACCGCTACACAGGAAATTCCACTACCCTCTACCATACTCTAGCTTGCCAGTTTTGGATGCAGTTCCCAGGTTGAGCCCGGGGATTTCACATTCAACTTAACAAACCACCTACGCGCGCTTTACGCCCAGTAATTCC
+
FFFFFFFFFFFFFFFFFFFFF:FFFFFFFFFFFFFFFFFFFFFFFFFFFFFFFFFFF:FFFFFFFFFFFF:FFFFFFFFFFFF:FFFFFFFFFFFFFFF:FFFF,FFFFFFFFFFFFFF:FFFFFFFF:FFFFFFF,FFFFFFFFFF:,FF:FFFFFFFFFFFFF:FFFFF:F:FF,FFFFFFF:FFFFFFFFFFFFF,FF:FF,FFFFFFF,FF::FFFFFF:FFFFFFFF:FFFFFFFFFFFF,FFFF
@A00920:152:HGHKKDRXX:2:2105:11134:11224 2:N:0:AGGAGTGG+CTAGAACA
GGACTACTGGGGTTTCTAATCCCGTTCGCTCCCCTGGCTTTCGCGGCTCAGCGTCAGGTGCAGCCCAGTAGGCCGCCTTCGCCTCTGGTGTTCCTCCGGATCTCTACGCATTTCACCACTCCACCCGGAATTCCGCCTACCTCTACTGCCCTCCAGCCTGTCAGTTTCCAATGGCCTCGCCCGGTTGAGCCGGGTGATTTCACATCAGACTTGTCAGGCCGCCTGCCCGCGCTTTACGCCCAGTAACTCC
+
FFFFFFFFFFFFFFFFFFFFFFFFFFFFFF,FFFFFFFFFFFFFFFF:FFFFFFFF:FFFFFFFFFFFFFF,FFFFFFFFFF:FFFFFFFFFFFFFFFFFF:F:FFFFFF:F,FFFFFF:FFFF:FFFFF,:FFFFFFF:FFFF:FF,:,FF,,FF,FFFFFF:FF::FFF:F:,FF,F:FFFFFFFFFFFF,FFFFF:FFFFFFFFFFFF:FF,F,FFFFFFFFFFF,FFFF,FFF,FFFFFFFFFFFF
@A00920:152:HGHKKDRXX:2:2105:14371:11475 2:N:0:AGGAGTGG+CTAGAACA
GGACTACAGGGGTTTCTAATCCTGTTTGATCCCCACACTTTCGTGCCTCAGCGTCAGTTGAAGTCTAGTAAGCTGTCTACACTATCGGTGTTCTTGACGATATCTAAGCATTTCACCGCTACACCGTCAATTCCGCCTACCTCGACTCCACTCAAGCCCATCAGTATCAATGCCACCCTCCCGGTTAAGCCGGGATATTTCAGCACTGACTTAATAGGCCGCCTAAGCACCCTTTAAACCCAATAAATCC
+
FFFFFFFFFFFFFFFFFFFFFFFFFFFFFFFFFFFFFFFFFFFFFFFFFFFFFFFFFFFFFFFFFF:FFFFFFFFFFFFFFFFFFFFFFFFFFFFFFFFFFFFFFFFFFFFFFFFFFFFFFFFFFFFFFFFFFFFFFF,FFFFFFFFFFFFFFFFFFFFFFFFFFF,FFFFFFFF:FFFFFFFF,F:FFFFFFFFFFFF:FFFFFFF,F,:FF:FFFFF:FFFF:,FFFFFF:FF:FFFFFFF,FF:FFF
@A00920:152:HGHKKDRXX:2:2105:13024:11616 2:N:0:AGGAGTGG+CTAGAACA
GGACTACACGGGTTTCTAATCCCGTTCGCTCCCCATGCTTTCGCATCTCAGCGTCAGGTCAGGCCCAGCGTGTCGCCTTCGCCACTGGTGTTCCTCCGGATCTCTACGCATTCCACCGCTACACCCGGAATTCTACCAACCTCTGCTTGTCTCCAGCCTCGCAGTATCCCCTGGCATCCCGGGGTTGAGCCCCGGGCTTTCACAGTCAGACTTACAAGGCCGCCTACGTGCGCTTTACGCCCAATAATTC
+
FFFFF:FFFFFFFFFFFFFFFFF:FFFFFFFFFFFFFFFFFFFFFFFFFFFFF:F,FFFFFFFFFF:FFFFFFFFFF:FFFFFFF:FFFFFFFFFFFFFFFFFFF:FFFFFFF,,FFFF,FFFFFFFFFFFFFFF:FFFFFFFF:FFFFFFFFFFFFFFFFFFFFFFFFFF:FFFF:FFFFFFFFFFFFFF:FFFFF:FFFFFF:F:FFFFF,F:F:F:FFFFFFF:F:FF:F,,:,F:F,FF,F:,FFF
@A00920:152:HGHKKDRXX:2:2105:20582:11992 2:N:0:AGGAGTGG+CTAGAACA
GGACTACACGGGTATCTAATCCTGTTTGCTCCCCACGCTTTCGCACCTGAGCGTCAGTCTTTGTCCAGGGGGCCGCCTTCGCCACCGGTATTCCTCCAGATCTCTACGCATTTCACCGCTACACCTGGAATTCTACCCCCCTCTACAAGACTCTAGCCTGCCAGTTTCGAATGCAGTTCCCAGGTTGAGCCCGGGGATTTCACATCCGACTTGACAGACCGCCTGCGTGCGCTTTACGCCCAGTAATTCC
+
FFFFFFFFFFFF:FFFFFFFFFFF:FFFFFFFFFFFFFFFFFFFFFFFFFFFFFFFF:FFFFFFFFFFFFFFFFFFFFFFFFFFFFFFFFF:FF:FFFFFFFFFFFFFFF:FFFFFFFFFFFFFFFFFFFFFFF:FFFFFFFFF:FFFFFFFFFFFFFFFFF:F:F:FFFFFFF::FFFFFFFFF,FFFFFFFFFFF,FFFFFFFFFFFFFFFFFFFFFFFFFFFFFFFFFFFFFFFFFFFF:,FFFFFF
@A00920:152:HGHKKDRXX:2:2105:26476:12273 2:N:0:AGGAGTGG+CTAGAACA
GGACTACCGGGGTTTCTAATCCCGTTCGCTCCCCATGCTTTCGCCTCTCAGCGTCAGGTCAGGCCCAGCGTGTCGCCTTCGCCACTGGTGTTCCTCCGGATCTCTACGCATTTCACCACTACACCCGGAATTCCACACGCCTCTACCTGCCTCTAGCCCCGCAGTTCGGTCACGTCCTCGCCCGGTTGAGCCGGGCGCTTTCACGCGCCACTTGCAGGACCGCCTACACGCGCTTTACACCCAGTACATC
+
FFFFFFFFFFFFFFFFFFFFFFFFFFFFFFFFFF:FFFFFFFFFFFFFFFFFFFFFFFFF:FFFFF:FFFFFFFFFFFFFFFFFFFFFFFFFFFFFFFFFFFFFFFFFFFF:FFFFFFFFFFFFFFFFFFFFFFFFFFFFFFFFFFFFFFFFFFFFFFFFFFFFFFFFFFFFFFFFFFFFFFFFFFFFFFFFF:FFFFFFFF:FFFFFFFFFFFFFFFFFFFFF::FFFFFF:F:FFFFFFFFFFF,FFF
@A00920:152:HGHKKDRXX:2:2105:23267:13135 2:N:0:AGGAGTGG+CTAGAACA
GGACTACTGGGGTTTCTAATCCTGTTTGCTCCCCACGCTTTCGCGCCTCAGCGTCAGTTACAGACCAGAAAGCCGCCTTCGCCACTGGTGTTCCTCCACATCTCTACGCATTTCACCGCTACACGTGGAATTCCGCTTTCCTCTTCTGTACTCAAGTCCCCCAGTTTCCAATGACCCTCCACGGTTGAGCCGTGGGCTTTCACATCAGACTTAAAGGACCGCCTGCGCGCGCTTTACGCCCAATAATTCC
+
FFFFFFFFFFFFFFFFFFF:F:FFFFFF::FFFFFFFFFFFFFFFFFFFFFFFFFFFFFF:FFFFFFFFFFF:FFFFFFFFFFFFFFFFFFFFFFFFFFFFFFFFFFF:FFFFFFFFFFFFF:F:FFFFFFFFFFFFFFFFFFFF:FFFFFFFFFFFF:FFFFFFFFF::FFFFFFFFFFFFFFFFFFFFF:FFFFF:,FFFFFFFFFFFFF:FF:FFFFFFFFFFF:FFFFFF,F:FFFF:FF,::FFF
@A00920:152:HGHKKDRXX:2:2105:22299:13150 2:N:0:AGGAGTGG+CTAGAACA
GGACTACCAGGGTTTCTAATCCGGTTTGCTCCCCACACTTTCGCGCCTCAGCGTCACGTGTTGTCCAGCGAGCTGCCTTCGCAATGGGTGTTCCTACCAGTATCTACGCATTTCACCGCTACACTGGTAATTCCACTCGCCTCTCCAACCGTCAAGCCTGCCAGTATCCAACGCAATGCTGGGGTTGAGCCCCAGTCTTTAACATCGGACTTAACAGACCGCCTACGCGCCCTTTACGCCCAGTGAATCC
+
FFFFFFFFFFFFFFFFFFFFFFFFF:FFFFFFFFFFFFFFFFFFFFFFFFFFFFFFFFFFFFFFFFFFFFFFFFFFFFFFFFFFFFFFFFFFFFFFFFFFF:FFFFFFFFFFFFFFFFFFFFFFFFFFFFFFFFFFFFFFFFFFFFFFFFFFFFFFFFFFFFFFFFFFFF,FFFFFFFF:FFFFFFFFFFFFFFFFFFFFFFFFFFFFFF:FFFFFFFF:FFFFFFFF:FFFFFFFFFFF:FFFFF:FFF
@A00920:152:HGHKKDRXX:2:2105:10140:14544 2:N:0:AGGAGTGG+CTAGAACA
GGACTACCGGGGTTTCTAATCCTGTTTGCTCCCCACGCTGTCGCGCCTCAGCGTCAGCAAAAGCCCAGCAGGCCGCCTTCGCCACTGATCTTCTTCCCGATCTCTACGCATTCCACCGCTACACCGGGAATTCCACCTGCCTCTACTGTGCTCGAGCCTGACAGTTTAGAAGGCAGCCCTGAGGTTAAGCCTCAGGATTTCACCCCCTACTTATCAGGCCGCCTACGCGCCCTTTACGCCCAGTGATTCC
+
FFFFFFFFFFFF::FFFFFFFFFFFFFFFFFFFFF,FF::FFF::FFFF:FFFFFFFFFF,FF,FFFF:FF:F,FFFFFFFFFFF:FFF,F:F:FFF:FF:FF::FFFFFF:FFFFFFFFFFFFFFFFFF,FF,F:FFFFFFFFFF,,F::FF,F:FFF,FFFFF,FFF:F,:F,,,FFF,FFFFFFFFFF,FFFFFFFFFFF:FF:FFFF,F,FF:FFF:FF:FFFFFFFF:FF:FFFFF:,FFF:,,F
@A00920:152:HGHKKDRXX:2:2105:9326:14732 2:N:0:AGGAGTGG+CTAGAACA
GGACTACTGGGGTATCTAATCCTGTTTGCTCCCCACGCTTTCGCGCCTCAGCGTCAGATCCGAGCCAGGTGGCCGCCTTCGCCTCTGGTGTTCCTCCGGATCTCTACGCATTTCACCACTACACCCGGAATTCCGCATCCCTCTAACACCCTCTAGGTCAGCAGTCTTATCCGACCTCTCCCAGTTTAGCCGGGAGCTTTCACGGACAACTTACTCACCCGCCTACACGCTCTTTACGCCCAGTAATTCC
+
FFFFFFFFFFFFFFFFFFFFFFFFFFFFFF:FFF:FFFFFFFFFFFFFFFFFFFFFFFFFFFFFFFFFFFFFFFFFFFFFFFFFFFFFFFFFFFFFFFFFFFFFFFFFFFFFFFFFFFFFFFFF:FFFFFFFFFF:FFFFF,FF:FFFF:FFF:FFFFFFFFF,FF,FFFFF:FFFF:F,FFFFFFF:,FFFF:F,FFFF,F:FFFF,F:F:F,F:F:,F,FFFFF:F::FFFFFFF,F:,:,:FF,,,F
@A00920:152:HGHKKDRXX:2:2105:6334:14904 2:N:0:AGGAGTGG+CTAGAACA
GGACTACAAGGGTATCTAATCCTGTTTGCTCCCCACGCTTTCGTGCCTCAGCGTCAGTATCGGGCCAGTGAGCCGCCTTCGCCACTGGTGTTCTTGCGAATATCTACGAATTTCACCTCTACACTCGCAGTTCCACTCACCTCTCCCGAACTCAAGATCCTCAGTATCAAAGGCAGTTCTGGAGTTGAGCTCCAGGATTTCACCCCTGACTTAAAGACCCGCCTACGCACCCTTTACGCCCAGTGATTCC
+
FFFFFFFFFFFFFFFFFFFFFFFFFFFFFFFFFFFFFFF:FFFFFFFFFFFFFFFFFFFFFFFFFFFFFFFFFFFFFFFFFFFFFFFFFFFFFFFF:FFFFFFFFFFFFFFFFFFFFFF:FFFFFFFFFFFFFFFFFFFFFFFFFFFFFFFFFFFFFFFFFFFFF:FFFFFFFFF:FFFFFFFFFFFFFFFF:FFFFF:FFFFFFFF:FFFFF:FF:FFFFFFFFFF:FF:FFFFFFFFF,FFFFFF:FF
@A00920:152:HGHKKDRXX:2:2105:19759:15013 2:N:0:AGGAGTGG+CTAGAACA
GGACTACTAGGGTTTCTAATCCTGTTTGCTCCCCACGCTTTCGCACCTCAGCGTCAATAACTGTCCAGAGAGTCGCCTTCGCCACTGGTGTTCTTCCGAATATCTACGAATTTCACCTCTACACTCGGAATTCCACTCGCCTCTCCAGGAGTCTAGCAATCTAGTTTCAAAGGCAGTTCCGGGGTTGGGCCCCGGGCTTTCACCTCTGACTTGAATCGCCGCCTACGTGCGCTTTACGCCCAGTAATTCC
+
FFFFFFF,:FFFF,FFFFFFFFFFFF:FFFFFFFFFFFFFFFFFFFFFF:FFFFFFFFF,FFFFFFFF,FF::FFFFFFFFFFFFFFFFFFFFF:FFF::FFFFFFFFFFFF,FFFF::FFFFF,FFFFFFFFFFFFFFFF,FFFFFFFF:FFFFFF,,FF,,FF,FFFF,:FFFF,,FFFF:FF:F,FFF:FFFFF:::FFF,,FF:FFF,FF,F:::FFFF:FF:,FFFFF:FFFFFFF:,:,FF:FF
@A00920:152:HGHKKDRXX:2:2105:25681:17597 2:N:0:AGGAGTGG+CTAGAACA
GGACTACTGGGGTATCTAATCCTGTTTGATCCCCACACTTTCGTGCATCAGCGTCAGTTACAGCCTAGTAAGCTGCCTTCGCTATCGGTGTTCTTGACGATATCTATGCATTTCACCGCTACACCGTCAATTCCGCCTACCTCATCTGTACTCAATCCCTGCAGTTTTTCAGGCAGCAACCAAGTTGAGCTTGGGCATTTCACCTAAAACTTGAAGGGACGCCTACGCACCCTTTAAACCCAATAAATCC
+
FFFFFFFFFFFFFFFF:FFFFFFFFFFFFFFFFFFFFFFFFFFFF:FFFFFFFFFFFFFFFFFFFF:FFFFFFFFFFFFFFFFFFFFFFFFFFFFFFFFFFF,FFFFFFFFF:FFFFFFF:FFFFFFFFFF:FFFF:F:FFFFFFFFF,:FFFFFFFF,FFF::FF,FFFFFF,:F,,,FFF,:FFFFF:FFF:FFF,FF,FFFFFFFFFFFFF:FFFF:FF:F,,:FFFF:F:FFF:,FF:FFF:F,:F
@A00920:152:HGHKKDRXX:2:2105:28140:17628 2:N:0:AGGAGTGG+CTAGAACA
GGACTACTCGGGTATCTAATCCTGTTCGCTCCCCATGCTTTCGCTCCTCAGCGTCAGTTACGGCCCAGAGATCTGCCTTCGCCATCGGTGTTCCTCCTGATATCTGCGCATTCCACCGCTACACCAGGAATTCCAATCTCCCCTACCGAACTCTAGCCTGCCCGTATCGGCTGCAGGCCCGCGGTTGAGCCGCGGGTTTTCACAGTCGACGCGACAAGCCGCCTACGAGCTCTTTACGCCCAATAAATCC
+
FFFFFFFFFFFF,F:FFFFFFFFFFFFFFFFFFF,FFFFFFFFFFFFFFFFFFFFFFFF:FFFFFFFF:FFFFFFFFFFFFFFFFFFFFFFFFFFFFFFFFFFFFFFFFFFFFFFFFFFFFFFFF,FFFFFFFFFFFFFFFFFFFFFFFFFFFFFFFF:FFFFFFF:FFFFFFF::FFFFFFFFFFFFFFFFFFFFFFFFF,FFFFFFFFFFFF::F:FFFFFFFF:FFFFFFFF::FFFFFFFFFFFFF
@A00920:152:HGHKKDRXX:2:2105:32208:19100 2:N:0:AGGAGTGG+CTAGAACA
GGACTACTGAGGTTTCTAATCCCGTTCGCTCCCCATGCTTTCGCCTCTCAGCGTCAGGTCAGGCCCAGCGTGTCGCCTTCGCCACTGGTGTTCCTCCGGATCTCTACGCATTTCACCACTACACCCGGAATTCCACACGCCTCTACCTGCCTCTAGCCCCGCAGTTCGGTCACGTCCTCGCCCGGTTGAGCCGGGCGCTTTCACGCGCCACTTGCAGGACCGCCTACACGCGCTTTACACCCAGTAAATC
+
FFFFFFFFFFFFFFFFFFFFF:FFFFFFFFFFFFFFFFFFFFFFF:FFFFFFFFFFFFFFFFFFFFFFFFFFFF:FFFFFFFFF:FFFFFFFFFFFFFFFFFFFFFF:FFFFFFFFFFFFFFFFFFFFF:FFFFFFFFFFFFFFFFFFFFFFFFFF:FFFFFFFFFFF:FFFFFFFFFFFFFFFFFFFFFFFFFF,FF:FFF:FFFFFFFFFF:FFFFFF,FFFFFFF:FFFFFFF:F,FFFFFFF,FFF
@A00920:152:HGHKKDRXX:2:2105:5701:19194 2:N:0:AGGAGTGG+CTAGAACA
GGACTACAAGGGTTTCTAATCCTGTTCGCTCCCCACGCTTTCGCGTCTCAGCGTCAGTACCGTTCCAGAGAGCCGCTTTCGCCACGGGTGTTCTTCCTGATATCTGCGCATTTCACCGCTACACGTGGAATTCCGCTCTTCTCTTCTGCACTCAAGTCTCCCAGTTTCCAATGACCCTCCCCGGTTGAGCCGGGGGCTTTCACATCAGACTTAAGAGACCGCCTGCGCGCGCTTTACGCCCAATAATTCC
+
FFFF:FFFFFFFF:,FF,FFFFFFF:FFFFFFFFFFFFFFFFFFFFFFFFFFFFFFFFFFF:FFFFFFFFFFFFFFFFFFFFFFFFFFFFFFFF:FFF:FFFFFFFFFFFFFFFFFFFFF,FFFFFFFFFFFFFFFFFF:FFFFFFFFFFFFF:FFF:FFFF:FFFFFFFFFFFF:FFFFFFFFFFFFFF:F,FFFFFFFFFFFFFFFFFFFFFFFFFFFFFFFFFF:FFFFFFFFFFFFFFFFFF,FF:
@A00920:152:HGHKKDRXX:2:2105:31503:19507 2:N:0:AGGAGTGG+CTAGAACA
GGACTACTCGGGTTTCTAATCCTGTTTGCTCCCCACGCTTTCGCACCTCAGCGTCAGTATCGGCCCAGAGACCTGCCTTCGCCATCGGTGTTCCTCCTGATATCTGCGCATTTCACCGCTACACCAGGAATTCCAGTCTCCCCTACCATACTCTAGTCTGCCCGTACCCACTGCAAGTACGGGGTTGAGCACCGGATTTTCACAGCAGACGCGACAAACCGCCTACAAGCTCTTTACGCCCAATAAATCC
+
F:FFFFFF:FFFFF:FFF:FFF,FFFFFFFFFFF:::FFFFFFFFFFFF:FFF::FFFFFFFFFFFFFFF:FF:F:FFFF,,F:FF:FFF:F:FFF,F:FFFFF:FFFF:F:FFFFFFFF,FFFFFFFFFFFFFF:F,,FFF::FFFFF:F:FFFF:FF,FFF:FF:F,FFFFF:FFF,F:,,:FFFFFF,FFF,FFFFFFFFF::FFFFFFF,::F:FFFFF:F,F,F:,F:F::FFFFFFFFF:,F,:
@A00920:152:HGHKKDRXX:2:2105:26440:19852 2:N:0:AGGAGTGG+CTAGAACA
GGACTACTCGGGTTTCTAATCCGGTTTGCTCCCCACGCTTTCGCTCCTCAGCGTCAGGATAGGCCCAGAAAGCCGCCTTCGCCACTGGTGTTCCTCCCGATATCTACGCATTTCACCGCTACACCGGGAATTCCGCTTTCCTCTGCCCACCTCTAGCTCGCCAGTATCCGATGGCTGCTCCCAGTTGAGCCGGGAGATTTCACACCGGACTTAACGAACCGCCTACAAGCCCTTTACGCCCAGAAAATCC
+
FFFFFFFFFFFFFFFFFFFFFFFFFFFFFFFFFFFFFFFFFFFFFFFFFFFFFFFFFFFFFFFFFFFFFFFFFFFFFFFFFFFFFFFF:FFFF:FFFFFFFFFFFFFFF:FFFFFFFFFF,FFFFF:FFF:FFFFFFFFFFFFFFF:FFFFFFFFFFFFFFFFFF,FF:F,FFFFFFFFFFFF,FF,FFFFFF,FFFFFFFFFFFFFF:FFFF,FF:FFF:FFF:FFFFFFFFFF:FF:FFFF,F::,FF
@A00920:152:HGHKKDRXX:2:2105:8730:19993 2:N:0:AGGAGTGG+CTAGAACA
GGACTACTCGGGTTTCTAATCCCGTTTGCTCCCCACGCTTTCGCGCCTCAGCGTCAGAACCGAGCCAGTGAGCCGCTTTCGCCACCGGTGTTCCACCCAATATCTACGAATTTCACCTCTACACTGGGTATTCCACTCACCTCTCTCGGTCTCGAGCCAGCCCGTATAGGATGCCGTTCCGGGGTTGAGCCCCGGGCTTTCACATCCGACGCAACCGGCCGCCTACGCGCCCTTTACGCCCCGGCTGTCC
+
FFF:FFFFFFFFFFFF:FFFFFFFFFFFFFFFFFF:FFFFFFFFFFF:FFFFFFFFFFFF::F:FFFF::FF:FFFFFFFFFFFF:FFFFFFF,FFFF:F,::F:F:FFFFFFFFFFFF,FFFFFFFFFF:FFFF:FF:FF,FF:F::,FFFFFF::FFF,F:FFF:,,,::F,FF,F,:,FF::,F,,F,,:F:FF,:FF,:,FFFF,::FF:F:F,:FFF,:,,FFFF,,,,F,FFFFF,:,F,,F,F
@A00920:152:HGHKKDRXX:2:2105:8187:20776 2:N:0:AGGAGTGG+CTAGAACA
GGACTACTAGGGTATCTAATCCTGTTCGCTCCCCACGCTTTCGCGCCTCAGTGTCAGTTACAGGCCAGGAAGCCGCCTTCGCCACCGGTGTTCCTCCTAATATCTACGCATTTCACCGCTACACTTGGAATTCCACTTTCCTCTGACATCCTCCAGTCACCCAGTATCCGAACCATTCCCGAGGTTGAGCCCCGGTCTTTAAGTCCAGACTTAAGTAACCGCCTACGTTCGCTTTACGCCCAATAATTCC
+
FF:FFFFFFFFFFFFFFFFFFFFFFFFFFFFFFFFFFFFFFFFFFFFFFFFFFFFFFFFFFFFFFFFFFF:FFFFFFFFFFFFFFFFFFFFFFFFFFFFFFFFFFFFFFF:FFFFFFFFF:F:FFFFFFFFFFFFFFFF:FFFFFFFFFFFFFFFFFFFFFFFFFFFFFFFFFFFF:FFFFFFF:FF:F:FFFFFFFFFFFFFFFFFFFFFFFFF:F:F:FFFFFFFF,FFFFFFFFFFFFFFFFF:FFF
@A00920:152:HGHKKDRXX:2:2105:22535:21073 2:N:0:AGGAGTGG+CTAGAACA
GGACTACCAGGGTATCTAATCCCGTTCGCTCCCCACGCTTTCGCACCTGAGCGTCAGGCTAATGCCAGGGTGCCGCTTTCGCCACTGATGTTCCTCCCGATATCTACGCATTTCACTGCTACACTAGGAATTCCACTTTCCTCTCCTGCACTCTAGATATCCAGTTTGGTATGCAGCACCCAAGTTGAGCCCGGGTCTTTCACATCCCACTTAAATATCCACCTACGCATCCTTTACGCCCAGTAAATCC
+
FFFFFFFFFFFFFFFFFFFFFFFFFFF:FFFFFFFFFFFFFFFFFFFFFFF:FFFFFFFFFFFFFFFFFFFFFFFFFFFFFFFFFFFFFFFFFFFFFFFFFFFFFFFFFFFFFFFF:FFFFFFFFFFF::FFFFFFF:FFFF::,FFFFFFFFFFFFF,FFF:FFFFFF,FFFFFFFFFFF,F:FFF:FFFF,:FF,F,FF,FFF:F,,FFFFFF:FFFFFFF::FFF:,F,:F:::F:,:::FF::FF:
@A00920:152:HGHKKDRXX:2:2105:22336:21324 2:N:0:AGGAGTGG+CTAGAACA
GGACTACAGGGGTTTCTAATCCTGTTTGCTCCCCACGCTTTCGCACCTGAGCGTCAGTCTTCGTCCAGGGGGCCGCCTTCGCCACCGGTATTCCTCCAGATCTCTACGCATTTCACCGCTACACCTGGAATTCTACCCCCCTCTACGAGACTCAAGCTTGCCAGTATCAGATGCAGTTCCCAGGTTGAGCCCGGGGATTTCACATCTGACTTAACAAACCGCCTGCGTGCGCTTTACGCCCAGTAATTCC
+
FFFFFFFFFFFFFFFFFF:FFFFFFFFFFFFFFFFFFFF,FFFFF,FFFFFFFFFFFFFFFFFFFFFFFFFFFFFFFFFFFFFFFFFFFF:FFFFFFFFFFFFFFFFFFFFFFFFFFFFFFFFFFFFFFFFFFFFFFFFFFFFFFFFFFFFFFFFFFFFFFFFFFFFFFFFFFFFFFFFFFFFFFFFFFFFFFFFFFFFFFFFFFFFFFFFFFF:FFFFFFFFF:FFFFFFFFFFFFFFFFFFFFFFFFF
@A00920:152:HGHKKDRXX:2:2105:15420:21997 2:N:0:AGGAGTGG+CTAGAACA
GGACTACACGGGTTTCTAATCCTGTTTGCTCCCCACGCTTTCGTGCCTGAGCGTCAGTGTTATCCCAGGAGGCTGCCTTCGCCATCGGTGTTCCTCCGCATCTCTACGCATTTCACTGCTACACGTGGAATTCCACCCCCCTCTGCCGCACTCTAGCCTCCCAGTTTCAAACGCAGTTCCCAGGTTAAGCCCGGGGATTTCACATCTGACTTGAGAAGCCGCCTGCGCACGCTTTACGCCCAGTAATTCC
+
:F,FFFFFFFFF:F::FFFF:FFFFFFFFFFFFFFFFFFFFFFFFFF:FFFFFFFFFFFF:FFFFFFF::FFFFFFF,FFFFFFFFF:FFFFFF:FFFF,FFFFFFFFFFFFFFFFFFFFFF,FFF::FFFF:FFFFFFFFFFF:FFFFFF:FFFFFFFF:FFFFFFFFF:FFFF,FFF:FFFFFFFFFFFFFFFFFFFFFFFFFFFFFFFFF:FFFFFFFFFFF:FFFFFFFFFFFFFFF:F:FFFFF:
@A00920:152:HGHKKDRXX:2:2105:21359:22044 2:N:0:AGGAGTGG+CTAGAACA
GGACTACAGGGGTTTCTAATCCCGTTTGCTCCCCTGGCTTTCGTTCCTCAGTGTCAGTTGCAGTCCAGAACGCCGCCTTCGCCACCGGTGTTCCTCCAGATATCTACGCATTTCACCGCTACACCTGGAATTCCGCGTTCCTCTCCTGCACTCAAGCCGACCAGTCTCAGACGCAGTTCCCCAGTTCAGCAGAGGGATTTCACGTCTGACTTAGCCGGCCACCTACGAACACTTTACGCCCAATAATTCC
+
,,F,::F:F::,:FFF::F:FF::,:F,FFFF,FFF:,F:FFFF:F:,:FF:FF:F,,FFF::FFF:FFFFFF,:FFF,FFFFFF:F::FFFFFFFFFFFFF:FF:FFFFFFF:FF:FFFFFFFFFF:FF,FFFF,FF:F:F,:FFF:FFFFFFF,FFFFFF,:FF:FFFFF:F,FFF,FFFFFF:,F,F,FF:,FFFF:FFFFFFF:FFF,FFF:FFFFFFFF,,FFFF,FF,F,F,,FFFFF,F,FFF
@A00920:152:HGHKKDRXX:2:2105:9688:23093 2:N:0:AGGAGTGG+CTAGAACA
GGACTACCGGGGTATCTAATCCTGTTTGCTCCCCACGCTTTCGCACCTCAGCGTCAACAGTCGTCCAGTAAGTCGCCTTCGCCACTGGTGTTCTTCCGAATATCTACGAATTTCACCTCTACACTCGGAATTCCACTTACCTCTCCGACGTTCTAGCGATGCAGTCTTAAAGGCAGTTCCGGAGTTGAGCTCCGGGCTTTCACCTCTAACTTACAAAGCCGCCTACGCGCGCTTTACGCCCAGTAATTCC
+
FFFFFFFFFFFFFFFFF,FFFFFFFFFFFFFFFFFFFFFFFFFFFFFFFFFFFFFFFFFFFFFFFFFFF:FFFFFFFFFFFFFFFFFFFFFFFFFFFFFFFFFFFFFFF:FFFFFFFFFFFFFFFFFFFFFFFFFFFFFFFFFFFFFFFFFFFFFFFFFFFFFFFFFFFFFFFFFFFFFFFFFFFFFFFFFFFFFFFFF:FFFFFFF,FFFFFFFFFF:FFFFF:FFFFFFFFFFFFFFFFFFFF:FFFF
@A00920:152:HGHKKDRXX:2:2105:19868:24408 2:N:0:AGGAGTGG+CTAGAACA
GGACTACTCGGGTATCTAATCCTGTTTGCTCCCCACGCTTTCGCACCTCAGCGTCAATATTTGTCCAGTAAGTCGCCTTCGCCACTGGTGTTCTTCCGAATATCTACGAATTTCACCTCTACACTCGGAATTCCACTTACCTCTCCACAATTCTAGCGATGCAGTCTTAAAGGCAGTTCCGGAGTTAAGCTCCGGGCTTTCACCTCTAACTTACAAAGCCGCCTACGCGCGCTTTACGCCCAGTAATTCC
+
FFFFFFFFFFFFFFFFFFFFFFFFFFFFFFFFFFFFFFF,FFFFFFFFFFFFFFFFFFFF,F:FFFFFF:FFF:FFFFFFFFFF:,FFFFFFF,FFFF:FFFFFFFFFF:FFFFFFFFFFFF:FFFFFF:FF:FFFFFFFF:FFFF:FFF:FFFFFFF,FF:FFFF:,FF,FFF,FFFFFF,,FFFFFFF:FFFFFFFFF:FF,FFF,FFFFFF,FFFFFFFFF:FFF:F:FFFFFFFFFF:FF,F:::F
@A00920:152:HGHKKDRXX:2:2105:4182:24674 2:N:0:AGGAGTGG+CTAGAACA
GGACTACTCGGGTATCTAATCCCGTTCGCTCCCCATGCTTTCGCATCTCAGCGTCAGGTCAGGCCCAGCGTGTCGCCTTCGCCACTGGTGTTCCTCCGGATCTCTACGCATGTCACCACTACACCCGGAATTCCACACGCCTCTACCTACCTCTAGTCGCGCAGTTCGATTGCGTCCTCGCCCGGTTGAGCCGGGCGCTTTCACGCCTCACTTGCACGACCGCCTACACGCGCTTTACACCCAGTAAATC
+
FFFFFFFFFFFF:,FFFFFFFFFFF:FFFFFFFFFFFFFF:FFFFFFFFFFFFFFFFFFFFFFFFFFFFFFFFFFFF:FFFFFFFFFFFF::FFFFFFFFFFFFFFFFFFF,FF,FFFFFFF:FFFFFFF:F:FFFFFFFFFFFFF:FFFF:FFFFF:FF:F:F:FFFFFF:FFFFFFFFFFFFFFFF:F:FFFFFFF:FFFFFFF,FF:FFFFFF:FF:FFFFFF:FFFFFF::F::FFFF,FFFFFF:
@A00920:152:HGHKKDRXX:2:2105:32425:24956 2:N:0:AGGAGTGG+CTAGAACA
GGACTACAAGGGTATCTAATCCGGTTTGCTCCCCATGCTTTCGCGCCTCAGCGTCAGGTCACCCCCAGAGAGTCGCCTTCGCCACTGGTGTTCCTCCCGATATCTACGCATTCCACCACTACACCGGGAATTCCACTCTCCCCTAGGTACCTCAAGACTAGCAGTATCCAAGGGCCTCTCCCAGTTGAGCCGGGAGCTTTAACCTCGGACTGACCAATCCGCCTGCGCGCGCTTTACGCCCAGTGAATCC
+
FFFFFFFFFFFFFFFFFFFFFFFFFFFFFFFFFFFFFFFFFFFF:FFFFFFFFFFFFFFFFFFFFFFFFFFFFFFFFFFFFFFFFFFFFFFFFFFFF:FFFFFFFFFFFFFFFFFFFFFFFFFFF:FFFFFFFFFFFFFFFFFFFFFFFFFFF,FF:F:F,FFFFFFFFFFFFF:FFFFFFFFFFF,FFFFFFF::FFFF:FFFFFFF:FFF,FFFFFFFFFFFF:F:FFFFFFF,FF:FF,F:FFFFFF
@A00920:152:HGHKKDRXX:2:2105:32398:25567 2:N:0:AGGAGTGG+CTAGAACA
GGACTACAGGGGTATCTAATCCCGTTCGCTCCCCTGGCTTTCGCACCTGAGCGTCAGAAACGAGCCAGAACATTGCCTTCGCCATTGGTGTTCTTCCAGATATCTACGCATTTCACTACTCCACCTGGAGTTCCATGTTCCTCTCTCGTTCTCAAGTTCACCAGTTTTTGAAGTCCTTTATCGGTTGAGCCGACAACTGTCACTCCAAACTTGGCGAACCGCCTTCGTGCGCTTTACGCCCAGTAATTCC
+
FFFFFFFFFFFFFFFFFFFFFFFFFFFFFFFFFFFFFFFF:FFFF,FFFFF:FFFFFFFF,FFFFFFFFFFFFF:F:FFFFF:FFFFFFFFFFFF:FFFFF:FFFFF:FFFFFFFFFFFFFFFF:FF:FFFFFFFFFFF:FFFFFFFFFFFFF:FFFFFFFFFFFFFFFF,F:F::FFFFFFFFFFFFFFFFFFFFFFFFFFFFF:FFFFFFFFFFFFFF,FFF,FFFFFFFFFFFFFFFF:FFFFFFF:
@A00920:152:HGHKKDRXX:2:2105:14787:27508 2:N:0:AGGAGTGG+CTAGAACA
GGACTACAGGGGTATCTAATCCTGTTCGATCCCCACGCTTTCGTGCCTCAGCGTCAGTGTCAGCCTAGTAAGCTGCCTTCGCTATCGGTGTTCTTTATGGTATCTATGCATTTCACCGCTACACCATAAATTCCGCCTACCTCGACTGTACTCAAGCCCTACAGTATCAATGGCACATCTACGGTTAAGCCGCAACATTTCACCACTGACTTATAAGGCCGCCTACGCACCCTTTAAACCCAATAAATCC
+
FFFFFFFFFFFFFFFFFFFFFFFFFFFFFFFFFFFFFFF:FFFFFFFFFFFFFFFFFFFFFFFFFFFFFFFFFFFFFFFFFFFFFFFFFFFFFFFFFFFFFFFFFFFFFFFFFFFFFFFFFFFFF:FFFFFFFFFFFFFFFFFFFFFFFFFFFFFFFFFFFF::FFFFFFFFFFFFFFFFFFFFFF:FF:FFFFFFF:FFFFF:FFF:FFFFFFFF:FFFFFFFF,FFFF:FFFFFFFF:FFFFFFFF,F
@A00920:152:HGHKKDRXX:2:2105:19325:28729 2:N:0:AGGAGTGG+CTAGAACA
GGACTACTGGGGTATCTAATCCTGTTTGCTCCCCACGCTTTCGCACCTCAGCGTCAGTATCGAGCCAGTGAGCCGCCTTCGCCACTGGTGTTCCTCCGAATATCTACGAATTTCACCTCTACACTCGGAATTCCACTCACCTCTCTCGAACTCCAGATCAACAGTTTTAAGGGCAGTTCCGGGGTTGAGCCCCGGGATTTCACCCCTAACTTGCTGGTCCGCCTACGTGCGCTTTACACCCAGTAATTCC
+
FFFFFFFFFFFFFFFFFFFFFFFFFFFF:F:FFFF:FFFFFFF:FFFFFFFFFFFFFFF:::FFFFFFFFFFFFFF:FFFFFFFFFFFFFFFFFFFFF:FFFFFFFFFFF,FFFFFF:FFFFFFFFFFF::FF:,F:F,FFFFFFFFFF:FFFF:F:F,,FFFFF:FF::FFF:FFFFFFF:FFFFFFFFFFFFFF,F,FF,FF:FF::FFFFFFFFFFFFFFF,FFFFF,F,FF:,:FFFFFF:,,FFF
@A00920:152:HGHKKDRXX:2:2105:9507:28855 2:N:0:AGGAGTGG+CTAGAACA
GGACTACTGGGGTTTCTAATCCTGTTTGCTCCCCACGCTTTCGTGCATGAGCGTCAGTGCAGGCCCAGGGGATTGCCTTCGCCATCGGTGTTCCTCCGCATATCTACGCATTTCACTGCTACACGCGGAATTCCATCCCCCTCTGCCGCACTCCAGCGATGCAGTCACAAATGCAGTTCCCAGGTTCAGCCCGGGGATTTCACACCTGTCTTACATCACCGCCTGCGCACGCTTTACGCCCAGTAATTCC
+
FF,FFFFFFFFFFFFFFFFFFFFFFFFFFFFFFFFFFFFFFFFFFFFFFFFFFFFFFFFFFFFFFFFFFFFFFFFFFFFFFFFFFFFFFFFFFFFFFFFFFFFFFFFFFFFF:FFFFFFFFFFFFFFFFFFFFFFFFFFFF,FFFFFFFFFFFFFFF:FFFF:FFFFFFFFFFFFFFFFFFFFFFF,FFFFFF,:FFFFFFFFFF:FFFFFF:F,FFFF::FFFFFFFFFFFFFF:FFFFFFFFFFFF:F
@A00920:152:HGHKKDRXX:2:2105:4788:29074 2:N:0:AGGAGTGG+CTAGAACA
GGACTACTGGGGTTTCTAATCCTGTTCGCTCCCCACGCTTTCGCGCCTCAGCGTCAGTACAGGTCCAGCGAGCCGCCTTCGCCTCTGGTGTTCTTCCGGATCTCTACGCATTCCACCGCTACACCCGGAATTCCGCTCGCCTCTACCTCACTCCAGCGATCCAGTATCTCCTGCAAGCACGGGGTTGAGCCCCGGCCTTTCACAGGTAGACTAAAATCACCGCCTGCGCGCGCTTTACGCCCAATAAATC
+
FFFFFFFFFFFFFFFF:FFFFFFFFFFFF:FFFFFFFF:FFFFFFFFFFFFFFFFFFFFFFFF,FFFFFFFF:,FFFFFFFFFFF:FFFFFFFFFFFF:FFFFFFFFFFFFFFFFF:FFFFFFFFFFFFFFFFFF,,F:FFFFF:FFF,FFFF:FFFFFFFFFFFFFFFFFFFFFFF,:F:,FFFF:FFFFFFFFFFFFFFFFFF,,,:FFF,F,FF:FFFF,FFFFFFFFF:F:,,F:FF,FF:FFF,F
@A00920:152:HGHKKDRXX:2:2105:26964:29089 2:N:0:AGGAGTGG+CTAGAACA
GGACTACCAGGGTATCTAATCCTGTTTGCTCCCCACGCTTTCGCGCCTCAGCGTCAGTACCGAGCCAGTGAGCCGCCTTCGCCACTGGTGTTCTTCCTAATATCTACGAATTTCACCTCTACACTAGGAATTCCACTCACCTCTCTCGGACTCCAGATTTGCAGTATCGAAGGCAGTTCCGAGGTTGAGCCTCGGGATTTCACCCCTGACTTAAATGTCCGCCTACGCGCGCTTTACGCCCAGTAAATCC
+
FFFFF:FF:FFFFFFFFFFFFFFFFFFFFFFFFFFFFFFFFFFFFFFFFFFFFFFFFFF:F:F:FFFFFFFFFFFFFFFFFFFFFFFFFF,FFFFFF:FFF:FFFFF,FFF:FFFFFFFFFFFFFFFFFFFFFFF:FF:FFFFFFFFF:FFFFFFFFF,F:FFFF:FFFFFFFFFF,FFF,,:FFFFFFFFFFFFFFFFFFFF:FF,FF:FFFFFFFF:FFFFFFFFFFFFFFF:FFFFFFFFFFF,:FF
@A00920:152:HGHKKDRXX:2:2105:13006:29215 2:N:0:AGGAGTGG+CTAGAACA
GGACTACTGGGGTATCTAATCCGGTTTGCTCCCCACACTTTCGCGCCTCAGCGTCACGTGTTGTCCAGCGAGCTGCCTTCGCAATGGGTGTTCCTACCAGTATCTACGCATTCCACCGCTACACTGGTAATTCCACTCGCCTCTCCAACCGTCAAGCCTGCCAGTATCCAACGCAATGCTGGGGTTGAGCCCCAGTCTTTAACATCGGACTTAACAGACCGCCTACGCGCCCTTTACGCCCAGTGATTCC
+
FFFFFFF:FFFFFFFFFFFFFFFFFFFFFFFFFFFFFFFFFFFFFFFFFFFFFFFFFFFFFFFFFFFFFFFFFFFFFFFFFFFFF:FFFFFFFFFFFFFFFFFFFFFFFFFFFFFFFFFFFFFFFFFFFFFFFF:FFFFFFFFFFFFFFFFFFFFFFFFFFFFFFFFFFFFFFFFFFFFFFFFFFFFFF:FFFFFF:FFFFFFFFFFFFFF:F:FFFFFFFFFFFFFFFFFFFFFFFFFFFFFFFFFFFF
@A00920:152:HGHKKDRXX:2:2105:27932:29919 2:N:0:AGGAGTGG+CTAGAACA
GGACTACTAGGGTATCTAATCCCGTTTGCTACCCTAGCTTTCGCGTCTGAGTGTCAGGAATGGGCCAGGAGGCCGCCTTCGCCACTGGTGTTCCTCCGGATATCTACGCATTTCACCACTACACCCGGAATTCCACCTCCCTCTACCATCCTCTAGTCTGCTAGTTTTGAGCGACAACTCCCGGTTGAGCCGGAAGCTTTAACACCCAACTTAACAAACCACCTGCACGCGCTTTACGCCCAGTAAATCC
+
FFFFFFFFFFFFF:FFFFFFFFFFFFFFFFFFFFFFFFFF:FFFFFFFFFFFFFFFFFFFF:FFFFFFFFFFFFFFFFFFFFFFFFFFFFFFFFFFFF:FFFFFFFFFFFFFFFFFFFFFFFFFFFFFF:FFFFFFF::FFFFFFF:FFFFFFFFFFFFFF::F:,FFFFFFFFFFFFFFF,FFFFFFFFFF:F:FFFFFFFFFFFF:FFFFFFFF,::FFFFFFF:FFFFFFFFFFFF:FFFF:FFF:F
@A00920:152:HGHKKDRXX:2:2105:21829:30185 2:N:0:AGGAGTGG+CTAGAACA
GGACTACTGGGGTATCTAATCCTGTTCGCTCCCCACGCTTTCGCTCCTCAGCGTCAGTAACGGCCCAGAGACCTGCCTTCGCCATTGGTGTTCTTCCCGATATCTACACATTCCACCGTTACACCGGGAATTCCAGTCTCCCCTACCGCACTCAAGCCCGCCCGTACCCGGCGCGGATCCACCGTTAAGCGATGGACTTTCACACCGGACGCGACGAACCGCCTACGAGCCCTTTACGCCCAATAAATCC
+
FFFFFFFFFFFFFFFFFFFFFFFFFFFFFFFFFFFFFFFFFFFFFFFFF:FFFFFFFF:FFFFFFFFFFFFFFFFFFFFFF:FFFFFFFFFFFFFFFFFFFFFFFFFFFFFFFFFFFFFFFFFFFFFFFFFFFFFFFFFFFFFFFFFFFFFFFFFFFFFFFFFFF,FFFF:FFFFFFFFFFFFFFFFFFFFFFFFFF:FFFFFFFFFF:FFFFF:FFFFFFFFFFFFFFFFFFFFFFFFFFFFFFF:FFF
@A00920:152:HGHKKDRXX:2:2105:27760:30185 2:N:0:AGGAGTGG+CTAGAACA
GGACTACTGGGGTATCTAATCCCGTTTGCTCCCCTAGCTTTCGCGCCTCAGCGTCAAGAATGGGCCAGGTAGCCGCCTTCGCCACTGCTGTTCCTCCCGATATCTACGCATTTCACCACTACACCGGGAATTCCGCTACCCTCTCCCACCTTCAAGCTGAGCAGTTTCCGATGCAATTTCCCAGTTAAGCCGGAAGCTTTCACATCGGACTGACCCAGCCGCCTGCGCGCTCTTTACGCCCAGTGATTCC
+
FFFFFFFFFFFFFFFFF:FFFFFFFFFFFFFFFFFFFFFFFFFFFF:FFFFFFFFFFFFFFFFFFFFFFFFFFFFFFFFFFFFFFFFFFFFFFFFFFFFFFFFFFFFFFFFFFFFFFFFF:FFFFFFFFFFFFFFFFFFFFFFFFFFFFFFFFFFFFFFFFFFFFF:FFFFFFFFFFFFFFFFFFFFFFFFFFFFFFFFFFFFFFF:FFFFFFFFFFFFFFFFFFFFFFFFFFFFFFFFFFFFF,FFFFF
@A00920:152:HGHKKDRXX:2:2105:3233:30232 2:N:0:AGGAGTGG+CTAGAACA
GGACTACCAGGGTTTCTAATCCCATTCGCTCCCCTAGCTTTCGTCCATGAGCGTCAGTTATGGCCCAGCAGAGCGCTTTCGCCACTGGTGTTCTTCCCGATATCTACGCATTTCACCGCTACACCGGGAATTCCCTCTGCCCCTACCATACTCTAGCCCAGCAGTTTCCACTGCCCTTACGGAGTTGAGCCCCGCTCTTTGACAGCAGACTTGCTGAGCCGCCTGCGGACGCTTTACGCCCACTAATTCC
+
FFFFFFFFFFFFFFFFFFFFFFFFFFFFFFFFFFFFFFFFFFFFFFFFFFFFFFFFFFFFFFFFFFFFFFFFFFFFFFFFFFFFFFFFFFFFFFFFFFFFFFFFFFFFFFFFFFFFFFFFFFFFFFFFF:F::FFFFFFFFFFFFFF,FFFFFFFFFFFFF:FFFFFFFFFFFFFF:FFFFFFFFFFFFFFFFFFFFF:FFFFFFFFFFFFFFFFFFFFFF:FFFFFFFFFF:FF,FFFFFF,FFF,FFF
@A00920:152:HGHKKDRXX:2:2105:30255:30373 2:N:0:AGGAGTGG+CTAGAACA
GGACTACAGGGGTATCTAATCCTGTTTGCTCCCCACGCTTTCGTGCCTCAGCGTCAGTGTTGATCCAGATGGCCGCCTTCGCCACGGATGTTCCTCCCGATCTCTACGCATTTCACCGCTACACCGGGAATTCCGCCATCCTCTATCACACTCTAGCTGGCCAGTATCCATAGCCATTCCCAGGTTGAGCCCAGGGCTTTCACGACAGACTTGACCAACCGCCTACGCACGCTTTACGCCCAGTAATTCC
+
FFFFFFFFFFFFFFFFFFFFFFFFFFFFFFFFFFFFFFFFFFFFFFFFFFFFFFFFFFFFF:FFFFFFFFFFFFFFF:FFFFFF:FFFF:,FFFFFF,FFFFFF:F,FFFFFFF,FFFFFFF:FF,FF,FFFF,FFFFFFFFFFFF,FFFF,FF,F:FFFF:FFFFFFF:F,FFFFFFFFFFFFFFFFF:FFFFFFFFFFF,FF,F:F:FFF,F::FFFFFFFF:FFFF:FFFF:,FFFF::FF::,F,F
@A00920:152:HGHKKDRXX:2:2105:22498:31062 2:N:0:AGGAGTGG+CTAGAACA
GGACTACTAGGGTTTCTAATCCTGTTTGCTCCCCACGCTTTCGCGTCTCAGCGTCAGTCACTGTCCAGAAGGCCGCCTTCGCCACCGGTGTTCTACTTGATATCTACGAATTTCACCTCTACACCAAGTATTCCACCTTCCTCTCCAGGACTCTAGCTTGGCAGTATCGAGTGCACTTCCGGGGTTGAGCCCCGGGATTTCACATACGACTTGCCAAGCCGCCTACACGCGCTTTACGCCCAGTGATTCC
+
FF:FFFFFFFFFFFFFFFFFFFF:::FF::FFFFFFFFFFFFF:F:FFFFF:FFFFFF,,F:FFFFFFFFF:FFFFFFFF:FFFFFFF,FFFFFFFF:FFFFFFFFFFFFFFFF:FFFFF,FFFFFFFF,FFFF,FFF:FF,FF:FF,FFFFF,FFFFFF:FFFF,FF:,,FFFFFFFFF:,FFFFFFF:FFFFFFFFFF:FFFF,FFFFF::FFFFFFF,FF:FF:F,FFFFFFFFFFFFFFFFF:,FF
@A00920:152:HGHKKDRXX:2:2105:26476:31313 2:N:0:AGGAGTGG+CTAGAACA
GGACTACTCGGGTTTCTAATCCTGTTTGCTCCCCACGCTTTCGTGCATGAGCGTCAGTGTTATCCCAGGAGGCTGCCTTCGCCATCGGTGTTCCTCCGCATATCTACGCATTTCACTGCTACACGCGGAATTCCACCTCCCTCTGACACACTCAAGCCTTGCAGTCACCAATGCAGTTCCCAGGTTAAGCCCGGGGATTTCACATCGGTCTTACAAAACCGCCTGCGCACGCTTTACGCCCAGTAATTCC
+
FFFFFFFFF:FFFFFFFFFF:FFFFFFFFFFF:FFFFFFFFFFFFFFFFFFFFFFFFFFFFFFFFFF:FFFFFF:FFFFFFFFFFFFFFFFFFFF:FFFF:FFFFFFFFF:FFFF:FF:FFFFFFFFFFFFFFFFFFFFFF:FFFF:FFFFFFFFFFFFFFFFFFFFFFFFFFFFFFFFFFFFFFFFFFFFFFFFFF:::FFFF:FFFFF:FFFFFFFFFFFFFFFFFFFFFF:FFFFFFFFF:F,FFFF
@A00920:152:HGHKKDRXX:2:2105:17852:31532 2:N:0:AGGAGTGG+CTAGAACA
GGACTACAGGGGTTTCTAATCCCTTTTGCTCCCCTGGCCTTCGAGCCTCAGCGTCAGATGTTGTCCAGTCGCTCGCCTTCGCCACGAGTGTTCCTCTCGATATCCACGCATTTCACTGCTACACCGAGAATTCCAGCTACCTCTCCAACCCTCAAGCATGGCAGTATCGGATGCAGTTCCGGGGTTGAGCCCCGGGATTTCACATCTGACTTACCACGCCGCCTACGCTCCCTTTACGCCCAGTAAATCC
+
FFFFFFFFFFFFFFFFFFFFFFFFFFFFFFFFFFFFFFFF,FFFFFF:FFFFFFFFFFFFFFFFFFFFF,FFFFFFFFFFFFF:FFFFFFFFF:FF:F:,FFFFFFFFFFFFFFFFFFFFFFFFFFFFFFFFFFFFFFFFFFFFFFFFFFF:FFFFFFF:FFF:,FFFF,,FFF:FFFFFFFFFFFF,FFFFF,FFFF:FFFFF:FFFFF,F,:F,FFF:FFFFFFF:,,,F:F,:,:FF:,F,FFFFFF
@A00920:152:HGHKKDRXX:2:2105:27624:31704 2:N:0:AGGAGTGG+CTAGAACA
GGACTACTAGGGTATCTAATCCTGTTTGATCCCCACGCTTTCGAGCCTCAGCGTCAATCATAGCTTAGTAAGCTGCCTTCGCAATCGGTGTTCTGTGACATATCTATGCATTTCACCGCTACTTGTCACATTCCGCCTACCTCAACTATATTCAAGCCCGTCAGTATCAAGGGCACTGCGATGGTTGAGCCACCGTCTTTCACCCCTGACTTAACGGGCCGCCTACGCTCCCTTTAAACCCAATAAATCC
+
FFFFFFFFFFFFFFFFFFFFFFFFFFFFFFFFFFFFFFFFFFFFFFFFFFFFFFFF:FFFFFFFFFFFFFFFFFFFF,FFFFFFFFFFFFFFFFFFFFFFFFFF,:FFFFFFFFFFFFFFFFFFFFFFFFFFFFFFFFFFFFFF:FFFFFFFFFFFFFFFFFFFFFFFFF:FFFFFFFFFFF:FFFFFFFFFFFFFFFFFFFFFFFFFFFFF,FFFFFFFFFFFFFFFFFFFFF:F:FFFFF,FFF,FFF
@A00920:152:HGHKKDRXX:2:2105:23086:32268 2:N:0:AGGAGTGG+CTAGAACA
GGACTACTAGGGTATCTAATCCTGTTCGCTCCCCACGCTTTCGCTCCTCAGCGTCAGGATAGGCCCAGAGAACCGCCTTCGCCACCGGTGTTCCTCCCGATATCTGCGCATTTCACCGCTACACCGGGAATTCCACCGACCTCGACGTGATTCCAGCTGACCGGTTTCCAAGGCATACTCGCAGTTGAGCCGCGAGGTGTCACATCAGACCTAATCAGCCGCCTACAGACCCTTTACGCCCAGTAATTCC
+
FFFFFFFFFFFFFFFFFFFFFFFFFFFFFFFF:FFFFFFFFFFFFFFFFFFFFFFFFFFFFF:FFFFFFFFFFFFFFFFFFFFFFFFFFFFFFFFFF:FFFFFFFFFFFFFFFFFFF:FFFFFFFFFFFFFFFFFF:FFFFFFF:FFFFFFFFFFFFFFFFFFFFFFFF::FFFFFFFFFFFFFFFFFFFF:FFFFFFFFFFFFFFFFFFFFFFFF:FFF:FF:FFFFFF:FFFFFFFF,FFFFF,FFFF
@A00920:152:HGHKKDRXX:2:2105:22625:32503 2:N:0:AGGAGTGG+CTAGAACA
GGACTACTAGGGTTTCTAATCCTGTTCGCTCCCCACGCTTTCGCTCCTCAGCGTCAGTTGTGGCCCAGAGACCTGCCTTCGCCATTGGTGTTCCTCCTGATATCTGCGCATTCCACCGCTACACCAGGAATTCCAGTCTCCCCTACCACACTCTAGTTCGCCCGTACCCACTGCAGTCCCGAGGTTGAGCCTCGGGATTTCACAGCAGACGTGACGAACCGCCTACGAGCTCTGTACGCCCAATAATTCC
+
FFFFFFFFFFFFFFFFFFFFFFFFFFFFFFFFFFF:FFFFFFFFFFFFFFFFFFFFFFFFFFFFFFFFFFFFFFFF:F:FFFFFFFFFFFFFFFFFFFFFFFFFFFFFFFFFFFFFFFFFFFFFF:FFFFF:FFFFFFFFFFFFFFFFFFFFFFFFFFFFF,FFFFFFF::FFFFFFF:FFFFFFFFFF:FFFFFFFF::F:F,FFFF:FFFFFFFFF,F:FF:FFFFF,FFF,:,FF:,F:FFF,,F::
@A00920:152:HGHKKDRXX:2:2105:4761:32784 2:N:0:AGGAGTGG+CTAGAACA
GGACTACTGGGGTTTCTAATCCTGTTTGCTCCCCACGCTTTCGCGCCTCAGCGTCAGTGCACCGCCAGATAGCCGCCTTCGCCTCAGGTGTTCTTCCCGATATCTACGAATTTCACTTCTACACCGGGAATTCCGCCATCCTCTCAGGCACTCAAGACCCGCAGTTTCGACTGCCATTCCCGGGTTAAGCCCAGGGCTTTCACAATCGACATACGGGCCCGCCTACGCGCCCTTTACGCCCAGTAATTCC
+
FFFF:FFFFFFFFFFFFFFFFFFFFFFFFFFFFFFFFFFFFFFFFFFFFFFFFFFFFFFFFFFFFFFFFFFFFFFFFFFFFFFFFFFFFFFFFFFFFFFFFFFFFFFFFFFFFFFFFFFFFFFFFFFF:FFFFFFFFFFFFFFFFFFFFFFFFFFFFF:FFFFFFFFFFF:FFFFFFFFFFFFFFFFFFFFFFFFFFFFFFFFFFFF:,F:F:FFFFFFF:FFFFFFFFFFFFF:FFF::FFFFFFFFFF
@A00920:152:HGHKKDRXX:2:2105:4237:32941 2:N:0:AGGAGTGG+CTAGAACA
GGACTACTGGGGTTTCTAATCCTGTTTGCTACCCACGCTTTCGCGCATCAGCGTCAGAACCGGTCCAGGTAGCCGCCTTCGCCACTGGTGTTCCTCCCAATATCTACGCATTTCACCGCTACACTGGGAATTCCGCTACCCCCTCCCGACCTCAAGCCAGACAGTTTCAAAGGCAGTTCCTCAGTTGAGCCGAGGGATTTCACCTTTGACTTGTCAAGCCGCCTACGCGCCCTTTACGCCCAATAAATCC
+
FFFFFFFFF:FFFFFFFFF:FFFFFFFFF:FFFFFFFFFFFFFFFFFFFFFFF:FFFFF:F,FFFFFFFFFFFFFFF::FFFFFFFFF:FFFFF:FFFFFFFFF:FFFFF,::::FFFF:FFFFF:FFFFFFFF:F:FFFFFFFFFF,FFFFFFF:FFFFFF,F:FF:FFF:FFF:F,FF,FFF,:FFFFFFF,FFFF,FFFFF,,F,,FF:FFFFFFFFFFFF::F,FF:FF,FFF:::FF,:F,,,,F
@A00920:152:HGHKKDRXX:2:2105:4200:32972 2:N:0:AGGAGTGG+CTAGAACA
GGACTACACGGGTTTCTAATCCTGTTTGCTCCCCACGCTTTCGTGCTTTAGTGTCAGTGATAGGCCAGGCAACTGCCTTCGCCATTGGTGTTCTATCTGATATCTACGCATTTCACTGCTACACCAGATATTCCATTGCCCTCTCCTACACTCAAGGTAAATAGTATCAAAAGCAACTCCGGAGTTGAGCTCCGGGCTTTCACTTCTGACTTAAAAACCCACCTGAGCACCCTTTACACCCAGTAAATCC
+
FFFFFFFFFFFFF:FFFFFFFFFFFFFFFFFFFFFFFFFFFFFFFFFFFFFFFFFFFFFFFFFFFF,FFFFFFFFFFFFFFFFFFFFFFFFFF:FFFFFFFFFFFFFFFFFFFFFFFFFFFFFFFFFFFFFFFFFFFF,FFFFFFFFFFFF:FFFFFFF:FF,FFFFFFFFFFFFFFFFFFFFFFFFFFFFFFFFFFFFFFFFFFFFFFFFFFFFFFFFFFFFFF::FFFFFFFF:F:FFFF:FFFF,FF
@A00920:152:HGHKKDRXX:2:2105:17400:33254 2:N:0:AGGAGTGG+CTAGAACA
GGACTACCAGGGTTTCTAATCCTGTTCGCTCCCCACGCTTTCGCTCCTCAGCGTCAGTGCCAGCCCAGAGCGCCGCCTTCGCCGCTGGTGTTCCTCCTGATATCTGCGCATTTCACCGCTACACCAGGAATTCCACGCTCCCCTACTGGACTCTAGTCACGGCAGTATCGGGTGGCGTCTCCAGGTTGAGCCTGGAGGTTTCACACCCGACTTACCGAACCGCCTACGAGCTCTTTACGCCCAATGAATC
+
FFFFFFFFFFFFF:FFFFFFFFFFFFFFFFFFFFFFFFFFFFFFFFFFFFFFFFFFFFFFF:FFFFFFFFFFFFFFFFFFFFFFFFFFFFFFFFFFFFFFFFFFFFFFFFFFFFFFFFFFFFFFFFFFFFFFFFFFFFFFFFFFFF:FFFFFFFFFFFFFFFFFFFFFF:FFFFFFFFFFFFFFF:FF:FFF:FFFFFFFFFFF:FFFFFFFFFFFFFFFF:FFFFFFFFF:FFFF,F,:FF,,FF::FF
@A00920:152:HGHKKDRXX:2:2105:28953:34131 2:N:0:AGGAGTGG+CTAGAACA
GGACTACAGGGGTTTCTAATCCCGTTTGCTCCCCTGGCTTTCGCGCCTCAGCGTCAGAAGAGGTCCAGCACGTCGCTTTCGCCACCGGCGTTCCTTCCGATCTCAACGCATTTCACCGCTCCACCGGAAGTTCCACATGCCCCTACCTCCCTCCAGCCCGCCAGTATCCAGGGCCCTTTTCCGGTTGAGCCGAAAGCTTTCACCCCGGACTTGGCGAGCCGCCTACGCGCCCTTTAAGCCCAGTGATTCC
+
FFFFFFFFFFFFFFFFFFFFFFFFFFFFFFFFFFFFFFFFFFFFFFFFFFFFFFFFFF:FFFFFFFFFFFFFFFFFFFFFFFFFFFFFFFFFFFFFFFFFFFFFFFFFFFFFFFFFFFFFFFFFFFFFFFFFFFFFFFFFFFFFFFFFFFFFFFFFFF:FFFFFFFFFFFFFFFFFF,FFFFFFFFFFFFFFFFFFFFFFFFFFFFFF:FFFFFFFFFFFFF:F:FFFFF:FFFFFFFFFFFFFFF:FFF
@A00920:152:HGHKKDRXX:2:2105:30789:34366 2:N:0:AGGAGTGG+CTAGAACA
GGACTACTAGGGTTTCTAATCCTGTTTGCTCCCCACGCTTTCGCGTCTCAGCGTCAGTATCCAACCAGGGGGCCGCCTTCGCCACCGGTGTTCCTCCCGATATCTACGCATTTCACCGCTACACAGGGAATTCCACCCCCCTCTGTCGTACTCAAGCTTGACAGTTTCATGCGGCGTTCCCCGGTTGAGCCGAGGGATTTCACAAATGACTTAACAGACCGCCTACACGCCCTTTACGCCCAGTCATTCC
+
FF:FFFFFFFFFFFFFFFF::FFFFFFFFFFFFFFFFF:FFFF:F,FFFFFFF:F:FFFFFFF:FF:F,FFFFFFFF,FFFFFFFFFFFFFFF,FFFFFFFFFF:::F,F:FFFFFF,FFFFFF,,FFFFFFF:,FFF,FFF:F,,,F,FFFF:FFFF,,,F,:F,FFFF:FF,,FFFFFF:F:FFFFFFF:,FFF:FFFFF::,,F:FFFFFF:,,FF:FFFFFFFFFFFFF:FF:F:FFF:F:,FF,:
@A00920:152:HGHKKDRXX:2:2105:29143:34397 2:N:0:AGGAGTGG+CTAGAACA
GGACTACACGGGTTTCTAATCCTGTTTGATCCCCACGCTTTCGTGCCTCAGCGTCAATGACCGCGTAGTGAGCTGCCTTCGCAATCGGTGTTCTATGTCATATCTAAGCATTTCACCGCTACATGACATATTCCGCTCACCTCCACGGTATTCAAGATAAATAGTATCAACGGCAGTTTCCGAGTTAAGCTCGGAGATTTCACCACTGACTTACATATCCGCCTACGCACCCTTTAAACCCAGTAAATCC
+
:FF:FF:FFFF,FFFFFFFF:FFFFFFFFF,FFFFF,FF,FF:F:F,FFFFFFFFFFFF,FFFFFFFFFFFFFF::FFFFFFFFFFFFFFFFF,,FFFF:FFFFF:F:FFFFFFFFFFFFFFFFFFFF:FFFF:FFFFFFFFFF:FFFFFF:FFFFFFFFFFFFFFFFFFFFFFFFF,FFFFFFFF:,FFFF,FFFFFFFFFFFFF:FFF,FFF,F:FFF:FFFFFFFFFFFFFFFFFFFFFFFFF:FFF
@A00920:152:HGHKKDRXX:2:2105:4625:34460 2:N:0:AGGAGTGG+CTAGAACA
GGACTACTGGGGTTTCTAATCCTGTTTGCTCCCCGAGCTTTCGAACCTCAGTGTCAGGAATGCCCCAGATGGCCGCTTTCGCCACAGGTGTTCCTCCCAATATCTACGCATTTCACCGCTACACTGGGAATTCCACCATCCTCTGACATCCTCTAGCCTGCCAGTTTTCAGTCCATTCCCGGGGTTGAGCCCCGGTCTTTAAGACCGAACTTAACAAGCCACCTACGTTCTCTTTACGCCCAATAATTCC
+
FFFFFFFFFFFFFFFFFFF::FFFFFFFFFFFFFFFFFFFFFFFFFFFFF::FFFFFFFFFFFFFFFFFFFFFFFFF::,FFFFFFFF,FFFFFFFFFFFFFFFFFF:FFFFFFFFFFF:F:FFFFFFFFFFFF:FFF:FFF:FF:FFFFFFFFFFFF:F,FFFF::FF::FFFFFF:FFFFFFFFFFFFFF:FFF:F:FFFFFF,FFFFFFFFFFFFFFFFFFFFFFFF:FFFFFFFF:FFFFFF:F:F
@A00920:152:HGHKKDRXX:2:2105:17164:34820 2:N:0:AGGAGTGG+CTAGAACA
GGACTACTCGGGTTTCTAATCCTGTTCGCTCCCCACGCTTTCGTGCATGAGCGTCAGTGTTAGCCCAGGGGGCTGCCTTCGCCATCGGTATTCCTCCACATCTCTACGCATTTCACTGCTACACGTGGAATTCTACCCCCCTCTTCTACACTCTAGCCTTGTAGTTTCAAACGCAGTTCCCAGGTTGAGCCCGGGGATTTCACATCTGACTTACAAAACCGCCTGCGCACGCTTTACGCCCAGTAATTCC
+
FFFFFFFFFF:FFFFFFFFFFFFFFFFFFFFFFFFFFFFFFF:FFFFFFFFFFFFFFFFFFFFFFFFFFFFFFFFFFF,FFFFFFF:FFF,FF:FF:FF,,FFFFFFFFF,FFFFFFF,,FFFFFFFFF:F,FFFFFFFFFFF:FFFFFFFFFF,FFFFFFFFFFFFFFF:F:FFF:FFFFFFFFFF,FFFF:FFFF:,FFFFFFFFFFFFFFFFFFFFFFFFFFFFFFF:FFFF::FFFFFFFFFF,FF
@A00920:152:HGHKKDRXX:2:2105:3179:34961 2:N:0:AGGAGTGG+CTAGAACA
GGACTACTAGGGTTTCTAATCCTGTTTGCTCCCCACGCTTTCGAGCCTCAACGTCAGTTACTGTCCAGTAAGCCGCCTTCGCCACTGGTGTTCCTCCTAATATCTACGCATTTCACCGCTACACTAGGAATTCCACTTACCTCTCCAGCACTCTAGCAACACAGTTTCCAAAGCAGTCCCAGGGTTGAGCCCTGGGCTTTCACTTCAGACTTGCATCGCCGTCTACGCTCCCTTTACACCCAGTAAATCC
+
FFFFFFFFFFFFFFFFFFFFFFFFFFFFFFFFFFFFFFFFFFFFFFFFF:FFFFFFF,FFFFFFFFFFFFFFFFFFFFFFFFFFFFFFFFFFFFFFFFFFFFFFFFFFFFF:FFFFFFFFFFFFFFFFFFFFFFFFFFFFFFFFFFFFFFFFFFFFFFFFFFFFFF,F,,FFFF:FFFFFFFFFFFFFFFFFFFFFFF:FFFFFFFFFFF:FFFFFFFFFF:FFFFFFFF:FFFFF,FFFFFFFFFFFFF
@A00920:152:HGHKKDRXX:2:2105:18855:35650 2:N:0:AGGAGTGG+CTAGAACA
GGACTACTGGGGTTTCTAATCCGGTTTGCTCCCCACGCTTTCGCCCCTGAGCGTCAGGACAGGGCCAGAATGCCGCCTTCGCCACCGGTGTTCCTCCAGATATCTACGCATTTCACCGCTACACCTGGAATTCCGCATTCCTCTCCTGCACTCAAGCCAACCAGTATCAGACGCAGTTCCCCAGTTCAGCTGAGGGATTTCACGTATGACTTAGTTGGCCACCTACGACCCCTTTACGCCCAGTAATTCC
+
FFFFFFFFFFFFFFFFFFFFFFFFFFFFF,FFFFFFFFF,FFFFFFFFFFFFFFFFFFFFFFFFFFFFFFFFFFFFFFFFFFFFFFFFFFFFFFFFFFFF:FFFFFFFFFFFFF,FFFFFFFFFF:FFF,FFFFFFFFFFFFFFF::FFFFFF:,FFFFFFFFFFFFFFFF:FFFFFFFFFFFFFF,FFF:FFFFFF,FFFFFFF::FF::F:FFFFFFF:FFFFFFF:FFF,:FF:FFFFFFF,,:FFF
@A00920:152:HGHKKDRXX:2:2105:29378:36276 2:N:0:AGGAGTGG+CTAGAACA
GGACTACAAGGGTATCTAATCCTGTTTGCTCCCCACGCTTTCGCACCTCAGCGTCAGTACCGAGCCAGTGAGCCGCCTTCGCCACTGGTGTTCCTCCGAATATCTACGAATTTCACCTCTACACTCGGAATTCCACTCACCTCTCTCGGACTCGAGATTGCCAGTATTAAAGGCAGTTCCAGGGTTGAGCCCTGGGATTTCACCCCTAACTTAACAATCCGCCTACGTGCGCTTTACGCCCAGTAATTCC
+
FFFFFFFFFFFFFFFFFFFF:FFFFFFFFFFFFFFF:FFFFFF:FFFFFFFFFFFFFFFFFFFF,:FFFFFFF,FFFFFFFFFF:FFFFFFFF:FFFFFFFFFFFF,FF:FFFFFFFFFFFFFF:FF,FFFFFFFF,FFFFFFFFFFFFF:FFFFFFFFFFFFFFFFFFF,FFFFFFFFFFF,FFFFFFFFFFFF:,FFFF:FFFFF:FFF:F:FFF:FFFFFFFFF:,FFFFFFF:FFFFFFF:,F:FF
@A00920:152:HGHKKDRXX:2:2105:5457:36589 2:N:0:AGGAGTGG+CTAGAACA
GGACTACTCGGGTATCTAATCCCGTTTGCTCCCCACGCTTTCGCGCCTCAGCGTCAGGGAATGCCCAGAGACCCGCCTTCGCCACCGGTGTTCCTCCCGATCTCTACACATTTCACCGCTACACCGGGAATTCCAGTCTCCTCTGCATCCCTCAAGAACGGCAGTATCAGTCGACCCCCCTAAGTTGAGCCCAGGGATTTCACGACTGACTTGCCATCCCGCCTACGCGCCCTTTACGCCCAGTAATTCC
+
FFFFFFFFFFFFFFFFFFFFFFFFF:FFFFFFFFFFFFFFFFFFFFFFFFFFFFFFFFFFFFFFFFFFF,,FFFFFFFFFFFFFFFFFFFFFFFFFFFFFFFFFFFFFFFFFFFFF:FFFFFFFFFFFFFFFFFFFFFFFF:FFFFFFFFFFFFFFFFF,FFFFFFFFFFFFFFFFFFFF,FFFFFFFFFFFFFFF,FFFFFFF:FFFFFFF,FFFFFFFFFFFFFFFFF:FFFFFFFFFFFFF,FFFFF
@A00920:152:HGHKKDRXX:2:2105:29695:36667 2:N:0:AGGAGTGG+CTAGAACA
GGACTACTGGGGTTTCTAATCCTGTTTGCTCCCCACGCTTTCGTGCCTCAGTGTCAGTGCTGGTCCAGAGAGCCGCCTTCGCAACTGATGTTCCTCCCGATCTCTACGCATTTCACTGCTACACCGGGAATTCCACTCTCCTCTACCGCACTCTAGCGAGCCAGTATCCATCGCCATTCCCAGGTTGAGCCCGGGGCTTTCACGACAGACTTAACTCACCACCTACGCACGCTTTACGCCCAGTAATTCC
+
FFFFFFFFFFFFFFFFFFFFFFFFFFFFFFFFFFFFFFF:FFFFFFFFFFFFF:FFFFFFF:F:FF:F:FF:F,FFFFFFFFF::,F:FFFFFFFFFFF:FFFF,FFFFFF:FFF,:FF:FFFF:FFF::FFFF,F,FFFFFFFFFFFFFFFFF::FFFFFFFFF:FFFFFFFFFFFFFF:FFF:FFFFFFFFF:FFF:FF:::F:FFFF:FF,,FF:FFF:FF,FFFFFFFFF,,,FF:FFFF,FF,::
@A00920:152:HGHKKDRXX:2:2105:3685:36996 2:N:0:AGGAGTGG+CTAGAACA
GGACTACAGGGGTATCTAATCCTGTTTGCTCCCCACGCTTTCGCGCCTCAGCGTCAGAACCGGACCAGTAAGCCGCCTTCGCCACTGGTGTTCTTGCGAATATCTACGAATTTCACCTCTACACTCGGAGTTCCACACACCTCTCCCGTACTCAAGACACTCAGTATCAAAGGCAATTCCAAGGTTGAGCCCTGGGCTTTCACCTCTGACTAAACTGTCCGCCTACGCTCCCTTTACGCCCAGTAATTCC
+
FFFFFFFFFFFFFF,F:FF:F:FFFFFFFFFFFFFFFFFFFFFFFFFFFFFFFFFFFFFFFFF:FFFFFFFFFFFFFFFFFFFFFFFFFFFFF,FFFFFFFFFF:F:FFFFFFF:F,FFFFF:FFFFFFFF,FFFFFFFFFFFFFFF:FFFFFFFFFFF,FFF,FFFFFFF::FF:,,FFFFFFFFFF:,FF,FFFFFFFFFF,:F,FFFFFFFFF:FFFFFF,FFFF,FFFF,,F:FFFFFFF,FFF,F
@A00920:152:HGHKKDRXX:2:2106:30373:1391 2:N:0:AGGAGTGG+CTAGAACA
GGACTACCCGGGTTTCTAATCCCGTTTGCTCCCCTGGCTTTCGCGCCTCAGCGTCAGTTTCGGTCCAGAATGCCGCCTTCGCCACCGGTGTTCCTCCAGATATCTACGCATTTCACCGCTACACCTGGAATTCCACATTCCTCTCCCGAACTCAAGTCACCCAGTATCGGACGCAGTTCCCAAGTTAAGCTTGGGGATTTCACGTCCGACGTAGGCGACCGCCTACGCGCCCTTTACGCCCAGTAATTCC
+
FFFFFFFFFFFFFFFFFFFFFFFFFFFFFFFFFFFFFFFFFFFFFFFFFFFFFFFFF:FFFFFFFFFFFFFFFFFFFFFFFFFFFFF:FFFFFF:FFFFFFFFFFFFFFFFFFFFFF:FFFF,FFFFFFFFFFFFFF:FFFFFFFFFFFFFFFFFFF::FFFFFFFFFFFFFFFFFFFFFFFFFFFFFFFFFFFFFFFFFFFFFFFFF,:,FFFFFFFFFF,F:FF:FFFF:,FFF,:FFF:F,F,FFFF
@A00920:152:HGHKKDRXX:2:2106:2799:1705 2:N:0:AGGAGTGG+CTAGAACA
GGACTACTCGGGTATCTAATCCTGTTTGCTCCCCACGCTTTCGCGCCTCAGCGTCAGTTACGGGCCAGTGTGTCGCCTTCGCCACTGGTGTTCTTCCGAATATCTACGAATTTCACCTCTACACTCGGAGTTCCACACACCTCTCCCGAACTCAAGACAGCCAGTATCAAATGCTATTCCAGGGTTGAGCCCTGGGCTTTCACCTCTGACTTAACTGTCCGCCTACGCGCCCTTTACGCCCAGTAATTCC
+
FFFF:FF,FFFF:FFFFFFFFFFFFFFFFFFFFF::FFFFFFFF,FFFFFFFFFF:FF:F,FF:FFFF:FFFFFFFFFFFFFFFFFFFF:FFFFFFFFFFFFFFFFFFFFFFFFF:FFFFFFFFFFFFF:FFFFFFFF:F::FF,FF,,FFFFFFFF,FFFF:FF:F::FF,FFFFFFFFF,:FFFFF:FFF,:::FFFF,:F:FF:FFFFF:F::,:F,:FFFFFF:,F,FFFFF,F:FF::::F,F:,
@A00920:152:HGHKKDRXX:2:2106:19045:1814 2:N:0:AGGAGTGG+CTAGAACA
GGACTACAGGGGTTTCTAATCCCGTTCGCTCCCCACGCTTTCGTGCCTCAGCGTCAGTTCGGACCCAGGGCGCCGTTTGCACCACTGGTGTTCCTCCGGATCTCTACACATTTCACCGCTACACCCGGAATTCCGCACCCCTCTATCCGCCTCTAGATGAGCAGTCTAGTTCGTCCTCGCCCGGTTTAGCCCGGCGCTTTCACGACCCACTTACCCATCCGCCTACGCACGCTTTACGCCCAGTAACTCC
+
FFFFFFFFFFFFFFFFFFFFFFFFFFFFFFFFFFFFFFFFFFFFFFFFFFFFFFFFFFFFFFFFFFFFFFFFFFF,FFFFFFFFFFFFFFFFFFFFFFFFFFFFFFFFF:,FFFFFFFFFFFFFFFFFF:FFFFFFFFFFFFFFFFFFFFFFFFFFFFFFFFFFFFFFFFFFFFFFFFFFFFF:F:FFFFFFFFFFFFFFF,FFFFFFFFFFFFFFF,FFFFFFFFFFFFFFF:FFF:FFFFF:F:F::F
@A00920:152:HGHKKDRXX:2:2106:27227:2707 2:N:0:AGGAGTGG+CTAGAACA
GGACTACACGGGTTTCTAATCCTGTTTGCTCCCCACGCTTTCGCGTCTTAGCGTCAGAAACCGTCCAGATAGCCGCCTTCGCCACTGGTGTTCTTCCCAATCTCTACGTATTTCACCACTACACTGGGAATTCCACTATCCTCTCCGGTCCTCGAGTCGCCCAGTATCGAGTGCATTTCTTGAGTTGAGCTCAAGGCTTTCACACCCGACTTGGACAACCGCCTACACGCGCTTTACGCCCAGTAATTCC
+
FFFFFFF:FFFFFFFFFFFFFFFFFFFFFFFFFF:FFFFFFFFFFFFFFFFFFFFFFF:,FFFFFFFF:FFF:FFFFFFFFFFFFFFFFFFFFFFFFFFFFFFFFFFF,FFFFFFFFFFFFFFFFFFFF,FFFFFFFFFFFFFFFFFFFF:FFFFF:FFFFFFFF:FFFFFFFFFFFFFF,F:FFFFFFF,FFFFFFFFFFFFFFFFFFFFFFFFFFFFF,FFFFFFFFFFFF:FFFFFFFFFF,,FFFF
@A00920:152:HGHKKDRXX:2:2106:21169:3208 2:N:0:AGGAGTGG+CTAGAACA
GGACTACTAGGGTTTCTAATCCTGTTTGCTCCCCACGCTTTCGTGCATGAGCGTCAGTGCTGGCCCAGGGGGCTGCCTTCGCCATCGGTGTTCCTCCACATCTCTACGCATTTCACTGCTACACGTGGAATTCCACCCCCCTCTGCCGCACTCTAGCTATCCAGTCACAAGCGCAATTCCCAGGTTAAGCCCGGGGATTTCACACCTGTCTTAAATAACCGCCTGCGCACGCTTTACGCCCAGTAATTCC
+
FFFFF::FFFFFFFFFFFF:FF:FFFFFFFFFFFFFF:FFF:FFF:FFF:FFFFFFFFFFF:FFFFFFFFFFFFFFFFFFFFFFFFFFFFF:FFFFFFFFFFFFFFFFF::FFFF:FFFFFFFF:FFFFFFFFFFFFFFFFFFFFFFFFFFFFFFFFFFFFF:FFF:FFFFFFF,FFFFFFFFFFF,FFFFFFFF:FFFFFFFFFF:FFF:,FFFFFFFFFFFF,FFFFFFFF::FFFFFF,F,,,F,FF
@A00920:152:HGHKKDRXX:2:2106:13548:3693 2:N:0:AGGAGTGG+CTAGAACA
GGACTACTGGGGTATCTAATCCTGTTTGCTCCCCACGCTTTCGCTCTTCAGCGTCAGTATCTGCCCAGAGTGCTGCCTTCGCCGTTGGTGTTCCTCCTGATATCTGCGCATTTCACCGCTACACCAGGAATTCCACACTCCTCTACCGAACTCGAGTCACAGCAGTATCGAATGGCTTAAAAAGGTTGAGCCTTGGATTTTCACAGTCGACTTACTGAACCGCCTAGGAGCCCTTTACGCCCAATAATTC
+
FFFF,FF:,FFF,FFFFFFFFFFFFFFFFFFFFF,FFFFFFFF,FFFFFFFFFF::FF:FF:F,FFFFFFF:FFFFFFFFFFF:,FFFFFF:FFFFF,:FF,FFFFFFF:FFFFFFFFFFFFFFFFFF:FFFFF,FFFFFFFFFFF,,:FFFF:FF,,::F,,FFFFFFFF,FFFF,F,,F:FFFFF:::FF,F,FFFFFFFFFF,FFFFFFFFF:,F,:FFF,FFF:FFFF:FFFFF:FFF,,F,FFFF
@A00920:152:HGHKKDRXX:2:2106:25066:3787 2:N:0:AGGAGTGG+CTAGAACA
GGACTACAAGGGTTTCTAATCCTGTTTGCTCCCCACGCTTTCGCGCCTCAGTGTCGGATCCGGCCCAGTGAGCAGCCTTCGCCTACGGTGTTCTTCCCGATATCTACGCATTCCACCGCTACACCGGGAATTCCACTCACCTCTACCGGTCCCTCGACACGCAGTCTCGAAGGGCGACGCTGGGTTGAGCCCTGCGCTGTCACCTCCGACGTGCGCACCCACCGTCGCGCGCTGTACGCCCAGTACTTCC
+
FFFFFFFF:FFFFFFFFFF,FFFFFF:FFFFFFFFFFFFFFFFFFFFFFFFFFFFFFFFFF:FFFFFF:FF:F,FFFF:F:FFF,F:FFF:F:,FFFFFF:FFFF,FFF:FF,FFFFFFFFFFFF,FFFF:FFFF,FF:FFF::FF,FFFFFFF,F::,,:F,FFFF,,F,FF,FF,,FF,:,FFFFFF,:FFF:F:F:,F,F,,FFFF:,FFFFFFFFF:FF,,:FF::,F,,,:,:,:F,:::::,F,
@A00920:152:HGHKKDRXX:2:2106:12075:4178 2:N:0:AGGAGTGG+CTAGAACA
GGACTACTGGGGTTTCTAATCCTGTTCGCTCCCCACGCTTTCGCTCCTCAGCGTCAGTTCCGGCCCAGAGTGCCGCCTTCGCCACCGGTGTTCCTCCTGATATCTGCGCATTTCACCGCTACACCAGGAATTCCGCACTCCCCTACCGGACTCGAGTCATGGCAGTATCGAGTGGCGTCTCCGAGTTGAGCCCGGAGTTTTCACACCCGACTTGCCAAACCGCCTACGAGCTCTTTACGCCCAATAACTC
+
FFFFFFFFFFFFFFFFFFFFFFFFFFFFFFFFFFF:FFFFFFFFFFFFFFFFFFFFFFFFFFFFFFFFFFFFFFFFFF:FFFFFFFFFFFFFFFFFFFFFFFFFFFFFFF:FFFFFFFFFFFFFFFFFFFFFFFFFFFFF:FFFFFFFFFFFFFFFFFF:FFFFFFF:FFFFFFFFFFFFFF:FFFFFFFFFFFFFFFF,FFFF:,FFFFFFFF:FFF:FFF:FFFFFFF,FF,FFF:FFFF,FF:F,FF
@A00920:152:HGHKKDRXX:2:2106:13268:5431 2:N:0:AGGAGTGG+CTAGAACA
GGACTACTAGGGTTTCTAATCCCATTCGCTCCCCACGCTTTCGTCCTAGCAGTGTCAGGTGGCACCCAGAAGCCTGCCTTCGCTATTGGTGTTCCCAGCGATATCAACGCATTTCACTACTACACCGCTGGTTCCAGCTTCCTCTTTGCCCCTCGAGCTGATAAGTATCAAAAGACAGTCTCCCAGTTAAGCTGAGAGATTTCACTTCTGACTTTATCAACCACCGATCGGTACGCTTTACGCCCAATGA
+
FFFFFFFFFFFFFFFF:FFFFFFFFFFFFFFFFFFFFFFFFFFFFFFFFFFFFFFFFFFFFFFFFFFFFFFFFFFFFFFFFFFFFFFFFFFFFFFF:FFFFF,FFFFFFFFF,FFFFFFFFFFFF:FFFFFFFFFFFFFFFFFFFFFFFFFFF:FF::FFFF::FF,:FF:FFF:F:F::F:FFFFFFFFFFFFFFFFFFFFFFFFFFFFF:FFFFFFFFFFFF::FF:FFFF::FFF,:FF,FF::,FF
@A00920:152:HGHKKDRXX:2:2106:13241:5603 2:N:0:AGGAGTGG+CTAGAACA
GGACTACTAGGGTTTCTAATCCTGTTTGCTCCCCACGCTTTCGTGTCTCAGCGTCAGGTACGTTCCAGAGCGCCGCCTTCGCCACCGGCCTTCCTCCCGATCTCTACGCATTTCACCGCTACACCGGGAATTCCGCGCTCCTCTCCCGCCCTCTAGCCTGGCAGTACCCTCTGCGCTTTCCGGGTTGGGCCCGAAGCTTTAACAGAAGGCTTACCAAACCGCCTACACACCCTGTACGCCCAGTGAATCC
+
FFFFF:FFFFFFFFFFFFFFFF:FFFFFFFFFFFF:FF:F:FF:FFFF:FFFFFFFFF:FFFFFFFFFFFFFFFFFF,FFFFFFFFFFFFFFFFFFFFF:FFFFFFFFFFFFFFFFFFFFFFFFFFFFFF:FFFFFFFFFFFFFFFFFFF:FFFFFFFFFFFFFFFFFFFFFFFFFF:FFFFFF,FFFFFFFFF:FFF,FFFFFFFFFFF:FFFFFFFFFFFFFFFF:FF:FFF:,:FFFFFFFFFFFFF
@A00920:152:HGHKKDRXX:2:2106:11794:5666 2:N:0:AGGAGTGG+CTAGAACA
GGACTACTCGGGTTTCTAATCCCGTTCGCTCCCCTAGCTTTCGCACTTCAGCGTCAGTGTCAGCCCAGCAACCCGCCTTCGCCGCAGGTGTTCTTCCCGATATCTACGCATTCCACCGCTACACCGGGAATTCCACCAACCCCTACTGGTCTCTAGACATGCAGTATCGGGAGCAGCCCCGGAGTTGAGCCCCGGGCTTTCACTACAGACTTGCACACCCGCCTGCGAGCGCTTTACGCCCAGTGATTCC
+
:FFFFFF,FF:FFFFFFF,FFFFFF:FFF,FFFF:FFF,,F,FF,FFF,FFFF:FFF:F,:F,FFF,FF,,FF,FFFF,FF:FF::F,F:FFFFFFF:FF:F,FF::FF::FFF:,F,FF:FF,:,FFF::F,,,FFFFF,FFF,FF,F,FFFF,,FFF,F:FF::F:F,FFFF:FFFF:F:F,:FFF,FFFF:,:,F,F,FFF,F,:F:FFFFFFFFFF::FFF:F,FF,FF,FFF,FFFFFFF:F,,F
@A00920:152:HGHKKDRXX:2:2106:30553:5744 2:N:0:AGGAGTGG+CTAGAACA
GGACTACAGGGGTTTCTAATCCTGTTTGCTCCCCACGCTTTCGCACCTCAGCGTCAACAGTTGTCCAGTAAGTCGCCTTCGCCACTGGTGTTCTTCCGAATATCTACGAATTTCACCTCTACACTCGGAATTCCACTCGCCTCTCCAGGATTCTAGCTTCGCAGTTTCAAAGGCAGTTCCGGGGTTGAGCCCCGGGATTTCACCCCTGACTTTATATGCCGCCTACGTGCGCTTTACGCCCAGTAATTCC
+
FFFFFFFFFFFFF:FFFFFFFFFFFFFFFFFFFFFFFFFFFFF,,FFF,FF,FFFFFF,:FFF:FFFFFF,::,FFFFFFFFFF:FFFFFFFFFFFF,FFFFFFFFFFFFFFFFFFFFFFFFFF,,FFF:FFFFFFFF:F:FFFFFFF:F:FFFFFF:F,F,FFFFFF:F,FFFF,FF:FFF,FFFFFFFFF:FFFFFFFFFF:FF:FFFF:,F,:,FFFFFFF,FF,FFFFFFF,:FF:FFFFFFFFFF
@A00920:152:HGHKKDRXX:2:2106:27299:6464 2:N:0:AGGAGTGG+CTAGAACA
GGACTACTAGGGTTTCTAATCCCGTTCGCTCCCCGTGCTGTCGCGTCTCAGCGTCAGGTCAAGCCCAGGACGTCGCCTTCGCCACTGGTGTTCCTCCGGATCTCTACGCATTTCACCACTACACCCGGAATTCCACGTCCCTCTACTCGCCTCTAGATACGCAGTCTTCAGCGCACTCTCCCAGTTTAGCCGGGAGCTTTCACGCCAAACTTGCCTACCCGCCTCCACGCTCTTTACGCCCAGTAACTCC
+
:FFFFFFFFFFFFF:FF:FFFFFFFFFFFFFFFFFFFFFFFFFFFFFFFFFFFFFFFFFFFFFFFFFFFFFFFFFFFF:FF:FFFFFF:F:FFFFF:FFF:FFFFFFFFFFFFFFFFFFFFFFFFFF:,FFFFFFFFFFFFFFFFFFFFFFFFFFFFFFFFFFFFFFFFFFFFF:FF:FFFFF:,FF:FFFFFFFFFFFFFFFFFFFFF:FFFFFFFFFFFFFF,,FFFFFFFFFFFF,FF:FF:FFFFF
@A00920:152:HGHKKDRXX:2:2106:17553:7310 2:N:0:AGGAGTGG+CTAGAACA
GGACTACAAGGGTTTCTAATCCTGTTCGCTCCCCATGCTTTCGCTCCTCAGCGTCAGTTAATGCCCAGAGACCTGCCTTCGCCATCGGTGTTCCTCCTGATATCTGCGCATTTCACCGCTACACCAGGAATTCCAGTCTCCCCTACATCACTCAAGTCTGCCCGTACCCACCGCAGATCCGGGGTTAAGCCCCGGACTTTCACGGCAGACGCGACAAACCGCCTACGAGCTCTTTACGCCCAATAATTCC
+
FFFFFFFFFFFFFFFFFFFFFFFFFFFFFFFFFFFFFFFFFFFFFFF:FFFFFFFFFFFFFFFFFFFFFFFFFFFF:FFFFFF:FFFFFFFFFFFFFFFFFFFFFFFFFF:FFF:FFF:FFF:FF:FFF:F:FFFFFFFFFFF,,FFFFFFFFFFFFFFFFFFFFFFFFFFFFFFFFFFFFFFFFFFFFFFFFFF:FF,FFFFFFFFF:FFFFFF:FFFFFFFFFFFF:,F:,FFFFFF,FFFFF::FFF
@A00920:152:HGHKKDRXX:2:2106:22806:8359 2:N:0:AGGAGTGG+CTAGAACA
GGACTACAAGGGTTTCTAATCCTGTTTGCTCCCCACGCTTTCGTGCCTCAGTGTCAGTGCTGGTCCAGAGAGCCGCCTTCGCAACTGATGTTCCTCCCGATCTCTACGCATTTCACTGCTACACCGGGAATTCCACTCTCCTCTACCGCACTCTAGCCCGCCAGTATCAAATGCAATTCCCAGGTTGAGCCCGGGGCTTTCACATCTGACTTATCTAACCACCTACGCACGCTTTACGCCCAGTAAATCC
+
FFFFFFFFFFFFFFFFFFFFFFFFFFFFFFFFFFFFFFFFFFFFFFFFFFFFFFFFFFFFFF:FFFFFFFFFFFFFFFFFFFFFF:FFFFFFFFFFFFFFFFFFFFFFFFF:FFFF:FFFFFFFFFFFFFFFFFFFFFFFFFFFFFFFFFFFFFFF:FFFFFFFFFFFFFFFFFFFFFFFFFFFFFFFFFF:FFFFFFFF:FFFFF,F:FFFF,F,,FF::FFFFFFF,FFFFFFFFF:FFF,F:F,F:F
@A00920:152:HGHKKDRXX:2:2106:30011:8625 2:N:0:AGGAGTGG+CTAGAACA
GGACTACTCGGGTATCTAATCCTGTTTGATCCCCACGCTTTCGTGCCTCAGTGTCAATGCTCGTGTAGCCAGCTGCCTTCGCAATTGGTGTTCTATGTCATATCTAAGCATTTCACCGCTACATGACATATTCCGCTGACCTCCACGGTATTCAAGACTGATAGTATCAATGGCAGTTCCCGAGTTAAGCTCGGGGATTTCACCACTGACTTACCAACCCACCTACGCACCCTTTAAACCCAGTGAATCC
+
FFFFFFFFFFFFFFFFFFFFFFFFFFFFFFFFFFFFFFFFFFFFFFFFFFFFFFFFFFFFFFFFFFF:FFFFFFF:FFFFFFFFFFFFFFFFFFFFFFFFFFFFFFFFF:FFFFFFFFFFFFFFF:FFFFFFFFFFFFFFFFFFFFFFF,FFFFF,FFFFFFF:FF:FF:FFFFFF:F,FF,FFFFFFFFFFFFFFFFFFFFFFFFF:FFFFFFFFFFF:FFFF,:FFFFFFFFFFFFFFFFFFF,:FFF
@A00920:152:HGHKKDRXX:2:2106:9362:8719 2:N:0:AGGAGTGG+CTAGAACA
GGACTACACGGGTTTCTAATCCTGTTTGCTCCCCACGCTTTCGGGACTGAGCGTCAGTTGCAGGCCAGATCGTCGCCTTCGCCACTGGTGTTCCTCCCGATATCTACGCATTCCACCGCTACACCGGGAATTCCATCTACCTCTGCACTACTCAAGAAAAACAGTTTTGAAAGCAATTCATGGGTTAAGCCCATGGTTTTCACTTCCAACTTGTCTTCCCGCCTGCGCTCCCTTTACACCCAGTAAATCC
+
FFFFFFFFFFFFFFFFFFFFFFFFFFFFFFFFFFFFFFFFFFFFFFFFFFFFFFFFFFFFFFFFFFFFFFFFFFFFFFFFFFFFFFFFFFFFFFFFFFFFFFFFFFFFFFFFFFFFFFFFFFFFFFFFF:FFFFFFFFFFFFFFFFFFFFFFFFFFFFFF:FFFFFFFFFFFFFF:FFFFFFFFFFFFFFFFFFFFFFFFFFFFFFFFFF:FFFFFFFFFFFFFFFFFFFFFFFFFFFFFF:FFFF:FFF
@A00920:152:HGHKKDRXX:2:2106:5168:9095 2:N:0:AGGAGTGG+CTAGAACA
GGACTACTGGGGTATCTAATCCTGTTCGCTCCCCATGCTTTCGCTCCTCAGCGTCAGGTAATGCCCAGAGAACCGCCTTCGCCACCGGTGTTCCTCCTGATATCTGCGCATTCCACCGCTACACCAGGAATTCCGTTCTCCCCTGCATACCTCTAGTCCGCCCGTATCGGAAGCACGCTCAGGGTTGATCCCTGAGTTTTCACTCACGACGTGACGGACCGCCTACGAGCCCTTTACGCCCAATAATTCC
+
FFFFFFFFFF::FFFFF:FFFFFFFFFFFFFFFFFFFFFFFF:FFFFFF:FFFFFFF,:::FF:FFFFFFFF:FFFFF:FFFFFFFFFF,FF,,FFFFFFFFF:FFFFFFFFFFFFFFFF,:FFFFFFF:F,F,FFFFFF::FFF:FFFF,FFFFF::FFFFF,,FF,,,FFFFFFFFFFF:FFFFF,,FF:,FFFFFFFFF,FF,FFFF::FFFFFF:F:,F,FFFFF:FFFF:FFFFFFF::FFFFF:
@A00920:152:HGHKKDRXX:2:2106:8350:9251 2:N:0:AGGAGTGG+CTAGAACA
GGACTACTCGGGTTTCTAATCCTGTTTGCTACCCACGCTTTCGCTCCTCAGCGTCAGTTCCGGCCCAGAGCGCCGCCTTCGCCGCTGGTGTTCCTCCTGATATCTGCGTATTCCACCACTACACCAGGAATTCCACGCTCCCCTACCGGACTCTAGTCACAGCAGTATCGAGTGGCGTCTCAGGGTTGAGCCCTAAGTTTTCACACCCGACTTACTGAGCCACCTACGAGCTCTTTACGCCCAATAATTC
+
FFFFFFFFFFFFFFFFFFFFFFFFFFFFFFFFFFFFFFFFFFFFFFFFFFFFFFFFFFFFFF::FFFFFFFFFFFFFFFFFFFFFFFFFFFFFFFFF:FFFFFFFFFFFFFF:FFFFFFFFF:FFFFFFFFFFFFF,FFFF:FFF,FFFF:FFFFFFFFFFF:FFFFFFFFFFFFFFFFFFF:FFFFFF:,FF,:FFFFFFFFFFF:FFFFFFFFFFFFFFFF:FFFF:FFFFFFFFFFFF:::FF:,:F
@A00920:152:HGHKKDRXX:2:2106:16251:9345 2:N:0:AGGAGTGG+CTAGAACA
GGACTACCGGGGTTTCTAATCCTGTTTGATCCCCACGCTTTCGTGCCTCAGTGTCAATGCTCCCGTAGTCAGCTGCCTTCGCAATTGGTGTTCTATGTCATATCTAAGCATTTCACCGCTACATGACATATTCCGCTGACCTCCAGAAGATTCAAGAAACAAAGTATCAATGGCAGTTTCCGGGTTAAGCCCGGAGATTTCACCACTGACTTTCATTCCCACCTACGCACCCTTTAAACCCAGTGACTCC
+
FFFFFFFFFFFFFFFFFFFF:FFFFFFFFFFFFFFFFFF:FFFFFFFFFFFFFFFFFFFFFFFFFFFFFFFFFFFFFF,FFFF,FFFFFFFFFFFFFFF:FFFFFFFFFFFFFFFFFFFFFF,FFFFFFFFFF:FFFFF:FFFFFFFFFFFFFFFFFFFFFF,FFFFFFFFFFF:FFFFFFFFFFFFFFFFFFF:FFF:FFFFFF:FFFFFFFF:FFFFFFFFF:F:FFFFF,FFFFFF,FFFFFF,FFF
@A00920:152:HGHKKDRXX:2:2106:24994:9392 2:N:0:AGGAGTGG+CTAGAACA
GGACTACCGGGGTATCTAATCCTGTTTGCTCCCCACGCTTTCGTGCCTCAGCGTCAGTTCTGATCCAGGTCGCCGCCTTCGCCACTGATGTTCCTCCCGATCTCTACGCATTTCACCGCTACACCGGGAATTCCGCGACCCTCTATCGAACTCTAGCCTGCCAGTTTCGAATGCAATTCCCAGGTTGAGCCCAGGGCTTTCACATCCGACACAACAGACCGCCTACGCACGCTTTACGCCCAGTAATTCC
+
FFFFFFFFFFFFFFFFFFFFFFFFFFFFFFFFFFFFFFFFFFFFFFFFFFFFFFFFFFFFFFFFFFFFFFFFFFFFFFFFFFFFFFFFFFFFFFFFFFFF:FFFFFFFFFFFFFFFFFFFFF:FFFFFFFFFFF:FFFFFFFFFFFFFFF:FFFFFFFFFFFFFFFFFFFFFFF:FFFFFFFFFFFFFFFFFFFFFFFFFFFFFFFFFFFFF,FFFFFFFFFFFFFFFFFFF:FFFFFFFFFFFFF:FFF
@A00920:152:HGHKKDRXX:2:2106:20356:9439 2:N:0:AGGAGTGG+CTAGAACA
GGACTACTAGGGTTTCTAATCCTGTTTGCTCCCCTAGCTTTCGTGCCTCAGTGTCAGGATTTGTCCAGGGACTCGCCTTCGCCACTGGTGTTCCTCTTGATATCTACGCATTTCACTGCTACACCAAGAATTCCAGTCCCCCCTCCAAACCTCGAGCTGGATAGTATTCAATGCATTTTCCGGGTTGAGCCCGGAGATTTCACATCAAACTTACCCAGCCACCTACGCACCCTTTACGCCCAGTGAATCC
+
FFFFFFFFFFFFFFFFF:FFFFFFFFFFFFFFFFFFFFF:FFFFFFFFFFFFFFFFFFFFFFFFFFFFFFFFFFFFFFFFFFFFFFFFFFFFFFFFFFFF,FFFFFFFFFFFFFFFFFFF:FFFFF:FFFFFFFFFFFFFFFFFFFFFFFFFFFFFFFFFF:FFFFFFFFFFFFFFFFFFFFFFFFFFFFFFFFFFFFFFFFFFFF,:FFF:FFFFFFFFFFFFFFFFFFFFFFFFFFFFFFFFFFFFFF
@A00920:152:HGHKKDRXX:2:2106:31204:9784 2:N:0:AGGAGTGG+CTAGAACA
GGACTACACGGGTTTCTAATCCTGTTTGCTCCCCACGCTTTCGCTCTTCAGCGTCAGTATCGGCCCAGAGTGCTGCCTTCGCCGTTGGTGTTCCTCCTGATATCTGCGCATTTCACCGCTACACCAGGAATTCCACACTCCTCTACCGAACTCGAGTCACAGCAGTATCGACTGGCGTCCCAAGGTTGAGCCTTGGATTTTCACAGTCGACTTACTGAACCGCCTAGGAGCCCTTTACGCCCAATGATTC
+
FFFFFFFFFFFFFFFFFFFF:FFFFFFFFFFFFFFFFFFF:FFFFFFFFFFFFFFFFF,F:FFFFF:FFFFFFFFFFFFFFFFFF,FFFFFFFFFFF:FFFFFFFFFFFFFFFFFF,FFFFFFFFFFFFFFFFFFFFFFFFFFFFFFFFFFFFFFFFFFFFF:FFFFFFFF,FF:FFFFFFFFF:FFFFFFFFFFFFFFFFFFFFFFFFFFFFFFFF:FF:FFFF:FFFFFFFF,FFFFFF:,FFFFF:F
@A00920:152:HGHKKDRXX:2:2106:26250:10848 2:N:0:AGGAGTGG+CTAGAACA
GGACTACTAGGGTTTCTAATCCTGTTTGCTCCCCACGCTTTCGTGCCTCAGTGTCAGTGCTGGTCCAGATGGCCGCCTTCGCCACGGATGTTCCTCCCGATCTCTACGCATTTCACTGCTACACCGGGAATTCCGCCATCCTCTACCGCACTCTAGCCCGCCAGTATCCAATGCAATTCCCAGGTTGAGCCCAGGGCTTTCACATCAGACTTAACGAACCACCTACGCACGCTTTACGCCCAGTAATTCC
+
FFFFFFFFFFFFF:FFF:FFFFFFFFFFFFFFFFFFFFFFFFFFFFFFFFFFFFF:FFFFFFFFF,FFFFFFF,FFFFFFFF,FFFFFFFFFF,F:FF,FFFFFFFFFFFFFFFFFFFFFFFFFFF,,FFFFFFFFFFFFFF,FFFF::F,FFFFFF:FFFFFFFFFFFFFFFFFFFF,FFFFFFF,F:FF,FFFFFFFFFFF,FFFFFFFFFFFFF:FFFFFF:FFFFF,FFFFF,:FF:FFF:F:FFF
@A00920:152:HGHKKDRXX:2:2106:24189:12007 2:N:0:AGGAGTGG+CTAGAACA
GGACTACTCGGGTATCTAATCCTGTTTGCTCCCCACGCTTTCGTGCATGAGCGTCAGGACAGGCCCAGGAGACCGTCTTCACCACTGGCGTTCCTGTCGATATCTACGCATTTCACCGCTCCACCGACAGTTCCGTCTCCCCCTACCTGCCTCAAGACTTGTGGTTCGCCCTGCGATTCCACGGTTGAGCCGTGGGATTTCACAAGACGCCTTCAAATCCGCCTGCGCACGCTTTAAGCCCAGTGATTCC
+
FFFFFFFFFFFFFFFFFFFFFFFFFFFFFFFFFFFFFFFFFFFFFFFFFFFFFFFFFFFFFFFFFFFFFFFFFFFFFFFFFFFFFFFFFFFFFFFFFFFFFFFFF:FFFFFFFFFFFFFFFFFFFFFFFFFFFFFFFFFFFFFFFFFFFFFFF,FFFFFFFFFFF:FFFFFFFFFFFFFFFFFF,FFFFFFFFFFFFFFFF,FF:F:FFFFFFFFFFFFFFFFFFFFFFFFFFFFFFFFFFFF:F,FFFF
@A00920:152:HGHKKDRXX:2:2106:27353:12101 2:N:0:AGGAGTGG+CTAGAACA
GGACTACAGGGGTTTCTAATCCTGTTTGCTCCCCACGCTGTCGCGCCTCAGTGTCGGCTATTGAACCCTTGCGGGTTCACCGCCCAGCAGACCGCCTTCGCCCCTGGTGTTCTTCCGGATCTCTACGCATTCCACCGCTACACCCGGAATTCCATCTGCCTCTACGGTGCCCAAGCGATACAGTTGCCCTGGCCGATCTGGGGTTGAGCCCCAGACTTTCACCACAGCCTTATATCGCCACCTACGCGCC
+
FFFFFFFFFFFFFFFFFFFFF:FF:FFFFFFFFFFFFFFFFFFFFFFFFFFFFFFFFF:FFFFFFFFFFFFFFFFFFFFFFFFFFFFFFFFFFFFFFFFFF:FF,FFFFFFFFFFFFFF,FFFFFFFF::FFF,FFFFFFFFFFFFFFFFFFFFFFFFFFFFF:FFFFFFFFFFFFFF,FFFFFFF:FFFFF,FFFFFFFFFFFFFFFFFFFFFFFFFFFFF,,FFF,FFFFFFFFFFFFFFFFFFFFFF
@A00920:152:HGHKKDRXX:2:2106:29948:12587 2:N:0:AGGAGTGG+CTAGAACA
GGACTACTGGGGTTTCTAATCCTGTTTGCTCCCCATGCTTTCGCTCTTCAGTGTCAGTATCGGCCCAGAGTGCTGCCTTCGCCGTTGGTGTTCCTCCTGATATCTGCGCATTTCACCGCTACACCAGGAATTCCACACTCCTCTACCGAACTCGAGTCACAGCAGTATCGACTGGCGTCCCAAGGTTGAGCCTTGGATTTTCACAGTCGACTTACTGAACAACCTAGGAGCCCTTTACGCCCAATAAATC
+
:FFFFFFFFFFFFFFFFFFFFFFFFFFFFF:FFFFFFFFFFFFFFFFFFFFFFFFFFFFFFFFFFFFFFFFF,FFFFFFFFFFFFFFFFFFFFFFFFFFFFFFFF:FFFFFFFFFFFFFF:FFFFFFFFFFF,FFFFFF:FFFFFFFFFFFFFFFFFFFFFFFF:FF:FFFFFF,FFFFFFFFFF,FFFFFFFFFFFFFFFFFFFFFFFFF,FFF:FFFFF:,FFFFFFF:F:FFFFFFFFFF:,FF,,F
@A00920:152:HGHKKDRXX:2:2106:13648:13135 2:N:0:AGGAGTGG+CTAGAACA
GGACTACTGGGGTATCTAATCCTGTTTGCTCCCCACGCTTTCGTGCCTCAGTGTCAGTGCTGGTCCAGGCAGTCGCCTTCGCCACAGATGTTCCTCCCGATCTCTACGCATTTCACTGCTACACCGGGAATTCCACTACCCTCTACCGCACTCTAGCCTGCCAGTATCCAATGCAATTCCCAGGTTGAGCCCGGGGCTTTCACATCAGACTTAACAAACCACCTACGCACGCTTTACGCCCAGTAATTCC
+
FFFF,FFFFFFFFFFFFFFFFFFFFFFFFFFFFFFFFFFFFFFFFFFFF:FFFFF,FFFF:FFFFFFFFFFFFFFFFFFFFFFFFFFFFFFFFFFFFFF,FFFFFFFFFFFFFFFFFFFFFFFFFFFFFFFFFFFFFFFFFFFF:FFFF:FFFFFFFFF:FF:FF,FFFF:FFFFFFFFFFFFF:FF:FFFFFFFFFFFFFFFFFF:,FF,FFFF:::FFFFFFFFFFFFFFFFFFFFFFFFFFFF:FFF
@A00920:152:HGHKKDRXX:2:2106:2835:13228 2:N:0:AGGAGTGG+CTAGAACA
GGACTACTAGGGTATCTAATCCTGTTTGATACCCACACTTTCGAGCCTCAATGTCAGTTGCAGCTTAGCAGGCTGCCTTCGCAATCGGAGTTCTTCGTGATATCTAAGCATTTCACCGCTACACCACGAATTCCGCCCACCTCTACTGTACTCAAGACTGCCAGTATCAACTGCAATTATACGGTTGAGCCGCAAACTTTCACAACTGACTTAACAATCCACCTACGCTCCCTTTAAACCCAATAAATCC
+
FF,:FFFFFFFFFFFFFFFFFFFFFFFFFFFFFFFF:FFFFFFF:FFFFFFFFFFFFFFFFFFF::FFFFFF::FFFFFFFFFFFFFFFFFFF:FFF,FFF:FFFFFFFFFFFFFFFFFFFFFF,FFFFFFFFF,F::FFFFFFFFFFFFFFFFFFFFF,FFFFF:FF::,FFFFFFF,FFFFFFFFFFFFFFFFFFFFFFFFFFF,FFFFFFF:FFFFFFFFFFFFFFFFFFFF:FFF:FFFFF:FFFF
@A00920:152:HGHKKDRXX:2:2106:29830:13260 2:N:0:AGGAGTGG+CTAGAACA
GGACTACTGGGGTTTCTAATCCTGTTTGCTCCCCACGCTTTCGAGCCTCAACGTCAGTCATCGTCCAGTAAGCCGCCTTCGCCACTGGTGTTCCTCCTAATATCTACGCATTTCACCGCTACACTAGGAATTCCACTTACCTCTCCGACACTCTAGCTGCACAGTTTCCAAAGCAGTCCACAGGTTGAGCCCATGCCTTTCACTTCAGACTTGCACAGCCGTCTACGCTCCCTTTACACCCAGTAAATCC
+
FFFFFFFFFFFFFF:FFFFFFFFFFFFFFFFFFFFFFFFFFFFFFFFFFFFFFFFFFFFFFFFFFFFFFFFF:FFFFFFFFFFFF:FFFFFFFFFFFFFFFFFFFFFFFFFFFFFFFFFFFFFFFFFF::FFFFFFFFFFFFFFFFF:FFFFFFFFFFFFFFFFFFFFFFFFFFFF,FFFFFFFFFF:FFFFFF:FFFFFFFFFFFF,:FFFFFFFFFFFF:FF:FFFFFFFF:F:FFFFFFFFFFFFF,
@A00920:152:HGHKKDRXX:2:2106:7817:13275 2:N:0:AGGAGTGG+CTAGAACA
GGACTACTAGGGTATCTAATCCTGTTTGCTACCCATGCTTTCGAGCCTCAGCGTCAGTTGGTGCCCAGTAGGTCGCCTTCGCCACTGGTGTTCCTCCCGATATCTACGCATTCCACCGCTACACCGGGAATTCCACCTACCTCTGCACTACTCAAGGCCAGCAGTTTTGAAAGCAATTTATGGGGTGAGCCCATAGTTTTCACTTCCAACTTGCCGGTCCGCCTGCGCTCCCTTTACACCCAGTAATTCC
+
FFFFFFF:FFFFFFFFFFFFFFFFFFFF:FFFFFFFFFFFFFFFFFFFFFFFFFF:FFFFFFFF:FFFFFFFFFFFFFFFFFFFFFFFFFFFFFFFF:FFFFFFFF,FFFFFFFFFFFFFFFFFF:FFFFFFFFFFFFFFFFFFFFFFFFFFFF:FFFFFFFFFFF:FFFFFFFF,FFFFFFFF,:F:FFFF:FFFF,FFFFF,FFFFFFFF,FFFFF:FFFFFF:FFFFFFFFFFFFFFFFF::::FFF
@A00920:152:HGHKKDRXX:2:2106:20998:13432 2:N:0:AGGAGTGG+CTAGAACA
GGACTACTGGGGTATCTAATCCCGTTTGCTCCCCTGGCTTTCGCTCCTCAGCGTCAATATTGGTCCAGGATGCCGCCTTCGCCACCGGTGTTCCTCCAGATATCTACGCATTTCACCGCTACACCTGGAATTCCGCATCCCTCTCCCAAATCCAAGCCATCCAGTCTCACACGCAGTTCCCCAGTTAAGCTGAGGGATTTCACGTCTGACTTAGATGGCCGCCTACGCGCCCTTTACGCCCAGTAATTCC
+
FFFFFFFFFFFFFFFFFFFFFFFFF:FFFFFFFFFFFFFFFFFFFFFFFFFFFFFFFFFFFFFFFFFFFFFFFFFFFFFFFFFFFFFFF:FFFFFFFFFFFFFFFFFFFFFFFFFFFFFFFFFFFFFFFFFFFFFFFFFFFFFFFFF:FFFFFFFFFFFFFFFFF,FF:FFFFFF:FF,FFFFFFFF,FFFFFFFFF:FFF,FF:FFFFF:FFFFFFFFFFFFF,:FFFF,FF:FFFFF:FFFFFFFFF,
@A00920:152:HGHKKDRXX:2:2106:32705:13698 2:N:0:AGGAGTGG+CTAGAACA
GGACTACTGGGGTATCTAATCCTGTTTGCTCCCCACGCTTTCGCACCTCAGTGTCAATACCTGTCCAGCGAGTCGCCTTCGCCACTGGTGTTCTTCCGAATATCTACGAATTTCACCTCTACACTCGGAATTCCACTCGCCTCTCCAGGATTCTAGCTAGCTAGTTTCAAAGGCAGTTCCAGGGTTGAGCCCTGGGCTTTCACATCTGACTTGATTGGCCGCCTACGTGCGCTTTACGCCCAGTAATTCC
+
FFFFFFFF,FFFFFFFFFFFFFFFFFFFFFFFFFFFFFFFFFF:FFFF,FF,FFFFFFF,,,FFFFFFFFFFFFFF,FFFFF,FFFFFFFFFFFF,FF:FFFFFF:FFFFFFFFFFFFFF:FFFFFF,FFFFFFFFF,FFFFFFFFFF,FFFFFFF:,F,FFFFFFFF:,F,FFFFFFFFFFFFFF,:FFFF,FFFFFFFFFF,F,:FFFFFFF,F,,FF,FFFFFFF,FFFFFFFFFFFFFFF:FFFF:
@A00920:152:HGHKKDRXX:2:2106:17725:14309 2:N:0:AGGAGTGG+CTAGAACA
GGACTACTGGGGTATCTAATCCGGTTTGCTCCCCACGCTTTCGTGCCTGAACGTCGGTGCTGGACCAGGAAGCCGCTTTCGCCACTGATGTTCCTTCCGATATCTACGCATTTCACCGCTACACCTGGAATTCCGCGTTCCTCTCCTGCACTCAAGCCACACCAGTATCAAACGCAGTTCCCCAGTGAAGCTGAGGGATTTCACGCATGACTTAGTTGGCCACCTACGAACCCGTTACGCCCAGTAATTC
+
FFFFFFFFFFFF:FFFFFFFFFFFFFFFFFFFFFFFFFFFFFFFFF:FFFFFFFFFFFFFFFFFFFFFFFFFFFFFFFFFFFFFFFFFFFFFFFF:FFFFFFFFFFFFFF,FFFFFFFFFFFFFF:FFFFFFFFFFF:FF:,FFF:FFFFFFFFFFFFFFFFFFFF,:F,FFFFFFFFF:FFFFF,,,F:F:FFFFF::,FF::FFF,F,F,:FFFF:FFF,FFFFFFF,FFF,FF:FFF,F,F:,:,FF
@A00920:152:HGHKKDRXX:2:2106:5638:14826 2:N:0:AGGAGTGG+CTAGAACA
GGACTACACGGGTATCTAATCCCGTTTGCTCCCCTGGCTTTCGTGCCTCAGCGTCAGCAACGGCCCAGCAGACCGCCTTCGCCACTGGTGTTCTTCCCGATCTCTACGCATTCCACCGCTACACCGGGAATTCCATCTGCCTCTACCGTGCTCAAGCCTGACAGTCTAGAAGGCCGATCCATGGTTGAGCCATGGAATTTCACCTCCTACTTATCAAGCCGCCTACGCGCCCTTTACGCCCAGTAATTCC
+
FFFFFFFFFFFFF:FFFFFFFFFF::FFFFFFFFFFFFFFFFFFFFFFFFFFFFFFFFFFFF:FFFFFFFFFFFFFFFFFFFFFFFFFFFFFFFF:FFFFFFFFFFFFFFFFFFFFFFFFFFFFFFFFFF:FFFFFFFFFFFFFFFFFFFFFFFFFFFFFFFFFFFFF:FF:FFFFFFFFFFFFFFFFFFFFFFFF,FFFFFFFFFFF,FFFFFFFFFFFFFFFFFFFFFFFFFFFFFFFFFFF::F:FF
@A00920:152:HGHKKDRXX:2:2106:1344:15280 2:N:0:AGGAGTGG+CTAGAACA
GGACTACTGGGGTATCTAATCCTGTTTGCTCCCCACGCTTTCGCACCTCAGCGTCAATATGTGTCCAGTGAGTCGCCTTCGCCACTGGTGTTCTTCCGAATATCTACGAATTTCACCTCTACACTCGGAATTCCACTCGCCTCTCCAGAATTCTAGCACTGCAGTTTCAAGGGCAGTTCCGGGGTTGAGCCCCGGGATTTCACCCCTGACTTGCTGCGCCGCCTACGTGCGCTTTACGCCCAGTCTTTCC
+
FFFFFFFFFFFFFFFFFFFFFFFFFFFFFFFFFFFFFFFFFFFFFFFFFFFFFFFF:FFFFFFFFFFFFFFFFFFFFFFFFFFFFFFFFFFFFFFFFFFFFFFFFFFFFF:FFFFFFFFFFFFFFFFFFFFFFFFFFFFFFFFFFFFFF:FFFFFFFFFFFFFFFFFFFFFFFF:FFFFFFFFF:F:FFFFF:FFFF:F:FFFFFFF:FFFFFFFFFFFFFFFF:FFF:FFF,,FFFFFFF:FF,FFFFF
@A00920:152:HGHKKDRXX:2:2106:25816:15389 2:N:0:AGGAGTGG+CTAGAACA
GGACTACAAGGGTTTCTAATCCTGTTTGCTCCCCACGCTTTCGCGCCTCAGCGTCAGATCCAGCCCAGTTGGCCGCCTTCGCCACCGGTGTTCTTCCGGATCTCTACGCATTCCACCGCTACACCCGGAATTCCGTCTGCCTCTACAGTGCTCGAGTCGAGCAGTTCGCATGGCCGACCCGGGGTTGAGCCCCAGGCTTTCACCACACGCTTACCCCACCACCTACGCGCCCTGTACGCCCAGTGATTCC
+
FFFFFFFFFFFFFFFFFFFFFFFFFFFFFFFFFFFFFFFFFFFFFFFFFFFFFFFFF:FFFFFFFFFFFFFFFFFFFFFFFFF:FFFFFFFFF:FFFFFFFFFFFFFFFF:FFFFFFFFFFFFFFFFFFFFFFFFFFFFFFFFFFFFFFFFFFFFFFFFFFF:FFFFFF,FFFFFFFFFFFFFFFFFFF:FFFF:FFFFFFFF:FFFFFFFFFFFFF:FFFFFFFFFF:::FF,FF,FFFFFFFFFFFFF
@A00920:152:HGHKKDRXX:2:2106:6361:15577 2:N:0:AGGAGTGG+CTAGAACA
GGACTACTAGGGTTTCTAATCCCGTTCGCTCCCCACGCCTTCGTGCCTCAGCGTCAGGTGTGCCCCAGCTGGCCGCCTTCGCCACGTGTGTTCCTCCCGATCTCTACGCATTTCACCGCTACACCGGGAATTCCACTACCCTCTCCGACACACAAGCCACCCAGTTTCAAATGCAACCCCACAGTTAACCTTTGTTATTTCACATCTGACTTAAGCGGCCTCCTACTCAACCTTAACAACAAGTAATTCC
+
FFFFFFFFFFFFFFFFFFFFFFFFFFFFFFFFFFFFFFFFFFFFFF,FFFFFFF:FFFFFF:FFF:FFFFFFFFFFF,FFFFFF:F,FF:::FF,FF:F:F,:F:F:F::FF,::F,FF::F:,F:,F:,,:FF:::::,F:,:F:FFF::,,::,:,::F,:,,,,F:FF,,::::,F,::F:,::FF:,,,:,:,F,,:F,:::,,F,,F,F,,F,,F,,:F:F,,:,:,,:FF,:,:,:F,F:F,,,
@A00920:152:HGHKKDRXX:2:2106:14769:15953 2:N:0:AGGAGTGG+CTAGAACA
GGACTACTAGGGTATCTAATCCTGTTTGCTCCCCCAGCTTTCGCGCCTCAGCGTCAGTGTCAGTCCAGAAGGCCGCCTTCGCCACTGGTGTTCTTCCAGATATCTACGCATTCCACCGCTACACCTGGAATTCCGCCTTCCTCTCCTGCACTCTAGACCGGCAGTTTCAGAGGCAGTCCCGGAGTTGAGCCCCGGGCTTTCACCCCCGACTTACCGATCCGCCTACGCGCCCTTTACGCCCAGTGATTCC
+
FFFFFFFFFFFF:FFFFF:FFF,FFFFFFFFFFFFFFFFFFFFFFFFFFFFFFFFFFFF:F:FFFFFFFFFFFFFFFFFFFFFFFFFFFFFFFFFFFFFFF:FFFFFF:FFFFFFFF,FFFFFFFFFFFFFFFFFFFFFFFFFFFFFFF:FFFFFFFFFFFFFFFFFFFFFF::FFFFFFFFFF,FFFFFFFFFFFFFFFFFFFFFFF:FFFFFFFFFF,,F:F:,:FFFFFFFFFFFF:,,FFF,FFFF
@A00920:152:HGHKKDRXX:2:2106:18927:16705 2:N:0:AGGAGTGG+CTAGAACA
GGACTACTGGGGTATCTAATCCTGTTTGCTCCCCACGCTTTCGCGCCTCAGCGTCAGTATGATGCCAGGTGACTGCCTTCGCCATCGACGTTCCTTCCGATCTCTACGCATTTCACCGCTCCACCTAGAGTTCCGTCCACCCCTACATGCCTCAAGTCCCGCAGTTCGCCCCGCGATTCCCCGGTTGAGCCGGGGGATTTCACAGGACGCTTGCGAAACCGCCTACGCACCCTTTAAGCCCAGTGATTCC
+
FFFF:FFFFFFFF::F::FFFFFFFFFFFFFFFFFFFFFFFFF:FFFFFFFFF:FFFFFFFFFFFFFFFFFFFFFFFFFFFFFFFFFF:FF:FF:FFFFFFFFFFFF:FFF:FFFFFFFFF:FFFFFFFFFFFFFFF::FF,F:F:FF:F:F:FF:F,F:FFFFFF:F:FF:FFFFFF:FF:FFF:F,:F:FFFFF:F:,FFFFFFFFFFFFF:FF,FFFFFFF,FF:FF:FFF:FF,FFF,F,FFFFFF
@A00920:152:HGHKKDRXX:2:2106:29839:18568 2:N:0:AGGAGTGG+CTAGAACA
GGACTACCGGGGTTTCTAATCCCGTTCGCTCCCCACGCCTTCGCGCCTCAGCGTCAGGGACGGCCCAGCTGGCCGCCTTCGCCACGGGTGTTCCGCCTGATCTCTACGCATTTCACCACTACACCAGGCATTCCACCAGCCCCTACCGCCCTCAAGCGGTGCGGTCCCCGACGACCTTCCCCGGTTGAGCCGGGGGCTTTCACGCCGGGCCAGCACCGCCGCCTGCGCGCGCTTTACGCCCAGTAACTCC
+
FF:FFFFF,FFFF:FFFFFFFFF,FFFFFFFFFFF:FFFFFFFFFFFF:F::FFFFFFFFF,FFFFFFF:F:,FFF:FFFFFFFFFFFFFFFFFFFFFFFFFFFF:FFFFFFFFFFFFFFFFFFFFFFFF,FFFFFFFFFFFFFFF,FFFFFF,FFFFFFFFFFFFFFFF,:FF:,FFFFFFFFF,FFFFFF,FFFFFFFFFF:FFF:,FFFFFFFFFFF:FFFFFFFFFF:FFF,FFFFFFF,F:FFF,
@A00920:152:HGHKKDRXX:2:2106:21423:18615 2:N:0:AGGAGTGG+CTAGAACA
GGACTACAGGGGTATCTAATCCTGTTTGCTACCCACGCTTTCGCTCCTCAGCGTCAGTTTCGGCCCAGAGCGGCGCCTTCGCCACTGGTGTTCCTCCTGATATCTGCGCATTTCACCGCTACACCAGGAATTCCCCGCTCCCCTACCGTACTCAAGTCACAGCAGTATCGGGTGGCGTCTCTGGGTTGAGCCCAGAGTTTTCACACCCGACTTACTGAACAGCCTACGAGCTCTTTACGCCCAATGAATC
+
FFFFFFFFFFFFFFFFFFFFFFFFFFFFFFFFFFFFFFFFFFFFFFFFFFFFFFFFF:FFFFFFFFFFFFFFFFFFFFFFFFFFFFFFFFFFFF:FFFFFFFFFFFFFFFFFFFFFFFFFF:FFFFFFFFFFFFFFFFFFFFFFFFFFFFFFFFFFFFFFFFFFF:FFFFFF:F::FFFF:FFFFFFFF:FFFFFFFF:FFF:F:FF::FFF:FFFFFFF,FFF:FF::F:F:F,FFFF:FF:FFF::::
@A00920:152:HGHKKDRXX:2:2106:9390:19038 2:N:0:AGGAGTGG+CTAGAACA
GGACTACCGGGGTTTCTAATCCTGTTTGCTCCCCACGCTGTCGCGCCTCAGCGTCAGCCACTGCCCAGCAGGCCGCCTTCGCCACCGATGTTCCTCCGGATCTCTACGCATTCCACCGCTACACCCGGAATTCCACCTGCCTCTACAGTGCTCAAGCCCAGCAGTTCGCACGGCCGACCCGGGGTTGAGCCCCGGGCTTTCACCACACGCTTGACGTGCCGCCTACGCGCCCTTTACGCCCAGTGATTCC
+
FFFFFFFFFFFFFFFF:FFFFFFF:FFFFFFFFFFFFFFFFFFFFFFFFFFFFFFFFFFFFFFFFFFFF:FFFFFFF:FFFFFFFFFFFFFFFFFFFFFF:FFFFFFFFF:F:FFFFFFFFFF,FFF:FFFFFFFFFFFFFFFFFFFFFFFFFFFFFFF:FFFFFF:FFFFFFFFFFFFFF:FFFFFFF:FFF::FFF:FFFF:F:FF::F,FFFFFFFFFFFF:FF:FF:F,:FFFFFFF,FFFF:F:F
@A00920:152:HGHKKDRXX:2:2106:13639:19288 2:N:0:AGGAGTGG+CTAGAACA
GGACTACTGGTGTATCTAATCCCGTTTGCTCCCCTAGCTTTCGCGCCTCAGCGTCAGTGTTGGTCCAGGATGCCGCCTTCGCCACCGGTGTTCCTCCAGATATCTACGCATTTCACCGCTACACCTGGAATTCCACATCCCTCTCCCAAACTCGAGCCTACCAGTATCAGACGCAGTTCCCAGGTTAAGCCGGGGGATTTCACGGCTGACTTAGATGTCCGCCTACGCGCCCTTTAAGCCCAGTAATTCC
+
FFFFFFFFFF:FFFFFFFFFFFF:FFFFFFFFFFFFFFFFFFFFFFFFFFFFFFF:FFFF:FF:FF:FFFFFFFFFFFFFFFF:FFFFFF:FFFFF:FF:FFFFFFFFFFF:FFFFFFFFFFFFFFFFFFFFFFFFFFFFFFFFFFFFF:F:FFFFFFF,FFFFF,FFFFFFFFFF,FFFFFFFFFFFFFFFFFFFFFFFFFF,,FFFFF:FFFF,F,FFFFFFF,,FFFFFFFFF:,FFFFF:FF:,FF
@A00920:152:HGHKKDRXX:2:2106:22842:19633 2:N:0:AGGAGTGG+CTAGAACA
GGACTACTCGGGTATCTAATCCCGTTTGCTCCCCTAGCTTTCGCGCCTCAACGTCAGTATCCGTCCAGAAGATCGCCTTCGCCACTGGTGTTCCTCCCGATATCTACGCATTTCACCACTACACCCGGAATTCCACACGCCTCTACCTACATCTAGTCGCGCAGTTCGATTGCGTCCTCGCCCGGTTGAGCCGGGCGATTTCACGCCTCACTTGCACGACCGCCTACACGCGCTTTACACCCAGTAAATC
+
FF:F::FF:F:FFF:,FFFFF:F:FFFF,FFFF,FF,FFF:::FFFFFFFFFFFFFFFFFFF,FFF::FFFFFFF:FF:FFF,F,F:,:,FF,F:F:FFFFFFFFFF:F:F:FFFF:F,FFF,:F,F:FFF:FFFFF,:F:FF:::FFFF,F:FFF:,F:F,FFF::FFF:,FFFFF,,:,FFF::,FFFFF,F:F,,FFFFF,:FFFF,FFF::FF:FFF,FFFFFFF,,FFFF:FFF,FFFF:FFFFF
@A00920:152:HGHKKDRXX:2:2106:28528:19899 2:N:0:AGGAGTGG+CTAGAACA
GGACTACAAGGGTATCTAATCCCGTTCGCTCCCCACGCTTTCGCCCCTCAGCGTCAGGGTCGAGCCAGAGGGCCGCCTTCGCCACGGGTGTTCCTCCTGATCTCTACGCATTTCACCGCTACACCAGGAATTCCACCCTCCTCTCTCGCCCTCAAGCCCGCCAGTTTCCAGCCACCCTCCCCGGTTGAGCCGGGGGCGTTCAGGCCGGACTTGACGAGCCGCCTACGCGCGCTTTACGCCCCGTAAATCC
+
FFFFFFFFFFFFFFFFFFFFFFFFFFFFFFFFFFFFFFFFFFFFFFFFFFFFFFFFFFFFFFFFFFFFFFFFFFFFFFFFFFFFFFFFFFFFFFFFFFFFFFFFFFFFFFFFFFFFFFFFFFFFFFFFFFFFFF:FFFFFFFFFFFF,FFFFFFFF,FFFFF:FFFFFFFFFFFFF:FFFFFFFF:FFFFFFFFFF:,FF,:,FFF,F,:,F,FF:F:FFFFF:F,,FFF,:,FFF,:FFF,F,,FFFFF
@A00920:152:HGHKKDRXX:2:2106:2564:19930 2:N:0:AGGAGTGG+CTAGAACA
GGACTACTCGGGTATCTAATCCGGATCGCTCCCCACGCTTTCGCTCCTGAGTGTCAGGACCAGTCCAGGATGCCGCCTTCGCCGCTGGTGTTCCTCCGGATCTCTACGCATTCCACCACTACACCCGGAATTCCGCATCCCCCTACTGGCCTCCAGCCCGCCCGTATCGCACGACCTCCCCCAGTTGAGCCGGGGTCTTTCACGCACGACGCAACGGACCACCTGCGAGCGCTTTACGCCCAATAAATCC
+
FFFFFFFFFFFFFFFFF:FFFFFFFFFFFFFFFFFFFF:FFFFFFF:FFFFFFFFFF:FFFFFFFFFFFFFFF:FFFF:FFFFFFFFFFFFFFFFFFFFFFFFFFFFFFFFFFFFF,FFFFFFFFFFFFFFFFFFFFFF:FFFFFF:FFFFFFFFFFF:F:FFFFFFFFFFFFFFFFFFFFFFF:FFFFFFFFFFFFFFFFFFFFFFFFFFF,FFFF:FFFFFF:F:F:F:F,,FFF,FFFFF,,FFFFF
@A00920:152:HGHKKDRXX:2:2106:9254:21057 2:N:0:AGGAGTGG+CTAGAACA
GGACTACCGGGGTTTCTAATCCCGTTCGCTCCCCACGCCTTCGCACATGAGCGTCAGGCTAATGCCAGGGTGTCGCTTTCGCCACTGGTATTCCTCCCGATATCTACGCATTCCACCACTACACCGGGAATTCTACACCCCTCTCATCGCCTCGAGCACATCAGTTTCCAATGACCCCTCCCAGTTAAGCCAGGAGATTTCACATCAGACTTAATGCGCCGCCTGCGTGCGCTTTACGCCCAGTAATTCC
+
FFFFFFFFFFFF:FFFFF,FFFFFFFFFFFFFFFFFFFF:FFFFFFFFFF:FFFF:F:FFFFFFFFFFFFFFFFFFFFFFFFFFFFFFF,FFFFFFFFFF,FFFFFFFFFFFFFFFFFFF,FFFFFFFFFFFFFFFFFFFFFFFFFFFFFFFFFF:F,FFFFFFFFFFFF,,F:FFFFFFFFFFFF:F,FF:FFFFFFFFFFFFFFF:FF:F:FF,FFF:FFFFFFFFFFF:F,FFFFFFFFFFFF,:FF
@A00920:152:HGHKKDRXX:2:2106:24288:21104 2:N:0:AGGAGTGG+CTAGAACA
GGACTACTAGGGTATCTAATCCTGTTTGCTCCCCACGCTGTCGCGCCTCAGCGTCAGCCACTGCCCAGCAGGCCGCCTTCGCCACCGGTGTTCTTCCGGATCTCTACGCATTCCACCGCTACACCCGGAATTCCACCTGCCTCTACAGTGCTCAAGTGAAGCAGTTCGCACGGCCGATCCGGGGTTGAGCCCCGGACTTTCACCACACGCTTACCCCACCGCCTACGCGCCCTTTACGCCCCGTGATTCC
+
FFFFFFFFFFFFFF:FFF:FFFFFFFFFFF:FFFFFFFFFFFFFFFFFFF:FF,FFFFFFFFFFFFFFFFFFFFFFFFFF:FFFFFFF:FFFFFFFFFFFFFFFF,FFFFFFFF:FFFFFFFFFFFFFFFFFFFFFFFFFF,FF,FFFF:FFFF:FFFFFFFFF,FFFFFFFFFFFFFFFFFFFFFF,FFFFFFF,:FFFF,FF:,F:FF,F,FFF:FFFFFFFF::FFFFFFFF,F:FFF:F,FFFFFF
@A00920:152:HGHKKDRXX:2:2106:31530:21339 2:N:0:AGGAGTGG+CTAGAACA
GGACTACTGGGGTTTCTAATCCTGTTTGCTCCCCTAGCTTTCGTGCCTCAGCGTCAGTTATCGTCCAGGTAGTCGCCTTCGCCACTGGTGTTCCTCCCAATATCTACGCATTTCACCGCTACACTGGGAATTCCACTACCCTCTCCGACACTCAAGCCCTCCAGGTTCAAAGGCCGTTCCGGGGTTGAGCCCCGGGAGTTCACCGCTGCCTTAATGAGCCGCCTACGCGCGCTTTACGCCCAGTAATTCC
+
FFFFFFFFFFFFFFFFFFFFFFFFF:FFFFFFFFFFFFFFFFF:FFFFF:,FFF:FFFFFFFFFFFFFFF,FFFFFFFFFFFFFFFFF:FF:FFFFFFFFFFFFFFFFFFF:FFFFFFFFFFF:FFFFFFFFFFFFFFFFFF,FFFFF:FFFFF:FFFFFFFF:,:FFFF,F:,,FFF:FF:FF,FFFFFFFF:FF:,FF,F:F,,F,,F::FFFF:FF:F:F:,,FFF:F,FF,F:FFF,FF,FFF:FF
@A00920:152:HGHKKDRXX:2:2106:19596:21746 2:N:0:AGGAGTGG+CTAGAACA
GGACTACAGGGGTTTCTAATCCTGTTTGCTCCCCACGCTTTCGCTCCTCAGCGTCAGTACCGGACCAGTGAGCCGCCTTCGCCACTGGTGTTCCTGCGAATATCTACGAATTTCACCTCTACACTCGCAATTCCACTCACCTCTTCCGGACTCTAGATCGACAGTATCAAAGGCAGTTCCAGGGTTGAGCCCTGGGATTTCACCCCTGACTGATCGATCCGCCTACGAGCGCTTTACGCCCAGTAATTCC
+
FFFFFFFFFFFFFFFFFFFFFFF:FFFFFFFFFFFFFF,FFFF,FFFFFFFFFFF:FFFF,FFFFFFFFFFFFFFFFFFFFFFFFFFFFFFFFF:FFFFFFFFFFFFFFFFFFFFFFFFFFFFFFF,FFFFFFF:FFFFF:,FFFFF,FFFFFFFFFF:FFFFFFFFFFF,FFFFFFFFFFFFFFFFFFFFFF:F:FFFFFFFFF,,FFFFF::F:F,F,FFFF:FF:FFFFFFFFFFFFFFFF,FFFFF
@A00920:152:HGHKKDRXX:2:2106:17933:22717 2:N:0:AGGAGTGG+CTAGAACA
GGACTACCCGGGTTTCTAATCCTGTTTGCTACCCACGCTTTCGCTCCTCAGCGTCAATACTGGCCCAGAGCACCGCCTTCGCCGCCGGTGTTCCTCCTGATATCTGCGCATTTCACCGCTACACCAGGAATTCCGTGCTCCCCTACCAGATTCGAGCCACAGCAGTATCGGATGGCGTCTCGGGGTTGAGCCCCGAGTTTTCACATCCGACTTACTGAGCCGCCTACGAGCTCTTTACGCCCAATAATTC
+
FFFFFFFFFFFFFFFFFFFFFFFFFFFFFFFFFFFFFFF:FFFFFFFFFFFFFFFF,F,FFFFFFFFFFFF:FFFFFFFFFFFFFFFFFFFFFFFFFFFF::FFFFFFFFFFFFFFFFFFFFFFFFF:FFFFFFFFFFFFFFFFFFFFFFFFFFFFFF:FFF:FFFFFFFFFFFFFFFFFFFFFFFFFFFFFFFFFFFFFF:FF,FFFF:FFF,FFFF:F:FFFF:FFFFF:FFFFFFFFFFFFF,FF:F
@A00920:152:HGHKKDRXX:2:2106:19723:22874 2:N:0:AGGAGTGG+CTAGAACA
GGACTACCGGGGTTTCTAATCCTGTTTGCTCCCCACGCTTTCGCACCTCAGCGTCAGTACCGGTCCAGATAGCCGCCTTCGCCACTGGTGTTCTTCCCAATATCTACGTATTTCACCTCTACACTGGGAATTCCGCTATCCTCTCCCGGTCTCTAGCCCATCAGTATCAAATGCAGTTCCCGGGTTAAGCCCGGGGCTTTCACATCTGACTTGATAGGCCGCCTACGTGCGCTTTACGCCCAGTAATTCC
+
FFFFFFFFFFFFFFFFFFFFFFFFFFFFFFFFFFFFFFFFFFFFFFFFF:FFFFF:FFFFFFFFFFFFFFFFFFFFFFFF:F:FFFFFFFFFF:FFFFFFFFFFFFFF,FFFFFFFFFFF:F:FFFFFF:FFF:FF::FFFFFFFFFFFFFF:F:F:FFFFFFFFFFFFF:FFFFFF:FFFFFF:FFFFFFFFFFF:F,,,FFFFFFF::FF,,FFFFFFFFFFFFFFFFFFF,FFF:FF:FFF,FFFFF
@A00920:152:HGHKKDRXX:2:2106:2799:23375 2:N:0:AGGAGTGG+CTAGAACA
GGACTACTAGGGTTTCTAATCCTGTTTGCTCCCCACGCTTTCGCACCTCAGCGTCAATATGTGTCCAGTAAGTCGCCTTCGCCACTGGTGTTCTTGCGAATATCTACGAATTTCACCTCTACACTCGGAATTCCACTCACCTCTCCATGATTCAAGCGATGCAGTCTTAAAGGCAATTCCAGGGTTGAGCCCTGGGCTTTCACCTCTAACTTACAAAGCCGCCTACGTGCGCTTTACGCCCAGTAATTCC
+
FFFFFFFFFFFFFFFFFFFFFFFFFFFFFFFFFFFFFFFFFFFFFFFFFFFFFFFFFFFFFFFFFFFFFF:FFFFFFFFFFFF:FFFFFFFFFFFFFFF,FFFF:FFFFFFFFFFFFFFFFFFFFFFFFFFFFFFFF:FFFFFFFFF:FFF,FFFFF:FFFFFFFFFFFFFFFFFFFFFF:FFFFFFFFFFFFFFFFFFFFFFFFFFFFFFFFFFFF:FFFFFFF:,F,FFFFFFF,FFFFFFFFFFFFF
@A00920:152:HGHKKDRXX:2:2106:19153:24236 2:N:0:AGGAGTGG+CTAGAACA
GGACTACCGGGGTATCTAATCCTGTTTGCTCCCCACGCTTTCGCACCTCAGCGTCAGTACTGGTCCAGTTGGCCGCCTTCGCCACTGGTGTTCTTGCGAATATCTACGAATTTCACCTCTACACTCGCAGTTCCTCCAACCTCTACCAGACTCAAGACTCCCAGTATCGAAGGCAGTTCCAGGGTTGAGCCCTGGGCTTTCACCCCCGACTTAAGAGTCCGCCTACGTGCGCTTTACGCCCAGTGATTCC
+
FFFF,FFF:FFFFF:FFFFFFF::F,FFFFFFFFFF,FF:FF,:FFFFFF::FF:FFFF,F:FFFFFF:FF:FFFFFFFFFFFFFFFFFFFFF,F:FFFF:FFFFFFFF,FFFFFFFFFFFF:FFFFFFFFFFF,FFFFFF:FF,FFF,FFFFFFFFFFFFFFFFFFFFF:FFFF:FFFFFFF:FFFFFFFFFFFFFF:FFFFFFFFFFFFF,FF:FFFFFFFF,:FFFFF:F:FFFF:FFFFFFFFFFF
@A00920:152:HGHKKDRXX:2:2106:14986:24846 2:N:0:AGGAGTGG+CTAGAACA
GGACTACCAGGGTTTCTAATCCTGTTCGCTACCCATGCTTTCGTGCATCAGCGTCAGTTATTGGCCAGTACAATGCCTTCGCTATCGGTGTTCCTGATGGTATCTATGCATTTCACCGCTACACCATCAATTCCATGTACCCCTCCAATACTCAAGCTATCCAGTATCAATGGCACTGCTCCGGTTGAGCCGGAGTCTTTCACCACTGACTTAAATGTCCGCCTACGTGCGCTTTACGCCCAGTAATTCC
+
FFFFFFFFFFFFFFFFFFFFFFFFFFFFFFFF:FFFFFFFFFFFFFFFF:FFFFFFFFF:FFFFFF,FF:FFFFFFFFFFFFFF:FFFFFFFFFFFFFFFF,:FFFFFFFFF,FFFFFFF:F,FFFFF,,FFFFFFFF,F,FFFFFFFF,FFFF,FFFFFFF:FFFFFFFFFFFFFFFFFFFF:FFFFFFFFFFFFF,FFFFFFFFFFFFF:FFFFFFF,FFFF,F,FFFF:FFFFFFF:F,F,,FFFFF
@A00920:152:HGHKKDRXX:2:2106:27389:24878 2:N:0:AGGAGTGG+CTAGAACA
GGACTACTAGGGTTTCTAATCCCGTTCGCTACCCATGCTTTCGCGTCTCAGCGTCAGGTACAATCCAGGGTGCCGCCTTCGCCTCTGGTATTCCTCCGGATATCTACGCATTTCACCACTACACCCGGAATTCTACACCCCTCTATTGCCCTCAAGATATACAGTATCATCCGACCTCTCCCAGTTTAGCCAGGAGCTTTCACGGCTGACTTATACATCCGCCTACACGCTCTTTACGCCCAGTAATTCC
+
FFFFFFFFFFFFFFFFFFFFFFFFFFFFFFFFFFFFFFFFFFFFFFFFFFFFFFFFFFFFFFFFFF:FFFFFFFFFFFFFFFFFFFFFFFFFFF:FFFFFFFFFFFFFFFFFFFFFFFFFFFFFFFFFFFFFFF:FFFFFFFFFFFFFFFFFFFFFFFFFFFFFFFFF:FFFFFFFFFFFFFFF,FFFFFFFFFFFFFFFFFFF:FFFFFF:FFFFFFFFFFFF:FFFFFFFFF:FFFFFF,FFFFFFFF
@A00920:152:HGHKKDRXX:2:2106:15944:25629 2:N:0:AGGAGTGG+CTAGAACA
GGACTACCGGGGTTTCAAATCCTGTTTGCTCCCCACGCTTTCGAGCCTCAACGTCAGTTAAAGTCCAGTAAGCCGCCTTCTCCACTGGTGTTCCTCCTAATATCTACGCATTTCACCGCTACACTAGGAATTCCGCTTACCTCTCCTGCACTCTAGTCCTACAGTTTCCAAAGCAGTCACGGGGTTAAGCCCCGGGCTTTCACATCAGACTTGCAACACCGTCTACGCTCCCTTTACACCCAGTAAATCC
+
FFFFFFF,,FFFF,FF:FFFFFFFFFFFFF:FFFFFFFFFF:F,F,FFFF,FFFFFFFFF,:FFFFFFFFFFF,F,FFFF,FFFF:FF:F:FFFFFFF,,FFFFFFFF:FFF:FFFFFFFFFFF:FFFFFFFFF,FFFFFFFFFFF,F,,FFFFFFFF,FFFFFFFFF,::::FFF,F:FF,FF,FFFFFF::F,FF:FFF:F,FFFFFFFFF:F,,FFF::FF:F,F,F,FFFF,:FFFFFFFFFFF:F
@A00920:152:HGHKKDRXX:2:2106:21549:25911 2:N:0:AGGAGTGG+CTAGAACA
GGACTACTGGGGTTTCTAATCCCATTCGCTCCCCACGCTTTCGTGCATGAGCGTCAGAACCGTTCTAGTAAGCTGCCTTCGCTTTTGGTGTTCCTGCTGATATTAACGGATTTAACCCCTACACCAGCAATTCCGCTTACCTCTTCCGGCCTCTAGTTTGTCCATATCTCCCGCGGCCCCAAGGTTGAGCCTTGGGATTTAACAAGAGATGTTACAAACCGCCTGCGCACGCTTTACGCCCAATAAATCC
+
FFFFFFFFFFFFFFFFFFFFFFFFFFFFFFFFFFFFFFFFFFFFFFFFFFFFFFFFFFFFFFFFFFFFFFFFFFFFFFFFFFF:FFFFF:FFFFFF:FFFFFFFFFFFFFFFFFFFFFFFFFFFFFFFFFFFFFFFFFFFFFFFFF:FFFFFFFFFFFFFFFFFFFFFFFFFFFFFFFFF:FFFFF:FFFFF:FFFFFFFFFFFF:FFFFFFFFFFFF:F:FFFFFFFFFFFFFFFFFFFFFF:FFFFFF
@A00920:152:HGHKKDRXX:2:2106:25563:26631 2:N:0:AGGAGTGG+CTAGAACA
GGACTACCAGGGTTTCTAATCCTGTTTGCTCCCCACGCTTTCGTGCCTCAGTGTCAGTGCTGGTCCAGGTAGTCGCCTTCGCCACGGATGTTCCTCCCGATATCTACGCATTTCACTGCTACACCGGGAATTCCACTACCCTCTACAGCACTCCAGTCAGCCAGTTTCCAATGCCAGTCCCAGGTTGAGCCCAGGGCTTTCACATCAGACTTAACAAACCACCTACGCACGCTTTACGCCCAGTCATTCC
+
FFFFFFFFFFFFFFFFFFFFFFFFFFFFFFFFFFFFFFF:FFFF,FFFFFFFFFFFFFF:,FFFFFFFF:F:FFFFFFFFFFF:FFFFFFFFFFFFF,FFFFFFFFFFFFFF,FF:FFFFFFFFFFFFFFFFFFFFFFFFFFFFFF,FF,FFFFFFFFFF,FFFFFFFFF,FFFFF,,F,,:FFFF:FFFFF,,FFFFFFFFFF:FFFFFFFF,FFF,FF:FFFFFFFFFFFF,FFFFFFFFFFFF,F:F
@A00920:152:HGHKKDRXX:2:2106:13801:27649 2:N:0:AGGAGTGG+CTAGAACA
GGACTACCGGGGTTTCTAATCCTGTTTGCTACCCACGCTTTCGAGTCACAGTGTCAGTTCAGGCCCAGGCAGTTGCCTTCGCCATCGGTATTCCTCCCGATATCTACGCATTTCACCGCTACACCGGGAATTCTGCTGCCCTCTACCGAACTCGAGCCACACAGTATCGACTGCAATTCCCGGGTTAAGCCCAGGGATTTCACAACAGACTTACGCGGCCACCTACACTCGCTTTACGCCCAGTAATTCC
+
FFFF:FFFFFFFF,FFFFFFFFFFFFFF:FFFFFFFFFFF:FFFFFFFFFFFF:FFF:FFFFFFFFFFFFFF,FFFFFFFFF:FFFFFF:FFF,FFF,FFFFFFFF:FFF:FFFFFFFFFFFF,F,:FFFFFFFFFFF,FFFF:FFFFFFFFF:FF:FFFFFFFFFFFF::FFFFFFF,FFFFFFFFFFFFFFFFFFFFFFFFF:F,FFFFFFF,F:,FFFFFFFFFF:FFFFFFFF,FFFFF:FF,F:F
@A00920:152:HGHKKDRXX:2:2106:23366:28651 2:N:0:AGGAGTGG+CTAGAACA
GGACTACAGGGGTATCTAATCCCGTTTGCTCCCCTGGCTTTCGCTCCTCAGCGTCAATGTCGGTCCAGGATGCCGCCTTCGCCACCGGTATTCCTCCAGATATCTACGCATTTCACCGCTACACCTGGAATTCTGCATCCCTCTCCCGAATTCAAGCCATCCAGTATCGGATGCAGTTCCCAGGTTGAGCCTGGGGATTTCACATCCGACTTAGTTGGCCGCCTACGAGCCCTTTACGCCCAGTAATTCC
+
:FFFFFFFFFFFFFFFFFFFFF:F,FFFFF:FFF:FF:FFFFFFFF:FF:FFFFF,FF::FFFFFFFF:FF:F:FFFF,FFFFF:FF:FF:FFFFF:FFFFF,:FFF:FFF:FFFFFFFFFFFFFF:FFF:FFFF:F,FFFFFF,FF::FFFF::FFF:FFFFFF:FF,,FFFFFF:FFFFF,FFFFFFFF:F:FFFFFF:FFFFFFFFF,FFF:F:FFFFF::F:FFFFFFFF:F,,FFFFF,F,FFFF
@A00920:152:HGHKKDRXX:2:2106:17680:29606 2:N:0:AGGAGTGG+CTAGAACA
GGACTACTGGGGTATCTAATCCCGTTTGCTCCCCTGGCTTTCGTTCCTCAGTGTCAGTTGCAGTCCAGAACGCCGCCTTCGCCACCGGTGTTCCTCCAGATATCTACGCATTTCACCGCTACACCTGGAATTCCGCGTTCCTCTCCTGCACTCAAGCCAACCAGTATCAGACGCAGTTCCTCAGTTGAGCTGAGGGATTTCACGTCTGACTTAGCTGGCCACCTACGAACCCTTTACGCCCAGTAATTCC
+
FFFFFFFFFFFFFFFFFFFFFFFFFFFFFFFFFF:FFFFFFFFFFFFFFFFFFFFFFFFFFFFFFFFFF:FFFFFFFFFFFFFFFFFFFFFFFFFFFFFFFFFFFFFFFFFFFFFFFFFFFFFFFFFFF:FFFFFFFFFFFFFFFFFFFFFFF::FFFFFFFFFFFFFFFFFFF:FFFFFF:,FFFFFFFFFFFFFFFFFF:FFFFFFFFFFF,FFFFFFFFFFFFFFFFFFFFFFF:FFFFFFFFFFFF
@A00920:152:HGHKKDRXX:2:2106:17969:30921 2:N:0:AGGAGTGG+CTAGAACA
GGACTACACGGGTATCTAATCCCGTTCGCTCCCCATGCTTTCGCGTCTGAGCGTCAGGCCAGGCCCAGCGTGCCGCCTTCGCCACTGGTGTTCCTCCGGATCTCTACGCATTTCACCACTACACCCGGAATTCCACACGCCTCTACCTGCCTCAAGCCCCGCAGTTTCGCACGACCTCGCCCGGTTGAGCCGGGCGCTTTCACGCACGACTTGCGCGGCCGCCTGCACGCGCTTTACACCCAGTAAATCC
+
FFFFFFFFFFFFFFFFFFFFFFFFFFFFFFFFFFFFFFFFFFFFFFFFFFFFFFFFFFFFFFFFFFFFFFFFFFFFFFFFFFFFFFFFFFFFFFFFFFFFF:FFFFFFF,FFFFFFFFFFFFFFFFFFFFFFFFFFFFFFFFF:FFFFFFFFFFFFFFFFFFFFFFFFFFFFF:FFFFFFFFFFFFFFFFFFFFFFFFFFFFFFFFFFFFFFF:FFFFFFFFFFFFFFFFFFFFFFFFFFFFFFF,FFFF
@A00920:152:HGHKKDRXX:2:2106:17544:31688 2:N:0:AGGAGTGG+CTAGAACA
GGACTACAAGGGTTTCTAATCCCGTTCGCTCCCCACGCCTTCGCGCCTCAGCGTCAGGTCAGGTCCAGCGAGCCGCCTTCGCCACTGGTGTTCCTCCGGATCTCTACGCATTTCACCACTACACCCGGAATTCCACTCGCCTCTCCCTGCCTCCAGTCAGCCCATCTCGACGGACCCTCCCCCGTTGAGCGGGGGGCTTTCACCGCCGATGCGACTGACCGCCTGCGCGCGCTTTACGCCCAATAATTCC
+
FFFFFFFFFFFFFFFFFFFFFFFFFFFFFFFFFFFFFFFFFFF:FFFFFFFFFFFFFFFFF:FFFFFFFF:FFFFFFFFFFFFFFFFFFFFFFFFFFFFFFFFFFFFFFFFFFF:FFFFFFFFFFFF,FFFFFFFFFFFFFFFF:FFFFFFFFFFFFFFFFFFFFFFFFFFFFFFFFFFFFFFF,FFFFFFFFFFFFFFFFFF:F:FF,FFFFFF:FFFFFFFFFFFFFFFFFFFFFFFFFFFFFF:FFF
@A00920:152:HGHKKDRXX:2:2106:15347:31923 2:N:0:AGGAGTGG+CTAGAACA
GGACTACTCGGGTTTCTAATCCCGTTTGCTCCCCTGGCTTTCGCGCCTCAGCGTCAATACCGGTCCAGGATGCCGCCTTCGCCACCGGTGTTCCTCCAGATATCTACGCATTTCACCGCTACACCTGGAATTCCACATCCCTCTCCCGGATTCAAGCCCCCCAGTATCAGACGCAGTTCCCGGGTTGAGCCCGGGGATTTCACGTCTGACTTAGAGGGCCGCCTACGCGCCCTTTACGCCCAGTAATTCC
+
FFFFFFFFFFFFFFFFFFFFFFFFFFFFFFFFFFFFFFFFFFFFFFFFFFFFFFFFFFFFFFFFFFFFFFFFFFFFFFFFFFFFFFFFFFFFF:FFFFFFFFFFFFFFFFFFFFFFFFFFFFFFFFFFFFFFFFFFFFFFF:FFFFFFFFFFFFFFFFFFFFFFFFFFFFFFFFFFFFFFFFFFFFFFFFFFFFFFF:FFFFFFF:FFFFF,FFFFFFFFFFFFF,FFFFFFFFFFFF,F:FFF:FFF:F
@A00920:152:HGHKKDRXX:2:2106:3088:32299 2:N:0:AGGAGTGG+CTAGAACA
GGACTACCGGGGTATCTAATCCTGTTTGATCCCCACGCTTTCGTGCCTCAGAGTCAATCATCGTGTAGTGAGCTGCCTTCGCAATCGGTGTTCTATGTCATATCTAAGCATTTCACCGCTACATGACATATTCCGCTCACCTCCTCGGTATTCAAGACAGATAGTATCAACGGCAGTTTCCGAGTTGAGCCCGGAGATTTCACCACTGACTTACCTAACCTCCTACGCACCCTTTAATCCCAGTGAATCC
+
:,FFFF,,F:FFFFFFFFFFFF:FF:F:FFF:F,FFFFFFF:,FF,FF,FFFFF:FFF,,FF:FFFFFFF,,,FFFF:FFF:FFFF::F:FFF,F,F::FFF,FF,FF,F,FFFFF,FFFFFFFFFFFFF,FF,:,,,:FFF:F:F:F::F:FFF,,,,F:F,:,,,FFF::FFF,FFFFF,:FFFFFFFFFFFFFFFF,FFF,FFFFFFF:,FF,F:FFF:FFF:::FF,FFFF,F:FF,,F,F,FFF,
@A00920:152:HGHKKDRXX:2:2106:14425:32706 2:N:0:AGGAGTGG+CTAGAACA
GGACTACTAGGGTTTCTAATCCTGTTTGCTCCCCACGCTGTCGCGCCTCAGTGTCAGCCATGGCCCAGCAGGCCGCCTTCGCCACCGGTGTTCTTCCGGATCTCTACGCATTCCACCGCTACACCCGGAATTCCACCTGCCTCTACCATGCTCCAGCACGGCAGTTCGCACGGCCGACCCGGAGTTGAGCCCCGGGCTTTCACCGCACGCTTGCCGTGCCACCTACGCGCCCTTTACGCCCAGTGATTCC
+
FFFFF:FFFFFFFFFFFFFFFFFFFFFFFFFFFFFFFFFFFFFFFFFF:FFFFFFFFFFFFFFFF::FFFFFFFFFFFFFFFFFFFFFFFFFFF,FFFFF:FFFFF:FFFFFFFFFFFFFFFFFFFFFFFFFFFFF:FFFFFFFFFFFFFFFFFFFF,FF:FFFFFFFFFFFFFFFFF,FF:FFF,FFFFFFFF:FFFFFFFFFFFFFFFFFFFFFFF:F:FFF:FFFFFFFFFFF:FFFFFF,FFFFFF
@A00920:152:HGHKKDRXX:2:2106:29044:33505 2:N:0:AGGAGTGG+CTAGAACA
GGACTACTGGGGTTTCTAATCCTGTTTGATACCCACACTTTCGAGCATCAGCGTCAGTTACAATCCAGTAAGCTGCCTTCGCAATCGGAGTTCTTCGGGATATCTAAGCATTTCACCGCTACACCACGAATTCCGCCTACCTCTGTTGCACTCAAGGTCGACAGTATAAAATGCAATTTTAAGGTTGAGCCGCGACCTTTCACAACTGACTTAACAACCCGCCTACGCGCGCTTTAAACCCAGTAAATCC
+
FFFFFFF,,FFFFFFFFFFFFFFFFFFFFFFFFFFFFFFFFFF,,FFFFFF,FFFFFF,FFF,FFFFF::,F,:FFFFFFFFFF::FF,FFFF:F,F,FF:FFFFFFFFFFFFFFFFFFFFFFFF,F:FFFFFFFFFF:FF:FF::F,,FFFF,FFFFFF,FFFF:F,,F,FFFF,FF,:F,FFFFFFFFF:F,F,FF:FFFFF,F,,FF:FFFF,FFFF,FFFFFFF,F,FFFFFFFFFFF,FF,,FFF
@A00920:152:HGHKKDRXX:2:2106:18249:33786 2:N:0:AGGAGTGG+CTAGAACA
GGACTACTGGGGTTTCTAATCCTGTTTGCTCCCCACGCTTTCGCACCTCAGCGTCAGTATTGGCCCAGGTCGCCGCCTTCGCCACTGGTGTTCCTCCCGATATCTACGAATTTCACCTCTACACCGGGAATTCCGCGACCCTCTTCCATACTCGAGCCTGCCAGTTTCGAATGCACGTCCTCGGTTGAGCCGAGGGATTTCACATCCGACTTAACAGGCCGCCTACGTGCGCTTTACGCCCAATGATTCC
+
FFFFFFFFFFFFFFFFFF:FFFFFFFFFFFFFFFFFFFFFFFFFFFFFFFFFFFFFFFFFFFFFFFFFFFFFFFFFFFFFFFFFFFFFF:FFFFFFFFFFFFFFFFFF,FFFFF:FFFFFFFFFFFFFF:FFFF:FFFFFFFFFFFFFFFFFFFFFFFFFFFFFFFFFFFFFFFFFFFFFFFFFFFFFFFFF:FFFFFFFFFFFFFF,FF,FFF:FFFFFFFF:FFFFFFFFF,:,FFFFFF,FFFFFFF
@A00920:152:HGHKKDRXX:2:2106:5990:34976 2:N:0:AGGAGTGG+CTAGAACA
GGACTACTGGGGTTTCTAATCCTGTTCGCTCCCCACGCTTTCGCGTCTCAGCGTCAGTACCGTCCCAGAGAGCTGCTTTCGCCATAGGTGTTCTTCCTGATATCTGCGCATTTCACCGCTACACCACCAGTTCCGCCAGCCTTAACCGAACTCAAGCCCTGCAGTATCAAAGGCAGTTCCAGGGTTGAGCCCTGGGATTTCACCGCTGACTTAAAGGGCCGCCTACGCACCCTTTAAACCCAATAAATCC
+
FFFFFFFFFFFFFFFFFFFFFFFFFFFFFFFFFFFFFFFFFFFFFFFFFFFFFFFFFF::F,F:FFFFF::FF,FF,FFFFFFF,FFFFFFFFFFFFF,FFFFFFFFFFFFFFFFFF,FFFFF:,FFFFFFFFFFFF,FFFF,F,F:FFFFFFFFF:,:F:FFFFFFFFF,:FFF,,FF,F,FFFFFFFFFF:,FFFFFFFFFFFFFFFFFFF:F,,,FFFFFF:F:F,FFFFF:FFFFFFFFFFFFFFF
@A00920:152:HGHKKDRXX:2:2106:27552:35086 2:N:0:AGGAGTGG+CTAGAACA
GGACTACCGGGGTTTCTAATCCTGTTTGCTCCCCACGCTTTCGCACCTCAGCGTCAGTACCGGGCCAGTGAGCCGCCTTCGCCACTGGTGTTCTTGCGAATATCTACGAATTTCACCTCTACACTCGCAGTTCCACTCACCTCTCCCGGACTCAAGATTGCCAGTATCAAAGGCAGTTCTGGAGTTGAGCTCCAGGATTTCACCCCTGACTTAACAATCCGCCTACGTGCGCTTTACGCCCAGTGATTCC
+
FF:FFFFFFFFFFFFFFFF:FFFFFFFFFFFFFFFFFFFF,FFFFFFFFFFFFFFFFFFFFFFFFFFFFFFF:FFFFFFFFFFFFFFF:FFFFFFFFFFFFFFF:FFFFF:FFFFFFFFF,FFFFFFFFFFF:FFFFFFFFFFFFFFFFFFFFFFFFFFFFFFFFFFFF,FFFFFFFFFFFFF::FFFFFF:FFFFFFFFFFFFFFFFFFFF::FFFFFFFFFFFFFFFFFF::F:FFFFFFFFFFFFFF
@A00920:152:HGHKKDRXX:2:2106:19922:35430 2:N:0:AGGAGTGG+CTAGAACA
GGACTACTGGGGTTTCTAATCCCGTTCGCTCCCCTGGCTTTCGCGGCTCAGCGTCAGGTGCAGCCCAGTAGGCCGCCTTCGCCTCTGGTGTTCCTCCGGATCTCTACGCATTTCACCACTCCACCCGGAATTCCGCCTACCTCTACTGCCCTCCAGCGACCCAGTTTCCAATGGCCTCTCCCGGTTGAGCCGGGAGCTTTCACATCAGACTTAGGCCGCCGCCTGCCCGCGCTTTACGCCCAGTACCTCC
+
FFFFFFFFFFFFFFFF:FFFFFFFFFFFFFFFFFFFFFF:FFFFFFFFFFFFFFF,FFFFF,FFFFFFFFFFFFFFFFFFFFFFF,FFFF:FFFFFFFFF:FFFFFFFF,FFFF:FFF:,FF,FFFFFF,FFFFFFFF:,FFFFFFFFFFFFFFFFFFFFFF,FFFFFFFFFFFF:FFFFFFFFFFFFFFFFFFF:FFFF:F:FFFFFF:FF:FFFFFFFFFFFFFFFFFFF,FF,:FFFFFFFF:F,FF
@A00920:152:HGHKKDRXX:2:2106:18602:36933 2:N:0:AGGAGTGG+CTAGAACA
GGACTACAGGGGTTTCTAATCCCGTTTGCTCCCCTGGCTTTCGCGCCTCAGCGTCAGTGTCAGCCCAGCAACCCGTCTTCACCTCAGGTGTTCCTCTTGATATCTACGCATTTCACCGCTACACCAAGAATTCCGATTGCCCCTTCTGCACTCTAGCACATCAGTATCAGCTGACAGTTCCGAGTTAAGCTCGGAGATTTCACAGCTGACTTAATATGCCGCCTACGCGCCCTTTACGCCCAGTAAATCC
+
FFFFF:FFFFFFFFFFFFFFFFF:F:FFFFFFFFFFFF:FFFFFFFFFFFFFFFFFFFFFFFFFFFFFFFFFFFF:FFFF:FFFFFFFFF,FFFFF::FF,FFFFFFFFFFFFFFFFFFFFFFFFFFF:FFFFFF,FFFFFFFFFFFFFFFFFFFFFFFFFFFFF:F:FFF:FFFFFFFFF,FFFFFFFFFFFFFFFF:FFFFFFFF:,FFFFFFF::,FFFFFFFFFFFFF,FFFFFFFFFFF,FFF:F
@A00920:152:HGHKKDRXX:2:2107:8106:1501 2:N:0:AGGAGTGG+CTAGAACA
GGACTACCCGGGTTTCTAATCCCGTTTGCCCCCCTGGCTTTCGTTCCTCAGTGTCAGTTACAGTCCAGAACGCCGCCTTCGCCACCGGTGTTCCTCCAGATCGCTACGCATTTCACCGCTACACCTGGAATTCCGCGTTCCACTCCTGCACTCAAGCCACCCAGTAGCAGACGCAGTTCCCCAGTTAGGCTGAGGGATTGCACGTCTGCCTTAGTTGGCCACCTAGGAACCCTTTTCGCCCAGGAATTCC
+
FF,FFFFFFFFF:F,::F:,F,FF:F,:F,FFF,FF::FF:FFF:F:,F,FFF,:,FFFF:FFFF,F:FFFFFF,FFF,F,FFFFFFFF,F,FF,:FFFFF,,,F,:,F:FF,,:,:,FF,FFF:FF:FF,FFFF,F,:F,,,,FF,FF,,::F,FFF,FFF,:FF,,FF,FF,,FFFFFFFF,,,F,:,FFFFF::,:,,F,FFFF::,,,FFFFF::,,:FF,,,F,FFFF:,,F,FFF,F:F,:,::
@A00920:152:HGHKKDRXX:2:2107:14913:1548 2:N:0:AGGAGTGG+CTAGAACA
GGACTACCAGGGTATCTAATCCTGTTTGCTCCCCACGCTTTCGTGCCTCAGTGTCAGTGCTGGTCCAGTTAGTCGCCTTCGCCACGGATGTTCCTCCCGATATCTACGCATTTCACTGCTACACCGGGAATTCCACTACCCTCTACCGCACTCTAGACTGCCAGTATCCAATGCCATTCCCAGGTTGAGCCCGGGGCTTTCACATCAGACTTAACAAACCACCTACGCACGCTTTACGCCCAGTAATTCC
+
FFFFFFFFFFFFFFFFFFFFFFFFFFFFFF:FFF:FFFFFFFF,FFFFFFF:FFFFFFFF:FFFFF:F,FFFFFFFFFFFFFFFF,FFFFFFFFFFF:F::FFFF:FFFFFFFFFFF:FFFFFF::FFFFFFFFFFF:,FFFFF:FFFFFFFFF:FF::FFFF,FFF:FFF,,F,,:FF,F:FFFFFFFFFF:FFFFFFF,F:,FFF:FFFF:FF:FFFFFF:FFFFF,,:F:FFFFF,FF,:F:FF,,F
@A00920:152:HGHKKDRXX:2:2107:14226:2644 2:N:0:AGGAGTGG+CTAGAACA
GGACTACTAGGGTATCTAATCCCGTTTGCTCCCCTGGCTTTCGCGCATCAGCGTCAATATCGGTCCAGGATGCCGCCTTCGCCACAGGTGTTCCTCCAGATATCTGCGCATTTCACCGCTACACCTGGAATTCCGCATCCCTCTCCCGACTTCAAGCCAACCAGTATCGGACGCAGTTCCTGGGTTGAGCCCAGGGATTTCACGTTCGACTTAGCAGGCCGCCTACGCGCCCTTTACGCCCAGTAATTCC
+
FFFFFFFFFFFFFFFFFFFFFFFFFF:FFF,FFFFFFFFFFFFFFF,FFFF:FFFFF:FFFF,FFFFF:FFF:FFFF:FFFFFFF,FFFFFFFFFFF,:FFFFFF,FFFFFF:FFFF,FF:FFFFFFFFFFFFF:FF,FF:FFFFFFFFFFFFFFF:FF,FFF:F:,,,FFFF:FFFFFF,,FFFFFFFFF,,F:FF,FFFFFFF,FFFF:F,FFFF,F:FF,F:FFFFF,FFFFFFFFFF,FFFFFFFF
@A00920:152:HGHKKDRXX:2:2107:26594:3928 2:N:0:AGGAGTGG+CTAGAACA
GGACTACTAGGGTTTCTAATCCTGTTTGCTCCCCACGCTTTCGCGCCTCAGCGTCAGTATCGGGCCAGTGAGTCGCCTTCGCCACTGGTGTTCCGCCGAATATCTACGAATTTCACCTCTACACTCGGCATTCCACTCACCTCTCCCGAACTCAAGATATCCAGTATCAAAGGCAATTCCGAGGTTGAGCCCCGGGCTTTCACCCCTGACTTAAATATCCGCCTACGCGCCCTTTACGCCCAGTAATTAC
+
FFFFFFFFFFFFFFFFFFFFFFFFFF,FFFFFFFFFFFFFFFFFFFFFFFFFFFF:FFF:F:FFFFFFFFFF:FFFFFFFFFF,FFFFFFFFFF:FF,:FFFFFF,FFFFFFFFFFFF:FFFFFFFFFFFFFFFFFFF:FF,FFFF,FFF:FF:FFF:FF,,:FFFFFF::F,FFF:FF:FF,FFFFFFFFF:F,:FFFF,FFF:FFFFFF:FF,FFFFFFFFFFF:FFFF:,FF,FFFFFF,,,F,F,F
@A00920:152:HGHKKDRXX:2:2107:26729:4789 2:N:0:AGGAGTGG+CTAGAACA
GGACTACTGGGGTTTCTAATCCTGTTTGATCCCCACACTTTCGTGCCTCAGCGTCAGTTGTAGCCTAGTAAGCTGTCTTCACTATAGGTGTTCTTGACGATATCTAAGCATTTCACCGCTACACCGTCAATTCCGCCTACCTCGACTACACTCAAGTCTCCCAGTATAAATGCCACCCCTCCAGTTAAGCTGGAGTATTTCAGCACTGAAATAAAAGAACGCCTAAGCAACTTTTGAACACAAGAAATCA
+
FFFFFFFFFFFFFFFFFFFFFFF:FFFFFFFFF:,,FFFFFFFF:,FFFFF:FFFF:FFF,FFFFFFFFF:,,FFF:FFFFFFF,,:FFFFFFFF:FF,FFFFFFF,FFF:FFFFF:FFF,:,F,FF:FFFFFF,FFF,:FFFFFFF:FFFFFFFFF,,:,FFF:FF,:FFF,,F:FFFFF,FFFFFF,,FF::FF:FFF:,,FFF,F:,,F:F::,F:F,:,,F,,,:FF,,F,,:F,:FFF,F:,F,:
@A00920:152:HGHKKDRXX:2:2107:17978:5134 2:N:0:AGGAGTGG+CTAGAACA
GGACTACTCGGGTTTCTAATCCCATTTGCTCCCCTAGCTTTCGTCTCTCAGTGTCAGTGTCGGCCCAGCAGAGTGCTTTCGCCGTTGGTGTTCTTTCCGATCTCAACGCATTTCACCGCTCCACCGGAAATTCCCTCTGCCCCTACCGTACTCCAGCTTGGTAGTTTCCACCGCCTGTCCAGGGTTGAGCCCTGGGATTTGACGGCGGACTTGAAAAGCCACCTACAGACGCTTTACGCCCAATCATTCC
+
FFFF:FFFFFFFFF,FFFFFFFFF:FFFFFFFFFFFFFFFFFFFFFFFFFFFF:FFFFFFFFFFFFFFFFF:FFFF:FFFFFFF,FFF,FF,FF,F:FF,FFFFF:FFFFF,FF,FFFFFFFFFFFFF,F:FF:F:FFFFFFFFFFFFF:F:FFFFFFFFFF:F,FFFFFFFFFFFFFF:FFFFFF,,FFFF:FFFFFFFFF,FFFFF:F,,F:FF,:FF:FFF,:,FFFFFFFF:FFFFFFF,FF:FF:
@A00920:152:HGHKKDRXX:2:2107:9100:5603 2:N:0:AGGAGTGG+CTAGAACA
GGACTACTGGGGTATCTAATCCTGTTTGCTCCCCAAGCTTTCGCACCTCAGCGTCAGTACCGGACCAGTGAGCCGCCTTCGCCACTGGTGTTCTTCCTAATATCTACGAATTCCACCTCTACACTGGGAATTCCACTAACCTCTCCCGCACTCGAGACTGCCAGTATCGCAGGCAATTCTGAGGTTGAGCCCAAGGATTTCACCACCGACTTAACAGTCCGCCTACGAGCGCTTTAAGCCCAGTAATTCC
+
:FF:FFFFF:F:F:FFFFFFFFFFFFFFFFFFFFF,FF,:F:F:FFFFFFFF:FFF,F,,FFFFFFFFF:FFF:FFF,FFF:FFF:FFFFFFFFFFF:FFFFFFFFF:FF:F,FFFFFFFFFFFF::FFFFFF,FF,,:FF:FFF:FF,:,F,:FFFF,FFF:FFFFF,,FFF,FFF:FFFFFFFFFFF,,F,FFFF::FFFFF,FFFFFF,FFFFF:F:,FF,FF,FF,FF::F,,F,FFFF::FFF:F
@A00920:152:HGHKKDRXX:2:2107:26530:5635 2:N:0:AGGAGTGG+CTAGAACA
GGACTACACGGGTATCTAATCCCGTTTGCTCCCCTGGCTTTCGCGCCTCAGCGTCAGTGTCGGTCCAGGAAGCCGCCTTCGCCACCGGTGTTCCTCCGGATATCTACGCATTTCACCGCTACACCCGGAATTCCGCTTCCCTCTCCCGAACTCAAGCCAAGCAGTCTCCTGTGCAGTTCCCCAGTTGAGCCGGGGGATTTCACACAGGACTTACAAGGCCGCCTACGCGCCCTTTACGCCCAGTAAATCC
+
FFFFFFFFFFFF:FFFFFFFFFFFFFFFFFFFFFFFFFFFFFFFFFFFFFFFFFFFFFFFFFFFFFFFFFFFFFFFF,FFFFFFFFFFFFFFFFFFFFFFFFFFFFFFFFFFFFFFFFFFFFFFFFFFFFFFFFFFFFFFFFFFFFFFFFFFFFFFFFFFFFFFFFFFFFFFFFFFFFFFFFFFFFFFFFFFFFFFFFFFF:FFFFFFFFFFFFFFFFFFFFFFFFFFFF:F:FFFFFFFF:FFFFF:FF
@A00920:152:HGHKKDRXX:2:2107:19840:6292 2:N:0:AGGAGTGG+CTAGAACA
GGACTACTAGGGTTTCTAATCCTGTTTTCTCCCCACGCTTTCGAGCCTCAGCGTCAGTAACAGACTAGTAAGCTCCCTACGCAAACGGTGTTCTTGAAGATGTCTATGCATTACACCGCTACATCGTCAATTCCGCCTACCTCGGCTGTACTCCAGCCCGTCAGTATCAATGGCAGTTCATCAGTTGAGCTGTTGGCTTTCACCACTGACTTAACGGGCCGCCTACGCCCCCTTTACACCCACTAACTCC
+
:FFFFFFFFFFFF,FFFFFF,,F,FFF,F::FFFFF,FFFFFF,:F,F,::FF::F,F,FF:F,:FFFF,FFF::FF:,FFFFF,F,FFF:FF:FF,FF,,,,F,,,,FF,F:F:F,,F,FF,:,,:F,::,FFFF,F::F,FF,,,F:,:F,:FFF:FFF,FF,F,FFFFF,:,FF,F:,F,F,:FFFF:F:,F,:,,:F,,,:F,FF::F,FF,,F:::FF,,FF,:,::,F,,,,:,F,,,,,,F:F
@A00920:152:HGHKKDRXX:2:2107:21884:6386 2:N:0:AGGAGTGG+CTAGAACA
GGACTACCGGGGTTTCTAATCCTGTTTGATCCCCACGCTTTCGCACCTCAGCGTCAGTATTAAGCCAGGAGGCCGCCTTCGCCACCGGTATTCCTCCACATATCTACGCATTTCACCGCTACACGTGGAATTCTACCTCCCTCTCTCATACTCTAGCCAATCAGTATCGGATGCAATTCCCAGGTTGAGCCCGGGGCTTTCACACCCGACTAAATTAGCCGCCTACGCGCGCTTTACGCCCAGTAATTCC
+
FFFFFFFFFFFFF,FFFFFFFFFFFFFFFFFFFFFFFFFFFFFFFFFFFFF:FFFFFFFFFFFFFFFF:,FF:FFFFFFFFFF:FFFFFFFFFFFFFFFFFFFFFFFFFF:FFFFFFF:FFFFF::FFF:F,FFFFFFFFFFFFFFFF:FFFFF:F,FFFFFFFF::FFFFFFFFF,FFFFFFFFF:,FF:FFFFFFF,FFFFFFF:FFFFFF::FFFFF:FFFFFFF:F:FF,FFFFFF:FF:FFF::F
@A00920:152:HGHKKDRXX:2:2107:19361:7122 2:N:0:AGGAGTGG+CTAGAACA
GGACTACACGGGTATCTAATCCTGTTTGATACCCACACTTTCGAGCATCAGTGTCAGTTGCAGTCCAGTGAGCTGCCTTCGCAATCGGAGTTCTTCGTGATATCTAAGCATTTCACCGCTACACCACGAATTCCGCCCACCTCTACTGTACTCAAGACTGCCAGTTTCAACTGCAATTTTACGGTTGAGCCGCAAACTTTCACAACTGACTTAACAATCCACCTACGCTCCCTTTAAACCCAATAAATCC
+
FFFFFFFFFFFFFF:FFFFFFFFFFFFFFFFFFFFFFFFFFFFFFFFFFFFFFFFFFFFFFFFFFFFFF:FFFFFFFFFFFFFFFFFFFFFFFFFFFFFF,:FFFFFFFFFFFFFFFFFFFFFFFFFFFFFFFFFFFFFFFFFFFFFFFFFFFFFF,FFFFFFF:FFFFFFFFFFFFFF:FFFFFFFFFFFFFF:FFFFFFFFFFFFFFFFFFFFFFFFFFFFFFFFFFFFFFFFFFFF:FF,FFFFFFF
@A00920:152:HGHKKDRXX:2:2107:7057:7764 2:N:0:AGGAGTGG+CTAGAACA
GGACTACCAGGGTATCTACTCCTGTTTGCTCCCCACGCTTTCGCACCTCAGCGTCAATACCAGTCCAGTGAGCCGCCTTCGCCACTGGTGTTCTTCCGAATATCTACGAATTTCACCTCTACACTCGGAATTCCACTCACCTCTCCTGGATTCAAGCGATGCAGTCTTAAAGGCAATTCCGGGGTTGAGCCCCGGGCTTTCACCTCTAACTTACAAAGCCGCCTACGTGCGCTTTACGCCCAGTAATTCC
+
FFFF::FFFFFF:::FF:,FFF,F,,FFFFFFFFFFFF:FFFFFFFFFFFFFF,F,F:FFFFFFFFFFFFFFFFFFFFFFFFF:FFFF,F:,FF,FFFF,F::FFFFFFFF,FF,FFF:FFFFFFFFFFF:FFFFFFFFFF::,:FFFF:F,FFFFFF::FFFF,FFFFF,FFFFFFF:,::F:F,FFFFFFFFFFFFF:F:FF::FF,F:FFFFF,FFFF:FF,FFFFFFFFFF,FFFFF,F,FFFFF,
@A00920:152:HGHKKDRXX:2:2107:9453:7811 2:N:0:AGGAGTGG+CTAGAACA
GGACTACTCGGGTTTCTAATCCCGTTTGCTCCCCTGGCTTTCGCGCCTCAGCGTCAATGCCGGTCCAGGATGCCGCCTTCGCCACCGGTGTTCCTCCAGATATCTACGCATTTCACCGCTACACCTGGAATTCCGCATCCCTCTCCCGGATTCAAGCCTGCCAGTATCGGACGCAGTTCCCGGGTTGAGCCCGGGGATTTCACGTTCGACTTAACAGGCCGCCTACGCGCCCTTTACGCCCAGTAATTCC
+
FFFFFFFFFFFFF:FFFFF:FFFFFFFFFFFFFFFFFFFFFFFFFFFFFFFFFFFFFFFFFFFFFFFFFFFFFFFFFFFFFFFFFFFFFFFFFFFFFFFFFFFFFFFFFF:FFFFFFFFFFFFFFFFFFFFFFFFFFFFFFFFFFFFF:FFFFFFFFFFFFFFFFFFFFFFFFFFFFFFFFF:F:FFFFFFFFFFFFFFFFFFFFFFFFFFF:FFFFFFFFFFFFFFFFFFFFFFFFFFFFFFFFFFFFF
@A00920:152:HGHKKDRXX:2:2107:22146:8124 2:N:0:AGGAGTGG+CTAGAACA
GGACTACACGGGTTTCTAATCCTGTTTGCTCCCCACGCTTTCGTGCATGAGCGTCAGTGTTAGCCCAGGGGGCTGCCTTCGCCATCGGTGTTCCTCCACATCTCTACGCATTTCACCGCTACACCAGGAATTCCGCCGCCCTCTACCGTACTCTAGCCCGCCAGTATCGAGTGCAATTCCCAGGTTGAGCCCAGGGCTTTCACATCAGACTTAACGAACCGCCTACACACGCTTTACGCCCAGTAAATCC
+
FFFF:F:FFFFFFFF:FFFFFF:FFFF,FFFFFFFF,:F:FFFFFFFFFFFFFFFFFFFFFFFFFFFF:FFFF,F:::F:F:FFFFF:F,FFFFFF,FF:FFFFFFFFFFFFFFFFFFFFFF,FF,FFFFFFFFFFFF:FFFF:FF,F:FFFFFF:FFFFFFF:,:FF,FF:F,FFFF:FF:FFF,FF,F,:FF,F:FFFFFFFFF,:FF,F,F:,FFFFFFFFFFFFFF,F:,FFFF:FF::FFFFF:,
@A00920:152:HGHKKDRXX:2:2107:5945:8563 2:N:0:AGGAGTGG+CTAGAACA
GGACTACTCGGGTTTCTAATCCCGTTTGCTACCCTAGCTTTCGTACCTGAGCGTCAGAAACGCCCCAGAGACCTGCTTTCGCCATTGGCGTTCCTCTCGATATCAACGGATTTCACCCCTCCACCGAGAATTCCAGTCTCCCCTGACGTCCTCAAGATTGCCAGTAGCCCATCCATTGCCACTGTTGAGCCGTGGGCGTGAAGACCAGACTTAACAATCCGCCTGCGAAGCCCTTTACGCCCAGTAACTC
+
FF:FFF::FFFFFFFFF::F:F::,FFF:FF,FFFF,FFFFFFFFFFFFFFFFF,FFFFFF::FFF,FFFFFFF::F,::::FFFFFFFFF::F,FFFFFFFFFF,FFFF,FFF::FFFFFFFFFFFFF::FF:FF:FFFFFFFFFFFFFFFFFFF,FFFF:,FF,,FF,FFFF,FF,FF,:FF,,:FFFFFFFFFF::,F,:F,F:FFF::FFF,,,F,FFF,FFF,:,,FF,F:F,F,:,FFF:F:FF
@A00920:152:HGHKKDRXX:2:2107:31828:8954 2:N:0:AGGAGTGG+CTAGAACA
GGACTACTCGGGTTTCTAATCCCGTTTGCTCCCCTGGCTTTCGCGCCTCAGCGTCAGTTTCGGTCCAGAATGCCGCCTTCGCCACCGGTGTTCCTCCAGATATCTACGCATTTCACCGCTACACTGGGAATTCCGCTACCCCCTCCCGGACTCGAGCTCGACAGTTTCAAAGGCAGTTCCTCAGTTGAGCCGAGGGATTTCACCTTTGACTTATCGAGCCGCCTACGCGCCCTTTACGCCCAATAATTCC
+
FFFFFFFFFFFFFFFFFFFFFFFFFFFFFFFFFFFFFFFFFFFFFFFFFFFFFFFFFFFFFFFFFFFFFFFF:FF,FFFFFFFF:FFFFFFFFFFF:FFFFFFFFFFF:FFFF::FFFFFF:FFFFFFFFFFFFFFF,FFFFFFFFFFFFFFFFFFFFF:FFFFFFFFFFFFFF,F:FFF,FFFF,F:FFFFFFFF:,FFFFFFFFFF:F:FFFF,FFF,FFFFFFFFFFF:FFFFFFFFFFFFF:FFFF
@A00920:152:HGHKKDRXX:2:2107:16631:9095 2:N:0:AGGAGTGG+CTAGAACA
GGACTACAAGGGTTTCTAATCCTGTTTGCTCCCCACGCTTTCGCTCCTCAGCGTCAGTACTGGCCCAGATCACTGCCTTCGCCATCGGTGTTCCACCTGATATCTGCGCATTTCACCGCTACACCAGGTATTCCGTGATCCCCTACCAGACTCAAGTCATCGCAGTATCAGATGGCGTCTCCGGGTTGAGCCCTGAGTTTTCACATCCGACTTACGAAACCGCCTACGAGCTCTTTACGCCCAATAAATC
+
F:F:FFFFF::::FFFF::F,FF:,FFFFFFFFFFFFFF,,F:FF:FFF,F,,,FFFF,FFFFF:F:FFFFFFF,F:::FF,FFFF:F,F:FFFFFFFFF,FF,FFF:F:F,:F:FF:FF:FF:FFFFF,F,FFFFFFFFFFFFF::FFF:F,:,,:F,FFFFFFFFFFFFF:FFF,::FFFF:,F:FFFFF:,FFFF,FFFF,FFFF:FFF,FF:FF,F,F:F:F::FF:FF,,F,F:FFF:F:,F,FF
@A00920:152:HGHKKDRXX:2:2107:32705:9345 2:N:0:AGGAGTGG+CTAGAACA
GGACTACAGGGGTTTCTAATCCTGTTCGCTCCCCACGCTTTCGTGCCTCAGCGTCAATCCAGGTCTAGCCAGCTGCCTTCGCAATTGGTGTTCTATGGCATATCTATGCATTTCACCGCTACATGCCACATTCCGCTGACCTCATCCTAATTCTAGCCTGGCAGTATCAAAAGCAATTTTACGGTTGAGCCGCAAACTTTCACTCCTGACTTACCTGGCCGCCTACGCACCCTTTAAACCCAGTGAATCC
+
FFFFFFFFFFFFFFFFFFFFFFFFFFFFFFFFFFFFFFFFFFFFFFFFFFF,FFFFFFFFFFFFFFFF,FFFFFFFFFFFFFFFFFFFFFFFFFFFFFFFFFFFFFFFFFFFFFFFFFFFFFFFF:FFFFFFFFFFFF,FFFFF:F:FFFFFFFFFFFFFFFFFFFFFFFFFFFFFFFFFFF:FFF:FFFFF:FFFFFFFFFFFFFFFFFFFFFF:FFFF:FFF:FFFFFFFFFFFFFFFFFFFFFFFFF
@A00920:152:HGHKKDRXX:2:2107:15085:9518 2:N:0:AGGAGTGG+CTAGAACA
GGACTACAGGGGTTTCTAATCCCTTTCGCTCCCCTGGCCTTCGTGCCTCAGCGTCAGTTAATGTCCAGGAACCCGCCTTCGCCACGAGTGTTCCTCTCGATATCTACGCATTTCACTGCTACACCGAGAATTCCGGTTCCCCCTCCATTACTCTAGTCTCGCAGTATCAAGTGCCGTCAGCGGGTTGAGCCCGCGCCTTTCACAAAAGACTTACGAAACAGCCTACGCACGCTTTACGCCCAGTGATTCC
+
FFFFFFFFFFFFFFFFFFFFFF:::FFF:F:FFFF::F:FFFFFFF:FFFF,FFFFFFF,F,FFFFFF,FFFF,FFFFFFFFFF,F:FFFFFF,FF:,FFFFFFFF:FFFFFFFFF,FFFFFFFF,FFFFFFFFFFF,FFFFFFFF,:FFFFF,FFFFFF,FFFFFF:F,FFFF,:F,,,,:FFFFFF:FFF:F:FFFFFF:FF,F,FFFFFFFFFF,FF,FFFFFFF,F:FFFFF,,FFFF,F:F:FFF
@A00920:152:HGHKKDRXX:2:2107:25373:9580 2:N:0:AGGAGTGG+CTAGAACA
GGACTACCCGGGTTTCTAATCCTGTTTGATCCCCACGCTTTCGTGCCTCAGTGTCAATATTCGTGTAGCCAGCTGCCTTCGCAATTGGTGTTCTATGTCATATCTAAGCATTTCACCGCTACATGACATATTCCGCTGACCTCCACGGTATTCAAGACTGATAGTATCAATGGCAGTTCCCAAGTTAAGCTCGGGGATTTCACCACTGACTTACCAGCCCACCTACGCACCCTTTAAACCCAGTGAATCC
+
FFFFFFFFFFFFFFFFFFFFFFFFFFFFFFFFFFFFFFFFFFFFFFFFFFFFFFFFFFFFFFFFFFFFFFFFFFFFFFFFFFFFFFFFFFFFFFFFFFFFFFFFFFFFFFFFFFFFFFFFFFF:FFFFFFFFFFFFFFFFFFFFFFFFFFFFFFFFFFFFFF:FFFF:FFFFFF:FFFFFFFFFFFFFFFFFFFFFFFFFFFF,FFFFFFF:FF:FFFF:FFFFFFFFFFFFFFFFFFF,FF,FFF,F:F
@A00920:152:HGHKKDRXX:2:2107:26241:9706 2:N:0:AGGAGTGG+CTAGAACA
GGACTACTAGGGTTTCTAATCCTGTTTGCTCCCCACGCTTTCGTGCATGAGCGTCAGGACAGGGCCAGGAAGCCGCCTTCGCCACTGGTATTCCTCCAGATATCTACGCATTTCACCACTACACCCGGAATTCCACACGCCTCTACCTGCCTCTAGCCCCGCAGTTCGGTCACGTCCTCGCCCGGTTGAGCCGGGCGCTTTCTCGCGCCACTTGCAGGACCGCCTACACGCGCTTTACACCCAGTAAATC
+
FFFFFFFFFFFF:FFFFFFFFFFFFFFFFF:FFFFFFF:FFFFFFFFFFFFFFFFFFFFFFFFFFFFFFF:FFFFFFFFFFFFFFFFFFF,FFFFFFFFF,FFFFF:F:FF:FF:FFFF:FF::FFFFFFF,FF,FFFFFFFF:FFFFFFFFFF,FFFFFFF,FFFFFFFFFFFFFFFFFFFFFFFFFFFFFFFFFFFFFFF,FFFFFF,FFFFFFFF,FFFFFFFF,F,FFFF,F:FFFFF:FF,,FFF
@A00920:152:HGHKKDRXX:2:2107:3143:9940 2:N:0:AGGAGTGG+CTAGAACA
GGACTACAGGGGTATCTAATCCTGTTTGCTCCCCACGCTTTCGAGCCTCAGCGTCAGTAACGCGCCAGAAAGCCGCTTTCGCCACCGGTGTTCCTCCAGATATCTACGCATTTCACCGCTACACCTGGAATTCCGCTTTCCTCTCGCGTACTCAAGCCAGGCAGTATCCGAAGCACTTCCGGGGTTGAGCCCCGGGATTCCACTTCAGACTGACCTGGCCGCCTGCGCTCCCTTTACGCCCAGTAATTCC
+
FFFFFFFFFFFFFFFFFFFFFFFFFFFFFFFFFFFFFF:FFFFFFFFFFFFFFFFFFFFF:FFFFFFFFFFFF:FFFFFFFFFFFFFFFFFFFFFFFFFF,FFFFF:FFFFFFFFFFFFFFF:FFFFFFFFFF:FF:FFFFFFFFFFFFFFFFFFFFFFF:FFFFFFFFF:F:FFFFFFFFFFFFF::FF:FFFFFFFFFFFFF:FFFFF:FFFFFFFFFFFFF:FFFFFFFFFFFF:FFFFFF:F,FFF
@A00920:152:HGHKKDRXX:2:2107:3143:9972 2:N:0:AGGAGTGG+CTAGAACA
GGACTACTCGGGTTTCTAATCCTGTTTGCTCCCCACGCTTTCGTGCATGAGCGTCAGTGCAGGCCCAGGGGATTGCCTTCGCCATCGGTGTTCCTCCGCATATCTACGCATTTCACTGCTACACGCGGAATTCCATCCCCCTCTGCCGCACTCCAGCGATGCAGTCACAAATGCAGTTCCCAGGTTAAGCCCGGGGATTTCACACCTGTCTTACATCACCGCCTGCGCACGCTTTACGCCCAGTAATTCC
+
FFFFFFFFFFFFFFFFFFFFFFFFFFFFFFFFFFFFFFF:FFFFFFFFFFFFFFFFFFFFFFFFFFFFFFFFFFFFFFFFFFFFFFFFFFFFFFFFFFFFFFF:FFF:FFFFFFFFFFFFFFFFFFFFFFFFFF:FFFFFFFFFFFFFFFFFFFFFFFFFFFFFF::FFFFFFFFFFFFFFFFFFFFFFFFFFFFF:FFFFFFFFFFFFFFFFF:F:FFFFFFFFFFFFFFFFFF:FFFFF:FF,F,FFF
@A00920:152:HGHKKDRXX:2:2107:28348:10003 2:N:0:AGGAGTGG+CTAGAACA
GGACTACTCGGGTATCTAATCCGGTTCGCTCCCCACGCTCTCGCACCTCAGCGTCAGGTCAGGCCCAGGTGGCCGGCTTCCCCACCGGCGTTCCTCCGGATATCTACGCATTTCACCACTACACCCGGAATTCCGCCACCCTCTGCCTGCCTCTAGTTAGGTCGTATCGACACGCCTCGCCGAGTTAAGCTCGGCGTTTTCAGCATCGACGCTCCCAACCGCCTACGTGCGCTTTACGCCCAGTAAATCC
+
FFFFFFFFFFFFF:FFFFFFFFFFFFFFFFFFFFFFFFFFFFFFFFFFFFFFFFFFFFFFFFFFFFFFFFFFFFFFFFFFFFFFFFFFFFFFFF:FFFFFFFFFFFFFFFFFFFFFFFFFFFFFFFFFFFFFFFFFFFFFFFFFFFFFFFFFFFFFFFFFFFFFFFFFFFFFFFFFFFFFFFFFFFFFFFFFFFFFFFFFFFF::FF,FFFFFFFFFFFFFFF,::FFFFFFFFFFFFFFF,,F:,FFF:
@A00920:152:HGHKKDRXX:2:2107:14624:10347 2:N:0:AGGAGTGG+CTAGAACA
GGACTACTGGGGTTTCTAATCCTGTTTGCTCCCCACGCTTTCGTGCCTCAGCGTCAGTCATGGTCCAGTAAGCCGTCTACACCACAGGTGTTCCTCCTGATATCTACGCATTTCACCGCTACACCAGGAATTCCGCCTACCTCTCCCACACTCCAGCCTTGCAGTTTTCGGCGCACCCTCCCAGTTGAGCCGGGAGATTTCACACCAAACTTACAAAACCGCCTACGCACGCTTTACGCCCAGTAACTCC
+
FF:F,FFFFF:FFFFFFFFFFFFF::FFFFFFFFFFFFFFFFFFF:FFFFFFFFFFFFFFFFFFFFFFFFFFFFFFF::FFF:FFFFFF:FFFFFFFF:FFFFFFFF:FF:F:FFFFFFF::FFFFFFFFFFFFFFFFFFFFFF:FFFFFFFFFFFFFFFFF:FFF:F:FFFFFFFFF:FFFF:FFFFF,FFF,FFFFF,FFF,F:FF,FFFFFFF,FF,FFFFFF,FF::FFFFF:F:FFFFFFF,FFF
@A00920:152:HGHKKDRXX:2:2107:21368:10661 2:N:0:AGGAGTGG+CTAGAACA
GGACTACTAGGGTATCTAATCCTGTTTGCTCCCCACGCTTTCGCACCTCAGCGTCAGTACCGGACCAGGTGACCGCCTTCGCCACCGGTGTTCTTCCCAATATCTACGAATTTCACCTCTACACTGGGAATTCCGCCACCCTCTTCCGGAGTCAAGCACGCTAGGATCAAAGGCAGTTCGCAGGTTGAGCCCAGGGCTTTCACCTCTGATTGTTCGCGCCGCCTACGTGCGCTTTACGCCCCGTAATTCC
+
FFFFFFFFFF,F,:,F,F,FF,,FFFFFFFFFFFF,FFFF,FFF:F::FFF:F,FF,FFFFFFFFFFF:F:,::FF,,FFFF,:F,:F:FF:FFFFF,F,F::FF,FFFFF,FFFFFFFFF:F,FFF:FFFF:FFFFFF,FFFF,FFFFF:FF,,F:,FFFFF:,,F:FF:FF,,FF,F,:FFF:,FFFF,:FFF:F,FF:,FFF::,F,,,,F,,:F,FF,F,,:F,F,,,,::,:F:,:,F,FF,FF,
@A00920:152:HGHKKDRXX:2:2107:26133:11052 2:N:0:AGGAGTGG+CTAGAACA
GGACTACAAGGGTATCTAATCCCGTTCGCTCCCCATGCTTTCGCCTCTCAGCGTCAGGTCAGGCCCAGCGTGTCGCCTTCGCCACTGGTGTTCCTCCGGATCTCTACGCATTTCACCACTACACCAGGAATTCCACAAGCCTCTACCTGCCTCTAGCCCCGCAGTTCGGTCACGTCCTCGCCCGGTTGAGCCGGGCGCTTTCACGCGCCACTTGCAGGACCGCCTCCACGCGCTTTACACCCAGAAAATC
+
FFFFFFFFFFFFFFFFFFFFFFFFFFFFFFFFFFFFFFFFFFFFF,FFFFF,FFFFFF:FFFFFFFFFFFFFFFFFFFFFFFFF,FFFFFFFFFFFF,,FFFFFFFFFF:FFFFFFFFFFFFFF:,FFFFFFFFFFF,FFFFFFFFF,,FFFF,FFFF,FF,FFFFFFFFF,FF:FFFFFFF:FFFFFFF:FFFFFFF:FFFFFFFFFFFFFFFF,:FFF,FFFF,FFFF:F:FFF:FFFF:FF:F,FF:
@A00920:152:HGHKKDRXX:2:2107:30707:11177 2:N:0:AGGAGTGG+CTAGAACA
GGACTACTAGGGTTTCTAATCCCGTTTGCTCCCCTGGCTTTCGTTCCTCAGTGTCAGTTACAGTCCAGAATGCCGCCTTCGCCACCGGTGTTCCTCCAGATATCTACGCATTTCACCGCTACACCTGGAATTCCACATCCCTCTCCCGAATCCAAGCCTTCCAGTATCAAACGCAGTTCCCAGGTTAAGCCTGGGGCTTTCACGTTCGACTTAGAAGGCCGCCTACGCGCCCTTTACGCCCAGTAATTCC
+
FFFFFFFFFFFFFFFFFFFFFFFFFFFFFFFFFFFFFFFFFFFFFFFFFFFFFFFFFFFFFFFFFFFFFFFFFFFFFFFFFFFFFFFFFFFFFFFFFFFFFFFFFFFFFF,FFFFFFFFFFFFFFFFFFFFFFFFFFFFFFFFFFFFFF,FFFFFFFFFFFFFFFFFFFFFFFFFFFFFFFFFFFFFFFFFFF,FFFFFFFFFFFFFFFFFFFFFFFFFFFF:F:FFFFF:FFFFFFFFF::FFFFFFFF
@A00920:152:HGHKKDRXX:2:2107:10854:11428 2:N:0:AGGAGTGG+CTAGAACA
GGACTACTGGGGTTTCTAATCCTGTTTGCTCCCCACGCTTTCGCACCTCAGCGTCAGTATCGAGCCAGTGAGCCGCCTTCGCCACTGGTGTTCCTCCGAATATCTACGAATTTCACCTCTACACTCGGAATTCCACTCACCTCTCTCGAACTCAAGATTGCCAGTATTAGAGGCAGTTCCAGGGTTGAGCCCTGGGATTTCACCCCTAACTTAACAATCCGCCTACGTGCGCTTTACGCCCAGTAATTCC
+
FFFFFFFFFFFFFFFFFFFFF:FFFFFFFFFFFFFF:FFFFFFFFFFFF:FFFFF:FFFFFFFFFF:FFFFFFFFFFFFFFF:FFFFFFFFFFFFFFFFFFFFFFFFFFFFFFFFF:FFFFFFFFFFF:FFFFF:FFFFFFFFFFFFFFFFFFFFFFFFFF::FFFFFFF:FFF:FFF,:FFFFFFF,FFFFFFFFF:FFFFFFFF:FFFFFFFF:FFFFFFFFFFFFFFFFFF:FF:FFF:FFFFFFFF
@A00920:152:HGHKKDRXX:2:2107:19605:11428 2:N:0:AGGAGTGG+CTAGAACA
GGACTACAGGGGTATCTAATCCTGTTTGCTCCCCACGCTTTCGTGCATGAGCGTCAGAGTCATCCCAGGAGGCTGCCTTCGCCATCGGTGTTCCTCCGCATCTCTACGCATTTCACTGCTACACGCGGAATTCCACCTCCCTCTGACGCACTCTAGCCAAGCAGTCACAAATGCCGTTCCCAGGTTGAGCCCGGGGATTTCACATCTGTCTTGCAAAGCCGCCTGCGCACGCTTTACGCCCAGTAATTCC
+
FFFFFFFF,FFFFFFFFFFFFFFFFFFFFF:FFFFFFFF:FFF:FFFF:FFFFFFFF,:,FF:FFFFFFFFFF,FFFFFFFFFF,,FFFFFFF,FFFFFFFFFFFFFFFFFF,FFF:FFFFFFF:FFFFF:FFFFFFFFFFFFF:F,F,,FFF,FF,FF,FFFFFF,:FF:FFF,F,FFFF,FFFFFFFFFF:FF,:FFFFF:,:F:::FF:,F,,F:FFFFFF:FFFFFFFFFFFFFFFFFFF,FFFFF
@A00920:152:HGHKKDRXX:2:2107:29306:11631 2:N:0:AGGAGTGG+CTAGAACA
GGACTACTGGGGTATCTAATCCTGTTCGCTCCCCACGCTTTCGCACCTCAGCGTCAGATCAGGTCCAGCCAGCCGCCTTCGCCTCCGGTGTTCTTCCGGATCTCTACGCATTCCACCGCTACACCCGGAATTCCGCTGGCCTCTACCTGTCTCCAGCCCCCCAGTATCCCCGGCTTGCTCGGGGTTGAGCCCCGGCCTTTCACCATGAGACTTAACGGGCCGCCTACGTGCGCTTTACGCCCACTCATTC
+
FF:FFFFFFFFFF:FFFFFFFFFFFFFFFFFFFFFFFFFFFFFFFFFFFFFFFFFFFFFFFFFFFFFFFF:FFFFFFFFFFFFFFFFFFFFFFFFFFFFFFFFFFFFFFF,FFFF:FFFFFFFFFFFFFF:FFFFFFFFFF:FFFFFFFFFFFFFFFFFFFF,FF:FFF:FFFFFFFFFFFFFF,FFFFFFFFFFF:FF:FFFFFFFFF:F:FFFFFFFFFFFFFFF:F:FFF::FFFFF,,F:F,,,F:
@A00920:152:HGHKKDRXX:2:2107:2094:12195 2:N:0:AGGAGTGG+CTAGAACA
GGACTACTGGGGTATCTAATCCTGTTTGCTCCCCACGCTTTCGCGTCTCAGCGTCAGTTATCGTCCAGGAAGTCGCCTTCGCCACCGGTGTTCCTCTGGATATCTACGAATTTCACCTCTACACCCAGAATTCCACTTCCCTCTCCGACACTCCAGCCATGCAGTTTCGAGTGCACTTCCGGGGTTGAGCCCCGGGATTTCACATCCGACTTGCTTGGCCGCCTACACGCGCTTTACGCCCAGTAATTCC
+
FFFFFFFFFFFFFFFFFFFFFFFFFFFFFFFFFFFFFFFFFFFFFFFFFFFFFFFFF,FFFFFFFF:FFFFFFFFFFFFFFFFFFFFFFFFFFF,FFFFFFFFFFFFFFFFFFFFFFFFFFFFFFF:FFFFFF,FFFFFFFFFFFFFFFFFFFFFFFFFFFFFFF:FFFFFFFF:FFFFFFFFFFFFFFFFFFFF:FFFFFFFFFFFFFFFFFFFFFFFFF:F:FFFFFFFFFFF:FFFFFFFFF:FFFF
@A00920:152:HGHKKDRXX:2:2107:28718:12868 2:N:0:AGGAGTGG+CTAGAACA
GGACTACTAGGGTATCTAATCCTGTTTGCTCCCCACGCTTTCGCACCTCAGCGTCAGTACCGGACCAGTGAGCCGCCTTCGCCACTGGTGTTCTTCCTAATATCTACGAATTCCACCTCTACACTAGGAGTTCCACTCACCTCTTCCGGACTCAAGATTGCCAGTATCAAAGGCAGTTCTGGAGTTGAGCTCCAGGATTTCACCCCTGACTTAACCATCCGCCTACGTGCGCTTTACGCCCAGTAAATCC
+
FF:FFFFFFFFFF:FFFFFFFFFFFFFFFFFFFFFFFFFFFFFFFFFFFFFFFFFFFFFFF:FFFFFFFFFFFFFFFFFFF:FFFFFFFFFFFF:FFFF:FFFFFFFFFFFFFFFFFFFFFFFFFFFF:FFF:FFFFFFFFFFFFFFFFFFFFFFFFFFFF:FF:FFFFFFFFF:FFFFFFFFFFFFFFFFFFFFFFFFFFFFFFFF:FFFFFF:F:F,FFFFF,FFFFFFFFFFFFFFFF,FF:FFFFF
@A00920:152:HGHKKDRXX:2:2107:32488:12947 2:N:0:AGGAGTGG+CTAGAACA
GGACTACCGGGGTTTCTAATCCCGTTTGCTACCCTAGCTTTCGCGCCTCAGCGTCAATGTCGGTCCAGGATGCCGCCTTCGCCACCGGTATTCCTCCAGATATCTACGCATTTCACCGCTACACCTGGAATTCTGCATCCCTCTCCCGCATTCAAGCCCACCAGTATCAGACGCAGTTCCCAGGTTGAGCCGGGGGATTTCACGTCTGACTTAGCAGGCCGCCTCCGCGCCCTTTACGCCCAGTAATTCC
+
FFFFFF:FFFFFFFFFFFFFFFFFFFFFFFFF:FFFFFFFF:FFFFFFF:FFFFFFFFFFFFFFFFFFFFFFFFF:FFFFFFFFFFFFFFFF,FFFFFFFFFFFF,:FFF:FFFFFFFFF,FFFFFFF,FFFFFFFFFF,FF,FF:FFF:FF::,F:FFFFFF,F,:FFFFFFFFFFFFFFFFF:FFFFFFFFFFFFFFFF:FFF:FF,:FFFFFFFFF:FF,F,:FFFFF:FFFFFFF,,,F,F,FFF:
@A00920:152:HGHKKDRXX:2:2107:29668:12978 2:N:0:AGGAGTGG+CTAGAACA
GGACTACAAGGGTTTCTAATCCTGTTTGCTCCCCACGCTGTCGCGCCTCAGCGTCAGCAACGGCCCAGCAGACCGCCTTCGCCACTGATGTTCTTCCCGATCTCTACGCATTCCACCGCTACACCGGGAATTCCATCTGCCTCTACCGTGCTCGAGCCTGACAGTTTAGAAGGCAGCCCTGCGGTTAAGCCGCAGGATTTCACCCCCTACTTACCAGGCCGCCTACGCGCCCTTTACGCCCAGTGATTCC
+
FF,FFFFFFFFFFFFFFF:FFFFFFFF:FF:FFFFFFFFFFFFFFFFFF:FFFFF::F:FFFFFFFFF:FFFFFFFFFFFFFFFFFFFFFFF,FFFFFFF:F:FFFFFFFFFF:FFFFFFFFFFFFFFFFFFFFFFFFFFFFFFFFFFFFFFFFFFFFFF:FFFFFFF:F,FFFFFFFFFF:FFFFFFFFFFFFFFF,F:F:FFFFFF,FFF:FF:FFFFFFFFFFFFFFFFFFFFFFFFFFFFF:FFF,
@A00920:152:HGHKKDRXX:2:2107:10926:12994 2:N:0:AGGAGTGG+CTAGAACA
GGACTACTAGGGTTTCTAATCCTGTTTGCTCCCCACGCTTTCGCACCTCAGCGTCAGTACCGGGCCAGTGAGCCGCCTTCGCCACTGGTGTTCTTGCGAATATCTACGAATTCCACCTCTACACTAGGAGTTCCACTCACCTCTTCCGGACTCAAGATCGCCAGTATCGAAGGCAGTTCTGGAGTTGAGCTCCAGGATTTCACCCCCGACTTAACGATCCGCCTACGTGCGCTTTACGCCCAGTAAATCC
+
FFF,FFFFFFFFFFFFFFFFFF,FFFFF:FF,FF:::FFFFFFFFFFFFFFFFFFFFFF:FFFFFFFFFF,F:FFF,FF:F,F,FFFFFFFFFFF:FF:FFFFFFFFF,FFFFFF:FF:FFF,FFFFFFFFFFF:FFF:F:FFFFFFFFFFFF::FFFFFF:FFFFFF,FFFFFFFFFF:FF:FFF:FFF:FFF:FFFFFFFFFFFFFFFFF,F:FFFFFFFFFF,FFFFFFFFFF,FFF:FFF,F,FF:
@A00920:152:HGHKKDRXX:2:2107:19461:13463 2:N:0:AGGAGTGG+CTAGAACA
GGACTACCGGGGTTTCTAATCCTGTTTGCTACCCACGCTTTCGCTCCTCAGCGTCAGTCACGGCCCAGAGTGCCGCCTTCGCCGCCGGTGTTCCTCCTGATATCTGCGCATTTCACCGCTACACCAGGAATTCCACACTCCCCTACCGGACTCAAGTCATCGCAGTATCGAATGGCGTCTCCAAGTTGAGCCTGGAGTTTTCACATCCGACTTACGAAACCGCCTCCGAGCTCTTTACGCCCAATAAATC
+
FFFFFFFFFFFFFFFFFF,FFFFFFFFFFFFFFFFFFFF::FFFFFFFFFFFFFFFFFFFFFFFFF:FFFFFFFFFFFFFFFFFFFFFFF,FFFFFFFF:FFFFF:FFF:FFFFFFFFFFFFFFFFFFF,FFFFFFFFFFFFFFFFFFFFFFFF,FFFFFFFFFFFFFFFFFFFFFFFFFFF,FFFFFFFFFF::FFF,FFFFFFFFFFFFFF:,FFFFF:FFFF,::FF:FFF,FFFFFFFFFF:,FFF
@A00920:152:HGHKKDRXX:2:2107:5927:13542 2:N:0:AGGAGTGG+CTAGAACA
GGACTACCGGGGTATCTAATCCTGTTTGATCCCCACGCTTTCGTGCCTCAGAGTCAATATTCGTGTAACGAGCTGCCTTCGCAATTGGTGTTCTATGTCATATCTAAGCATTTCACCGCTACATGACATATTCCGCTCATCTCCACGGTATTCAAGACAGATAGTATCAACGGCAGTTTCCAAGTTAAGCTTGGAGATTTCACCACTGACTTACCTGCCCTCCTACGCACCCTTTAAACCCAATAAATCC
+
,FFFFFFFFFFFFFFFFFFFFF,FFFFFFFFFFFF:FFFFFFFF,FFFF,FFFFF:FFFFFFFFFFFFFFFFFFFFF:FFF:FFFFFFFFFF,FFFFFF:F,FFFFFFF:FFFFFFFF,FFFFFFFFFF:FFFFFFFFFFFFFF,FFFFFFFFF,FFFFFFFFFFFFFFFFFF:F:F:FFFFFFF,FFFF:FF:F:F:FFFFFFFFFF:FFFFFFF:FFFF:FF::FFFFF,F,FFFF::FFFFFFFF::
@A00920:152:HGHKKDRXX:2:2107:21549:15264 2:N:0:AGGAGTGG+CTAGAACA
GGACTACTGGGGTTTCTAATCCTGTTTGCTCCCCACGCTTTCGCGCCTCAGCGTCAGTGTCGGTCCAGATGGCTGCCTTCGCCATCGGTGTTCTTCCCAATATCTACGAATTTCACCTCTACACTGGGAATTCCACCATCCTCTCCCGCACTCCAGCACACCAGTCTCGAGCGCAATTCCCGGGTTGAGCCCGGGGCTTTCACTGCCCGACTTGATGCGCCGCCTACGCGCCCTTTACGCCCAGTCATTC
+
:FFFFFFFFFFFFFFFFFFFFFFFFFFFFF:F:::FFFFFFF:F:FFFFFF:FFFF:FFFFFFF:FFFFFFFFFFFFFF:FF:FFF:FF:,FFFF:F:FFFF:F:F:,:F:FF:FF,:F,F,F:FF,FFFFF,:FF:FFFFFFFFFFFFFFFFFFFFF:FFFFF:F:FF:FFFF:FF:FFFFFFFFFFFFFF:FFF:FFFFFFFFFFFF:FFFFFFFFFF,FFFFF:FFF:FFFFFFF,F,FFFFFFFF:
@A00920:152:HGHKKDRXX:2:2107:9643:15687 2:N:0:AGGAGTGG+CTAGAACA
GGACTACACGGGTTCTAATCCTGTTTGCTCCCCACGCTTTCGCGTCTCAGCGTCAGTATCCAACCAGGGGGCCGCCTTCGCCACGGGTGTTCCTCCCGATATCTACGCATTTCACCGCTACACCGGGAATTCCACCCCCCTCTTTGGTACTCTAGCTTGTCAGTTTCATGCGTCTTTCCTCGGTTGAGCCGAGGGCTTTCACACATGACTTAGCAAACCGCCTACACGCCCGTTACGCCCAATGATTCCG
+
F:FFFFFFFFFFFFFFFFFFFFFFFFFFFFFFFFFFFF:FFFFFFFFFFFFFFFFFFFFFFFFFFFFFFF:FFFFFFFFFFF:FFFFFFFFFFFFFFFFF,FFFFFFFF:FFFFFFFFF:FFFFFFFF,FFFF:FFFFFFFFF,FFFF,:FFFFFF,:FFFF::FFF,:FFFF::FFFF:FFF:FFFF:::F:FFF,FFFFFFFFFF:F,F,FF:FFFFFFFF::FFFF,:,:FF:FFFF:,,:,:FF:F
@A00920:152:HGHKKDRXX:2:2107:13386:15812 2:N:0:AGGAGTGG+CTAGAACA
GGACTACAGGGGTTTCTAATCCTGTTTGCTCCCCACGCTTTCGCACCTCAGCGTCAGTACCGGACCAGTGAGCCGACTTCGCCACTGGTGTTCTTCCTAATATCTACGAATTCCACCTCTACACTAGGAGTTCCACTCACCTCTTCCGGACTCAAGAACGCCAGAAGCGAAGGCAGTTCTGGAGTTGAGCTCCAGCAGTTCTCCCCCGACTTAACGATCCGCCTACGTGCGCTTTACGCCAAGTCAATCC
+
,FFFF,:FFFF,,,,:FFF,F::,:F,:FFFFF:FFFF::,,:FFFFFFF,FF,:FF,F,FF::F,F,FFFFFF,,:FF,,,F:::F,,FF:,F::F,,,FF,:,:FFFF,:F,FFFFFF,FFF:F:FF:,F:,FFFF:F:,F,FF,F:,,,FF:FF,FFFF,F,:,FF:::F:FF,F:F:,FF,:F,:FFFF,F,:,FFF,FF,FFF,FF,F:FF:FF,FF,,F,FF,:FF:FF:F:,FF,F,:F,:,F
@A00920:152:HGHKKDRXX:2:2107:28320:15843 2:N:0:AGGAGTGG+CTAGAACA
GGACTACTCGGGTTTCTAATCCCGTTTGCTACCCACGCTTTCGTGCCTTAGTGTCAGAAACGAGCCAGTCGCCTGCCTACGCCATCGGTGTTCCTACTAATATCTACGGATTTCACTCCTACACTAGTAATTCCAGCGACCTCTCTCGTCCTCTAGCTTTGCAGTTTTGATAATGGATATGGGGTTGAGCCCCACGCTTTCACTACCAACTTACAATGCCACCTACGCAACTCTGTACGCCCAGTAATTC
+
FFFFFFFFFFFFFFFFFFFFFFFFFFFFFFFFFFFFFFFFFFFFFFFFFFFFFFFFFF:FFFFFFFFFFFFFFFFFFFFFFFFFFFFFFFFFFFFFFFFFF:FFFFFFF:FFFF:FFF:::FFFFFFFFFFFFFFFFFFFFFFF:FFFFFFFFFFFFF:FFFFFFFF:::FFFFFF,FFFFFFFFFFFFFFFFFFF:FFFF::FF,FF,::FFFF:FF,FFFF,FFF:F,FF:F,FFFF::F:FF:,FFF
@A00920:152:HGHKKDRXX:2:2107:17083:15859 2:N:0:AGGAGTGG+CTAGAACA
GGACTACAGGGGTTTCTAATCCTGTTTGCTACCCACGCTTTCGTGCCTCAGCGTCAGTTATGGTCCAGAGAGCCGTCTACACCGCCGGTGTTCCTCCTGATATCTACGCATTTCACCGCTACACCAGGAATTCCACTCACCTCTCTCGGACTCTAGATCGCCAGTATTAAAGGCAGTTCCAGGGTTGAGCCCTGGGATTTCACCCCTAACTTAACAATCCGCCTACGTGCGCTTTACGCCCAGTAATTCC
+
FFFFFFFFFFFFFFFFFFFFFFFFF:FFFFFFFFFFFFFFFFFFFFFFFFFFFFFFFFFFFFFFFFFFFFFFFFFFFFFFFFFFFFFFFFFFFFFFFFFFFFFFFFFFFFFFFFFFFFFFFFFFFFFFFFFFFF:FFFFFFFFF:FFFFFFFFFFF:F:FFFFFFFF:FFFFFFFFFFFFFFFFFFFFF:FFFFFF:FFFFFFFFFFFFFFFF:FFFFF:FFFFFFFFFF:FF:FFFFFFFFFFF,FFFF
@A00920:152:HGHKKDRXX:2:2107:28510:15890 2:N:0:AGGAGTGG+CTAGAACA
GGACTACTGGGGTTTCTAATCCTGTTCGCTCCCCACGCTTTCGCTCCTCAGCGTCAGTTACGGCCCAGAGATCTGCCTTCGCCATCGGTGTTCCTCCTGATATCTGCGCATTCCACCGCTACACCAGGAATTCCAATCTCCCCTACCGCACTCTAGTCTGCCCGTACCCACTGCAGGCGCGAGGTTGAGCCTCGCGTTTTCACAGCAGACGCGACAAACCGCCTACGAGCTCTTTACGCCCAATAATTCC
+
FFFFFFFFFFFFFF:FFFF:FFFFFFFFFFFFFFFFFFFFFFFFFFFFFFFFFFFFFFFFFFFFFFFFFFFFFFFFFFFFFFFFFFFFFFF:FFFFFFFFFFFFFFFFFFFFFFFFFFFFFFFFFFFFFFFFFFFFFFFFFFFFFFFFFFFFFFFFF:FFFFFFFFFFF:FFFF,FFFFFFFFFFFFFFFFFFFFFFFF:FFFFFFFFFFFFFFFFFF,FFFFFFFF:F:FFFFF:FFFFFF:FFF,:FF
@A00920:152:HGHKKDRXX:2:2107:8404:15984 2:N:0:AGGAGTGG+CTAGAACA
GGACTACCGGGGTTTCTAATCCTGTTCGCTCCCCATGCTTTCGCTCCTCAGCGTCAGTTAATGCCCAGAGACCTGCCTTCGCCATCGGTGTTCCTCCTGATATCTGCGCATTTCACCGCTACACCAGGAATTCCAGTCTCCCCTACATCACTCTAGTCTGCCCGTACCCACCGCAGATCCGGAGTTGAGCCCCGGACTTTCACGGCAGACGCGACAAACCGCCTCCGAGCTCTTTACGCCCAATAATTCC
+
::F:FFFFFFFFF,FFFFFFFFFF:FFFFFFFFFF,FFFFFFFF:F:FFFFFF:FFFFFFFFFFFF,F,F::,FFFFFFFFFFFFFFFFFFFFFFFFF,FFFFFFFFFFF,FFFFF,:F:FFFF,,F:FFFFFFF,FF,FFF:FFFFFFFFFF:F:,FF,FF:F:,:::FFFFFFFFFFF,,,F:FFF:FFFF:FFFFFFFFF:FFFF,FF,F,FF,,F,FFFF,FFF,F:FFFFF:FFFFF:FF:FF,F
@A00920:152:HGHKKDRXX:2:2107:24614:16313 2:N:0:AGGAGTGG+CTAGAACA
GGACTACCAGGGTTTCTAATCCTGTTTGCTCCCCACGCTTTCGCGCCTCAGCGTCAATTACGGGCCAGATAGCAGCCTTCGCCACTGGTGTTCTTCCCAATATCTACGAATTTCACCTCTACACTGGGAATTCCGCTATCCTCTCCCGCAATCAAGCCAATCAGTATCAAGCGCAGCCCCCAGGTTGAGCCCGGGAATTTCACGCCAGACTTGATCGGCCGCCTACGCGCCCTTTACGCCCAGTAATTCC
+
FFFFFF:F,FFFF,FFFFFF:FFFFFFFFF:FFF,F,FFFFFF:FFFFF:FFFFFF:F,,:F:FFFFF,FFF,,FFFFFFFFFF:FFFFFFFFFFF:FFFFFFFFF,F:,FFFFFFFFFFFFFF:::FFFFFFF,FFFFFFFFFFFFFFF,FFF::F:FFFF:FFFFF:F::FFF,F,FFFF,,FFFF:F:,,:F,:FFFFFF:,F,:FFFF,FF,,FFFFFFF:FFFFFFFF,F:F,F,FF:F,:F::F
@A00920:152:HGHKKDRXX:2:2107:18945:16423 2:N:0:AGGAGTGG+CTAGAACA
GGACTACTAGGGTTTCTAATCCCGTTCGCTCCCCACGCTTTCGCACATGAGCGTCAGAACAACGCTAGGGTGCCGCTTTCGCCACTGGTATTCCTCCAGATATCTACGCATTCCACCACTACACCTGGAATTCTACACCCCTCTCATTGCCTCAAGTCTCCCAGTCTTCAACGACCTCTCCCCGTTAAGCCGGGAGCTTTCACGTCAAACTTAAAAGACCGCCTGCGTGCGCTTTACGCCCAGTAATTCC
+
FF:FFFFFFFFFF,FFFFFFFFFFFFFFFFFFFFFFFFFFFFFFFFFFFFFFFFFFF,:FFFFFFF,FFFFFFFFFFFFFFFFFFFFFFFFFFF,FFFF:FFFFFFF:FFFFFFFFFFF:FFFFFF:FF:FFFF,FFFFFF,FFFFFFFFFFFF:FFFFFFF,FFFFFFF:FFFFF:FFFFF,F,FFFFFFFFFFFF,F:F:FF:F,::FF,:,FFFFFFFFF:FFFFFFFFF:F,FFFFF,F,FFF,:F
@A00920:152:HGHKKDRXX:2:2107:1732:18302 2:N:0:AGGAGTGG+CTAGAACA
GGACTACTGGGGTTTCTAATCCTGTTTGCTCCCCACACTTTCGCACCTCAGCGTCAGTATCGAGCCAGTGAGCCGCCTTCGCCACTGGTGTTCCTCCGAATATCTACGAATTTCACCTCTACACTCGGAATTCCACTCACCTCTCTCGAACTCAAGACCAGGAGTTTTGGAGGCCGTTCCAGGGTTGAGCCCTGGGATTTCACCCCCAACTTACTGATCCGCCTACGTGCGCTTTACGCCCAGTAATTCC
+
FFFFFFFFFFFFFFFFFFFFFFFF:F,F::FFFFFF:FF:F:FFF,FFFF:FFFFFFF:FFFFF:FFFF,,FFFFFFFFFFFFFFFFFFF:FFF,FFFFFFF,FFFFFF:FF:FFFF,FF:F,FFFFFFFF:FFFFFFFFF,FFF,F::FFFFFFFFFFFFFFFFFFF,FFF:F:FFFFF::FFFFFFFFFFF,FF,F,FFFFFFFF,:FF:,F::FFFF,FFF,F:F,F:FFFFFFFF,FF:,,,F,FF
@A00920:152:HGHKKDRXX:2:2107:15745:18521 2:N:0:AGGAGTGG+CTAGAACA
GGACTACTAGGGTATCTAATCCTGTTTGCTCCCCACGCTTTCGTACCTTAGCGTCAGTAATAGTCCAGTGAGCTGGCTTCCCTATCGGTATTCCTCATGGTATCTATGCATTTCACCGCTACACCATGAATTCTGCCCACCTCTACTATACTCAAGGCATCCAGTATCAATGGCAATTCCACAGTTGAGCTGTAGGCTTTCACCACTGACTTAGACGCCCGCCTACGTACCCTTTAAACCCAATAAATCC
+
FFFF:FF:FFFFF,:FFFFFF:FFFFFFFFFFFFFFFFFFFFFFFFFFFFFFFFFFFFFF:FFFFF,FFFFFFFFFFFFFFFF:FFFF,FFFFFFFFFFFFFFFFFFFFFFFFFFFFFFFF:FFFFFFFFFFF,FFFFFFFFFFFFFFF:,FFFFFFF:FFF:FF:F:FFFFFFFF:FFFF:FFFFF:FFFFFFFFFFFFFFFFFFFFFFFF::FFFFF,FFFF:,FFFFFF,FFFFFF,FFFF:F:FF,
@A00920:152:HGHKKDRXX:2:2107:28094:18771 2:N:0:AGGAGTGG+CTAGAACA
GGACTACTCGGGTATCTAATCCTGTTTGCTCCCCACGCTGTCGCGCCTCAGCGTCAGCTACGGCCCAGCACACCGCCTTCGCCACCGGTGTTCTTCCGGATCTCTACGCATTCCACCGCTACACCCGGAATTCCATGTGCCTCTACCGTGCTCCAGTCGGGCAGTTCGCATGGCCGATCCGGGGTTGAGCCCCGGACTTTCTCCACACGCTTACCCCACCGCCTACGCGCCCTTTACGCCCAGTGATTCC
+
F:FFFFFFFFFFF:FF,,F:FFFFFFFFFF:FFFFFFFFFFFFFFF::F:FFFFFFFFF:,FFFFFFFFFFFFFFFFFFFF,FFFFFFFFFFFFFFFFFFFF,FFFFFFF:FFF,FFFFFF::FFFFFFF:F:F,FFFF:,::F:FFFFFFFFFFFFFFFFFFFFFFFF:FFFF,FFFFFFFFF:F::FFFFFFFFFF:,FFFFF,F,FF,F:FFFFFFFFF:FF,FFF:,F,,F:FF,:F,FF:,:,F,
@A00920:152:HGHKKDRXX:2:2107:7003:19132 2:N:0:AGGAGTGG+CTAGAACA
GGACTACTAGGGTTTCTAATCCTGTTCGCTCCCCACGCTTTCGCGCCTCAGCGTCAGTTACAGACCAGAGAGTCGCCTTCGCCACTGGTGTTCCTCCACATCTCTACGCATTTCACTGCTACACGTGGAATTCTACCCCCCTCTTCTACACTCTAGCCCGACAGTTTCCAACGCAGTTCCCAGGTTGAGCCCGGGGATTTCACATCAGACTTGTCGAACCGCCTGCGCACGCTTTACGCCCAGTAATTCC
+
FF,FFFF::FFFFFFFFFFFFFFFFFFFF,FFFFFFFF,FFFFFFFFFFFFFFFFF:FFFFFF:FFFFFFFFFFFFFFFFFF:FFFFFFFFFFFFFFFFF:FFFF:FF:F,F:FFFF:FF,FFFFFFF:F:FFFFFF:FFFFFFFFFFFFFFFFFFFFFFF:FFFFF:FFFF:F:FFFFFF:FFF:F,FFFFFFFFF:FF:FFFFFFFFFFFFFFF:F,FFF:FFFFF::FFF:FFF:F,FFFF,,,F,F
@A00920:152:HGHKKDRXX:2:2107:28438:19460 2:N:0:AGGAGTGG+CTAGAACA
GGACTACTGGGGTTTCTAATCCTGTTTGCTACCCACGCTTTCGCTCCTCAGCGTCAGTTACGGCCCAGAGCGGCGCCTTCGCCACTGGTGTTCCTCCTGATATCTGCGCATTTCACCGCTACACCAGGAATTCCCCGCTCCCCTACCGTACTCAAGTCACAGCAGTATCGAGTGGCCTCTCAGGGTTGAGCCCTGAGTTTTCACACCCGACTTACTGAACCGCCTACGAGCTCTTTACGCCCAATAAATC
+
:FFFFFFFFFFFFFFFFFFFFFFFFFFFFFFFFFFFFFFFFFFFFFFFFFFFFFFFFFFFFFFFFFFFFFFFFFFFFFFFFFFFFFFFFFFFFFFFFFFFFFFFFFFFFFFFFFFFFFFFFFFFFFFFFFFFFFFFFFFFFFFFFFFFFFFFFFFFFFFFFFFFFF:FF:FFFFFFFFFFFFFFFFFFFFFFF::FF:FFF:FFFFFFFFFFFF:,FFFFF:FFF:FFFFF::FFF:F:FF:F,FF:FFF
@A00920:152:HGHKKDRXX:2:2107:30255:19946 2:N:0:AGGAGTGG+CTAGAACA
GGACTACAGGGGTTTCTAATCCTGTTTGCTCCCCACGCTTTCGAGTCTCAGCGTCAGTAGCGGTCCAGAGAGCCGTCTTCACCACAGGTGTTCCTCCTGATATCTACGCATTTCACCGCTACACCAGGAATTCCACTCTCCTCTCCCGCACTCTAGCCTACCAGTATCCGTGGCACCCTCCCAGTTGAGCCGCGAGATTTCACAACTGACTTTGCAGACCGCCTACACTCGCTTTACGCCCAGTGATTCC
+
FFFFFFFFFFFFFFFFFFFFFFFFFFFFFFFFFFFFFFFFFFFF:,FFFFFFFFFFFFF:FF,FFFFF,FFFFFF:FFFF,FFFF,FFFFFFF,FFFF,FFFFFFFFFFF:FFFFFF:FFFF,F,:FFFFFFFFFFFF:FFFFFF,FFFFFFF,:FFFF::F,FF,FF:F,,FFF,:FFF,FFF:FFFFF:F,FFFFFF:FFF,,F,FFFF,,,F:,:FFFFFFFF,,FFFFF,FFFFFF:FFF,:FFFF
@A00920:152:HGHKKDRXX:2:2107:20600:20948 2:N:0:AGGAGTGG+CTAGAACA
GGACTACCAGGGTATCTAATCCGGTTTGCTCCCCACACTTTCGCGCCTCAGCGTCACGTGTTGTCCAGCGAGCTGCCTTCGCAATGGGTGTTCCTACCAGTATCTACGCATTTCACCGCTACACTGGTAATTCCACTCGCCTCTCCAACCGTCAAGCCTGCCAGTATCCAACGCAATGCTGGGGTTGAGCCCCAGTCTTTAACATCGGACTTAACAGGCCGCCTACGCGCCCTTTACGCCCAGTGATTCC
+
FFFFFFFFFFFFF:FFFFF:FFFFFFFFFFFFFFFFFFFFFFFFFFFFFFFFFFF,FFFFFFFFFFFFFFFFFFFFF:FFFFFFFFFFFFFFFFFFFFFFFFFFFFFFFFFFFF:FFFFFFF:FFFFF,FFFFFFFFFFFFFFFFFFFFFFFF:FFFFFFFFFFFFFFFFFFFFFFFFFFFFFFFFF:FFFFFFFFFFFFF:FFFFFFFFFFF:FFFFFFFFFFFFFFFFF:,F:FFFFFFFFFFF,FFF
@A00920:152:HGHKKDRXX:2:2107:10764:21418 2:N:0:AGGAGTGG+CTAGAACA
GGACTACTGGGGTATCTAATCCTGTTTGCTCCCCACGCTTTCGCACCTCAGCGTCAGTACCGGGCCAGTGAGCCGCCTTCGCCACTGGTGTTCTTGCGAATATCTACGAATTTCACCTCTACACTCGCAGTTCCACTCACCTCTCCAGGACTCGAGATCCTCAGTATCGAAGGAAGTTCTGGAGTTGAGATCCAGGATTTCACCCACGACTTTAGGGTCCGCCTACGTGCGCTTTACGCCCAGTGATTCC
+
F:FF,F::F:FFF:FFF:F:FF:,FFFF::F:FFF,F::FFFFFFFFFFFFFFF,F,:F,F,FF,FFFFFF:,,:FF,FFFFFFFFFFFFF:FFFFFF:F:FFFFFFFFFFFF:,FF,FFFF:FFFF:FF,,FFF:F,FF,:FF,F,:F:FFFFFFFFFFFF:,F,FFFFF,F,FFFFFF,FFF,F:,,,FFFFF,FFF,,FF:F,FFFF,F,FF,,FF,:,F,,,,,FF,FF,,F,F,FF:F,F:F,F:
@A00920:152:HGHKKDRXX:2:2107:31241:22936 2:N:0:AGGAGTGG+CTAGAACA
GGACTACTGGGGTTTCTAATCCCGTTTGCTCCCCACGCTTTCGCGCCTCAGCGTCAGGAAATGCCCAGAGACCCGCCTTCGCCACCGGTGTTCCTCCCGATCTCTACACATTTCACCGCTACACCGGGAATTCCAGTCTCCTCTGCATCCCTCAAGAACGGCAGTATCGGCCGACGTTCTTCGGTTGGGCCGAAGGATTTCACGACCGACTTGCCATCCCGCCTACGCGCCCTTTACGCCCAGTGATTCC
+
FF:FFFFFFFFFFFFFFF:FF:FFFFFFF,FFFFFFFFF:F:FFFFFFFFFF:,FFFFFF:FFFFFFFFFFFFFF:FFFFFFFFFFFFFF:FFFFFFFFFFFFFFFFFFFFFFFFFFFFFFFFFFFFFFFFFFFFFFFFF:FFFFFFFFFF,FFFFFFFFFFFFFFFFFFFFFFFF,FFFFFFFFFFFFFFF:FFFFFFFFFFFFFFFFF,FFFF,FFFFFFFFFFFFFFFF:FF:FFFFFFFFFFFFFF
@A00920:152:HGHKKDRXX:2:2107:23547:22983 2:N:0:AGGAGTGG+CTAGAACA
GGACTACCCGGGTATCTAATCCTGTTTGATCCCCACGCTTTCGTGCCTCAGAGTCAATATTCGTGTAGTGAGATGCCTTCGCAATTGGTGTTCTATGTCATATCTAAGCATTTCACCGCTACATGACATGTTCCGCTCACCTCCACGGTATTCAAGATAGATAGTATCAACGGCAGTTTCCGAGTTTAGCCCGGAGATTTCACCACTGACTTACCTACCCTCCTACGCACCCTTTAAACCCAGTGAATCA
+
,:F,FFFFF:F:FF,:FFF:,:F,:FF:F:FFFFFF,,,FFF:F:FFF::::FF:,FFFFFFFFFFFFF,:F,F:,F,:,FF,,FF:F,,FF,:::F:F::,F::FFF,F::FFF,FFFFFFFFFFFFFFFFF:FFFFF,FF,F::,:FFF,F,,FFF::FFFF,FF,FFF,:F,,FFFF:FFF,F,::,:,,,FFF:FF:FFFFF:,FF,FFFFF:FF:FFF,FFFFFF:FFFF,FF,:,F:F,FF,F,
@A00920:152:HGHKKDRXX:2:2107:1741:23140 2:N:0:AGGAGTGG+CTAGAACA
GGACTACCCGGGTTTCTAATCCTGTTCGCTCCCCACGCTTTCGCTCCTCAGCGTCAGTATCGGCCCAGAGACCCGCCTTCGCCACCGGTGTTCCTCCTGATATCTGCGCATTTCACCGCTACACCAGGAATTCCAGTCTCCCCTGCCGAACTCCAGTGATGCCCGTATCGACCGCACGCCCACAGTTAAGCTGTAGGTTTTCACGGCCGACGCGACACACCGCCTACGAGCTCTTTACGCCCAAAAATTC
+
FF,FFFFFFFFFFFFFFFFFFFFFFFFFF:FFFFFFFFFFFFFFFFFFFFFFFFFFFFFFFFFFFFFFFFFFFFFFFF:FFFFFFFFFFFFFFFFFFFFFFFFFFFFFF,:FFFFFFFFF:FFFFFFFF::FFFFFFFFFFFFFFFFFFFFFFFFFFFFFFF:FFFFFFFFFFFFFFFFFF:FFFF:FFFF,::FFFFFFFFFF:FFFFFFFFF:F:FFFFF:FF,FFFFF,F:FFFFFFFFFF,,F::F
@A00920:152:HGHKKDRXX:2:2107:20546:24455 2:N:0:AGGAGTGG+CTAGAACA
GGACTACAGGGGTTTCTAATCCTGTTTGCTCCCCACGCTTTCGCTCCTCAGCGTCAATACGTGTCCAGCGAGTCGCCTTCGCCACTGGTGTTCTTCCGAATATCTACGAATTTCACCTCTACACTCGGAATTCCACTCGCCTCTCCAAGATTCTAGCCATCCAGTTTCAGAGGCAGTTCCGGGGTTGAGCCCCGGGATTTCACCCCTGACTTAAAAAGCCGCCTACGTGCGCTTTCCGCCCAGAAATTCC
+
FFFF:FF:FFFFF,FFFFFFFF:FFFFFFFFFFFFFFFFFFFFF,FFFFFF:FFFFFF,F,FFFFFFF,FFF,FFFFFFFFF,FFFFFFF,FFFFFFFFFFFF:FFFFFFFFFFFFF:FFFFFF::F:FF:FFFFFFF,FFFFFFF:FFF,FFFFF,,::F:FF,FFFF,FFFFF,,,::,FF,F,F,,::F,F,,FFF,F,FFFF:,,FF,F:FFF:F,::FF,F,FFF:,FFF,F,FFF,::,FF:FF
@A00920:152:HGHKKDRXX:2:2107:3794:24502 2:N:0:AGGAGTGG+CTAGAACA
GGACTACTGGGGTATCTAATCCTGTTCGCTCCCCACGCTTTCGTGCCTCAGCGTCAGTTTCGGCTCAGCGAGCTGCCTACGCAATCGGGGTTCTTGGTGGTATCTATGCATTTCACCGCTACACCACCAGTTCCGCCCGCCTTAACCGAACTCAAGCCCGCCAGTCTCAACGGCCGTTCCAGGGTTGAGCCCTGGGATTTCACCGCTGACTTAACGGGCCGCCTACGCACCCTGTAAACCCAATAAATCC
+
FFFFFFFFFFFFFFFFFFFFFFFFFFFFFFFFFFFFFFFFFFFFFFFFFFFFFFFFFFFFFFFFFFFFFFFFFFFFFFFFFFF:FFFFFFFFFF,FF:FFF,::,,F:,:,FFF::FFF,,F,F:,FF:F,::FFFFFF:F,,FFF:F:,,::F:FF:FFF:,FF,,FF,FFF:,FFFF:FFFF,,F:F:FF:FFF,,,,F,FFFFFF::F:F,FFFF,FFF:F:FFFFF::F,F,,::FF:FF,,F:F:
@A00920:152:HGHKKDRXX:2:2107:28076:24721 2:N:0:AGGAGTGG+CTAGAACA
GGACTACAAGGGTATCTAATCCTGTTTGCTCCCCACGCTTTCGCACCTCAGCGTCAATATGTGTCCAGTAAGTCGCCTTCGCCACTGGTGTTCTTCCGAATATCTACGAATTTCACCTCTACACTCGGAATTCCACTCACCTCTCCCGGATTCAAGCGATGCAGTCTTAAAGGCAGTTCCGGGGTTGAGCCCCGGGCTTTCACCTCTAACTTACAAAGCCGCCTACGCGCGCTTTACGCCCAGTAATTCC
+
FFFFFFFFFFFFF:FFF:FFFFFF:FFFFFFFFFFFFFFFFFFFFFFFFFFFFFFFFFFFFFFFFFFFFFFFFFFFFFFFFFFFFFFFFFFFFFFFFFF:FFFFFFFFFFFFFFFFFFFFFFFFFFFF:FFFFFFFFFFFFFFFFF:FF:FFFFFFFFFFFFFFFFFFFFFFFFFFFFFFFFFFF,FFFFFFFF:FFFFFFFFFFFFFFFFFFFFFFFFFFFFFFFFF:FFFFFF:FFFFFFFFFFFFFF
@A00920:152:HGHKKDRXX:2:2107:21712:25410 2:N:0:AGGAGTGG+CTAGAACA
GGACTACACGGGTTTCTAATCCTGTTTGCTCCCCACGCTTTCGTGCATGAGCGTCAGTATTGGCCCAGAAGGCTGCCTTCGCCATCGGTGTTCCTCCACATCTCTACGCATTTCACCGCTACACGTGGAATTCCACCTTCCTCTGCCATACTCCAGCACCGTAGTTTCGAGCGCACTTCCCAAGTTAAGCTCGGGGCTTTCACACTCGACTTGCGACGCCGCCTGCGCACACTTTACGCCCAGTAATTCC
+
FFFFF:FFFFFFFFFFFFFFFFFFFFFFFFFFFF:FFFF:,FF:FFFFFFFFFFFFFFFFFFFFFF:FFFFFFFFFFF:FFFFFF:FFFFFFFFFFFFF:,:FFFFFFF:FF:FFFFFF::FFFF:FFF,FF:FFFF:F:F,FFFFF::F:F:F,FF,FFFF,F:,FFF,FFF:,:,F:FFFFFFF,FFF:FFFFFFF,,FF:FFFFFF:FFFFFFFFF:FF:FF:FF,FF:F:F:FFF,F,:F,,F,:F
@A00920:152:HGHKKDRXX:2:2107:24424:25410 2:N:0:AGGAGTGG+CTAGAACA
GGACTACAAGGGTATCTAATCCTGTTCGCTCCCCACGCTTTCGTACCTTAGCGTCAGTAATAGTCCAGTGAGCTGGCTTCCCTATCGGTATTCCTCATGGTATCTATGCATTTCACCGCTACATGCCACATTCCGCTGACCTCATCCTAATTCTAGCATAGCAGTATCAAAAGCAATTTTACGGTTGAGCCGCAAACTTTCACTCCTGACTTACGGCGCCGCCTACGCACCCTGTAAACCCAGTTATTCC
+
FFFFFFF:FFFFF:FFFFFFFFFFFFFFFFFFFFFFFFFFFFFFF::FF:FFFFFFFFFFFFFFFFFFFFFFFFFF:FF:F:FFFFFFFFFFFFFFFFFFFFFFF:FFFF:FFFFFFFFFFF:FFFFFFFFFFFFFFFFFFFFFFF:FF,FF,FFFFFFFFF::F,F:FFFFF::FFF:F:FFF:FFFFFFFFFFFF,F:FF:FF:FFFFFFFFFF:FFFF:FF,,FFFF:FF:F::FF:F:F:,FFFFF
@A00920:152:HGHKKDRXX:2:2107:18891:25598 2:N:0:AGGAGTGG+CTAGAACA
GGACTACAGGGGTATCTAATCCTGTTTGCTCCCCACGCTGTCGCACCTGAGTGTCAGTATTGGGCCAGGTAGCCGCCTTCGCCACTGATGTTCCTCCCGATATCTACGCATTTCACCGCTACACCGGGAATTCCACTACCCTCTCCCATACTCCAGCTGAGTAGTATCGACTGCAATTCCCAGGTTAAGCCCAGGGCTTTCACAACCGACTGACTCAGCCACCTGCGTGCGCTTTACGCCCAGTAATTCC
+
FFFFFFFFFFFFFFFFFFFFFFFFFFFFFFFFFFFFFFFF:FFFFFFFFFFFFFFFF:::FFFFFFFFFF,FFFFFFFFFFFFFFFFFFFFFFFFFFFFFFFFFFFFFFFFFFFFFFFFFFFFFFFFFF,FFFFFFFFFFFFFFFF:FFFFFF:FFFFFFFF,FFFFFFFFFFFF:FFFFFFFFFF,FFFFFFFFFF:FFFFFFF:,FF,FFF:FFFFFFFF:FF:FFFFFFFFFFFFFF:FF::,:F,F
@A00920:152:HGHKKDRXX:2:2107:4336:26349 2:N:0:AGGAGTGG+CTAGAACA
GGACTACTGGGGTTTCTAATCCTGTTCGCTCCCCACGCTTTCGCGTCTCAGCGTCAGTACCGTCCCAGAGAGCTGCCTTCGCCATCGGTGTTCTTCCTGATATCTGCGCATTTCACCGCTACACCAGGAATTCCACTCTCCTCTTCCGGACTCTAGCCATGCGGTTTCCGTCGACGTCTAGAGGTTGAGCCTCTAGTTTTCACAACGGACCTGCTTGGCCGCCTACACGCTCTTTACGCCCAGTAAATCC
+
F:FFFFF:FFF:FFFFFFFFF:FFFFF:FFFFFFFFFFF:FF,FF:FF:FFFF,FFF:FFFFFFFFFF:FFF,FFF:FFF:FF,,F,FFFFFF,,F,FFFF:FFFFFF:FFFFFFFFFFFFFFF::F:FFFFFFF:F:FFFFFFFF,FF,FFF:FFFFF:FF:FFFFFF,FFF:F,,FFF:,FFFFFF,FFFFF:FFFFFF:FFFFF,FF:FF:FF:,FFFF,FF,F:FFFFF:FFFFFF,FF,FFFFFF
@A00920:152:HGHKKDRXX:2:2107:31485:27085 2:N:0:AGGAGTGG+CTAGAACA
GGACTACACGGGTTTCTAATCCTGTTTGCTCCCCACGCTTTCGCGTCTCAGCGTCAGTAATCGTCCAGGTGGCCGCCTTCGCCACCGGTGTTCCTCCTGATATCTACGAATTTCACCTCTACACCAAGTATTCCACCTTCCTCTCCGGGACTCTAGCTACGCAGTTTCGAGTGCACTTCCACGGTTGAGCCGTGGGCTTTCACGCCCGACTTGCATAGCCGCCTACACGCGCTTTACGCCCAGTAATTCC
+
FFFFFFFFFFFFFFFFFFFFFFFFFFFFFFFFFF:FFFFFFFFFFFFFFFFFFFFFFFFFFFFFFFFFFFF:FFFFFFFFFFFFFFFFFFFFFFFFFFF:FFFFFFFFFFFFFFFFFFFFFFFFFFFFFFFFFF,FFFFFFFFFFFFFF,FFFFFFFFFFFF,FFFFFFF:FFFFFF:FFF:FFFFFFFFFF,FFFFFFFF,FFFFFFFF::FFFFFFFF:FF,FFFFFFFFFFF:FFFFFFFFF,FF,F
@A00920:152:HGHKKDRXX:2:2107:26069:27383 2:N:0:AGGAGTGG+CTAGAACA
GGACTACAGGGGTATCTAATCCTGTTTGCTCCCCACGCTTTCGCGCCTCAGCGTCAGTTGCGGTCCAGATGGCCGCCTTCGCCACAGGTGTTCTTCCCAATATCTACGAATTTCACCTCTACACTGGGAATTCAACCATCCTCTCCCGCACTCAAGCCAGCCCAGTCTCAAGCGCAATTCCCGGGTTGAGCCCAGGCCTTTCACGCCTGACTTGAGAAGCCGCCTGCGCGCCCTTTACGCCCAGTCAATC
+
,FFF,FFF:FF,F::FFFF:F:FFFF,FF:,::F:FF:FF:,:FF,FFFF:FF:F:FFF,FF,,FF,:F,FF:F:FF:FF,:FF:,,,FF,FF,FF,FF,FFFFFF,,F:FFFFF,FFFFF:FFFFFFF:,,F,FFFFFFF:::F:F,,F:FFFF,F,F:FFF:,FFFF,F,F,FFFFF:FF,,FF,FFFF:F,FFFF,FFF,FFFFFF,F::F,,,F,FFF,FF,:,:F:FF:,FFF:F:FFF,,F,FF
@A00920:152:HGHKKDRXX:2:2107:1723:27492 2:N:0:AGGAGTGG+CTAGAACA
GGACTACTAGGGTATCTAATCCTGTTCGCTCCCCACGCTTTCGCGTCTCAGCGTCAGTACCGTACTAGAGAGCCGCCTTAGCCACGGGTGTTCTTCCCGATATCTGCGCATTTCACCGCTACACCGGGAATTCCACTCTCCTCTTCCGGACTCTAGCCAGTCGGTTTCCATCGGCGTCTCGAGGTTGAGCCTCGAGTTTTCACAACGGACCTGACTGGCCGCCTACACGCTCTTTACGCCCAATAAATCC
+
FFFFFFF:FFFFFFFFFFFFFFFFFFFFFFFFFFFFFFFFFFFFFFFFFFFFFFFFF:FFFFF:FF:FFFFFFFFFFFFFFFFFFFFFFFFFF:FFFFFFFF:FFFFFFFFFFFFFFFFFFFFFFFFFFFFFFFFFFFFFFFFFFFFF,,FFFFFFF:,F,FFFF,:FFF,FFFFF,F:FFFFF:FFFFFFF:FFF,FFFFFFFFFFF,FFFF,F:FFFFFFF:,:FFFFFF:FF:FFFFF::FFF:FF:
@A00920:152:HGHKKDRXX:2:2107:23972:27759 2:N:0:AGGAGTGG+CTAGAACA
GGACTACTAGGGTATCTAATCCTGTTTGCTCCCCACGCTTTCGCGCCTCAGCGTCAGTTACAGACCAGAAAGTCGCCTTCGCCACTGGTGTTCCTCCACATCTCTACGCATTTCACCGCTACACATGGAATTCCACTTTCCTCTTCTGCACTCAAGTCCTCCAGTTTCCCATGACCCTCCACGGTTGAGCCGTGGGCTTTCACATCAGACTTAATGGACCGCCTGCGCGCGCTTTACGCCCAATAATTCC
+
FFFFFFF,FFFFF:FFFFF:,:FFFFFFF:FF::FFFFFFF:FFFFFF:FFFFFFFFFFF:FFFFFFFFFFFFF:FFFFFFFFFFFFFFFFFFFFFFFFFFFFFFFFFFF:FFFFFF:FFFFFFF:FF,:FFFF:FFFFFFFFFFFFFFFFFFFFFF:FFFFFFFFFFF,FFFFFFFFFFFFFFFF:FFFFFFFFFFFFFF:FFFFFFFFFFFF,,:,FFFFFFFFFFFF:F::FFFFFFF,FFFFF,::
@A00920:152:HGHKKDRXX:2:2107:28836:28072 2:N:0:AGGAGTGG+CTAGAACA
GGACTACACGGGTTTCTAATCCTGTTTGATCCCCACACTTTCGTGCCTCAGCGTCAGTTGAAGTCTAGTAAGCTGTCTACACTATCGGTGTTCTTGACGATATCTAAGCATTTCACCGCTACACCGTCAATTCCGCCTACCTCGACTCAACTCAAGTCCTGCAGTATCAATCCCACCCTCCCGGTTAAGCCGGGATATTTCAGAACTGACTTACAAGACCGCCTACGCACCCTTTAAACCCAATAAATCC
+
FFFFF:FFFFFFF:FF,FFFFFFFFFFFFF:FFFF,FFFFFFF:FFFFFFFFFFFFFFFFFFFFFFFFF:FFF:FFFFFFFF:FFFFFFFFFFFFFFFFFF:FFFFFFF,FFFF:FFFFFFFFFFFF:FFFFFFFFFF,FFFFFFFFF,FFFFFFF,FF:FFFFFFFFFFF,FFFF,F:FFFFFF:,FFFFF,,::F:FFFFFFFF:FFFFFFFFFFF::FFFF::FF:F:FFFFFFFFFFFFFFFFFFF
@A00920:152:HGHKKDRXX:2:2107:9254:28447 2:N:0:AGGAGTGG+CTAGAACA
GGACTACTCGGGTTTCTAATCCTGTTTGCTCCCCACGCTTTCGCTTCTCAGCGTCAGGAAATGCCCAGAGAACCGCCTTCGCCACCGGTGTTCCTCCTTATATCTGCGCATTCAACCGCTCCACCAGGAATTCCATTCTCCCCTGCATCCCTCTAGTTTGCCCGTATCGGAAGCAGGCTCAGGGTTAGGCCCTGAGTGTTCACTTCCGACGCAACAAACCGCCTCCAAGCCCTTTACGCCCAATAATTCC
+
FFFFFFFFFFFFFFF::FFFFFFFFFFFFFFFFFFFFF,FFFF,FFFF,:FFF:FFFFF:FF,FFFFFFFFFFFFF,F,FFFFFFFFFFFF,FFFFFF,F:F:,FFFFFFF:F,F:F,:FFFFF,FFFFFFFFFFFFF,FFFFFF,FF:FFFFFFF,FFFF,F,,F:,FFFF,:,FFFF::FF::,F,,,F:F:FFF,FF,F:,F:FFF,FF:,FF:FFFF,F,:,F:F,F:F:FF:FFFFFF::FF:,,
@A00920:152:HGHKKDRXX:2:2107:28537:28494 2:N:0:AGGAGTGG+CTAGAACA
GGACTACAGGGGTATCTAATCCCGTTCGCTCCCCATGCTTTCGCATCTCAGCGTCAGGTCAGGCCCAGCGTGTCGCCTTCGCCACTGGTGTTCCTCCGGATCTCTACGCATTTCACCACTACACCCGGAATTCCACACGCCTCTACCTACCTCTAGTCGCGCAGTTCGATTGCGTCCTCGCCCGGTTGAGCCGGGCGCTTTCACGCCTCACTTGCACGACCGCCTACACGCGCTTTACACCCAGTAAATC
+
FFFFFFFFFFFFFFFFF:FF:FF:F:FF:FF:FFFFFFFFFF,FFF::FFFF,FFFFFFFFFFFF:FFF:F:FF:FFFFF:F:FFFF:FF,FFF,:F,F:FFFF,FF,FFFFFFFFFFF:F:FFFFF::FFFFFFFFFF:FFFFFFFFF,FFFF:FFFFFFFFF:FFFFFFFF:FFFFFFFFFF:,FFFFFFFFFFFF,FFFFFFFFFFFF,FF:FFFFFFFFFFFFF:FFFFFFFFFFFFF:FFF,:FF
@A00920:152:HGHKKDRXX:2:2107:10863:28541 2:N:0:AGGAGTGG+CTAGAACA
GGACTACTGGGGTTTCTAATCCCGTTTGCTCCCCCAGCTTTCGCGCCTCAGCGTCAGTTACTCCCCAGGCAGTCGCCTTCGCCACTGGTGTTCCTGCCGATCTCTACGCATTTCACTGCTACACCGGCAATTCCACTACCCTCTAGAGCACTCAAGCCCATCAGTATCCGAAGCAGTTCCAGGGTTGAGCCCTGGATTTTCACTTCAGACTTAACAGGCCGCCTACACTCCCTTTACGCCCAATAAATCC
+
FFFFFFFFFFFFFFFFFFFFFFFFFFFF:FF::FFFFFFFFFF,FF,FF,:FFFFFFFFF,FF:FFF:FFF:F,FFFFFFFFFF,FFFFFFFFFFFFF:FFFFFFFFFF:FFFF:FF:FFFFFF:FFFFFFFFF:FFFFFFFFFFFFF:FFFFF:FFFFF:FFFFFFF:FFFFFF:FF,FFFFFFFFFFFFFFFFFFFFFFFFFFF:F:F:FFFFF,FFFFFFFF::F,FFFF:FFF,FFF,FFFF::F:
@A00920:152:HGHKKDRXX:2:2107:22851:29011 2:N:0:AGGAGTGG+CTAGAACA
GGACTACTGGGGTTTCTAATCCCGTTTGCTCCCCTAGCTTTCGCGTCTGAGCGTCAGGTACGGTCCAGAAGGCCGCTTTCGCCACGGGTGTTCCTCCCGATATCTACGCATTTCACCACTACACCGGGAATTCCACCTTCCTCTACCGTCCTCTAGCCAGGCAGTTTTGAGCGGCCTCTCCCAGTTGAGCCGGGAGATTTCACACCCAACTTACCTTGCCGCCTGCACGCGCTTTACGCCCAGTGAATTC
+
FFFFFFFFFFFFFFFFFFFFFFFFFFFFFFFFFFFFFFFFFFFFFFFFFFFFFFFFFFFFFFFFFFFFFFFFFFFFFFFFFFFFFFFFFFFFFFFFFFFFFFFFFFFFFFFFFFFFFFFFFFFFFFFFFFFFFFFFFFFFFFF:,FFFFFFFFFFFFFFFFFFFFFFFFFFFFFFFFFF:FFFFFFFFFFFFFFFFFFFFFFFFFFFFFFFFFFFFF:FFFFFFFFFFFFFFFFFF:FFFFF::FF,FF:
@A00920:152:HGHKKDRXX:2:2107:24379:29152 2:N:0:AGGAGTGG+CTAGAACA
GGACTACTAGGGTTTCTAATCCCGTTCGCTCCCCATGCTTTCGCCTCTCAGCGTCAGGTCAGGCCCAGCGTGTCGCCTTCGCCACTGGTGTTCCTCCGGATCTCTACGCATTTCACCACTACACCCGGAATTCCACACGCCTCTACCTGCCTCTAGCCCCGCAGTTCGGTCACGTCCTCGCCCGGTTGAGCCGGGCGCTTTCACGCGCCACTTGCAGGACCGCCTACACGCGCTTTACACCCAGTACATC
+
FF:FFFFFFFFFFFFFFFFFFFFFFFFFFFFFFFFFFFFFF:FFFFFFFFFFFFFFFFFFFFFFFFFFFFFFFFFFFFFFFFFFFFFFFFFFFFF:FFFF:FFFFFFFFF:FFFFFFFFFFF:FFFFFFFFFFFFFFFFFFFFFFFFFFFF:FFFFFFFFFFFFFFFFFFFF:FFFFFFFFFFFFFFFFFFFFFFFFF,FFF:FFFFFFFFFFFFFFFF:FF:FFFFF:F:F:F:FFFF:FFFFFF:FFF
@A00920:152:HGHKKDRXX:2:2107:29894:29653 2:N:0:AGGAGTGG+CTAGAACA
GGACTACTGGGGTTTCTAATCCTGTTTGATACCCACACTTTCGAGCATCAGTGTCAGTTGCAGTCCAGTGAGCTGCCTTCGCAATCGGAGTTCTTCGTGATATCTAAGCATTTCACCGCTACACCACGAATTCCGCCCACCTCTACTGTACTCAAGACTGACAGTATCAACTGCAATTTTACGGTTGAGCCGCAAACTTTCACAACTGACTTACCAGTCCACCTACGCTCCCTTTAAACCCAATACATCC
+
FFFFFFFFFFFFFFF:FFFFFFFFFFFFFFFFFF:FFFFFFFFFFFFFFFFFFFFFFFFFFFFFFFFFFFFFFFFFFF:FFFFFFFFFFFFFFFFFF,FF,,FFFFFFFFF:FFFFFFFF,FF:FFF,FFFFFFFFFFFFFFFFFFFFFFFFFFFFFFFFF::FF:FFFFFFFFFFFFFFFFFFFFFFFFFFFFFFFFFFFFF::FFFFFFFFFFFFFFFF:FFFFFFFFFFFFFF,FFFF:FFF,F,FF
@A00920:152:HGHKKDRXX:2:2107:12997:29794 2:N:0:AGGAGTGG+CTAGAACA
GGACTACAGGGGTTTCTAATCCCGTTCGCTCCCCATGCTTTCGTCCCAGAGGTTTAATGGGACTCCAGTTAGACTCTCACCCCACTCGGAGTTCACAAAGTAATAGACTATTTAAACTCAACCAACGGAATTTTACTAAACACGATGGTCTTCGAGACATACAGGTAACTAAGCAAAACCCGGTTTGAGCCCGTGGATTTCACTTCTGACTAGAAAATCACCCACAGCCCGCATTCTGACCCGCGATTCC
+
FFFF:FF,,FFFFFFFFFFFFF,,FF,FFF,FFFF,FFFFFFFF:F,,F,,,::,,F,F,,,,,FF,,,FFF,FF,,,F,:,F,,F:F:::F,F,,,,:,,,,,,F,,,,:FF,:,FF,,:,,,,FF,F,,F,:,,:,,,F,,:,,,F,,,,,,,,,,,F,,F,,F,,:,,,,,FFF:F,F,F,,:,FF,,F:,,,,,,F,,,F,F,,F,F,,:FF,:::,F,,,,,,:,F,,,,,,,,,F,,,:F,F,:
@A00920:152:HGHKKDRXX:2:2107:29197:29888 2:N:0:AGGAGTGG+CTAGAACA
GGACTACTAGGGTTTCTAATCCCGTTTGCTCCCCTGGCTTTCGTTCCTCAGTGTCAGTAGCAGTCCAGAACGCCGCCTTCGCCACCGGTGTTCCTCCAGATATCTACGCATTTCACCGCTACACCTGGAATTCCGCGTTCCTCTCCTGCACTCAAGCCGGCCAGTCTCAGACGCAGTTCCCCAGTTAAGCTGAGGGATTTCACGTCTGACTTAGCAAGCCACCTACGAACCCTTTACGCCCAGTAATTCC
+
FFFFFFFFFFFFFFFFFFFFFFFFFFFFFFFFFF:FFFFFFFFFFFFFFFFFFFFFFFF:FFFFFFFFFFFFFFFFFFFFFFFFFFFFFFFFFFFFFFFFFFFFFFFFF:FFFFFFFFFFFFFFFFFFFFFFFFFFFFFFFFFFFF:FFFFFFFFFFFFFFFFFFFFFFFFFFFFFFFFFFF,FFF:FFFFFFFF:F:FFFFFFFFFFFFF:F:FFFFFFFFFF:FFF,F:F:FFFFFFFFFFFFFFFFF
@A00920:152:HGHKKDRXX:2:2107:29243:30091 2:N:0:AGGAGTGG+CTAGAACA
GGACTACAAGGGTTTCTAATCCTGTTCGCTCCCCACGCTTTCGTGCCTGAGCGTCAGTCGCCGTCCAGCCACCCGCCTACGCTTCTGGTATTCCTCGTGATATCTACGCATTTCACCGCTACACCACGAATTCTAGTGGCCTCTCCGGGACTCAAGGACTGCAGTATCAAAGGCCGTCCTACGGTTGAGCCGTAGACTTTCACCCCTGACTTACCGCCCCGCCTGCACACCCTTTACACCCAATAATTCC
+
FF,FFFFFFFFFFFFFFFFFFFFFFFFFFFFFFFFFFFFFFFFFFFFFFFFFFFFFFFFFFFFFFFFFFFFFFFFFFFFFFFFFFFFFFFFFFFFFFFFFFFFFFFFFFFFFFFFFFFFFFFFF:FFFFFFFFFFFFFFFFFFFFFFFFFFFFF:FFF:FFFFFFFFFFFFFFFFFFFFFFFFFFFF:FFFFF:FFFFFFF:FF:FFFFF:FFFFFFFFFFF,FFF:F,FFFFFFFFFFFF::F:FF:FF
@A00920:152:HGHKKDRXX:2:2107:28818:30107 2:N:0:AGGAGTGG+CTAGAACA
GGACTACTCGGGTTTCTAATCCTGTTTGCTCCCCACGCTTTCGCTCCTCAGCGTCAGTACCGGACCAGTGAGCCGCCTTCGCCACTGGTGTTCCTGCGAATATCTACGAATTTCACCTCTACACTCGCAATTCCACTCACCTCTTCCGGACTCTAGATCGACAGTATCAAAGGCAGTTCCAGGGTTGAGCCCTGGGATTTCACCCCTGACTGATCGATCCGCCTACGAGCGCTTTACGCCCAGTAATTCC
+
:FFFF,FFFFFFFF:FFFFFF:,FFFFFFFFFFFFF,FFFF,FFFFF:FFFFFFF:F:FFF:FFFFFFFFFFFFF:F,FFF,FFFF:FFFFFFFFF:FFFFFFFFFFFF,FFFF:FFFFF:FFFFFFF,FFFFFFFFFFFFFFFFFFFFFFFFFFFFFFFFFF:,FFFFF:F:FFFFFFFFFFFFFFFFFFFF:FFFFFFFFFFFFF:FF:F,FFFFF,FF,F,F,FFFFFFFF:,FFFFFFF:FFF,FF
@A00920:152:HGHKKDRXX:2:2107:29179:30264 2:N:0:AGGAGTGG+CTAGAACA
GGACTACTAGGGTATCTAATCCTGTTTGATCCCCACGCTTTCGCACCTCAGCGTCAGTATTAAGCCAGGAGGCCGCCTTCGCCACCGGTATTCCTCCACATATCTACGCATTTCACCGCTACACGTGGAATTCTACCTCCCTCTCTCATACTCTAGCCGATCAGTATCGGATGCAATTCCCAGGTTGAGCCCGGGGCTTTCACACCCGACTTAATCAGCCGCCTACGCGCGCTTTACGCCCAGTAATTCC
+
FFFFFFFFFFFFFFFFFFFFFFFFFFFFFFFFFFFFFFFFFFFFFFFFFFFFFFFFFFFFFFFFFFFFFFFF,FFFFFFFFFFFFFFFFF,FFFFFFFFFFFFFFFFFFFFFFFFFFFFFFFFFFFFFFFFFFFF:FFFFFFFFFFFFFFF:FFFFFFFFFFFFFFFFFFFFFFFFFFFFFFFFFFFFFFFFFFFFFF:FFFFFF,FFFFFFFFFFFFFFFFFFFFFFFFFFFFFFFFFFF::FFFFFFF
@A00920:152:HGHKKDRXX:2:2107:22128:31109 2:N:0:AGGAGTGG+CTAGAACA
GGACTACTAGGGTTTCTAATCCTGTTTGCTCCCCACGCTTTCGCACCTCAGCGTCAGTATCTTCCCAGATCGCCGCCTTCGCCACTGGTGTTCCTCCCGATATCTACGAATTTCACCTCTACACCGGGAATTCCGCGATCCTCTTAAGTACTCAAGCTCTGCAGTTTCCCATGCACTTCCACGGTTAAGCCGTGGGCTTTCACATGGGACTTGCAAAGCCGCCTACGTGCGCTTTACGCCCAGTAATTCC
+
FFFFFF:FFFFFFFFFFFFFFF:FFFFFFFFFFF,FFFFFFFFFFFFFFFFFFFFFFF,FF,F:FFFFFFFFFFFFFFFFFFFFFFFFFFFFFFFFFFFFFFFFF,FFFFFFFFFFFFFFFFFFFFFFFFFFFFFFFFFFFFFFFFFF:FFFFFFF,FFFFFFFFFFF:FFFFFFFFF:FFFFFFFF:FFFFFFFFFFFF::FF,F:FFFFF,FF,FF:::FFF:FF:FFFFFFF:FFFFFFFF:FFF:,
@A00920:152:HGHKKDRXX:2:2107:31928:31109 2:N:0:AGGAGTGG+CTAGAACA
GGACTACTGGGGTTTCTAATCCCGTTTGCTCCCCTGGCTTTCGCGCCTCAGCGTCAATGCCGGTCCAGGATGCCGCCTTCGCCACCGGTGTTCCTCCAGATATCTACGCATTTCACCGCTACACCTGGAATTCCACATCCCTCTCCCGGATTCAAGCCTGCCAGTCTCGGACGCAGTTCCCGGGTTGAGCCCGGGGATTTCACGTTCGACTTAGTTGGCCGCCTACGAGCCCTTTACGCCCAGTAATTCC
+
FFFFFFFFF:FFFFFFFFFFFFFFFFFFFFFFFFF:FFFFFFFFFFFFFFFFFFFFF:FFF:FFFFFFFFFFFFFFF:FFFFFFFFFF:FFFFFFFFFFFFFFFFFFFFFFFFFFF:FFFF,FF:FFF,::FFF:FFFFFFFFFFFFF:FFFFF:,,FFFF:,F,FFF:F:FFFFFFF:FFFFF,,F,FFFFF:FF:,FFFFFFFFFF,F,,F:FFFFFFFFF,FFF:F:F:FF:::FF,F,F,F,FFFF
@A00920:152:HGHKKDRXX:2:2107:9444:31187 2:N:0:AGGAGTGG+CTAGAACA
GGACTACCCGGGTTTCTAATCCTGTTTGCTCCCCACGCTTTCGTGCATGAGCGTCAGTGTTAGCCCAGGGGGCTGCCTTCGCCATCGGTGTTCCTCCAGATCTCTACGCATTTCACTGCTACACCTGGAATTCCACCCCCCTCTTCCACACTCAAGCTCCCCAGTTTCAAACGCAGTTCCCAGGTTAAGCCCGGGGATTTCACATCTGACTTAAGGAGCCGCCTGCGCACGCTTTACGCCCAGTAATTCC
+
FFFFF:FFFFFF,FFFFFFFFFFFFFFFFFFFFFFFFFFFFFFFFFFFFFFFFFFFFFFF:FFFFFFFFFFFFFFFFFFFFFFFFFFFFFFFF:FFFFF:FFFFFFFFFFFFFFFFFFFFFFFFFFFFFFFFFFFFFF:FFFFFFFFFFFFFFFFFFFFFFFFFFF,FFFFFFFFFFF:FFFFFFFFF:F:FFFFFF,FF:FFFFFFFFFF:FFFFFFFFFFFFF:FFFFFFFFF::FFFFFFF:FF:FF
@A00920:152:HGHKKDRXX:2:2107:6967:31438 2:N:0:AGGAGTGG+CTAGAACA
GGACTACAAGGGTTTCTAATCCTGTTCGCTCCCCACGCTTTCGCTCCTCAGCGTCAGTATCGGCCCAGAGATCCGCCTTCGCCACCGGTGTTCCTCCTGATATCTGCGCATTTCACCGCTACACCAGGAATTCCGATCTCCCCTACCGAACTCTAGCCTGCCCGTATCGACTGCAGACCCGGGGTTAAGCCCCGGGCTTTCACAACCGACGTGACAAGCCGCCTCCGAGCTCTTTACGCCCAATAATTCC
+
FFFFFFFFFFFFFFFFFFFFFFFFFFFFFFFFFF:FFFFFFFFFFFF:FFFFFFFFFFFFFFFFFFFFFF:FFFFFF:FFFFFFFFFFFFFFFFFFFFFFFFFFFFFFFFFFFFFFFFFFFFFFFFFF:FFFFFFFFFFFFFFFFFFFFFFFFFFFFFFFFFFFFFFF::FF:F,FF:FFFFF:FFFFFFFFFFFFFFFFFFF,:FFFFFF:FF:FFFFFFFFF,FFFF:,FFFFFFFFFFFFF::FFFF
@A00920:152:HGHKKDRXX:2:2107:22507:33019 2:N:0:AGGAGTGG+CTAGAACA
GGACTACTAGGGTTTCTAATCCTGTTTGCTCCCCACGCTTTCGCACCTCAGCGTCAGTTCCGAGCCAGTAAGCCGCCTTCGCCACTGGTGTTCTTCCTAATATCTACGAATTCCACCTCTACACTCGCAGTTCCACTCACCTCTCCCGGACTCGAGACCCTCAGTATCAAAGGCAGTTCTGGAGTTGAGCTCCAGGATTTCACCCCTGACTTAAAGATCCGCCTACGTGCGCTTTACGCCCAGTGATTCC
+
FFFFFFFFFFFFFFFFFFFFFFFFFFFFFFFFFFFFFFFF:FFFFFFFFFFFFFFFF,FFFFFFFFFFFFFFFFFFF:FFFFF:FFFFFF:FFFFF:FF,FFFFFFFFFFFFFFFFFFFFFFFFFFFF,FF:FF:FFFFFFFFFFFF:FFFFFFFFFFFFFFFFF,FFFFFFFF:F:FFFFFFFFFFFFFFFFFFFFFFFF:FFFFFFFFFFFFFFFFFFFFFFFFFFFFFFFFF,FFFFFF,FFFFF:F
@A00920:152:HGHKKDRXX:2:2107:6786:33098 2:N:0:AGGAGTGG+CTAGAACA
GGACTACTCGGGTTTCTAATCCTGTTTGCTCCCCTAGCTTTCGTGCCTCAGCGTCAGGACCTGTCCAGGGACTCGCCTTCGCCACTGGTGTTCCTCTCGATATCTACGCATTTCACTGCTACACCGAGAATTCCAGTCCCCCCTCCAGTCCTCAAGCCGGATAGTATCCAATGCAGTTTCCGAGTTGAGCTCGGAGATTTCACATCAGACTTACCCGACCGCCTACGCACCCTTTAAGCCCAGTGAATCC
+
FFFFFFFFFFFFFFFFFFFFFF:FFF:FFFFFFFFFFFFFFFFFFFFFFFFFFFFFFF,FFFF:FFFFF:FFFFFFFFFFFFF:FFFFF:FFFF:FFFFFFFFFFFFFFFFFFFFF:FFFFFFFFFFFFFFFFFFFFFFFFFFF:FFF,FFFFFFFFFFFFFFFFFFFFFFFFFFFFFFFFFF:FFFFFFFFFFFFFFFFFFFFFFFFFFFFFF:FFFFF,FF,FFF,FFF:FFF,,,FF,F:FFFF,FF
@A00920:152:HGHKKDRXX:2:2107:31584:33176 2:N:0:AGGAGTGG+CTAGAACA
GGACTACAAGGGTTTCTAATCCTGTTTGCTCCCCACGCTTTCGCACCTCAGCGTCAGTACCGGGCCAGTGAGCCGCCTTCGCCACTGGTGTTCTTGCGAATATCTACGAATTTCACCTCTACACTCGCAGTTCCACTCACCTCTCCCGGACTCAAGATCGCCAGTATCAAAGGCAGTTCTGGCGTTGAGCTCCAGGATTTCACCCCTGACTTAACAATCCGCCTACGAGCGCTTTACGCCCAGTGATTCC
+
FFFFFFFFFFFFFFFFFFFFFFFFFFFFFFFFFFFFFFFFFFFFFFFFFFFFFFFFFFFFFFFFFFFF:FFF:FFFFFFFFFFFFFFFFFFFFFFFFF:FFFFFFFFFFFFFFF:FFFFFFFFFFFFFFFFFFFFFFF,FFFFFFF,F,FFFFFFFFF:FFFFFFFFFFFFFF:,FFFFFFF,FFFFFFFFFF:,F:FFFFFFF:F,FFFFFFFFFFFFFFFFFFFF,FFFFFF:FFFFFFFF:FFFF,F
@A00920:152:HGHKKDRXX:2:2107:7798:33786 2:N:0:AGGAGTGG+CTAGAACA
GGACTACTGGGGTTTCTAATCCCTTTTGCTCCCCTGGCCTTCGAGCCTCAGCGTCAGATGTTGTCCAGTAGCTCGCCTTCGCCACGAGTGTTCCTCTCGATATCCACGCATTTCACTGCTACACCGAGAATTCCAGCTACCTCTCCAACCCTCAAGCATGGCAGTATCGGATGCAGTTCCGGGGTTGAGCCCCGGGATTTCACATCTGACTTACCACGCCGCCTACGCTCCCTTTACGCCCAGTGATTCC
+
FFFFFFFFFFFFFFFFFFFFFFFFFFFFFFFFFFFFFFF:FFFFFF:FFFFFFFFFFF:FFFFFF:FF:FFFFFFFFFFFFFFFFFFFFFFFFFFF:FFF,FFFFFFFFFFFFFFFFFFFFFFFFFFF,FF:FFFFFF,FFFFFFF:,FFFFF,FFFFF,FFF:FFFFFFFFFFFFFFFF:FFFFFFFFFF,F,FFFFFFFFFFFFFFFFFF:FFFFFFFFFFFFFFF:F:F,FFF:,FFF:F,FFFF:F
@A00920:152:HGHKKDRXX:2:2107:32307:33927 2:N:0:AGGAGTGG+CTAGAACA
GGACTACCGGGGTTTCTAATCCTGTTTGCTACCCACGCTTTCGATCCTCAGCGTCAGTACTGGCCCAGAGAACCGCCTTCGCTACTGGTGTTCATCCCGATATCTGCGCATTTCACCGCTACACCGGTAATTCCATTCTCCTCTACCAGACTCTAGCAAAAGCAGTATCGACGGCAGTTCCTAGGTTGAGCCTAGGGATTTCACCGCCGACTTGCTGAGCCGCCTACTAGCTATTTACTCCCAAAAAATC
+
:FFFFFFF,FFFF,FFFFFFFFF,FF:FFFFFFFF,F,FFFFF,F:FFFFF,FFFFFFFFFFF:FFF:F:,FF:FF:FF,FFFF:FFFFFFFF,FFFF,FF:FFFF,FFFFFFFFFFFFFFF:F,FF,FFFFFF,FFFFFF:FFFFFFFFFFFFFFF,F:FFFFFF,F:FFF,FFFF,FFF,FFF:FFFFFFF,FFFFFFFFF:,F,,FFF,:F,FF:,FFF,F,FF:FF,FFFF::F,F,FF:,FF,F:
@A00920:152:HGHKKDRXX:2:2107:15519:34663 2:N:0:AGGAGTGG+CTAGAACA
GGACTACTGGGGTATCTAATCCTGTTTGCTCCCCACGCTTTCGCACCTCAGTGTCAGTACCGGGCCAGTGAGCCGCCTTCGCCACTGGTGTTCTTGCGAATATCTACGAATTTCACCTCTACACTCGCAGTTCCACCCACCTCTCCCGGACTCGAAGATCGCCAGTATCGAAGGCAGTTCTGGAGTTGAGCTCCAGGATTTCACCCCCGACTAAGCGACCCACCTACGTGCGCTTTACGCCCAGTGATTC
+
FFFFFFFFFFFFFFFFFFFFF:FFF:FFFFFFFF:FFFFFFFFFFF:FF,FFFFFFFFFFFFFF:F:FFFFFFFFFFFFFFFFFFFFFFFFFFFFFFFFF:FFFFFFFFFFFFFFF:FFF:FFFFFFFFFFF:FFFFFFFFFFFFFFFFFFFFFFFFFFF::FFFFFFFFFF:FFFFFFF:F:FFFFF,FFF:F:FFFFF:F,FFFF:FFFFFFFFFFFFF:FFFFFF,FFF:F,:FFFFFFFFFFF,:F
@A00920:152:HGHKKDRXX:2:2107:5855:35023 2:N:0:AGGAGTGG+CTAGAACA
GGACTACACGGGTTTCTAATCCTGTTTGCTCCCCACGCTTTCGCGCCTCAGCGTCAGAACCGGACCAGTCAGCCGCCTTCGCCACTGGTGTTCTTGCGAATATCTACGAATTTCACCTCTACACTCGCAGTTCCACTGACCTCTTCCGGTCTCGAGCCGTCCAGTATCGAAGGCCATTCTGTGGTTGAGCCACAGGCTTTCACCCCCGACTTGAACGGCCGCCTACGCGCCCTTTACGCCCAGTAAATCC
+
FFF::,:FFF:FFFFFFFF:FFFFFFFFFFFFFFFFFFFFFFFFFF:FF:FFFFFFFFFFFFFFFFFFFFFFFFFFFF:FFFFFFFFFFFFFFFFFFFFFFFFFF,FFFFFFFFFFFFFFFFFFFFFFF:FFF,FF,FFFFFFFFF:FFFFFFF,FFFFFFFFFFFFFFFFFFFFFFFFFFFFFF:FFF,:FFFFFFFFFFFFFFFFFFFFF,,:FFFFFFFFFFFFFFFFFFFFFFFFFFFFFFFFF:F
@A00920:152:HGHKKDRXX:2:2107:31503:35790 2:N:0:AGGAGTGG+CTAGAACA
GGACTACTCGGGTTTCTAATCCTGTTTGCTCCCCACGCTTTCGTGCCTCAGTGTCAGTGCTGGTCCAGATGGCCGCCTTCGCCACGGATGTTCCTCCCGATCTCTACGCATTTCACTGCTACACCGGGAATTCCGCCATCCTCTACCGCACTCTAGCCCGCCAGTATCCAGTGCAATTCCCAGGTTGAGCCCAGGGCTTTCACATCAGACTTAACGAACCACCTACGCACGCTTTACGCCCAGTAATTCC
+
:F:FFFFFFF:FFFFFFFFFFFFFFFFFF:F:FFFF:FFFFFFFFFFF:FFFFFFFFFFFFFFFFFFFFFFFFFFFFF:FFFFFFFFFFF:F:FFFFFFF,FFFFFFFFFFFFFFFFF:FFFF,FFFFF:FF:FFFFFFFFFF:FFFFFFFFFF:FFFFFFF,FFFFFFFFFFFFFFFFFFFFFFFF:::FFFF:FF:,F,::F:F,F,FFFFFFF,F,FFFFFFFFFFF,FFFF:F,FFFF:F,F,F:F
@A00920:152:HGHKKDRXX:2:2107:21160:35916 2:N:0:AGGAGTGG+CTAGAACA
GGACTACCGGGGTATCTAATCCTGTTTGCTACCCACGCTTTCGCGCCTCAGCGTCAGATAATGCCCAGTTTGCTGCCTTCGCCATGGGTGTTCCTCCTGATATCAACACATTTCACCGTTACACCAGGAATTCCACAAACCTCTGCATTCCTCAAGCTTGCCAGTATGCGAAGCAGTTTCCGGGTTGAGCCCTGGAGATTTCACTTCACACTTAACAAGCCGCCTACGCGCTCTTTACGCCCAGTAAATC
+
FFFFFFFFFFFFFFFFFFF:FFFFF:FFFFFFFFFFFFFFFFFFFFFFFFFFFFFFFFFFFFFFFFFFFFFFFFFFFFFFFFFFFFFFFFFFFFFFFFFFFFFFFFFFFF:FFFFFFFFFFFFFF,FFFFFFFFFFFFFFFFFFFFFFFFFFFFFFFFFFFF:FF,FFFFFFFFFFFFFFFFFFFFF:FFFFFFFFFFFFFFFFFFFFFFFFFFFFF,:FFFFFFFFFFFFFF,FFFFFFFFFFFF:FFF
@A00920:152:HGHKKDRXX:2:2107:20256:36229 2:N:0:AGGAGTGG+CTAGAACA
GGACTACTGGGGTTTCTAATCCTGTTCGCTCCCCACGCTTTCGCGTCTCAGCGTCAGTACCGTCCCAGAGAACCGCCTTCGCCACGGGTGTTCTTCCCGATATCTGCGCATTTCACCGCTACACCAGGAATTCCACACTCCTCTACCGAACTCGAGTCACAGCAGTATCGACTGGCGTCCCAAGGTTGAGCCTTGGATTTTCACAGTCGACTTACTGAACCGCCTAGGAGCCCTTTACGCCCAATGATTC
+
FFFFFFFFFFFFF:FFFFFFFFFFFFFFFFFFFFFFFFFF:FFF:FF:FFFFF,FFFFF:FFFFFFFFFFF:FFFFF,FFFFFFFFFFFFFFFFFFF,FFFFFFFFFFFFF:FF:FFFFFFFFFFFFFFFFFF:,FFFFFF,FFFF,FFFFFF:FFFFFFFFFFF:FFFFFFFFFFF,,FFFF,FFFF:,,:FFFFFFFFFFFF:,,,FFF,FFF,FFFF,FFFFFFFFFFFFFFFFFFFF:,F:FFFFF
@A00920:152:HGHKKDRXX:2:2107:27868:37043 2:N:0:AGGAGTGG+CTAGAACA
GGACTACTGGGGTTTCTAATCCGGTTTGCTACCCACGCTTTCGCCCCTGAGCGTCAGGTCAGGGCCAGGAAGCCGCCTTCGCCACTGGTGTTCCTCCAGATATCTACGCATTTCACCGCTACACCTGGAATTCCGCTTCCCTCTCCCTGCCTCAAGCCCGGCAGTTTCTCAAGACCCCTCCCAGTTGAGCCGGGAGATTTCACCCGAGACTGACCGAGCCGCCTGCGGGCTCTTTACGCCCAATGAATCC
+
FFFFFFFFFFFFFFFFFFFFFFFFFFFFFFFFFFFFFFF:FFFFFFFFF:FFFFFFFFFFFFFFFFFFFFFFFFFFF:FFFFFFFFFFFFFFFFFFFFFFFFFFFFFFFFFFFFFFFFFFFFFFFFFFFFFFFFFFFFFFFFFFFFFF:FFFFFFFFF:FFFFFFFFFFFFFFFFFFFFFF:FFF:FFFFFFFFFFFFFFFFFFFFFFFFFFFFFFFFFFFFFFF:FFFFFF:FFFFF:FFFFFF::FFF
@A00920:152:HGHKKDRXX:2:2108:6614:1360 2:N:0:AGGAGTGG+CTAGAACA
GGACTACCAGGGTTTCTAATCCTGTTTGATCCCCACGCTTTCGTGCCTCAGCGTCAGTATTTGCTTAGTAAGCTGCCTTCGCAATTGGTGTTCTGTATCATATCTATGCATTTCACCGCTACATGATACATTCCGCCTACCTCAACAAAACTCAAGACTGGCAGTTTCAAAGGCAATTCGATAGTTGAGCTACCGGCTTTCACCCCTGACTTATCAGTCCGCCTACGCACCCTTTAAACCCAATAAATCC
+
FFFFFFFFFFFFFFFFFFFFFFFFFFFFFFFFFFFFFFFFFFFFFFFFFFFFFFFFFFFFFFFFFFFFFFFFFFFFFFFFFFFFF:FFFFFFF:FFFFFFFFFFF:FFFFFFFFFFFFFFFFFFFFFFFFFFF:FFFFFFFFFFFFFFFF:FF:FFFFFFFFFFFFFFFFFFFFF:FFFFFFFFFFFFFF:FFFFFFFFFF:FFFFFFFFFFFFFFFFFFFFFFF,FFFFFFF:FFFFFF,FFF:F::F:
@A00920:152:HGHKKDRXX:2:2108:13838:2096 2:N:0:AGGAGTGG+CTAGAACA
GGACTACAGGGGTTTCTAATCCCGTTCGCTCCCCATGCTTTCGCCTCTCAGCGTCAGGTCAGGCCCAGCGTGTCGCCTTCGCCACTGGTGTTCCTCCGGATCTCTACGCATTTCACCACTACACCCGGAATTCCACACGCCTCTACCTGCCTCTAGCCCCGCAGTTCGGTCACGTCCTCGCCCGGTTGAGCCGGGCGCTTTCACGCGCCACTTGCAGGACCGCCTACACGCGCTTTACACCCAGTACATC
+
FFFFFFFF:FFFFFFFFFFFFFFFFFFFFFFF:FFFFFFFFFFFFFFFFFFFFFFFF:FFF::FFFFFFFFFFFFFFFFFFFFF,FFFFFFFFFFFF:FF,FFFF,FFFFFFFF:FFFFFFF:FFFFFFFFFFF,FFFFFFFFF::FFFF:FFFFF:FFFFFFFFFFFFFFFFFFFFFF:FFFFFF:FFFF,FFFFFF:FFF,FFFFFFFFFFFFFFFF:FF,FF:FFF:FFF:FFFFFFFFFFFF,FFF
@A00920:152:HGHKKDRXX:2:2108:31349:2769 2:N:0:AGGAGTGG+CTAGAACA
GGACTACAGGGGTTTCTAATCCTGTTTGCTACCCACGCTTTCGCTCCTCAGCGTCAGTTACGGCCCAGAGTGGCGCCTTCGCCACTGGTGTTCCTCCTGATATCTGCGCATTTCACCGCTACACCAGGAATTCCCCACTCCCCTACCGTACTCAAGTCATAGCAGTATCGAGTGGCGTCTCTGGGTTAAGCCCAGAGTTTTCACACCCGACTTACTAAACCGCCTACGAGCTCTTTACGCCCCATAAATC
+
FFFFFFFFFFFFFFFFF:FFFFFFFFFFFFFFFFFFFFFFFFFFFFFFFFFFFFFFFFFFFFFFFFFFFFFFFFFFFFFFFFFFFFFFFFFFFFFFFFFFFFFFFFFFFFFFFF:FFFFFFFFF:FFFFFFFFFFF,FFFFFFFFFFFFFFFFFFFFFFFFFFFFFFFFFFFFFFFFFFFFFFFFFFFFFFFFFFFFFFFFFF,FFFFFFFFFFFF,FFFFFFFFFFFFFFF:F:,FFFFFF,FFFFF,:
@A00920:152:HGHKKDRXX:2:2108:25120:4257 2:N:0:AGGAGTGG+CTAGAACA
GGACTACCGGGGTTTCTAATCCTGTTCGCTCCCCACGCTTTCGCACCTCAGCGTCAGATCGAGCCCAGTTGGCCGCCTTCGCCTCTGGTATTCCTCCGGATCTCTACGCATTTCACCACTACACGCGGAATTCCACATCCCTCTCTCACACTCTAGACCGGCAGTCTCAGACAGCCTCTCCAGGTTTAGCCTGGAGCTTTCATGCCTCACTTACCGATCCGCCTGCGCGCCCTTTACGCCCAGTAATTCC
+
FFFFFFFFFFFFFFFFFFFFFFFFFF:FFFF:FFFFFFF,FFFFFFFFFFFFFFFFF:FFFFFF:FFFFFFFFFFFFFFFFFF,FFFFF,FFFFFFF:FFFFFFF:FFF,,FFFFFFFFFFFFFFFFFFFFFFFFF,FFFFFFF,FFFFFFFFFFFFF,FFF,FFFF::FFFF:FFFFFFFF:FF,F:FFFFFFFFFF::FFF:::FFF:FF:F:FFFFFFFFFF::FFF:FF,F:::FFFFFF:,FFFF
@A00920:152:HGHKKDRXX:2:2108:11107:4633 2:N:0:AGGAGTGG+CTAGAACA
GGACTACAAGGGTATCTAATCCTGTTTGCTCCCCACACTTTCGAGCCTCAGTGTCAGTTACAGTTTCGTCAGCTGCCTTCGCAATCGGTGTTCTATGACATATCTAAGTATTTCACCACTACATGTCATATTCCGCCAACGGCATCTGTACTCAAGCCCTGCAGTATCAATGGCACTTCTATAGTTAAGCTACAGGATTTCACCACTGACTTACAAGGCCACCTACGCTCCCTTTAAACCCAATGAATCC
+
F:FFFFF:FFFFFFFFFFFF::F:FFFFFFFFFFFFFFFFFFFFFFFFF:FFFFFFFFFFFFFFFF,FFFFF:FFFFFFFFFFF,FFFFFFFFFFFFFFFFFFFFFFF:FFFFFFFFFFFFFF,FF:,FFFFFF,F:FFFFFFFFFFF,FFFFFFF:FF:FF:FFFFF:F,,F:F,:FFFF:FF:FFFFFFF,FFFFFFFFFFFFF:FFFF:FFFF:FFFFFF:FFFFFFFFFFFFFFFF:FFF,:FF:,
@A00920:152:HGHKKDRXX:2:2108:29225:4946 2:N:0:AGGAGTGG+CTAGAACA
GGACTACTGGGGTATCTAATCCTGTTTGCTCCCCACGCTTTCGCTCCTCAGCGTCAATGCCGGTCCAGGATGCCGCCTTCGCCACCGGTATTCCTCCAGATATCTACGCATTTCACCGCTACACCTGGAATTCCGCATTCCTCTCCCAAACTCAAGCCATCCAGTCTCACACGCAGTTCCCCGGTTGAGCCGAGGGATTTCACGTGTGACTTAATTGGCCGCCTACGAGCCCTTTACGCCCAGTAATTCC
+
FFFFFFFFFFFFFFFFFFFFFFFFFFFFFFFFFFFFFFFFFFFFFFFFFFFFFFFFFFFFFFFFFFFFFFFFFFFFFFFFFFFFFFFF:FFFFFFFFFFFFFFFFFFFFFFFFFFFFFFFFFFFFFFFFF:FFFFFFFFFFFFFFFFFFFFFFFF:FF:FFFFFFFFFFFFFFFFFFFFFFFFFF:FFFFFFFFFFFFFFFFFFFFFFFFFFFFFFFFFFFFFF:FFFFFFFFFF:FFFFFFF:FFFFFF
@A00920:152:HGHKKDRXX:2:2108:19307:5525 2:N:0:AGGAGTGG+CTAGAACA
GGACTACAGGGGTATCTAATCCTGTTTGCTCCCCACGCTTTCGCGTCTTAGCGTCAGAAACCGTCCAGATAGCCGCCTTCGCCACTGGTGTTCTTCCCAATATCTACGCATTTCACCGCTACACTGGGAATTCCACTCACCTCTCCCGGTCTCAAGCCTCACAGTCTGACAGGCAGTTCCTCGGTTAAGCCGAGGGCTTTCACCCGGCACTTGCAAAGCCGCCTACGCGCCCTTTACGCCCACTAAGTCC
+
FFFF:FFFFFFFFF:FFFFFFF:FFFFFF:FFFFF:FFFFFFFFFFF:FFFFFFFFFFFFFFFFFFFFFFFFFFF:FF:FFFFFFFFFF::FF:FFFFFFFFFFFFFFFFF:FF:FFFF,:F:FFFFFF:FFF:FF,FFFFFF:FFFFFFFFFFFFFFFFFFFFFFFFF:FFFFFFF,FFFF:FFFF:FFFFF:FFFF,:F:FFFF,FFFFFFFF:FFF,FFFFFFFFFFFF:,,FFFF:FF,F,F:FFF
@A00920:152:HGHKKDRXX:2:2108:19642:5822 2:N:0:AGGAGTGG+CTAGAACA
GGACTACTAGGGTATCTAATCCTGTTTGCTCCCCTAGCTTTCGTGCCTCAGTGTCAGAAGTTGTCCAGGGACTCGCCTTCGCCACTGGTGTTCCACTTGATATCTACGCATTTCACTGCTACACCAAGTATTCCAGTCCCCCCTCCAACTCTCTAGTCGAATAGTATCCAATGCCATTTCCGAGTTGAGCTCGGAGATTTCACATCAGACTTATCCGACCACCTACGCACCCTTTACGCCCAGTGACTCC
+
FFFFFFFFFFFFF:FFFFFFFFFFF:FFFFFFF:FFFFFFFFFFFFFFFFF:FFF:FF:FFFFFFF:FFFFFFFFFFF:FFFFFFFFFFFFFFFFFFFFFFF:FFFFFFFFFFF:FFFFFFFFFFFFFFF:FFFFFFFFFFFFFFFFFFFFFFFFFFFFFFFFF:,F:FFF,:FFFFF:FFFFFFFFF:FFFFF:FFFFFFFFFFF,FFFFFFFFF:FFFF:FF,FFF:FFFFFFFFFFFFFFFFFFFFF
@A00920:152:HGHKKDRXX:2:2108:14479:5838 2:N:0:AGGAGTGG+CTAGAACA
GGACTACAAGGGTATCTAATCCCGTTCGCTACCCATGCCTTCGCGTCTGAGTGTCAATATGAGGCCAGTTGACCGCCTTCGCCACTGGTGTTCTTCCGCATCTCTACGCATTTCACCACTACACGCGGAATTCCGTCAACCTCTCCTCTATTCAAGACTGGCAGTATCACTCAACCTCTCCTAGTTTAGCCAGGAGCTTTCATAAGTAACTTACCAACCCACCTACACGCGCTTTACGCCCAGTAACTCC
+
FFFFFFFFFFFFFFFFFFFFFFFFFFFFFFFFFFFFFFFFFFFFFFFFFFFFFFFFFFFFFFFFFF:FFFFFFFFFFFFFFFFFFFFFFFFFFFFFFFFFFFFFFFFFFF:FFFFFFFFFFFFFFFFFFF:FFFFFFFFFFFFFFFFFFFFFFFFFFFFFFFFFF:FFFFFFFFFFFFFFFFFFFFFFFFF:FFFFFF,,FFFFFFFFFFFFFF:F:FFFF::FFFFF,FFFFFFFFFFFFFFFFFF:FF
@A00920:152:HGHKKDRXX:2:2108:18927:6026 2:N:0:AGGAGTGG+CTAGAACA
GGACTACAGGGGTTTCTAATCCCGTTTGCTCCCCTGGCTTTCGCGCCTCAGCGTCAATGCCGGTCCAGGATGCCGCCTTCGCCACCGGTGTTCCTCCAGATATCTACGCATTTCACCGCTACACCTGGAATTCCGCATCCCTCTCCCGGATTCAAGCCTGCCAGTATCGGACGCAGTTCCCGGGTTGAGCCCGGGGATTTCACGTTCGACTTAACAGGCCGCCTACGCGCCCTTTACGCCCAGTAATTCC
+
FF:FFFFFFFFFFFFFFFFFFFFFFFFFFFFFFFFFFFFFFFFFFFFFFFFFFFFFFFFFF:FFFFFFFFFFFFFFFFFFFFFFFFFFFFFFFFFFFFFFFFFFFFFFFFFFFFFFFF:FFFFFFFFF:FFFFFFF,FFFFFF:FFFFFFFFF:FFFF,FFFFFFFFFFFFFFFFFFFFF,FFFFFFFFFFFFFFFFFFFFFFFFFFFFFFF,F:FFFFFFFFFF:FFFFFF::F:FFFFF:FF:,FF:F
@A00920:152:HGHKKDRXX:2:2108:16188:7106 2:N:0:AGGAGTGG+CTAGAACA
GGACTACTGGGGTTTCTAATCCTGTTCGCTCCCCACGCTTTCGCACCTCAGCGTCAGATCAGGTCCAGCCAGCCGCCTTCGCCTCCGGTGTTCTTCCGGATCTCTACGCATTCCACCGCTACACCCGGAATTCCGCTGGCCTCTACCTGTCTCCAGCCCCCCAGTATCCCCGGCTTGCTCGGGGTTGAGCCCCGGCCTTTCACCATGAGACTTAACGGGCCGCCTACGTGCGCTTTACGCCCAATAATTC
+
FFFFFFFFFFFFFFFFFFFFFFFFFFFFFFFFFF:FFFF:FFFFFFFFF:FFFFFFFFFFFFFFFFFFFFFFFFFFFFFFFFFFFFFF:F:FFFFFFFFFFFFFFFFFF:FFFFFFFFFFFFFFFFFF:FFFFFFFFFFFFFFFFFFFFFFFFFFFFFFFFF:FFFFFFFFFFFFFFFFFFFFFFFFFFFFFFFFFFFFFFFFFFFFFFFFFFFFFFFFFFFFFFFFFFFFFF:,FFFFF,FF,F,:F:F
@A00920:152:HGHKKDRXX:2:2108:2908:7686 2:N:0:AGGAGTGG+CTAGAACA
GGACTACTGGGGTATCTAATCCTGTTCGCTCCCCACGCTTTCGTGCTTGAGTGTCAGTGCTGGTCCAGAAGGCCGCCTTCGCCACTGGTGTTCCTCCCGATATCTACGCATTTCACCGCTACACCGGGAATTCCGTTCTCCTCTTCTGCCCTCAAGAGACGCCGTATCCCGAAAAGCTCCAGGGTTGAGCCCTGGAATTTCCTTCGGGACGCGCGTCCCCGCCTACGAGCTCTTTACGCCCAGTAAATCC
+
FFFFFFFFFFFFFF:FFFFFFFFFFFFFFFFFFFFFFFFFFFFFFFFFFFFFFFFFFFFFFFFFFFFFFFFFFFFFFFFFFFFFFFFFFFFFFFFFFFFFFFFFFFFFFFFFFFFFFFF:FFFFFFFF:,F:FFFF:FFFFFFFFFFFFFFFFFFFFFFFFFFFF:FFFFFF,FFFFFFFFFFFFFFFFFFFFFFFFFFFFFFFFFFFFFFFFFFFFFFFFFFFFFFFFFFFFFF,FFFFFFFFFFFF:F
@A00920:152:HGHKKDRXX:2:2108:1768:7936 2:N:0:AGGAGTGG+CTAGAACA
GGACTACTCGGGTCTCTAAGGCTGTTTGCGCCCCCCGCTTTCGCACGTCTGCGTCGGTACCGGGCCTGTGGGCCGCCTGCGCGGCTGGTGGTCGTCCGAATATCTGGGGGGTTCGGCTCGTCACTCGGAGGGGGTCGCTCGTCTCGCGGTGTGGCGAGCCTGGGTCTCGGCGGCGGGTGTGGGGGTGAGCGCGCGGGGGGCCGCGCCGGCGTGGTGGGGCGGCGAGGGGCGGGGGCGGCGGAGTGGTGGG
+
FF:F,FF,FFFF,,,,,:,:,F,F,,,FF,::,F,:F:,,::F,,,:F:,F,F,,,F,:F:FF:,F,F,F,FF,FF,:F,F,,,,:FF,FF::,,,:F,,,,,,,,FF,,,,,:,:,,,:,,,,F,FF,::F::,,,FF,:,::F,,FF,,,,F,F:,,::F,F:,::F,,FF:,FFF,,FF,F,,F,,,:,,,FF:FFF,::,F,FF,,:,,,FF,,F,FF,,,,FFF,F::,F,,F,,:,:,FF,FF,
@A00920:152:HGHKKDRXX:2:2108:31376:8265 2:N:0:AGGAGTGG+CTAGAACA
GGACTACTCGGGTTTCTAATCCTGTTTGCTCCCCACGCTTTCGTGCCTCAGCGTCAGGACAGGCCCAGTTGCTCGTCTTCACCATCGGCGTTCCAGTAGATATCTACGCATTTCACCGCTCCACCTACTGTTCCAGCAACCCATACCTGCCTCAAGACCCGCAGTTCGCCTCGCAGTTCCTCGGTTGAGCCGAGGGCTTTCACAAGACGCTTGCGGGTCCGCCTACGCACCCTTTAAGCCCAGTGATTCC
+
FFFFFFFFFFFFFFFFFFFFFFFFFFFFFFFFFFFFFFFFFFFFFFFFFFFFFFFFFFFFFFFFFFFFFFFFFFFFFFFF:FFF:FFF:FFFFFFFFFFFFFFFFFFFFF:FFFFFF:FFFFFFFFF:FFFFFFFF:FFFFFFFFFFFFFFFFFFFFF:FFFFFFFFFF:FFFFFFFFFFFFFFFFFFFFFFFFF:FFFFFFFFFFFFFFFFFFFFFFFFFFFF:FFFFFFFFF::FF:FFFFFFFFFFF
@A00920:152:HGHKKDRXX:2:2108:20238:8484 2:N:0:AGGAGTGG+CTAGAACA
GGACTACTGGGGTTTCTAATCCTGTTTGATCCCCACACTTTCGTGCCTCAGCGTCAGTTAAAGCTTAGTTAGCTGCCTTCGCAATAGGTGTTCTTGACGATATCTAAGCATTTCACCGCTACACCGTCAATTCCGCCAACCTCAACTTTACTCAAGTCATACAGTATCAATGCCACCCTCCCGGTTAAGCCGGGATATTTCAGCACTGACTTATACAACCGCCTACGCACCCTTTAAACCCAATAAATCC
+
FFFFFFFFFFFFFFFFFFFFFFFFFFFFFFFFFFFFFFFFFFFFFFFFFFFFFFFFFFFFFFFFFFFFFFFFFFFFFFFFFFFFFFFFFFFFFFFFFFFF,FFFFFFFF:FFFFFFFFF:FFFFFFFFFFFFFF:FFFFFFFFFFFFFFFFFFFFFFFFFFFFFFFFFF,FFFFFFFFFFFFFFFFFFFFFFFFF,FFFFFFFFFFFFFFFF:FFFFFFFFFFFFFFFFFFF,F,FFFF,FFFF,F:FFF
@A00920:152:HGHKKDRXX:2:2108:28248:8766 2:N:0:AGGAGTGG+CTAGAACA
GGACTACAGGGGTTTCTAATCCCGTTTGCTCCCCTAGCTTTCGCGCCTCAGCGTCAAGAACAGGCCAGGAAGTCGCCTTCGCCACTGGTGTTCCTCCCGATATCTACGCATTTCACCACTACACCGGGAATTCCACTTCCCTCTCCTGCCTTCGAGTCGATCAGTATCGAGTGACCCTCCCCAGTTGAGCCGGGGGCTTTCACACTCGACTTGAACGACCGCCTGCGCGCTCTTTACGCCCAGTAAATCC
+
FFFFFFFFFFFFFFFFFFFFFFFFFFFFFFFFFFFFFFFFFFFFFFFFFFFFFFFFFFFFFFFFFFFFFFFFFFFFFFFFFFFFFFFFFFFFFFFFFFFFFFFFFFFFFFFFFFFFFFFFFFFFFFFFFFFFFFFFFFFFFFFFFF:FF:FFFFFFFFFFFFFFFFFFFFFFFFFFFFFFFFFF:FFFFFFFFFFFFFFFFFFFFFF:FFFFFFFFFFFFFFF:FFFFFFFFFFFFFFF:FFFFFFFFFF
@A00920:152:HGHKKDRXX:2:2108:25599:9345 2:N:0:AGGAGTGG+CTAGAACA
GGACTACCCGGGTTTCTAATCCTGTTTGCTCCCCACGCTTTCGCGCCTCAGCGTCGGATCCGGCCCAGCGGGCCGCCTTCGCCACCGGTATTCTTCCCGATATCTACGCATTCCACCGCTACACCGGGAATTCTACCCGCCCCTACCGGTCCCTAGGTCCGCAGTTTCGGCAGCAGCCTCGGAGTTGAGCCCCGAGATTTCACTGCCGACTTGCGGTCCCGCCTGCGCGCGCTTTACGCCCAGTAATTCC
+
FFFFFFFFFFFFFFFFFFF:FFFFFFFF:FFFFFFFFF,FFFF:FFFFF,FFFFFFFFFFFFFFFF:FFFFFFFFFFFFFFFFFF:FFFFFFFF,FFFFFFFFFF:FFFF:FFFFFFFFFFFFFFFFFF,F,FFFFFFFFFFF:FFF:FFFFFFFFFFFF:FFFFFFFFFF:FFFF:FFFFFFF::FFF:FFFFFFFF:FF:F:FFFF:FFFFFF:::F:FFFFFFFFFFFF,FF:FFF,FFFF,,FFFF
@A00920:152:HGHKKDRXX:2:2108:14561:9455 2:N:0:AGGAGTGG+CTAGAACA
GGACTACCAGGGTATCTAATCCTGTTTGCTCCCCACGCTTTCGTGCATGAGCGTCAGAAAAGGCCCAGCCGACTGTCTTCACCATTGGCGTTCCGACCGATATCTACGCATTTCACCGCTCCACCGTTAGTTCCGTCGGCCCCTACCTCTCTCAAGACCCCCAGTGCACTCCGCAGTTCCCCGGTTGAGCCGGGGGATTTCACGGAATGCTTACGGACCCGCCTGCGCACCCTTTAAGCCCAGTAATTCC
+
FFFFFFFFFFFFFFFFFFFFFFFFFFFFFFFFFFFFFFFFFFF:FFFFFFFFFFF:F,,F,,FFFFFF,FFFFFF:FFFFFFFFF,FFFFFFFF:,,,FFF,FFFFFFFFFFFFFF,FFFFFFFFFFF,FFFFF::F:,FFFFFFFFFF:FFFFFFFFFF,FFFF,:FFF,FFFFFFFFFF:FFFF,FFFFFFFFFFFFFFFF:FFF,FFFFF:FFFFFFFFFFF:FFFF:FFFFF:FFFFF,:,FFFFF
@A00920:152:HGHKKDRXX:2:2108:2935:9674 2:N:0:AGGAGTGG+CTAGAACA
GGACTACAAGGGTTTCTAATCCCGTTCGCTCCCCATGCTTTCGCCTCTCAGCGTCAGGTCAGGCCCAGCGTGTCGCCTTCGCCACTGGTGTTCCTCCGGATCTCTACGCATTTCACCACTACACCCGGAATTCCACACGCCTCTACCTGCCTCTAGCCCCGCAGTTCGGTCACGTCCTCGCCCGGTTGAGCCGGGCGCTTTCACGCGCCACTTGCAGGACCGCCTACACGCGCTTTACACCCAGTAAATC
+
FFFF:FFFFFFFFF,FFFFFFFFF:FF,FFFFFF:FFFFFFFFFFFFFFFFFF,FF:F:FFFFFF:FFFFF:FFFFF:FF:FFFFFFFFF:FFFF,FFFFFFFF,FF:FFF:FFFFFFFFFFFFFFFF:FFFFFFF:FFFF:F,FFFFFFF:FFFFF:FFFFFF,FFFFFFFFFFFFFFFFFFFF,FFFFFFFFFFFFF,FFFFFFFFFFF,FFFFFFFFFFFFFF:FFFFFFF,FF:FFFFF:FF,:F:
@A00920:152:HGHKKDRXX:2:2108:22724:9878 2:N:0:AGGAGTGG+CTAGAACA
GGACTACTGGGGTATCTAATCCTGTTTGCTCCCCACGCTGTCGCACCTGAGTGTCAGTATTGGGCCAGGTAGCCGCCTTCGCCACTGGTGTTCCTTCCGATATCTGCGCATTTCACCGCTACACCGGAAATTCCACACTCCCCTACCAGACTCCAGTCACGGCAGTATCAGGTGGCGTCTCTGAGTTGAGCCCAGAGTTTTCACACCCGACTTACCGAACCACCTACGAGCTCTTTACGCCCAATAAATC
+
FFFFFFFFFFFFFFFFFFFFFFFFFF:FFF:FFF:FFF:FFFFFFFFFFFFFFFFFF,FF:FFFFFFF:FFFFFFFFFFFFFFFFFFF:FFFFFF::FFFFFFFF,FFFFFFFFFFFFFFFFFFF:FF:FFFFFFFFFFFFFFFFF:FFF:FFFF::FFFFFFFFFFF:FFFFFFFFFFF:FFFFFFFFFFFFFFFFFFFFFF:FFFFFFFFFFFFFFFF:FF,FFFFF:F,FFF:::,FF:FFFFFF,F
@A00920:152:HGHKKDRXX:2:2108:19334:10050 2:N:0:AGGAGTGG+CTAGAACA
GGACTACCAGGGTTTCTAATCCTGTTTGCTCCCCACGCTTTCGTGCCTGAGCGTCAGGACAGGCCCAGCAGACTGCCTTCGCCATTGGCGTTCCTGTCGATATCTATGCATTTCACCGCTCCACCGACAGTTCCGTCTGCCCCTACCTGCCTCAAGATCGGGAGTTCGCCCCGCTATTCCCCGGTTGAGCCGGGGGCTTTCACAAGACGCTTTCCGATCCGCCTGCGCACCCTTTAAGCCCAGTGATTCC
+
FFFFFFFFFFFFFFFFFFFFFFFF:FFFFFFFFFFFFFFFFFFFFFFFFFFFFFFFFFFFFFFFFFFFFFFFFFFFFFFFFFFFFFFFFFFFFFFFFFFFFFFFFFFFFFFFFF:FFFFFFFFFFFFFFFFFFFFFFFFFFFFFFFFFFFFFFFFFFFFFFFFFFFFFFFFFFFFFFFFFFFFFFFFFFFFFFFFFFFFFFFFFF:FFFF:FFFFFFFFFFFFFFFFFFFFFFFF:::FFFFFF:FFFFF
@A00920:152:HGHKKDRXX:2:2108:20184:11428 2:N:0:AGGAGTGG+CTAGAACA
GGACTACTAGGGTATCTAATCCGGTTTGCTCCCCACGCTTTCGCCCCTGAGCGTCAGGACAGGGCCAGGATGCCGCCTTCGCCACTGGTGTTCCTCCCGATATCTACGCATTTCACCACTACACCGGGAATTCCACATCCCTCTCCCTGCCTCAAGCCTCCCAGTTTTCGAAGCACCCTCACAGTTGAGCCGGGAGATTTCACTTCAAACTTGGCAAGCCGCCTCCGGGCGCTTTACGCCCAATAAATCC
+
FFFFFFFFFFFFFFFFFFFFFFFFFFFFFFFFFFFFFFFFFFFFF,FF,FFFFFFFF:F,FFF:FFFFFF:FFFFFFFFFFFFFFFFFFFFFFFFFFF:FF,FFFFFF,FF,FFFFFFFF:FFFFFFF:FFFFF:F:F:FFFFFFFFFF:FFFFFFFFF,FFFF,FFFFF:FFFFF,FFF,FFFFFFFFF,F:FFFFFFFFFF,FF,FFFFFFFF,F,FFFFFF,F,:FFFF,F:FFFFFF:F:FFFFFF
@A00920:152:HGHKKDRXX:2:2108:7943:12085 2:N:0:AGGAGTGG+CTAGAACA
GGACTACAGGGGTATCTAATCCTGTTTGCTCCCCACGCTTTCGTGCCTCAGCGTCAGTACCTGTCCAGCTACCTGCCTACGCCTTTGGTATTCCTCGTGATATCTACGCATTTCACCTCTACACTCGGAGTTCCACACACCTCTCCCGTACTCAAGACAGCCAGTATCAAAGGCAATTCCAAGGTTGAGCCCCGGGCTTTCACCTCTGACTTGAGTAACCGCCTACGTACGCTTTACGCCCAGTAATTCC
+
FFFFFFFFFFFFFFFFFFFFFFFFFFFFFFFFFFFFFFFFFFFFFFFFFFFFF:FFFFFFFFFFFFFFFFFFFFFFFFFFFFFFFFFFFFFFFFFFFFFFFFFFFFFFFFFFFFFFFFFFFFF:FFFFFFFFFFFFFFFFFFFFFFFFFFFFFFFFFFFFFFFF:FFFFFFFFF:FFFFFFFFFF:FFFFFFFFFFFFFFF:FFFFFFFFFFFFFFFFFFFFFF:FFFFFFFFFFFFFFFFFFFFFFFFF
@A00920:152:HGHKKDRXX:2:2108:5755:12242 2:N:0:AGGAGTGG+CTAGAACA
GGACTACAGGGGTTTCTAATCCTGTTTGCTCCCCACGCTTTCGTGCATGAGCGTCAGTGTTGGCCCAGAAGGCTGCCTTCGCCATCGGTGTTCCTCCACATCTCTACGCATTTCACCGCTACACGTGGAATTCCACCTTCCTCTGCCACACTCGAGCCACGTAGTTTCGAGCGCAATTCCCAAGTTAAGCCCGGGGCTTTCACACTCGACTTGCGCGGCCACCTGCGCACACTTTACGCCCAGTAATTCC
+
FFFFFF:FFFFFFFFFFFFFFFFFFFFFFFFFFFFFFFFFFFFFFFFFFFFFFFF:FFFFFFFFFFFFF::FFFFFFFFFFF:FFFFFFFFFFFFFFFFFFFFFF,FFFFFFFFFFFFF:FF:FFFFFFFFFFFFFFFFFFFFFFFF:FFFFFFFFFFFFFFFFFFFFFFFFFFFFFFFFFFFFFFFFFFFFFFFFFFFFFFFFFFFFFFFFFFFFFFFFFFFFFFFFFFFFFFF,,FFFFFFFFFFFFF
@A00920:152:HGHKKDRXX:2:2108:24641:12446 2:N:0:AGGAGTGG+CTAGAACA
GGACTACTCGGGTTTCTAATCCTGTTTGCTCCCCACGCTTTCGCACCTCAGCGTCAGTACCGGGCCAGTGAGCCGCCTTCGCCACTGGTGTTCTTGCGAATATCTACGAATTTCACCTCTACACTCGCAGTTCCACTCACCTCTCCCGGACTCAAGATCGCCAGTTTCGAAGGCAGTTCTGGAGTTGAGCTCCAGGATTTCACCCCCGACTTAACAATCCGCCTACGTGCGCTTTACGCCCAGTAATTAC
+
FFFFFFFFF,F,FFFFFFFFFFF,F,F:F:F,,:FFF,,F,F:FFF,FFF:F:F,FFFFFFF,FF:F:FFFFFFF:FFFF,FFFFFFFF::F:FFF:FFF:F:FFFF,::,::FF:,,FFFFFFFF,F:F,,FFFFFFFF:,F:FFFFFFFFFFF,FF:FFFF,,F::FF,FF::FFFFFFFF:,:FFF,FFFFFFFF,F::FF,:FFFFFFFFFFFFFF:FFFFFFFF,:FFFF:FFFFFFFF,F:,,F
@A00920:152:HGHKKDRXX:2:2108:15673:12602 2:N:0:AGGAGTGG+CTAGAACA
GGACTACTAGGGTTTCTAATCCTGTTTGCTCCCCACGCTTTCGCACCTCAGCGTCAATACCTGTCCAGCGAGTCGCCTTCGCCACTGGTGTTCTTCCGAATATCTACGAATTTCACCTCTACACTCGGAATTCCACTCGCCTCTCCAGGATTCTAGCACTGCAGTTTCAAGGGCAGTTCCGGAGTTGAGCTCCGGGAGTTCACCCCTGACTTACGGCGCCGCCTACGTGCGCTTTACGCCCAGTAATTCC
+
FFFFFFFFFFFFF,FF,FFFFF:FFFFFF::F:FFFFFFFFFFFFFF:FFFFFFFFFFF:F:F:F:FFFFFFF:FF:F:FFFF,FFFFFFFFFFFFFFF,FFFFFFFF:FFFFFF:F:FFFFFFFFFF:,FFFF,FFF,F,FFF:F:FFF,FFFFF:FFFFFFFFFF:FFFFFF:FF:FFFFFF,,,FFF,FFFFFF,F:F:FFFF:FFF::FFFFFF:FFF:FFF,F:FFF,FFFFFFF:FFF,:FFFF
@A00920:152:HGHKKDRXX:2:2108:26494:12649 2:N:0:AGGAGTGG+CTAGAACA
GGACTACCAGGGTTTCTAATCCTGTTTGATCCCCACACTTTCGTGCCTCAGCGTCAGTTTCAGCCTAGTAAGCTGTCTACACTATCGGTGTTCTTGACGATATCTAAGCATTTCACCGCTACACCGTCAATTCCGCCTACCTCGACTGAACTCAAGTCCATCAGTATCAATGCCACCCTCCCGGTTAAGCCGGGATATTTCAGCACTGACTTAATAGGCCGCCTACGCACCCTTTAAACCCAATAAATCC
+
FFFFFFFFFFFFFFFFFFFFFFFFFFFFFFFFFFFFFFFFFFFFFFFFFFFFFFFFFFFFFFFFFFFFFFFFFFFFFFFFFFFFFFFFFFFFFFFFFFFFFFFFFFFFFFFFFFFFF:FFFFFFFFFFF:FFFFFFFF:FFFFFFFFFFFFFFFFFFFFFFFFFFFFFFFFFFF:FFF,FFFFFFFFFFFFFFFFFFFFFFFFFFF:F:FFFFFFFFFFFFFFF:FFFFFFFFFFFFF,:FFFFFFF:F:
@A00920:152:HGHKKDRXX:2:2108:2998:12853 2:N:0:AGGAGTGG+CTAGAACA
GGACTACCAGGGTATCTAATCCCGTTTGCTCCCCTGGCTTTCGTTCCTCAGTGTCAGTTGCAGTCCAGAACGCCGCCTTCGCCACCGGTGTTCCTCCAGATATCTACGCATTTCACCGCTACACCTGGAATTCCGCATCCCTCTCCCAAACTCAAGCCATCCAGTATCAGACGCAGTTCCCCGGTTAAGCCGAGGGATTTCACGTCTGACTTAGTTGGCCACCTACGAGCCCTTTACGCCCAGTAATTCC
+
FFFFFFFFFFFFFFFFFFFFFFFFFFFFFFFFFFFFFFFFFFFFFFFFFFFFFFFFFFFFFFFFFFFFFFFFFFFFFFFFFFFFFFFFFFFFFFFFFFFFFFFFFFFFFFFFFFFFFFFFFF,FF:FFFFFFFFFFFFFFFFFFFFFF,FFFFFFFFFFFFFFFFFFFFFFF:FFFFFFFFFFFFFFFFFF:FFFFFFFFFFFFFFFFFFFFFF::FFFFFFFFFFFFFFFFFFFFFFFFFFFFFFFFFF
@A00920:152:HGHKKDRXX:2:2108:8314:12884 2:N:0:AGGAGTGG+CTAGAACA
GGACTACAGGGGTATCTAATCCTGTTTGCTCCCCACGCTTTCGTGCCTCAGCGTCAGTACCTGTCCAGCTACCTGCCTACGCCTTTGGTATTCCTCGTGATATCTACGCATTTCACCTCTACACTCGGAGTTCCACACACCTCTCCCGTACTCAAGACAGCCAGTATCAAAGGCAATTCCAAGGTTGAGCCCCGGGCTTTCACCTCTGACTTGAGTAACCGCCTACGTACGCTTTACGCCCAGTAATTCC
+
FFFFFFFFFFFF::FF:FFFFFFFFFFFFFFFFFFFFFFFFFFFFFFFFFFFFFFFFFFFFFFFFFFFFFFFFFFFFFFFFFFFFFFFFFFFFFFFFFFFFFFFFFFFFFFFFFFFFFFFFFFFFFFFFFFFFFFF:FFFFFFFFFFFFFFFFFFFFFFFFFFFFFFFFFFFFFFFFFFFFFFFFFFFFFFFFFFFFFFFFFFFFFFFFFFFFFFFFFFFFFFF,FFF,FFFFFFFFFFFF:F:FFFFFF
@A00920:152:HGHKKDRXX:2:2108:8919:13244 2:N:0:AGGAGTGG+CTAGAACA
GGACTACCCGGGTATCTAATCCTGTTTGCTACCCATGCTTTCGAGCCTCAGCGTCAGTTGGTGCCCAGGAGGTCGCCTTCGCCACTGGTGTTCCTCCCGATATCTACGCATTCCACCGCTACACCGGGAATTCCACCTCCCTCTACACTGCTCAAGCCCATCAGTTTAGAAAGCACAATATCGGTTGAGCCGCAAGATTTCACAACCAACTTGCCGGGCCGCCTTCGCTCCCTTTACGCCCAGTAATTCC
+
FF:FFFFFFFFF,FFFFFFFFFFFFFFFF,FFFFF,FF:,FFFFFFFFFFFFFFF:F::F,FFF,:FF,:::,FFFFFFFFFFFFFFFFFFFF:FF:FFF:::FFFFFFFFFFFFFFFFF,FFFFF,FFFFFFFF,FF,FFFF:,F:,::FFF,FF,F,,,FFFF,F,,F,,FFF,,,F,,FFFFFFFFFFF:,F:,FFFFFF,FF:,:FF,,,F,:,FFFFFF,FFF,FFFFFFFF,FFFF,:,F,FFF
@A00920:152:HGHKKDRXX:2:2108:20826:13322 2:N:0:AGGAGTGG+CTAGAACA
GGACTACTGGGGTTTCTAATCCTGTTCGCTCCCCACGCTTTCGCTCCTCAGCGTCAGTTGTGGCCCAGAGACCTGCCTTCGCCATTGGTGTTCCTCCTGATATCTGCGCATTCCACCGCTACACCAGGAATTCCAGTCTCCCCTACCACACTCTAGTTTGCCCGTACCCACTGCAGGTCCGAGGTTGAGCCTCGGAATTTCACAGCAGACGCGACAAACCGCCTACGAGCTCTTTACGCCCAATAATTCC
+
FFFFFFFFFFFFFFFFFFFFFFFFFFFFFFFFFFFFFFFFFFFFFFFFFFFFFFFFFFFFFFFFFFFFFFFFFFFFFFFFF:FFFFFFFF:FFFFFFFFFFFFFFFFFFFFFFFFFFFFFFFFFFFFFFFFFFFFFFFFFFFFFFFFFFFF:FF::FFFFFFFFFFFFFF:FFF,FFFFF:FFFFFFFFFFFFFFFFF:FFFFFFF::FFFFFFFF:,F,FFF,FFFFFFFFFF,:FF:FF,F,:FFFF:
@A00920:152:HGHKKDRXX:2:2108:1687:13495 2:N:0:AGGAGTGG+CTAGAACA
GGACTACTGGGGTATCTAATCCTGTTTGCTCCCCACGCTTTCGCGCCTCAGCGTCAGTTACAGACCAGAAAGTCGCCTTCGCCACTGGTGTTCCTCCACATCTCTACGCATTTCACCGCTACACATGGAATTCCACTTTCCTCTTCTGCACTCAAGTCCTCCAGTTTCCAATGACCCTCCACGGTTGAGCCGTGGGCTTTCACATCAGACTTAAAGGACCGCCTGCGCGCGCTTTACGCCCAATAATTCC
+
FFFFFFFFFFFFFFFFFFF,FFFFFFFFFFFFFFFFFFFFFFFFFFFFFFFFFFFFFFF::FFFFFFFF:FFFFFFF:FFFFF:F:FFFFFFFFFFFFFFFFFFFFFFFF:FFFFFFFF:FF:FFFFFFFFFFFFFFFFFFFFFFFFFFFFFFFFFFFFFFFFFFFFF:FFFFFFFFFFF:FFFFFFFFFFFFFFFFF:FFFFFF:FFFFF:FFFFFFFFFFFFFFFFFFFF:,FFFFFFFFFFFFFFF:
@A00920:152:HGHKKDRXX:2:2108:29776:13573 2:N:0:AGGAGTGG+CTAGAACA
GGACTACCAGGGTATCTAATCCTGTTCGCTCCCCACGCTTTCGCACCTCAGCGTCAGATCAGGCCCAGCCAGCCGCCTTCGCCTCCGGTGTTCTTCCGGATCTCTACGCATTCCACCGCTACACCCGGAATTCCGCTGGCCTCTGCCTGTCTCCAGCCCCCCAGTATCCCCGGCATGCTCGGGGTTGAGCCCCGGCCTTTCACCAAGAGACTTAAGGAGCCGCCTACGCGCGCTTTACGCCCAATAATTC
+
FFFFFFFFFFFFFFFFFFFFFFFFFFFFFFFFFFFFFFFFFFFFFFFFF:FFFFFFFFFFFFFFFFFFFFFFFFFFF:FFFFFFFFFFFFFFFF:FFFFFFFFFFFFFFFFFFF,FFFFFFFFFFFFFFFFFFFFFFFFFFFFFFFFF:FFFFFFFFFFFFFFFFFFFFFFFFFFFFFFFFFFFFFFFFFFFFFFFFFFF:FFFF,FFFFF::FFFFFFFFFFFFFFFFFFF::FFFFFF,FF,FF:FFF
@A00920:152:HGHKKDRXX:2:2108:8034:14278 2:N:0:AGGAGTGG+CTAGAACA
GGACTACAAGGGTTTCTAATCCTGTTTGCTCCCCACGCTTTCGTGCCTCAGCGTCAGTCATGGTCCAGTAAGCCGTCTACACCACAGGTGTTCCTCCTGATATCTACGCATTTCACCGCTACACCAGGAATTCCGCCTACCTCTCCCACACTCCAGCCTTGCAGTTTTCGGCGCACCCTCCCAGTTGAGCCGGGAGATTTCACACCAAACTTACAAAACCGCCTACGCACGCTTTACGCCCAGTAACTCC
+
FFFFFFFFFFFFFFFFF:FFFFFFFFFFFFFFFFFFFFFFFFFFFFFFFFFFFFFFFFFFFFFFFFFFFFFFFFFFFFFFFFFFFFFFFFFFFFFFFFFFFFFFFFFFFFFFFFF,FFFFFFFFFFFF,FFFFFFFFFFFFFFFFFFFFFFFFFFFFFFFF:FF,FF:F:FFFFFFFFFFFFFFFFFFFFFFFFFFFFFFFFFFFFFFFFFFFFFFFFFFFFFFFFFFFFFFFFFFFFFFF:FFFFFFFF
@A00920:152:HGHKKDRXX:2:2108:31891:14669 2:N:0:AGGAGTGG+CTAGAACA
GGACTACAAGGGTTTCTAATCCTGTTCGCTCCCCACGCTTTCGCACCTCAGCGTCAGATCAGGTCCAGCCAGCCGCCTTCGCCTCCGGTGTTCTTCCGGATCTCTACGCATTCCACCGCTACACCCGGAATTCCGCTGGCCTCTACCTGTCTCCAGCCCCCCAGTATCCCCGGCTTGCTCGGGGTTGAGCCCCGGCCTTTCACCATGAGACTTAACGGGCCGCCTACGTGCGCTTTACGCCCAATAATTC
+
FFFFFFFFFFFFFFFFFFFFFFFFFFFFFFFFFFFFFFF,FFFFFFFFFFFFFFFFF:FF:FFF,FFF:FFFFFFFFFFFFFF:FFFFFFFFFFFFFFFFFFFFFFFFFFFFFFFF:FFFFFFFFFFFFFFFFFF::FFFFFFFFFF:FFFFFFFFFF:FFFFFFF:FFFFFFFFFFFFFFFFFFFFFFFFFFF,FFFFFFFFFFFFF:FFFFFFFFFFFFFFFFF:FFFFFF,FFF:FFFFFFF:FFFF
@A00920:152:HGHKKDRXX:2:2108:2672:15139 2:N:0:AGGAGTGG+CTAGAACA
GGACTAGGGTTTCTAATCCTGTTTGCTACCCACGCTTTCGCTCCTCAGCGTCAGTTCCGGCCCAGAACACCGCCTTCGCCACTGGTGTTCCTCCCGATATCTAAGCATTTCACCGCTACACCGGGAATTCCGTGTTCCCCTACCGGACTCTAGCCACAGCAGTATCAGGTGGCGTCTCCAGGTTGAGCCTGGAGGTTTCACACCCGACTTTCTGAGCCGCCTACGAGCTCTTTACGCCCAATAAATCCGG
+
FFFFFFFFFFFFFFFFFFFFFFFFFFFFFFFFFFFFFFFFFFFFFFFFFFFFFFFFFFFFFFFFFF,FFFFFFFFFFF:FFFFFFFFFFFFFFFFFFFFFFF:FFFFFFFFFFFFFFFFFFFFFFF,FFFFFFFFFFFFFF:FFFFFFFFFFFFF,FFFFFFFFFFFFFFFFFFFFFFFFFFFFFFFFFFFFFFFFFFFFFFFFFFFFFFFFFFF::FFFFFFFFFFFFFFFFFFFFFFFF:F,FF:FFF
@A00920:152:HGHKKDRXX:2:2108:7238:16000 2:N:0:AGGAGTGG+CTAGAACA
GGACTACTAGGGTATCTAATCCTGTTCGCTCCCCACGCTTTCGCGTCTCAGCGTCAGTACCGTCCCAGAGAACCGCCTTCGCCACGGGTGTTCTTCCTGATATCTGCGCATTTCACCGCTACACCCGGAATTCCATTCTCCTCTTCCGGACTCTAGCCAGATGGTTTCCATCGACGTCTGAAGGTTAAGCCTCCAGTTTTCACAACGGACCTATCTGGCCGCCTACACGCTCTTTACGCCCAATAAATCC
+
FF:FFFFFFFFFFFFFFFFFFFFFF:FFFFF:FFFFFFFFFFF,FF:FFF:FFF:FFFFF,FF:,FFFFF:,F,FFF,FFFF:FFFF:FFFFFFFFF:FFFFF:F:FFFF::FFFFFFFFFFFFFFFFFFFF:FFFFFFFFFFF:::FFFFFFFFFFFF:FF:F,FFF:FFF:FFFFF:FFF:,FF,FF,:FFFFFFFF:FFFF:FFFFF::,FFF:,,FFFFFFFFF:FFFFF:F:FFFFF::FFFF,:
@A00920:152:HGHKKDRXX:2:2108:7509:16094 2:N:0:AGGAGTGG+CTAGAACA
GGACTACCCGGGTATCTAATCCCGTTTGCTCCCCTAGCTTTCGCGCCTCAGCGTCAATACCGGTCCAGGATGCCGCCTTCGCCACTGGTGTTCCTCCACATCTCTACGCATTTCACCGCTACACGTGGAATTCCGCTTTCCTCTTCTGTACTCAAGTCCCCCAGTTTCCAATGACCCTCCACGGTTGAGCCGTGGGCTTTCACATCAGACTTAAAGGACCGCCTGCGCGCGCTTTACGCCCAATAATTCC
+
FF:F:FFFFFFFFFFFFFFF:FFFFFFFF:FFFFFFFFFFFFFFFFFFFFFFF:FFFFFFFFFFFFFFFFFFFFFFFF:FFFFFFFFFFFF:FFFFFFFFFFFFFFFFFFFFFFF:FFFFFFFFFFFFF,FFFFF:FFFFFFFFFFFFFFFFFF,FFF:FFFFFF,FFF,FFFFFFFFFFFFF:FFFFFFFF:FFFFFF::FFFFFFFFFFFFF,FFFFFFFFFFFFF:FFFF:FFF,FFFFFFF:F,:F
@A00920:152:HGHKKDRXX:2:2108:26214:16736 2:N:0:AGGAGTGG+CTAGAACA
GGACTACTCGGGTTTCTAATCCTGTTTGCTCCCCACGCTTTCGCACCTCAGCGTCAATACTTGTCCAGCGAGTCGCCTTCGCCACTGGTGTTCTTCCGAATATCTACGAATTTCACCTCTACACTGGGAATTCCACTCTCCTCTCCCGAACTCCAGCACACCAGTCTCGAACGCAGTTCCCAGGTTGAGCCCGGGGCTTTCACGCCCGACTTGATGCGCCGCCTACGCGCCCTTTACGCCCAGTCATTCC
+
FFFF::FFFFFFFFFFFFFFFFFFFFFFFFFFFFFFFFFFFF:FFFFFFFFFFFFFFFFFFFFFFF,FFFFFFFFFFFFFFFFFFFFFFFFFFF:FFFF:FFFFFFFFFFFFFFFFFFFF:FFFFFFFFFFFFFFFFFFFFFFFF:FFF:FFFFFFFFFFFFFFFFFFFFFFFF:FFFFFFFFFFFFFFFFFFFFFFFFFFFFFFFFFFFFFFFFFFFFFFFFF::FFFFFFFFFFF:FFFFFF:FFFFF
@A00920:152:HGHKKDRXX:2:2108:30282:16767 2:N:0:AGGAGTGG+CTAGAACA
GGACTACCGGGGTTTCTAATCCCGTTTGCTCCCCTGGCTTTCGCGCCTCAGCGTCAGTTTAGGTCCAGTATGCCGCCTTCGCCACCGGTCTTCCTCCAGATATCTACGCATTTCACCGCTACACCTGGAATTCCGCCTCCCTCTCCCAAACTCAAGCCAGCCAGTATCAGACGCCGTTCCCCGGTTAAGCTGCGGGATTTCACGTCGGACTCAGTGGGCCGCCTACGAGCCCTTTACGCCCAGTAATTCC
+
FFFFFFF,:FFFFFFFFFFFFFFFFFFFFFFFFFF,FFFFFFFFFFFFFFFFFFFFFFF:,FFFFFFF,FFFFFFFFFFFFFFFFFFFF,FFFFFFFFFFFFFFFFFFFF,F:FFFFFFF:FFFFFFFFFFFFF,:,F,FFFFFFFF,FF:FFFFF,FF,FFFFF,FF,FFFFF,FFFFFF,,FFFFFFF,,,FFFF,FFFFFFFF,FFFF,FF,,F:FF,FFFFFF,FF:FF:FF:FFF:FFF,FFFFF
@A00920:152:HGHKKDRXX:2:2108:2835:18145 2:N:0:AGGAGTGG+CTAGAACA
GGACTACAGGGGTTTCTAATCCTGTTCGCTCCCCACACTTTCGCTCCTCAGCGTCAGGTAATGCCCAGAGAACCGCCTTCGCCACCGGTGTTCCTCCTGATATCTGCGCATTTCACCGCTACACCAGGAATTCCAGTCTCCCCTGCAGTACTCAAGTCTGCCCGTATCGCCTGCAAGCCAGCAGTTGAGCTGCTGGTTTTCACAAACGACGCGACAAACCGCCTACGAACTCTTTACGCCCAGTAATTCC
+
FFFFFFFFFFFFF:FFFFFFFFFFFFFFFFFFFFFFFFFFFFFFFFFFFFFFFFFFFFF:FFFFFFFFFFF:FFFFFFFFFFF,FFFFFFFFFFFFFFFFFFFFFFFFFFFFFF:FFFFFFFFFFFFFFFFFFFFFF:FFFFFFFFFFFFFFFFFFFFFFFFFFFFFFFFFFFFFFFFFFFFFFFFFFFFFFFFFFFFFFFFFF:FFFFFFFFFFF,FFFFFFFFFFF,FFFFFF:FFFFFFFFFFFFF:
@A00920:152:HGHKKDRXX:2:2108:13738:18521 2:N:0:AGGAGTGG+CTAGAACA
GGACTACTGGGGTTTCTAATCCCGTTTGCTCCCCTGGCTTTCGCTCCTCAGCGTCAGTATTGGTCCAGGATGCCGCCTTCGCCACCGGTGTTCCTCCAGATATCTACGCATTTCACCGCTACACCTGGAATTCCGCATCCCTCTCCCAAACTCAAGCCAACCAGTATCAGACGCAGTTCCCCGGTTAAGCCGAGGGATTTCACGTCTGACTTAGTTGGCCACCTACGAGCCCTTTACGCCCAGTAATTCC
+
FFFFFF:FFFFFFFFFFFFFFFFFFF:FFFFFFFFFFF,:FFFFF:FFFFFFFFFFF:F:FFFFFFFFFFFFFFFFFFFFFFF:FFFFFFFFFFFFF:FFFFFFFF:FFFFFFFFFFFFFFFFFF:FFFF:FFF:::FFFFFFF:FFF:FFFFFFFFFFFFFFFF,,F,F::FFF:F:F:FFFF::,FFF:FFFFFF,F:F:FFFF:FF:F:FF,F:FFFFFFF,FFFFF,F:FFFFFF:FFFF,F,FFF
@A00920:152:HGHKKDRXX:2:2108:30635:18537 2:N:0:AGGAGTGG+CTAGAACA
GGACTACAAGGGTTTCTAATCCGGATCGCTCCCCACGCTTTCGCTCCTGAGTGTCAGGACCAGTCCAGGATGCCGCCTTCGCCGCTGGTGTTCCTCCGGATCTCTACGCATTCCACCACTACACCCGGAATTCCGCATCCCCCTACTGGCCTCCAGTTCGCCCGTATCGCACGACACCCCCCAGTTGAGCCAGGGTCTTTCACGCACGACGCAACGAACCACCTGCGAGCGCTTTACGCCCAATAAATCC
+
FFFF:FFFFFFFF:FFFFFFFFFFFFFFFFFFFFFFFFFFFFFFFFFFFFFFFFFFFFFFFFFFFFFFFFFFFFFFFFFFFFFFFFFFFFFFFFFFFFF,FFFFFFFFFFFFFFFFFFFFFFFFFFFFFFFFFFFFFFFFFFFFFFFFFFFFFFFFFFFFF:FFFFFF:F,FFFFFFFFFFF:FFF,FFF:F:F:FFFFFFFFFFFFFFFFF:FFFF,FFFFFFFFF:FFFFFFFFFFFFFFFFFFFFFF
@A00920:152:HGHKKDRXX:2:2108:6560:19586 2:N:0:AGGAGTGG+CTAGAACA
GGACTACTAGGGTATCTAATCCCGTTCGCTCCCCGTGCTGTCGCGTCTCAGCGTCTGATGTCGTCCAGGATGCCGCCTTCGCCACCGGTATTCCTCCAGATATCTACGCATTTCACCGCTACACCTGGAATTCTGCATCCCTCTCCCAAATTCAAGCCATCCAGTATCGGATGCAGTTCCCAGGTTGAGCCTGGGGATTTCACATCCGACTTAGTTGGCCGCCTACGAGCCCTTTACGCCCAGTAATTCC
+
FFFFFFFFFFFFFFFFF:FFFFFFFFFFFFFFFFFFFFFFFFFFFFFFFFFFFFFFFFFFFFFFFFFFFFFFFFFFFFFFFFFFFFFFF:FFFFFFFFFFFFFFFFFFFFFFFFFFFFFF:FFFFFFFFFFFFFFFFFFFF,FFFFFFFFFFFFFFFFFFFFFFFFFFFFFFFF,FFFFF:FF:FFFFFFFFFFFFFFFFFF,:FFFFFFFFFFFFFFFFFFFFFFFFFFFFFFFFFFFFF:F:FFF,FF
@A00920:152:HGHKKDRXX:2:2108:9118:20102 2:N:0:AGGAGTGG+CTAGAACA
GGACTACTGGGGTTTCTAATCCTGTTTGCTCCCCACGCTTTCGCACCTCAGCGTCAGTATCAGCCCAGATCGCCGCCTTCGCCACTGGTGTTCCTCCCGATATCTACGAATTTCACCTCTACACCGGGAATTCCGCGATCCTCTTCTGTACTCAAGCTCCGCAGTTTCGGATGCACGTCCTCGGTTGAGCCGAGGGATTTCACATCCGACTTGCGAAGCCGCCTACGTGCGCTTTACGCCCAATGATTCC
+
FFFFFFFFFFF:FFFFFFFFFFFFFFF:FFFFFFFFFF:FFFFFFFFFFFFFFFFFFFFFFFFFFFFFFFFFFFFFFF:FFFF,FFFFFFFFFFFFFFFFFF:FFFFFF:FFFF,F:FFF,FFFF:FFF:FFFFFFFFFF:FF:FFFFFFFFFFFFFFFFF:FFFFFFF:F:FFFFFFF,FFFFFFFFFFFFFFFF:::FFFFFFFFFFFFFFFFFFFFFFFFFFFFFF,F:F:,:FFFFFF::F,FF:F
@A00920:152:HGHKKDRXX:2:2108:12572:20322 2:N:0:AGGAGTGG+CTAGAACA
GGACTACTGGGGTTTCTAATCCTGTTTGCTCCCCACGCTTTCGCGCCTCAGCGTCAGAAACGGACCAGAGAGCCGCCTTCGCCACCGGTGTTCTTCCCAATATCTACGAATTTCACCTCTACACTGGGAATTCCACTCTCCTCTTCCGTTCTCAAGCCAACCAGTTTCAGAGGCAATTCCGGGGTTGAGCCCCGGGCTTTCACCCCTGACTTGATCGGCCGCCTACGCGCGCTTTACGCCCAGTAATTCC
+
:FFFFFFFFFFFFFFFFFFFFFFFFFFFFFFFFFFFFFFFFFFFFFFFFFFFFFFFFFFFF,FFFFFFFF:FFFFFFFFFFFFFFFFFFFFFFFFFFFFFFFFFFFFFFFF:FF:FFFFFFFFF:FFFFFFFFF,FFFFFFFFFFF:FFFFFF::FFFFFFFFF:FFFFFFFFF,FFFFFFF:FFFFFFFFFFFFFFFFFFFFFFFFFFF,FFFFFFFFFFFFF:FFFFFFFFFF::FF:F:FF:FFFFF
@A00920:152:HGHKKDRXX:2:2108:17101:20556 2:N:0:AGGAGTGG+CTAGAACA
GGACTACTGGGGTATCTAATCCCGTTCGCTCCCCATGCTTTCGCATCTCAGCGTCAGGTCAGGCCCAGCGTGTCGCCTTCGCCACTGGTGTTCCTCCGGATCTCTACGCATTTCACCACTACACCCGGAATTCCACACGCCTCTACCTACCTCTAGTCGCGCAGTTCGATTGCGTCCTCGCCCGGTTGAGCCGGGCGCTTTCACGCCTCACTTGCACGACCGCCTACACGCGCTTTACACCCAGTAAATC
+
FFFFFFFFFFFFF,,FFFFFFFFFF:FFFFFFFFFFFFFFFFFFFFFFF:FFFFFFFFFFFFFFFFFFF:FFFFFF:FFFFFFFFFFF:FFFFFFFFFF,FFFFFFFFFFFFFFFFFFFFFFFFFFFFF:FFFFFFFFF:,:FFFFFFFFFFFFFFFFFFFF,FF:FFFFFFFF:FFFFFFFFFFFFF:FFFFFFFFFF,FF:FFFFFFFF:FFFFFFFFFFFFFFFFFFFFF:FF:::FFFFFFFF:FF
@A00920:152:HGHKKDRXX:2:2108:14226:20744 2:N:0:AGGAGTGG+CTAGAACA
GGACTACCGGGGTATCTAATCCTGTTCGCTCCCCACGCTTTCGCTCCTCAGCGTCAGTATCGGCCCAGAGACCCGCCTTCGCCACCGGTGTTCCTCCTGATATCTGCGCATTTCACCGCTACACCAGGAATTCCGATCTCCCCTACCTACCTCCAGCCCGGAAGTATCGGACGCAGTCCCGGGGTTGAGCCCCGGCATTTCACGACCGACTTTCCGAGCCGCCTACGCGCGCTTTACGCCCAATGAATCC
+
FFFFFFFF:FFFFFFFFFFFFFFFFFFFFFFFFFFFFFFFFFFFFFFFFFFFFFFFFFFFFFFFFFFFF:FFFFFFFFFFFFFFFFFFFF,FFFFFFFFFFFFFFFFFF:FFFFFFFFFFFFFFFFFFF:F:FF:FFFFFFFFFFFFFFFFFFF:FFFFFFFFFFFFFFFFFFFFFFFFFFFFFFFFFFFFFFFFFFFFFFFFFF:FFFFFFFFFFFFFFFFF,F:FFFFFFF,F:,FFFFFFFFF:FFF
@A00920:152:HGHKKDRXX:2:2108:15139:21731 2:N:0:AGGAGTGG+CTAGAACA
GGACTACAAGGGTATCTAATCCTGTTTGCTCCCCACGCTTTCGAGCCTCAGCGTCAGTTATCGTCCAGTAAGCCGCCTTCGCCACTGGTGTTCCTCCTAATATCTACGCATTTCACCGCTACACTAGGAATTCCGCATCCCCCTCCGACACTCTAGTACGACAGTTTCCAATGCAGTACCGGGGTTGAGCCCCGGGCTTTCACATCAGACTTGCCGAACCGCCTGCGCTCCCTTTACACCCAGTAAATCC
+
FFFFFFFFFFFFFFFFFFFFFFFFFFFFFFFFFFFFFFFFFFFFFFFF:FFFFFFFFFFFFF:FFFFFFF,FF:FFFFFFFFFFFFFFFFFFFFFFFF,FFF:FFFFFFFFFFFFF:FFFFFFFFFFFFFFFF,FF,:,FF:FFFFFFFFFFFFFF,,,,FFFFF:FFFF,,FFF:FFFFF:FFFFFFFFFFFFFFFFFFFFF:FFFFFFFFFFF,,:FFFFFFFFFFFF,FFFFFFFFFFFFFF,F,FF
@A00920:152:HGHKKDRXX:2:2108:3622:21919 2:N:0:AGGAGTGG+CTAGAACA
GGACTACTGGGGTTTCTAATCCTGTTTGCTCCCCACGCTGTCGCGCCTCAGTGTCAGCAACAGCCCAGCAGGCCGCCTTCGCCACCGATGTTCTTCCCGATCTCTACGCATTCCACCGCTACACCGGGAATTCCACCTGCCTCTACTGTGCTCAAGCCCGGCAGTTTAGAAGGCAGTCTTGCGGTTGAGCCGCAAGAGTTCACCCCCTACTGATCAGGCCGCCTACGCACCCTTTAAACCCAATAAATCC
+
FFFFF,FFFFFFF,F:FFFFFFFFFFFFFFFFFFFFFFFFFFFFFFFFF:FFFFFFFFFFFFFFFF,FFFFFFFFFF:FFFFFFFFFFFFF:,FFFFFF:FFFFF,FF:FFF:,FFFFFFFFFFFFFFFFFFFFF:FF:FFFFFFFFFFFFFFFFF,FFFF:,FF::FFF,FFFFF:FFFFFFF:,FFFFF:FFFFF,F::FFFF:FF,FF:FFFFFFF,FF:F,:FF,FFFF,FF:F::,:F,FFFFFF
@A00920:152:HGHKKDRXX:2:2108:13286:22028 2:N:0:AGGAGTGG+CTAGAACA
GGACTACTGGGGTTTCTAATCCTGTTTGCTCCCCACGCTTTCGCGTCTCAGCGTCAGTTACGTCCCAGCGAGCTGCCTTCGCAATTGGTGTTCCTCCTGATATCTGCGCATTTCACCGCTACACCAGGAATTCCACTCGCCTCTTCCGCACTCTAGCCCGACAGTATCCACCGGCTTTCGAGGGTTGAGCCCTCGACTTTCACAGCGGACTTACCGGACCGCCTACACGCGCTTTACGCCCACTAAATCC
+
FFFFFFF,FFFFFFFFF:FFFFFFFFFFFFFFFFFF:FFFFFFFFFFFFFFFFFFFFFF:FFFFFFFFFFFFFFFFFFFFFF:FFFFFFFFFFFFFFFFFFFFFFFFFFFFFFFFFFFFFFFFFFFFFF:FFFFFFF,,FFFFFFFFFF:FFFFFFFFF:FFFFFFFFFF,FFFFF:FFFFFFFFFFFFFFFFFFFFF:FFFFF,FFFFFFF:F,:FFFFFFFFFF:FFFFFFFFFFFFFFFFFFFFFFF
@A00920:152:HGHKKDRXX:2:2108:9498:22200 2:N:0:AGGAGTGG+CTAGAACA
GGACTACAGGGGTATCTAATCCCGTTTGCTCCCCTAGCTTTCGCGCCTCAGCGTCAAGAACAGGCCAGGAAGCCGCCTTCGCCACTGGTGTTCCTCCCGATATCTACGCATTTCACCACTACACCGGGAATTCCGCTTCCCTCTCCTGCCTTCGAGTCGATCAGTATCGAATGACCCTCCCCAGTTGAGCCGGGGACTTTCACATCCGACTTGAACGACCGCCTGCGCGCTCTTTACGCCCAGTAAATCC
+
FF:FFFFFFFFFFFFFFFFFFF,FFFFFF:FFFFFFFFFFFFFFFFFFFFFFFFFFFFFFFFFFFFFFFF:F:F:FFFFFFFFFFFF:FFF:FFFFFFFF,FFF:FFFF,FFFFFFFFFFFF:,FF,FF:F:FFFFFFFFFFFFFFFFFFFFFFFFFFFFFFFFFF::FFFF:FFFFFFFF:FFFFFFF:FFFFF,FFFFFFFFFFFFFFF:FFF:FFF:FFFFF:FFFFFFF:FFFFFFFFFFF,FFFF
@A00920:152:HGHKKDRXX:2:2108:30626:22216 2:N:0:AGGAGTGG+CTAGAACA
GGACTACCGGGGTTTCTAATCCTGTTCGCTCCCCACGCTTTCGATCCTCAGCGTCAGTTCCAGCCCAGAGCGCCGCCTTCGCCACTGGTGTTCTTCCTGATCTCTGCGCATTTCACCGCTACACCAGGAATTCCACAGTCCTCTTCCGGACTCTAGCCAGACGGTTTCCATCGTCATCTCGAGGTTGAGCCTCGAGTTTTCACAACGGACCTGTCTGGCCGCCTACACGCTCTTTACGACCAATAAATCC
+
FFFFFFFF:FFFFFFF:FFFFFF:FFFFFFFFF,:,FFFFFFF,:,F:FFF:FFFFFFF,FFFFF:FF:F:,,FF:::FFFFFFFFFFFFFFFF::FF:FF,FFFF,FFFFFFFFFF,FF,FFFF:F,FFFFFF::F,:FF:FF,FFF::FFFFF:F,FFFFFFF,,,FF:F:,FFFFFFFF,F,FF,::FF:FFFFFFF,,F,FFF:,:FFFFFFF,,FF,FF:,F,,:F,FF,,,,,:,FF,F,,FF,
@A00920:152:HGHKKDRXX:2:2108:19190:22576 2:N:0:AGGAGTGG+CTAGAACA
GGACTACTAGGGTTTCTAATCCTGTTCGCTCCCCACGCTTTCGTGCCTCAGCGTCAATACAGGTCCAGTCAGCTGCCTTCGCAATTGGTGTTCTATGGCATATCTAAGCATTTCACCGCTACATGCCACATTCCGCCAACCTCAACCTGATTCAAGTATTGCAGTATCAAAAGCAATTTTACGGTTAAGCCGCAAACTTTCACTTCTGACTTACGATACCACCTACGCACCCTTTAAACCCAGTGATTCC
+
FF,FFFFF,FFFFFFFFFFFFFFFFFFFFF:FFFFFFFFFFFF:FFFFFFFFFFF,:FFFFFFFFFFFFF:FFFFFFF:FFFF,FFFFFFFF:F:FFFFFFFFFF:FFFFFFFFFFF:FFFFFFFFFFFFFFFFFFFFFFFFFFFFFFFFFFFFFFFFF,FFFFFFFFF:FFF:FFFFFFFFFFFFFF,FFFF::FFFFFFFFFFFFFFFFFFFFFF:FFFF:FFFFFFFFFFFF:FFFFFFF,F,FF:F
@A00920:152:HGHKKDRXX:2:2108:12644:23985 2:N:0:AGGAGTGG+CTAGAACA
GGACTACTGGGGTATCTAATCCTGTTCGCTCCCCATGCTTTCGCTCCTCAGCGTCAGTTAATGCCCAGAGACCTGCCTTCGCCATCGGTGTTCCTCCTGATATCTGCGCATTTCACCGCTACACCAGGAATTCCAGTCTCCCCTACATCACTCTAGTCTGCCCGTACCCACCGCAGATCCGGAGTTGAGCCCCGGACTTTCACGGCAGACGCGACAAACCGCCTACGAGCTCTTTACGCCCACTAATTCC
+
FFFFFFFFFFFFFFFFFFFFFFFFFFFFFFFFFFFFFFFFFFFFFFFFFFFFFFFFFFFFFFFFFFFFFFFFFFFFFFFFFFFFFFFFFFFFFFFFFFFFFFFFFFFFFFFFFFFFFFFFFFFFFFFFFFFFFFFFFFFFFFFFFFFFFFFFFFFFFFFFFFFFFFFFFFFFFFFFFFFFFFFFFFFFFFFFFFFF:FFFFFFFFFFFFFFFFFFF,FFFFFFFFFFFFFFFFFFFFFFF:FFFFFFFFF
@A00920:152:HGHKKDRXX:2:2108:22507:24001 2:N:0:AGGAGTGG+CTAGAACA
GGACTACACGGGTATCTAATCCTGTTTGCTCCCCACGCTGTCGCGCCTCAGCGTCAGCCACTGCCCAGCAGGCCGCCTTCGCCACCGGTGTTCTTCCGGATCTCTACGCATTCCACCGCTACACCCGGAATTCCACCTGCCTCTACAGTGCTCAAGTGAAGCAGTTCGCACGGCCGATCCGGGGTTGAGCCCCGGACTTTCACCACACGCTTACCCCACCGCCTACGCGCCCTTTACGCCCAGTGATTCC
+
FFFFFFFFFFFFFFFFFFFFFFFFFFFFFF:FFFFFFFFF:FFFFFFFFFFFFFFFF:FFFFFFFFFFFFFFFFFFF:FFFFFFFF,FFFFFFFFF,FFFFFFF:FFFFF,F:FFF,FF:FFFFFF:FFFFFFFFFFFFFF:FFFFFFFFFFFFFFFFFFFFFFF,FF:FFFFFFFFF:FFFFFFFFFFFFFF,FFFFFFFFF:FFFFFF::,FFFFF:F,FF,:FFF,,FF,FFFFFFFFFFFFFFFFF
@A00920:152:HGHKKDRXX:2:2108:3432:24408 2:N:0:AGGAGTGG+CTAGAACA
GGACTACCCGGGTTTCTAATCCTGTTCGCTCCCCAAGCTTTCGCTCCTCAGAGTCAATAACAGACCAGAGAACCGCCTTCGCCACAGGTGTTCCTCCTGATATCTGCGCATTTCACCGCTACACCAGGAATTCCATGATCCCCTACAGTACTCTAGTCACAGCAGAATCGGCTGGCGTCACAAGGTAGAGCCTGGAGGTTTCACACCCGACTAACAGAACCACAAACGAGCACTTAACCCCCAATAAATC
+
FFFFF:F,FFFFFFFFFFFFFF,FF::FFFFFFF:,:FF:F:FFFFF:FFF::FF,,F,,FFF,FFFFF,,FF:F:,FF,F,FFF,F:FFFFF:FFF,FFFFFFFFFF:FF:FFFFFFFFFFFFFFFFFFFFFFF,,,,,F,,FFF,F,F:,F,FF,F:FFFFF,,F,F:,:F::,,:F,FFFF:F:,:::,:,,F,F:FF:FF,FF,,FFF,:F,FF,FFFFF,F::F,,,,FF,FF,:F,,F,FFFFF
@A00920:152:HGHKKDRXX:2:2108:6488:24596 2:N:0:AGGAGTGG+CTAGAACA
GGACTACAGGGGTATCTAATCCTGTTTGCTCCCCACGCTTTCGTGCCTGAGCGTCAGTGTCATCCCAGGGGGCTGCCTTCGCCATCGGTGTTCCTCCGCATCTCTACGCATTTCACTGCTACACGCGGAATTCCACCCCCCTCTGACGCACTCTAGCCATGCAGTCACAAGTGCAGTTCCCAGGTTAAGCCCGGGGATTTCACACCTGTCTTGCATCGCCGCCTGCGCACGCTTTACGCCCAGTAATTCC
+
FF:FFFFFFFFFFFFFFFFFFFFFFFFFFFFFFFFFFF,FFFFFFFFFFFFFFFFFFFFFFFFFFFFFFFFFFFFFFFFFFFFFFFFFFFFFFFFFFFFF,FFFFFFFF:FFFFFFFFFFFFFFFFFFFFFFFFFFFFFFFFFFFFFFFFFFFFFFFF:FFFFFFFFFF:FFFFFFF:FFFFFF:FFFFFFFFFFFFFFFFFFFFFFFFFF::::FFFFF:FFFFFFFFFFFFFF:FFFFFFFF::FFFF
@A00920:152:HGHKKDRXX:2:2108:19479:24799 2:N:0:AGGAGTGG+CTAGAACA
GGACTACAAGGGTTTCTAATCCCGTTTGCTCCCCTAGCTTTCGCTCCTCAGCGTCAATGTCGGTCCAGGATGCCGCCTTCGCCACCGGTATTCCTCCAGATATCTACGCATTTCACCGCTACACCTGGAATTCTGCATCCCTCTCCCGAATTCAAGCCATCCAGTATCGGATGCAGTTCCCAGGTTAAGCCCGGGGCTTTCACATCTGGCTTACAAAACCGCCTGCGCACGCTTTACGCCCAGTAATTCC
+
FFFFFFFFFFFFFFFFFFF:FFFFFFFFFFFFFFFFFFFFFFFFFFFFFFFFFFFFFFFFFFFFFFF:FFFFFFFFFFFFFFFFFFFFF:FFFFFFFFFF:FFFFFFF:F,FFFFFFFFFFF,FFFFFFF:FFFFFFFFFFFFFFFFFFFFFFFFFFFFFFFF:FFFFFFFF:FFFFFFFFFFFFF:FFFFF:FFFFFF::FFFFFFFFFFFFFFF:FFFFFFFFFFFFFFFFFFFFFFFFFFFF:FF:F
@A00920:152:HGHKKDRXX:2:2108:16902:25598 2:N:0:AGGAGTGG+CTAGAACA
GGACTACAAGGGTATCTAATCCTGTTTGCTCCCCACGCTTTCGCACCTCAGCGTCAGTACCGGGCCAGTGAGCCGCCTTCGCCACTGGTGTTCTTGCGAATATCTACGAATTTCACCTCTACACTCGCAGTTCCACTCACCTCTTCCGGACTCTAGATCGCCAGTATCGAAGGCAGTTCTGGAGTTGAGCTCCAGGATTTCACCCCCGACTTAACGATCCGCCTACGTGCGCTTTACGCCCAATAATTCC
+
FF,FF:FFFFFFF::::F,FFFF:FF:FF:FFFFFFFFFFFFFFFF:FFFFFF:F,FFFFFF:FFFFFF:FFFFFFFFFFFFFFFFFFFFFFFFFFFFFFFF:FF,FFFFF:FFFFF:FFF:FFFFFFFFFFFFFFFFFFFFFFFFFFFFF,FFF,FFFFFF:FF:FFFFFFFFFFFFF:FFFFF:FF:FFFFFF:FFFFFFFFFFFF,FFFFFFFFFF:FFFFF:FFFFFFFFFFFFFFF,F,,FF,F:
@A00920:152:HGHKKDRXX:2:2108:2754:25895 2:N:0:AGGAGTGG+CTAGAACA
GGACTACAGGGGTTTCTAATCCTGTTTGCTCCCCACGCTTTCGCGCCTCAGCGTCAGTTCCGGTCCAGTGAGCCGCCTTCGCCACTGGTGTTCCTCCCAATATCTACGCATTTCACCGCTACACTGGGAATTCCACTCACCTCTCCCGGTCTCAAGCCACCCAGTCTGACAGGCAGTTCCTCGGTTAAGCCGAGGGCTTTCACCCGTCACTTGAATGGCCGCCTACGCGCCCTTTACGCCCAATAATTCC
+
FFFFFFFFFFFF:FFFFF,FFFFFFFFFFFFFFFFFFFFFFFFFFFFFFFFFF:FFF:FFFFFFFFFFFFFFFFFFFFFFFFF:FFFFFFFFFFFFFFFFFFFFFFFFFFFFFFFFF:FFFFFFFFFF:FFFFFFFFFFFFFFFFF,FFFFFF:FFFFFFFF:FFF:FFFFFFF,F:FFFFFFFFFF:FFFFFFFFFFFFFFFFFFFFFF::F:F,FFFFFFF::FFF:FFFFFF,FFFFFF:FFFFFF:
@A00920:152:HGHKKDRXX:2:2108:24071:26240 2:N:0:AGGAGTGG+CTAGAACA
GGACTACTGGGGTATCTAATCCCGTTCGCTCCCCTGGCCTTCGTGCCTCAGTGTCAGGAATTGCCCAGAGAATCGCCTTCGCCACTGGTCTTCCTCACGATATCTACGCATTTCACTGCTACACCGTGAATTCCATTCTCCTCTACAATCCTCAAGCTCAGCAGTATTGAAGGCAGTTTCGGAGTTGAGCTCCGAGATTTCACCTTCAACTTACCAAGCCACCTACGCACCCTTTACGCCCAATGAATCC
+
FFFFF,FFFFFFF::FFFFFFFFFFFFFFFFFFFFFFFFFFFFF:FFFFFFFFFFFFFFFFFFFFF:FFFFFFFFFFFFFFFFFFFFFFFFFFFFFFFFFFFFFFFFFFFFFFFFFFFFFFF,FFFFFFFFFFF,FFF,FFFFFFFFFFFFFFFFFFFFFFF:FFFFFFF,FFFFFFFFFF,:F,FFFFFFFFFFFF,FFFFFFFFFF:FFFFFFFFFFFFFFF::FFFFFFFFFFFFFFFFFF::FF:F
@A00920:152:HGHKKDRXX:2:2108:18412:26678 2:N:0:AGGAGTGG+CTAGAACA
GGACTACACGGGTTTCTAATCCTGTTTGCTCCCCACGCTTTCGCTCTTCAGCGTCAGTATCGGCCCAGAGTGCTGCCTTCGCCGTTGGTGTTCCTCCTGATATCTGCGCATTTCACCGCTACACCAGGAATTCCACACTCCTCTACCGAACTCGAGTCACAGCAGTATCGACTGGCGTCCCAAGGTTGAGCCTTGGATTTTCACAGTCGACTTACTGACCCGCCTAGGAGCCCTTTACGCCCAATGATTC
+
FFFF,FFFFFFFFFFFFFF:FFFFFFFFFF:F:FFFFFFFF:F,::,FF::FFFFF:FF:F,F,FF:FFFF::FFFFFFFFFFF,FFFFFFFFFF,:FFFF:FFF:F:FF,,FFFFFFFFFFFFF,FF:F:FFFFFFFFFFFFFFFFFFFFFF,FFFFFFFFFFFFF:F,,FFFFFF:,FFF:FF,F:FFFFF,FFF,FFFFFFFF:F:FF:FFF,:F,FFFFFFFFFFFFFFFF:F:FF,FF,F:FF,:
@A00920:152:HGHKKDRXX:2:2108:1371:26819 2:N:0:AGGAGTGG+CTAGAACA
GGACTACTAGGGTTTCTAATCCTGTTTGCTACCCACACTTTCGAGCCTCAGCGTCAGTTGGTGCCCAGTAGGCCGCCTTCGCCACTGGTGTTCCTCCCGATATCTACGCATTCCACCGCTACACCGGGAATTCCGCCTACCTCTGCACTACTCAAGAAAAACAGTGTTGAAAGCAGTTCATGGGTTGAGCCCATGGCTTTCACGTCCAACTTGTTCTCCCGCCTGCGCTCCCTTTACACCCCGTAAATCC
+
FFFFFFFFFFFFFFFFF:FFFFFFFFFFFFFFFFFFFFFFFFF,:FFFFFFFFFF:FFF,FFFFFF,FF:FFFFFFFFFFFFFFFFFFFFF:F,FFFFF::,FFFFFFFFFFFFFFFFFF,FFF:FFFF,,FF:F:F,FFF:FFFF,FF:FFFF,F,:,F,F,F,,FFFF,::FFFFFFF,FFFF:FFFFFFF,FF,:,FF,F,FF,F,FFFF,FFFFFFFFFF,FFF:F,FF:,F,,:FFFF,F,FFFF
@A00920:152:HGHKKDRXX:2:2108:26847:26913 2:N:0:AGGAGTGG+CTAGAACA
GGACTACAAGGGTTTCTAATCCTGTTTGCTCCCCACGCTTTCGCACCTCAGCGTCAATACCTGTCCAGCGAGTCGCCTTCGCCACTGGTGTTCTTCCGAATATCTACGAATTTCACCTCTACACTCGGAATTCCACTCGCCTCTCCAGGATTCTAGCAAGCTAGTTTCAATGGCAGTTCCGGGGTTGAGCCCCGGGCTTTCACCTCTGACTTGAATCGCCGCCTACGTGCGCTTTACGCCCAGTAATTCC
+
FFFFFFFFFFFFFFFFFFFFFF:FFFFFFFFFFFFFFFFFFFFFFFFFFFFFFFFFFFFF,FF:FFFFFFFFFFFFFFFFFFFFFFFFFFFFFFFFFFFFF:FFFFF,FFFFFFFFFFFFFFFFFFFFFFFFFF:,FF,FFFFF:FFFFFFFFFFF:F,,F:FFFFFFFF,,F,:F,FFF,FFFFFFFFFF::FFFFFFFFFFF:F,FFFFFFF,::::FFFFFFFF:FFFFFFFFFFFFFFFFFFFFFF
@A00920:152:HGHKKDRXX:2:2108:16179:27258 2:N:0:AGGAGTGG+CTAGAACA
GGACTACAGGGGTATCTAATCCCTTTCGCTACCCTGGCCTTCGAGCCTCAGCGTCAGGAGTTGTCCAGTAGCTCGCTTTCGCCACGAGTGTTCCTCACGATATCTACGCATTTCACTGCTACACCGTGAATTCCAGCTACCTCTCCAATCCTCTAGCACGGCAGTATCGGATGCAGTTCCGGGGTTGAGCCCCGGGATTTCACATCTGACTTACCACGCCGCCTACGCTCCCTTTACGCCCAGTGATTCC
+
FFFFFFFFFFFFFFFFFFFFFFFFFFFFFFFFFFFF:FFFFFFFFFFFFFFFFFFFFFFFFFFFFFFFFFFFFFFFFFFFFFFFFFFFFFFFFFFFFFFFFFFFFFFFFFFFFFFFFFFFFFFFFFFF:FFFFFFFFFFFFFFFFFFFFFFFFFFFFFFFFFFFFFFFFFFFFFFFFFFFFFFFFFF:FFFFFFFFFFFFFFFFFFFFFFFFFFFFF:FFFFFFFFFFFFFFF,FFFFFFFF:FFFFF,F
@A00920:152:HGHKKDRXX:2:2108:2591:27273 2:N:0:AGGAGTGG+CTAGAACA
GGACTACTGGGGTATCTAATCCCGTTTGCTCCCCTAGCTTTCGCGCCTCAGCGTCAGTGTTGGTCCAGGATGCCGCCTTCGCCACCGGTATTCCTCCAGATATCTACGCATTTCACCGCTACACCTGGAATTCTACATCCCTCTCCCAAACTCGAGCCTTCCAGTATCAGACGCAGTTCCCAGGTTAAGCCGGGGGATTTCACGTCTGACTTAGATGGCCGCCTACGCGCCCTTTACGCCCAGTAATTCC
+
FFFFFFFFFFFFFFFFF:FFFFFFFFFFFFFFFFFFFFFFFFFFFFFFFFFFFFFFFFFFFFFFFFFFFFFFFFFFFFFFFFFFFFFFFFF,FFFFFFFFFFFFFFFFF:FFFFFFFFFF:FFFFFFFFF:FFFFFFFFFFFFFFFFFFFFFFFFFFFFFFFFFFFFFFFFFFFFFFFF:FFFFFFFFFFFFFFFFFFFFFFFFFFFFFFFFFFFFFFFFFFFFFFFFFFFFFFFFFFFFFFFFF:FFFF
@A00920:152:HGHKKDRXX:2:2108:12762:27414 2:N:0:AGGAGTGG+CTAGAACA
GGACTACTAGGGTTTCTAATCCTGTTCGCTCCCCACGCTTTCGCGCCTCAGCGTCGGACCATGCCCAGCGAGCCGCCTTCGCCCCCGGTGTTCTTCCGGATCTCTACGCATTCCACCACTCCACCCGGAATTCCGCCTACCTCTGCTGCCTTCCAGCTCCGCCGTATCGAATGGCCTCGCCCAGTTTAGCTGGGCGCTTTCACATCCGACGTGCGAAGCCGCCTGCCCGCCCTTTACGCCCAGTAACTCC
+
FFFFF:FFFFFFFFFF,FFFFFFFFF:FFFFFFFFFFFFFFFFFFFFFFFFFFFFFFFFFFF:FFFFFFFFFFFFFFFFFFFFFFFFF,FFFFFFFFFFFFFFFFFFF:F:FFFFFFFF:F:FFFFFFFFFFFFFFFFFFFFFFFFFFFFFFFFFFFFFFFFFFFFFFF::FF,FFFFFF:FFF,,FFFFFFFFFFF:FFFFFFFFFF:FF:F:FFFF:FFFFF::FFFFFFFFFFFFFF,,F,FFF:FF
@A00920:152:HGHKKDRXX:2:2108:15203:27696 2:N:0:AGGAGTGG+CTAGAACA
GGACTACCCGGGTTTCTAATCCGGTTCGCTCCCCACGCTATCGCGCCTCAGTGTCAGGACAGGGCCAGGTGGCCGTCTTCACCACCGGCGTTCCTCCGGATCTCTACGCATTTCACCACTACACCCGGAATTCCGCCACCCTCTCCCTGCCTCGAGCCCATTCGTATCGGCACGCCTCGCCGGGTTAAGCCCGGCGCTTTCAGCACCGACGCAACGAGCCACCTACGCGCGCTTTACGCCCAGTGATTCC
+
FFFFFFFF:::F,FF:FFF:FFFFFFFFFFFFFFF,FFFFF:FFFFFFF:FFFFFFFFFFFFFFFFFFFFFF:FFFF:FFFFFF:FFFFFFFFFFFFFFFFFFFFFFFFFFFF,FFFFF:FFFFF:FFFFF:FFFFFFFFF,FFFFFFFFFFFFFFF:FFFFFFFFFFFFF:FFFFFFF,FF:FFFFFFF,:FFFFFFFFF:FF:FFFF:F:FFFFFF:FFFFF:,F:FFFFFFFFF,FFF::::,FFFF
@A00920:152:HGHKKDRXX:2:2108:15953:27806 2:N:0:AGGAGTGG+CTAGAACA
GGACTACTCGGGTTTCTAATCCTGTTCGCTCCCCACACTTTCGCTCCTCAGCGTCAGGTCATTCCCAGAGAACCGCCTTCGCCACCGGTGTTCCTCCTGATATCTGCGCATTTCACCGCTACACCAGGAATTCCGTTCTCCCCTGAATACCTCTAGTCTGCCCGTATCGAAAGCAAGCCAGGTGTTAAGCACCTGGTTTTCACTCCCGACGCGACAAACCGCCTACGAGCCCTTTACGCCCAATAATTCC
+
FFFFFFFFFFFF:FFFFFFFFFFFFFFFFFFFFF:FFFFFFFFFFFFFFFFFFFFFFFFF:FFFFFFFFFFFFFFFFFFFFFFFFFFFFFFFFFFFFFFFFFFFFFFFFFFFFFFFFFFFFFFFFFFFFFFFFF:FFFFFFFFFFFFF:FFFFFFFFFFFFFFF,FFFFFFFFFFFFFFFFFFF:FF,FF:FFF:F:FFFFFFF:FF:FFFFFFFF,FFFF:FF,FF:F:FFFFFFFFFFF::,FF::FF
@A00920:152:HGHKKDRXX:2:2108:2220:28761 2:N:0:AGGAGTGG+CTAGAACA
GGATACAGGGGTATCTAATCCTGTTCGCTCCCCACGCTTTCGCTCCTCAGCGTCAGTTTCGGCCCAGAGCGGCGCCTTCGCCACCGGTGTTCCTCCTGATATCTGCGCATTTCACCGCTACACCAGGAATTCCCCGCTCCCCTACCGAACTCAAGCTATAGCAGTATCGGGTGGCGTCACCAGGTTGAGCCTGGAGGTTTCACACCCGACTTACCGAACCACCTACGAGCTCTTTACGCCCAATAAATCC
+
FFFFFFFFFFFF,,FFF:FFFFFFFFFFFFFFFFFFFF,FFFFFFFFFFFFFFFFFFFFFFFFFFFFFFFFFFFFFFFFFFFFFFFFFFFFFFFFFFFFFFFFFFFFFF:FFF,FFFFFFFFFF:FFF:F:FFFFFFFFFFFF:FFFFFFFFFFFFFFFFFF:FFFF:FFFFFFFFFFFFFFFFFFFFFFFFFFFFF,:FFF:FFFFFFFFFFFFFF:FFFFFF,FFFFFFFFFF:FFFFFFF,F,FFFF
@A00920:152:HGHKKDRXX:2:2108:29948:28964 2:N:0:AGGAGTGG+CTAGAACA
GGACTACAGGGGTATCTAATCCTATTTGCTCCCCACGCTTTCGTGCTTCAGTGTCAGAATCCAGACCAGACGGCCGCCTTCGCCACCGGTGTTCTTCCATATATCTACGCATTTTACCGCTACACATGGAGTTCCGCCGTCCTCTTCTGTTCTCTAGCTGATCAGTTTCCAGAGCCAGTACGGGTTGAGCCCATACCTTTTACTCCAGACTTGATCTGCCACCTACGCACCCTTTACGCCCAGTCATTCC
+
FFFFFFFFFFFFFFFFFFFFFFFFFFFFFFFFFFFFFFFFFFFFFFFFFFFFFFFFFFFFFFFFFFFFFFFFFFFFFFFFFFFFFFFFFFFFFFFFFFFFFFFFFFFFFFFFFFFFFFFFFFFFFFFFFFF:FFFFFFFFF,FFFFFFFFFFFFFFFFFFFFFFFFFFFFFFFFFF,FFFFFFFFFF:FFFFFFFFFFFFF,F:FF,,FFFFFFFFFFFFFFFFFFFFFFFFFFF,:FFFFFFF,F:FFF
@A00920:152:HGHKKDRXX:2:2108:8983:29136 2:N:0:AGGAGTGG+CTAGAACA
GGACTACAGGGGTTTCTAATCCTGTTTGCTACCCATGCTTTCGCTCCTCAGCGTCAGTTACGGCCCAGAGCGGCGCCTTCGCCACTGGTGTTCCTCCTGATATCTGCGCATTTCACCGCTACACCAGGAATTCCCCGCTCCCCTACCGCACTCGAGTCACAGCAGTATCGGATGGCGTCTCGGGGTTGAGACCCGAGTTTTCACATCCGACTTACTGAGCCGCCTACGAGCTCTTTACGCCCAATAAAAC
+
FFFFFFFFFFFF:FFFFFFFFFFFFFFFFFFFFFFFFFFFF:F:FFFFFFFFFFF,FFFFFFFFFFFFFF:FFFFFFFFFFFFFFFFFFF:FF,FFFF,FFF:FFFFF,FF:FFFFF,FFFFFF,FF:FFFFFFFF:F:FFFFF:FFFFFFFFFFFFFFFFFFFF,FFFFFFF:FFFFFFFFFF:FFF:F,FF:FFFFF,F::FFFFFFFFF:FF:FFF,FFF,FFFFFFFFFF:FFF,F:FF,FFFF,,
@A00920:152:HGHKKDRXX:2:2108:10140:29168 2:N:0:AGGAGTGG+CTAGAACA
GGACTACAAGGGTTTCTAATCCTGTTTGCTCCCCACGCTTTCGTGCATGAGCGTCAGTAAAGGTCCAGGGGATTGCCTTCGCCATCGGTGTTCATCCACATCTCTACGCATTTCACTGCTACACGTGGAATTCTACCCCCCTCTTCTACACTCTAGCCTTGTAGTTTCAAACGCAGTACCCAGGTTGAGCCCGGGGAGTTCACAACTGACTTACAAAACCGCCTGAGCACGCTTTACGCCCAGTAATTCC
+
,:FF:FFFF,FF,:FFFFFFFF,:F:FFFFFF:FFFFF,,FFF::F:F:FF:::F:,FF,F,:FF,FFF:F:FFF:FFFFFFFF:FF:,FF:F,FFFFFFF:,FFFFFFFF,,:,FFFFF:FFF:F:,F,,,FFF,FFF:FFFFFF,F,FFFF,:,FFF,,FFFFFF,F,,FFFFFF,,F,,F,,:,F,F,:FFF:F:,F,FFF,::FFFF,FF,,F:,,F,F,:::::FFF,,FFF,F:,,,,,,F,,F
@A00920:152:HGHKKDRXX:2:2108:2591:29277 2:N:0:AGGAGTGG+CTAGAACA
GGACTACAGGGGTTTCTAATCCTGTTCGCTCCCCATGCTTTCGCTCCTCAGCGTCAGTTAATGCTCAGAGACCTGCCTTCGCCATCGGTGTTCCTCCTGATATCTGCGCATTTCACCGCTACACCAGGAATTCCAGTCTCCCCTACATCACTCTAGTCTGCCCGTACCCACCGCAGATCCGGAGTTGAGCCCCGGACTTTCACGGCAGACGCGACGAACCGCCTACGAGCTCTTTACGCCCAATAATTCC
+
FFFFF,FFFFFFF:FFF:FFFFFFFFFFFFFFFFFFFFFFFFFFFFFFFFFFF:FFFFFFF:F:FFFFFFFFFFFFFFFFFFFFFFFFFF:FFFFFF:FFF,FFFFFFFFFFFFFFFFFFFFFFFFFFFFFFFFFFFFFFF:,FFF:FFFFFFFFFFF:FFFFFF:FFFFFFF:FF,FFF,F:FFF:,FFFFFFF:F:F,:FFFFFFFFFFF:FF,,FFFFFFF,:FFFFF,F,F,FFFF:F:,,:FFF:
@A00920:152:HGHKKDRXX:2:2108:6036:29481 2:N:0:AGGAGTGG+CTAGAACA
GGACTACTCGGGTATCTAATCCTGTTTGCTACCCACGCTTTCGTACCTCAGCGTCAGTAATGGTCCAGAGAGCCGTCTACACCACCGGCGTTCCTCCTGATATCTACGCATTTCACCGCTACACCAGGAATTCCACTCTCCTCTCCCATACTCAAGCCTGCCAGTATCTAGCGCACCCTCCCAGTTAAGCCAGGAGATTTCACACCAGACTTAGCAAACCGCCTACGTACTCTTTACGCCCAGTAACTCC
+
FFFFFFFFFFFFFFFFFFFFFFFFFFFFFFFFFFFFFFFFFFFFFFFFFFFFFFFFFF:FFFFFFFFFFFFFFFFFFFFFFFFFFFFFFFFFFFFFFFFFFFFFFFFFFFFFFFFFFFFFFFFFFFFFFFFFFFFFFFFFFFFFFFFFFFFFFFFFFF:FFFFFFFFFFFF:FFFFFFFFFFFF:FFFFFF:FFFFF:FFFFFFFF:F:F:FFF,F,FFFFFFFFFFFFF:FFFFFFFFFF:FFFFFFFF
@A00920:152:HGHKKDRXX:2:2108:26096:29496 2:N:0:AGGAGTGG+CTAGAACA
GGACTACAGGGGTTTCTAATCCTGTTTGCTCCCCACGCTTTCGCGCCTCAGCGTCAGTGTTGGCCCAGGAAGTCGCCTTCGCCACTGGTGTTCCTTCCGATATCTACGCATTTCACCGCTACACCGGAAATTCCACTTCCCTCTACCACACTCCAGTCAGGCAGTATCGAATGCAATTCCCAGGTTAAGCCCAGGGCTTTCACATCCGACTTACCAAACCACCTACGCGCGCTTTACGCCCAGTAATTCC
+
FFFFFFFFFFFFFFFFFFFFFFFFFFFFFFFFFFFFFFFFFFFFFFFFFFFFFFFFFFFFFFFFFFFFFFFFFFFFFFFFFFFFFFF:FFFFFFFFFFFFFFFF:FFFFFFFFFFFFFFFFFFFFFFFFFFFFFFF:FFFFFFFFFFFFFFFFFFFFF:FFFFFF:FFFFFFFFFF:FFFFFFFFFFFFFFFFF:FFF:FFFFFFFFFFFFFFFFFFFFFFFF,F:F:FFFFFFFF:FFFFFFF:FFFFF
@A00920:152:HGHKKDRXX:2:2108:27534:29543 2:N:0:AGGAGTGG+CTAGAACA
GGACTACCAGGGTATCTAATCCCGTTCGCTCCCCACGCTTTCGCGCCTCAGCGTCAGGGCGGACCCAGAAAGCCGCCTTCGCCACTGGTGTTCCTCCGGATCTCTACGCATTTCACCGCTACACCCGGAATTCCACTTTCCTCTATCCCCCTCTAGAAGCCCAGTTTGCAGCCACCCTCCCCGGTTGAGCCGGGGGCTTTCAGGCCACACTTAAGCTTCCGCCTACGCGCTCTTTACGCCCAGTAAATCC
+
FFFFFFFFFFFFFFFFFFFFFFFFFF,FFFFFFFFFFFFFFFFFFFFFF:FFFFFFFFFFFFFFFFFFFFFFFFFFFFFFFFFFFFFFFFFFFFFFFFF:FFFFF,FFFFFFFFFFFFFFFFFFFFFFFFFFFF:FFFFFFFFFFFFFFFF:FFFFF,FFFFFF:FFFF:FFFFFFFFFFFFFF,FFFF,FFFFFFF::FF:FFFF,FFFF:FF:FFFFFFFFF,FFFFFFFFFFFFFFFF,FFFFFFFF
@A00920:152:HGHKKDRXX:2:2108:3839:30185 2:N:0:AGGAGTGG+CTAGAACA
GGACTACCCGGGTTTCTAATCCTGTTTGCTCCCCACGCTTTCGTGTCTCAGCGTCAGTATCTGTCCAGTTGGCCGCCTTCGCCACCGGTGTTCCTCTCGATATCTACGAATTTCACCTCTACACTCGCAGTTCCACTCACCTCTCCCGGACTCGAGCTCCTCAGTATCAAAGGCAGTTCTGGAGTTGAGCTCCAGGATTTCACCCCTGACTTAAAAAGCCGCCTACGTGCGCTTTACGCCCAGTAATTCC
+
FFFFFFFFFFFFFFFFFFFFFFFFFFFFFFFFFFFFFF:FFFFFFFFFFFFFFFFFFFFFFFFFFFFFFFFFFFFFFFFFFFFFFFFFFFFFFFFFFFFFFFFFFFFFF:FFFFFFFFFFFFFFFFFFFF:FFFFFFFFFFFFFFFFFFFFFFFFFFFFFFFFFFFFF:,FFFFFFFFFFFFFFFFFFFFFFFFF::FFFFF:FFFFFFF:FFFFFFFFFF:FFFFFFFFFFFFFFFFFFFFFFF,:FFF
@A00920:152:HGHKKDRXX:2:2108:28944:31046 2:N:0:AGGAGTGG+CTAGAACA
GGACTACTCGGGTTTCTAATCCTGTTTGATCCCCACGCTTTCGTGCCTCAGTGTCAATATTCGTGTAGCCAGCTGCCTTCGCACTTGGTGTTCTATGTCATATCTAAGCATTTCACCGCTACATGACATATTCCGCTGACCTCCACGGTATTCAAGACTGATAGTATCAATGGCAGTTCCCAAGTTAAGCTCGGGGATTTCACCACTGACTTACCAGCCCACCTACGCACCCTTTAAACCCAGTGAATCC
+
FFFFFFFFFFFFFF,FFFFFFFFF:FFFFFFFFFFFFFFFFFFFFFFFFFFFFFFFFFFFFFFFFFFFFFFFFFFFFFFFFFF,FFFFFFFFFFFFFFFFFFFFF:FFFFF:FFFFFFFFFFFFFFF:FFFFFFFFFFFFFFFFFFFFFFFFFFFFFFFFFFFFF:F:FFFFFFFFFFFFFFFFFFFFFFFFFFFFFFFFFFFFFFFFFFFFFFFF:FFFFFFFFFFFFFFFFFFFFFFFF:FFFFF:FF
@A00920:152:HGHKKDRXX:2:2108:26106:31109 2:N:0:AGGAGTGG+CTAGAACA
GGACTACCGGGGTTTCTAATCCTGTTTGATCCCCACACTTTCGTGCCTCAGCGTCAGTTTGAGTCTAGTAAGCTGTCTACACTATCGGTGTTCTTGACGATATCTAAGCATTTCACCGCTACATGACATATTCCGCTCACCTCCACGGTATTCAAGATAAATAGTATCAACGGCAGTTTCCGAGTTAAGCTCGGAGATTTCACCACTGACTTACCTATCCGCCTACGCACCCTTTAAACCCAGTAAATCC
+
FFFFFFFFFFFFFFFFFFFFF::FFFFFFFFFFFFFFFFFFFFFFFFF:FF,FFFFFF,FFF:FFFFFFFFFFFFFFFFFFFF,F:FFFFFFFFFFFFFFFFFFFFFF,FFFFFFF,FFF,F:FFFFFFFFFFFFFFFFFFFFFFFFFFFFFF:FFFFF,FF,FFFFFFFF:FF:FFFFF:FFFFFFFFFFFFFFFFFFFFFF:FFFFFFFFFFF:FFFF:FFFFF:FFFFFFFF,:FF:FFFFFFFFFF
@A00920:152:HGHKKDRXX:2:2108:22525:31234 2:N:0:AGGAGTGG+CTAGAACA
GGACTACTGGGGTATCTAATCCCGTTTGCTCCCCTAGCTTTCGCTCCTCAGCGTCAATGTCGGTCCAGGATGCCGCCTTCGCCACTGGTGTTCCTCCCGATATCTACGCATATCACCACTACACCGGGAATTCCACTTTCCTCTGCATCCCTCGAGTCTGCCAGTATCCAAGGACCTCTCCCAGTTGAGCCGGGAGCTTTCACCCTAGACTAAACAGACCGCCTGCGCGCCCTTTACGCCCAGTAAATCC
+
FFFFFFFFFFFFFFFFFFFFFFFFFFFFFFFFFFFFFFFFFFFFFFFFFFFFFFFFFFFFFFFFFFFFFFFFFFFFFFFFFFFFFFFFFF:FFFFFFFFFFFFFFFFFFFF:FFFFFFFFFF:F:FFFFFFFFFFFFFFFFFFFFF:FFFFFFF:FFFFFFFFFFFFFF,FFFFFFFFFFFFFFFFFFFFFFFFFFFFFFF:FFFFFFFFFFF:FFFFFFFFFF:FFFFFFFFFFFFFF::,:FFF:FF,
@A00920:152:HGHKKDRXX:2:2108:12292:31360 2:N:0:AGGAGTGG+CTAGAACA
GGACTACTAGGGTTTCTAATCCTGTTTGCTCCCCACGCTTTCGCGCCTCAGCGTCAGAAATGGACCAGCTCGCCGCCTTCGCCACCGGTGTTCTTCCCAATATCTACGAATTACACCTCTACACTGGGAATTCCACGAGCCTCTTCCATCCTCTAGCACAACCGTCTAAAGCGCAGCCACCAGGTTAAGCCCGGGAATTTCACGCCTGACTGATCGCGCCGCCTACGCGCCCTTTACGCCCAGTAATTCC
+
FFFFFFF:FFFFF,FFFFFFFFFFFFFFFFFFFFF,FFFFFFF,FFFFFFFFFFFFFFFFF,FFFFFF,::F,FFFFFFFFFFFF,FFFFFFF,FFFFFFFFFFFFFFFFFF,FFFFFFFFFFF:FFFFFFFFFF,,:,FFFFFFF,F,,FFF,FF:FFFFF,FF::,:F:,FFF,,:,:,:FFFF:FFF:F,:,FFFFFFFF,,F:,FFFF,FFF,,F:FFFF,:FF,FFFFFFFF,:FFFFF,FFFFF
@A00920:152:HGHKKDRXX:2:2108:19045:31845 2:N:0:AGGAGTGG+CTAGAACA
GGACTACTAGGGTTTCTAATCCCGTTTGCTCCCCTAGCTTTCGCTCCTCAGCGTCAGTTCAGGCCCAGGTCGCCGCCTTCGCCACCGGTGTTCTTTCGGATATCTACGCATTCCACCGCTACACCCGAAATTCCACGACCCTCTACCGAACTCAAGACTAGTAGTATCCAGCGACCTCTCCCCGGTGAGCGGTGGAGATTTCACGCCAGACTTGCTAGTCCGCCTACGAGCCCTTTACGCCCAATGATTC
+
FFFFFFFFFFFFFFFFFFFFFFFFFFFFFFFFFFFFFFF,FFFFFFFFFFFFFFFFFFFFFFFFFFFFFFFFFFFFFFFFFFFFFFFFFF,:FFFFFFFFFFFFFFFFF:FFFF,FFFFFFFFFFFFFFFFFFFFFFFFFFFFF,FFFF:FFFFFFFFF,FFFFFFFFFFFFFFFFFFFFFFFF:FFF:FFFFFFFFF:FFFFF:FF:FFF:FFFFFFFFFFFFF,FFFF:FFF,FFFFFF:F:FF,FFF
@A00920:152:HGHKKDRXX:2:2108:8422:32049 2:N:0:AGGAGTGG+CTAGAACA
GGACTACTGGGGTTTCTAATCCTGTTTGCTCCCCACGCTTTCGCACCTCAGCGTCAGTACCGGGCCAGTGAGCCGCCTTCGCCACTGGTGTTCTTGCGAATATCTACGAATTTCACCTCTACACTCGCAGTTCCACTCACCTCTCCCGAACTCAAGCCCACCAGTATCGGACGCAGTTCCCCGGTTGAGCCGAGGGATTTCACGTCCGACTTAGCAGGCCGCCTACGCGCCCTTTACGCCCAGTAATTCC
+
FFFFF,FFFFFFFFFFFFFFFFFFFFFFFFFFFFFFFFFFFFFFFFFFFFFFFFFFFFFFFFFFFFFFFFFFFFFFFFFFFFFFFFFFFFFFFFFFFFFFFFFFFFFFFFFFFFFFFFFFFFFFFFFFFFFFFFFFFFFFFFFFFFFFF:FFFFFFFFFFFFFFFFFFFFFFFFFFFFFFFFFF:F:FFFFFFFFFFFFFFFFFFFFFFFFFFFFFFFFFF:FFF,FFFFFFFFFFFFFFFFFFFFFFFF
@A00920:152:HGHKKDRXX:2:2108:9127:32111 2:N:0:AGGAGTGG+CTAGAACA
GGACTACTCGGGTATCTAATCCTGTTTGCTCCCCACGCTTTCGCGCCTCAGCGTCAGAACCGGACCAGTGAGCCGCCTTCGCCACCGGTGTTCCACCCAATATCTACGAATTTCACCTCTACACTGGGTATTCCACCCACCTCTTCCGGTCTCAAGCCACACAGTATCGAATGCAGTTCCGGGGTTGAGCCCCGGGATTTCACACCCGACTTACATGGCCGCCTACGCGCCCTTTACGCCCAGTGAGTCC
+
FFFFFFFFFFFFFFFFFFFFFF:FFFFFFFF:FFFFF:FFFFFFFF,FFFFFFFFFFFFFF:FFFFFF:FFFFFFFFFFFFFFF:FFFFFFFFFFFFFF:,FFFFFFFFFFFFFFFFFFFFFF,,:FFFFFF,FFF:FFFFFFFFFFFFFFFFFFFFFFFFFF:F::FFFF:FFFFFF:F,FFF,FFFFF:FFFFFF:FF:F:F,:F:FFF,FFFFFFFFFFFF:F:FF:FF,:FF:,:FFFFFFF,:FF
@A00920:152:HGHKKDRXX:2:2108:28646:32659 2:N:0:AGGAGTGG+CTAGAACA
GGACTACTGGGGTTTCTAATCCTGTTTGCTCCCCACGCTTTCGTGCCTCAGCGTCAATCATCGTGTAGTAAGCTGCCTTCGCAATCGGTGTTCTATGTCATATCTAAGCATTTCACCGCTACATGACATATTCCGCTTACCTCCACGATATTCAAGATGTAAAGTATCAACGGCAGTTCCCAAGTTAAGCTCGGGGTTTTCACCACTGACTTTCCCACCCACCTACGCACCCTTGCAACCCACTGAATCC
+
FFFFFFFFFFFFFFFFFFFFFFFFFFFFFFFFFFFFFFFF:FFFFFF:FFFFFF:FFFFFFFFFFFFFFFFFFFFFFFFFFF,,F::FFF:FF:,FFFF,F,FFFF:FFFF,FF,FFFFFFFFFFFFF:FFFFFFFFFFFFFFFFFFFFFF::F,FFFFFFF:FFFFFF,F:F:FF,FF,FFFFF:F,:,FFFFFF,,,FF,F,FF,FFF,::FF::FFFF:F,F:F:::FF,,:FFFFFFF:F:F:F:F
@A00920:152:HGHKKDRXX:2:2108:27263:32706 2:N:0:AGGAGTGG+CTAGAACA
GGACTACTGGGGTATCTAATCCTGTTTGCTCCCCACGCTTTCGCACCTCAGCGTCAGTACCGGACCAGTGAGCCGCCTTCGCCACTGGTGTTCCTCCGAATATCTACGAATTTCACCTCTACACTCGGAATTCCACTCACCTCTTCCGGACTCGAGATTGCCAGTATGAAAGGCAGTTCCAGGGTTGAGCCCTGGGATTTCACCCCTCACTTAACAATCCGCCTACGTGCGCTTTACGCCCAGTAATTCC
+
FFFFFFFFFFFFFFFFFFFFFFFFFFFFFFFFFFFFFFFFFFFFFFFFFFFFFFFFFFFFFFFFFFFFFFFFFFFFFFFFFFFFFFFFFFFFFFFFFFFFFFFFF:FFFFFFFFFFFFFFFFFFFFFFFFFFFFFFFFFFFFFFFFFFFFFFFFFFFFFFFF:FFFFFFFFFFFFFF::FFFFF:FFFFFFFFFFFF:FFF:FFFFFFFFF,FFFF:FFFFFFFFFFFF:FFFFFFFFFFFFFFFFFFFF
@A00920:152:HGHKKDRXX:2:2108:29939:32894 2:N:0:AGGAGTGG+CTAGAACA
GGACTACTAGGGTATCTAATCCTGTTCGCTCCCCACGCTTTCGTGCCTCAGCGTCAATCCAGGTCTAGCCAGCTGCCTTCGCAATTGGTGTTCTATGGCATATCTATGCATTTCACCGCTACATGCCACATTCCGCTGACCTCATCCTGATTCTAGCATAGCAGTATCAAAAGCAATTTTACGGTTGAGCCGCAAACTTTCACTCCTGACTTAGGACGCCGCCTACGCTCCCTTTAAACCCAGTGAATCC
+
FFFFFFF:FFFFFFFFFFFFFF,,FFFFFFFFFF:FFF,FFFFFFFFFFFFFFFFFFFFFFFFFFFFF,FF:,FFF,FFFFFFFFF,FFFFFFFFF:FFF,FFFFFFFF,FFFFFF,FFFFFF:FF:FFFFFFF::FFFFFFF,FFF:FF,FFF:F:F:FFFFFFFFFF,FF:FF:FFF,::FFFFFFFFFFF,,:FFFFFF:F,FFF:FFF:,FFF,FFFFFF:F:F,F:F,FF:F,FFFF:FF,,F:F
@A00920:152:HGHKKDRXX:2:2108:26268:32957 2:N:0:AGGAGTGG+CTAGAACA
GGACTACAGGGGTATCTAATCCCGTTCGCTCCCCATGCTTTCGCCTCTCAGCGTCAGGTCAGGCCCAGCGTGTCGCCTTCGCCACTGGTGTTCCTCCGGATCTCTACGCATTTCACCACTACACCCGGAATTCCACACGCCTCTACCTGCCTCTAGCCCCGCAGTTCGGTCACGTCCTCGCCCGGTTGAGCCGGGCGCTTTCTCGCGCCCCTTGCAGGACCGCCTACACGCGCTTTACACCCAGTAAATC
+
FFFFFFFFFFFFFFFFFFFFFFFFFFFFFFFFFFFFFFFFFFFFFFFFFFFFFFFFFFFFFFFFFFFFFFFFFFFFFFFFFFFFFFFFFFFFFF:FFFFF:FFFFF:FFFFFFFFFFFFFFFFFFFFFFFFFFFFFFFFFFFFFFFFFFFFFFF:FFFFFFFFFFFFFFFFFFFFFFFFFFFFFF:F:FFFFFFFFFFF:F:,::FFFF,FFFFFFFFFFFFFFFFFFFFFF:FFF,:FFFFFFFF,FFF
@A00920:152:HGHKKDRXX:2:2108:10456:34162 2:N:0:AGGAGTGG+CTAGAACA
GGACTACCGGGGTTTCTAATCCTGTTCGCTACCCACGCTTTCGCTCCTCAGCGTCAGAATAGGCCCAGAGAGCCGCCTGCGCCACCGGTGTTCTTCCTGATATCTGCGCATTCCACCGCTACACCAGGAGTTCCGCTCTCCCCTGCCTACCTCTAGTCTGCCCGTATCGGACGCAAGCTCGGAGTTAAGCTCCGAGGTTTCACTCCCGACGCACCAAACCGCCTACGAGCCCTGTACGCCCAATAATTCC
+
FFFF:FFFFFFFFFFFFFF,FFFFFFF,F,FFFF,:FFFF:FFFFFFFFFFFFFFFFFFFFFFFFF:FFFFFFF:,FF:FF,,FFFFF::,FF:,F:FFF,:FFFFFF:F:FFFFFFFFFF:FFFFFFF::,,FF:FFFFFF:FFF,FF,F:FF,FFFFFF:FFF,FFFF,,FFFFF::F:FF:FFFFFF:F,,FF,F,,F,FFFFF:FFFF,,,F::FFFFF:FFFF:F,,F,:,:FFF,,,F,,:,,F
@A00920:152:HGHKKDRXX:2:2108:13973:34209 2:N:0:AGGAGTGG+CTAGAACA
GGACTACAGGGTTATCTAATCCTGTTTGATCCCAACGCTTTCGCACATCAGCTTCAGTATTAAGCCAGGAGGCCGCCTTCGCAACCGGTATTCCACCAAATATCTACCCATTTAACCGCTACACGTGGAATTCTCCCTCCCAGACTCATACTCTAGCCGATCAGTATCGGATGCAATTCACAGGTTGAGCCCGGGGATTTAACACCCGAATTAATGCGCCGCCTACGCGCGCTTTACGCCCAGTAATTCC
+
FFF,F:F::FF,FF,,,FF,F,::FF:,F,FFF,FF::FF,,,FFF,,,F,F,,,:FF,:,,:FF,F::,FFFF,F,F::,FF,F,F,:FF,F:,FF:,F,F,,::,,,,F:::,FFF,FF,,,,FFF:,F,F::F:FF::,,,FF,:F,,,F,F,F:::,:FFFF,F:,FF,:FFF,F,,,:,FFFF:FF,FF:::FFF,,:::FF:F:FFFFF,FFF,,:,F,,,,:,F,:F:FF,:,,,F:FFFFF:
@A00920:152:HGHKKDRXX:2:2108:30337:34209 2:N:0:AGGAGTGG+CTAGAACA
GGACTACCAGGGTATCTAATCCCGTTCGCTACCCTGGCTTTCGCGGCTCAGCGTCAGGTGCAGCCCAGGGCGCCGCCTTCGCCTCTGGTGTTCCTCCGGATCTCTACGCATTTCACCACTCCACCCGGAATTCCACGCCCCTCTGCTGCCCTCTAGCTGCCCAGTTTCGAACGGCCTCTCCCGGTTGAGCCGGGAGCTTTCACGTCCGACTTGAACAGCCGCCTGCCCGCGCTTTACGCCCAGTAAATCC
+
,FFFFFFFF:FFFFFFFF:FF:FFFFFFF,:F:FFFFFF,:FFFFFFFFFFFFFFFFFFFFFFFF:FFFFF:FF:,FFF:FF:FFF:,:F,FFFFFFFFF:FFFFFFFFFF,FFFF:FFFFFF,FFFFF,FFFFFFFFFFFFFFF,FFF,F,FF:FFFFF:F::FFFFFFFF:FFFFFFFFFFFFFFF:FFFFFFFFFFFFFF:FFFFFF:FFF:F:FFFFFFFFFFFFFFF:F,F,F:,FFFFFFFFFF
@A00920:152:HGHKKDRXX:2:2108:27923:34444 2:N:0:AGGAGTGG+CTAGAACA
GGACTACAGGGGTTTCTAATCCTGTTTGCTCCCCACGCTTTCGTGCCTCAGTGTCAGTGTTGGCCCAGGATGCCGCCTTCGCCACGGATGTTCCTTCTGATCTCTACGCATTTCACTGCTACACCAGAAATTCCGCATCCCTCTACCACACTCTAGTGATCCAGTATCCACTGCAATTCCCAGGTTGAGCCCAGGGCTTTCACAGCAGACTTAAACCACCACCTACGCACGCTTTACGCCCAGTAATTCC
+
FFFFFFFFFFFFFFFFFFFFFFFFFFFFFFFFFFFFFFFFFFFFFFFFFFFFFFFFFFFFFFFFFFFFFFFFFFFFFFFFFFFFFFFFFFFFFFFFF:FFFFFFFFFFFFFFFFFFFFFFFF:FFFFFFFFFFFFFFFFFFFFFFFFFFFFFFFFFFFFFFFFFFFFFFFFFFF:FFFFFFFFFFFFFFFFFFFFFFFFFFFFFF:FFFFFFFF:FF:FFFFFF:,FF:FFF:FFFFFFF:FF:FFFFFF
@A00920:152:HGHKKDRXX:2:2108:3549:34663 2:N:0:AGGAGTGG+CTAGAACA
GGACTACTGGGGTTTCTAATCCCGTTCGCTCCCCTAGCTTTCGCGGCTCAGCGTCAGGTGAAGCCCAGGTCGCCGCCTTCGCCTCTGGTGTTCCTCCGGATCTCTACGCATTTCACCACTCCACCCGGAATTCCACGCCCCTCTACAGCCCTCCAGCGTCCCAGTTTAGAACGAACTCACCCAGTTGAGCCGGGAGATTTCACGACAGACTTGGAACACCGCCTGCCCGCGCTTTACGCCCAGTAACTCC
+
FFFFFFF,,FFFFFFFFFFFFF:FFF:FFFFFFF:FFFFFFFFFFFFFFFFFFFFFF,,:::F,FFFFF,,FFFFFFFFFFFFFF,FFFFFFFFFFF,,FF:FFFFFF,FFFFFFFFFFF:FFF,FFFFFFFFFFF,,FFFF:FFF:,FFFFF,FF,,:FF,:FF:F,,FFFF:,F,F,:F,FFFFFF:FF,,FF,,FFF,FFF,F,,FFFF,::,,FFFFFFF,FFFFF,FFFFFFFFFFFFF,F,FFF
@A00920:152:HGHKKDRXX:2:2108:15673:34741 2:N:0:AGGAGTGG+CTAGAACA
GGACTACTAGGGTTTCTAATCCTGTTTGCTCCCCACGCTTTCGCGCCTCAGCGTCAGTACCGAGCCAGTGAGCCGCCTTCGCCACTGGTGTTCTTCCTAATATCTACGAATTTCACCTCTACACTAGGAATTCCACTCACCTCTCTCGGACTCGAGATCCGCAGTATCAAAGGCAGTTCCGAGGTTGAGCCTCGGGATTTCACCCCTGACTTGCAGATCCGCCTACGCGCGCTTTACGCCCAGTAATTCC
+
FFFFFFFFFFFFFFFFFFFFFFFFFFFFFFFFFFFFFFFFFFFFFFFFFFFFFFFFFFFFFFFFFFFFFFFF:FFFFFFFFFFFFFFF:FFFFFFFFFFF:FFFFFFFFFFFFFFFFFFFFFFFFFFFFFFFFFFFFFFFFFFFFFFFF:FFFFFFFFFFFFFFFFFFFFF:FFFFFFFF:FFFFFFFFFFFFFFFFFFFFFFFFFFFF:FFFFFFFFFFFFFF:FFFFFFFFFFFFFFFFFFFFF:FF,
@A00920:152:HGHKKDRXX:2:2108:15845:35728 2:N:0:AGGAGTGG+CTAGAACA
GGACTACTGGGGTATCTAATCCTGTTTGCTCCCCACGCTTTCGCACCTCAGCGTCAGTATCTTCCCAGATCGCCGCCTTCGCCACTGGTGTTCCTCCCGATATCTACGAATTTCACCTCTACACCGGGAATTCCGCGATCCTCTTAAGTACTCAAGCTCAGCAGTTTTGGATGCACTTCCTTGGTTAAGCCGAGGGATTTCACATCCAACTTGCTAAGCCGCCTACGTGCGCTTTACGCCCACTAATTCC
+
:FF:FFF:FF:FFF:FF:FFFF:F:FFF::FF:FFFFFFFFFFFFFFFFFFFFFFFFFFFF,FFFFFFFFFFFFFFF:FFFF:FFFF:FFFFFFFFFFFFFFFFFFFFFFFFFFFFFFFFFFFFFFF:FFF:F:FFFFFFFFFF:FFFFFFFFFFFFFFFFFFFFFFFFFFFFFFF,FF:FF:FFFFFFFFFFFFFFFFFFFFFFFFFFFFFFFF,FFF:FFF:FFFF,FFF,FFF:FFFFF,FFF,FF:
@A00920:152:HGHKKDRXX:2:2108:30770:36025 2:N:0:AGGAGTGG+CTAGAACA
GGACTACTAGGGTTTCTAATCCTGTTCGCTCCCCACGCTTTCGCACCTCAGCGTCAGATCAGGTCCAGCCAGCCGCCTTCGCCTCCGGTGTTCTTCCGGATCTCTACGCATTCCACCGCTACACCCGGAATTCCGCTGGCCTCTACCTGTCTCCAGCCCCCCAGTATCCCCGGCTTGCTCGGGGTTGAGCCCCGGCCTTTCACCATGAGACTTAACGGGCCGCCTACGTGCGCTTTACGCCCAATCATTC
+
:FFFFFFFFFFFF:FFFFFFFF:FFFFFFFFF:FFFFFFFFFFFFFFFFFFFFFFFF,FFFFFFFFFFFFFFFFFFFFFFFFFFF,FFFFFFFFFFFFFFFFF:FFFFFFFFFFFFFFFFFFFFFFFFF,FFFF,FFFFF:FFFFF:FFFFFF:FFFFF:FFFFFFFFFFFF,FF,FFFFFFFFFFFFFFFFFF::FF,FFFFF:FF,,FFFFFFF:FFFFFF:FFFFFFFFF,FFF:FFFFF,FFF,,F
@A00920:152:HGHKKDRXX:2:2108:19108:36057 2:N:0:AGGAGTGG+CTAGAACA
GGACTACTGGGGTTTCTAATCCCGTTCGCTCCCCATGCTTTCGCCTCTCAGCGTCAGGTCAGGCCCAGCGTGTCGCCTTCGCCACTGGTGTTCCTCCGGATCTCTACGCATTTCACCACTACACCCGGAATTCCACACGCCTCTACCTGCCTCTAGCCCCGCAGTTCGGTCACGTCCTCGCCCGGTTGAGCCGGGCGCTTTCACGCGCCACTTGCAGGACCGCCTACACGCGCTTTACACCCAGTCACTC
+
,FFFFFFFFFFF:FFFFFFFFF:F,,FFF,FFFF:F:F,FFF,FFFFF:FFFFFFFFFFFF::FFFFFFFFFFF,FFF::FFFFF,FFFFF,FFFFFFFFFFFFFFF:F:FF,FFFFFF,FFFFFF:,F:F,FFFFFFFFFF:F:FF:FFFFF:::F,FFFFFFFF,FF,F,FFFFF,FFFFFFF:FFFFFFF:FFFF,,FFFFFFFFFFFFF::FFFFFFFFFF,::FFFF:F,FFF:FFFFFF,F:FF
@A00920:152:HGHKKDRXX:2:2109:19361:1110 2:N:0:AGGAGTGG+CTAGAACA
GGACTACTGGGGTTTCTAATCCTGTTCGCTACCCACGCTTTCGCATCTCAGCGTCAGGAGAGGCCCAGAGAGCCGCCTTCGCCGCTGGTGTTCCTCCCGATATCTGCGCATTCCACCGCTACACCGGGAATTCCACTCTCCTCTACCTTCCTCAAGCCGTGCAGTATCGGATGCAGTTCCGAAGTTGAGCCTCGGGATTTCACATCCGACTAACACGGCCGCCTACATGCGCTTTACGCCCAATGAGTCC
+
FFFFFFFFFFFFFFFFFFFFFFFFFF:FFFFFFFFFFFFFFFFFFFFFFFFFFFFFFFF:FFFFFFFFF::FFFFFFFFFFF:FFFFF:F:FFFFFFFFF::FFFFFFFFFFFFFFFFFF:FF::F:FFFF,FFFFFFFFF:FFFFFFFFFFFFFFFFFFFFFFFFFFFFF:F,FF:FFFFFFFFFF:FFFFFFFFFF:FF,:F:F:F,FF,FFFFF:FFFFFFFFFF,:FF::FF,FFFFFF,F,:FFF
@A00920:152:HGHKKDRXX:2:2109:30120:2112 2:N:0:AGGAGTGG+CTAGAACA
GGACTACAGGGGTTTCTAATCCTGTTTGATACCCACACTTTCGAGCATGAACGTCAGTTACAGTTTAGCAAGCTGCCTTCGCAATCGGGGTTCTTCGTGATATCTAAGCATTTCACCGCTACACCACGAATTCCGCCTGCCTCAACTGCACTCAAGGAAACCAGTATCAACTGCAATTTTAAGGTTGAGCCCCAAACTTTCACAGCTGACTTAACGACCCGTCTGCGCTCCCTTTAAACCCAATAAATCC
+
FFFFFFFFFFFFFFFFFFFFFF:FFFFFFFFFFFFFFFFFFFFFFFFFFFFFFF:FFF:FFFFFFFFFFFFF:FFFFFFFFFFFFFFFFFFFF,FFFFFFFFFFFFFFFFFFFFFFF:FFFFFFFFFFFFFFFFFFFF:FFFFFFFFFFFFFFFFF:FFFFFFFF:FFFFFFF:FFFF:FFFFFFFFFFFFFF:FFFF:FFFFFFFFFFFFFFF:FFFFFF:FFFFFFFFFFFFFFFFFFFFFFFF:F:F
@A00920:152:HGHKKDRXX:2:2109:25129:3364 2:N:0:AGGAGTGG+CTAGAACA
GGGCTAACCCGGGGTTTAAAAAAGTTCGCACCCCAACCTATTCCCTACACACCTGAAAAACCAAATAAAGAAACCCCATAACCACCCGGGTTTTTAAATAAAATAGCGCCTTTAACCCCAGAACCCAGAAATACCATAAACACCTACCGGGACATACCCCCCCCGTTTAAACATCGACAGGGGGGTTAGGCACCCCTGTTTTCAAACGCCCCGTGGGGGCGCCCCAACCACACTTTAACCCCAAAAAAAA
+
FF:,,,,:FF,,,:F,,:FFF,,,,:,,,,,:FF,,,F,,F,,,,,,,,,,F:,,,F,,,,F,F,,F,F,:F,,,FF,,,,:FF:F,:,F:F,FF,,,,,,,,,:F,,,,,,,,F,F:F,,,F,F,,,,:F,:F,,,:,,,,:,:,,:,,,,,,,,FF,FFFF:::F,,FF:,,:,F,,,F,,,,,,,,,,:,,,FF,FF,,FFFF,,,:FF:F,F,F,F:,F,:F,,:,,,,,F,,,,:FF,,,,F:FF
@A00920:152:HGHKKDRXX:2:2109:11957:3599 2:N:0:AGGAGTGG+CTAGAACA
GGACTACAAGGGTTTCTAATCCTGTTCGCTCCCCACGCTTTCGCTCCTCAGCGTCAGTATCGGCCCAGAGACCTGCCTTCGCCATCGGTGTTCCTCCTGATATCTGCGCATTTCACCGCTACACCAGGAATTCCAGTCTCCCCTACCGAACTCTAGCCTGCCCGTATCGGCTGCAGGCCCGCGGTTGAGCCGCGGGTTTTCACAGTCGACGCGACAAGCCGCCTACGAGCTCTTTACGCCCAATAAATCC
+
FFFF:FFFFFFFF:FFF:FFFFFFFFFFFFFFFFF:FFFFFFFFFFFFFFFFF,FFFFFFFFFFFFFFFFFFFFFFFFFFFFFFFFFFFFFFFFFFFFFFF:FFFF:FFFFFFFFFFFFFFFFFFFFFFFFFFFFFFFFFFFFFFFFFFFFFFFFFFFFFFFFFFF:FFFFFFFFFFFFF:FFFFFFFFFFFFF:FFFFFFFF:FFFFFF::FFFF,FFFFFFF,FFFFF:FFFFFFFFFFFF::,:FFF
@A00920:152:HGHKKDRXX:2:2109:29469:5682 2:N:0:AGGAGTGG+CTAGAACA
GGACTACCCGGGTTTCTAATCCCGTTTGCTACCCACGCTTTCGTGCCTTAGTGTCAGGAACAAGCCAGTCACCTGCCTACGCCATCGGTGTTCCTCCTTATATCTACGGATTTCACTCCTACACAAGGAATTCTAGTAACCTCTCTCGCCCTCTAGCTCAGCAGTTTAGATAATGTTTATGAGGTTGAGCCCCACGCTTTCACTATCTACTTACTATGCCACCTACGCAACTCTTTACGCCCAGTAATTC
+
FFFFFFFFFFFFFFFFFFF:FFFFF:FFFFFFFFFFFF,FFFFFFFFFFFFFFFFFFFFFFF,FFFF:FFFFFFFFFFFFFFFFFFFFFFF,FFFFFFFFFFF:FFFFFFFFFFFFFFFF:FFFFFF:FF,FFFFFFF:F,FFFFFF,FFFFFF:FFFFFFFFFFFFFFFFFFF,FFFFFF:FFFFF:FFFFFFFFF:FFFFFFFFFF,FF,FFFFFFF,FFFFFFFFF:FFFF:FFFFF:FFFFF:,FF
@A00920:152:HGHKKDRXX:2:2109:31765:5713 2:N:0:AGGAGTGG+CTAGAACA
GGACTACAAGGGTATCTAATCCGGTTTGCTCCCCACGCTTTCGCCCCTGAGCGTCAGGACAGGGCCAGGATGCCGCCTTCGCCACTGGTGTTCCTCCAGATATCTACGCATTTCACCACTACACCTGGAATTCCACATCCCTCTCCCTGCCTCAAGCCTGCCAGTTTTCGATGCACCCTCCCAGTTGAGCCGGGAGATTTCACATCGAACTTGGCAAGCCGCCTGCGGGCGCTTTACGCCCAATAAATCC
+
FFFFFFFFFFFFFFFFFFFFFFFFFFFFFFFFFFFFFFFFFFFFFFFFF:FFFFFFFFFFFFFFFFFFFFFFFFFFFF:FFFFFFFFFFFFFFFFFFFFFFFFFFF,FFFF,FFFFFFFFFFFFFFFFFFFFFFFF:FFFFFFFFFFFFFFFFFFFFFFFFFFFFFFFF:FFFFFFFFFFFF:FFFFFFFFFFFFFFF:FFFFFFFFFFFFFFFFFFFFFFFFFFFFFFFFFFF,FFFFFFF,FF::FFF
@A00920:152:HGHKKDRXX:2:2109:12870:6026 2:N:0:AGGAGTGG+CTAGAACA
GGACTACTAGGGTATCTAATCCTGTTTGCTCCCCACGCTTTCGTACATGAGCGTCAGTCACATCCCAGGGGGCTGCCTTCGCCATCGGTGTTCCTCCACATATCTACGCATTTCACTGCTACACGCGGAATTCCATCACCCTCTGCCGCACTCCAGCGATGCAGTCACAAAAGCAGTTCCCAGGTTAAGCCCGGGGATTTCACACCTGTCTTACATCACCCCCTGCGCACGCTTTACGCCCAGTAAATCC
+
FFFFFFF,,FFFFFFFFFFFFF,FFF:FFFFFFFFFFFFFFFFFFFFF:FFFFFFFFFFFFFFFFFFF::FFFFFFFFFFFFFFFFFFFFFFFFFFFF,FFFFFFFFFF:FFFFFFFFFFFFFFF,FFFFFFFFFFF,FFFFFFFFFFF:FFF,FFFFF,FFFFF,:F:FF,FFFFFFFFFF,FFFFFFFFFFFFFFFFFFFFFF,,F:F:F,F::F,FF,FFFFFFFF:FFFFFF,FFFFF:FFF,FFF
@A00920:152:HGHKKDRXX:2:2109:20184:6104 2:N:0:AGGAGTGG+CTAGAACA
GGACTACACGGGTTTCTAATCCTGTTTGCTCCCCACGCTTTCGCACCTCAGCGTCAATACTTGTCCAGTCAGTCGCCTTCGCCACTGGTGTTCTTCCGAATATCTACGAATTTCACCTCTACACTCGGAATTCCACTGACCTCTCCAAGATTCTAGCAACCTAGTTTCAAAGGCAGTTCCGGGGTTGAGCCCCGGGCTTTCACCTCTGACTTGAGTCGCCGCCTACGTGCGCTTTACGCCCAGTAATTCC
+
[truncated: 45,086,959 more chars]
