# Supplementary material for: Biochar’s role in improving pakchoi quality and microbial community structure in rhizosphere soil
Source: PeerJ. 2024 Mar 18;12:e16733. doi: 10.7717/peerj.16733 (PMC10956520; doi:10.7717/peerj.16733)
Supplement: Supplemental Information 16 — T2, treated with 1% biochar. 1, 2, and 3 represent three replications. [file peerj-12-16733-s016.gz › T22_1.fq]

@A00920:152:HGHKKDRXX:2:2101:10122:2268 1:N:0:AGGAGTGG+TAAGTTCC
ACTCCTACGGGAGGCAGCAGTGAGGAATATTGCTCAATGGGCGAAAGCCTGAAGCAGCGACGCCGCGTGGACGATGAAGGTCTTCGGATCGTAAAGTCCTTTTCTGTGTGACGAGGAAGGACGGTAGCACAGGAATAAGTGTCGGCTAACTACGTGCCAGCAGCCGCGGTAACACGTAGGACGCAAGCGTTATCCGGAATTACTGGGCGTAAAGAGCGGGTAGGCGGTGCTGTAAGTCAACCGTGAAAGC
+
:FFFFFFFFFFFFFFFFFFFFFFFFFFFFFFFFFFFF:FFFFFFFFFFF,FFFFF:FFFF:F:FFFFFFFFFFFFFFFFFFFFFFFF::FFFF:FFFFFFFFFFFFFF:FFFFFFFFFFFFF:FFFFFFFFFFFFF,FFFFFFFFFF,:FFFFFFFFFFFF:FFFFFFFF,FFFFF:FFFFFFFFFFFF:FFF:FFFF:FFFFFFFFFFFF:FFF:FF,F:FFFFFF:FF,:F:FFFFF,FFF:,F,FFF
@A00920:152:HGHKKDRXX:2:2101:10547:3411 1:N:0:AGGAGTGG+TAAGTTCC
ACTCCTACGGGAGGCAGCAGTGAGGAATATTGCTCAATGGGCGAAAGCCTGAAGCAGCGACGCCGCGTGGACGATGAAGGTCTTCGGATCGTAAAGTCCTTTTCTGTGTGACGAGGAAGGACGGTAGCACAGGAATAAGTGTCGGCTAACTACGTGCCAGCAGCCGCGGTAACACGTAGGACGCAAGCGTTATCCGGAATTACTGGGCGTAAAGAGCGTGTAGGCGGTGCTGTAAGTCAACCGTGAAAGC
+
F::FFFFFFFFFFFFFFFFFFFFFFFFFFFFFFFFFFFFFFFFFFFFFFFFFFFFFFFFFFFFFFFFFFFFF:FFFFFFFFFFFFFFFFFFF,FFFFFFFFFFFFFFFFF:FFFFFFF:FFFFFFFFFFFFFFFFFFFFF:FFFFFFFFFFFFFFFFFFFFFFF:FFFF:FFFFFFFFFFFFFFFFFFFFFFFF:::F:FFFFFFFFFFFFFFF:FFFFFFF,FFF:FFFFFFF::FF:FFFFFFF:FFF
@A00920:152:HGHKKDRXX:2:2101:20961:4038 1:N:0:AGGAGTGG+TAAGTTCC
ACTCCTACGGGAGGCAGCAGTGGGGAATCTTGCACAATGGGCGAAAGCCTGATGCAGCAACGCCGCGTGGGGGATGACTGCCCTCGGGTTGTAAACCCCTTTCAGCAGGGACGAAACTGACGGTACCTGCAGAAGAAGCCCCGGCCAACTACGTGCCAGCAGCCGCGGTAAGACGTAGGGGGCAAGCGTTGTCCGGATTTATTGGGCGTAAAGAGCTCGTAGGCGGCTTGGCAAGTCGGATGTGAAACAT
+
FFFFFFF,,FFFF:FFFFFFFFFFFFFFFFFFFFFFFFFFFFF:F,:FFFFF:,FFFFFFFFFFFFFFFFFFFF:FFFFFF,:FFFFFFFFFFF:FF:FFF:F:FFFFFFFFFFFFFFFF:F:FFFFFFF:FFFF:FFFFFF:FFFF:FFFFF,F:,:FFFFFFFFFFFFFF,FF,FFFF,FF:F,FFFF:FFFFFF,FF:FFFFFF:FFFF,FF,FFFF:FFFFFFFFFFFF,FFFF,FF:F,FF:F,:
@A00920:152:HGHKKDRXX:2:2101:31638:4366 1:N:0:AGGAGTGG+TAAGTTCC
ACTCCTACGGGAGGCAGCAGTGGGGAATCTTGCGCAATGGCCGAAAGGCTGACGCAGCGACGCCGCGTGCGGGAGGACGCTTTTCGGAGTGTAAACCGCTGTCGGGTGGGACGAAGGTCCCGGGCAGGAAATGGCCTGGGGATGACGGTACCACCAGAGGAAGCACCGGCTAACTTCGTGCCAGCAGCCGCGGTAATACGAAGGGTGCGAGCGTTGTTCGGAATTACTGGGCGTAAAGGGCGCGTAGGCG
+
FFF:FFFFFFFFFFFFFFFFFFFFFFFFFFFFFFFFFFFFFFFFF,FFFFFFFFFFFFFFFFFFFFFFFFFFFFFFFFFFFFF:FFFFFFFFFFFF:FFFFFFFFFFFFFFFFF:FF:FFFFFFFFFF::FFF:FFFFFFF:FF:FFFF:F:FFF:F,FF::F::F:FFFF::FFF::FFFF:F:FF:FF:FFF,FF:::FFFFFFFFF:FFFFFFFF:FF:,F:::FF,FFFF:FFFFF:,:FF:FFF:
@A00920:152:HGHKKDRXX:2:2101:12382:4523 1:N:0:AGGAGTGG+TAAGTTCC
ACTCCTACGGGAGGCAGCAGTGGGGAATATTGGACAATGGGCGAAAGCCTGATCCAGCAATGCCGCGTGAGTGATGAAGGCCTTAGGGTTGTAAAGCTCTTTTACCCGGGATGATAATGACAGTACCGGGAGAATAAGCTCCGGCTAACTCCGTGCCAGCAGCCGCGGTAATACGGCGGGAGCTAGCGTTGTTCGGAAATACTGGGCGTAAAGCGCACGTAGGCGGCGCCGCACGTCAGGGGTGAAATCC
+
FFFFFF:FFFFFFFFFFFFFFFFFFFFFFFFFFFFFFFFFFFFFFFFFFFFFFFFFFFF:FFFFFFF:FFFFFF:F,FFFFF,:FFFFFFFFFFFFFFFFFFFFFFFFFF:FFFFFFFFFF,FFFFFFFFFFFFFFFFFFFFFF:F,FFFFFFFFFFFFF:FFFFFFFFF,FF::,:FFFFFFFFFFF::FF:FF:FFFF:FFFFFFF,,F,FFFF,FF,:FFFFFFF:FFFFFF,FFF,FF:F,FF::F
@A00920:152:HGHKKDRXX:2:2101:30490:5134 1:N:0:AGGAGTGG+TAAGTTCC
ACTCCTACGGGAGGCAGCAGTGGGGAATATTGGACAATGGGCGCAAGCCTGATCCAGCCATGCCGCGTGTGTGAAGAAGGCCTTCGGGTTGTAAAGCACTTTAAGTTGGGAGGAAGGTTTCTTGGCTAATATCCAAGAGAATTGACGTTACCAACAGAATAAGCACCGGCTAATTCCGTGCCAGCAGCCGCGGTAATACGGAAGGTGCGAGCGTTAATCGGAATTACTGGGCGTAAAGCGCACGTAGGTG
+
FFFFFFFFFFFFF:FFFFFF,:FFFF:F,F:FFFFFFFFFFFFFFFF:FFFFFFFFFFF:FFF:FFF:FFFFFFFFFFFFFFFFFFF:FFFF,FF:FFFFFFFFFFFFFFFFFF::FFFFFFFFFFFFFFFFFFFFFFFFFFFFFFFFFF::FFFFFFFFFFFFFF:FFF:FFFFFF:FFFFF,FFFFFFFFFFFFF,FFFFFFF,F:FFFFFFFFFF,FFFFFFFFFFFFFFF:FFFF,FF:FF,::FF
@A00920:152:HGHKKDRXX:2:2101:26060:5321 1:N:0:AGGAGTGG+TAAGTTCC
ACTCCTACGGGAGGCAGCAGTGGGGAATTGTTCGCAATGGGCGCAAGCCTGACGACGCAACGCCGCGTGGAGGATGAAGATCTTCGGGTCGTAAACTCCTGTCGAGTGGGAAGAATAGTTTCCGGGCGGATATCACGGACGCGGGACGGTCCCACTAAAGGAAGCCCCGGCTACCTCCGTGCCAGCAGCCGCGGTAATACGGGGGGGGCACGCGGTGGTCGGAATTCCTGGGCGTAAAGGGCTCGTAGGT
+
FFFFFFFFFFFFFFFFFFFFFFFFFF:F:FF::,FFFFFFFFFFFFFF:FFF,::FFFFF,FFFFFFFFF,,FFFFFFF,,:FFFFFF,:FFFFF:F,FF,F,::F,FFFF:FF,:FFF,F:F,FFFF,,:,FF,FFFF,FF,,FFFFFF,FF::,,,,,F:,FFF::::FF:,::F,FFF,FFFFFF,,F:F::,,F:FF,FFFFFFFF::::,:,,F:FF,::::,FFFFFF,,,,F:F,F,F,FF:,
@A00920:152:HGHKKDRXX:2:2101:15492:5744 1:N:0:AGGAGTGG+TAAGTTCC
ACTCCTACGGGAGGCAGCAGTAGGGAATATTGGTCAATGGGTGAGAGCCTGAACCAGCCATGCCGCGTGCAGGAAGACGGCCCTATGGGTTGTAAACTGCTTTTGCCGGGGGATAAAATTCCCATGCGTGGGAAATTGAAGGTACCCGGTGAATAAGCCACGGCTAACTACGTGCCAGCAGCCGCGGTACTACGTAGGTGGCAAGCGTTGTCCGGATTTATTGGGTTTAAAGGGTGCGTAGGCGGCCTAT
+
FFFFFFFFFFFFFFFFFFFFFFFFF,FFFFFFFFFFFFFFFFF:FFFFFFFFFFFFFFFFFFFFFFFFFFFFFFFFFFFFF:FFFFFFFFFFFFFFFFFFFFFF:FFFFFFFFFFFFFFFFFFFFFFFFFFFF:FFFFFFFFFFFFFFFFFF:FFFFFFFFFFFFFFFF,FFFFFFFFFFFFFFFFFFF,FFFFFFFFFFFFF:FF:FFFFFFFFFFFFFFFFFFFFFFFFFFFFFFFFF:FFFFFFF,F
@A00920:152:HGHKKDRXX:2:2101:29993:6496 1:N:0:AGGAGTGG+TAAGTTCC
ACTCCTACGGGAGGCAGCAGTGGGGAATATTGGGCAATGGGCGCAAGCCTGACCCAGCCATGCCGCGTGAGTGACGAAGGCCTTAGGGTTGTAAAGCTCTTTTGGCGGGGACGATAATGACGGTACCCGCAGAATAAGCCCCGGCTAACTTCGTGCCAGCAGCCGCGGTAATACGAAGGGGGCTAGCGTTGTTCGGAATTACTGGGCGTAAAGCGCGCGTAGGCGGTCCATTAAGTCAGGGGTGAAATCC
+
F,FFFFFF::FFFFFFFFFFFFFFFFFFFFFFFFF:FFFFFFFFFFFFFFFF:FFFFFFFFFFFFFFFFFFFFFFFFFFFFFF::FFFFF,FFFFFFFFFFFF,F:FF:FFFFFFFFFFFFFFFFFFFFF:FFFFFF::FFFFFF::FFF:FFF:FFFF:F:FFF,FFFF,,FFFFFFF,FFFFFF:FF:F,FF,FF,FFFF,,FFFFFF::FFF:F:FFFFF::FFF,FFFFF,:::F,FF:FFF,FFF
@A00920:152:HGHKKDRXX:2:2101:26802:6825 1:N:0:AGGAGTGG+TAAGTTCC
ACTCCTACGGGAGGCAGCAGTAAGGGATCTTGCGACAATGGGCGAAAGCCTGACGCAGCAACGCCGCGTGCGGGATGACGGCCTTCGGGTTGTAAACCGCTTTTCGGGGGGAAGAGGAAGGACGGTACCCCCGGAATAAGTCTCGGCTAACTACGTGCCAGCAGCCGCGGTAAAACGAAGGAGGCGAGCGTTATCCGGATTTACTGGGTGTAAAGCGCGTGTAGGCGGTCGTGCACGTGAGGCGTGAAAG
+
FFFFFFFFFFFFFFFFFFFFFFF,FFFFFFF:FFF:F:F:F:F:FFFF,:FFFFFF:F:FFFFFFFF,F:FFF,FFFF::FFFFFFFFFFFFFFFF::FF:FFFFFFF:FF:FFFFF,FF:FF:FF:,FFFFFF:,F:F:F:,FFF::FF:FFFFFFFF:,::,FFFFFFFFFFFF:,:F,:FFF:F,FFF:,:FFF,F:,F,,FFFFF,:FF,:FFFFFFF:FFFF,FF,FFFF,FFFFFF:::F:F,:
@A00920:152:HGHKKDRXX:2:2101:16007:7827 1:N:0:AGGAGTGG+TAAGTTCC
ACTCCTACGGGAGGCAGCAGTAAGGGATCTTGCGACAATGGGCGAAAGCCTGACGCAGCAACGCCGCGTGCGGGATGACGGCCTTCGGGTTGTAAACCGCTTTTCGGGGGGAAGAGGAAGGACGGTACCCCCGGAATAAGTCTCGGCTAACTACGTGCCAGCAGCCGCGGTACGACGTAGGGTCCAAGCGTTGTCCGGATTTACTGGGCGTAAAGCGCGCGTAGGCGGTCTGTTAAGTGCACAAGGTAAA
+
F:,,FFFF,:FFFFFFFFFFFFFFFFFFFFF:FFFFFFFFFFFFF:FFFFFF:FFFFFFF:FFFFFFFFFF,FFFFFFFF:,F:FFFFFFF,FF,FFFFFFFF:FFFFFFFF:F:FFF:FFFFFF:::FF:FFFFFFFFFF:FFFFF:FFF:FFFFFFFFFFFFF:FFFFFF,,FFFFFFF:::FFF,FFFFFFFFFFF:FFFFFFFFF:FFFF:FFF,FFF:FFFFF,,F:FFF,FF,,F::F,::FF:
@A00920:152:HGHKKDRXX:2:2101:2998:9064 1:N:0:AGGAGTGG+TAAGTTCC
ACTCCTACGGGAGGCAGCAGTAGGGAATTTTCGTCAATGGGGGGAACCCTGAACGAGCAATGCCGCGTGAGTGAGGAAGGTCTTCGGATCGTAAAGCTCTGTTGTAAGAGAAAAACGGCACTCATAGGGAATGATGAGTGAGTGATGGTATCTTACCAGAAAGTCACGGCTAACTACGTGCCAGCAGCCGCGGTAATACGTAGGTGGCGAGCGTTATCAGGAATGATTGGGCGTAAAGGGTGCGTAGGTG
+
FFF:FFFFFFFFFFFFFFFFFFFF:FFFFFFFFFFFFFFFFFFFFFFFFFFF:FFFFF:FFF::FFFFFFFFFFFFFFFFFFF::F:FFFFFFFFFFFFFFFFFFFF:F:FFFFFFFF:FFFFFFFFFFF,FFFFFFFFFFFFFFFFFFFFFFFFF:FFF,FFF:FFF:FF::FFFFFFFFF:FFFFFFFFFFF,FFFFFFFF,FFF:FFFFFFFFFF,:FF:FFFFFF,F:FFFFFFFFFFFFF,:FFF
@A00920:152:HGHKKDRXX:2:2101:5475:9220 1:N:0:AGGAGTGG+TAAGTTCC
ACTCCTACGGGAGGCAGCAGTGGGGAATCTTGCGCAATGGCCTCACGGCTGAAGCAGCGACGCCGCGTGAGGGATGACGGCCTTCGGGTTGTAAACATCTGTTGCCCGGGACGAACAGCCTGATGAGTCAGGCCTGACGGAACAGGTTGAGGAATCACCGGCTAACACCGTGAAAGCAGCCGCGGAAATACGGAGGGTGCGAGCGTTGTCCCGAATCACTGGTCTAAAATCGAGAGTAGTCGGTCTGATA
+
,F:FF:FF,FF,FFFFFF:FF:FFFFFFFFF,F,FFFFFFFFF,FFFFFF:,,:::FFFF:FFFFFF:FFFFFF,FFF::FFFFF:FFF:FFFFFF,:FF:FFF:,FF,FF:FFF:,,FFF:F:F,,F:FF,F,FFFFF,,:,,,,,::FF,FF:FFF,,,F,F,:,FF,:,,,F,FF,FF,,F::F:FF:,FF,,,FF,F,:FFF:F,F:,FFFF,F,:F,:,,,FF:,,,F:,,:FF::,:,:F,,FF
@A00920:152:HGHKKDRXX:2:2101:22372:9518 1:N:0:AGGAGTGG+TAAGTTCC
ACTCCTACGGGAGGCAGCAGTGAGGAATATTGGACAATGGGCGAGAGCCTGATCCAGCCATGCCGCGTGCAGGAAGACTGCCCTATGGGTTGTAAACTGCTTTTATACGGGAAGAAACCCTCGTTCGTGAACGAGGCTGACGGTACCTGCAGAATAAGCACCGGCTAACTACGTGACAGCAGCCGCGGTAATACGTAGGGTGCAAGCGTTAATCGGAATTAATGGGCGTAAAGCGTGCGCAGGCGGTTCG
+
FFFFFFFFFFFFFFFFFFFFFFFFFFFFFFFFFFFFF,FF:FFFFFF:FFFF:FFFFFFFFFFFFFFFFFFFFFFFFFFFFFFFFFFFFFFFFF:FFFFFFFFFFFFFFFFFF:FFFFFFFF:FF:FF,F,FFFFFFF:FFFF,FFFFFFFFFFFFFF:FFFFFFFFFFFFFFFF,FFF:FFFFFFF,FFFFFF,,FFFFFF:FFF,FFF:FFFF,FF:FF,::,,FFFFFFFFFF,FFF:,FFFFFFF:
@A00920:152:HGHKKDRXX:2:2101:21531:9784 1:N:0:AGGAGTGG+TAAGTTCC
ACTCCTACGGGAGGCAGCAGTGGGGAATATTGGACAATGGGCGAAAGCCTGATCCAGCCATGCCGCGTGTGTGAAGAAGGCCTTCGGGTTGTAAAGCACTTTTGTTGGGGAAGAAAAGCAGTCGGTTAATACCCGGTGGTCATGACGGTACCCAAAGAATAAGCACCGGCTAACTTCGTGCCAGCAGCCGCGGTAATACGAAGGGTGCAAGCGTTACTCTGAATTACTTGGCGTAAAGCGTGCGTAGGTG
+
FFFFFFFFFFFFFFFFFFFFFFFFFFFFFFFF:FFFFFFFFFF,FFFFFFFFFFFFFF,FFFFFFFFFFFFFFFFFFFFFFFFFFFFFFFFFFFF,FFFFFFFFF,FFFFFFFFF:,FF,F:F:FFFF:FFFFF,F::FFFFF:,:FFFF:FFFFF:FFFFF:FFF:,F,FFFF:F:,:FFFFFFF:F:FFF::FFF,,,FF:,,F:FFFF:F,FFFFF,FFFFFF:,,F,FFFFFF,FFF::FFFF,:F
@A00920:152:HGHKKDRXX:2:2101:8558:9893 1:N:0:AGGAGTGG+TAAGTTCC
ACTCCTACGGGAGGCAGCAGTAGGGAATATTGCACAATGGGCGCAAGCCTGATGCAGCAACGCCGCGTGCTCGATGAAGGCCTTCGGGTCGTAAAGGGCTTTTCTGGAGGAAGAGCAAGGACGGTACTCCAGGAAGAAGGATCGGCTAACTACGTGCCAGCAGCCGCGGTAAAACGTAGGATCAGAGCGTTATCCGAATTCACTGGGCGTAAAGCGCGTCCAGGCGGCGGGGTAATAGGCGGGTGAAAGC
+
FF,:F:FFFFFFFFFFFFFFFFFFFFFFFFFFFFFFFF:FFFFFFFFFFFFFF:FFFFF,FFFFFFFFFFFFFFFF::FFFFFF,FFFFF:FFFFFF,FFFFFFFFFFFFFFFF,:FF::FFF:F:FFF:FF:FF:FF,FF::F:F,F:FFF:FF:,F,FFF:FF:FFF:FFFFFF,F,,FFF,FFFFFFFFFFF,FFF::FF,:,FFF,FFF,F,,F,,:FF,FF,F,FF,,FF,FFFFFF,FFF:FF:
@A00920:152:HGHKKDRXX:2:2101:7319:9940 1:N:0:AGGAGTGG+TAAGTTCC
ACTCCTACGGGAGGCAGCAGTAAGGAATATTGCACAATGGACGCAAGTCTGATCCAGCAACGCCGCGTGCCCGAGGAAGGCCTTCGGGTTGTAAAGGGCTGTTCTGCCTGAAGAGGCCCTACGGTCTGACAGGACTAAGCGTCAGCTAACTACGTTACAGCACACGCGGTAAAACTTAGCAAGCGACCGCTCTCCGACTTAACTGGCAGTAAAGCCCCGGAAGCAGTTGGACAAAGTCGCACGTGGAAGC
+
FFFFFFFFF:FFFFFFFFFFFF,FFFFF,FFF,FFFFFFF:FFFFFF,FFFFF,FFFF,F,FFFFFFFFFF,FFFFF:FFFFF:FFFFFFFFFFFF,:FF,F,F,F,:,FF:FF,:F,,,FFF,F,,,:FFFFF,,,FF:,FF,,,,FF,,,F,F,,,,,:,,,F,:F,FFF,,F,FFF::,FF,,:FF,::F,FF,,,,,,FF,F:,:,,,:,:,,,FF,F,F,F,,FF::,FF:FFF,,:FF,,F,FF
@A00920:152:HGHKKDRXX:2:2101:24017:10113 1:N:0:AGGAGTGG+TAAGTTCC
ACTCCTACGGGAGGCAGCAGTGGGGAATTGTTCGCAATGGGCGCAAGCCTGACGACGCAACGCCGCGTGGAGGATGAAGGTCTTCGGATTGTAAACTCCTGTTGCCCGGGACGAAAAGCTCCGACCTAACACGTCGGAGTCTGACGGTACCGGGTGAGGAAGCCCCGGCTAACTCTGTGCCAGCAGCCGCGGTACTACGTAGGTGGCGAGCGTGGTCCGGATTTATTGGGTTTAAAGGGTGCGTAGGCGG
+
:,FFF,FFFFFFFFF:FFFFFFFFFFFFFFFFFFFFFFFFFFFFFF,FFFFFFFFFFF,FFFFFFFFFFFFFF:,FFFFFFFFFFFFF,FFF:FFFFFF,,FF,FFFFFFFFFFF:FFFFFFFFFFFFFFFFFFFFFFF,F:FFFFFFFFFFFFFFF,FFFFFF:F,FF,FFFFFFFFFF:FF:F,:FFFFF:F,FFFF:FFFF:FFF:,::,,FFFFFF::F,:FF:FFFF:FFFF:FFF,FFFFFFFF
@A00920:152:HGHKKDRXX:2:2101:25337:10332 1:N:0:AGGAGTGG+TAAGTTCC
ACTCCTACGGGAGGCAGCAGTGGGGAATATTGGGCAATGGCCGAAAGGCTGACCCAGCGACGCCGCGTGTGGGAGGAAGCCCTTCGGGGTGTAAACCACTGTCAGAGGGGACGAACGAATCGCGGGTGAATAATCAGCGGAAGTGACGGTACCCACAAAGGAAGCACCGGCTAACACTGTGCCAGCAGCCGCGTTACTCCAGAGGGTGCAAGCGTTGTTCGGAATTACTGGGCGTAAAGCGCGCGCAGGC
+
FFFFFFFFFFFFFFFFFFFF:FFFFFFFFFFFFFFFFFFFFFF:FFFFFFFFFFFFFF:FFFFFFFFFFF,FF:FFFFFFF:FFFFFFFFFFFFFF,FFFFF,F,F:FFFFFF:F,,FF:FF:,FFFFFFFFFF:,:,,FFF,,FFFFF,FF,F,FF,F:FFFFFFFF:FFFFF,,FF::FFF:F:F:FFFFF,::,F,:FFF,,:FFFF::F:FFFF,F:FF:,F,FFF:FFF,F,,FF,FFFFFFF:F
@A00920:152:HGHKKDRXX:2:2101:22218:10347 1:N:0:AGGAGTGG+TAAGTTCC
ACTCCTACGGGAGGCAGCAGTGAGGAATATTGCACAATGGGCGCAAGCCTGATGCAGCGACGCCGCGTGAGTGATGAAGGCCTTCGGGTCGTAAAGCTCTTTTCTGCGTGACGAGCAAGGACGGTAGCGCAGGAAGAAGTCTCGGCTAACTACGTGCCAGCAGCCGCGGTAAAACGTAGGAGACAAACGTTATCCGGAGTTACTGGGCGTAAAGGGCGTGCAGGTGGCTGTTTAAGTTCGGCGTGAAAGC
+
F:::FFFFFFFFFFFFFFFF,FFFFF:FFFFFFFFFFFFFFFFFFFFFFFFFFFFFFFFFFFFFFFFFFFFFFFFFFFFFFFFFFFFF:FFFFFFFFFFFFFFFFFFFFF,F,F:FFFFFFFFFFFFFFFFFFFFFFFFFFFFFFFFFFFFFF,FF:FFFFFFFF,FFFFFFFFFFFFF:FFF,FF:FFFFF:FFF,FFFFFFFFFFF:FFFFF,FFFFFFFFFFFFFF::F,FF:FFF,FFF:FFFFFF
@A00920:152:HGHKKDRXX:2:2101:18032:10864 1:N:0:AGGAGTGG+TAAGTTCC
ACTCCTACGGGAGGCAGCAACGGGGAATCTTGCGCAATGGACGAAAGTCTGACGCAGCGACGCCGCGTGGAGGAAGACGGCCTACGGGTTGTAAACTCCTTTTGCCAAGCCGTTCACAGCTTGGCGAATAAGCCTCTACTAACTACGTGCCAGAAGTCTCGGTAATACGTAGGAGGCAAGCATTATCCGGATTTATTGGGCGTAAAGTGTGCGTAGGTTTTCTTTCAAGTCTTTGTTGAAAGCTCAGGGC
+
FFFF:FFFFFF:FFFFFFFFFFFFFFFFFFFFFFFFFFFFFFF:FFFFFFFFFFFFFFFFFFFFFFFFFFFFFFFFFFFFFFF:FFFFFFFFF:FFFFFFFFFFFF:FFFFFFFFFFFFFFFFFFFF,FFFFFFFFFFFFF,FFFFFFFFFFFFFFFFFFFFFFFFFFFF:FFFFFF::FFFFFFFFFFFFFFFFFFFFFFFFFFF::FFFF:F,FFFFFFFFFFFFFFFFFFFFF:F:FFFFF:FFFFF
@A00920:152:HGHKKDRXX:2:2101:4083:11130 1:N:0:AGGAGTGG+TAAGTTCC
ACTCCTACGGGAGGCAGCAGTGAGGAATCTTGGAAAATGGGCCAAAGCCTGATCCAGCCATCCCGCGTGAGTGAAGAACGCCCTAGGGGTGTAAAGCTCTTTTGGCAGGGACCATAATGACGGTACCTGCAGAATAAGCCCCGGCAAACTTAGTGCCAGCAGCCGCGCTAAAAAGAAGGGGGCTAGCGTTGTTAGGATTTAATGGGAGTAAAGAGCACGTAGGCGGGTTGTTAATTCTGGGGTGAAATCA
+
FFFFFFFF,,:FFFFF:F::FF,:FFFFF,:,,F,:F,,F:,,:F:,::,:FFFFF,FFFF,:F:F:,:F,:,:F,,:,:FF,,,,:,,F,,,FF:F,,F::F,F:FFFFFF,F,F:,:FFFFFFF,F,F:F:F,F,,,:F,F:,F,FF:F,,:FF,:FFFFF:F:F,,FF,F,,F:,:FF,::FF:,,F:FF,F:FF,FF,F,,,:FF:FF,,:F:F:F::F:,FFF,,,FFF,FF,,FF,,F:FFFF,
@A00920:152:HGHKKDRXX:2:2101:20057:11741 1:N:0:AGGAGTGG+TAAGTTCC
ACTCCTACGGGAGGCAGCAGTGGGGAATATTGGACAATGGGCGAAAGCCTGATCCAGCAATGCCGCGTGAGTGATGAAGGCCCTAGGGTTGTAAAGCTCTTTTACCCGGGATGATAATGACAGTACCGGGAGAATAAGCTCCGGCTAACTCCGTGCCAGCAGCCGCGGTAATACGGAGGGAGCTAGCGTTGTTCGGAATTACTGGGCGTAAAGCGCACGTAGGCGGCTTTGTAAGTTAGAGGTGAAAGCC
+
FFFFFFFFFFF:FFFFFFFF,FFFFFFFFF:FF:FFFFFFFF:FFFFFFFFFFFF,FFFFFF:F:FFFFFF:FFFFF,:FFFFFFFFF:F:FFFFFFFF:FFFFFFFFFFFFFFFFFFFFFFF,FFFFF:FFFFFFFFFFFF,FFFF:FFF,:FFFF:F:FFFFFFFF,:FFF:FFFF:FF:FFFF:FFFFFFFFF,FFF:FF,::,FFFFF::FFFFFF:FF:,FF,FFFFFFFFFFF:F,F,FFF,FF
@A00920:152:HGHKKDRXX:2:2101:22562:11976 1:N:0:AGGAGTGG+TAAGTTCC
ACTCCTACGGGAGGCAGCAGTGGGGAATCTTGCGCAATGGACGAAAGTCTGACGCAGCGACGCCGCGTGGGGGATGAAGGCTTTCGGGTTGTAAACCCCTGTTGCCCGGGACGAACTTCCTCTTTAGAGAGGATTGACGGTACCGGGTTAGGAAGCCCCGGCTAACTCCTTGACAGCAGCCGCGGTAATAGGGGGGGGCCAAGCGGTGTTCGTAATAACTGGGCGTAATGCGAGAGTAGGCGGCCAACTA
+
FFFFFFFFFFFFFFFF,FFFFF:FFFFF,FF:FFFFFFFFFFFFF:F:FFFF:FFFFF,F,FFFFFFFFFF,FFFFFFFFFFF:,FFFF:FFFFFFF:FFFF:F:FF,,FFFFF,:F:F,FFFFF,FF:FFF,F,:F,FF:FFFFFFF,,,:F,:FFF,F:,:FFF:FF,F,,FFFFF:F::,,,,F,FF,,,,,FF,,,FFFF,,:,FFFF,:,F,FFF:,F,,F:F,:FF,:,F::,::,F,,FFFF:
@A00920:152:HGHKKDRXX:2:2101:9896:12117 1:N:0:AGGAGTGG+TAAGTTCC
ACTCCTACGGGAGGCAGCAGTGGGGAATCTTGGACAATGGGGGCAACCCTGATCCAGCGACGCCGCGTGGGTGATGAAGGCCTTCGGGTTGTAAAGCCCTTTCGACGGGGACGATGATGACGGTACCCGGCGAAGAAGCACCGGCTAACTCCGTGCCAGCAGCCGCGGTAAGACGGAGGGTGCTAGCGTTGTTCGGAATCACTGGGCGTAAAGGGTGCGTAGGTGGTGAGGTCAGTCGGATGAGAAATCT
+
F:FFFFFFFFFFFFFFFFFFFF:FFF:FFFFFFFFFFFFFF:FFF:FFFFFFFFF:FFFFFFFFFFFFFFFFFFFFFFFFFFFFFFFF,FFF,FFFFFFFF:FFFFFFFFFFFFFFFFFFF:FFFFFFFFFFFFFFFF,F:FFFFFFFFFFF,:FFFFFFFFFFFFFFFFFF:FFFFFF,,FFFFF:FFFFF:FFF,FFFFFFFFFFFFFFFFF,F:FF:,F:::FFFFFFF,FFFF,FF:F,FFFFFFF
@A00920:152:HGHKKDRXX:2:2101:22462:12242 1:N:0:AGGAGTGG+TAAGTTCC
ACTCCTACGGGAGGCAGCAGTGGGGAATATTGGACAATGGGCGCAAGCCTGATCCAGCCATGCCGCGTGTGTGAAGAAGGCCTTAGGGTTGTAAAGCACTTTCAGTGGGGAGAAAGGTCATTCACCTAATACGTGAGTGAATTGATGTTACCCACAGAAGAAGCACCGGCTAACTCCGTGCCAGCAGCCGCGGTAATACGGAGGGTGCAAGCGTTAATCGGAATTACTGGGCGTAAAGCGCACGTAGGTG
+
FFFFFFF:FFFFFFFFFFFFFFFFFFFFFFFFFFFFFFFFFFFFFFFFFFFFFFFFFFFFFFFFFFFFFFFFFFFFFFFFFFFFFFFFFFFFFFFFFFFFF:FFFFFFFFFFFFFFFFFFFFFFF,FFFF:FFFFFFFFFFFFF:FFFFFFFFFFFFFFF:FFFFFFFFFF:FF::FFFFFFFF:FF:FF:FFFF:FFFFFFFFFFF:FFFFFFFFFF:FF::FFFFF:FF:,FFFFF:FFFFFFFF,FF
@A00920:152:HGHKKDRXX:2:2101:15591:12806 1:N:0:AGGAGTGG+TAAGTTCC
ACTCCTACGGGAGGCAGCAGTGGGGAATTGTTCGCAATGGGCGCAAGCCTGACGACGCAACGCCGCGTGGAGGATGAAGATCTTCGGGTCGTAAACTCCTGTCGAGTGGGAAGAATAGTCTTGGGGCTAACATCCTCGAGACCTGACGGTACCATTAAAGGAAGCCCCGGCTAACTCCGTGCCAGCAGCCGCGGTAATACGGGGGGGGCAAGCGTTGTTCGGAATTACTGGGCGTAAAGCGCACGTAGGC
+
:F:FF:FFFFFFFFFFFFFFFFFFFFFFFFFFFFF,FFFFFFFFFFFFFFFFFFFFFFFFFFFFFFFFFF:FF,FFFFF:FFFFFFFFFFFF:FFFFFFFFFFFFFFFFFFFF:FFFFFFFFFF:FFF:FF:F:FFFFFFFFFFFFFFFFFFFFFFFF:FFFFFFFFFFFFFF:FFFFFFFFF::F:FFFFFFFF,FFFF:FFFFFFFF:FFFF,FFFFFFFFFF:FFFFFFFFF,FFFFFFFFFFFFFF
@A00920:152:HGHKKDRXX:2:2101:22842:12837 1:N:0:AGGAGTGG+TAAGTTCC
ACTCCTACGGGAGGCAGCAGTGGGGAATATTGCGCAATGGGCGAAAGCCTGACGCAGCGACGCCGCGTGAGGGACGAAGGCCTTCGGGTCGTAAACCTCTTTCAGCAGGGACGAAGCGCAAGTGACGGTACCTGCAGAAGAAGCACCGGCTAACTACGTGCCAGCAGCCGCGGTAATACGTAGGGTGCACGCGTTGTCCGGAATTATTGGGCGTAAAGAGCTCGTAGGCGGCTTGTCACGTCTGCTGTGA
+
,FF:FFFF,FFFFFFFFFFFF:FFF,FFFFF,FFFFF,FFFFFFF:,FF:FFFFFFFFFFFFFF:FFFFFFFFFFFFFFFFFFFF:F:F:FFFFF:FFF:FFFFFFFFFFFFFF,FFFFFFF,FFFFFFF:FF,FFFFF:FF:FFFFFFFF,FF:FFFFF,FFF,FFFFFFFFFFF:FF:::,FF,FFF,:FF:F:FFFFFF:FFFF,FFFFFFFFF,F,FFF,:FF,FF:FFFFF:FFF:FF,:FFF:F
@A00920:152:HGHKKDRXX:2:2101:27480:13135 1:N:0:AGGAGTGG+TAAGTTCC
ACTCCTACGGGAGGCAGCAGTGGGGAATTGTTCGCAATGGACGCAAGTCTGACGACGCAACGCCGCGTGAAGGATGAAGGTCTTCGGATTGTAAACTTCTGTTGGGTGGGAAGAACTGCCTCTGGGTTAATACCCTGGAGGTTTGACGGTACCACCTGAGGAAGCCCCGGCTAACTCTGTGCCAGCAGCCGCGGTAATACAGAGGGGGCAAGCGTTGTTCGGAATCACTGGGCGTAAAGGGCGCGCAGGC
+
FF,FFFFF:::FFFF:FFF:F:F,FFFFFFFFFFFFFFFFFFFFF:FFFFFFFFFFFFFFFFFFFFFFFFFFFFFFFFFFFFF,FFFFFFFFFFFFFFFFFFFFFFFFFFFF:FFFFFFFFFFFFFFFFFFFF:FFFFFFFFFF,FFFFFFFFFFFFFFFF,F:FFFFFFFFFFFFFFFFFFFFFFFFFFFFFFFF,FFFFFFFFFFFFF,FFFFF:FFFFFFFFFFFFFFFFFFF,FFFFFFFF::FFF
@A00920:152:HGHKKDRXX:2:2101:6054:14043 1:N:0:AGGAGTGG+TAAGTTCC
ACTCCTACGGGAGGCAGCAGTGAGGGATATTGCACAATGGGGGCAACCCTGATGCAGCGACGCCGCGTGGGTGATGAAGGTCTTCGGATCGTAAAACCCTTTTCCCCGTGACGAGACAGGACGGTCGCGGGGGAATAAGCCTCGGCTAACTACGTGCCAGCGGCCGCGGTAAAACGTAGGAGGCGAGCGTTATCCGGAGTTACTGGGCGTAAAGCGTGCGTAGGCGGTGTGGTAAGTGACTTGTGAAAAT
+
FFFFFFFFFFFFFFFFFFFFFFFFFFFFFFFFFFFFFFFFFFF,FFFFFFFFFFFFFFFFFFFFFFFFFFFFFFFFFFF:,FFFFFF:,FFFFF:F,,FF:F,F:F:F,FFFFFFFFFF:,,:F,,F,::::FF,FFF:FF,:F,F,:F,FF,,:,FF,,,,,F,,FFFF,,F::,::F:,FFF,::,:FFFFFFF:F:F,,,,FF:,,,FF,,:FF,:,F,F,:FF:F,::FF,:,:F:,FF::FF:FF
@A00920:152:HGHKKDRXX:2:2101:9706:14105 1:N:0:AGGAGTGG+TAAGTTCC
ACTCCTACGGGAGGCAGCAGTTAGGAATTTTGGGCAATGGGCGAAAGCCTGACCCAGCAACGCCGCGTGGGTGATGAAGGCCCTCGGGTCGTAAAGCCCTGTCGGGAGGGACGAAACCCCGCGCTAACCACGCGGGCTGACGGTACCTCCAAAGGAAGCACCGGCTAACTCTGTGCCAGCAGCCGCGGTAATACAGAGGGTGCACGCGTTGTTCGGAATTACTGGGCGTAAAGCGCGTGTAGGCGGTCTG
+
FFFFFFFFFFFFFFFFFFFFFF:FFF:F,FFFF,FFFFFFFFFFFFFFFFFF,FFFFFFFFFFFFFFFFFFFFFFFFFFFF::FFFFFFFFFFFFFFFFFFFFFFFFFFFFFFFFFFFF:F:FFFFF:FFFFFFFFFFFFFF:FFFFFFFFFFFFFFFFFFFFFFFFFFF:FFFFFFFF:FFFFFFFFFFFF:FFF,:FFFF:F,FFFFFF:F:FFF::FFFF:FFFFFF,:FFFF:FFFFFFFFFFFFF
@A00920:152:HGHKKDRXX:2:2101:2275:17331 1:N:0:AGGAGTGG+TAAGTTCC
ACTCCTACGGGAGGCAGCAGTGGGGAATTTTGGACAATGGGCGCAAGCCTGATCCAGCCATGCCGCGTGAGTGAAGAAGGCCTTCGGGTTGTAAAGCTCTTTCAGACGGAAAGAAATCGCGCCGGTGAATATCCGGCGTGGATGACGGTACCGTAAGAAGAAGCACCGGCTAACTACGTGCCAGCAGCCGCGGTAATACGTAGGGTGCGAGCGTTAATCGGAATTACTGTGCGTAAAGCGTGCGCAGGCG
+
,:F:FFFF,::F:FFFFF:F,F:F:F:FF::FF:F:FF::F:FFFFFF::FFFFFFFFFFF,FFFF:,:FFF:FFFFF,F:F:FF:FFFF:::FF,,:FF:FFF:F::,FFF:FFFFF:FF::,,FFFFFFFFF:FFFFFFF,,FFFFFFFFF:FFFFFFFFFFF:::FFF:FFFFFF,FFFF:FFFFFFFFF:FFFFFFFFF,FFFFFFFFFFF:FF:F:FFF,FF,,,:FF:F:F:F,FF:F:F,,FF
@A00920:152:HGHKKDRXX:2:2101:12481:17440 1:N:0:AGGAGTGG+TAAGTTCC
ACTCCTACGGGAGGCAGCAGTGGGGAATATTGGACAATGGGCGAAAGCCTGATCCAGCAATGCCGCGTGAGTGATGAAGGCCTTAGGGTTGTAAAGCTCTTTTACCCGGGATGATAATGACAGTACCGGGAGAATAAGCCCCGGCTAACTCCGTGCCAGCAGCCGCGGTAATACATAGGGGGCGAGCGTTGTTCGGAATTACTGGGCGTAAAGGGCGCGTAGGCGGCCTTCTAAGTCGAACGTGAAATCC
+
FFFF:FFFFFFFF:F:FFFFFFFFFFFFFFFF,FF:FFFFF:FFFFF:FFFFFFFFFF:F,FFFFFF,FFFFFFFF:FF,FFFFFF,FFFFFFFFFFFFF,F:FFFFFFF:FF:FFFFF:F:FFFFF:FFFFFFFFFFF,F,FFFFFF,F,FFFFFFFFFFFFFFFFF,F:FFF:,F,FF:FFFFFFFFFFFFFFFFFF:FFFFFF,FF:FFF:F:F,FFFFFFFFFF:FF:FFFFF,FFFFFFFFF,F,
@A00920:152:HGHKKDRXX:2:2101:2763:18114 1:N:0:AGGAGTGG+TAAGTTCC
ACTCCTACGGGAGGCAGCAGTAAGGGATCTTGCGACAATGGGCGAAAGCCTGACGCAGCAACGCCGCGTGCGGGATGACGGCCTTCGGGTTGTAAACCGCTTTTCGGGGGGAAGAGGAAGGACGGTACCCCCGGAAGAAGTCTCGGCTAACTACGTGCCAGCAGCCGCGGTAAAACGTAGGAGGCGAGCGTTATCCGGATTTACTGGGTGTAAAGCGCGTGTAGGCGGTCCTGCACGTGGCGCGGGAAAG
+
,F,:FFF:F,FFFFFF:FF:FFFFFFFFFFFF:FF:F,:FF:FFFFFFFFFFFFFFFF:FF,F,FFFF,FFFFFFF:,FFFFF:FFFFF:FF,F,FFFFF:,FFFFFFFFFFFF:FFFFFFFFF:::FFFFFFFFF,FFFFFFFFFFFFFFFFF:F:FFFFFFFFFFFFFFFFFFFFF,F:FFFF:FF,FF,FFFFFFF:FF:F:::FFFFFF:FFFFFF,:::FFFFF:FFFFF,FFF:F:FF,F,:F,
@A00920:152:HGHKKDRXX:2:2101:32334:20040 1:N:0:AGGAGTGG+TAAGTTCC
ACTCCTACGGGAGGCAGCAGTGGGGAATTTTGGACAATGGGCGCAAGCCTGATCCAGCCATGCCGCGTGCGGGAAGAAGGCCTTCGGGTTGTAAACCGCTTTTGTCAGGGAAGAAACGGTCCGCGCTAATAACGCGGGCTAATGACGGTACCTGAAGAATAAGCACCGGCTAACTACGTGCCAGCAGCCGCGGTAATACGTAGGGTGCGAGCGTTAATCGGAATTACTGGGCGTAAAGCGTGCGCAGGCG
+
FFFFFFFFFFF:FFFFFFFFFFFFFFFFFFFFFFFFFFFFFFFF:FFFFFFFFFF:FF:FF:FFFFFFFFFFFFFF:FFFFFFFFFFFFFFFFF:FFF:FFFFFFF:FFFFFF:FFFFFFFFFFF,FFFFFFFFFFFFFFFFFFFFFFFFFFFFFFFFFFFFFFFFFFFFFFFFFFFFFFFFFFFFFFFFFF,,FFF:FFFFFFFFFFFFFF,FFFFFFFFFFFFF:FFF,F:FFF,FFFFF,FF,F::F
@A00920:152:HGHKKDRXX:2:2101:24008:20588 1:N:0:AGGAGTGG+TAAGTTCC
ACTCCTACGGGAGGCAGCAGCAAGGAATTTTCCGCAATGGGCGCAAGCCTGACGGAGCAACGCCGCGTGGGGGAGGACGCTTTTCGGAGTGTAAACCTCTTTTCTTGGGGACGACGACCGACGGTACCCGAGGAAGAAGGACCGGCTAACTACGTGCCAGCAGCCGCGGTAATACGTAGGGTCCGAGCGTTGTCCGGAGTTACTGGGCGTAAAGCGCGCGCAGGCGGCGCGTCAAGTCTGGCGTGAAAGC
+
FFFFFFFFFFF:FFFFFFFFFFFFFFFFFFFFFFF:,FFFFFFF,FF,FFFFFFFFFFFFFFFFFFFFFF:FFFFFFFFFFFFFF,FFFF,F:FF,FFF,FFF,FFFFFFFFFFFFFFF:FFF:FFF,FFFFFFF:FF,FFF,FF:FFF:FFF:,:,FFFF:FF:F:F:,F,:F,F:F,:,:FF,:,FFF,FFFFFFFFFFFF:F:FFFFFFF,FFF:FFFFFFFFF:,F::FFFFFFFFFFFFFFFFFF
@A00920:152:HGHKKDRXX:2:2101:26106:21183 1:N:0:AGGAGTGG+TAAGTTCC
ACTCCTACGGGAGGCAGCAGTTGGGAATCTTGCACAATGGGGGAAACCCTGATGCAGCGACGCCGCGTGGAGGATGAAGGATCTAGGTCTGTAAACTCCTTTTGACAGGAAAGACTTAGGACGGTACCTGACGAATAAGCACAGGCTAAAAACGTGCCAGCAGCCGCGGTAAGACGTAGGGTGCAAGCGTGGTAAGGAATCACTGGGTGTAAAGTGTTTGCAGGCGGGGCAGTAAGTCAGAGGTGAAATC
+
FFFFFFFF:F,:FFFFF:FFFFF::F,F,FF,FFFFFF:::,FFFFFF:,FF:F,,FFFFFFF::FF,FFFFFF:F,,,F::FFF,:F::FFFFFFFFF:,:,:,FF:FFF::FFFFFF:FFF::F:FF,FF,FFFFF,FFF:F,FFFF,,FF:F::,F,,F:F,FF,F:F:FF:FFF::FFFFFF,:FF,FF,,,F:,FFFFFF,F,F:FF,F,F:,F:FF:F:FFFFF:FF:FFFF:FFF,FFF:FF,
@A00920:152:HGHKKDRXX:2:2101:11080:21433 1:N:0:AGGAGTGG+TAAGTTCC
ACTCCTACGGGAGGCAGCAGTCGGGAATTTTGGGCAATGGGCGAAAGCCTGACCCAGCAACGCCGCGTGAAGGATGAAATCCCTCGGGATGTAAACTTCGCAAGAACGGGAAGAATAAGTCTGCGTGAACATCGCAGGCGATGACGGTACCGTTTGTAAGCTCCGGCTAACTCCGTGCCAGCAGCCGCGGTAATACGGGGGGAGCAAGCGTTGTTCGGATTTACTGGGCGTAAAGAGCTCGTAGGCGGTT
+
,FFFFFFFFFFFFFFFFF,FFFFFFFFFFFFFFFFFFFFFF:F:FFFFFFFFFFFFFFFFFFFFFFFFFFFFFFFFFFFFFFFFFFFFFFFF,FFFFFFFFFFFFFFFFFFFF,,FFFFFFFFFFFF:FFFFFFFFFFFFFFFFFFFFFFFFFFFFFF,FFFFF:FF:F,FFFFFFFFFFFF:FFF:F:FFFFFFFFFFFFF,FFFFFFFFFFFF,FFF:F:FFFFF:FFFFF:FF,::FFFFF:FFFFF
@A00920:152:HGHKKDRXX:2:2101:25129:21496 1:N:0:AGGAGTGG+TAAGTTCC
ACTCCTACGGGAGGCAGCAGTGGGGAATCTTGCGCAATGGCCGAGAGGCTGACGCAGCGACGCCGCGTGGAGGATGACGGCCTTCGGGTTGTAAACTCCTGTTGCCCGGGACGAACACACGGATGCGTCCGTGCTGACGGTACCGGGTGAGGAAGCACCGGCTAACTCCGTGCCAGCAGCCGCGGTAATACGGAGGGTGCGAGCGTTGTCCGGAATCACTGGGCGTAAAGGGCGCGTAGGCGGTGGGGTA
+
FFFFFFF:FFFFFFFFFFFFFF:FF,FFFFF:FFFFFF:FFFFF:FFFFFFFFFFFF:FFFFFFFFFFFFFFFFFFFFFFFFFFFFF:FFFFFF,FFF:FFFFFF:F,:FFFFFFFFFFFF:FFFFFFFFFF:FFFFFFFF:FFFFF,F:FFF,FFFFFF:FFFFFFFFFFFFFFFFFFFFFFFFFF,FFFFFFFFFFFFFFFFFFFF:FFFFF,FF:FFFFFFFFFFF:FFFFFFFFFFFFFFFFFFF,
@A00920:152:HGHKKDRXX:2:2101:15781:22686 1:N:0:AGGAGTGG+TAAGTTCC
ACTCCTACGGGAGGCAGCAGTGGGGAATATTGGACAATGGGCGCAAGCCTGATCCAGCAATGCCGCGTGTGTGAAGAAGGCCTTCGGGTTGTAAAGCACTTTTATCAGGAACGAAATACCACGGGTTAATAACCTATGGGGCTGACGGTACCTGAGGAATAAGCACCGGCTAACTTCGTGCCAGCAGCCGCGGTAATACGAAGGGTGCAAGCGTTAATCGGAATTACTGGGCGTACAGGGTGCGTAGGCG
+
FFFFFFFFFFF:FFFFFFFFFFFFFFFFFFFFFFFFF:FFFFFF:FFF:FFFFFFFFFFF:FFFFFF,FFFFFFFF,FFFFF:FF:FFF:FFF:,FFFFFFFFFFFFFFFFFFFFFF,F:FFFFF::F:FFFF:FF:FFFFFF:FFFFFFFF:F,FFFFFFFFFFFFFFFFFFFFFFFFFFFFFFFFFFFF:FFFFFFFFFFFF:FFFF,F:FF:F:F::FF,FFFFFFFFFF:FF,:FFF:FFFF:FFF
@A00920:152:HGHKKDRXX:2:2101:14778:22701 1:N:0:AGGAGTGG+TAAGTTCC
ACTCCTACGGGAGGCAGCAGTGGGGGATCTTGCGCAATGGGGGGAACCCTGACGCAGCGACGCCGCGTGAGCGAAGAAGGCCTTCGGGTCGTAAAGCTCTGTCTTTGGGGAAGAATAAGATGACGGTACCCAAGGAGGAAGCCCCGGCTAACTACGTGCCAGCAGCCGCGGTAACACGTAGGGGGCGAGCGTTGTCCGGCATTACTGGGCGTAAAGGGTGCGTAGGCGGCCTTATAAGTCATGTGTGAAA
+
FFFFFFFF:FFFFFFFFFFFFFFFFFFF,FFFFFFFFFFFFFFFFFFFFFFF:FFFFFFFFFFFFFFFFFFFFFFFFFFFFFFFFFFFFFFFFFFFFFFFFFFF:FFFFFFFFFF:FFFFFFFF,FFFFFFFFFFFFFF,F:FFFFFFF:FFFFFFFFFF:FFFFFFFFFFFF,FFFFFFFFFFFFFFFFFFFFFF,FF,:F:FF:,FFFFFFFFFF:F::FFFFFFF:FF:FFFFFFF:F,FF,F:FF:
@A00920:152:HGHKKDRXX:2:2101:18982:22717 1:N:0:AGGAGTGG+TAAGTTCC
ACTCCTACGGGAGGCAGCAGTAAGGAATATTGCACAATGGGCGCAAGCCTGATGCAGCAACGCCGCGTGCCCGAGGAAGGCCTTCGGGTTGTAAAGGGCTTTTCTGGCTGAAGAGACAGGACGGTAGGCCAGGAATAAGCGTCGGCTAACTACGTGCCAGCAGCCGCGGTAAAACGTAGGACGCGAGCGTTATCCGGATTTACTGGTCGTAAAGCGCGGGCAGGCGGCTGTTCAAGTCGGACGTGAAAGC
+
:FF::FFFF:FF:FF:FFF:FF:FFFF:F::FFFFFF,FF,FFFFFFF:FFFFFFF:FFFFFFFF:FFFFFFF,FFF:F:FF,,FFFFFFF,F,FFFFF::FFFFFFFFF:FFFFFFFFFFFFFFFFFFFFFFF,FF:FFFF:FFFF:FFFFFF:FFFFFFFFF:F:FFF:FFFFFF:::F:F:FF:FF:F:FF:FFFFF:FFFFFFFFFFFFF:F:FFFFFF,FFFFFFFFF,FFFFF:FF,,FFFFFF
@A00920:152:HGHKKDRXX:2:2101:5376:22827 1:N:0:AGGAGTGG+TAAGTTCC
ACTCCTACGGGAGGCAGCAGTAGGGAATCTTCCGCAATGGACGCAAGTCTGACGGAGCAACGCCGCGTGAGTGATGAAGGTTTTCGGATCGTAAAGCTCTGTTGCCCTAGACGAACAGCAAGGAGCGTAACTGCTCTTTGTGTGACGGTATAGGCGAAGAAAGCGCCGGCTAACTACGTGCCCGCAGCCGCGGTCCTACGTAGGGGGCAAGCGTGGTCCGGACGGATTGGGAGTAATGGGCTCGTAGGCG
+
FFFFFFFFFFFFFFFFFFFFFFFFFFFFFFFFFFFFFFFFFFFFFFF:FFF:FFFFFF,FFFFFFFFFFFFFFFFFFFF,:,FFFFF:,FFFFFFFFFFFFF:F:F:FF:FFFFFFFFF,,FFFF,F,::F,,FF,F,:F:FFFF,,F,FFFF,,FFFFFF,FF,FFF:FF::F,,:FF:F,,FF,::,,::,,,,:,,,,,FFFFF,,FF,FF,,:F,FF,,,,,FFFFF,:F,,,,FF,,F::,,:F,
@A00920:152:HGHKKDRXX:2:2101:23439:23140 1:N:0:AGGAGTGG+TAAGTTCC
ACTCCTACGGGAGGCAGCAGTGGGGAATATTGGACAATGGGCGAAAGCCTGATCCAGCAATGCCGCGTGAGTGATGAAGGCCCTAGGGTTGTAAAGCTCTTTTACCCGGGATGATAATGACAGTACCGGGAGAATAAGCACCGGCTAACTTCGTGCCAGCAGCCGCGGTAATACGAAGGGTGCAAGCGTTACTCGGAATTACTGGGCGTAAAGCGTGCGTAGGTGGTTGTTTAAGTCTGTTGTGAAAGCC
+
FFFFFFFFFFFFFFFFFFFFFFFFFFFF:FFFFFF:FFFFFFFFFFFFFFFFFFFFFFFFFFFFFFF,FFFFFFFFFFFFFFF,FFFFFFFFFFFFFF:FFFFFFFFFFFFFFFF,FFFFFFFFFFFFFFFFFFFFFFFFFFFFFFFFFFFFFFFFFFFFFFFFFFFFFFFFFFFFFFFFFFFF:FFFFFFFFFFFFFFFF:FFFFFFFF,,FFFFFFFFFFFFFFFFFFFFFFFFFFFFFFFF:,FFFF
@A00920:152:HGHKKDRXX:2:2101:11749:23970 1:N:0:AGGAGTGG+TAAGTTCC
ACTCCTACGGGAGGCAGCAGTAGGGAATATTGGTCAATGGATGCAAGTCTGAACCAGCCATGCCGCGTGCAGGAAGACGGCCTTCTGGGTTGTAAACTGCTTTTGCCAGGGGATAAAAGGCCCATGCGTGGGACATTGAAGGTACCTGGTGAATAAGCCACGGCTAACTACGTGCCAGCAGCCGCGGTAATACGTAGGTGGCGAGCGTTGTCCGGATTTATTGGGTTTAAAGTGTGCGTAGGCGTCCCGG
+
FFFFFFFF:FFFFFFFFFFFFFFFFFFFFFFFFFFFFFFFFFFFFFFFFFFF:FFFFFFFFFFFFFFFFF:FFFFFFFF:F:,FFFFF:FF:FFFFFFFFFFFFFFFFFFFFFFFFF:FFFFFF,FF:F:FFFF:::FFF::F,F:::FF,FFFFFFFFFFF:FF,FFFFF:FFFFFFF:FFF:FFF:FFF,F:F,,FFFFF,FFFF,FFFFFFFF:,,:FF,FF,,FF:,F,FFFFFF:FF,F:FFFF:
@A00920:152:HGHKKDRXX:2:2101:9127:24627 1:N:0:AGGAGTGG+TAAGTTCC
ACTCCTACGGGAGGCAGCAGTGAGGAATATTGGACAATGGGCGCAAGCCTGATCCAGCCATGCCGCGTGCAGGATGACGGTCCTATGGATTGTAAACTGCTTTTATACGGGAAGAAACCCCGCCACGTGTGGCGGATGGACGGTACCGTAGGAATAAGGATCGGCTAACTCCGTGCCAGCAGCCGCGGTAATACGGAGGATCCAAGCGTTATCCGGAATCATTGGGTTTAAAGGGTCCGTAGGCGGCCTT
+
FFFFFFFFFFFFFFFFFFFFFFFFFFFFFFFFFFFFFFFFFFFFFFFFFFFFFFFFFFFFFFFFFFFFFFFFFFFFFFFFFFFFFFFFFFF:FF,:FFFFFF,F,FFFFFFFFFFFFFFFFFFFFFF,F:F:FFF,F,F,FFFFFFFFF,FFFFFFFFFF,FFFFFFFFFFFFFFFFFFFFFFFFFFFF,FFFFFFFFFFFFFFFFFFFF,FFFFFF,FFF,FF:FFF:FF,FFFF:FFFFFFF:::FF:
@A00920:152:HGHKKDRXX:2:2101:11026:24659 1:N:0:AGGAGTGG+TAAGTTCC
ACTCCTACGGGAGGCAGCAGTAAGGAATATTGGTCAATGGACGCAAGTCTGAACCAGCCATGCCGCGTGAAGGATGAAGGTCCTCTGGATTGTAAACTTCTTTTATCTGGGACGAAACCCGGGCATTCCTGCCCGATTGACGGTACCAGAGGAATAAGCACCGGCTAACTCCGTGCCAGCAGCCGCGGTAATACGGAGGGTGCAAGCGTTATCCGGATTCACTGGGTTTAAAGGGTGCGTAGGAGGATAG
+
:FFFF:::FFF:FFFFF,FFFFFFF:FFFFFFFFFFFFFFFFFF:FFF:FFFFFFFF:F,FFF:FFFFFF::FFFFFFFF:FFFFFFFFFFFFFF,,FFF:FFF:FFFFFF:FF,FFFFFFFFFFFFFFFFFFFFFFFFFFFFFFFFFFFFF::FF:FFFFFFFFFFFFFFFFFFFFFFFFFFFFFFF:FFFF:FFFFFFFFF:,,FFFFF:FFFFFF:F:FFFFFFFFF:,F,F:FFFF:FF,FFFFFF
@A00920:152:HGHKKDRXX:2:2101:24288:24674 1:N:0:AGGAGTGG+TAAGTTCC
ACTCCTACGGGAGGCAGCAGTGGGGAATCTTGCACAATGGGCGAAAGCCTGATGCAGCAACGCCGCGTGCGGGAAGAAGGCCTTAGGGTTGTAAACCGCTTTCAGCAGGGAAGAAACTGACGGTACCTGCAGAAGAAGGTGCGGCCAACTACGTGCCAGCAGCCGCGGTGACACGTAGGCACCAAGCGTTGTCCGGATTTATTGGGCGTAAAGAGCTCGTAGGCGGTTCGGTAAGTCGGGTGTGAAAACT
+
:FFFFFFFFFFFFFFFFFFFFFFFFFFFFFFFFFFFFFFFFFFFFFFFFFFFFFFFFFF,FFFFFFFFFFFFFF:FFFFFFFFFFFFFFFFFFFFFFFFFFFFFFFFFFFFFFFFFFFFFFFFFFFFFFFFFFFFFFFFFFFFFFFFFFFFFFFFFF:FFFFFFFFFFFFFFFFFFFFFF:FFF:FFFFFFFFFFFFFFFFFFFFFFFFF,FFFFFFFFFFFFFFF:FFFFFFFFFFFFFFFFFFFFFF:
@A00920:152:HGHKKDRXX:2:2101:21115:25410 1:N:0:AGGAGTGG+TAAGTTCC
ACTCCTACGGGAGGCAGCAGTGGGGAATATTGCACAATGGGCGAAAGCCTGATGCAGCAACGCCGCGTGCGGGAAGAAGGCCCTAGGGTTGTAAACCGCTTTCAGCAGGGAAGAAAATGACGGTACCTGCAGAAGAAGGTGCGGCCAACTACGTGCCAGCAGCCGCGGTGACACGTAGGCACCAAGCGTTGTCCGGATTTATTGGGCGTAAAGAGCTCGTAGGCGGTTCGGTAAGTCGGGTGTGAAAACT
+
FFFFFFFFFFFFFFFFFFFFFFFFFFFFFFFFFFFFFFFFFFFFFFFFFFF:FFF:FFFFFFFFFFFFFFFFFFFFFFFFFFFFFFFFFFFF:FFFFFFFFFFFFFFFFFFFFFFFFFFFFFFFFFFFFFFFFFFFFFFFFFFFFFFFF:FFFFFFFFFFFFFFF:FFFFFFFFFFFFFFFFFFFFFF,FFFFFFFFFFFFFFFFFFFFFFFFFFFFFFFFFFFFFF,F:FFFFFFFFFFFFF::FF,FF
@A00920:152:HGHKKDRXX:2:2101:27154:26788 1:N:0:AGGAGTGG+TAAGTTCC
ACTCCTACGGGAGGCAGCAGTGGGGAATATTGGACAATGGGCGAAAGCCTGATCCAGCAATGCCGCGTGAGTGATGAAGGCCTTAGGGTTGTAAAGCTCTTTAACCCGGGATGATAATGACAGTACCGGGAGAATAAGCCCCGGCTAACTCCGTGCCAGCAGCCGCGGTAATACTGAGGGGGCTAGCGTTGTTCGGAAATACTGGGCGTAAAGCGCACGTAGGCGGCTGTGTAAGTTAGAGGTGAAAGCC
+
F:FF:FF:FFFFFFFFFFFFFFF:FFF:FFFFF:F,FF:FFFFFF::FFFFFFFFFFFFFFFF,FFFFFFFFF,FFFF:FFF,F:FFFFFFF,FFFFFFFFF,FFFFFFFFF,:FFFFFFF,FFFFFF,FF,FFFFF,F,FFF:FFF,::F,FFF,FF:FFF:F:FFFFFF::F,:,F,F:FF,FFFFFFFFF,:FFF,F,FF:FFFFF:FFF,FFFFFFF,,FFF:F:FFF,FF,FFFFF,:FFFFFFF
@A00920:152:HGHKKDRXX:2:2101:29423:26835 1:N:0:AGGAGTGG+TAAGTTCC
ACTCCTACGGGAGGCAGCAGTGAGGAATATTGCGCAATGGAGGAAACTCTGACGCAGCCACGCCGCGTGCAGGAAGACACCCCTCAGGGGCGTAAACTGCTTTTGTACGGGAAGAACACCTCCTCTCGGGGAGGTCTGACGGTACCGTACGACTAAGCACCGGCTAACTTCGTGCCAGCAGCCGCGGTAATACGAAGGGTGCACGCGTTACTCGGAATTACTGGGCGTAAAGCGTGCGTAGGTGGTTCTT
+
FFFFFFFFFFFFFFFFFFFFFFFFF,:F:FFFFFFFFFFFFFFFFFF,FFFFFFFFFFFFFFFFFFFFF,FFFFFFFF:FFFFFFFFFFFFFF:FFF,FFFFFFFFFFFFF:FFFFFFF,FFFFFFFF:FFFFFFF:FFFF:F:FFFFF,FF,FFFFFFFF,FFF,FFFFFF:F,FFFFFFF,FF,FFFFFFFFF:FF::FFF,:F:FFFF,F:FFFFFFFFFFFFFFFFFFFFF,FF:FF:FFFFFF,F
@A00920:152:HGHKKDRXX:2:2101:1262:27258 1:N:0:AGGAGTGG+TAAGTTCC
ACTCCTACGGGAGGCAGCAGTAAGGAATATTGGTCAATGGACGAAAGTCTGAACCAGCCATGCCGCGTGGAGGATGAAGGTCCTCTGGATTGTAAACTTCTTTTATATGGGACGAAAAAGGGCTTTTCTAAGTCAACTGACGGTACCATATGAATAAGCACCGGCTAACTCCGTGCCAGCAGCCGCGGTAATACGGAGGGTGCAAGCGTTATCCGGATTCACTGGGTTTAAAGGGTGCGTCGGTGGGTTG
+
FFFFFFFFFFFFFFFFFFFFFFFFFF,FFFFFFFFFFFFFFFFFF:FFFFFFFFFFFFFFFFFFFFFFF,FFF:FFF:FFFFFFFFFFFFFFFFFFFFFFF,FFF,FFFFFFFFFFF,F:FF,FF:FFFF:F:FFFFFFFFFFF,FFFFFFFFFFFFFFFFFFFFFFFFFFFFFFFFFFFFFFFFFFFFFFFFFFF,FFFFFFFFFFFF:FFFFFFF:FFF::FFFF,:FFFFFFFFFFF,FFFFFFFFF
@A00920:152:HGHKKDRXX:2:2101:23520:27633 1:N:0:AGGAGTGG+TAAGTTCC
ACTCCTACGGGAGGCAGCAGTGGGGAATATTGGACAATGGGCGCAAGCCTGATCCAGCAATGCCGCGTGGGTGAAGAAGGCCTTCGGGTTGTAAAGCCCTTTTGTACGGGAAGAAAGACGCTGGGCTAATACCCTGGCGGGATGACGGTACCGTAAGAATAAGCACCGGCTAACTTCGTGCCAGCAGCCGCGGTAATAAGAAGGGTGCAAGCGTTACTCGGAATTACTGGGCGTAAAGCGTGCGTAGGCG
+
FFFF:FFFFFF:FFFF:FFFFFFFFFFFFFFFFFFFFFFFFFFFFFFFFFFFFFF:FFF:F:FF:FFFFFFFFFF:FFFFFFFFF,FFFFF:FFFFFFFF,F:FFFFFFFFFFFFFF:F:FFFFFFFF:FFFFFFF:F:FFFFFFFFFFFF:FFFFF,FFFFF:FFFFFFFFFFF:FF,F:FFFFFFF,F,FF:FFFF:FFFFFFFFFF:FFFF::F:,,:FFF:FF:,F,:,FFF:F:F,F,F:FFFFF
@A00920:152:HGHKKDRXX:2:2101:19777:27821 1:N:0:AGGAGTGG+TAAGTTCC
ACTCCTACGGGAGGCAGCAGTGGGGAATCTTAGACAATGGGGGAAACCCTGATCTAGCCATGCCGCGTGAGTGACGAAGGCCTTAGGGTCGTAAAGCTCTTTCGCCAGGGATGATAATGACAGTACCTGGTAAAGAAACCCCGGCTAACTCCGTGCCAGCAGCCGCGGTAATACGGAGGGGGTTAGCGTTGTTCGGAATTACTGGGCGTAAAGCGCACGTAGGCGGACCGAAAAGTTGGGGGTGAAATCC
+
:FFFFFFFFFFFFFFFFFFFFFFFFF,FFFFFFFFFFFFFFFFF:FFFFFFFFFFFFFFFFFFFFFFFFFFFFFFFFFFFFFFFFFFFFFFFFFFFFFFFFFFFFFFFFFFFF,FFFFFFFFFFFFFFFF:FFFFFFFFFFFFFFFFFFFFFFFFFF,FFFFFFFFFFF:FFFFFF:FFFFFFF,FFFFFFFFFFFFFFFFFFFFFFFFFF,FFFFFFFFFF:FF::FFFFFFFFFFFFFFFFFFFFFFF
@A00920:152:HGHKKDRXX:2:2101:14660:27978 1:N:0:AGGAGTGG+TAAGTTCC
ACTCCTACGGGAGGCAGCAGTGGGGAATTTTGCACAATGGGCGAAAGCCTGACGCAGCGACGCCGCGTGGGGGAGGAAGCCCTTCGGGTTGTAAACACCTGTCAGATGTGACGAAGGGGCCCGGCGTGACTACGGGGTGGGAGAGACTGTACCCTCAGAGGAAGCCCCGGCTAACTCTGTGCCAGCAGCCGCGGTAAGACAGAGGGATCGAGCGTTGTTCGGAATGACTGGGCGTAAAGCGAGAGTAGGC
+
FFFFFFFFF:FFFF:F:FF:FFFF,FFF,FFF,,FFFFFF,,:FFF,:FFFF,,,FF:FFFF:FFFFFF,,FFF,FF,F,,FFFF:F,:FFFFFFFF,FFFFFF,F,F:FF:,FFF:,,:,::FF:,,F,F,,,,,,F,F,,F,FFF,FFF,FF,F,FFF,:::,,:F:FF:FFF::::F:FFF:FFFF:FFFFF,,,FF,FFF,,,,F,F:FF,:FF:,:FF,F,,,FFFFFFFFF:,F:,F,:F:,F,
@A00920:152:HGHKKDRXX:2:2101:5782:29669 1:N:0:AGGAGTGG+TAAGTTCC
ACTCCTACGGGAGGCAGCAGTAAGGAATATTGGACAATGGGGGAAACCCTGATCCAGCCATGCCGCGTGAATGAAGAAGGCCTTAGGGTTGTAAAGTTCTTTTAGGGGTGACGATAATGACGGTAGCCCCAGAAAAAGCTCCGGCTAACTCCGTGCCAGCAGCCGCGGTAATACGGAGGGTGCGAACGTTAATCGGAATTACTGGGCGTAAAGCGCGCGTAGGCGGTTCGATAAGTGGGATGTGAAAGCC
+
FFFFFFFFFFFFFFFFFFFFFFFFFFFFFFFFFFFFFFFFFFFFFFFFFFFFFFFFFFFFFFFFFFFFFFFFFFFFFFFFFFFF:FFF:FFFFFFFFFFFFFFFFFFFFFFFFFFFFFFFFFFFFFFFFFFFFFF::FFFFFFFFFFFFFFFFFFFFFFFFFFFFFFFFFFFFFFFFFFFFFFFFFFFFFFFFFFFF::FFFFFFFFFFFFF:FFFFFFF:FFFFFF,FFF:FFFFFFFFFFFFFF,FFF
@A00920:152:HGHKKDRXX:2:2101:27001:29747 1:N:0:AGGAGTGG+TAAGTTCC
ACTCCTACGGGAGGCAGCAGTGGGGAATATTGGACAATGGGCGCAAGCCTGATCCAGCCATGCCGCGTGAGTGATGAAGGCCTTAGGGTTGTAAAGCTCTTTTACCAGGGATGATAATGACAGTACCTGGAGAATAAGCTCCGGCTAACTCCGTGCCAGCAGCCGCGGTAATACGGAGGGAGCTAGCGTTGTTCGGAAATACTGGGCGTAAAGCGCACGTAGGCGGCGCAGCAAGTCAGGGGTGAAATCC
+
,FFFFFFFFFFFFFFFFFFFFFFFFFFFFFFFFFF:FFFFFFFFFFFFFFFFFFFFFFFFFFFFFFF,FFFFFFFFFFFFFFF:FFFFFFFFFFFFFFFFFFFFFFFFFF:FFFF:FFFFFFFFFFFFFFFFFFFFFFFFFFFFFFFFFFFFFFFFFFFF:FFFFFFFFFFFFFFFFFFFFFFFFFFFFF:FFFFFFFF:FFFFFFFFFFFFFFF,FFFFFFFFFFFFFFFFF:FF,FFFFFFFF:F:FF
@A00920:152:HGHKKDRXX:2:2101:17372:29763 1:N:0:AGGAGTGG+TAAGTTCC
ACTCCTACGGGAGGCAGCAGTCGGGAATTTTGGGCAATGGGCGAAAGCCTGACCCAGCAACGCCGCGTGAAGGATGAAGTATTTCGGTATGTAAACTTCGAAAGAATGGGAAGAATCAATGACGGTACCATTTATAAGCTCCGGCTAACTACGTGCCAGCAGCCGCGGTAATACGTCGGGAGCCAGCGTTGTTCGGATTTACTGGGCGTAAAGAGCGCGCAGGCGGCTGGGCAAGTCCGATGTGAAATCT
+
FFFFFFFFFFFFFFFFFFFFFFFFFFFFFFFFFFFFFFFFF:FFFF:FFFFF:FFFFF,FF:FFFFFFF,:,FF:FFFFFFFFFFFFFFFFF:FFF::FFFFFFF:FFF,F,FFF,FF::FFF:FF:F:FF:,FFF:F:FF,FFFFF:FFFFF:FF,FFFF::F,F:F:,F,FFFF,F,FF,:,:FF:,,,:,,F::F,FF:,:FF:F,,,:FFFFFF::F:,F,FF::F,F:F,:FF:,,F,:FF,FFF
@A00920:152:HGHKKDRXX:2:2101:8938:30812 1:N:0:AGGAGTGG+TAAGTTCC
ACTCCTACGGGAGGCAGCAGTAAGGAATATTGGACAATGGGCGAGAGCCTGATCCAGCCATCCCGCGTGCAGGAAGACGGCCCTTTGGGTTGTAAACTGCTTTTATAAGGGAAGAACAGCCCCGATTGATCGGGGTATGACGGTACCTTAGGAATAAGCACCGGCTAACTCCGTGCCAGCAGCCGCGGTAATACGGAGGGTGCAAGCGTTATCCGGATTCACTGGGTTTAAAGGGTGCGTAGGAGGGCAG
+
FFFFF:FF::FFFFFFFFF,:F,:F:FF:FFFFFFFFFFFFFFFF:FFFFFFFFFFFFFFFFF:FFFFFFFFFFFFFF:FFFF:FFFFFFFFFF::FFFF::FFFFFFFFFFFFF,:FF:FFFFFFFFF:FFFFFF,FFFFFFFFFFFFFFF:,FF:F:FFFFFFFFFFFF,FFF:FFFF:FFFFF:FF,FFFFF:FFFFFFFFFFFFFFFFFF,FF,FFFF:F:FFFFFFFFF:FFFFFFFFFFF:FFF
@A00920:152:HGHKKDRXX:2:2101:15447:31407 1:N:0:AGGAGTGG+TAAGTTCC
ACTCCTACGGGAGGCAGCAGTAGGGAATCTTCCACAATGGACGAAAGTCTGATGGAGCAACGCCGCGTGAGCGATGAAGGCCTTCGGGTCGTAAAGCTCTGTTGTTAGGGAAGAACAAGTGCGAGAGTAACTGCTCGCACCTTGACGGTACCTAACCAGAAAGCCACGGCTAACTACGTGCCAGCAGCCGCGGTAATACGTAGGTGGCAAGCGTTGTCCGGAATTATTGGGCGTAAAGCGCGCGCAGGTG
+
FFFFFFFFFFFFFFFFFFFFFFFFFFFFFFFFFFFFFFFFFFF,FFFFFFFFFFFFFFFFFFFFFFFFFFFFFFFFFFFFFFFFFFFFFFFFFFFFFFFFFFFFFFFFFFFFFFFFF:FFFFFFF:FFFFFFFFFFFFFFFFFF:FFFFFFFFFFFFFFFFFFFFFFFFFFFFFFFFFFFFFFFFFFFFFFFFFFFFFFFF,FFF:FFFFFFF:FFFFFFFFF:FFFFFFFFFFF,,FFFFFFFF,FFFF
@A00920:152:HGHKKDRXX:2:2101:7690:31720 1:N:0:AGGAGTGG+TAAGTTCC
ACTCCTACGGGAGGCAGCAGTGGGGAATTTTGGACAATGGGGGCAACCCTGATCCAGCCATGCCGCGTGTGTGAAGAAGGCCTTCGGGTTGTAAAGCACTTTCGGCCGGAACGAAATCGCGCGGGTGAATACCCCGCGGGGATGACGGTACCGGAAGAAGAAGCACCGGCTAACTACGTGCCAGCAGCCGCGGGAATACGGAGGGGGCTAGCGTTGTTCGGAATTACTGGGCGTACTGGGCGCGCAGGCG
+
,FFFFFFFFFFFFFFFFFFF:FF:F,FFFFFFFFFFF,FFFFF:FFFFF,FFFFFFFFFFFFFFFFF,FF:FF,FF:FFFFF:FFFFFF:FFFF:FF,FFFFFFFFFFFF:FF:,FFF:FFFFFFFFFFFFFFFFFFF,FF,FFFFFFF,FF:FF:FFFF:FF:FFFFFFF:FF:FFFF:,FFFFFFF:FFFF,:,F,F:FFF,::::F:FF:F:FFF:F:F,FF:FFFFFFF::F,F,FFFFFFFF,:F
@A00920:152:HGHKKDRXX:2:2101:29161:32205 1:N:0:AGGAGTGG+TAAGTTCC
ACTCCTACGGGAGGCAGCAGTAAGGAATATTGCACAATGGGCGCAAGCCTGATGCAGCAACGCCGCGTGCCCGAGGAAGGCCTTCGGGTTGTAAAGGGCTTTTCTGGCTGAAGAGCAAGGACGGTAGGCCAGGAATAAGCGTCGGCTAACTACGTGCCAGCAGCCGCGGTAAAACGTAGGACGCGAGCGTTATCCGGATTTACTGGGCGTAAAGCGCGGGCAGGCGGCTGTTCAAGTCGGACGTGAAAGC
+
FFFF:F:F,FFFFFFFFFFF:FFFF:FFFFFFFFFFF:FFF:FFFFFFFFFFFFFFFFF:FFFFFFFF,FFFFFFFF::FFFF,:FFF,FFF:FFFFFFFFFFFFF:FFFFFFFFFFFFFFF::FFFFFFFFFF:FFFFFFFF:FFF,FF:FFFFFFF:FFFFFFFFFFF,:FFFFFF:FFFFFFFFFFFFFF:F:FFFFFFFFFFFFFFFFFFFFFFFFFFFFFFFFFFFFFFFFFFF:F,FFF,F:FF
@A00920:152:HGHKKDRXX:2:2101:3495:32315 1:N:0:AGGAGTGG+TAAGTTCC
AATCCTACGGGAGGCAGCAGTGGGGAATCTTAGACAATGGGGGAAACCCTGATCTAGCCATGCCGCGTGGACGATGAAGGCCTTAGGGTTGTAAATTCCTTTCGCTGGGGAAGATAATGACGGTACCCAGTAAAGAAGCCCCGGCTAACTCCGTGCCAGCAGCCGCGGTAATACGGAGGGGGCTAGCGTTGGTCGGAATTACTGGGCGTAAAGCGCACGTAGGTGGCGACGTATGTCGGGTGTGAAAGCC
+
F:F::,F:FF:FFF:FFFFFFFFFFFF:F,:F:FF:FF,F:F:F:FFFFFFFFFFFF:FFFF:FF:FF:FFFFF,,FF,,FF,FF,,F,F:,FFF,F:F,F,,FFFFFFFFFF:FFFF:FF,:,F:::::F,FF:FFFFFF::FFFFFFFFF:FFFF:F,,FF:FFFFF,:F:FFFFFFFFFFF,FFF,FF,:FF:FFF::F:FFFFF:FFFFF,FFFF,FF:,F:FFFFF::FFFFFFF:FFFF,F:,F
@A00920:152:HGHKKDRXX:2:2101:15347:32643 1:N:0:AGGAGTGG+TAAGTTCC
ACTCCTACGGGAGGCAGCAGTGGGGAATCTTGCACAATGGGGGAAACCCTGATGCAGCGACGCCGCGTGAGCGATGAAGCCCTTCGGGGTGTAAATCTCTTTCGACGGGAACGATAATGACGGTACCCGGAGAAGAAGCTGCGGCTAACTACGTGCCAGCAGCCGCGGTAATACGTAGGCAGCAAGCGTTGTTCGGAGTTACTGGGCGTAAAGAGTATGTAGGCGGCTCATCAAGTCGGCGGTGAAATCC
+
F:FF,:FFF:F:F,FFFFFFFFF:F:::F:F:::FFFFFFFFFFFFFFFFFFFFFFFFF:FFFFFFFFFFFFFF:FF:F:FFFFF:FFFFFFF:F,FFFFFFFFFFF:,F:,FFF:FFFFF:FFFF:FFFF:FF:F::FFFFFFFFFFFFFFFFFFFFFFFFFFFF:FFFFFFFFFFFFFFFFFFFFFF,FFFF,FFFFFFFFF,FFF:FFFF,FFF,FFFF,,FFFF,:,FF,:F:FFFF,F:FFFF:F
@A00920:152:HGHKKDRXX:2:2101:31602:33207 1:N:0:AGGAGTGG+TAAGTTCC
ACTCCTACGGGAGGCAGCAGTGGGGAATATTGCGCAATGGGCGAAAGCCTGACGCAGCGACGCCGCGTGTGGGATGACGGCCTTCGGGTTGTAAACCACTGTCGGGAGGGACGAAGATCTGACGGTACCTCCAAAGGAAGCACCGGCTAACTCTGTGCCAGCAGCCGCGGTAATACAGAGGGTGCGAGCGTTGTCCGGAATCACTGGGCGTAAAGGGCGCGTAGGCGGCCGAGTAAGTAGGGGGTGAAAT
+
FFFFFFFFFFFFFFFFFFFFFFFFF:FFFFFF:FFFFFFFF:FFFFFFFFFFFFFFFFFFFFFFFF:FFFFFFFF:FF:FFFFFFFFFF:FFFFFFFFFFFFFFFFFFFFFFFFFFFFFFFFFFFF:FFFFFFFFFFF:FFFFFFFFFFFFFFFFFFFFFF:FFFFFFFFFFFFFFFFFFFFFFFFFFFFFF,FFFFFF,FFFFFFFFFFFFFFF:FFFFFFFF,FFFFFFFFFFF::FFFFFFFF:::,
@A00920:152:HGHKKDRXX:2:2101:10230:33301 1:N:0:AGGAGTGG+TAAGTTCC
ACTCCTACGGGAGGCAGCAGTGGGGAATTGTTCGCAATGGGCGAAAGCCTGACGACGCAACGCCGCGTGGAGGATGAAGGTCTTCGGATTGTAAACTCCTGTTGCTCGGGAAGAATGGCTCCGGCCCAATACGCCGGAGTGTGACGGTACCGGGTGAGGAAGCCCCGGCTAACTCTGTGCCAGCAGCCGCGGTAATACAGAGGGGGCAAGCGTTGTTCGGAATTACTGGGCGTAAAGGGCGCGTAGGCGG
+
FFFFFFFFFFFFFFFFFFFFFFFFFFF:FFFFFFFFFFFFFFFFFFFFFFFFFFFFFFFFFFFFFFFFFFFFFFFFFFFFFFFFFFFFFFFFFFFFFFFFFFFFFFFFFFFFFFFFF:FFFFFFFFFFFFFFFFFFFFFFFFFFFFFFFFFFFFFFFFFFFFFFFFFFFFFFFFFFFFFFFFF:F:FFF:FFFFFFF:FFFFFFFFFFFFFFFFFFFFFFFFFFFFFFFFFFFFF,FFFFFFFFFFFFF,
@A00920:152:HGHKKDRXX:2:2101:28122:33880 1:N:0:AGGAGTGG+TAAGTTCC
ACTCCTACGGGAGGCAGCAGTAGGGAATCTTCCACAATGTACGAAAGTCTGATGGAGCAATGCCGCGTGAGTGAAGAAGGTTTTCGGATCGTAAAACTCTGTTGTGAGGGAAGAACAAGTATGAGAGTAACTGCTCGTACCATGACGGTACCTCATTAGAAAGCCACGGCTAACTACGTGCCAGCAGCCGCGGTAATACGTAGGTGGCAAGCGTTAATCGGAATTACTGGGCGTAAAGCGTGCGTAGGCG
+
:FFF,FFFFFFFFF:F:F:::FFFFFFF,FF:F:FFFFF,F:FF,:F::FFFF::FFFFFFF:FF:FFFFFFFFF:FFFFFF:F,F:FF:FFFFFFFFFFFFF,:FFFF,FFF:,,:FFF:F:F,FFFFF,F,FFFF,FF:,FF:FFFF:FFFFFF:FFFFFF:F,:FFFFFFF:FF:F:,FFFFFFFFFFFFFFFFFFFFFFFFF,FFF,FFFFFFFFF:FFFF:FFFFFFF,F:F,FF:FFFFF,FF,
@A00920:152:HGHKKDRXX:2:2101:5014:33974 1:N:0:AGGAGTGG+TAAGTTCC
ACTCCTACGGGAGGCAGCAGTGGGGAATATTGGACAATGGGCGCAAGCCTGATCCAGCCACGCCGCGTGAGTGATGAAGGCCTTCGGGTCGTAAAGCTCTGTGGGGAGGGACGAACCGCTGCAGGTTCATAGCCTGCAGCATGACGGTACCTCCTTAGCAAGCACCGGCTAACTTCGTGCCAGCAGCCGCGGTAATACGAAGGGTGCAAACGTTGCTCGGAATTATTGGGCGTAAAGCGCACGTAGGCGG
+
F:,FFFFFFF:FFFFFFFFF:FFFFFFFFFFFFFFF,FFFFFFFFFFFF:FFFFFFFFF:FFFFF:FFFFFFFFFFFFFFFFFFFFFFFFFFFFFFFFF,F,FFFFFFFFFFFFFFFFFFFFFFFFFFFFFFFFFFFFFFFFFFFFFF:F:FFFFFFFFFFFFFFFFFFFFFFFFFFFFFFFFFFFFFFFFFF:FFFFFF,FFFFFFF,FFFFF,FFFFF:FFFFFFF:FFF:F,FFFFFFFFF,FFFFF
@A00920:152:HGHKKDRXX:2:2101:10059:34444 1:N:0:AGGAGTGG+TAAGTTCC
ACTCCTACGGGAGGCAGCAGTGGGGAATCTTGCGCAATGGGCGAAAGCCTGACGCAGCGACGCCGCGTGAGGGAAGAAGGCCTTCGGGTTGTAAACCTCTTTCAGGAGGGACGAAGCCACTCGGGTTAATACCCCAGAGGGTGACGGTACCTCCAGAAGAAGCCCCGGCTAACTACGTGCCAGCAGCCGCGGTAATACGTAGGGGGCAAGCGTTGTCCGGATTCATTGGGCGTAAAGAGCTCGTAGGCGG
+
FFFFFFFFFFFFFFFFFFFFFFFFFFFFFFFFFFFFFFFFFFFFF,FFFFFFFFFFFFFFFFFFFFFFFFFFFF,FFFFFFFFFFFFFFFFFFFFFFFFFFFFFFFFFFFFFFFFFFF:FF:FFFFF:FFFFFFFFFFFFFFFFFFFFFFFFFF:FF:FFFFFFFFFFFFFFF:FFFFFFFFFFFFFFFFFFFF,FFFF:FFFFFFFF,FFFFFFFFFFFFFFFFFFFFFFFFFFFFFFFFFFFFFFFFF
@A00920:152:HGHKKDRXX:2:2101:16966:34444 1:N:0:AGGAGTGG+TAAGTTCC
ACTCCTACGGGAGGCAGCAGTGGGGAATATTGGACAATGGGCGAAAGCCTGATCCAGCAATGCCGCGTGAGTGATGAAGGCCTTAGGGTTGTAAAGCTCTTTTACCCGGGATGATACTGACAGTACCGGGAGACTAAGCTCCGGCTAACTCCGTGCCAGCAGCCGCGGTAATACGGAGGGCGCTCGCGTTGTTCGGAATTACTGGGCGTAAAGCGCACGTAGGCGGCTATTCAAGTCAGGGGTGAAAGCC
+
FFFFFFFFFFFFFFFFFFFF:FFFFF,FFF,FFFFFFFFFFFFFFFFFFFF:FFFFFF::FF:FFFFFFFFFF:FF::FFFFF:FF:FFFFF,FF:FF,FFFFFFFFFFF,FF:FF,FFFFFFF:FFFFFF:F:FFFFF,::FFFFFFFF:,F:FFF,FF:F:FFFFFF:FF::F:,FF:,FFFFFFF:FF,FFFFFFFF,FFFF,::FF:F:F:F:FFFFF,FFFFFF:FFF:F:FF:FFFFFF:F:F:
@A00920:152:HGHKKDRXX:2:2101:22028:34475 1:N:0:AGGAGTGG+TAAGTTCC
ACTCCTACGGGAGGCAGCAGTAAGGGATCTTGCGACAATGGGCGAAAGCCTGACGCAGCAACGCCGCGTGCGGGATGACGGCCTTCGGGTTGTAAACCGCTTTTCGGGGGGAAGAGGAAGGACGGTACCCCCGGAATAAGTCTCGGCTAACTACGTGCCAGCAGCCGCGGTAAAACGTAGGAGGCGAGCGTTATCCGGATTTACTGGGTGTAAAGCGCGTGTAGGCGGTCGTGCAAGTGAGGCGTGAAAG
+
F::FFFFFF:FFFFFFFFFF:FFFFFFFFFF,FFFFFFFFFFFFFFFFF,FFFFFFFFFFFFFFFFF:FFFFFF:FF:FFF::FFFF:FFFFFFFFFFFFFFFFF:FFFFFFFF,F:FFFFFFFF:FFFFF:FFF:FFF::FFFFFFF::F:FFFFFFFFFFFFFF,FFF:FFFFFFFFFFFF:FFFFFFFFFFFFF:FFF:FFFFF,:FFFFFF:FFF,F,FF,FFFFFF,,FF,FF,F,FF:FFFFFF
@A00920:152:HGHKKDRXX:2:2101:26323:34710 1:N:0:AGGAGTGG+TAAGTTCC
ACTCCTACGGGAGGCAGCAGTAAGGAATATTGGTCAATGGACGCAAGTCTGAACCAGCCATGCCGCGTGAAGGATGAAGGTCCTCTGGATTGTAAACTTCTTTTATATGGGACGAAACCCGGGTATTCCTACCCGATTGACGGTACCATAGGAATAAGCACCGGCTAACTCCGTGCCAGCAGCCGCGGTAATACGGAGGGTGCAAGCGTTATCCGGATTCACTGGGTTTAAAGGGTGCGTAGGAGGGTAG
+
FFFFFFFFFFFFFFFFFFFFFFFFFFFFFFFFFFFFFFFFFFFFFFFFFFFFFFFFFFF:FFFFFFFFFFFFFFFFFFFFFFFFFFFFFFFFFFFFF:FFFFFFFFFFFFFFFFFF,FFFFFFFFFFFFFFFFFFFFFFFFFFFFFFFFF,FFFFFF::FF:FFFFFFFFFFFFFFFFFFFFFFFFFFFFFFFFFFFFFFFFFFFFFFFFFFFFFFF:,FFFFFFFFFFFFFFFFFFF,FFFFFF,FFFF
@A00920:152:HGHKKDRXX:2:2101:14760:35102 1:N:0:AGGAGTGG+TAAGTTCC
ACTCCTACGGGAGGCAGCAGTGGGGAATCTTGGACAATGGGGGCAACCCTGATCCAGCGACGCCGCGTGGGTGATGAAGGCCTTCGGGTTGTAAAGCCCTTTCGCCGGGGACGATGATGACGGTACCCGGAGAAGAAGCACCGGCTAACTCCGTGCCAGCAGCCGCGGTAAGACGGAGGGTGCTAGCGTTGTTCGGAATCACTGGGCGTAAAGCGCGCGTAGGCGGTCTGTTAAGTGCACAAGTGAAAGC
+
FFFFFFFFFFFFFFFFFFFF:FFF,FFF::F::FFFFFFFFFFFFFFFFFFFFF:FFFFFFFFFF:FFFFFFFFFFFFFFFFFFFFFFFFFFFFF:FFFFFFFFFFFFFFFFFFF:FFFF,:FFFF,F,,FFFFFFF,FFF,F:FFFFFFFFFF:F:FFFFFFFFFFF:FFFF,F,FFFFFFFFFFFFF:F:FF:F:FFFFFFFFFFF,FF:F:F:FFFFFFF,,:F,FFFFF,,FFF,F,,,:,FFF,F
@A00920:152:HGHKKDRXX:2:2101:30626:35211 1:N:0:AGGAGTGG+TAAGTTCC
ACTCCTACGGGAGGCAGCAGTGGGGAATATTGGACAATGGGCGCAAGCCTGATCCAGCCATGCCGCGTGAGTGAAGAAGGCCCTAGGGTTGTAAAGCTCTTTCACCCGCGAAGATGATGACGGTAGCGGGAGAAGAAGCCCCGGCTAACTCCGTGCCAGCAGCCGCGGTAAGACGGAGGGCGCAAGCGTTGTTCGGAATCACTGGGCGTAAAGCGCGCGCAGGCGGGTGTGCAAGTCGGAAGTGAAATCC
+
FFFFFFFFFFFFFFFFFFFFFFFFFFFFFFFFFFFFFFFFFFFFFFFFFFFFFFFFFFFFFFFFFFFFFFFFFFFFFFFFFFFFFFFFF:FFFFFFFFFFFFFFFFFFFFFFFFFFFFFFFFFF:FFFFFFFFFFFFFFFFFFFFFFFFFFFFFFFFFFFFFFFFF:FFFFFFFFFFFFFFF:FFFFFFF:FFFFFFFFFFFFFFFFFF,FFFFF:FFF:FFFFFFFFFF:FF:FFFF:F,FF:FF:F:F
@A00920:152:HGHKKDRXX:2:2101:29225:35790 1:N:0:AGGAGTGG+TAAGTTCC
ACTCCTACGGGAGGCAGCAGTCGGGAATTTTGCCCAATGGACGAAAGTCTGAGGCAGCAACTCCGCGTGAGGGATGAAGGCTCTCGGGTCGTAAACCTCTTTTCTCAGGGAAGATCCAAGACGGTACCTGAGGAATAAGCCACGGCTAACTACGTGCCAGCAGCCGCGGTAATACGTAGGTGGCAAGCGTTGTCCGGATTTACTGGGCGTAAAGAGCGCGCAGGCGGCTGGTCAAGTCCGATGTGAAATC
+
FFFFFFFFFFFFFFFFFFFFFFFFFFFFFFFFFFFFFFFFFFFFFFFFFFFFFFFFFFFFFFFFFFFFFFFFFFFFF:FFF:FFFFFFFFFFFFFFFFFFFFFFFFFFFFF,FFFFFFFFFFFFFFFFFFFFFFFFFFFFFFFFFFFFFFFFFFFFFFFFFFFFFFFFFFF,FFFFFFFFFFF:FFFFFF,FFFFFFFFFFFFFFFFFF:FF::FFFFFFFFFFFFFF,FFFFFFFFFFFFFFFFF:FF:
@A00920:152:HGHKKDRXX:2:2101:26431:36088 1:N:0:AGGAGTGG+TAAGTTCC
ACTCCTACGGGAGGCAGCAGTCGAGGATCTTCGGCAATGGGCGAAAGCCTGACCGAGCGACGCCGCGTGTGCGATGAAGGCCTTCGGGTTGTAAAGCTCTGTCGTGGGGAAGAAAATCCGCAAGGCTTGATCGACCCCAGGAGGAAGCACGGGCTAAGTTCGTGCCAGCAGCCGCGGTAAGACGAACCGAGCAAACGTTATTCGGAATCACTGGGCTTAAAGGGCGCGTAGGCGGGATCGCAAGTCAGGG
+
FFFFFFFFFFFFFFFFFFFFFFFFFFFF:FFFFFFFFFFF,:FFFFF:FFFF:FF,FFFFFFFFFFFFFFFFFF:FFFFFFFFF:FFFFFFFFFFFFFF:FF:,FFFFFFFFFFFF,FFFFFFFF:FFFFFFFFFFFFF,FFFFF,FFFF,F:FFFFFF::FFFFFFFFFFFF:F,FF,FFFFFF,FFF,FFF,FFF,,FFFFF,FFF,FFFF:FFFF,F,F,FFFFFFF:F:FFF,:::FF::FF,F:F
@A00920:152:HGHKKDRXX:2:2101:1307:36323 1:N:0:AGGAGTGG+TAAGTTCC
ACTCCTACGGGAGGCAGCAGTAAGGGATCTTGCGACAATGGGCGAAAGCCTGACGCAGCAACGCCGCGTGCGGGATGACGGCCTTCGGGTTGTAAACCGCTTTTCGGGGGGAAGAGGAAGGACGGTACCCCCGGAAGAAGTCTCGGCTAACTACGTGCCAGCAGCCGCGGTAAAACGTAGGAGGCGAGCGTTATCCGGATTTACTGGGTGGAAAGCGCGTGTAGGCGGTCCTGCAAGTGGCGCGTGAGAG
+
F:FFFFFFFFFFFFFFFFFFF,FFFFFFFFFFFFFF:FFFFFFFFFFFFFFFFFFFFFFFFFFFFFF:::FFFFFFFFFFFFFFFFFFFFFFFF:FFFFFFF::FFFFFFFF:FFFFFFFFFFFFF::FFFFF:FFFFFFFFF:FFF,F:FFF:FFFFFFF,:::F,FF,FFFFFF:,F:FFFFFFF:FF,,FF:F:F,,FFF,:FF,,:,,FFF,FFFFF:,FFFFF,:,FFFF,F:FFFF::F,,,FF
@A00920:152:HGHKKDRXX:2:2102:29604:1157 1:N:0:AGGAGTGG+TAAGTTCC
ACTCCTACGGGAGGCAGCAGTAAGGAATATTGGACAATGGGCGCAAGCCTGATCCAGCCATCCCGCGTGCAGGATGACGGCCCTATGGGTTGTAAACTGCTTTTAGGGGAGAAGAAACCTGTTCCTGCGGGAGCAGCTGACGGTATCCCCTGAATAAGCACCGGCTAACTCCGTGCCAGCAGCCGCGGTAATACGGAGGGTGCACGCGTTATCCGGAATTACTGGGTTTAAAGGGTGCGTCGGCGGCTTA
+
F:FFFFFFFFFFFFFFFFFFFFFFFFFFFFFFFFFFFFFFFFFFFFFFFFFFFFFFFFFFFFFFFFFFFF:FFFFFFFFFFFFFFFFFFFFFFFFFFFFFF,FFFFFFFFF:FFFFFFFFFFFFFFFFFFFFFFFFFFF,FFFFFFFFFFFF::FFFFFFFFFFFFFFFFFFFFFFFFFFFFF:FFFFFFFF,:FFFFFF:F:F,:FFFFF:FFFFF:FF,FFFFFF,:FF:FFFF:F:F:FFFFF,:,F
@A00920:152:HGHKKDRXX:2:2102:20085:1235 1:N:0:AGGAGTGG+TAAGTTCC
ACTCCTACGGGAGGCAGCAGTGGGGAATTTTTCGCAATGGGGGAAACCCTGACGAAGCAACGCCGCGTGGAGGATGAAGGCCTTCGGGTCGTAAACTCCTGTCGACCGGGACGAACGTAGTCCGACCCAATACGTCGGGCTATCGACTGTACCGGTGGAGGAAGCCACGGCTAACTCTGTGCCAGCAGCCGCGGTAATACAGAGGTGGCAAGCGTTAATCGGAATTACTGGGCGTAAAGCGTGCGCAGGC
+
FFFFFFFFFFFFFFFFFFFFFFFFFFFFFFFFFFFFFFFFFFFF:FFFFFFFFFFFFFF:FFFFFFFFFFFFF:FFFFFFFFFF:FFFFFFFFFF:FFF:FFFFFFFFFFFFFFFFFFFFFFFFFFFFFFF:FFFFFFFFFFFFFFFFFFFFFFFFFFFFFFFFFFFFFFFFFFFFFFFFF:FFFFFFFF::FF:F,FFFFFFFFFFFFFFFFFFFFFFFFFF::FFFF:F:FFFF:F:FFFFFFFFFFF
@A00920:152:HGHKKDRXX:2:2102:24903:2315 1:N:0:AGGAGTGG+TAAGTTCC
ACTCCTACGGGAGGCAGCAGTGAGGAATATTGGACAATGGGCGGAAGCCTGATCCAGCCATGCCGCGTGCAGGAAGACAGCCCTACGGGTTGTAAACTGCTTTTATACGGGAAGAATAAGGGGTACGTGTACCCCGATGACGGTACCGTAAGAATAAGGACCGGCTAACTCCGTGCCAGCAGCCGCGGTAATACGGAGGGTCCAAGCGTTATCCGGAATCATTGGGTTTAAAGGGTCCGCAGCCGGGCAA
+
F:,:FFFF:::FF:,FFFF:FFFF:F::FF:::FFFFFFFFF,FF,:FFF:FFF:FF:FFFFF:::FF:FF:,F::FFFFFFF:FFFFFFFFFFFFFFFFF:FFF:FFFFFF:FFFF:FFFFF:,FFFF:FFF:FFFFF:FF:F:F:F,FFFFFFFFFFFF:FFFF:FF:FFF:F,F:FFFF:FFFF:F:FFF::FF::FFF::F,F,FFF:FF,FF:F:FFFFF::FFFFF:FF::FF:FF,FF,F::,
@A00920:152:HGHKKDRXX:2:2102:12635:2425 1:N:0:AGGAGTGG+TAAGTTCC
ACTCCTACGGGAGGCAGCAGTGGGGAATATTGGACAATGGGCGAAAGCCTGATCCAGCAATGCCGCGTGAGTGATGAAGGCCCTAGGGTTGTAAAGCTCTTTTACCCGGGATGATAATGACAGTACCGGGAGAATAAGCTCCGGCTAACTCCGTGCCAGCAGCCGCGGTAATACGGAGGGAGCTAGCGTTGTTCGGAAATACTGGGCGTAAAGCGCACGTAGGCGGCGCTGCAAGTCAGGGGTGAAATCC
+
:FFFFFFFFFFFFFFFFFFFFFFFFFFFFFFFFFFFFFFFFFFFFFFFFFFFFFFFFFF:FFFFFFFFFFFFFFFFFFFFFFF:FFFFFFFFFFFFFFFFFFFFFFFFFFFFFFFFFFFFFFFFFFFFFFFFFFF:FFFFFFFFFFFFFFFFFFFFFFFFFFFFFFFFFFFFFFF:FFFFFFFFFFFFFFFFFFFFFFFFFFFFFFFFFFFFFFF:F:FFFFFFFFFFFFFFF:FFFFFF:FFFFFFFFF
@A00920:152:HGHKKDRXX:2:2102:9995:2519 1:N:0:AGGAGTGG+TAAGTTCC
ACTCCTACGGGAGGCAGCAGTGGGGAATATTGCACAATGGGCGCAAGCCTGATGCAGCCATGCCGCGTGTATGAAGAAGGCCTTCGGGTTGTAAAGTACTTTCAGCGAGGAGGAAGGCATTGTGGTTAATAACCACAGTGATTGACGTTACTCGCAGAAGAAGCACCGGCTAACTCCGTGCCAGCAGCCGCGGTAATACGGAGGGTGCAAGCGTTAATCGGAATTACTGGGCGTAAAGCGCACGTCGGCG
+
FFFF:F:FFFFFFFFFFFFFFFFFF:FFFFFFFFFFF,FF,FFFFFFFFFFFFF:FFFF,FFFFFFFFFFFFFFF:FFFFFFFFFFFFFFFFFFFFFFFFFFFFFFFFFF:FFF:FFFF,FFFFFFFFFFFFFFFF:FFFF,FFFFFFF,FFFFFFFFFFFFFFFFFFFFFFFFFFFFFFFFFFFFFFFFFFFFFFFFFFFFFF:FFFFFFFFFFFFFFFFF,F:FFFF:FFFFF:FFFFFFFF:FFFFF
@A00920:152:HGHKKDRXX:2:2102:25455:2738 1:N:0:AGGAGTGG+TAAGTTCC
ACTCCTACGGGAGGCAGCAGTGGGGAATATTGCGCAATGGACGAAAGTCTGACGCAGCGACGCCGCGTGTGGGATGAAGCCTTTCGGGGTGTAAACCACTGTTGCCCGGGACGAAATGCCCTTTCGAGGGAATTGACGGTACCGGGTGAGGAAGCACCGGCTAACTCCGTGCCAGCAGCCGCGGTAATACGGAGGGTGCTAGCGTTATCCGGAATCACTGGGCGTAAAGGGCGCGTAGGCGGTTTGTTAA
+
FFFFFFFFFFFFFFFFFFFFFFFFFF:FFFFFFFFF,FFFFFFF,FFFFFFFFFFFFFFFFFFFFFFFFF:FFFFFFFFFF:FFFFFFFFFF:FFFFFF:FFFFFFFFFFFFFFFF:FFFFFFFFFFFFF:,FFFFFFFFFFFFFFFFFFFFFFFFFFFFFF:FFFFFFFFFF,F:FFFFFF:FFF::FF:FFFFFFFF::FF:FF,:F:F,F:,FF:FFF:FFFFFFFFFFFFFFFFFFFFFFFFFFFF
@A00920:152:HGHKKDRXX:2:2102:28592:4069 1:N:0:AGGAGTGG+TAAGTTCC
ACTCCTACGGGAGGCAGCAGTAGGGAATATTGGTCAATGGGTGAGAGCCTGAACCAGCCATGCCGCGTGCAGGAAGACGGCCCTATGGGTTGTAAACTGCTTTTACCAGGGGATAAAACGGTCTTGCGAGACTAATTGAAGGTACCTGGTGAATAAGCCACGGCTAACTACGTGCCAGCAGCCGCGGTAATACGTAGGTGGCACGCGGTGTCCGGATTTATTGGGTTGAACGGGTGCGTAGGCGGTTGTA
+
FFFFFFFFFFFFFFF:FFFFFFFFFFFFFFFFFFFFFFFFFFFFFFFFFFF:FFFFFFF:FFFFFFFFF:F:FFFFFFFFFFFFFFFFFFFFFFFFFFFFFFFFFFFFFFFFFFFFFFFFFFFFFFF:FFF,FFFFFF,:FFFFFFFFFFFF,FFFFFFFFFFFFFFFFFFFFFFFFFFFFFFF:FFFF:FF:F:,F,FFFFF:FF:,FFFFFFF:,F,F:FFFF,F,F:,,:,FF,:F,FFFF:F:FFF
@A00920:152:HGHKKDRXX:2:2102:31521:5040 1:N:0:AGGAGTGG+TAAGTTCC
ACTCCTACGGGAGGCAGCAGCAAGGAATTTTCCGCAATGGGCGAAAGCCTGAAGGAGCAAAGCCGCGTGGGGGATGAAGGCCTTCGGGTTGTAAACCCCTTTTGCGAGGGAAGAAGATCTGACGGTACATCGCGAATAAGCAACGGCTAACTACGTGCCAGCAGCCGCGGTAATACGTAGGAGGCAAGCGTTGTACTGATTTACTGGGCGTCAAGCGAGCGCAGTCGGACTGGTAATTCTGGGGTGAAAT
+
FF:FFF:F:FFFFFFFF:FFFFFFFFF:FF:FFFFFFFFFFF:FFFFFFFFF,FFFFFF::,FFF:FFFFFFFFFF:FFFFFFFFFFFFFFFFFFFFFFFFF:FF:FFFF,:FF:,FFFFFFFFFFF:,F,FFFF,FFF::,FF,FFFFFF,FF,:FF,FF,F:FF:FF:FFFFFF,:FFF,FFFF:,FF,:FF,,,,F,FFFFFFF,F:F,F,,F,,,FF,F,,FFFFFF,FFFF,FFF,,:FF,FFF:
@A00920:152:HGHKKDRXX:2:2102:2781:5400 1:N:0:AGGAGTGG+TAAGTTCC
ACTCCTACGGGAGGCAGCAGTGGGGAATATTGGACAATGGGCGCAAGCCTGATCCAGCCATGCCGCGTGGGTGATGAAGGCCTTAGGGTTGTAAAGCCCTTTCGGCGGGGAAGATAATGACGGTACCCGCAGAAGAAGCCCCGGCTAACTTCGTGCCAGCAGCCGCGGTAATACGAAGGGGGCTAGCGTTGCTCGGAATCACTGGGCGTAAAGCGCACGTAGGCGGATCTTTAAGTCAGGGGTGAAATCC
+
FFFFFFFFFFFFFFFFFF,FFFFFFFFFFFFFFFFFFFFFFFFFFFFFFFFFFFFFFFFFFFFFFFFFF:FFFFFFFFFFFFFFFFFFFFFF,FFFFFFFFF:FFF,FFFFFFFFF,FFFF:FF:FFF:FFFFFFFFFFFFFFFFF,FFF,FFFFFF:FFFFFFFFFFF:FFFFF,FFFFFFFF,F:FFFF,FFFFFFF,FFFFFFFFFFFFFFFF:F:F:FFFFFFFFFF:FF,FFFF,FFFF,F:FFF
@A00920:152:HGHKKDRXX:2:2102:21766:5462 1:N:0:AGGAGTGG+TAAGTTCC
ACTCCTACGGGAGGCAGCAGTGGGGAATCTTAGACAATGGGGGCAACCCTGATCTAGCCATGCCGCGTGAGTGATGAAGGCCTTAGGGTTGTAAAGCTCTTTCAGAGGGGAAGATAAAGACGGTACCAGAAGAAGAAGCCACGGCTAACGACGTTCAAGCATCCGCGTAAATACGTAGGTGGCGAACGTTAAACCGATTCACTGGGCGGAAAGCGCGCGCAGGCGGCCTGTTAAGTAGGAGGTGAAAGCT
+
FFFFFFFFFFFFFFFFFFFFFFFFFFFFFFF,F:FFFFFFF:F,FFFFFFFF:FFFFFF,FF:FFFFFFFFFFFFFFF:,FF:FFFFFFF,:FFF,FFF:::,FF,,FFF,FFF:FF,FFFF,FF,:FF,,F:FFFF,:F:,F,::FF:,,F,,,:,FFF::FFFF,,,FF:FF:FF,,F,,:FF:F,FF,,F,,,F,F,F:F:F,FF,F:F,F,FFF,,,,F,FF:F:F,,FF,,,,FF,,FFF,F,,F
@A00920:152:HGHKKDRXX:2:2102:24569:6120 1:N:0:AGGAGTGG+TAAGTTCC
ACTCCTACGGGAGGCAGCAGTGGGGAATATTGGGCAATGGGCGAGAGCCTGAACCAGCCATGCCGCGTGCAGGAAGAAGGCCTTCGGGGTTGTAAACTGCTTATGCCAGGGGATAAAATTTCCTTGCGAGGAACATGGAAGGTACATGGCGACTAAGCGAAGGCTAACTACGTGCCAGCGGCCGCGGGACTCGGTAGGTGGCACGGGGTGTCCGGATTGAGTGGGGTTAGGGGGTGCGTGGGCGGCCGTG
+
,:FFFFFFFFFF:FFFFFFFFFFFF:FF:,FFFFFFFFFFF:F,FFFFFFFF::FFFF::FFFFFFFFF::FFFFFF,FF,:FFF,F::,,FF:::F:F,,F,:FF,,FF::FF:FFF:,FF,F,F,F:FFF:,,F,F,FFFF,F,FFFF,:,FF,FF,,,F::F,::F,F,,F,FFF:,FFF:FFF,F,,,,:FF,F:FFF,,:,FF:::F,FF,,F:FF,,FF,,,,,,:FFF:FF,,:FFFF,:,::
@A00920:152:HGHKKDRXX:2:2102:27724:7044 1:N:0:AGGAGTGG+TAAGTTCC
ACTCCTACGGGAGGCAGCAGTGGGGAATATTGGACAATGGGCGCAAGCCTGATCCAGCCATGCCGCGTGTGTGAAGAAGGCCTTCGGGTTGTAAAGCACTTTTGTCCGGAAAGAAAAGCATTCGGTTAATACCCGGGTGTTCTGACGGTACCGGAAGAATAAGCACCGGCTAACTTCGTGCCAGCAGCCGCGGTAATACGAAGGGTGCAAGCGTTAATCGGAATTACTGGGCGTAAAGCGTGCGTAGGTG
+
FF:F:FFFFFF,FFFFFFFFFFFFFFFFFFFF:FFFFFFFFFFFFFFFFFFFFFFFFFFFFFFFFFFFFFFFFFFFFFFFFFFFFFFFFFFFFFFFFFFFFFFFFFFFF,FFFFF:FFFFFFFFFFFFFFFF:,FFFFFFFFFFFFFFFFFFFFF,FF,FFF:FFFFFFFFFFFFFFFFFF:F:FFFFF,FFFFFFFFFFFFF:FFFFFFF:FF:,,FFF:FFFFFFFF,FFFF,FFFF,:,FFFF:FFF
@A00920:152:HGHKKDRXX:2:2102:16740:7498 1:N:0:AGGAGTGG+TAAGTTCC
ACTCCTACGGGAGGCAGCAGTAGGGAATCTTCCGCAATGGACGAAAGTCTGACGGAGCAACGCCGCGTGAACGATGAAGGCCTTCGGGTCGTAAAGTTCTGTTGTTAGGGAAGAACAAGTATCGGAGTAACTGCCGGTACCTTGACGGTACCTAACCAGAAAGCCACGGCTAACTACGTGCCAGCAGCCGCGGTAATACGTAGGTGGCAAGCGTTGTCCGGAATTACTGGGCGTAAAGGGCGCGTAGGCG
+
FFFF:FFF:,,FFFFFFF::FFF,:FFFFFFFFFFFF:FFFF,FFFFF:FFF,FFFF:FF:FFFF:::F::FFFFFFFFFFFFF:FFFF:F::FFFFFF,F:FFF:FFFFFFFFFFFFFFFFFFFFFFF:FFF::FFFF:FF,FFFFFFFF,FFFFFFFFFF,FFFFFFFF:FFF:F::F:FFF:FFFFFFFFFFFF:F,FFFF,F:F:,:FFFFF:FFFFF:FFFFFFFFFFF:FFF,FFFFF:FF:F:
@A00920:152:HGHKKDRXX:2:2102:19642:7889 1:N:0:AGGAGTGG+TAAGTTCC
ACTCCTACGGGAGGCAGCAGTGGGGAATATTGGACAATGGGCGCAAGCCTGATCCAGCCATTCCGCGTGCAGGATGAAGGCCCTCGGGTTGTAAACTGCTTTTGTACGGAACGAAACGCGCTGTGCTAATACCACGGCGTAATGACGGTACCGTAAGAATAAGCACCGGCTAACTACGTGCCAGCAGCCGCGGTAATACGTAGGGTGCAAGCGTTAATCGGAATTACTGGGCGTAAAGCGTGCGCAGGCG
+
::,:FFFFF:FFFFFFFFFFFFFFFFFFF:FFFFFFFFFFFFFFFFFFFFFFFFF:FFFFFFFFFFFFFFFFFFFFFFFFFFFFFFFFFFFFFFFFFFFFFFFFFFFFFFFFFFFFFFFFFFFFFFFFFFFFFFF:FFFFFFFFFFFFFFFFFFFFF,:FFF:FFFFF:FFFFFFFFFFFFFFFFFFFFFFFFF,FFFFFFFFFFFFFFFFFFFFFFFFFFFFFFFF:F:FFF:FFFFFFFF:FFFFFF:
@A00920:152:HGHKKDRXX:2:2102:31991:8516 1:N:0:AGGAGTGG+TAAGTTCC
ACTCCTACGGGAGGCAGCAGTGGGGAATTTTGCGCAATGGGCGGAAGCCTGACGCAGCAACGCCGCGTGGAGGATGAAGGTCTTTGGATTGTAAACTCCTGTCAGCAGGGAAAAAGCGACTGGACCGAATACGTCCGGGAGTTGATTGTAGCTGCAGAGGAAGCCCCGGCTAACTCTGTGCCAGCAGCCGCGGTAATACAGAGGGGGCAAGCGTTATTCGGAATTATTGGGCGTAAAGGGCGCGTAGGCG
+
,FFFFFFFFFFFFFFFFFFFFFFFF,F:FFFFF:FFFFFFFFF,FFFFFFFF,FFFFFFFFFFFFFFFFFFFFFFFFFFFFFFFFFF:FFFFFFFFFFFFFFFFFFFFFFF:FF,FFFFFFFFF:FF:,FFFFFF,FFF:F,,FFFFFF,,FFF,:,::FF,FFFF:F:F,F:FFFFF:F,FFFFFFF:F:FF,:,,F:FFF,F:FFF::::FFFFFFFF:,,,F::F:FF,,F,,::FFFF:F,:F:F:
@A00920:152:HGHKKDRXX:2:2102:16776:8719 1:N:0:AGGAGTGG+TAAGTTCC
ACTCCTACGGGAGGCAGCAGCAAGGAATTTTCCGCAATGGGCGCAAGCCTGACGGAGCAACGCCGCGTGTGGGAGGACGCCCTTCGGGGTGTAAACCACTGTCGGGGGGGACGAAAGCGTTGGCGGGGAATACTCGCCAGCAGTGACGGTACCCCTAGAGGAAGCACCGGCTAACTCCGTGCCAGCAGCCGCGGTAATACGGAGGGTGCAAGCGTTGTCCGGATTTATTGGGTTTAAAGGGTGCTTAGGC
+
FFFFFFFFFFFFF:FFFF:FFFFFFFFFFFFFFFFFFFFF:FFF,FF,FFFFFFFFFFF:FFFFFFFFFF:FFFFFFFFFFFFFFFFFFF:FFFFFFFFFFFFFFFFFF:FFFFFFFFF,F:FFFF,FFFFFFFFFFFFF,F:F,FFF,FFFFFFFFFFFFFF,FFFFFFF,FFFFFF,FFFFFFFF,FFFFFF,:FFFF,,FFFFF,FF,FFFFFFFFFF:FFFFFFFFFFFFF::FFF,FFF,FFFFF
@A00920:152:HGHKKDRXX:2:2102:16179:9126 1:N:0:AGGAGTGG+TAAGTTCC
ACTCCTACGGGAGGCAGCAGTGGGGAATATTGGACAATGGGCGAAAGCCTGATCCAGCAATGCCGCGTGAGTGATGAAGGCCTTAGGGTTGTAAAGCTCTTTTACCCGGGATGATAATGACAGTACCGGGAGAATAAGCCCCGGCTAACTTCGTGCCAGCAGCCGCGGTAATACGAAGGGGGCTAGCGTTGTTCGGAATTACTGGGCGTAAAGGGCGCGTAGGCGGCTCTGATCGTCGGATGTGAAAGGC
+
FF:,:FFF,FFFFFFF::FFF,F::FFFFFFF,FFFFFFF,FFF:FFF:,FFFFFFFFFFF,FFF,F,:FFFFFF:FFFF:FFFF:,FFFF,F::FFF,FFFFFF:F:FFFF:FFFFFFF,F,FF:F:FF:FFFFFF,F,F:::FFFFFFF,F,,FFFFFFFF:FFF:FFFFF:,,FF,F:,FFF,::FF:FFFFFF,F,FFFF,:FFFFFF:F::F,FF:FFFFFFFF:FF:FF:F::FFFFF:FFFFF
@A00920:152:HGHKKDRXX:2:2102:31141:9204 1:N:0:AGGAGTGG+TAAGTTCC
ACTCCTACGGGAGGCAGCAGTGGGGAATTTTACGCAATGGGCGAAAGCCTGACGTAGCGACACCGCGTGAACGAAGAAGCCTTTTGGGGTGTAAAGTTCTGTCAGCAGGGACGAAAAAAATGACGGTACCTGCAGAGGAAGCATCGGCTAACTACGTGCCAGCAGCCGCGGTAAGACGTAGGATGCAAGCGTTGTCAGGATTTATTGGGCGTAAAGCGCGCGCAGGCGGCTTGGCGAGTGAGGCGTGAAA
+
FFFFFFFFFFFFFF:FFFFFFFFFFFFFFFFFFFFFFFFFFFFFFFFFFFFFF,FF:FFF,FFFFFFFFFFFFFFFFFFFFFFFFF:FFFFFF::F:FFF:FFFFFFFFFFFFFF:FFFFFFFFF,F:,FFFFF:F,FFFF,FFFFFFFFFFF:,:FF:FFFFFFFFFFFF,F:,FFFFFFFFFFFF,:FF:FFFF,:FFF:F:FFFFFF,FFFFFF,FFF,FF:FFFFFF,:FFFFF,FFF,:FFFF:F
@A00920:152:HGHKKDRXX:2:2102:12364:9408 1:N:0:AGGAGTGG+TAAGTTCC
ACTCCTACGGGAGGCAGCAGTGGGGAATATTGGACAATGGGCGCAAGCCTGATCCAGCAACGCCGCGTGGAGGACGAAGGTCTTCGGATCGTAAACTCCTGTCAGACGGGACGAAGGATTCAGGGTAAATAATCCTGGATCTTGACGGTACCGTCAGAGGAAGCCCCGGCTAACTCCGTGCCAGCAGCCGCGGTAATACGGAGGGGGCGAGCGTTATTCGGAATTATTGGGCGTAAAGGGCGCGTAGGCG
+
FFFFFFFFFFFFFFFFFFFFFFFFFF:F,FFFFFFFFFFFFFFFFF:FFFFFFFFFFFFFFFFFFFFFFFFFFFFF:FF:FFFFFFFF:FFFFFFFFFFFFFFFFFFFFFFFFFFFFFFFFFFFFFFFFF:FFFFFFFFFFFFFFFFFF,FFFFFFFFF:FFFFFFFFFFFFFFFFFFFFFFFFFFFFFFFF,FFF,FFFFFFFFFFFFF:FFF,FF:FF:F::FFFF:FF:FFF:FF:F:FFF:,:FF:
@A00920:152:HGHKKDRXX:2:2102:15799:9627 1:N:0:AGGAGTGG+TAAGTTCC
ACTCCTACGGGAGGCAGCAGTGGGGAATATTGGACAATGGGCGAAAGCCTGATCCAGCCATGCCGCGTGAGTGATGAAGGCCTTAGGGTTGTAAAGCTCTTTCAGTGGGGACGATAATGACGGTACCCACAGAAGAAGCCCCGGCTAACTTCGTGCCAGCAGCCGCGGTAATACGGAGGGGGCTAGCGTTGTTCGGAATTACTGGGCGTAAAGGGTGCGTAGGCGGCGATCCAAGTCAGGCGTGAAAGCC
+
FFFFFFFFFFFFFFFFFFFFFFFFFFFFF:FFF:FFFFFFFFFFFFFFFFFFFFFFFFFFFFFFFFFFFFFFFFFFFFFFFFFFFFFFFFFFFF:FFFFFFF:FFF:FFFFFFFFFFFF,FFFFFFFFFFFFFFF,F:F:FFFFFF,:FFFFFFFFFFFFF:FFFFFFFFFF:FFFFFFFFFFFFFFFFFFFF:FFFFF:FFFFFFFFFFFFFFFFFFFF:FFFFFFFFFFFFFFFFFFFF:FFFF:FFF
@A00920:152:HGHKKDRXX:2:2102:28980:9846 1:N:0:AGGAGTGG+TAAGTTCC
ACTCCTACGGGAGGCAGCAGTGGGGAATATTGCACAATGGGCGAAAGCCTGATGCAGCAACGCCGCGTGAGCGATGAAGGCTTTCGGGTCGTAAAGCTCTGTCCTAAGGGAAGATAATGACGGTACCTTAGGAGGAAGCCCCGGCTAACTTCGTGCCAGCAGCCGCGGTAATACGAAGGGGGCTAGCGTTGTTCGGAATTACTGGGCGTAAAGCGCACGTAGGCGGACATTTAAGTCAGGGGTGAAATCC
+
FFFFFFFFFFFFFFFFFFFFFFFFFFFFFFFFFFFFFFFFFFFFFFFFFFFFFFFFFFF:FFFFFFFFFFFFFFFFFFFFFFFFFFFFFFFFFFFFFFFFFFFFFFFFFFFFFFFFFFFFFFFFFFFFFFFFFFFF:FFFFFFFFF:FFFFFFFFFFFFFFFFFFFFFFFFFFFFFFFFFFFFFF:FFFFFFFFFFFFFFFFFFFFFFFFFFFFF:FFFF,FFFFFF::FFFFFFFFFFFFFFFFF,FFF
@A00920:152:HGHKKDRXX:2:2102:7419:10394 1:N:0:AGGAGTGG+TAAGTTCC
ACTCCTACGGGAGGCAGCAGCGACGAATCTTCCGCAATGCGCGAAAGCGTGACGGAGCAATGCCGCGTGTAGGATGAAGGCGCTCTGCGTCGTAAACTACTGTCAGACCCTAGAACCAACGATCAGGGTCAGAGGAAGGGCCGGCTAAACTCGTGCCAGCAGCCGCGGTAATACGAGTGGCCCAAGCGTTAATCGGAATCACTGGGCTTAAAGCGGGCGCAGGCGGACCTTCAGGCGTCCCGTGAAATGC
+
FFFFFFFFFFFFFFFFFFFFF,FFFFFFFFFFFFFFFFFFFFFFFFFFFFFFFFFFFFFFFFFFFFFFFFFFFFFFFFFFFFFFFFFFFFFFF,FFFFFFFFFFFFFFFFFFFFF,FFFFFFFFFF:FFFFFFFFF:FF:FFFFFFFFFFFFFFFFFFFFFFFFFFFFFF,FFFFFFF:FFFFFFFFFFFFFFFFFFFFFFFFFFFF:F:FFF:F,FFF,F,FFF:FFFFFFF,FFFFFFF,FFFF,F:F
@A00920:152:HGHKKDRXX:2:2102:31494:11005 1:N:0:AGGAGTGG+TAAGTTCC
ACTCCTACGGGAGGCAGCAGTAAGGAATATTGCACAATGGACGCAAGTCTGATGCAGCAACGCCGCGTGACCGAGGACGGACTTCGGGTTGGAAATGGCTTGTATGGCTGGAGGGGCAGGACGGTATGCCAGGAAAAAGCGTCGGCTACATACTTGCCAGCGGCGCCGTTAAAACGTAGGACGCGAGCTTTATCCTGATTTACTGGGGTTAAAGCCATGTCTGGCGGTGGTCCACGTCGGCCGTGAAGGA
+
,F,FFFFF::F:F:FFFFFFFFFFFFFFFFFFFFFFFFFFFFFFF:F,F:FF:FFFFFFF:FFFFFF:F,F,F:,FFFFF,F,F,,FF,F,:,:F,F:,,:,F,:FF:FF,F,,F,::F:FFFFF:,,FFFFFFF,:F,FFF,,,FFF,,FF,:F,:FF,,,FF,,:F,,F,:,F,,,,,FF:,,,F,,:F:,FF,::,F:F,,F,F,F,,:FF:,,,F,F,FFFFFF,,,,FF:F,FFF,:,F,FF,F,
@A00920:152:HGHKKDRXX:2:2102:18439:11068 1:N:0:AGGAGTGG+TAAGTTCC
ACTCCTACGGGAGGCAGCAGTAAGGAATATTGCACAATGGGCGCAAGCCTGATGCAGCAACGCCGCGTGCCCGAGGACGGCCTTCGGGTTGTAAAGGGCTTTTCTGGCTGACGAGGAAGGACGGTAGGCCAGGAATAAGCGTCGGCTAACTACGTGCCAGCAGCCGCGGTACAACGTAGGACGCGAGCGTTATCCGGATTTACTGGGCGTAAAGCGCGGGCAGGCGGTGTTCCAAGTCGGACGTGAAAGC
+
FFFFFFFFF:FFFFFFFFFFFFFFFFFFFFFFFFFFFFFFFFFFFFFFFFFFFFFFFF:FFFFFFFFFFFFFFFFFFFFFF:,F,:FFF,::,FFFFFF:FFFFFFFFFF:FF:FFF,FFFFFFFFF:FFFFFFFFFFFFFFF,FFFFFFFFFFFF:FFFF:FFF:FF,F,,:FFF:FFFFFFFFFFFFFF:FFFFFFF:FFF,:FFF,FFFFFFFF,FFFFFFF:FFF:FFFFFFFFFFFFF:FF,FFF
@A00920:152:HGHKKDRXX:2:2102:8106:11710 1:N:0:AGGAGTGG+TAAGTTCC
ACTCCTACGGGAGGCAGCAGTAAGGAATATTGGTCAATGGACGCAAGTCTGAACCAGCCATGCCGCGTGAAGGATGAAGGTCCTCTGGATTGTAAACTTCTTTTATCTGGGACGAAACCCGGGCATTCCTGCCCGATTGACGGTACCAGAGGAATAAGCACCGGCTAACTCCGTGCCAGCAGCCGCGGTAATACGGAGGGTGCAAGCGTTATCCGGATTCACTGGGTTTCAAGGGTGCGTAGGCGGTTAT
+
FFFFFF:FFFFFFFFFFFFFFFFFFFFFFFFFFFFFFFFFFFFFFFFFFFFFFFFFFFFFFFFFFFFFFFFFFF:FFFFFFFFFFFFFF:FFFFF,FFFFFF:FFFFFFFFFFFFFFFF:FFFFFFFFFFF:FFF:,FFFFFF:FFF,,FFFFFFFFF:F:FFFFFFFFFFFF::FF:FFF::F,:F,FFFFFFFF:FFFFFFFFFF:FF:FFF:FFFFFFFFF,F,FF,,FFFFFFFF:FFFFF:,F:,
@A00920:152:HGHKKDRXX:2:2102:18738:13307 1:N:0:AGGAGTGG+TAAGTTCC
ACTCCTACGGGAGGCAGCAGTAGGGAATATTGGACAATGGGCGAAAGCCTGATCCAGCCATGCCGCGTGAGTGATGAAGGCCTTAGGGTTGTAAAGCTCTTTCGACGGGGAAGATAATGACGGTACCCGTAGAAGAAGCCCCGGCTAACTTCGTGCCAGCAGCCGCGGTAATACGAAGGGGGCTAGCGTTGCTCGGAATCACTGGGCGTAAAGCGCACGTAGGCGGATTGTTAAGTCAGGGGTGAAATCC
+
FFF,,FFFFFFF,FFFFFFFFFFFFFFFF:FFFF:FF,FFFFFFFFFFFFFFFFFFFFFFFFFFFFF:FFFFFF:FFFFFFF,FFFFFF,:FF:FFF:FFFFFFFFFFFF::,FFFFFFFFFFFFFFF,:FFFFFFFFFFFFF:FFFFF:FFFFFFFFFFFFFFFFFFFF:FFFFF,FFFFFFFFFFF:FFFFFFFF,FFFFF:FFF:F:FFF::F,FF:FF:FF::FFFFFFF,:F:FFFFF:F:FFF:
@A00920:152:HGHKKDRXX:2:2102:24948:14794 1:N:0:AGGAGTGG+TAAGTTCC
ACTCCTACGGGAGGCAGCAGTGGGGAATATTGGACAATGGGCGAAAGCCTGATCCAGCAATGCCGCGTGAGTGATGAAGGCCCTAGGGTTGTAAAGCTCTTTTACCCGGGATGATAATGACAGTACCGGGAGAATAAGCTCCGGCTAACTCCGTGCCAGCAGCCGCGGTAATACGGAGGGAGCTAGCGTTGTTCGGAATTACTGGGCGTAAAGCGCACGTAGGCGGCTGTGGAAGTTAGAGGTGAAAGCC
+
FFFFFFFFFFFFFFFFFFFFF,FFFFFF,FFF:FFFFFFFF,FFF:FFFFFFFFFFFFFFFFFFFFFFFFFFFFFFF,FFFFFFFFFFFFFFFFFFFFFF:FF::FFFFFF,FFFFFFFFF:FFFFFFFF:FF:FF:FFFFFFFFFFFFF:FFFFFF:FF:FFFFFFFFFFFFF:FFF:FFFFFFFFFFFFF:F:FFFFFFFFF:FFFFFFFFFFF,F:F:FFFFF::,,F,FFFFF:FFFFFFFFFFFF
@A00920:152:HGHKKDRXX:2:2102:17173:15233 1:N:0:AGGAGTGG+TAAGTTCC
ACTCCTACGGGAGGCAGCAGTAGGGAATTTTCCACAATGGACGAAAGTCTGATGGAGCAACGCCGCGTGCAGGATGAATGCCTTTGGGTTGTAAACTGCTTTTATATGTGACGATTATGACGGTAGCATATGAATAAGGATCGGCTAACTCCGTGCCAGCAGCCGCGGTCATACGGAGGATCCAAGCGTTATCCGGAATTACTGGGCGTAAAGAGTTGCGTAGGTGGCATAGTAAGTCTGTAGTGAAAGC
+
FFF:FFFFFFFFFFFFFFFFFFFFFFFFFFFFFFFFFFFFFFFFFFFFFFFFFFFFFFFFFFFFFFFFFFFFFFFFFFFFFFF:FFFFFFFFFFFFFFFFFFFFFFFFFFFFFFFFFF,FFFFFFFFFFFFFFFFFFFFFFFFFFFFFFFFFFFFFFFFFFFFFFFFFFFFFFFFFFFFFFFFFFF:FFFFFF:FF:,FFFFFFFFFFFFF:FFFFFFFFFFFFF:FF:FFFFFFFFFFFFFFFFFFF::
@A00920:152:HGHKKDRXX:2:2102:9579:16110 1:N:0:AGGAGTGG+TAAGTTCC
ACTCCTACGGGAGGCAGCAGTGGGGAATATTGGACAATGGGCGAAAGCCTGATCCAGCAATGCCGCGTGAGTGATGAAGGCCTTCGGGTTGTAAAGCTCTGTCGGGAGGGACGAAAAAGCGGCTTAACAAACCGCATTGACGGTACCTCCAAAGGAAGCACCGGCTAACTCTGTGCCAGCAGCCGCGGTAATACAGAGGGTGCAAGCGTTGTTCGGAATTACTGGGCGTAAAGCGCGTGTAGGTGGCGAG
+
FFFFFFFFFFFFFFFFFFFFFFFFFFFFFFFFFFFFFFFFFFFFFFFFFFFFFFFFFFFFFFFFFFFFFFFFFFFFFFFFFFFFFFFFFFFFFFFFFFF:FFFFFFFFFFFFFFFFFFFFFFFFFFFFFFFFFFFFFFFFFFFFFFFFFFFFF:FFFFFFFFFFFF:FFFFFFFFFFF:FFFFFFFFFFFFF:FFFFFFFFFFFFFFFFFFFFF:FFFFFFFFFFFFFFFFFF:FFFFFF:FFFF:FFFF
@A00920:152:HGHKKDRXX:2:2102:29369:16407 1:N:0:AGGAGTGG+TAAGTTCC
ACTCCTACGGGAGGCAGCAGTAAGGGATCTTGCGACAATGGGCGAAAGCCTGACGCAGCAACGCCGCGTGCGGGATGACGGCCTTCGGGTTGTAAACCGCTTTTCGGGGGGAAGAGGAAGGACGGTACCCCCGGAAGAAGTCTCGGCTAACTACGTGCCAGCAGCCGCGGTAAAACGTAGGAGGCGAGCGTTATCCGGATTTACTGGGTGTAAAGCGCGTGTAGGCGGTCCTGCACGTGGCGCGTGAAAG
+
FF:FFFF::FF,FFFFFFFFF,FFFFFFFFFFFF::FFFFFFFF,:FFFFFFFFFFFF:FFFFFFFFFFFFFFFFFFFFFFFF:FFF:FFFFFFFFFFFFFFFFFFFF:F,FFFFFFFFFF:F:F:FFFFFFFFFFFFFFFFFFFFFFFFFFFFF:FFFFFFFFF:FFFF:FFFFFFFF::FF::FFF:FFFFFFF:FF:FFFFFFFFFFFF,FF,FFFFF::FFF:FFFFFFFF::FFFFFFFF:F,:F
@A00920:152:HGHKKDRXX:2:2102:26359:18208 1:N:0:AGGAGTGG+TAAGTTCC
ACTCCTACGGGAGGCAGCAGTAAGGGATATTGCGACAATGGGCGAAAGCCTGACGCAGCAACGCCGCGTGCGGGAGGACGGCCTTCGGGTTGTAAACCGCTTTTCGAGGGGAAGAGGAAGGACGGTACCCTCGGAATAAGTCTCGGCTAACTACGTGCCAGCAGCCGCGGTAAAACGTAGGAGGCGAGCGTTATCCGGATTTACTGGGTGTAAAGCGCGTGCAGGCGGCCGCGCAAGTCGTGCGTGAAAG
+
FFFFFFFFFFFFFFFFFFFFFFFFFFFFFFFFFFFFFFFFF:FFFFFFFFFFFFFFFFFFFFFFFFFFFFFFFFFFFFFFFFFFFFFFFFFFFFFFFFFFFFFFFFFFFFFFFFFFFFFFFFFFFFFFFFFFFFFFFF:FFFFFFFFF:FFFFFF:FFFFFFFFFFFFFFFFFFFFFFFFFFFFFFFFFFFFFFFFFFFFFFFFFFFFFFF:FFFFFFFFFFFFFFFFFFF:FFF,FFFFFFFFFFFFFF
@A00920:152:HGHKKDRXX:2:2102:8856:18521 1:N:0:AGGAGTGG+TAAGTTCC
ACTCCTACGGGAGGCAGCAGTGGGGAATATTGGACAATGGGCGCAAGCCTGATCCAGCCATGCCGCGTGAGTGATGAAGGCCTTAGGGTTGTAAAGCTCTTTCGTCCGGGACGATAATGACGGTACCGGAAGAAGAAGCCCCGGCTAACTTCGTGCCAGCAGCCGCGGTAATACGAAGGGGGCTAGCGTTGTTCGGAATCACTGGGCGTAAAGCGCGCGTAGGCGGATTGTTAAGTCAGGGGTGAAATCC
+
,FFFFFFFFFFFFFFFFFFFFFFFF,FFFF:FFFF:F,FFFFFFFFFFFFFFFFFFFFF:FFFFFFF:FFFFFFF:FFFFFFF,FFFFF:FFFFFFFF:FFFFFF:FFFF,FFF:FFFFFFFFFFF:FFFFFFFFFFFFFFFFFFFFFFFFFFFFFFFFFFFFF:FF,FFFFFFFF,FF:,FFFFFFFFFFF:FFFFFFFFFFFFFFF,FFF:FF,FFFFFFFFFFFFFFFFFF,,FFF:FFFFFFFFF:
@A00920:152:HGHKKDRXX:2:2102:25382:18709 1:N:0:AGGAGTGG+TAAGTTCC
ACTCCTACGGGAGGCAGCAGCAAGGAATTTTCCGCAATGGGCGCAAGCCTGACGGAGCAACGCCGCGTGCGGGATGACGCTTTTCGGAGTGTAAACCGCTGTTCCCAGGGACGAAGCACTGACGGTACCTGGGGAGGAAGGCCCGGCTAACTACGTGCCAGCAGCCGCGGTAAAACGTAGGAGGCGAGCGTTATCCGGATTTACTGGGTGTAAAGCGCGTGTAGGCGGTCGTGCAAGTGAGTCGTGAAAG
+
FF::FFFFFF:FFFFFFFFF::FFFFFFFFFFFFFFFFFFFFFFFFFFF:F:F:FFFFFFFFFFFFFFFFFFFF:FFFFFFFFFFFFFFFFFFFFFFFFFFF,FFFF,FFFFFFFFFFFFFFF:FFFFFFFFFFFFFFFFFFFFFFFF:FFF:FFFFFFFFFF:FFFFFFFFF:FFFFFFFFFFF:FFFFFF,F:FFFFF:FFFFFFF,FFFFF::FFFFFFFFFF::FFFF:FFF,FF:F,FF::F:FF
@A00920:152:HGHKKDRXX:2:2102:15736:18787 1:N:0:AGGAGTGG+TAAGTTCC
ACTCCTACGGGAGGCAGCAGTGGGGAATCTTGGACAATGGGCGAAAGCCTGATCCAGCCATGCCGCGTGGATGATGAAGGCCCTAGGGTTGTTAAATCCTTTCGTTGGGGACGATAATGACGGTACCCAAAGAAGAAGCTCCGGCTAACTTCGTGCCAGCAGCCGCGGTAATACGATGGGGGCTTGCGTGGGTCGGATTTTCTGGGCGGAAGGGGCGCGTTGGCGGCGCGGCAGGGCGGGGGTGACGGCC
+
FFFFFFFFFFFFFFFFFFFFFFFFFFFFFFFF,FF:F:FFFFFFF:FFF:FF,FFFFFFFFFFFFFFFFFF:F::F,FFFF:FFF:FFFF,:,FFFFF:F:FFFFFFFFF,:F,FFFFF::FF:,FFFFF,F,:FFFFF:F,FF,,FFF,F,F,F,FFFF,F,,F,FF:F,F:,F:,FFFFF,F,F,F,,F,:,FF,:F:,FFF:F:F:,,,FFF,F,F,,FF,FF:F,F,:,:FF,,FF,F,F,,,:,:
@A00920:152:HGHKKDRXX:2:2102:1859:18865 1:N:0:AGGAGTGG+TAAGTTCC
ACTCCTACGGGAGGCAGCAGTAAGGGATCTTGCGACAATGGGCGAAAGCCTGACGCAGCAACGCCGCGTGCGGGATGACGGCCTTCGGGTTGTAAACCGCTTTTCGGGGGGAAGAGGAAGGACGGTACCCCCGGAATAAGTCTCGGCTAACTACGTGCCAGCAGCCGCGGTAAAACGTAGGAGGCGAGCGTTATCCGGATTTACTGGGTGTAAAGCGCGTGTAGGCGGTCGTGCAAGTGAGGCGTGAAAG
+
,,:F,,FFFFF,FFFFFFF:FF:FFFFFFFFFFFF::F,FFFFFF,FFFFFF:FF:FFFF:FFF,:FFFFFF:,FF:FFFFFFFFFFFF:FFFFFFFFFFF:FFFFFFFFFF,F:FFFFFFFFFFF::FFFFFFFFF:FFFFFFFFF::,FFFFFF:FFFFFFFFFFFFFF:FFFFFFFFFFFFFFFFFF:FFFFFFFFFFFFFFFFF:FFFFFFFFFF:FFF:FF:F:FFFFFF,FFFFF:FFFFFFFF
@A00920:152:HGHKKDRXX:2:2102:31539:19539 1:N:0:AGGAGTGG+TAAGTTCC
ACTCCTACGGGAGGCAGCAGTGGGGAATTTTGGACAATGGGCGCAAGCCTGATCCAGCAATGCCGCGTGTGTGAAGAAGGCCTTCGGGTTGTAAAGCACTGTTGTCCGGAAAGAAATCTCCTGGGTTAATACCTCGGGGGGATGACGGTACCGGAAGAATAAGCACCGGCTAACTACGTGCCAGCAGCCGCGGTAATACGTAGGGTGCGAGCGTTAATCGGAATTACTGGGCGTAAAGCGTGCGCAGGCG
+
FFFFFFFFFFFFFFFFFFFFFFFFFFFFFFFFFFFFFFFFFFFFFFFFFFFFF:FFFFFFFFFFFFFFFFFFFFFFFFF:,FFFFFFFF:FFFFFF,FFF,FFF:FFFFFFFF:FFFFFFFFFFFF,FF::FF:F:F:FFFFFF,F:FFFFF,FFFFFFFFFFFFFFFF:,FFFF,FFF,FFFFF:F:FFFFF,FFFFF:FFFFFFFF:FF:F,F::FFFF:F:F,FFFF:FF:F:FF:FFFFF:::FFF
@A00920:152:HGHKKDRXX:2:2102:13422:20134 1:N:0:AGGAGTGG+TAAGTTCC
ACTCCTACGGGAGGCAGCAGTGGGGAATCTTGCGCAATGGGCGAAAGCCTGACGCAGCAACGCCGCGTGCGGGAAGACGGCCTTAGGGTTGTAAACCGCTTTCATCAGGAACGAATCTTACGGTACCTGCAGAAGAAGCCCCGGCCAACTACGTGCCAGAAGCCGCGGTCACACGTAGGGGGCAAGCGTTTTCCGGATTCATTGGGCGTAAAGAGCTCGTAGGCGGTTCGGTAAGTCGGGTGTGAAACAT
+
:F:FFFFFFFFFFFFFFFFFFFFFFFFFF:F:FFFF:FFFFFFFFF:FFFFFFFFFFFFFFFFFFFFFFFFFF:F,FF,F:F:FF:FFF:::FFF,F:F,F:,:,:FF:FFF:,FFFF,FF:,F,,,FFFFFFFFFFF,FF,,FFFFFFF,FFF:FFFF,:FFFFFFFF,FF:FFFFF,::,:F,:F:,,,:FFF,FFFFFF,:F:F:FFFF,F:FFFF,FFFFF:F:FF:F:F,FFFF:F:FFF,FF,F
@A00920:152:HGHKKDRXX:2:2102:31096:21151 1:N:0:AGGAGTGG+TAAGTTCC
ACTCCTACGGGAGGCAGCAGTGGGGAATATTGGACAATGGGGGAAACCCTGATCCAGCAATGCCGCGTGTGTGAAGAAGGCCTGAGGGTTGTAAAGCACTTTTAGTGGTGAGGAGAGGTTCTAGTTTAAGAGACAAGAGCTGAGACGTTAACCAAAGAAAAAGCACCGGCTAACTCCGTGCCAGCAGCCGCGGTAATACGGGGGGGGCAAGCGTTGTTCGGAATTACTGGGCGTAAAGGGCTCGTAGGCG
+
FFFFFFFFFFFFFFFFFFFFFFF:FFFFFFF:FFFFFFFFFFFFFFFFFFFFFFFFFFFFFFFFFFFFFFFFFFFFFFFFFFFFFFFFFFFFFFFFFFFFFFFF:FF,FF:FF:FFFFFFFFFFFFF:F,FFF:F,FFFFFFF:FF,FFFFFFFF:FFFF:FFFFF:F,FFFFFFFFF,FFFFFFFFFFFFF,F:FFFFFFF:FFFF,:FFFFFFFFFFFFFFFFFFFF,FFF:FF:FFFFFFFF::FFF
@A00920:152:HGHKKDRXX:2:2102:20708:21605 1:N:0:AGGAGTGG+TAAGTTCC
ACTCCTACGGGAGGCAGCAGTGGGGAATTTTGGACAATGGGCGAAAGCCTGACGCAGCAACGCCGCGTGGAGGATGAAGGTCTTTGGATTGTAAACTCCTGTCAGCAGGGAAAAAGGGACTGGGCCTCATACGTCCGGAACTTGATTGTACCTGCAGAGGAAGCCCCGGCTAACTCTGTGCCAGCAGCCGCGGTAATACAGAGGGGGCAAGCGTTATTCGGAATTATTGGGCGTAAAGGGCGCGTAGGCG
+
FFFFFFFFFFFFFFFFFFFFFFFFFFFFFFFFFFFFFFFFFFFFFFFFFFFFFFFFFF:FFFFFFFFFFFFFFFFFFFFFFFFFFFFFFFFFFFFF:FFFFFFFFFFFFFFFFFFFFF:FFFFFFFFF:FFFFFFFFFFFFFFFFFFFFFFFFFFFFFFFFFFFFFFFFFFFFFFFFFFFFFFFFFFFFFFFFF:FF,FFFFFFFFFFF,FFFFFFFFFFFF,FFFFFFFFFFFFFFFFFFFFFFFFFFF
@A00920:152:HGHKKDRXX:2:2102:13376:22373 1:N:0:AGGAGTGG+TAAGTTCC
ACTCCTACGGGAGGCAGCAACGGGGAATCTTGCGCAATGGACGAAAGTCTGACGCAGCGACGCCGCGTGGAGGAAGACGGCCTACGGGTTGTAAACTCCTTTTGCCAAGCCGTTCACAGCTTGGCGAATAAGCCTCTACTAACTACGTGCCAGAAGTCTCGGTAATACGTAGGAGGCAAGCATTATCCGGATTTATTGGGCGTAAAGTGTGCGTAGGTTTTCTTTCAAGTCTTTGTTGAAAGCTCAGGGC
+
FFFFFFF::FFFFF:FFF:FF:FFFFFFF:FFFFFFFFFFFFF:FFFFFF::FFFFFFFFFFFFFFFF:,:FFF:FFFFFF:F::FFFFFFFF:FFFFFF,FF,F,FFFFFFF,FFFFF::FF,FF:FF:FFFFFFFFFFFF::FFFFFF:FFFFFFFFF:FFFFFFFFFFFFF:FFF,FFFF,F:F,F:FF:FFFFFF,F:F:FFFFFFFF,:F,:,F:FFFFFF:FFF,FF,FFFF,F:FFFFFFFFF
@A00920:152:HGHKKDRXX:2:2102:32136:22451 1:N:0:AGGAGTGG+TAAGTTCC
ACTCCTACGGGAGGCAGCAGTAGGGAATCTTCCGCAATGGACGAAAGTCTGACGGAGCAACGCCGCGTGAGCGAAGAAGGCCTTCGGGTCGTAAAGCTCTGTTGTTAGGGAAGAACAAGTATCGGAGTAACTGCCGGTACCTTGACGGTACCTAACCAGAAAGCCACGGCTAACTACGTGCCAGCAGCCGCGGTCATACGTAGGTGGCAAGCGTTGTCCGGAATTATTGGGCGTAAAGCGCGCGCAGGCG
+
FFF:FFFFFFFFFFFFFFFFFFFFFFFFFFFFFFFFFFFFFFFFFFFFFFFFFFFFFFFFFFFFFFFFFFFFFFFFFFFFFFFFFFFFFFFFFFFFFFFFF,FFF:FFFF:FFFFFFFFFF:FFFFFFFFFFFFFFFFFFFFF:FFFFFF:FFFFF:FFFFFFFFFFFFFFFFFFFFFFFFFFFFFFFFFFFFF,FFFFF:FFFFFFFFFFFFFFFFF,:F,F,,FFFFFF:FFF:F,FFFF:FFFFFFF
@A00920:152:HGHKKDRXX:2:2102:29776:22561 1:N:0:AGGAGTGG+TAAGTTCC
ACTCCTACGGGAGGCAGCAGCAAGGAATTTTCCGCAATCGACGCAAGTCGGACGGAGCAACGCCGCGTGCGGGAAGAAGGCCCTCGGGTTGTAAACCGCTTTTGTGAGGGAAGAAGATCTGACGGTACCTCACGAATAAGTCACGGCTAACTACGTGCCAGCAGCCGCGGTAATACGTAGGTGGCGAACGTTGTCCGGATTCACTGGGCGTAAAGCGCGCGCAGGCGGACTGGTAAGTCTGAGGTTAAAG
+
F:FFFFFF:FF::FF::FFFFF:FF:FFFFFF:FFFFFFFFFFFFF:FFFFFFFFFFFFFFFFFFFF:FFFFFF,FFFFF:FFFFFF,FFFFFFF,FFFF,FFFFFFFFFFF:FFFFFFFF:FFFFFFFFFFFFFFF::FFFFFFFFFFFFFFFFFFFFFFFFFFFFFFFFF,FFFFFFFFFFFFFFFFFFFFFFFFFFFFFF:F:FFFFF:,FFFFF:F:FFFFFFFFFFFFFFFFFFF,FF:FFFF,F
@A00920:152:HGHKKDRXX:2:2102:24379:23077 1:N:0:AGGAGTGG+TAAGTTCC
ACTCCTACGGGAGGCAGCAGTGGGGAATCTTGCGCAATGGGCGAAAGCCTGACGCAGCAACGCCGCGTGCGGGATGAAGGCCCTCGGGTTGTAAACCGCTTTCAGTGGGGACGAACCAAGACGGTACCCACAGAAGAAGCCCCGGCCAACTACGTGCCAGCAGCCGCGGTAACACGTAGGGGGCAAGCGTTGTCCGGATTCATTGGGCGTAAAGAGCTCGTAGGCGGTTCGGTAAGTCGGATGTGAAAAC
+
FFFFFFFFFFFFFFFFFFFFFFFFFFFFFFFFFF:FFFFFFFFFFFFFFFFFFFFFFF:FFFFFFFFFFFFFFFFFFFFFFFFFFFFFF:FFFFFFFFFFFFFFFFFFFFFFF::FFFFFFFFFFFFFFFFFFFFFFFFFFFF:FFFFFFFFFFFFFFFFFFFFFFFFFF,FFFFF,FFFFFFFF:FFFFFFF:FFF:FFFFFFFFFFFFF,FFFFFFFFFFFFFFFFFFFFFFFFFFFFFFFFFFFFFF
@A00920:152:HGHKKDRXX:2:2102:21070:23610 1:N:0:AGGAGTGG+TAAGTTCC
ACTCCTACGGGAGGCAGCAGTGGGGAATATTGGACAATGGGCGAAAGCCTGATCCAGCAATGCCGCGTGAGTGATGAAGGCCTTAGGGTTGTAAAGCTCTTTTACCCGGGATGATAATGACAGTACCGGGAGAATAAGCTCCGGCTAACTCCGTGCCAGCAGCCGCGGTAATACGGAGGGAGCTAGCGTTGTTCGGAATTACTGGGCGTAAAGCGCGCGTAGGCGGCTCTTCAAGTCAGGGGTGAAATCC
+
FFFFFFFFFFFFFFFFFFFFFFFFFFFFFFFF:FFFFFFFFFFFFF:FFFFFFFFFFFFF:FFFFFFFFFFFF:FFFFFFFF,FFFFFFF:F:FFFFFFFF:FF:FFFFFF:FFFF:FFFFF,FF:FFFF:FFFFFFFFFFFFFFFFFFFFFFFFFFFFFFFF:FFFFFFFFFF:FFFFFFFF,FFFF:FFFFFFFFFFFFFFFFFFFFFFFF:FF:FF,FFFFFF,:F::F::FFF,FFFF:FFFFFF,
@A00920:152:HGHKKDRXX:2:2102:4020:24205 1:N:0:AGGAGTGG+TAAGTTCC
ACTCCTACGGGAGGCAGCAGTGGGGAATATTGCACAATGGGGGAAACCCTGATCCAGCCAAGCCGCGTGAGAGATGAAGCCCCTCGGGGTGTAAAGCTCTTTAGTCAGGAACGATAATGACGGTACCGCAAGAATAAGCACCGGCTAACTACGTGCCAGCAGCCGCGGTAATACGTAGGCAGCGAGCGTTGATCGGAATAACTGGGCGTAAAGCGCAAGTAGGCGGAAATGCAAGTCGGAGGTGAAATCC
+
FFFFFFFFFFFFFFFFFFFFF:FFFFF:,FFF:FFFF:FF,,F,FF:,FFFFF,:FFF,F,FFFFFFFFFF,FFFFFFF:FF,F,FFFFF:FFFF,FFFFFFFF,::FF,F,:FFFFF:FF,FFFFF,,FFFFF:F:,F:,F,FFFFFFF,FFFFFFFFFFFFFFF:F:FFFFFF,FFFF,FF,FFFFFFF,FFFF,:F:,:FFFFFFFFFFFFFF:,:F:FFFFF,,F,,,,FFFFFF,F:F:,F,FFF
@A00920:152:HGHKKDRXX:2:2102:21314:24659 1:N:0:AGGAGTGG+TAAGTTCC
ACTCCTACGGGAGGCAGCAGTAAGGAATATTGGACAATGGGCGCAAGCCTGATCCAGCCATGCCGCGTGAAGGATGAAGGCCCTATGGGTCGTAAACTTCTTTTATACGGGAAAAAACCCCTCGATGCGTTGAGGGTTGATGGTACTGTAAGAATAAGGGTCGGCTAACTTCGTGCCAGCAGCCGCGGTAATACGAAGGACCCGAGCGTTATCCGGATTTACTGGGTTTAAAGGGTGTGTAGGCGGACTT
+
FFFFFFFFFFFFFFFFFFFFFFFFFFFFFFFFFFFFFFFFFFFFFFFFFFFFFFFFFFFFFFFFFFFFFFFFFFFFFFFFFFFFFFFFFFFFFFFF,FFFFFFFFFFFFFFFFF,FFFFFF,FFFFFFFFFF:FFFFFFFFFFFFFFFF:FFFFFFFFF,FFFFFFFFFFFFFFFFFFFFFFFFFFFFF:FFF:FFF,FFFFFFFFF:FF,FFFFFFFFFFFFF:FFFF:FFF,FFFFFFFF:FFFFFF,
@A00920:152:HGHKKDRXX:2:2102:26530:24893 1:N:0:AGGAGTGG+TAAGTTCC
ACTCCTACGGGAGGCAGCAGTGGGGAATCTTGCGCAATGGGCGCAAGCCTGACGCAGCGAAGCCGCGTGCGTGAAGACGGCCCTCGGGTTGTAAACCCCTTTCAGCAGGGACGAAATTGACGGTACCAGCAGAAGAAGCTCCGGCCAACTACGTGCCAGCAGCCGCGGTAATACGGAGGGTGCGAGCGTTGTCCGGAATAACTGGGCGTAAAGCGCGCGTCGGCGGCCTGGTAAGAGAGAGGTGAAAGCC
+
FF:FFFFFFFFFFFFFFFFFFFFFFFFF,FFFF,FFFFFFFFF,FFFFF:FF,,FFFF,F,FFFFFFFF,F,FFFFFFFFFF,F,FFFFFFFFFFFF,FFFFFFFFFFFFFFFF:F:FFFF:FF,FF,FFF::FF,FFF,F,FFF,FFFFFFF:FFFFFFFFFFFFFFFF,FFFFFFFFFFFF,FF:FFFF:FFFF,FF,:FFFFFFFFFFFFFF:,FFF,:F:F:FFF,F,:FF,:,:,F:FF:,,FFF
@A00920:152:HGHKKDRXX:2:2102:1732:25066 1:N:0:AGGAGTGG+TAAGTTCC
ACTCCTACGGGAGGCAGCAGTGGGGAATCTTGCGCAATGGCCGAAAGGCTGACGCAGCGACGCCGCGTGCGGGATGACGCTTTTCGGAGTGTAAACCGCTGTCAGGTGGGAAGAAGGTCCCGGGGAGGAAATGCCCTGGGGATGACGGTACCGCCAAAGGAAGCACCGGCTAACTTCGTGCCAGCAGCCGCGGTAATACGAAGGGTGCGAGCGTTGTTCGGCATTATTGGGCGTAAAGCGCACGTAGGCG
+
,F,FFFFFF:FFFFFFFF:FFFFFFFFFFFFFFFFF:FFFFFFFFF:FFFFFFFFFFFFFFFFFFFFFFF,FFFFFF:FFFFFFFFFFFFFFF:FFFFF:FFF:FFFFFFFFFFFFFFFFFFFFFFFFF:FFFFFFFFFFF:FFFFFF:F:FFFF:FFFFF,FFFFFFFFFFF:F,:FFFFFF:FFFFFFFFFFFFFFF:FFFFFFFFFFFFF:FFF:FFF,FFF,:FFF,FFFFFFFFF:FFF,FFFFF
@A00920:152:HGHKKDRXX:2:2102:14018:25081 1:N:0:AGGAGTGG+TAAGTTCC
ACTCCTACGGGAGGCAGCAGTCGGGAATTTTGCTCAATGGGCGCAAGCCTGAAGCAGCAACGCCGCGTGAGGGATGAAGGCCTTCGGGTTGTAAACCTCTTTTCTCAGGGACGATGATGACTGTACATGAGCAATAAGCAACTGCTAACTCCGTGCCAGCAGCCTCGGTCATACGGAGTATCAAAGCGTTCTCCGGAATTACTGGGCGTAAAGAGCTCGTAGGCTTCTCAGAAAGACAGATGTGAAATCT
+
F,FF,FFFF:FF::FFFFFFFFFFFFF,FFFFFFFFFF:::FFFF:,FFFFFF,FFFF:F,,FF,F:F:FFFF,,FFFFFFF::FFFFFFF,FFFFF,FFFF:F:FFFFFF:FFF,,FF,F,FFFF,:FFF,F:FFF,,,F,,F:,:FF,FF,F,FFFFFF,:F,F:F,FF,FF,FFF,FFF,:F,F,,F,FF,,::F,::FFF:,F,FFFFF:,::,,F,,,:,,FFFFF,FFFFFF,FFF,FFF,F,F
@A00920:152:HGHKKDRXX:2:2102:25780:25316 1:N:0:AGGAGTGG+TAAGTTCC
ACTCCTACGGGAGGCAGCAGTGGGGAATCTTGCGCAATGGGGGAAACCCTGACGCAGCGACGCCGCGTGAGCGATGAAGGCCTTCGGGTTGTAAAGCTCTGTGGGGAGGGACGAATAAGTGCAGGCTAATACCCTGCATGATGACGGTACCTCCTTAGCAAGCACCGGCTAACTCTGTGCCAGCAGCCGCGGTAAGACAGAGGGTGCAAACGTTGTTAGTAATTACTGGGCGTAAAGCGCGTGTAGGCGG
+
FFF:FFFFFF:FFFFFFFF,FFFFFF,FFFFFFFFF:FFFFFF,,FFF,,FFFF:FFFFFF,FFFFFFFFFF:FFFFFFFFFFFF:FFFF::F,FFFFFFFFFFFFFFFFFFFF:FFFFF,:F:FFFFFF:FFFFFF:FFFFF:FFFF:F:::FF:FF:FFF:FFFF:FFFF:F,FF:F,FFF:FF,FFFF:FFFF:F:F:F,FFF,F:FF,:FFFF,:,F:FFFFF,:,FFFF:F:,,F:,F,:FFFFF
@A00920:152:HGHKKDRXX:2:2102:5023:25441 1:N:0:AGGAGTGG+TAAGTTCC
ACTCCTACGGGAGGCAGCAGTCGAGAATAATTCACAATGGGCGAAAGCCTGATGGAGCGACGCCGCGTGAGGGAAGAAGGTCTTCGGATCGTAAACCTCAGTCCTCAGGGACGATAATGACGGTACCTGAGGAGGAAGCCACTGCTAACTACGTGCCAGAAGCCGCGGTCATACGTAGGTGGCGAGCGTTGTCCGGAATTACTGGGCGTAAAGGGTGCGTAGGCGGTCCTTTCTGTCTTGTGAGAAATGC
+
FFFFFFFFFFFFFFFFFFFFF:FFFFFFFFFFFFFFFFFFF,FF,FFFFFFF,FFFFFFF,FFFFFFFFFFFFF:FF:FFFFFFF,FF,F,FFFF,FF:,,F:,FFF:FF,,,:FFF:F,,FFFF,F:FFFFFF,FFF::::,FF:F::FF::FF,,F:,FFFF::,,F,::F,F,FF,:FFFF,FF,,:,::FF,F:,,FFF,F:F,FF,,,FF,:F,,:FFFF,:,,,FF,,F:F,:,FF:FF,FF::
@A00920:152:HGHKKDRXX:2:2102:30671:25457 1:N:0:AGGAGTGG+TAAGTTCC
ACTCCTACGGGAGGCAGCAGCAGGGAATCTTGCGCAATGGGCGAAAGCCTGACGCAGCAACGCCGCGTGGGGGAAGAAGGCCTTCGGGTTGTAAACCCCTTTCAGGAGGGAAGAAAATGACGGTACCTCCAGAAGAAGCACCGGCCAACTACGTGCCAGCAGCCGCGGTAATACGTAGGGTGCGAGCGTTATCCGGACTCCTTGGGCGTAAAGAGCTCGTAGGCGGTTCAACAAGTCGGCTGTGAAAGTC
+
FFFFFFFFFFFFFFFFFFFFFFFFFF:FFFFFFFFFFFFFFFFFFFFFF,F:FFFFFFF,FFFFF:F:FFFFFFFF:FFFFFFFFFFFFFFFF::FFF:FFFF,FFFFFF:FFF,FFFFFFFFF,:FFFFFFFFFFFFFFF:FFFFFFFFF:FFFF::FF,FFFF:FF,F,:F,FF,FFFFFFF,FFFF:FFF:FFF,FF,,FFFF,FF,,,FFFFFFFF,FFFFFF,F,::FFFFFFF:FFFFF,:FFF
@A00920:152:HGHKKDRXX:2:2102:25500:25488 1:N:0:AGGAGTGG+TAAGTTCC
ACTCCTACGGGAGGCAGCAGTGGGGAATTGTTCGCAATGGGCGCAAGCCTGACGACGCAACGCCGCGTGGGGGATGAAGGTCTTCGGATTGTAAACCCCTGTTGGGTGGGACGAACAGATTCGGGGGGAATATCCATGGAGGCTGACGGTAACAACTGAGGAAGCCCCCGCGAACTCTGTGCCAGCAGCCGCGGTAATACGAAGGGGGCTAGCGTTGTTCGGACTTACTGGGCGTAATGCGCACGTAGGC
+
FFFFFFFFFFFFFFFFFFFF:FFFFFFFF:FFFFFFFFFFFFF,FFFFFFFF:F,FFF:FFFFFFFFFFFFFFFFFF:FF:FFFFFFFF:FFFFFFF,FFF,:,F:FFFF:FFF,F,,,FF,,,:,,F,,F:F:FFFFF,FF,:FFFFFFF,F:,,,F,FFFFFF:FF,FF,F::,::,:,F,,FF,,FFFFFFFFF,FFFFFF,F,F:,F,,F,:FFFF:,,:F,,:,:FFFF,:,,,FFF::FF,FF,
@A00920:152:HGHKKDRXX:2:2102:32515:25582 1:N:0:AGGAGTGG+TAAGTTCC
ACTCCTACGGGAGGCAGCAGTCGGGAATTTTGCGCAATGGGCGAAAGCCTGACGCAGCAATGCCGCGTGAGGGATGACGGCCTTCGGGTTGTAAACCTCTTTTGTCAGGGAAGATGATGACGGTACCTGGAGAATAAGCCACGGCTAACTACGTGCCAGCAGCCGCGGTAATACGAAGGTGGCAAGCGTTGTACGGATTTACTGGGCGTAAAGAGCGCGCAGGCGGAGGTAAAAGTCGCGGGTGAAATAC
+
F:FFFFFF,FFFFFFFF,F,:,FFFFF,,F:F::FFFFFF:,FFFFFFFFF::FF:F,FF,FFFFFF,,FF,FFF,F:,F,FF:FFF,:FFFFFF,:FFFFFFFF,,FF:FFFFFFFFFFFFFFFFF,::,::FFFF,:FFFF:FFFFFF,:FFF:FF,,FFFFFFFFFFFFF:F,FFFFFFFFFFFF,FFF,,FFF:F:FFFFFFF,FFFFFFFFFFF,FFFFFF,,F,,,F:FFF,:F,FFFFF:,,F
@A00920:152:HGHKKDRXX:2:2102:32018:25661 1:N:0:AGGAGTGG+TAAGTTCC
ACTCCTACGGGAGGCAGCAGTGGGGAATTTTGGACAATGGGCGAAAGCCTGATCCAGCCATGCCGCGTGAGTGAAGAAGGCCTTCGGGTTGTAAAGCTCTTTCGGTCGGGAAGAAATAGTTGCGGCTAATATCTGCAATGAATGACGGTACCGACATAAGAAGAACCGGCTAACTACGTGCCAGCAGCCGCGGTAATACGTAGGGTGCAAGCGTTAATCGGAATTATTGGGCGTAAAGGGTGCGCAGGCG
+
FFFFFFFFFFFFFFFFFFFFFFFFFFFF:FF,FFFFFFFFFFFFFFFFFFFFF:,FFF:FF,FFFFFFFFFFFFFFFFFF::FF:FFFF,FFFFFFFFFFFF,F:F:FFFFFFFFFFFFFF,F,F,FFF:FFFF:,FFF,:,:FFF:FFF,F,FFFFFF,FFF,FFFFFFFFFFFFFFFFFFF:FFFFFFFFFFFFFF:FFFF::FFFFFF,FF:FF:FFFFFFFFFFFFFFFFFFFF,F,FFFFFFFFF
@A00920:152:HGHKKDRXX:2:2102:5141:25801 1:N:0:AGGAGTGG+TAAGTTCC
ACTCCTACGGGAGGCAGCAGTGAGGAATCTTGCACAATGGGCGAAAGCCTGATGCAGCGACGCCGCGTGAGGGACGAAGGCCTTCGGGTTGTAAACCTCTGTCAGTGGGGAAGAAGATTGACGGTACCCACTGAGGAAGCTTCGGCTAACTACGTGCCAGCAGCCGCGGTAATACGTAGGGAGCAAGCGTTGCCCGGAATTACTGGGTGTAAAGCGCGTGTAGGCGGTCGTGCAAGTGAGGCGTGAAAGC
+
FFFFFFFFFFFFFFFFFFFFFFFFFFFFFFFFFFFF:FFF:FFFFFFFFFFFFFFFFFFFFFFFFFFFFFFFFFFFFFFFFFFFFFFFFFFF:FFFFFFFFFFFFFFFFFFFFFFFFFFFFFFFFFFFFFFFFFFFFFFFFFFFFFFFFFFFFFFFFFFFF,FFFFFFFFF,FFFFFFFFFFFFFFFFFFFFFFFFFF,FFFFFFFFFFFFFFFFFFFFFFFFFFFFFFFFFFF,FFFFFFFFFFFFFF:
@A00920:152:HGHKKDRXX:2:2102:6949:25927 1:N:0:AGGAGTGG+TAAGTTCC
ACTCCTACGGGAGGCAGCAGTGGGGAATATTTGACAATGGGCGCAAGCCTGATCCAGCCATGCCGCGTGAGTGACGAAGGTCTTCGGATTGTAAAGCTCTTTAGGCGGGGACGATAAAGACGGAACACGCAGAATAAGCCCCGGCTAACTTCGTGCCAGCAGCCGCGGTAATACGAAGTGGGCTAGCGTTGTTAGGAATTACTGGGCGTAAAGAGCTCGTAGGCGGATCGATCAGAAAGGGGTGAAATCC
+
FFFFFFFFFFFFFFFFFFFFFFFFFFFF:FF,FFFFFFFFFFFFFFFFFFFF:F,FFF:F:FFFFFFFFFFFFF:FFFFF:FFFFFF:F,FFFFFF,,FFFF,F,FFFFFFFFF:FF,,FF,F,:F,:FFFFF:,FF:,,F,,FFFFF,,FFFFF:FFFFFFFFF:,FFFFFFF,FFFFFF:,F:,F,,F,FF,,,FF:,,:F,,FF,F:FFF,,F:F,F:,,,:,:FF:F,F:,,,F:F,F:F,:F,:,
@A00920:152:HGHKKDRXX:2:2102:28320:25958 1:N:0:AGGAGTGG+TAAGTTCC
ACTCCTACGGGAGGCAGCAGTGGGGAATCTTGGACAATGGGCGCAAGCCTGATCCAGCGACGCCGCGTGGGTGATGAAGGCCTTCGGGTTGTAAAGCCCTTTCACCGGGGACGATGATGACGGTCCCCGGCGAAGAAGCACCGGCTAACTCCGTGCCAGCAGCCGCGGTAAGACTGAGGGTGCTAGCGTTGTTCGGAATCACTGGGCGTAAAGGGCGCGTCGGCGGCTGTGGCAGTCGGGTGTGAAAGCC
+
FFFFFFFFFFFFFFFFFFFFFFFFFFFFFFFFFFFFFFFFFFFFFFFFFFFFFFFFFFFF,FFFFFFFFFFFF::FFFFFFFFFFFFFFFF:FF:F:FFFFFFFFFFFFFFFF::FFFFFFFFF,:,FFFF:FFF,F:FFFF:FFF::::FFFFFFFFFFF:FF:FFFFF:FFF,:FF:F,F,F:FFF:::F,FFFFFFFF,,FF,FFFF,,FF,F,,:F,:FF:FFFFFFF:,:FFFFFFF,F,F,FFF
@A00920:152:HGHKKDRXX:2:2102:28926:26256 1:N:0:AGGAGTGG+TAAGTTCC
ACTCCTACGGGAGGCAGCAGTAAGGGATATTGCACAATGGGCGCAAGCCTGATGCAGCAACGCCGCGTGCAGGAAGAAGGTCTTCGGATCGTAAACTGCTTTTCTGCGGGACGATGATGACGGTACCGCAGGAAGAAGTCTCGGCTAACTACGTGCCAGCAGCCGCGGTAAAACGTAGGAGGCGAGCGTTATCCGGATTTACTGGGCGTAAAGGGCGTGCAGGTGGTTTTGTAAGTGGTGCGTGAAAGCG
+
FFFFFFFFFFFFFFFFFFFFFFFFFFFFFFFFFFFFFFFFFFFFFFFFFFFFFFFFFFFFFFFFFFFFFFFFFFFFFFFFFFFFFFFFFFFFFFF,FFFFFFFFFFFFFFFFFFFFFFFFFFFFFFFFFFFFF::FFFFFFFFFFFF:FFFFFFFFFFFFFF:FFFFFFFFF:FFFFFFFFFFFFFFFFFFFFFFFFFFFFFFFFFFFF,::FFFFFFFFFFFFFFFFFF:FFFFFFFFFFFFFF,FF:F
@A00920:152:HGHKKDRXX:2:2102:7057:27273 1:N:0:AGGAGTGG+TAAGTTCC
ACTCCTACGGGAGGCAGCAGTGGGGAATTGTTCGCAATGGGCGCAAGCCTGACGACGCAACGCCGCGTGGAGGATGAAGGTCTTCGGATTGTAAACTCCTGTTGATCGGGACGAATGACCCTCGGTCTAATACATCGAGGGAGTGACGGTACCGGTTGAGGAAGCTCCGGCTAACTCTGTGCCAGCAGCCGCGGTAATACAGAGGGAGCAAGCGTTGTTCGGAATTACTGGGCGTCAAGGGCGCGTAGGC
+
FFFFFFFFFFFFFFFFFFFFFFFFFFFFFFFFFFFFFFFFFFFFFFFFFFFFFFFFFFFFFFFFFFFFFFFFF:FFFFFFFF:FFFFFFFFFFFFFFFFFFFFFFFFFFFFFFFFFFFFFFFFFFFFFFFFFFFFFFFFFFFFFFFFFFFFFFFFFFF,FFF:FFFFFFFFFFFF:FFFF:FFFF:FFFFFFFFFFFFFFFFFFFFFF:F:FFFFFFFF:FFF:FF:FFFFFF::,FF:FFFFFFFFFF:
@A00920:152:HGHKKDRXX:2:2102:12337:27586 1:N:0:AGGAGTGG+TAAGTTCC
ACTCCTACGGGAGGCAGCAGTAAGGAATATTGGACAATGGGCGGGAGCCTGATCCAGCCATCCCGCGTGCAGGACGAAGGCCCTCCGGGTCGTAAACTGCTTTTGCAGGGGGAGAAACGCCCGGGCTTGCCCCGGGCCTGACGGTACCCTGCGAAGAAGCACCGGCTAACTCCGTGCCAGCAGCCGCGGTAATACGGAGGGTGCGAGCGTTGTCCGGACTCACTGGGCGTAAAGGGCGCGTAGGTGGCCG
+
FFFFFFFFFFFFFFFFFFFFFFFFFFFFFFFFFFFFFFFF,FFFFFFFFFFFFFFFFFFFFFFFFFFFFFFFFFFFFFFFFFFFFFFFFFFFF:FFFFFF:FFFF:FFFFFFFFFFFFFFFFFFFFFFFFFFFFFFFFFFFFFFFFFFFFFFFFFFFFFFFFFFFFFFFFFFFFFFFF,FFFFFFFFFFFFFF,FFFFFFFFFFFFFFF:FFFFFFFF,FFFF:FFFFFFFFFFFFFFFF:FFFFFFFFF
@A00920:152:HGHKKDRXX:2:2102:12915:27649 1:N:0:AGGAGTGG+TAAGTTCC
ACTCCTACGGGAGGCAGCAGTCGAGAATTTTTCACAATGGGGGAAACCCTGATGGAGCGACGCCGCGTGGGGGATGAATGGCTTCGGCCCGTAAACCCCTGTCATTCGCGAACAATGCTTACGGCTTAACACGTCGTAAGTTGATAGTAGCGGAAGAGGAAGGGACGGCTAACTCTGTGCCAGCAGCCGCGGTAATACAGAGGTCCCAAGCGTTGTTCGGATTCACTGGGCGTAAAGGGTGCGTAGGTGG
+
FFFFFFFFFFFFFFFFFFFFFFFFFF:FFFFFFFFFFFFFFFFF:FFFFFFFFFFFFFFFFFFFFF:FFFFFF:FFFFFFFFFFFFFFFFFFFFFFFFFFFFFFFFFFFFFFFFFFFFFFFF:FFFFFFFFFFFFFFFFFFFFFFFFFFF,FFFFFFFFFFFFFFFFFFF,FFFF:FFFF:FFFFFFFFF:FFFFFFFF::F,FFFFFFFFFF:F::FFFFFFFFFFFFFFFF:FF:F,,FFF,FF,:FF
@A00920:152:HGHKKDRXX:2:2102:14714:28291 1:N:0:AGGAGTGG+TAAGTTCC
ACTCCTACGGGAGGCAGCAGTGGGGAATATTGGACAATGGGCGCAAGCCTGATCCAGCCATGCCGCGTGTGTGAAGAAGGCCTTCGGGTTGTAAAGCACTTTTGTTGGGGAAGAAAAGACACCGGCCAATACCCGGGGTTTCTGACGGTACCCAAAGAATAAGCACCGGCTAACTTCGTGCCAGCAGCCGCGGTAATACGAAGGGTGCAAGCGTTACTCGGAATTACTGGGCGTAAAGCGTGCGTAGGTG
+
:FFFFFFFFFFFFFFFFFFFFFFFFFFFFFFFFFFFF:FFFFFFFFFFFFFFFFFFFFFFFFFFFFFFFFFFFFFFFFFFFFFFFFFFFFFFFFFFFFFF,FFFFFFFFFFFFFFFFFFFFFFFFFFFFFFFFFFFFFFFFFFFFFFFFFFFFFF:FFFFFFFFFFFFFFFFFFFFFFFFFFFFFFFFFFFFFFFFF:FFFFFFFFFF,FFFFFFFFFFFFFFFFFFFFFFFFFFFFFFFFFFFFFFFFF
@A00920:152:HGHKKDRXX:2:2102:2347:28385 1:N:0:AGGAGTGG+TAAGTTCC
ACTCCTACGGGAGGCAGCAGTGGGGAATCTTGCGCAATGGCCGCAACCCTGACGCAGCGACGCCGCGTGGGGGAGGAAGGGCTTCGGCTCGTAAACCCCTGTTGCCCGGGGCGAACAGTCCGTTTCGACCGACCTCACGGTACCGGCTGAGGAAGCACCGGCTAACTCCGTGACAGCAGCCGCGGTAATACGGAGGGAGCTAGCGTTGTGCGGAATTACAGGGCGTAAAGCGAACGTAGGCGGCGACTCA
+
:FF,,F:F:FFFFFFFFF::FFFFFFFFF,FFFFFFFFF,F:F:FF,,:FFFFFFF:FFF,:FFFF,F::F,:FFFFFFFFF:FFFFFFFFFFFFFFFFFFF,F:FFFFFFFFFFF,,,F,FFF:FFFFFFF::,,FF:F,,FF,F,:FFFF::F::,F,,F,FFFFFF:FF,::F:FFFFFFF,FFFFFF,F,FF,,:::,FFF,F,F,,FF:,F::,,,FFFFFF,F::,F,FFFF,F::FF,,:FF,
@A00920:152:HGHKKDRXX:2:2102:28890:29136 1:N:0:AGGAGTGG+TAAGTTCC
ACTCCTACGGGAGGCAGCAGTAGGGAATATTGGACAATGGATGCAAGACTGAACCAGCCATGCCGCGTGCAGGAAGACGGCCTTCTGGGTTGTAAACTGCTTTTGCCAGGGGATAAAAGGCCCATGCGTGGGACATTGAAGGTACCGGGTGAATAAGCCACGGCTCAGTACGTGCCAGCCGCCGCGGTAATACGTAGGTGGCGCGCGGTGTCCGGATTTAGTGGGTTTCAGGGGTGCGTGGGCGTCCCTT
+
FFFFFFFFFFFFFFFFFFFFF:FFFFFFFFFFF,FF:FFF,,FF:FF,FFFFF:FFFFFFF:F:F,:,FF,,FFFF:,FFF:FF:FFF:FFFFFFFF,FFFFFFF:,FF::FF:F,::FFFF,,,F,FFFF:FF,F,F:FF:FF:F,,FFFFFFFFF:F,FFFFF,F,FF,FFFFF,FF,FFFFFFFF,,,:,F,,,F,FFFF,FFF,,F::F:FFFF:,,FFFFF,::,,:FFF::FF,FFFFFF:,::
@A00920:152:HGHKKDRXX:2:2102:31015:29246 1:N:0:AGGAGTGG+TAAGTTCC
ACTCCTACGGGAGGCAGCAGTGGGGAATTGTTCGCAATGGGCGCAAGCCTGACGACGCAACGCCGCGTGGAGGATGAAGATCTTCGGGTCGTAAACTCCTGTCGAGTGGGAAGAATAGCTTCCGGGCGAATATCCCGGGAGCCTGACGGTACCACTAAAGGAAGCCCCGGCTAACTCCGTGCCAGCAGCCGCGGTAATACGGGGGGGGCAAGCGTTGTTCGGAATTACTGGGCGTAAAGGGCTCGTAGGC
+
FFFFFFFFFFFFFFFFFFFFFFFFFFFFFFF:FFFFFFFFFFFFFF:FFFFFFFFFFF:FFFFFFFFFFF:FFFFFFFF:FFFFFFFFFFFFFFFF:FFFFFFFFFFFFFFFFFF:FFFFFFF:FFFFFFF:FFFFF:FFFFFFFFFFFFFFFF:FFF:FFFFF,:FF,FFF:FFFFFFFFFFFFFFFFFFFFFFF,:FFF:FFFFFFFF,:FFFFFF:FFF::,FF,FFFFFFFFF,FFFFFFF,FFFF
@A00920:152:HGHKKDRXX:2:2102:28772:30217 1:N:0:AGGAGTGG+TAAGTTCC
ACTCCTACGGGAGGCAGCAGTGGGGAATATTGGACAATGGGCGCAAGCCTGATCCAGCCATGCCGCGTGTGTGAAGAAGGCCTTCGGGTTGTAAAGCACTTTTGTTGGGGAAGAAAAGCCATGGGCTAATACCCTGTGGTTCTGACGGTACCCAAAGAATAAGCACCGGCTAACTTCGTGCCAGCAGCCGCGGTAATACGTAGGGTGCGAGCGTTAATCGGAATTACTGGGCGTAAAGCGCGCGTAGGCG
+
:FFFFFFFFFFFFFF:FFFFFFFFFFFF,FF:FFFFFFFFFFFFFFFFFFF:FFFFFFFFFF:FFFFFFFFFFFFFFFFFFF:FFFFF::FFFF:FFF:FFFF:F:FFFFF:FFFFFFFF:FFFFFFFF:FFFFFFFFFFFFFFF:FFFFFFFFFFFFF:FFFFFFFFFFFFFFF:F:FFFF:FFFF:F,FFFFFF:FFFFFFFFFFF:FFFFFFFF:F:FF:,FFFF:FFF::FFF,FFFFFFFFFFFF
@A00920:152:HGHKKDRXX:2:2102:10782:30248 1:N:0:AGGAGTGG+TAAGTTCC
ACTCCTACGGGAGGCAGCAGTGGGGAATATTGGACAATGGGCGCAAGCCTGATCCAGCCATGCCGCGTGGGTGAAGAAGGCCTTCGGGTTGTAAAGCCCTTTTGTTGGGAAAGAAATCCTGTCGATTAATACTCGGCGGGGATGACGGTACCCAAAGAATAAGCACCGGCTAACTTCGTGCCAGCAGCCGCGGTAATACGAAGGGTGCAAGCGTTACTCGGAATTACTGGGCGTAAAGCGTGCGTAGGTG
+
F,::FFFF:FFFFFFFFFFFFFFFFF::FFFFFFFFFFFFFFFFFFFFFFFF:FFFFFFFFFFFFFFFFFFFFFFFFFFFFFFF:FFFFFFFFFFFFFFFFFFFFFFFFFFFFFF,FFFFFFF:FFFFF:FFFFFFFFFFFFFFFF,FFFFFFFF:F:FFFFF:FFFFFFFFFFFFFFFFF,:FFFFFF:FFFFFFFF,FFFFF:FFFFFFFFFFFFF:F,FFFFFFFFFF:FFF:FF:FFFFF,FFFFF
@A00920:152:HGHKKDRXX:2:2102:13449:30577 1:N:0:AGGAGTGG+TAAGTTCC
ACTCCTACGGGAGGCAGCAGTAAGGAATATTGGACAATGGCCGCAAGGCTGATCCAGCCATCCAGCGTGCAGGAAGAAGGCCCTACGGGTTGTAAACTGCTTTTGTCAGGGAAGAAACCCTTGGATTGACTCCGAGGCTGACGGTACCTGAAGAATAAGCACCGGCTAACTCCGTGCCAGCAGCCTCGGTAATACGAAGGGTGCAAGCGTTAATCGGACTTACAGGGCGTAAAGCGTGCGAAGGCGGTTG
+
FFFFFFFFFFFFFFFFFFFF:FFFFFFF:FFFF,FFFFFFFFFFF:FFFFFF::FFFFFF:FFFFFFFF:FFFF:FFFFFFFFF,FF::F,:FFFFF:FF,FFFFFFFFFFFFFFFFFFFFF,FFFFFFFFFFFFFFFFFFF,,F:FF,,,F,FF,FF,FFF,,:FFF::FFFFFFF,:FFFFFF,F:,:,FFFFF,FF,F,FFFF,F,,,:::::FF,FFFF,F,,,FFFFFF:FF::F,FF,F:FF:F
@A00920:152:HGHKKDRXX:2:2102:6063:31062 1:N:0:AGGAGTGG+TAAGTTCC
ACTCCTACGGGAGGCAGCAGTAAGGAATATTGGTCAATGGAGGCAACTCTGAACCAGCCATGCCGCGTGCAGGAAGACGGCCCTACGGGTTGTAAACTGCTTATGTACCGGAATAAACCCTTTTACGTGTAAGAGGTTGAATGTACGGTAAGAATAAGGATCGGCTAAATCCGTGCCAGCAGCCGCGGTAATACGGAGGATCCAAGCGTTATCCGGATTTAGTGGGGTTAAAGGGTGCGTAGGCGGCTTG
+
FFFFFFFFFFFFFFFFFFFFFFFFFFFFFFFFFFFFFFFFFFFFFFFFFFFFFFFFFFFFFFFFFFFFFF:FFFFFFFFFFFFFFFFFFFFFFFFF:F::FF,:FFFFFFFFF,:FFFFFFFFFFFFFF,F:,FFFFF:FF,FFF::FFFFFFFFFFFFFFF:FFFF,,::,F,FFFFFFFFF,FFFFFFFFFFFFFF,FFFFF:FFFFF,F:F:,FF:FF,FFFF,,F,:,F:FFFFFF,FFFF:FF,,
@A00920:152:HGHKKDRXX:2:2102:13187:31407 1:N:0:AGGAGTGG+TAAGTTCC
ACTCCTACGGGAGGCAGCAGTGGGGAATATTGCACAATGGACGCAAGTCTGATGCAGCGACGCCGTGTGAGGGATGACGGCCTTCGGGTTGTAAACCTCTTTCGCCTGGGACGAAGCCTTAGGGTGACGGTACCGGGAGAAGAAGCGCCGTCCAACTACGTGCCAGCAGCCGCGGTAAGACGTAGGGCGCGAGCGTTGTCCGGATGTATTGGGCGTAAAGAGCTCGTAGGCGGCTCATCGCGTCAACCGT
+
FFFFFFF,FFFF,FFFFFFFFF:::FFFFF,FFFF:FF,FFF:FF:,F,FF:FFF::FFFFFF:FFF:FFFFFF:FFFFFFFFFFF:F:,,:F,,F,F:,,F,:FFF,:FFFF::,FF,FFFFFF,FF,FFFFFFFFFF:,:FF:F:,F,,FFFFFF,::FFFFFFFF:FFFFFFFFFFFF,FFFFFFFFFFFFF:F,F:FFFF,,F:FF,,,FFFFFFF:,FFFF,F:F,F:FFFF::FFF:FFFFFFF
@A00920:152:HGHKKDRXX:2:2102:5430:31469 1:N:0:AGGAGTGG+TAAGTTCC
ACTCCTACGGGAGGCAGCAGTAAGGAATATTGCACAATGGGCGCAAGCCTGATGCAGCAACGCCGCGTGCCCGAGGAAGGCCTTCGGGTTGTAAAGGGCTTTTCTGGCTGAAGAGACAGGACGGTAGGACAGGAATAAGCGTCGGCTAACTACGTGCAAGCAGCCGCGGTAAAACGTAGGACGCGAGCGTTATCCGGATTTACTGGGCGTAAAGCGCTCGCAGGCGGCTGTTCAAGTCGGACGTGAAAGC
+
,FFFFFFFFFFF,FF:FF::FFF:FFF:FFFF:F,FF:,F:::F:FFFFFF:F:,F:FF:FFFF:F:F:FFFFFFFF,FF:F::FF:FFFFFFFFFFFFFF::FFF,FFFFFFFFFFF::FF,,,:FF,:F:FF:FFFF:F:FFFFFFF:FF,,:F,,FFFFFF,FFFFFF:F:,,,FF,F,FF,FF,F,,FF,FF,::,FFF:,,FF,:F::F,:,,,::F,F,F:::,,FFFF:F:FFF,F,FFFFF:
@A00920:152:HGHKKDRXX:2:2102:21115:31485 1:N:0:AGGAGTGG+TAAGTTCC
ACTCCTACGGGAGGCAGCAGTAAGGAATATTGGTCAATGGAGGCAACTCTGAACCAGCCATGCCGCGTGAAGGATGAAGGCCCTCTGGGTTGTAAACTTCTTTTATCTGGGACGAAACACTCTTATTCTTAAGAGCTTGACGGTACCAGAGGAATAAGCACCGGCTAACTCCGTGCCAGCAGCCGCGGTAATACGGAGGGTGCAAGCGTTATCCGGATTTACTGGGTTTAAAGGGTGCGTAGGCGGATAG
+
:FFFFFFFFFFFFFFFFFFFFFFFFFFFFFFFFFFFFFFFFFFFFFFFFFFFFFFFFFF:FFFFFFFFFFFFFFFFF:FFFFFFFFFFFFFFFFFFFFFFFFFFFFFFFFFFFF:FFFFFFFFFFFFFFFFFFFFFFF:FFFFFFFFFFFFFFFFFFFFFFFFFFFFFF:FFFFFFFFFFFFFFFFFFFFFFFFFFFFFFFFFFFFFFFFFFFFFFFFFFFFFFFF,FFFFFFFFFFFFFF:FFFF,FFF
@A00920:152:HGHKKDRXX:2:2102:4056:31532 1:N:0:AGGAGTGG+TAAGTTCC
ACTCCTACGGGAGGCAGCAGCAGGGAATCTTCCGCAATGGACGAAAGTCTGACGGAGCGACGCCGCGTGAGCGAAGAAGGTCTTCGGATCGTAAAGCTCTGTTGTTAGGGAAGAAGAAGTACCGTTCGAATAGGGCGGTACGGTGACGGTACCTAACGAGAAAGCCCCGGCTAACTACGTGCCAGCAGCCGCGGTAATACGTAGGGGGCGAGCGTTGTCCGGAATTATTGGGCGTAAAGCGCGCGCAGGC
+
FFFFFFFFFFFFFFFFFFFFFFFFFFFFFFFFFFFFFFFFFFFFFFFFFFFFFFFFFFFFFFFFFFFFF:FFFF:FFFFFFFFFFFFFFFFFFFFFFFFFFFFFFFFFFFFFFF:FF,FFFFFFFFF:FFFFFFFFFFFFFFFFFFFFFFFFFFFFFFFFFFFFFFFFFFFF:FFFFFFFFFFFFFFFFFFFFFF:FFFF:FFFFFFFFFFFFFF:FFFFFFF,FF:FFFFFFFFF::FF:FFFFFFFFF
@A00920:152:HGHKKDRXX:2:2102:3658:31563 1:N:0:AGGAGTGG+TAAGTTCC
ACTCCTACGGGAGGCAGCAGTCGAGAATATTCGACAATGGGCGAAAGCCTGATCGAGCGACGCCGCGTGGTGGATGAAGTCCTTCGGGACGTAAACATCTTTTATGAGGGAGGAAATCATTGACGTTACCTCATGAATAAGGGGCTCCTAACTCTGTGCCAGCAGGAGCGGTAATACAGAGGCCCCAAGCGTTATCCGGAATTACTGGGCGTAAAGGATGTCAAGGCGGTCATATTAGTCGTTCGTTAAA
+
FF:FFFFF:FFFF:FFFFFF::FFFFFFFFFFFFFFFFFFFFFFFFFFF,FFFFFFFFFFFFFFF:FFFFFFFFFFFFFFFFFFFFFFFF::FFFFFFFFF,FFFFFFFFFFFFFFFFFFFFF:FFFFFFFFFFFFFFFFFFFFFFFFFF:FFFFFFFFFF:FFFF:,FFFFF:FFFFFF,FFFFFF::FFFF:FF:FFF:FFFFFFFFF,:FFFF,FFFFFFF,F:FFFFFFFFFFFF:FFFFFFFFFF
@A00920:152:HGHKKDRXX:2:2102:21215:31563 1:N:0:AGGAGTGG+TAAGTTCC
ACTCCTACGGGAGGCAGCAGTGGGGAATCTTGCGCAATGGGCGAAAGCCTGACGCAGCCATGCCGCGTGGATGATGAAGGTCTTAGGATTGTAAAATCCTTTCACCGGTGAAGATAATGACTGTAGCCGGAGAAGAAGCCCCGGCTAACTTCGTGCCAGCAGCCGCGGTAATACGAAGGGGGCTAGCGTTATCCGGAATCACTGGGCGTAAAGGGCGCGTAGGCGGTCTGTTAAGTCCGATGTTAAAGAC
+
FFFFFFFFFFFFFFFFFFFFFFFFFFFFFFF:FFFFFFFFFFFFFFFFFFFFFF:FFF:FFFFFFFFFFFFFFF,FFFFFFFFFFFFFFFFFFFFFFFFFFFFFFFFFFFFFFFF:FF:FFFFFFFFFFFFFFFFFFFFFFFFFFFF:FF:FFFFFFFFF,FFFFFFFF:,FFFFFF:FFFFFFFF:FFFFFFFFFF,FFFFFFFFFF,F:FFFFFFFF,FFF,F::FFFFFFFFF:FFF:FFFFF,::F
@A00920:152:HGHKKDRXX:2:2102:18276:32111 1:N:0:AGGAGTGG+TAAGTTCC
ACTCCTACGGGAGGCAGCAGTTAGGAATCTTGGACAATGGGCGCAAGCCTGATCCAGCCATGCCGCGTGAGTGATGAAGGCCTTAGGGTTGTAAAGCTCTTTCAGCGGGGAAGATAATGACGGTACCCGCAGAAGAAGCCCCGGCTAACTTCGTGCCAGCAGCCGCGGTAATACGAAGGGTCCGAGCGTTGTCCGGAGTTACTGGGCGTAAAGCGCGCGCAGGCGGTTTCGTACGTCGGGTGTGAAAGCC
+
:FFFFFFFFFFFFFFFFFFFFFFFFFFFFFFFFFF:FFFFFFFFFFFFFFFFFFFFFFFFFFFFFFFFFFFFFFFFFFFFFF,FFFFFFFFFFFFFFFF:FFFFFFFFFFFFFFFFFFFFFFFFFFFFFFFFFFFFFFFFFFFFFF:FFFFFFFFFFFFFFFFFFFFFFF:FFFFFFFFFFFFFFFFFFFFFFFFFFFFFFFFFFFFFFFFFFFFFF:FFFFFFFFFFFFFFFFFFFFF:FFFF:FFFFF
@A00920:152:HGHKKDRXX:2:2102:14525:32252 1:N:0:AGGAGTGG+TAAGTTCC
ACTCCTACGGGAGGCAGCAGTGAGGAATATTGGTCAATGGACGAGAGTCTGAACCAGCCAAGTAGCGTGAAGGATGACTGCCCTATGGGTTGTAAACTTCTTTTATACGGGAATAAAGTTAGCCACGTGTGGCTTTTTGTAAGTACCGTATGAATAAGGATCGGCTAACTCCGTGCCAGCAGCCGCGGTAATACGGAGTATTCGAGCGTTATCCGGATGTATTGGGTTTAAATGGAGCGTAGTCTGGTTG
+
FFFFFFFFFFFFFFFFFFFFFFFF:FFFFFFFFFFFFFFFFFFFFFF,FFFF:FFFFF,:::FFFFFFFFFFFFFFFFFFFFFFFFFF,FFFFFFFF,,FFFF,,:F,F::,,,FFFFF,F,F:FF::F,FFF,F,,F:,F,FFF,F:F:,F:FFF:F::FFFF:FFF,FFF,FFFFFFFFFF:FFFFFF:F:FFFFF,FF,FF,FFFFFFFFFF:FF:F,FFFFF,FFFF:,::FFFFFFF,F,:,F,:
@A00920:152:HGHKKDRXX:2:2102:32208:33129 1:N:0:AGGAGTGG+TAAGTTCC
ACTCCTACGGGAGGCAGCAGTGGGGAATATTGGACAATGGGCGCAAGCCTGATCCAGCCATGCCGCGTGTGTGAAGAAGGACTTCGGGTTGTAAAGATCTTTTGACAGGGAAGAAAAGGTGGGAGCTAAAAACTCCCGCTAATGACGGTACCTGAATAAAAAGCCCCGGCAAACATCGTGCCAGCAGCCCCGGAAATAAGAAGGGGGCAAGCGTTTTTAGGAATTACTGGGCGTAAATGGCGCGTAGGCG
+
FFFFFFFFFFF:FFFFFFFFFFF:FFFFFFF::FFFFFFFFFFFFFFFFFFFFF,FFFFF:F:FFFFFF:,FFFF:FFF,:FFF,FF,F,:FFFF,,,FFFFFF,,FF:FFF:FFF:,:F:,FFF,FFF,,,FFFF:,F:F:F,FFFFF::,F,FF,FF,F,,,F,F:,,,F:,,FF,F,:,F,FF,FF,,,,,FF,F,,F,F:,FFFFF,::FF,F:,,,F::FF,F,F,F,F,FF,:F:,:,F,F,:F
@A00920:152:HGHKKDRXX:2:2102:13639:33692 1:N:0:AGGAGTGG+TAAGTTCC
ACTCCTACGGGAGGCAGCAGTCGAGAATTTTTCACAATGGGCGAAAGCCTGATGGAGCGACGCCGCGTGGGGGATGAATGGCTTCGGCCCGTAAACCCCTGTCATTTGCGAACAAACCTTTCCAGTTAATAGTTGGAGAGCTGATTGTAGCGAAAGAGGAAGGGACGGCTAACTCTGTGCCAGCAGCCGCGGTAATACAGAGGTCCCAAGCGTTGTTCGGATTCACTGGGCGTAAAGGGTGCGTAGGTGG
+
FFFFFFFFFFFFFFFFFFFFFFFFFFFFFFFFFFFFFFFFFFFFFFFFFFFF:FFFFFFFFFFFFFF:FFFFFFFFFFFFFFFFFFFFFFFFFFFFFFFFFFFFFFFFF:FFFFFFFFFFFFFFF:F:FFFFFFFFFF:FFFFFFFFFFFFFFFFF:FFFFFF:FFFFFFFFFFFFFFFFFFFF:FFFFFFF:F:FFFFFFFFFFFFFFFFFFFF:FFFFFFFFFFFFFFFF,FFFFFFFFFFFFFFFFF
@A00920:152:HGHKKDRXX:2:2102:1226:33708 1:N:0:AGGAGTGG+TAAGTTCC
ACTCCTACGGGAGGCAGCAGTGGGGAATCTTGCGCAATGGCCGAAAGGCTGACGCAGCGACGCCGCGTGGAGGATGACGCCCTTCGGGGTGTAAACTCCTGTTGCCCGGGACGAACCTCCCCTTTCGAGGGGACTGACGGTACCGGGTGAGGAAGCACCGGCTAACTCTGTGCCAGCAGCCGCGGTAATACAGAGGGTGCGAGCGTTGTCCGGAATCACTGGGCGTAAAGGGCGCGTAGGCGGTTTTTCA
+
,FFFFFFFFFFFFFFFFFFF:FFFFFFFF:FFFFFF:FFFFFFFFFFFF:FFFFFFFFFFFFFFFFFFFFFFFFFFFFFFFF:FFFF,FFF:FFFFFFFFFFFFFFFFFFFFFFFFFFFFFFF,FFFFFFFFFFFF,FFFFFFFFFF:F:FFF:FF:FFF:FFFFFFFFFFFFFFFFFFFFFFFF,FFFFFFF:FFFFFFFFFFF:FFFFFFF,FFFF:F:FFFF,,FFFFFFFFF,:FFFFFF,F:FFF
@A00920:152:HGHKKDRXX:2:2102:30346:34037 1:N:0:AGGAGTGG+TAAGTTCC
ACTCCTACGGGAGGCAGCAGTAAGGAATATTGCACAATGGGCGCAAGCCTGATGCAGCAACGCCGCGTGCCCGAGGACGGCCTTCGGGTTGTAAAGGGCTTTTCTGGCTGACGAGGAAGGACGGTAGGCCAGGAATAAGCGTCGGCTAACTACGTGCCAGCAGCCGCGGGAAAACGTAGGACGCGAGCGTTATCCGGATTTACTGGGCGTAAAGCGCGGGCCGGCGGTGGTCCAAGTCGGACGTGAAGGC
+
FFFFFFFFFFFFFFFFF:FFFFFFFFFF:FFFFFFFFFFFFFFFFFFFFFF:FFFFFFFFFFFFFFFFFFFFF:FFFFFFF,FFFFFFFFFF,FFFFFFFFFFFFFFFFFFFF,FFF,FFFFFFFFFFFF,FFFF:FFFFFFFFFFFFF:FF:FFF:FFFFFF:FFFFF,F:F::F::FF,FF:FFFFF:FFFF:FFFFFF:,:FFFFF:,F:FFFFFFF,,FFFFF,FF::,,:F:FFF,:FFF,,,FF
@A00920:152:HGHKKDRXX:2:2102:23863:35243 1:N:0:AGGAGTGG+TAAGTTCC
ACTCCTACGGGAGGCAGCAGTAAGGGATCTTGCGACAATGGGCGAAAGCCTGACGCAGCAACGCCGCGTGCGGGATGACGGCCTTCGGGTTGTAAACCGCTTTTCGGGGGGAAGAGGAAGGACGGTACCCCCGGAATAAGTCTCGGCTAACTACGTGCCAGCAGCCGCGGTAAAACGTAGGAGGCGAGCGTTATCCGGATTTACTGGGTGTAAAGCGCGTGTAGGCGGTCGTGCAAGTGAGGCGTGAAAG
+
FFFFFFFFFFFFFFFFFFFFFFFFFFFFFFFFFF:FFFFFFFFFFFFFFFFFFFF:FFFFFFFFF,FFFFF,FFFFFFFFFFFFFFFFF,FFFFF::,FFFFFFFFFFFFFFFF,FFF:F:FFFF:,:FFFFF,F:FFF:FFFFFFFFFFFFF:::F:FFF::FFFFFFFF:F,:FFFFF,FFFFFFFFFFFF:F,FFFFFFFFFFFFF:FFFF,F:FFFF,F:F,F,FF::FFFF:F:FFFFF,FFFFF
@A00920:152:HGHKKDRXX:2:2102:11577:35258 1:N:0:AGGAGTGG+TAAGTTCC
ACTCCTACGGGAGGCAGCAGTGGGGAATATTGGACAATGGGGGCAACCCTGATCCAGCCATGCCGCGTGAATGATGAAGGCCTTCGGGTTGTAAAGTTCTTTTGGTAGGGACGATGATGACGGTACCTACAGAATAAGCTCCGGCTAACTTCGTGCCAGCAGCCGCGGTAAGACGGAGGGCGCGAGCGTTGTTCGGAATCACTGGGCGTAAAGCGCGCGCAGGCGGGACCAGCAAGTCGGAAGTGAAATC
+
::FFFFFFFFFFFFFFFFFFFFFFFFFFF:FFFFFFFFFFFFFFFFFFFFFFFFFFFFFFFFFFF:F:FFFFFFFFFFF:,FFFFFFFFFF::F:FFFFFFF,FFF:FFFFFFFFF:FFFF:F,FFF,FFFFFFF:F,F,F,FFF:FF:FFF:FFF:FFFFFFF:FFFFFFF,FF,FF,FFFFF::FF,F:FFFFFFFFFFFFFF,F:F:FFFF:FF,FFF,F:::FF:FF:FF,F:FFF:F,FFFFFFF
@A00920:152:HGHKKDRXX:2:2102:1561:36198 1:N:0:AGGAGTGG+TAAGTTCC
ACTCCTACGGGAGGCAGCAGTGGGGAATATTGGACAATGGGCGAAAGCCTGATCCAGCAATGCCGCGTGAGTGATGAAGGCCTTAGGGTTGTAAAGCTCTTTTACCCGGGATGATAATGACAGTACCGGGAGAATAAGCCCCGGCTAACTCCGTGCCAGCAGCCGCGGTAATACGGAGGGGGCTAGCGTTGTTCGGAATTACTGGGCGTAAAGCGCACGTAGGCGGCTTGGTAAGTTAGGGGTGAAAGCC
+
FFFFFFFFFFFFFFFFFFFF:FFFFFFF,F:FF:FF,FFFFFFF,FFFFFFF:FFFFFFFFFFFFFFFFFFFFFFFFFFFFFF,FFFF:FFFFFFFFFFFF,FFFFFFFFFF:FFFFFFFFFFFFFFFFFFF:FFF:FFFFFF:FFFFFFFFFFFFF:FFFFF:FFFFFFFF:FFFFFF:FFFF,FFFFFFF:FFF:,,F,FFFFFFFFFFFFFFFFFFF:FFFFFFFFFFF,,:F::F,:FFFFF,:FF
@A00920:152:HGHKKDRXX:2:2102:16441:36292 1:N:0:AGGAGTGG+TAAGTTCC
ACTCCTACGGGAGGCAGCAGTGGGGAATCTTGCCCAATGGGCGAAAGCCTGAGGCAGCGACGCCGCGTGAGGGAAGAAGGCCTTCGGGTTGTAAACCTCTTTCAGGAGGGACGAAGCTACTCGGGTTAATAGCCCAGAGGGTGACGGTACTTCCAGAAGAAGCCCCGGCTAACTACGTGCCAGCAGCCGCGGTAATACGAAGGGGGCAAGCGTTGTTCGGAATTACTGGGCGTAAAGGGCGCGTAGGCGG
+
FFFFFF:FFFFFFFFFFFFFFFFFFFFFF:FFFFFFFFFFFFFFFFFF,FF,FFFFFFF:FFFFFFFFFFFF:F:FFFFFFFF:F:FFFFFFFFFFFF:FFFFFFFFFFFFFF:FFFFFFFFFFF:FFF:FFF:F:F,FFFFFFFFFFFFFFFFFFF::FFFFF:FFFFFFFFFFFFFFFFFFFFFFFFFFFFFFFFFFFFFFF:FFFFFFFFFFFFFFFF,FFFFFFFFFFF,FFFFFFFFFF:FFFFF
@A00920:152:HGHKKDRXX:2:2102:18638:36558 1:N:0:AGGAGTGG+TAAGTTCC
ACTCCTACGGGAGGCAGCAGTGAGGAATATTGCACAATGGGCGCAAGCCTGATGCAGCGACGCCGCGTGGGTGATGAAGGCTTTCGGGTCGTAAAGCCCTTTTCTAGGTGACGAGTAGGGACGGTAGCCTAGGACTAAGTGTCGGCTAACTACGTGCCCGCAGCCGCGGTAAAACGTAGGAGGCGAGCGTTATCCGGATTTACTGGGTGTAAAGCGCGTGTAGGCGGTCGTGCAAGTGAGGCGAGAAAGC
+
FFFFFFFFFFFFFFFFFFFFF,FFFFFFFFFFFFF:FFFFFFFFFFF,FFFF:,FFFFFFFFFFFFF,FFFFFFFFFFFFFF,FF:FFFF:F,FFFFFF:FFFFFFFFFF,FF,F:FFFF:FFFFF,F,,FFFF,::FFFFFF:FF,FF:FFFFFFF:,FFFFFFFF:FFF,FF:F,FF,FFFFFFFFFF:FFFFF:FFFFFFF:F:F:FF,F:FF:F:FFFFFFFFFF:F,,,,FFFFFFFF,F:F,FF
@A00920:152:HGHKKDRXX:2:2103:19741:1391 1:N:0:AGGAGTGG+TAAGTTCC
ACTCCTACGGGAGGCAGCAGTGGGGAATCTTCCGCAATGGACGAAAGTCTGACGGAGCAACGCCGCGTGAACGAAGAAGGCCTTCGGGTCGTAAAGTTCTGTTGTTAGGGAAGAACAAGTACCAGAGTAACTGCTGGTACCTTGACGGTACCTAACCAGAAAGCCACGGCTAACTACGTGCCAGCAGCCGCGGTAATACGTAGGTGGCAAGCGTTGTCCGGAATTATTGGGCGTAAAGCGCGCGCAGGCG
+
FFFFFFFFFFFFFFFFFFFFFFFFFFFFFFFFFFFFFFFFFFFFFFFFF,FFFFFFFFFFFFFFFFFFFF,FFFFFFFFFFFFFFFFFFFFFFFFFFFFFF:FFF:FFFFFFFFFF,FFF:FFF:FFFFFFFFFFFFFFFFFFFFFFFFFFFFFFFFFFFFFFFFFFFFFFFFFF:FFFFFFFF:FFFFFFFFFFF:FFFFFFFFFFFFFFF:FFFFFFFF,F:FFFFFFFFFF,FFFFFFFFF:F,FFF
@A00920:152:HGHKKDRXX:2:2103:5348:1611 1:N:0:AGGAGTGG+TAAGTTCC
ACTCCTACGGGAGGCAGCAGTTTCGAATCATTCACAATGGGCGAAAGCCTGATGGTGCGACGCCGCGTGAGGGATGAAGGTCTTCGGATTGTAAACCTCTGTAACTGGGGAGAAAACGCTTTGAGTTAACAGTTCAAAGCCTGATTTAACCCGGAGAGGAAGCAGTGGCTAAATCTGTGCCAGCAGCCGCGGTAATACAGAGACTGCGAGCGTTATTCGGATTCACTGGGCGTAAAGGGTGCGCAGGCGG
+
FF:,FFFFFFFF:FFFFFF:F,FF:FF:FF,FFFFFF:FF,FFFF:F:FF:F:F,:F::F:FFFF,FF,:F,,FFFFFFFFFFFFF,,FFFF,FFFFFFF::,FF,FFFFFFFFF:FFFFFFFFF:FFFFFFFFFFFF:FFFFFF,FFF:,FF:FFF:FFFFFFFFFF:FFF,F,FFFFFFFFF:FFFF:F:FFF,FFF,,,FFFFFFFFF:FFF:FFFF,FFF:FFFFFF:F,,FFF:F::FF,:FFF,
@A00920:152:HGHKKDRXX:2:2103:17626:2049 1:N:0:AGGAGTGG+TAAGTTCC
ACTCCTACGGGAGGCAGCAGTGGGGAATATTGCGCAATGGGCGAAAGCCTGACGCAGCGACGCCGCGTGTGGGATGACGGCCTTCGGGTTGTAAACCACTGTCGGGAGGGACGAAGATCTGACGGTACCTCCAAAGGAAGCACCGGCTAACTCTGTGCCAGCAGCCGCGGTAAGACAGAGGGGGCAAGCGTTGCTCGGAATCACTGGGCGTAAAGGGCGCGTAGGCGGGATGGCAAGTCGGTCGTGAAAT
+
FFFFFFFFFFFFFFFFFFFFFFFFFFFFFFFFFFFFFFFFF:FFFFFFFFFFFFFFFFFFFFFFFFFFFFFFFFFFFFFFFFFFFFFFFFFFFFFFFFFFFFF:FFFFFFFFFF:FFFFF:FFFFFFFFFFFFFFFFFFFFFF:FFFFFFFFFFFFFFFFFFFFFFFF:FFFFFFFFFFFFFFFF:FF:FFFFFF:FF:,F:FFF,FFFFFFFFFFFFFFFFFFFFFFFFFFF:F,FF:FFFFFF:FFFF
@A00920:152:HGHKKDRXX:2:2103:24505:2159 1:N:0:AGGAGTGG+TAAGTTCC
ACTCCTACGGGAGGCAGCAGTGGGGAATTTTGGGCAATGGCCGAAAGCCTGAACCAGCGAAGCCGCGTGTGGGAAGACGCCTCTCGGGGTGTAAACCACTGTCATAGGGAAAGAAAGGCTAACGCGTAATTAAATCCAGTGTGTGCGGGTACCCAAAAATGAGGCACCGGGAAACTCCTTGCCAGCTGCCGCGGTAATACGGAGGGTGCGGGCGTTGTTCGGATTTAATGGGCGTAAGGCGCCCGCTGGG
+
FFFFFFFFF::FFFFFFF:FFFFFF:,F,FFFF,FFFFFFFFFF:FF,FFFF,FFFFFFF,FFFFFFFFFF,FF:FF,FFF:,F:FFFF:FFFFF,FFFF,FF,,F,,F,FFF:F,,FFF,,,F,,FF:,::F,F,,,F,::,F,,,F,:,F,,,,,:::,F,:FFF:F,,,F,,FFF,F,FF,,,,,F,F:FF,F:::,:,,:F::,F,,::FF::F,::,FFFF,,:FFF:::FF,,::F,,,F,F,,
@A00920:152:HGHKKDRXX:2:2103:25482:2754 1:N:0:AGGAGTGG+TAAGTTCC
ACTCCTACGGGAGGCAGCAGTAAGGAATATTGGTCAATGGACGCAAGTCTGAACCAGCCATGCCGCGTGAATGATGAAGGTCCTCTGGATTGTAAACTTCTTTTATATGGGACGAAAACCGGGCATACCTGCCCGATTGACGGTACCATAGGAATAAGCACCGGCTAACTCCGTGCCAGCAGCCGCGGTAATACGGAGGGTGCAAGCGTTATCCGGATTCACTGGGTTTAGAGGGTGAGGGGGTGGGTCG
+
FFFFFFFFFFFFFFFFFFFFFF:FFFFFFFFFFFFFFFFFFFFFFFF,FFFFFFFFFFFF:FFFFFFFFF:,FF:FFFFFFFFFFFF,F,FFFFF:FF::F:FFF,FFFFFFF,:FF,,F,FF:F,,FF,FF,F,F:FF,F:FFF,:F,,,FFF:FFFF,:F,,F::F,,::F:FFFFFF:FFFF::FF:,FFFFFFF:F,FFF,FFFFFFF:FF,F,F:F,,,FF::,,,,F:FFF,F,,FF,,:F:,F
@A00920:152:HGHKKDRXX:2:2103:20681:3145 1:N:0:AGGAGTGG+TAAGTTCC
ACTCCTACGGGAGGCAGCAGTGAGGAATATTGGTCAATGGACGCAAGTCTGAACCAGCCATGCCGCGTGCAGGATGACGGCTCTATGAGTTGTAAACTGCTTTTGTACGAGGGTAAACGCAGATACGTGTATCTGTCTGAAAGTATCGTACGAATAAGGATCGGCTAACTCCGTGCCAGCAGCCGCGGTAATACGGAGGATTCAAGCGTTATCCGGATTTATTGGGTTTAAAGGGAGCGTAGGCGGGTTG
+
FFFF:FFFF:FFFFFFFFFFFFF:FFFFFFFFFFFFFFFFFFF:FFFFFFF::FFFFFFFFFFFFFFFFFFFFFFFFFFFFF:FFFF:FFFFFF:FFFFFFFFFFFFFFFFFFFFFFFFFFFF:F:FFFFFFFFFFFFFFFFFFFFF:F,FFF:FFFFFFF::FFFFFFFFFFFFFFFFFFFFFFFFFFFFFF,FFFFFFFF:F:FFFFFFFFFFFF,FFFFFFF:F:FFFFFFF:FFF:FFFFFFFF,:
@A00920:152:HGHKKDRXX:2:2103:7554:3396 1:N:0:AGGAGTGG+TAAGTTCC
ACTCCTACGGGAGGCAGCAGCTAAGAATCTTGCGCAATGGGCGAAAGCCTGACGCAGCAATTCCGCGTGGGGGACGAAGGCCCTCGGGTCGTAAACCCCTTTTACGAGGGAAGAAGTTCTGACGGTACCTCGTGAATAAGACACGGCTAACTACGTGCCAGCAGCCGCGGTAATACGTAGGTGTCAAGCGTTGTCCGGATTTATTGGGCGTAAAGAGCTCGTAGGCGGTTCAGTAAGTCGGGTGTGAAAA
+
FFFFFFFFFFFFFFFFFFFFFFFFFFFFFFFFFFFFFFFFFFF:FFFFFFFFFFFFFFFFFFFFFFFFFFFFFFFFFFFFFFFFFFFFFFFFFFFFFFFFFFFFFFFFFFFFFFFFFFFFFFFFFFFFFFFFFFF,FFFFFFFFFFFFFFFFFFFFFFFFFFFFFFFFFFFFFFFFFFFFFFFFFFFFFFF:FFFFFFF,FFFFFFFFFFFFFFFFFFFFFFFFFFFFFFFFFFFF:F:FF:FFF::FFF
@A00920:152:HGHKKDRXX:2:2103:28935:3568 1:N:0:AGGAGTGG+TAAGTTCC
ACTCCTACGGGAGGCAGCAGTGAGGAATCTTCCGCAATGGCCTAACGGCTGACGGAGCGACACAGCGTGAAGGATGAAGGGTTTCGGCTCGTAAACTTCTTTTCTGAAGGAATAAATTTTGAAGTTACTTCAGGAATAAGCAACGGCTAACTACGTGCCAGCAGCCGCGGTAATACGTAGGTTGCAAGCATTATCCGGAATTACTGGGCGTAAAGCGTCTGTAGGCGGCGAGGTAAGTAGGGGATTAAAT
+
FFFFFFFFFFFFFFFFFFFFFFFFFFFFFFFFFFFFFFFFFFFFFFFFFFFFFFFFFFFFFFFFFFFFFFFFFFFFFFFFFFFFFFFFFFFFFFFFFFFFFFFFFFFFFFFFFFFFF:FFFFFFFFF:FFFFFFFFFFF:F:F:FFF:FFFFF:FFFFFFFFFFFFFFFFFF,FFFFFF,FFFFFFFFFFFFFFF:FFFFFFFFFFFFFFFFFFFFFF,:FFFFFFFFF:FFFFFF:F:FFFFFFFFFF:
@A00920:152:HGHKKDRXX:2:2103:3920:3709 1:N:0:AGGAGTGG+TAAGTTCC
ACTCCTACGGGAGGCAGCAGTGGGGAATATTGGACAATGGGCGCAAGCCTGATCCAGCCATGCCGCGTGTGTGAAGAAGGCCTTCGGGTTGTAAAGCACTTTTGTACGGGAAGAAAAGCTTCCGGTTAATACCCGGGAGTCATGACGGTACCGTAAGAATAAGCACCGGCTAACTTCGTGCCAGCAGCCGCGGTAATACGAAGGGGGCTAGCGTTGTTCGGAATTACTGGGCGTAAAGCGCGCGTAGGTG
+
FFFFFFFFFFF:FFFFFFFF:FFFFFFFFFFFF:FFFFFFFFFFFFFFFFFFFFFFFFFFFFFFFFFFFFFFFFFFFFFFFFFFFFFFFFFFF:FFFFF:F,FFFFFFFFFFFF:FFFFFFFFFFFF:FFFFFFFFFFFFF:FFFFFFFFFFFFFFFFFFFFFFFFFFFFF:FFFF:FFF:FFFFFFFF:FFFFFFFFFF:FFFFFFFFFFFFFFFFF:FF:,FFF:FF,FFFFF,FFF::,FFFFF:FF
@A00920:152:HGHKKDRXX:2:2103:25039:4366 1:N:0:AGGAGTGG+TAAGTTCC
ACTCCTACGGGAGGCAGCAGTGGGGGATATTGCACAATGGGGGAAACCCTGATGCAGCGACGCCGCGTGAGCGAAGAAGTATTTCGGTATGTAAAGCTCTATCAGCAGGGAAGAAGAATGACGGTACCTGACTAAGAAGCACCGGCTAAATACGTGCCAGCAGCCGCGGTACTACGTATGGTGCAAGCGTTATCCGGATTTACTGGGTGTAAAGGGAGCGCAGGCGGGTGATCAAGTCAGCTGTGAAAAC
+
,FFFFFFFFFF:FFFFFFFFFFF:FFFFFFFFFFFFFFFFFFFFFFFFFFFFFFFFFFFFFFFFFFFFFFFFFF,FFFF:FFFFFFFFFFFFF,FFF:FFFFFFFF:FF:::FFFFFFFFFFFFFFFFFFFFFF:FFF:FFFFFFF:::FFFFFF:FFFFF,FFFFFFFF,:FFFF,FFFFFFF:FFF:F,FFF:,FFFFFFF:FFF,FF:FFFFFFFFF:,FF,FFFFF,:FFFFFFFFFF:FFF,F:F
@A00920:152:HGHKKDRXX:2:2103:7256:4445 1:N:0:AGGAGTGG+TAAGTTCC
ACTCCTACGGGAGGCAGCAGTGGGGAATATTGGACAATGGGCGAAAGCCTGATCCAGCCATGCCGCGTGAGTGATGAAGGCCTTAGGGTTGTAAAGCTCTTTTATGAGGGAAGATGATGACTGTACCTCAAGAATAAGCTCCGGCTAACTTCGTGCCAGCAGCCGCGGTAATACGAAGGGAGCTAGCGTTGTTCGGACTCACTGGGCGTAAAGCGCGCGTAGGTGGCTTTGCAAGTCAGAGGTGAAATCC
+
FFFFFFFFFFFFF:FFFFFFFFFFFFFFFFFF:FFFFFFFFFFFFFFFFFFFFFFFFFFFFFFFFFFF:FF:FFFFFFFFFFFFFFFFFFFFF:F,,FFFFFFFF:FFFFFFF,FFFF,:F,:FF,,FFFF:FFFFF:F:FFFFF,FFF:FFFF:FFFF,FFFF,FFFFF:FFFFFFFFFFF,FFFFFF:F:FFFFF,FFFFFF,F,FFFFF,FFFFFFFFFFFFFFFFFFFFF:FFFFFFFFFFFFFF,
@A00920:152:HGHKKDRXX:2:2103:12626:5102 1:N:0:AGGAGTGG+TAAGTTCC
ACTCCTACGGGAGGCAGCAGTGGGGAATATTGGACAATGGGCGCAAGCCTGATCCAGCCATGCCGCGTGTGTGAAGAAGGCCTGCGGGTTGTAAAGCACTTTCAGCGGGGAAGAAAAAGTCGGAGCTAACACCTCCGAAATTGACGTTACCCGAAGAAGAAGCACCGGCTAACTCCGTGCCAGCAGCCGCGGTAATACGGAGGGTGCAAGCGTTGTCCGGAATTATTGGGTGTAAAGGGTGTGCAGGCGG
+
FFFFFFFFFFFFFFFFFFFFFFFFFFFFFFFFFFFFFFFFFFFFFFFFFFF:FFFFFFFFFFFFFFFFFFFFFFFFFF:FFFFFFFFFFFFFFFFFFFFFFFFFFFFFFFFFFFFFFFFFFFFFFFFFFFFFFFFF:FFFFFFFFFFFFF:FFFFFFFFFFFFFFFFFFF:FFFFFFF:FF:FFFFFFFFF,F:FFFFFFFF:FFFFFFFFFFFFFFFFF:F,FF,FFFF:FFFFF:FFFFFFFFFFFFF
@A00920:152:HGHKKDRXX:2:2103:31024:5306 1:N:0:AGGAGTGG+TAAGTTCC
ACTCTACGGGAGGCAGCAGTAAGGAATATTGCACAATGGGCGCAAGCCTGATGCAGCAACGCCGCGTGCCCGAGGAAGGCCTTCGGGTTGTAAAGGGCTTTTCTGGCTGAAGAGGAAGGACGGTAGGCCAGGAATAAGCGTCGGCTAACTACGTGCCAGCAGCCGCGGTAAAACGTAGGACGCGAGCGTTATCCGGATTTACGGGGCGTAAAGCGCGCGCAGGCGGTCCTTTAAGTCTGTTGTGATGGCC
+
FFFF:FFFF:FFFFFFFFFFFFFFFFFF:FFFFFFFFFFFFFFFFFFFFFFFFFFFFFFFFFFFFFFFFFFFFF:F:FFFFFFFFFFFFFFFFFFFFFFFFFFFFFFFFF:FFFF,,FFFFFFFFF:FFFFFFFFFF:FFFF,FFFFFFFF::FFF:FFFFFFF:FFFFFFF,:FF,FFFFF:FFFFF,F,FF,FF:F,F,,,FFFFFF:,F,,FFFFFFFFFFFFF:FF,F,:FF:F:,,FFFF,,FF,
@A00920:152:HGHKKDRXX:2:2103:30843:5776 1:N:0:AGGAGTGG+TAAGTTCC
ACTCCTACGGGAGGCAGCAGTCGGGAATTTTGGGCAATGGGGGAAACCCTGACCCAGCAACGCCGCGTGAAGGATGAAGTATTTCGGTATGTAAACTTCGAAAGAATAGGAAGAATTAATGACGGTAATATTTATAAGGTCCGGCTAACTACGTGCCAGCAGCCGCGGTAATACGTATGGGGCAAGCGATGTCCGGATTTCTTGGGCGTAAAGATCTTGTAGGCGGCCGCACAGGTCAGTTGTGAAAACT
+
:,F,:FFFF:,FFF::FF:FFFF:FFF,FFF::F,F,,:F,,,FF:F:F:FFFF,FFFFFFF,FF:F:F:FFFFFFFFF,F,FFF,:FFFFFF:,FF:::FF::,,FFF:FF,F:FFFFF:FFF:FF,:FFF,::F::FFF,,,F,FF,:FF,F,:FFFFF:F,,F,FFFF,FF,,::,::FFF:,FF,F,FFF,F:FF,,:,,:,F:,:FF,,,F,:F::,FF,F,FF:FF,:FF:,,FF,FFF,,FFF
@A00920:152:HGHKKDRXX:2:2103:10890:5885 1:N:0:AGGAGTGG+TAAGTTCC
ACTCCTACGGGAGGCAGCAGTAGGGAATTTTCCACAATGGGGGAAACACTGATGGAGCAACGCCGCGTGAACGATGAAGCACTTCGGAGTGTAAAGTTCTTTAGTGAGGGACGAAAAAGTCGCTAACTGAATTGGCGGATCCTTCTAACTACGTGAAGACAGAGCCACTCATAAGTACGAGGCAGCAGAAGAGCTAATAAATATGGAGAAATGGTTTACCGGAAGTACGTGTATGTATGTCTTCCTATCT
+
,:FFFF,FFFFFFFF:FFFFF:FFF:FF,FF:FFFFFFFF,:F,FF:,FFF:FF,FFF,FFFFFFFFFFF,FFFFF:F:F,FFFFFF,FFFFFFFF,FFF,F,FF,,FF:FFFF,,F:F,:,,F,:FF,FF,,,,:,,F,,FFF,,,,,FFF,::,,,,:,,,,FF,,,,,:FF,:F:F,,,F:,:,F,,FF,,F,FF:,,:::F:,F,FF:,FFF,,:,,F,,:F,:F,,F:F,,,:F,,,,,,:FFF,
@A00920:152:HGHKKDRXX:2:2103:12762:6245 1:N:0:AGGAGTGG+TAAGTTCC
ACTCCTACGGGAGGCAGCAGTGGGGAATATTGGACAATGGGCGCAAGCCTGATCCAGCCATGCCGCGTGAGTGATGAAGGCCCTAGGGTTGTAAAGCTCTTTTGTGCGGGAAGATAATGACGGTACCGCAAGAATAAGCCCCGGCTAACTTCGTGCCAGCAGCCGCGGTAATACGAAGGGGGCTAGCGTTGCTCGGAATCACTGGGCGTAAAGGGTGCGTAGGCGGGTCTTTAAGTCAGGGGTGAAATCC
+
F:FFFFFFFFFFFFFFFFFFFFFFFF:FFFFFFFFFFFFFFFFFFFFFFFF:FFFFF:FFFFFFFFFFFFFFFFFFFFFFFF:FFFFFFFFFFFFFFFFFFFFFFFFFFFFFFFFFFFFFFF:FFFFFFFFFFFFFFFFFFFFFFFFFFFFFFFFFFFFFFFFFFFFFFFFFFFFFFFF:FFFFFFFFFFFFFFFFFFFFFF,F:FFFFFFFFFFFFFFFFFFFFFFFFFFFFFFFFFF,FFFFFFFFFF
@A00920:152:HGHKKDRXX:2:2103:5330:6433 1:N:0:AGGAGTGG+TAAGTTCC
ACTCCTACGGGAGGCAGCAACTAAGAATCTTCCGCAATGGGCGAAAGCCTGACGGAGCGACACCGCGTGTGGGAAGACGCGTTTCGGCGTGTAAACCACTGTGGCAGGGGAAGAATTTTGACGGTACCCTGCTAGAAAGGACCTGCTAACTACGTGCCAGAAGCCTCGGTAATACGTAGGGTCCAAGCGTTATCCGGATTTATTGGGCGTAAAGCGTTCGTAGGCGGATTGGTAAGTGGTGGGTTAAAGA
+
FFFFFFFF,FFFFFFFFFFFF:FFFFFFFFFFFFFFFFFFFFFFFFFFFFFFFFFFFFFFFFFFFFFFFFFFF:FFFFFFFFFFFFFFFFFFFFFFFFFF,FFFFFFFFFFFFFFFFFFFFFFFFFFFFFFFFFFFFFF:FFFFFFFFFFFFF,FFFFFFFFFFFFFFFFFFFFFFFFFFFFFFFFF:FFFFFFFFFF,FFFFFF,FFFFFFFF,FFFFFFFFFFFFF,FFFFF:FFFFFF:FFFFFFF:
@A00920:152:HGHKKDRXX:2:2103:21856:7341 1:N:0:AGGAGTGG+TAAGTTCC
ACTCCTACGGGAGGCAGCAGTAGGGGATCTTGCGACAATGGGCGAAAGCCTGACGCAGCAACGCCGCGTGCGGGATGACGGCCTTCGGGTTGTAAACCGCTTTTCGGGGGGAAGAGGAAGGACGGTACCCCCGGAATAAGTCTCGGCTAACTACGTGCCAGCAGCCGCGGTAAAACGTAGGAGGCGAGCGTTATCCGGATTTACTGGGTGTAAAGCGCGTGTAGGCGGTCGTGCAAGTGAGGCGTGAAAG
+
FFFFFFFFFFFFFFFFFFFFFFFFFFFFFFFFFFF:FFFFFFFFFFFFFFFFFFFFFFFFFFFFFFFFFFFFFFFFFFFFFFFFFFFFFFFFFFFFFFFFFFFFFFFFFFFF,FFFFFFFFFFFFFFFFFFFFF,FFFFFFFFFFFFFFFFFFF,FFFFFFFFFFFFFFFFFFFFFFFFFFFFFFF:FFFFFFFFF:::FFFFFFFFFFFFFF:FFFFFFFFFF:FFFFFFFFFF,FFFFFFFFFF,,FF
@A00920:152:HGHKKDRXX:2:2103:9959:7780 1:N:0:AGGAGTGG+TAAGTTCC
ACTCCTACGGGAGGCAGCAGTGGGGAATATTGGACAATGGGGGAAACCCTGATCCAGCAATGCCGCGTGAGTGATGAAGGCCTTAGGGTTGTAAAGCTCTTTTACCAGGGATGATAATGACAGTACCTGGAGAATAAGCTCCGGCTAACTCCGTGCCAGCAGCCGCGGTAATACGGAGGGAGCTAGCGTTGTGCGGAATTACTGGGCGTAAAGTGTGCGCAGGCGGCCGCGCAAGTCGAGTGTGAAAGCC
+
:FFFFFFFFFFFFFFFFFFFFFFFFF,FFFFF,FFFFFFFF,FFF:,FFFFFF:FFFF,F,F:FF:FFFFFFF:FFFFFFF,FFFFFF,:F,:::F:FF:F:FFFFFFFFFFFFFFFFFFFFFF:FFFFFFFFFFFFFFFFFFFFFFFFFFFFFFFFFFFFFFFFFFFFFFF,FFFFFFFFFFFFFFFF:FF,:FFFF::FFFFFFFFFF,FFFFF:FFF:FFF:FFFFFFFFF:F::FFFFFFFFFFFF
@A00920:152:HGHKKDRXX:2:2103:13395:8093 1:N:0:AGGAGTGG+TAAGTTCC
ACTCCTACGGGAGGCAGCAGTGGGGAATATTGGACAATGGGCGAAAGCCTGATCCAGCCATGCCGCGTGAGTGATGAAGGCCCTAGGGTTGTAAAGCTCTTTCAACGGTGAAGATAATGACGGTAACCGTAGAAGAAGCCCCGGCTAACTTCGTGCCAGCAGCCGCGGTAATACGAAGGGGGCTAGCGTTAATCGGAATTACTGGGCGTAAAGCGTGCGCAGGCGGTTTTGTAAGACCGATGTGAAATCC
+
FFFFFFFFFFFFFFFFFFFFFFFFFFFFFFFFFFFFFFFFFFFFFFFFFFFFFFFFFFFFFFFFFFFFFFFFFFFFFFFFFF:FFFFFFFFFFFFFFFFFFFFFFFFFFFFFFFFFFFFFFFFFFFFFFFFFFFFFFFFFFFFFFFFFFFFFFFFFFFFFFFFFFFFFFFFFFFFFFFFFFFFFFFFFFFFFFF:FF,FFFFFFFFFFF:FFFFFFFFFFFFFFFFFFFFFFFFFFFFF:FFFFFFFFFF
@A00920:152:HGHKKDRXX:2:2103:31738:8484 1:N:0:AGGAGTGG+TAAGTTCC
ACTCCTACGGGAGGCAGCAGTGGGGAATCTTGCGCAATGGCCGAAAGGCTGACGCAGCGACGCCGCGTGCGGGATGACGCTTTTCGGAGTGTAAACCGCTGTCGGGTGGGAAGAAGGTCCCGGGGAGGAAATGCCCTGGGGATGACGGTACCACCAAAGGAAGCACCGGCTAACTTCGTGCCAGCAGCCGCGGTAATACGAAGGGTGCGAGCGTTGTTCGGAATTATTGGGCGTAAAGCGCACGTAGGCG
+
FFFFFF:FFF:FFFFFFFFFFFFFFFF,FFF,FFFFFFFFF:FFFFF:FFFFFF,F:FFFFFFFFFFFFF,FFFFFFFFFF:FF::FFFFFFFFFFFFFFFFFFFFFFFFFFFFFFFFFFFF:FFFFFFFFFFFFFFFFFFFFFFFFFFFFFFFFFFFFFFFF:FFFFFFFFFFFFFFFFFF,,FFFFFFFFF,FF,F:FFFF:FFF,FF::FFFFFFFFFFFFFFFF,FFFF,FF,,FFFFFFFFF,:F
@A00920:152:HGHKKDRXX:2:2103:32524:8563 1:N:0:AGGAGTGG+TAAGTTCC
ACTCCTACGGGAGGCAGCAGTAAGGGATCTTGCGACAATGGGCGAAAGCCTGACGCAGCAACGCCGCGTGCGGGATGACGGCCTTCGGGTTGTAAACCGCTTTTCGGGGGGAAGAGGAAGGACGGTACCCCCGGAAGAAGTCTCGGCTAACTACGTTCCAGCAGCCGCGGTAAAACGTAGGAGGCGAGCGTTATCCGGATTTACTGGGTGTAAAGCGCGTGTAGGCGGTCCTGCAAGTGGCGCGTGAAAG
+
F,:F,F:,,,FFF,FFFFF:,FF:FFFFF::F,:F:FFFFFF,F::FFFFF,FF,:FFFFFFFFFFFFFF::,FFF:,::F:FFFFFF:,FF:FFFFFFFFFFFF:,,FFFFFF::,FF,F:,FFFFF,FF,FF:FFFFFF:F,FFFFFFF:FFFF,FFFFFFF:FFFFFFFF:FFFFFF,FFFF:F,F,::FFFFFFFFF:FFFFFFFFFFF:FFF:FFFFFFFF,FFFF:FFFFFFFFF:F,FFFFF,
@A00920:152:HGHKKDRXX:2:2103:1353:8876 1:N:0:AGGAGTGG+TAAGTTCC
ACTCCTACGGGAGGCAGCAGTGGGGAATATTGGACAATGGGCGCAAGCCTGATCCAGCCATGCCGCGTGGATGATGAAGGCCTTAGGGTTGTAAAGTCCTTTTAACGGGGAAGATAATGACGGTACCCACAGAAGAAGCCCCGGCCAACTACGTGCCAGCAGCCGCGGTAACACGTAGGGGGCAAGCGTTGTCCGGAATTACTGGGCGTAAAGCGCGCGCAGGCGGGACCTGCAAGTCGGAAGTGAAATC
+
FFFFF:FFFFFFFFFFFFFF:FFFFF:FFFFFF:FFFFFFFFFFF:FFFFFFFFFFFFFFFFFFFFFFFFF,FF,FFFFFFFFFFFFFFFFF,FF:FFF,:FFFFFFFFFFFFFF:FFF:FF:FFFFF:FFFF:FFFFFFF:FFFFF:FFFFFFFFFFFFFFFFF:F:FFFF:FFFFFFFFFFF,FFF,FFFFFFFF,FFFFFFFFFFFF,FFFFFFFFFFFFFFFFFFFFFF,FFFFFFF:FFFFFFF:
@A00920:152:HGHKKDRXX:2:2103:21332:9095 1:N:0:AGGAGTGG+TAAGTTCC
ACTCCTACGGGAGGCAGCAGTGGGGAATATTGGACAATGGGCGAAAGCCTGATCCAGCAATGCCGCGTGAGTGATGAAGGCCTTAGGGTTGTAAAGCTCTTTTACCCGGGATGATAATGACAGTACCGGGAGAATAAGCTCCGGCTAACTCCGTGCCAGCAGCCGCGGTAATACGGAGGGAGCTAGCGTTGTTCGGAATTACTGGGCGTAAAGCGCACGTAGGCGGCTTTGTAAGTTAGAGGTGAAAGCC
+
FFFFFF:FFFFFFFFFFFFFFFFFFF:FFFFFFFFFFFFFFFFFFF:FFFFFFFF:FFFFFFFFFFFFFFFF:FFFFFFFFFFFFFFFFFFFFFFFFFFFFFFFFFFFFFFFFFFFFFFFFFFFFFFF:FFFFFFFFFFFFFFFFFFFFFFFFFFFFFFFFFFFFFFFFFFFFFF:FFFFFFFF:FFFFFFFFFFFFFFFFFFFFFFFFFFFFFFFF:FFFFFFFF:F,FFF,FFFFFF,FFFFFFFFFF
@A00920:152:HGHKKDRXX:2:2103:8061:9690 1:N:0:AGGAGTGG+TAAGTTCC
ACTCCTACGGGAGGCAGCAGTGGGGAATCTTGCGCAATGGGCGAAAGCCTGACGCAGCAACGCCGCGTGGGGGATGAAGGCTTTCGGGTTGTAAACCCCTTTCAGCAGGGACGATTATGACGGTACCTGCAGAAGAAGGACCGGCCAACTACGTGCCAGCAGCCGCGGTAATACGTAGGGTCCAAGCGGTGTCCGGATTTATTGGGCGTAAAGAGCTCGTAGGCGGCTCAGTAAGTCGGATGTGAAAACT
+
,FFFFFFFFFFFFFFFFFFFFFFFFF:FFFFFFFFFFFFFFFFFF::FFFF:FFF,FFFFFFFF::FFF:FFFFFFFFFFFFFF:F:FFFFFFFFFF:FFFFFFFFFFFFFFFFFFFFFFFFFFFFFFFFFFFFFFFFFFFFFFFF:F:FFFFFFFFFFFFFFFFFFFFFFFF:F:FFFFFF:FFF:F,FFFFF:F::FFFFFFFF:FFFFFFFFFF:FFF:FF:FFF:F:FFFFFFFFFFFFFFFFF:F
@A00920:152:HGHKKDRXX:2:2103:1633:10019 1:N:0:AGGAGTGG+TAAGTTCC
ACTCCTACGGGAGGCAGCAGTAGGGAATATTGGTCAATGGGTGCAAGCCTGAACCAGCCATGCCGCGTGCAGGAAGACGGCCTTCTGGGTTGTAAACTGCTTTTACCAGGGGATAAAAGGCCCATGCGTGGGACATTGAAGGTACCTGGTGAATAAGCCACGGCTAACTACGTGCCAGCAGCCGCGGTAATACGTAGGTGGCGAGCGTTGTCCGGATTTATTGGGTTTAAAGGGTGCGTAGGCGTCCTGA
+
FFFFF:FFFFFFFFFFFFFFFFFFFFFFF:FFFFFFFFFFFFFFFFFFFFFFFF:FFFFFFFFFFFFFFFF:FFFFFFFFFFF:FFFFFFFFFF:FFFF:FFFFFFF:FFFFFFFFFFFFFFFFFFFFFFFFFF:,,FF,FFFFFFFFFFFFFFF:FFFFFFFFFFFFF,FFFFFFFFF:FFFF:FFFF:F:FFFFFFFFF:FFFFFF,FFFFFF:,:FFF:FFFF,FF::F:FFF:FFFFFFFFFFFFF
@A00920:152:HGHKKDRXX:2:2103:29595:10128 1:N:0:AGGAGTGG+TAAGTTCC
ACTCCTACGGGAGGCAGCAGTGGGGAATTTTGGACAATGGGCGCAAGCCTGATCCAGCCATTCCGCGTGCAGGATGAAGGCCCTCGGGTTGTAAACTGCTTTTGTACGGAACGAAAAAGCCCTTTCTAATACAGAGGGTCCATGACGGTACCGTAAGAATAAGCACCGGCTAACTACGTGCCAGCAGCCGCGGTAATACGTAGGGTGCGAGCGTTGTCCGGAATCACTGGGCGTAAAGGGCGCGTCGGCG
+
FFFFFF:FFFFFFFFFFFFFFFFFFFFFFFFFFFFFFFFFFFFFFFFFFFFFFFFFFFFFFFFFFFFFFFFFFFFFFFFFFFFFFFFFFFFFFFFFFFFFFFFFFFFFFFFFFFFFFFFFFFFFFFFFFF:FFFFFFFFFFFFFFFFFFF:FFFFFFFFF:FFFFFFFFFFFFFFFFFFFFF:FFFFFFFFFFF,FFFFFFFFFFFFF:FFFFFFFF:F:F:FFFF:FFFFFFFF:FFFFFFFFF,FFFF
@A00920:152:HGHKKDRXX:2:2103:4490:10363 1:N:0:AGGAGTGG+TAAGTTCC
ACTCCTACGGGAGGCAGCAGTGGAGAATCTTGCACAATGAGCGCAAGCTTGATGCAGCCACGCCGCGTGAGGGAAGAAGGCCTTCGGGTTGTAAACCTCTTTCAGTAGTGAAGAAGCGAAAGTGACGGTAACTACAGAAGAAGCCCCGGCCAACTACGTGCCAGCAGCCGCGGTAATACGTAGGTGGCAAGCGTTGTCCGGATTTACTGGGCGTAAAGCGCGCGCAGGCGGCCTGTTAAGTCTGCTGTAA
+
FFFFFFFFFFF:FFFFFFFFFFFFFFFFFFFFFFFF,FFFFFFFFFFFFFFFFFFFFFFFFFFFFF:FFFFFFFFFFFFFFFFFFFFFFFFFF:FF:FFFFFFFFFFFFFFFFFFFFFFFFFFFFFFFFFFFFFFFFFF,FFFFFFFFFFFFFFFFFFFFFFFFFFFFFFFFFFF:FFFFFFFFFFFFF:FFFFFFFFFFFFFFFFFFFFFFFFF,FFFFFFFFFFFFFFFFFF:FFFFFFFFFFFFFFF
@A00920:152:HGHKKDRXX:2:2103:27769:10441 1:N:0:AGGAGTGG+TAAGTTCC
ACTCCTACGGGAGGCAGCAGTCGGGAATTTTGCCCAATGGACGAAAGTCTGAGGCAGCAACTCCGCGTGAGGGATGAAGGCTCTCGGGTCGTAAACCTCTTTTCTCAGGGAAGATCCAAGACGGTACCTGAGGAATAAGCCACGGCTAACTACGTGCCAGCAGCCGCGGTAATACGTAGGTGGCAAGCGTTGTCCGGATTTACTGGGCGTAAAGAGCGCGCAGGCGGCTGGTCAAGTCCGATGTGAAATC
+
FF:FFFFFFF:FFFFFFFFFFFFFFFFFFFFFFFFFFF::FFFF,FF:FFFFFFFFFFF,FFFFF::FF:FFF,FFFF:FF:FFFFF:FFFFF:FFFFF:FFFFFFFFF:,:FFFFFFFFFF:FFFFFFF:FFFFFFFFFFFFFFFFFFF:FFFFFFFF:F,FF:FFFFFF,FFFF:FFFFF,FFFFFFFFFFFFFFFFFFFFFFFFFFFFF,FFFFFFF:FFFFFFFFFFFFFFFFF:F:FFFFFFFFF
@A00920:152:HGHKKDRXX:2:2103:25319:10551 1:N:0:AGGAGTGG+TAAGTTCC
ACTCCTACGGGAGGCAGCAGTGGGGAATATTGCGCAATGGGCGAAAGCCTGACGCAGCGACGCCGCGTGTGGGATGACGGCCTTCGGGTTGTAAACCACTGTCGGGAGGGACGAATGCGCCGCAAGGCGAGTGACGGTACCTCCAAAGGAAGCACCGGCTAACTCCGTGCCAGCAGCCGCGGTAATACGGAGGGTGCGAGCGTTGTCCGGACTCAGTGGGTGTAAAGGGTGTGTAGGCGGGACTGTAAGT
+
FFFFFFFFFFFFFFF:FF:F:FFFF:FFFFFFFF:FFFFFFFFFFFFFFFFFFFF:FFFFFFFFFFFFFFFFFFFFFFFFFFFFFFFFFFFFFFFFFFFFFFFFFFFFFFFFFF,FFFFFFFFFFFFFFFFFFFFFF:FFFFFFFFFFFFFFFFFFFFFFFFFFFFFFFFF,FFF:FFFFFFF:FFFFFFFFFFFFFFFFFFFFFFFFF::,FFF,FFFF:FF:FFFFFFFFFF,FFFFFFFFFFF,FF:
@A00920:152:HGHKKDRXX:2:2103:14064:12978 1:N:0:AGGAGTGG+TAAGTTCC
ACTCCTACGGGAGGCAGCAGTAAGGGATCTTGCGACAATGGGCGAAAGCCTGACGCAGCAACGCCGCGTGCGGGATGACGGCCTTCGGGTTGTAAACCGCTTTTCGGGGGGAAGAGGAAGGACGGTACCCCCGGAATAAGTCTCGGCTAACTACGTGCCAGCAGCCGCGGTAAAACGTAGGAGGCGAGCGTTATCCGGATTTACTGGGTGTAAAGCGCGTGTAGGCGGTCGTGCAAGTGAGGCGTGAAAG
+
FFFFFFFFFFFFFFFFFFFFFF:FFFFFFFFFFFFFF:FFFFFFFFFFFFFFFFFFFFFFFFFFFFFFFFFFFFFFFFFFFFFFFFFFFFFFFF,:FFFFFFFFFFFFFFFFFFF:FFFFFFFFFF:FFF::FFF:FFF:FFF:FFFFFFFFFFFFFFFF:FFFFFFFFFFFFFFFFFFFFFFFFFFFF:FFFFF:FFFFFFFFF:FFFFFFF:FFFFFFFFFFFFFFF:FFFFF,FFFF:FFFFF:FFF
@A00920:152:HGHKKDRXX:2:2103:20880:14011 1:N:0:AGGAGTGG+TAAGTTCC
ACTCCTACGGGAGGCAGCAGTGGGGAATCTTGCGCAATGGGCGAAAGCCTGACGCAGCGACGCCGCGTGCGGGAAGACGGCCTTCGGGTTGTAAACCGCTTTCAGCAGGGACGAAATTGACGGTACCTGCAGAAGAAGCTCCGGCCAACTACGTGCCAGCAGCCGCGGTAATACGTAGGGGGCGAGCGTTGTCCGGAATCATTGGGCGTAAAGGGCGTGTAGGCGGCCCTGTAAGTCGGATGTGAAATCC
+
FFFFFFFFFFFFFFFFFFFF:FFFFF:FFFFFFFFFFFFFFFFFFFFFFFFFFFFFFF:FFFFFFFFFF:FFFFFFFFFFFFFFFFFFFFFFFFFFFFFFFFFFFFFFFFFFFFFFFFFFFFFFFFFFFFFFFFFFFFFFFFFFFFFFFF::::F:FFFFFFFFFFFFFFFFFFF,FFFFFFFFFFFFFFFFFFFFFF,FFFFFFFFFFFFFFF:FFFFFFFFFFFFFFF,FFFFF::FFFFFFFFFFF,
@A00920:152:HGHKKDRXX:2:2103:32226:14090 1:N:0:AGGAGTGG+TAAGTTCC
ACTCCTACGGGAGGCAGCAGTCGAGAATCTTTCGCAATGGGCGCAAGCCTGACGAAGCGACGCCGTGTGAGTGAAGAAGGCCTTCGGGTTGTAAACCTCTTTCAGTAGGGAAGAAGCGAAAGTGACGGTACCTGCAGAAGAAGCACCGGCTAACTTCGTGCCAGCAGCCGCGGTAATACGAAGGGTGCAAGCGTTACTCGGAATTACTGGGCGTAAAGCGTGCGTAGTTGGTTCGTTAAGTCTGCCGTGA
+
:FFFFFF:F:FFFFFFFFFFFFF,F:FFFFFF:FFF,FFFFFFFFFFFF:FF:F:FFFFF:F,FF:FFFFFFFFFFF,FFFFFFFFFFFFFFFFFFFF::FF:FFFFFFFFFFFFFFFFFFFFFFFFFFFFFFFFFFFFFFFF::F:FFFFFFFFFFFFFFFFFF:FFFFFFFFFFFFFFFFFFF:FFFFFF::FFF:F,FFFFFFFFF,F:FFFF:FFFFFFFFFF,FFFFFFFFF:F,FFFF,F:FF:
@A00920:152:HGHKKDRXX:2:2103:11379:14747 1:N:0:AGGAGTGG+TAAGTTCC
ACTCCTACGGGAGGCAGCAGTGGGGAATTTTGGACAATGGGCGAAAGCCTGATCCAGCAATGCCGCGTGTGTGACGAAGGCCTTCGGGTTGTAAAGCACTTTTGTCCGGAAAGAAATCGGTCGGGCTAATACCTCGACTGGATGACGGTACCGGAAGAATAAGCACCGGCTAACTACGTGCCAGCAGCCGCGGTAATACGTAGGGTGCGAGCGTTAATCGGAATTACTGGGCGTAAAGCGTGCGCAGGCT
+
FFFFFFFFFFFFFFFFFFFFFFFFFFFFFFFFFFFFFFFFFFFFFFFFFFF:FFFFFFFFFFFFFFFFFFFFFFFFF:FFFFFFFFFFFF:FFFFFFF,FFFF,FFFFFFFFFFFFFFFF:FFFFFFFF:FFFFF:FFFFFFFFFFFFFFF:FFFFF:F::FFF,F:FFFFFFFFFFF:FFFF:FFFFF,F:FFFFF:FFFFFFF,FFFFFF,FFFFF:FFFFFFFFFFFFFFFFFFFFFF,F::FFFF,
@A00920:152:HGHKKDRXX:2:2103:21169:16141 1:N:0:AGGAGTGG+TAAGTTCC
ACTCCTACGGGAGGCAGCAGTGGGGAATATTGGACAATGGGCGAAAGCCTGATCCAGCAATGCCGCGTGAGTGATGACGGCCTTCGGGTTGTAAAGCTCTTTTACCCGGGAGGATACTGACAGTACCGGGAGAATAAGCCCCGGCTAACACAGTGCCAGCAGCCGCGGTACTACGGAGGGGGCGAGCGTTGTTCGGAATTACTGGGCGTCAAGGGCGCGTAGGCGGCCTGCTAAGTCGAACGGGAAATCA
+
FFFFFFFF:FFFF:FFFFFFFFFFFF:FFFFFF:FFFFFFFF:,FFFFFFFFF:FFFFFF,FFFFF:,FFFFFFFFF,FFFF,:,FFFF,FFFFF:FFFFFFFFFF:FFFF,FF,:,,F,F:,FFF:FFFF:F:F:FFFFFFFF,:,FF,F,,:FFFF:F::,,:FFF,F,:,,F::,,F:F:,,,FF,,:F,F:F:F,FF:F,:,:F:,:FF,:FFFF,F,,FFFFF:FFF,FFFF:::F,,FFF:FF,
@A00920:152:HGHKKDRXX:2:2103:27218:16407 1:N:0:AGGAGTGG+TAAGTTCC
ACTCCTACGGGAGGCAGCAGTGGGGAATCTTAGACAATGGGGGAAACCCTGATCTAGCCATGCCGCGTGAGTGACGAAGGCCCTAGGGTCGTAAAGCTCTTTCGCCGGGGAAGATAATGACGGTACCCGGTAAAGAAGTCCCGGCTAACTCCGTGCCAGCAGCCGCGGTAATACGGAGGGGACTAGCGTTGTTCGGAATTACTGGGCGTAAAGCGCGCGTAGGCGGACTACTAAGTCAGGGGTGAAATCC
+
FFF:,FFFFF,FFFF::F:,F:FFFFFFFF,FFFF,F:FF:F::FF:FFF:FFFFFFFF,FFFF:FFFFF::FFF,:,FFFFFFF,F:FF,FFFF,FF,FF,FFF:::F::::FFFFFFFFFFFFFFFFFFFF:FFFF:FFFF:FFFFFFFFFFFFFFFFFFFFFFFFFF:FFFFFFFFFFF:FFF,FFFF::FFFFFF:FFFFFFFFFF::F:FFFFFFFFFFFFFFFFF:FFF:FFFFFFFF:FFFFF
@A00920:152:HGHKKDRXX:2:2103:14416:16626 1:N:0:AGGAGTGG+TAAGTTCC
ACTCCTACGGGAGGCAGCAGTGGGGAATCTTGCGCAATGGGCGAAAGCCTGACGCAGCAACGCCGCGTGGGGGATGAAGGCTTTCGGGTTGTAAACCCCTTTCAGCAGGGACGATTATGACGGTACCTGCAGAAGAAGGACCGGCCAACTACGTGCCAGCAGCCGCGGTAATACGTAGGGTCCGAGCGTTGTCCGGATTTATTGGGCGTAAAGAGCTCGTAGGTGGCTCCGTAAGTCGGGTGTGAAAACC
+
FFFFFFFFFFFFFFFFFFFFFFFFFFFFFFFFFFFFFFFFFFFFFFFFFFFFFFFFFFF,:FFFFFFFF::FFFFFFFFFFF,F:,FFFF,FF,F:FFF:FFF,F:FFFF,FFF:FFFFFFFF:FFFFFF:FFFFFF,FFFFFFFFFFF,FFFF:,FFF:F,FFF,:,F:FFFFF,FFF::FF:FFFFF,FFFFFFFFFFF:FF:FFFFFFFFFFF:FFF:,FFFFF:F,F,FFFFFFFFFFFFFFFF:F
@A00920:152:HGHKKDRXX:2:2103:20735:16892 1:N:0:AGGAGTGG+TAAGTTCC
ACTCCTACGGGAGGCAGCAGTGGGGAATATTGGACAATGGGCGCAAGCCTGATCCAGCAATGCCGCGTGGGTGAAGAAGGCCTTCGGGTTGTAAAGCCCTTTTGTACGGGAAGAAAAGCTGCCGGTTAATACCCGGTGGTCATGACGGTACCGTAAGAATAAGCACCGGCTAACTTCGTGCCAGCAGCCGCGGTAATACGAAGGGTGCAAGCGTTAATCGGAATTACTGGGCGTAAAGCGTGCGTAGGCG
+
:FFFFFFFFFFFFFFFFFFFFFFFFFFFFFFFF:FFFFFFFFFFFFFFFFFFFFFFFFFFFFFFFFFFFFFFFFFFFFFFFFFFFFFFFFFFFFFFFFFFFFFFFFFFFFFFF:F:,FFFFFFFFFFFFFFFFFFFFFFFFFFFFFFFFFFFFFFFFFFFFFFFFFFFFFFFFFFFFFFFFFFF:FFFFFFFFFFF:FFF:FFFFFFFFFFFFFFFFFFFF:FFFFFFFFFFFFFFFFFFFFFFFFFFFF
@A00920:152:HGHKKDRXX:2:2103:24117:17080 1:N:0:AGGAGTGG+TAAGTTCC
ACTCCTACGGGAGGCAGCAGTAAGGGATATTGCACAATGGGCGCAAGCCTGATGCAGCAACGCCGCGTGCACGATGAAGGCCTTCGGGTCGTAAAGTGCTTTTCTAGCTGAAGAGGAAGGACAGTAAGCTAGGAATAAGTGTCGGCTAACTACGTGCCAGCAGCCGCGGTAAAACGTAGGACGCAAGCGTTATCCGGAGTTACTGGGCGTAAAGCGCGGGCAGGCGGCTTGTCAAGTGGATTGTGAAAGC
+
FFFFFF:FFFFFFFFFFFFFF:FFFF:FFFFFFFFFFFFFFFFFFFFFFFFFFFFFFFFFFFFFFFFFFFFFFFFF:FFFFFFF,FFFFFFFFFFFFFFFFFFFFFFFFFFFFFFF::FFFFFFFFFFFFFFFF:FFFFFFFFFF:FFFFFFFFFFFFFFFFFFF:FFFF,FFFFFFFFFFFFFFFFFFFFFFFFFFFFFFF:FFFFFFFF,FFFFFFFFFF:FFFFFFFFFF:FFFFF:FFFFFFF::F
@A00920:152:HGHKKDRXX:2:2103:15338:17127 1:N:0:AGGAGTGG+TAAGTTCC
ACTCCTACGGGAGGCAGCAGTGGGGAATATTGGACAATGGGCGCAAGCCTGATCCAGCCACGCCGCGTGAGTGATGAAGGCCTTCGGGTTGTAAAGCTCTTTCGACGGGGACGATGATGACGGTACCCGTATAAGAAGCCCCGGCAAACTTCGTGCCAGCAGCCGCGGTAATACGAAGGGGGCTAGCGTTGTTCGGAATTACTGGGCGTAAAGCGAACGTAGGCGGTGTTCCATGTCAGAGGTGAAAGCC
+
FF,:FFFFFFF,,FFFFFFF,FFFFF:FFFFFF:FF:FFFFFFF:,FFFFFFFFFFFFFFFFFFFFFFFFFFFFFFFFFFFFFFFFFFFFFFFFFFFFF:F:FFFFFFFFFFFFF:FFFFFFFFFFFFFFFF,FFFFFFFFFFFFF::FFFFFFFFFFFFFFFFFFFFFFFFFFFFF:FFFFFFF:FFF:F:FFF:FF::,,FFF:FFFF:::F,:FFFFFFFFFFFFFFF,F:F:F:F:F,F:::,:F:
@A00920:152:HGHKKDRXX:2:2103:30770:17174 1:N:0:AGGAGTGG+TAAGTTCC
ACTCCTACGGGAGGCAGCAGCAGGGAATCTTGCGCAATGGCCGAAAGGCTGACGCAGCGACGCCGCGTGGAGGATGACGCCCTTCGGGGTGTAAACTCCTGTTGCCCGGGACGAACCTCCCCTTTCGAGGGGACTGACGGTACCGGGTGAGGAAGCACCGGCTAACTCTGTGCCAGCAGCCGCGGTAATACAGAGGGTGCGAGCGTTGTCCGGAATCACTGGGCGTAAAGGGCGCGTAGGCGGCTTTTCA
+
F,FF:F:::FFFF:FF:FFFFFFFFFFFFF:FFFFFFFFFFFFFFFFFFFFFFFFFFFFFFFFFFFFFFFFFF:FFFFFFFFFFF:FFFFFFFFFFFFFF:FFFFFFFFF,:FF,FFFFFFFF:FF:F,FFFFF:FFFFFFFFFFFFFFFFFFFFFFFFFFFF:FFFFF:FFFFFFFFFFF:F:FFFFFFFFFFFFFFFFFFFFFFF:FFFFFF:FFFFF:FFFFFF,F:FFFFFFFF::FFFFFFFFFF
@A00920:152:HGHKKDRXX:2:2103:8938:17284 1:N:0:AGGAGTGG+TAAGTTCC
ACTCCTACGGGAGGCAGCAGTGGGGAATATTGCACAATGGGCGAAAGCCTGATCCAGCCATGCCGCGTGAGTGATGAAGGCCTTAGGGTTGTAAAGCTCTTTCAGGAGGGAAGATAATGACGGTACCTACAGAAGAAGCCCCGGCTAACTTCGTGCCAGCAGCCGCGGTAATACGAAGGGGGCTAGCGTTGTTCGGATTTACTGGGCGTAAAGCGCACGTAGGCGGATCGTTAAGTCAGGGGTGAAATCC
+
FFFFFFFFFFFFFFFFFF:FFFFFFFFFFFFFFFFFFFFFFFFFFFFFFFFFFFFFFFFFFFFFFFFFFFFFFFFFFFFFFFFFFFFFFFFF:FFFFFFFFF:FF:FFFFF:FFFF:FFFFFFF,FFFFFFFFFFFF,:FF:FFFFFFFFFFFFFFF:FFF:FFFFFFFFFFFF:FFFFFFFFFFFFFFF:FFFFFFFFFFFFFFFFFFFFF::FFFF:F::FFF:FF::FFF:FFFFFFFFFFF::FFF
@A00920:152:HGHKKDRXX:2:2103:20862:17769 1:N:0:AGGAGTGG+TAAGTTCC
ACTCCTACGGGAGGCAGCAGTAAGGAATATTGGGCAATGGACGCAAGTCTGACCCAGCCATGCCGCGTGGAGGATGAAGGTCCTCTGGATTGTAAACTTCTTTTATCTGGGAAGAAATGCCAATTTTCTAATTGGTTTGACGGTACCAGGTGAATAAGCACCGGCTAACTCCGTGCCAGCAGCCGCGGTAATACGGAGGGTGCAAGCGTTATCCGGATTCACTGGGTTTAATGGGTGCGTCGGCGGATGC
+
FFFFFFFFFFFFFFFFFFFFFFFFFFFFFFFFF,FFFFFFFFFFFFFFFFFFFFFFFFFFFFFFFFFFFFFFFFFFFFFFFFFFFFFFFFFFFFFFFFFFFFF:FFFFFF:FFF:FFFFF:FFFFFFFFFF:FFF:F:,FFFFFF:F:FFFFFFFFFFF,FFFFFFFFFF,F::FFFFFFFFFFFFFFFF:FF,FF:FFFFFFF,,FFFFFFFF:FFFFFF:FFFFFFFFF,:,:FFFFF,FFFF::F:,
@A00920:152:HGHKKDRXX:2:2103:32542:17957 1:N:0:AGGAGTGG+TAAGTTCC
ACTCCTACGGGAGGCAGCAGTGGGGAATATTGGACAATGGGCGCAAGCCTGATCCAGCCATGCCGCGTGTGTGAAGAAGGCCTTCGGGTTGTAAAGCACTTTTGTTGGGGAAGAAAAGCCATGGGTTAATACCCTGTGGTCCTGACGGTACCCAAAGAATAAGCACCGGCTAACTTCGTGCCAGCAGCCGCGGTAATACGAAGGGTGCAAGCGTTACTCGGAATTACTGGGCGTAAAGCGTGCGTAGGTG
+
FFFFFFFFFFFFFFFFFFFFFFFFFFFFFFFFFFFFFFFFFFFFFFFFFFFFFFFFFFFFFFFFFFFFFFFFFFFFFFFFFFFFFFFFFFFFFFFFFFFFFFFFFFFFFFFFFFFFFFF:FFFFFFFFFFFFFFFFFFFFFFFFFFFFFFFFFFFFFFF::F:F:FFFFFFFFFFFF:FFFFFF,FFFF:FFFFFFFFFFFF,FFFFFF,FFFFFFFFFFFF,FFFFFF:FFFFFFF,,FFF,FFFFFFF
@A00920:152:HGHKKDRXX:2:2103:3323:18333 1:N:0:AGGAGTGG+TAAGTTCC
ACTCCTACGGGAGGCAGCAGTGAGGAATATTGGTCAATGGGCGCAGGCCTGAACCAGCCAAGTAGCGTGAAGGATGACTGCCCTATGGGTTGTAAAATTCTTTTATAAAGGAATAAAGTCGGGTCTGTATACGCGTTTGAAGGTACTTAATGAATAAGGATCGGCTAACTCCGTGCCAGCAGCAGCGGTAATACGGAGTATCCGAGCGTTATCCGCAGTTATTGGGGTTCTAGGGAGCGTAGATGGATGT
+
FFFFFFFFFFFFFFFFFFFFFFF:FFF:,FFFF:FFFFFFFFFFF,FFFFFF:FFFFF::FFFFFFFFFFFFFFFFF,:,F,FFF:FF:FFFFFFF,F,F:,,FFF:FFF:FF,F,F:,,F,,F,F:,,::,,F,,::F,F,FF:,,F,F,FFFF:,FFFFF:F:FFF,,F,,FFF,,:FFFF,FFFFF:F::FFFFF,FFF,F:FFFF,FF:F:,,,FF:,F:FF,:F,,F,FFF,F:FFF:,,,FF:F
@A00920:152:HGHKKDRXX:2:2103:21612:19194 1:N:0:AGGAGTGG+TAAGTTCC
ACTCCTACGGGAGGCAGCAGCAAGGAATTTTCCGCAATGGGCGCAAGCCTGACGGAGCAACGCCGCGTGCGGGAGGACGCCTTTCGGGGTGTAAACCGCTTTTCGGGGGGAAGAGGAAGGACGGTACCCCCGGAAGAAGTCTCGGCTAACTACGTGCCAGCAGCCGCGGTAAAACGTAGGAGGCGAGCGTTATCCGGATTTACTGGGTGTAAAGCGCGTGTAGGCGGTCCTGCAAGTGGCGCGTGAAAGC
+
FFFFFFFFFFFFFFFFFFFFFFFFFFFFFFFFFFFF:FFFFFF:FFFFFFFFFFFFFFFFFFFFFFFFFFFFFFFFFFFFFFFFFFFFFFFFFFFF,FFF,F,FFFFFFFFFFFFFF,FFFFFFFFF:F,FFFFFFF,FFFFFFFFFFFFFFFFFF:FFFF:FFFFFFFFFFFFFFFFFFFFFFFFFFF,FFFFF,,FFFFFFFFFFFFF:FFFF,FFFFFFFFF:FFFFFFFFFFF,FFFFFFF:FFFF
@A00920:152:HGHKKDRXX:2:2103:22363:19366 1:N:0:AGGAGTGG+TAAGTTCC
ACTCCTACGGGAGGCAGCAGTCGAGAATAATTCACAATGGGCGAAAGCCTGATGGTGCAACGCCGCGTGGAGGATGAAGGTCTTCGGATTGTAAACTCCTGTCATCGGGGAGTAAGACCTGGGCGTGAATAGCGCACAGGGTTGATAGTACCCGAAGAGGAAGGGACGGCTAACTTCGTGCCAGCAGCCGCGGTAATACGTAGGGAGCAAGCGTTAATCGGAATAACTGGGCGTAAAGCGAGCGAAGGCG
+
FFFF,FFFFFFFFFFFFFFFFFFFF:FFFFFFFFFFFFFFFFFFFFFFFFFFFFFFFFFFFFFFFFF:FFFFFFFFFFFFFFFFFFFF,FFFFFFFFFFFFFFFFFFFFFFFFFFF:FFFF:FFFFFFFFFFFFFFF,FFFFFF:FFFFFFFFFFFF,FFFFFFFFFFFFFFFFFFFFFFFFFFFFFFFFFFFF,FFFFF,FFF:,,FFFFF:FF,FFFFFFFF:FFFFFFFFFFFFFFF,FFF,FFFF,
@A00920:152:HGHKKDRXX:2:2103:25446:19382 1:N:0:AGGAGTGG+TAAGTTCC
ACTCCTACGGGAGGCAGCAGCGGGGAATATTGCGCAATGGGCGAAAGCCTGACGCAGCGACGCCGCGTGCGGGATGAAGGACTTCGGGTTGTAAACCGCTTTCAGCAGGGACGAAGCGAAAGAGACTGTACCTTCAGAAGAAGGTCCGGCCAACTACGTGCCATCAGCCGCGGTAATACGTAGGGACCTAGCGTTGTCCGGATTCATTGGGCGTAAAGAGCTCGTAGGCGGCTGTTCAAGTCGAACGTGA
+
FFFFFF:FFFFFFFFFFFFF:FFFFFF::FFFFFFFFFFF:F,FF:FFFFFFF:FFFFFFFFFFFFFFF,FFFFFFF:F,,F,FFFFFF:FFFFFFF:FF:FFF,F:FFFFFFFFF,F:FFF,F::,,FF:F,:FFFFFF,F,,FFFFFFFFFFFFF,FFFFF,,F,FFFFFFFF:F,F,::,FFFFF,,FFF:FFFFF,FFF,FFFFF,,FF,FF:F,,FFF:FFF:,:FFFFFF,F:FF:,FFFF,:F
@A00920:152:HGHKKDRXX:2:2103:28085:20165 1:N:0:AGGAGTGG+TAAGTTCC
ACTCCTACGGGAGGCAGCAGTGAGGGATATTGCGCAATGGGCGAAAGCCTGACGCAGCGACGCCGCGTGGGTGATGAAGGTCTTCGGATCGTAAAACCCTTTTCTGCGTGACGATGATGACGGTAGCGCAGGAATAAGTGTCGGCTAACTACGTGCCAGCAGCCGCGGTAAAACGTAGGACGCAAACGTTATCCGGAATTACTGGGCGTAAAGGGCGCGCAGGCGGTTGGGTAAGTGAGGCCTGAAAGCC
+
FFFFF:FFFFFFFFFFFFFFFFFFFFFF,FFFF:F:FFFFFFFFFFFFFFFFFFFFFFFFFFFFFFFFFFFFFFFFFFFFFFFFFFFFFFFFFFFFFFFFFFFFFFFFFFFFFFF:FFFFFFFFFFFFFFFFF,F:FFFFFFFFF:FFFFFFFFFFFFFF:F:FF:FFFFFFFFFFF:FF:FFFFFFFFFFFF:FFF:FFFFFFFFFF,FFFFFFFFFFFF:FFFFFFFFFFF,FFFFFFF,FFF,FFFF
@A00920:152:HGHKKDRXX:2:2103:29966:20666 1:N:0:AGGAGTGG+TAAGTTCC
ACTCCTACGGGAGGCAGCAGTAAGGAATATTGGACAATGGGGGAAACCCTGATCCAGCCATGCCGCGTGAATGAAGAAGGCCTTAGGGTTGTAAAGTTCTTTTAGGGGTGACGATAATGACGGTAGCCCCAGAAAAAGCTCCGGCTAACTCCGTGCCAGCAGCCGCGGTAATACGGAGGGAGCGAGCGTTGTTCGGAATTACTGGGCGTAAAGCGTGCGCAGGCGGATTTCCAAGTCAGGAGTGACATCC
+
FFFFFFFFFFFFFFFFFFFFFFFFFFFFFFFFFFFFFFFFFFFF,FFFFFFFFFFFFFFFFFFFFFFFFFFFFF,F:FFFF::,:FFF:FFFFF:FFFFF:FFFFFFFFFF:FFFFFFFFFFFFFFFFFF:FFFFF:FFFFFFFF:FFFFFFFFFFFFFF,FFFFFFFFFFFFFFFFFFFFFFFFFFFFFFF:FFFFFFFFFFFFFFFFF:FFFFFFFFFFF:FFFF:FFFFFFFF:FFFFFFF:,FFFF
@A00920:152:HGHKKDRXX:2:2103:16414:20682 1:N:0:AGGAGTGG+TAAGTTCC
ACTCCTACGGGAGGCAGCAGTAAGGAATATTGGTCAATGGAGGCAACTCTGAACCAGCCATGCCGCGTGCAGGAAGACGGCCCTACGGGTTGTAAACTGCTTTTGTACCGGAATAAACCCCAGGTCGTGACCTGGGTTGAATGTACGGTAAGAATAAGGATCGGCTAACTACGTGCCAGCAGCCGCGGTAATACGTAGGTGGCAAGCGTTGTCCGGATTTATTGGGTTTAAAGGGTGCGTAGGCGGCCTA
+
FFFF:,FFF:,FFFFF,:FF:FF:F:F:FF::FF:FFFFFFFFFFFF:FFFFFFFF:FFFFFFFFFFFFF,FF:FFFFFFFF:F:FFFFF:FFFFFFFFFF,:FF:FFFFFFFFF,FFFFFF:FFFFFFFFFFFFFFFFFFFFFFFFFFFFFF,FFFFFFFFF,F:FFFFFFFFFF:FFFFF:FFFFF:FFFFFFFF:FFFFFFFFFF:FFF:FFF::::,FFFFFFFFF:F:FFFFF,FFF:FFFFFFF
@A00920:152:HGHKKDRXX:2:2103:3405:21010 1:N:0:AGGAGTGG+TAAGTTCC
ACTCCTACGGGAGGCAGCAGTAAGGAATATTGGTCAATGGACGCAAGTCTGAACCAGCCATGCCGCGTGAAGGATGAAGGTCCTCTGGATTGTAAACTTCTTTTATATGGGACGAAACCTCTTTTTCTAAGGAGACTGACGGTACCATAGGCATAAGCACCGGCTAACTCCGTGCCAGCAGCCGCGGTAATCCGGGGGGTGCTAGCGGTATGCGGATTCAGGGGGGGGTAGGGGTGCGTGGGAGGGCGGG
+
,:,FFFFF:F:FFF:,F:,:F,FF:FFFF::F:FFFF:,,F,FFFF:FFFFFFF,FF,F,FF:F:,F:FFFFF:,F,,FFFFF:F:FFFFF:F,F,FFF:FF:FFF,FFF,FFF,F,:F:,F,FFF,FFF:F,F,FF:F,FFF:::F,,FF:FFFFF,F:,FFF::F,F:FFF,,:,,FF:F,F:FF,:,:F:FF,:FF,,F,,::F,,,:,F:F,,:F:,,F,:,,,,,,F:FFF:FF,:F:F:F,FFF
@A00920:152:HGHKKDRXX:2:2103:6858:21042 1:N:0:AGGAGTGG+TAAGTTCC
ACTCCTACGGGAGGCAGCAGCAAGGAATTTTCCGCAATGGGCGAAAGCCTGACGGAGCAACGCCGCGTGGGGGATGAAGGCCTTCGGGTTGTAAACCCCTTTTGCGAGGGAAGAAGATCTGACGGTACCTGCAGAAAAAGCACCGGCTAACTACGTGCCAGCAGCCGCGGTAATACGTAGGGTGCAAGCGGTGTCCGGAATTATTGGGCGTAAAGAGCTCGTAGGCGGTTTGTCGCGTCTGCTGTGAAAA
+
:FFFFFFFFFFFFFFFFFFFFFFFFFFFFFFFFFFFFFFF:FFFFFFFFFFFFFFFFFFFFFFFFFF:FFFFF:FFFFFFFFFFFFF:FFFFFFFFFFFFFFFFFFFFFFFFFFFFFFFFFFFFFFFFFFFFFF:FFFFF:FFFFFFF:FFFFFFFFFFFFFFFFFFFFFFFFFF:FF:FFFFFFF:FFF,FFFFF:FFFFFFFFFFFFFFFFFFFFFFFFFFFFFF:FF,FFF:FFFFFFF:FFFFFF:
@A00920:152:HGHKKDRXX:2:2103:29848:21151 1:N:0:AGGAGTGG+TAAGTTCC
ACTCCTACGGGAGGCAGCAGCAGGGAATATTGCACAATGGGCGAAAGCCTGATGCAGCAACGCCGCGTGGGGGATGAAGGCCTTCGGGTTGTAAACCCCTTTCAGGAGGGAAGAAATTGACGGTACCTCCAAAAGAAGCCCCGGCCAACTACGTGCCAGCAGCCGCGGTAATACGTAGGGGGCGAGCGTTGTCCGGAATTATTGGGCGTAAAGAGCTCGTAGGCGGCTCAGCAAGTCGGCTGTGAAATCC
+
FFFFFFFFFFFFFFFFFFFFFFFFFFFFFFFFFFFFFFFFFFFFFFFFFFF:FFFFFFF,FFFFFFFFFFF:FFFFFFF:FFFFFFFFFFFFFFFFFFFFFFFFFFFFFF:,FFFFFFFFFFFFFFFFFFFFFFFFFFF,FFFFFFFFFFFFFFFFFFFFFFFFFFFFFFFFFFFFFF,F:FFFFFFFF,FF:FFFFFFFF,FFFFFFFF:FF:FFFFFF:FFF:FF:FF,FFFFFF:FFFFFFF:,F:F
@A00920:152:HGHKKDRXX:2:2103:30002:21605 1:N:0:AGGAGTGG+TAAGTTCC
ACTCCTACGGGAGGCAGCAGCAGGGAATATTGCACAATGGGCGAAAGCCTGATGCAGCAACGCCGCGTGGGGGATGAAGGCCTTCGGGTTGTAAACCCCTTTCAGGAGGGAAGAAATTGACGGTACCTCCAAAAGAAGCCCCGGCCAACTACGTGCCAGCAGCCGCGGTAATACGTAGGGGGCGAGCGTTGTCCGGAATTATTGGGCGTAAAGAGCTCGTAGGCGGCTCAGCAAGTCGGCTGTGAAATCC
+
FFFFFFFFFFFFFFFFFFFFFFFFFFFFFFFFFFFFFFFFFFFFFFFFFFFFFFFFFFFFFFFFFFFFFFFFF:FFFFFFFFFFFFFFFFFFFFFFFFFFFFFFFFFFFFF::FFFFFFFFFFFFFFFFFFFFFFFFFFFFFFFFFFFFFFFFFFFFFFFFFFFFFFFF:FFFFFFFFFFFFFFFFFFFFFFFFFFFFFF,F:FFFFFFFFF:FFFFFF:FFFFFFFFFFFF,FFFFFFFFFFFFF,FFF
@A00920:152:HGHKKDRXX:2:2103:23601:21887 1:N:0:AGGAGTGG+TAAGTTCC
ACTCCTACGGGAGGCAGCAGTGGGGAATCTTGCGCAATGGGCGAAAGCCTGACGCAGCGACGCCGCGTGCGGGAGGAAGCTTTTCGGAGTGTAAACCGCTGTCAGAGGGGAAGAAATGTCATCCGAGGAAATGCGGGTGATTTGACGGTACCCTCAAAGGAAGCACCGGCTAACTCTGTGCAAGCAGCCGCGGTAATACAGAGGGTGCGAGCGTTGTTCGGAATTACTGGGCGTAAATCGCGCTCAGGCG
+
F::F::F,F:FF,FFFFFFF::FFFF,FF:F,FFFFF,,FFFFFFF,FFFFFFFFFF:F:FFFFFFF,FFFFF:F,F:,:FFFFF:F:FFFFFFFFFFFF:FFFFFF,:FFFF:FFFFF:FFFF:FFFFFFF,FFF,FF:FF:,FFF:F:FFF:FF::F:FF,FF:FF,F:FFFFF:F::F,F,FF,,F:FF:FFF:FFFFFF:,F:,:FFFF,FFF,FF,FF:F:F::,F,,,:FF,:,::F,:F,,FF
@A00920:152:HGHKKDRXX:2:2103:25174:22169 1:N:0:AGGAGTGG+TAAGTTCC
ACTCCTACGGGAGGCAGCAGTGGGGAATCTTGCGCAATGGGCGAAAGCCTGAAGCAGCGACGCCGCGTGGGGGATGAAGGTTTTCGGATCGTAAACCACTGTAGCCCGGGACGAACATCCACTTTCGAGACGATAGACGGTACCGGGGGAGGAAGCACGGCCAAACTCTGAGCCAGAAGCCGCGGTAATAGCGAGGGAGCGCGCGGTGTCCGGACACCCTGGGCGTGAAGGGAGCGGGGGTGGCGCCCCA
+
FFFFFFFFFFFFFFFFFFFFFFFFFFFF:FFFF,FFFFFFFFF:FFFFFFFF:FFFFF:FFFFFFFFFF,FFFFFF:,FF,:FFFFF,F:FFFFFFF,FFFF,::FFFFFFFFFF:,FF::,:,:FF,,:,FF,,,FF,:,,,F,,,,F,,,F,:F,F,F,F,,FFFFFF,F,F,,::::,:::FF:,:F,,FF:F:,F:F:,,F,:F,FF,FFF,F,,:,,,FF,,,FF:F,F,:,,,FF,,:,:,,:F
@A00920:152:HGHKKDRXX:2:2103:32334:22764 1:N:0:AGGAGTGG+TAAGTTCC
ACTCCTACGGGAGGCAGCAGTGGGGAATATTGGGCAATGGAGGGAACTCTTACCCAGCAATGCCGCGTGAAGGAAGAAGGTCTTCGGATTGTAAACTTCTGTTATAGGCGAAGAAGAATGACGGTAGCCTATGAGCAAGCCCCGGCAAACTATGTGCCAGCAGCCGCGGTAATACATAGGGGGCGAGCGTTGTCCGGAATGACTGGGCGTAAAGGGAGCGTAGGCGGCCAACTAAGTCACACGTGAAATC
+
FFFFFF:FFFFFFFFFFFFFFFFFFFFFFFFFFFFFFFFFFFFFFFFFFFFFFFFFFFFFFFFFFFFFFFFFFFFFFFFFFFFFFFFFFFFF::FFFFFFFFFFF:FFFFFFFFFF:FFFFFFFFFFFFFFFF:FFFF:FFFFFFFFFFFF:FFFFFFFFFFFFFFFFFFFFFFFFFFFFF:FFF:F,FFFFF:FFF::FFFFFFFFFFFFFFFFFFFFFFFFFF,FFFFFFFF:F:FFFFFFFF:FFF,
@A00920:152:HGHKKDRXX:2:2103:31295:22874 1:N:0:AGGAGTGG+TAAGTTCC
ACTCCTACGGGAGGCAGCAGTAGGGAATATTGGTCAATGGATGCAAGTCTGAACCAGCCATGCCGCGTGCAGGAAGAAGGCCTTCTGGGTTGTAAACTGCTTTTGACGGGGGATAAAATTCACATGCGTGGGACATTGAAGGTACCAGGTGAATAAGCCACGGCTAACTACGTGCCAGCAGCCGCGGTAATACGTAGGTGGCAAGCGTTGGCCGGATTTATTGGGTTTAATGGGTGCGTAGGCGGGCTGG
+
FFFFFFFFFFFFFFFFFFFFFFFFFFFFFFFFFFFFFFFFFFFFFFFFFFFFFFFFFFFFFFFFFFFFFF,FFFFFFF:FFFFFFFFF:FFFF::FFFF,FFF:,,F,,FFFFF:F,::FF,,FF,:FFFFFF:F,,F,,FFFF,:,,FFF,FFFF,FF,FF,:,F,::F,F,F,FF:FFFFF:F,FFFFFFF::FF,F,FFF:F,FFFF,,FF:FF,FF,F::FFFFFF,FF,FF,FFF:FF:,,,F,F
@A00920:152:HGHKKDRXX:2:2103:14299:23719 1:N:0:AGGAGTGG+TAAGTTCC
ACTCCTACGGGAGGCAGCAGTGGGGAATATTGGACAATGGGGGCAACCCTGATCCAGCGATGCCGCGTGGGTGAAGAAGGCCTTCGGGTTGTAAAGCCCTTTAGGTTGGGAAGAAGGGTATATGGGGATAATCCATGTACTTTGACGGTACCGACAGAATAAGCACCGGCAAACTCTGTGCCAGCAGCCGCGGTAATACAGAGGGTGCGAGCGTTAATCGGAATTACTGGGCGTAAAGGGCGCGTAGGCG
+
FF:FFFFFFFFFFFFFFF:FFFFFFFFFFFFFFFFFFFFFFFFFF:FFFFFFFFFFFFFFFFFFFFF,FFFFFFFFFFFFF:FFFFFFFFFF:F,FFFF,FFFFF:FFFFFFFFFFFFFFFF:FFFFFF:FFFFFFFFFFFF:FFFFFFFFFFFFFF:,FFFF:FF:FF:FFFFFFFF:FFF:F:FFFFFFFFFFFFFFFFFFFF:FFFF:FFFF,FF:FFF,FFFFFFFFFFF,:FFF:FF:FFFFFFF
@A00920:152:HGHKKDRXX:2:2103:19868:23907 1:N:0:AGGAGTGG+TAAGTTCC
ACTCCTAGGGAGGCAGCAGTGGGGAATCTTGCGCAATGGGCGAAAGCCTGACGCAGCCATGCCGCGTGTATGATGAAGGTCTTAGGATTGTAAAATACTTTCACCGGTGAAGATAATGACTGTAGCCGGAGAAGAAGCCCCGGCTAACTTCGTGCCAGCAGCCGCGGTAATACGGAGGGTGCAAGCGTTGTCCGGAATTATTGGGTGTAAAGGGTGTGCAGGCGGGGCGGTAAGTCAGGGGTGAAAGTCT
+
FFFFFFFFFFFFFFFFFFFFFFFFF,FFFFFFFFFFFFFFFFFFFFFFFFFFFFFFFFFFFFFFFFFFF:FFFFFFFFFFFFFFFFFFFFFFFF:FFFFFFFFFFFFFFFFFFF,FFFFFF:F:FFFFFFFF,FFFFFFFFFFFFFFFFFFFFFFFFFFFFFFFFFFFFFF:FFFFFF:FFF:FFFFF::FFFFFF:FF:FFFFFFF:FFFFFFFFFFFFFFFFFFFFFFF:FFFFFFFFFFFFFFFFFF
@A00920:152:HGHKKDRXX:2:2103:13259:23954 1:N:0:AGGAGTGG+TAAGTTCC
ACTCCTACGGGAGGCAGCAGTCGGGAATTTTGGGCAATGGGCGAAAGCCTGACCCAGCAACGCCGCGTGAAGGATGAAGTATTTCGGTATGTAAACTTCGTAAGAATGGGAAGAATAAATGACGGTACCATTTGTAAGGTCCGGCTAACTACGTGCCAGCAGCCGCGGTAATACGTAGGGACCAAGCGTTGTTCGGATTTACTGGGCGTAAAGGGAGCGTAGGCGGCGTGTCAAGTCAGTTGTGAAATCT
+
FFFFFFFFFFFFFFFFFFFFFFFFFF:FFFFFFFFFFFFFFFFF,FFFFFFFFFFFFFFFFFFFFFFFFFFFFFFFFFFFFFFFFFFFFFFFF:FFFFFFF:FFFFFFFFF:FFFF:FFFFFFFFF:FFFFFFFFFFFFFFFFFFFFFFFFFFFFFFFFFFFFFFFF:FFFFFFFFFFFFFFFFFFFFFFFFFFFF:FFFFFFFFFFFFFFFFFF,:FFFFFFFFFFFFFFFFFF:F:F:FFFF:FF:::
@A00920:152:HGHKKDRXX:2:2103:3830:24815 1:N:0:AGGAGTGG+TAAGTTCC
ACTCCTACGGGAGGCAGCAGCAGGGAATCTTGCACAATGGGGGAAACCCTGATGCAGCGACGCCGCGTGAGCGATGAAGCCCTTCGGGGTGTAAAGCTCTTTCGACGGGAACGATAATGACGGTACCCGGAGAAGAAGCTGCGGCTAACTACGTGCCAGCAGCCGCGGTAATACGTAGGCAGCAAGCGTTGTTCGGAGTTACTGGGCGTAAAGGGTGCGTAGGCGGCGCGGTAAGTCGGGTGTGAAATTT
+
FFFFFFFFFFFFFFF,FFFFFFFFFFFFFFFFFFFFFFFFFFFFFFFFFFFFFFFFFFFFFFFFFFFFFFFFFFFFFF::FFF:FFFFFFFFFFFFF:FFFF:FFFFFFF:FFFFFFFFFFFFFFFFFFFFFFFFFFFFFFFFFFF:FFFFFFFFFFFF:FF,FFFFFFFFFFFFFFFFFFFFFFFFF:FFFFFFFFFFFFFFFFFFFF:FFFFFFFFFFFFFFFFFFFFFF,FFFFFFFFFFFF::FFF
@A00920:152:HGHKKDRXX:2:2103:4544:24893 1:N:0:AGGAGTGG+TAAGTTCC
ACTCCTACGGGAGGCAGCAGTGGGGAATATTGCGCAATGGGCGGAAGCCTGACGCAGCGACGCCGCGTGGGGGATGACGGCCTTCGGGTTGTAAACCTCTTTCGCTATCGACGAAGCTTTTCGGAGTGACGGTAGGTAGAGAAGAAGCACCGGCCAACTACGTGCCAGCAGCCGCGGTAACACGTAGGGTGCGAGCGTTGTCCGGAATTATTGGGCGTAAAGAGCTCGTAGGCGGTGTGTCGCGTCGGCC
+
FFFFFF,FFFFFFFFFFFFFFFFFFFFFFFFFFFFFFFFFFFFFFFFFFFFFFFFFFFFFFFFFFFFFFFFFFFFFFFFFFFFFFFFFFFFFFFFFFFFFFFFFFF,FF:FFFFFFFFFFFFFFFFFFF:FF:FF:FFFFFFFFFFFFFFFFFFFFFFFFFFFF,FFFFFFFFFFFFFF:FFFFFFFFFFFFFFFFFFFFFFFFFFFFFFFFFFFFFFFF::FFFFFFFFFFFFF,FFFFFFFFFFFFFF
@A00920:152:HGHKKDRXX:2:2103:16333:25269 1:N:0:AGGAGTGG+TAAGTTCC
ACTCCTACGGGAGGCAGCAGCAAGGAATCTTCCGCAATGGGCGACAGCCTGACGGAGCAACGCCGCGTGTGGGATGACGCCTTTCGGGGTGTAAACCACTTTTCTTCGGGAAGAACGTGGGGCAACCCACCTGACGGTACCGGAGGAAGAAGGACCGGCTAACTACGTGCCAGCAGCCGCGGTAATACGTAGGGTCCGAGCGTTGTCCGGAGTTACTGGGCGTAAAGCGCGCGCAGGCGGCGGTGTAAGC
+
FFFFFFFFFFFFFFFFFFFFFFFFFFFFFFFFFFFFFFFFFFFFFFFFFFFFFFFFFFF:FFFFFFFFFFFFFFFFFFFFFFF:FFFFFFFFFFFFFFFFFFFFFFFFFFFFFFFFFFFFFFFFFFFFFFFFFFFFFF:FF:FFFF::FFFFFFFFFFFF:FFFFFFFFFFFFFFFFFFFFF:FFFF:F,FFFFFFF:FFFF:FFFFFFF:FFFFFFFFFFF:FF,FFFFFFF::FFFFFFFFFFFF:FF
@A00920:152:HGHKKDRXX:2:2103:1940:25300 1:N:0:AGGAGTGG+TAAGTTCC
ACTCCTACGGGAGGCAGCAGTGGGGAATATTGGACAATGGGCGCAAGCCTGATCCAGCAATGCCGCGTGAGTGAAGAAGGCCTTAGGGTTGTAAAGCTCTTTCGCCTGCGACGATGATGACGGTAGCAGGAGAAGAAGCCCCGGCTAATTCCGTGCCAGCAGCCGCGGTAATCCGGAAGGGGCGAGCGTTGTTCGGAATCACTGGGCGTAAAGCGCGCGTAGGCGGCCTTGCAAGTGCGGCGTGAAAGTC
+
FFFFFFFFFFFFFFFFFFFFFFFFFF:FFFFFFFFFFFFFFFFF,FFFFFFFFFFFFFFFFFFFFFFFFFFFFFFFFFFFFFFFFFFFFFFF:FFFFFFFFFFFFFFFFFFFFFFFF:FFFFFFFFFFFFFFFFF:FFFFFFFFFFFFFFFFFFFFFFFFFFFFFFFFFF:F,FFFFFFFFFFFFFFFFFFF:FFFFF:FFFFFFFFFFFFFFFFFFFFFFFFFFFFFFFFFF:FFFFFFFFFFF:FFFF
@A00920:152:HGHKKDRXX:2:2103:28917:25645 1:N:0:AGGAGTGG+TAAGTTCC
ACTCCTACGGGAGGCAGCAGTGAGGAATATTGGTCAATGGGCGCGAGCCTGAACCAGCCATCCCGCGTGCAGGATGACGGCCCTATGGGTTGTAAACTGCTTTTCTACGCCAAGAAACTACCGTTCGTGAACGGTACTGCCGGTAGCGTAGGAATAAGCATCGGCTAACTCCGTGCCAGCAGCCGCGGTAATACGGAGGGTGCAAGCGTTAATCGGAATTACTGGGCGTAAAGCGCGCGTAGGCGGCTTT
+
FFFFFFFFFFFFFFFFFFFFFFFFFFFFF:FFFF::FFFFF:FFFFFFFFFFFFFFFFFFFFFFFFFFFFFFFFFFFFFFFFFFFFFFFFFFFFFFFFFFFFFFFFFFFFFFFFFFFFFFFFFFFFFFFFFFFFF:FFFFFFFFFFFFFFFFF:FFFFFFFFFFFFFFFFFFFFFFF,FFF:FFFFFFF,FFFFF,FFFF:FF:FFFF,FFFFFFFF:FFFFFFFFFFFFFFFFFFFF:FFFFFFFFF:F
@A00920:152:HGHKKDRXX:2:2103:29848:26224 1:N:0:AGGAGTGG+TAAGTTCC
ACTCCTACGGGAGGCAGCAGTAAGGAATATTGCACAATGGGCGCAAGCCTGATGCAGCAACGCCGCGTGCCCGAGGAAGGCCTTCGGGTTGTAAAGGGCTTTTCTGGCTGAAGAGCAAGGACGGTAGGCCAGGAATAAGCGTCGGCTAACTACGTGCCAGCAGCCGCGGTAAAACGTAGGACGCGAGCGTTATCCGGATTTACTGGGCGTAAAGCGCGGGCAGGCGGCTGTTCAAGTCGGACGGGAAAGC
+
FFF:F,FF:,FFFFFFF:F:FFFFF:F:F::,FFFF:::F,F,FFFFFFFFFFFF,:FF,FFFFF::FFFFF:FFFF,F:F:,F:F,,F:::F:,FFF,F::FFFFF::FFFFFFFFF:FFFFFFF:FFF:F:FFFFF:,FFFF:FF::FFFF,FFFFFFFFFFFFF:FF,,FFF,FFF,::FFFFFFFF:F:::FFFFFFF:F,FFFFFFF:FFFFF:FFFF:FFFFFFFFFFFFFF::FFF,FFF,FF
@A00920:152:HGHKKDRXX:2:2103:24804:27727 1:N:0:AGGAGTGG+TAAGTTCC
ACTCCTACGGGAGGCAGCAGTAGGGAATTTTCCACAATGGACGAAAGTCTGTTGGAGCAACGCCGCGTGAACGATGAAGGTCTTCGGATTGTCAGGTTCTGTTGTTAGGGACGAATAAGTACCTTTCGAATAGGGCGGTCCCTTGACGGTACCTGACGAGAAAGCAACGGCTAACTACGTGCCAGCAGCCGCGGTAATACGTAGGTGGCACGCGTTGTCCGGTTTTATTGGGCGTAAAGCGCGCGCAGGC
+
,:,F,FFFF:FF:,FFF,FFFFFF:FF:FFFFFF,FFFFFFFF,,F:F:FF,FF:FFFF:F:FFFFF:FFF,F:F:FFF,FFF:FFFF:F:F,:,FF::FFF,F:F:,:FFF:FFFFF:,,,F,FFFF,F:,FFFFFFF,FFFFFF,:F:FFFFFFFFFFFFF,F,F:F,:FFFFFFF:FFFFFF:F:::::FFF,FFFFF,FF:,::F,,,F:,F,,,:,F,,,:FFF:FF,FF:,FFF:F,F,F:FFF
@A00920:152:HGHKKDRXX:2:2103:4426:28040 1:N:0:AGGAGTGG+TAAGTTCC
ACTCCTACGGGAGGCAGCAGTGGGGAATATTGGACAATGGGGGAAACCCTGATCCAGCAATGCCGCGTGAGTGATGAAGGCCTTAGGGTTGTAAAGCTCTTTCGGTGGTGACGATGATGACGGTAGCCACAGAAGAAGCACCGGCTAACTTCGTGCCAGCAGCCGCGGTAATACGAAGGGTGCAAGCGTTACTCGGAATTACTGGGCGTAAAGCGTGCGTAGGTGGTTCGTTAAGTCTGCCGTGAAAGCC
+
FFFFF:FF:FFFFF:FFFFFFFFFFFFFFFF:F,FFFFFF:FFFFFFFFFFFFFFFFFFFF,FFFF::FFFFFFFFFFF:FFFFFFFFFFF:FFFFF:FF,FF,,FFFFFFFFFF,FFFFFFFFFF::FFF,FF,FFFFFFFF,FFF::,FFF,,FF,,,FFF,FFFF:FFFF,FFF:F,:FFFF:FFF,FF:::F:,,FFFF:,:::F:FF:,:,:FFF:FF:FF,FFFF:::,FF,F,FFFFFFF:,F
@A00920:152:HGHKKDRXX:2:2103:21097:28667 1:N:0:AGGAGTGG+TAAGTTCC
ACTCCTACGGGAGGCAGCAGTGAGGAATATTGCTCAATGGGCGCAAGCCTGAAGCAGCGACGCCGCGTGGACGATGAAGGTCTTCGGATCTTAAAGTCCTTTTCTGCGTGACGAGGAAGGACGGTAGCGCAGGAATAAGTGTCGGCTAACTACGTGCCAGCAGCCGCGGTAACACGTAGGACGCAAGCGTTATCCGGAATTACTGTGCGTAAAGAGCGTGTAGGCGGCCTAGTAAGTCCGGTGTGAAAAC
+
,:F,,F:F:FFFF:,F:FFF:,FFFFFFF:FFFFFFFFFFFF,FFF,,,F:FFF:F,F::FF:::,:F:FFFF::FFF,,FFF:F::FFF,FFFF::FFF,F:FFFFFF,FFFFFFFF,FFFFFFF:FFFF,FF,FFFFFFF,FFFFFFF:FFFF:FF:F:FF:FF:F,FF,F::FFF:F:FFFFFF:FFF:FF,FFFF:::FF:,FF:FFFFF:F,FFFFFF,:FFFF,FFFFFF:F::F:F:::,F:F
@A00920:152:HGHKKDRXX:2:2103:1371:28823 1:N:0:AGGAGTGG+TAAGTTCC
ACTCCTACGGGAGGCAGCAGTGGGGGATATTGCACAATGGGGGAAACCCTGAAGCAGCGATGCCGCGTGGAGGAAGAAGGATCTCGGATTGTAAACTACGCTCGAAAGGGAAGAGGAAGGCCGGTACCTTAAAAGAAAGCTCCACCTAACGACGTGAAAGCACCCGCGCAAAAACTGACAGTGCAAGCGTTGTACGGACTTTCTCGGTGTGTATGCAGAGCATCAGGACCGGCACGGAGCCAGTGACATC
+
FFFFFFFFFF,FFFFFFFFF:,FFF,FFFFFF,,FFF,FFF,FFFFFFF:F:,,FFFF,FFFFFFFFFF,FFFFFFFF,,,,,FFFF,,FFFFFFFF,F,,,:F:F,FFFFFFF,,F::,,,,,,F:,:FF,:F,F,F,,,,F,,,,FFF,,:,::,,FFF,,FFFF,,,:F,,F,,,,,F,:F,,FFF,F,,,F::,,:F,:F,,,,,:,F:,,,,F,:,F,,FFF,F,F,FF,F,,FF,F,FF:,F,F
@A00920:152:HGHKKDRXX:2:2103:7256:28839 1:N:0:AGGAGTGG+TAAGTTCC
ACTCCTACGGGAGGCAGCAGTAAGGAATATTGGTCAATGGACGCAAGTCTGAACCAGCCATGCCGCTTGAAGGATGAAGGTCCTCTGGATTGTAAACTTCTTTTATATGGGAAGAAACCCATCTTTTCTTGGGTGGTTGACGGTACCATAGGAATAAGCACCGGCTAACTCCGTGCCAGCAGCCGATGTAATACGGAGGGTGCAAGCGTTATCAGGATTCACTGCGTTTAAAGGGTGCGAAGGAGGGCAG
+
F:FFFFF,F,FF,,:F,:F,FFFFF:FFFF:FFF,F:,FF:F:,FF:F:FF:F:FFF:F:F,FF,F,FF:F,,FF,FF:FF:F,FFF,F:,F:FFF,,FFFFF:FFFF,,FFF,F:FFFFFFF:F,FFFFFFFFF:FF,:F,F,FFFFFFFFFF,FF:,FF:FF:F:FF:FFFF,FFF,FF,,FF,,::FFFFF::FF,FF,FF:F:F:FFF:,F:FFFFFF:,,:F:FFFF,FFFF:,,F:,:,F:FFF
@A00920:152:HGHKKDRXX:2:2103:5023:28980 1:N:0:AGGAGTGG+TAAGTTCC
ACTCCTACGGGAGGCAGCAGTGGGGAATATTGGACAATGGGCGCAAGCCTGATCCAGCCATGCCGCGTGGGTGAAGAAGGCCTTCGGGTTGTAAAGCCCTTTTGTCCGGGACGAAATTGTACGGGTGAATATCCCGTGCGGATGACGGTACCGGCAGAATAAGCACCGGCTAACTTCGTGCCAGCAGCCGCGGTAATACGAAGGGTGCAAGCGTTACTCGGAATTTCTGGGCGTAAAGGGCGCGTAGGCG
+
:FFF:FFFFFFFFFFFFFFFFFFFF,FFFFFFFFFFF,FFFFFF,FFFFFF:FFFFFFF:FFFFF:FFFFF:FFFFFFFF:F,FFFFFFFFFFF,::F::F:FF,,FFFF,:F:FFFFFF,FFFFFFFFFFFFFF:FFF:F,FF,FF:F,FFFF,FF:FF,FFFFFFFFF:FFF:FFFF:FFFFFFFFFFFFF,FFF,FF:,:FFFFF,FF::FFFFFFFFFF:F,FFFF:FF,FFF:,FFFF::,,F:F
@A00920:152:HGHKKDRXX:2:2103:6262:28995 1:N:0:AGGAGTGG+TAAGTTCC
ACTCCTACGGGAGGCAGCAGTGGGGAATTTTGGACAATGGGGGCAACCCTGATCCAGCCATGCCGCGTGAGTGAAGAAGGCCTTCGGGTTGTAAAGCTCTTTCGGTGGGAACGAAACGGGCGCGGTGAATATCCGCGTTCAATGACGGTACTCACAGAAGAAGCACCGGCTAACTACGTGCCAGCAGCCGCGGTAATACGTAGGGTGCGAGCGTTAATCGGAATTACTGGGCGTAAAGCGTGCGCAGGCG
+
FFFFFF:FFFFFFFFFFFFFFFFFFFFFFFFFFFFFFFFFFFFFFFFFFFFFF:FFFFFFFFFFFFFFF::FFF,FFFFFFFFFFFFFFFFFFFFFFFFFFFF:FFFFFFFFFFFFFFFFFFFFFFFFFFFFFFFFFFFFFFFFFFFFFFFFFFFFFFFFFFF:FFFFFFFFFFF,FF:FFFFF:FFFFF:FFFFFFFFFFFFFFFFFFFFFF:F:F::FFFFFFFFFFF:FFFFFFFF:FFF:FFFFFF
@A00920:152:HGHKKDRXX:2:2103:10881:30295 1:N:0:AGGAGTGG+TAAGTTCC
ACTCCTACGGGAGGCAGCAGTAAGGAATATTGGACAATGCCCGCAAGGGTGATCCAGCCATGCCGCGTGCAGGAAGACGGCCCTATGGGTTGTAAACTGCTTTTGCACCAGGGAAAACCCCTTCTCGTGAGGAGGGCTGATAGTATGGTGAGAATAAGCATCGGCTAACTTCGTGCCAGCAGCCGCGGTAAGACGAAGGATGAAAGCGTTATCCGGATTCATTGGGTTTAAAGGGAGCGTAGGTGGCCTG
+
,,FF,:FF,FFF::,FF,FFFFFF:,FFFF:F:F,FF:,FFFF:F:,FFF,FF,:FF:FFFFFF:FF:FFFFFFFFFFFFF::FFFFFFFF:FFF:FFFFF:FFFF::FFFFFFFF:FFFFF,::FFFF:F,FF:FFFFFFFFF,F,FFF:F:FFFFFFFFFFFFFFFFFFFFFFFFF:,FFF,,FFFFFF,FF,:FFFFFF,FFFFF:FFF,FFFFFFFFFF:FF:FFF,:,F:FFF:FFF,F:,,FF,
@A00920:152:HGHKKDRXX:2:2103:25138:30373 1:N:0:AGGAGTGG+TAAGTTCC
ACTCCTACGGGAGGCAGCAGTCGAGAATAATTCACAATGGGCGAAAGCCTGATGGTGCAACGCCGCGTGGAGGATGACGGTCTTCGGATTGTAAACTCCTGTCATTTGAGAGCAAGACCTGGCGGTGAATAGCCGACAGGGTTGCTCGTATCGAAAGAGGACGGGCCGGCTAACTTCGTGCCAGCACCCGCGGTAATACGAAGGTCCCGAGCGTTGTTCGGAATCACGGGGCGGCAAGGGAGCGTTGGCG
+
FFFFFFFFFFFFFFFFFFFFFFF:F:FFF:FFFFF:FFFFFFFFFFFFFFFFFF:FFFFFFFFFFFFFFFFFFFFFFFF,FFFFFFFFFFFFFFFFF:FFFFFFF,,F:FFFFFF,:,FFFFFFF:,F:::FFFFFFFF:F,:F,F,F:F:FFFF:FFF,FF:FF,FF:F:FFFFFFFFFF::FFF,FF:FFF,FFFFF::F:F:,:FF,F,F,FFFFFFFFF,:,F,FFFF:,,FFF,,FF::,,,:F,
@A00920:152:HGHKKDRXX:2:2103:9932:30592 1:N:0:AGGAGTGG+TAAGTTCC
ACTCCTACGGGAGGCAGCAGTGGGGAATCTTGCGCAATGCGCGAAAGCGTGACGCAGCAACGCCGCGTGAGGGAAGAAGGCCTTAGGGTTGTAAAGCCCTTTCGCGCGCGACGATGATGACGGTAGCGCGAGAAGAAGCCTCGGCTAACTCCGTGCCAGCAGCCGCGGTAAGACGGAGGAGGCTAGCGTTGTTCGGAATTACTGGGCGTAAAGCGTGCGTAGGCGGCCCTGTTAGTCGGAGGTGAAATCC
+
FFFFFFFFFFFFFFFFFFFFFFFFFFFFFFFFF:FFFFFFFFFFFFFFFFFFFFFFFF:FFF:FFFFFFFFFFF,FFFFFFFFFFFFF:FFFFFF,FFFFFFFFFFFFFFFFFFFFFFFFFFFFF,FFFFFFFFFFFFFF:FFFFFFFFFFFF:FFFFF:FFFFFFF:FFFFFFF:FFFFFFFF,FFFFFFFFFFFFFFFFFFFFFFFF,F:FFFFFFFFFFFFFFFFF,,FFFFFFFFFFFFF:FFFFF
@A00920:152:HGHKKDRXX:2:2103:12789:30906 1:N:0:AGGAGTGG+TAAGTTCC
ACTCCTACGGGAGGCAGCAGTGGGGAATTTTGGGCAATGGCCGAAAGGCTGACCCAGCGACGCCGCGTGCGGGATGACGCTTTTCGGAGTGTAAACCGCTGTCAGGGGGGACGAAACGCCGGAGTGGGAATACTGCTTCGGTTTGACGGTACCCTCAAAGGAAGCACCGGCTAACTCCGTGCCAGCAGCCGCGGTAATACGGAGGGTGCGAGCGTTGTTCGGAATCACTGGGCGTAAAGCGCGCGCAGGC
+
FFFFFFFFFFFFFFFFFFFFFFFFFFFFFFFFFFFFFFFFFFFFFFFFFFFFFFFFFFFFFFFFFFFFFFFFFFFFFFFFFFFFFFFFFFFF:FFFFFFFFFF:FFFFFFFFFFFFFF:FFFFFFFFFFFFFF:FFFFFFFFFFFFF,FF:FFF:FFFFFFFFFFFFFF:FFFFF,FFFF:FFF,:F,FFFFFFFF::FFFFFFF:FF,FF:FFF,:F:FFF:FFF,FFFFFF:,F,FFFF,F:::FFFF
@A00920:152:HGHKKDRXX:2:2103:20573:31548 1:N:0:AGGAGTGG+TAAGTTCC
ACTCCTACGGGAGGCAGCAGTAGGGAATATTGGTCAATGGGTGAGAGCCTGAACCAGCCATGCCGCGTGCAGGAAGACGGCCTTCTGGGTTGTAAACTGCTTTTGCCAGGGGATAAAATTTCTTTGCGAAGAAAATTGAAGGTACCTGGTGAATAAGCCACGGCTAACTACGTGCCAGCAGCCGCGGTAATACGTAGGTGGCAAGCGTTGTCCGGATTTATTGGGTTTAATGGGTGCGTAGGCGGCCTAT
+
FFFFFFFFFFFFFFFFF:FFFFFFFFFFFFFFFFFF:FFFFFFFFFFFFFFFFFFFFFFFFFFFFFFFFFFFFF:F:FFFFFFFFFFFFFFFFF,FFFFFFFFFFFFFFFFFFFFFFFFFFFFFFFFFFFFFF:FFFFF:FFFFFFFFFFFFFFFFF:FFFFFFFFFFF:FFFFFFFFF:FFFFFFFFFFFFFFFFFFFFFFFFFFFF,:FFFFFF,FFFFFFFFF:FFF,FFFFFFFFFFFFFF:FFF:
@A00920:152:HGHKKDRXX:2:2103:12825:31626 1:N:0:AGGAGTGG+TAAGTTCC
ACTCCTACGGGAGGCAGCAGTGGGGAATTTTGGACAATGGGGGCAACCCTGATCCAGCCATTCCGCGTGAGTGAAGAAGGCCTTCGGGTTGTAAAGCTCTTTCGGACGGAACGAAACGGTTACGGTGAATATCCGTGACTAATGACGGTACCGTAAGAAGAAGCACCGGCTAACTACGTGCCAGCAGCCGCGGTAATACGTAGGGTGCGAGCGTTAATCGGAATTACTGGGCGTAAAGCGTGCGCAGGCG
+
FFFFFFFFFFFFFFFFFFFFFFFFFFF:FFFFFFFFF:FFFFFFFFFFFFF:FFFFFFFFFF:F::F,FFFFF:F:FFFFF:FF:FFF:F:FFFFFFFFFFFFFF:FFFFFFF:FFFFFFFFFFFFFFFFFFFFFFFFFFFF,FFFFFFFF,FFFFFFFFFFFFFFFFFFF:FFFFFFFFFFFFFFFFFFFFFFF,FFFFFF,F,FFFFFFFFFFFFFFFFF:FFFFFFFFFFFFFFF:F:FFFF:,FFF
@A00920:152:HGHKKDRXX:2:2103:4354:32049 1:N:0:AGGAGTGG+TAAGTTCC
ACTCCTACGGGAGGCAGCAGTGGGGAATATTGCGCAATGGGGGAAACCCTGACGCAGCAACGCCGCGTGACTGATGAAGGCCTTAGGGTTGTAAAGGTCTGTCTTCTGGGACGATAATGACGGTACCAGAGGAGGAAGCCACGGCTAACTACGTGCCAGCAGCCGCGGTAATACGTAGGTGGCAAGCGTTGTCCGGATTTACTGGGCGTAAAGGATGCGTAGGCGGATATTTAAGTCAGGTGTGAAATAC
+
FFFFFFFFFFFFFFFFFFFFFFFFF:,F,FFFFFFFFFFFFFFFFFFFFFFF,FFFFF:FFFFFFFFFFF,FF::FFFFFF,FF:FFF,FFF::FF,FFFFFFF:F:FFFFFFFF,FFFFFFFFF:F:F,,FF:F,:FFF:FFFFFFF::FF:FFFFFFFFFFFFFFFFF,FFFFFFFFFFFF,,FFFFFFF,FFFFFF,FF:FFF:FF,,:FF,F,:FF:F:FFF,FF,:,:,F,,FF,,FFF,,,,:F
@A00920:152:HGHKKDRXX:2:2103:17580:32722 1:N:0:AGGAGTGG+TAAGTTCC
ACTCCTACGGGAGGCAGCAGTGAGGAATATTGGTCAATGGGCGCAGGCCTGAACCAGCCAAGTAGCGTGAAGGATGACTGCCCTATGGGTTGTAAACTTCTTTTATAAAGGAATAAAGTCGGGTATGTATACCCGTTTGCATTTACTTTATGAATAAGGATCGGCTAACTCCGTGCCAGCAGCCGCGGTAATACGGAGGATCCGAGCGTTATCCGGATTTATTGGGTTAAAAGGGAGCGTAGATGGATGT
+
F::F,FFF:FFFF:FFFFF::FFFFFFF:FFFFFFFFFFFF::FFF:FFFFFFFFFFFFFF:FFFF:FF:FF,FFFFFF:FFFFFFFF::FFFFFFF:FFF:F:FFFFFFF:FFFFF,F:F:FFFF,FFFFF,FFF:F,FFF,FFFFFFFF,FFFF,FFFF:,,FFFF,F,FF,FF:FFFF,F:FFF,:FF:F,,:F,F:F:F,F:::FFF::FF:FFFFFFF:FF:F,FF,::,FF,::F:FFFFFF,F
@A00920:152:HGHKKDRXX:2:2103:29631:33364 1:N:0:AGGAGTGG+TAAGTTCC
ACTCCTACGGGAGGCAGCAGTGGGGAATATTGGACAATGGGCGCAAGCCTGATCCAGCCATGCCGCGTGAGTGAAGAAGGCCTTAGGGTTGTAAAGCTCTTTCACCCGCGAAGATGATGACGGTAGCGGGAGAAGAAGCCCCGGCTAACTCCGTGCCAGCAGCCGCGGTAATACGGAGGGTGCTAGCGTTGTTCGGAATTACTGGGCGTAAAGCGCACGTAGGCGGACCAGAAAGTTGGGGGTGAAATCC
+
FFFFFFFFFFFFFFFFFFFFFFFFFFFFFFFFFFFFFFFFFFFFFFFFFFFFFFFFFFFF:FFFFFFFF:FFFFFFFFFFFF:FFFFFFFFFFFFFFFFFFFFFFFFFFFFFFF::FFFFFFFFFFFFFFFFFFFFFFFFFFFFFFFFF:FFFFFFFFFFFFFFFFFFF:FFFFF:FFFFFFFF:FFFFF:FFFFFFFF:FFFFFFFFFFFFF:FFFFFFFFFFFFF:FF:F:FFFFFFFFFFFFFFFFF
@A00920:152:HGHKKDRXX:2:2103:30499:34303 1:N:0:AGGAGTGG+TAAGTTCC
ACTCCTACGGGAGGCAGCAGTGGGGAATCTTGCACAATGGGGGAAACCCTGATGCAGCGACGCCGCGTGAGCGATGAAGCCCTTCGGGGTGTAAAGCTCTTTCGGCAGGGACGATAATGACGGTACCTGAAGAAGAAGCTGCGGCTAACTACGTGCCAGCAGCCGCGGTAATACGTAGGCAGCGAGCGTTGTTCGGAATTACTGGGCGTAAAGGGCCAGTAGGCGGCCAACTAAGTCGGATGTGAAATCC
+
FFFFFFFFFFFFFFFFFFFFF:FFF:FFFFFFF:FFFFFFFFFFFFFFFFFFFFFFFFFFFFFFFFFFFFFFFFFFFFFFFFFFFFFFFFFFFFFFFFFFFFFFFFFFFFFFFFFFFFFFFFFFFFF:FFFFFFFFFFFFFFFFFFFFFF:FFFFFFFFFFFFFFFFFFFFFFFFFFFFFFFFFFFFFFFFFFF,FFFFFFFFFFFFFFFF:FFFFFFFFFFFFFFFFFFFFFFFFFFFF:FFFFFF:FF
@A00920:152:HGHKKDRXX:2:2103:25635:34334 1:N:0:AGGAGTGG+TAAGTTCC
ACTCCTACGGGAGGCAGCAGTGGGGAATCTTCCGCAATGGGCGAAAGCCTGACGGAGCAACGCCGCGTGAACGAAGAAGGCCTTCGGGTTGTAAAGTTCTGTCATCAGGGAAGAAGAAAGTGACGGTACCATTTATAAGCTCCGGCTAACTACGTGCCAGCAGCCGCGGTAATACGTAGGGAGCAAGCGTTATCCGGATTCACTGGGTTTAAAGGGTGCGTAGGAGGGCAGGTAAGTCAGTGGTGAAATC
+
FFFF:F:FFFFFFFFFFFFFFFFFFFFFFFFFFFFFF:FFFFFFFFFF:FFFF:FFFFF,FFFFFFFFF:FFFFF:FFFF:FF,FFFFFFFFFFFFFFFFFFFF,FFFFFFFFFFFFFFFF:FFFFFFFF:FFFFF,:FFFFFFFFF:FFFF,,F:FFFFF,FFFFFFFFF:FF,,F,FFFF:FF,FFF:,FFF:F:F:,FFF:FFF,,FFF:F:,F:FF:F,,FF,FFFFFFFFF:F,:F::F,FFFFF
@A00920:152:HGHKKDRXX:2:2103:4010:34741 1:N:0:AGGAGTGG+TAAGTTCC
ACTCCTACGGGAGGCAGCAGCAAGGAATTTTCCACAATGGGCGCAAGCCTGATGGAGCAACGCCGCGTGCGGGATGACGCCCTTCGGGGTGTAAACCGCTTTTCGAGGGGACGAAGGCAATGACGGTACCCTCGGAATAAGGATCGGCTAACTACGTGCCAGCAGCCGCGGTAAGACGTAGGGGGCGAGCGTTGTCCGGAATTACTGGGCGTAAAGGGCGCGTAGGCGGCGATTTAAGTCTGATGTGAAA
+
FFFFFFFFFFFFFFFFFFFFFF,FFFFFFFFFFFFFFFFFFFFFFF:FFFFFFFFFFFFFFFFFFFFFFFFFFFFFFFFFFFFFFFF:FFFFFFFFFFFFFFFF:FFFFFFFFFFFFFFFFFFF:FFFFFFFFFFFFFFFFFF:FFFF:FFFFFFFFFFF,FF:FFFFF::FFFFFFFFFFFF::FFFFFFFFF:F:FF:FFFFFF:FFFFFF:FFFFFFFFFFFFFFFFFFFF,F:FFFF,FFFFFFFF
@A00920:152:HGHKKDRXX:2:2103:7889:34945 1:N:0:AGGAGTGG+TAAGTTCC
ACTCCTACGGGAGGCAGCAGTGAGGAATATTGCACAATGGGCGCAAGCCTGATGCAGCGACGCCGCGTGAGGGATGACGGCCTTCGGGTTGTAAACCTCTGTTAGCAGGGAAGAAGAGAGATTGACGGTACCTGCAGAGAAAGCGCCGGCTAACTACGTGCCAGCAGCCGCGGTAATACGTAGGGCGCGAGCGTGGTCCGGAATTATTGGGCGTAATGAGCTTGTAGGCGGTTTGTCGCGTCTGCTGTGA
+
FFFFFFFFFFFFFFFFFFFFFF:FFF:FFFFFFFFFFFFFFFFFFFFFFFFF,FFFFF:FFFFFFFFFFFF,FFFFFFFFFFFFFFF:FFFFFFFFFFFFF:FFFFFFFFF:F,FF:FFFFFFFFFFFFFFFFFFFFFFF:FFFFFFFFFFFFFFFFFFFFFFFFFFFFF:F:FFFFFFFFFF::FFFFFFFFF,:F:FFFF,:FF,FF:FFFFFF,:FFF,FFFFF:FFFFFFFFFFFFFFFFFFFF:F
@A00920:152:HGHKKDRXX:2:2103:8775:35133 1:N:0:AGGAGTGG+TAAGTTCC
ACTCCTACGGGAGGCAGCAGTGGGGAATATTGGGCAATGGGCGCAAGCCTGAACCAGCCACGCCGCGTGAATGATGAAGGCCTTCGGGTTGTAAAGCTCTCTGGGGAGGGAAGAAAACGTCGGGTAAGAAAAGACCAGGCCATCACGGTCCCTCCTTAGCAAGCACCGGCCAACTATGTGCCAGCAGCCGCCGTAATACAGAGGGTGCGACGGTTGCTCTGTCTTACTGGGCGGTAACCGCGTGTCGGCG
+
FF,:FFFFFF:FFFFFFFFFF,::,FF:FFF,:,FFFFFF,FFFFFFFFF,FFFFF:F,FFFFFFF:FFF,FFF,F,F,,FFFFFFFF,,FF:,F:,FFF,,FF,FFFF,FF,,:FF:F:FFF:FF,F,:F,,FF,,,FFF,:,,F:F:,,:FF,:,:::F,,FFFF:,:,,:F,F:,,,,FFFF,FFFF,,,,F,F:,,,,,,F,,F,,F,FF,,,FF,F:,,F,F::::FF,,,,,,F,FFFFF,FF:
@A00920:152:HGHKKDRXX:2:2103:9426:35321 1:N:0:AGGAGTGG+TAAGTTCC
ACTCCTACGGGAGGCAGCAGTAGGGAATATTGGTCAATGGATGCAAGTCTGAACCAGCCATGCCGCGTGCAGGAAGACGGCCTTCTGGGTTGTAAACTGCTTTTGCCGGGGGATAAAAATCCAAGTCGTGGTACATGGAAGGTACACGTTGAAAAAGCCACGGATAACTAACTGACAGAACCAGCGGAAAAACGAATGTGTAAATCGATGTCCTGATAGAGAGTGATTAAAGGTAGAGTAGGCGCCCTAT
+
FFFFFFFFFFFFFFFFFFFFFFFFFFFF,:F,FFFFFFFFF,FFFFF,FFFFFF:FFF,FFFFFFFFFF:F:FFFFF,FFFFFFFFFF:,FFFFF,FFFFFFFF,F:FFFFFF:FFFF,,,F,F,,FF,:,,,F,F:,:F,,F:,,FF,F:,,,FF,,:F,,F:,FFFFF,:,,FF,F,,,FFFF,F:,,,:F:,F,,,F,,,,FFF,:,FF:,,FFF,F,,,,F,FF,F,,F,,:,FF,,:F:,,,F:,
@A00920:152:HGHKKDRXX:2:2103:27507:36918 1:N:0:AGGAGTGG+TAAGTTCC
ACTCCTACGGGAGGCAGCAGTGGGGAATCTTGGACAATGGGCGAAAGCCTGATCCAGCCATGCCGCGTGAGTGAAGAAGGCCTTAGGGTTGTAAAACTCTTTCGCCGGAGAAGATAATGACGGTACCTACAGAAGAAGCCCCGGCTAACTTCGTGCCAGCAGCCGCGGTAATACGAAGGGGGCTAGCGTTGTTCGGATTTACTGGGCGTAAAGCGCACGTAGGCGGATTGGTCAGTTAGAGGTGAAATCC
+
FFFFF,FFFFFF,FFFF:F:FFFFFFFFFFFFFFFFF:FFFFFFFFFFFFFFFFFFFFFFFFFFFFFFFFF:FF,FFFFFF:FFFF:FFFFFFFFFFFFFFFFFFFFFFFFF:FFF,FFFFFFFFFFFFFF:F:FFFFFFF,FFFF:FFFFFFF:FFFFFFFFF:FFFF:FFF:FFFF,FF:FFFFFFFFFFFFFFFFFF:FFFFFFFF:FFF,FFFFFF,FF:FFFFF:FFF:FFF,,F,:FFFFFF,:
@A00920:152:HGHKKDRXX:2:2104:1090:1094 1:N:0:AGGAGTGG+TAAGTTCC
ACTCCTACGGGAGGCAGCAGTGGGGAATATTGCACAATGGGCGGAAGCCTGATGCAGCGACGCCGCGTGAGTGAAGAAGTATCTCGGTATGTAAAGCTCTATCAGCAGGGAAGAAAATGACGGTACCTGACTAAGAAGCCCCGGCTAAATACGTGCCAGCAGCCGCGGTAAAACGTAGGGTGCAAGCGTTGTCCGGAATTACTGGGTGTAAAGGGAGCGCAGGCGGACCGGCAAGTTGGAAGTGAAATCC
+
FFFFFFFFFF:FFFFFFFFFF,FFFFFFFFFFFFFFFFFFFFFFFFF:FFFFFFFFFFFFFFFFFFFFFFFFFFFFFFFFFFFFFFFFFFFFFFFFFFFFFFFFFFFF:FFFFFFFFFFFFFFFFFFFFFFFFF:FFFFFFFFFFFFFFFFFFFFFFFFFFFFFF,F:FFFFFF:FF::FFFFF,F:F:FFFF:FFFFFF:,FF,FFFFFFF:FFFFFFFFFFFFFFFFFFFFFFFFFFF,FFFFFFFFF
@A00920:152:HGHKKDRXX:2:2104:3378:1423 1:N:0:AGGAGTGG+TAAGTTCC
ACTCCTACGGGAGGCAGCAGTGGGGAATCTTGCGCAATGGGGGGAACCCTGACGCAGCGACGCCGCGTGAGTGACGGAGGCCTTCGGGTCGTAAACCGCTTTCATCAGGGAAGAGTCAATACAGTACCTGCAGAAGAAGCCCCGGCTAACTACGTGCAAGAAGCAGCGGTAATAAGTATGGGGCGAGCGTGATACGTATTCATTGGGCGTAAATCGCGCGTAGGAGGCCCGGCAGGCCGGGGGTCGAAGC
+
FFFFFFFFFFFFFFFFFFFFFFFFFFFF:FFF,:FFFFFFFFF:F,FFFFFF:,F:FF,F,FFFFFFFF,F:FFFFFFFFFFFFFFFFFFFFFFF:F:FFFF,F,FFFF,FFFF:F,,F,:F,F,F,F,F,FFFFF,F,FF,,FFF:FF:::FF,::,FF,F:F,,FFF:,F:F,,,:,F:,:F:FFF:F,F:,F,,F,FFF,:F,F:,,F,F,:FF,FF,F,:,:FFFFF,FF,,,F:F,F:FF,,,FF
@A00920:152:HGHKKDRXX:2:2104:13883:1799 1:N:0:AGGAGTGG+TAAGTTCC
ACTCCTACGGGAGGCAGCAGTGGGGAATATTGGACAATGGGGGAAACCCTGATCCAGCAATGCCGCGTGAGTGATGAAGGCCTTAGGGTTGTAAAGCTCTTTCGGTGGTGACGATGATGACGGTAACCACAGAAGAAGCCCCGGCTAACTTCGTGCCAGCAGCCGCGGTAAGACGTAGGGGGCTAGCGTTGTTCGGAATTACTGGGCGTAAAGCGCACGTAGGCGGCCTTTCAAGTCAGATGTGAAAGCC
+
FFFFFFFFFFFFFFFFFFFFFFFFFFFFF:F:FFFFF:FFFFFFFFFFFFFFFFFFFFFFFFFFFFFFFF:,FFFFFFF::FFFFFF:FFFFFFFFF:FFFFFFFFFFFFFFFFFFF,FF:FFFFFFF:F:F:,FF,:FFFFF:F,F:FFFFFFF:FFFFF,F:FFFFFFFFFF:,FFFFFFFF,F,F,FF,FFFF:,F:FFFFFF:F,F:FFFF:,FFFFFF:FFFFFFFFFF,FFFFFF:F,F,FFF,
@A00920:152:HGHKKDRXX:2:2104:9471:2018 1:N:0:AGGAGTGG+TAAGTTCC
ACTCCTACGGGAGGCAGCAGTAGGGAATATTGCACAATGGGCGCAAGCCTGATGCAGCAACGCCGCGTGCGCGATGAAGGCCTTCGGGTTGTAAAGCGCTTTTCGGGGAGATGAGCAAGGACAGTATCCTCGGAATAAGGATCGGCTAACTACGTGCCAGCAGCCGCGGTAAAACGTAGGATCCGAGCGTTATCCGAATTCACTGGGCGTAAAGCGCATGTAGGCGGCAGGATAAGTTGGATGTGAAATC
+
FFFFFFFFFFFFFFFFFFFFFFFFFFFFFFFFFFFFFFFFFFFFFFFFFFFFFFFFFFFFFFFFFFFFFFFFFFFFFFFFFFF:FFFFFFFF:F:FFFFFFFFFFFFFFFFFFFFFF,FFFFFFF:FFFF:FF:FFFFFFFFFFFFFFFFFFFFFFFFFFFFFFFFFFFFFFFF:FFFFFFFFFFFFFFFFFFF:FFFFFFFFF:FFFFF,:FF:FFFF:FFFF::FFFFFFF:FFFFFFFFFFF::FFF
@A00920:152:HGHKKDRXX:2:2104:10972:2174 1:N:0:AGGAGTGG+TAAGTTCC
ACTCCTACGGGAGGCAGCAGTCGGGAATTTTGCCCAATGGACGAAAGTCTGAGGCAGCAACTCCGCGTGAGGGATGAAGGCTCTCGGGTCGTAAACCTCTTTTCTCAGGGAAGATCCAAGACGGTACCTGAGGAATAAGCGACGGCTAACTACGTGCCAGCAGCCGCGGTAATACGTAGGTCGCAAGCGTTGTCCGGATTTACTGGGCGTAAAGAGCGCGCAGGCGGCTGGTCAATTCCGATGTGAAATC
+
,FFFFFFFFFFFFFFFFFFFFFFFFFFFFFF,FFF:FFFFFFFF::FFFFFFFFFFFFF:FFFFFFFFFFFFFFFF::FFF:FFFFFFFFFFF:FFF:FFFFFFFFFFFF:FFFFFFFFF,FFFFFFFFFFFFFFFFFFF:FFFFFFF:FFFFFFFFFFFFFFFFFFFFFFFFFFFFF:FFFFFFFFFF,FFF:FFFFFFFFFFFFF,:F::FFFFFFFFFFFFFFFFF:FFFFF,FFFFFFFFFFFF:F
@A00920:152:HGHKKDRXX:2:2104:29993:2206 1:N:0:AGGAGTGG+TAAGTTCC
ACTCCTACGGGAGGCAGCAGTGGGGAATATTGGACAATGGGCGCAAGCCTGATCCAGCCATGCCGCGTGAGTGATGAAGGCCCTAGGGTTGTAAAGCTCTTTCACCGGGGAAGATAATGACGGTACCCGGAGAAGAAGCCCCGGCTAACTTCGTGCCAGCAGCCGCGGTAACACGTAGGATCCGAGCGTTATCCGGATTTACTGGGCGTAAAGCGCGTGCAGGTGGTCTATTAAGTTGGATGTTAAATCT
+
FFFFFFFFFFFFFFFFFFFFFFF:FFFFFFF,FFFFFFFFFFFFFFFFFFFFFFFFFFFFFFFFFFFFF:FFFFFFFFFFFFFF:F:,,,FFFFFFFFFFFFFF,,FF:FFF,FFF:F:FF,,,FFFFF,FFFFFFFFFFFFFFFFFFFFFF:FFFFFFFFFFFFFFFFFFFFF,FFFFFFFF:FFFF,,,FF:FFFFFFFF::FFFFFFF,FFFFF,FFFFFFF:FFF::FFFFFF:FFFFFFFFFFFF
@A00920:152:HGHKKDRXX:2:2104:8630:2910 1:N:0:AGGAGTGG+TAAGTTCC
ACTCCTACGGGAGGCAGCAGTGGGGAATATTGGACAATGGGCGAAAGCCTGATCCAGCAATGCCGCGTGAGTGATGAAGGCCCTAGGGTTGTAAAGCTCTTTTACCAGGGATGATAATGACAGTACCTGGAGAATAAGCTCCGGCTAACTCCGTGCCAGCAGCCGCGGTAATACGGAGGGAGCTAGCGTTGTTCGGAAATACTGGGCGTAAAGCGCACGTAGGCGGCGCCGCAAGTCAGGGGTGAAATCC
+
FF,FFFFFFFFFF::FFFFFFFFFFFF:::FFFFFFFF:FFFFF,FFFFFF:FFFFFFFFFFFFFFFFFFFFFFF:FFFFFFF,FFFF:FFF,F,:F,FFF,F:F:FFFFFFFFF:FFFFFFFFFFFF,FFFF:FFFFFFFFFFF:FFFFFFFF:FF:FF:FFFFFFFFFFFFFF,FFFF:FFFFFFFFFFFFFF,:F:FFFFFFFFFFFFFFFFF,FF,FF:F:,F,FFF,::FFFFFFFFFFF,F,:,
@A00920:152:HGHKKDRXX:2:2104:18186:2988 1:N:0:AGGAGTGG+TAAGTTCC
ACTCCTACGGGAGGCAGCAGTCGAGAATCATTCACAATGGGGGAAACCCTGATGGTGCGACGCCGCGTGGGGGAATGAAGGTCTTCGGATTGTAAACCCCTGTCATGTGGGAGCAAATTAAAAAGATAGTACCACAAGAGGAAGAGACGGCTAACTCTGTGCCAGCAGCCGCGGTAATACAGAGGTCTCAAGCGTTGTTCGGACTCACTGGGCGTAAAGCGTGCGTAGGCTGTTTCGTAAGTCGTGTGTG
+
FFFFFFFFFFFFFFFFFFFFFFFFFFFFFFFFFFF,FFFFFFFFF:FFFFFFFFFFFFFFFFFFFFFFFFFFF:FFFFFFFFFFFFFFF:FFFFFFFFFFFFFFFFFFFFFFFF:FFFFFFFFFFFFFFF:FFFFFFFFFFFFFFFFFFFFFFFFFFFFFFFFFFFFFFFFFFFFF:FFFFFFFFFF:FFFFFFFFFFFFFFF,FFFFFFFFFF:F,:FFFFFFFFFFFFFFFFFFFFF,FFFFFFFFFF
@A00920:152:HGHKKDRXX:2:2104:4218:3349 1:N:0:AGGAGTGG+TAAGTTCC
ACTCCTACGGGAGGCAGCAGTGGGGAATCTTCCGCAATGGACGAAAGTCTGACGGAGCAACGCCGCGTGAGTGATGACGGCCTTCGGGTTGTAAAGCTCTGTGATCGGGGACGAATGGCTGGTATGCTAATACCATATCAGAGTGACGGTACCCGAATAGCAAGCCACGGCTAACTACGTGCCAGCAGCCGCGGTAATACGTAGGTGGCAAGCGTTGTCCGGAATTATTGGGCGTAAAGCGCGCGCAGGC
+
FFFFFFFFFFFFFFFFFFFFFFFFFFFFFFFFFFFFFFFFFFFFFFFFFFFFFFFFFFFFFFFFFFFFFFFFFFFFFFFFFFFFFFFFF:FFFFFFFFF:FFFFFFFFFFF:FF:FFFFFFFF,FFFF,FFFFFFF:FFFFFFFFFFFFF:FFFFFFFFFFFFFFFFFFFFF:FFF:FFFFFFFF:FFFFFFFFFF,F:FFFFFFFFFFFFFFFFFFFFFFFF,,FFFF:FFFFF:FFF:F:F:F::FFF
@A00920:152:HGHKKDRXX:2:2104:13395:3709 1:N:0:AGGAGTGG+TAAGTTCC
ACTCCTACGGGAGGCAGCAGTGGGGAATATTGCGCAATGGGCGAAAGCCTGACGCAGCGACGCCGCGTGTGGGATGACGGCCTTCGGGTTGTAAACCCCTGTCGGGAGGGACGAAGCTCTGACGGTACCTCCAAAGGAAGCACCGGCTAACTCTGTGCCAGCAGCCGCGGTAATAAAGAGGGTGCGAGCGTTGTCCGGACTCTCTGGGCGTCAAGGGCGCGTAGGTGGCGGGGTAAGTAGGGGGTGACAT
+
F:FFFFFFFFFFF:FFFFFFFFFFFFFFF:FFFFFFFFFFFFFFFFFFFF:FFFFFFF,FFFFFFFFFFFFFFFFFFFFFFF:FFFFFF:F:FFFF:,FF:FFF:F::FF,FFF,FFFFF:,FFFFFFFFFFFF:FFFFFFFF,::FFFFFFFFFFFFFFFFFFFFFFF,:F,F:,,FF:F,F,F:FFF,FF,,,F:,F,,F,:F,:FF:F:FFF:FFFFFFFFFFFFF,,F,,F:FFF:FFFFFF,,FF
@A00920:152:HGHKKDRXX:2:2104:14199:3724 1:N:0:AGGAGTGG+TAAGTTCC
ACTCCTACGGGAGGCAGCAGTAGGGAATCTTCCACAATGGGCGAAAGCCTGATGGAGCAACGCCGCGTGCAGGATGAAGGCCTTAGGGTTGTAAACTGCTTTTATGATTGAGGATTATGACAGTAAATCATGAATAAGGACCTGCTAACTACGTGCCAGCAGCCGCGGTCATACGTAGGGTCCAAGCGTTATCCGGAATGACTGGGCGTAAAGAGATGCGTAGGCGGCTACTTAAGTGGATATTGAAATC
+
FFFFFFFFFFFFFFFFFFFFFFFFFF,FFFFFFFFFFFFFFFFF:FFFFFFFFFFFFFFFFFFFFFF:FFFFFFFFFFFFFFFFFFFFFFFF:FFFFF:FFFFFFF:FFF:FFFFFFFFFFFFFFFFFFFFFFFFFFFFFFFFFFFFFFFFFFFFFFFFFFFFFFFFFFFFFFFF:FFFFFFFFFFFFFF,FFFFFFFFFFF:FFFFFFFF::F:FFFFFFFFFFFFFF:FF:FF:FFFF:FFFF::FFF
@A00920:152:HGHKKDRXX:2:2104:23800:3912 1:N:0:AGGAGTGG+TAAGTTCC
ACTCCTACGGGAGGCAGCAGTGGGGAATATTGGGCAATGGGCGCAAGCCTGACCCAGCGACGCCGCGTGCGGGATGACGCTTCTCGGAGTGTAAACCGCTGTCAGAGGGGACGAACGGCCCACGGGGGAATACTTCGTGGGATTGACGGTACCCTCAAAGGAAGCGCCGGCTAACTCCGTGCCAGCAGCCGCGGTAATACGGAGGGCGCAAGCGTTGTTCGCAATCACTGGGCGTAAAGAGCGCGCAGGC
+
FF,FF:FFFFFF:FFFF:FF:FFFFFFFFF:FFFFFFFFFFFFFF:F:FFFFF:FFFFFFFFFFFFFFFFFFFF,F:F:FFF:FFFFFFFFFFFFF:FFFF:,FFFFFF:FFFFFFF,FFFFFFF,FFF::FFF:::FFFFF:,F:FFF,FFF,:FFFF,FFF,:FFFFFFFFF:,FF,:FFFFF,FFFFFFF,FFF,FFF,F:FFFFFF,,FFF,:F,FF,:FF:F,FFFFF::F:FF,:,,FF:FF:F
@A00920:152:HGHKKDRXX:2:2104:19533:4006 1:N:0:AGGAGTGG+TAAGTTCC
ACTCCTACGGGAGGCAGCAGTCGGGAATTTTGGGCAATGGGCGAAAGCCTGACCCAGCAACGCCGCGTGAGGGATGAAGGCCTTCGGGTCGTAAACCTCTGTCGGGAGGGACGAAAGGTAGACGGGTGAATAACCCGGGTGCTTGACGGTACCTCCAAAGGAAGCGCCGGCTAACTCCGTGCCAGCAGCCGCGGTAATACGGAGGGCGCAAGCGTTGTTCGGAATCACTGGGCGTAAAGCGCGTGCAGGC
+
FFFFFF:FFFFFFFFFFFFFFFFFFFFFFFFFFFFFFFFFFFFFFFFFFFFFFFFFFFF,FFFFFFFFFF:FF:FFFFFFFFF:FFFFFFFFFFFFFFFFFFFFFFFFFFFFFFFFFFFFFFFFFFFFFFFFFFFFF:FFF:FF::FFFFFF:F:FFFF,FFF,FFFFFFFFFFFFFFFFFFFF:FFFFF:FFFF:FFFFFFFFFFFFFF:FFF,FFFFFFFFFFFFFF:FFFFFFF,F::FFFFFFF:F
@A00920:152:HGHKKDRXX:2:2104:15854:4679 1:N:0:AGGAGTGG+TAAGTTCC
ACTCCTACGGGAGGCAGCAGTGGAGAATCTTGCACAATGGGCGAAAGCCTGATGCAGCCACGCCGCGTGCGGGAAGAAGGCCTTCGGGTTGTAAAGCTCTTTTGTCCGGAAAGAAAAGCTTTCGGTTAATACCCGGAAGTCCTGACGGTACCGGAAGAATAAGCACCGGCTAACTTCGTGCCAGCAGCCGCGGTAATACGAAGGGTGCAAGCGTTACTCGGAATTACTGGGCGTAAAGCGTGCGTAGGTG
+
FFFFFFFFFFFFFFFFFFFFFFFFF:FFFFFFFFFFFFFFFFFFFFFFFFFFFFFFFFFFFFFFFFFFFFFFFF,FFFFFFFFFFFFFFFFFF,FFFFFF:FFFFFFFFF:FFF,FFFFFFFFFFFFFFFFFFFFFFFFFF:FF,FFFFF:F:FFFFFFF:FFFFFFF:F:,FFFFFFFFFFFFFFFFFFFFF:FFF,FF:FFFFFFF,,FFFFFFFF:FFF,FF:FFFF::F,F,,FFF:FFFF,FF:F
@A00920:152:HGHKKDRXX:2:2104:22101:5071 1:N:0:AGGAGTGG+TAAGTTCC
ACAACTACGGGAGGCAGCAGTGGGGAATATTGCACAATGGGCGCAAGCCTGATGAAGCGACGCCGCGTGGGGGATGACGGCCTTCGGGTTGTAAACTCCTTTCGATCACGACGAAGCCTTTATCGGTGACGGTAGTGATAGAATAAGCACCGGCTAACTACGTGCCAGCAGCCGCGGTAATACGTAGTGAGCAAGCGTTAAACGGAATTACTCGGCGTAAAGAGTGCGCAGGCGGTGATGAAAGACAGGT
+
FF,,FFF,,,:FF,FFF:F:FF::F,F:FFF,F,,FF,,FFFFF:F,F,,FF,F,,,:F:FFFF,::FF::,:FFF:FFFFFFFF::,FFFFF,F,FFF:::::F:FF,,FF,F:FFF,,FFFFF:FFF:FFFF,FFFFF::F,:F,:F,:F::F:FFF:F,:,,FF,,FF:FFF:F,FF,:F:FF,FF,FF,FF::,F:F,:F,:,,,F,,,F,,:,FF:,,:F,,F:FF,::FFF:,:,F::FFF,,:
@A00920:152:HGHKKDRXX:2:2104:8639:5838 1:N:0:AGGAGTGG+TAAGTTCC
ACTCCTACGGGAGGCAGCAGTGGAGAATCTTGCACAATGGGCGCAAGCCTGATGCAGCCACGCCGCGTGAGGGAAGAAGGCTTTCGAGTTGTAAACCTCTTTCAGCAGTGAAGAAGCGAGAGTGACGGTAACTGCAGAAGAAGCCCCGGCCAACTACGTGCCAGCAGCCGCGGTAATACGTAGGGGGCGAGCGTTGTCCGGAATTATTGGGCGTAAAGGGCGCGTAGGCGGCCATTCAAGTGACGGGTGA
+
FF:FFFFFFFFFFFFFFFFFFFFFFFFFFFFFFFFF,FFFFFFFFFFFFFFFFFFFFFFFFFFFFFFFFFFFFF:FFFFFFFFF:FFFFFFFFFFFFFFFFF:FFFFFF:FFFFF:FFFFFFFFF:FF:FFF:F,FFFF,:F,FFFFFFFFFFFFFFFFFFFFFFFFFFFFFFFF:FFFFFFF:FFFFFFFFFFFFFFFFFF,FFFFFFFFFFFFF,FFFFFFFFFFFFFFFFFFFFF,FFFFFFFFFF:
@A00920:152:HGHKKDRXX:2:2104:18439:5869 1:N:0:AGGAGTGG+TAAGTTCC
ACTCCTACGGGAGGCAGCAGTGGGGAATCTTGCGCAATGGGCGAAAGCCTGACGCAGCGACGCCGCGTGAGGGATGAAGGCCTTCGGGTTGTAAACCTCTTTCAGCAGGGACGAAGCGAGAGTGACGGTACCAGAAGAAGAAGCACCGGCCAACTACGTGCCAGCAGCCGCGGTAAAACGTAGGGTGAAAGCGTTGTACGGAAGTATTGGGCGTAAATAGCTCGTAGGCGGTCTGTCGCGTCGGCTGTGA
+
,FFF:FF:FF,F:FF,FFF::FFFFF::,:FFFFFFFFFFFF,F:,FFFFFFFFFFFFFFF:FFFFF,FFFFF,F::,FFFFFFF:FFFFFFFFFFF,FFFF,,,,FF,FF:F:F:F:FFF,::,F::FFFF,:,F:F:FFF,FFFF,::F,FFFF:F,FFFF,:F,FFF:F,FF,,FF,:FFFFFF:FFFFF,:FF,FFF,F,:F,,F,::FFFF:,FF,:F:,:F,FF:FF:,FF,F::FF,FFFFFF
@A00920:152:HGHKKDRXX:2:2104:2220:6277 1:N:0:AGGAGTGG+TAAGTTCC
ACTCCTACGGGAGGCAGCAGTCGAGAATTTTTCACAATGGGCGCAAGCCTGATGGAGCGACGCCGCGTGGGGGATGAAGGGTTTCGATCCGTAAACCCCTGTCATTTGCGAACAAACCTTAACTCGTAATATGGGTTGAGCTGATTGTAGCGGAAGAGGAAGGGACGGCTAACTCTGTGCCAGCAGCCGCGGTAATACAGAGGTCCCAAGCGTTGTTCGGATTCACTGGGCGTAAAGCGCACGCAGGTGG
+
FFFFFFFFFFFFFFFFFFFFFFFFFFFFFFFFFFFFFFFFFFFFFFFFFFFFFFFFFFFFFFFFFFFFFFFFFFFFFFFFFFFFFFFFFFFFFFFFFFFFFF:FFFFFFFFFFFFFFFFF,FFFFFFF,FFFFFFFFFFFFFFFFFFFFFFFFF:FFFFFFFFFFFFFFFFFFFFFFFFFFFFF:FFFFFFF,F:F,F:FFFFFFFFFFFFFFFFFFFFFF,FFFFFFFFFF,FFFFFFFFFFFF:F:FF
@A00920:152:HGHKKDRXX:2:2104:4399:6605 1:N:0:AGGAGTGG+TAAGTTCC
ACTCCTACGGGAGGCAGCAGTGGGGAATATTGGACAATGGGCGAAAGCCTGATCCAGCAATGCCGCGTGAGTGATGAAGGCCTTAGGGTTGTAAAGCTCTTTTACCCGGGATGATAATGACAGTACCGGGAGAATAAGCTCCGGCTAACTCCGTGCAAGCAGCCGCGGTAATACGGAGGGAGCTAGCGTTGTTAGGAATTACTGGGCGTAAAGCGCGCATAGGCGGCTTATCAAGTCAGGGGTGCAATCC
+
FFFFFFFFFFFFFFFFFF:FFFFFFF:F:FFFFFFF:FFF,F:FFFFFFFFF:FFFFF:FFFFFFFFFFFFFFFFFFFF:,FF:FFF:FFFFF:FFFFFFFFFFFFFFFFFFFF:,FF:FFF:FFF,FF:FFFFFFFF:F,:,FFFFFF:F,,:FF,,FFF,,FFF,,:,FFFF,FF:FF,FFFFFF,F,FFF,FFFF:::,F:F,F,FFFFFF,F,FFFFFFFF,FF,F,:FF,FFFF:FFF,,:FFF,
@A00920:152:HGHKKDRXX:2:2104:25382:7780 1:N:0:AGGAGTGG+TAAGTTCC
ACTCCTACGGGAGGCAGCAGTGGGGAATCTTGCGCAATGGGCGAAAGCCTGACGCAGCGATGCCGCGTGAGCGATGAAGGCCTTCGGGTTGTAAAGCTCTGTGGATGGAGACGAATAAGCGTTGGTTAATACCCCGCGTGATGACGGTATCCATTTAGCAAGCACCGGCTAACTCTGTGCCAGCAGCCGCGGTAATACAGAGGGTGCAAACGTTGTTCGGAATTACTGGGCGTAAAGCGCGTGTAGGCGG
+
FFFFFFFFFFFFFFFFFFFFFFFFFFFFFFFFFFFFFFFFFFFFFFFFFFFFFFFFFFFFFFFFFFFFFFFFFFFFFFFFFFFFFFFFFFFFFFFFFFFFFFFFFFFFFFFF:FFFFFFFFFFFFFFFFFFFFFFFFFFFFFFFFF::FFFFFFFFFFFFFFF:FFFFFFFFF:FFFFFFFFFFFFFFFFFFFFFF,FFF:FF:FFFF,FFFFFFFFFFFF:FF,FF:FFFF:F:FFFFFFFFFFFFFFF
@A00920:152:HGHKKDRXX:2:2104:25346:8406 1:N:0:AGGAGTGG+TAAGTTCC
ACTCCTACGGGAGGCAGCAGTGGGGAATATTGGACAATGGGCGAAAGCCTGATCCAGCCATGCCGCGTGTGTGAAGAAGGCCTTCGGGTTGTAAAGCACTTTCAGTGGGGAGAAAGGTGATTCACCTAATACGTGAGTCAATTGATGCTACCCACAGAAGAAGCACCGGCTAACTCCGTGCCAGCAGCCGCGGTAATACGGAGGGTGCAAGCGTTAATCGGAATTACTGGGCGTAAAGCGCACGTAGGTG
+
FFF:FFFF:FFFFFFFFFFFFFFFFFFFF:FFFFF:FFFFFFFFFFFFFFFFFFFF:FF:FFFFFFFFFFF:F:,FFFFFFFFFFFFFFFFFFFFFFFFFFF:FFFFFFFFFFFFFFFFFFFFFFFFFFFFFFFFF:FFFFFFFFFFFFFFFFFF::FF,FFFFFF:FFFFFFF:FFFFFFFF::FFFFFFF:,F:FF:FFFFFFFFFF,:FFFFFFFFF:F:F,F,F,F:F,,FFFF,FFFFFFFFFF,
@A00920:152:HGHKKDRXX:2:2104:10484:8813 1:N:0:AGGAGTGG+TAAGTTCC
ACTCCTACGGGAGGCAGCAGTGGGGAATATTGGACAATGGGCGAAAGCCTGATCCAGCAATGCCGCGTGAGTGATGAAGGCCTTAGGGTTGTAAAGCTCTTTTACCCGGGAAGATAATGACTGTACCGGGAGAATAAGCCCCGGCTAACTCCGTGCCAGCAGCCGCGGTAATACGGAGGGGGCTAGCGTTGTTCGGAATTACTGGGCGTAAAGCGCACGTAGGCGGCTTTGTAAGTTAGAGGTGAAAGCC
+
FFFFFFFFFFFFFFFFFFFFFFFFFFFFFFFFFFFFFFFFFFFFFFFFFFFFFFFFFFF:FFFFFFFFFFFFFFFFFFFFFFFFFFFFFFFFFFFFFFFFFFFFFFFFFF:FFFFFFF:FFFFFFFFFFFF,FF:F:FFFFFFFFFFF:FFFFFFFFFFFFF:FFFFFFF:FFFFFFFFFFFFFFFFFFFFFFFFFFFFFFFFF:FFFFFFF,FFFFFFFF,FFF:FFFFFFF::FFF:FFFFFFFFFFF
@A00920:152:HGHKKDRXX:2:2104:5168:9721 1:N:0:AGGAGTGG+TAAGTTCC
ACTCCTACGGGAGGCAGCAGTGGGGAATATTGGACAATGGGCGAAAGCCTGATCCAGCCATGCCGCGTGAGTGATGAAGGCCCTAGGGTTGTAAAGCTCTTTCACCGGTGAAGATAATGACGGTAACCGGAGAAGAAGCCCCGGCTAACTACGTGCCAGCAGCCGCGGTAAGACGTAGGATCCGAGCGTTGTCCGGAGTTACTGGGCGTAAAGAGCGCGCAGGCGGACACGCGCATCGGCGGTGAAAGCC
+
F::,F,FF,F:F:,FFFFF,FF,::FF:FFFFF,FFFFF,F:FF,FFFF:FFFFF:FFFFFFFFFF::FF:F:FFFF,:FFFFFF,F,,:F:,,:FF:FFF,:F,F::FFF,FF,FFFFFF::FF::FF:FFFF,,F:FF:FF:FFFFFFF,FFFF:F:FF,:F:FF:FFF,FFFF:::F:FFFF:F,FFFF:F::,::F,FFF:,F,F,FF,,FFF,F:,FFFF:FFFF:FFFFFFFFFF:,:F:FFFF
@A00920:152:HGHKKDRXX:2:2104:5376:9831 1:N:0:AGGAGTGG+TAAGTTCC
ACTCCTACGGGGGCAGCAGTGGGGAATTTTGCGCAATGGGCGAAAGCCTGACGCAGCAACGCCGCGTGAGGGATGAAATCCTTCGGGATGTAAACCTCATAAATGTGGGAAGAACAAAATGACGGTACCACATGTAAGCCCCGGCTAACTCCGTGCCAGCAGCCGCGGTAATACGGGGGGGGCAAGCGTTGTTCGGAATCACTGGGCGTAAAGGGAGCGTAGGCGGCGTGGTAAGTCAGATGTGAAATCC
+
FFFFFFFFFFFFFFFFFFFFFFFFF,FFFFFFFFF:FFFFFFFFFFFFFFFFFFFFFFFFFFFFFFFFFFFFFFFFFFFFFFFFFFFFFFFFFFFFFFFFF:FFFFFFFFFFFFFFFFFFFFFFFFFFFFFFFFFF,:FFFFFFFFFFFFFFFFFFF:FFFFFFFFFFFFFFFFFFFFFFFFFF:FFFFFFFFFFFFFFFFFFFFFFFFFFFFFFFFFFFFFFFFFFFFFFFFFFFFFFF,FFFFFFFFF
@A00920:152:HGHKKDRXX:2:2104:21025:10535 1:N:0:AGGAGTGG+TAAGTTCC
ACTCCTACGGGAGGCAGCAGTGGGGAATATTGCGCAATGGACGAAAGTCTGACGCAGCGACGCCGCGTGTGGGATGACGGTCTTCGGATTGTAAACCACTGTCGGGAGGGACGAATACGCCGCAAGGCGGGTGACGGTACCTCCAAAGGAAGCACCGGCTAACTCCGTGCCAGCTGCCGCGGTAATACGGAGGGTGCGAGCGTTGTCCGGAATCACTGGGCGTAAAGGGCGCGTAGGCGGCGTGATAAGT
+
FFFFFFFFFFFFFFFFFFFFFFFFFFF:FFF::FFFFFFFFF:FFFFF:FF::FFFFFFFFFFFF,FF:FFFF:FFFFFFFFFF,F:FF:FFF::FFF:FFFF,FF:FFFFF,,FF,FFFFFFF,F:FF:FFFFFFFFF:FFFFF:,F:FFFFFFFFF:F:F,FFFFFFF,F:F,,:F:FFFFFFFFFFFFFFFFFFFFFF,::::FF:::FFFFFFFFF::FFFFF,FFFFFFFFF:FFF,::,F,:F,
@A00920:152:HGHKKDRXX:2:2104:30409:10817 1:N:0:AGGAGTGG+TAAGTTCC
ACTCCTACGGGAGGCAGCAGTGGGGAATCTTGGACAATGGGGGCAACCCTGATCCAGCGACGCCGCGTGGGTGATGAAGGCCTTCGGGTTGTAAAGCCCTTTCGACGGGGACGATGATGACGGTACCCGGCGAAGAAGCACCGGCTAACTCCGTGCCAGCAGCCGCGGTAAGACGGAGGGTGCTAGCGTTGTTCGGAATCACTGGGCGTAAAGGGCGCGTAGGCGGCCTTGGAAGTCGGTTTGTGAAAGC
+
FFFFFFFFFFFFFFFFFFFFFFFFFFFF:F:FFFFFFFFFFFFFFFFFFFFFFFFFFFFFFFFFFFF:FFFFFFFFF:FFFFFFFFF:FFFFFFFFFFFFFF,FFFFFFFFFFFFFFFFFFFFFFFFFFFFFFFFFFFFFFFFFFFFFFFFFFFFFFFFFFFFFF:FFFFFFFFF:FFF:FFFFFFFFFFFFFFFFFFFFFFF:FFFFF:FFF:FFF:F,FFFFFFFF:FF,,FFFFFF,F,F,:FF:,:
@A00920:152:HGHKKDRXX:2:2104:32181:11162 1:N:0:AGGAGTGG+TAAGTTCC
ACTCCTACGGGAGGCAGCAGTGGGGAATTGTTCGCAATGGGCGCAAGCCTGACGACGCAACGCCGCGTGGAGGATGAAGGTCTTCGGATTGTAAACTCCTGTTGATCGGGACGAACAACCATCGGGAGAATACCCCGGTGGTCTGACTGTACCGATTGAGGAAGCCCCGGCTAACTCTGTGCCAGCAGCCGCGGTAATACAGAGGGGGAAAGCGTTGTTCGGAATTACTGGGCGTAAAGCGCACGTAGGC
+
FF,:FFFFFFFFF:FFFFFFF,FFFFFF::FFFFFFFFFF:FFFFFFF,FFFFFFFFFFFFFFFFFFFF:F,FF:FFFF:FFF:FF:FFFFFFFFFFF:FFFFFFFFFFFFFFFF,::F:,FF:::FFF,F::,,::FF:FFFFFFF,,FFFF,FFFF::FFFF,FFF,::FF:F:FFFFFFF:,FFF,:F,FFFFFFF:FFFFFFFF,F:FF,F::FFF,F:,FFFF::,F,FFFF::FF,FFF,F,F:
@A00920:152:HGHKKDRXX:2:2104:10321:11318 1:N:0:AGGAGTGG+TAAGTTCC
ACTCCTACGGGAGGCAGCAGCAAGGAATCTTCCGCAATGGGCGACAGCCTGACGGAGCAACGCCGCGTGTGGGATGACGCCTTTCGGGGTGTAAACCACTTTTCTTCGGGAAGAACGTGGGGCAACCCACCTGACGGTACCGGAGGAAGAAGGACCGGCTAACTACGTGCCAGCAGCCGCGGTAATACGTAGGTTCCGAGCGTTGTCCGGAGTTACTGGGCGTAAAGCGCGAGCAGGCGGCGGTGTAAGC
+
FFFFFFFF:FFFFFFFFFFFFFFFFFFFFFFFFFFFFFFFFFFFFFFFFFFFFFFFFFFFFFF:FFFFFFFFFF:FFFFFFFFFFFFFFFFFFFFFFFFFFFFFFFFFFFFFFFFFFFFFFFFFFFF:FFFFFFFFFFFFFFFFFFFFFFFFFFFF:FFF:FFF:FFFFFFFFFFFFFFFFFFF::FFF:FFF,FFFFFFFFFF:FFFFFFFFFFFFFFFFFFFF,FFFFF:FFFFFFFFF,FFF,FFFF
@A00920:152:HGHKKDRXX:2:2104:18349:12195 1:N:0:AGGAGTGG+TAAGTTCC
ACTCCTACGGGAGGCAGCAGTGGGGAATATTGGACAATGGGCGCAAGCCTGATCCAGCCATGCCGCGTGAGTGAAGAAGGCCCTCGGGTTGTAAATCTCTTTTGTCCGGAAAGAAAAGCTTTCGGTTAATACCAGGAAGACATGACGTTACAGGAAGAATAACCACCGCCTAACTACGTGCCACCAGCCGCGGTAATACTAAGGGTGCAAGCGTTACACGGAATAACTGGGCGTAAAGCGTGCGTAGGTG
+
FFFFFFFFFFFFFFFFFFFFF,FFFFFF,FF:F:FFFFFF,FFFFFF,FFFF:F:FFFFF,FFFFFFFFFFFFF:FFFFF,FFFFFF,F,FFFFF,F:FF,FFFF::FFFFFFFFFF,FF,:FF,:FFF::FF,FFFF,,,F:,FFF,,FF,:,F,,F:,:F,:FFFF,,,:F:,,F,F,F,F,,F,FFFFFF,FF:FF,:FF,FF,,F:,FFFFFF,FF::FF,F,FFF,F,::FF:F::,F,,:F:,F
@A00920:152:HGHKKDRXX:2:2104:5312:12320 1:N:0:AGGAGTGG+TAAGTTCC
ACTCCTACGGGAGGCAGCAGTGGGGAATATTGGACAATGGGCGCAAGCCTGATCCAGCCATGCCGCGTGTGTGAAGAAGGCTCTAGGGTTGTAAAGCACTTTCAGTGGGGAGGAAAAGCTGTTGCCTAATACGCAACAGCCCTGACGTTACCTACAGAAGAAGCACCGGCAAACTCCGTGCCAGCAGCCGCGGTAATACGGAGGGTGCGAGCGTTAATCGGAATTACTGGGCGTAAAGCGCGCGTAGGCG
+
FFFFFFFFFFFFFFFFFFFFFFFFFFFFFFFFFFFFFFFFFFFFFFFFFFFFFFFFFFFFFFFFFFFFFFFFFFFFFFFFFFFFFFFFFFFFFFFFFFFFFFFFFFFFFFFFFFFF:FFFFFFFFFFFFFFFFFFFFFFFFFFFFFFFF,FFFFFFFFF:FFFFFFFFFFF:FFFFFFFFFFFF:FFFFFFFFF:FFFFFFFFFFFFFFFFFFFFFFFF:F:FF::FFFFFFFFF:FF:FFFFFFFFFFF
@A00920:152:HGHKKDRXX:2:2104:22263:12461 1:N:0:AGGAGTGG+TAAGTTCC
ACTCCTACGGGAGGCAGCAGTAAGGGATCTTGCGACAATGGGCGAAAGCCTGACGCAGCAACGCCGCTTGCGGGATGACGGCCTTCGGTTTGTAAACCGCTTTTCGGGGGGAAGAGGAAGGACGGTAACACCGGACTAAGTCTCGGCTAACTACGTGCCAGAAGCCGCGGTAACACGGAGGAGGCGAGCGGGGTACTGACTTGTTGGGCTTAATGGGCGTGAAGTAGGGGAGGTAGGTCTGCTGTGTAAC
+
FFFFFF:FFFFFFFFFFFFFFF:FFFFF,FFFF:FFF,FFF:FFFF:FF,FF:FFF,FFFFFFF:F:,,F,FFF:F:FFFFFFFF:FF,FF:FFFF,FF,,FF:,,FFFF:F,FFFF:FFFF,FFF::,,FFFFF,F,,FF,FF,:,FFF,,,:,FF:,:F,,FFF,:F:FFF,,,:,,F,:,FF:,:F:,,FF,:,::,F:,,,FFFF,,,,,,,F,F,F,:,,,:,,,,,F,F:,,,,F,FFFF,,,,
@A00920:152:HGHKKDRXX:2:2104:6189:12680 1:N:0:AGGAGTGG+TAAGTTCC
ACTCCTACGGGAGGCAGCAGTGGGGAATTGTTCGCAATGGGCGCAAGCCTGACGACGCAACGCCGCGTGGAGGACGAAGATCTTCGGGTCGTAAACTCCTGTCGAGCGGGAAGAACACCTGCGGGGTTAATAACCTGGCAGGCTGACGGTACCGCTAAAGGAAGCCCCGGCTAACTCCGTGCCAGCAGCCGCGGTAATACGGAGGGTGCAAGCGTTATCCGGATTCACTGGGTTTAAAGGGTGCGTAGGA
+
::FFFFF,:FFFFFFFFFFFFFFFFFFFFFFFFFFFFFFFFFFFFFFFFFFF:FFFFFF:FFFFFFFFFFFF,:FFFFFFFFF:FFFFFFFFFFFFFFFFFFFFFFFFFFF:FFFFFFFFFFFFFF:F:FFFFFFFFFFFFFFFFFFFFFFFFFFFFFFF,FFFFFF:FFFF:FFFFFF:FFFFFF,FFFFF:F:F:FFFFF:FFF:FFF,FFFFFFFFFFFFFFFFFF:FF:F:FFFFFFFFFFFF:FF
@A00920:152:HGHKKDRXX:2:2104:9679:13714 1:N:0:AGGAGTGG+TAAGTTCC
ACTCCTACGGGAGGCAGCAGTGGGGAATATTGGACAATGGGCGCAAGCCTGATCCAGCCATGCCGCGTGAGTGATGAAGGCCCTAGGGTTGTAAAGCTCTTTCACCGGTGAAGATAATGACGGTAACCGGAGAAGAAGCCCCGGCTAACTTCGTGCCAGCAGCCGCGGTAATACGAAGGGGGCTAGCGTTGTTCGGAATTACTGGGCGTAAAGCGCACGTAGGCGGACATTTAAGTCAGGGGTGAAATCA
+
F,:FFFFFFFF:FFFFFF:FFFFFFF:F:FFFFFF:FFFFFFFFFFFF:FFFFFFFFFFFFFFFFFFFFFFFFFFFF:FFFFFFFFFF:FFFFFFFFFFFFFF:FFFFFFFFFFFF,FFFFFFFF:FFFFFFFF:FFF:FFFF:FF:FFFFF,FFFFFFFFF:FF,F:FFFF:FFFFFF::FFFFF:FFFF:FFFFFFFFFFFFFFFFFF:FF:FFFF:FF:F:FF:FFFF:FFFFFFF:FFFFF:FFF,
@A00920:152:HGHKKDRXX:2:2104:19895:13964 1:N:0:AGGAGTGG+TAAGTTCC
ACTCCTACGGGAGGCAGCAGTAAGGAATATTGGTCAATGGACGAAAGTCTGAACCAGCCATGCCGCGTGGAGGATGAAGGTCCTCTGGATTGTAATCTTCTTTTATAGGGGACGAAAAAGGCCTTTTCTAAGTCAACTGACTGTACCATATGAATAAGCACCGCCGAACACCGTGACAGCAGCCCCGGTCAAACGGTGGGTGCAAGCGTTAGCCGGATTCGCTGGGTTTCAAGGGGGCGTAGTGGGGGTG
+
FFFFFFFFFFFFFFFFFFFFF,::F,FFFFF:F:FFFFFF,FF,FFF,FFFF:F,FFFFF,FFFFFFFFFF,FFFFFFFF,FFFF,FFF:FF::F,,,,,FFF:F:,,FF,,F:FF,F,:,,F,FFFF,,F,FF:,F:FFF,,:,FF,,F::,F,F,,F,,:F,,,,F:,F:F:F,FFFF,:,F,FFF:::,FF:F,FF:,F,FF:F:,F,,,FF,FF,F,:,F,F,,F,F,F,:,FF,,FF,,:FF,,F
@A00920:152:HGHKKDRXX:2:2104:6036:14168 1:N:0:AGGAGTGG+TAAGTTCC
ACTCCTACGGGAGGCAGCAGTGGGGAATATTGCGCAATGGGGGAAACCCTGACGCAGCGACGCCGCGTGAGCGAAGAAGGCCTTCGGGTCGTAAAGCTCTGTTCTTGGGGACGAAAGAAATGACGGTACCCAAGGAGAAAGCCCCGGCTAACTACGTGCCAGCAGCCGCGGTAATACGTAGGGGGCAAGCGTTGTCCGGAATTACTGGGCGTAAAGGGCGTGTAGGCGGCCATGTATGTCAGGTGTGAAA
+
FF:FFFFFFFFFFFF:FFFFFFFFFFFF:,FFFFFFFFFFFFFF,FFFFFF:FFFFFFFFFFFFFFFFFFFFFF:FFFFFFFFFFFFFFFFFFFFFFFFFFFFFFFFFFFFFFF:FFF:FFFFFFFFFFFFFFFFFF:FFFFFFFFF:F:FFF:FFFFFFF:FFFFFFFFFFFFFFFFFFFFF:FFF,F:FFFF:F,FF::FF:FFFFFFFFFF:FFFFFFFFFFF:FFFF,FFF:FFFFFFFFF::FF:
@A00920:152:HGHKKDRXX:2:2104:20076:14215 1:N:0:AGGAGTGG+TAAGTTCC
ACTCCTACGGGAGGCAGCAGTGGGGAATATTGCACAATGGGCGCAAGCCTGATGCAGCAACGCCGCGTGCGGGAAGAAGGCCCTAGGGTTGTAAACCGCTTTCAGCAGGGAAGAAAATGACGGTACCTGCAGAAGAAGGTGCGGCCAACTACGTGCCAGCAGCCGCGGTGACACGTAGGCACCAAGCGTTGACCGGATTTATTGGGCGTAAAGAGCTCGTAGGCGGTTCAGTAAGTCGGGTGTGAAAACT
+
FFFFFFFFFFFFFFFFFFFFFFFFFFFF:FFFFFFFFFFFFFF:FFFFFFFFFFFFFFFFFFFFFFFFFFFFFF:FFFFFFFFFFFFFF:FFFFFFFFFFFFFFFFFFFFF:FFFFFFFFFFFFFFFF:FF:FF:FFFFFFFFFF:,FFFF:FFFFFFFFFF:FF:FFFFFFFFFFFF,FFFFFFFFFF,F,FFFFF,:F:FFFFF:FF:FFFF:FFFFF,FFFFFF::FF,F:FF:F:FFFFFFFFFF,
@A00920:152:HGHKKDRXX:2:2104:27163:14528 1:N:0:AGGAGTGG+TAAGTTCC
ACTCCTACGGGAGGCAGCAGTGGGGAATCTTGCGCAATGGGCGAAAGCCTGACGCAGCAACGCCGCGTGGGGGACGAAGGCCTTCGGGTTGTAAACCCCTTTCAGCAGGGACGAAAATGACGGTAACTGCAGAAGAAGCCCCGGCCAACTAAGTGCCAGCAGCCGCGGTAATACGTAGGGGGCGAGCGTTGTCCGGAGTTATTGGGCGTACTGAGCTCGTAGGCGGTTTGGCAAGTCGGGTGTGACAACT
+
FFFFFFFFFFFFFFFFFFFFFFFFFFFFFFFFFFFFFFFFFFFF:FFFFFFF:FFFFFFFFFFFFFFFF:FFFFFFFFFFFFFFFFFFF,FFFFFFF:FF,FF:FFFFFFFFFFF,FF:F:,:FF,F,:FFFF:,,,F:F:FF,FF:F:,F,FF,,F,F,FFFFFFFF,FFF,,F,,,F,FFF,FFF,F,FF:FFFF,,FF,FFFFF:,F,,,FFF:FF:FFF,,FFFFF,:F,FF::F::,FFF,F,,F
@A00920:152:HGHKKDRXX:2:2104:5294:15045 1:N:0:AGGAGTGG+TAAGTTCC
ACTCCTACGGGAGGCAGCAGTGGGGAATATTGGACAATGGGCGCAAGCCTGAACCAGCAACGCCGCGTGGGGGATGAAGGCCTTCGGGTTGTAAACACCTGTCAGTTGGGACGAAAGCGGGCCGGCGAAAAGTCGGAACGTCTGACGGTACCAGCAGAGGAAGCCACCGCTAACTACGTGCCAGCAGCCGCGGTAATACGGAGGGGGCGAGCGTTGTCCGGAATCACTGGGCGTAAAGGGCGCGTAGGTG
+
FFFFFFFFFFFFFFFFFFFFF,F:FFFFFFF:,,FFFFFFFFFFFFFFFFFF,F:FFFFFFFFFFF:FFF,FFFFFFFF,,FFFFFFFFFFFFFFF::FFFFFFF:,FF,FFFFF,FFF:FF,FFFFFF,FFFF:F,,FF,,FFFF:FFFF::,:F:F,FF,,FF,F,FF:FF:,F:,FFFF,FF::F:,F,FFFFFF:::FFF,:FF,FFFFFF,F,F,FFFFFFFFFFFF,::,:::FF:F:FFFFFF
@A00920:152:HGHKKDRXX:2:2104:20428:15295 1:N:0:AGGAGTGG+TAAGTTCC
ACTCCTACGGGAGGCAGCAGTCGGGAATATTGCCCAATGGACGCAAGTCTGAGGCAGCAACGCCGCGTGCGCGATGAAGGCCTTCGGGTCGTAAAGCGCTTTTCGGGAGGATGAGGAAGGACAGTACTCCCGGAATAAGGTACGGCTAACTACGTGCCAGCAGCCGCGGTAAAACGTAGGTACCGAGCGTTATCCGGATTTACTGGGCGTAAAGCGCGTTCAGGCGGCTCAGCAAGTCGGGCATGAAATC
+
FFFFFFFFFFFFFFFFFF:F::FFFFFFFFFFFFFFF:FFFFFFF,FFFFFFFFFFFFFFFFFFFFFFFFFFFFFFFFFFFFFFFF:FFFFF:FFFFFFFF,FFFFFFFFF:FFFFFFF::FFFF:FFFFFFFFFFFFFFFFFFFFFFFFFFF:FFFFFFFFFFFFFFFF::FFFFFFFFFFFFFFFFFFFFF:FFF:FFFFFFFFFFFFFFFFFFFFFFFFFFFFFFFFFFFFFFFFFFFFFFFFFFFF
@A00920:152:HGHKKDRXX:2:2104:10737:15608 1:N:0:AGGAGTGG+TAAGTTCC
ACTCCTACGGGAGGCAGCAGCGACGAATCTTCCGCAATGCGCGAAAGCGTGACGGAGCAATGCCGCGTGCAGGATGAAGCGGCTTCGCCGTGTAAACTGCTGTCAGGTCCTCGAAACACTGATCAGGACCAAAGGAAGGGCCGGCTAAACTCGTGCCAGCAGCCGCGGTAATACGAGTGGCCCAAGCGTTAATCGGAATCACTGGGCTTAAAGCGTGCGCAGGCGGATTTGAAGGCGTCTTGTGAAATCC
+
FFFFFFFFFFFFFFFFFFFFFFFFFFFFFFFFFFFFFFFFFFFFFFFFF:FFFFFFFFFFFFFFFFFFFFFFFFFFFFFFFFFFFFFFFFFFFFFFFFFF:FFFFFFFFFFFFFFFFFFFFFFFFFFFFFFFFFFF::F:FFFFFFFFFFFFF::FFFFFF:FFFFFFFFFFFFFFFFFFFFFFFFFFFF:FFFFFFFF:F,FFFFFFFF:FFF,FF,FFFFFFFFFFFFFF::FFFFFFFFFFFFFF:F
@A00920:152:HGHKKDRXX:2:2104:14868:17002 1:N:0:AGGAGTGG+TAAGTTCC
ACTCCTACGGGAGGCAGCAGTGGGGAATCTTGGACAATGGGGGCAACCCTGATCCAGCCATGCCGCGTGAGCGATGAAGGCCTTAGGGTTGTAAAGCTCTTTCACCCGTGAAGATAATGACGGTAGCGGGAGAAGAAGCCCCGGCTAACTCCGTGCCAGCAGCCGCGGTAATACGGAGGGGGCTAGCGTTGTTCGGAATTACTGGGCGTAAAGGGCGCGTAGGCGGATATCCCAGTCGGGGGTGAAATCC
+
FFF:,:FFFFFFFF:F:FFFFFFFFFFFFFF::FFFFFFFFFFFFFFFFFFFFFFFFFFFFFFFFFFFFFFF,FFFFF:F:FF:FFFF:FF,FFFFFFFFFFFFFFF:FFFFFFFFFFFFFFFF:FFFFFFFFFFFFFFFFFFFFFFFFFFF:FFFFFF:FFFFFFFF:,FFFFF:FFFFFFFFFFFFFFF:FFF:FFF:FFFFFFFFFFFFFFFFFFFFF:FFFFFF:FFFFFFFFF:FFFFFFFFFFF
@A00920:152:HGHKKDRXX:2:2104:5620:17613 1:N:0:AGGAGTGG+TAAGTTCC
ACTCCTACGGGAGGCAGCAGTGGGGAATATTGGACAATGGGCGAAAGCCTGATCCAGCAATGCCGCGTGAGTGATGAAGGCCTTAGGGTTGTAAAGCTCTTTTACCCGGGATGATAATGACAGTACCGGGAGAATAAGCCCCGGCTAACTCCGTGCCAGCAGCCGCGGTAATACGGAGGGGGCTAGCGTTGTTCGGAATTACTGGGCGTAAAGCGCGCGTAGGCGGCTTTGTAAGTTAGAGGTGAAAGCC
+
FFFFFFFFFFFFFFFFFFFFFF:FFFFF:FFFFFFFFFFFFFFFFFFFFFFFFFFFFFFFFFFFFFFFFFFFFFFFFFFFFFFFFFFFFFFFFFFFFFFFFFFFFFFFFFFFFFFFFFFFFFFFFFFFFFFFFFFFFFFFFFFFFFFFFFFFFFFFFFFFFFFFFFFFFFFFFFFFFFFFFFFFFFFFFFFFFFF:FFFFFFFFF:FF:FFFFFFFFFFFFF:FFFFFFFFF:FFFFFFFFFFFFFFFFF
@A00920:152:HGHKKDRXX:2:2104:31467:19257 1:N:0:AGGAGTGG+TAAGTTCC
ACTCCTACGGGAGGCAGCAGTAGGGAATATTGGGCAATGGACGCAAGTCTGACCCAGCCATGCCGCGTGCAGGATGAAGGCCTTCTGGGTTGTAAACTGCTTTTTTACGGGAAGAAAAAACTCTTGCGAGAGGAACTGACGGTACCGTAAGAATAAGCACCGGCTAAATCCGTGCCAGCAGCCGCGGTAATACGGATGGTGCAAGCGTTGTCCGGATTTACTGGGCGTAAAGCGCACGTAGGCGGATCGT
+
:FFFFFFF:FFFFFFFFFFFFFFFF,FFFFFFFFFFFFFFFFFFFFFFFFFF,FFFFFFFFFFFFFFFFFFFFFFFFFF:F,FFFFFFFFFFFFFFFFFF:F:F,FFFFFFFF:FFFFFF,:F:FFFFFF::FFFFFFFFFFFFFFFFFFFFFFFFFFFFFFFFFFF,,:FFFFFFFF:F,F,FFFFFF:FF:F:F,:,FFFFF,F:FF:FF,:F:F:FFFFF:FFFFFF,:,FFFFFFFFF:FFFFFFF
@A00920:152:HGHKKDRXX:2:2104:5303:20979 1:N:0:AGGAGTGG+TAAGTTCC
ACTCCTACGGGAGGCAGCAGTGAGGAATATTGCGCAATGGGCGAAAGCCTGACGCAGCGACGCCGCGTGGGGGATGAAGGCCTTCGGGTTGTAAACCCCTTTCAGGAGGGAAGATGGCTCTCGTAAGAGAGCGGACGGTACCTCCAGAAGCAGCCACGGCTAACTCTGTGCCAGCAGCCGCGGTAATACGGAGGGAGCTAGCGTTGTTCGGAATTACTGGGCGTAAAGCGCGCGTAGGCGGCTTTGTAAG
+
FF:FF::FFFFFFFFFFFFFFFFFF,FF,:FFFFF,FFFFFFFFFFFFFFFFFFFFFFFFFFFFFFFFFFFFFFFFFFFFFFFF:FFF:FFFFFFFFFFFFFFFFFFFFFFFFFFFFFFFFFFFFFFFFFFFFFFFFFF,FFFFFFFF:FFFF,FFFFFFFFFFFFFFFF:FFF:FFFFFFFFFF:FFFFFFFFFFFFF,FFFFF:FFFFFF,FFFFFFFFFF:F:F,:F:F:FFFFF:FFFFFF:FF:F
@A00920:152:HGHKKDRXX:2:2104:16242:21230 1:N:0:AGGAGTGG+TAAGTTCC
ACTCCTACGGGAGGCAGCAGTTAGGAATCTTCGGCAATGGGCGAAAGCCTGACCGAGCGACGCCGCGTGAAGGATGAAGGCCCTCGGGTCGTAAACTTCTAAAAGAGGGACGATAGTGACGGTACCTCTTGAAAAGCACCGGCTAACTCCGTGCCAGCAGCCGCGGTAATACGGATGGTGCAAACGTTGCTCGGAATTATTGGGCGTAAAGCGCACGTAGGCGGCCGGACAAGTTGGATGTGAAAGCCCT
+
:FFF:,FF::FF:FFFFFFF,FFFFFFFFFF:FFFF:FFFFFF:F:FFFFFFFFFFFFFF,F:F::FFFFFFFFFFFFFFFFFFFFFFFFFFFFFF:FFFFFF,FFFFFFFFFFFFFFFF,FFFFFFFFFFFFFFFFFF,FFFFFFFFFFFFFFFFFFF,FFFFFFFFF:FFFFF,FF:FFFFFF:FFFFFFFF:FFFFFF:F,FFF:F:F,FFFF,FFFF:F::FFF:FFFFF,FF,FFFFFF,FFF:F
@A00920:152:HGHKKDRXX:2:2104:30382:21230 1:N:0:AGGAGTGG+TAAGTTCC
ACTCCTACGGGAGGCAGCAGCAAGGAATCTTCCGCAATGGGCGAAAGCCTGACGGAGCAACGCCGCGTGCGGGATGACGCCCTTCGGGGTGTAAACCGCTTTTCAGGGGGACGAAGTTCTGACGGTACCCCTGGAATAAGGACCGGCTAACTACGTGCCAGCAGCCGCGGTAATACGTAGGATCCGAGCGTTATCCGAATTCACTGGGCGTAAAGCGCATGTAGGCGGCAGGATAAGTTGGATGTGAAAT
+
:FF:FFFF:FFFFFFFFFFFFFFFF:FFFFFFFFFFFFFFF:FFFFFFFFFFFFFFF:FFFFFFFFFFFFFFFFFFFF:FFFFFFFFFFFFFFFFFFFFFFFFFFFFFFFFFF:FF:FFFFFFFFFFFFFFFFFFFFFFFFFFFFFFFFFFFFFFFFFFF:FFFFFFFFFFFFFFFFFFFFFFFF:FFFFFFF:FFFFFFFFFFFFFFFFFFFFFFFFF:FFFFF:FFFFFFFF:FFFFFFFFFFFFFFF
@A00920:152:HGHKKDRXX:2:2104:11478:21527 1:N:0:AGGAGTGG+TAAGTTCC
ACTCCTACGGGAGGCAGCAGTGGGGAATTGTTCGCAATGGGCGCAAGCCTGACGACGCAACGCCGCGTGGAGGATGAAGCAGCTTCGCTGTGTAAACCACTGTCAGGGGGCAGGAACACTGACCGCCCCCAGAGGAAGCACCGGCTAAACTCGTGCCAGCAGCCGCGGTAATACGAGTGGTGCGAGCGTTAATCGGAATTACTGGGCTTAAAGGGTGCGCAGGCGGGTCCGTAAGCATTCCGTGAAATCC
+
FFFF,FFF::FFFFFFFFFFFFFFFFFFFFFFFFFFFFFFFFFFFFFFFFF:FF:FFFFFFFFFFFFFFFF:FFFFFFFF:FFFFFFFFF:FF:F:FFFFFFFFFFFFFFFFFFF:FFFFFFFFFFFFFFFF:FFFFFF:FFFFFFFFFFFFFFFFFFFFFFFFFFFFFFFFF:F:FF:FFFFFFFFFFFFFF,F:FFFFFFFFF,FFFFF,FFFF:F,F:FFFFFFFFFF,FFFFFFF:,F,FFFFFFF
@A00920:152:HGHKKDRXX:2:2104:7889:21762 1:N:0:AGGAGTGG+TAAGTTCC
ACTCCTACGGGAGGCAGCAGTGGGGAATCTTGCGCAATGGCCGAAAGGCTGACGCAGCGACGCCGCGTGTGGGAGGACGCCCTTCGGGGTGTAAACCACTGTTGCCCGGGACGAACCTCCCCTTTCGAGGGGACTGACGGTACCGGGTGAGGAAGCACCGGCTAACTCCGTGCCAACAGCCGCGGTAATACGGAGGGTGCGAGCGTTGTCCGGAATCACTGGGCGTAAAGGGCGCGTAGGTGGCGGCATA
+
FFFFFFFFFFFFFFFFFFFF:FFFFFFFFFFFFFFFFFFFFFFFFFFFFFFFFFFFFFFFFFFFFFFFFFFFFFFFFFFFFFFFFFFFFFFFFF:FFFFFFFFFFFFFFFFFFFFFFFFFFFFFFFFFFFFFFFFFFFFFFFFFFFFFFFFFFFFFFFFFFFFFFFFFFFFFFFFFFFFFFFFFFFFFFFFFFFFFFFFFFFFFFFFFFFFFFF,FFFFFFFFFF:FFFFFFFFFFFFFFFFFFFFFF:F
@A00920:152:HGHKKDRXX:2:2104:27850:21887 1:N:0:AGGAGTGG+TAAGTTCC
ACTCCTACGGGAGGCAGCAGTGGGGAATCTTGCGCAATGGCCGAAAGGCTGACGCAGCGACGCCGCGTGGAGGATGACGCCCTTCGGGGTGTAAACTCCTGTAGCCCGGGACGAACCTCCCCATTCGAGGGGACTGACGGTACCGGTTGAGGAAGCACCGGCAAACTCTGTGCCAGCAGCCGCGGTAATACAGAGGCTGCGAGCGTTGTTCGGAATTACTGGGCGTATAGCGCGCGCAGGCGGCTTTGCA
+
FFFFFFFFFFFFFFFFFFFF,FFFFFFFFFFFFFFFFFFFFFFFFFFFFFFFFFFFFFF,FFFFFFFFF,FFFFFFFFFFFFFFFFFFFFFFFFFF:,FFFF,FF,,FFFFFFFFF:,FFF:,,F,F,FFFF,F,F::,,FFFFFF,:FFFFFF,F,FF,F,,FFFF:F,F:FFFFFFFFFFF:,FF:F:,,FFFF,:FFFFF,FF,::,FFF:::FF:,FFFF:FF,,:FF:,FFF,FFFFF:FFF,,:
@A00920:152:HGHKKDRXX:2:2104:20473:22044 1:N:0:AGGAGTGG+TAAGTTCC
ACTCCTACGGGAGGCAGCAGTGAGGAATTTTGCGCAATGGAGGCAACTCTGACGCAGCCACGCCGCGTGCAGGAAGACCCCCCTATGGGGTGTAAACTGCTTTTCTGTGAGAAGAAGGCCCCGCCATGCGGGGAGTGACGGTATCGCAGGAATAAGCACCGGCTAACTCCGTGCCAGCAGCCGCGGTAATACGGAGGGTGCAAGCGTTGTCCGGAAATATTGGGAGTAAAGGGTGTGCAGGCGGGGCGGT
+
FFFFF,FFFFFFFFFFFFFFF,FFF,F:FFFFF:FFF,FFFFFFFFFFFFFFFFFFFFF,FFFFFFFFFFFFFFFFF:FFFFFFFFFF:FFFFFFFFFF:FFF,FFFFFFFFF:FFF,,F,FFFFFF,:FFFFF,FFFF,F,,FF,FF:,F:,,FFF,,F,,FFF:FFFFF,,,FFF::FFFFFF,F,FF:F:FFFF:FF,F:,FFF:FFFF:F:F,FFF,,FF:FF:FFF::,:F,FFF,FFFFF,,F,
@A00920:152:HGHKKDRXX:2:2104:1226:22185 1:N:0:AGGAGTGG+TAAGTTCC
ACTCCTACGGGAGGCAGCAGTAGGGAATATTGGTCAATGGGTGAGAGCCTGAACCAGCCATGCCGCGTGCAGGAAGACGGCCTTCTGGGTTGTAAACTGCTTTTGCCAGGGGATAAAATTTCTTTGCGAAGAAAATTGAAGGTACCTGGTGAATAAGCCACGGCTAACTACGTGCCAGCAGCCGCGGTAATACGTAGGTGGCAAGCGTTGTCCGGATTTATTGGGTTTAAAGGGTGCGTAGGCGGCCTAT
+
FF:F:FFFFFFFFFFFFFFF:FFFFFFFFFFFFFFFFFFFFFFFFFFFFFFFFFFFFFFFFFFFFFFFFF:FFFFFFFFFFF:FFFFFFFFFFFFFFFFFF,FFFFF:FFFFFFFFFFFFFFF:FFFFFFFFFFFFFFFFFFF:FFFFFFFF,FFFFFFFFFFFF:FFFFFFFFFFFFFFFFFFFFFF,FFFFFFFFFFFFF:FFFF:FFFFFFF:FFFFFFFF:FF:FFFFFFFFFFFFFFFFFFFF:F
@A00920:152:HGHKKDRXX:2:2104:28492:22216 1:N:0:AGGAGTGG+TAAGTTCC
ACTCCTACGGGAGGCAGCAGTTAGGAATCTTGCGCAATGGGCGAAAGCCTGACGCAGCAACGCCGCGTGGGGGATGAAGGCTCTCGGGTTGTAAACCCCTTTCAGCGGGGACGATTGTGACGGTACCCGCAGAAGAAGGACCGGCCAACTACGTGCCAGCAGCCGCGGTAATACGTAGGGTCCAAGCGTTGTCCGGAGTTATTGGGCGTAGAGAGCTCGTAGGCGGTTTCGTCAGTCGGAGGTGAAAACT
+
FFFFFFFFFFFFFFFFFFFFFFFFFFFFFF:FFFFFFFFFFFFFFFFFFFFFFFFFFFFFFFFFFFFFFFFFFFFFFFFFFFFFFFFFFFFF:FFFFFFFFFFFFFFFFFFFF,:FFFFFFFFFF:FFFFFF::F,FFFFFFFFFFF:FF:FFFF:FFF::F:FFFFF,F,F:FF:FFFF,,F::FFF:FFFF,FF,,,F,::F:FFF:,,,F:F,FFF:FFFFFF,FF:F:,:FFFFF:,F,F,:,,,:
@A00920:152:HGHKKDRXX:2:2104:2718:22733 1:N:0:AGGAGTGG+TAAGTTCC
ACTCCTACGGGAGGCAGCAGTGGGGAATATTGGACAATGGGCGCAAGCCTGATCCAGCCATGCCGCGTGAGTGAAGAAGGCCTTCGGGTTGTAAACCTCTTTCGGCCGGAACGAAATCGCCGGGATGAACAATCCCGGTGGCTGACGGTACCGGAAGAAGAAGCACCGGCTAACTACGTGCCAGCAGCCGCGGTCATACGTAGGGTGCGAGCGTTAATCGGAATTACTGGGCGTAAAGCGTGCGCAGGCG
+
FFFFFFFFFFFFFFFFFFFFFFFFFF:FFFFFFFFFF:FFFFFFFFFFFFFFFFFFFFFFFFFFFFFFFFFFFFFFFFFFFFFFFFFF:FF:FFFFFFF:FF:FFFFFFFFFFFFFFFFFFFFFFFFFFFFFFFFFFFFFFFF:FFFFF:FFFFFFFFFFF:FFFFFFFFFFFFF:FFFFFFF:F:FFFFFFFF:FFFFFFFFFFFFFFFFFF:FFFF:FFFF:FFFFF,FF:FFFFFFFFFFFF,FFFF
@A00920:152:HGHKKDRXX:2:2104:11975:22952 1:N:0:AGGAGTGG+TAAGTTCC
ACTCCTACGGGAGGCAGCAGTGGGGAATATTGGACAATGGGCGCAAGCCTGATCCAGCAACGCCGCGTGGAGGATGAAGGTCTTCGGATCGTAAACTCCTGTCAGACGGGACGAAGGTCTGCGGGTGAATAGCCCGTAGGCTTGACGGTACTGTCAGAGGAAGCCCCGGCTAACTCCGTGCCAGCAGCCGCGGTAATACGGAGGGGGCGAGCGTTATTCGGAATTATTGGGCGTAAAGGGCGCGTAGGCG
+
:F,F:FFFFFFFFFFFFFFFFFFFFFFFFFFFFFFFFFFFFFF:FFFFFFFFFFFF:FFFFFFFFFF,FFFFF,FFFFFFFFFFFFFFFFF:FFFFFFFFFFFFFFFFFFFFFFFFFFFFFFFFFFFFFFFFFFFFFFFFFF:FFF:FF:FFFFFFF:FFF::FFFFFF:FFFFFF:F:FFF::FFF:FFFFFF:,FFFFFFFFFFFFFF:FFFF:FF::FF,FFFFFF,:FFFF,:FFFFF:FFFFFF:
@A00920:152:HGHKKDRXX:2:2104:21567:23249 1:N:0:AGGAGTGG+TAAGTTCC
ACTCCTACGGGAGGCAGCAGTGGGGAATCTTGCACAATGGGGGAAACCCTGATGCAGCGACGCCGCGTGAGCGATGAAGCCCTTCGGGGTGTAAAGCTCTTTCGGCAGGGACGATAATGACGGTACCTGAAGAAGAAGCTGCGGCTAACTACGTGCCAGCAGCCGCGGTAATACGTAGGCAGCGAGCGTTGTTCGGAGTTACTGGGCGTAAAGCGTGCGTAGGCGGTGGTCCAAGTCTGGTGTGAAATCT
+
FFFFFFFFFFFFFFFFFFFFFFFFFFFFFFFFFFFFFFFFFFFF:FFFFFFFF:FFFFF:FFFFFFFFF:FFFF,FFFFFFFFFFFFFFFFFFFFFFFFFFFF:FFFFFFFFFFF:FFFFFFFFFFFF:FFFFFFFFFFFFFFFFFFFFFFFFFFFFF,FF,FF,FFFFFFFFFFFF:FFFFFFFFFF:FFFF:FFFFFFF:FFF:FFFF:F:FFFFFFFFFFFF:FFFFFFFFFFFFFFFFFF:FFFF:
@A00920:152:HGHKKDRXX:2:2104:25735:24017 1:N:0:AGGAGTGG+TAAGTTCC
ACTCCTACGGGAGGCAGCAGTGGGGAATATTGGACAATGGGCGAAAGCCTGATCCAGCAATGCCGCGTGAGTGATGAAGGCCTTAGGGTTGTAAAGCTCTTTTACCCGGGATGATAATGACAGTACCGGGAGAATAAGCTCCGGCTAACTCCGTGCCAGCAGCCGCGGTAATACGGAGGGAGCTAGCGTTGTTCGGAATTACTGGGCGTAAAGCGCACGTAGGCGGCGATTCAAGTCAGGGGTGAAATCC
+
:F:FFFFFFFFF:FFFFFFFFFFFFFFFF:FFFFF,FFFFFFFFFFFFFFFFFFFFFFF:FFFFFFF:FFFFFFFFFFFFFFF:FFFFFFFFFFFFFFFFFFFFFFFFFF,FFFFFFFFF,FFFFFFF:FFFFFFFFFFFFFFFFF:FFFFFF:FFFFFFF,FFFFFFFFFFFFFFFFFFFFFFFFFFFFFFFFFF,FFFFFFFFFFFFFFF:FFFFF:FFF:FFFFFF:F::FFFFFF:FFFFFFFF:F
@A00920:152:HGHKKDRXX:2:2104:20790:24596 1:N:0:AGGAGTGG+TAAGTTCC
ACTCCTACGGGAGGCAGCAGTGGGGAATATTGGACAATGGGGGCAACCCTGATCCAGCGACGCCGCGTGAGTGAAGAAGGCCTTCGGGTTGTAAAGCACTTTCGGCAGGAACGAAACGCCGAGCACTAACAATGCTCGCTAATGACGTTACCAGAAAAAGAAGCACCGGCTAACTCAGTGCCAGCAGCCGCGGTAATACGTAGGGTGCGAGCGATAATCGGAATTACTGGGCGTAAAGCGAGCGCAGGAG
+
:F:FFFFFFFFFFFFFFFFFFFFFFFFFFFFFFFFFFFFFFFFFFFFFFF:FFFF,FFF:FFFFFFFFF,FFFFFFFFF:FFFFFFFFF:FFFFFFF,FFFFFFF,FFFFF,FF:F,F,,F,F,,FF:FFF,,:F,FFF,,FF::FF,FFFF,,:,,:FFFFFFFF,FFFFFF:F,FFF,FF:FFFFF,F:FFF:F:FFFFFF::FFF,FF,F,FFFF,FFFFFFFFFF::,FFFFFFF,FFF:,FF:FF
@A00920:152:HGHKKDRXX:2:2104:14326:24706 1:N:0:AGGAGTGG+TAAGTTCC
ACTCCTACGGGAGGCAGCAGTCGGGAATTTTGCGCAATGGACGAAAGTCTGACGCAGCAACGCCGCGTGAGGGATGACGGCCTTCGGGTTGTAAACCTCTTTTGTCAGGGAAGATGATGACGGTACCTGGCGAATAAGCCACGGCTAACTACGTGCCAGCAGCCGCGGTAATACGTAGGGTGCAAGCGTTAATCGGAATTACTGGGCGTAAAGCGTGCGCAGGCGGTGATGTAAGACAGGTGTGAAATCC
+
FFFFFFFFFFFFFFFFFFFFFFFFFF:FFFFFFFFFFFFFFFFFFFFFFFFFFFFFFFFFFFFFFFFFFFFFFFFFFFFFFFFFFFFFFFFFFFFFFFFFFFFFFFFFFFFFFFFFFFFFFFFFFFFFFFFFFFFFFFFF:FFFFFFFFFFFFFFFFFFFFFFFFFFFFFFFFFFFFFFFFFFFFFFFFFFFFFFFFFFFFFFFFFFFFFFFFFFFFFFFFFFFF:FFFFFFFFFF:FFFF:FFFFFFF:
@A00920:152:HGHKKDRXX:2:2104:20826:24909 1:N:0:AGGAGTGG+TAAGTTCC
ACTCCTACGGGAGGCAGCAGTGGGGAATATTGGACAATGGGCGAAAGCCTGATGCAGCGACGCCGCGTGAGGGATGACGGCCTTCGGGTTGTAAACCTCTTTCAGCCCCGACGAAGCGTAAGTGACGGTAGGGGCAGAAGAAGCGCCGGCCAACTACGTGCCAGCAGCCGCGGTAAGACGTAGGGCGCAAGCGTTGTCCGGATTTATTGGGCGTAAAGAGCTCGTAGGCGGCTGGTCGCGTCGACTGTGA
+
FF,FFF:FF:FFFF:FFFFF:,FFFFFFFFFFFFFFFFFFFFFFFFFFFFFFFFFFFFFFFFFFFFFFF:FFFFFFFFFFFFFFFFF:FFFFFFFFF::F:FFFFFFFFFFFFFFFFFFFFFFFFFFFFFF:FFFFF,F,FFF:FFF:FFFFFFF:FFFFFFFFFF:FF:FFFFF,FFFFFFFFFFFFFFFFF,FFFFFFF::,:FFF,FFFFFFF:::F:::FF:F,F,:FFFFFFF:FF:,FFFF,FF
@A00920:152:HGHKKDRXX:2:2104:20157:25567 1:N:0:AGGAGTGG+TAAGTTCC
ACTCCTACGGGAGGCAGCAGTAAGGAATATTGGTCAATGGACGAAAGTCTGAACCAGCCATGCCGCGTGAAGGATGAAGGTCCTCTGGATTGTAAACTTCTTTTATCTGGGACGAAAAAAGGTTATTCTTAACCACTTGACGGTACCAGAGGAATAAGCACCGGCTAACTCCGTGCCAGCAGCCGCGGTAATACGGAGGGTGCAAGCGTTATCCGGATTCACTGGGTTTAAAGGGTGCGTAGGTGGATTG
+
:FF:FFFFFFFFFFFFFFFFFFFFFF:FFFFFFFFFFFFFFFFFFF:FFFFFFFFFFFFF:FFFFFFFFF,FFF:FFFFFFFFFFFFF:FFFFF,FFFFFFFFFFFFFFFFFFFFFFFFFF,:FFFFFFFFFFFFFFFFFFFFFFFFF:FFFFFFFFFFFFFFFFFFFFFFFFFFFFFFFFFFFFFFFFFFF:FFFF:FFFFFF:FFFFFFFFFFFFFFFFFFFFFFF:FFFFFFFFF:,F:F:FFF:FF
@A00920:152:HGHKKDRXX:2:2104:25446:25708 1:N:0:AGGAGTGG+TAAGTTCC
ACTCCTACGGGAGGCAGCAGTGGGGAATTTTGGACAATGGGCGAAAGCCTGATCCAGCCATGCCGCGTGAGTGAAGAAGGCCTTCGGGTTGTAAAGCTCTTTCAGACGGAAAGAAATCGGGCGCGTGAATAGCGCGCCTGGATGACGGTACTGTCAGAAGAAGCACCGGCTAACTACGTGCCAGCAGCCGCGGTAATACGTAGGGTGCGAGCGTTAATCGGAATTACTGGGCGTAAAGCGTGCGCAGGCG
+
FFFFFFFFFFFFFFFFFFFFFFFFFFFFFFFFFFFFFFFFFFFFFFFFFFFFFFFFFFFFFFFFF:FFFFFFFFFFF:FFF::FFFFFFFFFFFFFFFFFFFFFFFFFFFFFF:,FFFFFFFFFFFFFFFF:FFFFFFFFFFFFFFFFFFFF:FFFFFFF,,FF:FFFFFFFFFFFFFFFFF:FFFFFFFFFF:F,FFFFFF:FFFFFFFFFFFFFFFFFFF:FF:FFFFFFFFFFFFFFFFFF::FFFF
@A00920:152:HGHKKDRXX:2:2104:5186:25755 1:N:0:AGGAGTGG+TAAGTTCC
ACTCCTACGGGAGGCAGCAGTGGGGAATATTGCGCAATGGGCGGAAGCCTGACGCAGCGACGCCGCGTGGGGGATGACGGCCTTCGGGTTGTAAACCTCTTTCGCTATCGACGAAGCTATTCGGAGTGACGGTAGGTAGAGAAGAAGCACCGGCCAACTACGTGCCAGCAGCCGCGGTAACACGTAGGGTGCGAGCGTTGTCCGGAATTATTGGGCGTAAAGAGCTCGTAGGCGGTGTGTCGCGTCGGCC
+
FFFFFFFFFFFFFFFFFFFF:FFFFF:FFFFFFFFFFFFFFFF:FFFFFFFFFFFFFFFFFFFFFFFFFFF,FF:FFFFF,FFFFFF,FFFFF:FFFFFFFFFFFFFFFFFFFFFFFF,FF,,:FFFFF:,,FF,F,FF::FFFFFF:F:F:F:FFFFFF:FFF,F:FFFFFFF,FFFFFFF:F:FF:FF:FFFFFFF,:::FFFFF,:::,F,:::F:FFF:FFFFF,FF:F:F::FFFF:FFFFFFFF
@A00920:152:HGHKKDRXX:2:2104:9001:25817 1:N:0:AGGAGTGG+TAAGTTCC
ACTCCTACGGGAGGCAGCAGTAAGGGATCTTGCGACAATGGGCGAAAGCCTGACGCAGCAACGCCGCGTGCGGGATGACGGCCTTCGGGTTGTAAACCGCTTTTCGGGGGGAAGAGGAAGGACGGTACCCCCGGAATAAGTCTCGGCTAACTACGTGCCAGCAGCCGCGGTAAAACGTAGGAGGCGAGCGTTATCCGGATTTACTGGGTGTAAAGCGCGTGTAGGCGGTCGTGCAAGTGAGGCGTGAAAG
+
FFFFFFFFFFFFFFFFF:FFFFFFFFFFFFFFFF:FFFFFFFFFFFFFFFFFFFFFFFFF:FFFFFFFFFFFFFFFFFFFFFFFFFFFFFFFFF:FFFFFFFFFFFFFFFFFFFFFFFFFFFFFFFFFFFF:FFFFFFFFFFFFFFF:FFFFFFFFFFFFFF:FFFFFFFFF,FFFFFFFFFFFFFFFFFFFFF:FFF:FFFFFFFFFF:FFFFF:FFFFFFF:,FFFFFFFFFFFF:FFFFFFFFFFFF
@A00920:152:HGHKKDRXX:2:2104:5258:26193 1:N:0:AGGAGTGG+TAAGTTCC
ACTCCTACGGGAGGCAGCAGTGGGGAATTTTGGACAATGGGCGCAAGCCTGATCCAGCAATGCCGCGTGCAGGATGAAGGCCTTCGGGTTGTAAACTGCTTTTGTACGGAACGAAACGGCTCTCTCTAATACAGGGGGCTAATGACGGTACCGTAAGAATAAGCACCGGCTAACTACGTGCCAGCAGCCGCGGTAATACGTAGGGTGCGAGCGTTAATCGGAATTACTGGGCGTAAAGCGTGCGCAGGCG
+
FFFFF:FFFFFFFFFFFFFFFFFFFFFFFF:FFFFFFFFFFFF::FFFFFFFFFF:FFFFFF:FFFFFFFFFFFFFFFFFFFFFFFFF,FFFF:FFFFF:FFFFFFFF::F:F:FFFFF,FFFFF,FF:FFFFF:FFFFFFFFF,F,F,FFFFFFFFFFFFFF:FFFFFFF:FFFF,F:FFFFFFFF:F:FFFF:FF:F,FFF,FFF:FFF,F,FFFF:F:FFFF:F,FFFFFF,:FFF,FF:,FFF:FF
@A00920:152:HGHKKDRXX:2:2104:20175:26600 1:N:0:AGGAGTGG+TAAGTTCC
ACTCCTACGGGAGGCAGCAGTAGGGAATATTGGTCAATGGATGCAAGTCTGAACCAGCCATGCCGCGTGCAGGAAGACGGCCCTATGGGTTGTAAACTGCTTTTGCCAGGGGATAAAAGGCCCATGCGTGGGACATTGAAGGTACCTGATGAATAAGCCACGGCTAACTACGTGCCAGCAGCCGCGGTAATACGTAGGTGGCGAGCGTTGTCCGGATTTATTGGGTTTAAAGGGTGCGTAGGCGGCCTTA
+
FFFFFFFFFFFFFFFFFFFFFFFFFFFFFFFFFFFFFFFFF:FFFFFFFFFFFFFFFFFFFFFFFFFFFFFFFFFFFFFFFFFFFFFFF,FFFFFFFFFFFFFFFFFFFFFFFF:FFFFFFFFFFFFFFFFF:F,FFFFFFFFFFFFFFFFFFFFFFFF:FFFFFFFFFFFFFFFF:FFFFFFFFFFFFFFFFFF,FFFFFFF:FFF:FFFFFFFF:FFFFFFFFFFF:FFF,FFFFFF:FFFFFFFFFF
@A00920:152:HGHKKDRXX:2:2104:1624:27007 1:N:0:AGGAGTGG+TAAGTTCC
ACTCCTACGGGAGGCAGCAGTTTCGAATCATTCACAATGGGCGAAAGCCTGATGGTGCGACGCCGCGTGAGGGATGAAGGCCTTCGGGTTGTAAACCTCTGTCACCGGGGAAGAAACGCTGTATTTTAATAGAATGCAGCCTGACTTAACCCGGAGAGGAAGCAGTGGCTAACTCTGTGCCAGCAGCCGCGGTAATACAGAGACTGCAAGCGTTATTCGGATTCACTGGGCGTAAAGGGTGCGCAGGCGG
+
:FFFF:FFFFFFFFFFFFFFFFFFFFFF:FFFFFF:FFFFFFFFFFFFF:FFFFFFFFFFFFFFFFF:FFFFF,FFFFFFFF:FFFFFFFFF::FFFFFFFFFFFFFFFF:FFF:FFFFFFFFFFFFFFFFFFFFF:FFFFF:FFFF:FFFFFFFFFFFF:F:FFFFFFF:,FFFFFFFFF,FFFFFFFFFFFFFF:::FFFFFFFFFFFFFFF,FFFFFFFFFFFFFFFF:F:F,FFFFF:F::FF:FF
@A00920:152:HGHKKDRXX:2:2104:14100:29011 1:N:0:AGGAGTGG+TAAGTTCC
ACTCCTACGGGAGGCAGCAGCGACGAATCTTCCGCAATGGGCGCAAGCCTGACGGAGCAATGCCGCGTGTGGGATGAAGCGCCTTCGGCGTGTAAACCACTGTCAGGGGACAAAAACACTGATTGTCTCCAGAGGAAGGGGCGACTAACTCTGTGCCAGCAGTCGCGGTAATACAGAGGCCCCGAGCGTTAATCGGAATCACTGGGCTTAAAGGGTGCGTAGGCGGATCCGCAAGCGTCCTGTGAAAGCC
+
FFFFFFFFFFFFFFFFFFFF:FFFFFFFFFFFFFFFFFFFFFFFFFFFFFFFFFFFFFFFFFFFFFFFFFFFFF:FFFFFFFFFFFFFF:FFFFFFFFFFFFFFFFFFFFFFFFFFFFFFFFFFFFFFFFFFFFFFFFFFFFF:FFFFFFFF:FFFFFFFFF:FFFFFFFFFFFFFFFFFFFFFFF:FFFFF:FFFFFFFFFFFFFFFFF,FFFFFFFFFFFFFFFFF:FFFF:FFFFFFFFFFFFFFFF
@A00920:152:HGHKKDRXX:2:2104:6307:29606 1:N:0:AGGAGTGG+TAAGTTCC
ACTCCTACGGGAGGCAGCAGTGGGGAATTGTTCGCAATGGGCGCAAGCCTGACGACGCAACGCCGCGTGGGGGATGAAGGTCTTCGGATTGTAAACACCTGTTGTGTGGGACGAACACTGTCGTGGTGAACAGCCATGGCAACTGACGGTACCACCTGAGGAAGCCCCGGCTAACTCTGTGCCAGAAGCCGCGGTAATACATAGGGGGCAAGCGTAGTTCGGAATTACTGGCCGTAAAGGGCGCGAAGGC
+
FFFFFFFF:FFFFFFFFFFFFFFFFFFFFFFFF,FFFFFFFFFFFFFFFFFF::FFFFFFFFFFFFFFFF:FFFFFFFF::FFFFFFFFFFFFFFF,FFF,FFF,,:FF:FFFFF:FFFFF:FFF,FFFFFF,,:F:F,:F,FF,FF:FFFFFFFF,:F:FFF:FFFFFFFFFFF,FF:FF::F:,FFFFFFF,:FF,,,,,,FF,FF,FFF:FF,,F,FFFFFFFFFFFF,F:,F,:F:FFFFF,FFFF
@A00920:152:HGHKKDRXX:2:2104:19678:29872 1:N:0:AGGAGTGG+TAAGTTCC
ACTCCTACGGAGGCAGCAGTGGGGAATATTGGACAATGGGCGCAAGCCTGATCCAGCCATGCCGCGTGAGTGATGAAGGCCTTAGGGTTGTAAAGCTCTTTCAGTAGGGACGATAATGACGGTACCTACAGAAGAAGCCCCGGCTAACTTCGTGCCAGCAGCCGCGGTAATACGAAGGGGGCTAGCGTTGTTCGGATTTACTGGGCGTAAAGCGCACGTAGGCGGATCGTTAAGTCGGGGGTGAAATCCT
+
F,FFFFFF,FFFFFFFFFFFFFFFF:FF:FFFFFFFFF:FFFFFFF:FFFFFFFFFFF:FFFFFFFFFFFFFFFFFFF:FFFF:FFFF:FFFFFFFFFFFFFFFFFFFFFFFFFFFF:FFFFFFFFFFFF:FFFFFFFFFFFFFFF:FFFFFFFFF:FFFFFFFFFFFF:FFFFF,FFFF:FFFFFFFFFFFF:FF:FFFFFFFFFF:F,:FFFFFFFFFFFFFFFFFFFFF:,FFF:FFFFFFF,FFFF
@A00920:152:HGHKKDRXX:2:2104:16459:31031 1:N:0:AGGAGTGG+TAAGTTCC
ACTCCTACGGGAGGCAGCAGTGGGGAATCTTGCACAATGGGCGCAAGCCTGATGCAGCAACGCCGCGTGCGGGACGAAGGCCCTAGGGTTGTAAACCGCTTTCAGCAGGGAAGAAAATGACGGTACCTGTAGAAGAAGGTGCGGCCAACTACGTGCCAGCAGCCGCGGTGACACGTAGGCACCACGCGTTGTCCGGATTTATTGGGCGTAAAGGGCTCGTAGGCGGTTTGTTGCGTCGGGAGTGAAAACT
+
FFF,F:::FFF:::FFFFF,FFFFFFFFF,F,:FF,FF:FF:FFFFFFFFFFFF:FF:FFF,F:FFF::FFFFF,:F:F::FF::F:FFFFFFFF,:FFF,:FFFFFFFFFF,FFFFF:FF::F,FFFFFFFFF:FF::F:FFFFFFFFFF:FFFFFFFFFFFFFFFFFFFF:FFFF:F:FFFF,FFFFF:FFFF,F,FFFFFFFFF,FF,,:FF:F:F:FFFF:F:FFFFF:F,FFFF:FF:FFFF,FF
@A00920:152:HGHKKDRXX:2:2104:17680:31140 1:N:0:AGGAGTGG+TAAGTTCC
ACTCCTACGGGAGGCAGCAGTCGGGAATTTTGGGCAATGGGCGAAAGCCTGACCCAGCAACGCCGCGTGAAGGATGAAGTATTTCGGTATGTAAACTTCGAAAGAATGGGAAGAATAAATGACGGTACCATTTATAAGGTCCGGCTAACTACGTGCCAGCAGCCGCGGTAATACGTAGGGACCAAGCGTTGTTCGGATTTACTGGGCGTAAAGGGCGCGTAGGCGGCGTGGTAAGTCACTTGTGAAATCT
+
FFFFFFFFFFFFFFFFFFFFFFFFFFF:FFFFFFFFFFFFFFFFFFFFFFFFFFFFFFFFFFFFFFFFFFFFFFFFFFFFFFFFFFFFFFFFFFFFFFFFFFFFFFFFFFFFFFFFFFFFFFFFFFFFFFFFFFFFFFFFFFFFFFFFFFFFFFFFF,FFFFFFFFFFF:FFFFFFFF:F:,FFFFFFFFFFFFFFFFFFFFFFFFFFFFF:FFFFFFFFFFFFFFFFF::FF,FFF:FFFFFFF:FFFF
@A00920:152:HGHKKDRXX:2:2104:3088:31735 1:N:0:AGGAGTGG+TAAGTTCC
ACTCCTACGGGAGGCAGCAGCAGGGAATTTTGCGCAATGGGCGAAAGCCTGACGCAGCAACGCCGCGTGGGGGATGAAGGCCTTCGGGTTGTAAACCCCTTTCAGGAGGGAAGAAATTGACGGTACCTCCAGAAGAAGCACCGGCTAACTCCGTGCCAGCAGCCGCGGTAATACGGAGGGTGCAAGCGTTAATCGGAATTACTGGGCGTAAAGCGCACGCAGGTGGCTGAGTCAGTCGATTGTGAAAGCC
+
FFFFFFFFFFFFFFFFFFFFFFFFFF,F:FFFFFFF,FFFFFFF:FFFFFFFFFFFFFFFFFFFFFFFFFFFFFFFFFFFFFFFFFFFFFFF,FFFFFFFFFFFFFFFFFFFFFFFFFFFFFFFFFFFFFFFFFF:FFFFFFFFFFFFFFFFFFFFFFFFFFFFFFFFFFFFFFFFFFFFFFFFFFFFFFFFFFFF:FFFFFFFFFFFFFF:FFFF:FFFFFFFFFFFFFFFFFFFFF::FFFFFFFFFF
@A00920:152:HGHKKDRXX:2:2104:5602:32330 1:N:0:AGGAGTGG+TAAGTTCC
ACTCCTACGGGAGGCAGCAGCAAGGAATTTTCCACAATGGGCGCAAGCCTGATGGAGCAACGCCGCGTGGGGGATGACGCACTTCGGTGTGTAAACCCCTTTTCGAGGGGACGAAGGCAATGACGGTACCCTCGGAAGAAGGATCGGCTAACTACGTGCCAGCAGCCGCGGTAAGACGTAGGATCCGAGCGTTGTCCGGAATTACTGGGCGTAAAGGGCGCGTAGGCGGCCTGCTAAGTCAGACGTGAAA
+
FFFFFFFFFFFFFFFFFFFFFFFFFFFFFFFFFFFFFFFFFFFFFFFFFFF:FFFFFFFFFFFFFFFFFFFFFFFFFFFFFFFFFFFFFFFFFFFFFFFFFFFFFFFFFFFFFFFFFFF:FFFFFFFFFFFFFFFF:FFFFFFF:FFFF:FF:FFFFFFFFFFFFFFFFFFFFFFFFFFFFF:FFFFFFFFFFFFF:FFFFF:FFFFFFFFFF:FFFFF:F:FFFFFFFFFFFFF,FFFFFFF::F:FFF
@A00920:152:HGHKKDRXX:2:2104:27679:32925 1:N:0:AGGAGTGG+TAAGTTCC
ACTCCTACGGGAGGCAGCAGTAGGGAATATTGGTCAATGGGCGGGAGCCTGAACCAGCCATGCCGCGTGCAGGAAGACGGCCTTCTGGGTTGTAAACTGCTTTTATACGGGAAGAAAACGCCCATGCGTGGGTAACTGACGGTACCGTAAGAATAAGCACCGGCTAACTCCGTGCCAGCAGCCGCGGTAATACGGAGGGTGCAAGCGTTGTCCGGATTTATTGGGTTTAAAGGGTGCGTAGGCGGGCCTT
+
FFFFFFFFFFFFFFFFFFFFFFFFFFFFFFFFFFFFFFFFFFFFFFFFF:FFFFFFFFFFFFFFFFFFFFFFFFFFFF:FFFFF:FFFFFFFFFFFFFFFFFFFFFFFFFFF:FFF:FFFFFFFFFFFFFFFF::FFFFFFFFFFFFFFFFFFFFFFFFFFFFFFFFFFFFFFFFFFFFFFFFFFFFF:FFFFFF:FFFFFFFFFFFFFFFFFFFFFFFFFFFFFFFFFFFFFFFFFFFFFFFFFFFFFF
@A00920:152:HGHKKDRXX:2:2104:28809:32941 1:N:0:AGGAGTGG+TAAGTTCC
ACTCCTACGGGAGGCAGCAGTGGGGAATCTTGCGCAATGGCCGAAAGGCTGACGCAGCGACGCCGCGTGCGGGAGGAAGCTCTTCGGGGTGTAAACCGCTGTCAGGAGGGACGAAGGTCCTTGGGAGGCAATGCCCAGGGGATGACGGTACCTCCAGAGGAAGCGCCGGCTAACTCCGTGCCAGCAGCCGCGGTAATACGGAGGGCGCGAGCGTTGTTCGGAATTATTGGGCGTAAAGCGCACGTAGGCG
+
F:FF:,FFFFFFF:FFFFFFFFFFFFFFFFFFFFFFFFFFFFFFFFFFFFFFFFFFFFFFFFFFFFFFFFFFFFFFF:FFFFFFFFFFFFFFFFFFFFFFFFFFFFFFFFFFFFFFFFFFFFFFFFFFFFF:FFFFFFFFFFFFFFFFF:FF:FFFF,FFF,F:FFFFFFFFFFFFFFFFF,,F:FFF:F:FF::FFF:FFFFFF:FFFFFF:FFFFF,FFFF:FFF,FF:F:FFFFF,F:F:FF:FF::
@A00920:152:HGHKKDRXX:2:2104:12780:33082 1:N:0:AGGAGTGG+TAAGTTCC
ACTCCTACGGGAGGCAGCAGTGAGGAATTTTGCGCAATGGGCGAAAGCCTGACGCAGCGACGCCGCGTGGGCGATGAAGCTTCTTGGAGTGTAAAGCCCTGTCAGGTGGGACGAATGGAGCGCTGGCTAATATCCGGCGCGATTGACGGTACCACCAGAGGAAGCCCCGGCTAACTACGTGCCAGCAGCCGCGGTAATACGTAGGCAGCAAGCGTTGTTCGGAATTACTGGGCGTAAAGAGTGTGTAGGC
+
FFFFFFFFFFFFFFFFFFFFFFFFFFFFFFFFF:FFFFFFFFFFFFFFFFFFFFFFFFFFFFFFFFFFFFFFFFFFFFF,FFF:FFFFFFFFFFFFFFFFFFFFFFFFFFFFFFFFFFFFFFFFFFFFFFFFFFFFFFFFFFFFFF,:FF:FFFFF,FFFFF:FFFFFFFFFFFFFFFFFFFFFFFFFFFFFF:FFFFFFFFFFFFFFFF:FFFFFFFF,FFFFF:,FFFFF,:FF,FFF,FFFF::FFF
@A00920:152:HGHKKDRXX:2:2104:32027:33630 1:N:0:AGGAGTGG+TAAGTTCC
ACTCCTACGGGAGGCAGCAGTGGGGAATATTGGACAATGGGCGCAAGCCTGATCCAGCCATGCCGCGTGAGTGATGAAGGCCCTAGGGTTGTAAAGCTCTTTCGCCAGGGACGATAATGACGGTACCTGGATAAGAAGCCCCGGCTAACTTCGTGCCAGCAGCCGCGGTAATACGAAGGGGGCTAGCGTTGTTCGGAATCACTGGGCGTAAAGCGCACGTAGGCGGATCTTTAAGTCAGGGGTGAAATCC
+
FFFFFFFFFFFFFFFFFFFFFFFFFFFFFFFFFFFFFFFFFFFFFFFFFFFFFFFFFFFFFFFFF:FFFFFFFFFFFFFFFFFFFFFFFFFFFF:FFFFFFFFFFFFFFFFFFFFFFFFFFFFFFFFFFFFFFFFFFFFFFFFFFFFFFFFFFFFFFFFFFFFFFFFFFFFFFFFFFFFFFFFFFFFF:FFFFFFFFFFFFFFFFFFF:FFFFFFFFFFFFFFFFF:FFF:F:F,FFFFFF,FFFF,FFF
@A00920:152:HGHKKDRXX:2:2104:24831:34006 1:N:0:AGGAGTGG+TAAGTTCC
ACTCCTACGGGAGGCAGCAGCAGGGAATATTGCACAATGGGCGAAAGCCTGATGCAGCAACGCCGCGTGGGGGATGAAGGCCTTCGGGTTGTAAACCCCTTTCAGGAGGGAAGAAATTGACGGTACCTCCAAAAGAAGCCCCGGCCAACTACGTGCCAGCAGCCGCGGTAATACGTAGGGGGCGAGCGTTGTCCGGAATCATTGGGCGTAAAGAGCTCGTAGGCGGCTCAGTTAGTCGGCTGTGAAATCC
+
FFFFFF:FFFFFFFFFFFFFFFFFFFF:FFFFFFFFFFFFFFFFFFFFFFFFFFFFFFFFFFFFFFFFFFFFFFFFF:FFFFFFFFFFFFFFFFFFFFFFFFFFFFFFFFFFFFFFFFFFFFFFFFFFFFFFFFFFFFFFFFFFFFFFFFFFFFFFFFFFFFFFFFFFFFFFFFFFFFFFFFFFFFFFFFFFFFFFF,FFFFFFFFFFFFF:FFFF:FF:FF,FFFFF:FFFFFFFFFFFFFFFFF:F:F
@A00920:152:HGHKKDRXX:2:2104:7166:34194 1:N:0:AGGAGTGG+TAAGTTCC
ACTCCTACGGGAGGCAGCAGTCGAGAATCTTCCGCAATGGACGAAAGTCTGACGGAGCGACGCCGCGTGGTGGATGAAGTCCTTAGGGACGTAAACACCTTTTATGAGGGAGGAAGGTTATTGACGTTACATCAAGAATAAGGGGCTCCAAACTAAGTGCCAGCAGGAGCTCTAATACAGAGGCCCCACGCATTAACCGGATGTACGGGGCGGAACTGGTGCGTAGGCGGGGCTCTTGGTCTGGGGTGAA
+
FFFFFFFFFFFFFFFFFFF:F,F:FFFFFFFFFFFFFFFF:FF:FFF,FFFFFFFFFFFFFFFFFFFFFF,,FF,FFFF:F:,F,FF,:FF:FFF:FFF:F:F,FFFFFFFFFFF,,,FF,FF,FFF,FF,,,F,,FF,,FF,F,F,:,,,FF,,,:FFFFFFFF,,,FF,,::FF,:FF,,:,FFFFFFF,,FF,,F,FF::F,:,,,,,,,,F,,F,,FF,F:,FFFFF,,F,,:,FFF:,F:F,,,,
@A00920:152:HGHKKDRXX:2:2104:29107:34929 1:N:0:AGGAGTGG+TAAGTTCC
ACTCCTACGGGAGGCAGCAGTGGGGAATCTTGGACAATGGGCGCAAGCCTGATCCAGCCATGCCGCGTGAGTGAAGAAGGCCGTAGGGTTGTAAAGCTCTTTTGGCAGGGACGATAATGACGGTACATGCAGAATAAGCCCCGGCAAACTTCGTGCCAGCAGCCGCGGTAATACGAAGGGGGCTAGCGGTGTTCGGATTTAATGGGCGTAAAGCGCACGTAGGCGGATTGTTAAGTAAGGGGTGAAATCC
+
FFFFF:FFFFFFFFFFFFFFF::FFFFFFFFFF:F,FFFFFFF:FFFFFFFFFFFFFFFFF:FFFFFFFFFFFFFFFFFFFF,FF:FF:F,F,FFFFF,:FFF,FFF,FF:FF:FFFFFFF:F,F:,F:FF:FFFF:F:FFFFF:F,FFFF,F::FFFFFF,FFFFF:F::::::,,FFF:F:,:FFF,FFFFFFFFF,FF,F,FFFF:F,F,FF:FF:FFFFFFFF:::FFF:F,,:,F:,:F,F,F:,
@A00920:152:HGHKKDRXX:2:2104:26955:35462 1:N:0:AGGAGTGG+TAAGTTCC
ACTCCTACGGGAGGCAGCAGTGGGGAATATTGCACAATGGGCGGAAGCCTGATGCAGCGACGCCGCGTTAGGGATGACGGCCTTCGGGTTGTAAACCTCTTTCAGCAGGGACGAAGCTTAAGTGACGGTACCTGCAGAAGAAGCGCCGGCCAACTACGTGCCAGCAGCCGCGGTAAGACGTAGGGCGCGAGCGTTGTCCGGACTTATTGGGCGTAAAGAGCTCGTAGGCGGCTTGTCGCGTCGACTGTGA
+
F,FFFFF,:F,F::F,,:F:F,,,:FFFFFF,,FF:F:FF::::FFF,F,,FF,:FFFFF:F,:,,:F,FFF::F,,:FFFF,:,F,FFFFF:FFF,F:,:::FFF:::,FFFFFFF,,FFF:F:FFFF,FFFFFFFFF:FFFFFFFF:FFFFFFFFFFFFF,F,F:FFFFF:FF,FFFFFFFFFFFFFFFFFFFFFFFFFF:FFFFFFFFFFFFFFFFFFF:FFFFFFFFFF:F:FFFFFFFFF:FFFF
@A00920:152:HGHKKDRXX:2:2104:27534:36652 1:N:0:AGGAGTGG+TAAGTTCC
ACTCCTACGGGAGGCAGCAGTAAGGAATATTGCACAATGGACGCAAGTCTGATGCAGCAACGCCGCGTGCCCGAGGACGGCCTTCGGGTTGTAAAGGGCTTTTCTGGCTGAAGAGGCAGGACGGTAGGCCAGGAATAAGCGTCGGCTAACTACGTGCCAGCAGCCGCGGTAAAACGTAGGACGCGAGCGTTATCCGGATTTACTGGGCGTAAAGCGCGGGCAGGCGGTGGTCCAAGTCGGACGTGAAAGC
+
FFFFFFFFFFFFFFFFFFFFFFFFFFFFFFFFFFFFFFFFFFFFFFFFFFFFFFFFFFFFFFFFFFFFFFFFFFFFFFFFFFFFFFFFFFF:F::FFFFFFFFFFFFFFFFFF:FFFFFFFF:FFFFFFFFFFFFFFFFFFFFFFFF:FFFFFFFFFFFFFFFFFFFFFF,FFFFFFFFFFFFFFFFFFFFFF:FFFFFFFFFFFFFFFFF,:FFFFFFFFF,FFFFF:FF:FFFFFFFFF:F,FF:F:F
@A00920:152:HGHKKDRXX:2:2105:29803:1407 1:N:0:AGGAGTGG+TAAGTTCC
ACTCCTACGGGAGGCAGCAGTGGGGAATATTGGACAATGGGCGCAAGCCTGATCCAGCCATACCGCGTGGGTGAAGAAGGCCTTCGGGTTGTAAACTGCTTTTGTACGGAACGAAAAGGCTTCCTCTAATACAGGAGGCTCAAGACGGTACCGTAAGAATAAGCACCGGCTAACTACGTGCCAGCAGCCGCGGTAATACGTAGGGTGCAAGCGTTAATCGGAATTACTGGGCGGAAAGCGTGCGCAGGAG
+
:::,FFFFFFFF:FFF:FFFFFFFFFFFFFFFFFFFFF:FF:FFFF:FFFFFFF:FFFFF:FFF:FFFFFFFFFFFFF:FF:FFFF,FFFF:FFFFFFFF:FFFFFF:FF:FFFFFFFFFFFFFF:F:FF:FFFF:FFFFFF,:FF,F:FF:F,FFFFFFFFFF:F::FFFFFFF,FF,FFFFFFF:FF:,F,,FFF:,F:FFF,FFF:,FF:,FF,FF::F,F,:F::F,FF,F,FFF:FF,FFF:F,F
@A00920:152:HGHKKDRXX:2:2105:18069:1501 1:N:0:AGGAGTGG+TAAGTTCC
ACTCCTACGGGAGGCAGCAGTGGGGAATATTGGACAATGGGCGCAAGCCTGATCCAGCCATGCCGCGTGAGTGAAGAAGGCCTTCGGGTTGTAAAGCTCTTTTGTTGGGAAAGAAAAGCTTTCTGTTAATAACCGGGAGTTCTGACGGTACCCAAAGAATAAGCACCGGCTAACTTCGTGCCAGCAGCCGCGGTAATACGAAGGGTGAAAGCGTTACTCGGAAATACTGGGCGTAAAGCGTGCGTAGGTG
+
FFFFFFFFFFFFFFFFFFFFFFFFFFFFFFF,FFFFFFFFFFFFFFFFFFFFFFFFFFFFFFFFFFFFF:FFFF:FFFF,FFF,:FFFFFFFFFF:FFFFF:FFFFF,FFFFFFF,FFF,FFF,FF:FFF:F,:,FFFF:FFFFFF,,FF,FFF,:FFF,::F,FFFF,F,FFFFF,FFFFF:,FF,FF,F:F,FF::,FF,:FFF:,,FF,F,FFFFF,F::,F:FFFF:,,FFFFFFF,F,FF,F,,F
@A00920:152:HGHKKDRXX:2:2105:17418:2159 1:N:0:AGGAGTGG+TAAGTTCC
ACTCCTACGGGAGGCAGCAGTGGGGAATATTGGACAATGGGCGCAAGCCTGATCCAGCAATGCCGCGTGGGTGAAGAAGGCCTTCGGGTTGTAAAGCCCTTTTGTACGGGAAGAAAGACGCTGGGCTAATACCCTGGCGGGATGACGGTACCGTAAGAATAAGCACCGGCTAACTTCGTGCCAGCAGCCGCGGTAATACGAAGGGTGCAAGCGTTACTCGGAATTACTGGGCGTAAAGCGTGCGTAGGTG
+
FFFFFF:FFFFFFFFFFFFFFFFFFFFFFFFFFFFFFFFFFFFFFF:FFFFFFFFFFFFFFFFFFFF:FFFFFF:FFFFFFFFFFFFFFFFFFF:FFFFFFF:FFFFFFFFFFFFFFFFFFF:FFF,FFFFFF:FFFFFFFFFFFFFFFFFFF,:FFFFFFFFFFFFFF:FFFFFFFFFFFF:FFFFFFFFFFFFFFFFFF:FFFF:F:FFFFFFFFFFFFFFFFFFFFFFFF:FFFFFFFFFFFFFFFF
@A00920:152:HGHKKDRXX:2:2105:31747:2926 1:N:0:AGGAGTGG+TAAGTTCC
ACTCCTACGGGAGGCAGCAGTGGGGAATATTGGACAATGGGCGCAAGCCTGATCCAGCCATGCCGCGTGTGTGAAGAAGGCCTTCGGGTTGTAAAGCACTTTTGTTGGGGAAGAAAAGACACCGGCCAATACCCGGGGATTCTGACGGTACCCAAAGAATAAGCACCGGCTAACTTCGTGCCAGCAGCCGCGGTAATACGAAGGGTGCAAGCGTTACTCGGAATTACTGGGCGTAAAGCGTGCGCAGGCG
+
FFF:FFFFFFFFFFFFFFFFFFFFFFFFFFFFFFFFFFFFFFFFFFFFFFFFFFFFFFFFFFFFFFFFFFFFF:FFFFFFFF:FFF,F::F:FFFFFFFFFFF:FFFFFFFFFFFFF,FFFFFFFFFFFFFFFFFFFF,FF:F:FFF::FFFFFFF:FFFFF::FFFFFFFF:F,FFFFFFFFFFFFFFFFFFFFFFFF:F:FFFFFFF,,FF,F:FFFFFFFFFFFFF:FFFF,FFFFFF,FFF:FFFF
@A00920:152:HGHKKDRXX:2:2105:9796:3051 1:N:0:AGGAGTGG+TAAGTTCC
ACTCCTACGGGAGGCAGCAGTAAGGAATATTGGACAATGGGGGCAACCCTGATCCAGCCATGCCGCGTGCGTGAAGAAGGCCTTAGGGTTGTAAAGCTCTTTCGGCGGGGAAGATGATGACGGTACCCGCAGAAGAAGCCCCGGCTAACTCCGTGCCAGCAGCCGCGGTAATACGGAGGGTGCAAGCGTTGTTCGGATTTACTGGGCGTAAAGCGCGCGCAGGTGGGCGTGCAAGTCGGAAGTGAAATCC
+
FFFFFFFFFFFFFFFFFF:FFFFFFFFFFFFFFFFF:FFFFFFFFFFFFFFFFFFFFFFFFFFFFFFFFFFFFFFFFFFFFFFFFFFFFFFF,FF:F:FFFFFFFFFFFFFFFFFFFFFFFFFFFFFFFFFFFFF:FF:FFFFFFFFFFFFFFFFFF:FFFFFFFFFFFFFFFFFFFFFFFFFFFFFFFFFFFFF::FF:FFFFFFFFFFF:FFF:FFFFFFFFFFF:FFFFFFFFFFFF,FFFFFF::F
@A00920:152:HGHKKDRXX:2:2105:18882:3724 1:N:0:AGGAGTGG+TAAGTTCC
ACTCCTACGGGAGGCAGCAGTGGGGAATATTGGACAATGGGCGAAAGCCTGATCCAGCCATGCCGCGTGAGTGATGAAGGCCCTAGGGTTGTAAACCGCTTTCAGTGGGGACGAATCAAGACGGTACCCACAGAAGAAGCCCCGGCCAACTACGTGCCAGCAGCCGCGGTAACACGTAGGGGGCAAGCGTTGTCCGGATTTATTGGGCGTAAAGCGCACGTAGGCGGCGCCGCAAGTCAGAGGTGAAATC
+
FFFFFFFFFFFFFFF:FFFFFFFFFFFFFFFFFFF,FFFFFFFFFFFFFFFFFFFFFFFFFFFFFFFFFFFFFFFFFFFFFFFFFFFFFFFFF:F:FFFFFFFFFFFFFFFFFF,FFFF:FFFFFFFFFFFFF:FFFFFFFFFFFFFFFFFFFFFFFFFFFFFFFFFFFFF:FFFF:FFFFFFFF,FFFFFFFFFFFFF:F:FFFFFFF,F,FF:,:FFFFFFFFFF:FF:F:F::FFF,FFFFFF:,FF
@A00920:152:HGHKKDRXX:2:2105:30029:4085 1:N:0:AGGAGTGG+TAAGTTCC
ACTCCTACGGGAGGCAGCAGTGGGGAATTGTTCACAATGGGCGCAAGCCTGATGACGCAACGCCGCGTGGGGGATGAAGGTCTTCGGATCGTAAACCCCTGTCGAATGGGACGAATGACTCGCGCGCTAACAGTGCGCGAGATTGACGGTACCGTTAAAGGAAGCCACGGCTAACTCTGTGCCAGCAGCCGCGGTAATACAGAGGTGGCAAGCGTTGTTCGGAATTACTGGGCGTAAAGGGCGCGTAGGC
+
FFFFFFFFFFFFFFFFFFFFFFFFFF,FFFFFFFFFFFFFFFFFFFFFFFFFFFFFFFFFFFFFFFFFFFFFFFFFFFFFFFFFFFFFFFFFFFFFF:FFFFFFFFFFFFFFFFFFFFFFFFFFFFFFFFFFFFFFFFFFFFFFFFFFFF:FF:,FFFFFFFFFFFFFFFF:FFFFFFFFFFFFFFF:FFFF:F:F,:FFFFFFFFFFFFFFFFFFFF:F:FF,FFFFFFFFFFFF,:FFFFFFFFFFFF
@A00920:152:HGHKKDRXX:2:2105:7762:4977 1:N:0:AGGAGTGG+TAAGTTCC
ACTCCTACGGGAGGCAGCAGTGGGGAATATTGCACAATGGGCGCAAGCCTGATGCAGCCATGCCGCGTGTATGAAGAAGGCCTTCGGGTTGTAAAGTACTTTCAGCGGGGAGGAAGGCGATAAGGTTAATAACCTTGTCGATTGACGTTACCCGCAGAAGAAGCACCGGCTAACTCCGTGCCAGCAGCCGCGGTAATACGGAGGGTGCAAGCGTTAATCGGAATTACTGGGCGTAAAGCGCACGCAGGCG
+
FFFFFFFFFFFFFFFFFFFFFFFFFFFFFFFFF:FFFFFFFFFFFFFFF:FFFFFFFFF,FFFFFFFFFFFFFFFF:FFFF:FFFFFFFFFFF,FFFFFFFFFFFFFFFFFFFF:FFFFFFF:FFFFFFFFFFFFFFFF:FFFFFF:FFFFFF:FFFFFFF,FFFFFFFFFFFFFFFFFFFFFFFFFFFFFFFFFFFFF:FFF:FFFFF,FFFFF:FFFF:FFFF:FFFFFFFF,FFFFFFFFF:FFFFF
@A00920:152:HGHKKDRXX:2:2105:32081:5040 1:N:0:AGGAGTGG+TAAGTTCC
ACTCCTACGGGAGGCAGCAGTGGGGAATCTTGCGCAATGGGCGAAAGCCTGACGCAGCAACGCCGCGTGCGGGATGAAGGCCCTCGGGTTGTAAACCGCTTTCAGTGGGGACGAACCAAGACGGTACCCACAGAAGAAGCCCCGGCCAACTACGTGCCAGCAGCCGCGGTAACACGTAGGGGGCAAGCGTTGTCCGGAATCATTGGGCGTAAAGCGCGTGTAGGCGGTCCGGTAAGTCCGCTGTGAAAGT
+
FFF:FFF:FF:FFFFFFFFFFFFFFFFFFFFFF:FFFFFFFFF:FFFFFFFFFFFFFF:FFFFFFFFFFFFFFFFF:FFFFFFFFFFFFFFFFFFFFFFFFFFF:FF:FFFFFFFFFFFFFFFFFFFFFFFFFFFFFF:FFFF:FFFFFFFFFFFF,F:F::FFFFFFFFFFFFFFFFFFFF:FF,FFFF:FF,FF:FFFFFFFFFF:FF:FFFFFFFFF:F,F:FF:FFFFFFFFFF:FF,FFFFFFFF
@A00920:152:HGHKKDRXX:2:2105:26765:5478 1:N:0:AGGAGTGG+TAAGTTCC
ACTCCTACGGGAGGCAGCAGTTAGGAATATTGGACAATGGGCGCAAGCCTGATCCAGCCATGCCGCGTGAGTGATGAAGGCCTTCGGGTTGTAAAGCTCTTTAGCCGACGATTATAATGACTGTAGTCGGAGAATAAGCCCCGGCTAACTTCGTGCCAGCAGCCGCGGTAATACGAAGGGGGCGAGCGTTATTCGGAATCACTGGGCTTAAAGCGCGTGTAGGCGGATGAGCACGTCTGTCGCTGAAATC
+
:FFFFFFFFFFFFFFFFFFFFF:FFFFFFFFFF:FFFFFFFFF:F:FFFFFFFFFFFFFFFFFFFFFFFFFFFFFFFFFFFFFFFFFFFFFFFFFFFFFFFFFFFFFFFFFFFFFFF:FFFFFFFF::FFFFFFF:FFFFFFFFFF:F:FFFFFFFFFFFFFFFFFFFFFFFFFFFFFFFFFFFFFFFFFFFFFFF:FFFFFFFFFF:FF,FFFFFFFFFFFFFFFFFF:FFFFFF:F:F:F:::F:FFF
@A00920:152:HGHKKDRXX:2:2105:23231:5744 1:N:0:AGGAGTGG+TAAGTTCC
ACTCCTACGGGAGGCAGCAGTAAGGAATATTGGTCAATGGACGAAAGTCTGAACCAGCCATGCCGCGTGGAGGATGAAGGTCCTCTGGATTGTAAACTTCTTTTATATGGGACGAAAAAAGGGTTTTCTAACTCGTCTGACGGTACCATAGGAATAAGCACCGGCTAACTCCGTGCCAGCAGCCGCGGTAATACGGAGGGTGCAAGCGTTATCCGGATTCACTGGGTTTAAAGGGTGCGTAGGAGGGCAG
+
:FFFFFFF:FFFFFFFFFFFFFFFFFFFFFFFFFFFFFFFFFFFFFFFFFFFFFFFFFFFFFFFFFFFFFF:FFFFFFFFFFFFFFFFFFFFF:F:FFFFFFFFFFFFFFF:FFFFFFFFFFFFFFFFFFFFFFFFFFFFFFFFFFFFFF:FFFFFFF:FFFFFFFFFFFFFFFFFFFFFFFFFFFFFF:FFFF:FFFFFFFFFFFFFFF:FFFFF:FFFFFFFFFFFFFFFFFFFFFFFFF:FFFFFFF
@A00920:152:HGHKKDRXX:2:2105:7247:5869 1:N:0:AGGAGTGG+TAAGTTCC
ACTCCTACGGGAGGCAGCAGTAAGGGATCTTGCGACAATGGGCGAAAGCCTGACGCAGCAACGCCGCGTGCGGGATGACGGCCTTCGGGTTGTAAACCGCTTTTCGGGGGGAAGAGGAAGGACGGTACCCCCGGAATAAGTCTCGGCTAACTACGTGCCAGCAGCCGCGGTAAAACGTAGGAGGCGAGCGTTATCCGGATTTACTGGGTGTAAAGCGCGTGTAGGCGGTCGTGCAAGTGAGGCGTGAAAG
+
:F,:FFFFFFFFFFFFF:FFFFFFFFFFFFFFFF::FFFFFFFFFFFFFFFFFFFFFFF:FFFFFFFFFFFFFFFFFFFFFFFFFFFFFFFFFFFF:FFFFF:FFFFFFF:F:F:FFFFFFFFFFFFFFFFFFFF,FFFFFFFFFFF:FFFFFFFFFFFFF:FFFFFFFFFFFFFFFFF:FFFFFFFFFFFF,FFFFFFFFFFFFFFFFF:FFFFFFFFFF,FFFFFFF:FF:FFFFF:F:FF:,FFFFF
@A00920:152:HGHKKDRXX:2:2105:12653:5901 1:N:0:AGGAGTGG+TAAGTTCC
ACTCCTACGGGAGGCAGCAGTGGGGAATATTGGACAATGGGCGCAAGCCTGATCCAGCCATGCCGCGTGAGTGATGAAGGCCTTAGGGTTGTAAAGCTCTTTTACCAGGGAAGATAATGACGGTACCTGGAGAATAAGCCCCGGCTAACTTCGTGCCAGCAGCCGCGGTAATACGAAGGGGGCTAGCGTTGCTCGGAATCACTGGGCGTAAAGCGCACGTAGGTGGGTTTCTAAGTCAGGTGTGAAATCT
+
FFFFFFFFFFFFFFFFFFFFFFFFFFFFF:FFFFF,FFFFFFFFFFFFFFFFFFFFFFFFFFFFFFFFFFFFFFFFF:FFFF,FFFFFFFFFFFFFFFFFFFFFFFFFFFFFFFFFFFFFFFFFFFFFFFFFFFFF:FFFFFF:FFFFF,FFFFFF:FFFFFFFFFFFFFFFF,FFFFFFFFFFFFFFFFFFFFFFFFFFFFFFFFFFFFFFFFFFFFF:FFFFFFFFFFFFFFFFFFFFFFF:F:FFFF
@A00920:152:HGHKKDRXX:2:2105:11867:6104 1:N:0:AGGAGTGG+TAAGTTCC
ACTCCTACGGGAGGCAGCAGTAAGGAATATTGGGCAATGGAGGCAACTCTGACCCAGCCATGCCGCGTGGAGGATGAAGGCCCTCTGGGTTGTAAACTTCTTTTACCTGGGACGAAACCTTCTTATTCTTAGGAAGTTGACGGTACCAGGGGAATAAGCACCGGCTAACTCCGTGCCAGCAGCCGCGGTAATACGGAGGGTGCAAGCGTTATCCGGATTCACTGGGTTTAAAGGGTGCGTAGGCGGACCG
+
F:F,FF:FF:FF,FFFFFFF:FF,FFF:FFFFFFFF:FFFFF:FFFFFF,,FFFFFFFFFFFF:FFF:FFFF:FF:FFF:FFFFFFF:F,:FFFFFFFFFF,FFFFFFFFF:F,F:FF,F::FFFFF,,FFFFFFFFF:FF::F:FFFFFF:F:FFFF::FFFFFF:FFFFFF:FFFF:FFFFFFFFFFFFFFFFF,FFFF:FF,FF:FF,:FF:F,FFFFFFF,FFFF::FFFFFFFFFFF,FFFFFF,
@A00920:152:HGHKKDRXX:2:2105:18222:6120 1:N:0:AGGAGTGG+TAAGTTCC
ACTCCTACGGGAGGCAGCAGTGGGGAATATTGGGCAATGGGCGCAAGCCTGACCCAGCGACGCCGCGTGCGGGATGACGCTTCTCGGAGTGTAAACCGCTGTCAGAGGGGACGAACGGCCCGGGTGGGAATACTGCCCGGGATTGACGGTACCCTCAAAGGAAGCGCCGGCTAACTCCGTGCCAGCAGCCGCGGTAATACGGAGGGCGCAAGCGTTGTTCGGAATCACTGGGCGTAAAGCGCGCGCAGGC
+
FFFFFF:FFFFFFFFFFFFFFFFFFFFFFFFFFFFFFFFFFFFFF:FFF:FFFFFFFFFFFFFFFFFFFFFFFFFFFFFFF::FFFFFFFFFF,FFFFFFFFFFFFFFFFFFFF:FFFFFF:FFFFFFF:FFFFFFFFFFFFFFFFFFFFFFFFFFFF,F:FFFFFFFFFFFFFFFF:FFFFFFF:FFFFFFFFFFFFFFFFFFFFFFFF:F:FFFFFFFFFFFF:F:F:FFFFFFFFFFFFF:FFFFFF
@A00920:152:HGHKKDRXX:2:2105:20555:7623 1:N:0:AGGAGTGG+TAAGTTCC
ACTCCTACGGGAGGCAGCAGTGGGGAATTTTGCGCAATGGGCGAAAGCCTGACGCAGCGACGCCGCGTGGAGGATGAAGGCCCTTGGGTCGTAAACTCCTGTCAGGAGTGAAGAAAGTTGCCGGATGAACAGTCCGGCGAGCTGACTGTAGCTCCAAAGGAAGCCCCGGCTAACTCCGTGCCAGCAGCCGCGGTAATACGGAGGGGGCAAGCGTTGTTCGGAATCAAAGGGCGTAAAGGGCGGGTAGGCG
+
FF:FFFFFFFFFFFF,FFFFFFFFFFFFFFFFF:FF:FFF:FFFFFFFFFFF:,FFFFFF,,FFFFFFFF::F:,FFF:FFFFFFFFFFFFFF:FFFFFFFFFF,FFFFFF,FF:FF,F:::FFF:,FF:F,F::FFF:F,,FFFF,FF:::FF:FFF,,:,,:,F,::F:::,,,,F,F:F:FF::FF:FF:F:,FFF,FFFFFF::F,FFFF:F:F:FF:::,F,,FFFFFFF,FF,F:F,FFFF:F,
@A00920:152:HGHKKDRXX:2:2105:16025:8328 1:N:0:AGGAGTGG+TAAGTTCC
ACTCCTACGGGAGGCAGCAGTGGGGAATATTGGACAATGGGGGAAACCCTGATCCAGCAATGCCGCGTGAGTGAAGAAGGCCTTAGGGTTGTAAAGAACTTTCAGCGGTGACGAAGAGAGAAAACTCAAAACATTATGTCAATGATGTAACCCTCCGAAGAACCACCGTCTAACTCAGTGCCAGCACCCTCGGTAAAACTGATGGTGCAAGAGATCAACGACATTACTGGGCGTATAACGCACGCAAGCC
+
F,:FFFF:FFF,:F,:F,F,,FFFFFFFF:,F:,F:FFF::F:FFFF:FF,FFFFF,FFFFF:FF:F,:FFFFFF,F,:,FFF,FFFF,FFF:FFFFFFFFF:FF:,F,,:,,FF:,F:,,FF:,F,:,,FF,:FF,,,FF,,F:,,:,F:,,,:,,F,,F:,F,:FF,,F:FFFF,,F:,,,,,F::,:F,,,FF,FF:,F,F:::,,F:::,F:F:,,,,:,,:,F,:,F,,,,:,F,F,,,FF,,F,
@A00920:152:HGHKKDRXX:2:2105:18701:8328 1:N:0:AGGAGTGG+TAAGTTCC
ACTCCTACGGGAGGCAGCAGTAAGGAATATTGGACAATGGCCGCAAGGCTGATCCAGCCATCCAGCGTGCAGGAAGAAGGCCCTATGGGTTGTAAACTGCTTTTGTCAGGGAAGAAACCTTGGGATTTACTCCGAAGCTGACGGTACCTGAAGAATAAGCACCGGCTAACTCCGTGCCAGCAGCCGCGGTAATACGGCGGGTGCGAGCGTTATCCGGACTTACTGGGTTTAAAGGGTGCGTAGGCGGCGC
+
,F:FFFFFFFFFFFFFFFFFFFFF::F:FFFF::FFFFFFFFFF,:FFFFFFFFFFFFFFFFFFFFFFFF,:FFFF:FF:FFF,FFFF:FFFF:FFFFFFFFFFFFFFFFF::FFFFFFFF,,FF:FFFFFFFFF,FF:FF:::FFFFF,FF::FFF:FFFFFFFFFFFFFFFFFFFFF:FFFFFFF:F,F,FFFFF,:FFFFFF,FF:FF:FFFFFF,F,FFF:FFFF,F,F::FFFFFFFF:F:FFF:
@A00920:152:HGHKKDRXX:2:2105:13358:8437 1:N:0:AGGAGTGG+TAAGTTCC
ACTCCTACGGGAGGCAGCAGTGGGGAATATTGGACAATGGGCGAAAGCCTGATCCAGCCATGCCGCGTGAGTGAAGAAGGCCCTAGGGTTGTAAATCTCTTTCAGCGGGGAAGATAATGACGGTACCCGCAGAAGAAGCCCCGGCAAACATCGTGCCAGAAGCCGCGGTAAAACGAAGTGGGATAGCGTTGTTAGGATTTAATGGGCGTAAAGAGAGCGTATGAGGACATTAAAGTCAGGGGTGAAATCC
+
FFF:,FFFF:FFFFFF:F:FF:F:FFFF:F:FFFFFFFFF:FFFFFFFFFFF:FFF,:,FFFF:F:FFFFFFFFFFFFF:FF:,FF,FFFFFFFF,FFFFFFFF,F:FF:FFFFF,FFFFF:FFF:F,FFF,FF,FFFFFFF,F,,F,,,,:,FF:FF,,F,FFFF:FFFF,:F:FF:,F,:,F::F:,F,,F,::F,,FF,F:,:F,FF:FF,F,,FFFF:F,F,F,FFF:FF:F:F,F,F:FFF:F:F
@A00920:152:HGHKKDRXX:2:2105:9986:8923 1:N:0:AGGAGTGG+TAAGTTCC
ACTCCTACGGGAGGCAGCAGTCGAGAATTTTTCACAATGGGCGAAAGCCTGATGGAGCGACGCCGCGTGGGGGATGAATGGCTTCGGCCCGTAAACCCCTGTCATTTGCGAGCAAACCCGCCTGTTGAACAAACTGGCGGGCTGATAGTAGCGAAAGAGGAAGGGACGGCTAACTCTGTGCCAGCAGCCGCGGTAATACAGAGGTGGCAAGCGTTGTTCGGAATTACTGGGCGTAAAGGGCGCGTAGTCG
+
FFFFFFFFFFFFFFFF:F:FFFFFF,FFFFFFFFFFFFFFFFFFFFFFFFFF:FF:FFFFFFFFFFFFFFFFFFFFFFFFFFFFF:FFFFFFFFFFFFF:FFFFFFFFFFFFF:FFFFFFFFFFFFFF:FFFFFFFFFFFFFFFFFFFFFFFFFFFFFFFFFFFFFFF:FFFFFFFFFFFFF:FFF:FF::FFF:FFFFFFFFFFFFFFFF:FFFFFFFFFFFFFF,FFFF:FFFFFF:,FF:,FFF,:F
@A00920:152:HGHKKDRXX:2:2105:23185:9643 1:N:0:AGGAGTGG+TAAGTTCC
ACTCCTACGGGAGGCAGCAGTAGGGAATATTGGTCAATGGATGCAAGTCTGAACCAGCCATGCCGCGTGCAGGAAGAAGGCCTTCTGGGTTGTAAACTGCTTTTGCCGGGGGATAAAATTCCCATGCGTGGGAAATTGAAGGTACCCGGTGAATAAGCCACGGCTAACTACGTGCCAGCAGCCGCGGTAATTCGTAGGTGGCAAGCGTTGTCCGGATTTATTGGGTTTAAAGGGTGCGTAGGCGGCCCTG
+
FFFFFFFFFFFFFFFFFF,FFFFFFFFFFFFFFFFFFFFFFFFFFFFFFFFF:FFFFFFFFF:FFFFFFFFFFFFFF::FFFFFFFFFFFFFFFF:FFFFFFFFFFFFFFFFFFF:FF::FFF,FFFFFFFFFF,FF::FF:FFFFFFFFFF:FFF:FFFF:FFFFFFFFF:F:FFFFF,FFF:FFFF:FF,FF:FF:F,FFF:FFFF:FFFFFF:FFF,FFFFFF:FFFFFFFFFFFFFFF:FFFFFFF
@A00920:152:HGHKKDRXX:2:2105:22580:9659 1:N:0:AGGAGTGG+TAAGTTCC
ACTCCTACGGGAGGCAGCAGTCGGGAATTTTGCGCAATGGGCGAAAGCCTGACGCAGCAACGCCGCGTGAGGGATGAAGGCCTTCGGGTTGTAAACCTCTTTTCTCAGGGAAGATGATGACGGTACCTGAGGAATAAGCCACGGCTAACTACGTGCCAGCAGCCGCGGTAATACGTAGGTGGCAAGCGTTGTCCGGATTTACTGGGCGTAAAGGGCTCGTAGGCGGCCAACTAAGTCGGATGTGAAATCC
+
,FFF::F,:FFFFFFFFFFFFFFFFFF:FFFFFFFFFFFFFFF:F,FFFFFFFFFFFFFFFFFFFFFFFFFFFFFFF:FFFFFFFF:FFFFFFFFFFFFFFFFFFFFFFFFFFFFF:FFF:F:FF:FFFFFFFFFFFFFFFF:FFF:F:F:FFFF,FFF:FFFFF,FFFFFFFFFFFF,FFFFFFF:FFFFFF:FFFFFFFFFF:FFFFFF,FFF:FFF,FFFFF,FFFFF::FF:FFF:FF:F:FF:FF
@A00920:152:HGHKKDRXX:2:2105:26350:10394 1:N:0:AGGAGTGG+TAAGTTCC
ACTCCTACGGGAGGCAGCAGTAGGGAATCTTCCACAATGGGCGAAAGCCTGATGGAGCAACGCCGCGTGAGTGATGAAGGTTTTCGGATCGTAAAACTCTGTTGTTAGGGAAGAACACCCGGGAGAGGATCCCGGTTTGACGGTACCTAACGAGGAAGCCCCGGCTAACTACGTGCCAGCAGCCGCGGTAATACGTAGGGGGCAAGCGTTGTCCGGATTCATTGGGCGTAAAGAGCTCGTAGGCGGTTCG
+
FFFFFFFFFFFFFFFFFFFFFFFFFFFFFFFFFFFFFFFFFFFFFFFFFFFFFFFFFFFFFFFFFFFFFFFFFFFFFFFFFFFFFFFFFFFFFFFFFFFFFFFFFFFFFFFFFFFFFFF:FFFFFFF:FFFFFFFFFFFFFFFFFFFFFFFF:FF:FFFF:FFF:FFFFFFFFFFFFFFFFFFFFFFFFFFFFFFFFFFFFFFFFFFF,FFFFFFFF:FFFFFFFFFFF:F:F::FFFFFFFFFFFFFFF
@A00920:152:HGHKKDRXX:2:2105:12409:10614 1:N:0:AGGAGTGG+TAAGTTCC
ACTCCTACGGGAGGCAGCAGTGGGGAATTGTTCGCAATGGGCGCAAGCCTGACGACGCAACGCCGCGTGGAGGATGAAGGTCTTCGGATTGTAAACTCCTGTTGATCGGGACGAATGGGCTCCGGGTGAATATCCCGGGGCAGTGACGGTACCGATTGAGGAAGCCACGGCTAACTCTGTGCCAGCAGCCGCGGTAATACAGAGGTGGCACGCGTTGTTCGGAATTACTGGGCGTAAAGGGCGCGGAGGT
+
F,FF,FFFFFFFFFFFFFFFFFFFF:F,FFFFFFFFF,FFFFFFFFFFFFFFFFFFFFFFFFFFFF:FFFFFF:FFFFFFFFFFFFFFFFFFFFFFFFFF::FFFFFFFFFFFF,FFFFFFFFFFFFFF,FFFFFFFFFFFFFFFFFFF:FF:FFFFF:FF:F,FFFFFFFFFFFFFFFF:FFFFFFF:FFFF:FF:FF:FFFFFFFFFF,FFFFF,FFFFF:FFFFFFFFF:FF,FFFFFFFF,,FFF:
@A00920:152:HGHKKDRXX:2:2105:8983:10629 1:N:0:AGGAGTGG+TAAGTTCC
ACTCCTACGGGAGGCAGCAGCAAGGAATTTTCCACAATGGGCGCAAGCCTGATGGAGCAACGCCGCGTGGGGGATGACGCTTTTCGGAGTGTAAACCCCTTTTCTAGAGGACGAAGCTAATGACGGTACTCTAGGAAAAAGCACCGCCAAACTACGTGCCAGCAGCCGCGGTAATACTAAGTGTCAGAGAGTTGTCAGGAGTTAATGGTCTTAAAGAGCGCGCAGGCGGTTTCGTACTACGGGTGTGAAA
+
,::F,FFFFFFFFF:FFFF:FFFFFFF:,FF:,FF:F:F:,F,FFFF,FFF:FF:F::FFF:FF:FFFFFFFFFFFFFF,FFFF,::FFF,:FFFFFF,,,F:,:FFF,:F:FF:,:FFF:FFFFF,F,,F,,:,FF,:F:,FFF,,:,FF:,F,,,,:FF,,F,F:,F::,F:,::,:FF,F:F,,F,,F,,FFF,F,F,:,:,:,,:F,,F:F,,,F,FFFFF,FF,,,F,:FFF,,,:,:FF::,FF
@A00920:152:HGHKKDRXX:2:2105:27073:11647 1:N:0:AGGAGTGG+TAAGTTCC
ACTCCTACGGGAGGCAGCAGTGGGGAATTTTGCGCAATGGCCGAAAGGCTGACGCAGCGACGCCGCGTGTGGGAGGACGACCTTCGGGGTGTAAACCACTGTCAGAGGGGACGAACCCTGTTTACGCAAATAGCGTAGGCGGCTGACGGTACCCTCAGAGGAAGCGCCGGCTAAATCCGTGCCAGCAGCCGCGGTAAGACGGAGGGCGCAAGCGTTGTTCGGAATTACTGGGCGTAAAGCGCGCGTAGGC
+
FFFF,:FFFFFFF:::FFFFF,FFFFF:FFF,FFFF::FFFFFFFFFF:FFF:FFFFFF:FF,FFF:FFFFFFFFFF:F,F:FFFFFFFFFFF:FFFFFFFFFFFFFFFFF,FFF,FF,:::FFFFFFFFFF:FFF:,FF,FFFFFFF,FFFFF:FFFF,FF,FFFF:FFF:FF,FFF:F,:,:FFFF,FFF:,FFFFFFFFFF:F,F,,:FFFF,FF::F,FFFFFFFFFF:FFF,,FFF,FF:F:FFF
@A00920:152:HGHKKDRXX:2:2105:25129:11757 1:N:0:AGGAGTGG+TAAGTTCC
ACTCCTACGGGAGGCAGCAGTGGGGAATCTTGCACAATGGGCGAAAGCCTGATGCAGCAAAGCCGCGTGCGGGAAGAAGGCCCTAGGGTTGTAAACCTCTTTCAGCAGGGAAGAAAATGACAGTACCTGCAGACGAAGGTGCGGCCAACTACGTGCCAGCAGCCGCGGTGACACGTAGGCACCAAGCGTTGTCCGGAATGATTGGGCGTAAAGAGATCGTAGGCGGGTCAGTAAGTCGGGTGTGAAAACT
+
FFFFFFFFFFFFFFFFFFFFFFFFFFFF,FFF,FFFFFFFFFFFFFFFFFFFF,FFFF:F,FFFFFFFF,F,FF:FFFFF,FFFFFFFFFFFFFF:F,FFFFF:FF:FFFF,FFFF,,:FF:FF:FF,F,F,F,F:,,F:FFFF:FF,,,:FF:F:FF,FF::FFFFFF,FFFFF,FF,F,FF,,,,,,F:,,FFFF,:,:,:FFFFFF,,FFFF,FF:::FFFFF,F:,F,:FFFFF:FFFFFFF:,FF
@A00920:152:HGHKKDRXX:2:2105:20220:12305 1:N:0:AGGAGTGG+TAAGTTCC
ACTCCTACGGGAGGCAGCAGTAGGGAATATTGGTCAATGGGTGAGAGCCTGAACCAGCCATGCCGCGTGCAGGAAGACGGCCCTATGGGTTGTAAACTGCTTTTACCAGGGGATAAAACGGTCTTGCGAGACTAATTGAAGGTACCTGGTGACTAAGCCACGGCTAACTACGTGCCAGCAGCCGCGGTAATACGTAGGTGGCAAGCGTTGTCCGGAGTTATTGGGCGTAAAGGGCTCGTAGGCGGTTCGA
+
FFFF:FFFFFFFFFFFF:FFFFFFFFFFFF:FFFFFFFFFFFFF:FFFFFFFFFF,FFFFFFFFFFF:FFFFFF,:FFFFFFFF,F:FFFFFF::FFFFF:F:FFFFFFFFFF,,FFFFFF,F:FFFFFF,FF,FF:F:FFFFFF::FFFFF,FFFFFF:F:F:FFFFFFFFFFFFFFFFFFFFFFFFF:F:FFFF:FFFFFFFFFFF,FFFFFFF,:,F:FFFFFF,F,,FFFFFFFFFFFFFF:FFFF
@A00920:152:HGHKKDRXX:2:2105:18331:12477 1:N:0:AGGAGTGG+TAAGTTCC
ACTCCTACGGGAGGCAGCAGTGGGGAATATTGGACAATGGGCGCAAGCCTGATCCAGCCATGCCGCGTGTGTGAAGAAGGCCTTCGGGTTGTAAAGCACTTTTGTACGGGAAGAAACCTTCCGGGCTAATACCCCGGGAGAATGACGGTACCGTAAGAATAAGCACCGGCTAACTTCGTGCCAGCAGCCGCGGTAATACGAAGGGTGCAAGCGTTACTCGGAATTACTGGGCGTAAAGCGTGCGTAGGTG
+
:FFFFFFFFFFFFFFFFFFFFFFFFFFFFFFFFFFFFFFFFFFFFFFFFFFFFFFFFFFFFFFFFFFFFFFFFFFFFFFFFF:FFFFFFFFFFFFFFFFFFFFFFFFFFFFFFF::FFFFFFFFFFF:FFFFFFFFFFFF:FFFFFF:F:FFFFFFFFFFFFFFFF:FFFFFFFFFFFFFFFFF:FFFFFFFFFFFFFFFFFFFFFFF:FFFFF:FFF:FFF,FF:FFFFFFFFF:FFFFFFFFFFFFFF
@A00920:152:HGHKKDRXX:2:2105:28763:12696 1:N:0:AGGAGTGG+TAAGTTCC
ACTCCTACGGGAGGCAGCAGTCGGGAATTTTGGGCAATGGGCGAAAGCCTGACCCAGCAACGCCGCGTGCGGGATGACGGCCTTCGGGTTGTAAACCGCTTTTCGGGGGGAAGAGGAAGGACGGTACCCACAGAAGAAGCCCCGGCCAACTACGTGCCAGCAGCCGCGGTAACACGTAGGGGGCAAGCGTTGTCCGGATTTACTGGGTGTAAAGCGCGTGTAGGCGGTCCTGCAAGTGGCGCGTGAAAGC
+
FFF::F,FFFFFFFFFFFFFFFFFFFF:FFFFFFFFFFF,FFFFFFFFFFFFFFFFFFFFFFFFFFFFFFFFFFFFFFFFFFFFFFFFFF:FFFFFFFFFFFFFFF:FF:FFFF:FFFFFFFFFFFF:FFFFF:FFFFFFFF:FFFFFFFFFFFFFFFFFFFFFFFFFFFFFFFFFFFF:FFFFF:FFFF,FFF:FFFFFFFFFFFFFFFFFF:FFFFFFFFFFFFFFFFFFFFF,:FFFFFFF:FFFFF
@A00920:152:HGHKKDRXX:2:2105:28257:13072 1:N:0:AGGAGTGG+TAAGTTCC
ACTCCTACGGGAGGCAGCAGTGGGGAATATTGGACAATGGGCGCAAGCCTGATCCAGCCATGCCGCGTGTGTGAAGAAGGCCTTCGGGTTGTAAAGCACTTTTGTCCGGAAAGAAAAGCTTCGGGTTAATACCCCGGGGTCCTGACGGTACCGGAAGACTAAGCACCGGCTAACTTCGTGCCAGCAGCCGCGGTAATACGAAGGGGGCGAGCGTTGTTCGGATTTACTGGGCGTAAAGGGCGCGCAGGCG
+
FFFFFFFFFFFFFFFFFFFF:FFFFFFFFFFFFFFFFFFFFFFFFFFFFFFFFFFFFFFFFFFFFFFFFFFFFFFFFFFFFFFFFFFFFFFFFFFFFFFFF:FFFFFFFFFFFFFFFFFFFFFFF:F:FFFFFFFFFFFFFFFFFFFFFFFFFFF,FF,FFFF:FFFF:FFFFFF:FFFFFFFFFFFFF:::FFFFF:F,:FFFFFFF,FFFF:F,FFF:FFFFFFFFFF,FFFFFFFFFFFF::FFFFF
@A00920:152:HGHKKDRXX:2:2105:22580:13166 1:N:0:AGGAGTGG+TAAGTTCC
ACTCCTACGGGAGGCAGCAGTGGGGAATTGTTCGCAATGGGCGCAAGCCTGACGACGCAACGCCGCGTGGAGGATGAAGGTCTTCGGATTGTAAACTCCTGTTGATCGGGAAGAATGGCCCCCGGGTTAATACGCCGGGGGAGTGACGGTACCGATTGAGGAAGCCACGGCTAACTCTGTGCCAGCAGCCGCGGTAATACAGAGGTGGCAAGCGTTGTTCGGAATTACTGGGAGTAAAGGGCGCGTAGGC
+
FFF,,FF,:,FF:,:F:FFFF,:F,FFFFFF:,FFFFF,FF,FFFFF:FF:FF,:FFFF:FFFFFFF,FFFFFFFFFFF,FFFFFFFFF:::FFFFF:FF:FFFFFF,F:,FFFFFFFFFFFFFFFFFFFFFFFFFFFFFFFFFFFFFFFFFFFFFFFF:FFFF:FFFFFF,FFF:FF,FFFFF:FFFFF:FFFF,FF:FFF:,F:FFF:FFFFFFFFFFFF::FFFFFFF:,FFFF:FF,F::F:FF::
@A00920:152:HGHKKDRXX:2:2105:11379:13401 1:N:0:AGGAGTGG+TAAGTTCC
ACTCCTACGGGAGGCAGCAGTAAGGAATATTGGTCAATGGACGCAAGTCTGAACCAGCCATGCCGCGTGAAGGATGAAGGTCCTCTGGATTGTAAACTTCTTTTATGGGGGAAGAAATGTGCGTTTTCTAATGCATTTGACGGTACCCTAGGAATAAGCACCGGCTAACTCCGTGCCAGCAGCCGCGGTAATACGGAGGGTGCAAGCGTTATCCGGATTCACTGGGTTTAAAGGGTGCGTAGGAGGGTAG
+
FFFFFFF,FFFFFFFFFFFFFFFFFFFFFFF,FFFFFFFF:FFFFFFFFFFF:FFFFFFFFFFFFFFFFFFFF:FFFFFFFFFFFFFFFFFFFFF,FFFF:FFFFFFF,FF:FFFFFFFFFFFFFFFFFFF:FFFF:FFFFF:FFFFFFF:,FF:FFFF:FFFFFFFFFF:F:FFFFFFFFFFFFFF:F:FFFFFFFFFFFFFFF:FFF:FFFF:FFFFFFFF,:F:FF:FFF:F:FFFFFF,FFFFFFF
@A00920:152:HGHKKDRXX:2:2105:22110:13448 1:N:0:AGGAGTGG+TAAGTTCC
ACTCCTACGGGAGGCAGCAGTAGGGAATATTGCACAATGGAGGAAACTCTGATGCAGCGACGCCGCGTGAGTGATGACGGCTTTAGGGTTGTAAAGCTCTGTTCTCGGGGAAGAAAAAAATGACGGTACCCGAGGAGAAAGGACCGGCTAACTTCGTGCCAGCAGCCGCGGTAATACAGAGGGGGCAAGCGTTGTTCGGAATTACTGGGCGTAAAGCGCGGGCAGGCGGCTGTTCAAGTCGGACGTGAAA
+
FFFFFFFFFFFFFFFFFFFFFFFFFFFFFFFFFFFFFFFFFFFFFFFFFFFFFFFFFFFFFFFFFFFFFFFFFF:FFFFFFF,FFFFFFFFFFFFFFFFFFFFFFFFFFFFFFFFFFFFFFFFFFFFFFFFFFFFFFFFFFFFFFFFFF,FFFFFFFFFFFFFFFFFFFFFFFFFFF:FFFFFFFFFFFFF:FFFF:FFFFFFFFFFFFFFFF:FFFFFFFFFFFFFFFFFFFFFFFFFF::FFFFFFFF
@A00920:152:HGHKKDRXX:2:2105:21341:13996 1:N:0:AGGAGTGG+TAAGTTCC
ACTCCTACGGGAGGCAGCAGTGGGGAATTGTTCGCAATGGGCGCAAGCCTGACGACGCAACGCCGCGTGGAGGATGAAGATCTTCGGGTCTTAAACTCCTGTCGAGCGGGAAGAATAGCCTCGGGGTTAATAACCTCGGAGCCTGACGGTACCGCTCAAGGAAGCCCAGGCTAACTCCGTGCCAGCAGCCGCGGTAATACGGACGGTCCGGGCGGTCTCCGGATTTATTGGGGGTCAAGGGCGCGGAGGC
+
FFFF,FFFF:::,F:,FFFFFFFFFFFFF:FFFFF,F,FFFFFFFFFFFFFFFFFFFFFFFFFFFFFFFFFFF::FFFF:,:,,FFFFFF,:F,F:FFFFFFF,FFF,,FF:FF:,FFFF,:,FFFF:,F,FF,FF:F:,:F,:FFFFFFFFFFFF,,FFF:FFFFF,F:F:F:F:FFF,F:FFFFF:FFFFF,:FFFF::,::FFF:F,,FFF,F,F,FFF,,:FF,F:FF,FFF,F,,F,FFF,,F,F
@A00920:152:HGHKKDRXX:2:2105:19895:14027 1:N:0:AGGAGTGG+TAAGTTCC
ACTCCTACGGGAGGCAGCAGTGGGGAATATTGGACAATGGGCGCAAGCCTGATCCAGCAATGCCGCGTGAGTGATGAAGGCCTTCGGGTTGTAAAGCTCTTTCGCACGCGACGATGATGACGGTAGCGTGAGAAGAAGCCCCGGCTAACTTCGTGCCAGCAGCCGCGGTAATACGAAGGGGGCTAGCGTTGTTCGGAATTACTGGGCGTAAAGGGAGCGTAGGCGGACATTTAAGTCAGGGGTGAAATCC
+
FFFFFFFFFFFFFFFFFFFFFFFFFFFFF:FFFFFFFFFFFFFFFFFFFFFFFFFFFFFFFFFF:FFFFFFFFFFF:FFFFF:FFFFFFFFFFFFF::FFFFFFFFFFFFFFFFFFFFFFFFFF:FFFFFFFFFFFFF:F:FFFFF:FFFFFFFFFFFFFFFFFFFFFFFFFF:FFFF,FFFFFFFFFFF:FF:FFFFFFFFFF::FFFFFFFF,FFFFFFFF:FFFFFFF:FFFFFFFF::F,:FF:FF
@A00920:152:HGHKKDRXX:2:2105:16016:14356 1:N:0:AGGAGTGG+TAAGTTCC
ACTCCTACGGGAGGCAGCAGTGGGGAATTTTCCGCAATGGGCGAAAGCCTGACGGAGCAACGCCGCGTGGATGAAGAAGTCCTTCGGGATGTAAAGTCCTTTCAGCAGGGACGAGTCGAAGACGGTACCGTAAGAATAAGCACCGGCTAACTACGTGCCAGCAGCCGCGGTAATACGTAGGGTGCAAGCGTTAATCGGAATTACTGGGCGTAAAGCGTGCGCAGGCGGTGATGTAAGACAGGTGTGAAAT
+
FFFFFFFFFFFFFFFFFFFFFFFFFFFFFFFFFFFFFFFFFFFFFFFFFFFFFFFFFFFFFFFFFFFFFFFFFF:FFFFFFFF:FFFFFFFFFFFFFFFFFFFFFFFFFFFFF:FFFFFFFFFFFFFFFFFFFFFFFFFFFFFFFFFFFFFFFFFFFFFFFFFFFFFFFFFFFFFFFFFFFFFFFFFFFFFFFFF:FFFFFFFFFFFFFFFFFFFFFFFF:F:FFF:FF::FFF:FFFFFFFFFFFFFFF
@A00920:152:HGHKKDRXX:2:2105:13205:15374 1:N:0:AGGAGTGG+TAAGTTCC
ACTCCTACGGGAGGCAGCAGTGGGGGATATTGGACAATGGGGGGAACCCTGATCCAGCGACGCCGCGTGAGTGAAGAAGTATTTCGGTATGTAAAGCTCTATCAGCAGGGACGAATCGAAAGGGACGGTACATGCAGAAGAAGGTCCGGACAACTACGAGCCAGCAGCCGCGGTAATAAGGAAGCAACCAGCGTGGGCCGGCTACATTGGGCGTTAAGAGGAAGGAGGCTGCTGCTCACGTCGAATGTCA
+
F,:FFF:FFF:F,:F,FFFFFF,FFF:FFFFFFFFFFFF:FFFFF,FFF:FFFFFFFFFFFFFFFFFFFF:FF:FFFF:FF:FFF,FF:FFF,FFFF:FFFF,FFFF,FFF,FF:,F,F:,,,,:,,,,F,,F:,FFFF,F::,FFF,,,FFFF,F:,:,,FFFF:FFFF,,:,F,,:,F,:,,,F,:FFF,,F,,::FF,,,,FF:,F,F:F,,:F:,,,,,F,FF,F,F,FF:,F,FF,,F,F:,F,F
@A00920:152:HGHKKDRXX:2:2105:29161:15702 1:N:0:AGGAGTGG+TAAGTTCC
ACTCCTACGGGAGGCAGCAGTGGGGAATATTGCACAATGGGCGGAAGCCTGATGCAGCGACGCCGCGTGAGGGATGACGGCCTTCGGGTTGTAAACCTCTTTCAGCAGGGACGAAGCGCAAGTGACGGTACCTGCAGAAGAAGCGCCGGCCAACTACGTGCCCGCAGCCGCGGTAAAACGTAGGGGGCACGCGTTGTCCGGATATACTGGGCGGAAAGAGCGCGCAGGCGGTTATGTAAGTCGAAAGTGC
+
FFFFFF:F:FFFFFFFFFFFFFFFFFF:FFFFFFFFF:FFFFFFFFFFFFFFFFFFFFFFFFFFFFFFF:FFFF:FFFFFFFFFFFFFFFFFFFFF:FFFFFFFFFFFFFFFFFFFFFFFFFF:FFFFFFFFF:,FFFFFFF,F:FF,FFFFFFFFFFFFFF,:FFFFFFF,FFFF,FF,FF:FFFF:F,,::,FFFFF,,FF,:F:FFFFFF,F:F:F,F,FFFFF::FF,F,,,F,F,F:F,,,,F,,
@A00920:152:HGHKKDRXX:2:2105:15881:16313 1:N:0:AGGAGTGG+TAAGTTCC
ACTCCTACGGGAGGCAGCAGTGGGGAATCTTGCGCAATGGCCGAAAGGCTGACGCAGCGACGCCGCGTGCGGGAGGACGCCTTTCGGGGTGTAAACCGCTGTCAGAGGGGACGAAGGCCCCGGGGAGGCAATGCCCCAGGGGAGGGACGGTACCCTCAGAGGAAGCACCGGCTAACTCCGTGCCAGCAGCCGCGGTAATACGGAGGGTGCGAGCGTTGTTCGGAATTATTGGGCGTAAAGCGCGCGTAGG
+
FFFFFFFFFFFFFFFFFFFFFFFFFFFFFFFFF:FFFFFFFFF:FFFFFFFFFFFFFFFFFF:FFFFFFFFFFF:FFFFF:FFFFF:FFFFFFFFFFFFFFFFFF:FFFF:FFFFFFFFFF:FFF:FFFF,FFFFFFFFFFFFFFFFFFFFFFFFFFF:FF:FFFF:FFFF:FFFFFFFFFFFFFFFFF:FFF:FF:FF:FF:FFFFFFF,FFFFFFFFFF:F::F,,::FFFF:FF,:F,FF:FF:F:F
@A00920:152:HGHKKDRXX:2:2105:5819:16360 1:N:0:AGGAGTGG+TAAGTTCC
ACTCCTACGGGAGGCAGCAGTGGGGAATATTGGACAATGGGCGCAAGCCTGATCCAGCCATGCCGCGTGAGTGATGAAGGCCCTAGGGTTGTAAAGCTCTTTTGTGCGGGAAGATAATGACGGTACCGCAAGAATAAGCCCCGGCTAACTTCGTGCCAGCAGCCGCGGTAATACGAAGGGGGCTAGCGTTGTTCGGAATTACTGGGCGTAAAGCGCACGTAGGCGGCTTTGCAAGTCAGAGGTGAAAGCC
+
:FFF:FFFFFFFFFFFFFFFFFFFFFFFFFFFFFFFFFFFFFFFFFFFFFFFFFFFFFFFFFFFFFFFFFFFFFFFFFFFFFFFFFFFFFFFFFFFFFFFFFFFFFFFFFFFFFFFFFFFFFFFFFFFFFFFFFFFFFFFFFFFFFFFFFFFFFFFFFFFFFFFFFFFFF:FFF:FFF:FFFFFFFFFFFFFFF:FF,FFFFFFFFFFFF:::FFFFFFFFFFFFFFFFFFFFFFFFFFFFFFFFFFF:F
@A00920:152:HGHKKDRXX:2:2105:26847:17112 1:N:0:AGGAGTGG+TAAGTTCC
ACTCCTACGGGAGGCAGCAGTAGGGAATCTTCCACAATGGGCGAAAGCCTGATGGAGCAACGCCGCGTGAGTGAAGAAGGTTTTCGGATCGTAAAGCTCTGTTGTTGGTGAAGAAGGATAGAGGTAGTAACTGGCCTTTATTTGACGGTAATCAACCAGAAAGTCACGGCTAACTACGTGCCAGCAGCCGCGGTAATACGTAGGTGGCAAGCGTTATCAGGATTTATTGGGCGTAAAGCGAGCGCAGGCG
+
FFFFFFF:FFFFFFFFF:FFFFFFFFFFFFFFF:F:FFFFFFFFFFFFF,FFFFFFFFFFFFFFFFFFFFFFFFFF,FFFFFFFFFFFFFFFFFFFFFFFF:FFFFFFFFFFFFFFFFF:FFFFFFFFFFFFFF:FFFFFFF:,:FFFFFFFF,F,F:FFF:,FFFFFFFFFFFFFFFFFFF:FFFFFFF:FFF:FFFFFFFFFFFFFFFFFFFF,FF,FFFFFFFFFF:FFFFFFFFFFFF:FFFFFFF
@A00920:152:HGHKKDRXX:2:2105:31367:17519 1:N:0:AGGAGTGG+TAAGTTCC
ACTCCTACGGGAGGCAGCAGTGGGGAATTTTGCGCAATGGGCGAGAGCCTGACGCAGCAACGCCGCGTGGAGGATGAAGGTCCTTGGATTGTAAACTCCTGTCAGCAGGGAAAATGGGATAGGCGTTAATACCGCTTAAACTTGATTGTACCTGCAGAGGAAGCCCCGGCTAACTCTGTGCCAGCAGCCGCGGTAATACAGAGGGGGCGAGCGTTATTCGGAATTATTGGGCGTAAAGGGCGCGTAGGCG
+
FFFFFFFFFFF:FFFFFFFFFFFFFFFFFFFFFFFFFFFFFFFFFFFFFFFFF:FFFFFFFFFFFFFFF,FFF:FFF:FFFFFFFFFFFFF:FFFFFFFFFFFFFFFFFFFFF:,F:FFFFFFFF:FFFFFFFF:FFF:FFFF,FFF:FFFFFFF:FFFFFF:FFFFFFF:FFF:FFFFFFF:FFF:FFFFFFFFFFFFFFFFFFFFFFFFFFFFFFFFFFFFF:FF:::,FFFFFFFFFFFFFF:FFFF
@A00920:152:HGHKKDRXX:2:2105:18530:17801 1:N:0:AGGAGTGG+TAAGTTCC
ACTCCTACGGGAGGCAGCAGTAGGGAATCTTCCGCAATGGACGAAAGTCTGACGGAGCAACGCCGCGTGAGCGAAGAAGGCCTTCGGGTCGTAAAGCTCTGTTGTTAGGGAAGAACAAGTACCGGAGTAACTGCCGGTACCTTGACGGTACCTAACCAGAAAGCCACGGCTAACTACGTGCCAGCAGCCGCGGTAATACGTAGGTGGCAAGCGTGGTCCGGAATTATTGGGCGTACAGCGCGCGCAGGCG
+
FFFF:F:FFFFFFFFFFFFFFFFFFFFFFFFFFFFFFFFFFFFFFFFFFFFFFFFFFFF,FFFFFFFFFFFFF:,FFFFFFF::FFFFFFFFFFFFFFFFFFFFFFFFFFFFFFFFFFFFFFFFFFFFF:FFF:FFFFFFFFFF:FFFF,FF::,FFFFFFFFFFFFFFFFFFFFFFFFFFFFFFFFFFFFFF:FFF,FFF:FFFFFFF,FFFF,FFFFFFF,:F::FFFFFF:F,FF:F::,:F::::F
@A00920:152:HGHKKDRXX:2:2105:27760:18004 1:N:0:AGGAGTGG+TAAGTTCC
ACTCCTACGGGAGGCAGCAGTGGGGAATTGTTCGCAATGGGCGAAAGCCTGACGACGCAACGCCGCGTGGAGGATGAAGAATTTCGGTTCGTAAACTCCTGTCGAGCGGGACGAAAGATGCGCGGGTTAATACCCCGCGCAAGTGACGGTACCGCTAAAGGAAGCCCCGGCTAACTCCGTGCCAGCAGCCGCGGTAATACGGGGGGGGCAAGCGTTGTTCGGAATTACTGGGCGTAAAGGGCTCGTAGGC
+
FFFF:FFFFFFFFF,FFFFFFFFFFFFFFFFF:FFFFFF:FFFFFFFF:FFFF:FFFFFFFFFFFFFFFFFFF,FFFFFFFFFFFFF:FFFFFFF,F:FFFFF:F,FFFFFFFFFFFF:FFFFFFFFFFFFFFFFFFFFF:F:F,:FFFFFFFFFFFF:FFFF:FFFFFFFFFFFFFFF:FFF,F:FF:FFFFFFFFFFFFFFFFFFFFF,FFFFF:FF::FFFF:FFFFFFFFFFFFFFF:FFF:FF:F
@A00920:152:HGHKKDRXX:2:2105:29848:18396 1:N:0:AGGAGTGG+TAAGTTCC
ACTCCTACGGGAGGCAGCAGTGAGGAATATTGGTCAATGGACGAGAGTCTGAACCAGCCAAGTAGCGTGAAGGATGAAGGTTCTATGGATTGTAAACTTCTTTTATACGGGAATAAACGGATCCACGCGTGGATTTTTGCATGTACCGTATGAATAAGGATCGGCTAACTCCGTGCCAGCAGCCGCGGTAATACGGAGGATCCGAGCGTTATCCGGATTTATTGGGTTTAAAGGGAGCGTAGATGGGTTG
+
FFFFFF:FFFF,FFFFFF,FFFFFFF:FFFFFFFFFFFFFFFFFFFFFFFFFFFFFFFFFFFFFFFFFFFFFFFFFFFFFFFFFFFFFFFFFFF:FFFFFFFFFFFFFFFFFFFFFFFFFFFFFFFFFFFFFFFFFFFFF:FFFFFFFFFFFFFFFFFFFFFFFFFFFFFFFFFFFFFFFFFFFFFFFFFFF,FFFFFF:FFF:FFFFFFFFFFFFFFFFFFFFFFFFF:FFFFFFFFFFFFFFFFFFFF
@A00920:152:HGHKKDRXX:2:2105:13829:19085 1:N:0:AGGAGTGG+TAAGTTCC
ACTCCTACGGGAGGCAGCAGTGAGGAATTTTGCGCAATGGAGGCAACTCTGACGCAGCCACGCCGCGTGCAGGAGGACGCCCCTACGGGGTGTAAACTGCTTTTCTGCGAGAAGAAGGCCTTGCTTTGGGCAGGGTGTGACGGTATCGCAGGAATAAGCACCGGCTAACTCCGTGCCAGCAGCCGCGGTCATACGGAGGGTGCAAGCGTTGTTCGGAAGTATTGGGCGTAAAGCGCACGTAGGCGGCTCG
+
FFFFFFFFFFFFFFFFFFFFFFFFFFF,F:FFFFFFFFFFFFFFFFFFFFFFFFFFFFFFFFFFFFFFFFFFFFFFFFFFFFFFFFFFFFFFFFFFFFFFFFFFFFFFFFFFFFFFFFFFFFFFFFFFFFFFFFFFFFFFFFFFFFFFFFFFFFFFFFFFFFFFFFFFFFFFFFFFF:FFFFFFF:FFF,FFFFFFFFFFFFFF:FFF:FFFFF:F,F,FFFFFFFFFF:FFF:FF,FFFFF::FFF:F:
@A00920:152:HGHKKDRXX:2:2105:31693:19147 1:N:0:AGGAGTGG+TAAGTTCC
ACTCCTACGGGAGGCAGCAGTGGGGAATATTTGACAATGGGCGAAAGCCTGATCCAGCCATGCCGCGTGAGTGATGAAGGCCTTAGGGTTGTAAAGCTCTTTCAGTAGGGAAGATAATGACGGTACCTACAGAAGAAGCCCCGGCTAACTTCGTGCCAGCAGCCGCGGTAATACGAAGGGGGCTAGCGTTGTTCGGATTTACTGGGCGTAAAGCGCACGTAGGCGGATCGTTAAGTCGGGGGTGAAATCC
+
,FFFFF:FFFFFFFFFF,FFFF:,FFF:FFF,:FFFFFFF:FFFFFFFFFFFFFFFFF:FFFFF:FFFF,,,FFFFFFFFFFFFFFFFFFFFFF:FFFFFFFFFFF,FFFFF:FFFFFFF,FFFFFF,FF::FFFFFFFFFFFFFF,F,FFF:F:FFFFFFFF,FFFFFFF,FFFFFF,FF,,F,FF:FF,FF:F,:FFFF:FF:FF:FF,FFF,FF,,FF:::,,FFF,FF::,F:F:F,:FF,FFFFF
@A00920:152:HGHKKDRXX:2:2105:26639:19789 1:N:0:AGGAGTGG+TAAGTTCC
ACTCCTACGGGAGGCAGCAGTAGGGAATTTTCGGCAATGGGGGAAACCCTGACCGAGCAACGCCGCGTGAGGGATGAAGGCCTTCGGGTCGTAAACCTCTGTCTTTGGGGACGATAATGACGGTACCCGAGGAGGAAGCCCCGGCTAACTACGTGCCAGCAGCCGCGGTAATACGTAGGGGGCAAGCGTTGTCCGGATTTATTGGGCGTAAAGGGCGTGTAGGCGGCCTTTTAAGTCTGAAGTGAAACTC
+
:FFFFFFFFFFFFFFFFFFFFFFFFFFFFFFFFFFFFFFFFFFF,FFFFFFFFFFFFFFFFFFFFFFFFFFFFFFFFFFFFFF:FFFFFFFFFFFFFFFFFFF:FFFFFFFFFFF,FFFFFFFFFFFFF:FFFFFFFFFFFFFFFFFFFFFFFFFFFFFFFFFFFFFFFFFFFFFFFFFFFFFF,FFFFFFFFFFFFFFFFFFFFFFFFFF:FFFFFFF,FF:FFFFFFFF:FFFFF::FFF:FF:F:::
@A00920:152:HGHKKDRXX:2:2105:7500:19836 1:N:0:AGGAGTGG+TAAGTTCC
ACTCCTACGGGAGGCAGCAGCTAGGAATATTGGGAATGGGCGAAAGCCTGACCCAGCAACGCCGCGTGGGCGATGAAGGCCTTCGGGTCGTAAAGCCCTTTTGTGGGGGAAGATGATGACGGTACCCCACGAATAAGCCACCGCTAACTACGTGCCAGCAGCCGCGGTCATACGTAGGTGGCAAGCGTTGTCCGGATTTACTGGGCGTAAAGGGCGCGCAGGCGGTTCGTTAAGTTCGAGGTGAAAGCTC
+
FFF:FFFFFFFFFFFFFFFFF:FFFFFFFFFFFFFFF:FFFFFFFFFF,FFFFF:FFFFFFFFFFFFFFFFF,FFFFFFFFFFFFFFF:FFFFFFFF::FFFF,:FFFFFF:FF,FF,FF:FF:FF::::FF,FFFFFFFF,FFF:FFFFFFFFFFFFFFFFFFFFFFFF:FFFFFFFFFFFF,FF,,FFFFFF:,FFFFFFFFFFF:,,,,,:FFFF:FFFFFF,FFFF:FFFFFFFFFFFFF::::FF
@A00920:152:HGHKKDRXX:2:2105:26775:21214 1:N:0:AGGAGTGG+TAAGTTCC
ACTCCTACGGGAGGCAGCAACTGGGAATATTGCGCAATGGGGGAAACCCTGACGCAGCGACGCCGCGTGGAGGATGACGGCCTATGGGTTGTAAAGCTCTTTCGGCGGGGAAGATGATGACGGTACCCGCAGAAGAAGCCCCGGCTAACTTCGTGCCAGCAGCCGCGGTAATACGAAGGGGGCTAGCGTTGTTCGGAATTACTGGGCGTAAAGCGCACGTAGGCGGCGCAGCAAGTCAGGGGTGAAATCC
+
FFFFFFF:FFFFFFFF:F,FFFFFFF:FFFFFFFFFFFFFFFFFFFFFFFFFFFFFFFFFFFFFFFFFFFFFFFFFFFFFFF:FFFFF:FFFFF:FFFFFFFFFFFFFFF:FFF:FFFFFFFFF:FFFFFFFFFF:::F:FFFFFFFFF:FFF:F::FFF:F:FFFFFFF:FFFFFFFFFFFF:FF:FF:F:F:F:,:F::FFFF:FFFF::F:,:FFFF,FF::F,F,FF:F:::FF,:FFFF::,F:F
@A00920:152:HGHKKDRXX:2:2105:2691:21527 1:N:0:AGGAGTGG+TAAGTTCC
ACTCCTACGGGAGGCAGCAGTCGGGAATTTTGCCCAATGGACGAAAGTCTGAGGCAGCAACTCCGCGTGAGGGACGAAGGCTCTCGGGTCGTAAACCTCTTTTCTCAGGGAAGATCCAATACGGTACCGGAGGAATAAGCCACGGCTAACTCCGTGCCAGCAGCCGCGGTACTACGTCGGTGGCAAGCGTTGTCCGGATTTACGGGGCGTAAAGAGCTCGCAGGCGGCTGGGCAAGTCCGATGGGAAAGC
+
FFFFFFFFFFFFFFFFFFFFFFFFF:FF:FFFFFF:FFFFF,F,FF,,FFFF::F:FFF:::FFFFFFFFFFFFFFFFFFFFFFFFFF,FFFF:FFFFFFFFFFFFFFFF,,FFF:,F,,FFFFFFFF,::::FF,,FFFFFFFFF,F::F,:FFFFF:,F,::FF:FFF,:,:FF,,FFF:FFF,::,:,FFFF,FFFF,F:,FFF,:,FF::,F:,:F::F,,FF:,:FFF::::FFFF,:,FFF:FF
@A00920:152:HGHKKDRXX:2:2105:18403:21527 1:N:0:AGGAGTGG+TAAGTTCC
ACTCCTACGGGAGGCAGCAGTGGGGAATATTGCACAATGGGCGCAAGCCTGATGCAGCCATGCCGCGTGTATGAAGAAGGCCTTCGGGTTGTAAAGTACTTTCAGCGAGGAGGAAGGAATTGTGGTTAATAACCGCAGTGATTGACGTTACTCGCAGAAGAAGCACCGGCTAACTCCGTGCCAGCAGCCGCGGTAATACGGAGGGTGCAAGCGTTAATCGGAATTACTGGGCGTAAAGCGCACGCAGGCG
+
F:,,:FF:,FF:,,FFF:,F:FF:,:FFF:FFFFF:F::,,F,FFF,F,,,F:FFFFFF:::FFFF:,FFFF,:F:,F,F:F,F::,:FFF,FF,FF,F,,FFF,FFFFFFF,FFFF,FFFFFF::F,FFFFFFFFFF,:FFFFF,::F::F:,F:F:,,,:FFFFF::FF:FFFFFF,,FF:F::FFF::,:FFFFFF,:FF:FFF:,:F::FFFF:::FF::::,,F,F:FF,FFF:,::F,FF,FFF
@A00920:152:HGHKKDRXX:2:2105:30725:21668 1:N:0:AGGAGTGG+TAAGTTCC
ACTCCTACGGGAGGCAGCAGTGGGGAATCTTGCACAATGGGCGAAAGCCTGATGCAGCAACGCCGCGTGCGGGAAGAAGGCCCTAGGGTTGTAAACCGCTTTCAGCAGGGAAGAAACTGACGGTACCTGCAGAAGAAGGTGCGGCCAACTACGTGCCAGCAGCCGCGGTGACACGTAGGCACCAAGCGTTGTCCGGATTTATTGGGCGTAAAGAGCTCGTAGGCGGTTCAGTAAGTCGGGTGTGAAAACT
+
FFFFFFFFFFFFFFFFFFF:FFFFFFFFFFFFFFFFFFFF:FFFFFFFFFF:FFFFFFFFFFFFFFFF:FFFFFFFFFFFFFFFFFFFFFFFFFFFFFFFFFFFFFFFFFFFFFFFFFFFFFFF,FFFFFFFFFFFFFFFFF:FFFFFFFFFFFFFFFFFFF:FF:FFFFFFFFFFFFFFFFFFFFFFFFFFFFFFFF::FFFFFFFFFFFF:FFFFFFF:FFFFF::FFFFFFFFFFFF,,::FF,FFF
@A00920:152:HGHKKDRXX:2:2105:29884:21809 1:N:0:AGGAGTGG+TAAGTTCC
ACTCCTACGGGAGGCAGCAGTGGGGAATCTTGGACAATGGGCGCAAGCCTGATCCAGCGACGCCGCGTGGGTGATGAAGGCCTTCGGGTTGTAAAGCCCTTTTCTCGGTGACGATGATGACGGTAGCCGAGGAATAAGGACCGGCTAACTCCGTGCCAGCAGCCGCGGTAAGACGGAGGGTCCTAGCGTTGTTCGGAATTACTGGGCGTAAAGGGTGCGTCGGCGGCCATTTAAGTCGGGTGTGAAAGCC
+
FFFFFFFFFFFFFFFFFFFFFFFFFFFFFFFFFFFFFFFFFFFFFFFFFFFFFFFFFFFFFFFFFFFFFFFFFFFFFFFFFF:FFFFFF:FFF:FFFFFFFFFFFFFFFFF:FFFFFFFFFFFFFFFFFFFFF,FFFFFFFFFFFFFFFFFFFFFFFFFF:FFFFFFFFFFFFFFFFFFFFFFFFFFFFFFFFFFFFFFFFFFFFFFFFFFFFFFFFFFF,:FFFFFFFFFFFFFFFFFF,FFF:F:FFF
@A00920:152:HGHKKDRXX:2:2105:31873:23281 1:N:0:AGGAGTGG+TAAGTTCC
ACTCCTACGGGAGGCAGCAGTAAGGAATATTGGACAATGGCCGCAAGGCTGATCCAGCCATCCAGCGTGCAGGAAGAAGGCCCTATGGGTTGTAAACTGCTTTTGTCAGGGAATAAACCTGTGGATTTACTCCGCAGCTGAAGGTACCTGAAGAATAAGCACCGGCTAACTCCGTGCCAGCAGCCGCGGTAATACGGAGGGTGCGAGCGTTATCCGGAATTACTGGGTTTAATGGGTGCGTAGGCGGCTT
+
FFFFFFFFFFFFFFFFFF,FFFFFFFFFF:FF:FFFFFFF:FFFFFFFFFFFFFFFFFFFFFFFFFFFFFFFFFFFFFFFF:FFFFFFF:FFFFFF:FFF:FFFFFFFFFFFF:FFFFFF:FFFFFFFFFFFFFFFFFFF:FFFFFFFFFFFFFFFFFFF:FFFFFFFFFFFF:FFFFFFFFFFFFFFFFF,FFFFFF:FFFFF:FFFF:FFF:FFFF,FFFF::F::FFFF:FFF:::FF,F:FFF,F,
@A00920:152:HGHKKDRXX:2:2105:26910:23547 1:N:0:AGGAGTGG+TAAGTTCC
ACTCCTACGGGAGGCTGCAGTAACGAATCTTCCGCAATGGGCGAAAGCCTGACGGAGCAATGCCGCGTGTGGGATGAAGCGTCTTCGACGTGTAAACCACTGACAGGGTCTAGGAACAATGACCAGACCCAAAGGAAGGGCCGGCTAATCTCGTGCCAGCAGCCGCGGTAATACGAGAGGCCCGAGCGTTAATCGGAATCACTGGGCTTAAAGCGTGCGCAGGCGGACCGGCAGGCATCCTGTGAAATCC
+
F:FFFFFFFFFFF:FFFF:FFFFFF:FFFFFFFFFFFFFFFFFFFFFFFFFFFFFFFFFFFFFFFFFFFFFFFFF:FFFFFFFFFFFFFFFFFFFFFFFFFF:FFFFFFFFFFFF:FFFFFFFFFFFFFF,FFFFF:,::F:FFF:FFFFFFFFFFFFFFFFFFFFFF:F:F:FFFFFFFFFFFFFFFFFFF,FFFF,FFFFF:FFFFFFFFFFFFFFFFFFFFFFFFFFFF,FFFFFFFFF:FF,FFFF
@A00920:152:HGHKKDRXX:2:2105:6253:24126 1:N:0:AGGAGTGG+TAAGTTCC
ACTCCTACGGGAGGCAGCAGTGGGGAATCTTGCCCAATGGGCGAAAGCCTGAGGCAGCAACGCCGCGTGTGGGATGACGGCCTTCGGGTTGTAAACCACTTTCAGCAGGGACGAAATTGACGGTACCTGCAGAAGAAGCTCCGGCCAACTACGTGCCAGCAGCCGCGGTAATACAGAGGGTGCTAGCGTTGTCCGGAATCACTGGGCGTAAAGGGCGCGTAGGCGGCCCGGTAAGCAGGGGGTGAAATCT
+
FFFF:FFFFFF:FFFFFFFFFFFFFFFFFFFFFFFFFFFFFFFFFFFFFFFFFFFFFFFFFFFFFFFFFFFFF:FF:FFFFFFFFFFFFFFFFFFFFFFFFFFFFFFFFFFFFFFFFFFFFFFFFFFFFFFFFFFF::FFF,F:FFFFFFFFFFFFFFFFFFFFFF:FF:FFFFFFFFFFFFFFFFF,:FFFFFFFFFF:FF:F:FFFFFFFF:FFFFFFFFFFFFFFFFFFFFFFF,FFFFFF:FF:FF
@A00920:152:HGHKKDRXX:2:2105:3369:24862 1:N:0:AGGAGTGG+TAAGTTCC
ACTCCTACGGGAGGCAGCAGTGAGGAATATTGGGCAATGGGGGCAACCCTGACCCAGCAATGCCGCGTGCAGGAGGACGCCCTTCGGGGTGTAAACTGCTTTTGTGGGGGAGCAGACAAGGAGCGTACCCCACGAATAAGTCACGGCTAACTACGTGCCAGCAGCCGCGGTAATACGTAGGTGGCGACCGTTATCCGGAGTGACTGGGTGTAAAGGGTCCGTAGGCGGGAGAGCAAGTCTGACGTGAAAG
+
FFFFFFFFFFFFFFFFFFFFFFFFFFFFFFFFFFFFFFFFFFFFF:FFFFFFFFFFFFFFFFFFFFFFFFFFFFFFFFFFFFFFFFFFFFFFFFFF,:FFFF:FFFFFFFFFFFFFFFFFFFF:FF:FFFFFFFFFFFFFFFFFFFFFFF,FFFFFFFFFFF,FFFFFFF,FFFF,FFFFF::FFFF,FFFFFF,F:FFFFFFFFFFF,F,F:FF:FF:FFFFFFFFF:FFFFF:FFFFFFFFFFFFFFF
@A00920:152:HGHKKDRXX:2:2105:11089:25081 1:N:0:AGGAGTGG+TAAGTTCC
ACTCCTACGGGAGGCAGCAGTGGGGAATCTTGCGCAATGGGCGAAAGCCTGACGCAGCAACGCCGCGTGCGGGATGAAGGCCTTCGGGTTGTAAACCGCTTTCAGTGGGGACGAATCAAGACGGTACCCACAGAAGAAGCCCCGGCCAACTACGTGCCAGCAGCCGCGGTAACACGTAGGGGGCAAGCGTTGTCCGGAATTACTGGGCGTAAAGGGCACGTAGGCTGGCTGTTAAGTCAGGGGTGAAATC
+
FF:,:FFFFFFFFFFFFFFFFFFFFFFFFFFFFFFFFFFFFFFFFFFFFFFFFFFFFFFFFFFFFFFFFFFFFFFFFFFFFFFFFFFFFFFF:FFFFFFFFFFFFFFFFFFFF,FFFFF:FFFF:FFF:FFFFFFFFFFFFFFFFFFFFFFFFFFFFFFFFFFFFFF:FFFFFFF,FFFFFFFFF,FFFFFF:F:F:FFF:,:FFFFFFFFF,FFFFFFFFFFFFFFFFFFF:F,FFFFFFFFFF::FFF
@A00920:152:HGHKKDRXX:2:2105:16495:25113 1:N:0:AGGAGTGG+TAAGTTCC
ACTCCTACGGGAGGCAGCAGTGGGGAATTGTTCGCAATGGGCGCAAGCCTGACGCAGCAACGCCGCGTGGGGGATGACGGCCTTCGGGTTGTAAACCCCTTTCAGGAGGGAAGAAATTGACGGTACCTCCAGAAGAAGCCCCGGCCAACTACGTGCCAGCAGCCGCGGTAATACGTAGGGGGCGAGCGTTGTCCGGAATTATTGGGCGTAAAGAGCTCGTAGGCGGCTCAGCAAGTCGGCGGTGAAATCC
+
FFFFFF,FFFFFFFFFF::FFFFFFFFFFFFFFFFF,FFFFFFFFFFFFF:FFFF:FFFFFFFFFFFFFFFFFFFFFFFFFFFFFFFFFFFFFFFFFFFFFFFFFFFFFFFFFFFFFFFFFFFFFFF:FFFFFFFFFFFFFFFFFFFFFFFFFFFFFFFFFFFFFFFFFFFFFFFFFFFFFFF:FFFF,FFFFFFF,F:FFFF:FFFFF,F:FFFFFFFF:FFFFFF:F:FF:F:FFFFFFFFFFFFFFF
@A00920:152:HGHKKDRXX:2:2105:10863:25379 1:N:0:AGGAGTGG+TAAGTTCC
ACTCCTACGGGAGGCAGCAGTGGGGAATATTGCACAATGGGCGGAAGCCTGATGCAGCGACGCCGCGTGAGGGATGACGGCCTTCGGGTTGTAAACCTCTTTCAGTAGGGAAGAAGCGCAAGTGACGGTACCTGCAGAAGAAGCGCCGGCTAACTACGTGCCAGCAGCCGCGGTAATACGTAGGGCGCAAGCGTTGTCCGGATTTACTGGGCGTAAAGCGCACGTAGGCGGACTATTAAGTAAGGGGTGA
+
F,:F,F:FFFFFFFFFFFFFFFFFFFFFFFFFFFF:FFFFFFFF:FFFFFFFFFFFFFFFFFFFFFFFF:FFFFFFFFFFFFFFFFFFFFFFFFFFFF:FFFFF:FFFFFF:FFFFFFFFFFFFFFFFFFFF:FFF::F::F:FFFF:FFF,FFFFFFFFFFFFFFFFFFFF:FFF:F,:FFFFF,FFFFF,FFFFFFF:F:FF:F:,FFFFFFFF,F:FFFFFFFFFFFFF:F,:F,F:,,FF:,::FF
@A00920:152:HGHKKDRXX:2:2105:17707:25989 1:N:0:AGGAGTGG+TAAGTTCC
ACTCCTACGGGAGGCAGCAGTAAGGAATATTGGTCAATGGACGCAAGTCTGAACCAGCCATGCCGCGTGAAGGATGAAGGTCCTCTGGATTGTAAACTTCTTTTATATGGGACGAAAAAGGATCTTTCTAGATCAACTGACGGTACCATGTGAATAAGCACCGGCTAACTCCGTGCCAGCACCCGCGGTAATACGGAGGGTGCAAGCGTTATCCGGATTCACTGGGTTTAAAGGGTGCGTAGGCGGTTAT
+
FFFFF::FFFFFFFFFFFFFF,,FFFFFFFFFFFFFF,F:FFFFFFFFFFFFFFFFF:FFFFFFFFFFFFFFFFFF:F:FFFF:FFFFFFFFFF,FFFFF,F,F:FFFFFF:FFFF:F:FFFFFFFFFFFFFFFFFFF:FFFFFFF,F:FFFFFFFFF:FF:FFFFFFFFFFFFFFFF,FF,FFFFF:F:FFFFFF:FFFF:FFFFF:FFFFFFF:,F,FFFFF:F:FFFFFFFFFFFFFFF:FFFFFF:
@A00920:152:HGHKKDRXX:2:2105:30373:26036 1:N:0:AGGAGTGG+TAAGTTCC
ACTCCTACGGGAGGCAGCAGTGAGGAATATTGCTCAATGGGCGCAAGCCTGAAGCAGCGACGCCGCGTGGATGAAGAAGGTTTTCGGACTGTAAAATCCTTTTCTGTGTGACGAGAGTGGACGGTAGCACAGGAATAAGTCTCGGCTAACTACGTGCCAGCAGCCGCGGTAAAACGTAGGAGGCAAGCGTTATCCGGAGTTACTGGGCGTAAAGCGCGTGTAGGTGGATCGGTAAGTTACTTATAAAAGC
+
FFFFFFFFFFFFFFFFFFFFFFFFFFFFFFFFFFFFFFFFFFFFFFFFFFFFFFFFFFFFFFFFFFFFFFFFF:FFFFFFFFFFFFFFFFFFFFFFFFFFFFFFFFFFFFFFFFFFFFFFFFFFFFFFFFFFFF,FFFFFFFFFFFF:FFFFFFFFFFFFFFFFFFFF:F:,FFFF,FFFFFFFF:FFFFFFFFFFFFF:FFF:FFF:F:F:FFFFFF:FFFFFFFFFFFFFF,F:FFFFFFF,FF:FFF
@A00920:152:HGHKKDRXX:2:2105:27172:26600 1:N:0:AGGAGTGG+TAAGTTCC
ACTCCTACGGGAGGCAGCAGCCAGGAATCTTGGGCAATGGGCGCAAGCCTGACCCAGCAACACCGTGTGGGCGATGAAGGCCTTCGGGTCGTAAAGCCCTGTTGATAGGGACGAAGGGCGAAGGGTTAATAGCCCCTAGCCTGACGGTACCTTTCGAGGAAGCCCCGGCTAACTACGTGCCAGCAGCCGCGGTAATACGTAGGGGGCGAGCGTTGTCCGGAATTATTGGGCGTAAAGAGCGTGTAGGCTG
+
FFFFFFFFFFFFFFFFFFFFFFFFFFFFFFFFFFFFFFFFFFFFFFFFFFFFFFFFFFFFFFFFFFFFFFFFFFFFFFFFFF,FFFFFFFF:F:FFFFF:FFFFFFFFFFFFFF:FFFF:F:FFFFF:FFF:FFFFFFFFFF::FFFF,FFFFFFFFFFF,FFFFFFFFFFFFFFFFFFF:FFFFFFFFFFFF,FFFFFFFFFFFFFF:FFFFFFFFFFFFFFFFFFFFFFFF:F:FFFFFF:FFFF:FF
@A00920:152:HGHKKDRXX:2:2105:24397:27524 1:N:0:AGGAGTGG+TAAGTTCC
ACTCCTACGGGAGGCAGCAGTGGGGAATATTGGACAATGGGCGCAAGCCTGATCCAGCCATGCCGCGTGAGTGATGAAGGCCTTAGGGTTGTAAAGCTCTTTCGTCCGGGACGATCATGACGGTACCGGAAGAAGAAGCCCCGGCTAACTTCGTGCCAGCAGCCGCGGTAATACGAAGGGGGCTAGCGTTGTTCGGAATCACTGGGCGTAAAGGGCGCGTAGGCGGCTTTGTAAGTCGGGGGTGAAAGCC
+
FF,F,FFFFFFFFFFFFFFFFFFFFFFF:FFFFFFFFFFFFF:FFFFFFFFFFFFFFFFFFFFFFFFFFFFFFFFF:FFFFFF:FFFFFFFFFFFFFFFFFFFFFFFFFFFFF,F,,FFFFF:FFFFFFFFF:FFFFFFFFFFFFFFFFFFFFFFFFFFFFFFFFFFF:FFFFFFFFFFFFFFFFFFFFFFFFFF:F,FFFFF,FFFFFFF:FFFFFFFFFFFFFF:FFFFFF:FFFFFFFFFFFFFF:F
@A00920:152:HGHKKDRXX:2:2105:6289:27727 1:N:0:AGGAGTGG+TAAGTTCC
ACTCCTACGGGAGGCAGCAGTTAGGAATCTTCGGCAATGGGCGAAAGCCTGACCGAGCGACGCCGCGTGAAGGATGAAGGCCCTCGGGTCGTAAACTTCTAAAAGAGGGACGATAATGACGGTACCTCTTGAAAAGCACCGGCTAACTCCGTGCCAGCAGCCGCGGTAATACGGAGGGTGCAAGCGTTATCCGGAATCACTGGGCGTAAAGGGCGCGTAGGCGGCCTGTTAAGTCCGATGTTAAAGACTG
+
FFFFFFFFFFFFFFFFFFFFFFFFFFFFFFFFFFFFFFFFFFFFFFFFFFFFFFFFFFFFFFFFFFFFFFFFFFFFFFFFFFFFFFFFFFFFFFFFFFFFF:FFFFFFFFFFFFFFFFFFFFFFFFFFFFFFFFFFFFFFFFF:FFFFFFFFFFFFFFFFFFFFFFFFFFFFFFFFFFFFFFF:FFFFF:FF:FFFFFFFFFFFFFFFF,FFFFFFFFFFFFFFFFFFFFFF:FFF:FFF:F:F:F,FFF
@A00920:152:HGHKKDRXX:2:2105:14814:27868 1:N:0:AGGAGTGG+TAAGTTCC
ACTCCTACGGGAGGCAGCAGTGGGGAATTTTGGACAATGGGGGCAACCCTGATCCAGCAATGCCGCGTGTGTGAAGAAGGCCTTCGGGTTGTAAAGCACTTTTGTCCGGAAAGAAATCGCTCTGGTTAATACCTGGGGTGGATGACGGTACTGGAAGAATAAGCACCGGCTAACTACGTGCCAGCAGCCGCGGTAATACGTAGGGTGCAAGCGTTAATCGGAATTACTGGGCGTAAAGCGTGCGCAGGCG
+
FFFFFFFFFFFFFFFFFFFFFFFFFFFFFFFFFFFFFFFFFFFFF:FFFFFFFFFFFF:FFFFFFFF,FFFFFFFFFFFFFFFFFFFFFFFFFFFFFFFFFFFFFFFFFFFFFFFFFFFFFFFFFFFFFFFFFFFFFFFFFFFFFFFFFFFFFFFFFF,FFFFFFFFFFFFFFFFFFFFFFFFFFFFFFFFFFFFFFFFF:FFFFFFFFFFFFFF:FFFFFF:FFFFFFFFFFF:FFFFF:F:F::FFFF
@A00920:152:HGHKKDRXX:2:2105:4607:28447 1:N:0:AGGAGTGG+TAAGTTCC
ACTCCTACGGGAGGCAGCAGTCGAGAATTTTTCACAATGGGGGAAACCCTGATGGAGCGACGCCGCGTGGAGGATGAAGGCCTTCGGGTTGTAAACTACTGTCATGCGGGAACAAGCAAGTGATAGTACCGCAAGAGGAAGAGACGGCTAACTCTGTGCCAGCAGCCGCGGTACTACAGAGGTCGCACGCGTTGATCGGATTCAGTGGGCGTAAAGGGTGCGTAGGTGGTGACGCCAGTCTGGTGTGAAA
+
FFFFFFFFFFFFFFFFFFFFFFFFFFFF,FFFF:FFF:FFFFF,:F:FFFFF,FFFFFF:FFFFF,FFFFFFFFFFFFFFFF:FFFFFFFFFFFF,:,FFFFFFFFFFFFFFFFFFFFFFF,FFFFFFF,FFF,F:FFFF,FFFFFFFFF,FF:::FF,FF,F,:FFFFFFFF,F:F:FF::,,,F:,:,,,:F,FFFF,,F,F,FF:F,FFFF,FFF:F,,::FFFF::FF:F:FFF:FFF,,FFF:::
@A00920:152:HGHKKDRXX:2:2105:3197:28510 1:N:0:AGGAGTGG+TAAGTTCC
ACTCCTACGGGAGGCAGCAGTAGGGAATTGTTCGCAATGGGCGCAAGCCTGACGACGCAACGCCGCGTGGAGGATGAAGGGCTTCGGCTCGTAAACTCCTTTCGACCGAGATGAATATCCATGGGGCTAATATCCCTGTGGACTGACAGTATCGAGGGAAGAAGCCCCGGCTAACTCCGTGCCAGCAGCCGCGGTAATACGGGGGGGGCAAGCGTTGTTCGGAATTACTGGGCGTAAAGGGTTCGTAGGT
+
FFFFFF:FFFFFFFF:FFFFFFFFFFFFFFFFFFFFF:FFFFFFFFFFFFFFFFFFFFFFFFFFFFF:FFFFFFFFFFFFFFFFFFFFFFFFFFFFFFFFFFFFFFFFFFFFFFFFFFFFFFFFFFFFFFFFFFFFFFFFFFFFFFFFFF:FFFFFFFFFF:FFFFFFFFFFFFFFFF:FFFFFFFFFFFFFFFF::FFFFFFFFFFFFF,FFFFFFFFFFFF:FFFFFF:FFFFFFFFFF:FF:FFF:F
@A00920:152:HGHKKDRXX:2:2105:14579:29277 1:N:0:AGGAGTGG+TAAGTTCC
ACTCCTACGGGAGGCAGCAGTGGGGAATATTGCGCAATGGGCGAAAGCCTGACGCAGCGACGCCGCGTGCGGGATGACGGCCTTCGGGTTGTAAACCGCTGTCGGGGGGGACGAAGATCTGACGGTACCCCCAAAGGAAGCACCGGCTAACTCTGTGCCAGCAGCCGCGGTAATACAGAGGGTGCGAGCGTTAATCGGAATTACTGGGCGTAAAGCGCGCGTAGGCGGCTTTGCAAGTCGGGTGTGAAAT
+
F:,F:FFFFFFF:FFFFFF:FFFFF:FF:F,FFFFFFFFFFFFFFFFFFFFFFFFFFFFFFFFFFFF:FFF:FFFFFFFFFFFFFFFFFFFFFFFFFFFFFFFFFFF:FFFFFF:F:FFFFFFFFFFFFFFF:FFFFFFF:FFFFFFFFFFFFFFFFFFFF:FFFFFFFFF,FFFFFFF,:F:FFF:F,FFF:FFFFFF:F:FF:FF:FFF:::F:FF:FFF:FF:FF:FFFFF::FFFFF::F:FFF:F
@A00920:152:HGHKKDRXX:2:2105:12328:29575 1:N:0:AGGAGTGG+TAAGTTCC
ACTCCTACGGGAGGCAGCAGTAATGGATCTTTCGAAAATGGGCGAAAGCCTGACGCAGCAACGCCGCGGGCGGGAGGAAGGCCTTCGCGTTTAAAACCGCTTTTCGGGGGGAAGAGGAAGGACTGTAACCCACGACGAAGTCACGGCTAACTAAGAGCCAGCATCCTCCGTAAAACGAACGAGGCTAGACATATCCGGAATTACTGTGTGGAAAGAGAGTGTACGAGCTCCTGCAAGTGGAGCCTGATAC
+
FFFFFF:FFFF,FFFFFFFFF:F,F:FF,F::F::,FFFFF,F,FFF,F,F:F,:F:,FFFF,FFFF,,F,FF,:FFF,FFF::,:F:,,F,,FFFF:,:,FFFF,FF:FF,::FFFF:FF,,,F:F:FF,,,,,,,F:FFF:FFFF:,FFFF,F,,FF:FFF,,F,F,F,,::F:,:F,,,:FF,F,F,,FFFFFFFF,::FF:,F,F:,:FF,::F,:F:,,F,,,:F,:,::,::FF:FF,FF,,F,
@A00920:152:HGHKKDRXX:2:2105:27326:29590 1:N:0:AGGAGTGG+TAAGTTCC
ACTCCTACGGGAGGCAGCAGTGGGGAATCTTGCGCAATGGGCGAAAGCCTGACGCAGCAACGCCGCGTGCGGGATGAAGGCCTTCGGGTTGTAAACCGCTTTCAGTAGGGACGAAATTGACGGTACCTGCAGAAGAAGCCCCGGCCAACTACGTGCCAGCAGCCGCGGTAATACGGAGGGAGCTAGCGTTGTTCGGAATTACTGGGCGTAAAGCGCACGTAGGCGGCGATTCAAGTCAGAGGTGAAAGCC
+
FFFFFFFFFFFFFFFFFFFFFFFFFFFFFFFFFFFF:FFFFFFFFFFFF::FFFFFFFFFFFFFFFFFFFFFFFFF:FFFFFFFFFFFFFFFFF:FFFFFFFFFFFFFFFFFFFFFFFFFFFFFFFFFFFFFFFFFFFFFFFFFFF::FFFFFFFFFF:FFFFFFFFFFFFFFF:FFFFF,F:FFFFFFFFF:F:FFFFFFFFFFF:FFFFFF:::FFFFFFF:FFF:F:FFFFFFFFFFFF,FFFFFFF
@A00920:152:HGHKKDRXX:2:2105:28348:29669 1:N:0:AGGAGTGG+TAAGTTCC
ACTCCTACGGGAGGCAGCAGTGGGGAATATTGGACAATGGGCGCAAGCCTGATCCAGCCATGCCGCGTGAGTGATGAAGGCCCTAGGGTTGTAAAGCTCTTTCAGCGGGGAAGATAATGACGGTACCCGCAGAAGAAGCCCCGGCTAACTTCGTGCCAGCAGCCGCGGTAATACGAAGGGGGCTAGCGTTGTTCGGAATTACTGGGCGTAAAGCGCACGTAGGCGGACATTTAAGTCAGGGGTGACATCC
+
FFFFFFFFFFFFFFFFFFFF:FFFFFFFFFFFFFFFFFFFFFFFF:FFFFFFFFFFFFFFFFFFFFFFFFFFFFFFFFFFFFFFFFFF,FFFFFFFFFFFFFFFFFFFFFFFF:FFFFFFF:FFFFFFFFFFFFFFFFFFFFFFFFFFFFFFFFFFF,FFFFFFFFF:FF,FFFFFFFF,FFFF,FFFFF:F:FF,,,FF:FFFFFF:F,FFFFFFFF,,FFFFF:FFFFFFFF,FFFFFFFFFF:FFFF
@A00920:152:HGHKKDRXX:2:2105:12011:29778 1:N:0:AGGAGTGG+TAAGTTCC
ACTCCTACGGGAGGCAGCAGTGGGGAATCTTGCACAATGGGGGAAACCCTGATGCAGCGACGCCGCGTGAGCGATGAAGCCCTTCGGGGTGTAAAGCTCTTTCGGCAGGGAAGATAGTGACGGTACCTGCAGAAGCAGCTGCGGCTAACTACGTGCCAGCAGCCGCGGTAATACGTAGGCAGCAAGCGTTGTTCGGAGTTACTGGGCGTAAAGGGTGCGTAGGCGGCGCAGTAAGTTTGTCGTGAAATCT
+
FFFFFFFFFFFFFFFFFFFF:FFFFFFFFFFFFFFFFFFFFFF:FFFFFF:FFFFFFFFFFFFFFFFFFFFFFFFFFFFFFFFFFFFFFFFFFFFFFFFFFFFFFFFFFFF:FFF:FFFFFFFFFFFFFFFFFFF:FFF:FFFFFFFFFFFFFF:FFFFF:FF:FFFFFF:FFFFFF:FFFFFFFFFFFFFFFFFFFFFF,FFFFFFFF,FFFFFFFFFF:F:FFFFFFF,FFFFFFFFFFFFFFFFFFF
@A00920:152:HGHKKDRXX:2:2105:15049:29935 1:N:0:AGGAGTGG+TAAGTTCC
ACTCCTACGGGAGGCAGCAGTGGGGAATATTGCGCAATGGGCGGAAGCCTGACGCAGCGACGCCGCGTGGGGGATGAAGGCCTTCGGGTTGTAAACCTCTTTTACCACTCACGAAGGCCCCGGGTTTTCGGGGGGTTGACGGTAGGTGGTGACTAAGGACCGGCTAACTACGTGCGAGCAGCCGCGGTACTACGTAGGGTCCGAGCGTTGTCCGGACTTATTGGGCGTAATGAGCTCGTAGGCGGCCTGT
+
FFFFFFFFFFFFFFFFFFFFFFFFFFFF,FFFFFFFFFFFFFFFFFFFFFFFFFFFFFFFFFFFFFF:FFFFFF:FFFFFFFFFFFFFFFFFFFF:FFFFFFFFFFFFFFFFFFFFFFFFF,FFF:F:,,FFFFF,FFFFFF,:FF:FF:FF:FFFFFFFFFF:F:FFF:FFFFF,FFFFFFFF::F:F,F,:FF,FF::FFFFFFFF:FFFFFFF,:F::F:,::F:F,,F::F,:FF,FFFFF:FF:F
@A00920:152:HGHKKDRXX:2:2105:29903:29951 1:N:0:AGGAGTGG+TAAGTTCC
ACTCCTACGGGAGGCAGCAGTGGGGAATTGTTCACAATGGGCGCAAGCCTGATGACGCAACGCCGCGTGGGGGATGAAGGTCTTCGGATCGTAAACCCCTGTCGAATGGGACGAAAGACTCGCGCCATAACACTGCGCGAGATTGACGGTACCGTTAAAGGAAGCCACGGCTAACTCTGTGCCAGCAGCCGCGGTAATACAGAGGTGGCAATCGTTGTCCGGAATCACTGGGCGTAAAGGGCGCGTAGGT
+
FF:FFFFFF:FFFFFFFFFFFFFFFFF,FFFFF:F,F:FFFFFFFFFFFFF:FFFFFFFFFFFFF,FFFFFFF:FFFFFFFFFFF:FFFFFFF,FFFFFFFFFFFFFFFF:FF:,FFFFFFFF:FFFFFFFFFFFFFFFFFFFFFFFFFFFF:FFF:,FF:FFFFF:FFFFFFFFF::FFFF,,FF,FFFFFFFF,FFFFFFFFF,FFFFF,FFFFFFFFFFF,FFFFFFF::FF:,:FFFFFFF,,:FF
@A00920:152:HGHKKDRXX:2:2105:20048:30483 1:N:0:AGGAGTGG+TAAGTTCC
ACTCCTACGGGAGGCAGCAGTGAGGAATTTTCGGCAATGGGGGCAACCCTGACCGAGCAACGCCGCGTGCAGGAAGACGGCCTTCGGGTTGTAAACCGCTTTTCGGGGGGAAGAGGAAGGACGGTACCCCCGGAATAAGTCTCGGCTAACTCCGTGCCAGCAGCCGCGGTAAAACGTAGGAGGCGAGCGTTATCCGGATTTACTGGGTGTAAAGCGCGGGTAGGCGGTCGTGCAAGTGAGGCGTGAAAGC
+
FFFFFF:FFFFFFFFFFFFFFFFFFFF,FFFFFFFF,FFFFFFFFFFFFFFFFFFFFF,FFFFFFFFFFFFFFF,FFFFFFFFFFFFFFFFFFFFFFFFF:F,FFFFFFFFFFFFF:FFFFFFFFFFFF:FFFF,FF:FFFFFFFFFFFFF,FFFFFFFFFF:FFFFFFFFFFFFF:FFFFFFFF:F:F,F,FF::F,FFF,FFFFF,F:,FFFFFFF,F:,:FFFFF:FFFFF,F::::FF:FF,,FFF
@A00920:152:HGHKKDRXX:2:2105:26160:30702 1:N:0:AGGAGTGG+TAAGTTCC
ACTCCTACGGGAGGCAGCAGTTTCGAATCATTCACAATGGGCGAAAGCCTGATGGTGCGACGCCGCGTGAGGGATGAAGGCCTTCGGGTTGTAAACCTCTGTCACCGGGGAAGAAACGCTGCACTTAAACAGAGTGCAGCCTGACTTAACCCGGAGAGGAAGCAGTGGCTAACTCTGTGCAAGCAGCCGCGGTAATACAGAGACTGCGAGCGTTATTCGGATTCACTGGGCGTAAAGCGAGCGCAGGCGG
+
,FFFF:F,F:FF,,FFFFFFFFFF,FFFFF:FFFFFF,F::F:,,F:FFFFFFFFFFF,FFFF::F:FFFFFFFF:FFFFF:FF:FFFFFFFF:FFFFFFF,FFFFF,FFF,FFFFFF::FFF:F,FFFFFFFFF:FF,FF:FFFFFFFF:,::FFF:,FFFFFF:::F,FF,FFFFFF,,F::FFFF,,F:,:FFFFFFF,FFFF,,,F,:F,F,FFF,FFFFFF,FF:FF:FFFFF:,FF,FF,FFF,
@A00920:152:HGHKKDRXX:2:2105:18783:30890 1:N:0:AGGAGTGG+TAAGTTCC
ACTCCTACGGGAGGCAGCAGTAGGGAATATTGGGCAATGGGCGCAAGCCTGACCCAGCCATGCCGCGTGCCGGATGAAGGCCCTTCGGGTTGTAAACGGCTTTTATCTGTGAAGAACGGCCCGTATGCGTACGGGTATGACGGTAGCAGAGGAATAAGCACCGGCTAACTCCGTGCCAGCAGCCGCGGTAATACGGCGGGTGCCCGCGTGGTCCGGATTTATTGGGTTTAAAGGGTGCGCAGGGGGTCTG
+
FF,,FFFF:,FFFFF::FFF,,FFFFFF:FFFFF:FFF:FFFFFFFFFFFFFFFFFFFFFFFFFFFF,FFFFF,FF:FF:FFFFFFFF:,FFFF,FFFFFF,FFFFFF:FFFFFFFFFFFFFFFFFFFF:FFF:FFFFFFFFFF:FFF:FFFFFFFF:F:FFF:FFFFFFFF:FFFF,FF:FFFFF:FFFFF,FFF,FFFFFF:,FFF:,F,FFFFF,F,FFFFFFF,,F,,F:F:F::F,,F,FFFF,:
@A00920:152:HGHKKDRXX:2:2105:11315:31673 1:N:0:AGGAGTGG+TAAGTTCC
ACTCCTACGGGAGGCAGCAGTGGGGAATATTGCACAATGGGCGCAAGCCTGATGCAGCCATGCCGCGTGTATGAAGAAGGCCTTAGGGTTGTAAAGTACTTTCAGCGGGGAGGAAGGTGATAAAGTTAATACCTTTATCAATTGACGTTACCCGCAGAAGAAGCACCGGCTAACTCCGTGCCAGCAGCCGCGGTAATACGGAGGGTGCAAGCGTTAATCGGAATTACTGGGCGTAAAGAGTGCGTAGGCG
+
F:F:F:FFFFFF:FFFFFFF:FFFF::FFFFFFFFFFFFFFFFFFFFF:FF,FFFFFFF:FFFFF:FFFFFFFFFFFFFFF,FFFFFFFFFF:FFFFFFFFFFFFFFFFFFFFFFFFFFFFFFFF:FFFFFFFFFFFFF:,FFF:FFFFFFFFFFFF,FF,FFFFFFFFFFFFFFF,FFFFFFFFFFFFFF:FFFFF:FFFFFFFFFFFFFFFFFFFFFFF:FFFF:FFFFFFFF:FFF:FFFFFFFFFF
@A00920:152:HGHKKDRXX:2:2105:19831:31704 1:N:0:AGGAGTGG+TAAGTTCC
ACTCCTACGGGAGGCAGCAGTGGGGAATATTGGACAATGGGGGAAACCCTGATCCAGCCATGCCGCGTGAGTGAAGAAGGCCTTAGGGTTGTAAAGCTCTTTCGACGGGGAAGATGATGACGGTACCCGTAGAAGAAGCCCCGGCTAACTTCGTGCCAGCAGCCGCGGTAATACGAAGGGGGCTAGCGTTGTTCGGAATCACTGGGCGTAAAGGGCGCGTAGGCGGCCAATCAAGTCGGGGGTGAAAGCC
+
FFFFFFFFFFFFFFFFFFFFFFFFFFFFFFFFFFFFFFFFFFFFFFFFFFFFFFF:FFFFFFFFFFFFFFFFFFFFFFFFFFFF,FF:FFFFFFFFFFFFFFFFFFFFFFFFFFFFFFFFFFFFFFFFF,FFF:FFFFFFFFFFFFFFFF,FFFFFFFFFFFFFFFFFFFFFFFFFF:FFFFFFFFFFFFFFFFFFF:FFFFFFFFFFFFFFF,FFFFFFFFFFFFFFFFF,FFFFFFF,FFFF:FFF:F
@A00920:152:HGHKKDRXX:2:2105:32506:32268 1:N:0:AGGAGTGG+TAAGTTCC
ACTCCTACGGGAGGCAGCAGTCGGGAATTTTGCCCAATGGACGAAAGTCTGAGGCAGCAACTCCGCGTGAGGGACGAAGGCTCTAGGGTCGTAAACCTCTTTTCTCAGGGAAGATCCAAGACGGTACCTGAGGAATAAGCCACGGCTAACTACGTGCCAGCAGCCGCGGTAATACGTAGGTGGCAAGCGTGGTCCGGATTTACTGGGCGTAAAGAGAGCGCAGGCGGCTGGTCAAGTCCGATGTGAAATC
+
FFFFFFFFFFFFFFFFFFFFFFFFFFFFF,F:FFFFFFFFFFFFFFFFFFFFFFF:FFFFFFFFFFFFFFFFFFFFFFFFFFFFFFFFFFFFFFFFF,FFFF:FFFFFFFFFFFF,FF,,FFFFFF:FFFFFF,FFFFF:FFF,:,FFF:FFFFFFFFFFF:FFFFFF:FFFFFFFFFFFFFFFFF:FFF,,FFFFFFFF:FFF:F:F,FFFFFFF,,FFFFF:FF:FFFFFFF,,FFF,FFFF:FFFFF
@A00920:152:HGHKKDRXX:2:2105:21459:32299 1:N:0:AGGAGTGG+TAAGTTCC
ACTCCTACGGGAGGCAGCAGTGGGGAATATTGGACAATGGGCGAAAGCCTGATCCAGCAATGCCGCGTGAGTGATGAAGGCCTTAGGGTTGTAAAGCTCTTTTACCCGGGATGATAATGACAGTACCGGGAGAATAAGCTCCGGCTAACTCCGTGCCAGCAGCCGCGGTAATACGGAGGGAGCTAGCGTTGTTCGGAATTACTGGGCGTAAAGCGCACGTAGGCGGCGATTCAAGTCAGAGGTGAAAGCC
+
FFF:FFFFFFFF:FFFFFFFFFFFFFFFFFFFF:FFFFFFF:F,FFFFFFFFFFFFFFFFFFFFFFFFFFFFFF:FFFFFFF:,FFFFFFFFFFFFFFFFFFFFFFFFFFFFFFFFFF:FFFFFFF:FFFFFFFFFFFFF,FFFFFFFFFFFFFFFFFFFFFFFFFFFFFFFFF:FFFFF:FFFFFFFFFFFF:FFF:FFFFFF::FFFFFF,:FFFFFFFFF:FF:FF::F,:FFF:FF,F:F:F:F,F
@A00920:152:HGHKKDRXX:2:2105:31241:32487 1:N:0:AGGAGTGG+TAAGTTCC
ACTCCTACGGGAGGCAGCAGTGGGGAATCTTGCACAATGGGGGAAACCCTGATGCAGCGACGCCGCGTGAGCGATGAAGCCCTTCGGGGTGTAAAGCTCTTTCGACGGGAACGATAATGACGGTACCCGAAGAAGAAGCTGCGGCTAACTACGTGCCAGCAGCCGCGGTAATACGTAGGCAGCAAGCGTTGTTCGGAATTACTGGGCGTAAAGAGTGTGTAGGCGGTGCCCTAAGTTCGGTGTGAAATCT
+
FFFFFFFFFFF:FFFFFFFFFFFFFFFFFFFFFFFFFFFFFFFFFFFFFFFFFFFFFFF,FFFFFFFFFFF:FFFFFFFFFFFF:FFFFFFFFFFFFFFFFFFFFFFFFF,FFFFFFFFFFFFF:FFFFFFFFFFFFFF,FFFFFFFFFFFFFFFFFFFF:FFFFFFFFFFF:FFFFFFFFFFFFFFFFFF:FFFFF,F:FFFFFFFFFFFFFFFF,FFF:FFFFFFFFFFFFFFFFFFFFFFFFFFFFF
@A00920:152:HGHKKDRXX:2:2105:25753:33379 1:N:0:AGGAGTGG+TAAGTTCC
ACTCCTACGGGAGGCAGCAGTGGGGAATTTTGCGCAATGGGCGAAAGCCTGACGCAGCAACGCCGCGTGGAGGATGAAGGTCTTTGGATTGTAAACTCCTGTCAGCGGGGAAAAAGGGACTCGACCTCATACGTCGGGGACTTGATTGTACCCGCAGAGGAAGCCCCGGCTAACTCTGTGCCAGCAGCCGCGGTAATACAGAGGGGGCAAGCGTTATTCGGAATTATTGGGCGTAAAGGGCGCGTAGGCG
+
::FFFFFFFFFFFFFFFFFFFFFFFFFFF:FFFFFFFFFFFFFFFFFFFFFFFF:FFFFFFFFFFFFFFFFFFFFFFFFFFFFFFFFFFFFFFF:F:F,FFFFFFFFFFFFFFFFFFFFFFFFFFFFFFFFFFFFFFFF:FFFFFFFFFFFFFFFFFF:FF,FFFFFFFFFF:F:FFFFF:FFFFFFFFFFFFFFFFFFFF:F:,FFFF,:FFFFFFFFFFF:,F:FFFFFFFF:FFFFFFFFFFFFFF:
@A00920:152:HGHKKDRXX:2:2105:15908:33552 1:N:0:AGGAGTGG+TAAGTTCC
ACTCCTACGGGAGGCAGCAGTAAGGAATATTGCACAATGGGCGCAAGCCTGATGCAGCAACGCCGCGTGCCCGAGGAAGGCCTTCGGGTTGTAAAGGGCTTTTCTGGCTGAAGAGTAAGGACGGTAGGCCAGGAATAAGCGTCGGCTAACTACGTGCCAGCAGCCGCGGTAAAACGTAGGACGCGAGCGTTATCCGGATTTACTGGGCGTCAAGCGCGGGCAGGCGGCTGTTCAAGTCGGACGTGAAAGC
+
FF:F,FF,F:,FF:F:,FF,FFFFFFF,FFF,,FFFF,:F,FFFFFFFFFF:FFFFF,FF:FFFFF:FFF,FF:FF,FFFFFF:F:FFFF::FFFFFFFFFF:FFF:FFFFFFFFFF::FFFFFFF,FFFFF:FFFFFFF:F:FFFF,,FFFF::FFFF,:FF,FFFFF:FF:FFFFFFFFFFF::FFF:F:FF:FF,FFFFFFFFFFFF,F:FFFFFFFFFF:FFFFFF:FF:FFF::FFFFFF:FFF:
@A00920:152:HGHKKDRXX:2:2105:30508:34006 1:N:0:AGGAGTGG+TAAGTTCC
ACTCCTACGGGAGGCAGCAGTGGGGAATATTGGACAATGGGCGCAAGCCTGATCCAGCCATGCCGCGTGAGTGATGAAGGTCTTAGGATTGTAAAGCTCTTTCACCGGTGAAGATAATGACGGTAACCGGAGAAGAAGCCCCGGCTAACTTCGTGCCAGCAGCCGCGGTAATACGAAGGGGGCTAGCGTTGTTCGGAATTACTGGGCGTAAAGCGCACGTAGGCGGATATTTAAGTCAGGGGTGAAATCC
+
FFFFFFFFFFFFFFFFFFFFFFFFFF,FFFFFFFFFFFFFFFFFFFFFFFFFFFFFFFFFFFFFFFFFFFFFF:FFFFFFFFFFFFFF:FFF:FFFFFFFFFFFFFFFFFFFFFF:FFFFFFFFFFFFFFF:FFFF:FFFFFFFFFFFFFFFFFFFFFFFFFFFFFFF:FFFFFFFFFFFFF:FFFF:F:FFFFFFF,F:FFFF,FFFFFFFFFFFFFFFFFFFFFFFFF,FFFFFFFF:FFFFFFF:FF
@A00920:152:HGHKKDRXX:2:2105:28221:34460 1:N:0:AGGAGTGG+TAAGTTCC
ACTCCTACGGGAGGCAGCAGTGGGGAATATTGGACAATGGGCGCAAGCCTGATCCAGCCATGCCGCGTGAGTGATGAAGGCCTTAGGGTTGTAAAGCTCTTTTACCAGGGAAGATAATGACGGTACCTGGAGAATAAGCCCCGGCTAACTTCGTGCCAGCAGCCGCGGTAATACGAAGGGGGCTAGCGTTGCTCGGAATCACTGGGCGTAAAGCGCACGTAGGTGGATTTTTAAGTCAGGGGTGAAATCC
+
FFFFFFFFFFFFFFFFFFFFFFFFFFFFFFFFFFFFFFFFFFFFFFFFFFFFFFFFFFFFFFFFFFFFFFFFFFFFFFFFFFFFFFFFFFFFFF:FFFFFFFFFF:FFFFFFFFFFFFFFFFFFFFFFFFFFFFFFFFFFFFFFFFFFFFFFFFFFFFFFFFFFFFFFFFFFFFFFFFFFFFFFFFFFFFFFFFFF::FFFFFF,FF:F,:FFFFFFFFFFFFFFFFFFFF:FF:FFFFFFFF:F:FFFF
@A00920:152:HGHKKDRXX:2:2105:4752:34710 1:N:0:AGGAGTGG+TAAGTTCC
ACTCCTACGGGAGGCAGCAGTGGGGAATATTGCACAATGGGCGAAAGCCTGATGCAGCAACGCCGCGTGCGGGAAGAAGGCCCTAGGGTTGTAAACCGCTTTCAGCAGGGAAGAAAATGACGGTACCTGCAGAAGAAGGTGCGGCCAACTACGTGCCAGCAGCCGCGGTGACACGTAGGCACCAAGCGTTGTCCGGATTTATTGGGCGTAAAGAGCTCGTAGGCGGTTCAGTAAGTCGGGTGTGAAAACT
+
F:FFFFFF:FFFFFFFFFFFFFFFFFF::FFF:FFFFFFFFFFFFFFFF:FFFFFFFFF,FFFFFFFFFFFFFF:FFFFFFF:FFFFFFFFFFFFFFFFFFFFFFFFFFFF:FF,FFFFFFFFFFFFFFFFFFFFFFFFFFFFFFFF,FFFF:FFFFFFFFFFF::FFFFFFFFFF:FFFFFFFFFFFFFFFFFFFFFFF:FF::FFFFF:FF:FFFFFFFFFFFFFF::FF:FFFFFFFFFFFFFFFF:
@A00920:152:HGHKKDRXX:2:2105:17336:34835 1:N:0:AGGAGTGG+TAAGTTCC
ACTCCTACGGGAGGCAGCAGTGGGGAATATTGGACAATGGGGGCAACCCTGATCCAGCAATGCCGCGTGTGTGAAGAAGGCCTGCGGGTTGTAAAGCACTTTCAGAGGGGAAGAAAAAATCGGATCTAACACATCCGAGCTTGACGTTACCCTTAGAAGAAGCACCGGCTAACTCCGTGCCAGCAGCCGCGGTAATACGGAGGGTGCAAGCGTTATCCGGATTCACTGGGTTTAAAGGGTGTGTAGGCGG
+
:FFF:FFFFF:FFFFFFFFFFFFFF:FFFFFFFFFFFFFFFFFFFFFFFFFFFFFFFFFFFFFFFFFFFFFFFFFFFFFFFF:FFFFFFFFFFFF,FFFFFFFFFFFFFFFFFFFFFFFFFFFFFFFFFFFFFFFFFFFFFFFFFFFFFFFFFFFFFFFFFFFFFFF:FFFFFFFFFFFFFFFFFFFFFFFFFFFFFFF:FFFFFFF:,FFF:FFFFFFFFFFFFF,FFFFFF,FFFFFFFFFFFFFFFF
@A00920:152:HGHKKDRXX:2:2105:15420:35462 1:N:0:AGGAGTGG+TAAGTTCC
ACTCCTACGGGAGGCAGCAGTGGGGAATATTGGACAATGGGCGCAAGCCTGATCCAGCAACGCCGCGTGGAGGACGAAGGTCTTCGGATCGTAAACTCCTGTCAGACGGGACGAAGGTTTCGGGGTGAACAATCTCGGAGCTTGACGGTACTGTCAGAGGAAGCCCCGGCTAACTCCGTGCCAGCAGCCGCGGTAATACGGAGGGGGCGAGCGTTATTCGGAATTATTGGGCGTAAAGGGCGCGTAGGCG
+
FFFFFFFFFFFFFFFFFFFFFFFFFFFFFFFFFFFFFFFFFFFFFFFFFFFFFFFFFFFFFFFFFFFFFFFFFFFFFFF:FFFFFFFFFF:FFFFFFF:FFFFFF:FFFFFFFFFFFFFFF:FFFFFFFFFFFFFFFFFFFF:FFFFFFFFF:FFFFF:FFFFFFFFF:FFFFFFFFFFFFFF:FFFFFFFFFFFFFFFFFFFFFFFFFFFFFF,FFFFFFFF:F:F:F:FFFFFFFFFFFF:FF,FF,F
@A00920:152:HGHKKDRXX:2:2105:20392:35775 1:N:0:AGGAGTGG+TAAGTTCC
ACTCCTACGGGAGGCAGCAGTGAGGGATATTGCGCAATGGGCGAAAGCCTGACGCAGCGACGCCGCGTGGGTGATGAAGGTCTTCGGATCGTAAAACCCTTTTCTGCGTGACGATGATGACGGTAGCGCAGGAATAAGTGTCGGCTAACTACGTGCCAGCAGCCGCGGTAAAACGTAGGACGCAAACGTTATCCGGAATTACTGGGCGTAAAGGGCGCGCAGGCGGTTGGGTAAGTGAGGCATGAAAGCC
+
FFFFF:FFFFFFFFFFFFFFFFFFFFFFF:FFFFFFFFFFFFFFFFFFFFFFFFFFFFFFFFFFFFF:FFFFFFFFFFFFFFFFFFFFFFFFFFFFFFFFFFFF:FFFFFFFFFFFFFFFFFFF:FFFFF,:FFFFFFFFFFFFFFFFFFFFFFFFFFFFFF:FFFFFFF:FFFFFFFFFFFFFFFFFFFFFF:FF:FFF::FFFFFFFFFFFFFFFFFFFFFFFFFFFFFF,FFFFFFFFFFFFFFFF:
@A00920:152:HGHKKDRXX:2:2105:1768:35869 1:N:0:AGGAGTGG+TAAGTTCC
ACTCCTACGGGAGGCAGCAGTGGGGAATCTTAGACAATGGGCGCAAGCCTGATCTAGCCATGCCGCGTGAGCGATGAAGGCCTTAGGGTTGTAAAGCTCTTTCAGCTGGGAAGATAATGACTGTACCAGCAGAAGAAGCCCCGGCTAACTCCGTGCCAGCAGCCGCGGTAATACGGAGGGGGCTAGCGTTGTTCGGAATTACTGGGCGTAAAGCGCACGTCGGCGGACTGGAAAGTCAGGGGTGAAATCC
+
FFFFF:FFFFFFFFFFFFFFFFFFFFFFF,FFFFF,F,FFFFFFFFFFFFFFFFF,FFFFFFFFFFFFFFFFFF,F,FFFFFF:FFFFFFFFFFFFFFFFFFFFFF:FFFFFFFFFFFFFFFFFFFFFFFFFFFFFFFFFFFFFFFFFFFFFFFFFFFFFFFFFFFFFF,F:FFFFFFFFFFF:,FFFF:FFFFFFF,FF:FFFFFFFFFFFFFFFFFFF,FFFF:F:FFF:F:FFFFFFFFFFFFFFFF
@A00920:152:HGHKKDRXX:2:2105:32289:36119 1:N:0:AGGAGTGG+TAAGTTCC
ACTCCTACGGGAGGCAGCAGTGGGGAATATTGGACAATGGGCGCAAGCCTGATCCAGCCATGCCGCGTGAGTGAAGAAGGCCTTCGGGTTGTAAAGCTCTTTTGTTGGGAAAGAAAAGCTTTCGGTTAATAACCGGGAGTTCTGACGGTACCCAAAGAATAAGCACCGGCTAACTTCGTGCCAGCAGCCGCGGTAATACGAAGGGTGCAAGCGTTACTCGGAATTACTGGGCGTAAAGCGTGCGTAGGTG
+
FFFFFFFFFFFFFFFFFFFFFFFFFFFFFFFFFFFFFFFFFFFFFFFFFFFFFFFFFFFFFFFFFFFFFFFFFFFFFFFFFFF:FFFFFFFFF:FFFFFFFFFFFFFFFFF:FFFFFFFFFFFFFFFFFFFFFFFFFFFFFFFFFFFFFFFFFFFFF:FFFFFF:F:FFFFFFFFFFFFFFFFFFFFFFFFFFFFFFFFFFFFFFFFFFFFFFFFFFFFFFFFFFFFFFFFFFFFFFFFFFFF:F,F::F
@A00920:152:HGHKKDRXX:2:2105:7120:36151 1:N:0:AGGAGTGG+TAAGTTCC
ACTCCTACGGGAGGCAGCAGTGGGGAATATTGCACAATGGGGGAAACCCTGATGCAGCGACGCCGCGTGAAGGAAGAAGTATCTCGGTATGTAAACTTCTATCAGCAGGGAAGATAGTGACGGTACCTGACTAAGAAGCCCCGGCTAACTACGTGCCAGCAGCCGCGGTAATACGTAGGGGGCAAGCGTTATCCGGATTTACTGGGTGTAAAGGGAGCGTATACGGATGGACAAGTCTGATGTGAAAGGC
+
FFFFFFFF:FFFFFFFFFFFFFFFFFFFFFFFFFFFFFFFFFFFFFFFFFFFFFFFFFFF:,FFFFFFFFF,FFFFFFFFFFFFFFFFFFFFF:FF,FFFFFF,FF:FF:F,FFFFFFFF:FFFFFFFF:FFFFF:FFF,FFFFF:FFFFFFFFFFFFFFFFFF,F:F:FFFFF:F:FFF:FF,FF:FFFFFFF:FF:FFF:FFFFFFFF:FFFFFF::F:,FFFFFFFF:FFFFFFF,FFF,FFFFFFF
@A00920:152:HGHKKDRXX:2:2105:29939:36276 1:N:0:AGGAGTGG+TAAGTTCC
ACTCCTACGGGAGGCAGCAGCTAAGAATCTTGCGCAATGGGCGAAAGCCTGACGCAGCAACGCCGCGTGGGGGACGACGGCCTTCGGGTTGTAAACCCCTTTTACGAGGGAAGAAGTTCTGACGGTACCTCGGGAATAAGCCACGGCTAACTACGTGCCAGCAGACGCGGTAATACGTAGGTGGCAAGCGTTGTTCGGAGTTACTGGGCGGAAAGCGCCCGTAGGCGGGGCGGTAAGTCGGGGGTGAACT
+
FFFFFFF:FFFFFFFFFFFFFFFFFF:F,FFF,FFFFFFFF,FF,F,FFFF::FFFFF,F,FFFFFFFF:F:FFFFF:FFFFFFFFFF,FFF:FF,F,:FFF,:FFFFF,F,FF:FF,:,F:,FFF,FFFFF,::,F:FFF,FFF,,,:FFFFFFFF,,:FF,F,FFFFF:F::FF,FFFF:FFFF,F:F::FFFFFF,,FF,::FFF,F,,,,FFF,,,FFFFFFFF,F:F,FF,FFFFFFFF,F,,,:
@A00920:152:HGHKKDRXX:2:2106:2691:1110 1:N:0:AGGAGTGG+TAAGTTCC
ACTCCTACGGGAGGCAGCAGCCAGGAATCTTGGGCAATGGGCGCAAGCCTGACCCAGCAACACCGTGTGGGCGATGAAGGCCTTCGGGTCGTAAAGCCCTGTTGATAGGGACGAAGGGCGAAGGGTTAATAGCCCCTAGCCTGACGGTACCTTTCGAGGAAGCCCCGGCTAACTACGTGCCAGCAGCCGCGGTAATACGTAGGGGGCGAGCGTTGTCCGGAATTATTGGGCGTAAAGAGCGTGTAGGCTG
+
FFFFFFFFFF:FF:FFFFFFFFFFFFFFFF:,FFFFFFF:FFFFFF:F:FFFFFFFFFF,FF::FFFFFFFFFFFFFFFFFFFFFFFFFF,FFFFFFFFFFFFFFFFFFFFFFFFFFF,FFFFFFFFFFFFFFF:FFF:FFFFFFFFFFF:FFFFFFF,FFFF:FFFFFFFFF:F:FFF:FF:FF:FFFFF:FFFFFFFFF,FF:F:FFFFF,F:FFFFFFFF:FFFFF,FF::FF:FFFFFFFF,FFFF
@A00920:152:HGHKKDRXX:2:2106:27326:1157 1:N:0:AGGAGTGG+TAAGTTCC
ACTCCTACGGGAGGCAGCAGTAGGGAATCTTGCGCAATGGGCGAAAGCCTGACGCAGCGACGCCGCGTGAGGGATGAATGCCTTCGGGTTGTAAACCTCTTTCAGCGGGGACGAAGCGAAAGTGACGGTACCCGCAGAAGAAACCCCGGCTAACTCCGTGCCAGCAGCCGCGGTAATACGGAGGGGGTTAGCGTTGTTCGGAATTACTGGGCGTAAAGCGCACGTAGGCGGATCAGTCAGTCAGGGGTGA
+
FFFFFFFFFFFFFFFFFFFFFFFFFFFFFFFFFFFFFFFFFFF,FFFFFFFFFFFFFF:FFFFFFFFFFFFFFFFFFFFFFFFFFFFFFFFFFFFFFFFFFFFFFFFFFFFFFFFFFFFFFFFF:FFFF:FFFFFFFFFF,FFFFFFFFFFF:FFFFF,FFF:FFFFFFFFF:FFFFFF::FFFFFFFFFFFFFFFFF:FFF,FFFF:F:F:FFF,:FFFF,FFFFFFFFFFFFF:FF:F,FF::FF::F
@A00920:152:HGHKKDRXX:2:2106:20853:1219 1:N:0:AGGAGTGG+TAAGTTCC
ACTCCTACGGGAGGCAGCAGTGGGGAATCTTGCGCAATGGGCGAAAGCCTGACGCAGCGACGCCGCGTGAGGGAAGAAGGCCTTCGGGTTGTAAACCTCTTTCAGGAGGGACGAAGCCACTCGGGTGAACAGCCCAGAGGGTGACGGTACCTCCAGAAGAAGCCCCGGCTAACTACGTGCCAGCAGCCGCGGTAATACGTAGGGGGCAAGCGTTGTCCGGAATTACTGGGCGTAAAGAGTGTGTAGGCGG
+
FFFFFFFFFFF:FFFFFF:FFFFFFFFFFFFFFFFFFFFFFFFFFFFFFFFFFFFFFF:FFFFFFFFFFFFFF::FFFFFFF:FFFFFFFFFFFFF:FFFFFFFFFFFFFFFFFFFFFFFFFFFFFFFFFFFFFFFFFFFFFFFFFFFFFFFFFFFFFFFFFFFFFFFFFFFFFFFFFFFFFFFFFFFFFFFFF,FFFFFFFFFFFFFFFFFFF,FF:FFF::FFFFFFFFFFFF:FFFFFFFF:FFFFF
@A00920:152:HGHKKDRXX:2:2106:9679:1470 1:N:0:AGGAGTGG+TAAGTTCC
ACTCCTACGGGAGGCAGCAGTGGGGAATTTTGCGCAATGGGGGAAACCCTGACGCAGCAACGCCGCGTGAGTGATGAAGGCTTTCGGGTCGTAAAGCTCTGTCAGTAGGGAAGACGTGTAATGGTGCTAATACCACCTTTACTTGACGGTACCTACAAAGGAAGCACCGGCTAACTCCGTGCCAGCAGCCGCGGTCATACGGAGGGTGCAAGCGTTGTTCGGATTTATTGGGCGTAAAGCGCGTGTAGGC
+
FF,:F,FFFFFFF:F:FFFFFFFFF,,FFFF:FFFFFFFFFFFFFFFFFFF:FFFFFFFFFFFFFFF:FFFFFFFFFFFFFF,FFFFFFFFFF,:FF:FFFFFFFFFFFFFFFF,FFFFFFFFFFFFFF:FFFFFFFFFFFFFFF::FF:FFF:FFF:FFFFFFF::F:FFFF:FFFFFFFFF:FF,FF:FFFFF,FFF::FFFFFFFF:FFFF,FFFFFFFF:F,F:FFFF::F::F:FFFFFFFFFFF
@A00920:152:HGHKKDRXX:2:2106:11225:1673 1:N:0:AGGAGTGG+TAAGTTCC
ACTCCTACGGGAGGCAGCAGTCGAGAATTTTTCGCAATGGGCGAAAGCCTGACGGAGCAACGCCGCGTGGAGGATGAAGGTTTTCGGTGTGTAAACTCCTGTCATCGGGGATGAAGACATGGGCGTCACTGGCGCGCATGGATCTTAGTACACGTAGAGGGAAGCACCGGTAACAACTTGCAAGCAACCGAGGTAATGACAGAGTCCCAAGACTTTGTACGAATCAGTGGGCGTAATTGGGGAGTTTGAG
+
:FFFFFFFFFFFFFFFFFFFF,F,F,FF,,F:F:FFFFFFFFF:F,FFFFFF:F,,FFFFF,FFF,FFF,FFFFFF:FF,:,FFFFF,,FFFF:FFF,FFFFFF,F,FFFF,,FF:FFFFF,,,FF,,:F,,FF,,,F,F,,F,,,F,,:F,,,,,F,,,F,,F,F,,F,FF:,:,,,,F,F,FFF:,FF,FFFFFF,FF,,:,F:,,,,:,,,,:,F,,F:FF,,,,,,F,,:FF,:,,,F,FFF,,,F
@A00920:152:HGHKKDRXX:2:2106:29225:1846 1:N:0:AGGAGTGG+TAAGTTCC
ACTCCTACGGGAGGCAGCAGTGGGGAATCTTGGACAATGGGCGCAAGCCTGATCCAGCCATGCCGCGTGAGTGAAGAAGGCCTTCGGGTTGTAAAGCTCTTTCGCCCGCGAAGATAATGACGGTAGCGGGAGAAGAAGCCCCGGCTAACTCCGTGCCAGCAGCCGCGGTAATACGGAGGGGGCTAGCGTTGTTCGGAATTACTGGGCGTAAAGCGCACGTAGGCGGGTCTGTAAGTAGGGGGTGAAATCC
+
FF:FFFFF:F::FFFFFFFFFFFFFFFFFFFF:FFFFFFFF:FFFF,:FFFFFFFFFFFFF:FFFFFFFFFFFFFFF:FFFFFF:FFFF:FFFFFFFFFFFF,FFF:F,FF,FFF,FFFFFFFFF,F,:FFF:F,FFFFFFFFFFFF:FFFFFFFFFF:F,FFFFFFFFFFFFFFF,FFF:FF:FFFFFFFFFFFFFFFFFFFFFFFFFFFFFFFFFFF,FFFFFFFFFF,FFFF:F:FF:FFFFFFF:F
@A00920:152:HGHKKDRXX:2:2106:20546:2065 1:N:0:AGGAGTGG+TAAGTTCC
ACTCATACGGGAGGCAGCAGTGGGGAATATTGGACAATGGGCGCAAGCCTGATCCAGCCATGCCGCGTGAGTGATGAAGGCCCTAGGGTTGTAAAGCTCTTTCACCGGTGAAGATAATTACGGTACCCGGAGAAGAAGCCCCGGCTACCTTCGTGCCAGCAGCCGCGGTAATACGAAGGGGGCTAGCGTTGTTCGGAATTACTGGGCGTAAAGGGCGCGTAGGCGGTCGCCTCAGTCGGACGTGAAATCC
+
:FF,,,FF::,:,,F:,:FFF:F,F:,,F:F,,:F:F,,,,F:FFFFFFFFFFF,F:,:FF::F,F:,,FFFFFF,:FF,FFFFFF:,:FF,,F::,FFFF::F::F,,,F:,FFF:F,F:FFFFFFFF,FF,FFFFFFF,F,,,::,F:F:FFFF,FF:FFF,F,,,,F,FFF,,F,,,F,F:,F,F,,F,FF,FF,:,:F:,:,,FF::F,F:FFF:,F,F::F,F,:,::FFF:FFF:F,FF:,F::
@A00920:152:HGHKKDRXX:2:2106:32832:2394 1:N:0:AGGAGTGG+TAAGTTCC
ACTCCTACGGGAGGCAGCAGTGGGGAATATTGGACAATGGGCGAAAGCCTGATCCAGCCATGCCGCGTGAGTGAAGAAGGCCCTAGGGTTGTAAAGCTCTTTCAGCGGGGAAGATAATGACGGTACCCGCAGAAGAAGCCCCGGCTAACTTCGTGCCAGCAGCCGCGGTAATACGAAGGGGGCTAGCGTTGTTCGGATTTACTGGGCGTAAAGCGCGCGTAGGCGGACATTTAAGTCAGGGGTGAAATCC
+
FFFFFFFFFFFFFFF:FFFFFF:FFFFFFFFFFFFFFFFFFFFFFFFFFFFFFFFFFFFFF:FFFFFFFFFFFFFFF:FFFFFFFFFFFFFFFFFFF:FFFFFFFFFFFF:FFFFFFFFFFFFFFFFFFFFFFFFFFFFFFFFFFFFFFFFFFFFFFFFFFFFFFFFFFFFFFFFFFFFFFFFFFFF:FFFFFF:FFFFFFFFFFFFFFFF:FFFFFFFFFF:F:FFFFFF:FF:FFFFFFF:F:FFFFF
@A00920:152:HGHKKDRXX:2:2106:30951:2550 1:N:0:AGGAGTGG+TAAGTTCC
ACTCCTACGGGAGGCAGCAGTGGGGAATATTGGACAATGGGCGCAAGCCTGATCCAGCCATGCCGCGTGAGTGATGAAGGCCCTAGGGTTGTAAAGCTCTTTCACCGGTGAAGATAATGACGGTAACCGGAGAAGAAGCCCCGGCTAACTTCGTGCCAGCAGCCGCGGTAATACGAAGGGGGCTAGCGTTGTTCGGAATTACTGGGCGTAAAGCGCACGTAGGCGGATTGTTAAGTGAGGGGTGAAATCC
+
FFFFFFFFFFFFFFFFFFFFFFFFFFFFFFFFFFF:F:FFFFFFFFFFFFFFFFFFFFFFFFFFFFFFFFFFFF:FFFFFFFF:FFFFFFFFFFFFFFFFFFFFFFFFFFFFFFFFFFFFFFFFFFFFFFFFFFFFFFFFFFFFFFFFFFFFFFFFFFFFFFFFFFFFFFFFFFFFFFFFFFFFFFFFFFFFFFFFFFFF:FFFFFFFFFFFF:FFFFFFFFF:FFF:FFFFFF:FF:FFFFFFF:FF:F
@A00920:152:HGHKKDRXX:2:2106:10854:2785 1:N:0:AGGAGTGG+TAAGTTCC
ACTCCTACGGGAGGCAGCAGTGGGGAATATTGCACAATGGGCGCAAGCCTGATGGAGCAACACCGCGTGAGTGAAGAAGGGTTTCGGCTCGTAAAGCTCTGTTGTTGGAGAAGAACGTGCGTGAGAGTAACTGTTCACGCAGTGACGGTATCAAACAAGAAAGTCACGGCTAACTACGTGCCAGCAGCCGCGGTAATACGTAGTTGGCCAGCGTTATCCGGATTGATTGTGCGTAAAGCGAGAGCAGGCT
+
,FFFFF:FFFF:FFFFFFFFFF:FFFFFFFFF:FFFFFFFFFFFFFFFFFFF,FFFFFFFFFFFFFFFFFFFFFFF,FFFFFFFFFF:F:FFF:F:,FFFFFF,,::FFFFFFFFFFFFF::FFFFFFFFFF,FF,FF,,:,F,FFFFFF,F:FFF,,:FFFF,:FFF,:FFFFFFFFF,:,FFFF,FFFF,FFFF:FFFFF,,,:FF,FF,F,:FF:,F,FF,,,FFF,F,FFFFF,F:FF,:F,F,F,
@A00920:152:HGHKKDRXX:2:2106:31828:3067 1:N:0:AGGAGTGG+TAAGTTCC
ACTCCTACGGGAGGCAGCAGTGGGGAATATTGGACAATGGGCGAAAGCCTGATCCAGCAATGCCGCGTGAGTGATGAAGGCCTTAGGGTTGTAAAGCTCTTTTACCCGGGATGATAATGACAGTACCGGGAGAATAAGCCCCGGCTAACTCCGTGCCAGCAGCCGCGGTAATACGGAGGGGGCTAGCGTTGTTCGGAATTACTGGGCGTAAAGGGCGCGTAGGCGGTCTTGCAAGTCCCGCGTGAAATCC
+
FFFFFFFFFFFFFFF:FFFFFFFFFFFFFFFFFFFFFFFFFFFFFFFFFFFFFF:FFFF:FF:FF:FFFFFFFFFFFFFFFFFFFFFF:FFFFFFFFFF:FFFFFFFFFFFFFFFFFFFFFFFFFFFFFFFFF:FFFFFFFFFFF:FFFFFFFFFFFFFFFFFFFFFFFFFFFFFFFF:FFFFFFFFFFFFFFFFFFFFFFFFFFFF:FFFFFFFFFFFFFFFFFFFFFFFFFFF:FFFFFFFFFFFFFF
@A00920:152:HGHKKDRXX:2:2106:17517:3082 1:N:0:AGGAGTGG+TAAGTTCC
ACTCCTACGGGAGGCAGCAGTAAGGGATCTTGCGACAATGGGCGAAAGCCTGACGCAGCAACGCCGCGTGCGGGATGACGGCCTTCGGGTTGTAAACCGCTTTTCGGGGGGAAGAGGAAGGACGGTACCCCCGGAAGAAGTCTCGGCTAACTACGTGCCAGCAGCCGCGGTAAAACGTAGGAGGCGAGCGTTATCCGGATTTACTGGGTGTAAAGCGCGTGTAGGCGGTCCTGCAAGTGGCGCGTGAAAG
+
FFFFFFFFFFFFFFFFFFFFFFFFFFFFFFFFFFFFF:FFFFFFFFFFFFFFFFFFFFFFFFFFFFFFFFF:FFFFFFFFFFFFFFFFFFFFFFFFFFFF:F:FF:FF:FFFFFFFFFFFFFFFFFFFFFF:FFFFFFFFFFFFFFFFFFFFFFFFFFFFFFFF:FFFFFFFFFFFFFFFFFFFFFFFFFFF:FFFFFFFFFFFFFFF,:FFFFFFFFFF:FFFFFFFFFFFFFFF:FFFFFFFFFFFF:
@A00920:152:HGHKKDRXX:2:2106:28185:3834 1:N:0:AGGAGTGG+TAAGTTCC
AATCCTACGGGAGGCAGCAGTGGGGAATATTGCACAATGGGCGCAAGCCTGATGCAGCAACGCCGCGTGGGGGATGAAGGCCTTCGGGTTGTAAACCCCTTTCAGGAGGGACGAAATTGACGGTACCTCCAGAAGAAGCCCCGGCCAACTACGTGCCAGCAGCCGCGGTAATACGTAGGGGGCAAGCGTTGTCCGGAATTATTGGGCGTAAAGAGCTCGTAGGCGGTTTGGTAAGTCACGTGTGAAATCT
+
F,F,FFFF::FFFFFF:FFFFFFFFFFFFFFFF:FFFFFFFFFFFFFF::F:F:FFF,FFFFFFFFFFFF,:,FFFFF:F:,FFFFFFFFFFFFF,:FFFF:FFFFFFFFFFFFFFFFFFF,F:FFFFFFFF:FFF:FF:FFFFF:FF::FFF:FFFFFFFFFFFFFFFFFFFFFFF,FFFFFF::FFFFFFFF,FFFFF:FFFF:FFFFFFFF:FFFFFF::F:FFFFFF:F:FFF:F,FFF:F:FF::
@A00920:152:HGHKKDRXX:2:2106:7717:4147 1:N:0:AGGAGTGG+TAAGTTCC
ACTCCTACGGGAGGCAGCAGCCGGGAATTTTGCGCAATGGACGAAAGTCTGACGCAGCAACGCCGCGTGGGGGATGAAGGCCTTCGGGTTGTAAACCCCTTTCAGGAGGGAAGAAATTGACGGTACCTCCAGAAGAAGCAGCGGCCAACTACGTGCCAGCAGCCGCGGTACTACGTTGGGTGCGAGCGTTTTCCGGACTCAGTGGGCGTACGGAGTGCGTAGGCGGTTCGGCAAGGGGGCTGTGACATGG
+
:FFFF:FFFFFFFFFFFFFF:,:FF,FF,FFFFFF,:FFF,:FFFFF:FFFF,FFFFFFFFFFFFFFFFFFFFFFFFFF::FFFFFF:FFF:F,FFFFFFFFFFF::FFFF:FFF:F,:FFFFFFFFF:,,F,:F:FFFF,FFFF,FFF,FF:,FFF,FF,:FF:,FFFFF::,:F,FF:FFFF:F:FFF,F,FFF,,F,FFFFFF:F,,F,F:F,FF::F,FFF:,F,,F,F::,,FF:,:FFF:FF,,
@A00920:152:HGHKKDRXX:2:2106:18900:4163 1:N:0:AGGAGTGG+TAAGTTCC
ACTCCTACGGGAGGCAGCAGTAAGGAATATTGGTCAATGGACGCAAGTCTGAACCAGCCATGCCGCGTGAAGGATGAAGGTCCTCTGGATTGTAAACTTCTTTTATAGGGGAAGAAATCTGAATATTCCTATTCAGTTGACGGTCCCAAAGGAATAAGCACCGGCTAACTCCGTGCCAGCAGCCGCGGTAATACGGAGGGTGCAAGCGTTATCCGGATTCACTGGGTGTAACGGGTGCGTAGGAGGGCGG
+
F:FFFFFFFFFF:FFFFFFFFFFFFFFFF,F:FFFFFFFFFFFF:FFFFFFF:F,,FF,FFFFFFFFFFFFFFFFFFFFFFFFFFFFFF,FFF:FF,,FFF,FFFF,FFFFFFFFFF:FFF:FF,,FFF:F::F,FFFFFFFFF,FF,,FFF::F,FF:FFFFFF,FFFFFF:FFF:FFFFF,FFF,F:F,FFFFFFFFFFF:,FFFFF:F,,::FFFFFFFFFFFFF,FFF:FF:FFF:,FFFFF,F,F
@A00920:152:HGHKKDRXX:2:2106:5927:4617 1:N:0:AGGAGTGG+TAAGTTCC
ACTCCTACGGGAGGCAGCAGTAGGGAATCTTACACAATGGACGCAAGTCTGAAGTAGCAACGCCGCGTGAGTGAAGAAGAAATTCGGGTCGTAAAACACTGTAGATAGGGAAGAACAAAATAAAGTTTAATAACCTGGCACATTGACGGTACCTAACCAGAAAGCCACGGCTAACTACGTGCCAGCAGCCGCGGTAATACGTAGGTGGCACGCGTTCTCAGGAATTATTGGGCGTAAAGAGCGCGAAGGA
+
F:FF:FFFFFFFFFFFFFFFF:FFFFFF,FFFF,,FF:F:F::,FF:,,F,F:,,::,FFF:F::F:F:,,F:FF,F:F,:,::F:FF,F,:FFFF,F:::FF:,FF:,,FFFFFFF,,,:,,F::F,FF:F,,FF,FFF,,,F,F:F,FFFFFFF,:F,FFF,,FF:F:FFF::,,FF:,F,FF,FFFFFF:FFF,FFFF,,F:,,FFF,:F,,F,:F,FFFF,F:,:,F,FF,FFF,,::,,:,FFF,
@A00920:152:HGHKKDRXX:2:2106:27887:4820 1:N:0:AGGAGTGG+TAAGTTCC
ACTCCTACGGGAGGCAGCAGTGAGGAATATTGGACAATGGGCGAGAGCCTGATCCAGCCATGCCGCGTGCAGGAAGACTGCCCTATGGGTTGTAAACTGCTTTTATACGGGAAGTAACACCTCCACGTGTGGAGGCTTGACGGTACCGTATGAATAAGGATCGGCTAACTCCGTGCAAGCAGCCGCGGTAATACGGAGGATCCAAGCGTTATCCGGAATCATTGGGTTTAAAGGGTCCGTAGGCGGGTGC
+
,F:,::FFF,FFFFF:FFFF:FF,:F:FFFF:FFFFFFF,:FF:FFFFFFF:FFFFF,F,FFF:FFFFFF,,FFFFFFF,:FFFF::FFFFFF,:FFFFFFFFFFFFFFFF,FF,,FFFFFFFFFFFFFFFF,FFFFF:FFFFFFFF:FFFFFFFFFFF:F:F,FF:F:FFF,FFF,:F:FFFFFF:FFFFFF:F,F:FFFFFFF:F:FFFFFFF,F:F:FFF::FFFFF::,,FFFFFFFFF:FFFF:F
@A00920:152:HGHKKDRXX:2:2106:14913:5149 1:N:0:AGGAGTGG+TAAGTTCC
ACTCCTACGGGAGGCAGCAGTAGGGAATTTTCCACAATGGACGAAAGTCTGATGGAGCAACACCGCGTGCAGGACGACGGCCTTCGGGTTGTAAACTGCTTTTATGAGTGAAGATTTAGACGGTAACTCAAGAATAAGGATCGGCTAACTACGTGCCAGCAGCCGCGGTCATACGTAGGATCCAAGCGTTATCCGGAATTACTGGGCGTAAAGAGTTGCGTAGGTGGTCTTTTAAGTAGAACGTGAAAGC
+
FFFFFFFFFFFFFFFFFFFFFFFF:FFFFFFFF:F:FFFFFFFFFFFFFFF:F,FFFFFFFFFF,FFFF:FFFFFFFFFFFFFFFFFFFFFFFFF:FFFFFFFFFFFFFFFFFFFFFFFFFFFFFFFFFFFF:FFFFF:FFFFFFFFFFFFFFFFFFF::,FFFFF,:FFFFFFFFFFFFFFFFFFFF:FFFF:F:FFFFFFF:FFFFFFFFFFF:FF,FFF:FFFFFFFFFFFFFFFF:FFFF:FFFF,
@A00920:152:HGHKKDRXX:2:2106:23900:5682 1:N:0:AGGAGTGG+TAAGTTCC
ACTCCTACGGGAGGCAGCAGTAAGGGATCTTGCGACAATGGGCGAAAGCCTGACGCAGCAACGCCGCGTGCGGGATGACGGCCTTCGGGTTGTAAACCGCTTTTCGGGGGGAAGAGGAAGGACGGTACCCCCGGAATAAGTCTCGGCTAACTACGTGCCAGCAGCCGCGGTAAAACGTAGGAGGCGAGCGTTATCCGGATTTACTGGGTGTAAAGCGCGTGTAGGCGGTCGTGCAAGTGAGGCGTGAAAG
+
FFFFFFFFFFFFFFFFFFFFFFFFFF:FFFFFFFFFFFFFFFFFFFFFFFFF:FFFFFFFF:FFFFFFFFF:FFFFFFFFFFFFFFFFFFFFFFFFFFFF:FFF:FFFFFF,F:,FFF,FFFF:FFFFFFFFF:F:FF:FFFFFFFFFFFFFFFF::FFFFFFFFFFFFFF:FF:FFF,FFFFFFFFFFFF:F:FFFF:FFFFFFFFFFFF:FFFFFFFF:F:FFFFFFF:FFF,FFFFFFFFFFFFF:F
@A00920:152:HGHKKDRXX:2:2106:5918:6324 1:N:0:AGGAGTGG+TAAGTTCC
ACTCCTACGGGAGGCAGCAGTGGGGAATATTGGACAATGGGCGAAAGCCTGATCCAGCCATGCCGCGTGAGTGATGAAGGCCTTAGGGTTGTAAAGCTCTTTCAGTGGGGACGATAATGACGGTACCCACAGAAGAAGCTCCGGCTAACTTCGTGCCAGCAGCCGCGGTAATACGAAGGGGGCTAGCGTTGTTCGGATTTACTGGGCGTAAAGCGCGTGTAGGCGGGCTGGAAAGTTGGGGGTGAAATCC
+
FFFFF:FFFFFFFFFFFFFFFFFFFFFFFFFFFFFFFFFFFFFFFFFFFFFFFFFFFFFFFFFFFFFFF:F:FFFF,FFFF:,FFFFF:FFFFFFFFFFFFFFFFFFFFFFFFF:FFFFFFFF:FFFFF::FFFFF,FFFFFFF::FFF:FFFFFFFFFFFFFFF:FF,F,,FFFFFFFFFFFF:FFFF:FFFFFFFFF:F:FFFFFFF:FF,FF:FFFF,FFFFFFFFFFFF:F,FFFFFF:FF:F:F:
@A00920:152:HGHKKDRXX:2:2106:10303:6715 1:N:0:AGGAGTGG+TAAGTTCC
ACTCCTACGGGAGGCAGCAGTGAGGGATATTGCGCAATGGGGGAAACCCTGACGCAGCGACGCCGCGTGGGCGATGAAGGCTTTCGGGTCGTAAAGCCCTTTTCCCACTGAGGAGAACAAGGACAGTAGGTGGGGAATAAGTCTCGGCTAACTACGTGCCAGCAGCCGCGGTAAAACGTAGGAGGCGAGCGTTATCCGGAGTTACTGGGCGTAAAGCGCGTGCAGGCGGTCGGGTAAGTGGCGGGTGAAA
+
FFF::FFF:FF,FFFFFFFFFFFFFFFF,F:F:FFF:FFFFFFFFFFFFFFFF:FFFFFFFFFFFFFFFFFFFFFFFFFFFFFFFFFF:FFFFFFFFFFFFFFFFFFFFFFFF:FF,FFFFFFFFFFFFFFFFFFFFFFFFFFFFFFFFFFFFFFF:FFFFF:FFFFFFFFFFFFFFFFFFFFFFFFFFFFFF:FFFFFFFFFFFFFFFFFFF:FFFFFF:FFFFF:FFFFFFFFF,FFFFFFFFF:FFF
@A00920:152:HGHKKDRXX:2:2106:30671:7232 1:N:0:AGGAGTGG+TAAGTTCC
ACTCCTACGGGAGGCAGCAGTGGGGAATCTTGCGCAATGGCCGAAAGGCTGACGCAGCGACGCCGCGTGCGGGAGGAAGCCCTTCGGGGTGTAAACCGCTGTCAGGAGGGACGAGTGCCCCGGGGAGGCAATGCCCTTGGGGAGAGACGGTACCTCCAGAGGAAGCACCGGCTAACTCCGTGCCAGCAGCCGCGGTAATACGGAGGGTGCGAGCGTTGTTCGGAATTATTGGGCGTAAAGCGCACGTAGG
+
FFFFFFFFFFFFFFFFFFFFFF:FFFFFFFFF::FFFFFF,FFFFFF:FFFFFFFFFFFFFFFFFFFFFFFFFFFFFFFFFFFFF:FF:FFF,:FFFF,:FFFFF:F:FFFFF:F:FFFFF:FFF::,FFFFFFFFFFFFFFFFFFFF:FFFFF::FFFFFFFFF:::F:F:FFF:FFFFFFFFFFFF:FFF:FFF::FFFFFF,FFFFFFFFFFFFFFFF:FFFFFF:::F:FFFF:F:,:FFFFFF:F
@A00920:152:HGHKKDRXX:2:2106:19985:7670 1:N:0:AGGAGTGG+TAAGTTCC
ACTCCTACGGGAGGCAGCAGTGGGGAATCTTGCGCAATGGCCGAAAGGCTGACGCAGCGACGCCGCGTGCGGGAGGAAGCCCTTCGGGGTGTAAACCGCTGTCAGAGGGGACGAAAGCCCGGGGGAGGCAATGCCCATCGGGGATGACGGTACACTCAGAGGAAGCACCGGCTAACTCCGTGCCAGCAGCCGCGGTAATACGGAGGGTGCGAGCGTTGTTCGGAATTATTGGGCGTAAAGCGCACGTAGG
+
FFF:,FFFF:FFF:F,:FFFFFF:F:,FFFFFFFFFFFFFFFF::F:FF:FFFFFFF:F:FFFF,FFF,FFF::F,:FFFFFF:F:FFFFF,,:FF:FFFF:FF:FF:F,FFFFFFFFFFF:FFFF:FF:,FFFFF:F:FFFFF:F,FFFF:F,F,:F:FF,FFF,F:FFFFF:F,:F,FF::,F:F:,:FF:FFF:F:F:F:FF,::F:FF:F:F,F:,FF:::FFF::F,FF,F:FF,FF::F,:FF,
@A00920:152:HGHKKDRXX:2:2106:29451:7811 1:N:0:AGGAGTGG+TAAGTTCC
ACTCCTACGGGAGGCAGCAGTTTGGAATTTTGGACAATGGGCGAAAGCCTGATCCAGCGACGCCGCGTGGACGATGAAGGTCTTCGGATCGTAAAGTCCTTTTGCAAGGGAAGAATATTTTGACGGTACCTTGCGAATAAGAGGTTGCTAACTCTGTGCCAGCAGCAGCGGTAATACAGAGACCTCAAGCGTTATCCGGAATCATTGGGCGTAAAGCGTGCCGATAGGTGGTTAAGAAAGTCAGATGTGA
+
:FFF,FFFFFFFFFFFFFFFFFFFFFFFFFFFFFFFFFFFFFFFFFFFFFFFFFFFFFFFFFFFFFFFFFFFFFFFFFFFFFFFFFFFFFFFFFFFFFFFFFFFFFFFFFFFFFFFFFFFFFFFFFFFFFFFFFFFFFFFF:FFFFFFFFFFFFFFFFFFFFF:F:FFFFFFFFFFFFFFFFFF::FFFFFFFFFFFFFF,FFFF,FFFFFFFFFFFFFFFFFFFFFFFFFF:F:F:FFF::FFFFFF:F
@A00920:152:HGHKKDRXX:2:2106:27398:8265 1:N:0:AGGAGTGG+TAAGTTCC
ACTCCTACGGGAGGCAGCAGTGGGGAATATTGCACAATGGGCGAAAGCCTGATGCAGCAACGCCGCGTGCGGGACGAAGGCCTTAGGGTTGTAAACCGCTTTCAGCAGGGAAGAAAATGACGGTACCTGCAGAAGAAGCGCCGGCTAACTACGTGCCAGCAGCCGCGGTAATACGTAGGGCGCAAGCGTGGTCCGGAATTATTGGGCGTAAAGAGCTCGTAGGCGGCTTGTCGCGTCGGAGGTGAAAGCC
+
FFFFFFFFFFFFFFFFFFFFFFFFF,FFFFFFFFFFF:FFFFFFFFFFF:FFFFFFFFF::FFFFFFFFFFFFF,FFFFFF:F,FFFFFFFFFFFFFFFFF:FFFF:FFFFFFF,FFFFFFFF:FFFFFFFF::FF,FFFFFFFF:FFFFFF:FFFF:FFFFFFFFFFFFFFFFF,FFFFF:FF,FFFF,F:F:FFF,F:FFF::FFFFF:FFFFFFF:FFF:FFF:FFFFFFFFFFF:F,:F:F:,FFF
@A00920:152:HGHKKDRXX:2:2106:11297:9126 1:N:0:AGGAGTGG+TAAGTTCC
ACTCCTACGGGAGGCAGCAGCAGGGAATCTTGCGCAATAGGCGAAAGCCTGACGCAGCAACGCCGCGTGGGGGATGAAGGCTCTCGGGTCGTAAACCCCTTTCAGCAGGGACGATAATGACGGTACCTGCAGAAGAAGCCCCGGCCAACTACGTGCCAGCAGCCGCGGTAACACGTAGGGGGCAAGCGTTGTCCGGATTTATTGGGCGTAAAGAGCTCGTAGGTGGTTCGGTAAGTCAGGTGTGAAACCT
+
,:FF:FFF:FFF:FF,FFFFFFFFFFFFFFFFFFFFFFFFFFFFF:FF:FFFFFFFFFFFFFFFFFFFFFFFFFFFF,FFFF,FFFFFFFFFFF,FFFFFFFFFFFFFFFFFFFFFFFFFFFFFFFFFFFFFFFF:,,F:FFFFF:FFFFFF:FFFFFFFFFFFFFFFFFFF:FF,FFFFFFFFFFFFFFFF:FFFFFFFFFFFFFFFFF,FF:F::FFFF:FFFFFFFFFF:FFF::F,FF:FFFFFF,
@A00920:152:HGHKKDRXX:2:2106:2591:9361 1:N:0:AGGAGTGG+TAAGTTCC
ACTCCTACGGGAGGCAGCAGTGGGGAATTTTGGACAATGGGGGCAACCCTGATCCAGCAATGCCGCGTGAGTGAAGAAGGCCTTCGGGTTGTAAAGCTCTTTTGTCAGGGAAGAAAAGGCTGTGGCTAATATCCACAGCTGCTGACGGTACCTGAAGAATAAGCACCGGCTAACTACGTGCCAGCAGCCGCGGTAATACGTAGGGTGCAAGCGTTAATCGGAATTACTGGGCGTAAAGCGTGCGCAGGCG
+
FFFFFFFFFFFFFFFFFFFF:FFFFFFFFFFFF,FFFFFFFFFFF:FFFFFFFFFFFF,,FFFFFFF:FFFFF::FFFFFF,:FFFFFF,F:F,FFFFF:FFFFFFFFFFF,FF,F,FFFFFFFFFFFFFFFFFFF:FFFFFFFFFFFFFFF:FFFFFFFF,FFFFFFFFF:FFF:FFFFFFFFFFFFFFFFFF,:F,FF,FFFFFFFFFFFFFF:FFFFFF,FFFFFFFFFFFFF,FFF,FFFFFFFFF
@A00920:152:HGHKKDRXX:2:2106:12355:9424 1:N:0:AGGAGTGG+TAAGTTCC
ACTCCTACGGGAGGCAGCAGTAAGGAATATTGCACAATGGACGCAAGTCGGACGGAGCAACGCCGCGTGGGGGACGAAGGCCCTAGGGTTGTAAACCCCTTTTGCGAGGGAAGAAGATCTGACGGTACCTCGCGAATAAGTCACGGCTAACTACGTGCCAGCAGCCGCGGTAATCCGTAGGTGGCGAACGTTGTCCGGATTCACTGGGCGTAAAGCGTGCGTAGGTGGTTCGTTAAGTCTGCCGTGAAAG
+
FFF:FF,FFFFFFFFFFFFFFFFFFFFF:FFFFFF:FFF:FFFFFFFFFFFFFFFFFFFF:FFFFFFFFFFFFF,FFFFFFFF,FFFFFFFFFFFFF:FFFFFFFFFFFFFFF:F,FF:FFFFFFFFF:FFFFFFFF,FFFFFFFFFF:FFFFFFF:FF:FFFFFFFFFF:FFF,FF:FFFFF,F:F,FFFF,FFFFFF:FFFFFFF:FFFFFFFFF,FFF::FF:FFFFFFF,F:FFFFFFFFFFFFFF
@A00920:152:HGHKKDRXX:2:2106:29577:9439 1:N:0:AGGAGTGG+TAAGTTCC
ACTCCTACGGGAGGCAGCAGTGGGGAATATTGCACAATGGGCGCAAGCCTGATGCAGCCATGCCGCGTGTATGAAGAAGGCCTTCGGGTTGTAAAGTACTTTCAGCGGGGAGGAAGGGAGTAAAGTTAATACCTTTGCTCATTGACGTTACCCGCAGAAGAAGCACCGGCTAACTCCGTGCCAGCAGCCGCGGTAATACGGAGGGTGCAAGCGTTAATCGGAATTACTGGGCGTAAAGGGTGTGCAGGCG
+
FFFFFFFFFFFFFFFFFFFFFFFFFF,FFFFFFFFFFFFFFFFFFFFFFFFFFFF:FFFFFFFFFFFFFFFFFF,FFFFFFFFFFFFFFFFF:FFFFFFFFFFFFFFFFFFFFFFFFFFFFF:FFFFFFFFFFFFFFFFFFFFFFFFFFFFFFFFFFF:FFFFFFFFFFFFFFFFFFFFFFFFFFFFFFFFFFFFFFFFFFFFFFFFFFF:FFFFFFF:FFFFFFF:FFFFFFFFFFFFFFFFFFFF:FF
@A00920:152:HGHKKDRXX:2:2106:19777:9878 1:N:0:AGGAGTGG+TAAGTTCC
ACTCCTACGGGAGGCAGCAGTGGGGAATATTGGACAATGGGGGAAACCCTGATCCAGCAATGCCGCGTGAGTGATGAAGGCCTTAGGGTTGTAAAGCTCTTTCGACGGGGACGATGATGACGGTACCCGTAGAAGAAGCCCCGGCTAACTTCGTGCCAGCAGCCGCGGTAAGACGAAGGGGGCTAGCGTTACTCGGAATTACTGGGCGTAAAGCGTGCGTAGGTGGTTCGTTAAGTCTGATGTGAAAGCC
+
FF:,:FFF:FFFFF,FFFFFFFFF:FF:FFFF:FF:F:FF:FFF:F,FF:F:FFFFFFF:FFFFFF:F,F,:FFFF,FFFFF:FFF::FFFFFFFFFFF:FFFFFFFFF,FF:FF:FF:FFFFFFFF:FFF::F,F,FFF:FFFF:FFFFFF:FFFFFFFFFFFFFF,FF,FFFFFFFFF,FF::FF:FFFFFF:FFFFFFFFF:FFFFF,F:FFF,:FF:FFF,FFF:FFFFFFF:F:F:FFF,FFF,F
@A00920:152:HGHKKDRXX:2:2106:25183:10034 1:N:0:AGGAGTGG+TAAGTTCC
ACTCCTACGGGAGGCAGCAGTCGGGAATTTTGGGCAATGGGCGAAAGCCTGACCCAGCAACGCCGCGTGAAGGATGAAATCCCTCGGGATGTAAACTTCGCCAGAACGGGACGAATAAGTCTAAGCCAATAAGTTAGGCGATGACGGTACCGTTTGTAAGCTCCGGCTAACTCTGTGCAAGCAGCCGCGGTACTAAAGAGGGTGCAAACGTTGCTCGGACTTATTGGGCGGACTGCGCGTGTCGGCGGTC
+
,,FFFFFFFFFFFFFFFFFFFFFFFFFFFFFFFFFFFFFFFFFFF:FFFFF,FFFFFFFFF,F,FFF:F:::F:FFF:FF,FFFFFF,F:FFFFFFF,FFF:FFF:FFFFF,:FF:,,F,FFFFFFFFFFFF,FF,,F:F:,:,,F:FFFFF::,F:FFFFFFF:FFFF:FFFF:FFF,FFFFF:FFF,F,:FFF,,:FFFFFFF::FF,FF:::FF:FF:,F,FFFFF:,F,:FF:FFF:FFFF:FFFF
@A00920:152:HGHKKDRXX:2:2106:26558:10222 1:N:0:AGGAGTGG+TAAGTTCC
ACTCCTACGGGAGGCAGCAGTGGGGAATATTGGACAATGGGCGAAAGCCTGATCCAGCAATGCCGCGTGAGTGATGAAGGCCTTAGGGTTGTAAAGCTCTTTTACCCGGGAAGATAATGACTGTACCGGGAGAATAAGCCCCGGCTAACTCCGTGCCAGCAGCCGCGGTAATACGGAGGGGGCTAGCGTTGTTCGGAATTACTGGGCGTAAAGCGCACGTAGGCGGCTTTGTAAGTTAGAGGTGAAAGCC
+
FF:FFFFFFFFFFFFFFFFFFFFFFFFFFFFFFFFFFFFFFFFFFFFFFFFFFFFFFFFFFFFFFFFFF:FFFF:FFFFFFFF:FFFFFFFFFFFFFFFFFFFFFFFFFFFFFFFFFFFFFFFFFFFFF:FFFF,FFFFFFFFFFFFFFFFFFFFFFFFFFFFFFFFFFF:FFFFFFFFFFFFFFFFFFFFFFF:FF,FFFFFFFFFFFFFFFFFFFFFFFFFFFFFFF:FFF:FFFFFFFFFFFFFF,:
@A00920:152:HGHKKDRXX:2:2106:31177:10332 1:N:0:AGGAGTGG+TAAGTTCC
ACTCCTACGGGAGGCAGCAGTGGGGAATCTTGCGCAATGGCCGAAAGGCTGACGCAGCGACGCCGCGTGCGGGAGGAAGCCCTTCGGGGTGTAAACCGCTGTCAGGGGGGACGAGTGCCCCGGGGAGGCAATGCCCTAGGGGAGAGACGGTACCTCCAGAGGAAGCACCGGCTAACTCCGTGCCAGCAGCCGCGGTAATACGGAGGGTGCGAGCGTTGTTCGGAATTATTGGGCGTAAAGCGCACGTAGG
+
,FFFFFF:::FFFFFFFFFFFFFFFFFFFFFFFFFFFFFFFFFFF:FFFFFFF,FFFFF:FFFFF:FFFFFFFFFFFFFFFFFFFFFFF:FFFFF:FFFFFFFFFFFFFFFFFF::FFFFFFFFFFFFF:FFFFFFF:FFFF:F:F:FFFF:FFFFFFFFFFF,F,:FFFFF::FF,:,:FF::FF::F,FF:FF:::F:F:FFFFF:F,FFF::FFFF:FFF:,FF:F,F,F:FFF::,:::F:FF,FF
@A00920:152:HGHKKDRXX:2:2106:32949:10363 1:N:0:AGGAGTGG+TAAGTTCC
ACTCCTACGGGAGGCAGCAGTCGAGAATCTTCCGCAATGGACGAAAGTCTGACGGAGCGACNCNGCGTGGTGGATGAAGTCCTTAGGGACGTAAACACCTTTTATGAGGGAGGAAGTTTATTGACGTTACCTCATGAATAAGGGGCTCCCAACTCTGTGCCAGCAGGAGCGGTAATACAGAGGCCCCAAGCATTACCCGGATTTACTGGGCGTAAAGGGTGCGTAGGCGGTTATATTAGTCTTGTGTTAA
+
:FFFFFFFFFFFFFFFFFFFF:FFF:FFFFFFF,FFFFFFFFF:FFFFFFF:FFF:FFFFF#F#FFFFFFFFFFFFFFFF:FFFFFFFFFFFF,F:FFFFFFFFFF,FFFFFFFFFFFFFFFFFFFFFFFFFFFFF:FFFFF:FFFFFFFFFFFFFFFFF:FFFFF:,FF:FFFFFFF:FF:F:FFFFFF:FFFFFFFFFFFF:F:F:F:FF:FF:,FFF:FFFFFFF:FFF:FF:F:FF:FF,:FFFF:
@A00920:152:HGHKKDRXX:2:2106:5448:10426 1:N:0:AGGAGTGG+TAAGTTCC
ACTCCTACGGGAGGCAGCAGTAAGGAATATTGCACAATGGGCGCAAGCCTGATGCAGCAACGCCGCGTGCCCGAGGACGGCCTTCGGGTTGTAAAGGGCTTTTCTGGCTGACGAGGAAGGACGGTAGGCCAGGAATAAGCGTCGGCTAACTACGTGCCAGCAGCCGCGGTAAAACGTAGGACGCGAGCGTTATCCGGATTTACTGGGCGTAAAGCGCGGGCAGGCGGTGGTCCAAGTCGGACGTGAAAGC
+
FFF:FFFFFFFFFFFFFFFFF:FFFFFFFFFFFFFFFFFFFFFFFFFFFFFFFFFFFFFFFFFFFFFFFFFFFFFF,FFFFF,FFFFFFFFFFFF:FFFFF:FFFFFFFFFFFFFFF,FFFFFFFFFFFFFF:F,F:FFFFFFFFFFFFFF:FFFFFFFF:FFFFFFFFFF,FFFFFFFFF:FFFF:FFFFFFFFFF:F:FFF:FFFFF::FFFFFFF:FFFFFFFFFF:F:F,FFFF,:FFFFFF:FFF
@A00920:152:HGHKKDRXX:2:2106:4282:10755 1:N:0:AGGAGTGG+TAAGTTCC
ACTCCTACGGGAGGCAGCAGTGGGGAATCTTGCGCAATGGCCGAAAGGCTGACGCAGCGACGCCGCGTGGGGGAGGAAGCTTTTCGGAGTGTAAACCCCTGTCAGGAGGGAAGAAGGTCCCGAAGAGGAAATGCTTTGGGGATGACGGTACCTCCAGAGGAAGCACCGGCTAACTCCGTGCCAGCAGCCGCGGTAATACGGAGGGTGCGAGCGTTGTTCGGAGTTACTGGGCGTAAAGAGTATGTAGGCG
+
FFFFFFFFFFFFFFFFFFF:F,F:FFFFFFFFFFFF,FFFFFFFFFFFFFFFFFFFFF:FFFFFF,F:FF:FFFFFF,FFFF:FFFFFFF:FFFFFFFF:FFFF:FF:FFF::FFFFFFFFFFFFFFFF:FFF:F:FFFFFF:FFFF,FFFFFFF:FFFFF,FFFFFF::FFFFFFF,FFFFFFFF:FFFFF:F,FFFF,:FFFFF,FFFFFFFFFFFFF:,FFFFFF,,FFF:,FFF:FFF,,,FFFFF
@A00920:152:HGHKKDRXX:2:2106:29125:10817 1:N:0:AGGAGTGG+TAAGTTCC
ACTCCTACGGGAGGCAGCAGTGGGGAATATTGGACAATGGGCGAAAGCCTGATCCAGCCATGCCGCGTGAGTGATGAAGGCCTTAGGGTTGTAAAGCTCTTTCAGTAGGGAAGATAATGACGGTACCTACAGAAGAAGCCCCGGCTAACTTCGTGCCAGCAGCCGCGGTAATACGAAGGGGGCTAGCGTTGTTCGGATTTACTGGGCGTAAAGCGCACGTAGGCGGATCGTTAAGTCGGGGGTGAAATCC
+
FFFFFFFFFFFFFFFFFFFFFFFFFFFFFFFFFFFFFFFFFFFFFFFFFFFFFFFFFFFFFFFFFFFFFFFFFFFFFFFFFFFFFFFFFFFFFFFFFFFFFFFFFFFFFF:FFFFFFFFFFFFFFFFFFFFFFFFFFFFFFFFFFFFFFFFFFFFFFFFFFFFFFFFFFFFFFFFFFFFFFFFF,FFFFFFFFFFF:FFFFFFFFFFFFF:,FFFFFF:FFFFFFFFFFFFF,FFFFFFFFFFFFFFFFF
@A00920:152:HGHKKDRXX:2:2106:2691:10848 1:N:0:AGGAGTGG+TAAGTTCC
ACTCCTACGGGAGGCAGCAGTGGGGAATATTGCGCAATGGGCGGAAGCCTGACGCAGCGACGCCGCGTGGGGGATGACGGCCTTCGGGTTGTAAACCTCTTTCGACCGGGACGAAGGGTGTCTGACGGTACCGGTAGAAGAAGCACCGGCCAACTACGTGCCAGCAGCCGCGGTAATACGTAGGGTGCGAGCGTTGTCCGGAATTATTGGGCGTAAAGAGCTCGTAGGCGGTGTGTCGCGTCGGTCGTGA
+
FFFFFFFFFFFFFFF,FFFF:FFFFF,FF:FFFFFFFFFFFFFFFFFFFFFFF:F:FFFFFFFFFFF:FFFFFFFFF:FFFFFFFFFFFFFFF,F::FFFFFFFFFFFFFF:FF:FFFFFFFFF,FF:F:FFFFF,FFFFFFF:FFFFFF:FFFFFFFFFFFFFFFFFFFFFFFFFFF:FFFFFFFFFFFFFF::FFFFFF::,F:FFFFFFFFFFFFFFF:FFFFFFFFFF:FFFFFF::::FFFF::F
@A00920:152:HGHKKDRXX:2:2106:27724:12367 1:N:0:AGGAGTGG+TAAGTTCC
ACTCCTACGGGAGGCAGCAGTAAGGAATATTGGTCAATGGACGCAAGTCTGAACCAGCCATGCCGCGTGAAGGATGAAGGTCCTCTGGATTGTAAACTTCTTTTATATGGGACGAAACCTCTTATTCTTAAGAGACTGACGGTACCATAGGAATAAGCACCGGCTAACTCCGTGCCAGCAGCCGCGGTAATACGGAGGGTGCAAGCGTTATCCGGATTCACTGGGTTTAAAGGGTGCGTAGGAGGGCAGG
+
FFFFFFFFFFFFFFFFFFFFFFFFFFFFFFFFFFFFFFFFFFFFFFFFFFFFFFFFFFFFFFFFFFFFFFFFFFFFFFFFFFFFFFF:FFFFFFFFFFFFFFFFFFFFFFFFFF:FFFFFFFFFFFFFFFFF:FFFFFFFFFFFFFFFF,F:FFFFFFFFFFFFFFFFFFFFFFFFFFFFF,F:FF:FFFFFFFFFFFFFFFFFFFFF,FFFFF,:FF,FFFFFFFFFFF::FFF,FFFFF,FF:,FFFF
@A00920:152:HGHKKDRXX:2:2106:23393:12821 1:N:0:AGGAGTGG+TAAGTTCC
ACTCCTACGGGAGGCAGCAGTGGGGAATATTGCACAATGGGCGCAAGCCTGATGCAGCAACGCCGCGTGCGGGAAGAAGGCCTTAGGGTTGTAAACCGCTTTCAGCAGGGAAGAAAATGACGGTACCTGCAGAAGAAGGAGCGGCCAACTACGTGCCAGCAGCCGCGGTGACACGTAGGCTCCAAGCGTTGTCCGGATTTATTGGGCGTAAAGAGCTCGTAGGCGGTTTAGTAAGTCGGGTGTGAAAACT
+
FFFFFFFFFFFFFFF:FFFF,FFFFF,FFFFFFFFF:FFFFFFFF:FFF,FFFFFFFFFFFFFFFFFFFFFFFFFFFFFFFFFFFFFFF:FFFFFFFFFFFFFFFFFFFF:,FFFFFFFFFFFFFFFFFFFFFFF:FFFFFFFFFFFFFFFFFFFFFFFFFFFFFFFFFFFFFFFFFFFFFFFFFFFF:FFFFFFF,F,FFFFFFFFFFF::FFFFFFFFFFFFFFFFFF::FFF:F:FFF:F:FFFFF:
@A00920:152:HGHKKDRXX:2:2106:15872:13072 1:N:0:AGGAGTGG+TAAGTTCC
ACTCCTACGGGAGGCAGCAGTAGGGAATATTGCACAATGGACGCAAGTCTGATGCAGCAACGCCGCGTGCTCGATGAAGGCCTTCGGGTTGTAAAGGGCTTTTCGGGGAGATGAGGAAGGACAGTATCCCCGGAAGAAGGATCGGCTAACTACGTGCCAGCAGCCGCGGTAAAACGTAGGATCCGAGCGTTATCCGAATTCACTGGGCGTAAAGCGCGTGCAGGCGGCCGAGTAAGTTGGATGTGAAATC
+
F,F,:,FF,FFF::FF:,FFFFFFFFFFFFFF,FFF,,:FFFFFFFFFFFFFFFFFFFFFF:FFFF:,:FFFF,F:FF,FFFFF:FF::FF,FFFFFFFF:,:FFF:FFFFF:,:FFFFFF,:FF:FFFFF:FFFFFFFFFF,FFFFFF:FFFF,FFFFFFFFFFFF:FFFFFFF:::,:FFFFF::F:F:FF,FFFFF:F,FFF,F,,FFFFF,FFFFF:F,FF:FFF:,FFF,F::,,FF,:F::F::
@A00920:152:HGHKKDRXX:2:2106:16604:13275 1:N:0:AGGAGTGG+TAAGTTCC
ACTCCTACGGGAGGCAGCAGTAGGGAATATTGGTCAATGGGTGCAAGCCTGAACCAGCCATGCCGCGTGCAGGAAGACGGCCTTCTGGGTTGTAAACTGCTTTTACCAGGGGATAAAAGGCCCATGCGTGGGACATTGAAGGTACCTGGTGAATAAGCCACGGCTAACTACGTGCCAGCAGCCGCGGTAATACGTAGGTGGCGAGCGTTGTCCGGATTTATTGGGTTTAAAGGGTGCGTAGGCGGCCTAT
+
F:FFFFFFFFFFFFFFFFFFFFFFFFFFFFFFFFFFFFFFFFFFFFFFFFFFFFFFFFFFFFFFFFFFFFFFFF:FFFFFFFF:FFFFFFFFFFFFFF:FFFF:FFFFFFFFFFFFFFFFFFFFFFFFFFFFFFFFFFF:FFFFFFFFFFFFFFFFFFFFFF:F:FFFFFFFFFFFFFFFFFF:FFFFFFFFFFFFFFFFFFFFFFFFF:FFFFFFFFFFFFFFFF,FFFFFFFFFFFFFFF:F:FFFF,
@A00920:152:HGHKKDRXX:2:2106:11605:13448 1:N:0:AGGAGTGG+TAAGTTCC
ACTCCTACGGGAGGCAGCAGTCGAGAATCTTCCGCAATGGGCGAAAGCCTGACGGAGCGACGCCGCGTGGTTGATGAAGTCCTTCGGGACGTAAAAACCTTTTATGAGGGAAGAAGTTTATTGACGTTACCTCATGAATAAGGGGCTCCCAATTCTGTGCCAGCAGGAGCGGTAATACAGAAGCCCCGAGCATTACCCGGATTTACTGGGCGTAAAGGGTGCGTAGGCGGTTATATTAGTCTTGTGTTAA
+
FFFFFFFFFFFFFFFFFFFFFFFFF,F:FFFFFFFFFFFFFF:FFFFFFFFFFFFFFFFFFFFFFFFFFFFFFFFF:FFFFFFFFFFFFFFFFFFFFFFF:FFFFFFFFFFFFFFFFFFFFFFF:FFFFFFFFFFFFFFFFFFFFFFFFFFFFFFFFFFFFFFFFFFFFFFFFFFFFFFFFFFFFFFFFFFF::FFF:F,:,FFFFFFFFFFFFFFFFFFF:FFFFFF:F:FFFF,F,FFFFFFFFFFFF
@A00920:152:HGHKKDRXX:2:2106:24677:13573 1:N:0:AGGAGTGG+TAAGTTCC
ACTCCTACGGGAGGCAGCAGTGAGGAATCTTCCACAATGGGCGAAAGCCTGATGGAGCAACGCCGCGTGCAGGATGAAGGCCTTCGGGTTGTAAAGCCCTTTTGTACGGGAAGAAAAGCTTTAGGTTAATACCCTGAGGTCATGACGGTACCCAAAGAATAAGCACCGGCTAACTTCGTGCCAGCAGCCGCGGTAATACGAAGGGTGCAAGCGTTACTCGGAATTACTGGGCGTAAAGCGTGCGTAGGTG
+
FFFFFFFFFFFFFFFFFFFFFFFFFFFFFFFFFFFFFFFFFFFFFFFF:FFFFFFFFFFFFFFFFFFFFFFFFF,FFFFFFFFFFFFFFFFFFFFFFFFFFFFFFFFFFFFFFF:FFFFFFFF:FFFFFFFFFF:F:FFFFFFFFFFFFFFFF,FFFFFFFFFFFFFFFFFFFFF,FFFFFFFFFFFFFFFFFFFF:FFFFFFFFFFFFFFFFFFFFFFFFFFFFFFFFFFFFFFFFFFF:F,FFFFFFF
@A00920:152:HGHKKDRXX:2:2106:2085:14152 1:N:0:AGGAGTGG+TAAGTTCC
ACTCCTACGGGAGGCAGCAGTGGGGAATTGTTCGCAATGGACGAAAGTCTGACGACGCAACGCCGCGTGAAGGATGAAGGTCTTCGGATTGTAAACTTCTGTGGGGTGGGAAGAACTGTTTCCTGAACAATACCCAGGGAATTTGACGGTACCACCTGAGGAACCCCCGGCTAACTCTGTTCCAGCAGCCGCGGTAATACAGAGGGGGCAAGCGGAGATCGGAATTACTGGGCGTAAAGCGCGCGAAGGC
+
FFFFFFFFFFFFFFFFFFFFFFFFFFFF,FFFFFFFFFFF,FFFFF:,FFFFFFFFFFFFFFFFFFFFF,FFFFFFF:FF:FFFFFF:FFFF:FFF,,FFFF,FF:FFFFF,FFFF::F:,:F,,F,FF:,,:F,,,F,:,,,F,F,,:F:FF:FF:,F,,F,,:F,F,,FFFFFF,FFFFF:F:F,FF,FF,,F,F:,FF,,FFF,FFFF,FF,,F,F,,FF,:FF,FFFFFFFF::F,,FFFF,F:FF
@A00920:152:HGHKKDRXX:2:2106:27281:14293 1:N:0:AGGAGTGG+TAAGTTCC
ACTCCTACGGGAGGCAGCAGTGGGGAATCTTGCGCAATGGGCGAAAGCCTGACGCAGCAACGCCGCGTGGGGGACGAAGGCCTTCGGGTTGTAAACCCCTTTCAGCAGGGACGAAAATGACGGTACCTGCAGAAGAAGCCCCGGCCAACTACGTGCCAGCAGCCGCGGTAATACGTAGGTGGCAAGCGTTGTTCGGATTCATTGGGCGTCAAGGGTGCGTAGGTGGCTTGGTAAGTTGAAGGTGAAATCT
+
FFFFFFFFFFFFFFFFFFFFFFFFFFFFFFFFFFFFFFFFFFFFFFFFFFFFFFFFFFFFFFFFFFFFFFFFFFFF:FFFFFFFFFFFFFFFFFFFFFF:F:FFFFFFFFFFFFFFFFFFFFFFFFFFFFFFFFFFFFFFF:FFFF:FFFFFFFF:FFFFF,FFFFFFFFFFFFFFFFFFFFFFFF:F,::FFFFF:FFFFFFFF:FF:,:FFFFF:FFFF,FFFF:,:FFFFFFFFF,:FFFF:FFFF:
@A00920:152:HGHKKDRXX:2:2106:27968:14293 1:N:0:AGGAGTGG+TAAGTTCC
ACTCCTACGGGAGGCAGCAGTGGGGAATATTGGACAATGGGGGAAACCCTGATCCAGCCATGCCGCGTGAGTGATGAAGGCCCTAGGGTTGTAAAGCTCTTTCAGCGGGGAAGATAATGACGGTACCCGCAGAAGAAGCCCCGGCTAACTCCGTGCCAGCAGCCGCGGTAAGACGGAGGGTGCTAGCGTTGTTCGGAATCACTGGGCGTAAAGGGCGCGTAGGCGGCTGTGGCAGTCGGGTGTGAAAGCC
+
FFFFFFFFFFFFFFFFFFFFFFFFF:FFFFFFFFFFFFFFFFFFFFFFFFFFFFFFFFFFFFFFFFFFFFFFFFFFFFFFFFFFFFFFFFFFFFFFFFFFFFFFFFFFFFFFFFF:FFFFFFFFFFFFFF:FFFFFFFFFFFFFFFFFFFFF:FFFF:FFFFFFFFFFFFFFFFFFFFFFF:F:FFFFFFF,FFFFFFFFF:FFFFFFFFFFFFFFFFFFFF::FF:FFFFFFFFFFFFFFFF:F:FFFF
@A00920:152:HGHKKDRXX:2:2106:1479:14450 1:N:0:AGGAGTGG+TAAGTTCC
ACTCCTACGGGAGGCAGCAGTGGGGAATATTGGACAATGGGCGCAAGCCTGATCCAGCAATGCCGCGTGTGTGAAGAAGGCCTGCGGGTTGTAAAGCACTTTCAGTTGGGAAGAAAAGCTCGGGGCTAATACCTTCGGGCCTTGACGTTACCAACAGAAGAAGCACCGGCTAACTACGTGCCAGCAGCCGCGGTAATACGTAGGGTGCAGGCGTTAATCGGAATTACTGGGCGTAAAGCGTGCGCAGGCG
+
FFFFFFFFFFFFFFFFFFFF,FFFFFFFF:FFF:FFFFFFFFFFFFFFFFFFFFFFFFF,FFFFFFFFFFFFFF:FFFFFFFFFFFFFFFFFFFFFF:FFFF:FFFFFFFF:FFFFFFFF,FFFFFFFFFFFFF:FFFFFFFFFFFF:FFFFFFFFFFFFFFFFFFFF:FF,FFFFFF,FFFFFFFFFFFFFF:FFFFFFFFF:FFFFFFFFF,FFF:FFFF:FF,FFF,FFFFFFFFFF:FFFFFF:F:
@A00920:152:HGHKKDRXX:2:2106:18728:14575 1:N:0:AGGAGTGG+TAAGTTCC
ACTCCTACGGGAGGCAGCAGTGGGGAATATTGGACAATGGGCGAAAGCCTGATCCAGCAATGCCGCGTGAGTGATGAAGGCCTTAGGGTTGTAAAGCTCTTTTACCAGGGATGATAATGACAGTACCTGGAGAATAAGCTCCGGCTAACTCCGTGCCAGCAGCCGCGGTAATACAGAGGGGGCAAGCGTTGTTCGGAATTACTGGGCGTAAAGGGCGCGTAGGCGGCCTGTTAAGTCGAACGTGAAATCC
+
FFFFFFFFFFFFFFF,FFFFFFFFFFFFFFFFFFFFFFFFFFFFFFFFFFFFFFFFFFFFFFFFFFFFFFFFF:::FFFFF:FFFFFFF:FFFFFFFFFFFFFFFFFFFFFFFFFFFFFFFFFFFFFFFFFFFFFFFFFFFFFFFF:FFFFFFFFFFFFFFFFFFF:F:FFFFFFFFFFFFFF,FFFFFFFFFFFFFFFFFFF:FFFFF,FFFFFFFFFFF::FFFFFFFFFFFFFFFF,FFF:FFFFFF
@A00920:152:HGHKKDRXX:2:2106:22941:15828 1:N:0:AGGAGTGG+TAAGTTCC
ACTCCTACGGGAGGCAGCAGTAAGGAATATTGCACAATGGGCGCAAGCCTGATCCAGCAAAGCCGCGTGCCAGAGGAAGGCCTTCGGGTTGTAAAGGGCTTTTCTGGCTGAAGATACAGGAAGGTCCGCGAGGAAAAAGCGTCGGTTAAATACTTCCAACCACCCCCGGAAAAACGTAGGACGCGACGGTGATCCGGATTTAATGGGCTAAAACCCACGGAGGCCGCCTGTTCACTTCGGAGGTGAAGCC
+
FFFFFFFFFFFFFFFFFFFFF:FFFFFFFFFF,FFFFFFFFFF,FFFFFFFFF,FFFFFF,FFFFFFFF:F:FF:FFFFFFFFF,FFF:FFFFFFF:,FFFFF:,,:,FFF,FF,FF:F,,,F:,:,F,,FF,F:,F,,F:,,F,,:F,,,F:,,,F,,,,,,F,,:F,,F:FF,F:,FFF,,,:,,,FF,,FF,F,FFFFF,FFF:F,,FF:,:,:,FF:,F,:F::FF:::F,,F,FF,,F:::,,,F
@A00920:152:HGHKKDRXX:2:2106:10248:16016 1:N:0:AGGAGTGG+TAAGTTCC
ACTCCTACGGGAGGCAGCAGTAAGGGATCTTGCGACAATGGGCGAAAGCCTGACGCAGCAACGCCGCGTGCGGGATGACGGCCTTCGGGTTGTAAACCGCTTTTCGGGGGGAAGAGGAAGGACGGTACCCCCGGAATAAGTCTCGGCTAACTACGTGCCAGCAGCCGCGGTAAAACGTAGGAGGCGAGCGTTATCCGGATTTACTGGGTGTAAAGCGCGTGTAGGCGGTCGTGCAAGTGAGGCGTGAAAG
+
FFF:FFFFFFFF:FFFFFFFFFFFFFFFFFFFFFF:FFFFFFFFFFFFFFFF:FFFFFFFFFFFFFFFFFF:FFFFFFFFFFFFFFFFFFFFFFFFFFFFFFFFFFFFFFFFFFFFFFFFFFFFFFFFFFFFFFFFF:FFFFFFFFFFFFF:FFFFFFFFFFFFFFFFFFFFFFFFFF:F,FFFFFFFFFFFFFFFFFFFFFFFFFFFFFF,FFFFFFFFFFFFFF:FFFFFFFF,FFFFFFFFFFFF:F
@A00920:152:HGHKKDRXX:2:2106:25834:17268 1:N:0:AGGAGTGG+TAAGTTCC
ACTCCTACGGGAGGCAGCAGTGAGGAATATTGGTCAATGGACGAGAGTCTGAACCAGCCAAGTAGCGTGAAGGATGACTGCCCTATGGGTTGTAAACTTCTTTTATACGGGAATAAAGTGAGGCACGTGTGCCTTTTTGTATGTACAGTATGAATAAGGATCGGCTAACTCCGTGCCAGCAGCCGCGGTAATACGGAGGATCCGAGCGTTATCCGGATTTATTGGGGTTAAAGGGAGCGTAGGCGGACGC
+
FFFFFFFFFFFFFFFFFFFFFFFFFFFFFFFFFFFFFFFFFFF:FFFFFFFFFFFFFFFF:FFFFFFFF:FFFFFFF:FFF,FF,FF:FFFFFFFFFFFFFFFFF,:F:FFFFFF:::FFFFFFFFFF:FFF:F:FF,FFF,FFFF,FF:FFFFFFF::F,FFFFFFFFFFFF:FFFFFF,,FFF:F:FFFFFFFFFFFFFFF,FFF,FF:FFFFFF,FFF,FF,F,FFFF,FFFFFFFFFFF,F:F,FF
@A00920:152:HGHKKDRXX:2:2106:1570:17362 1:N:0:AGGAGTGG+TAAGTTCC
ACTCCTACGGGAGGCAGCAGTAAGGGATCTTGCGACAATGGGCGAAAGCCTGACGCAGCAACGCCGCGTGCGGGATGACGGCCTTCGGGTTGTAAACCGCTTTTCGGGGGGAAGAGGAAGGACGGTACCCCCGGAAGAAGTCTCGGCTAACTACGTGCCAGCAGCCGCGGTAAAACGTAGGAGGCGAGCGTTATCCGGATTTACTGGGTGTAAAGCGCGTGTAGGCGGTCCTGCACGTGGCGCGTGAAAG
+
FFFFFFFFFFF:FFF:FFFFFFFFFFFFFFFFFFFFF:FFFFFFFFFFFFFFFFFFFFFFFFFFFFFFFFFFFFFFFFFFFFFFFFFFF:FFF:FFFFFFF,FFFFFFFFFF:FFFFF:F:FFFFF:FFFFFFFFFFFFFFFF:FFFFFFFFFFFFFFF:FFF:FFFFFFF,,FFFFFFFFFFFFFF:FFFF,FF:FF:FFFFFFFFF,FF,FFF,FFF,FF:FFFFFFFF:FF,,FF,FF:FF:F::F,
@A00920:152:HGHKKDRXX:2:2106:9245:17378 1:N:0:AGGAGTGG+TAAGTTCC
ACTCCTACGGGAGGCAGCAGTGGGGAATATTGGACAATGGGCGAAAGCCTGATCCAGCCATGCCGCGTGAGTGATGAAGGCCCTAGGGTTGTAAAGCTCTTTCAACGGTGAAGATAATGACGGTAACCGTAGAAGAAGCCCCGGCTAACTTCGTGCCAGCAGCCGCGGTAATACGAAGGGGGCTAGCGTTGTTCGGAATTACTGGGCGTAAAGCGCACGTAGGCGGATTGTTAAGTCGGGGGTGAAATCC
+
:FFF:FFFFFFFFFFFFFFFFFFFFFFFFFFFFFFFFFFFFFFFFFFFFFFFFFFFFFFFFFFFFFFFFF:FF::FFFFFFFFFFFFFFFFFFFFFFFFFFFFFFFFFFFFFFFF:FFFFFFFFF:FFFF:FFFFFFFFFFFFFFFF::FFFFFFFF:FFFFFFFFFFFFFFFFFFFFFFFFFFFF:FFFFFFFFFF:FFFFFFFFFFFF::FFFFFFF:FFFFFFFF:FFFFFFF:F:F:FFFF:FF::
@A00920:152:HGHKKDRXX:2:2106:29071:17644 1:N:0:AGGAGTGG+TAAGTTCC
ACTCCTACGGGAGGCAGCAGTGGGGAATATTGCACAATGGGGGAAACCCTGATGCAGCGACGCCGCGTGAGTGATGAAGTATTTCGGTATGTAAAGCTCTATCAGCAGGGAAGATAATGACGGTACCTGACTAAGAAGCACCGGCTAAATACGTGCCAGCAGCCGCGGTAATACGTATGGTGCAAGCGTTATCCGGATTTACTGGGTGTAAAGGGAGCGCAGGCGGAAGGCTAAGTCTGATGTGAAAGCC
+
F,FF:FF:FF:F::F::FFFFFFFFFFFFFFFFFFFFFFFFF:FFFFFFFFFFFFFFFFFFFFFFFFFFFFFFFFF::FFFFFFFFFFFFF,F:FFFFFFFFFFFFFFFFFFFFFFFFFFFFFFFFFFFFFFFFF:FF:FF:FF:FFFFFFFFFFFFF:FF:FFFFFFFFFFFFFF,FFF:FFF:FFFFFFF::FF:FF:FFF:FFFFFFFFF:FFF,:FFFFFFFFFFFFFFFFFFFFFFFFFFFFF,F
@A00920:152:HGHKKDRXX:2:2106:30201:17754 1:N:0:AGGAGTGG+TAAGTTCC
ACTCCTACGGGAGGCAGCAGTGGGGAATTGTTCGCAATGGGCGCAAGCCTGACGACGCAACGCCGCGTGGAGGATGACGGTCTTCGGATTGTAAACTCCTGTTGACCGGGAAGAATGGCCTCGGACCTAACATGTCGGAGGCGTGACGGTACCGGTTGAGGAAGCCACGGCTAACTCTGTGCCAGCAGCCGCGGTAATACAGAGGTGGCAAGCGTTGTTCGGAATTACTGGGCGTAAAGGGCGCGTAGGC
+
FFFFFF:FFFFFFFFFFFFFFFFFFFFFFFFFFFFFFFFFFFFFF:F:FFFFFFFFFFF:,FFFFFFFFFFFFFFFFFFFFFFFFFFF:F,FF,FFFFFFFFFFFFFFFF,:FF,FFFFFFFFFFFF:FFFFFFFFFFFFFFFFFFFFFFFFFFFFFF:FFFFFFFFF,FFF,FFFFFF,FFFFFFFFFFFFFFFFFFFFF,FF:FFFFFFF:FFFFFF,FFFFF:FFFFFFFFFFFFFFFFFFF:,FFF
@A00920:152:HGHKKDRXX:2:2106:24939:18756 1:N:0:AGGAGTGG+TAAGTTCC
ACTCCTACGGGAGGCAGCAGTGGGGAATCTTAGACAATGGGGGCAACCCTGATCTAGCCATGCCGCGTGAGTGATGAAGGCCTTAGGGTTGTAAAGCTCTTTCGCCGGGGAAGATAATGACTGTACCCGGTAAAGAAGTCCCGGCTAACTCCGTGCCAGCAGCCGCGGTAATACGGAGGGGACTAGCGTTGTTCGGAATTACTGGGCGTAAAGGGCGCGTAGGCGGACAGTTTAGTCAGGGGTGAAAGCC
+
F:FFFFFFFFFFFFFFFFFFFFFFFFFFFFFFFFFFF:FFFFFFFFFFFFFFFF:FFFFFFFFFFFFFFFFFFFFFFFFFFFFFFFFFFFFFFFFFFFFFFFFFFFFFFFFFFFFFFFFFFFFFFFFFFFFFFFFFFFFFFFFFFFFFFFFFFFFFFFFFFFFFFFFFFF:FFFFFFFFFF:FFFFFFFFFFF:FFFFFFFFFFFFFFF:FFFFFFFFFFFFFFFFFF:FFF:F:FFFFFFF:FF:FFFF
@A00920:152:HGHKKDRXX:2:2106:5312:18771 1:N:0:AGGAGTGG+TAAGTTCC
ACTCCTACGGGAGGCAGCAGTCGGGAATTTTGCGCAATGGACGAAAGTCTGAAGCAGCAACGCCGCGTGAGTGATGAAGGCCTTCGGGTTGTAAAGCTCTTTTCTCAGGGACGATGATGACTGTACCTGAGGAATAAGCCACGGCTAACTCCGTGCCAGCAGCCGCGGTAATACGTAGGTGGCTAGCGTTGTGCGGATTTACTGGGCGTAAAGCGAGCGCAGGCGGTAGTGCAAGACGCGGGTGAAAGCC
+
FFFFF:FFFF:FFFFFFFFFF,FFFF,F,FFF,,FFFFFF:FFF:,F:FFFF,,FFFFFF,F:FF:F,FFF:FFFFFFFF::FF,FFFFFFFFFF,FFFFF:FF,F,FFFF,FFF:FF::F,FFFFF:F,,FF:,FFFFF:F,FFFFFFF,FFFFFFFFFFFFFFFF:,:FFFFF,:FF,FFF,,FFF,F:F,F:FF,,FF:FFFF,FFF:FF,F,:FF:FFFFFFF,FF:F,FF,F,,F,F,FF,F,:F
@A00920:152:HGHKKDRXX:2:2106:4924:18818 1:N:0:AGGAGTGG+TAAGTTCC
ACTCCTACGGGAGGCAGCAGTGGGGAATTTTGGACAATGGGCGCAAGCCTGATCCAGCAATGCCGCGTGAGTGACGAAGGCCTTCGGGTTGTAAAGCTCTTTTGTCAGGGAAGAAACGGCGGAGGCTAATATCCTCTGCTAATGACGGTACCTGAAGAATAAGCACAGGCTAACTACGAGCCAGCAGCCGCGGTAATACGTAGGGTGCAAGCCTTAATCGGAATTACTGGGCGTAAAGCGTGCGCAGGCG
+
FFFFFF,FFFFFFFFFFFFFFFFFFFFF,FFFFFFF:FFFFFFFFFFFFFFF,FF,FF,FFFFFFFFFF::FFF,FF:FFFFFFFFFF,FFFFFFF,FFFFFFFFFFF:FFFFFFFFFFFFFFFF,FFFF,FFFF,FF,FFFFFFFFFF,FFFFFFFFFFFFF:F:,::FFFFFF::F,FFFFFFFFFFF:F::,F,F:F,FF,FFF,:FF:,FFFFF:::FF,FFFF,F,FFFFF,FF:FFF:FFF:FF
@A00920:152:HGHKKDRXX:2:2106:4933:18959 1:N:0:AGGAGTGG+TAAGTTCC
ACTCCTACGGGAGGCAGCAGTGGGGAATTTTCCGCAATGGGCGAAAGCCTGACGGAGCAACGCCGCGTGAGGGAGGAAGGCCTGTGGGTTGTAAACCTCTTTTCTCAGGGAAGAAGATCTGACGGTACCTGAGGAATCAGCATCGGCTAACTCCGTGCCAGCAGCCGCGGTAAGACGGAGGATGCAAGCGTTATCCGGAATTATTGGGCGTAAAGCGTCCGCAGGCGGCTCAGCAAGTCTGCTGTCAAAG
+
FFFFFFFFFFFFFFFFFFFFFFFFFF:FFFFFFFFF,FFFFFFFFFFFF:FFFFFFFFFFFFFFFFFFFFFFFFFFFFFFFFFFFFFFFFFFFFFFFFFFFFFFFFFFFFFFFFFFFFFFFFFFFFFFFFFFFFFFFFF:FFFFFFFFFFFFFFFFFFFFFFFFFFFFFFFF:FFFFFFFFFFFFFFFFFFF:FFFFF:F:F:FFFFFFF:FFF:FFFFFFF:FFFFFFFFFFFFFFFFFFFF,FF,:FF
@A00920:152:HGHKKDRXX:2:2106:26178:19085 1:N:0:AGGAGTGG+TAAGTTCC
ACTCCTACGGGAGGCAGCAGTGGGGAATTGTTCGCAATGGGCGCAAGCCTGACGACGCAACGCCGCGTGGAGGATGAAGAATTTCGGTTCGTAAACTCCTTTCGACCGAGATGAACACCCCGCAATTTAATACGTTGTGGGACTGACAGTATCGAGAGAAGAAGCCCCGGCTAACTCTGTGCCAGCAGCCGCGGTAATACAGGGGGGGCAAGCGTTGTTCGGAATTACTGGGCGTAAAGGGTTCGTAGGT
+
FFFFFFFFFFFFFFFFFFFFFFFFFFFFFFFFFFFFFFFFFFFFFFFFFFFFFFFFFFF,FFFFFFFFFFFFFFFFFFFFFFFFFFFFFFFFFFFFFFFFFFFFFFFFFFFFFFFFFFFFFFFFFFFFFFFFFF:FFFFFFFFFFFFF,:FFFFFFFFFFFF:,FFFFF:FFFFF,FFFFFFFFF:F,FFFFFFF:F,FFFFFF:FFFFF,FFF:::F:FFFFFFFFFFFF,FFFFFFFFFFFFFFFFFF
@A00920:152:HGHKKDRXX:2:2106:23204:19257 1:N:0:AGGAGTGG+TAAGTTCC
ACTCCTACGGGAGGCAGCAGTAAGGAATATTGCACAATGGGCGCAAGCCTGATGCAGCAACGCCGCGTGCCCGAGGACGGCCTTCGGGGTGTAAAGGGCTTTTCTGGCTGAAGAGCAAGGACGGTAGGCCAGGAATAAGCGTCGGCTAACTACGTGCCAGCAGCCGCGGTAAAACGTAGGACGCGAGCGTTATCCGGATTTACTGGGCGTAAAGCGCGGGCAGGCGGCTGTTCAAGTCGGACGTGAAAGC
+
FFFFFFFFFFFFFFFFFFFF,FFFFFFF:FF,:,FFFFFFFFFFFFFFFFFF,F:FFFFFFFFFFFFFFF:FFFFFF,F,F,FFFFFF,FFFFFF::FFFFFFFF,FFFFFFFF,:FF:FFFFFFF,FF:FFFFF:FFF:F,FFFFFFFFFFFFFFFFFFFF:FFFFFF,FF,FFFFFFFFFFF:FFFFFF:FFFFFF,:FFFFFFFF:F,FFFFFFFFFFFFFFFFFFFF,::FF,F:F,:FFF,:FFF
@A00920:152:HGHKKDRXX:2:2106:4345:19413 1:N:0:AGGAGTGG+TAAGTTCC
ACTCCTACGGGAGGCAGCAGTGGGGAATATTGGACAATGGGCGCAAGCCTGATCCAGCCATGCCGCGTGAGTGAAGAAGGCCTTCGGGTTGTAAAGCTCTTTCAGCCGGAACGAAACGGTCACGGCTAATACCTGTGATCACTGACGGTACCGGAAGAAGAAGCACCGGCTAACTACGTGCCAGCAGCCGCGGTAATACGTAGGGCGCAAGCGTTATCCGGAAATATTGGGCGTAAAGAGCTCGTAGGCG
+
FFFFFFFFFFFFFFFFFFFFFFFFFFFFFFFFFFFFFFFFFFFFFFFFFFFFFFFFFFFFFFFFFFFFFFFFFFFFFFFFFFFFFFFFF,FFFFFFFFFFFFFFFFFFFFFFFFFFFFFFFFFFFF:FF::FFFFFFFFFFFFFFFFFFF:FFFFFFFF,FFFFFFFFFFFFFFFFFF:,FFFFFFFFFFFFFFFF:FFFFFFFFFFFFFFFFFFFFFF,FFF,FFF:FFFFFFFFFFFFFFFFFFFFFF
@A00920:152:HGHKKDRXX:2:2106:21115:19460 1:N:0:AGGAGTGG+TAAGTTCC
ACTCCTACGGGAGGCAGCAGTGGGGAATCTTCGGCAATGGGGGGAACCCTGACCGAGCAACGCCGCGTGAGTGAAGAAGGTTTTCGGATCGTAAAGCTCTGTTGTTAAGGAAGAACGAGTGTGAGAATGGAAAGTTCATACTGTGACGGTACTTAACCAGAAAGGGACGGCTAACTACGTGCCAGCACCCGCGGAAAAACGTAGGTCCCTAGCGTTGTCCGGAATTATTGGGCGTAAAGCTAGCGCAGGC
+
FFFFFFFFFFFFFFFFFFFFF,FFF:FFFFFFFFFFFFFF:FFFFFF:FFFFFFFFFF,FFFFFFFFFF:F,FF:FFFFFFFFFFFFFFFFFFFFF,FFFFFFFFFFF,:FF,FF::F,FFF:,,FFF:FF:,F,FFFFF:F,FFF,:,:FFFF:::FF:FFF,,FFFF,F,:FF,,FF,,:,F:FF,FF,F:,,FF,F:,:F,FFF:F,:F,F,F,F:FF,F,FFFFFF::,FFFFFFF,FF:FF,,:F
@A00920:152:HGHKKDRXX:2:2106:15483:20541 1:N:0:AGGAGTGG+TAAGTTCC
ACTCCTACGGGAGGCAGCAGTGGGGAATCTTGCCCAATGGGCGAAAGCCTGAGGCAGCGACGCCGCGTGAGGGAAGAAGGCCTTCGGGTTGTAAACCTCTTTCAGGAGGGACGAAGCTACTCGGGTTAATAGCCCAGAGGGTGACGGTACCTCCAGAAGAAGCCCCGGCTAACTACGTGCCAGCAGCCGCGGTAATACGTAGGGGGCAAGCGTTGTCCGGATTTACTGGGCGTAAAGAGCGTGTAGGCGG
+
FFFFFFFFFFFFFFFFFFFFFFFFFFFFFFFFFFFFFFFFFFFFFFFFFFF,FFF,FFFFFFFFFFFFFFFFFF,FFFFFFFFFFFFFFFFFFFFFFFFFFFF:FFFFFFFFFFFFFFFFFFFFFFFFF:FFFFFFFFFFFFFFFFFFFFFFFFFFFFF::FFFFFFFFFFFFFFF,FFFF:F:,FFFFFFFFFF:FFFF,F,FFFFF,FFFFF:F:FFFFFF:FFF:FFFFFFF,FFF::,FF,FFF:F
@A00920:152:HGHKKDRXX:2:2106:6759:21527 1:N:0:AGGAGTGG+TAAGTTCC
ACTCCTACGGGAGGCAGCAGTCGGGAATTTTGCCCAATGGACGAAAGTCTGAGGCAGCAACTCCGCGTGAGGGATGAAGGCTCTAGGGTCGTAAACCTCTTTTCTCAGGGCAGATTCAAGACGGTACCTGAGGAATAAGCCACGGCGAACTACGTGCCAGCAGCCGCGGTAATACGTAGGTGGCAAGCGTTGTCCGGATTTACTGGGCGTACAGGGCGCGTAGGCGGCCACCGCACGTCGAGTGTGACAT
+
F:F:FFFFFFFFFFF:FFFFFF:FFFFFFFFFF,F:FFFFFFFFFFFFFFF,FFFFFFFFFF:FFFF,FFFFF:,FF:,FFFFFFFFFFFF:FFF:F:,FFFFFF:,FFF,FFFFFF:,FFFFFF,::FFF:FFFFFFFFFFFFFF,FFFFFFFFFFFFFF,FF:FFFF,F,FFFFF,,FFFFFF,FFFF::F:FFFFF,FF:FF,FFF,,,FFFFF:FFFFFFFFFFF:FFFFF:FFFFF,,FFF,,FF
@A00920:152:HGHKKDRXX:2:2106:30933:21684 1:N:0:AGGAGTGG+TAAGTTCC
ACTCCTACGGGAGGCAGCAGTGGGGAATCTTGCACAATGGGGGAAACCCTGATGCAGCGACGCCGCGTGAGCGATGAAGCCCTTCGGGGTGTAAAGCTCTTTCGACCCGGAAGATAATGACGGTACGGGGAGAAGAAGCTGCGGCTAACTACGTGCCAGCAGCCGCGGTAATACGTAGGCAGCGAGCGTTGTTCGGAGTTACTGGGCGTAAAGCGTGCGTAGGCGGTGGCCCAAGTCTGGTGTGAAATCT
+
FFFFFFFFFFF::FFFFFFFFFFFFFFFFFFFFFFFFFF::FFFF:FFFFFFFFFFFFFFFFFFFFFFFFF:FFFF:FFFFFFFFFFFF:FFFFFFFFFFFFFFFFFFF:FFFFFFFFFFFFFFFFFFFFFFFFF:FFF:FFF,F,FFFFFFF:FF:FFF:FFFFFFFFFFFFFFFF,FFFFFFFFFFFFF:FFFFFFFFFFFFFFFFFF::FFFFFFFFFFF:FF:F::FFFFFFFFFFFFF:FFFFF:
@A00920:152:HGHKKDRXX:2:2106:1190:22529 1:N:0:AGGAGTGG+TAAGTTCC
ACTCCTACGGGAGGCAGCAGTGGGGAATATTGGACAATGGGCGCAAGCCTGATCCAGCCATGCCGCGTGGGTGAAGAAGGCCTTCGGGTTGTAAAGCCCTTTTGTTGGGAAAGAAATCCTGTCGATTAATACTCGGCGGGGATGACGGTACCCAAAGAATAAGCACCGGCTAACTTCGTGCCAGCAGCCGCGGTAATACGAAGGGTGCAAGCGTTACTCGGAATTACTGGGCGTAAAGCGTGCGTAGGTG
+
FFFFFFFFFFF,FFFFFF,FFFFFFFFFF,FFF:FFFFFFFFFFFFFFF:FFFFFFFFF:FFFFFFF:FFFFFFFFFFFFFFFFFFFFFFFFF:FFFFF:F:FFF:FFFFFFFFFFFFFFFFFF,:FFFFFFFFFFFFFFFFFFFFFFFFFFFFF,FFFFFFFFFFFFFFF:FFF:FFFFFFFFFFFFFFFFFFFFFFF::FFFFFFFF::FFFFFFFFFFF:FFF:FFFFFFF,FF:FF,FFFFFFFFF
@A00920:152:HGHKKDRXX:2:2106:10673:22795 1:N:0:AGGAGTGG+TAAGTTCC
ACTCCTACGGGAGGCAGCAGTCGAGAATAATTCACAATGGGGGCAACCCTGATGGTGCAACGCCGCGTGGAGGATGACGGTCTTCGGATTGTAAACTCCTGTCATCCGGGAGTAAGACCTGGCCGTTAATAGCGGACAGGGTTGATAGTACCGGAAGAGGAAGGGACGGCTAACTTCGTGCCAGCAGCCGCGGTAATACGAAGGTCCCAAGCGGTGTTCGGAATCACTGGGCGTAAAGGGAGCGTAGGCG
+
:FFFFFFFF:FFF:FFFFFFFFFFF:F:FF,:F:FFFFF:FFFFFFFFFF:,:F:FFFFFFF:FFFFFF:FFFF:FFFF:FFFFFFFFFFFFFFFFFFFFFFFFFFFFFFFFFFFFFFFFFFFFFFFFFFFFFFFFFFFF:,FFFFFFF,FFFFFFF:FF:FFFFFFFFFFF:FFF,FFFF:F,::F:FFFFFFFFFF:FFFF:FFFFFFFFF,FFF:FFF,:FFF::FFFF::F,FF:FFFF:F:FFFF
@A00920:152:HGHKKDRXX:2:2106:13078:22827 1:N:0:AGGAGTGG+TAAGTTCC
ACTCCTACGGGAGGCAGCAGTAGGGAATTGTTCGCAATGGGCGCAAGCCTGACGACGCAACGCCGCGTGGAGGATGAAGGGCTTCGGCTCGTAAACTCCTTTCGACCGAGATGAACATCCACGGGATTAATACCCTTGTGGACTGACAGTATCGAGGGAAGAAGCCCCGGCTAAATCCGTGCCAGCAGCCGCGGTAATACGGGGGGGGCAAGCGTGGTTCGGAATTACTGGGCGGAAAGGGTTCGTAGGT
+
FF:FFFFF:,FFF,F,:F:FFFFF:FF,FFFFFFFFF,FFFFFF,:FF:FFFFFFFFFF:FFFF:FF,:F,FFFFFF,F:FFF:F,FFFFF:F,FF:FFFFF:FFFFFFFFFFFFFF::F:F:::FF,FFFFF,FFFF:FFFFFFFFFFFFF:FFF,FFFF:FF,FFF:FFFFF,:FF:FF:FFFFFFFFFFFFFFFFFFF:FFFFF:F,FFFFF,FFFFFF,:FFF:FFFFFF,F,F,FFFFFF,FFFF
@A00920:152:HGHKKDRXX:2:2106:12644:25238 1:N:0:AGGAGTGG+TAAGTTCC
ACTCCTACGGGAGGCAGCAGTGGGGAATTGTTCGCAATGGGCGCAAGCCTGACGACGCAACGCCGCGTGGAGGATGAAGGTCTTCGGAATGTAAACTCCTGTTGCCCGGGACGAAACGCCTCGACCTAAAACGTCGAGGTCTGACGGTACCGGGTGAGGAAGCCCCGGCTAACTCTGTGCCAGCAGCCGCGGTAATACAGAGGGGGCAAGCGGTGTTCGGAATTACTGTGCGTAAAGGGCGCGTAGGCGG
+
:FFFFFFFFFFFF:FFFFFFFF,FFFFFF,FF:FFFFFFFFFFFFFFFFFFF,,FFFFFFFFFFFFFFF:FFFFFFFFF:FFF:,:FF,F:FFFFFF:,,FFFF,,:,FFF,FFFF,,,FFF,:FFFFF,,:FF:F:,FFFFF::,,:FFFF,:F:FFF:FFF,:,F,F::FFFF:FFFFF:,::,FF:F:F,,FFFFFFF,:F:FF,:,F,,,FF,FFFF:FFF:,:,,FFFFF,F,F,:FF,,F:F,F
@A00920:152:HGHKKDRXX:2:2106:10131:25520 1:N:0:AGGAGTGG+TAAGTTCC
ACTCCTACGGGAGGCAGCAGTCGGGAATTTTGCCCAATGGACGAAAGTCTGAGGCAGCAACTCCGCGTGAGGGACGAAGGCTCTAGGGTCGTAAACCTCTTTTCTCAGGGAAGATCCAAGACGGTACCTGAGGAATAAGCCACGGCTAACTACGTGCCAGCAGCCGCGGTAATACGTAGGCAGCAAGCGTTGTTCGGAGTTACTGGGCGTAAAGAGTGTGTATGCGGTTCACTAAGTTCGGTGTGAAATA
+
FFFF:FFFFFF:FFFFFFFFFFFFFFFFFFFFFFFF:FFFFFF,:FFFFFF:FFFFFFFFFFFFFFFFF,FFFFFF,FFFFF:FFFFF,FFFFFFFFFFFFFFFFFF,FFFFFFFF,FFFF,:FFFFFFF:F:FFFFF,FFF,:FFFFFFFFF,FF:FF,F:,FFFF,FFFF:FF:FFF,F:FFFFFFFFF,FFF:FFFFFFFF::FF,F,FF:FF::FFFF,FF,FFFFF,FFF,FFF,FF,FF,FF,F
@A00920:152:HGHKKDRXX:2:2106:17309:25989 1:N:0:AGGAGTGG+TAAGTTCC
ACTCCTACGGGAGGCAGCAGTAGGGAATCTTGCGCAATGGGCGAAAGCCTGACGCAGCAACGCCGCGTGGGGGATGAAGGCTCTCGGGTTGTAAACCCCTTTCAGCAGGGACGAAATTGACGGTACCTGCAGAAGAAGCCCCGGCCAACTACGTGCCAGCAGCCGCGGTAACACGTAGGGGGCGAGCGTTGTCCGGATTTATTGGGCGTAAAGCGCACGTAGGCGGCCCGGTAAGTCTCATGGTGAAAGG
+
FFFFFFFFFFFFFFF:FFFFFFFFFFFFFFFFFFFFFFFFFFFFFFFFFFFFF:FFFFFFFFFFFFF:FFFFFFFFFFFFFFFF:FFFF,FFFFFF,FFFFF,F:FFFFFFFFFFFFFFFFFFFFFFFFFF,FF:FF:FFFFFFFFFFFF:,F:FFFFFFF:FFFFFFFFFFFFFFFFFF,:FFFFFFFF:FFFF,FFFFFFFFFFFFF:FFF::FFFF,FFFFFFFFFF,FFFFFFFFFFF:FFFFFF:
@A00920:152:HGHKKDRXX:2:2106:28402:26256 1:N:0:AGGAGTGG+TAAGTTCC
ACTCCTACGGGAGGCAGCAGTGGGGAATCTTGCGCAATGGGCGAAAGCCTGACGCAGCAACGCCGCGTGCGGGATGAAGGCCTTCGGGTTGTAAACCGCTTTCAGTGGGGACGAATTCAGACGGTACCCACAGAAGAAGCCCCGGCCAACTACGTGCAAGCAGCCGCGGTAACACGTAGGGGGCGAGCGTTGTCCGGAATCATTGGGCGTAAAGAGCTCGTAGGCGGCTCAGAAAGTCGGGTGTGAAACC
+
,FF,FFFF:,F::F:FF:FFF,F:FFFFFFFFFFFFFFFFFFFFFFFF,,FFFFFFFFFFF:,F,F:FFFF:F,F:FFFF,,F:FFF,:F,:FFFFF,FF:FFF:FF:FFF:FFF:F:FFFF:FFFF:FF,F,FF:FFF:::F,FFFFFF:FF:,FF,FFFFFFFFFFFF:FF:FF:F,FF::F:FFF:F,F,FFF:F,,FF,FF,F:::FFFFFFFFF,F,FFFFFFFFFF,F:FF:FF,FFFF,:FF,
@A00920:152:HGHKKDRXX:2:2106:21007:26694 1:N:0:AGGAGTGG+TAAGTTCC
ACTCCTACGGGAGGCAGCAGTGGGGAATATTGGACAATGGGCGCAAGCCTGATCCAGCCATGCCGCGTGGATGATGAAGGCCTTAGGGTTGTAAAGTCCTTTCGACGGGGAAGATAATGACGGTACCCGTAGAAGAAGCCCCGGCTAACTTCGTGCCAGCAGCCGCGGTAAGACGAAGGGGGCTAGCGTTGTTCGGAATTACTGGGCGTAAAGCGCACGTAGGCGGACATTTAAGTCAGGGGTGAAATCC
+
FFFFFFFFFFF:FFFFFFFFFFFFFFFFFFF:FFFFF:FFFFFFFFFFFFFFFFFFFFFFFFFFFFFFFFFFFFFFFFFFFFFFFFFFFFF:FFFFFFF:FFFFFFFFFFFFF:FF:FF:FFF:FFFFFFFFFFF:FFFFFFFFFFFFFFFFFFFFF:FFFFFFFFFFFFFF:FF:FFFFFFFFFFFFFFFFFFF:FFFFFFFFF:FFFFFFFFFF:FFFFFFFFFFFFFF:,F,FFFFFFFF:,:F:,F
@A00920:152:HGHKKDRXX:2:2106:14416:28087 1:N:0:AGGAGTGG+TAAGTTCC
ACTCCTACGGGAGGCGGCAGTGGGGAATCTTGCACAATGGGGGAAACCCTGATGCAGCGACGCCGCGTGAGTGATGAAGCCCTTCGGGGTGTAAAGCTCTTTCGGCAGGGACGATAATGACGGTACCTGAAGAAGAAGCTGCGGCTAACTACGTGCCAGCAGCCGCGGTAATACGTAGGCAGCGAGCGTTGTTCGGAGTTACTGGGCGTAAAGGGCGCGTAGGCGGCATATTAAGTCAGCTGTGAAATCT
+
FFF,F:FFFFFFFFFFFFFFFFFFFFFFF:,F:FFFFFFFFFFF:FFFFFFFFFFFF:F:FFFFFF:FFFFFFFFFFFFFFFFF:FFFFFFFFFFFFF:FFFF:FFFF:FFFFFFFFFFFFFFFFFFFFFFFFFFFFFFF,F::FFFFFFFFFFFFF:FFFFFFFFFFFFFF:FFFFFFF,FFF:FFFFF,F:FFF:F:F:FFF:FFFF:FF,FFFFFFFF,FFFFFF:::F::FFFFF::,::,F::::
@A00920:152:HGHKKDRXX:2:2106:1253:28714 1:N:0:AGGAGTGG+TAAGTTCC
ACTCCTACGGGAGGCAGCAGTGGGGAATATTGGACAATGGGGGCAACCCTGATCCAGCAATGCCGCGTGAGTGATGAAGGCCTTCGGGTTGTAAAGCTCTGTTGCCAGGGACGATGATTACGGTACCTGGAGAATAAGCCACGGCTAACTTCGTGCCAGCAGCCGCCGTAATACGAAGGGGGCACGCGTTGTTCGGAATCATTGGGCGGAAAGGGCGTGTAGGCGGTTTGTTAAGTCAGGTGTGAAATCC
+
FFFFFFFFFFFFFFFFFFFF::FFFFFF:FFFF,FFFFFFFFFFFFFFFFFF,FFFFF:F:FFFFFFFF:F,FFFFFFF,,,FFFFFF,FFFFFF,,FF,,,FF:FFFFFFFFFFFF,,,,,FF,F:F,FF,F,,FFFF,,FF,F,F,:,FF:FF,FF::,,FFF:,F,F,F,F:F,,:,F,F,FFFF,,:F,,,FF,,F,,,F::FF,,,,FFFFF,FF:,FFFF,F:FFF,,FF:F,F,F,FF,,::,
@A00920:152:HGHKKDRXX:2:2106:27362:29997 1:N:0:AGGAGTGG+TAAGTTCC
ACTCCTACGGGAGGCAGCAGTGGGGAATATTGGACAATGGGCGAAAGCCTGATCCAGCAATGCCGCGTGTGTGACGAAGGCCTTCGGGTTGTAAAGCACTTTTGTCCGGAAAGAAATCTGTCGGGCTAATACCCCGACTGGATGACGGTACCGGAAGAATAAGCACCGGCTAACTACGTGCCAGCAGCCGCGGTAAGACAGAGGGTGCAAACGTTGTTCGGAATGACTGGGCGTAAAGCGCGTGTAGGCG
+
FFFFFFFFFFF:FFFFFF:FFFFFFF,FFFFFFFFF:FFFFFFFFF:FFFFFFFFFFF,FFFFFFFFFFFFFFF:FFFFF,FFFFFFFFFFFFFFF,FFFFFFFFFFFFFFFFFFFFFFFFFFFFFFF:,FF:FFFFFFFFFFFFFFF,F:FFFF,FFFFFFFFFFFFF:FFFFF:F:FFFFFFFF:FF,FFFFFFFFFFFFFFFFFFFFFFF,F:FFFFFFFFFFFFFFFFF:FFFFF,F:FFFFF,FF
@A00920:152:HGHKKDRXX:2:2106:31873:32268 1:N:0:AGGAGTGG+TAAGTTCC
AATCCTACGGGAGGCAGCAGTGGGGAATATTTGACAATGGGGGAAACCCTGATCCAGCGACGCCGAGTGGGTGAAGAAGGCCTGCGGGTAGTAAAGCACTTTCGATGGGAACGAAAGGTGCCGGGCTAATACCCCGGCAAGATGACGTTACTCAAGGAAGAAGCACCGGCTAACTCTGTTCCATCAGCCGCGGTAATACAGAGGGTGCGAGCGTTAATCGGAATTAAAGGGCGTAAAGCGCTCGTAGGCG
+
:,,,FFF,,,FF:FFF,FF:,FFF,FFF:,,,,FFFF,FF:F,,FFFF,,:F,F,F,,FFF,FFF,:FFFFF,FF:FF:,:FF:FF:,:,FFFFF:,F,FF,FFFFF,,FFFFFF:,F::,:,FFF:FFFFFFFF:,FFFF,F,FFFFF::F::F,,:F,,F,:F,F,FFF::F,FF:F,FFF,FF:,FF::FFFF,FFFF:F:,F,F,F,FFF:,,,,FFF:,:F:,:F,FFFF:F,F,:FF,::FFF,
@A00920:152:HGHKKDRXX:2:2106:21992:32471 1:N:0:AGGAGTGG+TAAGTTCC
ACTCCTACGGGAGGCAGCAGCAGGGAATCTTGCGCAATGGGCGAAAGCCTGACGCAGCAACGCCGCGTGGGGGATGACGGCCTTCGGGTTGTAAACCCCTTTCAGGAGGGAAGAAATTGACGGTACCTCCAGAAGAAGCCCCGGCTAACTTCGTGCCAGCAGCCGCGGTAATACAGAGGGTGCGAGCGTTGTCCGGAATCACTGGGCGTAAAGGGCGCGTAGGCGGTCTGCTAAGCGTGTGGTGAAAGCT
+
FFFFFFFFFFFFFFFFFFFFFFFFFFFFFFFFFFFF:FFFFFFFF:FF:FFFFFF:FFFFFFFFFFFFFFFFFFFFFFFFFFFFFFFFFFFFFFFFFFFFFFFFFFFFFF::F:FFFFFFFFFFFFFFFFFF:FFFFFFFFFFFFFFFFF:FFFFFFFFF:FFFFFF:FFFFF:FF:FFFFFFFFFFFFFFFFFFFFFFF,FFFFFFFFFFFFFFFFFFFFFFFFFFFFFFF:FFFFF:FFF:FFFFFFF
@A00920:152:HGHKKDRXX:2:2106:13557:32487 1:N:0:AGGAGTGG+TAAGTTCC
ACTCCTACGGGAGGCAGCAGTGGGGAATATTGGACAATGGGCGCAAGCCTGATCCAGCCATGCCGCGTGAGAGATGAAGGCCCTAGGGTTGTAAAGCTCTTTCGACGGGGACGATAATGACGTTACCCGAAGAAGAAGCCCCGTCTAACTTCGTGCCAGCAGCCGCGGAAATACGAAGGGGGCTAGAGTTGTTCGGAATCACTCGGCGTAAAGCGCACGTAGGCGGATCGTTAATACGGGGGTGAAATCA
+
FFFFFFFFF:FFFFF,:F:F::FFFFFFFFFF,:F:FFF:F:FFFFFFF::FF,FFFF,FFFFFF:FFFFF:FFFFFF:FFFFFFF,FF,:FFF,FFFFF:FFF:FFFFFFF:F:F:,,F,F,,FF,,:,F,FFFFF,FFFF:,FFFFF,FFF:,FFFFFFF:,::,F,FF:F,FF:FFFF,::FF,FF,FFFF,:F:FFFF,:,F,F:,::,:,FFF:F,FF:FFF:F:FF:F,F,F,,F:::FF,:F,
@A00920:152:HGHKKDRXX:2:2106:31105:32597 1:N:0:AGGAGTGG+TAAGTTCC
ACTCCTACGGGAGGCAGCAGTGGGGAATTTTGCGCAATGGGCGAGAGCCTGACGCAGCAACGCCGCGTGGAGGATGAAGGTCCTTGGATTGTAAACTCCTGTCAGCAGGGAAAAAGGGATAGGCGTTAATACCGCTTAAACTTGATTGTACCTGCAGAGGAAGCGCCGGCTAACTCAGTGCCAGCAGCCGCGGTAAGACGTAGGAGGCGAGCGTTATCCGGATTTACTGGGTGTAAAGCGCGTGTAGGCG
+
FFFFFFFF:FFFFF:FFF,:FFFFFFF:F,FFFFFFFFFFFFFFFFF::F:FFFFFFFFFFF:FFFFFFFFFFFFF:FFF:,F,FFFF:FF:FFFF:FF:FFF:FF::F:FFFF,FFFFFFFFFFFFFFFFFFFFFFFFF:FFFFFFFFFF,FFFFFFFFFFFFFF,F:F::FF:F,FF,F,FFFFF:FFFF:FFFFFF:,FFFFFF,F::,FFFFFF,FFF:FFFFFFFFFFFF:FFF,FF:FFFFFFF
@A00920:152:HGHKKDRXX:2:2106:14742:32659 1:N:0:AGGAGTGG+TAAGTTCC
ACTCCTACGGGAGGCAGCAGTGAGGAATATTGCACAATGGACGCAAGTCTGATGCAGCAACGCCGCGTGGAGGATGACAGCCCTGGGGTTGTCAACTCCTTTTTTCAGGGACGAGCACGGACGGTACCGGACGAATAAGTCACGGCTAACTACGTGCCAGCAGCCGCGGTAAAACGTAGGAGGCGAGCGTGATCCGGAGTTAGTGGGTGTCAAGCGCGTGTAGGCGGTCGTGCTAGTGGCGCGTGAAAGC
+
FFFFFFFFFFFFFFFFFFFF:F:FFF,F:FFF,FFF:FFFFFFF:,F:F:FFFFFFFF,F,F:FFFFFF:FFFFFFFF,FFFFF,FFF,FF:,FFFF,:FF:F,F,FF:FFFFFFFF,FFF,:F:FF,,:F,F,F:FFFFFF,FFF:F:FF:,F,F,F:,FFFFFFF:F,,FFFF:::FFF:::,:FFF:,F,,F,FF,,FF,FF,F:FF,,,F,,FF,FF,FFFFFFF,FF:,,F:F,,FF:,:,,,:F
@A00920:152:HGHKKDRXX:2:2106:13169:32941 1:N:0:AGGAGTGG+TAAGTTCC
ACTCCTACGGGAGGCAGCAGTGGGGAATATTGCACAATGGGCGCAAGCCTGATGCAGCGACGCCGCGTGAGGGATGAAGGCCTTCGGTTTGTAAACCTCTTTCAGTAGGGAAGAAGCGAAAGTGACGGTACATGCAGAATAAGTGCCTGCTAACTACGTGCCAGCAGCCGCGGTAATACGTAGGGCGCAAGCGTTATCCGGAATTATTGGGCGTAAAGAGCTCGTAGGCGGTTTGTCTCGACTGCCGTGA
+
:F,:FFF:,,:F,:FF,FF,:F,F:,F:F,:F:FF:FFF,,,FFFF:FFF:FF,F:FF:F:FFFFFF,,FF::FF:FF:F:FFFF:,:F,,,F,FFFFF:F,,:FFF:F,F:,:F:F,FF,:FFFF:FFFF,F:F:F,F,FFFFF,F,FFF:F,FF,,:FF,FFFF,,F,FFFF,F,:::FFF:FFFF,FF::F:FF,F:FF:,FFFFFF:FFFFFF::F:FFFFF:FF,F,:FFFF:FF,F::FFF,FF
@A00920:152:HGHKKDRXX:2:2106:20229:33176 1:N:0:AGGAGTGG+TAAGTTCC
ACTCCTACGGGAGGCAGCAGTAAGGGATCTTGCGACAATGGGCGAAAGCCTGACGCAGCAACGCCGCGTGCGGGATGACGGCCTTCGGGTTGTAAACCGCTTTTCGGGGGGAAGAGGAAGGACGGTACCCCCGGAAGAAGTCTCGGCTAACTACGTGCCAGCAGCCGCGGTAAAACGTAGGAGGCGAGCGTTATCCGGATTTACTGGGTGTAAAGCGCGTGTAGGCGGTCCTGCAAGTGGCGCGTGAAAG
+
FFFFFFFFFFFFFFFFFFFFFFFFFFFFFFFFFFFF:FFFFFFFFFFFFFFFFFFFFF:FFFFFFFFFFFFFFFFFFFFFFFFFFFFFFFFFFFFFFFFFF:FFFFFFFFFF,FF:FFFF:FFFFFFF:FFFFFFFFFFFFFFFFFFFFFF:FFFFFFFFFFF::FF:FFF,:F:FFFFFFFFFFFFFFFFFFFFFFF,FFFF:FFF:FFFFFF::FFFFFFF:F:FFFF:FFFFFFFFF:FFFFFF:FF
@A00920:152:HGHKKDRXX:2:2106:18774:33285 1:N:0:AGGAGTGG+TAAGTTCC
ACTCCTACGGGAGGCAGCAGTGGGGAATATTGGACAATGGGCGCAAGCCTGATCCAGCCATGCCGCGTGAGTGATGAAGGCCTTAGGGTTGTAAAGCTCTTTTACCAGGGAAGATAATGACGGTACCTGGAGAATAAGCCCCGGCTAACTTCGTGCCAGCAGCCGCGGTACTACGAAGGGGGCTAGCGTTGCTCGGAATTACTGGGCGTAAAGGGCGCGTAGGCGGACAGTTTAGTCAGAGGTGAAAGCC
+
:FFFF:FFFFFFFFFFFFFFFFFFF:FFFFFFFFFF:FFFFFFFFFFFFFFFFFFFFFFFFFFFFFFFFFFFFFFFFFFFF:FFFFFFFFFFFFFFFFFF:F:FFFFFFFFFFFF:FF,FFFFFFFFFFFFFF,FFFFFFFF:,FFFFFFFFFFFFF:FFFFFFFFFFFF,FFF:F:FF:FFFFF:FFFFFF:FFF,FF:FFFFF::F,F,F:FFFFFFFFFFFFFFFFFFFFF:FFFFFF,F,F,FFFF
@A00920:152:HGHKKDRXX:2:2106:29677:33411 1:N:0:AGGAGTGG+TAAGTTCC
ACTCCTACGGGAGGCAGCAGTGGGGAATATTGGACAATGGGGGCAACCCTGATCCAGCAATGCCGCGTGAGTGATGAAGGCCTTCGGGTTGTAAAGCTCTTTTGCCAGGGACGATGATGACGGTACCTGGAGAATAAGCCCCGGCTAACTTCGTGCCAGCAGCCGCGGTAATACGAAGGGGGCTAGCGTTGCTCGGAATTACTGGGCGTAAAGGGCGCGTAGGCGGACAGTTTAGTCAGAGGTGAAAGCC
+
::FF,F,:F,F::FF:FF:FFFFFFFFFF:F:FFFFFFF:FFFFFFF,FFFFFFFF:FFFFFFF,FF:FFFFFFF:F:F,F:F,,F:F:FF:FF::FFFFFFFFFFFFFFFFFF:F:F:F,FFFF:F,FF:FF,F:F,F,FFF,FFFFFFFFFFFFFFFFFFFFFFFFFFFFFFFFFF::FFF:::FF,F:FF::FF,F,FFF,FFF:FFFF,:FF,F,F:,:F,F:::,FFFFF:FFFFF,,:::,::F
@A00920:152:HGHKKDRXX:2:2106:10520:33646 1:N:0:AGGAGTGG+TAAGTTCC
ACTCCTACGGGAGGCAGCAGTGAGGAATATTGCACAATGGACGCAAGTCTGATGCAGCAACGCCGCGTGGAGGAAGACGGTCTTTGGATTGTAAACTCCTTTTCTCAGGGAAGAGCAAGGACGGTACCTGAGGAATAAGTCACGGCTAACTACGTGCCAGCAGCCGCGGTAATACGTAGGTGGCAAGCGTTATCCGGAATTACTGGGCGTAAAGCGCACGCAGGCGGCTTATCAAGTTCGACGTGAAAGC
+
FFFF:FFFF:FFF::::FF:FFFF:FFFF:,FFFFFFF:FFFFFFFFFFFFFFFFFFF:FFFFF:F:FFFFFFFFFFF,F:F:FFFFFFFFFFFF:FFFFF,FFFFF::F:FFFFFFFFFFFFFFF:FFFFFFF,FFF:FFFF,FFFFFFFF:F:FFFF,FF:FFFFFFFFFF,FFFFFF:,FFFFFFFF:FFFF:FF:F:FFF:FFFFFFFF::::FFFFFFF:FF:FFFFFF,FFFF:F:F:,FFFFF
@A00920:152:HGHKKDRXX:2:2106:22978:33771 1:N:0:AGGAGTGG+TAAGTTCC
ACTCCTACGGGAGGCAGCAGTGGGGAATTGTTCGCAATGGGCGCAAGCCTGACGACGCAACGCCGCGTGGAGGATGAAGGTCTTCGGATTGTAAACTCCTGTTGCCCGGGACGAATAGCTTCAACCTAATACGTTGAAGTGTGACGGTACCGGGTGAGGAAGCCCCGGCTAACTCTGTGCCAGCAGCCGCGGTAATACAGAGGGGGCAAGCGTTGTTCGGAATTACTGGGCGTAAAGGGCGCGTAGGCGG
+
FFFF:FFFFFFFFFFFFFFFFFFFFFFFFFFFFFFFFFFFFFFFFFFFFFFFFFFFFFFFFFFFFFFFFFFFFFFFFFFFFFFFFFFFFFFFFFFFFFFFFFFFFFFFFFFFFF,FFFFFFFFFFFF:FFFFFFFFFFFFFFFFFFFFFFFFFFFFFFFFFFFFFFFFF:FFFFFFFFFFFFFFFFFFFFFFFFFFFFFF:FFFFFF:FFFFF::FF:FFFFF:FFFFFFFFFFFFFFFFFFFFFFFF:F
@A00920:152:HGHKKDRXX:2:2106:28266:35258 1:N:0:AGGAGTGG+TAAGTTCC
ACTCCTACGGGAGGCAGCAGTGAGGAATATTGGTCAATGGACGCAAGTCTGAACCAGCCATGCCGCGTGGAGGATGAAGGTCCTCTGGATTGTAAACTTCTTTTATTTGGGAAGAAACCCATCTTTTCTAAGATGGTTGACGGTACCAGATGAATAAGCACCGGCTAACTCCGTGCCAGCAGCCGCGGTAATACGGAGGGTGCAAGCGTTATCCGGATTCACTGGGTTTAAAGGGTGCGTAGGTGGGCAA
+
FFFFFFFFFFFFFFFFFFFFFFFFFFFFFFFFFFFFFFFFFFFFFFFFFFFFFFFFFFFFFFFFFFFFFFFFFFFFF,FFFFFFFFFFFFFFFFFFFFFFFFFFFFFFFFFFFF:FFFFFFFFFFFFFFFFFFFFFFFFFFFFFFFFFFFFF:FFFFFFFFFFFFFFFFFFFFFFFFF:FFFFFFFFFFFFFFFFFFFFFFFFF:F:F,F:FFFFFFFFFFF:FFF,F:FFFFFFFFFF:FFFFFFF:F:
@A00920:152:HGHKKDRXX:2:2106:7346:36135 1:N:0:AGGAGTGG+TAAGTTCC
ACTCCTACGGGAGGCAGCAGTGAGGAATATTGGGCAATGGACGCAAGTCTGACCCAGCCATGCCGCGTGAAGGATGAAGGCGTTCTGCGTTGTAAACTTCTTTTATCTGGGAAGAAACCTCAGTATTCTTATTGAGCCGACGGTACCAGATGAATAAGCACCGGCTAACTCCGTGCCAGCAGCCGCGGTAATACGGAGGGTGCAAGCGTTATCCGGATTCACTGGGTTTAAAGGGTGTGTAGGCGGGCTG
+
FFFFFFFFFFFFFFFFFFFFFFFFFFFFFFFFFFFFFFFFFFFFFFFFFFFFFFFFFFFFFFFFFFFFFFFFFFFFFFFFFFFFFFFFFFFFFF:FFFFF:FFFFFFFFFFF,FFFFFFFFFFFFFFFFFFFFFFFFFFFFFFFFFFFFFFFF,FFFFFFFFFFFFFFFFFFFFFFFFFFFFFFFFFFF:FFFFFFFFFFF,FFFF:FFFFFFFFFFFFFFFFFFFFFFFFF:FFFFFFFF:FFFFFFFF
@A00920:152:HGHKKDRXX:2:2106:29261:36292 1:N:0:AGGAGTGG+TAAGTTCC
ACTCCTACGGGAGGCAGCAGTCGGGAATTTTGCGCAATGGGCGAAAGCCTGACGCAGCAACGCCGCGTGAGGGATGAAGGCCTTCGGGTTGTAAACCTCTTTTCTCAGGGACGATAATGACGGTACCTGAGGAATAAGCCACGGCTAACTACGTGCCAGCAGCCGCGGTAATACGTAGGTGGCAAGCGTTGTCCGGATTTACTGGGCGTAAAGAGCGCGCAGGCGGTCGTTCAAGTCGCGTGTGAAAGCC
+
FFFFFFFFFFFFFFFFFFFFFFFFFFFFFFFFFFFFFFFFFFFFF:FFFFFFFFFFFFFFFFFFFFFFFFFFF,FFFFFFFF,FFFFFFFF::FFFFFFFFFFFFFFFFFFFFFFFFFFFFFFF:FFFFFFFF:FFFFFF:FFFFFFFFFFFFFFFFFFFFFFFFFFF:FFFFFF,FFFFFFFFFFFFFFFFFFFFFFFFFFFFFFFFFFFFFFF::FFFFFF:FFFFFFF:F:FFFF:FFFFFFF:FFF
@A00920:152:HGHKKDRXX:2:2106:14516:36401 1:N:0:AGGAGTGG+TAAGTTCC
ACTCCTACGGGAGGCAGCAGCAAGGAATTTTCCCCAATGGGCTCACGCCTGAGGGAGCAACGCCGCGTGCAGGACGACGGCCTTCGGGTTGTAAACTGCTTTTGGGGGGGAAGACCACGACGGTACCCCCCGAATAAGCCCCGGCTAACTCCGTGCCAGCAGCCGCGGTAAGACGGAGGGGGCAAGCGTTGTCCGGAATCACTGGGCGTAAAGCGCGCGTAGGTGGTCGTGTGCGTCGGTGCTGAAAGCG
+
FFFFFFFFFFFFFFFFFFFFFF:FFFFFFFFFFFFF,FFFFFFFFFFFFFFFFFFFFFF,FFFFFFFFFFFFF:FFFFFFFFFFFFFFFFFFFFFFFFFFFFFFFFFFFF:FFFFFFFFFF:FFFFFFFFFFFFFFFFFFFFFFFFFFFFFFFFFFFFFFFFFFFFFFFFF::FFFF:FFFFFFFFFFFFFFFFFFF,FFFFFFFFFFFFFF:FFFFFFFFFFFFFFFFFFFFFFFFFFFFFFFFF:FFF
@A00920:152:HGHKKDRXX:2:2106:15221:36683 1:N:0:AGGAGTGG+TAAGTTCC
ACTCCTACGGGAGGCAGCAGTAAGGAATATTGGTCAATGGACGCAAGTCTGAACCAGCCATGCCGCGTGGAGGATGAAGGTCCTCTGGATTGTAAACTTCTTTTATCTGGGAAGAAACCCACGGTTTCCACTGTGGTTGACGGTACCAGATGAATAAGCACCGGCTAACTCCGTGCCAGCAGCCGCGGTAATACGGAGGGTGCAAGCGTTATCCGGATTTACTGGGCGTAAAGCGCGGGCAGGCGGCTGT
+
FFFFFFFFFFFFFFFFF:FFFFFFFFFFFFFFFFFFFFFFFFFFFFFFFFFFFFFFFFFFFFFFF:FFFF:FFFFFFFFFFFFFFFFFFFFFFFFFFFFFFFFFFFFFFFFFFF:FFFFFFFFFFFFFFFFFFFFFFFFFFFFFFFFFFFFFFFFFF:FFFFFFFFFFFFFFFFFFFFFFFFFFFFFFFF:FFFFFFFFFFFFFFFFFFFFFFF:FFFFFFFFFFFFFFFFFFFFFFF:FFFFFFFFF:F
@A00920:152:HGHKKDRXX:2:2106:4354:36714 1:N:0:AGGAGTGG+TAAGTTCC
ACTCCTACGGGAGGCAGCAGTAGGGAATATTGGTCAATGGGTGAGAGCCTGAACCAGCCATGCCGCGTGCAGGAAGACGGCCTTCTGGGTTGTAAACTGCTTTTGTCAGGGGAGAAAATTTCCATGCGTGGAAAATTGAAGGTAGCTGACGAATAAGCCACGGCTAACTACGTGCCAGCAGCCGCGGTAATCCGTAGGTGGCAAGCGTTGTCCGGATTTATTGGGTTTTAAGGGTGCGTTGGCGGCCTAG
+
FFFFFF:FFFFFFFFFFFFFFFFFFFFFFFF:FFFFF:FF:,F:FFFFFFFFFFFFFFFFFFFFFFFFFFFFFFFFFF,F,F:F:,FFFFFFF::FFF,F,FFFFFFFFFFFF,FFF,F:FFF,:F,,F::FF:::FF,F:FF:,:FF:F,:F,FFFFFFFFFFFF::F:FFF:FF,:F,F:F:FFFFF,F,FF:F,FFFFF:FF:FF:FF,F:FFFF:F,,:F:F:F,F:F,FF:FF:,F:,FF:FFF,
@A00920:152:HGHKKDRXX:2:2107:22200:1548 1:N:0:AGGAGTGG+TAAGTTCC
ACTCCTACGGGAGGCAGCAGTGGGGAATATTGCACAATGGGCGCAAGCCTGATGCAGCAACGCCGCGTGCCCGAGGAAGGCCTTCGGGTTGTAAAGGGCTTTTCTGGCTGAAGAGACAGGACGGTAGGCCAGGAATAAGCGTCGGCTAACTACGTGCCAGCAGCCGCGGTAAAACGTAGGACTCGAGCGTTATCCGGATTTACTGGGCGTAAAGCGCGGGCAGGCGGCTGTTCAAGTCGGACGTGAAAGC
+
FFFFFFFFFFFFFFFFFFFFFFFFFFFF:FFFF:FFFFFFFFF::F:FFFFFFFFFFFFFF,FFFFFF:F:FFFFFFFFFFFFFFFFFFFFFFF:FF:FFFFF,F:::F:::FFFFFFF,FFFFFFFFFFFFF:FFFF:,FFFFFFFFFFFFFFFFF::FFFFFFF:FF:F:FFFFF:FFFF,FF,FFFFFFFFF,FF:FF:FFF:FFF,F,FF::F:,F:F:FFF:F:FFF:,,:::FFFFFFFF,:FF
@A00920:152:HGHKKDRXX:2:2107:18611:2159 1:N:0:AGGAGTGG+TAAGTTCC
ACTCCTACGGGAGGCAGCAGTAAGGAATATTGGACAATGGGGGAAACCCTGATCCAGCCATGCCGCGTGAATGAAGAAGGCCTTAGGGTTGTAAAGTTCTTTTAGGGGTGACGATAATGACGGTAGCCCCAGAAAAAGCTCCGGCTAACTCCGTGCCAGCAGCCGCGGTAATACGGAGGGAGCGAGCGTTGTTCGGAATTACTGGGCGTAAAGCGTGCGTAGGTGGTTCGTTAAGTCTGCCGTGAAAGCC
+
,:FFFFFFFFF:FFFFFFFF,FFFFF,FFFFFF:FFFFFFFFFF:FFFF:FFFFFFFFFFFFFFFFFFFFFFF::FFFFFFFF:FFFFFFFFFFFFFFFFF,FF:FFFFFFFFFFFFFFFFFFFFF:FF:F:FFFF:FFFFFFFFFFFFFFFFFFFFFFFFFFFFFFF::FF:FFFFFFFFFFFFFFFFFFFFFFF:F,F,FFFFFFFFFFFFFFFFFFFFFFFFFFFF,:FFFFF::FFFFFFFF,F:F
@A00920:152:HGHKKDRXX:2:2107:14714:2519 1:N:0:AGGAGTGG+TAAGTTCC
ACTCCTACGGGAGGCAGCAGTGGGGAATCTTGCACAATGGGGGAAACCCTGATGCAGCGACGCCGCGTGAGCGATGAAGCCCTTCGGGGTGTAAAGCTCTTTCGGCAGGGAAGATTATGACGGTACCTGCAGAAGCAGCTGCGGCTAACTACGTGCCAGCAGCCGCGGTAATACGTAGGCAGCGAGCGTTGTTCGGAGTTACTGGGCGTAAAGGGTGTGTAGGCGGGTGTTTAAGTTTGGTGTGAAATCT
+
FFFFFFFFFFFFFFFFFFFFFFFFFFFFFFFFFFFFFFFFFFFFFFFFFFFFFFFFFFFFFFFFFFFFFFFFFFFFFFFFFFFFFFFFFFF:FFFFFFFFFFFF:FFFF:FFFFF,FFFFFFFFFFFFFFFFFFF,FFFF:FFFFFFFFFFFFFFFFFFFFFFFFFFF:F,FFFFFFFFFFFFFFFFFFF,::FFFFFFFFFFFF:FFF,:FFFF::FFFFFFFFF,FF,,F:F::FFFFFFFFF,FFF:
@A00920:152:HGHKKDRXX:2:2107:4056:2816 1:N:0:AGGAGTGG+TAAGTTCC
ACTCCTACGGGAGGCAGCAGTGGGGAATATTGGACAATGGGGGAAACCCTGATCCAGCGACGCCGCGTGGGTGAAGAAGGCCTGAGGGTTGTAAAGCCCTTTCGGTGGGGAAGAAAACCCTCGACCTAATACGTCGGGGTCTTGACGTAACCCATAGAAGAAGCACCGGCTAACTCTGTGCCAGCAGCCGCGGTAATACAGAGGGTGCGAGCGTTAAACGGAATTACTGGGCGTAAAGCGCGCGTAGGCG
+
FFFFFFFFFFFFFFFFFFFFFFFFF:FFFFFF,FFFFFFFFFFF:FFFFFFF,FFFFF,F:FFFFFFFFFF:FF:FFFFFFFFF,FFFFFFFFFFFFFFF,FF:,FFFFF:FFFF:,,,:FFFFF,FFF:,FF:FF,F:F,FF:FFFFF:FFFFFFF:F:F:FFFFFFFFFFFFF::FFF:FFF:FF:FFFFFFFFF,F,,FFFFFFF:FFFF:FFF,:FFF:F:FFFFF:F,FFF:F,F,FF:FF:FFF
@A00920:152:HGHKKDRXX:2:2107:12509:3709 1:N:0:AGGAGTGG+TAAGTTCC
ACTCCTACGGGAGGCAGCAGTGGGGAATTGTTCGCAATGGGCGCAAGCCTGACGACGCAACGCCGCGTGGAGGACGAAGATCTTCGGGTCGTAAACTCCTGTCGAGCGGGACGAACGCTTCGCGGATGAATAATCCGCGGAATTGACGGTACCGCTAAAGGAAGCCCCGGCTAACTCCGTGCCAGCAGCCGCGGTAATACGGGGGGGGCAAGCGTTGTTCGGAATTACTGGGCGTAAAGGGCTCGTAGGC
+
FFFF:FFFFFFFFFFFFFFFFFFFFFFFFF:FFFFFFFFFFFFFFFFFFFFFFFFFFFFFFFFFFFFFFFFFFFFFFFFFFFFFFFFFFFFFFFFFFFFFFFFFFFFFFFFFFF:FFFFFFFFFFFFFFFFFFFFFFFFFF:FFFFFFFFFFFFFFFFFFFFFFFFFF:FFFFFFFFFFFFFFFFFFFFFFFFFFFF:,FF:FFFFFFFFFFFFFFFFFFFFFFFFFFFFFFFFFFFFFF:,FFFF:FFF
@A00920:152:HGHKKDRXX:2:2107:9281:3818 1:N:0:AGGAGTGG+TAAGTTCC
ACTCCTACGGGAGGCAGCAGTGAGGAATATTGGTCAATGGACGAGAGTCTGAACCAGCCAAGTAGCGTGAAGGATGACTGCCCTATGGGTTGTAAACTTCTTTTATACGGGAATAAAGTGATCCACGTGTGGATTTTTGTATGTACCGTATGAATAAGGATCGGCTAACTCCGTGCCAGCAGCCGCGGTAATACGGAGGATCCGAGCGTTATCCGGATTTATTGGGTTTAAAGGGAGCGTAGGTGGATTG
+
FFFFFFFFFFFFFFFFFFFFFF:FFFFFFFFFFFFFFFFFFFFFFFFFFFFFFFFFFFFFFFFFFFFFF:FFFFFFFFFFFFF:FFFFFFFFFFFFFFFFF,FFFFFF:FFFFFFFFFFFFFFFFFFFFFFFF:FFFFFFFFFFFFF:FFFFFFFFFFFFFFFFFFFFFFFFFFFFFFFFFFFFFFFFFFFF,FFF:FFFFFF,FFFFFF,FFFFFF:FFFFFFFFFFFFFFFFFFFFFF,FFFF::FFF
@A00920:152:HGHKKDRXX:2:2107:19235:4304 1:N:0:AGGAGTGG+TAAGTTCC
ACTCCTACGGGAGGCAGCAGTGGGGAATATTGGACAATGGGCGAAAGCCTGATCCAGCAATGCCGCGTGAGTGATGAAGGCCTTAGGGTTGTAAAGCTCTTTTACCAGGGATGATAATGACAGTACCTGGAGAATAAGCTCCGGCTAACTCCGTGCCAGCAGCCGCGGTAATACGGAGGGAGCTAGAGTTGTTCGGAATTACTGGGCGTAAAGCGCACGTAGGCGGCTACTCGAGTCAGGGGTGAAAGCC
+
FFFFFF:FFFFFFFFFFFFFF:FFFFFFFFFFFFFFFFFFFFFFFFFFFFFF,FF,FFFFFFFFFFFFFF:FFFFFFF:FFFF,FFFFF,FFFFFFFFFFFFFFFFFFFFFF:FFFF,FF:,FFFFFFFFF:FFFFFF:FFFFFFF:FFFFFFFFFF,FF:FF,F:FFFF:FF,,FFFFFFFFFFF,FF,:,FFFFF,F:FF,FFF:::FF,FFF:F:,FFFFF:FFFFFFF,:FFFFFFF::F,,FFFF
@A00920:152:HGHKKDRXX:2:2107:20175:4335 1:N:0:AGGAGTGG+TAAGTTCC
ACTCCTACGGGAGGCAGCAGTGGGGAATCTTCCGCAATGGGCGAAAGCCTGACGGAGCAATGCCGCGTGAGTGAAGAAGGCCTTCGGGTTGTAAAACTCTGTCCTTAGGGAAGAATGTTCTATATGTGAATAATGTATAGAAGTGACGGTACCTGCAGAGGAAGCCCCGGCCAACTCTGTGCCAGCAGCCGCGGTAAGACGTAGGGGGCAAGCGTTGTCCGGAATCACTGGGCGTAAAGCGCGCGTAGGC
+
FFFFFF,FFFFFFFFFFFFFFFFFFFFFFFFFFFFFFFFFFFFFFFFFFFFFFFF:FFFFFFFFFFFFF:FFFFFFFFFFFF:,FFFFFFFF:FFFFFFFFFFF:FFFFFFFF,FFFFFFF:FFFFFFFF,FF:FF,FFFFFFFFFFFFFFFFFF,:FFFFFFFFFFFFFFFFFFFF,FFFFFFFFFFFFFFFFFF:FFFFFFFFFFFFFFFFFFFFFFFFFF::FFFFFFFFFFFFFFFFFFFFFFFF:
@A00920:152:HGHKKDRXX:2:2107:9950:4539 1:N:0:AGGAGTGG+TAAGTTCC
ACTCCTACGGAGGCAGCAGTGGGGAATTTTGCGCAATGGGCTAACGCCTGACGCAGCAACGCCGCGTGGAGGAGGAAGGTCTTTGGATTGTAAACTCCTGTCAGCAGGGAAAAAGCGACTACGGATAATACCCGTGGGAGTTGATTGTACCTGCAGAGGAAGCCCCGGCTAACTCTGTGACAGAAGCCGCGGTAATACAGAGGGGGCGAGCGTTATTCGGAATTATTGGGCGTAAAGGGCGCGTCGGCGG
+
FFFF:FFFF:FF:FFF:F,FF:F:F,F:FFFFFFFFFFFF,FFFFFFFFFFFFFFFF:FFFFF:F:FFFFF,F,FFFFFFFFFFF:FFFFFFF,FF,FFF:FFFFFFFFFFFF,:F:FFFFF::FFF,,FF,FFFFFFFFFF,FFFFFFFFFFFFFFFFFFFFFF:,F::F:FFF:FFF,FFF,F,F:F,FF,FF:FFF::FFFFFFFFFFF::FFFF:FFFFFFFFF,FFFFF,FF,:F:,F,FFFFFF
@A00920:152:HGHKKDRXX:2:2107:27606:4617 1:N:0:AGGAGTGG+TAAGTTCC
ACTCCTACGGGAGGCAGCAGTGGGGAATTTTGGGCAATGGCCGAAAGGCTGACCCAGCGACGCCGCGTGCGGGAGGACGCCCTTCGGGGTGTAAACCGCTGTCAGAGGGGACGAATGACTCAGATGGGAATACTGTCTGGGTGTGACGGTACCCTCAGAGGAAGAACCGGCTAACTCTGTGCCAGCAGCCGCGGTAATACAGAGGGTGCGAGCGGTGTGCGGAATCACTGGGCGTCAAGCGCGCGCAGGC
+
F,:F::F:F,F,F:F,:::::FFFFFFFFF,FF:,FF:::F,F,F:,FF:FFF:FF:F,FFFF,FF:::,,,F,F:F:F,FF,F::FFF:F:,,:FFF:FFFFFFFFFFFF:FFFFFFFFFFFF,FFFFF,FF:FFF,FFFFF:FF,FFF:FF:FF,FFF:F,F,FFFF:FF,,FFF,FFFFF,FF:F:,FFFFF::FFF:FF:F,FFFFFF:F:F:F,F,F,FFFFFFFFFFFF,FFFF,F,F,FFF:F
@A00920:152:HGHKKDRXX:2:2107:20817:4633 1:N:0:AGGAGTGG+TAAGTTCC
ACTCCTACGGGAGGCAGCAGTGGGGAATTTTCCGCAATGGGCGAAAGCCTGACGGAGCAACGCCGCGTGGGCGATGAAGTTCTTCGGAATGTAAAGCCCTTTCAGCAGGGACGAAGCGAGTGACGGTACCTGCAGAAGAAGCATCGGCTAACTACGTGCCAGCAGCCGCGGTAATACGTAGGATGCAAGCGTTGTCCGGATTTATTGGGCGTAAAGAGAACGTAGGCGGCCACTTAAGTTTGGTCTTAAA
+
FFFFFFFFFFFFFFFFFFFFFFFFFFFFFFFFFFFFFFFFFFFFFFFFFFFFFFFFFFFFFFFFFFFFFFFFFFFFFFFFFFFFFFFFFFFFFFFFFFFFFFFFFFFFFFFFFF:FFFFFFFFFFFFFFFFFFFFFFFFFFFFFFFFFFFFFFFFFFFFFFFFFFFFFFFFFFFFFFFFFFFFFFFFFFFF:FFFFFFFFFFFFFF:FFFFFFFF:FFF:FF:FFFFFFFFFF,F,F:F:FF,::FFF:F
@A00920:152:HGHKKDRXX:2:2107:13485:6840 1:N:0:AGGAGTGG+TAAGTTCC
ACTCCTACGGGAGGCAGCAGTGGGGAATATTGGACAATGGGCGCAAGCCTGATCCAGCCATGCCGCGTGAGTGAAGAAGGCCCTCGGGTTGTAAAGCTCTTTTGTCCGGAAAGAAAAGCTTACGGTTAATACCCCGAACTCCTGACGGTACCGGAAGAATAAGCACCGGCTAACTTCGTGCCAGCAGCCGCGGTAATACGGAGGGAGCTAGCGTTGTTCGGAATTACAGGGCTTAAAGCGAACGTAGGCG
+
F::F,:F:,,FF::FF:FFFFFFFFFFFFFF::FFFF,FF:::F:FFFF:FF,F:FFFFF:F:FFFFF,FFF:FF:,FF,F:::F:FF,FFFFFFFFFFF,FFFFFF:::FFF:,FF:F,F,FFF,FFF:F,F:,FFF,F::FFF,,F::F:FFFFFFFFFF:FFF,,:,FF::,F:FFFFFFFFFFFF:,FFFFFFFFFFF:F,F:::F,:FFF,FF::FF,F,FF,,FFF,:F:F:F:,FF:FF:FFF
@A00920:152:HGHKKDRXX:2:2107:16649:6903 1:N:0:AGGAGTGG+TAAGTTCC
ACTCCTACGGGAGGCAGCAGTGAGGAATATTGGGCAATGGGCGCAAGCCTGACCCAGCAATGCCGCGTGAAGGATGACGCCCCTCGGGGTGTAAACTTCTTTTAGGTGGGAGGAGCAAGGACCGTACCACCTGAATCAGTCACGGCTAACTACGTGCCAGCAGCCGCGGTAATACGTAGGTGGCGAACGTTATCCGGAATTACTGGGCGTAAAGCGTGCGCAGGCGGTGATGTAAGACAGGTGTGAAATC
+
FFFFFFFFFFFFFFFFFFFFFFFFFFFFFFFFFFFFFFFFFFFFFFFFFFFFFFFFFFFFFFFFFFFFFFFFFFFFF:FFFFFFFFFFFFFFFFFFFFFFFFFFFFFFFFFFFFFFFFFFFFFFF:FFFFFFFFFFFFF:FFFF:FFFFFFFFFFFFFFFFFFFFFFFFFFFFFFFFFFFFFFFFF:FFFFFFF:FFF,FFFFFFFFFFFFFFF:FFFFFFFFFFFFFFFF:FFFFFFFFFFFFF:,F,F
@A00920:152:HGHKKDRXX:2:2107:4661:7091 1:N:0:AGGAGTGG+TAAGTTCC
ACTCCTACGGGAGGCAGCAGTGGGGAATATTGGACAATGGGCGAAAGCCTGATCCAGCGACGCCGCGTGTGTGAAGAAGGCCTGCGGGTTGTAAAGCACTTTTAGTGGGGATGAAAAGCCAGGGGCTAATACCGCCTGGTCTTGACCTAACCCAAAGAAAAAGCACCGGCTAACTCTGTGCCAGCAGCCGCGGTAATACGTAGGGGGCGAGCGTTGTTCGGAGTTACTGGGCGTAAAGCGTGCGTAGGCG
+
FF:FFFFFFFFFFFF:FFFFF:FFFFFF:FFFFFFFFFFFFFFFFFFFFFFFFFFFFFFFFFFFFFFFFFFFFFFFFFFFFFFFFFFFFFFFFFF:F:FFF:FFFFFFFFFFFFFFFFFF:FFFFFF:F:FFFFFFFFFFFFFFFFFFFF:FFFF:F,FFFFF:FFFFFFFFFFFFFFFFF:FFFFF:FFFFFF,FFFFFFFFFFFF:FFFFFFFFFFFF:FFFF:FFFFFFFFF:FFFFFFFFFFF:FF
@A00920:152:HGHKKDRXX:2:2107:27796:7326 1:N:0:AGGAGTGG+TAAGTTCC
ACTCCTACGGGAGGCAGCAGTGGGGAATATTGGACAATGGGCGCAAGCCTGATCCAGCCATGCCGCGTGTGTGAAGAAGGCCTTCGGGTTGTAAAGCACTTTTGTTGGGGAAGAAAAGCTCCGGGTTAATACCCTGGGGTCCTGACGGTACCCAAAGAATAAGCACCGGCTAACTTCGTGCCAGCAGCCGCGGTAATACGAAGGGTGCAAGCGTTACTCGGAATTACTGGGCGTAAAGCGTGCGTAGGTG
+
FFFF:FFFFFFFFFFFFFF:FFFFFFFFFFFFFFFFF::FFFFFFF,:FFFFF,FFFFFFFFFF,FFFFFFF:F:,F::FFFFFFFFFFFFFFFFFFF,,,:FFF::FFFFFF,F:,F,FFFFFFF:FFFFFFFFFF:FFF::FFFFFFFFF:FF:FFFFFFFFFFFFFFFFFFFFFFFF,FFFF,FFFFFFFFFFFFFFFF:F,FFFFFFFFFF:FFF:FF,F:FFFFFFFFFF:FFFF:F,FF,:FFF
@A00920:152:HGHKKDRXX:2:2107:27688:8954 1:N:0:AGGAGTGG+TAAGTTCC
ACTCCTACGGGAGGCAGCAGTGGGGAATATTGCACAATGGGCGCAAGCCTGATGCAGCAACGCCGCGTGCGGGAAGAAGGCCCTAGGGTTGTAAACCGCTTTCAGCAGGGAAGAAACTGACGGTACCTGCAGAAGAAGGTGCGGCCAACTACGTGCCAGCAGCCGCGGTGACACGTAGGCACCAAGCGTGGTCCGGATTTATTGGGCGTAAAGAGCTCGTCGGCGGTTCAGTACGGCGGGTGTGAATCCT
+
FFFFFFFFFFFFFFFFFFFFFFFFFFFFFFFFFFFFFFFFFFFFFFFFFFFFFFFFFFFF,FFFFFFFFFFFFF,FFFFFFFF::FFFFFFFFFFFFFFFFFFFF:,FFF::F,:FFFFFFFFFFF:FFFFFFFF:FFFFFFFFFF:,:FFFF:FFFFFFFFFF:FFFFFF:,:FF,FFFFFF:FFFF,,FF::FFF,:,F::FFFFFF,,,F,FFF:FF,:::FFFFF:F,F::,FFFFFFFF,,F,,,
@A00920:152:HGHKKDRXX:2:2107:27814:9079 1:N:0:AGGAGTGG+TAAGTTCC
ACTCCTACGGGAGGCAGCAGTGGGGAATATTGCACAATGGGCGCAAGCCTGATGCAGCAACGCCGCGTGCGGGAAGAAGGCCCTAGGGTTGTAAACCGCTTTCAGCAGGGAAGAAACTGACGGTACCTGCAGAAGAAGGTGCGGCCAACTACGTGCCAGCAGCCGCGGTGACACGTAGGCACCAAGCGTTGTCCGGATTTATTGGGCGTAAAGAGCTCGTAGGCGGTTCAGTAAGTCGGGTGTGAAAACT
+
:FFFFFFFFFFFFFFFFFFF:FFFFFFFFFFFF:FFFFFFFFFFFFFFFFFFFFFFFFFFFFFFFFFFFFFFFFFFFFFFFFFFF:FFFFFFFFFFFFFFFFFFFFFFFFFFFFFFFFFFFFFFFFFFFFFFFFFFFFFF:F:FFFFFFFFFFFFFFFFFFFFF::FFFFFFFFFFFFFFFFFFFFFFFFFFFFFFF:FFFFFFFFFFFFF:FFFFFFFFFFFFFF:FFFFFFFFFFF:FFFFFFFFFFF
@A00920:152:HGHKKDRXX:2:2107:31439:9095 1:N:0:AGGAGTGG+TAAGTTCC
ACTCCTACGGGAGGCAGCAGTGGGGAATCTTAGACAATGGGGGAAACCCTGATCTAGCCATGCCGCGTGAGTGACGAAGGCCTTAGGGTCGTAAAGCTCTTTCGCCAGGGATGATAATGACAGTACAAGGTAAAGAAACCCCGGCTAACTACCTGCCAGCAGCCGCGGTAATACGGAGGGGGTTAGCGTTGTTCGGAATTACTGGGCGTAAAGAGCACGTAGGCGGACATTTAAGTCAGGGGTGAAATCC
+
F,,::FFFFFFFFF:FFFFFFF,F:FFFFFFF:FFFFFF,F:FF,FFFFFFFFFFF:F,FFFF:FF,FFFFFFFFFFFFFF:FFFF:FFFFF,F:FFFFFFFFFFFF:FF::FF:F:FFF,FFF:F,,FFFFFFFFFFFF:FFF:FF:F,,F,F:FFFFFFF:FFF,FFFFFF,:FF,FF,FFFFF,F,FFFFF,FF::FFFF,,:F:FFFFF,F:FFFFFFFF:FFF:FF:FF,F,F,F,FFF,,:FFF
@A00920:152:HGHKKDRXX:2:2107:20808:9377 1:N:0:AGGAGTGG+TAAGTTCC
ACTCCTACGGGAGGCAGCAGTGGGGAATATTGCACAATGGGCGCAAGCCTGATGCAGCAACGCCGCGTGGGGGATGAAGGCCTTCGGGTTGTAAACCGCTTTCGCCTGTGACGAAGCGTGAGTGACGGTAATGGGTAAAGAAGCACCGGCTAACTACGTGCCAGCAGCCGCGGTGATACGTCGGGTGCGAGCGTTGTCCGGATTTATTGGGTGTAAAGCGCGTGTAGGCGGTCCTGCAAGTGGCGCGTGA
+
FFFFFF,FFFFFFF:FFFFF,FFFFFFFFFFFFFFFFFFFFFFFFFFFFFFFFFF:FFF,FFFFFFF:FFFFFFFFFFFFFFFFFFFFFFFFFFFFFFFF:FFFFFFFFFFFFFF:FF:FFFFFFFFFF,FFFFFFFFF,FFFF:FF,FFFFFFF:F:FFFFFFF::FFFFFFFFFFF:FF,FFFFF::FF,F,FFFFFFFF:,FFFF,FFF:FFF,FFFFF:FFF::FFF:FFFFFFFFFF:FF:F,FF
@A00920:152:HGHKKDRXX:2:2107:4300:9408 1:N:0:AGGAGTGG+TAAGTTCC
ACTCCTACGGGAGGCAGCAGTGGGGAATTGTTCGCAATGGGCGCAAGCCTGACGACGCAACGCCGCGTGGAGGATGAAGATCTTCGGGTCGTAAACTCCTTTCGATCGGGACGAATGGCTGGAGGCCCAATACGCCTTCAGAGTGACGGTACCGAGAGAAGAAGCCCCGGCTAACTACGTGCCAGCAGCCGCGGTAATACGTAGGGGGCAAGCGTTGTCCGGATTTATTGGGCGTAAAGCGCGTGTAGGC
+
FFFFFFFFFFFFFFFFFFFFFFFFFFFFFFFFFFFFFFFFFFFFF:FFFFFFFFFFFFF:FFFFFFFFFF:FFFFF:,FFFFFFFFFFFFFFFFFFFFFFFFFFFFFFFFF:FFFFFFFFFFFFFFFFF:FFFFFFFFFFFFFFFFFFFF:FFFFFFFFFFFFFFFFFFFFF,FFFFFFFFFF,,FFFFFFFFFF,:F:FFFFFFFFFFFFFFFFFFFF:FFF,:FFFF,FFFFFFF:FFFFFFFFFFFF
@A00920:152:HGHKKDRXX:2:2107:14353:12258 1:N:0:AGGAGTGG+TAAGTTCC
ACTCCTACGGGAGGCAGCAGTAGGGAATTTTCCACAATGGGCGAAAGCCTGATGGAGCAACGCCGCGTGCAGGATGAATGCCTTTGGGTTGTAAACTGCTTTTATATGTAACGATTATGACGGTAGCATATGAATAAGGATCTGCTAACTCCGTGCCAGCAGCCGCGGTCATACTGAGTATCCTAGCGTTATCCGCAATTACTGGGCGGAAAGAGTTGAGTAGTTGGAATTGTAAGAAGATAGTGAAAGA
+
FFFFFFFFFFFFFFFFFFFFFFFFFFFFF:F,FFFFFFFFF:FFFFFFFFFFFF:FFFFFF:FFFFFFFFF:FFF::FF:FFF,FFFF,FFFFFFFFFFFFFFFFFFFF,:FFFF:,F,FFF::FF,FFFFFFFFF:F,FFF,FFFFF,FFF,:,::F:FFFF,,:FF:FF:FF,,FF,FFF,,::F,F,FFF,:,F,:,FFF::,F:,FFFFFF,:F,,FFF,,:,,FFF,FFF,,FF:FF,F,F:,,,
@A00920:152:HGHKKDRXX:2:2107:31765:12508 1:N:0:AGGAGTGG+TAAGTTCC
ACTCCTACGGGAGGCAGCAGTAAGGGATCTTGCGACAATGGGCGAAAGCCTGACGCAGCAACGCCGCGTGCGGGATGACGGCCTTCGGGTTGTAAACCGCTTTTCGGGGGGAAGAGGAAGGACGGTACCCCCGGAATAAGTCTCGGCTAACTACGTGCCAGCAGCCGCGGTAAAACGTAGGAGGCGAGCGTTATCCGGATTTACTGGGTGTAAAGCGCGTGTAGGCGGTCGTGCAAGTGAGGCGTGAAAG
+
FFFFFFFFFFFFFFFFFFFFFFFFFFFFFFFF:FFFFFFFFFFFFFFFFFFFFFFFFF:FFFFFFFFFFFFFFF:FF,FFFFFFFFFFFFFFFFFFFFFFFFFFFFFFF:FFFFFFFFFFFFFFF:FFFFF:FF:FFF:F:FFFFFFFFFFFFFF:FFFFFFFFFFFFFFFFFFFFFFFFFFFFFFFFFFFFF:FFFFFFFFFFFFF:F:FFFFFFFFFFFFFFFFFF:FF:FFFFFFFFFFFFFFFFF,
@A00920:152:HGHKKDRXX:2:2107:30798:12994 1:N:0:AGGAGTGG+TAAGTTCC
ACTCCTACGGGAGGCAGCAGTCGGGAATTTTGGGCAATGGGCGAAAGCCTGACCCAGCAACGCCGCGTGAGGGATGAAGTATTTCGGTATGTAAACCTCGAAAGAATAGGAAGAATAAATGACGGTACTATTTATAAGCTCCGGCTAACTACGTGCCAGCAGCCGCGGTAATACGTAGGGGGCAAGCGTTGTCCGGATTTACTGGGCGTAAAGCGCGTGTAGGTGGAGACTTAAGCGTGCCCTGAAAGCC
+
FFFFFFFFFFFFFFFFFFFFFFF:FFFFFFFFFFFFFFFFFFFFFFFFFFFFFFFFFFFFFFFFFFFFFFFFF:,FFF:FFFFFFFFFFFFF:FFF:FFFFFFFFF:FF:FFF:FFFFFFFFFFFFFFFFFFFFF,FFFFFFFFFFFFFFFFFFFFFFFFFFFFFFFFFFFFFFFFFFF:FFF:FFFFFF:FFFFFFFFFFFFFFFFFFFFFFFF,FF:FF:FFFFF:FF:FFFFF,,,FFFFFF:FF,:
@A00920:152:HGHKKDRXX:2:2107:14516:13510 1:N:0:AGGAGTGG+TAAGTTCC
ACTCCTACGGGAGGCAGCAGTGGGGAATCTTCCGCAATGGGCGCAAGCCTGACGGAGCAACGCCGCGTGGGTGATGAAGGCCTTCGGGTTGTAAAACCCTGTCTTATGGGAAGAAGAAAGTGACGGTACCATAGGAGGAAGCCACGGCTAACTACGTGCCAGCAGCCGCGGTAATACGTAGGTGGCGAGCGTTGTCCGGAATTACTGGGCGTAAAGGGCGCGCAGGCGGACATTTAAGTCAGATGTGTAA
+
FFFFF,FFFFFFFFFFFFFFFFFFFFFF:FFFFFFFFFFFFFFFFFFFFFFFFFFFF:F,FFFFFFFFFFFFFFFFFFFFFFFFFFFFFFFFFFFFFFFFFFFFFF:FFFFFFF,FFFFFFFFFFFF:FFFF:FFFFFF:FFFFFFFFFFFFFFFFFFFFFFFFFFFFFFF:FFFFFF:FFFFF:F:FFF:FFF::FFF:FFFFFFFFFFFFFFFFFFFF:FFFFFFFFFF:FFFFFFF:FFF,FFFFFF
@A00920:152:HGHKKDRXX:2:2107:29414:13823 1:N:0:AGGAGTGG+TAAGTTCC
ACTCCTACGGGAGGCAGCAGTAGGGAATATTGGTCAATGGATGCAAGTCTGAACCAGCCATGCCGCGTGCAGGAAGACGGCCCTATGGGTTGTAAACTGCTTTTGTCAGGGGATAAAACAGCTCTGCGGAGCAAATTGAAGGTACCTGACGAATAAGCCACGGCTAACTACGTGCCAGCAGCCGCGGTAATACGTAGGTGGCAAGCGTTGTCCGGATTTATTGGGTTTAAAGGGTGCGTAGGCGGCCTTA
+
:FFFF:F:FF:FF,:FFFFFFFFFFF:,FFF:FFFF:F,FF,F:FF,FFFF:::FFFFFFFFFFF:F,FFFF,FFF:FFFF:FFFF:FFFFFFF::F:FF:FFF:FFFFFFFFF:F,F,,F,,FF:FFF:FFF:F:FF,FFFFFFFFFFF:FF:F:::FFFFFFF:,F:FFFFFFFFF:FFFFFFFFF:FFF:F:FFF:FF:FFFFFF,,,:F,:FF,FFFFFF:FFFF:F,FF:FFF:F,,FFF:FFFF
@A00920:152:HGHKKDRXX:2:2107:32163:13917 1:N:0:AGGAGTGG+TAAGTTCC
ACTCCTACGGGAGGCAGCAGTGGGGAATTGTTCGCAATGGGCGAAAGCCTGACGAAGCAACGCCGCGTGGAGGATGAAGTCCTTCGGTTCGTAAACTCCTTAAGACCGAGAAGAATTACTGCCGACATAACAAGTCGGCAGAGTGACAGTCTCGAGTTAATCAGCCCCTGCTAACTCCGTCCCAGAAGCCGCTGAAATACGGGGGGGGCAAGCGTTGTTCGGAAACACGGGGCGAAAAGCGCGCGTAGGC
+
:FFFFFFF:FFFFFFFFFFFF,F:F:FF:FFFFFFFFFFFFFF,FFFFFFFF:F:,F::FF:FFFFFFFFF:F:F::FF,FFF:FF,,:F,,FFF,:F,FF,,,FF,F,,F,FFFF:,FF,,,FF:,,FF,F:FF,,:FF:FF,FFFFF,,,:FF,:,:::F,F,FFF,,:,FFFFF,,F,:,,,F:,FF:F,:,FF::,F:F:F,F,:F,,F,F,,:F:,,FF,:::,F,,FF,F:FF,F:F,:F::,F
@A00920:152:HGHKKDRXX:2:2107:32443:14027 1:N:0:AGGAGTGG+TAAGTTCC
ACTCCTACGGGAGGCAGCAGTGGGGAATATTGGACAATGGGCGCAAGCCTGATCCAGCGACGCCGCGTGTGTAAGAAGGCCTGCGGGTTGTAAAGCACTTTTAGTGGGGATGAAAAGCCAAGGGCTAATACCCTTTGGTCTTGACCTAACCCAAAGAAAAAGCACCGGCTAACTCTGTGCCAGCAGCCGCGGTAATACAGAGGGTGCAAGCGTTAATCGGAATTACTGGGCGTAAAGCGTGCGTAGTCGG
+
FFFFFFFFFFFFFFFFFFFFFFFFFFFFFFFFFFFFFFFFFFFFFFFFFFFFFFFFFFFFFFFFFFFFFFFFF,FFFFFFFFFFFFFFFFFFF:FFFF:FFFFFFFFFFFFF:FF,F:FF:FFFFFFFFFFFF:F,:FFFFFF:FFF:FFFFFFFF,:FFFFFFFFFFFF:,:::FF:FFF:FF:FF:F,FFFFFF:FF,F:FFFFF:FFFFFF:FF:,F,:FF,F:FFFFFFFFFFF:FFF:FF,FFF:
@A00920:152:HGHKKDRXX:2:2107:11288:14340 1:N:0:AGGAGTGG+TAAGTTCC
ACTCCTACGGGAGGCAGCAGTCGGGAATTTTGCCCAATGAGCGAAAGCTTGAGGCAGCAACTCCGCGTGAGGGACGACGGCCTTCGGGTTGTAAACCTCTTTTCTCAGGGAAGATACAAGACGGTACCTGAGGAATAAGCCACGGCTAACTACGTGCCAGCAGCCGCGGTAATACGTAGGTGGCAAGCGTTTTCCGGATTTACTGGGCGTAAAGAGCGCGCAGGCGGCTGGGTCAGTACGATGTTAAATC
+
FFFFFF:FFFFFFFFFFFFF:FFFFFFFFFFFFFFFFFF,FFFFFFFFFFFFFF:FFFFFFFFFFFFFF,FFFF:FFFFF,FFFFFFFFF:F:F:FF,::F,FFF,,FFFFFF:FFFF:FFFFFFFFFF:::F:FFFFF:FFF::F:FFFFFF,FFFFF:FFFFFFFFFFFFFFFFF:FFF:FFFF:FFFF,FFFFFFFFFFFFFFFFFFFFFFFFFFF,F:FFFFFFFFF,F,FFF,:F,:FF,FFFF:
@A00920:152:HGHKKDRXX:2:2107:26675:14372 1:N:0:AGGAGTGG+TAAGTTCC
ACTCCTACGGGAGGCAGCAGTAGGGAATCTTCCACAATGGGCGAAAGCCTGATGGAGCAACGCCGCGTGAGTGATGAAGGTTTTCGGATCGTAAAACTCTGTTGTTAGGGAAGAACACCCGGGAGAGGATCCCGGTTTGACGGTACCTAACGAGGAAGCCCCGGCTAACTACGTGCCAGCAGCCGCGGTAATACGTAGGGGGCAAGCGTTGTCCGGAATTAAAGGGCGTAAAGCGCACGTAGGCGGCGAC
+
FFFFFFFFFFFFFFFFFFFFFFFFFFFFFFFFFFFFFFFFFFFFFFFFFFFF:FFFFFFFFFFFFFFFF:FFFFFFFFFFFFFFFFFFFFFFFFFFFFFFFFFF:FFFFFFFFF:FFFFFF:FF:,,FFFFFFF:F:,FFFF,,FFFF::F:F:F,F,FFFFFFFFFFFF:F:F:FFF:FFF,F,F,F:,FFF:,,,F,::F::FF:F,FF::,FFF:F,F,,FF,FF::FFFF,F:F:FFFFF:F:F,F
@A00920:152:HGHKKDRXX:2:2107:18240:15139 1:N:0:AGGAGTGG+TAAGTTCC
ACTCCTACGGGAGGCAGCAGTGGGGAATATTGGACAATGGGGGCAACCCTGATCCAGCCATGCCGCGTGCGTGAAGAAGGCCTTCGGGTTGTAAAGCGCTTTCACTGGTGAAGATGATGACGGTAGCCAGAGAAGAAGCCCCGGCTAACTCCGTGCCAGCAGCCGCGGTAATACGTAGGGTGCAAGCGTTAATCGGAATTACTGGGCGTAAAGCGTGCGCAGGCGGTGATGTAAGACAGATGTGAAATCC
+
FF:FFFFFFFFFFFFFFF:F,FFFFF:FFF:FF:FF,FFFFFFFFF:FFFFFFFFFFFFFFFFFFFFFFFFFFF:F,FFF,:,F,FFF::F:,FFFFFF:FF:FFFFFFF,FFFFFF:FFFFFFFFFF,FFFFFF:FFFFFFFFFFFFFFFFFFFFFFFFFF:::FFFF:FFFFF,FFFFFFF:,FFF,FFF:F:FFF,FFF:FFFFF:F,,FF:FFFFFF,:FF:FF,FFF,FFFFFF:,F:FFF::FF
@A00920:152:HGHKKDRXX:2:2107:5665:16031 1:N:0:AGGAGTGG+TAAGTTCC
ACTCCTACGGGAGGCAGCAGTGGGGAATCTTCCGCAATGGGCGAAAGCCTGACGGAGCAACGCCGCGTGAGTGATGACGGCCTTCGGGTTGTAAAACTCTGTGATTCGGGACGAAAAGGCAGAGTGCGAAGAACAAACTGCATTGACGGGACCGGACCAGCACGCCACGGCTAACTACGTGCCAGCTGCCGCGGTAGTACGTCGGGGGCAAGCGTGGTCGGGGGTTCTTGGGCGTGAGGCGCGCGCAGGC
+
FFFF,FFFFFFFFFFFFFFFFFFFFFFFFFFFF,FFFFFF:FF:FFFFFFF::FFFFF,FFFFFFFFFFFFFFF:FF,FF,FFFFFFFF,FFF:F:FFFFFFFFF,,FFFFFFFF,FF:FFF:FFF,::FFF,:F,FFFFF,,,FFFF,,F,FFFFF,,FF:,:F,,FFF,FF,F,,FFF,FF,FF,:F:FFFF,F,FF,F:::,,FFF,,FF:::F,F,FF,,,,,:FFFF,F:,F,FFFFF,FF,FF,
@A00920:152:HGHKKDRXX:2:2107:32678:16376 1:N:0:AGGAGTGG+TAAGTTCC
ACTCCTACGGGAGGCAGCAGTAAGGGATATTGCACAATGGGCGCAAGCCTGATGCAGCAACGCCGCGTGCATGATGAAGGCCTTCGGGTCGTAAAATGCTTTTCTGGCTGAGGAAGGCGGCTTCGTGCCGCGTGACTGTAGGTCAGGAATAAGTGTCGGCTAACTACGTGCCAGCAGCCGCGGTAAAACGTAGGACGCAAGCGTTATCCGGAGTTACTGGGCGTAAAGCGCGGGCAGGCGGCTGTTCAAG
+
FFFFFFFFFFFFFFFFFFFFFFFFFF:FFFFFFFFFFFFFFFFFFFFFFFFFFFFFFFFFFFFFFFFFFFFFFFFFFFFFFFFFFFFFFFFFFFF:FFFFFFFFFFFFFFFFFFFF:FFFFFFFF:FFFFFFFFFFFFFFFFFFFFFFFFFFFFFFFFFFFFFFF:FF:FFFFFFFFFFFFFFFFF::FFFFFFFFFF::F:F:F:::FFFFFFFFFFFFFFFFFF:FFFFFFFFFFFFFFFFFFFFF:F
@A00920:152:HGHKKDRXX:2:2107:7627:16391 1:N:0:AGGAGTGG+TAAGTTCC
ACTCCTACGGGAGGCAGCAGTGGGGAATATTGGACAATGGGCGCAAGCCTGATCCAGCAATGCCGCGTGAGTGATGAAGGCCTTAGGGTTGTAAAGCTCTTTCGCCCGCGACGATGATGACGGTAGCGGGAGAAGAAGCCCCGGCTAACTCCGTGCCAGCAGCCGCGGTAATACGGAGGGGGCTAGCGTTGTTCGGAATTACTGGGCGTCAAGGGCGCGCAGGCGGCTGCTCAAGTCAGGCGTGAAAGGC
+
FFFFF:FFFFFFFFFFFFFFFFFFFF:FF:FFFFF,FFFF:FFFFFFFFFFFFFFFFFFFFF:FFFFFFFFFFF,F,FFFFF:FFF,FFFFFFFFFFFFFFF:FFFFFF:FF:FF:FFFF:FF:,FFFFFFFFFFFFFFFFF::F:,:FFF:FF:FFFF:F,,FFFFF,F:FFFF:FFFFFFFFFFFFF:FFF:FF,,F:FFFF:FFFF,FFFFFFFFF::F:FFF:FFFF::FFFF:FFFFFFF:FF,F
@A00920:152:HGHKKDRXX:2:2107:32470:16391 1:N:0:AGGAGTGG+TAAGTTCC
ACTCCTACGGGAGGCAGCAGTAAGGGATATTGCACAATGGGCGCAAGCCTGATGCAGCAACGCCGCGTGCATGATGAAGGCCTTCGGGTCGTAAAATGCTTTTCTGGCTGAGGAAGGCGGCTTCGTGCCGCGTGACTGTAGGTCAGGAATAAGTGTCGGCTAACTACGTGCCAGCAGCCGCGGTAAAACGTAGGACGCAAGCGTTATCCGGAGTTACTGGGCGTAAAGCGCGGGCAGGCGGCTGTTCAAG
+
F:F,FF:FFFFFFFFFFF,FFFF:FF,FFFFFFFFFFFFFFFFFFFFFFFFFFFFFFFFFFFFFFFFFFFFFFFFFFFFFF:FFF:FFFFFFFF:FFFFFFFFFFFF:FFFFFFFFFFF:FFFFFFF:FFFFFFFFFFFFFFFFFFFFFF:FFF,FFFFF:FFFFFF:FFFFFFFFFFFFFFFFFFFFFFFFFFFFFFFFFFFFFF:FFFFFF:FFFFFFFFFFFF,F:FFFFFFFFFFFFFFFFFFFFF
@A00920:152:HGHKKDRXX:2:2107:30590:16924 1:N:0:AGGAGTGG+TAAGTTCC
ACTCCTACGGGAGGCAGCAGTGGGGAATATTGCACAATGGAGGAAACTCTGATGCAGCGACGCCGCGTGAACGATGAAGGCTTTAGGGTCGTAAAGTTCTGTCCTAGGGGACGATAATGACGGTACCCTAGGAGGAAGCCCCGGCTAACTACGTGCCAGCAGCCGCGGTAATACGTAGGGGGCAAGCGTTGTCCGGATTTATTGGGCGTAAAGGGTTCGCAGGCGGTCCTTTAAGTCAGATGTGAAAGGT
+
:FF:FFFFFFFFFFFFFFFFFFFFFFFFFFFFFFFFFFFFFFFFFFFFFFFFFFFFFFFFFFFFF:FFF::FFFFFFFFFFFFFFFFFFFFFF:FFFFFFFFFFFFFFFFFFFFFFFFF,FFFFFFFFFFFFFFFFFFFFFFFFFFFFFFFFFFFFFFF:FFFFFFFFFF:FFFFF:FFFFFFFFFFFFFFFFFF:FFFFFFFFFFFFFFFFFFFFFFFFF,FFF:FFFFFFFFFFFFFFFFFF:FFFF:
@A00920:152:HGHKKDRXX:2:2107:24813:17503 1:N:0:AGGAGTGG+TAAGTTCC
ACTCCTACGGGAGGCAGCAGTGGGGAATTGTTCGCAATGGGCGCAAGCCTGACGAAGCAACGCCGCGTGGAGGATGAAGATCTTCGGGTCGTAAACTACTGTCTAGCGGGAAGAACAGCGTCGGGGTCAACACCCTCGGAGCTTGACGGTACCGCTAAAGGACGCCCCGGCTAACTCCGTGCCAGCAGCCGCGGTAATACGGGGGGGGCAAGCGTTGTTCTGAATTACTGGTCGTAAAGTCCTCGTAGGC
+
FFFFF:,F:FFFFFFFFFFFF,FF:F:FF,FFFFF:FFFF,FFFFFF,FFFF,F:,FF:F,:FFFF:F,FFFFFFFFFFFF,FFFFF,:,FFFFF,F,:,FF,,F,FFFF,F,FFFF,F,,::FFF:,::FF:FFFFFFF,:FF,:FFF,FF,:,:F::FF:,FF,,:FFFFFFF,F,F::FF::FFFF,,:,FFF:F:,,:,:F,FFFF:,FF,:FFF,,,,,FFF,F:,,FFFFFFF,,FFF,:F,,,
@A00920:152:HGHKKDRXX:2:2107:19316:17597 1:N:0:AGGAGTGG+TAAGTTCC
ACTCCTACGGGAGGCAGCAGTGGGGAATCTTGGACAATGGGGGCAACCCTGATCCAGCGATGCCGCGTGAGCGATGAAGGCCTTAGGGTTGTAAAGCTCTTTCACCCGGGAAGATAATGACGTTAGCGGGAGAGGACGCCCCGGCTAACTCCGTGCCAGCAGCCGCGGTAATACGGAGGGGGATAGCGTTCTTCGGAGTTACTGGGCGTAAAGCGCGCGCATGCGGTTTCGGACGTCGGGTGTGAAAGCC
+
F,FFFFFFFFFFFFFFFFFFF:FFFFFFF:FF,FFFFFFFFFF:FFFFFFFFF:FFFF,F,FFFFFFFFFFFFF,FFFF:FF:F:FF::FFFF,F:FFFF,FFF,FFF,FF,FF,,,:,F:F,,FFF,,,,,F,,F,,F,FF,FFF,,,,FF,,F,FFFFF:FF,F:F,F,,FF,FFFFF,F,,::F:FF,F,:,FF::FF:FFF:,F,,,::,:,FF,,,,,:::FF:,F,,,F,FF:FFFFF,,,F::
@A00920:152:HGHKKDRXX:2:2107:14507:17660 1:N:0:AGGAGTGG+TAAGTTCC
ACTCCTACGGGAGGCAGCAGTGGGGAATCTTGCGCAATGGCCGAAAGGCTGACGCAGCGACGCCGCGTGCGGGAGGACGCCCTTCGGGGTGTAAACCGCTGTCAGTGGGGAGGAACGGCCCGGGGAGGCAATGCCCCGTGGTTTGACAGTACCCACAGAGGAAGCACCGGCTAACTCCGTGCCAGCAGCCGCGGTAATACGGAGGGTGCGAGCGTTGTTCGGAATTATTGGGCGTAAAGCGCACGTAGGC
+
FFFFFFFFFFFFFFF,FFFFFFFFFFFFFFFFFFFFFFFFFFFFFFFFFFFFFFFFFFFFFFFFFFFFFFFFFFFFFFFFFFFFFFFFFFF:F:FFFFFFFFFFFFFFFF:FFF,FFFFFFFFFF:FFFFFFFFFFFFFFFFFFFFFFFFFFFFFF:FF:FFFFFFFFFFFFFFFFFFFFFFFFFFFFFFFFF:F::FFFFFFFF:FF:FFFFFF:FFFFFFF::,FFFFFFFFF,FFFFFFF:FFFFFF
@A00920:152:HGHKKDRXX:2:2107:20066:17832 1:N:0:AGGAGTGG+TAAGTTCC
ACTCCTACGGGAGGCAGCAGTGGGGAATCTTGCGCAATGGGCGAAAGCCTGACGCAGCGACGCCGCGTGAGCGATGAAGGCCCTCGGGTTGTAAAGCTCTGTGGGGAGAGAAGAATAAAGGCGGGCCAATACCCCGCCCGATGACGGTATCTCCTTAGCAAGCACCGGCTAACTCTGTGCCAGCAGCCGCGGTAATACAGAGGGTGCAAACGTTGTTCGGAATTACTGGGCGTAAAGGGCTCCTAGGCGG
+
FFFFFFFFFFFFFFF:FFFFFFFFFFFFFFFFFFFFFFFFFFFF:FFFFFFFFFFFFFFFFFFFFFFFFFFFFFFFFFFFFFFFFFFFFFFFFFFFF:FFFFFFFFFFFFFFFFFFFFFFFFFFFFFFFFFFF:FFFF:FFFFFFFFFFFFFFFFFFFFFFFFFFFFFFFFFFFFFFFFFFFFFFFFFFFFFFFFFFF,FFFFFFFFFFFFFFFFFFFFFF:FFFFFFFFFFF:FFFFFFFFFFFFFFFF
@A00920:152:HGHKKDRXX:2:2107:1353:17895 1:N:0:AGGAGTGG+TAAGTTCC
ACTCCTACGGGAGGCAGCAGTAAGGAATATTGGTCAATGGACGCAAGTCTGAACCAGCCATGCCGCGTGGAGGATGAAGGTCCTCTGGATTGTAAACTTCTTTTATCTGGGAAGAAATCCATTTTTTCTAAAGTGGTTGACGGTACCAGATGAATAAGCACCGGCTAACTCCGTGCCAGCAGCCGCGGTAATACGGAGGGTGCAAGCGTTATCCGGATTTACTGGGTTTAAAGGGTGCGTAGGCGGATAG
+
FFFFFFFFFFFFFFFFFFFFFFFFFFFFFFFFFFFFFFFFFFFFFFFFFFFFFFFFFFFFFFFFFFFFFFFFFFFFFFFFFFFFFFFFFFFFFFFFFFFFFFFFFFFFFFFFFFFFFFFFFFFFFFFFFFFFFFFFFFFFFFFFFFFFFFFFFFFFFFFFFFFFFFFFFFFFFFFFFFFFFFFFFFFFF,FF:FFFFFFFFFFFFFFF:FFFFFFFFFFFFFFFFFFFF:FFFFFFFFFFFFFFFFFFFF
@A00920:152:HGHKKDRXX:2:2107:13178:18114 1:N:0:AGGAGTGG+TAAGTTCC
ACTCCTACGGGAGGCAGCAGTGAGGAATCTTGCGCAATGGGCGAAAGCCTGACGCAGCGACGCCGCGTGAGGGATGAAGGCCTTCGGGTTGTAAACCTCTGTAAGGGGGGAAGAATCCGGAGTCGGTGAATAACCGGATACATTGACGGTACCCCCAGAGGAAGCACCGGCTAACTCCGTGCCAGCAGCCGCGGTAAGACGGAGGGTGCAAGCGAGATCCGGAATTATTTGGCGTAAAGAGCTCGTAGGC
+
:,FF:FFFFFFFFFFFFFF,:FFFFFFFF:F:FFFFFFFF,F,FFFFF:FFFFFFFFFFFFFFFFF,,FFF:FFFF:FFFFFFFFFFFFFFFFFFF,:FFFF,FFFFFF:FF:FF:FFF:FFFF,FFFFFFFFFFFF,,,:FFFFFFFFFF:FFFFF:::FFFFF:FFFFFF,FFFF:F,FF,F:,FFFFF:FFFFFFFFF,:F:F:FFFFFFF,,FFFFFFF,F,FFF,F:FFF:F::,::FF:F,FF:
@A00920:152:HGHKKDRXX:2:2107:17481:18834 1:N:0:AGGAGTGG+TAAGTTCC
ACTCCTACGGGAGGCAGCAGTGGGGAATCTTGCACAATGGGGGAAACCCTGATGCAGCGACGCCGCGTGAGCGATGAAGCCCTTCGGGGTGTAAAGCTCTTTCGGCAGGGACGATAATGACGGTACCTGCAGACGAAGCTGCGGCTAACTCCGTGCCAGCAGCCGCGGTAATACGTAGGCAGCGAGCGTTGTTCGGAGTTACTGGGCGTAAAGCGTGCGTAGGCGGTGGTCCAAGTCAGGTGTGAAATCT
+
FFFFFFFFFFFFFFFFFFFFFFFFFFFFFFFFF:FFFFFFF:FFFFFFFFFFF:FFFF,FFFFFFFFFFFF:FFFFFFFFFFFFFFFFF,FFFFFFFFFF,F:FFFFFFFFFFFF,,:FFF:FF,:F:FFFFF,:F,F:,F,F,F,,FFF,,:FF:,F,F,FFF:FFF,FFF:FF,,FFF:F:FFFFF,,FFF:F,FF::F,:FFFF,,:F,FFFF,FF:FF:FF:FFFFF,:FFFF,F:,:,FF,:,F:
@A00920:152:HGHKKDRXX:2:2107:8603:18991 1:N:0:AGGAGTGG+TAAGTTCC
ACTCCTACGGGAGGCAGCAGTGGGGAATATTGGACAATGGGCGCAAGCCTGATCCAGCCATTCCGCGTGGGTGAAGAAGGCCTTCGGGTTGTAAAGCACTTTTGTACGGAAAGAAATCCTCTCTGTTAATACACGGCGCGCATGACGGAAACGGAAGAATAAGCACCGTCTAACTTCGTGACATCAGCAGCCGAAATAATACGGGTCCAAGAGATACACTTAATTACTCGGAGTAAAGCTAGCGAAGGAG
+
FFFFFFFFFFFFFFFFFFFFFFFFFF:FFFF:FFFFFFFFFFF:F:FFFFFFFFFFFF,FF,FFFFFFF,FFFF:FFFFF,FF:FFF,FF:FFFFFF:FFFF,FF,:FFFFFFF:,:,::,:F,,,,,F,:F,:F:,F,,,FFFF,,,,F,FF:F,FF,,,F:FFFFF,F,,FF,,,FFF,F,,,F,F,:,,,,:F,F:,:,,FFF,FF:,,FF:FF,F,,FFFFF:F,F,,,FF,F,F,,F,F,F,FF,
@A00920:152:HGHKKDRXX:2:2107:13069:19398 1:N:0:AGGAGTGG+TAAGTTCC
ACTCCTACGGGAGGCAGCAGCTAGGAATCTTGGGAATGGGCGAAAGCCTGACCCAGCAACGCCGCGTGGGCGATGAAGGCCTTAGGGTCGTAAAGCCCTTTTGCAAGGGACGATAATGACGGTACCTTGCGAATAAGCCACGGCTAACTACGTGCCAGCAGCCGCGGTAATACGTAGGTGGCAAGCGTTGTCCGGATTTACTGGGCGTAAAGGGCGTGCAGGCGGTTTGTTAAGTCTAGGGTGAAAGCTC
+
FFFFFFFFFFFFFFFFFFFFFFFFFFFFFFFFFFF:FFFFFFFFFFFF:FFFFFFFFFF:FFFFFFFFFFFFFFFFFFFFFFFFFFFFFFFFFFFFFFFFFFFFFFFFF,FFFFFFFFFFFFFFFFF::FFFFFFFF:F:FFFFFFFFFFFFFFFF:FFFFFFFFFFFF:FFFFF,FFFFFFF:FFFFFFFFFFFFFFFFFFFFFFFFFFFFFFFFFFFFFFFFFFFFFFFFF::F,FFFFFFF,FFFFF
@A00920:152:HGHKKDRXX:2:2107:29496:20259 1:N:0:AGGAGTGG+TAAGTTCC
ACTCCTACGGGAGGCAGCAGTGGGGAATATTGCGCAATGGGCGAAAGCCTGACGCAGCGACGCCGCGTGTGGGATGACGGCCTTCGGGTTGTAAATCACTGTCGGGAGGGACGAAGATCTGACGGTACCTCCAAAGGAAGCACCGGCTAACTCTGTGCCAGCAGCCGCGGTAATACAGAGGGTGCGAGCGTTGTCCGGAATCACTGGGCGTAAAGGGCGCGTAGGCGGCCCGATAAGCAGGGGGTGAAAT
+
FFFFFFFFFFFFFFFFFFFFFFFFFFFFFFFFFFFFFFFFFFFFFFFFFFFFFFFFFFFFFFFFFFFFF:FFFFFFFFFFFFFFFFFFF,FFFFFFFFFFFF:FFFFFFFFFFFF:FF:FFFFFFFFFFFFFFFF,FFFFF:FF,,FFFFFFF,FFFFFFFF,FFFFFF:F:FFFFFFFF:FFFFFFFFFF:FFFFFFFFF::FFFFFFF:,F,FFFFFF:FFFFFFFFFF:FF:FFFF:FFFFFFFFFF
@A00920:152:HGHKKDRXX:2:2107:4481:21934 1:N:0:AGGAGTGG+TAAGTTCC
ACTCCTACGGGAGGCAGCAACCGGGAATCGTGCGCAATGGACGAAAGTCTGACGCCGCGACGCCGCGTGGAGGATGAAGGCCTTCGGGTCGTAAACTCCTTTTGACGTATGGGAGACCATACGTAGAATAAGCACCCGCTAACTACGTGCCAGCAGCCGCGGTAATACGTAGGTGGCGAGCGTTATCCGGAATTACTGGGCGTAAAGCGCACGCAGGCGGTCTTTTAAGTTTGACGTGAAAGCTCTCGGC
+
FFFFFFFFFFFFFFFFFFFFFFFFFF:FFFFFFFFF,FFFFFF,FFFFFFFFFFFFFFFFFFFFFFFFFFFFFFFFF:FFFFFFFFFFFFFFFFFFF,F:F,FFFFFFFFFFFFFFFFFF:FFFFFFFFFFFFFFFFFFFF:FFFFFFFFFFFF:FFFFF:FFF:FFFFFFFFFFFFFFFF:FFF:FFFFFFFFFFFFF:FFFFFFF::FF:FFF:,FFFFFF,,FFFFFFFF,::,FFFFFFFFFFFFF
@A00920:152:HGHKKDRXX:2:2107:15691:22780 1:N:0:AGGAGTGG+TAAGTTCC
ACTCCTACGGGAGGCAGCAGTGGGGAATCTTCCGCAATGGACGAAAGTCTGACGGAGCAACGCCGCGTGAGTGATGACGGCCTTCGGGTTGTAAAGCTCTGTGATCGGGGACGAATGGCTGGTATGCTAATACCATATCAGAGTGACGGTACCCGAATAGCAAGCCACGGCTAACTACGTGCCAGCAGCCGCGGTAATACGTAGGTGGCAAGCGTTGTCCGGAATTATTGGGCGTAAAGCGCGCGCAGGC
+
FFFFFFFFFFF:FFFFFFFFFFFFFFFF,FFFF,FFFFFF:FFFFFF,FFFFFFFFFFFFFFFFFFFFFFFFFFFF:FFFFFFFFFFFFFFFFF:F:FF:FFFFFFFFFFFFFFFFFFFFFFFFFFFFFFFFFFFFFFF:FFFFFFFFFFF:FFFF:FFFFFFFF,FF::FFFF:FFFFFFFFFFFFFFFFFFFF:,FF,F,::FFF:F:,FFFF:F:FFF:FF:F::FF:FFF:F:,FFFFF,FFFFFF
@A00920:152:HGHKKDRXX:2:2107:32199:23156 1:N:0:AGGAGTGG+TAAGTTCC
ACTCCTACGGGAGGCAGCAGTGGGGAATTGTTCGCAATGGACGAAAGTCTGACGACGCAACGCCGCGTGGAGGATGAAGGTCTTCGGATTGTAAACTCCTGTTGCCCGGGACGAAATGTTCCGACCTAATACGTCGGAACTTGACGGTACCGGGTGAGGAAGCCCCGGCTAACTCTGTGCCAGCAGCCGCGGTAATACAGAGGGGGCTAGCGTTGTTCGGAATTACTGGGCGTAAAGCTCACGTAGGCGG
+
FFFFFF:,::FFF:FFFFFFFFFFFFFFFFFFFF:F:FFFFF::FFFF,FF:F::FFFF,FF:FF:FFFFFF:FFFFFFFFFFF:FFFFFFFFFFFFFFFFFFF:FF:FFFFFFFFFFFFFFFFFFFF,F::FFFFFFFFFF,FFFFFFF:F:FFFFFFFFFFF,F:FFFF,FF,FFFFFFFFFFFFFFFFFFFFFFFF,FFFFFFFFFFFFFFFFFFFFFFFFFFFF,FFFFFFF,F,FF:F::FFFF:
@A00920:152:HGHKKDRXX:2:2107:4110:23234 1:N:0:AGGAGTGG+TAAGTTCC
ACTCCTACGGGAGGCAGCAGTGGGGAATATTGCGCAATGGGCGAAAGCCTGACGCAGCGACGCCGCGTGGAGGATGAAGGTCTTCGGATTGTAAACTCCTGTCAGATGGAAAGAAAAGCGTGCGTTTAATAGACGTATGTATGACGGTACCATCAGAGGAAGCACCGGCTAACTTCGTGCCAGCAGCCGCGGTAATACGAAGGGTGCAAGCGTTAATCGGAATTACTGGGCGTAAAGCGCGCGTAGGCGG
+
FFFFFFFFFFFFFFFFFF,FFFFFFF:F:FFFFFFFFFFFFFFFFFFFFFFFFFFFFFFFFFFFFFF:FFFFFFFFFFFFFFFFFFFF:FFFFFFFFFFFFFFFFFFFFF:FFFFFFFFFFFFF:F:FFFFFFFFFFFFFFFFFF:FF,FFFFFFFFFFF,FFF:FFFFFFFFFFFFFFFFFFFFFFFFFFFFF,FFFFF,FFFFFFFFFFFF,F:F:,::,FFFFF:FFFFFF,FF:FFFFFF,FFF:F
@A00920:152:HGHKKDRXX:2:2107:15664:23891 1:N:0:AGGAGTGG+TAAGTTCC
ACTCCTACGGGAGGCAGCAGTAAGGGATCTTGCGACAATGGGCGAAAGCCTGACGCAGCAACGCCGCGTGCGGGATGACGGCCTTCGGGTTGTAAACCGCTTTTCGGGGGGAAGAGGAAGGACGGTACCCCCGGAAGAAGTCTCGGCTAACTACGTGCCAGCAGCCGCGGTAAAACGTAGGACGCGAGCGTTATCCGGATTTACTGGGCGTAAAGCGCGGGCAGGCGGCTGTTCAAGTCGGACGTGAAAG
+
FF:FFFFFFFFFFFFFFFFFFFFFFFFFFFFFFF:FF:FFFFFFFFFFFFFFFFFFFF:F:FFFFFFFFFFFFFFFF:FFFFFFFFFFFFFFFF,FFFFFFFFFF:FFFFFFFFFF::FFFFFF::FFFFFFFFF:FFFF:F:FFFFF:FFFF:F:FFFFFFFFFFFFFFF,FF:FFFFFF:FF:F:FFFFFFF:FFF:FFFFFFFFFFFF,FFFFFFFFF:::F:FF:FFFF:::,F:FFFFF::FF:F
@A00920:152:HGHKKDRXX:2:2107:11089:25269 1:N:0:AGGAGTGG+TAAGTTCC
ACTCCTACGGGAGGCAGCAGTGGGGAATCTTGCGCAATGGGCGAAAGCCTGACGCAGCCATGCCGCGTGAATGATGAAGGACTTAGGATAGTAAAAATCTTTAACCGGGGAAGATAATGACGGTACATGCAGAAGAAGCAACGGCTAACTCCGTGCCAGCAGCCGCGGTAATACGGAGGGGGCGAGCGTTGTTCGGAATTATTGGGCGTAAAGTGCGCGTAGGCGGACTTATAAGTCAAAGGTGAAATCC
+
FFFFFFF:FFFFFFFFFFFFF,FFF:FF,FFFF,FFFFFFF,FFFF,FFFFF,FFFFF:F,FFFFFFFFF::FFFFFFFF,:FFFFF,F,FFFFF:,FFFFF:,FFF,FFFFFF::FFFFF:::FF,,F,,F:F::FFFF,,FFFFF:FF,FF:FF:FFFFFFFFFFF::F:F:FFF:F,FFF,FFFFFF,F,FF:F:FFF:FF:FFFFFF:F,:F,FF,FF,FFF,FF,,FFFF:F,FF,,F,F:FFFF
@A00920:152:HGHKKDRXX:2:2107:4915:26443 1:N:0:AGGAGTGG+TAAGTTCC
ACTCCTACGGGAGGCAGCAGTGGGGAATTTTGGACAATGGGCGAAAGCCTGATCCAGCCATGCCGCGTGCGGGAAGAAGGCCTTCGGGTTGTAAACCGCTTTTGTCAGGGGATAAAATTTCCATGCGTGGAAAATTGAAGGTACCTGACGAATAAGCCACGGCTAACTACGTGCCAGCAGCCGCGGTAATACGTAGGTGGCAAGCGTTGTCCGGATTTATTGGGTTTAAAGGTTGCGTAGGCGGCCTATT
+
FFFFFFFFFFFF:FFFFFFFFFFFFFFFFFFFFF:FFFFFFFFFFFFFFFFFFFFFFFFFFFFFFFFFFFFFFFFFFFFFFFFFFF:F:FF:FFFFFFFFFFFFFFFFFFFFFFFF:F:FFFFFFFFFFFF:FFFFFFFFF:,F,FFF:FFFFFF,:FFFFFFF:FF:::FFF::FFFFF:FFFFF:,FFFFFFFFFFFFFFFF:FFFFFFFFF:FFFFFFFF:FFF:F:FF,F,FFFFFFF:FFFFF:F
@A00920:152:HGHKKDRXX:2:2107:3513:26678 1:N:0:AGGAGTGG+TAAGTTCC
ACTCCTACGGGAGGCAGCAGTGGGGAATCTTGCGCAATGGCCGAAAGGCTGACGCAGCGACGCCGCGTGCGGGAGGAAGCCCTTCGGGGTGTAAACCGCTGTCAGGGGGGACGAAGGCTCAGGGGAGGCAATGCCCCTGAGAGGGACGGTACCTCCAGAGGAAGCACCGGCTAACTCCGTGCCAGCAGCCGCGGTAATACGGAGGGTGCGAGCGTTGTTCGGAATCATTGGGCGTAAAGGGCGTGTAGGC
+
FFFF:FFFFFFFFFFFFFFFFFF:F:F:FFFFFFFFFFFFFFFFF,FFFFFFFF::FFFFFFFFFFFFFFFFFFFFFFFFF:F::FFFFFFFFFFF:FFFFFFFFFFFFFFFFFFFFFFFFFFFFFFFFF:FFFFFFFFFFFFFF,FFFFFFFFFFFFFFFFF:FFFFFFFFFFFFFFFFFFFFFFFFFFFFFFFF:FFFFF:FFFFFFFFFFF:FFFFFFFFFFFFFFFFFFFFFFFFFFFFFFFFFF:
@A00920:152:HGHKKDRXX:2:2107:12906:27383 1:N:0:AGGAGTGG+TAAGTTCC
ACTCCTACGGGAGGCAGCAGTGAGGAATCTTGCGCAATGGTCGAAAGACTGACGCAGCCACGCCGCGTGGAGGATGACACCCCTATGGGGCGTAAACTCCTTTTCTGTGAGAAGAAAAGCCTCCTTTGGAGGAATTGACGGTATCACAGGAATAAGCACCGGCTAACTCCGTGCCAGCAGCCGCGGTAATACGGAGGGTGCAAGCGTTGTCCGGAATCACTGGGTGTAAAGGGTGTGTAGGCGGGCCGGT
+
FFFFFFFFFF:FFFFFFFFFFFFFFFFFFFFFFFFFFFFFFFFFFFF,FFFFFFFFFFFFFFFFFFFFFFFFFFFFF:FFFFFFFFFFFF:FFFFFFFFFFFFFFFFFFFFFFFFFFFFFFFFFFFFFFFFFF:F:FFFFFFFFFFFFFFFFFFFFFFFFFFFFFFFFFFFFFFF:FFFFFFFFFFFFFFFFFFFFFFFFF:FFFFFFFFFFFF:FFFFFFFFFFFFF::FFFFFF:FFFF:FFFFF:F:
@A00920:152:HGHKKDRXX:2:2107:26006:27868 1:N:0:AGGAGTGG+TAAGTTCC
ACTCCTACGGGAGGCAGCAGTGGGGAATATTGGACAATGGGCGGAAGCCTGATCCAGCCATGCCGCGTGCAGGAAGACAGCCCTACGGGTTGTAAACTGCTTTTATACGGGAAGAATAAGGGGTACGTGTACCCCGATGACGGTACCGTAAGAATAAGGACCGGCTAACTCCGTGCCAGCAGCCGCGGTAATACGGAGGGTCCAAGCGTTATCCGGAAGCATTGGGTTTAAAGGGTCCGCAGGCGGGCAC
+
FFFFFFFFFFFFFFFFFFFFF:FFFFFF:FFFF:FFFFFF:FFFFFF:F:FFF:,FFFFFFFFFFFFFFF:FFFFFFFFFF:FFFFFFF:F,FFFFFFFFFFFFFFFF,FFF,FF:FFF,FFFFFFFFFFFFFF:F:F:FF:FF:FFFF,FFFFFFFFFFFF,FFFFFFFFFFFF,F,FFF,FFFFFF,:F:FF:FF:,FFF:FF,F,F,F:FFFFFF,F,,F:::FFF:F:,FFFF:FFF:FFFF::F,
@A00920:152:HGHKKDRXX:2:2107:30300:27915 1:N:0:AGGAGTGG+TAAGTTCC
ACTCCTACGGGAGGCAGCAGTGGGGAATTGTTCGCAATGGGCGCGAGCCTGACGACGCAACGCCGCGTGGAGGATGACGGTCTTCGGAGTTTAAACTACTGTTTCTCGGGACGAATGGATACGACCTAACACGTCGGAGTGTTACGGTACCGTGTGAGGAAGCAAAGGCTAACTCCGTGCCAGCAGCCGCGGTAAGACGGAGGGTGCAAACGTTGTTCTGAATCACTGGGCGGAAAGGGCGCGTCGGCGG
+
FFFFFFFFFFFFFFFFFFFF:F,FFF:F:F::::FFFFFFF,F:,FFFFFFF,,:FFF::,FFFFFFFF,FFFF:FF,FFF:FFF:FF,F,,FFFF,,,,:FF,,FFFFF,,:,F:::FF,FF:,:,,FF,:FFF,F:F,F,,FFF:FFFF,,,,,,,:F,:FF,,,,FFF,FFFF:F,:FF,:,F,,,,F,,FF,,FFF,,,:F:F:F:::,FFFF,,FFFFF,FFF,:FF,,F,,F,FFFF:F,,:::
@A00920:152:HGHKKDRXX:2:2107:2302:28056 1:N:0:AGGAGTGG+TAAGTTCC
ACTCCTACGGGAGGCAGCAGTGGGGAATTTTACGCAATGGGCGAAAGCCTGACGTAGCGACACCGCGTGAACGAAGAAGCCTTTTGGGGTGTAAAGTTCTGTCAGCAGGGACGAAAAAATGACGGTACCTGCAGAGGAAGCATCGGCGAACTACGTTCCAGCAGCCGCGGTAAGACGTAGGATGCAAGCGTTGTCCGGATTTATTGGGCGTAAAGAGTTAGTAGGTGGTTTGTTAAGTCTGATGTTAAAG
+
FFFFFFFFFFFFFFFFFFFFFFFFFFFFFFFFFFFFFFFFFFFFFFFFFFFFFFFFFFFFFFF:FFFFFFFFFFFFFFFFFF:,FFFFFFFFFFFFFFFFFFFFFFFFFFFFFFFFFFF:,F:,FFF:F:FFF,F:FFF:F,F:,F:,FF::FF:F,FFF:F:,FF,F,F,FF:F,F:F,FFFFFFF::,FFFFFF:FF,FFFFFFFFFF,,FFFFF:F,F,F:FFF::FF,,FF:,F,F,::F:F::F:
@A00920:152:HGHKKDRXX:2:2107:24261:28416 1:N:0:AGGAGTGG+TAAGTTCC
ACTCCTACGGGAGGCAGCAGTAGGGAATATTGGTCAATGGATGGAAGTCTGAACCAGCCATGAAGCGTGAAGGAAGACTGCCTTCAGGGTTGTAAACTGCTTTTCACAGGGGATAAAATGCCCAAGCGTGGGACATTTAAGTTAACTTGTGTATAATCCACGGCTAAATACGTGCCAGCAGCCGCGGTAATACGAAGGGGGCAAGCGTTGTTCGGATTTAATGGGCGTAAATCGCACCTAGGCTGCTATT
+
FF:F:FFFFFFFFFFFFFFFFF:FFF:FFFFFFFFFFF:FF,F:,FFFFFF::FFFFFFF:F,,FFF:F:FF,FFFFF,FFF,F,:FFFFFFFF,:FF,FFFFF,,:F,FF,FFFFF:,F:FF:,FF,:,F,:,FFF,FF,,FF,FF,F::,F,:F,FFFF::F,,:,,:F:F,FFF,,:,,F,FFFFFF,F,,:F:FF,,F,F,F,FFF,FF,F,,F:F,F,FFFFFFFF:FFFF:,FF,F,:F,F,,:
@A00920:152:HGHKKDRXX:2:2107:28076:28541 1:N:0:AGGAGTGG+TAAGTTCC
ACTCCTACGGGAGGCAGCAGTGAGGAATATTGCACAATGGGGGCAACCCTGATGCAGCGACGCCGCGTGGGTGAAGAAGGGTTTCGGCTCGTAAAGCCCTTTTCTGTGTGACGAGAGAGGACGGTAGCACAGGAATAAGCGTCGGCTAACTACGTGCCAGCAGCCGCGGTAAAACGTAGGACGCAAGCGTTATCCGGAATTACTGGGCGTAAAGGGCGTGCAGGCGGTCTTTTAAGTTAGGCGTGAAAGC
+
FFFFFFFFFFFFFFFFFFFFFFFFFFFF:FFFFFFFFFFFFFFFFFFFFFFFFFFFFFFFFFFFFFFFFFFFFFF:FFFFFFFFFFFFFFFF:FFFFFFFFFFFFFFFFFFFFFFFFFFFFFFFFFFFFFFFFF:FFFFFFFFFFFFFFFFFFF:FFFFFFFFFFF:FFFF,F:FFFFFFFFFFFFFFFF:FFF:FFF:FFFFFFFFFFFFFFFFFFFFFFFFFFFFFFFFF:FFFFFFFFFFFFFFF,:
@A00920:152:HGHKKDRXX:2:2107:27651:28933 1:N:0:AGGAGTGG+TAAGTTCC
ACTCCTACGGGAGGCAGCAGTGGGGAATCTTGCGCAATGGGCGAAAGCCTGACGCAGCCATGCCGCGTGAATGATGAAGGTCTTAGGATTGTAAAATTCTTTCACCGGGGAAGATAATGACGGTACCCGGAGAAGAAGCCCCGGCTAACTTCGTGCCAGCAGCCGCGGTAATACGAAGGGGGCTAGCGTTGCTCGGAATTACTGGGCGTAAAGGGCGCGTAGGCGGACAGTTTAGTCAGGGGTGAAAGCC
+
FFFFF:FFFFFFFFFFFF:FFFFFFFFFFFFFFFFFFFFFFFFFFFFFFFFFFFFFFFFFFFFFFFFFFFFFFFFFFFFFFFF:FFFFFFFFFFFFFFFFFFFFFFFFFFFFFFFFFFFFFFFFFFFFFFFFFFFFFFFFFFFFFFFFFFFFFFFFFFFFFFFFFFF:FFFFFFFFFFFFFFF:FFFFFFFFFFFFF:FFFFFFFFFFFFF:FFFFFFFFFF:FFFFFFFFFFFF::FF:FFFF:FFFFF
@A00920:152:HGHKKDRXX:2:2107:17915:28948 1:N:0:AGGAGTGG+TAAGTTCC
ACTCCTACGGGAGGCAGCAGTGGGGAATATTGGACAATGGGCGAAAGCCTGATCCAGCAACGCCGCGTGAGGGATGACGGCCTTCGGGTTGTAAACCTCTTTCAGCAGGGACGAAGCGCAAGTGACGGTACCTGCAGAAGAAGCACCGGCCAACTACGTGCCAGCAGCCGCGGTAATACGTAGGGTGCGAGCGTTGTCCGGAATTATTGGGCGTAAAGGGCTCGTAGGCGGTTTGTCGCGTCGGGAGTGA
+
FFFFFFFFFFFFFFFFFFFF,FFFFFFFFFFFFFFFFFFFFFFFFFFFFFFFFFFFFFF:FFFFFFFFFFFFFFFFFFFFFFFFFFFFFFF:F:FFFFFFFFFFFFFFFFFFFF,FFFFFF:FFFFFFF:FFF:FF:F,FFFFFFFFFFFF,FFFFFFFFFFFFFFFFFFFFFFF:F:FFF,FFFFF:F:FFF,FFF:FFFF,FF:FFFFFFFF:FFFFFFF:FF,FFFFF,FFFFFFFFF:FFFFFFFF
@A00920:152:HGHKKDRXX:2:2107:24288:29716 1:N:0:AGGAGTGG+TAAGTTCC
ACTCCTACGGGAGGCAGCAGTAGGGAATCTTCCGCAATGGACGAAAGTCTGACGGAGCAACGCCGCGTGAGTGATGAAGGTTTTCGGATCGTAAAACTCTGTTGTTAGGGAAGAAAAAGTAACGGAGTAACTGACGGTAACATGACGGTACCTAACCAGAAAGCCACGGCTAACTACGTGCCAGCAGCCGCGGTAATACGTAGGTGGCTAGCGTTGTCCGGAAGTATTGGGCGTAAAGCGCGCGCAGGCG
+
FFFFFFFFFFFFFFFFFF:FFFFFFF:F,F:FFFFFFFFF:FFFFFF,FFFFFFFFFFF,FFFFFFFFFFFFFFFFFFF,,FFFFFF::FFFFFF::FF,,:FFF:,FFFFFFFF:FFFF:,FFFFFF,F,FF,FF,F:,F,FF,,:::FFF,F:FFFFFF:FF,FFF,FFFFFF,:FFFF:FFF:FFF,F:F:,,FF,,:FFFFFF:,FFFFFFFF::FF,,,:,::FF:::F::,FF,F,FF::F:,:
@A00920:152:HGHKKDRXX:2:2107:24261:30577 1:N:0:AGGAGTGG+TAAGTTCC
ACTCCTACGGGAGGCAGCAGTGGGGAATTTTGGACAATGGGCGCAAGCCTGATCCAGCCATGCCGCGTGTGTGAAGAAGGCCTTCGGGTTGTAAAGCACTTTCGGACGGAACGAAATCGCACGGGCGAATATCCCGTGTGGATGACGGTACCGTAAGAAGAAGCACCGGCTAACTACGTGCCAGCAGCCGCGGTAATACGTAGGGTGCGAGCGTTAATCGGAATTACTGGGCGTAAAGGGCGCGTAGGTG
+
FFFFFFFFFFFFFFFFFFFFFFFFFFFFFFFFFFFFFFFFFFFFFFFFFFFFFFFFFFFFFFFFFFFFFFFFFF,FFFFFFFFFFFFFFFF:FFFFFFFFFFFFFFFFFFFFF:F,FFFFFFFFFFFF,FFFFFFFFFFFFFFFFFFFFFFFFFFFF,:,FFFFFFFFFFFFFFFFFFFFFFFFFFFFFFFFFF:FFFFFF:FFFFFFFFFFFFFFF:FFF:FFFFFFFFFFFF:F,FFFFFF:FFFFFF
@A00920:152:HGHKKDRXX:2:2107:24442:30859 1:N:0:AGGAGTGG+TAAGTTCC
ACTCCTACGGGAGGCAGCAGTGGGGAATTTTGGACAATGGGCGCAAGCCTGATCCAGCCATGCCGCGTGAGTGAAGAAGGCCTTCGGGTTGTAAACCTCTTTCAGCAGGGACGAAGCGCAAGTGACGGTACCTGCAGAAGAAGCACCGGCCAACTACGTGCCAGCAGCCGCGGTAATACGGAGGGTGCTAGCGTTATCCGGAATCACTGGGCGTAAAGCGTGCGCAGGCGGTTGTGCAAGACAGATGTGA
+
,FFF:FFFFFFFFFFFF:FFF,FF:FF,:FFFFFFFF:FFFFFFFFFFFFFF:FFFFFFFFFFFF:FFFF,F:F,FF:FFFF::FFFFFF::F:FFFFF:FFFFFFFF,FFFFFFFFFFFFFFFFFFFFFFFFFFFFFFFFFFFFFFFFFFFFFFFFF,:FFF,FF:,FFFFFFFFFFFFFF:FFFFFFFFFFFFFFFFF:FFFFFF:FFFFFFFFFFFFFF:FFFFFFFFFFFFFFFFF:FFF:FFFFF
@A00920:152:HGHKKDRXX:2:2107:6298:31156 1:N:0:AGGAGTGG+TAAGTTCC
ACTCCTACGGGAGGCAGCAGTGGGGAATTTTGGACAATGGGGGCAACCCTGATCCAGCCATTCCGCGTGAGTGAAGAAGGCCTTCGGGTTGTAAAGCTCTTTTGTCCGGAACGAAACGGCTACGTCTAATACACGTGGCTACTGACGGTACCGGAAGAATAAGCACCGGCTAACTACGTGCCAGCAGCCGCGGTAATACGTAGGGTGCGAGCGTTAATCGGAATTACTGGGCGTAAAGCGTGCGCAGGCG
+
FFFFFFFFFFF:FFFFFFFFFFFFFFFFFFFFFFFFFFFFFFFFFFFFFFFFFFFFFFFFFFFFFFF,FFFFF,FFFFFFF:FF:FFFF:F:FFFFFF:,F:FFFFFFFF:FFFFFFFFFFFFFFFFFFFFFFFFFFFFF:FFFFFFFFFFFFFFFFFFFFFFFFFFFFFFFFFFFFFFFFFFFFFFFFFFFF:FFFFFFFFFFFFFFFFFFFFF,FFFFFFFFFFFFFFFFFFFFFFFFFFFFFFFFFF
@A00920:152:HGHKKDRXX:2:2107:16595:31610 1:N:0:AGGAGTGG+TAAGTTCC
AATCCTACGGGAGGCAGCAGCAAGGAATTTTCCCCAATGGGCGCAAGCCTGATGGAGCAACGCCGCGTGGGGGATGAAGCACTTCGGTGTGTAAACCCCTTTTCGAGGGGACGAAGGCAATGACGGTACCCTCGGAAGAAGGATCGGCTAACTACGTGCCAGCAGCCGCGGTAAGACGTAGGATCCGAGCGTTGTCCGGAGTTCATGGGCGTAAAGCGCGCGCAGGCGGACACGCGCATCGGCGGTGAAA
+
::F,FFFF,,,F:,:FFFFFFFFF:FF,FFFFF,:FFFFFFFFFFF:::FFFFFFF,FF,F,FF:F:::FF,FFFFF,F,FFFFF,F,FFF,F,:::FF,FFFF,FF::,:FF:FFFF:FF,,FFFF,,:FFFFFFF,FFF:FFFFFFFF:,F::FFFFFFF:FF,FFF:F:FFFF:FFFF:FF,F,FFFF:FFF:FFFFF,F,,FF::FF,:FFFFF:F:FF::FFF:FF,FFFFFFFFFFFFFFFFFF
@A00920:152:HGHKKDRXX:2:2107:13268:31704 1:N:0:AGGAGTGG+TAAGTTCC
ACTCCTACGGGAGGCAGCAGTGAGGAATATTGCACAATGGGCGCAAGCCTGATGCAGCGACGCCGCGTGAGTGATGAAGGCCTTCGGGTCGTAAAGCTCTTTTCTGCGTGACGAGCAAGGACGGTAGCGCAGGAAGAAGTCTCGGCTAACTACGTGCCAGCAGCCGCGGTAAAACGTAGGAGACAAACGTTATCCGGAGTTACTGGGCGTAAAGGGCGTGCAGGTGGTTGTTTAAGTTCGGCGTGAAAGC
+
FFFFFFFFFFF:FFFFFFFFFFFFFFFFFFFFFFFFFFFFFFFFFFFFFFFFFFFF:FFFFFFFFFF,FFFFF,FFFFFFFFFFFFFFFFFFFFFFFFFFFFFFFFFF:FFFFFFFFFFFFFFFFFFFFFFFFFFF:FFFFFFFFFFFFFFFFFFFFFFF:FFFFFFFFFFFFFFFFFFFFFFFFFFFFFFFFFFFFFFFFF:FF:FFFFFFFFFFFFFFFFFFF:FFFFFFFFF:F:FFFFF:F,FFF:
@A00920:152:HGHKKDRXX:2:2107:25156:32095 1:N:0:AGGAGTGG+TAAGTTCC
ACTCCTACGGGAGGCAGCAGCAGGGAATCTTGCGCAATGGGCGAAAGCCTGACGCAGCAACGCCGCGTGGGGGATGACGGCCTTCGGGTTGTAAACCCCTTTCAGGAGGGAAGAAATTGACGGTACCTCCAGAAGAAGCCCCGGCCAACTAGGTGCCAGCAGCCGGGGTAATACGTGGGGGGCGAGCGTGGTCCGGGATTATTGGGCGTATAGAGCTCGTAGGCGGCTCAGCAAGTCGGCGGTGAAGTCC
+
F,FFFFFFFFFFFFFFFFF,F,FFFFFF:FFF:FFFFFFFF,:FFFFFF:F:F,FF:FF,F:FFFFFFF:FFF,FFF,F,:FFFF:FFFFFF:FFF,:F:,:,FFF:FFF:,FF:,FFFF,,FF:,:FFFF,,:F,F,F,,,FFF,,,F,:,FFF:,F,FFFFFFF,F,::FF,FF,,FFF:,FFF,,F,F::,:F,,:::F,FF:,F,,:,FF,FF,FF,,FFFFF,F,FF,:F:,FFFFFFF,,,FFF
@A00920:152:HGHKKDRXX:2:2107:12057:32268 1:N:0:AGGAGTGG+TAAGTTCC
ACTCCTACGGGAGGCAGCAGTGGGGAATATTGCGCAATGGGCGAAAGCCTGACGCAGCCATGCCGCGTGAGTGATGAAGGCCTTAGGGTTGTAAAGCTCTTTCGACGGGGAAGATAATGACGGTACCCGTAGAAGAAGCCCCGGCTAACTTCGTGCCAGCAGCCGCGGTAATACGCAGGGGGCTAGCGTTGTTCGGAATTACTGGGCGTAAAGAGCACGTAGGCGGCTTTGCAAGTCAGGGGTGAAATCC
+
FFFFFFFFFFFFFFFFFFFF,FFFF:,F,FFFFFFF:FFFFF:FFFFFF:FFFFFFFFFFFFFFFFF:FFF:FFFFFFFFF:FFFFFFFFFFFFFFFFFFFFFFFFFFFFF:FFFFFFFFFFFF:FFFFFF:F:FFFFFFFFFFFFFFFFFFFFFFFFFFFFFFFFFFFFFFF:F,FFFFFFFFFFFFFFFFFFFFFFFF:F:FFFFFFFFFFFFFFFF::FFFFFFFFFFFFF:FFFFFF:FFFFFFFF
@A00920:152:HGHKKDRXX:2:2107:16929:32597 1:N:0:AGGAGTGG+TAAGTTCC
ACTCCTACGGGAGGCAGCAGTGGGGAATATTGGACAATGGGCGAAAGCCTGATCCAGCAATGCCGCGTGAGTGATGAAGGCCTTAGGGTTGTAAAGCTCTTTTACCCGGGATGATAATGACAGTACCGGGAGAATAAGCTCCGGCTAACTACGTGCCAGCAGCCGCGGTAATACGTAGGGGGCAAGCGTTGTCCGGAATTATTGGGCGTAAAGCGCGCGCAGGCGGCTTACTAAGTCTGGTGTGAAAGAC
+
FFFFFF::F:FF:FFFF:FFFFFFFFFFFFFFFFFFFFFFFFFF:FFFFFFFFF:FFFF:FF,FFFFFFFFFFFFF,FFFFFF:FFF:FFFF:FF:FFFFFFFFFFFFF:FFFFFFFFFFFFFFFFFFFFFFFFFFFFFFFFFFFFFFFFFFFF:FFFFFFFFFFFF:FF,FFFFFFFFFFFFFFFFF,FFFF,FFFFFFFFF:FFFFFFFFFFFFFF,F::FFFFFFFFFFFFFFFFFFF:F:FFFFF,
@A00920:152:HGHKKDRXX:2:2107:29125:33144 1:N:0:AGGAGTGG+TAAGTTCC
ACTCCTACGGGAGGCAGCAGTGGGGAATCTTGGACAATGGGGGAAACCCTGATCCAGCCATGCCGCGTGAGTGATGAAGGCCTTAGGGTTGTAAAACTCTTTCGACGGGGACGATAATGACGGTACCCGTAGAAGAAGCTCCGGCTAACTTCGTGCCAGCAGCCGCGGTAATACGAAGGGGGCTAGCGTTGTTCGGAATTACTGGGCGTAAAGCGTGCGCAGGCGGTTCTTCAAGTCAGGGGTGAAAGCC
+
FFFFFFFFFFFFFFFFFFFFFFFFF:FFFFFFFFFFFFFFFFFFFFFFFFFFFFFFFFFFFFFFFFFFFFFFFFFF:FFFFFFFFFFFFFFFFFFFFFFFFFFFFFFFFFFFFFFFFFFFFFFFFFFFF:FFFFFF:FFFFFFFFFFFFFFFFFFFFFFFFFFFFFFFFF:FFFFFFFFFFFFFFFFFFFFFFF,FF,FFFFFFFFFFFFFFFFFFFFFFFFFFFFFFFFFFFFFFFFFFFFFFF,FFFF
@A00920:152:HGHKKDRXX:2:2107:11614:33567 1:N:0:AGGAGTGG+TAAGTTCC
ACTCCTACGGGAGGCAGCAGTGGGGAATCTTGCGCAATGGGCGAAAGCCTGACGCAGCGATGCCGCGTGAGCGATGAAGGCCTTCGGGTTGTAAAGCTCTGTGGATGGAGACGAATAAGCAAGAGTTAATACCTCTTGTGGTGACGGTATCCATTTAGCAAGCCCCGGCTAACTCTGTGCCAGCAGCCGCGGTAATACAGAGGGGGCAAGCGTTGTTCGGAATTACTGTGCGTAAAGGGCTCGTAGGCGG
+
FFF,FFFFFFFFFFFFFFFF:FFFFFFFFFF:FFFFFFFFFFFFFFFFF:FFFFFFFFFFFFF:FFFFFFFFFFFFFFFFFFFFFFFFFF,FFFF:FF,FFFFFF:FFFF,:FFFFFFF:::,FF:FF:FFFF:FFF:FFFFFFFF:FFFFFF:F,FFFFFF:FFF,:FF:FFFFFFFFFFFFFF,FFFF::,:FFFFFF:F:FFF:FFF:F:,FFF:::F,F:FFFF,:,FFFFFFF,F,FF,FFFF:F
@A00920:152:HGHKKDRXX:2:2107:30852:34068 1:N:0:AGGAGTGG+TAAGTTCC
ACTCCTACGGGAGGCAGCAGTGGGGAATTTTGGACAATGGGCGAAAGCCTGATCCAGCAATGCCGCGTGTGTGAAGAAGGCCTTCGGGTTGTAAAGCACTTTTGTCCGGAAAGAAATCCGTCTGGCTAATACCCGGATGGGATGACGGTACCGGAAGAATAAGCACCGGCTAACTACGTGCCAGCAGCCGCGGTAATACGTAGGGTGCGAGCGTTAATCGGAATTACTGGGCGTAAAGCGGGCGCAGGCG
+
FFFFFFFFFFFFFFFFFFFFFFFFFFFFFFFFFFFF:FFFFFFF:FFFFFFFFFFFFFFFFFF:FFF,FFFFFF,FFFFFFFFFFFFF,FFF:F,FFFF:F:FFFFFFFFF,FFFFFF,FFFFFF:FF:FFFFFFFFFFFFFFF,FFFF,FFFFFFFFFFFFFFFFFFFF:F:FFFFFFFFFFFFFFFFFFFFFFF:FF:,FFFFFFFF,FFFFFFFFFFFFFF:F,FFFFF::FF,FFF,FFFF:FF::
@A00920:152:HGHKKDRXX:2:2107:19343:34835 1:N:0:AGGAGTGG+TAAGTTCC
ACTCCTACGGGAGGCAGCAGTGGGGAATCTTGCGCAATGGCCGAAAGGCTGACGCAGCGACGCCGCGTGCGGGAGGAAGCCCTTCGGGGTGTAAACCGCTGTCAGAGGGGACGAAAGCCAGGGGGAGGAAATGCCTTTCTGGGATGACGGTACCCTCAGAGGAAGCACCGGCTAACTCCGTGCCAGCAGCCGCGGTAATACGGAGGGTGCGAGCGTTGTTCGGAATTATTGGGCGTAAAGCGCACGTAGG
+
FF:FFFFFFFFFFFFFFFFFFFFFFFFFFFFFFFFFFFFFFFF:FFFFFFFFFFFFFFFFFFFFFFFFFFFFFFFFFFFFFFFFFFFFFFFFFFFFFFFFFFFFFFFFFFFFFFFFFFFFFFFFFFFF:,F:FFFFFFFFFFF:FF:FFFFFFFF:FFFFFF:FFFFFFFFF:FFFFFFFFFFFFFFFFFFFFFFFFF:FFFFFFFFF::FFFFFF:FF:F:FFFFFFF,FFFFF:FFFF,F:FFFFFFF
@A00920:152:HGHKKDRXX:2:2107:32660:35102 1:N:0:AGGAGTGG+TAAGTTCC
ACTCCTACGGGAGGCAGCAGTAAGGAATATTGGGCAATGGACGGAAGTCTGACCCAGCCATGCCGCGTGCAGGAAGACGGCCCTATGGGTTGTAAACTGCTTTTCTGAGGGAAGAAAAATATGTATTTATAGGTATCTGACGGTACCTCAGGAATAAGCACCGGCTAACTCCGTGCCAGCAGCCGCGGTAATACGGAGGGTGCAAGCGTTATCCGGAATTACTGGGTTTAAAGGGTGCGTAGGCGGTTAG
+
FFFFFFFFFFFFFFFF:FFFFFFFFFFFFFFFFFFFFFFFFFFFFFFFFFFFFFF:FFFFFFFFFFFFFFFFFF:FFFFFFFF:FFFFFFFFFFFFFFFF:FFFFFFFFFFFFFFF:F:FFFFFFFFFFF:FFFFFFFFFFFFFFFFFFFFF:FFFFFFFFFFFFFFFFFFFFFFFFFFFFFFFFFFFFFFFFFFFFF:FFFFFFFFFFFFFFFFFFFFFFFFFFFF:FFFFFFFFFFFFFFFFFF:FFF
@A00920:152:HGHKKDRXX:2:2107:25717:35634 1:N:0:AGGAGTGG+TAAGTTCC
ACTCCTACGGGAGGCAGCAGTGGGGAATTTTGCACAATGGGCGCAAGCCTGATCCAGCCATGCCGCGTGAGTGAAGAAGGCCTTCGGGTTGTAAAGCTCTTTCGGCCGGAACGAAATCGTCCGGGCTAATAACCCTCATGAATTACGGTACCGGAATAAGAATCACCCGCTAAATACTTGCAACCAGCCGCCGTAATACCAAGGGTTCAGGCCTTAATCGGAAATAATGGGCGTAAATCGTGCGCAAGCG
+
F:F,F:FFF:FFF:FFFFFFFFFFFF:FFFFF,FFFF:FFFFF,FFF:::FFFFFF:F,,:FFFFF:F:FF:FFF:F,FFFFF:FFF:F,FFFFFFFFFF,FFFF,FFFF:F,FFFFFFF:,F,FFFFF,F,:F:,FFFF,FF,,,,F,FFF:,F,:FFFFF,FF,F,,F,:F,,FF:F,F,:,F::,F,F,,:FF,F:,,F,,FF,F:F,F:FFFFF,,:FF,FF::,,:F,:FF:,F,FFF,FF,FF,
@A00920:152:HGHKKDRXX:2:2107:21296:35994 1:N:0:AGGAGTGG+TAAGTTCC
ACTCCTACGGGAGGCAGCAGTGGGGAATTTTGGACAATGGGCGCAAGCCTGATCCAGCCATGCCGCGTGCGGGAAGAAGGCCTTCGGGTTGTAAACCGCTTTTGGCAGGAACGAAACGGCGCGAGCGAAAACCTCGCGTTAATGACGGTACCTGAAGAATAAGCACCGGCTAACTACGTGACAGCAGCCGCGGTAATACGGAGGGTGCAAGCGTTAATCGCAATTACTGGGCGTAAAGCGTGCGCAGGCG
+
,FFFFFFFFFFFFFFFFFF:FFFFFFFFFFFF,FFFFFFF,FFF,F:F:FFFFFFF:FFFFF,FFF:FF,FFFFFFFFFFFFFFF:FFF,:FFFFFFFFFF:FFFFFF,:FFFFFFFF,F:F,F:FFFF,F::FF:F:F:F:F,F:,FFFF,,F,FFFFFF:,FFFF::F,F:,,FF:,F,,FFFF,FF,F,FFF,:FF,::FFFF:FFF:FF::,FF:F,FFF::FF,FFFFF,FFF:FF,FFF:F,FF
@A00920:152:HGHKKDRXX:2:2107:6424:36072 1:N:0:AGGAGTGG+TAAGTTCC
ACTCCTACGGGAGGCAGCAGCGACGAATCTTCCGCAATGGGCGCAAGCCTGACGGAGCGACGCCGCGTGTGGGATGAAGCGTCTACGACGTGTAAACCACTGTCAGAGGACAGAAACACTGATTGTCCTCAGAGGAAGGGGCGACTAACTCTGTGCCAGCAGTCGCGGTAAGACAGAGGCCCCAAGCGTTAATCGGAATCACTGGGCTTAAAGGGTGCGTAGGTGGATCAGCAAGTGCCTTGTGTAAGCC
+
FFFF,:FF:FFFFFFFFF:F:FFFF:FFFFFFFFFFFFFFFFFFFFFFFF:FFFFFFF:FFFFFF:F,FFFFFFFFFFFFFFF:FFFFFFFFFFFFFFFFFFF:FFFFFFFFFFFFFFFFFFFFFFFFFFFFFFFFFFFFF:FFFF:FFFF::,::FF,FFFFFF:FF:F:FFFFFF:FFF,FFFFFFF,F:FF:FFFFF:F:F:F:FF,:FF,FFFFFFF,FFFFFF:FFFF:FFFFF:FFFF,F,FF,
@A00920:152:HGHKKDRXX:2:2107:31765:36088 1:N:0:AGGAGTGG+TAAGTTCC
ACTCCTACGGGAGGCAGCAGTGAGGGATATTGGTCAATGGGGGCAACCCTGAACCAGCCACGCCGCGTGAGGGATGAAGGCCTTCGGGTTGTAAACCACTGTCGGACGGGACGAAAAGGACCGTCGGAGACGCGGGAGGTCAGGAGTGAACCGTGCCAGCAGCCGCGGGAAAACGACGTGACCGCGCCGGCGTACGACATACTGGGCCAGGCGGGTGAGTAAGAGCTTGGGTTAGACGGGTGTGACGGCG
+
FFFFFFFFFFFFFFFFFFFF:F,FFFFF,FFFFFFFFFFFFFF,FFFFFFFF:FFFFF,F,FFFFFFFF,F:FF,FFFFF,FFFFFF::FFFFFF,FFFFFFF,,,,F:,F,F:,F,:FF,,F:,,,F,,,:,F,,,F,:F,:F,F,,:,:F:F,,,FFFF:FF,F:F,F:FF:,,,:,FF,,,,F,,,,,,,F:,F,,,:,,FFFF:,,,F,,F,F,,,,,F,,,,F,F,,,:,F,,,,F,,F,,,,:,
@A00920:152:HGHKKDRXX:2:2107:25075:36401 1:N:0:AGGAGTGG+TAAGTTCC
ACTCCTACGGGAGGCAGCAGTGGGGAATATTGGACAATGGGGGCAACCCTGATCCAGCCATGCCGCGTGTGTGAAGAAGGCCTTCGGGTTGTAAAGCACTTTAAGTGGGGAGGAAGGGGTGATGGCTAATATCCATCATCATTGACGCTACCCACAGAATAAGCACCGGCTAACTCTGTGCCAGCAGCCGCGGTAATACAGAGGGTGCAAGCGTTAATCGGAATTACTGGGCGTAAAGGGCGCGTAGGCG
+
FFFFFFFFFFFFFFFFFFFFFFFFFFFFFFFFFFFFFFFFFFFFFFFFFFFFFFFFFFFFFFFFFFFFF:FFFF:F,FFFFFFF,FFFFFF:FFFFFFFFFFFFFFFFFFFFFF:FFFFFFFFFFFF:FFFFFFFFFFFFFFFFFFFFF,FFFFFFFFFFFFFFFFFFFFF,,FFFFFFFFFFFFFFFFFFFF,FFF:FFFFFF,FFFF,F:FFFFFF:FFFFF:FFFFFFFFFFF,F,FFFFFFFFFFF
@A00920:152:HGHKKDRXX:2:2107:17662:36683 1:N:0:AGGAGTGG+TAAGTTCC
ACTCCTACGGGAGGCAGCAGTGGGGAATTTTGGGCAATGGCCGCAAGGCTGACCCAGCGACGCCGCGTGCGGGATGACGCCTTTCGGGGTGTAAACCGCTGTCAGAGGGGAAGAATGAGTCCGGTGTAAATAATGCCTGGCTGAGACGGTACCCTCAAAGGAAGCACCGGCTAACTCCGTGCCAGCAGCCGCGGACATACGGAGGGTGCAAGCGGTGGTCGGATTTGCTGGGCGTCACGGGGTCGTAGGT
+
F:F,:FFFFFFFFFFFFFFFF,FFFFFF,FF:FFFFF,FF:FF,FFF,FFFFF,FFFFFFF:FFFFFFFF:FFFFFFF:FFF,FFFFFFFFFFF:F,FFFFFFFF,,FF:,:,FFFF,F,F,FFFF,FFFFFFF:F,:F:::F,F::FF,:,FF:FFFFF:::FF,F,F,FFFFFFFF::FFFF,F,:F,,F,F::F,F,F,,F:F,FF,:F:F,:F,FF:,FFFF,:,F,FFF:,F,,,,,,FF,FF:,
@A00920:152:HGHKKDRXX:2:2107:31412:36886 1:N:0:AGGAGTGG+TAAGTTCC
ACTCCTACGGGAGGCAGCAGTGGGGAATATTGCACAATGGGCGCAAGCCTGATGCAGCAACGCCGCGTGAGGGACGACGGCCTTCGGGTTGTAAACCTCTTTCAGTAGGGAAGAAGCGAAAGTGACGGTACCTGCAGAAGAAGCGCCGGCTAACTACGTGCCAGCAGCCGCGGTAATACGTAGGGGGCAAGCGTTGTCCGGAATCATTGGGCGTAAAGCGCGTGTAGGCGGCTCAGAAAGTCCGCTCTGA
+
FF,F,FFF,F:F:FFFF:F::,FFFF:FFF:FFFFF:FFFFFFFFFFF::FFFF:FFFF:FFFF:FF:FF:FFFFFFFFFFF:,F:FFFFFF:FFFFFF,F:FFF,FFFFFF:,FF,FFFFFF,F:FFFFFF:FFFFFFF:FFFF:F,FFFFFFFFFFFF::,,FFFF,FF:FFFFFFFF,FF,FFFFFFF:FFF:FFF:FF,FFFFFFFFFF:FFFF:FFFFFFFFFFF:FFFFF,FFFFFF::FFF:F
@A00920:152:HGHKKDRXX:2:2108:12753:1157 1:N:0:AGGAGTGG+TAAGTTCC
ACTCCTACGGGAGCAGCAGTGGGGAATTTTCCGCAATGGGCGAAAGCCTGACGGAGCAAGACCGCGTGAGGGAGGAAGGCCTACTGGTTGTAAACCTCTTTTGATAGGGAAGAACACAATGACGGTACCTATCGAATCAGCCTCGGCTAACTCCGTGCCAGCAGCCGCGGTAATACGGAGGAGGCAAGCGTTATCCGGAATTATTGGGCGTAAAGAGTTGCGTAGGTGGCAGGGCAAGTTAATAGTGAAA
+
FFFFFFFFFFFFFFFFFFFFFFFFFFFFFFFFFFF:FFFFFFFFFFFFFFFFFFFFFFFF:FFFFFFFFFFFFFFF,FFFFFF:FFFFFFFFFFFFFFFFFFFFFFFFFFFFFFFF::FFFFFFFF:FFFFFFFFFFFFFFFFFFFFFFFFFFFFFFFFFFFFFFFFFFFF,FFFFFFFFFF:F:F:FFFFF:FFFFFF,FFFFFFFFF:FFFFFFFF,FF:FFFFF:FFFFFFFFFFFFFFFFFFFFFF
@A00920:152:HGHKKDRXX:2:2108:3332:1532 1:N:0:AGGAGTGG+TAAGTTCC
ACTCCTACGGGAGGCAGCAGTGGGGAATATTGCACAATGGGCGGAAGCCTGATGCAGCGACGCCGCGTGAGGGATGACGGCCTTCGGGTTGTAAACCTCTTTCAGCAGGGACGAAGCGTGAGTGACGGTACCTGCAGACGAAGCGCCGGCCAACTACCTGCCAGCAGCCGCGGTAAGACGTAGGGCGCGAGCGTTGTCCGGATTTATTGGGCGTAAAGAGCTCGTAGGCGGCTTGTCGCGTCGACTGTGA
+
,FFFF:F:FFFFFFFFFFFF,FFFF,FFFFFFFFFFFFFFFFFFFF:FFFFFFFF,FFFF:FFFFFFFF:FFFF:FFFFFFFFFF:FFFFFFFFFFFFFFFFFFFFFFFFFFFFFFFFFFF,F,FFF:FFFFFF::FF,FF:,FFF:FFFFFFFFFF:FFFFFF,FFFF:FF,,FFFFF:F:FF:,FF,F:FF:FFF::F,F,:FFFFF::FFF:F:,:,FFFFFF:,FF,FFFFFFFFFF,:F:F:F:F
@A00920:152:HGHKKDRXX:2:2108:27199:2754 1:N:0:AGGAGTGG+TAAGTTCC
ACTCCTACGGGAGGCAGCAGTGGGGAATATTGCACAATGGGCGCAAGCCTGATGCAGCAACGCCGCGTGGGGGATGAAGGCCTTCGGGTTGTAAACCCCTTTTAGCAGGGACGAAGCGCAAGTGACGGTACCTGCAGAAGAAGCGCCGGCCAACTACGTGCCAGCAGCCGAGGTAAGACGTAGGGCGCGAGCGTTGTCCGGATTTATTGTGCGTAAAGAGCTCGTAGGCGGCTTGTCGCGTCGACTGTGA
+
FFF:FFFF:FF,:FFFF:,FFF,,,FFFF:FFFFF,,:FFFF,FFF,FF,F::FFF,FFFF:::,,F:F:F:FF,F,:FF:FFFF,::FF::FFFF,:,F,FFF:F:,,::FFF,FFFF,FFFFFFF::FFFFFFFFF:FFFFFFFFFFFFFF:F:,FF:FFFFFF,F:,,:FFFFFF,F,FF:,FFFF:FF:FF:FFF,,F,FFF:FF,FFFFFFF,F,FFF:FF:FFF:,FFFFFFFFFFFF:FFFFF
@A00920:152:HGHKKDRXX:2:2108:25934:3004 1:N:0:AGGAGTGG+TAAGTTCC
ACTCCTACGGGAGGCAGCAGTGGGGAATTGTTCGCAATGGGCGCAAGCCTGACGACGCAACGCCGCGTGGAGGATGAAGGTCTTCGGATTGTAAACTCCTGTTGATCGGGACGAATGGCCCTCGATCTAATACATCGAGGGAGTGACGGTACCGGTTGAGGAATCTCCGGCTAACTCTGAGCCAGCAGACGCGGTCATACAGAAGCCCCGAGCATTACCAGGAATTACTGGGCGTAAAGGGTGCGTAGGC
+
F,:F:F:F:FFF,F:FFFFFFFF,,FFFF:F:,::F,:F:,F,FF,F,FFFFFFFF::,FF::FFFF,:F:FFFFF:FFFFFFF,::F:F,F:FF:FF:FFFFFFFFFFF,F:F:F:FFF,F:FF,FFF::FFFFF,FFF,F,,FFFF,::F:::F,F:FF,F,,FFF,::F:F,FFFF,:F:FFFFFFFFFF,F,,FFF:,F,FF,F,FFFF:FFF,:::,F,FFF,F:::FFF,FFFFFF,,,FF:,F
@A00920:152:HGHKKDRXX:2:2108:27263:3490 1:N:0:AGGAGTGG+TAAGTTCC
ACTCCTACGGGAGGCAGCAGTCGAGAATTTTTCTCAATGGGCGAAAGCCTGAAGGAGCGACGCCGCGTGGGGGATGAAGGGTTTCGATCCGTAAACCCCTGTCATTCGCGAACAAGTGTTGCTATTTAAAAGATGGCAATTTGATAGTAGCGGAAGAGGAAGGGACGGCTAACTCTGTGCCAGCAGCCGCGGTAATACAGAGGTCCCAAGCGTTGTTCGGATTCACTGGGCGTAAAGGGTGCGTAGGTGG
+
FFFFFFFFFFFFFFFFFFFFFFFFFFFFFFFFFFFFFFFFFFFFFFFFFFFFFFFFFFFFFFFFFFFFFFFFFFFFFFFFFFFFFFFFFFFFFFFFFFFFFFFFFFFFFFFFFFFFFFFFFFFFFFFFFFFFFFFFFFFFFFFFFFFFFFFFFFFFFFFF,FFFFFFFFFFFFFFFFFFFFFFFFFFFFFFFFFFFFFFFFFFFFFFFFFFFFFFFFFFFF:FFFFFFFFFFFFFFFFFFF::FFFFFFF
@A00920:152:HGHKKDRXX:2:2108:18222:3646 1:N:0:AGGAGTGG+TAAGTTCC
ACTCCTACGGGAGGCAGCAGCTAGGAATCTTGGGAATGGGCGAAAGCCTGACCCAGCAACGCCGCGTGGGCGATGAAGGCCTTAGGGTCGTAAAGCCCTTTTGAGAGGGAAGATGATGACGGTACCTCTCGAATAAGCCACGGCTAACTACGTGCCAGCAGCCGCGGTAATACGTAGGGGGCAAGCGTTGTTAGGAATTACTGGGCGTAAAGGGCTCGTAGGCGGCCAACTAAGTCGGATTTGAAATCCC
+
FFFFFFFFFFFFFFFFFFFFFFFFFFFFFFFFFFFFFFFFFFFFFFFF:FFFFFFFFFFFFFFFFFFFFFFFFFFFFFFFFFFFFFFFFFFFFFFFFFFFFFFFF,:FFF,FFFFFFFFF:FF:FFFFFFFFFFFF,FFFF:FFFFFFFF,FF::FFFF::FFFFFFFFFFF::FFF,F:FFF,FFFFFFFF,FF,FFFF,F:F,FF:FF,FF:FFFFFF:FFFFFFFFFFF,,FFFFFF,:FFF,FF,F
@A00920:152:HGHKKDRXX:2:2108:25889:4085 1:N:0:AGGAGTGG+TAAGTTCC
ACTCCTACGGGAGGCAGCAGTCGGGAATTTTGCCCAATGGACGAAAGTCTGAGGCAGCAACTCCGCGTGAGGGATGAAGGCCTTCGGGTCGTAAACCTCTTTTCTCAGGGAAGATCCAAGACGGTACCTGAGGAATAAGCCACGGCTAACTACGTGCCAGCAGCCGCGGTAATACGTAGGTGGCGAGCGTTGTCCGGATTTACTGGGCGTAAAGCGCGCGCAGGCGGCTGGGCAAGTCCGATGTGAAAGC
+
F,FFFFFFFFFFFFFFFFFFFFFFFFFFFFFFFFFF:F:FFFFFFFFFFFFFFFFFFFFFFFFFFFFFFFFFF:FFFFFFFFFFFFFFFFFFFF:FFFFFFFFFFFFFFFFFFFFFFFF,FFF:F:FFFFFFFFFFFFFFFFF,FFFFFFFFFF:FFF:FFFFFFFFFFFFFFFFFFFFFF:FFFFFFFFFFFFFFFFF:FFFFF,FFFFFFFFFFFFFFF:FFFFFFF:FFFFFFFFFFFF,FF::FFF
@A00920:152:HGHKKDRXX:2:2108:24406:4147 1:N:0:AGGAGTGG+TAAGTTCC
ACTCCTACGGGAGGCAGCAGTGGGGAATATTGGACAATGGGCGCAAGCCTGATCCAGCCATGCCGCGTGAGTGAAGAAGGCCCTCGGGTTGTAAAGCTCTTTTGTCCGGAAAGAAAAGCTTTCGGTTAATACCCGGAAGTCCTGACGGTACCGGAAGAATAAGCACCGGCTAACTTCGTGCCAGCAGCCGCGGTAATACGAAGGGTGCAAGCGTTACTCGGAATTACTGGGCGTAAAGCGTGCGTAGGTG
+
FFFFFFFFFFFFFFFFFFFFFF:FFFFFFFFFFFFFFFFFFFFF:FF:FF:FFFFFFFFFFFFFFFFFFFFFFFFFFFFFFFFFFFFFFFFF:F,FF:F:FFFFFFFFFFFFF,FFFFFFFFFF:FFFFFFFFFFFFFF:F:FF:FFFFFFFFFFFFFFFFFFFFF:FFFF,FFFFF,FFFFFFFFFFFFFFFFFFFFFFFFFFFFFFF,FFF:F:FF:FF:,F:FFFF:FFFFFF:FFFFFFFFFFFFF
@A00920:152:HGHKKDRXX:2:2108:10700:4429 1:N:0:AGGAGTGG+TAAGTTCC
ACTCCTACGGGAGGCAGCAGTGGGGAATTTTGGACAATGGGGGCAACCCTGATCCAGCCATCCCGCGTGTGCGATGAAGGCCTTCGGGTTGTAAAGCACTTTTGGCAGGGAAGAAACGGCGTCTCGTACTATGGGGCGTCACTGACGGTACCTGCAGAATAAGCACCGGCTAACTACGTGCCAGCAGCCGCGGTAATACGTAGGGCGCAAGCGTTATCCGGAATTAGTGGGCGTAAAGAGATCGTAGGCG
+
FFFFFFFFFFFFFFFFFFFFFFFFFFFF:FF:FFFFFFFF:FFFFFFFFFFFFFFFFFFFF:FFFFFFF,FFFFFFFFFFFFF:FFFFFFFFFFFFFFFFFFF::F:F,FFFFFFF,FFFFFFFFFF:,FF:FF:FFFFF:FFFFF,FFF:FFFFFFFFFF,,FFFFFFFFFFFFFFFF:FF,::,FF,F,F,:FFF,FF:F:FFFFFFF,,F,,FFFFF:F,:FF,F,:FF::FFFFFF,FF:F,,,FF
@A00920:152:HGHKKDRXX:2:2108:6198:4961 1:N:0:AGGAGTGG+TAAGTTCC
ACTCCTACGGGAGGCAGCAGTGAGGAATTTTGCGCAATGGAGGCAACTCTGACGCAGCCACGCCGCGTGCAGGAAGACCCCCCTATGGGGTGTACACTGCTTTTCTGTGAGAAGAAGGCCCCGCCATGCGGGGAGTGACGGTATCGCAGGAATAAGCACCGGCTAACTCCGTGCCAGCAGCCGCGGTAATACGGAGGGTGCAAGCGTTGTCCGGAATTATTGGGTTTAAAGGGTCCGTAGGCGGGACAAT
+
FFFFFFFFFFFFFFFFFFFFFFFFF:FFFFFFFFFF:FFFFFFFF,FFFFFFFFFFFFFFFFFFFFFFFFFFFFFFF:FFFFF,FFFFFFFF:F,:FFFFFFFFFFFFFFF:FFFFFFFFFFFFFFFFFFFFFFFFFFFFFFFFFFFFFFFFF:FF,FFFFFFFF:FFFFFFFFFFFFFFFFFFFFFFFFFFFFFFF:FFFFFFFFF:FFFFFFF,:FF:FFFF:FFFFFF,FFFFFFFFFFFFFFF,FF
@A00920:152:HGHKKDRXX:2:2108:17002:5134 1:N:0:AGGAGTGG+TAAGTTCC
ACTCCTACGGGAGGCAGCAGTAAGGGATCTTGCGACAATGGGCGAAAGCCTGACGCAGCAACGCCGCGTGCGGGATGACGGCCTTCGGGTTGTAAACCGCTTTTCGGGGGGAAGAGGAAGGACTGTACCCCCGGAAGAAGTCTCGGCTAACTACGTGCCAGCAGCCGCGGTAAAACGTAGGAGGCGAGCGTTATCCGGATTAACTGGGTGTAAAGCGCGTGTAGGCGGTCCTGCAAGTGGCGAGTGAAAG
+
FFFFFFFFFFFFFFF:FFFFFFFFFFFF:FFFF,FFFFFFFFFFFFFFFFFFF:FFFFFF:FFFFFFFFFFFFFFFFFFF:F,FFFFFFFFFFFFFF:FFFFFF,FFFFFFF:FFFFFFFFFF,FF:FFFFFF:FFFF,FFFFFF:FF,F::FFFFFFF:FF,FFFFFFFFFF:FFFF,FFFF:FFFF,FFFF,FF:FFF,,FF:F:FFFFFFFFFFF:F:F,FFFFFFF,F,FFF:,,F:F,:,FFFFF
@A00920:152:HGHKKDRXX:2:2108:23728:5134 1:N:0:AGGAGTGG+TAAGTTCC
ACTCCTACGGGAGGCAGCAGTGGGGAATATTGCACAATGGGCGAAAGCCTGATGCAGCAACGCCGCGTGCGGGAAGAAGGCCCTAGGGTTGTAAACCGCTTTCAGCAGGGAAGAAAATGACGGTACCTGCAGAAGAAGGTGCGGCCAACTACGTGCCAGCAGCCGCGGTGACACGTAGGCACCAAGCGGTGTCAGGATGTATTGGGCGTAAAGAGCTCGTAGGCGGTTCAGTCAGTCGGGAGGGAAAACT
+
F:FFFF,:FFFFFFFFFFF,FFFFFF,,FFFFFFF:FFFFFF,FF,FFFFFF,FFFFF:FFFF::FFF:::F:FFFFFF:,:FFFF::FFFF:F:F,F,FFFFFF,FFFFF,,FF,,FFFF,FF:FFFF,FF,FFF:,F,F:::FF:FFF,FFFFFF:FF,F:F,FFFFF:F,FF,FFFFFFFF,::,,F,FF,,,FF,:,,,FF:,:FF,,FFFFF,F,:F::F:F,F,F:,:F::F:F,:,F,F,,FF
@A00920:152:HGHKKDRXX:2:2108:1407:5274 1:N:0:AGGAGTGG+TAAGTTCC
ACTCCTACGGGAGGCAGCAGTGGGGAATTTTCCGCAATGGGCGAAAGCCTGACGGAGCAAGACCGCGTGAGGGAGGAAGGCTCTTGGGTTGTAAACCTCTTGTCTCAGGGAAGAACAAACTGACGGTACCTGAGGTATCAGCCTCGGCTAACTCCGTGCCAGCAGCCGCGGTAATACGGAGGAGGCCAGCGTGATCCGGACGGAGTGGGCGTCAAGCGTCGGCCGGTGGGGCGCGCAAGTCTGCGGGCCA
+
,:FF:F:FFFFFFFFFF:F:FFFFFFFFF,,,FFFF:FFFFFF:FFFF:,FFFFF,FFFFFFFFF:F,F,F:FF:FFFF,,FFFFF:FF,F::F:F,,F,F,FFF,:FFFF,F,:,:,F,F,:FFF,:FFFF,FF,,,F:FFFFF::F:FFF:FFF,::F,FF,FFF,FFFF,,,FFFFFF,,:FF,F,FF:,,:FF,,:,::,,FFF:FF,:,,F,F,F,,F:FF,FF,:FF:,F,,F:FFFF:,,,,:
@A00920:152:HGHKKDRXX:2:2108:18909:5274 1:N:0:AGGAGTGG+TAAGTTCC
ACTCCTACGGGAGGCAGCAGTAGGGAATCTTCCGCAATGGACGAAAGTCTGACGGAGCAACGCCGCGTGAGTGATGAAGGTTTTCGGATCGTAAAACTCTGTTGTTAGGGAAGAACAAGTACGAGAGTAACTGCTCGTACCTTGACGGTACCTAACCAGAAAGCCACGGCTAACTACGTGCCAGCAGCCGCGGTAATACGTAGGGGGCAAGCGTTGTCCGGATTTATTGGGCGTAAAGAGCGTGTAGGCG
+
FFFFFFFFFFFFFFFFFFFFFFFFFFFFFFFFFFFFFFFFFFFF:,FFF:FFFFFFFFFFFFFFFFFFFFFFFFFFFFFFFFF,FFFF:FFFFF:FFFFF:FFF:FFFFFFFFFFF::FFFFFFFFFFFFFFFFFFFFFFFFFFFFFFFFFFFFFFFFFFFFFFFFFFFFF:FFFFFFFFFFFF:FFFFFFFFF,F:FFF,FFF:F:F,FFFF,FFFFFFF,F:F:,FFFFFF:FFFFF:F:FF,:FFFF
@A00920:152:HGHKKDRXX:2:2108:17372:5400 1:N:0:AGGAGTGG+TAAGTTCC
ACTCCTACGGGAGGCAGCAGTAGGGAATCTTCCGCAATGGACGAAAGTCTGACGGAGCAACGCCGCGTGAGCGATGAAGGCCTTCGGGTCGTAAAGCTCTGTTGTTAGGGAAGAACAAGTATCGGAGTAACTGCCGGTACCTTGACGGTACCTAACCAGAAAGCCACGGCTAACTACGTGCCAGCAGCCGCGGTAATACGTAGGTGGCAAGCGTTGTCCGGAATTAGTGGGCGTACAGCGCGCGCAGGCG
+
:FFFFFFFFFFFFFFFFFFFFFFFFFFFFFFFFFFFFFFFF,FFFFFFFFFFFFFFFFFFFFFFFFFFFFFFFFFFFFFFFFFFFFFFFFFFFFFFFFFFFFFFFFFFF,:FF:FFFFFFFFFFF:FFFFFFFFFF:FFFFFFFFFFFF,FFF,FFFFFFFFFF,FFFFF,F:FFFFFFFFFFFFFFFFFFFFFFFFFF:F:FFFFFFF,FFFF,,::FFFF,FFF,FFFF:F:,,:FFFFFFFF,FFFF
@A00920:152:HGHKKDRXX:2:2108:23520:5838 1:N:0:AGGAGTGG+TAAGTTCC
ACTCCTACGGGAGGCAGCAGTGGGGAATATTGCACAATGGGCGAAAGCCTGATGCAGCAACGCCGCGTGCGGGAAGAAGGCCCTAGGGTTGTAAACCGCTTTCAGCAGGGAAGAAAATGACGGTACCTGCAGAAGAAGGTGCGGCCAACTACGTGCCAGCAGCCGCGGTGACACGTAGGCACCAAGCGTTGTCCGGATTTATTGGGCGTAAAGAGCTCGTAGGCGGTTCAGTAAGTCGGGTGTGAAAACT
+
FFFFFFFFFFFFFFFFFFFFFFFFFFFFFFFFF:FFFFFFFFFFFFFFFFFFFFFFFFFFFFFFFFFFFFFFFF,FFFFFFF:FFFFFFFFFFFFFFFFFFFFFFFFFFFFFFFFFFFF:FFFFFFFFFFFFFFFFFFFFFFFFF:FFF::FFFFFFFFFFFFFFFFFFFFFFFFFFFFFFFFFFFFFFFFFFFFFFF:FFFFFFFFFFFFFFFFFFFFFFFFFFFFFF:F::FFFFFFFFFFFF::F::
@A00920:152:HGHKKDRXX:2:2108:24523:6073 1:N:0:AGGAGTGG+TAAGTTCC
ACTCCTACGGGAGGCAGCAGTCGGGAATTTTGGGCAATGGGCGAAAGCCTGACCCAGCAACGCCGCGTGAAGGATGAAATCCCTCGGGATGTAAACTTCGCAAGAACGGGAAGAATAAGTAGGGGACAATACCCCCTATGATGACGGTACCGTTTGTAAGCTCCGGCTAACTCCGTGCCAGCAGCCGCGGTCATACGGGGGGAGCAAGCGTTGTGCGGATTTACTGGGCGTCAAGGGCGCGTAGGCGGCC
+
FFF:FFFFFFFFFFFFFFFFFFFFFFFFFFFFFFFFFFFFFFFFF:FFFFF:FFFFFFFFFFFFFFFFFFFFF::F:FFFFFFFFFFFFFFFF,,FFFFFFFFFFFFFFF,FFFFFF,FFFFFFFFFFFFF:FFFFFFF:FFFFF,FFFFFF,:FFFFFF:FFFFFFFFFFFFFFFFFFFFF,:F:FFFFF,F,FFF:FFFFFFFF:FFFFFFF,FFF,FFF,FFFFFF::,FFFFFF:FFFFFFFFFFF
@A00920:152:HGHKKDRXX:2:2108:19840:6167 1:N:0:AGGAGTGG+TAAGTTCC
ACTCCTACGGGAGGCAGCAGTGGGGAATCTTAGACAATGGGGGAAACCCTGATCTAGCCATGCCGCGTGAGTGACGAAGGCCTTAGGGTCGTAAAGCTCTTTCAGCTGTGAAGATAATGACGGTAGCAGCAGAAGAAACCCCGGCTAACTCCGTGCCAGCAGCCGCGGTAATACGGAGGGGGTTAGCGTTGTTCGGAATTACTGGGCGTAAAGCGCGCGTAGGCGGCCAACTAAGTCGGATGTGAAATCC
+
FFFFFFFFFFF,FFFFFFFFF:FFFFFFFFFFFFFFFFFFFFFF:FFFFFFFFFFFFFFFFFFFFFFFFFFFFFFFFFFFFFF,FFFFFFFFFFFFFFFFFFFFFFFFFFFFFFFFFFFFFFFFFFFFFFFF:FFFF:FFFFFFFFFFFFFFFFFFFFFFFFFFFFFFFF,FFFFFFFFFFFFFFFFFFFFFFFFFF:FFFFFFFFFFFF:FFFFFFFFFFFFFFFFFFFFF:FF:FF,:FFFFFFFF:F
@A00920:152:HGHKKDRXX:2:2108:29062:6699 1:N:0:AGGAGTGG+TAAGTTCC
ACTCCTACGGGAGGCAGCAGTGGGGAATTTTGGACAATGGGCGCAAGCCTGATCCAGCCATTCCGCGTGCAGGATGAAGGCCCTCGGGTTGTAAACTGCTTTTGTACGGAACGAAAAGGTGCTCTCTAATACAGGGCGCTGATGACGGTACCGTAAGAATAAGCACCGGCTAACTACGTGCCAGCAGCCGCGGTAATACGTAGGGTGCAAGCGTTAATCGGAATTACTGGGCGTAAAGCGTGCGCAGGCG
+
FFFFFFFFFFFFFFFFFFFFF:F:FFFFFFFFFFFFFFFFFF:FFFFFF,FFFFF:FFFFFFFFFFFFFFFFFF:FFFFFFFFFFFF,FFFFFF:FFFFFFFFFFFFFFFFFF:FFFF,FF:FFF:FFFFFFFFFFFFF:F:FFFFFFFFFF::FFFFFFFFFFFFF:FFFFFFFFFFFFFFFFFFFFFFFFFFFFF:FF::FFFFFFFFFFFFFFFFFFFFFFFF:FF:FFFFFF:FFFFFFFFFFFFF
@A00920:152:HGHKKDRXX:2:2108:2211:7044 1:N:0:AGGAGTGG+TAAGTTCC
ACTCCTACGGGAGGCAGCAGTGAGGAATATTTCACAATGGGCGCAAGCCTGATGAAGCGACGCCGCGTGGGCGAAGAAGGTCTTCGGATCGTAAAGCCCTTTTCTGTGAGACGAGATAGGACGGTAGCACAGGAATAAGCGTCGGCTAACTACGTGCCAGCAGCCGCGGTCAAACTTAGGAGGCACGCGATCTCCGGAGGTACTGGGCGTAAAGCGCATCTAGGCGGTTGTACAAGATGGTTGTGAAAGC
+
F:F,:FFF,:FF::F::FFFFFFFFFFFFFF,F:FFF::FF:FFFFFFFFFFFF,,FF::F,FF,FFF:FFFFFF:FFF,FFFFFFF,FFFFFFF::FFF::,F:,,F,FFFFFF:,FFFF:FFFFFFFFF,FFF,FFFFFF,FF,F,FF,FFFF,FFF,FFFF:FFFFFFFFFF,,F:,FFF,F,,FF,F,F:,::F,,F:FF:,F:,,FFFFF,FFF,FFF,,,,FFFF:FFF:,F,F:F:FFFFFFF
@A00920:152:HGHKKDRXX:2:2108:9778:7216 1:N:0:AGGAGTGG+TAAGTTCC
ACTCCTACGGGAGGCAGCAGTGGGGAATCTTGCGCAATGGGCGAAAGCCTGACGCAGCAACGCCGCGTGAGTGATGAAGGTCTTTGGATCGTAAAGCTCTTTCGGCTGGGAAGAAACGCCTCGTAGCTAATATCTGCGGGGTTTGACGGTACCAGCAGAAGAAGCACCGGCTAACTCTGTGCCAGCAGCCGCGGTAATACAGAGGGTGCGAGCGTTGTTCGGAATTATTGGGCGTAAAGCGCGTGTAGGC
+
FFFF:FFFFFF,FFFFFFFFFFFFFFFFFFFFFFFFFFFFFF:FFF:FFFFFFF:,FFFFFFFFFF:FFFFFFFFFFFFFFFF,FFFFFFFFFFFFFFFF:FFFFFFFFFFFF:FFFFFFFFFFF:FF,FFFFFFFFFFFF:FFFFFFFFFFFFFFFFFFFF::FF,FFFFFFFFFFF:FF,FFFFFFFFFFFFFF:FFF,FF:FF,FFFFFF:F:F,:F,FF,FFFFFF::FFF::FF,FFFFFFF:FF
@A00920:152:HGHKKDRXX:2:2108:17779:7357 1:N:0:AGGAGTGG+TAAGTTCC
ACTCCTACGGGAGGCAGCAGTGGGGAATATTGGGCAATGGGCGCAAGCCTGACCCAGCGACGCCGCGTGCGGGATGACGCTTCTCGGAGTGTAAACCGCTGTCAGAGGGGACGAACGGCCCACGGGGGAATACTTCGTGGGATTGACGGTACCCTCAAAGGAAGCGCCGGCTAACTCCGTGCCAGCAGCCGCGGTAATACGGAGGGCGCAAGCGTTGTTCGGAATCACTGGGCGTAAAGCGCGCGCAGGC
+
FFFFFFFFFFFFFFFFFFFFFFFFFFFFFFFFFFFFFFFFFFFFFFFFFFFFFFFFFFFFFFFFFFFFFFFFFFFFFFFFFFFFFFFFFFFFFFFFFFFFFFFFF:FFFFFFFFFFFFFFFFFFFFFFFFFFFFFFFFFFFFFFFFFFFFFFFFFFFF,FF:FFFFFFFFFF:FFFFFFFFFFFFFFFFFFFFFFF,FFFFFFFFFFFFF,FFF:FFFFFFFFFFFFFFFFFFFF::FFF::FFF:FFFF
@A00920:152:HGHKKDRXX:2:2108:29505:7592 1:N:0:AGGAGTGG+TAAGTTCC
ACTCCTACGGGAGGCAGCAGTAAGGAATATTGGTCAATGGACGCAAGTCTGAACCAGCCATGCCGCGTGGAGGATGAAGGCCCTCTGGGTTGTAAACTTCTTTTATCTGGGAAGAAATCCGGAAATTCTTTTCCGGTTGACGGTACCAGAGGAATAAGCACCGGCTAACTCCGTGCCAGCAGCCGCGGTCATACGTAGGGTGCAAGCATTATCCGGAGTGACTGGGCGTAAAGAGTTGCGTAGGTGGTTT
+
FFFFFFFFFFFFFFFFFFFFFFFFFFFFFFFFFFFF:FFFFFFFFFFFFFFFFFFFFFFFFFFFFFFFFFFFFFFFFFFFFFFFFFFFFFFFFFFFFFFFFFFFFFFFFFFFFFFFFFFFFFF,FF:FFFFFFFFFFFFFFFFFFFFFFFFFF,FFFFFFFFFFFFFFFFFFFFFFFFF:FFFFFFFFFFFFFFFFFFFFFF:F:FFFFF:F:FFFFFFFFFFFFF:FF:FFFFFFFFFFFFFFFFFFFF
@A00920:152:HGHKKDRXX:2:2108:31087:7889 1:N:0:AGGAGTGG+TAAGTTCC
ACTCCTACGGGAGGCAGCAGTAGGGAATATTGCACAATGGAGGAAACTCTGATGCAGCGACGCCGCGTGAGTGATGACGGCCTTCGGGTTGTAAAGATCTGTTCTCGGGGAAGACAAAAATGACGGTACCCGAGGAGAAAGGACCGGCTAACTTCGTGCCAGCAGCCGCGGTAACACGAGGGGTCAAAGCGTTGTGCGGAATTATTGGGCTTAAAGGGGGTGTAGGTGGCTTTGTCTGTCAGATGTGAAA
+
FFFFF:FFFFFFFFFFF:FFFFFFFFFFFFFFFFFFFFFFFFFF:FFFFFFF,FFFFFFFFFFFFFFF,:,FFF,FFFF,,,FFFFFF,FFFFFF,,,,FFF,FFF:FFFFFFF,FFF:,:,FFF,:,,,FF,:FFFFFF:,,FF:F:,:F,::FFF::FFFFF:FFFF::FFF,F:F:FF:F,F,FFF::::::,:F,FFFFFF,F:F:,::F,F,::FFF,FFFFF,,,FF:,,,,,F,,F,:F,FFF
@A00920:152:HGHKKDRXX:2:2108:15167:8406 1:N:0:AGGAGTGG+TAAGTTCC
ACTCCTACGGGAGGCAGCAGTAAGGAATATTGCGCAATGGGCGAAAGCCTGACGCAGCAACGCCGCGTGCGGGAAGAAGGTCTTCGGATCGTAAACCGCTTTTGTGAGGGACGAGCAAGGACGGTACCTCACGAATAATTCTCGGCTAACTACGTGCCAGCAGCCGCGGTAAAACGTAGGAGGCGAGCGTTATCCGGATTTACTGGGCGTAAAGCGCGTGCAGGTGGTTCTGGAAGTGGTGCGTGAAAGC
+
,F:FFFFFF,F,FFFFF,FF,FFFFFFFFF:FFFFFFFFFF:,FFF,FFFFF:FFFFF,FFF:FFFF,FFFFFFFFFFFFFFFFFF:FFFFF:FFFF:F:FF,FF:FFFFFF:FFFFFF:FFFFF:FFF:FFFFFFFF,FFF,FFFFFFFFF,FFFFFFFFFF,F,FFFFFF,FFFF:,,FFFFF:FFFFFF,FFFFF,FFFFFF:FFFFFFFF,FFFF,FF:FFFFF,,,F,F,FFFFFF:FF:,:FFF
@A00920:152:HGHKKDRXX:2:2108:24370:8469 1:N:0:AGGAGTGG+TAAGTTCC
ACTCCTACGGGAGGCAGCAGTTAGGAATCTTCCACAATGGGCGAAAGCCTGATGGAGCGACACCGCGTGAAGGATGAAGGCCCTAGGGTCGTAAACTTCTAAAAGAGGGACGATAATGACGGTACCTCTTGAGAAGCACCGGCTAACTCCGTGCCAGCAGCCGCGGTAATACGGAGGGTGCAAGCGTTATCCGGAATCACTGGGCGTAAAGCGCACGTAGGCGGTTTCGCAAGTCAGAGGTGAAATCCCC
+
FFFFFFFFFFFFFFFFFFFFFFFFFFFFFFFFFFFFFFFFFFFFFFFFFFFFFFFFFFFFFFFFF:FFFFFFFFFFFFFFFFF,FFFFFFFFFFFFFFFFFFFFFFFFFFFFFFFFFFFFFFFFFFFFFFFFFFFFFFFFFFFFFFFFFFFF:FFFFFFFFFFFFFFFFFFFFFFFFFFF::,FFFFF,FFFF,FFFFFFFFFFFF:FFFFFFFFFFFFFFFFFFFFFFFFFFFFFFF:FFF:FFFFFFF
@A00920:152:HGHKKDRXX:2:2108:17101:9565 1:N:0:AGGAGTGG+TAAGTTCC
ACTCCTACGGGAGGCAGCAGCAGGGAATCTTGCGCAATGGGCGAAAGCCTGACGCAGCAACGCCGCGTGGGGGATGACGGCCTTCGGGTTGTAAACCCCTTTCAGGAGGGAAGAAATTGACGGTACCTCCAGAAGAAGCCCCGGCCAACTACGTGCCAGCAGCCGCGGTAATACGTAGGGGGCAAGCGTTGTCCGGAATTATTGGGCGTAAAGAGCTCGTAGGCGGCTCAGCAAGTCGGCTGTGAAATCC
+
F:FFFFFFFFF:FFFFFFFFFFFFFFFFFFFFFFFFFFFFFFFFFFFFFFFFFFFFFFFFFFFFFFFFFFFFFFFFFFFFFFFFFFFFFFFFFFFFFFFF:FFFFFFFFFFFFFF,FF:FFFFFFFFFFFFFFFFF:FFFFFFFFFF:FFFFFFFFFF:FFFFFFFFFFF,FFFFFFFFF:FFFFFFFFFFFFFFFFFF,FFFF:FFFFFFFF:F:FFFFFFFFFFFFFFFFF::FFFFFF:FF:,FFFF
@A00920:152:HGHKKDRXX:2:2108:22598:9752 1:N:0:AGGAGTGG+TAAGTTCC
ACTCCTACGGGAGGCAGCAGTGGGGAATCTTGGACAATGGGCGCAAGCCTGATCCAGCCATGCCGCGTGAGTGATGAAGGCCCTAGGGTTGTAAAGCTCTTTCGGCGGGGAAGATAATGACGGTACCCGCAGAAGAAGCCCCGGCTAACTTCGTGCCAGCAGCCGCGGTAATACGAAGGGGGCTAGCGTTGTTCGGAATTACTGGGCGTAAAGCGCACGTAGGCGGACATTTAAGTCAGGGGTGAAATCC
+
FFFFFFFFFFFFFFFFFFFFFFFFFFFFFFFFFFFFFFFFFFFFFFFFFFFFFFFFFFFFFFFFFFFFFFFFFFFFF,FFFFFFFFFFFFFFFFFFFFFFFFFFFFFFFFFFFFFFFFFFFFFFFFFFFFFFFFF:FFFFFFFFFFFFFFFFFFFFFFFFFFFFFFFFF,:FFFFFFFFFFFFFFFFFFFFFFFFFFFFFFFFFFFFFFFFFFFFFF:,FFFFFFFFFFFF:FFF:FFFFFFFF:FFFF:
@A00920:152:HGHKKDRXX:2:2108:27019:9768 1:N:0:AGGAGTGG+TAAGTTCC
ACTCCTACGGGAGGCAGCAGTGGGGAATCTTGCGCAATGGGCGAAAGCCTGACGCAGCCATGCCGCGTGAATGATGAAGGTCTTAGGATTGTAAAATTCTTTAACCGGGGAAGATAATTACGGTACCCACAGAATAAGCCCCGGCTAACTTCGTGCCAGCAGCCGCGGTAATACGAAGTGGGCTAGCGTTGTTCGGATTTACTGGGCGTAAAGCGCACGTAGGCGGATCGTTAAGTCAGTGGTGAAATCC
+
FFFFFFFFFFFFFFF:FF:F:,,FFF:FFFFFF,FFFFFFFFFF:FFFFFFFFFFFFFFF:F:FFFFFFFFFFFFFFFFFFFF:FF,FFFF:FFFF:FFF,:,F,FF:FFF,,:FFFF,FF,FF:FFFF,:F:F,FF,FF,F:,,:FFFFF,F:,FF:F::FFFF,,,:FFF,::FFF,,::FF,F:,:FFF,FF,FF:FFF,F,FF,,F,,FFFFFF,FF:FFF,,:,,,:F,:F:FF,FF,,FFFFF,
@A00920:152:HGHKKDRXX:2:2108:9182:10128 1:N:0:AGGAGTGG+TAAGTTCC
ACTCCTACGGGAGGCAGCAGTGAGGAATATTGCACAATGGGCGCAAGCCTGATGCAGCGACGCCGCGTGGGTGATGAAGGTTTTCGGATCGTAAAGCCCTTTTCTAGATGACGAGCAAGGACGGTAGTCTAGGAATAAGTGTCGGCTAACTACGTGCCAGCAGCCGCGGTAAAACGTAGGACACAAGCGTTATCCGGAGTTACTGGGCGTAAAGGGCGTGTAGGCGGAGATGTAAGTCTACTCTGAAAGC
+
FFFFFFFFFFFFFFFFFFFFF,F:FFFFF:F:FFFFFFFFFFFFFFFFFFFFFFFFFFFFFFFFFFFFFFFFFFFFFFFFFFFF:FFFFF,:FFFFFFFFFFFFFFFFFF:FF:FFFFFFFFFFFF:F:FFF:F:FFFFFFF:FFFF:FF:FFFFFFFFFF,FFFFFFFFF:FFFF,FFFFFFFFFFFFF:FFFFF:F,FFFFFFFFF:FFFFFFFFF,FFFFFF::F::F:FFFFFF:FFFFFFFFF,F
@A00920:152:HGHKKDRXX:2:2108:24560:10300 1:N:0:AGGAGTGG+TAAGTTCC
ACTCCTACGGGAGGCAGCAGTCGAGAATTTTTCTCAATGGGCGCAAGCCTGAAGGAGCGACGCCGCGTGGGGGATGAAGGGTTTCGATCCGTAAACCCCTGTCATTTGTGAACAATGCTCATCGTTGAATAGGCGGTGAGTTGATAGTAATGAAAGAGGAAGGGACGGCTAACTCTGTGCCAGCAGCCGCGGTAATACAGAGGTCCCAAGCGTTGTTCGGATTCACTGGGCGTAAAGGGTGCGTAGGTGG
+
:FFFFFFFFFFFFFFFFFFFFFFFFFFFFF,FFFFFFFFFFFFFFFFFFFFFFFFFFFFFFFFFFFF:FFFFFFFFFFFFFFFFFFFFFFFFF:FFFFFFFFFFFFFFFF,FF:FFFFFFFFFFFFF:FFFFFFF::FFFFFFFFFFFFFFFFFFFFFFFFFFFFFFFFFFFFFFFFFFF:FFF,FFFFFFFFFFFFFFFFFFFFFFF,FFFF,FFFFFFF:FFFFFF:FFF,:F:FFFFFFFFFFFFFF
@A00920:152:HGHKKDRXX:2:2108:15980:10723 1:N:0:AGGAGTGG+TAAGTTCC
ACTCCTACGGGAGGCAGCAGTGGGGAATATTGGACAATGGGCGAAAGCCTGATCCAGCAATGCCGCGTGAGTGATGATGGCCTTAGGGTTGTAAAGCTCTTTTACCAGGGATGATAATGACAGTACCTGGAGAATAAGCTCCGGCTAACTACGTGCCAGCAGCCGCGGTAATACGGAGGGAGCTAGCGTTGTTCGGAAATACTGGGCGTAAAGCGCCCGTAGGCGGCGCCGCAAGTCAGGGGTGAAATAC
+
FF:FFFFFFFFFFFFFFFFFFFFFFFFFFFFFFFFFFFFFFFFFFFFFFFFFF:FFFFFFFFFFFFF:FFFFFF:FFFFF,FF:FFF,FFFFFFF:F:FFFFFFF,,FFFFFFFF,FFFFF:F:FFFFFFFFFFFFFFF,FFFFFF:FFF,FFFFFF:FF:FFFFFFFFF:FFFFFFFFFFFFFFFFFFFF,FFFFF,:FFFFFFFFFFFF:FFFF,FFFFFFFFFFF:F,:F,FFF::FFF:FFFFFFF
@A00920:152:HGHKKDRXX:2:2108:19651:11443 1:N:0:AGGAGTGG+TAAGTTCC
ACTCCTACGGGAGGCAGCAGTGGGGAATTTTGGGCAATGGGCGCAAGCCTGACGGAGCAACGCCGCGTGGGGGAGGACGCCTTTCGGGGTGTAAACCCCTTTTCTTGGGGACGAAGCACTGACGGTACCCGAGGAAGAAGGCCCGGCTAACTACGTGCCAGCAGCCGCGGTAATACGTAGGGGCCGAGCGTTGTCCGGAGTTATTGGGCGTAAAGCGCGCGCAGGCGGCTGGCCAAGCCCGACGTGAAAG
+
F:FFFFFFFFFFFFFFFFFFFFFFFFF:FFFFFFFFFFFFFFFFFFFFFFFFFFFFFFFFFFFFFFFFFFFFFFFFFFFFFFFFFFFFFFFFFFFFFF:FFF:FFFFFFFFFFFFF,FFFFFFF:F:FFFFF:FF:F:FFFFFFFFFFFFFFFF:FFFFFFFFFF:FFFF:FFFF:F,FFFFFFFFFFFFFFFF:FFFFFF,F,F:FFFF,FF:FF:FFFFFFFFFFF:FFFFFF,FF::FFFFFFF,FF
@A00920:152:HGHKKDRXX:2:2108:4209:11663 1:N:0:AGGAGTGG+TAAGTTCC
ACTCCTACGGGAGGCAGCAGTGGGGAATCTTAGACAATGGGGGCAACCCTGATCTAGCCATGCCGCGTGAGTGATGAAGGCCTTAGGGTTGTAAAGCTCTTTCAGCTGGGAAGATAATGACGGTACCAGCAGAAGAAGCCCCGGCTAAATCCGTGCCAGCAGCCGCGGTAATACGGAGGGTGCAAGCGTTGTCCGGAATCACTGGGTGTAAAGGGTGTGTAGGCGGGTCGGTAAGTCAGGGGTGAAAGCC
+
FFFFFFFFFFFFFFFFFFFFFFFFFFFFF:FFFFFFFFFFFFFF:FFFFFFFFFFFFFFFFFFFFFFFFF:FFFFFFFFF,FFF:FFF:FFFFFFF:FFFFFFF:FFFFFF:F:F:F:FFFF:FF:FFF,FFF,FFFFFFFF:F,FFF,FFFFFF:FFFFFFFFF,FFF:F:FF,FFF,F,FF:,FFF,F,FF:F:FF:FFFFF,F,:,F,FFFFF:F:FFF:F:,FFFFFF,FF:FFFF:F,FFFFF:F
@A00920:152:HGHKKDRXX:2:2108:30373:11757 1:N:0:AGGAGTGG+TAAGTTCC
ACTCCTACGGGAGGCAGCAGTGGGGAATCTTGCACAATGGGGGCAACCCTGATGCAGCGACGCCGCGTGAGCGATGAAGCCCTTCGGGGTGTAAAGCTCTTTCGGCAGGGACGATAATGACGGTACCTGAAGAAGAAGCTGCGGCTAACTACGTGCCAGCAGCCGCGGTAATACGTAGGCAGCGAGCGTTGTTCGGAGTTACTGGGCGTAAAGCGTGCGTAGGCGGCAGTCCAAGTCTGGTGTGAAATCT
+
FFFFFFFFFFFFFFFFFFFFFFFFFFFFFFFFFFFFFFFFFFFFFFFFFFFFFFF:FFFFFFFFFFFFFFFFFFFFF,FFFFFFFFFFFFFFFFFFFFFFFFFFFFFFFFFFFFFFFFFFFFFFFFFFFFFFFFFFFFFFFFFFFFFFFFFFFFFFFFFFFFFFFFFFFF:FFFFFFFFFFFFFFFFFFFFFFFFFFFFFFFFFFFFFFFFFFFFFFFFFFFFFFF:FFFFFF:FFFFFFFFFFFFF:FF
@A00920:152:HGHKKDRXX:2:2108:13422:12587 1:N:0:AGGAGTGG+TAAGTTCC
ACTCCTACGGGAGGCAGCAGTGGGGAATATTGGGCAATGGACGCAAGTCTGACCCAGCGACGCCGCGTGAAGGACGAAGGCATTCGTGTTGTAAACTTCTTTGGAGAGGGACGAAATTGACGGTACCTCTCGAACAAGCCACGGCTAACTACGTGCCAGCAGCCGCGGTAATACGTAGGGGGCGAGCGTTGTCCGGAATTACTGGGCGTAAAGGGTGCGTAGGCGGCCCTTTAAGTCAGATGTGAAAGCC
+
FFFFFFFFFFFFFFFFFFFFFFFFFFFFFFFFFFFFFFFFFFFFFFFFFFFFFFFFFFFFFFFFFFFFFFFFFFFFFFFFFFFFFFFFFFFFFFFFF:FFFFFFFFFFFF:FFFFFFFFFFFFFFFFFFFFFFFFFFFFFFFFFFFFFFFFFFFFFFFF:FFFFFFFFFFFFFFFFFFFFFFFFFFFFFFFFFFFFF:FFFFFFFFFFFFFFFFF:FFFFF:FF:FFFFFFFFFFFFFFF:,FF:F:FFF
@A00920:152:HGHKKDRXX:2:2108:19425:12994 1:N:0:AGGAGTGG+TAAGTTCC
ACTCCTACGGGAGGCAGCAGTGGGGAATATTGGACAATGGGCGCAAGCCTGATCCAGCAACGCCGCGTGGAGGATGAAGGTCTTCGGATCGTAAACTCCTGTCAGACGGGACGAAGGTCTGCGGGTGAATAGCCCGTAGGCTTGACGGTACTGTCAGAGGAAGCCCCGGCTAACTCCGTGCCAGCAGCCGCGGTAATACGGAGGGGGCGAGCGTTCTTCGGAATTATTGGGCGTAAAGGGCGCGTAGGCG
+
FFFFFFFFFFFFFFFFFFFFFFFFFFF:FFFFFFFFFFFFFFFFFFF:FFFFFF:FFFFFFFFFFFF,FFFFFF:FFFFFFF:FF:FFFFF,FFFFFFFFFFFFF:F:FFFF:FFFFFFFFFFFFFFFFFFFFFFFFFFFFFFFFFFFF:FFFFFFFFFFF,FFFF:FFFF,:FF:FFFFFF:FFFFFFFFFFF:FFFFFFFFFFFFFFF:F:::,FFFFFFF,F:FF:FFFF,,:F:FFFF:F:FFFFF
@A00920:152:HGHKKDRXX:2:2108:1994:13620 1:N:0:AGGAGTGG+TAAGTTCC
ACTCCTACGGGAGGCAGCAGTGGGGAATATTGGACAATGGGCGAAAGCCTGATCCAGCAACGCCGCGTGAGGGATGACGGCCTTCGGGTTGTAAAGGGCTTTTCTGGCTGAAGAGCAAGGACGGTAGGCCAGGAATAAGCGTCGGCTAACTACGTGCCAGCAGCCGCGGTAAAACGTAGGACGCGAGCGTTATCCGGATTTACTGGGCGTAAACCGCGGGCAGGCGGCTGTTAAAGTCGCACGTGAAAGC
+
FFFFFFFFFFFFFFFFFFFF:FFFFFFFFFFFFFFFFFFFFFFFFFFFFFFFFFFFFFFF,FFFFFF:FFFFFFFFFFFFFFFFFFFFFFFFFFFFFFFFFFF:,F:FFFFFFFFFFFF:F:FFF:FFF:FFFFFFFF:FF:FFF:FFFFFFFFFFF:F::FFF::FFFFFFFF:F:FFFFFFF,FF:FFFFFFFFFFFFFFFFFF,F:,::F,F:,FFF:FF:FF,FF,FF,FFFF:F,FFF,::F,F,
@A00920:152:HGHKKDRXX:2:2108:21974:14215 1:N:0:AGGAGTGG+TAAGTTCC
ACTCCTACGGGAGGCAGCAGCAAGGAATTTTCCACAATGGGCGCAAGCCTGATGGAGCAACGCCGCGTGGGGGATGACGCGTTTCGGCGTGTAAACCCCTTTTCGAGGGGACGAAGGCAATGACGGTACCCTCGGAAGAAGGCCCGGCTAACTACGTGCCAGCAGCCGCGGTAAGACGTAGGGGCCGAGCGTTGTCCGGAATTACTGGGCGTAAAGCGCGCGCAGGCGGATTGTCGCATCGTCGGTGAAA
+
FFFFF:FFFFFFFFF:FFFFFFFFFFFFFFFFFFFFFFFFFFFFFFFFFFFFFFFFFFFFFFFFFFFFFFFFFFFFFFFFF:F:FFFFF,FF:,FFFFFF:FFFFFFFFFFFFF,FF:FFFF:FFFFFFFFFFFFFF:FFFF:F:FFFF::F:FF:F:FFFFFFFFFFFFF:FFF::FFFFFFFF:FFFFFFFF:FFF:,FF:,FFFFF:FF:FFFF,FFFFFF:F:FFFFFFF:FFFFFFF:F:FF:FF
@A00920:152:HGHKKDRXX:2:2108:24542:14528 1:N:0:AGGAGTGG+TAAGTTCC
ACTCCTACGGGAGGCAGCAGTAAGGGATATTGCACAATGGGCGCAAGCCTGATGCAGCAACGCCGCGTGCAGGAAGAAGGTCTTCGGATCGTAAACTGCTTTTCTGGAGGAAGATAGTGACGGTACTCCAGGAAGAAGTCTCGGCTAACTACGTGCCAGCAGCCGCGGTAAAACGTAGGAGGCGAGCGTTATCCGGATTTACTGGGTGTAAAGCGCGTGTAGGCGGTCCTGCAAGTGGCGCGTGAAAGCG
+
FFFF,FFFFFFFFF:FFFFFFFFFFFFFFF,:F:FFF:FFFFFFFFFFFFFFF:FFF:FFFFF,FFFFFF:F:F:FFFF::FFFF:FFFF:F:FFFFF:FFFFFFFFFFFFFFFF:FFFFFFFF::FFFFFFFF:FFFFFFFFFFFFFFFFFFFF,FFFFFFF,:F::FFFF:F:FFFFFF:FFFFFFFFFFF:FFFFFF:FFF::FFFFFF:,F:,:F:F,F:FFFFF:FFFFFFFFFF,FF::,,F:F
@A00920:152:HGHKKDRXX:2:2108:15962:14544 1:N:0:AGGAGTGG+TAAGTTCC
ACTCCTACGGGAGGCAGCAGTCGGGAATTTTGGACAATGGGCGAAAGCCTGATCCAGCAAAGCCGCGTGTGTGAAGAAGGCTTTCGGGTTGTAAAGCACTTTAGGCTGGGAAGAAAAAGATACACCTAATACGTGAAGCAAAGACTGTCACAGAGGAATAAGCACCGGCTAAATCTCTGCCAGCAGCCGCGGTAAGACAGAGTGTGCGACAGTTCATCGGATGTACTGGGCGTAAACCGGTGGGAGGCGG
+
FFFFFFFFFFFFFFFFFFFFF,FFFFFF,FFFF,FFFFFFFFFFFFFFFFFF,FFFFFF:,FFFFFFFF,,:FFFFFFF,F,FFFFF:,FFFFFF:,:F:,,:F,,FFFFFFF:F::F,:F,F::,,FF,:,,,,FFFF,,,F,F,,,,,,FF,F,,:,,FFF,,FFFF,F:,FFF,:FF,F,FFFFF,FF:F,:,F,,,:,,FFFF:F,,F:FFF:FFFF::,,::F,F:,,F,,,FF,,,,:F,,,,:
@A00920:152:HGHKKDRXX:2:2108:16758:15045 1:N:0:AGGAGTGG+TAAGTTCC
ACTCCTACGGGAGGCAGCAGTGGGGGATCTTGCGCTAATGCGCGAAAGCGTGACGCAGCGACGCCGCGTGGGGGATGAAGGCCTTCGGGTTGTAAACCCCTGTCAGAGGGAAAGAAGGGTGCCGGCGTGAACAGCGCCGGCATTTGACGGTACCCTCAGAGGAAGCCACGGCCAACTCCGTGCCAGCAGCCGCGGTAATACAGAGGGTGCAAGCGTTAATCGGAATTACTGGGCGTAAAGCGTGCGCAGG
+
FFF:FFFFFFFFFFFFFFFF:FFFFFFFFFFFFFFFFFFFFFFFFFFFFFFFFFFFFFFFFFFFFFFFFFFFFFFFFFFFFFF:FFFFFFFFFF,FFFFFFFFFFF:FFFFFFFFFFFFFFFFFFFFFFFFFFFFFFFFFFFFFFFFFFFFFFFFFFFFFFFF:FFFFFFFF::FFFFFFFFFF:F:FFFFFFFFF,FF:FFFFFFFF:FF:FFFFF,FF:FFF:FFFFFFFFFFF,::F:FFF:F:,:F
@A00920:152:HGHKKDRXX:2:2108:13539:15640 1:N:0:AGGAGTGG+TAAGTTCC
ACTCCTACGGGAGGCAGCAGTGGGGAATTTTGCACAATGGGCGCAAGCCTGATGCAGCAACGCCGCGTGGGTGAAGAAGGTTTTCGGATTGTAAAGCCCTTTCGGCAGGGAAGAAGGGCATGCGGGTAAATAATCCGCGTGTTTGACGGTACCTGAATAAGAAGCACCGGCTAATTCCGTGCCAGCAGCCGCGGTAATACGGAAGGTGCAAGCGTTGTTCGGAATGACTGGGCGTAAAGCGCACGTAGGC
+
:FFFFFFFFFFFFFFFFFFFFFFFFFFFFFFFFFFFFFFFFFFFFFFFFFFFFFFFFFFFFFFFFFFFFFFFFFFFFFFFFFFFFFFFFFFFFFFFFFFFFFFFFFFFFFFFFFFFFFFFFFFFFFFFFFFFFFFFFFFFFFFFFFFFFFFFFFFFFFFFF:FFFFFFFFFFFFFFFFFFFFFFFFFFFFFFFFFFFFFFFFFFFFFFFFFFFF,FFFFF:F:FFFFFFFFFFFFFFFFFFFFFFFF:FF
@A00920:152:HGHKKDRXX:2:2108:7310:16000 1:N:0:AGGAGTGG+TAAGTTCC
ACTCCTACGGGAGGCAGCAGTGGGGAATATTGGACAATGGGGGCAACCCTGATCCAGCCATGCCGCGTGAGTGATGAAGGCCTTAGGGTTGTAAAGCTCTTTTACCAGGGAAGATAATGACGGTACCTGGAGAATAAGCCCCGGCTAACTTCGTGCCAGCAGCCGCGGTAATACGAAGGGGGCTAGCGTTGCTCGGAATCACTGGGCGTAAAGCGCACGTAGGTGGGTCGCTTAGTCGGGGGTGAAATCC
+
:FFFFFFFFFFFFFFFFFFFFFFFFFFFFFFFFFFFFFFFFFFFFFFFFFFFFFFFFFFFFFFFF:FFFFFFFFFF,FFFFF,FFFFFFFFFFFFFFFFFFFFFFFFFFFFFFFFFFFFFFFFFFFFFFFFFFFFFFFFFFFFFFFFFF:FFFFFFFFFFFFFFFFFFFFFFFFFFFFFFFFFFFFFFFFFFFFFFFFFFFFFFFFFFFF:FFFFFFFFFFFFFFFFFFFF,FFFFFFFFFFFFFF,FFF
@A00920:152:HGHKKDRXX:2:2108:15293:16172 1:N:0:AGGAGTGG+TAAGTTCC
ACTCCTACGGGAGGCAGCAGTAGGGAATATTGGTCAATGGGCGGGAGCCTGAACCAGCCATGCCGCGTGCAGGAAGACGGCCTTCTGGGTTGTAAACTGCTTTTATACGGGAAGAAAACGCCCATGCGTGGGTAACTGACGGTACCGTAAGAATAAGCACCGGCTAACTCCGTGCCAGCAGCCGCGGTAATACGGAGGGTGCAAGCGTTGTCCGGATTTATTGGGTTTAAAGGGTGCGTAGGCGGGCCTT
+
FF:,FFFFFFFFFFFFFFFFFFFFFFFFFFFFFFFFF,FFFFFFFFFFFFFF:FFFFF:FFFFFFFFFFFFFF:FFFFFFFFFFFFFFFFFFFFFFF:FFFFFF:FFFFFFFF:FFFFF,FFF,FF:FFFFFFF,FFFFFF:FFFF:FFFF::FFFFFFFFF:F:FF,FFFFFFFFFFFFFFF:FFF:FFFFFF:F:FFFFFFFFFF,FFFFFFFFFFFFFFF:FFFFFFFF:FF,FFFF:FFFFFFFFF
@A00920:152:HGHKKDRXX:2:2108:23149:17409 1:N:0:AGGAGTGG+TAAGTTCC
ACTCCTACGGGAGGCAGCAGTGGGGAATATTGGACAATGGGCGAAAGCCTGATCCAGCCATGCCGCGTGAGTGATGAAGGCCTTAGGGTTGTAAAGCTCTTTTACCCGGGATGATAATGACAGTACCGGGAGAATAAGCCCCGGCTAACTCCGTGCCAGCAGCCGCGGTAATACGGAGGGGGCTAGCGTTGTTCGGAATTACTGGGCGTAAAGCGCACGTAGGCGGATCAGTCAGTCAGGGGTGAAATCC
+
FFFFFFFFFFFFFFFFFFFFFFFFFFFFFFFFFFFFFFFFFFFFFFFFFFFFFFFFFFFFFFFFFFFFFFFFFFFFFFFFFFFFFFFFFFFFFFFFFFFFFFFFFFFFFFFFFFF,FFFFFFFFFFFFFFFFF:FFFFFFFFFFFFFFFFFFFFFFFFFFFFFFFFFFFFFFFFFFFFFFFFFFFF:FFFFFFFFFFFFFFFFFFFFFFFFFFFFFFFFFFFFFFFFFFFFFFFFFFFF,FFFFFFFFFF
@A00920:152:HGHKKDRXX:2:2108:32470:17425 1:N:0:AGGAGTGG+TAAGTTCC
ACTCCTACGGGAGGCAGCAGTGGGGAATCTTGCGCAATGGGCGAAAGCCTGACGCAGCGATGCCGCGTGCGGGAAGACGGCCTTAGGGTTGTAAACCGCTTTCATCAGGGACGAAATTGACGGTACCTGCAGAAGAAGCTCCGGCCAACTACGTGCCAGCAGCCGCGGTAAGACGTAGGGGGCGAGCGTTGTCCGGATTTACTGGTCGTAAAGCGCGGGCAGGCGGCTGTTCAAGTCGGACGTGAAAGCT
+
FFFF:FFFF:FFFFFFFFFFFFFFFFFF:FFF:FFFFFFFF:FFFFFFFFFF:FFFFFFF:FFFFFFFFF:FFFFF:FFF,FFFFFFFFFFFFFFF,F:FFF,F:FFFFFFFFFFF:F,,FFFFF,FF:FF:FFF:FFFFFFFFFFFFFFFFF::FF,FFF,FFFFF,FFFFFFFF:,:,F:FFF:F,,F:FF,:FF:FFFFFFF,:,,FFFFFFFF,,FFFFFF:FFFF,F:,:,F,,,F,:FFFFFF:
@A00920:152:HGHKKDRXX:2:2108:14986:17613 1:N:0:AGGAGTGG+TAAGTTCC
ACTCCTACGGGAGGCAGCAGTGGGGAATATTGGACAATGGGCGCAAGCCTGATCCAGCCATGCCGCGTGTGTGAAGAAGGCCTTCGGGTTGTAAAGCACTTTTGTACGGGAAGAAACCTTCCGGGCTAATACCCCGGGAGACTGACGGTACCGTAAGAATAAGCACCGGCTAACTTCGTGCCAGCAGCCGCGGTAATACGAAGGGTGCAAGCGTTACTCGGAATTACTGGGCGTAAAGCGTGCGTAGGTG
+
F::FFFFFF:FFFFF:FFFF:FFFFFFFFFF:FFFF,FFFFF,FFFFFFFFFFFFFF,F:F:FFF:FFFFFFFF,FFF:FFFFFFFFFFFFF:FFFFFFF::FFFFFFFFF:FFFFFFFFFFFFFFFFFFFFFFFFF:FFF,F:FFFFFFFFFFF:F:FFFFFFFFFFFFFFFFFFF,FFFFFFFFFFFFFFFFFF:FFFFFFFFFFFFFFFFFFFF:FFF:FF,FFFFFFF:FFFF,FFFFFFF,FFFF
@A00920:152:HGHKKDRXX:2:2108:4381:17816 1:N:0:AGGAGTGG+TAAGTTCC
ACTCCTACGGGAGGCAGCAGTGGGGAATCTTGCGCAATGGGCGAAAGCCTGACGCAGCAACGCCGCGTGCGGGATGAAGGCCTTCGGGTTTTAAACCGCTTTCAGTGGGGACGAATCAAGACGGTACCCACAGAAGAAGCCCCGGCCAACTACGTGCCAGCAGCCGCGGTAACACGTAGGGGGCGAGCGTTGTCCGGATTCATTGGGCGTAAAGAGCGCGCAGGCGGCTTGGTAAGTCGGATGTGAAAAC
+
:FFFFFFFFFF,FFFFFFFFFF:FFFFF,FFFF,FFFFFFFFFF:FFFFFFF,F:FFF:F,F,,FFFFFF,FFFFFFFFFFF:F:,FFFF,FFFFFFFFFFFFFFFF,FF:F,FFF,F:FFF,FFFFFFF:FFFFF,FFF:,F:FFF,FFF,::FFFFF,FFFFF,FFFF,,:FFF:FF:,:FFFFFFFFFFF:FF:F:,,FFFFFFFFFFFFFF:FFF,F:FFFFF,F:F,:FFFFFFFFFF::,F:FF
@A00920:152:HGHKKDRXX:2:2108:19922:17989 1:N:0:AGGAGTGG+TAAGTTCC
ACTCCTACGGGAGGCAGCAGTGGGGAATATTGGACAATGGGCGCAAGCCTGATCCAGCAATGCCGCGTGTGTGAAGAAGGCCTGCGGGTTGTAAAGCACTTTCAGTTGGGAAGAAAAGCTCGGGGCTAATACCTTCGGGCCTTGACGTTACCAACAGAAGAAGCACCGGCTAACTCCGTGCCAGCAGCCGCGGTAATACGAAGGGGGCTAGCGTTGCTCGGAATTACTGGGCGTAAAGGGCGCGTAGGCG
+
FFFFFFFFFFFFFFFF:FFFFFFFFFFFFFFFFFF:F,FFFFFFFFFFFFFFFFFFFFFFFFFFFFFFF:FFFF:F:FFFFFFFFFFFFFFFF:FFFFFFFFFFFFFFFF:FFF:F:FFFFFFFFFFFFFFFFFFFFFFFFFFFFFFFF,FFFFFFFFFFFFFFFFFFFFFFFFFFFFFFFFFFFFFFFFFFFFFFF:FFFFFFF:FFFFFFFFFFFF:FFF,FF:FFFFFF,F:FFF:FFFF:F,FFFF
@A00920:152:HGHKKDRXX:2:2108:26268:18709 1:N:0:AGGAGTGG+TAAGTTCC
ACTCCTACGGGAGGCAGCAGTGGGGAATATTGGACAATGGGCGAAAGCCTGATCCAGCAACGCCGCGTGAGGGATGACGGCCTTCGGGTTGTAAACCTCTTTCAGCAGGGACGAAGCGCCAGTGACGGTACCTGCAGAAGAAGCACCGGCCAACTACGTGCCAGCAGCCGCGGTAATACGAAGGGGGCTAGCGTTGTTCGGAATCACTGGGCGTAAAGGGCGCGTAGGCGGCCCTGGCAGTCGGCTCGAG
+
F:FF,FFFFFFFFFFFFFFFFFFFFF:FFFFFFFFFFFFFFFFFF:FFFFFFFFFF:FFFF:FFFFFFFFFFFFFFFFFFFFFFFFF:FFFFFFFFF:FFFFFFFFFFFFFFFFFFFFF:FFF:FFFFFFFFFFFFFFFFFFFFFF,FFFFFFF:FF:FFFFFFFFFFFFF,FFFF:FFFFFFFFFFFFF:FFFF:FFF,FFFFFFFFFF:FFFFF:FFF:,FFFFFFFFF:FF::F:FF,:FFFFFF,F
@A00920:152:HGHKKDRXX:2:2108:21603:19022 1:N:0:AGGAGTGG+TAAGTTCC
ACTCCTACGGGAGGCAGCAGTGGGGAATATTGCGCAATGGGCGGAAGCCTGACGCAGCGACGCCGCGTGGGGGATGACGGCCTTCGGGTTGTAAACCTCTTTCGCTATCGACGAAGCTTTTCGGAGTGACGGGAGGTAGAGAAGAAGCACCGGCCAACTACGTGCCAGCAGCCGCGGTAACACGTAGGGTGCGCGCGTTGTCCGGAAGTATTGGGCGTAAAGGGCTCGTAGGCGGGTCGGTAAGTCGGAT
+
FFF:FFFFFFFFFFFFFFFFFFFFFFFFFFFFFFFFFFFFFFFFFFFF:FFFFFF:FFFFFFFFFFF,FFFFFFFFFFFFFF:FFFFFFFF:F,FFFFFFFFFFFF,FFFFFFFFFFFFFFF,FFFFFFFFF,FF::FFFFFFFFFFFFFFFFFFF,FFFFFFFF:FFFFFFFFFFFF,FFFF:F:FFFFFFF,FFF::FFFFFFFF,FFFFFFF,FFFFF,FFF:FF::FFFFF,FFFFFFFF:FFFFF
@A00920:152:HGHKKDRXX:2:2108:16821:20259 1:N:0:AGGAGTGG+TAAGTTCC
ACTCCTACGGGAGGCAGCAGTGGGGAATATTGGACAATGGGCGAAAGCCTGATCCAGCAATGCCGCGTGAGTGATGAAGGCCTTAGGGTTGTAAAGCTCTTTTACCCGGGATGATAATGACAGTACCGGGAGAATAAGCCCCGGCTAACTCCGTGCCAGCAGCCGCGGTAATACGGAGGGGGCAAGCGTTATCCGGATTCATTGGGTTTAAAGGGTGCGTAGGCGGAATATTAAGTCAGTGGTGAAATCC
+
FFFFF:FFFFFFFFFFFFFFFFFFFFFFFFFFFFFFFFFFFFFFFFFFFFFF,FFFFFFFFFFFFFFFFFFFFFFFFFFFFF,FFFFFFFFFFFFFFFFF:F:FFFFFFFFFF:F,:F:F,FFFFF:F,F:FFFFFF::FFF,FFF:FFF,FFF:FFFFFFFF,FFFFFFFFF:F:F,FFF:FFF,,FF,FFFF,FFFFFF:,FFFFF:FFF:FFFF,:FFFFF,FFF:FFFFF:F,FFFFFFFFFFF,F
@A00920:152:HGHKKDRXX:2:2108:16468:20306 1:N:0:AGGAGTGG+TAAGTTCC
ACTCCTACGGGAGGCAGCAGTGGGGAATATTGGACAATGGGCGAAAGCCTGATCCAGCCATGCCGCGTGAGTGAAGAAGGCCCTAGGGTTGTAAATCTCTTTCAGCGGGGAAGATAATGACGGTACCCGCAGAAGAAGCCCCGGCTAACTTCGTGCCAGCAGCCGCGGTAATACGAAGGGGGCTAGCGTTGTCCGGAATTACTGGGCGTAAAGCGCACGTAGGCGGCTTTGTAAGTCAGAGGTGAAAGCC
+
FFFFFFFFFFFFFFFFFFFFFFFFFFFFFFF,FFFFFFFFFFFFFFFFFFFFFF,FFFFFFFFFFFFFFFFFFFFFF,FFF:FFFFFF,FFFFFF,FFFFFFFFFFFFFFFFFFF,FF:FFFF,FFFF,FFFF,FFFF:FFF,:F,F,,FFF,F,F:F,FFFF:FFFFFFFFFFFFFF:FFFFFFF,FFFFFF:F:::FF:FF:F,FFF,F,:FFFF,:FFFFFFFFF:FF:FF:FFFFFFFFFF,F:F,
@A00920:152:HGHKKDRXX:2:2108:17318:20870 1:N:0:AGGAGTGG+TAAGTTCC
ACTCCTACGGGAGGCAGCAGTAGGGAATATTGGTCAATGGGTGAGAGCCTGAACCAGCCATGCCGCGTGCAGGAAGACGGCCCTATGGGTTGTAAACTGCTTTTACCAGGGGATAAAACGGTCTTGCGAGACTAATTGAAGGTACCTGGTGAATAAGCCACGGCTAACTACGTGCCAGCAGCCGCGGTAATACGTAGGTGGCAAGCGTTGTCCGGATTTATTGGGTTTAAAGGGTGCGTAGGCGGTTGTA
+
F:FFFFFFFFF::FFFFFFFFFFFFFFFFFFFFFFFFFFFFFFFFFFFFFFFFFFFFFFF:FFFFFF:FFFFFFFFFFFFFFFFFFFFFFFFFF:FFFFFFFFFFFFFFFFFFFFFFFFFFFFFFFFFFFFFFFFFFFF:FFFFFFFFFFF:FFFFFFFFFFFFFFFFFFFFFFFFFFFFFFFFFFFF:,FFFFFFFFFFFFFFFFFFFFFFFFFF:FF:FFFFFFFF,FFFFFFFF:FF:FFFF:FFFF
@A00920:152:HGHKKDRXX:2:2108:8965:21746 1:N:0:AGGAGTGG+TAAGTTCC
ACTCCTACGGGAGGCAGCAGTAGGGAATATTGGTCAATGGATGCAAGTCTGAACCAGCCATGCCGCGTGCAGGAAGACGGCCCTCTGGGTTGTAAACTTCTTATATCTGGGACGAAACCCTCAAATTCTTATGAGACTGACGGTACCAGAGGAAAAAGCACCGGCTCACTCCCAGCCAGCAGCAGCGGTAATACGGAGGGTGCAAGCGTGAGCAGGATTCACTGGGTTGAAAGGGAGCGGAGGAGGGCAG
+
:F,FFFF,F,FFFFFFFF:FFF,FFFFFF:FFF:FF:FFFF,FFFF:FFFFFFFFFFF:FFFF:FF:FFFFFFFFF:FFFFFFF,FFFF,:::FFFF,:,F:,FF,FFFF::FFFFFFF:FFF,FFFFFFF:F:FFFF:F:,FF,:FF,F,FFF,FFF,F,F:,F,,FFFFF,,:,FFFF:F,,F:,,:FFFF,F::FF,FFFF:,F::,F,F::FFF,,:,FFF:,,,F,FFFF:,F:,,FF:FFFFF,
@A00920:152:HGHKKDRXX:2:2108:1054:21825 1:N:0:AGGAGTGG+TAAGTTCC
ACTCCTACGGGAGGCAGCAGTAAGGGATCTTGCGACAATGGGCGAAAGCCTGACGCAGCAACGCCGCGTGCGGGATGACGGCCTTCGGGTTGTAAACCGCTTTTCGGGGGGAAGAGGAAGGACGGTACCCCCGGAAGAAGTCTCGGCTAACTACGTGCCAGCAGCCGCGGTAAAACGTAGGAGGCGAGCGTTATCCGGATTTACTGGGTGTAAAGGGTGCGCAGGCGGATTTGTAAGTCAGAGGTGAAAT
+
,,,FF,FFFFF,F:FF:FFFFFFFFFFFF,FFFFFFFFF:,FFFFFFFFFFFFFFFFF:FF::FF:FFFFFF,FFFFFFFFFF:FFFFFFFF:FFFFFFFF,FFFFFF:FFF:FFF:FFF:FFFFFFFFFFFFFF,F:FFFFFFFFFF,FFFFFFFFFFFFFFFF:FFFFFF,FFFF,F::FFFFFFFFFF,,FFFFFFFFF,FFF,FFFF,:FFF:FFFFFFFFFFFF:F:FFF:F,FFFF::::FFFF
@A00920:152:HGHKKDRXX:2:2108:3902:22341 1:N:0:AGGAGTGG+TAAGTTCC
ACTCCTACGGGAGGCAGCAGTGGGGAATATTGCGCAATGGGCGAAAGCCTGACGCAGCAACGCCGCGTGAGTGATGAAGGCCTTCGGGTCGTAAAGCTCTGTCGGAGGGAACGAATGCTTCGGGGGTTAACAGCCCCGGGAGGTGACGGTACCCTCAAAGGAAGCACCGGCTAACTCTGTGCCAGCAGCCGCGGTAATACAGAGGGTGCAAGCGTTGTTCGTAATCATTGGGCGTAAAGGGCGTGTAGGC
+
FFFFFFFFFFFFFFFFFFFFFFFFFFFFFFFFFFFFFFFFFFFFFFFFFFFFFFFFFFFFFFFFFFFFFFFFFFFFFFFFFFFFFFFFFFFFFFFFFFFFFFFFF:FFFF:FFF:FFFFFFFF:FFFFFFFFFFFFFFFFFFFFFFFFFFFFFFFFFFFFFF:FFFFFFFF:::FFFFFF:F:FFFF:FFFFFF:FF,FFF,FF:FF:FF,FF,FF:F,FF,:FFFFFFFF:FFFFF:FFFFFFF,FFFF
@A00920:152:HGHKKDRXX:2:2108:7663:23124 1:N:0:AGGAGTGG+TAAGTTCC
ACTCCTACGGGAGGCAGCAGTGGGGAATATTGCGCAATGGGCGAAAGCCTGACGCAGCGACACCGCGTGATGGATGACACCCCTCGGGGCGTAAACATCTTTTATGAAGGAGGAAATTTTTGACGTTACTTCATGAATAAGGGGCTCCTAATCTCGTGCCAGCAGGAGCGGTAATACGAGAGCCCCAAGCGTTATCCGGAATCATTGGGCGTAAAGGGTGCGTAGGTGGTTTGGTTAGTCTCCCGTTAAA
+
F:FFF:F:FFFF,FF,FFF:FFFFFFFF:::FFFFFFF,FFFF,FFFFFFFFFFFF,FFFFFFFF:F,FFFFF,FFFF::FFFFFFFFF,F:F:FF:FFF:FF,:FFFFFFFFFF:FFFFFFFF:FF,FFFFFFFFFFFFFFFFF:F:F::FFFFFFFFFFFFFFFFFFFFFFFFFFFFFFFFF::FFFF:F:F:FFFFF,,F:F,:::F,FFFFFFFFFFFFFF:FFFFFF,:FFFF:F::,F:F:::F
@A00920:152:HGHKKDRXX:2:2108:1696:23907 1:N:0:AGGAGTGG+TAAGTTCC
ACTCCTACGGGAGGCAGCAGTGGGGAATATTGGACAATGGGCGCAAGCCTGATCCAGCCATGCCGCGTGAGTGATGAAGGCCTTAGGGTTGTAAAGCTCTTTTACCAGGGAAGATAATGACGGTACCTGGAGAATAAGCCCCGGCTAACTTCGTGCCAGCAGCCGCGGTAATACGAAGGGGGCTAGCGTTGCTCGGAATCACTGGGCGTAAAGCGCACGTAGGTGGATCTTTAAGTCAGGGGTGAAATCC
+
FFFFFFFFFFFFFFFFFFFF:FFFFF,FFF:FF:FF,FFFF:FFF:FFFFFFFFFFFFF,FFFFFFF:FFFFFFFFFFFFFF:F,FFF:FFFFF:FFFFFF,FFFFFFFFFFFFFF:FFFFFFFFFFFFFFFFFFFFFFFFFFFF:FFF::FFFFFFFFF:FFFFFFF:F:FFFFF:FFFFFFFFFFFFFFFFFFFFFFF:FFFFFFFF:FFFF:FF:F,FFFFFFF:F,FF:FFFFFFFFF:FFF,FFF
@A00920:152:HGHKKDRXX:2:2108:31665:24173 1:N:0:AGGAGTGG+TAAGTTCC
ACTCCTACGGTAGGCAGCAGTGGGGAATATTGGACAATGGGCGCAACCCTGATCCAGCCATGCCGCGTGAGTGATGAAGGCACTAGGGTTGTAAAGCTCTTTCACCGATGAAGATAATGAAGGTAGTCGGAGAAGAAGCCCCGGCTCAATTCGTGCCAGCAGCCGCGGTAATACTAAGGGGCCTAGCGATGTTCGGAATTACTGGGCGTAAAGCGAACGTAGGCGGATTGTTAAGTGAGGTGTGAAATAC
+
F:FFFFF:FF,F,::FFF:::FF:,FFFF:FFF:FF::F,FFFFFF,FF,FFFFFF:FFFFFF,FF::F,F::::FFFFFF,F:FFFFFFFFFFF:F:FFF::,F::FF::F::,F:,F::,FFF,F:,FF,F,F:FF,FF:FF,,,:,F,FFF:,FFFFF,F:::FFFFF,FF,F,:,FF,FFFF:,,F,FFF,F:F:FFFFFF,F,FFFFF,F,F,,FF::,,:FFFFF,FF:::,,F,F,FFFFF,:
@A00920:152:HGHKKDRXX:2:2108:32136:25457 1:N:0:AGGAGTGG+TAAGTTCC
ACTCCTACGGGAGGCAGCAGCAAGGAATTTTCCGCAATCGACGAAAGTCGGACGGAGCAACGCCGCGTGGGGGAAGAAGGCCTTCGGGTTGTAAACTCCTTTTGTGAGGGAAGAAGATCTGACGGTACCTCACGAATAAGTCACGGCTAACTACGTGCCAGCAGCCGCGGTAATACGTAGGTGGCGAACGTTGTCCGGATTCACTGGGCGTAAAGCGCGCGCAGGCGGATTGGTAAGTCTGAGGTGAAAG
+
FFFFFFFFFFFFFFFFFF:FFFFFFFFFFFFFFFFFFFFFFFFFFFFFFFFFFFFFFFFFFFFFF:FFFFFFFFFFFFFFFFFFFFFFFFFFFFFFFFFFFFFF,F,FFFFFF,FFFFFFFFFFFFFFFFF,FFFFFFFFFFFFFF:FFFFFFFFFFFFFFFFF:FFFFF:FFFFFFFFFFFFFFFFF:FFFFFFFFFFFFFFFFFFFFFF,F,F:FFFFFFFF:FFFF::FFFF:FFFFFFFFFF,FFF
@A00920:152:HGHKKDRXX:2:2108:14479:26099 1:N:0:AGGAGTGG+TAAGTTCC
ACTCCTACGGGAGGCAGCAGTGGGGAATCTTAGACAATGGGGGCAACCCTGATCTAGCCATGCCGCGTGATCGATGAAGGCCTTAGGGTTGTAAAGATCTTTCAGTTGGGAAGATAATGACGGTACCAACAGAAGAAGCCCCGGCTAACTCCGTGCCAGCAGCCGCGGTAATACGGAGGGGGCTAGCGTTATTCGGAATTACTGGGCGTAAAGCGCACGTAGGCGGATCAGAAAGTCAGAGGTGAAATCC
+
FFFFFFFFFFFFFFFFFFFFFFFFFFFFFFFFFFFFF:FFFFFFFFF:FFFFFFFFFFFFFFF:FFFFF:FFFF:FFFFFF,FFFFFFFF,FFFF,FFFFFFFFFFFF:FFFFFF,FFFFFFFFFFFFFF,FF::FFFFFFFFFFFFF,FFFFFFFFFFFFFFFFFF:FFFFFFFFFFFFFFFFFFFFF:FFF:FFF::FFF:,FFFF,FFFFF,F,FFFF:FFFFFF:F,FFFFFFF,FF:,F:,:FFF
@A00920:152:HGHKKDRXX:2:2108:18023:26412 1:N:0:AGGAGTGG+TAAGTTCC
ACTCCTACGGGAGGCAGCAGTGGGGAATCTTGCGCAATGGGCGAAAGCCTGACGCAGCAACGCCGCGTGGGGGATGAAGGCTTTCGGGTTGTAAACCCCTTTCAGCAGGGACGATTATGACGGTACCTGCAGAAGAAGGACCGGCCAACTACGTGCCAGCAGCCGCGGTAATACGTAGGGTGCAAGCGTTAATCGGAATTACTGGGCGTAAAGCGTGCGCAGGCGGTTTTGTAAGACTGTCGTGAAATCC
+
FFFFFFFFFFFFFFFFFFFFFFFFFFFFF:FFFFFFFFFFFFFFFFFFFFFFFFFFFFF:FFFFFFFFFFFFFFFFFFFFFFFF:FFFFFFFFFFFFFFFFFFFFFFFFFFFFFFFFFFFFFFFFFFFFFFFFFFFFFFFFFFFFF,FFFFFFFFFFFFFF:FFFFFF:F,FFFFF:FFFFFFFFFFFFF:FFFFFF,FFFFFFFFFFF,FFFFFFFFFFFFFFFFF,FFFFFFF:FFFFFFFFF::FFF
@A00920:152:HGHKKDRXX:2:2108:5294:27070 1:N:0:AGGAGTGG+TAAGTTCC
ACTCCTACGGGAGGCAGCAGTAAGGAATCTTCCACAATGGACGAAAGTCTGATGGAGCAACTCCGCGTGCAGGATGAAGGCCCTCGGGTCGTAAACTGCTTTTATGAGTGAAGAATATGACGGTAACTCATGAATAAGGGTCGGCTAACTACGTGCCAGCAGCCGCGGTCATACGTAGGACCCAAGCGTTATCCGGATTTACTGGGCGTAAAGCGCGGGCAGGCGGCTGTTCAAGTCGGACGTGAAAGCT
+
F:FFFFFFFFFFFFFFFFFFFFFFFFFFF,FFFFFFFFFFFFFFFFFFFFFFFF,FFFF,FFFFFFFFFFFFF:FFFFFF:FFFFFFFFFFFF,:FFFFFFFFF:FFFFFF,FFFFFFF:,F:,,FFFFFFFFFFFF,F,FFF:FFF::FFFFFFFFFFF:FFFFFFF:FFFF,FFF,FFFF,:F:FFFFFFF:FFFFFFF,FF:FFFFFFF,FFF:F:FF,:FFF:,FFFFFF,FFF:FF,F:FFFFFF
@A00920:152:HGHKKDRXX:2:2108:1624:27445 1:N:0:AGGAGTGG+TAAGTTCC
ACTCCTACGGGAGGCAGCAGTGGGGAATCTTGCGCAATGGGCGAAAGCCTGACGCAGCGACGCCGCGTGAGCGATGAAGGCCTTCGGGTTGTAAAGCACTGTGGGGAGGGAAGAATAAGGGCGAGCAAACACCTCGAACGATGACGGTACCTCCTTAGCAAGCACCGGCTAACTCTGAGCCAGCAGCAGCGCTAAGACAGAGCGTGCAAACGATGTTCCCAAATACTGGGCGTAAAGCGCGAGTAGGCGG
+
F,FFF:FF:,:F::FF:FF::F::,,F:F:FFFF:FFF:F,::FFFFFF,FFFFFFFF,FFFFF:F,,F:,F,:::F:,FFFF,FFF::,::F:FFF,F,F:,FFFFFFFF:FF:FFFFFF,F,FF,FFFFF:FFF,,FF,F,:F:FFFFFFFFFF,:FFF:FFFF:F:::F:F:FF::FFFFFFF:,FFF,F,FFFF:,F:,F:FFF::,F:F:,FF,,:::FFFFF,,FFFFFF,F:FF,::F:,F:,
@A00920:152:HGHKKDRXX:2:2108:28122:27993 1:N:0:AGGAGTGG+TAAGTTCC
ACTCCTACGGGAGGCAGCAGTAGGGAATATTGCACAATGGGCGCAAGCCTGATGCAGCAACGCCGCGTGCGCGACGAAGGCCTTCGGGTCGTAAAGCTCTTTTCGGGGAGATGAGCACGGACAGTATCCCCGGAAGAAGGATCGGCTAACTACGTGCCAGCAGCCGCGGTAAAACGTAGGATCCGAGCGTTATCCGAATGCACTGGGCGTAAAGCGCATGCAGGCGGCCGCACAAGTTGGATGTGAAATC
+
FF:F:FFFFFFF:F:FFFF:FFFFFFFFFFFFFFFFFFFF::FFFF:FFFFFFFFFFFFF,,FFFFFF::FFFFF:FFFFFFFFFFFFFF:FFFFFF,:FFFFFFFFFF,FFFF:FFFFFFFF:FFF::FFF:FFFFFFFFFF:,FFF:FFFFFFFFFFFFFFFFFFFFF::FFF,FF:FF:FFFFFFFF:,FFF,:FF,:FFF,FFF:F:,,FF,FF,FF:,FF:,,FFFFFFFFF,FFFF:F,,F,,F
@A00920:152:HGHKKDRXX:2:2108:29441:28620 1:N:0:AGGAGTGG+TAAGTTCC
ACTCCTACGGGAGGCAGCAGTGGGGAATCTTGCGCAATGCGCGAAAGCGTGACGCAGCAACGCCGCGTGAGGGAAGAAGGCCTTCGGGTTGTAAACCTCTTTCCGGAGGGACGAAGGTTCAGGCGCGCATAGCGACCTGGACTGACGGTACCTCCAGAAGAAGCCCCGTCTAACTACGTGCCATCAGCCGCGGTAATAAGTAGGGGGCTAGCGTTGTCCGGACTCACTGGGAGTAAAGAGCGTGTAGGCC
+
:,FFFFFFFFF,FFFFFFFFFFFFFFFFFFFFFFFFFFFFFFFFFFFFFFFFFFFFFFFFFFFFFFFFFFFFFF:FFFFFFFF::FFFFFF:FFFFFFF:FFF,:F,FFFFFFF:::FFF:FFF,F:,FF,F,::F:F,,FFFFF,:,FF,FFFF:FF::FFFF,FFF,F:F:FFF:FFF:FF,FFFF,FF,::FFF,,,F,,FFF,F:FFFF:,F,FF,FF,:F:,F,F,,F,::FF:FFFFF:F::F,
@A00920:152:HGHKKDRXX:2:2108:12491:28917 1:N:0:AGGAGTGG+TAAGTTCC
ACTCCTACGGGAGGCAGCAGTGGGGAATATTGGACAATGGGCGCAAGCCTGATCCAGCAACGCCGCGTGGAGGACGAAGGTCTTCGGATCGTAAACTCCTGTCAGACGGGACGAAGGGTTCAGGGTGAACAATCCTGGACTTTGACGGTACCGTCAGAGGAAGCCCCGGCTAACTCCGTGCCAGCAGCCGCGGTAATACGGAGGGGGCGAGCGTTATTCGGAATTATTGGGCGTAAAGGGCGCGTAGGCG
+
FFFFFFFFFFFFFFFFFFFFFFFFFFFFFFFFFFF,FFFFFFFFFFFFFFFFFFFFFFFFFFFFFFFFFFFFFFFFFFFFFFF:FFFFFFFFFFFFF:FFFFFFFFFFFFFFFFFFFFFFFFFFFFFF:FFFFFFFFFFFFFFFFFFFFFFFF:FFFFFF::FFFFFFFFFF:FFFFFFFF:FFFFFFFFFFFF::::FFFFFFFFFFFFFFFFFFF:FFF:,FFFFFFFFF,F:,,FF:FFFFF,,FFF
@A00920:152:HGHKKDRXX:2:2108:18050:29121 1:N:0:AGGAGTGG+TAAGTTCC
ACTCCTACGGGAGGCAGCAGTGGGGAATTGTTCGCAATGGGCGCAAGCCTGACGACGCAACGCCGCGTGGAGGACGAAGATCTTCGGGTCGTAAACTCCTTTCGATCGGGACGAATGGCCGATGACCTAATACGTCGTCGGAGTGACGGTACCGAGAGAAGAAGCCCCGGCTAACTCCGTGCCAGCAGCCGCGGTAATACGGGGGGGGCACGCGTTGTTCGGAATTACTGGGCGTAAAGGGCGCGTAGGC
+
F,,FF::F:F:FFFFFFFFFFFF:F:F,FFFF:FFFFFFFFFFFFFFFFFFFFFFFFFFFFFFF:FFFFFFF:FFFFFFFFFFFFFFFFFFFFFFFFFFFFFFFFFFF:FFFFF:FFFFFFFFF:FFFF:FFFF:FFFFFF:FF:FFFF:FFF,FFFFFF:FF:FFF:FFFFFFFFFFF,::FFF:FFF:FFFFFFFFFFFFFF:FFFFF,FFF,FFFF:FF,FFF:FFFFFFFFFFFF:FFFFFFFFFF
@A00920:152:HGHKKDRXX:2:2108:1136:29512 1:N:0:AGGAGTGG+TAAGTTCC
ACTCCTACGGGAGGCAGCAGTGAGGAATATTGGTCAATGGACGAGAGTCTGAACCAGCCAAGTAGCGTGAAGGATGACTGCCCTATGGGTTGTAAACTTCTTTTATACGGGAATAAAGTGAGGCACGTGTGCCTTTTTGTATGTACCGGATGAATAAGGATCGGCTAAATCAGTGCCAGCAGCCGCGGTAATACGGAGGATCCGAGCGTAATCCGGAGTTAGTGGGTTTAAAGGGAGCGTAGATGGATGT
+
FFFFFFFFFFFFFFFFFFFFFFFFFFFFFFFFFFF:FFFFF:FFFF,:FFFFFFFFFF,F,F:FFFFFF:F,FFFFFFF,FFFF,,FFFFFFFFF,FFFFFF,:FFFFFF:FFFFFF,:F:FF,FFFFF,F:,F,:FFFF,FFF,,,,,:FFFFFF:FF:FFFF:FFF,F,,FFFF:FFFFFFFFFFFFF,FFFFFFF,F:FFF:FFFF,F:FFFFF,FF:,FFFFF,,FFF,FFFFFFFFF:FF,FFFF
@A00920:152:HGHKKDRXX:2:2108:15510:29637 1:N:0:AGGAGTGG+TAAGTTCC
ACTCCTACGGGAGGCAGTAGTAGGGAATATTGGTCAATGGATGCAAGTCTGAACCAGCCATGCCGCGTGCAGGAAGAAGGCCTTCTGGGTTGTAAACTGCTTTTGCCGGGGGATAAAATTCCCATGCGTGGGACATTGAAGGTACCCGGTGAATAAGCCACGGCTAACTACGTGCCAGCAGCCGCGGTAATACGTAGGTGGCAAGCGTTGTCCGGATTTATTGGGTTTAAAGGGTGCGTAGGCGGCCTAT
+
FF:FFFFFFFFFFF:FFFFFFFFFFFFFFFFFFFFFFFFFFFFFFFFFFFFFFF:FFFFFFFFFFFFFFFFFFF:FFFFFFFFFFFFFFFFFFFFFFFFFFFFFFFFFFFFFFFFF:FFFFFFFFFFFFFF,:F:FFFFFFFFF:FFF::FFFFFFFFFFFFFFFFFFFFFFFFFFFF:F:FFFFFFFF:FFFFFFF:FFFFFFFFFF,FFFFFFFFFFFFFFFFF:FFF:FFF:FFFFFFF:FF:FF:,
@A00920:152:HGHKKDRXX:2:2108:10827:29825 1:N:0:AGGAGTGG+TAAGTTCC
ACTCCTACGGGAGGCAGCAGTGGGGAATATTGGACAATGGGGGCAACCCTGATCCAGCGATGCCGCGTGGGTGAAGAAGGCCTTCGGGTTGTAAAGCTCTGTGGGGAGGGACGAATAAGTGCAGGCTAATACCCTGCATGATGACGGTACCTCCTTAGCAAGCACCGGCTAACTCTGTGCCAGCAGCCGCGGTAAGACAGAGGGTGCAAACGTTGTTCGGAATCACTGGGCGTAATGCGCGTGTAGGCGG
+
FFF,,:F:FFFFFFFF::F:F:F:FFFFFFFFFFF,:F:FFF:FFF:FFFFFFFFF,F::F:FFFFFFFF:FFFFFFFFFFFFFF:FF:FFFFFFF:FFFF,FFFFF:FFFFF:FFFF:FFFF,FFFFFFFFFFFFFFFFFFFFF:FFFFFFFFFFF:F,F:FF:FFFFFFFFFFFFFFFFFF,FF::FFFFFFFFFFFFFFF:F:FFF,:,FFFFFFFFFFFFFFFFFFFFFFF,FFFFFFFFFFFFFF
@A00920:152:HGHKKDRXX:2:2108:26856:29997 1:N:0:AGGAGTGG+TAAGTTCC
ACTCCTACGGGAGGCAGCAGTAGGGAATAGTGGTCAATGGATGCAAGTCTGAACCAGCCATGCCGCGTGCAGGAAGAAGGCCTTCTGGGTTGTAAAATGCTTTTGCCGGGGGATAAAAATCCCAGGCGTGGGACATTGAAGGTACCCGGTGAATAAGCCACGGCTAACAACGGGCCATCAGCCCCGGTAATACGTAGGAGGCCAGCGATGTCCGGATATATTGGGCGTCAAGAGCTCGTAGCCGCTGTGT
+
FFFFFFFFFFFFFFFFFFFFF,FFFFFF,,F,:FFFFFFFF:FFFFF:FFFFF:,,FF,FFFFFFFFFF:FFFFFFFFFF,FFFFFF:,FFFF:F:,:FFFFFF,FFFFFF,FFFF:F,FFFFF,,F,F:FFF,F::,:F,,FFF:F,,:::,FF,,FFF:F,FF:FF:F,F,,F,F,F,,:,,:F,,,::F,,,F:F,:,:,,FF,,:F::,:FFF,:,,,,:,F,,,FFFF,FF:FFFF,,,,::,FF
@A00920:152:HGHKKDRXX:2:2108:17291:30342 1:N:0:AGGAGTGG+TAAGTTCC
ACTCCTACGGGAGGCAGCAGTGGGGAATATTGGACAATGGGGGAAACCCTGATCCAGCAATGCCGCGTGTGTGAAGAAGGCCTGCGGGTTGTAAAGCACTTTCGGCAGGGAAGAAAAGCAGTGGACGAATAATCCGCTGTCTTGACGTTACCTGCATAAGAAGCACCGGCTAACTCCGTGCCAGCAGCCGCGGTAATACGGAGGGTGCAAGCGTTAATCGGAATTACTGGGCGTAAAGCGCACGTAGGTG
+
FFFFFFFFFFF:FF:FFFFFFF:FFF:FFFFFFFFFFFFFFFFF:FFFFFFFFFFFFFFF:FFFFFFFFFFFFF:FFFFFFFFFFF:FFFFFFFF:FFFFFFFFFFFF:FFFFFFFFFFFFFFFFFFFFFFFFF,FFFFFFFFF:F,F:FFF:FFFF:F:FFFFFFFFF:FFFF:FFFF:FFFF:FFFF:,FFF:FF:FFFFFF,:F,F:F:FFF:F:F:FF:FFFF,FFFFFF:FF::FFFFF:FF,FF
@A00920:152:HGHKKDRXX:2:2108:15148:30389 1:N:0:AGGAGTGG+TAAGTTCC
ACTCCTACGGGAGGCAGCAGTGGGGAATTGTTCGCAATGGGCGCAAGCCTGACGACGCAACGCCGCGTGGAGGATGAAGAATTTCGGTTCGTAAACTCCTTTCGACCGAGATGAACACCCAGGGACTTAATACGTCTTTGGGCTGACAGTATCGAGAGAAGAAGCCCCGGCTAACTCTGTGCCAGCAGCCGCGGTAATACAGGGGGGGCAAGCGTTGTTCGGAATTACTGGGCGTAAAGGGTTCGTAGGT
+
:FFFFFFFFFFFFFFFFFFFFFFFFFFFFFFFFFFFFFFFFFFFFFFFFFFFFFFFFFFFFFFFFFFFFFFFFFFFFFFFFFFFFFFFFFFFFFFFFFFFFFFFFFFFFFFFFFFFFFFFFFFFFFFFFFFFFFFFFFFFFFFFFFFFFFFFFFFFFFFFFFFFFFFFFFFFFFFFFFFFFFFFFFFFFFFFFFFFFFFFFFFFFFFFFF,FFFFFFFF:FFF:FF:FFFFFFFFF:FFFFFFFFFFFFF
@A00920:152:HGHKKDRXX:2:2108:9661:31156 1:N:0:AGGAGTGG+TAAGTTCC
ACTCCTACGGGAGGCAGCAGTGGGGAATATTGGACAATGGGCGCAAGCCTGATCCAGCAATGCCGCGTGTGTGAAGAAGGTCTTCGGATTGTAAAGCACTTTCGGCGGGGACGATGATGACGGTACCCGCAGAAGAAGCCCCGGCTAACTTCGTGCCAGCAGCCGCGGTAATACGGAGGGGGCGAGCGTTATTCGGAATTATTGGGCGTAAAGGGCGCGTAGGCGGCTTGGCAAGTCAAAGGTGAAATCC
+
FFFFFFFFFFFFFFFFFFFFFFFFF:FFFFFFFFFFFFFFFFFFFFFFFFFFFFFFFF,FFFFFFFFFFFFFFFFFFFFFFF:FFFFFFFFFFFFFFFFFFFFF:FFFFFFFFFFFFFFFFFFF:FFFF:FFFFFFFFFFF:FFFFFFFFFFFFFFFFFFFFFFFFFFFF:FFFFFFFFFFFFFFFFFFFFFFFFFF,FFFFFFFFFFFFFFFFFFFFF:,:FFFF:FFFFFF,FFF:FFFFFF:FFFFF
@A00920:152:HGHKKDRXX:2:2108:15483:31156 1:N:0:AGGAGTGG+TAAGTTCC
ACTCCTACGGGAGGCAGCAGTGGGGAATCTTGGACAATGGGCGCAAGCCTGATCCAGCCATGCCGCGTGGATGATGAAGGCCCTAGGGTTGTAAAATCCTTTCGTTGGGGACGATAATGACGGTACCCAAAGAAGAAGCTCCGGCTAACTTCGTGCCAGCAGCCGCGGTAATACGAAGGGGGCTAGCGTTGTTCGGATTTACTGGGCGTAAAGCGCACGTAGGCGGGTCTGTAAGTAGGGGGTGAAATCC
+
FF:FFFFFFFFFFFFFFFFFFFFFFFFFFFFFFFFFFFFFF:FFFFFFFFFFFFFFFFFFFFFFFFFFFFFFFFFFFFFFFFFFFFFFFFFFFFFFFFFFFFFFFFFFFFFFF,FFFFFFFFFFFFFFFFFFFFFFF:FFFFFFFFFFFFFFFFFFFFFFFFFFFFF:FF:FFFFF:FFFFFFFFFFFFFFFFFFFFFFFFFFFFF:FFF,FFFFFFFFFFFFFFFFFFFFFFFFFFFFFFFFFFFFFFF
@A00920:152:HGHKKDRXX:2:2108:27190:31422 1:N:0:AGGAGTGG+TAAGTTCC
ACTCCTACGGGAGGCAGCAGTGGGGAATCTTGCGCAATGGCCTAACGGCTGACGCAGCGACGCCGCGTGTGGGATGAAGCTCTTCGGAGTGTAAACCACTGTTGCCCGGGACGAACAGCTCGATTTCTCGAGCCTGACGGTACCGGGTGAGGAAGCACCGGCTAACTCCGTGCCAGCAGCCGCGGTAATACGGGGGGTGCGAGCGTTGTCCGGAATCACTGGGCGTAAAGCGCGTGTAGGCGGACCATCA
+
FFFFFFFFFFFFFFFFFFFFFFFFFFFFFFFFFFFFFFFFFFFFFFFFFFFFFF:FFFFFFFFFFFFFFFFFFFFFFFFFFFFFFFFFFFFFFFFFFFF:FFFFFFFFFFFFFFFFFFFFFFFFFFFFFFFFFFFFFFFFFFFFFFFFFFFFF:FFFFFFFFFFFFFFFFFFFFFFFFFFFFFF:FF:F,FF:FFFFFFF:F:FFFFFFFFFF:,FFF:FFFFFFFFFFFFFFFFF:,FFFFF:FFF::F
@A00920:152:HGHKKDRXX:2:2108:28818:31422 1:N:0:AGGAGTGG+TAAGTTCC
ACTCCTACGGGAGGCAGCAGTGGGGAATATTGCACAATGGGCGGAAGCCTGATGCAGCGACGCCGCGTGGGGGATGAAGGCCTTCGGGTTGTAAACTCCTTTCGCCAGGGACGAAGCCGCAAGGTGACGGTACCTGGATAAGAAGCACCGGCTAACTACGTGCCAGCAGCCGCGGTAATACGTAGGGTGCGAGCGTTGTCCGGAATTACTGGGCGTAAAGAGCTCGTAGGTGGTTTGTCGCGTCGTCTGT
+
FFFFFFFF:FF,FFFFFFFFFFFFFFFFFFFFFFFF:FFFFFFFFFFFF:FFF:FFFFFFFFFFFFFFFFFFFFFFFF:FFFFFFFFFFFFFFFFFFFFFFFFFFFFFF::FFFFFFFFFFFFFF:FFFFFFFFFFFFFFFFFFFFFFFFFFF:FFFFFFFFFFFFFFFFFFFFFFFFFFFFFFFFFFFFFFFFFFFFFF:FFF:FFFFFFFFF:F:FFFFFFFFFFFFFFFFF,FFFF,F,:FFFFFFF
@A00920:152:HGHKKDRXX:2:2108:12346:31892 1:N:0:AGGAGTGG+TAAGTTCC
ACTCCTACGGGAGGCAGCAGTCGAGAATAATTCACAATGGACGAAAGTCTGAGGGTGCAACGCCGCGTGGAGGATGAAGGTCTTCGGATTGTAAACTCCTGTCATCGGGGAGTAAGACCTGACGGTAAATAGCCGGCAGGGTTGATAGTACCCGAAGAGGAAGGGACGGCTAACTTCGTGCCAGCAGCCGCGGTAATACGAAGGTCCCAAGCGTTGTTCGGAATCACTGGGCGTAAAGGGAGCGGAGGCG
+
FFFFFFFFFF:FFFFFFFFFFFFFFFFFFFFFFFFFFFFFFFFFFFFFFFF:,FFFFFFFFFFFFFF,FFFFFFFFFFFFFFFFFFFFFFFFFFFFFFFFFFFFFFFFFFFFF:FFFFFFFFFFFFFF,FF,FFFFFFFFFFFFFFFFFFFFFFF:FFFFFFFFFFFFFFFFFFFFFFFFFFFFFFFFFFFFFF:FFFFF,FF:FFFFFF:FF:FFFFFF:FFFFF,FFFFFFFFFFF:::FF,,FFFFF
@A00920:152:HGHKKDRXX:2:2108:6958:32424 1:N:0:AGGAGTGG+TAAGTTCC
ACTCCTACGGGAGGCAGCAGTAAGGAATATTGGTCAATGGAGGCAACTCTGAACCAGCCATGCCGCGTGCAGGAAGACGGACCTATGGTTTGTAAACTGCTTTTGTAACAGAGAAAACCCTCTTACGTGTAAGAGGCTGATCGTATGTTAAGAATAAGGATCGGCTAACTTCGTGCCAGCAGCCGCGGTAATACGAAGGATCCAAGCGTTATCCGGATTCATTGGGTTTAAAGGGTGCGTAGGCGGTTTT
+
FFFFFFFFFFFFFFFFF:FFFFFFFF,FFFFFFFFFFFFFF:FF,FFFFFFFFFFFFFFFFFFFFFFFFFFFFFFFFFFFFFFFFFF:,FFF:FFFFFFF:,FFFFFFFFFFFFF,FFFFFFFFFFFFFFFFFFFFF,FFF,FFFF,FFFFFF::FFFFFFFFF:FFFFFF:FFF::FFFFFFFFFFFFFFFFFFFF:FFFF:F:FFF,F:FFFFF,:FFF,F::FFF::FFF:F:FFFFFFFFFFF,:F
@A00920:152:HGHKKDRXX:2:2108:25934:32628 1:N:0:AGGAGTGG+TAAGTTCC
ACTCCTACGGGAGGCAGCAGTGAGGAATATTGGACAATGGGCGGGAGCCTGATCCAGCCATGCCGCGTGCAGGAAGACTGCCCTATGGGTTGTAAACTGCTTTTGTACGGGAAGAAACACCCCCTCGTGAGGGGGCTTGACGGTACCGTAAGAATAAGGATCGGCTAACTCCGTGCCAGCAGCCGCGGTAATACGGAGGATCCGAGCGTTATCCGGAATCATTGGGTTTAAAGGGTCCGGAGGTGGATGG
+
FFF,F:FFFFF:FFF,FFF:FFFFFFFFFFFFF,FFFFF:FFFFFFFFFFFFFFFFFFFFFFFFFFF:FFF:FFFFFFFFFFFFFFFFFFFFFFFFFFFFFFFFFFFFFFF::FFFFF:FFFFFFFFFF:FFFFFF:FFFFFFFFFFFFFFFFFFFFF:FF:FFFF,FFFFF:FFFFF:FFFFFF:FFFFFFFFF:FFFFFFF:FFFFFFFFFFFFF:FF,FFFFFF,FFFFFFF:FFF,FFF:F:FFFF
@A00920:152:HGHKKDRXX:2:2108:26964:32659 1:N:0:AGGAGTGG+TAAGTTCC
ACTCCTACGGGAGGCAGCAGTAGGGAATATTGGTCAATGGGTGAGAGCCTGAACCAGCCATGCCGCGTGCAGGAAGAAGGCCTTCTGGGTTTTAAAATGATTTTGCCGGGGGATAAAATTCCCATGCGTGGGACATTGAAGGTACCCGGTGAATAAGCCACGGCTAACTACGTGCCAGCAGCCGCGGTAATACGTAGGTGGCAAGCGTTGTCCGGATTTATTGGGTTTAAAGGGTGCGTAGGCGGCCTAT
+
F,F::FFFFFFFFFFFFFFFFFFFFFFF:FF,FFFFFFF:F,FF:FF:FF:FFF:FFF,F,FFFFFFFFFFFFFFFFFFF,FFFF:::,::,,,FF,,F,FF:F:FFFFF:,F,FFFFF,F::F,:,F::,FFFF::FF:,,,FFFFFFFFFFFFFFF,FFF:FF:FFFFF,FFF,:FFFFF:FFF:F:FFF:FFF:,FFFFF,FFF,:FF:F::F,FFF,FFFFFFFF,:F:FFF,:F:F:FFFF:,FF
@A00920:152:HGHKKDRXX:2:2108:7500:32863 1:N:0:AGGAGTGG+TAAGTTCC
ACTCCTACGGGAGGCAGCAGCTAGGAATATTGGGAATGGGCGAAAGCCTGACCCAGCAACGCCGCGTGGGCGACGAAGGCCTTCGGGTCGTAAAGCCCTTTTGCAAGGGACGATGATGACGGTACCTTGCGAATAAGCCACGGCTAACTACGTGCCAGCAGCCGCGGTAATACGTAGGTGGCAAGCGTTGTCCGGATTTACTGGGCGTAAAGGGCGTGCAGGCGGTTTGTTTAGTCTAGGGTGAAAGCTC
+
FFFFFFFFFFFFFFFFFFFFFFFFFFFFFFFFFFFFFFFFFFFFFFFFFFFFFFFFFFFFFFFFFFFFFFFFFFFFFFFFFFFFFFFFFFFFFFFFFFFFFFFFFFFFFFFFFFFFFFFFFFFFFFFFF,FF,FFFF:FFFFFFFFFFFF,FFF:F:FFFFFFFFFFF,FFF:FFFFFFFFFFF:FF:FFFFFF:FFF,FFF:FFFFFFFFFFFFFFFFFFFFFFF:F:FFFFFFFFFFFFFF,FF,FFF
@A00920:152:HGHKKDRXX:2:2108:20039:33004 1:N:0:AGGAGTGG+TAAGTTCC
ACTCCTACGGGAGGCAGCAGCAAGGAATTTTCCACAATGGGCGCAAGCCTGATGGAGCAACGCCGCGTGGGGGATGACGCTTTTCGGAGTGTAAACCCCTTTTCGAGAGGACGAAGACAATGACGGTACTCTCGGAAGAAGGACCGGCTAACTACGTGCCAGCAGCCGCGGTAAGACGTAGGGTCCGAGAGTTGTCCGGAGTTACTGGGCGTAAAGCGCGCGCAGGTGGGTGCGCAAGTCGGAGGTGAAA
+
FFFFFFFFFF:FFFFFFFFFFFFFF:F:FFFF:FF:::FF:FFFFF:,F:F:FFFFFF,FFFFFFFFFF,FFFFFFFFFFFF:FF,FFFFFFFFFFFFF:FF:FFFFFFFFFFFFF:FF,,FFFFF,FFFF,:FFF,FFF,F,F,FFFF,:F::F,FFFFF,F:F,:,FF,,:FFF:,,F:FFFFFFFF,F,FFF:FFF,F:FF,,:FFFFFFF:,:F,:FFFFFF:F,FF,F,FFF,FF,,FF:FFFFF
@A00920:152:HGHKKDRXX:2:2108:30409:33395 1:N:0:AGGAGTGG+TAAGTTCC
ACTCCTACGGGAGGCAGCAGTAAGGAATATTGGTCAATGGACGCAAGTCTGAACCAGCCATGCCGCGTGGAGGATTAAGGCCCTCTGGGTTGTAAACTCCTTTTATCTGGGAAGAAATCCACATATTCGTGTGTGGTTGACGGTACCAGAGGAATAAGCACCGGCTAACTCCGAGCCAGCAGCCGCGGTAATACGGCGGGTGCACGCGTTATCCGGATACACTGGGCGTACAGGGTGCGCAGGCGGCCGG
+
FFFFFFFFFFFFFFF,FFFFF:FFF,FFFFFFFFFFFFFF::FFF:::FFFFF,FFFFFF:FFFFFFFF::,FF:FF,FFFFFFFFFFFFFF:FFFFFF:,:F:FFFFFFFF:FF,F:,F:FF,,:FF,,FF,FFFFF:F,F,,FF,:FFFFFF,F:FFFFF,:FF,:FFF:F,F:FF,FFF,,FFF,,FFF::F:,FF,FF:F,,FF,F,FFF:FF,,:F:F,F:FF,F,,FFFFFF:F:F::FFFFF,
@A00920:152:HGHKKDRXX:2:2108:6479:33724 1:N:0:AGGAGTGG+TAAGTTCC
ACTCCTACGGGAGGCAGCAGCAAGGAATTTTCCACAATGGGCGCAAGCCTGATGGAGCAACGCCGCGTGGGGGATGACGCACTTCGGTGTGTAAACCCCTTTTCGAGGGGACGAAGGCAATGACGGTACCCTCGGAATAAGGATCGGCTAACTACGTGCCAGCAGCCGCGGTAAGACGTAGGATCCGAGCGTTGTCCGGAGTTACTGGGCGTAAAGCGCGCGCAGGCGGTTGCACGCATCGGCGGTGAAA
+
FFFFFF:FFFFFFFFFFFFFFFFFF,FF:FFFFFFFFFFFFFF:FFFFFFF:FFFFFFFFFFFFFFFFFFF:FFFFFFFFFFFFFFFFF:F:FFFFFFFFFFFF,FFFFFFFF:FFFFFF:FFFFFF:FFFF:FFFFFFFFFF:FFFFF,:FFF:F:FFF,FFF:FFFFFF:FFFF,FF:FFFFFFF,FF,:FFFFFF:FFFFFFFFFF:FFF,FFFFF:F:FF:FFFFFFFFFF:F,FF:FF:FFF,F,
@A00920:152:HGHKKDRXX:2:2108:10818:33943 1:N:0:AGGAGTGG+TAAGTTCC
ACTCCTACGGGAGGCAGCAGTAGGGAATATTGGTCAATGGGTGAGAGCCTGAACCAGCCATGCCGCGTGCGGGAGGACGGCCTTCGGGTTGTAAACCGCTTTTCGGGGGGAAGAGGAAGGACGGTACCCACGGAGGAAGGCCCGGCTAACTACGTGCCAGCAGCCGCGGTAATACGTAGGGGTCGAGCGTTGTCCGGAGTTACTGGGCGTAAAGCGCGTGCAGGTGGCTCATTACGCCCGGCGTGAAAGC
+
,FFF,FFFFFFFF:::FFFFF:F:FFFFFFFFF:FFFFFF:FFFFFFFFFFFFFFFFFF:FFFFFFFFFFFFF:FFF:F::,FF:FFFFF:FF:FFF,FF:FFFF,F,FF:F:,FFF:F:FFFFFFFFFFFFFFFFFF,FFFFFFFFFFF:,FFFF:FFFFFFFFFFFFF,FFFF::FFFFFFFF:FFF,FFFF:FF:FFF,,FF:F:FFF:F,F,FFFFFFFFFFFFFFFF:FFFFFFFFF:,,FF:FF
@A00920:152:HGHKKDRXX:2:2108:11053:34068 1:N:0:AGGAGTGG+TAAGTTCC
ACTCCTACGGGAGGCAGCAGTGGGGAATTTTGGACAATGGGCGCAAGCCTGATCCAGCCATTCCGCGTGCAGGATGAAGGCCCTCGGGTTGTAAACTGCTTTTGTACGGAACGAAAAGGCTCTGGTTAATACCCGGGGCTGATGACGGTACCGTAAGAATAAGCACCGGCTAACTACGTGCCAGCAGCCGCGGTAATACGTAGGGTGCGAGCGTTAATCGGAATTACTGGGCGTAAAGCGTGCGCAGGCG
+
F::FF::FFFFFFFFFFFFFFFFFFFFFFFFFFF:FFFFFFFFF:FFFFFFFFFF:FFFFFFFFFFFFFFFFFFFFFFFF:FFFFFFFFFFFFF:FFFFFFFFFFFFFFFFFF:F::FFFFFFFFFFFF:FFFFFFFFFFF:FFFFFFFFFFFFFFF,FF:FFFFFFFFFFFFFFFFFFFFFFFFFFFFFFFFFFFFFFFFFFFFFFFF:FFFF:FFFFFFFFF:FFFFFFFFFFFFFFFFFFFFFFFFF
@A00920:152:HGHKKDRXX:2:2108:22354:34256 1:N:0:AGGAGTGG+TAAGTTCC
ACTCCTACGGGAGGCAGCAGTGGGGAATATTGGACAATGGGCGCAAGCCTGATCCAGCCATGCCGCGTGAGTGAAGAAGGCCCTCGGGTTGTAAAGCTCTTTTGTTGGGAAAGAAAAGCAGCCGGTTAATACCCGGTTGTTCTGACGGTACCCAAAGAATAAGCACCGGCTAACTTCGTGCCAGCAGCCGCGGTAATACGAAGGGTGCAAGCGTTAATCGGAATTACTGGGCGTAAAGCGTGCGTAGGTG
+
FF,FF:FFFFFFFFFFFFFFFFFFFFF:FFFFFFFFFFFFFFFFFFFFFFFFFFFFFFFFFFFFFFFFFFFFFFFFFFF:FFFFFFFFFFFFFFFFFFFFFFFFFFFFFFFFFFFFF:FF:FFFFFFFFFF,FF::FFFFF,F,FFF,FFFFFFFF:FF,FFF,FFFF,FFFF::FFFF:::F:,FFFF:FFF:FFFFF,FFFF,FFFF:,FFF:F,:F,:FFF,F,FFF,F,:FFF::FF:,,:,F,FF
@A00920:152:HGHKKDRXX:2:2108:2293:35055 1:N:0:AGGAGTGG+TAAGTTCC
ACTCCTACGGGAGGCAGCAGTCTAGAGGCTTCGACAATGACCGAAAGGTTGATCGAGCGACGCCGCGTGCGGGATGAAGGTCTTCGGATTGTAAACCGCTTTTGTTTGGGAAGAAGGCCTGTGTCGTGAACATGGGATTGACGGTACCAAACGAATAAGCCCCGGCTAACTCCGTGCCAGCAGCCGCGGTAAGACGGAGGGGGCAAGCGTTGTTCGGAATCATTGGGCGTAAAGGGCTCGTAGGCGGACT
+
FFFFFFFFFFFFFFFFFFFFFFF:FFFFFFFFFFF,FFFFFFFFFFFFFFFFFFFFFFFFFFFFFFFFFFFFF,FFF,FFFFFFFFFFFFFFFFFF:FFFFFFFFFFFFFFFFFFFFFFFFFFF:FFFFFFFFFFFFFFFFFFFFFFFF::FFFFFFFFFFFFFFFFFFFFFFFFFFFFFFFFFFFFFFF::FFFFFFFFFFFFF:FFF:FFFFFFFF,FFFFFFFFF,FF::FFFFFFFFFFFFFFFFF
@A00920:152:HGHKKDRXX:2:2108:2853:35430 1:N:0:AGGAGTGG+TAAGTTCC
ACTCCTACGGGAGGCAGCAGTAGGGAATATTGGTCAATGGGTGCGAGCCTGAACCAGCCATGCCGCGTGCAGGAAGACGGCCTTCTGGGTTGTAAACTGCTTTTACCAGGGGTTAAAATGGTCATGCGAGACAAATTGAAGGTACCTGGTGAATAAGCCACGGCTAACTACGTGCCAGCAGCCGCGGAAATACGTAGGTGGCAAGCGTTGTCCGGATTTATTGGGTTTAAAGGGTGCGTAGGCGGCCCTG
+
[truncated: 44,988,080 more chars]
