# Supplementary material for: Biochar’s role in improving pakchoi quality and microbial community structure in rhizosphere soil
Source: PeerJ. 2024 Mar 18;12:e16733. doi: 10.7717/peerj.16733 (PMC10956520; doi:10.7717/peerj.16733)
Supplement: Supplemental Information 17 — T2, treated with 3% biochar. 1, 2, and 3 represent three replications. [file peerj-12-16733-s017.gz › T22_2.fq]

@A00920:152:HGHKKDRXX:2:2101:10122:2268 2:N:0:AGGAGTGG+TAAGTTCC
GGACTACAGGGGTTTCTAATCCCGTTCGCTCCCCGTGCTGTCGCGTCTCAGCGTCAGTTGTCGTCCAGAGTGCCGCCTTCGCCTCTGGTGTTCCTCCGGATCTCTACGCATTTCACCACTACACCCGGAATTCCACACTCCTCTACGACCCTCTAGCACTGCAGTCTCATCCGACCTCTCCCAGTTTAGCCGGGAGCTTTCACGGTTGACTTACAGCACCGCCTACACGCTCTTTACGCCCAGTAATTCC
+
FFFFFFF:FFFFF,FF:FFFFFFF,FFFFFFF:FFFFF:::FFFFFFFF,FFF,FFFFFFFF:FFFFFF:FFFFFFFFFFFFFFFFFFFFFFFF:FFFFFFFFFFFFFFFFFFF,FFF:FF::FFFFFFFFF:FFFFFFFFFFF,F:FFFF,FFFFFFFFFF:F:FFFFFFFFFFFFFFFFFFF::F:FFFFFFFFFFFFFFFF:FF:,F,FFFFFFFFF:FFFF:FFFFFFFFFFF:F:FFF,FFFFF:
@A00920:152:HGHKKDRXX:2:2101:10547:3411 2:N:0:AGGAGTGG+TAAGTTCC
GGACTACAGGGGTTTCTAATCCCGTTCGCTCCCCGTGCTGTCGCGTCTCAGCGTCAGTTGTCGTCCAGAGTGCCGCCTTCGCCTCTGGTGTTCCTCCGGATCTCTACGCATTTCACCACTACACCCGGAATTCCACACTCCTCTACGACCCTCTAGCACTGCAGTCTCATCCGACCTCTCCCAGTTTAGCCGGGAGCTTTCACGGTTGACTTACAGCACCGCCTACACGCTCTTTACGCCCAGTAATTCC
+
FFFFFFFFFFFFFFFFFFF:FFFFFFFFFFFFFFFFFFFFFFFFFFF:FFFFFFFFFFFFFFFFFFFFFFFFFFFFFFFFFFFFFFFFFFFFFFFFFFFFFFFFFFFFFFFFFFFFFFFFFFFFFFFFF,FFFFFF,FFFFFFFFFFFFFFFFFFFFFFFFFFFFFFFFFFFFFFF:FFFFFFFFFFFFFFFFFFFFF,FFFFFFFFFFFFFFFFFFFFFFFFF:FFFFFFFF:FFFF:F::FFFFFFFF
@A00920:152:HGHKKDRXX:2:2101:20961:4038 2:N:0:AGGAGTGG+TAAGTTCC
GGACTACTCGGGTTTCTAATCCTGTTTGCTACCCACGCTTTCGCTCCTCAGCGTCAGTTTCGGCCCAGCGCACCGCCTTCGCCACTGGTGTTCCACCCGATATCTAAGCATTTCACCGCTACACCGGGTATTCCATGCGCCCCTACCGAACTCAAGCCATAGCAGTATCGAATGGCGTCTCCAGGTTAAGCCTGGAGGTTTCACATCCGACTTGCCAAGCCGCCTACGAGCTCTTTACGCCCACTAAATC
+
FFFFFFFFFFFF:FF:FF:FFFFFFFFFFFFFFFFFFFFFFFFFFFFFFFFFFFFFFFFFFFFFFFFFFFFF:FFFFFFFFFFFFFFFFFFF:FFFFFFFFFFFF:FFFFFFF:FFFFFFFFFFFF,FFFFF:FFFFFFFFFFFFFF,FFFFFFFFFFFFFFFFFFFFFFF:F:FFF:FFFFFFFFFF:,FFFFFFFFFFFFFF:FFFFFFFFFFFFFF:FFFF,FFFFFFFFFFFFFFFFFF,FFFFFF
@A00920:152:HGHKKDRXX:2:2101:31638:4366 2:N:0:AGGAGTGG+TAAGTTCC
GGACTACTCGGGTTTCTAATCCTGTTTGCTCCCCACGCTATCGCGCCTGAGCGTCGGTAACGGGCCAGTGAGCCGCCTTCGCCACTGGTGTTCTTCCGAATATCTACGAATTTCACCTCTACACTCGGCATTCCACTCACCTCTCCCGAACTCAAGATAGCCAGTATCAAAGGCAGTTCCAAGGTTGAGCCCTGGGCTTTCACCTCTGACTAAACTATCCGCCTACGCGCCCTTTACGCCCAGTAATTCC
+
FF,FFFFFFFFFFFFFFFFFFFFFFFFFFFFFFFFFFFF:FFFFFFFFFFFFFFFFFFFFF:FFFFFFFFFFFFFFFFFFFFFFFFFFFFF:FFFFFFFFFFFF:FFFFFFFFFFFFFFFFFFFFFFFFFFF:F:FFFFFFFFFFF:FFFFFFFFFF:FFFFFFFFFFFFFFFFFFFFF,:FFF:F,FFFF:F:FFFFFFFFFFFFFFF,F:F:F:FF:F,FFFFF:FFFF:FF:FF,FF,,F:,FF:F,
@A00920:152:HGHKKDRXX:2:2101:12382:4523 2:N:0:AGGAGTGG+TAAGTTCC
GGACTACTGGGGTTTCTAATCCTGTTTGCTCCCCACGCTTTCGCACCTCAGCGTCAATACTTGTCCAGCGAGTCGCCTTCGCCACTGGTGTTCTTCCGAATATCTACGAATTTCACCTCTACACTCGGAATTCCACTCGCCTCTCCAAGATTCTAGCACCGCAGTTTCAAGGGCAGTTCCGGGGTTGAGCCCCGGGATTTCACCCCTGACTTGCGGCGCCGCCTACGTGCGCTTTACGCCCAGTATTTCC
+
FF,FFFFFFFFFFFFF:FFF:FFFFFFFFFFFFFFFFFFFFFFFFFFFFFFFFFFFFFFFFFFFF:FFFFFFFFFFFFFFFFFFFFFFFFFFFFFFFFFFFFFFFFFFFFFF,FFFFFFFFFFFFFFFFFFFFFFFFFFFFFFFF,FFF:FFFFFFFFFFFFFFFF:FFFFFFFFFFFFFFFFF::FFFFFFFFFF:FFFF:FFF,F::F,,FFFFFFFFFFFF:FFF:FFFFFFFFFFFFFF,FFF::,
@A00920:152:HGHKKDRXX:2:2101:30490:5134 2:N:0:AGGAGTGG+TAAGTTCC
GGACTACCAGGGTATCTAATCCTGTTTGCTCCCCACGCTTTCGCACCTCAGTGTCAGTATCAGTCCAGGAGGCCGCCTTCGCCACCGGTGTTCCTCCAGATCTCTACGCATTTCACCGCTACACCTGGAATTCCACCTCCCTCTACCGTACTCTAGCCACCCAGTATCGGATGCAATTCCCAGGTTAAGCCCAGGGCTTTCACATCCGACTTAAGTAGCCACCTACGTGCGCTTTACGCCCAGTAATTCC
+
:FFFFFFFFFFFFFFFFFFFFFFFF:FFFFFFFFFFFFF:FF:FFFFF:FFFF:FFF,FFFF:F:FFFFFFFF:FFFF:FFFFFFFFFFFFFFFFFFFF:,FFFFFFFFFFFFFFFFFF,FF:FFFFFFFFFFFFFFFFFFFFFF,FFFFF:FFFFFF:FFFFF,F,FFFFFFFFF:FFFFFFFFFF:F:FFFFFFFF:,FFFFF:FFFFFFFF:FFFFFFFFFFFFFF::FFFFFFFFFFFFFFF:FFF
@A00920:152:HGHKKDRXX:2:2101:26060:5321 2:N:0:AGGAGTGG+TAAGTTCC
GGACTACCAGGGTATCTAATCCCGTTTGCTCCCCTGGCTTTCGCTCCTCAGTGTCAATGCCGGTCCAGGATGCCGCCTTCGCCACCGGTATTCCTCCAGATATCTACGCATTTCACCGCTACACCTGGAATTCTGCATCCCTCTCCCGGTTTCAAGCCATCCAGTATCTGAGGCAGTTCCCAAGTTGTGCCTGGGGATTTCACATCGGACTTAGTTGGCCACCTACGAGGCCTGTACGCCCTGTAATTCC
+
FFFFFFF,FFFFFFFFFFFFFFFFFFFFFFFFFFFFFFFFFFF,,FFFF:F:FFFFFFF,,F,F:FFF,F:FF,FFFFFFF:FFF:FFF:FFFFFFF,:,,:FFFF::,,,FFFFFFF,:FFFF,,FFF:::F,F:,F:F:FFFF,FFF,:FFF,F,F:F,,,FF,F:,,F::FFF,F:::F,F,:F,:::,FFFF,:,:F::,:F,,,:F:FFFF,F,,,FFFF:F,F,F,F:,,:FF,,,FF,,F,,F
@A00920:152:HGHKKDRXX:2:2101:15492:5744 2:N:0:AGGAGTGG+TAAGTTCC
GGACTACAAGGGTATCTAATCCTGTTTGATCCCCACACTTTCGTGCCTCAGCGTCAGTTGAAGTCTAGTAAGCTGTCTACACTATCGGTGTTCTTGACGATATCTAAGCATTTCACCGCTACACCGTCAATTCCGCCTACCTCGACTCCACTCAAGCCCATCAGTATCAATGCCACCCTCCCGGTTAAGCCGGGATATTTCAGCACTGACTTAATAGGCCGCCTACGCACCCTTTAAACCCAATAAATCC
+
FFFFFFFFFFFFF:FFFFFFFFFFFFFFFFFFFFFFFFFFFFFFFFFFFFFFFFFFFFFFFFFFFFFFFFFFFFFFFFFFFFFFFFFFFFFFFFFF:FFFFFFFFFFFFFFFFFFFFFFFFFFFFFFFFFFFF:FFFF:FFFFF::FFFFFFFFFFFFFFFFFFF:FFFFFFFFFFFF:FFFFFFFFFFFFFFFFFFFFFFFFFFF:FFFFFFFFFF,FFFFFFFFFFFFFFFFFF:F,F:FF,FF:FFF
@A00920:152:HGHKKDRXX:2:2101:29993:6496 2:N:0:AGGAGTGG+TAAGTTCC
GGACTACCCGGGTTTCTAATCCTGTTTGCTCCCCACGCTTTCGCACCTCAGCGTCAATACCTGTCCAGCGAGTCGCCTTCGCCACTGGTGTTCTTCCGAATATCTACGAATTTCACCTCTACACTCGGAATTCCACTCGCCTCTCCAGGATTCTAGTCCGCCAGTTTCAAGGGCAGTTCCGGAGTTGAGCTCCGGGATTTCACCCCTGACTTAATGGACCGCCTACGCGCGCTTTACGCCCAGTAATTCC
+
FFFFFFFFFFFFFFFFFFFFFFFFFFFF:FFFFFFFFFFFFFFFFFFFFFFFFFFFFFFFFFFFFFFF:FFFFFFFFFFFFFFFFFFFFFFFFFFFFFFFFFFFF:FFFFFFFFFFFFFFFF:FFFFFFFFFFFFFFFFFFFFFFFFFFFFFFFFF:FFFFF:FFFFF:FFFFF:FFF:FFFFFF,::FFFF:,FFFFFFFFFFFFFFFF:FFFFFFFFFFFFF:FFFFFFFFFFFFFFFFFFFFF:FFF
@A00920:152:HGHKKDRXX:2:2101:26802:6825 2:N:0:AGGAGTGG+TAAGTTCC
GGACTACTCGGGTTTCTAATCCCGTTCGCTCCCCATGCTTTCGCATCTCAGCGTCAGGTCAGGCCCAGCGTGTCGCCTTCGCCACTGGTGTTCCTCCGGATCTCTACGCATTTCACCACTACACCCGGAATTCCACACGCCTCTACCTAGCTCTAGTCGCGCAGTTCGAATGCGTCCTCGCCCGGTTGAGCCGGGCGCTTTCACGCCACACTTGCCCGACCGCCAACACGCGCTTTACACCCAGTAAATC
+
FFFFF:FFFFFFFFFFFFFFFFFFFFFFFFFFFFFFFFFFFFFFFFFFFFFFFFFFFFFF:FFFFFFFFFFFFFF:FFFFFFFFFFFFFFFFFFFFFFFFFFFF::FFFFFFFFFFFFFF,FFFFFF:F,FFFFFFFFFFFFFFFF,F,,FFFFFF:FFFFF,FFFFFF,FFFFFF::FFF:FFF:FFFFFF,FFF:FF,FFFFFFF,FFFF,,FFFFFFFFFF,F:,FFFFFFF:FFFFFFFFFFFF:F
@A00920:152:HGHKKDRXX:2:2101:16007:7827 2:N:0:AGGAGTGG+TAAGTTCC
GGACTACAGGGGTTTCTAATCATGTTTGCTACCCACGCTTTCGCGCCTCAGCGTCAGGAAACGCCCAGTCTGCTGCCTGCGCCATGGGTGTTCCTCCTGATATCAACACATTTCACCGTAAAACCAGGAATTCCACAGACCTCTGCGTCCATCCAGCCAGCCAGTATGCAAAGCAATTTCAGAGTTGAGCCCGGAGCTTTCACTTGTGCACTGAACAGACCCCCTCCGCGCGCTGTACGCCCAGGAACTC
+
F:FF,FFFFFFFFF::FF:FF,,F:,FFFFFFF,:,:FFF,FFFFF:::F::,:FFFF:F,:FFFF,,F:FFFFFF:F,FFFFFFFF,,FF:F:,F,F::,F,,FFFF,,F:,FFFF:F,,,:,FFF:F::,F:FF:,FFF,,:FFFF:F,,,F:FF:,:FFFF,F:FF:FF,:F,,,,F,F,FFFFFFF:F,F,FFF,,FF,F,FFFF,FF,FF:FFF:,,:,FFF:F:FF::,,,:,FF,FF,,F,F:
@A00920:152:HGHKKDRXX:2:2101:2998:9064 2:N:0:AGGAGTGG+TAAGTTCC
GGACTACAGGGGTTTCTAATCCTATTTGCTCCCCACGCTTTCGTGCTTCAGTGTCAGAATCCAGACCAGACGGCCGCCTTCGCCACCGGTGTTCTTCCATATATCTACGCATTTTACCGCTACACATGGAGTTCCGCCGTCCTCTTCTGTTCTCTAGCTGATCAGTTTCCAGAGCCAGTACGGGTTGAGCCCATACCTTTTACTCCAGACTTGATCTGCCACCTACGCACCCTTTACGCCCAATCATTCC
+
FFFFFFFFFFFFFFFFFFFFFFFFFFFFF:FFF:FFFF:FFFFFFFFFFFFFFFFFFFFFFFFFFFFFFFFFFFFFFF,FFFFFFFFFFFFFFFFFFFFF,F,FFFFFFFFFFFF:FFFFFFFFFFFFFFFFFFFFFFFFFFFFFFFFFFFFFFFF:FFFFFFFFFFFFFFFFFFFFFF:FF:FF:FFFFFFFFFFFFF,FF:FFFF::FFFFFFFFFFFFFFF,FFFFFFFFFFFF:FFFF:::FF:FF
@A00920:152:HGHKKDRXX:2:2101:5475:9220 2:N:0:AGGAGTGG+TAAGTTCC
GGACTACAGGGGTATCTAATCCTGTTTGCTCCCCACGCTTTCGAGTCTCAGCGTCAGTATCTGTCCAGTTGGCCGCCTTCGCCACCGGTGTTCCTCTCGATATCTACGAATTTCACCTCTACACCGAGAATTCCACCAACCTCTCCAGAACTCTAGCCTGCCAGTTTCGAGTGCACTTCCCGGGTTGAGCCCGGGGCTTTCACACCCGACTTAGCATACCGCCTACACTCGCTTTACGCCAAGTGATTCC
+
:FF,FFFFFFFFFFF:FFFFFF:F:FFF:F,FFFF,FFFFF:F,FFFF:FFFF:FFFF:F,FF,FFFF,FF,FFFFFFFFFFFF,,F,F::F:FF:FFFF:FFF::FFFF:F,FFFFFFFFFF,FFFFF,:F,FF:FF:FF,:F,FFF,FF,,FFFF:F,FF::FFFF,::FFFF::,F,FFF:F::FFFFFF,FFF:,FFFFFFFF,FFF:FF:F,F:FFFFFFFF,FF,:FFF:,FFF,FF:F,FFFF
@A00920:152:HGHKKDRXX:2:2101:22372:9518 2:N:0:AGGAGTGG+TAAGTTCC
GGACTACTGGGGTATCTAATCCTGTTTGCTCCCCACGCTTTCGTGCATGAGCGTCAGTATTATCCCAGGGGGCTGCCTTCGCCATCGGTATTCCTCCACATCTCTACGCATTTCACTGCTACACGTGGAATTCTACCCCCCTCTGACATACTCTAGCTCGGGAGTTAAAAATGCAGTTCCAAAGTTAAGCTCTGGGATTTCACATCTTTCTTTCCGAACCGCCTGCGCACGCTTTACGCCCAGTAATTCC
+
FF,FFFFFFFFFFFFFFFFFFFFFFF:FFFFFFFF:FFFFF:FFFFFFFFFFFFFFFFFFFFFFFFFF:FFFFFFFFFFFFFFFFFFFFFFFFFFFFFFFFFFFFFFFFFFF,FFFFFFFFFFFFFFFFFFFF,FF,FFFFFFFFFFF,FFFFFFFFFFFFFFF,FFFFFFFFFFFFF,,FFFFFFF,:FFF,FF::FFF,:FFFFFFFF:FFFFF::FFF:FFF:F,FFFFFFFFFF:FFFF:FFFFF:
@A00920:152:HGHKKDRXX:2:2101:21531:9784 2:N:0:AGGAGTGG+TAAGTTCC
GGACTACCGGGGTTTCTAATCCTGTTTGCTCCCCACGCTTTCGTGCCTCAGTGTCAGTTCTGGTCCAGGTAGTCGCCTTCGCCACGGATGTTCCTCCCCATATCTACGCATTTCACTGCTACACCGGGAATTCCACTACCCTCTACCGCACTCTAGACTGCCAGTATCCAATGCCATTCCCAGGTTGAGCCCGGGGCTTTCACATCAGACTTAACAAACCACCTACGCACGCTTTACGCCCAGTAATTCC
+
FF,FFFFFFFFFFFFFFFFFFF,F,F:FFFFFFFF,FFFFFFFFFFF:FFFF:F:FFF,FFFFFFF:FF,F:FFFFF,F:FFFFFF:FF:FFFFFFF,,FFFFFFFFF::FF:,FF:FFFFFFFF:FF:F:FFFF,FF:FF,FF:FFF,FFFFF,FFFF,FFFF,:F:FF,FFFFF:F:FF,,F:FFFFFFFF:F,F,FFFFFFF:FFFF:F,FFFF,FFFFF,F,,FFFFF:FFF:,F:FF,FFF:FF:
@A00920:152:HGHKKDRXX:2:2101:8558:9893 2:N:0:AGGAGTGG+TAAGTTCC
GGACTACTGGGGTATCTAATCCCGTTCGCTCCCACGCTGTCGCGTCTCAGCGTCAATCATCGTCCAGGACGTCCCTTTCGGCGCTGGTGTTCCTCCGGATCTCTGCACATTTCACCGCTACACCCGGAATTCCGCGTCCCTCTCCGACATTCCAGCCGAGCAGTCTGACCGGCACTCCCCTGGTTGAGCCAGGGGCTTTCACCCGCCACTTACCCCGCCCCCTGCACGCGCTTTACGCCCAGTGAATTCG
+
FFFFF:FFFFFFFFFFFFFFFFFFFFFFFFFFF:FFFFFF::FF,FFF:FFFFF:FF:FFFFF,F,FFFFF:FFF:FFFFFFF,F:FF,:F,FF:FFFFFFFFFFFFFF::F,FFFFFFFFFFFFFFFF:F:FFF:,::F,FF,FF:FF::F:,FFFFF,FFFFFF:FF,FFFF::F,FFF,FFFFFFFFFF:FF:FFFFFFFFFFF,F,FF::F::FF,FF,FFFFFFFFF:FF:FFFFFFFFF:FFFF
@A00920:152:HGHKKDRXX:2:2101:7319:9940 2:N:0:AGGAGTGG+TAAGTTCC
GGACTACAGGGGTTTCTAATCCCGTTCGCTCCCCTAGCTTTCGCGGCTCAGCGTCAGGTGCAGACCAGGGCGCCGCCTTCGCCTCTGGTGTTCCTCCTGATCTCTACGCATTTCACCACTCCACCCGGAATTCCACGCCCCTCTACTGCCCTCCAGCGGCCGAGTTTCGACCGGCCTCACACAGTTGAGCCGGGAGCTTTCACGACCGACTTGGTCCCCCGCCTGCCCGCGCTTTACGCCCAGTCAATCC
+
FFFFFFF,:FFFFFFFF:FFFFFFFFFFFFFFFF:FFFFFFFFFF,FFFFFFFFFFFFF,FFF,FFFF,,FFFFFFFFFFFFF:FFFFFFFFFF,FF,FFF:FFFFFF,:FFF:FFFFFF:FFFF,FFFF:FFF,F,,,FFFFF:F:FFFFFFFFF:,:,F,FFFFFFFF,,F,FFF,,F:FFFF:FFFFF,:F:F:FFFFFFF:FFFFFFF,:,F,,FFFFFF,F:FFF,FFFF:FFFFFFFF:FF:FF
@A00920:152:HGHKKDRXX:2:2101:24017:10113 2:N:0:AGGAGTGG+TAAGTTCC
GGACTACCAGGGTTTCTAATCCTGTTTGATCCCCACACTTTCGTGCCTCAGCGTCAGTTACAGCCTAGTAAGCTGCCTTCGCTATAGGTGTTCTTGACGATCTCTAAGCATTTCACCGCTACACCGTCAATTCCGCCTACCTCATCTGTCCTCTAGCCCATCAGTATCAATGCCACCCTCCCGGTTAAGCCGGGATATTTCAGCACTGACTTAATAGGCCGCCTACGCACCCTTTAAACCCAATAAATCC
+
FFFFFFFF:FFFFFFFFFFFFFFFFFFFF:FFFFFFFFF:FFF:F:FFFFFFFFFFF:F:FFFFF:FF,FFFFFFFFFFFFFF,::FF:FFFFFF::FF,,FFF:FFFF,FF,F:F:FF,FFFFFFFFFFFFFFFFFF:FFFFFF:FFF,,,FF,FF::F:F,FFF:F:FFFFFFF,FFFFFFFFF,FFFFF::F:,F,FFFFFFF,::FFFFFFFF,:F,FFFFFFFFFFF,F,,F:F:F,,F,,,FFF
@A00920:152:HGHKKDRXX:2:2101:25337:10332 2:N:0:AGGAGTGG+TAAGTTCC
GGACTACTGGGGTTTCTAATCCCGTTCGCTCCCCTGGCTTTCGCGGCTCAGCGTCAGGTGCAGCCCAGTAGGCCGCCTTCGCCTCTGGTGTTCCTCCGGATCTCTACGCATTCCACCGCTACACCTGCAATTCTACCAGCCTCTACCGGTCTCCAGATCCGCAGTATCAAAAGCAGCCCCCTCGTTGAGCAAGGAGATTTCACTTCTGACTTGCAGGATCCGCCTGCGCGCGCTGTACGCCCAGTAATTC
+
FFFFFFFF,FFFFFFFFFFFFFFFFFFFFFFFFFFFFFFFFFFFFFFFFFFFFFFFFFFFFFFFFFFFFF:,FFFFFFFFFFFFFFFFFFFFFFFFFFFFFFFFFFFFFFFFFFFFFFFFFFFF,:FFFFFFFFF,FFFFFFFF,,FF:FFFFF:FFFF,FFFFFFFFFFFFFFFFFFF:,,FFFFFFFFF,:FFFFFFFFF,FFFFFF:FFFFFFFFFFF,FFF,,FFFF:FF,FFF,FFF,F:,,F,F
@A00920:152:HGHKKDRXX:2:2101:22218:10347 2:N:0:AGGAGTGG+TAAGTTCC
GGACTACTAGGGTTTCTAATCCCGTTCGCTCCCCATGCTGTCGCGTCTCAGTGTCAGGTGTGACCCAGCGGGTCGCCTTCGCCACTGGTGTTCCTCCGGATCTCTACGCATTTCACCACTACACCCGGAATTCCACCCGCCTCTATCACCCTCTAGCTGTCCAGTTTCCGACGACCTCCCCCGGTTTAGCCGGAGGCTTTCACGCCGAACTTAAACAGCCACCTGCACGCCCTTTACGCCCAGTAACTCC
+
:F:FFFFFFFFFFFFFFFFFFFFFFFFFFFFF:FFFFFFFFF,FFFFFFFFFFFFFFFFFFFFFFFFFFFFFF:FFFFFFFFFF,FFF:FFFFFFFFFFFFFFFF::FFF:FFF:FFFFFFFFF:FFFF,FFFFFFFFFFFFFFFFFFF,FFF:FFFFF:FFFFFFFFFFFFFFFFF:FFFFFFFFFFFFFF:FFFFF,FFF:FFFFF,FFFFF:FF:FFFFF:FFFFFF,FF,FFFFFFFFF,FFFFFF
@A00920:152:HGHKKDRXX:2:2101:18032:10864 2:N:0:AGGAGTGG+TAAGTTCC
GGACTACTAGGGTTTCTAATCTGTTTCGCTACCCTAGCTTTCGTGCCTCAGTGTCAGGAAGAGCCCAGATGCCTGCCTTCGCCTTTGGTGTTCCAGTAGATATCAACGCATTTCACTGCTACACCTACTGTTCCAGCATCCCTGCCAATCCTCTATTCTCCCAGTATCTCTGCCAAATTCAGGGTTGAGCCCTGAGCTTTCAACAAAGACTTGAAAGAAAACCTACGCACACTTTACGCCCAATAAATCC
+
FF,FFFFFFFFF::FF:FFFFFFFFFFFFFFFFFF:FFFFF:FFFFFFF:FFFFFFFFFFFFFFFFFFFFFFFFF:F:FFFFFFFF:FFFFFFF:FFFFFFFFF:FFFFFFFFFFFFFFFFFFFFFFFFFFFFFFFFFF:F:FFFFFF:FFFF:FFFF:FFFFFFF,FFFFFFF:FF,FFFFF:FFFFFFF:FF:FFFFFFFFFFFF,F:F,F:FFFFFFF:,FFF,FFFFF:F:F:,FFFFF:FFFFF:
@A00920:152:HGHKKDRXX:2:2101:4083:11130 2:N:0:AGGAGTGG+TAAGTTCC
GGACTACACGGGTTTCTAATCCTGTTTGCTCCCCACGCTTTCGCACCTCAGCGTCAATATGTGTCCAGTAAGTCGCCTTCGCCACTGGTGTTCTTCCGAATATCTACGAATTTCACCTCTACACTGGGAATTCCACTAACCTCTTCCAGCCTCTAGGTTGCCAGTATCAAAGGCAGGTCTCGAGTTTAGCTCCAGGCTTTCACCCCTGACGTAACAACACGCCTACGTGCGCTTTACGCCCAGGAAATCC
+
:FFFFFFFFF:FFFFFF:FF:FFFFFFFFFFF:FFF::,F:,FF:,FFFFFF,,,:F,FF:FFFF:FFFFFFFF,,F:FFFFFFFF:FFFF:FFF,FFF:FFFFFFFFFFF:F:FFF:F:F,FF,,FF:FFFFFFFF,,FFFFFFF:FFFFFFFFF:F,FF,FFFF,F:FF:,:F,,FFF,,FF,F,,,:F,FFF:,,::,,FFFF::F,,,:FFF,F,FF,F:,:,:FFF,,F:F,F,F:,F:FFFFF,
@A00920:152:HGHKKDRXX:2:2101:20057:11741 2:N:0:AGGAGTGG+TAAGTTCC
GGACTACCGGGGTATCTAATCCTGTTTGCTCCCCACGCTTTCGCACCTCAGCGTCAATACCAGTCCAGTGAGCCGCCTTCGCCACTGGTGTTCTTCCGAATATCTACGAATTTCACCTCTACACTCGGAATTCCACTCACCTCTCCTGGATTCAAGCGATGCAGTCTTAAAGGCAATTCCGGGGTTGAGCCCCGGGCTTTCACCTCTAACTTACAAAGCCGCCTACGTGCGCTTTACGCCCAGTAATTCC
+
FFFFFFFFFFFFFFFFFFF,FFFFFFFFFFFFFFFFFFFFFFFFFFFFFFFFFFFFFFFFFFFFFFFFFFFFFFFFFF:FFFFFFFFF:::FFFFFFFFFFFF:FFFFFFFFFFFFFFFFFFFFFFFFF,FFFFFFFFFFFFFFFFFFFFFFFFFFFFFFFFFFFFFFFFFFFFFFFFFFFFFFFFFFFFFFFFFFFF:FFFFFFFFF:FF:FFFFFFFFFFFFFFF:,FFFFFF:FFFF:FFFF,FF:F
@A00920:152:HGHKKDRXX:2:2101:22562:11976 2:N:0:AGGAGTGG+TAAGTTCC
GGACTACAAGGGTATCTAATCCTGTTTGCTCCCCACGCTTTCGCGCCTCAGTGTCAGCAAATGCCCAGCAGGCCGCCTTCGCCACTGGTGTTCTTTCGGATATCTACGCATTTCACCGCTACACCTGGAATTCCGCATCCCTCTTCCAGATCCAAGCCATCCAGTATAAGACGCAGTTCCCAAGTTAAGCTGAGGGATTTCACGTCTTACTTATGTGGCCGCCTACACGCGCTTTACGCCCAGTAATTCC
+
FFFFFFFF,FFFFFFFFFFFFFFFFFFFFFFFFFFFFF:,FFFFFFFFFFF,FFFFFFFF,FFFFFFFFFFFFFFFFFFFFFFFFFFFFFFFF,FF:F:FFFFFFFFFFFFFFFF,F:FFFFFF:F::FFFFF,FFF,,F::FF:F,,,F:,FFFFFFFFFF:F:F,,FFF::FFFF,FFF,,FFFFF:F,,FFFF:FFFF:F:FFF:,,:F:,,FFFFFFFFF:,F:,FFFFFFFFFFFFFFFF:F,FF
@A00920:152:HGHKKDRXX:2:2101:9896:12117 2:N:0:AGGAGTGG+TAAGTTCC
GGACTACACGGGTTTCTAATCCTGTTTGCTCCCCTAGCTTTCGTGCCTCAGTGTCAGGTGTTTTCCAGGGACTCGCCTTCGCCACTGGTGTTCCTCTCGATATCTACGCATTTCACTGCGACACCGAGAATTCCAGTCCCCCCTCAAACCCTCAAGCAAGGTAGTTTCCAATGCAGTTTCCGGGTTGAGCCCGGAGATTTCACATCCGACTTACCTCACCACCTACGCACCCATTACGCCCAGTGATTCC
+
:FFFFFFFFFFFF:F:FFFFFFFFFFFF:FFFFFFFFFF:FF:FF::FFFFF,FFFFF:FFFFFFFFFFFFFF:FFFFFF:F:FF:FFF,,F:FF,FFF,F:FF,F,::F:FFFFFFF,,FF,:FFFFF,F,F:FF,:F:FF,,FFFFFFFF:F:FFFFFFF,FF:,FF:,,:F,F,FFFFFFFFFFFFF,FF::,,F,F:,:F:FFFF::FFF:FF:FFF:F,F:F:::FF,,,,FF,FF:FFF,,FF,
@A00920:152:HGHKKDRXX:2:2101:22462:12242 2:N:0:AGGAGTGG+TAAGTTCC
GGACTACTAGGGTTTCTAATCCCGTTCGCTCCCCTAGCTTTCGCGCCTCAGCGTCAAGAATGGGCCAGGTAGTCGCCTTCGCCACTGGTGTTCCTCCCGATATCTACGCATTTCACCGCTACACCTGGAATTCCACACCCCTCTACCCTACTCTAGCTTGCCAGTTCTAACTGCAGTGCCCAGGTTGAGCCCGGGGATTTCACAGCTAGCTTAACAAACCACCTACGTGCGCTTTACGCCCAGTAATTCC
+
FFFFFFFFFFFF:FFFFFFFFFFFFFFFFFFFFFFFFFFFFFFFFFFFFFFFF,FFFFFFFFFFFFFFFFFFFFFFFFFFFFFFFFFFFFFFFFFFFFFFFFFFFFFFFFFFF:FFFFFFFFFFFFFFFFFFFFF:FFFFFFFFFFFFFFFFFFFFFFFFFF:FFFFFFFF:F,:FFFFFFFFF:FFFFFFFFFFFF,FFFFFFFFF,FFFFF:FFFFFFFFFF:FFFFFFFFFFFFFFFF,:::FFFFF
@A00920:152:HGHKKDRXX:2:2101:15591:12806 2:N:0:AGGAGTGG+TAAGTTCC
GGACTACCCGGGTATCTAATCCTGTTCGCTCCCCACGCTTTCGAGCCTCAGCGTCAGTATCGCGCCAGTGAGCCGCTTTCGCCACCGGTGTTCTTCCTAATATCTACGAATTTCACCTCTACACTCGCAGTTCCACTCACCTCTCCCGGACTCAAGATCCCCAGTTTCAGAGGCAGTTCCGGAGTTGAGCTCCGGGATTTCACCCCTGACTTAAGGACCCGCCTACGTGCGCTTTACGCCCAGTAATTCC
+
FFFFFFFFFFFF:FFFFFFFFFFFFFFFFFFFFFFFFFFFFFFFFFFFFFFFFFF:FFFFFFFFFFFFFFFFFFFFFFFFFFFFFFFFFFF:FFFFFFF:FF,FFFFFFFFF:FFFFFFFFFFFFFFFFFFFFFF:FFFFFFFFFFFFF:FFFFFFFFFFFFFF:FFFFFFFFFFFFFFFFFFFFFFFFFFFFFFFFFFFFFFFF:FFFF,FF::FFFFFFFFF:FF:FFFFFFF:FFFFFFF:F:FFF:
@A00920:152:HGHKKDRXX:2:2101:22842:12837 2:N:0:AGGAGTGG+TAAGTTCC
GGACTACTAGGGTATCTAATCCTGTTCGCTCCCCACGCTTTCGCTCCTCAGCGTCAGTATCGGTCCAGAGACCCGCCTTCGCCACCGGTGTTCCTCCTGATATCTGCGCATTTCACCGCTACACCAGGAATTCCAGTCTCCCCTACCGCACTCTAGCTAGCCCGTATCCACTGCAGGCTCGGGGTTGAGCCCCGAGTTTTCACAGCAGACGTGACAAGCCGCCTACGAGCTCTTTACGCCCAATAATTCC
+
FFFFFFF,FFFFFFFFFFFFFFFFFFFFFFFFFFFFFFFFFFF:FFFF:FFFFFFFFFFFFFFFFFFFFF:FF:FFFFFFFFFFFFFFFFFFFFFFF::FFFFFFFFFFFFFFFFF:FFFFFFF,FFFFFFFFFFFFFFFFFFFFFFFFFFFF:FFFFFFFFFFFFFFF:FFFFFFF:FF:FFFFF:FFFFF:F:F::FFF,FF,F,::FF:F:F::FFFFFFFFFF,FF,FF,FFFFFFFFFFF:FFFF
@A00920:152:HGHKKDRXX:2:2101:27480:13135 2:N:0:AGGAGTGG+TAAGTTCC
GGACTACAGGGGTATCTAATCCCGTTTGCTCCCCTGGCTTTCGCGCCTCAGCGTCAATGCCGGTCCAGGATGCCGCCTTCGCCACCGGTGTTCCTCCAGATATCTACGAATTTCACCTCTACACTGGGAATTCCACCATCCTCTCCCGCACTCAAGCCAGCCCAGTCTCAAGCGCAATTCCCGGGTTGAGCCCAGGCCTTTCACGCCTGACTTGAGCAGCCGCCTGCGCGCCCTTTACGCCCAGTGAGTC
+
F:FFFFFF:FF:FFFFF:FFFFF:F:FFFFFFFFFF:FFFFFFFFFFFFFFF:FF:FFFFFFFFFFF:FFFF::FFFFF:FFFFFFFFFFFFFFFFFFFF,FFFFF,F::FFFF::F:F:FF:FFFFFFFFFFFFFFFFFFFFFFFF:F:FFFF,FFFF:FFFFFFFFF,FFFFFFFFFFFFFFF,FFFFFFFFFFFF,,FF,F:FFFF:FFFFFFFFFFFFFFFFFFFFF,F:,FFFFFFFFFF:F:FF
@A00920:152:HGHKKDRXX:2:2101:6054:14043 2:N:0:AGGAGTGG+TAAGTTCC
GGACTACAGGGGTTTCTAATCCCGTTCGCTCCCCACGCTTTCGTGCCTCAGCGTCAGTAGTGGCCCAGAGCGCCGTTTGCACCACTGGTGTTCCTCGGGATCTCTACACATTTCACCGCTACACCCCGAATTCCGCGCTCCTCTACCAACCTCGAGCAAGGCAGTCTGACATGCCCGCGCCCGGTATAGCCCGGCCTTTTCACAAGTCACTTGCACCACCCCCTACGCACGCTTTACGCCCAGTAACTCC
+
FFFFFFF,FFFFFFFFF:FFFF:FFF,FFFFFFFFFFFFFFFFFFFFFFFFFFFFFFF:FF,F:FFFFF::F,FF,,FFF,FFFF,FFFFF:F,FF:,:,FFFFFFF,FFFFFFFF:FFFFF:F,FFFF,FFFF:F:FFFFFFF,FFF,FFFF,FFFF:FFFFFF,FFF:,,F,,,,F,:,:,:F,F,:FF,F,F,FFFF:F:F:FFF,,,,,F,F:FF,,F:,:::F,FFFFFF:,:F::FF:FF,,F,
@A00920:152:HGHKKDRXX:2:2101:9706:14105 2:N:0:AGGAGTGG+TAAGTTCC
GGACTACCCGGGTATCTAATCCTGTTTGCTCCCCACGCTTTCGCGTCTCAGCGTCAGTTGACGTCCAGATGGCCGCCTTCGCCACAGGTGTTCCACCCGATATCTACGAATTTCACCTCTACACCGGGTATTCCGCCATCCTCTCCGCCACTCCAGTCCGCCAGTATCTCGCGCACTTCCCGGGTTGAGCCCGGGGCTTTCACACGAGACTTAACAGACCGCCTACACGCGCTTTACGCCCAGTACTTCC
+
FFFFF:FFFFFFFFFFFFFFFFFFFFFFFFFFFFFFFFFFFFFFFFFFFFFFFFFFFFFFFFFFFFFFFFFFFFFFFFFFFFFFFFFFFFFFFFFFFFFFFFFFFFFFFFFFFFFFFFFFFFFFFFFFF:FFFFFFFFFFFFFFFFFFFFFFFFFFFFFF,FFFFFFFFFFFFFFFFFFFFFFFFFFFFFFFF:FFFF,FFFF:FFFFFFFFF:FFFFFFFFFFFFFFFFFF:FF:FFFFFFFFF,:FFF
@A00920:152:HGHKKDRXX:2:2101:2275:17331 2:N:0:AGGAGTGG+TAAGTTCC
GGACTACTAGGGTATCTAATCCTGTTTGCTCCCCACGCTTTCGTGCATGAGCGTCAGTACAGGTCCAGGGGGCTGCCTTCGCCATCGATGTTCCTCCTGATATCTACGCATTTCACTGCTACACCAGGAATTCCACCCCCCTCTACCGTACTCTAGCCGTGCAGTCACAAGCGCAGTTCCCAGGTTAAGCCCGGGGATTTCACACCTGTCTTGCACAACCGCCTGCGCACGCTATACGCCCAGTAATTCC
+
,FFF::F:F:FFF,FFFFF,::FFFFFF:F:FF:FF,:,F,F:FFFFFFFF:FFFF:FFF:FFFFFFFF:FFFF,FF:F:,FF:FF,FF,:FFF:F:F:FFFFFFF:F,F:,FFFFF,FFFFF:FF,FF,:FF:FFF:::FF:,F:F,FFFFFFF:F,F,FF::FFFFF:::FFFFFFF,FF:,FFFFFFFFF:,,FFFF:FFFF:FF:FF:FFF:FF,F,F,,F:FFFFF:F,FF:,FFFFFFFFFFFF
@A00920:152:HGHKKDRXX:2:2101:12481:17440 2:N:0:AGGAGTGG+TAAGTTCC
GGACTACAAGGGTATCTAATCCCGTTTGCTCCCCTGGCTTTCGCGCCTCAGCGTCAATACCGGTCCAGGATGCCGCCTTCGCCACCGGTGTTCCTCCAGATATCTACGCATTTCACCGCTACACCTGGAATTCCGCAGCCCTCTCCCGGATTCAAGCCTTCCAGTATCGGACGCAGTTCCCGGGTTGAGCCCGGGGATTTCACGTTCGACTTAGAAGGCCGCCTACGCGCCCTTTACGCCCAGTAATTCC
+
FFFFFFFF,FFFFFFFF:FFFF:FFF,FFFFFFFFFFFFFFFFFF,FFFFFFFFF:F:,FF,FFFFFFFF:F:FFFFFFFFFFFF:FFFFFFFFFFF,:FFFFFFFFFFFFFFFFFFFFFFFFFF,FFFFFFFFFFF,,FF:FFFF,FFFFFFFFFFF:F:FFFFFFFFFF:FFFFFFFFF:FFFFFFFFFF,FFFFFFFFFFFFF,FFFF:FFFFFFFF:FFFFF,F,FFFFFFFF:FFF:FFFF,FFF
@A00920:152:HGHKKDRXX:2:2101:2763:18114 2:N:0:AGGAGTGG+TAAGTTCC
GGACTACAAGGGTTTCTAATCCCGTTCGCTCCCCACGCCTTCGCGCCTCAGCGTCAGGTCAGAGCCAGCTGGCCGCCTTCGCCACCGCTGTTCCTCCCGATATCTACGCATTTCACCACTACACCCGGAATTCCACACGCCTCTACCTGCCTCTAGCCCCGCAGTTCGGTCACGTCCTCGCCCGGTTGAGCCGGGCGCTTTCACGCGCCACTTGCAGGACCGCCTACACGCGCTTTACACCCAGTAAATC
+
FFFF:F,:FFFFFFFFFF,F:,,:F,:FFF:FF,F:FF:FF,,FF,FF,FFFF,:FF:FF,,FFFF,FFFFFFFF,F,,:,FF,,F:,FF,F,:F:F:FFFF,FF:,F:,,::FFFF,FFF::,FF,FF,F,FFFF:FF,::F,FF,:FF:,FFF,FFFF:FFF,,FF,:FFFF,FF,FF:FF:F,F,FFFF:F,FFF,,F::F::FF:F:,F:FF,FFF,FF:FFFFFFFF:F,FF::F:FF,F,F,F:
@A00920:152:HGHKKDRXX:2:2101:32334:20040 2:N:0:AGGAGTGG+TAAGTTCC
GGACTACACGGGTTTCTAATCCTGTTTGCTCCCCACGCTTTCGTGCATGAGCGTCAATATTATCCCAGGGGGCTGCCTTCGCCATTGGTATTCCTCCACATCTCTACGCATTTCACTGCTACACGCGGAATTCCATCCCCCTCTGCCGCACTCTAGCCATGCAGTCACAAATGCAGTTCCCAGGTTGAGCCCGGGGATTTCACATCTGACTTACAAAACCGCCTGAGCACGCTTTACGCCCAGTAATTCC
+
FFFFFFFFFFFFFFFFFFFFF,FFFFFFFFFFFFFFFFFFFFFFFFFFFFFFFFFFFFFFFFFFFFFFFFF:FFF:FFFFFFFFFFFFFFFFFFFFFFFFFFFFFFFFFFFFFFFFFFFFFFFFFFFFFFFFFFFFFFFFFFFFFFFFFFFFF:FFFFFFF:FFFFFFFFFFFFF:FF:F:FF:FFFFF:FFF:FFF,FF::FFFF:FFFFFFFFFFFFFFFFFF,FFFF:F:FFFF,:FFFFFFF:FFF
@A00920:152:HGHKKDRXX:2:2101:24008:20588 2:N:0:AGGAGTGG+TAAGTTCC
GGACTACTGGGGTATCTAATCCCGTTCGCTCCCCACGCCTTCGCGCCTCAGCGTCAGGGTCGGCCCAGCTGGCCGCCTTCGCCACAGGTGTTCCTCCCGATCTCTACGCATTTCACCCCTACACCGGGAATTCCACCAGCCCCTACCGCCCTCAAGCGCGCCAGTCTCCGACGACCCTCCCCGGTTGAGCCGGGGGCTTTCACGCCAGACTTGACGAGCCGCCTGCGCGCGCTTTACGCCCAGTAACTCC
+
FF:FFFF,FFFFFFFFFFFFFFFFFFFF,FFFFFFFFFFFFFF:FF:FFFFFFFFFFFFFFF:FFF,F,,,FF,FFFFFFFF,F,FFF,FFFF:FFF,FFFFFFFF,FFFFFFFFFF,FFFFFFFF,FFFFFFFFFFF:F::FF:FFFF:FFFFFFF:FFFFFFFFFF,FFFFFFFF:FFFFFFFFFF:FF:F,:,FF:F:FFFF,:FF:,F,,FF,:FF:F:FFFFFFFFFFFFF,FFFFFF,FFF,FF
@A00920:152:HGHKKDRXX:2:2101:26106:21183 2:N:0:AGGAGTGG+TAAGTTCC
GGACTACCAGGGTATCTAATCCTGTTTGCTCCCCACGCTTTCGTGCCTCAGCGTCAGTACCCGTCCAGCCACCCGCCTACGCTTCTGGTATTCCTCGTGATATCTACGCATTTCACCGCTACACAACGAATTCCAATGACCTCTCCAGGACTCAAGAACAGCAGTATCAAAGGCAATTATACGGTTAAGCCGCAAGATTTCACCTCTGACTTACTGCCCCGCCTGCACACCCTTTACACCCAGTGATTCC
+
,FFF:F::FF:FFFFFFFFF:::F:F:,FFFFFFFFFFFF:,FFF:F:FFF,FFFFFFFFFFFFFFFFF:FFFF,FFFFFFF,,F,FFFF,FF::FFFFFFFFFF,F,FF,,FFFFFFF,:FFF,FFFF,FFFFFF:,F:FFFFFFFFFF,FFFFFFFFFF:FF,FFF:F,:FFF:FF,,FFFFFFFF,FFFFF,FFFF,F:FF,FFFFF:FFFFFF,:FFFF:,FFFFF::FF:::FFFF,,F:::FFF
@A00920:152:HGHKKDRXX:2:2101:11080:21433 2:N:0:AGGAGTGG+TAAGTTCC
GGACTACAGGGGTATCTAATCCTGTTTGCTCCCCACGCTTTCGCTCCTCAGCGTCAGTATCGGCCCAGAGTGCTGCCTTCGCCGTTGGTGTTCCTCCTGATATCTGCGCATTTCACCGCTACACCAGGAATTCCGCACTCCTCTACCGAACTCCAGTCATGGCAGTCTCAAGTGGCGTCTCGAGGTTGAGCCTCGAGCTTTCACACCTGACTTGCCAAACCGCCTACGAGCTCTTTACGCCCAGTAAATC
+
FFFFF::FFFFFFFFFFFFFFFFFFFFFF:FFFF:FFFFFFFFFFFFFFFFFFFFFFFFFFFFFFFFFFFFFFFFFFFF:FFFFFFFFFFFFFFFFFFFFFFFF:FFFFFFFFFFFFFFFFF:FF:FFFFFFFFFFFFFF:FFFFFFFFFFFFFFFF:FFFFFFFFFFFFFFFFFFFFFFF:FFFFFFFFFFFF:FFFFF:FFFFFFFFFFFFFFF,FFFFFFFFFFF,FFFFFFFFFFFFFFFFFFFFF
@A00920:152:HGHKKDRXX:2:2101:25129:21496 2:N:0:AGGAGTGG+TAAGTTCC
GGACTACAGGGGTTTCTAATCCTGTTTGCTCCCCACGCTGTCGCGCCTCAGCGTCAGCCACTGCCCAGCAGGCCGCCTTCGCCACCGGTGTTCTTCCGGATCTCTACGCATTCCACCGCTACACCCGGAATTCCACCTGCCTCTACAGTGCTCTAGTGAAGCAGTTCGCACGGCCGATCCGGGGTTGAGCCCCGGACTTTCACCACACGCTTACCCCACCGCCTACGCGCCCTTTACGCCCAGTGATTCC
+
FFFFFFFFFFFFF:FFFFFFFFF:FFFFF:FFFFFFFF:FFFFFFFFFF:FF:FFFFFFFFF:FFF,:FF:FFF:FFF,FFFF:FF:FFFFFFFFFFFFF,FFFFFFFF,FFFFFFFFFFFFFFFFF:FF,FFF:FFFFFFFF:FFFFFFFF:,,FFFFFFFFF:FFF:FFFFFFFFFFFFFFFF:FFFFFFFFFFFF,,FFFFFF,FFF:FFFFFFF:FF::FFFFFF:FF:::FFFFFF:FFFFF:,F
@A00920:152:HGHKKDRXX:2:2101:15781:22686 2:N:0:AGGAGTGG+TAAGTTCC
GGACTACAAGGGTTTCTAATCCTGTTTGCTCCCCACGCTTTCGCACCTCAGCGTCAGTACCGGGCCAGTGAGCCGCCTTCGCCACTGGTGTTCTTGCGAATATCTACGAATTTCACCTCTACACTCGCAGTTCCACTCACCTCTCCCGGACTCGAGATCGCCAGTATCGTAGGCAGTTCTGGAGTTGAGCTCCAGGATTTCACCCCCGACTTAACGAACCGCCTACGCACCCTTTACGCCCAGTAATTCC
+
FFFFFFFFFFFF,FFFFFFFFFFFFFFF:FFFFFFFFF:FFFFFFFFFFFFFFFFFFFFFFFFFFFFFFF,FFFFFFFFF:::FFFFF,FF:FFFFFFFFFFFFFFFFFFFFFFFFFFFFFFFFFFFFFFFFFFF:FFFFFFFFFFFF::FFFF:FFF:FFFFFFFFFF,FFF,FFF:FFFFFFFF:FF:FFFF:FF,FFFF:FFFFFFFF:FFFFFFFFF:FF,FFF:FFFFFFFFFFFF,F,FFFFFF
@A00920:152:HGHKKDRXX:2:2101:14778:22701 2:N:0:AGGAGTGG+TAAGTTCC
GGACTACTAGGGTTTCTAATCCTGTTTGCTCCCCACGCTTTCGTGCCTCAGCGTCAGTTGCAGTCCAGGAAGCCGCCTTCGCCACTGGTGTTCCACCTAATCTCTACGCATTTCACCGCTACACTAGGAATTCCACTTCCCTCTCCTGCACTCAAGCCCTATAGTTTCACTTGTAATACCCGGGTTGAGCCCGGGTGTTTCACACATGACTTATAAGGCCGCCTACGCACCCTTTACGCCCAGTAATTCC
+
FFFFFFFF:FFFF:FFFFFFF:FFFFFFF:FFFFFFFFFFFFFF:FFFFFFFFFFFFFFFFFFFFFFFFFFFFFFFFFFFFFFFFFFFFFFFFF,FFF,F:FFFFFFFFF:FFFFFFFFFFFFFFFFFFFFFFFFFFFFFFFFFFFFFFFFFFFF:FFFFFF,FF,F:::FFFFFF,FFFFF,FFFFFFFFFF:FF,FFFFFFFFFFFFFFFFFFFFFFFFFFFFFFF:FFFF,FFFFFFFFFF,,F:FF
@A00920:152:HGHKKDRXX:2:2101:18982:22717 2:N:0:AGGAGTGG+TAAGTTCC
GGACTACTGGGGTTTCTAATCCCGTTCGCTACCCTGGCTTTCGCGGCTCAGCGTCAGGTGCAGCCCAGGGCGCCGCCTTCGCCTCTGGTGTTCCTCCGGATCTCTACGCATTTCACCACTCCACCCGGAATTCCACGCCCCTCTGCTGCCCTCTAGCTGCCCAGTTTCGAACGGCCTCTCCCGGGTGAGCCGGGAGCTTTCACGTCCGACTTGAACAGCCGCCTGCCCGCGCTTTACGACCAGTAAATCC
+
:FFFF,FFF:FF:F:::FFFFF:FFFF:FFFF:FFFFFFFFF:,FF,FF:F:FFFFFFFFFFFFFFFFFFF::FFFFF:FF:FFFFF:F:FFF,FFFFFFFFFF:FFFFF,FFFFFFF:FFFF::FFF,FFFFFFFFFFFFFF,FFF,FF:FFF:F:FFFF:,FFFFFF,FFFFFF:F:F::F,,FFFFFFFFFFFFFFF,FFFFFFFFF,,,F:F:FFF,FFFFFFFFFFFF,FFF,FFF,,,:,FFFF
@A00920:152:HGHKKDRXX:2:2101:5376:22827 2:N:0:AGGAGTGG+TAAGTTCC
GGACTACTGGGGTATCTAATCCCGTTTGCTCCCCTGGCTTTCGCTCCTCAGCGTCAATATTGGTCCAGGATGCCGCCTTCGCCACCGGTGTTCCTCCAGATATCTACGCATTTCACCGCTACACCTGGAATTCCGCATCCCTCTCCCAAATCCAAGCCATCCAGTATCGGACGCAGGTCCCCAGTTAAGCTGAGGGATTTCACGTCCGACTTAGTTGGCCGCCTACGAGCGCTTTACGCCCACTAAGTCC
+
FFFFFFFFFFFFFFFFFFFFFFFFFFFFFFFFFFFFFFFFFFF::FFFFFFFFFFFF:,FFFFFF:FF:F,FFFF,FF,F,FF,F,FFFFFFFFFFF:FFFFFFFFFFF:FFFFF:FFFFF,FFFFFFF,FFF::F,F:,FFFFF:FFF,FFFF,FFF,,:FFFFFF,:F:F:F,,,:,FFF:FFFF,FF,F,F,FFF,F:FF:::FF,,,FF::FF,::FFFF:FFFF:,FF,,,F:F,:,,:,,FFFF
@A00920:152:HGHKKDRXX:2:2101:23439:23140 2:N:0:AGGAGTGG+TAAGTTCC
GGACTACTAGGGTTTCTAATCCTGTTTGCTCCCCACGCTTTCGTGCCTCAGTGTCAGTGTTGGTCCAGGTAGCTGCCTTCGCCATGGATGTTCCTCCCGATCTCTACGCATTTCACTGCTACACCGGGAATTCCGCTACCCTCTACCACACTCTAGTTGTCCAGTTTCCACTGCAGTTCCCAGGTTGAGCCCAGGGCTTTCACAACAGACTTAAACAACCACCTACGCACGCTTTACGCCCAGTAATTCC
+
FFFFFF:FFFFFFF:FFFFFFFFFFFFFFFFFFFFFFFFFFFFFFFFFFFFFFFFFFFFFFFF:FFFFFF:FFFFFFFFFFFFFFFFFFFFFFFFFFFFF:FFFFFFFFFFFFFFFFFFFFFFFFFFFFFFFFFFFF:FFF:FFFFFFFFFFFF:FFFFFFFFFFFFFFFFFFFFFFFFFFFFFFFFFFFFFFFFFFFFFFFFFFFFFFFFFFF:FFFFFFFFFFFFFFFFF:F:FFFFFFFFFF,FFFF
@A00920:152:HGHKKDRXX:2:2101:11749:23970 2:N:0:AGGAGTGG+TAAGTTCC
GGACTACTGGGGTTTCTAATCCTGTTTGATCCCCACACTTTCGTGCATCAGCGTCAGTTACAATTTAGTAAGCTGCCTTCGCTATCGGTGTTCTTGACGATATCTATGCATTTCACCGCTACACCGTCAATTCCGCCTACCTCATCTGTACTCAATCCCGGCAGTTTTTCAGGCAGCTCCCAAGTTGAGCTTGGGCATTTCACCTAAAACTTGCCGGGACGCCTACGCACCCTTTACACCCAATAAATCC
+
FF:FFFFFFFFFFFFFFFFFFFFFFFFFFFFFFFFFFFFFFFF:FFFFFFFFFFFFFFFFFFFFFFFFFFFFFFFFFFFFFFFFFFF:FFFFFFFFFFFFFFFFFFFFFFFFFFFFFFFFFFFFFFFFFFFFFFFFFFFFFFFFFFFFFFFFFFFFFFFFFFFFFFFFF:FFFFFF,FFFFF,:,FFFFFFF:FFF,,FFF:FFFFFF:FFFFFFFFF,FFFFF:,:FFFFFF:F::FFFF,FFFFFFFF
@A00920:152:HGHKKDRXX:2:2101:9127:24627 2:N:0:AGGAGTGG+TAAGTTCC
GGACTACTCGGGTATCTAATCCTGTTCGCTACCCACGCTTTCGTCCATCAGCGTCAATGTATTGGTAGTAACCTGCCTTCGCAATCGGTATTCCATGTAATCTCTAAGCATTTCACCGCTACACTACATAGTCTAGTTACTTCCCAATAATTCAAGCCCTACAGTATCAATGGCAATTTCCCGGTTGAGCCGGGAGATTTCACCACTGACTTATAAGGCCGCCTACGGACCCTTTAAACCCAATGATTCC
+
FFFFFFFFFFFFFFFFFFFFFFFFFFFFF:FFFFFFFFF:FFFFFFFFFFFFFFFFFFFFFFFFFFFFFF:FFFF,::FFFFFFFFFFF::FFFFFFFFF,FFFF:,F::FFFFFFFFFFFFFFFFFFF:,FFFFFFFFFFFFFFFFFFFFF:FFFFFFFFFFFF:FFFFFF:FF:FFFFFF:FF:FFFFFFFFFFFF:FF,,FFFFFFFF,FF::F:FFFFFFFFFFFFFFFFFFFFFF:FFFF:FFFF
@A00920:152:HGHKKDRXX:2:2101:11026:24659 2:N:0:AGGAGTGG+TAAGTTCC
GGACTACTGGGGTATCGAATCCTGTTTGATCCCCACGCTTTCGTGCCTCAGAGTCAATCTTCGCGTAGTGAGCTGCCTTCGCAATTGGTGTTCTATGTCATATCTAAGCATTTCACCGCTACATGACATATTCCGCTCACCTCCACGGGATTCAAGATAGATAGTATCAACGGCAGTTTCCGAGTTAAGCCCGGAGATTTCACCACTGACTTACCTATCCTCCTACGCACCCTTTAAACCCAGTGAATCC
+
FF:FFFFFFFFFFFFF,FF:,,FFFFFFFFFFF:FFFFFFF:FFFFFFFFFFFF:FFFF:FFFFFFFFFFFF:FFF:FF:F:FFFFFFFFFFFFFFFFFFFFFFF:FFFFFFFFFFFFFFF::FF:FFF:FFFFFFFFFFFFFFFFFFFFFFFFFFFFFF:FFFFFFFFFFFFFFFFFFFFF,FFFF:FFFFFF:FFFFFF:FFFFFFFFFF:FFFFFFFFFFF:FFFFFFFFFFFF:FFFFFFF:FFFF
@A00920:152:HGHKKDRXX:2:2101:24288:24674 2:N:0:AGGAGTGG+TAAGTTCC
GGACTACTGGGGTATCTAATCCTGTTTGCTACCCACGCTTTCGCTCCTCAGCGTCAGTTACGGCCCAGAGCGGCGCCTTCGCCACTGGTGTTCCTCCTGATATCTGCGCATTTCACCGCTACACCAGGAATTCCCCGCTCCCCTACCGCACTCGAGTCACGGCAGTATCGAGTGGCATCTCTGGGTTGAGCCCAGAGTTTTCACACCCGACTTACCGAACCGCCTACGAGCTCTTTACGCCCAATAAATC
+
FFFFFFFFFFFFFFFFFFFFFFFFFFFFFFFFFFFFFFFFFFFFFFFFFFFFFFFFFFFFFFFFFFFFFFFFFFFFFFFFFFFFFFFFFFFFFFFFFFFFFFFFFFFFFFFFFFFFFFFFFFFF::FFFFFFFFFFFFFFFFFFFFFFFFFFFFFFFFFFFFFFFFFFFFFFFFFFFFFFFFFFFFFFFFFFFFFFFFF:FFFFFFFFFF:FFFFFFFFF:FFFFFF:FF:FFFFFFFFFFFFF,FFF:F
@A00920:152:HGHKKDRXX:2:2101:21115:25410 2:N:0:AGGAGTGG+TAAGTTCC
GGACTACTGGGGTATCTAATCCCGTTCGCTCCCCACGCTTTCGCTCCTCAGCGTCAGAGACAGACCAGAGAACCGCCTTCGCCACTGGTGTTCCTCCCGATATCTACGCATTTCACCGCTACACCAGGAATTCCCCGCTCCCCTACCGTACTCAAGTCACAGCAGTATCGAGTGGCCTCTCTGGGTTGAGCCCAGAGTTTTCACACCCGACTTACCGAACCGCCTACGAGCTCTTTACGCCCAATAAATC
+
FFFFFFFFFFFFFFFFFFFFFFFFFFFFFFFFFFFFFFFFFFFFFFFFFFFFFFFFFFFFFFFFFFFFFFFFFFFFFFFFFFFFFFFFFFFFFFFFFFFFFFFFFFFFF:FFFF,FFFFFFF:FFFFFFFFFFFFFFFFFFFFFFFFFFFFFF:FFFFFFFFFFFFFFFFFFFFFFFFFFFFFFFFFFFFFFFFFFFFFFFFFFFFFFFFFFFFFFFFFF,FFFFFFFFFFFFFFFFF:FFFF:FF,FFF
@A00920:152:HGHKKDRXX:2:2101:27154:26788 2:N:0:AGGAGTGG+TAAGTTCC
GGACTACTGGGGTATCTAATCCTGTTTGCTCCCCACGCTTTCGCACCTCAGCGTCAATACATGTCCAGTGAGTCGCCTTCGCCACTGGTGTTCTTCCGAATATCTACGAATTTCACCTCTACACTCGGAATTCCACTCACCTCTCCATGATTCGAGCGATGCAGTCTTAAAGGCAATTCCGGAGTTGAGCTCCGGGCTTTCACCTCTAACTTACAAAGCCGCCTACGTGCGCTTTACGCCCAGTAATTCC
+
FFFFFFFF,FF:F,FF:FFFF:FFFFFF:FFFFFFF:FFF,FF:FFF:FFFFFFFFFFFFFF:FFFFFFFF:F:FFFFFFFFFFFFF,:,F:FFF::FF:FFFFFF,::FFFF,FF:FFFF:F:F:FF,,:FF:F:FF::FFF:FFFFFFF,FFF:F::FF,FFFFFF,FF,FFFFFFF,FF:FFF:FFFF:FFFFFFFFF,FFFFFFF:FFFFFFFF,F::FFFFFF,F,FFF:F:FF:F:F::F:FFF
@A00920:152:HGHKKDRXX:2:2101:29423:26835 2:N:0:AGGAGTGG+TAAGTTCC
GGACTACCAGGGTATCTAATCCTGTTTGCTCCCCACGCTTTCGTGCCTCAGTGTCAGTACTGGTCCAGGTAGTCGCCTTCGCCACGGATGTTCCTCCTGATCTCTACGCATTTCACTGCTACACCAGGAATTCCACTACCCTCTACCGTACTCTAGCCCGCCAGTTTCCAATGCAATTACCAGGTTGAGCCCAGGGCTTTCACATCAGACTTAACGAACCACCTACGCACGCTTTACGCCCAGTAATTCC
+
FFFFFFFFFFFFF:FFFFFFFF:FFFFFFFFFFFFFFFFFFFFFFFFFFFFFFFFFF,FFFFFFFFFFFFFFFFFFFFFFFFFFFFFFFFFFFFFFFFFFFFFFFFFFFFFFFFFFFFFFFFFFFFFFFFFFFF,FFFFFFF,FFFFFFFFFFFFFFFFFFFFFFFFFFFFFFFFFFF,FFFF:FFFFFFFF:FFFFFFFFFFFFFF,F:FFFFFF:FFFFFFFFFFFFF:FFFFFFFFFF:FFF:FFF:
@A00920:152:HGHKKDRXX:2:2101:1262:27258 2:N:0:AGGAGTGG+TAAGTTCC
GGACTACCAGGGTATCTAATCCTGTTTGCTCCCCACGCTTTCGCGTCTCAGCGTCAGTATCCAACCAGGGGGCCGCCTTCGCCACCGGTGTTCCTCCCGATATCTACGCATTTCACCGCTACACCGGGAATTCCACCCCCCTCTTTGGTACTCTAGCTTGTCAGTTTCATGCGTCGTTCCCCGGTTGAGCCGAGGGATTTCACACATGACTTACCAACCCACCTACGCACCCTTTAAACCCAGTGAATCC
+
FFFFFFFFFFFFFFFFFF:FFFFF:FFFFFFFFFFFFFFFFFFFFFF:FFFFF,FFFFFFFFFFF:FFFFFFFFFFF:FFFFFFFFFFFFFFFFFFF:FFF,FFF:FFFFFFFFFFFFF,FFFFFFFFF:FFFFFFF:F:FFF:FFFFFFFFFF:FFFFFFFFFFFFFFFFFF:FF:FFFFFFFFFF,FFFFFFFFFFFFF:FFFFFFFFFFFF,FFFFFFFFFFFFFFFFFF:FFFFFF:F:FFFFFFF
@A00920:152:HGHKKDRXX:2:2101:23520:27633 2:N:0:AGGAGTGG+TAAGTTCC
GGACTACTGGGGTATCTAATCCTGTTTGCTCCCCACGCTTTCGTGCCTCAGCGTCAGTGCTGGTCCAGAGGGCTGCCTTCGCCATCGATGTTCCTCCCGATCTCTACGCATTTCACCGCTACACCGGGAATTCCACCCTCCTCTACCGCACTCTAGCTTGCCAGTATCCACTGCAGTTCCCAGGTTGAGCCCAGGGCTTTCACAACGGACTTAACAAACCGCCTACGCACGCTTTACGCCCAGTAATTCC
+
:FFFFFFFFFFFFFFFF:,F::FFFF:FFFFFFFFFFFFFFF:FFFFFFFFFFFFFFFFFF:FFFFFFFFFFFFFFFFFFFFFFFFFFFFFFFFFFFF:FFFFFFFFFF:FFFFFFFFFFFFFFFFFF:FFFFFFFFFFFFFFFFFFFFF:FFFFFFFFFFF:F:FFFFFFFFF:FFFFFFFF:,:F:FFFFFFFFF,FFF:FFFFFFFFFFF:FFF:FFF:F:FFFFFFFFFF::FFFFFFFFFFF,FF
@A00920:152:HGHKKDRXX:2:2101:19777:27821 2:N:0:AGGAGTGG+TAAGTTCC
GGACTACTGGGGTATCTAATCCTGTTTGCTCCCCACACTTTCGCACCTCAGCGTCAGTATCGAGCCAGTGAGCCGCCTTCGCCACTGGTGTTCCTCCGAATATCTACGAATTTCACCTCTACACTCGGAATTCCACTCACCTCTCTCGAACTCTAGACCGGCAGTTTTGGAGGCAGTTCCAGGGTTGAGCCCTGGGATTTCACCCCCAACTTTTCGGTCCGCCTACGTGCGCTTTACGCCCAGTAATTCC
+
FFFFFFFFFFFFFFFFFFF,FFFFFFFFFFFFFFFFFFFFFFFFFFFFFFFFFFFFFFFFFFFFFFFFFFFFFFFFFFFFFFFFFFFFFFFFFFFFFFFFF:FFFFFF:FFFFFFFFFF:FFFFFFFFFFF,FFFFFFFFFFFFFFFFFFFFFFFF:FFFFFFFFFFFFFFFFF,F:FFF:FFFF:FFFFFFFF:FF,,FF,FF,FFF,F:F,FFF,FFFFF:F:FFFF:FF,,FFFFF,F:FF,,:,,F
@A00920:152:HGHKKDRXX:2:2101:14660:27978 2:N:0:AGGAGTGG+TAAGTTCC
GGACTACAGGGGTTTCTAATCCTGTTTGCTCCCCACGCATTCGCGCCTCAGCGTCAGCAGCTGACCAGATAGCCGCCTTCGCCACTGGTGTTCCTCCCGATATCTACGCATTTCACCGCTACACCGGGAATTCCACTCTCCCCTACAGAACTCAAGCAACGCAGTATCGACTGCAGCTCCGGGGGTGAGCCCCGGCATTTCACACCAGACTTTCCAGACCCCCTACCCCCGCTTTACGCCCAATAAATCC
+
:FFFFFF,::FFFFF:,FFFFF:FFF,,FFFFF:,:FF,FFFF,FFFFF,F,FFFFF,,,F,:,FFFFF,,,FFFFF:FFFFFFF,FFFFFFF::::,FFF,F:F:FF:FFF:FFF:FFFFFFFF:,,FFFFFFF,,::FF,FF,FFF:,FFF,FF,FF,FF:F,,FF,,,,F::F,,,:FF,F:::FFF,FFF:,F::FF,F:F:,,FFF,,F,F,:FFF,F,F,,:,F,F,,F,:,,F:,F::::F,:
@A00920:152:HGHKKDRXX:2:2101:5782:29669 2:N:0:AGGAGTGG+TAAGTTCC
GGACTACTAGGGTTTCTAATCCTGTTTGCTCCCCACGCTTTCGCACCTCAGCGTCAGTGTTGGTCCAGGAGGCCGCCTTCGCCACTGGTGTTCCTTCCTATATCTACGCATTTCACCGCTACACAGGAAATTCCACCTCCCTCTACCACACTCTAGCCCGACAGTTTGGAAGGCAATTCCCAGGTTGAGCCCAGGGCTTTCACATCCCACTTATCGAACCGCCTACGCGCGCTTTACGCCCAGTAATTCC
+
FFFFFFFFFFFFFFFFFFFFFFFFFFFFFF:FFFFFFFFFFFFF:FFFFFFFFFFFFFFFFFFFFFFFFFFFFFFFFFFFFFFFFFFFFFFFFF:FFFF,FFFFFFFFFFFFFFFFFFFFFFFFFFFFFFFFFFFFFFFFFFFFFFFFFFFFFFFFFFFFFFFFFFFFFFFFFFFFFFFFFFFFFFFFFFFFFFFFFFFFFFFFFFFFFFFFFFFFFFFFFFF,FFF:FFFFFFF:FFFFFFFFFFFFFF
@A00920:152:HGHKKDRXX:2:2101:27001:29747 2:N:0:AGGAGTGG+TAAGTTCC
GACTACAGGGGTTTCTAATCCCGTTTGCTCCCCTGGCTTTCGCTCCTCAGCGTCAGTGTTGGTCCAGGATGCCGCCTTCGCCACCGGTGTTCCTCCAGATATCTACGCATTTCACCGCTACACCTGGAATTCCGCATCCCTCTCCCAATCTCTAGCCATCCAGTATCAGACGCAGTTCCCCGGTTAAGCCGAGGGATTTCACCCCTGACTTGCTGCGCCGCCTACGTGCGCTTTACGCCCAGTATTTCCG
+
FFFFFFFFFFFFFFFFFFFFFFFFFFFFFFFFFFFFFFFFFFFFFFFFFFFFFFFF:FFFFFFFFFFFFFFFFFFFFFFFFFFFFFFFFFFFFFFFFFFF:FFFFFFFFFFFFFFFFFFF:FFFFFFF,FFFFFFFFFFFFFFFFFFFFFFFFFFFFFFFFFFFFFFFFFFFFFFFFFFFFFFFF,FFFFFFFFFFFFFFFFFFFFFFFFFFFFFFFFFF:FFF:FFFFFF:FFFFFFFFFFFFFFF:FF
@A00920:152:HGHKKDRXX:2:2101:17372:29763 2:N:0:AGGAGTGG+TAAGTTCC
GGACTACACGGGTTTCTAATCCGGATCGCTCCCCACGCTTTCGCGCCTTAGCGTCAGCCGAGGACCAGGTCGCCGCCTTCGCCACGGGTGTTCCTCCCGATCTCTACGCATTCCACCACTACACCTGGAATTCCACTACCCTCTCCCACCTTCAAGCCGCACAGGTTCCGGTGCAGTTTCCCAGTTGAGCCGGGAGATTTCACAGCGGACTTGACCCGCCGCCTGCGCGCTCTTTACGCCCCGTAAATCC
+
FFFFFFFFFFFFFFFFFFFFFFFF,F:FFFFFFFFFFFFFFFFFFF,FFFFFFFF,FF:FFFF,FFFFF:FFFFFFF:FFFFFF,FFF,F:,FFFFF,,FFFFFFFFFFFFF,F:FFFF:FF:F,,FF,,,FFFFF:FFFFFFF:FFFFF,FF:FFFF,,,,FF,FFFF,,,FFF:FFFFF:FFFF::F:F:FF:FFFFFF:FF,FF:F:FFFFFF,FFFFFF:F:FFFF:FFFF:FFFF:,:,FFFFFF
@A00920:152:HGHKKDRXX:2:2101:8938:30812 2:N:0:AGGAGTGG+TAAGTTCC
GGACTACTCGGGTTTCTAATCCTGTTTGATCCCCACGCTTTCGTGCCTCAGAGTCAATATTCGCGTAGTGAGCTGCCTTCGCAATTGGTGTTCTATGTCATCTCTAAGCATTTCACCGCTACATGACATGTTCCGCTCACCTCCACGGTATTCAAGACAGATAGTATCAACGGCAGTTTCCGGGTTAAGCCCGGAGATTTCACCACTGACTTACCTGCCCTCCTACGCACCCTTTAAACCCAGTGAATCC
+
:FFFFFFFFF:F:FFFF:FFFFFFFFFFFF:FFFFFFFFFFFFFFFFFFFFF:FFFFFF,FFFFFFFFFFFFFF:FFF:FFF::F,:F:FFFFFFFFFFFFFFFFFFFFFF:FF:FFF:FFFFFFFFFFF:FF,FFFFFF,FFFFF:FFFFF:FF:FFFFFF,FFFFFFFFFFFFFFFFFFF:FFFFF,:FFFFFFFFF,,FFFFFFFFFFFF:FFFFF:FFFFFFFF,FFFFFFFFFFFFFFFFFFFF,
@A00920:152:HGHKKDRXX:2:2101:15447:31407 2:N:0:AGGAGTGG+TAAGTTCC
GGACTACCCGGGTATCTAATCCTGTTTGCTCCCCACGCTTTCGCGCCTCAGTGTCAGTTACAGACCAGAAAGTCGCCTTCGCCACTGGTGTTCCTCCAAATCTCTACGCATTTCACCGCTACACTTGGAATTCCACTTTCCTCTTCTGCACTCAAGTCCCCCAGTTTCCAATGACCCTCCACGGTTGAGCCGTGGGCTTTCACATCAGACTTAAAGGACCACCTGCGCGCGCTTTACGCCCAATAATTCC
+
FFFFFFFFFFFFFFFFFFFFFFFFFFFFFFFFFFFFFF:FFFFFFFFFFFFFFFFFFFFFFFFFFFFFFF:FFFFFFFF:FFFFFFFFFFFFFFFFFFF,:FFFFFFFF,FF:FFFFFFFFF:FFFFFFF:FFFF:FFFFFF:FFFFFF:FFFF:FFFFFFF:FFFFFFFFFFFFFFFFFFFFFFFFFFF:FFFFFFFFF:F:FFFFFFFF::FFFFFFFFFFFFFFFFFF:FFFFFFFFFFFF,FFFFF
@A00920:152:HGHKKDRXX:2:2101:7690:31720 2:N:0:AGGAGTGG+TAAGTTCC
GGACTACAAGGGTTTCTAATCCTGTTTGCTCCCCACGCTTTCGCGCCTCAGCGTCAGTTGCAGTCCAGATGGCCGCCTTCGCCACCGGTGTTCTTCCCCATCTCTACGAATTTCACCTCTACACTGGGAATTCAAACATCCTCTCCTGCACTCAAGCCAGCCCAGTCTCAAGCGCAATTCCCGGGTTGAGCCCAGGCCTTTCACGCCTGACTTCAGCACCCGCCTGCGAGCCATTTACGCCCAGTAATTC
+
:::FF:FFFFFF:FFFFF,FFFFF:F,FFFFFFFFFFFFF:FFFF,:FFFF:,,F:FFFFF::FFFFFFF,,F,F,FFF::F::FF:F,FF:FFF:FF,FF,FF:,FFFF,:FFFFF,FFFF:FF,:FFFFF:,,,,,,FF,FF,F:F::::F:F:F,FFFF::F,FFFF,:F:FFFF,F:,,,FFFFFFFFFFFFFFFF:FF,,FFF,,F,F,F,:F,FFFFF,FF:,,FF,FFF:,F:F,FF:F,FF:
@A00920:152:HGHKKDRXX:2:2101:29161:32205 2:N:0:AGGAGTGG+TAAGTTCC
GGACTACCGGGGTATCTAATCCCGTTCGCTACCCTGGCTTTCGCGGCTCAGCGTCAGGTGCAGCCCAGGGCGCCGCCTTCGCCTCTGGTGTTCCTCCGGATCTCTACGCATTTCACCACTCCACCCGGAATTCCACGCCCCTCTGCTGCCCTCTAGCTGCCCCGTTTCGAACGGCCTCTCCCGGTTGAGCCGGGAGCTTTCACGTCCGACTTGAACAGCCGCCTGCCCGCGCTTTACGCCCAGTAAATCC
+
FFFFFFFFFFFF::FF,FFFF:F:FFFFF:FFFFF:::FFFFFFFFFFFF:FFFFF,FFFFF,FFFF,FFF::FFFFFF:FFF:FFFF:FFFF,FFF:,FFFFFFFFF:FFF,FFFFFFF:FFFF:F::FFFFFFF:FF:FFFFFFFFFFFFFFFFF:FF:F,,F,FFF::FFFF:,FFFFFFF::FFFFFFFFFFF,FFFFFFF:FF:F::FF:FFFFF,FFFFFFFFFF::,FF:FFFFFF,:,F:F:
@A00920:152:HGHKKDRXX:2:2101:3495:32315 2:N:0:AGGAGTGG+TAAGTTCC
GGACTACTCGGGTTTCTAATCCTGTTTGCTCCCCACGCTTTCGCACTTGAGCGTCAGTACTGGACCAGAAGGCCGCCTTCGCCACTGATGTTCCTCCCGATATCTACGCATTTCACCGCTACACCGGGAATTCCGCCTTCCTCTTCCGTACTCCAGCCACGCAGTTTCGGATGCACTTCCCAGGTTGAGCCCGGGGCTTTCACACCCGACATACGTCGCCACCTACGTGCGCTTTACGCCCAGTAATTCC
+
FFFFFFFFFFFFF:FFFFFFFF:FFF,FFFFFFFFF:F:FFF:FFFF:FFFF,,FFF,FFFFFF,FFF,F,FFFFFFFFFFFFFFFFFFF,FFFFFFFFFFFF:,FFFF:,F,FFF:FFFFFFFFFFFF:FFFF,FFFF:FFF:::FF:,:FFFFFF,FFFFFFFFFFFFF,FFF,:FF,F:FFF:FFFF,FF:F:F:,,,F:,FFFFFFFFFFFFFFFFFFF:FFF:F:FFF,FFF:F:FFFF,,,F,F
@A00920:152:HGHKKDRXX:2:2101:15347:32643 2:N:0:AGGAGTGG+TAAGTTCC
GGACTACAGGGGTATCTAATCCTGTTTGCTACCCACGCTTTCGCTCCTCAGCGTCAGTACTGGCCCAGAGAACCGCCTTCGCTACTGGTGTTCCTCCCGATATCTGCGCATTTCACCGCTACACCGGGAATTCCATTCTCCTCTACCAGACTCTAGCCACAGCAGTATCGACGGCAGTTCCGAGGTTGAGCCTCGGGATTTCACAGCCGACTTGCTGAGCCGCCTACATACTCTTTACGCCCAGTAACTC
+
FFFFFFFFFFFFFFFFFFFFFFFFFFFFFFFFFFFFFFF,FFFFFFFFFF::FFFFFFFFFFFFFFFFFFFF:FFFFFFF,FFFFF,FFFFFFFFFFFFFFFFFFFFFFFFFFFFFFFFFFFFF::FFFFFF:FFFFFFFFFFFFFFFFF:FFFFFFFFFFFFFFFFFFFFFFF:FF:F:FFFFFF,:FFFFFF,FF,F,FF:F,FFFFFFFFFFFFFFFFFFF,FFFFFFFFFFFF:F:FF:::FFFFF
@A00920:152:HGHKKDRXX:2:2101:31602:33207 2:N:0:AGGAGTGG+TAAGTTCC
GGACTACTGGGGTATCTAATCCTGTTTGCTCCCCACGCTTTCGCGCATCAGCGTCAGCAACAGCCCAGCGAGCCGCCTTCGCCACCGATGTTCTTCCCGATCTCTACGCATTCCACCGCTACACCGGGAATTCCACTCGCCTCTACTGTGCTCGAGCCAAGCAGTTTAGAAGGCAGCCTCACAGTTGAGCCATGAGATTTCACCCCCTACTTACTCGGCCGCCTACGCGCCCTTTACGCCCAGTGATTCC
+
FFFFFFFF:FFFFFFFF:FFFFFFFFFFFFFFFFFFFFFFFF:FFFFFFFFFFFFFFFFFFFFFFFFFFFFFFFFFFFFFFFFFF:FFFF:FFFFFFFFF:FFFFFFFFFFFFFFFFFFFFFFFFFFFFF:FFFFFFFFFFFFFFFFFFFFFFF:FFFFFFF:FFFFFFFFFFFFFFFFFFFF:FFFFFFFFFFFFFFFFFFFFFFFFF:FFF:FFFFFFFFFF,F,FF:FFF,FFF,F:FFFFFFFFF:
@A00920:152:HGHKKDRXX:2:2101:10230:33301 2:N:0:AGGAGTGG+TAAGTTCC
GGACTACAGGGGTTTCTAATCCCGTTTGCTCCCCTGGCTTTCGCGCCTCAGCGTCAATGCCGGTCCAGGATGCCGCCTTCGCCACCGGTGTTCCTCCAGATATCTACGCATTTCACCGCTACACCTGGAATTCCACATCCCTCTCCCGGATTCGAGCCTGCCAGTATCGGACGCAGTTCCCGGGTTGAGCCCGGGGATTTCACGGTCGACTTAACAGGCCGCCTACGCGCCCTTTACGCCCAGTAATTCC
+
FF:FFFFFFFFFFFFFFFFFFFFFFFFFFFFFFFFFFFFFFFFFFFFFFFFFFFFFFFFFFFFFFFFFFFFFFFFFFFFFFFFFFFFFFFF:FFFFFFFFF:FFFFFFFFFFFFFFFFFFFFFFFFFFFFFFFFFFFFFFFFFFFFFFFFFFFFFFFFFFFFFFFFFFFFFFFFFFFFFFFFFFFFFFFFFFFFFFFFFFF:FF,FFFFFF:FFFFFFFFFFFF,FFFFFFFFFF:FFFFFFF:F:FFFF
@A00920:152:HGHKKDRXX:2:2101:28122:33880 2:N:0:AGGAGTGG+TAAGTTCC
GGACTACCAGGGTATCTAATCCTGTTTGCTCCCCACGCTTTCGTGCCTCAGCGTCAGTGTTGATCCAGATGGCCGCCTTCGCCACGGATGTTCCTCCCGATCTCTACGCATTTCACCGCTACACCGGGAATTCCGCCATCCTCTATCACACTCTAGCTGGCCAGTATCCATCGCCATTCCCAGGTTGAGCCCAGGGCTTTCACGACAGACTTAACCAACCGCCTACGCACGCTTTACGCCCAGTAATTCC
+
:FF::FFFFFFFFFFF:FFFFFFFFFF:FFFFFFFFFFFFFFFFFFF,FF:FFFFFFFFFFF:FFFFFFFFF:FFFFFF:::FFFFFFF:FF::FFFFFFFFFFFFFFFFFFFFFFFFFFFFFFFF:FFFFFFFF:FFF:FFFFFFFF:FFFFFFFFFFFFFFFFFFFFF:FFFFFF:FFFFF:F:FFFF::,FFFFFFFFFFFFFFFFFFFF:FFFFFFFFFFF:FFFFFFFFFFF:FFFFFFFFFFFF
@A00920:152:HGHKKDRXX:2:2101:5014:33974 2:N:0:AGGAGTGG+TAAGTTCC
GGACTACTAGGGTTTCTAATCCTGTTTGCTCCCCACGCTTTCGCACCTCAGCGTCAGTATCTTCCCAGATCGCCGCCTTCGCCACTGGTGTTCCTCCCGATATCTACGAATTTCACCTCTACACCGGGAATTCCGCGATCCTCTTAAGTACTCAAGCACTGCAGTTTCGGATGCACTTCCTTGGTTAAGCCGAGGGATTTCACATCCGACTTGCAATGCCGCCTACGTGCGCTTTACGCCCAATAATTCC
+
FFFFFFF:FFFFFFFFFFFFFFFFFFFFFFFFFFF:FFFFFF,FFFFFFFFFFFFFFFFFFFFF:FFFFFFFFF:FF,FF:FFFFFFF:FFF:FFFFFFFFFFFFFFFFFFF,F:FFFFF:FFFFF:FF,F,FF,FFFF::FFFFFFFFFFFFF:FFFFF,::FFF,FFFFFFFFFFFFFFFFFFFFFFFFFF:FFFFFFFFF:F:FFF,FFFFFF:FFFFFFFFFFFFFF,FFF:,FFFF,,FF,FFF:
@A00920:152:HGHKKDRXX:2:2101:10059:34444 2:N:0:AGGAGTGG+TAAGTTCC
GGACTACTCGGGTTTCTAATCCTGTTTGCTACCCACGCTTTCGCTCCTCAGCGTCAGTTCCGGCCCAGAATGCCGCCTTCGCCACCGGTGTTCCACCTGATATCTGCGCATTTCACCGCTACACCAGGTATTCCGCATTCCCCTACCGGACTCTAGCCATGGCAGTATCGAATGGCGTCTCCAGGTTGAGCCTGGAGTTTTCACATCCGACTTGCCAAGCCGCCTACGAGCTCTTTACGCCCAATGAATC
+
FFFFFFFFFFFFFFFFFFFFFFFFFFFFFFFFFF:FFFFFFFFFFFFFFFFFFFFFFFFFFFFFFFFFFFFFFFFFFFFFFFFFFFFFFFFFFFFFFFFFFF:FFFFFFFFFFFFFFFFFFFFFFFFFFFFFFFFFF:FFFFFFFFFFFFFFFF:FFF:FFFFFFF:FFF:F:FFFFFFFFFFFFFFFFFFFFFFFFFFFFF,FFFFFFFF:FFFF:FFFFFFFFFFFFFFFFF,FFFFFFFF:FFF:FF
@A00920:152:HGHKKDRXX:2:2101:16966:34444 2:N:0:AGGAGTGG+TAAGTTCC
GGACTACCCGGGTTTCTAATCCTGTTTGCTCCCCACGCTTTCGCACCTCAGCGTCAATACTTGTCCAGTCAGTCGCCTTCGCCACTGGTGTTCGTCCGAATATCTACGAATTTCACCTCTACACTCGGAATTCCACTGACCTCTCCAAGATTCTAGCTATCTAGTTTCAAAGGCAGTTCCGGGGTTGAGCCCCGGGCTGGCACCGCTGACTTGAATAGCCGCCTACGTGCGCTGTACGCCCAGTAATTCC
+
FFFFFFF:FFFFFFFFFF:,FF:FFFFFFFFF:FFFFFF,FF:FFFF:FFF:FF:FFFFF::F:F:FFFF:F,FFFFFF::FFF,,:,F:FFF:FFFFFFFFFFFFFFF,:F:F:F,FF,FFFFFF:,F,FFFF::,F:FF:FFFFFF:,,F,:FF,:F:FF,F::,FFFFFFFFFFF:F:FFF:FFFFF,FFF::FF,::FFF,F,FF,::FF:FFFFF:FFFF:FF:FFFF,F:F::F,FFF,:F,::
@A00920:152:HGHKKDRXX:2:2101:22028:34475 2:N:0:AGGAGTGG+TAAGTTCC
GGACTACAAGGGTATCTAATCCCGTTCGCTCCCCATGCTTTCGCATCTCAGCGTCAGGTCAGGCCCAGCGTGTCGCCTTCGCCACTGGTGTTCCTCCGGATCTCTACGCATTTCACCACTACACCCGGAATTCCACACGCCTCTACCTACCTCTAGTCGCGCAGTTCGATTGCGTCCTCGCCCGGTTGAGCCGGGCGCTTTCACGCCTCACTTGCACGACCGCCTACACGCGCTTTACACCCAGGAAATC
+
FFFF::FFFFFFFFFFFFFFFFFFFFFFFFFFFFF:FFFFFFFFFFFFFFFFFFFFFFFFFFFFFF:FFFFFFFFFFFFFFFFFFFFFFFFFFFFFFFFFFFFFFFFFFFFF:FFFFFFFF,FFFFFFFFFFFFFFFFFFFFFFFFFFFFFFFFF,FFFFFFFFFFFFFFFFF:FFFFFFFFFFFFFFFFF,FFFFFFFFF:FF,FFFF:FFF,FFFFFFFFFFFFFFFFFF:F:FFFFFFF:F,FF,,F
@A00920:152:HGHKKDRXX:2:2101:26323:34710 2:N:0:AGGAGTGG+TAAGTTCC
GGACTACTCGGGTTTCTAATCCTGTTTGATCCCCACGCTTTCGTGCCTCAGAGTCAATATTCGTGTAGTGAGCTGCCTTCGCAATCGGTGTTCTATGTCATATCTAAGCATTTCACCGCTACATGACATATTCCGCTCACCTCCACGGTATTCAAGACAGATAGTATCAACGGCAGTTTCCGAGTTGAGCCCGGAGATTTCACCACTGACTTACCAACCCTCCTACGCACCCTTTAAACCCAGTGAATCC
+
FFFFFFFFFFFFFFFF:FFFFFFFFFFFFFFFFFFFFFFFFFFF:FFFFFFFFFFFFFFFFFFFFF:FFFFFFFFFFFFFFFFFFFFFFFFFFFFFFFFFFFFFF,FFFFFFFFFFFFFFFFFFFFF:FFFFFFFFFFFFFFFFFFFF:FFFFFFFFFFF:F:FFF:FFFFF:FFF:FFFFFFFFFFFFFFFFFFFFFFFFFFFFFFFFFF,F:F,FFFF:FFFFFFFFFFFFFFFFFFF::FFF:,F:F
@A00920:152:HGHKKDRXX:2:2101:14760:35102 2:N:0:AGGAGTGG+TAAGTTCC
GGACTACTAGGGTTTCTAATCCTGTTTGCTACCCACGCTTTCGCGCCTCAGCGTCAGGAAACGCCCAGTCTGCTGCCTTCGCCATGGGTGTTCCTCCTGATATCAACACATTTCACCGTTACACCAGGAATTCCACATACCTCTGCGTCCCTCCAGCCTGCCAGTATGCAAAGCAATTTCCGAGTTGAGCCCGGAGATTTCACTTGTGCACTTAACAGACCGCATACGCGCGCTTTACGCCCAGTGATTC
+
FFFFFFFFFFFFFFFFFFFFFFFFFFFFFFFFFF:FFFFFFFFFFFFFFFFFFFFFFFFFFFFFFFFFFFFFF:FFFFFFFFFFF:FFFFFFFFFFFFFFFFFFF:FFFFFFF,FFFF:FFFFFFFFFFFFFF:FFF,FFFFFFFF:FFFFFFFFFFFFFF:FFFFFFFFFFFFFFFF:FFF:F:FFFFFFFFFFF,FFF:FF:FF,FFF,FFFF,FFFFFFF,,FFFF:FF:FF,F,FFF:,FFFFF:F
@A00920:152:HGHKKDRXX:2:2101:30626:35211 2:N:0:AGGAGTGG+TAAGTTCC
GGACTACTGGGGTATCTAATCCTGTTTGCTCCCCACGCTTTCGCGCCTCAGCGTCAGAACCGGCCCAGTGGGCCGCCTTCGCCACAGGTATTCTTCCCGATCTCTACGCATTCCACCGCTACACCGGGAATTCTACCCACCTCTACCGGTCTCCAGATGAGCAGTTTCGGGAGCAGCCCCGGAGTTGAGCCCCGGGATTTCACTTCCGACTTGCACACCCGCCTGCGCGCGCTTTACGCCCAGTGATTCC
+
FFFFFFFFFFFFFFFFFFFFFF:FFFFFFFFFFFFFFFFFFFFFFFFFFFFFFFFFFFFFFFFFFFFFFFFFFFFFFFFFFFFFFFFFFFFFFFFFFFFFFFFFFFFFFFFFFFFFFFFFFFFFFFFFFFFF:FFFFFFFFFFFFFFFFFFFFFFFFFFFFFFF:FFFFFFFFFFFFFFFFFF:FFFFFFFFFFFFFFFFFFFFFFFFFFFFFFFFFFFFFFFFFFFFFFFF:F:FFFFFF,FF:F,F,F
@A00920:152:HGHKKDRXX:2:2101:29225:35790 2:N:0:AGGAGTGG+TAAGTTCC
GGACTACCAGGGTATCTAATCCCGTTCGCTCCCCTAGCTTTCGCGCCTCAGCGTCAAGAATGGGCCAGGTAGTCGCCTTCGCCACTGGTGTTCCTCCCGATATCTACGCATTTCACCACTACACCGGGAATTCCACTACCCTCTCCCACCTTCAAGCTGATCAGTTTCCGATGCAGTTTCCCAGTTGAGCCGGGAGATTTCACATCGGACTTGACCAGCCGCCTGCGCGCTCTTTCCGCCCAGTAAATCC
+
FFFFFFFFFFFFF:FFFFFFFFFFFFFFFFFFFFFFFFFFFFFFFFFFFFFFFFFFFFFFFFFFFFFFFFFFFFFFFFFFFFFFFFFFFFFFFFFFFFF:FFFFFFFFFFF,FFFFFFF:FFFFFFFF,,FFFFFFFFFFFFFFFFFFFFF,FFFFFFFFFFFF,FFFFFFFFFFFFFFFFFFFFFF:FFFFFFFFF,:FFFFF:FFFFF,FFFFFFFFFFFFFFFFFFFFFFFF,FFFF:FF:FFFFFF
@A00920:152:HGHKKDRXX:2:2101:26431:36088 2:N:0:AGGAGTGG+TAAGTTCC
GGACTACCGGGGTATCTAATCCTGTTCGCTCCCCACACTTTCGTGCCTCAACGTCAGTTATTGTCCAGAAAGCCGCCTTCGCCACTGGTGTTCCTCCTAATATCTACGCATTTCACCGCTCCACCCCGAGTTCCGCATGCCCCTGCACCCCTCGAGGACCGCAGTATCAGAGGCGCTTCTCCAGTTGGGCTGGAGGCTTTCACCCCTGACTTGCGAGCCCGCCTACGCGCCCTTTAAGCCCAGTGATTCC
+
FFFFFFFFFFFFFFFFFFFFFFFFFFFFFFFFFFFFFFFFFFF,FFFFFFFFFFFFFFF::FFFFFFFFFFFFFFFFFFFFFFFFFFFFFFFF:FFFFFFFFFFFFFFFFFFFFFFFFFFFFFFF:FFFFFFF:FFFF,FFFFF:FFF,FFFF:FF,FFFFFFFFFFFFFFFFFFFFFFFF:FFFFFFFFF:FFFFFFFFFF:,FFF:,FFF,,,F,FFFFFFF,FF,FFFFFFFFFFFFFFFFF:FFFF
@A00920:152:HGHKKDRXX:2:2101:1307:36323 2:N:0:AGGAGTGG+TAAGTTCC
GGACTACTAGGGTTTCTAATCCCGTTCGCTCCCCATGCTTTCGCATCTCAGCGTCAGGTCAGGCCCAGCGTGTCGCCTTCGCCACTGGTGTTCCTCCGCATCTCTACGCATTTCACCACTACACCCGGAATTCCACACGCCTCTACCTGCCTCTAGCCCCGCAGTTCGGTCACGTCCTCGCCCGGTTGAGCCGGGCGCTTTCACGCGCCACTTGCAGGACCCCCTACAAGCGCTTAACACCCAGTAAATC
+
FFFFFFFFFFFFFFFFFFFFFFFFFF:FFFFFFFFFFFFFFFF:FF:FFFFFFFFFF:FFFFFFFFFFF:FF:,FFFFFFFFFF,,FFF:FFFFFFF,,FF:FFFFFFFFF:FFFFF,FFFFFFF,FFFFFFF,FFF,:FFFF:FFF,,FFFF,:FF,:F,FFFF,,,:,F:F,:FFFF,FFFFFF,FFF:FFFFF,:F:,:FFFF,FF::F,FF:F:FFF:F,F,F,,:FF,FF,FF:FFFFF,FFF,F
@A00920:152:HGHKKDRXX:2:2102:29604:1157 2:N:0:AGGAGTGG+TAAGTTCC
GGACTACTGGGGTTTCTAATCCTGTTCGCTCCCCACGCTTTCGTGCCTCAGCGTCAATTCAGGTCCAGTGAGCTGCCTTCGCAATCGGTATTCTATGGCATATCTATGCATTTCACCGCTACATGCCACATTCTGCTCACCTCAACCTCATTCAAGCTCAGCAGTATCAAAGGCAATTCCACGGTTGAGCCGTAGCCTGTCACCCCTGACTTCCTAAGCCGCCTACGCACCCTTTAAACCCAGTATTTGC
+
:,FFFF::FF:FFF:FFFFFFFFFFFFFFF:FFF:FFFFFFFFFFFFF:FF:FFF:FFFFFFFFFF:FFFFFFF:FFFFFFFF:FF:FFF,FFF,FF:FFFFFF::FF,F:FFF:FFF:,:F,FFFFFF,F,,FF:FF,,FFFFFFFFF,F,:F,FFF:FF,,FF:FF:,FFF:FF,FFF,F:FFFF,F,:FF,FF,F:FF,F:,,,F,F:F,,F:,F::F:F,,,FF,F,,,F,,,:F:,,F::,,,,:
@A00920:152:HGHKKDRXX:2:2102:20085:1235 2:N:0:AGGAGTGG+TAAGTTCC
GGACTACTGGGGTTTCTAATCCTGTTTGCTCCCCACGCTTTCGTGCATGAGCGTCAGTGTCAGCCCAGAGACCTGCCTTCGCCATCGGTATTCCTCCCGATATCTACGCATTTCACTGCTACACCGGGAATTCCAGTCTCCTCTGCCGCACTCAAGCCTTGCAGTCCCAAATGCCATTCCCAGGTTGAGCCCGGGGATTTCACATCTGGCTTACAAAACCGCCTGCGCACGCTTTACGCCCAGTAATTCC
+
FFFFFFFFFFFFFFFFFFFFFFFFFFFFFFFFFFFFFFFFFFFFFFFFFFFFFFFFFFFFFFFFFFFFFFFFFFFFFFFFFF:FFFFFF,FFFFFFFFFF:FFF,FFFF::FFFFFFFFFFFFFFFFFFFFFFFFFFFFFFFFFFFFFFFFFFF:FFFFFF:FFFFFF,:FFFFFFFFFFFFFFFFFFFFFFF:FFFFFFFFFFFFFFFFFFFFFFFFFFFFFFFFFFFFFFFFF,FFFFFFFF:FFFFF
@A00920:152:HGHKKDRXX:2:2102:24903:2315 2:N:0:AGGAGTGG+TAAGTTCC
GGACTACTCGGGTATCTAATCCCGTTCGCTCCCCACGCTTTCGTCCATCAGCGTCAGTCCATGGTTAGTGACCTGCCTTCGCAATCGGTGTTCTATGTAATATCTATGCATTTCACCGCTACACTACATATTCCGGCCACTTCACCATAACTCAAGACAACCAGTATCAAAGGCAGTGCTACGGTTGAGCCGCACCATTTCACCCCTGACTTAATTGCCCGCCTGCGGACCCTTTAAACCCAATGATTCC
+
:FFFFFF:FFFFFFFFF:FFFFFFFFFFFFFFFFFFFFFFFFFFFFFFFFFFFFFFFFFFFFFFFF:FFFFFFFFFFFFF:F:FFFFFFFFFFFFFFFF:FFFF:FFFFFFFFFFFFFFFFFFFF,FFFFFF:FFFFFFFF:FFFFFFFFFF:FFFFFF:F:FFFFFFF,:FFFFF:FFFFF:FFFF:FFFFFFFFFFFFFF:FFFFFFFF:FFFFFF:FFFFFFFFF:::F,F,FFFFFFFFFF,FFFF
@A00920:152:HGHKKDRXX:2:2102:12635:2425 2:N:0:AGGAGTGG+TAAGTTCC
GGACTACCAGGGTTTCTAATCCTGTTTGCTCCCCACGCTTTCGCACCTCAGCGTCAATACTTGTCCAGCGAGTCGCCTTCGCCACTGGTGTTCTTCCGAATATCTACGAATTTCACCTCTACACTCGGAATTCCACTCGCCTCTCCAAGATTCTAGCACCGCAGTTTCAAGGGCAGTTCCGGGGTTGAGCCCCGGGATTTCACCCCTGACTTGCAGCGCCGCCTACGTGCGCTTTACGCCCAGTATTTCC
+
FFFFFFFFFFFFFFFFFF:FFFFFFFFFFFFFFFFFFFFFFFFFFFFFFFFFFFFFFFFFFFFFFFFFFFFFFFFFFFFFFFF,FFFFFFFFFFFFFFFFFFFFFF:FFFFFFFFFFFFFFFFFFFFFFFFFFFFFFFFFFFFFFFFFFFFFFFFFFFFFFFFFFF:FFFFFFFFFFFFFFFFFFFFFFFFFFFFFFFFFFFFFFFFFFFFFF:FFFFFFFFFF:FFFFFFFF,FFF:FFFFFFFF:F,F
@A00920:152:HGHKKDRXX:2:2102:9995:2519 2:N:0:AGGAGTGG+TAAGTTCC
GGACTACTGGGGTATCTAATCCTGTTTGCTCCCCACGCTTTCGCACCTCAGCGTCAGAACCGGGCCAGTGAGCCGCCTTCGCCACTGGTGTTCTTCCGAATATCTACGAATTTCACCTCTACACTCGGAATTCCACTCACCTCTCCCGGTCTCAAGACATCCAGTATCGAAGGCAATTCTTGGGTTGAGCCCAAGGCTTTCACCCCCGACTTAAATGTCCGCCTACGTGCGCTTTACGCCCAGTAATTCC
+
FFFFFFFFFFFFF:FFFFFFFFFF::FFFFFFFFFFFFFFFFFFFFFFFFFFFFFFFFFFFFFFF:FFFFFFFFFFFFFFFFFFFFFFFF:FFFFFFFFFFFFFFFFFFFFFFFFFFFFFFFFFFF:FFFFFFFFFFFF:FFFFFFFFFFFFFFFFFFFFFFFFF:FFFFFFFF:FFFFF:FFFFFFFFFFFFFFFF:FFFFFFFFFF,FFFFFFF,FFFFFFFFFFFFFFFFFFFFFFFFFFF,,F,,F
@A00920:152:HGHKKDRXX:2:2102:25455:2738 2:N:0:AGGAGTGG+TAAGTTCC
GGACTACTGGGGTTTCTAATCCGGTTTGCTCCCCACACTTTCGCGCCTCAGCGTCACGTGTTGTCCAGCGAGCTGCCTTCGCAATGGGTGTTCCTACCAGTATCTACGCATTCCACCGCTACACTGGTAATTCCACTCGCCTCTCCAACCGTCAAGCCTGCCAGTATCCAACGCAATGCTGGGGTTGAGCCCCAGTCTTTAACATCGGACTTAACAAACCGCCTACGCGCCCTTTACGCCCAGTGATTCC
+
FFFFFFFF:FFFFFFFFFFFFFFFFFFFFFFFFFFFFFFFFFFFFFFFFFFFFFFFFFFFFFFFFFFFFFFFFFFFFFFFFFFFFFFFFFFFFFFFFFFFFFFFFFFFFFFFFFFFFFFFFFFFFFFFFFFFFFFFFFFFFFFFFFFFFF:FFFFFFFFFFF,FFFFFFFFFFFFFFFFFFFFFFFFFFFFFFFFFFF:FFFFF:FFFFFFFFFFFFFFFFFFFFFFFFFFFFFFFFFFFFFFFFFFFFF
@A00920:152:HGHKKDRXX:2:2102:28592:4069 2:N:0:AGGAGTGG+TAAGTTCC
GGACTACAGGGGTTTCTAATCCTGTTTGATCCCCACACTTTCGTGCCTAAGCGTCAGTTAAAGCTTAGTTAGCTGCCTTCGCTATCGGTGTTCTTGACGATATCTAAGCATTTCACCGCTACACCGTCAATTCCGCCAACCTCAACTTTAATCAAGTCATACATTATCAATGCCTCCCTCACGGTTAAGCCGGGATATTTCAGCACTGAATTATACAACCGCCTACGCACCCTTTAAACCCAATAAATCC
+
FFFFFFFFFFF,,F,::FFFF,:,FFF:F,FFF,FFF,FF,F:FFFF,,:,:,,F::,,FFFFF:,:,:FFFFFFF,F,:,FF:FFF,,,F,FF,F,::,,,,,,:F:FFF:F,,F:,,FF:,,:FF:,,F,F,F::FFF::,:,FFFF,,,F:,,:,FFF,,,,F:,FFF:F,,:FFFF,FFFFFF,FFFFFF,::FF:,FFF:,:,,F,,:FFF:FFF:F,,F:,:,,F,FF,:,F,,,,FFFFF,F,
@A00920:152:HGHKKDRXX:2:2102:31521:5040 2:N:0:AGGAGTGG+TAAGTTCC
GGACTACTGGGGTATCTAATCCGGTTTGCTCCCCACGCTTTCGCGCCTCAGCGTCAGGTTGCCCCCAGAGAGTCGCTTTCGCCACAGGTGTTCCTCCCCATATCTACGCATTCCACCACTACACCGGGAATTCCACACACCTCTGAGCCCCTCAAGACCCGCAGTATCAGGGGACCTCTCACAGTTGAGCCGTGAGATTTCACCCCATACTTTACAGTCCGCCTGCGCGCGCTTTACGCCCAGTAAATCC
+
:FFFFFF:FF,FFFFF:FFFFFFFFFFFFFFFFFFFFFFF:FFF:FFFFF:FFFFFFF:FF:F,FFFFFFFFFFFFFFF:,FFF:::FFFFF,:,:FF,F:F,F,FF,FF,FF:FFFF:,::F:,,:FFF,F,FFF,:,FF,F,:F,:FFFF,FF,FFF,,F,,FF:,,::FFF:,,F,FF:F,,:,FF:::,FF:,FFFFF,FFFF,FF,,,,FF,:,F,FF,,,:F,FFF,FF,:FFF:F::F::,,:
@A00920:152:HGHKKDRXX:2:2102:2781:5400 2:N:0:AGGAGTGG+TAAGTTCC
GGACTACAGGGGTTTCTAATCCTGTTTGCTCCCCACGCTTTCGCACCTCAGCGTCAGTACCGGGCCAGTGAGCCGCCTTCGCCACTGGTGTTCTTGCGAATATCTACGAATTTCACCTCTACACTCGCAGTTCCACTCACCTCTCCCGGACTCAAGACCCTCAGTATCAAAGGCAGTTCTGGAGTTGAGCTCCAGGATTTCACCCCTGACTTAAAGATCCGCCTACGTGCGCTTTACGCCCAGTGATTCC
+
FF:FFFFFFFFFFFFFFFFFFFFFFFFFFFFFFFFFFFFFFFFFFFFFFFFFFFFF,,F::FFFFFFFFFFFFFFFFFFFFFFFFFFFFFFFFFFFFFFFF:FFFFFFFFFFFFFFFFFFFFF:FFFFFFFFFFFFF:FFF:FFFF:F:F:FFFFFF:F:FFFFFFFFFFFFFFF,FFF:FFFFFFFFFF:FF,FFFFFFFFFF:FF,FFFF,FF::FFFFFFF:FFF::FF,FFFFFFFFFFFFF,FFF
@A00920:152:HGHKKDRXX:2:2102:21766:5462 2:N:0:AGGAGTGG+TAAGTTCC
GGACTACTAGGGTATCTAATCCTGTTTGCTCCCCACGCTTTCGCGCCTCAGCGTCAGAAAACCCCCAGAGAGCCGCTTTCGCCACTGGTGTTCCTCCCGATATCTACGCATTCCACCACTACACCGGGAATTCCACTCTCCTCTAGGTGTCTCAAGACGGGCAGTATCCAAGGGCATCTCCCAGTTGAGCCGGGAGCTTTCACCTCAGACTTACCAGTCCGCCTGCGCGCGCTTTACGCCCAGAGAATAC
+
FFFFFFFF,FFFFFFFFFFFFFFFFF:FFFFFFFFFFFFFFFF,FFFFFFFFFFFFFF:,:FFFFFFFF:F,:FFF,FFFFFF:F:F:FFFFFFFFF,:FF:FFFFFFFFFFFFFFFFFFFFFF,FFFFFFFFFF:F,:F:FFFFFF:F:FFFFFFFFFF,F:FFFFF:F,F,FF,FFF:,FF:F:,F:F:,FFFF,FFF,F,:FFF,FFF:FFFF,FFF,F,,:,,,,:,FFFFFF:FFFF,,:FF,F:
@A00920:152:HGHKKDRXX:2:2102:24569:6120 2:N:0:AGGAGTGG+TAAGTTCC
GGACTACTGGGGTTTCTAATCCTGTTTGATCCCCACACTTTCGTGCCTCAGCGTCAGTTGAAGACTAGTAAGCTGTCTACACTATCGGTGTTCTTGACGATATCTAAGCATTTCACCGCTACACCGGCAATTCCGCCTACCTCGACTCCACTCAAGCCATGCAGTATCAAAGCCACCCTCCCGGTTAAGCCGCGATATTTCAGCACTGCCTTACAAGGCCGCCTACGCACCCTTTAAACCCCATAAATCC
+
FFFFFFF,:FFFFFFFFFFFFFFFFFFFFFFFFFFFFFFFFFFFFFFFFFFFFFFFFF:FF,F,F::FFFFFFFF:FFFF:F,F,FFFFF:FFFFFF,,:FFFFFF,FFFFFFF:FFFFFFFFFFF,:F,FF:FFF,:FFF:F,F:FFFFFFFF:FFF,:FFF:FF,FFF,:FFF::F,F,,FFF:FFF:F,,F,FFFFFFF,,,FF:,FFFFFF:,,FFF,FF,,:F::FFF,FF:FFF:F:F,F:F::
@A00920:152:HGHKKDRXX:2:2102:27724:7044 2:N:0:AGGAGTGG+TAAGTTCC
GGACTACTGGGGTTTCTAATCCTGTTTGCTCCCCACGCTTTCGTGCCTCAGTGTCAGTGCTGGTCCAGGTGGCCGCCTTCGCCACAGATGTTCCTCCCGATCTCTACGCATTTCACTGCTACACCGGGAATTCCACCACCCTCTACCGCACTCTAGTCCGCCAGTATCCACCGCCATTCCCAGGTTGAGCCCGGGGCTTTCACGGCAGACTTAACGAACCACCTACGCACGCTTTACGCCCAGTAATTCC
+
FFFFFFFFFFFFFFFFFFFFFFFFFFFFFFFFFFFFFFFFFFFFFFFFFFFFFFFFF:FFFFF:FFFFFFFFFFFFFFFFFFFFFF,F:FFFFFFFFFFFFFFFFFFFFFFFFFFFFFF:FFFFFFFFFFF:FFFFFFFFFFFFFFFFFFFFFFFF:::FFFFFFFFFFFFFFFFFFFFFFFFFFFFFFFFFFFFFFF:FFFFFFFFFFFFFFFFFF:FFFF:::FFFF:FF,FFF,FF:::FFFF,:,F
@A00920:152:HGHKKDRXX:2:2102:16740:7498 2:N:0:AGGAGTGG+TAAGTTCC
GGACTACTGGGGTATCTAATCCCTTTTGCTCCCCCGGCCTTCGAGCCTCAGCGTCAGATGTTGTCCAGTAGCTCGCCTTCGCCACGAGTGTTCCTCTCGATATCCACGCATTTCACTGCTACACCTGGAATTCCGCATCCCTCTCCCGGATTCAAGCCTGCCAGTATCGGACGCAGTTCCCGGGTTGAGCCCGGGGATTTCTCGTTCGACTTAACAGGCCGCCTACGCGCCCTTTACGCCCAGTAATTCC
+
,,FFF:FFFFFF::FFFFFF:FFF:FF:FF,FF,FF,FFF:F,FF:FFF:FFF:F::FFFF::FFFFFFFF:FFFF:::FFF:FFFFFFFFF,FFFFFFFFFFFF:FFFFF:FFFFFFFF:FF,FFFFFF:F,F:FFFF:F:FFFFFFFFF,FF:FFF:FFFF:FFFFFFFFFFFFFFF,FFFFFFFFF:,,:FFFFFFFF,FF,FF,F:FFF,F:FFFF,,:FFFF,F,F:FFFFFF,F:,,,F:,FFF
@A00920:152:HGHKKDRXX:2:2102:19642:7889 2:N:0:AGGAGTGG+TAAGTTCC
GGACTACCCGGGTTTCTAATCCTGTTTGCTCCCCACGCTTTCGTGCATGAGCGTCAGTGCAGGCCCAGGGGATTGCCTTCGCCATCGGTGTTCCTCCGCATATCTACGCATTTCACTGCTACACGCGGAATTCCATCCCCCTCTGCCGCACTCCAGCGATGCAGTCACAAATGCAGTTCCCAGGTTAAGCCCGGGGATTTCACACCTGTCTTACATCACCGCCTGCGCACGCTTTACGCCCAGTAATTCC
+
FFFFFFFFFFFFFFFFFFFF:FFFFFFFFFFFFFFFFFFFF::FFFFFFFFF:FFF:,FFFFFFFFFFFFFFFFFFFFFFFF::FFFFFFFFFFFFF:FFFFFFFFFFFFFFFF:FFFFFFFFFFFFFFFFFFFFFFFFFFFFFFFFFFFFF:F,FFFFFFFFFF,FFFFFFF,FFFFF:FFFFFFFFFF,:FFFFFFFFF:FFFFFFF:FF::FFFF,FFFFFFFF:FFFF,FFF,FFFFFF,FF:FF,
@A00920:152:HGHKKDRXX:2:2102:31991:8516 2:N:0:AGGAGTGG+TAAGTTCC
GGACTACTCGGGTTTCTAATCCTGTTTGCTCCCCACGCTTTCGCGCCTCAGCGTCAGTTCCGGTCCAGTGAGCCGCCTTCGCCACTGGTGTTCCTCCCAATATCTACGCATTTCACCGCTACACTGGGAATTCCACTCACCTCTCCCGGTCTCAAGCCTCACAGTCTGACAGGCAGTTCCTCGGTTAAGCCGAGGGCTTTCACCCGTCACTTGCAAAGCCGCCTACGCGCCCTTTACGCCCAATAATTCC
+
:FFFFFFFFFFFFFFFFFFFFFFFF:FFFFFFFFFFFFFFFFFFFFFFFFFFFFFFFFF,FFFFFFFFFFFFFFFFFFFFFFFFFFFFFFFFFFF:FFFFFFFFFFFFFFFFFFFFFFFFFFFFFFFFF:FFFFFFFFFFFFFF:FFFFFFFFFFFFF:F:FFFFFFFFFFFFF,FFFFFFFFFFFFFFFFFFFFFFFFFFFFF:,F::FFF:FFFF,FFFFFFFFFFFFF:FFFFFFFFFFFFFFFFFF
@A00920:152:HGHKKDRXX:2:2102:16776:8719 2:N:0:AGGAGTGG+TAAGTTCC
GGACTACTGGGGTTTCTAATCCTGTTTGATCCCCACACTTTCGTGCCTCAGCGTCAGTTGAAGTCTAGTAAGCTGTCTACACTATCGGTGTTCTTGACGATATCTAAGCATTTCACCGCTACACCGTCAATTCCGCCTACCTCGACTCCACTCAAGCCCATCAGTATCAATGCCACCCTCCCGGTTAAGCCGGGATATTTCAGCACTGACTTAATAGGCCGCCTACGCACCCTTTAAACCCAATAAATCC
+
FFFFFFFFFFFFFFFFF:FFFFFFFFFFFFFFFFFFFFFFFFFFFFFFFFFFFFF:FFFF,FFFFFFFFFFFFFFFFFFFFFFF:FFFFFFFFFFFFFFFFFFFFFF:FFFFFFFFFFFF:FFFFFFFF:FFFFFFFFFFFFFFFFF,FFFFFFFFFFFFFFFFFFF,FFFFFFFF:FFFFFFFFFFFFFFFFFF:FFFFF:FFFF:FFFFF:F:FFFFFFFFFFFFFFFFFFFF:,FF,FFFFFFFFF:
@A00920:152:HGHKKDRXX:2:2102:16179:9126 2:N:0:AGGAGTGG+TAAGTTCC
GGACTACTCGGGTTTCTAATCCTGTTTGCTCCCCACGCTTTCGCGCCTCAGCGTCAGTTGTGGTCCAGTTGGCCGCCTTCGCCACCGGTGTTCTTCCCAATATCTACGAATTTCACCTCTACACTGGGAATTCCACCAACCTCTCCCACACTCGAGCTCCGCCGTATCGGATGCCGTTCCCAGGTTGAGCCCAGGCCTTTCACATCCGACGATCAGAGCCGCCTACGCGCCCTTTACGCCCAGTAATTCC
+
FFF,F,FFF,FFFFF:FFFFFFFF,FF,F::FF,:F,FFFF:FFFFFFFF,FFFFF,:FFFFFFFFFFFFF:FF:FF,F:FF:FFF,FFFFF,F,:F,:F,FFF,F:,FFFFFFF,FF:FFFFFFFFFFF::FFFFFFF,FFFFFFFFFF::FFFFFFFF:FF,:FFFFF:FFFFFFFF,FFF,:FFF:FF,FFF,F:FFFFFFFF::F:FFF:FFFF,F,,FFFF,FF,F::FFFF,FF::F,::FFF,
@A00920:152:HGHKKDRXX:2:2102:31141:9204 2:N:0:AGGAGTGG+TAAGTTCC
GGACTACAGGGGTTTCTAATCCTGTTTGCTCCCCACGCTTTCGCGCTGTAGCGTCAGTTGCGGGCCAGGTGGCCGCCTTCGCCACCGGTGTTCCTCCCAATATCTACGAATTTCACCTCTACACTGGGAATTCCACCACCCTCTCCCGAACTCAAGCCTGGCAGTCTGAAGCGCCGTTCCCGGGTTGAGCCCAGGCCTTTCACGCCTCACTCGCCAAGCCGCCTGCGCGCGCTTTACGCCCAATAAATCC
+
FFFFFFFFFFFFF:FFFFFFFFFFFFFFFFFFFFFFFFFFFFF,FF:FFFFFFFFFFFF:,FF:FFFFFFFFF,FFFFFFFFFFFFFFFFFFFFFFFFFF:FFFFFFFF:FFFFFF,FFFFFFFFFFFFFFFFFFF,FFFFFFFFFF,FF:FFFFF:FFFFFFFFFF:FF::FF,FFFFFF,FFFFFFFFFF:FFFFFFFFFF:,FFFFFFFF:FFF:FFFFFFFFFF:FFFFFFFFFFFF:FFFFFFFF
@A00920:152:HGHKKDRXX:2:2102:12364:9408 2:N:0:AGGAGTGG+TAAGTTCC
GGACTACCCGGGTTTCTAATCCTGTTTGCTACCCACGCTTTCGCGCATCAGCGTCAGTACCGGTCCAGGTAGCCGCCTTCGCCACTGGTGTTCCTCCCAATATCTACGCATTTCACCGCTACACTGGGAATTCCGCTACCCCCTCCCGGCCTCAAGCCAAACAGTTTCAAAGGCAGTTCCTCAGTTGAGCCGAGGGATTTCACCTTTGACTTGTCAGGCCGCCTACGCGCCCTTTACGCCCAATAATTCC
+
FFFFFFFFFFFFFFFFFFFFFFFFFFFFFFFFFFFFFFFFFFFFFFFFFFFFFFFFF:FFFFFFFFFFFF,FFFFFFFFFFFFFFFFFFFFFFFFFFFFFFFFFFFFFF:FFFFFFFFFF:FFFFFFFFFFFFFFFFFFFFFFFFFFFFFFFFFFFFFFFFFFFF:,FFFFFFF:FFFFF::FFFF:FFFF:FF:FFFFFFFF::,FF:FFF:FFFF,FFFFFFFFFF:FFFF:FFFFFFFFF:FF,FFF
@A00920:152:HGHKKDRXX:2:2102:15799:9627 2:N:0:AGGAGTGG+TAAGTTCC
GGACTACCCGGGTATCTAATCCTGTTTGCTCCCCACGCTGTCGTGCCTCAGCGTCAGTGCCGGTCCAGATAGCCGCCTTCGCCACCGGTGTTCTTCCCAATATCTACGAATTTCACCTCTACACTGGGAATTCCGCTATCCTCTCCCGGACTCGAGCAATCCAGTATCAAGCGCACCTCCCAGGTTGAGCCCGGGGCTTTCACGCCTGACTTGGATCGCCGCCTACGCACCCTTTACGCCCAGTAATTCC
+
FFFFFFFFFFFFFFFFFFFFFFFFFFFFFFFFFFFFFFFFFFFFFFFFFFFFFFF:FFFFFFFFFFFFFFFFFFFFFFFFFFFFFFFFFFFFFFFFFFFFFFFFF,FFFFFFFFFFFFFF:FFFF:FFFFFFFFFFFFFFF:FFFFFFFFFFF:FFFFFFFFFFFFFFFFFFFF:FFFFFF:,FFFFFFFFFFFFFFFFFFFF,FFFF:FFFFFFFF:FFFFF:FFFFFFFFF:F:FFFFFFFFFFFFFF
@A00920:152:HGHKKDRXX:2:2102:28980:9846 2:N:0:AGGAGTGG+TAAGTTCC
GGACTACACGGGTTTCTAATCCTGTTTGCTCCCCACGCTTTCGCGCCTCAGCGTCAGAAATGGTCCAGTTGGCCGCCTTCGCCACCGGTGTTCTTCCCAATATCTACGAATTTCACCTCTACACTCGGAATTCCACTTACCTCTTCCATACTCGAGACACCCAGTATCAAAGGCAGTTCCGGAGTTGAGCTCCGGGATTTCACCCCTGACTTAAATGTCCGCCTACGTGCGCTTTACGCCCAGTAATTCC
+
FFFFFFFFFFFFFFFFFFFFFFFFFFFFFFFFFFFFFFFFFFFFFFFFFFFFFFFFFFFFFFFFFF:FFFFFFFFFFFFFFFFFFFFFFFFFFFFFFFFFFFFFFFFFFFFFFFFFFFFFFFFFFFFFFFFFFFFF:FFFFFFFFFFFFFFFFFFFFFFFFFFFFFFFFFFFFFFF,FFFFFF:FFFFFFFFFFFFFFFFFFFFFFFFFFF:FFFFFFF:FFFF:FFFFFFFFF:FFFFFFFFFFFFFFF
@A00920:152:HGHKKDRXX:2:2102:7419:10394 2:N:0:AGGAGTGG+TAAGTTCC
GGACTACTCGGGTTTCTAATCCCGTTTGCTCCCCACGCTTTCGTGCATGAGCGTCAGGACAGGCCCAGGGAACCGCCTTCGCCTACGGCATTCCTGTCGATATCTACGCATTTCACCGCTCCACCGACAGTTCTCTACCCCCCTACCTGCCTCAAGACCAACGGTTAGCCCAGCCATTCCCCGGTTGAGCCCGGCCATTTCACAGGACGCCTGAAGCTCCCCCTGCGCACGCATTAACCCCACTGAAACC
+
FFFFFFF::F:F:,FF:F,FFF,:FF,FFF,FFFF,FF,FFF:,FFF,:FFFFFFFF:F,,,FFFFF:,::FF::FFFFFFFF:,::F,FFFFF,:FF,F:FFFFF:FFF:F::FF,:FF:FFFF:FFF,F:::,FF,F:F:F:FF,F::::FFF:F::F::,:,,,FFF:,:::F,F,:,::,:F,::F:,:F,::,,,::F,::,F:,:F:F:F,FFFF::,F,FF,F,FF,,F:,:::,,,FFF,,F
@A00920:152:HGHKKDRXX:2:2102:31494:11005 2:N:0:AGGAGTGG+TAAGTTCC
GGACTACACGGGTTTCTAATCCCGTTCGCTCCCCTAGCTTTCGCGGCTCAGCGTCATGAGCAGCCCAGGGCGCCGCCTTCGCCTCTGGTGTTCCTCCGGATCTCTACGCATTTCACCACTCCACCCGGAATTCCACGCCCCTCTACTGACATCCAGCTGACCAGTTTCGAAAGGACTCTCCCAGTTGAGCCGGGAGCTTTCACGTCCGACGTCGACAACCGCCTTCCCGCGCTTTAAGCCCAGTAAAACC
+
FFFFFFFFF,FFFFFFFFFFFFFFFF,FFFFFFF:F,FFFFFFFF:FFFFFFF:FF,F,:F:FFFFFFF::,FFFFFFFFFFF,F,FFFFFFF,FFF,FFFF,F:FFF,FFF,FFFFFF:,FFFF:FFFFFFFFF,:FFFFFFFFFF:,,,FF,F:,,F:FFFFFFFF,:F,F:,,F,F,F,,:F::F,F,FF,,:F,FF,:,F:,F,F:,,,,FF,FFF,FF:,FF,,:FF,FF::,,FF:F,:F:F,F
@A00920:152:HGHKKDRXX:2:2102:18439:11068 2:N:0:AGGAGTGG+TAAGTTCC
GGACTACAGGGGTATCTAATCCCGTTCGCTCCCCTAGCTTTCGCGGCTCAGCGTCAGGTGCAGCCCAGGGCGCCGCCTTCGCCTCTGGTGTTCCTCCGGATCTCTACGCATTTCACCACTCCACCCGGAATTCCACGCCCCTCTACTGCCCTCTAGCGGCCCAGTTTCGAACGACCTCTCCCAGTTGAGCCGGGAGCTTTCACGTCCGACTTGGACCACCGCCTGCCCGCGCTTTACGCCCAGTAAATCC
+
FFFFFFFFFFFFF,FF:FFFFFFFFFFFFF:FFFFF:FFFFFF:FFFFFFFFFFFFFFFFFFFFFF:FFFFFFFFFFFFFFF,:FFFFFFFFFFFFF:FFFFFFFFFFFFFFFFFFFFFFFFFFFFFF,FFFFFFFFFFFFFFFFFF:FFF:FFFF:FFFFFF:FFFFF::FFFFFF:FFFFFFFFF:FFFFF,,F:FFFF:FFF:F:,FF:FFFFFFFFFFFFFFFFF,F:FFFFFFFFFFFFF,FFFF
@A00920:152:HGHKKDRXX:2:2102:8106:11710 2:N:0:AGGAGTGG+TAAGTTCC
GGACTACACGGGTATCTAATCCTGTTCGCTCCCCACGCTTTCGTGCCTCAGCGTCAATCAAGACCCAGTTAGCTGCCTTCGCAATCGGTATTCCACGACATATCTATGCATTTCACCGCTACATGTCGCATTCCACTAACCTCTATCTGATTCAAGTTACACAGTTTCAAAGGCCATCTCACAGTTGAGCTGTGACCTTTCACCTCTGACTTACATAACCGCCTACGCACCCTTTAAACCCAGTGAATCC
+
FFFFFFFFFFFF::FF:FFFFFFFF:FFFFFFFFFFFFFFFFFFFFFFFFFFFFFFFFFFFFFFFFFFFF:FFFFFFFFFFFFFFFFFFFFFFFFFFFFFF,FFF:FFFFFFFFFFFFFFFFF:FFFFFFFFFFFF::,FFFFFF:FFFFFFFFFF:FFFFFFFF:FFFF,,FFFFFFFFFFFF,F:FF:F:FFFFFFFFFFFFFFFFFFFFFFFFF,FFFFFFFFF:F:FFF,:FFFFFFFFFFFFFFF
@A00920:152:HGHKKDRXX:2:2102:18738:13307 2:N:0:AGGAGTGG+TAAGTTCC
GGACTACTAGGGTTTCTAATCCTGTTTGCTCCCCACGCTTTCGCACCTCAGCGTCAGTACCGGGCCAGTGAGCCGCCTTCGCCACTGGTGTTCTTGCGAATATCTACGAATTTCACCTCTACACTCGCAGTTCCACTCACCTCTCCCGGACTCAAGATCGCCAGTATCAAAGGCAGTTCTGGAGTTGAGCTCCAGGATTTCACCCCTGACTTAACAATCCGCCTACGTGCGCTTTACGCCCAGTGATTCC
+
FFFF,FFFFFFFFFFFFFFFFFFF:,FFFFFFFFFFFFFFFFFFFFFFF:FFFFFFFFFFFFFFFF:FFFFF:F:FFFFFFFFFFF:F,FF:FFFFFFFFF,F:F,FFFFF:FFFFFFFF:FFFFFFF::FFF:FFFFFF,F,F:FFFFFFFFFF,FFFFFFFF,FFFFFF:FFFFFFFFF::,FFF:FFFFFFFFFFFFFFFFFFFF,FF:FFF,:,F,FFFFFF,FFFFFF,FFF,FFF:F:FFFFFF
@A00920:152:HGHKKDRXX:2:2102:24948:14794 2:N:0:AGGAGTGG+TAAGTTCC
GGACTACTCGGGTTTCTAATCCTGTTTGCTCCCCACGCTTTCGCACCTCAGCGTCAACAGTCGTCCAGTAAGTCGCCTTCGCCACTGGTGTTCTTCCGAATATCTACGAATTTCACCTCTACACTCGGAATTCCACTCACCTCTCCTGGATTCAAGCGATGCAGTCTTAAAGGCCATTCCGGAGTTGAGCTCCGGGCTTTCACATCTAACTTACAAAGCCGCCTACGTGCGCTTTACGCCCAGTAATTCC
+
FFFFFFFFFF:FFFFFFFFFFF:FFFFFFFFFFFFFFFFFFFFFFFFF:FFFFFFFFF,:,FFFFFFF:FF:FFFFFFFFFFFFFFFFFFFFFFFFF,FFFFFFFFFF:FFFFF,FFFFFFFFFFFFFFFFFFFFFFFFFFFFF,FFF,F,FFFFFFFF,:FFFFFFFF,FFF,,FFF:FFFFFFFFFFFFFFFFFFFFFFFF,:FFF:FFFFFF,FFFFFFFFFFF,FFFFFFFF::FFFFFFFFFFFF
@A00920:152:HGHKKDRXX:2:2102:17173:15233 2:N:0:AGGAGTGG+TAAGTTCC
GGACTACTAGGGTTTCTAATCCCGTTTGCTCCCCACGCTTTCGTGCCTTAGTGTCAGGAACGAGCCAGTAACCTGCCTACGCCATCGGTATTCCTCCTTATATCTACGGATTTCACTCCTACACAAGGAATTCTAGTTACCTCTCTCGTCCTCTAGCTTAGCAGTTTCTATAATGTGTATGAGGTTGAGCCTCACGCTTTCACTACAGACTTACTATGCCACCTACGCAACTCTTTACGCCCAGTAATTC
+
FFFFFFFFFFFFFFFFFFFFFFFFFFFFFFFFFFFFFFFFFFFFFFFFFFFFFFFFFFFFFFFFFFFFFFFFFFFFFFFFFFFFFFFFF:FFFFFFFF:FFFFFFFFFFFFFFFFFFFFFFFFFFFFFFFFFFFFFFFFFFFFFFFFFFFFFFFFFFFFFFFFFFFFFF,FFF:FFFFFFFF:FFFFFFFFFFFFFFFFFFFFFFFFFFFFFFFFFFFFFFFFFFFFFFFF,FFFFFFFFFFFFF:FF,F
@A00920:152:HGHKKDRXX:2:2102:9579:16110 2:N:0:AGGAGTGG+TAAGTTCC
GGACTACAGGGGTTTCTAATCCTGTTTGCTACCCACGCTTTCGCGTCTCAGTGTCAGTGATCGTCCAGTCGGCCGCCTTCGCCACAGGTGTTCCTCCCGATATCTACGAATTTCACCTCTACACCGGGAATTCCGCCGACCCCTCCGATACTCAAGCGAAACAGTATCGAATGCACTTCCTTGGTTAAGCCAAGGGATTTCACACCCGACTTATCTCGCCACCTACACGCGCTTTACGCCCAGTAATTCC
+
FFFFFFFFFFFFFFFFFFFFFFFFFFFFFFFFFFFFFFFFFFFFFFFFFFFFFFFFFFFFFFFFFFFFFFFFFFFFFFFFFFFFFFFFFFFFFFFFFFF,FFFFFFFF,:FFFFFFFFF,:FFFFFFFFFFFFFFFFFFFFFFFFFFFFFF:FFFFFFFFFFFFFFFFFFFFFFFFFFFFFFFFFFFFFFFFFFFFFFFFFFFFFFFFFFFFFFFFFFFFFFFFFFFFFFFFFFF,:FFFFFFFFFFFFF
@A00920:152:HGHKKDRXX:2:2102:29369:16407 2:N:0:AGGAGTGG+TAAGTTCC
GGACTATCGGGTTTCTAATCCCGTTCGCTCCCCTAGCTTTCGCGGCTCAGCGTCAGGTGCAGCCCAGGGCGCCGCCTTCGCCTCTGGTGTTCCTCCGGATCTCTACGCATTTCACCACTACACCCGGAATTCCACACGCCTCTACCTGCCTCTAGCCCCGCAGTTCGGTCACGTCCTCGCCCGGTTGAGCCGGGCGCTTTCACGCGCCACTTGCAGGACCGCCTACACGCGCTTTACACCCCGTAAATCC
+
FFFFFFFFFFFFF:FFFFFFFFFFFFFFFFFFFFFFFF:FFFFFFFFFFFFFFFFF:FFFFFFFFFFFFFFFFFFF:FFFF,FFFFFFFFFFFFFFFF:FFFFFFFFF:FFFF,FFFFFFF:FFFFFFFF,F::FFFFF:FFFFFFFFFFFFFFFFFFFFFFFF,FFFFFFFFFFFFFFFFF,F:FFFFFFF:FFFFF:FFFFFFFFF,FFFFFFFFFFFFFFF,:FF:FF:FFF:F:FFF,F,FFFFFF
@A00920:152:HGHKKDRXX:2:2102:26359:18208 2:N:0:AGGAGTGG+TAAGTTCC
GGACTACTGGGGTTTCTAATCCCGTTCGCTCCCCATGCTTTCGCGTCTGAGCGTCAGGCCAGGCCCAGCGTGCCGCCTTCGCCACTGGTGTTCCTCCGGATCTCTACGCATTTCACCACTACACCCGGAATTCCACACGCCTCTACCTGCCTCAAGCCCCGCAGTTTCGCACGACCTCGCCCGGTTGAGCCGGGCGCTTTCACGCACGACTTGCGCGGCCGCCTGCACGCGCTTTACACCCAGTAAATCC
+
FFF:FFFFFFFF:FFF:FFFFFFFFFFFFFFFFFF::F:FFFFFFFFFFFFFFFFFFFFF:FFFFFFFFFFFFFFFFFFFFFFFFFFFFFFFFFFFFFFFFFFFFFFFFFFFFFFFFFFFFFFFFFFFFFFFFFFFFFFFFFFFFFFFFFFFFFFFFFFF:FFFFFFFFFFFFFFFFFFFFFFFFFFFFFFFFFFFFFFFFFFF:FFF,FFFFFFFFFFFFFFFFFFFF:FFFFFF:FFF:FFFFF:FFF
@A00920:152:HGHKKDRXX:2:2102:8856:18521 2:N:0:AGGAGTGG+TAAGTTCC
GGACTACTCGGGTTTCTAATCCTGTTTGCTCCCCACGCTTTCGCACATCAGCGTCAGTACCGGGCCAGTGAGCCGCCTTCGCCACTGGTGTTCTTCCTAATATCTACGAATTTCACCTCTACACTAGGAGTTCCACTCACCTCTCCCGGACTCTAGATCGCCAGTATCAAAGGCAGTTCCGAGGTTGAGCCTCGGGATTTCACCCCTGCCTTAACAATCCGCCTACGCGCGCTTTACGCCCAGTGATTCC
+
FFF:FFFFFFFFF,:FFFFF::FFF:FF:FF::,FFF:F,:,FFFF,,:F,FFFFF:FFFFF,FFF:FFF:FFFF,FFFFFFFFF:FF,FFFFFFF,F,FFFF:FF,FFFFFFFF:FFFFF,FF:FFFFF:F:FFF:FFF,F,FFFFFFFFFFFF:FFFFFFF::FFFFF:FFFFFFFFFF:F:F,F,:FFFFFFF,FFFFFFFF,FF,,F:,FFF,FF,:F,F:,,FFFFFFFFFFFFFF,FFFFF:,F
@A00920:152:HGHKKDRXX:2:2102:25382:18709 2:N:0:AGGAGTGG+TAAGTTCC
GGACTACACGGGTTTCTAATCCCGTTCGCTCCCCATGCTTTCGCATCTCAGCGTCAGGTCAGGCCCAGCGTGTCGCCTTCGCCACTGGTGTTCCTCCGGATCTCTACGCATTTCACCACTACACCCGGAATTCCACACGCCTCTACCTACCTCTAGTCGCGCAGTTCGATTGCGTCCTCGCCCGGTTGAGCCGGGCGCTTTCACGCCTCACTTGCACGACCGCCTACACGCGCTTTACACCCAGTAAATC
+
FFFFF:FFFFFFFFFFFFFFFFFFFFFFFFFFFFFFFFFFFFFFFF:FFF:FFFFFFFFFF:,FFF:FFFF:FFFFFF,FFFFFFF:FFFFFFFFFFFFFFFFFFFFFFFFFFFFFFFFF,FFFFF::F,F,FFFF:::FFFFF:FF:FFF:FFFFFFF:FFFFFFFFFFFFFFFFFFFFFF:FFFFFFFFF:FFFFFFFFFFFFFFFFFFF,FFFFFF:,FFF::FF:,FFF:,FFFFF,FFFFF,FFF
@A00920:152:HGHKKDRXX:2:2102:15736:18787 2:N:0:AGGAGTGG+TAAGTTCC
GGACTACCGGGGTTTCTAATCCGGTTTGCTCCCCACACTTTCGCGCCTCAGCGTCACGTGTTGTCCAGCGAGCCGCCTTCGCCACTGGTGTTCTTCCCAATATCTACGAATTTCACCTCTACACTGGGAATTCCACTCTCCTCTCCCAACCTCCAGCACGAGCGGTTGATGCGCAGTTGGCAGGTTGAGCCTGGGGCGTTCACGCCTGAGCGGTCGCGCGGGGTCCGCGCCCTTTGCGCCCCGTGAGTCC
+
F:FFF:FFFFFFFF:FFFF:FFFF,FFFFF:F,FFFFFFF:,FF:FFFF::FFFF,FFFFFFFF,FF:FFFFFF:F:F::FF:::FFFF:F:FFFFFFFFFF,FF,:FFFF,:::FFFFF,,F,FFFF,,:FF:F,FFF:,,:FF:,,,FFFFF,FFF:FF,:F,:,,F,FFF,,FF,,,F:FF,,F,F:,:FFFF,FF,,,,F:,:F,,F:F,,F,F,:F,,FF,FFF,F,:,F,,F,,,:,,:,,,:,
@A00920:152:HGHKKDRXX:2:2102:1859:18865 2:N:0:AGGAGTGG+TAAGTTCC
GGACTACAGGGGTTTCTAATCCCGTTCGCTCCCCATGCTTTCGCATCTCAGCGTCAGGTCAGGCCCAGCGTGTCGCCTTCGCCACTGGTGTTCCTCCGGATCTCTACGCATTTCACCACTACACCCGGAATTCCACACGCCTCTACCTACCTCTAGTCGCGCAGTTCGATTGCGTCCTCGCCCGGTTGAGCCGGGCGCTTTCACGCCTCACTTGCACGACCGCCTACACGCGCTTTACACCCAGTAAATC
+
FF,F,FFFFFFFF:FFFFFFFF:FFFFFFF:FFFF:FFFFFFFFFFFFF,FFF,FF,FFFFFFFF:FF:FFFFF:FFFFFFFF,FFFF,FFFFFFF:FF::FFFF,FFFF:,FFFFFFFF:FFFF:FF:,FFF,FFFFFFFF:FFFF:FF:FFF,FF,FFFFFFFF::FFFFFFF:F,FF::FFFFFFFFFFFFFFFF:F,::FF:F::F:,FFF,F::FFFFFF,FFFF:FF:F,:FFFF:F:F::FFF
@A00920:152:HGHKKDRXX:2:2102:31539:19539 2:N:0:AGGAGTGG+TAAGTTCC
GGACTACTAGGGTATCTAATCCTGTTTGCTCCCCACGCTTTCGTGCATGAGCGTCAGTGTCATCCCAGGAGGCTGCCTTCGCCATCGGTGTTCCTCCGCATCTCTACGCATTTCACTGCTACACGCGGAATTCCACCTCCCTCTGCCGCACTCTAGCCATGCAGTCACAAATGCAGTTCCCAGGTTGAGCCCGGGGCTTTCACATCTGTCTTGCACCGCCGCCTGCGCACGCTTTACGCCCAGTAATTCC
+
FFFFFFF,FFFFFFFFFFFFFFFFFFFFFFFFFFF,FFFFFFFF:F,FFFFFFFFFFFF:FFF,FFFFFFFFF,FFFFFFFFFFFFFFFFFFFFFFFFFFFFFFFFFF:FFF:FFFFFFFFFFFFFFFFFFFF,:F:FFFFFFFF,FF:F,FFFFF:FF:::FFFFFF:,FFFFFFFFFFFFFFF,FFFFFFFFFFFFFFFFF:F,FF,F,FFFF,,FFFFFFF:FFF:FFFFFFFFF:FFFF:FFF,:F
@A00920:152:HGHKKDRXX:2:2102:13422:20134 2:N:0:AGGAGTGG+TAAGTTCC
GGACTACACGGGTTTCTAATCCTGTTCGCTCCCCACGCTTTCGCTCCTCAGCGTCAGTGCCAGCCCAGAGCGCCGCCTTCGCCGCTGGTGTTCCTCCTGATATCTGCGCATTTCACCGCTACACCAGGAATTCCACGCTCCCCTACTGGACTCTAGTCACGGCAGTATCGGGTGGCGTCTCCAGGTTGAGCCTGGAGGTTTCACACCCGACTTACCGAACCGCCTACGAGCTCTTTACGCCCAATGAATC
+
FFFFFFFFFFFFFFFFFFF:FFFFFFFFFFFFFFFFFFFFFFFFFFFFFFFFFFFFFFFFF:FFFF:,FFFFFFFFFFFFFFF:FFFFFFFFFFFFF:FF:FFFFFFFFFFFFFFFFFFFFFFFFFFFFFFFFFFFF:FFFFFFFFFFF:FFFFFFFFFFFFFFF,FFFF:FFFFFFFF:FFFF:FFFFFFFFFFFFFFFFFFFFFFF,FFFFFFF:,,FFFFFF,FFFFFFFF:FFFF,FFFFFFF,:F
@A00920:152:HGHKKDRXX:2:2102:31096:21151 2:N:0:AGGAGTGG+TAAGTTCC
GGACTACTAGGGTATCTAATCCCGTTTGCTCCCCTAGCTTTCGCTCCTCAGCGTCAATGCCGGTCCAGGATGCCGCCTTCGCCACCGGTATTCCTCCAGATATCTACGCATTTCACCGCTACACCTGGAATTCTGCATCCCTCTCCCGGATTCAAGCCATCCAGTATCAGACGCAGTTCCCAGGTTGAGCCTGGGGATTTCACGTCTGACTTAGTTGGCCGCCTACGAGCCCTTTACGCCCAGTAATTCC
+
FFFFFFFFFFFFFFFFFFFFFFFFFFFFFFFFFFFFFFFFFFF::FFFFFFFFFFFF:FFFFFF:FFFFFFFFFFF:FFFFFFFFFFFFFFFFFFFFFFFFFFFFFFFFF:FFFFFFFFFFFFFFFFFF,FFFFFF:FFFFFFFFFFFFFFF,FFFFFF:FF:FFFFFFF:FFFFFFFFFFFFFFFF:FFFFFFFF:FFFF:FFF:FFF:F::FFFFFF:FF,:FFFFFF:FF,FF:FFF:FFF,FFFFF
@A00920:152:HGHKKDRXX:2:2102:20708:21605 2:N:0:AGGAGTGG+TAAGTTCC
GGACTACACGGGTATCTAATCCTGTTTGCTCCCCACGCTTTCGCGCCTCAGCGTCAGTTCCGGTCCAGTGAGCCGCCTTCGCCACTGGTGTTCCTCCCAATATCTACGCATTTCACCGCTACACTGGGAATTCCACTCACCTCTCCCGGTCTCAAGCCTCACAGTCTGACAGGCAGTTCCTCGGTTAAGCCGAGGGATTTCACCCGTCACTTGCAAAGCCGCCTACGCGCCCTTTACGCCCAATAATTCC
+
FFFFFFFFFFFFFFFFFFFFFFFFFFFFFFFFFFFFFFFFFFFFFFFFFFFFFFFFFFFFFFFFFFFFFFFFFFFFFFFFFFFFFFFFFFFFFFFFFFFFFFFFFFFFFFFFFFFFFFFFFFFFFFFFFFFFFFFFFFFFFFFFFFFFFFFFFFFFFFFFFFFFFFFF:FFFFF:FFFFFFFFFFFFFF:FFFFFFFFFFFFFFFFFFFFFFFFF:FFFFFFFFFFFFFFFFFFFFFFFFFFFF:,FFFF
@A00920:152:HGHKKDRXX:2:2102:13376:22373 2:N:0:AGGAGTGG+TAAGTTCC
GGACTACTAGGGTTTCTAATCTGTTTCGCTACCCTAGCTTTCGTGCCTCAGTGTCAGGAAGAGCCCAGATGCCTGCCTTCGCCTTTGGTGTTCCAGTAGATATCAACGCATTTCACTGCTACACCTACTGTTCCAGCATCCCTGCCAATCCTCTATTCTCCCAGTATCTCTGCCAAATTCAGGGTTGAGCCCTGAGCTTTCAACAAAGACTTGAAAGAAAACCTACGCACACTTTACGCCCAATAAATCC
+
FFFFFFFFFFFFFFFFFFFFFFFFFFFFFFFFFFFF:FFFFFFF:FFFFF:FFFFFFFFFFFFFFFFFFFF,FFFFFFFFFFFFFFFFFFFFFFFFFFFFFF::FFFFFFFFFFFFFF:FFFFFFFFFFF:FFFFFFFFFFFFFFFFFFFFFF:FFFFFFFFFFFFFFFFFFFFFFFF::FFFF:FFFFFFFFF:FF:FFFFFFFFF,FFFFFFFFFFFFF,,FF,FFFFF:,FFFF:FFFFFFFFF,FF
@A00920:152:HGHKKDRXX:2:2102:32136:22451 2:N:0:AGGAGTGG+TAAGTTCC
GGACTACTCGGGTTTCTAATCCTGTTCGCTCCCCACGCTTTCGCGCCTCAGCGTCAGTTACAGACCAAAGAGCCGCCTTCGCCACTGGTGTTCCTCCACATCTCTACGCATTTCACCGCTACACGTGGAATTCCGCTCTTCTCTTCTGCACTCAAGTTCCCCAGTTTCCAATGACCCTCCCCGGTTGAGCCGGGGGCTTTCACATCAGACTTAAGGAACCGCCTGCGCGCGCTTTACGCCCAATAATTCC
+
FFFFFFFFFFFFFFFFF:FFFFFFFFFFFFFFFFFFFFFFFFFFFFFFFFFFFFFFFFFF:FFFFFFFF:FFFFFFFFFFFFFFFFFFFFFFFFFFFFF:FFFFFFFFFFFFFFFFFFFFF:FFFFFFFFFFFFF,FFFFFFFFFFFFFFFFFFFFFFFFFF:FFFFFF:FFF:FFFFFFFFFFFFFFFFFF:FFFFF,FF:FFFF:FFF:FFFFFF::FFF,FFFF,FFFF,F,FFF:,F,FF,F,F:F
@A00920:152:HGHKKDRXX:2:2102:29776:22561 2:N:0:AGGAGTGG+TAAGTTCC
GGACTACCAGGGTATCTAATCCTGTTTGCTCCCCACGCTTTCGTGCATGAGCGTCAGTATCGGCCCAGAGAGTCGCCTTCGCCACTGGTGTTCCTCCCGATATCTACGCATTCCACCACTACACCGGGAATTCCACTCTCCCCTAGGTACCTCAAGACTGGCAGTATCCAAGGGCCTCTCCCAGTTGAGCCGGGAGCTTTAACCTCAGACTTACCAGTCCGCCTGCGCGCGCTTTACGCCCAGTGAATCC
+
:FFFFFFFFFFFFFFFFFFFFFFFFFFFFFFFFFFFFFFFFFFFFFFFFFFFFFFFFFFF:F:FFFFFFFFFFFFFFFFFFFFFFFFFFFFFFFFF:FFFFFFFF:,FFFFFFFFFFFFFFFFFFFFFFFFFFFFFFFFFFFF:FFFF:FFFFFFFFFFFFFFFFFFFFFFFFFFFF:FFFFFFFF::FFFFFFF:FFFF:FFFFFFFFFFFFFFFFFFFFF:FFFFFFFFFF:F,FFFFFFFFF:FFFF
@A00920:152:HGHKKDRXX:2:2102:24379:23077 2:N:0:AGGAGTGG+TAAGTTCC
GGACTACACGGGTTTCTAATCCCGTTTGCTCCCCTGGCTTTCGTTCCTCAGTGTCAGTTGCAGTCCAGAACGCCGCCTTCGCCACCGGTGTTCCTCCAGATATCTGCGCATTTCACCGCTACACCAGGTATTCCGTGATCCCCTACCGAACTCAAGTCAATGCAGTATCGGGTGGCGTCTCCAGGTTGAGCCTGGAGTTTTCACATCCGACTTACCGAACCGCCTACGAGCTCTTTACGCCCAATGAATC
+
FFFFFFFFFFFFFFFFFFFFFFFFFFFFFFFFFFFFFFFFFFFFFFFFF:FFFFFFFFFFFFFFFFFFFFFFFFFFF:FFFFFFFFFFFFFFFFFFFFFFFFFFFFFFFFFFFFFFFFFFFFFFFFFFF,FFFFFFFFFFFFFFFFFF::FFFFFFFFFFFFFFFFFFFFFFFFFFFFFFFFFFF,FFFFFFFFFFFFFFFFFFFFFFFFFFFFFFF:,FFFFFFFFFFFFFFFFFFF:FFFFFFFFFFF
@A00920:152:HGHKKDRXX:2:2102:21070:23610 2:N:0:AGGAGTGG+TAAGTTCC
GGACTACTGGGGTTTCTAATCCTGTTTGCTCCCCACGCTTTCGCGCCTCAGCGTCAGAATCTGACCAGCGAGCCGCCTTCGCCACTGGTGTTCCGCCGAATATCTACGAATTTCACCTCTACACTAGGCATTCCACTCGCCTCTTCAGTCCTCGAGACATCCAGTATCGGAGGCAGTTCCGGGGTTGAGCCCCGGGATTTCACACCGGACTTGATGAGCCGCCTACGAGCGCTTTACGCCCAGTAATTCC
+
FFFFFFF,FFFFFFFFFFFFFFFFFFFFFFFFFFFFFFFFFFFF:FFF:FFFFFFF:F:,:,FFFFFF:F,FFFFFFFFFFFFFF,FFF::FFF:FF,,FF,FFFFFF:FFFFFFFF:FFFFFF,,FFFFFFF,F:,FFFFFFFFF,,F:FFFFFF:FF,FFFFF:FFF,F,FFFFFFFF:,FFFFF:F:FF:FFFFFFFFFF,,F,FF:FFF:FF,,FFF:FF,FF,FFFFFFFFFFFFF:FFFFFFF:
@A00920:152:HGHKKDRXX:2:2102:4020:24205 2:N:0:AGGAGTGG+TAAGTTCC
GGACTACTCGGGTTTCTAATCCTGTTTGCTCCCCACGCTTTCGCATCTCAGCGTCAGTCATCGTCCAGATAGCCGCCTTCGCCACCGGTGTTCCTCACAATATCTACGAATTTCACCTCTACACAGAGACTTCCACTATCCTCTCCCATACTCTAGATTAGCAGTATCGGGTGCAGTTCACCAGTTGAGCAGAGGGATTTCACAACCGACTTGCAAATCCGCCTACTAGCGCTTTACGCCCAGTAATTCC
+
FFFFFFFFFFFFFFFFFFFFFFFFFFFFFFFFFFFFFFFFFFFF,FFFFFFFFFFFFFF,,,FFFFFF,,FF:FFFFF,FFFFFF,FFFFFFF,F::,,,FFFFFFFFFFFFFFFFFFFFFFFF,,,,F,FFFFFF,F,FFFFFFF,F,:FFF:FF,,F:,FFF:,FFF::,FFF,:FF,:,FFFFFFFF:,:,:F,FFFFFF::F:FFFF:,::,F:FFFFFFFF,:F:FFFFFFFFFFFF:F,,F:F:
@A00920:152:HGHKKDRXX:2:2102:21314:24659 2:N:0:AGGAGTGG+TAAGTTCC
GGACTACTAGGGTATCTAATCCTGTTTGATCCCCACGCTTTCGTGCCTCAGAGTCAATATTCGTGTAGTGAGCTGCCTTCGCAATCGGTGTTCTATGTCATATCTAAGCATTTCACCGCTACATGACATATTCCGCTCACCTCCACGGTATTCAAGACCAATAGTATCAATGGCAGTTTCCGGGTTGAGCCCGGAGATTTCACCACTGACTTAAAAGTCCGCCTACACACCCTTTAAACCCAGTAAATCC
+
FFFFFFFFFFFFFFFFFFF:FFFFFFFFFFFFFFFFFFFFFFFFFFFFFFFFFFFFFFFFFFFFFF:FFFFFFFFFFFFFFFFFFFFFFFFFFF:FFFFFFFFFFFFFFFFFFF:FFFFFFFFFFFFFFFFF:F,FFFFFFFFFFFFFFFFF:FFF,FFFFFFFFFFFFF:F,FFFFFFFFFFFFFFFFFFFFF:FFFFFFFFFFFFFFFFFFFFFF:FFFFFFFFFFFFF:F:FFFFF:FFFFFFF:,F
@A00920:152:HGHKKDRXX:2:2102:26530:24893 2:N:0:AGGAGTGG+TAAGTTCC
GGACTACAAGGGTATCTAATCCTGTTTGCTCCCCACGCTGTCGCGCCTCAGCGTCAGCCACTGCCCAGCAGGCCGCCTTCGCCACCGATGTTCCTCCGGATCTCTACGCATTCCACCGCTACACCCGGAATTCCACCTGCCTCTAAAGTGCTCAAGCACAGCAGTTCGCACGGCAGACCCGGGGTTGAGCCCCGGGCTTTCACCGCACGCTTACCAGGCCGCCTACGCGCCCTTTACGCCCAGTGATTCC
+
FFFFFFFFFFFFFFFFFFFFFFFFFFFFFFFFFFFFFFFF:FFF,FFFFFFFFFFFFFFFFF:FFFFF,FFFFFFFFFFFFFFFFFFFFFFFF:FFFF,FFFFFFFFF,FFF:FFFF,FFFFFFFFFFFFFFFFFFF,,FFFFFF,FFFFFFFFFFF,FFF:FFF:FFF:FFFFFFF:F:FFFFFF,FFFFF,FFFFFFFFFF:,FFF:FFF:FF:,FFFFFFFFFF,FFFFFFFFFFFFFFFF:FFF:F
@A00920:152:HGHKKDRXX:2:2102:1732:25066 2:N:0:AGGAGTGG+TAAGTTCC
GGACTACAGGGGTTTCTAATCCTGTTCGCTCCCCACGCTTTCGCACCTCAGCGTCAGATCAAGCCCAGTTGGCCGCCTTCGCCTCTGGTATTCCTCCGGATCTCTACGCATTCCACCGCTACACCCGGAATTCTACCAACCTCTGCTTGTCTCCAGCTGAGCAGTATCCCCTGCAATCCACGGGGTTGAGCCCCGGGCTTTCACAGACAGACTTACCCAGCCGCCTACGTGCGCTTTACGCCCAATAATT
+
FFFFFFFFFFFFFFFFFFF:FFFFFF:FFFFFFFFFFFFFFFFFFF,FFFFFFFF:FFFF,FF:FFFF:,F:FFFFFFFFFFFFFF:FF,FFFFFFFFFFFFFFFFFFF::F:FFFFFFFFFFFFFFFF:FF,FFFFFFFFFFFFFF,FFFFF,FF,FFFFFFFFFFFFF:FFFF,:FFFFFFFF:FFFFFF,FFFFFFFF:FFFFFFFFFF,FFF:F,::FFFFFFF:F,FFFF:FFF:F,FFF::,,,
@A00920:152:HGHKKDRXX:2:2102:14018:25081 2:N:0:AGGAGTGG+TAAGTTCC
GGACTACTGGGGTTTCTAATCCTGTTCGCTCCCCTAGCTTTCGCGTCTCAGCGTCAGGAACGGCCCAGCGAGCCGCCTTCGCTACTGGTGTTCCTCCCGATATCTGCGCATTTCACCGCTACACCAGGTATTCCGTGTTCCCCTACCAGACTCAAGCCACAGCAGTATCAGATGCAGTTTCCGGGTTGAGCCCTGAGATTTCACATCTGACTTACTGAGCCGCCTACGAGCTCTTTACGCCCAGTAATTC
+
:FFFFFF:FFFFFFFFF:FFFFFFFFFFFF:FFF:FFFFFFFFF::FFFFF,FFFFFFFFF,FFFFFFFFFFFFFFFFFFFFFFFFF::FFFFFF:F:,FFFFFFFFFFFFFFFFFFFFFF:F::FF,FFFF:FFFF:FFFFF,FFFF:FFFFFFFFF:FFFFFF::FFFF:FF:FFFFFFFFF:FFFFFF:FFFFFFFFFFFFFFF:FFFFFFFFFFFF,FFFFFFFFFFFFFFFFFFFFFF:FF:FFF
@A00920:152:HGHKKDRXX:2:2102:25780:25316 2:N:0:AGGAGTGG+TAAGTTCC
GGACTACTCGGGTATCTAATCCTGTTTGCTCCCCACGCTTTCGCGTCTCAGCGTCAGTCACTGTCCAGAAGGCCGCCTTCGCCACCGGTGTTCCACTCGATATCTCCGAATTTCACCTCTACACCGAGCATTCCACCTTCCTCTCCAGGACTCTAGCTTAGCAGTTTCGAGTGCACTTCCACGGTTGAGCCGTGGGCTTTCACACCCGACTTGCCATGCCGCCTACACGCGCTTTACGACCAGTAATTCC
+
FF,,F,,FFFFFF,:FF:FFFFFF:FFFFFFFFFFFFFFF,:FFFF:FFFFFFFFF,,FFFFFFF:F,F,F:FFFFFF:FF:F,FFFFFF::FFFFFF:,FFFFF,FFFFF,F:::FFFFFFFFFFFFFFF,FFF,:FF:FFFFFFFFFF,,FFF:FFFFF:FFFFFFF:FFFFFFFFFFF:F,FF:F,FFFFFFFFFF:F:FFFFF,FFFFFFFFFFF,FFFF::,:FFFFF,F,::,::,F:FF:FF:
@A00920:152:HGHKKDRXX:2:2102:5023:25441 2:N:0:AGGAGTGG+TAAGTTCC
GGACTACAGGGGTTTCTAATCCTGTTTGCTCCCCCAGCTTTCGCGCCTGAGCGTCAGGACAGGCCCAGAGAGCCGCCTTCGCCACCGGTGTTCCTCCCGATATCTACGCATTTCACCGCTACACCGGGAATTCCGCGACCCTCTCCAGCACTCCAGTCCCCCAGTTTCCTGTGCCGCTCCCCGGTTAAGCCGGGGCATTTCACACAAGACTTAAAGGACCGCCTACGCACCCTTTACGCCCAGTAATTCC
+
FFFFFFFF,FFFFFFFFFFFFFFFFFFFFFFFFFFFFFFFFFFF:FFFFFFFFFFF,:FF,,F,FFFF:FFFFFFFFFFFFFFFF:FFFFFFF:FFFF,FFFFF:FFF,FFFFFFFFFFFFFFF,:FFF:FFFF,FF:,FFFFFFF,FFFFFFFFFFF,,FFFFF,F:FF:FFFFFFFFFFF:FFFFFFF:F,FFF:FFFFFFFFFF,FFFF:,F:,FFFFFFFFFF,FF:FFFFFFFFFF:FFFFF::F
@A00920:152:HGHKKDRXX:2:2102:30671:25457 2:N:0:AGGAGTGG+TAAGTTCC
GGACTACTAGGGTATCTAATCCTGTTTGCTCCCCACGCTTTCGCTCCTCAGCGTCAGTGCCGGCCCAGAGAACCGCCTTCGCTACTGGTGTTCCTCCCGATATCTGCGCATTCCACCGCTACACCGGGAATTCCATTCTCCTCTACCGGACTCAAGTCACAACAGTATCGACTGCAATTCCGGGGTTGAGCCCCGGACTTTCACAGCAGACTTGTTGAACCGCCTACGAGCTCTTTACGCCCAATGATTC
+
FFFFFFFFFFFFFFFF:FFFFFFFFFFFFFFFFFFFFFFFFFFFFFF:FFFFFF:FFFFFFFFFFFF:FFFFFF:FF:FFFFFFFFFFFFFF:FFFFFFFFFFFF:FFFFFFFFFFFFFF:FFFFFFFFFFFFFFFFFFFFFFFFFFFFFFFFFFFFFFFFFFFFF,FF:FFFFFF,,FFFFFFFFFFFFF:FFF,F:FFFFFFFFF,FFF:FFF,FFFF:FFFFFFFFFFFFFFFFFFF,:F:FF:FF,
@A00920:152:HGHKKDRXX:2:2102:25500:25488 2:N:0:AGGAGTGG+TAAGTTCC
GGACTACTAGGGTTTCTAATCCTGTTTGCTCCCCACGCTTTCGCACCTCAGCGTCAATACCTGTCCAGTTAGTCGCCTTCGCCACTGGTGTTCTTCCTAATATCTACGAATTTCACCTCTACACTAGGAATTCCACTCACCTCTACCATACTCTAGATACCCAGTATCAAATGCAGTACCGCAGTTGAGCTGCGGGATTTCACCCCTGACTTAAAAATCCGCCTACGTGCGCTTTACGCCCAGTAATTCC
+
FFFF:FF,,FFFFFFFFFFFFFFFFF:FFFFFFFF,FFFFFFFF:FFFFFFFFFFFFF,,FFF,FFFFFFF,,:FFFFFFFFFF,,FFFFFFFFFFF,::F:FFF:FF,FFFFFFFF:FFFFFF,,FFF:FFFFF:FFFFF:FF,FFF:FFFF,FF:,FFFF,FFF,F,F:,FFFF,,FFFFF:FF:,FFFFFFF,FFFFFFF,FFFFF:,,FFF,,:FFFFFFFFF,FFFFFFFFFFF:F,::FFFFFF
@A00920:152:HGHKKDRXX:2:2102:32515:25582 2:N:0:AGGAGTGG+TAAGTTCC
GGACTACTAGGGTTTCTAATCCCGTTCGCTCCCCTCGCTTTCGCGCCTCAGCGTCAATAATGGGCCAGGTAGTCGCCTTCGCCACTGGTGTTCCTCCCGATATCTACGAATTTCACCACTACACCGGGAATTCCACTAACCTCTCCTGCATTCGAGTCGATCAGTATCGCGAGAACCTCCCCAGTTGAGCCGGGGGCTTTCACACGCGACTTGTTCGACCGCCTGCGCGCTCTTTACGCCCAGTAAATCC
+
FFFFFFF,:FFFFFFFFFFFFF:FFF,FFFFFFF:,FF:F:FFF:FFF::FF:FFFF,F:,FFF,F:F,FFF,FFFFFFFFFFFF,F,FFFFF,FFFF:FFFFFFFFF,:FFFFFFFFFFFFF:,F:FFFFFF::FFF,F:FFFFF,FF,FFFFFF:,:F,FFFFFFF:FF,F,,,F,FFF:,FFF,:FFF,,FF:FFFFFFF,,,,FF:,FF,,F,,FFFFFF,:FFFF::FF:FFFFFFFFFF:FFF:
@A00920:152:HGHKKDRXX:2:2102:32018:25661 2:N:0:AGGAGTGG+TAAGTTCC
GGACTACTAGGGTTTCTAATCCTGTTTGCTCCCCACGCTTTCGTGCCTGAGCGTCAGTGTTAACCCAGGGAGCTGCCTTCGCCATCGGTGTTCTTCCACATCTCTACGCATTTCACTGCTACACATGGAATTCCACTCACCTCTGTCACACTCTAGTTATATAGTTTCAAACGCAATTCCTAGGTTAAGCCCAGGGATTTCACATCTGACTTATACAACCGCCTGCGCACCCTTTACGCCCAATAATTCC
+
FFFFF:FFFFFFFFFFFFFFFFFFFFFFFF:FFFF,FFFFFFFFFFFFFFFFFFFFFFFFFFF:FFFF,:FFFFFFFFFFFFFFF:FFFFFFFFFFFFFFF:FFFFFFFFFFFFFF:FFFFF:FFFFFF:FFFFF,FF,FFFFF:F,FFFFFFFFFFFF,FFFFFFFFF:F:FF:FFF:FFFF:FFFFFFFFF,FF:FFF:FFFF::FFFFFFFFFFF:F,FFF:FFFFF,FFFFFFFFFF:FFFFFF:F
@A00920:152:HGHKKDRXX:2:2102:5141:25801 2:N:0:AGGAGTGG+TAAGTTCC
GGACTACCCGGGTTTCTAATCCCGTTCGCTCCCCATGCTTTCGCATCTCAGCGTCAGGTCAGGCCCAGCGTGTCGCCTTCGCCACTGGTGTTCCTCCGGATCTCTACGCATTTCACCACTACACCCGGAATTCCACACGCCTCTACCTACCTCTAGTCGCGCAGTTCGATTGCGTCCTCGCCCGGTTGAGCCGGGCGCTTTCACGCCTCACTTGCACGACCGCCTACACGCGCTTTACACCCAGTAATTC
+
FFFFF,FFFFFFFFFFFFFFFFFFFFFFFFFFFFFFFFFFFFFFFFFFFFFFFFFF:FFFFFFFFFFFFFFFFFFFFFFFFFFFFFFFFFFFFFFFFFFFFFFFFFFFFFFFFFFFFFFFFFFFFFFFFFFFFFFFFFFFFFFFFFFF:FFFFFFFFFF:FFFFFFFFFFFFFFFFFFFFFFF:FFFFFFFFFFFFFF:FF:FF:FFFFFFFFFFFFFFF:F:F:,F:FF:F:FFFFFFFF:FFFF,FFF
@A00920:152:HGHKKDRXX:2:2102:6949:25927 2:N:0:AGGAGTGG+TAAGTTCC
GGACTACTGGGGTTTCTAATCCTGTTTGCTCCCCACGCTTTCGCTCCTCAGCGTCAGTACCGGACCAGTGAGCCGCCTTCGCCACTGGTGTTCCTGCGAATATCTACGAATTTCACCTCTACACTCGCAATTCCACTCACCTCTTCCGGACTCTAGATCGACAGTATCAAAGGCAGTTCCAGGGTTGAGCCCTGGGATTTCACCCCTGACTGATCGATCCGCCTACGAGCGCTTTACGCCCAGTAATTCC
+
FFFFFFFFFFFFF:FFFF,FFFFFFFFFFFFFFFFFFFFFFFFFF,FFFFFFFFFFF:FFFF:::FFFFFFFFFFFFFFFFFFFF:FFF:FFFFFF:FFFFFFFFFFFFFFFFFFFFFFFFFFFFFFFFFFFFFFFFF:FFFFFFFFF:FFFFFF:FFFFFFFFFFFFFFFFFF:FFFF::FFFFFFFFFFFF,F,:FFFFFF,F:FFFFF,:FFF,FFFFFFFF:,FF:F:F:F:FFFFFF::FFFF::
@A00920:152:HGHKKDRXX:2:2102:28320:25958 2:N:0:AGGAGTGG+TAAGTTCC
GGACTACTAGGGTATCTAATCCTGTTTGCTCCCCACGCTTTCGCGCCTCAGCGTCAGGTCCGGACCAGAGAGCCGCTTTCGCCACCGGTGTTCCACCCAATATCTACGAATTTCACCTCTACACTGGGTATTCCACCCTCCTCTTCCGGCCTCCAGCCATGGCGTCTCGAGTGCAATTCCGGAGTTGAGCTCCGGGCTTTCACACCCGACTGCCACAGCCGCCTACGCGCCCTTTACGCCCAGTGATTCC
+
FFFFFFFFFFFFFFFFFFFFFFFFFFFFFFFFFF:FFFFFFFFFFFFFFFFFFFFFFFFFFFFFFFFFFFFFFFFFFFFFFFFFFFFFFFFFFFFFFFFFFFFFFFFFFFFFFFFFFFFFFFFF,FFFFFFFF:FFFFFFFFFFFFFFFFFFF,FFFFFFFFFFFFFFFFFFFFF,:FFFF,FFFF,FFFFFF:FFFFFFFFFFFFFFFFFF::FFFFFFFFFFFFFFFFFFFFFFFFFFFFFFF::F:F
@A00920:152:HGHKKDRXX:2:2102:28926:26256 2:N:0:AGGAGTGG+TAAGTTCC
GGACTACAGGGGTTTCTAATCCCGTTCGCTCCCCATGCTTTCGCGTCTGAGTGTCAAAGCAGGCCCAGAAAGTCGCCTTCGCCACAGGAGTTCCTCGGGATCTCTACGCATTTCACCACTACACCCCGAATTCCACTTTCCTCTGCCTGTTTCTAGTCTCGCAGTTTGGCACGCACTCGCCCGGTTGAGCCGAGCGCTTTCACGCACCACTTACAAAACCACCTGCACGCCCTTTACGCCCAGTAAATCC
+
FFFFFFFFFFFFFFFFFFFFFFFFFFFFFFFFFFFFFF::FFFFFFFFFFFFFFFFFFFFFFFFFFFFFFFFFFFFFFFFFFFFFFFFFFFFFFFFFFFFFFFFFFFFFFFFFFFFFFFFFFFFFFFFFFFFFFFFFFFFFFFFFFFFFFFFFFFFFFFFFFFFFFFFFFFFFFFFFFFFFFFFFFFFFFFFFFFFFFFFFFFFFF:FFFFFFFFFFFFFFFFFFF:FFFFFFFFFFFFFFFFF:,:FFF
@A00920:152:HGHKKDRXX:2:2102:7057:27273 2:N:0:AGGAGTGG+TAAGTTCC
GGACTACACGGGTATCTAATCCCGTTTGCTCCCCTGGCTTTCGCGCCTCAGCGTCAATGCCGGTCCAGGATGCCGCCTTCGCCACCGGTGTTCCTCCAGATATCTACGCATTTCACCGCTACACCTGGAATTCCACATCCCTCTCCCGGATCCAAGCCGTCCAGTATCAGACGCAGTTCCCAGGTTGAGCCTGGGGATTTCACGTCTGACTTAAACGGCCGCCTACGCGCCCTTTACGCCCAGTAATTCC
+
FF,F:FFFFFFF:F:FF,FFFFFFFFFFFFFFFFFFFFFFFFFFFFFFFFFFFFF:FFFFFFFFFFFFFFFFFFFFFFFFFFFFFFFFFFFFFFFFFFFFFFFFFFFF:FF,FFFFFFFFFFFFFFFFFFFFFFFFFFFFFFFFFFFFF,FFFFFFFFFFFFFFF:FFFFFFFFFFFFFFFFFFFFFFFFFFFFFFFFFFF:FFFFFFFFFFFF:FFFFFFFFF,FFF:FFFF:FFFFFFFFF:FFFFF:
@A00920:152:HGHKKDRXX:2:2102:12337:27586 2:N:0:AGGAGTGG+TAAGTTCC
GGACTACCGGGGTTTCTAATCCTGTTTGCTCCCCACGCTGTCGCGCCTCAGTGTCAGCCGGGGTGGTTACCCACCCCTTCCTGCCCAGCGGGCCGCCTTCGCCACCGGTGTTCTTCCGGATCTCTACGCATTCCACCGCTACACCCGGAATTCCACCCGCCCCTACAGTGCTCGAGCCGAGTAGTTGCCACGGCCGACCCGGGGTTGAGCCCCGGGCTTTCACAGCGACCTTGCTCGGCCACCTACGCGC
+
FFFFFFFFFFFFFFFFFFFFFFFFFFFFFFFFFFFFFFFFFFFFFFFFFFFFFFFFFFFFFFFFFFFFFFFFFFFFFFFFF:FF:FFFF:FFFFFFF:FF,FFFF:FF,FFFFFFFFFF,FFFFFF,FFFFFF:FFFFFFFFFFFFFFF:F:,FF:FF:FFF:FFFFFFF:FFFFFFFFFFFFFFFFFFFFFFFFF:FFFFFFFFFF:FF:FFFFFFF,FFFF,FFFFFFFF,FFFFFFFFFFFFFFFFF
@A00920:152:HGHKKDRXX:2:2102:12915:27649 2:N:0:AGGAGTGG+TAAGTTCC
GGACTACTGGGGTATCTAATCCTGTTTGCTCCCCTAGCTTTCGTGCCTCAGCGTCAGAAGTTGTCCAGGGACTCGCCTTCGCCACTGGTGTTCCACTTGATATCTACGCATTTCACTGCTACACCAAGTATTCCAGTCCCCCCTCCAACTCTCTAGTCGAATAGTATCCAATGCCATTTCCGAGTTAAGCTCGGAGATTTCACATCAGACTTACCCAACCACCTACGCACCCTTTACGCCCAGTGAATCC
+
FFFFFFFFFFFFFFFFFFFFFFFF,FFFFFFFFFFFFFFFFFFFFFFFFFFFFFFFFFFFFFFFFF:FFFFFFFFFFFFFFFFFFFFFFFFFFFFFFFFFFFFFFFFFFFFF,FFFFFF:FFFFFFFFF,FFFFFFFFFFFFFFFFFFFFFFFFFFFFFFFF,::FF:FFFFFFFFFF,FFFFFFFF::FFFFFFFFFFFFFFFFFF:FFFFFFFFFFFF:FFFFF:FFFFF,F:FFFFFFF::FFFFFF
@A00920:152:HGHKKDRXX:2:2102:14714:28291 2:N:0:AGGAGTGG+TAAGTTCC
GGACTACCGGGGTTTCTAATCCTGTTTGCTCCCCACGCTTTCGTGCCTCAGTGTCAGTGCTGGTCCAGGTGGCCGCCTTCGCCACAGATGTTCCTCCCGATCTCTACGCATTTCACTGCTACACCGGGAATTCCACCACCCTCTACCGCACTCTAGTCCGCCAGTATCCACCGCCATTCCCAGGTTGAGCCCGGGGCTTTCACGGCAGACTTAACGAACCACCTACGCACGCTTTACGCCCAGTAATTCC
+
FFFFFFFFFFFFFFFFFFFFFFFFFFFFFFFFFFFFFFFFFFFFFFFFFFFFFFFFFFFFFFFFFFFFFFFFFFFFFFFFFFFFFFFFFFFFFFFFFFFFFFFFFFFFFFFFFFFFFFFFFFFFFFFFFFFFFFFFFFFFFFFFFFFFFFFFFFFFFFFFFFFFFFFFFFFFFFFFFFFFFFFFFFFFFFFFFFF:FFFFFFFFFFFFFFFFFFFFFFFF:FFFFFFFF:FFFFFFFFFFFFFFFFF:FF
@A00920:152:HGHKKDRXX:2:2102:2347:28385 2:N:0:AGGAGTGG+TAAGTTCC
GGACTACTAGGGTATCTAATCCTGTTTGCTACCCACGCTTTCGCACCTCAGCGTCAATACCTGTCCAGCGAGTCGCCTTCGCCACAGGTGTTCTTCCGAATATCTACGAATTTCACCTCTACACTCGGAATTCCACTCGCCTCTCCAGGATTCTAGCAACCTAGTTTCAAGCGCACTTCCGGGGTTGAGCCCCGGGCTTTCACCCCTGACTAGAGTCGCCGCCTACGAGCGCTTTACGCCCAGTAATTCC
+
FFF:FFFF,F::::FFFFF:FFFFFFFFF:,FFFFF,F:FFFFFFF:F:FFFFF,FFFFFFFFFFF:FFFFF:FF:FFF:FFF:F,FFF:F:FFFFF,FF:F:FFFFFFFFFFFF:FFFFFFFFFFF:FF,FFFFF:::F:FFFFF::F:,FFF:FFFF:FFF::FFFF:F,F,F:FFF,:,:F,F,FFF:FF:,FFFFFFFFFF,,FFF,,FF:FFFF:FFFF,FF,FFFFFFFFFF,FF::FF:FFFF
@A00920:152:HGHKKDRXX:2:2102:28890:29136 2:N:0:AGGAGTGG+TAAGTTCC
GGACTACAGGGGTTTCTAATCCTGTTTGATCCCCACACTTTCGAGCCTCAGCGTCAGTTGAAGTCTAGTAAGCTGTCTACACTATCGGTGTTCTTGACGATCTCTATGCATTTCACCGCTACACCGTCAATTCCGCCTACCTCATCTGTCCTCAATCCCGGCAGTTTTTCAGGCAGCTCCCAAGTTGAGCTTGGGCATTTCACCTACACCTGGACGGGACGCCTACGGCCGCTTTAACCCCCGTAATTCC
+
FFFFFFFF,FFFFFFF:FFF:,:F:FF:,,FFFFFF:FF:FF:,F,,,,,:FFF:,FF,FFFFF:F,F:F,,FFFF::FF,F,FFFFFFF:FFFFF:,F,F::F:FFF:FFFF::FFFFF,::FF,:F,,FF:FFFF:,:F::,:::FF,,:::::FF:,FF:FFFFF,::FF:,:,:F,:F,FFFF,FF,FFFF,:,FFF,:,,,,,,:,,F,,:FF,:FFF:,FF,,,,,:F:,,,,FF:,,,,,:,,
@A00920:152:HGHKKDRXX:2:2102:31015:29246 2:N:0:AGGAGTGG+TAAGTTCC
GGACTACACGGGTTTCTAATCCCGTTTGCTCCCCTAGCTTTCGCTCCTCAGCGTCAATGTCGGTCCAGGATGCCGCCTTCGCCACCGGTATTCCTCCAGATATCTACGCATTTCACCGCTACACCTGGAATTCTGCATCCCTCTCCCGAATTCAAGCCATCCAGTATCGGATGCAGTTCCCAGGTTGAGCCGGGGGATTTCACATCCGACTTAGTTGGCCGCCTACGAGCCCTTTACGCCCAGTAATTCC
+
FFFFFFFFFFFFFFFFFFFFFFFFFFFFFFFFFFF,FFFFFFFFFFFFFFFFFFFFFF:FFFFFFF,FFFFFFFFFFFFFFFFFFFFF,::FFFFFFFFF:FFFFFFFF:F:FF:FFFF:FFFFFFFFF::FFFFF,F:FFFFFFFFFFF,FFFFFFF:FFFFFF,FFFFFFFFFFFFFFF,FFFFFFFFF,FFFFFF,F,FFFFFFFFFFFFFFF:FFFFFFFFFFFFFFFFFFFFFFFF:FF,,FFFF
@A00920:152:HGHKKDRXX:2:2102:28772:30217 2:N:0:AGGAGTGG+TAAGTTCC
GGACTACTGGGGTATCTAATCCTGTTTGCTCCCCACGCTTTCGCACCTCAGCGTCAGTGTTGGTCCAGGGTGCCGCCTTCGCCACTGGTGTTCCTTCCGATCTCTACGCATTTCACTGCTACACCGGAAATTCCACACCCCTCTACCACACTCAAGCTCGCCAGTATCAACTGCCAATCCCAGGTTAAGCCCGGGGCTTTCACAGCTGACTTAAAAAACCGCCTACGCGCGCTTTACGCCCAGTAATTCC
+
,FFFFFFF:FFFFFFFFFFFF::F:FFFFFFFFF,,FFFFFFFFFFFFFFF,FFFFF,:F,:FFF:FFF,FF:FFFFFFF,FFFF::FFFF:F:FFFFFF,FFFFFFF:FFFFFFF:FFFFFFFF:::FFFF:FFF:,,FFFFFFF,F:FFF:FFFFF:,FFFFFFFFF,FFFF,F,,,FFF:::,FFFFFFF:FFFF:FF,FF,FFFFF:F,F,FFFFF,FFFFFFF:FFFFF,FFFFFFF,F:FFF:F
@A00920:152:HGHKKDRXX:2:2102:10782:30248 2:N:0:AGGAGTGG+TAAGTTCC
GGACTACACGGGTTTCTAATCCTGTTTGCTCCCCACGCTTTCGCACCTCAGCGTCAGTATCGAGCCAGTGAGCCGCCTTCGCCACTGGTGTTCCTCCGAATATCTACGAATTTCACCTCTACACTCGGAATTCCACTCACCTCTCTCGAACTCTAGCCCGCCAGTATCCAATGCAATTCCCAGGTTGAGCCCAGGGCTTTCACATCAGACTTAACGAACCACCTACGCACGCTTTACGCCCAGTAATTCC
+
FFFFFFFFFFFFFFFFFFFFFFFFFFFFFFFFFFFFFFF,FFFFFF:FF:FFFFFFFFFFFFFFFFFFFFFFFFFFFFFFFF:FFFFFFFFFFFFFFFF:FFFFFFFFF:FFFF:FFFFFFFFFFFFFFFFFF:FFFFF,FFFFFFFFFFFFF:FFF:FF:FFFFFFFF:FFFFFF:FFFFFFFFFFFFFFFFF,FFFFFF,FFFF:FF:FF,:FF:F:F,FFFFFFFF:FFF:FFFFF:FFFF,F,FFF
@A00920:152:HGHKKDRXX:2:2102:13449:30577 2:N:0:AGGAGTGG+TAAGTTCC
GGACTACACGGGTTTCTAATCCTGTTTGCTCCCCACGCTTTCGCACCTCAGCGTCAGTACCGGACCAGTGAGCCGCCTTCGCCACTGGTGTTCCTCCCGATCTCTACGCATTTCACCGCTACACCGGGAATTCCGCCATCCTCTATCACACTCTAGCTGGCCAGTATCCATCGCCATTCCCAGGTTGAGCCCAGGGCTTTCACGACAGACTTAACCAACCGCCTACGCACGCTTTACGCCCAGTAATTCC
+
FFFFF,FFFFFFFFFFFF:FFF,F:FFFFFFFFFFFFFFFFFFFFFFFFFFFFFFFF:FFFFFFFFFFFFFFFFFFFF:FFFFFFFFFFF,FFFFFFFFFFFFFFFFFFFFFFFFFFFFFFFFFFFFFFFFFFFFFF,FFFFFFF:F,FFF,FFF:F,FFFFFFFFFFFFFFFFFFFFFFFFFFFFFFFFFFFFFFFFFFFFFFFFFFFFFFFFFF,FFFFFF:FFF::F:FFF,FFFFFFFFFF:FFFF
@A00920:152:HGHKKDRXX:2:2102:6063:31062 2:N:0:AGGAGTGG+TAAGTTCC
GGACTACTAGGGTTTCTAATCCTGTTTGATCCCCACGCTTTCGTGCCTCAGCGTCAATTAAACTTTAGTAAGCTGCCTTCGCAATTGGTGTTCTGTGACATATCTATGCATTTCACCGCTACTTGTCACATTCCGCCTACCTCAGGTTCATTCAAGCTCTTCAGTATCAAAGGCACTGCGATGGTTGAGCCACCGTCTTTCACCACTGACTTAAAAAGCCGCCTACGCACCCTTTAAACCCAATAAATCC
+
FFFFFFFFFFFFFFFFFFFFFF,FFFFFFFFFFF,FFF:FFFF:FF,FFFFFFFFFFFFFF::FFFFFFFFFFFFFFFFFFFFFF::FFFFFFFFFFF,FF:FFFFFFFFFFFFFFFFFFFFF::FFFFFFFFFFFFF:FFFFFFF,FF,FFF:FFFFFFFFFFFFFFF,FFFFF:FFFF:FFFFFFFFFFFFF:FFFFFFFF,,FFFFFFFFF:,FFFFFFFFFFFF,FFFFFF:FFFFFFFFF:FFFF
@A00920:152:HGHKKDRXX:2:2102:13187:31407 2:N:0:AGGAGTGG+TAAGTTCC
GGACTACAAGGGTTTCTAATCCTGTTCGCTCCCCACGCTTTCGCTCCTCAGCGTCAGTATCGGCCCAGAGACCCGCCTTCGCCACCGGTGTTCCTCCTGATATCTGCGCATTTCACCGCTACACCAGGAATTCCAGTCTCCCCTACCGAACTCCAGCCCACCCGTATCAACCGCAACCCAAAAGTTGAGCTGCTGAATTTCACGGTTGACGCGATGAGCCGCCTACGAGCTCTTTACGCCCAATAAATCC
+
F:FF,:FFFFFFFF:F:FFFFFFFFFFFFFFFF,::FFFF:F,,FFFFF,:FFFFFFFF:FFFFFFF:F:FFFFFFF,,FFFFFFFFFFFF,FF:FFF::FF,FF:F,FFFFF,FFF,F:FFFF:FFFFFFFFFFF:,,FFF,F::FF::,,FFFFF,F,FFF::F,FFF:F,FFF,FFFF,F:FF,FFFF,FFFFFFFF,FF:F,F:FFF:FFF,FFFF:FF,:F,F,FFFFF,FF,FF:FF,:FF,FF
@A00920:152:HGHKKDRXX:2:2102:5430:31469 2:N:0:AGGAGTGG+TAAGTTCC
GACTACCCGGGTTTCTAATCCCGTTCGCTACCCTGGCTTTCGCGGCTCAGCGTCAGGTGCAGCCCAGGGCGCCGCCTTCGCCTCTGGTGTTCCTCCGGATCTCTACGCATTTCACCACTCCACCCGGAATTCCACGCCCCTCTGCTGCCCTCTAGCTGCCCAGTTTCGAACGGCCTCTCCCGGTTGAGCCGGGAGCTTTCACGTCCGACTTGAACAGCCGCCTGACCGCGCTTTCCGCCCAGTAAATACG
+
,FFFF:FFF:::,FFF:FFFF:FFF,FFFFFFFFF:,FF:FF:FFFFFF:FF:FFF:FFFFFFFFFFFFFFFFFFFFFFFFFFFFFF:FFFFFFFF:FFFFFFFF:FFFFFF,FF:FF::FFF:F,,F,F,F,F,FF:,,FFFFFFFF::FFF::FFFFF:FFFFF,FFFFFFFFFFFF:,FFFF:,,FF:,F:FFF,FFFF,:FFFF:F,:FF,:,FFFFFFF,F,F:FFF,F,FFFFFF:F,:FF,::
@A00920:152:HGHKKDRXX:2:2102:21115:31485 2:N:0:AGGAGTGG+TAAGTTCC
GGACTACTCGGGTTTCTAATCCTGTTTGATCCCCACGCTTTCGTGCCTCAGAGTCAATCTTCGTGTAACGAGCTGCCTTCGCAATTGGTGTTCTATGTCATATCTAAGCATTTCACCGCTACATGACATATTCCGCTCACCTCCACGGTATTCAAGATAAATAGTATCAACGGCAGTTTCCGAGTTAAGCTCGGAGATTTCACCACTGACTTACCTATCCGCCTACGCACCCTTTAAACCCAGTAAATCC
+
FFFFFFFFFFFFFFFF:FFFFFFFFFFF:FFFFFFFFFFFFFFFFFFFFFFFFFFFFFFFFFFFFFFFFFFFFFFFFFFFFFFFFFFFFFFFFF:FFFFFFFFFFFFFFFFFFF:FFFFFFFFFFFFFFFFFFFFFFFFFFFFFFFFFFFFFFFFFF,FFFFFFF,FFFFFFFFFFFFFFFFFFFF,FFFFFFFFFFFF,FFFFF:FFFFFF:FFFFFFFFFFFFFF:FFFFFFFF::FFFFFFF:FFFF
@A00920:152:HGHKKDRXX:2:2102:4056:31532 2:N:0:AGGAGTGG+TAAGTTCC
GGACTACCAGGGTTTCTAATCCTGTTTGCTCCCCACGCTTTCGCGCCTCAGCGTCAGTTACAGACCAGAGAGCCGCCTTCGCCACTGGTGTTCCTCCACATCTCTACGCATTTCACCGCTACACGTGGAATTCCGCTCTCCTCTTCTGCACTCAAGTCCCCCAGTTTCCAATGACCCTCCACGGTTGAGCCGTGGGCTTTCACATCAGACTTAAGGGACCGCCTGCGCGCGCTTTACGCCCAATAATTCC
+
FFFFFFFFFFFFFFFF:FFFFFFFFFFFFFFFFFFFFFFFFFFFFFFFFFFFFFFFFFFFFFFFFFFFFFFFFFFFFFFFFFFFFFFFFFFFFFFFFFFFFFFFFFFFFFFFFFFFFFFFFFFFFFFFFFFFFFFFFF:FFFFFFFFFFFFFFFFFF:FFFFF:FF,F::F:FFFFFFFF,,FF:F,F:FFFFFFFFFFF,FFFFFFFFFF:F,FFFFFFFFFFFFFFFFFFFFFFFFFFF:FFFFFFF:
@A00920:152:HGHKKDRXX:2:2102:3658:31563 2:N:0:AGGAGTGG+TAAGTTCC
GGACTACAAGGGTATCTAATCCCGTTCGCTACCCTAGCTTTCATGTGTGAGCGTCAGATTTGGACCAGTGTGCTGCCTTCGCCTTTGGTGTTCCCCACGATATCAACGGATTTCACCCCTACACCGTGAGTTCCACACACCTCTTCCAACCTCTAGTCATACCGTTTCGCTCGCGAGCCGTAGGTTGAGCCCACGGATTTAACGAACGACTAATATGACCGCCTTGACATCCTTTACGCCCAGTAATTCC
+
FFFFFFFFFFFFFFFFFF:FFFFFFF:FFFFFFFFFF:FF,FF:FFF:FFFFF:FFFFFFFFFFFF:FFFFFFFFFF:F:FFF:FFFFFFFFFFFFFFFFFFFF,FFFF:FFFFFFFFF:FFFFFF,FFFFFFFFFFFFFFFFFFFFFFFFFFF:FFFFFFFFFFFFF,FFFFFFFFFFFFFFFFFFFFFF:FFFFF::FFFFFFFF::FF,FFFFFFFF:FF,F:FFFFFFFFFFFFFFFFF:FFFFFF
@A00920:152:HGHKKDRXX:2:2102:21215:31563 2:N:0:AGGAGTGG+TAAGTTCC
GGACTACTGGGGTTTCTAATCCTGTTTGCTCCCCACACTTTCGCGCCTCAGCGTCACGTGTTGTCCAGCGAGCTGCCTTCGCAATGGGTGTTCCTACCAGTATCTACGCATTTCACCGCTACACTGGTAATTCCACTCGCCTCTCCAACCGTCAAGCCTGCCAGTATCCAACGCAATGCTGGGGTTGAGCCCCAGTCTTTAACATCGGACTTAACAGACCGCCTACGCGCCCTTTACGCCCAGTGATTCC
+
FF:FFFFFFFFFFFFFFFFFFFFFFFFFFFFFFFFFFF:FFFFFFFFFFFFFFFFFFFFFFFFFFFFFFFFFFFFFFFFFFFFFFFFFFFFFFFFFFFFFFFFFFFFFFFFFFFFFFFFFFFFFFFFFFFFFFFFFFFFFF:FFFFFFFFFFFFFFFFFFFF,FFFF:FFFFFFFFFFFFFF:F:FFFFF,FFFFFFFF:FFFFFF:FFFFFFFF:FFFFFFFFFFF,FFFFFFFFFFFFFFFFFFFFFF
@A00920:152:HGHKKDRXX:2:2102:18276:32111 2:N:0:AGGAGTGG+TAAGTTCC
GGACTACACGGGTTTCTAATCCCGTTCGCTCCCCATGCTTTCGCCTCTCAGCGTCAGGTCAGGCCCAGCGTGTCGCCTTCGCCACTGGTGTTCCTCCGGATCTCTACGCATTTCACCACTACACCGGGAATTCCACCGACCTCTCCCTGCCTCCAGTTCCGCCGTTTCGAATGACCCTCCCCCGTTGAGCGGGGGGCTTTCACACCCGACGTACGAAACCGCCTGCGCGCGCTTTACGCCCAGTAACTCC
+
FFFFFFFFFFFFFFFFFFFFFFFFFFFFFFFFFFFFFFFFFFFFFFFFFFFFFFFFFFFFFFFFFFFFFFFFFFFFFFFFFFFFFFFFFFFFFFFFFFFFFFFFFFFFFFFFFFFFFFFFFFFFFFFFFFFFFFFFFFFFFFFFFFFFFFFFFFFFFFFFFFFFFFFFFFFFF,FFFFFFFFFFFFFFFFFFFFFFFFFF::FFFFFFFFFFFFFF,FFFFFFFFFFFFFFFFFFFFFFFF,FFFFFFFF
@A00920:152:HGHKKDRXX:2:2102:14525:32252 2:N:0:AGGAGTGG+TAAGTTCC
GGACTACAGGGGTATCTAATCCTGTTTGATACCCACACTTTCGAGCATCAGCGTCAGTAACAATCCAGTAAGCAGCCTTCGCAATCGGAGTTCTTCGAGATATCTAAGCATTTCACCGCTACACCACGAATTCCGCAAACCTCTCATGCACTCAAGTACGCCAGTATCAAAAGCAATTATACGGTTGAGACGCAAAATTACACAACTGACTTAACAACCCGCCTACGCTCCCTTTAAACCCAATAAATCC
+
FFFFFFF:,FFFFFFFFFF:::,:FF:F,FF::F,,FF,,FF:FF:F::FFF,FFFF:,FFF:F,,FFF,FFF:FFFF,:F,FF,,,,FFF:::::,,,FFFF,:FF,FF,:F:FF,F,FFFFF,FFF:FF:FF,::,::,,F:,,FF,F:FFFF:,,,,FFF:,FF:FF:,,,FF,,,,F,,,F::FF,:F,FFFF::,,F:FF,:,FF,:FF:FFF,:::,,F,,FFFF,F,:FFFF::F::FF,,F:
@A00920:152:HGHKKDRXX:2:2102:32208:33129 2:N:0:AGGAGTGG+TAAGTTCC
GGACTACTCGGGTTTCTAATCCTGTTTGCTCCCCACGCTTTCGCGCCTCAGCGTCAATTACGGTCCAGATAGCCGCCTTCGCCACCGGTGTTCTTCCCAATATCTACGAATTTCACCTCTACACAGGGAATTCCTCTATCCTCTCCCGCATTCAAGCTCTACAGTATCAGGCGCAGAACCCAGGTTGAGCCCGGGAATTTCACGACTGACTTGATAAGCCGCCTACGCGCCCTTTACGCCCAGTAATTCC
+
FFFFFFFF:FFFFFF:FFF:FF:FFFFF:FFFF::FF:FFF:F:,FFFFFF,FF,F:FF,FFF,FFF:F:FFFFFFFFFFFFFFFFFFFFFFF,FFF:,FFFFFFFFF::FFFF:FF,FFFFFF,,FFFFFFFF:FFFFF:FFFFF:FFFFFFFFFF,:,,FFFF:FFF,,FFFF:,,FF:,FFFF,FF,FF,FF:FFFFFFFF,,,FFFFF,,FFFFFFFFFFFFFF:FFFFFFFFFFFF:F:FFFFFF
@A00920:152:HGHKKDRXX:2:2102:13639:33692 2:N:0:AGGAGTGG+TAAGTTCC
GGACTACTAGGGTATCTAATCCTGTTTGCTCCCCTAGCTTTCGTGCCTCAGTGTCAGGTATTGTCCAGGGACTCGCCTTCGCCACTGGTGTTCCACTTGATATCTACGCATTTCACTGCTACACCAAGTATTCCAGTCCCCCCTCAAACCCTCTAGCCGAATAGTATCCAATGCCATTTCCGAGTTAAGCTCGGAGATTTCACATCAGACTTACCCGACCACCTACGCACCCTTTACGCCCAGTGAATCC
+
FFFFFFFFFFFFFFFFFFFFFFFFFFFFFFFFFFFFFFFFFFFFFFFFFFFFFFFFFFFFFFFFFFFFFFFFFFFFFFFFFFFF:FFFFFFFFFFFFFFFFFFFFFFFFFFFFFFFFFFFFFFFFFFFFFFFFFFFFFFFFFFFF:FFFFFFFFFFFFFFFFFFFFFFFFFFFFFFFFFFFF:FFFFFFFFFFFFF:FFFFFFFFFFFFFFFFFFFFFFFFFFFFFFFFFFFFFFFFFFFFFFFFFFFFF
@A00920:152:HGHKKDRXX:2:2102:1226:33708 2:N:0:AGGAGTGG+TAAGTTCC
GGACTACTGGGGTATCTAATCCTGTTTGCTCCCCACGCTGTCGCGCCTCAGCGTCAGCAACGGCCCAGCACACCGCCTTCGCCACCGGTGTTCTTCCGGATCTCTACGCATTCCACCGCTACACCCGGAATTCCATGTGCCTCTACCGTGCTCCAGTCTTCCAGTTCGCACGGCCGACTCAGGGTTGAGCCCTGAGCTTTCACCGCACGCTTGAAAAACCGCCTACGCGCCCTTTACGCCCAGTGATTCC
+
FFFFFFFFFFFFFFFFFFFFFFFF:FFFFFFFFFFFFFFF:FFFFFF:FFFF:FFF:FFFFFFFFFFFFFFFFFFFFF:FFFF:FFFFFFFFFF,FF:FFFFFFFFFFFF:F:FFFFFFFFFFFFFFFFFF:FF:FFFFFFFF::FF,FF:FFFFFFF:FFF:FF:FFF:F::F:FFF:FFFFF:FFFFFFFFFFFF:FFFFFFFFFFF:FFFFF:FFFF::FFFFFFFF:FF,FFFFFFFF,FFF:FFF
@A00920:152:HGHKKDRXX:2:2102:30346:34037 2:N:0:AGGAGTGG+TAAGTTCC
GGACTACCAGGGTATCTAATCCCGTTCGCTCCCCTAGCTTTCGCGGCTCAGCGTCAGGTGCAGCCCAGGGCGCCGCCTTCGCCTCTGGTGTTCCTCCGGATCTCTACGCATTTCACCACTCCACCCGGAATTCCACGCCCCTCTACGGCCCTGTCGCGGCCCAGTTTCGGACGACCTCTCCCAGGTGGGCCGGGTGCTGTCTCGTCCGACTTGGACCACCGCCTGCCGGCGCTTTGGGCCCCGGCCCTCC
+
FFFFFFFF,FFFFFFFFFFFFFFFFFFF::FFFF:FFFF,FFFFFFFFFFFFFFFFFFFFFFFFF,FFFFF:FFFFFFF:F::FFFFFFFFFF,F,:FF:,:F:F,FFF:,F:::::F,FFF,F:FFF,,F:,F,FFFFF,,F,,:,F,:,F,,,FFFFF:F,FF,:,F,F,F,::FF:::FFF,,F,F,,FFF,FF,F:,,,F::,F,,:,F:,,:,,:F,,FF,F,:FF,F,,,,F,,:,F,,,,:,:
@A00920:152:HGHKKDRXX:2:2102:23863:35243 2:N:0:AGGAGTGG+TAAGTTCC
GGACTACCGGGGTATCTAATCCCGTTCGCTCCCCATGCTTTCGCCTCTCAGCGTCAGGTCAGGCCCAGCGTGTCGCCTTCGCCACTGGTGTTCCTCCGGATCTCTACGCATTTCACCACTACACCCGGAATTCCACAAGCCTCTACCTACCTCTAGTCGCGCAGTTCGATTGCGTCCTCGCCCGGTTGAGCCGGGCGCTTTCACGCCTCACTTGCACGACCGCCTACACGCGCTTTACACCCAGTAAATC
+
FFFFFFFFFFFFFFFFFFFFFF:FF:FFFF:FFFFFFFFFFFFFFFFFFFFFFFFFFFFFFFF:FFFF:FFFFFFFFF:FFFFFFFFFFFFFFFFFFF:FFFFFFFF:F:FFFFFFFFFFFFFF:FFFFFFFFFFFF,FFFFFFFFFFFFFFFFFFFFFFFFFFFFFFFFFFFFFFFFFFFFFFFFFFFFFFFFFFFF,,FFFF:FFFFFFFFFFFFFFFFFFFF:F:FFF,FFFFFFFFF:FFFFFF:F
@A00920:152:HGHKKDRXX:2:2102:11577:35258 2:N:0:AGGAGTGG+TAAGTTCC
GGACTACTAGGGTATCTAATCCTGTTTGCTCCCCACGCTTTCGCGCCTCAGCGTCGGATCCGGCCCAGCCGGCCGCCTTCGCCACGGGTGTTCTTCCCGATCTCTACGCATTCCACCGCTACACCGGGAATTCCACCGGCCTCTACCGGTCCCCAGGTCCGCAGTCTCGGAAGCAGCCCCGGAGTTGAGCCCCGGGATTTCACTTCCGACTTGCTGGTCCCGCCTGCGCGCGCTTTACGCCCAGTGATTC
+
FFFFFFFFFFFF:FFFFFFFFFFFFFFFFFFFFFFFFFFFFFFFFFFFFFFFFFFFFFFFFFFFFF,FFFFFFFFFFF:FFFFFFFFFFFFFFFFF,FFFFFFFFFFFFFFFFFFFFFFFFFFFFFFFFFFFFFFFFFFFFFFFFFFFFFFFFF,FFFFFFFFFFFFFFF:FFFFFFFFFFFFFFFFFFF:FFFFFFFFFF:FFFFFFF:FFFF:FF:F,FF:FFF,FFFFFFF:FFF:F:F::FFFFFF
@A00920:152:HGHKKDRXX:2:2102:1561:36198 2:N:0:AGGAGTGG+TAAGTTCC
GGACTACCCGGGTTTCTAATCCTGTTTGCTCCCCACGCTTTCGCACCTCAGCGTCAATACATGTCCAGTCAGTCGCCTTCGCCACTGGTGTTCTTCCGAATATCTACGAATTTCACCTCTACACTCGGAATTCCACTGACCTCTCCATGATTCAAGCGAAGCAGTCTTAAGGGCAATTCCGGAGTTGAGCTCCGGGCTTTCACCCCTAACTTACCAAGCCGCCTACGTGCGCTTTACGCCCAGTAATTCC
+
FFFFFFF:FFFFFFFFFFF,FF:FFFFFFFFFFFFFFFFFFFFFFFFFFFFFFFFFFFFFFFFFFFFFFFFFFFFFFFFFFFFFFFFFFFFFFFFF:FFFF:FFFFFFFF,FFFFFFFFFFFFFFFFFF,FF:FFFFFF:FFFFFFFFFFFFFFFFFFF:FFFFFFFFFFFFFFF:,FFFFFFFFFFFFFF::FFFFF,FFFFFFFF:FFFFFF:F:F:FFFFFFFFFF:FFF:FFFFFFFFF:FFFF:F
@A00920:152:HGHKKDRXX:2:2102:16441:36292 2:N:0:AGGAGTGG+TAAGTTCC
GGACTACTCGGGTTTCTAATCCTGTTTGCTCCCCACGCTTTCGCGCCTCAGCGTCAATTACGGGCCAGATAGCCGCCTTCGCCACTGGTGTTCTTCCCAATATCTACGAATTTCACCTCTACACTGGGAATTCCACTATCCTCTCCCGCATTCAAGCTCATCAGTATCAAGCGCAGCCCCCAGGTTGAGCCCGGGAATTTCACGCCTGACTTGATAAGCCGCCTACGCGCCCTTTACGCCCAGTAATTCC
+
FF:F:FFFFFFFFFFF:FFFFFFFFFFFFFFFFFFFFFFFFFFFFFFFFFFFFFFFFFF:FFFFFFFFFFFFF:FFF:FFFFFFFFFFFFFFF,FFFFFFFFFFFFFFFFFFFFFFFFFFFFFFFFFFFFFFFFFF,FFFFFFFFFFFF::FF:FFFFFFFFFFFFFFF:,FF:FFFFFFFFFFFFFFFFFFFFFF,F,:FFFFFFFFFFFFFFFFFF:F:FFF:::FFFFFFFFF,FF:FFFFF,FFFF
@A00920:152:HGHKKDRXX:2:2102:18638:36558 2:N:0:AGGAGTGG+TAAGTTCC
GGACTACCGGGGTTTCTAATCCCGTTCGCTCCCCATGCTTTCGCATCTCAGCGTCAGGTCAGGCCCAGCGTGTCGCCTTCGCCACTGGTGTTCCTCCGGATCTCTACGCATTTCACCACTACACCCGGAATTCCACACGCCTCTACCTACCTCTAGTCGCGCAGTTCGATTGCGTCCTCGCCCGGTTGAGCCGGGCGCTTTCACGCCTCACTTGCACGACCGCCTACACGCGCTTTACACCCAGTAAATC
+
FFFFFFF:FFFF,FFFFFFFFFFFFFFF:FFFF:F,FFFFFFF:FFFFFFFFFFFFFFFFF:FFFFFF:FFFFFFFF:FFFFFFFFFFFFFFFFF:FFFFFFFFFFFFFFFFFFFFFFFFFFFFFFFFFFFF:FFFFFFFFFF,FFF:FFFFFFFFFF:FF::FF:FFF:FFFF:FF:FFFF:FFF:,FFFFF:FF:FFFFF:FFFFFFFFFF:FFFFFFFFFF:FFFFFFFFFFFFFFFFF,:FF,F:F
@A00920:152:HGHKKDRXX:2:2103:19741:1391 2:N:0:AGGAGTGG+TAAGTTCC
GGACTACAGGGGTTTCTAATCCTGTTTGCTCCCCACGCTTTCGCGCCTCAGCGTCAGTTACAGCCCAGAAAGTCGCCTTCGCCACTGGTGTTCCTCCACATCTCTACGCATTTCACCGCTACACGTGGAATTCCACTTTCCTCTTCTGCACTCAAGCCTCGCAGTTCCCAGTGCGTATCGGAGTTGAGCTCCGAGCTTAAACACTGGGCTTACGAAGCCGCCTGCGCGCGCTTTACGCCCAATAATTCCG
+
FFFFFFFFFFFFFFFFFFF,FFFFFFFFFFFFFFFFFFFFFFFFFFFFFFFFFFFFFFFFFFFFFFFFF:F:FFFFFFFFFFFFF,FFFF:FFFFFFFFFFFFFFFFFFFFFFFFFFFF:FF:FFF:FFFFFFFFFFFFFFFF:FFF:FFFFF:FFFFFFFFFFFFFFFFFFFFFF,FFFFFFFFFFFFFFFF,FFF:FFFFFFFFFFFFFFFFFFFFFFFFF:FFFFFFFFFFFFFFFFFFF,FF,FFF
@A00920:152:HGHKKDRXX:2:2103:5348:1611 2:N:0:AGGAGTGG+TAAGTTCC
GGACTACAGGGGTTTCTAATCCCTTTTGCTCCCCACGCTTTCGTGCCTGAGCGTCAGCAATTGTCCAGGTAGCCGCCTTCGCCTCTGGTATTCCTCATGATATCTACGCATTTCACTGCTACACCATGAATTCTGCTACCCTCTCCAATGCTCTAGCCATGTAGTTTTGAGTGCAATTCCGGGGTTGAGCCCCGGGATTTCACACCTTACACACACGGCCGCCTGCGCACCCTTTACGCCCAGTGAATCC
+
F:FFFFFF:FFFFFFFFFFFFF:,:FFFFFFF::F:,FFFFFFFFFFFFFFFFFFFFFFFFFFFF:FFFFF,FFF,FFFF,F,FFFFFFFFF,FFFFFFF,FFFFF,F:FFFFFFFF::FFFFFFFFFFFFFFFF:FFF,FFFFFFFFFFFFFFFFFFF:FFF::FF,FFFFF,FFFFF,F,F,:FFFFFFFFFFFFFFFFFFFFF:F::FFFF:F:FFFFFFFF,FFFFF:F,FF::::,,F:F::FFF
@A00920:152:HGHKKDRXX:2:2103:17626:2049 2:N:0:AGGAGTGG+TAAGTTCC
GGACTACAAGGGTTTCTAATCCCGTTTGCTCCCCACGCTTTCGCGCCTCAGCGTCAGGAGATGCCCAGAGACCCGCCTTCGCCACCGGTGTTCCTCCCGATCTCTACACATTTCACCGCTACACCGGGAATTCCAGTCTCCTCTGCATCCCTCAAGAACGGCAGTATCGGCCGACGTTCTTCGGTTGAGCCGAAGGATTTCACGACCGACTTGCCATCCCGCCTACGCGCCCTTTACGCCCAGTGATTCC
+
FFFFFFFFFFFFFFFFFFFFFFFFFFFFFFFFFFFFFFFFFFFFFFFFFFFFFFFFFFFFFFFFF:FFFFFFFFFFFFFFFFFFFFFFFFFFFFFFFFFFFFFFFFFFFFFFFFFFFFFF:FFFFFFFFFFFFFFFFFFFFFFFFFFFFFFFFFFFFFFFFFFFFF:FFFFFFFFFFFFFFFFFFF:FFFFFFFFFFFFFFFFFFFFFFFFFFFFFFFFFFFFFFFFFFFFFFFF,FFFFF:FFFFF:FF
@A00920:152:HGHKKDRXX:2:2103:24505:2159 2:N:0:AGGAGTGG+TAAGTTCC
GGACTACCCGGGTATCTAATCCTGTTTGCTCCCCACGCTTTCGCGCCTCAGTGTCGGATCTGGGCCAGGTGGCCGCCTTCGCCACAGTTCTTCTTCCCGATATCTACGCATTCCACTGCTACACCGGGAATTCTACCAGCCTCTACCAGTCCCAAGGCGAACAGTTTCGGGAGCCGCCCCAGGGTTGAGCCCAGGGCTTTCACTTCAGACTTGTTCACCCACCTGCGCGCGCTTTACGCCCAGTAAATCC
+
FFFFFFF,,,FFFFFFFFFFFFFFFFFF:F:FFFFF:FFFFF,,:FFFFFFFFFFFFFFFFF,,:F:F,FFFFFFFFFFF::FFF:F,F,FF,,FF,FFF,FFFFFFFFF,F,FFF,FFFFFFF:FFFF::FF,,:FFF:FFFF,:F,:F,,F,,FF,F,:,FFF,FFF:F,FFF:,:F:,FFFF,F,FFFF,,FFF,FFF,F,FF,FF:FF,,:,,F:F,FFF,FFF:FFFF,FFFFF,:FFF,,,FFF
@A00920:152:HGHKKDRXX:2:2103:25482:2754 2:N:0:AGGAGTGG+TAAGTTCC
GGACTACAGGGGTTTCTAATCCTGTTTGATCCCCACGCTTTCGTGCCTCAGAGTCAATATTCGTGTAGTGAGCTGCCTTCGCAATCGGTGTTCTATGTCATATCTAAGCATTTCACCGCTACATGACAGATTCCGCTCACCTCCACGGTATTCAAGACATATAGTATCAACGGCAGTTTCGGAGTTGAGCCCGGAGATTTCACCCCTGACTTACCTAGCCTCCTACGCGCCCTTTAAACCCAGTGAATCC
+
FFFFFFFFFFFFFFFFFFFFFFFFFFFF:FFFFFFFFFFF,FF:,FFFFFFFFFFFFFF,:FF,F:FFFFFFFFFFF:FFFFFFF,FFFFFFFFFFFF,FFFFFFFFF::F,FFFFF:F:FFFFFF,,,FFF:FFF:FFFFFF:,F:FFF:FF,:FFF,,,,FFFFFFFFFFFFFF,F,F,F,FFFF,FFFF,F,:FF,FF,FF,F:FFF:,FF,F,,FF:FF:FFF,,F,FFF:,,,FFFFFF,:,FFF
@A00920:152:HGHKKDRXX:2:2103:20681:3145 2:N:0:AGGAGTGG+TAAGTTCC
GGACTACTGGGGTATCTAATCCTGTTTGATACCCACACTTTCGAGCATCAGCGTCAGTTACAATCCAGTAAGCTGCCTTCGCAATCGGAGTTCTTCGTGATATCTAAGCATTTCACCGCTACACCACGAATTCCGCCTACCTCTGTTGCACTCAAGGTCGCCAGTATCAACTGCAATTTTACGGTTGAGCCGCAAACTTTCACAACTGACTTAACAACCCGCCTACGCTCCCTTTAAACCCAATAAATCC
+
:FFFFFFFFFFFFFFFFFF:FFFFFFFFFFFFFFFFFFFFFFFFFFFFFFFFFFFFFFFFFFF:FFFFFFFFFFFFF::FFFF:FFFFFFFFFFFFFF:FFFFFFFFFFFFFFFFFFFFF:FFFFFFF:FFFFFFFF:::FFFFFFFFFFFFFFFF:FFFFFFFFFFFFFFFFFF,FFFFFF:,FFFFFFFFFFFFF:F:FFFFFFF:FFFFF:FFFF,F:FFFF:,FFF:F,F:FFFF:FF:FFF,:FF
@A00920:152:HGHKKDRXX:2:2103:7554:3396 2:N:0:AGGAGTGG+TAAGTTCC
GGACTACTGGGGTTTCTAATCCTGTTTGCTCCCCACGCTTTCGCTCCTCAGCGTCAGTTTCGGCCCAGAGTGGCGCCTTCGCCACCGGTGTTCCTCCTGATATCTGCGCATTTCACCGCTACACCAGGAATTCCCCACTCCCCTACCGAACTCAAGTCACAGCAGTATCGAGTGGCGGCTCTGGGTTAAGCCCAGAGTTTTCACACCCGACTTACTGAACCGCCTACGAGCTCTTTACGCCCAATAAATC
+
FFFFFFFFFFFFFFFFF:FFFFFFFFFFFFFFFFFFFFF:FFFFFFFFFFFFFFFFFFFFFFFFFFFFFFFFFFFFFFFFFFFFFFFFFFFFFFFFFFFF:FF:F:FFF,FFFFFFFFFFFFFFF:FFFFFFFFFFFFFFFFFFFF:FFFFFFF:FFFFFFFFFFF:FFFF:FFFFFFFF:FFFFFFFFFFFFFFFFFFFFFFFFFFFFFFFFFFFFFFFFFFFFFFFFFFFFFF:FFFFFFFFF:F:FF
@A00920:152:HGHKKDRXX:2:2103:28935:3568 2:N:0:AGGAGTGG+TAAGTTCC
GGACTACTGGGGTTTCTAATCCTGTTTGCTCCCCACGCTTTCGTCTCTCAGCGTCAGAAATGGCCAGTGAACTGCCTTCGCTTTTAGCGTTCCTCCTGATATCAACGGATTTTACCCCTACACCAGGAATTCCATTCACCTCTCCATTTCTCAAGCAAAGCAGTTTAGGAAACATATTTCGGGTTGGGCCCGAAGATTTAATCCCCTACTTACCTCGCCGCCTACAGACGCTTTACGCCCAGTAATTCCG
+
FFFFFFFFFFFFFFFF:FFFFFFFFFFFFFFFFFFFFFFFFFFFFF:FFFFFFFFFFFFFFFFFFFFFF:FFFFFFFFFFFF:FFFFFFFFFFFFFFFFFFFFFFFFFFFFFFFFFFFFFFFFFFFFFFFFFFFFF:FFFFFFFFFFFFFFFFFFFF:FFFFFFFFFFF:FFFFFFFFFF:FFFFFFFFFFFFFFF:FFFFFFFFFF:FFFFFFFFFFFFFFF:FFFFFFFFFFFFFF:F,FFF:FFF:F
@A00920:152:HGHKKDRXX:2:2103:3920:3709 2:N:0:AGGAGTGG+TAAGTTCC
GGACTACTGGGGTTTCTAATCCTGTTTGATCCCCACGCTTTCGCACCTCAGTGTCAGTAATCGTCCAGATGGTCGCCTTCGCCACCGGTGTTCCTTCTAATATCTACGCATTTCACCGCTACATTAGAAATTCCACCATCCCCTCCGATACTCAAGCCTACCAGTTTCAAAGGCAATTCCAGAGTTAAGCTCTGGGATTTCACACCTGACTTGGAAAGCCACCTACGCGCGCTTTACGCCCAGTAATTCC
+
FFFFFFFFFFFFFFFFFF:FFFFFFF:FFF:F:F:FFFFFFFFFFF:F::FFFFFFFFFFF:FF:FFFFFFFFFFFFFFFFFFF:FFFFFFFFFFFF:FFF:FFFFFFFFFFFFFFFFF,FFFFFFFF:FFFFFFFFFFFF,FF::FFFFFF:FFF::FFF:FFFF:FFFFFFFF:FFF:FFFF:FFFF:FF,FF,FF:FF,F,:FFFFFFFFF,:,,FFFF::FFF:,F,:FFF::FFF:F,::FFFFF
@A00920:152:HGHKKDRXX:2:2103:25039:4366 2:N:0:AGGAGTGG+TAAGTTCC
GGACTACTGGGGTATCTAATCCTGTTTGCTCCCCACGCTTTCGAGCCTCAGCGTCAGTAATCGTCCAGTAAGCCGCCTTCGCCACTGGTGTTCCTCCTAATATCTACGCATTTCACCGCTACACTCGGAATTCCGCCAACCTCTACTTCACTCAAGATGAACAGTTTCAACTGCAGTCTACGGGTTAAGCCCGTAGTTTTCACAGCTGACTTGTTCACCCGCCTGCGCTCCCTTTACACCCAGTAAATCC
+
FFFFFFFFFFFFFFF:FFFFFFFFFFFFFFFFFFF:FFF:FFFF,FFFFFFFFFFF:,FFFFFFFFFFFFFFFFFFF,FFFFFFF,FFFFFFFF:FFFF:FF:FF,FFFFFFFFFFFFFF,F,FF,FFFFFFFFFF,FFFFFFFFFFFF,FFFFFFFFFFFFFF:FFF:FF::FFF,FFFFFFF:FFFFFF::F:FF,F,F,F,FFFF,F,,F,FF:F:F,:FF:,FF,FFFFFFFFFFFFFFFF,,FF:
@A00920:152:HGHKKDRXX:2:2103:7256:4445 2:N:0:AGGAGTGG+TAAGTTCC
GGACTACAAGGGTATCTAATCCTGTTTGCTCCCCACGCTTTCGCGCCTCAGCGTCAGTATCGAGCCAGTGAGCCGCCTTCGCCACTGGTGTTCCTCCGAATATCTACGAATTTCACCTCTACACTCGGAATTCCACTCACCTCTCTCGAACTCCAGGCATCCAGTATCGAAGGCCGTTCCGGGGTTGAGCCCCGGGATTTCACCTCTGACTTGCAAAGCCACCTACGCGCGCTTTACGCCCAGTGATTCC
+
FFFFFFFFFFFFFFFFFFFFFFFFFF::FFFFFFFFFFFFFFFFFFFFFFFFFFFFFFF,:FFFFF:FFFF,:FFFFFFFFFFFFFFFFFFFFFFFFFFFFFFFFFFFFFFFFFFFFFFFFF:FFFFFFFFFFFFFFFFFF,FFFFFFFFFFF,FFFFFFFFFFF::F:FF,FFF:FFFFFFF:,FFFFFFFFFFF:FFFFFFFFFFFFFFF:FFFF:FFFFFFFFFF:FFFFFFFFFFFFFFFFFFFFF
@A00920:152:HGHKKDRXX:2:2103:12626:5102 2:N:0:AGGAGTGG+TAAGTTCC
GGACTACAGGGGTTTCTAATCCTGTTCGCTCCCCACGCTTTCGTGCCTGAGCGTCAGTCGCCGTCCAGCCACCCGCCTACGCTTCTGGTATTCCTCGTGATATCTACGCATTTCACCGCTACACCACGAATTCTAGTGGCCTCTCCGGGACTCAAGGACGGCAGTATCAAAGGCCGTCCTACGGTTGAGCCGTAGACTTTCACCCCTGACTTACCGCCCCGCCTGCACACCCTTTACACCCAATAATTCC
+
FFFFFFFFFFFFFFFFFF:FFFFFFFFFFFFFFFFFFFFFFFFFFFFFFFFFFFFFFFFFFFFFFFFFFFFFFFFFFFFFFFFFFFFFFFFFFFFFF:FFFFFF:FFFFFFFFFFFFFFFFFFFFFFFFF,FFFFFFFFFFFFFFFFFFFFFF:F:FFFFFFFF:FFFFFFFFFFF:FFFFFFFFFFFFFFF:FFFFF:FFFFFFF:FFFF:FFFFFFFFFFFFFFFFFFFFFFFFFFFFF:FFFFF:FF
@A00920:152:HGHKKDRXX:2:2103:31024:5306 2:N:0:AGGAGTGG+TAAGTTCC
GGACTACTGGGGTTTCTAATCCCGTTCGCTCCCCTAGCTTTCGCGGCTCAGCGTCAGGTGCAGCCCAGGGCGCCGCCTTCGCCTCTGGTGTTCCTCCACATCTCTACGCATTTCACCGCTACACGTGGAATTCCACTTTCCTCTTCTGCTCTCAAGTCCCCCAGTTTCCAATGACCCTCCACGGTTGAGCCGTGGGCTTTCACATCAGACTTAAAGGACCGCCTGCGCGCGCTTTCCGCCCCGTAACTCC
+
FFFFFFF,FFFF::FFFFFFFFFFFFFFFFFFFFFFFFFFFFFFFFFFFFFFF,F:FF,FFFFFFF:FF:FFFFFFF,FFFF:FFFFFFF,FFF,FFFF,FFFFFFFFFFFFFFFFFFFF:FFFFFFFFFFFFFFFFFF:FFFFFFFFF,F:FF:FF,FFFF:F:FFFF:FFFF:FFFFFFFFF,F,,FF,F,FFF:FF:F::F,FFF,F,FFF,FF:,F:FF,:FFF:,:,F,F,,:,,F,F,,,,F,F
@A00920:152:HGHKKDRXX:2:2103:30843:5776 2:N:0:AGGAGTGG+TAAGTTCC
GGACTACTCGGGTTTCTAATCCTGTTCGCTCCCCACGCTTTCGCGTCTCAGCGTCAGTACCGTACTAGAGAACCGCCTTAGCCACGGGTGTTCTTCCTGATATCTGCGCATTTCACCGCTACACCAGGAATTCCATTCTCCTCTTCCGGACTCTAGCCGCACGGTTTCCATCGACGTCTGAAGGTTAAGCCTCCAGTTTTCACAACGGACCTGTGCGGCCGCCTACACGATCTTTACGCCCAATAAATCC
+
FFFF:FFFF:F,FFFF::FFFFF::F:F:F::FFFF,F:,FFFFFFFF:FF:F,FFFFFF:FFFFFFFFFFFFFFFFF,FF,FFFFF::FF,,F:FFFF:FFFF:F:FFFFFFFFF:FF:FFFFF::FF::F,:FFF,FF,:FF:FFFF:F:F:FF,,FFF:F,,,:FFFFFFFFFFFFFF:F::FFFFFF:,,FF:FFF,F:FF,FF:,FFFF:FF,FFF:F,FFFFF,:F:FFF,,,F,F,FF::FF,
@A00920:152:HGHKKDRXX:2:2103:10890:5885 2:N:0:AGGAGTGG+TAAGTTCC
GGACTACCAGGGTATCTAATCCTGTTTGCTACCCACGCTTTCGTGCCTCAACGTCAGTGATCGTCTAGAGAGCCGTCTACACCGCTGGTGTTCCTCCTGATATCTACGCATTTCACCGCTACACCGGGAATTCCACTATCCTCTCCCACACTCTAGCTGCAAAGTTAACGAAGCACACACGCAGTTAAGCCGGGAGATTTCACTTCAGACTTAATCAGCCGGCTACGCTCCCTTTACGCCCAGTAAATCC
+
FFFFFFFFFFFFFFF:FFFF:FFFFFFFFF,F:FFFFFFFFFF,FFFFFF,FF,:FFF,FF:FFF::F::FFFFFFFF,F,FF,F,FFFF,FFFFFF,,FFFFFFFFF,FFFFFFFFFFF,:,,,,,FFFFFF:FFF,,FFF:FFF,FFFFFFFFFF,FF,:FFF,,,F,FFFFF,:::F,F:FF,,FFFF,,F,F,F,FFFFF,F:,:FFFF:,F,FFF:,FF,F,F,F:FFFFFF,::FFF:FF,FFF
@A00920:152:HGHKKDRXX:2:2103:12762:6245 2:N:0:AGGAGTGG+TAAGTTCC
GGACTACTAGGGTATCTAATCCTGTTTGCTCCCCACGCTTTCGTGCCTCAGCGTCAGTATCGGGCCAGTGAGCCGCCTTCGCCACTGGTGTTCTTGCGAATATCTACGAATTTCACCTCTACACTCGCAGTTCCACTCACCTCTCCCGAACTCAAGATCTTCAGTATCAAAGGCAGTTCTGGAGTTGAGCTCCAGGATTTCACCCCTGACTTAAAGACCCGCCTACGCACCCTTTACGCCCAGTGATTCC
+
FFFFFFFFFFFFFFFFF:FFFFFFFFFFFFFFFFFFFFFFFFFFFFFFFFFFFFFFFFFFFFFFFFFFFFFFFFFFFFFFFFFF:FFFFFFFFFFFFFFFFFFFFFFFFFFFFFFFFFFFFFFFFFFFFFFFFFFFFFFFFFFFFFFFFFFFFFFF:F:FFFFFF:FFFFFFFFFF,FFFFFFFFFFFFFFFFFF:F:,FFFFFFFFFFF:FFF,F,F:FFFFFFF:F:FFFF:FFFFFFFFFFFFF:,F
@A00920:152:HGHKKDRXX:2:2103:5330:6433 2:N:0:AGGAGTGG+TAAGTTCC
GGACTACACGGGTTTCTAATCCGCTTTGCTACCCTAGCTTTCGTCCCTCAGCGTCAGTGATGCCCTAGAGGCCTGTCTTCACCCTTGGCGTTCCTCTCGATATCAACGGATTTCACCCCTCCACCGAGAATTCCAACCTCCCCGAACACACTCTAGACAAGCAGTATGATGAGCTGACCCGGAGTTGAGCTCCGGTCTTTAACCCACCACTTACCAATCCGCCTACGAACGCTTTACGCCCAATAAATCC
+
FFFFFFFFFFFFFFFFFFFF:FFFFFFFFFFFFFFFFFFFFFFFFFFFFFFFFFFFFFFFFFFFFFFFFFFFFFFFFFFFFFFFFFFFFFFFFFFFFFFFFFFFFFFFFFFFFFFFFFFFFFFF:FFFFFFFFFFFFFFFFFFFFFFFFFFFFF:FFFFFFFFFFFFFFFFFFF:FFFFFFFFFFF:FFFFFFFFFFF,FFFF:FFFFFFFFFFFFFFFF,FFFFFFFFFFFFFFFFFFFFF:FFFFFF:
@A00920:152:HGHKKDRXX:2:2103:21856:7341 2:N:0:AGGAGTGG+TAAGTTCC
GGACTACTGGGGTTTCTAATCCCGTTCGCTCCCCATGCTTTCGCATCTCAGCGTCAGGTCAGGCCCAGCGTGTCGCCTTCGCCACTGGTGTTCCTCCGGATCTCTACGCATTTCACCACTACACCCGGAATTCCACACGCCTCTACCTACCTCTAGTCGCGCAGTTCGATTGCGTCCTCGCCCGGTTGAGCCGGGCGCTTTCACGCCTCACTTGCACGACCGCCTACACGCGCTTTACACCCAGTAAATC
+
FFFFFFFFFFFFFFFFFFFFFFFFFFFFFFFFFFF:FFFFFFFFFFFFFFFFFFFFFFFFFFFFFFFFFFFFFFFFFFFFFFFFFFFFFFFFFFFFFFFFFFFFFFFFFFFFFFFFFFF:FFFFFFFFFFFFFFFFFFFFFFFF:FFFFFFFFFFFFFFFF:FFFFFF:FFFFFFFFFFFFFFFF:FFFFFFFFFFFFF:FFFFF:FFFFFF:FFFFFFFFFFF:FFFFFFFFFFFFFFFFFFFFFF,FF
@A00920:152:HGHKKDRXX:2:2103:9959:7780 2:N:0:AGGAGTGG+TAAGTTCC
GGACTACCGGGGTTTCTAATCCTGTTTGCTCCCCACGCTTTCGTGCATGAGCGTCAGTATTGGCCCAGAAGGCTGCCTTCGCCATCGGTGTTCCTCCACATCTCTACGCATTTCACCGCTACACGTGGAATTCCACCTTCCTCTGCCATACTCCAGCCACGTAGTTTCGAGCGCAATTCCCAAGTTAAGCCCGGGGCTTTCACACTCGACTTGCGCGGCCGCCTGCGCACACTTTAAGCCCAGTAATTCC
+
FFFFF:FFFFFFFFFFFFF,FFFFFFFFFFFFFFFFFFFFFFFFFFFFFFFFFFF:FFFFFFFFFFFFFFFFFFFFFF::FFFFFFFFFFFFFFFFFFF,FFFFFFFFFFFFFFFFFFF:FFFFFFFFF:FFFF:FFF:FFFFF:FF,FFFFFFFFFF:FFFFF:FFFFFFFFFFFFFFFFFFFFFF,FFFFFFFFFF,FF,FFFFFFFFFFFF:FFFFFF:FFFFFFFFFFF,:,,:FF,,FFFFF,FF
@A00920:152:HGHKKDRXX:2:2103:13395:8093 2:N:0:AGGAGTGG+TAAGTTCC
GGACTACAAGGGTATCTAATCCTGTTTGCTCCCCACGCTTTCGTGCATGAGCGTCAGTGTTATCCCAGGAGGCTGCCTTCGCCATCGGTGTTCCTCCGCATATCTACGCATTTCACTGCTACACGCGGAATTCCACCTCCCTCTGACACACTCAAGCCTTGCAGTCACCAATGCAGTTCCCAGGTTAAGCCCGGGGATTTCACATCGGTCTTACAAAACCGCCTGCGCACGCTTTACGCCCAGTAATTCC
+
FFFFFFF:FFFFFFFFFFFFFF:FF,FFFFFFFFFFFFFFFFFFFFFFFFFFFFFFFFFFFFFFFFFFFFFFFFFFFFFFFFFFFFFFFFFFFFFFFFFFFFFFFFFFFFFFFFFFF:FFFFFFFFFFFFFFFFFFFFFFFFFFFFFFFFFFFFFFFFFFFFFFFFFFFFFFFFFFFFFFFFF:FFFFFFFFFFFFFFFFFFFFFFFFFF::FFFFFFFFFFFFFFFFFFFFFFFFFFFFFFFFFFF:FF
@A00920:152:HGHKKDRXX:2:2103:31738:8484 2:N:0:AGGAGTGG+TAAGTTCC
GGACTACAAGGGTTTCTAATCCTGTTCGCTCCCCACGCTTTCGCACCTCAGCGTCAGAACAAGCCCAGTTGGCCGCCTTCGCCTCTGGTATTCCTCCGGATCTCTACGCATTCCACCGCTACACCCGGAATTCTACCAACCTCTGCTTGTCTCCAGCCGAGCAGTATCCCATGCAATCCACGGGGTTGAGCCCCGGGCTTTCACAGACAGACTTACCCAGCCGCCTACGTGCGCTTTACGCCCAATAATT
+
FFF:FFFFFFFFFFFFFFFFFFFFFFFFFFFFFFFFFFFFFFFFFFFFFFF:FFFFFFFFFFFFFFFFFFF,FFFFFFFF,FFFFFFFFFF:FFFFF:FFF,FFFFFFFFFF:,FFFFFFFFFF:FF,:FF:,FF,FFFFFFFF:FFFFFFFFFFF:F,FFFFFFFFFFF,F:FFFF:FF,FFFFFFFFFFF,FFFFFFF::FFFFFFF::FFFFF:FFFFFF,FFFFFFFFFFFFFFFF:FFF,FFF:F
@A00920:152:HGHKKDRXX:2:2103:32524:8563 2:N:0:AGGAGTGG+TAAGTTCC
GGACTACACGGGTTTCTAATCCCGTTCGCTCCCCATGCTTTCGCCTCTCAGCGTCAGGTCAGGCCCAGCGTGTCGCCTTCGCCACTGGTGTTCCTCCGGATCTCTACGCATTTCACCACTACACCCGGAATTCCACACGCCTCTACCTGCCTCTAGCCCCGCAGTTCGGTCACGTCCTCGCCCGGTTGAGCCGGGCGCTTTCACGCGCCACTTGCAGGACCGCCTACACGCGCTTTACACCCAGTAAATC
+
,F,F:,FF,F,FFFFFFFFF::F::FFFFF,FFFFF:FFFF,FFFFFFF,FF::,F,FFFFF,F:F,FFFF,:F,FFFF:::,,,FFFF,,F:FF,FF:::FFF:F,FF:F,F,,F:FFF:F::F,,F:FFFFFFFF:F,:FF,F:FF:F:FF,FFFFFF,,F:FFFF,FFFFFFFFFFFFFFFFFFFFFF,F,:FFFFFFF,FFFFF:FFFFFF,:FF:,FFFFFFFF:FFFF,FFF::FFF:FF,FFF
@A00920:152:HGHKKDRXX:2:2103:1353:8876 2:N:0:AGGAGTGG+TAAGTTCC
GGACTACACGGGTTTCTAATCCTGTTTGCTCCCCACGCTTTCGCGCCTCAGCGTCAGATCCAGCCCAGTTGGCCGCCTTCGCCACGGGTGTTCTTCCCAATATCTACGCATTCCACCGCTACACTGGGAATTCCACCAACCCCTACTGGTCTCTAGGTCCGCAGTTTCGAAAGCAGCCCCGGAGTTGAGCCCCGGGATTTCACTTCCGACTTGCAGGTCCCGCCTGCGCGCGCTTTACGCCCAGTAATTC
+
FFFFF:FFFFFFFFFFFFF,FFFFFFFFFFFFFFFFF:FFFFFFFFFFFFFFFFFFFFFFF,:FFFFFFFFFFFFFFFFFFFFFFFFF:FFFFFFFFFFFFFFFFFFFFFFFFFFFFFFFFFFFFFFFF,FFFFFFF:FFFFFFFFFFFFFFFF,FF:F:FFFFF,:FF,F,FFFF:FFFFF:::FFF:FFFFF,FFFFFFFFFFFFFFFFF:FFFF:F:FF:FFFFFFFFF:,F:FFF:FF:FF::,::
@A00920:152:HGHKKDRXX:2:2103:21332:9095 2:N:0:AGGAGTGG+TAAGTTCC
GGACTACAAGGGTTTCTAATCCTGTTTGCTCCCCACGCTTTCGCACCTCAGCGTCAGTTCCGGACCAGTAAGCCGCCTTCGCCACTGGTGTTCTTCCTAATATCTACGAATTTCACCTCTACACTCGGAATTCCACTCACCTCTCCCGGATTCAAGCGATGCAGTCTTAAAGGCAATTCCGGAGTTGAGCTCCGGGCTTTCACCTCTCACTTACAAAGCCGCCTACGTGCGCTTTACGCCCAGTAATTCC
+
FF,FFFFFFFFFFFFFFFF:FFFFFFFFFFFFFFFFFF:FFFFFFF:FFF:FFFFFFFF,FF,,FFFFF:FFF,FFFF:FFFFF:FF:FFF:FFF:FF:FFFFFFFF:FFFFFFFF:FFF:FFFFFFFF,FFFFFFFFFFFFFFFFF:FFFFFFFFFF:FFFFFFFFF::FF:FFFFFFFFFFFFF:FFF,F,FFFFF::FFF,:FF:FFFFF:FFFFFFFFF,:FFFFF:F:FFFF:FFFFFFFFF,FF
@A00920:152:HGHKKDRXX:2:2103:8061:9690 2:N:0:AGGAGTGG+TAAGTTCC
GGACTACTCGGGTATCTAATCCTGTTTGCTACCCACGCTTTCGCTCCTCAGCGTCAGTACTGGCCCAGAACACTGCCTTCGCCATCGGTGTTCCTCCTGATATCTGCGCATTTCACCGCTACACCAGGAATTCCGTGTTCCCCTACCAGACTCAAGCCACAGCAGTATCGGATGGCGTCTCGGGGTTGAGCCCCGAGTTTTCACATCCGACTTACTGAGCCGCCTCCGAGCTCTTTACGCCCAATAAATC
+
FFFFFFFFFFFFFFFFFFFFFFFFFFFFFFFFFFFFFFF,FFFFFFFFFFFFFFFFFFFFFFFFFFFFFFFFFFFFFFFFFFFFFFFFFFFFFFFFFFFF:FFFFFFFFFFFFF,FFFFFFFFFF,FFFFFFFFFFFFFFFFFFFFFFFFFFFFFFFFFFFFFFFFFFFFFFFFFFFF:FFFFFFFFFFFFFFF:FFF:FFFFFF:FF:FF:FFFFFFFFFFFFF,FFFFFFF,,FFFFFFFF:,:,FFF
@A00920:152:HGHKKDRXX:2:2103:1633:10019 2:N:0:AGGAGTGG+TAAGTTCC
GGACTACAGGGGTTTCTAATCCTGTTTGATCCCCACACTTTCGTGCCTCAGCGTCAGTTACAGTCTAGTAAGCTGCCTACGCTATTGGTGTTCCTGACGATATCTATGCATTTCACCGCTACACCGTCAATTCCGCCTACCTCGTCTGTACTCAATCCCAACAGTTTTTCAGGCAGCTCCCAGGTTGAGCCTGGGCATTTCACCTAAAACTTGTCAGGACGCCTACGCACCCTTTAAACCCAATAAATCC
+
FFFFFFFFFFFFFFFF:FF:FFFFF:FFFFFFFFFFFF:FFFFFFFFFFFFFFFFFFFFFF:FFFF,FFF:FFFFFF:FFFFFFFFFFFFFFFFFFFFFF,FFFFFFFFF,FFFFFFFFFFF:FFFFFFFFFFFFFFF:FFFFFFFFFFFFFFF:FFFFFFF:FFFF:FFFFFFFFFFFFFFFF,FFFFFFFFFFFF:F:FFFFFF,FFFF:FFF:FFFFFFFFFFFF::FFF:FFF:F:FFFF::FFFF
@A00920:152:HGHKKDRXX:2:2103:29595:10128 2:N:0:AGGAGTGG+TAAGTTCC
GGACTACCGGGGTTTCTAATCCTGTTCGCTCCCCACGCTTTCGCACCTCAGCGTCAGATCAGGTCCAGCCAGCCGCCTTCGCCTCCGGTGTTCTTCCGGATCTCTACGCATTCCACCGCTACACCCGGAATTCCACCTGCCTCTACAGTGCTCAAGTCGAGCAGTTCGCACGGCCGATCCGGGGTTGAGCCCCGGACTTTCACCACACGCTTACCCAACCGCCTACGCGCCCTGTACGCCCAGTGATTCC
+
FFFFFFFFFFFFFFFFFFFFFFFFFFFFFFFFFFFFFFFFFFFFFFFFF:FFFFFFFFFFFFFFFFFFFFFFFFFFFFFFFFF:FFFFFFFF:FFFFFFF:FFFFFFFF:FFFFFFFFFFFFFFFFFF:FFFFF:FFFFF:FF:FFFFFFFFF,FFFFFFFF:FFFFFFFF::FF:FFFFFFFF:FF,F:F:FFFF:FF,FFFFFFFFFFFFFFFFFFFFFFFF,:FFFFFF::F,FFFFFFF:F,:,FF
@A00920:152:HGHKKDRXX:2:2103:4490:10363 2:N:0:AGGAGTGG+TAAGTTCC
GGACTACTGGGGTATCTAATCCTGTTCGCTCCCCACGCTTTCGCTCCTCAGCGTCAGTATCGGCCCAGAGACCCGCCTTCGCCACCGGTGTTCCTCCTGATATCTACGCATTTCACCACTACACCGGGAATTCCACCTTCCTCTGCTTGCCTCAAGCCTGCCAGTATCCGCTGGCTCCTCCCGGTTGAGCCGGGAGATTTTACAGCAGACTTAACAGGCCGCCTGCGCGCGCTTTACGCCCAGTAAATCC
+
FFFFFFFFFFFF:FFFFFFFFFFFFFFFFFFFFFFFFFF:FFFFFFFFFF:FFFFFFFFFFFFFFFFFFFFFFFFFFFFFFFFFFFFFFFFFFFFFFFFFFFFFFFFF:FFFFFFFFFFFFFFFFFFFF,FFFFFFFFF:FFFFFFFFFFFFFFFFFFFFFFFFFFFFFFFF:F:FFFFFFFFFFFFFFFFFFF:FFFFFFFFFFFFFFFFFFFFFFFFF:FFFFFFFF:FFFFFFF:FFF:FFFFFFFF
@A00920:152:HGHKKDRXX:2:2103:27769:10441 2:N:0:AGGAGTGG+TAAGTTCC
GGACTACTGGGGTTTCTAATCCCGTTCGCTCCCCTAGCTTTCGCGCCTCAGCGTCAAGAATGGGCCAGGTAGTCGCCTTCGCCACTGGTGTTCCTCCCGATATCTACGCATTTCACCACTACACCGGGAATTCCACTACCCTCTCCCACCTTCAAGCCGATCAGTTTCCGATGCAGTTTCCCAGTTGAGCCGGGAGATTTCACATCGGACTTGACCAGCCGCCTGCGCGCTCTTTACGCCCAGTAAATCA
+
FFFFFFFFF:F,FFFF:FFFFFFFFFFFFFFFFFFFFFFFFFFFFFFFFFFFFF:F:FFF::F:FF,,FFFFFF:FF,,F:FFFFF,FFFFFFFFFFFFFFFFFFFF,F:FFF:FFFF:FFF:FFFFFF:FFFFFF,FFFFFFFFFFFFF,FFFFFFFFFFF:FFFFFFFFF:,FF:::,F:F:FFFFFFF:F,FF:,FFFFFFFFF,FF:FFFFF:FFFF,FFF:FFFFF:FFF:FF,::,FFFF::F,
@A00920:152:HGHKKDRXX:2:2103:25319:10551 2:N:0:AGGAGTGG+TAAGTTCC
GGACTACTAGGGTTTCTAATCCTGTTTGCTCCCCACGCTTTCGTGCCTCAGCGTCAGTACCTGTCCAGCTACCTGCCTACGCCTTTGGTATTCCTCGTGATATCTACGCATTTCACCGCTACACCACGAATTCTAGTAGCCCCTCCAGGACTCAAGGTCTGCAGTATCAAGGGCAGTTCCGCAGTTAAGCTGCGGGCTTTCACCCCTGACTTACAGTCCCGCCTACACACCCTTTACACCCAATGATTCC
+
FFFFFF:FFFFFFFFFFFFFFF,FFFFFFFFFFFFFFFFFFFFFFFFFFFFFFFFFFFFFFFFFFFFFFFFFFFFFFFFFFFF:FFFFFFFFFFFFFFFFFFFFFFFFFFFFFFFFFFFFFFFFFFFFFFFFFFFFF:FFFFFFFFFFFFFFFFFFFFFFFFFFFFFF:FFFFFFFF:FFFF:FFFF,FFFFFFFFFFFFFFF:FFFFFFFFFFFFFFFFFFFFFFFFFFFFFFF,FFF:,:FFFFFFFF
@A00920:152:HGHKKDRXX:2:2103:14064:12978 2:N:0:AGGAGTGG+TAAGTTCC
GGACTACTAGGGTTTCTAATCCCGTTCGCTCCCCATGCTTTCGCATCTCAGCGTCAGGTCAGGCCCAGCGTGTCGCCTTCGCCACTGGTGTTCCTCCGGATCTCTACGCATTTCACCACTACACCCGGAATTCCACACGCCTCTACCTACCTCTAGTCGCGCAGTTCGATTGCGTCCTCGCCCGGTTGAGCCGGGCGCTTTCACGCCTCACTTGCACGACCGCCTACACGCGCTTTACACCCAGTAAATC
+
FFFFFFFFFFFFFFFFF,FFFFFFFFFFFFFFFFFFFFFFFFFFFFFFFFFFFFFFFFFFFFFFFFFFFFFFFFFFFFFFFFFFFFFFFFFFFFFFFFFFFFFFFFFFFFFF:FFFFFFF,FFFFFFFFFFFFFFFFFFFFFFFFFFFFFFFFF:FFFFFFFFF:FFFFFFFFFFFFFFFFFFFFF:FFFFFFFFFFFF:FFFFFFFFFFF:FFFFFFFFFFFFFFFFFFFFF,FFFFFFFFFFF,FFFF
@A00920:152:HGHKKDRXX:2:2103:20880:14011 2:N:0:AGGAGTGG+TAAGTTCC
GGACTACTGGGGTATCTAATCCTGTTTGCTCCCCACGCTTTCGCTCCTCAGCGTCAGGTAAGGCCCAGAGAGCTGCCTTCGCTATTGGTGTTCCTCCCGATATCTGCGCATTCCACCGCTACACCGGGAATTCCACTCTCCTCTACCTACCTCAAGCCCTGCAGTATCGGGTGCAGTTCCGAAGTTGAGCTTCGGGATTTCACATCCGACTTACAGGGCCGCCTACACGCCCTTTACGCCCAATGATTCC
+
FFFFFFFFFFFFFFFFFFFFFFFFFFFFFFFFFFFFFFFFFFFFFFFFFFFFFFFFFFFF:FFFFFFFFFFFFFFFF:FFFFFFFFFFFFFFF:FFFFFFFFFFFFFFFFFFFFFFFFFFFFFFFFFFFFFFF:FF:FFFFFFFFF:FFFFFFFFFFFFFFFFFFFFFFFFFFFFFFFFFFFFFFFFFFFFFF,FFFFFFFFFF:FFFFFF,FFFFFFFFFFFFFFF,FFFFFFFF,FFFFF,:FF::FF
@A00920:152:HGHKKDRXX:2:2103:32226:14090 2:N:0:AGGAGTGG+TAAGTTCC
GGACTACAGGGGTTTCTAATCCTGTTTGCTCCCCACGCTTTCGTGCCTCAGTGTCAGTGCTGGTCCAGGTGGCCGCCTTCGCCACAGATGTTCCTCCCGATCTCTACGCATTTCACTGCTACACCGGGAATTCCACCACCCTCTACCGCACTCTAGTCCGCCAGTATCCACCGCCATTCCCAGGTTGAGCCCGGGGCTTTCACGGCAGACTTAACGAACCACCTACGCACGCTTTACGCCCAGTAATTCC
+
FFFFFFFFFFFFFFFFFFFF,F:FFFFFF:FFFFFFFFF:::FFFF:F::FFFF:FFFFFFFFFFFFFFFFFFFFF,F,FFFF:FFFFFFFF:FFFFFF:F:F:::FF:FFFFF::FF::FF,FFFFFF,F:FF:FF:FF:FFFF:FFF:FFFF:FFFFFF:FF:FFFFFFFFFFF,FF,:FFFFFFFF:F:FFFFFF:FF:FFFFFF:FFFFFFFFF,F,:F:FFFF:FFFFFFF,FFFF:FF:FFF:F
@A00920:152:HGHKKDRXX:2:2103:11379:14747 2:N:0:AGGAGTGG+TAAGTTCC
GGACTACCTGGGTTTCTAATCCTGTTTGCTCCCCACGCTTTCGTGCCTGAGCGTCAGTGTTATCCCAGGGGGCTGCCTTCGCCATCGGTGTTCCTCCACATCTCTACGCATTTCACTGCTACACGTGGAATTCCACCCCCCTCTGACACACTCTAGCACTGCAGTCACAAATGCAGTTCCCAGGTTAAGCCCGGGGATTTCACATCTGTCTTACAGCGCCGCCTGCGCACGCTTTAAGCCCAGTAATTCC
+
FFFFFFFF,FFFFFF:FFFFFFFFFFFFFFFFFF:FFFFFFFFFFFFFFFFFFFFFFFFFFF:FFFFFFFFFFFFFFFFFFFFFFFFFFFFFFFFF,FFFFFFFFF,F:FFFF:FFFFFF:FF::::FFFFFFFFFFFFFF:FFF:F:FFFFFFFFFFFF,F:FF:FFFFFFFFF:,,FF:FFFFF:,,:FFFFFF,FFFFFF,:,F,F:FFFFFFFFF:FFF:F:,:FF,,FFF:F:FF:FFFFFF:F,
@A00920:152:HGHKKDRXX:2:2103:21169:16141 2:N:0:AGGAGTGG+TAAGTTCC
GGACTACAAGGGTATCTAATCCTGTTCGCTCCCCACGCTTTCGCTCCTCAGCGTCAGGTGTGGCCCAGAGACCTGCCTTCGCCATTGGTGTTCCTCCTGATATCTACGCATTTCACCGCTACACCTGGAATTCCGCATACCTCTCCCGGATTCAAGCCAACCAGTATCGGACGCAGTTCCTGGGTTGAGCCCAGGGATTTCACGTTCGACGTAGCAGGCCGCCTACGCGCCCTTTACGCCCAGTAATTCC
+
FFFF:FFFFFFFF,FFFFFFFF:FFFFFFFFFFFFFFF:F,FFFFFFFFFFFF:FFF,,FFFFFFFFFFFF:F:FFFFFFFFF::FFFFF:FFFFFFFFF:FFFF,FFFFFFFFFFFFFF:FFFFFFFF,FFFFFFF,,FFFFFFFFFFF,FFFFF:F,:FFFFFFFFF,FFFFF,,,FF:FFFFF:FFFFFF,,FFFF:FFF,,FFF::,,,:,,,,FF,FFFFFFFFFFF:FF,FFFFFF,FF,:FFF
@A00920:152:HGHKKDRXX:2:2103:27218:16407 2:N:0:AGGAGTGG+TAAGTTCC
GGACTACAGGGGTTTCTAATCCTGTTTGCTCCCCACACTTTCGCACCTCAGCGTCAGTATCGAGCCAGTGAGCCGCCTTCGCCACTGGTGTTCTTCCGAATATCTACGAATTTCACCTCTACACTCGGAGTTCCACTCACCTCTCTCGAACTCAAGACTACCAGTATCAAAGGCAGTTCCGGGGTTGAGCCCCGGGATTTCACCCCTGACTTAGTAGTCCGCCTACGCGCGCTTTACGCCCAGTAATTCC
+
FFFFFFFFF:F:FFFFFFFFFFF::FFFFFFFFFFFF:FFFFFFFFFFFFFFFFFFFFFFFFFFFFFFFFFFFFFFFFFFFFFFFFFFFFFFFFFFFFFFFFF:FFFFFFFF:FFFFF:FFFFFFFF::FFFFFFFFFFF:F:FFFFFFFFFFFFFFFFFFFFFFFFFFFFFFFFFFF::FFFFFFFFFFFFFFFF:FF,:FFFFFF:FFFFFFFFFFF:FFFFFF:F,FFFFFFFFFFFFFFFF,FF:F
@A00920:152:HGHKKDRXX:2:2103:14416:16626 2:N:0:AGGAGTGG+TAAGTTCC
GGACTACTGGGGTTTCTAATCCTGTTCGCTCCCCACGCTTTCGCTCCTCAGTGTCAGTGCTGGCCCAGATCATCGCCTTCGCCACTGGTGTTCCTCCTGATATCTGCGCATTTCACCGCTACACCAGGAATTCCATGATCCCCTACCAGACTCAAGCTACCGCAGTATCGAGTGGCGTCCCCAGGTTGAGCCTGGGGTTTTCACACCCGACTTACGGAGCCACCTACGAGCTCTTTACGCCCAATAAATC
+
FFFFFFF:FFFFFFFFFFFFFFFFFFFFFFFFFFFFFFFFFFFFFFFFFFFFFFFFFFFFFFF:FFFFFFFFF:FFFFFFFFFFFFFFFFFFF:FFF:FFFFFFFFFFFFFFFFFFFFFFFFFF:FFFFFFFF:FFFFFFFFFFFFFFFFFFF:F,FFF:FFFFFFFFF:FFFFFFFFFFFF:FFFFFFFFFFFFFFFFFFFFFF::FFFFF::FFF:FFFFF:FFFFFFFFFFFF,F,FFFF:FFF:F,
@A00920:152:HGHKKDRXX:2:2103:20735:16892 2:N:0:AGGAGTGG+TAAGTTCC
GGACTACTAGGGTTTCTAATCCTGTTCGCTCCCCACGCTTTCGCGCCTCAGCGTCAGTATTATGCCAGATGGCCGCCTTCGCCACGGATGTTCCTCCCGATCTCTACGCATTTCACCGCTACACCGGGAATTCCGCCATCCTCTATCACACTCTAGCTGGCCAGTATCCATCGCCATTCCCAGGTTGAGCCCAGGGCTTTCACGACAGACTTAACCAACCGCCTACGCACGCTTTACGCCCAGTAATTCC
+
FFFFFF:FFFFFFFFFFFFFFFFFFFFFFFFFFFFFFFFFFFFFFFFFF:FFFFFFF:FFFFFFFFFFFFFFFFFFFFFFFFFFFFFFFFFFFFFFFFFFFFFFFFFFFFFFFFF:FFFFFFFFFFFFFFFFFFFFFFFFF:FFFFFFFFFFFFFFFFFFFFFFF,:FFFFFFFFFFFFFFFFFF:FFFF:FFFFFFFFFFFFFFFFFFFFFFFFFFFFFFFFFFFFFFFFF:FFFFFFFFFFFFFFFFF
@A00920:152:HGHKKDRXX:2:2103:24117:17080 2:N:0:AGGAGTGG+TAAGTTCC
GGACTACCGGGGTTTCTAATCCCGTTCGCTCCCCTAGCTTTCGCGGCTCAGCGTCAGGTGCAGCCCAGTAGGCCGCCTTCGCCTCTGGTGTTCCTCCGGATCTCTACGCATTTCACCACTCCACCCGGAATTCCGCCTACCTCTACTGCCCTCCAGCTCATCAGTCTGGACTGGCCTCGCCCGGTTAAGCCGGGCGCTTTCACAATCCACTTGACAAGCCGCCTGCCCGCGCTTTACGCCCAGTAACTCC
+
FFFFFFFF:FFFFFFFF:FFFFFFFFFFFFFFFFFFFFFFFFFFFFFFF:FFFFFFFFFFFFFFFFFFFFFFFFFFFFFFFFFFFFFFFFFFFFFFFFFFFFFFFFFFFFFFFFFFFFFFFFFFFFFF,F:FFFFFFFFFFFFFFFFFFFFFFFFFFFFFFFFF:FFFFFFFFFFFFFFFFFFF,FFFFFFF::FFFFFF:FF:,FFFFFF:FF:FFFFF:FFF:FFFFFFFFFF:FFFFF::F:FF:FF
@A00920:152:HGHKKDRXX:2:2103:15338:17127 2:N:0:AGGAGTGG+TAAGTTCC
GGACTACCGGGTTTCTAATCCTGTTTGCTCCCCACGCTTTCGAACCTGAGCGTCAGTACCGAGCCAGATGGCCGCCTTCGCCACCGGTGTTCTTCCTAATATCTACGAATTTCACCTCTACACTAGGAATTCCGCCATCCTCTCTCGGACTCAAGCGTCCCCGTTTCAAAGGCAATTCTGGAGTTGAGCCCCAGGCTTTCACCTCTGACATGGAACACCGCCTACGTTCGATTTACGCCCAGTAATTCCG
+
FFFFF,FFFFFFFFFF,FFFFFFFFFFFFFFFFFFFFFFFFFFFFFFFFFFFFFFFFFFFFFFFFFFFFFFFFFFFF,FFFFFFFFFFFFFFFFFFFFFFFFFFFFFFFFFF:,FFFFF,FFFFFFFFFF:FFFFFFFFFFFFFFFFFFFFFFFFFFFFFFF::FFFFFFFFFFFF,FFFFFFFFFFFFFFFFFFFFFFFFFFFF:::FFFFFFFFFFFFFFF,:FFFFF,FFFFF,FFFFFF,FFFFFF
@A00920:152:HGHKKDRXX:2:2103:30770:17174 2:N:0:AGGAGTGG+TAAGTTCC
GGACTACAAGGGTTTCTAATCCTGTTCGCTACCCATGCTTTCGCTCCTCAGCGTCAGTTACGGCCCAGAGACCCGCCTTCGCCACCGGTGTTCCTCCTGATATCTGCGCATTTCACCGCTACACCCGGAATTCCATGTGCCTCTACCGTGCTCCAGCCTTCCAGTTCGCACGGCCGACTCAGGGTTGAGCCCTGAGCTTTCACCGCACGCTTGAAAAGCCGCCTCCGCGCCCTTTACGCCCAGTGATTCC
+
FFFFFFFFFFFFFFFFFFFFFFFFFFFFFFFFFFFFFFF:FFFFFFFFF:FFFFFFFFFFFFFFFFFF:FFFFFFFFFFFFFFFFFFFFFFFFFFFFFFFFFFFFFFFFFF,FFFFFFFFFF,FFFFF,FFFFFFFFF:FF:FF::FFFFFFFFFFFF:FFF:FFFFFFFFFFFFFFFFFFFFFF,FFFFFF,,FFF,FFFFFFFFFFF,FFFFFF:FFFFFFFFFFFFF:F::,:FFFFF,F:FF:FFF
@A00920:152:HGHKKDRXX:2:2103:8938:17284 2:N:0:AGGAGTGG+TAAGTTCC
GGACTACCCGGGTTTCTAATCCTGTTTGCTCCCCACGCTTTCGCACCTCAGCGTCAGTACCGGACCAGTGAGCCGCCTTCGCCACTGGTGTTCTTCCTAATATCTACGAATTCCACCTCTACACTAGGAGTTCCACTCACCTCTTCCGGACTCTAGATCGCCAGTATCAAAGGCAGTTCTGGAGTTGAGCTCCAGGATTTCCCCCCTGACTTAACGATCCGCCTACGTGCGCTTTACGCCCAGTAAATCC
+
FF:FF,F:FFFFFFFFFFFFFFFFFFFFFFFFFFFFFFFFFFFFFFFFFFFFFFFFFFFFFFFFFFFFFFFFFFFFFFFFFFFFFFFFFFFFFFFFFFFFFFFFF:FFFFFF:FFFFFFFFFFFFFFFFFFFFFFFFFFFFFFFFFFFFFFFFFFFFFFFFFFFFFFFFFFFF:FFFFFFF:FFFFFFFFFFFFF:,,FFF,FFFFFFFFFF:F:FFFFFFFFFFFFFF,F,FFFFFFFFF:FFFFFFFF
@A00920:152:HGHKKDRXX:2:2103:20862:17769 2:N:0:AGGAGTGG+TAAGTTCC
GGACTACCAGGGTATCTAATCCTGTTCGATCCCCACGCTTTCGTGCCTCAGCGTCAGTATCGCCTTAGTAAGCTGCCTTCGCAATTGGTGTTCTGTGCCATATCTAAGCATTTCACCGCTACATGACATATTCCGCTTACCTCCACGATATTCAAGACACATAGTATCAACGGCAGTTCCCAAGTTAAGCTCGGGGATTTCACCACTGACTTATGCATCCGCCTACGCACCCTTTAAACCCAGTGAATCC
+
:FFFFFFFFFFFFFFFFFFFFFFFFFFF,FFFFFFFFFFFFFFFFF:FF:FFFF:FFFFFFF:FFFFFFFF:FFFFFF,FFF:FFFFFFFFFFFFFFF:F:FFFFFF:FFFF:FFFFFFFFF:F:,FFFFFFFFF:FFFFFFFFFFFF:FFFFFFFFFF:FF:FFFFF,FFFFFFFFFFFF,FFFFFFFF:F,FFFFF:FFFF::FFFFF,F,FFFFFFFFFFFFFF,:FFF,F,FF,FFFFFFFF,FFF
@A00920:152:HGHKKDRXX:2:2103:32542:17957 2:N:0:AGGAGTGG+TAAGTTCC
GGACTACTAGGGTTTCTAATCCTGTTTGCTCCCCACGCTTTCGTGCCTCAGTGTCAGTGCTGGTCCAGGCAGTCGCCTTCGCCACAGATGTTCCTCCCGATCTCTACGCATTTCACTGCTACACCGGGAATTCCACTGCCCTCTACCGCACTCTAGATTGCCAGTATCCAATGCCATTCCCAGGTTGAGCCCGGGGCTTTCACATCAGACTTAACAAACCACCTACGCACGCTTTACGCCCAGTAATTCC
+
FFFFFFFFFFFFFFFFFFFFFFFFFFFFFFFFFFFFFFFFFFFFFFFFFFFFFFFFFFFFFFFFFFFFFFFFFFFFFFFFFFFFFFFFFFFFFFFFFFFFFFFFFFFFFFFFFFFFFFFFFFFFFFFFFFFFFFFFFFFFFFFFFFF:FFFFFFF:FFFFFFFFFFFFFFFFF:FFFFF:FFFFFFFFFFFFFFFFFFFFFFFF:FFFF:FFF:FF,:F,FFFFFFFF:FFFFFFF:F:FF,F:FFFFFF
@A00920:152:HGHKKDRXX:2:2103:3323:18333 2:N:0:AGGAGTGG+TAAGTTCC
GGACTACTGGGGTTTCTAATCCTGTTTGATACCCACACTTTCGAGCCTCAATGTCAGTTGCAGCTTAGCAGGCTGCCTTCGCAATCGGAGTTCTTCGTGATATCTAAGCATTTCACCGCTACACCACGAATTCCGCCTGCCTCAACTGCACTCAAGATATCCAGTATCAAATGCAATTTTACGGTTGAGCCGCAAACTTTCACAACTGACTTAAACATCCATCTACGCTCCCTTTAAACCCAATAAATCC
+
FFFFFFFFFFFFFFFFFFFFFFFFFFFFFFFFFFFFFFFFFFFFFFFFFFFFFFFFFFFFFFFFFFFFFFF:FFF,FFFF,FFFFFFFFFFFF,FFFFFFFFFFFFFFFFFFFF:FFFFFFFFFF:FFFFFFFFF,FFFFF:FFFFFFF,FF:FFFFF:F:FFFFFFFF,,FFF:,FF:,:F,FFFFFFF:::FF,,FFFFFFFF:F:,FFFF::,F:FFFFFFFFFFFFFFFFFF,,FFFFFFFFFF,F
@A00920:152:HGHKKDRXX:2:2103:21612:19194 2:N:0:AGGAGTGG+TAAGTTCC
GGACTACCGGGGTTTCTAATCCTGTTTGCTCCCCACGCTTTCGCGCCTCAGCGTCAGTATCGGTCCAGAGAGCCGCCTTCGCCACCGGTGTTCCTCCGGATCTCTACGCATTTCACCACTACACCCGGAATTCCACACGCCTCTACCTGCCTCTAGCCCCGCAGTTCGGTCACGTCCTCGCCCGGTTGAGCCGGGCGCTTTCACGCGCAACTTGCAGGACCGCCTCCACGCGCTTTACACCCAGTAAATC
+
FFFFFFFFFFFFFFFFFFFFFFFFFFFFFFFFFFFFFFFFFFFFFFFFFFFF:FFFFFF,FFFFFFF:FFFFFFFFFFFFFF:FF:FFFFFFFFFFF:FFFFFFFFFFFFFFFFFFFFFFFFFFFFFFF:FFFFFFFFFFFFFFFFF:FFFFFFFFFFFFFFF:FFFF,FFFF:FFFFFFFFFFFFFFFFF:FFFFF:F:FF:FFF::,FFFF:FFFFFFF:FFF,FFFFFFFFFFFFFFFFFFFFFF:F
@A00920:152:HGHKKDRXX:2:2103:22363:19366 2:N:0:AGGAGTGG+TAAGTTCC
GGACTACAGGGGTTTCTAATCCCTTTAGCTCCCCACGCCTTCGTGCATGAGCGTCAGTGCATGCCCAGGGGATAGCCTTCGCCATCCGTGTTCCTCCGCATATCTACGCATTTCACTGCTACACGCGTAATTCCATCACCCTCTCCCGCACTCCAGCCATGCAGTCACGAGCGCACTTCCCGGGTTGAGCCCCGGGATTTCACGACTGTCTTACAAAACAGCCTCCGCTCGCTTTACGCCCAGTCATTCC
+
FFFFFFFFFFFFF:FFFFFFFF,,FF,FFFFFFF,:FF,FFFF,FF:FFFFFFFFFF,,,,:F,FFFF,:F:F,FFFFFFFFFF,,,FFFFFFFF,,,:FFFFF,FFFF:FFFFFFFFFFFFFFF,,,FFFFFFFFF,:FFFFF,F,:F,FFFFFFFF,FFF:FF,FF,,,,FFF:FFFF,,FFFFFFFFFF,FFFFFFFFFF,,FFFFFFFFF,,F,F:FFFF:FFF,F,F:FFFFFFFFFFF,,FF:F
@A00920:152:HGHKKDRXX:2:2103:25446:19382 2:N:0:AGGAGTGG+TAAGTTCC
GGACTACTGGGGTTTCTAATCCTGTTTGCTCCCCACGCTTTCGCTCCTCAGCGTCAGTACTGGCCCAGGATCCCGCCTTCGCCACCGGTGTTCCTCCTGATATCTGCGCATTCCACCGCTACACCAGGAATTCCAGATCCCCCTACCAGACTCTAGCCATCCAGTATCGAACGCAGGCTCGGAGTTGAGCCCCGAGTTTTCACGTTCGACTTGACCAGCCGCCTACGAGCTCTTTACGCCCAATGAATCC
+
FF,FFFF,FFFFFFFFFFFFFFFFFFFFFFFFFFFFFFF,FFFFFFFFFFFFFFFFF:FFFFFFFFFFFFFFFFFFFFFFFFFFFFFFFFFFFFFFF:F,FFFFFFFFFFFFFFFFFFFFFFFFF,FFFFFFFFF:FFFFFFFFFFFF::FFFFFFFFF:FFFFF:FFFFFFFFFFFFFFFFFFFFFFF:FFFFFF:FFFFFFFFFFFFFFF,F,F:FFF:FF:,FF:FFFFF:FFFFF:FFF,FFFFFF
@A00920:152:HGHKKDRXX:2:2103:28085:20165 2:N:0:AGGAGTGG+TAAGTTCC
GGACTACAGGGGTTTCTAATCCCGTTCGCTACCCATGCTTTCGCGCCTCAGCGTCAGTTTCGATCCAGGGTGCCGCCTTCGCCTCTGGTATTCCTCCGCATCTCTACGCATTTCACCACTACACGCGGAATTCTACACCCCTCTATCGTACTCTAGTCGGGCCGTAGCAGACAACCTCCCCAGGTTTAGCCCTGGGGCTTTCATGCCTCACTTACCCAACCGCCTGCGCGCCCTTTACGCCCAGTAATTC
+
FFFFFFFFFFFFFFFF:::FFFFF:FFFFFFFFFFFFFFFFFFFFFFFFF:FFFFFFFFFFFFFFF:FFFF:FFFF,F:FFFFFFFFFFFFFFFFFFFFFFFFFFFFFF:,::FFFFFFF:FFFFFFFFFFFFFFFF:FFFFF,:FF::,FFFFFFFFFFFF,FFF:FFFF:F:FFFF:FF:FF,:,,FFF,FFFFF::,F:,,FFFFF:F:FFFFF,FFFFFFFFFFFFF,:F:FFFFF:FFF,,F,F,
@A00920:152:HGHKKDRXX:2:2103:29966:20666 2:N:0:AGGAGTGG+TAAGTTCC
GGACTACCCGGGTTTCTAATCCTGTTTGATCCCCACACTTTCGTGCATGAGCGTCAGTGCTCGTCCAGTTGGCCGCTTACGCCACTGGTGTTCCTCCCAATATCTACGAATTTCACCTCTACACTGGGAATTCCGCCAACCTCTCCGAGACTCCAGACATCCAGTTTCAAAAGCAATTCCCGGGTTGAGCCCGGGGATTTCACTCCTGACTTGGAAATCCGCCTGCGCACGCTTTACGCCCAGTAATTCC
+
FFFFFFFFFFFFFFFFFFFFFFFFFF:FFFFFFFFFFFFFFFFFFFFFFFFFFFFFFFFFFFFFFFFFFFFFFFFFFFFFFFFFFFFFFFFFFFFFFFFFFFFFFFFFF,FFFFFFFFFFFFFFFFFFFFFFFFFFFF:F::FFFFFFFFFFFFFFFFFFFFFFFFFFF:FFFFFFFF:FFFFFFFFFFFFFFFFFFFFFF:FFF:FFFFFFFFFFFFFFFFFFFFFFF:FFFFFFFFFFFFFF:FFFFF
@A00920:152:HGHKKDRXX:2:2103:16414:20682 2:N:0:AGGAGTGG+TAAGTTCC
GGACTACACGGGTATCTAATCCTGTTTGATCCCCACACTTTCGTGCATCAGCGTCAGTTACAGCCTAGTAAGCTGCCTTCGCTATCGGTGTTCTTGACGATATCTATGCATTTCACCGCTACACCGTCAATTCCGCCTACCTCATCTGTACTCTAGCCCATCAGTATCAATGCCACCCTCCCGGTTAAGCCGGAATATTTCAGCACTGACTTAATAGGCCGCCTACGCACCCTGTAAACCCAATAAATCC
+
FFFFFFFFFFFFF,FF:FF:FFFFFF:FFFFFFFFFFFFFFFFFFFFFF,FFFFFFFFFFFFFF:F,FFFFFFFFFFFF:FFFFFFFFFFFFFFF:FFF:F::FFFF,F,:FFF:FFFFFFFFFFFFFF:FFFFFFFFF:F:FFF:FFFF:FFFFFFF,F:F:,FFFFFFFFFFF:FFFFFFFF,,FFFFFF:FFF:FFF:FFFFFFFFFF:FFFF,FFFFFFFF,FF::FFF:F:FFFFF:FFFFF::F
@A00920:152:HGHKKDRXX:2:2103:3405:21010 2:N:0:AGGAGTGG+TAAGTTCC
TGACTACACTGGTTTCTCATCCTGTTTGATCCCCACGCTTTCGTACCTCAGAGTCAATATTCGTGTAGTGAGCTGACTTCGCTATCGGTGTTCTATGTCAAAGCTAAGAATTTCACCGCTACGTGACATAGTACGCTCAGCGCCACGGTCTACAGGGCCGGTAGTCTCGAGCGCGCTGTCCGAGTTGAGCCCGGAGAGTTCTGCACTGGCTGTCGTGCCCGGCTCGGCAGCGGTTTCGCGCGGGGGGTGC
+
,F:F,FFFF,,,F:,F,,:FFFF,F,,FFFFFFFFF:F::FF:F,F,,,F,:,F,FFFFFFFF:,:F::F,,FF,,,,FF,:,,:,:F,,,F,,,F,,:F,F,FFFF,FF,,,,FF:F,,,F,,F,,FF,,,,:FFF,F,,,,F:FF,,FF,F,,F,,:F,:,F,,,:,FF,F:,,,,FF,F:,,,,,,,,F::,F,FF,:,,:F:,F,,:,,,,,FF:,F,,FFF::,,,,F,,,,,::,,:FF::,F,
@A00920:152:HGHKKDRXX:2:2103:6858:21042 2:N:0:AGGAGTGG+TAAGTTCC
GGACTACTGGGGTTTCTAATCCTGTTCGCTCCCCATGCTTTCGCTCCTCAGCGTCAGTTACGGCCCAGAGATCTGCCTTCGCCATTGGTGTTCCTCCTGATATCTGCGCATTCCACCGCTACACCAGGAATTCCAATCTCCCCTACCGCACTCTAGTTTGCCCGTACCCACTGCAGGCGCGAGGTTGAGCCTCGCGTTTTCACAGCAGACGCGACAAACCGCCTACGAGCTCTTTACGCCCAATAATTCC
+
FFFFFFFFFFFFFFFFFFFFFFFFFFFFFFFFFFFFFFFFFFFFFFF:FFFFFFFFFFFFFFFFFFFF:FFFFFFFFFFFFFFFFFFFFFFFFFFFFFFFFFFFFFFFFFFFFFFFFFFFFFFFFFFF,FFFFF:FFFFFFFFFFFF:FFFFFFFFFFFFFFFFFFFFFFFFFF:FFFFF:FFFFFFFF:FFF:FFFFFFFFFFFFFFFFFFFFFFFFFFFFFFFFFFFFFFFFFF:F:FF,:,:F:FFF
@A00920:152:HGHKKDRXX:2:2103:29848:21151 2:N:0:AGGAGTGG+TAAGTTCC
GGACTACTCGGGTATCTAATCCTGTTTGCTCCCCACGCTTTCGCTCCTCAGCGTCAGTACTGGCCCAGAGAACCGCCTTCGCTACTGGTGTTCCTCCCGATATCTGCGCATTTCACCGCTACACCGGGAATTCCATTCTCCTCTACCAGACTCTAGCCACAGCAGTATCGACTGCAGTTCCGAGGTTGAGCCTCGGGATTTCACAGCCGACTTGCTGAGCCGCCTACGAGCTCTTTACGCCCAATAATTC
+
FFFFFFFFFFFFFFFFFFFFFFFFFFFFFFFFFF,FFFFFFFFFFF,:F,FFFF:FFFFFF:F:FFFFFFFF:FFFF,F:FFFFFF:FF,FF,FFFFFFFFF,:FFFFFFFFF,F:F:F,FFFFFFFFFFFFFFFF:FFFFFFF:FFFFFFFFFF,FFFFFFFFFFFFFFF,F,FFF:::F:FFFFFFFFFFFFF:FFFFFFFFFFF:FFFF::FFFFF:FFFFFFFFFFFFFFF:FFFFFFF,FFFF:F
@A00920:152:HGHKKDRXX:2:2103:30002:21605 2:N:0:AGGAGTGG+TAAGTTCC
GGACTACTCGGGTATCTAATCCTGTTTGCTCCCCACGCTTTCGCTCCTCAGCGTCAGTACTGGCCCAGAGAACCGCCTTCGCTACTGGTGTTCCTCCCGATATCTGCGCATTTCACCGCTACACCGGGAATTCCATTCTCCTCTACCAGACTCTAGCCACAGCAGTATCGACTGCAGTTCCGAGGTTGAGCCTCGGGATTTCACAGCCGACTTGCTGAGCCGCCTACGAGCTCTTTACGCCCAATAATTC
+
FFFFFFFFFFFFFFFFFFFF:::FFFFFFFFFFFFFFFFFFFFFFFFFFFFFFFFFFFFF:FFFFFFFFFFFFFFFFFFFFFFFFFFFFFFFFFFFFFFFFFFFFFFFFFFFFFFFFFFFFFFFFFFFFFFFFFFFFFFFFFFFFFFFF,FFFFFFFFFFFFFFF:FFF,FFFFFFFFFFFF,FFFFFFFFFFFFFFFFFFFFFFFFFFFFFFFFFFFFFFFFFFFFFFFFFFFFFFFFFFFFFF:FFFF
@A00920:152:HGHKKDRXX:2:2103:23601:21887 2:N:0:AGGAGTGG+TAAGTTCC
GGACTACTGGGGTATCTAATCCTGTTCGCTCCCCACGCTTTCGCGCCTCAGCGTCAGACAAGGCCCAGCAGGCCGCCTTCGCCTCTGGTGTTCTTCCGGATCTCTACGCATTCCACCGCTACACCCGGAATTCCGCCTGCCTCTACCTGTCTCCAGCCCTCCAGTATCTCCGGCGAGCACGGGGTTGAGCCCCGGCGTTTGACCGACAGACTTAAAGGGCCGCCTGCGCGCGCTTTACGCCCAGTACTTC
+
FFFFFFFFFFFFFFFFFFFFFFFFFFFFFFFFFFF:FFFFFFFF:FFFFFFFFFFFFFFFF:FFFFFFFFFFFFFFFFFFFFFF:FFFFFFFFFFFFFFFFFFFFFFFFFFFFFFFFFFFFFFFFFFFFFFFFFFFFFFFFFFF:::FFFFFFFFFFFF,FFFFFFFFFF:FFFFFFF:FFF,:FFFFFFFFFFFFFFFFFFFFFFF:FFFFFFFFFFFFFFFFF:FFFF:FFFFFFFFFFF:FFF,F,F
@A00920:152:HGHKKDRXX:2:2103:25174:22169 2:N:0:AGGAGTGG+TAAGTTCC
GGACTACTCGGGTATCTAATCCTGTTAGCTCCCCACGCTGTCGCGCCTCAGTGTCAGCAACTGCCCAGCAGACCGCCTTCGCCACCGGTGTTCTTCCGGATCTCTACGCATTCCACCGCTACACCCGGAATTCCATCTGCCTCTACAGTGCTCCAGCAACCCCGTATCGGTGGCCGACTCGCCGTTAAGCCGCGAGCTTTCACCATCGACTTGGGTCGCCCCCTCCGCGCCCTTTACGCCCAGTGATTCC
+
FFFFFFFFFFFFFFFFFFFFFFFFFF,FFFFFFF:FFFFFFFFF,FFFFFF,FFFFFF:FF:FFFFFF:,:FFFFFFFFFFFFFFFFFFFFFF,FFFFF,FFFFF,FFFFFFFFFFFFFF:FFFFFFFFFFFFFFF,,,FF,FF,FFF:FFFFFFF,,F:FF,FF,FFF,,,FFF::FF,F,,FFFF:,F,,FFFF:FFFFFFF,FFF::,,FFFFFFF:,FFF,FFFFF:F:,FFFFFFF:FF::F,F:
@A00920:152:HGHKKDRXX:2:2103:32334:22764 2:N:0:AGGAGTGG+TAAGTTCC
GGACTACTGGGGTATCTAATCCCGTTTGCTCCCCTGGCTTTCGCTCCTCAGCGTCAGTAATGGTCCAGAATGCCGCCTTCGCCACCGGTGTTCCTCCAGATATCTACGCATTTCACCGCTACACCTGGAATTCCGCATTCCTCTCCCACACTCAAGCCATCCAGTCTCACACGCAGTTCCACGGTTGAGCCGTGGGATTTCACGTGTGACTTAGTTGGCCGCCTACGCTCCCTTTACGCCCAGTCATTCC
+
FFFFFFFFFFFFFFFFFFFFFFFFFFFFFFFFFFFFFFFFFFFFFFFFF:FFFFFFFFFFFFFFFFFFFFFFFFFFFFFFFFFFFFFFFFFFFFFFFFFFFFFFFFFFFFFFFFFFFFFFFFFFFFFFFFFFFFFFFFFFFFFFFFFFFFFFFFFFFFFFFFFFFFFFFFFF,FFFFFFF:FFFFFFFFFFFFFFFFFFFFFFFFFFF,FFFFFF:FFFFFFFFFFFFFFFFFFFFFFFFFFFFFFFFFF
@A00920:152:HGHKKDRXX:2:2103:31295:22874 2:N:0:AGGAGTGG+TAAGTTCC
GGACTACTAGGGTATCTAATCCTGTTTGATCCCCACACTTTCGTGCCTCAGCGTCAGTTGAAGTCTAGTAAGCTGTCTACACTATCGGTGTTCTTGACGATATCTAAGCATTTCACCGCTACACCGTCAATTCCGCCTACCACGATTCCACTCAAGCCCATCAGTAACAATCCCACCATCCCCGTTAAGCCGGGATATTTCAGAACTGACTTACAAGACCGCCTACGAACCCTTTAAACCCAATAAATCC
+
FFFFFFFFFFFFFFFFFFFFFFFFFF,FFFFFFFFFFFFFFFF,FFFFFFFFFFF:FF,FFFF,F:FFF,F,FFF:FFFFFF,FF,FFFFFFFFFFFFFF,FFFFFF,F:FF,FFFFF,FFFFFFFF:FFFFFF::::FFF,FFF:FFFFFFFFFFFFF:,F:FFF,F,:FF,F,FF:,F,F,FFFFFFFF,,FF,,F:F:FF::FF,FF,,,:F,,FFFFFFFFFF,,FFFFFFFF,FFFFFFFF:FFF
@A00920:152:HGHKKDRXX:2:2103:14299:23719 2:N:0:AGGAGTGG+TAAGTTCC
GGACTACCAGGGTATCTAATCCTGTTCGCTCCCCACGCTTTCGCGCTTCAGCGTCAGTATTATGCCAGGTGGCTGCCTTCGCCATCGACGTTCCTTCCGATCTCTACGCATTTCACCGCTACACCGGAAATTCCGCCACCCTCTCATATACTCCAGTTAGATCGTTTGCGATGCACTTCCCAGGTTAAGCCCGGGGCTTTCACATCACACTCATCTATCCGCCTACGCGCCCTTTACGCCCAGTAATTCC
+
FFFFFFFFFFFFFFFFFFFFFFFFFFFFFFFFFFFFFFFFFFFFFFFFFFFFF:FFFFFFFFFFFFFFFFFFFFFFFFFFFFFFFFFFFFFFFFFFFFFFFFFFFFFFFFFFFFFFFFFF:F,FFFFFFFFFFFFFFFFF:FFFFFF,FFFFFFFFFF:FFFFFFFFFFFFFFF:FFFFFFFFFF:FFFFFFFFFFFFFFFFFFFFFFFFFF,FFFFFFFFFFFFFFFFFFFFFFFFF:FF,FFFFFFFF
@A00920:152:HGHKKDRXX:2:2103:19868:23907 2:N:0:AGGAGTGG+TAAGTTCC
GGACTACAAGGGTTTCTAATCCCGTTTGCTCCCCACGCCGTCGTGGCTCAGTGTCAGGTCACGGCCAGGGCGCCGCTTGCGCCACTGGTATTCCTCCCGATATCTACGCATTTCACCGCTACACCACGAATTCTAGTGGCCTCTCCGGGACTCAAGGACGGCAGTATCAAAGGCCGTCCTACGGTTGAGCCGTAGACTTTCACCCCTGACTTACCGCCCCGCCTGCACACCCTTTACACCCAATAATTCC
+
FFFFF,FFFFFFFF:FFFFFFFFF:FFFFFFFFFFFFF:FFFFFFFFFFFFFF:FFFFFFFFFFFFFFFFFFFFFFFFFFFFFFFFFFFFFFFFFFFFFFFFFFF,FFFFFFFFFFFFFF:FFFFFFFFFFFFF:FFFFFFFFFF:FFF:FFFFFFFFF:FFFFFFFFFFFFFFFFFFFFFFFFFFFFFFFFF:FFFFFFFFFFFFFFFFFFFFFFFFFFFFFFFFFFFFFFFFF,FFFFF:F:FFFFFF
@A00920:152:HGHKKDRXX:2:2103:13259:23954 2:N:0:AGGAGTGG+TAAGTTCC
GGACTACCAGGGTTTCTAATCCCGTTTGCTACCCTAGCTTTCGAGCCTCAGCGTCAGTGTCAGCCCAGCAACCCGTCTTCACCTCAGGTGTTCCTCTTGATATCTACGCATTTCACCGCTACACCAAGAATTCCGATTGCCCCTTCTGCACTCTAGCATGACAGTATCAGTTGACCGTTCCGAGTTAAGCTCGGAGATTTCACAACTGACTTGACACGCCGCCTACGCTCCCTTTACGCCCAGTAAATCC
+
FFFFFFFFFFFFFFFFFFFFFFFFFFFFFFFFFFFFFFFFFFFFFFFFFFFFFFFFFFFFFFFFFFFFFFFFFFFFFFFFFFFFFFFFFF,FFFFFFFFFFFFFFFFFFFFFFFFFFFFF:FFFFFFFFFFFFFFFFFFFFFFFFFFFFFFFFFFFFFFFFFFFFFFFFFFFFFFFFFFFFFFFFFFFFFFFFFFFFFFFFFFFFFFF:FF:FFFFFFFFFFFFFFFFFFFFFFFFFFF:FFF:FFFFF:
@A00920:152:HGHKKDRXX:2:2103:3830:24815 2:N:0:AGGAGTGG+TAAGTTCC
GGACTACTGGGGTATCTAATCCTGTTTGCTCCCCACGCTTTCGCACCTCAGCGTCAATACTTGTCCAGCGAGTCGCCTTCGCCACTGGTGTTCTTCCGAATATCTACGCATTTCACCGCTACACCGTAAATTCCAGTCTCCTCTCCAGTCCTCAAGCACGGCAGTATCGAATGCAGTTTCGAAGTTAAGCCTCGAAATTTCACACCCGACTTACCGCGCCGCCTACGCACCCTTTACGCCCAGTAACTCC
+
FFFFFFFFFFFFFFFFFFFFFFFFFFFFFFFFFFFFFFFFFFFFFFFFFFFFFFF:FFFFFFF:FFFFFFFFFFFFFFFFFFFFFFFFFFFFFFFFFFFFFFFFFFFFFFFFFF:FFFFFFFFFFFF::FFFFF:FFFFFF:FFFF:FFFFFFFFFFFFFFFFFFFFFFFF:FFFFFFFFFFFFF::FF:FFFFFFFFFFFFFFFF:FFF,F:F:F:FFFFFFFFFFFFFFF:FFFF,FFFFFFFF:FFF
@A00920:152:HGHKKDRXX:2:2103:4544:24893 2:N:0:AGGAGTGG+TAAGTTCC
GGACTACACGGGTTTCTAATCCTGTTCGCTCCCCACGCTTTCGCTCCTCAGCGTCAGTTGTTGCCCAGAGACCCGCCTTCGCCACCGGTGTTCCTCCTGATATCTGCGCATTTCACCGCTACACCAGGAATTCCAGTCTCCCCTGCCGAACTCCAGTGATGCCCGTATCGACCGCACGCCCACAGTTAAGCTGTAGGTTTTCACGGCCGACGCGACACACCGCCTACGAGCTCTTTACGCCCAATAATTC
+
FFFFFFFFFFFFFFFFFFFFFFFFFFFFFFFFFFFFFFF:FFFFFFFFFFFFFFFFFFFFFFFFFFFFFFFFFFFFFFFFFFFFFFFFFFFFFFFFFFFFFFFFFFFFFFFFFF:FFFFFFFFFFFFFF:FFFFFFFFFFFFFFFFFFF,FFFF::FFFFFFFFFF:FFFFFFFFFFFFF:FFFFFFFFFFFFFFFFFFFFFFFF:FFF:FFFFFF:FF::F:FFF:FFF,,F:FFFF:FFFFFFFFFFF
@A00920:152:HGHKKDRXX:2:2103:16333:25269 2:N:0:AGGAGTGG+TAAGTTCC
GGACTACAGGGGTATCTAATCCCGTTCGCTCCCCACGCCTTCGCGCCTCAGCGTCAGGGACGGCCCAGCTGGCCGCCTTCGCCACGGGTGTTCCGCCTGATCTCTACGCATTTCACCACTACACCAGGCATTCCACCAGCCCCTACCGCCCTCAAGCGGTGCAGTCCACGACGACTCTCCCCGGGTGAGCCGGGGGCTTTCACGCCATGCTTACACCGCCGCCTGCGCGCGCTTTACGCCCAGTAACTCC
+
FFFFFFFFFFFFFFFFFFFFFFFFFFFFFFFFFFFFFFFFFFFFFFFFFFFFFFFFFFFFFFFFFFFFFFFFFFFFFFFFFFFFFFFFFFFFFFFFFFFFFFFFFFFFFF:FFFFFFFFFFF:FFFFFFFFFFFFFFFFFFFFFFFFFFFFF,FFFFFFFFF:FFFFFFFFFFFFFFFFFFFFF,FF:F:FFFF:FF:F,FFFFFFFFFFFFFFFFFFFFFFF:FFFFFFFFF,:FFFFFFFFF,FF,FF
@A00920:152:HGHKKDRXX:2:2103:1940:25300 2:N:0:AGGAGTGG+TAAGTTCC
GGACTACCGGGGTTTCTAATCCTGTTTGCTCCCCACGCTTTCGCGCTTGAGCGTCAGTGCCGGACCAGGTGGCCGCCTTCGCCACCGGTGTTCCTCCGAATATCTACGAATTTCACCTCTACACTCGGAATTCCACCACCCTCTTCCGGACTCCAGCCAAACAGTCCGCAGCGCCGTCCCCAGGTTGAGCCCAGGACTTTCACGCCGCACTTGCAAGGCCGCCTACGCGCGCTTTACGCCCAGTGATTCC
+
FFFFF:FFFFFFFFFFFFFFFFFFFFFFFFFFFFFFFFF::FFFFFFFFFFFFFFFFFFFFFFFFFFFFFFFFFFFFFFFFFFFFFFFFF:FFFFFFFFFFFFFFFFFFF,FFFFFFFFFFF:FFFFFF,FFFFFFF:FFFFFFFFFFFFFFFF:FFFF:FFFFFFFFFFFFFFFFFFFFFFFFFFFFFFFFFFFFFF,FFFF:FFFFFFFFFFF,FFFFFFF:F:FFFFFF:F,FF:FFFFFF:FF:F,
@A00920:152:HGHKKDRXX:2:2103:28917:25645 2:N:0:AGGAGTGG+TAAGTTCC
GGACTACAGGGGTTTCTAATCCTGTTTGATCCCCACACTTTCGTGCATGAGCGTCAGTACTCGTCCAGTTGGCCGCTTACGCCACTGGTGTTCCTCCCAATATCTACGAATTTCACCTCTACACTCGGAATTCCACTCACCTCTCCCGGATTCAAGCGATGCAGTTTCAAAGGCAGTTCCGGGGTTGAGCCCCGGGATTTCACCTCTGACTTACAAAGCCGCCTCAGCGCGCTTTACGCCCAGTAATTCC
+
FFFFFFFFFFFFFFFFFFFFFFFFFFFFFFFFFFFFFFFFFFFFFFFFFFFFFFFFFFFFFFFFFFFFFFFFFFFFFFFFFFFFFFFFFFFFFFFFFFFFF:FFFFFFFFFFFFFFFFFFFFFFFFFFFFFFFFFFFFFF:FFFFFFFFFFFFFF:FFFFFFFFFFFFFFFFF,FFFFFFFFFFFFFF:FFF:F:FF:FFF:FFFFFFFFFFFFFFF::FFFFF,,FFFFFFFFFFFFFFF,:::FFF::
@A00920:152:HGHKKDRXX:2:2103:29848:26224 2:N:0:AGGAGTGG+TAAGTTCC
GGACTACTCGGGTTTCTAATCCCGTTCGCTACCCTGGCTTTCGCGGCTCAGCGTCAGGTGCAGCCCAGGGCGCCGCCTTCGCCTCTGGTGTTCCTCCGGATCTCTACGCATTTCACCACTCCACCCGGAATTCCACGCCCATCTGCTGCCCTCTAGCTGCCCAGTTTCGAACGGCCTCTCCCGGTTGAGCCGGGAGCTTTCACGTCCGACTTGAACAGCCGCCTGCCCGCGCTTTACGCCCAGTAAATCC
+
F:FF:F:FF,:FFFFFFFF:FFFFFFFF,FFFFFFF::FF,FFFFFFF,:F::F,F:FFF,FFFFF,F:F,FFF,FFFF:FF::FF:F,::FF,,FFFFFFFFFFF,,F,FFFFFFFFFFFFFFFFFFFFFFFFF:,FFFFFF:FF::FF::FFFFFF:,FF,,,F:,FFFFF,FFFFFF,FF,F:FF:FFFF:FFFFFFFFFFF:::,:F,FFFF:FFF,FFFFFFFFFFF:FFF:FFFFFF,FFFFFF
@A00920:152:HGHKKDRXX:2:2103:24804:27727 2:N:0:AGGAGTGG+TAAGTTCC
GGACTACCCGGGTTTCTAATCCTGTTTGCTCCCCACGCTTTCGCGCCTCAGCGTCAGTTACAGACCAGAAAGCCGCCTTCGCCACTGGTGTTCCTACACATCTCTACGCATTTCACCGCTCCACGAGGAATACCGCTTTCCTCTTCTGCACTCAAGCTACACAGTTTCCGATGCGAAACGGGGTTGAGCCCCGGGCTTTAACACCAGACTTACCTAGCCGCCTCAGCGCGCTTTACGCCCCATAAATCCG
+
FFFFFFFFFF,,FF,,FFFFFFFFF,FF,FFF:F,,FFF,:FFF,FFFFF:F:FF:FF,F:FFF:FF:F,FF:::FFFFFFFF::FFFFFFF,FF,:F,,:FF:FFF,F,,,FFFFF:FF:FFFF,FFF:FF,F:FFFFFFFFFFFF:F:F,:F::F:::F,,FFFF,FF:F,FFF,,:F:,,:,FF,,FFF,::F,F::FFFFFF::F:,F:,FFFFF:FFF,:FFF::F,,:FF:F,F,FFFF:,F,F
@A00920:152:HGHKKDRXX:2:2103:4426:28040 2:N:0:AGGAGTGG+TAAGTTCC
GGACTACAAGGGTATCTAATCCTGTTTGCTCCCCACGCTTTCGTGCCTCAGTGTCAGTGCTGGTCCAGGTGGACGCCTTCGCCACAGATGTTCCTCCCGATCTCTACGCATTTCACTGCTACACCGGGAATTCCACCACCCTCTACCGCACTCTAGTCCGCCAGTATCCACCGCCATTCCCAGGTTGAGCCCGGGGCTTTCACGGCAGACTTAACGAACCACCTACGCACGCTTTACGCCCAGTAATTCC
+
FFFFFFFFFFFFF:FFFFFFFFFFFFFFFFFFFFFFFFFFFFFF:FFFFFFFFFFFF:FFFFFFFFFFFFF:,FFFF:FFFFFFFF,FFFF:FFFFFF:FFFFFFFFFFFF,FFFFFFFFFFFFFFFFFFFFFF:F:,FFFFFFFFFFFFFFFFFFFFFFFFFFFFFF,FFFFFFFF,,F:,FFFFFFFFFFFFFFFFFFFFFFFFFFF::FFFFFFFFFF:FF:FFFFFF:FFFFFF:FF:FFFFFFFF
@A00920:152:HGHKKDRXX:2:2103:21097:28667 2:N:0:AGGAGTGG+TAAGTTCC
GGACTACTAGGGTTTCTAATCCTGTTCGCTCCCCACGCTTTCGCGTCTCAGCGTCAGTACCGTCCCAGAGAGCTGCTTTCGCCATAGGTGTTCTTCCTGATATCTGCGCATTTCACCGCTACACCAGGAATTCCACTCTCCTCTTCCGGACTCTAGCCGAATAGTTTCCGATGACATCTCGAGGTTAAGCCTCGAGTTTTCACACCGGACTTACTCGGCCGCCTACACGCTCTTTACGCCCAGTAATTCC
+
FFFFFFFFFFF,FFFFFFFFFFFFFFFF:FFFFFFFFFFFFFFFFFFFFFFFFFFFFFFFFFFFFFFFFFFFFFFFF,F:FF:FFFFFF:FF:FFFFFFFFFF,FFFFFFFFFFFFFFFFFFFFFFFFFFFFFFF:FFFFFFFFFF:FFFFF,FF:F:FF:FFFFFFFFFFFFFF:FFFFF,F:FFF:FFFFFFFFFFFFFFFFFFF,FFF:FFFFFFFFFFF:F::FFFFFFFFF::FFFFFFFFFFFF
@A00920:152:HGHKKDRXX:2:2103:1371:28823 2:N:0:AGGAGTGG+TAAGTTCC
GGACTACAGGGGTTTCTAATCCTGTTTGCTACCCACACTTTCGAGCCTCAGCGTCAGTTGGTGCCCAGTAGGCCGCCTTCGCCACTGGTGTTCCTCCCGATATCTACGCATTACACCGCTACACCGGGAATTCCACCTACCTCTGCACGACTCAAGCCCAGCAGTATTGAAAGCAATTCACGGGTTGAGCCCATCGATTTCACTACCGACTTGCCGGTCCGCCAGCGCACCCATTACACCCAGTAAAACC
+
:FFF:FFFFF:FFFFFFFF::F:F::FFFFFFFFFFFFF,FF:F:FFFFFFFFFFFF:F:FFFFFFF:F,FFFFFFFFFFFFF::FF:::FFFFFFFFF:FFFFF:FFFF,::FFF:FF,FFFF,F,FFF:,FFFFFF,FF:F:FF,:,FFFFF::F:F,FFF:,,,,::,FF,F,FF,:FF,FFF,FF,FF,,,FF,:F:FF,F,,,:F:FFF::,FFF,:F,,F,F,:FF,FFF,FF,FF,FFF,,:F
@A00920:152:HGHKKDRXX:2:2103:7256:28839 2:N:0:AGGAGTGG+TAAGTTCC
GGACTACAAGGGTTTCTAATCCTGTTTGATCCCCACGATTTCGTGACTCAGCGTCAATCACTGCGCAGTGAGCTGCCTTCGCAATTGGTGTTCTATGTCATATCTAAGCATTTCACCGCTACATGACATATTCCGCTCACCTCCACAGTATTCAAGACAAATAGTATCAATGGCAGATTCCGAGATAAGCTCGGAGATTTCACCACTGACTTACCTGACATACTACGCACCCTTTAAAACCAGATAATCA
+
F,FF,FFFF:,:,::FFF,FFF:,FFFFF:,F:,,,:,FF,,F,:,FFFF,,F,:FFFFFFFF:FFFF:F:F:FF,FF,:,FFFFF,FFFFFF::::F:F,F,FFFF,:F:,FF,F,FFFFFFFF,FFF:,FF,:F:FFFFF,F,,:,,FF,FFFFFF,FFF:::F:F,F,,,,FF,FFFF:F,:F,,,::,FFF,FFFFFFF,FFFFF,:,F,FF,,,,:,FFF,,:FF,FF,F,:F::,F,,,F:,:F
@A00920:152:HGHKKDRXX:2:2103:5023:28980 2:N:0:AGGAGTGG+TAAGTTCC
GGACTACTAGGGTTTCTAATCCTGTTTGCTCCCCACGCTGTCGCGCCTCTGCGTCAGCAACGGCCCAGCAGCCCGCCTTCGCCACTGGTGTTCTTCCCGAGCTCTACGCATTCCACCGCTCCACCGGGAAGTCCATCTGCCTCTACCGGGCTCAAGTCAGACAGTCTAGAAGGCAGGTCCCCGGTTGAGCCGTGGCATTTCACCCCCGCCTTACCGACCCGCCTACGCGCCCTTTACGCCCAGTAATTCC
+
FFFFFFF:FFFFFFFFFFF:,,FF:,FF:,,FFF,:FF,,FF:F:,FFF,FFFFFF,FF,FFFFFFF:FFFFF,:FFFFFFFFFFFFFF,FFF:FF:F:,:FF:F::FF:,FF:FF:FFFFF,FFFFF:F,,F,FFFF,F,,FF,:F:,F,FFFFFFF,,,:,,,F,F,F,FF,,F,:FF,FF,FF:,F:FF:F,,:FFF:FFF:,,,FF,F:F,,F,::F:::,F:F::,F,FF::FF:FF,FFF:::F
@A00920:152:HGHKKDRXX:2:2103:6262:28995 2:N:0:AGGAGTGG+TAAGTTCC
GGACTACTGGGGTTTCTAATCCTGTTTGCTCCCCACGCTTTCGTGCCTGAGCGTCAGTGTTATCCCAGGGGGCTGCCTTCGCCATCGGTGTTCCTCCACATCTCTACGCATTTCACTGCTACACGTGGAATTCCACCCCCCTCTGACACACTCTAGCACTGCAGTCACAAATGCAGTTCCCAGGTTAAGCCCGGGGATTTCACATCTGTCTTACAGCGCCGCCTGCGCACGCTTTACGCCCAGTAATTCC
+
FFFFFFFFFFFFFFFFFFFFFFFFF:FFFFFFFFFFFFFFFFFFFFFFFFFFFFFFFFFFFFFFFFFFFFFFFFFFFFFFFFFFFFFFFFFFFFFFFFFFFFFFFFFFFFF:FFFFFFFFFFFFFFFFFFFFFFFFFFFFFFFFFF:FFFFFFFFFFFFFFFFFFFFFFFFFFFFFFFFFFFFFFF:FFFFFFFFFFFFFFFFFFFFFFFFFFFFFFFFFFFFFFFFF:FFFF:::F:FFFFF:,FFFFF
@A00920:152:HGHKKDRXX:2:2103:10881:30295 2:N:0:AGGAGTGG+TAAGTTCC
GGACTACTAGGGTTTCTAATCCTGTTTGATCCCCACACTTTCGAGCCTCAGTGTCAGTTACAGTTTCGTCAGCTGCCTTCGCAATCGGTGTTCTATGACATCTCTATGTATTTCACCACTACATGTCATATTCCGCCAACGGCATCTGCACTCAAGCCCACCAGTATCAACGGCAATTTCTGGGTTAAGCCCAGAGATTTCACCACTGACTTAGCAGGCCACCTACGCTCCCTTTAAACCCAATGAATCC
+
FFFFFFFFFFFFFFF,FFFFFFFFFFFF:F:F::FFFFFFFFFFFFFFFFF:FFF:FFFFFFFFFFFFFFFFFFFF:FFF:FFFFFFFFF:FFFFFFFFFF:FFFFFFFFFFFFF:FF,F,FFFFF:FF,FF:F,FFFFFFFFFFFFFF:FF,:FF,FFF:FFFFFFFFF:F,FFFFFFFFFFF:FFF::FFF:FF,FF:,::F,FFF:FFFFFFFFFFF:::FF,FF::,,::F,F::FFFFFF,FF,F
@A00920:152:HGHKKDRXX:2:2103:25138:30373 2:N:0:AGGAGTGG+TAAGTTCC
GGACTACTAGGGTTTCTAATCCCTTTAGCTACCCTGGCCTTCGAGCCTCAGCGTCAGTAAATGTCCAGTAGCTCGCCTTCGCCACAAGTGTTCCTCTCGATATCCACGCATTTCACTGCTACACCGAGAATTCCAGCTACCACTCCATTACTCTAGCAAAGCAGTATCGGGTGCAGTTCCGGGGTTGAGCCCCGGGATTTCACACCTGACTTACCTAGCCGCCTACGCTCCCTTTACGCCCAGTGATTCC
+
FFFFFFF:FFFFFFFFFFFFFFFFFF,FFF:FFF:FFF,FFFFF:FFFFFFFFFFFFFFFFFFFFFFFF:FF,FFFFFFFFFFF:FFFFFF:FFFFFFFFFFFF:FFFFFFFFFFFFFFFFFFFFFFF:FFFFF:F:FFFF,FFFFFF:F:FFFFFFFF:FFFFFFFFF,FFFFFFFF:FFFFFFFF:FFFFFF:FFFFFFFFFFF,FFFFFFFFF,FFFF,FFFFFFFFFFFFFFF,FFFFFF,FFFFF
@A00920:152:HGHKKDRXX:2:2103:9932:30592 2:N:0:AGGAGTGG+TAAGTTCC
GGACTACTGGGGTTTCTAATCCTGTTTGCTCCCCACGCTTTCGTGCCTCAGCGTCAGAAAAAGGCCAGAGAGCCGCCTTCGCCACCGGTGTTCTTCCCAATATCTACGAATTTCACCTCTACACTGGGAATTCCGCTCTCCTCTCCTTCACTCAAGCCCGGCCGTCTCGGAGGCAGTTCCGGAGTTGAGCTCCGGGAGTTCACCTCCGACTAACAGGGCCGCCTACGCACGCTTTACGCCCAGTAATTCC
+
FFFFFFFFFFFFFFFFFFFFFFFFFFFFFFFFFFFFFFF:FFFFFFFFFFFFFFFFFFFFFFFFFFFFFFFFFFFFFFFFFFFFFFFFFFFFFFFFFFFFFFFFFFFFFFFFFFFFFFFF:FFFFFFFFFFFFFFFFF:FFFFFFFFFFFFFFFFFFF:,FFFFFFF:F,:FFF::FFFFFF:F:,FFFF:FFF:F,,::,F:FFF,FFFF:FFFFFF,FFFFFF:FF:FFF,,F:FFF,FFFF:,::,F
@A00920:152:HGHKKDRXX:2:2103:12789:30906 2:N:0:AGGAGTGG+TAAGTTCC
GGACTACTAGGGTATCTAATCCTGTTTGCTCCCCACGCTTTCGCGCCTCAGCGTCAGATCCAGCCCAGTTGGCCGCCTTCGCCACGGGTGTTCTTCCCAATATCTACGCATTCCACCGCTACACTGGGAATTCCACCAACCCCTACTGGTCTCCAGGTCCGCAGTTTCGAAAGCAGCCCCGGAGTTGAGCCCCGGGATTTCACTTCCGACTTGAAGGTCCCGCCTGCGCGCGCTTTACGCCAAGTGATTC
+
FFFFFFFFFFFFFFFFF:FFFFFFFFFFFFFFFFFFFFFFFFFF:FFFFFFFFFFFFFFF,,FFFFFF:FFFFFFFFFFFFFFFFFFFF:FFFFFFFFFFFFFFFFFFFFFFFFFFFFFFFFFFFFFFF:FFFFFFFFFFF,FFFF:FFFFFFFFFFFFFFFFFF,FFFFFFFFFFF,FFFFFFFFFFFFFFFFFFFFFFFFF:FFFFFFFFF,FF::FFFFFFFFFFFFFFFFFFFFFFF,,FFFFFFF
@A00920:152:HGHKKDRXX:2:2103:20573:31548 2:N:0:AGGAGTGG+TAAGTTCC
GGACTACTCGGGTTTCTAATCCTGTTTGATCCCCACACTTTCGTGCCTCAGCGTCAGTTACAGCCTAGTAAGCTGCCTTCGCTATAGGTGTTCTTGACGATATCTAAGCATTTCACCGCTACACCGTCAATTCCGCCTACCTCATCTGTACTCTAGCCCATCAGTATCAATGCCACCCTCCCGGTTAAGCCGGGATATTTCAGCACTGACTTAATAGGCCGCCTACGCACCCTTTAAACCCAATAAATCC
+
FFFFFFFFFFFFFFFFFF::FFFFFFFFFFFFFFFFFFFFFFFFFFFFFFFFFFFFFFFFFFFFFFFFFF,FFFFFFFFFFFF,FFFFFFFFFFFFFFFF:FFFFFFFFF:FFF::FFFFFFFFF:FFFFFFFFFFFFFFFFFFF:FFFFFFFF:F:FFFFFFFF,FFFFFF:FFF::FFFFFF::FFFFFFFFFFFFFFFFFFFFFFFFFFFFFFFFFFFFFFFFFFFF:FFFFFFFF:F:FFF::F,F
@A00920:152:HGHKKDRXX:2:2103:12825:31626 2:N:0:AGGAGTGG+TAAGTTCC
GGACTACTCGGGTTTCTAATCCCGTTCGCTACCCTGGCTTTCGCGGCTCAGCGTCAGTGCTGGCCCAGGGGGCTGCCTTCGCCATCGGTGTTCCTCCACATCTCTACGCATTTCACTGCTACACGTGGAATTCCACCCCCCTCTGCCGCACTCTAGCTATCCAGTCACAAGCGCAATTCCCAGGTTAAGCCCGGGGATTTCACACCTGGCTTAAATAACCGCCTGCGCACGCTTTACGCCCAGTAATTCC
+
FF:FFFFF,FFFFFFFFFFFFFFFFFFFFFFFFFFFFFFFFFFFFFFFFFFFFFFFFFFFFFFFFFFFFFFFFFF,FFFFFFFFFFFF::FFFFFFFFFFFFFFFFFFFFFFFFFFFFFFFFFFFFFFFFFFFFFFFFFFFFFFFFFF,FFFFFFFF:FFFFFFFFFFFFFFFFFFF:FFFFFFFFF,:FFFFF:FFFF:FFFFF,F,,,F,F:FF:FF:FF,:F:FFFFFFF:,F::FFFFF,FFF,FF
@A00920:152:HGHKKDRXX:2:2103:4354:32049 2:N:0:AGGAGTGG+TAAGTTCC
GGACTACCAGGGTTTCTAATCCTGTTTGCTCCCCACGCTTTCATGCCTCAGCGTCAGTTACGGTCCAGTAAGTCGCCTTCGCCACTGGTGTTCTTCCTAATCTCTACGCATTTCACCGCTACACTAGGAATTCCACTTACCTCTCCCGCACTCTAGATATCCAGTTTCAAATGCAGATCCCAAGTTGAGCCCGGGTATTTCACATCTGGCTTAATTCTCCGCCTACGCAGCCTTTACGCCCAGTAAATCC
+
FFFFFFFF,FFFFFFFFFFFFFFF::FFFFFFFF:FFFFFFFFFFFFFFFFFFFFFFF::,FFFFFFF,FFFFFFFFFFFFFFFFFFFFFFFFFFFF,,:FFFFF:FFFF:FFFFFFFFFFFFF:,FFFFFFFFFFFF,F:,FFF:FFF,FFFFFF::FFF:FF,,,FFFF:FF,F,,FFFFFFFF::FFFFFFFF,FF:FF,,,FF:,FF:FF:FF:FFF,:,::FFF:FF,:F:FF:F:FF,,,F,,F
@A00920:152:HGHKKDRXX:2:2103:17580:32722 2:N:0:AGGAGTGG+TAAGTTCC
GGACTACTGGGGTTTCTAATCCTGTTTGATACCCACACTTTCGAGCCTCAATGTCAGTTGCAGCTTAGCAGGCTGCCTTCGCAATCGGAGTTCTTCGTGATATCTAAGCATTTCACCGCTACACCACGAATTCCGCCTGCCTCAACTGCACTCAAGATATCCAGTATCAACTGCAATTTTACGGTTGAGCCGCAAACTTTCACAACTGACTTAAACATCCATCTACGCTCCCTTTAAACACAATAAATCC
+
FFFFFFFFFFFFFFFFFFF::F:FFFFFF:F:FFFFFFFFFFFFFFFFFFFFFFFFFFFFFFFFFFFFF,FFF:FFFFFFFFFFFFFFF:FFFFFFFFFF,FF,FFF,,:FFFFFFFFF:FFFFFFF:FF:F:FFFFFFFF:FFFFFFFFFF,FFF:FFF,,FF:FFFF:,F:F:,,F,:FFFFFF:FF:FF,FFFF:FFFFFFFFF,FF:FFFFFFF:FF,,FFF,:F,FF,FFFFFF,F,,F,:F::F
@A00920:152:HGHKKDRXX:2:2103:29631:33364 2:N:0:AGGAGTGG+TAAGTTCC
GGACTACCGGGGTTTCTAATCCTGTTTGCTCCCCACGCTTTCGCACCTCAGCGTCAGTTCCGGACCAGTGAGCCGCCTTCGCCACTGGTGTTCCTCCGAATATCTACGAATTTCACCTCTACACTCGGAATTCCACTCACCTCTCTCGAACTCAAGACCAATAGTTTTGAAGGCAGTTCCGAGGTTGAGCCCCGGGATTTCACCCCCAACTTTCTGGTCCGCCTACGTGCGCTTTACGCCCAGTAATTCC
+
FFFF:FFFFFFFFFFFFFFFFFFFFFFFFFFFFFFFFFFFFFFFFFFFFFFFFFFFFFFFFFFFFFFFFFFFFFFFFFFFFFFFFFFFFFFFFFFFFFFFFFFFFFFFFFFFFFFFFFFFFFFFFFFFFFFFFFFFFFFFFFFFFFFFFF:FFFFFFFFFFFFFFFFFF:FFFFFFFFFFFFFFFFFFFFFF:FFFFFFFFF:FFFFFF,FFFFFFFFFFFFFFFFFFF:FFFFFFF,FFFFFF:FF:FF
@A00920:152:HGHKKDRXX:2:2103:30499:34303 2:N:0:AGGAGTGG+TAAGTTCC
GGACTACCAGGGTATCTAATCCCGTTTGCTCCCCTAGCTTTCGCCGTTCAGCGTCAATGTCGGTCCAGGATGCCGCCTTCGCCACCGGTATTCCTCCAGATATCTACGCATTTCACCGCTACACCTGGAATTCTGCATCCCTCTCCCGAATTCAAGCCATCCAGTATCGGATGCAGTTCCCAGGTTGAGCCTGGGGATTTCACATCCGACTTAGTTGGCCGCCTACTGGCCCTTTACGCCCAGTAATTCC
+
FFFFFFFFFFFFF,FFFFFFFFFFFFFFFFFFFFFFFFFFFFFFFFFF:FFFFFFF,FFFFFFFFFFFFFFFFFFFFFFFFFFFFFFFFFFFFFFFFFFFFFFFFFFFFFFFFFFFFFFFFFFFFFFFFFFFFFFFFFFFFFFFFFFFFFFFFFFFFFFFFFFFFFFFFFFFFFFFFFFFFFFFF:FFFFFFFFFFFFFFFFFFFFFF:FFFFFFFFFFF:FFF:FFFFF:FFFFFFFFF:FFFF,FFFF
@A00920:152:HGHKKDRXX:2:2103:25635:34334 2:N:0:AGGAGTGG+TAAGTTCC
GGACTACTCGGGTATCTAATCCTGTTTGATCCCCACGCTTTCGTGCCTCAGAGTCAATATTCGTGTAGCGAGCTGCCTTCGCAATTGGTGTTCTATGTCATATCTAAGCATTTCACCGCTACATGACATATTCCGCTCATCTCCACGGTATTCAAGACAGATAGTATCAACGGCAGTTTCCGAGTTAAGCTCGAAGATTTCACCAATGACTTACCTGCCCTCCTACGCACCCTTTAAACCCAGTGAATCC
+
FFFFFFFFFF:F,FFFF:FFFFFF::FFF:FFFFFFFFFFFFFFFFFFFFFFFFFFF:FFFFFFFF,FFFFFFFFFFFFFFFFFFFFFFFFFFFFFFFFFFF:F:FFFFFFFFFFFFFFFFFFFFF:FFFFFFFF:FFFFFF,:FFFFFFFFFFF:FFF,::F,FFF,FFFFFF,FF::FFFFFFFFFFF,FFFFFFFFF:FFF:,FFFFFFFF,F:FFFFFF,::FFFFFF,FFFFFFF:F::,FFFFF
@A00920:152:HGHKKDRXX:2:2103:4010:34741 2:N:0:AGGAGTGG+TAAGTTCC
GGACTACAAGGGTATCTAATCCCGTTCGCTACCCTGGCTTTCGCGCCTCAGCGTCAGGTTCAGTCCAGAAAGCCGCCTTCGCCACTGGTGTTCCTCCCAATATCTACGCATTTCACCGCTACACTGGGAATTCCGCTTTCCTCTCCTGCCCTCAAGCCATTCAGTTTCTAATGCAAGCCCTAGGTTAAGCCCAGGGGTTTCACATCAGACTTAAATCGCCGCCTACGCGCCCTTTACGCCCAGTAATTCC
+
FFFFFFFFFFFFFFFFFFFFFFFFFFFFFFFFFFFFFFF,FFFFF:FFFFFFFFFFFF::FFFFFFFF:F:FFFFFFF,FFFFFFFFFFFFFFFFFFF:FFFFFFFFFFFFFFFFFFFFFFFFFFFFFF,FFFFFFFFFFFFFFFFFFFFFFFFFF:FFFFFFFFFFFF:FFF:FFFFFFF:FFFFFFFFFFFFFFFFFFFFFFFFFFFFFFFF:F:F:FFFFFFFFFFFFF:FFF:FFFFFFFF::FFF
@A00920:152:HGHKKDRXX:2:2103:7889:34945 2:N:0:AGGAGTGG+TAAGTTCC
GGACTACTGGGGTTTCTAATCCTGTTCGCTCCCCATGCTTTCGCTTCTCAGCGTCAGTTACAGCCCAGAGACCTGCCTTCGCCATCGGTGTTCCTCCTGATATCTGCGCATTCCACCGCTACACCAGGAATTCCAGTCTCCCCTACTGCACTCTAGTCTGCAAGTTCACACTGCAATACACGGGGTTAAGCCCCGGCCTTTCACAGCAGACGCGACAAACCGCCTACAAGCTCTTTACGCCCAATAATTC
+
FFFF:FF:FFFFFFFFFFFFFFFFFFFFFFFFFFFFFFFFFFFFFFFFFFFFFFFFFFF:F,FFFFFFFFF,:,FFFFFFFFFF,FFFFFFFF:,FF:FF:FFFFFFF,FFFFFFFF,FFFFFF,FFFFFFFFFFFFFFFF,FFF,,::FFFF:FFFFF:,,,F:,:,FFFFFF:,FFFF:FFFFFFFFFFFFFF,F,FF,FFFFF:FFFF,FFFFFFFFF,FF,:,FFF:,F::FFFFF:FFFF,,FFF
@A00920:152:HGHKKDRXX:2:2103:8775:35133 2:N:0:AGGAGTGG+TAAGTTCC
GGACTACAGGGGTATCTAATCCTGTTTGCTCCCCACGCTTTCGCGACTCAGCGTCAGTTACTGTACAGGTGGCGGCCTTCGCCTCCGGTGTTCCTCCAGATATCTACGAATCTCACCTCTACACCACGAATTCAGCCAACCTCTACAGTACTCATGCTCGGCCGTTTCAGATGCCGTTCCTGGGTTTAGCCCGTGGATTTCACCGATGACGTGCGGGGCCGCCTCCGCGCGCTTTGCGCCCAGTAATTCG
+
FFFFF,FFF,,,FFFFF,F:FFF,:F:FFFFF::F,,,FF,,FFF,FFF:FF:FF,F,,FF:,:,:FF:,F,F,FFFF,F::F,,FF:,F:F:,F,F,,,FF,:,FFFF,F,,FF,FFF,:,FF:::,F:,FF,,:,:F::F,F,FFFF::F:F,,,FF,:,,,,FF,F,,,F:FFF:,,FFFFF,:,:::,:,FF,,,,:,,:F,F,,,,FFF:,F,,,FFFF,F,:,:,FFF,,,F:,:FF:,,F,F,
@A00920:152:HGHKKDRXX:2:2103:9426:35321 2:N:0:AGGAGTGG+TAAGTTCC
GGACTACTCGGGTTTCTAATCCTGTTTGATCCCCACACTTTCGTGCCTCAGCGTCATCTTAAGTCTAGTAAGCTGTCTACACTATAGGTGTTCTTGACGATATCTAAGCATTTAACCGCTACACATTCAGTTCCGCCTCCCTCGACTCCACTCAAGACCAACAGTATCAATGCCAACCACACAGTTAAGCACCTATATTTCAGAACTGACTTAAAAGTCCGCCTACGCACCCTTTAAACCCAATAAATCC
+
FFFFFFF:FFFFFFFF:FFFFFF,FFFFFFFFFFFFFFFFFFFFFFFFF,FFFFFF,,,,:FF,FF:FF,:FF,FFFFFF:F:F:,FFF:FFFFF,F,,FFFFFFF,FFFFFF,FFFFFFFFFF,,:FF,FFFF:FF,,FFFF,FFFFF,FFF,FF,FFF,FFFFFFFFF,,FF,:,F,,,,,F:FFFFF,,,,,,F,FFFF,,,:,FFFFF,F,FF,FFFFFFFFFFFF,FFFFF::FF:FF,:FF:F,
@A00920:152:HGHKKDRXX:2:2103:27507:36918 2:N:0:AGGAGTGG+TAAGTTCC
GGACTACAAGGGTTTCTAATCCTGTTTGCTCCCCACGCTTTCGCACCTCAGCGTCAGTTCCGGACCAGTAAGCCGCCTTCGCCACTGGTGTTCTTCCTAATATCTACGAATTCCACCTCTACACTAGGAGTTCCACTTACCTCTTCCGGACTCTAGACTGGCAGTATTAAAGGCAGTTCCGGAGTTGAGCTCCGGGATTTCACCTCTAACTGACCAATCCGCCTACGTGCGCTTTACGCCCAGTAAATCC
+
FFFFFFFFFFFFFFFFFFFFFFFFFFFFFFFFFFFFFFFFFFFFFFFFFFFFFFFFFFFFFFFFFFFFFFFFFFFFFFFFFFFFFFFFFFFFFFFFFFFFFFFFFF:FF:FFFFFFFFFFFFFFFFFFF:FFFF:FFFFFFFFFFFFFFFFFFFF:FFFFFFFF,:,FF:FFFFFFF:FFFFFF:,FFFFFFFFFFF,FFF:FFFFFFF:FFFFFF,FF,FFFF,,FF:FFFFFFFFFFFF,F:FFFFFF
@A00920:152:HGHKKDRXX:2:2104:1090:1094 2:N:0:AGGAGTGG+TAAGTTCC
GGACTACTGGGGTATCTAATCCTGTTTGCTACCCATGCTTTCGAGCCTCAGCGTCAGTTGGTGCCCAGTAGGTCGCCTTCGCCACTGGTGTTCCTCCCGATATCTACGCATTCCACCGCTACACCGGGAATTCCACCTACCTCTGCACTACTCAAGGCCAGCAGTTTTGAAAGCAATTCACGGGTTGAGCCCATGGATTTCACTTCCAACTTGCCGGTCCGCCTGCGCTCCCTTTACACCCAGTAATTCC
+
FFFFFFFFFFFFFFF:FFF:FFFFFFFFFFFFFFFFFFF,FFFF:FFFFFFFFFFFFF:FF:F:FFFFFFFFFFFFFFFFFFFFFFF:FFFFFFF:FFFFFFFFFFFFFF,FFFFFFFFFFFFFFFFFFFFFFFFFFF:FFFFFFFFF:FFFFFFF,FFFFFFFFFFFFFFF:FFFFFFFFFFFFFFFFFFFFFFFFF:FFFFFFFFF:F:FFF:FFFFFFFFFFFFFFFFFFFF:FFFFF:F:FFFF:F
@A00920:152:HGHKKDRXX:2:2104:3378:1423 2:N:0:AGGAGTGG+TAAGTTCC
GGACTACCGGGGTATCTAATCCTGTTCGCTCCCCCAGCTTTCGAGCCTCAGCGTCGGTCTAGGCCCAGAGGGCCGCCTTCGCCACCAGTGTTCCACCCGATATCTGCGCATTCCACCGCTACACCGGGTGTTCCACCCACCCCTACCGGACCCAAGCCGCGGAGGTTCCGGGGGCGTCGGCGGGTTGAGCCCCCCGCTTCGACCCCCGGCCTGACGCGCCGCCTACGCGCGCTTTACGCCCAATGAATCC
+
FFFFFFF,FFFFFFFFF:FFFFFFFFFFFFFFFF:FFFFFFFF,FFFFFFFFFFF,FF:,,FF,FFFF,,FFFFFFFFFFFFFFF:,FFFFFFFFFFFFFF,FFF:FFFFFF,FFF,FFFFFFFFFFF,,FFFFFFF:,FF,F,FFFF,FF,FFF:,,,F,,FFFFFFFF,,F,F,F,F:,,FFFFFFFFFF,FFF,FF,:FF,,F,F,:FF,,FF,FFFFFFFFFFF::FFFF,FFFFFF:,:,F,FFF
@A00920:152:HGHKKDRXX:2:2104:13883:1799 2:N:0:AGGAGTGG+TAAGTTCC
GGACTACAGGGGTATCTAATCCTGTTTGCTCCCCACGCTTTCGCACCTCAGCGTCAGTACCGGTCCAGATAGCCGCCTTCGCCACTGGTGTTCTTCCCAATATCTACGAATTTCACCTCTACACTGGGAATTCCGCTATCCTCTCCCGGTCTCTAGCCCAACAGTATCAAATGCAGTTCCCGGGTTAAGCCCGGGGCTTTCACATCTGACTTGAAAGGCCGCCTACGTGCGCTTTACGCCCAGTAATTCC
+
FFF:FFFFFFFFFFFFFFFFFFFFF,FFFFFFFFFFFFFFFFFFFFFFFFFFFFFFFFFFFFFF:FFF,FFFFFFFFFFFFFFFFFFFFFFFFFF::FFFFFFFFFFFF:FFFFFFFFFFFFFFFFFFFF:FFFFFFFFFFFFFFFFFFFFFFFFFFFF:F:FFF:FFFFFFFFFFFF,FFFFFFFFFFFFFFFFFFFF::FFF,FFFFFFFF,:FF::F,F:FFFFFFFFFFFFF,:F:F:FFF:F,FF
@A00920:152:HGHKKDRXX:2:2104:9471:2018 2:N:0:AGGAGTGG+TAAGTTCC
GGACTACTGGGGTTTCTAATCCCGTTCGCTCCCCTAGCTTTCGCATCTGAGCGTCAGAAACGGTCCAGAAGGTCGCCTTCGCCACGGGTATTCCTCCCGATATCTACGCATTTCACCACTACACCGGGAATTCTACCTTCCTCTACCGTCCTCGAGCGGGATAGTTTTGAACGTCGCCTCCCAGTTGAGCCGGGAGATTTCACATCCAACTTATCCTGCCGCCTACATGCGCTTTACGCCCAGTGAATTC
+
FFFFFFFFFFFFFFFFFFFFFF:FFFFFFFFFFFFFFFFFFFFFFFFFFFFFFFFFFFFFFFFFFFFFFFFFFFFFFFFFFFFFFFFFFFFFFFFFFFFFFFFFFFFFFFFFFFFFF:FFFFFFFFFFFFFFFFFFFFFFFFFFFFFFFFFFFFFFFFFFFFFFFFFFFFFFFFFFFFFFFFFFFFFFFFFFFFFFFFFFFFFFFFFFFFFFFFFFFF:FFFFFFFFFFFFF:FFFFFFFFFF,F:,:FF
@A00920:152:HGHKKDRXX:2:2104:10972:2174 2:N:0:AGGAGTGG+TAAGTTCC
GGACTACTGGGGTATCTAATCCCGTTCGCTCCCCTAGCTTTCGCGCCTCAGCGTCAAGAATGGGCCAGGTAGTCGCCTTCGCCACTGGTGTTCCTCCCGATATCTACGCATTTCACCACTACACCGGGAATTCCACTACCCTCTCCCACCTTCAAGCCGATCAGTTTCCGATGCAGTTTCCCAGTTGAGCCGGGAGATTTCACATCGGACTTGACCAGCCGCCTGCGCGCTCTTTACGCCCAGTAAATCC
+
:FF:FF:FFFFFFFFFFFFFFFFFFFFFFFF:FFFFFFFFFFFFFFFFFFFFFFF,FFFFFFFFFFFFFFFFF:FF:FFFFF,FFFFFFFFFFFFFFFFFFFFFFFFFFFFFFFFFF:FFFFFF,FFFFFFFFF,FF,FFFFFFFFFFFFFFFFFF:FFFFFFFFFFFFFF:FFFFFF:FFFFFFFF:FFFFFFFFFFFFFFFFFFF::FFFFFFF:FFFFFFFFFFFFFFFFFFFF:FFFFFFFFFFFF
@A00920:152:HGHKKDRXX:2:2104:29993:2206 2:N:0:AGGAGTGG+TAAGTTCC
GGACTACTAGGGTTTCTAATCCCGTTCGCTCCCCATGCTTTCGCATCTCAGCGTCAGGTCAGGCCCAGCGTGTCGCCTTCGCCACTGGTGTTCCTCCGGATCTCTACGCATTTCACCACTACACCCGGAATTCCACCTTCCTCTACCGTCCTCTAGTCTGCCAGTTTTGAACGACAACTCCCGGTTAAGCCAGGAGATTTAACATCCAACTTAATAGACCACCTGCACGCGCTTTACGCCCAGTACATCC
+
FFFFFFFFFFFFFFFFFFFFFFFFFFFFFFFFFFFFFFFFFFFFFFFFFFFFFFFFFFFFFF:FFF:FFFFFFFFFFFFFFFFFFFFFFFFFFFFFFFFFFFFFFFFFFFFFFFFFFFFFFFFFFFF:F:FFFFFFFF,FFFFFF,FFFFFFFFFFFFFFF,FFFFFFFFFFFF:F:FFFFFFFFFF,FFFFF:FFFFFFFFFF:FF:FFFF,FFF,FFFFFFF:FFFFFFFFFFFF:FFFFFFF,FFFF
@A00920:152:HGHKKDRXX:2:2104:8630:2910 2:N:0:AGGAGTGG+TAAGTTCC
GGACTACCCGGGTTTCTAATCCTGTTTGCTCCCCACGCTTTCGCACCTCAGCGTCAATACTTGTCCAGCGAGTCGCCTTCGCCACTGGTGTTCTTCCGAATATCTACGAATTTCACCTCTACACTCGGAATTCCACTCGCCTCTCCAAGATTCTAGCACCGCAGTTTCAAGGGCAGTTCCGGGGTTGAGCCCCGGGATTTCACCCCTGACTTGCGGCGCCGCCTACGTGCGCTTTACGCCCAGTATTTCC
+
FFFF:FFFFFFFF,FFFFF:,FFFFFFFFF:F:FFFFFF,FFFF:FFFFFFF:FFFFFFF:FFFFFFFFFFFFFFFFF,FFFFFFFFFFF,FFFFFFFFFFFFFFFFFF:::FFFFFFFFFFFFFF:FFF:FFFFFFF:FFFFFFFFFFFFFFF,F:FFFFFFFF:FFF:,F:FFF:FFF:FFFFFFFFFFF:FFFFFFFFF:FFFFFFFFFF:FFFFFFFFFF:FF:FFFFFF,FFFF,FFFF,F,FFF
@A00920:152:HGHKKDRXX:2:2104:18186:2988 2:N:0:AGGAGTGG+TAAGTTCC
GGACTACTGGGGTATCTAATCCCTTTCGCTCCCCTGGCCTTCGTGCCTCAGCGTCAGTTAATGTCCAGGAACCCGCCTTCGCCACGAGTGTTCCTCTCGATATCTACGCATTTCACTGCTACACCGAGAATTCCGGTTCCCCCTCCATTACTCTAGTCTCGCAGTATCATGTGCCGTCCGCGGGTTGAGCCCGCGCCTTTCACACACGACTTACGAAACAGCCTACGCACGCTTTACGCCCAGTGATTCC
+
FFFFFFFFFFFFF:FFFFFFFFFFFFFFFFFFFFFFFFFFFFFFFFFFFFFFFFFFF:FFFFFFFFFFFF:FFFFFFFFFFFFFFFFFFFFFFFFFFFFFFFFFFFFFFFFFFFFFFFFFFFFFFFFFFFFFFFFFFFFFFFFFFFFFF:FFFF,:FFFFFF:FFFFFFFFFFFFFFFFFFFFFFFFFFFFFFFFFFFFFFFFFFFFF,FFFFFFFFFFFF,FF:FFFFFFFFFFFF:FFF:FF,FFFFF
@A00920:152:HGHKKDRXX:2:2104:4218:3349 2:N:0:AGGAGTGG+TAAGTTCC
GGACTACTGGGGTTTCTAATCCTGTTTGCTCCCCACGCTTTCGCGCCTCAGCGTCAGTTGTCGTCCAGAAAGTCGCCTTCGCCACCGGTGTTCTTCCTAATCTCTACGCATTTCACCGCTACACTAGGAATTCCACTTTCCTCTCCGATACTCCAGCCTCCCAGTTTCCATCCCATCACGGGGTTAAGCCCCGCACTTTTAAGATGGACTTAAGAAGCCGCCTGAGCGCGCTTTACGCCCAATAATTCCG
+
FFFFFFFFFFFFFFFFF:FFFFFFFFFFFFFFFFFFFFFFFFFFFFFFFFFFFFFFFFFFFFFFFFFFFFFFFFFFFFFFFFF,FFFF:FFFFFFFFFFFFFFFFFFFFFFFFFFFFFFFFFFFFFFFFFFFFFFFFFFFFFFFFFFFFFFFF:FFFFFFFFFFFFFFFFFFFFFFFFFFFFFFF:FFFFFFFFFFFFFFFFFFFFFFFFFFFFF:FFFFFFFF,FFFFFFFFFFFFFFFFFF:FFFFFF
@A00920:152:HGHKKDRXX:2:2104:13395:3709 2:N:0:AGGAGTGG+TAAGTTCC
GGACTACACGGGTTTCTAATCCTGTTTGCTCCCCACGCTGTCGCGCCTCAGTGTCAGCAAGAGCCCAGCAGGCCGCCTTCGCCACCGATGTTCTTCCCGATCTCTACGCATTCCACCGCTACACCGGGAATTCCACCTGCCTCTACTCTGCTCGAGCCTGACAGTTTAGGAGGCAGCCTCGAGGTTGAGCCTCGAGATTTCACCCCCTACTTACCAGGCCACCTACGCGCCCTTTACGCCCAGTGATTCC
+
:FFFFFFFFFFFFFFFFFFFFFFF:FFFFFFFFFFFFFFFFFFFFFF:FFFFFFFFFFFFFFFFFFFFFFFFFFFFFFFFFFFFFFFFFFF:FFFFF:FFFFFFFFFFFFFFFFFFFFFFFFFFFFFFFFFFFF,FFFFFFFFFFFF:FFFFFFFFFFFFF:FF,F:FFFFFFFFFFFFF:FFFFFFFFFFFFFF:FFFFFFFFFFFFFFFF,FF,FFFFFFFF::FFFFFFFFFFFFFFFFFFFF:F:F
@A00920:152:HGHKKDRXX:2:2104:14199:3724 2:N:0:AGGAGTGG+TAAGTTCC
GGACTACTAGGGTTTCTAATCCCGTTCGCTACCCACGCTTTCGAGCCTCAGCGTCAGTGATGAGCCAGAAGTCTGCCTTCGCCATTGGTGTTCCTCCCGATATCTACGGATTTCACTCCTACACCGGGAATTCCAACTTCCTCTCTCATACTCTAGCTACTCAGTTTGGATACCGGTTGCAGGGTTGAGCCCCACGATTTCAATATCCACTTAAGTAGCCGCCTACGCATCTCTTTACGCCCAGTCATTC
+
FFFFFFFFFFFFFFFFFFF,FFFFFFFFFFFFFFFFFFFFFFFFFFFFFFFFFFFFFFFFFFFFFFFF,FFFFFFFFFFFFFFFFFFFFFFFFFFFFFFFFFFFFFFFFF,FFFFFFFFFFFFFFFFFFFFFFFFFFFFF:FFFFFFFFFFFFFFFFFFFFFFFF:FFF,FFFFFF:FFFFFFFFFF:FFFFFFFFFFFFFFFFFFFFFFFF:FFFF:FF:FFFF:FFFFFFF:FFFFFF,FFFFF:,FF
@A00920:152:HGHKKDRXX:2:2104:23800:3912 2:N:0:AGGAGTGG+TAAGTTCC
GGACTACAAGGGTATCTAATCCTGTTTGCTCCCCACGCTTTCGCGCCTCAGCGTCAGATCCGGCCCAGTGGGCCGCCTTCGCCACAGGTGTTCTTCCCGATATCTACGCATTCCACCGCTACACCGGGAATTCCACCCACCTCTACCGGTCTCCAGGTCGGCAGTATCGGAAGCAGCCTCGGAGTTGAGCCCCGAGATTTCACTTCCGACTTGCTCGTCCCGCCTGCGCGCGCTTTACGCCCAGTGATTC
+
,FFFFFFF:FFFFFFFFFFFFFFFFFFFFFFFFFFFFFFFFF:FFFFFFFFFFFFFFFFFFFFFFFFFFF:FFFFFFF:FFFFFFFFFFFFFFFFFFFFFFFFFFFFFFFFF:FFFFF:FFFF:FFFFFFFFFFFFF,FFFFFFFFFFFFFF:FFFFFFFFFFFFFFFFFF:FFFFFFFFFFFFFFFFFFFFFFFFFF,FFFFFFFFFFFF:FFFFF:FF:FFFF::FFFFFFFFFFFFFFFFFFFFFFF
@A00920:152:HGHKKDRXX:2:2104:19533:4006 2:N:0:AGGAGTGG+TAAGTTCC
GGACTACTGGGGTTTCTAATCCTGTTTGCTCCCCACGCTTTCGTACCTCAGCGTCAGTACCGAGCCAGTAAGGCGCCTTCGCCACTGGTGTTCTTCCTAATATCTACGAATTTCACCTCTACACTAGGAATTCCCCTTACCTCTCTCGGCCTCAAGACGCACAGTTTTGAAGGCAATTCCGGGGTTAAGCCCCGGGATTTCACACCCGACTTACCAAGCCGCCTGCACGCGCTTTACGCCCAGTGATTCC
+
FFFFFFFFFFFFFFFFFFFFFFFFFFFFFFFFFFFFFFFFFFFFFFFFFFFFFFFFFFFFFFFFFFFFFFFFFFFFFF:FFFFFFF:FFFFFFFFFFF::FFFFFFFFFFFFFFFFF,FF:FFFF:FFFFFFFFFFFFFFFFFFFFF:FFFFFFFFFF,FFFFFFF:FF::FFFF:FF,FFF:F:FF:F:FFFFFFFFFF,FFFFFFFFFFFFFFFFFFFFFFF:FFF,FFFFFF::FFFFFFFFFFFFF
@A00920:152:HGHKKDRXX:2:2104:15854:4679 2:N:0:AGGAGTGG+TAAGTTCC
GGACTACCGGGGTATCTAATCCTGTTTGCTCCCCACGCTTTCGTGCCTCAGTGTCAGTGCTGGTCCAGATGGCCGCCTTCGCCACGGATGTTCCTCCCGATCTCTACGCATTTCACTGCTACACCGGGAATTCCGCCATCCTCTACCGCACTCTAGCCCGCCCGTATCCAATGCAATTCCCAGGTTGAGCCCAGGGCTTTCACATCAGACTGAACGACCCACCTACGCACGCTTTACGCCCAGTAATTCC
+
FFFFFFFFFFFFF:FFFFFFFFFFFFFFFFFFFFFFFFFFFFFFFFFFFFFFFFFFFFFFF:FFFFF:FFFF,FFF:FFFFFFFFFFFFFFFFFFFFFFFFFF:FFF:FF:FFFFFFF,FFFFF,FFF:FFFFFFFFF:FFFFFFF:FF,F,:FFFFFFFFF,F,F,F:FFFFF:F:,,FFFF:::FFF,FFFFF:F,F,:,FF:FFF,FF:FFF:,,:F:F:F::F:,FFFFFF,:F:,F,F:FFF,,F
@A00920:152:HGHKKDRXX:2:2104:22101:5071 2:N:0:AGGAGTGG+TAAGTTCC
GGACTACAAGGGTTTCTAATCCTGTTTGCTACCCACGCTTTCGTGCATGAGCGTCAGTGCAGGCCCAGGGGATTGCCTTCGCCATCGGTGTTCCTCCGCATATCTACGCATTTCACTGCTACACGCGGAATTCCATCACCCTCTGCCGCACTCCAGCGATGCAGTCACAAATGAAGTTCCCAGGTTAAGCCCGGGGATTTCAAACCAGTCTTACATCACCTCCTGCGCACGCTTTACTACCACAAATTCC
+
,,FFFFFF,,,,FF,FF:FF::,,FFF:FF,,FFFFFFF,FF,F,,FFFF:F:F::FFFFFFFF:FFFFFFFFFFFFFFF,F:,FF,FF,:,F,::F:FF,FF:FF,:FF,,,FF:::FFF:FF,F,:::FF:F:FF:FF:FFF,FFFFFF:,FFFFF::FFF,FFF,F::F:,F:FF:,FF,,F,FFFFF,FFF:FF,F,FFFFF,:F:FFFFFF,F:F,:,F:F:F:,,,,F:F,,,:FF,,FF,:F:
@A00920:152:HGHKKDRXX:2:2104:8639:5838 2:N:0:AGGAGTGG+TAAGTTCC
GGACTACAGGGGTTTCTAATCCTGTTTGCTCCCCACGCTTTCGCGCCTCAGCGTCAGTTCCGGTCCAGTGAGCCGCCTTCGCCACTGGTGTTCCTCCCAATATCTACGCATTTCACCGCTACACTGGGAATTCCACTCACCTCTCCCGGTCTCAAGCCACCCAGTCTGACAGGCAGTTCCTCGGTTAAGCCGAGGGCTTTCACCCGTCACTTGAATGGCCGCCTACGCGCCCTTTACGCCCAATAATTCC
+
F:FFFFFFFFFFFFFFFFF,FFFFFFFFFFFFFFFFFFFFFFFFFFFFFFFFFFFFFFFFFFFFFFFFFFFFFFFFFFFFFFFFFFFFFFFFFFFFFFFFFFFFFFFFFFFFFFFFFFFFFFFFFF:FF,F:FFFFFFFFFFFFFF:FFFFFFFFFFFFFFF:FFFFFFFFFFFFF:FFFFFFFFFFFFFFFFFFFFFFF:FFFFFFFFFFFFF:FFFFFFFFFFFFFFFFFF,FFFFFFFFFFFFF:FF
@A00920:152:HGHKKDRXX:2:2104:18439:5869 2:N:0:AGGAGTGG+TAAGTTCC
GGACTACCGGGGTATCTAATCCAGTTTGCTCCCCACGCTTTCGCTCCTCAGCGTCAGTTACTGCCCAGAGACCCGCCTTCGCCACCGGTGTTCCTCCTGATATCTGCGCATTTCACCGCTACACCAGGAATTCCAGTCTCCCCTACAGAACTCGAGTCTTCCCGTATCGACTGCAGGCTCGGGGTTGAGCCCCGAGTTTTCACACCCGACGCGACAGACCGCCTACGAGCTCTTGACGCCCAATACTTCC
+
FF,FFFF:FFFFFFFFFFFFFF,FFFF:FFFFFFF:FFFF:FFFFFFF:FF:FFFFF:FFF,F:FFF:FFFF,FFF:FFFFFFFFF:::FFFFFFF:F:FFFFF,,F,FFFF,FF,:,FFFF:FF:FFFF,FF:FF,,F::,F:F:F,,FF:,,F:FFF,:FFFFFFFFFFF:FFF,F,FFFFFFFFFFFFFFFFF:FFF:,,,,FF,FF,FF::FFFFF:FFFFFFFF::F,F,FF,,FFF,:,,FFFF
@A00920:152:HGHKKDRXX:2:2104:2220:6277 2:N:0:AGGAGTGG+TAAGTTCC
GGACTACTCGGGTTTCTAATCCCGTTTGCTCCCCACGCTTTCGCACATGAGTGTCAGGCCAATGCCAGGGTGCCGCTTTCGCCACTGGTATTCCTCCCGATATCTACGCATTCCACCACTACACCTGGAATTCTGCATCCCTCTCATCGCCTCAAGTCTCTCAGTCTCCAGCGACCGCTCTTGGTTAAGCCAAAAGATTTCACGCCAGACTTGAAAAACCACCTGCGTGCGCTTTACGCCCAGTGAATCC
+
FFFFFFFFFFFFFFFFFFFFFFFFFFFF:FFFFFFFFFFFFFFFFFFFFFFFFFFFFFFFFFFFFFFFFFFFFFFFFFFFFFF:FFFFFF,FFFFFFFFFFFFFFFFFFF::FFFFFFFFFFFFFFFFF,FFFFFFFFFFFFFFFFFFFFFFFFFFFFFFFFFFFFFFF:FFFFFFFFFFFFFFFFFFFFF:FFFFF:,FFFFF:FFFFFFFFFFFF,FFFFFFF:FFFFFF,:FFFFFFFF::FF,FFF
@A00920:152:HGHKKDRXX:2:2104:4399:6605 2:N:0:AGGAGTGG+TAAGTTCC
GGACTACTGGGGTATCTAATCCTGTTTGCTCCCCACGCTTTCGCACCTCAGCGTCAATACCTGTCCAGCGAGTCGCCTTCGCCACTGGTGTTCTTCCGAATATCTACGAATTTCACCTCTACACTCGGAATTCCACACGCCTCTCCAGGATTCGAGCCAACCAGTTTCAAGGGCAGTTCCGGGGTTGAGCCCCGGGATTTCACCCCTGACTTGAAAAGCCGCCTCTGCGCGCTTTACGCCCAGTAATTCC
+
FFFFFFFFFFFFFFFFFFFFFFFFFFFFFFF:FFFFFFFFFFF,FF,F:FFFFFFFFFFF,FFFFFFFFFF:F,FFFFFFFFFF,,FFFFFFF:FFFFFF,FFFFFFFFFFFFFFF,FFFFFFFFFFFFFFF:FF,,FFFFFFFFF,:FF:FF,FFFFFFFFFF:,,FF,::FFFFFFF:F,FFFFFFFFFFFFFFFFFFFFFF,FF:FFFFFF,FFF,FFFFF,FFF:FFF,FFFF,FFFFFFFF:FFF
@A00920:152:HGHKKDRXX:2:2104:25382:7780 2:N:0:AGGAGTGG+TAAGTTCC
GGACTACTCGGGTTTCTAATCCTGTTTGCTCCCCACGCTTTCGCGTCTCAGCGTCAGTTGGTGTCCAGGAAGTCGCCTTCGCCACCGGTGTTCCTCCTGATATCTACGAATTTCACCTCTACACCAGGAATTCCGCTTCCCTCTCCACCACTCAAGGCCGACAGTTTCAAATGCAGTTCCTGAGTTGAGCTCAGGGATTTCACATCTGACTTGTCGGCCCGCCTACACGCGCTTTACGCCCAGTAATTCC
+
FFFFFFFFFFFFFFFFFFFFFFFFFFFFF:FFFFFFFFFFFFFFFFFFFFFFFFFFFFFFFFFFFFFFFF:FFFFFFF:FFFFFFFFFFFFFFFFFFFFFFFFFFFFFFFFFFFFFFFFFFFF:FFFFFFFFFFFFFFFFFFFFFFFFF:FFFFFFFF:FFF,F::FFFFFFFFFF:FFFFFFFFFFFFFFFFFFF:FF:FFFFFFFFFFFFFFFFFFFFFFFFFFFFFFFFF:FFFF:FFF:FFFF,FF
@A00920:152:HGHKKDRXX:2:2104:25346:8406 2:N:0:AGGAGTGG+TAAGTTCC
GGACTACCGGGGTTTCTAATCCTGTTTGCTCCCCACGCTTTCGCACCTCAGTGTCAGTATGAGTCCAGGGTGTCGCCTTCGCCACTGATGTTCCTCCAGATATCTACGCATTTCACCGCTACACCTGGAATTCCACACCCCTCTACCCTACTCTAGCTTGCCAGTTCTAACTGCAGTGCCCAGGTTGAGCCCGGGGATTTCACAGCTAGCTTAACAAACCACCTACGAGCGCTTTACGCCCAGTAATTCC
+
FF:FFFFFFFFFF:FFFFFFFFFFFFFFFFFFFFFFFFFFFFFFFFFF:FFFFFFFFFFFFFFFFFFFFFFFFFFFFFFFFFFFF::F:,FFFFFFFFFFFFFFFFFFFFFFFFFFFFFFFFFFFFFFFFFFFF,FFFFFF:FFFFFFF,FFFFFFFFFFFFFFFFFFFFFF::FFFF:FFF:,,FFF:FF:FFFFF,FFFFFFFF,FFFF,F::F:FF,F:F:,,F,:FFFFFF:F,FFF:FFFFFFFF
@A00920:152:HGHKKDRXX:2:2104:10484:8813 2:N:0:AGGAGTGG+TAAGTTCC
GGACTACTCGGGTTTCTAATCCTGTTTGCTCCCCACGCTTTCGTACCTCAGCGTCAATACGTGTCCAGTTAGTCGCCTTCGCCACTGGTGTTCTTCCGAATATCTACGAATTTCACCTCTACACTCGGAATTCCACTAACCTCTCCACGATTCAAGCGATGCAGTCTTAAAGGCAATTCCAGAGTTGAGCTCTGGGCTTTCACCTCTAACTTACAAAGCCGCCTACGTGCGCTTTACGCCCAGTAATTCC
+
FFFFFFFF:FFFFFFFFFFFFFFFFFFFFFFFFFFFFFFFFFFFFFFFFFFFFFFFFFFFFFFFFFFFFFFFFFFFFFFFFFFFFFFFFFFFFFFFFFFFFFFFFFFFF,FFFFFFFFFFFFFFF:FFFFFFFFFFFFFFFFFFFFFFFFFFFFFFFFFFFFFF:FFFFFFFFFFFFFFFFFF,,FFFFFFFFFFFFFFFFFFFFFFF,FFFFFFFFFFFFFFFFFFFFFFFFFFFFFFFF:FFF,FFFF
@A00920:152:HGHKKDRXX:2:2104:5168:9721 2:N:0:AGGAGTGG+TAAGTTCC
GGACTACCGGGGTATCTAATCCTGTTTGCTCCCCACGCTTTCGCACCTCAGCGTCAGATGAGGTCCAGCGAGCCGCCTTCGCCTCTGGTGTTCTTCCGGATCTCTACGCATTTCACCACTACACCCGGAATTCCACTGGCCTCTCCCTGCCTCCAGACACGCCATCTCGACGGACCCTCCCCCGTTGAGCGGGGGGCTTTCACCGCCGATGCGCGGGTCCGCCTGCGCGCGCTTTAAGCCCAGTAACTCC
+
,,F:,,F:,FF,:,,:FF:F:,FF,FFFFF:FFFFFFFFFFF,FF:F,FF,,F:FF:FFFF::FFF:F,:FFFF::F,FF,:FF,:F,FF:FFFFF,FFFFFFFF,FFFF:FFFFF,FF,:F,:FFFFFFFFF,F::FF::F:::FFFFFF,FFFFFFFFF:FFFFFFFFF:F,:FFFF::FFFF:FFFFF:FFF,F::FF,,:FFFF:F:::F,,:FFFFFF,,FFFFFFF:F,,,F,FFF:FFFFFFF
@A00920:152:HGHKKDRXX:2:2104:5376:9831 2:N:0:AGGAGTGG+TAAGTTCC
GGACTACTGGGGTTTCTAATCCTGTTTGCTCCCCACGCTTTCGCGCCTCAGCGTCAGATGTTGTCCAGTAGCTCGCCTTCGCCACGAGTGTTCCTCTCGATATCCACGCATTTCACTGCTACACCGAGAATTCCAGCTACCTCTCCAACCCTCAAGCATGGCAGTATCGGATGCAGTTCCGGGGTTGAGCCCCGGGATTTCACATCTGACTTACCACGCCGCCTACGCTCCCTTTACGCCCAGTGATTCC
+
FFFFF:FFFFFFFFFFFFFFFF:FFFFFFFFFFFFFFFFFFFFFFFFFFFFFFFFFFFFFFFFFFFFFFF:FFFFFFFFFFFFFFFFFFFFFFFFFFFFFFFFFF:FFFFFFFFFFFFFFFFFFFFFFFFFFFF:FFF,FFFFFFFFFFFFFFF:FFFFFFFFFF:FFFFFFFFFFFFFFFFFFF:FFFFFFFF,FFFFFFFFFFFFFFFFFFFFFFF:FFFFF,FFFFFFFFFFF:FFFFFFFFFFFFF
@A00920:152:HGHKKDRXX:2:2104:21025:10535 2:N:0:AGGAGTGG+TAAGTTCC
GGACTACCGGGGTTTCTAATCCTGTTTGCTCCCCACGCTTTCGCGCCTCAGCGTCAGCAACAGCCCAGCAGGCCGCCTTCGCCACTGATGTTCTTCTCTATGTCTACGCATTCCACCGCTACACCGGGAATTCCACCTGCCTCTACTGTGCTCAAGCCTGACGGTTTTGAAGGCAGCCCTGCGGTTATGCCGCAGGATTTCACCCCCTACTTATCAGGCCGCCTACGCGCCGTTTACGCCCAGTGATTCC
+
FFF,:FFFFFFFFFFFFFF:F,:FFFFFFFFFF:F,:FF,FF,::FFFFFFF,F:F::FFFF:,FFF:FFFF,,F,FFFF,,FF:FF,F,F,:F::,F,,F,F,,:FF::FF::F,FF:FFF::,F::F,FFFF::,,FF,F,F,:FFFFFF:F,F,:F::F,F,,,,,F,F:F,:,,FFF:F:,F:,:F:FFFFF:,F:,,:F:,,,,,:F,FF,FF:,F:,F,,FFF::,F,F,,F:F,,,FF,F,,,
@A00920:152:HGHKKDRXX:2:2104:30409:10817 2:N:0:AGGAGTGG+TAAGTTCC
GGACTACTAGGGTTTCTAATCCTGTTTGCTCCCCACGCTTTCGCGCCTCAGCGTCAGGTCCGGACCAGAGAGCCGCTTTCGCCACCGGTGTTCCACCCAATATCTACGAATTTCACCTCTACACTGGGTATTCCACCCTCCTCTTCCGGCCTCCAGCCTTGGTGTTTCGGCCGCACCTCCGGGGTTGAGCCCCGGGCTTTCACAAACCGACTGCCAAGGCCGCCTACGCGCCCTTAACGCCCAGTGATAC
+
FFFFFFF:FFFFFFFFFFFFFFFFFFFFFFFFFFFF:FFFFFF:FFFFFFFFFFFFF:F,,,FFFFFFF,FFFFFF,FFFFFFFF:FFFFFFFF:FF,FFF,FFFFFFFFFFFFFFFFFFFFFF,FFFFFFFFFFF,,FFFFFFFF:FFFFFFFFFFF,,FF:FFF:FF:::FF:F,FFFFF,FFFFFFFFFFFFFFFFFF,F:,FF:,:FFFFF,FFFF:,F,F,F,F:FFFFF,FF,FF:FF,:FF,F
@A00920:152:HGHKKDRXX:2:2104:32181:11162 2:N:0:AGGAGTGG+TAAGTTCC
GGACTACACGGGTATCTAATCCTGTTCGCTCCCCACGCTTTCGCACCTCAGCGTCAGATCAGGTCCAGCCAGCCGCCTTCGCCTCCGGTGTTCTTCCGGATCTCTACGCATTCCACCTCTACACCCGGAATTCCGCTGGCCTCTACCTGTCTCCAGCCCCCCAGTATCCCCGGCTTGCTCGGGGTTGAGCCCCGGCCTTTCACCATGAGACTTAACGGGCCGCCTACGTGCGCTTTACGCCCAGTAATTC
+
FFFFFFFFFFFFFFFFFFFFFFFFFFFFFFFFFFFFFFFFFFFFFFFFFFFFFFFFFFFFFFFFFFFFFFFFFFFFFFFFFFFFFFFFFFFFFFFFFF:FFFFFFFFFFFFFFFFFF,FFF:FF,FFFFFFFFFFF:FFFFFFFFFFFFFFFFFFFFFFF:FFFFFFFFFFFFFFFFFFFFF:FFFFF:FFFFFFFFFFF:FFFFFF:FFFFF:FFFFFFFFFFFFFFFFFFFFFFFFFFFFFFFF:FFF
@A00920:152:HGHKKDRXX:2:2104:10321:11318 2:N:0:AGGAGTGG+TAAGTTCC
GGACTACAGGGGTTTCTAATCCCGTTCGCTCCCCACGCCTTCGCGCCTCAGCGTCAGGTACGGCCCAGCTGGCCGCCTTCGCCACGGGTGTTCCTCCGGATCTCTGCGCATTTCACCACTACACCAGGAATTCCACCAGCCCCTACCGACCTCAAGCGGGGCAGTCCACGACGACGCACCCCGGTTGAGCCGGGGGCTTTCACGCCACGCTTAACCCGCCGCCTGCGCGCGCTTTACGCCCAGTAACTCC
+
FFFFFFF,FFFFFFFFFFFFFFFFFFFFFFFFFFFFFFF,FFFFF,FFFFFFFFFFF,,,F,F,FFFFF,FFFFFF,F,FFFF,F,FFFFFFFF,FF,FFFFFFF,F,FFFFFFFFF,FFFFFFF,:F,FFFFFFF,:,FFFFF,F:F,FFFF:FFFF,,,FFFFF,,:,F,F,:,:,,FFFFF:F:FFFFFFF,FFFFFFFF,F:F,FFFF,::F,FFFFFFFFF,FFFFFF,F::FFFFFFF,FFFFF
@A00920:152:HGHKKDRXX:2:2104:18349:12195 2:N:0:AGGAGTGG+TAAGTTCC
GGACTACAGGGGTTTCTAATCCTGTTTGCTCCCCACGCTTTCGTGCCTCAGTGTCAGTGCTGGTCCAGGTGGCCGCCTTCGCCACAGATGTTCCTCCAGATCTCTACGCATTTCACTGCTACACCGGGAATTCCACCACCCTCTACCGCACTCTAGTCCGCCAGTATCCACCGCAATTCCAAGGTTGAGCCCGGGGCTTTCACGGCAGACTTAACGAACCACCTACGCACGCTTTACGCCCAGTCATTCC
+
FFFFFFFFFFFFFFFFFFFFF:FFFFFFFFFFFFFFFFFFFFFFFFFFFFFFFFFFFFF:FFFFFF:FFFFF,FFFFFFFFFFFFFFFFFFFFFFFF,FFFFFFFFFFFFFFFFFFFFFFFFFFF:FFFFFFFFFF:FFFFFFFFF:FFFFFFFFFF:F,FFFFFFFFFF:,FFF:,FFF,FFFFFFFFFFFFFFFFFFFFFF,FFFFFFFFFFFFFFFF,FFFFFFF,FFF:FFFFFF:FF:F,F:FFF
@A00920:152:HGHKKDRXX:2:2104:5312:12320 2:N:0:AGGAGTGG+TAAGTTCC
GGACTACTGGGGTTTCTAATCCTGTTTGCTCCCCACGCTTTCGCACCTCAGCGTCAGTATTGGTCCAGGTAGCCGCCTTCGCCACTGGTGTTCCTTCCTATATCTACGCATTTCACCGCTACACAGGAAATTCCACTACCCTCTACCATACTCTAGCTTGACAGTTCTGGAGGCAATTCCCAGGTTAAGCCCGGGGCTTTCACATCCAGCTAATCAAACCGCCTACGCGCGCTTTACGCCCAGTAATTCC
+
FFFFFFFFFFFFFFFFFFFFFFFFFFFFFFFFFFFFFFFFFFFFFFFFFFFFFFFFFFFFFFFFFFFFFFFFFFFFFFFFFFF:FFFFFFFFFFFFFFFFFFFFFFFFFF:FFFFFFFFFFFFFF:FFFFFFFFFFFF:FFFFFFFF:FFFFFFFFFFFFFFFFFFFFFFFFFF:F:FFFFFFF:F,,FFFFFFFFF,F,FFFFFFFFFFF:FFF:FFFFFFFFFFFFFFFFF,F,,FFFFFFFFF:,FF
@A00920:152:HGHKKDRXX:2:2104:22263:12461 2:N:0:AGGAGTGG+TAAGTTCC
GGACTACTCGGGTATCTAATCCTGTTCGCTCCCCACGCTTTCGCGTCTCAGCGTCAGTACCGTCCCAGAGAGCCGCCTTCGCCTCGGGTGTTCTTCCTGATATCTGCGCATTTCACCGCTACACCAGGAATTCCACTCTCCTCTTCCGGACTCTAGCCAGGTGGTTTCCGCCGACCTCTCGAAGTTGAGCCTCGAGTTTTCACAGCAGACCTACCTGGCCGCCTACACGCGCTTTACGCCCAATAATTCC
+
FFFFFFFFFFFFFFFFFFFFFFFFFF,FFF:FFFF:FF:FFFFFFFFFFFF:FFFFFFFF::F,FF:FF,FFFFF,FFFF,FF,F,FFFFFFF,FFFFFFFFFFFFFFFFFFFF,FFFFFFFFFF,FFFFFFFF,FF,FFFFFFFFFFFFFFFFFFF:FFF,FFFFF,,F,FF,FF:,FFF,,F::,,F:F,,FFFF,FF:,FFFFFFFF,F:F:FFFFFFFFF,F,FFFFFF:FFFFF,F,,FF,:F,F
@A00920:152:HGHKKDRXX:2:2104:6189:12680 2:N:0:AGGAGTGG+TAAGTTCC
GGACTACTGGGGTTTCTAATCCTGTTTGATCCCCACACTTTCGTGCCTCAGCGTCAGTTACAGCCTAGTAAGCTGCCTTCGCTATAGGTGTTCTTGACGATATCTAAGCATTTCACCGCTACATGACATATTCCGCTCACCTCCACGGTATTCAAGATAGATAGTATCAACGGCAGTTTCCGAGTTAAGCTCGGAGATTTCACCACTGACTTACCTACCCTCCTACGCACCCTTTAAACCCAGTGACTCC
+
FF:F:FFFFFF,FFFFFF:FFFFFFFF:FF,FFFFFFFFFFFFFFFFF::FF:FF,FFFFF:FFF:FFFFFFFFFFFFFFFFFFFFFFFFFFFFFF:FFFFFFFFFFFFFF:FFFFFFFFFFFFFFF:FFF,FFFFFFFFFFFF:FFFFFFFF,:F::FFF:F:FFFFF:FF:FFFFFF:FFF:FF:FFFFFFFFF,:FFFFFFF::FFFF:FFFFFFFFFFF::FFFFFFF,,FFFFFFFFFFFFFFFF
@A00920:152:HGHKKDRXX:2:2104:9679:13714 2:N:0:AGGAGTGG+TAAGTTCC
GGACTACTCGGGTTTCTAATCCTGTTTGCTCCCCACGCTTTCGCACCTCAGCGTCAGTAATGGACCAGTGAGCCGCCTTCGCCACTGGTGTTCCTCCGAATATCTACGAATTTCACCTCTACACTCGGAATTCCACTCACCTCTTCCATACTCGAGACACCCAGTATCAAAGGCAGTTCCGGAGTTGAGCTCCGGGATTTCACCCCTGACTTAAATGTCCGCCTACGTGAGCTTTACGCCCAGTAATTCC
+
FFFFFFFFFFFFFFF:FFFFFFFFFFFFFFFFFFFFFFFFFF,FFFFFFFFFFFFFFFF,:FFFFFFFFFFFFFFFFFFFFF:FFFFFFFFFFFF:FFF::FFFFF,FF,FFF:FFFFFFFFFF:FFFF,FFF:FFFF:FFF:FFFFFFFFFFFFFFF:FFFFFFFFFF:FFF:FFFFF,:FFFFFFFFFFFFF:FFFFFFF:FFFFFF::F:F,FFFFFFFFFFFFFF,:FFF,F,FFFFF,FF:,F::
@A00920:152:HGHKKDRXX:2:2104:19895:13964 2:N:0:AGGAGTGG+TAAGTTCC
GGACTACCGGGGTTTCTAATCCTGTTTGCTCCCCACGCTTTCGTGCCTCAGAGTCAATATTCGTGTAGACGGCAGCCTTCGCAATTGGTGTTCTATGTGATATCTACGCATTTCACCGCTACATCTCAATTTCCGCAGACCCCAACCTTCATCAAGACTGATAGTATCAAAGGCAGTTCCCAAGTTAAGCTCGGGGATTTCACCACTGACTTACCAGCCCCCCTACGCCCCCTTTAAACCCAGTGATTCC
+
FFFFFFF,FFFFF,FFFFFFFF:FFFFF,FFFFF:,FFFFFFF:FFFFFFF,FFFF,:F,,,F:,:FF,F,,F,FF,FFFFF,F,,FF,FFFF,,F,,,FFFFF:F,FFFFFFFFFFFFFFFF:,,:F:,FFFF,,,FFFF,F:,F,,,,,FF:FF:,,,,,FFFFFFFF,FFFF,F:FFFF::FF:FFF:FFFFFFFFFFFFF,FFFFFFFF,F,FFFF,FFFFFFF,FFFFF:FF,FFF,F:FF,FFF
@A00920:152:HGHKKDRXX:2:2104:6036:14168 2:N:0:AGGAGTGG+TAAGTTCC
GGACTACACGGGTATCTAATCCTGTTTGCTCCCCACGCTTTCGCACCTCAGCGTCAATATGTGTCCAGTAAGTCGCCTTCGCCACTGGTGTTCTTCCGAATATCTACGCATTTCACCGCTACACTAGGAATTCCACTTCCCTCTCCTGCACTCAAGCCATCCAGTTTCATGTGCAGTGCCCCGGTTGAGCCGTGGCATTTCACACCTGACATACATGGCCGCCTACACGCCCTTTACGCCCAGTAATTCC
+
FFFFF,FFFFFFFFFF:F,FFF:FFFFFFFFFFFFFFFFFFFFFFFFFFFFFF,FFF,FFFFFFFFFFFF:FFFFFFFFFFFF:FFFFFFFFFF:FFFF,FFFFFFFFFFFFFF:FFFFFFFFFFFFFFFFFFFFFFFFFFFFFFFFFF:FFFFFFFF:FFFFFFFFFFFFFFFFFFFFFFFFFFFFFFFFFF:FFFFFF:F:FFFFFF::,FFFFFFFFFFFF:F:F::FFFFFF:FFFFF:FF:FFF:
@A00920:152:HGHKKDRXX:2:2104:20076:14215 2:N:0:AGGAGTGG+TAAGTTCC
GGACTACTCGGGTTTCTAATCCTGTTTGCTCCCCACGCTTTCGCGCCTCAGCGTCGGATCCGGCCCAGTGAGCCGCCTTCGCCTCCGGTGTTCTTCCCGATATCTACGCATTTCACCGCTACACCAGGTATTCCGTGTTCCCCTACCAGACTCAAGTCACAGCAGTATCGGGTGGCGTCTCTGGGTTGAGCCCAGAGTTTTCACACCCGACTTACTGAACCGCCTACGAGCTCTTTACGCCCAATAAATC
+
FFFF:FFFFFFFFF:FFFFFFFFFFFFFFF:F:FFFFFFFFFFFFFFFFFF:FFFFFFFFFFFFFFFFFFFFFFFFFFFFFFFFFFFFFFF:FFFFFFFFFFFFFFFFFFFFFFFFFFFFFFFFFFFFFFFFFFFFFFFFF:FFFFFF:FFFFFFFFF:FFFFFFFFFFFFFFFFFFFFFFFFFF:FFFFFFFFFFFFFFFFFF:FFFFFF:FFFFFFFF:FFFFFFFFFFFFFFFFFFFFFF:FFFFFF
@A00920:152:HGHKKDRXX:2:2104:27163:14528 2:N:0:AGGAGTGG+TAAGTTCC
GGACTACTGGGGTATCTAATCCTGTTCGCTCCCCACGCTTTCGCTCCTCAGCGTCAGTTCCGGCCCAGAGTGCCGCCTTCGCCACAGGTGTTCCTCCTGATATCTGCGCATTTCACCGCTACACCAGGAATTCCGCACTCCCCTACCGGACTCGAGTCATGGCAGTATCGAGTGGCGTCTCCGAGTTGAGCCCGGAGTTTTCACACCCGACTTGCCACACCGCCTACGAGCTCTTTACGCCCAAAAACTC
+
FFFFFFFFFFFFFFFFFFFFFFFFFFFFFFFFFF:FFFFFFFFFFFFFFFFFFFFFFF:FFF,FFFFFFF,FFFFFFFFFFFFFF,FFFFFFFFFFF,FFF:FFFFFFF:FFFFFFF,FFFFFFF,FFFFFFFF:F:FFF:FFF,,,F,FFFF:FF,FFF:FF:FFFFFF:FFFFFFFFF,FF:FF:FFFF,,FFFFFFFFFFFFFFFFF:FFFF:F,F:FFF:FFFF::F,FFFF,F:FF:FF,:F::F
@A00920:152:HGHKKDRXX:2:2104:5294:15045 2:N:0:AGGAGTGG+TAAGTTCC
GGACTACAGGGGTATCTAATCCTGTTTGCTCCCCACGCTGTCGCGCCTCAGTGTCGGCTATTGAGCCTTGCGGCTCACCGCCCAGCAGACCGCCTTCGCCCCTGGTGTTCTTCCGGATCTCTACGCATTCCACCGCTACACCCGGAATTCCATCTGCCTCTACGGTGCCCTAGCGATACAGTTGCCACGGCCGATCTGGGGTTGAGCCCCAGACTTTCACCACAGCCTTATATCGCCACCTACGCGCCCT
+
FFFFFFFFFFFFFFFFF:FFFFFFFFFFFFFFFFFFFFF:FFF:FFFFFFFFFFFFFFF:FFFFFFFFFFFFFFF:FF,FFFFFFFFFFFFFFF:FFFFFFFFFFFFFFFFFFFFFFFFFFFFFFFFFFFFFFFFFF,FFFFFFFFFFFFFFFFFFF:FFFFFFFFF,FFFF:FFFFFFFFFFF:FFFFFFFFFFFFF,FFFFFFFFFF,FFFFFFFFFFFFFFFFF:FFFFF:FF,:FF,FFFF:FFF:
@A00920:152:HGHKKDRXX:2:2104:20428:15295 2:N:0:AGGAGTGG+TAAGTTCC
GGGCTACTCGGGTTTCTAATCCCGTTCGCTCCCCTAGCTTTCGCGTTTGAGCGTCAGGTACAGTCCAGGTGGCCGCTTTCGCCACTGGTGTTCCTCCGGATATCTACGCATTTCACCACTACACCCGGAATTCCACCACCCTCTACTGCCCTCAAGCCCAGCAGTTTCGGACAGCCCCTCCCGGTTGAGCCGAGAGATTTCATGCCCGACTTGCTGAGCCGCCTGAACGCGCTTTACGCCCAGTAAATCC
+
FFFFFFFFFFFFFFFFFFFFFFFFFFFFFFFFFFFFFFFFFFFFFFFFFFFFFFFFFFFFFFFFFFFFFFFFFFFF:FFFFFFFFFFFFFFFFFFFFFFF:FFFFFFFFFFFFFFFFFFFFFFFFFFFFFFFFFFFFFFFFFFFFF:FFFFFFFFFFFFFFFFFFFFFFFFFFFFFFFFFF:FFFFFFFFF:FFFFFFFFFF:F:FFFFFFFFFFFF,,FFFFFFF:FFFFFFFFFF:F:FFF:FFFFFF
@A00920:152:HGHKKDRXX:2:2104:10737:15608 2:N:0:AGGAGTGG+TAAGTTCC
GGACTACTGGGGTTTCTAATCCCGTTTGCTCCCCTGGCTTTCGTGCATGAGCGTCAGGACAGGCCCAGGAGACCGCCTTCGCCACTGGCGTTCCTGTCGATATCTACGCATTTCACCGCTCCACCGACAGTTCCGTCTCCCCCTACCTGCCTCAAGACTTGTGGTTCGCCCTGCGATTCCACGGTTGAGCCGTGGGATTTCACAAGACGCCTTCAAATCCGCCTGCGCACGCTTTAAGCCCAGTGATTCC
+
FFFFFFFFFFFFFFFFFFFFFFFFFFFFFFFFFFFFFFFFFFFFFFFFFFFFFFFFFFFFF:FFFFFFFFFFFFFFFFFFFFFFFFFFFFFFFFFFFFFFFFFF:FFFFFFFFFFFFFFFFFFFFFFFFFFFFFFFFFFFFFFFFFFFFFFFFFFF:FFFFFFFFFFFFFFFFFFF:FFFFFFFF:FFFFFFFFFFFFFFFFFF:F:FF:FFFFFFF:FFFFFFFFFFFFFFFF:,:FFFFFFFFFFFFF
@A00920:152:HGHKKDRXX:2:2104:14868:17002 2:N:0:AGGAGTGG+TAAGTTCC
GGACTACAAGGGTATCTAATCCTGTTTGCTCCCCACGCTTTCGCGCCTCAGCGTCAGAAACGGACCAGCGAGCCGCCTTCGCCACTGGTGTTCCGCCGAATATCTACGAATTTCACCTCTACACTCGGCATTCCACTCGCCTCTTCCGTCCTCCAGACATCCAGTATCGGAGGCAGTTCCGGGGTTGAGCCCCGGGATTTCACCCCCGACTGGGATATCCGCCTACGCGCCCTTTACGCCCAGTAATTCC
+
FFFFFFFFFFFFFFFFFFFFF:FFFFFFFFFFFFFFFFFFFFFFFFFFFFFFFFFFF:FFFFFFFFFFFFFFFFFFFFFFFFFFFFFFFFFFFFFFFFFFF:FFFFFFFFFFFFFFFFFFFFFFFFFFFFFFFFFFFFFFFFFFFFFFFFFFFFFFFFFFFFFFFFFFFFFFFFFFFFFFFFFFFFFFFFFF:FFFFFFFFFFFFFFFFFFFFF:FFFFFFFFFFFFFFFFFFFFFFFFFFFFF:F:F:F
@A00920:152:HGHKKDRXX:2:2104:5620:17613 2:N:0:AGGAGTGG+TAAGTTCC
GGACTACTAGGGTTTCTAATCCTGTTTGCTCCCCACGCTTTCGCACCTCAGCGTCAATATGTGTCCAGTAAGTCGCCTTCGCCACTGGTGTTCTTCCGAATATCTACGAATTTCACCTCTACACTCGGAATTCCACTTACCTCTCCACAATTCTAGCGATGCAGTCTTAAAGGCAGTTCCGGAGTTAAGCTCCGGGCTTTCACCTCTAACTTACAAAGCCGCCTACGCGCGCTTTACGCCCAGTAATTCC
+
FFFFFFFFFFFFFFFFFFF:FFFFFFFFFFFFFFFFFFFFFFFFFFFFFFFFFFFFFFFFFFFFFFFFFF:FFFFFFFFFFFFFFFFFFFFFFFFFFFFFFFFFFFFFFFFFFFFFFFFFFFFFFFFFFFFFFFFFFFFFFFFFFFFFFF:FFF:FFFFFFFFFFFFFF:FFFFFFFFFFFFFFFFFFFFFFFFFFFF,FFFFFFFFFFFFFFFF:FFFFFFFFFFFFFFFFFFFFFFFFFFFF:FFFFF
@A00920:152:HGHKKDRXX:2:2104:31467:19257 2:N:0:AGGAGTGG+TAAGTTCC
GGACTACTGGGGTATCTAATCCTGTTTGCTCCCCACGCTTTCGCGCCTCAGCGTCAGTATCGGGCCAGTGAGCCGCCTTCGCTTCTGGTGTTCCTCCGAATATCTACGAATTCCACCTCTACACTAGGAGTTCCACTCACCTCTTCCGGACTCAAGATCGCCAGTATCGAAGGCAGTTCTGGAGTTGAGCTCCAGGATTTCACCCCCGACTTAACGATCCGCCTACGTGCGCTTTACGCCCAGTAAATCC
+
FFFFF:FFFFFFFFFFFFFF:FFFF::FFFFFFFFFF:FFFFFFFFFFFFFFFFFF:FFFFFFFFFFFFFFF:FFF:FFFFFFFFFFFFFFFFFFF::FFFFFFF:FFFFF::FFFFFF:FFFFFFFFFFFFFFF,FFFFF,FFFF:FFFFFF:FFF:FFFFFFFFFF:FFFFFFFFFF:F:FFFF,FFFFF:FFFFFFFFFFF:FFFFFF:FFFFFFF:FFFF:F:FFFFFF,FF,FFF,FF:FF:F:,
@A00920:152:HGHKKDRXX:2:2104:5303:20979 2:N:0:AGGAGTGG+TAAGTTCC
GGACTACTGGGGTTTCTAATCCTGTTTGCTCCCCACGCTTTCGTGCATGAGCGTCAGTATTATCCCAGGGGGCTGCCTTCGCCATCGGTATTCCTCCACATCTCTACGCATTTCACTGCTACACGCGGAATTCCATCCCCCTCTGCCGCACTCCAGCGATGCAGTCTTAAAGGCAGTTCCGGGGTTGAGCCCCGGGCTTTCACCTCTAACTTACAAAGCCGCCTACGCGCGCTTTACGCCCAGTAATTCC
+
FFFFFFFF:FFFFFFFF:FFFFFFFFFFFFFFFFFFFFFFFFFFFFFFFFFFFFF:FFFFFFFFFFFFFFFFFFFFFFFFFFFFFFFFFFFFFFFFFFFFFFFFFFFFFFFF:FFFFFFFFFFFFFFFF:FFFF,FFFFFF,FFFFFFF:FFFFFFFFFFFFFFFFFFFFFFFFFFF:FFFFFFFFFFFFFFFFFFFFFFFFFF:FF,FFF:FF,FFFFFFFFF,FFF:FFFFFF:FFFFFFFFFFFF:F
@A00920:152:HGHKKDRXX:2:2104:16242:21230 2:N:0:AGGAGTGG+TAAGTTCC
GGACTACTGGGGTTTCTAATCCTGTTTGCTCCCCTGGCTTTCGCTCCTCAGCGTCAGTAATGGTCCAGAATGCCGCCTTCGCCACCGGTGTTCCTCCAGATATCTACGCATTTCACCGCTACACCGGGAATTCTCTGAGCCCCTCCGGTACTCAAGCCGAACAGTTTTGGATGCACTTCCTGGGTTGAGCCCAGGGCTTTCACATCCAACTTGTCCGGCCGCCTACGTGCGCTTTACGCCCAATAATTCC
+
FFFFF:FFFFFFFFFFFFFFFFFFFFFFFFFFFFFFFFFFFFFFFFFFFFFFFFFFFFFFFFFFFFFFFFFF::FFFFFFFFFFFFFFFFFFFFFFFFFFFFF:FFFFFFFFFFFF:FFFFFFFFFFFFFFFFFFFFFFFFFFFFFFF::FFFFFFFFFFFFFF:F:FF:FFFFFFF::FF,F,FFFFFFFFFFFFFFFFF,FFFF:FFFFFFFFFFFFFFFFF,FF:,FFFFFFFFFFFFFF:FF,FFF
@A00920:152:HGHKKDRXX:2:2104:30382:21230 2:N:0:AGGAGTGG+TAAGTTCC
GGACTACACGGGTTTCTAATCCCGTTCGCTCCCCTAGCTTTCGCATCTGAGCGTCAGAAACGGTCCAGAAGGTCGCCTTCGCCACGGGTATTCCTCCCGATATCTACGCATTTCACCACTACACCGGGAATTCTACCTTCCTCTACCGTCCTCGAGCGGGATAGTTTTGAACGTCGCCTCCCAGTTGAGCCGGGAGATTTCACATCCAACTTATCCTGCCGCCTACATGCGCTTTACGCCCAGTGAATTC
+
FFFFF:FFFFFFFFFFFFFFFFFFFFFFFFFFFFFFFFFFFFFFFFFFFFFF:FFFFFFFFFFFFFFFFFFFFFFFFFFFFFFFFFFFF:FFFFFFFFFFFFFFFFF:FFFFFFFFFF:FFFFFFFFF:FFFFFFFFFFFFFFFFFFFFFFFFFFFFFFFFFFFFFFFFFFFFFFFFFFFFFFFFFFFFFFFFFFFFFFFFFFFFFFFFFFF:FFFFF:FFFFFFFFFFFFF,FFFFFF:FFFFFF,FFF
@A00920:152:HGHKKDRXX:2:2104:11478:21527 2:N:0:AGGAGTGG+TAAGTTCC
GGACTACTAGGGTTTCTAATCCTGTTTGCTCCCCACGCTTTCGTGCATGAGCGTCAGAAAAGGCCCAGCCGACTGTCTTCACCATTGGCGTTCCGAACGATATCTACGCATTTCACCGCTCCACCGTTCGTTCCGTCGGCCCCTACCTCTCTCAAGACCCGCAGTCCACTCCGCAGTTCCCCGGTTGAGCCGGGGGATTTCACGGAATGCTTACGGACCCGCCTGCGCACCCTTTAAGCCCAGTAATTCC
+
FFFFFFFFFFFFFFF:FFFFF:FFFFFFFFFFFFFFFFFFFFFFFFFFFFF:FFFFF:FF:FFFFFFFFFFFFFFFFFFFFFFFFFFFFFFFFFFFFFFFFFFFFFFFFFFFFFFF:FFFFFF,FF:FFFFFFFFFFFFFFFFFFFFFFFFFFFFF:FFFFFFF:FFFFFFFFF::FFFFFFFFF:F:FFFFFFFFFFFFFF:F,F:FFFFFFFFFFF,FFFFFFFFFFFFFFFFFFFF:FFFFFFF:FF
@A00920:152:HGHKKDRXX:2:2104:7889:21762 2:N:0:AGGAGTGG+TAAGTTCC
GGACTACTAGGGTTTCTAATCCTGTTTGCTCCCCACGCTGTCGCGCCTCAGTGTCAGCAACTGCCCAGCAGACCGCCTTCGCCACCGGTGTTCTTCCGGATCTCTACGCATTCCACCGCTACACCCGGAATTCCATCTGCCTCTACAGTGCTCGAGCGACACAGTTCGCATGGCCGACTCGAGGTTGAGCCCCGAGCTTTCACCACACGCTTATGCCGCCACCTACGCGCCCTTTACGCCCAGTGATTCC
+
FFFFFFFFFFFFFFFFFFFFFFFFFFFFFFFFFFFFFFFFFFFFFFFFFFFFFFFFFFF:FFFFFFFFFFFFFFFFFFFFFFFFFFFFFF:FFFFFFFFF:FFFFFFFFFFFFFFFFFFFFFFFFFFFF,FFFFFFFFFFFFFFFFFFFFFFFFFFFFFFFFFFFF:FFFFFFFFFFFFFFFFFFFFFFFFFFFFFFF,FFFFFFFFFFF:FFFFFFFFFFFFFFFFFFFFFFF:FFFFFFFFFFFFFFF
@A00920:152:HGHKKDRXX:2:2104:27850:21887 2:N:0:AGGAGTGG+TAAGTTCC
GGACTACTGGGGTTTCTAATCCTGTTTGCTCCCCACGCTTTCGCGCCTCAGCGTCGGACCCGGCCCAGCTGGCCGCCTTCGCCACGGGTGTTCTTCCCGATCTCTACGCATTCCACCGCTACACCGGGAATTCCACCAGCCTCTACCGGTCCCTAGCCATGCAGTTTCGGAAGCCGGGCCGCGGTTGAGCCCCGGTATTTCACTCCCGACTTGACAAGCCGCCTGCGCGCGCTTTACGCCCAGTCATTCC
+
FFFFFFFFFFFFF:FFFFFFFFFFFFFFFFFFFFFFFFF,FFFFFFFFFFFFFFFFFFFFF:FFFFFFF,FFFFFFFFFFFFFFF,F:FFFFFFFFFFFFFFFFFFFFFFFFFFFFFFFFFFFFFFFFF,FFFFFFF:FFFFFFFF,F,,F,FFFFFFFF,FFFFFF,FFFFFF:F,::,F,FFFF:FFFF:F,,:FFFFFFF,FFF:FFFF:,,F,FFFFFFF,FF:FF:F,FFFFFFFFFFF:F:FFF
@A00920:152:HGHKKDRXX:2:2104:20473:22044 2:N:0:AGGAGTGG+TAAGTTCC
GGACTACTGGGGTATCTAATCCTGTTCGCTCCCCACGCTTTCGTGCCTGAGCGTCAGTCGCCGTCCAGCCACCCGCCTACGCTTCTGGTATTCCTCGTGATATCTACGCATTTCACCGCTACACCACGAATTCTAGTGGCCTCTCCGGGACTCAAGGACTGCAGTATCAAAGGCCGTCCTACGGTTGAGCCGTAGACTTTCACCCCTGACTTACCGCCCCGCCTGCACACCCTTTACACCCAATAATTCC
+
FF:FFFF,:FFFFFFFFFFFFFFFFFFFFFFFFFF,FFFFFFFFFFFFFFFFFFFF:F,F,FFFFFFFFF:FFFFFFFFFFFFFFFFFFFFFFFFF:,FFF:FFFFFFFFFFFFFFF,FF:FFFFFFFFFFFFF,FF:FFFFFFF:::F:,FFFFFFFFFFFFFFFFFFFF,F:FFFF::FF::FFFFFFFFFF,:FFFFF:FFFFFFFFF:FFFFFFFFFFFFFFFFFFFF:,FF:FFFFFF,FF:FFF
@A00920:152:HGHKKDRXX:2:2104:1226:22185 2:N:0:AGGAGTGG+TAAGTTCC
GGACTACTGGGGTTTCTAATCCTGTTTGATCCCCACACTTTCGTGCATCAGCGTCAGTTACAGCCTAGTAAGCTGCCTTCGCTATCGGTGTTCTTGACGATATCTAAGCATTTCACCGCTACACCGTCAATTCCGCCTACCTCATCTGTACTCTAGCCCATCAGTATCAATGCCACCCTCCCGGTTAAGCCGGGATATTTCAGCACTTACTTAATAGGCCGCCTACGCACCCTTTAAACCCAATAAATCC
+
FFFFFFFFFFFFFFFFFFFFFFFFFFFFF:FFFFFF:FFF:FFFFF:FFFFFFFFFF:FFFFFFFFFFFFFFFFFFFFFFFFF,FFFFFFFFFFFFFF::FFFFFFFFFF,FFFFFF,FF:FFFFFFFFFFFFFFFFF:FFFFFF:F,FFF,FFF:F:FFF:F,F::FF,,FFFF,:::,:FF:F:FF:FFFFFF,F:F::F:FFFF,F:::FF,F:F:F,FFF:::FFF::F,F,:F,,,F,,FF:,:F
@A00920:152:HGHKKDRXX:2:2104:28492:22216 2:N:0:AGGAGTGG+TAAGTTCC
GGACTACACGGGTATCTAATCCTGTTTGCTCCCCACGCTTTCGCTCCTCAGCGTCAGTACTGGCCCAGAACACTGCCTTCGCCATCGGTGTTCCACCTGATATCTGCGCATTTCACCGCTACACCAGGTATTCCGTGTTCCCCTACCAGACTCAAGTCATCGCAGTATCGGATGGCGTCTCCGGGTTGAGCCCTGAGTGTTCACATCCGACTTGCGACACCGCCTACGAGCTCGTTACGCCCAATAACTC
+
FFFFFFFFFFFFFFFFF,FF:FFFFFFFFFFFFFFFFFF:FFFFFFFFF:FFFFFFFF:FFF:F:FFF,FF::FFFFFFFFFFFFFFFFFFFFFFFFFF:FFFFF:F:FF,FF:F:FF:FFFFFFFFFFFF,FFFFFF:F,FFF,:FFFF,F:,,FF:FFFFFFF,,FFF,,FFFFF:F,FFFFFFFF,F:FF,F,FF,,FF,F,F,F:,,FF,:,,,,F:F:FF,FF,F:,,,,,,,F,,,,:,,F,FF
@A00920:152:HGHKKDRXX:2:2104:2718:22733 2:N:0:AGGAGTGG+TAAGTTCC
GGACTACTGGGGTATCTAATCCTGTTTGCTCCCCACGCTTTCGTGCCTGAGCGTCAGTGCTGGCCCAGGAGGCTGCCTTCGCCATCGGTGTTCCTCCACATCTCTACGCATTTCACTGCTACACGTGGAATTCCACCTCCCTCTGCCGCACTCTAGCCCGCCAGTCACAAACGCAATTCCCAGGTTAAGCCCGGGGCTTTCACATCTGTCTTAGCGAACCGCCTGCGCACGCTTTACGCCCAGTAATTCC
+
FF:FFFFFFFFFFFFFFFFFFFFFFFFFFFFFFFFFFFFFFFFFFFFFFFFFFFFFFFFFFFFFFFFFF:FFFFFFFFFFFFFFFFFFFF:FFFFFFFF::FFFFFFFFFFFFFFFFFFFFFFFFFFFFFFFFFFFFFFFFFFFFFFFFFFFFFFFFFFFFFFFFFFFFFFFFFFFFFFFF,FFFFFFFFFFFFFFFF:FF:FFFFFFFFFFFFFFFFFFFFFFFFFFFFFF:FFFFFFFFFFFF,,FFF
@A00920:152:HGHKKDRXX:2:2104:11975:22952 2:N:0:AGGAGTGG+TAAGTTCC
GGACTACTGGGGTATCTAATCCTGTTTGCTACCCACGCTTTCGCGCATCAGCGTCAGTTCCGGTCCAGGTAGCCGCCTTCGCCACTGGTGTTCCTCCCAATATCTACGCATTTCACCGCTACACTGGGAATTCCGCTACCCCCTCCCGGACTCGAGCTCGACAGTTTCAAAGGCAGTTCCTCAGTTGAGCCGAGGGATTTCACCTTTGACTTATCGAGCCGCCTACGCGCCCTTTACGCCCAATAATTCC
+
FFFFFFFFFFFFFFFFFFFFF:FFFFFFFFFFFFFFFFFFFFFFFFFFFFFFFFFFFFFFFFFFFFFFFFFFFFFFFFFFFFFFFFFFFFFFFFFFFFFFFFFFFFFFFFFFFFFFFFFFFF:FFFFFFFFFFFFFFFFFFFFFFFF:FFFFFFFFFFFF:FFFFFFFFFFFFFFFFFFFFFFF:FFFFFF::FFFFFFFFFFFFFFF:FFF,FFFFFFFFFFF:F:FFFFFFFFFFFFFFFF:FF:FFF
@A00920:152:HGHKKDRXX:2:2104:21567:23249 2:N:0:AGGAGTGG+TAAGTTCC
GGACTACTCGGGTTTCTAATCCTGTTTGCTACCCACGCTTTCGTGCCTCAGCGTCAGTCACGGTCCAGCAAGCCGTCTGCACCACGGGTGTTCCTCCAGATATCTACGCATTTCACCGCTACACCTGGAATTCCGCTTGCCTCTCCCGCACTCCAGCGGCCCAGTTTCCGGCGCACCCTCCCAGTTGAGCCGGGAGATTTCACACCAGACTTGGACCACCGCCTACGCACGCTTTACGCCCAGTAACTCC
+
FFFFFFFFFFFFFFFFFFFFFFFFFFFFFFFFFFFFFFFFFFFFFFFFFFFFFFFFFFFFFFFFFFFFFFFFFFFFFFFFFFFFFFFFFFFFFFFFFFFFFFFFFFFFFFFFFFFFF:FFFFFFFFFFFFFFFF:FFFFFFFFFFFFFFFFFFFFFFFFFFFFFFFFFFFFFFFFFFFFFFFFFFFFFFFFFFFFFFFFFFFFFFFFFFFFFFFFFFFFFFFFFFFFFFFFFFFFFFFFFFFFFFFFFFF
@A00920:152:HGHKKDRXX:2:2104:25735:24017 2:N:0:AGGAGTGG+TAAGTTCC
GGACTACTGGGGTTTCTAATCCTGTTTGCTCCCCACGCTTTCGCACCTCAGCGTCAATACCTGTCCAGCGAGTCGCCTTCGCCACTGGTGTTCTTCCGAATATCTACGAATTTCACCTCTACACTCGGAATTCCACTCGCCTCTCCAGGATTCTAGCAATCTAGTTTCAAGGGCAGTTCCGGGGTTGAGCCCCGGGATTTCACCCCTGACTTGAATCGCCGCCTACGTGCGCTTTACGCCCAGTAATTCC
+
FFFFFFF:FFFFFF:FFFFFFFFFFFFFFFFFFFFFFFFFFFFFFFFFFFFFFFF:FFFFFFFFFFFFFFFFFFFFFFFFFFFFFFFFFFF,FFFF:F:FFFFFFFFFFFFFFFFFFFFFFFFFFFFFFFFFFF:FFFFFFFFFFFFFF,FFF:FFFFFFFFFFFFFFFFFFFFFFFFFFFFFFFF::FFFFFFFFFFFFFFFFFFFFFFFFF::FF,FFFFFF,FFFFFFFFFFFFFFFFFF:FFFFFF
@A00920:152:HGHKKDRXX:2:2104:20790:24596 2:N:0:AGGAGTGG+TAAGTTCC
GGACTACTCGGGTTTCTAATCCTGTTTGCTCCCCACGCTTTCGTGCATGAGCGTCAGTATTGGCCCAGGGGGCTGCCTTCGCCATCGGTGTTCCTCCACATCTCTACGCATTTCACTGCTACACGTGGAATTCCACCACCCTCTGCCATACTCTAGCCGTGCAGTCACAAGCGCAGTTCCCAGGTTCAGCCCGGGGATTTCACACCTGTCTTACACACCCGCCTGCGCGCGCTTTACGCCCAGTAATTCC
+
FFFFFFFFFFFFFFF:FFFFFFFFFFFFFFFFFFFFFFFFFFF,,FFFFFF,FFFFFFFFFFF,FFFFF,FFF:FFFFFFFFFFFFFFFFFFFFFFFFFFF:FFFFFFFFFFFFFFFFFFFFFF,:F,FFFFFFFFF,FFFFFFFFF,FFFFFFFFFFF,FFFFF,F::,,FFF,FFFFFF:FFFF,FFFFFFFFFFF:FFFFF,FFFFFFF,FFFF,FF,FFF:FFF,FFFF,FFFFFFFFFF::FF:F
@A00920:152:HGHKKDRXX:2:2104:14326:24706 2:N:0:AGGAGTGG+TAAGTTCC
GGACTACTCGGGTATCTAATCCTGTTTGCTCCCCACGCTTTCGTGCATGAGCGTCAGTGCAGGCCCAGGGGATTGCCTTCGCCATCGGTGTTCCTCCGCATATCTACGCATTTCACTGCTACACGCGGAATTCCATCCCCCTCTGCCGCACTCCAGCGATGCAGTCACAAATGCAGTTCCCAGGTTAAGCCCGGGGATTTCACACCTGTCTTACATCACCGCCTGCGCACGCTTTACGCCCAGTAATTCC
+
FFFFFFFFFFFFFFFFFFFFFFFFFFFFFFFFFFFFFFFFFFFFFFFFFFFFFFFFFFFFFFFFFFFFFFF:FFFFFFFFFFFFFFFFFFFFFFFFFFF,FFFFFFFFFFFFFFFF:FFFFFFFFFFFFFFFFFFFFFFFFFFFFFFFFFF,FFFFFFFFFFFFFF:FFFFFFFFFFFFFFFFFFFFFFFFFFFFFFFFFFFFFFFFFFFFFFFFFFFFFFFFFFFFFFFFFFFFF:FFFFFF:FFFFFF
@A00920:152:HGHKKDRXX:2:2104:20826:24909 2:N:0:AGGAGTGG+TAAGTTCC
GGACTACAAGGGTATCTAATCCTGTTCGCTCCCCACGCTTTCGCTCCTCAGCGTCAGTGCCAGCCCAGAGCGCCGCCTTCGCCGCTGGTGTTCCTCCTGATATCTGCGCATTTCACCGCTACACCAGGAATTCCACGCTCCCCTACTGGACTCCAGCCAGCCCGTATCGACTGCAGACCACACGGTTGAGCCGCGGGTTTTCACAGTCGACGCGACCAGCCGCCTACGAGCTCTTTACGCCCAATAAATC
+
FFFFFFFFFFFFF:FFFFFFFFFFFFFFFFFFFFFFFFFFFFFFFFFFFFFFFFFFFFFFFFFFFFFFFFFFFFFFFFFFFFFFFFFFFFFFFFFFFFFFFFFFFFFFFFFFFFFFFFFFFF:FFFFFFFFFFFFFFFFFFFFFFF:FFFFFFFFFFFFFFFFFFFFF:FFF:FFF:FFFF:FFFFFFFF:FFFFFFF:FFFFFFFFFF:FFFFFFFFFFFFFFFFFFFFF:FFFF:FFFF:F:FF:FFF
@A00920:152:HGHKKDRXX:2:2104:20157:25567 2:N:0:AGGAGTGG+TAAGTTCC
GGACTACAGGGGTTTCTAATCCTGTTTGATCCCCACGCTTTCGTGCCTCAGCGTCAATGATTGTGTAGCAAGCTGCCTTCGCAATTGGTGTTCTATGTCATATCTAAGCATTTCACCGCTACATGACATATTCCGCTTACCTCCAGGGGATTCAAGACTGATAGTATCCACGGCAGTTTCCAAGTTAAGCTTGGAGATTTCACCACGGACTTACCAATCCACCTACGCACCCTTTAAACCCAGTGAATCC
+
FFFFFFFFFFFFFFFFFFFFFFFFFFFFFFFFFFFFFFFFFFFFFFFFFFFFFFFFFFFFFFFFFFFFFFFFFFFFFFFFFFF:FFFFFFFFFF:FFFFFFFFFFF:FFFF:FF:FFFFFFFFFFFF,FFFFFFFFFFFFFFFFFFFFF:FFFFFFFFFFFFFFFFFFFFFFFFFFFFFFF:FFFFFFFFFFFFFFFFFFFFFFFFFFFFFFFF,FFFFFF:FFFFFFFFFFFFF,FFFFFFFFFF,:FF
@A00920:152:HGHKKDRXX:2:2104:25446:25708 2:N:0:AGGAGTGG+TAAGTTCC
GGACTACTGGGGTATCTAATCCTGTTTGCTCCCCACGCTTTCGTGCATGAGCGTCAGTATCGGCCCAGGGGGCTGCCTTCGCCATCGGTGTTCCTCCACATCTCTACGCATTTCACTGCTACACGTGGAATTCCACCCCCCTCTGCCGTACTCTAGCCGTGCAGTCACAAGCGCAGTTCCCAGGTTAAGCCCGGGGATTTCACACCTGTCTTACACAACCGCCTGCGCACGCTTTACGCCCAGTAATTCC
+
FFFFF:FFFFFFF,FFFFFFFFFFFFFFFFFFFFFFFFFFFFFFFFFFFFFFFFFFFFFFFFFFFFFFFFFFFFFFFFFFFFF,FFFFFFFFFFFFFFF,FFFFF:FFFFFFFF,FFFFFFFFFFFFFF,FFFFFFFFFFFFFFFFFFFFFFF:F:FFFFFFFFFFFFFFFFFFFFFFFFFFFFFF:FFFFFFF:FFFFFFFFF:FFFFFFFFFFFFFFFFFFF:FFFFFFFFFF:F::FFFF:FFFFFF
@A00920:152:HGHKKDRXX:2:2104:5186:25755 2:N:0:AGGAGTGG+TAAGTTCC
GGACTACAAGGGTATCTAATCCTGTTCGCTCCCCACGCTTTCGCTCCTCAGCGTCAGTATCGGCCCAGAGACCCGCCTTCGCCACCGGTGTTCCTCCTGATATCTGCGCATTTCACCGCTACACCAGGAATTCCAGTCTCCCCTGCCGAACTCCAGTGATGCCCGTATCGACCGCACGCCCACAGTTAAGCTGTAGGTTTTCACGTCCGACGCGACACACCGCCTACGAGCTCTTTACGCCCAATAATAC
+
FFFFFFFFFFFFF:FFF:FFFF,FFF,FFF,FFFFFFFFFFFFFFFFFFFFFFFFFFFF:FFFFFFFFFFF:FFFFFFFFFFFFF,FFFFFFFFFFF,,FFFFFFFFFFFF:FFFFFFF:FFFFF:FF,:FFFFFFFFFFF:FF:FFFFFFFFFFFFFFFFF:FFFFF,,,FFFFFF,FF::FFFFF,FFFFFF,F:FFF:FFFF,FFFFF:FF::,FFFF:FF,:F,F,F,FF,F:FF:FFFF:,FF,F
@A00920:152:HGHKKDRXX:2:2104:9001:25817 2:N:0:AGGAGTGG+TAAGTTCC
GGACTACTGGGGTTTCTAATCCCGTTCGCTCCCCATGCTTTCGCATCTCAGCGTCAGGTCAGGCCCAGCGTGTCGCCTTCGCCACTGGTGTTCCTCCGGATCTCTACGCATTTCACCACTACACCCGGAATTCCACACGCCTCTACCTACCTCTAGTCGCGCAGTTCGATTGCGTCCTCGCCCGGTTGAGCCGGGCGCTTTCACGCCTCACTTGCACGACCGCCTACACGCGCTTTACACCCAGTAACTC
+
FFFFFFFFFFFFFFFFFFFFFFFFFFFFFFFFFFFFFFFFFFFFFFFFFFFFFFFFFFFF:FFFFFFFFFFFFFFFFFFFFFF:FFFFFFFFFFFFFFFFFFFFFFFFFFFFFFFFFFFFFFFFFFFFFFFFFF:FFFFFFFFFFFFFFFFFFF:FFFFFFFFFFFFFF:FFFFF:F:FFFFFFF,FFFFFFFFFFFFF,FF::FFFFFFFFFFFFF:FFFFFFFFFFFFFFFFFFFFFFFFFFFFF:FF
@A00920:152:HGHKKDRXX:2:2104:5258:26193 2:N:0:AGGAGTGG+TAAGTTCC
GGACTACCCGGGTTTCTAATCCTGTTTGCTCCCCACGCTTTCGTGCATGAGCGTCAGTGCAGGCCCAGGGGATTGCCTTCGCCATCGGTGTTCCTCCGCATATCTACGCATTTCACTGCTACACGCGGAATTCCATCCCCCTCTGCCGCACTCCAGCTGTGCAGTCACAAGTGCAGTTCCCAGGTTAAGCCCGGGGATTTCACACCTGTCTTACATCACCGCCTGCGCACGCTTTACGCCCAGTAATTCC
+
FFFFFFFFFFFFFFFFFF:FFFFFFFFFFFFFFFFFFFFFFFFFFFFFFF:FFFFFFFFFFFFFFFFFFFFFFFFFF,FFFFFFFFFFFFFFFFFFFFFFFFFF:FFFFFFFFFFFFFFFFFFF:FFFF:F,:FFFFFFFFFFFFFFFF:FFFFFFFF:FFFFFFFFFFF:FFFFFFFFFFFF:FF:FFFFFFFFFFF:FF:FFFFFFFFFFFFF:FFFFFFFFFFFFFFFFFFFFFFFFFFFF:FFFFF
@A00920:152:HGHKKDRXX:2:2104:20175:26600 2:N:0:AGGAGTGG+TAAGTTCC
GGACTACTAGGGTTTCTAATCCTGTTTGATCCCCACACTTTCGTGCATCAGCGTCAGTTAAAGTTTAGCAAGCTGCCTTCGCTATCGGTGTTCTTGACGATATCTAAGCATTTCACCGCTACACCGTCAATTCCGCCTACCTCAACTTTACTCAAGCCCTACAGTATCAATGCCACCCTCCCGGTTAAGCCGGGATATTTCAGCACTGACTTATAAGGCCGCCTACGCACCCTTTAAACCCAATAAATCC
+
FFFFFFFFFFFFFF,FFFFFFFFFFFFFFFFFFFFFFFFFFFFFFFFFFFFFFFFFFFF:FFFFF:FFFF:FFFFFFFFFFFFFFFFFFFFFFFFFFFFFFFFFF,FFFFFFFFFFFFFF,FFFFFFFFFFFFFFFFF,FFFF:FFFFFFFFFFFFFFFF:FFFF:FFFFFFFF:F,FFFFFFFFFF,FFFFFFFF:FFF:FFFFFFFF:FFFFFFFFF:FF,F::FFFFFFFFF,:FFFFFF:FFFFF:
@A00920:152:HGHKKDRXX:2:2104:1624:27007 2:N:0:AGGAGTGG+TAAGTTCC
GGACTACACGGGTATCTAATCCCTTTTGCTCCCCACGCTTTCGTGCCTGAGCGTCAGCAATTGTCCAGGTAGCCGCCTTCGCCTCTGGTATTCCTCATGATATCTACGCATTTCACTGCTACACCATGAATTCTGCTACCCTCTCCAATGCTCTAGCCATGTAGTTTGAGGTGCAATTCCGGGGTTAAGCCCCGGGCTTTCACGCCTCACACACACGGCCGCCTGCGCACCCTTTACGCCCAGTGAATCC
+
FFFF,FFFFFFFF,:F:,FFFFFF,FFFFFFFFFFFFFFF:FFFFFFFFFFFFFFFFFF,FFFFFFFFFF:FFFFFFFFFFFFFFFFF,F,FFFFFFFFFFFFFFFFFFFFFFFFFFFFFFFFFFFFF,FFFFFFFF,FFFFFFFFFFFFFFFFFFFF:FFFFFFFFFFFFFFFFFFFFFFFFFFF:,FFFFFFFFFFFFFFFFFFFFFF,FFFFFFFFFFFFFFFFFF:FFFFF:FFFFF,FFFFFFFF
@A00920:152:HGHKKDRXX:2:2104:14100:29011 2:N:0:AGGAGTGG+TAAGTTCC
GGACTACTGGGGTTTCTAATCCTGTTTGCTCCCCACGCTTTCGTGCCTCAGCGTCAGGACAGGCCCAGTTGCTCGTCTTCACCATCGGCGTTCCAGTAGATATCTACGCATTTCACCGCTCCACCTACTGTTCCAGCAACCCATACCTGCCTCAAGACCCGCAGTTCGCCCCGCTGTTCCTCGGTTGAGCCGAGGGCTTTCACAGGACGCTTGCGGATCCGCCTACGCACCCTTTAAGCCCAGTGATTCC
+
FFFFFFF,FFFFFFFFFFFFFFFFFFFFFFFFFFFFFFFFFFFFFFFFFFFFFFFFF:FFFFF:FFFFFFFFFFFFFFFFFFFFFFFFFFFFFFFFFFFFFFFFFFFFFF:FFFFFFFFFFFFFFFFFFFFFFFFFFFFFFFFFFFFFFFFFFFFFFFFFFFFFFFFFFFFFFFFFFFFFFFFFFFFFFFFFFFFFFFFFFFFFFFFFFFFFFFFFFFFFFFFFFFFFFFFFFFFFFFFFFFFFFFFFFF
@A00920:152:HGHKKDRXX:2:2104:6307:29606 2:N:0:AGGAGTGG+TAAGTTCC
GGACTACTCGGGTTTCTAATCCCGTTTGCTCCCCTGGCTTTCGCGCCTCAGCGTCAATGTCGGTCCAGGATGCCGCCTTCGCCACCGGTGTTCCTCCAGATATCTACGCATTTCACCGCTACACCTGGAATTCCACATCCCTCTCCCGAACTCAAGCCCGCCAGTATCAGACGCAGTTCCCCGGTTGAGCCGAGGGATTTCACGTCCGACTTAACAGGCCGCCTACGCGCCCTTTACGCCCAGTAATTCC
+
FFFFFFFF:FFFF,FFFFFFFFFFFFFFFFFFFFFFFFFFFFF,FF,FFF:FFFFFFF:FFFFFFFFFF:F,:FFFF:FFFFFFFFFFFFFFFFFFF::FFFFFFFFFFFFFFFFF:FFFFFFF:,FFFFFFFFFFFFFFFFFF:FFFFFFFFFFFFFFFFFFFFFFFF:F:FFFF,FFF:FFFFFFFFFF,,FFFFFFFF:::FFFFFFFF,FF,FFFF:FFF,FFFFF::,FFFF:FFFFFFFFF:FF
@A00920:152:HGHKKDRXX:2:2104:19678:29872 2:N:0:AGGAGTGG+TAAGTTCC
GGACTACCGGGGTTTCTAATCCTGTTTGCTCCCCACGCTTTCGCACCTCAGCGTCAGTACCGGACCAGTGAGCCGCCTTCGCCACTGGTGTTCTTCCTAATATCTACGAATTCCACCTCTACACTAGGAGTTCCACTCACCTCTTCCGGACTCAAGATCGCCAGTATCGAAGGCAGTTCTGGAGTTGAGCTCCAGGATTTCACCCCCGACTTAACGATCCGCCTACGTGCGCTTTACGCCCAGTAAATCC
+
FFFF:FFFFFFFFFFFFFFFFFFFFF:FFFFFFFFFFFFFFFFFFFFFFFFFFFFFFF:FFFFFFFFFFFFFFF:FFFFFFFFFFFFFFFFFFFFFFFFFFFFFFFFF:FFFFFFFFFFFFFFFFFFFFFFFFFFFFFFFFFFFFFFFFFFFFF,FFFFF:FFFFFFFFFFFFF,FFFFFFFFFF:FFFFFFFFFFFFFFFF:FFFFFFF:FFFFFFFFFFFFFFFF:FF,FFFF:,FFFFFFF,FFFFF
@A00920:152:HGHKKDRXX:2:2104:16459:31031 2:N:0:AGGAGTGG+TAAGTTCC
GGACTACCCGGGTTTCTAATCCTGTTCGCTACCCACGCTTTCGCTCCTCAGCGTCAGAATAGGCCCAGAGAGCCGCCTTCGCCACCGGTGTTCTTCCTGATATCTGCGCATTCCACCGCTACACCAGGAGTTCCGCTCTCCCCTGCCTACCTCTAGTCTGCCCGTATCGGACGCAAGCTCGGAGTTAAGCTCCGAGTTTTCACTCCCGACGCAACAAACCGCCTACGAGCCCTTTACGCCCAATAAATCC
+
:FFFFFFFFFFFFFFFFFF:FFFFFFFF::FF:FFFF:FFFFFF:FFFFFFFFFFFFFFFFFFFFFFFF:FFFFFFFFFF:FFFFFFFF:::FFFFFFFFFFFFFFF:FFFFFFFFFFF:FFFF:FFFFFFFFFFFFFFFFF:FFFFFFFFFFFFFFF:FF:FFFFFF,FF,,FFFF:FFFFFFFFFFF,FFFFFFFFFFFFFFFFFF,FF:F,FFF::FFFFF,F::FFFF,,FFFFFFF,,:FFFF:F
@A00920:152:HGHKKDRXX:2:2104:17680:31140 2:N:0:AGGAGTGG+TAAGTTCC
GGACTACCGGGGTATCTAATCCGGTTCGCTCCCCTAGCTTTCGCGCCTCAGCGTCAGGAGTGGCCCAGCAACCCGCCTTCGCCGCAGGTGTTCCTCTTGATATCTACGCATTTCACCGCTACACCAAGAATTCCAGTTGCCCCTTCCGCACTCTAGCCCCGCAGTATCAGTTGACCTTTCCGAGTTAAGCTCGGAGATTTCACAAGTGACTTACCACGCCGCCTACGCGCCCTGTACGCCCAGTAAATCC
+
FFFFFFFFFFFFFFFFFFF:FFFFFFFFFFFFFFFFFFFFFFFFFFFFFFFFFFFFFFFFFFFFFFFFFF:FFFFFFFFFFFFFFFFFFFFFFFFFFFFFFFFFFFFFFFFFFFFFFFFFFFFFF,FF:FFFFFFFFFFFFF:FFFFFF,FFFFFFFFFFFFFFFF:FF:FFFFFFFFFFFFFFFFFFFFFFFF:FFFFFF,F,FFFFFFFFFFFFFFFFFFFFFFFFFFFF::FFFFFFFFFFF:F:,F
@A00920:152:HGHKKDRXX:2:2104:3088:31735 2:N:0:AGGAGTGG+TAAGTTCC
GGACTACAAGGGTTTCTAATCCTGTTTGCTCCCCACGCTGTCGCACCTGAGTGTCAGTATTGGGCCAGGTAGCCGCCTTCGCCACTGATGTTCCTCCCGATATCTACGCATTTCACCGCTACACCGGGAATTCCACTACCCTCTCCCATACTCTAGCTGAGTAGTATCGACTGCAATTCCCAGGTTAAGCCCAGGGCTTTCACAATCGACTGACTCAGCCACCTGCGTGCGCTTTACGCCCAGTAATTCC
+
FFFFFFFFFFFFFFFFFFFFFFFFFFFFFFFFFFFFFFFFFFFFFFFFFFFFFFFFFFFFFFFFFFFFFFFFFFFFFFFFFFFFFFFFFFFFFFFFFFFFFFFFFFFFFFFFFFFFFFFFFFFFFFFFF:FFFFFFF:FFFFFFFFFFFFFFFFFFFFF:FFFFF:FFFFFFFFFFFFFFFFFFFF:FFFFFFFFFFF:FFFFFFFF:FFFFFFFFFFFFFFFFFFF:FFFFFFFFFFFFF:FFF:FFFF
@A00920:152:HGHKKDRXX:2:2104:5602:32330 2:N:0:AGGAGTGG+TAAGTTCC
GGACTACACGGGTTTCTAATCCTGTTTGCTCCCCACGCTTTCGCGCCTCAGCGTCAGTATTGGCCCAGGAAGTCGCCTTCGCCACTGGTGTTCCTTCCGATATCTACGCATTTCACCGCTACACCTGGAATTCTGCATCCCTCTCCCGCATTCAAGCCCACCAGTATCAGACGCAGTTCCCAGGTTGAGCCGGGGGATTTCACGTCTGACTTAGCAGGCCGCCTACGCGCCCTTTACGCCCAGTAATTCC
+
FFFFFFFFFFFFFFFFFFFFFFFFFFFFFFFFFFFFFFFFFFFFFFFFFFFFFFFFFFFFFFFFFFFFFFFFFFFFFFFFFFFFFFFFFFFFFFFFFFFFFFFFFFFFFFFFFFFFFFFFFFFFFFFFFFFFFFFFFFFFFFFFFFFFFFFFF:FFFFFFFFFFF:FFFFFFFFFFFFFFFFFFFFFFFFFFFFFFFFFFFFFFFFFFFFFFFFFFFFFFFFFFFFFF:FFFFFFFFFFFFFFFFFFFFF
@A00920:152:HGHKKDRXX:2:2104:27679:32925 2:N:0:AGGAGTGG+TAAGTTCC
GGACTACTCGGGTATCTAATCCTGTTCGCTACCCATGCTTTCGTGCCTCAGCGTCAGTTACCGTTTAGTAAGCTGCCTACGCTATCGGTGTTCTTTATGGTATCTATGCATTTCACCGCTACACCATAAATTCCGCCTACCTCAACGGTACTCAAGGCCTTCAGTATCAATGGCGGTTCCACAGTTGAGCTGTGGGCTTTCACCACTGACTTAAAGGCCCGCCTACGCACCCTTTAAACCCAATAAATCC
+
FFFFFFFFFFFFFFFFFFFFFFFFFFFFFFFFFFFFFFFFFFFFFFFFFFFFFFFFFFFFFFFFFFFFFFFFFFFFFFFFFFFFFFFFFFFFFF:FFFFFFFFF:FFFFFFFFFFFFFF:FFFFFFFFF,FFFFFFFFFFFFFFFFFFFFFFFFFFF:FFFFFFF:FFFFFFFF:F:FFF:FFFFFFFFFFFFFFFFF:FFFFFFFFF,:FF,FFF,FFF:FFFFFFFFFFFFFF:F,FFFFFFFFFFFF
@A00920:152:HGHKKDRXX:2:2104:28809:32941 2:N:0:AGGAGTGG+TAAGTTCC
GGACTACTGGGGTATCTAATCCTGTTTGCTCCCCACGCTTTCGCGCCTCAGCGTCAGATCCAGCCCAGTTGGCCGCCTTCGCCACAGGTGTTCTTCCCGATATCTACGCATTCCACCGCTACACCGGGAATTCCACCAACCCCTACTGGTCTCTAGACATGCAGTATCGGCAGCAGCCCCGGAGTTGAGCCCCGGGATTTCACAGTGAGACTTACCGAGCCGCCTACGTGCGCTTTACGCCCAATAATTC
+
FFFFFFFFFFFFFFFFFFFFFFFFFFFFFFFFFFFFFFF:FFFFFFFFFFFFFFFFFFFFFFFFFFFFFFFFFFFFFFFFFFFFFFFFFFFFFFFFFFFFFFFFFFFFFFFFFFFFFFFFFFFFFFFFFFFFFFFFFFFFFFFFFFFFFFFFFF:FFFFFFFFFFFFFFFFFFFFFFFFFFFFFFFFFFFFFFFFFFFFFFFF,:FFFFF:FFFFFFFFFFFFFFFFFFFFFFF,FFFFFFFF:F:,F:F
@A00920:152:HGHKKDRXX:2:2104:12780:33082 2:N:0:AGGAGTGG+TAAGTTCC
GGACTACTAGGGTTTCTAATCCTGTTTGCTACCCACGCTTTCGTGTCTCAGCGTCAGCTACGGTCCAGAAAGCCGTCTACACCGCCGGTGTTCCTCCTGATATCTACGCATTTCACCGCTACACCAGGAATTCCGCTTTCCTCTCCCGCGCTCCAGCACCCCAGTTTCCGGCGCACCCTCCCAGTTGAGCCGGGAGATTTCACACCGAACTTAGAGCACCGCCTACACACTCTTTACGCCCAGTAATTCC
+
FFFFFFFFFFFFFFFFFFFFFFFFFFFFFFFFFFFFFFFFFFFFFFFFFFFFFFFFFFFFFFFFFFFFFFFFFFFFF:FFFFFFFFFFFFFFFFFFFFFFFFFFFFFFFFFFFFFFFFFFFFFFFFFFFFFFFFFFFFFFFFFFFFFFFFFFFFFFFFFFFFFFFFFFFFFFFFFFFF:FFFFF:FFFFFFFFFFFFFFF:FF:FFF:FFFFFFFFFFFFFFFFF::FFFFFFF::F,FFFFFFFFFFF:
@A00920:152:HGHKKDRXX:2:2104:32027:33630 2:N:0:AGGAGTGG+TAAGTTCC
GGACTACTAGGGTTTCTAATCCTGTTTGCTCCCCACGCTTTCGCACCTCAGCGTCAGTACCGGGCCAGTGAGCCGCCTTCGCCACTGGTGTTCTTGCGAATATCTACGAATTTCACCTCTACACTCGCAGTTCCACTCACCTCTCCCGGACTCGAGATCCCCAGTATCAAAGGCAGTTCCGAGGTTGAGCCTCGGGATTTCACCCCTGACTTAAAGATCCGCCTACGTGCGCTTTACGCCCAGTGATTCC
+
FFFFFFFFFFFFFFFFFFFFFFFFFFFFFFFFFFFFFFFFFFFFFFFFF:FFFFFFFFFFFFFFFFFFFF,FFFFFFFFFFF:FFFFFFFFFFFFFFFFFFFF:FFFFFFFFFF,FFFFFF,FFFFFFFFFFFFFFFFFFFFFFFFFFFF:FFF:FFFFF:FFFFFFFFFFFFFFFFFFFFFFF:FFFFFF:FFFFF,FFFF:FFFFFFFF:F:FFFFFFFF:FFFFFFFFFF:FFFFFFF,FFFFFFFF
@A00920:152:HGHKKDRXX:2:2104:24831:34006 2:N:0:AGGAGTGG+TAAGTTCC
GGACTACCCGGGTATCTAATCCTGTTTGCTCCCCACGCTTTCGCTCCTCAGCGTCAGTATTGGCCCAGAGAACCGCCTTCGCTACTGGTGTTCCTCCCGATATCTGCGCATTCCACCGCTACACCGGGAATTCCATTCTCCTCTACCAAACTCTAGCCACAGCAGTATCGACTGCAGTTCCAGGGTTGAGCCCTGGGATTTCACAGCCGACTAACTGAGCCGCCTACGAGCTCTTTACGCCCAATGATTC
+
FFFFFFFFFFFFFFFFFFFFFFFFFFFFFFFFFFFFFFFFFFFFFFFFFFFFFFFFFFFFFFFFFFFF:FFFFFFFFFFFFFFFFFFFFFFFFFFFFFFFFFFFFFFFFFFFFFFFFFFFFFFFFFFFFFFFFFFFFFFFFFFFFFFFFFFFFFFF:FFFFFFFFF:FFFFFFFFFFFFFFFFFFFFFFFFFFFFFFFFFFFFFFFFFFFFFFFFFFFFFFFFFFFFFFF,FFFFFFFFFFFFFFFF::F
@A00920:152:HGHKKDRXX:2:2104:7166:34194 2:N:0:AGGAGTGG+TAAGTTCC
GGACTACCAGGGTTTCTAATCCGATTCGCTACCCACGCTTTCGTGCCTCAGAGTCAAGAAAGTGCCAGATTAGTGCCTTCGCAAATGGTATTCCCCTAGATATCAACGGATTTCACCCCTACACCGAGAGTTCTCTAAACCTCTCACTCCTTCTAGTTATACCGTTTCTTGAGCGAACTCCGGGTTGAGCCCGAAGATTTAACACAAGACTAATATAACCGCCTACGCCCCCTTTACGCCCAGTAAATCC
+
FF:FFFF:FFFFFFFFFFFFFFF,FF,FFFFFFFFFFFFFFFF,FFFFFFF,FFFF:,FFF:FFFFF,,:FFF,FFF:FFFFF,,FFFF,FFFF:F,,FFF,FFFFFFFFFFFFFFFFFF,F,FFFFFF:F,FFF,::F,F:FFFFF:FF,:FF:FFF,,FF,FFFFF,F::F,F:,FFF,FFF:FFFFFFF:,,FFFFFFFFFF,,FF,FF:FFFFFFF,FFFFF:F::FF,F:FFFFFF,FF:F,:FF
@A00920:152:HGHKKDRXX:2:2104:29107:34929 2:N:0:AGGAGTGG+TAAGTTCC
GGACTACAGGGGTTTCTAATCCTGTTTGCTCCCCACGCTTTCGCACCTCAGCGTCAGATCTGGACCAGTTGGCCGCCTTCGCCACTGGTATTCTTCCCAATATCTACGAATTTCACCTCTACACTGGGAATTCTACCAACCTCTTCCATCCTCTAGATTGCCAGTATCAAAGGCACTTCAGGAGTTGAGCTCCGGGATTTCACACCTGACTTAACAATCCGCCTACGAGCGCTTTACGCCCAGTAAATCC
+
FFFF:FF:,FFFFF:FFFFFFFFFFF:FFFFFFFFFFFFFFFF,FFFFF:FFFFF::F,F,FF:F,FF,:FFF,FFFFFFFF,FFFFF,FFFFF,,:FFFFFFFFF,FFFFFFFFFFFFFF::,,,F:,FFFFFFF,:FFFFF,FFFF,F,FF,:FFFFFFFFFFFFFFFF,FFF,FFF::,FFFFFFFFFFF,,,:FFFFFF,FFFFFFFFFFFF,FFFFFFFFFF,FF,F,FF:,,FFF,FFFF,FFF
@A00920:152:HGHKKDRXX:2:2104:26955:35462 2:N:0:AGGAGTGG+TAAGTTCC
GGACTACTGGGGTTTCTAATCCAGTTCGCTCCCCACGCTTTCTCTCCTCAGCGTCAGTATCGGCCCAGAGACCCGCCTTCGCCACCGGTGTTCCTCCTGATATCTGCGCATTTAACCGCTACACCAGGAATTCCAGTCTCCCCTACCGAACTCTAGCCTGCCCGTATCGACTGCAAGCCCACAGTTGAGCTGCAGGTTTTCACAGTCGACGCGACAAGCCGCCTCCGAGCTCTTTACGCCCAATAATTCC
+
FF:::F,:,,:,,F,F,:F:F:,:::FFF,FFF,F:FFF::,,FF,FFFF,F,FFF:,FF:F:F:FFFFFFFFFF,FF,:F::FF,FF:,,F,FFFFFFFFFFFFFF:FFF,:,F:F,:FFFFFFFF,FFF:F::FFFFFFFFFFFFFFFFFFFFFFF,FFFF:,FFFF,FF:FFFFFFFFFFF,,FFFFFFFFFFF:FFFF:FFFFFF:FFFFF:FFFFFFFF,FFFF,F,FFF,F:FFF,F,,:,FFF
@A00920:152:HGHKKDRXX:2:2104:27534:36652 2:N:0:AGGAGTGG+TAAGTTCC
GGACTACTGGGGTATCTAATCCCGTTCGCTCCCCTAGCTTTCGCGGCTCAGCGTCAGGTGCAGCCCAGGGCGCCGCCTTCGCCTCTGGTGTTCCTCCGGATCTCTACGCATTTCACCACTCCACCCGGAATTCCACGCCCCTCTACTGCCCTCCAGCGGCCCAGTTTCGAACGGCCTCTCCCAGTTGAGCCGGGAGCTTTCACGTCCGACTTGGACCACCGCCTGCCCGCGCTTTACGCCCAGTAAATCC
+
FFFFFFFFFFFFFFFFFFFFFFFFFFFFFFFFFFFFFFFFFFFFFFFFFFFFFFFFFFFFFFFFFFFFF:FFFFFFFFFFFFFFFFFFFFFFFFFFFFFFFFFFFFFFFFFFFFFFFFF:FFFFFFFF:FF:FFFFFFFFFFFFFFFFFFFFFFFFFFFFFFF:,FFF:FFFFFFFFFFFFFFFFFFFFFFFFFF:FFFFFFFFFFFF,FF:FFFFFFFFFFFF:FFFFFFFFFFFF,FFF:F:FF:F:F
@A00920:152:HGHKKDRXX:2:2105:29803:1407 2:N:0:AGGAGTGG+TAAGTTCC
GGACTACTCGGGTATCTAATCCTGTTTGCTCCCCACGCTTTCGTGCATGAGCGTCAGTGCAGGCCCAGGGGATTGCCTTCGCCATCGGTGTTCCTCCGCATATCTACGCATTTCACTGCTACACGCGGAATTCCATCCCCCTCTGCCGCACTCCAGCCTTGCAGTCACAAATGCAGTTCCCAGGTTAAGCCCGGGGATTTCACACCTGTCTTACAAAACCGCCTGCGCACGCTTTACGCCCAGTAATTCC
+
F:,F::FFFFFFFFFFFFFFFFFFFFFFFF:FFFF:FFFFF:FFFFFFFF:FFFF:FFFFFF:FFF,FF:FFFFF,FFFFFFFFFFFF:FFFFFFFFFFFFFFFF:FFF::FF:FFFFFFFFFFFFFFFF:FF:FF:FFFFFFFFF,FFFFFFF:FFFFFFFFF:FFFFFFF,:FFFFFFFFFF,F,FFFFFFFFFFF,FFFF,FFFFFFFFFFFFFFF,F:FFFFFFFFFFFFFFFFFF:,,,FFFF,F
@A00920:152:HGHKKDRXX:2:2105:18069:1501 2:N:0:AGGAGTGG+TAAGTTCC
GGACTACAGGGGTATCTAATCCTGTTTGCTCCCCACGCTTTCGTGCCTCAGTGTCAGTGCTGGTCCAGATGGCCGCCTTCGCCACGGATGTTCCTCCCGATCTCTACGCATTTCACTGCTACACCGGGAATTCCGCCATCCTCTACCGCACTCCAGTGATCCAGTTTCCAATGCCATTCCCAGGTTGAGCCCAGGGCTTTCACATCAGACTTAAACCACCACCTACGCACGCTTTACGCCCAGTAATTCC
+
FFFFFFFFFFFFFFFFFFFFFFFFFFFFFFFFFFFFFFFFFFFFFFFFFFFFFFFFFFFFFF:FFFFFFFFFFFFFFFFFFFFFFFFFFFFFFFFFFFFFFFFFFFFFFF:FFFFFFFFFFFFFFFFFFFFFFFFFF:FFFFFF:FFFF,FFF:FF:FFF:FFFFFF:FFFFF:FFFFFFFFFF,FF:FFFF,FFFFFFFFFFFFFFFFFFFF,FFF:FFFFFFFFFF:FFFFFFFFFFFFFFFF,F:FF
@A00920:152:HGHKKDRXX:2:2105:17418:2159 2:N:0:AGGAGTGG+TAAGTTCC
GGACTACCAGGGTATCTAATCCTGTTTGCTACCCATGCTTTCGCTCCTCAGCGTCAGTTACGGCCCAGAGCGGCGCCTTCGCCACTGGTGTTCCTCCCGATCTCTACGCATTTCACTGCTACACCGGGAATTCCACTACCCTCTACCGCACTCTAGGTCGCCAGTTTCCAATGCCATTCCCAGGTTGAGCCCAGGGCTTTCACATCAGACTTAACGAACCACCTACGCACGCTTTACGCCCAGTAATTCC
+
FFFFFFFFFFFFFFFFFFFFFFFFFFFFFFFFFFFFFFF,FFFFFFFFFFFFFFFFFF:FFFFFFFFFFFFFFFFFFFFFFFFFFFFFFFFFFFFFFFFF:FFFFFFFFF:FFFFFFFFFFFFFFFFFFFFFFFF:FFFFFFFFFFFFFFFFFF:FFFFFFFFFFFFFFFFFFFFFFFF:F:FFFFFFFFFFFFFFFFFFFFFFFFFFFFFFFFFFFFFFFFFFFFFFFFFF::FFFFFFFFFF,FFF,F
@A00920:152:HGHKKDRXX:2:2105:31747:2926 2:N:0:AGGAGTGG+TAAGTTCC
GGACTACACGGGTTTCTAATCCTGTTTGCTCCCCACGCTTTCGCTCTTCAGCGTCAGTATCGGCCCAGAGTGCTGCCTTCGCCGTTGGTGTTCCTCCTGATATCTGCGCATTTCACCGCTACACCAGGAATTCCAGTCTCCTCTGCCGCACTCGAGCCTTGCAGTCCCAAATGCCATTCCCAGGTTGAGCCCGGGGATTTCACATCTGGCTTACAAAACCGCCTGCGCACGCTTTACGCCCAGTAATTCC
+
FFFFFFFFFF:FFFFFFFFFF:FFFFFFFFFFFFFFFFFFFFFFFFFFFFF:F,FFFFFFFFFFFFFFFFFFFFF:FFFFFFFFFFFFFFFFFFFFFFFFFFFFFFFFFFFFFF:FFFFFFFFFFFFFFFFFFFFFFFFFFF:FFFFFFFFFFFFFFFFFFFFFFFFFFF:FFFFFF,FFFFFFFFFFFFFFFFFFFFFFF,FF,FFFFF,FFFF,F:F:FFFFFFFF:FFFFFFFFFF,FFFFFFFFFF
@A00920:152:HGHKKDRXX:2:2105:9796:3051 2:N:0:AGGAGTGG+TAAGTTCC
GGACTACAGGGGTTTCTAATCCTGTTTGCTCCCCACGCTTTCGCGCCTCAGTGTCGGACCTGGCCCAGCTGGCCGCCTTCGCCACGGGTATTCTTCCCGATCTCTACGCATTCCACCGCTACACCGGGAATTCTACCAGCCTCTACCAGTCCCTAGACCTGCAGTTTCGGAAGCAGCCCCAGGGTTGAGCCCCAGGATTTCACTTCCGACTTGCACGCCCACCTGCGCGCGCTTTACGCCCAGTAAATCC
+
FFFFFFFFFFFFFF:FFFF,FFFFFFFFFFFFFFFFFFF:FFFFFFFFFFFFFFF:F:FFFFFFFFFFFFFFFFFFFFFFFFFFFFFFF,FF:FFFFFFFFFFFFFFFFF,FFFFFFFFFFFFFFFFFFFF::FFFFFFFFFFFFFFFFFF::F:F:FF:FFFFFFFF,F:,F:F::FFF:FFFFFFFFFFFFFF:FF,FFFFF:FFFFFFFFFFF::FFFFFFF::,F,FFF,FFF,FFF,F:F::F:F
@A00920:152:HGHKKDRXX:2:2105:18882:3724 2:N:0:AGGAGTGG+TAAGTTCC
GGACTACTCGGGTTTCTAATCCTGTTTGCTCCCCACGCTTTCGCACCTCAGCGTCAGTTCCGGACCAGTAAGCCGCCTTCGCCACTGGTGTTCTTCCTAATATCTACGAATTCCACCTCTACACTAGGAGTTCCACTTACCTCTTCCGGACTCTAGCTTGCCAGTATCAAAGGCAGTTCCGGAGTTGAGCTCCGGGATTTCACCTCTGACTTGCGGCGCCGCCTACGTGCGCTTTACGCCCAAGAAATCC
+
FFFFFFFFFFFFFFFFFFF:FFFFFFFFFFFFFFFFFFFFFFFFFFFFFFFFFFFFFFFFFF:FFFFFFFFFFFFFFFFFFFFFFFFF,F::FFFFFF:FFF,FFFFFF:FFFFFFFFFFFFFFFFFFFFFFFFFFFFFFFFFFFFFFFFFFFFFFFFFFFFFF:FFFFF:FFFFFFFFFFFFFFFFFFFFFFFFFFFFFFFFF:FFFFF,FFFFFF:FFFFFF,FFFFFFFFFFFFFFFF:F:FFFFFF
@A00920:152:HGHKKDRXX:2:2105:30029:4085 2:N:0:AGGAGTGG+TAAGTTCC
GGACTACTGGGGTTTCTAATCCCGTTTGCTACCCTAGCTTTCGCGCCTCAGCGTCAGTTATGGTCCAGGATGCCGCCTTCGCCACCGGTATTCCTCCAGATATCTACGCATTTCACCGCTACACCTGGAATTCTACATCCCTCTCCCATACTCGAGCCTCCCAGTATCAGACGCAGTTCCCAGGTTAAGCCGGGGGATTTCACGTCTGACTTGAAAGGCCGCCTACGCGCCCTTTACGCCCAGTAAATCC
+
FFFFFFFFFFFFFFFFFFFFFFFFFFFFFFFFFFFFFFFFFFFFFFFFFFFFFFFFFFFFFFFFFFFFFFFFFFFFFFFFFFFFFFFFF:FFFFFFFF:F:FFFFFFFF,FFFFFFFFFFFFFF:FFFFFFFFF:FFFFFFFFFFFFFFFFFFFFFF:FF,FFFFFFFFFFFFFFFFFFFFFFFFFFFFFFF:FFFFFFFFFFFFFFF:FF:FFF,FFFFF::FFFFF:FFFFFFFFFFFFFFFF,,FFF
@A00920:152:HGHKKDRXX:2:2105:7762:4977 2:N:0:AGGAGTGG+TAAGTTCC
GGACTACAGGGGTATCTAATCCTGTTTGCTCCCCACGCTTTCGCACCTGAGCGTCAGTCTTTGTCCAGGGGGCCGCCTTCGCCACCGGTATTCCTCCAGATCTCTACGCATTTCACCGCTACACCTGGAATTCTACCCCCCTCTACAAGACTCTAGCCTGCCAGTTTCGAATGCAGTTCCCAGGTTGAGCCCGGGGATTTCACATCCGACTTGACAGACCGCCTGCGTGCGCTTTACGCCCAGTAATTCC
+
FFFFF:FFFFFFFFFFFFFFFF:FFFFFFFFFFF:FFFFFFFFFFFFFFFFFFFFFFFFFFFFFFFFFFFFFFFFFFFFFFFFFFFFFF:FFFFFFFFFFFFFFFFFFFFFFFFFFFFFFFFFFFFFFFFFFFF,F:FFFFFFFFFFFFFFFFF:FF:FF:F:FFFFFF:FFFF:FFFFFFF:FFFFFFFFFFFFF:FFF:FFFFFFF:FFFFFF:FFFFFFFFF:F:FFFFFFF:FF:FFFFF:FFFF:
@A00920:152:HGHKKDRXX:2:2105:32081:5040 2:N:0:AGGAGTGG+TAAGTTCC
GGACTACAGGGGTATCTAATCCTGTTTGCTCCCCACGCTTTCGCGTCTCAGCGTCAGTTACGTCCCAGCGAGCTGCCTTCGCAATTGGTGTTCCTCCTGATATCTGCGCATTTCACCGCTACACCAGGAATTCCACTCGCCTCTTCCGCACTCTAGCCCGACAGTATCCACCGGCATTCGAGGGTTGAGCCCCCGACTTTCACAGCGGACTTACCGGACCGCCTACACGCGCTTTACGCCCAATGATTCC
+
FFFFFFFFFFFFFFFFFFFFFFFFFFFFFFFFFFFFFFFFFFFFFFFFFFFFFF:FFFFFFFFFFFFFFFFFFFFFFFF,FFFFFFFFFFFFFFFFFFF:FFFFFFFFFFFFFFFF:FFFFFFFFFFFFFFFFFFFFF,FFFFFFFFFFFFFFFFFFFF:FFFF:FFFF:FFFFFFFFFFFFFFFFFFFFFFFFFFFFFFF:FFFFFFFFF:FFFFFFFFFFFFFFFFFFFF:FFFF:FFFFF::F:FFF
@A00920:152:HGHKKDRXX:2:2105:26765:5478 2:N:0:AGGAGTGG+TAAGTTCC
GGACTACTCGGGTTTCTAATCCCGTTCGCTCCCCTGGCTTTCGCGTCTCAGCGTCAGTAGGCGTCCAGGACCTCGCTTTCGCCACGGGCGTTCCTTCCGATCTCAACGCATTTCACCGCTCCACCGGAAGTTCCAGGTCCCCCTACGCCCCTCCAGACAAGCCGTATCCACGCCCGTTCCCCGGTTGAGCCGGGGGATTTCAGCGACAGACGTGCTCATCCGCCTACACGCGCTTTAAGCCCAGTGATTC
+
FFFFFFFFFFFFFFFFFFFFFFFFFFFFFFFFFFFFFFFFFFFFFFFFFFFFFFFFFFFFFFFFFFFFFFFFFFFFFFFFFFFFFFFFFFFFFF:FFFF:FFFFFFFFFFF:FFFFFFFFFFFFFFFF,:FFFFFFFFFFFFFFFFFFFFFFFFFFFFFFFFFFFFFFFFFFFFFFFFFFFFFFFFFFFFFFFFFFFFFFFFFFFFFFFFFFFFFFFFFF:FFFFFF:FFFFF:,FFFFFF:FFFF,FFF
@A00920:152:HGHKKDRXX:2:2105:23231:5744 2:N:0:AGGAGTGG+TAAGTTCC
GGACTACAAGGGTTTCTAATCCTGTTTGATCCCCACGCTTTCGTGCCTCAGAGTCAATATTCGTGTAGTGAGCTGCCTTCGCAATTGGTGTTCTATGTCATATCTAAGCATTTCACCGCTACATGACATATTCCGCTCACCTCCACGGTATTCAAGGCAGATAGTATCAACGGCAGTTTCCGAGTTAAGCCCGGAGATTTCACCACTGACTTACCTGCCCTCCTACGCACCCTTTAAACCCAGTGAATCC
+
FFFFFFFFFFFFFFFFFFFFFFFFF,FF:FFFFFFFFFFFFFFFFFFFFFFFFFFFFFFFFFFFFFFFFFFFFFFFFFFFFFFFF:FFFFFFF:FFFFFFFFFFFFFFFFFFFFFFFFFFFF:FFFFFFFFFFFFFFFFFFFFFFFFFFFFFFFFFFFFFFFFFFFF:FFFFFFFFFFFFFFFFF:FFF:FFFFFFFFFFFFFFFFFFFF:FFFFFFFFFFFFFFFFFFF,F::FFFFF:F:FFFFFFF:
@A00920:152:HGHKKDRXX:2:2105:7247:5869 2:N:0:AGGAGTGG+TAAGTTCC
GGACTACTCGGGTATCTAATCCCGTTCGCTCCCCATGCTTTCGCATCTCAGCGTCAGGTCAGGCCCAGCGTGTCGCCTTCGCCACTGGTGTTCCTCCGGATCTCTACGCATTTCACCACTACACCCGGAATTCCACACGCCTCTACCTACCTCTAGTCGCGCAGTTCGATTGCGTCCTCGCCCGGTTGAGCCGGGCGCTTTCACGCCTCACTTGCACGACCGCCTACACGCGCTTTACACCCAGTAAATC
+
FFFFFF:FFFFFFFFFFFF,FFFFFFFFF:FFFFFFFFFFFFFFFFFFFFFFFFFFFFFF:FFFFFFFFFFF:FFFFF:FFFFFFFFFFFFFFF:FFFFFFFFFFFFF,F,F:FFFF,FFFFF:FFFF:,FFFFFF:FF:FFFFFFFFF,FFFF,FFF:FFFFFFFFFF:FFFFFFF:FF:FFFF,FFFFFFFFFFFF:,:FFFFFFFFF:FFFF:FFFF:::FFFFFFFFFF,FFFFFF,FFFF:FF::
@A00920:152:HGHKKDRXX:2:2105:12653:5901 2:N:0:AGGAGTGG+TAAGTTCC
GGACTACAAGGGTATCTAATCCTGTTTGCTCCCCACGCTTTCGTGCCTCAGCGTCAGTCACGGTCCAGTAAGCCGTCTACACCGCCGGTGTTCCTCCTGATATCTACGCATTTCACCGCTACACCAGGAATTCCGCTTACCTCTCCCGCACTCCAAGCTTTCCAGTATCCGGCGCACCCTCCCGGTTAAGCCGGGAGATTTCACACCTGACTTAGAAACCCACCTACGTGCGCTTTACGCCCAGTGATTC
+
FFFFF:FFFFFFFFFFFFFFFFFFFFFFFFFFFFFFFFFFFFFFFFFFFFFFFFFFFFFFFFFFFFFFFFFFFFFFFFFFFF:FFFFFFFFFFFFFFFFFFFFFFFFFFFFFFFFFFFFFFFFFFFFFFFFFFFFFFFFFFFFFFFFFFFFFFFFFFFFF:FFFFF:FFFFFFFFFFFF:FFFFFFF:FFFFFFFFF:FFFFFFFFFFFFFF:FFFFFFFFFFF:FFF,FFFFFFFFFFFFFFFFFFFFF
@A00920:152:HGHKKDRXX:2:2105:11867:6104 2:N:0:AGGAGTGG+TAAGTTCC
GGACTACTGGGGTATCTAATCCTGTTTGATCCCCACGCTTTCGTGCCTCAGCGTCAATGACTGCGCAGTGAGCTGCCTTCGCAATTGGTGTTCTATGTCATATCTAAGCATTTCACCGCTACATGACATATTCCGCTCACCTTCACAGTATTCAAGACCAATAGTATCCATGGCAGTTTCCGAGTTAAGCTCGGAGATTTCACCACGGACTTACCGGTCCGCCTACGCACCCTTTAAACCCTGTGAATCC
+
FFFFFFFFFFF,FFFFFFF::FFFFFFFFFFFFFFFFFFF:F:FFF:FFFFFFFFFFFFFFFFFFFFFFFFFFFFFF,:FFFF:FFF,FFFFFFFFFFFF,FFF:FF:FFFFFF:FFFFFFFFFFFFFFFFF:FFF:FFFFFF:FFFFFFFFFFFF:FFFFF::FFFFFFFF,FFFFFFF,FFF:FFFF:FFF:F:F:F,FFFFFFF:FFFFFF:FF,FFFFFF,FFFFFF,FFFFFFF:F,F:FF,F,F
@A00920:152:HGHKKDRXX:2:2105:18222:6120 2:N:0:AGGAGTGG+TAAGTTCC
GGACTACTGGGGTTTCTAATCCTGTTTGCTCCCCACGCTTTCGCGCCTCAGCGTCAGATCCAGCCCAGTTGGCCGCCTTCGCCACAGGTGTTCTTCCCGATATCTACGCATTCCACCGCTACACCGGGAATTCCACCAACCCCTACTGGTCTCTAGACATGCAGTATCGGGAGCAGCCCCGGAGTTGAGCCCCGGGATTTCACTTCCGACTTGCACACCCGCCTGCGCGCGCTTTACGCCCAGTGATTCC
+
FFFFF,FFFFFFFFFFFFFF:F:FFFFFFFFFFFFFFFFFFFFFFFFFFFFFFFFFFFFFFF:FFFFFFFFFFFFFF:FFFFFFFFFF:FFFFFFFFFFFFFFFF,FFF:FFFFFFFFFFFFFFFFFFFFFFFFFFFFFFF:FFF:FFFFF:FFFFFF:FFFFFF:FF,FFFFFFFFFFFFFFF:FF,FFFFFF:FFFFFFFFFFFF,,FFFFFF:FFFFFFFFFFF:FFFFF:FFFFFFFFFFF:FFFF
@A00920:152:HGHKKDRXX:2:2105:20555:7623 2:N:0:AGGAGTGG+TAAGTTCC
GGACTACACGGGTTTCTAATCCCGTTTGCTCCCCTGGCTTTCGCGCCTCAGCGTCAATACCGGTCCAGGATGCCGCCTTCGCCACCGGTGTTCCTCCAGATATCTACGCATTTCACCGCTACACCTGGAATTCCACATCCCTCTCCCGGATTCAAGCCTGCCAGTAACGGACGCAGTTCCCGGGTTGAGCCCGGGGATTTCACGTTCGACTTGGTCAGGCCGCCTACACGCCCTTTACGCCCAAAGATTC
+
F:FF:FF:FFFFFFFFFFFFFFFFFFFF:FFFFFFFFFFFFFFFFF:FFFFFFFFFFFFFFF:,FFFFFF:FFFFFFFFFFFFFFFFFF,F:FFFFFF:FFFFFFFFFFFFFFF:F:FFFFF,FFFFF:FFFFF:F,FFFF:FFF,:,:FFFFFFFF,:FF:FFFF,F:,FFFFF,FFFFF,FFFFFFFFFFFFFFFFFF:FF,FFFFFFFFF,FFF:FFFFFFFFF:FFFFFF:F:F::F:FF,:FF,F
@A00920:152:HGHKKDRXX:2:2105:16025:8328 2:N:0:AGGAGTGG+TAAGTTCC
GGACTACTGGGGTATCTAATCCTGTTTGCTCCCCACGCTTTCGCACCTGAGCGTCAGTCTTCGTCCAGGGGGCCGCCTTCGCCACCGGTATTCCTCCAGATATCTACGAATTTCACCTCTACACATGGAATTCTACCCCCCTCTACGAGACTCAAGATAGCCAGTATCAGATGCAGTTCCCAGGTTGAGCCCTGGGATTTCACAACTGACTAAACAAACCGCCTGCGTGCGCTTTACGCCCAGTAATTCC
+
:FFFFFF,,F:FF:F:FFFF:FFFFFFFFFFF:FFFFFF::FFFFFFFFFFFF:F:FFF,,F:,F:FFF:FFFF:FFFFFFFFFFFFFF:FF:,FFFF,:F,F:,F::,FFFFFFFF,F:FFFF,F:FFFFF,,FFF,FF:FFFF,:,:::F:,FF:,:F:FFFFFFFFFFFFFF,,,FF,:FFFF:FF:F,F,F,F:,:::FF,FF:FFF,FFF:F::F:FFF,FFFFF,FFFFF,FFFFFFFF:F:FF
@A00920:152:HGHKKDRXX:2:2105:18701:8328 2:N:0:AGGAGTGG+TAAGTTCC
GGACTACTAGGGTTTCTAATCCTGTTCGCTCCCCACGCTTTCGTGCCTCAGCGTCAATCCAGGTCTAGCCAGCTGCCTTCGCAATTGGTGTTCTATGGCATATCTATGCATTTCACCTCTACATGCCACATTCCGCTGACCTCATCCTAATTCCAGCACCGCAGTATCAAAAGCAATTTTACGGTTGAGCCGCAAACTTTCACTCCTGACTTACGGCGCCGCCTACGCACCCTTTAAACCCAGTAATTCC
+
::FFFFFFFFFF,FF,FF:FFF::,:FFFFF::FF:,F::FFFFFFFFFFFF:,FFFF:FF,FFFF::FFFFF,FFF,FFF,FFFFFFF:FFFFFFF:F,FFFFF,FFFFFF:FFFF,FFFFF:,F:FFFFFFFFFFFFFFFFFFF,FFFF:F:FF,F:FFFFF:F:FFFFFFFFFF:FFFFFF:FFF:FF,:FFFFFFFFFFF:FF::FF,FFFF,FFFF,FF,,FFFF,FFFFFFFFF::F,FFF::F
@A00920:152:HGHKKDRXX:2:2105:13358:8437 2:N:0:AGGAGTGG+TAAGTTCC
GGACTACCGGGGTATCTAATCCTGTTTGCTCCCCACGCTTTCGCGCCTCAGCGTCAGTATCGGGCCAGTGAGCAGCCTTCGCTTCTGGTGTTCCTCCGAATATCTACGAATTTCACCTCTACACTCGGAATTCCACTCACCTCTCCCGAACTCCAGACATCCAGTATCAAAGGCAGTTCCGAGGTTGAGCCTCGGGATTTCACCCCTGACTTAAATGTCCGCCTACGCGCGCTTTACGCCCAGTAAATCC
+
FFFF:FFF:FFFF:FFFFFFFFFFFFFFFFFFFFFFFFFFFFF,FFFFFFFFFFFF,FFF,F,:,FFFFFFFF,FFFFFFF:,F:,:F:FFFFFFF:FFF::F:FFFFFF:FFFF::::FFFFFFFFFFFFFF,FF:FFFFFFFFFF,FFFFF,FFFFFFFFF,F,FFFFF,:FF,FFFF,FFFF,:F:FFFF,:F:FF:FFF,FF:F:FF:FFFFFFF,FFFFFFFF,FFFFFFFFFFFFFFFFFFFFF
@A00920:152:HGHKKDRXX:2:2105:9986:8923 2:N:0:AGGAGTGG+TAAGTTCC
GGACTACAGGGGTATCTAATCCCGTTTGCTCCCCTGGCTTTCGTTCCTCAGTGTCAGTTGCAGTCCAGAACGCCGCCTTCGCCACCGGTGTTCCTCCAGATATCTACGCATTTCACCGCTACACCTGGAATTCCGCGTTCCTCTCCTGCACTCGAGCCAACCAGTATCAGACGCAGTTCCCCGGTTGAGCCGAGGGATTTCACGTCTGACTTAGCAGGCCGCCTACGCGCCCTTTACGCCCAGTCATTCC
+
FFFFFFFFFFFFFFFFFFFFFF:FFFFFFFFFFFFFFFF:FFFFFFFFFFFFFFFFFFFFFFFFFFFFFFFFFFFFF:FFFFFFFFFFFFFFFFFFFFFF:FFFFFFFFFFFFFFFFFFFFFFFFFFFFFFFFFFFFFFFFFFFFFFFFFFFFFFFFFFFFFFFFFFFFFFFFFFFFFFFFFFFFFFFFFFFFFF:FFFFFFFFFFFFFFFFFFFFFFFFFFFFFFFFFFFF:FFFFFFFFFFF,FFFFF
@A00920:152:HGHKKDRXX:2:2105:23185:9643 2:N:0:AGGAGTGG+TAAGTTCC
GGGGGGTTATGGGTTTTAATCTCATTTTTTTACAAAAAAAAAAAATACAACCAAAAAAAAAAACCAAAAAAAATAACCAAACTATAAAATTTTTTTTTTATAAAGAAAAAAAAACAAACAAACACACCCAAAATACAAAACACCCAAGAAACCAAAAAACCCCCCAAAAAAAAAACCAAAACAAAAAACAATAAAAAAAAAAAAAAAGAATACAAAAAACCCACACCAAACCCAACAAAAAAAAAAAAAA
+
FFF,,:,,,,,,,,,:,,,,,,,,,:,,:,,:,:,FF,::,,F,:,,,,,:,,,,,:,,F,FF::F,:,:FFF,,,,,,,::,,:F,,,,,,,F:FFF,,,,,:,F,F,:F,,F,,,,,F,F:FFF,,FF:FF,,F:::,::,,::,,F,F,,,,:,,,,,,F,,,FFFFFF,FF,,::F:F::,FF:,,:,,FFF:,,F:F,:FF:,F:,F,FFF:,,,,F,,F,F:,:F,,:,,FFFF:,F,F:,:FF
@A00920:152:HGHKKDRXX:2:2105:22580:9659 2:N:0:AGGAGTGG+TAAGTTCC
GGACTACAGGGGTTTCTAATCCCGTTTGCTCCCCTAGCTTTCGCTCCTCAGCGTCAATGTCGGTCCAGGATGCCGCCTTCGCCACCGGTATTCCTCCAGATATCTACGCATTTCACCGCTACACCTGGAATTCTGCATCCCTCTCCCGAATTCAAGCCATCCAGTATCGGATGCAGTTCCCAGGTTGAGCCTGGGGATTTCACATCCGACTTAGTTGGCCGCCTACGAGCCCTTTACGCCCAGTAAATCC
+
FFFFFFFFFFFFFFFFFFFFFFFFFFFFFFFF:FFFFFFFFFFFFFFFF:FFFFFFFFFFF:FFFFFFFFFFFFFFFFFFFFFFFFFFFFFFFFFFFFFFFFFFFFFFFFFFFFFFFF:FFFFF:FFFFFFFFFFFFFFFFFFFFFFFFFFFFFFF:FFF,FFFFFFFFFF,:FFFF:FFFFFFFFFFFFFFFFFF:FFF:FFFFFFFFFFFFFFFFFFFFFFFFFFFFFFFFFFFFFFFF,:FFFFFFF
@A00920:152:HGHKKDRXX:2:2105:26350:10394 2:N:0:AGGAGTGG+TAAGTTCC
GGACTACTCGGGTATCTAATCCTGTTTGCTACCCACGCTTTCGCTCCTCAGCGTCAGTACCAGCCCAGAGTGCTGCCTTCGCCGTTGGTGTTCCTCCCGATATCTGCGCATTTCACCGCTACACCAGGAATTCCCCACTCCCCTACCGTACTCAAGTCACAGCAGTATCGGGTGGCGGCTCTGGGTTGAGCCCAGAGTTTTCACACCCGACTTACCGAACCGCCTACGAGCTCTTTACGCCCAATGACTC
+
FFFFFFFFFFFFFF:FFFFFFFFFFFFFFFFFFFFFFFFFFFFFFFFFFFFFFFFFFFFFFFFFFFFFFFFFFFFFFF,F:FFFFFFFFFFFFFFFFFFF:FFFFFFFFFFFFFFFFFFFFFFFFFFFFFFFFFFFFFFFFFFFFFFFFFFFFFFFFFFFFFFFFFFF:FFFFFFF:FFF:FFFFFFF:FFFFFFFFFFFFFFFFFFFFFFFFFFFFFFFFFFFFFFFFF:FFFFFFFFFFFFFF:F,:F
@A00920:152:HGHKKDRXX:2:2105:12409:10614 2:N:0:AGGAGTGG+TAAGTTCC
GGACTACTGGGGTTTCTAATCCCGTTTGCTCCCCTGGCTTTCGCGCCTCAGTGTCAGTTTCGGTCCAGGATGCCGCCTTCGCCACCGGTGTTCCTCCAGATATCTACGCATTTCACCGCTACACCTGGAATTCCACATCCCTCTCCCGAACTCAAGCCTTGTATTATCAGACGCAGTTCCCAAGTTAAGCCTGGGGATTTCACGTCTGACTGACAAGGCCACCTTCGCGCCCTTTACGCCCAGTAATGCC
+
FFFFF::FFFF:FFFFFFFF:FFF::FFFFFF,FFFF:FFFFFFFF:FFF:FFF,,FFFFFFFFFFFFFFFFFFFFFFFFF:FFFFFFF:::,FFFF:FFF,F,FFFFF:::F:F:FFFFFF:F:FFF:,,FF,F,:FFF,::F:FFFF:FFFFF,:FFFFF,,F,F,FF,F,FFFFF:FFFFFF,FF::FFF:FFF,F,:FFFFFFF,FFFFFFFF:FFF:::,,FF:FF:F,::FFF:FFFFF,F,::
@A00920:152:HGHKKDRXX:2:2105:8983:10629 2:N:0:AGGAGTGG+TAAGTTCC
GGACTACACGGGTATCTAATCCCGTTCGCTCCCCACGCCTTCGCGCCTCAGCGTCAGTACAGGTCCAGTCGGCCGCCTTCGCCACTGGTGTTCCTCCCGATATCTACGCATTTCACCACTACACCGGGAATTCCACCGACCTCTCCCTGACTCAAGTTCCGCCGTTTCGAATGACACTCCACCGTTGAGCGGGGGGCTTTCACACCCGACGTACGAAACCGCCTGCGCGCGCTTTACGCCCAGTAACTCC
+
FFFFFFFFFFFFF:FFFFFFFFFFFFFFFFFFFFF,:F:F,FFFFFFFFFFFF,FFF::F:FF:FFFF:F,FFFFFF:FFFFFFFFFFFFFFFFFFFF,FFFFFFFFFFFFFFFFFF,FFFFFF:,FFFFFFFFFF,:FFFFFFFF,,F,FF,,FFF,FF,F,FF,FF,F:FFFF,F,,,,FF:F:FFFF:F:FFF,FFFFFF::F,F:FF,FF,,,FFF:FFFFFF:FFFFF:FFF,F:,FFFFFF:FF
@A00920:152:HGHKKDRXX:2:2105:27073:11647 2:N:0:AGGAGTGG+TAAGTTCC
GGACTACAAGGGTTTCTAATCCTGTTTGCTCCCCACGCTTTCGCGCCTCAGCGTCAGTATTGGCCCAGGAAGTCGCCTTCGCCACTGGTGTTCCTTCCGATATCTACGCATTTCACCGCTACACCGGAAATTCCACTTCCCTCTACCATACTCTAGTCAGGCAGTATCGAATGCAATTCCCAGGTTGAGCCCAGGGCTTTCACATCCGACTTACCAAACCGCCTACGCGCGCTTTACGCCCAGTAATTCC
+
:FFFFFFFFFFFF:FFFFFFFFFFFFFFFFFF:FFFFFFFF,::FFFFFFFFFFFFFFFFFFFFFFFFFFFFFFFF:FFFFFFFFFFFFFFF:FFFFF:FFFF:FFFFFFFFFFFFFFFFFFFFFFFFF:FFF,F:FFFFFFFFFFFFFFFFF:FFFFFFFFFFFFFFFFFFFFFFFFFFFFFFFFFFFFFFF:F:FFF:FFFF:,FFFFF:FFFF,:FFFFF,F:,FFFFFFFFFFFFFFFF,FF:FFF
@A00920:152:HGHKKDRXX:2:2105:25129:11757 2:N:0:AGGAGTGG+TAAGTTCC
GGACTACCCGGGTATCTAATCCTGTTCGCTCCCCACACTTTCGCTCCTCAGCGTCAGGACATGCCCAGAGAACAGCCTTCGCCACCGGTGTTCCTCCTCATATCTGCGCATTTCACCGCTACACCAGGAATTCCCCGCACCCCTACCGTACTCAAGTCACAGCAGTATCGGGTGGCCTCTCTGGGTAGAGCCCAGAGTTTTCACACACGCCTACCTGAACCGCATACGAGCTCTTTACCCCAATTAAATC
+
FFFFFFF,FFFFFFFFFFFFFFFFFF,FFFFFFFFF:FFFFFF,,F,F,FFFFFFFF::FFFFFFFFF::,,F:FFFFFFFFFF,FFFFFFFFFFFF,,FFFFFF:FFFFFFFFFF,FFFFFFF,:FFFFFFFF,F,,,FFFFF,FFF,FFFF:FF,FFFFF::FF:,,::,F,:F:FF:F:FF,F,:,FFFF:F:FFFF:,F:,F,F:,,F,,,:,,FFF:F,F,::F,:,,FFF:,,FF,,,:FFF,F
@A00920:152:HGHKKDRXX:2:2105:20220:12305 2:N:0:AGGAGTGG+TAAGTTCC
GGACTACTGGGGTATCTAATCCTGTTCGCTCCCCATGCTTTCGCTCCTCAGCGTCAGTACCGGCCCAGAGCATCGCCTTCGCCACTGGTGTTCCTCCTGATATCTGCGCATTCCACCGCTACTCCAGGAATTCCATGCTCCCCTACCGGACTCAAGTCACAACAGTTTCGAGTGGCGACTCCAGGTTGAGCCTGGAGGTTTCACACCCGACTTGTCGAACCGCCTACGAGCCCTTTACGCCCAATAAATC
+
FF:FFFFFF,FFFFFF:FFFFFFF::FFF:FFFFFFF,FFFFFFFFFFFFFFFFFFFFFFFF:FFFFFFFFFFF:FF:FFF:F,:FFFFFFF:FFFF:FFFFFFFFFFFF,FFFFFFF,F:F,FF:FFFFFF:FFF:F:FF:FF:F:FF:FFFFFF:F:FF:FFFFFFFFF:FFF:F:FF::FFF,:FFFF,FF,FFFFFFFFFFFFFF,F,FFFFFF:F::FFFFFFFFFF,FFFF:::FFF,FFF,:F
@A00920:152:HGHKKDRXX:2:2105:18331:12477 2:N:0:AGGAGTGG+TAAGTTCC
GGACTACTAGGGTATCTAATCCTGTTTGCTCCCCACGCTTTCGTGCCTCAGTGTCAGTGCTGGTCCAGGTGGCCGCCTTCGCCACAGATGTTCCTCCCGATCTCTACGCATTTCACTGCTACACCGGGAATTCCACCACCCTCTACCGCACTCTAGTCCGCCAGTATCCACCGCAATTCCCAGGTTGAGCCCGGGGCTTTCACGGCAGACTTAACGAACCACCTACGCACGCTTTACGCCCAGTAATTCC
+
FFFFFFFFFFFFFFFFFFFFFFFFFFFFFFFFFFFFFFFFFFFFFFFFFFFFFFFFFFFFFFFFFFFFFFFFFFFFFFFFFFFF:FFFFFFFFFFFFFF::FFFFFFFF:FFFFFFFF:FFF,FFFFF:F:FFFFFF:FFF:FFFFFFF,FFFFFFFFFFFF:FFFFFFFFFFF,FFFF:FFFF,:FFFFFFFFFFFFFFFFFFFFFF,F,FFFFF,FFF,FFFFFFFFFFFFFFFFFF:F,F,:,F:FF
@A00920:152:HGHKKDRXX:2:2105:28763:12696 2:N:0:AGGAGTGG+TAAGTTCC
GGACTACACGGGTATCTAATCCCGTTCGCTCCCCATGCTTTCGCCTCTCAGCGTCAGGTCAGGCCCAGCGTGTCGCCTTCGCCACTGGTGTTCCTCCGGATCTCTACGCATTTCACCACTACACCCGGAATTCCACACGCCTCTACCTGCCTCTAGCCCCGCAGTTCGGTCACGTCCTCGCCCGGTTGAGCCGGGCGCTTTCACGCGCCACTTGCAGGACCGCCTACACGCGCTTTACACCCAGTAAATC
+
FFFFFFFFFFFFFFFFFFFFFFFFFF:FFFFFFFFFFFFFFFFFFFFFFFFFFFFFFFFFFFFFFFFFFFFFFFFFFFFFFFFFFFFFFFFFFFFFFFFFFFFFFFFFFFFFFFFFFFF,FFFFFFFFFFFFFFFFFFFFFFFFFFFF:FFFFFFFFFFFFFF:,FFFFFFFFFFFFFFFFFFFF:FF:FF,FFFFFFFFFFFFFFFFFFFFFFFFFFFF:FFFFFFFFF:FFFFFFFFFFFF:FFFF:,
@A00920:152:HGHKKDRXX:2:2105:28257:13072 2:N:0:AGGAGTGG+TAAGTTCC
GGACTACAGGGGTTTCTAATCCTGTTTGCTCCCCACGCTTTCGTGCATGAGCGTCAGTGCAGGCCCAGGGGATTGCCTTCGCCATCGGTGTTCCTCCGCATATCTACGCATTTCACTGCTACACGCGGAATTCCACCCCCCTCTGCCGTACTCTAGCCGTGCAGTCACAAGCGCAATTCCCAGGTTAAGCCCGGGGCTTTCACGCCTGACTTTCAAGACCGCCTGCGCGCCCTTTACGCCCAGTCAATCC
+
FFFFFFFFFFFFFFFFFFFFFFFFFFFFFFFFFFFFFFFFFFFFFFFFFFFFFFFFFFFFFFFFFFFFFFFFFFFFFFFFFFFFFFFFFFFFFFFFFFFFFFFFFFFF:FFFFFFFFFFFFF:FFFF:F:FFFFFFFFFFFFFFFFFFFFFFFFFFFFF:FFFFFF:F:FFFFFFFFFFF:FFFFFFFFF,FFFFFFF:FFFFFFFFFF:FFFFFFFFFFFFFFFFFFFF:FF:F,FFFFFFFF,F,FFF
@A00920:152:HGHKKDRXX:2:2105:22580:13166 2:N:0:AGGAGTGG+TAAGTTCC
GGACTACAGGGGTTTCTAATCCCGTTTGCTCCCCTGGCTTTCGCGCCTCAGCGTCAGTTTCGGTCCAGAATGCCGCCTTCGCCACCGGTGTTCCTCCAGATATCTACGCATTTCACCGCTACACCTGGAATTCCACATTCCTCTCCCGAACTCAAGTCACCCAGTATCGGACGCAGTTCCCAAGTTAAGCTTGGGGATTTCACGTCCGACTTAGGCGACCGCCTACGCGCCCTTTACGCCCAGTAATTCC
+
FFFFFFFFFFFFFF:F:FFFFFFFF:FFFFFFF,FFFFF:FFFFFFFFFF,F:FF:FFFFFFFFFFFFFFFFFFFFFFFFFFFFFFFFFFFFFFFFFFFFFFFFFFFFFFFF:FFFFFFFFFFFF:FFFFFF,FFFFFFFFFFFFFFFFFFFFFFFF,F,FF:FFF,,FFFFFFFFFFFFFFFFFFF::FFFFFFFFFFFF:FFFFFFFFFFFFFFFFFFFFFFF:FFFFFFFFFFFFFF:FFF:FFF,F
@A00920:152:HGHKKDRXX:2:2105:11379:13401 2:N:0:AGGAGTGG+TAAGTTCC
GGACTACCCGGGTATCTAATCCTGTTTGATCCCCACGCTTTCGTGCCTCAGCGTCAATGACCGCGTAGTGAGCTGCCTTCGCAATCGGTGTTCTATGTCATATCTAAGCATTTCACCGCTACATGACATATTCCGCTCACCTCCACGGTATTCAAGACAGATAGTATCAACGGCAGTTTCCGAGTTGAGCCCGGAGATTTCACCACTGACTTACCTACCCTCCTACGCACCCTTTAAACCCAGTGAATCC
+
FFFFFFFFFFFFFFFFFFFFFFFFFFFFFFFFFFFFFFFFFFFFFFFFFFFFFFFFFFFFFFF:FFFFFFFFFFFFFFFFFFFFFFFFFFFFFFFF:FFFF:FFFFFFFFFFFF,FFFFFFFFF:FFFFF:FFFFFFFFFFFFFFFFFFFF:FFFF:FFFFFF:FFFFFFF:FFFFFF,F:FFFF:F:FFFFFFFFFFF:,F,FFFF,FFFFFFF:FFFFFFF,F:FFFFF::FFFFFFF,F,,:FFFFF
@A00920:152:HGHKKDRXX:2:2105:22110:13448 2:N:0:AGGAGTGG+TAAGTTCC
GGACTACCAGGGTTTCTAATCCCGTTCGCTCCCCTAGCTTTCGCGGCTCAGCGTCAGGTGCAGCCCAGGGCGCCGCCTTCGCCTCTGGTGTTCCTCCGGATCTCTACGCATTTCACCACTCCACCCGGAATTCCACGCCCCTCTGCTGCCCTCTAGCTGTCCAGTTTCGAACGGCCTCTCCCGGTTGAGCCGGGAGCTTTCACGTCCGACTTGAACAGCCGCCTGCCCGCGCTTTACGCCCAGTAATTCC
+
FFFFFFFFFFFFFFFFFFFFFFFFFFFFFFFFFFFFFFFFFFFFFFFFFFFFFFFFFFFFFFFFFF,FFFFFFFF:FFFFFFFFFFFFFFFFFFFFFFFFFFFFFFFFF:FFFFFFFFFFFFFF:FFFFF:FFFFFFFFFFFFFFFFFFFFFFFFFFFFF:F:FFFFFFFFFFFFFFFFFFFFF,FFFFFFFFFFFF:FFF,FFFFFFFFFFFF:FFFFFFFFFFFFFFFFFFFFFFFFFF:FFF,FFFF
@A00920:152:HGHKKDRXX:2:2105:21341:13996 2:N:0:AGGAGTGG+TAAGTTCC
GGACTACAGGGGTTTCTAATCCTGTTCGATACCCGCGCTTTCGAGCTTCAGCGTCAGTTACGCTCCCGCCAGCTGCCTTCGCAATCGGGGTTCTTCGTCATATCTAAGCATTTCACCGCTACACGACGAGTTCCGCCGCCGATGAGCGACCTCAAGTGGGGCAGGTCGCGCTGCAGTGCAGACGTTGCGCATCTACATTTCACAACACGCTTAATCTCCGGCCTCCGCTCCCTTTAAACCCAATAAATCC
+
FF,FFFFFFFFF,:FFF:F:FF:F::F:FF,F:FFF::FFFFFFFF,FF:FFF:,F:F:FFFF,FFFFFFFFF:FFFF:FFF,F,FFFFFF,,:F,FFF:FF:FF,F:FFF,:F,FFFFFF,:F,:FFFF:FFFF:,F,F,,FF,FF:,,FFFFF,:FF,,FFFFFFFF,FF:FF:F:,F,FFFFFF,:FFFF:FF,:FFFFF::,FFFF,FF,FF,FF,:F:FF:FFFF,FFF,F,F:FFFFFFF,FFF
@A00920:152:HGHKKDRXX:2:2105:19895:14027 2:N:0:AGGAGTGG+TAAGTTCC
GGACTACAGGGGTTTCTAATCCTGTTTGCTCCCCACGCTTTCGTGCCTCAGCGTCAATACTTGTCCAGTTAGCTGCCTTCGCCATTGGTATTCCTCCGAATATCTGCGAATTTCACCTCTACACTCGGAATTCTGCTAACCTCTCCAAGATTCTAGCTATGGAGTTTCAAAAGCAATTCCCGGGTTGAGCCTCGGGATTTCACCCCTGACTTAAATGTCCGCCTACGCTCCCTTTACGCCCAGTAATTCC
+
FFFFFFFFFFFFFFFFFFFFFFFFFFFFFFFFFFFFFFFFFFFFFFFFFFFFFFFFFFFFFFFFFFFFFFFFFFFFFFFFFFFFFFFFFF:FFFFFFFFFFFFFFFFFFFFFFFFFFFFFFFFFFFFFFFFFFFFFFFF:FFFFFFFFFFFFFFFFFF:FFFFFFFFFFF:FFFFFFFF,:FFFFFFFFFF:FFFFFFFFFFFFFFFFFFFFFF:FFF:F:FFFFFFFFFFFFFFFFFFFFFFFFFFFFF
@A00920:152:HGHKKDRXX:2:2105:16016:14356 2:N:0:AGGAGTGG+TAAGTTCC
GGACTACCCGGGTTTCTAATCCTGTTTGCTCCCCACGCTTTCGTGCATGAGCGTCAGTATCGGCCCAGGGGGCTGCCTTCGCCATCGGTGTTCCTCCACATCTCTACGCATTTCACTGCTACACGTGGAATTCCACCCCCCTCTGCCGTACTCTAGCCGTGCAGTCACAAGCGCAGTTCCCAGGTTAAGCCCGGGGATTTCACACCTGTCTTACATCACCGCCTGCGCACGCTTTACGCCCAGTAATTCC
+
FFFFFFFFFFFFFFFFFFFFFFFFFFFFFFFFFFFFFFFFFFFFFFFFFFFFFFFFFFFFFFFFFFFFFFFFFFFFFFFFFFFFFFFFFFFFFFFFFFFF:FFFFFFFFFFFFFFFFFFFFFFFFFFFFFFFFF:FFFFFFFFFFFFFFFFFFFFFFFFFFFFFFFFFF::FFFFFFFFFFFFFFFF:FFFFFFFFFFFFFFFFFFFFFFFF:FFFFFFFFFFFFFFFF:FF,FFFFFF:FFFF,,,F,F
@A00920:152:HGHKKDRXX:2:2105:13205:15374 2:N:0:AGGAGTGG+TAAGTTCC
GGACTACTCGGGTTTCTAATCCTGTTTGCTCCCCACGCTTTCGCTCCTCAGCGTCAGTACTGGCCCAGGATCCCGCCTTCGCCACCGGTGTTCCTCCTGATATCTGCGCATTACACCGCTACACCAGGAATTCCAGAAACCACTACCAGACTCTAGCCGCCCAGTATCGAATGCAGGCTCGAGGTTGAGCCCCGAGTTTTCACATTCGACTTGAGCAGCCGCCTACGAGCTCTTTACGCCCAATGAATCC
+
FFFFFFFFFFFFFFFFFFFF:FFF:FFFFF:FF:FFFF:,FFFFFF,FFFFFFFFFFFFFFFFFFFFFF:FFFFFFFFFFFFF:FFFFF:,FFFFFFFFFFFFF:FFFFFFF,FFFF,FFFFFFF::FFFFF:FF:F,,:F,FF::FFFFFFF,,:FFF:FFFFF:FFFFFFFFFFF:,FFFFFFFFFFFFFFF,FFFFFF:::::FFFFFF,F:,FFFFFFF,FF:F:F,:,F,FFFFFFFFFFFFFF,
@A00920:152:HGHKKDRXX:2:2105:29161:15702 2:N:0:AGGAGTGG+TAAGTTCC
GGACTACTAGGGTATCTAATCCCGTTTGCTCCCCCAGCTTTCGCGCCTCAGCGTCAAGAACAGGCCAGGCAGCCGCCTTCGCCACTGGTATTCCTCCCGATATCTACGCATTTCACCACTACACCGGGAATTCTGCTGCCCTCTCCTGCCTTCAAGTTAAACAGTATAGAAGGACCCTCCCCAGTTAAGCCGGGGGCGTTCACATTCGACTTAGCTAACCGCCTGCGCGCTCTTTACGCCCAGTAAATCC
+
FFFFFFF,FFFFFFFFFFFFFFFFFFFFFFFFFFF:FFFFFFFF:FFFFFFFFFFF:,FFFFFFFF:F:FFFF:F:FFFFFFFF:,FFF:FFF:FFF:FFFFFFF:FFFFFFFF:FFFFFFFFFFFFFFFFFFFFFFFFFF,FFFFFFFF:FFFFFFFF::F,F::,,FFF,F,FFFFFFFF:F,FFF::F::,:F:,FF:FFFF::F::,,:,FFFFFF:,FFF:FFFFFFFFF:F,FFF:F:FFF,,F
@A00920:152:HGHKKDRXX:2:2105:15881:16313 2:N:0:AGGAGTGG+TAAGTTCC
GGACTACTCGGGTATCTAATCCTGTTCGCTCCCCACGCTTTCGCACCTCAGCGTCAGATCAGGCCCAGCCAGCCGCCTTCGCCTCCGGTGTTCTTCCGGATCTCTACGCATTCCACCGCTACACCCGGAATTCCGCTGGCCTCTGCCTGTCTCCAGCTCCTCAGTATCCCCGGCATGCTCAGGGTTGAGCCCCGGCCTTTCACCAAGAGACTTAAAGAGCCGCCGACGCGCGCTTTACGCCCAATAATTC
+
FFFFFFFFFFFFFFFFFFFFFFFFFFFFFFFFFFFFFFFFFFFFFFFFF:FFFFFFFFFFFFFFFFFFFFFFFFFFFFFFFFFFFFFFFFFFFF:FFFFFFFFFFFFFFFFFFFFFFFFFFFFFFFFFFFFFFFFF:FFFFFFFFFFFFFFFFFFFFFFFFFFFFFFFFFFFFFFFFFFFFFFFF:FFFFFFFFFFFFFFFFFFFFFF:FF,::FFFFFFFFFF,,FFFFFFFFFFFFFFFF:,FFFFFF
@A00920:152:HGHKKDRXX:2:2105:5819:16360 2:N:0:AGGAGTGG+TAAGTTCC
GGACTACAGGGGTTTCTAATCCTGTTTGCTCCCCACGCTTTCGCACCTCAGCGTCAATATGTGTCCAGTAAGTCGCCTTCGCCACTGGTGTTCTTCCGAATATCTACGAATTTCACCTCTACACTCGGAATTCCACTTACCTCTCCACAATTCTAGCGATGCAGTCTCAAAGGCAATTCCGGGGTTGAGCCCCGGGCTTTCACCTCTGACTTGCAAAGCCGCCTACGTGCGCTTTACGCCCAGTAATTCC
+
FFFFFFF:FFFFFFFFFFFFFFFFFFFFFFFFFFFFFFFFFFFF:FFFFFFFFFFFFFFFFFFFFFFFFFFFFFFFFFFFFFFFFFFFFFFFFFFFFFFFFFFFFFFFFFFFFFFFFFFFFFFF:FFFFFFFFFFFFFFFFF:FFFFFFF,F:FFFFF:F:F,FFFFFFFFFFFFFFFFFFFFFFFFFF:FFFFFF::FF:FF:FFFFFFFFFF:FFFFFFFFFFF:FFFFFFFFFFFFFFFFFFFFFFF
@A00920:152:HGHKKDRXX:2:2105:26847:17112 2:N:0:AGGAGTGG+TAAGTTCC
GGACTACAGGGGTTTCTAATCCTGTTCGATACCCGCACTTTCGTGCCTGAGCGTCAGTTGCAGACCAGACAGCCGCCTTCGCCACTGGTGTTCTTCCATATATCTACGCATTCCACCGCTACACATGGAGTTCCACTGTCCTCTTCTGCACTCAAGTCGCCCGGTTTCCGATGCACTTCTTCGGTTAAGCCGAAGGCTTTCACATCAGACCTAAGCAACCGCCTGCGCTCGCTTTACGCCCAATAAATCC
+
FFFFFFFFFFFFFFFFFFFFFFFFFFFFFFFFFFFFFFF:FFF:F:FFFFFFFFFFFFFFFFFFFFFFFFFFF:F:F::FFFFF:FFFFFFF:FFFFFFFFFFFF:FFFFFFFF:FFFFFFF::FFFF:FFFFFFFFFFFFFF:FFFFF:FFFFFFFFFFFFFFFFFFF:FFFFFFFFFFFF:FFFFFFFFFFFFFFF:FFFFFFFFF:FFF:FF:FFFFFFFFFFFFFFFFFFFFFFFFFFF:F:F,FF
@A00920:152:HGHKKDRXX:2:2105:31367:17519 2:N:0:AGGAGTGG+TAAGTTCC
GGACTACTCGGGTATCTAATCCTGTTTGCTCCCCACGCTTTCGCGCCTCAGCGTCAGTTCCGGTCCAGTGAGCCGCCTTCGCCACTGGTGTTCCTCCCAATATCTACGCATTTCACCGCTACACTGGGAATTCCACTCACCTCTCCCGGTCTCAAGCCACCCAGTCTGACAGGCAGTTCCTCGGTTAAGCCGAGGGCTTTCACCCGTCACTTGAATGGCCGCCTACGCGCCCTTTACGCCCAATAATTCC
+
FFFFFFFFFFFFFFFFFFFFFFFFFFFFFFFFFFFFFFFFFFFFFFFFFFFF:FFFFFFFFFFFFFFFFFFFFFFFFFFFFFFFFFFFFF,FFFFFFFFFFFFFFFFFFFFFFFFFFFFFFFFFFFFFFFFFFFFFFFFFFFFFFFFFFFFFFFFFFFFFFFFFFFFFFFFFFFFFFFFFFFFFF:FFFFFFFFFFFFFFFFFFFFFFFFFF::FFFF,FFFFFFFFFFFFF:FF:F:FFFFFF:,FFFF
@A00920:152:HGHKKDRXX:2:2105:18530:17801 2:N:0:AGGAGTGG+TAAGTTCC
GGACTACTCGGGTTTCTAATCCTGTTCGCTCCCCACGCTTTCGCGCCTCAGCGTCAGTTACAGACCAAAGAGCCGCCTTCGCCACTGGTGTTCCTCCACATCTCTACGCATTTCACCGCTACACGTGGAATTCCGCTCTTCTCTTCTGCACTCAAGTTCCCCAGTTTCCAATGACCCTCCCCGGTTGAGCCGGGGGCTTTCACATCAGACTTAAGGAACCGCCTGCGCGCGCTTTACGCCCAATAATTCC
+
FF,F:FFFFFFFFFFFF,FFFFFFFFFFFFFFFF:FFFFFFFFFFFFFFFFFFFF,FFFFFFFFFFFFFFFFFFFFFFFFFFFFFFFFFFFFFFFFFFFFFFFFF:FFFFFFFFFFFFFF,FFFFFFFFFFFFFFFFF:FFFFFFFFFFFFFFF:FFFFFFFFFFFFF:FFFFFFF:FFFFFFFFFFFFFFFFF,F:FFFFFFFFFFFFF:FFFFF:FFFFFFFFFF:,FF:FFFFFFFFFFF:F:FFFF
@A00920:152:HGHKKDRXX:2:2105:27760:18004 2:N:0:AGGAGTGG+TAAGTTCC
GGACTACTGGGGTTTCTAATCCCGTTTGCTCCCCTGGCTTTCGCTCCTCAGCGTCAATGTCGGTCCAGGATGCCGCCTTCGCCACCGGTGTTCCTCCAGATATCTACGCATTTCACCGCTACACCTGGAATTCCGCATCCCTCTCCCGAATCCAAGCCATCCAGTATCAGACGCAGTTCCCCAGTTAAGCTGAGGGATTTCACGTCTGACTTAGTTGGCCGCCTACGAGCCCTTTACGCCCAGTAATTCC
+
:FFFF:FFFF::FFFFFFFF:FFFFFFFFFFFFFFFFFFFFF:F,FFFFFFFFFFFF:FFFFFFFFFFFFFFFFF:FFFFFFFFFFF:FF:FFFFFFF:FFFFFFFF:F,:FF:FFFF,FFFFFFF:FFF:FF:F,FFFFFF:FFFFFFFFF:FFFFFFFFFFFFFFFFFFFFFFFFF:FFFF,FFFFF::FF:::F,F,:FFFFF,FFF:FFFFFFFFFFFFFFFFF,FFFFFFF:,:FFFFFFFF,,F
@A00920:152:HGHKKDRXX:2:2105:29848:18396 2:N:0:AGGAGTGG+TAAGTTCC
GGACTACAGGGGTTTCTAATCCTGTTTGATACCCACACTTTCGAGCATCAGCGTCAGTTACACTCCAGTGAGCTGCCTTCGCAATCGGAGTTCTTCGTGATATCTAAGCATTTCACCGCTACACCACGAATTCCGCCCACCTCTACTGCACTCAAGACTGCCAGTATCAACTGCAATTTTACGGTTGAGCCGCAAACTTTCACAACTGACTTAACAACCCATCTACGCTCCCTTTAAACCCAATAAATCC
+
FFFFFFFFFFFFFFFFFFF:FFFFFFFFFFFFFFFFFFFFFFFFFFFFFFFFFFFFFFFFFFFFFFFFFFFFFFFFFFFFFFFFFFFFFFFFFFFFFFFFFFFFFFFFFFFFFFFFFFF:FFFFFFFF:FFFFFFFFFF:FFFFFFFFFFFFFFFFFFFFFF:FFFFFF:FFFFFFFFFFFFFFFFF:FFFFFFFFFFFFFFFFFFFFFFFFFFFFFFFFFFFFFFFFFF:FF:FFFFFFFFFFF:FFFF
@A00920:152:HGHKKDRXX:2:2105:13829:19085 2:N:0:AGGAGTGG+TAAGTTCC
GGACTACTGGGGTTTCTAATCCGGTTTGCTCCCCACGCTTTCGCCCCTGAGCGTCAGGACAGGGCCAGGATGCCGCCTTCGCCTCCGGTGTTCTTCCGGATCTCTACGCATTCCACCGCTACACCCGGAATTCCGCTGGCCTCTGCCTGTCTCCAGCTCCCCAGTATCCCCGGCATGCTCGGGGTTGAGCCCCGGCCTTTCACCAAGAGACTTAACGAGCCGCCTACGTGCGCTTTACGCCCAATAATTC
+
FFFFFFF,FFFFFFFFFFFFFFFFFFFFFFFFFFFFFFFFFFFFFFFFFF:FFFF:FFFFFFFFFFFFFFFFFFFFFFFFFFFFFFFFFFFFFFFFFFFFFFFFFFFFFFFFFFFFFFFFFF:FFFFFFFFFFFFFFFFFFFFFFFFF:FFFFFFFFFFFF:F:FFFFFFFFFFFFFFF:FFFFFF:FFFFF:FFFF,FFFFF:FFFFFFFF:FFFFFFFFFFFFFFFFFFFF:FF:F:FFFF:FF:F:F
@A00920:152:HGHKKDRXX:2:2105:31693:19147 2:N:0:AGGAGTGG+TAAGTTCC
GGACTACTCGGGTATCTAATCCTGTTTGCTCCCCACGCTTTCGCACCTCAGCGTCAGTACCTGACCAGTGAGCCGCCTTCGCCACTGGTGTTCTTCCTAATATCTACGAATTCCACCTCTACACTAGGAGTTCCACTCACCTCTTCCGGACTCTAGATCGCCAGTATAGAAGGCAGTTCTGGAGTTGAGCTCCAGGATTTCACCCCCGACTTAACGATCCGCCTACGTGCGCTTTACGCCCAGTAAATCC
+
FFFFFFF:FF:FF:FFFFFFFF:FF,FFFFFFFF:,FF,FFFF,:FF:FFFFFFF:FFFFF,FFFFFF,::F:FFF,FFFFF:FF,FF,,FFFFF,:FFFFFFFFFFFF:FF,FFF,FFFFFFFF:,,F,FFFFF:FFFFFF,F,F:F:FFFF,FFFF,:FFFFFFF,FFFFF:,:FF:FFFF,F::FFF:FFFFFFFFF,FFFFFF,FFFFFFF,,:FFF:FFF,F,,FFFFFFF,F:FFF,,FFFFFF
@A00920:152:HGHKKDRXX:2:2105:26639:19789 2:N:0:AGGAGTGG+TAAGTTCC
GGACTACACGGGTTTCTAATCCCGTTTGCTCCCCCAGCTTTCGCGCCTCAGCGTCAGTTTCTCCCCAGGCAGTCGCCTTCGCCACTGGTGTTCCTGCCGATCTCTACGCATTTCACTGCTACACCGGCAATTCCACTGCCCTCTAGAGTACTCAAGCCTCCCAGTATCCGAAGCAGTTCCAGGGTTGAGCCCTGGAGTTTCACTTCAGACTTAAAAGGCCGCCTACACGCCCTTTACGCCCAATAAATCC
+
FFFFFFFFFFFFFFFFFFFFFFFFFFFFFFFFFFFFFFFFFFFFFFFFFFFFFFFFFFFFFFFFFFFFFF:FFFFFFFFFFFF:FFFFFFFFFFFFFFFFFFFFFFFFFFFFFFFFFFFFFFFFFFFFFFFFFFFFFFFFFFFFFFFFFFFFFFFFFFFFFFFFFFFFFFFFFFFFFFFFFFFFFFFFFFFFFFFFFFFFFFFFFFFFFFFFF,:FFFFFFFFF,FFFFFFFFFFFFFFFFFFFFFFFFF
@A00920:152:HGHKKDRXX:2:2105:7500:19836 2:N:0:AGGAGTGG+TAAGTTCC
GGACTACCGGGGTTTCTAATCCGGTTCGCTCCCCACGCTTTCGCGCCTCAGCGTCAGGTAAGGCCCAGAAAGCCGCCTTCGCCACTGGTGTTCCTCCCGATATCTACGCATATCACCACTACACCGGGAATTCCACTTTCCTCTGCCTCCCTCAAGTCCGCCAGTATCCGGGGACCTCTCCCAGTTGAGCCGGGAGCTTTCACCTCGAACTTAACGAACCGCCTGCGCGCCCTTTACGCCCAGTAAATCC
+
FFFFFFFFFFFFF:FFFFFFFFFFFFFFFFFFFFFFFFFFFFFFFFFFFFFFFFFFFFF::FFFFFFFF::FFFFFFFFFFFFFFFFFFFFFFFFFFFFFFFFFFFFFFFFFFFFFFFFFFFFFFFFFFFFFFFFFFFFFFFFFFFFFFFFFFFFFFFFFFFFFF:FFFFFFFFFFFFFFF,FFFFFFFFFFFFFFFFF:FFF:FFFFFFFFFFFFFFFFFFFFFFFFF:FFFFF,FFFFFFFFFF:FFF
@A00920:152:HGHKKDRXX:2:2105:26775:21214 2:N:0:AGGAGTGG+TAAGTTCC
GGACTACAAGGGTTTCTAATCCCGTTTGCTCCCCTAGCCTTCGCGCCTCAGCGTCAGGAGTCTGCCAGAAGCCCGCTTTCGCCACGGGTGTTCTCCACGATATCTACGAATTTCACCTCTACACTCGGAATTCCACTCACCTCTCCCGGATTCAAGCGATGCAGTCTTAGAGGCAGTTCCGGGGTTGAGCCCCGGGATTTCACCCCTGACTTGCTGCGCCGCCTACGTGCGCTTTACGCCCAGTAATTCC
+
FFFFFFFF:FFFFFFFFFFFFFFFFFFFFFFFFFFFFFFFFFF:FFFFFFFFFFFFFFFFFFFFFFFFFFFFFFFFFFFFFFFFFFFFFFFFFFFFFFFFFFFFFFFFFFFFFFFFFFFF:FFFFF:FFFFFFFFFFFFFF:FFFF:FFFFFFFFFFFFFFFFFFFFFFFFFFFFFFFFFFFFFFFFFFFFFFFFFFFFFFFFFFFFFFFFFFF:FFFFFFFFFFFFF:FFFFFFF:F:F:FFFFFFFFF
@A00920:152:HGHKKDRXX:2:2105:2691:21527 2:N:0:AGGAGTGG+TAAGTTCC
GGACTACAAGGGTATCTAATCCCGTTCGCTCCCCTAGCTTTCGCGCCTCAGCGTCAAGAATGGGCCAGGTAGTCGCCTTCGCCACTGGTGTTCCTCCCGATATCTACGCATTTCACCACTACACCGGGAATTCCACTACCCTCTCCCATCTTCAAGCTGAGCAGTTTCCAATGCATTTTCCCAGTTAAGCCGGGAGCTTTCACATCGGACTTGACCAGCCGCCTGCGCGCTCTTTACGCCCAGTAAATCC
+
FFFFF:FFFFFFF:FF:FFFFFFFFFFFFFFFFFFFFFF:FFFFFFFFFFFFFFFFFFFF:FFFFF,F:FFFF:FFFFFFFF:FFFFFFFFFFFFFFF,FFFFFF:FF:FFFFFF:FFF:FFFF,FFFF:FFFFFF:F,FFFFFFFFFFFF:FF:FF:F:,:FF:::F,FF:FFFFFF:F,FFFFFFFFF,,FF,FFFFFFFFF,F:FFFFFF:FFFFFFFF:FFFFF,:,FFFFFFFF:F,:F,F:FFF
@A00920:152:HGHKKDRXX:2:2105:18403:21527 2:N:0:AGGAGTGG+TAAGTTCC
GGACTACTGGGGTATCTAATCCTGTTTGCTCCCCACGCTTTCGCACCTGAGCGTCAGTCTTTGTCCAGGGGGCCGCCTTCGCCACCGGTATTCCTCCAGATCTCTACGCATTTCACCGCTACACCTGGAATTCTACCCCCCTCTACAAGACTCTAGCCTGCCAGTTTCGAATGCAGTTCCCAGGTTGAGCCCGGGGATTTCACATCCGACTTGACAGACCGCCTGCGTGCGCTTTACTCCCAGTAATTCC
+
,,FFFF:FFFFFFFFF:FFFFF:FFFFFFFFFFFFF:FFFFF:FFFFF:FF:FFFFFFFFFFFFFFFFF:FFFFFFFF:F:FFFFFFFFFFFFF,FFFFFFF:FFFFFFFFF:FFFFFFFFFFFFFFFFFFFFFFFFF:FF:FFFFFF:FFFFFF,::FF,FFF,FFF:FFF:F:FFFF:,F,FFFFFFFF,FFF,FFFFFFFFF,F:FFF,FFFFFFF,F:F:FFFFFFF:F:FFF,FF,FFFFFFFFF
@A00920:152:HGHKKDRXX:2:2105:30725:21668 2:N:0:AGGAGTGG+TAAGTTCC
GGACTACACGGGTATCTAATCCCGTTCGCTCCCCATGCTTTCGCATCTCAGCGTCAGGTCAGGCCCAGCGTGTCGCCTTCGCCGCTGGTGTTCCTCCTGATATCTGCGCATTTCACCGCTACACCAGGAATTCCACGCTCCCCTACCGTACTCAAGTCACAGCAGTATCGGGTGGCGGCTCTGGGTTGAGCCCCGAGTTTTCACACCCGACTTACTGAACCGCCTACGAGCTCTTTACGCCCAATACATC
+
FFFFFFFFFFFFFFFFFF,FFFFFFFFFFFFFFFFFFFFFFFFFFFFFFFFFFFFFFFFFF:FFFFFFFFFFFFFFFFF:FFFF:FFFFFFFFFFFFFF,FFFFFFFFFFFFFFFFFFFFFFFF:FFFFFFF:FFFFFFFFFFFFFFFFFFF:F:FFFFFFFFFFFFFFFF:FFFFFFFFFFFF:FFFFFFFF,FFF,FF:F,FFFFFFFF,F:FFF:F:FFFF:F:F:FFFFF,,FFF,FFFF,::FFF
@A00920:152:HGHKKDRXX:2:2105:29884:21809 2:N:0:AGGAGTGG+TAAGTTCC
GGACTACAGGGGTTTCTAATCCTGTTTGCTCCCCACGCTTTCGCACCTCAGCGTCAATACCAGTCCAGTGAGCCGCCTTCGCCACTGGTGTTCTTCCGAATATCTACGAATTTCACCTCTACACTGGGTATTCCACCCTCCTCTCCCGGTCTCAAGCCACCCAGTCTCGGATGCCGTTCCGGGGTTGAGCCCCGGGCTTTCACACCCGACTTAAATGGCCGCCTACGCACCCTTTACGCCCAGTAATTCC
+
FFFFFFFFFFFFFFFFFFFF:FFFFFFFFFFFFFFFFFFFFFFFFFFFFFFFFFFFFF:FFFFFFFFFFFFFFFFFFFFFFFF:FFFFFFFFFF:FFFFFFFFFFFFFFFFFFFFFFFFFFFFFFFFFFFFFF:FFF:FFFFFFFFFFFFFFFFFFFFFFFFFFFFFFFFFFFFFFFFFFFFFFFF::FFFFFFFFFFFFFFFF:FF:F:FFFFFFFFFFFFFFF::FFFF:FF:,FFFFF:FFF:FFFF
@A00920:152:HGHKKDRXX:2:2105:31873:23281 2:N:0:AGGAGTGG+TAAGTTCC
GGACTACTGGGGTATCTAATCCTGTTCGCTCCCCACGCTTTCGTGCCTCAGCGTCAATACAGGTCTATCCAGCTGCCTTCGCAATTGGTGTTCTATGGCATATCTATGCATTTCACCGCTCCATGCCACATTCCGCTGACCTCATCCTAATTCTAGCCTCGCAGTAGCAAAAGCAATTTTAAGGTTGAGCCGCAAACTTTCACTCCTGACTTACAAAGCCGCCTACGCACCCTTTAAACCCAGTAATTCC
+
FFFFFFFF:FFF:FF:F,FFFFFFFFFFFFFFFFF:FFFFFFFFFFFFFFFFFF:FFF:FFFFFFF:,FFFFFFF,FFFFF:FF,:FFF:FFFFFFFFFFF:FFFFF:FFFFFFF,:FF::FFFFF:FFF::FFFFFFFFFF,:FFFF,FF:FFF:FFFFF:F::F,FFFF::,FFFFFFF,FFFFFF,FFFFFF,FFFF,FFFFFFFFFFF:,,F:FF::,:F,,,FFFFF,FF:F,:FF:F,FFFFF:
@A00920:152:HGHKKDRXX:2:2105:26910:23547 2:N:0:AGGAGTGG+TAAGTTCC
GGACTACAGGGGTTTCTAATCCCGTTTGCTCCCCACGCTTTCGTGCCTGAGCGTCAGGACAGGCCCAGCTGACTGCCTTCGCCATTGGCGTTCCCATGGATATCTACGCATTTCACCGCTCCACCCCTAGTTCCATCAGCCCCTACCTGCCTCAAGACCGGCGGTTCACCCCGCTGTTCCACGGTTGAGCCGTGGGATTTCACAGGATGCCTGCCGGTCCGCCTGCGCACGCTTTAAGCCCAGTGATTCC
+
FFFFF:FF,FFF,:FFF,:FFFFF:F:FFFFFFFFFFFFFFFFFFFFFFFFFFFFFFFFFFFFFFFFFFFFFFFFFFFFFFFFFFFFFFFFFFFFF:FFFFFFFFFFFF,FFFFFFFFFFFF:FFF,FFFFFFFFFF,FFFFFFFFFFFFFFFF,,,FF:FFFFFFFFFFFFFFFFFFFFFFFF:FF:FFFF:FFFF,FFFFF:FFFFFFFFF:FFFFFFFFFFFFFFFFFFFFFFFFFFF,,FFFFFFF
@A00920:152:HGHKKDRXX:2:2105:6253:24126 2:N:0:AGGAGTGG+TAAGTTCC
GGACTACAAGGGTATCTAATCCTGTTCGCTCCCCATGCTTTCGCTTCTCAGCGTCAGTAGTGGCCCAGAGACCTGCCTTCGCCATCGGTGTTCCTCCTGATATCTGCGCATTTCACCGCTACACCGGGAATTCCATCTGCCTCTACCGTGCTCCAGCCCGGCAGTTCAGAAGGCAGCCTTGCGGTTGAGCCGCAAGATTTCACCCCCTGCTTACCGGGCCGCCTACGCGCCCTTTACGCCCAGTGATTCC
+
FFFFFFFFFFFFFFFFFFFFFFFFFFFFFFFFFFFFFFFFFFFFFFFFFFFFFFFFFFFFFFFFFFFFFFFFFFFFFFFFFFFFFFFFFFFFFFFFFFFFFFFFFFFFFFFFFFFFFFFFFFFFFFFFFFFFFFFFFFFFFFFFFFFFFFFFFFFFFFFFFFFFFFFFFFFFFFFFFFFFFFFFFFFFFFFFFFF,:FFFFFFFFFFFFFFFFFFF:FFFFFFFFFFFFFFFFFFFFFFFFFFFF:F:FF
@A00920:152:HGHKKDRXX:2:2105:3369:24862 2:N:0:AGGAGTGG+TAAGTTCC
GGACTACTGGGGTTTCTAATCCTGTTCGCTCCCCACGCTTTCGTCCCTCAGCGTCAATCATCCCCCAGTCGGCTGCCTTCGCTTTCGAGGTTCCTCCCGATCTCTACGCATTCCACCACTACACCGGGAATTCCGCCGACCTCTGCGTGATTCAAGAAAAGCAGTGTCCAACGCACTCGCCTAGTTGAGCCAGGCGCTTTCACGTCAGACTTGCTCTCCCGCCTACGGACCCTTTACACCCAGTCACTCC
+
FFFFFFFFFFFFF:FFFFFFFFFFFFFFFFFFFFFFFFF:FFF,FFFFFFFFFFFFF:FFFFFFFFFF,FF,FFFFFFFFFFFFF,FF,FFFF,FFFFFFFFFFFFFFF:FFFFFFF,FFFFFFFFFFFFFFFF::,:,FFFFFFFFF:F,FFFFFFFF:FFFFF,FFF,FFFF:F:F:FFF,F:FFFFFFFFFFFFFFFFFFF:FFFFFFFFFFFFFFFFFFFFFF:FFFFFFFFFFFFFFFFFF::FF
@A00920:152:HGHKKDRXX:2:2105:11089:25081 2:N:0:AGGAGTGG+TAAGTTCC
GGACTACTAGGGTATCTAATCCTGTTTGCTCCCCACGCTTTCGCACCTCAGCGTCAGTACCGGGCCAGTGAGCCGCCTTCGCCACTGGTGTTCTTGCGAATATCTACGAATTTCACCTCTACACTCGCAGTTCCACTCACCTCTCCCGGACTCGAGATCGCCAGTATCAAAGGCAGTTCCGGAGTTGAGCTCCGGGATTTCACCCCTGACTTAACAGCCAGCCTACGTGCCCTTTACGCCCAGTAATTCC
+
FFFFFFFFFFFFFFFFFFFFFFFFFFFFFFFFFFFFFFFFFFFF::FFFFFFFFFFF,FFFFFFF:FFFF:FFFFFFFFFFFFF:FFFFFFFFFFFFFFFFFFFFFFFFFFFFFFFFFFFF,FFFFFFFFFFFFFFFFFFF:FFFFFFFFFF:FFFFFFFFFFF,FFFF:FFFFFFFFFFFFFFFFFFFFFFFF:FFFFFFFFFFFFFFFF::,F:FFFF,:FFF:FFFFFFFFF:FFFFFFF,FFFFFF
@A00920:152:HGHKKDRXX:2:2105:16495:25113 2:N:0:AGGAGTGG+TAAGTTCC
GGACTACTGGGGTTTCTAATCCTGTTTGCTACCCACGCTTTCGCTCCTCAGCGTCAGTACTGGCCCAGAGAACCGCCTTCGCTACTGGTGTTCCTCCCGATATCTGCGCATTTCACCGCTACACCGGGAATTCCATTCTCCTCTACCAGACTCTAGCCACAGCAGTATCGACGGCAGTTCCGAGGTTGAGCCTCGGGATTTCACCGCCGACTTGCTGAGCCGCCTACGAGCTCTTTACGCCCAATAATTC
+
FFFFFFFFFFFFFFFFFFF:FFFFFFFFFFFFFFFFFFF:FFFFFFFFFFFFFFFFFFFFFFFF,FFFFFFFFFFFFF::F:FFFF::FFFFFFFFF:FF:FFFFFFFFFFFFF:FFF:FFFFFFFFFF,FFFFFFFFFFFFFFFFFFFFFFFF,FFFFF:FFFFFFFFF:FF:FF:FFFFF:FFFFFF:FFFFFFFF,FF:,FFFFFFFFFFFFFF:FFFFFFFFFFFF,FFF,F:FF:FF:FF,F,:F
@A00920:152:HGHKKDRXX:2:2105:10863:25379 2:N:0:AGGAGTGG+TAAGTTCC
GGACTACACGGGTATCTAATCCTGTTTGCTCCCCACACTTTCGCACCTCAGCGTCAGTATCTGGCCAGTGAGCCGCCTTCGCCACTGGTGTTCCTCCGAATATCTACGAATTTCACCTCTACACTCGGAATTCCACTCACCTCTCCAGAACTCCAGACTACCAGTATCAAGGGCAGTTCCGGGGTTGAGCCCCGGGATTTCACCCCTGACTTAATAGTCCGCCTACGTGCGCTTTAAGCCCAGTAAATCC
+
FF,FFFFFFFFFFFF,FF:FFFFFFFFFFFFFFFFFFFFFFFFFFFFFFFFFFFFFFF:FFFFFFFFFFFFFFFFFFFF:FFFFFFFFFFFFFFFFFF::F:FFFFFF:FFFF:FFFFFFFFF:FFFFFF:FF:FFFF,FFFFFFFFF::FFFFFF:FFFFF:F:FFF,FFFFFFFFFFFFFFFFFFFFFFFFFFFFFFFFFFFFF:FFFFFFFFFFFFFFFFFFF::F,FFFFFF,:FF,FFFFFFFFF
@A00920:152:HGHKKDRXX:2:2105:17707:25989 2:N:0:AGGAGTGG+TAAGTTCC
GGACTACACGGGTATCTAATCCTGTTCGCTCCCCACGCTTTCGTGCCTCAGCGTCAGTTACAGCCTAGTTAGCTGCCTACGCAATCGGTGTTCTTGAAGATATCTATGCATTTCACCGCTACATGTCGCATTCCACTAACCTCTATCTGATTCAAGTTACACAGTTTCAAAGGCCATCTCACAGTTGAGCTGTGACCTTTCACCTCTGACTTACATAACCGCCTACGCACCCTTTAAACCCAGTGAATCC
+
,F,FFFFFFFFFF:FFFFFFFFFFF:FF:FFFFFFFF:F:FFFFFFFFFF:FFFFFFFFF:FF,FFFFFF:FFFFFFF,FFFFFFFFFFFFFFFFFFFFFFFF,FFFFF,FFFFF,FFFFFFFFFFF:FFFFFFFFFF:FF,FFFF,FFFF:FFFFFFFFFFF:FFF,FFFF,F,FF,FFFFFFFFFFFFFFFF:FFFF,:FFFFFFFFFFF:FFFFFFFFFFFFFF::F,F,FFFFFF,FFFFF,FFFF
@A00920:152:HGHKKDRXX:2:2105:30373:26036 2:N:0:AGGAGTGG+TAAGTTCC
GGACTACAAGGGTTTCTAATCCCGTTCGCTACCCATGCCTTCGCGTCTGAGTGTCAATATGAGGCCAGTTGACCGCCTTCGCCACTGGTGTTCTTCCGCATCTCTACGCATTTCACCACTACACGCGGAATTCCGTCAACCTCTCCTCTATTCAAGACTGGCAGTATCACTCAACCTCTCCTAGTTTAGCCAGGAGCTTTTATAAGTACCTAACCGATCCACCTACACGCGCTTTACGCCCAGTAACTCC
+
FFFFFFFFFFFFF:FFFFFFFFFFFFFFFFFFFFFFFFFFFFFFFFFFFFFFFFFFFFFFF::FFF,FFF:FFFFFFFFFFFFFFFFFF:FFFF:FFFFFFFFFF,FFFFFFFFFFFFFFF:FFFFFFFF:FFFFFFFFFFFFFFFFFF,FFFFFFFFF:FFFFF::FFF:FFFFFFFFF:F,::,F,FFFFFFFFFFFFFFF:FFFF,:F,F:FFFFF:FFFFFFFFFF:FFFFFFFFFFFF:FF:FFF
@A00920:152:HGHKKDRXX:2:2105:27172:26600 2:N:0:AGGAGTGG+TAAGTTCC
GGACTACACGGGTTTCTAATCCTGTTTGCTCCCCACGCTGTCGCACCTGAGTGTCAGTATTGGGCCAGGCAGCCGCCTTCGCCACTGGTGTTCCTCCCGATATCTGCGCATTTCACCGCTACACCGGGAATTCCACTCGCCTCTACCGTCCTCTAGCCCGGCAGTATCCACCGCACGCCCGAGGTTGAGCCTCAGGTTTTCACGGCAGACTTACCGAACAGCCTACACGCTCTTTACGCCCAATAATTCC
+
FFFFFFFFFFFFFFFFFFFFFFFFFFFFFFFFFFFFFFFFFFFF:FFFFFFFFFFFFFFFFFFFFFFFFFFFFFFFFFFFFFFFFFFFFFFFFF:FFFFFFFFFFFF:FFFFFFFFFFFFFFFFFFFFFFFFFF:FFFFFFFFFFFFFFFFFFFFFFFFFFFFFFFFFFFFFFFFFFFFFFF:FFFF:FFFFFF:FFFFFFFFFFFFFFFFFFFFFFFFF:FFFFFFFFFFFFFFFFFFFF:FFFFFFFF
@A00920:152:HGHKKDRXX:2:2105:24397:27524 2:N:0:AGGAGTGG+TAAGTTCC
GGACTACTCGGGTATCTAATCCTGTTTGCTCCCCACGCTTTCGCGCCTCAGCGTCAGAACCGGACCAGTAAGCCGCCTTCGCCACTGGTGTTCTTGCGAATATCTACGAATTTCACCTCTACACTCGCAGTTCCACTTACCTCTTCCGGTCTCAAGCCATGCAGTATCGAAGGCAATTCTGTGGTTGAGCCACAGGCTTTCACCCCCGACTTACAAAGCCGCCTACGCGCCCTTTACGCCCAGTGATTCC
+
FFFFFF:FFFFFFFFFFFFFFFFFFFFFF:FFFFFFFFFFFFFFFFFFFFFFFFFFFFFFFFFF:F:FFFFFFFFFFF,FF::FFFF:FFFFFFFF:FFFFFFFFFFFFFFFFFFFFFFFFF:FFFFFFFFF:FFFFFF,FFF:F:FFFFFFFFFFFFFFFFFFFFFFFF:F:FFFFFFFFFF:FF:F::FFFFFFFFFFF:FF:FFFFFFFFF:FF:FFFFF,:F:FFFF:,:F::,:FFFFFF,FF:F
@A00920:152:HGHKKDRXX:2:2105:6289:27727 2:N:0:AGGAGTGG+TAAGTTCC
GGACTACAGGGGTTTCTAATCCGGTTTGCTCCCCACACTTTCGCGCCTCAGCGTCACGTGTTGTCCAGCGAGCTGCCTTCGCAATGGGTGTTCCTACCAGTATCTACGCATTTCACCGCTACACTGGTAATTCCACTCGCCTCTCCAACCGTCAAGCCTGCCAGTATCCAACGCAATGCTGGGGTTGAGCCCCAGTCTTTAACATCGGACTTAACAGGCCGCCTACGCGCCCTTTACGCCCAGTGATTCC
+
FF,FFFFFFFFFFFFFFFFFFFFFFFFFFFFFFFFFFFFFFFFFFFFFFFFFFFFFFFFFFFFFFFFFFFFFFFFFFFFFFFFFFFFFFFFFFFFFFFFFFFFFFFFFFFFFFF:FFFFFFFFFFFFF:FFFFFFFFFFFFFFFFFFFFFFFFFFFFFFFFFFFFFFFFFFFFFFFFFFFFFFFFFFFFFFFFFFFFFFFFFFFFFFFFFF:FFFFFFFFFFFFFFFFFFFFFFFFFFFFFFFFFFFFFF
@A00920:152:HGHKKDRXX:2:2105:14814:27868 2:N:0:AGGAGTGG+TAAGTTCC
GGACTACTGGGGTTTCTAATCCTGTTTGCTCCCCACGCTTTCGTGCATGAGCGTCAGTGTTATCCCAGGGGGCTGCCTTCGCCATCGGTATTCCTCCACATATCTACGCATTTCACTGCTACACGTGGAATTCTACCCCCCTCTGACACACTCTAGCCGTGCAGTCACAAATGCAGTTCCCAGGTTAAGCCCGGGGATTTCACATCTGTCTTGCACAACCGCCTGCGCACGCTTTACGCCCAGTAATTCC
+
FFFFFFFFFFFFFFFFFFFFFFFFFFFFFFFFFFFFFFFFFFFFFFFFFFFFFFFFFFFFFFFFFFFFFFFFFFFFFFFFFFFFFFFFF:FFFFFFFFFFFFFFFFFFFFFFFFFFFFFFFFFFFFFFFFFFFFF:FFFFFFFFFFFFFFFFFFFFFFFFFFFFFFFFFFFFFFFFFFF:F:FFFFFFFFFFFFFFFFFFFFFFFFFFFFFFFFFFFFFFFFFFFFFFFFFFFFFFFFFFFFFF:FFF,F
@A00920:152:HGHKKDRXX:2:2105:4607:28447 2:N:0:AGGAGTGG+TAAGTTCC
GGACTACTGGGGTATCTAATCCCGTTTGCTCCCCTGGCCTTCGTGCCTCAGTGTCAGGAACTGCCCAGAGATCCGCCTTCGCAACTGGTCTTCCTCACGATATCTACGCATTTCACTGCTACACCGTGAATTCCGATCTCCTCTACAGACCTCGAGTCACGCAGTCTCCGGTGCAATTTCGGAGTTGAGCTCCGAGATTTCACACCAGACTGGCGTCACCACCTACGCACCCTTTACGCCCAATGAATCC
+
FFFFFFF,FFFFFFFFFFFFFFFFFFFFFFFFFFF,FFFFFFF,:FFFFFFFFFFFFFFFFF,,FFFFFF,,FFFFFFFFFFFFFFFFFFFFFFFFFF,FFFFFFFFFFFFFFFFFFFFFFFF:FFFFFFFFFFFFFFFF,,FFFFF,,FFFF,FFFFF:F::F:,FF,:F:FF,FFFFFFF:FFFFFFF:FFFFFFFFFFFFFFF,FFFFF,FFF,FF:,FFFFFFF,FFFFFFFF:FFFFFF:FFFF:
@A00920:152:HGHKKDRXX:2:2105:3197:28510 2:N:0:AGGAGTGG+TAAGTTCC
GGACTACTCGGGTATCTAATCCCGTTTGCTCCCCTGGCTTTCGTTCCTCAGTGTCAGTTGCAGTCCAGAACGCCGCCTTCGCCACCGGTGTTCCTCCAGATATCTACGCATTTCACCGCTACACCTGGAATTCCGCGTTCCTCTCCTGCACTCAAGCCAACCAGTATCAGACGCAGTTCCCCAGTTAAGCTGAGGGATTTCACGTCTGACTTAGTTGGCCACCTACGAACCCTTTACGCCCAGTAATTCC
+
FFFFFFFFFFFF:FFFFFFFFFFFFFFFFFFFFFFFFFFFFFFFFFFFFFF:FFFFFFFFFFFFFFFFFFFFFFFFFFFFFFFFFFFFFFFFFFFFFFFFFFFFFFFFFFFFFFFFFFFFFFFFFFFFFFFFFFFFFFFFFFFFFFFFFFFFFFFFFFFFFFFFFF:FFF:FFFFFFFFFFFFFFF,:FFFFFFFFFFFFFFFFFFFFFFFFFFFFFFFFFFFFFFFFFFFFFFFFFFFFFFFF,,FFFF
@A00920:152:HGHKKDRXX:2:2105:14579:29277 2:N:0:AGGAGTGG+TAAGTTCC
GGACTACTGGGGTATCTAATCCTGTTTGCTCCCCACGCTTTCGCACATGAGCGTCAGTATTGGTCCAGGAAGTCGCTTTCGCCACTGATGTTCCTTCCGATATCTACGCATTTCACCGCTACACCGGAAATTCCACTTCCCTCTCCCATACTCTAGCAATGCAGTCTCGAATGCAGTTCCCAGGTTAAGCCTGGGGATTTCACACCCGACTTGCAAAGCCGCCTACGCGCGCTTTACGCCCAGTAATTCC
+
FFFFFFFFFFFFFFFFFFFFFFFF:FFFFFFFFFFFFFFFFFFFFFFFFF:FFFFFF,FFFFFFFFFF:F:FFFFFFFFFFFF:FFFFFFFFFFFFFFFFFFFFFFF:FFFFFFFFFFFFFFFFFFFFFFFFFFFFFFF:FFFF:FFFFFFFFFF:F:::FFFFFFFFF:FFF:F:FF:FFFFFFFFFFFFFFFFF:FFFFF:F:FF,:FFFF:F:FF:FFFFFFF,:F:FFFFFFFF,F:FFFFFFF:F
@A00920:152:HGHKKDRXX:2:2105:12328:29575 2:N:0:AGGAGTGG+TAAGTTCC
GGACTACTGGGGTATCTAATCCCGTTCGCTCCCCAAGCTTTCGCCTCTCAGCGTCAGCCAAGGCCCAGCGTGTCGCCTTCGCCACAGGTGTTCCTCCGGATCTCTACGCATTCCACCACTACACCCGGAATTCCACACGCCTCTACCTGCCTCTAGCCCTGCAGTTCGCCCACGGCATCGCCCGGTTGAGCCGAGCGCTTTCACGCACCACTTGCAGGCCCGCCTACCCGCGCTTTACACCCAGTAAATC
+
FFFFF:F,,FFFFFFF:FFFFFFFFFFFFFFFFFF,FFF:FFFFF:FFF,FFFFFFF,F,,,FFFF:FFF:F,FFFFFFFFFFFF,FFFFFFF,:FFFFFFFFFFFF:FFFF,FFFF,FFFFFFFFFFFFFFF:FF,FFFFFFFFF,F,,FFF:FFFF,FFF,FF,F:FFF,F,,F,,F:F,FF::,FFFFF,FF,FFF:F:FFFFFF,,FFFFF:::,FFFFFFFF,F:FFFFF:,FFFFFFF,FF,FF
@A00920:152:HGHKKDRXX:2:2105:27326:29590 2:N:0:AGGAGTGG+TAAGTTCC
GGACTACTGGGGTATCTAATCCCGTTCGCTCCCCATGCTTTCGCCTCTCAGCGTCAGGTCAGGCCCAGCGTGTCGCCTTCGCCACTGGTGTTCCTCCGGATCTCTACGCATTTCACCTCTACACTCGGAATTCCACTCGCCTCTCCAGGATTCTAGCAATCTAGTTTCAAAGGCAGTTCCGGGGTTGAGCCCCGGGCTTTCACCTCTGACTTGAATCGCCGCCTACGTGCGCTTGACGCCCAGTCAGTCC
+
FFFFFFFFFFFF:FFFFFFFFFFFFFFFFFFFFFFFFFFFFFFFFFFFFFFFFFFFFFFFFFFFFFFFFFFFFFFF:FF:FFFFFFFFFFFFF:FFFFFF:FFFFFFFFFFFFFFFFFFFFF:,FFFFFFFFFFF:FF:F:FFFFFF:FFFFF:FFFF,FFFFFFFFF,:FFFFFFFFFFFFFFFFF,FFFFFFFFFF,FF,:FFF:FF,:FF,,FFFFFFFF::FFF:FFF::FF,FF,F,FFF,:::F
@A00920:152:HGHKKDRXX:2:2105:28348:29669 2:N:0:AGGAGTGG+TAAGTTCC
GGACTACTCGGGTTTCTAATCCTGTTTGCTCCCCACGCTTTCGCGCCTCAGCGTCAGTTACAGGCCAGGAAGCCGCCTTCGCCACTGGTGTTCCTGCGAATATCTACGAATTTCACCTCTACACTCGCAATTCCACTAACCTCTTCCATACTCAAGACACCCAGTATCAAAGGCAGTTCCGGAGTTGAGCTCCGGGATTTCACCCCTGACTTAAATGTCCGCCTACGTGCGCTTTACGCCCAGTAATTCC
+
FFFFFFFFFFFFFFFFFFFFFFFFFFFFFFFFFFFFFFFFFFFFFFFFFFFFFFFFFFFFFFFFFFFFFF,FFFFFFFFFFFFFFFFFFFFFFFFFFFFFFFFFFFFFF:FFFFFFFFFFFFFFFFFFFFFFFFFFFFFF:FFFFFFFFFFFFFFFFFFFFFFFF,FF:F,:FFFF,FFFFF:FFF::FFFFFFFF:F,:FFFFFFFFFFFFF,FFFFFFFFFFFFFFFFF:F:FFFFFFFFFFF,F:F:
@A00920:152:HGHKKDRXX:2:2105:12011:29778 2:N:0:AGGAGTGG+TAAGTTCC
GGACTACCCGGGTATCTAATCCTGTTTGCTACCCACGCTTTCGTGCCTCAGCGTCAGTTACGGTCCAGAGAGCCGTCTACACCGCCGGTGTTCCTCCTGATATCTACGCATTTCACCGCTACACCAGGAATTCCACTCTCCTCTCCCGCACTCGAGCCCATCAGTATCCGCCGCACCCTCCCAGTTGAGCCGGGAGATTTCACGACAAACTTAATGCGCCGCCTACGCACCCTTTACGCCCAGTAACTCC
+
FFFFF:FFFFFF::FFFFFFFFFFFFFFFFFFFFFFFFFFFFFFFFFFFFFFF,FFFFFFFFFFFFFFFFFFFFFFFFFFFFFFFFFF:F:FFFFFFFF:FFFFFFFFFFFFFFFFFFFFFFFFFFFFFFFFFFFFFFFFFFFFFFFFF:F,FFFFFFFFFFFF:FFFFFFFFFFFFFFFFFFFF:F:FFFFFF:FFFFFFFFFFF,FFF:FFFFFFFFF:FFFFFFFFFFFFFF,FFFFFFFFFFFF:F
@A00920:152:HGHKKDRXX:2:2105:15049:29935 2:N:0:AGGAGTGG+TAAGTTCC
GGACTACAGGGGTATCTAATCCTGTTCGCTCCCCACGCTTTCGCTCCTCAGCGTCAGGTAAGGCCCAGAGACCCGCCTTCGCCACCGGTGTTCCTCCTGATATCTGCGCATTTCACCGCTACACCAGGAATTCCAGTCTCCCCTACCTACCTCAAGCCTGCCCGTATCCACTGCACACCCGGAGTTAAGCCCCGGACTTTCACAGCAGACGCGACAGGCCGCCTCCGAGCTCTTTACGCCCAAGAATTCC
+
FF:FF:FFFFFFFFFFFFFFFFFFFFFFFFFFFFFFFFFFFFFFFFFFFFFFFFFFFFFFFFFFFFFFFFFFFFFFFFF:F:F:FFFFFFFFFFFFFFFFF,,FF:FFF:F,FFF:FFFF:F,F:FFFFF,FFFFFFFFFF:FF,F,FFFFFF:FFFFFFFFFF,F,,:F:FF:FFF:FFFF,F:,F:FF:F:FFFFFFFF,::FF,FFFFFF,:,FF::FF::,:FFFFF,F:F,,F:F:,FF,,FFF,
@A00920:152:HGHKKDRXX:2:2105:29903:29951 2:N:0:AGGAGTGG+TAAGTTCC
GGACTACAGGGGTTTCTAATCCGGTTTGCTCCCCACGCTTTCGCGCATCAGTGTCAGGAACGGTCCAGAAAGCCGCCTTCGCCACTGGTGTTCCTCCCGATATCTACGCATTTCACCGCTACACCGGGAATTCCACTTTCCTCTACCGTCCTCAAGCCACGCAGTTTCGGCTGACCTCGCCCGGTTGAGCCGAGCGATTTCACAACCGACTTGCGCAGCCACCTACGCGCCCTTTACGCCCAGTGATTCC
+
FFF:FFFFFFFFFFFFF,:FFFF:FFFFFFFFFF:FFFFFFFFFFFFFF:FFFFFFFFFFFF:FFFFFFFFFFFFFFFFFFFFFFFF:FFFF:F:FFFFFFFFF:FFFFFFFFFF:FFFF:F::FFF:FFFFFFF:F,FFFFFFFFFFFFFFFFFFFFFFFFFFFF::FF:FF:F:FFFF:FFF,FFFFFFF:FFFFFFF,FFF::FFFFFFFFFFFF:F:FFF,FFFFFFFF,FFFFFFF:F:FFFF,F
@A00920:152:HGHKKDRXX:2:2105:20048:30483 2:N:0:AGGAGTGG+TAAGTTCC
GGACTACCCGGGTTTCTAATCCCGTTCGCTCCCCATGCTTTCGCATCTCAGCGTCAGGTCAGGCCCAGCGTGTCGCCTTCGCCACTGGTGTTCCTCCGGATCTCTACGCATTTCACCACTACACCCGGAATTCCACACGCCTCTACCTACCTCTAGTCGCGCAGTTCGATTGCGTCCTCGCCCGGTTGAGCCGGGCGCTTTCACGCCTCACTTGCACGACCGCCTACCCGCGCTTTACACCCAGGAACTC
+
FFFFF:FFFFFFFFFFFFFFFFFFF:FFFFFFFFFFFF,FFFFFF,FF:FFFFFFFFFFFFFFFFFFFFFFFFFFFFFFFFFF:FFFFFFFFFFF:FFFF:FFFF,FFFFFFFFFFFFFFF:FFFFFFFFFFFFFFFFFFFFFFFFFFFFFFFFFFFFFFFFFFFFFFF:FFFFFFFFFF::FFF,FF:FFFFFFFFFF,FFF:FF:FFFF,FFF:FF,,FFF::FF,FFFFFFFF,F::FFFF,:::FF
@A00920:152:HGHKKDRXX:2:2105:26160:30702 2:N:0:AGGAGTGG+TAAGTTCC
GGACTACTGGGGTTTCTAATCCTGTTTGCTCCCCACGCTTTCGTGCATGAGCGTCAGTGCAGGCCCAGGGGATTGCCTTCGCCATCGGTGTTCCTCCGCATATCTACGCATTTCACTGCTACACGCGGAATTCCATCCCCCTCTGCCGCACTCCAGCGATGCAGTCACAAATGCAGTTCCCAGGTTAAGCCCGGGGATTTCACACATGACTTACATCACCGCCTGCGCACGCTTTACGCCCAGTGAATCA
+
,:FF:FFF,FF,FFFF:FF,FF:::FFFFFFFFFFFFF:,FFF,F,FFF::F::FF,FF,F,:F:FFF:F:FF,FFF:FFFFFFF,:FFF,:FFF:FFFFFFF:FFFFFF,FFFF,F,FFFFF:FFFFFF:FF,F,,:F::F,:FF,::F,F:FF:F,F:F:,FFFFFFFFF,FFF,::FFFFFFFFF,,FF,,:,FFFF,FFFF:F,,FF,F,FFFFF,FF:F:,FFFF,FFF:FFFFF:FFFFFF:F,
@A00920:152:HGHKKDRXX:2:2105:18783:30890 2:N:0:AGGAGTGG+TAAGTTCC
GGACTACTAGGGTTTCTAATCCTGTTTGCTCCCCATGCTCTCGTGCCTCAGTGTCAAGCATGACGTAGTAGCCTGCCTTCGCAATCGGTGTTCTGGGTCATATCTATGCATTTCACCGCTACATGACCCGTTCCGGCTACCTCCATCATCTTCAAGTCCGCCAGTATCCAGCCTCCCAGAACGGTTGAGCCGCCCCCTTTCAAACCAGACTTAACAGACCACCTGCGCACCCTTTAAACCCAATAAATCC
+
FF,FFF:FF:FF,FFFFFFFFFFFFF,FFF:FFFFFFFF,F:FF,FFFFFFFF:FFFFFFFFFFFFFFFFFFFF:FFFFF:FFFFF:F:F:FF:F,FF::,FFFFFFFFFFFFFFF,FF:FFFF:FFF:,FFFFF:FFFFFFFFFFFF::FFFF:F:F:FFFFF,FFFFFFFFFFFF:FF::FF:,FFFFFFFFF:F:,:FFFFFFFF:,:F,,FFFFFFFFFFF:FFF:F:FF,FFFF,F::FFFFF:F
@A00920:152:HGHKKDRXX:2:2105:11315:31673 2:N:0:AGGAGTGG+TAAGTTCC
GGACTACCGGGGTTTCTAATCCTGTTTGCTCCCCACGCTTTCGTGCCTCAGCGTCAGTGTTAGCCCAGGGGGCTGCCTTCGCCATCGGTGTTCCTCCGCATCTCTACGCATTTCACTGCTACACGCGGAATTCCACCCCCCTCTGCCACACTCAAGCCCGCCAGTTTCCACTGCCATTCCCGGGTTAAGCCCGGGGCTTTCACAGCAGACATAACGAACCGCCTACGCACTCTTTACGCCCAGTAATTCC
+
FFFFFFFFFFFFFFFFFFFFFFFFFFFFFFFFFFFFFFFFFFFFFFFF:FFFFFFFFFFFFFFFFFFFFFFFFFFFFFFFF:FFFFFFFFFFFFFFFFFFFFFFFFFFFFFFFF:FFFFF:FFFFFFFFFFFF:FFFFFFFFFFFFFFF:FFFFFFFFFFFFFFFFFFFFFFFFFFFFFFFFFFFFFFFFFFFFFFFFFFFFFFFFFFFFFFFFFF,FFFFFF:FFFFFFFFFFFFFFFFFFF:FFFFFF
@A00920:152:HGHKKDRXX:2:2105:19831:31704 2:N:0:AGGAGTGG+TAAGTTCC
GGACTACTAGGGTATCTAATCCTGTTTGCTCCCCACGCTTTCGCGCCTCAGCGTCAGAACCGGACCAGTAAGCCGCCTTCGCCACTGGTGTTCTTGCGAATATCTACGAATGTCACCTCTACACTCGCAGTTCCACTTACCTCTTCCGGTCTCAAGCCAAACAGTATCGAAGGCAATTCTGTGGTTGAGCCACAGGCTTTCACCCCCGACTTGATTGGCCGCCTACGCGCCCTTTACGCCCAGTGATTCC
+
FFFFFFFFFFFF:F:FFFFFFFFFFFFFFFFFFFFFFFF:FFFF:FFFFFFFFFFFFFFFFFFFFFFFFFFFFFFFFFFFFFFFFFFF:FFFFFFFFFF,FFFFFFFFFFF,FFFFFFFFFFFFFFFFFFFFFFFFFFFFFFFFFFFFF:FFFFFFFF:FFF:F,FFFFFFFFFFFFFFFFFFFFFFFFFFFFFFFFFFFFFFFFFFFFF,:FFFFF,FFFFFFFFFFFFFFFFFFFFFFF,FFFF,FFF
@A00920:152:HGHKKDRXX:2:2105:32506:32268 2:N:0:AGGAGTGG+TAAGTTCC
GGACTACTCGGGTTTCTAATCCCGTTCGCTCCCCTAGCTTTCGCGCCTCAGCGTCAAGAATGGGCCAGGTAGTCGCCTTCGCCACTGGTGTTCCTCCCGATATCTACGCATTTCACCACTACACCGGGAATTCCACTACCCTCTCCCACCTTCAAGCCGATCAGTTTCCGATGCAGTTTCCCAGTTGAGCCGGGAGATTTCACATCGGACTTGACCAGCCGCCTGCGCGCTCTTTACGCCCAGTAAATCC
+
FFFFFFFFFFFFFFFFFFFFFFFFFFFFFFFFFFFFFFFFFFFFFF,F:FFFFFFFFFFFFFFFFFFFFFFFFFFFFFFFFFFFFFFFFFFF:FFFFFFFFFFFFFFFF,FFFFFF:FFFFFFFFFF:FFFFFFFFFFFFFFFFFFFFFFFFFFFFFFFFF:FFFFFFFFF:FFFFFFFFFFFFFFFFFFFFFFFF:FFFFFFFFFFFFFFFF,FFFFFFFFFFFFFFFFFFFFFFF:FF:FFFFF,FFF
@A00920:152:HGHKKDRXX:2:2105:21459:32299 2:N:0:AGGAGTGG+TAAGTTCC
GGACTACTCGGGTTTCTAATCCTGTTTGCTCCCCACGCTTTCGCACCTCAGCGTCAGTTCCAGACCAGTGAGCCGCCTTCGCCACTGGTGTTCCTCCGAATATCTACGAATTTCACCTCTACACTCGGAATTCCACTAACCTCTCCAGGATTCTAGCAATCTAGTTTCAAAGGCAGTTCCGGGGTTGAGCCCCGGGCTTTCACCTCTGACTTGAATCGCCGCCTACGTGCGCTTTACGCCCATTAATTCC
+
FF:FFFF:FFFFFFF:FFFFFFFFFF:F:FFFFFFFFFFFFFFFFFF:FF:F::F:,FFFFFFFF,,FFFF,:FFFF:FFFFFFFFF:FFF,F,FFFFFFFF,F,FF:FFFF,FFFF,F,,FFF:FF:FFF:FF:FFF,:F:F,FFF,F,F:FFFFFFF,F::,FF:FFF,FFFFFFF,::FFFFFFFFFFF::FFFFF,,F:FFFFFFFFFFF::FFFFFF,:FF:FF:FFFF,,:F:FFF,,FFFF,F
@A00920:152:HGHKKDRXX:2:2105:31241:32487 2:N:0:AGGAGTGG+TAAGTTCC
GGACTACAAGGGTATCTAATCCTGTTTGCTACCCACGCTTTCGTGTCTCAGCGTCAGTAATGGTCCAGCAAGCTGTCTACACCACAGGTGTTCCTCCTGATATCTACGCATTTCACCGCTACACCAGGAATTCCGCTTACCTCTCCCATACTCGAGCACCCCAGTTTCCGGCGCACCCTCCCAGTTGAGCCGGGAGATTTCACACCGAACTTAGGGCACCGCCTACACACTCTTTACGCCCAGTAATTCC
+
FF,FFFFFFFFFFFFFFFFFFFFFFFFFFFFFFFFFFFFFFFFFFFFFFFFFFFFFFFFFFFFFFFFFF:FFFFFFFFFFFFFFF:FFFFFFF:FFFFF:FF:FFF:FFF:FFFFFFFFF,F:F::FFF:FFFFFFFFFF:FFFFFFFF:FFFFFFF::FFFFFF:F,FFFFFFFFFFFFFFFFFFFFF,FFF:FFF,FF,F::F:FF,FFFFFFFFFF:F:FF,,F:FFFF:FF,:FFFF,,:FFF:,F
@A00920:152:HGHKKDRXX:2:2105:25753:33379 2:N:0:AGGAGTGG+TAAGTTCC
GGACTACAGGGGTTTCTAATCCTGTTTGCTCCCCACGCTTTCGCGCCTCAGCGTCAGTTCCGGTCCAGTGAGCCGCCTTCGCCACTGGTGTTCCTCCCAATATCTACGCATTTCACCGCTACACTGGGAATTCCACTCACCTCTCCCGGTCTCAAGCCATCCAGTCTGACAGGCAGTTCCTCGGTTAAGCCGAGGGATTTCACCCGTCACTTGAATCGCCGCCTACGCGCCCTTTACGCCCAATAATTCC
+
FFFFFF:FFFFFFFFFFF:FFFFFFFFFFFFF:FFFFFFFFFFFFFFFFFFFFFFFFFF:FFFFFFFFFF::FFFFFFFFFFFFFFFFFF:FFFFFFFFF:FFFFFFFFFFFFFFFFFFFFFFFFFFFFFFFFFFF:FFFFFFFFFFFFFF,FFFFFFFFFFFFFFFF:FFFFFFFFFFFFF:FFFFFFFFFFFFFFFFFFFFFFFFFFFFFFFF,FFFFFFF:FFFFFFFFFFF,,FFFFF:FFFFFFF
@A00920:152:HGHKKDRXX:2:2105:15908:33552 2:N:0:AGGAGTGG+TAAGTTCC
GGACTACTAGGGTTTCTAATCCCGTTCGCTACCCTGGCTTTCGCGGCTCAGCGTCAGGTGCAGCCCAGGGCGCCGCCTTCGCCTCTGGTGTTCCTCCGGATCTCTACGCATTTCACCACTCCACCCGGAATTCCACGCCCCTCTGCTGCCCTCTAGCTGCCCAGTTTCGAACGGCCTCTCCCGGTTGAGCCGGGAGCTTTCACGTCCGACTTGAACAGCCGCCTGCCCGCGCTTTACGCCCAGTAAATCC
+
FFFFFF:FFFFFFFFFFFFFFFF,FFF:FFFFFFFFFF:FFFFFFFFFF,FFFFFFFFFFFFFFFFF:F:FFFFFFFFFFFFFFFFFFFFFFFFFFFFFFFFFFFFFFFFFFFF,FFFFFF:FFF:FFFFFFFF:FFFFFFFFFFFFFFFFFFFFFFFFFFF::F:,,FFF:FF:FF:::F:F:,:FF,FFFFFFFF,FF::F:FFFFFFFFFFFFFFFFFFFFFFFFFFFFFFFFFFFFFFFFF:FFFF
@A00920:152:HGHKKDRXX:2:2105:30508:34006 2:N:0:AGGAGTGG+TAAGTTCC
GGACTACCGGGGTATCTAATCCTGTTTGCTCCCCACGCTTTCGCACCTCAGCGTCAATACCTGTCCAGCGAGTCGCCTTCGCCACTGGTGTTCCTCCGAATATCTACGAATTTCACCTCTACACTCGGAATTCCACTCACCTCTTCCATACTCAAGATACCCAGTATCAAAGGCAGTTCCAGAGTTGAGCTCTGGGATTTCACCCCTGACTTAAATATCCGCCTACGTGCGCTTTACGCCCAGTAATTCC
+
FFFFFFFFFFFFFFFFFFFFFF:F:FFFFFFFFFF:F:FFFFF:FFFFFFFFFFFFFFFFFFFFFFFF:FFFFFFFFFFFFFFFFFFFFFFFFFFFFFFFFFFFFFFFF:FFFFFFFFFFFFFFFFFF,,FFFFFFFF:FFFFFFFFF:FFFFFFFFFF,FFFFFFFFFFFFFFFFFFFFFFFFFFFFFFF,:F:FFFFFFFF,,F:FFFFFFFFFFFFF,FFFFFFFFFFFFFFFFFFFFFFF:FFFFF
@A00920:152:HGHKKDRXX:2:2105:28221:34460 2:N:0:AGGAGTGG+TAAGTTCC
GGACTACTGGGGTTTCTAATCCTGTTTGCTCCCCACGCTTTCGCGTCTCAGCGTCAGTCACTGTCCAGAAGGCCGCCTTCGCCACCGGTGTTCCTCTCGATATCTACGAATTTCACCTCTACACTCGCAGTTCCACCCACCTCTCCCGGACTCGAAGATTTCCAGTATCAAAGGCAGTTCTGGAGTTGAGCTCCAGGATTTCACCCCTGACTTAAAAATCCACCTACGTGCGCTTTACGCCCAGTGATTC
+
FFF:,FFFFF:FFFFFFFFFFFFFFFFFFFFFFFFFFFFFFFFFFFFFFFFFFFF:FFFFFFFFFFFFFFFFFFFFFFFFFFFFFFFFFFFFFFFFFFFFF:FFFFFFF,FF:FFFFFFFFFFFFFFF,F,FFFFFFFFFFFFFFFFFFFFFFFFFFFFFFFFFFFFFFFFFFFFFFFFF:FFFFFFFFFFFFFFF:FFFFFFFFFFFF,FFF:FF:,FFF:FFFFFFFFFFFF,FFFFFF::FFFFFFF
@A00920:152:HGHKKDRXX:2:2105:4752:34710 2:N:0:AGGAGTGG+TAAGTTCC
GGACTACTGGGGTTTCTAATCCTGTTTGCTACCCACGCTTTCGCTCCTCAGCGTCAGTTACGGCCCAGAGCGGCGCCTTCGCCACTGGTGTTCCTCCTGATATCTGCGCATTTCACCGCTACACCAGGAATTCCCCGCTCCCCTACCGTACTCAAGTCACAGCAGTATCGAGTGGCCTCTCAGGGTTGAGCCCTGAGTTTTCACACCCGACTTACTGAACCGCCTACGAGCTCTTTACGCCCAATAAATC
+
FFFF:FFFFFFFFFFFFFFFFFFFFFFFFFFFFFFFFFFFFFFFFFFFFFFFFFFFFFFFFFFFFFFFFF:FFFFFFFF:FFFFFFFFFFFF:FFFFFF:FFFFFFFFFFFFFFFFFFFFFFFFF:FFFFFFF:FFF:FFF:FFFFFFFFFFFF:FFF:FFF:FFF,F:F:FFFF:FFFF:FF:FFFF:F:::F:FFFFFFFFF:FF:F::FFFFF:FFF:FFFFFFFFF,F::,::F:,F:FFFFF,F:
@A00920:152:HGHKKDRXX:2:2105:17336:34835 2:N:0:AGGAGTGG+TAAGTTCC
GGACTACCGGGGTATCTAATCCTGTTTGATCCCCACGCTTTCGTGCCTCAGAGTCAATATTCGTGTAGTGAGCTGCCTTCGCAATCGGTGTTCTATGTCATATCTAAGCATTTCACCGCTACATGATGTATTCCGCCCACCTCAACAGAATTCAAGACTGATAGTATCAACGGCAGTTTCCGGGTTGAGCCCGGAGATTTCACCACTGACTTAACAGCCCGCCTACACACCCTTTAAACCCAGTGAATCC
+
FF,FFFFF:FFFFFFFFFF,FFFFFFFFFFFFFF:FFFFFFFFFFFFFFFFFFFFF:FFFFFFFFFFFFFFFFFFFFFFFFFFFFFFFFFFFFFFFFFFF:FFFFFFFFFFFFFFFFFFFFFFFFFFFFFFFFFFFFFFFF:FF:FFFFFFFFF:FF:FFFFF,FFF,FFFF:F:FFF:FFFFF:FFFFFFFFFFFFFFFF:FFFFFFFFFFFFFFFFFFFFFFFFFFFFFFFFFFFFFFFF:FF,FFFF
@A00920:152:HGHKKDRXX:2:2105:15420:35462 2:N:0:AGGAGTGG+TAAGTTCC
GGACTACTCGGGTTTCTAATCCCGTTTGCTCCCCTAGCTTTCGCGCCTCAGCGTCAGTGTCGGTCCAGGAAGCCGCCTTCGCCACCGGTGTTCCTCCGGATATCTACGCATTTCACCGCTACACTGGGAATTCCGCTACCCCCTCCCGGCCTCAAGCCAGACAGTTTCAAAGGCAGTTCCTCAGTTGAGCCGAGGGATTTCACCGTTGACTTGTCAAGCCGCCTACGCGCCCTTTACGCCCAATAATTCC
+
FFFFFFFF,FFFFFFFFFFFFFFFFFFFFFFFFF:FFFFFFFFFFFFFFFFFFFFFFFFFFFFFFFFFFF:FFFFFFFFFFFFFFFFFFFFFFF,FFFFFFFFFFFFFFFFFFF:FFFFFFFFFFFFF:FFFFFF:F:FFFFFFFFFFFFFFFFFFF,,FF:FFFFFFFFFFFFFFFFFFFFFFFFFFFFFFFFFFFFFF:FFF,FFFF:FFFFF:,:FFFFFF::FFFFF:FFF:FFFF::,,FFFFF:
@A00920:152:HGHKKDRXX:2:2105:20392:35775 2:N:0:AGGAGTGG+TAAGTTCC
GGACTACTGGGGTATCTAATCCCGTTCGCTACCCATGCTTTCGCGCCTCAGCGTCAGTTTCGATCCAGGGTGCCGCCTTCGCCTCTGGTATTCCTCCGCATCTCTACGCATTTCACCACTACACGCGGAATTCTACACCCCTCTATCGTACTCTAGTCGGGCAGTATCAGACAACCTCCCCAGGTTTAGCCATGGGGCTTTCATGCCTCACTTACCCAACCGCCTGCGCGCCCTTTACGCCCAGTAATTC
+
FFFFFFFFFFFFF:FFFFFFFF:FFFFFFFFF:FFFFFFFFFFFFFFFFFFFFFFF:FFFFFFF:FFFFFFFFFFFFFFFFFFFFFFFFFFFFFFFFFFFFFFFF:FFFFFFFFFFFFFFFFFFFFFFFFFFFFFFFFFFFFFF:FFFFFFFFFFFFFFFFFFFFFFFF:FFF:FFFFFFFFFFFFF,FFFFFFFFFFF:FF:FFFFFFFFFFFFFFFFFFFFF:FFF:FFFFFFFFF::::FFFFFFFF
@A00920:152:HGHKKDRXX:2:2105:1768:35869 2:N:0:AGGAGTGG+TAAGTTCC
GGACTACCCGGGTTTCTAATCCTGTTTGCTCCCCACGCTTTCGCACCTCAGCGTCAGTATCGAGCCAGTGAGCCGCCTTCGCCACTGGTGTTCCTCCGAATATCTACGAATTTCACCTCTACACTCGGAATTCCACTCACCTCTCTCGACCTCAAGACCGGGAGTTTCAAGGGCAGTTCCGGGGTTGAGCCCCGGGAGTTCACCCCTGACTTTCCAGTCCGCCTACGTGCGCTTTACGCCCAGTAATTCC
+
FF:F:,FFFFFFFFFFFFFFFFFFF:FFFFFFFFFFFFFFFFFFFFFFFFFFFFFFFFFFFFFFFF,FFFFFFFFFFFFFFFFFFFFFFFF:FFFFFFFFFFFFFFFFFF:FFFFFFFFFFF,FFFFFF:FFFF:FFFFFFFFF:F:FFFFFFFFFFFFFFFFFFF:FFFFFFFFFFFFFFFFF,:FFFFFF:FFFF:FFFF:FFFFFFFF,FFFFFFFFFFFF,:FFFFFF,:FFFFFFFFFFF:FFFF
@A00920:152:HGHKKDRXX:2:2105:32289:36119 2:N:0:AGGAGTGG+TAAGTTCC
GGACTACCAGGGTTTCTAATCCTGTTTGCTCCCCACGCTTTCGTGCCTCAGTGTCAGTGCTGGTCCAGATGGCCGCCTTCGCCACGGATGTTCCTCCCGATCTCTACGCATTTCACTGCTACACCGGGAATTCCGCCATCCTCTACCGCACTCCAGTGATCCAGTTTCCAATGCCATTCCCAGGTTGAGCCCAGGGCTTTCACATCAGACTTAAACCACCACCTACGCACGCTTTACGCCCAGTAATTCC
+
FFFFFFFFFFFFFFFFF:FFFFFFFFFFFFFFFFFFFFFFFFFFFFFFF:FFFFFFFFFFFFFFFFFFFFFFFFFFFFFFFFF:FFFFFFFFFFFFFFFF,FFFFFFFF,FFFF:FFFFFFF:FFFFFFFFFFFFFFFFF,FFFF:FFFFF::F,FFFFFF:FFFFFFF:FFFFFFFFFFF:FFFFFFFFFFFFFFFFFF:F,FFFFFF,FFFFFFFFF:F,F:FFFF,FFF,FFFFFFFF,FF,F,:,F
@A00920:152:HGHKKDRXX:2:2105:7120:36151 2:N:0:AGGAGTGG+TAAGTTCC
GGACTACCGGGGTTTCTAATCCTGTTTGCTCCCCACGCTTTCGAGCCTCAGCGTCAGTTACAGACCAGAGAGCCGCCTTCGCCACTGGTGTTCCTCCTAATATCTACGCATTTCACCGCTACACTAGGAATTCCGCTTACCTCTCCGGCACTCAAGACGGGCAGTTTCCAATGCAGTCCCGGGGTTGAGCCCCAGCCTTTCACATCAGACTTGTCCATCCGTCTACGCTCCCTTTACACCCAGTAAATCC
+
FFFFFFFFFFFFFFFFFFFFFFFFFFFFFFFFFFFFFFFFFFFFFFFFFFFFFFFFFFFFFFF:FFFFFFFFFFFFFFFFFFFFFFFFFFFFFFFFFFFFFFFFFFFFFFFF:FFFFFFF:FFF:FFFFFFFFFFFFFFFFFFFFFFFFFFFFFF:FFF:FFFFF::FFFFFFF:FF:FFFFFFFFFFFFFFFFFF:FFFFFFF,FF:FF,F::FFF,FFF:FFFF:F:FFFFFFF,FFFFFF,FF,FFF
@A00920:152:HGHKKDRXX:2:2105:29939:36276 2:N:0:AGGAGTGG+TAAGTTCC
GGACTACTCGGGTTTCTAATCCTGTTCGCTCCCCACGCTTTCGCGCATCAGCGTCAGACAAGGCCCAGAAGGCAGCCTTCGCCTTAGGTGTTCTTCCTCATATCTACGAATTCCACCTCTACACTAGGAGTTCCACTAACCTCTTCCACACTCAAGATAGCAAGTATCGATCGCAGTTCCGGGGTTGAGCCCCGGGCTTTCACACTCGACTTTCCGATCCGCCTACGTTCTCTTTACGCCCAGTAAATCC
+
FFFF:FFFFF:::F:FFFF,FF::FF,FFFF:FF,:F:FFFFF,FFF:,F:FFFF:F:::,FFFF:FFFFFFFFFFFF,F:FF:,,FFFFFFF,FFF,,FF,FFFF:,,FFF,FFFF,:F:F:FF:F,F:FF:FFF,,FFFFFFFFF,,FFFF:FFF:,,,,FFFFFFFF,,FFF,FFFF,:,FFF,FFFFFFFFF,F,FFFF,F,FFFFFF:,,,,:FFFFF:,FF,,FFFFFFFFFFFFFF:FF:FFF
@A00920:152:HGHKKDRXX:2:2106:2691:1110 2:N:0:AGGAGTGG+TAAGTTCC
GGACTACAGGGGTTTCTAATCCTGTTCGCTCCCCTAGCTTTCGCGTCTCAGCGTCAGGAACGGCCCAGCGAGCCGCCTTCGCTACTGGTGTTCCTCCCGATATCTGCGCATTTCACCGCTACACCGGGAATTCCACTCGCCTCTACCGTCCTCTAGCCCGGCAGTATCCACCGCACGCCCGAGGTTGAGCCTCAGGTTTTCACGGCAGACTTACCGAACAGCCTACACGCTCTTTACGCCCAATAATTCC
+
FFF:FF:FFFFFFFFFFFFFFFFF::FFF:FFFFFFFFFF,FFF:FFFFFFFF,FFFFFFFFFFFFFFFFFFFFFFF,FFFFF,FFFFFF,FFFFFF:FFF:FFFFFFFFFFFFFFFFF,FFFFFF,FFF:FFFFFFFFFFFFFFFFFFFFFFF:FF:FFFFFFFFFFFFFFFFF:FFF:FF:,FF:,F:FFF,FFFFFFFFFF:::,FF,,FFFF,FFFFFF:FFFFFFFFF,:F,F:FFFFFFFFFF,
@A00920:152:HGHKKDRXX:2:2106:27326:1157 2:N:0:AGGAGTGG+TAAGTTCC
GGACTACCCGGGTATCTAATCCTGTTTGCTCCCCACGCTTTCGCACCTCAGCGTCAGTATCGAGCCAGTGAGCCGCCTTCGCCACTGGTGTTCCTCCGAATATCTACGAATTTCACCTCTACACTCGGAATTCCACTCACCTCTCTCGACCTCCAGACCAGCAGTATCAAAGGCAGTTCCGGGGTTGAGCCCCGGGATTTCACCCCTGACTGACTGATCCGCCTACGTGCGCTTTACGCCCAGTAATTCC
+
FFFFFFFFFFFFFFFFFFFFFFFFFFFFFFFFFF,FFFFFFFFFFFFFFFFFFFFFFFFFFFFFFFFFFFFFFFFFFFFFFFFFFFFFFFFFFFFFFFFFFFFFFFFFFFFFFFFFFFFFFFFFFFFFF,FFFFFFFFFFFFFFFF:FFFFFFFFF,FFFFFFFFFFFF,FFFFFF,FFFFFFF:F:FFFFFFFFFF:FFFFFFFF,FFFFFFFF::FFFF:FFF:,FFFFFFFF,FFFFFFFF:,:FFF
@A00920:152:HGHKKDRXX:2:2106:20853:1219 2:N:0:AGGAGTGG+TAAGTTCC
GGACTACTGGGGTATCTAATCCTGTTTGCTACCCACGCTTTCGTGTCTCAGCGTCAGTAATGGTCCAGCAAGCTGTCTACACCACAGGTGTTCCTCCTGATATCTACGCATTTCACCGCTACACCAGGAATTCCGCTTGCCTCTCCCACACTCGAGCACTCCAGTTTCCGGCGCACCCTCCCAGTTAAGCCGGGAGATTTCACACCGAACTTAGAGCACCGCCTACACACTCTTTACGCCCAGTAATTCC
+
FFFFFFFFFFFF:FFFFFFFFFFFFFFFFFFFFFFFFFFFFFFFFFFFFFFFFFFFFF:FFFFFFFFFFFFFFFFFFFFFFFFFFFFFFFFFFFFFFF:FFFFFFFFFFFFFFFFFFFFFFF:FFFFFFFFFFFFFFFFFFFFFFFFFFFFFFFFFFFFFFFFFFFFFFF:FFFFFFFFF::FFFFFFFFFFFFFFFFFFFFFFFFFFFF:F::FFFFFFFFFFF:FFFFFFFFFFF:FFFFFFFF:FFF
@A00920:152:HGHKKDRXX:2:2106:9679:1470 2:N:0:AGGAGTGG+TAAGTTCC
GGACTACTAGGGTTTCTAATCCTGTTTGCTCCCCACGCTTTCGCGTCTCAGCGTCAATATCGGTCCAGGTAGCCGCCTTCGCCACCGGTGTTCCTCCTAATATCTACGGATTTCACTCCTACACTAGGAATTCCACTACCCTCTCTCGTATTCAAGTTTCCCAGTATCCAATGCACTTCCTGGGTTGAGCCCAGGGCTTTCACATCAGACTTAAGAAACCGCCTACACGCGCTTTACGCCCAAGAAATCC
+
FFFF:FFFF:FFFFFFFF:FFFFFFFFFFFFFFFFFFFFFFFFFFFFFFFFFFFF,FFFFFFFFFFFFFF:FFFFFFFFFFFFFFFFFFFF,FFFFFF:FF,FFFFFFFFF,FFFFFFFFFFFF:FFFFFFFFFFFFFFFF:FFFFF:FFFFFFF:FFFFFFFFFFFFFF,FFFFFFFFFFFFF:FFFFFF:FFFFFFFFFFFF:F:FFFFFFFFF,FFF:FFFFFFFFFFFFFF:FFFFF,:,FF:FFF
@A00920:152:HGHKKDRXX:2:2106:11225:1673 2:N:0:AGGAGTGG+TAAGTTCC
GGACTACTAGGGTTTCTAATCCCTTTTGCTCCCCTGGCCTTCGAGCCTCAGCGTCAGTTGTTGTCCAGTTGCTCGCGTTCGCCACTAGTGTTCCTCTCGATATCGACGCATTTCACTGCTACACCGAGAATTCCAGATACCTCTCCAACCCTCTAGCATGGCAGTATCGGATGCCATTCCGGGGTTGAGCCCCGGGATTTAACATCTGACTTACCACGCCGCCTACGCTCGCTTTACGCCCAGTGATTCC
+
FFFFFFF,FFFFFFFFF:FFF:FFFF:FFFFFF:FFFFFFFFF,:FFF,FFFFFF:F,FF,FF,FFFFF,,F,FFF,FFFFF:FF,,FFFFFFFF::FF:FFFF,,FFFFFFFFFFFFFF:FF:FF,FFF:F:F:F,,F,FFFFFFF,FFFFF,FFF:,,:FFFFF:F,F,:FF,,F,FFFF,FFFFFF:,FFFF,,FFF,F:F:FFF:FFFF,,FF:FFFFFFFFF:,:,::F:F:FFF:F:FF,:F:F
@A00920:152:HGHKKDRXX:2:2106:29225:1846 2:N:0:AGGAGTGG+TAAGTTCC
GGACTACTGGGGTTTCTAATCCTGTTTGCTCCCCACGCTTTCGCACCTCAGCGTCAGTATCAGTCCAGCGAGTCGCCTTCGCCACTGGTGTTCCTCCGAATATCTACGAATTTCACCTCTACACTCGGAATTCCACTCGCCTCTCCTGACCTCCAGGCCCGCAGTCTAGAAGGCAGTTCCAGTGTTGAGCCCTGGGATTTCACCCCCTACTTACAGACCCGCCTACGTGCGCTTTACGCCCAGTAATTCC
+
FFFFFFFFFFFFFFFFFFFFFFFFFFFFFFFFFFFFFFFFFFF,,,FF,FF,FFFFFFFFF:FFFFFFFFFFFFFFFFFFFFFFFFFFFFFFF:FFFFFFF,FFFFFF:FFFFFFFF:FFFFFFFFFFFFFFFFFFFF::FFFFFFFF:FFFFFFFFFFFF:FFFF:F:FF:FFFFFFF:,F,FFFFFFF:FF,:FFFFFFFF:FFFFFFFF,,F:FFFFFFFFF:F,FFFF,F,:FFF,FFFF,F,FFF
@A00920:152:HGHKKDRXX:2:2106:20546:2065 2:N:0:AGGAGTGG+TAAGTTCC
GGACTACTAGGGTTTCTAATCCCGTTTGCTCCCCTAGCTTTCGAGCCTCAGCGTCAGTATCAGCCCAGCAACCCGTCTTCGCCACAGGTGTTCTTCCCGATATCTACGCATTTCACCGCTACACCTGGAATTCCACATTCCTCTCCCGAACTCAAGTCACCCAGTATCGGACGCAGTTCCCAAGTTAAGCTTGGGGATTTCACGTCCGACTGAGGCGACCGCCTACGCGCCCTTTACGCCCAGTAATTCC
+
::FFFFFFFF,FFF:FFFFFFFFFFFF,F,,,,FFF:F:FFFFFF:FFFF:FFFFFFFFFFFFF,F,FF:FFFF:FFFFF,FFFFF::FFFF:FFFFFFFFFFFFFFFF,:F:FFFFFFFFFFFFFF:FFFFFFF::FFFFFFFFFFFFFFF:FFFFFFFFFFFFFF:,FFFFFF:,F,FF:F::FFF:,FFFF:FF:FFFF:FFF,F:FFFFFFF,FF,FFFFF,FFFF:FFFFFF,FFFFF:FF:F:F
@A00920:152:HGHKKDRXX:2:2106:32832:2394 2:N:0:AGGAGTGG+TAAGTTCC
GGACTACAGGGGTATCTAATCCTGTTTGCTCCCCACGCTTTCGCGCCTCAGCGTCAGTATCGGGCCAGTGAGCCGCCTTCGCTTCTGGTGTTCCTCCGAATATCTACGAATTTCACCTCTACACTCGGAATTCCACTCACCTCTCCCGAACTCCAGACATCCAGTATCAAAGGCAGTTCCGAGGTTGAGCCTCGGGATTTCACCCCTGACTTAAATGTCCGCCTACGCGCGCTTTACGCCCAGTAAATCC
+
FFFFFFFFFFFFFFFFF:FFFFFFFFFFFFFFFFFFFFFFFFFF:FFFFFFFFFFFFFFFFFFFFFFFFFFFFFFFFFFFFFFFFFFFFFFFFFFFFFFFFFFFFFFFFFFFFF:FFFFFFFFFFFFFFFFFFFFFFFFFFFFFFFFFFFFFFFFFFFFFFFFFFFFFFFFFFF:FFFFFFFFFFFFFFFFFFFFFFFFFF:FFFFFFFF:FFF:FFFF:FFFF:FFFFFFFF:FFF:FFFFFFFFFFFF
@A00920:152:HGHKKDRXX:2:2106:30951:2550 2:N:0:AGGAGTGG+TAAGTTCC
GGACTACTCGGGTTTCTAATCCTGTTTGCTCCCCACGCTTTCGCACCTCAGCGTCAGTACCGGACCAGTGAGCCGCCTTCGCCACTGGTGTTCCTCCGAATATCTACGAATTTCACCTCTACACTCGGAATTCCACTCACCTCTTCCGGACTCCAGATTGCCAGTATGAGAGGCAGTTCCGGGGTTGAGCCCCGGGATTTCACCCCTCACTTAACAATCCGCCTACGTGCGCTTTACGCCCAGTAATTCC
+
FFFFFF:FFFF:FFFFFFFFFFFFFFFFFFFFFFFFFFFFFFFFFFFFFF:FFFFFFFFFFFF:F:FFFFFFFFFFFFFFFFFFFFFFFFFFFFFFFFFFFFF:FFFFFFFFFFFFFF:FFFFFFFFFFF,FFFFFFFFFFFFFFFFFFFFFFFFFFFFFFFFFF,FFFFFFFFFFFFFFFFFFF:F:FFFF:FFFFFFFFFFFFFFFFFF:FFFFFFF:FFFF,FFFFFFFFFFF:FFFF:F:F,FFFF
@A00920:152:HGHKKDRXX:2:2106:10854:2785 2:N:0:AGGAGTGG+TAAGTTCC
GGACTACAGGGGTTTCTAATCCTGTTTGCTCCCCACGCTTTCGCGCCTCAGCGTCAGTTGGTGCCCAGTAGGCCGCCTTCGCCACTGGTGTTCTTCCATATATCTACGCATTCCACCGCTACACATGGAGTTCCACTGTCCTCTTCTGCACTCAAGTCGCCCGGTTTCCGATGCACTTCTTCGGTTAAGCCGAAGGCTTTCACATCAGACCTAAGAAACCGCCTGCGCTCGCTTTACGCCCAATAAATCC
+
FFFFFFFFFFFFFFFFFFFFFFFFFFFFF:FFFFFFFFFFFFFFFFFF:FFFFF:FFFFFFFFFFFFF,FFFFFFF:FFFFFFFFFFFFFFFFFFFFF:FFFFFFFFFFFFFFFFF:FFFFFF:FFFFFFFFFFFF,FFFFFFF:FFFFFFFFFFFFFFF,FFFFFFFFFFFFF,FFFFFFFFFFFFFF:F:FFFFFFFFFFF,FF,FFFFF,,,,FF:FFFFF:FF:FF:FFFFFF,F:FFFFF:FFFF
@A00920:152:HGHKKDRXX:2:2106:31828:3067 2:N:0:AGGAGTGG+TAAGTTCC
GGACTACTGGGGTTTCTAATCCCGTTTGCTCCCCTAGCTTTCGCGCCTCAGCGTCAGTATCGGTCCAGGAAGCCGCCTTCGCCACCGGTGTTCCTCCGGATATCTACGCATTTCACCGCTACACCCGGAATTCCGCTTCCCTCTCCCGAACTCAAGCCAAGCAGTTTCCCGCGCAGTTCCCCAGTTGAGCCGGGGGATTTCACGCGGGACTTGCAAGACCGCCTACGCGCCCTTTACGCCCAGTAATTCC
+
FFFFFFFFFFFFFFFFFFFFFFFFFFFF:FF:FFFFFFFFFFFFFFFFFFFFFFF:FFFFFFFFFFFFFFFFFFFFFFFFFFFFFFFFFFFFFFFFFFFFFFFFFFFFFFFFFFFFFFFFFFFFFFFF:FFFFFFFFFFFFF:FFFFFFFFFFFFFFFFFFFFFFFFFFFFFFFFF:FFFFFFFFFFFFFFFFFFFFF:FFFFFFFFFFFFFFFF::FFFFFFF,FFFFFFFF,FFFFFFFFF:FFFFFF
@A00920:152:HGHKKDRXX:2:2106:17517:3082 2:N:0:AGGAGTGG+TAAGTTCC
GGACTACACGGGTATCTAATCCCGTTCGCTCCCCATGCTTTCGCCTCTCAGCGTCAGGTCAGGCCCAGCGTGTCGCCTTCGCCACTGGTGTTCCTCCGGATCTCTACGCATTTCACCACTACACCCGGAATTCCACACGCCTCTACCTGCCTCTAGCCCCGCAGTTCGGTCACGTCCTCGCCCGGTTGAGCCGGGCGCTTTCACGCGCCACTTGCAGGACCGCCTACACGCGCTTTACACCCAGTAAATC
+
FFFFFFFFFFFFFFFFFFFFFFFFFFFFFFFFFFFFFFFFFFFFFFFFFFFFFFFFFFFFFFFFFFFFFFFFFFFFFFFFFFFFFFFFFFFFFFFFFFFFFFFFFFFFFFFFFFFFFFFFFFFFFFFFFFFFFFFFFFFFFFFFFFFFFFFFFFFFFFFFFFFFFFFFFFFFFFFFFFFFFFFFFFFF:FFFFFFFFFFFFFFFFFFFFFFFFFFFFFFFFFFFF:F:FFFFFFFFFFFFFFFFF:FFFF
@A00920:152:HGHKKDRXX:2:2106:28185:3834 2:N:0:AGGAGTGG+TAAGTTCC
GGACTACTAGGGTATCTAATCCTGTTTGCTCCCCACGCTTTCGCTCCTCAGCGTCAGTACCGGCCCAGAATGCCGCCTTCGCTACGGGTGTTCCTCCCGAGCTCTGCGCATTTCACCGCTACACCGGGAATTCCACATTCCTCTACCGGACTCTAGTCATAGCAGTCTCACGTGGCGCCTCCACGTTGAGCGTGGAGATTTCACACGTGACTTACCAAACCGCCTACGAGCTCTTTACGCCCAATAATTC
+
:FFF:FFFFFFFFFFFFFF:::FFFFFFFFFFFFFF:FFFFFFFFFFFFFFFF:FFF:FFFFFFFF,:F:FFFF:FFFFFFFF:FFFF:F,FFFFFFF:F,FFFFFFFFFFFFFFF:FFFFF,FFFFFFFFFFFFF:FFFFFF:F,FFFFFF::,FFFFFFFFFFFFFFFFFFF,:FFFFFFFFF,FFF:FF:FFF::FFFF,F,FF,F:F:F:,F:F,F:FF:F:F,:F,F:FFFFF:F,FFFFF,F:F
@A00920:152:HGHKKDRXX:2:2106:7717:4147 2:N:0:AGGAGTGG+TAAGTTCC
GGACTACTGGGGTTTCTAATCCTGTTTGCTCCCCACGCTTTCGCTCCTCAGCGTCAGTGCCGGCCCAGAGACCCGCCTTCGCGACTGGTGTTCCTCCCGATATCTGCGCATTCCACCGCTACACCGGGAATTCCGTTCTCCTCTACCGGCCTCAAGGCAAAGCAGTCTCGCCTGCAGTTCTGGGGGTGTGCGCGAGAATTTCACAGCCGGCTTGCTGACCGGCATTCGAGCGATTTCCGCCCAAAGATTC
+
F:FFFFFF,FFFFF:FFF:FFFF:F,FFF,FF:FFFFFFFFFFF:FF:F:FFFFFFF,FFFFFFFF,F,F,,FFFFF:,F:FF:F:FF,FFFF:FFFF::,,FF:FFFF::,FFFF,F:F,FFF,F,FF::F:F,::,,F,,:F::F,F,F:F,F,,F:,,FF,F,F:FFFF:FF:,,,FF,:F,:F:,,F,F,,,F,,,FF,F::,:,,,FFFFFF:,,,:F,,,FFF::F,:FF,F,,:F,F,F,,,F
@A00920:152:HGHKKDRXX:2:2106:18900:4163 2:N:0:AGGAGTGG+TAAGTTCC
GGACTACCAGGGTTTCTAATCCTGTTTGATCCCCACGCTTTCGTGCCTCAGAGTCAATCTTCGTGTAGCGAGCTGCCTTCGCAATTGGTGTTCTATGTCATATCTAAGCATTTCACCGCTACATGACATATTCCGCTCACCTCCACGGGATTCAAGACAGAGAGTATCAACGGCAGTTTCCGAGTTAAGCCCGGAGATTTCACCACTGACTTCCCTGCCCTCCTACGCACCCTTTAAACCCAGTGAATCC
+
FFFFFFF:FFFFF:FF:FFFFF,F,FFFFFFFFFFFFFFF,FFFF::FFFFFFFFFF,FFF::FFFFFFFFFFF:FF::FFFF,FFFFFF,FF::FF,::FFFFF,FFFFF:FFFFFF:FF:F:,F:F,FFF:FFFFFFFF:F,FFF:FFFFFFFFFF,,FFF:F,FFFFF:FF,FFFFFFFFFFFF,:FF,FFFF,FFFFFF,F:F,FF:FFF,:FFFF:FF:::FF,F:FFF,FF,FFFFFF::FF:F
@A00920:152:HGHKKDRXX:2:2106:5927:4617 2:N:0:AGGAGTGG+TAAGTTCC
GGACTACTAGGGTTTCTAATCCTGTTTGCTCCCCACGCTTTCGCGCCTCAGTGTCAGTTACAGACCAGAAAGTCGCCTTCGCCACTGGTGTTCCTCCATATCTCTACGCATTTCACCGCTACACATGGAATTCCACATTCCTCTACTGCACTCAAGTCTACCAGTATCAAATGACCCTCCACGGTTGAGCCGTGGGCTTTCACATCAGACTTAAGAAACCACCTCCGCGCGCTTTACGCCCAATAATTCC
+
F::F,F,::,,::F,F:FF,FF,,,,:,,F,:,,::FFFFF,F,:FFFFF,::F:F,F,FFF,,F,F,FF,,::F,,FF::FFF,,:,,:,,F,F,:FFFFFF,,F,:FF,:FFFFFF,,FFF:FF,,FF:FFF:,,F,F,F,F,F:FFF,FFFF,:FFF:,FFF,FF:FF,:FF,FFFFF,FF,,,FF:,,,FF,FFF,FFFFFFF:F:,:F:,F,FF,::F,,FF,:F:FFF,F::FFFFFFFFF,FF
@A00920:152:HGHKKDRXX:2:2106:27887:4820 2:N:0:AGGAGTGG+TAAGTTCC
GGACTACTAGGGTTTCTAATCCTGTTCGCTACCTACGCTTTCGTCCATCAGCGTCAGTAAATTATTAGTGATCTGCCTTCGCAATCGGTATTCTATGTAATATCTATGCATTTCACCGCTACACTACATATTCTAACCACTTCATAATTACTCAAGGTGTGCAGTATCAATGGCAGTTCTACAGTTAAGCTGCAGACTTTCACCACTGACTTACGCACCCGCCTACGGACCCTTTAAACCCAATGATTCC
+
FFFF:FFFFFFF:FFFF:FFFFFFF:FF,FF,FFF:FF:FFF:FFF:FFFFF,FFF:FFFFFFFF:FFFFFFFF,F,F,:F::FFFF:FFFFFFFFFFFFFFFFFFFFFF::FF,F::,FFFFFF,FFF,FF:FFFF::FFFFFFFFF:FFFFFFFFFFFFF,:FFFFFFFFFFFFFF,FFFFFF,,:FFFFFFFFFFFFFFFFFFFFF:FFFFF,FFFFFFFFFFFFFFFFF,FFFFF,:FF,F:F,FF
@A00920:152:HGHKKDRXX:2:2106:14913:5149 2:N:0:AGGAGTGG+TAAGTTCC
GGACTACACGGGTTTCTAATCCCGTTTGCTACCCATGCTTTCGTGCCTCAGTGTCAGGTGCGAGCCAGTTACCTGCCTACGCCATCGGTATTCCTTCTTATATCTACGGATTTCACTCCTACACAAGAAATTCTAGTAACCTCTCTCGCCCTCTAGTCTTTCAGTTTAGAAAATGTGTATACGGTTGAGCCGTACGCTTTCACGTTCTACTTAAAAGACCACCTACGCAACTCTTTACGCCCAGTAATTC
+
::FFFFFFFFFFFFFFFFFFFFFFFFFFFFFFFFFFFFF,FFFFFFFF:FFFFFFFFFFFFFFFFFFFFFFF:FFFFFF:FFFFFFFFFFFFFF:FFFFFFFFFFF:,FFFFFFFFFFFFFFFFFF,FFFFFFFFFFFF:FFFFFFFFFFFFFFFFFFFFFF,FFFFFFFFFFFFFFFFFFFFFFFFFFFFFFF::FF:FFFFFFFFFF:FFFF:FF::FF::FFFF:FFFFF:FFF,F,FFFFFF,:FF
@A00920:152:HGHKKDRXX:2:2106:23900:5682 2:N:0:AGGAGTGG+TAAGTTCC
GGACTACTAGGGTTTCTAATCCCGTTCGCTCCCCATGCTTTCGCATCTCAGCGTCAGGTCAGGCCCAGCGTGTCGCCTTCGCCACTGGTGTTCCTCCGGATCTCTACGCATTTCACCACTACACCCGGAATTCCACACGCCTCTACCTACCTCTAGTCGCGCAGTTCGATTGCGTCCTCGCCCGGTTGAGCCGGGCGCTTTCACGCCTCACTTGCACGACCGCCTACACGCGCTTTACACCCAGTAAATC
+
FFFFFFFFFFFFF:FFFFFFFFFFFFFFFFFFFFFFFFFFFFFFFFFFFFFFFFFFF:F:FFFFFFFFFFFFFFFFFFFFFFFFF:FFFFFFF:FFFFFFF:FFFFFFFFFFFFFFFFFFFFFFFFFFF:FFFFFFFFFFFFFFFFFFFFFFFFFFF:F,FFFFF:FFFFF:FF:FF,FFFFFFF,FFFFFFFF:FFFFFFFFFFFFFFFFFFFFFFF:FFFFFFFFFFFFFFFF::FFFFF:FFFFF:F
@A00920:152:HGHKKDRXX:2:2106:5918:6324 2:N:0:AGGAGTGG+TAAGTTCC
GGACTACCGGGGTATCTAATCCTGTTTGCTCCCCACGCTTTCGCGTCTCAGCGTCACTACAAGCCCAGCAAGTCGCCTTCGCCACTGGTGTTCCTGCGAATATCTACGAATTTCACCTCTACACTCGCAATTCCACTTGCCTCTGCTTGAGTCCAGGCTGGACGTTTTGGAGGCCGTTCCGAGGTTGAGCCTCGGGAGTTCACCCCCAACTTTCCAGCCCGCCTACACGCGCTTTACGCCCAGTAAATCC
+
FFFFFFFFFFFFF,FFFF,FFFFFFFFF:FFFFFFFFFFFFFFFFFFFFFFFFFFFF,FFFFFFFFFFFFFFFFFFFFFFFF:FF:FFFFFFFFFFFFFFFFFFFFFFFFFFFFF:FFFFFFFF:FFF,F,FF::FFFFF::FFFFFFF:F::,FFFFFFFF,F:,FFFF,FFFFFF:,FFFFF,,F:FFFFF:FF,,FF:FF,F,F::F,:FF:,FF:FFF:FFF:F,FFFF,::FFF:FFF:FFFFFF
@A00920:152:HGHKKDRXX:2:2106:10303:6715 2:N:0:AGGAGTGG+TAAGTTCC
GGACTACAAGGGTATCTAATCCCGTTCGCTCCCCACGCTGTCGCGTCTCAGCGTCAATCATCGTCCAGGACGCCCCTTTCGGCGCTGGTGTTCCTCCGGATCTCTGCACATTTCACCGCTACACCCGGAATTCCGCGTCCCTCTCCGACATTCCAGCCGAGCAGTCTGACCGGCACTCCCCTGGTTGAGCCAGGGGCTTTCACCCGCCACTTACCCGACCGCCTGCACGCGCTTTACGCCCAGTAACTCC
+
FFFFF:FFFFFFFFFFFFF:FFFFFFFFFFFFFFFFFFFFFFFFFFFFF:FFFFFFFFFFFFFFFFFFFFFFFFFFFFFFFFFFFFFFFFFFFFFFFFFF:FFFF:FFFFFFFFFFFFFFFFFFFFFFFFFFFFFFFFFFFFFFFFFFFFFFFFFFFFFFFFFFFFFFFFFFFFFFFFFF:FFFFFF:FFF:FFFFFFFFFFFFFFFFFFFFFFFFFFFFFFFFF:FFFFFF,:FF:FFFF:FFFFFFF:
@A00920:152:HGHKKDRXX:2:2106:30671:7232 2:N:0:AGGAGTGG+TAAGTTCC
GGACTACAAGGGTTTCTAATCCTGTTCGCTCCCCACGCTTTCGCACCTCAGCGTCAGATCAGGTCCAGCCAGCCGCCTTCGCCTCCGGTGTTCTTCCGGATCTCTACGCATTCCACCGCTACACCCGGAATTCCGCTGGCCTCTACCTGTCTCCAGCCCCCCAGTATCCCCGGCATGCTCGGGGTTGAGCCCCGGCCTTTCACCAAGAGACTTAACGGGCCGCCTACGTGCGCTTTACGCCCACTAATTC
+
FFFFFFFFFFFF:FFF,FFFFFFFFFF,F:FFFFFF,F:FFF:FFFFFF,FF:F::FFFFFFFFFFFFFFF:FF:FF:F:FFFF,F,FFFFFFFF:,FF:FFFFFFF:FFFFFFF,F:F:FFFF:F:,FF:FFFFFFF:FFF:FFFF:FFFF,FFFFFFFF:FFFFFF:FFFFFF:FFFFFFF:,:FFFFFFFFFF:,FFFFFF:F:::FFFFFF:FFFF:FFFF:FF,FFFF:FF:F,FFFF,FFF:FF
@A00920:152:HGHKKDRXX:2:2106:19985:7670 2:N:0:AGGAGTGG+TAAGTTCC
GGACTACTAGGGTTTCTAATCCTGTTCGCTCCCCACGCTTTCGCACCTCAGCGTCAGATCAGGTCCAGCCAGCCGCCTTCGCCTCCGGTGTTCTTCCGGATCTCTACGCATTCCACCGCTACACCCGGAATTCCGCTGGCCTCTACCTGTCTCCAGCCCCCCAGTATCCCCGGCTTGCTCGGGGTTGAGCCCCGGCCTTTCACCATGAGACTTAACGGGCCGCCTACGTGCGCTTTACGCCCAATAATTC
+
,FFFF:FFF,FFFFFFF:F:FFF:F:FFFF:FFFFF,FF:FFFFFFFFF:FFFFFFFFFFFFFFFFFFFFFFFF,FF:FFFFF:,FFF:FF:FFFFFFFF:FF:FFFFFF,FFF:F::FFFFFFFFFFF,F:FFFFFFF:FFFFFF:FFFFFFF,FFFFFFFF:FF,FFFFFF:F:F:FF,FFFFFFFFFFFFF:FFFF,FFFFFFFF:FFFFF,:FFFFFFF:F:::::,FFFFF:FFFFF,FFFF,:F
@A00920:152:HGHKKDRXX:2:2106:29451:7811 2:N:0:AGGAGTGG+TAAGTTCC
GGACTACCAGGGTTTCTAATCCCATTCGCTCCCCACGCTTTCGTCCTAGCAGTGTCAGGTGGCACCCAGAAGCCTGCCTTCGCTATTGGTGTTCCGAACGATATCAACGCATTTCACTACTACACCGTTCGTTCCAGCTTCCTCTTTGCCCCTCTAGTCAAGAAGTTTCAAATGACAGATTCCGAGTTGAGCTCGGAGATTTCACATCTGACTTTCTTAACCACCTATCGGCACGCTTTACGCCCAATGA
+
FFFFFFFFFFFFFFFFFFFFFFFFFFFFFFFFFFFFFFFFFFFFFFFFFFFFFF::FFFFFFFFFFFFFFFFFFFFFFFFFFFFFFFFFFFFFFFFFFFFFF,FFFFFFFFFFFFFFFFFFFFFFFF:FFFFFFFFFFFFFFFFFFFFFFFFFFFFFFFFFFFFF:FFF,FFFFFFFFFFFFFFF:FFFFF,FFFFF:FFFFF:FFFFFFF:FFFFFFF,:FFF:F:FF:FFFFFFFFFFFFFF:FFFF:
@A00920:152:HGHKKDRXX:2:2106:27398:8265 2:N:0:AGGAGTGG+TAAGTTCC
GGACTACTGGGGTATCTAATCCTGTTCGCTCCCCACGCTTTCGCTCCTCAGCGTCAGTAATGGCCCAGAGATCCGCCTTCGCCACCGGTGTTCCTCCTGATATCTGCGCATTTCACCGCTACACCAGGAATTCCGATCTCCCCTACCACACTCTAGCCTGCCCGTATCGAATGCAGACCCGGGGTTAAGCCCCGGGCTTTCACATCCGACGCGACAAGCCGCCTACGAGCTCTTTACGCCCAATAATTCC
+
FFFF:FFFFFFFF:FFFFFFFFFF:,FFFFFFFFFFFFFFFFFFFFFFFFFFFFFFFFFFFFFFFFFFFFFFFFFFFFFFFFFFFFFFFFFFFFFF:FFFFFFFFFFFFFFFFFFFFFFFFFFFFF:FFFFFFFFFFFFFFF:FFFFFFFFFFFFFFF:FF:FFFFFFF,:FFF,FFFFFFF:FFFFFFFFFFFFFFFFFFFF,FFFF:FFF:,FF:FFFFFFFFFF:FFFFF:FFFFFFF:F:FFFFFF
@A00920:152:HGHKKDRXX:2:2106:11297:9126 2:N:0:AGGAGTGG+TAAGTTCC
GGACTACCGGGGTATCTAATCCTGTTCGCTCCCCACGCTTTCGCTCCTCAGTGTCAGTACAGGCCCAGATCGCCGCCTTCGCCGCTGGTGTTCCTCCAGATATCTGTGCATTTCACCGCTACACCTGGAATTCCGCGATCCCCTACCTGACTCTAGTCACAGCAGTATCAAGTGGCGTCTCCAGGTTGAGCCTGGAGGTTTCACACCTGACTTACCGAACCACCTACGAGCTCTTTACGCCCAATAAATC
+
F:FFFFFFFFFFFFF::FFF:FFFF:FFFFFFFF:FFFFFFFFFFFFFFFFFFFFFFFFFFFFFFFFFFFFFFFFFFFFFFFFFFFFFFFFFF:FFFFFFFFFFFFF:FF:FFFFFFFFFFFFFF:FFFFFFFFFFFFFFFFFFFFFFFFFFFFFFFFFFFFFFFF:F,FFFFFFFFF:FFF:FF:FFFFFFFFFFFFFFFFFF:FFF,FFFFFFFF:F:FF:,FFFFFFFFFFFFFF:FFFF,FFFFFF
@A00920:152:HGHKKDRXX:2:2106:2591:9361 2:N:0:AGGAGTGG+TAAGTTCC
GGACTACAGGGGTATCTAATCCTGTTTGCTCCCCACGCTTTCGTGCATGAGCGTCAGTTTTGACCCAGGGGGCTGCCTTCGCCATCGGTGTTCCTCCACATCTCTACGCATTTCACTGCTACACGTGGAATTCTACCCCCCTCTGCCAAACTCTAGCCTCGCAGTCTCCATCGCCATTCCCAGGTTAAGCCCGGGGATTTCACGACCGACTTACGACACCGCCTGCGCACGCTTTACGCCCAGTAATTCC
+
FFFFFFFFFFFFFFFFF:FFFFFFFFFFFFFFF:FFFFFF,FFFFFFFFFFFF:FFFFFFFFFFFFFFFFFFFFFFFFFFFFFFFFFFFF:FFFFFFFF,FFFF::FFFFF:FF:FFFF:FFFFFFFF:,F:FFFFFFFFF:FFFFFFFFF:FFFFFFFFFFFFFFFFF,FFFF:F:FFFFFFF:FF,FFFFFFFF::,F,,FFF:,:FF,FFFF,,:FF:FFFF:FF:FFFF,:,FFFFFFF:F::F::
@A00920:152:HGHKKDRXX:2:2106:12355:9424 2:N:0:AGGAGTGG+TAAGTTCC
GGACTACTAGGGTTTCTAATCCTGTTTGCTCCCCACGCTTTCGTGCCTCAGTGACAGTGCTGGTCCAGGTGGCCGCCTTCGCCACAGATGTTCCTCCCGATCTCTACGCATTTCACTGCTACACCGGGAATTCCACCACCCTCTACCGCACTCTAGTCCGCCAGTATCCACCGCCATTCCCAGGTTGAGCCCGGGGCTTTCACGGCTGACTTAACGAGGCACCTACGCACGCTGTACGCCCAGTGCATCC
+
FFFFFF:FFFFFFFFFFFF:FFFFFFFFF:FFFFFFFF:FFFFFFFFFFFFFF,FFFFFFFFFFFFFFFFFF:FFFFFFFFF:FFFFFFFFFFFF:FFFF,FFFF,FF:,FF,FF,FF,F,,,,FFFF,F,F,FFF::F,F:FF,,FF:,,FFF,FF,FFFF:F,F,,F:F:FF:F,FF:,,FF,,FFF:,FFFFF,F,,FF:FF:,,,,,F:,,FF,,,,,::,FF,,,F,,,F,,F::::FFF,,,,,
@A00920:152:HGHKKDRXX:2:2106:29577:9439 2:N:0:AGGAGTGG+TAAGTTCC
GGACTACCCGGGTATCTAATCCTGTTTGCTCCCCACGCTTTCGTGTATGAGCGTCAGTTGCGTCCCAGGAGGCTGCCTTCGCCATCGGTGTTCTTCCACATATCTACGCATTTCACTGCTACACGTGGAATTCCACCTCCCTCTGACGCACTCTAGCCAAGCAGTCACATATGCGGTTCCCAGGTTAAGCCCGGGGATTTCACATCTGTCTTACTCAGCCGCCTGCACACCCTTTACGCCCAGTAATTCC
+
FFFFFFFFFFFFFFFFFFF:FFFFFFFFFFFFFFFFFFFFFFFFFFFFFFFFFFFFFFFFFFFFFFFFFFFFFFFFFFFFFFFFFFFFFFFFFFFFFFFFFFFFFFFFFFFFFFFFFFFFFF:FFFFFFFFFFFFFFFFFFFFFFFFFFFFFFFFFFFFFFFFFFFFFFFFFFFFFFFFFFFFFFF,,FFFFFFFFF:F:FFFFFFFFFFFFFFFFFFFFFFFFFFFFFFFFF,FFFFFFFFFFF:FFFF
@A00920:152:HGHKKDRXX:2:2106:19777:9878 2:N:0:AGGAGTGG+TAAGTTCC
GGACTACTAGGGTCTCTCATCCTGTTTGCTCCCCACGCTTTCGTGCCTCAGTGTCAGTGCTGGTCCAGGCAGTCGCCTTCGCCACAGATGTTCCTCCCGATCTCTACGCATTTCACTGCTACACCGGGAATTCCACTGCCCTCTACCGCACTCTAGGTCGCCAGTATCCAATGCCATTCCCAGGTTGAGCCCAGGGCTTTCACATCAGACTTAACGAACCACCTACGCACGCTTTACGCCCAGTAATTCC
+
,F,FFFFF,:FF:,,FF,FFFFFF,,,F:FFF:F:FFF:FFFFFFFFFFFF:FFFFF,FFF::FFFFFFF,:FFF:FF,::FFFFFFF:F::FFFFFF:FFF:FFFFFFFFFFFFFF:FFFFFFFFFF,F:FF:F,FFFF:F:FF:FFFFFFFF:FF:F,FF:F:,FF,:F,,FFFFFFFFF::F,FFFFFFF,:FF,:FFFFFFFF,:FFFF,FF:FFFFF,FFFF:FF,FF:FF,F:FFFF:F,:FFF
@A00920:152:HGHKKDRXX:2:2106:25183:10034 2:N:0:AGGAGTGG+TAAGTTCC
GGACTACCAGGGTTTCTAATCCTGTTTGATCCCCACGCTTTCGCGTCTTAGCGTCAGTCGCTTCCCAGGTGGCCGCCTTCGCCACTGGTGTTCTACGCAATATCTACGAATTTCACCTCTACACTGCGCATTCCGCCACCCTCTTCAGGACTCTAGCCTACCAGTTTCGGACGCACTTCCTTGGTTGAGCCAAGGGCTTTCACAACCGACTTGATAGACCGCCTACACGCGCTTTACGCCCAATAATTCC
+
:F:,:FFFFFFFFFFFFFFFFFFFFFFFFFFFFFFFFFFFFFFFFFFF:FFFFFFFFFFFFFFFFFFFFF:FFFFFFF:FFFFFFFFFFFFFF:FFFFFF:FFFF:FFFFFFFFFFFFFFFFFF:FFFFFFFFFFFFFFFFFFF:FFFFFFFF:FFFFFFFFFFFFFF:FFFFFFF:FFFF,FFFFFFFFF:FFFFFFFFFFF:FFFFFF,FFFF,F,FF:FF:FF:F:F:F:FFFFFFFF:FF,F,FFF
@A00920:152:HGHKKDRXX:2:2106:26558:10222 2:N:0:AGGAGTGG+TAAGTTCC
GGACTACTCGGGTTTCTAATCCTGTTTGCTCCCCACGCTTTCGCACCTCAGCGTCAATATGTGTCCAGTGAGTCGCCTTCGCCACTGGTGTTCTTCCGAATATCTACGAATTTCACCTCTACACTCGGAATTCCACTCACCTCTCCACAATTCTAGCGATGCAGTCTTAAAGGCAATTCCGGAGTTGAGCCCCGGGCTTTCACCTCTAACTTACAAAGCCGCCTACGTGCGCTTTACGCCCAGTAATTCC
+
:FFFFFFFFFFFFFFFFFFFFFFFFFFFFFFFFFFFFFFFFFFFFFFFFFFFFFFFFFFFFFFFFFFFFFFFFFFFFFFFFFFFFFFFF:FFFFFFFFFFFFFFF::FFFFFFFFFFFFFFFFFFFFFFFFFFFFFFFFFFFFFFF:FFFFFF:FFFFFFFFFFFFFFFFF:FFFFFF:FFFF:FFFFFFFF:FFFFFFFFF:FFFFFFFFFFF:FFFFFFFFF,,FFFFFFF,FFFFFFF:FFFFFFFF
@A00920:152:HGHKKDRXX:2:2106:31177:10332 2:N:0:AGGAGTGG+TAAGTTCC
GGACTACCCGGGTTTCTAATCCTGTTCGCTCCCCACGCTTTCGCACCTCAGCGTCAGATCAGGTCCAGCCAGCCGCCTTCGCCTCCGGTGTTCTTCCGGATCTCTACGCATTCCACCGCTACACCCGGAATTCCGCTGGCCTCTACCTGTCTCCAGCCCCCCAGTATCCCCGGCATGCTCGGGGTTGAGCCCCGGCCTTTCACCAAGAGACTTAACGGGCCGCCTACGTGCGCTTTACGCCCAATAATTC
+
FFFFFFFFFFFFFFFFFFFFFFFFFFFFFFFFFFFFFFFFFFFFFFFFFFFFFFFFFFF:FF:FFFFFFFFFFFFFFFFFFFFFFFFFFFFFFFFFFFF:FFFFFFFFFFFFFFFFFFFFFFFFFF:FFFFFFFFFFFFFFFFFFFFF:FFFFFFFFFFFFFFFFFFFFFFFFFFFFFFFFFFF:FFFF,FFFFFFF,FFFFFFFFFFFFFFFFFF:FFFFFFFF:FFFF:FF:F:FFFFFFFFF,F,:F
@A00920:152:HGHKKDRXX:2:2106:32949:10363 2:N:0:AGGAGTGG+TAAGTTCC
GGACTACCGGGGTTTCTAATCCGATTCGCTACCCACGCTTTCGTGCCTCAGCGTCAAGAAAGTGCCAGTTTAGTGCCTTCGCATTTGGTATTCCCCTCGATATCAACGGATTTCACCCCTACACCGAGAGTTCTCTAAACCTCTCACTCCTTCTAGTTATACCGTTTCTTGCGCGAACTCCGGGTTGAGCCCGAAGATTTAACACAAGACTAATATAACCGCCTACGCACCCTTTACGCCCAGTAAATCC
+
FFFFFFFFFFFFFFFFFFFFFFFFFFFFFFF:FFFFFFFFFFFFFFFFFFFFFFFFFF:FFFFF,,FFFFFFFFFFFFFFFFFFFFFFFFFFF:FFFFFFFFFFF:FFFFFFFFF:FFFFFFFFFFFF:FFFFFFFF:,F,:FFF::FFFFF:FFFFFFFF,F:FFF:FFFFFFFFFFFFFFFFFFF,F:FFFFFF:FFFFF:FFFFF:FFFFFFFFFFFFFFFF:FFFFFFF,F:FFF:FFFFF:F:F,
@A00920:152:HGHKKDRXX:2:2106:5448:10426 2:N:0:AGGAGTGG+TAAGTTCC
GGACTACCGGGGTTTCTAATCCCGTTCGCTCCCCTAGCTTTCGCGGCTCAGCGTCAGGTGCAGCCCAGGGCGCCGCCTTCGCCTCTGGTGTTCCTCCGGATCTCTACGCATTTCACCACTCCTCCCGGAATTCCACGCCCCTCTACTGCCCTCTAGCGGCCCAGTTTCGAACGACCTCTCCCAGTTGAGCCGGGAGCTTTCACGTCCGACTTGGACCACCGCCTGCCCGCGCTTTACGCCCAGTAAATCC
+
FFFFFFFFFFFFFFFFFFFFFFFFFFFFFFFFFFFFFFFFFFFFFFFFFFFFFFFFFFFFFFFFFFFFFFFFFFFFFFFFFFFFFFFFFFFFFFFFFF:FFFFFFFFFFFFFFFFFFFF:FF,FFF:F:FFFFFFFFFFFFFFFF:FFFFFFFFFFFFFFFFFFFF:FFFFFFF::FFFFFF:F,FFFFFFFFFFFFFFFFFFFFFFFFFF,FFF:FF:FFFFFF:FFFFFFFFFFFFFFFFFFFFFFFF
@A00920:152:HGHKKDRXX:2:2106:4282:10755 2:N:0:AGGAGTGG+TAAGTTCC
GGACTACCAGGGTTTCTAATCCTGTTCGCTCCCCACGCTTTCGCGTCTCAGCGTCAGGTATGGCCCAGCGAGCCGCCTTCGCTACTGGTGTTCCTCCCGATATCTGCGCATTTCACCGCTACACCAGGAATTCCGCTTTCCTCTCCCGCACTCTAGCCCTGCAGTTTTCGGCGCACCCTCCCAGTTAAGCCGGGAGATTTCACACCAAACTTGCAGAACCGCCTACATCCTCTTTACGCCCAGTAACTCC
+
F:FFFFFFFFFFFF:FFFFFFFFFFFFFFF::FFFFFFF,FFFFFFF::FFFFFFFF:FFFFFFFFFFFFF:FFFFF,FF:FF:FFFFF:F,FFFFFFFF,FFFFFF:FFF,FFF::FFFFF::FF,FFF:FFFFFFF:FFFFFFFFFF:FF::FF:FF,:FFF:FFFFFFF,FFF,:F:,FFFFF:FF:FFF:F:F:FF,:,F,F,FFFFFFFFFFFFFF,:,FFF:,FFFFFFF,F::FFFFF,FF:F
@A00920:152:HGHKKDRXX:2:2106:29125:10817 2:N:0:AGGAGTGG+TAAGTTCC
GGACTACCCGGGTTTCTAATCCTGTTTGCTCCCCACGCTTTCGCACCTCAGCGTCAGTACCGGACCAGTGAGCCGCCTTCGCCACTGGTGTTCTTCCTAATATCTACGAATTCCACCTCTACACTAGGAGTTCCACTCACCTCTTCCGGACTCAAGATCGCCAGTATCGAAGGCAGTTCTGGAGTTGAGCTCCAGGATTTCACCCCCGACTTAACGATCCGCCTACGTGCGCTTTACGCCCAGTAAATCC
+
FFFFFFFFFFFFFFFFFFFFFFFFFFFFFFFFFFFFFFFFFFFFFFFFFFFFFFFFFFFFFFFFFFFFFFFFFFFF:FFFFFFFFFFFFF:F,FFF:FFFFFFFFFFFFFFFFF:FFFFFFFFFFFFF,FFFFFFFFFFFFFFFFFFFFFFFFFFFFFFFF,FFFFFFFFFFFFFFFFFFFFFFFFFFFFFFFFFFFF,FF,FFFFFFF:FFFFFFFFFFFFFFFFFFFFFF:,F:FFF::FFF,::FFF
@A00920:152:HGHKKDRXX:2:2106:2691:10848 2:N:0:AGGAGTGG+TAAGTTCC
GGACTACCGGGGTTTCTAATCCTGTTCGCTCCCCACGCTTTCGCTCCTCAGCGTCAGTATCGGCCCAGAGACCCGCCTTCGCCACCGGTGTTCCTCCTGATATCTGCGCATTTCACCGCTACACCAGGAATTCCAGTCTCCCCTGCCGAACTCCAGTGATGCCCGTATCGACCGCAAGCTCCCAGTTAAGCTGAAAGTTTTCACGACCGACGCGACACACCGCCTACGAGCTCTTTACGCCCAATAATTC
+
FF,FFFFFFFFFFFFFFFFFFF:FFFFFFFFFFFFFFFFFFFFFFFFFFFFFFFFFFF:FFFFFFFFFFFFFFFFFF:FFFFFFFFFF::,FFFFFFFF:FFFF,F:FFFF:FFFFFFFFFFFFFFFFFFFFFF:FFFFFFFFFFFFFFFF:FFFFFFF,FFFFFFFFFFFFFFFF,FFFFFFFFFF,FFFFFF,FF:FFFFFFFF:FFFFFFFFF,FFFF:FFFFFFFFFFF:,FFFFFFFF,FF,FFF
@A00920:152:HGHKKDRXX:2:2106:27724:12367 2:N:0:AGGAGTGG+TAAGTTCC
GGACTACTAGGGTATCTAATCCTGTTTGATCCCCACGCTTTCGTGCCTCAGAGTCAATATTCGTGTAGTGAGCTGCCTTCGCAATCGGTGTTCTATGTCATATCTAAGCATTTCACCGCTACATGACATATTCCGCTCACCTCCACGGTATTCAAGGCAGATAGTATCAACGGCAGTTTCCGAGTTGAGCCCGGAGATTTCACCACTGACTTACCTGCCCTCCTACGCACCCTTTAAACCCAGTGAATCC
+
FFFFFFFFFFFFFFFFFFFFFFFFFFFFFFFFFFFFFFFFFFFFFFFF:FFFFFFFFFFFFFFFFFFFFFFFFFFFFFFFFFFFFFFFFFFFFFFFFFFFFFFFFFFFFFFFFFFFFFFFFFF:FFFFFFFFFF:FFFFFFFFFFFFFF:FFFFFFFFFFFFFFFFFFFFFFFF:FFFFFFFFFFFFFFFFFFFFFF:FFFFFFFFFF,FFFFFFFFFFFFFFFFFFF:FF:,FFFF:FFFFFFFF,FFF
@A00920:152:HGHKKDRXX:2:2106:23393:12821 2:N:0:AGGAGTGG+TAAGTTCC
GGACTACAAGGGTATCTAATCCTGTTTGCTACCCACGCTTTCGCTCCTCAGCGTCAGTTACGGCCCAGAGTGGCGCCTTCGCCACTGGTGTTCCTCCTGATATCTGCGCATTTCACCGCTACACCAGGAATTCCCCACTCCCCTACCGTACTCAAGTCATAGCAGTATCGAGTGGCGTCTCTGGGTTAAGCCCAGAGTTTTCACACCCGACTTACTAAACCGCCTACGAGCTCTGTACGCCCAATAAATC
+
FFFFFFFFFFFFFFFFFFF:FF:FFFFFFFF:FFFFFFF,FFFFFFFFFFFFFFFFFFF:FFFF:FFFFFFFF:FFFF:FFFFFFFFFFFFFFFFFFFF:,FFFF,FFF,:FFFFFFFF:FFFFFFFFF,F,FFFFFFFFFFFFFFFFFFFFFF,F:FFFFFFFFFFFFFFFFFFFFFFFFFFFFFFFFFFFFFFFFF:FFF,FFFFFFFFFFFFFFFFFFFFFF:FFFFFF::,F:FFFFF:FF,,:FF
@A00920:152:HGHKKDRXX:2:2106:15872:13072 2:N:0:AGGAGTGG+TAAGTTCC
GGACTACTAGGGTTTCTAATCCCGTTCGCTCCCCTAGCTTTCGCGTCTGAGCGTCAGGAACGGCCCAGGAGGCCGCCTTCGCCACTGGTGTTCCTCCCGATATCTACGCATTTCACCACTACCCCGGGAATTCCACCTCCCTCTACCGTCCTCGAGCCGGGCAGTCTTGAACGTCGGCTCACAGTTGAGCCGGGAGATTTCACATCCAACTTACTCGGCCGCCTGCACGCGCTTTACGCCCAGTGACTTC
+
FFFF,F,:FFFFFFF,,::F:F:FFFFFFF:,F,FFF:F:F:FFFF::FFFF:FF:FFFFFF:F:FFFFFF,FFFF,,,,:F,FFF,FF:FFFF:F:FFFFFFF:F::F,F,FFF::FFF:F,::,,:FFFF:FFFF:F:FFF,F,FFFFFFFFFFFFFFF,F,FFFFF,FFFFFFFFFF,FFF,F,,FFFF:,FF:F:FF:FF:FF,,F,F,FFFF:FFFF,FFFFF:FFFFFFFFF:FF,FFFFFF:F
@A00920:152:HGHKKDRXX:2:2106:16604:13275 2:N:0:AGGAGTGG+TAAGTTCC
GGACTACTGGGGTATCTAATCCTGTTTGATCCCCACACTTTCGTGCCTCAGCGTCAGTTACAGCCTAGTAAGCTGCCTTCGCTATAGGTGTTCTTGACGATATCTAAGCATTTCACCGCTACACCGTCAATTCCGCCTACCTCATCTGTACTCTAGCCCATCAGTATCAATGCCACCCTCCCGGTTAAGCCGGAATATTTCAGCACTGACTTAATAGGCCGCCTACGCACCCTTTAAACCCAATAAATCC
+
FFFFFFFFFFFFFFFFFFF:FFFFFFFFFFFFFFFFFFFFFFF:FFFFFFFFFFFFFFFF:FFFFF,FFFFFFFFFF:FFFFF:FF:FFFFFFFFFFFFFFFFFFFFFFFFFFFFFFFFFFFFFF:FFFFFFFFFFFFFFFFFFFF:FFFFFFFFFFFFFF,FFFFFFFFFFFF,F,FFFFFFFFFFFFFFF:F,F,FFF:FFFFFFF:FFFFFFF,FFF:FFF:FFFFFFFF:FFF:F:FFFFFFFF,:
@A00920:152:HGHKKDRXX:2:2106:11605:13448 2:N:0:AGGAGTGG+TAAGTTCC
GGACTACCAGGGTTTCTAATCCGATTCGCTACCCACGCTTTCGTGCCTCAGCGTCAAGAAAGTGCCAGTGAACTGCCTTCGCATTTGGTATTCCCCTCGATATCAACGGATTTCACCCCTACACCGAGAGTTCTGTTCACCTCTCACTCCTTCTAGTTATACCGTTTCTCGCGCGAACTCCGGGTTAAGCCCGAAGATTTAACACAAGACTAATATAACCGCCTACGCACCCTTTACGCCCAGTAAATCC
+
FFFFFFFFFFFFFFFFFFFFFFFFFFFFFFFFFFFFFFFFF:FFFFFFFFFFFFFF,,F:FFFFF:FFFFFFFFFFFFFFFFFFFFFFFFFFFF:FFFFFFFFFFFFFFFFFFFFFFFFFFFFFFFFFFFFFFFFFFFFFFFFFFFFFFFFFFFFFFFFFFF:FF:FFFF:FFFFFFFFFFFFFFFF::FFF:FFFFFFFFFFFF:FFFF:F:FFF:FFFFFFFFFFF,FFF:FFFFFFFFFFFF:FFFF
@A00920:152:HGHKKDRXX:2:2106:24677:13573 2:N:0:AGGAGTGG+TAAGTTCC
GGACTACTGGGGTATCTAATCCTGTTTGCTCCCCACGCTTTCGTGCCTCAGTGTCAGTACTGGTCCAGGTAGTCGCCTTCGCCACGGATGTTCCTCCTGATCTCTACGCATTTCACTGCTACACCAGGAATTCCACTACCCTCTACCGTACTCTAGCCCGCCAGTATCCAATGCAATTCCCAGGTTGAGCCCGGGGCTTTCACATCAGACTTAACGAACCACCTACGCACGCTTTACGCCCAGTAATTCC
+
FFFF:FFFFFFFFFFFFFFFFFFFFFFFFFFFFFFFFFFFFFFFFFFFFFFFFFFFFFFFF:FFFFFFFF:FFFFFFFFFFFFFFFFFFFFFFFFFFFFFFFFFF:FFFFFFFFFFFFFFFFFFFFFFF:FFFF:FFFFFFFFF:FFFFFFFFFFF:FFFFFFFF:FFFFFFFF,FF:FFFFFFFFFFFFFFFFFFFFFFFFFFFFFFFFFFFFFFFFFFFFFFFFFF:FFFFFF,:FFFFFFF:::F:F
@A00920:152:HGHKKDRXX:2:2106:2085:14152 2:N:0:AGGAGTGG+TAAGTTCC
GGACTACCAGGGTTTCTAATCCCGTTTGCTCCCCTAGCTTTCGCGCCTCAGCGTCAGTTCTGGTCCAGGATGCCGCCTTCGCCACCGGTATTCCTCCAGATATCTACGCATTTCACCGCTACACCTGGAATTCTACATCCCTCTCCCATACTCAAGCCTCCCAGTATCAGACGCAGTTCCCAGGTTAAGCCGGGGGATTTCACGACTGACTTATTAGGCCGCCTACCCGCCCATTACGCCCAGTAAATCC
+
FF,FFFF,FFFFF,FFFFFFFF:FF,FFF,FFFFF:FFFFFFFFFFFFFFF:FFFFF,F,FFF:FFFF,,FFFFFF,FFFFFFFFFFFFFFFFF:FF,:F:FFFFFFF:F:FFFFF:,FFFFFF,:FFFF:FF:FFFF,:F,FF,:FF,,FFF,FFFF,F,FFFF:FF,:FFFFF,,FFF,,FFFF,FFFFF,FFF,FFFFFFF,,F,,,,F,,F:F,,F:FFF::,,,,FF,:FF,,FFF:F,,,,,,F
@A00920:152:HGHKKDRXX:2:2106:27281:14293 2:N:0:AGGAGTGG+TAAGTTCC
GGACTACCCGGGTTTCTAATCCTGTTTGCTCCCCACGCTTTCGCTCCTCAGCGTCAGTATTGGCCCAGAGAACCGCCTTCGCTACTGGTGTTCCTCCCGATATCTACGCATTTCACTGCTACACCGTGAATTCCATTCTCCTCTACAATCCTCAAGCTCAGCAGTATTGAAGGCAGTTTCGGAGTTGAGCTCCGAGATTTCACCTTCAACTTACCAAGCCACCTACGCACCCTTTACGCCCAATGAATCC
+
FFFFFFFFFFFFFFFFFFFFFFFFFFFFFFFFFFFFFFFFFFFFFFFFFFFFFFFFF:FFFFFFFFFFFFFFFFFFFFFFFFFFFFFFFFFFFFFFFFFFF,FFFFFFFFFFFFFFFFFFFFFFF:FFFFFFFFFFFFFFFFFFFFF:FFFFFFFFFFF:FF:FF:FFFFF,FFFFFFFFFFFFFFFFFFFFFFFFFFFFFFFFFFFFFFFFFFFFFFFFF:FF:FFFFFFF:FFFFFFFF:FFFFFFF,
@A00920:152:HGHKKDRXX:2:2106:27968:14293 2:N:0:AGGAGTGG+TAAGTTCC
GGACTACTGGGGTTTCTAATCCTGTTTGCTCCCCACGCTTTCGCGCCTCAGCGTCAGGTCCGGACCAGAGAGCCGCTTTCGCCACCGGTGTTCCACCCAATATCTACGAATTTCACCTCTACACTGGGTATTCCACCCTCCTCTTCCGGCCTCCAGCCGTGGCGTCTCGAGTGCCATTCCGGAGTTGAGCTCCGGGCTTTCACACCCGACTGCCACAGCCGCCTACGCGCCCTTTACGCCCAGTGATTCC
+
FF,FFFFFFFFFFFFFFFFFFFFFFFFFFFFFFFFFFFFFFFFFFFFFFFFFFFFFFFFFFFFFFFFFFFFFFFFFFFFFFFFFFFFFFFFFFFFFFF:FF:FFFFFFFFFFFFFFFFFF,FFF:FFFFFFFFFFFFFFFFFFFFFFFFFFFFFFFFFF:FFFFFFFFFFFFFFFFFFFF:F:FFFFFFFFFFFFFFFFFFFFFFFFF,FFFFFFFF:FFFFFFFFFFFFFFFFFFFFFF:F:FFFFFFF
@A00920:152:HGHKKDRXX:2:2106:1479:14450 2:N:0:AGGAGTGG+TAAGTTCC
GGACTACTGGGGTATCTAATCCTGTTTGCTCCCCACGCTTTCGTGCATGAGCGTCAGTGCAGGCCCAGGGGATTGCCTTCGCCATCGGTGTTCCTCCGCATATCTACGCATTTCACTGCTACACGCGGAATTCCATCCCCCTCTGCCGCACTCTAGCGATGCAGTCACAAATGCAGTTCCCAGGTTGAGCCCGGGGATTTCACATCTGTCTTGCAAAGCCGCCTGCGCACGCTTTACGCCCAGTAATTCC
+
FF:F:FF,FFFFF:FF:FFFFFFF,:FFFFFFFFFFFFFFFFFFFFFFF:FFFFF:FFF:,F:FFFFFF:FFFFFFFFF:FF:FFFFFFFFFF::FFFF:FFFF:::FF:FFF:FF,FFF:FF:F:FFF:FF:FFFFFFFFFFFFFF::FFFFF::FFFFFFFFFF:FF:,FFFFFFFFFFF:FFFF:FFFFFFFF:FFFFFF:FFFFF,F,F::FFF:FFFFF,FF:F:F,FFF:,FF:F,FF:F:F:F
@A00920:152:HGHKKDRXX:2:2106:18728:14575 2:N:0:AGGAGTGG+TAAGTTCC
GGACTACCGGGGTATCTAATCCCGTTTGCTCCCCTGGCTTTCGCGCCTCAGCGTCAATACCGGTCCAGGATGCCGCCTTCGCCACCGGTGTTCCTCCAGATATCTACGCATTTCACCGCTACACCTGGAATTCCACATCCCTCTCCCGGATTCAAGCCTGCCAGTATCGGACGCAGTTCCCGGGTTGAGCCCGGGGATTTCACGTTCGACTTAACAGGCCGCCTACGCGCCCTTTACGCCCAGTAATTCC
+
FFFFFFFFFFFFFF:FF:FFFFFFF:FFFFFFFFFFFFFFFFFFFFFFFFFFFFFFFFFFFFFFFFFFFFFFFFFFFFFFFFFFFFFFFFFFFFFFFFFFFFFFFFFFFFF:FFFFFFFFFFFFFFFFF:FFFFFF:FFFFFFFFFFFFFFFFFF:FFFFF:FFFFFFFFFFFFFFFFFFFFFFFFF:FFFFFFFFFFFFFFFFFFF:FFF:FF:F:FFFFFFF:FFF:F:FF:FFFF:FFFFFF:FFFF
@A00920:152:HGHKKDRXX:2:2106:22941:15828 2:N:0:AGGAGTGG+TAAGTTCC
GGACTACTGGGGTTTCTAATCCTGTTCGCTCCCCACGCCTTCGCGCCTCAGCGTCACTACAGTGCCAGGGGGCCGCCTTCGCCACGGGTGTTCCTCCGGATCTCTACGCATTTCACCACTACACCCGGAATTCCACTCCCCTCTGCAGCCGTCTAGCTGCGCAGTATCGAGCGGCCTAACCCGGTTGAGCAGCGAGCTTTCACCTCCGACTTGACCAGCCGCCTCCCAGCGCTTTACGCCCAGTAAATCC
+
FFFFFFF,:FFFF,FFFFFFFF,FFF:FFFFFFFF,FF,FFFFF,FFFFFFFFFFF,,,FF,F:FFFF,,,F,FFFFFFFFFFFF,FFFFFFF,:FFF,FF:FFF:FF,FFFFFFFF,FF,FFF,FFFFFFFFF:F,:,F:FFFFF,:,,,FF,FFF,:FFFFFF,F,:F,:FF,FFF:F,:,FFFFFFF,,,F,FFFFF:FF,,F,,FFFFF:,,FFFFFFFF,F,,:FFFFF:FFFFFFFFF:,,FFF
@A00920:152:HGHKKDRXX:2:2106:10248:16016 2:N:0:AGGAGTGG+TAAGTTCC
GGACTACTAGGGTTTCTAATCCCGTTCGCTCCCCATGCTTTCGCATCTCAGCGTCAGGTCAGGCCCAGCGTGTCGCCTTCGCCACTGGTGTTCCTCCGGATCTCTACGCATTTCACCACTACACCCGGAATTCCACACGCCTCTACCTACCTCTAGTCGCGCAGTTCGATTGCGTCCTCGCCCGGTTGAGCCGGGCGCTTTCACGCCTCACTTGCACGACCGCCTACACGCGCTTTACACCCAGTAAATC
+
FFFFFFFFFFFFFFFFF:FFFFFFFFFFFFFFFFFFFFFFFFFFFFFFFFFFFFFFFFFFFFFFFFFFFFFFFFFFFFFFFFF:FFFFFFFFFFFFFFFFFFFFFFFFFFF:FFFFFFFFFFFFFFFFFFFFFFFFFFFFFF,FFFFFFFFFFFFFFFFFFFFFFFFFFFFFFFFFFFFFFFFFFFFFFFFFFFFFFF:FFF:FFFFFF:FFFFF:FFF,:FFFFFF:FFFFFF,FFFFFFFFFFF::FF
@A00920:152:HGHKKDRXX:2:2106:25834:17268 2:N:0:AGGAGTGG+TAAGTTCC
GGACTACAGGGGTTTCTAATCCTGTTTGATACCCACACTTTCGAGCATCAGCGTCAGTTACAGTCCAGCAAGCTGCCTTCGCAATCGGAGTTCTTCGTGATATCTAAGCATTTCACCGCTACACCACGAATTCCGCCTGCCTCTACTGTACTCAAGACACCCAGTATCAACTGCAATTTTACGGTTGAGCCGCAAACTTTCACAACTGACTTAAGCGTCCGCCTACGCTCCCTTTAAACCCAATAAATCC
+
FFFFFFFFFFFFFFFFFFFFFFFFFFFFFFFFFFFFFFFFFFFFFFFFFFFFFFFFFFFFFFFFFFFFFF:FFFFFFFFFFFF:FFFFFFFFFFFFFF:FFFFFF:FFFFFFFFFFFFFFFFFFFFFF,FFFFFFFFFFFFFFFFFF:FFFFFFFFFFFFFF:FFFFFFFFFFFFFFFFFFFFFFFFFFFFFFFFFFFFFFFFF:FFFFFFFFF:FF,FF,FFFFFFFFFFFF:FFF:F:FFFFFF:F::
@A00920:152:HGHKKDRXX:2:2106:1570:17362 2:N:0:AGGAGTGG+TAAGTTCC
GGACTACCGGGGTTTCTAATCCCGTTCGCTCCCCATGCTTTCGCCTCTCAGCGTCAGGTCAGGCCCAGCGTGTCGCCTTCGCCACTGGTGTTCCTCCGGATCTCTACGCATTTCACCACTACACCCGGAATTCCACACGCCTCTACCTGCCTCTAGCCCCGCAGTTCGGTCACGTCCTCGCCCGGTTGAGCCGGGCGCTTTCACGCGCCACTTGCAGGACCGCCTACACCCGCTTTACACCCAGTAAATC
+
FFFFFFFFFFFFFFFFFFFFFFFF:FFFFFFFFFFF::FFFFFF:FFFFFFFFFFFFFFF,FFFFFFFFF,:FFFFFFFFFFFFF,FFFFFFFFFFF:F:FFFFF:FF:FFF,FFFFFFFFFFFFFFF,:FFFFF:FF,FF:FFFFFF:,F:FF:FFFFF,F:FFFFF:F:FFF:FF,FFF:FFFFFFFFFF,FFFFF:F,FFFFFFFFFF,F,FFF,FFFFFFF:FFF,::FF:F:F:FFF,FFF:F,F
@A00920:152:HGHKKDRXX:2:2106:9245:17378 2:N:0:AGGAGTGG+TAAGTTCC
GGACTACTGGGGTTTCTAATCCTGTTTGCTCCCCACGCTTTCGCACCTCAGCGTCAGTTCCGGACCAGTGAGCCGCCTTCGCCACTGGTGTTCCTCCGAATATCTACGAATTTCACCTCTACACTCGGAATTCCACTCACCTCTTCCGGACTCTAGATTGCCAGTATCAAAGGCAGTTCCGGGGTTGAGCCCCGGGATTTCACCCCCGACTTAACAATCCGCCTACGTGCGCTTTACGCCCAGTAATTCC
+
FFFFFFFFFFFFFFFFFFFFFFFFFFFFFFFFFFFFFFFFFFFFFFFFFFFFFFFFFFFFFFFFFFFFF:FFFFFFFFFFFFFFFFFFFFFFFFFFFFFF:FFFFFFFF:FFFFFFFFFFFFFFFFFFFFFFFFFFFFFFFF:F:FFFFFFFFFFFFF::FFFFFFFFFFFFFFFFFFFFFFFFFFFFF:FFFFFFFFFFFFFFF:FF:FFFFFF:FFF:FFFFF:FFFFFFFFFFFFFFF:F:F,FF:F
@A00920:152:HGHKKDRXX:2:2106:29071:17644 2:N:0:AGGAGTGG+TAAGTTCC
GGACTACAGGGGTATCTAATCCTGTTTGCTCCCCACGCTTTCGAGCCTCAGCGTCAGTTATCGTCCAGTAAGCCGCCTTCGCCACTGGTGTTCCTCCTAATATCTACGCATTTCACCGCTACACTAGGAATTCCACTTACCCCTCCGACACTCTAGATGACCAGTTTCCAATGCAGTACCGGGGTTGAGCCCCGGGCTTTCACATCAGACTTAGCCTTCCGCCTGCGCTCCCTTTCCACCCAGTAAATCC
+
FFFFFFFFFFFFFFFFFFFFFFFF:FFFFFFFFFFF:FFFFFFFFFFF:FFFFFFFF:FFFFFFFFF:F:FF:F::FFFFFFFFFFFFFF:,FFFF:FFFFFFFFFFFFFF,FFFFFFFFFFFFFFFF:F:FF:FFFFFFF::FF:FFFFFFFFF,FFFFFFFF,FFFFFFFFFFFFFFFFFFFFFFFFFFFFFFFFFFFFFFFFFF:FFFFFFFFFFF:FFFFFFFFFFFFFF:,,:FFFFF:FFFFF,
@A00920:152:HGHKKDRXX:2:2106:30201:17754 2:N:0:AGGAGTGG+TAAGTTCC
GGACTACTGGGGTTTCTAATCCTGTTCGCTCCCCACGCTTTCGCTCCTCAGCGTCAGTATCGGCCCAGAGATCCGCCTTCGCCACCGGTGTTCCTCCAGATATCTACGCATTTCACCGCTACACCTGGAATTCCACATTCCTCTCCCGAACTCAAGTCACCCAGTATCGGACGCCGTTCCCAAGTTAAGCTTGGGGATTTCACGTCCGACTCAGGCGACCGCCTACGCGCCCTTTACGCCCAGTAATTCC
+
FFFFFFFFFFFFFFFFFFFFFFFFFFFFFFFFFFF:FFFFFFFFFFFFFFFFFFFFFFFFFFFFFF,FFF,FFFFFFFFFFFFFFFFFFFFFFFFFFF:FFFFFFFFFFFFFFFFFFFFFFFFFFFFFFFFFFFFFFFFFFFFF:FFFFFFFFFFFF,FFFFFFFFFFFFFFFFFFFFFFFFFFFFFF:FFFFFFFFFFFFFFFFFF:FFF:F,:FFFFFFFFF::FFFFFFFFF:FFF:FFFFFFFFFF
@A00920:152:HGHKKDRXX:2:2106:24939:18756 2:N:0:AGGAGTGG+TAAGTTCC
GGACTACCAGGGTATCTAATCCTGTTTGCTCCCCACGCTTTCGCGCCTCAGCGTCAGTAACGGGCCAGTGTGTCGCCTTCGCCACTGGTGTTCTTCCGAATATCTACGAATTTCACCTCTACACTCGGAGTTCCACACACCTCTCCCGTACTCAAGACAGCCAGTATCAAAGGCAATTCCAGGGTTGAGCCCTGGGCTTTCACCCCTGACTAAACTGTCCGCCTACGCGCCCTTTACGCCCAGTAATTCC
+
FFFFFFFFFFFFF:FFFFFFFFFF,FFFFFFFFFFFFFFFFFFFFFFFFFFFFFF:FF:FFFFFFFFFFFFFFFFFFFFFFFF:FFFFFFFFFF:FFFF,FF:FFFFF:FFFFF:FFFFFFFFFFFFFFFFFFFFFFFFFFFFFFFFFFFFFFFFFFFFFFFFF,:FFFFFFFFFFFFFFFFFFFFFFFFFFFFFFFFFFFFFFFFFFFFF:F:FFFFF:FFFFF:FFFFFFFFFF,FFFFFFFFFFFF:
@A00920:152:HGHKKDRXX:2:2106:5312:18771 2:N:0:AGGAGTGG+TAAGTTCC
GGACTACAAGGGTTTCTAATCCCGTTTGCTACCCACGCTTTCGCGCCTCAGCGTCAGTAACAGGCCAGGAAGTCGCCTTCGCCACTGGTGTTCCTCCCGATATCTACGCATTTCACAGCTACACCGGGAATTCCACTACCCTCTGCAGCATTCAAGTAGAGCAGTATCCCGTGACCCTCCCCAGTTGAGCCGGGGGCTTTCACACGAGACTTGCACGACCGCCTGCGCGCTCTTTACGCCCAGTAATTCC
+
FFFFFFF,,FFFFFFFFFFFFF,FFFFFF:,FFF,,FFF,FFFFFF:F,FFFFFFF,,,,,:F,FFFFF,,,F,FFFFFFFFF:,,FFFFFFFFFFF:,F,FFFFFFFFFFFFFFF,,FFFFFF,,FFFFFFFFF,,,FFFFFF,F:FF,,:::FF:FFFFFFFFF,F,FFFF:,,:FFFF::FFFFFFFFFFFFFFF,FFFFFF,FFFF:FFF,F,F:FFFFFFFFF,F,F,FF:FFFFFF,FF,,FFF
@A00920:152:HGHKKDRXX:2:2106:4924:18818 2:N:0:AGGAGTGG+TAAGTTCC
GGACTACCGGGGTATCTAATCCTGTTTGCTCCCCACGCTTTCGTGCATGAGCGTCAGTATCGGCCCAGGGGGCTGCCTTCGCCATCGGTGTTCCTCCACATCTCTACGCATTTCACTGCTACACGTGGAATTCCACCCCCCTCTGCCGTACTCTAGCCGTGCAGTCACAAGCGCAGTTCCCAGGTTAAGCCCGGGGATTTCACACCTGTCTTACACAACCGCCTGCGCACGCTTTACGCCCAGTAATTCC
+
FFFFFFFFFFFFFFFFFFFFFFFFFFFFFFFFFFF:FFFFFFF:FFFFFFFFFFFFF:F:FF:FFFFFFFFFFFFFFFFFFFFFFFFFFFFFFFFFFFFF:FFF:FFFFFFFFFFFFFFFFFFF:FFFFFFFFFFFFFFFFFFFFFFF,FFFFFFFFFFFFF,FFFFFF:FF:FFFFFFFFFFFFFFFFFFFFFFFF:F:FFFFFFFFFFFFF,FFFFFFFFFFFFFF:FFF::FFF,FFFFFFFFFF,F
@A00920:152:HGHKKDRXX:2:2106:4933:18959 2:N:0:AGGAGTGG+TAAGTTCC
GGACTACTGGGGTTTCTAATCCCATTCGCTCCCCTAGCTTTCGTCCATGAGCGTCAGTTATGGCCCAGCAGAGCGCTTTCGCCACTGGTGTTCTTCCCGATATCTACGCATTTCACCGCTACACCGGGAATTCCCTCTGCCCCTACCATACTCTAGCCCAGCAGTTTCCACTGCCTCTACGGAGTTGAGCCCCGCTCTTTGACAGCAGACTTGCTGAGCCGCCTGCGGACGCTTTACGCCCAATAATTCC
+
FFFFFFFFFFFFFFFFFFFFFFFFFFFFFFFFFFFFFFFFFFFFFFFFFFFFFFFFFFFFFFFFFFFFFFFFFFFFFFFFFFFFFFFFFFFFFFFFFFFFFFFFFFFFFF:FFFFFFF:FFFFFFFFFF,F::FFFFFFFFFFFFFFFFFFFFFFFFFFFFFFFFFFFFFFFFFFFFFFFFFFFFFFFFFFFFFFFFFFFFF::FFFFFFFFFFFFFF:FFFFFFFFFFFFFF,F:FFFFF,FF:::,:F
@A00920:152:HGHKKDRXX:2:2106:26178:19085 2:N:0:AGGAGTGG+TAAGTTCC
GGACTACCAGGGTATCTAATCCCGTTTGCTCCCCTGGCTTTCGTTCCTCAGTGTCAGTTGCAGTCCAGAACGCCGCCTTCGCCACCGGTGTTCCTCCAGATATCTACGCATTTCACCGCTACACCTGGAATTCCGCATTCCTCTCCTGCACTCAAGCCAACCAGTATCAGAAGCAGTTCCCCAGTTAAGCTGAGGGATTTCACATCTGACTTAGTTGGCCACCTACGAACCCTTTACGCCCAGTAATTCC
+
FFFFFFFFFFFFFFFFFFFFFFFFF:FFFFFFFFFFFFFFFFFFFF:FFFFFFFFFF:FFFFFFFFFFFFFFFFFFFFFFFFFFFFFFFFFFFFFFFFFFFFFFF,FFFFFFFFFFFFFFFFFFFF:FFFFFFF:FFFFFFFFFFFFFFFFFFFFFFFF:FF:FFFFFFFFFFFFFFFFFFFFF,FFFFFFFFFFF::FFFFFFFFFFFFFFFFFFFFFFFFFF,FFFFFFFFFFFFFFFF:FF:FFFFF
@A00920:152:HGHKKDRXX:2:2106:23204:19257 2:N:0:AGGAGTGG+TAAGTTCC
GGACTACTGGGGTTTCTAATCCCGTTCGCTACCCTGGCTTTCGCGGCTCAGCGTCAGGTGCAGCCCAGGGCGCCGCCTTCGCCTCTGGTGTTCCTCCGGATCTCTACGCATTTCACCACTCCACCCGGAATTCCACGCCCCTCTGCTGCCCTCTAGCTGACCAGTTTCGAACGGCCTCTCCCGGTTGAGCCGGGAGCTTTCACGTCCGACTTGCACAGCCGCCTGCCCGCGCTTTACGCCCAGTAACTCC
+
FFFFFFFFFFFFFFFFFFFFFFFFFFFFFFFFFF:FFF,FFFFFFFFFFFFFFFFFFF,FFFFFFFFF,:FFFFFFFFFFFFFFF,FFFFFFFFFFF:FFFFFFFFFFF:FFFFFFFFFF,FFFFFFFFFFFFFFF,,FFF,FFFF:FFFFFF::FFF,,FF,FF,,F,:FFFFF:F:FFF:FFFFFFFFFFFFFFFF,FFFFFFFFF,F:,F,:F,FFFFFFFFF,FFFFF:FFFFFFFFFF:FF:FFF
@A00920:152:HGHKKDRXX:2:2106:4345:19413 2:N:0:AGGAGTGG+TAAGTTCC
GGACTACCGGGGTTTCTAATCCTGTTCGCTCCCCACACTTTCGCTCCTCAGCGTCAGGTAATGCCCAGAGAACCGCCTTCGCCACCGGTGTTCCTCCTGATATCTGCGCATTTCACCGCTACACCAGGAATTCCAGTCTCCCCTACATCACTCAAGTCTGCCCGTACCCACCGCAGATCCGGAGTTAAGCCCCGGACTTTCACGGCAGACGCGACAAACCGCCTACGAGCTCTTTACGCCCAATAATTCC
+
FFFFFFFFFFFFFFFFFFFFFFFFFFFFFFFFFFFFFFFFFFFFFFFFFFFFFFFF:FFFFFFFFFFFFFFFFFFFFFFFFFFFFFFFFFFFFFFFFFFF:FFFFFFFFFFFFFFFFFFFFFFFFFFFF,FFFFFFFFFFFFFFFFFFFFFFFFFFFFFFFFFFFFFFF,FFFFFFFFFFFFFFFFFFFFFFFFFFFFF:FFFFFFFFFFFFFFFF,FFFFFFFFFFFFFFFFFFFFFFFFFFFFFFFFF
@A00920:152:HGHKKDRXX:2:2106:21115:19460 2:N:0:AGGAGTGG+TAAGTTCC
GGACTACCAGGGTTTCTAATCCTGTTCGCTCCCCACGCTTTCGAGCCTCAGCGTCAGTTACAGACCAGTGAGCCGCTTTCGCCACCGGTGTTCCTCCATATATCTACGCATTTCACCGCTACACAGGGAATTCCACTCTCCCCTTCTGCACTCAAGTTAATCAGTTTCCAACGCCTACAATGGTTGAGCCACTGCCTTTCACTTCAGAGTTTTCTAACCGCCTGCGCTCGCTTTACGCCCAATAAATCAG
+
FFFFFFFF:FFFF,FF:FFFFFF,FFFFFFFFFFFFFF:FFFF:F:,:,:FF:F,FFFFF::FFFFF:,FFFFFF,F,F,,,F,FF,F:F,F,F,FFFF:F,F:,FF,F:,F:,F,F,FFFF,FF:::F,FF,FFFF,FFFFF,FFFFFFFF,:F,FFFF,,,F,F:,F:,,,FFFFFF:FFFF:F::F,,,F,FF,,FF:F:,FFFF,FF,:::FFFF:FF:,FFF:FF:F,,F,FFFFF,,:FFF:,F
@A00920:152:HGHKKDRXX:2:2106:15483:20541 2:N:0:AGGAGTGG+TAAGTTCC
GGACTACTGGGGTTTCTAATCCTGTTCGCTCCCCACGCTTTCGCGTCTCAGCGTCAGTACCGTCCCAGAGAGCTGCCTTCGCCATTGGTGTTCTTCCTGATATCTGCGCATTTCACCGCTACACCAGGAATTCCACTCTCCTCTTCCGGACTCTAGCCAAGCGGTTTCTGTCGACGTCTGGAGGTTAAGCCTCCAGTTTTCACAACAGACCTGCCTGGCCGCCTACACGCTCTTTACGCCCAGTAAATCC
+
FFFFFFFFFFFFFFFFFFFFFF:FFFFFFFFFFFFFFF,FFFFFFFFFFFFFFFFF:FFFFFFFFF,FFFFFFFFFFFFFFF:FFFFFFFFFFFFFFFFFFFFFF:FFFF:FFFFFFFFFFFFFFFFFFFFFFFFFFFFFFFFFFFFFFFFFFFFFFFF:FFFFFFFFFFFFFFFFFFFFFFFFFF::FFFFFFFFFFFFFFFFFFFF,F:FFFFFFFFFFFFF:FFFFFFF:FF::FFFFFFFFF,FFF
@A00920:152:HGHKKDRXX:2:2106:6759:21527 2:N:0:AGGAGTGG+TAAGTTCC
GGACTACTGGGGTATCTAATCCTGTTCGCTCCCCACGCTTTCGCGCCTCAGCGTCAGTGTCAGCCCAGCAACCCGCCTTCGCCGCAGGTGTTCCTCTCGATATCTACGCATTTCACCGCTACACCGAGAATTCCAGTTGCCCCTTCTGCACTCTAGCCCCGCAGTATCGGTTGACCTTTCCGGGTTAAGCCCGGAGATTTCACACTCGACTTGCGGTGGCCGCCTACGCGCCCTTTACGCCCAGTAAATC
+
FFFFFFFF:FFF:FFFFFFFFFFFFFFFFF:FFFFFFF:FFFFFFFFFFFFFFFF:FF:FFFFFF:FFFFFFFFFFFFFFFFFFFFFFFFFFFF:FFFFFF,FFFFFFFFFFFFFFFFFFFFFFF,FFFFFFFF:FFFFFFFF:F,:FFFFFFFFFFFFFFFFFFFFFFFFFFFFFF:F:FFF:::FFFFFFFF,FFFFFFFFF,:F:FFFFFFFFFFF,:FFFFFFFFFFFFFFFFFFFFFFFFF,FFF
@A00920:152:HGHKKDRXX:2:2106:30933:21684 2:N:0:AGGAGTGG+TAAGTTCC
GGACTACAGGGGTATCTAATCCTGTTTGCTCCCCACGCTTTCGTGCCTCAGCGTCAGTGACTGTCCAGCAGGCCGTCTACACCGCGGGTGTTCCTCCTGATATCTACGCATTTCACCGCTACACCAGGAATTCCGCCTGCCTCTCCAGTACTCTAGCGACCCAGTTTCCGGCGCACCCTCACAGTTAAGCCGGGAGATTTCACACCAGACTTGGGCCACCGCCTACGCACGCTTTACGCCCAGTAACTCC
+
FFFFFFFFFFFFFFFFFFFFFFFFFFFFFFFFFFFFFFFFFFFF,FFFFFFFFFFFFFFFFFFFFF:FF:FFFFF:FFFFFFFFFFFFFFFFFFFFFFFFFFFFFFF:FFF:FFFFFFFFFF::FFFFFFFFFFFFFFFFF:FFF:F:FFFFF:,,F,:F,FFFF,:FFFFFFFFFF,,F,FFF,FFFFF:FFFFF:FF,:F,FF,FF:,FFFFF:FFF:F:F,F:,FFF,:F,,F:::,:FF,FFF:::
@A00920:152:HGHKKDRXX:2:2106:1190:22529 2:N:0:AGGAGTGG+TAAGTTCC
GGACTACAGGGGTTTCTAATCCTGTTTGCTCCCCACGCTTTCGTGCCTCAGTGTCAGTACTGGTCCAGGTAGTCGCCTTCGCCACGGATGTTCCTCCTGATCTCTACGCATTTCACTGCTACACCAGGAATTCCACTACCCTCTACCGTACTCTAGCCCGCCAGTATCCAATGCAATTCCCAGGTTGAGCCCGGGGCTTTCACATCAGACTTAACGAACCACCTACGCACGCTTTACGCCCAGTAATTCC
+
FFFFFFFFFFFFFFFFFFF:FFFFFFFFFFFFFFFFFFFFFFFFFFFFFFFFFFFFFFFFFFFFFFFFFFFFFFFFFFFFFFFFFFFFFFFFFFFFFFFFFFFFF:FFFFFFFFFFFFFFFFFFFFFFFFFFFFFFFFFFFFFFFFFFFFFFFF::FFFFFFFFFFFFFFFFFFFFF:FF:FFFFFFFF:FFF,F:FFFFFFFFFFF:FFFF:F:FF,FFFFFF:F:FFF,:FFF,:FFF:FF:FFFFFF
@A00920:152:HGHKKDRXX:2:2106:10673:22795 2:N:0:AGGAGTGG+TAAGTTCC
GGACTACTGGGGTATCTAATCCTGTTTGCTCCCCACGCTTTCGTGCATGAGCGTCAGTATCGGCCCAGGGGGCTGCCTTCGCCACGAGTGTTCCTCTTGATCTCTACGCATTTCACTGCTACACCAAGAATTCCAGCTACCTCTCCAATCCTCTAGCATGGCAGTATCGGATGCAGTTCCGGGGTTGAGCCCCGGGATTTCACATCTGACTTACCACGCCGCCTACGCTCCCTTTACGCCCAGTGATTCC
+
FFFFFFF:FFFFFFF:FFFFFFFF:FF,F:FFFFFFFFF:FFFFFFFFFF:FFFFFFFFFFFFFFF:FFF:FFFFFF,FF,FFFFFFFF,FFFFFF,FFFFFFFFFFFFF:FFFFFFFF:FFFFF,FFF:FF,FFF:F:FFFFFFFFFFFFFF:F:FFFF,FFFF:FFFFFFF,,FFFFFFFFFFFF:F:,FFFF:F,F:FFFFFFFF:FFFFFFFFFFFFFFF:,,FFF:F:,FFFFF,:FFFFF:FFF
@A00920:152:HGHKKDRXX:2:2106:13078:22827 2:N:0:AGGAGTGG+TAAGTTCC
GGACTACTAGGGTTTCTAATCCCGTTTGCTCCCCTGGCTTTCGTTCCTCAGTGTCAGTTACAGTCCAGAACGCCGCCTTCGCCACCGGTGTTCCTCCAGATATCTACGCATTTCACCGCTACACCTGGAATTCCGCGTTCCTCTCCTGCACTCGAGCCACCCAGAATCAGACGCAGTTCCCCAGTTAAGCTGAGGGATTTCACGTATGACTTAGTTGGCCACCTACGACCCCTTTACGCCCAGTAATTCC
+
FFFFFF,FFF,FFFFFFFFFFFF,FFFFFFFFF:FF::,,::,FFFFFFF:FF:FFF::FF:FFF:FFFFFFFFF:F::FFFFFFFF:FFFFFFFFFF:FF:FFF,FFFFF,FFFF:FFFFFFFFFFF::FFF,::FFF:FFFFF:F,FFF,FFFFFFF,F:F:,F,F:FFFFFFFFFF:FF:FFFFF:FFFFFFF:,FFFFFF,F:FF:F,F:FFF::FFFF,FF,:,,FF,FFFF,FF,:F,F:FF:,
@A00920:152:HGHKKDRXX:2:2106:12644:25238 2:N:0:AGGAGTGG+TAAGTTCC
GGACTACCAGGGTTTCTAATCCCGTTTGCTCCCCTGGCTTTCGCGCCTCAGCGTCAATGCCGGTCCAGGATGCCGCCTTCGCCACCGGTGTTCCTCCAGATATCTACGCATTTCACCGCTACACCTGGAATTCCGCATCCCTCTCCCGGATTCAAGCCAACCAGTATCGAACGCCGTTCCCGGGTTGAGCCCGGGGAGTTCACGTTCGACTTAGCAGGCCGCCTACGCGCCCTTTACGCCCAGTAATTCC
+
:FFFFFFFFFFFFFFFFFFFFF,FFF:FFFFFFFFFFFFFFFFFFFFFFFFFFFFFFFFFF:,FFFFF,FF:F:FF:FFFFFFFFFFFF:FFF:FF:FFF:FF:FFFF:F:FFFF:FFFFFFFF,F::FFFFFFFF:FFF:F:FFFFF,FF:FFFFFF:FF:FFF::F,FF:F::FFFFF:F:,,FFFFFF,FFFFF,FFFFFFF:,F:FF:FFFFFFFFFFFF,FFFFF:FF,FFFFFFFF,F,FFFFF
@A00920:152:HGHKKDRXX:2:2106:10131:25520 2:N:0:AGGAGTGG+TAAGTTCC
GGACTACCAGGGTTTCTAATCCTGTTTGCTACCCACGCTTTCGTGTCTCAGCGTCAGTTACGGTCCAGAAAGCCGTCTACACCGCAGGTGTTCCTCCTGATATCTACGCATTTCACCGCTACACCAGGAATTCCGCTTTCCTCTCCCGCACTCAAGACCTCCAGTCTTCGGCGCACCCTCCCAGTTGAGCCGGGAGATTTCACACCCAACTTAGTGAACCGCCTACACACTCTTTACGCCCAGTAACTCC
+
FFFFFFFFFFFFF:FFFFFFFF::F:FFFFFFFF,FFFFFFFFFFFFF,FFFFFFFFFFF:F:FFFFFFFFFFFFFFF:FFFFFFFFFFFFFFFFFFFFFFFFFFFFF,FFFFFFFFFFFFFFFFFF:FFFFFFF,,FF:FFFFFFFFFFFFFF:F,F:F:FFFFFFFFF,FFFFFF::,,FFFFFFFFFFFF:,F,F,FFFF,:F,FF:F:,F:FFF,FFFF:FFF,FFFFFFFF,FFF,F,F:FF:FF
@A00920:152:HGHKKDRXX:2:2106:17309:25989 2:N:0:AGGAGTGG+TAAGTTCC
GGACTACTGGGGTATCTAATCCCGTTCGCTCCCCACGCTTTCGCACCTCAGCGTCAGATCAGGTCCAGCCAGCCGCCTTCGCCTCCGGTGTTCTTCCGGATCTCTACGCATTCCACCGCTACACCCGGAATTCCGCTGGCCTCTACCTGTCTCCAGCCCCCCAGTATCCCCGGCTTGCTCGGGGTTGAGCCCCGGCCTTTCACCATGAGACTTAACGGGCCGCCTACGTGCGCTTTACGCCCAATAAATC
+
FFFFFFFFFFFFFFFFFFFFFFFFFFFFFFFFFFFFFFFFFFFFF:FFFFFFFFFFFFFFFFF:FFFFFFFFFFFFFFFFFFFFFFFFFFFFFFFFFFF:FFFFFFFFFFFFFFFFFFFFFFFFFFFFFFFFFFFFFFFFFFFFFFFFFFFFFFFFFFFFFF,FFFFFFFFFFFFFFFFF:FFFF:F:FFFFFFFF:FFFFFFFFFFFFFFF:FFFFFFFFFFFF,FFFFFFFF,:FFFFFFF:F,F,,F
@A00920:152:HGHKKDRXX:2:2106:28402:26256 2:N:0:AGGAGTGG+TAAGTTCC
GGACTACTAGGGTATCTAATCCTGTTTGCTACCCACGCTTTCGCTCCTCAGCGTCAGTTCCAGCCCAGAGTGCCGCCTTCGCCGCTGGTGTTCCTCCCGATATCTGCGCATTTCACCGCTACACCGGGAATTCCACACTCCCCTACTGGACTCTAGCCACAGCAGTATCGGGTGGCGTCCCCAGGTTGAGCCTGGGGGTTTCACACCCGACTTACTGAGCCGCCTACGAGCTCTTTACGCCCAATGATTC
+
FFFFFFFFF:FFFFFF,FFFFFFF:FFFFFFFFFFFF:FFF,FFFFFFFFF:FFFF:FFF,FFF,FFFFFF,F:,FFF,,FFFFFF:,FF,FFFFFFFFFFFFF,FFFFF,FFF:F,FF:F,FFFF:FF,FFF,FFFFF:FFF,F:FFF,F:FFFFFFFFFFFFFFFF,,:FFFF::::F,FFFFFFFFF:::FF:FFFFFF:F,FF:FFFFFF::FFFFFFFFFFF:FFFFF,,F,FFFFF,F,FFFFF
@A00920:152:HGHKKDRXX:2:2106:21007:26694 2:N:0:AGGAGTGG+TAAGTTCC
GGACTACACGGGTTTCTAATCCTGTTTGCTACCCACGCTTTCGCACCTCAGCGTCAGTTGTGGACCAGTCAGCCGCCTTCGCCACTGGTGTTCCTGCGAATATCTACGAATTTCACCTCTACACTCGCAATTCCACTGACCTCTTCCACACTCAAGACACCCAGTATCAAAGGCAGTTCCGGAGTTGAGCTCCGGGATTTCACCCCTGACTTAAATGTCCGCCTACGTGCGCTTTACGCCCAGTAATTCC
+
FFFFFFFFFFFFFFFFFFFFFFFFFFFFFFFFFFFFFFFFFFFFFFFFFFFFFF:FFFFFFFFFFFFFFFFFFFFFFFFFFFFFFFFFFFFFFFFFFFFFFFFFFFFFFFFFFFFFFFFFFFFFFFFFFFFFFFFFFFFFFFFFFFF,FFFFF,F,FFFFFFFFFFFF:FFFFFFFFFFFFFFFFFFFFFFFFFFFFFFFF,FFF,FFFFFFFF::FFF,FFFF,FFFFFFFFFFFFFF:FF:,,FFFF,
@A00920:152:HGHKKDRXX:2:2106:14416:28087 2:N:0:AGGAGTGG+TAAGTTCC
GGACTACTGGGGTTTCTAATCCCGTTTGCTCCCCTGGCTTTCGCGCCTCAGCGTCAGTGTCAGCCCAGCAACCCGTCTTCACCTCAGGTGTTCCTCTTGATATCTACGCATTTCACCGCTACACCAAGAATTCCGATTGCCCCTTCTGCACTCTAGCACATCAGTATCAGCTGACAGTTCCGAGTTAAGCTCGGAGATTTCACAGCTGACTTAATATGCCGCCTAAGCGCCCTTTACGCCCAGTAACTCC
+
FF:FFFFFFFFFFF,FFFFFF:FFFFFFFFFFF:FFFFFFFFFFFFFFFFFFFFFFFFFFFFFFFFFFFFFFFFF:FFFFFFFFFFFFFFF,FFFFFFFF:FFFFFFFFFFF,FFFFFF,F:F:::FFF::F:F:FFFFFF::FF,FF:FFF:FFFF:FFFFFFF:F::FFFF,:F:F:F:F:FFF:FFF:FFFFF,F:FF:,FF,F:,FFFF:FFFF::,F::,FF:FFFFF,F:FFF:F,F::FFF:F
@A00920:152:HGHKKDRXX:2:2106:1253:28714 2:N:0:AGGAGTGG+TAAGTTCC
GGACTACCGGGGTATCTAATCCTGTTTGCTCCCCACGCTTTCGCGTATCAGCGTCAGTATCCAACCAGGGGGCCGCCTTCGCCACAGGTGTTCCTCCCGATATCTACGCATTTCACCGCTACACCGGGAATTCCACCCCCCTCTTTGGTACTCTAGCTTATCAGTATCAGGCGACCTTCCCCGGTTGAGCCCAGGGATTTCACACATGACTTAACAAACCGCCTACACGCCCTTTACGCCCAATGATTCC
+
FFFFF:FFFFFFFFFFFFFFFF,FFF:FFFFFFF,FFFFFFFFFF:FFFFFFFFFFFF,F:FFFFFFF,:F,FFFFFFFFFFFFFFFFFFFFFFFFFFFFFFFFFFFFFFFFFFFFFFFFFFFFF:,F:FFFFFFFF,FFF,FFF,,F,FFFFFFFF,,F,FFFF,FFF,,FF,FF:F:FFF:F:F:FFFF,FF:F:FFFFFFF:FFFFFFFFFFFF:FFFFFFFFFFFFFFF,FFFFFFFF,F:F,,FF
@A00920:152:HGHKKDRXX:2:2106:27362:29997 2:N:0:AGGAGTGG+TAAGTTCC
GGACTACACGGGTATCTAATCCTGTTTGCTCCCCACGCTTTCGCGTCTCAGCGTCAGTCACCGTCCAGAAGGCCGCCTTCGCCACCGGTGTTCCACTTGATATCTACGAATTTCACCTCTACACCAAGTATTCCACCTTCCTCTCCGGGACTCTAGCTACGCAGTTTCGAGTGCACTTCCTGGGTTGAGCCCAGGGCTTTCACATCCGACTTGCCGAGCCGCCTACACGCGCTTTACGCCCAGTCATTCC
+
FFFFFFFFFFFFFFFFFFFFFFFFFFFFFFFFFFFF:FFFFFFFFFFFFFFFFFFFFFFFFFFFFFFFFFFFFFFFFFFFFFF:FFFFFFFFFFFFFFFFFFFFFFFF,FFFFFFFFFFFFFFFFFFFFFFFFFFFFFFFFFFFFFFFFFFFFFFFFFFFFFFFFFFFFFFFFFFFFFFFFFFFFFFFFFFFFFFFFFFFFFFFFFFFFFFFFFFFF:FFFFFFFFFFFFFFFFFF:FFFFFFFFFFFFF
@A00920:152:HGHKKDRXX:2:2106:31873:32268 2:N:0:AGGAGTGG+TAAGTTCC
GGACTACAGGGGTTTCTAATCCTGTTTGCTCCCCACGCTTTCGAGCCTCAGTGTCAGTGTTGGACCAGGATGCCGCCTTCGCCACGTATGTTCCTTCTGATATCTACGAATTTCACAGCTACACGTGGAATTCTACCTCCCTCTCTCATACTCTAGCCTCGCAGTATCGAATGCAGTTCCCAGGTTTAGCCCTGGGCTTTCACATCCGACTTAATCAGCCGCCTACGAGCGCTTTACTCCAAGTAATTCC
+
FF,::F:F:,,:::FFF,,F,FF:FFFFFF:FF,FFFFFFF,,,,:FF,F::,::F,FFFFF,,,,F,FF:,FFFF:FFFFF:FF:,FF,,F:FFF:FFFF,F:F,,:,F:F:FF,,:,FFFFF:F:F:FFF,,:FFFF,:FFFFFF:FFFF,FF,FF,F,FFFFFFF,FF,::F,FF,:FF::,:,,F::F,F:,,F,:,FF,:FF,:FF,,F,,,,F::FFFFF:::,:,F,FF,,F:,,FFFF,,,F
@A00920:152:HGHKKDRXX:2:2106:21992:32471 2:N:0:AGGAGTGG+TAAGTTCC
GGACTACTCGGGTTTCTAATCCTGTTTGCTCCCCACGCTGTCGCGCCTCAGCGTCAGCCATGTCCCAGCAGGCCGCCTTCGCCACCGGTGTTCTTCCGGATCTCTACGCATTCCACCGCTACACCCGGAATTCCGCCTGCCTCTGACATGCTCGAGTCCACCAGTTCGCACGGCCGACTCGGGGTTGAGCCCCGAGCTTTCACCACACGCTTAGCAGACCGCCTACGCGCCCTTTACGCCCAGTGATTCC
+
FFFFFFFFFFFFFFFFFFF:FFFFFFFFFFFFFFFFFFFFFFFFFFFFFFFFFFFFFFF:FFFFFFFFFFFFFFFFFFFFFFFFFFFFFFFFFFFFFFFFFFFFFFFFFFFFFFFF:FFFFFFFFFFF:FFFFFFFFFF:FFFFFFFFFFFFFFFFFFF:FFFFFFFFF:FFFFFFFFFFFFFFFFFFFFFFFFFFFFFFFFFFFFF:FFFFFFFFFFFFFFFFFFFF:FFFF,FFFFFFFFFFFF:FFF
@A00920:152:HGHKKDRXX:2:2106:13557:32487 2:N:0:AGGAGTGG+TAAGTTCC
GGACTACCGGGGTATCTAATCCTGTTTGCTCCCCACGCTTTCGCACCTCAGCGTCAGTTGCGGGCCAGTGAGCCGCCTTCGCCACTGGTGTTCTTCCCAATATCTACGAATTTCACCTCTACACTCGGAGTTCCACTCACCTCTCCCTGACTCGAAGATCGCCAGTATCGAAGGCAGTTCCAGGGTTGAGCCCTGGGATTTCACCCCCGACTTAACGATCCGCCTACGAGCGCTTTACGCCCAGTGATTC
+
FFFFFFFFFFFFF:FFFFFFFF,FFFFF:FFFF:FFFFFF,FFF:FFFFFF,FFFFF,FFFFFFFFFFF:F:FFFFF,FFFFFFFF:F,,:FFFFFFFFF:F:FFFFF,F:FFFFFFFFFFFFF::FFFFFFF,FFF:FFFFFFFFF,:FFFFFFFFFF:F:FFFF:F::FFF,FFF,FFFFF::,FFFFFFFFF:FFF:FFFFFFFFFFF:FFF:,:FFF:F:FFFF,F:FFFFFFF,FFF:FFFF,FF
@A00920:152:HGHKKDRXX:2:2106:31105:32597 2:N:0:AGGAGTGG+TAAGTTCC
GGACTACAGGGGTTTCTAATCCCGTTCGCTCCCCATGCTTTCGCATCTCAGCGTCAGGTCAGGCCCAGCGTGTCGCCTTCGCCACTGGTGTTCCTCCGGATCTCTACGCATTTCACCACTACACCCGGAATTCCACACGCCTCTACCTACCTCTAGTCGCGCAGTTCGATTGCGTCCTCGCCCGGTTGAGCCGGGCGCTTTCACGCCTCACTTGCACGACCGCCTACACGCGCTTTACACCCAGTACATC
+
FFFFFFFFFFFFFFFFFFF:FFFFFFFFFFFFFFFFFFFFFFFFFFFFFFFFFFFFFFFFFF:FFFFFFFFFFFFF,FFF:FFFFFF,F,FFFFFFF:FF:FFFFF:F,F:FFFFFFFFFFFF,FFFFFFFFFFFFFFFF:FFFFFFFFFFFFFFFFF:FFFFFFFFFFFFFFFFFFFFFFFFFFFF:FFFFFFFFFFFFFF:F:FFF::FF,FFFFFFF,FFFFFFFF:,FF,FFF,F:FFFF:FFFFF
@A00920:152:HGHKKDRXX:2:2106:14742:32659 2:N:0:AGGAGTGG+TAAGTTCC
GGACTACACGGGTATCTAATCCCGTTCGCTCCCCATGCTTTCGCCTCTCAGCGTCAGGACAGGCCCAGCGTGTAGCCTTCGCCACTGGTGTTCCTCCGGATCTCTACGCATTTCACCACTACACCCGGAATTCCACACGCCTCTACCTGCCTCTAGCCCCGCAGTTCGGTCACGTCCTCGCCCGGTTGAGCCGGGCGCTTTCACGCGCCACTTGCAGGACCGCCTCCACGCGCTTTACACCCCGTAAATC
+
FF::FFFF:FFFFFFFFFFFFF:FFF::FFFFFFF,FFFFFFFFFF,F:FFFFFFFFF,F:FFFFFFFF:F:F,FFFFFFFFFF::FFFFFFFFFFFF,FF:FFFFFF:F:FF::F,FFFFFFFFFFFF:FFFF:F:FFF:FF,FFF,F,FFF,FFF,,,FFFFFFFFF:FFFF,FFFF:FFFFFFFFF,:F:FFFF:,:FFF:F::F::FFF,:FF,FF,,FFF,:F:FFFFF:,FFFFFF,FFFFF,:
@A00920:152:HGHKKDRXX:2:2106:13169:32941 2:N:0:AGGAGTGG+TAAGTTCC
GGACTACAAGGGTTTCTAATCCCGTTCGCTCCCCTAGCTTTCGCGCCTCAGCGTCAGTTAATGCCAAGAGACCTGCCTTCGCCATCGGTGTTCCTCCTGATATCTGCGCATTTCACCTCTACACCAGGAATTCAAGTCTCCCCTACATCACTCAAGTATGCCCGAACCCACCGCAGATCCTGAGTTAAGCCCCGGAGTTTCACGGCAGACGCGACAAACCGCCTACTAGATCTTTACGCCCAATAATTCC
+
F:F:FFFF,,FFF:F,F:FF,FF:F,FF::F,,FFF,FFFF,,FF,FFFFF:FFFF:,FFFF:FF,,:F:::FFF,FF:FFFF:FF,:F,F,,,,F,FF,,:FFFF:F,FF:F,,FF,FF:F,FFFFFF:,:,,FF,FFFF,:,FFFF,F,:FF,,F,F:F,:,,FF,,FFFFF::F,F:,FF,FFFF,::F,,F:,:FFFFF:,F:::,FFFFFFF,,F,F,:::,F:,F,:,F,,FF,,,F,F::FF,
@A00920:152:HGHKKDRXX:2:2106:20229:33176 2:N:0:AGGAGTGG+TAAGTTCC
GGACTACTGGGGTATCTAATCCCGTTCGCTCCCCATGCTTTCGCCTCTCAGCGTCAGGTCAGGCCCAGCGTGTCGCCTTCGCCACTGGTGTTCCTCCGGATCTCTACGCATTTCACCACTACACCCGGAATTCCACACGCCTCTACCTGCCTCTAGCCCCGCAGTTCGGTCACGTCCTCGCCCGGTTGAGCCGGGCGCTTTCACGCGCCACTTGCAGGACCGCCTACACGCGCTTTACACCCAGTAAATC
+
FFFFFFFFFFFFFFFFFFFFFFFFFFFFFFFFFFFFFFFF,FFFFFFFFFFFFFFFFFFF:FFFFFFFFFFFFFFFFFFFFFFFFFFFFF:FFF:FFFF:FFFFFFFFFFFFFFFFFFFFFFFFFFFFF,FFFFFFFFFFFFFFFFFFFFF,FFFFFFFFFFFF:FFFFFFFFFFFFFFFFFFFFFFFFFFFFFFFFFFFFF:FFFFFFFFFFFF:FFF:FFFFFFFF:FFF:F,:F:::FF,FF,,FFF
@A00920:152:HGHKKDRXX:2:2106:18774:33285 2:N:0:AGGAGTGG+TAAGTTCC
GGACTACAAGGGTTTCTAATCCTGTTTGCTCCCCACGCTTTCGCACCTCAGCGTCAGTATCGGGCCAGTGAGTCGCCTTCGCCACTGGTGTTCCGCCGAATATCTACGAATTTCACCTCTACACTCGGCATTCCACTCACCTCTCCCGAACTCAAGACAGCCAGTCTCAAAGGCATTTCCAAGGTTGAGCCCTGGGCTTTCACCTCTGACTAAACTGTCCGCCTACGCGCCCTTTACGCCCAGTAATTCC
+
FFFF,FFF,FFFFFFFF::FFFFFF:FFFFFFFFFFFFFFFFFFFFFFFFFFFF:FFF:FFFFF:FFFFFFFFFFFFF:FFFFFFFFFFFFFFFFFFFFFF:FFFFFFFFFFFFFFF:FFFFFFFFFFFF:FFF:FFFFFFFFFFFFFFFFFFFFFFFFFFF:FF,FF,::FFF::FFFF,FFFFFFFFFFFFFFFFFFFFFFFFF::FFFF:FFFFFFFFFFFFFFFFFFFFFFFFFFFFFFFFFFFFF
@A00920:152:HGHKKDRXX:2:2106:29677:33411 2:N:0:AGGAGTGG+TAAGTTCC
GGACTACCGGGGTATCTAATCCTGTTTGCTCCCCACGCTTTCGCGCCTCAGCGTCAGTAACGGGCCAGTGTGTCGCCTTCGCCACTGGTGTTCTTCCGAATATCTACGAATTTCACCTCTACACTCGGAGTTCCACACACCTCTCCCGTACTCAAGACAGCCAGTCTCAAAGGCAATTCCCAGGTTGAGCCCTGGGCTTTCACCTCTGACTATCCTCTCCGCCTACGCGCCCTTTACGCCCAGTAATTCC
+
FFFFFFF,FFFFFFFFFFFFFFFFFFFFFFFFFFFFFFFFFFF:FFFF:FFFFFFFFFFF,FFFFFFFFF::F,FFFFFFFFFFFFFFFFFFF:FFFFFFFFFFFFFF:FFFFF:FFFFFFFFFFFFFFFFFFFF,FFFFFFFF:FFF,FFFF:FFFFFFFF:FF:,FFFFFFFFFFFFF,F:F:FFFFFFF,FFFF,FFFFF,FFFF:FF:,,FF,:FFF:FF,:FFFF,FFFFFF:FFF:FFF:F:FF
@A00920:152:HGHKKDRXX:2:2106:10520:33646 2:N:0:AGGAGTGG+TAAGTTCC
GGACTACTCGGGTTTCTAATCCCGTTCGCTCCCCACGCTTTCGCACATGAGCGTCAGGCTAACGCTAGGGTGCCGCTTTCGCCACTGGTATTCCTCCCGATATCTACGCATTCCACCACTACACCGGGAATTCTACACCCCTCTCATCGCCTCAAGCTTACCAGTTTTCAACGACCTCTCCCAGTTAAGCCGGGAGCTTTCACGTCGAACTTGATAAGCCGCCTGCGTGCGCTTTACGCCCAGTAATTCC
+
FF::FFFFFFFFFFFFFFFFFFFFFFFFFFFFFFFFFFF,FFFFFFFFFFFFFFFFFFFFFFFF:FFFFFFFFFFFFFFFFFFFFFF:FFFFFFFFFFFFFFFFFF:FFFFFF:FFFFFFFFFF:FFF:FFFFFFFFFFFFFFFFFFFFFFFFFFFFFFFFFFFFFF:FFFFFFFFFFFFFFFFFFFF,:FFF:FFFF:FFFFFFFFFFFF:FFFFF,F:FFFFFFFF::FFFF:F:FF:FFFFFFFFFF
@A00920:152:HGHKKDRXX:2:2106:22978:33771 2:N:0:AGGAGTGG+TAAGTTCC
GGACTACTAGGGTTTCTAATCCTGTTTGCTCCCCACGCTTTCGCTCCTCAGCGTCAGTGCCGGCCCAGAGAACCGCCTTCGCTACTGGTGTTCCTCCCGATATCTGCGCATTCCACCGCTACACCGGGAATTCCACATCCCTCTCCCGGATTCTAGCCTCCCAGTCTCGGACGCAGTTCCTGGGTTGAGCCCAGGGATTTCACGTTCGACTTAACAGGCCGCCTACGCGCCCTTTACGCCCAGTAATTCC
+
FFFFFFFFFFFFFFFFF,FFFFFF,FFFFFFFFFFFFFFF:FFFFFFFFFFFFFFFFFFFFFFFFF:FFFFFFFFFFFFFFFF:FFFF,FF:FFFFFFFFFFFFF:FFFFFFFFFFFFFFFFFFFFFF,FFFF,FFFFFFFFFFFFFFFFF:FFF::FFFFFFFFFFFFFFFFFFFFFFFFFFFFFFFFFFFFFFFFFFFFFFF:FF::FFF,FFFFFFFFFFF:FFFFFFFFFFFF:FF,,FFFFFFF,
@A00920:152:HGHKKDRXX:2:2106:28266:35258 2:N:0:AGGAGTGG+TAAGTTCC
GGACTACTAGGGTATCTAATCCTGTTTGATCCCCACGCTTTCGTGCCTCAGTGTCAATATTTGTGTAGCCAGCTGCCTTCGCAATTGGTGTTCTATGTCATATCTAAGCATTTCACCGCTACATGACATATTCCGCTGACCTCCACAGTATTCAAGACAAATAGTATCAATGGCAGTTTCCGGGTTAAGCCCGGAGATTTCACCACTGACTTACTTGCCCACCTACGCACCCTTTAAACCCAGTGAATCC
+
FFFFFFFFFFFFF:FFFFFFFFFFFFFFFFFFFFFFFFFFFFFFFFFFFFFFFFFFFFFFFFFFFFFFFFFFFFFFFFFFFFFFFFFFFFFFF:FFFFFFFFFFFF:FFFFFFFFFFFFFFFFFFFFFFFFFFFFFFFFFFFFFF:FFFFFFFFFFFFFFFF,FF:F:FFFFFFFFFFFFFFFFFFFFFFFFFFFFFFFFFFFFFFFFFFFFFFFFFFFFFFFF,:F:FFFFFF:F:FF:FFFFF:FFF:
@A00920:152:HGHKKDRXX:2:2106:7346:36135 2:N:0:AGGAGTGG+TAAGTTCC
GGACTACTCGGGTATCTAATCCTGTTTGATCCCCACGCTTTCGTGCCTCAGCGTCAATCGCTGTTTAGTGAGCTGCCTTCGCAATCGGTGTTCTACATCATATCTAAGCATTTCACCGCTACATGATGTATTCCGCCCACCTCAACAGAATTCAAGACTGATAGTATCAACGGCAGTTTCCGGGTTGAGCCCGGAGATTTCACCACTGACTTAACAGCCCGCCTACACACCCTTTAAACCCAGTGAATCC
+
FFFFFFFFFFFFF:FFFFFFFFFFFFFFFFFFFFFFFFFFFFFFFFFFF:FFFFFFFFFFFFFFFF:FFFFFFFFFFFFFFFFFFFFFFFFFFFFFFFFFFFFFF,FFFFFFFFFFFFFFFFFFFFFFFFFFFFFFFFFFFFFFFFFFFF:FFFFFFFFFF::FFFFFFFFFFFFFF:F:FFFFFFFFFFF:FFFFFFFFFFFFFFF:FFFFFFFFFFFFFFFFFFFFFFFF:FFFF:FF:FFF,:FFF,
@A00920:152:HGHKKDRXX:2:2106:29261:36292 2:N:0:AGGAGTGG+TAAGTTCC
GGACTACTCGGGTATCTAATCCCGTTCGCTCCCCACGCTTTCGCCCCTCAGCGTCAGTTTAGGCCCAGAGCGCCGCTTTCGCCACTGGTGTTCCTCCACATATCTACGCATTTCACCACTACACCGGGAATTCCACTACCCTCTCCTGCCTTCGAGTCGATCAGTATCGCGTGACCCTCCCCAGTTGAGCCGGGGGCTTTCACACGCGACTTGAACGACCGCCTGCGCGCTCTTTACGCCCAGTAAATCC
+
FFFFFFFFFFFFFFFFFF,FFFFFFFFFFFFFFFFFFFFFFFFFFFFFFFF:FFFFF:F:FFFFF:FFFFFFFFFFFFFFFFFFFFFFFFFFFFFFFFFFFFFFFFFFFFFFFFFFFFFFFFFFFFFFFFFFFFFFFFFFFFFFFFF:FFF,FFFFFFFFFFFFFF,FFFFFF:FFFFFFFF:F:FFFFFFFFFFFFFFFF,FFFFFFFFFFFFFF:FFFFFFFFFFFFFFFFFFFFFFFF,FFFFFFFF
@A00920:152:HGHKKDRXX:2:2106:14516:36401 2:N:0:AGGAGTGG+TAAGTTCC
GGACTACTCGGGTTTCTAATCCGGTTCGCTCCCCACGCTATCGCGCCTCAGTGTCAGGTCAGGGCCAGGTGGCCGTCTTCACCACTGGCGTTCCTCCGGATCTCTACGCATTTCACCACTACACCCGGAATTCCGCCACCCTCTCCCTGCCTCAAGTCGTGTCGTATCGCTGCACCTCGCCGGGTTAAGCCCGGCGCTTTCAGCACCGACGCACACGACCACCTAAGCGCGCTTTACGCCCAGTGATTCC
+
FFFFFFFFFFFFFFFFFFFFFFFFFFFFFFFFFFFFFFFFFFFFFFFFFFFFFFFFFFFFFFFFFFFFFFFFFFFFFFFFFFFFFFFFFFFFFFFFFFFFFFFFFFFFFFFFFFFFFFFFFFFFFFFFFFFFFFFFF:FFFFFFFFF:FFFFFFFFFFFFFFFFFFFFFFFFFFF:FFFFFFFF:FFFFFFFFFFFFFFFF:FFFFFFFFFFFF:FFFF,,FFF,,,FFFFF:FFFFFFFFFFFF,FFF:
@A00920:152:HGHKKDRXX:2:2106:15221:36683 2:N:0:AGGAGTGG+TAAGTTCC
GGACTACCAGGGTATCTAATCCCGTTCGCTACCCTGGCTTTCGCGGCTCAGCGTCAGGTGCAGCCCAGGGCGCCGCCTTCGCCTCTGGTGTTCCTCCGGATCTCTACGCATTTCACCACTCCACCCGGAATTCCACGCCCCTCTGCTGCCCTCTAGCTGCCCAGTTTCGAACGGCCTCTCCCGGTTGAGCCGGGAGCTTTCACGTCCGACTTGAACAGCCGCCTGCCCGCGCTTTACGCCCAGTAAATCC
+
FFFFFFFFFFFFFFFFFFFFFFFFFFFFFFFFFFFFFFFFFFFFFFFFFFFFFFFFFFFFFFFFFFFFFFFFFFFFFFFFFF:FF:FFFFFFFFFFFFFFFFFFFFFFFF:FFFFFFFFFFFF:FFFFFFFFFF:FFFFFFFFFF:FFFF:FFFFFFFFFF,FFFFFFFFFFFFFF:FFFFFFF:FFFFFFFFFFFFF,F:FFFF:FFFFFFFF,FFF,FFFF:FFFFF,FF:,F,FFF:FFFF,,,FFF
@A00920:152:HGHKKDRXX:2:2106:4354:36714 2:N:0:AGGAGTGG+TAAGTTCC
GGACTACTAGGGTATCTAATCCTGTTTGATCCCCACACTTTCGTGCCTCAGCGTCAGTTACAGCCTAGTAAGCTGCCTTCGCTATAGGTGTTCTTGACGATATCTAAGCATTTCACCGCTACACCGTCAATTCCGCCTACCTCATCTGTACTCTAGCCCATCAGTATCAATGCCACCCTCCCGGTTCAGCCGGAATATTTCAGCACTGACTTAATAGCCCGCCTACGCACCCTTTAAACCCAATAAATCC
+
:FFFFFF:FFFFFFFFFFFFFFF:FF:FFFFFFFFFFFFFFFF:FFFFFFFFFFFFFFFF:FFFFFFFF,FF:FFFFFFFFFFFFFFF:FFFFFF:F,:FFFFFFFFFFFFF:FFFFFFFFFFF,FFFFFFFFF:FFFFFFFFF,F:,:FFFFF:FFF:FF:FFFFFF:F:FFFF::::FFF:FFF,F,,F,F:FFFFFF,FFFF:F:FFFF,F,F,,FF,F:FFF,FFFF:,F,FFFFF,FFF::F,,F
@A00920:152:HGHKKDRXX:2:2107:22200:1548 2:N:0:AGGAGTGG+TAAGTTCC
GGACTACAGGGGTTTCTAATCCCGTTCGCTACCCTGGCTTTCGCGGCTCAGCGTCAGGTGCAGCCCAGGGCGCCGCCTTCGCCTCTGGTGTTCCTCCGGATCTCTACGCATTTCACCACTCCACCCGGAATTCCACGCCCCTCTGCTGCCCTCTAGCTGCCCAGTTTCGAACGGCCTCTCCCGGTTGAGCCGGGAGCTTTCACGTCCGACTTGAACAGCCGCCTGCCCGCGCTTTACGCCCAGTAAATCC
+
FF:FFFFFFFFFFFFFFFFFFFFFFFFFF:FFFFFFFFFF:FFFFFFFFFFFFFFFFFF,FFFFFFFFFFFFF,F:F:FFFFFF:FFFFFFF,:FFFF,FFFFFFFFFFFFFFFFF::FF:FFF:FFFFFFFFFFFFF:F:FFFF,FFFF:,FFFFFFFFFFFFFF,FFFF:FFF,FFFFFFFF,FF:FFFFFF,FFFFFFFF:F:F,FF,FFFF::FFFFFFFFFFFFFFFFFFFFFFFFFFFFFFFFF
@A00920:152:HGHKKDRXX:2:2107:18611:2159 2:N:0:AGGAGTGG+TAAGTTCC
GGACTACCAGGGTATCTAATCCTGTTTGCTCCCCACGCTTTCGTGCCTCAGTGTCAGTGCTGGTCCAGGTGGCCGCCTTCGCCACAGATGTTCCTCCCGATCTCTACGCATTTCACTGCTACACCGGGAATTCCACCACCCTCTACCGCACTCTAGTCCGCCAGTATCCACCGCCATTCCCAGGTTGAGCCCGGGGCTGTCACGGCAGACTTAACGAACCACCTACGCACGCTTTACGCCCAGTAATTCC
+
FFFFFFFFFFFFFFFFFFFFF:FFFFFFFFFFFFFFFFFF,FFFFFFFFFFFF:FFFFFFFFFFFF:FFF:::FFFF,FFFF,FFFFFFF,,FFFFFFF,FFFF,FFF:::,FFF:FFF,,:FFFFFFF,F,F:FFFFF,F:FFFFFFF:F,FFFFFFFFFFFFF:FFFFFFFFFF,FFFF:FF:FFFF:F:FFFFFF,:F:F:FF:FFF:,,FFFFF:F:FF,,FFF:FFF:,,FFFFF:F:F,F,FFF
@A00920:152:HGHKKDRXX:2:2107:14714:2519 2:N:0:AGGAGTGG+TAAGTTCC
GGACTACACGGGTATCTAATCCTGTTTGCTACCCACGCTTTCGTGTCTCAGCGTCAGAAGTGGTCCAGAAAGCTGTCTACACCACAGGTGTTCCTCCTGATATCTACGCATTTCACCGCTACACCAGGAATTCCGCTTACCTCTCCCATCCTCGAGCACTCCAGTTTCCGCCGCACCCTCCCAGTTGAGCCGGGAGATTTCACACCAAACTTACACAACCGCCTACACACCCTTTACGCCCAGTCACTCC
+
FFFFFFFFFFFFFFFFFFFFFFFFFFFFFFFFFFFFFFFFFFFFFFFFFFF,FFFFF:FFFFFF,:FFFFFFFFFFFFFFFFFFFFFFFFFFFFF:,FFFF:FFFF:FF:FFFFFFFFFFFFFFFFF:FF:FFFFFF,FFFFFF,F:FFF,FFFFF:FFFF:FFF:FFFFFFFFF:FFFFFFFFFFFFFFFFFFF:FFFFFFFFF:::FFFFF,,FFFFFFFFFFFFFFFFFFFFFFFFFFFFF,FFFFF
@A00920:152:HGHKKDRXX:2:2107:4056:2816 2:N:0:AGGAGTGG+TAAGTTCC
GGACTACCAGGGTTTCTAATCCAGTTCGCTCCCCACGCTTTCGCACATGAGCGTCAGTATTGGACCAGGAAGTCGCTTTCGCCACTGATGTTCCTTCAGATATCTACGCATTGCACCGCTACACCTGAAATTCCACTTCCCACTCCCATACTCTAGCAATGCCGTCGCGAATGCAGTTACCAGGTTCAGCCTGGGGATTTCACACCCGACTTGCAAAGCCGCCTACGCGCGCTTTACGCCCAATAATTCC
+
FF,F:FFF,FFF:FF::FFFFFFFFFFFFFFF:FFFFFFFFFFF,FFF,,FFFFFFFFFF,FF:F:FF:F,,F,FF::FFFFFFFFF:FF:,F:F,FF:FFFFFF,FFFFFF,FFF:FFF:F:FF:FFFFFFF:,,F,FFF,FF,FFF:FFFFFFFF,FF,F:,F,,F,F,FFFF,FFF,FFFF:F,FFFF:,F,,FFFF,FFF:::FFF:F:,F::F:,:FFF,:F::F,FF:F:FFFFFF,F,:FF,:
@A00920:152:HGHKKDRXX:2:2107:12509:3709 2:N:0:AGGAGTGG+TAAGTTCC
GGACTACAGGGGTATCTAATCCCGTTTGCTCCCCTGGCTTTCGCTCCTCAGCGTCAATGCCGGTCCAGGATGCCGCCTTCGCCACCGGTATTCCTCCAGATATCTACGCATTTCACCGCTACACCTGGAATTCTGCATCCCTCTCCCGGATTCAAGCCATCCAGTATCGGATGCAGTTCCCAAGTTGAGCCTGGGGATTTCACATCCGACTTAGTTGGCCGCCTACGAGCCCTTTACGCCCAGTAATTCC
+
FFFFFFFFFFFFFFFFFFFF:FFFFFFFFFFFFFFFFFFFFFFFFFFFFFFFFFFFFFFFFFFFFFFFFFFFFFFFFFFFFFFFFFFFF:FFFFFFFFFFFFFFF,FFF:FFFFFFFFFFFFFFFFFFFFFFFFFFFFFFFF:FFFFFFFF,FFFFFFFFFFFFFFFFFFF:FFFF:FFFFFF:FFFFFFFFFFFFFFFFFFFFFFFFFFFFFFFFFFFFFFFFFFFFFFFFFFFFFFFFFFFFFFFFFF
@A00920:152:HGHKKDRXX:2:2107:9281:3818 2:N:0:AGGAGTGG+TAAGTTCC
GGACTACTGGGGTTTCTAATCCTGTTTGATACCCACACTTTCGAGCATCAGTGTCAGTTGCAGTCCAGTGAGCTGCCTTCGCAATCGGAGTTCTTCGTGATATCTAAGCATTTCACCGCTACACCACGAATTCCGCCCACCTCTACTGTACTCAAGACTGCCAGTATCAACTGCAATTTTACGGTTGAGCCGCAAACTTTCACAACTGACTTAACAATCCACCTACGCTCCCTTTAAACCCAATAAATCC
+
FFFFFFFFFFFFFFFFFFF:FFFFFFFFFFFFFFFFF:FFFFFFFFFFFFFFFFFFFFFFF:FFFFFFFFFFFFFFFFFFFFF,FFFFFFFFF:FFFFFF:FFFFFFFFFFFFFFFFFFFFFFFFFFFFFFFFFFFFFFFFFFFFFFFFFFFFFFFFFFFFFFFF:FFFFFFFFF:FFFFFF:FFFFFFFFFFFF:FF:FFFFFFFFFFFFF:FFFF:FF::FFFFF:FF,FFFFF:FFFFF,FFFFF:F
@A00920:152:HGHKKDRXX:2:2107:19235:4304 2:N:0:AGGAGTGG+TAAGTTCC
GGACTACACGGGTATCTAATCCTGTTTGCTCCCCACGCTTTCGCACCTCAGCGTCAATACTTGTCCAGTCAGTCGCCTTCGCCACTGGTGTTCTTCCGAATATCTACGAATTTCACCTCTACACTCGGAATTCCACTGACCTCTCCAAGATTCTAGCTACCTAGTTTCAAGGGCAGTTCCGGGGTTGAGCCCCGGGCTTTCACCCCTGACTCGAGTAGCCGCCTACGTGCGCTTTACGCCCAGTAATTCC
+
FF:FFFFFFFFFFFFFFFF,FFFFFFFFFFFFFFFFFFFFFFFFFFFFFFFFFFFFFFFFFFFFFFFFFFFFFFFFFFFFFFFFFFFFFFFFFFFFFFFFFFFFFFFFFF:FFFFFFFFFFFFFFFF:FFFF:FF:FFFFFFFFFFFFF:FFF:FFF,FFFFFFFFFF:FFF,FFFFFFFFF:FFFFFFFFFFF:FF,FFFF,F:FFFFFF:FFF:FFFFFFFFFF:FFFFFFFF:F,FFF::F,FF:FF
@A00920:152:HGHKKDRXX:2:2107:20175:4335 2:N:0:AGGAGTGG+TAAGTTCC
GGACTACCGGGGTATCTAATCCTGTTTGCTCCCCACACTTTCGCACCTCAGCGTCAGTATCGAGCCAGTGAGCCGCCTTCGCCACTGGTGTTCCTCCCAATATCTACGCATTTCACCGCTACACTGGGAATTCCACTGCCCTCTCCGATCCTCAAGCCCTCCAGTTTCAAACGCAATTCATGGGTTAAGCCCATGGATTTCACGCCTGACTTAAAAGTCCGCCTACGCGCGCTTTACGCCCAGTGATTCC
+
FFFFFFFFFFFFFFFFFFFFFFFFFFFFFFFFFFFFFFFFFFFFFFFFFFFFFFFFFFFFFFFFFFFFFFFFFFFFFFFFFFFFFFFFFFFFFFFFFFFFFFFFFFFFFFFFFFFFFFFF,FFFFFFFFFFFFFFFFFFFFFFFFFFFFFFFFFFFFFFFFFFFFFFFFF:FFFFFFFFFFFFFFF:FFFFFFFFFF,F:FFFFFFFFFFFFFFFFFFFFFFFF:FFFFFFFFFFFFFFFFFFFFF,:F:
@A00920:152:HGHKKDRXX:2:2107:9950:4539 2:N:0:AGGAGTGG+TAAGTTCC
GGACTACTGGGGTTTCTAATCCTGTTTGCTCCCCACGCTTTCGCGCCTCAGCGTCAGTTCCGGTCCAGTGAGCCGCCTTCGCCACTGGTGTTCCTCCCAATATCTACGCATTTCACCGCTACACTGGGAATTCCACTCACCTCTCCCGGTCTCAAGCCTTCCAGTCTGACAGGCAGTTCCCCGGTTAAGCCGAGGGATTTCACCCGACACTTGAAAAGACGACTACGCGCCCTTTACGCCCAATAATTCC
+
:FFFFFF:::FF:F,FFFFFFFF:F::,FFFF:FFFFFF:FFFF,FF:FFF:F,FFFFFFFF,FF:FFFFFF:F:FF:FFFFFFFF:,FFFFFFFF:FF:F:FF,F::FF:FF,FF:FF,:F::::FFF,,:,F,:F:F,FFF:FFFFFF:FFFFFFF,F:FFF:FFFFFF::,FF:,F:::FF,::FF,FF::FFF,F,:FF:FF,FF:,FF,,F:::F,,FFFFF,F,F::FFF,F:F,FFF::,F,F
@A00920:152:HGHKKDRXX:2:2107:27606:4617 2:N:0:AGGAGTGG+TAAGTTCC
GGACTACCCGGGTTACTAATCCTGTTTGCTCCCCACGCATTCGCGCCTCAGCGACAGATCCAGCCCAGTTGGTCGCATTCGACACGGGTGTTCTTCCCGATAACTACGCATTCCACCGCTACACCGGGAATTCCACCAACCCCTACTGGACTCCAGGTCCGCAGTCTCGAAAGCAGCTCCGCGGTTGAGCCCCGGCCTTTCACTGCAGACTAGCAGGTCCCGCCAGCGCGCGCTTTCCGCCCAGTGATTC
+
F,,FFF,:,FFF,F,,F,FF:FF,,,FFF:F:,:FFF:,,FFF,:F,FF,FF:,FF,FFF:FF::FF,FFFFF,,,,,,,F,F,:,FF,F,,FFFF:F,FF,,F,::FFFFF:FF,F,:,::F,F:,,::F,F::F,FFFFFFF,FF,F,F,F,F:,F:FFFF,,FF,,:,F:FFF:,F,F,:FFF,F:,FFFF,FFF,FFF,,,F,:F:,,FFFF,,,FF:F:,:FF,FFFFF,F,::FFFF,,F,,,,
@A00920:152:HGHKKDRXX:2:2107:20817:4633 2:N:0:AGGAGTGG+TAAGTTCC
GGACTACACGGGTTTCTAATCCTGTTTGCTCCCCGAGCTTTCGAACCTCAGCGTCAGGAACGTCCCAGAAGGTCGCTTTCGCCACTGGTGTTCCTCCCAATATCTACGCATTTCACCGCTACACTGGGAATTCCACCTTCCTCTGACGTCCTCTAGCCACCCAGTATTCGATCCATTCCTGAGGTTGAGCCCCAGTCTTTAAGACCAAACTTAAGTGGCCGCCTACGTTCTCTTTACGCCCAATAAATCC
+
FFFFF:FFFFFFFFFFF:FFFFFFFFFFFFFFFFFFFFFFFFFFFFFFFFFFFFFFFFFFFFFFFFFFFFFFFFFFFFFFFFFFFFFFFFFFFFFFFFFFFFFFFFFFFFFFFFFFFFFF:FFFFFFFFFFFFFFFFFFFFFF:F:FFFF:FFFFFFFFFFFFFF:FFFFFFFFFFFFFFFFFFFFFFFFFFFFFFFFFFFFFFFFFFFFFFFFF:FFFFFFFFFFFFFFFFFFFFFFFFFFF::F:FFF
@A00920:152:HGHKKDRXX:2:2107:13485:6840 2:N:0:AGGAGTGG+TAAGTTCC
GGACTACAGGGGTTTCTAATCCTGTTTGCTCCCCACGCTTTCGAGCCTCAGCGTCAGAAACGGACCAGAGAGCCGCCTTCGCCACTGGAGTTCAGCCGAATATCTACGAATTTCACCTCTACACTCGGAATTCCACTCGCCTCTCCAAGATTCTAGCCATCCAGTTTCAGAGGCAGTACCGGGTTTAAGCCCCGTGATTTAACCCCTTACTTAAAAAGCCGACAACGTGCGCTTTAAGCCAAGTAATAAC
+
,,F:FFFF,,,FF::FFFFFFFFFF,::,,FFFFFF:FFFFF:,:::FFF:F:FFF,FFFF:,:F,FF,,FFF,FFFF:,FF,F,FFF,,FF,,:,:,FF:F:F,FF,FF,,F,FF,::FFFF:FFFF::FF:F,FF,,FFFFF:FFF,FF,F,F:FFFFFF:FF:,FF,F:F:,,:F:FF:,:,F,F,,:,,::,F,FF,FF,F,F,:F,FFF:,F,,:,,:,F:::,,F,F::F,,,F,F,,:FF::,
@A00920:152:HGHKKDRXX:2:2107:16649:6903 2:N:0:AGGAGTGG+TAAGTTCC
GGACTACTGGGGTATCTAATCCTGTTTGCTCCCCACGCTTTCGTGCATGAGCGTCAGTGCAGGCCCAGGGGATTGCCTTCGCCATCGGTGTTCCTCCGCATATCTACGCATTTCACTGCTACACGCGGAATTCCATCCCCCTCTGCCGCACTCCAGCGATGCAGTCACAAATGCAGTTCCCAGGTTAAGCCCGGGGATTTCACACCTGTCTTACATCACCGCCTGCGCACGCTTTACGCCCAGTAATTCC
+
FFFFFFFFFFFFFFFFFFFFFF:FFFFFFFFFFFFFFFFFFFFFFFFFFFFFFFFFFFFFFFFFFFFFFFFFFFFFFFFFFFFFFFFFFFFFFFFFFFFFFFFFFFFFF:FFFFFFFFFFFFFFFFFFFFFFFFFFFFFFFFFFFFFFF:FFFFFFFFFFFFFFFFFF:FFFFFFFFFFFFFFFFFFFFFFFFFFFFFFFFFFFFFFFFFFFFF:FFFFFFFFF::FFFFFFFFFFFFFFFFF:FFFFFF
@A00920:152:HGHKKDRXX:2:2107:4661:7091 2:N:0:AGGAGTGG+TAAGTTCC
GGACTACTAGGGTATCTAATCCTGTTTGCTACCCACGCTTTCGTGCCTCAGCGTCAGTCGCGGTCCAGTAAGCCGTCTACACCACGGGTGTTCCTCCCGATATCTACGCATTTCACCGCTACACCGGGAATTCCGCTTACCTCTCCCGCACTCCAGCAGCCCAGTTTCCGGCGCACCCTCCCGGTTAAGCCGGGAGATTTCACACCAGACTTGGACTACCGCCTACGCACGCTTTACGCCCAGTAACTCC
+
FF,FFFFFFFFF:F:FFFFFFFFFFFFFFFFFFFFFFF:FFFFFFFFFFFFFFFFFFFFFFFFFF:FFF:FFFFFFFF:FFFFFFFFF:F:FFFFF:FFF:FF:FFFFFFFFFFFFFFFFFFFFFFFF,FFFFFFFFFFFFFFFFFFFFFFFFF:FFFFFFF:F,FFFFFF:FF:FF:FFFFF,F:FFFFFFFFFFFFFFFF,,FFFFFFF:FF:FFFFFFFFF:FFFFF:FFFF:FFFFFF:FFF:FFF
@A00920:152:HGHKKDRXX:2:2107:27796:7326 2:N:0:AGGAGTGG+TAAGTTCC
GGACTACAAGGGTTTCTAATCCTGTTTGCTCCCCACGCTTTCGTGCCTCAGTGTCAGTGCTGGTCCAGGTGGCCGCCTTCGCCAAAGATGTTCCTCCCGATCTCTACGCATTTCACTGCTACACCGGGAGTTCCACCACCCTCTACCGCACTCTAGTCCGCCAGTATCCACCGCCATTCCCAGGTTGAGCCCGGGGCTTTCACGGCAGACTTAACGACCCACCTACGCACGCTTTAGGCCCAGTAATGCC
+
F:FF,FFFFF,FF:FFFFF:FFFFFFF:FFFF:FFFFF:FFF,FFF,FFFFFFFF:F,FFF,FFFFFF:F,FFFF,FFFF,F:F,F:F,,FFFFFF,F,F,FFFF,FFFF,F:FFFFFFFF,,,:FF:F,:FFF::F,F:,FFFFFFFF,FF:FFFFFFFFF,F:,FFFFFFFFF,FFFF,FFFF,F,FFF:FFF,::F,FF:FFF::,,F:,,,:F,F,FFFF:F::F::,F:F,,F:FFFF,,FF:,,
@A00920:152:HGHKKDRXX:2:2107:27688:8954 2:N:0:AGGAGTGG+TAAGTTCC
GGACTACCCGGGTTTCTAATCCTGTTTGCTACCCACGCTTTCGCTCCTCAGCGTCAGTTACGGCCCAGAGCGGCGCCTTCGCCACTGGTGTTCCTCCTGATATCTGCGCATTTCACCGCTACACCAGGAATTCCCCGCGCCCCTACCGTCCTCGAGGCACAGCAGTATCGGGTGGCGTCTCTGGGTTGAGCCCAGAGTTTTCACACCCGACGTACTGACCCGCCGACGAGCTCTGTACGCCCACTAAATC
+
FF:FF:FFFFFFFFFFF:FFFFFFFFFFFFFFFFFFFFFFFFF,FF,FFFFFFFF:FF:F,:FFFFFF:FFFFFFFFFFFFFF:FFFFF:F,FFFF:FFFF:FFFFFFF:F,,F:F,FFFFFFFFFFFF:,FFFF,,F,FFFFFFFFFF,,FFFFF,F:FFFFFF::FFFFFFFFF,FFFFF:FF,FF,FFF:FF:F,F:F,:FFF,FF:F:,,F:FF,,FFF,,F:FFFF,FF,F:FFFF:FFF,,,:F
@A00920:152:HGHKKDRXX:2:2107:27814:9079 2:N:0:AGGAGTGG+TAAGTTCC
GGACTACCCGGGTTTCTAATCCTGTTTGCTACCCACGCTTTCGCTCCTCAGCGTCAGTTACGGCCCAGAGCGGCGCCTTCGCCACTGGTGTTCCTCCTGATATCTGCGCATTTCACCGCTACACCAGGAATTCCCCGCTCCCCTACCGTACTCGAGTCACAGCAGTATCGGGTGGCGTCTCTGGGTTGAGCCCAGAGTTTTCACACCCGACTTACTGAACCGCCTACGAGCTCTTTACGCCCAATAAATC
+
FFFFFFFFFFFFFFFFFFFFFFFFFFFFFFFFFFFFFFFFFFFFFFFFFFFFFFFFFFFFFFFFFFFFFFFFFFFFFFFF,FFFFFFFFFFFFFFFFFF:FFFFFFFFFFFFFFFFFFFFFFFFFFFFFFFFFFFFFFFFFFFFFFFFFFFFFFFFFFFFFFFFFFFFFFFFFFFFFFFFFFFFFFFFFFFFFFFFFFFFFFFFFFFFFFFFFFFFFFFFFFFFF:FFFF:FFFFFFFF:FFFFFFFFFF
@A00920:152:HGHKKDRXX:2:2107:31439:9095 2:N:0:AGGAGTGG+TAAGTTCC
GGACTACCCGGGTTTCTAATCCTGTTTGCTCCCCACGCTTTCGCACCTCAGCGTCAGTACCGAGCCAGTGAGCCGCCTTCGCCACTGGTGTTCCTCCGAATATCTACGAATTTCACCTCTACACTCGGAATTCCACTCACCTCTCTCGGACTCGAGACACCCAGTATCAAAGGCAGTTCCGGGGTTGAGCCCCGGGATTTCACCCCTGACTTAAATGTCCGCCTACGTGCGCTTTACGCCCAGTAATTCC
+
,FFF,:FFFFFFFFFFFFFFFFFFFFFFFFFFFF:,FFFF:FFFFFFFFFFFFFFFFFFF,FFF:FFFFF:F:FFFFFFFFFF:FFFFFF:FFFFFFFFFF,FFF:FFFF:FFF:FFFFFFFFFFFFFFFFFF:FFFFFF,FFFFF:FFF:FFFF:FF,FFF,FFFFFF:FFFF::FFFFFFFFFF,FFF:FFFFFFFFFFFFF:FF:FF::FF,,FFFFFFFFFF::FFFFFFFFFFFFF,:,:FFFFF
@A00920:152:HGHKKDRXX:2:2107:20808:9377 2:N:0:AGGAGTGG+TAAGTTCC
GGACTACCAGGGTATCTAATCCCGTTCGCTCCCCATGCTTTCGCCTCTCAGCGTCAGGTCAGGCCCAGCGTGTCGCCTTCGCCACTGGTGTTCCTCCGGATCTCTACGCATTTCACCACTACACCCGGAATTCCACACGCCTCTACCTGCCTCTAGCCCCGCAGTTCGGTCACGTCCTCGCCCGGTTGAGCCGGGCGCTTTCACGCGCCACTTGCAGGACCGCCTACACGCGCTTTACACCCAATAAATC
+
FFFFFFFFFFFFFFFFFFFFFFFFFFFFFFFFFFFFFFFF:FFFFF:FFFFFFFFFFFFF:FFFFFFFFFFFFFFFFFFFFFFFFFFFFFFFFF:F:FFFFFFFF,FFFFFFFF,FFFFFFFFFFFFFFFFFFFFF:FFF:FFFFFFFFFFFFFF:FFFFFFFFFFFFFFFFFFFFFFFFFFFFF:FFFFFFFFFFFFFFFFFFFFFF:FF,FFFFFFFFFFFFFFFFFFFFFFFF:F:FFF:FFFFFFF
@A00920:152:HGHKKDRXX:2:2107:4300:9408 2:N:0:AGGAGTGG+TAAGTTCC
GGACTACAGGGGTTTCTAATCCTGTTCGCTCCCCACGCTTTCGCGTCTCAGCGTCAGTACCGTTCCAGAGAGCCGCTTTCGCCACGGGTGTTCTTCCTGATATCTGCGCATTTCACCGCTACACCAGGAATTCCACTCTCCTCTTCCGGACTCTAGCCAAACGGTTTCCATCGACAGCTGGAGGTTGAGCCTCCAGTTTTCACAACGGACCTGTCTGGCCGCCTACACGCGCTTTACGCCCAATAAATCC
+
FFFFFFFFFFFFFFFFFFFFFFFFFFFFFFFFFFFFFFFFFFFFFFFFFFFFFFFFFFFFFFFFFFFFFFFFFFFFFFFFFFFFFFFFFFFFFFFFFFFFFFFFFFFFFFFFFFFFFFFFFF:FFFFFFFFFFFFFFFFFF:FFFFFFFFFFFFFFFFFFFFF:FFFFFFFFFFFFFFFFFFFFFFFFFFFFFFFFFFFFFFF:FFFFFFFFFFFFFF,FFFFFFFFFFFFFFFFF::FFFFFFFF:F:F
@A00920:152:HGHKKDRXX:2:2107:14353:12258 2:N:0:AGGAGTGG+TAAGTTCC
GGACTACCAGGGTATCTAATCCCGTTTGCTACCCACGCTTTCGTGCCTTAGTGTCAGGAATGAGCCAGTCGCCTGCCTACGCCATCGGTGTTCCTCCCTATATCTACGGATTTCACTCCTACACAGGGAATTCCAGCGACCTCTCTCATCCTCTAGCTGATCAGTTTAGATAATGGATATGAGGTTGAGCCCAACGCTTTAAATATCTACTTACAATGCCACCTACGCAACTCTTTACGCCCAGTAATTC
+
FFFFFFFFFFFFFFFFFFFFFFFFFFFFFFFFFFFFFF:FFFFFF:,FFFFFFFFFF,F,FFFFFFFFFFF:FFFFFFFFFFFFFFFFFFFFFFFFFF,FFFFFFFF:FFFFFFFFFFFFFFFF,:F,FF:F:FFFFFFFFFFFFFF:FFFFFFFFFF,:,FF:FF:FFFFFFF::FFFF,F,FFFFF,,:F,FF,F:FF,F,,FF,FF:F:FF,:,,::FF,FF,:,FF:,F,FFF:F,F,FFFFF:F:
@A00920:152:HGHKKDRXX:2:2107:31765:12508 2:N:0:AGGAGTGG+TAAGTTCC
GGACTACAAGGGTTTCTAATCCCGTTCGCTCCCCATGCTTTCGCATCTCAGCGTCAGGTCAGGCCCAGCGTGTCGCCTTCGCCACTGGTGTTCCTCCGGATCTCTACGCATTTCACCACTACACCCGGAATTCCACACGCCTCTACCTACCTCTAGTCGCGCAGTTCGATTGCGTCCTCGCCCGGTTGAGCCGGGCGCTTTCACGCCTCACTTGCACGACCGCCTACACGCGCTTTACACCCAGTAAATC
+
FFFFFFFFFFFFFFFFFFFFFFFFFFFFFFFFFFFFFFFFFFFFFFFFFFFFFFFFFFFFFFFFFFFFFFFFFFFFFFFFFFFFFF:FFFFFFFFFFF:FFFFFFF:FFFFFFF:FF:FFFFFFFFFFFFFFFFFFFFFFFFFFFFFFFFFFFFFFFFFFFFFFFFFFFF:FFFFFFFFFFFFFFFFFFFFFFFFFFFF:FF:FFFFFF:FFFFFFFFFFFFFFFFFFFF:FFFFFFFFFFFFFF:F,FF
@A00920:152:HGHKKDRXX:2:2107:30798:12994 2:N:0:AGGAGTGG+TAAGTTCC
GGACTACACGGGTTTCTAATCCTGTTCGCTCCCCACGCTTTCGCTCCTCAGCGTCAGTATCGGCCCAGAGACCTGCCTTCGCCATCGGTGTTCCTCCGGATCTCTACGCATTTCACCACTACACCCGGAATTCCGCACTCCTCTATCGCCCTCAAGAAACCCAGTTCGCACCCGCCCTCCCCGGGTGAGCCGGGGGCTTTCAGGGCACGCTTAAGTCTCCACCTACACGCGCTTTACGCCCAGTAAATCC
+
FFFFFFFFFFFFFFFFFFFFFFFFFFFFFFFFFFFFFF:FFFFFFFFFFFFFFFFFFFFFFF:FFFFFFFFF:FFFFFFFFFFFFFFFFFFFFFFFFF:FFFFFFFFFFFFFFFFFFFFFFFFFFFFFFFFFFFFFFF:FFFFFFFFFFFFFFFFFFFFFFFFFFFFFFFFFFFFFFFFFFFFF,F,FFFFF:FFFF,F:FFFF:FFFFFFF,FFFFFF,:FF:,FFFFFFFFFFFFFFFFFFFFFFFFF
@A00920:152:HGHKKDRXX:2:2107:14516:13510 2:N:0:AGGAGTGG+TAAGTTCC
GGACTACTGGGGTTTCTAATCCTGTTCGCTCCCCACGCTTTCGCGCCTCAGCGTCAGTTGCAGTCCAGACAGTCGCCTTCGCCACTGGTGTTCCTCCTAATATCTACGCATTTCACCGCTACACTAGGAATTCCACTGTCCTCTCCTGCCCTCAAGACACCCAGTTTCAGATCCAAACTACAGGTTAAGCCCGTAGATTACACATCTGACTTAAATGTCCGCCTGCGCGCCCTTTACGCCCAGTAATTCC
+
FFFFFFFFFFFFFFFFFFFFFFFFFFFFFFFFFFFFFFFFFFFFFFFFFFFFFFF:FFFFFFFFFFFFFFFFFFFFFFFFFFFFFFFFFFFFFFFFFFFFFFFFFFFFFFFFFF:FFFFFFF,FFFFFFFFFFFFFFFFFFFFFFFFF:F:FFFFFFFFFFFFF,FFFFFFFFFFFFFFFFF,FFFFF,FFFF::FF:F:FFFFFFFF,FF:FFFFFFFF:FFFFFFFFFFFFFFFF:,FFFF,FFF:F:
@A00920:152:HGHKKDRXX:2:2107:29414:13823 2:N:0:AGGAGTGG+TAAGTTCC
GGACTACCAGGGTTTCTAATCCTGTTTGATCCCCACACTTTCGTGCATCAGCGTCAGTTAAAGTTTAGCAAGCTGCCTTCGCTATCGGTGTTCTTGACGATATCTAAGCATTTCACCGCTACACCGTCAATTCCGCCTACCTCAACTTTACTCAAGCCCTACAGTATCAATGCCACCCTCCCGGTTAAGCCGGGATATTTCAGCACTGACTTATAAGGCCGCCTACGCACCCTTTAAACCCAATAAATCC
+
FFFFFFFFFFFFFFF:F:FFFFFFFF:FF:FFFFFFFF:FFFFFFFFFFFFFFFFFFFFFF:FFFFFFFFFFFFFFFFFFFFFF:FFFFFFFFFFFFFF:,FF:FFFFFFFFFFFFF:FFFFFFFFFFFFFFFFFFFFFFF:FFFFFFFFFFFFF:FFFFFFF,F:FF:FFFFFFF:FFFFFF,F,,FFFFFFFFFFFFFFF,FF:FFFFFFF:FFF:FF:FFFFFFF:FFFF,FFFFFFFF:FF,F,,F
@A00920:152:HGHKKDRXX:2:2107:32163:13917 2:N:0:AGGAGTGG+TAAGTTCC
GGACTACCAGGGTATCTAATCCTGTTTGCTCCCCAAGCTTTCGCGCATCAGCGTCAGTGCCGGACCAGAGAGCCGCTTTCGCCACCGGTGTTCCACACAATATCTACGAATTTCACATCTACACTGGGTATTCCACCCTCCTCTTCCGGACTCGAGCCCATGAGTATCTGCCGCACCTCCGGGGTTGAGCCCCGGTCTTTCACAAAGCCGACGGCATGAGCCGCCAACGCGCCCTATACGCCCACTGATT
+
:,FFFFF,FFFFFFFFFFFF::,FFFF:FF,FFF,,:F,FF,:,FF,F,FFFFFFFFF,,::FFFF:FFF,,,:FFFFFFF:FF:,,FFFFFF::FFFFFFFFF,FFFFFFFF,FF,FFFFFF::F,F:FFF,FFF,:F,FFFF:,,F,,FFFFFFF,F:F,:FFFFF,,F,FFFFFFF,F::FFFFFFFF,::F:,:FFFFFF:FF:,F:F,,F,,FFF,F,F,,,:F:FFF,:,FF,FF,FF,F:F,:
@A00920:152:HGHKKDRXX:2:2107:32443:14027 2:N:0:AGGAGTGG+TAAGTTCC
GGACTACAGGGGTATCTAATCCGGTTTGCTCCCCACGCTTTCGTGCCTCAGTGTCAGTGCTGGTCCAGAGAGCCGCCTTCGCAACTGATGTTCCTCCCGATCTCTACGCATTTCACTGCTACACCGGGAATTCCGCTTCCCTCTGCCGAACTCTAGCGATCCAGTATCGAATGCAATTCCCAGGTTGAGCCCGGGGCTTTCACACCCGACTTGAAAAGCCGACTACGCACGCTTTACGCCCAGTAATTCC
+
FFFFFFFFFFFFFFFFFFFF,FFFF:FFFF:FFFF:FFFFFFFFFFFF:FFFFFFFFFFFFFFF:FFFF:F:F,FFFFFFFFFFFFFFFFFFFFFFFFFFFFFFF,FFFFFFFFFFFFFFFFFFFFFFFFFFFFFFFFFF:FF:F:FFF:FFFFFFFFFFFFFFFFFFFFFFFFFFFFF,FFFFFFFFFFFFFFFFFFFFF,F,FFFFFFFF::FFF::FFFF::FFFFFFF:FF:FFF,FFFF,F,FFF
@A00920:152:HGHKKDRXX:2:2107:11288:14340 2:N:0:AGGAGTGG+TAAGTTCC
GGACTACAAGGGTTTCTAATCCCGTTTGCTCCCCTAGCTTTCGCGCCTCAGCGTCAAGAATGGGCCAGGTAGCCGCCTTCGCCACTGGTGTTCCTCCCGATATCTACGCATTTCACCACTACACCGGGAATTCCGCTACCCTCTCCCACATTCAAGCTGAGCAGTTTCCGATGCAGTTTTCCAGTTAAGCCGGAAGATTTCACATCGGACTTACCCAGCCGCCTGCGCGCTCTTTACGCCCAGTAAATCC
+
FF:FFFF,FFFFFFFFFFFFFFFFFFFFFFFFFF:,FFFFFFFFFFFFF::FFFFF,FF:FFFFFFFFF,FFFFF:FFFFFFFF:FFFFFFFF:F:FFFFFFFFFFFFFFFFFFFFFFFFFF:FFFFF:FFFFFFF,F,FF:FFFFFFF,,:FFFF,,FFFFFFFF:,F,F,F:F:,FF,:FFFFFFFFFF::::FFFFFFFFF::F,FFF,F:FFF:FF,FFF:FFF,F:FF:FF:FFFFFFFFFFFFF
@A00920:152:HGHKKDRXX:2:2107:26675:14372 2:N:0:AGGAGTGG+TAAGTTCC
GGACTACCAGGGTATCTAATCCTGTTTGCTCCCCACGCTTTCGCACCTCAGCGTCAATACTTGTCCAGCGAGTCGCCTTCGCCACTGGTGTTCTTCCGAATATCTACGAATTTCACCTCTACACTCGGAATTCCACTCGCCTCTCCAAGATTCTAGCGCTGCAGTTTCAAGGGCAGTTCCGGGGTTGAGCCCCGGGATTTCACCCCTTACTTACGACGCCGCCTACGTGCGCTTTACGCCCAGTAATTCC
+
FFFFFFFF:FFFFFFFFFFFFFFFFFFFFFFFFFFFFFFFFFFFFFFFFFFFFFFFF,FF:,F:FFFFF:,,FFFFFF:FFFFFFFFFFFFFFFFFFFFFFFFFFFFFFFFF:FFFFFFFFFFFFFFFFFFFFF,,,FFFFFFF:F,FF,,FFF::FFFFFFFFF,F,::FFFF::FFF:F,FFFFFFFFFFF,FF,FFFFFFFFFF,FFFF:FF,:FFFF:FFFFFFFFFFFFFFFFFFFFFF::FFFF
@A00920:152:HGHKKDRXX:2:2107:18240:15139 2:N:0:AGGAGTGG+TAAGTTCC
GGACTACTAGGGTTTCTAATCCTGTTTGCTCCCCACGCTTTCGTGCATGAGCGTCAGTGCAGGCCCAGGGGATTGCCTTCGCCATCGGTGTTCCTCCGCATATCTACGCATTTCACTGCTACACGCGGAATTCCATCCCCCTCTGCCGCACTCCAGCCATGCAGTCACAAATGCAGTTCCCAGGTTGAGCCCGGGGATTTCACATCTGTCTTACATCACCGCCTGCGCACGCTTTACGCCCAGTAATTCC
+
FFFFF,FFFFFFFFFF:FF:,FFFFFFFFFFFFFFFFFFFF,FFFFFFFFFFFFFFFFFFFF:FF:FFFF:F:FFFF::FFFFFF:FFFF:FFFFFFFFFFFFFFFFFFFF:FFFFFFFFFFFFFFFFFFFFFFFFFF:FFFFFF:FFF:FFFFFFFFFFFFFFFFFFFFFFF:FFFFFFFFFFFFF:FF:FFFFF:F:FF,F:,FFFFF,:::FFF::FF:F:F:FFFFFF,:,FFFFF:FFF,,F,FF
@A00920:152:HGHKKDRXX:2:2107:5665:16031 2:N:0:AGGAGTGG+TAAGTTCC
GGACTACCAGGGTATCTAATCCTGTTTGCTCCCCACGCTTTCGCGCCTCAGCGTCAGTTTTCGTCCAGAAAGTCGCCTTCGCCACCGGTGTTCTTCCTAATCTCTACGCATTTCACCGCTACACTAGGAATTCCACTTTCCTCTCCGATACTCAAGCTTCCCAGTGTCCTTCCCCTCACGGGGTTAAGCCCCGCACGGTGAAGAGGGACCTGAGCAGCCCCCTGCGCGCGCGTTTCCCCCACAAAATCCG
+
FFFFFFFFFFFFF:FFFF,FFFFFFF,FFF:FFFF,FFFFFFF:FFFFF,FFFFFFF,FF,:FFFF:FFFFF,FFFFFFFFFFFF:FFFFFFFF,FF:FFFFFFFFFFF:FF,FFFFFFFFF:FFFFFF,FFFFFFF,FFFFFF:FF:,FFFF,FFFFFF,FFFF,:FF,FFFF,,,FF,,,FF,:FFFFFFF:F:,::,F,,FF,,FF,::,FF,,:F,F:F,,FFF:F,,F,,F,FFF:,,,:,FFFF
@A00920:152:HGHKKDRXX:2:2107:32678:16376 2:N:0:AGGAGTGG+TAAGTTCC
GGACTACTAGGGTATCTAATCCGGTTCGCTCCCCACGCTTTCGCGCCTCAGCGTCAGGTAAGGCCCAGAAAGCCGCCTTCGCCACTGGTGTTCCTCCCGATATCTACGCATATCACCACTACACCGGGAATTCCACTTTCCTCTGCCTCCCTCGAGTCTGCCAGTATCCAAGGACCTCTCCCAGTTGAGCCGGGAGCTTTCACGTCCGACTTGAACAGCCGCCTGCCCGCGCTTTACGCCCAGTAACTCC
+
FFFFFFFFFFFFFFFFFFFFFFFFFFFFFFFFFFFFFFFFFFFFFFFFFFFFFFFFFFFFFFFFFFFFFFFFFFFFFFFFFFFFFFFFFFFFFFFFFFFFFFFFFFFFFFFFFFFFFFFFFFFFFFFFFFFFFFFFFFFFFFFFFFFFFFFFFFFFFFFFFFFFF:FFFFFFFFFFFF:FFFFFFFFFFFFFFFFFFFFFFFFFFFFFFFFFFFFFFFFFFFFFFFFFFF:FFFFFFFFFF:FFFFFFFF
@A00920:152:HGHKKDRXX:2:2107:7627:16391 2:N:0:AGGAGTGG+TAAGTTCC
GGACTACTGGGGTATCTAATCCCGTTTGCTCCCCTGGCTTTCGCTCCTCAGCGTCAGTATTGGTCCAGAATGCCGCCTTCGCCACCGGTGTTCCTCCAGATATCTACGCATTTCACCGCTACACCTGGAATTCCACCATCCTCTCCCGCACTCAAGCCAGCTCAGTCTCAAGCGCAATTCCCGGGTTGAGCCCAGGCCTTTCACGCCTGACTTGAGCAGCCGCCTGCGCGCCCTTTACGCCCAGTAATTC
+
FFFFFFFFFF:FFFFFFFFFFFFFFFFFFFFFFFFFFFFFFFF:FFF:FFFFFFFFFFFFFFFFFFFFFFFFFFFFFFFFFFFF:FFFFFFFFFFFFFFFFFFFFF,FFFFFFFFFFFFFFFFFFF,::F:FFF:FF:FFFFFFFFFFFF:FFFFFF:,FFF:FFF:FFF::FF:FFF,FFFFFFFFFFF,FFFFFFF:FFFFF:FFFFFFF:FFF:FFFFFFFFFFFFFFFFFFFFFFF:FFFFFFFFF
@A00920:152:HGHKKDRXX:2:2107:32470:16391 2:N:0:AGGAGTGG+TAAGTTCC
GGACTACTAGGGTATCTAATCCGGTTCGCTCCCCACGCTTTCGCGCCTCAGCGTCAGGTAAGGCCCAGAAAGCCGCCTTCGCCACTGGTGTTCCTCCCGATATCTACGCATATCACCACTACACCGGGAATTCCACTTTCCTCTGCCTCCCTCGAGTCTGCCAGTATCCAAGGACCTCTCCCAGTTGAGCCGGGAGCTTTCACGTCCGACTTGAACAGCCGCCTGCCCGCGCTTTACGCCCAGTAACTCC
+
FFFFFFFFFFFFFFFFFFFFFFFFFFFFFFFFFFFF:FFFFFFFFFFFFFFFFFFFFFFFFFFFFFFFFFFFFFFFFFFFFFFFFFFFFFFFFFFFFFFFFFFFFFFFFFFFFFFFFFFFFFFFFFFFFFFFFFFFFFFFFFFFFFFFFFFFFF:FFF:FFFFFFFFFFFFFF,FFFFFFFFFFFFFFFFFFFFFFFFFFFFF:FFFFFFFFF,FFFFFFFFFFFFFFFFFFFFFFFFFFFFFFFFFFFF
@A00920:152:HGHKKDRXX:2:2107:30590:16924 2:N:0:AGGAGTGG+TAAGTTCC
GGACTACAGGGGTATCTAATCCTGTTTGCTCCCCACGCTTTCGTTCCTCAGCGTCAGTATAAGTCCAGAAAGTCGCCTTCGCCACTGGTATTCCTCCTAATATCTACGCATTTCACCGCTACACTAGGAATTCCACTTTCCTCTCCTTAACTCAAGTCCTTCAGTTTCAAATGCTTGCCACAGTTGAGCTGTGACCTTTCACATCTGACTTAAAGGACCGCCTGCGAACCCTTTACGCCCAATAAATCCG
+
FFFFFFFFFFFFFFFFFF:FFFFFF:FFFFFFFFFFFFFFFFFFFFFFFFFFFFFFFF:FFFFFFFFFFFFFFFFFFFFFFFF:FFFF:F,FFF,FFFFFFFFFFFFFFFFFFFFFFFFFFFFFFF:FFFFFFFFFFFF:FFFFFFFFFFFFFFFFF:FFFFFFFFFFFFFFFFFFFFFFFFFFFF:FFFFFFFFFFF:FFFFFFFFFFFFFFFFF,FFFFFFFFFFFFFFFFF,:FFFFFFF:FFFFF:
@A00920:152:HGHKKDRXX:2:2107:24813:17503 2:N:0:AGGAGTGG+TAAGTTCC
GGACTACAAGGGTTTCTAATCCCGTTTGCTCCCCTCGCTTTCGCTCCTCAGCGTCAATGTCGGTCCAGGATGCCGCCTTCGCCACCGGTCTTCCTCCAGATATCTACGCATTTCACCGCTACACCTGGAATTCTGCATCCCTCTCCCGAATTCAAGCCCACCAGTATCAGACGCAGTTCCCAGGTTAAGCCTGGGGATTTCACGACTGACTTAGTCGGCCGCCTACGAGCCCTTTACGCCCAGTAATTCC
+
FF,FFF:FFFFFFFFFFFFFF,FFFFFFFFF:FF,,FFFFFFFF:FFFFFFFFFFF,FF:,FFF,:FF::FFF:FFFFFFFFFF,FFFF,FFF,:F:FFFFFFFFFFFFFFFFFFFFFFF:FF:,F:FFFFFFFFF,:FFFFFF:FF:FF,:FF:FF:,F,FFFFFFF:FFFFFFFFFF,F,,FFFFFFFFF,,FF:FFFFFFF,FFFFFFFFFFFF,FFFFFFFFFFFFFFFFFF:,FFFFF:F:FFFF
@A00920:152:HGHKKDRXX:2:2107:19316:17597 2:N:0:AGGAGTGG+TAAGTTCC
GGACTACCCGGGTATCTAATCCTGTTTGCTACCCACGCTTTCGTGCCTCAGCGTCAGTGTCGGTCCAGTAAGCCGTCTACACCGCAGGTGTTCCTCCAGATATCTACGCATTTCACCACTACACCGGGAATTCCACAGACCACTCCCGGCCTCCAGTTAGGCCGTGTCGAATGCCGCTCCCACGTTGAGCGGGTGGCTTTCACACCCGACGTTCGACACCGCCTGCGCGCCCTTTACGCCCAGTAACTCC
+
FFFF:FF,:FFF,F:F:FFFFFFF,FFFFF:FFFFFFFFFFFF,:FFFFF,FFFFFFF,,F,FFFFFF,F,FFFF,FF,,:FF:F,F:,F:FF:FFFF,FFFFFFFFF,FFFFFFF,:FFFFFFF:FF:FFFFF:F:,FFF,F:FFF,,FFFFF,F:F,,,F:F::FFFF,FF,F,F,FFF:F:F,F:FFFFF,::F,:F,:FFFFFF,FFF,FFF:::F:,FF:FFF,F,:FFF,,,FF,:F,:,,FF:
@A00920:152:HGHKKDRXX:2:2107:14507:17660 2:N:0:AGGAGTGG+TAAGTTCC
GGACTACTAGGGTTTCTAATCCTGTTCGCTCCCCACGCTTTCGCACCTCAGCGTCAGATGAGGTCCAGCGAGCCGCCTTCGCCTCTGGTGTTCTTCCGGATCTCTACGCATTCCACCGCTACACCCGGAATTCCGCTCGCCTCTACCTATCTCCAGCCCTCCAGTATCCCCTGGCCTCCTGCGGTTGAGCCGCAGGCTTTCACAGCGAGACTTAAAAGGCCGCCTACGTGCGCTTTACGCCCAATAATTC
+
FFFFFFFFFFFF:FFFF:FFFFFFFFFFFFFFFFFFFFFFFFFFFFFFFFFFFFFFFFFF:FFFFFFFFFFFFFFFFFFFFFFFFFFFFFF:FFF::FFFFFFFFFFFFFFFFFFFFFFFFFFFF:FFFFFFFFFFFFFFFFFFFFFFFFFFFF,FFFFFFFFFF:FFFFF:FFF:FFFFFFFFFFF:FFFFFFFFFFFFFFFF,FFFFFFFF:FFFFFFFFFFF:FFFFFFFF:F,:FFFFF,F::FF:
@A00920:152:HGHKKDRXX:2:2107:20066:17832 2:N:0:AGGAGTGG+TAAGTTCC
GGACTACAAGGGTATCTAATCCTGTTTGCTCCCCACGCTTTCGCTCTTCAGCGTCAGTATCGGCCCAGAGTGCTGCCTTCGCCGTTGGTGTTCCTCCTGATATCTGCGCATTTCACCGCTACACCAGGAATTCCACACTCCTCTACCGAACTCGAGTCACAGCAGTATCGACTGGCGTCCCAAGGTTGAGCCTTGGATTTTCACAGTCGACTTACTGAACCGCCTAGGAGCCCTTTACGCCCAGTAATTC
+
FFFFFFFFFFFF,:,FF,,FFFFFFFFFFFFFFFFFFFFFFFFFFFFFFFFFFFF:FFFFFFFFFFFFFFFFFFFFFFFFFFFFFFFFFF,:FFFFFFFFF:FFFFFFFF:,FFFFFFFFFFFFFFFFFFFFFFFFFFFFFFFFFFFFF,F,FFFFFFFFFFFFFF,FFFFFFFFFF:FF:F:FF:FFFFFFFF:F:FFFFFFF:FFFF:F:FFFFFFFF:FFF,FFFFFFFFF,FFFFFFF,F:F,:FF
@A00920:152:HGHKKDRXX:2:2107:1353:17895 2:N:0:AGGAGTGG+TAAGTTCC
GGACTACTGGGGTTTCTAATCCTGTTTGATCCCCACGCTTTCGTGCCTCAGCGTCAATGACCGCGTAGTGAGCTGCCTTCGCAATCGGTGTTCTATGTCATATCTAAGCATTTCACCGCTACATGACATATTCCGCTCACCTCCACGGTATTCAAGATAAATAGTATCAACGGCAGTTTCCGAGTTAAGCTCGGAGATTTCACCACTGACTTACCTATCCGCCTACGCACCCTTTAAACCCAGTAAATCC
+
FFFFFFFFFFFFF:FFFFFFFFFFFFFFFFFFFFFFFFFFFFFFFFFFFFFFFF:FFFFFFFFFFF:FFFFFFFFFFFFFFFFFFFFFFFFFFF:FFFFFFFFFFFFFFF:FFFF:FFFFFFFFFFF:FFFFFFFFFFFFFFFFFFFFFFFFFFFFF,F:FF:FFF,FFFFFFFFFFFFFF:F:FF,FFFFFFF:FF:FFF,FFFFFFFFFFFFFF:FFFFFFF:FFFFFFFFFFFFFFFFFFF:F:F,F
@A00920:152:HGHKKDRXX:2:2107:13178:18114 2:N:0:AGGAGTGG+TAAGTTCC
GGACTACCGGGGTATCTAATCCTGTTCGCTCCCCATGCTTTCGCTCCTCAGCGTCAGTTAATGCCCAGAGACCTGCCTTCGCCATCGGTGTTCCTCCTGATATCTGCGCATTTCACCGCTACACCAGGAATTCCAGTCTCCCCAACATCACTCAAGTCTGCCCGTACCCACCGCAGATCCGGAGTTAAGCCCCGGACTTTCACGGCAGACGCGACAAACCGCCTACGAGCTCTTTACGCCCAATAATTCC
+
:FFFFFFF:FF:FFFFFF:FF,::FFFFFFFFFF,F::FFFFFFFFFFFF:FFFFFF::FFF:F:FF:F:,FFFFFF:F:FF:FFF:FFFFF:FFF,FFFFFFF,FFFFFFFFFFFF,FFFFFF,::FF:FFF,FF,:FFFFF,FFF::FF::FF::FF:,F::FFFFFFF:FFFFF,FF,FF,FF:FF:FF,FF:FFFFFF:FF:F:F::FF:,:FFFF,:F::FF:FFFFFFF,FF,F,F:FFFF:F:
@A00920:152:HGHKKDRXX:2:2107:17481:18834 2:N:0:AGGAGTGG+TAAGTTCC
GGACTACCGGGGTTTCTAATCCTGTTTGCTACCCACGCTTTCGTGCCTCAGCGTCAGTGGCGGTCCAGTAAGCCGTCTACACCACAGGTGTTCCTCCCGATATCTACGCATTTCACCGCTACACCGGGAATTCCGCTTACCTCTCCCGCACTCCAGCAGTCCAGTTTCCGGCGCACCCTCCCAGTTAAGCCGGGAGATTTCACACCAGACTTGGACCACCGCCTACGCACGCTTTACGCCCAGTAACTCC
+
FFFFFFFFFFFFFFFFFFFFFFFFFFFFFFFFFFFFFFFFFFF,:FFFFFFFFFFFFFFFFFFFFFFFF,FFF:FFFFFFFFFFFFFFFFFFFFFFFFFF:FFFF,FFFFFFFFFFF:FFFFFFF,FFFFFFFF:FF:FFFFFFFFFFFFFFFFFFF:FF:F:FFFFF:F:FFFFF::FFF:FFFFFFFFF::FFF:FFFFFFF,F,FFFFF:,FFFFFFFFFFFFFFFFFFFFFFFFFFFFFF:FFFFF
@A00920:152:HGHKKDRXX:2:2107:8603:18991 2:N:0:AGGAGTGG+TAAGTTCC
GGACTACCAGGGTTTCTAATCCTGTTTGCTCCCCACGCTTTCGTGCCTCAGTGTCAGTGCTGGTCCAGGTGGCCGCCTTCGCAACTGATGTTCCTCCCGATCTCTACGCATTTCACTGCTACACCGGGAATTCCACCACCCTCTACCGCACTCTAGCCCGCCAGTATCCATCGCCATTCCCAGGTTGAGCCCGGGGCTTTCACGACAGACTTAACGAACCACCTACGCACGCTTTACGCCCAGTAATTCC
+
FFFFFFFFFFFFFFFFF:FFFFFFFFFFFFFFFFFFFFFFFFFFFF:FFFFFFFFFFFFFFFFFFFFFFFFFFFFFFFFFFFFF:FFFFFFFFFFFFFFFFF:F:FFFFFFF,FF,FFFFF:FFFFFFFFFF:FF:FFF:FFFF:FFFF:FFFFFFFFFFFFFFFFFFFFFFFFFFFFFFFFFFFFFFFFFFFFFFFFFFFFFFFFFFFFFFFFFFF:FFFFFFFFFFFFFF:FFFFFFFFF,FFFFFFF
@A00920:152:HGHKKDRXX:2:2107:13069:19398 2:N:0:AGGAGTGG+TAAGTTCC
GGACTACCAGGGTTTCTAATCCGGTTTGCTCCCCACGCTTTCGCCCCTGAGCGTCAGGACAGGGCCAGGATGCCGCCTTCGCCACTGGTGTTCCTCCCGATATCTACGCATATCACCACTACACCGGGAATTCCACTTTCCTCTGCATCCCTCAAGTTCGCCAGTATCCAAGGACCTCTCCCAGTTGAGCCGGGAGCTTTCACCCTAGACTTAACAAACCGCCTGCACGCCCTTTACGCCCAGTAAATCC
+
FFFFFFFFFFFFFFFFFFFFFFFFFFFFFFFFFFFFFFFFFFFFFFFFFFFFFFFFFFFFFFFFFFFFFFFFFFFFFFFFFFFFFFFFFFFFFFFFFFFFFFFFFFFFFFFFFF:FFFFFFFFFFFFFF:F,FFFFFFFFFFFFFFFFFFFFF:FFFFFFFFFFFFFFFFFFFFFF,FFFFFFF:FFFFFFFFFFFFF:FF,FFFF:FF:FFFFFFF:FF:FFFFFFFFFF,FFFFFFFFFFFFFF,FFF
@A00920:152:HGHKKDRXX:2:2107:29496:20259 2:N:0:AGGAGTGG+TAAGTTCC
GGACTACCAGGGTTTCTAATCCTGTTTGCTCCCCACGCTGTCGCGCCTCAGCGTCAGCAACGGCCCAGCAGACCGCCTTCGCCACTGGTGTTCTTCCCGATCTCTACGCATTCCACCGCTACACCGGGAATTCCATCTGCCTCTACCGTGCTCCAGCCCGACAGTTCAGAAGGCAGCCTTGCGGTTGAGCCGCAAGATTTCACCCCCTGCTTATCGGGCCGCCTACGCGCCCTTTACGCCCAGTGATTCC
+
FFFFFFFFFFFFFFFFFFFFFFFFFFFFFFFFFFFFFFFFFFFFFFFFFFFFFFFFFFFFFFFFFFFFFFFF,FFFFFFFFFFFFFFFFFFFFFFFFFFFFFFFFFFFFFFFFFFFFFFFFFFFFFFFFFFFFFFFFFFFFFFFFFFFFFFFFFFFFFFFFFFFFFF,,F,FFFFFFF:FFFFFFFFFFF,F:FFFFFFFF:FFFFF,:FFFF:FF,FFFFFFFFFFFFFFFFFFFFFFFFF,FFFFFFF
@A00920:152:HGHKKDRXX:2:2107:4481:21934 2:N:0:AGGAGTGG+TAAGTTCC
GGACTACTAGGGTATCTAATCCCGTTCGCTCCCCGCGCTTTCGCACATGAGCGTCAGGCTAACGCTAGGGTGCCGCTTTCGCCACTGGTATTCCCCCCGATATCTACGCATTCCACCACTACACCGGGAATTCTACACCCCTCTCATTGCCTCAAGCCTTCCAGTCTTCAACGACCTCTCCCAGTTAAGCCGAGAGCTTTCACGTCAAACTTAAAAGACCGCCTGCGTGCGCTTTACGCCCAGTAATTCC
+
FFFFFFFFFFFFFFFFFFFFFF:FFF:FFFFFFFFFFFFFFFFFFFFFFFFFFFFFFFF:FFFFFFFFFFFFFFFFFFFFFFFFFFFFFFFFF:FFFFFFFFFFFFFFFFFFFFFFFFFFFFFFFFFFFFFFFFFFF:FFFFFFFFFFFFFFF:FFFFFFFFFFFFFFFFFFFFFFFFFFFFFFFFFFFFFFFFF:FFFFFFFFFFFFFFFFFF:FF,FF:FFF,FFFFFFFFFF:FFFFFF:F,:FFFF
@A00920:152:HGHKKDRXX:2:2107:15691:22780 2:N:0:AGGAGTGG+TAAGTTCC
GGACTACTAGGGTATCTAATCCCGTTCGCTCCCCTGGCTTTCGCGCCTCAGCGTCAGTTTTCGTCCAGAAAGTCGCCTTCGCCACTGGTGTTCTTCCTAATATCTACGCATTTCACCGCTACACTAGGAATTCCACTTTCCTCTCCGATACTCCAGCCTCCCAGTTTCCATCCCATCACGGGGTTAATCCCCGCACTTTTAAGATGGCCTTAAGAATCCGCCTGCGCGCGCTTTACGCCCAATAATTACG
+
FFFFFFFFFFFFFFFFFFFFFFFFFFFFFFFFFFFFF:FFFFFFFFFFFFFFFF:,FFFFFFFFFFFFFFFFFFFFFFFFFFFF:FFFFFFFFFFFFFFFFFFFF:FFFFFFFFFFFFFFFFFFFFFFFFFF:FFFFFFFFF:FFFFFFFFFFFFFFFFFFFFFFFFFF,FFFFFFF,FFF,FFFF,,FFFFFF,FFFFFF:FFFF:,::FFFFFF,F::FFF::FFFFFFF,FF,FFFF,FF:,FF,FF
@A00920:152:HGHKKDRXX:2:2107:32199:23156 2:N:0:AGGAGTGG+TAAGTTCC
GGACTACTAGGGTATCTAATCCTGTTTGCTCCCCACGCTTTCGCACCTCAGCGTCAGTATCGAGCCAGTGAGCCGCCTTCGCCACTGGTGTTCCTCCGAATATCTACGAATTTCACCTCTACACTCGGAATTCCACTCACCTCTCTCGAACTCCAGACTGATAGTTTCAAAGGCAGTTCCAAGGTTGAGCCCTGGGATTTCACCTCTGACTTTCCAGTCCGCCTACGTGCGCTTTACGCCCAGTAATTCC
+
FF:FFF:FFFFFFFFFFFFFF:FFFFF,FFFFFFFFFF::FFFFFFFFFFFFFFFFFFFFFFFFFFFFFF:FFFFFFFFF::FFFFFFFFFFFFFFFFF,:FFFF,FFFFFFFF:FFFFF:FFFFFFFFFFFFFFFFFFFFFFFFFFFFFFFFFFFFFFFFFFFFFFF:FFFFF:FFFFFF:F:FF:FF:FFF:FFF:FFFFFF:FFFFFFFFFFFFFFFF:F:,FFFFFFFFFFF:FFFFFF:F:FFFF
@A00920:152:HGHKKDRXX:2:2107:4110:23234 2:N:0:AGGAGTGG+TAAGTTCC
GGACTACACGGGTTTCTAATCCTGTTTGCTCCCCACGCTTTCGCACCTCAGCGTCAGTATCGATCCAGGGGGCCGCCTTCGCCACTGGTATTCCTCCACATCTCTACGCATTTCACCGCTACACGTGGAATTCTACCCCCCTCTACCGTACTCTAGCCTGGCAGTATGGGATGCAATTCCCAGGTTGAGCCCGGGGCTTTCACATCACACTTACCAAACCGCCTACGCGCGCTTTACGCCCAGTCATTCC
+
FFFFFFFFFFFFFFFFFFFFFFFFFFFFFFFFFFFFFFF:FFFFFFFFFFFFFFFFFFFFFFFFFFFFFFFFFFFFFFFFFFFFFFFFFFFFFFFFFFFF,FFFFFFFF:FFFFFFFFFFF:FFFFFFF:FFFF,FFFF:F:FFFFFFFFFFFF:FFFFFFFFFFFFFFFF:FF:,FFF,FFFFFFF,FF:FFFFFFFFFFFF:FFFF:F:F:FFFFFFFFFFFFFFFFFFF,FFFFFFFFFF:FF,FF,
@A00920:152:HGHKKDRXX:2:2107:15664:23891 2:N:0:AGGAGTGG+TAAGTTCC
GGACTACTGGGGTATCTAATCCCGTTCGCTACCCTGGCTTTCGCGGCTCAGCGTCAGGTGCAGCCCAGGGCGCCGCCTTCGCCTCTGGTGTTCCTCCGGATCTCTACGCATTTCACCACTCCACCCGGAATTCCACGCCCCTCTGCTGCCCTCTAGCTGCCCAGTTTCGAACGGCCTCTCCCGGTTGAGCCGGGAGCTTTCACGTCCGACTTGAACAGCCGCCTGCCCGCGCTTTACGCCCAGTACATCC
+
FFFFFFFFFFFFFFFFFFFFFFFFFFFFFFFFFFFFFFFFFFFFFFFFFF:FFFFFFFFFFFFFFFFFFF:FFFFFFFFFFFFFFFFFFFFFFFFFFFFFFFFFFFFFFFFFFFFFFFFFFFFFFFFFFF:FFFFFFFFFFFFFFFFFFFFFFFFFFFFFFFFFFFFFFFFF:FFFFF:FFFFFFFFFFFFFFF:FFFFFFFFFFF:FFFFFFFFFFFFFFFFFFFFFFFFFFFFFFFFFFFFFF,FFFF
@A00920:152:HGHKKDRXX:2:2107:11089:25269 2:N:0:AGGAGTGG+TAAGTTCC
GGACTACAAGGGTTTCTAATCCTGTTTGCTCCCCTCGCTTTCGTGCCTGAGCGTCAGTGCAGGCCCAGGGGATTGCCTTCGCCATCGGTGTTCCTCCGGATATCTACGCATTTCACCGCTACACTGGGAATTCCGCTACCCACTCCCGGCATCAAGCCAGATAGTATCAAAGGAAATTCCACTGTTGAGCCGAGGGATTTCACATTGGACTTAAAAGACCGCCTACGCGCCCTTTACGCCCAGTAATTCC
+
FFFFFFF,,FFFFFFFFFFFFF,FFFFFFFFFFF,,FFFFFFF:F:,F:FFFFFFF,F,::,F,FFFF,:,,F,FFFFFFFFFF,,FFFFFFFFFFFF,FFFFFFFFFFFFFFFFFF:FFFFFF,:FFFFFFFFFFF,FFF:FFFF,F,F,FFFFF,F,,,,FFF,FF,:F,F:F,,:FF,F,FFFFFFFFF:FFF:FFFFFF,FF,FFFFFF,F,F,FFFFFF,FFFFF,:FFFFF:FFFF,:FF,FFF
@A00920:152:HGHKKDRXX:2:2107:4915:26443 2:N:0:AGGAGTGG+TAAGTTCC
GGACTACCGGGGTATCTAATCCTGTTTGATCCCCACACTTTCGTGCCTCAGCGTCAGTTACAGCCTAGTAAGCTGCCTTCGCTATAGGTGTTCTTGACGATATCTAAGCATTTCACCGCTACACCGTCAATTCCGCCTACCTCATCTGTACTCTAGCCCATCAGTATCAATGCCACCCTCCCGGTTAAGCCGGAATATTTCAGCACTGACTTAATAGGCCGCCTACGCACCCTTTAAACCCAATAAATCC
+
FFFFFFFFFFFFFF,FF,FFFFFFFFFFFFFFFFFFFFFFFFFFFFFFFFFFFFFFFFFFFFF:FFFFFF:FFFFFFFFFFFF:FFFFFFFFFFFFFFFFFFFFFFFFFFFFFFFFFFFFFFFFFF:FFFFFFFFFFFFF:,:FFFFFFFFFFFFFFFFFFFFFF:FFFFFFFFF:FFFFF:FFF,FFFFFFFF,FFFFFFFFFFFFFF,FFFFFFFFFFFFFFFFFFFF:FF:FFFFF,FFF,FFFFFF
@A00920:152:HGHKKDRXX:2:2107:3513:26678 2:N:0:AGGAGTGG+TAAGTTCC
GGACTACTAGGGTATCTAATCCTGTTTGCTCCCCACGCTTTCGCGTCTCAGCGTCAGTATCCAACCAGGGGGCCGCCTTCGCCACCGGTGTTCCTCCCGATATCTACGCATTTCACCGCTACACCGGGAATTCCACCCCCCTCTTTGGTACTCTAGCTTGTCAGTTTCATGCGTCGTTCCCCGGTTGAGCCGAGGGATTTCACACATGACTTAACAGACCGCCTACACGCCCTTTACGCCCAATGATTCC
+
FFFFFFF,FFFFFFFFFFFFFFFFFFFFFFFFFFFFFFFFFFFFFFFFFFFFFFFFFFFFFFFFFF,FFFFFFFFFFF:FFFFFFFFFFFFFFFFFFFFF:FFFF:FF:FFFFFFFFFF::FFFFF::FFFFFFFF:FFFF,F:FFFFF,F,FF:FFF:FFFF,FF,F:FFF:FFFFF,FF:FF:FFF:FFFFFFFF:::FFFFF:F,FFF,F::FFFFF:FFFF,,FF:FFFFFFFF,FF,,,FFFFFF
@A00920:152:HGHKKDRXX:2:2107:12906:27383 2:N:0:AGGAGTGG+TAAGTTCC
GGACTACCCGGGTTTCTAATCCTGTTTGCTCCCCACGCTTTCGTGCCTCAGCGTCAGTCTACGTCCAGTCACCCGTCTACACCTCTGGTGTTCCTCGTGATATCTACGCATTTCACCGCTACACCACGAATTCCAGTGACCCCTCCGAGACTCAAGACCGGCAGTATCAAAGGCCATTCCACAGTTGAGCTGTGGGCTTTCACCCCTGACTTACCGGCCCGCCTACACACCCTTTACACCCAGTGATTCC
+
FFFF:FFFFFFFFFFFFFFFFFFF:FFFF:FFFFFFFFFFFFFFFFFFFFFFFFFFFFFFFFFFFFFFF:FFFFFFFFFFFFFFFFFFFFFFFFFFFFFFFFFFFFFFFFF,FFFFFFFFFFFFFFFF:FFFFFFFFFFFFFFFF:FFFFFFFFFFFFFFFFF,FFFFFFFFFFFFFFFFFFFFFFFFFFFFFFFFFFFFFFFFFFFFFF:FFFFFFFFFFFFFFFFF:FFFF:FF:FFFFFF,FFFFF:
@A00920:152:HGHKKDRXX:2:2107:26006:27868 2:N:0:AGGAGTGG+TAAGTTCC
GGACTACCAGGGTTTCTAATCCAGTTCGCTCCCCACGCTTTCGTCCATCAGCGTCAGTCCATGGTTAGTGACCTGCCTTCGCAATCGGTGTTCTATGTAATATCTATGCATTTCACCGCTACACTACATATTCCGGCCACTTCACCATAACTCAAGACAACCAGTATCAAAGGCAGTGCTACGGTTGAGCCGCACCATTTCACCCCTGACTTAATTTCCCGCATGCGGCCCCTTTAAACCAAATGATTCC
+
FFFFFFFF:FFFFFFFFFFFFF,FFFFFFFFFFFFFFFFFFFFFFFFFFFFFFFFFFF:,:,:FFFFF:FFFFFFF,FFFFFFF,FFFFFFFF:F:FF:FFFFFFFFFFFFFFFFFFFFFFFFF,FFFFFFFFFF:,FFFF:FFF,FFFFFFFFFF:FF,,FFFFFFFFFF:FF,,:F::FFF,F,::,F:FFFFFFFFFF,,,FFF,FFF,FFF,,FFF:F,F,F::,,F,FF,F,FFF,,F,,FF:FF
@A00920:152:HGHKKDRXX:2:2107:30300:27915 2:N:0:AGGAGTGG+TAAGTTCC
GGACTACAGGGGTTTCTAATCCTGTTTGCTCCCCACGCTTTCGTGCCTCAGCGTCAGGAACACCCCAGCCGGCTGTCTTCACCTTTGGCATTCCGATAGATCTCTACGCATTCCACCGCTACACTAGGAATTCCACTTTCCTCTCCGGTCCTCAAGACTCGCAGTTTCGGACGCAGGCTCGGGGTTGAGCCCCGAGTTTTCACTCCCGACTTACAAGTCCGCCTACGCGCCCTTTACGCCCAGTGATTCC
+
FFFFFFFFFFFFFFFFFFFFFFFFFFFFFFFFFFFF:FFFFFFFFFFFFFFFF,FFFFFF,,FFFFFFFF:FFFF:FFFF:F,,F,FF:FFFF,F,:FFFF,FFFF:FFFFF:FFFFFFFFF:F,F:,FFFFFFFF:F,FFFF,,F,FFFF:F,,FFF,FFFFFFFFF,,,,,FF,,FF:F,FFFFFFFFFF:,F:FFFFFF,,FFFFFFFFF,:F:FFFFFF:::,F:FFFFF::,,FFFF:F,FFFFF
@A00920:152:HGHKKDRXX:2:2107:2302:28056 2:N:0:AGGAGTGG+TAAGTTCC
GGACTACAAGGGTATCTAATCCCATTTCCTCCCCTAGCTTTCGTTCCTCAGCGTCAGTTACAGCCCAGCAAGTCGCTTGCGCCACCGGTGTTCTTCCAGATATCTACGCATTTCACCGCTACACCTGGAATTCCACTTGCCTCTACTGCACTCAAGTCTGCCAGTATCCAATGCATTTCCGAGGTTGAGCCCCAGTCTTTAACATCAGACTTAACAAACCACCTACGAACTCTTTACGCCCAATAAATCC
+
FFFFFFFFFFFFFFFFFFFFFFFFFFFFF,FFFFFFFFFFFFFFFFFFFFFFFFFFFFFFFFFFFFFFFF,FFFFFFFFFFFFFFFFFFFFFFFFFFFFFFFFFFFFFFFFFFFFFFFFFFFFFFFFFFFFFFFFFFFFFFFFFFFFFFFFFFFFFFFFFFF,FFFFFF:FFFFFFFFFFFFFFFFFFFFFFFFFFFF,:FF:FF:FFFFFFFFFFFFFFFFFFFFFFFFFFF:FFFFFFF:FFFFFFFF
@A00920:152:HGHKKDRXX:2:2107:24261:28416 2:N:0:AGGAGTGG+TAAGTTCC
GGACTACCCGGGTTTCTAATCCTGTTTGATACCCACGCTTTCGCACATCAGAGTCAGTACCGGACAAGTGAGCAGCCTCCGCAAAAGGTGTTCTTCCTAATATCTAAGAATTCCACCTCTACACAAGGAGTTCCACTAACCTCATCAGTACTCAAGAAAGCCAGTATCGAATGCACTTATTCAGTTGAGCTCCAGGATTTCACCCCCGACTTAACTATCCGACTACGTTCGCTTTACTCCCAGTAAATCC
+
F:FFFFF,FFFFFFFFFFFFFFFFFFFF:FFFF,FF,FFFFFF,FF:FFF,,FFFFFF,,F,FF,,FFF,FFF:FFFFFFFF:F,:FF,FFFFFFF,F,FF:FFFFFF,,FFFFFFFF:FF:F:,F,FF:FF::,:,FFFFFF:,F,F,:FFFF:FF,,FF,FFFFFF,F:,FFF,FF,:,,FF:FFFFF,:FF,,,FFFFFF,,F,FFFFFFFF,F:FF,,FFF:FF,,FFFFFF,,F,FF,FF,FF,:
@A00920:152:HGHKKDRXX:2:2107:28076:28541 2:N:0:AGGAGTGG+TAAGTTCC
GGACTACTAGGGTATCTAATCCTGTTCGCTACCCATGCTTTCGCGTCTTAGCGTCAGTTATGGCCCAGCGTGCCGCCTTCGCCACTGGTATTCCTCCGCATCTCTACGCATTTCACCACTACACGCGGAATTCTACACGCCTCTACCATACTCTAGTCTCCCAGTATCAGACGACCTCTCCCGGTTTAGCCGGGAGCTTTCACGCCTAACTTAAAAGACCGCCTGCACGCCCTTTACGCCCAGTAATTCC
+
FFFFFFFFFFFFF:FF:FFFFFFFFFFFFFFFFF::FFFFFFFFFFFFFFFFFFFFF:FFFFFFFFFFFFFFFFFFFFFFFFFFFFFFFFFFFFFFFFFFFFFFFFFFFFF:FFFFFFFFFFFFFFFFFFFFFFFFFFFFFFFFFFFFFFFFFFFFFFFFFFFFFFFFFFFFFFFFFF:FFFFFF:FFFFFFFFFFF:FFFFFFFF,F:FF,:FFFFFFFFFFF:FFF:FFFFFFFFFFFF,F::F:FFF
@A00920:152:HGHKKDRXX:2:2107:27651:28933 2:N:0:AGGAGTGG+TAAGTTCC
GGACTACTCGGGTATCTAATCCTGTTTGCTCCCCACGCTTTCGCACCTCAGCGTCAGTATCGAGCCAGTGAGCCGCCTTCGCCACTGGTGTTCCTCCGAATATCTACGAATTTCACCTCTACACTCGGAGTTCCACACACCTCTCCCGTACTCAAGACAGCCAGTATCAAAGGCAATTCCAGGGTTGAGCCCTGGGCTTTCACCCCTGACTAAACTGTCCGCCTACGCGCCCTTTACGCCCAGTAATTCC
+
FFFFFFFFFFFFFFFFFFFFFFFFFFFFFFFFFFFFFFFFFFFFFFFFFFFFFFFFFFFFFFFFFFFFFFFFFFFFFFFFFFFFFFFFFFFFFFFFFFFFFFFFF:FFFFFFFFFFFFFFFFFFFFFFFFFFFFFFFFFFFFFFFFFFFFFFFFFF:FFFFFFFFFFFFF:FFFF:FFFFFFFFFFF:FFFFFF:FFFFFFFFFFFFF:FF,FFFFFFFFFF:FFFFFFFF::FFFF:FFFFFFFFFFFF
@A00920:152:HGHKKDRXX:2:2107:17915:28948 2:N:0:AGGAGTGG+TAAGTTCC
GGACTACTGGGGTATCTAATCCTGTTCGCTCCCCACGCTTTCGCTCCTCAGCGTCAGTGCCAGCCCAGAGCGCCGCCTTCGCCGCTGGTGTTCCTCCTGATATCTGCGCATTTCACCGCTACACCAGGAATTCCGTTCTCCCCTGCATACCTCTAGTCTGCCCGTATCGGAAGCAGGCTCGGAGTTAAGCCCCGAGTTTTCACTCCCGACGCGACAAACCGCCTACGAGCCCTTTACGCCCAATAATTCC
+
FFFFFFFFFFFFFFFF:::FFFFFFFFFFFFFFF:FFFFFFFFFFFFFFFFFF:FFFFFFFFFFFFFFFFFFFFFFFFFFFFFFFFFFFFFFFFFFFFFFFFFFFFFFFFFFFFFFFFFFFFFFFFFFFFFFFFFFFFFFFFFFFFFFFFFFFFFFFFFFFF:FFF:FFF:FFF:FF:FFFFFFF:FFFFFFFFFFF:FFF:FF:FFFFFFFFF:F,FFFFFFF,F:FFF:FFFFFFFF:F,F,FF:FFF
@A00920:152:HGHKKDRXX:2:2107:24288:29716 2:N:0:AGGAGTGG+TAAGTTCC
GGACTACAGGGGTTTCTAATCCTGTTTGCTCCCCACGCTTTCGTGCATGAGCGTCAATCTAGACCCAGGGGGCTGCCTTCGCCATCGGTGTTCCTCCACATCTCTACGCATTTCACCGCTACACGTGGAATTCCGCTTTCCTCTTCTGCACTCAAGACCCGCAGTTTCCAATGACCCTCCACGGTTGAGCCGTGGGCTTTCACATCCGACTTAAAGGACCGCCGGCGCGCGCTTTACGCCCAATAAGTCC
+
FFFFFFF,FFFFFFFFFFFFFF,FFF,FFFFFFF:,FFFFFFFFFFFFFFFFFFFFFFFF,,FFFFFF,,:,F:FFFFFFFFF,FFFFFFFFFFFF,:F,F:FFFFFFFFFFFF:F,FF:FFFFF,,FF:FFFFF::F:FF:FFFF:FFFF:F::F,,FF,FFFF:FF,FFFFFFF,F:F,,F,FF,FFFFF:FFFFF:FF,FF::,FF:F:,,:FF,,FF:F,F:F,,,FF,,,,:F,F:,,:,F,F:F
@A00920:152:HGHKKDRXX:2:2107:24261:30577 2:N:0:AGGAGTGG+TAAGTTCC
GGACTACTCGGGTTTCTAATCCCGTTTGCTCCCCTGGCTTTCGCTCCTCAGCGTCAATGCCGGTCCAGGATGCCGCCTTCGCCACCGGTGTTCCTCCAGATATCTACGCATTCCACCGCTACACCCGGAATTCCGCCTGCCTCTACAGTGCTCAAGCTCGGCAGTTCGCATGGCCGACCCGGGGTTGAGCCCCAGGCTTTCACCACACGCTTACCAAGCCACCTACGCGCCCTTTACGCCCAGTAATTCC
+
FFFFFFF:FFFFFFFFFFFFFFFFFFFFFFF:FFFFFFFFFFFFFFFFFFFFFFFFFFFFFFFFFFFFFFFFFFFF:FFFFFFFFFFFFFFFFFFFFFFF:FFFFFFFFFFFFFFFFFFFFFFFFFFFFFFFFFFFFFFFFFFFFFFFFFFFFFFFFFFFFFFFFFFFFFF:FFFFFFFFFFFFFFFFFFFFFFFFF:FFFFFF::F:::F:FFFFFFFFFFFFFFFFFFFFF,FFFFFFFFFF,FFF,F
@A00920:152:HGHKKDRXX:2:2107:24442:30859 2:N:0:AGGAGTGG+TAAGTTCC
GGACTACTCGGGTTTCTAATCCTGTTTGCTCCCCACGCTTTCGTGCATGAGCGTCAGTGTTATCCCAGGGGGCTGCCTTCGCCATCGGTATTCCTCCACATATCTACGCATTTCACTGCTACACGTGGAATTCCACCCCCCTCTGACACACTCTAGCCGTGCAGTCACAAATGCCATTCCCAGGTTAAGCCCGGGGATTTCACATCTGTCTTGCACAACCGCCTGCGCACGCTTTACGCCCAGTGATTCC
+
FFFFFFFFFFFFFFFFFFFFFF:FFFFFFFFFFFFFFFFFFFFFFFFFFFFFFFFFFFFFFFFFFF:FFFFFFFFFFFFFFFFFFFFFF,FFFFFFFFFFFFFFFFFFFFFFFFFFFFFFFFFFFFFFFFFFFFFFFFFFFFFFFFFFFFFFFFFFFFFFFFFFFFFFFFFFFFFFFFFFFFFFFF,FFFFFFFFFFFFFFFFFFFFFFFFF:F:FFFFFFFFFFFFF,FFFFFFFFFFFFFF:FFFFFF
@A00920:152:HGHKKDRXX:2:2107:6298:31156 2:N:0:AGGAGTGG+TAAGTTCC
GGACTACCAGGGTTTCTAATCCTGTTTGCTCCCCACGCTTTCGTGCATGAGCGTCAGTGTCAGCCCAGAGACCTGCCTTCGCCATCGGTATTCCTCCTGATATCTACGCATTTCACTGCTACACCAGGAATTCCAGTCTCCTCTGCCGCACTCAAGCCTTGCAGTCCCAAATGCCATTCCCAGGTTAAGCCCGGGGCTTTCACATCTGGCTTACAAAACCGCCTGCGCACGCTTTACGCCCAGTAATTCC
+
FFFFFFFFFFFFFFFFFFFFFF,FFFFFFFFFFFFFFFFFFFFFFFFFFFFF:FF:FFFFFFFFFFFFFFFFFFFFFFFFFFFFFFFFFFFFFFFFFFFFFFFF:FFFFFFFFFFFFFFFFFFFFFFFFFFFFFFFFFFFFFFFFFFFF,FFFFFFFFFFFFFFFFFF:FFFFF:FFFFFFFFFFFFFFF:FFFFFF:FFFFFFFFFFFF,FFFFFFFFFFFFFFFFF:FF:FFFFFFFFFFFF,F,FFF
@A00920:152:HGHKKDRXX:2:2107:16595:31610 2:N:0:AGGAGTGG+TAAGTTCC
GGACTACCGGGGTATCTAATCCTGTTCGCTCCCCACGCTTTCGCACCTCAGCGTCAGATCAGGCCCAGCCAGCCGCCTTCGCCTCCGGTGTTCTTCCGGATCTCTACGCATATCACCACTACACCCGGAATTCAACTGGCCTCTCCCTGCCTCCAGACACGCCATCTCGACGGACCCTCCCCCGTTGAGCGGGGGGCTTTCACCGCCGATGCGCGTGTCCGCCTGCGCGCGCTTTACGCCCAGTAACTCC
+
:,FFFF:F,,FF,FFFFF,,:FF:,FF:FFFFFF:,F,F:F,FF:,FFF:,,:,F::FF:FF::F::,FFFFFF:,FF,F,F:FF,:F,F,FFFF:,FFF:FF,,F,,:F,,:FF,:FFF,FFFFF:,,FFFF:FFF:F:FFF:,FFFFFF,FFF:FF:F,,FFFFFFFFF:FF:,FFF,FFF:,FFF:FF,:FFFFFFFFFFF,FFF:FFF::F,::FFFFF,FFFFFFFFFF,FFFFFF,FFF:FFF,
@A00920:152:HGHKKDRXX:2:2107:13268:31704 2:N:0:AGGAGTGG+TAAGTTCC
GGACTACTCGGGTTTCTAATCCCGTTCGCTCCCCATGCTGTCGCGTCTCAGTGTCAGGTGTGACCCAGCGGGTCGCCTTCGCCACTGGTGTTCCTCCGGATCTCTACGCATTTCACCACTACACCCGGAATTCCACCCGCCTCTATCACCCTCTAGTTGTCCAGTTTCCGACGACCTCCCCCGGTTTAGCCGGAGGCTTTCACGCCGAACTTAAACAACCACCTGCACGCCCTTTACGCCCAGTAACTCC
+
FFFFFFFFFFFFFFFFFFFFFFFFFFFFFFFFFFFFFFFFFFFFFF:FFFFFFFFFFFFFFFFFFFFFFFFFFFFFFFFFFFFFFFFFFFFFFFFFFFF:FFFFFFFF:FFFFFFFFFFFFFFFFFFFFFFFFFFFFFFFFFFFFFF:FFFFFFFFFFFFFF:FFFFFFFFFFFFFFFFFFFFFFFFFFFFFFFFFFFFFFFF:FFFFFFF:FFFF::FF:FFFFF:FFFFFFFFF:FFFFFF,,FFFFF
@A00920:152:HGHKKDRXX:2:2107:25156:32095 2:N:0:AGGAGTGG+TAAGTTCC
GGACTACAGGGGTATCTAATCCTGTTTGCTCCCCACGCTTTCGCGCCTCAGCGTCAGATACGGTCCAGGTCGCCGCCTTCGCCACCGGTGTTCTTCCCAATATCTACGAATTTCACCTCTACACTGGGAATTCCAGGACCCTCTCCCGTCCTCAAGACCCGCAGTCTCAGCGGCCATTCCGAGGTTGGGCCCCGGGATTTCACCGCCGACTTGCGGAGCCGCCTTCGAGCTCTTTGCGCCCAATAATTCC
+
FFFF:F::F,::FF,FF:FFFF:FFF:F:F:FFFF,,FFFFF:FFFF:FFFF:FFFFFF:FFFFFFFFF:FFFFFFF,FFFFFFFFFF,F,F:F,:,FFFFFFFF:FF:::FFFFFFFFF::FF:F:,,FFFF,F,F,:FF:FFFF,FFFF:FF:F,F:,FFFF:F,F,,FFF,FFF,,FF,FF,,,,F:F,:,,FF,:FF:FFF,FF:::FF:,F:F,FF,F,,:F,F,:FF:,,,:::,,F,,FF::,
@A00920:152:HGHKKDRXX:2:2107:12057:32268 2:N:0:AGGAGTGG+TAAGTTCC
GGACTACAGGGGTTTCTAATCCTGTTTGCTCCCCACGCTTTCGCACCTCAGCGTCAACAGTTGTCCAGTAAGTCGCCTTCGCCACTGGTGTTCCTCCTAATATCTACGAATTTCACCTCTACACTAGGAATTCCACCACCCTCTTACGGACTCTAGCCATGCAGTTTCAAAGGCAATTCTGGGGTTAAGCCCCAGGATTTCACCCCTGACTTGCAAAGCCGCCTACGTGCTCTTTACGCCCAGTAATTCC
+
FFFFFFFFFFFFFFFFFFFFFF:F:FFFFFFFFFFFFFF:FFFFFFFFFFFFFFFFFF:F:FFFFF:FFFFFF:FFFFFFFFF,FFFFFFFFFFF:FFFFFFFFFFFFFF:FFFFFFFFFFFFFFFFF:FF,F:FFFFFFFFFFFFFF:F:FFFFFFFFFF::FFFFFFFFFFF:F,:FFFFFFFF:FFFFFFFFFFF:FF,FFFFF,FFFFFF:,FFFFF:FFFFFFFFFFF:F,FFFFFFFFFF:,F:
@A00920:152:HGHKKDRXX:2:2107:16929:32597 2:N:0:AGGAGTGG+TAAGTTCC
GGACTACCGGGGTATCTAATCCTGTTCGCTACCCACGCTTTCGCGCCTCAGCGTCAGTTACAGACCAGAGAGTCGCCTTCGCCACTGGTGTTCCTCCACATCTCTACGCATTTCACCGCTACACCGGGAATTCCGCTCTCCTCTCCTGCACTCAAGCCTACCAGTTTCCAATGGCACTCCCCGGTTGAGCCGGGGTCTTTCACACCAGACTTAGTAAGCCGCCTGCGCGCGCTTTACGCCCAATAATTCC
+
FFFFFFFFFFFFFFFFFFFFFFFFFFFFFFFFFFFFFFFFFFFFF:FFFFFFFFFFFFFFFFFFFFFFFFFFFFFFFF:FFFFFFFFFFFFFFFFFFFFF,FF:F:FFFFFFFFFFFFFFF:F,FFFFFFFFFF:FFFFF:FFFFFFFF:FFFF,FFFFF:F,FFFFFF:,FFFFFFFF:FFFFFFF:FFFFFF:F::FFFF,FFFFFFF,F,:F:FF,FFFFFFFFFFFFF,FFF:FF,FFFF:FFF::
@A00920:152:HGHKKDRXX:2:2107:29125:33144 2:N:0:AGGAGTGG+TAAGTTCC
GGACTACTGGGGAATCTAATCCTGTTTGCTCCCCACGCTTTCGCGCCTCAGCGTCAGTATCGGGCCAGTGAGTCGCCTTCGCCACTGGTGTTCCGCCGAATATCTACGAATTTCACCTCTACACTCGGAATTCCACTCACCTCTCCCGTACCCAAGTTCCCCAGTCTCAAAGGCAATTCCAGAGTTGAGCTCTGGGCTTTCACCCCTGACTTGAAGAACCGCCTGCGCACGCTTTACGCCCAGTAATTCC
+
FFFFFFFFFFFF,:,FFFFFFFFFFFFFFFFFFFFFFFFFFFFFFFFFFFFFFFF:FFFFFFFFFFFFFFFFFFFFFFFFFFFFFFFFFFFFFFFFFFFFFFFFF,FFFFFFFFFFFFFFFFFFFFFFFFFFFFFFFFFFFFFFFFFFFFFFFFF:FFFFFF,F:FFFFFFF:FFF:FFFFFFFFFFFFFFFFFFFFFFFFFFFFFFFFFFFFFFFF:FFFFFFFFFFFFFFFFF:FFFFF:FFFFFFFF
@A00920:152:HGHKKDRXX:2:2107:11614:33567 2:N:0:AGGAGTGG+TAAGTTCC
GGACTACAAGGGTATCTAATCCCGTTTGCTCCCCTGGCTTTCGCGCCTCAGCGTCAATGCCGGTCCAGGATGCCGCCTTCGCCACCGGTGTTCCTCCAGATATCTACGCATTTCACCGCTACACCTGGAATTCCGCATCCCTCTCCCGGCTTCGAGCCTGCCAGTATCGGACGCAGTTCCCGGGTTGAGCCCGGGGATTTCACGTTCGACTTAGCAGGCCGCCTACGCGCCCTTTACGCCCCGTAATTCC
+
FF,FFFFFFFFFFFFFFFFFFFFFFFFFFFFFFFF,FFFFFFF:FFFFFFFFFFFFFFFFFFFFFFFF:FF,FFFFFFFFFFFFF,FFFFFFFFFFFFFFFFFFFFFFFFFF,FFFFFFF:FFFFFFFFFFFFFF:FFFFFFFFFFFFF,FFFFFFF:FFFFFF:FF,FFFFF:F,FF,,:FFFFFFFFFF:FFFFF:FFFFFFFFF:F:FFFFF,F:F:FFFF:,FFFFFFFFF:FFF:F,:FFFF:FF
@A00920:152:HGHKKDRXX:2:2107:30852:34068 2:N:0:AGGAGTGG+TAAGTTCC
GGACTACTGGGGTTTCTAATCCCGTTTGCTCCCCTGGCTTTCGTTCCTCAGTGTCAGTTACAGTCCAGAATGCCGCCTTCGCCACCGGTGTTCCTCCAGATATCTACGCATTTCACTGCTACACGCGGACTTCCACCTCCCTCTGACACACTCGAGCCATGCAGTCACAAGTGCAGTTCCCAGGTTAAGCCCGGGGATTTCACACCTGTCTTGCATAGCCGCCTGCGCACGCTTTACGCCCAGTAATTCC
+
FFFF:FFFFFFFFFFFFFFFFFFFF:FFFFFF:FFFFFFFFFF:FFFFFFFFFFFFFFFFFFFFFFFFF:FF:FFFFF:FFFFFFFFFFF,FF:FFF,FFFFFFFFFFFFFFFFF:FFF,FFFFFFFFF,F:F,FFF:FFFFFFFFF:FFFF,FFFFFFFFF,FFFFFF,FFFFFFFFFFFFF:FFF,FFFF,::F:F,,,F,F:FFFFFFFF::FFFFF,:F:FFFFFFFF,F:,FFFF:F:F:,FFFF
@A00920:152:HGHKKDRXX:2:2107:19343:34835 2:N:0:AGGAGTGG+TAAGTTCC
GGACTACTGGGGTTTCTAATCCTGTTTGCTCCCCACGCTTTCGCTCCTCAGCGTCAGTGCCGGCCCAGAGAACCGCCTTCGCTACTGGTGTTCCTCCCGATATCTGCGCATTCCACCGCTACACCCGGAATTCCGCTGGCCTCTGCCTGTCTCCAGCCCCCCAGTATCCCCGGCTTGCTCGGGGTTGAGCCCCGGCCTTTCACCATGAGACTTAACGGGCCGCCTACGTGCGCTTTACGCCCAATAATTC
+
FFFFFFFFFFFFFFFFF:FFFFFFFFFFFFFFFFFFFFFFFFFFFFFFFFFFFFF:FFFFFFFFFFFFFFFFFFFFFFFFFFFFFFFFFFFFFFFFFFFFFFFF:FFFFFFFFFFFFFFFFFFFFFFFF:FFFFFF:FFFFFF:FFFFFFF:FFFF:FFF:FFFFFFFFF:FFFFFFF:FFFFFFFFFFF:FFFFFFFFFFFFF,FF:F:FFFFFFF,FF:FF:FFFF,F:F,FF:FFF,F:F:FF:F:F
@A00920:152:HGHKKDRXX:2:2107:32660:35102 2:N:0:AGGAGTGG+TAAGTTCC
GGACTACTAGGGTTTCTAATCCTGTTTGATCCCCACGCTTTCGTGCCTCAGAGTCAATCGCTGTGTAGTGAGCTGCCTTCGCAATTGGTGTTCTATGTCATATCTAAGCATTTCACCGCTACATGTCTCATTCCGCTAACCTCATCCTGATTCAAGTTAAACAGTATCAATGGCCATTCTACCGTTAAGCGGCAACCTTTCACCACTGACTTATCTAACCGCCTACGCACCCTTTAAACCCAGTAATTCC
+
FF:FFFFFFFFFFFFFFFFF:FFFFFFF:FFFFFFFFFFF,FFFFFFFFFFFFFFFFFFF:FFFFFFFFFFFFFFFF,FFFFFFFFFFFF:FFF:FFFFFFFFFFFFFFFFFFFFFFFFFFFFFFFFFFFFFFFFFFFFFFFFFFFFFF::FFFFFFFFFFFFF:FFFFFFF::FFF:FFF,FFFFF,FFFFFFFF:FFFFFF:FFF,FFFFFFFFFFFF:FFFF,,FFFFFFFF,FF,FFFFFFFFFFF
@A00920:152:HGHKKDRXX:2:2107:25717:35634 2:N:0:AGGAGTGG+TAAGTTCC
GGACTACTGGGGTATCTAATCCTGTTTGCTCCCCACGCTTTCGTGAATGAGCGTCAGTGCAGGCCCAGGGGGCTGCCTTCGCCATCGGTGTTCCTCCACATATCTACGCATTTCACTGCTACACGTGGAATTCCACCCCCCTCTGACGAACTCTAGCCTCCCAGTTTCAAACGAAGTTCCAAGGTTAAGCCCGGGGATTTCACATCTGACTTGAGAATCCGCCTGCTCACGCTTTACGCCCAGTAATTCC
+
,FFFF:F:FF:FF::F::FFF:FF,FFFFFFFFFF:FFFFF:FFF,FFFF:FFFF:FFF,F,,FFFFFFFFFF,FFFFFFFFFFFFFFF:FFFFFFFFFFFFFFFFFF:FF,,FFF,FFFFFFFFFFFFFFFFFFFFFFFFFFFF,FF,FFFFF::F,FFF:F:FFFFF,FFF,FFFFF,,:FFFFF:,FFF,::F,FFFFFFF,FFFF,FF,:,:F,:,F,FF:F,FF,,FFF,F::,FF,,FF:FF:,
@A00920:152:HGHKKDRXX:2:2107:21296:35994 2:N:0:AGGAGTGG+TAAGTTCC
GGACTACCGGGGTTTCTAATCCTGTTTGCTCCCCACGCTTTCGTGCATCAGCGTCAGTGTTAGCCCAGGGGGCTGCCTTCGCCATCGGTGTTCCTCCAGATATCTACGCATTTCACTGCTACACCTGGAATTCCACCCCCCTCTGCCACACTCAAGTCTGCCAGTAACAAGCGCAGTTCCCAGGTTAAGCCCGGGGATTTCACATCTGACTAAAAAAACGCCTTCGCACGCTTTAACGCCCGTTAATACC
+
FFFFFFFFFFFFFFFFFFFFFFFFFFFFFFFFFFFFFFFFFFFFFFFFF:FFFFFFFFF,:FFFFFFFFF,,FFFFF:FFFFFFFF:F:FFFFFFFFF:FFFFF:FFFFFFFFFFF:FFFFFFFFF:FFFFFFFFFFF:FF,FFFFFFFFFFFFFFFF:FFFFFFFFFFF:,FFFFFFFFFF:FFFFFFFF,:FFFFFFFFFFF,F,FFFFF,F:FFFF,FF,,F::,FFF,,FF,,,FF,,,,F,FF:,
@A00920:152:HGHKKDRXX:2:2107:6424:36072 2:N:0:AGGAGTGG+TAAGTTCC
GGACTACTGGGTATCTAATCCTGTTTGCTCCCCACGCTTTCGTGCCTCAGTGTCAGGTCAGGCCCAGTCGCCCGTCTTCACCATCGGCGTTCCAGTAGATATCTACGCATTTCACCGCTCCACCTACTGTTCCGGCGACCCTTACCTGCCTCAAGACCAGCAGTATGCCCCGCAGTTCCCCGGTTGAGCCGGGGGCTTTCACAAGGCACTTGCTGATCCACCTACGCACCCTTTAAGCCCAGTGATTCCG
+
F:FFFFFF:FFFFFFFFFFFFF:FFFFFFF,FFFFFFFFFFFFFFFF:FFFFFFFFFFFFFFFFFF:FF:FFFFFFFFFFFFFFFFFFFFFFF:FFFFFFFFFFFF:FFFFFFFFFFFFFFFFFFFFF:FFFFFFF:FFFF:,FFFFF,FFFFF,FFFFFFFF:F,FFFFFFFFF:FFF:FFFFFFFFFFFFF,FFFF::FFFF,::FF:,:F,FFFFF::FF:FFF:FFFF,FFF:FFFFFF,FFFFFF
@A00920:152:HGHKKDRXX:2:2107:31765:36088 2:N:0:AGGAGTGG+TAAGTTCC
GGACTACCGGGGTTTCTAATCCTGTTTGCTCCCCACGCTTTCGTGCATCAGCGTCAGTGATAGCCCAGGGGGCTGCCTTCGCCATCGGTGTTCCTCCAGATATCTACGCATTTCACTGCTACACCTGGAATTCCACCCCCCACTGCCACACTCAAGTCTGCCAGTAACAAGCGCAGTTCCCAGGTTAAGCCCGGGGATTTCACACCTGTCTTAACAAACCGCCTACGCACGCTTTACGCCCAGTAATTCC
+
FF,FFFFF:FFFFF:FFFFFF:FFFFFFFF:FFFF:F:FFFFF:F:FFFFFFFFFFFFF,FF:FFFF:FF,,FFFFFFFFFFFF,FFFFFFFFFFF:,FFFFFFFFFFFFFF:FF::FF:,FFFFFFFFF,FF:FFFFF:F,FF:FFF:FFFFF,,::F,FFFFFFFFFFFFFFFFFFFF,:FFF:FFFFFF:,FFFF:FFFFFF,FF,FFFFFFFFFFFFF,FF::FFF,FFF,,F::FF:F:F:F,FF
@A00920:152:HGHKKDRXX:2:2107:25075:36401 2:N:0:AGGAGTGG+TAAGTTCC
GGACTACACGGGTATCTAATCCTGTTTGCTCCCCACGCTTTCGCGCCTCAGCGTCAGTACCGAGCCAGATAGCCGCCTTCGCCACTGGTGTTCTTCCCAATATCTACGAATTTCACCTCTACACTGGGAATTCCGCTATCCTCTCTCGGACTCAGAGCGCGGCAGTTTTAAGCGCAGTTCCCGGGTTGAGCCCGGGCCTTTCACGCCTAACTTACCGCACCGCCTACGCGCCCTTTACGCCCAGTAATTC
+
FFFFFFFFFFFFF:FFFFFFFFFFFFFFFFFFFF:FFFFFFFFFFFFFFFFFFFFFFFFFFFFFFFFFFFFFFFFFFFFFFFFFFFFFFFFFFFFFFFF:FFFFFFFFFFFFFFFFFFFFFFFFFFFFFFFFFFFFFFFFF:FFFFFFFFFFFFFFFFFFFFFFFF,FFFFFFFFFF:FFFFFFF,FFFF,FF:FFFFFFFF:FFFFF:FF,FFFFFF:FFFFFFFFFFF:FFFFFFF:FFFFFFFF:FF
@A00920:152:HGHKKDRXX:2:2107:17662:36683 2:N:0:AGGAGTGG+TAAGTTCC
GGACTACTGGGGTATCTAATCCCGTTTGCTCCCCTGGCTTTCGTTCCTCAGTGTCAGTTGCAGTCCAGAACGCCGCCTTCGCCACCGGTGTTCCTCCAGATATCTACGCATTTCACCGCTACACCTGGAATTCCGCGATCCTCTCCAGCACTCAAGCCAACCAGTATCAGACGCAGTTCCCCGGTTGAGCCGGGGGATTTCACGTCTGACTTAGTTGGCCACCTACGGACCCTTTACGCCCAGTAAATCC
+
FFFF:FF,FFFFF,:FF,,FFFFF::,FFF:FFFF,FFFF:FF:FFF:FFFFFFFFFF:FF,FFFFFFF:FFFFFF:FFFFFFFF:FFFFFFFFFF:FF:FFFFFFFFFFFFFFFFFFFF,FFFFFFF::FFFFFF:,:FF,FFFF,,F,FFF,FFFF:FFFFF,FFF,F:F,F:F:FF:FFFFFF:,FFFF,FFFF:FF,FF,FFFFFFF,FF:FFFFFFF,FFFF,F:FFFFFFFFF:FFFF,,FFFF
@A00920:152:HGHKKDRXX:2:2107:31412:36886 2:N:0:AGGAGTGG+TAAGTTCC
GGACTACCGGGGTATCTAATCCTGTTTGCTCCCCACGCTTTCGCGTCTCAGCGTCAGTACCGTCCCAGAGTGCTGCCTTCGCCATTGGTGTTCCTCCTGATATCTGCGCATTTCACCGCTACACCAGGAATTCCACACTCCTCTTCCGGACTCGAGCTCAGCAGTATCCACCCGCCTCCCGGGGTTGAGCCCCGGGCTTTCAGAGCGGACTTACTGAGCCGCCTACACGCGCTTTACGCCCAATGATTCC
+
FFFFFFFFFFFFFFFFFFF:FFFFFFFFFFFFFFFFFFF:FFFFFFFFFFFFFFFFFFFFFFFF::FFFFFFFFFFFFFFFFFFFFFFFFFFFFFFFFFFFFFFFFFFFFFFFFFFFF:FFFFFFFFFFFFFFFFFFFFFFFFFFFFFF:FF:FFF:FFFFFF:FFFFFFFFFFFFFFFFFFFF,FFFF:FFFFFFFF,,FFFFFFFFFFFFFFFF:FFF,FFFFFFFFFFFF,F,F:FFFFFF:FF,,F
@A00920:152:HGHKKDRXX:2:2108:12753:1157 2:N:0:AGGAGTGG+TAAGTTCC
GGACTACACGGGTTTCTAATCCCGTTCGCTCCCCACGCTTTCGTGCCTTAGTGTCAAGAATGAGCCAGTTACCTGCCTACGCCATCGGTGTTCCTCCTTATATCTACGGATTTCACTCCTACACAAGGAATTCCAGTAACCTCTCTCATCTTCAAGCTGAGCAGTTTTAATAATGTGAGTATGGTTGAGCCACACGCTTTCACTATTAACTTGCCCTGCCACCTACGCACCTCTTTACGCCCAATAATTC
+
FFFFFFFFFFFFFFFFFFFFFFFFFFFFFFFFFFFFFFFFFFFFFFFFF:FFFFFFFFFFFFFFFF:FFFFFFFFFFFFFFFFFFFFFFFFFFFFFFFFFFFFFF:FFFFFFFFFFFFFFFFFFF,F:FFFFFFFFFF,FFFFFFFFFFFFFFFFFFFFFFFFFFF:FF:FFFFFFFFFFFFFFFFF:FFFFFFFFF:FFFFFFFFF:FFF:,FFFFFFFFFFF,FFFF,FFFFFF:FFFFFFFFFFFFF
@A00920:152:HGHKKDRXX:2:2108:3332:1532 2:N:0:AGGAGTGG+TAAGTTCC
GGACTACAGGGGTTTCTAATCCTGTTCGCTCCCCACGCTTTCGCTCCTCAGCGTCAGTATCGGCCCAGAGACCCGCCTTCGCCACCGGTGTTCCTCCTGATATCTGCGCATTTCACCGCTACACCAGGAATTCCAGTCTCCCCTACCGAACTCTAGCCTGCCCGTATCGACTGCAGGCCCGCAGTTGAGCCACGGGTTTTCACAGTCGACGCGACAAGCCGCCTACGAGCTCTTTACGCCCAATAAATCC
+
FFFFFFFFFFFFF:F:FFFFFFFFFFFFFFFFFFF:FFFFFFFFFFFFFFFFFF:F,:FFFFFFFFFFFFFFFFFFFFFFFFF:FFFF:FFFF:FFF:FFFFFFFFFFFF:FFF:FFFFFFFFFFFFFF,FFFFFFFFFFFF:FFFFF:FFFFFFFFF,FFFFFF:F:F:F:FFFFFFFFF:FF,:FFFFFFF:F,F,FFFFFFF,FFFF:F:FFFFFFFFF:FF,FFFFFFFFFF,F,FFFFF:,:,F:
@A00920:152:HGHKKDRXX:2:2108:27199:2754 2:N:0:AGGAGTGG+TAAGTTCC
GGACTACTGGGGTTTCTAATCCTGTTTGCTCCCCACGCTTTCGCACCTGAGCGTCAGTTACTGTCCAGAGAACCGCCTTCGCCACCGTTGTTCCTCCTGATATCTGCGCATTTCACCGCTACACCAGGAATTCCAGTCTCCCCTACCGAACTCAAGCCTGCCCGTATCGGCTGCAGGCCCGCGGTTGAGCCGCGGGTTTACACAGTCGACGCGACAAGCCGCCTACGAGCTCTTTACGCCCAATAAATCC
+
:FF:,F,,FFFF:FF:FF:,F:F,FFF,,FFFFFF:FFF::::FFF::FF:FFFFFFF,,FFFF:F:FF:FFFF,F:F,FFF,F,FFFFFFFFF,F,:FFF:,FFF,FFFFF,FFFFF,,FFF,FFFFFF:,FFFFFF,FFFF,:,F,FFFF,,F,:,F:FFFFFF,FF,FF:,FF,:FFFFF,FF,FF:FF:FFFFF:,FF:FFFFFFF,FF:FFFFFF:FF:FF,:::F,F:F,:,FFFFF,:FF,FF
@A00920:152:HGHKKDRXX:2:2108:25934:3004 2:N:0:AGGAGTGG+TAAGTTCC
GGACTACAAGGGTTTCTAATCCGATTCGCTACCCACGCTTTCGTGCCTCAGCGTCAAGAAAGAGCCAGTTTAGTGCCTTCGCATTTGGTATTCCCCTCGATATCAACGGATTTCACCCCTACACCGAGAGTTCTGTTCACCTCTCACTCCTTCTAGTTATACCGTTTATCGCGCGACCTCCGGGTTAAGACCGAAGATTTAACACAAGACTAATCTAACCGCCTAAGCACCCTTTACCCCCAGAAAAACC
+
:::,,F,FF:FF:FF::F:FFFFF,FF:FF,FFF:,,FFFFFFFFFFFFFFF,:FFF:FF:F,F,:F:FF:FFFF,,:FF,,FFFF::FF::,:FFFFF,:F,FFFF,FF:::,FFFFFFFFFF::F:F,:FFFFF,FFFFF:FFF,FF:,FFFFF,FFFFFF:,FF,F:FFFFF:,F,,F,,F:FFF:,FFFF:,,,FFFFFFFFF,FF:,FF,FFFF:,,FFF,,F,FF,FFFF:,FFF,,:,FF,F,
@A00920:152:HGHKKDRXX:2:2108:27263:3490 2:N:0:AGGAGTGG+TAAGTTCC
GGACTACTGGGGTTTCTAATCCTGTTTGCTCCCCTAGCTTTCGTGCCTCAGTGTCAGGTGTTGTCCAGGGACTCGCCTTCGCCACTGGTGTTCCTCTCGATATCTACGCATTTCACTGCTACACCGAGAATTCCAGTCCCCCCTCCAAACCTCAAGCACAATAGTATTCAATGCCATTTCAGGGTTGAGCCCTGAGCTTTCACATCAAACTTACCATGCCACCTACGCACCCTTTACGCCCAGTGAATCC
+
FFFFFFFFFFFFFFFFFFFFFFFFFFFFF:FFFFFFFFFFFFFFFFFFFFFFFFFFFFFFFFFFFFFFFFFFFFFFFFFFFFFFFFFFFFFFFFFFFF:F:FFFFFFFFFFF:FFFFFFFFFFFFFFFFFFFFFFFFFFFFFFFFFFFFFFFFFFFFFFFFFF:F::FFFFFFFFFFFFFFFFFF:FFFF:FFFFFFFFFFFFFFFFFFFFFF:FFFFFFFFFFFFFFFFFFFFFFFFFFFFF:FFFF:F
@A00920:152:HGHKKDRXX:2:2108:18222:3646 2:N:0:AGGAGTGG+TAAGTTCC
GGACTACTGGGGTTTCTAATCCCGTTTGCTCCCCTGGCTTTCGCGCCTCAGCGTCAATGCCGGTCCAGGATGCCGCCTTCGCCACCGGTGTTCCTCCAGATATCTACGCATTTCACCGCTACACCTGGAATTCTGCATCCCTCTCCCGAATTCAAGCCATCCAGTATCGGATGCAGTTCCCAGGTTGAGCCTGGGGATTTCACATCCGACTTAGTTGGCCGCCTACGAGCCCTTTACGCCCAGTAATTCC
+
FFFFFFFFFFFFFFFFFFFFFFFFFF,FFFFFFFFFFFFFFFF,FF:FF:FFFFFFFFFFFFFFFFFFFFFFFFFFFFFFFFFFFFFFFFFF:FFFFFFFFF,FFF:FFFFFF:FFF:FFFFFFFFFF:F:FFFFFFFF:FF:FF::FF,FFFF:FF,FFF::FFFF:FFFF:FFFFFF,,FFFF,F:FF,FF:FFFFFF::FFF:,FF,F,,FFFFFFFFF:F,:FFFFF:FFFFF:FFF,F,,FFFF:
@A00920:152:HGHKKDRXX:2:2108:25889:4085 2:N:0:AGGAGTGG+TAAGTTCC
GGACTACTGGGGTTTCTAATCCCGTTCGCTCCCCTAGCTTTCGCGCCTCAGCGTCAAGAATGGGCCAGGTAGCCGCCTTCGCCACTGGTGTTCCTCCCGATATCTACGCATTTCACCACTACACCGGGAATTCCGCTACCCTCTCCCACCTTCAAGCCGAGCAGTTTCCAATGCAATTTCTCAGTTGAGCCGAGAGCTTTCACATCGGACTTGCCCAGCCGCCTGCGCGCGCTTTACGCCCAGTAAATCC
+
FFFFFFFFFFFFFFFFFFFFFFFFFFFFFFFFFFFFFFF:FFFFFFFFFFFFFFFFF:FFFF,:FFFFF:FFFFFFFFFF:FFFFFFFFFFFFFFFFFFF,FFFFFF:FFFFFFFFFFFFFF,FFFFFFFFFFFFFFFFFFFF,FFFFFFF:FFFFFFFFFFFFFFFFF:FFFFF,FFFFFFFFF:F,:F:FFFF:FFFFFFFFFFFFFFFFFFFF,FFFFFF:FFFFFFFF,F:FFFFFF:FF,,FFFF
@A00920:152:HGHKKDRXX:2:2108:24406:4147 2:N:0:AGGAGTGG+TAAGTTCC
GGACTACTAGGGTTTCTAATCCTGTTTGCTCCCCACGCTTTCGTGCCTCAGTGTCAGTGCTGGTCCAGATTGCCGCCTTCGCCACGGATGTTCCTCCCGATCTCTACGCATTTCACTGCTACACCGGGAATTCCGCCCTCCTCTACCGCACTCTAGCCCGCCAGTATCCAATGCAATTCCCAGGTTGAGCCCAGGGCTTTCACATCCGACTTAACGAACCACCTACGCACGCTTTACGCCCAGTAATTCC
+
FFFFFFFFFFFFFFFFFFFFFFFFFFFFF:FFFFFFFFFFFFFFFFFFFFFFFFFFFFFFFFFFFF:FFF,FFFFFFFFFFFF:FFFFFFFFFFFFFFFFFFFFFFFFFFFFFFFFFFFFFF:FFFFFFFFFFFFFF,:FFFFFFFFFFFF:FFFFFFFFFF,FFFFFFFFFFF:FFFFFFFF:FFFFFFF::,FFFFF:F:FFFF,FFF:FF,F:FFFFFFFF:FFFFFFFF,FF:FFFFFFFFFFFFF
@A00920:152:HGHKKDRXX:2:2108:10700:4429 2:N:0:AGGAGTGG+TAAGTTCC
GGACTACCGGGGTATCTAAGCCTGTTTGCTCCCCACCCTTTCGCTCCTCAGCGTCAGTTACGGCCCAGAGATCTGCCTTCGCCATCGGTGTTCCTCCTGATATCTGCGCATTCCACCGCTACACCAGGAATTCCAATCTCCCCTACCGCACTCTAGTCTGCCCGTACCCACTGCAGACCCGAAGTTGAGCCTCGGGATTTCACAGCAGACGCGACAAACCGCCTACGAGCTCTTTACGCCCAATAATTCC
+
FFFFFFFFFFFFFFFFFFFFFF:FFF:FFFFFFFFFFFFFFFFFFFFFFFF,FFFFF:FF,FF:FFFFF:FFFFFFFFFFFFFFFFFFFFFFFFF:FF:FFFFFFFFFFFFFFFFF::FFFFFF,FF,FFFFFFF:F,FFFFFFFFFFF,FFFFFFFFFF,FFFFFF:FFFF,,,FFF,FFF:F:FFFF:F:,F:,FFFF,FFFFF,,FFFFFFFFFFFF:,F:FF:FFFFFF,FF,,F:FF:FFFF,FF
@A00920:152:HGHKKDRXX:2:2108:6198:4961 2:N:0:AGGAGTGG+TAAGTTCC
GGACTACCAGGGTATCTAATCCTGTTCGCTACCTACGCTTTCGTCCATCAGCGTCAATATAGTATTAGTGATCTGCCTTCGCAATAGGTGTTCTGAGTAATATCTATGCATTTCACCGCTACACTACTCATTCCAACCACTTCATACTAATTCAAGAACAACAGTATCAATGGCAATTCTACCGTTAAGCGGCAGACTTTCACCACTGACTTATTGTCCCGCCTACGGACCCTTTAAACCCAATAATTCC
+
FFFFFFFFFFFFFFFFFFFFFFFFFFFFFFFFFFFFFFFFFFFFFFFFFFFFFFFFFFFFFFFFFFFFFFFFFFFFFFFFFFFFFFFFFFFFFFFFFFFFFFFFFFFFF:FFFFFFFFFFFFFFFFFFFFFFFFFFFFFFFFFFFFFFFFF:FFFFFFFFFF:FF:FFFFFFFFF:FFFFFFFFFFFFFFFFFFFFFF,FFF:FFFFFFFFFFF:FFF:FFFFFFFFF::FFFFFFFFF,FFFFFFFFFF
@A00920:152:HGHKKDRXX:2:2108:17002:5134 2:N:0:AGGAGTGG+TAAGTTCC
GGACTACTGGGGTTTCTAATCCCGTTCGCTCCCCATGCTTTCGCCTCTCAGCGTCAGGTCAGGCCCAGCGTGTCGCCTTCGCCACTGGTGTTCCTCCGGATCTCTACGCATTTCACCACTACACCCGGAATTCCACACGCCTCTACCTGCCTCTAGCCCCGCAGTTCGGTCACGTCCTCGCCCGGTTGAGCCGGGCGCTTTCACGCGCCACTTGCAGGACCGCCTACACGCGCTTTACACCCAGTAAATC
+
FFFFFFF,FFFFFFFFFF:FFFFFFFFFFFFFFFFFFFFFFFFFFFFFFFFFFFFFFF::FFF:FFFFF,,FFFFFFFFFFFFFFFFFFFFFFFFFFFFFF:FFF:FFFFFFFFFFFFFFFFFFFFFFFFFFFFFF::,FFFFFFF,F:F,FF:FF,F,F,FFFFF:FFF:FF,,:FFF,FF:FFF,FFFFFFFFF:FFF:FFFF,:FF:FFF:FF,FFFFFF:::FFFFF::FFFFFFFFFF::FFF:F
@A00920:152:HGHKKDRXX:2:2108:23728:5134 2:N:0:AGGAGTGG+TAAGTTCC
GGACTACTGGGGTTTCTAATCCTGTTTGCTACCCACGCTTTCGCTCCTCAGCGTCAGTTCCGGCCCAGAGCGGCGCCTTCGCCACTGGTGGTCCTCCTGAGATCTGCGCATGTCACCGCTAGACCAGGAATTCCCCGCTCGCCGAACGTACTCCCGTCCCAGCAGTATCGAGTGGCCTCTCCGGGTTGAGCCCTGAGTGTTCACACCCGACTTACTGAACAGCCTAGGAGCTCGGGACGCGCCAGGCCTC
+
FF::FFFFFF::FFF:F,F:FFFFFFFFFFFFFF,FFFFFF:FFF:FFFFFFFFFFFFF,:,:F,,,F:F::FF:FFFF:FFF,FFF,,F,:FF:FF,F,,,F:F:FFFFF:FF,,FF,,,,::F:FFF,,,F,:F,FF,:FF,F,FFF,F,:FFFF,FFFF:FFFFFFFFFFF:FFF:::,F,F,:F:F:F:FFFF:,::F,F,,,FFFFF::FFFF::,FFFFF,FF,F,FF::F,FF,::::,:,:F
@A00920:152:HGHKKDRXX:2:2108:1407:5274 2:N:0:AGGAGTGG+TAAGTTCC
GGACTACTCGGGTATCTAATCCCATTAGCTCCCCTAGCTTTCGTCCCTGAGTGTCAGTTGCGCTCCAGTAGAGCGCTTTCGCCACCGATGTTCTTCCCGATCTCTACGCAGTTCACCGCGACACCGGGACTGCCCTCTACCCCTAGAGCCCGCTCGCGTGTCAGTGTCCACTGCCTTTCCCGAGTTAAGCCCCGGTCTTGGACAGCAGACTTGAGCGGGCCACCAGCGGTCGCGGTACGCCCAATCTTAC
+
:::F:FFFFFFF,::FFF::FFFF::,,,,FFFFFF,F,,:F,,FF,,FFF:F,FF,F,FF,FF:FFFF,::FFFFF,F,::FFFFFFF,,FF,F:FFF,,F:F,FF:,,F,,::F:FFF,F,:FF,FFFF,:,FFFF,FF,,,:F:F,,:,F::FF,,FFF:,F,:F:,F,:,F::FFF,F:F::FF,FFF,FF:F,,:F,FF:,,F,FF:F,,FF,F,,:FF,F,FF,F:FF,,F:FF::,F,,,,,:
@A00920:152:HGHKKDRXX:2:2108:18909:5274 2:N:0:AGGAGTGG+TAAGTTCC
GGACTACAGGGGTTTCTAATCCTGTTCGCTCCCCACGCTTTCGCGTCTCAGCGTCAGTACCGTCCCAGAGAACCGCCTTCGCCACGGGTGTTCTTCCTGATATCTGCGCATTTCACCGCTACACCAGGAATTCCATTCTCCTCTTCCGGACTCTAGCCAGATGGTTTCAGCCGGCGTCTCGAGGTTAAGCCTCGAGTTTTCACAGCTGACCTACCTGGCCGCCTACACGCTCTTTACGCCCAATAAATCC
+
FFFFFFFFFFF:FFFFFFF:FFFFFFFFFFFFFFFFFFF,:F,FFF:FFFFFFFFFFFFF:FFFFFFFFFF:FFFF:FFFFFFFFFFFFFFFFFFFFFFFFF,FFFFFF,FFFFFFFF:FFF,FF:FFFFFFFFFFFFFFFFFFFFFFFFFFFF:FFFFFFFF:FF:FFFFFFFFF:FFFF:FF:FF:FFFFFFFFFF,FFFFFFFFFFFFF,FFFFFFFF:FFFFFFFFFF,:F,F::FFFFF,,,FFF
@A00920:152:HGHKKDRXX:2:2108:17372:5400 2:N:0:AGGAGTGG+TAAGTTCC
GGACTACCGGGGTTTCTAATCCCGTTTGCTCCCCTGGCTTTCGCTCCTCAGCGTCAGTTTCGGCCCAGACCACCGCCTTCGCCACCGGTGTTCCTCCACATCTCTACGCATTTCACCGCTACACGTGGAAGTCCGCTTTCCTCTTCTGCACTCAAGTCCCCCAGTTTCCAATGACCGCTCGCGGTTGGGCCGCGAGATTTCACATCAGACTTAAGAGACCGCCTGCGCGCGCTTTACGCCCAAGAATTCC
+
FFFFFFFFFFFF,FFFFFFFFFFFFFFFFFFFFFFFFF,FFFF,FFFFFFFFFFF,F:FFF:FFFFFFFFFFFFFFFFFFF:FFFFFFF::,FFF:FFFF:F:FF:FFF,FFFFFFFF:F,FFFFFFFFF,FFF:FF,FF,:FFFFFFFFF:F:,FFFF:FF:F,FFFFFF:FFFFFFFFFFFF,FF,FFFFFFFFFFF,:FF,,FFF,F,FF,FFFF:,:::FF:FFF:F:FFF,FFFF:,FF,F,,,F
@A00920:152:HGHKKDRXX:2:2108:23520:5838 2:N:0:AGGAGTGG+TAAGTTCC
GGACTACTGGGGTTTCTAATCCTGTTTGCTACCCACGCTTTCGCTCCTCAGCGTCAGTTACGGCCCAGAGCGGCGCCTTCGCCACTGGTGTTCCTCCTGATATCTGCGCATTTCACCGCTACACCAGGAATTCCCCGCTCCCCTACCGTACTCAAGTCACAGCAGTATCGAGTGGCCTCTCAGGGTTGAGCCCTGAGTTTTCACACCCGACTTACTGAACCGCCTACGAGCTCTTTACGCCCAATAAATC
+
FFFFFFFFFFFFFFFFFFF:FFFFFFFFFFFFFF:FFFF:FFFFFFFFFFFFFFFFFFF,FFFFFFFFFFFFFFFFFFFFFFFFFFFFFFFFFFFFFFFF,FFFFFFFF,FFFFFFFFFFFFFFFFFFFFFFFFFFFFFFFFFFFFFFFFFFFF:FFFFFFFFFFFFF:FFFFF:FF:FFFFFFFFFFFFFFFFFFFFFFFFFFFFFFFFFFFFFFFFFFFFFFFFFFFFF:F:,FFFF,FFF:FF,::F
@A00920:152:HGHKKDRXX:2:2108:24523:6073 2:N:0:AGGAGTGG+TAAGTTCC
GGACTACAAGGGTATCTAATCCCGTTCGCTCCCCTAGCTTTCGCGCCTCAGCGTCAGTGTCGGCCCAGCAACCCGCCTTCGCCGCAGGTGTTCCTCTCGATATCTACGCATTTCACCGCTACACCGAGAATTCCAGTTGCCCCTTCCGCACTCTAGCCGCGCAGTATCAGTTGACCTTTCCGAGTTAAGCTCGGAGATTTCACAACTGACTTGCGCTGGCCGCCTACGCGCCCTTTACGCCCAGTAAATC
+
FFFFFFFFFFFFFFFFFFFFFFFFFFFFFFFFFFFF:FFFFFFF:FFFF:FFF,FFFFFFFFFFFFFFFFFFFFFFF,FFFFFFFFFFFFF,FF,FFFFFF,FFFFFFFF:FFF::FFF,FFFFFFFF:F,FFF:FFFFFFFFFFFFFF:FFFFF,FFFFFF,FF:FFFFFFFFF,F:F::FF:F::FFF:FFFFFFFFFFFFFFFFFFFFF:FFFFFFFFFF:,,FFFFFFFFFFFFFFFFF,FFF:FF
@A00920:152:HGHKKDRXX:2:2108:19840:6167 2:N:0:AGGAGTGG+TAAGTTCC
GGACTACTGGGGTATCTAATCCCGTTTGCTCCCCTGGCTTTCGCTCCTCAGCGTCAATGTCGGTCCAGGATGCCGCCTTCGCCACCGGTATTCCTCCAGATATCTACGCATTTCACCGCTACACCTGGAATTCTGCATCCCTCTCCCGAATTCAAGCCATCCAGTATCGGATGCAGTTCCCAGGTTGAGCCTGGGGATTTCACATCCGACTTAGTTGGCCGCCTACGCGCGCTTTACGCCCAGTAATTCC
+
FFFFFFFFFFFFFFFFFFFFFFFFFFFFFFFFFFFFFFFFFFFFFFFFFFFFFFFFFFFFFFFFFFFFFFFFFFFFFFFFFFFFFFFFFFFFFFFFFFFFFFFFFFFFFFFFFFFFFFFFFFFFFFFFFFFFFFFFFFFFFFFFFF:FFFFFFFF:FFFFFFFFFFFFFFFFFFFFFFFFF:FFFFFFFFFFFFFFFFFFFFFFFFFFFFFFFFFFFFFFFFFFFFFFFFFFFFF:FFFFFFF::FFFFF
@A00920:152:HGHKKDRXX:2:2108:29062:6699 2:N:0:AGGAGTGG+TAAGTTCC
GGACTACTAGGGTTTCTAATCCTGTTTGCTCCCCACGCTTTCGTGCATGAGCGTCAGTGCAGGCCCAGGGGATTGCCTTCGCCATCGGTGTTCCTCCGCATATCTACGCATTTCACTGCTACACGCGGAATTCCATCCCCCTCTGCCGCACTCCAGCCGTGCAGTCACAAATGCAGTTCCCAGGTTAAGCCCGGGGATTTCACATCTGTCTTACACAACCGCCTGCGCACGCTTTACGCCCAGTAATTCC
+
FFFF:FFFFFFFFFFFFFF:FFFFFFF:FF,FFFFFFFFFFFFFFF:FFF:FFFF:F:FFFFFFFFFFFFFFFFFFFFFFFFF:FFF:FFFFFFFF:FFFFFFFFFFFFFFFFFFFFFFFFFFFFFFFFFFF:FFFFFFFFFFFFFFFFFFFFFFFFFFFFFFFFF:FF,FFFFFFFFFFFF:FFFFFF:FFFFFFFFFFFFFFFFFFFFFFF,FFF:FFFFFF,,FFFFFFFFFFFF:FFFFF:FF,,F
@A00920:152:HGHKKDRXX:2:2108:2211:7044 2:N:0:AGGAGTGG+TAAGTTCC
GGACTACCCGGGTTTCTAATCCCGTTCGCTCCCCACGCTTTCGCATATCAGCGTCAGATATGCCCCAGGGCGCCGGCTTCCCCACTGGTATTCCTCGGGATCTCTACACATTTCACCGCTAAACCCCGAATTCTGAGCCCCTCTAGCACTCTCTAGCCGAACAGTCTTGGTCGGCCTCTCCCAGTTTAGCCGGGCGCTTTCACAACAAACTTGGACAACCGCCTACATACGCTTTACGCCCAGTAACTCC
+
,F:F:FF,F,FFFFF:F,FF:,:FFFF,F:FFFFFFF,FFFFF:FF,:FF:F,,F,:FFFF,FFFF,,FFF,,,::FFF,::F:,:F:F,,FFFFF:FFF::,FFF:F,,,,FFF:,FF:F,F::FFFFFF::FFF:F,F:F,:FF:FFF:FFF:,FF,,FFF,:F,F,,F:,FF,::,FFFF::FF,,:F:F,FFF:::,FFFFF,F,F,FF,FFFFF:FF:F,F::,FFFF,FF::,FFFFFFFFFF:
@A00920:152:HGHKKDRXX:2:2108:9778:7216 2:N:0:AGGAGTGG+TAAGTTCC
GGACTACTGGGGTATCTAATCCTGTTTGCTACCCACGCTTTCGCGTCTCAGCGTCAGTGTTCGTCCAGGTGACCGCCTTCGCTACTGGTGTTCCTCCCGATATCTACGAATTTCACCTCTACACCGGGAATTCCGTCACCCTCTCCGACACTCAAGAACCGCAGTTTCGGGCGCACTTCCTCAGTTGAGCTGAGGGCTTTCACACCCGACATACGATCCCGCCTACACGCGCTTTACGCCCAATAATTCC
+
FFFFFFFFFFFF:FFFFFF:FFFFFFFFFFFFFFFFFF:,FFFFFFFFFFFFFFFFFFFFFFFFFFFFFFFFFFFFFFFFFFFFFFFFFFFFFFFF::FFFFFFFFFFFF:FFFFFFFFFFFFFFFFFFFFFFFFFFFFFFFFFFFFFFFFFFFFFFFFFFFFFFFFFFFFFFFFF:FFFFFFFF:FFFFFFFF:FF:F:FFFFFFFF:FFFFFFFFFFFFFF:FF,FFFFFF,FF:FFFFFFFFF:F:F
@A00920:152:HGHKKDRXX:2:2108:17779:7357 2:N:0:AGGAGTGG+TAAGTTCC
GGACTACTGGGGTTTCTAATCCTGTTTGCTCCCCACGCTTTCGCGCCTCAGCGTCAGATCCGGCCCAGTGGGCCGCCTTCGCCACAGGTGTTCTTCCCGATATCTACGCATTCCACCGCTACACCGGGAATTCCACCCACCTCTACCGGTCTCCAGGTCGGCAGTATCGGAAGCAGCCTCGGAGTTGAGCCCCGAGATTTCACTTCCGACTTGCTCGTCCCGCCTGCGCGCGCTTTACGCCCAGTGATTC
+
FFFFFFFFFFFFFFFFFFFFFFFFFFFFFFFFFFFFFFFFFFFFFFFFFFFFFFFFFFFFFFFFFFFFFFFFFFFFFFFFFFFFFFFFFFFFFFFFFFFFFFFFFFFFFFFFFFFFFFFFFFFFFFF:FFFFFFFFFFFFFFFFFFFFFFFFFFFFFFFFFFFFFFFFFFFFFFFFFFFFFFFFFFFFFFFFFFFFFFFFFFFFFFFFFFF:FFFFFFFF:FFFFFFFFFFFFFFFFFFFFFFFF:F:FF
@A00920:152:HGHKKDRXX:2:2108:29505:7592 2:N:0:AGGAGTGG+TAAGTTCC
GGACTACTAGGGTTTCTAATCCGGTTCGCTCCCCACGCTTTCGTGCCTCAGTGTCAGAAATGGTCCAGTAACCTGCCTACGCCATTGGTGTTCCTTCTTATATCTACGGATTTCACTCCTACACAAGAAATTCCAGTTACCTCTACCATTCTCGAGTTTATCAGTTTGAATAATAGTCCGTACGGTTGAGCCGTCGGATTTCACCATTCACTTAATAAACCACCTACGCAACTCTTTACGCCCAGTCACT
+
FFFFFFFFFFFFFFFFFFFFFFFFFFFFFFFFFFFFFFFFFFFFFFFFFFFFFFFFFFFFFFFFFFFFFFFFFFFFFFFFFFFFFFFFFFFFFFFFFFFFFFFFF:FFFFFFFFFFFFFFFFFFFFF:FFFFFFFF:FFFFFFFFFFFFFFFFFFFFFFFFFFFFFFF:FFFFFF:FF:F:FF:FFFF:FFFFFF:F:FF:FFFFFF:F:FFFFFF:F:F,:FFF:F::F:F::FFF:FFFFF,F::FFF
@A00920:152:HGHKKDRXX:2:2108:31087:7889 2:N:0:AGGAGTGG+TAAGTTCC
GGACTACACGGGTTTCTAATCCCGTTTGCTCCCCAGGCTTTCGCTCCTCAGCGTCAGTGTTGGTCCAGAAAGCCGCCTTCGCCACCGGTGTTCCTCCAGATATCTACGTATTTCACCACTACACCTGGAATTCCAGAATCCTCTCCCACACTCAAGCTTTGCAGTATCAAATGCAGTTCCTGGGTTGAGCCCAGGGCTTTCACTTCTGACTTACAAAGCCACATACACCCCCTTTACGCCCAATAATTCC
+
FFFFFFFFFFFFF,FFF:FFFF:FFFFF:FFFFF,F,FFFFFF,FFFFFFFFFFFFFF:F,:FFF:FF,F,F:FFFFFFFFFF:F:FFFFFFF:FFF,:FFFFF:FFF,FF,FF:FF,F:,F,F,:FFFFFFFFFF,F,FFF:FFF,FFFF:FFF:FF,F,,,F,,F,F:F,FF,,F,FFFF,,F:,,:FF:FFFF:FFFFF,:,FF,,,,F::F:,FFFF,,,F:FFFF,,F::F,,FF,,F,:FFFF,
@A00920:152:HGHKKDRXX:2:2108:15167:8406 2:N:0:AGGAGTGG+TAAGTTCC
GGACTACTGGGGTTTCTAATCCCGTTCGCTACCCATGCTGTCGCGTCTGAGTGTCAGATCAGACCCAGCAAGCCGCCTTCGCCACTGGTATTCCTCCCGATATCTACGCATTTCACCACTACACCGGGAATTCTACTTGCCTCTGTCTGCCTCCAGCTCTGCAGTCTGACACGTCCTCTCCTGGTTAAGCCAAGAGCTTTCACGCACCACTTACAGAACCACCTGCACGCCCTTTCCGCCCAGTAAATCC
+
,FFFFFFFF:FFFFFFFF:FFFFFFFF:FFFFF:F:FF:FFFFFFFF:FFFFFFFFFFF:FFF,,FFFFFFFFFFFFFFFF:FF:FFFFFFFFFFFFFFFFFFFF:FFFF:FFFFFFFFFFFFFFF:FF,F,,FFFFFF,FFFFFF:FF:FFFFFF:FFF:FFFFFFFFFFFFF:FF:FFFF::FFFF:FFFFFFFF,:FF,FFFFFFFFFF,,:FF,FFFFF,,FFFF:,F,:F,,FFFFFFF,FFFFF
@A00920:152:HGHKKDRXX:2:2108:24370:8469 2:N:0:AGGAGTGG+TAAGTTCC
GGACTACAAGGGTTTCTAATCCTGTTTGCTCCCCACGCTTTCGCACCTCAGCGTCAGTACCGGTCCAGGTAGCCGCCTTCGCCACCGGTGTTCTTCCCAATATCTACGAATTTCACCTCTACACTGGGAATTCCACTACCCTCTCCCGGCCTCTAGTCTCGCAGTAACAAAGGCAATTCCCAGGTTGAGCCTGGGGATTTCACCTCTGACTTGCGAAACCGCCTACGTGCGCTTTACGCCCAGTGATTCC
+
FFFFFFFFFFFFFFFFFFFFFFFFFFFFFFFFFFFFFFF:FFFFFFFFFFFFFFFFFFFFFFFFFFFFFF,FFFFFFFFFFFFFFFFFFFFFFFF:FFFFFFFFFFFF:FFFFFFFFFFFFFFFFFFFFFFFFFFFFFFFFFFFFFFFFFFFFF,FFFFFFFFFFFFFFFFFFFF,FFFFFFFFFFF:FFFFFFFFFFFFFFFFFFFFFFFFFFFFFFFF:FFFFFFFFFFFFFFFFFFFFF:FFF:FFF
@A00920:152:HGHKKDRXX:2:2108:17101:9565 2:N:0:AGGAGTGG+TAAGTTCC
GGACTACTGGGGTATCTAATCCTGTTTGCTCCCCACGCTTTCGCTCCTCAGCGTCAGTACTGGCCCAGAGAACCGCCTTCGCTACTGGTGTTCCTCCCGATATCTGCGCATTTCACCGCTACACCGGGAATTCCATTCTCCTCTACCAGACTCTAGCCACAGCAGTATCGACTGCAGTTCCGAGGTTGAGCCTCGGGATTTCACAGCCGACTTGCTGAGCCGCCTACGAGCTCTTTACGCCCAATAATTC
+
FFFFFFFFFFFFFFFFFFFFFFFFFFF:FFFFFFFFFFFFFFFFFFFFFFFFFFFFFFF:F:FFFFFFFFF:FFFFFFFFFFFFFFFFFFFFFFFFFFFFFFFFFFFFFFFFFFFFFFFFFF:F:FFFFF:FFFFFFFFFFF:FFF:FFFFFFFFFFFFFFFFFFF:FFF:FFFFFFFFFFFFFF:FF:FFFF:FFF:FFFF:FF:FFFFFFFFFFFFF::FFFFFFF:FFFFFFFFFFFFFFFFF:,FF
@A00920:152:HGHKKDRXX:2:2108:22598:9752 2:N:0:AGGAGTGG+TAAGTTCC
GGACTACTGGGGTTTCTAATCCTGTTTGCTCCCCACGCTTTCGCACCTCAGCGTCAGTTATGGACCAGTGAGCCGCCTTCGCCACTGGTGTTCCTCCGAATATCTACGAATTTCACCTCTACACTCGGAATTCCACTCACCTCTTCCATACTCAAGACACCCAGTATCAAAGGCAGTTCCGGAGTTGAGCTCCGGGATTTCACCCCTGACTTAAATGTCCGCCTACGTGCGCTTTACGCCCAGTAATTCC
+
FFFFFFFFFFFFFFFFFFFFFFFFFFFFFFFFFFFFFFFFFFFFFFFFFFFFFFFFFFFFFFFFFFFFFFFFFFFFFFFFFFFFFFFFFFFFFFFFFFFFFFFFFFFFFFFFFFFFFFFFFFFFFFFFF:FFFFFFFFFFFFFFFFFFFFFFFFFFFFFFFFFFFFFFFF,FFFFFFFFFFFFFFFFFFFFFFF:FFFFFFFFFFFF:FFFFFFFFFFFFFFFFFFFFF,FF:FFFFFFFFFFF,FFFFF
@A00920:152:HGHKKDRXX:2:2108:27019:9768 2:N:0:AGGAGTGG+TAAGTTCC
GGACTACAGGGGTTTCTAATCCTGTTTGCTCCCCACGCTTTCGCACCTCAGCGTCAGTACCGGACCAGTGAGCCGCCTTCGCCACTGGTGTTCCTGCGAATATCTACGAATTTCACCTCTACACTCGCAATTCCACACACCTCTTCCGGACTCTAGACACCCAGTATCAAAGGCAGTTCCGGGGTTGAGCCCCGGGATTTCACCCCTGACTTAACGATCCGCCTACGTGCGCTTTACGCCCAGTAAATCC
+
FFFF:FFFFFFFFFFFFFFFFFFFFFFF,F:F::FF,FFFFFFFFFFFFFF:FFF:FFFFF:FFFF,FFFFFF,FFFFFFFF,F:FFF:FFFFFFFF:FFFFFFFF,F:F,FFFFFFFFFFFFF,F:FFFFFFFF:,FFFF,FFFF:FFF:FF:FFFFFFFFFFFFFFFF:,FFF,FFFF,FFFFFFFFFFFFFF,:FFFFF::,FFF,FFF,FFF::FF:FFFFFF:FFFFF:FF,,FFFF,F:F:F,F
@A00920:152:HGHKKDRXX:2:2108:9182:10128 2:N:0:AGGAGTGG+TAAGTTCC
GGACTACTAGGGTTTCTAATCCCGTTCGCTCCCCATGCTTTCGCGCCTCAGCGTCAGTTAAGGACCAGAAAGTCGCTTTCGCCACTGGTGTTCCTCCGCATCTCTACGCATTTCACCACTACACGCGGAATTCCACTTTCCTCTTCCTCACTCTAGACATGCAGTCTCCACTCGCCTCTCCCAGTTTAGCCAGGAGCTTTCAGAGTAGACTTACATCTCCGCCTACACGCCCTTTACGCCCAGTAACTCC
+
FFFFFFFFFFFFF:FFFFFFFFFFFFFFFFFFFFFFFFFFFFFFFFFFFFFFFFFFFFFFFFFFFFFFFFFFFFFFFFFFFFFFFFFFFFFFFFFFFFFFFFFFFFFFFFFFFFFFFFFFFFFFFFFFFFFFFFFFFFFFFFFFFFFFFFFFFFFFFFF:FFFFFFFFFFFFFFFFFFFFFFFFF,FFFFFF::FFFFFFFFF:::FFFFFFFFF,FFF:FFFF::FF,FFFFFFFFF:FFFFFFFFFFF
@A00920:152:HGHKKDRXX:2:2108:24560:10300 2:N:0:AGGAGTGG+TAAGTTCC
GGACTACAAGGGTATCTAATCCTGTTTGCTCCCCCGGCTTTCGTGCCTCAGTGTCAGGTGTTGTCCAGGGACTCGCCTTCGCCACTGGTGTTCCTCTCGATATCTACGCATTTCACTGCTACACCGAGAATTCCAGTCCCCCCTCCAAACCTCTAGCACCGCAGTATTCAATGCCATTTCAGGGTTGAGCCCTGAGCTTTCACATCAAACTTGCAATGCCACCTACGCACCCTTTACGCCCAGTGAATCC
+
FFFFFFFFFFFFFFFFFFFFFFFFFFFFFFFFFFFFFFFFFFFFFFFFF:FFFFFFFFFFFFFFFFFFFFFFFFFFFFFFFFFFF:FFFFFFFFFFFFFF,FFFFFFFFF,FFFFFFFF:FFFFFFFFFFFFFFFFFFFFFFFFFFFFFFFFFF,FFFFFFFFFFFFFFFFFFFFF,FFFFFFFFFFFFFFFFFFFFF,FF:FFFFFFFFFFFFF::FFFFFFFFFFFFFFFF,F:FFFFFFFFFF,FFF
@A00920:152:HGHKKDRXX:2:2108:15980:10723 2:N:0:AGGAGTGG+TAAGTTCC
GGACTACCGGGGTATCTAATCCTGTTTGCTCCCCACGCTTTCGCACCTCAGCGTCAATACTTGTCCAGCTAGTCGCCTTCGCCACTGGTGTTCTTCCGAATATCTACGAATTTCACCTCTACACTCGGAATTCCACTCGCCTCTCCAAGATTCTAGCACTGCAGTTTCAAGGGCAGTTCCGGGGTTGAGCCCCGGGATTTCACCCCTGACTTGAGGCGCCGCCTACGAGCGCTTTACGCCCAGTATTTCC
+
FFFFFFFFFFFFFFF:FFFFFFFFFFFFFFFFFFFFFFFFFFFFFFFFFFFFFFFFF,FFFFF:FFFFF,FFFFFF:FFFFFFFFFFFFFFFFFFFFFFFFFFFFFFFF:FF:FFFFFFFF:FFF:FFFFFFFFFFFFFF:FFFFFFFF,:FFFFFFFF::F,FF,FFFFF,FF:F,,FFFFFF:::FFFFFFFF:F,FFF,F:FFFFF:F,F,:FFFFFFFFFFFF,FFFFFFFFFFFF:F,F,FF,FF
@A00920:152:HGHKKDRXX:2:2108:19651:11443 2:N:0:AGGAGTGG+TAAGTTCC
GGACTACTGGGGTTTCTAATCCCGTTCGCTCCCCACGCCTTCGCGCCTCAGCGTCAGGGTCGGCCCAGCTGGCCGCCTTCGCCACGGGTGTTCCTCCCGATCTCTACGCATTTCACCACTACACCGGGAATTCCACCAGCCCCTACCGCCCTCAAGCCGACCAGTCCCCGACGACCCTCCCCGGTTGAGCCGGGGGCTTTCACGTCGGGCTTGGCCCGCCGCCTGCGCGCGCTTTACGCCCAATAACTCC
+
FFFFFFFFFFFFFFFFF:FFFFFFFFFFF:FFFFFFFFFFFFFFFFFFFFFFFFFFFFFF:FF,FFFFFFFFFFFFFF:FFFF:FFFFFFFFFFFFFFFFFFFFFF:FF::FFFFFFF:FFFFFFFFFF:,FFFFFFFFF:F:FFFF:FFFFFF,FFFFFFFFFFF:FFFFFFF:FFFFFFFFF,FFFF:FFFFFF:,:,FF,F:FFFF:FFFFFFFFFFFFFFFFFFFF:FFF:FFFFFFF:,,FFFFF
@A00920:152:HGHKKDRXX:2:2108:4209:11663 2:N:0:AGGAGTGG+TAAGTTCC
GGACTACCCGGGTATCTAATCCTGTTTGCTCCCCACGCTTTCGTGCCTCAGCGTCAGTGGCTGTCCAGTCACCCGTCTACACCTCCGGTGTTCCTCGTGATATCTACGCATTTCACCGCTACACCACGAATTCCAGTGACCTCTCCAGCACTCAAGAGCGGCAGTATCAAAGGCCATTCTACGGTTGAGCCGTAGGCTTTCACCCCTGACTTACCGACCCGCCTACACACCCTTTACACCCAGTGATTCC
+
FFFFFFFFFFFFFFFFFFFFFFFFFF:FF:FFFF:FFF:FFFF:FFFFFFFFFFFFFFFFFFFFFFFFFF,FFFF:FFFFFFFFFF:FFFFFFFFFF:FFFFFFFFFFFFFFFFFFFFF,FFFFFFFFFFFFFFFF,:FFFFFFFFFFFFFFFFFFFFFFFFFFF,FFF,FFFFFF,FFFFFFFFFFFFFFF:FFFFFFFF,FFFFFFFFFFFFFFFFF:FFFFF:FFFF:F:FF:FFFFFFFFFFFF,F
@A00920:152:HGHKKDRXX:2:2108:30373:11757 2:N:0:AGGAGTGG+TAAGTTCC
GGACTACTCGGGTTTCTAATCCTGTTTGCTCCCCACGCTTTCGCACCTCAGCGTCAGTACCGGTCCAGATAGCCGCCTTCGCCACTGGTGTTCTTCCCAATATCTACGCATTTCACCGCTACACCGGGAATTCCGCTTACCTCTCCCGCACTCCAGCAGCCCAGTTTCCGGCGCACCCTCCCGGTTGAGCCGGGAGATTTCACACCAGACTTGGACTGCCGCCTACGCACGCTTTACGCCCAGTAACTCC
+
FFFFFFFFFFFFFFFFFFFFFFFFF,FFFFFFFFFFFFFFFFFFFFFFFFFFFFFFFFFFFFFFFFFFFFFFFFFFFFFFFFFFFFFFFFFFFFFFFFFFFFFFFFFFFFFFFFFFFFFFFFFFFFFF:FFFFFFFFFFFFFFFFFFFFFFFFFFFFFFFFFFFFFFFFFFFFFFFFFFFFFFFFFFFFFFFFFFFFFFFFFFFFFFFFFFFFFFFF:FFFFFF:FFFFFFFFFF:FFFFFFFFFFFFF:
@A00920:152:HGHKKDRXX:2:2108:13422:12587 2:N:0:AGGAGTGG+TAAGTTCC
GGACTACTGGGGTTTCTAATCCTGTTTGCTCCCCTAGCTTTCGTGCCTCAGCGTCAGTTATCGTCCAGGCAGTCGCCTTCGCCACTGGTGTTCCTCCCAATATCTACGCATTTCACCGCTACACTGGGAATTCCACTACCCTCTCCGACACTCAAGCCCTCCAGTTTCAAATGCAATTCCGCAGTTAAGCTGCGGGCTTTCACATCTGACTTAAAGGGCCGCCTACGCACCCTTTACGCCCAGTAATTCC
+
FFFF:FFFFFFF,F:FFFFFFFFFFF:FFFFFFFFFFF:FFFFFFFFFF:FFF:F:F,FFFFFFFFFFFF:FFFFFFFFFFFFFFFFFFFF,F:FFFFFFF,FFFFFFFFF,FFFFFFFFFFFFFFFFFF,FFFFFFFFFFFFFFFFFFFF:FFFFFFFFFFFF:F:FFFFFFF,:F:FFFFFF:FFFFFFFFFFFFFFFFFFFFFFFFF:FFFFFFFFFFFFFFFF:FFFFFFFFFFFFFFF,:FFFFF
@A00920:152:HGHKKDRXX:2:2108:19425:12994 2:N:0:AGGAGTGG+TAAGTTCC
GGACTACCAGGGTTTCTAATCCTGTTTGCTCCCCACGCTTTCGCACCTCAGCGTCAATACATGTCCAGTGAGTCGCCTTCGCCACTGGTGTTCTTCCGAATATCTACGCATTTCACCGCTACACTGGGAATTCCGCTACCCCCTCCCGGACTCGAGCTCGACAGTTTCAAAGGCAGTTCCTCAGTTGAGCCGAGGGATTTCACCTTTGACTTATCGAGCCGCCTACGCGCCCTTTACGCCCAATAATTCC
+
FFFFFFFF:FFFF:FF:FFFFFFFFFFFFFFFFFFFFFFFFFFFFF:FFF,FFFFFFFFFFFFFF:FFFFFFFFFFFFFFFFFF:FFFFFFFFF,FFFFFF,FFFFFFFFFFFFFFFFFFFF,FFFFFFFFFFFFFFF:FF:FFFFFFFFFFFFFFFFFFFFFFF:FFFF:FFFFFFFFFFFFFFFFFFFFFF:FFFFF:FFFF:,FFF:FFFFF::FF:FFFF,FFFFF:FF,FFFFFFF,F,F,FFFF
@A00920:152:HGHKKDRXX:2:2108:1994:13620 2:N:0:AGGAGTGG+TAAGTTCC
GGACTACTAGGGTTTCTAATCCCGTTCGCTCCCCTAGCTTTCGCGGCTCAGCGTCAGGTGCAGCCCAGGGCGCCGCCTTCGCCTCTGGTGTTCCTCCGGATCTCTACGCATTTCACCACTCCACCCGGAATTCCACGCCCCTCTGCTGCCCTCTAGCTGCCCAGTTTCGAACGGCCTCTCCCGGTTGAGCCGGGAGCTTTCACGTCCGACTTGAACAGCCGCCTGCCCGCGCTTTACGCCCAGTAAATCC
+
FFFFFFF:FFFFFF:FFFFFFFFFFFFFFFFFFF:FFFFFFFFF:F,FFFFFFFFFFFFF:F:FF::FFF:FFFFFFFFFFFFFFFFFF:,FFFFFFFFFFFFFFFFFFFF:,F::FFFF:FFFF,FF:FFFF,FF:FFFFFFFF:F:FFFFFFFFF,FFFFFF:FFFFFFFFFFFFFFF:F,FFF,FFFFFFFFFFFFFFFFFFF:,F,,:FF:,F,FF:FFFFFFFFFFFFFFFFFFFF,FF,FFF::
@A00920:152:HGHKKDRXX:2:2108:21974:14215 2:N:0:AGGAGTGG+TAAGTTCC
GGACTACTGGGGTTTCTAATCCCGTTCGCTCCCCACGCCTTCGCGCCTCAGCGTCAGGTCAGGTCCAGCGAGCCGCCTTCGCCACTGGTGTTCCTCCGGATCTCTACGCATTTCACCACTACACCCGGAATTCCACTCGCCTCTCCCTGCCTCCAGACTGCCCATCTCGCCGGACCCTCCCCCGTTGAGCGGGGGGCTTTCACCGACGATGCGACAATCCGCCTGCGCGCGCTTTACGCCCAGTAATTCC
+
FFFFFFFFFFFFFFFFFFFFFFFFFFFFFFFFFFFFFFFFFFFFFFFFFFFFFFFFFFFFFFFFFFFFFFFFFFFFFFFFFFF:FFFFFFFFFFFFFFFFFFFFFFFFFFFFF:FFFFFFFFFFFFFFFFFFFFFFFFFFFFFFFFFFFF:FFFFFFFFFFFFFFFFFFFFFFFFF:FFFFFFFFFFFFFFFFFFFFFFFFFF:FFFFFFFFFFF::FFFFFFFFFFFFFFFFFFF:FFF:FFFFFFFFF
@A00920:152:HGHKKDRXX:2:2108:24542:14528 2:N:0:AGGAGTGG+TAAGTTCC
GGACTACCCGGGTTTCTAATCCCGTTCGCTCCCCATGCTTTCGCCTCTCAGCGTCAGGTCAGGCCCAGCGTGTCGCCTTCGCCACTGGTGTTCCTCCGGATCTCTACGCATTTCACCACTACACCCGGAATTCCACACGCCTCTACCTGCCTCTAGCCCCGCAGTTCGGTCACGTCCTCGCCCGGTTGAGCCGGGCGCTTTCACGCGCCACTTGCAGGACCGCCTACACGCGCTTTACACCCAGTAAATC
+
FFFFFFFFF:FFFFFFFF:FFFFFFFFFFFFF::FFFFFFFFFFFFFFFFFFFF::FFFFFFFFFFFFFFFFFFF:FFFF::FFFFFFFFFF:FFFFFFFFFF:FFF:FFFFFF:FFFF:FFFFFFFFFF,FFF,FFFFF,F:FFF:FFFFFFFF,FFFFFFFFFFFFFFFFFFFFFFFFFFFFF:FF:FFFFFFFFFF,FFFFFFFFFFFFFFFFFFF:FF,FFFF,FF:FFF,F:FFFFFF:FFF,FF
@A00920:152:HGHKKDRXX:2:2108:15962:14544 2:N:0:AGGAGTGG+TAAGTTCC
GGACTACAAGGGTTTCTAATCCCGTTTGCTCCCCTAGCTTTCGCTCCTCAGCGTCAATGCCGGTCAAGGATGCCGCCTTCGCCACCGGTATTCCTCCGGATATCTACGCATTTCACCGCTACACCCGGAATTCCGCCGCCCTCTACAGTACTCTAGCTCGCCAGTATCGAATGCCCTTACAATGTTGAGCTCAGTGCTTTCACATCAGACTTAACGATCCGCCTACGCTCGCTTTACGCCCAGTAAATCC
+
FFFFFFF:,FFFFFFFFFFFFFFFFFFFFFFFFFF,FFFFFFFF:F,FFFFFFFF:FFF,F,F,F,FF,F,,FFFFFFFFFFF:F,FFF,FFFFFF,:FFFFFFFFFFFFFFFFFFFFFFFF:FF:,FFFFFFFF:,F,FF,,F,F,F,FFFFFFFF:F,,FFFF:FF,,,FF,,,FF,F,,,FFF,FFF,F:F,F,FFFFFFF,F,FFFFFFFFF,,FFFFFF:F,F,F,FFFFFFFFFF,F,FFFFFF
@A00920:152:HGHKKDRXX:2:2108:16758:15045 2:N:0:AGGAGTGG+TAAGTTCC
GGACTACCCGGGTTTCTAATCCTGTTTGCTCCCCACGCTTTCGTGCATGAGCGTCAGTGTTAACCCAGGGGGCTGCCTTCGCCATCGGTGTTCCTCCACATATCTACGCATTTCACTGCTACACGCGGAATTCCATCCCCCTCTGCCGCACTCCAGCAATGCAGTCACAAATGCAGTTCCCAGGTTAAGCCCGGGGATTTCACACCTGTCTTACATCACCGCCTGCGCACGCTTTACGCCCAGTAATTCC
+
FFFFFFFFFFFFFFFFFFFF:FFFFFFFFFFFFFFFFFFFF:FFFFFFFFFFFFFFFFFFFFFFFFFFFFFFFFFFFFFFFFFFFFFFFFFFFFFF:FFFFFFFFFFFFFFFFFFFFFFFFFFFFFFFFFFFFFFFFFFFFFFFFFFFFFFF:FFFFFFFFFFFFFFFF,FFFFFFFFFFFFFFFFFFFFFFFFFFFF,FFFFFFFFFFF,FFFFFFFFFFFFFF:FFFFFFFFFFFFFF:FFF,FF:FF
@A00920:152:HGHKKDRXX:2:2108:13539:15640 2:N:0:AGGAGTGG+TAAGTTCC
GGACTACTGGGGTTTCTAATCCTGTTTGCTCCCCACGCTTTCGCACCTCAGCGTCAATGCATCGCCAGTTGGCCGCCTTCGCCTCCGATATTCCTCCTGATATCTACGGATTTCACTCCTACACCAGGAATTCCACCAACCTCTCAAGCATTCAAGATCTGCAGTATCGGGTGCTGTTCCCAGGTTAAGCCTGGGGCTTTCACATCCGACTTACAAACCCGCCTACGTGCGCTTTACGCCCAGTCATTCC
+
FFFFFFFFFFFFFFFFFFF:FFFFFFFFFFFFFFFFFFFFFFFFFFFFFF:FFFFFFFFFFFFFFFFFFFFFFFFFFFFFFFFFFFFFFFFFFFFFFFFFFFFFFFFFFFFFFFFFFFFF:FFFFFFFFFFFFFFFFFFFFFFFF::FFFFFFFFFFFFFFFFFFFFFFFF:FFFFFFFFFFFFFF::FFFFFFFFFFFFFFFFFFFFFFFFFFFFFFFFFFFFFFFFFF:FFFF:FFFFFFFFF:FFFF
@A00920:152:HGHKKDRXX:2:2108:7310:16000 2:N:0:AGGAGTGG+TAAGTTCC
GGACTACTGGGGTATCTAATCCTGTTTGCTCCCCACGCTTTCGCACCTCAGCGTCAGTACCGGACCAGTGAGCCGCCTTCGCCACTGGTGTTCTTCCTAATATCTACGAATTCCACCTCTACACTCGCAGTTCCACCCACCTCTCCCGGACTCGAAGATCGCCAGTATCGAAGGCAGTTCTGGAGTTGAGCTCCAGGCTGTCACCCCCGACTAAGCGCCCCACCTACGTGCGCTTTACGCCCAGTGAGTC
+
FF:F:FFFFFFF:FFFFFFF,FFFF:FFFFFFF:FFFFFFFFFFFF:FFF:FFFFFFFFFFFFFFFFFFFFFFFFFFFFFFFFF,FFFF:FFFF,FFF,:FFFFF:FFFF,FFFFFFFFF:FFFFF:FF:FFFFF:FFFFFFFFFFFFFFFFFF:FFFFFFFF:F:FFFFFFFFFFF,F:FFFFF,FFFFFFFF:FF:::FF,FF,FFF,F,F,FFF,F,F:FFFFFFFFFFF,::::FFFFFFFFF:F,
@A00920:152:HGHKKDRXX:2:2108:15293:16172 2:N:0:AGGAGTGG+TAAGTTCC
GGACTACAAGGGTATCTAATCCTGTTCGCTACCCATGCTTTCGTGCCTCAGCGTCAGTTACCGTTTAGTAAGCTGCCTACGCTATCGGTGTTCTTTATGGTATCTATGCATTTCACCGCTACACCATAAATTCCGCCTACCTCAACGGTACTCAAGGCCTTCAGTATCAATGGCGGTTCCACAGTTGAGCTGTGGGCTTTCACCACTGACTTAAAGGCCCGCCTACGCACCCTTTAAACCCAATAAATCC
+
FFFFFFFFFFFFFFFF,FFFFFFFFFFFFFFFFFFFFFFFFFFFFFFFFFFFFFFFFFFFFFFFFFFFFFF,FFFFFFFFFFFFFFFFFFF::FFFFFF:FF:FF:FFFFFFFFFFFFF:FFFFFFFFF,FFFFFFFFFFFFFFFFFFFFFFFFFFFFFFFFFFFFFFF:FFFFFFFFFFFFFFFF:FF::F:FFFFFFFF,FFFFFFFFFFF,::FFFF:FFF:FFFF:FFFFFFFFFFF:F:FFFFFF
@A00920:152:HGHKKDRXX:2:2108:23149:17409 2:N:0:AGGAGTGG+TAAGTTCC
GGACTACACGGGTTTCTAATCCTGTTTGCTCCCCACGCTTTCGCACCTCAGCGTCAGTATCGAGCCAGTGAGCCGCCTTCGCCACTGGTGTTCCTCCGAATATCTACGAATTTCACCTCTACACTCGGAATTCCACTCACCTCTCTCGACCTCCAGACCAGCAGTATCAAAGGCAGTTCCGGGGTTGAGCCCCGGGATTTCACCCCTGACTGACTGATCCGCCTACGTGCGCTTTACGCCCAGTAATTCC
+
FFFFFFFFFFFFFFFFFFFFFFFFFFFFFFFFFFFFFFFFFFFFFFFFFFFFFFFFFFFFFFFFFFFFFFFFFFFFFFFFFFFFFFFFFFFFFFFFFFFFFFFFFFFFF,FFFF:FFFFFFFFFFFFFFFFFFF:FFFFFFFFFFFFFFFFFFFFFFFFFFFFFF,FFF:,FFFFF,FFFFFFFFFFFFFFFFFFFFF:,FFFFFFFFFFFFF::FFFFFFFF:FFFFFFFFFFFFFFFFF:FFF:F:FF
@A00920:152:HGHKKDRXX:2:2108:32470:17425 2:N:0:AGGAGTGG+TAAGTTCC
GGACTACTGGGGTTTCTAATCCCGTTTGCTCCCCTAGCTTTCGCGCCTCAGCGTCAAGAACAGGCCAGGTAGTCGCCTTCGCCACGGGTGTTCTTCCCGATCTCTACGCATTTCACCACTCCACCCGGAATTCCACGCCCCTCTGCTGCCCTCTAGCTGTCCAGTTTCGAAAGGCCTCTCCCGGTTGAGCCGGGAGCTTTCACGTCCGACTTGAACAGCCGCCTTCCCGCGCTTTACGCCCAGTAAATCC
+
FFFFFFFFFFFFFFFFFFFFFFFFFFFFFFFFFFFFFFFFFFFFFFFFFFFFFFFFFFFFFFFFFFFFFFFFFFFFFFFFFFFFFFFFFFFFFFFFFFFFFF:FFFFFFFFFFFFFFFFFFFFFFFFFFFFFFF,FFFFFFFFFFFFFFFFFFF,FF:F::F:FFFFF,FF,FFFFFFFFFF,FFF:,FFFFFFFFFFFFFFF,FF:FFFF:FFFFFFFFFFFF,F:FFFFFFFFF,FFFFFFFFF,FFF
@A00920:152:HGHKKDRXX:2:2108:14986:17613 2:N:0:AGGAGTGG+TAAGTTCC
GGACTACAAGGGTTTCTAATCCTGTTTGCTCCCCACGCTTTCGTGCCTCAGTGTCAGTGCTGGTCCAGGTGGCCGCCTTCGCCACAGATGTTCCTCCCGATCTCTACGCATTTCACTGCTACACCGGGAATTCCACCACCCTCTACCGCACTCTAGTCCGCCAGTATCCACCGCCATTCCCAGGTTGAGCCCGGGGCTTTCACGGCAGACTTAACGAACCACCTACGCACGCTTTACGCCCAGTAATTCC
+
:,:FFFFFFFFFFFFFFFFFFF:FFFF:F::FFFFFFFFF:FFFFFFFFFFFFFFFFFFFFFFF:FFFFF:FFFFFFFFFFFFFFFFFF:FFFFFFFFFF:FFFFFF,FF:FFFFFFFFFFFFF:F,FFFF:FFFF:F,FFFFFF:,:F:FFFFFF,FFFFFFFFFFF,FFFFFFF,:F:FF:FFFFFFFFF:FFFFF,FFF:FFFFFFF:FFF:FFF:FF:FFFFFF,FFFFFFFF,FF:F:FFFFFFF
@A00920:152:HGHKKDRXX:2:2108:4381:17816 2:N:0:AGGAGTGG+TAAGTTCC
GGACTACCGGGGTTTCTAATCCTGTTTGATACCCACGCTTTCGCTCCTCAGCGTCAGTTACGGCCCAGAGATCCGCCTTCGCCACCGGTGTTCCTCCTGATATCTGCGCATTTCACCGCTACACCAGGAATTCCGAACTCCCATACCTACCTCTAGCCGGGCAGTATCGGATGCACGTCCAGGGTTGAGCCCTGGGTTTTCACATCAGACTTACCAAGCCGCCTGCGCGCTCTTTAACCCCAATGAATCC
+
FFFFFFFF,FFFF:FFFFFFFFFFF:FF,FFFFF,F,FFFFFF:FF,FFFFFFFFFFFF,FF:,FFFF:FFFF,FFFFFFFFFF,FFFFFFFF,F::FFFFFFFF:,FF,FFFFFFFFFFF:FFFF:FF:F:FFFF,F:F,,,FF:FFFF,F:,F:F,,FFFF:FF,F::FFFFFFFFF,FFFFFFFFF:F,F,F,FFFFFFFF,FF,,FFFFF,:F,FFFFFFFFFF,FFFFFFF,:FF:F:F:F:,FF
@A00920:152:HGHKKDRXX:2:2108:19922:17989 2:N:0:AGGAGTGG+TAAGTTCC
GGACTACTCGGGTATCTAATCCTGTTTGATCCCCACGCTTTCGCACCTCAGCGTCAGTAATGGACCAGTAAGCCGCCTTCGCCACTGGTGTTCTTCCGAATATCTACGAATTTCACCTCTACACTCGGAGTTCCACTCACCTCTCCCGTACTCAAGACAGCCAGTCTCAAAGGCAATTCCAAGGTTGAGCCCTGGGCTTTCACCTCTGACTAAACTGTCCGCCTACGCGCCCTTTACGCCCAGTAATTCC
+
FFFF,FFFFFFFFFFFFFFFFF:FF:FFFFFFFFFFFFFFFFFFFFFFFFFFFF:FF:FFFFFFFFFFFF,FFFFFFFFF:FFFFFFF:FFFFFFFFFFFFFFFFFFF:FFFFFFFFFF:FFFFFFFFFFFFFFFFFFFFFFFFFFFFFFFFFFFFFFFFFF,FF,FFFFFFFFFFFFFF:FFFFFF,FFFFFFFFFFFFFFFFFFFFFF:F:FFFFF:FFFFFF:FFFFFFFFFFFFFFFFFFF:FFFF
@A00920:152:HGHKKDRXX:2:2108:26268:18709 2:N:0:AGGAGTGG+TAAGTTCC
GGACTACTAGGGTTTCTAATCCTGTTTGCTCCCCACGCTTTCGCGCCTCAGCGTCAGGTCCGGACCAGAGAGCCGCTTTCGCCACCGGTGTTCCACCCCATATCTACGAATTTCACCTCTACACTGGGTATTCCACCCTCCTCTTCCGGCCTCCAGCCCTGGTGTTTCGGCCGCACCTCCGGGGTTGAGCCCCGGGCTTTCACGAGCCGACTGCCAGGGCCGCCTACGCGCCCTTTACGCCCAGTGATTC
+
FF:FFFFFFFFFFFFFFFF:F:FFFFFFFFFFFFFFFFF,FFFFFFFFFFFFFFFFFFFFFFF:FFFFFFFFFFFFFFFFFFFFFFFF:FFFFFFFFF,FFFFFFFF,:FFFFFFF:FFFFFFF:FFFFFFFFFFF::,FFFFF:FFFFFFFFFF:FFF:,F:FFFFF:FFFFFFFFFFFFFFFFFFFFFFFFFFFFFFFF:FFFFFFFFFF,F:FFFFFFFFFFFF:FFFF:F,F:FFFFFFFFF,FFF
@A00920:152:HGHKKDRXX:2:2108:21603:19022 2:N:0:AGGAGTGG+TAAGTTCC
GGACTACAAGGGTATCTAATCCTGTTCGCTCCCCACGCTTTCGCTCCTCAGCGTCAGTTTCGGCCCAGAGTGCTGCCTTCGCCGTCGGTGTTCCTCCTGATATCTGCGCATTTCACCGCTACACCAGGCATTCCACACTCCTCTACCGAACTCAAGTCACAGCAGTATCAGATGGCGGCTCAGGGGTGAGCCCTGAGTTTTCACATCAGACTTACCGAACCGCCTACGAGCCCTTTACGCCCAATAATTC
+
FFFF:FFFFFFFF,FF,:FFFFFFFFFFF:F,FFFF:FFFFFFFFFFF:FFFF:FFF,FFFF:FFFFFFFFFFF:FF:FF:FFFFFF,,F,,FF,FFFFF:FFF:FFFFFF,FF:FFFF:FFFFFF,:FFFFFFFFFFFFFFFFFFFFFFFFFFFFFFFFFFFFFF,FFF,F,FFFF,FFFF:,:,FFFFFFFFFFF,,:FFFF:FF,,,F::FFF,,,F:FFFFF:FFF:,F,:F:::FFF:,FFFF:,
@A00920:152:HGHKKDRXX:2:2108:16821:20259 2:N:0:AGGAGTGG+TAAGTTCC
GGACTACCGGGGTTTCTAATCCTGTTCGATCCCCACGCTTTCGTGCCTCAGCGTCAGTATCGCCTTAGTAAGCTGCCTTCGCAATTGGTGTTCTGTGCCATATCTAAGCATTTCACCGCTACACGGCACATTCCGCCTACTTCAAGCGCACTCAAGAATACCAGTATCAATGGCAATTCTACAGTTGAGCTGCAGGATTTCACCACTGACTTAATATTCCGCCTACGCACCCTTTAAACCCAATGAATCC
+
FFFFFFFFFFFF:FFFFFFFFFFFFFFFFFFFFFFFFF:FFFFFFFFFFFFFFFFFF:FFFFFFFF:FFFFFFFFFFF:FFFFFF:FFFFFFFFFFFFFFF:FFFFFFFFFFFFFFFFFF:FFFFFFFFF:FFFFFFF:FFFFFFF,FF:FFFFFFFFFFFFFFF:FFFFFFFFF:FFFFFFFFFFFFFFFFFFFFF:FFFFFFFFF,FFFFFFFFFFFFFFFFFFFF:FFFFFFFFFFF:FFFFFFFFF
@A00920:152:HGHKKDRXX:2:2108:16468:20306 2:N:0:AGGAGTGG+TAAGTTCC
GGACTACCCGGGTTTCTAATCCTGTTTGCTCCCCACGCTTTCGCACCTCAGCGTCAGTTGCGGGCCAGTGAGCCGCCTTCGCCACTGGTGTTCTTCCCAATATCTACGAATTTCACCTCTACACTCGGAATTCCACTCACCTCTCCTGGATTCAAGCGATGCAGTCTCAAAGGCAATTCCGGAGTTGAGCTCCGGGCTTTCACCTCTGACTTACAAAGCCGCCTACGTGCGCTTTACGCCCAGTAATTCC
+
FF,FFFFFFFFFFFFFFFFFFFFFFFFFFFFFFFFFFFF,FFFFFFFFFFF:FFFF:FFFFFFFFFFFFFFFFFFFFFFFFFFFFFFFFFFFFFFF::FFFFFFF:FFF:FFFF:FFFFFFFF,FFFFFFFFFFFFFFFFFFFF:FFFFFFFFF,FFFFFF:FFFFFFFF,FFF:FFFFFFFFFFF,F:FFF:F,FFF,::FFFFFFFFFF:FFF:::FFFFFFFFFFFFFFFFFF,FFFFF,F,FFFFF
@A00920:152:HGHKKDRXX:2:2108:17318:20870 2:N:0:AGGAGTGG+TAAGTTCC
GGACTACAGGGGTTTCTAATCCTGTTTGATCCCCACACTTTCGTGCCTCAGCGTCAGTTAAAGCTTAGTTAGCTGCCTTCGCTATCGGTGTTCTTGACGATATCTAAGCATTTCACCGCTACACCGTCAATTCCGCCAACCTCAACTTTACTCAAGTCATACAGTATCAATGCCACCCTCCCGGTTAAGCCGGGATATTTCAGCACTGACTTATACAACCGCCTACGCACCCTTTAAACCCAATAAATCC
+
FFFFFFFFFFFFFFFFFFFFFFFFFFFFFFFFFFFFFFFFFFFFFFFFFFFFFFFFFFFFFFFFFFFFFFFFFFFFFFFFFF::FFFFFFFFFFFFF:FF,FFFFFFFF,FFFFFFFFFFFFFFFFFFFFFFFFFFFFFFFFFFFFFFFFFFFFFFFFFFFFFFFFFFFFFFFFFFFFFFFFFFFFFFFFFFFFFFFFFFFFFFFFFFFFFFF:FFFF:FFFFFFFFFFFFFFFFF:FF:FFFFF:,FFF
@A00920:152:HGHKKDRXX:2:2108:8965:21746 2:N:0:AGGAGTGG+TAAGTTCC
GGACTACCAGGGTATCTAATCCTGTTTGATCCCCACGCTTTCGTGCCTCAGAGTCAATGATTGTGTAGTGAGCTGCCTTCGCAATTGGTGTTCTATGTCATATCTAAGCATTTCACCGCTACATGACATATTCCGCTCACCTCCACAATATTCAAGACCGATAGTATCAACGGCAGTTTCCAAGTTAAGCTTGGAGATTTCACCACTGACTTACCTGCCCTCCTACGCACCCTTTAAACCCAGTGAATCC
+
FFFFFFFFFFFFFFFFFFFFFFFFFFFFFFFFFFFFFFFF,FFFFFFFFFFFFFFFFFFFFFFFFFFFFFFFFFFFFFFFFFF,FFFFFFFFFFFFFFF,:FFFFFFFFFF,FFFFFFFFFFFF::FFFFFFFF:FFFFFFFFF,FF,FFF,FF,,:,,FFFFFFF:FFFFFFFFFFFFF:FFF::FFFFF,F:FFFFFFFFF,FFFFFFF:F,,F,,FFFFF,FFF,FF:FFF,,FF:FFFFFFF:FF:
@A00920:152:HGHKKDRXX:2:2108:1054:21825 2:N:0:AGGAGTGG+TAAGTTCC
GGACTACCAGGGTATCTAATCCTGTTTGATCCCCACGCTTTCGTGCATGAGCGTCAGTTATGGGCCAGTTGACCGCCTTCGCCACTGGTGTTCTTCCAGATATCTACGCATTTCACCGCTACACCAGGAATTCCATCAACCTCTCCCAAACTCAAGATCTGCAGTATCAAAGGCAGTTTCACGGTTAAGCCGTAAGATTTCACCTCTGACTTACAAATCCGCCTGCGCACCCTTTACACCCAGTAAATCC
+
FFFFFFFFFFFFFF,FFFFFFF:,FFF:F:F:FFFFFF::::,:FFF,FFF,FFFFF:,F:F:FFF:FFFFFFFFFF:FFFF:F,F,FF,FF:,FFFFFFF::F:FF:FFFFFF:F:FFF:FF,F,FF:FF:FF,FF:FFFFF,FFF,FFF:FFF:FFFFFFFFFFFF:F:FFF,F,FF:FFF:F,FF:F:F,,:FFF:FF:FFFFFFF:F,FFFFFFFF,FF:FFFFFFFF,:F,,FFFFF:,F,:FFF
@A00920:152:HGHKKDRXX:2:2108:3902:22341 2:N:0:AGGAGTGG+TAAGTTCC
GGACTACAAGGGTTTCTAATCCTGTTTGCTCCCCACGCTTTCGCGTCTCAGCGTCAGTATCCAACCAGGGGGTCGCCTTCGCCACAGGTGTTCCTCCCGATATCTACGCATTTCACCGCTACACCGGGAATTCCACCCCCCTCTTTGGTACTCTAGCTTGCCAGTTTCATGCGTCGTTCCCCGGTTGAGCCGAGGGATTTCACACATGACTTAGCAAACCGCCTACACGCCCTTTACGCCCAATGATTCC
+
FFFFFFFFFFFFFFFFFFFFFFFFFFFFFFFFFFFFFFFFFFFFFFFFFFFFFFFFFFFFFFFFFFFF:FFFFFFFFFFFFFFFFFFFFFFFFFFFF:FFFFFFFFFFFFFFFFFFFFFF:FFFFFFFFFFFFFFF:FFFFFFFFFFFFFFFFFFFFFFFFFFFFFFFFFFFFFF:FFFFF:FF:FFFFFFFFFFFFFFFFFFFFFFFFFFFFFFF:FFFFFFF,FFF:FFFFFFFFFFFFFFFFFFFFF
@A00920:152:HGHKKDRXX:2:2108:7663:23124 2:N:0:AGGAGTGG+TAAGTTCC
GGACTACAAGGGTATCTAATCCCATTCGCTACCCAGGGTTTCGTGCCTCAGTGTCAGTAATGTGCCAGTGTGCTGCCTTCGCTTTCGGTGTTCCCCAAAATATCAACGGATTTCACCCCTACACTTTGAGTTCCACACACCCCTCACATACTCTAGCCTGGCCGTTTCCCCCGCTTTCATCGAGTTAAGCCCGAGTCTTTAACGGGAGACTAACCAAACCACCTACGCAACCTTTACGCCCAATGATTCC
+
,:FF:F:FF:FF:FF,F:FFFF:F,:,:,FFFFFF:FFFFFF,F:::::FFFFF:::FFFFF:FF:F,FFF,:F:F,:FFFF,FFF::FFF:F,F,FFFFFF,,FF,FFFF,F,F:,FFFFFF:FFF:FF:F:FFFFFF,,,FF:FFFFF,:FFF,F::F:,F:,FF,FFF,FFF:::,F::F:FFFF,,,FFF::,:::FF,FFFFFF,FFF:FF,FF,::,F:,:,F,FFFFFF::,F:FFF,F:,,,
@A00920:152:HGHKKDRXX:2:2108:1696:23907 2:N:0:AGGAGTGG+TAAGTTCC
GGACTACCGGGGTATCTAATCCTGTTTGCTCCCCACGCTTTCGCACCTCAGTGTCAGTACCGGGCCAGTGAGCCGCCTTCGCCACTGGTGTTCTTGCGAATATCTACGAATTTCACCTCTACACTCGCAGTTCCACCCACCTCTCCCGGACTCCAAGATCTCCAGTATCAAAGGCAGTTCTGGAGTTGAGCTCCAGGATTTCACCCCTGACTTAAAGATCCACCTACGTGCGCTTTACGCCCAGTGATTC
+
FFFFFFFFFFFFFFFFFFFFFFFFFFFFFFFFFFFFFFFFFFFFFFFFFFFFFFFFFF:FFFFFFFFFFFFFFFFFFFFFFFFFFFFFFFFFFFFFFF:FFFFFF:FFFFFFFFFFFFFFFFFFFFFF:FFFFFFFF:FFFFFFFFFFFFFFFF:FFFFFFFFFFF:FF:FFFFFFFFFFFFF:FFFFFFFFFF:FFFF:F:FFFFFFFFFFFF:FFFFF,FFFFF:FFF:FFF:FFFFFFF,FFFF,FF
@A00920:152:HGHKKDRXX:2:2108:31665:24173 2:N:0:AGGAGTGG+TAAGTTCC
GGACTACTAGGGTATCTAATCCTGTTTGCTCCCCACGCTTTCGCACCTCAGCGTCAGTAACGGACCAGTGAGCCGCCTTCGCCACTGGTGTTCCTCCGAATATCTACGAATTTCACCTCTACACTAGGAATTCCACTCACCTCTTCCGGACTCGAGATTGCCAGTATGAAAGGCAGTTCCAGGGTTGAGCCCTGGGATTTCACCCCTCACTTAACAATCCGCCTCCGTGCGCTTTACGCCCAGTAATTCC
+
:F,FFF:FF,FFFF,FFFFFFFF,FFFFFF:F::FF,FFFFFFFFFFFFFF:FFFFF:F,FF:FFFFFFF,:FFFFFFFF:F:F:F:,F,F,FFF:FFFFF:FFFFF:FFFFFFF:,:FFFFFF,,FFF:FF,:FFF:FFFFFF,FF,FFFFFF:FFF:FF,F::,::F,FF:FFFFFFFF,FF,FFFFFF:FFFFF:FFFFFFF:FFFFF,FF,F,FFFF,FF,FF,FFFF:FF,FFFF,,F:FFFFFF
@A00920:152:HGHKKDRXX:2:2108:32136:25457 2:N:0:AGGAGTGG+TAAGTTCC
GGACTACTAGGGTATCTAATCCGGTTTGCTCCCCACGCTTTCGCGCCTCAGCGTCAGAACACTCCCAGAGAGCCGCTTTCGCCACTGGTGTTCCTCCCGATATCTACGCATTCCACCACTACACCGGGAATTCCACTCTCCTCTAAGTGTCTCAAGACTGGCAGTATCCAAGGGCCTCTCCCAGTTGAGCCGGGAGCTTTCACCTCAGACTTACCAATCCGCCTGCGCGCGCTTTACGCCCAGTGAATCC
+
FFFFFFFFFFFFFF:FFFFFFFFFFFFFFFFFFFFFFFFFFFFFFFFFFFFFFFFFFFFFFFFFFFFFFFFFFFFFFFFFFFFFFFFFFFFFFFFFFFFFFF:FFFFFFFFFFFFFFFFF:F,FFFFFFFFFFFFFFFFFFFFFFFFFFFFFFFFFFFFFFFFFFFFFFFFFFFFFF::FFFFF:FFFFFFFFFFFFFFFF,FFFF:FFFFFFFFFFFFFF:FFFFFFFFF:FFFFFFFFF,:FF:FFFF
@A00920:152:HGHKKDRXX:2:2108:14479:26099 2:N:0:AGGAGTGG+TAAGTTCC
GGACTACACGGGTTTCTAATCCTGTTTGCTCCCCACGCTTTCGCACCTCAGCGTCAGTATCGAGCCAGTGAGCCGCCTTCGCCACTGGTGTTCCTCCGAATATCTACGAATTTCACCTCTACACTCGGAATTCCACTCACCTCTCTCGACCTCAAGACCAGAAGTTTCAAAGGCAGTTCCAAGGTTGAGCCCTGGGATTTCACCTCTGACTTTCTGATCCGCCTACGTGCGCTTTACGCCCAGTAATTCC
+
FFFFFFFFFFFFFFFFF::F::FFF:FFFFFFFFFFFF,FFFFFFFFFFFFFFFFFFFF:FFFFFFFFFFFFF,FFFF:FFFFFFFFFFFFFFFFFFFFFFFFFFFFF:FFF:F:FFFFFFFFFFFFF,FFFFFFFFFFFF::FFF,FFFFFFFFFFFFFFFF:FFFFFF,FFFFFFF,FFFFF:FFFFFFFFFFFF,FF,F,FFFFFFFFFFFFF::FFFFFF,FF,FFFFFFFFF:FFFF,F,:FF,F
@A00920:152:HGHKKDRXX:2:2108:18023:26412 2:N:0:AGGAGTGG+TAAGTTCC
GGACTACACGGGTTTCTAATCCTGTTTGCTCCCCACGCTTTCGTGCCTGAGCGTCAGTGTTAACCCAGGGGGCTGCCTTCGCCATCGGTGTTCCTCCACATCTCTACGCATTTCACTGCTACACGTGGAATTCTACCCCCCTCTGCCAAACTCCAGCCTTGCAGTCACCATCGCCATTCCCAGGTTAAGCCCGGGGATTTCACGACAGTCTTACAAAACCGCCTGCGCACGCTTTACGCCCAGTAATTCC
+
FFFFFFFFFFFFFF,FFFFFFFFFFFFFFFFFFFFFFFFFFFFFFFFFFFFFF:FFF:FFFFFFFF:FFFFFFFFFF:FFFFFFFFFFFFFFFFFFFFFF:FFFFFFFFFF,FF:FFFFFFFFFFFFFFFFFFF,FFFFFFFFFFFF:FFFFFFFFFF:FFFFFFFFFFFF:FFFFFFFFFFFFFFF,FFFFFFFFFFFFFFFFFFFFFF:FFFFFFFFFFFFFFFFF,FFFFF,FFFFFFFFFFF:F:F
@A00920:152:HGHKKDRXX:2:2108:5294:27070 2:N:0:AGGAGTGG+TAAGTTCC
GGACTACCCGGGTTTCTAATCCCGTTCGCTCCCCATGCTTTCGCCTCTCAGCGTCAGGTCAGGCCCAGCGTGTCGCCTTCGCCACTGGTGTTCCTCCGGATCTCTACGCATTTCACCACTCCACCCGGAATTCCACGCCCCTCTGCTGCCCTCTAGCTGTCCAGTTTCGAACGGCCTCTCCCGGTTGAGCCGGGAGCTTTCACGTCCGACTTGAACAGCCGCCTGCCCGCGCTTTACGCCCAGTAAATCC
+
FFFF:FFF:FFFFFFFFFFFFFFFFFFFFFFFFFFFFFFFFFFFFFFF:FFFF:FFFFFFFFFFF:FFFFFFFFFFF:FFFFFFFFFFFFFFFFFFFFFFFFFFFFFFFFFFFFFFFFF,F,FFFFFFFFFFFFF:FFFFFFFFFFFFFFFFFFF,FFFFFFFFFFFF:FFF:FF,FFFFFFFF:,FFFFFFFFFFFFFFFFFFF:FFFF::FF,FFFFFFFFFFF:FFFFFFFFF,FFF:F:FFF:,FF
@A00920:152:HGHKKDRXX:2:2108:1624:27445 2:N:0:AGGAGTGG+TAAGTTCC
GGACTACCGGGGTATCTAATCCTGTTTGCTCCCCACGCATTCGCGACTCAGCGTCAGTCACTGACCAGAAGCCCGCCTTCGCCACCGGAGTTCCGCTTGATATCTACGAATTTCACCTCTACACCAAGCATTCCCCCTTCCTCTCCAGGACTCTAGCTCTGCAGTTACGAGTGCACTTCCACGGTTGAGCCTTGGGATTTCACGCCCGACTTGAAAAGCCGCCTACACGCGCTTTACGCCCAGTAAATCC
+
F:FFFFF:,F:F,,,F,,F,FF:F:FF:FFF:F,F:,F,:F:F,:FF,F:FF,,FF,::FFFF:FFF,,F:,F:,,,,,,FF,F::F,,FFFFF:F,::F,F,:F,,FFFFFF,FFF,FF:,FF:FF::F,FFF,F:,F,FF::,,FFFFF,F:FFFFF,:F,F,F,:,F,F:,FFF:F,FFF,,:,,FF:,FF::FFFF:FF,,FF,F:,,:,,:F:F,F,FF,,F:,,,F,,F,:FFF:,,:,F,,FF
@A00920:152:HGHKKDRXX:2:2108:28122:27993 2:N:0:AGGAGTGG+TAAGTTCC
GGACTACTGGGGTTTCTAATCCCGTTCGCTCCCCATGCTTTCGCATCTCAGCGTCAGGTCAGGCCCAGCGTGTCGCCTTCGCCACTGGTGTTCCTCCGGATCTCTACGCATTTCACCACTACACCGGGAATTCTACCTTCCTCTACCGCCATCGAGCCGCACAGTTTTGAACGTCCCCTCCCCGTTGAGCCGGGAGATTTCACATCCAACTTGTGCGGCCGCCTGCTTGCGCTTTACGCCCAGTGAATTC
+
FF,FFFFF:FFF,FFFFFFFFFFFFFFFFFFFFFFFFFFFFFFFFF,FFFFFFFFF,F,FF,:F::FFFFFFFFFFFFFFF,FFFFFFF:FFF:F,FF:,FFF:FFFF,FFFFF:FFFFFFF,F,F:FF::FFFF,,FFF,,F,::,,FF,FF:FFFFFFFF:FF,:,FF,FFFF,,:FFFF,F,FF:FFFFFFFF:FF,FFF,FF:,FFFFFFF:FFFFFFFF:F,,:F,:FFFFF:FFFFF,FFF,,F
@A00920:152:HGHKKDRXX:2:2108:29441:28620 2:N:0:AGGAGTGG+TAAGTTCC
GGACTACAAGGGTTTCTAATCCTGTTCGCTCCCCACGCTTTCGCGTCTCAGCGTCAGTACCGTCCCAGCGAGCTGCCTTCGCCGTTGGTGTTCTTCCTGATATCTGCGCATTCCACCGCTACACCAGGAGTTCCACTCGCCTCTTCCGGACTCTAGCCCGGCAGTATCCACTGACATTCAAAGGTTGAGCCTTTGACTTTTACAGCGGACTTACCGGGCCGCCTACACGCTCTTTACGCCCAATGATTCC
+
FF:FFFFFFFFFFFFFFFFFFFFFFFFFFFFFFFFFFF:FFFFFFFFFFFFFFFFFFFFF:FF,FFFFFFFFFFFFFFFFF:FF::FFFFFFFFF:FFFFFFFFFFFF,FFFFFF:FFFFF:FF,::,FFFFF:FFFFFF:FFFFFF:FFFFFFFFF:FF:FFFF:FFFFFFFFFF:FF:,,FFFFFFFFFFFFFF:FF:FFF:FFFF,F:,FF:F:FFFF,FFF:FFFFFFF,FFFFF::F:FFF,FFF
@A00920:152:HGHKKDRXX:2:2108:12491:28917 2:N:0:AGGAGTGG+TAAGTTCC
GGACTACCAGGGTTTCTAATCCTGTTTGCTACCCACGCTTTCGCGCATCAGCGTCAGTACCGGTCCAGGTAGCCGCCTTCGCCACTGGTGTTCCTCCCAATATCTACGCATTTCACCGCTACACTGGGAATTCCGCTACCCCCTCCCGGCCTCAAGCCAAACAGTTTCAAAGGCAGTTCCTCAGTTGAGCCGAGGGATTTCACCTTTGACTTGTCAGGCCGCCTACGCGCCCTTTACGCCCAATAATTCC
+
FFFFFFFFFFFF:FFFFFFFFF:FFFFFFFFFFFFFFFFFFFFFFFFFFFFFFFFFFFFFFFFFFFFFFFFFFFFFFFFFFFFFFFFFFFFFFFFFFFFFFFFFFFFFFFFFFFFFFFFF:FFFFFFF:FFFFFFFFFFFFFFFFF:FFFFFFFFFFFFFF:FF:FFFFFFFFFFFFFFFFFFFFFF,,FFFF:FFFFFFFFFFFFFFFFFFFFFFFFFFFFFFFFFFFFFFFFFFFFFFFFF,F,FFFF
@A00920:152:HGHKKDRXX:2:2108:18050:29121 2:N:0:AGGAGTGG+TAAGTTCC
GGACTACTGGGGTTTCTAATCCTGTTTGCTCCCCACGCTTTCGCGTCTCAGCGTCAATCTCGGTCCAGGATGCCGCCTTCGCCACCGGTGTTCCTCCCGATATCTACGCATTTCACCGCTACACCTGGAATTCCGCATCCCTCTCCCGAATTCAAGCCTACCAGTCTCGGACGCAGTTCCCGGGTTGAGCCCGGGGCTTTCACGTTCGACTTAGCAGGCCGCCTACGCGCGCTTTACGCCCAGTAATTCC
+
FF:FFFFFFFFFFFFFFFFFFFFFF:FFFFFFFFFFFFFFFFFFFFFF:FFFFFFFFFFFFFFFF:FFFFFFFF:FFFF:F:FFFFFFFFF::FFFF,F,F::FFFFFF:FFFFFFFFFFFFFF::FFFF,FFFFFF:FF:,FFFFFFF,FFF,F:FFFFFF:FF,FF:FFFFFFFFFFFFFFF:FFFFFFFFFFFF:,:FFFF,FFF,F,:FFF:FFFFFF:F,FFFFF,FFFFFFFF:FFFFF,F:FF
@A00920:152:HGHKKDRXX:2:2108:1136:29512 2:N:0:AGGAGTGG+TAAGTTCC
GGACTACTAGGGTTTCTAATCCTGTTTGATACCCACACTTTCGAGCCTCAATGTCAGTTGCAGCTTAGCAGGCTGCCTTCGCAATCGGAGTTCTTCGTGATATCTAAGCATTTCACCGCTACACCACGAATTCCGCCTGCCTCAACTGCACTCAAGATAACCAGTATCAACTGCAAAATTACGGTTGAGCCGCAAACTTTCACAACTGACTTAAACATCCAACTACGCTCCCTTTAAACCCAATAACTCC
+
FFFFFFF:FFFF:FFFFFFFFFFFFFFFF:FFFFFFFFFFFFFFFFFFFFFFFFF:FFFFFFFFFF:FFFFFFFF,FF,F,FFF,:FFFFFFFFFFFFF:F:FFFFFFFFFFFFFF:FFFFFFF:FFFFFFFFFFF:FFFFF:F,F:FFFFFF,FFF:F,FF:FFFF:F,FFFF:,,:F,FF,FFF,FFFFFFFF,,FFFFFF,:FFFFFF,,,:F:,:FF,FF:FFF,FFF:FF:FFF:F,FFFFFF:F
@A00920:152:HGHKKDRXX:2:2108:15510:29637 2:N:0:AGGAGTGG+TAAGTTCC
GGACTACTAGGGTATCTAATCCTGTTTGATCCCCACACTTTCGTGCCTCAGCGTCAGTTGAAGTCTAGTAAGCTGTCTACACTATCGGTGTTCTTGACGATATCTAAGCATTTCACCGCTACACCGTCAATTCCGCCTACCTCGACTCCACTCAAGCCCATCAGTATCAATGCCACCCTCCCGGTTAAGCCGGGATATTTCAGCACTGACTTAATAGGCCGCCTACGCACCCTTTAAACCCAATAAATCC
+
FFFFFFFFFFFFF,FFFFFFFFFFFFFFFFFFFFFFFFFFFFFFFFFFFFFFFFFFFFFFFFFFFF,FFF:FFFFFF:FFFFF:FFFFFFFFFFFFFFF,F:FFFFFFFF:FFFFFFFFFFFFFFFFFF::FFFF:FFFF:FFFFFFFFFFFFFFFFFFFFF:FFFFF:::,FFFFFFFFF,F,FFFFFFFFFFFFF:FF:FFFFFFFFFFFFFFFFFFFFFFFFFFF:FFF:FFFFFFFFFFFFF:FFF
@A00920:152:HGHKKDRXX:2:2108:10827:29825 2:N:0:AGGAGTGG+TAAGTTCC
GGACTACCGGGGTATCTAAGTCTGTTTGCTCCCCACGCTTTCGCGTCTCAGCGTCAGTCACTGTACAGAAGGCCGCCTTCGCCACCGGTGTTCCACTCGATATCTACGTATTTCACCTCTTCACCGAGTATGCGACCTTCCTCTCCAGGACTCTAGCCAAGCCGTTTCGCGTGCCCTTCCACGGTTGAGCCGTGGGCTTTCACACCCGACTTGTCTGGGCGCCTACACGCGGTGTACGCCCAGTGATGCC
+
F,,F:FF:F,:,,FF:F,F,,FF,F,FF,::,,F,:,:F,,:,F:FFFFFFFFF:FF:FFFFFF,FFFFFF:::FFFF,F,:F,FFF,FF,F,FFFFFF,F,F,F,FF,,,FFF:F,F,,,:,,FF:FF,F:,,FFFFFF:FFFF:FFFFF,,F,F,:F:F,,FF,:FF:,FF,,:FFFFFFF:,FF:F,FFF,F,FF,:,,FF,,:,,:,,F,,:FF,FFF,,:FF,FFF,,FF,,F,,,FFF,,,,,:
@A00920:152:HGHKKDRXX:2:2108:26856:29997 2:N:0:AGGAGTGG+TAAGTTCC
GGACTACAAGGGTATCTAATCCTGTTCGCTCCCCATGCTTTCGCTCCTCAGCGTCAGTTAATGCCCAGAGACCTGCCTTCGCCATCGGTGTTCCTCCTGATATCTGCGCATTTCACCGCTACACCAGGAATTCCAGTCTCCCCTACTGCACTCTAGTCTGCCCGTACCCACTGCAGAACCGGAGTTGAGCCCCGGTCTTTCACAGCAGACGCGACAAACCGCCTACGAGCTCTTTACGCCCACTAAATCC
+
FFFFFFFFFFFFFFFFFFFFFF:FFFFFFFFFFF,:FFFFFFFF:FFFFFFFFFFF,FF,FFFFFFFFFF:FFFFFFFFFFFFFFFFFFFFFFFFFFFFFFFFFFFFFFFFFFFFFFFFFFFFFFFFFFFFFFFFF:::FF,FFFFFFFF:FFFFFFFF:FF:FFFFFFFF:FFFFFFFF:FFFFFFFFFFFFFFFFFFFF:FFF:,FFFFF,:,:F,FFFFFFFFFFFFFFFFF:FFFFFF:FFFFFFF
@A00920:152:HGHKKDRXX:2:2108:17291:30342 2:N:0:AGGAGTGG+TAAGTTCC
GGACTACTGGGGTTTCTAATCCCGTTTGCTCCCCTGGCTTTCGTTCCTCAGTGTCAGTTACAGTCCAGAACGCCGCCTTCGCCACCGGTGTTCCTCCAGATATCTACGCATTTCACCGCTACACCTGGAATTCCACTTCCCTCTTCCGAACTCGAGTTGCCCAGTATCGAATGCAATTCCCAGGTTAAGCCCGGGGCTTTCACATCCGACTTAAACAACCACCTACGTGCGCTTTACGCCCAGTAATTCC
+
FFFFFFFFFFFFFFFFFFFFFFFFFFFFFFFFFFFFFFFFFFFFFFFFFFFFFFFFF:FFFFFFF:FFFFFFFFFFFFFFFFFFFFFFFFFFF:FFFFFFFFFFFFFFFFFFFFFFFFFFFFFFFFFFFFFFFFFFFFFFFFFFFF:FFFFFFFFFFFF:FFFFF:FFFFFFF:FFFFFFFFFFFFFFFFFFFFFFFFFFFFFFFF,FFFFFFFFF:,F:FFFFF,F,F,FFFFF:FF,FFFFFFFFFFF
@A00920:152:HGHKKDRXX:2:2108:15148:30389 2:N:0:AGGAGTGG+TAAGTTCC
GGACTACTCGGGTTTCTAATCCCGTTTGCTCCCCTGGCTTTCGTTCCTCAGTGTCAGTTACAGTCCAGAATGCCGCCTTCGCCACCGGTGTTCCTCCAGATATCTACGCATTTCACCGCTACACCTGGAATTCCGCATTCCTCTCCTGCACTCAAGCCAACCAGTATCAGAAGCAGTTCCCCAGTTCAGCTGAGGGATTTCACGTCTGACTTAGTTGGCCACCTACGAACCCTTTACGCCCAGTAATTCC
+
FFFFFFFF:FFFFFFFF:FFFFFFFFFFFFFFFFFFFFFFFFF:FFFFFFFFFFFFFFFFFFFFFFFFFFFFF:FFFFFFFFFFFFFFFFFFFFFFFFFFFFFFFFFFFFFFFFFFFFFFFFFFFFFFFFFFFFFFFFFFFFFFFFFFF:FFFFFFFFFFFF:FFFFFFFF,FFFFFFFFFFFFFF,FFFFFFFFFF,FFFFFFFFFFFFFFFFFFFFFFFFFFFFFFF:,FF,FFFFFFFFFF:FFFFF
@A00920:152:HGHKKDRXX:2:2108:9661:31156 2:N:0:AGGAGTGG+TAAGTTCC
GGACTACCCGGGTTTCTAATCCTGTTTGCTCCCCACGCTTTCGCGCCTCAGCGTCAGTTACAGACCAGAAAGTCGCCTTCGCCACTGGTGTTCCTCCACATCTCTACGCATTTCACCGCTACACTGGGAATTCCGCTACCCCCTCCCGGCCTCAAGCCAGGCAGTTTCAAAGGCAGTTCCTCAGTTGAGCCGAGGGATTTCACCTTTGACTTGCCAAGCCGCCTACGCGCCCTTTACGCCCAATAATTCC
+
FFFFF,FFFFFFFFFFFFFFFFFFFFFFFFFFFFFFFFFFFFFFFFFFFFFFFFFFFFFFFFFFFFFFFFFFFFFFFFFFFFFFFFFFFFFFFFFFFFFFFFFFFFFFFFFFF:FFFFFFFFFFFFFF:FFFFFFFFFFFF:FFF::FF:FFFFFF::FFFFFFFFFFFFFFFF:FFFFFFFFFFFFFFFFF:FFFFFFFFFFFFFFFFFFFF:FFFFFFFFFFFFFFFFFFFFFFFFFFFFFF,FFFFF
@A00920:152:HGHKKDRXX:2:2108:15483:31156 2:N:0:AGGAGTGG+TAAGTTCC
GGACTACTGGGGTTTCTAATCCTGTTTGCTCCCCACGCTTTCGCACCTCAGCGTCAGTATCAGTCCAGCGAGTCGCCTTCGCCACTGGTGTTCCTCCGAATATCTACGAATTTCACCTCTACACTCGGAATTCCACTCGCCTCTCCTGACCTCCAGGCCTGCAGTCTAGAAGGCAGTTCCAGGGTTGAGCCCTGGGATTTCACCCCCTACTTACAGACCCGCCTACGTGCGCTTTAAGCCCAGTAAATCC
+
FFFFFFFFFFFFFFFFFFFFFFFF:FFFFFFFFFFFFFFFFF:FFFFFFFFF:FFFFFFFFFFFFFFFFFFFFFF:FFFFF:FFFFFFFFFFFFFFFFFFFFFF:FFFFFF,FFFFFFFFF,FFFFFFFFFFFFFFFFFFFFFFFFFF:FFFFFFFFFFFFFFFFFFFF:FFF:FFFFFFFFF:FFFFFFFF:FFFFFFFFFFFFFFF,FFFF:FFFFFFFFFFFFFFF,FFFF,F,FFFF,FFFFFFF,
@A00920:152:HGHKKDRXX:2:2108:27190:31422 2:N:0:AGGAGTGG+TAAGTTCC
GGACTACTCGGGTTTCTAATCCTGTTTGCTCCCCACGCTTTCGCACCTCAGCGTCAGTAGTCGTCCAGGAAGCCGCCTTCGCCACCGGTGTTCCTCCGGATATCTACGAATTTCACCTCTACACCCGGAATTCCGCTTCCCTCTCCGACACTCAAGACCGCCAGTTTCAGATGCAGTTCCTAGGTTGAGCCCCGGGATTTCACACCTGACTTGATGGTCCGCCTACACGCGCTTTACGCCCAGTGATTCC
+
FFFFFFFFFFFFFFFFFFFFFFFFFFFFFFFFFFFFFFFFFFFFFFFFFFFFFFFFFFFFFFFFFFFFFFF:FFFFFFFFFFFFFFFFFFFFFFFFFFFFFFFFFFFFFF:FFFFFFFFFFFFFFFFF:,FFFFFFFFFFFFFFFFFFFFFFFFFFFFFFFF,FF:FF:FFFFF:FFFFFFFFFFFFFFFFF,FFF:FFFFFFFFFFFFFFFFFFFFFFFFFFFFFF:,FFFF,:FFFFFFFFFF:FFFF
@A00920:152:HGHKKDRXX:2:2108:28818:31422 2:N:0:AGGAGTGG+TAAGTTCC
GGACTACCAGGGTATCTAATCCTGTTCGCTACCCATGCTTTCGCTCCTCAGCGTCAGTTACTGCCCAGAGACCTGCCTTCGCCATTGGTGTTCCTCCTGATATCTGCGCATATCACCGCTACACCAGGAATTCCAGTCTCCCCTACAGCACTCAAGTTATGCCCGTATCGCCTGCACGCCCGGAGTTAAGCCCCGGAATTTCACAGACGACGCGACAAACCACCTACGAGCTCTTTACGCCCAGTAATTC
+
FFFFFFFFFFFFFFFFFFFFFF:FFFFFFF:FFFFFFFFFFFFFFFFFFFFFFFFFFFFFFFFF:FFFFFFFFFFFFFFFFFFFFFF:FFFFFFFFFFFFFFFFFFFFFFFFFFFF:FFF,FFFFFFFFFFFFFFFFFFFFFFF:FFFF:FFFFFFFFFFF:FFFFFFFFFF:FFFFFFFFFFFFFFFFFFFF:FFF:FFF::FFFFFF:FFFFFFF:FF:FFFFFFFFFF::FFFFFFFFFFFFF:F:F
@A00920:152:HGHKKDRXX:2:2108:12346:31892 2:N:0:AGGAGTGG+TAAGTTCC
GGACTACTCGGGTTTCTAATCCCTTTTGCTCCCCTGGCCTTCGAGCCTCAGCGTCAGATGTTGTCCAGTAGCTCGCCTTCGCCACGAGTGTTCCTCTCGATATCCACGCATTTCACTGCTACACCGAGAATTCCAGCTACCTCTCCAACCCTCAAGCACGGCAGTATCGGATGCAGTTCCGGGGTTGAGCCCCGGGATTTCACATCTGACTTACCGCGCCGCCTACGCTCCCTTTACGCCCAGTGATTCC
+
FFFFFFFFFFFFFFFFFFFFFFFFFFFFFFFFFFFFFFFFFFFFFFFFFFFFFFFFFFFFFFFFFFFFFFFFFFFFFFFFFFFFFFFFFFFFFFFFFFFFFFFFFFFFFFFFFFFFFFFFFFFFFFFFFFFFFFFFFFFFFFFFFFFFFFFFFFFFFFFFF:FFFFFFFFFF:FFFFFFFFF:FFF:FFFFFFFFFFF:FFFFFFFFF:FFFFFFF,FFFFFF:FFFFFFFF,,FFFFFFFFFFFFFFFF
@A00920:152:HGHKKDRXX:2:2108:6958:32424 2:N:0:AGGAGTGG+TAAGTTCC
GGACTACAAGGGTATCTAATCCTGTTTGATCCCCACGCTTTCGTGCCTCAGCGTCAATCACTGCGCAGTGAGCTGCCTTCGCAATCGGTGTTCTGTGTCATATCTATGCATTTCACCGCTACATGACACATTCCGCCAACGTCATCTGTACTCTAGTTCTGCAGTATCAATGGCAGTTTCTCAGTTAAGCTGAGAGATTTCACCACTGACTTACAAAACCGCCTACGCACCCTTTAAACCCAATGAATCC
+
FFFF,FFFFFFFFFFFFFFF:FFFFFFFF,FFFFFFFFFFFFFFFFFFFFFFFFFFFFFFFFFFFFFFFFFFFFFFFF:FFFFFFFFFFFFFFFFFFFFF,FFFFFFFFFFFFFFFFFFFFF:FFFFFFFFFFFFFFFFFFF:FFFFFFFFFFFFFFFFFFFFFFFFFF,FFFFFFFFFFFFFFFFFFFFF,FFFF:FFFFFFFFFFFFFFF,FFFF,FFFFFFFF:F,:FFFFFF,FFFFFFFFF,:FF
@A00920:152:HGHKKDRXX:2:2108:25934:32628 2:N:0:AGGAGTGG+TAAGTTCC
GGACTACTGGGGTTTCTAATCCTGTTTGCTCCCCACGCTTTCGCACCTCAGCGTCAGTACCGGGCCAGTGAGCCGCCTTCGCCACTGGTGTTCTTGCGAATATCTACGAATTTCACCTCTACACTCGCAGTTCCACTCACCTCTCCCGGACTCGAGACCCTCAGTATCAAAGGCAATTCTACAGTTGAGCTGCAGGATTTCACCTCTGACTTAACCATCCACCTACGGACCCTTTCAACCCAATGATTCC
+
FFFFFFFFFFFFF:FFFFFFFFFF:FFFFFFFFFFFFFFFFFFFFFFFFFFFF:FFF,FFFFFFFFFFFFFFFFFFFFFFFFFFFFFFFFFFFFFFFFF,FFF:F,FFFFF,FFFFFFFFFFFFFFFF,F:FFFFFFF:FFFFFFFFFFFF,FFF:F:FFFFFF,FFFF::FFF:FFFFFFFFF,F::FFFFFFFFFF:FF,FFFFFFF:FFFFFFFFF:FFFFF:FFF:FFFF,,,F,FFFF,F:FF:F
@A00920:152:HGHKKDRXX:2:2108:26964:32659 2:N:0:AGGAGTGG+TAAGTTCC
GGACTACTGGGGTTTCTAATCCTGTTTGATCCCCACACTTTCGTGCCTCAGCGTCAGTTGAAATCTAGTAAGCTGTCTACACTATCGGTGTTCTTGACGATATCTAAGCATTTCACCGCTACACCGTCAATTCCGCCTACCTCGAGTCCACTCAAGCCCATCAGTATCAATACCACCCTCCCGGTTAAGCCGGGATATTTCAGAACTGACTTAATAGGCCGCCTACGCACCCTTTAAACCCAATAAATCC
+
FFFFF:FFFFFFFFFFF:FFFFFFFFFFFFFFFF:FFFFFFFF:FFFFFFFFFFFFFFFF::,FFFFFFFFFF,FFFFFFFFFF,FFFFFFFF:FFFFFFFFFFFFFFFFFFFF:FFFFFFFFFFFF:F,FFFF:FF:FFFFFFFF:F:FFFFFF:FFFFFFFFFFFF,F,,FFFFFFFFF,,FFFFFFFFFFF:F:FFFFF:F:FF:FF:FF,,,,FFFFFFFF,:F,FFFFF,FF,FFF,,:FF,FFF
@A00920:152:HGHKKDRXX:2:2108:7500:32863 2:N:0:AGGAGTGG+TAAGTTCC
GGACTACTGGGGTTTCTAATCCGGTTCGCTCCCCACGCTTTCGCGTCTCAGCGTCAGGTAGGGCCCAGAGAGCCGCCTTCGCCACTGGTGTTCCTCCCGATATCTACGCATATCACCACTACACCGGGAATTCCACTCTCCTCTACCCCCCTCAAGTCTGCCAGTATCCAAGGACCTCTCCCAGTTAAGCCGGGAGCTTTCACCCTAGACTCAACAAACCGCCTGCACGCCCTTTACGCCCAGTAAATCC
+
FFFFFFFFFFFFFFFFFFFFFFFFFFFFFFFFFFFFFFFFFFFFFFFFFFFFFFFFFFFF,,,FFFFFF:FFFFFFFFFFFFFFFFFFFFFFFFFFFFFFFFFFFFFFFF:FFFFFFFFFFFFFFFFFFFFFFFFFFFFFFFFFFF,:FFFFFFFFFFFFFF:FFF:F,FFF:FF:FFFFFFFFFFFFFFFFFFFFF:FFFFF:FFFFFFF,FFFFFFF:FFFFFFFFFFFFF,FFFFFFFFFFF::FFF
@A00920:152:HGHKKDRXX:2:2108:20039:33004 2:N:0:AGGAGTGG+TAAGTTCC
GGACTACCGGGGTATCTAATCCTGTTTGCTCCCCACGCTTTCGCGCCTCAGTGTCGGATCCGGCCCAGTGAGCCGCCTTCGCCTCCGGTGTTCTTCCCGATATCTACGCATTCCACCGCTACACCGGGAATTCCACTCACCTCTACCGGTCCCTAGACACGCAGTCTCGGAGGGCGTCGCAGGGTTGAGCCCTGCGCTTTCACCTCCGACTTGCGCACCCACCTGCGCGCGCTTTACGCCCAGTAACTCC
+
FFFFFFFFFFFFFFFFFFFFFFFFFFFFFFFFFFF:FFFFF:FF,FFFFFFFFFFFFFFFFFFFFFFFFFFFF:FFFFFFFFFFFFFFFFFFFFFFFFFFFFFFFFFF:FFFFFFFFFFF:FFFF:FFF:FFF:FFFFFFFFFFFF:FFFFFFF:F:FFFFFFFFFFF,FFFFFFF,FF:F::FF:FFF,FFF,F,F:FFFFFFFFFFFFFFFFFF:FFFFFFFFFFF,FFF:,FFFFFFFFFFFFF:FF
@A00920:152:HGHKKDRXX:2:2108:30409:33395 2:N:0:AGGAGTGG+TAAGTTCC
GGACTACACGGGTTTCTAATCCTGTTTGCTCCCCACGCTTTCGTGCCTGAGCGTCAGTCTTGACCCAGGGGGCTGCCTTCGCCATCGGTGTTCCTCCGCATCTCTACGCATTTCACTGCTACACCGTGAATTCCGTTACCCTCTCCAGTACTCTAGCCGAGTAGTTTCAGACGCAGATCCGAGGTTGAGCCTCGGGATTTCACATCTGACACACCCGGCCGCCTGCGCACCCTTTACGCCCAGTGAATCC
+
FFFFFFF:FFFFFFFFFFFFFFFFFFFFFFFFFFFFFFFFFFFFFFFFFFFFFFFFFFF,F:F,FFFF,FFFF,FFFFFFFFFFF,FFFFFFFFFFFFFFF,FFFFFFFFFFFFFFFFFFFFFF,:FFF,FFFFF:,::F:FFFFF:F,FFFF,:FFFFF,:FFFFFF,,F,FF:F,FFFF,FFFFFFFFF:FFF,,FFFFFFFFFFFFFF,:FFFFFFFFFFF:FFF,FFFFFFFF:FFFFFF,F,FFF
@A00920:152:HGHKKDRXX:2:2108:6479:33724 2:N:0:AGGAGTGG+TAAGTTCC
GGACTACACGGGTTTCTAATCCCGTTCGCTCCCCACGCCTTCGCGCCTCAGCGTCAGGTCAGGTCCAGCCAGCCGCCTTCGCCACTGGTGTTCCTCCGGATCTCTACGCATTTCACCACTACACCCGGAATTCCACTGGCCTCTCCCTGCCTCCAGTCACACCATCTCGACGGACCCTCCCCCGTTGAGCGGGGGGCTTTCACCGCCGATGCGTGCAACCGCCTGCGCGCGCTTTACGCCCAGTAACTCC
+
FFFFFFFFFFFFFFFFFFFFFFFFFFFFFFFFFFFFFFFFFFFFFFFFF:FFFFFFFFFFFFFFFFFFFFFFFFFFFFFFFFFFFFFFFFFFFFFFFFFFFFFFFFFFFFFFFFFFFFFFFFFFFFFFFFFFFFFFFFFFFFFFFFFFFFFFFFFFFFFFFFFFFFFFFFFFFFFFF:FFFFFF:FF:FFFFFFFF:FFFFFFFFFFFFFFFFFFFF:FFFFFFFFFFFFFFF:FFF:FFFFFF,FFFFF
@A00920:152:HGHKKDRXX:2:2108:10818:33943 2:N:0:AGGAGTGG+TAAGTTCC
GGACTACTCGGGTATCTAATCCCGTTCGCTCCCCACGCCTTCGCGTCTCAGTGTCAGGTGTAGCCCAGCTGGCCGCCTTCGCCACGGGTATTCCTCCCGATCTCTACGCATTTCACCACTACACCGGGAATTCTACCAGCCCCTGCTACCCTCAAGCTCACCCGTCCCCGACGACCCTCCCCGGTTGAGCCGGGGGCTTTCACGCCGGGCGTAATGAGCCACCTGCACGCGCTTTACGCCCAGTAAATCC
+
FFFFFFFFFFFFFFFFFFFFFFF:FF,FF::F:,FFFF:FFFFFFFFFFFFFFF:FFFFFFFFFFF:FFFFFFFF:FF:FFFFF:FFFFFFFFFFFFFFFFFFFFFFFFFFFFFF:FFFFFFF,FFFF,FFFFFF:FFFF:FFFFFFFFFF:FFFF,FFFF,FFFFFFFFFFFFFFFFFFFFFFFFFFF,FFFFFFFFFFFFFFFFFFF:FFF,FF,F,FFFF:FF:F::F:FFFFFFFFFFFF:F,FFF
@A00920:152:HGHKKDRXX:2:2108:11053:34068 2:N:0:AGGAGTGG+TAAGTTCC
GGACTACTGGGGTATCTAATCCTGTTTGCTCCCCACGCTTTCGTGCATGAGCGTCAGTGCAGGCCCAGGGGATTGCCTTCGCCATCGGTGTTCCTCCGCATATCTACGCATTTCACTGCTACACGCGGAATTCCATCCCCCTCTGCCGCACTCCAGCGATGCAGTCACAAATGCAGTTCCCAGGTTAAGCCCGGGGATTTCACACCTGTCTTACATCACCGCCTGCGCACGCTTTACGCCCAGTAATTCC
+
FF,F:::FFFFFFFFFF,FFFFFFFFFF:FFFF:,FFFFFF:FFFFFFF:FFFFFFFFFFFFFFFF:F:FFFFFF,F:FFFFFFFFFFFFFFFFFFFFFFF:FFFFFFF:FFFFFF:FFFFF:FFFFFF:FFFFFFFFFFFFFFFFFFFFFFFF:FFFFFFFFFFFF:FFFFFFFFFFFFFFFFFFFFFFFFFFFFFFFFFFFFFFFFFFFFFFF:FFFFFFFFFFFFFFFFFFFFFFF:FFFFFFFFF:
@A00920:152:HGHKKDRXX:2:2108:22354:34256 2:N:0:AGGAGTGG+TAAGTTCC
GGACTACTAGGGTATCTAATCCTGTTTGCTACCCACGCTTTCGTGCCTCAGCGTCAGTGATGGTCCAGTAAGCCGTCTACACCGCAGGTGTTCCTCCTGATATCTACGCATTTCACTGCTACACCAGGAATTCCGCCACCCTCTACCGTACTCTAGCCCGCCAGTATCCAATGCAATTCCCAGGTTGAGCCCAGGGCTTTCACATCAGACTTAACGAACCACCTACGCACGCTTTACGCCCAGTAATTCC
+
FFFFFFFFFFFFFFF:FFFFFFFFFFFFFFFFFFFFFFFFFFFFFFFFFFFFFFFFFF:FF:FFFFFFFFFFFFFFFFFFFF:,:FFFFFFF:FFFFFFFFFFFFFFFFFFFFFFFFFFFFFFFFFFFFFFFFFFFFFFFFFFFFFFF:F,FFFFFFFFFF:FFFFFFFFFFFFFFFF:FFFF:FF:FFFFF:FFFFFFFFFFFFFFFFFFFFFFFFFFF,FFFF,FFF:FFF:FF:,FFFFF:FFF:F:
@A00920:152:HGHKKDRXX:2:2108:2293:35055 2:N:0:AGGAGTGG+TAAGTTCC
GGACTACCGGGGTATCTAATCCCGTTTGCTCCCCTAGCTTTCGCTCCTCAGCGTCAGTTCAGGCCCAGGTCGCCGCCTTCGCCACCGGTGTTCTTTCGGATATCTACGCATTCCACCGCTACACCCGAAATTCCACGACCCTCTACCGAACTCAAGACTAGTAGTATCCAGCGACCTCTCCCCGGTGAGCGGTGGAGATTTCACGCCAGACTTGCTAGTCCGCCTACGAGCCCTTTACGCCCAATGATTC
+
FFFFFFFFFFFF:,FF:FFFFFFFFFFFFFFFFFFFFFFFFFFFFFFFFFFFFFFFFFFFFFFFFFFFFFFFFFFFFFFFFFFFFFFFFFFFFFFFF:FFFFFFFFFFFFFFFF,FFFFFFFFFFFFF,FFFFF,FFFFFFFF:FFF:F,FFFFFFFFF,FFFFFFFFFFFFFFFFFFF:FFFF:FFFFFFFFFFFFFFFFF:FFFFFFFFFFFFFFFFFFFFFF:FF:FF:FF:FFFFFF:F,FFFFFF
@A00920:152:HGHKKDRXX:2:2108:2853:35430 2:N:0:AGGAGTGG+TAAGTTCC
GGACTACTGGGGTTTCTAATCCTGTTTGATCCCCACACTTTCGTGCATCAGCGTCAGTTACAACTTAGTAAGCTGCCTTCGCTATCGGTGTTCTTGACGATATCTATGCATTTCACCGCTACACCGTCAATTCCGACTACCACATCTGAACTCAAGCCCCGCAGTATCAATCCCACCCTCCCGGTTAAGCAGGCCTATTTCAGCACTGACTTACAGGGCCGCCTACGCACCCTTTAAACCCAATAAATCC
+
[truncated: 44,988,080 more chars]
