# Supplementary material for: Biochar’s role in improving pakchoi quality and microbial community structure in rhizosphere soil
Source: PeerJ. 2024 Mar 18;12:e16733. doi: 10.7717/peerj.16733 (PMC10956520; doi:10.7717/peerj.16733)
Supplement: Supplemental Information 18 — T2, treated with 3% biochar. 1, 2, and 3 represent three replications. [file peerj-12-16733-s018.gz › T23_1.fq]

@A00920:152:HGHKKDRXX:2:2101:31693:1799 1:N:0:CGCGTTCA+AAGGAGTA
ACTCCTACGGGAGGCAGCAGTGGGGAATATTGGTCAATGGGTGAGAGCCTGAACCAGCCATGCCGCGTGCAGGAAGACGGCCTTCTGGGTTGTAAACTGCTTTTGCCGGGGGATAAAAAGCCCATGCGTGGGCCATTGAAGGTACCCGGTGAATAAGCCACGGCTAACTACGTGCCAGCAGCCGCGGTAATACGTAGGGTGCGAGCGTTGTCCGGAATTATTGGGCGTAAAGAGCTCGTAGGCGGTTTGT
+
F,FFFFF::FFFFFF:FFFFFFFFFF:FFFFFFFFFFFFFFFFFFFFFFFFFFFFFFFF:FFFFFFFFFFFFFFFFFFFFFFFF:FFFFFFFFFF:FFFFFFFFFFFFFFFFF::FFFFFFFFFFFF,FFF:FFF:FFFFFF,FFFFFFFFFFFFFFFFFFFFFFFFF:FFFFFFFFFFFFFFFFFFFF:FFFFFFF:FFFFFFFFFFF,FFFF,F:,FFFFFFFFFFF:,F,FFFFFFF:FFFF:FF,F
@A00920:152:HGHKKDRXX:2:2101:25174:2065 1:N:0:CGCGTTCA+AAGGAGTA
ACTCCTACGGGAGGCAGCAGCAAGGAATTTTCCGCAATCGACGAAAGTCGGACGGAGCAACGCCGCGTGGAGGAAGAAGGCCCTCGGGTTGTAAACTCCTTTTGTGAGGGAAGAAGATCTGACGGTACCTCACGAATAAGTCACGGCTAACTACGTGCCAGCAGCCGCGGTAATACGTAGGTGGCGAACGTTGTCCGGATTCACTGGGCGTAAAGCGCGCGCAGGCGGATTGGTAAGTCTGAGGTGAAAG
+
FFFFF:FFFFFFFFFFFFFFFFFFFFFFFFFFFFFFF:FFFFFFFFFFFFF:FFFFFFF:FFFFFFFFFFFFFFFFFFFFFFFFFFFFFFFFF,FFFFFFFFFFFFFFFFFFFFFFFFFFFFF:FFFFFFFFFFFFFFFFFF:FFFFFFFFFFFFFFFFFFFFFFFFFFFFFFFFFFFFFFFFFFFFFFFFFFFFFFFFFFFFFFFFFFFFFFFFF,FF:FFFFF:FFFFFFFF:FFFFFF:FFFFFF:F
@A00920:152:HGHKKDRXX:2:2101:21341:2660 1:N:0:CGCGTTCA+AAGGAGTA
ACTCCTACGGGAGGCAGCAGTTAGGAATCTTCCACAATGGGCGAAAGCCTGATGGAGCGACGCCGCGTGAGGGATGAAGGTCTTTGGATCGTAAACCTCTAAAAGTGGGACGATAATGACGGTACCACTTGAAAAGCACCGGCTAACTCCGTGCCAGCAGCCGCGGTAATACGGAGGGTGCTAGCGTTATCCGGAATCACTGGGCGTAAAGGGCGCGTAGGCGGTTTGTTAAGTCCGATGTTAAAGACTG
+
FFFFFFFFFFFFFFFFFFFFFFFFFFFFFFFFFFFFF,FFFFFFFFFFFFFFFFFFFFFFFFFFFFFFFFFFFF:FFFFFFFF,FFFFFFFFFFFFFFFFFFFFFFFFFFFFFFF:FFFFF:FFFFFFFFFFFFFFFFFFFFFFFFFFFFFFFFFFFFFFFFFFFFFFFF:FFFFFFFFFFFFFFFFFFFFF:FFFFFFFFFFFFFFFFFFFFFFF:FFFFFFFFFFFFFF:FFFFFFFFFF:F:F:FFF
@A00920:152:HGHKKDRXX:2:2101:1298:3270 1:N:0:CGCGTTCA+AAGGAGTA
ACTCCTACGGGAGGCAGCAGTGGGGAATTGTTCGCAATGGGCGCAAGCCTGACGACGCAACGCCGCGTGGAGGATGAAGATTTTCGGATCGTAAACTCCTGTCGAGTGGGAAGAATAGTCTCGGGGCGAATATCCTCGAGGCCTGACGGTACCACTAAAGGAAGCCCCGGCTAACTCCGTGCCAGCAGCCGCGGTAATACGGGGGGGGCAAGCGTTGTTCGGAATTACTGGGCGTAAAGTGTGCGCAGGT
+
FFFFFFFFFFFFFFFFFFFFFFFFFFFFFFFFFFFFFFFFFFFFFFFFFFFFFFFFFFFFFFFFFFFFFFFFFFFFFFFFFFFFFFFFFFFFFFFFFFFFFFFFFFFFFFFFF:FFFFFFF:FFFFFFFFFFFFFFFFFFFFFFFFFFFFFFFFFFFFFFFFFFFF,FFFFFFFFFFFFFFFFFFFFFFFFFFFF:FFFFFFFFFFFFFF:FFF:FFFF:FFF,FFFFFF,FFFF,FFFFFFFFFFFFFF
@A00920:152:HGHKKDRXX:2:2101:18050:4820 1:N:0:CGCGTTCA+AAGGAGTA
ACTCCTACGGGAGGCAGCAGCAAGGAATTTTCCACAATGGGCGCAAGCCTGATGGAGCAACGCCGCGTGGGGGATGACGCTTTTCGGAGTGTAAACCCCTTTTCGAGGGGACGAAGGCAAAGACGGTACCCTCGGAATAAGGTCCGGCTAACTACGTGCCAGCAGCCGCGGTAAGACGTAGGGACCGAGCGTTGTCCGGAATTACTGGGCGTAAAGCGCGCGCAGGCGGCAGTGCAAGTCAGGTGTGAAA
+
FFFFFFFFFFFFFFFFFFFFFF,FFFF:FFFFFFFFFFFFFFFFFFFFFFF,FFFFFFF,:FFFFFFFFFFFFFFFFFFFFFFFFFFFFFFFF:FFFFFFFFFFFFFFFFFFFFFFF:F,,F,FFF:FFFFFFFFF,FF,FFFFFFFFFFFFFFFFFFFF,FFFF,FFFF:FF,FFF::FFFFFFFFFFFF,:FFF:FFF,FFFF,FF:FFF,:F:FFFFFFFFF:FFFFFFFFF:::F,F,:,FF:F:,
@A00920:152:HGHKKDRXX:2:2101:28818:4993 1:N:0:CGCGTTCA+AAGGAGTA
ACTCCTACGGGAGGCAGCAGTGGGGAATCTTGCACAATGGGGGAAACCCTGATGCAGCGACGCCGCGTGAGCGATGAAGCCCCTCGGGGTGTAAAGCTCTTTCGACGGGAACGATAATGACGGTACCCGAAGAAGAAGCTGCGGCTAACTACGTGCCAGCAGCCGCGGTAAGACAGAGGGTGCAAACGTTGTTCGGAATTACTGGGCGTAAAGCGAGTGTAGGCGGTCTGCTAAGTCGGGTGTGAAAGCC
+
FFFFFFFF:FFFFFF:FFFFFFFFFFFFFFFFFFFFFFFFFFFF,FFFF:FFFFFFFFF:FFFFFFFFFFFFF,FFFFFFFFFFFFF:FFFFFFF:FFFFFFFFFFFFFFF:FFFFFF:FFFFFFFFFFFFFFFFFFFF:FF:FFFFFFFFFFFFFFF:FFFFFFFFFFFFFFFFFF,FFFFFF:FFF:FFFFFF:FFFFFFFFFFFF,F:FFFFFF,FFFFFFFFFFFFFF,::F::F,,:,:FFFFFF
@A00920:152:HGHKKDRXX:2:2101:12662:5979 1:N:0:CGCGTTCA+AAGGAGTA
ACTCCTACGGGAGGCAGCAGTAAGGAATATTGCACAATGGGCGCAAGCCTGATGCAGCAACGCCGCGTGCCCGAGGACGGCCTTCGGGTTGTAAAGGGCTTTTCTGGCTGACGAGGAAGGACGGTAGGCCAGGAATAAGCGTCGGCTAACTACGTGCCAGCAGCCGCGGTAATACGTAGGGGGCGAGCGTTATCCGGAGTTACTGGGCGTAAAGCGCGCGCAGGCGGTTGTGTAAGTGGGCTGTGAAAGC
+
FFFFFFFFFFFFFFFFFFFFFF:FFFFFFF:FFFFFFFFFFF:FFFFFFFFFFFFFFFFFFFFFFFFFFFF:FFFF,FFFFFFFFFFFFFFFFF:FFFFFFFFF:F:FFFFFFFFFF:FFFFFFFFFFFFFFF:::FFF:F::FFFFFFFFFFFFFFFFFFFFFFFFFFFFFFFFFFFFFFFFF:FFFFFFFFFFFFFFFF:FFFFF:F:FFFF:F:FFFFFFFFFFFFFFFFFFF,F,FFFFFFF:FF:
@A00920:152:HGHKKDRXX:2:2101:11496:6214 1:N:0:CGCGTTCA+AAGGAGTA
ACTCCTACGGGAGGCAGCAGTGGGGAATTTTGGGCAATGGCCGCAAGGCTGACCCAGCGACGCCGCGTGCGGGAGGAAGCCCTTCGGGGTGTAAACCGCTGTCAGGGGGGACGAACCCTCACGTCACGAACAGGGGCGTGAGCTGACGGTACCTCCAGAGGAAGCGCCGGCTAACTCCGTGCCAGCAGCCGCGGTAAGACGGAGGGCGCGAGCGTTGTTCGGAATCACTGGGCGTAAAGCGCGCGCAGGC
+
:FFFFFFFFFFFFFFFFFFFFFFFFFFFFFFFFFFFFFFFFFFFFFFFFFF:FFFFFFF:FFFFFFFFFFFFFFFF:FFFFFFFFFFFFFFFFFFFF:FFFFFFFFFFFFFFFFFFFFFFFFFFFFFFFFFFFFFFFFFF:FFFFFFFFFFFF:FFFFFFFFFFFFFFFFFF:FFFFFFFFFFF:FFFFFFF:FFF,FFFFFFFFFFFFFFFFFFFFFFFFFF,FFFFFFFF:FFF,FF,FFF:FFFFFF
@A00920:152:HGHKKDRXX:2:2101:24370:7091 1:N:0:CGCGTTCA+AAGGAGTA
ACTCCTACGGGAGGCAGCAGTAGGGAATCTTGCGCAATGGGCGAAAGCCTGACGCAGCGACGCCGCGTGCGGGACGAAGGCCCTCGGGTTGTAAACCGCTTTCAGCAGGGACGAAGCGAAAGTGACGGTACCTGCAGAAGAAGGTCCGGCCAACTACGTGCCAGCAGCCGCGGTAATAAGTAGGGTGAAAGCGTTAATCGGAATTACTGGGCGTAAAGCGTGCGCAGGCGGTTATGTAAGACAGGTGTGA
+
FFFF:FF,FFFFFFFFFFFFFFF,FFFFFF,,FFFFFF::FFFFFF,:FFFF::,FFFFFFFFFFFFFFFF:FFF::F,FF:FFFFF:,::F:FF,FFF::FFF:,F,F:F:FFF,FFFFFFF:FFFFFFFFFFF:,FFFFF::FF:FFFFFFFFFFFF,F,FFFFFFFFFFF::F,F::FF:,::F,FFFFFF:FFF,F,,F,FF::,F,::,:FF,FFFF,FFF:,FF:FFFF,F:F:FFF:F,:F,F
@A00920:152:HGHKKDRXX:2:2101:23990:8782 1:N:0:CGCGTTCA+AAGGAGTA
ACTCCTACGGGAGGCAGCAGTGGGGAATATTGGACAATGGGCGAAAGCCTGATCCAGCAACGCCGCGTGAGGGATGACGGCCTTCGGGTTGTAAACCTCTTTCAGCAGGGACGAAGCGAAAGTGACGGTACCTGCAGAAGAAGGACCGGCCAACTACGTGCCAGCAGCCGCGGTAATACGTAGGGTCCGAGCGTTGTCCGGAATTATTGGGCGTAAAGGGCTCGTAGGCGGTTTGTCGCGTCGGGAGTGA
+
FFFFFFFFFFFFFFFFFFFFF,FFFFFF:FFF:FFFFFFFFFFFFFFFFFFF:FFFFFF:FFFFF:FFFFFFFFFFFFFF,FFFFFF:FFFFFFFFFFFFFFFFFFFFFFFFFFFFFFFFFFFFFFFF:FFFF,FF:FFF:FF,FFFFF:F:FFF:FF,FFFFFFFFFFFFF,:F:FFF:F:FFFFFF,FFFFFFFF:F:F:,FFFFFF,,FFFFF:FF:FFFFFFFFFFFFF:FFFFFFFFFFFFFFFF
@A00920:152:HGHKKDRXX:2:2101:8169:9220 1:N:0:CGCGTTCA+AAGGAGTA
ACTCCTACGGGAGGCAGCAGTGGGGAATTTTGCGCAATGGGCGGAAGCCTGACGCAGCAACGCCGCGTGGAGGATGAAGGTCTTTGGATTGTAAACTCCTGTCAGCAGGGAAAAAGGGAGAGGACCTAATACGTCTTCGACTTGATTGTACCTGCAGAGGAAGCCCCGGCTAACTCTGTGCCAGCAGCCGCGGTAATACAGAGGGGGCAAGCGTTATTCGGAATTATTGGGCGTAAAGGGCGCGTAGGCG
+
FFFFFFFFFFFFFFFFFFFFFFFFFFFFFFFFFFFFFFFFFFFFFFFFFFFF:FFFFFF,:FFFFFFFFFFFFF:FFFFFFFFFFFFFFFFFFFFFFFFFF:FFFFFFFFFFFFFFFFFFFFFFFFFFFFFF:FF:FFFFFFFFFFFFFFFFFFFFFFFFFFFFFFFFFFFFFFFF:FF:FF::F,FFFFFFFFF:FF::F,FFFFFF:FFFF,FFFF:FFFFFFFFFFFF:F,FF:FFF:F,:FFFFFF
@A00920:152:HGHKKDRXX:2:2101:10447:9596 1:N:0:CGCGTTCA+AAGGAGTA
ACTCCTACGGGAGGCAGCAGTGGGGAATCTTGCACAATGGGCGCAAGCCTGATGCAGCAACGCCGCGTGCGGGAAGAAGGCCCTAGGGTTGTAAACCGCTTTTAGCAGGGAAGAAACTGACGGTACCTGCAGAAAAAGGTGCGGCCAACTACGTGCCAGCAGCCGCGGTGACACGTAGGCACCACGCGTTGTCCGGATTTATTGGGCGTAAAGGGCGCGTAGGCGGCCGCCGCAAGTCAGTTGTGAAATC
+
FFFFFFFFFFFFFFFFFFFF:FFFFFFFFFFFFFFFFFFFFFFFF:FFFFFFFFFFFFFFFFFFFFFFFFFFFFFFFFFFFFFFFFFFFFFFFFFFFFFFFFFFFFFFFFFFFFFFFFF:FFFFFFFFFFF:FFFF:FFFFFFFFFF:FFFFFFFFF:FFFFFFFFFFFFFF:FFFFFFFFFFF,FFF:FFFFFFF,:FF,FFFFF:FFFFFFF::FFFFFFFFFF:FFFFFFFFFF:FFFFFFFF,FFF
@A00920:152:HGHKKDRXX:2:2101:22616:10128 1:N:0:CGCGTTCA+AAGGAGTA
ACTCCTACGGGAGGCAGCAGTAGGGAATATTGGTCAATGGGTGAGAGCCTGAACCAGCCATGCCGCGTGCAGGAAGAAGGCCCTATGGGTTGTAAACTGCTTTTGCCAGGGGATAAAATTTCCTTGCGAGGAAAATTGAAGGTACCTGGTGAATAAGCCACGGCTAACTACGTGCCAGCAGCCGCGGTAATACGTAGGTGGCAAGCGTTGTCCGGATTTATTGGGTTTAAAGGGTGCGTAGGCGGTTGTA
+
FF:FF:FFFFFFFFFFFFFFFFFFFFFFFFFFFFFF:FFFFFFFFFFFFFFFFFFFFF:FFFFFFFFFFFFFFFFFFFFFFF,FFF:FFFFFFFFFFFFFFFFFFFFFF,FFFFFFFF:FF:FFFFFFFFFF,FFFFFFFFFFFFF,FFFFFFFFFF:F:FFFFF:FFFFFFFFFFF,FFFFFFF:FFFFFFFFFF:,:FFFF:FFF,FFFFFF:F,:FF:F,:FFFF::FFFFFFF,F:F,FF:FFF,F
@A00920:152:HGHKKDRXX:2:2101:7518:10441 1:N:0:CGCGTTCA+AAGGAGTA
ACTCCTACGGGAGGCAGCAGTGGGGAATATTGGACAATGGGCGAAAGCCTGATCCAGCCATGCCGCGTGAGTGATGAAGGCCTTAGGGTTGTAAAGCTCTTTCAGTGGGGAAGATAATGACGGTACCCACAGAAGAAGCCCCGGCTAACTTCGTGCCAGCAGCCGCGGTAATACGAAGGGGGCTAGCGTTGTTCGGATTTACTGGGCGTAAAGCGCACGTAGGCGGATCATTAAGTCAGGGGTGAAATCC
+
FFFFFFFFFFFFFFFFFFFFFFFFFFFFFFFFFFFFFFFFFFFFFFFFFFFFFFFFFFFFFFFFFFFFF:FFFFFFFFFFFFFFFFFFFFFFFFFFFFFFFFFFFFFFFFFFFF:FFFFFFFFFFFFFFFFFFFFFFFFFFFFFFFFFFFFFFFFFFFFFFFFFFFFFFFFFFFFFFFFFFFFFFFFFFFFFFFFF:FFFFFFFFFFFFFFFFFFFFFFFFFFFFFFFFFFFFFFFFFFFFFFFF,FF:F
@A00920:152:HGHKKDRXX:2:2101:27010:10692 1:N:0:CGCGTTCA+AAGGAGTA
ACTCCTACGGGAGGCAGCAGTGGGGAATATTGGGCAATGGCCGAAAGGCTGACCCAGCGACGCCGCGTGCGGGATGACGCTTTTCGGAGTGTAAACCGCTGTCAGAGGGGACGAAACGCCACAGCGGGAATACCGCTGGGGTTTGACAGTACCCTCAGAGGAAGCACCGGCTAACTCCGTGCCAGCAGCCGCGGTAAGACGGAGGGTGCAAGCGTTGTTCGGAATTACTGGGCGTAAAGCGTACGTAGGC
+
FFFFFFFFFFFFFFFFFFFFFFFFFFFFFFFFFFFF:FFFFFFFFFFFFFFFFFFFFFFFFFFFFFFFFFFFFFFF:FFF:FFFFFFFFFFFFFFFFFFFFFFFF:FFFFFFFFFFFFFF:FFFFFFFFFFFFFFFFFFFFFFFFFF,::FFFFFFFFFFFFFFFFFFFFFFFFFFFFFFFFFFFFFFFF:FFFFFFFFFFFFFFFFFFF:FFFFFFFFFFFFFFF,FF::FF:FF,F,FFFFFFFFFFF
@A00920:152:HGHKKDRXX:2:2101:26883:10786 1:N:0:CGCGTTCA+AAGGAGTA
ACTCCTACGGGAGGCAGCAGTGGGGAATATTGCGCAATGGGCGAAAGCCTGACGCAGCGACGCCGCGTGTGGGATGACGGCCTTCGGGTTGTAAACCACTGTCGGGAGGGACGAATGCCCCGCAAGGGGAGTGACGGTACCTCCAAAGGAAGCACTGGCTAACTCCGTGCCAGCAGCCGCGGTAATACGGAGAGTGCAAACGTTGTTCGGACTCATTGGGCGTAAAGGGCGCGCAGGCGGCAAGGCAGGT
+
FFFFFFFFFFFFFFFFFFFFFFFFF,F,FFFFFFFFFFFFFFFFFFFFFFFFFFFFFFFFFFFFFFFFFFFFFFFF:FFFFF:FFFFFFFFFFFFFFFFFFFFFFFFFFF:FFFFFFFFFFFFFFFFFFFFFFFFFFFFFFFFFFFFFFFFFFFFFFFF:FFFFFFFFFFFFFFFFFFFFFFFFFFFFFFFFFFFFFFFFFFF:F:FFFFF,:F:FFFFFFF,FFFFFFFFFFFFFFFFF:FFFFF,FFF
@A00920:152:HGHKKDRXX:2:2101:11198:12461 1:N:0:CGCGTTCA+AAGGAGTA
ACTCCTACGGGAGGCAGCAGTGAGGAATATTGCGCAATGGGCGAAAGCCTGACCCAGCAACGCCGCGTGAAGGATGAAGTATTTCGGTATGTAAACTTCGAAAGAATGGGAAGAATAAATGACGGTACCATTTATAAGCTCCGGCTAACTACGTGCAAGCAGCCGCGGTAATACGTAGGGAGCAAGCGTTGTTCGGATTTACTGGGTGTAAAGCGCGTGTAGGCGGTCGTGCAAGTGAGGCGTGAAAGCG
+
FFFFFF:FFFFFFFFFFFFFFFFFFFFFFFFFFFFFFFFFFFFFFFFFFFFFFFFFFFFFFFFFFFFFFFFFFFFFFFFFFFFFFFFFFFFFFFFFFFF:FFFF:FFFFFFFFFF:FFFFFFFFFFFF,FFFFFFFFFFFFF,:FFFF,FFF,FFF,FFF,FFFFFFFF,FFFF:FFFF:FFFFF:,FFFFFFFF:FFF:,FFF:F,FFFFF:FF:FF,FFF:FFFFFFF,:FF,:::F:FF:F:F,F:,
@A00920:152:HGHKKDRXX:2:2101:12048:12680 1:N:0:CGCGTTCA+AAGGAGTA
ACTCCTACGGGAGGCAGCAGTAAGGGATCTTGCGACAATGGGCGAAAGCCTGACGCAGCAACGCCGCGTGCGGGATGACGGCCTTCGGGTTGTAAACCGCTTTTCGGGGGGAAGAGGAAGGACGGTACCCCCGGAAAAAGACTCGGATAACTACGTGCCAGCAGCCGCGGTAAAACGAAGGAGGCGAGCGTTATCCGGATTTACTGGGTGTAAAGCGCGTGAAGGCGGTCGTGCAAGAGAGGCGTGAAAG
+
FFFFFFFFFFFFFFFFFFFFF,FFFFFF:FFFFFFFF:FF:FFFFFF,FFFF:FF:FF:FFFFFFFFFFFF,FFFFFFFFFFFFFFFFF:FFFF:FFFF:FFF,:FF:FFF,FF,FFFFF:F:F,,,,:FFFFFFF,FFF,F:FF,,,:,F,FFFF:F,F,,:FFFFFF:F:FFFF:,:F,F:FF::FF,FFF,FFFFFFFF:,:FF:,,FFFFFFFF:F:,,F,FF:FFFF:,F,F,F:FFF,:,FFFF
@A00920:152:HGHKKDRXX:2:2101:20103:13886 1:N:0:CGCGTTCA+AAGGAGTA
ACTCCTACGGGAGGCAGCAGTGGGGAATATTGGACAATGGGGGCAACCCTGATCCAGCAATGCCGCGTGTGTGAAGAAGGCCTGCGGGTTGTAAAGCACTTTCAGAGGGGAAGAAAAAATCGGATCTAACACATCCGATCTTGACGTTACCCTTAGAAGAAGCACCGGCTAACTCCGTGCCAGCAGCCGCGGTAATACGGAGGGTGCAAGCGTTCATCGGAATTACTGGGCGTAAAGCGCACGCAGGTGG
+
FFFFFFFFFFFFFFFFFFFFFFFFFFFFFFFFFFFFFFFFFFFFFFFFFFFFFFFFFFFFFFFFFFFFFFFFFFFFF:FFFFFFFFFFFFFFFFFFF:FFFFFF:FFFFF:FFFFFFFFFFFFFFFF:FFFF:FFFFFFFFFFFF:F::FFF:FFFFFFFFF:FFFFFFFFFFF:FFFFFFFF:FFFFFFFFF:FFFFFFFFFFFF:F,FFFFF,FF:FF:,F:F:FFFFFFF,FFF:FFF::,FFFFFF
@A00920:152:HGHKKDRXX:2:2101:24099:14137 1:N:0:CGCGTTCA+AAGGAGTA
ACTCCTACGGGAGGCAGCAGTGGAGAATCTTGCACAATGGGCGCAAGCCTGATGCAGCCACGCCGCGTGAGGGACGAAGGTCTTAGGATCGTAAACCTCTTTCAGTAGTGAAGAAGCGAAAGTGACGGTAACTACAGAAGAAGCCCCGGCTAACTACGTGCCAGCAGCCGCGGTAATACGAAGGGGGCTAGCGTTGTTCGGAATTACTGGGCGTAAAGCGCACGTAGGCGGATTGTTAAGTTAGGGGTGA
+
FFFFFFFFFFFFFFF:FFFFFFFFFFFFFFFFFFFFFFFFFFFFFFFFFFFFFFF:FFFFFFFFFFFFFFFFFFFFFFFFFFFFFFFFFFFFFFFFF:FFFFFFFFFFFF:F,FFFFFFFFFFFFFFFFFFFFFFFFFFFFFFFFFFF:FFFFFFFFFFFFFFFF:FFFFFFFF,FFFFFFFFFFF:FFFFFFFFF:F:FFFFF:FFFF:FFFFFFFFFFFFFFFFFFFFFF,FF:FFFFFFF:FF,F:F
@A00920:152:HGHKKDRXX:2:2101:28619:14920 1:N:0:CGCGTTCA+AAGGAGTA
ACTCCTACGGGAGGCAGCAGTAAGGAATATTGCACAATGGACGCAAGTCTGATGCAGCAACGCCGCGTGCCCGAGGACGGCCTTCGGGTTGTAAAGGGCTTTTCTGGCTGAAGAGGCAGGACGGTAGGCCAGGAATAAGCGTCGGCTAACTACGTGCCAGCAGCCGCGGTAAAACGTAGGACGCGAGCGTTATCCGGATTTACTGGGCGTAAAGCGCGCGCAGGCGGTGGTCCAAGTCGGACGTGAAAGC
+
FFFFF:FF:FF:FFFFFFFF:F,FFFFFFFFF:FFFFFF:F:FFFFF:FFFFFFFFFFFFFFFFFFFFFFFFF:,FFFFFFFFFFFFF,FFF,::FF,FFF:FFFFF::F:FFFF:F:F,FFF:F,FFF,FFFF,F:F,FF,:FFFFFF:FF::,FFFF,FFFFFFFFF,FFF,FFFF,F,FFF,FFF,F,F,,F,FF,FFF:FF,:F:F,F,F:,FF,F:FFFF::FFF,F,,FF,F:FF,,FFF,F:F
@A00920:152:HGHKKDRXX:2:2101:14199:15092 1:N:0:CGCGTTCA+AAGGAGTA
ACTCCTACGGGAGGCAGCAGTAGGGAATTTTCCACAATGGGCGAAAGCCTGATGGAGCAACGCCGCGTGCAGGATGAAGGCTTTCGGGTCGTAAACTGCTTTTATATGTGAAGATTATGACGGTAGCATATGAATAAGGATCGGCTAACTCCGTGCCAGCAGCCGCGGTCATACGGAGGATCCAAGCGTTATCCGGAATTACTGGGCGTAAAGAGTTGCGTAGGCGGTTAAGTAAGCGACTAGTGAAACT
+
FFFFFFFFFFFFFFFFFFFFFFFFFFFFFFFFFFFFFFFFFFFFFFFFFFFFFFFFFFF,FFFFFFFFFF:FFFFF:FFF:FFFFFFFFFFFF:FFFFFFF:FF:FFFFFFFF:FFFFFFFF:FFFFFF:FFFFFFFFFFFFFFFFFFFFFFFFFFFFFFFFFFFFFFFFFFFFFFFFFFFFFFFFFFFFFFFFFFFFFFFFFFFFFFFFF:FF:FF:FFFFFFFFFFFFFF:FFFFFF,F::F:,FFFF
@A00920:152:HGHKKDRXX:2:2101:31132:15608 1:N:0:CGCGTTCA+AAGGAGTA
ACTCCTACGGGAGGCAGCAGTAAGGAATATTGGGCAATGGAGGCAACTCTGACCCAGCCATGCCGCGTGGAGGATGAAGGCCCTCTGGGTTGTAAACTTCTTTTACAGGGGACGAAACCTCTTTTTTCCAAGAGAGTTGACGGTACCAAGGGAATAAGCACCGGCTAACTCCGTGCCAGCAGCCGCGGTAAAACGGAGGGTGCAAGCGTTATCCGGATTCACTGGGTTTAAAGGGTGCGTAGGCGGGCAG
+
F,F,FFFFFFFFFFFFFFFFFF:FFFFFFFFFFFFFF:FFFF:FFF:FFFFFF:FFFFFFFFFF:FFFF:FFFFFFFFFFFFF:,FFFFFFFFFFFF:FFFF:FFFFF:FF:FFFFFFFFFF,F:FFFFFFFFFFFFF:FFFFF:FF:F,FFF,FFFFFFF,FFFFFFFFFFF:FFF,FFFFFFFFFF,,:,FFFFFFFFFFFFFFFF,FFFFFFFFF:FFF::FFFF:FFFFFF:FFFFFF,F:FFFF:
@A00920:152:HGHKKDRXX:2:2101:32117:15781 1:N:0:CGCGTTCA+AAGGAGTA
ACTCCTACGGGAGGCAGCAGTGGGGAATTTTGGACAATGGGGGCAACCCTGATCCAGCCATGCCGCGTGTGTGAAGAAGGCCTTCGGGTTGTAAAGCACTTTCGGACGGAACGAAATCGCGCGGATTAATAACCTGCGTGGATGACGGTACCGTAAGAAGAAGCACCGGCTAACTACGTGCCAGCAGCCGCGGTAATACGTAGGGTGCGAGCGTTAATCGGAATTACTGGGCGTAAAGTGTGCGCAGGCG
+
FFFFFFFFFFFFFFFFFFFFFFFFFFFFFFFFFFFFFFFFFFFFFFFFFFFFFFFFFFFFFFFFFFF,FFFFFFFFFFFFFFFFFFFFFFFFFFFFFFFFFFFFFFFFFFFFFFFFFFFFFFFFFFFFFFFFFFFFFFFFFFF::FFFFFFFFFFFF:FF:FFF:FF:FFFFFF:FFFFFFFFF:FFFFFFFFF:F:FF:FFFFFFFFFFFFFFF:FF:FF:FFFFFFFFFFFFFFF,FFFFFF:FFFFF
@A00920:152:HGHKKDRXX:2:2101:24921:16344 1:N:0:CGCGTTCA+AAGGAGTA
ACTCCTACGGGAGGCAGCAGTGGGGAATTTTGGACAATGGGGGCAACCCTGATCCAGCCATTCCGCGTGAGTGAAGAAGGCCTTCGGGTTGTAAAGCTCTTTTGTCCGGAACGAAACGGTGGACGTGAATATCGTCCATTACTGACGGTACCGGAAGAATAAGCACCGGCTAACTACGTGCCAGCAGCCGCGGTAATACGTAGGGTGCGAGCGTTAATCGGAATTACTGGGCGTAAAGCGTGCGCAGGCG
+
FFFFFFFFFFFFFFFFFFFFFFFFFFFFFFFFFFFFF:FFFFFFFFFFFFFFFFFFFFFFFFFFFFFFFFFFFF,FFFFFFFFFFFFFFFFFFFFFFFFFFFFFFFFFFFFFFFFFFFFFFFFFFFFFFFFFFFFFF:FFFFFFFFFFF,FFFFFFFFFFFFFFFFFFFFFFFFFFFFFFFFFFFFFFFFFFF:FFFFFFFFFFFFFFFF:FFFFFFFFFFF:FFFFFFFFFFFF:FFFFFF:FF:FFFF
@A00920:152:HGHKKDRXX:2:2101:14931:16454 1:N:0:CGCGTTCA+AAGGAGTA
ACTCCTACGGGAGGCAGCAGTGGGGAATCTTGCGCAATGGGCGAAAGCCTGACGCAGCAACGCCGCGTGGGGGATGAAGGCTCTCGGGTTGTAAACTCCTTTCAGCAGGGACGAAATTGACGGTACCTGCAGAAGAAGCCCCGGCCAACTACGTGCCAGCAGCCGCGGTAATACGTAGGGGGCGAGCGTTGTCCGGATTCATTGGGCGTAAAGAGCTCGTAGGCGGCTCCGTCAGTCGGGTGTGAAACCT
+
FFFFFFFFFFFFFFFFFFFFFFFFFFFFFFFFFFFFFFFFFFFFFFFFFFFFFFFFFFF:FFFFFFFFFFFFFFFFFFFFFFFFFFFFFFFFFFFFFFFF:FFFFFFFFFFFFFFFFFFFFFFFFFFFFFFFFFFFFF:FFFFF:F,FFFFFFFFFFFFFFFFFFFFFFF:FFFFFFFFFF:FFFFF:FFFFFFFFFFFFFFFFFFFFF:FFF,FF:FFFFFFFFFF:FFFFFFFFFFF:FFF:FFFFFF
@A00920:152:HGHKKDRXX:2:2101:13232:16986 1:N:0:CGCGTTCA+AAGGAGTA
ACTCCTACGGGAGGCAGCAGTGGGGAATATTGGACAATGGGCGCAAGCCTGATCCAGCAATGCCGCGTGAGTGAAGAAGGCCTTAGGGTTGTAAAGCTCTTTCGGCGGGGAAGATGATGACGGTACCCGCAGAAGAAGCCCCGGCTAACTCCGTGCCAGCAGCCGCGGTAATACGGAGGGGGCTAGCGTTGTTCGGAATTACTGGGCGTAAAGGGCGCGTAGGCGGTGCGGTAAGTTAGGCGTGAAAGGC
+
FFFFFFFFFFFFFFFFFFFFFFFFFFFFFFFFFFFFFFFFFFFFFFFFFFFFFFFFFFFFFFFFFFF,FFFFFFFFFFFFFFFFFFFFF,FFF:FFFFFFFFFFFFFFFFFFFFFFF:FFFFF:FFFFFFFFFFFFFFF:FFFFFF,FFFFF,FFFFFFFF:FFFFFF:F,FFF:F,FFFF:FF::FFF,F:FFFFFFF,F:FFFFFFFFFFFFFFF:FF:FF:FFFFFFFFF:FFFFFFFF:F,,FFFF
@A00920:152:HGHKKDRXX:2:2101:25807:17096 1:N:0:CGCGTTCA+AAGGAGTA
ACTCCTACGGGAGGCAGCAGTAGGGAATATTGGTCAATGGGCGGGAGCCTGAACCAGCCATGCCGCGTGCAGGAAGACGGCCTTCTGGGTTGTAAACTGCTTTTACACGGGAAGTAAACGCCCATGCGTGGGTAACTGACGGTACCGAGGGAATAAGCACCGGCTAACTCCGTGCCAGCAGCCTCGGTAATACGGAGGGTGCGAGCGTTTTACCGATGTATTGGGTTTAAAGGGTTCGTAGGCGGGCGGT
+
FFFFFFFFFFFFFFFFFFFFFFFFFF:FFFFFFFFFFFFFFFF:FFFFFFFFFFFFFFFFFFFFFFFFF:::FFFFFFFFFFFFFFFFFFFFFFF:FFFFFFFFFF,FFFFFFF,FFFFFFFFFFFFF,:,FFFFFFFFF:,FFF:,,:,:FFF,,F::F:FFFFFF:FF,:FFFFFFF:F:F,FF,FFFFFF:F,FFFF,FFFFF:FF,F,F,F,F,FFF,F,F,FFF:F,,,F,F,:FFF::,FF,,F
@A00920:152:HGHKKDRXX:2:2101:25753:17628 1:N:0:CGCGTTCA+AAGGAGTA
ACTCCTACGGGAGGCAGCAGTGGGGAATCTTGCACAATGGGCGCAAGCCTGATGCAGCGACGCCGCGTGAGGGATGACGGCCTTCGGGTTGTAAACCTCTTTCAGTAGGGAAGAAGCCTTTCGGGGTGACGGTACCTGCAGAAGAAGCGCCGGCTAACTACGTGCCAGCAGCCGCGGTAATAAGTAGGGCGCAAGCGTTGTCCGGAATTATTGGGCGTAAATAGCTCGTAGGCGGTTTGTCGCGTCTGGT
+
FFFFFFFFFFFFFFFFFFFFFFFFF,FFFFFFFFFFFFFFFFFFFFFFFFFFFFFFFFFFFFFFFFFFFFFFFFFFFFFFFFFF:FFFFFFFFFFFFFFFFFFFF:FFFFF,FFFF::FFFFFFFFFF:FFFFFFFFFFF,FFF:FFF:FFF,:FFFFFFFFFFFF,FFFFFFFFFFF::FF,FFFFFFFF:FFFFFFF,FFFF,FFFFFFF,FFFFF,FF,FFFFFF,FFFF,F,,FFFF,FFFFFFFF
@A00920:152:HGHKKDRXX:2:2101:26133:17722 1:N:0:CGCGTTCA+AAGGAGTA
ACTCCTACGGGAGGCAGCAGTGGGGAATATTGGACAATGGGCGCAAGCCTGATCCAGCCATGCCGCGTGAGTGATGAAGGCCCTAGGGTTGTAAAGCTCTTTCACCGGTGAAGATAATGACGGTACCCACAGAAGAAGCCCCGGCTAACTTCGTGCCAGCAGCCGCGGTAATACGAAGGGGGCTAGCGTTGTTCGGATTTACTGGGCGTAAAGCGCGTGTAGGCGGTCCGGTTAGTCGGCTGTGAAAGTC
+
FFF:FFFFFFF:FFFFFFFFFFFFFFFFFFFFFFFFFFFFFFFFFFFFFFFFFFFFFFFF:FFFFFFFFFFFFFFFFFFFFFFFFFFFFFFFFFFFF:FFFFFFFFFF:FFFFFFFFFF:FFFFFFFFF:FFFFFFFFFFFFFFFF:FF:FFFFF:FFFFFFFFFFFFFFFFFFFFFFFFFFF:FFFFF:FFFF::FFFF,F:F,FFFFFFF:FFFFFFFFF:FF,F:FF,FFFFFFFF:FFF:F,FFF:
@A00920:152:HGHKKDRXX:2:2101:20853:20071 1:N:0:CGCGTTCA+AAGGAGTA
ACTCCTACGGGAGGCAGCAGTGGGGAATCTTGGACAATGGGCGAAAGCCTGATCCAGCCATGCCGCGTGGATGATGAAGGCCCTAGGGTTGTAAAATCCTTTCGTTGGGGACGATAATGACGGTACCCAAAGAAGAAGCTCCGGCTAACTTCGTGCCAGCAGCCGCGGTAATACGAAGGGGGCTAGCGTTGTTCGGATTTACTGGGCGTAAAGCGCGTGTAGGCGGGCTGGAAAGTTGGGGGTGAAATCC
+
FFFFFFFFFFFFFFFFFFFFFFFFFFFFFFFFFFFFFFFFFFFFFFFFFFFFFFFFFFFFFFFFFFFFFFFFFFFFFFFFFFFFFFFFFFFFFFFFFFFFFFFFFFFFFFFFFFFFFFFFFFFFFFFFFF:FFFF:FFFFFFFFFFFFFFFFFFFFFFFFFFFFFFFFFFFFFFFFFFFFFFFFFFFFFFFFFFFFFFFFFFFFFFFFFFFFFFFFFFFFFFFFFFFF:FF:FFFFFF:FF:FFFF:FFF
@A00920:152:HGHKKDRXX:2:2101:2672:20588 1:N:0:CGCGTTCA+AAGGAGTA
ACTCCTACGGGAGGCAGCAGTGGGGAATTTTGGACAATGGGCGCAAGCCTGATCCAGCAATGCCGCGTGCAGGAAGAAGGCCTTCGGGTTGTAAACAGCTTTTGTACGGAAAGAAACGGACCGGGTTAATACCCTGGGCTCATGACGGTACCGTAAGAATAAGCACCGGCTAACTACGTGCCAGCAGCCGCGGTACTACGTAGGGTGCAAGCGTTAATCGGAATTACTGGGCGTAAAGCGTGCGCAGGCG
+
F:FFFFF:,FFFFFFFFFFFFFFFF:FFFFFFFFF:FFFFF,FFFF,FFFFF:FFFFF::FFFFFFFFFF::FFFF:FFFFFF:FFFFFFFFFFFF,FFFFFF,F,FFFF,,F:FFFFF,F:FFFFFFFFFFFF,F,F,F,,FFFFFFFFFFF,,,FFFFFFFFFFFFFFFFFFFFFFFF:FFF,FFFF:FFFFF,FFF:FFFFFFFF,:,FFF,FFFFFFF,FFFFFF,FFFFFFF:FFFFFFFFFFFF
@A00920:152:HGHKKDRXX:2:2101:25572:20917 1:N:0:CGCGTTCA+AAGGAGTA
ACTCCTACGGGAGGCAGCAGTGGGGAATTTTGGACAATGGGGGAAACCCTGATCCAGCCATTCCGCGTGAGTGAAGAAGGCCTTCGGGTTGTAAAGCTCTTTTGTCCGGAACGAAACGGTGCACGTGAATATCGTGCGCTACTGACGGTACCGGGAGAATAAGCACCGGCTAACTACGTGCCAGCAGCCGCGGTAATACGTAGGGTGCGAGCGTTATCCGGATTTACTGGGTTTAAAGGGTGCGTAGGCG
+
FFFFFFFFFFFFFFFFFFFFFFFFFFF:FFFFFFFFFFFFFFFFFFFFFFFFFFFF:FFFFFFFFFFF:FFFFF,FFFFFFFFFFF:FFFFFFF:FFFFFFFFFFFFFFFFFFFFFFFFFFFFFFFF:FFFFFFFFFF:::FFFFFFFFFFFFFFFFFFFFFFFFFFFFFFFFFFFFFF:FFFFFFFFFFFFFFF,FFFFFFFFFFFFFFFFFFFFFF:FFFFFFFFFFFFFFFFF,FFF:FFFFFFFFF
@A00920:152:HGHKKDRXX:2:2101:11125:21104 1:N:0:CGCGTTCA+AAGGAGTA
ACTCCTACGGGAGGCAGCAGTCGGGAATTTTGCCCAATGGACGAAAGTCTGAGGCAGCAACTCCGCGTGAGGGATGAAGGCTCTAGGGTCGTAAACCTCTTTTCTCAGGGAAGATCCAAGACGGTACCTGAGGAATAAGCCACGGCTAACTACGTGCCAGCAGCCGCGGTAATACGTAGGTGGCAAGCGTGTTCCGGATTTACTGGGCGTAAAGAGCGCGCAGGCGGCTGGTCAATTCCGATGTTAAATC
+
F:FFF::FF,FFF,FF:FFFFFFFFFFFFFFF:,::F::FF,FFF:,FFFF:FFF:FFFF:FFFFFFFFFFFFFFFFF:FF,FFFFFFFFFFFFF:F:FFFFFFFFFF,FFF,F:FFF,FFFFF:,FFFFFF::F:,FFFFFFF,FFFFFFFF:FF::F:FF:F:FFF,FFFFFFFFFFFF::,:FF:FF,,FFFFFFFFF:FFFFFF:FFF,FFFFF,F,,F,FFFFFFF:FFF,F,F,FF,F,FFF,,
@A00920:152:HGHKKDRXX:2:2101:13440:21355 1:N:0:CGCGTTCA+AAGGAGTA
ACTCCTACGGGAGGCAGCAGTGGGGAATTTTCCGCAATGGGCGAAAGCCTGACGGAGCGACGCCGCGTGTAGGAAGAAGTCTTTCGGGATGTAAACTACTTTCAGCAGGGACGAATAAGATGACGGTACCTGCAGAAGAAGCATCGGCTAACTACGTGCCAGCAGCCGCGGTAATACGTAGGATGCAAGCGTTGTTCGGAATTACTGGGCGTAAAGAGTACGTAGGCGGTTAAATAAGTCTGCTATTAAA
+
FFFFFFFF:FFFFFFFFFFFFFFFFFFFFFFFFFFFFFFFFFFFFFFFFFFFFFFFFFFFFFFFFFFFFFFFFF,FFFFFFFFFFFFFFFFFF,F:FFFFF:FFFFFFFFFFFF,FF:FFFFFFFFFFFF:F:FF:FFFFFFFFFFFFF:F:F:FFFFFFFF:FFFFF:FFF:FFFFF:FFF:FFF:,FFFFF:FF,FFF,F:FFFFFFFFFFFFFFFFFFFFFFF:FFFF:FFF::FFF:FFFFFF,FF
@A00920:152:HGHKKDRXX:2:2101:21441:21840 1:N:0:CGCGTTCA+AAGGAGTA
ACTCCTACGGGAGGCAGCAGTGGGGAATATTGGACAATGGGGGCAACCCTGATCCAGCCATGCCGCGTGTGTGAAGAAGGCCTTCGGGTTGTAAAGCACTTTCAGTGGGGAGAAAAGTGATTCACTTAATACGTGAGTTAATTGATGTTACCCACAGAAGAAGCACCGGCTAACTCCGTGCCAGCAGCCGCGGTAATACGGAGGGTGCAAGCGTTAATCGGAATTACTGGGCGTAAAGCGCACGTAGGCG
+
FFFFF:FFFFF:FFFFFFFFFFF:FFFFFFFFFFFFFFFFFFFFFFFFFFFFFFFFFF:FFFFFFFFFFFFFFF:FFFFFFFFFFFFFFF,FFFFFF:F:F,FFFFF:FFFFFFFFF,FFFFFFF:F:FFFFF,:FFFFFFFFFFFFF:F,:FFFFFFF:FFF,:F:FFF:FFF:FF:F:FFFF:FFFFFFFFFFFF:,,FFFFFFFFFFFFFFFFFFF:FFFFFFF:F:FFF:FFFF,F,FF:FFF,FF
@A00920:152:HGHKKDRXX:2:2101:11369:21966 1:N:0:CGCGTTCA+AAGGAGTA
ACTCCTACGGGAGGCAGCAGTGGGGAATTTTGGACAATGGGCGCAAGCCTGATCCAGCAATGCCGCGTGAGTGATGAAGGCCTTAGGGTTGTAAAGCTCTTTCGCCCGCGACGATGATGACGGTAGCGGGAGAAGAAGCCCCGGCTAACTCCGTGCCAGCAGCCGCGGTAATACGGAGGGGGCTAGCGTTGTTCGGAATTACTGGGCGTAAAGGGCGCGCAGGCGGCTGCTCAAGTCAGGCGTGAAAGGC
+
:FFF:FFFFFF:FFFFFFFFFFFFFFFFFFFFFFFFFFFFFFFFFFF:FFFFF:FFFF:FFF:FFFFFFFFFFFFFFFFFFFFFFFFFFFFFFFFFFFFFFFFFFFFFFFFFF:FFFFFF:FFFFFFFFFFFFFFFFFFFFFFFFFFFFFFF:FFFFFFFFFFFFFFF:F,FFFFFFFFFFFF,FFFFFFFFF:FFFFFFFFFFF::FFFF,FF:,FFFFF:FFF:,FFFFFFFFF:FF,FFFF:,:,FF
@A00920:152:HGHKKDRXX:2:2101:5900:22232 1:N:0:CGCGTTCA+AAGGAGTA
ACTCCTACGGGAGGCAGCAGTGAGGGATATTGCGCAATGGGCGAAAGCCTGACGCAGCGACGCCGCGTGGGCGAAGAAGGTTTTCGGATCGTAAAGCCCTTTTCTGCGTGACGATGATGACGGTAGCGCAGGAAAAAGTGTCGGCTAACTACGTGCCAGCAGCCGCGGTAAAACGTAGGACGCAAACGTTATCCGGAATTACTGGGCGTAAAGGGCGCGCAGGCGGATCGGTAAGTGAGGCATGAAAGCT
+
FFFFFFFFFFFFF::FFFF::F:FFFFF:FFFFFFFF:FFFFFFFFFFFFFFFFFFFFFFFFFFFF:FFFFFFF:FFFF:F:FFF::F:F:FFFFF:F::,F:F:F:FFFFFF:FFFFFF:F:FFF:FFFFF::FF:FFFF:F:FFF,FFFFFF:FF:FFFF:FFFFF:F,F:FFFFF:F:FFF:FFF:FFFF:FFF,F:FFFFFFFFFF:FFFF:FFFFFFFFFFFFFFFFF:FFFFFFFFFFF:FFF:
@A00920:152:HGHKKDRXX:2:2101:2365:23187 1:N:0:CGCGTTCA+AAGGAGTA
ACTCCTACGGGAGGCAGCAGTAAGGAATATTGGACAATGCCCGCAAGGGTGATCCAGCCATGCCGCGTGCAGGAAGACGGCCCTATGGGTTGTAAACTGCTTTTACACCGGAGAAAACCCCTTCTCGTGAGGAGGGCTGATAGTATGGTGAGAATAAGCATCGGCTAACTTCGTGCCAGCAGCCGCGGTAAGACGAAGGATGCAAGCGTTGTTCGGACTGACTGGGCGTAAAGCGCACGTAGGCGGTTTC
+
F,FFFFFFF:FFF:FFFFFF,::FFFFFFFFF:FFFFF:FFFFFFF:FF:FFF:F:FFFFFFFF:FFF:FFFF:FFFFFFFFF,FFFFFFFFFF,F:FFFF:FFFFFF:FFFFFFFFFFFF,FFFFF,FFFFFFFF,FFFFFFFFFFF:FF,FFFFFFF:F:FFFFFFFFFFFFFFFFFFFFFFFFF,,F:FFFFFFFFFFFFF,FFFF,FFFF:,F,F:FFF:FFF:FFFFF,F:FFFFFFFFFFFF:F
@A00920:152:HGHKKDRXX:2:2101:26449:23531 1:N:0:CGCGTTCA+AAGGAGTA
ACTCCTACGGGAGGCAGCAGTGGGGAATATTGGACAATGGGCGCAAGCCTGATCCAGCCATGCCGCGTGTGTGAAGAAGGCCTTCGGGTTGTAAAGCACTTTTGTCCGGAAAGAAAAGCATTCGGCTAATAACCGGGTGTTATGACGGTACCGGAAGAATAAGCACCGGCTAACTTCGTGCCAGCAGCCGCGGTAATACGAAGGGTGCAAGCGTTACTCGGAATTACTGGGCGTAAAGCGTGCGTAGGTG
+
FFFFFFFFFFFFFFFFFFFFFFFFFFFFFFFFFFFFFFFFFFFFFFFFFFFFFFFFFFFFFFFFFFFFFFFFF:FFFFFFFFFFFFF:FFFFFFFFFFFFFFFFFFFFFFF:FFFF:,F:F:FFF:,FFFFFFFFF:FFFFFFFFFFFF:FFFFFFFFFFFFFFF:FFFFFFFF:FFFFFFFFF:FFFFFFFFFFFFFFFFFFFF,FFFFFFFFFFFFFFFFFFFFFFFFF:FFFFFFFFFFFFFFFFF:
@A00920:152:HGHKKDRXX:2:2101:19633:23688 1:N:0:CGCGTTCA+AAGGAGTA
ACTCCTACGGGAGGCAGCAGTGGGGAATATTGGACAATGGGCGAAAGCCTGATCCAGCCATGCCGCGTGAGTGATGAAGGCCCTAGGGTTGTAAAGCCCTTTCGGCGGGGAAGATAATGACGGTACCCGCAGAAGAAGCCCCGGCTAACTTCGTGCCAGCAGCCGCGGTAAAACGTAGGACGCGAGCGTTATCCGGATTTACTGGGCGTAAAGCGCGGGCAGGCGGCTGTTCAAGTCGGACGTGAAAGCT
+
FFFFFFFFFFFFFFFFFFFFFFFFFFFFFFFFFFFFFFFFFFFFFFFFFFFFFFFFFFFFFFFFFFFFFFFFFFFFFFFFFFFFFFFFFFFFFFFFFFFFFFFFFFFFFFFFFFFFFFFFFFFFFFFFFFFFFFFFFFFFFFFFFFFFFFFFFFFFFFFFFFFFFFFF:FFFFFFFFFFFFFFFFFFFFFFFFFFFFFFFFFFFFFFFFFFFFFFFFFFFFFFFFFFFFFFFFFFFFFFFF:FFFFFFFF
@A00920:152:HGHKKDRXX:2:2101:6008:24330 1:N:0:CGCGTTCA+AAGGAGTA
ACTCCTACGGGAGGCAGCAGTGGGGAATCTTGCGCAATGGCCGAAAGGCTGACGCAGCGACGCCGCGTGCGGGAGGAAGCCCTTCGGGGTGTAAACCGCTGTCAGAGGGGACGAAAGCCCGGGGGAGGCAATGCCCATCGGGGATGACGGTACCCTCAGAGGAAGCACCGGCTAACTCCGTGCCAGCAGCCGCGGTAATACGGAGGGTGAGAGCGTTGTTCGGAATTATTGGGCGTAAAGCGCACGTAGG
+
FFFFFFFF:FFFFFFFFFFFFFFFFFFFFFFFFFFFFFFFFFFFFFFFFFFFFFFFFFFFFFFFFFFFFFFFFFFFFFFFFFFFFFFFFFFFFFFFFFFFFFFFFFFFFFFFFFFFFFFFFFFFFF:FFFFFFFFFFFF,FFFFFFFFFFFFFFFFF,FFFFFFFFFFFFFFFFFFFFFFFFFF:FF:FFFFFFFFFFFFFF:FFFFFF,FFFFFFFFFFFFFFF:FFFF:FFFFFFFFFFFFFFFFFF,
@A00920:152:HGHKKDRXX:2:2101:32108:25066 1:N:0:CGCGTTCA+AAGGAGTA
ACTCCTACGGGAGGCAGCAGTGGGGAATTTTCCGCAATGGGCGAAAGCCTGACGGAGTGACGCCGCGTGGGGGACGAAGGCCTTCGGGTTGTAAACCCCTGTCAGAGGGAAAGAAGGGTGTCGGCGCGATAACCGCCGGCACTTGACGGTACCTTCAGAGGAAGCCCCGGCCAACTCTGTGCCAGCAGCCGCGGTAATACAGAGGGTGCAAGCGTTGTTCGGAATTACTGGGCGTAAAGCGTGCGTAGTC
+
FFFFFFFFFFFFFFFFFFFFFFFFFFFFFFFFFFFFFFFFFFFFFFFFFFFFFFFFFFFFFFFFFFFFFFFFFFFFFFFFFFFFFFFFFFFFFFFFFFFFFFFFFFFFFFFFFFFFFFFFFFFFFFFFFFFFFFFFFFFFFFFFFFFFFF:FFFFFFFFFFFFFFFFFFFFFFFFFFFFFFFFFFFFFFFFFFFFFFFFF:FFFFFFFFFFFFFF:FFFFFFF:FFFFFFFFF:FF,,FFFFFFFFFFFF
@A00920:152:HGHKKDRXX:2:2101:26431:25191 1:N:0:CGCGTTCA+AAGGAGTA
ACTCCTACGGGAGGCAGCAGTGGGGAATATTGCACAATGGGGGAAACCCTGATCCAGCCATTCCGCGTGAGTGAAGAAGGCCTTCGGGTTGTAAAGCTCTTTTGTCCGGAACGAAACGGTGAGCGTGAATATCGCTCGCTACTGACGGTACCGGAAGAATAAGCACCGGCTAACTACGTGCCAGCAGCCGCGGTAATACGTAGGGTGCGAGCGTTAATCGGAATTACTGGGCGTAAAGCGTGCGCAGGCG
+
FFFFFFFFFFFFFFFFFFFFFFFFFFFFFFFFFFFFFFFFFFFFFFFFFFFFFFFFFFF:FFFFFFFFFFFF:F:FFFFFFFF:FFFFFFFFFFFFFFFFFFFFF:FFFFFFFFFFFFFFFFFFFFFFFFFFFFFFFFFFFFFFFFFFFF:FFFFFFFF:FFFFFFFFFFFF:FFFFFFFFFFFF,FFFFFF:FF,FFFFFFF:FFFFFFFFFFFF:FFFFF,FFFFFFF,FFFFFF::FFF,FFFFFFF
@A00920:152:HGHKKDRXX:2:2101:12943:25473 1:N:0:CGCGTTCA+AAGGAGTA
ACTCCTACGGGAGGCAGCAGTAAGGAATATTGCACAATGGGCGCAAGCCTGATGCAGCAACGCCGCGTGCGGGAAGAAGGGTTTCGGCTCGTAAACCGCTTTTCTGGGGGAAGAGGATGACGGTACCCCAGGAAGAAGTCTCGGCTAACTACGTGCCAGCAGCCGCGGTAAAACGTAGGAGGCAAGCGTTATCCGGATTTACTGGGCGTAAAGCGCGTGCAGGTGGTGGTTTAAGTCGTGCGTGAAAGCT
+
FFFFFFFFFFFFFFFFFFFFFFFFFFFFFFFFFFFFFFFFFFFFFFFFFFFFFFFFFFFFFFFFFFFFFFFFFFFFFFFFFFFFFFFFFFFF:FFFFFFFFFFFFFFFFFFFFFFFFFFFFF:FFF:FF,FFFFFFFF:FFFFFFF:FFFFFFFFFFFFFFFFFFFFF,FFF:FFFF,FFFFFFF,FFFFFF,FF:FFFFFFF:FFFFFFFFF:FFFFFFFFFFFF:FFFFFFFFFF:FFFF,FFFFFF:
@A00920:152:HGHKKDRXX:2:2101:28809:26021 1:N:0:CGCGTTCA+AAGGAGTA
ACTCCTACGGGAGGCAGCAGTAAGGAATATTGCACAATGGGCGCAAGCCTGATGCAGCAACGCCGCGTGCCCGAGGAAGGCCTTCGGGTAGTAAAGGGCTTTTCTGGCTGAAGAGACAGGACGGTAGGCCAGGAATAAGCGTCGGCTAACTACGTGCCAGCAGCCGCGGTAAAACGTAGGACGCGAGCGTTATCCGGATTTACTGGGCGTAAAGCGCGGGCAGGCGGCTGTTCAAGTCGGACGTGAAAGC
+
FFFFFFFFFFFFFFFFF:FFFFFFFFFFFFF:FFFFFFFFFFFF,FFFFFFFFF::FFFFFFFFFFFFFFFFFFFFFFF:,FFFFFFFF,FF,FFFFFFFFFFFFFFFFFFFFFFFF,FFFFFFFFFFF,:FFFFFFF:FFFFFFFFFFFFFFFFFFFFFFFFFFFFFF:,FF:FFFFF,FFF,FFFFFFFFFFFFFF:FFFFFFFFF:FFFFFFFFF,FFFFF:FFFFFFFFFF,FFFFFF:,FFFFF:
@A00920:152:HGHKKDRXX:2:2101:15989:26177 1:N:0:CGCGTTCA+AAGGAGTA
ACTCCTACGGGAGGCAGCAGTGGGGAATATTGGACAATGGGCGCAAGCCTGATCCAGCCATGCCGCGTGGGTGATGAAGGCCCTAGGGTTGTAAAGCCCTTTAGGCGGGGAAGATAATGACGGTACCCGCAGAAGAAGCCCCGGCTAACTTCGTGCCAGCAGCCGCGGTAATACGAAGGGGGCTAGCGTTGCTCGGAATCACTGGGCGTAAAGGGCGCGTAGGCGGGATGGCAAGTCGGTCGTGAAATCC
+
FFF,,FFFFF:FFFFFFFFFFFFFFFFFFFFFFFFFF::FFFFFFFFFFFFFFFF:FF:FFFFFF:FFFFFFF:FFFFFFF,FFFFFFFFFFFFF:F,FFF::FF:FFFFFFFFF,FF:FF,FFFFFFFF:FFF,FFFFFFF:FFFFFFFFFFFFFFFF:F:FFFFFFFFFF:FFFFFFF,FFFFF:FFFFF:FFFFFFFFF::FFFFFFFFF,FFFFF:FFFFF:FFFFFFFFFFF:FFFF:FF,F,F:
@A00920:152:HGHKKDRXX:2:2101:15944:26913 1:N:0:CGCGTTCA+AAGGAGTA
ACTCCTACGGGAGGCAGCAGTGGGGAATATTGCGCAATGGACGAAAGTCTGACGCAGCGACGCCGCGTGTGGGAGGAAGCCTTTCGGGGTGTAAACCACTGTCAGAGGGGAAGAACGCCGCAGGGTCGAATAGGCTCGGCGGGTGACGGTACCCTCAAAGGAAGCGCCGGCTAACTCCGTGCCAGCAGCCGCGGTAATACGAAGGGTGCGAGCGTTGTCCGGAATTATTGGGCGTAAAGAGCTCGTAGGC
+
FFFFFFFFFFFFFFFFFF,FFFFFFF:FFFFFFFFFFFFFFFFFFFFFFFFFFFFFFFFFFFFFFFFFFFFFFFFFF:FFFFFFFFFFFFFFFFFFFFFFFFFFFFFFFFFFF::F:FFFFFFFFFFFF:FFFFFFFFFFFFFFFFFFF:FFFFFFFFFFFFFFFFFFFFF::FFFFFFFFFFFF:FFFF:FFFF:::FFF:,FFFFFFFFFFFFF:FFFFFF,FF,FFFFFFFFF,FF:FF:FFFFFFF
@A00920:152:HGHKKDRXX:2:2101:10104:26944 1:N:0:CGCGTTCA+AAGGAGTA
ACTCCTACGGGAGGCAGCAGTGGGGAATTGTTCGCAATGGACGAAAGTCTGACGACGCAACGCCGCGTGAAGGATGAAGGTCTTCGGATTGTAAACTTCTGTTGGGTGGGAAGAACTGTTTCCGGATCAATACCCCGGGAATCTGACGGTACCACCTGAGGAAGCCCCGGCTAACTCTGTGCCAGCAGCCGCGGTAATACAGAGGGGGCAAGCGTTGTTCGGAATTACTGGGCGTAAAGGGCGCGTAGGC
+
FFFFFFFF::FFFFFFFFFFFF:FFFFFFFFFFFFFFFF:F,FF:FFFFFFFFFFFFFFFFFFFFFF:FF:FFF:FFFF::FFFFFFFFFFFFFF:FF,FF,FFFFFFFFFFFFFFFFFFFFFFFFFFFFFFFFFFFFF:FF::FF,FFFF:FFFFF:FF:FFFFFFFF:FF,,FFFFFFFFFFFFF,FFF:FFFF,FFF:FFFFFFFF:FFFF:FFFF:FF:,F:FFFF:F:FF::,F,F,F:FFFFF,
@A00920:152:HGHKKDRXX:2:2101:12129:27633 1:N:0:CGCGTTCA+AAGGAGTA
ACTCCTACGGGAGGCAGCAGCGACGAATCTTCCGCAATGGGCGAAAGCCTGACGGAGCAATGCCGCGTGTGGGATGAAGCGCCTTCGGCGTGTAAACCACTGTCAGGTCCTAGGAACACTGACCGGGACCAGAGGAAGGGCCGGCTAACCTCGTGCCAGCAGCCGCGGTAATACGAGGGGCCCGAGCGTTAATCGGAATCACTGGGCTTAAAGGGTGCGCAGGCGGACCAGAAAGCATTTTGTGAAAGCC
+
FF:FFFFFFFFFFFFFFFFF:FFFFFFFFFFFFFFFFFFFFFFFFFFFFFF:FFFFFFF:FFFFFFFFFFFFFFFFFFF:FFFFFFFF:FFFFFFFFFFFFFFFFFFFFFFFFFF:F:FFFFFFFFFFFFFFFFFF:FFFFFFFFFFFFFFFFFFFFFFFFFFFFFFFFFFFFFFFFFFFFFFFFFFFFFFFF:FFFFFFFFFFFFFF:FFFFFFFFFFFFFFFFF:FFFF:FFF:FFFFFFFFFFFF,:
@A00920:152:HGHKKDRXX:2:2101:12038:28541 1:N:0:CGCGTTCA+AAGGAGTA
ACTCCTACGGGAGGCAGCAGTGGGGAATATTGGACAATGGGCGCAAGCCTGATCCAGCCATGCCGCGTGTGTGAAGAAGGCCTTCGGGTCGTAAAGGTCTTTCAGCGGGGACAATAATGATGGTACCCGCAGAAGCAGGAGCGGCTAACTACGTGCCAGCAGCCGCGGTAATACGTAGGCTCCAAGCGTTGTTCGGAATTACTGGGCGTAAAGCGAGTGTAGGCGGTCTGTCAAGTCGATTGTGAAATCT
+
F:FFFFFFFFFFFFFFFFFFFFFFF:FFFFFFFFFFF,FFFFFFFFFFFFFFFFFFFFFFFFFFFFFFF:FFFF:FFFFFFFF:FFFFF:FFFFFFFFFFFFFFF:FFFFFFFFFFF:FFFFFFFFFFFFFFFFFF:FFFFF:FFFFFFFFFF:F:FFFFFFFFFFFF:F:F:FFFFFFFFFFFFFFF,,FFFFFFFF:,FFFFFFFFFFFF:FFF:FFFFFFFFFF,F:FFF,:FFFFFFFFFF,FF:F
@A00920:152:HGHKKDRXX:2:2101:19497:29089 1:N:0:CGCGTTCA+AAGGAGTA
ACTCCTACGGGAGGCAGCAGTGGGGAATCTTGCACAATGGGGGCAACCCTGATGCAGCGACGCCGCGTGAGCGATGAAGCCCTTCGGGGTGTAAAGCTCTTTCGGCAGGGACGATAATGACGGTACCTGAAGAAGAAGCTGCGGCTAACTACGTGCCAGCAGCCGCGGTAATACGTAGGCAGCGAGCGTTGTTCGGAGTTACTGGGCGTAAAGCGTGCGTAGGCGGCAGTCCAAGTCTGGTGTGAAATCT
+
FFFFFFF:FFFFFFFFFFFFFFFFFFFFFFFFFFFFFFFFFFFFFFFFFFFFFFFFFFFFFFFFFFFFFFFFFFFFFFFFFFF,FFFFFFFFF:,FFFFFFFFFFFFFFFFFFFF,:F:,FFFFF:FFFFFFFF:FFF,FFFFFFFFFFF:FFFFFFFFFFFFFFFF:FFFFFFF:FFFFFFFFFFF:FFFFFFFFFFFFFFFFFFFFFFFFFFF:FFFFFFFFFFFF:FFFFFFFFFFFFF:FF,F:FF
@A00920:152:HGHKKDRXX:2:2101:12165:30671 1:N:0:CGCGTTCA+AAGGAGTA
ACTCCTACGGGAGGCAGCAGTGGGGAATCTTGCGCAATGGGCGAAAGCCTGACGCAGCAACGCCGCGTGCGGGATGAAGGCCCTCGGGTTGTAAACCGCTTTCAGTGGGGACGAACCAAGACGGTACCCACAGAAGAAGCCCCGGCCAACTACGTGCCAGCAGCCGCGGTAACACGTAGGGGGCAAGCGTTGTCCGGATTTATTGGGCGTAAAGAGCTCGTAGGTGGTTCAGTAAGTCGGGTGTGAAACC
+
FFFFFFF:FFFFFFFFFFFFFFFFFFFFFFFFFFFFFFFFFFFFFFFFFFFFFFFFFFFFFFFFFFFFFFFFFFFFFFFFFFFFFFFFFFFFFFFFFFFFFFFFFFFFFFF:FFFFFFFFFFFFFFFFFFF:FFFFFFFFFFFFFFFFFFFFFFFFFFFFFFFFFFFFFFFFF:FFFFFFFFFFFFFFFFFFFFFFFFFFFFFFFFFFFFFFFF:FFFFFFFFFFFFFFFFFFFFFFFFFFFFFF:FFFF
@A00920:152:HGHKKDRXX:2:2101:25211:30718 1:N:0:CGCGTTCA+AAGGAGTA
ACTCCTACGGGAGGCAGCAGTGGGGAATTTTGCGCAATGGGCGAAAGCCTGACGCAGCAACGCCGCGTGTGTGATGAAGGTCTTCGGATTGTAAAGCACTTTCGACCGGGACGAAAACCCGTTGGCTAACATCCAACGGCTTGACGGTACCGGGAGACGAAGCACCGGCTAACTCTGTGCCAGCAGCCGCGGTAATACGAAGGGAGCTAGCGTTGTTCGGAATTACTGGGCGTAAAGAGCGCGCAGGCGG
+
FF,F,FFFFFFFFF:F,FFF:F:F::F:FF,FFFFFFFF:FFFFFFFF:FFFFFFFFF:FFFFFFFFFFF:FFFF,FF:,FFF:F::FFFFFF:FFFFFF::FFFFFFFFFFFFFFFFF:FFF::F:FFFFFF::FFF,FFFF:FFFFFFFFFFFFF,:FF:FF:FF,FFFFFFFFFFFFFFFFF::F:FFFFFFFFF,:FFFFFFFF,FFF,FFF,F,FFFFFFFFFF:FFF:FFFF:F:F:FFFFFFF
@A00920:152:HGHKKDRXX:2:2101:18927:30796 1:N:0:CGCGTTCA+AAGGAGTA
ACTCCTACGGGAGGCAGCAGTGGGGAATATTGGACAATGGGCGCAAGCCTGATCCAGCCATGCCGCGTGTGTGAAGAAGGCCTTCGGGTTGTAAAGCACTTTTGTCCGGAAAGAAAAGCTTCGGGTTAATACCCCGGGGTCCTGACGGTACCGGAAGAATAAGCACCGGCTAACTACGTGCCAGCAGCCGCGGTAATACGTAGGGTGCGAGCGTTAATCGGAATTACTGGGCGTAAAGCGTGCGCAGGCG
+
FFFFFFFFFFFFFFFFFFFFFFFFFF:F:FFFFFFFFFFFFFFFFFFFFFFFFFFFFFFFFFFFFFFFFFFFFFFFFFFFFFF,FFFF::FFFFFFFFFF,F,F:FFFFFFFFFF,FFF,FFFFFF:FFFFFFFFFFFF:FFFFFFFFF:FFFFFFFFFFFFFFFFFFFFFFFFFFFFFFFFFFFFFFFFF:FFF:FFFFF,FFFFFFFFFFFFFF,FF:FF:FFFFFFFFFFFF:FFFFFFFFF,FFFF
@A00920:152:HGHKKDRXX:2:2101:2193:31219 1:N:0:CGCGTTCA+AAGGAGTA
ACTCCTACGGGAGGCAGCAGTGGGGAATATTGGACAATGGGCGAAAGCCTGATCCAGCAATGCCGCGTGAGTGATGAAGGCCTTAGGGTTGTAAAGCTCTTTTACCCGGGATGATAATGACAGTACCGGGAGAATAAGCCCCGGCTAACTCCGTGCCAGCAGCCGCGGTAATACGGAGGGGGCTAGCGTTGTTCGGATTTATTGGGCGTAAAGAGCTCGTAGGCGGCTTGTCGCGTCGACTGTGAAAACC
+
FF:FFFFFFFFFFFFFFFFFFFFFFFFFFFFFFFFFFFFFFFFFFFFFFFFF:FFFFFFFFFFFFFFFFFFFFFFFFFFFFFF:FFFFFFFFFFFFFFF,FFFFFFFFFFFFFFF::FFFFFFFFFFFFFFFFFFFFFFFFFFFFFFFFFFFFFFFFFFF:FFFFFFFFFFFFFFF:F:FFFFFFFFF,FF,FFFFFF:FF:FFFFFFFFFFFFFFFFF:FFFF:FFFFFFF::FFFFFFFFFFFFFFFF
@A00920:152:HGHKKDRXX:2:2101:10185:31407 1:N:0:CGCGTTCA+AAGGAGTA
ACTCCTACGGGAGGCAGCAGTGGGGAATATTGGACAATGGGCGCAAGCCTGATCCAGCCACGCCGCGTGAGTGATGAAGGCCTTCGGGTCGTAAAGCTCTGTGGGGAGGGACGAACCGCTGCAGGTTCATAGCCTGCAGCATGACGGTACCTCCTTAGCAAGCACCGGCTAACTTCGTGCCAGCAGCCGCGGTAATACGAAGGGTGCAAACGTTGCTCGGAATTATTGGGCGTAAAGCGCACGTAGGCGG
+
FFFFFFFFFFFFFFFFFFFFFFFFFFFFFFFFFFFFFFFFFFFFFFFFFFFFFFFFF:FFFFFFFFFFFF:FFFFFFF:FFFFFFFFFFFFFFFFFFFF:FFFFFFFFFFFFFFFFFFFFFFFF:FF:FFFFFFFFFFFFFF,FFFFFFFFFFFFFFFFFFFFFFFFFFFFFFFFFFFFFFFFF:FFFFFFFFF,FF,FFFF::FFF:FFF,FF,FFFFFF,FFFFFFFF:FFFF,FFF,FFFF,FF,FF
@A00920:152:HGHKKDRXX:2:2101:11957:31532 1:N:0:CGCGTTCA+AAGGAGTA
ACTCCTACGGGAGGCAGCAGCGAGGAATCTTGGGCAATGGAGGCAACTCTGACCCAGCCATGCCGCGTGGAGGATGAAGGCCCTCTGGGTTGTAAACTTCTTTTACTTGGGACGAAACCTTCTTATTCTTAGGAAGTTGACGGTACCAAGGGAATAAGCACCGGCTAACTCCGTGCCAGCAGCCGCGGTAATACGGAGGGTGCAAGCGTTATCCGGATTCACTGGGTTTAAAGGGTGCGTAGGCGGACAG
+
FFFFFFFFFFFFFFFFFFFFFFFFFFFFFFFFFFFF:FFFFFFFFFFFFFFFFFFFFFFFFFFFFFFFFFFFFFFFFFFFFFFFFFFFFFFFFF,FFFFFFF:FFFFFFFFFFFFFFFFFFFFFFFFFFF:FF:FFFFFFFFFFFFFFFFFFF:FFFFFFFFFFFFFFFFFFFFFFFFFFFFFFFFFFFFFFFFFFFFFFFFFFFFFFFF,FFFFFF:FFFFFFFF:FFFFFFFFFFFFFFFFFFFFFFF
@A00920:152:HGHKKDRXX:2:2101:25825:31814 1:N:0:CGCGTTCA+AAGGAGTA
ACTCCTACGGGAGGCAGCAGTGGGGAATTTTGGACAATGGGCGCAAGCCTGATCCAGCAATGCCGCGTGCAGGAAGAAGGCCTTCGGGTTGTAAACTGCTTTTGTACGGAACGAAACGGTCCGGGTTAATACCCTGGGCTAATGACGGTACCGTAAGAATAAGCACCGGCTAACTACGTGCCAGCAGCCGCGGTAATACGTAGGGTGCAAGCGTTAATCGGAATTACTGGGCGTAAAGCGTGCGCAGGCG
+
FFFFFFFFFFFFFFFFFFFFFFFFFFFFFFFFFFFFFFFFFFFFFFFFFFFFFFFFFFFFFFFFFFFFFFFFFFFFFFFFFFFFFFFFFFFFFFFFFFFF:FFFFFFFFFFFFFFFFFFFFFF:FFFFF:FFFFFFFFFFFFFFFFFFFFFFFF,FFF:FFFFFFFFFFFFFFFFFFFFFFFFFFFFFFFFFFF:F:FFFFFFFFFFFF,FF:FFF:F:FFF:FFFFFFFFFF:FFFFFFFFFFFF:FFF
@A00920:152:HGHKKDRXX:2:2101:2835:32362 1:N:0:CGCGTTCA+AAGGAGTA
ACTCCTACGGGAGGCAGCAGTAAGGAATATTGGGCAATGGAGGCAACTCTGACCCAGCCATGCCGCGTGAAGGATGAAGGTTTTCGGATTGTAAACTTCTTTAGTCAGGGACGAATAAATGACGGTACCTGAAGAATAAGCCACGGCTAACTACGTGCCAGCAGCCGCGGTAATACGTAGGTGGCAAGCGTTGTCCGGAATTACTGGGTGTAAAGGGCGTGTAGGCGGGAATGTAAGTCAGATGTGAAAT
+
F:FFFFFFFFFFFFFFFFFFFFF:FF:FFFFF:,F:FFF:FFF:FFFFF:FFFFFFFFFFFFFFFFF,:,FFFFFFFFFFFFFFF:FF,F:FFFF::FFF,FFFFFF::FFFFFF,F:FFFFF:FFFFF:FFFF:,FFFFFFFFFFFFFFFFFFF,FFF::FFFF::F,FFF,FFF:F:,F:FFFFF,FF:FFFFFFFFFFFF:F,F:FFF,FFFFFF:,:FFFFFF,FF:FFFFFFFFFFFF:F,FFFF
@A00920:152:HGHKKDRXX:2:2101:31015:32690 1:N:0:CGCGTTCA+AAGGAGTA
ACTCCTACGGGAGGCAGCAGTAGGGAATATTGGTCAATGGATGCAAGTCTGAACCAGCCATGCCGCGTGCAGGAAGAAGGCCTTCTGGGTTGTAAACTGCTTTTGCCGGGGGATAAAATTCCCATGCGTGGGACATTGAAGGTACCCGGTGAATAAGCCACGGCTAACTACGTGCCAGCAGCCGCGGTAATACGTAGGGGGCAAGCGTTGTCCGGATTTACTGGGTGTAAAGGGCGCGCAGGTGGGTTCG
+
FFFFFFFFFFFFFFFFFFFFFFFFFFFFFFFFFFF,FFFFFFFFF:FFFFFFFFFFFFFFFFFFFFFFFFFFFFFFF,FFFFFFFFFFF:FFFF:FFFFFFFFFFFFFFFFFFFFFFFFFFFFFFFFFF::F:,FFFFFFF:FFFFFFFFFF,FFFFFFFFFFFFFFFFFFFFFFFF:F:FFF:FFFFFFFFFFF:F:FFFFFFFFFFFFFF:FFFFFFFFFFFFFFFFFFFFFFFFFFFFFFFFFFFFF
@A00920:152:HGHKKDRXX:2:2101:20112:33035 1:N:0:CGCGTTCA+AAGGAGTA
ACTCCTACGGGAGGCAGCAGTGGGGAATATTGGACAATGGGCGCAAGCCTGATCCAGCCATGCCGCGTGGGTGAAGAAGGCCTTCGGGTTGTAAAGCCCTTTTGTACGGGAAGAAATCTCCTGGGTTAATACCTTAGGAAGCTGACGGTACCGTAAGAATAAGCACCGGCTAACTTCGTGCCAGCAGCCGCGGTAATACGAAGGGTGCAAGCGTTACTCGGAATTACTGGGCGTAAAGCGTGCGTAGGCG
+
FFFFF:FFFFFFFFFFFFFFFFFFF:FFFFFFF::FF:FFFFFFF:FFFFFFFFFFFFFFFFFFFFF,FFFFFFFFFFFFFF,FFFFFF,FFFFFFFFFFFF:FFFFFFF:,FF,FFFFFFFFFFFFFFFFFFF,F:FFFFF:FFF:FF:FFF:FFFFFFFFFFFFFF:FF,FFFFFFFFFFFFFFFFFFFFFF:FFFFF:,FFFF:FF,F:FFFFFFFFFF,FFF:,FFFFFFF,F:FFFFFF,,FFFF
@A00920:152:HGHKKDRXX:2:2101:5222:33552 1:N:0:CGCGTTCA+AAGGAGTA
ACTCCTACGGGAGGCAGCAGTTAGGAATCTTCCACAATGGGCGAAAGCCTGATGGAGCGACGCCGCGTGAAGGATGAAGGTCCTCGGATCGTAAACTTCTAAAAGAGGGACGATAATGACGGTACCTTTTGAAAAGCACCGGCTAACTCCGTGCCAGCAGCCGCGGTAATACGGAGGGTGCTAGCGTTATCCGGAATCACTGGGCGTAAAGGGCGCGTAGGCGGTTTGTTAAGTCCGATGTTAAAGACTG
+
:F,F,FF,:FF,::FFFF:F,FF:FFF:F:F,FFFF:F,::FFFFF,:F::F::F:,:FFFF:F:FF,FFF,:FFFFF,:FFFFFF,FFFFFF,,,FFFFF,F,F:FFF,FFFFFFFFF:,FF,FF:FFFF:FFF::FF::F,FFFFFF,FFFFFFF,FFFFFFFFFFFFFFFFFF:FF:FFFFF,FFFFFFFFFFFFFFFFFF:FF:FFFFFFFFFFF:FFFFFF:F:FFFFFFFFFFFFF:,::F,F:
@A00920:152:HGHKKDRXX:2:2101:15167:33583 1:N:0:CGCGTTCA+AAGGAGTA
ACTCCTACGGGAGGCAGCAGTGGGGAATCTTGCGCAATGGACGAAAGTCTGACGCAGCGACGCCGCGTGCGGGAGGAAGCTCTTCGGGGTGTAAACCGCTGTTGCCCGGGACGAAATGCCCTTTCGAGGGTCTTGACGGTACCGGGTGAGGAAGCACCGGCTAACTCCGTGCCAGCAGCCGCGGTAATACGGAGGGTGCGAGCGTTAATCGGAATTACTGGGCGTAAAGCGCGCGTAGGCGGTTTGGTAA
+
FFFFFFFF:FFFFFFFFFFFFFFFFFFFFFF:FFFFFFFFFFFFFFFFFFFFFFFFFFFFFFFFFFFFFF:FFFFFF:F:FFFFFFFFFFFFFFFF:FFFFF,FF:FFFFFFFFFFFFFF:FFFFFFFFFFFFFFFFFFFFFFFFFFFFFFFFFFFFFFFFFF,FFFFFFFFFFF:FFFFFFFFFFFFFFF:FFFF:F::FF,FFFFFFFFFF,F:FFFFFFFFFF:FFFFFFF:FFFFF:,FFFF,FF:
@A00920:152:HGHKKDRXX:2:2101:30065:34898 1:N:0:CGCGTTCA+AAGGAGTA
ACTCCTACGGGAGGCAGCAGTAAGGAATATTGCACAATGGGCGCAAGCCTGATGCAGCAACGCCGCGTGCCCGAGGAAGGCCTTCGGGTTGTAAAGGGCTTTTCTGGCTGAAGAGCAAGGACGGTAGGCCAGGAATAAGCGTCGGCTAACTACGTGCCAGCAGCCGCGGTAAAACGTAGGACGCGAGCGTTATCCGGATTTACTGGGTGTAAAGCGCGTGTAGGCGGTCGTGCAAGTGAGGCGTGAAAGC
+
FFFFFFFFFFFFFFFFFFFFFFFFFFFFFFFFFFFFFFFFFFFFFFFFFFFFFFFFFFFFFFFFFFFFFFF:F:FFF:FFFF,FFFFFF:FFFFFFFFFFFFFFFFF:FFFFFFFFFFFFFFFFFFFFFFFFFFFFFFFFF:F:FFFFFFFF::FFFFFFFFFFFFFFFFFFFFFFF:FFFFFF,FFFFF:FFFFF:FFF:FF:FFF:F,FFFFFFFFFF:FF:FFFFFFFFFFFF,::::FF,FFF,,F
@A00920:152:HGHKKDRXX:2:2101:15302:35321 1:N:0:CGCGTTCA+AAGGAGTA
ACTCCTACGGGAGGCAGCAGTGGGGAATTTTGGACAATGGGCGCAAGCCTGATCCAGCCATTCCGCGTGCAGGATGAAGGCCTTCGGGTTGTAAACTGCTTTTGTACGGAACGAAAAAGCCCTTTCTAATACAGAGGGTCCATGACGGTACCGTAAGAATAAGCACCGGCTAACTACGTGCCAGCAGCCGCGGTAATACGTAGGGTGCAAGCGTTATCCGGAATTATTGGGCGTAAAGAGCTCGTAGGCG
+
FFFFFFFFFFFFFFFFFFFFFFFFFFFFFFFFFFFFFFFFFFFFFFFFFFFFFFFFFFFFF:FFFFFFFFF,FFFFFFFFF:FFFFFFF:FFFFFFFFFFFFFFFFFF:FFFFFFFF:FFF:FFFFFF:FF,F:FFF:FFFFFFFFFFFFFFFFFFF:FFFFFFFFF,FFF:FFFFFFFFFFFFFFFFFFFFFF:FFFFFFFFFFFFFFFFFF:FFFFFFFFFFFFFFFFFF:FFFFF:FFF:F:FFFFF
@A00920:152:HGHKKDRXX:2:2101:9842:36135 1:N:0:CGCGTTCA+AAGGAGTA
ACTCCTACGGGAGGCAGCAGTCGGGAATTTTGGGCAATGGGCGAAAGCCTGACCCAGCAACGCCGCGTGACGGATGAAATCCCTCGGGATGTAAACTTCGCAAGAACGGGAAGAATAAGTAGGGGACAATACCCCCTATGATGACGGTACCGTTTGTAAGCTCCGGCTAACTTCGTGCCAGCAGCCGCGGTAATACGAAGGGGGCTAGCGTTGTTCGGAATTACTGGGCGTAAAGGGCGCGTAGGCGGTC
+
FFF:F:FFF,FFFFFFFFFFFFFFFFFFFFF:F:FFFFFF::FFFFFFFFFFFFFFFF,:FFFFFF:FF:,FFFFFFF::FFFFFFFFFFFFFFF:FFFFFFFFF,FFFFFFFFFFFFFFFFFFF:F:FFFFF:FFFFF:FFFFFFFFFFFFFFF:FFFFFFFFF:FFFFFFFFFFFFFFFFFFFFFFFFFFF,FFFFF:FFFFFFFF:FFFFFF,:FFFFFFFFF:FFFF,FFFFFFFFFFFF:FFFFF
@A00920:152:HGHKKDRXX:2:2101:31584:36495 1:N:0:CGCGTTCA+AAGGAGTA
ACTCCTACGGGAGGCAGCAGTAAGGGATCTTGCGACAATGGGCGAAAGCCTGACGCAGCAACGCCGCGTGCGGGATGACGGCCTTCGGGTTGTAAACCACTTTTCGGGGGGAAGAGGAAGGACGGTACCCCCGGAATAATTCTCGGCTAAATACTTGCCAGCAGACGCGGAAAAAAGAAGGAGGCGAGCGTTATCCGGAATTACTGTGTGTAAATCGAGTGTCTGCTGTCGTCCAAGTGAGGCCTGAAAG
+
FFFFFF:FFFFFFFFFFFFFFFFFF:FF:FFFFFFFFFFFFFFFFFF:FFFF::FFFFFF,F:FFFFFFFFFF:FFFFF::FFFFFF:,FF:FFFFFFF:FF:FFF,FFFFF:::FFFF:FFF,:,:FFF,FFFF,:F:,,FFFF,F,F:,,FFF:,:F,,:F,,F,F:F,,F,F,F,,FFFFFFF:FFFF::FFFFFF,:FF:FF,,,FFFF,F:F:F:FF,,,F,FFFFF,:F,FF,FF,,,,F:,FF
@A00920:152:HGHKKDRXX:2:2101:14308:36918 1:N:0:CGCGTTCA+AAGGAGTA
ACTCCTACGGGAGGCAGCAGTTAGGAATCTTCGGCAATGGGCGAAAGCCTGACCCAGCGACGCCGCGTGAAGGATGAAGGCCCTAGGGTCGTAAACATCTAAAAGTGGGACGATACTGACGGTACCTCTTGAAAAGCACCGGCTAACTCCGTGCCAGCAGCCGCGGTAATCGGGCGGGTGCAAGCGTTAGCCGGAATCACTGGGCGTCCAGGGGGGGTTGGCGGCCTGTTAAGGGCGATGTGAATGAGTG
+
FFFFFFFFFFFFFFFFFFFFFFFFFFFFFFFFFFFFFFFFFFFFFFFFF:F,:,,,,FFFFF,,,,,:FFF,,F,,F,F,,,F,FF,:,FF,F,F,,,F,,F:,,,F,,FF:FFF,,:::,FF:F:F,:FFF,FFFF,,:F:F:FFF:,:,,FF,FFFFF:,F,FF,:,,,,F,,:FF:F:,,F,FF:F,,:FFF:F:F,FFFF,F,,,,FFF,F,F,,FF,FF:::F:,,,F,,:,,:FF::,,F,,:,
@A00920:152:HGHKKDRXX:2:2102:3965:1532 1:N:0:CGCGTTCA+AAGGAGTA
ACTCCTACGGGAGGCAGCAGTGGGGAATTGTTCGCAATGGGCGCAAGCCTGACGACGCAACGCCGCGTGGAGGATGAAGGTCTTCGGATTGTAAACTCCTGTTGCCCGGGACGAAAAGCTTCGACCTAACACGTCGAAGTCTGACGGTACCGGGTGAGGAAGCCCCGGCTAACTCTGTGCCAGCAGCCGCGGTAATACAGAGGGGGCACGCGTTGTTCGGAATTATTGGGCGTAAAGCGCGGGTAGGTGG
+
FFFFFFFFFFFFFFFFFFFFFFFFFFF:FFFFFFFFF,FFFFFFFFFFFFFFFFFFFFF,FFFFFFFFFFFFFFFF,FFFFFFFFFFFFFFFFFFFFFFFFFFFFFFFFFFFFFF,FFFFFFFFFFFFFFFFF:FFFFFFF:FFFFFF:FFFFFFFFFFF,FFFFFFFFFFFFFFFFFFFFFFF,FFFFFFFFF,F,F,FFFFFFFFF,:FFF::F:FFF:,,F:F::FFFF:,F,FFFFF:F,F:F:FF
@A00920:152:HGHKKDRXX:2:2102:10248:1705 1:N:0:CGCGTTCA+AAGGAGTA
ACTCCTACGGGAGGCAGCAGTGGGGAATCTTAGACAATGGGGGAAACCCTGATCTAGCCATGCCGCGTGAGCGATGAAGGCCTTAGGGTTGTAAAGCTCTTTCAGTGGGGAAGATAATGACGGTACCCACAGAAGAAGCCCCGGCTAACTCCGTGCCAGCAGCCGCGGTAATACAGAGGGTGAGAGCGTTGTTCGGAATTATTGGGCGTAAAGCGCGAGTAGGCGGTCTGTTAAGTCTAGGGTGAAAGCT
+
:F:F,FF::,:F,F,FF:F:F,:F,FFFFF:F:F,:F:FF:F:::FFF,F,:FF:FF,FFFFFF:FFF,FFFFFFFFFFF:,:F:F:FF:FFFFFFF:,FFFFFFFFF,FFFF:FFFF,F,F,FF,FFFFF,FFFFF,F,F,FFFFFF,F:FFF,FFFFFFFFF,FFFF:FFF::FFFFF:F,FF:FFFFFFFF,F:,F,FFF,F:,FFFFF,:FFFFFFF,FFFFFFFFF:FFFFFFFF:,FFFF:FFF
@A00920:152:HGHKKDRXX:2:2102:16278:1939 1:N:0:CGCGTTCA+AAGGAGTA
ACTCCTACGGGAGGCAGCAGTAGGGAATATTGGTCAATGGGTGAGAGCCTGAACCAGCCATGCCGCGTGCAGGAAGAAGGCCTTCTGGGTTGTAAACTGCTTTTGTCAGGGGATAAAATTTCCTTGCGAGGAAAATTGAAGGTACCTGGCGAATAAGCCACGGCTAACTACGTGCCAGCAGCCGCGGTAATACGTAGGTGGCACGCGTTGTCCGGATTTATTGGGTTTAAAGGGTGCGTAGGCGGCCTAT
+
FFFFFFFFFFFFFFFFFFFFFFFFFFFFFFFFFFFFFFFFFFFFFFFFFFFFFFFFFFFFFFFFFFFFFFFFFFFFFFFF:FFFFFFFFFFFFFFFFFFFFFFFFFFFFFFFFFFFFFFFFFFFFFFFFFFFFFFFFFFFFFFFFFFFFFF::FFFFFFFFFFFFFFFFFFFFFFFFFFFFFFFFFFFFFFFFFFFFFFFFFF,FFFFFFFFFFFFFFFFFFFFFFFFFFFFFFFFFFFFF:FFFFF:FF
@A00920:152:HGHKKDRXX:2:2102:9028:2722 1:N:0:CGCGTTCA+AAGGAGTA
ACTCCTACGGGAGGCAGCAGTAGGGAATATTGGGCAATGGACGGAAGTCTGACCCAGCCATGCCGCGTGCAGGATGAAGGCCTTCTGGGTTGTAAACTGCTTTTATCTAGGAAGAAAACGCCCATGCGTGGGAAACTGACGGTACTAGATGAATAAGCACCGGCTAACTCCGTGCCAGCAGCCGCGGTAATACGGAGGGTGCAAGCGTTGTCCGGAGATATTGGGTTTAAAGGGTGCGTAGGCGGCCCGG
+
F,FF,FFFFF:FFFFFFFFFFFFFFFFFF:F:FFFFFF:FFFFFFFFFFFFFFFFFFFFFFFFFFFFFFFFFFFFFFFF,:FFFFFFFFFFFFFFFFFFF::FFF:FFF:FFFFF:FFF,FFFF:F,,FFFFFFFFFFFFFF:FFFF,FF:FFFFFFFFFFFFF::FFFFFFFFF:FFFFFF:F,FFFFFFF,FFF,F:FF:F:FFFFFFFF,:FF,,FF:FFF,FFFFFFF,,FFF,FF,F::FFFFFF
@A00920:152:HGHKKDRXX:2:2102:19524:2769 1:N:0:CGCGTTCA+AAGGAGTA
ACTCCTACGGGAGGCAGCAGTAACGAATATTCCACAATGGGCGCAAGCCTGATGGAGCAATGCCGCGTGCAGGATGAAGCCCCTCGGGGTGTAAACTGCTGTCAGGGTTTAGGAAATCAATGACCAGACCCAAAGGAAGAGGCGGCTAACTCTGTGCCAGCAGCCGCGGTAATACAGAGGCCTCGAGCGTTGCGCGGAATCACTGGGCTTAAAGGGTGCGTAGGCGGACATACAAGTGCCTTGTGAAATC
+
FFFFFFFFFFFFFFFFFFFFFF,FFFFF:FFFFFFFFFFFFFF::FFFFFFF:FFFFFFFFFFFFFFFFFFFFFFFFFFFFFFFFFFFFFFFFFF:FFFFFFFFFFFFFF:FFFF,FFFFFFFFFFFFFFFFFFFFF:FFFFFFFFFFFFFFFFF:F:,FFFFFFFFF::F:FFFFFFFFFFFFFFFFF:FFFFFFFF,FFFFF:FFFFFFFF:FFFF:FF:FFFFFFF:FFFFFFF:FFF,FFFFFFFF
@A00920:152:HGHKKDRXX:2:2102:27841:2863 1:N:0:CGCGTTCA+AAGGAGTA
ACTCCTACGGGAGGCAGCAGTGAGGAATATTGCTCAATGGGCGCAAGCCTGAAGCAGCGACGCCGCGTGGACGATGAAGGTCTTCGGATCGTAAAGTCCTTTTCTGTGTGACGAGGAAGGACGGTAGCACAGGAATAAGTGTCGGCTAACTACGTGCCAGCAGCCGCGGTAACACGTAGGACGCAAGCGTTATCCGGAATTACTGGGCGTAAAGAGCGTGTAGGCGGTGCTGTAAGTCAACCGTGAAAGC
+
FFFFFFFFFFFFFFFFFFFFFFFFFFFFFFFF,:FF:FFFFFFFFFFFFF:FFFFFFFFFFFFFFFFFFF,FFFFFFFFFFFFFFFFFFFFFFFFFFFFFFFFFFFFFFFFFFFFFFFFFFFFFFFFFFFFFFFFFFFFFFFFFFFFFFF:FF:FFFFFFFFFFFFFF:FFFFFFFFFFF:FFFFFFFFFF:FF:FF,:F::FFFFFFFFFF:FFFFF:FFFFFFFFFF:FFFFFFFFFFF,FFFFFFF:
@A00920:152:HGHKKDRXX:2:2102:5457:3740 1:N:0:CGCGTTCA+AAGGAGTA
ACCCTACGGGAGGCAGCAGCAAGGAATTTTCCACAATGGGCGCCAGCCTGATGGAGCAACGCCGCGTGGGGGATGACGCGTTTCGGCGTGTAAACCCCTTTTCCGAGAGACGAAGCAAGTGACGGTATCTCGGGAATAAGGTCCGGCTAACTACGTGCCAGCAGCCGCGGTAACACGTAGGGACCGAGCGTTGTCCGGAGTTACTGGGCGGAAAGGGCGCGCAGGCGGTTGGTCAAGTCGGACGTGAAAG
+
FFFFFFFFFFFFFFFFFFFFFFFFF,FFFFFFFFFFFFFFFFFFFFFF:FFFFFFFFFFFFFFFFFFFFFFF:FFFFFFFFFFFFFFFFFFFF,FFFFFFFFFFFFFFFFFFFFFFF:FF:FFFFFFFF:FFFFF:FFFFFFFFFFF:FFFFFFFFFFFFFF,FF:FFFF,::FFFFFFFFFF:FF:FFFFFF:FFF:F:FFF:FFFFFF,,F:FFFFFFFF,FFFFFF,FFFFF,FFFFF,FFF:F,:F
@A00920:152:HGHKKDRXX:2:2102:8675:3991 1:N:0:CGCGTTCA+AAGGAGTA
ACTCCTACGGGAGGCAGCAGTAGGGAATATTGGTCAATGGGCGAGAGCCTGAACCAGCCATGCCGCGTGCAGGATGACGGCCTTCTGGGTTGTAAACTGCTTTTATACGGGAAGAAAACGCCCATGCGTGGGTAACTGACGGTACCGTAAGAATAAGCACCGGCTAACTCCGTGCCAGCAGCCGCGGTAATACGTAGGGTGCGAGCGTTGTCCGGAATTACTGGGCGTAAAGAGCTCGTAGGTGGTTTGT
+
FFFFFF:FFFFFFFFFFFFFFFFFFFFFFFFFFFFFFFFFFFFFFFFFFFFFFFFFFFFFFFFFFFF:FFFFFFFFFFFFF::FFFFFFFFFFFFFFFFFFF:FFFFFF:FFFFFF:FFFF:FFFFF,FF,FF:FFFFFFFFF:FFFFFFFFFFFFFFFFF:,:FFFFFFFFFFFFFF:FFFF,:F:F,:F::FFFFFFFFFFFFFFFFFFF:FFF:FFFFFFFFFFFFF::::FF:F,FFFFFFFFFFF
@A00920:152:HGHKKDRXX:2:2102:15040:4836 1:N:0:CGCGTTCA+AAGGAGTA
ACTCCTACGGGAGGCAGCAGTGGGGAATATTGCACAATGGGCGCAAGCCTGATGCAGCGACGCCGCGTGAGGGATGACGGCCTTCGGGTTGTAAACCTCTTTCAGCAGGGAAGAAGCGCAAGTGACGGTACCTGCAGAAGAAGCACCGGCTAACTCTGTGCCAGCAGCCGCGGTAATACAGAGGGTGCGAGCGTTAATCGGAATTACTGGGCGTAAAGCGCGCGTAGGCGGCTTTGCAAGTCGGGTGTGA
+
FFFFFFFFFFFFFFFFFFFF:FFF,FFFF,,,FF:FFF,:F:FF,FF:,:FFF,:,,FFFF:F:,F:,,FFF:FF:FFFFFFFFF:FF:FFFFFFFF:FFFFF:FFF,,FFFF:FFFFF:FFFFFFFFFF,FFFFFFFFF:FFFFFFFFFFFFFFFFFFFFFFFFFFFFFFFFFFFFFFFF:FFFFFFFFFFF:FF,FFFFF,FFF,FFF:FFFFFFFFFFFFFFFFFFFFF:F:F:,FF,FFFF,FFF:
@A00920:152:HGHKKDRXX:2:2102:30879:4961 1:N:0:CGCGTTCA+AAGGAGTA
ACTCCTACGGGAGGCAGCAGTGGGGAATATTGCACAATGGGCGAAAGCCTGATGCAGCAACGCCGCGTGCGGGATGACGGCCTTCGGGTTGTAAACCTCTTTCAGCAGGGACGAAGCTAACGAGACGGTACCTGCAGAAGAAGCACCGGCTAACTACGAGCCAGCAGCCGCGGTAATACGGGGGGTGCGAGCGTTGTCCGGAATCACTGGGCGTAAAGGGCGCGTAGTTGTGTGTATCAGGGTGTGGTGA
+
FFFFFFFFFFFFFFFFFFFFF,FFFFFFFFFFFFFFFFFF:,F,FFF,FFFF,,FFFFFF,FFFFFFFFF,FFF,FFFFFFFFFF,FF,F,F,FF,F::FFFFFFF,:FF:FF,FF:,F,F,,,,,FFF,:F:FFF:FF::,,FFF,F:FFFFF,,F,,,F:,F,F,F,FFF:,F:F,F,F,FFFFF:,F,:F,F:,F:FFFF,:F:FFF,FF,,F,,,,::,F,FF,F:,,,,:,:,F,FF,FFF,F,,
@A00920:152:HGHKKDRXX:2:2102:19976:5462 1:N:0:CGCGTTCA+AAGGAGTA
ACTCCTACGGGAGGCAGCAGTAAGGAATATTGGTCAATGGACGCAAGTCTGAACCAGCCATGCCGCGTGAAGGATGAAGGTCCTCTGGATTGTAAACTTCTTTTATATGGGACGAAACCCGGGCATTCCTGCCCGATTGACGGTACCATAGGAATAAGCACCGGCTAACTCCGTGCCAGCAGCCGCGGTAATACGGAGGGTGCAAGCGTTATCCGGATTCACTGGGTTTAAAGGGTGCGTAGGAGGGTAG
+
FFFFFFFFFFFFFFFFFFFFFFFFFFFFFFFFFFFFFFFFFFFFFFFFFFFFFFFFFFFFFFFFFFFFFFFFFFFFFFFFFFFFFFFFFFFFFFFFFFFFFFFFFF:FFFFFFFFFFFFFFFFFFFFFFFF:FFFFFFFFFFFFFFF:FFFFF,FFFFFFFFFFFFFFFFFFFFFFFFFF:F:FFFFFF,FFFFFFFFFFFF:F,FFFFFFFFFFF:FFFFFFFFFFFF,FF:FFFF::FFFF:FFFFFF
@A00920:152:HGHKKDRXX:2:2102:20500:6684 1:N:0:CGCGTTCA+AAGGAGTA
ACTCCTACGGGAGGCAGCAGTGGGGAATATTGGACAATGGGCGCAAGCCTGATCCAGCCATGCCGCGTGTGTGAAGAAGGCCTTCGGGTTGTAAAGCACTTTTGTCCGGAAAGAAAAGCTCTCGGTTAATACCCGGGGGTTCTGACGGTACCGGAAGAATAAGCACCGGCTAACTTCGTGCCAGAAGCCGCGGTAATACAGAGGGGGCAAGCGTTGTTCGGAATTACTGGGCGTAAAGGGCGCGTAGGCG
+
FFF,:,FF:,FFF,F,FFFFFF::FF:FFFFF:F:FFF:FFFFFF:FFFFFFF:FFFFFFFFFFFF:,F,FFFFFF,F::,F:FFFF,F:FFFFFFF:FFFF,FF,FFF:F,FF:FFFFFFFFFFFFFFFFFF:F,:F:,:FFFFFFFFFFFFFF:FF:,,,FFFF:FFFFFFFF:FFFFF:F,,:FFF,FF,F:F,FFFFFFFFFFFFF:FFFFF:F::FFF::,::F:F:FF,,F,::F:FF:F::,F
@A00920:152:HGHKKDRXX:2:2102:2862:7733 1:N:0:CGCGTTCA+AAGGAGTA
ACTCCTACGGGAGGCAGCAGTGGGGAATATTGCACAATGGGCGAAAGCCTGATGCAGCAACGCCGCGTGCGGGAAGAAGGCCTTAGGGTTGTAAACCGCTTTCAGCAGGGAAGAAACTGACGGTACCTGCAGAAGAAGGTGCGGCCAACTACGTGCCAGCAGCCGCGGTGACACGTAGGCACCAAGCGTTGTCCGGATTTATTGGGCGTAAAGAGCTCGTAGGCGGTTCAGTAAGTCGGGTGTGAAAACT
+
FFFFFFFFFFFFFFFFFFFFFFFFFF:FFFFFFFFFFFFFFFFFFFFFFFFFFFFFFFFFFFFFFFFFFFFFFFFFFFFFFFFFFFFF:FFFFFFFFFFFFFFFFFFFFFFFFFFFFFFFFFFFFFFFFFFFFFFFFFFFFFFFFFFF:FFFFFFFFFFFFFFFFFFFFFFFFFF:FFFFFFFFFFFF:FFFFFFF:F,F::FFFFFFFF:FFFFFFFFFFFF:FFFF:F:F,FFFFFFFFFFF:FFFF:
@A00920:152:HGHKKDRXX:2:2102:1922:7795 1:N:0:CGCGTTCA+AAGGAGTA
ACTCCTACGGGAGGCAGCAGTGGGGAATTTTCCACAATGGGCGAAAGCCTGATGGAGCAACGCCGCGTGCAGGATGAATGCCTTAGGGTTGTAAACTGCTTTTATATGTGACGATTATGACGGTAGCATATGAATAAGCGTCGGCTAACTACGTGCCAGCAGCCGCGGTCATACGTAGGACCCAAGCGTTATCCGGAATTACTGGGCGTAAAGAGTTGCGTAGGTGGCATAACAAGTAGATAGTGAAAGC
+
FFFFFFFFFFFFFFFFFFFFFFFFFFFFFFFFFFFFFFFFFFFFFFFFFFFFFFFFFFFFFFFFFFFFFFFFFF:FFFFFFFF,FFF:FFFFFFFFF:FF,FF:FFFFFFFFFFFFFFFFFFFF:FFFFFFFFFFFFFFFFFFFFFFFFFFFFFFFFFFFFFFFFFFFFFFFFFFFFFFFFFFFFFFF,F:FF:FF:FFFFFFFFFFFFFFFFFFFFFFFFFFFFFFF:F:FFFFFFFFFF:FFFFFFF:
@A00920:152:HGHKKDRXX:2:2102:11939:8171 1:N:0:CGCGTTCA+AAGGAGTA
ACTCCTACGGGAGGCAGCAGTGGGGAATATTGGTCAATGGGCGCAAGCCTGAACCAGCCACGCCGCGTGAGTGATGAAGGCCTTCGGGTTGTAAAGCTCTGTGGGGAGGGAAGAAAACGTCGGGTAAGAAACGACCCGGCCTTGACGGTACCTCCTTAGCAAGCACCGGCTAACTCTGTGCCAGCAGCCGCGGTAATACAGAGGGTGCGAACGTTGCTCGGAATTACTGGGCGTAAAGCGCGTGTAGGCG
+
FF:FFFFFFFFFFFFFFFF::FFFFFFFFFFFFFFFFFFFFFFFFFFFFFFFFFF:FFF:FFFFFFF:FFFFFFFFF:FFFFFFFFFF:,F:F:,FFFFFF,FFFFFFFFFFFFFFFFFFFFFFFFFFFFFFFFFFFFFFFFFFFFFFFFFFFFFFFF,FF,FFFFFFFFF,FFFFFF:FFFFFFFFFFFFF:FFFFFFFF:FFFFFFFFFFFF:FFFFFFF,FFF:FFFFFFF,F,,FFF:,FFFF:F:
@A00920:152:HGHKKDRXX:2:2102:13132:8422 1:N:0:CGCGTTCA+AAGGAGTA
ACTCCTACGGGAGGCAGCAGTAGGGAATTTTCCACAATGGACGAAAGTCTGATGGAGCAACACCGCGTGCAGGATGAAGGCTTTAGGGTCGTAAACTGCTTTTATCTGTGAAGATTATGACGGTAGCAGATGAATAAGGATCGGCTAACTCCGTGCCAGCAGCCGCGGTCATACGGAGGATCCAAGCGTTATCCGGAATTACTGGGCGTAAAGAGTTGCGTAGGTGGCATTGTAAGTTGGTAGTGAAAGC
+
:FFFFFFF::FFFFFFFFFF:FFFFF:FF:FFFFFF:FFFFFFF:FFFFF:FFFFF:FFFF:F:FFFFFFFFFFFFFFFF:FF,FFFF:FFFFFFFFFFFF,FFFFFF:FFF:FFFFF,FFFFFFFFFFFFFFFFFFFFFFF:FFFFFFFFFFFFFFFFFFFFFFF:FFFFF:FFFFFFFFFF:FFFFFFFFF:F:FF:FFFF,FF:FFFFFFFFFFF:FF,FFFFFFFFFFFFF:FFF,FFFFFFFFFF
@A00920:152:HGHKKDRXX:2:2102:16143:9095 1:N:0:CGCGTTCA+AAGGAGTA
ACTCCTACGGGAGGCAGCAGGGGGGAATTTTGGACAATGGCCGAAAGCCAGATCCAGCCATGCCGCGTGAGTGAAGAAGGCCTACTGGTTCTAAACCGCTTTTGTCAGGGAAGAAATCCTTTGGGTTAATACCTCGGAGGGATGACGGTACCTGAAGAATAAGCCCCGGCTAGCTACGTGCCAGCAGCCGCGGTCAGACGGAGGGTGCAAGCGTTCATCGGCATTACTGGGCGGATAGCGTGCGCGGGCG
+
:FFFFFFFFFFFFFFFFFFF,:F:FF:,,,::,:F,F:,,,FFF,,,,,,,FFF,,F,FFF::F,F,,F,F,FF:,:,,,,,,,F,,F,,,,,F,FFFFF,FFFFF::,F,FF,F:FF,:FFFFFFF,,F,FF::FFFFFF:FF:,FFF,F,FF:,F::FFFF:,,FFF:,:,:,,,FFF::,FF,F:FF:FF,:,,,FF,,FFFFF:F,FFF,F,F:FFFFF:F::FFFFFF,,,,FFFF:FFF,FF:F
@A00920:152:HGHKKDRXX:2:2102:15203:9251 1:N:0:CGCGTTCA+AAGGAGTA
ACTCCTACGGGAGGCAGCAGCAAGGAATTTTCCGCAATGGGGGAAACCCTGACGGAGCAACGCCGCGTGCGGGATGACGCTTTTCGGAGTGTAAACCGCTTTTCTCGGGGACGATGGAGGACGGTACCCGAGGAATAAGGCCCGGCTAACTAAGTGCCAGCAGCCGCGGTAATACGTAGGGGCCGAGCGTTGTCCGGAGTTATTGGGCGTAAACCGCGCCCAGGCGGCTTCGCGCGTCCGACGTGAAATC
+
F:FF,FFF:F:FF,FFFFFFFFFF:FF,FFFFF,FFFFF,FFFF,FFFFFFFFFFF:,F:F,FFFFFFFF,,:FFFF::FF:FFF,FFFF:F::F,F,F,FFF:FFF,,FF,:,FF:FF:FFFFFF:F:,,FF:FF,FF,FFFF:FFFF:FF,,FF:F,FFF,FF,,F,FF:FF:,FFF:::FF,:F::,,F,FF:FFF:FF,,,F,,FF:FF,FF,F,,:::FF:F,F,:,FF:FFFFF:F:::,FF:F
@A00920:152:HGHKKDRXX:2:2102:27245:10191 1:N:0:CGCGTTCA+AAGGAGTA
ACTCCTACGGGAGGCAGCAGTGGGGAATTTTGCGCAATGGGCTAACGCCTGACGCAGCAACGCCGCGTGGAGGATGAAGGTCCTTGGATTGTAAACTCCTGTCAGCAGGGAAAAAGGGAGTCGACCTAATACGTCGGTGACTTGATTGTACCTGCAGAGGAAGCCCCGGCTAACTCTGTGCCAGCAGCCGCGGTAATACAGAGGGGGCAAGCGTTATTCGGAATCACTGGGCGTAAAGCGTGCGTAGGCT
+
FFFFFFFFFFFFFFFFFFFF:FFFFF,FFFFFFFFFFFFFFFFFFFFFFFFFFFFFFFFFFFFFFFFFFFFFFFFFFFFFFFFFFFFFFFFFFF:FFFFFFFFFFFFFFFFFFFFFFFFFFFFFFFFFFFFFFFFFFFFFFFFFF:FFFFFFFFFFFFFFFFFFFFFFFFFFFFFFFFFFFFFFFFFFFFFFFF:FFFF:FFFFFFFFFFFFFFFF:FFFFFFFFFFFFFFFFFFFFFF:FFFFFFFFF:
@A00920:152:HGHKKDRXX:2:2102:9724:10629 1:N:0:CGCGTTCA+AAGGAGTA
ACTCCTACGGGAGGCAGCAGTGGGGAATATTGCACAATGGGCGCAAGCCTGATGCAGCGACGCCGCGTGAGGGATGAAGGCCTTCGGGTTGTAAACCTCTTTCAGTAGGGAAGAAGCGAAAGTGACGGTACCTGCAGAAGAAGCGCCGGCTAACTACGTGCCAGCAGCCGCGGTAATACGTAGGGCGCAAGCGTTATCCGGAATCATTGGGCGTAAAGAGCTCGTAGGCGGTTCAACAAGTCGGCTGTGA
+
F,FFFF,F:FFFFFFFF:FFFFFFFFFFFFFF:FFF::FFFFFFFFFFFFFFFFF,FFFFFFFFFFF,:FFFFFFFFFFFFFF,FFFF:FFFFF:FFFFF,FFFFFF:FF:F:FFFFFFFFFFFFFFFFFFFFFFFFFFFFF:FFFFFFFF:FF:FFFFFFF:FFFFFFFFFF:,,FFFF:FFFFF:FF:FFFFF:FFFFFF,FFFFF:,,FFFFFFFFFFFFF:FFFFFFFFFF:F:FFF:F:F,FFFF
@A00920:152:HGHKKDRXX:2:2102:26395:11757 1:N:0:CGCGTTCA+AAGGAGTA
ACTCCTACGGGAGGCAGCAGTGGGGAATATTGGACAATGGGGGCAACCCTGATCCAGCCATGCCGCGTGCGTGAAGAAGGCCTTAGGGTTGTAAAGCGCTTTCACTGGTGAAGATGATGACGGTAGCCAGAGAATAAGCACCGGCTAACTCCGTGCCAGCAGCCGCGGTAATACGGAGGGTGCAAGCGTTAATCGGAATTACTGGGCGTAAAGCGCGCGTAGGCGGCTGGGTAAGTCGCTTGTGACAGCC
+
F,FFF:FFFFFFFFFFFFFFFFFFFFFF:FFF:FFFFFF,:FFFFFFFFFFFFFFFFFFFFFF:FFFFFFFF:FFF::F:FFFFFFFF:FFFFFF,FFFFFFFFFFFFF:FFFFFFF:FFFFFFFFFFFFFFF:FFFFFFFFF:FFFF,FFFFFFFFF:,FFFFFFFFFF:FFFFFFFFF:FFFF,FFFFFFFFFF:F,FFFFFFFF,FF,,,FF::FF:FFFFFFFF,FFFFFFFF:,,:FFFF,F:FF
@A00920:152:HGHKKDRXX:2:2102:32777:12132 1:N:0:CGCGTTCA+AAGGAGTA
ACTCCTACGGGAGGCAGCAGTCGAGAGGCTTCCGCAATGGGGGAAACCCTGACGGAGCGACGCCGCGTGGGCGATGAAGGCCTTCGGGTTGTATAGCCCTTTCAGATGGGAAGAAAGGTCGGCGGGTGAACAATCCGCCGGCTGTGACGGTACCGTCAGAAGAAGCTCCGGCTAACTCCGTGCCAGCAGCCGCGGTAATACGGGGGGAGCGAGCGTTGTTCGGATTCATTGGGCGTAATGGGCGCGTAGG
+
:,F,FFFFFF:F,FFFFFFFFFFFFFFFFFFFFFFF,FFFFFFFFFFFFFFF,FFFFFF:FFFFFFFFFFFF::FF:::FFFFFF:FFFFFFF,:,FF:FFFFFFFFF:FFFF,:FFFFFFFFFFFF::FFFFFFFFFFFFFFFFFFFFFFF:FFFF:F,F,,:F:FFFFFFFFFFFFFFFFFFFFF:F,FFFFFF,FFFFFF:FFFFFFFFFF:FFF:FFFF,,F,F:FFFF,,,,F,FFFFFFFFFFF
@A00920:152:HGHKKDRXX:2:2102:12066:12712 1:N:0:CGCGTTCA+AAGGAGTA
ACTCCTACGGGAGGCAGCAGTGGGGAATATTGCGCAATGGGCGAAAGCCTGAAGCAGCAACGCCGCGTGAGGGAATGAAGGCCCTCGGTTTGTAAACCACTTACAGCAGGGACGAGAGGGCCGTACCCTGCAGAAGAGGCCCCGCCCAACAACGTGCCACCGCCCCCGGTACAACTAAGCGCCCACGCGTTGACCGAATTAATGGGGCGAAAAGACAACGTAGCCGGTAGGGAAAGACGGTGTGCAAAAC
+
FFFFFFFFFFFFFFFFFFFFFFFFFFFF,FFFF,FFFFFFFFFFFFFFFFFF,FFFFFFFFFFFFFFFF,FFFF:,FF:F,F,,,FFF,FF,FF:FF::,FF,,,,F,FF:F,:F,,,,,F,F,,,F,FF:,:F,:F,F,:F:F,F,FF,,,:F:,F,,,,,,F,,FF,FF,,:,:,,F:,,,,F,,:,FF,,F:F,:F:,,F,FF,,,,F:,,:,,,F,,:F,,F,F,,F,,F,F:,FFF,:,,FFF:,
@A00920:152:HGHKKDRXX:2:2102:32615:13604 1:N:0:CGCGTTCA+AAGGAGTA
ACTCCTACGGGAGGCAGCAGTAAGGGATCTTGCGACAATGGGCGAAAGCCTGACGAAGCAACGCCGCGTGCGGGATGACGGCCTTCGGGTTGTAAACCTCTTTTCGGGGGGAAGAGGAAGGACGGTACCCCCGGAAGAAGTCTCGGATAACTACGTGCCAGCAGCCGCGGTAATACGTAGGAGGCGAGCTTTATCCGGATTTACTGGGTGTAATGCGCGTGTAGGCGGTCCTGCAAGTGGCGCGTGAAAG
+
FF::FF::::FFFFFF::FF,FF:::FFFFFFFFFFFF:FFF:,FFFF:FFF::F,::FFFF,:F:FFFFFFF:FFFFFFF:FFF:F,,FFFFFFF,F,FF,F,,,F,FFFFF:,FFF:,FF,,FFFFF:FFF,FF:FFFFFFFFF,FF,FFF:FFF::F,FF:FFFFF:F:F,,F:FFFF,,FF::,F,FFFFF,FFFF,FF:FF:FFFFF,,,F,FFFFF,FFF,F:F,FF,FFFFF,F:FF:FF,FF
@A00920:152:HGHKKDRXX:2:2102:10059:13902 1:N:0:CGCGTTCA+AAGGAGTA
ACTCCTACGGGAGGCAGCAGTAAGGAATATTGCACAATGGGCGCAAGCCTGATGCAGCAACGCCGCGTGCCCGAGGAAGGCCTTCGGGTTGTAAAGGGCTTTTCTGGCTGAAGAGACAGGACGGTAGGCCAGGAATAAGCGTCGGCTAACTACGTGCCAGCAGCCGCGGTAAAACGTAGGACGCGAGCGTTATCCGGATTTACTGGGCGTAAAGCGCGGGCAGGCGGCTGTTCAAGTCGGACGTGAAAGC
+
:FFFFFF:FFFFFFFFFFFF,FFFFFFFFFFFFFFFFFFFFFFFFFFFF:FF:FFFFFFFFFFFFFFFFFFFFFFFF:FFFFFF:FFFF:FFF,FFFFFFFFFFFF:FFFFFFFFFFFFFFFFFFFFFFFFFFF:FFFFFFFFFFFF,FFFFFFFFFFFFF:FFFFFFFF:,FFFFF:FFFFFFFFFFFFFFFFFFFFFFFFFF:FFFFFFFFFFFF:FFFF:FFFFFFF:FFFF:FFFF:FFFFF:FF:
@A00920:152:HGHKKDRXX:2:2102:5168:13949 1:N:0:CGCGTTCA+AAGGAGTA
ACTCCTACGGGAGGCAGCAGTCGAGAATAATTCACAATGGGGGCAACCCTGATGGTGCAACGCCGCGTGGAGGATGACGGTCTTCGGATTGTAAACTCCTGTCATCCGGGAGTAAGACCTGGTCGTTAATAGCGAACAGGGTTGATAGTACCGGAAGAGGAAGGGACGGCTAACTTCGTGCCAGCAGCCGCGGTAATACGAAGGTCCCGAGCGTTGTTCGGAATCACTGGGCGTAAAGCGCGTGTAGGCG
+
:F,F:FFFFF,F:,F,:FF,,F,F:FFFFF:,F::FF,F,:FFFF,F::,,FFFFF:FFFFFFF,,F,:,F:,FFFFFF:FFF::::FF,FFF,F:FFFFFFFF:FFFF,FFFF:FFFFFFFFFFFFFF,FFFFFFFFF:F:F:FF,FFF:FFFFFFFFFF:F,FFF:FF,FF:FFFFF,:FFFFF,FFFFFF:FF,:FFFFF,FF,F,FFFF,FFFFF:FF,FF,FF,F:FF:F:FF,,F:F,FFFFFF
@A00920:152:HGHKKDRXX:2:2102:22119:14716 1:N:0:CGCGTTCA+AAGGAGTA
ACTCCTACGGGAGGCAGCAGTAAGGAATATTGGTCAATGGGCGCAAGCCTGAACCAGCCATGCCGCGTGCAGGAAGACGGCCCTACGGGTTGTAAACTGCTTTTATTCGGGAATAAACCTCTTTACGTGTAAAGAGCTGAATGTACCGAAGGAATAAGGATCGGCTAACTCCGTGCCAGCAGCCGCGGTAATACGGAGGATCCAAGCGTTATCCGGATTTATTGGGTTTAAAGGGTGCGTAGGCGGCTTA
+
FFFFFFFFFFFFFFFFFFFFFFFFFFFFFFFFFFFFFFFFFFFFFFFFFFFFFFFFFFFFFFFFFFFFFFFFFFFFFFFFFFFFFFFFFFFFFFFFFFFFFFFFFFFFFFFF:FFFFFFFFFFFFFFFFFFFFFFFFFFFFFFFFFFFFFFFF:FFFFFFFFFF:FFFFFFFFFFFFFFFFFFFFFFFF:FFFFFFFFFFFFFFFFFFFFFFFFFF:FFF:FFFFFFFFFFFFFFF:FFFF:FF,FFFFF
@A00920:152:HGHKKDRXX:2:2102:28375:14873 1:N:0:CGCGTTCA+AAGGAGTA
ACTCCTACGGGAGGCAGCAGTCGGGAATTTTGGGCAATGGGCGAAAGCCTGACCCAGCAACGCCGCGTGAAGGATGAAGTATTTCGGTATGTAAACTTCGAAAGAATGGGAAGAATAAATGACGGTACCATTTATAAGCTCCGGCTAACTACGTGCCAGCAGCCGCGGTAATACGTAGGGAGCAAGCGTTGTTCGGATTTACTGGGCGTAAAGGGCGCGTAGGCGGCGCGGTAAGTCAGCTGTGAAATCT
+
FFFFFFFFFFFFFFFFFFFFFFFFFFFFFFFFFFFFFFFFFFFFFFFFFFFFFFFFFFFFFFFFFFFFFFFFFFFFFFFFFFFFFFFFFFFFFFFFFFFFFFFFFFFFFFFFFFFFFFFFFFFFFFFFFFFFFFFFFFFFFFFFFFFFFFFFFFFFFF:FFFFFFF:FF:FFFFFFFFFFF:FFFFFFFFFFF:FFFFFFFFFFFFFFFFF:FFFF:FFFFFFF:FFFFFFFFFFFF:FFFFFFFF::F:
@A00920:152:HGHKKDRXX:2:2102:23484:14920 1:N:0:CGCGTTCA+AAGGAGTA
ACTCCTACGGGAGGCAGCAGTAGGGAATTGTTCGCAATGGGCGCAAGCCTGACGACGCAACGCCGCGTGGAGGATGAAGATCTTCGGATCGTAAACTCCTTTCGACCGAGATGAACATCCCACGACCTAATACGTTGTGGGACTGACAGTATCGAGGGAAGAAGCCCCGGCTAACTCCGTGCCAGCAGCCGCGGTAATACGGCGGGGGCAAGCGTTGTTCGGAATTAATGGGCGTAAAGAGTGTGTAGGC
+
FF:FFFFFFFFFFFFFFF:FFFFFFFFFFFFFF,FFFFFFFFFFFFFFFFFFFFFFFFFF:FFFFFFFFFFFFFFFFF:FFFFFFFFFFFFFFFFFFFFFFFFFFFFFFFFF:FF,FFFFFFFF,FFF,FF:F:FFFFFFFFF,FFFF,FFF:FFFFFF:FFFFF:F:FFFFFFFFFF:F:FFFFF:FFFFFFF:F:F:FFF,FFFFFFFFF::,,:FF:,FFFFFF,FFFFF:F,FFFFFFFFFF:FF:
@A00920:152:HGHKKDRXX:2:2102:13684:15295 1:N:0:CGCGTTCA+AAGGAGTA
ACTCCTACGGGAGGCAGCAGTAAGGAATATTGCACAATGGGCGCAAGCCTGATCCAGCCATGCCGCGTGAGTGATGAAGGCCCTAGGGTTGTAAAGCTCTTTCACCGGGGAAGATAATGACGGTACCCGGAGAAGAAGCCCCGGCTAACTTCGTGCCAGCAGCCGCGGTAATACGAAGGGGGCTAGCGTTGCTCGGATTTACTGGGCGTAAAGGGCGCGTAGGCGGACAGTTAAGTTAGGGGTGAAAGCC
+
FFFFFFFFFFFFFFFFFFFFFFFFFFF:FFFFFFFFFFFFFFFFFFFFFFF:FFFFFFFFFFFFFFFFFFFFFF,FFFFFFFFFFFFFFFFFF:FFFFFFFFFFFFFFFFFFFFF:FFFFFFFFFFFF:FFFF:FFFFFF:FFFFFFFFFFFFFFFFFF:FFF,FF,,::FFFFFFF,FF:FFFFF:FFFFFFFFFF:FFFFFFFFFFFFFFF::FFFFFFFFF:FFF:FFFFF::F:FFFFFFFFFF,F
@A00920:152:HGHKKDRXX:2:2102:26585:15875 1:N:0:CGCGTTCA+AAGGAGTA
ACTCCTACGGGAGGCAGCAGTGGGGAATATTGGGCAATGGCCGAAAGGCTGACCCAGCGACGCCGCGTGCGGGATGACGCTTTTCGGAGTGTAAACCGCTGTCAGGGGGGACGAAACGCCGGAGTGGGAATACTGCTTCGGTTTGACGGTACCCTCAAAGGAAGCCCCGGCCAACTACGTGCCAGCAGCCGCGGTAATACGTAGGGTGCGAGCGTTGTCCGGAATTATTGGGCGTAAAGGGCTCGTAGGC
+
FFFFFFFFFFFFFFFFFFFFFFFFFFFFFFFFFFFFFFFFFFFFFFFFFFFFFFFFFFFFFFFFFFFFFFFFFF:F:FFFFFFFFFFFFFFFFFFF,FFFFFF:FFFFFFFFFFFFF:FF::FFFF:FFFFFFFFF:::FFFFFFFFF:F,FFF:F:FFFFFFF:FFFF:FFFFFFFF,F:FFF:,FFFFF:F,:FFFFFF,:FF,F:FFFFFFFFFFFFF,FFF,:FFFFFF::FFFF:F::FFFFFFF
@A00920:152:HGHKKDRXX:2:2102:23927:16845 1:N:0:CGCGTTCA+AAGGAGTA
ACTCCTACGGGAGGCAGCAGTGGGGAATATTGGGCAATGGCCGAAAGGCTGACCCAGCGACGCCGCGTGGGGGAGGAAGCCCTTCGGGGTGTAAACCACTGTCAGGAGGGACGAAAGAGCGGGGAGTGAATAATTCTTCGCAGTGACGGTACCTTCAAAGGAAACCCCGGCTAACTCCGTGCCAGCAGCCGCGGTAATACGGGGGGGGTAAGCGGTGGTCGGATTTACTGGGCGTCAAGGGCGCGGAGGC
+
:,F::FFFFF:FFFFF,FFFF:FFFFFF,FFF:FF:F,FFF:FFF,FFFFF:FFFFFFFFFFFFFFFFF,FFFFFFFFFFF:F,F:FFFFFFFFFFF,FF:FFFFFFFFF,F:FF:FFFFF:FFFFFFFFFFFFFFFFFFFFF,F:FF,:FFFFFF:F,FFF:FFFFF::FF,FFFFF:FFFFFFFF:FFFF:FF,FFFFFF:F::FF,:,FFF,FF,FF:::FFF:,FFFF:FF,F,F:FFFFF,FFFF
@A00920:152:HGHKKDRXX:2:2102:3983:18129 1:N:0:CGCGTTCA+AAGGAGTA
ACTCCTACGGGAGGCAGCAGTGGGGAATATTGGACAATGGGCGCAAGCCTGATCCAGCCACGCCGCGTGAGTGATGAAGGCCTTAGGGTTGTAAAGCTCTTTTACCAGGGATGATAATGACAGTACCTGGAGAATAAGCTCCGGCTAACTCCGTGCCAGCCGCCGCGGTAATACAGAGGGCTCGAGCGATGTCCGGAATCACTTGGCGTAAAGGGCGCGGAGGTGGCGGCATAAGGCCGCGGTGAAAGTT
+
FFFFFFFFFFFFFFFFFFFFFFFFFFFFFFFF:FFFFFFFFFFFFF:FFFF::,::::FF,:FFFFFFFFF:FF:FFFFFF,F,F:FF,F,,:FF,FF:,FFFF,FF,:F,F,,FFFF,FFFF,,,,F:FFFFFFF,,FF,FFF,F,:FF,,,,FFFFFF,FFF,FF,F,FF:,FFF,F,F,FFFFFF,:FFF,F,F,,FFFF,:,F,,,:FFF:F,FF,:,FF,F:FF:FFFF:,FFFFFF,:F,F:FF
@A00920:152:HGHKKDRXX:2:2102:25789:18380 1:N:0:CGCGTTCA+AAGGAGTA
ACTCCTACGGGAGGCAGCAGTGAGGAATTTTGCGCAATGGAGGCAACTCTGACGCAGCCACGCCGCGTGCAGGAAGACCCCCCTATGGGGTGTAAACTGCTTTTCTGTGAGAAGAAGGCCCCGTTTTGCGGGGAGTGACGGTATCGCAGGAATAAGCACCGGCTAACTCCGTGCCAGCAGCCGCGGTAATACGGAGGGTGCAAGCGTTGTCCGGAATTATTGGGTGTAAAGGGTGTGCAGGCGGGGCGGT
+
FFFFFFFFFFFFFFFFFFFFFFFFFFFFFFFFFFFFFFFFFFFFFFFFF:FFFFFFFFFFFFFFFFFFFFFFFFFFF:FFFFFFFFFFFFFFF,FFFFFFFFFFFFFFFFFFFFFFFFFFFFFFFFFFFFFFFFFFFFFFFFFFFFFFFFFFFFFFFFFFFFFFFFFFFFFFFFFFFF:FFF:FFFFFFFFFFFFFFFFFFF,FFFFFFFFFFFF:FF:FF:FFFFFFFFFFFFFFFFFFFFFFFFFFFF
@A00920:152:HGHKKDRXX:2:2102:21856:19523 1:N:0:CGCGTTCA+AAGGAGTA
ACTCCTACGGGAGGCAGCAGTGGGGAATATTGGACAATGGGCGAAAGCCTGATCCAGCCATGCCGCGTGAGTGATGAAGGCCCTAGGGTTGTAAAGCTCTTTCACCGGTGAAGATAATGACGGTAACCGGAGAAGAAGCCCCGGCTAACTTCGTGCCAGCAGCCGCGGTAATACAGAGGGTGCAAGCGTTGTTCGGAATCATTGGGCGTAAAGGGCGTGTAGGCGGTCTGTTAAGTCATGTGTGAAATCC
+
:FFFFFFFFFFFFFFFFFFFFFFFFFFFFFFFFFFFFFFFFFFFFFFF:FFFFFF:FFFFFFFFFFFFFFFFFFFFFFFFFFFFFFFFFFFFFFFFFFFFFFFFFFFFFFFFFFFFFFFFFFFFFFFFFFFFFFFF:FFFFFFFFFF:::FFFFFFF,FFFFFFFFFFFFFFFFFFFFFF:FFFFFFFFFFFFFFFFFFFFFFFFFFFFF::FFFFFFFFFFFFFFFF:FFFFF:FFFFFFFFF:FFFFF
@A00920:152:HGHKKDRXX:2:2102:18358:19664 1:N:0:CGCGTTCA+AAGGAGTA
ACTCCTACGGGAGGCAGCAGTGGGGAATATTGGACAATGGGCGCAAGCCTGATCCAGCCATGCCGCGTGAGCGATGAAGGCCTTCGGGTTGTAAAGCTCTTTAGCCGACGAATATAATGACTGTAGTCGGAGAATAAGCCCCGGCTAACTTCGTGCCAGCAGCCGCGGTAATACGAAGGGGGCGAGCGTTATTCGGAATCACTGGGCGTAAAGCGTGCGTAGGCTGTCTTGAAAGTTGGAAGTGAAAGCC
+
FFFFFFFFFFFFFFFFFFFFFFFFFFFFFFFFFFFFFFFFFFFFFFFFFFFFFFFFFFFFFFFFFFFFFFFFFFFFFFFFFFFFFFFFFFFF:FFF:FFFFFFFFFFFFF:FFFFFF:FFFFFFFFFFFFFFFFFFF:FFF:FFFF:FFFF:FFFFFFFFFFFFFFFFFF:FFFFF:FFFFFFFFFFFFFFFFFFFFFF:FFFFFFFFFFFFFFFFF:FFF:FFFFFFFFFFFFFFF:FFFFFFFFFFFF
@A00920:152:HGHKKDRXX:2:2102:32416:19711 1:N:0:CGCGTTCA+AAGGAGTA
ACTCCTACGGGAGGCAGCAGTGGGGAATATTGCACAATGGGCGCAAGCCTGATGCAGCGACGCCGCGTGGGGGATGAAGGCCTTCGGGTTGTAAACCCCTTTCAGCAGGGAAGAAGCGAAAGTGACGGTACCTGCAGAAGAAGCGCCGGCTAACTACGTGCCAGCAGCCGCGGTAATACGTAGGGCGCAAGCGTTATCCGGAATTATGGGGCGTAAAGAGCTCGTAGGCGGTTTGTCGCGTCTGCCGTGA
+
FFFF:FFFFFFFFFFFFFFFFFFFFFFFFFFFFFFFFFFFFFFFFFFFFFFFFFFFFFFFFFFFFFFFFFFFFFFF:FFFFFFFFFFFFFFFFFFFFFFFFFFFFFFFFFFFFFFFFFFFFFFFFFFFFFFFFFFFFFFFFFFFFFFFFFF:FFFFFFFFFFFFF:FFFFFFFFFFFFFFFFFFFFFFFFFFFFFFFFFFFFFFFFF,FFFFFFFF:F,FFFFFFFFFFFFF,FFFF:F:FFFFFFFFF:
@A00920:152:HGHKKDRXX:2:2102:3667:19836 1:N:0:CGCGTTCA+AAGGAGTA
ACTCCTACGGGAGGCAGCAGTGGGGAATATTGCACAATGGACGCAAGTCTGATGCAGCAACGCCGCGTGCCCGAGGACGGCCTTCGGGTTGTAAAGGGCTTTTCTGGCTGAAGAGGCAGGACGGTAGGCCAGGAATAAGCGTCGGCTAACTACGTGCCAGCAGCCGCGGTAAAACGTAGGACGCGAGCGTTATCCGGATTTACTGGGCGTAAAGCGCGGGCAGGCGGTGGTCCAAGTCGGACGTGAAAGC
+
FF:FF,FFF::FFFFF:FF:FFFFFFFF:F,FFFFFFFFFFF,FFFFF:F,FFF:F:FFFF:FFFFFFFFFFFFFFFFFFF:,FFFFFFFF,F,:FFF,FF:FFFFFFFFFFFFFFFFFFFFFFFFFFFF:FFF,FF:FF,::FF:F:FFFFFFFFFFFF:FFFFFF:FF:F:FF:FFFFFF:FFFFF:FFF:F:FF:FF:FFFFFFFFFF::F:F::F:FFFF:FFFFFF:F,FF::,F:FFFF:FFF:
@A00920:152:HGHKKDRXX:2:2102:27091:19883 1:N:0:CGCGTTCA+AAGGAGTA
ACTCCTACGGGAGGCAGCAGTGGGGAATATTGGACAATGGGCGCAAGCCTGATCCAGCCATGCCGCGTGAGTGATGAAGGCCCTAGGGTTGTAAAGCTCTTTCACCGGTGAAGATAATGACGGTAGCCGGAGAAGAAGCCCCGGCTAACTTCGTGCCAGCAGCCGCGGTAATACGGAGGGAGCTAGCGTTGTTCGGAATTACTGGGCGTAAAGCGCACGTAGGCGGCTTTGTAAGTTAGAGGTGAAAGCC
+
F:FF,,F,FFFFFFF::,F:FFFFFF:FF::FFFFFFFFFFFFFFF:FFF,FFFFF,FFFFF:FF:F,:FFFFFFF,,:FFFFFFFFFFFF,F,FFFFFFF:FFFFF:FF,::FFF:FF:FFF,:F,FFF:FFFFFF:FF:FF::FFFFFFFFF:FFFFFFFFFFFFFF:FFFFFFFFF,:FFFF:FFFFFF:FFFFFF,FFFFF:F::,:FFF:FFFFF,FF::FF,::FFFFFFFF::F,FFF,FFFF
@A00920:152:HGHKKDRXX:2:2102:18936:19946 1:N:0:CGCGTTCA+AAGGAGTA
ACTCCTACGGGAGGCAGCAGTGGGGAATCTTGCGCAATGGGCGAAAGCCTGACGCAGCGACGCCGCGTGGGGGAAGAAGGCCTTCGGGTTGTAAACCTCTTTCAGCAGGGACGAAGCCACTCGGGTTAATAGCCCAGAGGGTGACGGTACCTGCAGAAGAAGCCCCGGCTAACTACGTGCCAGCAGCCGCGGTAATACGTAGGGGGCAAGCGTTGTCCGGATTTACTGGGCGTAAAGGGCGCGTAGGCGG
+
FFFFFFFFFFFFFFFFFFFFFFFFFFFFFFFFFFFFFFFFFFFFFFFFFFFFFFFFFFFFFFFFFFFFFFFFFF,FFFFFFFFFFFFFFFFFFFFFFFFFFFFFFF:FFFFFFFFFFF,FFFFFFFF:FF:FFFFFFFFFFFFFFFFFFFFFFFFFFFFFFFFFFFFFFF,FFF:FFFFFFFFFFFFFFFFFF:::FFFFFFFFFFF,,FFFF::FFFFF::FFFFFFFFFFF,F,FFFF:FFFFFF:FF
@A00920:152:HGHKKDRXX:2:2102:28519:20165 1:N:0:CGCGTTCA+AAGGAGTA
ACTCCTACGGGAGGCAGCAGTGGGGAATATTGCGCAATGGGCGGAAGCCTGACGCAGCGACGCCGCGTGGGGGATGACGGCCTTCGGGTTGTAAACCTCTTTCGCTATCGACGAAGCTTTTCGGAGTGACGGTAGGTAGAGAAGAAGCACCGGCCAACTACGTGCCAGCAGCCGCGGTAACACGTAGGGTGCGAGCGTTGTCCGGAATTATTGGGCGTAAAGAGCTCGTAGGCGGTGTGTCGCGTCGGCC
+
FFFFFFFFFFFFFFFFFFFFFFFFFFFFFFFFFFFFFFFFFFFFFFFFFFF:FFFFFFFFFFFFFFFFFFFFFFFFFFFFFFFFFFFFFFFFFF:FFFFFFFFFFFFFFFFFFFFFFFFFFFFFFFFFFFFFFFFFFFFFFFFFFFFFFF:FFFF:FFFFFF:FFFFFFFFFFFFFFFFFFFFFF:FFFFF:FFFFF,FFFFFFFF:FFFFF:FFFFF:FF:FFFFFFFFFF:F:FFFFFF:FFFFFFFF
@A00920:152:HGHKKDRXX:2:2102:2682:20290 1:N:0:CGCGTTCA+AAGGAGTA
ACTCCTACGGGAGGCAGCAGTGGGGAATCTTCCGCAATGGGCGAAAGCCTGACGGAGTGACGCCGCGTGGGCGACGAAGGCCTTCGGGTTGTAAACCACTGTGGGGGGGCAAGAATGATGGATGCGCGAAAACCACCCCCATTACACTCAAACATCAGCTGACGCCCCGGCCCACTCTGAGCCAGCACCCGCGGTGAGAGAGAGTGGCCACGCGTTTATCGCTAAGACTGCGAGAAGAGCGCGACTAGGC
+
FFFFFFFFFFF:FFFFFFFF:,FFFF:F,FF:FFFF,FFFFFFFFFFFFFFFFF:FF,FFFFFFFFFFF,F:FF,FFFFFFFFFFFFF,FFFFFF,F,F,FF,,F,,FF,:FFFF,,,FF,F,FF,,,F,F,FF,:F,F,FF,,,,,:,,,:F,F,FF,,,,,,FFFF,,,,:,FF:FF,:,,,:F,,:FFFF,,,,,F,,F,F,F,,:FFF::F,,,,F,F,F:,,::F,F,,,F,,:FF,FF,,,,FF
@A00920:152:HGHKKDRXX:2:2102:10628:20619 1:N:0:CGCGTTCA+AAGGAGTA
ACTCCTACGGGAGGCAGCAGTGGGGAATATTGGACAATGGGCGAAAGCCTGATCCAGCAATGCCGCGTGAGTGATGAAGGCCTTAGGGTTGTAAAGCTCTTTTACCAGGGATGATAATGACAGTACCCGGAGAAGAAGCCCCGGCTAACTCCGTGCCAGCAGCCGCGGTAATACGGAGGGGGCTAGCGTTGTTCGGAATTACTGGGCGTAAAGCGCGCGTAGGCGGCTTGACAAGTTGGAGTTGAAAGCC
+
FF::FFF:FFFFFFFFFFFFFFFFFFFFFFFFF:FFFFFFFFFFFFFFFFFFFFFFFFFFFFFFFF:FFF:FFFFFFFFFFF:FFFF:FFFFFFFFFFFFFFFFFFFFFF:FFFFFFFFFFF,FFF:FFFFFFFFFFFF,FFFFFFFFFFFFF:FFFFFFFFFFFFFFFFFFFFFFF,F:FFFFF:FFFFFFF:FFF:FFFFFFF,FF:FFF,:FF::F:,,:FFFFFF:FFFFFFF:FFF,FFFF::F,
@A00920:152:HGHKKDRXX:2:2102:12472:20682 1:N:0:CGCGTTCA+AAGGAGTA
ACTCCTACGGGAGGCAGCAGTAAGGAATATTGCACAATGGGCGCAAGCCTGATGCAGCAACGCCGCGTGCCCGAGGAAGGCCTTCGGGTTGTAAAGGGCTTTTCTGGCTGAAGAGGAAGGACGGTAGGCCAGGAATAAGCGTCGGCTAACTACGTGCCAGCAGCCGCGGGAAAACGTAGGACGCGAGCGTTATCCGGATTTACTGGGCGTAAAGCGCGGGCAGGCGGCTGTTCAAGTCGGACGTGAAAGC
+
FFFFFFFFFFFFFFFFFFFFFF,FFFFFFFFFFFFFFFFFFFFFFFFFFFFFFFFFFFFFFFFFFFFFFFFFFFFFFFFFFFFFFFFFF,FFFFFFFFFFFFFFFFFFFF:FFFF,F:,:F:FFFFF:F,F,FFF,,,FFFF,FFFFFFFFF,:::,FFFFFFFFFFFF,FFFFFFFF,,FFFFFFFF::F,FFF,:F,:F,FFFFFF:FFFFFFFF:::F:FFF,F:FFFF:,FFFF:F:F:FF:,FFF
@A00920:152:HGHKKDRXX:2:2102:2148:20995 1:N:0:CGCGTTCA+AAGGAGTA
ACTCCTACGGGAGGCAGCAGTGGGGAATATTGGACAATGGGCGCAAGCCTGATCCAGCAACGCCGCGTGAGGGATGACGGCCTTCGGGTTGTAAACCTCTTTCAGCAGGGACGAAGCGAAAGTGACGGTACCTGCAGAAGAAGGACCGGCCAACTACGTGCCAGCAGCCGCGGTAATACGAAGGGTGCAAACGTTGCTCGGAATCATTGGGCGTAAAGCGCACGTAGGCGGCCTGTTAAGTCGGATGTGA
+
FFFFFFFFFFFFFFFFFFFFFFFFFFFFFFFFFFF:FFFFFFFFFFFFFFFFFFFFFFFFFFFFFFFFF:FFF,FFFFFFFFFFFFFFFFFFFFFFFFFFFFFFFFFFFFFFFF:FFF:FFFFFFFFFF:FFFFFFFFFFFFFF:FFFFFF:FFFFFFFFFFFFFFFFFF:FFF,FFFFFFFFFFFFFFFF:FFFFFFFFF:FF::FFFFF:FFF:FF:F:F:FF:FF:F:FFFFFF::F:::FFFFFF:
@A00920:152:HGHKKDRXX:2:2102:24162:21292 1:N:0:CGCGTTCA+AAGGAGTA
ACTCCTACGGGAGGCAGCAGTGGGGAATTGTTCGCAATGGGCGCAAGCCTGACGACGCAACGCCGCGTGTAGGATGAAGATCTTCGGGTCGTAAACTCCTGTCGAGCGGGAAGAACACCTGCATGGCTAACATCCGTGCAGTCTGACGGTACCGCTAAAGGAAGCCCCGGCTAACTCCGTGCCAGCAGCCGCGGTAATCCGGGGGGGGCAAGCGTTTTTCGGAATTACTTGGCTTAAAGCGTGTGCAGGT
+
FF:F:FF:,FFFFFFFFFFFFFFFFFFFFFFFFFFFFFFFFFFFFFFFFFFFFFFFFF:F:FFFFFF,F,FFFFFFF,:FFFFFFF:FFFFFFF::,FFF:FFFFF,FFFFFFFFFFFF,F:F,,F:,FFFFF:F:F,:F,,FF,FF:F,,,FFF:FFF::FFFF,F,F:,:,F,FFFF,FFF:F,FFF,FFFFFF,,,F:FFF:,F,F:FFFFFF,F:FF,FF,,F:F,F,F,:FFFFFFFFF:FF::F
@A00920:152:HGHKKDRXX:2:2102:10682:21527 1:N:0:CGCGTTCA+AAGGAGTA
ACTCCTACGGGAGGCAGCAGTGGGGAATATTGGACAATGGGCGAAAGCCTGATCCAGCAATGCCGCGTGAGTGATGAAGGCCTTAGGGTTGTAAAGCTCTTTTACCCGGGATGATAATGACAGTACCGGGAGAATAAGCCCCGGCTAACTCCGTGCCAGCAGCCGCGGTAATACGGAGGGGGCTAGCGTTGTTCGGAATTACTGGGCGTAAAGCGCACGTAGGCGGCTTTGTAAGTTAGAGGTGAAAGCC
+
FFFFFFFFFFFFFFFFFFFFFFFFFFFFFFFFFFFFFFFFFFFFFFFFFFFFFFFFFFF:FFFFFFFFFFFFFFFFFFFFFFF:FFFFFFFF:FFFFFFFFFFFFF,FFFFFFFFFFFFFFFFFFFFFF::FFF:FF::FFF::FFFFFFF::FF,FFF:FFFFFFFFFF:FFFFF:F:FF:,:::FFFF:FF::FFFFFF,F:FFFFFFFFFFFFFFFFFFFF:F:,:FFFFFFF,FFFFFFFF:F,FF
@A00920:152:HGHKKDRXX:2:2102:22137:22326 1:N:0:CGCGTTCA+AAGGAGTA
ACTCCTACGGGAGGCAGCAGTGGGGAATCTTGCGCAATGGGCGAAAGCCTGACGCAGCGACGCCGCGTGAGTGATGAAGGCCTTCGGGTTGTAAAGCTCTGTGGGGAGAGACGAATAAGTGCAGCCTAATACGTTGCATGATGACGGTATCTCCTTAGCAAGCACCGTCTAACTCTGTGCCAGCAGCCGCGGTAAGACAGAGGGTGCAAACGTTGTTCGGAATTACTGGGCGTAAAGCGAGTGTAGGCGG
+
FFFF,FF,::FFF:FFFFF:FFF,FFFFFFFF:F:FF:FFFFF:FFFFFFFFFFFF:FFFF,F:FF:FFFF,F:F:FFFFF,FF,FFFFF:FFFFFFF,FF:FF:FFFF:FFF:FF:FF:FFFFFFFFFFFFF:FFFFFFFF:FFFFFFFF:FFF:F:FFFFFFFFF,F,FFFFF:FFFF,FFFF:FFFFFF:FFF:FF,FF,F:F,FFFFFFFF:::,FFF::FFFFFFFFFFFF,:,F,FFFFFFFFF
@A00920:152:HGHKKDRXX:2:2102:31033:22326 1:N:0:CGCGTTCA+AAGGAGTA
ACTCCTACGGGAGGCAGCAGTGGGGAATCTTGCGCAATGGGCGAAAGCCTGACGCAGCGACGCCGCGTGAGCGATGAAGGCCTTCGGGTTGTAAAGCTCTGTGGGGAGGAAAGAATAAGGTCTGGCTAATATCCAGGCTGATGACGGTACCTCCTTAGCAAGCACCGGCTAACTCTGTGCCAGCAGCCGCGGTAAGACAGAGGGTGCAAACGTTGTTCGGAATTACTGGGCGTAAAGCGCGTGTAGGCGG
+
FFFFFFFFFFFFFFFFFFFFFFFFFF:FFFFFFFFFFFFFFFFFFFFFFFFFFFFFFFFFFFFFFFFFFFFFFFFFFFFFFFFFFFFFFFFFFF,FFFFFF:FFFFFFFFFFFFFF:FFFFFFFFFFFFFFFFFFFFFFFFFFFFFF:FFFFFFFFFF:FF:FFFFF,FFFFFF:FF:FFFFFFFFFFFFFFFFFFFFFFF,FFFFFF:FFFFFFFFFFFFFFFFFF:FFFFFF,FF:FFFFFFFFFFFF
@A00920:152:HGHKKDRXX:2:2102:29342:22467 1:N:0:CGCGTTCA+AAGGAGTA
ACTCCTACGGGAGGCAGCAGTGGGGAATATTGGACAATGGGCGCAAGCCTGATCCAGCCATGCCGCGTGAGTGATGAAGGCCTTAGGGTTGTAAAGCTCTTTCGGCGGGGAAGATAATGACGGTACCCGCAGAAGAAGCCCCGGCTAACTTCGTGCCAGCAGCCGCGGTAATACGTAGGGTGCAAGCGTTAATCGGAATTACTGGGCGTAAAGCGTGCGCAGGCGGTGATGTAAGACAGGTGTGAAATCC
+
FFFFFFFFF:FFFFFFFFFFFFFF:FFFFFFF:FF:FFFFFFFFF:FFFFFFFFFFFFFF:FFFF:F:FFFFF:FFFFFF:FFFFFFFFFFFFFFFFFFFF:FFFFFFFFF:FFFF:FFFFFFFFF:FFFFFFFFFFFFFFFFFFF:FFFFFFFFFFFFFFFFFFFFFFF:FFFFFF:FFFFFF:FFFFFF:FFFFFFFFFFFFFFFFFFFFFF:FF:FFFFFFF:F:FFFF,F::FF:FFFFF:F,F:F
@A00920:152:HGHKKDRXX:2:2102:24768:23312 1:N:0:CGCGTTCA+AAGGAGTA
ACTCCTACGGGAGGCAGCAGCAAGGAATTTTCCGCAATGGGGGAAACCCTGACGGAGCAACGCCGCGTGCGGGATGACGCGTTTCGGCGTGTAAACCGCTTTTCTTGGGGAGGATGGAGGACAGTACCCGAGGAAGAAGGCCCGGCTAACTACGTGCCAGCAGCCGCGGTAATACGTAGGGGCCGAGCGTTGTCCGGAGTTATTGGGCGTAAAGCGCGCGCAGGCGGCCTCGCGCGCCACACGTGAAAGC
+
FF,FFFF,:FFF:FFFFFFFFFFFFFFFFF:FFF:FF:FF:FFFFFFF,:FFFF:FFFFFF:F:FFFFFFFFFF:FFFFFFF:FFFFF:FFFFFFFFFFFFFF::F::F:,FFF,FFFFFFFF:FFFFF:FFFF,FFFFFFFFFFFFFFFFFF:FFFFFF:FFFFF:,FFFFFFF,FF:,:FFFF:FF,:F,,F,:F:F,FFF,:,,:FFFF:F:FFF,:,F:,,::::,:F,::,F:,,F:,:F:FF,,
@A00920:152:HGHKKDRXX:2:2102:23945:23453 1:N:0:CGCGTTCA+AAGGAGTA
ACTCCTACGGGAGGCAGCAGTGGGGAATCTTGCCCAATGGGCGAAAGCCTGAGGCAGCAACGCCGCGTGTGGGATGACGGCCCTCGGGTTGTAAACCACTTTCAGCAGGGACGAAATTGACGGTACCTGCAGAAGAAGCTCCGGCCAACTACGTGCCAGCAGCCGCGGTAATACGTAGGGAGCGAGCGTTGTCCGGATTTAGTGGGCGGAAAGAGCGCGTAGGCGGCTCAGTAAGCCGGGTGTGAAACCT
+
FFFFFFFFFF:FFFF:,FFFFFFFFFF:FFFFF,F::FFFFFFFFFFF:F:,,FFFFFFFFFFFFFFFFF,F:F:F:FFFFFFFFF,:FFF:FFFFFFFFFFF,FFFFFFFFF,F,,:FFFF:FFFFFFFFFFFF,FFF:FFFF:FFFFFFF:FF,FFFF,FFFFFFFFF:FFFF:FF:FFFFFFFFF::FF:FFFF,,FF,FFFFF,,::FFFFFFFFFFFFFFF:F:FFFF:FFFFF,F:FFF,FFFF
@A00920:152:HGHKKDRXX:2:2102:8775:23672 1:N:0:CGCGTTCA+AAGGAGTA
ACTCCTACGGGAGGCAGCAGCTAAGAATCTTGCGCAATGGGCGAAAGCCTGACGCAGCAATTCCGCGTGGGGGACGAAGGCCCTCGGGTCGTAAACCCCTTTTACGAGGGAAGAAGTTCTGACGGTACCTCGTGAATAAGACACGGCTAACTACGTGCCAGCAGCCGCGGTAATACGTAGGTGTCAAGCGTTGTCCGGATTTATTGGGCGTAAAGCGCCCGCAGGCGGCTTGCCAAGTTCGATGTGACAT
+
FFFFFFFFFFFFFFFFFF:FFFFFFF:FFFFFFFFFFFFFFFFFFFFFFFFFFFFFFFFFFFFFFFFFFFFFFFFFFFFFFFFFFFFFFFFFFFFFFFFFFFFFFFFFFF:FFFFFFFFFFFFFFFFFFFFFFF::FFFFFFFFFFFFFFFFFFFFFFFF:FFFFFFFFF:F:FFFFFFFFFFFFFFFFFFF,FFFFFF,FFFFFFFFFFFFF:F:FFFFFFFFFFFFFFFFFFF,FFF:,:F,F:,,FF
@A00920:152:HGHKKDRXX:2:2102:8133:24189 1:N:0:CGCGTTCA+AAGGAGTA
ACTCCTACGGGAGGCAGCAGTAAGGGATCTTGCGACAATGGGCGAAAGCCTGACGCAGCAACGCCGCGTGCGGGATGACGGCCTTCGGGTTGTAAACCGCTTTTCGGGGGGAAGAGGAAGGACGGTACCCCCGGAATAAGTCTCGGCTAACTACGTGCCAGCAGCCGCGGTAAAACGTAGGAGGCGAGCGTTATCCGGATTTACTGGGTGTAAAGCGCGTGTAGGCGGTCGTGCAAGTGAGGCGTGAAAG
+
FF,,FFF,F,FFF,FFF:FFFF,F,FFFFFFFFFFFF:FFF:FFFF:FFFFFF:F:FF:FF:FFFFFFFFFFFFFF,FF:FFF,FFFFFF:FFF,FFFF::::FF:,FFFFFFFFFFFF:FFFFFF,:FFF:FFFFFFFF:FFF,FF,FFFFF,F:FF:FF:FFF:FF,:FFF:FF,FFFFFF,:FFFFFFF,FF::FFFFFFFFFF,:,FF,FF,FFF:F:FFFFFFFF:FFFFFFFFFFFFFFFFFFF
@A00920:152:HGHKKDRXX:2:2102:15609:25300 1:N:0:CGCGTTCA+AAGGAGTA
ACTCCTACGGGAGGCAGCAGTGAGGAATATTGGACAATGGGCGAGAGCCTGATCCAGCCATGCCGCGTGCAGGAAGACGGCCCTATGGGTTGTAAACTGCTTTTATACGGGAAGAAACACCCCCTCGTGAGGGGGCTTGACGGTACCGTAGGAATAAGGATCGGCTAACTCCGTGCCAGCAGCCGCGGTAATACGGAGGATCCAAGCGTTATCCGGAATCATTGGGTTTAAAGGGTCCGTAGGCGGGACA
+
FFFFFFFFFFFFFFFFFFFFFFFFFFFFFFFFFFFFFFFFFFFFFFFFFFFFFFFFFFFF,FFFFFFFFFFFFFFFFFFFFFFFFFFFFFFFFFFFF:FFF,FFFFFFF:FF,F,FFFFFFFFFFFF,FFFFFFFFFFFFFFFFFFFFFFFFFFFFFFFFFFFFFFF:FFFFFFFFFFFFFFFFFFFFFF,FFFFFFFFF:FFFFFFFFFFFFFFFFFFFFFF,FFF,FF,,FFFFFFFF:F:FFFF:FF
@A00920:152:HGHKKDRXX:2:2102:10981:25864 1:N:0:CGCGTTCA+AAGGAGTA
ACTCCTACGGGAGGCAGCAGTGGGGAATATTGCGCAATGGGCGAAAGCCTGACGCAGCAACGCCGCGTGAGTGATGAAGGCCTTCGGGTCGTAAAGCTCTGTCGGAGGGAACGAATGTTCTTGAGGTTAACAGCCTCAGGAGGTGACGGTACCCTCAAAGGAAGCACCGGCTAACTCTGTGCCAGCAGCCGCGGTAATACGTAGGGAGCAAGCGTTGTCCGGATTTACTGGGTGTAAAGGGTGCGCAGGC
+
F:FF:F:FFFFFFFF:FFFFFFFFF:FFFFFFFFF:FFFFFFFFF:F:F:FFFFFFFFFFFFFFFFFFFFFFF,FF,:FFFFFFFFFFFFFFFF:FF:FFF:FFFFFFFFFFFF:FFF:FF:::FFFFF,FF:FF:,:FF:FFFF:F:F:FFFFFFF:FFFFF:FFFFFFF:FFFFFF::FFFFFFFFFFFFF:FFFFFFFFF:FFFFF,FFFFFFFFFFFF:FF:FFFFF:FFF:F,F:FFFFFFFFFF
@A00920:152:HGHKKDRXX:2:2102:32741:27101 1:N:0:CGCGTTCA+AAGGAGTA
ACTCATACGGGAGGCAGCAGTGGGGAATATTGGACAATGGGCGCAAGCCTGATCCAGCCATGCCGCGTGGGTGAAGAAGGCCTTAGGGTTGTAAAGCCCTTTTGTACGGGAAGAAATCTACAGGGTTAATACCTTTGGAAGAGGACGGTACCGTAAGAATAAGAACCGGCTAACTTCGTGCCAGAAGCCGCGTTAATACGAAGGGTGCAAGCGTTACTCGGAATTACTGGGCTTACAGAGAGCGTAGGCG
+
:F,F,,:,:F,::FFF,:F,FF::FF:,F,,,FF,::,FFF::F,F,F,F,FFFF:,:FFF,:FF,F,,FFFFFF,F:,,FF,F:,,F,F,:FFFF,F:,:FF,F:F:,FFF:,:F:::,:FF::FF:FFFF,FFF:FF,F,,FFFFF,,FFFFFFF,FFFFF,,FF,FFFFF:FFFFFF::FF,:FFFFFF,:F,FF:F,F:,,::FF,FF,:FFFFFF:FF:FFFF:,:FFFF:,F,F,FF:FFFFF:
@A00920:152:HGHKKDRXX:2:2102:12138:28056 1:N:0:CGCGTTCA+AAGGAGTA
ACTCCTACGGGAGGCAGCAGTCGAGAATTTTTCTCAATGGGGGAAACCCTGAAGGAGCGACGCCGCGTGGAGGATGAAGGTCTTCGGGTTGTAAACTCCTGTCATTTGGGAACAAGGCTGTGCGGTTAACTGCCGCGCAGTTGATAGTACCAGAAGAGGAAGAGACGGCTAACTCTGTGCCAGCAGCCGCGGTAATACAGAGGTCTCAAGCGTTGTTCGGATTCATTGGGCGTAAAGGGTGAGTAGGCGG
+
FFFFFFFF,FFFFFFFFFFFFFFFFFFFFFFFFFFFFFFFFFFFF:FFFFFFFFFFFFFFFFFFF:FFFFFFFFFFFFFFFFFFF:FFFFFFFFFFFFF:FFFFFFFF:FFFFFFFFFFFFFFFFFFFFFFFFFFFFFF:FFFFFFFFFFFFFFFFFFFFFFFFFFFFFF,FFF:FFFFFFFFFFFFFFFFFFFFFFF:FF,FFF:FFFFFFFFFFFFFFFFFFF,F:F,FFFFFFF:F:F,FFF,F:FF
@A00920:152:HGHKKDRXX:2:2102:12237:28228 1:N:0:CGCGTTCA+AAGGAGTA
ACTCCTACGGGAGGCAGCAGTGGGGAATATTGCACAATGGGCGCAAGCCTGATCCAGCGACGCCGCGTGGGTGAAGAAGGCCTGCGGGTTGTAAAGCCCTTTCGGTGGGGAAGAAAAGCCTCGTTTTAATACAGCGGGGTCTTGACGTAACCCAATAAAGAATCACCTGCTAACTCTGTGCCAGCAGCCGCGGTAATACAGAGGGTGCGAGCGTTGTTCTGAATTACTGTGCGTAAAGCGCGCGCAGGCG
+
FFF,F,FFFFFFFF:F:FFF:FF::FFFF,,:FF,F:F,:FFFF,FF:,FFFFFFFFFFFF,FF,F:F:FFFFFF:FF:FF:FFFF,FF,FFFFFFFF,:F,FF,FFFFFFF:,FFFFFFFFFFFFFFFFFFFF:,FF:FFFFFF:FFFFF::FF,:FF,FF,:FF,,FF:FFF:FF:,:,:FFF:FF:F:,FFFFF:FF,F:::F,:FFFFFFFF,:,,F:,FFF,FF:,,FFFFF:,F,,:,FF:,,F
@A00920:152:HGHKKDRXX:2:2102:30960:28369 1:N:0:CGCGTTCA+AAGGAGTA
ACTCCTACGGGAGGCAGCAAGTAGGAATATTGCACAATGGGTCAATTTTTGACCTGATGCAGCGACGCCGTGTGAAGGAAGAAGGCTTTCGGGTCGTAAACTTATGTTAAAAAGGAGCGGCAAACTTCGTGCCAGCAGCAGCGGTAATACGGGGGCTCCTAGCATTATCCGGTTTTATTGGGCGTAAAGAGTTCTGTAGGTGGTGGTGTAAGTTACAGGTTAAAACCTCCGGCTTAACTGGAGATGTGCT
+
FFFFFFFFFFFFFFFFFFFFFFFFFFFFFFF:FFFFFFFFFFFFFFFFFFFFFFFFFFFFFFFFFFFFFF:FFFFFFFFFFFFFFFFFFFFFFFFFFFFF,FFFFFFFFF:F,FFFFFFFFFFFFFFFFFF,FFFFFFFFFFFFFFFFFFFF:FFF:FFF,:FFFFF,FFF:FFFF:::F:FFFF:F,FFFF:FFFFFFF:FF:FFFF:FFFFF:FFFF:FFFFFFFFFFFFFFFFFFFF,,FFFFFF:F
@A00920:152:HGHKKDRXX:2:2102:13340:28510 1:N:0:CGCGTTCA+AAGGAGTA
ACTCCTACGGGAGGCAGCAGTGGGGAATCTTGGACAATGGGCGCAAGCCTGATCCAGCAACGCCGCGTGGAGGAAGAAGGTCTTCGGATCGTAAACTCCTGTCAGGGGGGACGAAGGGCCGTCGGTGAACAGCCGGCGGTCTTGACGGTACCTCCAGAGGAAGCCCCGGCTAACTCCGTGCCAGCAGCCGCGGTAATACGTAGGGCGCAAGCGTTATCCGGAATTATTGGGCGTAAAGAGCTCGTAGGCG
+
FFFF,F:FFFFFFFFFFFFFFFFFFFFFFFFFFFFFFFFFFFFFFFFFFFFFFFFFFFFFFFFFFFFFFFFFFFFFFFFFFFFFFFFFFFFFFFFFFFF,FFF,FFFFFFFFFFFFF,FFFF:FFFFFFFFFFFFFFFFFFFF,FFFFFFFF:FFFF,,FFFFFFFF:FFFF,FFF,FFFFFFFFFFFFFFFFF,FFFFF,FF:F,FFFFFFF:FFFF:FFFF,FFFFFFFFFF:FFFFFFFF::FF:FF
@A00920:152:HGHKKDRXX:2:2102:24216:28995 1:N:0:CGCGTTCA+AAGGAGTA
ACTCCTACGGGAGGCAGCAGTGGGGAATTGTTCGCAATGGGCGCAAGCCTGACGACGCAACGCCGCGTGGAGGATGAAGGTCTTCGGATTGTAAACTCCTGTTGATCGGGAAGAATGGCCCCTGGGTTAATACCCTGCGGGAATGACGGTACCGATTGAGGAAGCCACGGCTAACTCTGTGCCAGCAGCCGCGGTAATACAGAGGTGGCAAGCGTTGTTCGGAATTACTGGGCGTAAAGCGCGTGTAGGC
+
FFFFFFFF::FFFFFFFFFFFFFFFFF,FFFFFFFFFFFFFFFFFFFFFFFFF:FFFFFFFFFFFFFFFFFFFFFFFFFFFFFFFFFFFFFFFFFFFFFFFFFFFFFFFFFFFF:FFFFFFFFFFFFF:FFFF:FFFFFFFF,FFFFF:FFF:FFFFFFFFFF::FFFFFFFF::F:FFFFFFFF:FFFFF:FFFFFFFFFFF,FFFFF::FFF:F:FF::FF:F::FFF,F:F::::,,,:F:FFFFFF
@A00920:152:HGHKKDRXX:2:2102:25256:29356 1:N:0:CGCGTTCA+AAGGAGTA
ACTCCTACGGGAGGCAGCAGTGGGGAATATTGGACAATGGGCGCAAGCCTGATCCAGCCATGCCGCGTGTGTGAAGAAGGCCTTCGGGTTGTAAAGCACTTTTGTACGGGAAGAAAAGCTTCCGGTTAATACCCGGTAGTCATGACGGTACCGTAAGAATAAGCACCGGCTAACTTCGTGCCAGCAGCCGCGGTAATACGAAGGGTGCAAGCGTTACTCGGAATTACTGGGCGTAAAGAGTGCGTAGGTG
+
F::F:FF:FF,FFFF:,FF,,FF,FFFFF,,FFFFFF,::FFFFFF:FFF::FFFFFFF,F:FF:F::F,FFFF,:FFFFFFFFF:FF,FFFFF:FFF,F,FFFFFFF,FFFFF::FFFFFFFFFFFFFFFFFFFFF,FFFF:FFFFFF:FF:FFFFFFFF::F,F:FFFFFFFFFFFFFF,F,FFFFFFFFFFFFFFFFFF::FFFFFF:FFF:FFFFFFFFFFFFF:FF:,FF::F,FF:FFFFF:F,
@A00920:152:HGHKKDRXX:2:2102:4924:29434 1:N:0:CGCGTTCA+AAGGAGTA
ACTCCTACGGGAGGCAGCAGTGGGGAATATTGCACAATGGGCGGAAGCCTGATGCAGCGACGCCGCGTGAGGGATGACGGCCTTCGGGTTGTAAACCTCTTTCAGCAGGGACGAAGCGTGAGTGACGGTACCTGCAGAAGAAGCGCCGGCCAACTACGTGCCCGCAGCCGCGGTAAGACGGAGGGCGCGAGCGTTGTCCGGATTTATTGGGCGTAAAGAGCTCGTAGGCGGCTTGTCGCGTCGACTGTGA
+
FFFFFFFFFFFFFFFFFFFFFFFFFFFFFFFFFFFFFFFFFFFFFFFFFFFFFFFFFFFFFFFFFFFFFFFFFFFFFFFFFFFFFFFFFFFF:FFFFFFFFFFFFFFFFFFFFFFFFFFFFFFFFFFFFFFFFFF,FF,:FFFFFFFFFFF,FFFFF:FFFF,FF:FFFFFFFF:FFFFF,FFFFFFFFFFFF:FFFFFFF:,FFF:FFFFFFFF:,FFFFFFFFFF:F:FFFFFFFFFFF:FFFFFFFF
@A00920:152:HGHKKDRXX:2:2102:18114:29731 1:N:0:CGCGTTCA+AAGGAGTA
ACTCCTACGGGAGGCAGCAGTGGGGAATATTGGACAATGCGCGCAAGCCTGATCCAGCCATGCCGCGTGAGTGAAGAAGGCCCTCGGGTTGTAAAGCTCTTTTGTCCGGAAAGAAAAGCTTTCGGTTAATACCCGGACGTCATGACGGTACCGGAAGAATAAGCACCGGCTAACTTCGTGCCAGCAGCCGCGGTAATACGAAGGGTGCAAGCGTTACTCGGAATTACTGGGCGTAAAGCGTGCGAAGGTG
+
FFFF:FFF:FFF:FFFFFFFFF,F::F:FFF:FFFFF:F,,FFF:FFFFFF::FFFFFFFFFFFFFFFF:FFFFFFFF,FFF,F,,FF:F:FFFFFF:FF,FF:,:FFFFF:FFFFF,:FFFF:,F,FFFFFF,F,F,,,,FFFFF:FFFFFFF:FFF,:FFF:FF:F:FFF:FF,FFFFF,FFFFF:FFFF:F,FFF::FFFFFFF:F:F,F,FF::::F:FF,FFF:FF:FF:FFF:F,F:F,,::FF
@A00920:152:HGHKKDRXX:2:2102:30400:30655 1:N:0:CGCGTTCA+AAGGAGTA
ACTCCTACGGGAGGCAGCAGTGGGGAATCTTGGACAATGGGCGAAAGCCTGATCCAGCCATGCCGCGTGAGTGAAGAAGGCCTTAGGGTTGTAAAACTCTTTCGCCGGAGAAGATAATGACGGTATCCGGAGAAGAAGCCCCGGCTAACTACGTGCCAGCAGCCGCGGTAAAACGTAGGAGGCGAGCGTTATCCGGATTTACTGGGTGTAAAGCGCGAGCAGGCGGCCCTGTAAGTGGTGTGTGAAAGCG
+
FFFFFFFFFFFFFFFFFFFFFF:FFFFFFFFFFFFFFFFFFFFFFFFFFFFFFFFFFFFFFFFFFFFFFFFFFF:FFFF:FFFFFFFFFFFFFFFFFFF::FFFF:FFFFFFFFFFFFFF,FFF:FFFFFFFFFFFF:FFFFFFFF:FF::FFF,FFFFFFFFFFF,FFFFF:FF:FF:FFFFF::,FFFFF:F,,FFFFFFF:,FFFFFFF,FFFFF::FFF:F:FFF:FFF,FFFFFF:FFFFFF:FF
@A00920:152:HGHKKDRXX:2:2102:23592:30671 1:N:0:CGCGTTCA+AAGGAGTA
ACTCCTACGGGAGGCAGCAGTAAGGAATATTGCACAATGGGCGCAAGCCTGATGCAGCAACGCCGCGTGCCCGAGGAAGGCCTTCGGGTTGTAAAGGGCTTTTCTGGCTGAAGAGCAAGGACGGTAGGCCAGGAATAAGCGTCGGCTAACTACGTGCCAGCAGCCGCGGTAAAACGTAGGACGCGAGCGTTATCCGGATTTACTGGGCGTAAAGCGCGGGCAGGCGGCTGTTCAAGTCGGACGTGAAAGC
+
:::FFFFFFFFFFFFFFFFFFFFFFFFFFFFFFFFFFFFFFFFFFFFFFFFFFFFFFFFFFFFFFFFFFFFFFFFFFFFFFFF::FFFF:FF:F,FFFFFFFFFFFFFFFF:FFFFFFFFFFFFFFFFFFFFFFFFFFFFFFFFFFFFFFFFFFFFFFFFFFFFFFFFF:FFFFFFFFFFFFFFFFFFFFF:FFFFFFFFFFFFFFFFFFFFFFFFFFFFFFFFFFFF:FFFFFFFFFFFFFFFFFFFFF
@A00920:152:HGHKKDRXX:2:2102:8404:31798 1:N:0:CGCGTTCA+AAGGAGTA
ACTCCTACGGGAGGCAGCAGTGGGGAATCTTGCGCAATGGGCGAAAGCCTGACGCAGCGACGCCGCGTGCGGGAAGACGGCCTTCGGGTTGTAAACCGCTTTCAGCAGGGACGACATTGACGGTACCTGCAGAAGAAGCTCCGGCCAACTACGTGCCAGCAGCCGCGGTACGACGTAGGGGGCGAGCGTTGTCCGGACTCATTGGGCGTAAAGGGCTCCTAGGCGGTTCAGTAAGTCGACTGTGTCAATC
+
FFFFFFFFFFFFFFFFFFFFFFFFF:FFFFFFFFFF,,FFFFFFFFFFFFFFFFFFFFFFFFFFFFFFFFFFFFFFFFFFFFFFFFFFFFFFFFFFFFFFFFFFFFFFFFF:FF,FF:FFFFFFFFFFFFFFF:F:FFFFFFFFFFF,F:FFFFF:F,FFFFF:FFFFFF,FF:FF,FFFFFFFFFFFF,FFFFFF,,:FFFFFFFFF:,,:FFFFFF:FFFF:FF,:FFF:::FFFFF::FFF,,F:FF
@A00920:152:HGHKKDRXX:2:2102:8983:33771 1:N:0:CGCGTTCA+AAGGAGTA
ACTCCTACGGGAGGCAGCAGTAAGGGATCTTGCGACAATGGGCGAAAGCCTGACGCAGCAACGCCGCGTGCGGGATGACGGCCTTCGGGTTGTAAACCGCTTTTCGGGGGGAAGAGGAAGGACGGTACCCCCGGAAGAAGTCTCGGCTAACTACGTGCCAGCAGCCGCGGTAAAACGTAGGAGGCGAGCGTTATCCGGATTTACTGGGTGTAAAGCGCGTGTAGGCGGTCCTGCAAGTGGCGCGTGAAAG
+
F,FFFFFF:FFFFFFFFFFFFFFFFF:FFF:FFF:FFFF:FFFFF:FFFFFF:FFFFFFFFFFF:FFF:FFF,FFFF:FFFFF:FFFFFFF:FF,FFFFFFF,:FFFFFFFF:F:FFFFFFFFFFF:FFFFFFFF,FFFF:FFF:FFFFF:FFFFFFFFF:F::FFFFFFFF::FFFFF:FF:FFFFFFFFFFFFFFFFF::FFFFFFFFFF:FFFFFFFFFFFFFFFFFF,F:FF:FFF::FF::,FF:
@A00920:152:HGHKKDRXX:2:2102:1904:35509 1:N:0:CGCGTTCA+AAGGAGTA
ACTCCTACGGGAGGCAGCAGTGGGGAATCTTGCACAATGGGGGCAACCCTGATGCAGCGACGCCGCGTGAGCGATGAAGCCCTTCGGGGTGTAAAGCTCTTTCGGCAGGGACGATAATGACGGTACCTGCAGACGCAGCTGCGGCTAACTACGTGCCAGCAGCCGCGGTAATACGTAGGCAGCGAGCGTTGTTCGGAGTTACTGGGCGTAAAGGGTGCGTAGGCGGCCGATTAAGTTTGTCGTGAAATCT
+
FFFFFFFFFFFFFFFFFFFFFFFFFFFFFFFFFFF:F,FFFFFFFFFFFFFFFFFFFFFFFFFFFFFFFFFFFF:FFFFFFFFFFFFFFFFFFFFFF,FFFFFFF,FFFFFFFFF,F:FFFFFF:FFFFFFFF,FFFFFFFFFFFFF,FFFFFF,FFFFFFFFFFFFF:FFFFFFF:FFFFFFFFFF:FFFFFFFFFFFFFFFFF:FFFF,FFFFFFFFFFFFFFFFFFF,FFFFFFFF:FFFFF,FFFF
@A00920:152:HGHKKDRXX:2:2102:27028:35931 1:N:0:CGCGTTCA+AAGGAGTA
ACTCCTACGGGAGGCAGCAGTGGGGAATATTGGACAATGGGCGAAAGCCTGATCCAGCAATGCCGCGTGAGTGATGAAGGCCTTAGGGTTGTAAAGCTCTTTTACCAGGGATGATAATGACAGTACCTGGAGAATAAGCTCCGGCTAACTCCGTGCCAGCAGCCGCGGTAATACGGAGGGAGCTAGCGTTGTTCGGAATTACTGGGCGTAAAGCGCACGTAGGCGGCTTGCCAAGTCAGGCGTGAAATTC
+
FFFFFFFFFFFFFFFFFFFFFFFFFFFFFFFFFFFFFFFFFFFFFFFFFFFFFFFFFFFFFFFFFFFFFFFFFFFF:FFFFFFFFFFFFFFFFFFFFFFFFFFFFF:FFF:FFFFFFFFFF:FFFFFFFFFFFFFFFFFFFFFFFFFFFFFFFFFFFFFF:FFFFFFFFFFFFFFFFFFFFFFFFFFFFFFFFFFFF:FFFFFFFFFFFFFF:FFFFFFFFFFFFFFFF,FFF,FF:FF:FFFFFFFF:F
@A00920:152:HGHKKDRXX:2:2102:10773:36151 1:N:0:CGCGTTCA+AAGGAGTA
ACTCCTACGGGAGGCAGCAGTGAGGAATATTGCACAATGGACGCAAGTCTGATGCAGCAACGCCGCGTGGAGGATGACGGTCTTTGGATTGTAAACTCCTTTTCTCAGGGAAGAGAATGGACGGTACCTGAGGAATAAGTCACGGCTAACTACGTGCCAGCAGCCGCGGTAATACGTAGGTGGCAAGCGTTATCCGGAATTATTGGGCGTAAAGCGTCCGCAGGCGGCTCAGCAAGTCTGCTGTCAAAGA
+
FFFFFFFFFFFFFFFFFFFFFFFFFFFFFFFFFFFFFFFFFFF,FFFFFFFFFFFFFFFFFFFFFFFFFFFFFFFFFF:FFFFFFFFFFFFFFFFFFF:FFFFFFFFFFFFFFFFFFFFF:FFFFFFF:F:FFFFFFFF,:FFFFFFFFFFFFFFFFFFFF:FF:FFFFFFFFF,FFFF,:FFFF,F::FFFFFFF::FFF,FFF:,FFFFFFFF:FFFF::FFFF:FFFF::FFF:FFF,FFF,FFF:F
@A00920:152:HGHKKDRXX:2:2102:13404:36354 1:N:0:CGCGTTCA+AAGGAGTA
ACTCCTACGGGAGGCAGCAGTGGGGAATTGTTCGCAATGGGCGCAAGCCTGACGACGCAACGCCGCGTGGAGGATGAAGATCTTCGGGTCGTAAACTCCTGTCGAGTGGGAAGAATAGTTTCGGGGCTAACATCCTCGAGACCTGACGGTACCATTAAAGGAAGCCCCGGCTAACTCCGTGCCAGCAGCCGCGGTAATACGGGGGGGGCAAGCGTTGTTCGGAATTACTGGGCGTAAAGGGCTCGTAGGC
+
FFFFFFFFFFFFFFFFFFFFFFFFFFF,FFFFFFFFFFFFFFFFFFFFFFFFFFFFFFF,FFFFFFFFFFFFFFFF:FF:FFFFFFFFFFFFFFFFFFFFFFFFFFFFFFFFFFFFFFFFFFFFFFFFFFFFFFFFFFFF:FFFFFFFFFFFFFFF:FFFFF:,FFFFFFF::FFFFFFFFF:FFFFFFFF:F:FFFFF:FFFFF:FFFFFFFFFFFFF:,FF:FF:FFFFFF:FFFF::FFF:::FF:F
@A00920:152:HGHKKDRXX:2:2102:13051:36589 1:N:0:CGCGTTCA+AAGGAGTA
ACTCCTACGGGAGGCAGCAGTAAGGGATCTTGCGACAATGGGCGAAAGCCTGACGCAGCAACGCCGCGTGCGGGATGACGGCCTTCGGGTTGTAAACCGCTTTTCGGGGGGAAGAGGAAGGACGGTACCACCGGAAGAAGTCTCGGCTAACTACGTGCCAGCAGCCGCGGTAAAACGTAGGAGGCGAGCGTTATCCGGATTTACTGGGTGTAAAGCGCGTGTAGGCGGTCCTGCAAGTGGCGCGTGAAAG
+
FFFFFFFFFFFFFFFFFFFFFFFFFFFFFFFFFFFFFFFFFFFFFFFFFFFFFFF:FFFFFFFFFFFFFFFFFFFFFFFFFFFFFFFFFFFFFFFF:FFFF:F,FFFFFFFFFFFFFFFFFFFFF:FFF,FFFFFFF,F:FFFFFF,FFFFFFFF:FFFFFFFFFFFFFFFFFFFF:FFF,FFFF,FFFF:F,FF,F::FFF,FFFF::FFFFF,FFFF,FFFF:,,FFFF,FFFF,FFFF:FFFFF::F
@A00920:152:HGHKKDRXX:2:2102:25617:36808 1:N:0:CGCGTTCA+AAGGAGTA
ACTCCTACGGGAGGCAGCAGTGGGGAATTTTGGACAATGGGCGCAAGCCTGATCCAGCAATGCCGCGTGCAGGATGAAGGCCTTCGGGTTGTAAACTGCTTTTGTACGGAACGAAACGGCTCTCTCTAATACAGGGGGCTAATGACGGTACCGTAAGAATAAGCACCGGCTAACTACGTGCCAGCAGCCGCGGTAATACGTAGGGTGCGAGCGTTAATCGGAATTACTGGGCGTAAAGCGTGCGCAGGCG
+
FFFFFFFFFFFFFFFFFFFFFFFFFFF:FFFFFFFFFFFFFFFFFFFFFFFFFFFFFFFFFFFFFFFFFFFFFFFF,FFFFFFFFFFFFFFFF,FFFFFF:FFFFFFFFFF:FFFFFFFFFFFFFFFFFFFFFFFFFFFFFFFFFFFFFFF:FFFFFFFFFFFFFFFFFF:,:FFFFFFFFFFFFFF:FFFFF,FFFFFFFFFFFFFFFFFFFF:FFFFFFF,FF:FFFFFFF,F,FFFFFFFFFFFFFF
@A00920:152:HGHKKDRXX:2:2103:6307:1297 1:N:0:CGCGTTCA+AAGGAGTA
ACTCCTACGGGAGGCAGCAGTGGGGAATATTGGACAATGGGCGAAAGCCTGATCCAGCAATGCCGCGTGAGTGATGAAGGCCTTAGGGTTGTAAAGCTCTTTTACCAGGGATGATAATGACAGTACCTGGAGAATAAGCTCCGGCTAACTCCGTGCCAGCAGCCGCGGTAATACGGAGGGAGCTAGCGTTGTTCGGAAATACTGGGCGTAAAGCGCACGTAGGCGGCGCAGCAAGTCAGGGGTGAAATCC
+
F,FF:FFF:FFF:FFFF,FFFFFF:FFFFFFFFF:FFFFFFF:FFFFFFFFFFFFFFFF:FFFF:FFFFF:FFFFFF:F:FFFFFFFFFFFF::::FFFFFFFFFFFFFF:FFFFFFFFFF:FFFF,FFFFFFFF:FFFFF,FF:FFFFFFFFFFF,FFFFFFFFFF:FFFFFF:FFF:FFF,FFFF,FFFFFF,F:FFFFF:F,FFFFFFFF:F:FFFFFFFF:F:FFFF:,,FF:FFF:FFF,FFFFF
@A00920:152:HGHKKDRXX:2:2103:28845:1438 1:N:0:CGCGTTCA+AAGGAGTA
ACTCCTACGGGAGGCAGCAGTAGGGAATATTGGGCAATGGGCGGTAGCCTGACCCAGCCATGCCGCGTGCAGGAAGACGGCGTTCTGCGTTGTAAACTGCTTTTATACGGGAAGAAAAGGCCCATGCGTGGGACATTGCCGGTACCGTATGAATAAGCACCGGCTAACTCCGTGCCAGCAGCCGCGGTAATACGGAGGGTGCGAGCGTTGTCCGGAATCACTGGGCGTAAAGAGCTCGTAGGCGGCTCAG
+
F,FFFF,F:,,F:,,FFFF:,F:::FFFFF,,,FF::,:FF::F:FF:FFFFF:,FFFFFF:FFFFF:FFFFFFF:FF,F:F,,F,FF:FFFFF,FF:FFF,FFFFFFFF,FFFF:FFFFFFFFFFFFFFFFFFFFFFFFFFFF:FFFFFFFF:FFFFF::FFFFFFF:FFFFFFFFFFF:FFFFFFFFFFFFFFFF,FFFFFF,FFF:F:FF:FF:FFFFFFFFFFFF,:FFFFF:FFFFFFF:FFFFF
@A00920:152:HGHKKDRXX:2:2103:32551:1658 1:N:0:CGCGTTCA+AAGGAGTA
ACTCCTACGGGAGGCAGCAGTGGGGAATCTTGCGCAATGGCCTAACGGCTGACGCAGCGACGCCGCGTGCGGGAGGAAGGCCTTCGGGTCGTAAACCGCTGTAAGTGGGTAGGAACGGCCCGGGGAGGCAATGCCCGGGGTTTGACAGTACCCACAGAGGAAGCAGTGGCTAACTCCGTGCCAGCAGCCGCGGTAATACAGAGAGTGCAAACGTTGTTCGGAATTACTGGGCTTAAAGCGAACGTAGGCG
+
:FFFF,FFF,FFFFFFFFFFFFFFFFF:FFFF:FFFFFFF,FFFFFFFFF:F,FFFFFF:,FFFF:FFFFFFFFFFFFFFFFFFF::FFFFFFFFFFFFF:F,FF::FF,FFFFF:FFFF::F:FF,,:F:FFFFFFFF,:FFFFFFFFFFF,FFFFF,FFFFFFF:FFFFFFFF,FFFFFFFFFFFFFFFFFFF::FF,,F,F,F:FFF,FFFFFFFFFFFFFFFFFFFFFFFFFFFFF:FFFFF,F,F
@A00920:152:HGHKKDRXX:2:2103:14434:2127 1:N:0:CGCGTTCA+AAGGAGTA
ACTCCTACGGGAGGCAGCAGTGGGGAATCTTGCGCAATGGGCGAAAGCCTGACGCAGCAACGCCGCGTGCGGGATGAAGGCCTTCGGGTTGTAAACCGCTTTCAGCAGGGACGAAACTGACGGTACCTGCAGAAGAAGCCCCGGCCAACTACGTGCCAGCAGCCGCGGTAACACGTAGGGGGCGAGCGTTGTCCGGATTTATTGGGCGTAAAGAGCTCGTAGGCGGCTCGGTAAGTCGGGTGTGAAACCT
+
FF:FFFFFFFFFFFFFFFFFFFFFFFF:FFFFFFFFFFFFFFFFFFFFFFF:FF,FFFF,FFFFFF:FFFF:FFFFFFFFFFFFFFF:FFFFFFFFFFFFFFFFFFFFFFFFFFFFFFFFFFFFFFFF:FFFFF:FFFFFFFFFFFFFFFFFFFFFF:FFFFFFFFFFFFFFFFFFFFFFFFFFFFF:F,FFFFFFF,FFFFFFFFFFFFF,FF:FFFFFFFFFFFFFFFFFF:F,F,,FFFFFFFFFFF
@A00920:152:HGHKKDRXX:2:2103:9290:2268 1:N:0:CGCGTTCA+AAGGAGTA
ACTCCTACGGGAGGCAGCAGTGGGGAATTGTTCGCAATGGGCGCAAGCCTGACGACGCAACGCCGCGTGGAGGATGAAGATCTTCGGGTCGTAAACTCCTTTCGATCGGGACGAATGGCCGGTGACCTAATACGTCATCGGAGTGACGGTACCGAGAGAAGAAGCCCCGGCTAACTCCGTGCCAGCAGCCGCGGTAATACGGAGGGTGCAAGCGTTATCCGGATTCACTGGGTTTAAAGGGTGCGTAGGT
+
F:FFFFFF::F,FFFFFFFF:FFFFF,FFFF:FFFF:FFF:FFFFFFFFFFFFFFFFFFFFFF:FFFFFFFFFFFFFFFFFFFFFFFFFFFF:FFFFFFFF:FFFFF:FFF:FFFFFFFF,F,FFFFFFFFFFFFFFFFFFFFFFFFFFFFFF:FFFFFFFFFFFFFFF:FF,FFFFFFFF:F:FFFFFFFFFFF::FFFFFFF:FFF:FFFFFFFFFFFFFF:FF:FFFFFFFF:FF:FFFFFFF:FFF
@A00920:152:HGHKKDRXX:2:2103:17933:2675 1:N:0:CGCGTTCA+AAGGAGTA
ACTCCTACGGGAGGCAGCAGTGGGGAATTGTTCGCAATGGGCGCAAGCCTGACGACGCAACGCCGCGTGGGGGATGAAGGTCTTCGGATTGTAAACCCCTGTTGGGTGGGACGAACACTTCCGTGGTGAACAGCCACGGAGACTGACGGTACCACCTGAGGAAGCCCCGGCTAACTCTGTGCCAGCAGCCGCGGTAATACAGAGGGGGCAAGCGTTGTTCGGAATTACTGGGCGTAAAGGGCGCGTAGGC
+
FFFFFFFFFFFFFFFFFFFFFFFFFFFFFF:FFFFFFFFFFFFFFFFFFFFFFF:FFFFFFFFFFFFFFFFFFFFF:FFFFFFFFFFFFFFF:FFFFFFFF,FFFFFFFFFFFFFFFFFFFFFFFFFFF:FFF:F:FFFFFFFFFFFFFFF:FFFFF:FFFF:FFFFFFFF::FFFFFFFFFFFFFFFFF:FFFFF,F:FFFFFFFFFFF:,FFFFFFF::FF:FF:FFFFFFFFFFFFFF:FFFFFFF:
@A00920:152:HGHKKDRXX:2:2103:5213:2754 1:N:0:CGCGTTCA+AAGGAGTA
ACTCCTACGGGAGGCAGCAGTGGGGAATATTGGACAATGGGCGAAAGCCTGATCCAGCCATGCCGCGTGAGTGATGAAGGCCCTAGGGTTGTAAAGCTCTTTCAACGGTGAAGATAATGACGGTAACCGTAGAAGAAGCCCCGGCTAACTTCGTGCCAGCAGCCGCGGTAATACGAAGGGGGCTAGCGTTGTTCGGAATTACTGGGCGTAAAGCGCACGTAGGCGGACATTTAAGTCAGGGGTGAAATCC
+
FFFFFFFFFFFFFFFFFFFFFFFFFFFFFFFFFFFFFFFFFFFFFFFFFFFFFFFFFFFFFFFFFFFFF:FFFFFFFFFFFFFFFFFFFFFFFFFFFFFFFFFFFFFFFFFFFFFFFFFFFFFFFFFFFFFF,FFFFFFFFFFFFFFFFFFFFFFFFFFFFFFFFFFFF,FFFFFFFFFFFFFFFFFFFFFFFFFFFFFFFFFFFFFFFFFFFFFFFFFFFFFFFFFFFFF:FFFFFFFFFFFFFFFFFF
@A00920:152:HGHKKDRXX:2:2103:26295:3067 1:N:0:CGCGTTCA+AAGGAGTA
ACTCCTACGGGAGGCAGCAGTGGGGAATTGTTCGCAATGGGCGCAAGCCTGACGACGCAACGCCGCGTGGAGGATGAAGACTTTCGGGTCGTAAACTCCTTTCGACCGAGATGAATGTCCCGTGACCTAATACGTCGGAGTTTGACGGTACCGAGTGAGGAAGCCCCGGCTAACTCTGTGCCAGCAGCCGCGGTAAAACGTAGGAGGCGAGCGTTATCCGGAGTTACTGGGCGTAAAGCGCGTGTAGGCG
+
:FFFFFFFFFFFFFFFFFFFFFFFFFFFFFFFFFFFF,FFFFFFFFFFFFFFFF:FFFFFFFFFFFFFFFFFFFFFFFFFFFFFFFFFFFF:FFFFFFFFFFFFFFFFFFFFFFFFFFFFFFFFFFFFFFF:FFFFFFFFFFFFFFFFF:FFFFFFFFFFFFFFFFF:FFFFFFFFFFFFFF:FFFF:FF:FF:FFFFFFF,:FFFFFFFFFFFFFFFFFFFFFFFFFFFFFFFFFFF:FFFF:F,FFFF
@A00920:152:HGHKKDRXX:2:2103:13069:3740 1:N:0:CGCGTTCA+AAGGAGTA
ACTCCTACGGGAGGCAGCAGTGGGGAATATTGCACAATGGGCGAAAGCCTGATGCAGCGACGCCGCGTGAGGGATGACGGCCTTCGGGTTGTAAACCTCTTTCAGCAGGGAAGAAGCGCAAGTGACGGTACCTGCAGAAGAAGCACCGGCTAACTACGTGCCAGCAGCCGCGGTAATACGTAGGGTGCGAGCGTTGTACGGAATTATTGGGCGTAAAGAGCTTGTAGGCGGTTTGTCGCGTCTGCTGTGA
+
,FFF:::FFFFF:FFFFFFFFFF,FFF:F:FFFFFFFFFFFFFFFFFF:F:FFF:FFFFFFFFFFFF:FFFFFFFFFFFFFF:FFFFF,FFFFFFF:,FFFFFF,FFFFFF:F:FFFFFF:F:FFFFFFFF:F,FFFFFFFFF:FFFFF,:FFF,FF:F:F:F:F,:,FFFFFF:FFFFFFFFFFFFFFF:FFF,FF,FFFFF,F:F:FFF:FFFFF,FFFFFFFFF:FFFF:F,F,F,FFF::FFF:F:
@A00920:152:HGHKKDRXX:2:2103:23520:4492 1:N:0:CGCGTTCA+AAGGAGTA
ACTCTACGGGAGGCAGCAGTGGGGAATATTGGACAATGGGCGAAAGCCTGATCCAGCAATGCCGCGTGAGTGATGAAGGCCTTAGGGTTGTAAAGCTCTTTTACCCGGGATGATAATGACAGTACCGGGAGAATAAGCCCCGGCTAACTCCGTGCCAGCAGCCGCGGTAATACGGAGGGGGCTAGCGTTGTTCGGAATTACTGGGCGTAAAGCGCGCGTAGGCGGCTTTGCAAGTCGGGTGTGAAATCCC
+
FFFFFFFFFFFFFFFFFFFFFFFFFFFFFFFFFFFFFFFFFFFFFFFFFFFFFFFFFFFFFFFFFFFFFFFFFFFF:FFFFF,FFFFFFFFFFFFFFFFFFFFFFFFFFFFFFFFFFFFFFFFFFFFFF:FFFFFF:FFFFFFFFFFFFFFFFFFFFFF:FFFFFFFFFFFFFFFFFFFFFFF:FF:FFF,FFFFF,FFFFFFFFFFFF:FFFFFFFFFFFFFF:FF,FFFFFFFFFFFFFFFF:FFFFF
@A00920:152:HGHKKDRXX:2:2103:7265:4930 1:N:0:CGCGTTCA+AAGGAGTA
ACTCCTACGGGAGGCAGCAGTAAGGAATATTGGTCAATGGACGCAAGTCTGAACCAGCCATGCCGCGTGGAGGATGAAGGCCCTCTGGGTTGTAAACTTCTTTTATGGGGGACGAAATCACTTATTCTTAAGTGTCTGACGGTACCCCAGGAATAAGCACCGGCTAACTCCGTGCCAGCAGCCGCGGTAATACGGAGGGTGCAAGCGATATCCGGATTCACTGGGTTTAAAGGGTGCGTAGGCGGGTGTG
+
FFFFFFFFFFFFFFFFFFFFFFFFFFFFFFFFFFFFFFFFF:F:FFFFFFFFFFFFFFFFFFFFFFF:FFF,FFFFFFF,FFFFFFFFFFFFFFF:F:FFFF,F,FFFFFFFFFFFFFFFFFFFFFFFFF,FFFFFFFFFFFFFFFFFFFFFFFFFFFFFF:FFFFFFF:FFFFFFFFFFFFFFFFFFF::F:FF:FFFFFFFF:F,,FFFFFFFFFFFFFF:FFFFFFFFF,FF:FFFFFFFF,FFFFF
@A00920:152:HGHKKDRXX:2:2103:32226:5040 1:N:0:CGCGTTCA+AAGGAGTA
ACTCCTACGGGAGGCAGCAGTGAGGAATCTTGCGCAATGGTCGAAAGACTGACGCAGCCACGCCGCGTGGAGGATGAAGGTCCTATGGATCGTAAACTCCTTTTCTGTGAGAAGAACCCTGGTTAACAGCCAGCCTGACGGTATCACAGTAATAAGCACCGGCTAACTCCGTGCCAGCAGCCGCGGTAAGACGGGGGGTGCCAGCGATGTCCGGAATCACTGGGTGTAAAGGGTGTGTTTGCGGGGCGGT
+
:FFFFFFFFFFFFFFFFF:FFFFFFFFFFFFF,,FFFF:FFFFFFFF,FFFFFFFFFFFF:FFFFFFFFFFFFFFF:F:FFFFFFFFFFFFFFFF,FFFFFFFF:FFF:,FFFF,F:,F,FFFFF:FFFF,F:,,FF,:FFF:F:FFFF,:FFF:F,FFFFFF:FFFF,,:FFF::FFFFFFFFFF:FF,F,,:,F:FFF:,FFF:,:,FFFF,,,FF,F:F,F,FFFFFF,FFFFF,,:,FFFFFF,FF
@A00920:152:HGHKKDRXX:2:2103:32687:5744 1:N:0:CGCGTTCA+AAGGAGTA
ACTCCTACGGGAGGCAGCAGTGGGGAATATTGGGCAATGGGCGCAAGCCTGACCCAGCGACGCCGCGTGCGGGATGACGCTTCTCGGAGTGTAAACCGCTGTCAGAGGGGATGATGATGACAGTACCCTCAGAGGAAGCACCGGCTAACTCCGTGCCAGCAGCCGCGGTAAGACGGAGGGTGCAAGCGTTGTTCGGAATTACTGGGCGTAAAGCGTACGTAGGCGGCGGGTTAAGTCGAATGTTAAAGCC
+
FFFFFFFFFFFFFFF:FFFFFFFFFFFF:FFFF:FFFF:FFF:F,F:FFFFFFFFFFFF:FFFFFFFFFFFFFFFF:F:F:F:FFFFFFFFFF:FFFFFFFFFFFFFFFFFFFFFFFFFFFF:FFFFF:FFFFFFF:FFFFFFFF:F:F:FFFF:FFFF,FFFFFF:F:::::FFF:FFFFF::F,F:FFFFFFFFFFF:FFFFFFFFF:FFF::FFFFFFF,FFFFFFFFFFFFFFFFFF:FFF:,:,F
@A00920:152:HGHKKDRXX:2:2103:7753:5807 1:N:0:CGCGTTCA+AAGGAGTA
ACTCCTACGGGAGGCAGCAGTGGGGAATATTGGACAATGGGGGCAACCCTGATCCAGCAATGCCGCGTGAGTGATGAAGGCCTTCGGGTTGTAAAGCACTTTCGGCCGGAACGAAATCGCGCGGGTGAACATCCCGCGTGGATGACGGTACCGGAAGAAGAAGCACCGGCTAACTCCGTGCCAGCAGCCGCGGTAATACGGAGGGTGCAAGCGTTAATCGGAATTACTGGGCGTAAAGCGCGCGTAGGCG
+
FFFFFFFFFFFFFFFFFFFFFFFFFFFFFFFFFFFFFFFFFFFFFFFFFFFFFFFFFFFFFFFFFFF:FFFFFFFFFFFFFFFFFFFFF:FFFFFFFFFFFFFFFFFFFF:FFFFFFFFFFFFFFFFFFFFFFFFFFFFFFFFFFFFFFFFFFFFFFFFFFFFFFFFFFFFFFFFFFFFFFFFFFFFFFFFFFFFFFFFFF:FFFFFFF:FFFFFF:FFFFF:FFFFFFFFFFFFFFFFFFFFFF,FFFF
@A00920:152:HGHKKDRXX:2:2103:19985:6386 1:N:0:CGCGTTCA+AAGGAGTA
ACTCCTACGGGAGGCAGCAGTGGGGAATATTGCGCAATGGCCGAAAGGCTGACGCAGCGACGCCGCGTGGGGGATGAAGCATTTCGGTGTGTAAACCACTGTAGCTCGGGACGAACAAGCGATTTAGATCGCTCTGACGCTACCGAGTGAGGAAGCACCGCCTAACTCCGAGACAGCCGCCGCGGTAATACGGAGGGTGCGCGCGTTGTCCGGAATCACTGGGCGTAAAGGGCGCGACGGCGTTCTGTCA
+
FFFFFF:FFFFFFFFFFFFFFFFFFFF::FFFF:FFF:FFFFF:FFFFFFFF,FFFFFFF:FFFFFF:FFF,FFFFFFFFF:FF:FF:,FFFFFFFF,FFFF,FF,FFFFF,FFFFFFF:F:FFF,:F:F::,,:FFF,,,,FFFF,,,F,,F:FF,FF:,::,FF,FF,:,,FF,,,FFFFFF,,FF:FFF,F,F,:,F,,,:F,:F:,FFF,,:F,FF,FFF:,:F::,,:,:F,,:FFF,F,,,:F,
@A00920:152:HGHKKDRXX:2:2103:25644:7044 1:N:0:CGCGTTCA+AAGGAGTA
ACTCCTACGGGAGGCAGCAGTGGGGAATTGTTCGCAATGGGCGCAAGCCTGACGACGCAACGCCGCGTGAGGGATGACGGCCTTCGGGTTGTAAACCTCTTTCAGCAGGGAAGAAGCGAAAGTGACGGTACCTGCAGAAGAAGCGCCGGCTAACTACGTGCCAGCAGCCGCGGTAATACGTAGGGCGCAAGCGTTGTCCGGAATTATTGGGCGTAAAGAGCTCGTAGGCGGTTTGTCGCGTCTGCTGTGA
+
FFFFFFF:FFFFFFFFFFFFFFFFFFFFFFFFFFFFFFFFFFFFFFFFFFFFFFFFFFFFFFFFFFFFFFFFFFFFFFFFFFFFFFFFFFFFFFFFFFFFFFFFFF:FFFFFFFFFFFFFFFFFFFFFFFFFFFFFFFFFFFFFFFFFFFFFFFFFFFFFFFFFFFFFFFFFFFFFFFFFFFFFFFFFFFFFFFFFFFFFF:F:FF,FF:F:F:FFFF:F:F:FF,F,FFFFFFFFFFF:F:FFFFFF,F
@A00920:152:HGHKKDRXX:2:2103:19750:7576 1:N:0:CGCGTTCA+AAGGAGTA
ACTCCTACGGGAGGCAGCAGTCGGGAATTTTGCCCAATGGACGAAAGTCTGAGGCAGCAACTCCGCGTGAGGGACGAAGGCTCTAGGGTCGTAAACCTCTTTTCTCAGGGAAGATCCAAGACGGTACCTGAGGAAGAAGCCACGGCTAACTACGTGCCAGCAGCCGCGGTAATACGTAGGTGGCGAGCGTTGTCCGGATTTACTGGGCGTAAAGCGCGCGCAGGCGGCTGGGCAAGTCCGATGTGAAAGC
+
F:FFFFF,:,,FFFFFFFFFFFFFFF:FFF:,F:FFFFFFFFFFFFFFFFF,FFFFFFFFFFF:FFF:FFFFFFFFFFF:F:FFFFF:FFFFFFFFFFF:FF:FFFFF:FF,:FFFF:FF,FFFF:FF,F:F:FFFFF:FFFFFFFFFFFFFF:FFF:FF,:FFFFF,,:F:FF,:FF,F,F,F::FFFFFFF,F,FFFF:FFF,FFF,FFF:,:FFFFFFFFFF:FFFFFFFF:FF:FFFFFFFF,FF:
@A00920:152:HGHKKDRXX:2:2103:25581:7623 1:N:0:CGCGTTCA+AAGGAGTA
ACTCCTACGGGAGGCAGCAGTGGGGAATATTGGACAATGGGCGCAAGCCTGATCCAGCCATGCCGCGTGAGTGATGAAGGCCTTAGGGTTGTAAAGCTCTTTCACCGATGAAGATAATGACGGTAGTCGGAGAAGAAGCCCCGGCTAACTTCGTGCCAGCAGCCGCGGTAATACGAAGGGGGCTAGCGTTGTTCGGAATTACTGGGCGTAAAGGGCGCGTAGGCGGTCTGTTAAGTCCGATGTTAAAGAC
+
FFFFFFFFFFFFFFFFFFFFFFFFFFFFFFFFFFFFFFFFFFFFFFFFFFFFFFFFFFFFFFFFFFFFFFFFF:FFFFFFFFFFFFFFFFFFFFFFFFFFFFFFFFFFFFFFFFFFF:FFF:FFFFFFFFFFFFFFFFFFFFFFFFFFFFFFFFFFFFFFFFFFFFFFFFFFFFFFFFFFFFFFFFFFFFFFF:FFFFFFFFFFFFFFFFFFFFFFFFFFFFFFFFFFFFFFFFFFFFFFFFF:::F:FF
@A00920:152:HGHKKDRXX:2:2103:32362:10034 1:N:0:CGCGTTCA+AAGGAGTA
ACTCCTACGGGAGGCAGCAGTCGAGAATCTTCCGCAATGGACGAAAGTCTGACGGAGCGACGCCGCGTGGTGGATGAAGCCCTTAGGGGCGTAAACACCTTTTATGAAGGAGGAAGTTTATTGACGTTACTTCATGAATAAGGGGCTCCCAATTCTGTGCCAGCAGGAGCGGTAATACAGAAGCCTCAAGCGTTACCCGGATTTACTGGGCGTAAAGGATGCGTAGGCGGTTATATTAGTCGGATGTTAA
+
FFF:FFF,FFFFFFFFFFFFFFFF:FFFFFFFFFFFFFFFFF:FFFFFFFFFFFF::FFFFFFFFFFFF,FFFFFFFFFFFFFFF,FFFFFFFFFFFFFFFFFFFFFFFFFFF:FFFFFFFFFFFFFFF:FFFFF,F,FFF:FFFFFFFFFFFF:FFFFFFFFF:FFFFFFFFFFFFFFF,F:FFFFF:FF:FF:FFFFFFFFF,FFF,FFFFFF:F,FFFFFFFFFFF,FFFFFFFFFFF,FFFFFFFF
@A00920:152:HGHKKDRXX:2:2103:30816:10175 1:N:0:CGCGTTCA+AAGGAGTA
ACTCCTACGGGAGGCAGCAGTGGGGAATTTTGGACAATGGGGGCAACCCTGATCCAGCCATGCCGCGTGAGTGAAGAAGGCCTTCGGGTTGTAAAGCTCTTTCAGACGGAAAGAAAACGCCCCTCCTAATACGGGGGGTGGATGACGGTACTGTCAGAAGAAGCACCGGCTAACTCCGTGCCAGCAGCCGCGGTAATACGGAGGGTGCAAGCGTTGTCCGGAATCACTGGGCGTAAAGGGCGCGTAGGCG
+
FFFFFFFFFFFFFFFFFFFFFFFFFFFFFFFFFFFFFFFFFFFFFFFFFFFFFFFFFFFFFFFFF:F:FFFFFFFFFFFFFFFFFFFF,:FFFFFFFFFFFFFFFFFFFFFFFFFF,FFFFFFFFFFFFFFFFFFFFFFFFFFF:FFFF,FFFFFFFFFFFFFFFFFFFFFFFFF:FFFFFFFF:FFFFFFFFF:FFFFFFFFFFFFFFF:FFFFFFFFFFFFFFFFFFFFFFFF:FFFFFFFFFFFFFF
@A00920:152:HGHKKDRXX:2:2103:11785:10473 1:N:0:CGCGTTCA+AAGGAGTA
ACTCCTACGGGAGGCAGCAGTTCAGAATCTTGCACAATGGGCGAAAGCCTGATGCAGCCATGCCGCGTGTGCGAAGAAGGTCTTCGGATCGTAAAGCACTGTAAGGGGGAAAGATAATGACGGTACCCCCAAAGGAAGCCACGGCTAATTACGTGCCAGCAGCCGCGGTAATACGTAAGTGGCGAGCGTTATCCGGAATCACTGGGAGTAAAGCGTTCGTAGGCGGCGTGGCAAGTCGGATTTGAAATCC
+
:FFF,FF:F:FFFFFFFFFFFFFF,FFFFFFF:FFFFFFFFFFFFF::F,FFFF:FFF:FF,FFFFFF:FFFFFF,:F,FF::F,FF:,F,FFFF:FFFFF,,FF:FFFFFFFFFFFFFFF::FF::,FFFFFF,FFFFFFF:F:,F:FFF,FFFFFFF:FFFFFFFF,F,FFF:FFFFF:F:FFFFFFFFFFF,FFFFF:FFF:,,FFFFFFFFFF,FFF:FFFF,FFFFF,FF:FFF,FFF:,FFFF:
@A00920:152:HGHKKDRXX:2:2103:14968:10723 1:N:0:CGCGTTCA+AAGGAGTA
ACTCCTACGGGAGGCAGCAGTAAGGGATCTTGCGACAATGGGCGAAAGCCTGACGCAGCAACGCCGCGTGCGGGATGACGGCCTTCGGGTTGTAAAGGGCTTTTCTGGCTGAAGAGCAAGGACGGTAGGCCAGGAATAAGCGTCGGCTAACTACGTGCCAGCAGCCGCGGTAAAACGTAGGGCGCGAGCGTTATCCGGATTTACTGGGCGTAAAGCGCGGGCAGGCGGCTGTTCAAGTCGGACGTGAAAG
+
FFFFFFFFFFFFFFFFFFFFFFFFFFFFFFFFFFFFFFFFFFFFFFFFFFFFFFFFFFFF:FFFFFFFFFFFFFFFFFFFFFFFFFFFFFFFF:FFFFFFFFFFFFFFFFFFFF:FFF:FFFFFF,FFFF,FF,FFFF:FFFFFFFF::FFFFFFFFFFFFFFFFFFFF,:,FFF:FF:FFFFFFFF:FFFFF:FFFFFFF:FFFFFFFF:FFFFFFFFF:F,FFF:FF,FFF::F,FFFFFFF,FFFF:
@A00920:152:HGHKKDRXX:2:2103:31647:10895 1:N:0:CGCGTTCA+AAGGAGTA
ACTCCTACGGGAGGCAGCAGTGGGGAATATTGGACAATGGGGGAAACCCTGATCCAGCAATGCCGCGTGTGTGAAGAAGGCCTGCGGGTTGTAAAGCACTTTCGGCAGGGAAGAAAAGCGTCGGGATAATATCCCGATGTCTTGACGTTACCTGCATAATAAGCACCGGCTAACTCCGTGCCAGCAGCCGCGGTAATACGGAGGGTGCGACCGTTAATCGGAATTACTGGGCGTAAAGCGCACTTAGGTG
+
,FFF:F:FFF,F:F,,FFFF,FF,FFFFF,F:F:FFFFFF:FFFFF,,FFFFF::FF:FFFFF:::,:F::FFFF,::,,:::::F:F,FF,FFFFFFFF,FFFFFFF:,:,FF:F:F:FF,FFF,FFFFFF:FF:FFF::F:F:FF:FF:F:FF,FFF,F:,:F,FF,FF:FFFFFFF,,:FFFF:F,F,,FFFFF,F,,F,::F,,FF,F,,FFFFF:,FF,:FF,::,F:,:FF,:FFFF,FFF,:F
@A00920:152:HGHKKDRXX:2:2103:31241:11130 1:N:0:CGCGTTCA+AAGGAGTA
ACTCCTACGGGAGGCAGCAGTGGGGAATATTGCGCAATGGGCGGAAGCCTGACGCAGCGACGCCGCGTGGGGGATGACGGCCTTCGGGTTGTAAACCTCTTTCGCTATCGACGAAGCTTTTCGGAGTGACGGTAGGTAGAGAATAAGCACCGGCCAACTACGTGCCAGCAGCCTCGGTAACACGTAGGGTGCGAGCGTTGTCCGGAATTATTGTGCGTAAAGAGCTCGTAGGCGGTGTGTCGCGTCGGCC
+
FFF:FFF,FF:FFFFFFFFF:FF:FF:FFFFF:FFFFF:F:FFFFFFFFFFFFF,F,F,FFFFFFFF:FFFFFFFFFFFF:FFFFFFFFFF:FFFFFFF:FF,FFF:FF:FFFFFFFF:FFF,:FFFFFFFFFFFFFFFFF:F,FFFFFFFFFFFFFF:FFFFF,FF,FFFFF,FFFFFFFFF:FFFF:,FFFF,FFF,F:FFFFFF:FFFF:,F,FFF:F,FFFF,F,FFF,:FFFFFFF,FF:FFFFF
@A00920:152:HGHKKDRXX:2:2103:32154:11397 1:N:0:CGCGTTCA+AAGGAGTA
ACTCCTACGGGAGGCAGCAGTGGGGAATATTGGACAATGGGGGAAACCCTGATCCAGCCATGCCGCGTGAGTGAAGAAGGCCTTAGGGTTGTAAAGCTCTTTCGACGGGGAAGATGATGACGGTACCCGTAGAAGAAGCCCCGGCTAACTCCGTGCCAGCAGCCGCGGTAATACGGAGGGGGCTAGCGTTGTTCGGAATTACTGGGCGTAAAGCGCACGTAGGCGGTTTCGCAAGTCAGAGGTGAAATCC
+
FFF,FFFFFFFFFFFFFFFFFFFFFFFFFFFFFFFFFFFFFFFFFFFFFFFFFFFFFFFFFFFFFFFFFFFFFFFFFF:FFFFFFFFFFFFFFF:F,FFFFFFFFFFFFFFFFFFFFFFFFFFFFF,FFFFFFFFFFFFFFFFFFFFFF:F:FFFFFFFFFFFF:FFFF:FFFFFF:FFFFFFFFFFFFFFFFFFFFFFFFFFFFFFF:F,F:::::FFFFFFFFFFFFFFFFFF:FFF:F,,:FFFFF,
@A00920:152:HGHKKDRXX:2:2103:25753:11678 1:N:0:CGCGTTCA+AAGGAGTA
ACTCCTACGGGAGGCAGCAGTGGGGAATTTTGGACAATGGGCGAAAGCCTGATCCAGCCATGCCGCGTGCGGGAAGAAGGCCTTCGGGTTGTAAACCGCTTTTGTCAGGGAAGAAACGCGCTGAACTAATACTTCGGCGTAATGACGGTACCTGAAGAATAAGCACCGGCTAACTACGTGCCAGCAGCCGCGGTCATACGTAGTGTGCAAGCGTTAATCGGAATAACTGGGCGTAAAGCGTGCGCAGGCG
+
F,F:FFFF::,FF,FF,FFFFFFFFFFFFF:FFFFFFF,FFF,:FF:FFFFFF,,F:,FF,:::F:,F,FFFF:F:FFF:FF,,FF,F,FFFF:,F,::,,,FFFFF,,F,F,:F:FFFFF::FFF:FFF,FFF,FFFFFFFF,FF,:F,F:FFF:F,FFFFF:F,,F:FF::::F,:,,FFFFFFFFFF:FFF,F:FFFFF:,FFFFFF:FFFFF:F::,FFFFF,:,,F,F:FFFFFFFFFF::F,F,
@A00920:152:HGHKKDRXX:2:2103:28655:12195 1:N:0:CGCGTTCA+AAGGAGTA
ACTCCTACGGGAGGCAGCAGTGGGGAATCTTGCGCAATGGGCGAAAGCCTGACGCAGCGACGCCGCGTGCGGGAAGAAGGCCTTCGGGTTGTAAACCGCTTTCAGGAGGGACGAAGCCACTCGGGTTAATAGCACAGAGGGTGACGGTACCTCCATAGGACGCACCGGCTAACTCTGAGCCAGCAGCCGCGCTAATACAGAGGGGGCACGCGTTGTTCGGAATTACTGGGCGTAAGGGGCGCGTCGGCGG
+
FF,FF,FFFFFFFFFFFFFFF:FFFFFFFFFFFFFFFFFF,FFF:FFFFFFFFFF:FFFFFFFFFFFFFF:FFFFFFFFFFFF:FFFFFFFFFFFFFFF:FF,,,F,F:FF:FFFFF:F:FFFF,FFFF:FFF,FFFFF,:F:F:::,FFFFFF:,FFF:,,FFF,FFF::FFFFF,,FFFFFFF,FF:F:,FF,F::F,:F:,FFFF:FFFFF:FFF,FFFFFFF,FFFFFFF:,,F:FFFFF,:FF,:
@A00920:152:HGHKKDRXX:2:2103:10429:12571 1:N:0:CGCGTTCA+AAGGAGTA
ACTCCTACGGGAGGCAGCAGTGGGGAATATTGGACAATGGGCGAAAGCCTGATCCAGCAATGCCGCGTGTGTGAAGAAGGCCTTCGGGTTGTAAAGCACTTTAAGCAGGGAAGAAAAAGCACGACCTAACACGTCGAGCCTTGACGGTACCTGCAGAATAAGCACCGGCTAACTCTGTGCCAGCAGCCGCGGTAATACAGAGGGTGCAAGCGTTAATCGGATTTACTGGGCGTAAAGCGTGCGTAGGCGG
+
FFFFFFFFFFFFF:FFFF:F:FFFFFFFFFFFFFFFFFFFFFFFFFFFFFFFFFFFFFFFFFFFFFFFFFFFFFFFFFFFFFFFFFFFF:FFFFFFFFFFFFFFFFFFFFFFFFFFFFFF:FFFFFFFFFFFFFFFFFFFFFFFFFFFFFFFFFFF:FFFFFF:FFFFFF:FFFFFFFFFFFFFFFFFFFFF:F,F:F,FFFFFFFFF:FFFFF:FFFFFFFFF,,FFF::F:FFFF,F,::FFF:FFFF
@A00920:152:HGHKKDRXX:2:2103:25418:13636 1:N:0:CGCGTTCA+AAGGAGTA
ACTCCTACGGGAGGCAGCAGTGGGGAATCTTGCGCAATGGGCGAAAGCCTGACGCAGCAACGCCGCGTGCGGGATGAAGGCCCTCGGGTTGTAAACCGCTTTCAGTGGGGACGAACCAAGACGGTACCCACAGAAGAAGCCCCGGCCAACTACGTGCCAGCAGCCGCGGTCACACGAAGGGGGCAAGCGTTCTCCGGATTTATGGGGCGTAAAGAGCTCGTAGGTGGCTCAGTAAGACGGGTGTGAAACC
+
FFFFF,FF:FFFFFFFFFFF::FFFFFF,FFFFFFFFFFFFFFFFFFFFFFFF:FFFFFFFFFFFFFFF:FFFFFFF:FFFFFF:FFFF:FFF,FFF,FFFF,FF,FFFFFFFFF,FF:FFFFFFF,FFFFF:FFFFF:FFFFF::FF,F,FF:FFFFF:F:,:F,FFFF,:FFF,,FFF:FFF,:FFFF,,FFFFFFF:::F,FFFFFFF,F,FF:FF,F:F::F,FFF:F,F:,,FF:FFF,FFFFFF
@A00920:152:HGHKKDRXX:2:2103:12427:14058 1:N:0:CGCGTTCA+AAGGAGTA
ACTCCTACGGGAGGCAGCAGTGGGGAATATTAGACAATGGGCGAAAGCCTGATCCAGCAATGCCGCGTGAGTGATGAAGGCCTTAGGGTTGTAAAGCTCTTTTACCCGGGATGATAATGACAGTACCGGGAGAATAAGCTCCGGCTAACTCCGTGCCAGCAGCCGCGGTAATACGGAGGGAGCTAGCGTTGTTCGGAAATACTGGGCGTAAAGCGCACGTAGGCGGCGCAGCAAGTCAGGGGTGAAATCC
+
F:FFFFFFFFFFFFFFFFFFFFFFFFFFFFFFFFFFFFFFFFFFFFFFFFFFFFFFFFFFFFFFFFFFFFFFFFFFFFFFFF:FFFFFF:FFFFFFFFFFFFFFFFFFFF,FFFFFFFFFFFFFFFFFFFFFFFFFFFFFFFFFFFFFFFFFFFFFFFF:F:FFFFFFFF:FFFFFFFFFFFFFFFFFFF:FFFFFFFF:FFFFFFFFFFFFFFFFFFFFFFFFFF:FFFFFFFFFFFFFFFFFF:FF:F
@A00920:152:HGHKKDRXX:2:2103:25635:14074 1:N:0:CGCGTTCA+AAGGAGTA
ACTCCTACGGGAGGCAGCAGTGGGGAATTGTTCGCAATGGACGAAAGTCTGACGACGCAACGCCGCGTGAAGGATGAAGGTCTTCGGATTGTAAACTTCTGTTGGGTGGGAAGAACTGTTTCCGGATCAATACCCCGGAGATTTGACGGTACCACCTGAGGAAGCCCCGGCTAACTCTGTGCCAGCAGCCGCGGTAATACAGAGGGGGCACGCGTTGTTCGGAATTACTGGGCGTAAAGGGCGCGTAGGC
+
:F,FFFFF,FFFFFFFFFFFFFFFFFF:FFFFFFFFFFFFFFFFFF:FFFFFFF:F,FF:FFFFFFF:FFFFFFFF:FF,FFFFF:FFF:FFFFFFFFFFF:FFFFFFFFFFFFFFFFFF:FFFFFFFFFFFFFFFFFFFFFFFFFFFFFFFF:FFFF:FF:F,FFFFFFFFFF:F:FFFFF:FFF:FFFFFFFFFFFFFFFF:FFFFFF,FFFFFFFF:FFFF:F:FFFFFFFFFFFFFFF:FFFF,FF
@A00920:152:HGHKKDRXX:2:2103:15393:14090 1:N:0:CGCGTTCA+AAGGAGTA
ACTCCTACGGGAGGCAGCAGTGAGGAATATTGGGCAATGGGCGCAAGCCTGACCCAGCAATGCCGCGTGAAGGATGACGCCCCTCGGGGTGTAAACTTCTTTTAGGTGGGAGGAGCAAGGACCGTACCACCTGAATCAGTCACGGCTAACTACGTGCCAGCAGCCGCGGTAATACGTAGGCAGCGAGCGTTGTTCGGAATTACTGGGCGTAAAGCGTGCGTAGACGGTTATTTAAGTCGGGTGTGAAAGC
+
FFFFFFFFFFFFFFFFFFFFFFFFFFFF:FFF:FFFFFFFFFFFFFFFFFFFFFFFFFFFFFFFFFFFFFFFFFFFFFFFFFF:FFFFFFFFFFFFFFF::FFFFFFFFFFFFFFFFFFFFFFFFFFFFFFFFFFFFFFFFFFFFFF::FFFFFF:FFFFFFFFFFFFFFFFFFFFFFFFFFFFFFFFFFFFFFFFFF,F:FFFF:FFFFFFFFFFFFFFFF,FFFFFFF:FFFFF:FFFFFFFF::FFF
@A00920:152:HGHKKDRXX:2:2103:14787:15702 1:N:0:CGCGTTCA+AAGGAGTA
ACTCCTACGGGAGGCAGCAGTGGGGAATCTTGCGCAATGCGCGCAAGCGTGACGCAGCAACGCCGCGTGGGGGAAGAAGGCCTTCGGGTTGTAAACCCCTTTAAGGAGGGACGAAGCCCGGGCGGTTAATAGCCGACTCGGGTGACGGTACCTCAAGAAGAAGCCCCGGCTAACTACGTGCCAGCAGCCGCGGTAATACGTAGGGGGCAAGCGTTGTCCGGAATCCTTGGGCGTAAAGCGCGTGTAGGCG
+
FFF,F:FFFF,FFFFF,FFF,F:FFFFFFFFFFFFFFF:F,F,,FFFF::FF,,FFFFFF:FFFFFFFF:FFFFFFFFFFFF:FFFFFFFFFFFFFF:FFFF,F::FF:F,FFFF,:FFF,F:FF:FFFFF:FFFF,:FFFFFFFFFFF,:F,F,FFFFFFFFFFFFFFFFFFFFFF,,F:FFFFFFFF:FFFF:FFFFF:FFFFFFFFFFFFFFFF,F:::,F,,FF,:FFFF,FFFF:FF,FFF,FFF
@A00920:152:HGHKKDRXX:2:2103:13033:15734 1:N:0:CGCGTTCA+AAGGAGTA
ACTCCTACGGGAGGCAGCAGTTTCGAATCATTCACAATGGGCGAAAGCCTGATGGTGCGACGCCGCGTGAGGGATGAAGGTCTTCGGATTGTAAACCTCTGTCACCGGGGAAGAAACGCTTCATGTTAATAGCATGAAGCCTGACTTAACCCGGAGAGGAAGCAGTGGCTAACTCTGTGCCAGCAGCCGCGGTAATACAGAGACTGCAAGCGTTATTCGGATTCACTGGGCGTAAAGGGTGCGCAGGCGG
+
FFFFFFFFFFFFFFFFFFFFFFFFFFFFFFFFFFFFFFFFFFFFFFFFFFF:FFFFFFF:FFFFFFFFFFFFFFFFFFFFFFFFFFFFFFFFFFFFFFFFFFFFFFFFFFFFFFFFFFFFFFFFFFFFFFFFF:FFFFFFFFFFFFFFFFFFF:FFFFFF:F:FFFFFFFFFFFFFFFFF:FFFFFFFFFFFFFFF,FFFFFFFFFFF:FFFFFFFFFFFFFFFFFFFFFFFF:F,,FFF:FFFFF,FF,
@A00920:152:HGHKKDRXX:2:2103:25409:16000 1:N:0:CGCGTTCA+AAGGAGTA
ACTCCTACGGGAGGCAGCAGTGGGGAATATTGGACAATGGGCGCAAGCCTGATCCAGCCATGCCGCGTGAGTGAAGAAGGCCTTCGGGTTGTAAAGCTCTTTTGTCCGGAAAGAAAAGCTTTCGGTTAATACCCGGAAGTCCTGACGGTACCGGAAGAATAAGCACCGGCTAACTTCGTGCCAGCAGCCGCGGTAATACGAAGGGTGCAAGCGTTACTCGGAATTACTGGGCGTAAAGCGTGCGTAGGTG
+
FFFFF:FFFFFFFFFFFFFFFFFFFFFFFFFF,FFFFFFFFFFFFFFFFFFF:F:FFFFFFFFFFFFFFFFFFFFFFFFFFF:FFFFFFFFFFFFFFFFFFFF::FFFFFFFFFFFFFFFFFFFFFFFFFFFF:FFFFF:FFFFFF:F,FFFFFF:FFF,F,FFFFFF,FF,F:F,FFF,FFF,FFFFFFF:FFFF:FFFF,,::FFF:FFF,,F,::F::FFFFFFFFF:FFFFFFFFF:FFFFFFF,:
@A00920:152:HGHKKDRXX:2:2103:17779:16063 1:N:0:CGCGTTCA+AAGGAGTA
ACTCCTACGGGAGGCAGCAGTCGGGAATTTTGCGCAATGGGCGAAAGCCTGACGCAGCAACGCCGCGTGAGGGATGAAGGCCTTCGGGTTGTAAACCTCTTTTCTCAGGGACGATGATGACGGTACCTGAGGAATAAGCCACGGCTAACTACGTGCCAGCAGCCGCGGTAATACGTAGGTGGCGAGCGTTGTCCGGATTTACTGGGCGTAAAGAGCGCGCAGGCGGTCGTTCAAGTCGCGTGTGAAAGCC
+
:FFFFFFFFFFFFFFFFF,FFFFFFFFFFFFFFFFFFFFFFFFFFFFFFFFFFFFFFFFFFFFFFFFFFFFFF,FF:FFFFFFFFFFFFFFFFFFFFFFFFFFF:FFFFFFFFFFFFFFFF:FFFFFFFFFF:FFFFFFFFFFFFFF:FFFFFFFFFFFFFFFFFFFFFFFFFFFFFFFFFFFF:F:FFFFFFFFFFFF:FFFFFFFFFFFFFFF:FFFFFFFFFFF::FFFFFFFFFFFFFFFFF:FFF
@A00920:152:HGHKKDRXX:2:2103:6352:16125 1:N:0:CGCGTTCA+AAGGAGTA
ACTCCTACGGGAGGCAGCAGTGGGGAATTGTTCGCAATGGGCGCAAGCCTGACGACGCAACGCCGCGTGGGGGATGAAGGTCCTCGGATTGTAAACCCCTGTTGGGTGGGACGAACACTCCCGTGGTGAACAGCCATGGGAGCTGACGGTACCACCTGAGGAAGCCCCGGCTAACTCTGTGCCAGCAGCCGCGGTAATACGTAGGGAGCAAGCGTTGTTCGGATTTACTGGGCGTAAAGGGCGCGTAGGC
+
FFFFFFFFFFFFFFFFF:FFFFF:FFFFFFF:FFFFFFFFFFFFFFFFFFFFFFFFFFFFFFFFFFFFFFFFFF:FFFFFFFFFF:FFFFFFFFF:FFFFFFFFFFFF:FF,FF:FFFFFFFFF,FF:FFFFFFFFFFF,FFFF:F,::FFF:FFF:FF:FFF:FF:F,FFFFFFF:FFFFFFFFFFFFFFFF,F:F:F:FFF,FF::FFF,FFF,F,FF,:FF:F,FFF,:FFFFFFF,FF,FFFF,,F
@A00920:152:HGHKKDRXX:2:2103:16586:16438 1:N:0:CGCGTTCA+AAGGAGTA
ACTCCTACGGGAGGCAGCAGTGGGGAATATTGGACAATGGGCGAAAGCCTGATCCAGCAATGCCGCGTGAGTGATGAAGGCCTTAGGGTTGTAAAGCTCTTTTGCCAGGGATGATAATGACAGTACCTGGAGAATAAGCTCCGGCTAACTTCGTGCCAGCAGCCGCGGTAATACGAAGGGTGCAAGCGTTACTCGGAATTACTGGGCGTAAAGCGTGCGTAGGCGGTTTGTTAAGTCTGCCGTGAAAGCC
+
:FFFFFFFFFFFFFFFFFFFFFFFFFFFFFFFFFFFFFFFFFFFFFFFFFFFFFFFFFFFFFFFFFFFFFFFFFFFFFFFFFFFFFFFFFFFF:FFFFFFFFFFFFFFFFFFFFF:FFFFFFFFFFFFFFFFFFFFFFF:FFFFFFFFFFFFFFFFFFFFFFFFFFFFFF,FFFFFFFFFFFFF:FFFFFFFF:FFFFFFFFFFFFFFFFFFFFFFFFFFFFFFF:FFFFFFFFFFFFFFFFFFFFFFFF
@A00920:152:HGHKKDRXX:2:2103:13467:16861 1:N:0:CGCGTTCA+AAGGAGTA
ACTCCTACGGGAGGCAGCAGTGGGGAATATTGGACAATGGGCGAAAGCCTGATCCAGCAATGCCGCGTGAGTGATGAAGGCCTTAGGGTTGTAAAGCTCTTTTACCCGGGATGATAATGACAGTACCGGGAGAATAAGCCCCGGCTAACTCCGTGCCAGCAGCCGCGGTAATACGGGGGGGGCAAGCGTTGTTCGGAATCACTGGGCGTAAAGGGCGCGTAGGTGGCTTTTCAAGCGCGCGGTGAAAGCC
+
F:F,FFF:,FFF,:FFFFF:FFFFFF:FFFFF,FFFFFFF:FFFFFFFFFFFFF:F:FFFFF,FFFFFFF,F:FF:FFF:FFFFFF,FFFFFFFFFFFFFFFFFFFFFF:FFFFF:FFF,FF:FFFFFFFFFF:FFFFF,FF:FF:::FFFFF:FFFFFFF:FFFFF,FF:FFFFFFFFFFFF:FF:FFFF,FFFFFF::FFFFFFFF:F:F:::FFFFFF:F,FFF,FFFF,F,FF:,F:FFFFFFFFF
@A00920:152:HGHKKDRXX:2:2103:7771:17206 1:N:0:CGCGTTCA+AAGGAGTA
ACTCCTACGGGAGGCAGCAGTAGGGAATCTTGCACAATGGACGAAAGTCTGATGCAGCGACGCCGCGTGAGTGATGAAGGCCTTCGGGTCGTAAAACTCTGTGATATGGGAAGATGATGACGGTACCATATCAGAAAGGACCGGCTAACTTCGTGCCAGCAGCCGCGGTAATACGAAGGGTGCAAGCGTTACTCGGAATTACTGGGCGTAAAGCGTGCGTAGGCGGTTCGTTAAGTCTGCTGTGAAAGCC
+
F:,FFF,:::FFFFFF,,,:FFF,FFF:,FF::::F:FF,,FFF,:FF,,,,FF,F:FFFFFF:,FFFF,FFF:F:FFFFF::FFF,FF,F,F:,F,,F,F,FF:FF:F,FF,FFFFF,FF,FFF:FF:FFFFF:FFFF:FFF,FFFFFFFFFFFF:FFFF,F,,:FF:FFF,FFFF:,FF,FFF,F:::FFFFFF,F,,:F,F,FFF:FFFFF:,:,:,FFFFFFF:F,FF,F,:FF:FFFFFFFF,FF
@A00920:152:HGHKKDRXX:2:2103:1190:17550 1:N:0:CGCGTTCA+AAGGAGTA
ACTCCTACGGGAGGCAGCAGTCGGGAATTTTGGGCAATGGGCGAAAGCCTGACCCAGCAACGCCGCGTGAAGGATGAAGTATTTCGGTATGTAAACTTCGAAAGAATGGGAAGAATAAATGACGGTACCATTTATAAGCTCCGGCTAACTACGTGCCAGCAGCCGCGGTAATACGTAGGGAGCAAGCGTTGTTCGGATTTACTGGGCGTAAAGGGCGCGTAGGCGGCGCGGTAAGTCAGCTGTGAAATCT
+
FFFFFFFFFFFFFFFFFFFF:FFFFF,FFFFFFFFFFFFFFFFFFFFFFFFFFFFFFF:FFFFF:FFFFFFF:FFFF:FFFFFFFFFF:FF:,FFF:FFFF,FFFFF:FFFFFFFFF:FF:FFFFFFFFFFF:FFFF:FFFFFFFFFFFFFFFFFFFFFFFF:FF:F:FFFFFFF,FFFFFFFF,FFF:FFFFFF:FFFF:FFFFFFFFFFFFFFFFFFFFFF:FFFFFFFF,FFF:FF:FFFFFFFF::
@A00920:152:HGHKKDRXX:2:2103:23411:17769 1:N:0:CGCGTTCA+AAGGAGTA
ACTCCTACGGGAGGCAGCAGTAAGGAATATTGGACAATGCCCGCAAGGGTGATCCAGCCATGCCGCGTGCAGGAAGACGGCCCTATGGGTTGTAAACTGCTTTTACACCGGAGAAAACCCCCCTTCGTGAAGGGGGCTGATAGTATGGTGAGAATAAGCATCGGCTAACTTCGTGCCAGCAGCCGCGGTAAGACGAAGGATGCAAGCGTTATCCGGATTTACTGGGTGTAAAGCGCGTGTAGGCGGTCGT
+
FFFFFFFFFFFFFFFFFFFFFFFFFFFFFFFFFFFFFFFFFFFFFFFFFFFFFFFFFFF:,FFFFFFFFFFFFFFFFFFFFFF:FFFFF,FFFFF:FFFFFFFFF:FFFFFFFFFFFFFFFFFFFFFFFFFFF:FF::FFFFFFFFFFFFFF,FFFF,FFFFFFFFFFF:FFFFFFFFFFFFFFFFFFFFF:FFFF:FFFF:FFFFFFFF:FFFFFFFFFFFFFF:FF:FF:FFFFFFFFFFFFFFFFFF
@A00920:152:HGHKKDRXX:2:2103:18656:17832 1:N:0:CGCGTTCA+AAGGAGTA
ACTCCTACGGGAGGCAGCAGTGGGGAATATTGCACAATGGGGGAAACCCTGATGCAGCCATGCCGCGTGTGTGAAGAAGGCCTTCGGGTTGTAAAGCACTTTAAGCAGTGAGGAAGGGTTGAACGCTAATATCGTTCAACATTGACGTTAGCTGCAGAATAAGCACCGGCTAACTCCGTGCCAGCAGCCGCGGTAATACGGAGGGTGCGAGCGTTAATCGGAATTACTGGGCGTAAAGCGCGCGTAGGCG
+
FFFFFFFFFFFFFFFFFFFFFFFFF:FFFFFFF,FFFFFFFFFFFFFFF,F:FFFFFFF,FF::FFFFFFFFFF,FFFFFFF,FFFFFF:FFF:FFFFFFFFFFFFFF:FFFFF:FFFFFFFFFFFF:FFFFFFFFFFFF:FFFFFFFFFFFFFFFFFFFFFFFFFFFFFFF:FFFFFFFFFFF:FFFFFFFF,F:FFFFFFFFFFFFFFFFFFFFFFFFFF,FFFFFFF::FFF,FFF:F:FFFFFFFF
@A00920:152:HGHKKDRXX:2:2103:27670:19445 1:N:0:CGCGTTCA+AAGGAGTA
ACTCCTACGGGAGGCAGCAGTGGGGAATTTTGGACAATGGGCGCAAGCCTGATCCAGCAATGCCGCGTGCAGGAAGAAGGCCTTCGGGTTGTAAACTGCTTTTGTACGGAACGAAACGGTCTGGGTTAATACCCTGGACTAATGACGGTACCGTAAGAATAAGCCACGGCTAACTACGTGCCAGCAGCCGCGGTAATACGGAGGGTGCAAGCGTTATCCGGATTCACTGGGTTTAAAGGGTGCGTAGGAG
+
FFFFFFFFFFFFFFFFFFFFFFFFFFFFFFFFFFFFFFFFFFFFFFFFFFFFFFFFFFF,FFFFFFFFFFFFFFFFFFFFFFFFFFFFFFFFFFFFFFFFFFFFFFFFFFFFFFFFFFFFFFFFFFFFFFFFFFFFFFFFFFFFFFFFFFFFFFFFFFFF:FFFFFFFFFFFFFF:FFFFFFFFFF:FFFFFFF:FFFFFFFF:FFFFFFFFFF:FFFFF:FFFFFFFFFFFFFF:FFFFFFFF:FFFFF
@A00920:152:HGHKKDRXX:2:2103:6415:19867 1:N:0:CGCGTTCA+AAGGAGTA
ACTCCTACGGGAGGCAGCAGTCGAGAATAATTCACAATGGGGGCAACCCTGATGGTGCAACGCCGCGTGGAGGATGACGGTCTTCGGATTGTAAACTCCTGTCATCCGGGAGAAAGACCTGGGAGTTAATAGCTCACAGGGTTGATAGTACCGGAAGAGGAAGGGACGGCTAACTTCGTGCCAGCAGCCGCGGTAATACGAAGGTCCCAAGCGTTGTTCGGAATCACTGGGCGGAAAGGGAGCGTAGGCG
+
FFFFFFFFFFFFFFFFFFFF:FFFFFFFFFF,FFFFFFFFFFFFFFFFFFFFFFFFFFF,FFFFFFFFFFFFFFFFFFFFFFFF:FFFFFFFFFFFFFFFFFFFFFFFFFFFFFFFFFFFFFFFF:F:FFFFFFFFFFFFFFFFFFFFFFFFFFFFFFFFFFFFFFFFFFFF:FFFFF:FFFFFFF,FFF:FFFF:FFF:FF,FFFFF:F:FFFFF,:FFFFFFFFFFFFFF:,F,F,FFFFFFFF,F::
@A00920:152:HGHKKDRXX:2:2103:28772:20071 1:N:0:CGCGTTCA+AAGGAGTA
ACTCCTACGGGAGGCAGCAGTGGGGAATATTGCACAATGGGCGAAAGCCTGATGCAGCAACGCCGCGTGCGGGAAGAAGGCCCTAGGGTTGTAAACCGCTTTCAGCAGGGAAGAAAATGACGGTACCTGCAGAAGAAGGTGCGGCCAACTACGTGCCAGCAGCCGCGGTGACACGTAGGCACCAAGCGTTGTCAGGATTTATTGGGCGTAAAGAGCTCGTAGGCGGTTCAGTAAGTCGGGTGTGAAAACT
+
FFFFFFF,FF:FFFFFFFFFFFFFFFFF:FFFFFFF::FFFFFFFFFFFFFFF::FF:FFF:FFFFFFFFFF:FFFFFFFFFFFFFFFFFFFFFFFFFFFFFFFFFFFFFFFFFFFFFFFFFFFFFFFFFFFF:FFFFFFFFFFFFFFFFFFFFFFFFFFFFFFFFFFFFFFFFFFFFFFFFFFFFFFFFFF:,F:FFFFFFFFFFFF,FFFFFFFFFFFFFFFFFFFFFF:::FFF::FFFFFFFFFFF
@A00920:152:HGHKKDRXX:2:2103:1542:20102 1:N:0:CGCGTTCA+AAGGAGTA
ACTCCTACGGGAGGCAGCAGTGGGGAATTGTTCGCAATGGGCGCAAGCCTGACGACGCAACGCCGCGTGGAGGATGAAGAATTTCGGTTCGTAAACTCCTGTCGAGCGGGACGAAAGATGCGCGGGTTAATACCCCGCGCAAGTGACGGTACCGCTAAAGGAAGCCCCGGCTAACTCCGTGCCAGCAGCCGCGGTACTACGGGGGGGGCAAGCGTTGTTCGGAATTACTGGGCGTAAAGGGCTCGGAGGC
+
FF,FFFFFFFFF,FF:FFFFFFFFFFF:FFFFFFFFF:FFFFFFFFFFFFFFFFFFFFFFFFFFFFFFF,FFFFFFFFFFFFFFFFFFFFFFFFF,FFF:F,FFF:F:FFFFFF:FFFFFFFFFFF,:FFF,FFFFFFFFF,FFF::FFFFF:FFFF,FFF:FFF:FFFFFF,FFFFFFFFFFFFFF:FFFF:F:F:F:,F:FFFFFFFF:FFF,FF,FF:FF:FFF:FFFFFFF,FFFFFFFFF,FFFF
@A00920:152:HGHKKDRXX:2:2103:29197:20181 1:N:0:CGCGTTCA+AAGGAGTA
ACTCCTACGGGAGGCAGCAGTTAGGAATCTTGCGCAATGGGCGAAAGCCTGACGCAGCAACGCCGCGTGGGGGATGAAGGCTCTCGGGTTGTAAACCCCTTTCAGCAGGGACGAATCTGACGGTACCTGCAGAAGAAGCACCGGCCAACTACGTGCCAGCAGCCGCGGTAATACGTAGGGTCCAAGCGTTGTCCGGATTTATTGGGCGTAAAGAGCTCGTAGGCGGTTCAGTAAGTCGGATGTGAAAACA
+
FFFFFFFF::FFFFFFF:FFFFF:FFFFFFFF::FFF:FFF,F:FF:FFF:FF:F,FFF,F:FFFFFFF,F,FFFFFFF,FF,F:FFFFFFFF,FFF,FFFFFFFFFF:,FFFF,,:FFFFFF:FFF:FFFFFFFFFF,FFF:FFFFFFFFFFFFFF,FFFFFFFFFFFF,FFFFFFF:FFFFFFFFFF:FFFFFFF:FFF:FF:FFFFF:F,F:FFF:FF::FF,FFFFFFF::FFF:FFFFF:FFF,,
@A00920:152:HGHKKDRXX:2:2103:30355:21089 1:N:0:CGCGTTCA+AAGGAGTA
ACTCCTACGGGAGGCAGCAGTGGGGAATATTGGACAATGGGCGCAAGCCTGATCCAGCCATGCCGCGTGTGTGAAGAAGGCCTTCGGGTTGTAAAGCACTTTTGTTGGGGAAGAAAAGACACCGGCCAATACCCGGGGTTTCTGACGGTACCCAAAGAATAAGCACCGGCTAACTTCGTGCCAGCAGCCGCGGTAATACGAAGGGTGCAAGCGTTACTCGGAATTACTGGGCGTAAAGCGTGCGTAGGTG
+
FFFFFFFFFFFFFFFFFFFFFFFFFFFFFFFFFFFFFFFFFFFFFFFFFFFFFFFFFFFFFFFFFFFFF:FFFFFFFFFFFFFFFFFFFFFFFFFFFFFFFFF:FFFFFFFFFFFFFFFF,FFFFFFFFFFFFF:FFFF:FFFFFFFFFFFFFFFFFFFFF:FFFFFFFFFFFFFFFFFFFFFFFFFFFFFFFFFFFFFFFFFFFFFFFFFFFFFFFFFFF,FFFFFFF,FFFFFFFFFFFFFFFFFFFF
@A00920:152:HGHKKDRXX:2:2103:19777:21120 1:N:0:CGCGTTCA+AAGGAGTA
ACTCCTACGGGAGGCAGCAGTGGGGAATATTGGGCAATGGGCGCAAGCCTGACCCAGCGACGCCGCGTGCGGGATGACGCCTTTCGGGGTGTAAACCGCTGTCACCGGGGACGAACCTCTCATGTTCGAACAGGGCATGGGACTGACGGTACCCGGAGAGGAAGCACCGGCTAACTCTGTGCCAGCAGCCGCGGTAATACAGAGGGTGCGAGCGTTGTCCGGAATCACTGGGCGTAAAGGGCGCGTAGGT
+
,FFFFFF:FFFFFFFFFFFFFFFFFFFFF:FFFFFFFFFFFFFFFFF:FFFFFFF:FFFFFFFFFFFFFFFFFFFFFFFFFFFFFFFFF:FFF:FFFFFFFFFFFFFFFFFFFFFFFFFFFFFFFFFFFFFFFFFFFFFFFFFFFFFFFFFFFFFFFFFF:FFFFFFFFF::,:FFFF:F:FFF::FFFFFFF:::,FFFFFFFFFFFFFFFFFFFFFFFFFF:FFFFF:FFFFF,FFFFFFFFFF,FF:
@A00920:152:HGHKKDRXX:2:2103:11595:21355 1:N:0:CGCGTTCA+AAGGAGTA
ACTCCTACGGGAGGCAGCAGTTAGGAATCTTCCACAATGGGCGAAAGCCTGATGGAGCGACGCCGCGTGAAGGATGAAGGTCTTCGGATCGTAAACTACTAAAAGAGGGACGATAATGACGGTACCTCTTGAAAAGCACCGGCTAACTCCGTGCCAGCAGCCGCGGTAATACGGAGGGTGCTAGCGTTATCCGGAATCACTGGGCGTAAAGGGCGCGTAGGCGGTCTGTTAAGTCTGATGTTAAAGACTG
+
FFFFFFFFFFFFFFFFFFFFFFFFFFFFFFFFFFFFFFFFFFFFFFFFFFFFFFFFFFFFFFFFFFFFF::FFFFFFFFFFFFFFFFFFFFFFFFFF,FFFF::FFFFFFFFFF,FF,FF,,:F:FFFF:,FFFFFFFFFFFFFFFFFFF:,FFF,FF:FFFFFFFFFFFF:FFF:FFFFFFFFFF:FFFFFFF::FFFFFF:FF:F:FFFFFFFF:FFFFFF:FFFFFFFFFFFF:FF,F:FF:,,:FF
@A00920:152:HGHKKDRXX:2:2103:2049:21480 1:N:0:CGCGTTCA+AAGGAGTA
ACTCCTACGGGAGGCAGCAGTAAGGGATCTTGCGACAATGGGCGAAAGCCTGACGCAGCACCGCCGCGTGCGGGATGACGTCCTTCGAGTTGTAAAACGCTTTGCGGGGGGAAGAGGACTGAAGGTACCCCCGGAAGAAGTCTCGGCTAACTACGTGCCAGCAGCCGCGGTAATACGTAGGAGGCGAGCGGTATCAGGATTTACGGGGTGTGAAGCGCGTGAAGGCGGGCCTGAAAGTGGCGCGGGAATG
+
FFFFFFF:F,:F,FFF,FFFFFFFF,FF,,F,,FF:FF:FF:FFFFFFFFF::,FFFF,F,,FF:F:F,F,:F:F,:FFF,FF:,FF,,F,:FFFF:FF::,F,::,FFFFF,FF:,F,,,,,F,:FFFF:FF,F:FFF,F,F:FFFF,FFFF:F,FF:F,:::FFF:,,FF,,F,FFFF,FF,,F,::F,FF,,,,:FFFFFF,FF,,FF,:,,F:FF,,,F:,F,F,:FFF,:,FF:::,,,,F::,F
@A00920:152:HGHKKDRXX:2:2103:10520:21652 1:N:0:CGCGTTCA+AAGGAGTA
ACTCCTACGGGAGGCAGCAGTCGGGAATTTTGCCCAATGGACGAAAGTCTGAGGCAGCAACTCCGCGTGAGGGATGAAGGCTCTCGGGTCGTAAACCTCTTTTCTCAGGGAAGATTCAAGACGGTACCTGAGGAATAAGCCACGGCTAACTACGTGCCAGCAGCCGCGGTAATACGTAGGTGGCAAGCGTTGTCCGGATTTACTGGGCGTAAAGAGCGCGCAGGCGGCTGGTCAAGTCCGATGTGAAATC
+
FFFFFFFFFFFFFFFFFFFFFFFFFFFFFFFFFFFF:FFFFFFFFFFFFFFFFFFFFFFFFFFFFFFFFFFFFFFFFFFFFFFFFFFFFFF:FFFFFFF:FFFFFFFFFFFF:FFFFFFFFFFFFFFF,FFFFFFFFFFFFFFFFFFFFFFFFFFFFFFFF:FFFF:FF:F:FFFFFFFFFFFFFFFFF:FF:FFFFFFFFFFFFFFFFFFFFFFF:F:FFFFFFFFFFFFF:F:FFFFFF:FFFF:FF:
@A00920:152:HGHKKDRXX:2:2103:25382:21652 1:N:0:CGCGTTCA+AAGGAGTA
ACTCCTACGGGAGGCAGCAGTGGGGAATTTTGGACAATGGGGGCAACCCTGATCCAGCAATGCCGCGTGAGTGAAGAAGGCCTTCGGGTTGTAAAGCTCTTTTGTCAGGGAAGAAACGGTTCAGGCTAATATCCTGGGCTAATGACGGTACCTGAAGAATAAGCACCGGCTAACTACGTGCCAGCAGCCGCGGTAATACGTAGGGTGCAAGCGTTAATCGGAATTACTGGGCGTAAAGCGTGCGCAGGCG
+
:FFFFFFFFFFFFFFFFFFFFFFFFFFFFFFFFFFFFFFFFFFF:FFFFFFFFFF,FF,FFFFFFFFFFFFFFFFFFFFFFFFFFFFFFFFF,FFF:FFFFFFFFF:FFFFFFFF:FFFFFFFFFFFF:FFFFFFFFFFFFFFFFFFFFFFFFFFFFFFFFFFFFFFFFFFFFFFFFFFFFFFFFFFFFFFFFFFFFFF,:FFFFFFFFFFFFFFFFFFF:,FFFFFFFFFFFFFFFFF,FF::FF::FF
@A00920:152:HGHKKDRXX:2:2103:9842:21762 1:N:0:CGCGTTCA+AAGGAGTA
ACTCCTACGGGAGGCAGCAGTAGGGAATTGTTCGCAATGGGCGCAAGCCTGACGACGCAACGCCGCGTGGAGGATGAAGGGCTTCGGCTCGTAAACTCCTTTCGACCGAGATGAATACCCGCAGGGCTAACATCCCTGCGGACTGACAGTATCGAGGGAAGAAGCCCCGGCTAACTCCGTGCCAGCAGCCGCGGTAATACGGGGGGGGCAAGCGTTGTTCGGACTTACTGGGCGTAAAGGGTTCGTAGGT
+
FFFFFFF:FF:FFFFFFFFFFFF:FFF:FFFFFFFF:FFFFFFFFFFFFFFFFFFFFFFFFFF:FFFFFFFFF:FF:FFFFFFFFFFFFFFFFFFFFFFFFFFFFFFFFF:F,FFFFF,FFFFFFFFF:FFFFFFFFFFF:,FFFFF,FFFFFFFFFFFFFFFFFFFFFFFFFFFFFFFFFFFFFFFFFFFFFFFF,F,FFFF:FFF:FFF:FFFFF,FFFFF,FF,FFFFFFFFF,,:,FFFFF::FFF
@A00920:152:HGHKKDRXX:2:2103:1063:21872 1:N:0:CGCGTTCA+AAGGAGTA
ACTCCTACGGGAGGCAGCAGTGGGGAATATTGGACAATGGGGGAAACCCTGATCCAGCAATGCCGCGTGAGTGATGAAGGTCTTAGGATTGTAAAGCTCTTTCAACGGTGAAGATAATGACGGTAGCCGTCGAAGAAGCCCCGGCTAACTTCGTGCCAGCAGCCGCGGTAATACGAAGGGGGCTAGCGTGGGTCGGAATTACTGGGCGTAAAGCGCTCGTAGGCGGATCGATCAGTCAGGGGTGAAATCC
+
FFFFFF,FFFFFFFFFFFFFFFFFFFFF:FF:FFF:FFFFFFF:FFFFFFFFFF::FFFFFFFFFFFFFFFFFF,F,FFFFFF,FFFFF,FFFFFFF,FF,F:FFFFFFF:FFFF:FFFFFFFF::FFF,,F:FFFF,FFFF,FF,:FFFFF:FFFFFF,::FF:FFFF,:FFFF,FF,FFFF,,F:F,,,,FFFFFF::FF:FFFFF:F,:FFF:FFF:,FFF:FFFFFFFF:F:F:FF,F,:,:F:FF
@A00920:152:HGHKKDRXX:2:2103:14995:22482 1:N:0:CGCGTTCA+AAGGAGTA
ACTCCTACGGGAGGCAGCAGCTAAGAATCTTTCGCAATGGGCGAAAGCCTGACGCAGCAATTCCGCGTGAGGGACGAAGGCCCTAGGGTCGTAAACCTCTTTTGTGAAGGAAGAAGTTCTGACGGTACTTCACGAATAAGACACGGCTAACTTCGTGCCAGCAGCCGCGGTAATACGAGGGGGGCAAATGTTGTTCGGAATTACTGGGCGTAAAGCGCACGTAGGCGGATTGTTTAGTGAGGGGTGAAAT
+
F::F,:FF,,FF:::FFF,FFFFF:FF,FF:,,FFFF,:,F,FFFF,FFFFFFF,F:FFF::FFF::FFF:FF:FFFFFFFFF,F,:F:FF:FFFFFFFF,FFF,FFFF,F:FF:FFFFFFFF:FFFFFFFFF:FFFFF,FFF:FFF:FFFFFFFFFFFFFFFFFF,FFFF,::F,FFF:FFF::FFFF,::,FF:FFFFFFFF:F,F,FFFFF:,::::F::F,:,,FFFF:F:F,F,FF,F,:F:,:F
@A00920:152:HGHKKDRXX:2:2103:28619:23062 1:N:0:CGCGTTCA+AAGGAGTA
ACTCCTACGGGAGGCAGCAGTGGGGAATTGTTCGCAATGGGCGCAAGCCTGACGACGCAACGCCGCGTGGAGGATGAAGGTCTTCGGATTGTAAACTCCTGTTGCCCGGGACGAAATGCTCCGACCTAACACGTCGGAGTTTGACGGTACCGGGTGAGGAAGCCCCGGCTAACTCTGTGCCAGCAGCCGCGGTAATACAGAGGGGGCAAGCGTTGTTCGGAATTACTGGGCGTAAAGGGCGCGTAGGCGG
+
FFFFFFFFFFFFFFFFFFFFFFFFFFFFFFFFFFFFFFFFFFFFFFFFFFFFFFFFFFF,FFFFFFFFFFFFFFFFFFFFFFFFFFFFFFFFFFFFFFFFFFFFFFFFFFFFFF:FFFFFFFFFFFFFFFFFFFFF:FFFFFFFFFFFFFFFFFFFFFFFFFFFFFFFF::FFFFFFFFFFFF:FFFFFFFFF:FFFFFFFFFFFFFFFFFFF::FF:FF:FFFFFFFFFFFFFFFFFFFFFFFFF:FFF
@A00920:152:HGHKKDRXX:2:2103:11207:23312 1:N:0:CGCGTTCA+AAGGAGTA
ACTCCTACGGGAGGCAGCAGTTGGGAATTTTGGGCAATGGGCGCAAGCCTGACCCAGCGACGCCGCGTGGGGGATGAAGGCCTTCGGGTCGTAAACCCCTGTCAGGAGGGAAGAAGCCCGCAAGGGTGACGGTACCTCCAGAGGAAGCCCCGGCTAACTACGTGCCAGCAGCCGCGGTAATACGTAGGGTGCGAGCGTTAATCGGAATTACTGGGCGTAAAGGGTGCGCAGGCGGTTTTGTAAGCCAGAT
+
F,F,FFFFFFFFF:FFFFFFFFFFFFFFFFFFF,FFFFFFFFFFFFFFFFFFFFFFFFF,FFFFFFFFFFFFF:FFF:FFFFFFFFFFFFFFFFFFFFFFFFFFFFFFFFFFF:FFFF:FFFF:FF:::FFFFFFFFFFFFF:FFFFFFFFFFFFFFFFFFF::,FFFFFFFFFFFFFFFFFFFFFFFF:FF::FFFFFFFFFFFFFF:FFFFFFFFFFFFF:FFFFFF::FFFFFFF:::FFFFFFFFF
@A00920:152:HGHKKDRXX:2:2103:4707:23703 1:N:0:CGCGTTCA+AAGGAGTA
ACTCCTACGGGAGGCAGCAGTGGGGAATCTTGCGCAATGGGCGAAAGCCTGACGCAGCGACGCCGCGTGAGCGATGAAGGCCTTCGGGTTGTAAAGCTCTGTGGGGAGGAAAGAATAAGGTTTGGCTAATATCCAAACTGATGACGGTACCTCCTTAGCAAGCACCGGCTAACTCTGTGCCAGCAGCCGCGGTAAGACAGAGGGTGCAAACGTTGTTCGGAATTACTGGGCGTAAAGCGCGTGTAGGCGG
+
FFFFF:FFFFFFFFF:FF:FFFFF,:FFFFFF,FFFFFFF,FFFFFFFFFF,FF:FFFF:FFFFFFFFFFFFFFFFFFFF,F:FFFFFFFFFF,FF:FF,FF:F:FFFFFFFFFFFFF:FF:F,FFF:FFFFF::FFFFFFFFFF:FFFFFFFFFF:FFF:FFFFFFFFFFFFFFFFFFFFFFFFF:FFFF:FF:F::FFFFFFFF:F:FFFFFFFF,:FFFFFFFFFFFFFFF:FFFFFFFFF,,FFFF
@A00920:152:HGHKKDRXX:2:2103:7609:23782 1:N:0:CGCGTTCA+AAGGAGTA
ACTCCTACGGGAGGCAGCAGTGGGGAATATTGGACAATGGGCGAAAGCCTGATCCAGCCATGCCGCGTGAGTGAAGAAGGCCTTCGGGTTGTAAAGCTCTTTCGACGGGGACGATGATGACGGTACCCGTATAAGAAGCCCCGGCAAACTTCGTGCCAGCAGCCGCGGTAATACGGAGGGTGCGAGCGTTGTCCGGAATCACTGGGCGTAAAGGGCGCGTAGGCGGTTCGACAAGTGTGCGGTGAAAGCC
+
F::FFFFF:FFFFFFFFFFFFFFFFF:F:FFFFFFFFFFFFFFFFFFFFFFFFFFFFFFF:FFFFFF,FFFFF:FFFFFFFFFFFFFFFFF::FFFFFFFF:FFFFFFFFFFFFFFFFF:FFFF,,FFFFFFFFFFF:FFFFFFFFFFFFFFFFFFFFFFFFFFFFFFFFFFFFFFFFFFFFFFFFFFFFFFFF:,,F,F,FFFF:FFF,FFFFFFFFF:FFFFFF:FFFFFFFFFFFF:FF:FFFFFF,
@A00920:152:HGHKKDRXX:2:2103:29930:24612 1:N:0:CGCGTTCA+AAGGAGTA
ACTCCTAAGGGAGGCAGCAGTGGGGAATATTGCGCAATGGCCGAAAGGCTGACGCAGCGACGCCGCGTGGGGGATGAAGCATTTCGGTGTGTAAACCCCTGTTGCTCGGGACGAACAAGCGATTTCTATCGCTCTGACGGTACCGAGTGAGGAAGCACCGGCTAACTCCGTGCCAGCAGCCGCGGTAATACGGAGGGTGCAAGCGTTGTCCGGAATCACTGGGCGTAAAGGGCGCGTAGGCGGTCTATCA
+
,,F,,:F,::FF:FFF:,FFFFFFFFFFFFFF:F:F::FF:F,FFF,F,F:FFFFF:FFFF,FF,::,,FF,F:F:F:::F::,F,:FFF,FFFFFFFFF,:F:FFFF,F,FFF,FFFFFF:FFFF,FFF,FFFFFFF::FFFFFFFFF:F,FFFF:FFFF,FF:F,F:FF::FF:FFFF:F,F,:FFFFFFFFFF::F:FFFFFFFFFFFF::FFFFF,F:F,FFFFFF,FF,FFFF:FF:,FF,FFFF
@A00920:152:HGHKKDRXX:2:2103:22037:24815 1:N:0:CGCGTTCA+AAGGAGTA
ACTCCTACGGGAGGCAGCAGTAAGGGATCTTGCGACAATGGGCGAAAGCCTGACGCAGCAACGCCGCGTGCGGGATGACGGCCTTCGGGTTGTAAACCGCTTTTCGGGGGGAAGAGGAAGGACGGTACCCCCGGAATAAGTCTCGGCTAACTACGTGCCAGCAGCCGCGGTAAAACGTAGGAGGCGAGCGTTATCCGGATTTACTGGGCGTAAAGAGCGCGCAGGCGGCTGGTCAAGTCCGATGTGACAT
+
FFFFFFFFFFFFFFFFFFFFFFFFFFFFFFFFFFFFFFFFFFFF:FFFFFFFFFFFFFFFFFFFFFFFFFFFF:FFFFFFFFFFFFFFFFFFFFFFFFFFFFFFFFFFFFFFFFFFFF,FFFFFFFFFFFFFFF::FFFFFFFFFFFFFFFFFFFFFFFFFFFFFF:FF:F:FFFFFF,:FFFFFFFF:F:FFFFFFFFFFFFFF:FFFFF,F,FFFFFFF:FF:F::FF,FFFFFFFF:FF,FFFF:FF
@A00920:152:HGHKKDRXX:2:2103:26630:24940 1:N:0:CGCGTTCA+AAGGAGTA
ACTCCTACGGGAGGCAGCAGTGGGGAATATTGGACAATGGGCGAAAGCCTGATCCAGCAATGCCGCGTGAGTGATGAAGGCCTTAGGGTTGTAAAGCTCTTTTACCCGGGATGATAATGACAGTACCGGGAGAATAAGCCCCGGCTAACTCCGTGCCAGCAGCCGCGGTAATACGGAGGGGGCTAGCGTTGTTCGGAATTACTGGGCGTAAAGCGCACGTAGGCGGCTTTGTAAGTTAGAGGTGAAAGCC
+
FFFFFFFFFFFFFFFFFFFFFFFFFFFFFFFFFFFFFFFFFFFFFFFFFFF:FFFFFFFFFFFFFFFFFFFFFFFFFFFFFFFFFFFFFFFFFFFFFFFFFFFFFFFFFFFFFFFFFFFFFFFFFFFFFFFF:FFFFFFFFFFFFFFFFFFFFFFFFFFFFFFFFFFFFFFF:FFFFFFFFFFFFFFFFFFFFFFFFFFFFFFFFFFF,FFFF:FFFFFFFFFFFFFF:FFFFFFFFFFFFFFFFFFFFF
@A00920:152:HGHKKDRXX:2:2103:29053:25285 1:N:0:CGCGTTCA+AAGGAGTA
ACTCCTACGGGAGGCAGCAGTGAGGAATATTGCTCAATGGGCGCAAGCCTGAAGCAGCGACGCCGCGTGGACGATGAAGGTCTTCGGATCGTAAAGTCCTTTTCTGTGTGACGAGCAAGGACGGTACCAGAGGAATAAGAGTCGGCTAACTACGTGCCAGCAGCCGCGGTAAAACGTAGGACGCAAGCGTTAACCGGAATTACTGGCCGTAAAGCGCGTGTCGGCGGATGGTTAAGTCATTGGTGAAAGC
+
FFFFFFFFFFFFFFFFFFFFF,FFFFFFFFFFFFFFFFFFFFFFFF:FFFFFFFFFFFFFFFFFFFFFFFFFFFFFFFFFFFFFFFFFFFFFFFFFF,FFFFFFFFFFFFFFFF,FFFF,,FF,::F,,F:F,FFFFF:,:FFFF:FF,,FFF,F:FF,:FF,F:FFF::F,FFFFFFF,FFF,F,:FFFFF,FFF:FF,,:FFFF,FFFFFFFFFF,FFF,F:FFFFFF:F:FF:FFFF,F:F:F:F,F
@A00920:152:HGHKKDRXX:2:2103:32362:26130 1:N:0:CGCGTTCA+AAGGAGTA
ACTCCTACGGGAGGCAGCAGTGGGGAATATTGGACAATGGGCGCAAGCCTGATCCAGCAATGCCGCGTGAGTGAAGAAGGCCTTAGGGTTGTAAAGCTCTTTCGGCGGGGAAGATAATGACGGTACCACTTGAAAAGCACCGGCTAACTCCGTGCCAGCAGCCGCGGTAATACGGAGGGTGCTAGCGTTATCCGGAATCACTGGGCGTAAAGGGCGCGTAGGCGGTTTGTTAAGTCCGATGTTAAAGACT
+
FFFFF:FFFFFFFFFFFFFFFFFFFFFFFFFFFFFFFFFF:FFF,FFFFFFFFFFFF:FFFFFFFFFFFFFFFFFFFFFFFF,FFFFFFFFFFF:FFFFF:FFFF:FFFFFFFFFFFFFFFFFFFF:FFFFFFFFFFFF:FFFFFFF:FFFFFFFFFFFFFFFFFFFFFFFFF:FFFFFFFFF,FFFFF:FF:FFFFFFFFFFFFFFFF:,FFFFFFFFFFFFF:FFFFFFFF:FF:FFFFFFF:,FFFF
@A00920:152:HGHKKDRXX:2:2103:22652:26224 1:N:0:CGCGTTCA+AAGGAGTA
ACTCCTACGGGAGGCAGCAGTGGGGAATATTGCTCAATGGGGGAAACCCTGACGCAGCGACGCCGCGTGGAGGATGACGTCCTTCGGGATGTAAACTCCTGTCAGAGGGGATGATGATGACAGTACCCTCAGAGGAAGCACCGGCTAACTCCGTGCCAGCAGCCGCGGTAATACGTAGGTGGCAAGCGTTGTCCGGAATTAGTGGGCGTAAAGCGCGCGCAGGCGGACCTTTAAGTCTGATGTGAAAGCC
+
FFFFFFFFFFFFFFFFFFFFFF:FFF:F,FF:F,FFFFFF:FFFFFFFFFFF,FFFFFFFFFFFFFFFFFF,FFFFF:FFFFFFFFF:FFFFFFF:FFFFFFF,,FFFFFFFFFFFFFFFFFFFFFFF:FFFFFFFFFFFFFFFF:FFFFFFFFFFFFFFFFFFFFFFF,FFF:F:FF,FFFF,FFFF,FFF,FFFFFF:F,FFFFFFFFF:FFFFFFFF:FFFF:,FFFFFFFFFF:F:F:F:FFF:F:
@A00920:152:HGHKKDRXX:2:2103:14769:26475 1:N:0:CGCGTTCA+AAGGAGTA
ACTCCTACGGGAGGCAGCAGTGGGGAATCTTGCGCAATGGGCGAAAGCCTGACGCAGCAACGCCGCGTGCGGGAAGACGGCCTTCGGGTTGTAAACCGCTTTCAGCAGGGACGAAATTGACGGTACCTGCAGAAGAAGCTCCGGCCAACTACGTGCCAGCAGCCGCGGTAAGACGTAGGGGGCGAGCGTTGTCCGGAAGTCTTGGGCGTAAAGGGCTCCTAGGCGGTTCAGTAAGTCGACTGTGAAAATC
+
FFFFFFFFFFF:FFFFFFFF:FFFFFFFFFFFFFFFFFFFFFFFFFFFFFFFFFFFFFF:FFFFFFFFFFFFF:FFFFFFFFFFFFFFFFFF:FFFFFFFFFFFFFFF:FFFFFFFFFFFFFFFFFFFFFFF:FFFFFFFFFFFFFFFFFFFFFFFFFFFFFFFFFFFFFFF:FF,FFFFFFFFFFFF,FFFFFFFFF,F,FFFFFFFFFFFFFFFF:FFFFFFFFFF:FFF,FFFFFFF,FFFFFFFFF
@A00920:152:HGHKKDRXX:2:2103:28212:26897 1:N:0:CGCGTTCA+AAGGAGTA
ACTCCTACGGGAGGCAGCAGTGGGGAATTTTCCGCAATGGGCGAAAGCCTGACGGAGCAAGACCGCGTGAGGGAGGAAGGCTCTTGGGTTGTAAACCTCTTTTCTCAGGGAAGAACAAAATGACGGTACCTGAGGAATCAGCCTCGGCTAACTCCGTGCCAGCAGCCGCGGTAATACGGAGGAGGCAAGCGTTATCCGGAATTATTGGGCGTAAAGCGTCCGCAGGTGGCTCGCTCAAGTCTGCTGTCAA
+
FFFFFFFFFFFFFFFFFFFFFFFFFFFFFFFFFFF:FFFFFFFFFFFFFFFFFFFFFFFFFF:FFFFFFFFFFFFFFFFFFFFFFFFFFFFFFFFFFFFFFFFFFFFFFFFFFFFFFFFFFFFFFFFFFFFFFFFFFFFFFFFFFFFFFFFFFFFFFFFFFFFFFFFFFFFF:FFFFFFFFFFFFFFFFFFFFFFFFFFF:FFF:FFFFFFFFFFFFFFFFFFFFFFFFFFFFFFFFFFFF::FFFFFFF
@A00920:152:HGHKKDRXX:2:2103:6714:28745 1:N:0:CGCGTTCA+AAGGAGTA
ACTCCTACGGGAGGCAGCAGTGGGGAATCTTGCGCAATGGGCGAAAGCCTGACGCAGCGATGCCGCGTGAGCGATGAAGGCCTTCGGGTTGTAAAGCTCTGTGGATGGAGACGAATAAGTGTTGGTTAATACCCAGCATGATGACGGTATCCATTTAGCAAGCACCGGCTAACTCTGTGCCAGCAGCCGCGGTAATACAGAGGGTGCAAACGTTGTTCGGAATTACTGGGCGTAAAGCGCGTGTAGGCGG
+
FFFFFFFF,FFFFFFF:FFFFFFFFFFFF:FFFFF::FFFFFFFFFF,FFFFFFFFFFFFFFFFFFFFFF:FFFFFFFFFFFFFFFFFFFFFFFFFFFFFFFFFFFFFFFFFFFFFFFFFFFFF:FFFFFFFFFFFFFFF,FFF:FFFFFFFF:FFFFFF:FFF:FF:FFF:FF,FFFFFFFFFFFFF:FFFFFFFFFFFFFFFFF,FFFFFFFFFFFF:F:FFFFFF,F:F:FFF,FFFFFFFFFFF:F
@A00920:152:HGHKKDRXX:2:2103:11478:28886 1:N:0:CGCGTTCA+AAGGAGTA
ACTCCTACGGGAGGCAGCAGTGGGGAATTTTCCGCAATGGGCGAAAGCCTGACGGAGCAACGCCGCGTGAGGGAGGAAGGCCTGTGGGTTGTAAACCTCTTTTCTCAGGGAAGAAGATCTGACGGTACCTGAGGAAACAGCATCGGCTAACTCCGTGACAGCAGCCGCGGTAAGACGGAGGATGCAAGCGATATACGGAATTATTTGGCGTAAAGGGAGCGTAGGAGGCTTGATAAGTCAAAGGTGAAAT
+
FFFFFFFFFFFFFFFFFFFFFFFFF:FFFFFF:,FFFFFFF:FFFFFFFFFF:FFFFFFF,FFFFFF:F:F,FF:FF:FFFFF::FFFFFFFFFFFF,FFFF,FFFFFF,F:FFFF:::,F:FFF,FF,,:F,FFF,FFFFFFF,FFFF:F:FF,,F,FFFF,:,F,FFFFFFF,F,FFFFF:FFF,FFF,FF:,,,,FFF,FFF,F,:FFF:::F,,:FFFF:,,F,FF,,:FFF,FFFFF::F,:FFF
@A00920:152:HGHKKDRXX:2:2103:25427:29215 1:N:0:CGCGTTCA+AAGGAGTA
ACTCCTACGGGAGGCAGCAGTGGGGAATTTTGGACAATGGGCGCAAGCCTGATCCAGCCATTCCGCGTGCAGGATGAAGGCCCTCGGGTTGTAAACTGCTTTTGTACGGACCGAAACGCGTTGAGCTAATACCTCGACGTAATGACGGTACCGTAAGAATAAGCACCGGCTAACTACGTGCCAGCAGCCGCGGTAATACGTAGGGTGCAAGCGTTAATCGGAATTACTGGGCGTAAAGCGTGCGCAGGCG
+
FFFFFFFF:FFFFFFFFFFFFFFFFFFFFFFFF:F:FFFFFFFFFFFFFFFFFFFFFFFFFFFFFFFFFF:FFFFFFFFFFFFFFFFFF,FFFFFFFFFFFF,FF:FFFF,FFFFFFFFF:FFFFFFFF,FFFFFFFF:F,:F:FFFFFFFFFFFF:FF:FF:FFFFFF::F:FF,FFFF,FFFF:FFFFFFF,F,FF:FFF:FFFFFF,:FFFFFFFFFFF,:FFF,FFFFF:,,:,FF:FFFFFFFF:
@A00920:152:HGHKKDRXX:2:2103:31232:29309 1:N:0:CGCGTTCA+AAGGAGTA
ACTCCTACGGGAGGCAGCAGTGGGGAATATTGGACAATGGGCGAAAGCCTGATCCAGCAATGCCGCGTGAGTGATGAAGGCCTTAGGGTTGTAAAGCTCTTTTACCCGGGATGATAATGACAGTACCGGGAGAATAAGCCCCGGCTAACTCCGTGCCAGCAGCCGCGGTAATACGGAGGGGGCTAGCGTTGTTCGGAATTACTGGGCGTAAAGCGCGCGTAGGCGGCTTTGTAAGTTAGAGGTGAAAGCC
+
FFFFFFFFFFFFFFFFFFFFFFFFFFFFFFFFFFFFFFFFFFFFFFFFFFFFFFFFFFFFFFFFFFFFFFFFFFFFF,FFFFFFFFFFFFFFFFFFFFFFFFFFFFFFFFFFFFFFFFFFFF,FFFFFFFFFFFFFFFFFFFFFFFFFF,FFFFFFFFFFF::F:F:F,FFFFFFFFFF,FFFFFFF:FF:FFFFFFFFFFFFFFF,::FFFFFFFFFFFFFFFFFFFFF,FFF:FFFFFFFFFFFFFF,
@A00920:152:HGHKKDRXX:2:2103:7862:29324 1:N:0:CGCGTTCA+AAGGAGTA
ACTCCTACGGGAGGCAGCAGTGGGGAATTTTGGACAATGGGGGCAACCCTGATCCAGCCATTCCGCGTGAGTGAAGAAGGCCTTCGGGTTGTAAAGCTCTTTTGTCCGGAACGAAACGGTGGACGTGAATATCGTCCATTACAGACGGTACCGGAAGAATAAGCACCGGCTAACTACGTGCCAGCAGCCGCGGTAATACGTAGGGTGCGAGCGTAAATCGGAATTACTGGGCGTAAAGCGTGCGCAGTCG
+
FFFFFFFFFFFFFFFFFFFFFFFFFFFFFFFFFFFFF:FFFFFFFFFFFFFFFFFFFFFFFFFFFFFFFFFFFFFFFFFFFFFFFFFFFFFFFFFFF:FFFFFFFF,FFFFFFFFFF,F,FF::FFFFF,,FF:,FFFF:F,,FFF:FF:FF,F::FF,FFFF,:FF,F:FF,F:FF,F,F:FF,F:FFF,FFFFF,FFFF,,:FF,FFFF,F,,FF:,FF:F,,FFFF:FF:FFFF:FFFF,FFF::FF
@A00920:152:HGHKKDRXX:2:2103:3432:29418 1:N:0:CGCGTTCA+AAGGAGTA
ACTCCTACGGGAGGCAGCAGTAAGGAATATTGGGCAATGGGCGGGAGCCTGACCCAGCCATGCCGCGTGCAGGAAGACGGCCCTATGGGTTGTAAACTGCTTTTGTTTGGGACTAACAGCCGGGTCGTGACCCGGCCTGCAGGTACCGAATGAATAAGTCTCGGCTAACTACGTGCCAGCAGCCGCGGTAAAACGTAGGAGGCGAGCGTTATCCGGATTTACTGGGTGTAAAGCGCGTGTAGGCGGTCGT
+
FFFFFFFFFFFFFFFFFFFFFF:FFFFFFFFFFFFFFFFFFFFFFFFFFFFFFF:FFFFFFFFFFFFFFFFFFFFFFFF:FF,FFFFFF,FFFF:FF:FF:FFFFFFFFFFFFFFF:FFF:FFFFFFFFFFFFFFFFFFFFF,FFFFFF,FFFFFFFFFFF:FFFF:FFFFFFFFFFFFFFFFFFF,F,FFFFFFF,FFFFFFFFFFFFFFFFF::,FFF:FFFFF,FFF:FF:FFFFFFFF,FFFFFF:
@A00920:152:HGHKKDRXX:2:2103:6433:29794 1:N:0:CGCGTTCA+AAGGAGTA
ACTCCTACGGGAGGCAGCAGTGGGGAATCTTGCGCAATGGGCGAAAGCCTGACGCAGCAACGCCGCGTGCGGGATGAAGGCCTTCGGGTTGTAAACCGCTTTCAGTGGGGACGAACCAAGACGGTACCCACAGAAGAAGCCCCGGCCAACTACGTGCCAGCAGCCGCGGTAACACGTAGGGGGCAAGCGTTGTCCGGATTCATTGGGCGTAAAGCGCGGGCAGGCGGCTGTTCAAGTCGGACGTGAAAGC
+
:FFF,FF,:FFFFFFF,FFFFFF:FFFFFFF:FFFFFFFFFFFFFFF:FFFFFFFFFFFFFFFFFFFF:FFF:FFFFFF:FFFFFFFFFF:FFF:F,F:FFFFFFF,:FFF::FFFFFFFFFFF:FFF:FFF:FF,:,FFFFFFFFF,FFFFFF,,FFFFF::F,FFFFFFFFFFFFFFFFFFFF:FFFFFFFFFFFF,:FFFF:FFFFF:FFFFFFFFFFFFFFFFFF:FFFFFF::::FFFFFFFF,F
@A00920:152:HGHKKDRXX:2:2103:3061:29966 1:N:0:CGCGTTCA+AAGGAGTA
ACTCCTACGGGAGGCAGCAGTGGGGAATATTGCACAATGGGCGCAAGCCTGATGCAGCCATGCCGCGTGTATGAAGAAGGCCTTCGGGTTGTAAAGTACTTTCAGCGGGGAGGAAGGGAGTAAAGTTAATACCTTTGCTCATTGACGTTACCCGCAGAAGAAGCACCGGCTAACTCCGTGCCAGCAGCCGCGGTAATACGGAGGGTGCAAGCGTTAATCGGAATTACTGGGCGTAAAGCGCACGCAGGCG
+
FFFFFFFFFFFFFFFFFFFFFFFFFF:FFFFFFFFFFFFFFFFFFFFFFFFFFFF,FFFFFFFFFFFFFFFFFF,FFFFFFFFFFFFF:FF:,FFFFFFFFFFFFFFFFFFFFFFFFFFFFFFFFFFFFFFFFFFFFFFFFFFFFFFFFFFFFFFFFFFFFFFFFFFFFFFFFFFFFFFFFFFFFFFFFFFFFFFFFFFFFFFFFFFFFFFFFFFFFFFFFFFFFFFFFFFFFFFFFFF:FFF:FFF:FF
@A00920:152:HGHKKDRXX:2:2103:13105:30295 1:N:0:CGCGTTCA+AAGGAGTA
ACTCCTACGGGAGGCAGCAGTAGGGAATTTTCCACAATGGGGGCAACCCTGATGGAGCAACGCCGCGTGATGGATGAAGGCCCTAGGGTCGTAAACATCTTTTCTCTGTGACGAATATGACGGTAGCAGAGGAATAAGGGTCGGCTAACTACGTGCCAGCAGCCGCGGTCATACGTAGGACCCAAGCGTGATCCGGATTTACTGGGCGTAAAGAGTTGCGGAGGTGGCAGGGTCAGTTAATAGTGAAATC
+
FFFFFFFFFFFFFFFFFFFFFFFFFFFFFFFFFFFFFFFFFFFFF,FF:FFFFFFFFFFFFFF,FF::FFFFFFFFFFFFFF,FFFFFFFF,FF,FFFFFFFFFF:F:FFFFFF,FFFFFFFFF:FFFFFFF:F,F,FFFFFFFFF,FFF:FFFFFF,FFFFFFFFFFFF,:,FF::FF:FF:::FFFF,,:FFFF::FFF:,FFFFF:,F,F:FFFFFF,FF:FFFFFFFFFFFFFFF,F,FFF,,,FF
@A00920:152:HGHKKDRXX:2:2103:23068:30389 1:N:0:CGCGTTCA+AAGGAGTA
ACTCCTACGGGAGGCAGCAGTCGGGAATTTTGGGCAATGGGCGAAAGCCTGACCCAGCAACGCCGCGTGAAGGATGAAGTATTTCGGTATGTAAACTTCGAAAGAATGGGAAGAATAAATGACGGTACCATTTATAAGGTCCGGCTAACTACGTGCCAGCAGCCGCGGTAATACGTAGGGACCAAGCGTTGTTCGGATTTACTGGGCGTAAAGGGCGCGTAGGCGGCGTGGTAAGTCACTTGTGAAATCT
+
F:FFFFFFFFFFFFFFFFFFFFFFFFFFFFFFFFFFFFFFFFFFFFFFFFFFFFFFFFFFFFFFFFF:FFFFFFFFFFF:F:FFFFFFFFFFFFFFFFFFFFFFFFFFFFFFF:F:FFF:FFFFFFFFFFFFF,FFFFFFFFFFFFFFFFFFFFFFFFFFFFFFFFFFFFFFFFFF:FFFFFFFFFF:FFFFFFFFFFF:FFFFFFFFFFFFFFFFFFFFFFFFFFFFFFFFF,FFFF:FFFFFFFFFF:
@A00920:152:HGHKKDRXX:2:2103:20609:30514 1:N:0:CGCGTTCA+AAGGAGTA
ACTCCTACGGGAGGCAGCAGTGGGGAATTTTGGACAATGGGCGCAAGCCTGATCCAGCAATGCCGCGTGCAGGAAGAAGGCCTTCGGGTTGTAAACTGCTTTTGTACGGAACGAAACGGTCTGGGTTAATACCCTGGACTAATGACGGTACCGTAAGAATAAGCACCGGCTAACTACGTGCCAGCAGCCGCGGTAATACGTAGGGTGCAAGCGTTAATCGGAATTACTGGGCGTAAAGCGTGCGCAGGCG
+
FFFFFFFFFFFFFFFFFFFFFFFFFF:F:FFFFFF:FFFFFFFFF,FFFFFFFFFFFFFFFFFFFFFFFFF:F:FFFFFFFFFFFFFFFFFFFFFF,FFFFFFFFFFFFFFFFFFFFFFFFFFFF,:FFFFFFFFFFF:FFFFFFFFFFFF,F:F:FFFFFFFFFFFFFFFF:FFFFFFFFFFFFFFFFFFFFF:FFFFFFFFFFFFF,FFFFFF,F::FFFFFFF,FF:FFFFFFFFF::FFFFFFFFF
@A00920:152:HGHKKDRXX:2:2103:27453:30530 1:N:0:CGCGTTCA+AAGGAGTA
ACTCCTACGGGAGGCAGCAGTAAGGGATCTTGCGACAATGGGCGAAAGCCTGACGCAGCAACGCCGCGTGCGGGATGACGGCCTTCGGGTTGTAAACCGCTTTTCGGGGGGAAGAGGAAGGACGGTACCCCCGGAAGAAGTCTCGGCTAACTACGTGCCAGCAGCCGCGGTAAAACGTAGGAGGCGAGCGTTATCCGGATTTACTGGGTGTAAAGCGCGTGTAGGCGGTCCTGCAAGTGGCGCGTGAAAG
+
FFF:FFFFFFFFF:FFF:FFFFFFFFFFFFFFF::F:FF:F:FFFFFFFFFFFFFFFFF:FFFFFFFFFFFFFFFFFFFFFF:FFFFFFFFFFF,FFFF:F:FFFFFFF::FFFFFFFFFFFFFFFFFFFF:FFFFFFFFFFFF:FFFFFFFFFF:FFFFF:FFFFFFFFFF:FFFFFFFFFFFFF:FFF:F:FF,FF:FFFF,,::FFFFFFF:F:F:,FF:FFFF:FFF,F:F,F::F:FFFF:FFF,
@A00920:152:HGHKKDRXX:2:2103:24505:31469 1:N:0:CGCGTTCA+AAGGAGTA
ACTCCTACGGGAGGCAGCAGTAAGGAATATTGGTCAATGGACGCAAGTCTGAACCAGCCATGCCGCGTGAAGGATGAAGGTCCTCTGGATTGTAAACTTCTTTTATATGGGAAGAAATCCATCTTTTCTTGGGTGGTTGACGGTACCATAGGAATAAGCACCGGCTAACTCCGTGCCAGCAGCCGCGGTAATACGGAGGGTGCAAGCGTTATCCGGATTCACTGGGTTTAAAGGGTGCGTAGGAGGGCAG
+
FFFFFFFFFFFFFFFFFFFFFFFFFFFFFFFFFFFFFFFFFFFFFFFFFFFFFFFFFFFFFFFFFFFFFFFFFFFFF:FFFFFFFFFFFFFFF:FF:FFF:FFFFFFFFFFF:FFFFFFFFFFFFFFFFFFFFFFFFFFFFFFFFFFFF:FFFFFFFFFFFFFFFFFFFFFFFFFFFFFFFFFFFFFFF:FFFFFFFFFFFFFFFFFFFF:FFFFFFFFFFFFFFFFFFFFFFFFFFFFFFFFFFFFFFF
@A00920:152:HGHKKDRXX:2:2103:3974:31735 1:N:0:CGCGTTCA+AAGGAGTA
ACTCCTACGGAGGCAGCAGTGGGGAATATTGGACAATGGGCGCAAGCCTGATCCAGCCACGCCGCGTGAGTGATGAAGGCCTTCGGGTCGTAAAGCTCTGTGGGGAGGGACGAACCGCTGCTGGTGCATAGCCAGCAGCATGACGGTACCTCCTTAGCAAGCACCGGCTAACTTCGTGCCAGCAGCCGCGGTAATACGAAGGGTGCAAACGTTGCTCGGAATTATTGGGCGTAAAGCGCACGTAGGCGGC
+
FFFFFFFFFFFFFFFFFFFFFFFFF,FFFFFFFFFFFFFFFFFFFFFFFFFFFFFFFFFFFFFFFFFFFFFFFFFFFFFFFFFFFFFFFFFFF:FFFFFFFFFFFFFFFFFFFFFFFFFFFFFFFFFFFFFFF,FFFFFFFFFFFFF,FFFFFFFFFF:FF:FFFFFFFFFFFFFFFFFFFFFFFFFFFF:FFFFFFFFFFFFFFFFFFFFF:FFFFFFF:FFFFFFFFFFFF:FFFF:FFFFFFFFFFF
@A00920:152:HGHKKDRXX:2:2103:27986:31861 1:N:0:CGCGTTCA+AAGGAGTA
ACTCCTACGGGAGGCAGCAGTGGGGAATATTGGACAATGGGCGAAAGCCTGATCCAGCAATGCCGCGTGAGTGATGAAGGCCTTAGGGTTGTAAAGCTCTTTTACCCGGGATGATAATGACAGTACCGGGAGAATAAGCCCCGGCTAACTCCGTGCCAGCAGCCGCGGTAATACGGAGGGGGCTAGCGTTGTTCGGAATTACTGGGCGTAAAGCGCACGTAGGCGGCTTTGTAAGTTAGAGGTGAAAGCC
+
FFFFFF:FFFFFFFFFFFFFFFFFFFFFFFFFFFFFFFFFFFFFFFFFFFFFFFFFFFFFFFFFFFFFFFFFFFFFFFFFFFFFFFFFFFFFFFFFFFFFFFFFFFFFFFFFFFFFFFF:::FFFFFFFFFFFFFFFFFFFFFFFFFFFFFFFFFFFFFFFFFFFFFFFFFFFFFFFFFFFFFF:FFFF:FFFFFFF,FFFFFF:FFFFFFFFFFF:FFFFFFFFFFFFF:FF,FFF,FFFFFFFFFFFF
@A00920:152:HGHKKDRXX:2:2103:24704:32847 1:N:0:CGCGTTCA+AAGGAGTA
ACTCCTACGGGAGGCAGCAGTGGGGAATCTTGCACAATGGGGGCAACCCTGATGCAGCGACGCCGCGTGAGCGATGAAGCCCTTCGGGGTGTAAAGCTCTTTCGGCAGGGACGATAATGACGGTACCTGCAGAAGCAGCTGCGGCTAACTACGTGCCAGCAGCCGCGGTAATACGTAGGCAGCGAGCGTTGTTCGGAGTTACTGGGCGTAAAGGGTGCGTAGGCGGCCGATTAAGTTTGTCGTGAAATCT
+
FFFFFFFFFFFFFFFFFFFFFFFFFFFFFFFFFFFFFFFFFFFFFFFFFFFFFFFFFFFFFFFFFFFFFFFFFFFFFFFFFFFFFFFFFFFFFFFFFFFFFFFFFFFFFFFFFFFFFFFFFFFFFFFFFFFFFFFFFFFFFFFFFFF:FFFFFFFFFFFFFFFFFFFFFFFFFFFFFFFFFFFFFFFFFFFFFFFFFFFFFFFFFFFFFF:FFFFFFFFFFFFFFFFFFFFFFFFFFFFFFFFF::FF:F
@A00920:152:HGHKKDRXX:2:2103:8558:33129 1:N:0:CGCGTTCA+AAGGAGTA
ACTCCTACGGGAGGCAGCAGTCGGGAATTTTGCGCAATGGACGAAAGTCTGACGCAGCAACGCCGCGTGAGGGATGAAGGCCTTCGGGTTGTAAACCTCTTTTGTCAGGGAAGATAATGACGGTACCTGACGAATAAGCCACGGCTAACTACGTGCCAGCAGCCGCGGTAATACGTAGGTGGCAAGCGTTGTCCGGATTTACTGGGCGTAAAGAGCGCGCAGGCGGTCGTTCAAGTCGCGTGTGAAAGCC
+
,:F:FFFFFFFFFFFFFFFFFFFFFFFFFFFF:FFFFFFFFFFF,FFFFFFFFFFFFFFFFFFFFFFFFFFFFFFFFFFFFFFFFFFFFFFFFFFFFFFFFF:FFF:FFFFFFFFF,FFFFFFFFFFF:FFF:FFFFFFF,FFFFFFFFFFFFF:FFFFFFFFFFFFFF:FFFFFFFF:F::FFFFF:,FFFF:FF::F::F:FFFFFF,FFFFFFFFF:FFFFFFF:F:FFFFFFFF:FFFFFFFFFF:
@A00920:152:HGHKKDRXX:2:2103:30707:33599 1:N:0:CGCGTTCA+AAGGAGTA
ACTCCTACGGGAGGCAGCAGTGAGGAATATTGCTCAATGGGCGAAAGCCTGAAGCAGCGACGCCGCGTGGATGAAGAAGGTTTTCGGACTGTAAAATCCTTTTCTGTGTGACGAGAGTGGACGGTAGCACAGGAATAAGTCTCGGCTAACTACGTGCCAGCAGCCGCGGTAAAACGTAGGAGGCAAGCGTTATCCGGAGTTACTGGGCGTAAAGCGCGTGCAGGTGGATTGGTAAGTTACTTATGAAAGC
+
FFFFFFFFFFFFFFFFFFFFFFFFFFF:FFFFFFFFFFFFFFFFFFFFFFFFFFFFFFFFFFFFFFFFFFFFFFFFFFFFFFFFFFFFFFFFFFFFFFFFFFFFFFFFFFFFFFFFFFFFFFFFFFFFFFFFFF:FFFFFFFFFFFFFFFFFFFFFFFFFFFFFFFFFFFFFF:FFFFFFFFFFFFFFFFF:FFFFFFFFFFFFFFFFFFFFFFFFFFFFFFFFFFFFFFFFFFFFFFFFFFFFFFFFF:
@A00920:152:HGHKKDRXX:2:2103:18168:34147 1:N:0:CGCGTTCA+AAGGAGTA
ACTCCTACGGGAGGCAGCAGTGGGGAATTTTGGACAATGGGCGAAAGCCTGATCCAGCAATGCCGCGTGTGAGAAGAAGGCCTTCGGGTTGTAAAGCACTTTTGTCCGGAAAGAAATCCGTCTGGCTAATACCCGGATGGGATGACGGTACCGGAAGAATAAGCACCGGCTAACTACGTGCCAGCAGCCGCGGTCATACGTAGGGTGCTAGCGTTAATCGGAATTACTGGGCGTAAAGCGTGCGTAGGCG
+
:FFFFFFFFFFFFFF:FFFFFFFFFFFFFFFFFFFFFFFFFFFFFFFFFFFFFFFFFFFFFFFFFFF:FFF,FFFFFFFFFFFFFFFFFFFFFFFFFFFFFFF:FFFFFFFFFFFFFFF,F,FFFFFFFFFFF,F:F:FFFFF:,F:FFF:F:F::F:FFFFFFFFFFFFFF:FF:FFFFFFFF:F,FFFF:FF,FFFFF,FF:FFFF,FFFF::,:FFFFF,FFFFFF,FFFFFFF,:,:FFF:F:F:F
@A00920:152:HGHKKDRXX:2:2103:14389:34835 1:N:0:CGCGTTCA+AAGGAGTA
ACTCCTACGGGAGGCAGCAGTGAGGAATATTGGACAATGGGCGCAAGCCTGATCCAGCAACGCCGCGTGGAGGACGAAGGTCTTCGGATCGTAAACTCCTGTCAGGTGGGGCGAAGGGTGCGGGGCAAACAGTCCTGCACTTTGACGGTACCACCAGAGGAAGCCCCGGCTAACTCCGTGCCAGCAGCCGCGGTAATACGGAGGGGGCGAGCGTTATTCGGAATTATTGGGCGTAAAGGGCGCGTAGGCG
+
FFFFFFFFFFFFFFFFFFFF:FFFFFFFFFFF,FFFFFFFFFFFFFFFFFF:FFFFFFFFFFFFFFFFFF::FF:FFFFFFFFFFFFFFFFFFFFFFFFFFFFFFFFFFFFFFFFFFFFFFF:FFF,FF,,::FFFFFF,,FF:F:F,FFFFF,F,FFFFF,FFFFFFFFFF,FFFF,FFFFF,FF,FFFFFF,F,:FFF,FFFFFFF,FFFFFFFF:FF:FFF,FFFFFFFFFFFF,F:FF::,FF,FF
@A00920:152:HGHKKDRXX:2:2103:29649:34961 1:N:0:CGCGTTCA+AAGGAGTA
ACTCCTACGGGAGGCAGCAGTGGGGAATCTTGCGCAATGGGCGAAAGCCTGACGCAGCGACGCCGCGTGCGGGAAGAAGGCCTTCGGGTTGTAAACCGCTTTCAGGAGGGACGAAGCCACTCGGGTTAATAGCCCAGAGGGTGACGGTACCTCCAGAAGAAGCCCCGGCTAACTACGTGCCAGCAGCCGCGGTAATACGTAGGGGGCAAGCGTTGTCCGGATTTATTGGGCGTAAAGAGCGTGTAGGCGG
+
F,,FFF:F,FFFFFFFFF:F:FF:FFFFFFFFFFFFFFFFFFFFFF:F:FFFFFF:FFFFF::F:F:FFFFFF::FFFF:FFFFF:FFFFFFFFFFFFFF:FFF:FFFF:FFF:F:FFFF:FFFFFFFF:FFFFFFFF:FFFFFFFFFFFFFFFFFFFFFFFFFFF:FFFFFFFF,FF,FFFFFF:FFFFFFFFFFFFFFFF:F:FFFFFFF,FFFF,FFFF,FFF,FF,FF:FFFFFFF:::FFFFFFF
@A00920:152:HGHKKDRXX:2:2103:15139:35383 1:N:0:CGCGTTCA+AAGGAGTA
ACTCCTACGGGAGGCAGCAGTGGGGAATCTTGCGCAATGGGCGAAAGCCTGACGCAGCAACGCCGCGTGCGGGATGAAGGCCCTCGGGTCGTAAACCGCTTTCAGTGGGGACGAACCAAGACGGTACCCACAGAAGAAGCCCCGGCCAACTACGTGCCAGCAGCCGCGGTAACACGTAGGGGGCAAGCGTTGTCCGGATTCATTGGGCGTAAAGAGCTCGTAGGCGGCTCAGTAAGTCGGGTGTGAAACC
+
FFFFFFFFFFFFFFFFFFFFFFFFFFFFFFFFFFFFFFFFFFFFFFFFFFFFFFFFFFFFFFFFFFFFFFFFFFFFFFFF:FFFFFFFFFFFFFFFFFFFFFFFFFFFFFFFFFFFFFFFFFFFF:FFFFFF:F:FFFFFFFFF:FFFFFFFFFFFFFFFFFFFFFFFFFFFFFFFFFFFFFFFFFFFFFFFFFFFFFFFFFFFFFFF:F:FFF,FFFFFF:FFFFFFFFF:FFFFFFFFFFF:FFFFFF
@A00920:152:HGHKKDRXX:2:2103:30092:35759 1:N:0:CGCGTTCA+AAGGAGTA
ACTCCTACGGGAGGCAGCAGTAAGGGATCTTGCGACAATGGGCGAAAGCCTGACGCAGCAACGCCGCGTGCGGGATGACGGCCTTCGGGTTGTAAACCGCTTTTCGGGGGGAAGAGGAAGGACGGTCCCCCCGGAAGAAGTCTCGGCTAACTACGTGCCAGCAGCCGCGGTAAAACGTAGGAGTCGAGCGTTATCCGGATTTACTGGGTGTAAAGCGCGTGTAGGCGGGCGTGAAAGTGAGGCGTGAAAG
+
:F,FFFFF::F:,:FFFFFFFFFFFFFFFF:FF,:,,FFFFFF:F,FF:FF:FFFFFFFFFFF,F:F:F,F,FFFF,FF,:FFFFF:FF,:FFFF,,,FFF,FFFF:FF,FF:,,FFFFFFF:,,F,FFFFF:F,F:FFF:FFFF,,F:FFFF:F,FFFFFFFFFFFFFF,FFFFF,F,FFF:,F:FF:,FFFFFFF::,F:::FFFFFFFF,FFFFFFF::FF::F:,:FF,,FF::FFFFFFF:F,F,
@A00920:152:HGHKKDRXX:2:2103:25400:36558 1:N:0:CGCGTTCA+AAGGAGTA
ACTCCTACGGGAGGCAGCAGTGAGGGATATTGCACAATGGGGGAAACCCTGATGCAGCGACGCCGCGTGAGCGATGAAGGCCTTCGGGTCGTAAAGCTCTTTTCTGTGTGACGAGCAAGGACGGTAGCACAGGAATAAGTCTCGGCTAACTACGTGCCAGCAGCCGCGGTAAAACGTAGGAGGCAAGCGTTATCCGGAGTTACTGGGCGTAAAGCGCATGTAGGCGGTTGGACAAGTTGGTTGTGAAAGC
+
FFFFFFFFFFFFFFFFFFFFFFFFFFFFFFFFFFFFFFFFFFFFFFFFFFFFFFFFFFFFFFFFFFFFFFFFFFFFFFFFFFFFFFFFFFFFFFFFFFFFFFFFFFFFFFFFFFFFFFFFFFFFFFFFFFFFFFFFFFFFFFFFFFFFFFFFFFFFFFFFFFFFFFFFFFF,FFFFFFFFFFFFFFFFFFFFFFFFF:FFFFFFFFFFFFFFFFFFFFFFFFFFFFFFFFFFFF:FFFF,FFFFFFFFFF
@A00920:152:HGHKKDRXX:2:2104:13340:1705 1:N:0:CGCGTTCA+AAGGAGTA
ACTCCTACGGGAGGCAGCAGTGGGGAATATTGGACAATGGGCGCAAGCCTGATCCAGCCATGCCGCGTGAGTGAAGAAGGCCCTCGGGTTGTAAAGCTCTTTTGTCCGGAAAGAAAAGCTTTCGGTTAATACCCGGAAGTCATGACGGTACCGGAAGAATAAGCACCGGCTAACTTCGTGCCAGCAGCCGCGGTAATACGAAGGGTGCAAGCGTTACTCGGAATTACTGGGCGTAAAGCGTGCGTAGGGG
+
FFFFFFFF:FFFFFFFFFFFFFFFFFFFFF:FFFFF,FFFFFFFFFFFFFFF:FFFFFFFFFFFFFFFFFFFFFFFFFFFFFFFFFFFF,FFFFFFFFF:FFFF:FFFF:FFF:F,FFFFFFF:FFFFFFFFFFFFF,F::,FF::FFFFFFFFFFFFFF:FFFFFF:FFFFFF:FFFFFFF,:FF:FFF::FFFF:FFF:FFFFFFFFF,,FFF,FFF:FFFFFFFF:::FFF,FF,::FFFFFFF,,F
@A00920:152:HGHKKDRXX:2:2104:14027:1736 1:N:0:CGCGTTCA+AAGGAGTA
ACTCCTACGGGAGGCAGCAGTAGGGAATCTTGCGCAATGGGCGAAAGCCTGACGCAGCCATGCCGCGTGAATGATGAAGGTCTTAGGATTGTAAAATTCTTTCACCGGGGAAGATAATGACGGTACCCGGAGAAGAAGCCCCGGCTAACTTCGTGCCAGCAGCCGCGGTAATACGAAGGGGGCTAGCGTTGCTCGGAATTACTGGGCGTAAAGGGCGCGTCGGCGGATATTTAAGTCAGGGGTGAAAGCC
+
FF::FF:FFFFFFFFFFFFFFFFFFF,FFFFFFFFFFFFFFFFFF:FFFFFFFFFFFFFFFFFFFFFFFFFFFFFFFFFFFF:F:FFFFFFFFF:FFFFFFFFFFFFFFFFFFFFFFFF:FFFF,FFFFF:FFFFF,FF,FF,,FFFFFFFFFFFFFFFFFFFFFF:,F:FFF,FFF,FFFFFFFFFFFFFF:FFFFFF:FF,FFFFF::FFFF:F:,F:,FFFFFFFFF,FFFFFFFFFF,F:,,FFFF
@A00920:152:HGHKKDRXX:2:2104:2311:2049 1:N:0:CGCGTTCA+AAGGAGTA
ACTCCTACGGGAGGCAGCAGTGGGGAATCTTGCGCAATGGGCGAAAGCCTGACGCAGCGACGCCGCGTGAGCGATGAAGGCCTTCGGGTTGTAAAGCTCTGTGGGGAGGAAAGAATAAGGTTTGGCTAATATCCAAGCCGATGACGGTACCTCCTTAGCAAGCACCGGCTAACTCTGTGCCAGCAGCCGCGGTAAGACAGAGGGTGCAAACGTTGTTCGGAATTACTGGGCGTAAAGCGCGCGTAGGCGG
+
FFFFFFFFFFFFFFFFFFFFFFFFFFFFFF:FFFFF:FFFFFFF:FFFFFFFFFFFFFFFFFFFFFFFFFFFFFFFFFFFFFFFFFFFFFFFFFFFFFF:F:FFFFFFFFFFFFFFFFF:FFF:FF:FFFFFFFFFFFFFFFFFFF:FFFFFFFFFFFFFFFFFFFFFFFFFFFFFFFFFFFF,:FFFFFFFFFFFFFFFFFFFFFFFFFFFFFFFFFFFF,FF:FFF:FFFFFF,F:FFFFFFFFFFF:
@A00920:152:HGHKKDRXX:2:2104:9281:2691 1:N:0:CGCGTTCA+AAGGAGTA
ACTCCTACGGGAGGCAGCAGTGGGGAATATTGGACAATGGGCGAAAGCCTGATCCAGCAATGCCGCGTGTGTGAAGAAGGCCTGCGGGTTGTAAAGCACTTTAAGCAGGGAAGAAAGGCGGGAGGTTAATACCCTTTTGCACTGACGTTAGCTGCAGAATAAGCACCGGCTAACTCCGTGCCAGCAGCCGCGGTAATACGGAGGGTGCGAGCGTTAATCGGAATTACTGGGCGTAAAGCGCGCGTCGGCG
+
FFFFFFFFFFFFFFFFFFFFFFFFFFFFFFFFFFFFFFFFFFFFFFFFFFFFFFF,FFFFFFFFFFFFFFFFFF,FFFFFFFFFFFF:FFFFFFFFFF:FFF:FFFFFFFFFFFFFFFFFFF:FFF:FFFFFFFFFFFFFFFFFFFFFF:FFFFFFFF:FFFFFFFFFFFF:FFFFF:FFFF,FFFFFFFF::F,FFFFFF,FFFF:FFFFFFFFF,FFFF,FFFFFF:FFFFFF,FFF:FFFFF:FFFF
@A00920:152:HGHKKDRXX:2:2104:20283:2769 1:N:0:CGCGTTCA+AAGGAGTA
ACTCCTACGGGAGGCAGCAGTGAGGAATATTGGTCAATGGGCGCAAGCCTGAACCAGCCATGCCGCGTGCAGGACGACGGCCCTATGGGTTGTAAACTGCTTTTATACGGGAAGAAACACTCCTTCGTGAAGGAGCTTGACGGTACCGTAAGAATAAGGATCGGCTAACTCCGTGCCAGCAGCCGCGGTAATACGGAGGATCCAAGCGTTATCCGGAATCATTGGGTTTAAAGGGTCCGTAGGCGGCTTT
+
FFFFFFFFFFFFFFFFFFFFFFFFFFFFFFFFFFFFF,FFFFFFFFFFFFFFFFFFFFFFFFFFFFFFFFFFFFFFFFFFFFF:FFFFFF:FFF:FFFFFFFFF:FFFFFFFFFF:FFFFFFFFFFFFFFFFFFFFF:F:FFFFFFFFF,FFFFFFFFFFFFFFFFFFFFFFFFFFFFFFFFFFFFFFFFFFFFFFFFF:FFFFFFFFFFFFFF,:,:FFFFFFFFFFF:FFFF,F:FFFFFF:FFFFFF
@A00920:152:HGHKKDRXX:2:2104:29215:2895 1:N:0:CGCGTTCA+AAGGAGTA
ACTCCTACGGGAGGCAGCAGTGAGGGATATTGCGCAATGGGGGAAACCCTGACGCAGCGACGCCGCGTGGGTGATGAAGGCCTTCGGGTCGTAAAGCCCTTTTGCCACTGACGAGACAAGGACGGTAGGTGGCGAATAAGCCTCGGCTAACTACGTGCCAGCAGCCGCGGTAAAACGTAGGAGGCGAGCGTTATCCGGAGTTACTGGGCGTAAAGGGCGTGCAGGTGGTTCAATAAGTTGGTTATGAAAG
+
FFFFFFFFFFFFFFFFFFFFFFFFFFFF:FFFFFFFF,FFFFFFFFFFFFFFFFFFFFFFFFFFFFFFFFFFFFFFFFFFFFFFFFFF:FFFFFFFFFFF:FFFF:FFFFFFFFF::FFFFFFFFFFFFFFFFFF,FFFFFFFF:FFFF::FFFFFFFFF:FFFFFFFFFFFFF,FFFFFFFF,FFFFFFFFFF,FFFFFFFFFFF,FFF,FFFFFFFFFFFFFFFFFFFFFFFF:FFFFFFFFF::FFF
@A00920:152:HGHKKDRXX:2:2104:7744:3724 1:N:0:CGCGTTCA+AAGGAGTA
ACTCCTACAGGAGGCAGCAGCAGGGAATATTGCGCAATGGGCGAAAGCCTGACGCAGCAACGCCGCGTGGGGGATGAAGGCCTTCGGGTTGTAAACCCCTTTCGGGAGGGAAGAAATTGACGGTACCTCCTAAAGAAGCCCCGGCCAACTACGTGCCAGCAGCCGCGGTAATACGTAGGGGGCAAGCGTTGTCCGGAATCATTGGGCGTAAAGAGCTCGTAGGCGGCTCAGTAAGTCGGCTGTGAAAGCC
+
FFFFFFFF:FFFFFFFFFFFFFFFF,FF:FFFFFFFFFFFFFFFFFFFFFFFFFFFFFFFFFFFFFF:FFFFFFFFFFFFFFFFFFFFFFF:FFFFFFFFFFFFFF:FFFFFFFFFFFFFFFFFFF:F:FFFFFFFFFFFFFFFFFFFFFFFFFFFFFFFFFFFFFFFFF,FFFFF:FFFF:FFFFFFFFFFFFFFFFFFF,FFF:FFFFFFFFF::FFFFFFF:FFFFFFF:FFF:FFFFFF::,FFFF
@A00920:152:HGHKKDRXX:2:2104:24117:4554 1:N:0:CGCGTTCA+AAGGAGTA
ACTCCTACGGGAGGCAGCAGTAAGGGATCTTGCGACAATGGGCGAAAGCCTGACGCAGCAACGCCGCGTGCGGGATGACGGCCTTCGGGTTGTAAACCGCTTTTCGGGGGGAAGAGGAAGGACGGTACCCCCGGAATAAGTCTCGGCTAACTACGTGCCAGCAGCCGCGGTAAAACGTAGGAGGCGAGCGTTATCCGGATTTACTGGGTGTAAAGCGCGTGTAGGCGGTCGTGCAAGTGAGGCGTGAAAG
+
FFFFF:FFFFFFFFFFFFFFFFFFFF:FFFFFFFFFFFFFFFFFFFFFFFFFFFFFFFFFFFFFFFFFFFFFFFFFFFFFFFFFFFFFFFFFFFFFFFFFFFFFFFFFFFFFFFFFFFFFFF:FFFFFFFFFFFFFFFFFFFFFFFFFFFFFFFFFFFFFFFFFFFFFFFFF:FFFFFFFFFFFFFF:FFFFFFFFFFFFFFFFFFFFFFFFFFFFFFFF:FFFFFFFFFFFFFF:FFFFFFFFFFFF:F
@A00920:152:HGHKKDRXX:2:2104:5900:4789 1:N:0:CGCGTTCA+AAGGAGTA
ACTCCTACGGGAGGCAGCAGTGGGGAATATTGGACAATGGGCGAAAGCCTGATCCAGCAATGCCGCGTGAGTGATGAAGGCCTTAGGGTTGTAAAGCTCTTTTACCCGAGATGATAATGACAGTATCGGGAGAATAAGCTCCGGCTAACTCCGTGCCAGCAGCCGCGGTAATACGGAGGGAGCTAGCGTTGTTCGGAATTACTGGGCGTAAAGCGCACGTAGGCGGCTTATTAAGTCAGGGGTGAAATCC
+
FFFFFFFFFFFFFFFFFFFFFFFFFFFFFFFFFFFFFFFFFFFFFFFFFFFFFFF:FFFFFFFFFFFFFFFFFF,FFFFFFFFFFFFFFFFFFFFFFFF:FFFFFFFFFFFFFFFFF:FFFFFF:FFFFFFF::FFFFFFFFFFFFFFFFFFFFFFFFFFFFFFFFFFF,FFFFFFFFFFFFFFFFFF:FFFFFFFFFFFFFFFFFFFFFFFFFFFFFFFFFFFFFF:F:F,FFFFFFFFFFFFFFFFFF
@A00920:152:HGHKKDRXX:2:2104:11044:5055 1:N:0:CGCGTTCA+AAGGAGTA
ACTCCTACGGGAGGCAGCAGTGGGGAATTTTGCGCAATGGGCGGAAGCCTGACGCAGCAACGCCGCGTGGAGGATGAAGGTCTTTGGATTGTAAACTCCTGTCAGCAGGGAAAAAGGGAGAGGACCTAATACGTCTTCGACTTGATTGTACCTGCAGAGGAAGCCCCGGCTAACTCTGTGCCAGCAGCCGCGGTAATACAGAGGGGGCAAGCGTTATTCGGAATTATTGGGCGTAAAGAGCTCGTAGGCG
+
:FF:FFFFFFFFFFFFFFFFFF:FFFFFFFFFFFFFFFFFF:FF:FFFFFFFFF:FFFFFFFFFFF:FFF:FFFFFFFFF:F,FFFFF:FFFFFF:FFFFFFFFF:FFFFFFF:,FFFFF:FFFF:FFFF,FFFFFFFFF:FFFFF:F:FFFFFFFFFFF:FFFFFFFFF:F:FFFF:FFFFFFFFF:FFFFFF:F:,FF:FFF:FFFFFF::FFFFFF:::F:FFFF:FF::FFF:F,FF:FFFF:F:F
@A00920:152:HGHKKDRXX:2:2104:9444:5102 1:N:0:CGCGTTCA+AAGGAGTA
ACTCCTACGGGAGGCAGCAGTGGGGAATTGTTCACAATGGGCGCAAGCCTGATGACGCAACGCCGCGTGGAGGATGAAGGTCTTCGGATTGTAAACTCCTGTTGCCCGGGACGAAAAGCTCCGACCTAACACGTCGGAGTCTGACGGTACCGGGTGAGGAAGCCCCGGCTAACTCTGTGCCAGCAGCCGCGGTAATACAGAGGGGGCAAGCGTTGTTCGGAATTACTGGGCGTAAGGGGCGCGTAGGCGG
+
FFFFFFF,,FFF,FF:FFFFFFFFFFF::FFFFFFFFF:,,FFFFFFFFFFFFFFFF:FFFF::FFFFFF::FFFFFFFF,FF,F:FFFFFFFFF,FFFF:FFFF,FFFFFFFFFFFFFFFF,FFFFFFFF::,:FFFFFF:::F,F,FFFFF,F:FF,F:F,,FFFF,FFFFFFFFFF:FFFFFF,F,,F:FFFFFFFFF,,FFF,:FFFFFF,F,:,,FF:,FFF,,FFFF:F,,F:F:::FFF:FF,
@A00920:152:HGHKKDRXX:2:2104:11442:5118 1:N:0:CGCGTTCA+AAGGAGTA
ACTCCTACGGGAGGCAGCAGTAAGGGATCTTGCGACAATGGGCGAAAGCCTGACGCAGCAACGCCGCGTGCGGGATGACGGCCTTCGGGTTGTAAACCGCTTTTCGGGGGGAAGAGGAAGGACGGTACCCCCGGAAGAAGTCTCGGCTAACTACGTGCCAGCAGCCGCGGTAAAACGTAGGAGGCGAGCGTTATCCGGATTTACTGGGTGTAAAGCGCGTGTAGGCGGCAAGGCAAGTCGGATGTGAAAG
+
:F:FFFF,F:FFFF:,::FFFFFFFFFFFFF,FF:FF:FFFFFFFF::FFFF:F:FFFF:FFFFFFFF:F:FFFFFF,FFFFFFFF:FF::FF:FF:FFFFFFFFFF,FFF:FFFFFFFF,FFFF:FFFFFFFFFFFFFFFF:F:FFFFFFFFFFFFFFFFFFFFFFFFFFFFFFF:FFFFFFFFF:FFFFFFFFFFFFFFF:FFF:FFFFFFFF:FFFFFFFFFFFFFFFFFFFFFFF,FFFFFFFF:F
@A00920:152:HGHKKDRXX:2:2104:3956:6684 1:N:0:CGCGTTCA+AAGGAGTA
ACTCCTACGGGAGGCAGCAGTAAGGAATATTGGGCAATGGAGGCAACTCTGACCCAGCCATGCCGCGTGGAGGATGAAGGTCCTCTGGATTGTAAACTTCTTTTATTTGGGAAGAAATGCCAATTTTCTAATTGGTTTGACGGTACCAGATGAATAAGCACCGGCTAACTCCGTGCCAGCAGCCGCGGTAATACGGAGGGTGCAAGCGTTATCCGGATTCACTGGGTTTAAAGGGTGCGTAGGCGGGCAT
+
FFFFFFFFFFFFFFFFFFFFFFFFFFFFF,FFFFF:FFFFFFFFFFFFFFFFFFFFF:FFFFFFFFFFFFFFFFFFFFFFFFFFFFFFF:FFFF:FFFFFFFFFFFFFFFFF,FFFFFFFFFFFFFFFF,FFFFFFFFFFFFFFFFFFFFF,FFFFFFFFFFFFFF,FFFFF:FFFFFFFFFFFFFFFF:FFFFFFFFF:FF:FFFFFFFFFFFFFFFFFF:FFF:FFFFFFFFFFFF:FFFFFFFFFFF
@A00920:152:HGHKKDRXX:2:2104:28311:6934 1:N:0:CGCGTTCA+AAGGAGTA
ACTCCTACGGGAGGCAGCAGTGGGGAATATTGCACAATGGGCGCAAGCCTGATGCAGCAACGCCGCGTGCCCGAGGAAGGCCTTCGGGTTGTAAAGGGCTTTTCTGGCTGAAGAGACAGGACGGTAGGCCAGGAATAAGCGTCGGCTAACTACGTGCCAGCAGCCGCGGTAAAACGTAGGACGCGAGCGTTATCCGGATTTACTGGGCGTAAAGCGCGGGCAGGCGGCTGTTCAAGTCGGACGTGAAAGC
+
FFFFFFFFFFFFFFFFFFFFFFFFFFFFFFFFFFFFFFFFFFFFFFFFFFFFFFFFFFFFFFFFFFFFFFFFFFFFF:FFFFF:FFFFFFFF,FFFFFFFFFFFFFFFFFFFFFFFFFFFFFFFFFFFFFFFFFFFFFFFFFFFFFF:FFFFFFFFFFFFFFFFFFFFFFFFFFFFFFFFFFFFFFFFFFFFFFFFFFFFFFFF:FFFFFFFFFFFFFF:FFFFFFFFFFFFFFF:F:FFFFFFFFFFFF
@A00920:152:HGHKKDRXX:2:2104:30662:8688 1:N:0:CGCGTTCA+AAGGAGTA
ACTCCTACGGGAGGCAGCAGCAAGGAATTTTCCACAATGGGCGCAAGCCTGATGGAGCAACGCCGCGTGGGGGATGACGCGTTTCGGCGTGTAAACCCCTTTTCGAGGGGACGAAGGCAATGACGGTACCCTCGGAATAAGGTCCGGCTAACTACGTGCCAGCAGCCGCGGTAAGACGTAGGGACCGAGCGTTGTCCGGAGTTACTGGGCGTAAAGCGCGCGCAGGCGGATTGTCGCATCGTCGGTGAAA
+
FFFFFFFFFFFFFFF:FFFFFFFFFFFFFFFFFFFFFFFFFFFFFF:FFFFFFFFFFFFFFFFFFFFFFFFFFFFFFFFFFFFFFFF:FFFFFFFFFFFFFFFF:FFFFFFFFF:FFFFFFFFFFFFFFFFFFFFFFFFFF:FFF:FFFFFFFFFFFFF:FF:FFFFFFF:FFFFFFFF,:F:FFF:FF,FF:FFFF:FFFFFFFFFFFFF,F::FFFFFFFFF:F:FFF:F,:F::FF,FFFF::F:FF
@A00920:152:HGHKKDRXX:2:2104:8422:8907 1:N:0:CGCGTTCA+AAGGAGTA
ACTCCTACGGGAGGCAGCAGTGGGGAATATTGCGCAATGGACGAAAGTCTGACGCAGCGACGCCGCGTGTGGGATGAAGCTCTTCGGGGTGTAAACCACTGTTGCCCGGGACGAAACTCCTTTTTCGAGAGGACTGACGGTACCGGGTGAGGACGCACCGGCTAACTCTGTGCCAGCAGCCGCGGTAATACAGAGGGTGCGAGCGTTGTCCGGAATCACTGGGCGTAATGGGCGCGTAGGTGGCTTGGTC
+
FFFFFFFFFFFFFFFFFFFFFFFFFFFFFFF:FFFFFFFFFFFFFFFFFFFFFFFFFFFFFFFFFFFFFFFFFFFFFFF:FFFFFFFF,FFFFFFF,FFFFFFFFFFFFFF:FFFFF:FFF:FFF,FF:FFFFFFF,FFFFFFFFFFFFFFFF,FFFFFFFF:FFFFFFFF,FFFFFFFFFFFFF:F,F,F,FFFF::F:FFFFFFFFFFFFFFFFFFFFFFFFFF,F,::FFFFF:,FFFFFF::FFF:
@A00920:152:HGHKKDRXX:2:2104:29758:9659 1:N:0:CGCGTTCA+AAGGAGTA
ACTCCTACGGGAGGCAGCAGTAAGGAATATTGCACAATGGGCGCAAGCCTGATGCAGCAACGCCGCGTGCCCGAGGAAGGCCTTCGGGTTGTAAAGGGCTTTTCTGGCTGAAGAGACAGGACGGTAGGCCAGGAATAAGCTCCGGCTAACTACGTGCCAGCAGCCGCGGTAATACGTAGGGAGCAAGCGTTGTGCGGATTTACTGGGCGTAAAGGGCGCGTAGGCGGCCTGGCAAGTCAATTGTGAAATC
+
:FFFFFFFFFFFFFFFFFFFFFFFFFFFFFFFFFFFFFFFFFFFF:FFFFFFFFFFFFF:FFFFFFFFFFFFFFFFFFFF,FFFFFFFF,FFFFFF,:FFFFFFFF:F:FF,FFF:FFFFFFFFFFF:FF:FFF:FFFF,F,FFFFFFFFFFFFFFFFFFFFFFFFFFFF,F:FFFFFFFFFFFFFFFFFFFF,FFFFFFFFFFFFFFFF::FF:FFFFF,FFFFF:F,,F,:FFFFFFF,,FFF:FFFF
@A00920:152:HGHKKDRXX:2:2104:21893:10504 1:N:0:CGCGTTCA+AAGGAGTA
ACTCCTACGGGAGGCAGCAGTCGGGAATTTTGCCCAATGGACGCAAGTCTGATCCAGCAAATCCGCGTGAGGGAAGAAGGCTCTCGGGTCGTAAACCTCTTTTCTCAGGGAAGATACGAGTCGCTAGATTAGGAATAAGCACAGACTAACTCCGAGCCATCAGCCGCGGATAAAAGACGGACGCCAGCCGTGTCCGGAGGTACTGGGCGTCAGGAGCGCGCACTCGGATGTTCAAGACGGTCGTGAGAGC
+
FFFFFFFFFFFFFFFFFFFFFFFFFFFFFFF:,,FFFFFF,,F,FF,,FFFF,,FFFFFF,FFFFFFFFFF,FF,FFFF:FFF:FFFFF,FFFFF:F:FFFFF,FFFFF,F:FFF,F,F,,,F,,:,::,:,,,,F,F::F,F:,F:,::,,FF,,,:::FFFF,,:FF,,FF,,,,,,F,F,F,FFF,,,,:,F,:,,,FF,FF,FFF,,:,F,,:F,F,::,,,F:::F,,:,,,,,:,F,,,:,,F,
@A00920:152:HGHKKDRXX:2:2104:19063:10708 1:N:0:CGCGTTCA+AAGGAGTA
ACTCCTACGGGAGGCAGCAACTGGGAATATTGCACAATGGGCGAAAGCCTGATGCAGCGACGCCGCGTGCGGGATGAAGGCCTTCGGGTCGTAAACCGCTGTGGAGGGGGAAGAATTTTTGACGGTACCCCTCTAGAAAGCACCTGCTAACCACGTGCCAGAAGCCTCGGTAATACGTGGGGTGCAAGCGTTATCCGGATTCACTGGGCGTAAAGAGTCTCGTAGGCGGTTTGTTAAGTGGCGGGTTAAA
+
:FFF:,FFFFFFFFFFFFF,FFFFFFFFFFFFFFFFF,FFFFFFFFFFFFF:FFFFFFFFFFFFFFFFFFFF:FFFFFF:FFF:FFFFFFFFFFFFFFFFF:FFFFFFFFFFFFF,FFFFFFFFFFFFFFFFFF:FFFFFFFFFFFF,FFFFFF:FFFFFF:FFFFFFFF,F,FFFF:FFFFFFFFF:,FFFFFFFFFF:FFFFFFFFFFFF:FFFFFFFFFFFFFFFFFFFFFFF:FFF:FFFF::FFF
@A00920:152:HGHKKDRXX:2:2104:27208:10723 1:N:0:CGCGTTCA+AAGGAGTA
ACTACTAAGGGAGGCAGCAGTGGGGAATATTGGACAATGGGCGCAAGCCTGATCCAGCAATGCCGCGAGTGTGAAGAAGGCCAGCGGGTTGTAAAGCACTTTCAGTTGGGAAGAAAAGCTCGGGGCTAATACCTTCGGGCCTTGACGTTACCAACAGAAGAAGCACCGGCTAACTCCGTGCCAGAAGCCGCGGTAATACGGAGGGTGCAAGCGTTAAACGGAATTACTGGGCGTAAAGCGCACGCACGTG
+
FFF,F,,,,:,F,FFF,:F:,::F,FF,F,FFF:FF:,F,:FF::FFFF,,FFFFF,F:F:,,F,FF,:FF,FFFFF,,FFF,F,,,:F,,F:FF,FF:,,FFF,::F,,F:,FF:F,:F:,FFF:,:FF:FF:,F:,,::,FFFF:,FFFF:F,FFFF::F,:FFF,FFFFFF,FF,FF,::F,:FFFF,FF,FF::FF::F,FF::F,FFFF,::,F,F::F,:F,:::FF:::FF,F:::,:F,F,F
@A00920:152:HGHKKDRXX:2:2104:23674:11209 1:N:0:CGCGTTCA+AAGGAGTA
ACTCCTACGGGAGGCAGCAGTGGGGAATCTTGCGCAATGGCCTAACGGCTGACGCAGCGACGCCGCGTGGAGGATGACGCCCTTCGGGGTGTAAACTCCTGTTGCCCGGGACGAATAGCCCGTTTCGACGGGTCTGACGGTACCGGGTGAGGAAGCACCGGCTAACTCCGTGCCAGCAGCCGCGGTAATACGAAGGGGGCTAGCGTTGTTCGGAATTACTGGGCGTAAAGCGCACGTAGGCGGATTGTTA
+
FFFFFFF:F:FFF:FFFFFFFFFFFFFFFFFFFF:FFFFFFFFFF:FF:FFFFFFFFFF:FFFFFFFFFFFFF::FFFFFFFFFFFFFFFFFFFFFFF:,FFFFFFFFFFFFFFFFFFFFFF:FFFFFFFFFFFFFFFFFFFFFFFF:FFFFF,FFFFFFFFFFFFFFFFFFFFFF,,FFFF:FFFF,FFF:FF:FFFFFFFFFFFF,FFF:FFFFFFFFFFFFFFFFF,,FFFFFFFFFFFFF:FFFFF
@A00920:152:HGHKKDRXX:2:2104:6623:12305 1:N:0:CGCGTTCA+AAGGAGTA
ACTCCTACGGGAGGCAGCAGTAGGGAATCTTGCGCAATGGGCGAAAGCCTGACGCAGCAACGCCGCGTGGGGGATGACGGCCCTCGGGTTGTAAACCCCTTTCGATAGGGACGAAATTGACGGTACCTAGCGAAGAAGCCCCGGCCAACTACGTGCCAGCAGCCGCGGTAATACGTAGGGGGCGAGCGTTGTCCGGATTCATTGGGCGTAAAGGGCGCGTAGGCGGTTACGTAAGTCGGATGTGAAAACT
+
FFFFFFFFFFFFFFFFFFFFFFFFF:FFFFFFFFFFFFFFFFF:FFFFFFFFFFFFFFFFF:FFFFFFFFFF:FFFFFFFFFFFFFFFFFFFFFFFFFFFFFFFFFFFFF:FFFFFFFFFFFFFFFFFFFFFF:FF:FFFFFFFFFF,FFFFFFFFFFFF::FFFFFFFFFFFFFF:FFFFFFFFFFF:FFFFFFFF:FFFFFFF:FF,:FFFFF:FFFFF:FFFFFFFFFFF:FFFFFFFFFFF,:FFF
@A00920:152:HGHKKDRXX:2:2104:30065:12790 1:N:0:CGCGTTCA+AAGGAGTA
ACTCCTACGGGAGGCAGCAGTGGGGAATTGTTCGCAATGGGCGCAAGCCTGACGACGCAACGCCGCGTGGAGGATGACGGTCTTCGGATTGTAAACTCCTGTTGACCGGGAAGAATGGCCTCGGACCTAACATGTCGGAGGCGTGACGGTACCGGTTGAGGAAGCCACGGCTAACTCTGTGCCAGCAGCCGCGGTAATACAGAGGTGGCAAGCGTTGTTCGGAATTACTGGGCGTAAAGGGCGCGTAGGC
+
FFFFFFFFFFFFFFFFFFFFFFFFFFFFFFFFFFFFFFFFFFFFFFFFFFFFFFFFFFFFFFFFFFFFFFFFFFFFFFFFFFFFFFFFFFFFFFFFFFFFFFFFFFFFFFF,FFFFFFFFFFFFFFFF:FFFFFFFFFFFFFFFFFFFFFFFFFFFFF:FFFF:FFFFFFFFFFFFFFF:FFFFFF:FFFFFFFFFFFFFFFFFFFFFF::F:FFFFFF:FF:FFFFFFFFFFFF:FFFFF:,:F:FFFF
@A00920:152:HGHKKDRXX:2:2104:3794:15107 1:N:0:CGCGTTCA+AAGGAGTA
ACTCCTACGGGAGGCAGCAGTAAGGGATCTTGCGACAATGGGCGAAAGCCTGACGCAGCAACGCCGCGTGCGGGATGACGGCCTTCGGTTTGTAAACCGCTTTTCGGGGGGAAGAGGAAGGACGGTACCCCCGGAATAAGTCTCGGCTAACTCCGTGCCAGCAGCCGCGGTAATACGGAGGGTGCAAGCGTTGTCCGGATTTATTGGGTTTAAAGGGTGCGTAGGCGGCCCGTTAAGTCAGCGGTGAAAT
+
FFFFFFF:FFFFFFFFFF:FFFFFFFFFFFFFF:FFF:FFFFF:FFF:F:FFFFFFFFFF:F:FF:FFFFFFFFFF::FFF:FFFFFF,FF::FFFF:FFFFF,FFFFFFFF,F,FFFFF:,FFFFFFFFFFF,F:FFFFF:FFFFFFF:FFFF:FFFF::FFFF:FFFF:FFFFFFFF:FFF,,FFFFFF::FFFFFF,FFFF::FFFFFFF,:::FFFF:FFF:FFFFF,FFF,,::FFFFFFF:FF:
@A00920:152:HGHKKDRXX:2:2104:3558:15421 1:N:0:CGCGTTCA+AAGGAGTA
ACTCCTACGGGAGGCAGCAGTGGGGAATATTGCACAATGGGCGCAAGCCTGATGCAGCGACGCCGCGTGAGGGATGACGGCCTTCGGGTTGTAAACCTCTTTCAGTAGGGAAGAAGCTTTCGGGTGACGGTACCTGCAGAAGAAGCGCCGGCTAACTACGTGCCAGCAGCCGCGGTAATACGTAGGGCGCAAGCGTTATCCGGAATTATTGGGCGTAAAGAGCTCGTAGGCGGTTTGTCGCGTCTGCTGT
+
FFFFFFFFFFFFFFFFFFFF,FFFFFFFFFFFFFFFFFFFFFFFFFFFFFFFFFFFFFFFFFFFFFFFFFFFFFFFFFFFFFFFFFFFFFFFFFFFFFF:FFFFFFFFFFFFFFFFFFFFFFFFFFFFFFFFFFFFFFFFFFFFFFFFFFFFFFFFFFFFFFFFFFFFFFFFFFFFFFFFFFFFFFFFFFFFFFFFFFFFFF:F,FFFFFFFFFF,FFFF:FFFFFFFFFFFFFFFFF:::FFFFFFFFF
@A00920:152:HGHKKDRXX:2:2104:8766:15452 1:N:0:CGCGTTCA+AAGGAGTA
ACTCCTACGGGAGGCAGCAGTGGGGAATATTGGACAATGGGCGAAAGCCTGATCCAGCCATGCCGCGTGAGTGATGAAGGCCCTAGGGTTGTAAAGCTCTTTCACCGGTGAAGATAATGACGGTACCGGGTGAGGAAGCCCCGGCTAACTCTGTGCCAGCAGCCGCGGTAATACAGAGGGGGCGAGCGTTGTTCGGAATTACTGGGCGTAAAGGGCGCGTAGGCGGCCTGTTAAGTCGAACGTGAAATCC
+
FFFFFFFFFFFFFFF:FF,FFFFFFFFFFFFFFFFFFFFFFFFFFFFFFFFFFFFFFFFF:FFFFFF:FFFFFFFFFFFFFFF:FFFFFFFFFFFFFFFFFFFFFFFFFFFFFFFFFFFFFFFF:FFFFFFFFFFFFFFFFF:FFF,FFFFFFFFFFFF:FFFFFFFFFFFFFFFFFFFFFFFFFFFFFF:FF:F:FFFFFFFFFFFFF::FFFFFFFFFFFFFFFFF:FFFFFFFFFFFFFFFFFFFFF
@A00920:152:HGHKKDRXX:2:2104:8323:16000 1:N:0:CGCGTTCA+AAGGAGTA
ACTCCTACGGGAGGCAGCAGTGGGGAATATTGGGCAATGGGCGCAAGCCTGACCCAGCGACGCCGCGTGCGGGATGACGCCTTTCGGGGTGTAAACCGCTGTCACCGGGGACGAACCTGCCTGGTTCGAATAGGTCCAGGCACTGACGGTACCCGGAGAGGAAGCACCGGCTAACTCTGTGCCAGCAGCCGCGGTAAGACAGAGGGTGCAAGCGTTGTTCGGAATTACTGGGCGTAAAGCGCGCGCAGGC
+
FFFFFFFFFFFFFFFFFFFFFFFFF:FFFFFFFFFFFFFFFFFFFFFFFFFFFFFFFFFFFFFFFFFFFFFFFFFFFFFFFFFFFFFFFFFF:FFFFFFFFFFFFFF:FFFFF:FFFFFFFFFFFF:FFFFFFFFFFFFFFFFFFFFFFFFFFFFFFFFFF:FF:FFFFFFFFFFFFFFFFFFFFF:FFFFFFF:F:FFFFFFFFF,FF,,FFF:FFFFF:,F::FFFFFFF:F:FFFFFF:::F:FFFF
@A00920:152:HGHKKDRXX:2:2104:28167:16391 1:N:0:CGCGTTCA+AAGGAGTA
ACTCCAACGGGAGGCAGCAGTGGGGAATCTTGCACAATGGGGGAAACCCTGATGCAGCGACGCCGCTTGAGCGATGAAGCCCTTCGGGGTGTAAAGCTCTTTCGGCAGGGACGATAATGACGGTACCTGAAGAAGAAGCTGCGGCTAACTACGTGCCAGCAGCCGCGTTAATACGTAGGCAGCGAGCGTTGTTCGGAGTTACTGGGCGTAAAGAGTGCGTAGGAGGTGTTCCAAGTCTGGTGTGAAATCT
+
:,F:,,FF,,,F,,,FF:F:,,,F:::FF,F:F,:F:,,FFF,FF:FF,FF,F,F::FFFF,FF::,F:F:FFFF:FF:FF,FF:FF:F:FFFF,FFF:,FFF,FFFF,FFF,FFF:FFFF:FFFFFFFFFFFFFFF:FFF::,FFFFFFFFFFFFFFFFF:FFFFF,:FFFFF:F::FFFFFF:FFFFFFF:F,FF,FFF,:FFF,FF,,:F,FF:F:FF:F,:FFFFFFFFF,FFFF:,FFFFF:F:F
@A00920:152:HGHKKDRXX:2:2104:7274:16658 1:N:0:CGCGTTCA+AAGGAGTA
ACTCCTACGGGAGGCAGCAGTGGGGAATCTTGGACAATGGGGGCAACCCTGATCCAGCCATGCCGCGTGAGCGATGAAGGCCCTAGGGTTGTAAAGCTCTTTCACCCGTGAAGATAATGACGGTAGCGGGAGAAGAAGCCCCGGCTAACTCCGTGCCAGCAGCCGCGGTAATACGGAGGGGGCTAGCGTTGTTCGGAATTACTGGGCGTAAAGCGCGCGTAGGCGGATGTTCAAGTCGGGGGTGAAATCC
+
FFFFFFFFFFFFFFFFFFFFFFFFFFFFFFFFFFFFFFFFFFFFFFFFFFFFFFFFFFFFFFFFFFFFFFFFFFFFFFFFFFFFFFFFFFFFF:FFFFFFFFFFFFFFFFFFFFFFFFFFFFFFFFFFFFFFFFFFFFFFFFFFFF,FFFFFFFFFFFFFFFFFFFFFFFFFFFFFF:FFFFF:FFFFFFFFFF:FF:FFFFFFFFFFFFFFFFFFFFFFFFFFFF:FFFFF:FFFFFFFFFFFF:F:FF
@A00920:152:HGHKKDRXX:2:2104:16875:17253 1:N:0:CGCGTTCA+AAGGAGTA
ACTCCTACGGGAGGCAGCAGTGGGGAATATTGGACAATGGGCGAAAGCCTGATCCAGCAATGCCGCGTGTGTGAAGAAGGCCCTCGGGTTGTAAAGCACTTTTATCAGGAACGAAATACCACGGGCTAATACCTTGTGGGGCTGACGGTACCTGGTGAATAAGCCACGGCTAACTACGTGCCAGAAGCCGCGGTAATACGTAGGTGGCAAGCGTAGTCCGGATTTATTGGGTTTAAAGGGTGCGTAGGCG
+
,,::,,:F::FFF:FFFFFFF,FFF:FF:,:FF,::FFFFF:FFFF,FFFFFFFFF:FF,FFFFFF:FFF:FFF:FFFF:F:FFFFFF:F,:F:FF:FFFFFFFF:FFFFFF::FFFFFFFFF,FF,:FFFFFF,F,FFFFFFFF:F:FFFFFFFFF:FFFFFFF:F,F:F,:FFFFFF:,FFF,:F,F:FF,FF:,FF:FF,:F::F:,,F::,FFFF:FF:FF,:,,,:::FFF::,,:FFFFFFFFF
@A00920:152:HGHKKDRXX:2:2104:25192:17253 1:N:0:CGCGTTCA+AAGGAGTA
ACTCCTACGGGAGGCAGCAGTGGGGAATATTGGACAATGGGCGCAAGCCTGATCCAGCCATGCCGCGTGTGTGAAGAAGGCCTTCGGGTTGTAAAGCACTTTAAGTTGGGAGGAAGGTTTCTTGGCTAATATCCAAGAGAATTGACGTTACCAACAGAATAAGCACCGGCTAATTCCGTGCCAGCAGCCGCGGTAATACGGAAGGTGCGAGCGTTAATCGGAATTACTGGGCGTAAAGCGCACGTAGGTG
+
FFFFFFFFFFFFFFFFFFFFFFFFFFFFFFFFFFFFFFFFFFFFFFFFFFFFFFFFFFFFFFFFFFFFF,FFFF,:F:FFF:FFFFF:FFFFFFF,FFFFFFFFFFFF:FFFFFFFFFFFFFFFFFFFFFFFF:FFFFFFFF:FFF,FFF,,FF,FFFFF:FFFFFFFF::FFF,F:FFFFFFFFFFFFFF,FF,FF:FF,FFFFFFFFFF:F,FF:FFFFFFFFFFFFF:F:FFFF,:FFFF,FFF,FF
@A00920:152:HGHKKDRXX:2:2104:2492:17519 1:N:0:CGCGTTCA+AAGGAGTA
ACTCCTACGGGAGGCAGCAGTGGGGAATTGTTCACAATGGGCGCAAGCCTGATGACGCAACGCCGCGTGGAGGATGAAGGTCTTCGGATTGTAAACTCCTGTTGCTCGGGAAGAACGGCTCCGACCTAATACGTCGGAGTATGACGGTACCGGGTGAGGAAGCCCCGGCCAACTACGTGCCAGCAGCCGCGGTAACACGTAGGGGGCAAGCGTGGTCCGGATTTATTGGGCGTAAAGAGCTCGTAGGTGG
+
FFFFFFFFFFFFFFFFFFFFFFFFF:::FFFFFFFFFFFFFFFFFFFFFFFFFFFFFFFFFFFFFFFFFFFFFFFFFFFFFFFFFFFFFFFFFFFFFFFFFFFFFFFFFFF:FFFFFFFFFFFFFFFFFFFFFFFFFFFFFFFFFFFFFF:FFFFFFFFF,FFFFFFFFFFFFFFFFFFFFFFF,F:FFFFFF:FFFFFFFFFFFFFF:FFFF,FFFFFFF,FFF::F:FFFF:,FFFF,FFFFFFFFFF
@A00920:152:HGHKKDRXX:2:2104:30987:17519 1:N:0:CGCGTTCA+AAGGAGTA
ACTCCTACGGGAGGCAGCAGTGGGGAATATTGGACAATGGGGGCAACCCTGATCCAGCCACGCCGCGTGAGTGATGAAGGCCTTCGGGTCGTAAAGCTCTGTGGGGAGGGACGAACCGCTGGATGTTCATAGCATCCAGCATGACGGTACCTCCTTAGCAAGCACCGGCTAACTTCGTGCCAGCAGCCGCGGTAATACGAAGGGTGCAAACGTTGCTCGGAATTATTGGGCGTAAAGCGCACGTAGGCGG
+
FFFF:FFFFFFFFFFFFFFFFFFFFFFFFFFFFFFFFFFFFFFFFFFFFFFFFFFFFFF,FFFFFFFFFFFFF:FFFF:FFFFFFFFFFFFFFFFFFFFFFFFFFFFFFFFFFF:FFFFFFFFFFFFFFFFFFFFFFFFFFFFFFFFFFFFFFFFFFFFFFFFFFFFFFF:FFFFFFFFFFFFFFFFFFFFFF:FFFFFFF,FFFFFFFFFFFFFFFFFF:FFFFFFFFFFFFFF,:FFFFFFFFFFFFF
@A00920:152:HGHKKDRXX:2:2104:6189:18599 1:N:0:CGCGTTCA+AAGGAGTA
ACTCCTACGGGAGGCAGCAGTAGGGAATCTTCCGCAATGGACGCAAGTCTGACGGAGCAATGCCGCGTGAGCGATGAAGGTCTTCGGATCGTAAAGCTCTGTTGTTAGGGAAGAACAAGTACGGGAGTAACTGTCCGTACCTTGACGGTACCTAACCAGAAAGCCACGGCTAACTACGTGCCAGCAGCCGCGGTAATACGTAGGTGGCAAGCGTTGTCCGGAATTATTGGGCGTAAAGCGCTCGCAGGCG
+
FFFFFFFFFFFFFFFFFFFFFFFFFFFFFFFFFFFFFFFFFFFFFFFFFFFFFFFFFFFFFFFFFFFFFFFFFFFFFFFFFFFFFFFFFFFFFFFFFFFFFFFFFFFFFFF:FFFFFFFFFFFFFFFFF:FFFFFF:FFFFFFFFF:FFFFFFFFFFFFFFFF:FFFFFFFFFFFFFFFFFFFFFFFFFFFF:F,FFFFFF:FFFFFFF:F:FFFFFFFFFFFFFFFFF:F:FFFFFF:FFFFFFFF:FF
@A00920:152:HGHKKDRXX:2:2104:5023:18740 1:N:0:CGCGTTCA+AAGGAGTA
ACTCCTACGGGAGGCAGCAGTGGGGAATATTGCACAATGGGCGCAAGCCTGATGCAGCAACGCCGCGTGCGGGAAGAAGGCCTTAGGGTTGTAAACCGCTTTCAGCAGGGAAGAAAATGACGGTACCTGCAGAAGAAGGAGCGGCCAACTACGTGCCAGCAGCCGCGGTAACACGTAGGGGGCGAGCGTTGTCCGGAATTATTGGGCGTAAAGAGCTCGTAGGCGGTTTGTCGCGTCTGCTGTGAAATCC
+
FFFFFFFFFFFF:FFFFFFFFFFFFFFFFF:FFFFFFFFFFFFFFFFFFFFFFFFFFFF:FFFFFFFFFFFFFFFFFFFFFFFFFFFFFFFFFFFFFFFFFFFFFF:FFFFFFF:FFFFFFFFFFFFFFFFFFFFFFFFFFFFFFFFFFFFFFFFFFFFFFFFFF:FFFFFFFFFFFFFFFFFFFFFFFF:FFFFFFF:FFFFFFFFFFFFFFFFFFFFFFFFFFFFF:FFFF::FFFFFFFFF:F:FFF
@A00920:152:HGHKKDRXX:2:2104:21513:20275 1:N:0:CGCGTTCA+AAGGAGTA
ACTCCTACGGGAGGCAGCAGTAGGGAATATTGCGCAATGGCCGCAAGGCTGACGCAGCGACGCCGCGTGGGGGAGGAAGGCCTTCGGGTTGTAAACCCCTGTTGCCCGGGACGAACCGCCTCATTTGTGAGGTTTGACGGTACCGGGTGAGGAAGCACCGGCTAACTCCGTGCCAGCAGCCGCGGTACTACGGAGGTGGCGAGCGTTGTCCGGAATCACTGGGCGGAAAGGGCGCGTAGGCGGCCGGGTA
+
FFFF:FFFF:FFF:FFFFFFFFFFFFF,FFFFFF:FFFFFF:F:FF::FFFFFFFFFF:FFFFFFFFFFFFFFFFFFFFFF:FFF,FFF:FFFFFFF,FFFFF,::FFFF,FFF:FFFFF,FFFFF,FFFFF:FFFFFFF:,FFFFFFFFFFFFFFFF,FFF,:FFFFFF,FFFFF,FFFFFFF:FF:FFFFFFFF,,FF,FFF::F,F:FFFF,FF,,FFFFFF,,F:FF,FFFFF:F,,F,,,,FFF,
@A00920:152:HGHKKDRXX:2:2104:7491:21324 1:N:0:CGCGTTCA+AAGGAGTA
ACTCCTACGGGAGGCAGCAGTAGGGAATATTGGACAATGGGCGCAAGCCTGATCCAGCAATGCCGCGTGAGTGAAGAAGGCCTTAGGGTTGTAAAGCTCTTTCGGCGGGGACGATGATGACGGTACCCGCAGAAGAAGCCCCGGCTAACTCCGTGCCAGCAGCCGCGGTAATACGTAGGGTGCAAGCGTTAATCGGAATTACTGGGCGTAAAGCGTGCGCAGGCGGGTTTGTAAGTCTGTCGTGAAAGCC
+
FFFFFFFFFFFFFFFFFFFFFFFFFFFFFFFFFFFFFFFFF,FFFF,FFFFFFFFFFFFFFFFFFFFFFFFFFF:FFFFFFFFFFFFFFFFFFFFFFFFFFF,FFFFFFFFFFFFFFFFFFFFFFFFFFF,FFFFFFFFFFFFFFFFFFF,FFFFFF:FFFFFFFFFFF:FFFFF:FFFFFFFFFFFFFFFFFFFFF,FFFFFFFFFFFFFFFFF,FFFFFFFFF:,F,:,:FFFFFFFFFF:FFFF,FF
@A00920:152:HGHKKDRXX:2:2104:16685:21621 1:N:0:CGCGTTCA+AAGGAGTA
ACTCCTACGGGAGGCAGCAGTGGGGAATTTTGGACAATGGGGGCAACCCTGATCCAGCCATGCCGCGTGTGTGAAGAAGGCCTTCGGGTTGTAAAGAACTTTAGGACGGAACGAAATCGCGCGGGGGAATATACCGCGTGGATGAAGGTACCGTAAGAAGAAGCACCGGCTAACTTCGTGCCAGCAGCCGCGGAAATAAGAAGGGTGCAATCGTTACTCCGAATTACTGGGCGAAAAGCGTGCGTAGGTC
+
FFFFFFFFFFFFFFF,FFFFF:FFFFFF:FFFFFF:FFFFFFFFFFFFFF:FF,FF:FFF:F:FFFF:FF,FFF::FFFF,F:FFFF,FFFFFFF,,,FFFFFF,:FFFFF:,F:F,::,,FF:F,F,F,F,,FF,FFF:FFF:,:,::,:FFF:F,FF,FF,FFFFF:F,FFFFFFFF,F:F,,F,FFFF::,FF::,,FF,FFF,FF:F:F:FFF:F,FFFFFFF::,,F,,,:,:FF:F,FFF,FF,
@A00920:152:HGHKKDRXX:2:2104:14687:21856 1:N:0:CGCGTTCA+AAGGAGTA
ACTCCTACGGGAGGCAGCAGTGGGGAATATTGGACAATGGGCGGAAGCCTGATCCAGCAACGCCGCGTGAGGGATGACGGCCTTCGGGTTGTAAACCTCTTTCAGTACCGACGAAGCGCAAGTGACGGTAGGTACAGAAGAAGCACCGGCCAACTACGTGCCAGCAGCCGCGGTAATACGTAGGGTGCGAGCGTTGTCCGGAATTATTGGGCGTAAAGGGCTCGTAGGCGGTTTGTCGCGTCGGGAGTGA
+
FFFFFFFFFFFFFFFFFFFF,FFFFFFFFFFFFFFFFFFFFF:FFF:FF:FFFFFFFFFFF:FFF:FFF:FF:FFFFFFFFFFFFFFFFFFFFFF:FFFFFFFF,FFFFF:F:FFFFFFF,:FFFFFFFFFFFFFFFFFFFFFFFFFFFFFFFFFFF,FFFFFFF,FFFFFFFFFFFFF,FFFFFFF:FFFFFFF:FFF:FF,FFFFFFFFFFFFF:FFFFFFF:FFFFFFF:FFFF:F:FFF,FFFF:,
@A00920:152:HGHKKDRXX:2:2104:8133:22091 1:N:0:CGCGTTCA+AAGGAGTA
ACTCCTACGGGAGGCAGCAGTCGGGAATTTTGGGCAATGGGCGAAAGCCTGACCCAGCAACGCCGCGTGAAGGATGAAGTATTTCGGTATGTAAACTTCGTAAGAATAGGAAGAATCAATGACGGTACTATTTGTAAGGTCCGGCTAACTACGTGCCAGCAGCCGCGGTAATACGTAGGGACCAAGCGTTGTTCGGATTTACTGGGCGTAAAGGGCGCGTAGGCGGCGTATCAAGTCAATTGTGAAATCT
+
F:FFFFFFFFFFFFF:FFFF:FF:FFFFFFFFFFFFFFFFFFF:FFFF:F:FFFFFFFF:FFFFFFFFFFFFFF:FFFFFFFFFF:FFFFFFF:FFFF,FFFFFFFFFF:FFFF,::FFFFFFFFFFFFFFFFFFFFFFFFFFFFFFFFFFFFFFFFFFFF,FFFFFFFFFFFFFFFFFF:FFFFF:FFFFFFFFFFFFFFFFF,FFFFFFFFFFFFFFFF,F:FF:FF:FFFFFFFFFFFFFFF::FFF
@A00920:152:HGHKKDRXX:2:2104:5511:22341 1:N:0:CGCGTTCA+AAGGAGTA
ACTCCTACGGGAGGCAGCAGTGGGGAATATTGCGCAATGGGCGAAAGCTTGAAGCAGCAACGCCGCGTGAGTGATGAAGGCCTTCGGGTCGTAAAGCTCTGTCGGGAGGAACGAATGCTCCTGAGGTTAACAGCCTCGGGAGGTGAAGGTACCTTCAAAGGAAGCACCGGCTAACTCTGTGCCAGCAGCCGCGGTAATACAGAGGGTGCAAGCGTTGTTCGGAATCATTTGGCGTAAAGGTCGTGTAGGC
+
FFFFFFFFFFFFFFFFFFFFFFFFFFFFFFFFF,FFFFFFF:F:FF,FFFFF,FFFFFFF,FFFFFFFFFFFFFFFFFFFFFFF,FFFF:FFFFFFFFFF:FFF:,FFFFF:FF::FFFFFFFF,F:FF,FFFF,FFFF,F::FFF,FFFFFFF::F:,FFF,FFFFF,:FFFFF::,:FFFFFF:FF,,F:FFFFF:FFF,FFFFFFFFF:FF:,FF,,:FFFFF,,F,F::FFFFF:F,FFF:FFF:F
@A00920:152:HGHKKDRXX:2:2104:27642:22780 1:N:0:CGCGTTCA+AAGGAGTA
ACTCCTACGGGAGGCAGCAGTAGGGAATATTGGACAATGGGCGAAAGCCTGATCCAGCAATGCCGCGTGAGTGATGAAGGCCTTAGGGTTGTAAAGCTCTTTTACCCGGGATGATAATGACAGTACCGGGAGAATAAGCTCCGGCTAACTCCGTGCCAGCAGCCGCGGTAATACGGAGGGAGCTAGCGTTGTTCGGAATTACTGGGCGTAAAGCGCACGTAGGCGGCTATTCAAGTCAGAGGTGAAAGCC
+
FFFFFFFFFFFFFFFFFFFFFFFFFFFF:FFFFFFFFFFFFFFFFFFFFFFFFFFFFFFFFFFFFFFFFFFFFFFFFFFFFFFFFFFFFFFFFFFFFFFFFFFFFFFFFFFFFFFFFFFFFFFFFFFFFFFFFFFFFFFFFFFFFFFFFFFFFFFFFFFFFFFFFFFFFFFFFFFFFFFFFFFFFFFFFFFFFFFFFFFFFF:FFFFFFFF,F:FF:FF:FFFFFF:F:FFFFFF:FFFFFFFFFFFFFF
@A00920:152:HGHKKDRXX:2:2104:13476:22795 1:N:0:CGCGTTCA+AAGGAGTA
ACTCCTACGGGAGGCAGCAGTGGGGAATCTTGCGCAATGGGGGCAACCCTGACGCAGCCATGCCGCGTGAGTGACGAAGGCCTTCGGGTTGTAAAGCTCTGTCCGGGGGGACGAACTCTCTGAGGTCCAACAGGCCTCAGGGCTGACGGTACCCCCGAAGAAAGCACCGGCTAACTCTGTGCCAGCAGCCGCGGCAATACAGAGGGTGCGAGCGTTGTTCGGAATTATTGGGCGTAAAGCGCGTGTAGGC
+
:FFFF,FFFFF,FFFFFFFF:FFFFFFFF,FFF:FFFF:F,FFFF,FFFFFFFFFFFFFFF:FFFFFF,FFFFFF:FFFFF:FFFFFF,:FFFF,FFF,F:FFF:FF::FFFFFFFFFFFFFFFFFFF:FF:F:FFFFFFFFFFFFFF:FFF:FFFFFFF:FFFFFFFFFFFFF,FF:FFFFFFFFFF::F,F:FFF:,:,FFFFF,F:FFFFFF,FFFFFFF:F::F:FFFFFF:,FF:FFF,F:,:F:
@A00920:152:HGHKKDRXX:2:2104:28546:23375 1:N:0:CGCGTTCA+AAGGAGTA
ACTCCTACGGGAGGCAGCAGTAAGGAAAATTGGTCCATGGACGAAAGTCTGAACCAGCCATGCCGCGTGGAGGATGAAGGTCCTCTGGATTGTAAACTTCTTTTATATGGGACGAAAAAAGGGTTTTCTAACTCGTCTGACGGTACCATATGAATAAGCACCGGCTAACTCCGTGCCAGCAGCCGCGGTAAAACGTAGGAGGCGAGCGTTATCCGGATTTACTGGGTGTAAAGCGCGTGTAGGCGGTCGT
+
F,,,FFF:FF,FF,FF:F,:FFFF,FF,:,,,FF,,:F,,F,FF,F,:FFF:FF:FF,F,F,,F,F::F:F,:,F,,F:,F,F:,,::F:F:FFFF,F,FFFFFFFFF,,FFF:FFF:F:FFFFFFFFFF,FFFFFFFF,FFFF::FFF,FF:,FFFFFF:F,FFFF:FFFFFFF,FFFFFFFFFFFFFF,FFFF,FFFFFF:FFF:FFFFFFFFF,FF:::F:,FFFFFF,,F:FFFFFFFFFFFFF,F
@A00920:152:HGHKKDRXX:2:2104:11505:23891 1:N:0:CGCGTTCA+AAGGAGTA
ACTCCTACGGGAGGCAGCAGTGGGGAATCTTGCGCAATGGCCGAAAGGCTGACGCAGCGACGCCGCGTGCGGGAGGAAGCCCTTCGGGGTGTAAACCGCTGTCAGAGGGGACGAAGGCCCCTGGGAGGAAATGCCCTTAGGGGAGGGACGGTACCCTCAGAGGAAGCACCGGCTAACTCCGTGCCAGCAGCCGCGGTAATACGGAGGGTGCGAGCGTTGTTCGGAATTATTGGGCGTAAAGCGCACGTAG
+
FF,FFFFFFFFFFFFFFFFFFFFFFFFFFFFFFFFFFFFFFFFFFF:FFFFF:FFFFFFFFFFFFFFFF:FFFFFFFFFFFFFFFFFFFFFFFFFFFFFFFFFFFFFFFFFFFFFFFFFFFFFF:FFFFFFFFFF:FFFFFFFFFFFFFFFFFFFFFF,F,FFFFFFFFFFFFFF:FFFFFFFFFFFFFFF,FFFFF:FFFFFFFFFFFFFFF:FFFFFFFFFFFFFF,FFFF:FFF:FFF:FFFFFFFF
@A00920:152:HGHKKDRXX:2:2104:21007:24220 1:N:0:CGCGTTCA+AAGGAGTA
ACTCCTACGGGAGGCAGCAGTAAGGAATATTGCACAATGGGCGCAAGACTGATGCAGCAACGCCGCGTGCCCGAGGACGGCCTTCGGGTTGTAAAGGGCTTTTATGGCTGAAGAGGAAGGACAGTAGGCCAGGAATAAGCGTCGGCTAACTACGTGCCAGCAGCCGCGGTAAAACGTAGGACGCGAGCGTTATCCGGATTTACTGGGCGTAAAGCGCGGGCAGGCGGTGGTCCAAGTCGGACGAGAAAGC
+
FFFFFFFFFFFFFFFFFFFFFFFFFFFFFFFFFFFFFFFF:FFFFF,,FFF::FFFFFFFFFFFFFFFFFFFFFFFFFFFFF,F:,FFFF:FFFFFFFF::FF,,:,FFF,F:,F,F,FFF,FFFFFFFFFFFFFFF:F,FFF,FFFFFFFF:,FF,FFF:FFFF,F:,:::F,F:F:F,FFFFFFFFF:::,FFF:FFFFFF,FFFFFFFFFFFF,:FF:FFFFFFFF,:,F:F,FFF:FFF,:FFFF,
@A00920:152:HGHKKDRXX:2:2104:1362:24831 1:N:0:CGCGTTCA+AAGGAGTA
ACTCCTACGGGAGGCAGCAGTGGGGAATATTGGACAATGGGGGAAACCCTGATCCAGCGACGCCGCGTGAATGATGAAGGCCTTAGGGTTGTAAAGTTCTTTCGCCCGTGAAGATGATGACTGTAGCGGGATAAGAAGCTCCGGCTAACTCCGTGCCAGCAGCCGCGGTAATACGGAGGGGGCTAGCGTTGTTCGGAATTACTGGGCGTAAAGGGCGCGTAGGCGGCCGCAGCAGTCAGGCGTGAAAGCC
+
FFFFFFFFFFFFFFFFFFFFFFFFFFFFFFFFFFF,FFFFFFFFFF:FFFFFFFF:FFFFFFFFFFFFFF:FFFFF:FFFFF:FFFFFFFFFFFFFFFFFFFFFFFFFFFFFFFFFFFFFFFFFFFFFFF:FFFFFFFFFFFFFFFFFFFFFFFFFFFFF:FFFFFFFFFFFFFFFFFFFFFFFFFFFF:FFF:FFF,FFFFFFFFFFF:FFFFFFFFFFFFFF:FFFFFFF:FFFF:FFFFFFFFFFFF
@A00920:152:HGHKKDRXX:2:2104:20021:25144 1:N:0:CGCGTTCA+AAGGAGTA
ACTCCTACGGGAGGCAGCAGTGGGGAATCTTGGACAATGGGGGAAACCCTGATCCAGCAAAGCCGCGTGGGTGATGAAGTCCTTAGGGTTGTAAAGCACTTTCGAAGGTGACGATGATGACGGTAACCACAGAAGAAGCCCCGGCTAACTCCGTGCCAGCAGCCGCGGTAAGACGTAGGGGGCTAGCGTTGTTCGGAATTACTGGGCGTAAAGTGTGCGCAGGCGGCGTCGCAAGTCGAGTGTGAAAGCC
+
FFFFFFFFFFFFFFFFFFFFFFFFF,FF:FF::FFFF,FFFFFFFFFFFFFF:::FFFFF,F:FFFFFF,,,FFFFFFF,F:F::FFF:,FFFFF:,FFFFFFF,::,:FFFFFFFF:::FFFFFFF:,,,FF,FF:F:FFFFFF,F,F::FFFF,FFFF:FFFFFFFFF:,FFF,FFFFFFFFFFFFF,F:FFFF:F:FF:FF::FF:F,,F,F,:FF,F:FFFFFF,,FFF,FFF:,,FF:F:,::F,
@A00920:152:HGHKKDRXX:2:2104:9724:26287 1:N:0:CGCGTTCA+AAGGAGTA
ACTCCTACGGGAGGCAGCAGTGAGGAATCTTGCGCAATGGGCGAAAGCCTGACGCAGCGACGCCGCGTGAGGGATGAAGGCCTTCGGGTCGTAAACCTCTGTCAGGGGGGAAGAACCCTGGATCGGTGAATAACCGAACCAGCTGACGGTACCCCCAGAGGAAGCACCGGCTAACTCCGTGCCAGCAGCCGCGGTAAGACGGAGGGTGCAAACGTTGTTCGGAATCACTGGGCGTAAAGGGCGCGCAGGC
+
FFFFFFFFFFFFFFFFFFFFFFFFFFFFF,:FFFFF:FFFFFFFFFFFF:FFFFFFFFFFFFFFFFFFFFFFFFFF,FFFFFFFFFFFFFFFF,FFFFFFFFFFFFFFFFFFFFFFFFF:FFFFFFFFFFFF:FFFFFFFFFFF:FFFFFFFFFFFFFFFFF:FFFFFFFFFFFFFFFF,F:FF:FFFFFFFFF:FFFFFFFFF:F,FFFFFFF,FFFFFF::FFFFFFFFF:FFFFFF,F:FFF::F:F
@A00920:152:HGHKKDRXX:2:2104:15582:26537 1:N:0:CGCGTTCA+AAGGAGTA
ACTCCTACGGGAGGCAGCAGTAAGGAATATTGCACAATGGGCGCAAGCCTGATGCAGCAACGCCGCGTGCCCGAGGAAGGCCTTCGGGTTGTAAAGGGCTTTTCTGGCTGAAGAGCAAGGACGGTAGGCCAGGAATAAGCGTCGGCTAACTACGTGCCAGCAGCCGCGGTAAAACGTAGGACGCGAGCGTTATCCGGATTTACTGGGCGTAAAGCGCGGGCAGGCGGCTGTTCAAGTCGGACGGGAAAGC
+
:FFFFFFFFFFFFFFFFFFFFFFFFFFFFFFFFFFFFFFFFFFFFFFFFFFFFFFFFFFF:FFFFFFFFFFFFFFFFFFFFFFF:FFFFFFFFFFFFFFFFFFFFFFF:FFFFFFFFFFFFFFFFFFFFFFFFFFFFFFF:FFFFFFFFFFFFFFFFFFFFFFFFFFFFFFFFFFFFFFFFFFFFFFFFFFFFFFFFFFFFF,FFFFFFFFFFFFFFFF:FFFFFFFF:FFF:FFFFFFF:F,,FFFFFF
@A00920:152:HGHKKDRXX:2:2104:17101:26788 1:N:0:CGCGTTCA+AAGGAGTA
ACTCCTACGGGAGGCAGCAGTGAGGAATATTGGTCAATGGACGCAAGTCTGAACCAGCCATGCCGCGTGGAGGATGAAGGCCTTCTGGGTTGTAAACTTCTTTTATTTGGGAAGAAAAGTACGGTTTCTACTGTATCCGACGGTACCAGATGAATAAGCACCGGCTAACTCCGTGCCAGCAGCCGCGGTAATACGGAGGGTGCAAGCGTTATCCGGATTTACTGGGTTTAAAGGGTGTGTAGGCGGATAT
+
FFFFFFFFFFFFFFFFFFFFFFFFF::FFFFFFFFFFFFFFFFFFFFFFFFFFFFFFFFFFFFFFFFFFFFFFFFFFFFFFFFFFFFFFFFFFFFFFF:FFFFF:FFFFFFFFFFFFF:FFFFFFFFFFFFFFFFFFFFFFFFFFF,,,FFF:FFFFFFFFFFFFFFFFFFFFFFFF:FFFF:FFFFFFFFFFFFFFF:FFFFFFF:FFFFFFFFFFFFFFFFFFFFFFFF:FFFFFFFFFF:FFFFFFF
@A00920:152:HGHKKDRXX:2:2104:28393:26929 1:N:0:CGCGTTCA+AAGGAGTA
ACTCCTACGGGAGGCAGCAGCAAGGAATTTTCCACAATGGGCGCAAGCCTGATGGAGCAACGCCGCGTGGGGGATGACGCGTTTCGGCGTGTAAACCCCTTTTCGAGGGGACGAAGGCAATGACGGTACCCTCGGAATAAGGACCGGCTAACTACGTGCCAGCAGCCGCGGTAAGACGTAGGGTCCGAGCGTTGTCCGGAATTACTGGGCGTAAAGCGCGCGCAGGCGGACCAGCGCATCATCGGTGAAA
+
FFFFFFF:FFFFFFFFFFFF:F:FFFFFFFFFFFFFFFFFFFFFFFFFFFFFFFFFFFFFFFFFFFFFFFFFFFFF:F:FFFFFFFFF:FFFFFFFFFFFFFFFFFFFFFFFFFFFFFFFFFFFFFFFFFFF:FFFFFFFFFFFFFFFF:FFF,FFFFFF:FFFFFFFFFFFFFFFFFFFFFFFFFFFF:FFFFFF::F,:F:FFFFFFFFFFFFFFF:F:FF:FFFFF:FFFFFFFFF:FFFFFF:FFF
@A00920:152:HGHKKDRXX:2:2104:17146:27837 1:N:0:CGCGTTCA+AAGGAGTA
ACTCCTACGGGAGGCAGCAGTGGGGAATCTTGCACAATGGGGGAAACCCTGATGCAGCGACGCCGCGTGAGCGATGAAGCCCTTCGGGGTGTAAAGCTCTTTCGGCAGGGACGATAATGACAGTACCTGGAGAATAAGCTCCGGCTAACTCCGTGCCAGCAGCCGCGGTAATACGGAGGGAGCTAGCGTTGTTCGGAATTACTGGGCGTAAAGCGCACGTAGGCGGCTTTTCAAGTCAGGGGTGAAATCC
+
FFFFFFFFFFFFFFFFFFFFFFFFFFFFFFFFFFFFFFFFFFFFFFFFFFFFFFFFFFFFFFFFFFFFFFFFFFFFFFFFFFFFFFFFFFFFFFFFFFFFFF:F:FFFFFFFFFFF:FFFFFFFFFFFFFFFFFFFFFFFFFFFFFFFFFFFFFFFFF:FFFFFFFFFF,FFFFFFFFFFFFFFFFFFFFFFFFFFFFFFFF:FF:FFFF,FF:FF:FF:FFFFFFFFFFFF:,::FF,FFFF:,F,FF:
@A00920:152:HGHKKDRXX:2:2104:24406:28197 1:N:0:CGCGTTCA+AAGGAGTA
ACTCCTACGGGAGGCAGCAGTGGGGAATTGTTCGCAATGGGCGCAAGCCTGACGACGCAACGCCGCGTGGGGGATGAAGGTCTTCGGATTGTAAACCCCTGTTGGGTGGGAAGAAAACCTTCGTGGTGAAAATCCACGGAGGCTGACGGTACCACCAGAGGAAGCCCCGGCTAACTCTGTGCCAGCAGCCGCGGTAATACAGAGGGGGAAAGCGTAGTTCGGAATTACTGGGCGTAAAGGGCGCGTAGGC
+
FFFFFFFF:FFFFFFFFFFFFFFFFFFFFFFFFFFFFFFFFFFFFFFFFFFFF:FFFFFFFFFFFFFFF:FFFFFFFFFF,FFFFFF:FFFFFFFFFFFF,FFFFFFFFFF,FFFF,FFFFFF,,:,:F,,FFFFF:,:FFF:F,F,,,FFFFFF:,,,,,,,,FFFFF,:FFFFFFFFFFFF,:FFFFFF:,,F:F::FF,,F,F,F,FFF,,F,,,,,,:,:F:F,F:FF,,FF:FF,,F,FFF,:FF
@A00920:152:HGHKKDRXX:2:2104:32072:28447 1:N:0:CGCGTTCA+AAGGAGTA
ACTCCTACGGGAGGCAGCAGTGGGGAATATTGGACAATGGGCGAAAGCCTGATCCAGCAATGCCGCGTGAGTGATGAAGGCCTTAGGGTTGTAAAGCTCTTTTACCCGGGATGATAATGACAGTACCGGGAGAATAAGCCCCGGCTAACTCCGTGCCAGCAGCCGCGGTAATACGGAGGGGGCTAGCGTTGTTCGGAATTACTGGGCGTAAAGCGCGCGTAGGCGGCTTTGCAAGTTAGAGGTGAAAGCC
+
FFFFFFFFF:FFFFFFFFFFFFFFF,F:FFFFFFFFFFF:FFFFFFFFFFFFFFFFFFFFFFFFFFF:FF,FFFFFFFFFFFFFFFF,FFF:FFFF,FFFFFFFFFFF:FFF::FF:FFFFFFFFFFFFFFF,FFF:FFFFFFFF:FFFFFFF,FFFFF:FFFFFFFFF,FFF:FFFFF:FFFFFFFFFFF:F,FFFFFFFFFFFFFF:FFFFFFFFFF,F:FFFFFFF:FFFFFFFFF:FFFFFFFFFF
@A00920:152:HGHKKDRXX:2:2104:32741:29074 1:N:0:CGCGTTCA+AAGGAGTA
ACTCCTACGGGAGGCAGCAGTGAGGAATTTTCCGCAATGGGCGAAAGCCTGACGGAGCAATCCCGCGTGGAGGACGACACCTTTCGGTGCGTAAACTCCTTTTCTGAGGGAAGAAATTTTGACGGTACCTCAGGAATAAGCACCGGCAAACTACGTGCCAGCAGCCGCGGTAATACGTAGGGTGCAAGCGTTATCCGGAATTATTGGGCGTAAATCGTCCGCAGGCGGCTCAGCAAGTCTGATTGCAAAG
+
::,FFF,FF,FF,FFF:FFFF:,F:,FF:FFFF:F,FFFF,F,FF::F,,FFF:FF,:F,FFFFFFFFF,,F:F,FFFF::FFFFFF,F:FFFFF::F,,FFF,FF:F::,:,FFFFFF:,F,FFFFFFFFF,FFFFF:FFF,FFFFFF:,:F,F:FFFFFFFF:,FFFFFF,FFFFFF,FFFFFF,:FFFFF:FFFFFF::FFFF,,FFFFF:FFF::FFF,FFFF:FF:FFF,F,,F:,,F,,FFFF,
@A00920:152:HGHKKDRXX:2:2104:9155:29528 1:N:0:CGCGTTCA+AAGGAGTA
ACTCCTACGGGAGGCAGCAGTGGGGAATATTGCACAATGGGCGCAAGCCTGATGCAGCGACGCCGCGTGGGGGATGAAGGCCTTCGGGTTGTAAACCCCTTTCAGCAGGGAAGAAGCGAAAGTGACGGTACCTGCAGAAGAAGCGCCGGCTAACTACGTGCCAGCAGCCGCGGTAATACGTAGGGCGCAAGCGTTGTCCGGAATTATTGGGCGTAAAGAGCTCGTAGGCGGTTTGTCGCGTCTGCTGTGA
+
FF:FFFFF:FFFFFFFFF:FFFFFFFFFFFFFFFFFFFFFFFFFFF,FFF:FFFFFFF:FFFFFFFF,,FFFF,FFFFFFFFFF:FFFFFF:FFFFFFFF:FFFFFFFFFFFFF:FFFFFFFFFFFFFFFFFFFFFFF,,FFF:FFFFFFFF:FFFFFFFFFFFFFFFFFFF:FFFFFFFFFFFFFFFFFFF:FFFFFFFFF,FF::F,FFFFFFF:FFFFFF:FFFFFFFFFFFFFFFF:FF:FFFFFF
@A00920:152:HGHKKDRXX:2:2104:27570:30702 1:N:0:CGCGTTCA+AAGGAGTA
ACTCCTACGGGAGGCAGCAGTGGGGAATCTTGCGCTAATGCGCGAAAGCGTGACGCAGCGACGCCGCGTGGGGGACGAAGGCCCTCGGGTTGTAAACCCCTTTCGGCAGGGACGAAGCGATTGTGACGGTACCTGCAGAAGAAGCCTCGGCTAACTACGTGCCAGCAGCCGCGGTAAGACGTAGGAGGCGAGCGTTGTCCGGATTCATTGGGCGTAAAGAGCGCGCAGGCGGCTTGGTAAGTCGGATGTG
+
FFFFFFFFFFFFFFFFFFFFFFFFFFFFFFFFFFFFFFFFFFF:FF,FFFFFFFFF,FF:FFFFFFFFFFFFFFFFFFFFFFFFFFFFFFFFFF,FF:FFFF,FFFFFFFFFFFF,FFFF,:FFFFF:FF:FFF:FFFF,FFFFFFFFF:F:FFF::,FFFFF,FFFFFF:FFFFFFFFFFFFF,FF:FF:FFF,:FFF:F:,F:::FF:FF:FFFFFFFFFFF:FF:F:F,FFFFFFF:,:FFF:FFFF
@A00920:152:HGHKKDRXX:2:2104:19253:30921 1:N:0:CGCGTTCA+AAGGAGTA
ACTCCTACGGGAGGCAGCAGTGGGGAATCTTGCGCAATGGCCGCAAGGCTGACCCAGCGACGCCGCGTGCGGGAGGAAGCCTTTCGGGGTGTAAACCGCTGTCAGGGGGGACGAAACCTCACATTTCGAACACGGGTGTGAGCTGACGGTACCTCAAGAGGAAGCCCCGGCTAAATCTGTGCCAGCAGCCGCGGTAATACGAAGGGGGCTAGCGTTGCTCGGAATCACTGGGCGTAAAGCGCACGTAGGC
+
FFFFFFFFFFFFFFFFFFFF,FFFFFFF,FFFFFFFFFFFFFFFFFFFFFFFFFFFFFFFFFFFFFFFFFFFFFFFFFFFF:,FFFFFFFFFFFFFFFFFFF,:FF:FFFFFFF,FF:F::FFFFF:FFFF,,F,:FF,FFFF:FFF::,FF,,F,,,F,F:FF:F:FFFF:FF,:FF,:FFFFF:FFFF,FFF,,FFFF,FFF,FFFFFFF,:F,FF:FF,FFFF:FF,,FF:FFF:,FFFF:FFFF,F
@A00920:152:HGHKKDRXX:2:2104:14570:31829 1:N:0:CGCGTTCA+AAGGAGTA
ACTCCTACGGGAGGCAGCAGTGGGGAATCTTGTCCAATGGGCGAAAGCCTGAGACAGCGACGCCGCGTGCGGGAAGAAGGCCTTCGGGTTGTAAACCGCTTTCAGGAGGGACGAAGCCACTCGGGTTAATAGCCCAGAGGGTGACGGTACCTCCAGAAGAAGCCCCGGCTAACTACGTGCCAGCAGCCGCGGTAATACGTAGGGCGCAAGCGTTATCCGGAATTATTGGGCGTAAAGAGCTCGTAGGCGG
+
FF:FFFFF:FFFFFFFFFFFFFFF:FFFFFF,:FFF::FFFFFFFFF:FFFF:FF:FFFFFFFFFFFF,FFFFF,FFFF,FFF:FFFFFFFFFFFFFFFFFFFFFFFFFFFFFFFFFFFFFFFFFFFFFFFFFFF:FFFFFFF:FFFFFFFFFFFF:FFF,FF::FF:FFF:FFF,FFFFFFF:FFFFFFF:FFFFFFF,FFF::FFF,FFFFF,FFFF,:,FF:FFFFF:FF:,FF:FFFF:FFF,FF:
@A00920:152:HGHKKDRXX:2:2104:21694:32581 1:N:0:CGCGTTCA+AAGGAGTA
ACTCCTACGGGAGGCAGCAGTGGGGAATTTTGGACAATGGGGGCAACCCTGATCCAGCAATGCCGCGTGTGTGAAGAAGGCCTGCGGGTTGTAAAGCACTTTCAGAGGGGAAGAAAAAATCGGAGCTAACACCTCCGAGCTTGACGTTACCCTTAGAAGAAGCACCGGCTAACTCCGTGCCAGCAGCCGCGGTAATACGGAGGGGGCTAGCGTTGTTCGGAATTACTGGGCGTAAAGCGCGCGTAGGCGG
+
FFFFFF:FFFFFFFFF:FFFFFFFFFFFFFFFFFFFFFFFFFFFFFFFFFFFFFFFFFFFFFFFFFFFFFFFFFFFFFFFFFFFFFFFFFFFF:FFFFFFFFF,FFFFFFF:FFFFFFFFFFFFFFFFFF:FFFFFFFFFFFFFFFFFFFFFFFFFFF:FF:FFFFFFFFFF:F:FFFFFFFFFFFFFFFFFFFFFFFFFF,FF:FFFFFFFFFFFFFF,::F:FFFF:FFF:FFF:F::FFFFFFFFFF
@A00920:152:HGHKKDRXX:2:2104:19741:33019 1:N:0:CGCGTTCA+AAGGAGTA
ACTCCTACGGGAGGCAGCAGTGGGGAATATTGGACAATGGGCGAAAGCCTGATCCAGCAATGCCGCGTGAGTGATGAAGGCCTTAGGGTTGTAAAGCTCTTTTACCCGGGAAGATAATGACTGTACCGGGAGAATAAGCCCCGGCTAACTCCGTGCCAGCAGCCGCGGTAATACGGAGGGGGCTAGCGTTGTTCGGAATTACTGGGCGTAAAGCGCACGTAGGCGGCTTTGTAAGTTAGAGGTGAAAGCC
+
FFFFFFFFFFFFFFFFFFFFFFFFFFFFFFFFFFFFFFFFFFFFFFFF:FF:FFFFFFFFFFFFFFFFF,FFFFFFF,FFF,FFFFFF:FFFFFFF:FFFFFFFFFFFFFFFFFF:FFFFFFFFFFFFFFFFFFFFFFFFFFFFFFFFFFFFFFFFFF:FFFFFFFFFFFFFFFFFFFFFFFFFFFFFFFFFFFFFF::FFFFFFFF:FFF::FFFFFFFFFFFFFFFFFFFFFFFFF:FFFFFFFFF,F
@A00920:152:HGHKKDRXX:2:2104:23954:33144 1:N:0:CGCGTTCA+AAGGAGTA
ACTCCTACGGGAGGCAGCAGTGGGGAATCTTGCGCAATGGGCGAAAGCCTGACGCAGCGACGCCGCGTGAGCGATGAAGGCCTTCGGGTTGTAAAGCTCTGTGGGGAGGAAAGAATAAGGCTTGGCTAATATCCAAGCTGATGACGGTACCTCCTTAGCAAGCACCGGCTAACTCTGTGCCAGCAGCCGCGGTAAGACAGAGGGTGCAAACGTTGTTCGGAATTACTGGGCGTAAAGCGCGTGTAGGCGG
+
F,F,:,F:F:,F,FFFFFFFFFF:::FFFF:F:F,F:FF:F:F,FF,F:F:FF:FF,F:F,F:FFFF::FFFFFFFF:FFFFFFF,FFFF,FFF,::F,FFFF:F,FFFF,FFF:FFFFFFFFFFFFFFF,FFF:FF:FFFFFFFFFFFF:FFFFFFFFFFFFFFFFFF:FFFF:FFFFF,F:FFFFFFF,FFFFFFFF:FF,FF:FFFFFF:FFFFFF,FFF::FFF,::FFFFFF::FF,FFFFFF,F
@A00920:152:HGHKKDRXX:2:2104:15600:33458 1:N:0:CGCGTTCA+AAGGAGTA
ACTCCTACGGGAGGCAGCAGTAGGGAATCTTGCGCAATGGGCGAAAGCCTGACGCAGCAACGCCGCGTGCGGGATGAAGGCCTTCGGGTTGTAAACCGCTTTCAGCAGGGACGAAGATGACGGTACCTGCAGAAGAAGCCCCGGCCAACTACGTGCCAGCAGCCGCGGTAACACGTAGGGGGCAAGCGTTGTCCGGATTTATTGGGCGTAAAGAGCTCGTAGGCGGTTTCGTTAGTCGGGTGTGAAAACT
+
:FFFFFFFFFFFFFFFF:FFFFF:FFFFFFFFFFFFFFFFFFFFFFFFFFFF,FFFFFFFFFFFFFFFFFFFFFFFFFF,::FFFFFF:FFFFFFFFFFF,:FFFFFFFFFFFFFFFFFFFFFFFF:FFFFFFFFF:FFFFFFFFFFFFF:FFFFFFFFFFFFFFFFFFF:FFFFFFFFFFFFF:FFFFF:FFFFFF:FFFFFFFFFF:F,:FFF:FFFFFF:FFF,F::,F::FFFFFF:FFFF::F:,
@A00920:152:HGHKKDRXX:2:2104:13376:34115 1:N:0:CGCGTTCA+AAGGAGTA
ACTCCTACGGGAGGCAGCAGTGAGGAATATTGCACAATGGGGGCAACCCTGATGCAGCGACGCCGCGTGAGTGACGAAGGCCTTCGGGTCGTAAAGCTCTTTTCTGCGTGACGAGCAAGGACCGTAGCGCAGGAATAAGTCTCGGCTAAATACGTGCCAGCAGCCGCGGTAAAACGTAGGAGACAAACGTTATCCCGAGTTACTGGGCGTAAAGGGCGTGCAGGCGGTTGATTAAGTCTGGCGTGAAAGC
+
FFFFFFFFFFFFFFFFFFFFFFFFFF:FFFF:F,FFFFF,F:FFF,FFFFFF,F,,FFFFFFFFFFFFF:FFFF:FFFFFFFFF:FFFFFFFFFFF:,FFF:,FFFFFFFFFFF,F,FFFFF,F:FFF:FFFFF,FFFFFF:F:FF:FF,FFFF,F:FFFFF:FFFFFF,,FFFF:,F:F:,FF,,FF,::FF,F:FF,:FFF:FFFFF,F:,F:FFFF,,:,,F,FF:FFF::F:,F:FFFF,FFFF:F
@A00920:152:HGHKKDRXX:2:2104:23366:34444 1:N:0:CGCGTTCA+AAGGAGTA
ACTCCTACGGGAGGCAGCAGTGAGGAATATTGCTCAATGGGCGCAAGCCTGAAGCAGCGACGCCGCGTGGACGATGAAGGTCTTCGGATCGTAAAGTCCTTTTCTGTGTGACGAGGAAGGACGGTAGCACAGGAAAAAGTGTCGGATAAATACGTGCCAGCCGCCGCGTTAACACGTAGGACGCAAGCGTTATCCGGAATTACTGGGCGAAAAGAGCGTGTAGCTGGTAGCTAACGTCAACCGTCAAACC
+
FFFFFFFFFFFFFFFFFFFFFF:FFFFFFFFF::FFFFFFFFFFFFFFFFFFFFFFFF::,FFFFFFFFFFFFFFFFFFFFFFFFFFFFFF:FFFF,FFFFFFFF,FFFFFFFF:::FF,:,F,,,FF:FFF,F:FF:,:,,FF,,,F,,FFF,F,F,,,,,FF:,FF,:F::FF,,FFFFFFFFF:FFF:,,FFF,FF:FF:FFF,F,,FFF,F:FF,F,,F,FF,:,,F,:F,,:FFFF:,F,FFF,,
@A00920:152:HGHKKDRXX:2:2104:8278:34522 1:N:0:CGCGTTCA+AAGGAGTA
ACTCCTACGGGAGGCAGCAGTGGGGAATCTTGCACAATGGGGGCAACCCTGATGCAGCGACGCCGCGTGAGCGATGAAGCCCTTCGGGGTGTAAAGCTCTTTCGGCAGGGACGATAATGACGGTACCTGAAGAAGAAGCTGCGGCTAACTACGTGCCAGCAGCCGCGGTAATACGTAGGCAGCGAGCGTTGTTCGGAGTTACTGGGCGTAAAGCGTGCGTAGGCGGCAGTCCAAGTCTGGTGTGAAATCT
+
FF:F:FFFFFFFFFFFFFFFFFFFFFF:FFFFFFFFFF:FFFFFF,FFFFFFFFFFFFFFFFFFFFFFFFFFFFFF:FFFFFFFFFFFF:FFFFF:FFFFFFFFFFFFFFFFFF:FF:FFFFFFFFFFFF:FFFFFFFFFFFFFFFFFFF:F:FFF:FFFFFFFFFFFF::FFF:FFFFF,FFFFFFF,FF:F:FFF:FFFFFFFFF:FFFFFF,FFF:FFFFF:,FFFFF,FFFFFFFFFF,F:FFFFF
@A00920:152:HGHKKDRXX:2:2104:12472:36088 1:N:0:CGCGTTCA+AAGGAGTA
ACTCCTACGGGAGGCAGCAGTGGGGAATATTGCACAATGGGCGCAAGCCTGATGCAGCGACGCCGCGTGGGGGATGACGGCCTTCGGGTTGTAAACCTCTTTCAGTCGGGACGAAGAGCAATTGACGGTACCGCAAGAATAAGCCCCGGCTAACTTCGTGCCAGCAGCCGCGGTAATACGACGGGGGCTAGCGTTGCTCGGAATCACTGGGCGTAAAGGGTGCGTAGGCGGGTTCTTAAGTCAGAGGTGA
+
:FFFFFFFF:FFFFFFFFFFFFFFF,FFFFFFFFFFFFFFFFFFFFFFF:FFFFFFFFFFFFFFFFF:F:FFFFFFFFFFFFFFFFFFFFFFFFFFFFFFFFFFFFFFFFFFF:F:FFFFFFFFFFFFFFFFFFF:FFFFFFFFFFFFFFFFFF:FFFFFFFFFF:,FFFFFFFFFFFFFF,:FFFF:F:FFFFFFFFFFFFFFFFFFFFFFFFFFFFFFFFFFFFF:FFFFFFFFFFFFFFFFFFF,FF
@A00920:152:HGHKKDRXX:2:2104:20853:36323 1:N:0:CGCGTTCA+AAGGAGTA
ACTCCTACGGGAGGCAGCAGTGGGGAATATTGGACAATGGGGGAAACCCTGATCCAGCGACGCCGCGTGTGTGAAGAAGGCCTGCTGGTTGTAAAGCACTTTTAGTGGGGATGAAAAGCCAGGGGCTAATACCCTTTGGTCTTGACCTAACCCAAAGAATAAGCACCGGCTAACTCCGTGCCAGCAGCCGCGGTAATACGAAGGGTGCAAGCGTTACTCGGAATTACTGGGCGTAAAGCGTGCGTAGGTG
+
FFFFFFFFFFFFFFFFFFFFF::,FFFFFFFF:FFFFFFFFFFFFF:FFFFF:FFFFFFF,FFFFFFFFFFFFFF:FFF,:,,FF,FFF:,FFFF,FF,,FFFFFFFFF,FFFF::F::FF:,FF,::F,:FFFFFFF:FF:F:FFFFFFFFFFFFFFFFFF:,FF,FF:FFFF:F:FF:F:FF:FF:FF,F:,FF:::,FFFFFFF:F:FFFFFFF,F,,F:FF:FFFF,F:FFF,,,FFFFFFFF,F:
@A00920:152:HGHKKDRXX:2:2104:28330:36683 1:N:0:CGCGTTCA+AAGGAGTA
ACTCCTACGGGAGGCAGCAGTGGGGAATATTGGACAATGGGCGAAAGCCTGATCCAGCCATGCCGCGTGAGTGAAGAAGGCCTTCGGGTTGTAAAGCTCTTTCGCCGATGAAGATAATGACGGTAGTAGGAGAAGAAGCCCCGGCAAACTTCGTGCCAGCAGCCGCGGTAATACGAAGGGGGCTAGCGTTGCTCGGAATTACTGGTCGTAAAGGGCGCGTAGGCGGATATTTAAGTCAGGGGTGAAAGCC
+
FFFFFFFFFFFFFFFFFFFFFFFFFFFFFFFFFFFFFFFFFFFFFFFFFFFFFFFFFFFFFFFFFFFFF,FFFFFFFFFFFFFF,FFFFFFFFFFFF,FFFFF,:FFFF:,:FFFFFF,FFF:F:,F,F,FFF,,FFFF,F,FF:,FFF,,F:FF:FF:,F:FF,F,FF,F:FFFFFF,F:,FFF,F:,FFF,,F,FF,FF:FFF,FF,FFFF,::::::FF,FF,FF,FF:,:,,FF:FFF:FF:FFF,
@A00920:152:HGHKKDRXX:2:2105:22182:1110 1:N:0:CGCGTTCA+AAGGAGTA
ACTCCTACGGGAGGCAGCAGTCGAGAATCTTCCGCAATGGGCGCAAGCCTGACGGAGCGACGCCGCGTGGAGGACGAAGGCCTTCGGGTTGTAAACTCCTGTCACGAGTTATGAATGGCGCGATGTGAACAGTGTCGCGTTTGACGTAAGCTCGAGAGGAAGCACTGGCTAACTCTGTGCCAGCAGCCGCGGTAATACAGAGAGTGCAAACGTTGTTCGGAATTACTGGGCTTAAAGCGCACGTAGGCGG
+
FFFFFFFFFFFFFFFFFFFFFFFFFFFFFFFFFFFFFFFFFFFFFFFFFFFFFFFFFFFFFFFFFFFFFFFFF,FFFFFFFFFFFFFFFFFFFFFFFFFFFFFFFFFFFFFFFFFFFFFFFFFFFFFFFFFFFFFFFFFFFFF:FFFFFFFFFFFFFFFFFFFFFFFFFFFFFFFFFFFFFFFFFFFFF:FFFFFFFFFFFFFFFFFFFFFFFFFFFFFFFFFFFFFFFFFFFFFF:F:F:FF:FFFF:F
@A00920:152:HGHKKDRXX:2:2105:4490:1438 1:N:0:CGCGTTCA+AAGGAGTA
ACTCCTACGGGAGGCAGCAGTAAGGAATATTGGACAATGGGCGGAAGCCTGATCCAGCCATCCCGCGTGCAGGAAGGAGGCCCTCTGGGTCGTAAACTGCTTTTCCCAGGGGAGAAACGCACGGTCTCGACCGTGCCTGACGGTACCTGGGGAATAAGCACCGGCTAACTCCGTGCCAGCAGCCGCGGTAATACGGAGGGTGCGAGCGTTATCCGGAATCACTGGGTTTAAAGGGTGCGTAGGCGGCCCG
+
FFFFFFFFFFFFFFFFFFFFFFFFFFFFFFFFFFFFFFFFFFFFFFFFFFFFFFFFFFFFFFFFFFFFFFFFFF:FFFFFFFFFFFFFFFFFFF:FFFFFFFFFFFFFFFFFFFFFFFFFFFFFFFFFFFFFFFFFFFFFFFFFF:FFFFFFF,FFFFFFFF:FFFFFFFFFFFFFFFFFFFFFFFFFF,FF:FFFFFFFFFFFFFFF,FFFFFFFF:FFFFFFFF:FF,FFFFF:FFFFFFFFFFFFFF
@A00920:152:HGHKKDRXX:2:2105:21142:1658 1:N:0:CGCGTTCA+AAGGAGTA
ACTCCTACGGGAGGCAGCAGCAAGGAATTTTCGTCAATGGGCGCAAGCCTGAACGAGCAACGCCGCGTGCGGGATGACGGCCTTCGGGTTGTAAACCGCTTTTGCGGGGGACGATGATGACGGTACCCCGCGAACAAGCCCCGGCTAACTCTGTGCCAGCAGCCGCGGTAAGACAGAGGGTGCCAACGTTGTTCGGAATTACTGGGCGTAAAGCGCGTCTAGGCGGCTTCGCAAGTCGGGTGTGAAATCC
+
FFFFFFFFFFFFFFFFFFFFF:FFFFFFFFFFFFFFF,FFFFFFFFFFFFFFFFFFFFF,FFFFFFFFFFFFFFFFFFFFFFFFFFFFFF:FFFFFF,FFFFFF,,FFFFFFFF,F:,,:FFFFFFFFFFFFFFFFFFFFF:FFFFFF,:FFFF:FFFFFFF:FFF,FFF:FFFFFFFFFF:F,:F::F:FFFFF,F:F,F,FF,FF:F,F:F,FF:F,:,,,F::FFFFFF,FFF,FF:,FF:FFFFFF
@A00920:152:HGHKKDRXX:2:2105:32913:1658 1:N:0:CGCGTTCA+AAGGAGTA
ACTCCTACGGGAGGCAGCAGTGGGGAATATTGGACAATGGGCGCAAGCCTGATCCAGCAACGCCGCGTGGGTGACGAAGGCCTTCGGGTCGTAAAGCCCTGTGGGGAGGGACGAAAGTTTCTAGCCTAATACGCTAGGTGCCTGACGGTACCTCCTTAGCAAGCACCGGCTAACCACGTGCCAGCAGCCGCGGTAATACGTGGGGTGCAAGCGTTGTTCGGAATTACTGGGCGTAATGAGCTCGTAGGCG
+
,FFFFFFFFFFFFFFFFFFFFFFFFFFFFFFFFFFFFFFFFFFFFFFFFFFFFFFFFFFFFFFFFFFFFFFFFFFFFFFFFFFFFFFFFFFFFFFFFFFFFFFFFFFFFFF,FFF:FFFF:FF,F:FFFFF:,,F,,F,FF,F:FFFFFF:FFF:FFFF:FFFFFFFFFFFFFF:FFFFFFFFFFFFFFFFF:FFFFFFFFF:FFFFFFFFFFFF::FFFF:FF:FFFFFFFFFFF,FFF:FFFFF,F,F
@A00920:152:HGHKKDRXX:2:2105:1606:1673 1:N:0:CGCGTTCA+AAGGAGTA
ACTCCTACGGGAGGCAGCAGTCGGGAATTTTGGGCAATGGGCGAAAGCCTGACCCAGCAACGCCGCGTGAAGGATGAAATCCCTCGGGATGTAAACTTCGCAAGAACGGGAAGAATAAGTAAGAGTTAATATCTCTTACGATGACGGTACTGTTTGTAAGCTCCGGCTAACTCCGTGCCAGCAGCCGCGGTACTACGAAGGGGGCTAGCGTTGTTCGGACTTACTGGGCGTACAGCGCACGTAGGCGGCC
+
FFFFFFFFFFFFFFFFFFFFFFFFFF:F:FFFFFFFFFFFFFFFFFFFFFFFFFFFFF:FFFFFFFFFF:,,FFFFFFFFFFFFFFFFFFFFF:FFF,FFF:FFFFFFFFFFFFFFF:FF,FFFFF:FFFFFFFFFFFFFFF::F,FFFFFFF,FFFFFFF:FFF:FFFFFFF:FF:FFFFF:FFFFFF::F,FF,F:,FFFFFFFFFF,F::FF:FFF,FFFFF,:FFF,F,,F,FFFFFFFFFFFF,F
@A00920:152:HGHKKDRXX:2:2105:19289:2206 1:N:0:CGCGTTCA+AAGGAGTA
ACTCCTACGGGAGGCAGCAGTGGGGAATCTTGCGCAATGGCCGCAAGGCTGACGCAGCGACGCCGCGTGGGGGAGGAAGGGCTTCGGCTCGTAAACCCCTGTTGCCCGGGGCGAACAACCCATTTCGAGGGGACTGACGGTACCGGGGGCGGAAGCACCGGCGAACTCCGTGCCAGCAGCCGCGGTAATACGGAGGGTGCGAGCGTTTTCCGGAATCACTGGGCGTAAAGGGCGCGTCGGTGTCCGAGCA
+
FFFFFFFFFFFFFFFFFFFF:FFFFFFFFFFFFF:FF:FFFFFFFFFFFFFFFF:,FFFFFFFFFFFFFFFFFFFFFFFFFFFFFF:FF:FFFFFF:FFFFF::FFFF:FFFFFFF,,FFF:FFF,:F:,F:FFFF:FFFF,:FF,,,F,:,F,:F:F:FFF,:FFFF,F,FFF,FFFFFFFF,F,FFFF,F,,F:FF:FFF:FF:,,FFFFF,:FFFFFFF::FF,F,::F:::F,,:FFF,F:FFFF,
@A00920:152:HGHKKDRXX:2:2105:3784:2472 1:N:0:CGCGTTCA+AAGGAGTA
ACTCCTACGGGAGGCAGCAGTGGGGAATATTGCACAATGGGCGAAAGCCTGATGCAGCAACGCCGCGTGCGGGAAGAAGGCCCTAGGGTTGTAAACCGCTTTCAGCAGGGAAGAAAATGACGGTACCTGCAGAAGAAGGTGCGGCCAACTACGTGCCAGCAGCCGCGGTGACACGTAGGCACCAAGCGTTGTCCGGATTTATTGGGCGTAAAGAGCTCGTAGGCGGTTCAGTAAGTCGGGTGTGAAAACT
+
FFFFFFFFFFFFFFFFFF:FFFFFFFFFFFFFFFFFFFFFFFFFFFFFFFFFFFFFFFF:FFFFFFFFFFFFF:FFFFFFFFFFFFFFFFFFFF:FFFFFFF:FFFFFFFFFFFFFFF:FFFFF,FFFFFFFFFFFFFFFF,F,FFFFF:FFFFFFFFFFFFFFFFFFFFFFFFFFF:FFFFF:FFFF,FFFFFFFFFFF:F:FFFFFFFFFFFF:FFFFFFFFFF:FFFF::FFFFFFFFFFF,FFFFF
@A00920:152:HGHKKDRXX:2:2105:19605:2785 1:N:0:CGCGTTCA+AAGGAGTA
ACTCCTACGGGAGGCAGCAGTGGGGAATCTTGGTCAATGGGGGAAACCCTGAACCAGCGACGCCGCGTGACCGATGAAGGCCCTCGGGTCGTAAAGGTCTTTCGACGGGGACTCTAATGAAGGTACCCGTAAAAGCAGGAGCGGCTAACTATGTGCCAGCAGCCGCGGTAATACATAGGCTCCAAGCGTTGTTCGGAATTACTGGGCGTAAAGCGAGTGTAGGCTGTCCGCCAAGTCGATTGTGAAATCT
+
FFF:FFFFFFFFFFFFFFFFFFFFFFFFFFFFFFFFFFFFFFFFFFFFFFFFFFFFFFF:FFFFFFFFFFFFFFFFFFFFFFFFFFFFFFF,FFFFFFFFFFFF:FFFFFFFF,FFFFFFFFFFFFFFFFFFF,FFFFF:FFFFFFFFFF:FFF:FFFF:FFFFFFFFFFFFFFFFFFF:FFFFFFFFFFFFF:FFFFF:F:FFFFFF:F::::F:FFFFFFFFFFFFFF::F::::FFFF:::F:F:F:
@A00920:152:HGHKKDRXX:2:2105:32262:3192 1:N:0:CGCGTTCA+AAGGAGTA
ACTCCTACGGGAGGCAGCAGTGGGGAATATTGCACAATGGGCGCAAGCCTGATGCAGCAACGCCGCGTGCGCGATGAAGGCCTTCGGGTTGTAAAGCGCTTTTCGGGGAGATGAGCAAGGACAGTATCCTCGGAATAAGGATCGGCTAACTACGTGCCAGCAGCCGCGGTAAAACGTAGGATCCGAGCGTTATCCGAATTCACTGGGCGTAAAGCGCATGTAGGCGGCAGGATAAGTTGGATGTGAAATC
+
FFFFFFFFFFFFFFFFFFFFFFFFFFFF:FFFFFFFFFFFFFFFFFFFFFFFFFFFFFFFFFFFFFFFFFFFFFFF::FFFFFFFFFFFFFFFFFFFFFFFFFFF,FFFFFFFFFFFFFFFFF::FFFFFFFFFFFFFFF:FFFFFF,FFFFF:FFFFFFFFFFFFFFFFFFFFFF:FF:FFFFFFFFFFFF:FFFFFFFFFFFFFFFFFFF:FF,FFFFFFFFFFFFFFFFFFFFFFFFFFFFFFFFFF
@A00920:152:HGHKKDRXX:2:2105:17861:3270 1:N:0:CGCGTTCA+AAGGAGTA
ACTCCTACGGGAGGCAGCAGTGGGGAATATTGGACAATGGGCGAAAGCCTGATCCAGCCATGCCGCGTGAGTGATGAAGGCCTTAGGGTTGTAAAGCTCTTTCAGTGGGGAAGATAATGACGGTACCCACAGAAGAAGCCCCGGCTAACTTCGTGCCAGCAGCCGCGGTAATACGAAGGGGGCTAGCGTTGTTCGGATTTACTGGGCGTAAAGCGCACGTAGGCGGATTGTTAAGTCAGGGGTGAAATCC
+
FFFFFFFFFFFFFFFFFFFFFFFFFFFFFFF:FFFFF:FFFFFFFFFFFFFFFFFFFFFFFFFFFFFFFF,:FFFFFFFFFF:FFFFFFFFFFFFFFFFFFFFFFFFFFFFFF:FFFFFFFFFFFFFFFF:FFFFFFFFFFFFFFFF:FFFFFFFFFFFFFFFFFFFFFF,FFFFFFFFFF:FFFFFFFFFFFFFFFFFFFFFFFFFFFF,FF:FFFFFFFFFFFFFFFFFFFFFFFFFFFFFFFFFFFF
@A00920:152:HGHKKDRXX:2:2105:7202:3317 1:N:0:CGCGTTCA+AAGGAGTA
ACTCCTACGGGAGGCAGCAGTGGGGAATATTGGACAATGGGCGCAAGCCTGATCCAGCCATGCCGCGTGGGTGATGAAGGCCCTAGGGTTGTAAAGCCCTTTCGGCGGGGAAGATAATGACGGTACCCGCAGAAGAAGCCCCGGCCAACTACGTGCCAGCAGCCGCGGTAACACGTAGGGGGCAAGCGTTGTCCGGATTTATTGGGCGTAAAGAGCTCGTAGGTGGTTCGATAAGTCGGGTGTGAAACCT
+
:F:FF:FF:,,F,FFF:FFF:FFFFFFFF,,FFF:,FFFFFF:FFFFFFFFFFFFFFFFF::FFFFF:F:FFFFFFFF::FFFFFF::F,,FFFFF:F::FF:FFFFFF,,F:FFFFFFFFF:,FF:FFFFFFFFFFFFFF:F:FF:FFFFF:FFFF,FFFF:F:FFFFF:FF:FF,,F:F,F,F,FFFFFFFFFFFFFFFF:FFFFFF,FF:F,FFFF:FFFFFFFFF:FF:F:FFFFFFFFFFFF:,,
@A00920:152:HGHKKDRXX:2:2105:18909:3458 1:N:0:CGCGTTCA+AAGGAGTA
ACTCCTACGGGAGGCAGCAGTGGGGAATATTGGACAATGGGCGAAAGCCTGATCCAGCAATGCCGCGTGAGTGATGAAGGCCCTAGGGTTGTAAAGCTCTTTTACCAGGGATGATAATGACAGTACCTGGAGAATAAGCTCCGGCTAACTCCGTGCCAGCAGCCGCGGTAATACGGAGGGAGCTAGCGTTGTTCGGATATACTGGGCGTAAAGCGCACGTAGGCGGCGCCGTAAGTCAGGGGTGAAATCC
+
FFF,FF,F::,FFF:FFFFFF:FFFFF::FFFFFFFF:F:FFF:FFF:FFFFFFFFFF:,,FF:FFFF:F:,FF,:FFFFFFF,FFFFFFFFFFFFFFFF:FFFFFFFFF:FFFFFF:F:F,FFFF:FFFFFFFF:FFFFFFFFFFFFFFFFF,FFF,FF,FFFFFFFF:,,FFFF,FFF,FF:,FFF,FF,,F:FF,F:,F:FFF::,F,FFFFFFFFF,FFFFFFFF:FFF,FFF,FFFF:FF,:FFF
@A00920:152:HGHKKDRXX:2:2105:2121:3474 1:N:0:CGCGTTCA+AAGGAGTA
ACTCCTACGGGAGGCAGCAGTAAGGGATCTTGCGACAATGGGCGAAAGCCTGACGCAGCAACGCCGCGTGCGGGATGACGGCCTTCGGGTTGTAAACCGCTTTTCGGGGGGAAGAGGAAGGACGGTACCCCCGGAATAAGTCTCGGCTAACTACGTGCCAGCAGCCGCGGTAAAACGTAGGAGGCGAGCGTTATCCGGATTTACTGGGTGTAAAGCGCGTGTAGGCGGTCGTGCAAGTGAGGCGTGAAAG
+
FFFFFFFFFFFFFFFFFFFFFFFFFFFFFFFFFFFFFFFFFFFFFFFFFFFFFFFFFFFFFFFFFFFFFFFFFFFFFFFFFFFFFFFFFFFFFFFFFFFFFFFFFFFFFFFF,F,FFF:FFFFFFFFFFFFFFFF,FFFFFF:FFFFFFFFFFF:FFFFFFFFFFFFFFF:FFF:FFFFFFFFFFFFFFFFFFFFFFFFFFFF:FFFFFFFFFFFFFFFFFFFFFFFFFFFFFF,,FFFFFFFFFF,,:F
@A00920:152:HGHKKDRXX:2:2105:32678:3568 1:N:0:CGCGTTCA+AAGGAGTA
ACTCCTACGGGAGGCAGCAGTAGGGAATATTGGTCAATGGGTGAGAGCCTGAACCAGCCATGCCGCGTGCAGGAAGAAGGCCTTCTGGGTTGTAAACTGCTTTTGCCGGGGGATAAAATTCCCATGCGTGGGACATTGAAGGTACCCGGTGAATAAGCCACGGCTAACTACGTGCCAGCAGCCGCGGTAATACGTAGGTGGCAAGCGTTGTCCGGATTTATTGGGTTTAAAGGGTGCGTAGGCGGCCTCT
+
FFFFFFFFFFFFFFFFFFF:FFFFFFFFFFFFFFFFFFFF:F:FFFFFF::FFFFFF:FF:FFFFFFFFFF:FFF:FFFFFFFFFFFFFFFFFFFFFFFFFFFFFFFFFFF:FF::FFF::FFFFF,F:FF:FFFFFFFFF,:FF:F:FFFFFFFFFFFFFFFFFFFFFF:F:FFFFF:FFFFFFFFFFFFFFFFF,FF:FFFFFFFFFFFFFFFFFFFFFF:FFFFFFFFFFFFFF:FFFFF:FF:F,:
@A00920:152:HGHKKDRXX:2:2105:30192:3615 1:N:0:CGCGTTCA+AAGGAGTA
ACTCCTACGGGAGGCAGCAGTAGGGAATCTTCCACAATGGACGAAAGTCTGATGGAGCAACGCCGCGTGAGTGAAGAAGGTTTTCGGATCGTAAAACTCTGTTGTAAGGGAAGAACACGTACGAGAGTAACTGCTCGTACCTTGACGGTACCTTATTAGAAAGCCACGGCTAACTACGTGCCAGCAGCCGCGGTAATACGTAGGTGACAAATGTTATCCGGAATTACTGGGCGTAAAGGGTCTGTAGGCG
+
FFFFFFFFFFFFFFFFFFFFFFFFFFFFFFFFFFFFFFFFFFFFFFFFFFFFFFFFFFFFFFFFFFFFFFFFFF,FFFFFFFFFFFFFFFFF:FF:FFFFFF:FFFFFFFFFFFFFFFFFFFFFFFFFF:FFFFF:FFFFFFFFFFFFFFFF:FFFFFFFFFFFFFFFFFFF:FFFFFFFFFFFFFFFFFFFFFFFFFFFFFFFFFFFFFFFFFFFFF:FFF,FFFFFFFFFFFFF,F:FFFF:FFFFFF
@A00920:152:HGHKKDRXX:2:2105:31177:4069 1:N:0:CGCGTTCA+AAGGAGTA
ACTCCTACGGGAGGCAGCAGTGGGGAATATTGGACAATGGGGGCAACCCTGATCCAGCCATGCCGCGTGAGTGATGAAGGCCTTCGGGTTGTAAAGCTCTTTTGGCGGGGACGATGATGACGGTACCCGCAGAATAAGCCCAGGCTAACTTCGTGCCAGCAGCCGCGGTAAGAAGAAGGGGGCAAGCGTTGTTCGGAATTAATGGGCGTAAAGCGAGTGTAGGTGGTTGCCATAGTCAGGCGTGAAAGCC
+
FFFFFFFFFFFFFFFFFFFFF:FFFFFFF:FFFFFFFFFF,FFFFFF,FFFF:FFFFFFF,FFFFFFFFFF:FFFFFFFFFFFFFFFFFFFFFFFF:FFFFFFFFFFFFFFFFFFFFFFF,FF:FF,FFFF:FFFFF,FF,,,::,FFFFFF,F,:FF,F:::F:F,:FFF:F,,:F,FFFFF,,:F::FF,FFFFFFFFF,,FFF:FF:FF:F,,,FFF:F:FFFF::FF:,FFFFFFFF::,,FFF,F
@A00920:152:HGHKKDRXX:2:2105:31557:4507 1:N:0:CGCGTTCA+AAGGAGTA
ACTCCTACGGGAGGCAGCAGTGGGGAATATTGGACAATGGGCGCAAGCCTGATCCAGCCATGCCGCGTGAGTGATGAAGGCCTTAGGGTTGTAAAGCTCTTTCGCCAGGGACGATAATGACGGTACCTGGAAAAGAAGCCCCGGCTAACTACGTGCCAGCAGCCGCGGTAATACGTAGGGGGCAAGCGTTATCCGGATTTACTGGGCGTAAAGCGCGGGCAGGCGGCCTCGAAAGTCTGATGTGAAAGCA
+
FFF,FFFFF:FFFFFFFFF:FFFFFFFFFFFF,FFFFFF:F:FFFF,FFFFFFFFFFF,F,FFFFFFFFFFFFF,FFFF,,F,F:FF,:,FFFFFFFFFF:FF,FFFFFFFFFFF:FFFFFFFFFFFFF,F,FFFFFFFFFFFFFF,F:FFFFFFFFFFFFF,FFFFFFFF:FFFFF:F,,FFFFFFFFF,F,FFFF,FFFFFFFF,FFF:,FFF,,:FFFFFFFF,FF,F,FFFFFFF,,FFFFFFFFF
@A00920:152:HGHKKDRXX:2:2105:12527:4523 1:N:0:CGCGTTCA+AAGGAGTA
ACTCCTACGGGAGGCAGCAGTCGGGAATTTTGGGCAATGGGCGCAAGCCTGACCCAGCAACGCCGCGTGAAGGACGAAGTTTTTCGGAATGTAAACTTCACAAGAATGGGAAGAATAAGAAAGAGCTAATATCTCTTTCGATGACGGTACCATTTGTAAGCACCGGCTAACTACGTGCCAGCAGCCGCGGTAATACGGGGGGAGCAAGCGTTGTTCGGATTTACTGGGCGTAAAGGGCGCGTAGTCGGCC
+
:FFFFFFFFFFFFFFFFFFFFFFFFFFFFFFFFFFFFFFFFFFFFFFFFFFF:FFFFFFFFFFFFFFFFFFFFFFF:FFFFFFFFFF:FFFFFFFF:FF,FF:FFFF:FFFFFFF:FFFF,FF:FFFFFFFFFFF::FFFF:FFFFF:F,FFFFFFFFFF,FFFFFFFFFFFFFFFFF:FFFFFFFFFF:,FF:FF,:FF,:FFFFFF:F,:FFF,F,FFF:F:FF:,FFFFFFF,:FFFFFFF,F,FFF
@A00920:152:HGHKKDRXX:2:2105:6126:5588 1:N:0:CGCGTTCA+AAGGAGTA
ACTCCTACGGGAGGCAGCAGTGGGGAATTTTGGACAATGGGCGCAAGCCTGATCCAGCCATTCCGCGTGCAGGATGAAGGCCTTCGGGTTGTAAACTGCTTTTGTACGGAACGAAAAAGCCCCTTCTAATACAGGGGGTCCATGACGGTACCGTAAGAATAAGCACCGGCTAACTACGTGCCAGCAGCCGCGGTAATACGTAGGGTGCGAGCGTTAATCGGAATTACTGGGCGTAAAGCGTGCGCAGGCG
+
FFF:FFFFFFF:FFFFFF:FFFFFFFF:FFFFFFFF::FFFFFFFFFFFFFFFFFFFFFFFFFFFFFFFFFFFFFFFFFFFFFFFFFFFFFFFFFFFFFFF:FFFFFFFFFFF:FFFFFFFFFFFFFFFFFFFFFFFFFFFFFFFFFFFFFFFFFFFFFFFFFFFFFFFFFFFFFFFFFFFFFFFFFFFFFFFFFFFFFF,FFFFFFFFFFFFFFFFFFFF,FFFFFFFFFFFFFF:F::FFFFFFFFFF
@A00920:152:HGHKKDRXX:2:2105:26377:5744 1:N:0:CGCGTTCA+AAGGAGTA
ACTCCTACGGGAGGCAGCAGTGGGGAATCTTGCGCAATGGGCGAAAGCCTGACGCAGCGACGCCGCGTGCGGGAGGACGGCCTTCGGGTCGTAAACCGCTGTTGCCCGGGACGAAACGCTCTTTCGAGAGCATTGACGGTACCGGGTGAGGAAGCACCGGCTAACTCCGTGCCAGCAGCCGCGGTAATACGGAGGGTGCGAGCGTTGTCCGGAATCACTGGGCGTAAAGGGCGCGTAGGCGGCGCGAGGA
+
FF:FFFFFFFFFF:FFFF:,,:FFFF,FFFFFFFFF,FFF,F:FFFFFFFFFF:FFFFFFFFFFFFFFFFFFFFFFFFFFFFFFFFFF,:FFFFFFFFFFFFF:FFFFFFFFFFFF:FFFFFF:FFFFF::,FFFF,FF:FFFFFF:FF:FF,FFFFFFFFFFFF,F:FFFFFF:FF:::FFFFFF,F,:F,:FFF,FFF,FFFFFFFFFFFFF::FFF:F:FFFFFFFFFFFF:F,FFFFFFF:FFFFF
@A00920:152:HGHKKDRXX:2:2105:27471:6010 1:N:0:CGCGTTCA+AAGGAGTA
ACTCCTACGGGAGGCAGCAGTCGAGAATCATTCACAATGGGGGAAACCCTGATGGTGCGACGCCGCGTGGGGGAATGAAGGTCTTCGGATTGTAAACCCCTGTCATGTGGGAGCAAATTAAAAAGATAGTACCACAAGAGGAAGAGACGGCTAACTCTGTGCCAGCAGCCGCGGTAATACAGAGGTCTCAAGCGTTGTTCGGAATCACTGGGCGTAAAGCGTGCGTAGGCTGTTTCGTAAGTCGTGTGTG
+
FFFFFFFFFFFFFFFFFFFFFFFFFFFFFFFFFFFFFFFFFFFFFFFFFFFFFFFFFFFFFFFFFFFFFFFFFF,FFFFFF:FFFFFFFFFFFF,:FFFFFFFFFFFFFFFFFFF:FFFFFFFFFFFFFF:FF:FFFFFFFFFF,FFFFFFFFFFFFFFFFFFFFFFFFFFFFFFFFFFFFFFFFFFFFFFFFFFFFFFFFFFFFFFFFFFFFFF::FFFFF:FFFFFFFFFFF:FFFF,,FFFFFFFFF
@A00920:152:HGHKKDRXX:2:2105:14733:6903 1:N:0:CGCGTTCA+AAGGAGTA
ACTCCTACGGGAGGCAGCAGTAAGGAATATTGGTCAATGGACGAAAGTCTGAACCAGCCATGCCGCGTGGAGGATGAAGGTCCTCTGGATTGTAAACTTCTTTTATATGGGACGAAAAAAGGGTTTTCTAACTCGACTGACGGTACCATATGAATAAGCACCGGCTAACTCTGTGCCAGCAGCCGCGGTAATACAGAGGGTGCGAGCGTTAATCGGAATTACTGGGCGTAAAGGGCGCGTAGGCGGTCTC
+
FFFFFFF:FFFFFFFFFFFFFFFFFFFFFFFFF,FFFFFFFFFFFF:FFFFFFFFFFFFF:FFFFF:FFFF,FFFFFFFF,:FFFFFFFFFF:FFFFF,FFFFFFFFFF:FFF,FFFFFF,FF:FFFFFF:FFFF:FFF:F,FFFFFFFFFFFFFFF,FF::F,,F:FFFF,F:FFFFFFFFFFFFFFFFFF::FFF::FF:FFF,FFFFFFF,:FFFFF,F:FF:FF:F,FF,:F,FFF,F,FFFF,FF
@A00920:152:HGHKKDRXX:2:2105:23439:8609 1:N:0:CGCGTTCA+AAGGAGTA
ACTCCTACGGGAGGCAGCAGTGGGGAATATTGGACAATGGGCGAAAGCCTGATCCAGCCATGCCGCGTGAGTGAAGAAGGCCTTAGGGTTGTAAAGCTCTTTCAGCGGGGAAGATAATGACGGTACCCGCAGAAGAAGCCCCGGCTAACTTCGTGCCAGCAGCCGCGGTAATACGAAGGGGGCTAGCGTTGTTCGGAATTACTGGGCGTAAAGCGCACGTAGGCGGATTGTTAAGTGAGGGGTGAAATCC
+
FFFFFFFFFFFFFFFFFFFFFFFFFFFFFFFFFFFFFFFFFFFFFFFFFFFFFFFFFFFFFFFFFFFFFFFFF:,FFFFFFFF:FFFF:FFFFFFFF:FFFFFFFFFFFFFFFFFFFFFFFFFFFFFFFF:F:FFFFFFFFFFFFFFFFFFFFFFFFFFFFFFFFFFFFFFFFFFFFFFFFFFFFFFFFFFFFFFFF:FFFFFFFFFFFFFFFFFFFFFF:FFFFFFFFFFFFFFF::FFFFFFF,FF:F
@A00920:152:HGHKKDRXX:2:2105:12879:9361 1:N:0:CGCGTTCA+AAGGAGTA
ACTCCTACGGGAGGCAGCAGTAACGAATCTTCCGCAATGCGCGAAAGCGTGACGGAGCAATGCCGCGTGCAGGATGAAGCCCTTCGGGGTGTAAACTGCTGTCAGGTTTTAGCAAGAAAGTGAGCAAGACCAAAGGAAGCACCGGCTAACTCCGTGCCAGCAGCCGCGGTAATACGGAGGGTGCGAGCGTTGTCCGGAATCACTGGGCGTAAAGGGCGCGTAGGTGGCGCGTTAAGTGGCTGGTGAAATC
+
FFF:FFFFFFFFFFFFFFFFFFFFFFFF:FFFFFF:FFFFFFFFFFFFFFFFFFFFFFFFFFFFFFFFFF,:FFFFF:FF:FFFFFFFFFFF::FFFFFFFFFF:F:F,F,FFF,FFFFFFFFFFFFF:FFF,FFF,FFFFFFFFFF,,FF:FFFFFFFFFFFFFFFFFF,:FFFF:FFFF:FFFFFF::FFFFFFF:FFFFF,FFFFFF,:FFFFFF:F:FFFFFF:,FF,,,FF:FF:FFF:F,,,F:
@A00920:152:HGHKKDRXX:2:2105:23258:9893 1:N:0:CGCGTTCA+AAGGAGTA
ACTCCTACGGGAGGCAGCAGTGGGGAATCTTGGGCAATGGGCGCAAGCCTGACCCAGCGACGCCGCGTGTGTGAAGAAGGCCTGAGGGTTGTAAAGCACTTTCAGCGAGGAGGAAGTGTGCATGGCTAATATCCATGTATATTGACGTTACTCGCAGAAGAAGCACCGGCTAACTCTGTGCCAGCAGCCGCGGTAATACAGAGGGTGCAAGCGTTAATCGGAATTACTGGGCGTAAAGCGTGCGTAGGCG
+
FFFFFFFFFFFFFFFFFFFFFFFFFFFFFFFFFFFFFFFFFFFFFFFFFFFFFFF:FFFFFFFFFFF,FFFFFFFFFFFFFFFFFFFF:FFF:FFFFFFFFFFFFFFFFFFFF:FFFFFFFFFFFFFFFFFFFFFFFFFFFFFFFFFFFFFFFFFFFFFFFFFFFFFFFFFFFFFF:FFFFFFFFFFFFFFFFF:FFFFFFFFFFFFFFFFFFFF:FFFFFFFFFFFFFFFFFFFFFFFF:FFFFFFF:F
@A00920:152:HGHKKDRXX:2:2105:30743:9893 1:N:0:CGCGTTCA+AAGGAGTA
ACTCCTACGGGAGGCAGCAGTCGGGAATTTTGGGCAATGGGCGAAAGCCTGACCCAGCAACGCCGCGTGAAGGATGAAGTTTTTCGGAATGTAAACTTCGTAAGAATAGGAAGAATAAATGACGGTACTATTTGTAAGGTCCGGCTAACTACGTGCCAGCAGCCGCGGTAATACGTAGGGACCAAGCGTTGTTCGGATTTACTGGGCGTAAAGGGCGCGTAGGCGGCAATTCAAGTCAGCTGTGAAATCT
+
:FFFFFFFFFFFFFFFFFFFFFFFF:FFFFFFFFFFFFFFFFFFFFFFFFFFFFFFFFFFFFFFFFFFFFFFFFFFFFFFFFFFFFFFFFFFF::FFFFFFFFFFFFFFFFFFF:FFFFFFFFFFFFFFFFFFFFFFFFFFFFFFFFFFFFFFFFFFFFFFFFFFFFFFF,FFFFFFFFFFFFFFFFFFFFFFFFFFFFFF:FFFFFFFFFFFFFFFFFFFFFFFFFFFFFFFFFFFFFFFFFFFFFFFF
@A00920:152:HGHKKDRXX:2:2105:13449:11381 1:N:0:CGCGTTCA+AAGGAGTA
ACTCCTACGGGAGGCAGCAGTGGGGAATATTGGACAATGGGCGAAAGCCTGATCCAGCCATGCCGCGTGAGTGATGAAGGCCCTAGGGTTGTAAAGCTCTTTCACCGGTGAAGATAATGACGGTAACCGGAGAAGAAGCCCCGGCTAACTTCGTGCCAGCAGCCGCGGTAATACGAAGGGGGCTAGCGTTGTTCGGAATTACTGGGCGTAAAGCGCACGTAGGCGGACTATTAATTCAGGTGTGAAATCC
+
FFFFFFFFFFFFFFFFFFFFFF:FFFFFFFFFFFFFFFFFFFFFFFFFFFFFFF:FFFFFFFFFFFFF:FFFFFFFFFFFFFF,:FFFFFFFFFFFFFFFFFFFFFFF,FFFFFFFFFFFFFFFFFFFF:FFFFFFFFFFFFFFF:FFFFFFFFFFFFFFFFFFFFFFFFFFFF:,FFFFFFF:FFFFFFFF,FFFF:FFFFFFFFFFFFF:F:F,FFFF::F:FFF,,FFF,F,FF,,F,:FFF,FFFF
@A00920:152:HGHKKDRXX:2:2105:17047:12007 1:N:0:CGCGTTCA+AAGGAGTA
ACTCCTACGGGAGGCAGCAGTCGGGAATTTTGGGCAATGGGCGAAAGCCTGACCCAGCAACGCCGCGTGAAGGATGAAGGTCCTCTGGATTGTAAACTTCTTTTATCTGGGACGAAACCCGGGCATTCCTGCCCGATTGACGGTACCAGAGGAATAAGCACCGGCTAACTTCGTGCCAGCAGCCGCGGTAATACGTAGGTCGCAAGCGTTGTCCGGACTTATTGGGCGTAAAGAGCTCGTAGGCGGTTTG
+
FFFFFFFFFFFFFFFFFFFFFFFFFFF:FFFFFFFFFFFFFFFFFFFFFFFF:FFFFF,FFFFFFFFFFFFFFF:FFFFFFFF::FFFFFFFFF:FFF:F:F,F:FFFFFFFFF,FFFFF:FFFF,F:FFF::,FFFFFFF:F::::F:FFFFFF:F:FFFFFFFFFF,,F,FFF,,FFFFFFFFF:FFFFFFFFFF,F,FFFF,FFFFFFFFFF:,,FFF:FFFFFFF:FFFFFFFFFFFF:FF:FFFF
@A00920:152:HGHKKDRXX:2:2105:26078:12023 1:N:0:CGCGTTCA+AAGGAGTA
ACTCCTACGGGAGGCAGCAGTGGGGAATATTGGAAAATGGGCGAAAGCCTGATCCAGCAATGCCGCGTGAGTGATGAAGGCCTTAGGGTTGTAAAGCTCTTTTACCCGGGATGATAATGACAGTACCGGGAGAATAAGCCCCGGCTAACTCCGTGCCAGCAGCCGCGGTAATACGGAGGGGGCTAGCGTTGTTCGGAATTACTGGGCGTAAAGCGCACGTAGGCGGCTTTGTAAGTTAGAGGTGAAAGCC
+
FFFF:FFFFFFFF::FFFFFFFFFFFFFFFFFFF,F:F:F,FFFFFFFFFFF:FF:FFFFFFFFFFFFFFFFFFFFFFFFFFF:FFFFF:FFFF:FFFFFFFFFFFFFFFFFFFFFFFFFFFFFFFFFFFFFFFFFFFFF,FFFFFFFFFFFFFFFFFFF:FFFFFFFFFF:FFFFFFFFFFF:FFFFFF:FFF:FFFFFFFFFFFFFFFFFF:FFFF,FFFFFFF:FFFFF:FFFFFFFF,FF,FFF:F
@A00920:152:HGHKKDRXX:2:2105:32723:12602 1:N:0:CGCGTTCA+AAGGAGTA
ACTCCTACGGGAGGCAGCAGTCGGGAATTTTGCCCAATGGACGAAAGTCTGAGGCAGCAACTCCGCGTGAGGGACGAAGGCCTTCGGGTCGTAAACCTCTTTTCTCAGGGAAGATCCAAGACGGTACCTGAGGAATAAGCCACGGCTAACTACGTGCCAGCAGCCGCGGTAATACGTAGGTGGCGAGCGTTGTCCGGAATTACTGGGCGTAAAGAGCGCGCAGGCGGCTGGTCAAGTCCGATGTGAAAGC
+
FFFFFFFFFFF:FF::FFFFFFFFFFFFFFFFFFFFFFFFFFFFF:FF:FF:FF:FFFFFFF:FFFFFFFFFFFFFFFFFFFFFFFFFFFFFFF:FFFFFFFFFFFFFFFFF:FFFFFFF:FFFFFFFFFFFFFFFFFFFFFFFFFFFFFFFFFFFFFFFFFFFFFFFFFFFFFFFFFFFFFFFFF:FFFFFFF:FFFFFFFFFFFFFFFFFFFFFFFFFFFF,FFFFF:FFFFFFFFFF:::FFFFFFF
@A00920:152:HGHKKDRXX:2:2105:12002:12633 1:N:0:CGCGTTCA+AAGGAGTA
ACTCCTACGGGAGGCAGCAGTGGGGAATTTTCCGCAATGGGCGAAAGCCTGATCCAGCGACGCCGCGTGGGTGATGAAGGCCTTCGGGTTGTAAAGCCCTGTTGAGGGGAAAGAAAACGTCGGGCGCGAATAGCTCCTGACCTTGACGGTACCCCTCCAGAAAGCACCGGCTAACTCTGTGCCAGCAGCCGCGGTAAGACAGAGGGTGCAAACGTTGCTCGGAATTACTGGGCGTAAAGCGCGTGTAGGC
+
,FFFFFFFFFFFFFF:FFFFFFFFFFFFFFFFFFFFFFFFFFFFFFFFFFFFFFFFFFFFFFFFFFFFFFFFFFFFF,FFFFFFFFFFFFF:FFFF:FFFFFFFFFFFFF:FFFFFFFFFFFFFFFFFF,FFFFFFFFF:FFFFFFFFFF:FFFF::FF::FFFF::FFF:FFFFFFFFFF:F:FFFF:FF:FFF:FF:FFFFFFF:F:F:,FF:,F:F:FF:,FF:FFF:F:FF:FFF:F:FFFF::F:
@A00920:152:HGHKKDRXX:2:2105:3712:13933 1:N:0:CGCGTTCA+AAGGAGTA
ACTCCTACGGGAGGCAGCAGTAAGGGATCTTGCGACAATGGGCGAAAGCCTGACGCAGCAACGCCGCGTGCGGGATGACGGCCTTCGGGTTGTAAACCGCTTTTCGGGGGGAAGAGGAAGGACGGTACCCCCGGAAGAAGTCTCGGCTAACTACGTGCCAGCAGCCGCGGTAAAACGTAGGAGGCGAGCGTTATCCGGATTTACTGGGTGTAAAGCGCGTGTAGGCGGTCCTGCAAGTGGCGCGTGAAAG
+
FF:FFFFFFFFFFFF:FFFFFFFFFFFFFFFFFFF:FFFFFFFFFFFFFFFFFFFFFFFF:FFFFFFFFFFFFFFFFFFFFFFFFFFFFFFFFFFFFFFFFFFFFFFFFFFFFFFFFF:FF:FFFFFFFFFFFFFFFFFFFFFFFFFFFFF:FFFFFFFFFFFFFFFFFFFFFFFFFFFFFF:FFFFFFFFFFFFFFFFFFFFFFFFFFFF,FFFFF:FFFFFFFFFFFFFFFFF,FFFFFFFFFFFF:F
@A00920:152:HGHKKDRXX:2:2105:24424:14606 1:N:0:CGCGTTCA+AAGGAGTA
ACTCCTACGGGAGGCAGCAGTGGGGAATTTTGGACAATGGGGGCAACCCTGATCCAGCCATGCCGCGTGTGTGAAGAAGGCCTTCGGGTTGTAAAGCACTTTCGGCCGGAACGAAATCGCGTGGGCTAACACCCCGCGTGGATGACGGTAACGGAAGAAGAAGCACCGGCTAACTACGTGCCAGCAGCCGCGGTAATACGTAGGGTGCGAGCGTTAATCGGAATTACTGGGCGTAAAGTGTGCGCAGGTG
+
FFFF:FFFFFFFFFFFFFFFFFFFFFFFFFFFF,FFFFFFFFFFFFFFFFFFFFFF:F:FFFFFF:FF:FFFFFFFFF::FF:FFFFFFFFFFFFFFFFF,F:F,FFFFFFFFF:FFFFF,FF:FFFFFFF,F,FFF,FFF::F:F,:FF,FFF::FFFFFFFFFFF:F,FFFFFFF,FFFFF,:FFFF:FFFF:FFFF:FFFFFFFFFFFF::,:FFFFFFFFFF,,F,:FFFFFFF,FFFF,:F:::F
@A00920:152:HGHKKDRXX:2:2105:23981:14810 1:N:0:CGCGTTCA+AAGGAGTA
ACTCCTACGGGAGGCAGCAGTGGGGAATCTTGCGCAATGGGCGAAAGCCTGACGCAGCGACGCCGCGTGGGGGATGAAGGCCCTCGGGTTGTAAACCCCTTTCGGCAGGGACGAAGCCGCAAGGTGACGGTACCTGCAGAAGAAGCTCCGGCTAACTACGTGCCAGCAGCCGCGGTAAGACGTAGGGAGCGAGCGTTGTCCGGATTCATTGGGCGTAAAGAGCGCGTAGGCGGCCGTGCAAGTCGGTTGT
+
FFFFFFFFFFFFFFFFFFFFF:FFFFFFFFFFFFFFFFFFFFFFFFFFFFFFFFFFFFFFFFFFFFFFFFFFFFFFFFFFFFFFFFFFFFFFFFFFFFFFFFFFFFFFFFFFFFFFFFFFFFFFFFFFFFFFFFFFFFFFFFFFFFFFFFFFFFFFF:FFFFFFFFFFFFFFFF:F,FFFFFFFF:FFFFFFFFFFFFF:FFFFFFFF:FFFFFFFFF,F:FFFFFFF:FFFFF:FFFF:FFF:,FFFFF
@A00920:152:HGHKKDRXX:2:2105:17173:14826 1:N:0:CGCGTTCA+AAGGAGTA
ACTCCTACGGGAGGCAGCAGTAAGGAATATTGGTCAATGGACGCAAGTCTGAACCAGCCATGCCGCGTGAATGATGAAGGTCCTCTGGATTGTAAACTTCTTTTATATGGGACGAAACCCGGGCATACCTGCCAGATTGACGGTACCCGCAGAATAAGCCCCGGCTAACTTCGTGCCAGCAGCCGCGGTAATACGAATGGTGCAAGCGTTACTCGGAATTACTGGGAGTAAAGCGTGAGTAGGTGGTGGT
+
FFFF,FFFFFFF::FFFFFFFFFFFFFFFFFFFFFF:FFFF:FF:FFFFFFFFFFFFFFFFFFFFFF:FFF,FFFFFFFF,FFFFFF:F:FFFFFFF,::F,FFF:FFFFFFFF:FF,F,:F,:FF,FFFFFF,,F,F,:F,FFF,,FFF:FFFFFFFFF,FF:::FFF:,FF,F,FFFFF,FFFFFFFFFFF,FF:,,,:,FF,FFFF:F,FFFF:,F,FFFFFF,FF:FFF:,F,,F,FFFFFF,F:F
@A00920:152:HGHKKDRXX:2:2105:22661:16000 1:N:0:CGCGTTCA+AAGGAGTA
ACTCCTACGGGAGGCAGCAGTGGGGAATATTGGACAATGGGCGAAAGCCTGATCCAGCAATGCCGCGTGAGTGATGAAGGCCTTAGGGTTGTAAAGCTCTTTTACCCGGGATGATAATGACAGTACCGGGAGAATAAGCTCCGGCTAACTTCGTGCCAGCAGCCGCGGTAATACGAGGGGAGCTAGCGTTATTCGGAATTACTGGGCGTAAAGCGCACGTAGGCGGCTTTGTAAGTTAGAGGTGAAAGCC
+
FF:FF:FF,FFFFFFFFFFF:FFF:,FFFFFFFFFFFFFFFFFFFF:FF:FFFFFFFFF:FFF:FFFFFFFFFFFFFFF,:F,:F,FFFFFFFF,FFF,FFFFFFFFFFFFFF:FFFFFFFF:FFF:FFFFFFFFFFFFFFFFF:FFFFF:FFFFFFF:F::FFFFFFFFFFFFFFFFFFFFFFFFFFFFFF:FFF,,FFFFF,FFFFFFFF,:FFF:::F:FFFFFFFFFFF:FF:F:FF:FFFFFFF:
@A00920:152:HGHKKDRXX:2:2105:31141:17691 1:N:0:CGCGTTCA+AAGGAGTA
ACTCCTACGGGAGGCAGCAGTGGGGAATCTTGCGCAATGGGCGAAAGCCTGACGCAGCCATGCCGCGTGAATGATGAAGGTCTTAGGATTGTAAAATTCTTTCACCGGGGAAGATAATGACTGTAGCCGGAGAAGAAGCCCCGGCTAACTTCGTGCCAGCAGCCGCGGTAATACGAAGGGGGCTAGCGTTGTTCGGAATTACTGGGCGTAAAGCGCGCGCAGGCGGTCTTCCAAGTCAGTGGTGAAAGCC
+
FFFFFFFFFFFFFFFFFFFFFFFFFFFFFFFFFFFFFFFFFFFFFFFFFFFFFFFFFFFFFFFFFFFFFFFFFFFFFFFFFFFFFFFFFFFFFFFFFFFFFFFFFFFFFFFFFFFFFFFFFFFFFFFFFFFFFFFFFFFFFFFFFFFFFFFFFFFFFFFFFFFFFFFFF:FFFFFFFFFFFFFF:FFFFFFFFFFFF,FFFFFFFFFFFFFFFFFFFFFFFFFFFFFFFFFFFFFFFFFFFFFFFFFFFF
@A00920:152:HGHKKDRXX:2:2105:23502:18051 1:N:0:CGCGTTCA+AAGGAGTA
ACTCCTACGGGAGGCAGCAGTGGGGAATATTGGACAATGGGCGAAAGCCTGATCCAGCAATGCCGCGTGAGTGATGAAGGCCTTCGGGTTGTAAAGCTCTTTTACCCGGGATGATAATGACATTACCGGGAGAATAAGCACCGGCTAACACCGTGCCAGCAGCCGCGGTAATACGGAGGGTGCAAGCGTTAAACGGAATTACTGGGCGTAAAGCGTGCGCAGGCGGTTATTTAAGACAGGTGTGAAATCC
+
FFFFFF:F:FFFFFFFFFFFFFFF:FFFFFFF,,:F:,FF,F,FF:,F,:,F,FF:FFF,F,F,,,FF,FFF::F:F,FFFFF,:FFFF,::FF:FFF,FFF:FFFFFF::F,:FFFFFF:F,FFFFFF,FFFFFFFF,:FFF,:FFFF,FF,FFFFF::F:FFFFF:,FF:F:F:FF:FF:::F:F:F,FF,FF,FFF:F,FFF,FFFFFF:FF:FF:,,FFFFFF,FFF,FF,FFF::FFF:F:F,FF
@A00920:152:HGHKKDRXX:2:2105:24261:18270 1:N:0:CGCGTTCA+AAGGAGTA
ACTCCTACGGGAGGCAGCAGTGGGGAATTTTGGACAATGGGCGCAAGCCTGAACCAGCCATGCCGCGTGCAGGAAGACGGCCTTCTGGGTTGTAAACTGCTTTTATCTGGGGATAAAATACCCTTGCGAGGGAGACTGAAGGTACAAGATGAATAAGCCACGGCTAACTACGTGCCAGCAGCCGCGGTAATACGTAGGTGGCAAGCGTTGTCCGGATTCATTGGGTTTAAAGGGTGCGTAGGCGGCCATT
+
FFFFFFFFFFFFFFFFFFFFFFFFF:FFFFFFFFFFFFFFFFFFFFFFFFFFFFFFFFFFFFFFFFFFFF::FF:FFFF:F,FFFFFF:FFFFFFFFFFF:FFFFFFFFFFFFFFFFFFFFFFF,FFF:FFFFFFF:F:F:FFFF,FFFF:FFFFF::FFFF:FFF:FFFFFFFFFFFFFF:F:FF:FFFFFF,F,,FF::FF,FFF:,FFF,FFFFFF::FFFF,FFFF::,:FFFF:F:FFFFFFFF:
@A00920:152:HGHKKDRXX:2:2105:25129:18865 1:N:0:CGCGTTCA+AAGGAGTA
ACTCCTACGGGAGGCAGCAGTAGGGAATTGTTCGCAATGGGCGCAAGCCTGACGACGCAACGCCGCGTGGAGGATGAAGACTTTCGGGTCGTAAACTCCTTTCGATCGAGATGAATACGCACCGGCCTAATATGCCGGTGCGCTGACAGTATCGGGAGAAGAAGCCCCGGCTAACTCCGTGCCAGCAGCCGCGGTAATACGGGGGGGGCACGCGTTGTTCGGAATTACTGGGCGTAAAGGGTTCGTAGGT
+
FFFFFFFFFFFFFFFFFFFFFFFFFFFFFFFFFFFFFFFFFFFFFFFFFFFFFFFFFFFFFFFFFFFFFFFFFFFFFFFF:FFFFFFFFFFFFFFFFFFFFFFFFFFFFFFFFFFF:FFFFFFFFFFFFFFFFFFFFFFFFFFFFFFFFFFFFFFFFFFFF,FFFFFFFFFFFFFFFFFFFFFFFFFFFFFFFFFFFFFFFFFFFFFFFF,FFFFFFFF:FFF:F:FFFFFFFFFFFFFFFFFFF:FFFF
@A00920:152:HGHKKDRXX:2:2105:3748:19038 1:N:0:CGCGTTCA+AAGGAGTA
ACTCCTACGGGAGGCAGCAGCAAGGAATTTTCCCCAATGGGCGAAAGCCTGAGGGAGCAACGCCGCGTGGAGGATGACGGCTTTCGGGTTGTAAACTCCTTTTGCTGGGGACGATAATGACGGTACCCGGCGAATAAGCCCCGGCTAACTACGTGCCAGCAGCCGCGGTAATACGTAGGGGGCAAGCGTTGTCCGGACTTACTGGGCGTAAAGCGCGTGCAGGCGGATTGGTATGTGCCGTGTGAAAGCT
+
FFF:FFFF:FFFFF:FFFFFFFFFFFFFFFFFFFFFFFFFFFFFFF:FFFF:FFF:FFFFFFFFFFFFFFFFFFFFFFFFFFFFFFFFFFFFFFFFFF:FF,FF:FFFFFFFFFFFFFFFFFFFFFF:FFFFFFFFFFFFFFFFFFFFFFFFFFFFFFFFF,FFFFFFFFFFFFFFFFFFFFFFFFFFFFFFFFFFFF:FFFFFFFFFFFFFFF,,FFF:FFFFF:,FFF:FFFFFFFFFFFFFFFFF,F
@A00920:152:HGHKKDRXX:2:2105:14796:19633 1:N:0:CGCGTTCA+AAGGAGTA
ACTCCTACGGGAGGCAGCAGTCGGGAATTTTGCCCAATGGACGAAAGTCTGAGGCAGCAACTCCGCGTGAGGGATGAAGGCTCTCGGGTCGTAAACCTCTTTTCTCAGGGAAGATTCAAGACGGTACCTGCAGAAGAAGCCCCGGCCAACTACGTGCCAGCAGCCGCGGTAAGACGTAGGGGGCAAGCGTTGTCCGGATTTATTGGGCGTAAAGAGCTCGTAGGCGGCTTGGCAAGTCGGATGTGAAACC
+
F,FFFF:FFFFFF:FF,FFFFFFFFFFFFFFFFFFF:::FFFFFFF:FFFF,FFFFFFFFFFFF:F,FFFFFFFFF:FF:FFFFFF:FFFFF,F:FFFFF,::FFFFFFFFFFFFFF,FF:FFFFFFFFFFF:FFFFFFFFFFFFFFF:FFFFFFFFFFFFFFFFFFFF,FFF:FF:FF:FFFFF,:FFFFF,,FFFFFFF:FFF:FFFF:F,FFFFF,FFFF:FFF,FFF,FFFFFFFFFF:FFFFFFF
@A00920:152:HGHKKDRXX:2:2105:23240:19914 1:N:0:CGCGTTCA+AAGGAGTA
ACTCCTACGGGAGGCAGCAGTAGGGAATATTGGACAATGGGCGAAAGCCTGATCCAGCAATGCCGCGTGAGTGATGAAGGCCTTAGGGTTGTAAAGCTCTTTTACCCGGGATGATAATGACAGTACCGGGAGAATAAGCCCCGGCTAACTCCGTGCCAGCAGCCGCGGTAATACGGAGGGGGCTAGCGTTGTTCGGAATTACTGGGCGTAAAGCGCGCGTAGGCGGCTTTGTAAGTTAGAGGTGAAAGCC
+
FF::FFF:FF,FFF:FFFFFFFF,:FFFFFFF:FFFFF:,FF:FF,FFFFFFF:F:F::,FF,::FFFFFFFFFF:FFF,:FF,:,,F:FFFFFFFFFFFFFFFF,FF,FFF:FFFF:FF,:FFFFFF:F:FFF,FF,F,:FFFF,FFFFFF,F,,F,FFFFFFF:FFFFFF:::FFFFF,,FFFFFFF,,F:F:FFFFFF:FFFFFFFFFF:FF:FFF:FFF:FFF,FFFF::FFFFFFF:FF:FFF:F
@A00920:152:HGHKKDRXX:2:2105:22480:21292 1:N:0:CGCGTTCA+AAGGAGTA
ACTCCTACGGGAGGCAGCAGTAGGGAATATTGGGCAATGGACGCAAGTCTGACCCAGCCATGCCGCGTGCAGGATGAAGGCCTTCTGGGTTGTAAACTGCTTTTATCTGGGAAGAAAACACCTTTGCGAAGGGAACTGACGGTACCAGATGAATAAGCACCGGCTAACTCCGTGCCAGCAGCCGCGGTAATACGGAGGGTGCAAGCGTTGTCCGGATTTATTGGGTTTAAAGGGTGCGTAGGCGGCCTTA
+
FFFF:FFF:FFFFFFFFF:FFFFFFFFFFFFFFF:FFFFFFFFFFFFFFFFFFFFFFFF:FFFFFFFFFFFFFFFFFFFFFFFFFFFFFFFFFFFFFFFFFFF:FFFFFFFFF:FFFFFFFFFFFFFFFFFFFFFFFFFFFFFFFFFFF:FFFFFFFFFFF::FFFF:FFFFFFFFFFFFFFFFFFF:FFFFFFFFFFFFFFFFFFF:FFFFFFFFFFF:FFF:FF,FFF:FFFFFF:FF:F,:FFFFFF
@A00920:152:HGHKKDRXX:2:2105:30599:21950 1:N:0:CGCGTTCA+AAGGAGTA
ACTCATAGGGAGGCAGCAGTAAGGAATATTGCACAATGGGCGCAAGCCTGATGCAGCAACGCCGCGTGCCCGAGGAAGGCCTTCGGGTTGTAAAGGGCTTTTCTGGCTGAAGAGTAAGGACGGTAGGCCAGGAATAAGCGTCGGCTAACTACGTGCCAGCAGCCGCGGTAAAACGTAGGACGCGAGCGTTATCCGGATTTACTGGGCGTAAAGCGCGGGCAGGCGGCTGTTCAAGTCGGACGTGAAAGCT
+
FF:F,,FFF:FF:F:FF:FF,F:,F:FFF::FFFFFFFF:F,FF,FFFF:FFFFFFFF:FFFFFFFF:FFFFFFFF,F,FF::FFFFF,FFF::FFF,FF::FFFFFFFFFF:FF,FFFFFF:F,::FFFFFFFFFFFFF,FF:F:F,FFFFFF:,FF:F,FFFFFF:F,FFFFF,FF:FFFFFFFFF:FFF:FFFFFFFFF,:F:FFFFFFFFFFFFFFFF,::F:FF:FFF:FFF,:FFF:FFFFF::
@A00920:152:HGHKKDRXX:2:2105:19804:22294 1:N:0:CGCGTTCA+AAGGAGTA
ACTCCTACGGGCGGCAGCAGTCGGGAATTTTGCGCAATGGGCGAAAGCCTGACGCAGCAACGCCGCGTGAGGGATGACGGCCTTCGGGTTGTAAACCTCTTTTGTCAGGGACGATAATGACGGTACCTGGCGAATAAGCCACGGCTAACTACGTGCCAGCAGCCGCGGTAATACGTAGGTGGCGAGCGTTGTCCGGATTTACTGGGCGTAAAGAGCGCGCAGGCGGTCGTCCAAGTCGCGTGTGAAAGCC
+
FFFFF:FFFFF,F:FFFFFFFF:FF:,FFFFFFFFF,FFFFF:F:FFFF:FFFFFFFFFFFFFFFFF:FFFFFFFFFFFFFF:FFFFF,FF,FFF:FFFFFFFFFFFFF:F,FFFFFFFFFFFF,F:FFFFFFFFFFFFFFFF,FFFFFF:FFF:F:FFFFFFFFFFFF,FFFFFF:FFFFFFFFFFF:FFFFFFF,F,FF::FFFFFFFF,FFFF,FFFFF:FFFFF:FFF,FF,FFFF,FFF,F,FFF
@A00920:152:HGHKKDRXX:2:2105:17535:22561 1:N:0:CGCGTTCA+AAGGAGTA
ACTCCTACGGGAGGCAGCAGTAAGGGATATTGCACAATGGGCGCAAGCCTGATGCAGCAACGCCGCGTGCCCGATGAAGGCCTTCGGGTCGTAAAGGGCTTTTCTGGCTGAAGAGGAAGGACAGTAAGCCAGGAATAAGTGTCGGCTAACTACGTGCCAGCAGCCGCGGTAAAACGTAGGACGCAAGCGTTATCCGGAGTTACTGGGCGTAAAGCGCGGGCAGGCGGTGGTCTAAGTCTGATGTGAAAGC
+
F,FFF:FFF,FFFFFFFF:FFFFFFFFF,F:FFFFF,F:F,FFFFF,FFFF:FFFFFFFFFFFFFF,F:FFFFF::FF,F,FFFFFFF:FFF,FF:FFF:F:FFFFFFFFFF:FF:FFFFF::F:FF,FFFFFFFFFF:FF:FF:FFFF:FFFFFFFF,,:FFFFFFF:,FFFFFFFF,:FFFFFFFFF:FFF,FFFFFFFFFF,,F:FFFFFFFFFFFFFFFFFFF,FFFFFFF,:FF:FFFFFFFFFF
@A00920:152:HGHKKDRXX:2:2105:13548:22733 1:N:0:CGCGTTCA+AAGGAGTA
ACTCCTACGGGAGGCAGCAGTGGGGAATCTTGCGCAATGGCCTAACGGCTGACGCAGCGACGCCGCGTGCGGGAGGACGGTCTTCGGATCGTAAACCGCTGTTGCCCGGGACGAATTGGTCTATAGAGATCGTTGACGGTACCGGGTGAGGAAGCACCGGCTAACTCCGTGCCAGCAGCCGCGGTAATACGGAGGGTGCGAGCGTTGTCCGGAATCACTGGGCGTAAAGGGCGCGTAGGCGGCGCGAGGA
+
FFFFFFFFFFFFFFFFFFFFFFFFF:FFFFFFFFF:FFFFFFFFFFFFFFFFFFFFFFF:FFFFFFFFFFF:FFFFFFFFFFFFFFFFFFFFFFFFFFFFFFFFFFFFFFFFFF,FFFFFFFFFFF:FF:FFFFFFFFFF,FFFFFFFFFFF:FFFFFFFFFFFFFFFFFFFFFF:FFFFFFFFFFFFFFFF,FF:FFFFFFFFF,FF:FFFFF,F,:,FFFFF,FF,FFFFFF::FFFF::FFFFF:FF
@A00920:152:HGHKKDRXX:2:2105:4598:23046 1:N:0:CGCGTTCA+AAGGAGTA
ACTCCTACGGGAGGCAGCAGTAGGGAATATTGGTCAATGGGCGAAAGCCTGAACCAGCAACGCCGCGTGCAGGATGAAGGCCTTCGGGTCGTAAACTGCTTTTGTAGGGGACGAGCAAGGACGGTACCCTACGAACAAGTCACGGCTAACTACGTGCCAGCAGCCGCGGTAAAACGTAGGTGGCAAGCGTTATCCGGATTTACTGGGCGTAAAGCATGTGCAGACGGGTTGGTAAGTGGTGTATGAAAGC
+
FFFFFFFFFFFFFFFFFFFFFFFFFFFFFFFFFFFFFFFFFFFFFFFFFFFFFFF:FFFFFFFFFFFFFFFFFF:FFFFFFFFFFFFFFFFFFFFF:FFF:FFFFFFFFFFFFFFFF,F:FFFFFFFFFF,FFFFFFFFFFFFFFFF,:FFFFFF:FFFFFFF:FFFFFF,FFF,FF,FFFF:FFFFFF,F,FF,F:,F,FFFFFFFFFFFFFF:FFFFFFFFFF:FF:,FF::FFFFF,FFF:FFFFFF
@A00920:152:HGHKKDRXX:2:2105:15971:23109 1:N:0:CGCGTTCA+AAGGAGTA
ACTCCTACGGGAGGCAGCAGCAGGGAATTTTGCGCAATGGGCGAAAGCCTGACGCAGCAACGCCGCGTGGGGGATGAAGGCTCTTGGGTCGTAAACCCCTTTTGCCGGGGAAGATAATGACGGTACCCGGCGAATAAGCCACGGCTAACTACGTGCCAGCAGCCGCGGTAATACGTAGGTGGCAAGCGTTGTCCGGATTTATTGGGCGTAAAGCGTGCGCAGGCTGTTTTGTAAGTCAGATGTGAAATCC
+
F:F:FFFFFFFFFFFF:FFF:FFFFFFFFF,FFFFFFFFFFFFFFFFFFFFFFFFFFFFFFF:FFFFFFFFFFF::FFFFF:FF,FF:F,FFFFFFFFF:FF:F:F::FFFF:F:F::F::F,FF:,F,F:FFFFFFF,FF,FFFFFFFFFFF:FFFFFFFF,FFFF:FF,F:FFFFF:F,FFFFFF,FFF:FFF,FFFFFFFF,,FFF,FF:FFFF:FFF:FFFFF::FFF:FFFF:FF:F,FFFFFF,
@A00920:152:HGHKKDRXX:2:2105:28791:23578 1:N:0:CGCGTTCA+AAGGAGTA
ACTCCTACGGGAGGCAGCAGTGGGGAATCTTGGACAATGGGCGCAAGCCTGATCCAGCGACGCCGCGTGGGTGATGAAGGCCTTCGGGTTGTAAAGCCCTTTCACCGGGGACGATGATGACGGTACCCGGGGAAGAAGCACCGGCTAACTCCGTGCCAGCAGCCGCGGTAAGACGGAGGGTGCTAGCGTTGTTCGGAATCACTGGGCGTAAAGGGCGCGTAGGCGGCCGAGGCAGTCGGGTGTGAAAGCC
+
FFFFFFFFFFFFFFFFFFFFFFFFF,FFFFFFFFFFF:FFFFFFFFFFFFFFFFFFFFFFFFFFFFFFFF:FFFFFFFFFFFFFFFFFFFFFFFFF:FFFFFFFF:FFFF:FFFFFFFFFFFFFFFFF,FFF:FFFFFFFFFFFF:FFFFFFFFFFFFFFFFFFFFFFFFF,FFF:FFFFFFFFFFF:FF:FFFFFFFF:FFFFFFFF,F:FFF,::F::F:F:FFFFFFFFF,FFFFF:F:FFFFF:FF
@A00920:152:HGHKKDRXX:2:2105:30210:24251 1:N:0:CGCGTTCA+AAGGAGTA
ACTCCTACGGGAGGCAGCAGTGGGGAATTTTGGACAATGGGCGCAAGCCTGATCCAGCAATGCCGCGTGCAGGAAGAAGGCCTTCGGGTTGTAAACTGCTTTTGTACGGAACGAAACGGTCCGGGTTAATACCCTGGGCTAATGACGGTACCCAAAGAATAAGCACCGGCTAACTTCGTGCCAGCAGCCGCGGTAATACGAAGGGTGCAAGCGTTACTCGGAATTACTGGGCGTAAAGCGTGCGTAGGTG
+
FFFFFFFFFFFFFFFFFFFFFFFFFFFFFFFFFFFF:FFFFFFFFFFFFFFFFFFFFFFFFFFFFFFFFFFFFFFFFFFFFFFFFFFFFFFFFFFFFFFF:FFFFF:FFF,FFFFFFFFFFFFFFFFFFFFFFFFFFFFFFFFFFFFFF:FFFFF:FF:F:FF:FF:FFFF:FFFF:FFFFFFFFFFFFFFFFFFFFFFFFFFFFFFFF,FFFFFFFF:FFF,F:FFF:FFFFFF,FFFFFFFFF,FFFF
@A00920:152:HGHKKDRXX:2:2105:1967:24502 1:N:0:CGCGTTCA+AAGGAGTA
ACTCCTACGGGAGGCAGCAGTGGGGAATATTGGACAATGGGCGAAAGCCTGATCCAGCAATGCCGCGTGAGTGATGAAGGCCCTAGGGTTGTAAAGCTCTTTTACCCGGGATGATCATGACAGTACCGGGAGAATAAGCTCCGGCTAACTCCGTGCCAGCAGCCGCGGTAATACGGAGGGAGCTAGCGTTGTTCGGAAATACTGGGCGTAAAGCGCACGTAGGCGGCTTTGTAAGTTAGAGGTGAAAGCC
+
FFFFFFFFFFFFFFFFFFFFFFFFFFFF,FF,FFFFF:FFFFFFFFFFFFFFFFFFFFFFF:FFFFFFFFFFFF,FFFFFF:FFFFF:F,FFFFFFFFFF,FFFF:FF,FFFFFF,FFF,FFFFF:F:FF,F,FF:FFF::FFFF,F,,:FF:F:FFFF:F:F::::F:F:,FF:,FFFF:,FF,:F:F,::F:F,F:,:FFFF:FF,FF,FFFFFFF,FFFFFF,:F,FFFFF,:F:,F:F:FF,FFF:
@A00920:152:HGHKKDRXX:2:2105:32072:24878 1:N:0:CGCGTTCA+AAGGAGTA
ACTCCTACGGGAGGCAGCAGTGGGGAATATTGGACAATGGGCGGAAGCCTGATCCAGCAACGCCGCGTGAGGGATGACGGCCTTCGGGTTGTAAACCTCTTTCAGCACCGACGAAGCGCAAGTGACGGTAGGTGCAGAAGAAGGACCGGCCAACAACGTGCCAGCAGCCGCGGTAAAACGTAGGGTCCGAGCGTTGTCAGGAATTATTGGGCGTAAAGGGCTCGTAGGCGGTTTGTCGCGTCGGGAGTGA
+
F:F:FFF:,FFFFFFFFFFFFFFFFFFFFFF,FFFFFFFF:FF,FFF:FFFF::,:FF,FFFFF,FFFFFFFFFFFFFFFFFF:FFFFFFFF:FFFFFF:FFFFFFFFFFFFFFFFF,,FFFFF:FFFFFF,F:F::FFFFF:FFFFFFF,FFF,F,F:F:,FFFF,FFF:::F,,,,F,,FF,F,:F:FFFF,F:FF::FFFFF,F::F:FF:FF,F::FFF:FFF,,FF,F,,F,F,,FFF,F,,F:F
@A00920:152:HGHKKDRXX:2:2105:20672:24893 1:N:0:CGCGTTCA+AAGGAGTA
ACTCCTACGGGAGGCAGCAGTGGGGAATATTGCGCAATGGGCGAAAGCCTGACGCAGCGACGCCGCGTGAGGGACGAAGGCCTTCGGGTCGTAAACCTCTTTCAGCAGGGACGAAGCGCAAGTGACGGTACCTGCAGAAGAAGCACCGGCTAACTACGTGCCAGCAGCCGCGGTAATACGTAGGGTGCAAGCGTTGTCCGGAATCACTGGGCGTAAAGGGCGCGTAGGCGGCGCGAGGAGTCGGGGGTGA
+
FFFFFFFFFFFFFFFFFFFFFFFFFFFFFFFFFFFFFFFFFFFFFFFFFFFFFFFFFFFFFFFFFFFFFFFFFFFFFFFFFF:FFFFFFFFFF:FFFFFFFFFFFFFFFFFFFFFFFFFFFFFF:FFFFFFFFFFFFFFFFFFFF:FFFFFFFFFFFFFFFFFFFF:FFFFF,FF,FFFFF,:FF:FFF:FFFFFFFFFFFFFFFFFFFFFFFFFF::,FFFFFF,:FFFFFFFFFFFFFFFFFFFF:FF
@A00920:152:HGHKKDRXX:2:2105:30463:27226 1:N:0:CGCGTTCA+AAGGAGTA
ACTCCTACGGGAGGCAGCAGTGGGGAATATTGCGCAATGGACGAAAGTCTGACGCAGCGACGCCGCGTGTGGGATGAAGCCTTTCGGGGTGTAAACCACTGTTGCCCGGGACGAAACTCCTTTTTCGAGAGGATTGACGGTACCGGGTGAGGACGCACCGGCTAACTCTGTGCCAGCAGCCGCGGTAATACAGAGGGTGCGAGCGTTGTCCGGAATCACTGGGCGTAAAGGGCGCGTAGGCGGCCCTGTA
+
FFFFF:FFFFFFFFFFFFFFFFFFFFFFFFFFFFFFFFFFFFFFFFF:FFFFFFFFFFFFFFFFFFFFFFFFFFFFFFFFFFFFFFFFFFFFFFFFFFFFFFFFFFFFFFFFFFFFFFFF:FFFFFFFFFFFFFFFFFF:FFFFFFFFFFFFF,FFFFFFFFFFFFFFFFFFFFFFFFFFFFFFFFFF,FFFFFFFFFFFFFFFFFFFFFFFFFFF:FFFFFFFFFFFFFF:FFFFFFFFFF:F:FFFFF
@A00920:152:HGHKKDRXX:2:2105:20889:27962 1:N:0:CGCGTTCA+AAGGAGTA
ACTCCTACGGGAGGCAGCAGTGGGGAATATTGCGCAATGGCCGAAAGGCTGACGCAGCGACGCCGCGTGTGGGAGGAAGCCCTTCGGGGTGTAAACCACTGTCAGGGGGGACGAATCCCGGACGGGCGAATAGCCCGGACGGTTGACGGTACCTCCAAAGGAAGCACCGGCTAACTTCGTGCCAGCAGCCGCGGTAATACGAAGGGTGCTAGCGTTGTTCGGAATCACTGGGCGTAAAGCGCACGTAGGC
+
F,FF:FF:FFFF:F:FFFFFFFFFF,FF:FFFFFFFFFF:F:F:FFF,FFFFFF:FFF:FFFFF:FFFFFFFFFFF:FFFF:FFF:FFF:FFFFF:FFF:FFFF,FFF:FF:FFFFFFFFFFFFFFFFF:FFFFFFFFFFFF,:FFFFFFFFF:FFF,FFFFFF:FFFFFFFFFFFFFFFFFFFFFFF:FFFFFFFFFFFFFF,FFFFFF:FF,FFFFF:FFFFF:F::F:FF:F,FF::,FFF:FFF,:
@A00920:152:HGHKKDRXX:2:2105:8495:28103 1:N:0:CGCGTTCA+AAGGAGTA
ACTCCTACGGGAGGCAGCAGTGGGGAATATTGGACAATGGGGGAAACCCTGATCCAGCCATGCCGCGTGAGTGATGAAGGCCTTAGGGTTGTAAAGCTCTTTCAGTGGGGAAGATAATGACGGTACCCACAGAAGAAGCCCCGGCTAACTTCGTGCCAGCAGCCGCGGTAATACGAAGGGGGCTAGCGTTGTTCGGATTTACTGGGCGTAAAGCGCACGTAGGCGGGTCGTTAAGTCGGGGGTGAAATCC
+
FFF:,FFF:,FF:FF:FF,F,FFFFFF:FFFFFFF:FFFF:F:::FFFFFFF,F:FFFFFFFFFFFFFFFFFF:FF,F:FF:,,,F:F,F::FFFFFFF,FF,::FFFFF:FF:FFFFFFFF:,FFFFFFFFFF:FFFFF,FFFFFF:F,F,FFF:,FF,FF:FFFFFF:FF,FF:F,F,F:F,:FFF:FFFFFFFFF,FFF,FFFFF,:::FFFFFF:,FFFFFFFF:FFF,,FFFF:F:FFFF:::FF
@A00920:152:HGHKKDRXX:2:2105:30906:28808 1:N:0:CGCGTTCA+AAGGAGTA
ACTCCTACGGGAGGCAGCAGTGAGGAATCTTGCGCAATGGGCGAAAGCCTGACGCAGCAACGCCGCGTGCGGGATGACGGCCTTCGGGTTGTAAACCGCTTTTCGGGGGGAAGAGGAAGGACGGTACCCCCGGAAGAAGTCTCGGCTAACTACGTGCCAGCAGCCGCGGTAAAACGTAGGAGGCGAGCGTTATCCGGATTTACTGGGTGTAAAGCGCGTGTAGGCGGTCCTGCAAGTGGCGCGTGAAAGC
+
FFFF:F:F,:FFFFFFFFFFFFFFFFFFFFFFFF:FFFFFFFFFFFFFF:FFFFF,:FFFFFFFFFFFFFFFFFFFFFFFFFFFFFFFFFFFFFFFFFFFFFFFFFFFFFFFFFFFFFFFFFFFFFFFFFFFFFFFFFFFFF::FFF:FFF:FFFFFFFFFFFFFFFFFFFFFFFFFFF:FFFFFFFFF:FFFF:F::FFFFFFFFFFF:FFFF:::F:FFF:FFFFFF,FFFF,,F::FF:FF:,FFF,
@A00920:152:HGHKKDRXX:2:2105:11822:28948 1:N:0:CGCGTTCA+AAGGAGTA
ACTCCTACGGGAGGCAGCAGTGGGGAATCTTGCGCAATGGGCGAAAGCCTGACGCAGCAACGCCGCGTGGGGGATGAAGGCTCTCGGGTTGTAAACCCCTTTCAGCAGGGACGAAATTGACGGTACCTGCAGAAGAAGCCCCGGCTAACTACGTGCCAGCAGCCGCGGTAACACGTAGGGGGCAAGCGTTGTCCGGATTTATTGGGCGTAAAGAGCTCGTAGGCGGTCTGTCGCGTCTGCTGTGAAAACC
+
,FFFFFFFFFFFFFFFFFFFFFFFFFFFFFFFFFFFFFFFFFFFFF,FFFFFFFFFFF,FFFFFFFFFFFF,FFFFFFF:FF,F:FFFFFFFFFFFFFFFFFFFFFFFFFFFFFFF:FFFFFFFFFFFF:FFFFFFFFFFFFFFFF:FFFFFFFFFFFFFFFFFFFFFFFFFFFF::FFFFFFFFFFFFFFF,FFFFFFFFFFFFFFFFFFFFFFFFFFFFFF:FF::FFF:F:FFFFFFFFFFF:FFFF
@A00920:152:HGHKKDRXX:2:2105:5276:29700 1:N:0:CGCGTTCA+AAGGAGTA
ACTCCTACGGGAGGCAGCAGTTGGGAATTTTGGGCAATGGGCGCAAGCCTGACCCAGCGACGCCGCGTGGGGGATGAAGGCCTTCGGGTCGTAAACCCCTGTCAGGAGGGAAGAAGCCCGCAAGGGTGACGGTACCTCCAGAGGAAGCCCCGGCTAACTACGTGCCAGCAGCCGCGGTAAGACGTAGGGGGCGAGCGTTGTTCGGATTTACTGGGCGTAAAGCGCGAGTAGGTGGCCTGTTAAGTGGCGT
+
FFFFFFFFFFFFFFFFFFFFFFFFFFF,FFFFFFFFFFFFFFFFFFFFFFFFFFFFFFFFFFFFFFFFFFFFFFFFFFFFFFFFFFFFFFFFFFFFFFFFFFFFFFFFFFFFFFFFFFFFFF:FFFFFFFFFFFFFFFFFFFFFFFFFFFFFFFFFFFFFFFFFFFFFFFFFFFFFFFFFF:F:FFFFFFFFFFFFFFFFFFFFFFF::FFFFFF:FFFFFFFFFFFFF:FFFFFFF::FFF:FFFFFFF
@A00920:152:HGHKKDRXX:2:2105:23086:30577 1:N:0:CGCGTTCA+AAGGAGTA
ACTCCTACGGGAGGCAGCAGTGGGGAATTTTGGACAATGGGGGAAACCCTGATCCAGCCATGCCGCGTGAGTGAAGAAGGCCTTCGGGTTGTAAAGCTCTTTCAGCCGGAACGAAACGGTCACGGCTAATACCTGTGATCACTGACGGTACCGGAAGAAGAAGCACCGGCTAACTACGTGCCAGCAGCCGCGGTAATACGTAGGGTGCGAGCGTTAATCGGAATTACTGGGCGTAAAGCGTGCGCAGGCG
+
FFFFFFFFFFFFFFFFFFFFFFFFFF,F:FFFFFFFFFFFFFFFFFFFFFFFFFFFFFFFFFFFFFFFFFFFFFFFF:FFFFFFFFFFFFFFFFFFFFF:FFFFFFFFFFFFFFFFFFFFFFFFFFFF:FFFFFFFFFFFFFFFFF:FFFFFFFFFFFFFFFFFFFFFFFFFFFF:FFFFFFFFFFFFFFFFFFFFFFF:FFFFFFFFF:F:F:FFFFF:FFFFFFFFFFFFFFFFFFFFFF:FFFFFFF
@A00920:152:HGHKKDRXX:2:2105:23176:31422 1:N:0:CGCGTTCA+AAGGAGTA
ACTCCTACGGGAGGCAGCAGTGGGGAATATTGGACAATGGGCGCAAGCCTGATCCAGCCATGCCGCGTGGGTGAAGAAGGCCTTCGGGTTGTAAAGCCCTTTTGTCCGGAAAGAAAAGCTTTCGGTTAATACCCGGGAGTCCTGACGGTACCGGAAGAATAAGCACCGGCTAACTCTGTGCCAGCAGCCGCGGTAAGACAGAGGGTGCAAACGTTGCTCGGAATTACTGGGCGTAAAGCGCGTGTCGGCG
+
FFFFFFFFFFFFFFFFFFFFFFFFFF:FFFFFF:FFFFFFFFFFFFFFFFFFFFFFFFFFFFFFFFFFFFFFFFFFFFFFFFFFFFFFFFFF,FFFFFFFF:FFFFFFFFFFFFFFFFFFFFFFFFFFFFFFFFFFFFFFFFFFFFFFF:FFFFFFFFFFFFFFF:FFFFFFFFFFFFFFFFFFFFFFFFF:FFFFFFFFFFFFFFFFFFFFFFFFFFF:FFFFFFFFFFFFFFFFFFFFFFFFF,FFFF
@A00920:152:HGHKKDRXX:2:2105:28131:31892 1:N:0:CGCGTTCA+AAGGAGTA
ACTCCTACGGGAGGCAGCAGTGAGGGATATTGCGCAATGGGCGAAAGCCTGACGCAGCGACGCCGCGTGGGTGATGAAGGTCTTCGGATCGTAAAACCCTTTTCTGCGTGACGATGATGACGGTAGCGCAGGAATAAGTGTCGGCTAACTACGTGCCAGCAGCCGCGGTAAAACGTAGGACGCAAACGTTATCCGGAATTACTGGGCGTAAAGGGCGCGCAGGCGGTTGGGTAAGTGAGGCATGAAAGCC
+
FFFFFFFFFFFFFFFFFFFFFFFFFF:F:FFFFFFFFFFFFFFFFFFFFFFFFFFFFFFFFFFFFFFFFFFFFFFFFFFFFFFFFF:FFFFFFFFFFFFFFFFFFFFFFFFFFFFFFFFFFFFFFFFFFFFFFFFFF:FFFFFFFFFFFFFFFFFFF:FFFFFFFFFFFFFF,FFFFFFFFFFFFFFF,FFF,:FFFF:FFFFFFFFF,:FFFFF:FFFFFFFF:FFF::FFF:FFFFFFFFF,:FFF:F
@A00920:152:HGHKKDRXX:2:2105:5050:32095 1:N:0:CGCGTTCA+AAGGAGTA
ACTCCTACGGGAGGCAGCAGTGGGGAATATTGCGCAATGGGCGAAAGCCTGACGCAGCGACGCCGCGTGTGGGATGACGGCCTTCGGGTTGTAAACCACTGTCGGGAGGGACGAATGCGCCGCAAGGCGAGTGACGGTACCTCCAAAGGAAGCACCGGCTAACTCCGTGCCAGCAGCCGCGGTAATACAGAGGGTGCGAGCGTTGTCCGGAATCACTGGGCGTAAAGGGCGCGTAGGCGGTTTTTCAAGC
+
FFFFFFFFFFFFFFFFFFFFFFFFFFFFFFFFFFFFFFFFFFFFFFFFFFFFFFFFFFFFFFFFFFFFFFFFFFFFFFFFFFFFFFFFFFFFFFFFF,FFFFFFFFFFFF:FFFFFFFFFFFFFFFFFFFFFFFFFFFFFF:FFFFFFFF:F:FFFFFFFFFFFFFFFFF:FF:FFFFFFFFF,FFFFFFFFFFFFFFFFFFFFFFFFFF:FF:FFFFFFFFFFFFFFF:FFFFFFFFFFFFFF::::F:
@A00920:152:HGHKKDRXX:2:2105:22073:32236 1:N:0:CGCGTTCA+AAGGAGTA
ACTCCTACGGGAGGCAGCAGTGGGGAATTGTTCGCAATGGGCGAAAGCCTGACGACGCAACGCCGCGTGGAGGATGAAGAATTTCGGTTCGTAAACTCCTTTCGACCGAGATGAACACCCCGCAATTGAATACATTGTGGGACTGACAGTATCGAGAGAAGAAGCCCCGGCTAACTCTGTGCCAGCAGCCGCGGTAATACAGGGGGGGCAAGCGTTGTTCGGAATTACTGGGCGTAAAGCGTGCGCAGGC
+
F:FFFFFFFFFFFFFFFFFFFFFFFFFFFFFFFFFFFFFFFFFFFFFFFFFFFFFFFFFFFFFFFFFFFFFF,FFF,FFFFFFFFFFFFFFFFFFFFFF,FFFFFFFFFFFFFFFFFFFFFFFFFFFF:,FFFFFFFF:FFFFFFFFFFFFFF:FFFFFFFFFF:FFFFFFF:FFFFFFFFFFFFFFFF,FFF:FF,F,F:FFFFFFFFFFFFFFFFFFF,FFFF:FFF:F:FFFFF,:FF,FFFFFFF,
@A00920:152:HGHKKDRXX:2:2105:25654:32424 1:N:0:CGCGTTCA+AAGGAGTA
ACTCCTACGGGAGGCAGCAGTGGGGAATTTTGGACAATGGGGGCAACCCTGATCCAGCCATCCCGCGTGTGCGATGAAGGCCTTCGGGTTGTAAAGCACTTTTGGCAGGGAAGAAAAGGCGCCGGCTAATACCTGGCGCCGCTGAAGGTACATGCAGAATAAGCACAGGCTAACTTCGTGCCAGCAGCCTCGGTAATACGAGGGGTGCAAACGTTATTAGGAATCATTGGGCGTCAAGGGTGCGAAGACT
+
FFFFF,FFFFFFF,FFFF:FFFFFFFFFFFFF:,F,FFFFFFF:F:FFFFFFFFFFFFFF:FFFFFFFFFF:FFFFFF:F,FFFFFF,F,FFFFFFFFFFF:FF:,FF,FFFFFF,F,FFFFFFFF,FFF::FFF:F,,F,FFF:,FF,FF,F,F,:FFFFF:FFF:,,FFFFFFF:F,FF,FFFFF:F,F,:::FFF:F::F,F:,FFF,F:FF::,,F,FFFF,F,F:::FF,,FFFFF:FF,FFFF,
@A00920:152:HGHKKDRXX:2:2105:32786:32440 1:N:0:CGCGTTCA+AAGGAGTA
ACTCCTACGGGAGGCATCAGTTAGGAATCTTCCACAATGGGCGAAAGCCTGATGGAGCGACACCGCGTGAGGGATGAAGGCCTTAGGGTTGTAAACCTCTAAAAGAGGGACGATAATGACGGTACCTCTTGAGAAGCACCGGCTAACTCCGTGCCAGCAGCCGCGGTAATACGGAGGGTGCAAGCGTTATCCGGAGTTACTGGGCGTAAAGCGCAGGTAGGCGGTTGGACAAGTTGGTTGTGAAAGCGCC
+
FFFFF:FFFFF:FFFFFFFFFFFFFF:FFFFFFFFFFFFF:FFFFFFFFFFFFFF:FFFFFFFFFFFFFF:FFFFFFF:FFFFFFFFFFFFFFFFF:FFFFF::FFFF:::FFFFFFFFFFF:FF,F:F:FFF,FFFFFFFFF:FFFFFFFFFFFFFFFF:FFFFFFFFFFFFFFFFFFF:FFFFFFFF:F:FFFFFFFFFFFFFFFFFFFF:FF,FFFFFF,F:FFFFFFFFF:FF::F,FF::F:FF:
@A00920:152:HGHKKDRXX:2:2105:1985:32518 1:N:0:CGCGTTCA+AAGGAGTA
ACTCCTACGGGAGGCAGCAGCTAGGAATCTTGGGAATGGGCGAAAGCCTGACCCAGCAACGCCGCGTGGGCGACGAAGGCCTTCGGGTCGTAAAGCCCTTTTGCAGGGGACGATAATGACGGTACCTTGCGAATAAGCCACGGCTAACTACGTGCCAGCAGCCGCGGTAATACGTAGGTGGCAAGCGTTGTCCGGATTTACTGGGCGTAAAGGGCGTGCAGGCGGTTTGTTAAGTCTAGGGTGAAAGCTC
+
FFFFFFFFFFFFFFFFFFFFFFFFFFFFFFFFFFFFFFFFFFFFFFFFFFFFFFFFFFFFFFFFFFFFFFFFFFFFFFFFFFFFFFFFFFFF,FFFFFF,FFFFFFFFF,FFF,FFFFFFFFF,FFF:FFFFFFF,FFFFFFFFF:FFFFFFFFFFFFF:FF:F:FFFF:F:FF:,FFFFFF,FFFF,FFFFFFFFF:FFFF,:FFF,FF:F:FFFFFF::FFFF,FF:,FF:FF:,:F:F,FF:,FF:F
@A00920:152:HGHKKDRXX:2:2105:32551:32722 1:N:0:CGCGTTCA+AAGGAGTA
ACTCCTACGGGAGGCAGCAGTGGGGAATTGTTCGCAATGGGCGCAAGCCTGACGACGCAACGCCGCGTGGAGGATGAAGATCTTCGGGTCGTAAACTCCTGTCGAGTGGGAAGAAACGTTTCGGGGCCAACACCCCCGGAATTTGACGGTACCACTAAAGGAATCCCCGGCTAACTCCGTGCCAGCAGCCGCGGTAATACGGGGGGGGCAAGCGTTGTTCGGAATTACTGGGCGTAAAGGGCTCGTAGGT
+
FFFFFF:FFFFFFF:FFFFFFFFFFFFFFFFFFFFFFFFFFFFFFFFFFFFFFFFFFF:FFFFFFFFFFFFFFFFFFFF,FFFFFFFFFF:FFFFFFFFFFFFFFFF,FFF,FFFFFFFFF:FFFFFFF:F:FFFFFFFFFFF:FFFF,F,FF::FFFF,:FF::FFF:,FFFFFFF:F,F:FFFFFFFF:FFFFFF,FF:FF:FFFFFF,FFF,F:FFFFF:FFFFFFF:FFFFFFFFFFFFFF:FF:F
@A00920:152:HGHKKDRXX:2:2105:29441:33035 1:N:0:CGCGTTCA+AAGGAGTA
ACTCCTACGGGAGGCAGCAGTGGGGAATATTGGACAATGGGCGCAAGCCTGATCCAGCCATGCCGCGTGGGTGATGAAGGCCCTAGGGTTGTAAAGCCCTTTCGGCGGGGAAGATAATGACGGTACCCGCAGAAGAAGCCCCGGCTAACTTCGTGCCAGCAGCCGCGGTAATACGAAGGGGGCTAGCGTTGCTCGGAATCACTGGGCGTAAAGCGCACGTAGGCGGACTCTTAAGTCGGGGGTGAAATCC
+
FFFFF:FFFFFFFFFFFFFFFFFFFFFFFFFFFFFFFFFFFFFF:FFFFFFFFFFFFFFFFFFFFFFFFFFFFF:FFFFFFFFFFFFFFFFFFFFFFFFFFFFF:FFFFF:FFFFFFFFFFFFFFFFFFFF:FFFF:FFFFFFFFFFFFFFFFFFFFFFFFFFFFFFFFF,:FFFFFFFFFFFFFFFFFFF,FF:FFFFFFFFFFFF:F:FF,FFF:F:F,:FFFFFFFFFFFFFFFFFF:FFFFF:FFF
@A00920:152:HGHKKDRXX:2:2105:22770:33411 1:N:0:CGCGTTCA+AAGGAGTA
ACTCCTACGGGAGGCAGCAGTAAGGAATCTTGCGCAATGGGCGAAAGCCTGACGCAGCGACACCGCGTGAGGGATGAAGGCCTTCGGGTTGTAAACCTCTGTCAGGGGGAACGAAACTCCGATTGGCGAATAACCGATCGGACTGACGGTACCTCCAAAGGAAGCGCCGGCTAACTCCGTGCCAGCAGCCGCGGTAAGACGGAGGGCGCGAACGTTGTTCGGAATCACTGGGCGTAAAGGGCGCGTAGGC
+
FFFFFFFFFFFFFFFFFFFFFFFFFFFFFFFFFFFFFFFFFFF:FFFFFFFFFFFFFFFFFF:FFFFFFFFFFFFFFFFFF:FFFFFFFFFFFFFFFFFFFFFFFFFFFF,FFFFFFFFFFFFFFFFFF:FFFFFFFFFFFFFFFFFFFFFFFFFFFFFFFFFFFFFFFFFFFFFFFFFFFFFFFFFFFF,FFFF:FFFFFFFFFFFFFFF,FF:FFFFFFFFFFFFFFFFFFFF,FFFFFFFF::FFFF
@A00920:152:HGHKKDRXX:2:2105:27850:33880 1:N:0:CGCGTTCA+AAGGAGTA
ACTCCTACGGGAGGCAGCAGTGGGGAATTTTGGTCAATGGGCGCAAGCCTGAACCAGCAACGCCGCGTGGGTGATGAAGGCCTTCGGGTTGTAAAGCCCTGTCGGGAGGGACGAAACCCTGGGTATCCCCCAGGCTGACGGTACCTCCAAAGGAAGCACCGGCTAACTCTGTGCCAGCAGCCGCGGTAATACAGAGGGTGCAAGCGATGTTCGGAATTACTGGGCGTAAAGCGCGTGTAGGCGGCTTTTC
+
FFFFFFFFFFFFFFFFFFFFF,FFFFFFFFF,FFFF:FFFFFFFFF:FFFFFFFFFFFFFFFFFFFFFFFFFFFF:FFF,F:F,FF,FFF,:FFF:FF:FFF,:F,F,F:FF,FFFFFFFFF:FF:,F,:FFFFFFFFFFF:FFFFFFFFFF:FFF:FF,FFFFFFFFFF:FF:FFFFFFFFFFFFFFF,FFFF::::FFFFF,FF,F:FFF,FFFFFFFFF,F,FFF:FFF:FF:FFF:FFF,FFFFFF
@A00920:152:HGHKKDRXX:2:2105:15600:34522 1:N:0:CGCGTTCA+AAGGAGTA
ACTCCTACGGGAGGCAGCAGTAAGGGATCTTGCGACAATGGGCGAAAGCCTGACGCAGCAACGCCGCGTGCGGGATGACGGCCTTCGGGTTGTAAACCGCTTTTCGGGGGGAAGAGGAAGGACGGTACCCCCGGAATAAGTCTCGGCTAACTACGTGCCAGCAGCCGCGGTAAAACGTAGGAGGCGAGCGTTATCCGGATTTACTGGGTGTAAAGCGCGTGTAGGCGGTCGTGCAAGTGAGGCGTGAAAG
+
::FFFFFFFFFFFFFFFFFFFFFFFF:FFFFFFF::FFFFFFFFFFFFFF:FFFFFFFFFFFFFFFFF:FFFFFFFFFFFFFFFFFFFFFFFFFFFFFFFF:FFFFFFFFFFF:FFFFFFFFFFFFFFFFFFFF:FFFFFFFFFFFFFFFFFFFFFFFFFFFF:FFFFFFFFFFFFFFFFFFFFFFFFFFFFFFFFFF:FFFFFFFFFFFFFFFFFFFFFFFFFFFFFFFFFFFF,FFFFFFFFFFFFFF
@A00920:152:HGHKKDRXX:2:2105:21495:36245 1:N:0:CGCGTTCA+AAGGAGTA
ACTCCTACGGGAGGCAGCAGTGGGGAATTTTCCGCAATGGGCGAAAGCCTGACGGAGCAACGCCGCGTGAGGGAGGAAGGCCTGTGGGTTGTAAACCTCTTTTCTCAGGGAAGAAGATCTGACGGTACCTGAGGAATCAGCATCGGCTAACTCCGTGCCAGCAGCCGCGGTAAGACGGAGGATGCAAGCGTTATCCGGAATTATTGGGCGTAAAGCGTCCGCAGGCGGCTCAGCAAGTCTGCTGTCAAAG
+
FFFFFFFFFFFFFFFFFFFFFFFFFFF:FFFFFFFFFFFFFFFFF:FFFFF:FFFFFFFFFFFFFFFFFFFFFFFFFFFFFFFFFFFFFFFFFFFFFFFFFFFFFFFFFFFFFFFFFFFFFFFFFF:FFFFFFFF,FFFFFFFFFFFFFFFFFFFFFFFFFFFFFFFFFFFFFFFFFFFFFFFFFF:FFFFF:FF:FFFF,FF:,FFFFFFFFFFFFFFFFFFFFFFFF:FFFF:FFFFF:FFFFFFFFF
@A00920:152:HGHKKDRXX:2:2105:5936:36260 1:N:0:CGCGTTCA+AAGGAGTA
ACTCCTACGGGAGGCAGCAGTAGGGAATCTTCCACAATGGACGAAAGTCTGATGGAGCAACGCCGCGTGAGTGAAGAAGGTTTTCGGATCGTAAAACTCTGTTGTAAGGGAAGAACACGTACGAGAGTAACTGCTCGTACCTTGACGGTACCTTATTAGAAAGCCACGGCTAACTACGTGCCAGCAGCCGCGGTAATACGTAGGTGGCAAGCGTTGTTCGGAATTACTGGGCGTAAAGGGCACGTAGGCT
+
FFFFFFFFFFFFFFFFFFFFFFFFFFFFFFFFFFFFFFFF:FFFFFFFFFFFFFFFFF,FFFFFFFFFFF::FFFFFFFFFFF,FFFFFFFFFFF::FFFFF,F:FF:FFFFFFFFFFFFFFFFFFFFFFFF:FFF,FFF:FFFFFFFFFF:FF,FFFFFFF:FFFFFFFFFFFFFF,FFFF,FFF,FFFF:FFFFFFFFF,:FFFFF,FFF:,:,,FF:FFFFF,F:FFFFFFFFFFFFF,FFF,FF:F
@A00920:152:HGHKKDRXX:2:2105:3739:36714 1:N:0:CGCGTTCA+AAGGAGTA
ACTCCTACGGGAGGCAGCAGTGGGGAATATTGCGCAATGGACGAAAGTCTGACGCAGCAACGCCGCGTGAGGGATGACGGCCTTCGGGTTGTAAACCTCTTTCAGCAGGGACGAAGCGAGAGTGACGGTACCTGCAGAAGAAGGACCGGCCAACTACGTGCCAGCAGCCGCGGTAATACGTAGGGTCCGAGCGTTGTCCGGAATTATTGGGCGTAAAGGGCTCGTAGGCGGTTCGTCACGTCGGGAGTGA
+
FFFFF:FFFFFFFFFFFFFFFFFFFFFF:FFFFFFFFFFFFFFFFFFFFFFFFFFFFFFFFFFFFFFFFFFFFFFFFFFFFFFFFFFFFFFFFFFFFFFFFFFFFFFFFFFFFFFFFFFFFFFFFFFFF:FFFFF:FF,FFFFFFFFFFFFFFFF:FFFFFFFFFFFFFFFFFFF:F:FFFFFFFFFFFFFFFFFFFFFFFF:FFFFFFFF:FF::FFFFF:FFFFFFFFFFF:FF:FFFFFFFFFFFFF
@A00920:152:HGHKKDRXX:2:2106:7491:1282 1:N:0:CGCGTTCA+AAGGAGTA
ACTCCTACGGGAGGCAGCAGTGGGGAATATTGGACAATGGGCGCAAGCCTGATCCAGCCATGCCGCGTGAGTGATGAAGGTCTTAGGATTGTAAAGCTCTTTCAACGGTGAAGATAATGACGGTAGCCGTAGAAGAAGCCCCGGCTAACTTCGTGCCAGCAGCCGCGGTAATACGAAGGGGGCTAGCGTTGTTCGGAATTACTGGGCGTAAAGCGCTCGTAGGCGGATCGATCAGTCAGGGGTGAAATCC
+
FFFFFFFFFFFFFFFFFFFFFFFFFFFFFFFFFFFFFFFFFFFFFFFFFFFFFFFFFFFFFFFFFFFFFFFFFFFFFFFFFFFFFFFFFFFFFFFFFFFFFFFFFFFFFFFFFFFF:FFFFFFF:FFFFFFFFFFFF:FFFFFFFFFFFFFFFFFFFFFFFFFFFFFFFFFFFFF:F:FFFFFFFFFFFFFFF:FFF,FFFFFFFFFFFFFFFF:FFFFFFFFFFF:F:FFFFFFFFFFFFFFFFF:FFF
@A00920:152:HGHKKDRXX:2:2106:11966:2143 1:N:0:CGCGTTCA+AAGGAGTA
ACTCCTACGGGAGGCAGCAGTGGGGAATATTGCGCAATGGGCGAAAGCCTGACGCAGCAACGCCGCGTGAGTGATGAAGGCCTTCGGGTCGTAAAGCTCTGTCGGAGGGAACGAATGTTCCCGGGGTTAACAGTCCCGGGAAGTGACGGTACCCTCAAAGGAAGCACCGGCTAACTCTGTGCCAGCAGCCGCGGTAATACAGAGGGTGCTAGCGTTGTTCGGAATCATTGGGCGTAAAGCGCGCGCAGGC
+
FFFFFFFFFFFFFFFFFFFFFFFFF::F,FFFFFFFFFFFFFFFFFFFFFFFFFFFFFFFFFFFFFFFFFFFFFFFFFFFFFFFFFFFFFFFFFFFFFFFFFFFFFFFFF,FFFFFFF:FFFFFFFFFFFFFFFFFFFFFF,FFFFFFF::FFFFFFF:FFF,FFFFFFF:FFFFFFFFFFFFFF:FFFFFFFFFF,F::FFFFFFFFFF,FFFFFFFFFFFF,FFFFFFFFFFFF:FFFF:F:F:FFF:
@A00920:152:HGHKKDRXX:2:2106:17824:2613 1:N:0:CGCGTTCA+AAGGAGTA
ACTCCTACGGGAGGCAGCAGTGGGGAATTGTTCGCAATGGGCGCAAGCCTGACGACGCAACGCCGCGTGGAGGATGAAGGTCTTCGGATAGTAAACTCCTGTTGCCCGGGACGAATTGCTTCGACCTAATCCGTCGAAGTTTGACGGTACCGGGTGAGGAAGCCCCGCCTAACTCTGTGCCAGCAGCCGCGGTAATACAGAGGGGGCAAGCGTTGTTCGGACTTACTGGGCGTAATGGGCGCGTAGGCGG
+
F,,:FFFF,FF,FF:FFFFF:FF,FF:,F:F,FFFF:FFFFF,F:FFFFFFFFFFFFF,FFFFF,FFFFFFF:FF,FF:FFFF,,FFFF,FF,,F:,FF,F,FFF:FFFFFF:,F:,F:FFFFFFFFFFF,FFFF:,F,,FFFFFFF:,FFF,:FFFFFF:F,FF:F,F,FFFFFFF::FFFF:,FFFFFFF:F,F::FF,FF,FFF:,FFF,F:FFFFFF,FFFF::FFFFF,:,FFFFFFF:F:F,::
@A00920:152:HGHKKDRXX:2:2106:9028:3192 1:N:0:CGCGTTCA+AAGGAGTA
ACTCCTACGGGAGGCAGCAGTGGGGAATATTGCGCAATGGGCGAAAGCCTGACGCAGCAACGCCGCGTGAGTGATGAAGGCCTTCGGGTCGTAAAGCTCTGTCGGAGGGAACGAATGCTCCTGAGGTTAATAGCCTCGGGGGGTGACGGTACCCTCAAAGGAAGCACCGGCTAACTCTGTGCCAGCAGCCGCGGTAATACAGAGGGTGCAAGCGTTGTTCGGAATCATTGGGCGTAAAGGGCGTGTAGGC
+
:FFF:FFFFFFFFFFFFFFF:FFFF,FFFFFFFFFFFFFFFFFFFFFFFFF,FFFFFFFF:FFFFFFFFFFFFFFFF,FFFFFF:FFFFFFFF,:FFFFFFFFFFFFFFF,FFFFFFFFFFFFFFFFFFF:FFF:FFF:FFFFFFFFFFFFFFFFFF:,FFFFFFFFFFFFFFFFFFFFFFFFFFF:F:F,FFFFF:FFFFFFFFFFFF::FFFFFFFF,FFFFFFFFFFFFFFF:FFFFFF:FFFFF:F
@A00920:152:HGHKKDRXX:2:2106:9408:3662 1:N:0:CGCGTTCA+AAGGAGTA
ACTCCTACGGGAGGCAGCAGTGGGGAATCTTGCGCAATGGGAGCAATCCTGACGCAGCGACGCCGCGTGGGGGAGGAAGGGCTTCGGCTCGTAAACCCCTGTTGCCCGGGGCGAACATCCCGTTTCGACGGGACTGACGGTACCGGGTGAGGAAGCACCGGCTAACTCCGTGCCAGCAGCCGCGGTAATACAGAGGGGGCAAGCGTTGTTCGGAATTACTGGGCGTAAAGGGCGCGTAGGCGGCCTGCTC
+
FFFFFFFFF:FFFFFFFFFFFFFFFFFFFFFFF:FFFFFFFFFFFFFFFFFFFFF:FFFFFFFFFFFFFFFFFF:FFFFFFFFFFFFFFFFFFFFF:FFFFFFFF:FFFFFFFFFFFFFFFF:FFFFFF:F:,F,F,FFFFFFFF,FFFFFF:F,FFF:FFFFFFF:FFFFFF:FFFFFFFFFF,FF:FFF:FFFFFFFF::FFFFFFFF:FFF,FFFFFF:F:F:FF,,F:FFFFFF:FFFFFFFFFF,
@A00920:152:HGHKKDRXX:2:2106:27959:3787 1:N:0:CGCGTTCA+AAGGAGTA
ACTCCTACGGGAGGCAGCAGTGGGGAATATTGGACAATGGGCGAAAGCCTGATCCAGCCATGCCGCGTGAGTGATGAAGGCCTTAGGGTTGTAAAGCTCTTTCAGTAGGGAAGATAATGACGGTACCTACAGAAGAAGCCCCGGCTAACTTCGTGCCAGCAGCCGCGGTAATACGAAGGGGGCTAGCGTTGTTCGGATTTACTGGGCGTAAAGCGCACGTAGGCGGTTTGTTAAGTCAGGGGTGAAATCC
+
FFFFFFFFFFFFFFFFFFFFFFFFFFFFFFFFFFFFFFFFFFFFFFFFF:FFFFFFFFFFFFFFFFFFFFFFF:FFFFFFFFFFFFFF:FFFFFFFF,FFFFFFFFFFFFFFFFFFF:FFFFFFFFFFFFFFFFFFFFFFFFFFFFF::FFFFFFFF,FFFF:,FFFFFF:,FFFFFFFFFFFFFFFFF:FFFF,FFFFFFFFF:FFFFFF:F:FFFF:FFFFF:F:FFFF::FFFFFF:FFFFF,:FFF
@A00920:152:HGHKKDRXX:2:2106:6578:3834 1:N:0:CGCGTTCA+AAGGAGTA
ACTCCTACGGGAGGCAGCAGTGGGGAATATTGGACAATGGGCGAAAGCCTGATCCAGCAATGCCGCGTGAGTGATGAAGGCCTTAGGGTTTTAAAGCTATTTTACCAGGGATGATAATGACAGTACCTGGAGAATACGCTCCGGATAAATCCGTGCCAGCAGCCGCGGTAATACGGAGGGAGCTAGCGTTTTTCGGAATTACTCGGCGTAAAGAGCACGTAGGCGGCTTTTTAATTCAGGTGTGAAATCC
+
:FFF,,,FFFFFFF,FFFFFF:FF:FFFFFFFFF:FFF:F,FF,FF,:FFFF,FFFFFFFF,FFFFFFFFFFFFF:FFF,F,,FF,FF,F,FFFFFFF,:FFFFF:FFFF:FFFFFFF:F:FFFF,:F:,F:FFFF,,F,,F:F,,FF:F,FFF,::,F,FFFFF,::,FFFFFFFFF:FF:F,FF,F:,,FFF:F:FF,:F,,,F:F:,FF,,:,F,,,F,FFFFFFFF:F:F,FFF,F,FFFF,FF:F
@A00920:152:HGHKKDRXX:2:2106:2356:4539 1:N:0:CGCGTTCA+AAGGAGTA
ACTCCTACGGGAGGCAGCAGTTTCGAATCATTCACAATGGGCGAAAGCCTGATGGTGCGACGCCGCGTGAGGGATGAAGGTCTTAGGATTGTAAACCTCTGTCACCGGGGAAGAAACGCTTCATGTTAATAGCATGAAGCCTGACTTAACCCGGAGAGGAAGCAGTGGCTAACTCTGTGCCAGCAGCCGCGGTAATACAGAGACTGCAAGCGTGATTCGGATTCACTGGGCGGAAAGGGTGCGCAGGCGG
+
FF:F,,,:::FFFF,F:FFF:F,FFFFFF,:F:FF:F:::FFFFFF:F:F,FF:F::::F:FFFFF::F,F:FF:F:F,,FFFF,,:FFF:F:F:,F,:FFF::FFF,F:,F:FFFFFFFFFFFF::FFFFFFFFFFFFFFFFFFFFF:F:FFFFFFF,F,FFF:FFF:F:FFFFFF,,FFFF,::FF,FFF:::FFFFFFFFFF:FF,FF::,F:,FFFFFFFFFF,F:FF,FFF,FFFFFFF:,FFFF
@A00920:152:HGHKKDRXX:2:2106:1868:4570 1:N:0:CGCGTTCA+AAGGAGTA
ACTCCTACGGGAGGCAGCAGTGGGGAATATTGCGCAATGGGCGAAAGCCTGACGCAGCGACGCCGCGTGGGTGATGAAGGCCTTCGGGTCGTAAAGCCCTGTCGCAGGGGAAGAATAAGCATCGGGATAATACCCCGGTGCCCTGACGGTACCCTGTAAGAAAGCACCGGCCAACTACGTGCCAGCAGCCGCGGTAAGACGTAGGGGGCGAGCGTTGTCCGGAATTCTTGGGCGTAAAGGGCTCCTAGGC
+
FF:FFFFFFFFF:FFFFFFFFFFFFFF,FFFFFFFFFFFFFFFFFFFFFFFFFFFFFFFFFFFFFFF:FFFFFFFF:FFFFFFFFFFFFFF:F,FFFF:FFFFFFFFFF::FFFFF:FFFF:FFFFFF:FFFFFFFFFFFFF:FFFFFFF:FFF,F:FFFFFFF:FFFF:FFF:F,FFFF,:F:F:FF:FFFFF:FFF:FFF,FFFFFFFFFFFFFFFFFFFFFFF,:F:FFFFF:FF:FFFFFFF:FFF
@A00920:152:HGHKKDRXX:2:2106:21558:5165 1:N:0:CGCGTTCA+AAGGAGTA
ACTCCTACGGGAGGCAGCAGTGGGGAATCTTGCGCAATGGCCGAAAGGCTGACGCAGCGACGCCGCGTGGAGGATGACGCCCTTCGGGGTGTAAACTCCTGTTGCCCGGGACGAACGAGTGGTTTCGACCACTGTGACGGTACCGGGAGAATAAGCCCCGGCTAACTCCGTGCCAGCAGCCGCGGTAATACGGAGGGTGCAAGCGTTATCCGGAATTACTGGGTTTAAAGGGTGCGTAGGCGGCTTAGTA
+
FFFFFFFFFFFFFFFFFFFFFFFFFFF:FFFFFFFFFFFFFFFFFFFFFFFFFFFFFFF:FFFFFFFFFFF:FFFFFFFFFFFFFFFFFFFFFFF:FFFFFFFFFFFFFFFFFFFF:FFFFFFFFFFFFF,FFF,F:FFF:FFFF:,FFFF:F:::FFFFFF:FFFFFFF,FF:FFFF:FFFFFFFFFF:FFFFFF,FFFFF:::,FFFFF:FF::FFFFFFFFFFFFF:F:FFFFFFFF:FFFFFF::F
@A00920:152:HGHKKDRXX:2:2106:16803:5353 1:N:0:CGCGTTCA+AAGGAGTA
ACTCCTACGGGAGGCAGCAGTGGGGAATATTGGACAATGGGGGCAACCCTGATCCAGCCATGCCGCGTGTGTGAAGAAGGCCTTCGGGTTGTAAAGCTCTTTCACCGGTGAAGATAATGACGGTAACCGGAGAAGAAGCCCCGGCTAACTTCGTGCCAGCCGCCGCGGTAATACGAAGGGGGCTAGCGTTGTTCGGAATCACGGGGCGTAAAGCGCGCGCAGGCGGGACCTGCAAGTCGGGAGTGAAAGG
+
FFFFFFFFFFFFFFFFFFFFF,FFFFFFFFF,FFFFFFFF:FFFFFFFFFF:FFF:F,FF,FFFFFF,F,FFF:FFFFFFFFFFFFFFFF:F:FFF:,FFFFFFFFFFFFFFFFF,,F::,FFF,FFFF:FFFFFFFFFF,:FFFF:FFF,FFFFFF,FF,FFFFFFFF,FF,FFFFFFF:F:FFFFF,FFFFFFFFFFF,,,:FFFFF,F,,FFFFFFFFF:FF,FFFFFFFF,,:FFFFFFFFF:FFF
@A00920:152:HGHKKDRXX:2:2106:8323:8015 1:N:0:CGCGTTCA+AAGGAGTA
ACTCCTACGGGAGGCAGCAGTAGGGAATTGTTCGCAATGGGCGCAAGCCTGACGACGCAACGCCGCGTGGAGGATGAAGGGCTTCGGCTCGTAAACTCCTTTCGACCGAGATGAACATCCGCAGGGTTAATACCTCTGCGGACTGACAGTATCGAGGGAAGAAGCCCCGGCTAACTCCGTGCCAGCAGCCGCGGTAATACGGGGGGGGCAAGCGTTGTTCGGAATTACTGGGCGTAAAGGGTTTCGCAGG
+
FFFFFFFFFFFFFFFFFFFFFFFFFFFFFFFFFFFFFFFFFFFFF:FFFFFFFFFFFFFFFFFFFFFFFFFFFFFF:FFFFFFFFFFFFFFFFFFFFFFFFFFFFFFFFFFFFFFF:FFFFFFFFF:FFFFFFFFFF:FFFFFFF:FFFF:FFFFFFFF,FFFFFFFFFFF::FFFFFFFFFFFFFFFFFFFFF:FFFFFFFFFFFFFF,FF:FFFFFFFF:F,F:FFFFFFFFFFFFFFFFF:FFFF:F
@A00920:152:HGHKKDRXX:2:2106:30346:8234 1:N:0:CGCGTTCA+AAGGAGTA
ACTCCTACGGGAGGCAGCAGTGGGGAATATTGGACAATGGGCGCAAGCCTGATCCAGCCATGCCGCGTGTGTGAAGAAGGCCTTCGGGTTGTAAAGCACTTTTGTACGGGAAGAAAAGCTTTCGGTTAATACCCGGGAGTCATGACGGTACCGTAAGAATAAGCACCGGCTAACTTCGTGCCAGCAGCCGCGGTAATACGAAGGGTGCAAGCGTTACTCGGAATTACTGGGTTTAAAGGGTGCGTAGGCG
+
FFFFFFFFFFFFFFFFFFFFFFFFFFFFFFFFFFFFFFFFFFFFFFFFFFFFFFFFFFFFFFFFFFFFFFFFFF:FFFFFFFFFFFFFFFFFFFFFFFFFFFFFFFFFFFFFFFFFFFFFFFFFFFFFFF:FFFFFFFFFFFFFFFFFFFFFFFFFFFFFFFFFFFFFFFFFFFFFFFFFFFFFF:FFFFFFFFFFFFFFFFFFFFFFF:FFFF:FFFFFF:FFFFFFFFFFFFFFFFFFFFF:FFF,FF
@A00920:152:HGHKKDRXX:2:2106:32759:8656 1:N:0:CGCGTTCA+AAGGAGTA
ACTCCTACGGGAGGCAGCAGTAAGGGATCTTGCTACAATGGGCGAAAGCCTGACGCAGCAACGCCGCGTGCGGGATGACGGCCTTCGGGTTGTAAACAGCTTTTCGGGGGGAAGAGGAAGGACGGTACCCCCGGAAGAAGTCTCGGCTAACTAAGTGCCAGCAGCCGCGGTAAAACGTAGGAGGCGAGCGTTATCCGGATTTACTGGGTGTAAAGCGCGTGTAGGCGGTCCTGCAATTGTCGCGTGAAAG
+
FFF::FFFFFFFFFFFFFFFFFFFFF:FFFFFF,F,FFFFFFFFFFFFFFFF,FFFFFFFFFFF,FF:FFF,FFFFF:FFFFFF:FFF:FFFF,F,F,FFFFF:FFFF,FF,FF,:F:FFFFF,FF:FFF:FFF,F:FFF:FFF,F,FFFFFF,FF,F:FF,FFFF,FFFF:FFFF:FFF,FF:FFFF:FFFF:FF:,:FF:F,FF,,F,FFFFF,:FFF:F,FFFFFFFF:F,FF,FF,FFF:FFFFFF
@A00920:152:HGHKKDRXX:2:2106:1904:8672 1:N:0:CGCGTTCA+AAGGAGTA
ACTCCTACGGGAGGCAGCAGTGGGGAATCTTGCGCAATGGGCGAAAGCCTGACGCAGCGATGCCGCGTGCGGGAAGACGGCCTTCGGGTTGTAAACCGCTTTCAGCAGGGACGAAATTGACGGAACCTGCAGAAGAAGCTCCGGCCAACTACGAGCCAGCCGCCGCGGTAAGACGAAGGGGGCGAGCGTTGTCCGGAATTATTGGGCGTAAAGGGCTCCTAGGTTGTTCAGTAAGACGACTGTGAAAATC
+
FFFFFFFFFFFFFFFFFFFFFF,FFFFFFFFFF,FFF,FFFFF:FFFFFFFFFFFFFF:F:F:FFFFFFF:FF:FFFFFFFF,F:FFFFF:::F:,FFF,FFFFF:F,FF,:,,FFF,FF::,,:FFFFF,F,:FF:FF::FF,,F,FFFF,,:FF:FFF,,FF:,:,FFFF:FF,:,F,FFF:,,FFFF,FFFFFFF::F,:FFFFF,FFF:FFFFF,:FFF,,FFF,F,F,:F,FFFFFFF::,:,FF
@A00920:152:HGHKKDRXX:2:2106:29206:9111 1:N:0:CGCGTTCA+AAGGAGTA
ACTCCTACGGGAGGCAGCAGTAGGGAATTGTTCGCAATGGGCGCAAGCCTGACGACGCAACGCCGCGTGGAGGATGAAGACCTTCGGGTCGTAAACTCCTTTCGACCGAGATGAAACCCCGCCGACCTAATACGTTGGCGGGCTGACAGTATCGGGAGAAGAAGCCCCGGCTAACTCCGTGCCAGCAGCCGCGGTAATACGGGGGGGGCAAGCGTTGTTCGGAATTACTGGGCGTAAAGGGTTCGTAGGT
+
FFFFFFFFFFFFFFFFFFFFFFFFFF:FFFFFFFFFFFFFFFFFFFFFFFFFFFFFFFFFFFFFFFFFFFFFFFFFFFFFFFFFFFFFFFFF:FFFFFFFFFFFFFFFFFFFFFFFFFFFFFFFFFFF:FFFFFFFFFFFFFFFFFF,FFFFFFFFFFFFF:FFFFFFFFFFFFFFFFFFFFFFFFFFFFFFFFF:,FFFFFFFFFFF:F,FFFFFFFFFFFFFF:FFFFFF:FFFF:FFFFFFFFFFFF
@A00920:152:HGHKKDRXX:2:2106:1344:9298 1:N:0:CGCGTTCA+AAGGAGTA
ACTCCTACGGGAGGCAGCAGTAGGGAATTGTTCGCAATGGGCGCAAGCCTGACGACGCAACGCCGCGTGGAGGATGAAGGGCTTCGGCTCGTAAACTCCTTTCGACCGAGATGAATATCCATGGGGCTAATATCCCCGTGGACTGACAGTATCGAGGGAAGAAGCCCCGGCTAACTCCGTGCCAGCAGCCGCGGTAATACGGGGGGGGCAAGCGTTGTTCGGAATTATTGGGCGTAAAGCGCGCGCAGGC
+
FFFFFFFFFFFFFFFFFFFFFFFFFFFFFF:FFFFF:FFFFFFFFFFFFFFFFFFFFF:FFFFFFFFFFFFFFFFFFFFFFFFFFFFFFFFFFFFFFFF:FFFFFFFFFFFFF,FFFFFFFFFFFFFF,:FFFFFFFFFFFFFFFFF,FFFFFFFFFFF:FF:FFFFFF:FFFFFFFFFFFFF:FFFFFFFFFFFF:FFFFFFFF:FFFF,FFF,:FFFFFFF:,:,FFF:FFF:FFFFFFFFFFF:FFF
@A00920:152:HGHKKDRXX:2:2106:3739:9314 1:N:0:CGCGTTCA+AAGGAGTA
ACTCCTACGGGAGGCAGCAGTGGGGAATTGTTCGCAATGGGCGCAAGCCTGACGACGCAACGCCGCGTGGAGGATGAAGGTCTTCGGATTGTAAACTCCTGTTGCCAGGGACGAAAAGCCGCGACCTAACACGTCGTGGTCTGACGGTACCTGGTGAGGAAGCCCCGGCTAACTCTGTGCCAGCAGCCGCGGTAATACAGAGGGGGCAAGCGTTGTTCGGAATTACTGGGCGTAAAGGGCGCGTAGGCGG
+
::FF:FFFFF:FFFFFFFFFFFFFFFFFFFFFFFFFFFFFFFFFFFFFFFFFFFFFFF::FFFFFFFFFFFFFFFFF:F:FFFFFFFFFFFFF,FFFFFFFFFFFFFFFFFFFFFFFFFFFFFFFFFFFFFFFFFFFF:FFFFFFFFFFFFFFFFFFFFFFFFFFFFFFFFFFFFFFFFFFFFF::FFFFFFF,FFFFFF:FFFFFFF:FFFFFFFF,FFFFFFFFFFFFFFFFFFFFFFF:F:FFF:FF
@A00920:152:HGHKKDRXX:2:2106:22164:9408 1:N:0:CGCGTTCA+AAGGAGTA
ACTCCTACGGGAGGCAGCAGTAGGGAATATTGCGCAATGGAGGGAACTCTGACGCAGCGACGCCGCGTGAGCGATGAAGGTCTTCGGATCGTAAAGCTCTGTCCTTGGGGAAGAAGGTCTTCGGACTTGACGGTACCTAAGGAGGAAGCCCCGGCTAACTACGTGCCAGCAGCCGCGGTAATACAGAGGGTGCTAGCGTTGTCCGGAATCACTGGGCGTAAAGGGCGCGTAGGCGGCCCGGTAAGCAGGG
+
FFFFFFFFFFFFFFFFF:FF:FF:FF,F,FFFFFFFFFFFFFFFFFFFFFFFFFFFFFF:FFFFFFFFFFFFFFFF:FFF:FFFFFFFFFFFFFFFFFFFFFFFFFFFFFF:FFFFFFFFFFFFFFFFFFFFFFFFFFFFFFFFFFFFFFFFFFFFFFFF,FFFFFFFFFFFFFFFFFFFFFFFFFFFFFFFFF,FFFFFFFFFFFFFFFFFFF:FFFFFFFFFFFFFFFF,FFFFFFFFFFFFFFFFFF
@A00920:152:HGHKKDRXX:2:2106:21875:9784 1:N:0:CGCGTTCA+AAGGAGTA
ACTCCTACGGGAGGCAGCAGTAAGGGATATTGCACAATGGGCGCAAGCCTGATGCAGCAACGCCGCGTGCAGGAAGAAGGGCTTCGGCTCGTAAACTGCTTTTCTGCGGGACGATAATGACGGTACCGCAGGAAGAAGTCTCGGCTAACTACGTGCCAGCAGCCGCGGTAAAACGAAGGAGGCAAGCGTTATCCGGATTTACTGGGCGTAAAGGGCGTGCAGGTGGCTTGCTAAGTGGTTCGTGAAAGCG
+
FFF,,FF::F:FF,F,,,FF::F:,FFF,FF,FF:F:F:F:FFFFFF:FFF:FFFF:FFFF:FFFFF:FF:F:FFFF:F:FFFF:FF:F,:FFFF,F:F,F:FFFF:,,FF,F,FFFFFFF:FFFFF::FFF::FFFF:F:F,FFFFFFFFF,:FFF:FFFFFFF,FF:FF:FFF,:F,FF,F:FF:FFFFFFFF,FFFF:FFFFFF,FFF:,,F:FFFFF,,FFFFF:F,,FF,:,,F,FFFFFFF,:,
@A00920:152:HGHKKDRXX:2:2106:19660:9893 1:N:0:CGCGTTCA+AAGGAGTA
ACTCCTACGGGAGGCAGCAGTGGGGAATCTTGCGCAATGGGCGAAAGCCTGACGCAGCAACGCCGCGTGCGGGATGAAGGCCTTCGGGTTGTAAACCGCTTTCAGCAGGGACGAAACTGACGGTACCTGCAGAAGAAGCCCCGGCCAACTACGTGCCAGCAGCCGCGGTAATACGTAGGGGGCGAGCGTTGTCCGGAGTTATTGGGCGTCAAGAGCTCGTAGGCGGTTTGGTAAGTCGGATGTGAAATCT
+
:,FFFFF:,,,FF:F:FF,,F,,::,FFFFFF,,F,F:F::F,FF,::::,:,,FFF,F,FFFF:,:F,F,FF:,FF:,F:F,,FFFFFF:FFFFFFF,,:FFFFFFF:FFFF:FFFFFF:FFF:FFFFFFFF:FFF:F,FFFFF:FFFFFFFF:FFFFFFFFFFFFFFFF:,:F,:FFFFFFF:FFFFFF::F:FF,::,FFFFFFFF,FFFF:F:FFF,FF:FF,FFFFF,,F:FFFF:FFF:F:FF:
@A00920:152:HGHKKDRXX:2:2106:29098:10207 1:N:0:CGCGTTCA+AAGGAGTA
ACTCCTACGGGAGGCAGCAGTTAGGAATCTTGCGCAATGGGCGAAAGCCTGACGCAGCAACGCCGCGTGAGGGATGAAGGCCTTCGGGTTGTAAACCTCTTTTAGTTGGGAAGAAACAAATGACGGTACCGACAGAAAAATCACCGGCTAACACTGTGCCAGCAGCCGCGGTAATACAGGGGGTGCAAGCGTTACTCGGAATTACTGGGCGTAAATCGCATGTAGGTGGCTTAATAAGTCTGGTGTGAAA
+
F:FFFFF:FFFFFFFFFFFFFF,FFFFFFFFFFFFFFFFFFFFFFFFFFFFFFFFFFFFFFFFFFFFFFFFFFFFFFF:FFFFF:F:FFF:FFFFFFFFF,FFF,FFFFFFFFFFFFFF:FFF,,:,FF:FFFFFFFF:F,:FFFFFFF::F,FFFFF:FFFFF:F,FFFFF:FFF,FFFFFFFFFFF,,,,FF:FFFFFFFFF:FF,FFFFFFF,FF,FFFFFF,FFFFFFFFFF,:FFF,,:,F,F,F
@A00920:152:HGHKKDRXX:2:2106:4137:10473 1:N:0:CGCGTTCA+AAGGAGTA
ACTCCTACGGGAGGCAGCAGTGGGGAATATTGCGCAATGGGCGAAAGCCTGACGCAGCGACGCCGCGTGTGGGATGACGGCCTTCGGGTTGTAAACCACTGTCGGGAGGGACGAAGATCTGACGGTACCTCCAAAGGAAGCACCGGCTAACTCTGTGCCAGCAGCCGCGGTAATACAGAGGGTGCTAGCGTGGTCCGGAATCACTGGGCGTAAAGGGCGCGTAGTCGGCCCGGTAAGCAGGGGGTGAAAT
+
FFFFFFFFFFFFFFFFFFFFFFFFFFFFFFFFFFFFFFFFFFFFFFFFFFFFFFF,FFFF:FFFFFFFFFFFFF:FF:FFF:FFFFFFFFFFFFFFFFFFFFFFF,:FF:FFFFFFFF,FF:FFFFFF,FFF::FF,FF,FFF,FFFFFFFFFFFFFFFFFFFFFFFFFFF,FFFFFF:FF:,FFFFFFF:,FF,F,:FFFFFFFFFFFFFF,F,,FFFFF:F,:,FFFFFFFFF:,FFF:FF,FFF,F:
@A00920:152:HGHKKDRXX:2:2106:32181:10723 1:N:0:CGCGTTCA+AAGGAGTA
ACTCCTACGGGAGGCAGCAGTAGGGAATCTTGCACAATGGGCGCAAGCCTGATGCAGCGATGCCGCGTGAGGGATGAAGGCCTTCGGGTTGTAAACCTCTTTCGACAGGGAAGAAGCCACGGGTCACCGTGGTGACGGTACCTGTAGAAGAAGCCCCGGCTAACTACGTGCCAGCAGCCGCGGTAAAACGTCGGGGGCAAGCGTTGCCCGGATTCACTGGGCGTAAAGCGGGTGTATGCGGTTCCTTAAG
+
FFFFFFFFFFFFFFFFFFFFFFFFF:FFFFFFFFFFFFFFFFFFFFFFFFFFFFFFFFFFFFFFFFFFF:FFFFFFFFFFFFFFFFFFFFFF:FF:FFFFFFFFFFFFFFFFFFFFFF,F:,FFFFFFFFFFFFFFFFFFFFFFFFFFFFFFFFFFFFFFFFFFFFFFFFFFFF:FFFFFF:FFFFFFFFF,FF:FFFF,FFFFFFFFFFFFFFFFFF:FFFFFFFFFFFFFFFFF,FFFF:FF:FFF,F
@A00920:152:HGHKKDRXX:2:2106:19180:11224 1:N:0:CGCGTTCA+AAGGAGTA
ACTCCTACGGGAGGCAGCAGTGGGGAATATTGCACAATGGGCGCAAGCCTGATGCAGCGACGCCGCGTGAGGGATGACGGCCTTCGGGTTGTAAACCTCTTTCAGTAGGGAAGAAGCGAAAGTGACGGTACCTGCAGAAGAAGCGCCGGCTAACTACGTGCCAGCAGCCGCGGTAATACGTAGGGCGCAAGCGTTGTTCGGATTTACTGGGCGTAAAGGGCGCGTAGGCGGCATATTAAGTCAGCTGTGA
+
,FFFFFFFFFF:FFFFFFFFFFFFFFFFFFFFFFFFFFFFFFFFFFFFFFFFFFFFFFFFFFFFFFFFFFFFFFFFF:FFFFFF:FFFFFFFF:FFFFFFFFFFFFFFFFFFFFFFFFFFFFFFFFFF::FFFFFFFFFFFFF:FF::FFFFF:FFFF:FFFFFFFFFFFFFFFFFF:FFFFFF:FFFFFFFFFFF:FFFF:FFFFFFFFFFFFFFFFFFFFFF:FFF:FFFFF::FFFFFF:F:FFFFF
@A00920:152:HGHKKDRXX:2:2106:21341:11929 1:N:0:CGCGTTCA+AAGGAGTA
ACTCCTACGGGAGGCAGCAGTGGGGAATTTTCCGCAATGGGCGAAAGCCTGACGGAGCGACGCCGCGTGGAGGATGAAGGTTTTCGGATTGTAAACTCCTTTCGGCAGGGACGAAATTTTGACGGTACCTGCAGAAGAAGCATCGGCTAACTACGTGCCAGCAGCCGCGGTAAGACGTAGGATGCAAGCGTTGTACGGATTTATTGGGCGTAAAGCGTACGTAGGCGGTTCGGTAAGTGGGAGGTTAAAG
+
FFF,FFF,FF:F::FFFFF:FFFFFFF:FFF:F,FFFFFFFFFFFFF:FF:FFFFFFFF:FF:FFF::FFF::F:FFFFFFF::FFFF:FFF::FF::F:::FF,FFF,:FF,FFFF:FFFFFFFFF:FFFFF:FF:FFF:F:FFFF:F,F:FF::FF,::::F:,FFF,::FFFFFFFF,F:F,::,F::F::,,F:FFF:F:FFF,FF:,FF,FFFFFFF:FF:F:FFFFFF:FFFF:F:FF,FFFFF
@A00920:152:HGHKKDRXX:2:2106:21820:11945 1:N:0:CGCGTTCA+AAGGAGTA
ACTCCTACGGGAGGCAGCAGTGGGGAATATTGCACAATGGGGGAAACCCTGATGCAGCAACGCCGCGTGAGCGATGAAGGCCTTCGGGTCGTAAAGCTCTGTCCTAAGGGAAGAATAAATGACGGTACCTTAGGAGGAAGCCCCGGCTAACTACGTGCCAGCAGCCGCGGTAATACGTAGGGGGCAAGCGTTATCCGGAATCACTGGGCGTAAAGGGTGCGTAGGCGGCCGAGAAAGTCCGGGGTGAAAG
+
FFFFFFFFFFFFFFFFFFFFF:F:FFFFF,F,FFFFFFFFFFFFFFFFFFFFFFFFFFFFFFFFFFFFFFFFFFF::FFFFF:F::FF,FFFFFFFFFF,:F:FFFFFFF,FFFFFFFFFFFFFFFFF:FFFF:FFFFFFFFFFFFFFFFFFFFFF:FFFFFFFFFFF:FF,,FFFFFFF,FFFFF,,FF:FFF:FF,F:FFFFF,,,,FFFF:,F::FFFFF:FF:FFFFFFFFFFFFFFFFFFFFF:F
@A00920:152:HGHKKDRXX:2:2106:20754:12383 1:N:0:CGCGTTCA+AAGGAGTA
ACTCCTACGGGAGGCAGCAGTAAGGGATCTTGCGACAATGGGCGAAAGCCTGACGCAGCAACGCCGCGTGCGGGATGACGGCCTTCGGGTTGTAAACCGCTTTTCGGGGGGAAGAGGAAGGACGGTACCCCCGGAATAAGTCTCGGCTAACTACGTGCCAGCAGCCGCGGTAACACGTAGGAGGCGAGCGTTGTCCGGAATCATTGGGCGTAAAGGGTGCGTAGGCGGCGCGGTAAGTCGGGTGTGAAAT
+
FFFFFFFFFFFFFFFFFFFFFFFFFFFFFFFFFF::FFFFFFFFFFFFFFFFFFF:FFFFFFFFFFFFFFFFFFFFFFFFFFFFFFFFFFFFFF:FFFFFFFFFFFFFFFFFFFFFFFFFFFFFFFFFFFFFFFFFFFFFFFFFFFFFFFFFFFFFFFFFFFFFFFFFFFFFFFFFFFFFFFFFF:FFFFFFFFFFFFFFFFFFF:FFFFFFFF:FFFFFFFFFFFFFFFFFFF,FFFFFF,FFF:FFFF
@A00920:152:HGHKKDRXX:2:2106:18475:13041 1:N:0:CGCGTTCA+AAGGAGTA
ACTCCTACGGGAGGCAGCAGTAACGAATATTCCACAATGGGCGCAAGCCTGATGGAGCAATGCCGCGTGCAGGATGAAGCCCCTCGGGGTGTAAACTGCTGTCAGGGTTTAAGAAATCAATGACTAGACCCAAAGGAAGAGGCGGCTAACTCTGTGCCAGCAGCCGCGGTAATACAGAGGGCGCGAGCGTTGTTCGGAATCACTGGGCGTAAAGCGCGCGCAGGCGGGACCTGCAAGTCGGAAGTGAAAG
+
FFFFFFF,F:FFF:FFFFFFFFFFFFFFFFFFFFFFFFFFFFFFFF:FFFF::FFFFFFFFFFFFFFFFFFFFFFFFF:FFFFF:FFFFFF:FFFFFFFF:FFFFFFFFFF:FF::FFFFFFFFFFFFFFFFFF:FFF,FF,FF:FFFFFFFFFF,FFFFFFFFFFFFFFFFFFFF,F:FFFFFFFFFFFFFFFFFFFFFFFFFFFF:FFFFFFF,FFFF:FF:FFF:FFFFFF:,,,FF:FF,F:FFFF
@A00920:152:HGHKKDRXX:2:2106:15338:13870 1:N:0:CGCGTTCA+AAGGAGTA
ACTCCTACGGGAGGCAGCAGTGGGGAATATTGGACAATGGGCGCAAGCCTGATCCAGCCATGCCGCGTGAGCGATGAAGGCCTTCGGGTTGTAAAGCTCTTTAGCCGACGAATATAATGACTGTAGTCGGAGAATAAGCCCCGGCTAACTTCGTGCCAGCAGCCGCGGTAATACGAAGGGGGCGAGCGTTATTCGGAATCACTGGGCGTAAAGCGTGCGTAGGCTGTCTTGAAAGTTGGGAGTGAAAGCC
+
FFFFFFFFFFFFFFFFFFFFFFFFFFFFFFFFFFFFFFFFFFFFFFFFFFFFFFFFFFFFFFFFFFFFFFFFFFFFF:FFFFFFFFFFF,FFFFFFFFFFFFFFFFFFFFFFFFFFF:FFFFFFFFFF:::FFFFFFFFFFFFFFFFFFFFFFFFFFFFF:F:FFFFFFFFFFFF:FFFFF,FF,,,FFFFFFFF:F::FFFFFFFFF::,FFFFFF,FFFFFFFF,FFFFFFF,,FF::FFFFF:FFFF
@A00920:152:HGHKKDRXX:2:2106:10719:15327 1:N:0:CGCGTTCA+AAGGAGTA
ACTCCTACGGGAGGCAGCAGTAGGGAATATTGGTCAATGGATGGAAGTCTGAACCAGCCATGCCGCGTGCAGGAAGACGGCCTTCTGGGTTGTAAACTGCTTTTGCCAGGGGATAAAAGGCCCATGCGTGGGACATTGAAGGTACCTGGTGAATAAGCCACGGCTAACTACGTGCCAGCAGCCGCGGTAATACGTAGGTGGCGAGCGTTGTCCGGATTTATTGGGTTTAAAGTGTGCGTAGGCGTCCCTG
+
FF,,FFF:,,:F:F:FF:F:FFF:FFFFFFF:,FFFFFFFFF:FFFFF:F:FF,:F,FFFFF:F:F:FFFF:,F::FFF:FFFF:FF:FFFFFF:F:FFFFF:F,FFFFFFFFFFF:FF::F,FFFFFFFF,:F,,F,FFFF:FF,F,FF,:FFFFF:FFF::F::F:FFFFFF:FFF:FFFFF,FFFFFFFFFFF,F:::F:FF:FF:FFFF,::FFFFFFFFF,FFFFFF,:FF,FF,:,FF:FF::F
@A00920:152:HGHKKDRXX:2:2106:8829:17159 1:N:0:CGCGTTCA+AAGGAGTA
ACTCCTACGGGAGGCAGCAGTGGGGAATATTGGACAATGGGCGCAAGCCTGATCCAGCCATGCCGCGTGTGTGAAGAAGGCCTTCGGGTTGTAAAGCACTTTTGTCCGGGAAGAAAAGCGACGGGTTAATACCCTGACGTTCTGACGGTACCGGAAGAATAAGCACCGGCTAACTTCGTGCCAGCAGCCGCGGTAATACGAAGGGTGCAAGCGTTACTCGGAATTACTGGGCGTAAAGCGTGCGTAGGTG
+
FFFFFFFFFFFFFFFFFFFFFFFFFFFFFFFFF:FFFFFFFFFFFFFFFFFFFF:FFFFFFFFFFFFFFFFFFFFFFFFFFFFFFFFFFFFFFFFFF:FFFFFFFFFFFFF:F:FFFFFFFFFFFFFFFFFFFFFFFFFFFFFFFFFFF:FFFFFFFFFF:F,FFFFFFFF:FFFFFFFFFFFFFFFFFFF:FF:FFFFFFFFFFFFFF:::F:FFFF:FFF,FF:FFF:FFFFF::FFFFFF:FFFFF:
@A00920:152:HGHKKDRXX:2:2106:7853:17660 1:N:0:CGCGTTCA+AAGGAGTA
ACTCCTACGGGAGGCAGCAGTGAGGAATATTGCACAATGGGGGAAACCCTGAAGCAGCGACGCCGCGTGGGTGATGAAGGTTTTCGGATCGTAAAGCCCTTTTCTGCATGACGAGCAAGGACGGTAGTGCAGGAATAAGTGTCGGCTAACTACGTGCCAGCAGCCGCGGTAAAACGTAGGACCCAAGCGTTATCCGGAATTACTGGGCGTAAAGAGCGTGTAGGCGGTTCGGGTAGTCGGATGTGAAAGT
+
FFFFFFFFFFFFFFFFFFFFFFFFFF,F:FFFF:FFFFFF:FFFFF:,FFFF,FFFFFFFFFFFFFFFF::FFFFFF,FFFFFFFFFF,F,F:FF,F,FFFFFF:,:FFF:FFFFF:,,FF:,FF:FFF,FFFFFF:FF,::F,,F,F:FFFFFFF,F,FFFFFF:FF:F,:,:FF,FFFFF,F,FFFF,FF:FFF:F,FFFFF,FFFFFFFF:FF:FF,FF:F::FFFFF,,FF::FF:F,FFF,FFF:
@A00920:152:HGHKKDRXX:2:2106:16116:17816 1:N:0:CGCGTTCA+AAGGAGTA
ACTCCTACGGGAGGCAGCAGTGGGGAATATTGCGCAATGGGCGGAAGCCTGACGCAGCGACGCCGCGTGGGGGATGACGGCCTTCGGGTTGTAAACCTCTTTCAGCACCGACGAAGCCTTTCGGGGTGACGGTAGGTGCAGAAGAAGCGCCGGCTAACTACGTGCCAGCAGCCGCGGTAATACGTCGGGTGCGAGCGTTAATCGGAATTACTGGGCGTAAAGCGTGCGCAGGCGGTTGTGTAAGACAGGT
+
FFFFFFFF:FFFFFFFFFFFF:FFFF,F,F:FFFFF:FFFFFFFFFF:FFFFFFFFFFFFFFFFFFFFFFFFFFFFFFFFFFFFFFFFFFFFFFFF:FF:FFFFFFFFFFFFFFFF:FFFFFFFFFFFFFFFFFFF:FF:FFFFFFFFFFFFFFFFFFFFFF::::F:FFFFFFFFFF,,FFFFF,F:FFF:F:FFF:F:F:FFF:FFFFFFFF:F:FFFF::FFFFF:FFFF:F:::FFFFFF:FFFF:
@A00920:152:HGHKKDRXX:2:2106:22254:18740 1:N:0:CGCGTTCA+AAGGAGTA
ACTCCTACGGGAGGCAGCAGTGAGGAATATTGGTCAATGGGCGCAAGCCTGAACCAGCCATCCCGCGTGCAGGATGACGGCCCTATGGGTTGTAAACTGCTTTTGTACACCAAGAAAAAGCACGACGTGTCGTGTCCTGACGGTAGTGTATGAATAAGCATCGGCTAACTCCGTGCCAGCAGCCGCGGTAATACGGAGGATGCAAGCGTTATCCGGATTCATTGGGTTTAAAGGGTGCGTAGGCGGCTTT
+
FFFFFFFFFFFFFF:FF:FFFFFFF::FFF:FFFFFFFFFFFFFFFFFFFFFFFFFFFFFFFFFFFFFFFFFFFFFFFFFFFFFFFFFFFFFFFFFFFFFFFFFFFFFFFFFFF:FFF:FFFFFFFFFFFFFFFFFFFFFFFFFFFF:F:FFFFFFFFFFFFFFFFFFFFFFFFFFFFFFFFFFFFFFFFFFFFFFFFFFFFFF,FFFFFFFFFF:FFFFF:FFFF:FFFFFFFFFFFFFFFFFFFFFFF
@A00920:152:HGHKKDRXX:2:2106:31123:18818 1:N:0:CGCGTTCA+AAGGAGTA
ACTCCTACGGGAGGCAGCAGTGAGGAATATTGGTCAATGGGCGCAAGCCTGAACCAGCCATGCCGCGTGCAGGAAGACGGCCTTCTGGGTTGTAAACTGCTTTTACCGGGGGATAAAATTCCCATGCGTGGGACATTGAAGGTACCCGGTGAATAAGCCACGGCTAACTACGTGCCAGCAGCCGCGGTAATACGTAGGTGGCAAGCGTTGTCCGGATTTATTGGGCGTAAAGCGTGCGTAGGCGGTCTCG
+
FFFFFFFFFFFFFFFFFFFFFFFFFFFFFFFFFFFFFFFFFFFFFFFFFFFFFFFFFFFFFFFFFFFFFFFFFFFFFFFFFFFFFFFFFFFFFF:FFFFFFFFFFFFFFFFFFFFFFF:FFFFFFFFFFFFFFFFFFFFFFF:FFFFFFFF:FFFFFFFFFFFFFFFFFFFFFFFFFFFFFFFFFFFFFFFFFFFFFFFFF:F:FF:FFFFFFFFFFFFFFFFFFFFFF:FFFFFFFFFFFFFFFF:FFF
@A00920:152:HGHKKDRXX:2:2106:7518:20619 1:N:0:CGCGTTCA+AAGGAGTA
ACTCCTACGGGAGGCAGCAGTGGGGAATTGTTCGCAATGGGCGCAAGCCTGACGACGCAATGCCGCGTGGAGGATGAAGGTCTTCGGATTGTACACTCCTGTCAGCAGGGAAGAAATGCGCCGACCTAATACGTCGGTGAGTTGACTGTACCTGCAGAGGAAGCCCCGGCTAACTCTGTGCCAGCAGCCGCGGTAATACAGAGGGGGCAAGCGTTATTCGGACTTCTTGGGCGTAAAGGGCGCGTAGGCG
+
FFFFFFF,FFFFFFFFFFFFFFFFFFFFFFFFFFF:FFFFFFFF:FFFFFFFFFF:FFF:FFFFFFFFFFFFFFFFFFFFFFFFFFFFFFFFF,FFFFFFFFFFFFFFFFF:FF,FFFFFFFFFFFFFFFFFFFF,FFFFFFF:FFFFFFFFFFFF:F:FFFFF:FFF:FF,FFFFFFFFFFF:F,FFFFFFF:FFFFF:FF:F:FFFF,FFFFFFFFFFF:,,F,FFFF:FFFF,,F:FFFFFFF::FF
@A00920:152:HGHKKDRXX:2:2106:32027:20697 1:N:0:CGCGTTCA+AAGGAGTA
ACTCCTACGGGAGGCAGCAGTGGGGAATCTTGCGCAATGGGCGAAAGCCTGACGCAGCAACGCCGCGTGCGGGATGAAGGCCCTCGGGTCGTAAACCGCTTTCAGTGGGGACGAACCAAGACGGTACCCACAGAAGAAGCCCCGGCCAACTACGTGCCAGCAGCCGCGGTAACACGTAGGGGGCAAGCGTTGTCCGGATTTATTGGGCGTAAAGAGCTCGTAGGCGGTTCGATAAGTCGGGTGTGAAACC
+
FFF:,FFFFF:F::,F:FFFFFFF:F::FFFFFFFFFFFFFF:FFFFFFF:FFFFFF::FF:F,FFFF:F:F::F::FFF,,FFFF:FFF:,FFF:,F:F,FFFFFF,F,FF:FFF,FFFFFF:FFFFFFFFFFFFF::FFF,FFFFFFF:FFF:FFFFFFFFF,FFFF:F:FFFFFF:::FFFFFF:FFFF:FF:F:F:FFFFFF:FFFF,FF:,FF::FF,FFF,FFF,FFFF,:F,:FFF:FF,FFF
@A00920:152:HGHKKDRXX:2:2106:6515:20791 1:N:0:CGCGTTCA+AAGGAGTA
ACTCCTACGGGAGGCAGCAGCGAGGAATATTGCGCAATGGGCGAAAGCCTGACGCAGTAACGCCGCGTGGGGGAGGAAGACCTTCGGGTTGTAAACCCCTTTTCACCGGGACGAGTGAGGACGGTACCGGTGGAATCAGTCTCGGCTAACTACGTGCCAGCAGCCGCGGTAAGACGTAGGAGGCGAGCGTTATCCGGATTCACTGGGCGTAAAGCGCATGTAGGCGGATGGTTAAGTCGTGTGTTAAAGC
+
FFFF:FFFFFFFF:FFFFFFFF:FFFFFFFFFFFFFFFFFFFFFFFFFFFF:FFFFFFFF,FFFFFFFFFF:FFFFFFFFFFFFF,FFFFFFFFF:FFFFFFFFFFF,FFFFFFFFFFFFFFFFFFFF:FFFFFFFFFFFF:FFFFF,FFFF,F::FFFFFFFFFFFFFFFFFFFFFF:FFFFF:F:FF:FFFFFFFFF::F,FFFFFFFFFFFF:FFFFFFFFFFF,FFFFFFFFFF,,::FFF,:FFF
@A00920:152:HGHKKDRXX:2:2106:21766:20964 1:N:0:CGCGTTCA+AAGGAGTA
ACTCCTACGGGAGGCAGCAGTGGGGAATATTGGACAATGGGCGAAAGCCTGATCCAGCCATGCCGCGTGAGTGATGAAGGCCTTAGGGTTGTAAAGCTCTTTCAGTAGGGAAGATAATGACGGTACCTACAGAAGAAGCCCCGGCTAACGTCGTGCCAGCAGCCGCGGTACTACGAAGGGGGCTAGCGTTGTTCGGATTTACTGGGCGTAAAGCGCGTGTAGGCGGCCCTGCAAGTCGGGTGTGACATCC
+
FFFFFFFFFFFFFFFFFFFFFFFFFFFFFFFFFFFFFFFFFFFFFFFFFFFFFFFFFFFFFFF:FFFFFFFFFFFFFFFFF:F:FFFFFFFFFFFFFFFFFFFFFFFFFF,FFFFFFFFFFFFFFFFFFF:FFFFFFFFFFFFFFFF:F,FFFF:FFFFFFFFFFFFFFF,F,FFF:FFFFF:FFFFF:,:,FFFFFFF,::FFFFFF:,F,FFFFF,FF,::FFFFFFFFFF,F,FFFFFF,FF,FFFF
@A00920:152:HGHKKDRXX:2:2106:27462:20964 1:N:0:CGCGTTCA+AAGGAGTA
ACTCCTACGGGAGGCAGCAGTGGGGAATCTTGCACAATGGGCGAAAGCCTGATGCAGCGACGCCGCGTGAGGGATGACGGCCCTAGGGTTGTAAACCTCTTTCAGCAGGGACGAAGCGAAAGTGACGGTACCTGCAGAAGAAGCCCCGGCTAACTACGTGCCAGCAGCCGCGGTAATACGTAGGGGGCGAGCGTTGTCCGGATTTATTGGGCGTAAAGAGCGCGTAGGTGGTGTGTAAAGTCGGATGTGA
+
FFFFFFFF:FFFFFFFFFFFFFFFFFFFFFFFFFFFFFFFFFFFFFFFFFFFFF:FFFFFFFFFFFF:FFFFFFFFFFFFFF:FFFFFF:FFFFFFF,FFFFFF,FF:FFFFFFF,FFF:FFFF:FFFFFFFFFFFFFFFFFFFFFFFFFFFFFFFFFFF:FFFFFFFFFFFFF:,FFF:FFFFFFFFFFFFFFFFF:FF,F,FFFFFFFFFFFFF,FFFFFFF,FF,FFF:,FFFFFFFFFFFFF:FFF
@A00920:152:HGHKKDRXX:2:2106:27082:21590 1:N:0:CGCGTTCA+AAGGAGTA
ACTCCTACGGGAGGCAGCAGTAGGGAATATTGGACAATGGGCGCAAGCCTGATCCAGCCATGCCGCGTGAGTGAAGAAGGCCCTCGGGTTGTAAAGCTCTTTTGTCCGGAAAGAAAAGCTTTCGGTTAATACCCGGAAGTCCTGACGGTACCGGAAGAATAAGCACCGGCTAACTTCGTGCCAGCAGCCGCGGTAATACGAAGGGTGCAAGCGTTACTCGGAATTACTGGGCGTAAAGCGTGCGTAGGTG
+
FFFFFFFFFFFFFFFFFFFFFFFFFF:FFFFFFFFFFFFFFFFFFFFFFFFFFFFFFFFFFFFFFFF:FFFFFFFFFFFFFFFFFFFFFFFFFFFFFFFFFFFFFFFFFFFFFFFFF:FFFFFFFFFFFFFFFFFFF:FFFFF:FF:,FFF,FFFFFFFFFFFFFFFFFFFFFFF:FFFFF:FFF:FFFFFFFF,FFFFFF:FFFFFFF:FFFFFFFFFFFFFFFFFFF:F,FFFFFFFFF:FFFFFFFF
@A00920:152:HGHKKDRXX:2:2106:28103:21825 1:N:0:CGCGTTCA+AAGGAGTA
ACTCCTACGGGAGGCAGCAGTGGGGAATATTGCGCAATGGGCGAAAGCCTGACGCAGCGACGCCGCGTGTGGGATGACGGCCTTCGGGTTGTAAACCACTGTCGGGAGGGACGAAGATCTGACGGTACCTCCAAAGGAAGAACCGGCTAACTCTGTGCCAGCAGCCGCGGTAATACGGAGGGTGCAAGCGTTGTTCGGAATTAATGGGCGTAAAGCGCACGCAGGCGGCGTGCCAAGTCGAATGTTAAAT
+
F::F:F::FF:FFF:F:FFFF:FF,FFFFFF,FFFFFFF,FF:FFF,FFFF,FF,FFFFFF:FF,FFFFFFFFFFFF::F,::F:FF,FFFF:FFF,FFFFFFF:FFFF:FFFFFFFF:FFFF::FFFF:FFF:FFFF:F,F,FF:FF,F,FFFF:FF:FF:F,:FFF:,FFFF:F,,FF,F:FF,:FFFFFFFF,FFF:F,F,F::FFFFFFFFFFFFFFFF::FFF:,,,F,:F:FF,:F,FF,F:FF
@A00920:152:HGHKKDRXX:2:2106:4101:22122 1:N:0:CGCGTTCA+AAGGAGTA
ACTCCTACGGGAGGCAGCAGTGGGGAATATTGGACAATGGGCGAAAGCCTGATCCAGCCATGCCGCGTGAGTGATGAAGGCCTTAGGGTTGTAAAGCTCTTTCAGTAGGGAAGATAATGACGGTACCTACAGAAGAAGCCCCGGCTAACTTCGTGCCAGCAGCCGCGGTAATACGAAGGGGGCTAGCGTTGTTCGGATTTACTGGGCGTAAAGCGCACGTAGGCGGATCGTTAAGTCGGGGGTGAAATCC
+
FFFFFFFFFFFFFFFFFFFF,FFFFFFFFFFFF:FFFFFFFFFFFFFFFF:FFFFFFFFFF,FFFFFFFFFFFFFFFFFFFFFFFFFFFFFFFFFFF:FFFFFFF:FFFFF,FFFFFFFFFFF:F,FF:FF,:FFFFFFF,FFFFFFFFFFFFFFFF::FFFFFFFFFFFFF:FFFF:FFF:FF:FFFFFFFF,FFFF,FFFFF::FF:FFFF:,FFF,FF:,FFFFFFFFF,F:FF:FFF,:FFF,FF,
@A00920:152:HGHKKDRXX:2:2106:32036:22185 1:N:0:CGCGTTCA+AAGGAGTA
ACTCCTACGGGAGGCAGCAGTGGGGAATTTTCCGCAATGGGCGAAAGCCTGACGGAGCAAGACCGCGTGGGGGATGAAGGCTCTTGGGTTGTAAACCCCTTTTCTCAGGGAAGAAGTTCTGACGGTACCTGAGGAATCAGCACCGGCTAACTACGTGCCAGCAGCCGCGGTAATACGTAGGGTGCGAGCGTTAATCGGAATTACTGGGCGTAAAGCGTGCGCAGGCGGTTTGTTAAGCCAGATGTGAAAG
+
F:FFFFFFFFFFFFFFFFFFFFFFFFFFFFFFFFFFFFFF:FFFFFFFFFFFFFFFFFF:FFFFFFFFFFFFFFFFFFFFFFFFFFF:FFFFFFFFFFFFFFFFFF:FFF:FFFFFFFFFF:FF:F:FFFFF:F:FFFFFFFF:FFFFFFF:FFF:FFFFFF:FFFFFFFFFFFFFFFFFFFFFFFF:FFFF::F:FF:FFFFFFFFFFFFFFFFFFFFFF:FFFFFFFFFFF:FFFFFFFFFFFF:FFF
@A00920:152:HGHKKDRXX:2:2106:32786:22200 1:N:0:CGCGTTCA+AAGGAGTA
ACTCCTACGGGAGGCAGCAGTGGGGAATATTGGACAATGGGGGCAACCCTGATCCAGCCATGCCGCGTGTGTGAAGAAGGCCTTCGGGTTGTAAAGCACTTTAAGCAGGGAGGAAGGCTTCAAGGTTAATACCCTTGAGGATTGACGTTACCTGCAGAATAAGCACCGGCTAACTACGTGCCAGCAGCCGCGGTAATACGGAGGGGGCAAGCGTTGTTCGGAATTACTGGGCGTAAAGGGCGCGTAGGCG
+
FFFFFFFFFFF:FFFFFFFFF:FFFFFFFFFFFFFFFFFFFFFFFFFFFFFFFFFFFFFF:F:FF:FFFFFFF,FFF,FFFFFFFFFFFFFFF,:FFF:FFFFFFFFFFFFFFFFFFFFFFFF:FFFFF:FFFFFFFFFFFFFF:FFF:FFFFFFFF:F:FFFFFFFFFF:FFFFFFFFFFFFFF:FFFFFFFFFFFF:FFF:FFFF:FFFFF:FFFFFFFFFFFFFFF:FFFF,:F:F,::F:F:FF:F
@A00920:152:HGHKKDRXX:2:2106:22815:22623 1:N:0:CGCGTTCA+AAGGAGTA
ACTCCTACGGGAGGCAGCAGTGGGGAATATTGCACAATGGGCGCAAGCCTGATGCAGCAACGCCGCGTGCGGGATGACGGCCTTCGGGTTGTAAACCGCTTTTAGTAGGGAAGAAGGGCTTCGGCTTGACGGTACCTGCAGAAAAAGGACCGGCTAACTACGTGCCAGCAGCCGCGGTAATACGTAGGGTCCGAGCGTTGTCCGGAATTATTGGGCGTAATGGGTGTGCAGGCTGCCCCACAAGTGGAGT
+
FFFF,FFFF,:::FFFF::F,,FFFFF::FF,FFFFFFFF:F:FFF:FFFFF:FFF:FFFFFFFFFFFFFFF:F,FFFF:FFFFFFF:F,FFFFF:FFFF,F:,FFF:,FFFFFFFFFFFFFFF,FFFFFF:FFFF:FF,FFFFFF::FFFF,FFFFF:FF,F::FF:FF,FFF:F:FFFFFF::FF,:F,F,F:FF,FFFFFF:FFFFF:,,FFFF:FF,,:FFFF::,FF:::F,FFFFF::F::,,F
@A00920:152:HGHKKDRXX:2:2106:25274:22905 1:N:0:CGCGTTCA+AAGGAGTA
ACTCCTACGGGAGGCAGCAGTTAGGAATCTTCGGCAATGGGCGAAAGCCTGACCGAGCGACGCCGCGTGAAGGATGAAGGCCCTCGGGTCGTAAACTTCTAAAAGAGGGACGATAGTGACGGTACCTCTTGAAAAGCACCGGCTAACTCCGTGCCAGCAGCCGCGGTAATACGGCGGGTGCTAGCGTTATCCGGAATCACAGGGCGTAAAGGGCGCGTAGGCGGTCTGTTAAGTCCGATGTTATAGACTG
+
FFFFFFFFFF:FF:FFFFFFF:FFFFFFFFFFFFFFFFFFFFF:FFFFFF:FFFFFFFFFFFFFFFFFFFFFFFFF:FFFFFFFFFFFF:FFFFFFFFFFFFFFFFF,:F:FFFFFFFFFFFFFF,F:FFFFFFFF:FF,F:FFFFFFFF:FFFFFFF:FFF::FF:FFFFFFF,,FFFFFF:FFFF:,F::FFFFFFFF,F:,FF:FF:F,FF:FF:FF,FFF,:,:FFFF,FFFFFFFFFF,F,F:F,
@A00920:152:HGHKKDRXX:2:2106:13322:23531 1:N:0:CGCGTTCA+AAGGAGTA
ACTCCTACGGGAGGCAGCAGTGGGGAATCTTGCGCAATGGCCGAAAGGCTGACGCAGCGACGCCGCGTGCGGGAGGACGCTTTTCGGAGTGTAAACCGCTGTCGGGTGGGACGAAGGTCCCGGGGAGGAAATGTCCTGGGGATGACGGTACCACCAGAGGAAGCACCGGCTAACTTCGTGCCAGCAGCCGCGGTAATACGAAGGGTGCGAGCGTTGTTCAGAATTATTGGGCGTAAAGCGCGCGTAGGCG
+
FFFFFFFFFFFFFFFFFFFFF,F,FF,:FFFFFFFFFFFFFFFFFF,FFFFFFFFFFFFFFFFFFFFFF::,FFFFFFF:FF:FFFFFF:FFFFFFF:F:FFFFFFFFFFFFFFFFFFFFF:F:FFF,FF,FF:F:FF,FFFFFF:FFFFFFF:FFF:F::F:FF:FFFFFFFFFFFFFFFFF,FFFFFFFFFFFFF:FF,,FFFF,FFFFFFFFFFF:FFFFFFFFFFF,FFFFFF:F,FF:F,,F::F
@A00920:152:HGHKKDRXX:2:2106:25256:23938 1:N:0:CGCGTTCA+AAGGAGTA
ACTCCTACGGGAGGCAGCAGTGGGGAATATTGCGCAATGGCCGCAAGCCTGACGCAGCAACGCCGCGTGAGTGATGAAGGCCTTCGGGTCGTAAAGCTCTGTCGGAGGGAACGAATGCTTCGGGGGTTAACAGCCCCGGGAGGTGACGGTACCCTCAAAGGAAGCACCGGCTAACTCTGTGCCAGCAGCCGCGGTAATACGGGGGGAGCAAGCGTTGTTCGGATTTACTGGGCGTAAAGGGCGCGTAGGC
+
FFFFFFFFFFFFFFFFFFFFFFFFFFFFFFFFFFFFFFFFFFFFFFFFFFFFFFFFFFFFFFFFFFFFFFFFFFFFFFFFFFFFFFFFFFFFFFFFFFFFFFFFFFFFFF,FFFFFFFFFFFFFFFFFFF:FFFFFFFFFFFFFFFFFFFFFFFFFFF:FFFFFFFFF:FF:FFFFFFFFFFFFFFFFFFFFFFF,:FFFFFFFFFFF:F:FFFFFFFFFFFF:F:FFFFFFFF:FFFFFFF:FFF,FFF
@A00920:152:HGHKKDRXX:2:2106:32624:24925 1:N:0:CGCGTTCA+AAGGAGTA
ACTCCTACGGGAGGCAGCAGTGGGGAATATTGGACAATGGGCGAAAGCCTGATCCAGCTACGCCGCGTGAGTGATGAAGGCCTTCGGGTTGTAAAGCTCTGTTGAGGGAGAAGAAAACAGTTAGGGCGAATAGTACTAGCTCTTGACGGTATCACTTTAGAAAGCACCGGCTAACTCTGTGCCATCAGCCGCGGTAATAAAGAGGGTGCAAACGTTGCTCGGAATTACTGGGCGTAAAGCGCTCGTAGGC
+
,F,FFFFF,FF,F:F,FFF:FF:FFF:FFFFFFFFFFFFFFFF:FFFF:FFFFFFFF:,:::F::FFFFFFFFFFFFF,FFF,FF,:FF,FF:F,FFFFF::,F:FFFFFFFF:FF,::FFFFFF:FF:,FFF,,FFF:FFFFFF:,,FFFFF,FFFFFF:FFFFFFFF,FFF:FFFFFFF:FF,FF:FFFFFFFF:,F,:F,FF::F,:::F:F:,FF:FFFF:F:FFFF:FFFFFFFFF:,:,::,FF
@A00920:152:HGHKKDRXX:2:2106:13376:24940 1:N:0:CGCGTTCA+AAGGAGTA
ACTCCTACGGGAGGCAGCAGTGGGGAATATTGGACAATGGGCGAAAGCCTGATCCAGCAATGCCGCGTGTGCGAAGAAGGCCTTCGGGTCGTAAAGCACTGTCAGAGGGAAAGATCATGACGGTACCCTCAAAGGAAGCCACGGCTAATTACGTGCCAGCAGCCGCGGTAATACGTAGGGTCCGAGCGTTGTCCGGAATTATTGGGCGTAAAGGGCTCGTAGGAGGTTTGTCGCGTCGGGAGTGAAAACT
+
FFFF,::FFFFF:FFFFF:FFFFFFFFFFFF:FFFFFFFFFFFFFF:FFFFFFFFFFFF:FFFFFFF:FF:FFFFFFFFFFFFFFFF,FF:FFFFFFFFFFFFFFFF:FFFFFFFFFFFFFF:FF:FFFFFFFF:FFFFFFFFFFFF:F:F:FFF,FFFFFFFF,F,:FFFFFF:F,F:F:F,FFFF:::FFFF,FFFF,FFFFFF:FFFFF:,:FFF:FF::,FF,FFFFFFF,,F::FFFF:,:FFFF
@A00920:152:HGHKKDRXX:2:2106:14507:25332 1:N:0:CGCGTTCA+AAGGAGTA
ACTCCTACGGGAGGCAGCAGTGGGGAATTTTGGACAATGGGGGACACCCTGATCCAGCCATTCCGCGTGAGTGACGAAGGCCTTCGGGTTGTAAAGCTCTTTTGTCCGGAGCGAAACGGCTACGGTTAATACCCGTGGCTCCTGACGGTCCCGGAAGAATAAGCACCGGCGAACTACGTGCCAGCAGCCGCGGTAATACGTAGGGGGCGAGCGTTAATCGGACTGGCTGGGCGTTCAGCGTGAGCCGGCG
+
:FFF,F:F:F,::FFFFFFFFFFFF,FF:FF,,F,:FFF,FF,F,FFF:F:F:F:FFFF,::FFFFFFFFF:FF,,,FF:F,,F:FFFFFFFFFFFFF:FFFFF,F,FFFFFFFFFFFFFF::,FFF:FFFFF:F:FFF:,F,:,:F:F,,:F,,FFFF:F,FF,,FFFF,,FFF,FF,FF:FF:FFF,F,:F,F,,,F,FFFF:,:,F,F,FF,,,F:,:F:,,,FFFFF,F,:,F,FF:F,FF,FF,F
@A00920:152:HGHKKDRXX:2:2106:24659:25535 1:N:0:CGCGTTCA+AAGGAGTA
ACTCCTACGGGAGGCAGCAGTGGGGAATTGTTCACAATGGGCGCAAGCCTGATGACGCAACGCCGCGTGGGGGATGAAGGTCTTCGGATCGTAAACCCCTGTCGAATGGGACGAAAGACTCGCGCCATAACACTGCGCGAGATTGACGGTACCGTTAAAGGAAGCCACGGCTAACTCTGTGCCAGCAGCCGCGGTAATACAGAGGTGGCAAGCGTTGTTCGGAATTACTGGGCGTCAAGGGCGCGTAGGC
+
FF:FFFFF,FFFFFFFFF:FFF:FFFFFFFFF:FFFFFFFFFFFFFFFF:FFF:F:FFFFFFFFFF:FF:FFFF:FFFFFFFFF:FFFFFFFFFFFF:FFFFFFFFFFFFFFFFFFFFFFFFFFFFFF:,FFFFFFFFFFFFFFFFF:FFFFFFFFF::FFFFF:FFFFFFFFFFFFFFFFFFFFFFFFFFFFFF:FFFF:FFFFFFFF,FFFFFFFFFFFFFFFFFFFFFFFFF,FF,FFFFFFFFFFF
@A00920:152:HGHKKDRXX:2:2106:15338:26553 1:N:0:CGCGTTCA+AAGGAGTA
ACTCCTACGGGAGGCAGCAGTAAGGAATATTGCACAATGGGCGCAAGCCTGATGCAGCAACGCCGCGTGCCCGAGGAAGGCCTTCGGGTTGTAAAGGGCTTTTCTGGCTGAAGAGACAGGACGGTAGGCCAGGAATAAGCGTCGGCTAACTACGTGCCAGCAGCCGCGGTAAAACGTAGGACGCGAGCGTTATCCGGATTTACTGGGCGTAAAGCGCGGGCAGGCGGTGGTCCAAGTCGGACGTGAAAGC
+
FFFFFFFFFFFFFFFFFFFFFFFFFFFFFFFFFFFFFFFFFFFFFFFFFFFFFFFFFFFFFFFFFFFFFFFFFFFFF:FFFFFFFFFFF,F:FFFFFFFFFFFFFFFFFFFFFFFFFFFFFFFFFFFFFFFFFF:FFFFFFFFFFF:FFFFFFFFFFFFFFFFFFFFFFFFFFFFFFFFFFFFFFFFFFFFFFFFFFFFFFFFFFFFFFFFFFFFFFFFFFFFFFFF:FFFFF:FFF::FFFFFFFFFF:
@A00920:152:HGHKKDRXX:2:2106:26494:26616 1:N:0:CGCGTTCA+AAGGAGTA
ACTCCTACGGGAGGCAGCAGTGGGGAATATTGGACAATGGGCGCAAGCCTGATCCAGCCATGCCGCGTGTGTGAAGAAGGCCTTCGGGTTGTAAAGCACTTTTGTACGGGAAGAAAAGCTTTCGGTTAATACCCGGGAGTCATGACGGTACCGTAAGAATAAGCACCGGCTAACTCTGTGCCAGCAGCCGCGGTAATACAGAGGGTGCGAGCGTTAATCGGAATTACTGGGCGTAAAGCGCGCGCAGGCG
+
FFFFFFFFFFFFFFFFFFFFFFFFFF:FFFFFFFFFFFFFFFFFFFFFFFFFFFFFFFFFFFFFFFFFFFFFFF,FFFFFFFFFFFFF:FFFFFFFFFF,F:FFFFFFFFFFFFFFFFFFFFFFFFFFFFFFFFFFFFFFFFFFFFFFF:FFFFFFFFF:FFFFFFFFFFF:FFFFFFFFFFFFFFFFFFFFFFFFFFFFFFFFFFFF:::FFFFFFFFFFF:FFFFFFFFFFFFFFFF::F:F:FFFFF
@A00920:152:HGHKKDRXX:2:2106:29586:26616 1:N:0:CGCGTTCA+AAGGAGTA
ACTCCTACGGGAGGCAGCAGTAGGGAATTTTCCACAATGGGCGAAAGACTGATGGAGCAACGCCGCGTGCAGGATGAATGCCTTCGGGTTGTAAACTGCTTTTATCTGTGACGATTATGACGGTAGCAGATGAATAAGGATCGGCTAACTCCGTGCCAGCAGCCGCGGTCATACGGAGGATCCAAGCGTTATCCGGAATTACTGGGCGTACAGAGTGGCGTAGGTGGCATAGTAAGTTGGTCGTGAATTG
+
FFFFFFFFFFFFFFFFFFFFF:FFFFFFFFF:FFFFFFFF:,FFFF:,:FFF:FFFFF,F,FFFFFFFFFFFFF,FFFFF:FFFFFFFFFFFFFFF,::F,F,:FFFFFFFFFFFFFFF:FFFFFFF,FF,FF,,F,F,,:FFFFFFFFF,FFFFFF,FFFFFFFFFFFFFFFFFFFFF,F:F,FFFFF,,FF:FFF,FFFFFFFF:F:F,:F:FF,F,:F,F:,FF,,:,FFF,FF,FFF:,FFFF,:,
@A00920:152:HGHKKDRXX:2:2106:8232:26772 1:N:0:CGCGTTCA+AAGGAGTA
ACTCCTAGGGAGGCAGCAGTAAGGGATATTGCACAATGGGCGCAAGCCTGATGCAGCAACGCCGCGTGCATGATGAAGGCCTTCGGGTCGTAAAATGCTTTTCTGACTGAAGAGGAAGGACAGTAAGTCAGGAATAAGTGTCGGCTAACTACGTGCCAGCAGCCGCGGTAAAACGTAGGACGCAAGCGTTATCCGGAGTTACTGGGCGTAAAGCGTGCGCAGGCGGTTGTGTAAGACAGGTGTGAAATCC
+
FFFFFFFFFFFFFFFFFFFFFFFFFFFFFFFFFFFFFFFFFFFFFFFFFFFFFFFFFFFFFFFFFFFFFFFFFFFFFFFFFFFFFFFFFFFF,FFFFFFFFFFFFFFFFFFFFFFFFFFFFFFFFFFFFFFFF:FFFFFFFF:FFFFFFFFFFFFFFFFFFFFFFFFFFFFFFFFFFFFFFFFF:FFFFFFFFFFFFFFFFFFFFFFFFFFFFFFFFFFFFFFFFFF:FFFF,FFFFFFFFFFFFFFF:F
@A00920:152:HGHKKDRXX:2:2106:30779:27461 1:N:0:CGCGTTCA+AAGGAGTA
ACTCCTACGGGAGGCAGCAGTGGGGAATATTGCACAATGGGCGCAAGCCTGATGCAGCGACGCCGCGTGGGGGATGAAGGCCTTCGGGTTGTAAACCCCTTTCAGCAGGGAAGAAGCGCAAGTGACGGTACCTGCAGAAGAAGCGCCGGCTAACTACGTGCCAGCAGCCGCGGTAATACGTAGGGCGCAAGCGTTGTCCGGAATTATTGGGCGTAAAGAGCTCGTAGGCGGTCTGTCGCGTCTGCTGTGA
+
FFFFFFFFFFFFFFFFFFFFFFFFFFFFFFFFF:FFFFFFFFF:FFFFFFFFF:FFFFFFFFFFFFFFFFFFFFFFFFFF:FFFFFFFFFFFF:FFFFFFFFFF:,FFFFFFFF,FFFFFF::FFF:FFFFFFFFFFF,FFFFFFFFFFFFFFFF:F,FFFFFFFFFFFFFFFFF,FFFFF,FFFFF:FFFFFFF:FFFF:F,FF,FF:FFFFF:,,,FFFFFFFFFFFF,FF:FFF,FFFFFFFFFFFF
@A00920:152:HGHKKDRXX:2:2106:22914:28244 1:N:0:CGCGTTCA+AAGGAGTA
ACTCCTACGGGAGGCAGCAGTGGGGAATATTGCACAATGGGCGCAAGCCTGATGCAGCCATGCCGCGTGTATGAAGAAGGCCTTCGGGTTGTAAAGTACTTTCAGCGAGGAGGAAGGCATTGAGGTTAATAACCTTAGTGATTGACGTTACTCGCAGAAGAAGCACCGGCTAACTCCGTGCCAGCAGCCGCGGTAATACGGAGGGTGCAAGCGTTAATCGGAATTACTGGGCGTAAAGCGCACGCAGGCG
+
FFFFFFFFFFFFFFFFFFFFFFFFFFFFFFFFFFFFFFFFFFFFFFFFFFFFFFFFFFFFFFFFFFFFFF:FFFFF:FFFFFF:FFFFFFFFFFF:FFFFFFFFFFFFFFFF:FFFFFFFFFFFFF:FFFFF:FFFFFF:FFFFFFFFFFFFF,FFFFFFFFFFFFFF::FFFFF:FFFFFFFFFFFFFFFF:FFFFF::F:FFFFFFFFF,FFFFF,FF,F:FFFFFFF,F:FFFF:FF:FFFFFF,FF
@A00920:152:HGHKKDRXX:2:2106:9733:28307 1:N:0:CGCGTTCA+AAGGAGTA
ACTCCTACGGGAGGCAGCAGTGGGGAATATTGCGCAATGGGCGAAAGCCTGACGCAGCAACGCCGCGTGAGTGATGAAGGCCTTCGGGTCGTAAAGCTCTGTCGGAGGGAACGAATGTTCTTGAGGTTAACAGCCTCAGGAAGTGACGGTACCCTCAAAGGAAGCACCGGCTAACTCTGTGCCAGCAGCCGCGGTAATACAGAGGGTGCAAGCGTTGTTCGGAATTACTGGGCGTAAAGGGCTCGTAGGC
+
FFFFFFFFFFFFF::FFFFFFFFF:F:F:FFFFFFFFF:FFFFFFFFFFFFFFFFFFFFFF:FFFF:FFFFFFFFFF:FFFFF:,FFFFFFFFFFFFFFFFFFFFFF:F:FFFFFFFFFFFFFFFFFF::FFFFFFFFFFFFFFF:FFFFFFFFFFFFFFFF:FFFF:FFFFFFFFFFF:FFFFFFFFFFFFFFFF,FFFFFFFF:FFFFFFFFFFFFF::,::FF,,FFFFFFF:::FFFFF:FFF,F:
@A00920:152:HGHKKDRXX:2:2106:31955:28369 1:N:0:CGCGTTCA+AAGGAGTA
ACTCCTACGGGAGGCAGCAGTGGGGAATCTTGCGCAATGGCCGAAAGGCTGACGCAGCGACGCCGCGTGCGGGAGGACGCTCTTCGGGGTGTAAACCCCTGTTGCCCGGGACGAATCCGGCATTTCGATGCCGTTGACGGTACCGGGTGAGGAAGCACCGGCTAACTCCGTGCCAGCAGCCGCGGTAATACGGAGGGTGCGAGCGTTGTCCGGAATCACTGGGCGTAAAGGGCGCGTAGGTGGCACGGTA
+
FFFFFFFFFFFFFFFFFFFFFFFFFFFFFFF:FFFFFFFFFF:FFFFFFFFFFFFFFFF:F,FFFFFFF:FFFF:FFFFFFFFFFFFFFFFFFFFF:,FF:FF,FFFF,FFFFF::F:F,:FFFFFFFFFFFF:FFFFFF::FFFFF::F,FFFFFFFFF,FFFFFFF,F,FFFFFFFF:FFFFFFFFFFF,FFFFF,F:FFFFFF,F:F:FF:,FFFF:F:FFFFFFFFF,FFFFFFF,FFFFFFF:,:
@A00920:152:HGHKKDRXX:2:2106:22580:28729 1:N:0:CGCGTTCA+AAGGAGTA
ACTCCTACGGGAGGCAGCAGTGAGGGATCTTGCACAATGGGCGCAAGCCTGATGCAGCAACGCCGCGTGGAGGATGACGGCCTTCGGGTTGTAAACTCCTTTTCAGGGGGAGCAGTCAGGAGAGTACCCCTGGAATCAGTCACGGCTAACTACGTGCCAGCAGCCGCGGTAATACGTAGGTGGCAAGCGTTATCCGGAATTACTGGGCGTAAAGGGTCCGCAGGTGGTTTGACAAGTCCGGTGTGACAGC
+
FFFFFFFFFFFFFFFFFFFFFFFFFFFFFFFFFFFFFFFFFFFFFFFFFFFFFFFFFFFFFFFFFFFFFFFFFFFFFFFFFFFFFFFFFFFFFFFFFFFFFFFFFFFFFFFFFFFFFFFFFFFFFFFFFFFF:FFFFFFFFFFFFFFFFFFFFFFFFFFFFFFFFFFFFFFFFFFFFFFFFFFFFFFFFFFFFFFFFFFFFFFFF:FFFFFFFFFFFFFFF:FFFFFFFFFFFF,FFFFFF:FFFFFFF:
@A00920:152:HGHKKDRXX:2:2106:27561:28995 1:N:0:CGCGTTCA+AAGGAGTA
ACTCCTACGGGAGGCAGCAGTGGGGAATTTTGGACAATGGGCGCAAGCCTGATCCAGCCATTCCGCGTGCAGGATGAAGGACCTCGGGTTGTAAACTGCTTTTGTACGGAACGAAAAAGCCCTTTCTAATACAGAGGGTCCATGACGGTACCGTAAGAATAAGCACCGGCTAACTACGTGCCAGCAGCCGCGGTAATACGTAGGGTGCAAGCGTTAATCGGAATTACTGGGCGTAAAGCGTGCGCAGGCG
+
F,FFFFFFFFFFFFFFFFFFFFFFFFFFF,FFF,FF:FFFFFFFFFFFFFF:FFFFFFFFFFFFF:F:FF:FFFFFFFFF,FFFFFFFFFFFFFFFFFF:F,FFF,FFFFFFFF:FFF:FFFFFFFFF:FF:FFF:FFFFFF:F,FFFFFFFFF,FFFFFFFFFFFFFFFFFFFFFF:FFFFF,FFF,FFFFFFFF,FFF,FFFFFFFFF:F:FFFFFFFFFFFFF,,F:FF:FFFF,F::,F:FF,FF:
@A00920:152:HGHKKDRXX:2:2106:3423:29403 1:N:0:CGCGTTCA+AAGGAGTA
ACTCCTACGGGAGGCAGCAGTGGGGAATTGTTCGCAATGGGCGCAAGCCTGACGACGCAACGCCGCGTGGAGGATGAAGATCTTCGGGTCGTAAACTCCTGTCGAGCGGGACGAACACCTGCCGGCCTAATACGCTGGCAGGCTGACGGTACCGCTAAAGGAAGCCCCGGCTAACTCCGTGCCAGCAGCCGCGGTAATACGGGGGGGGCAAGCGTTGTTCGGAATTACTGGGCGTAAAGGGCTCGTAGGC
+
FFFFFFFFFFFFFFFFFFFFFFFFFFFFFFFFF:FFFFFFFFFFFFFFFFFFFFFFFFFFFFFFFFFFF:FFFFFFFFFFFFFFFFFFF:FFFFF:FFFFFFFFF:FFFFFFFFFFFFFFF:FFFFFFF:FFFF:FFFFFFFFFFFFFFFFFFFFFFFFFFFFFFFFFFFFF:FFFFFFFFFFFFFFFFFFFFFFF,FF:FFFFFFFFFF,FFF:F:FF:FFF:FFFFF:F:FFFFFFFFFFFFFFFFFF
@A00920:152:HGHKKDRXX:2:2106:25590:29997 1:N:0:CGCGTTCA+AAGGAGTA
ACTCCTACGGGAGGCAGCAGTAAGGGATCTTGCGACAATGGGCGAAAGCCTGACGCAGCAACGCCGCGTGCGGGATGACGGCCTTCGGGTTGTAAACCGCTTTTCGGGGGGAAGAGGAAGGACGGTACCCCCGGAAGAAGTCTCGGCTAACTACGTGCCAGCAGCCGCGGTAAAACGTAGGAGGCGAGCGTTATCCGGATTTACTGGGTGTAAAGCGCGTGTAGGCGGTCCTGCAAGTGGCGCGTGAAAG
+
FFF:FFFFFFFFFFFFFFFFFFFFFFFFFFFFFFFFFF:FFFFF:FFFFFFF::FFFF:F,FFFFFFFFFFFFFFFFFFFF:FFFFFFFFFFFFFFFFFFFFFFFFFFFFFFFFFFFFFFFFFFFF:F:FFFFFFFF:FFFFFFFFFFFFF,F:FFF,FFF:FFFFFFFFFF,FFF:FFFFFFFF,FFFFFF,FFFF:FF,:FFF:FFFFF:F:,F,FF:FFFFFF:FFFFF:,F:FF,FF:FF,FF,F,
@A00920:152:HGHKKDRXX:2:2106:6524:31297 1:N:0:CGCGTTCA+AAGGAGTA
ACTCCTACGGGAGGCAGCAGTGGGGAATATTGCGCAATGGGCGAAAGCCTGAAGCAGCCAAGCCGCGTGAATGAAGAAGGCCTTCGGGTTGTAAACTTCTTTCAGCAGGGACGAAGCGAGAGTGACGGTACCTGCAGAAGAAGCGCCGGCCAACTACGTGCCAGCAGCCGCGGTAATACGTAGGGGGCTAGCGTTGTCCGGATTTATTGGGCGTAAAGAGCTCGTAGGCGGCATGTCGCGTCCACTGTGA
+
FFFFFFFFFFFFFFFFFFFFFFFFFF,F:FFFF,FFFFFFF,F,FFFFFFFF,FFFFF,F,FFFFFFFFF,,FF,FF,FF,FFFFFFFFFFF:FF,,FFFFFFFFFFFFFFF:F:FFF,,FFF,FFFFFFFFFFF:FF:FF:FFFFFF:FF:FFFFFFFFFF::FFFFFFFFF,FFFFFFFFF,F,FF,FFFF:FFFFFF,FFFFFFFFFFFFFFFFFF:F:,FFFF::F::,::FF,FFFF,,FFFF,F
@A00920:152:HGHKKDRXX:2:2106:28149:31391 1:N:0:CGCGTTCA+AAGGAGTA
ACTCCTACGGGAGGCAGCAGTGGGGAATCTTGCGCAATGGGCGAAAGCCTGACGCAGCAACGCCGCGTGCGGGAAGAAGGCCCTCGGGTTGTAAACCGCTTTCAGAAGGAACGAAACTGACGGTACTTTCAGAAGAAGGTGCGGCCAACTACGTGCCAGCAGCCGCGGTGACACGAAGGCACCAAGCGTTGTCCGGATTTATTGGGCGTAAAGAGCTCGTAGGCGGTTCGGTAAGTCGGGTGTGAAAACT
+
FFF,FF:FFFF:FFFFFFFFFFFFFFFFFFFF:FF:FF:FFF:FFFFFFFFFFFF:FF,,,F,FFFFFF:F,FF,:FFFFFF:F,FF:F:FFFF:FF,,FFFF:,FFFFFF:FFFFFF:::F,FF:,:FF::FF:FF:FFFFFFF,FF:F:FFFFFFFFF:,FF,FFFFF:FFFF,FFFFFFFFFFFF,FFFFFFFFFFF:FFF,FFFF::FFFFFFFF:F:FFFFFFF,FFFFFFF,:FFFFFFFFF,F
@A00920:152:HGHKKDRXX:2:2106:2076:32988 1:N:0:CGCGTTCA+AAGGAGTA
ACTCCTACGGGAGGCAGCAGTGGGGAATTTTGCGCAATGGGGGAAACCCTGACGCAGCAACGCCGCGTGGACGATGAAGCTTCTTGGAGTGTAAAGTCCTTTCGGCAGGGACGAATTATGACGGTACCTGCAGAAGAAGCCCCGGCTAACTTCGTGCCAGCAGCCGCGGTAATACGAGGGGGGCGAGCGTTGTTCGGAATTATTGGGCGTAAAGGGCGCGTAGGCGGCCCGCTAAGTCAAAGGTGAAAAC
+
FFFFFFFFFFFFFFFFFFFFFFFFFFFFFFFFFFFFFFFFFFFFFFFFFFFFFFFFFFFFFFFFFFFFF,FFFF:FFFF,FFFFFFFFFFFFFFFF,FFF,FFFFFFFFFFFFFFFFFFFFFF::FF:F:FFFFFFFF:FFFF:FFFFFFF:FFFFFF:F:,FFFFFF:FFFFFFFFFFFFF:F,FFF,:FF,,FFFFFF:FFFFF,FF,FFFFFFFFF:FFF:FF:F,FF,F,,F:FFFFF:F:FFF,F
@A00920:152:HGHKKDRXX:2:2106:5819:33176 1:N:0:CGCGTTCA+AAGGAGTA
ACTCCTACGGGAGGCAGCAGTGGGGAATATTGGACAATGGGGGGAACCCTGATCCAGCCATGCCGCGTGTGTGAAGAAGGCCTTTTGGTTGTAAAGCACTTTAAGCGAGGAGGAGGCTACTTAGATTAATACTCTAGGATAGTGGACGTTACTCGCAGAAGAAGCACCGGCTAACTCCGTGCCAGCAGCCGCGGTACTACGGAGGGTGCAAGCGTTAATCGGAATTACTGGGCGTAAAGCGCACGCAGGT
+
FFFFFFFFFFFFFFFFFFFFFFFFFFFFFFFFFFFFFFFFFFFFFFFFFFFFFFFFFFFFFFFFFFFFFFFFFFFFFFFFFF:F,FFFF:FFF:FFFFFFFFFFFFFFFFFFFFFFFFFF:FFF,FFFFFFFFF:FFFF,FFFFFFFFFFFFFFFFFFFFFFFFFF:FFFFF:FFFFFFFFFFFF:FFFFFFFFFF,F,FFFFFFFFFFF:FFFFFFFFFFF::FFFFFFFFFFFFFFFFFFFFF,FFFF
@A00920:152:HGHKKDRXX:2:2106:15989:33348 1:N:0:CGCGTTCA+AAGGAGTA
ACTCCTACGGGAGGCAGCAGTGGGGAATATTGGACAATGGGCGAAAGCCTGATCCAGCAATGCCGCGTGAGTGATGAAGGCCTTAGGGTTGTAAAGCTCTTTTACCCGGGATGATAATGACAGTACCGGGAGAATAAGCTCCGGCTAACTCCGTGCCAGCAGCCGCGGTAATACGAAGGGGGCTAGCGTTGCTCGGAATCACTGGGCGTAAAGCGCACGTAGGCGGACTCTTAAGTCGGTGGTGAAATCC
+
FFF:FFF:FFFFFFFFFFFFFFFFFFFF:FFFF:FFFFFFFFFFFFFFFFFFFFFFFFFFFFFFFFFFFFFFF:FFF:FFFFFFFFFFFFFFFFFFFFF:FFFFFFFFFFFFFFFFFFFFFFFFFFFFFFFF:FFFFFF:FFFFFFF:F:FFF:FFFFFFFFFFFFFFFFFFFFF::FFFF:FF:FFFF:F:FFFFFFF:FFFFFFFFFFFFF:F::FFFFFFFFFFFFFF:FF:FFFF:F:FFFFFFFF
@A00920:152:HGHKKDRXX:2:2106:28185:33739 1:N:0:CGCGTTCA+AAGGAGTA
ACTCCTACGGGAGGCAGCAGTAAGGGATCTTGCGACAATGGGCGAAAGCCTGACGCAGCAACGCCGCGTGCGGGATGACGGCCTTCGGGTTGTAAACCGCTTTTCGGGGGGAAGAGGAAGGACGGTACCCCCGGAATAAGTCTCGGCTAACTACGTGCCAGCAGCCGCGGTAAAACGTAGGAGGCGAGCGTTATCCGGATTTACTGGGTGTAAAGCGCGTGTAGGCGGTCGTGCAAGTGAGGCGTGAAAG
+
:FFFFFFFFFFFFFFFFFFFFFFFFFFFFFFFFFFFFFFFFFFFFFFFFFFFFFFFFFFFFFFFFFFFFFFFFFFFFFFFFFFFFFFFFFFFFFFFFFFFFFFFFFFFFFFFFFFFFFFFFF:FFFFFFFFFFFF,FFFFFFFF:FFFFFFFFFFFFFFFFFFFFFFFFFFFFFFFF:FFFFFFFFFFFFFFFFFFFFFFFFF,FFFF,FFFF:FFFFFFF:F:FFF:FFFFFFFFFFFFFFFF:F:F,F
@A00920:152:HGHKKDRXX:2:2106:23194:34053 1:N:0:CGCGTTCA+AAGGAGTA
ACTCCTACGGGAGGCAGCAGTGGGGAATATTGGACAATGGGCGAAAGCCTGATCCAGCCATGCCGCGTGAGTGATGAAGGCCCTAGGGTTGTAAAGCTCTTTCAACGGTGAAGATAATGACGGTAACCGTAGAAGAAGCCCCGGCTAACTTCGTGCCAGCAGCCGCGGTAATACGAAGGGGGCTAGCGATGTTCGGACTTACTGGGCGTAAAGCGCACGTAGGCGGATTGTTAAGTTAGGGGTGAAATCC
+
FFFFFFF:FFF:FFFFFFFFFFFFF,:FFFFFFFFF:FFFF:F:FFFFFFF:FFFFFFF::FFFFFFFFFFFF:FFFFFFFFFFFFFFFFFFFFFFFFFFFFFFFFFFFFFFF:F:FFFF:F:FFFFFFF:FFF:F,FFFFFFFFFFF,FFFFFFFFFFFF,FFFFF:FF:FFFFFFFFFFFFFFF:F,:FFFFF:F,FF:FFFF:FF,FFFFFF,:F,:FFFFFFFFFFFFFF,FFFFFF,FFF,:FFF
@A00920:152:HGHKKDRXX:2:2106:32307:34209 1:N:0:CGCGTTCA+AAGGAGTA
ACTCCTACGGGAGGCAGCAGTGGGGAATCTTGCGCAATGGCCGAAAGGCTGACGCAGCGACGCCGCGTGTGGGAGGACGCCCTTCGGGGTGTAAACCACTGTCACCGGGGACGAACAAGGCAGGTTCGAACAGGGCCTGCCCCTGACGGTACCCGGGGAGGAAGCACCGGCTAACTCCGTGCCAGCAGCCGCGGTAATACGAAGGGTGCAAGCGTTACTCGGAATTACTGGGCGTAAAGCGTGCGTAGGT
+
FFFFFFFFFFFFFFFFFFFFFFFFFFFFFFFFFFFFFFFFFFFFF:FFFFF:FFFFFFF,:FFFFFFFFFFFFFFFFFFFFFFFFFFFFFFFFFFFFFFFFFFFF:FFFFFFFFFFFFFFFFFFFFFFF:FFFFFFFFFFFFFFFFFFFFFFFFFFFFFFFF:FFFFFFFFFFFFFFFFFFFFF:FFFFFFFFFFFF:FFFFFFFFFFF:,FFFF:FF,FFFFFF::,FFF:FFFFFFFF:FFFFFFFFF
@A00920:152:HGHKKDRXX:2:2106:29631:34835 1:N:0:CGCGTTCA+AAGGAGTA
ACTCCTACGGGAGGCAGCAGTGAGGAATATTGGTCAATGGGCGAGAGCCTGAACCAGCCATCCCGCGTGCAGGATGACGGCCCTATGGGTTGTAAACTGCTTTTCTACGCCAAGAAACGCGCCGACGTGTCGGTGACTGACGGTAGCGTAGGAATAAGCATCGGCTAACTCCGTGCCAGCAGCCGCGGTAATACGGAGGATGCAAGCGTTATCCGGATTCACTGGGTTTAAAGGGTGCGTAGGTGGGCTG
+
FFFFFFFFFFFFFFFFFFFFFFFFFFFFFFFFFFFFFFFFFFFFFFFFFFFFFFFFFFFFFFFFFFFFFFFFFFFFFFFFFFFFFFFFFFFFFFFFFFFFFFFFFFFFFFFFFF:FFFFFFFFFFFFFFFFFFFFFFFFFFFFF:FFFFFFFF:FFFFFFF:FFFFFFFFFFFFFFFFFFFFFFFFFFFFFFFFFFFFFFFFFFFFFFF:FFFFFFFFFFFFFFFFF,FFF,FFFFFFFFF:FFFF:FFF
@A00920:152:HGHKKDRXX:2:2106:1063:35305 1:N:0:CGCGTTCA+AAGGAGTA
ACTCCTACGGGAGGCAGCAGTAAGGAATATTGGTCAATGGACGAAAGTCTGAACCAGCCATGCCGCGTGAAGGATGAAGGTCCTCTGGATTGTAAACTTCTTTTATAGGGGAAGAAATCTCTTGATTCTTCGAGAGTTGACGGTACCCTAGGAATAAGCACCGGCTAACTCCGTGCCAGCAGCCGCGGTAATACGGAGGGTGCAAGCGTTATCCGGATTCACTGGGGTTAAAGGGTGCGTAGGAGGACAG
+
,F::F:FFFFFFFFFFFFFFFF:FFFFFFFFF:FFFFFFFF:FFFFFFF,FF:F:,FFFFFFFFFFFFFFFFFFFFFFFFFFFF:FFF,FFFFF,FFFFFFF:FFFFFFFFF,FFF,FFFFFFFFFFF:FFFFFFFFFFFFFFF:FFFFFFFFFFFFFFFFFFFFFFFFFFFFFFF:FFFFFFFFFFF:,:FFF:F:FFFFFFFFFFFFFFFFFFFFFFFFFFFFF,:F,:FF,FFFFFFFFFFFFFFFF
@A00920:152:HGHKKDRXX:2:2106:26738:35712 1:N:0:CGCGTTCA+AAGGAGTA
ACTCCTACGGGAGGCAGCAGTAAGGAATATTGCACAATGGGCGCAAGCCTGATGCAGCAACGCCGCGTGCCCGAGGAAGGCCTTCGGGTTGTAAAGGGCTTTTCTGGCTGAAGAGCAAGGACGGTAGGCCAGGAATAAGCGTCGGCTAACTACGTGCCAGCAGCCGCGGTAAAACGTAGGACGCGAGCGTTATCCGGATTTACTGGGCGTAAAGCGCGGGCAGGCGGCTGTTCAAGTCGGACGTGAAAGC
+
FFFFFFFFFFFFFFFFFFFFFFFFFFFFFFFFFFFFFFFFFFFFFFFFFFFFFFFFFFFFFFFFFFFFFFFFFFFFF:FFFFFFFFFFFFFFFFFFFFFFFFFFFFFFFFFFF,FFFFFF:FFFFFFFFFFFFFFFFFFFFFFFFFFFFFFFFFFFFFFFFFFFFFFFFFF,FFFFFFFFFFFFFFFFFFFFFFFFFFFFFFFFFFFFFFFFFFFFFFFFFFFFFFFFFFFFFFF:FF:FFFFFFFFFF:
@A00920:152:HGHKKDRXX:2:2107:11731:2018 1:N:0:CGCGTTCA+AAGGAGTA
ACTCCTACGGGAGGCAGCAGTGGGGAATATTGGACAATGGGGGGAACCCTGATCCAGCGATGCCGCGTGAGTGAAGAAGGCCTTCGGGTCGTAAAGCTCTTTAGGTTGGGAAGAAGGGTATGAGGTGAATAGCCTTGTACTTTGACGGTACCGACAGAATAAGCACCGGCAAACTCTGTGCCAGCAGCCGCGGTAATACGGAGGGGGCTAGCGTTGTTCGGAATTACTGGGCGTAAAGCGCGCGTAGGCG
+
FFFFFFFFFFFFFFFFFFFFFFFFFFFFFFFFFFFFFFFFFFFFF:FFFFFFFFFFFFFFFFFFFFF:FFFFFFFF:FFFFFFFFFFFFFFFFFFFFFF,F:FFFFFFFFFFFFFFFFFFFFFFFFFFFFFFFFFFFFFFFFFFFFFFFFFFFFFFF:,FFFFFFFFFFFFFFFFFFFFFFFFFFFFFFFFFFFFFFFFFFFFFFFFFFFFFFFFFFF:FFFFFFFFFFFFFFF,FF:FFFFF:FFFFFF
@A00920:152:HGHKKDRXX:2:2107:1868:2566 1:N:0:CGCGTTCA+AAGGAGTA
ACTCCTACGGGAGGCAGCAGTAGGGAATCTTGCGCAATGGGCGAAAGCCTGACGCAGCCATGCCGCGTGAATGATGAAGGTCTTAGGATTGTAAAATTCTTTCACCGGGGACGATAATGACGGTACCCGGAGAAGAAGCCCCGGCTAACTTCGTGCCAGCAGCCGCGGTAATACGAAGGGGGCTAGCGTTGCTCGGAATTACTGGGCGTAAAGGGCGCGTAGGCGGACAGTTTAGTCAGAGGTGAAAGCC
+
FFFFFFFFFFFFFFFFFFFFFFFFFFFFF,FFFFFFFFFFFFF:FFFFFFFFFFFFFFF,FFFFFFFFFFFFF,,F::FFFF,FFFF:FFFFFFFFF:F:F::F:FFFFFFFFF:FF,FFFF,FF:,F,:FFFFFFFFF,F::FFFFFFFFFFF:FFFFFFF,FF:F,FFF,FF,FFFFFFFFF:FFF,FFFFF:FFF,FF,:F,FFF,,:F:F,F:FFF:,F,FFF:,:F,F:FFFFFFFFFFF,,FFF
@A00920:152:HGHKKDRXX:2:2107:15221:4022 1:N:0:CGCGTTCA+AAGGAGTA
ACTCCTACGGGAGGCAGCAGTGGGGAATATTGGACAATGGGCGAAAGCCTGATCCAGCCATGCCGCGTGAGTGAAGAAGGCCCTAGGGTTGTAAAGCTCTTTCAGCGGGGACGATAATGACGGTACCCGCAGAAGAAGCCCCGGCTAACTTCGTGCCAGCAGCCGCGGTAATACGGAGGGAGCTAGCGTTGTTCGGAACTACTGGGCGTAAAGCGCACGTAGGCGGCGCCGCAAGTCAGGGGTGAAATCC
+
FFFFFFFFFFFFFFFFFFFFFFFFF,FFFFFFFFFFFFFFFFFFFFFFFFFFFFFFFFFFFFFFFFF,FFFFFFFFFFFFFFFFFFFF:FFFFFFFFFFFFFFFFFFFFFFFFFFFFFFFFFFFFFFFFFFFFFF:FFFFFFFFFFFFFFFFFFFFFFFFFFFFFFFFFFFF,FFFFFFF,FFF,F:FFFFFFFF:FF,F:FFFF:FFFFFFFFFFF:FFFFFFFFFFFFF:,F:FFF:FFFF::F,F:F
@A00920:152:HGHKKDRXX:2:2107:19443:4069 1:N:0:CGCGTTCA+AAGGAGTA
ACTCCTACGGGAGGCAGCAGTCGAGAATTTTTCTCAATGGGGGAAACCCTGAAGGAGCGACGCCGCGTGGAGGATGAAGGTCTTCGGATTGTAAACTCCTGTCATTAGGGAACAATTGTCGTCGAGTAACTACCGGCGGCTTGATAGTACCTGACGAGGACGAGACGGCTAACTCTGTGCCAGCAGCCGCGGGACTACAGAGGTCTCAAGCGTAGTTCTGATTCATTGGGCGTAAAGAGCACGTAGGCGG
+
FFFFFFFFFFFFFFFFFFFFFFFFFFFFFF,FFFFFFFFFF:FFFFFFFFFFFFFFFFFFFFFFFFFFFFFFFFFFFFFF:FFFFFF:,,FFFFFFF,F:F:FF:F:FFFFFF,F:,FFFFF:FFF:FFFF:,FFFFF::::FFF::F,F:F,,,FFFFF,FFFFFF,FFFFFFFF,,,FFF,F:FFFFFF:,F,F,FF,,,FFF:FF,FFF:,FFFF,FF,FF:F:F:FFFFF,,:F:FFF:,FF::FF
@A00920:152:HGHKKDRXX:2:2107:26494:4820 1:N:0:CGCGTTCA+AAGGAGTA
ACTCCTACGGGAGGCAGCAGTGAGGAATATTGGACAATGGGCGCAAGCCTGATCCAGCCATGCCGCGTGAATGATGAAGGCCTTAGGGTTGTAAAGTTCTTTTAGCTGTGACGATGATGACGGTAGCAGCAGAAAAAGCCCCGGCTAACTCCGTGCCAGCAGCCGCGGTAATACGGAGGGGGCGAGCGTTGTTCGGATTTACTGGGCGTAAAGCGTGCGTAGGTGGTTTCCTAAGTTAGAAGTGAAAGCC
+
FFFFFF:FFFFFFFFFFFFFFFFFFFFFFFFFFFFFFFFFFFFFFFFFFFFFFFFFFFFFFFFFFFFFFFFFFFFFFFFFFFF,FFFFFFFFFFFFFFFFFFFFFFFFFFFFFFFFFFFFFFFFFFFFFFFF:FFF:F:FFFFFFFFFFFFFFFFFFFFF:FFFFFFFF,FFFFF:FFFFFFFFFFFFFFFFFFF:FFFFFFFFFFFFFFFFFFFFFFFFFFF:FFFFFFFFFFFFFFF:FFFFF,::FF
@A00920:152:HGHKKDRXX:2:2107:19036:5149 1:N:0:CGCGTTCA+AAGGAGTA
ACTCCTACGGGAGGCAGCAGTAAGGGATCATGCGACAATGGGCGAAAGCCTGACGCAGCAACGCCGCGTGCGGGATGACGGCCTTCGGGTTGTAAACCGCTTTTCGGGGGGAAGAGGAAGGACGGTACCCCCGGAATAAGTCTCGGCTAACTACGTGCCAGCAGCCGCGGTAAAACGTAGGAGGCGAGCGTTATCCGGAATTACTGTGCGTAAAGGGCGTGTAGGCGGCCCTGTAAGACGGATGTGAAAT
+
F,FF,F::F:,FFFFFFFF::FF:FF:FF,F:FFFFF,,,:FFFF:F,,FFFFFFFFF:F,F,FFFF:FFFF:FFFFFF,FFF,FF::FFF,FFFFFFFFF:FF::FF,:F,F:FF,FFF:F,FFF:FFFFF,FF,FFFFF,,FFFF:FFFFF:FFFFFFFFFFF:FFFF:,FFFFFF::FFF:FFFF:F,F,FF:FFF,FF:FFF,FFF,:FFFF,,F:FFFF,FFFFFFFFFFFF,FF,FF,FFFFFF
@A00920:152:HGHKKDRXX:2:2107:8314:6433 1:N:0:CGCGTTCA+AAGGAGTA
ACTCCTACGGGAGGCAGCAGTAAGGAATATTGCTCAATGGCCGAAAGGCTGAAGCAGCAACGCCGCGTGGAGGATGAAGGCATATTTGTTGTAAACTCCTGTAAGTGGGGAAAAATTGGTCTGTTTACAGACTTTGATTGTACCCACAGAGTAAGCCCCGGCTAACTACGTGCCAGCAGCCGCGGTAATACGTAGGGGGCAAGCGTTGTCCGGATTTACTGGGTGTAAAGGGTGCTCAGGTGGGTTTTTA
+
FFFFFFFFFFFFF,FFFFFFFF:FFFFFFF::FFFFFFFFF,FFFF:FFFFFFFFFFFFFFFFFFFFFFF:FFFF:FFFFF:F:F:FF:F:FFFF,FFFFFFF:FFF,FFFFFF:FFFFFFFFFFFFFFFFFFFF:FFF:,FFFFFFFFFF:F:::FFFFFFFFFFFFFF:F:FFFFFFFFFFFFFFFFFFF,F:FFFFFF,FFFF::FFF:FFFFF:F:FFFFFF::FF:F:FFFFFFFFFFFFFF:FF
@A00920:152:HGHKKDRXX:2:2107:26449:6652 1:N:0:CGCGTTCA+AAGGAGTA
ACTCCTACGGGAGGCAGCAGTGGGGAATATTGGACAATGGGCGAAAGCCTGATCCAGCGACGCCGCGTGGGTGAAGAAGGCCTGCGGGTAGTAAAGCCCTTTCAGTGGGGAAGAAAAGCCTCTAGCTAATACCTCGGGGTCTTGACGTAACCCATAGAAGAAGCACCGGCTAACTCTGTGCCAGCAGACGCGGTAATACAGAGGGTGCGAGCGTTAATCGGAATTAATGGGCGTAAAGCGCGCGTAGGCG
+
F:FFFFFFFFFFFFFFFFFFFFFFFFFFFFFF:,FFFFFF:FFF:FFFFFFF,FFFFFFFFFFFFFFFFFFFFF:FFFFFFFFFFFFFF,FFFFF:FFFFFFFFFFFFFFF:FF:FFF:FFF,F:FFF:F:FFF:FF,FF:F,,FFFFF::::FF:,FFF::,,:F,,,FF,FF,:,,F,FFFFF,:,F,FF:FFFF,F:F,F,FF,F:F:FF:,FF::FFF,FFF,,,FFFFFF,,,FF:::FF,,FF,
@A00920:152:HGHKKDRXX:2:2107:14660:6746 1:N:0:CGCGTTCA+AAGGAGTA
ACTCCTACGGGAGGCAGCAGTCGAGAATTTTGCTCAATGGGGGAAACCCTGAAGCAGCAACGCCGCGTGAGGGATGAAGGCCTTCGGGTTGTAAACCTCTTTTCTCAGGGACGATTATGACGGTACCTGAGGAATAAGCCACGGCTAACTACGTGCCAGCAGCCGCGGTAATACGTAGGTGGCAAGCGTTGTCCGGATTTACTGGGCGTAAAGAGCGCGCAGGCGGTTATTCAAGTCGAATGTGAAAGCC
+
FFFF:FFFFFFFFFFFFFFFFFFFFFFFFFFFFFFFFFFFFFFFFFFFFFFFFFFFFFFFFFFFFFFFFFFFFFFFFFFFFFFFFFFF,FFFFFFFFFFFFFFFFFFFFFFFFFFF:FFFFFFFFFFFFFFFFFFFFFFFFFFFFFFFFFFFF:FFFFFFFFFFFFFFFFFFFFFFFFFFFFFFFFFF,FFFFFFFFFFFFFFF:FFFF:FFF:::FFFFFFFFFFFF::FFFFFFFFFFFFFFF:FF::
@A00920:152:HGHKKDRXX:2:2107:4291:7012 1:N:0:CGCGTTCA+AAGGAGTA
ACTCCTACGGGAGGCAGCAGTAAGGAATATTGCACAATGGGCGCAAGCCTGATGCAGCAACGCCGCGTGCCCGAGGAAGGCCTTCGGGTTGTAAAGGGCTTTTCTGGCTGAAGAGACAGGACGGTAGGCCAGGAATAAGCGTCGGCTAACTACGTGCCAGCAGCCGCGGTAAAACGTAGGACGCGAGCGTTATCCGGATTTACTGGGCGTAAAGCGCGGGCAGGCGGCTGTTCAAGTCGGACGTGAAAGC
+
FFFFFFFFFFFFFFFFFFFFFFFFFFFFFFFFFFFFFFFFFFFFFFFFFFFFFFFFFFFFFFFFFFFFFFFFFFFFFFFFFFF:FFFF:FF,FFFFFFFFFFFFFFFFFFFFFFFFFFFFFFFFF:FFFFFFFFFFFFFFFFFFFFFF:FFFFFFFFFFFFFFFFFFFFFFFFFFFFFF:FFFFFFFFFFFFFFFFFFFFFFFFFFFFFFFFFFFFFFFF:FFFFFFFFFFFFFFFFFFF:FFFF::FF:
@A00920:152:HGHKKDRXX:2:2107:18954:8641 1:N:0:CGCGTTCA+AAGGAGTA
ACTCCTACGGGAGGCAGCAGTTAGGAATATTGGACAATGGGCGCAAGCCTGATCCAGCAATGCCGCGTGAGTGATGAAGGCCTTAGGGATGTAAAGCTCTTTTACCAGGGATCATAAATACAGTACCGGTAGAATAAGCCACGGCAAACTCCCAGCCAGCAGCCGCGGAAATACCGAGGGGGCAAGCGTAGTTCCGACTTACTTGCCGAAAAGCGCGCGTAGGAGGCTTGGTAAGATCGAGCTGAAAGCC
+
FFFFFFFFFFFFFFFFFFFFF,FFFFFFFFFF,FFFFFFFFFFFFFFFFFFFFF:,FF,F,FFFFFFFF,F,FFFFFFFF,FF::FF,,,FFFFF:F,FF,F,::,,F,FF,,F,FF,,,FFFF:FF:,,F,,,F:F:FF,FF::,FF,:F,,,:F,:F,FFF::FFF,F:,F:,,::F,,,:,FFF,F,F,F:,:F:,FFFF,,,F,,F,:,FF,,:FFF,:F,,F::,,,F,,,:,FFF,F,F,F,FF
@A00920:152:HGHKKDRXX:2:2107:29252:9596 1:N:0:CGCGTTCA+AAGGAGTA
ACTCCTACGGGAGGCAGCAGTGGGGAATTTTCCGCAATGGGCGAAAGCCTGACGGAGCAACGCCGCGTGGATGAAGAAGTCCTTCGGGATGTAAAGTCCTTTCAGCAGGGACGAGTCGAAGACGGTACCTGCAGAAGAAGCATCGGCTAACTACGTGCCAGCAGCCGCGGTAATACGTAGGATGCAAGCGTTGTCCGCAATTATTGGGCGTAAAGCGTACGTAGGCGGTTTGTTAAGTCGGGGGTGAAAT
+
FFFFFFFFFFFFFFFFFFFFFFFFFFFFFFFFFFFFFFFFFFFFFFFFF,FFFFFFFFFFFFFFFFFFFFFFFFFFFFFFFFFFFFFFFFFFFFFFFFFFFFFFFFFFFFFFFFFFFFFFFFFFFFFFFFFFFFFFF,FFFFFFFFFF:FFFFFFFFFFFFFFFFFFFFFFF:FFFFFFFFFFFF:F:FFFFFFFFFF,F,FFFFFFFFFFFFFFFFFFFFFFFFFFF:FFFFFFFFFF:FFFFFFFFFF
@A00920:152:HGHKKDRXX:2:2107:24297:9627 1:N:0:CGCGTTCA+AAGGAGTA
ACTCCTACGGGAGGCAGCAGTGGGGAATCTTGGACAATGGGCGCAAGCCTGATCCAGCCATGCCGCGTGAGTGAAGAAGGCCTTAGGGTTGTAAAACTCTTTCGCCGGAGAAGATAATGACGGTATCCGGAGAAGAAGCCCCGGCTAACTTCGTGCCAGCAGCCGCGGTAAGACAGAGGGTGCGAGCGTTGTTCGGAATTACTGGGCGTAAAGCGCGCGCAGGCGGCTTTGCAAGTCGGGAGTGAAATAC
+
,::F::FFFFFFFFFFF:FFFFFFF:FFF:F:FFFFFFFFFFFFFFFFFFFFFFFFF:FFFF:FFFF:FF:F:::F:FFFF,FFFFF:FFF:F:,F:FFF:FFFFFFFFFFFFFFFFFF,FF,F:FFFFFFFFFFFFFFFFFFF:FFFF:FFFFFFFFFFFFF,FFFFFFFFFFFFFFFFFFFF,FFFFF:F:FFFF:FF:FFFFFFF:,:FFFF:F:F:FF:FF:FFFFF::FFFFFF:FFFFF:,FF:
@A00920:152:HGHKKDRXX:2:2107:22706:10097 1:N:0:CGCGTTCA+AAGGAGTA
ACTCCTACGGGAGGCAGCAGTGGGGAATATTGGGCAATGGGCGCAAGCCTGACCCAGCCATGCCGCGTGAGGGATGACGGCCTTCGGGTTGTAAACCTCTTTCAGCAGGGACGAAGCGAAAGTGACGGTACCTGCAGAAGAAGGACCGGCCAACTACGTGCCAGCAGCCGCGGTAATACAGAGGGTGCGAGCGTTGTCCGGAATCACTGGGCGTAAAGGGCGCGTAGGTGGCTTGGTAAGCGTGTGGTGA
+
FFFFFFFFFF:FFFFFFFFFFFFFFFFFFFFFFFFFFFFFFFFFFFFFFFFFFFFFFFFFFFFFFFFFFFFFFFFFFFFFFFF:FFFFFFFFFFFFFFFFFFFFFFFFFFFFFFFFFFFFFFFFFFFFF,FFFFFFFFFFFFFFFFFFFFF:FFFFFFF:FFFFF,FFFFFF,FF:F:F:FFFFFFFFFFFF:,FFFF:F:FFFF:FF,FFFFF,F,FFFFF:FF:F:FFFFFFFFFFFF,FFFFFFFFF
@A00920:152:HGHKKDRXX:2:2107:4499:10629 1:N:0:CGCGTTCA+AAGGAGTA
ACTCCTACGGGAGGCAGCAGTGGGGAATATTGCACAATGGGCGCAAGCCTGATGCAGCGACGCCGCGTGAGGGATGACGGCCTTCGGGTTGTAAACCTCTTTCAGTAGGGAAGAAGCGAAAGTGACGGTACCTGCAGAAGAAGCGCCGGCTAACTACGTGCCAGCAGCCGCGGTAATACGTAGGGCGCAAGCGTTATCCGGAATTATTGGGCGTAAAGAGCTCGTAGGCGGTTTGTCGCGTCTGCCGTGA
+
F:FFFFFFFFFFFFFFFF:FFFFFFFFFFFFFFFFFFFFFFFFFFFFFFFFFFFFFFFFFFFFFFFFFFFFFFFFFFFFFFFFFFFFFFFFFFFFFFFFFFF,FF:FFFFFFFFFFFFFFFFFFFFFFFFFFFFFFFFF:FF::FFFFFFFFFFFFFFFFFFFF:FFFFF:FFFF:FFFFFFFFFFFFFFF,FFFFFFFFF:,FFFFF:FFFFFFFF:FFFFF:F:,FF,F:FFFFF,FF:FFFFF:FFF
@A00920:152:HGHKKDRXX:2:2107:22182:11569 1:N:0:CGCGTTCA+AAGGAGTA
ACTCCTACGGGAGGCAGCAGTGAGGAATTTTGCGCAATGGAGGCAACTCTGACGCAGCCACGCCGCGTGCAGGAAGACCCCCCTATGGGGTGTAAACTGCTTTTCTGTGAGAAGAAGGCCCCGCCATGCGGGGAGTGACGGTATCGCAGGAATAAGCACCGGCTAACTCCGTGCCAGCAGCCGCGGTAATACGGAGGGTGCAAGCGTTGTCCGGAATTATTGGGTGTAAAGGGTGTGCAGGCGGGCTGGA
+
FFFFFFFFF:FFFFFFFFFF::FFFFFFFFFFFFF:FFFFFFFF:FFFFFFFFFFFFFFFFFFFFFFFFFFFF:FFF:FFFFFFFFF:FFFFFFFFFFFFFFFFFF:FFFFFFFFFFFFFFFFFFFFFFFFFFFFFFFFFFFFFFFFFFFFFFFFFFFFFFFFFFFFFFFFFFFFFFFFFFFFFFFFFFFFF,FFF::FFFFFFF,:FFFFF:FFFFFFFFFFF,FFFFFFFFFFFFFFFFFF:FFFF::
@A00920:152:HGHKKDRXX:2:2107:5520:11835 1:N:0:CGCGTTCA+AAGGAGTA
ACTCCTACGGGAGGCAGCAGTGAGGAATATTGGGCAATGGGCGCAAGCCTGACCCAGCAATGCCGCGTGCGGGATGACGGCCTTCGGGTTGTAAACCGCTTTTGTGAGGGAGTAGCAAGGAGAGTACCTCACGAATAAGTCACGGCTAACTACGTGCCAGCAGCCGCGGTAATACGTAGGTGACAAATGTTATCCGGACTTACTGGGCGTAAAGGGTCTGTAGGCGGATGTTTAGGTCTGGTGTGACAAC
+
F,:FFFFFFFFFFFFFFF,F,FF:FFFFFFFFFFFF:FFFFFFF:FFFFFFFFFFFFFFFFFFFFFFFFFFFFFFFFFFFFFFFFFFFF:F:F:FF:FFFFF:FFFFFFFFFF:FFF:FFFFFFFFFFFFFFFFFFF:F:FF:FFFF:FFFFFFFF:F,FFFFFFF:F:FFFF:FFFFFFFFFFFFF:FFFFFF:FFF,FFFFF:F:F:F,FFF:FFFFFFF,FFFFFFFFFFF::FFFF::F:FF:FFF
@A00920:152:HGHKKDRXX:2:2107:28926:12477 1:N:0:CGCGTTCA+AAGGAGTA
ACTCCTACGGGAGGCAGCAGTGGGGAATTGTTCGCAATGGGCGCAAGCCTGACGACGCAACGCCGCGTGGAGGATGAAGGTCTTCGGATTGTAAACTCCTGTTGCCCGGGACGAATGGCTCCGACCTAACACGTCGGAGTGTGACGGTACCGGGTGAGGAAGCCCCGGCTAACTCTGTGCCAGCAGCCGCGGTAATACGGGGGGGGCAAGCGTTGTTCGGAATTACTGGGCGTAAAGGGTTCGTAGGTGG
+
FFFFFFFFFFFFFFFFFFFFFFFFFFF:FFFFFFFFFFFFFFFFFFFFFFFFFFFFFFFFFFFFFFFFFFFFFFFFFFFFFFFFFFFFFFFFFFFFFFFFFFFFFFFFFFFFFF,FFFFFFFFFFFFFFFFFFFFFFFF,FFFFFFFFFFFFFFFFFFFF:FFFF:FFFF:FFFFFFFFFFFFFFFFFFFFFFFFFFFFFFFFFFFFF,F:FFFFFFFFFFFFFFFFFFFF:FF,FFFFFFFFF:FFFFF
@A00920:152:HGHKKDRXX:2:2107:24433:12931 1:N:0:CGCGTTCA+AAGGAGTA
ACTCCTACGGGAGGCAGCAGTCTAGAAGCTTCGGCAATGGGCGAAAGCCTGACCGAGCGACGCCGCGTGGAGGATGAAGGCCTTCGGGTTGTAAACTCCTTTCGGCAGGAAGGAAGGCCTGGATGGTGAATCCAGGATTGACCGACCTGCGGAAGAAGCCCCGGCTAACTTCGTGCAAGCAGCCGCGGTAATACGAAGGGGGCAAGCGTTATTCGGATTTATTGGGCGTAATGGGCGTGTAGGCGGCTGG
+
FFFF:F:FFFFFF:FFFFFFFFFFF:FFFFFFFFFFFFFFFFFFFFFFFFFFFFFFFFFFFFFFFFFFF,FFFFFFFFFFFFFFFFFFFFFFFFFFFFFFFFFFFF:FFFFFF:FFFFFFFFFFFFFFFFFF:FFFFF:F,FFFFFFFFFFFF:::FFFFFFFFFFFFFFFFFFFF,FFFFFF:FFFFF:FFF:FF::FFFFFFFFF,:F,FFFFFF:F:FFFFF:FFFFF,FFF:F:FFFF:FFFFFFF
@A00920:152:HGHKKDRXX:2:2107:9236:13792 1:N:0:CGCGTTCA+AAGGAGTA
ACTCCTACGGGAGGCAGCAGTGGGGAATATTGGACAATGGGGGCAACCCTGATCCAGCAATGCCGCGTGTGTGAAGAAGGCCTGCGGGTTGTAAAGCACTTTCAGAGGGGAAGAAAAAATCGGAGCTAATACATCCGATCTTGACGTTACCCTTAGAAGAAGCACCGGCTAACTCCGTGCCAGCAGCCGCGGTAATACGGAGGGTGCAAGCGTTAATCGGAATTACTGGGCGTAAAGCGCACGCAGGTGG
+
FFFFFFFFFFFFFFFFFFFFFFFFFFFFFFFFFFFFFFFFFFFFFFFF:FFFFFFFFFFFFFFFFFFFFFFFFFFFFFFFFFFFFFFFFFFFFFFFFFFFFFFFFF:FFFFFFFFF:FF:FFFFFFF,FFFF,FFFFF:FFFFFFFFFFFFFFFFFFFFFFF:FFFF:FFFFFFF:FFFFFFFFF:FFFFFFF:FFFF,FFFFFF:FFFF,FFFFFFFFFFFF:FFFF:FFFF,FFF:,FFF,:FF:FF,
@A00920:152:HGHKKDRXX:2:2107:29107:13917 1:N:0:CGCGTTCA+AAGGAGTA
ACTCCTACGGGAGGCAGCAGTAGGGAATATTGGTCAATGGGTGAGAGCCTGAACCAGCCATGCCGCGTGCAGGAAGACGGCCCTATGGGTTGTAAACTGCTTTTGCCAGGGGATAAAATAGCTTTGCGAAGCCAATTGAAGGTACCTGGTGAATAAGCCACGGCTAACTACGTGCCAGCAGCCGCGGTAATACGTAGGTGGCAAGCGTTGTCCGGATTTATTGGGTTTAAAGGGTGCGTAGGCGGTTGTA
+
:FFFFFFFFFFFFFFFFFFFFFFFFFFFFFFFFFFFFFFFFFFFFFFFFFFFFFFFFFFFFFFFFFFFFFFFFF:FFFFFFF:FFFFFFFFFFF:FFFFFFFFFFFFFFFFFFFFFFFFFFFFFFFFFFFFFFFFFFFFFFFF:FFFFFFFFFFFFFFFFFFFFFFFFFFFFFFFFFFFFFFFFFFFFF,FFFFFFFFFFF:FFFFFFFFFFFF::,FFFFFFFFF:FFFFFFF:FFFFFFFFFFFFFF,
@A00920:152:HGHKKDRXX:2:2107:13078:14340 1:N:0:CGCGTTCA+AAGGAGTA
ACTCCTACGGGAGGCAGCAGTGGGGAATATTGGACAATGGGCGCAAGCCTGATCCAGCCATGCCGCGTGGGTGAAGAAGGCCTTCGGGTTGTAAAGCCCTTTTGTTGGGAAAGAAAACTTTCCGGTCAATACCCGGAGAGAATGACGGTACCCAAAGAATAAGCACCGGCTAACTTCGTGCCAGCAGCCGCGGTAATACGGAGGGAGCTAGCGTTGTTCGGAATTACTGGGCGTAAAGCGCGTGTAGGCG
+
FFFFFFFFFFFFFFFFFFFF:FFFFFFFFFFFFFFFFFFFFFFFFFFFFFFFFFFFFFFFFFFFFFFFFFFFFFFFFFFFFFFFFFFFFFFFFF:FFFFFFFFFFFFFFFFFFFFFFFFF:FFFFFFFFFFFFFFFFFFFFFFFFFF:FFFFFFFFFFFF:FFFFFFFFFF:FFFFFFFFFFFFFFFFFFFFFFFFFFF:F:FFFFFFFFFF:FFFFFFFFFFFFFFF::FFFFFFFFFFFFFFFFFFFF
@A00920:152:HGHKKDRXX:2:2107:13566:15436 1:N:0:CGCGTTCA+AAGGAGTA
ACTCCTACGGGAGGCAGCAGTGGGGAATATTGCACAATGGGCGGAAGCCTGATGCAGCGACGCCGCGTGAGGGATGACGGCCTTCGGGTTGTAAACCTCTTTCAGCAGGGACGAAGCGCAAGTGACGGTACCTGCAGAAGAAGCGCCGGCCAACTACGTGCCAGCAGCCGCGGTAAGACGTAGGGCGCGAGCGTTGTCCGGATTTATTGGGCGTAAAGAGCTCGTAGGCGGCTTGTCGCGTCGACTGTGA
+
FFFFFFFFFFFFFFFFFFFFFFFFFFFFFFFFF:FFFFFFFFFFFFFFFFFFFFFFFFFFFFFFFFFFFFFFFFFFFFFFFFFFFFFFFFFFF,FFFFF:FFFFFFFFFFFFFFFFFFFFFFFFFFFFFFFFFFFFF:FFFFFFFFFFFFFFFFF:FFFFFFFFFFFFFFFFFFFFFFFFFFFFFFFFFFFFFFFFFFFFFFF:FFFFFFFFFFFF:FFFFFFFF:FFFFFFFFFFFFFFFFFFFF:FF:
@A00920:152:HGHKKDRXX:2:2107:24614:15468 1:N:0:CGCGTTCA+AAGGAGTA
ACTCCTACGGGAGGCAGCAGTGGGGAATTTTGGACAATGGGCGCAAGCCTGATCCAGCAATGCCGCGTGCAGGAAGAAGGCCTTCGGGTTGTAAACTGCTTTTGTACGGAACGAAACGGTCTGGGTTAATACCCTGGACTCATGACGGTACCGTAAGAATAAGCACCGGCTAACTACGTGCCAGCAGCCGCGGTAATACGTAGGGTGCGAGCGTTAATCGGAATTACTGGGCGTAAAGCGTGCGCAGGCG
+
FFFFFFFFFFFFFFFFFFFFFFFFFFFFFFFFFFFFFFFFFF:FFFFFFFFF,FFFFFFFFFFFFFFFFFFFFFFFFFFFFFFFFFFFFFFFFFFFFFFF:FF:FFFFFFF:FFFFFFFFF:FFF:FFFFFFFF,F,:,F,,FFFFFFFFFF,FFFFFFF:F:FFFFFFFFFFFFFFFFFFF:FFFFFFFFF,FF,FF:FFFFFFFFFFFFFFFFFFFFFFF:F:FFFFFFFFFFF:FFFFFFF:,FFFF
@A00920:152:HGHKKDRXX:2:2107:29351:17440 1:N:0:CGCGTTCA+AAGGAGTA
ACTCCTACGGGAGGCAGCAGTGGGGAATATTGGACAATGGGCGCAAGCCTGATCCAGCCATGCCGCGTGGGTGAAGAAGGCCTTCGGGTTGTAAAGCCCTTTTGTACGGGAAGAAATCTCCAGGGTTAATACCTTTGGAAGCTGACGGTACCGTAAGAATAAGCACCGGCTAACTCCGTGCCAGCAGCCGCGGTAATACGGAGGGTGCGAGCGTTATCCGGAATTACTGGGCGTAAAGCGTGCGTAGGCG
+
FFFFFFFFFFF:FFFFFFFFFFFFFFFFFFFFFFFFFFFFFFFFFFFFFFFFFFFFFFFFFFFFFFF:FFFFFFFFFFFFFFFFFFFFFFFFFFFFFFFFFFFFFFFFFFFFFFFFFFFFFFFFFFFFFFFFFFFFFFFFFFFFFFF:FFFFFFFFFFFFFFFFFFFFFFFFFFFFFFFFFFFFFFFFFFFFFF:FFFFFFFFFFFFFFFFFFFF,FF:FFF:FFFFFFFFFFFFFFF:FFFFF,:FFFF
@A00920:152:HGHKKDRXX:2:2107:5376:17879 1:N:0:CGCGTTCA+AAGGAGTA
ACTCCTACGGGAGGCAGCAGTGAGGAATATTGCGCAATGGACGACAGTCTGACGCAGCGACGCCGCGTGGGGGATGAAGGCCTTCGGGTTGTAAACCCCTTTCAGGAGGGAAGATGGAACGGGCAACCGTTCGGACGGTACCTCCAGAAGCAGCCACGGCTAACTCTGTGCCAGCAGCCGCGGTAAGACAGAGGTGGCAAGCGTTGTTCGGATTTACTGGGCGTAAAGCGTGCGTAGGTGGTTCGGTAAG
+
FFFFFFFFFFFFFFFFFFFFFFFFFFFFFFFFFFFFFFFFFFFFFFFFFFFFFFFFFFFFFFFFFFFFFFFFFFFFFFFFFFFFFFFFFFFFF:FFFFFFFFFFFFFFFFFFFFFFF:FFFFFFFFFFFFF:FFFFFFFFFFFFFFFFFFFFFFFFFFFFFFFF:FFFFFFFFFFFFFFFFFFFFFF:FFFFFFFFFFF,FFFFFFFFFFFFFFFFFFFFFFFFFFFFFFFFFFFFFFFFFFFFFFFFFF
@A00920:152:HGHKKDRXX:2:2107:22110:19586 1:N:0:CGCGTTCA+AAGGAGTA
ACTCCTACGGGAGGCATCAGTGGGGAATCTTGCGCAATGGGCGAAAGCCTGACGCAGCAATGCCGCGTGAGGGAAGACGGCCTTAGGGTTGTAAACCTCTTTCAGCAGGGACGAAAACAGACGGTCCCTGCAGAAGAAGCCCCGGCTAACTACGTGCCAGCAGCCGCGGTAATACGTAGGGGGCGAGCGTTGTCCGGAATCAGTGGGCGTAAAGAGCGTGTAGGTGGACTGGAAGGTCTGGTGTGAAAGC
+
FFFFFFFFFFF:FFFFFFFFFFFFFFFFFFFFFFFFFFFFFFFF:FFFFFFFFFFFFFFFFFFFFFFFFFFFFFFFFFFFFFFFFFFFFFFFFFFFFFFFFFFFFFFFFFFFFFFFFFFFFFFFF,FFFFFFF,FFFFFFFFFFFFFFFFFFFFFFFFFFFFFFFFFFFFFFF:FFFFFFFFFFFFFFFFFFFFFFFF:FFF,FFFFFFFFF:FFFFF:F:F:F:FF:FFFFFFFF:FFFFFFFFF,:FF
@A00920:152:HGHKKDRXX:2:2107:9426:19601 1:N:0:CGCGTTCA+AAGGAGTA
ACTCCTACGGGAGGCAGCAGTGGGGAATATTGCGCAATGGGCGAAAGCCTGACGCAGCGACGCCGCGTGTGGGATGACGGCCTTCGGGTTGTAAACCACTGTCGGGAGGGACGAAGATCTGACGGTACCTCCAAAGGAAGCACCGGCTAACTCTGTGCCAGCAGCCGCGGTAATACGGAGGGTGCGAGCGTTGTTCGGAATTATTGGGCGTAAAGCGCACGTAGGCGGCCGCTTAAGTCTCATGGTGAAA
+
:FFFF:FFFFFFFFFFFFFFFFFFFFFF,FFFFFFFFFFFFFFFFFFFFFFFFFFFFFFFFFFFFFFFFFF:FFFFFFFFFFFFFFFFFFFFFFFFF:FFFFFFFFFFFFFFFFFFFFFFFFFFFF:FFFFFFFFFF:,FFFFFFFFFFFFFFFFFFFFFFFFFFFFFFFF:FFFFFFFFFFFFFFFFFFFF:FFFFFF,FFF:FFFFF:F,FFFFFFF:FFFFFFFFFFF:FFF,FFFFFFFFFF:FFF
@A00920:152:HGHKKDRXX:2:2107:28718:19601 1:N:0:CGCGTTCA+AAGGAGTA
ACTCCTACGGGAGGCAGCAGTGGGGAATCTTGCGCAATGCGCGAAAGCGTGACGCAGCAACGCCGCGTGGGGGAAGACGGCCTTCGGGTTGTAAACCCCTTTCAGGAGGGACGAAGGTTCACCGGTGAATAGCCGTGTGGATTGACGGTACCTCCAGAAGAAGCTCCGGCTAACTACGTGCCAGCAGCCGCGGTAATACGGAGGGGGCGAGCGTTATTCGGAATTATTGGGCGTAAAGGGCGCGTAGGCG
+
FFFFFFFFFFFFFFFFFFFFFFFFFFFFFFFFFFFFFFFFFFFFFFFFFFFFFFFFFFF,FFF:F:FFFFFFFFFFFFFFFF:FFFFFFFFFFFFFFFFFFFFFFFFFFFFFFFFFFFFFFFFFFFFFFFFFFFFF:FFFFFFFFFFFFFFFFFFFFFFFFFFFFFFFFFF:FF:FFFFFFFFFFFFFFFFFFFFFFFFFFFFFFFFFFFFFFFFFFFFFFF,FF:FFFFFFFFFF,FFFF:FFFFFFFF
@A00920:152:HGHKKDRXX:2:2107:25364:20243 1:N:0:CGCGTTCA+AAGGAGTA
ACTCCTACGGGAGGCAGCAGTGGGGAATATTGGACAATGGGCGAAAGCCTGATCCAGCCATGCCGCGTGAGTGATGAAGGCCTTAGGGTTGTAAAGCTCTTTCAGTAGGGAAGATAATGACGGTACCTACAGAAGAAGCCCCGGCTAACTTCGTGCCAGCAGCCGCGGTAATACGAAGGGGGCTAGCGTTGCTCGGAATTACTGGGCGTAAAGGGCGCGTAGGCGGATCGTTAAGTCAGAGGTGAAATCC
+
FFFFFFFFFFFFFFFFFFFFFFFFF,FFFFFFFFFFFFFFFFFFFFFFFFFFFFFFFFFFFFFFFFFFFFFFFF:FFFFFFFFFFFFFFFFFFFFFFFFFFFFFFF:FFFFFFFF:F:,FFFFFFFFFF:F:FFFFFFFFFFFFFFFF::FFFFFFFFFFFFFF:FFFFFF:FFFFFFFFFFFFFFFFFFFFFFFFFFFF:FFFFFF::F::FFFFFFFFF::FFFFFFFFFFF:FFFFF::FFF,FFFF
@A00920:152:HGHKKDRXX:2:2107:18213:20478 1:N:0:CGCGTTCA+AAGGAGTA
ACTCCTACGGGAGGCAGCAGTGGGGAATATTGGACAATGGGCGCAAGCCTGATCCAGCCATGCCGCGTGAGTGAAGAAGGCCTTAGGGTTGTAAATCTCTTTCGGCGGGGAAGATAATGACGGTACCCACAGAAGAAGCCCCGGCTAACTTCGTGCCAGCAGCCGCGGTACTACGAAGGGGGCTAGCGTTGTTCGGATTTACTGGGCGTAAAGCGCACGTAGGCGGTTTGTTAAGTCAGAGGTGACATCC
+
:FFFFFFFFFF:FFFFFFFFFFFFF:FFFFFFFFFFF:FFFFFFFFFFFFFFFFFFFFFFFFFFFFFFFFFFFF,F:FFFFFF:FFFF:FFFF:FFFFFFFFF:FFFFFFFF:FFFF,FF:FFFFFFFFF:FFFFFFFFFFFFFF,F,F:FFFFFFFFFFFFFFFFFFFF:FFFF:FFFFFFFFFFFFF:F,FFFFF:FFF:FFFFFF,,,,FFFFFFFF:FFFFF,,:FFFFFFF::F:FF:FFFF:F:
@A00920:152:HGHKKDRXX:2:2107:16360:20713 1:N:0:CGCGTTCA+AAGGAGTA
ACTCCTACGGGAGGCAGCAGTGGGGAATATTGGACAATGGGCGAAAGCCTGATCCAGCAATGCCGCGTGAGTGATGAAGGCCTTAGGGTTGTAAAGCTCTTTTACCAGGGATGATAATGACAGTACCTGGAGAATAAGCTCCGGCTAACTCCGTGCCAGCAGCCGCGGTAATACGGAGGGAGCTAGCGTTGTTCGGAATTACTGGGCGTAAAGCGCACGTAGGCGGCGAAGCAAGTCAGGGGTGAAATCC
+
FFFFFFFFFFFFFFFFFFF:FFFFFFFFFFFFFFF:FFFF:FFFFFFFFFFFFFFFFF::FFFFFFFFFFFFFFFFF:FFFFFFFFFFFFFFF:FF:FFFFFFFFFFFFFFFFFFF,FFFFFFFFFFFFFFFFFFFFFFFFFFFFFFFF:FFFFFFFFFF,FFFFFF:FFFFF,:F:FFF:FF,FFF:FFFFFFFFFFFFFFFFFFFFFFFF:FFFFFF,FFFFFFF:F:F:F:FF:FFFFFFFFF,FFF
@A00920:152:HGHKKDRXX:2:2107:27371:20964 1:N:0:CGCGTTCA+AAGGAGTA
ACTCCTACGGGAGGCAGCAGTGGGGAATATTGGACAATGGGCGAAAGCCTGATCCAGCCATGCCGCGTGAGTGATGAAGGCCTTAGGGTTGTAAAGCTCTTTCAGTAGGGAAGATAATGACGGTACCTACAGAAGAAGCCCCGGCTAACTTCGTGCCAGCAGCTGCGGTCATACGTAGGTCGCAAACGTTGTTCGGATTTACTGGGCTTAAAGGGCGCGTAGGCGGTTTCGCAAGTCAAGGTTGAAATCC
+
FF:F:F,::F:::::F:F:FFFFFFFFFFFF:FFFFFFFFFF:FFFFFFFFF,FFFFFFF:,FF:FF,:FFFFFF:FF:,,F:FF,:F:F,FFFFFF:FFF:F:F:F,FFFF:FFFFFFFFFFFFFFFFFFF,FFF:FF:,F:FFFF:FFF:F:FFFFFFFF:FFFF:F,FF:FFFFF,FF:FF,,FFFF:FFFFFFF,FF:F:F,FFFF,::FFF:FFFFFFFFFFFFF:FFFF::FFF,:F:F:FFFF
@A00920:152:HGHKKDRXX:2:2107:18701:21042 1:N:0:CGCGTTCA+AAGGAGTA
ACTCCTACGGGAGGCAGCAGTCGAGAATCTTTCACAATGGGGGAAACCCTGATGGAGTGACGCCGCGTGGAGGTTAAGGTCTTCGGATTGTAAACTCCTGTCATGCGAGAACAAAACCCGCAAGGGTGTGAGAGTACCGCAAGAGGAAGAGACGGCTAACTCTGTGCCAGCAGCCGCGGTAATACAGAGGTCTCAAGCGTTGTTCGGAATTACTGGGCGTAAAGGGCGCGTAGGCGGCCTTCTAAGTCGA
+
FFF::FFFF::FFFFFFFFFFFFFFFFFFFFFFFFFF,FF:FF,FF:FFFFF:FFFFFFFFFFFFFFFFFFFFFFFF,,,FFFFFF:FFFFFFFFF:F:FFFFFF,FFFFFFF:FFFF::::F,,F,F,FF,F:FF,FFFF,,F,FFF:FFF:FFFFFFF:FF,FFF:F,FFFFFFFF:FFFF,FFFFF:FFFF:FFFFF:FFFFFFF:FFF,:FF:FFF:F,FFFFFF:F:FFFFFFF,:FFF:FFFFF
@A00920:152:HGHKKDRXX:2:2107:32108:21057 1:N:0:CGCGTTCA+AAGGAGTA
ACTCCTACGGGAGGCAGCAGTCGGGAATATTGCCCAATGGACGAAAGTCTGAGGCAGCAACGCCGCGTGCGCGATGAAGGCCTTCGGGTCGTAAAGCGCTTTTCGGGAGGATGAGGAAGGACAGTACTCCCGGAATAAGGTACGGCTAACTACGTGCCAGCAGCCGCGGTAAAACGTAGGTACCGAGCGTTATCCGGATTTACTGGGCGTAAAGCGCGTTCAGGCGGCTCTGCAAGTCGGGCATGAAATC
+
FFFF:FFFFFFFFF:FFFFFFFFFFFFFFFFFFFFFFFFFFFFFFFFFFFFFFFFFFFFFFFFFFFFFFFFFFFFFFFF:FFFFF:FFFFFFFFFF:FF:FFFFFFFFFFFFFFF:FFF:FFFFFFFFFFFFFF:FFFFFFFFFFFFFFF:FFFFFFFFFFFFFFFFFFFFFF:FFFFFF:FFFFFFFFFFFFFFF,FFFFFFFFFFFFFF:FFFFF,:FFFFFFFFFFF:::FFF:F:F:FFFFFFFFF
@A00920:152:HGHKKDRXX:2:2107:29649:22216 1:N:0:CGCGTTCA+AAGGAGTA
ACTCCTACGGGAGGCAGCAGTAGGGAATATTGCGCAATGGGGGAAACCCTGATCCAGCCATGCCGCGTGAGTGAAGAAGGCCTTCGGGTTGTAAAGCTCTTTCAGCCGGAACGAAACGGTCACGGCTAATATCCGTGACTACTGACGGTACCGGAAGAAGAAGCACCGGCTAACTACGTGCCAGCAGCCGCGGTAATACGTAGGGTGCAAGCGTTAATCGGAATTACTGGGCGTAAAGCGTGCGCAGGCG
+
FFFFFFFFFFFFFFF:FFFFFFFFFF:FFFFFFFFFFFFFFFFFFFFFFFFFFFFFFFFFFFFFFFFFFFFFFFFFFFFFFFFFFFFFFFFFFFFFFFFFFFF:FFFFFFFFFFFFFFFFFFFFFFFFFFFFFFFFFFFF:FFFFFFFFFFFFFFFF:FF:,:FFFFFFFFFFFFFFFFFFFFFFFFFFFFFFFF:FFFFFFFFFFFFF:FFFFFFFFFFFF:FFFF:F,F:FFFF:F,FFF:FFFFF:F
@A00920:152:HGHKKDRXX:2:2107:22444:22608 1:N:0:CGCGTTCA+AAGGAGTA
ACTCCTACGGGAGGCAGCAGTGGGGAATATTGGACAATGGGCGCAAGCCTGATCCAGCCATGCCGCGTGGATGATGAAGGCCTTAGGGTTGTAAAGTCCTTTTAACGGGGAAGATAATGACGGTACCCGTAGAATAAGCCCCGGCTAACTTCGTGCCAGCAGCCGCGGTAATACGAAGGGGGCTAGCGTTGCTCGGAATTACTGGGCGTAAAGCGCACGTAGGCGGATTGTTAAGTCGGGGGTGAAATCC
+
:FFFFFFFFFFFFFFFFFFFFFFFFFFFFFFFFFFFFFFFFFFFFFFFFFFFFFF:FFFFFFFFFFFFF:FFFFFFFFFF:,FFFFFFFFFFFFFFFFF::FFFFFFFFFFFFFFFFFF:FFFFFFFFFFFFFFFFFFFFFFFFFFFFFFFFFFFFFFFFFFFFFFFFFFFFFFFFFFFFFFFFFFFFFF:FFFFFF,F:FFFFFFFFFFFFF:FFFF:FFFFFFF:FFFFFFFFFFFFF:FFFFFFFFF
@A00920:152:HGHKKDRXX:2:2107:32777:23531 1:N:0:CGCGTTCA+AAGGAGTA
ACTCCTACGGGAGGCAGCAGTCGAGAATCTTCCGCAATGGACGAAAGTCTGAAGGAGCGACGCCGCGTGGTGGATGAAGTCCTTAGGGAAGTAAACAACTTTTATGAGGGAGGAAGTTTATTGAGGTTAACTCATGAATAAGGGGCTCACAATACTGTGCCAGCAGGAGCGGTAATCCAGAATCCAAGAGCGTTACACGGATTTACTGGGCGTAAAGGGTGAGTATGCGGTTTGTCGCGGAGGGAGTGAA
+
FFFF:FFFFFF:FFFFFF:FFFFFFFFF,FF:FFFFFFF:FFFF:FFFFFFF,FFFFFFF,FF:FFFFF:F,FF:FFFFFF:,,FFFFF,FF:FF,F,:FFF:F:::,F,:F::,FF,,,,F,:,FFFF,F:FFFFF::,F,F,,FFF,FFFF,,F,F,,:FFFFF:FF,F:FF:F,,::F,,FF,,FFF:FFFFF,F,,F:FF::FFFF:,F,:,,F,FF,F,,,F,FF:::FFF,FF,,FFF,FFFF,
@A00920:152:HGHKKDRXX:2:2107:6316:23985 1:N:0:CGCGTTCA+AAGGAGTA
ACTCCTACGGGAGGCAGCAGTGGGGAATTTTGCGCAATGGGCTAACGCCTGACGCAGCAACGCCGCGTGGAGGATGAAGGTCTTTGGATTGTAAACTCCTGTCAGCAGGGAAAAAGCGATAGGGCCTAATACGTCCTAGAGTTGATTGTACCTGCAGAGGAAGCCCCGGCTAACTCTGTGCCAGCAGCCGCGGTAATACAGAGGGGGCAAGCGTTATTCGGACTTATTGGGCGTAAAGGGCGCGTAGGCG
+
FFFFFFFFFFFFFFFFFFFFFFFFFFFFFFFFFFFFFFFFFFFFFFFFFFFFFFFFFFFF:FFFFFFFFFF,FFFFFFFFFFFFFFF:FFFFFFFFF:FFFF:FFFFFFFFFFF:FFFFFFFFF,F:FFFFFF:::FFFFFFFFFF:FFFFFFFFF:FFFFFFFFFFFF:FFFFFF:FFFFFFFFFFFFF::FF,,FFFF,FFFFFFFFFFFFF:FFFFFF,::FFFFF,FFFF,:FFFFFFFFF,F,FF
@A00920:152:HGHKKDRXX:2:2107:22146:24283 1:N:0:CGCGTTCA+AAGGAGTA
ACTCCTACGGGAGGCAGCAGTAGGGAATCTTGCGCAATGGGCGAAAGCCTGACGCAGCGACGCCGCGTGAGCGATGAAGGCCCTCGGGTTGTAAAGCTCTGTGGAGCGAGAAGAATAACCGCAAGCCAATACCTTGCGTGATGACGGTAAAACTTTAGCAACCACCGGCTAACTCTGTGCCAGCAGCCGCGGTAATACGTAGGGTGCAGGCGTTAATCGGAATTACTGGGCGTAAAGCGTGCGCAGGCGG
+
FF,FFFFFFFFFF:FFFFFFFFFFF:FFFFFFFFFFFFFFFFFFFFFFFFFFFFFFFFFFFFFFFFFFFFFFFF:F::F,FFF,,FFFF,:FFF,F,,:F:,F,,:,:F,F,:F,:FF,FFFFFFF,:F:,FFFF:F,FF,F,F:FFFF,,,FFFFF,,F:,,FFFF:F:F:,,,F:F,F,FF,F:FF:FFFFF:,FFF:,FFFF,FFF::FFFF:,FF,,FF,FF:FF,:F:FFF:F,:FFFF:F,FFF
@A00920:152:HGHKKDRXX:2:2107:25364:25066 1:N:0:CGCGTTCA+AAGGAGTA
ACTCCTACGGGAGGCAGCAGTGGGGAATTTTGGACAATGGGGGCAACCCTGATCCAGCCATGCCGCGTGTGTGAAGAAGGCCTTCGGGTTGTAAAGCACTTTCGGCCGGAACGAAATCGCGTGGGCTAACACCCCGCGTGGATGACGGTACCGGAAGAAGAAGCACCGGCTAACTACGTGCCAGCAGCCGCGGTAATACGTAGGGTGCAAGCGTTGTCCGGATTTATTGGGTTTAAAGTGTGCGTAGGCG
+
FFF:FF:,FF,FFF:FFFFFFFFFFFF:FFFFFFFFFFFFFFFFFFFFFFFFFFFFFFFFFFFFFFFFF,FFF,FFFFFFFF,:FFFFFFFF,FF:FFFFFFFFF:FFFF,F:FFFFFFF:FF:,FF:FFFFFFFFFF,FFFF:FFFFFFFF,FFFFFF,::FFFFFF:FFFFFFFFFF,FFFF:,FFFFFF:,F,FF:F:FFFFFF:FFFFFF,:,FF,FFFFFFF:,FF,FF,:,F,:,FF:,F,::F
@A00920:152:HGHKKDRXX:2:2107:8070:25426 1:N:0:CGCGTTCA+AAGGAGTA
ACTCCTACGGGAGGCAGCAGTGGGGAATTTTGGACAATGGGCGAAAGCCTGATCCAGCCATGCCGCGTGTGTGAAGAAGGCCTTCGGGTTGTAAAGCACTTTCGGACGGAACGAAATCGCGCGGTCTAATACATCGCGTGGATGACGGTACCGTAAGAAGAAGCACCGGCTAACTACGTGCCAGCAGCCGCGGTCATACGTAGGGTGCGAGCGTTAATCGGAATTACTGGGCGTAAAGTGTGCGCAGGCG
+
FFFFFFFFFFF,FFFFFFFFFFFFFFFFFFFFFFFFFFFFFFFFFFFFFFFFFFFFFFFFFFFFFFF:FFFFFFFFFFFFFFFFFFFFFFFFFFFFFFFFFFFFFFFFFF:FFFFFFFFFFFFFFFFFFFFFFFFFFFFFFFFFFFFFFFFFFFFFFF:FFFFFFFFFFFFFFFFFFFFFFFFFFFFFFFFFFF,FFFFF:FFFFFFFFFFFF:F,FFFFF,FFFF::FFFFF:,FFFFFFFFFFFFFFF
@A00920:152:HGHKKDRXX:2:2107:15908:25848 1:N:0:CGCGTTCA+AAGGAGTA
ACTCCTACGGGAGGCAGCAGTGGGGAATCTTGGACAATGGGGGCAACACTGATCCAGCGACGCCGCGTGGGAGAAGAAGGCCTGCGGGTTGTAAAGCACTTTCGTTGGGGAAGAAAAGTTTAGACCTAACAAGACGGTACCTTGACGTAACCAACTAAATAAGCACCGGCTAACTCTGTGCCAGCAGCCGCGGTAATACGTAGGGTGCGAGCGTTAATCGGAATTAATGGGCGTAAAGCGAGCGCAGGCG
+
::FFFFFF:FFFFFFFFFFFF,FFFFFFFFF,FFFFFFFF,FFFFFF,FFFFF:,FFF:FFFFFFFFFF,F,FFFFFFFFFFFFFFFFF,FFFF:FF,FF:F,F,,:FFFFFFF:FF,FF,:,FF,F:F:F,F,FFF:FFFFFFFFFF,FFF,F,,,FF,FFF:F,FFFFFFFFFF:FFFFFF:FFF:FFFFFFFFFFFFFFFF,FFF:FFFFFF:F:FFFF:FFF:FF,FFFFFF:,FF,,FFFFFFFF
@A00920:152:HGHKKDRXX:2:2107:6325:26130 1:N:0:CGCGTTCA+AAGGAGTA
ACTCCTACGGGAGGCAGCAGTGGGGAATCTTAGACAATGGGCGAAAGCCTGATCTAGCCATGCCGCGTGAGTGACGAAGGCCTTAGGGTCGTAAAGCTCTTTCGCCAGGGATGATAATGACAGTACCTGGTAAAGAAACCCCGGCTAACTCCGTGCCAGCAGCCGCGGTAATACGGAGGGGGTTAGCGTTGTTCGGAATTACTGGGCGTAAAGCGCACGTAGGCGGACCATTAAGTCAGGGGTGAAATCC
+
FFFFFFFFFFFFFFFFFFFFFFFFFFFFFFFFFFFFFFFFFFFFFFFFFFFFFF:FFFFFFFFFFFFFFFFFFFFFFFFFFFFFFFFFFFFFF:FFFFFFFFF:FFFFFFF:FFFFFFFFFFFFFFFFFFFFFFF:FFFFFFFFFFFFFFFFFFFFFFFFFFFFFFFFFFFFFFFFFFFFFFFFFFFFFFFFFFFFF,FFFFFFFFFFFFFF,FFFFFFFFFFFFFFFFFFFFFFFFFFFFFFFFFFFFF
@A00920:152:HGHKKDRXX:2:2107:5493:26287 1:N:0:CGCGTTCA+AAGGAGTA
ACTACTACGGGAGGCAGCAGTTAGGAATCTTGCGCAATGGGCGAAAGCCTGACGCAGCAACGCCGCGTGGGGGATGAATGCTCTCGGGTTGTAAACCCCTTTCAGCGGGGACGATTATGACGGTACCCGCAGAAGAAGGACCGGCCAACTACGTGCCAGCAGCCGCGGTAATACGTAGGGTCCAAGCGTTGTCCGGATTTATTTGGCGTAAAGAGCTCGTAGGCGGTTTCGTAAGTCGGATGTGAAAACT
+
F,:,FFF,F:,F,:FFF,:,FFFF:FF,F,FFF,F:FF,:FF:FF:F,F::FF,FF,,:F,,:::F:F:FF::FF,FFFFFFFF,F:FFF:FFFF,F,FF:::F:,FFFFFFFFFFFFFFFFFFFF,FFFF:FFFFFFFFFFFFFFFFFFFFF:F:F:FFF,FFFF:,FF,FFF,F:FF:FF,:F::FFF,FFF:FFFFF:F,,,:F:FF:FFFFFFFF:F:F:FF:F:::F:FFF,F,FF,FF:::FFF
@A00920:152:HGHKKDRXX:2:2107:31684:26553 1:N:0:CGCGTTCA+AAGGAGTA
ACTCCTACGGGAGGCAGCAGTGGGGAATTTTCCGCAATGGGCGAAAGCCTGACGGAGCAAGACCGCGTGAGGGAGGAAGGCTCTTGGGTTGTAAACCTCTTTTCTCAGGGAAGAACAAAATGACGGTACCTGAGGAATCAGCCTCGGCTAACTCCGTGCCAGCAGCCGCGGTAATACGGAGGAGGCAAGCGTTATCCGGAATTATTGTGCGTAAAGCGTCCGCAGGTGGCTCGCTCAAGTCTGCTGTCAA
+
FF:F,FF,FF:FF:FFFFFFFFFFFFFFFFFFFFFFFFFFFFFFFFFFFFFFF:,FFF:F:FFFFFFFFF:F:FFFFFFF,FFFFF:FF,FFF:FF::FFFFFF::FF,FFF,FFFFF:FFFF:FF:FFFFFFFFFFF:FFFFFF:FFFFFF:FFFFFF,F,:FF,FF,FFFFFFF::FFF:FFFFFF,,F,FFF,FFFF::FFF:F,FFFFFFF:FF,F,F:FF,FF::FFFFFFFFF:F,F:FF:FFF
@A00920:152:HGHKKDRXX:2:2107:8124:27211 1:N:0:CGCGTTCA+AAGGAGTA
ACTCCTACGGGAGGCAGCAGTCGGGAATTTTGGGCAATGGGCGAAAGCCTGACCCAGCAACGCCGCGTGAGGGATGAAGTATTTCGGTATGTAAACCTCGAAAGAATAGGAAGAATAAATGACGGTACTATTTATAAGCTCCGGCTAACTACGTGCCAGCAGCCGCGGTAATACGTAGGGAGCAAGCGTTGTTCGGATTTACTGGGCGTAAAGGGAGCGTAGGATGCATATAAATTCAGTTGTGAAATCT
+
FFFF,:F:FFFF:FFFFFFFFFF:FFFFFF:FFFFFFF:FF:FFFFFF:FFFFFFFFFFFFFFFFFFFFFFFFFFFFFFFF:FF,F:FFF:FFFFF,,F:FFF:FF:FF,FFFF:FFFFF,FFFF:FFFFF,::FFFFF,FF:F,FFF,FFFFFF,FFFFFFFF:F:FFFF,FF,FFF:FFF:FFFFF,,,:FF,:FF,FFFFF,:,:FFFFF,F,F,FFF,,,,:FFFFF,FF,F,FFF:F,F,:FF,F
@A00920:152:HGHKKDRXX:2:2107:4797:27837 1:N:0:CGCGTTCA+AAGGAGTA
ACTCCTACGGGAGGCAGCAGTGGGGAATATTGGGCAATGGCCGAAAGGCTGACCCAGCGACGCCGCGTGTGGGAGGAAGCCCTTCGGGGTGTAAACCACTGTCAGAGGGGACGAAAGAGCGGGGAGTGAATAATTCTTCGCAGTGACGGTACCCTCAAAGGAAGCACCGGCTAACTTCGTGCCAGCAGCCGCGGTAATACGAAGGGGGCTAGCGTTGCTCGGAATTACTGGGCGTAAAGGGAGCGTAGGC
+
FFFFFFFFFFFFFFFFFFFF:FFFFFFFFFFFFFFFFFFFFFFFFFFFFFFFFFFFFFFFFFFFFFFFFFFFFFFFFFFFFFFFFFFFFFFFFFFFFFFFFFFFFFFFFFFFFFFFFFFFFFFFFFFFFFFFFFFFFFFFFFFFFFFFFFFFFFFFFF,FFFFFFFFFFFFF:FFFFFFFFFFFFFFFFFFFFFF:FFFFFFFFFFFFFFFFFFFFF:F:FFFFFF:F:FFFFFFFFFFFF::FFF,FF:
@A00920:152:HGHKKDRXX:2:2107:8892:27978 1:N:0:CGCGTTCA+AAGGAGTA
ACTCCTACGGGAGGCAGCAGTGGGGAATTGTTCGCAATGGGCGAAAGCCTGACGACGCAACGCCGCGTGGAGGATGAAGAATTTCGGTTCGTAAACTCCTTTCGACCGAGATGAACACCCCGCAATTTAATACGTTGTGGGACTGACAGTATCGAGAGAAGAAGCCCCGGCTAACTCTGTGCCAGCAGCCGCGGTAATACAGAGGGGGCGAGCGTTATTCGGAATTATTGGGCGTAAAGGGCTCGTAGGC
+
FFFFFFFFFFFFFFFFFFFFFFFFFFFFFFFFFFFFFFFFFFFFFFFFFFFFFFFFFFFFFFFFFFFFFFFFFFFFFFFF,FFFF:F,FFFFFFFF:F:F:FFFFFFFFFFFFFF:FFFFFFFF:FFF,F:FF::FFFFFFFF:FFFFFFFFFFFFF:FFFFFFFFFFFFFFFFFFFFFFFFFFFFFF:FFFFFFFFF:FFFFF,:FFF:FFFF,F:FF:FFFFFF:FF:,FFFFFFF:FFF,FFFF:,F
@A00920:152:HGHKKDRXX:2:2107:7301:28479 1:N:0:CGCGTTCA+AAGGAGTA
ACTCCTACGGGAGGCAGCAGTGGGGAATCTTGCGCAATGGGCGAAAGCCTGACGCAGCAACGCCGCGTGCGGGATGAAGGCCTTCGGGTTGTAAACCGCTTTCAGTGGGGACGAATCAAGACGGTACCCACAGAAGAAGCCACGGCCAACTACGTGCCATCAGCCGCGGTAACACGTAGGGGGCAAGCGTTGTCCGGATTTATTGGGCGTAAAGAGCTCGTAGGTGGTTCAGTAAGTCGGACGTGGAAGC
+
FFFFFFFFFFF,:FFFFFFFFFFFFFFF:FFFF,FFFFFFFFFFFFFFFFFF:FFFFFF:FFFFFFFFFFFF:FFFFFFFFFFFFFFFFFFF,FFFF,FFFFFFFFFFFFF,:FF,FFF,FFFFFFFFF,FFFFF,FF:F,,FF,FFFFF,FF:F:F,:,FF,,FFF:FF,FF,,,FFF:,:FF,,FFF,FFFFF,F:F:F,,FFFFFF:FFFFFFF,F::,:F,FF,FFFFFFF,,,:F,FFFF,:FFF
@A00920:152:HGHKKDRXX:2:2107:7880:28573 1:N:0:CGCGTTCA+AAGGAGTA
ACTCCTACGGGAGGCAGCAGTGGGGAATTTTCCGCAATGGGCGAAAGCCTGACGGAGTGACGCCGCGTGTGGGACGAAGGCCTTCGGGTCGTAAACCACTGTCAGTGGGAAAGATGGGTGTCGATGCTAATACCATCGGCATCTGACGGTACCTGCAGAGGAAGCCCCGGCCAACTCTGTGCCAGCAGCCGCGGTAAGACAGAGGGGGCAAGCGTTGCTCGGAATTACTGGGCGTAAAGGGCGCGTAGGC
+
FFFFFFFFFFFFFFFFFF:FFFFFFFFFFFFFFFFFFFFFFFFFFFFFFFFFFFFFFFFFFFFFFFFFFFFFFFFFFFFFFFFFFFFFFFFFFFFFFFFFFFFFFFFFFF:FFFF:FFFFFFFFFFFFFFFFFFFFFFFFFFFFFFFFFFFFFFFFFFFFFF:FFFFFFFFFFFFFFFFFF:FFFFFFFFFFFFFF,FFFFFFFFFFFF:,FFFFFFFF:FFF:FFFFFFFFFF:F:FF:FFFFF,FFFF
@A00920:152:HGHKKDRXX:2:2107:28782:29199 1:N:0:CGCGTTCA+AAGGAGTA
ACTCCTACGGGAGGCAGCAGTGGGGAATATTGCGCAATGGGCGAAAGCCTGACGCAGCGACGCCGCGTGTGGGATGAAGGCCTTCGGGTCGTAAACCACTGTCGGGGGGGACGAAACCAATGACGGTACCCCCAAAGGAAGCACCGGCTAACTCTGTGCCAGCAGCCGCGGTAATACAGAGGGTGCGAGCGTTGTCCGGAATTACTGGGCGTAAAGGGCGCGTAGGCGGCTTGATAAGTAGGGGGTGAAA
+
FFFFFFFFFFFFFFFFFFFFFFFFFF,F,FFFFFF:FFFFFFFFFFFFFFFFFFFFFFFFFFFFFFFFFFFFFFFFFFFFFFFFFFFFFFFFFFFFFFFFFFFFFFFFFFFFFFFFFFF,FFFFFFFFFFFFFFFFFF:FFFFFFFFFFFFFFFFFFFFFFFFFFFFFFFFFF:F:FFFFFFFFFFF:FFFF:FFF,FFF,F:FFFFFFFFFFFFFFFFFFFFFF:FF:FFFFFF:F::FFFF:FFF:F:
@A00920:152:HGHKKDRXX:2:2107:30092:29340 1:N:0:CGCGTTCA+AAGGAGTA
ACTCCTACGGGAGGCAGCAGTGGGGAATATTGGACAATGGGCGCAAGCCTGATCCAGCCATGCCGCGTGAGTGATGAAGGACTTAGGGTTGTAAAGCTCTTTTGGCGGGGACGATAATGACGGTACCGGGAGAATAAGCACCGGCTAACTACGTGCCAGCAGCCGCGGTAATACGGAGGGTGCAAGCGTTATCCGGAATCACTGGGCGTAAAGGGCGCGTAGGTGGTCTGTTAAGTCTGGCGTTAAAGCC
+
FFFFFFFFFFFFFFFFFFFFFFFFFF,FFFFFFFFFFFFFFFFFFF:FFFFFFFFFFFFF:FFFFFFFFFFFFF,FFFF:,FFF,FFF,FFFFFFFFFFF,F::FF:FFFFFFF,FFFFFFFFFFFF,F,FFFFFFFFFFFFFFFFFFFFFFFFFFFFFFFFFFFFFFFFFFFFFFFFF,FFFFFFFFFFFFFFFFFFFFFFFFFFF,FFFFFFF,FFFFFFF,FFFF:FFFFFFFF:F,FFF,FF,FFF
@A00920:152:HGHKKDRXX:2:2107:18846:29904 1:N:0:CGCGTTCA+AAGGAGTA
ACTCCTACGGGAGGCAGCAGTGGGGAATATTGCACAATGGGCGCAAGCCTGATGCAGCAACGCCGCGTGGGGGATGAAGGCCTTCGGCTTGTAAACCCCTTTTAGCAGGGAAGAAGCGAAAGTGACGGTACCTGCAGAAAAAGCGTCGGCTAACTACGTGCCAGCAGCCGCGGTAATACAGAGGGTGCAAGCGATGTTCGGAATCATTGGGCGTAAAGGGCGTGTAGGCGGTTTGTTAAGTCATGTGTGA
+
FFFFFFFFFFFFFFFFFF:FFFFFFFFFFFFFF:FFFFFFFFFFF,:FFFFFFFFFFFF:FFFFFFF,FFFFFFFF,FF:FF,FFFF,F,FFF,FFFFFF,FFFFFFFFFF:FFFF:F:F:FFF:FFFFFFF:FF:FF,FFFFFFF:,:FF:FFFFFFF,,F:FF:FFFFFFF,FFFFF,FFF::F,FF,F:F,:FFFFFFF::FFFFFF:FFF:,FFF:FFF,,,F,F:F:,FF,FFFF,FF,:,F::F
@A00920:152:HGHKKDRXX:2:2107:27896:30076 1:N:0:CGCGTTCA+AAGGAGTA
ACTCCTACGGGAGGCAGCAGTGGGGAATATTGGACAATGGGCGAAAGCCTGATCCAGCCATGCCGCGTGAGTGATGAAGGCCTTAGGGTTGTAATGCTCTTTTGGCGGGGAAGATAATGACGGTACCCGCAGAATAAGCCCCGGCTAACTTCGTGCCAGCAGCCGCGGTAATACGAAGGGGGCTAGCGTTGTTCGGAATTACTGGGCGTAAAGCGCACGTAGGCGGATTGGCAAGTCAGGGGTGAAATCC
+
FFFFFFFFFFFFFFFFFFFFFFFFFFFFFFFFFFFFFFFFFFFFFFFFFFFFFFFFFFFFFFFFFFFFFFFFFFFFFFFFFFFFFFFFFFFFFFFFFFFFFFFFFFFFFFFFFFFFFFFFFFFFFFFFFFFFFFF:FFFFFFFFFFFFFFFFFFFFFFFFFFFFFFFFFFFFFFFFFFFFFFFFFFFFFFFFFFFF::FFFFFFFFFFF:FFFFFFFFFFFFFFF:FFFFFFF,F:FFFFFFFFFFFFFF
@A00920:152:HGHKKDRXX:2:2107:3287:30358 1:N:0:CGCGTTCA+AAGGAGTA
ACTCCTACGGGAGGCAGCAGTAAGGGATCTTGCGACAATGGGCGAAAGCCTGACGCAGCAACGCCGCGTGCGGGATGACGGCCTTCGGGTTGTAAACCGCTTTTCGGGGGGAAGAGGAAGGACGGTACCCCCGGAAGAAGTCTCGGCTAACTACGTGCCAGCAGCCGCGGTAAAACGTAGGAGGCGAGCGTTATCCGGATTTACTGGGTGTAAAGCGCGTGTAGGCGGTCCTGCAAGTGGCGCGTGAAAG
+
F,FFF:F::,,FF:FFF,F:FFFFF,:FFFF:FFFFFFF:::,FFFFF:F,F::F:F::FFFF,F:,FFF,FFFFF:F:F,:FFFF:FFF,:FFFFFF,,FFFFFFF:F:FF:FFFFF:FFFFFFFFFFFFFF,FFF:FFFFFFFFFFFFFFFFFFF:FFFFFF:FFFFFF:FFFFFF,FFFFFFFFFFFFFFFFF:FFFF:FF:F:FF,F:FFFF:FFFFFFFFF:FFFFFFFF,FFFF,FFF:FF::F
@A00920:152:HGHKKDRXX:2:2107:20076:31782 1:N:0:CGCGTTCA+AAGGAGTA
AATCCTACGGGAGGCAGCAGTGGGGAATATTGCGCAATGGGCGAAAGCCTGACGCAGCGACGCCGCGTGTGGGATGACGGCCTTCGGGTTGTAAACCACTGTCGGGAGGGACGAATGCGCCGCAAGGCGAGTGACGGTACCTCCAAAGGAAGCACCGGCTAACTCCGTGCCAGCAGCCGCGGTAATACGGAGGGTGCGAGCGTTGTCCGGAATCACTGGGCGTAAAGCGCGCGCAGGCGGATTGGTCAGT
+
F,:,FFF,:F:::FF,FFFFFFF:FF:F:,FFFFFFFFFFFFFFFF:FFF::FFFFFFF,FFFFFF:FFFFFFFFFFFF:FFFF:FFFFFFFFFFFF:FFFFFFFFFFFFFFF:FF:FFF:FFF:FFFFFFFF:FFFFFFFFFFFFFFF:FF:FFFFFFFFFFFFFF:F:F:F:FF:FFFFFF,FFFFFFF:FFFF:FF:FFF:FFFFFFF,FFFFFFFF:FFFF:F:F,F:F::FFFF::FFFFFF:FF
@A00920:152:HGHKKDRXX:2:2107:28971:33004 1:N:0:CGCGTTCA+AAGGAGTA
ACTCCTACGGGAGGCAGCAGTGGGGAATATTGGACAATGGGCGCAAGCCTGATCCAGCAACGCCGCGTGGAGGACGAAGGTCTTCGGATCGTAAACTCCTGTCAGACGGGACGAAGGTTTCGGGGTGAACAATCTCGGAGCTTGACGGTACTGTCAGAGGAAGCCCCGGCTAACTCCGTGCCAGCAGCCGCGGTAATACGGAGGGGGCGAGCGTTATTCGGAATTATTGGGCGTAAAGGGCGCGTAGGCG
+
FFFFFFFFFFFFFFFFFFFFFFFFFFFFFFFFFFFFFFFFFFFFFFFFFFFFFFFFFFFFFFFFFFFFFFFFFFFFFFFFFFFFFFFFFFFFFFFFFFFFFFFFFFFFFFFFFFFFFFFFFFFFFFFFFFFFFFFFFFFFFFFFFFFFF,FFF:FFF:FFFFFFFFFFFFFFFFFFFFFFFFFFFFFFFFFFFFF:FFFFFFFFFFFFFFFFFFF:FFFFFFFFFFF:FFFFFF:FFFFFFFFFFFFF:F
@A00920:152:HGHKKDRXX:2:2107:24505:33411 1:N:0:CGCGTTCA+AAGGAGTA
ACTCCTACGGGAGGCAGCAGTAAGGGATCTTGCGACAATGGGCGAAAGCCTGACGCAGCAACGCCGCGTGCGGGATGACGGCCTTCGGGTTGTAAACCGCTTTTCGGGGGGAAGAGGAAGGACGGTACCCCCGGAAGAAGTCTCGGCTAACTACGTGCCAGCAGCCGCGGTAAAACGTAGGACGCGAGCGTTATCCGGATTTACTGGGCGTAAAGCGCGGGCAGGCGGTGGTCCAAGTCGGACGTGAAAG
+
FFFFFFFFFFFFFFFFFFFFFFFFFFFFFFFFFFFFFFFFFFFFFFFFFFFF:FFFFFFFFFFFFFFFFFFFFFFFFFFFFFFFFFFFFFFFFFFFFFFFFFFFFFFFFFFFFF:FFFFFFFFFFFFFFFFF,FFFFFFFFFFFFFFFFFFFFFFFFFFFFFFFFFFFFFFFFF:FFFFFFFFFFFFF:FFFFFFFFFFFFFFFFFFF:FFFFFFFFFFFFFFFFFFFFFFFFFFFFFF:FFFFFFFFFF
@A00920:152:HGHKKDRXX:2:2107:4110:34632 1:N:0:CGCGTTCA+AAGGAGTA
ACTCCTACGGGAGGCAGCAGTGGGGAATATTGCACAATGGGCGCAAGCCTGATGCAGCAACGCCGCGTGCGGGAAGAAGGCCTTAGGGTTGTAAACCGCTTTCAGCAGGGAAGAAAATGACGGTACCTGCAGAAGAAGGAGCGGCCAACTACGTGCCAGCAGCCGCGGTGACACGTAGGCTCCAAGCGTTGTCCGGATTTATTGGGCGTAAAGAGCTCGTAGGCGGTTTAGTAAGTCGGGTGTGAAAACT
+
F:FFFFFFFFFFFFFFFFFFFFFFFFFFFFFFFFFFFFFFFFFFFFFFFFFFFFFFFFFFFFFFFFFFFF:FFFFFFFFFFFFFFFFFFFFFFFFFFFFFFFFF:FFF:FFFFFF:F:F:FFFF:FFFFFFFFF:FFFFFFFFFFFF:FFFFFFFFFFFFFFFFFFFFFFFFFFFFFFFFFFFFFFF:,FFFFFFF:FFFF:FFFFFFFFFFFFF:FF,FFFFFFFFF:FF::F:FF,F:FFFFFFFFF:
@A00920:152:HGHKKDRXX:2:2107:22797:34710 1:N:0:CGCGTTCA+AAGGAGTA
ACTCCTACGGGAGGCAGCAGTAAGGAATATTGCACAATGGACGCAAGTCTGATGCAGCAACGCCGCGTGCCCGAGGACGGCCTTCGGGTTGTAAAGGGCTTTTCTGGCTGAAGAGGCAGGACGGTAGGCCAGGAATAAGCGTCGGCTAACTACGTGCCAGCAGCCGCGGTAAAACGTAGGACGCGAGCGTTATCCGGATTTACTGGGCGTAAAGCGCGGGCAGGCGGTGGTCCAAGTCGGACGTGAAAGC
+
FFF:FFFFFFFFFFFFFFFFFFFFFFFFFF:FFFFFFFFFF:FF:FFFF:FFFFFFFFFFFFFFFFFFFFFFFFFFFFFFF,FFFFFFF:F,FFFFFFFFF:FFFFFFFFFFF:FFFF::FF:FFFFFFFFFF:FFFFFFFFFFF,FFFFF:FFFFFFFF:FFFFFFF:FFFF:FFFFFFFFFFF::FFFFFFFFFFFFF:FFFFFFF:FF:FFFFFFFFFF,FFFFFFFFFFF,FFFFFFFFFFFF::F
@A00920:152:HGHKKDRXX:2:2107:20907:35853 1:N:0:CGCGTTCA+AAGGAGTA
ACTCCTACGGGAGGCAGCAGTGGGGAATATTGGACAATGGGGGCAACCCTGATCCAGCCATGCCGCGTGCGTGAAGAAGGCCTTAGGGTTGTAAAGCGCTTTCACTGGTGAAGATGATGACGGTAGCCAGAGAAGAAGCCCCGGCTAACTCCGTGCCAGCAGCCGCGGTAATACGGAGGGGGCAAGCGTTGTTCGGAATTACTGGGCGTAAAGGGCGCGTAGGCGGAATGTCAAGTTAGGGGTGAAAGGC
+
FFFF:FFFF,FFFFFFFFFFFFFFFFFFFFFFFFFFFFFFFFFFFFFFFFFFFFFFFFFFFFFF:FFFF:FFF:FFF,FFFFFFFFFFF,F:FFFFF:FFFF,F:FFFFFFFFFFFFFFFFFFFFFFFFFFFFFFFFF:FFF:F:FFFF:F,:FFFFFF:FFF:FF:F,FF,F:FFFF:FF:FFFFF::FFFF:F:FFF,FFF:,FFFFFFFF:FF:::FFFFFFFF,FFFFFFFFFF,,:FF,FFFFFF
@A00920:152:HGHKKDRXX:2:2107:23502:36151 1:N:0:CGCGTTCA+AAGGAGTA
ACTCCTACGGGAGGCAGCAGTGGGGAATTTTGCGCAATGGGCGAGAGCCTGACGCAGCAACGCCGCGTGGAGGATGAAGGTCCTTGGATTGTAAACTCCTGTCAGCAGGGAAAAAGGGATAGGCGTTAATACCGCTTAAACTTGATTGTACCTGCAGAGGAAGCCCCGGCTAACTCTGTGCCAGCAGCCGCGGTAATACAGAGGGGGCGAGCGTTATTCGGAATTATTGGGCGTAAAGGGCGCGTAGGCG
+
FFFFFFFFFFFFFFFFFFFFFFFFFFF:FFFFFFFF:FFFFFFFFFFFFFFFFFFFFF:FFFFFFFFFFFFFFF,FFFFFFFFFFFFFFFFFFFFFFFFFFFFFFFFFFFFFF:FFFFF::,FFFFFFFFFFF:FFFFFFFFFFFFFFFFFFFFFFFFF:FFFFFFFFFFFFFFFFF:FFFFFFF:FFFFFFFFFFFFF,FFFFFFFFFF:FFFFFFFFFFFFFFF:FFFFFFFFFFFFFFFFFFFFFFF
@A00920:152:HGHKKDRXX:2:2107:7175:36213 1:N:0:CGCGTTCA+AAGGAGTA
ACTCCTACGGGAGGCAGCAGTGGGGAATTTTGGGCAATGGCCGAAAGGCTGACCCAGCGACGCCGCGTGCGGGATGACGCTTTTCGGAGTGTAAACCGCTGTCAGGGGGGACGAAACGCCGGAGTGGGAATACTGCTTCGGTTTGACGGTACCCTCAAAGGAAGCACCGGCTAACTCCGTGCCAGCAGCCGCGGTAATACGGAGGGTGCGAGCGTTGTTCGGAATTACTGGGCGTAAAGCGCGCGCAGGC
+
FFFFFFFFFFFFFFFFFFFFFFFFFFFFFFFFFFFFFFFFFFFFFF,FFFFFFFFFFFFFFFFFFFFFFFF:FF:FFFFFFFFFFFFFFFFFFFFFFFFFFFFFF:FFFFFF:FFFFF:FF:FFF,FFF,FFFF,FFFFFFFFF:FF,FF:,FFFF,FFFFFFF,FFFFFFFFF:FFF,,FFFF:FF:FFFFFFFFFFFFF:FFFFF,FFF:FF:F:F,FFF:FF:F:FFFFFFF,F::FFFFF:FFF,F
@A00920:152:HGHKKDRXX:2:2107:17553:36526 1:N:0:CGCGTTCA+AAGGAGTA
ACTCCTACGGGAGGCAGCAGTAAGGAATATTGCACAATGGACGCAAGTCTGATGCAGCAACGCCGCGTGCCCGAGGACGGCCTTCGGGTTGTAAAGGGCTTTTCTGGCTGAAGAGGCAGGACGGTAGGCCAGGAATAAGCGTCGGCTAACTACGTGCCAGCAGCCGCGGTAAAACGTAGGACGCGAGCGTTATCCGGATTTACTGGGCGTAAAGCGCGGGCAGGCGGTGGTCCAAGTCGGACGTGAAAGC
+
F,,FFFFFF:FF,FFFFFFFFFFFFFFF:FFFFFFFFFFFFFFFFFF:FFFFFFFFFFFF:FFFFFFFFFFFFFF:FFFFFFFFF::FFFF:FFFF:FFFFFFFFFFFF:FF::F:FFFF:FFFFFFFFFFFF:,F:FF:FFFFF,FFFFFFFF:FFF:F:F,FFFFFFF:::F:FFFFFFFFFFFFFFFFFFF,F:,FF:FFF,FFFFFFF:FFFFF:FFFFF:F::FFFF::FF::,FFFFFF,FFF:
@A00920:152:HGHKKDRXX:2:2107:21884:36730 1:N:0:CGCGTTCA+AAGGAGTA
ACTCCTACGGGAGGCAGCAGTCGAGAATCTTCCACAATGGGCGAAAGCCTGATGGAGCGACACCGCGTGCAGGATGAAGGCCTTCGGGTTGTAAACTGCTGTCACGCTATAGGAACCCACTTGGGTGAACAGTCCAAGTGCTGACCAAAGCGAAAGGAAGCGCCGGCTAACTCTGTGCCAGCAGCCGCGGTAATACAGAGGGCGCAAGCGTTGTTCGGATTCACTGGGCATAAAGAGCACGTAGGCGGCT
+
FFFFFFFFFFFFFFFFFFFFFFFFFFFFFFFFFFFFFFFFFFF:FFFFFFFFFFFFFFFF,FFFFFFFFF:FFFFF:FFFFF,FFFFFFFFFFFFFFFFFFFFFFFFFFFFFFFFFF:FFFFFFFFFFFFFFFFFFFF:FF:FFFFFFFF:FF,FFFFFF,FFFF:FFF:FFFFFFFFFFFFFFFFFFFFFFFFFFFFFF:FFFFFFFFFFFFFFF::FFFFFFFFFF,FFFFFFFFFFFFFFFFFFFFF
@A00920:152:HGHKKDRXX:2:2108:18719:2096 1:N:0:CGCGTTCA+AAGGAGTA
ACTCCTACGGGAGGCAGCAGTAGGGAATCTTCCGCAATGGACGAAAGTCTGACGGAGCAACGCCGCGTGAGCGAAGAAGGCCTTCGGGTCGTAAAGCTCTGTTGTTAGGGAAGAACAAGTATCGGAGTAACTGCCGGTACCTTGACGGTACCTAACCAGAAAGCCACGGCTAACTACGTGCCAGCAGCCGCGGTAATACGGAGGGTGCAAGCGTTGTCCGGAATCATTGGGTGTAAAGGGTGTGCAGGCG
+
FFFFFFFFFFFFFFFFFFFFFFFFFFFFFFFFFFFF:FFFFFFF:FFFF,FFFFFFFF:FFFFFFFFFFFFFFFFFFFFFFFFFFFFFFFFF:FFFFFF:FFFFFFFFFFFFF:FFF,FFFFFFFFFFFFFFF:FFFFFFF,FFFFFFFFFFFFFFFFFF,FFFFFFFFFFFFFFFFFFFFF:FF,FFFFFFFF:FFFFFFFFFFFFFFF:FF,FFFFFFF,FFFFFFFFFFFFFFFFFFFFFFFFFFFF
@A00920:152:HGHKKDRXX:2:2108:1479:2456 1:N:0:CGCGTTCA+AAGGAGTA
ACTCCTACGGGAGGCAGCAGTGGGGAATATTGGACAATGGGCGCAAGCCTGATCCAGCCATGCCGCGTGTGTGAAGAAGGCCTTCGGGTTGTAAAGCACTTTTGTTGGGGAAGAAGTTCTGACGGTACCTCGCGAATAAGACACGGCTAACTACGTGCCAGCAGCCGCGGTAATACGTAGGTGTCAAGCGTTGTCCGGATTTATTGGGCGTAAAGCGCCCGCAGGCGGCTCGGCAAGTTTCGGGTGAAAT
+
FFFFFFFFFFFFFFFFFFFFFFFFFFFFFFFFFFFFFFFFFFFFFFFFFFFFFFFFFFFFF:FFFFFFF,F,FF,F:FFFFF:FFFFFFFFF:F,:,:FF::FF::FFF:F:FFFFFF::::F:FFF:,FF:FFF:FFFFFFFF::FFFFFFF,F,FF:FF,FFFF:FFFFFF,F,:FFFF,FFFFFFFF,:FFF,FFF:,,F,F:FFFF,:F:F,FFFF:FFFF,FFFFFFF,FFFF,:FFFF:FF,FF
@A00920:152:HGHKKDRXX:2:2108:31033:3035 1:N:0:CGCGTTCA+AAGGAGTA
ACTCCTACGGGAGGCAGCAGTGGGGAATATTGGACAATGGGGGCAACCCTGATCCAGCCATGCCGCGTGAGTGATGAAGGCCTTAGGGTTGTAAAGCTCTTTCAGCGGGGAAGATGATGACGGTACCAGAGGAATCAGCATCGGCTAACTCCGTGCCAGCAGCCGCGGTAATACGGAGGATGCAAGCGTTATCCGGAATTATTGGGCGTAAAGCGTCCGTAGGTGGCAATTCAAGTCTGCCGTTAAAACC
+
F:F,FF,:FFFF:,FFFFFFFFF:FFFFFFF::FFF:F::FFFFFFFFFFF:FF,F::F,FFFF,,FF:FF:FFFF:F,FFFF::F:FFFFF:FF,FFFFFFFFFFF,F:FF,FF:F:FFFFFFFFFFFF:,F,FFF:FFFFF:,FFFFFFF:FFFFF:FFFFFF:FFFFFF:FFFFFFFF,FFFFFFF:FFFFFFFFFFFFF,FFF,,:FFFFFFFFFFFFFFF,FFF,FFFFFFFFFFFFFFFFF,F:
@A00920:152:HGHKKDRXX:2:2108:14922:4695 1:N:0:CGCGTTCA+AAGGAGTA
ACTCCTACGGGAGGCAGCAGTAAGGAATATTGCACAATGGGCGCAAGCCTGATGCAGCAACGCCGCGTGCCCGAGGAAGGCCTTCGGGTTGTAAAGGGCTTTTCTGGCTGAAGAGCAAGGACGGTAGGCCAGGAATAAGCGTCGGCTAACTACGTGCCAGCAGCCGCGGTAAAACGTAGGACGCGAGCTTTATCCGGATATAATGGGCGTAAAGCGCGGTCAGGCGGCTGTTCAAGTCGGACGTGAAAGC
+
FFFFFFFFFFFFFFFFFFFFFFFFFFFFFFFFFFFFF:FFFFFFFFFFFFFFFFFFFF:F,FFFFFF:FFF:FFFFFFFFFF:F,FFFF:FFFFFFFFF:FFFFFFFFFFFFF:FFFFF:FFF:,FFFFFFFF:F,:FF:FFFF:FF:FFF,F,FF:FF,:FFFF:FFFF,FFFF,:F:FF:FF,FFF,:F::FF:F:F:,F,FFF,:::F:FFF,FF:,FF:FFFFF:FFF,FFF,F::FF,:,FFFF:
@A00920:152:HGHKKDRXX:2:2108:5909:5181 1:N:0:CGCGTTCA+AAGGAGTA
ACTCCTACGGGAGGCAGCAGTGGGGAATATTGGACAATGGGCGAAAGCCTGATCCAGCAATGCCGCGTGAGTGATGAAGGCCTTAGGGTTGTAAAGCTCTTTTACCAGGGATGATAATGACAGTACCTGGAGAATAAGCTCCGGCTAACTCCGTGCCAGCAGCCGCGGTAATACGGAGGGAGCTAGCGTTGTTCGGAACTACTGGGCGTAAAGCGCACGTAGGCGGCGTCGTAAGTCAGGGGTGAAATCC
+
FFFFF:FFFFFFFFFFFFFFFF:FFFFF,FFFFFFFFFFF,FFF:FFFFFFFFFFFFF,F,FFFFFFFF:FFFF:FFFFFFFF:,FFF,FFF:FFFFFFF:FFFF,F::FF,FFF,FF:FFFFFF,F,FF:FFFFFF:F:FFF:,,FF,:FF,FFFFF:F:FF,FFF:F:FF:F,FFFFFFFFF,,,,F::F:,FF:,,F:,,F::F::::FFFF,FF:FFFFFF,F:,:FF,F:FFFFF:FF::FFF::
@A00920:152:HGHKKDRXX:2:2108:24686:7138 1:N:0:CGCGTTCA+AAGGAGTA
ACTCCTACGGGAGGCAGCAGTGAGGAATATTGGTCAATGGGCGCAAGCCTGAACCAGCAACGCCGCGTGGGCGACGAAGGTTTTCGGATCGTAAAGCCCTTTTCTGTGTGACGAGCAAGGACGGTAGCACAGGAATAAGCGTCGGCTAACTACGTGCCAGCAGCCGCGGTAAAACGTAGGACGCAAGCGTTATCCGGAATTACTGGGCGTAAAGCGCGTGTAGGCGGGTGGTTAAGTCCGTCGTGAAAGC
+
FF,:FF::F,FFFFFFFFFFFFF:FFFFFFFFFFFFFFFFFFFFFFFFFFFFFFFFFFFFFF:FF:FFFFFFFFFFFFF:FFFF::FF:F::FFFFFFFFF:FFFFFFF:FF:FFFFFFFFFFFFF:FFFFFFF,FFFFFFFFFFFFFFFFFFFFFFF:FFFFFF:FFFFF:F::FFFFFFFFFFFFFFF:FFFFFFF:FFFFFFF::FFFFF:F:F:FFFFFF:FFFFFFFFFFFFFF,:FF,F,FF:F
@A00920:152:HGHKKDRXX:2:2108:26087:8093 1:N:0:CGCGTTCA+AAGGAGTA
ACTCCTACGGGAGGCAGCAGTGGGGAATTTTCCGCAATGGGCGAAAGCCTGACGGAGCAACGCCGCGTGAGGGAGGAAGGCCTGTGGGTTGTAAACCTCTTTTCTCAGGGAAGAAGATCTGACGGTACCTGAGGAATCAGCATCGGCTAACTCCGTGCCAGCAGCCGCGGTAAGACGGAGGATGCAAGCGTTATCCGGAATTATTGGGCGTAAAGCGTCCGCAGGCGGCTCAGCAAGTCTGCTGTCAAAG
+
FFFF:FFFFFFFFFFFF:FFFFF:FFFFFFFFFFFFFFFFFFFFFFFFFFFFFFFFFFF,FF:FFFFFFFFFFFFFF:FFFFFFFFFFFFF:F:FFFFFF:F:FFFFFFFFFFFFFFFFFFFFFFFFFF:FFFFFFFFFFFFFFFFFF:FF:F:F,FF:F:,FFF:,FFF::FF:FFFFFFF:FFFFFFFFFF:FFFFFFFF:F,F:FFFFFF:,FF:FFF::FF:::F::F:FF:F:F:,,FFFFFFFF
@A00920:152:HGHKKDRXX:2:2108:19090:9189 1:N:0:CGCGTTCA+AAGGAGTA
ACTCCTACGGGAGGCAGCAGTGGGGAATATTGGACAATGGGCGCAAGCCTGATCCAGCCATGCCGCGTGGGTGAAGAAGGCCTTCGGGTTGTAAAGCCCTTTTGTTGGGAAAGAAAACCTGTCGGTTAATACCCGGCGGGAATGACGGTACCCAAAGAATCAGCACCGGCTAACTTCGTGCCAGCAGCCGCGGTAATACGAAGGGTGCAAGCGTTACTCGGAATTACTGGGCGTAAAGCGTGCGTAGGCG
+
FFFFFFFFFFFFFFFFFFFFFFFFFFFFFFFFFFFFF:FFFFFFFFFFFFFFFFFFFFFFFFFFFFF:FFFFFFFFFFFFFFFFFFFFFFFFFFFFFFFFF::FFFFFFFFFFFF:FFFFFFFF,FF,FFFFFFFFFFFFFFF:FFFFFFFFF,FFFFFF,FFFFFF,FFFFFFFFF:FFFF:FFFFFFF:FFF,FFFFFFFFFFFFF:FFFF:FFFFFFFFFFFFFFF:FFF:FFFFFFFFFF:FFFF:
@A00920:152:HGHKKDRXX:2:2108:11424:10316 1:N:0:CGCGTTCA+AAGGAGTA
ACTCCTACGGGAGGCAGCAGTGGGGAATTTTGGACAATGGGGGCAACCCTGATCCAGCCATTCCGCGTGAGTGAAGACGGCCCTATGGGTTGTAAACTGCTTTTATACGGGAAGAAACACCTCTTCTTGAAGAGGCTTGACGGTACCGTAAGAATAAGGATCGGCTAACTCAGTGCCAGCAGCCGCGGTAATACGGAGGATCCAAGCGTTATCCGGAATCATTGGGTTTAAAGGGTCCGTAGGCGGGACA
+
FFF:F:FF,F:FFFFF::FFFFFFFFF:FFFFFF:FFFFFFFFFFF,FFFFFFFFFF:FFFFFFF:FFFFFFFFF,FFFFFF:FF:FF,,FFFFFFF:,FFFFFFF:FFFFFFFFFF,FFF:F:FF,FFFF,F:FFFF:FFF:FFFFFFFF,FF::FF,F:,,FFFFF:F:,::FF:F:FFFFFFFF,FFF,FFF,:,:FF:FFF::F:::FF:,FFF:FFFFF,:FFFFFF:F:F,,,FF,:FFF,FFF
@A00920:152:HGHKKDRXX:2:2108:5258:10347 1:N:0:CGCGTTCA+AAGGAGTA
ACTCCTACGGGAGGCAGCAGTGGGGAATATTGGACAATGGGGGCAACCCTGATCCAGCAATGCCGCGTGTGTGAAGAAGGCCTGCGGGTTGTAAAGCACTTTCAGTGGGGAAGAAAAGCTCGAAGCTAACATCTTCGAGGTTGACGTTACCTACAGAAGAAGCACCGGCTAACTCCGTGCCAGCAGCCGCGGTAATACGGAGGGTGCAAGCGTTAATCGGAATTACTGGGCGTAAAGCGCACGCAGGTGG
+
:,,F,FFFFFFFF,FF:FF,F,FF:FFFFF,,:FFFFFF:::::FFF,FFFF:FFFF:FFF:FF:F,F::FF::FFFF,,,FFFFFF:,FF::FF:FFFFFFF:FFF,:F:,FFFFF,F:FFFF:FFFF:FFFFFF:FFFFF:FFFFFFFFFFFFFFFF:F,FFF,FFFFFFFF:F:,:,FFFFF,FF:F:F:FF,,F,FFF:FFFFFF,FF,FFFFFFF:,FFFFF,FFFFFF,FF,FFFFF:FF,F,,
@A00920:152:HGHKKDRXX:2:2108:32597:10692 1:N:0:CGCGTTCA+AAGGAGTA
ACTCCTACGGGAGGCAGCAGTGGGGAATATTGGACAATGGGCGAAAGCCTGATCCAGCAATGCCGCGTGAGTGATGAAGGCCCTAGGGTTGTAAAGCTCTTTTACCAGGGATGATAATGACAGTACCTGGAGAATAAGCTCCGGCTAACTCCGTGCCAGCAGCCGCGGTAATACGGAGGGAGCTAGCGTTGTTCGGATATACTGGGCGTAAAGCGCACGTAGGCGGCGCCGTAAGTCAGGGGTGAAATCC
+
:FFFFFFFFFFFFFFFFFFFFFFFFFFFFFFFFFFFFFFFFFFFFFFFFFFFFFFFFFFFFFFFFFFFFF:FFFFFFFFFFF:FFFF:FFF,FFFFFFFFFFFFFFFFFFFFFFFFFFFFFFFFFF:FFFFFFF:FFFFFFFFFFF,FFFFFFFF:FFFFF:FFFFF,FFFFFF:FFFFFFFFFF:FFFFFF:FFFFF:F:F:,:FFFF::FFFFFFFFFFFFFFFFFFFFF::F:F:FFFFF,:FFF,F
@A00920:152:HGHKKDRXX:2:2108:16297:10708 1:N:0:CGCGTTCA+AAGGAGTA
ACTCCTACGGGAGGCAGCAGTGGGGAATATTGGACAATGGGCGAAAGCCTGATCCAGCCATGCCGCGTGAGTGATGAAGGCCTTAGGGTTGTAAAGCTCTTTCAGTGGGGACGATAATGACGGTACCCACAGAAGAAGCCCCGGCTAACTTCGTGCCAGCAGCCGCGGTAACACGTAGGACGCAAGCGATATCCGGAATTACTGGGCGTAAAGAGCGTGTAGGCGGTGCTGTAAGTCAACCGAGAAAGCT
+
FFFFFF:FFFFFFFF:F:FF,FFFFFFFFFFFFFFFFFFFFFFFFFFFF:FFFFFFFFFFFF:FFFFFF:FFFFFFFFFFFFFF:FFFFFFFFFFFF:FFFFFFFF:FFFF,FFFFFFFFF,:FF,F:FFF:FF::FFFFFFFF:FFF,:FF::FFFF:FF:FF:F,FFF::FF,:FF,FFF,FF,FF,F,FF,F,FF,FFFFFF,F:,F:FF:,F,F,FFF,::,F,:FFF,FF,FF,FFF,F,F,FFF
@A00920:152:HGHKKDRXX:2:2108:21549:11193 1:N:0:CGCGTTCA+AAGGAGTA
ACTCCTACGGGAGGCAGCAGTGGGGAATATTGCACAATGGGCGAAAGCCTGATGCAGCGACGCCGCGTGAGGGATGACGGCCTTCGGGTTGTAAACCTCTTTCAGCAGGGACGAAGTTGACGTGTACCTGCAGAAGAAGCGCCGGCTAACTACGTGCCAGCAGCCGCGGTAATACGTAGGGCGCAAGCGTTGTCCGGAATTATTGGGCGTAAAGCGCGGGCAGGTGGTCTGTTAAGTCGTTTGTGAAAAT
+
FFFFFFFFFFFFFFFFFFFFFFFFFFFFFFFFFFFFFFFFFFFFFFFFFFFFFFFFFFFFFFFFFFFFF:FFFFFFFFFFFFFFFFFFFFFFFFFFF:FFFFFFFFFFFFFFFFFFFFFFFFFFFFFFFFFFFFFFFFF:FFFFFFF::FFFFFFFFFFF:FFFFFFFF:FFFFFFFFFFFFFFFFFFFFFFFFFFFFFFFFF:FFFFFFFFFFFFFFFFFFFFFFFFFFFFFFF:FFFFFFFFFFFFF:
@A00920:152:HGHKKDRXX:2:2108:15763:11600 1:N:0:CGCGTTCA+AAGGAGTA
ACTCCTACGGGAGGCAGCAGTGGGGAATTTTGGACAATGGGGGAAACCCTGATCCAGCCATGCCGCGTGTGTGAAGAAGGCCTTCGGGTTGTAAAGCACTTTCGGACGGAACGAAATCGCGCGATCTAATAAGTCGCGTGGATGACGGTACCGTAAGAAGAAGCACCGGCTAACTACGTGCCAGCAGCCGCGGTAATACGTAGGGTGCGAGCGTTAATCGGAATTACTGGGCGTAAAGTGTGCGCAGGTG
+
:FFFFFFF:FFFFFFFFFFFFFFFFFFFFFFFFFFFFFFFFFFFFFFFFFFFFFFFFFF:FFFFFFFFFFFFFFFFFFFFFFFFFFFFFFFFFFFFFFFFFFFFFFFFFFFFFFFFFFFFFFFFFFFFFFFFFFFFFFFFFFFFFFFFF,FFFFFFFFFF::FFFFFFFFF,FFFFFFF:FFF:FFFFFFFFF:FFFFFFFFFFFFFFFFFFFFFFFFFFFF,FF,FFFF:FFFF:FFFFFFFFFFFFFF
@A00920:152:HGHKKDRXX:2:2108:6813:12258 1:N:0:CGCGTTCA+AAGGAGTA
ACTCCTACGGGAGGCAGCAGTGGGGAATATTGGACAATGGGCGCAAGCCTGATCCAGCCATGCCGCGTGCGTGAAGAAGGCCTTAGGGTTGTAAAGCGCTTTCACTGGTGAAGATGATGACGGTAGCCAGAGAAGAAGCACCGGCTAACTCCGTGCCAGCAGCCGCGGTAAGACTGAGGGTGCGAGCGTTGTCCGGAATCACTGGGCGTAAAGGGCGCGTAGGAGGTCTGCTAATCGTGTGGTGAAAGCT
+
F:FFFFFFFFFFFFFFFFFFFFFFFFFF:FFFFFFFFFFFFFFFFFFFFFFFFFFFFFFFFF:FFFFFFFFFFFFFFFFFFFFF:,FFF:FFFFFFF,FFFFFF,FFFFF:FFFFFFFFFF,F:FFFFFFFFF:FF:FFF:FFFFFFFFF:FFFF:FF:FFFFF,FF::FFFFF,:FF:FF:,FFFF:FF:F:FFFFFFF,::F:,F:F,F,F,FF:FFFF,F,:,FFFFF,FF,F,,:,:F:FFF,FFF
@A00920:152:HGHKKDRXX:2:2108:20491:12336 1:N:0:CGCGTTCA+AAGGAGTA
ACTCCTACGGGAGGCAGCAGTAAGGAATATTGCACAATGGGCGCAAGCCTGATGCAGCAACGCCGCGTGCCCGAGGACGGCCTTCGGGTTGTAAAGGGCTTTTCTGGCTGACGAGGAAGGACGGTAGGCCAGGAATAAGCGTCGGCTAACTACGTGCCAGCAGCCGCGGTAAAACGTAGGACGCGAGCGTTATCCGGATTTACTGGGCGTAAAGCGCGGGCAGGCGGTGGTCCAAGTCGGACGTGAAAGC
+
:FFFFFFFFFFFFFFFFFFFFFFFFFF:FFFFFFFFFFFFFFFFFFFFFFFFFFF:FF:FFFFFFFFFFFFFFFFF:FFFFF:FFFFFFFFFFFFFFFFFFFFFFFFFFFFFFFFFF,FFFFFFFFFFFFFFFF:FFFFFFFFFFFFFFFFFFFFFFFFF:F:FFFFFFF::FFFFFFFFF:FFFFFFFFF,F:FFF:FFFFFFFFFFFF:FFFFFFFFF:FFFFFFFFFFFF:FFFFF:FFFFFF:FF:
@A00920:152:HGHKKDRXX:2:2108:29496:12524 1:N:0:CGCGTTCA+AAGGAGTA
ACTCCTACGGGAGGCAGCAGTGGGGAATTTTGGACAATGGGCGCAAGCCTGATCCAGCCATGCCGCGTGAGTGAAGAAGGCCTTCGGGTTGTAAAGCTCTTTCGGCCGGAACGAAATCGTCCGGGCTAATACCCCGGATGGATGACGGTACCGGAAGAAGAAGCACCGGCTAACTACGTGCCAGCAGCCGCGGTAATACGTAGGGTGCAGGCGTTAATCGGAATTACTGGGCGTAAAGCGTGCGCAGGCG
+
FFFFFFFFFFFFFFFFFFFFF:FFFFFFFFFFFFFFFFFFFFFFFFFFFFFFFFFFFF::FFFFFFFFFFFFFFFFFFFFFFFFFFFFF:FFFF,::FFFFF,FFFFFFFFFFF::FFFFFFFFFFF::,,:FFFFFF,F:::FFFFFFFFF,FFF::FF:FFFF:FFFFFFF:FFFFFFF:F,:FF:FFFFFFF,:FFF:FFFFFFF,FFFF,F::FFFFF,FF,,FFF:FFFF::FFFFFFFFFFFFF
@A00920:152:HGHKKDRXX:2:2108:9851:12853 1:N:0:CGCGTTCA+AAGGAGTA
ACTCCTACGGGAGGCAGCAGTAAGGGATCTTGCGACAATGGGCGAAAGCCTGACGCAGCAACGCCGCGTGCGGGATGACGGCCTTCGGGTTGTAAACCGCTTTTCGGGGGGAAGAGGAAGGACGGTACCCCCGGAAGAAGTCTCGGCTAACTACGTGCCAGCAGCCGCGGTAAAACGTAGGAGGCGAGCGTTATCCGGATTTACTGGGTGTAAAGCGCGTGTAGGCGGTCCTGCAAGTGGCGCGTGAAAG
+
:F:FF,FFFF:FFFFFFFFFFFFF:F:FF:FFFFFFF:FFFF:FFFFFFFF:FFFFFFFF:FFFFFFFFFFFFFFFFFFFFFFFFFFFFFFFFF::FFFFF:FFFFFFFFFFF:FFFF:FFFFFFFFFFFFFFFF,FFFFFFFF:FF:F,FFFFFFFF:FFFFFFFFFFF,FFFFFFFFFF:FFFFFFFFFF:FFFFFFFFFF:F:FF:FFFFF:FFFFFFF:F:FFFFFFFFF,,,FFFFFFFFF:FFF
@A00920:152:HGHKKDRXX:2:2108:25762:13448 1:N:0:CGCGTTCA+AAGGAGTA
ACTCCTACGGGAGGCAGCAGTAGGGAATATTGGTCAATGGATGCAAGTCTGAACCAGCCATGCCGCGTGCAGGAAGAAGGCCCTATGGGTTGTAAACTGCTTTTGACAGGGGATAAAACAGCTCTGCGGAGCAAATTGAAGGTACCTGGTGAATAAGCCACGGCTAACTACGTGCCAGCAGCCGCGGTAATACGTCGGTGGCAAGCGTTGTCCGGATTTATTGGGTTTAAAGGGTGCGTAGGCGGCCTTA
+
F:F:FFF,,F,FF,FF,FF:FF,:,FF:F,F,:F,FFF,FFF,:FFFFFFFFFFFFF,:F:::F:F,FFFFFF:F,FFF,F,FFF:FF:F:FFF,:FFF,,:,:F,FF,,:FFFF:FFFFFFF,FF:::FFFF,F,,FF,::FFFFF:FF:FFFFFF:FFF:FFFFF,,FFFF:F,F,F,FFFFF,FFF,F:FF:,,F,F:FF:,F,,F:FFF,:F:,FFFFF,:FFFFFF,,F:FF:FF,FF::FFFFF
@A00920:152:HGHKKDRXX:2:2108:32380:14450 1:N:0:CGCGTTCA+AAGGAGTA
ACTCCTACGGGAGGCAGCAGTAGGGAATATTGGGCAATGGACGCAAGTCTGACCCAGCCATGCCGCGTGCAGGAAGACGGCCCTATGGGTTGTAAACTGCTTTTACACCGGAGAAAACCCTCGCTCGTGAGCGAGGCTGATAGTATGGTGAGAATAAGCATCGGCTAACTTCGTGCCAGCAGCCGCGGTAATACGTAGGGAGCAAGCGTTGTTCGGATTTACTGGGCGTAAAGGGCGCGTAGGCGGCATA
+
F:FFFFFFFFFFF:FFFFF:FFFFFFFFFFFFFFFFFFFFFFFFFFFF,FFFFFFF:FFFFFFFF::FFFF:FFFFFFFFFFFFFFF:FFFFFFFF,FFFFFFFFFFFFFFFFFFF:FFFF:FFFFF:F:F:F:FFFFF,FF:FFFF,FFFFFFFFF,F::FFFFFFF:FFFFFFFFFFFFF:F:FFFFFFFFFFF:FFFFFFF::F:FFFFFF,::FFFFFFFFFFFFFF:F:FFFFFF,,FFFF:FFF
@A00920:152:HGHKKDRXX:2:2108:8043:14700 1:N:0:CGCGTTCA+AAGGAGTA
ACTCCTACGGGAGGCAGCAGTGGGGAATCTTGCGCAATGGGCGAAAGCCTGACGCAGCAACGCCGCGTGCGGGAGGACGGCCTTCGGGTTGTAAACCGCTTTTCGGGGGGAAGAGGAAGGACGGTACCCCCGGAAGAAGTCTCGGCTAACTACGTGCCAGCAGCCGCGGTAAAACGTAGGAGGCGAGCGTTATCCGGATTTACTGGGTGTAAAGCGCGTGTAGGCGGTCCTGCAAGTGGCGCGTGAAAGC
+
FFFFFFFFFFFFFFFFFFFFFFFFF:FFFFFFFFFFFFF:FFFFFFFFFFFFFFFFFFFFFF:FFFFFFFFFFF:FFFFFFFFFFFFFFFFFFFFFFFFFFFFFFFF:F,,FFFFFFF:FFFFFFF,FFF:FFFFFFFFFFFFFF,FFFF:FFFFFFFFFFFFFFFFFFFFFF:F,FFFF:FFFFF:FF:F,FFFFFFFF,F:FFFFFFF:FFFF:FFFFFFFF,:,FFFFF:,FF:F,F:F:FFFFFF:
@A00920:152:HGHKKDRXX:2:2108:20039:15092 1:N:0:CGCGTTCA+AAGGAGTA
ACTCCTACGGGAGGCAGCAGTGGGGAATATTGGACAATGGGCGAAAGCCTGATCCAGCAATTCCGCGTGTGTGAAGAAGGCCTTCGGGTTGTAAAGCACTTTAGGCAGGGAAGAAAAAATCGGAGTGAATAACTCCGGTCTTGACGGTACCTGAGGAATAAGCACCGGCTAACTCTGTGCCAGCAGCCGCGGTAATACAGAGGGTGCAGGCGTTAAACGGAATTACTGGGCGTAAAGCGTGCGTAGGCGG
+
FFFFFFFFFFFFFFFFFFFFFFFFFFFFFFFFFFFFFFFFFFFFFFFFFFFFFFFFFFFF:FFFFFFFFFFFFF,:FFFFFFF:FFFFFFFFFF:FFFFF:FFFF:FFFF:FF:FFFFFFFFFFFFFFFFFFFFFFFFFFFFFFFFFFFFFFFFFFFFFFFFFFFF,FFFFFFFFF,FFFFFFFFFF,FFF:FFFF:FF,FFF:FFFFFFFF,FFF,FF:F,F,F:FFFFFFFFFFFF:FFFFFFFFFFF
@A00920:152:HGHKKDRXX:2:2108:9326:15201 1:N:0:CGCGTTCA+AAGGAGTA
ACTCCTACGGGAGGCAGCAGTAAGGAATATTGGTCAATGGACGCAAGTCTGAACCAGCCATGCCGCGTGGAGGATGAAGGCCCTCTGGGTTGTAAACTTCTTTTATCTGGGAAGAAATCCGGAAATTCTTTTCCGGTTGACGGTACCAGAGGAATAAGCACCGGCTAACTCCGTGCCAGCAGCCGCGGTAATACGGAGGGTGCAAGCGTTGTCCGGAATTATTGGGTGTAAAGGGTGTGCAGGCGGGGCG
+
F,FF,FF,F:FF:,FF,FFFFF,FFF::FFF:FFFF:::FFF:FF,FFFFFF,FFFF,FFF,:FFF::FFFFFFFFFFF,:F,FFFFFFF:FFFFF,FFFF,FFFFFFFF:F:FFFFF,F:FF,FFFFFFFFFFFFFF:::FFFFFFFFFF:FFFFFFFFF:FFF::FF,F:FF,FFFFFFFFFFFFFFFFFF,FFFF:FFF:F:,:,FFF:FFFFF:F,FFFF,:F:,F,:,,FFF::,:FFFFFFF:,
@A00920:152:HGHKKDRXX:2:2108:30481:16297 1:N:0:CGCGTTCA+AAGGAGTA
ACTCCTACGGGAGGCAGCAGTGGGGAATATTGGACAATGGGGGCAACCCTGATCCAGCCATGCCGCGTGTGTGAAGAAGGCCTTAGGGTTGTAAAGTCCTTTTAACGGGGAAGATAATGACGGTACCCGTAGAATAAGCCCCGGCTAACTTCGTGCCAGCAGCTGCGGTAATACAGAGGGTGCACGCGTTAATCGGAATTACTGGGCGTACAGCGCGCGTAGGTGGTTTGTTAAGTTGGATGTGAAAGCC
+
FFFFFFFFFFFFFFFFFFFF:FFFFFFF:FFFFFFFFFFFFFFFFFFFFFFFFFFFFFFFFFFFFFFFFF:F::FFFFFFF::,,FFFFFFF,F,FFFFFFFFFFFFFFFF:F,FFF,FFFFFFFFFFFFFFF,FFFFFFFF:FF:FF:FFFFFFFFFFF:FFFFFFF,F:F::FFFFFFFFFF:FFFF:F,,FF::,,FFFFFF::F,F:FFFFFFFFF:FFFFF:FFFFF,FFFFFF:FFF,:FFF:F
@A00920:152:HGHKKDRXX:2:2108:15031:16376 1:N:0:CGCGTTCA+AAGGAGTA
ACTCCTACGGGAGGCAGCAGTGGGGAATTTTGGACAATGGGCGAAAGCCTGATCCAGCCATGCCGCGTGAGTGAAGAAGGCCTTCGGGTTGTAAAGCTCTTTCAGACGGAAAGAAATCGGGCGCGTGAATAGCGCGCCTGGATGACGGTACTGTCAGAAGAAGCACCGGCTAACTACGTGCCAGCAGCCGCGGTAATACGGAGGATGCAAGCGTTATCCGGATTTATTGGGTTTAAAGGGTGCGCAGGCG
+
FFFF,FFFFFFFFFFFFFFFFFFFFFF,FFFFFFFFFFFFFFFFFFFFFFF:FFFFFFFFFFFFFFFFFFFFFF,FFFFFFFFFF:FFFFFFFFFFFFFFFFFFFFFFFFFFFF:FFFFFFFFFFFFFFFFFFFFFFFFFFFFFFFFFF:FFFFFFFFFFFFFFFFFFFFF:FFFFFFFFFFFFFFF:FF:FFFFFF,FFFFFF:FFFFFFFF:FFFFFFFFFFF,FFFF:FF:FFFF,FFFF:FFFF:F
@A00920:152:HGHKKDRXX:2:2108:10267:17487 1:N:0:CGCGTTCA+AAGGAGTA
ACTCCTACGGGAGGCAGCAGTGGGGAATATTGCGCAATGGGCGAAAGCCTGACGCAGCGACGCCGCGTGTGGGATGACGGCCTTCGGGTTGTAAACCACTGTCGGGAGGGACGAAGATCTGACGGTACCTCCAAAGGAAGCACCGGCTAACTCTGTGCCAGCAGCCGCGGTAATACAGAGGGAGCTAGCGTTGTCCGGAATCACTTGGCGTAAAGGGCGCGTAGGCGGCCCGGTAAGCAGGGGGGGAAAT
+
F:FFFFFFFFFFFFFFFFFF,FFFFFFFFFFFFFFFFFFFFFF:FFFFFFFF,FFFFFFF:FFFFFFFFFFFFFFFFFFFFFFFFFFFFFFF:FFFFFFFFFFFFFFFFF:FFFFF:,FFFFFFF,:FFFFFFFFF,FFFFFFFFFFFFFFFFFF:FFF:FFFFFFF::FFFFFFFF,F:FF,FFFFFF:FFFFFFF,FFF,FFF,FFFF,FFF,,,F:FFFFF:FFFFFFFF:FFF,:FFFF,,FFF:F
@A00920:152:HGHKKDRXX:2:2108:8901:17785 1:N:0:CGCGTTCA+AAGGAGTA
ACTCCTACGGGAGGCAGCAGTGAGGAATATTGGACAATGGGCGAGAGCCTGATCCAGCCATGCCGCGTGCAGGAAGACTGCCCTATGGGTTGTAAACTGCTTTTATACAGGAAGAATAAGAGGCACGTGTGCCGCGATGACGGTACTGTATGAATAAGCATCGGCTAACTCCGTGCCAGCAGCCGCGGTAATACGGAGGATGCAAGCGTTATCCGGAATCATTGGGTTTAAAGGGTGCGTAGGCGGCCAG
+
FFFFFFFFFFFFFFFFFFFFFFFFFFFFF:FFFFF:FFFFFFFFFFFFFFFFFFFFFFFFFFFFFFFFFFFFFF:FFFFFFFFFFFFFFFFFFF::FFFFFFFFFFFFFFF:FFFFFFFF:FFFFFFFFFFFFF:FFFFFFFFFFFFFFFFFF:FFFFFFFFFFFFFFFFFFFFFFF,FFFFFFFFFFF:FFFFFFFFFFFFFFFFFFFFFFFFFFF:FF:FFF:FFFFFFFFFFFFF:FFFFFFFFFFF
@A00920:152:HGHKKDRXX:2:2108:8567:18427 1:N:0:CGCGTTCA+AAGGAGTA
ACTCCTACGGGAGGCAGCAGTAAGGAATATTGGTCAATGGACGAAAGTCTGAACCAGCCATGCCGCGTGGAGGATGTAGGTCCTCTGGATTGTAAACTTCTTTTATATGGGACGAAAAAAGGGTTTTCTAACTCGTCTGACGGTACCATATGAATAAGCACCGGCTAACTACGTTCAATCATCAGAGGTAATACGGAGGTTGCAATCGTTATCCGGATTCACTGGGTTTAAAGGCTGAGTATGTGTGTTG
+
:F,F:FF,,:FF,,F:F,FFFFF:F,FFFFF:FFFF:F,:FFF:FF,,F:,FF,F:,FFFF,,F,::,,::F:FFF,F:,FFFFFF,,FFFFFFF:,FFF::FFFFF,,,F:F,FFFFFF:F:,FFF,:FFFF:,F,F,FFF:FFF::FFF,:FFF:F,FF,:,FFFF,:,,:F,::F,,F:::F,FFFF:FF,:,::F,,,:F:,F,,FF,FF,FFF,FFFF,:FFFFFF:FF,FF,:F,FF,:,F,FF
@A00920:152:HGHKKDRXX:2:2108:6017:19335 1:N:0:CGCGTTCA+AAGGAGTA
ACTCCTACGGGAGGCAGCAGTGGGGAATATTGGACAATGGGCGAAAGCCTGATCCAGCAATGCCGCGTGAGTGATGAAGGCCTTAGGGTTGTAAAGCTCTTTTACCCGGGATGATAATGACAGTACCGGGAGAATAAGCCCCGGCTAACTCCGTGCCAGCAGCCGCGGTAATACGGAGGGGGCTAGCGTTGTTCGGAATTACTGGGCGTAAAGCGCGCGTAGGCGGCTTTGTAAGTCAGAGGTGAAAGCC
+
FFFFFFFFFFFFFFFFFFFFFFFFFFFFFFFFFFFFFFFFFFFF:FFFFFFFFFFFFFFFFFFFFFFFFFFFFFFFFFFFFFF:FFFF:FFFFFFFFFFFFFFFFFFFFFFFFFF,FFFFFFFFFFFFFFFFFFFF:FFFFFFFFFFFFFFFFFFFFFFFFFFFFFFFFFFF:FFFFFFFFFFFFFFFFFFFFF:F,FFFFFFFFFFFFFFFFFFFFFFFF:FFFFFFFFFFFFFFFFFFFFFFFFFFFF
@A00920:152:HGHKKDRXX:2:2108:27896:21840 1:N:0:CGCGTTCA+AAGGAGTA
ACTCCTACGGGAGGCAGCAGTAGGGAATATTGGTCAATGGATGGAAGTCTGAACCAGCCATGCCGCGTGCAGGAAGAAGGCCTTCTGGGTTGTAAACTGCTTTTGCCGGGGGATAAAATTCCCATGCGTGGGAAATTGAAGGTACCCGGTGAATAAGCCACGGCTAACTACGTGCCAGCAGCCGCGGTAATACGTAGGTGGCAAGCGTTGTCCGGATTTATTGGGTTTAAAGGGTGCGTAGGCGGCCTAT
+
FFFFFFFFFFFFFFFFFFFFFFFFFFFFFFFFFFFFFFFFFFFFF:FFFFFFFFFFFFFFFFFFFFFFFFFFFFFFFFFF:FFFFFFFF:FFFFFFFFFFFFFFFFFFFFFFFFFFFFFFFFFFFFFFFFFFFFFFFFFFFFFFFFFFFFFFFFFFFFFFFFFFFFFFFFFFFFFFFFFFFFFFFFFFFFFFFFFFFFFFFFF,FFFF:FFFFFFFF:FFFFFFFFFF::FFFFFFF:FFFFFFFFFFFF
@A00920:152:HGHKKDRXX:2:2108:9661:21919 1:N:0:CGCGTTCA+AAGGAGTA
ACTCCTACGGGAGGCAGCAGTGGGGAATATTGGACAATGGGCGCAAGCCTGATCCAGCCATGCCGCGTGAGTGATGAAGGCCCTAGGGTTGTAAAGCTCTTTCACCGGTGAAGATAATGACGGTAACCGGAGAAGAAGCACCGGCTAACTCTGTGCCAGCAGCCGCGGTAATACGTAGGGTGCGAGCGTTAATCGGAATTACTGGGCGTAAAGCGTGCGCAGGCGGTGATGTAAGACAGGTGTGAAATCC
+
FFFFFFFFFFFFFFFFFFFFFFFFFFFFFFFFFFFFFFFFFFFFFFFFFFFFFFFFFFFFFFFFFFFFFFFFFFFFFFFFFFFFFFFFFFFFFFFFFFFFFFFFFFFFFFFFFFF:FFFFFFFFFFFFFFFFFFFF:FFFFFFFFFFFFFFFFFFFFFFFFFFFFFFFFF:FFFFFFFFFFFFFFFFFFFFFFFFF:FFFFFFF,FFFFFFF,FFFFFFFFFFFFFFFFFFFF,:FF:FFF:FFF,FFFF
@A00920:152:HGHKKDRXX:2:2108:28275:22028 1:N:0:CGCGTTCA+AAGGAGTA
ACTCCTACGGGAGGCAGCAGTGGGGAATTGTTCGCAATGGGCGCAAGCCTGACGACGCAACGCCGCGTGGGGGATGAAGGTCTTCGGATTGTAAACCCCTGTTGGGTGGGACGAACACTCCTGTGGTGAATATCCACGAGAGCTGACGGTACCACCTGAGGAAGCCCCGGCTAACTCTGTGCCAGCAGCCGCGGTAATACAGAGGGGGCAAGCGTTGTTCGGAATTACTGGGCGTAAAGGGCGCGTAGGC
+
FFFFFFFFFFFFFFFFFFFFFFFFFFFFFFFFFFFFFFFFFFFFFFFFFFFFFFFFFFFFFFFFFFFFFFFFFFFFFFFFFFFFFFFFFFFFFF:FFFFF:FFFFFFFFFFFFFFFFFFFFFFFFFFFFFFFFFF:FFFFFFFFFFFFFFFFFFFFF:FFFFFFFFFFFFFFFFFFFF:FFFFFFFFFFFFFFFF::FFFFFFFFFFFFFFFFFF:FFFFFFF,FFFFFFFFFFF,,:FFFFFFFFFFFF
@A00920:152:HGHKKDRXX:2:2108:16866:23156 1:N:0:CGCGTTCA+AAGGAGTA
ACTCCTACGGGAGGCAGCAGTGGGGAATCTTGCGCAATGGGCGAAAGCCTGACGCAGCGATGCCGCGTGCGGGAAGACGGCCTTCGGGTTGTAAACCGCTTTCAGCAGGGACGAAATTGACGGTACCTGCAGAAGAAGCTCCGGCCAACTACGTGCCAGCAGCCGCGGTAAGACGTAGGGGGCGAGCGTTGTCCGGCATTATTGGGCGTAAAGGGCTCCTAGGCGGTTCAGTAAGTCGGGTGTGAAAACT
+
FFFFFFFFFFFFFFFFFFFFFFFFF,FFFF:FFFFF:FFFFFFFF:FFF,FFFFFFFFFFFFFFFFFFFFFFFFFF:FFF:FFFFFF:FFFFFFFF:FFFFFFFFFFFFFFFFF:FFFF:FFFFFFFFFFFFFFFFFFFFFFFFFFFFFFFFFFFFFFFFFFFFFFFFFFFFFFFFFFFF:FFFFFFFFFFFFFFF,F,FFFFFFFFFFFF,FFFFFFF:FFFF:FFFFFFFFFFFF:F::FFFFFFFFF
@A00920:152:HGHKKDRXX:2:2108:29749:23547 1:N:0:CGCGTTCA+AAGGAGTA
ACTCCTACGGGAGGCAGCAGTGGGGAATATTGGACAATGGGCGGAAGCCTGATCCAGCAACGCCGCGTGAGGGATGACGGCCTTCGGGTTGTAAACCTCTTTCGCCTGTGACGAAGCGCAAGTGACGGTAACAGGTAAAGAAGCACCGGCCAACTACGTGCCAGCAGCCGCGGTAATACGGAGGGTGCGAGAGTTGTACGGAATTAGTGGGCGTCAAGGGATCGTAGGCGGTGTGTCGCGTCGGGAGTGA
+
FF,FFFFFFFFFFFFFFFFFF:FFFFF:FF:FFFFFFFFFFFF:F,,F:FF:FFFF,:,FFFFF:FFFFFFF:FFFFFFFFFFFFFFFFFFFFFFFFFFFFFF:FFFFFF,FFFFF,FF:FFF:F:F:FFFFFFFFFFF:F:FFF,:F,FFFF,FFFFFFF,FF:FFF,FFFF,:,FF:,,FF,F,F:FFF,FF:FF,FF:,F:,F,:F,,,FF,FF,:F,FFFFF,FFFFF,FFFFFFF,FFFF:FFFF
@A00920:152:HGHKKDRXX:2:2108:15826:24079 1:N:0:CGCGTTCA+AAGGAGTA
ACTCCTACGGGAGGCAGCAGTGGGGAATCTTGGTCAATGGGGGAAACCCTGAACCAGCGACGCCGCGTGACCGATGAAGGCCCTCGGGTCGTAAAGGTCTTTCGACGGGGACTATAATGAATGTACCCGTAAAAGCAGGAGCGGCTAACTATGTGCCAGCAGCCGCGGTAATACATAGGCTCCAAGCGTTGTTCGGAATTACTGGGCGTAAAGCGCACGTAGGCGGGTCGTTAAGTCAGGGGTGAAATCC
+
FFFFFFFFFFFFFFFFFFFFFF:FFFFFFFFFFFFFFFFFFFFF:FFFFFFFFFFFFFF,FFFFFFFFFFFFFFFFFFFFFFFFFFFFFFFFFFFFFFFFFFFFFFFFFFFFFFF:FFFF:FFFFFFFFFFFF:FFFFFFF:FFFFFFFFFFFFFFFFFFFFFFFFF,FFFF:FFFFFFFFFFF:FFFFFFFFFFFFFFFFFFFF:FFFFFFFFFFFFFF:FFFFFFF:FF:::F:FF::FFFFFF:FFF
@A00920:152:HGHKKDRXX:2:2108:6506:24596 1:N:0:CGCGTTCA+AAGGAGTA
ACTCCTACGGGAGGCAGCAGTGGGGAATTTTGGACAATGGGCGAAAGCCTGATCCAGCCATGCCGCGTGAGTGAAGAAGGCCTTCGGGTTGTAAAGCTCTTTCAGACGGAAAGAAATCGGGCGCGTGAATAGCGCGCCTGGATGACGGTACTGTCAGAAGAAGCACCGGCTAACTACGTGCCAGCAGACGCGGTAATACGGAGGGTGCAAGCGTTGTCAGGATTTATTGGGTTTAAAGGGTGCGTAGGCG
+
FF,F,,F,FFFF::FF:FFFFFFF:F,FFF,FF,FFFFFFFFFFFFFF:F:FF,FFFFFFFFFFFFF:FFFFFFF:FF,:FFFFFFF:FFF:FFF:FFF:FFFFFFFF:FF:F::FF,FFF:FFFFFFFFFFFF,FFFFFFF:FFFFFF:FFF:FFF,FFFFFFFFF,,FFFFFF:F,,FF::FFFF,FFFFF::F::F,FFF:FFF:FF,FF:FFFF,FFFF,FFFFF,FFF:FFFF,:F:F,FFF,FF
@A00920:152:HGHKKDRXX:2:2108:30761:25238 1:N:0:CGCGTTCA+AAGGAGTA
ACTCCTACGGGAGGCAGCAGTGGGGAATATTGGACAATGGGCGCAAGCCTGATCCAGCCATGCCGCGTGGGTGAAGAAGGCCTTCGGGTTGTAAAGCCCTTTTGTCCGGAAAGAAAAGCAATCGGTTAATACCCGGTTGTCCTGACGGTACCGGAAGAATAAGCACCGGCTAACTTCGTGCCAGCAGCCGCGGTAATACGAAGGGTGCAAGCGTTATCCGGAATTATTGGGCGTAAAGAGCTCGTAGGCG
+
FFFFFFFFFFFFFFFFFFFFFFFFFF:FFFFFFFFFFFFFFFFFFFFFFFFFFFFFFFFFFFFFFFFFFFFFFFFFFFFFFFF:FFFFFFFFFFFFFFFF:FFFFFFFFFFFFFFFFFFFFFFFFFFFFFFFFFF:FFFFFFFFFFFFFFFFFFFFFFFF:FFFFFFFFFFFFFFFFFFFFFFFFFFFFFFFFFFFF,FFF,FFFFFFFFFFFF:FFFFFFFFFFFFFFFFFFFFFFF,FFFFFFFFFFF
@A00920:152:HGHKKDRXX:2:2108:29143:25692 1:N:0:CGCGTTCA+AAGGAGTA
ACTCCTACGGGAGGCAGCAGTGGGGAATATTGGACAATGGGCGAAAGCCTGATCCAGCCATGCCGCGTGAGTGATGAAGGCCCTAGGGTTGTAAAGCTCTTTCAACGGTGAAGATAATGACGGTAACCGTAGAAGAAGCCCCGGCTAACTTCGTGCCAGCAGCCGCGGTAATACGAAGGGGGCTAGCGTTGTTCGGAATTACTGGGCGTAAAGCGCACGTAGGCGGATACTTAAGTTAGGGGTGAAATCC
+
FF:F:FFFFFFFFFFFFFFFFFFFFFFFFFFFFFFFFFFFFFFFFFFFFFFFFFFFFFFFFFFFFFFFF:FFFFFFFFFFFFFFFFFFFFFFFFFFFFFFFFFFFFFFFFFFFFFFFFFFFFFFFFFFFFF:FFFFFFFF,FFFFFFFFFFFFFFFFFFFFFFFFFFFFFFFFFFFFFFFFFFFFFFFFFFFFFFFFFFFFFFFFF::FFFFF:FFFF:FF,FFF:FFFFF,FF:FFFFFFFFFFFFFFF
@A00920:152:HGHKKDRXX:2:2108:6922:26036 1:N:0:CGCGTTCA+AAGGAGTA
ACTCCTACGGGAGGCAGCAGTGGGGAATCTTGCGCAATGGGCGAAAGCCTGACGCAGCGACGCCGCGTGAGCGATGAAGGCCCTCGGGTTGTAAAGCTCTGTGGGGAGAGAAGAATAAAGGCGGGCCAATACCCCGCCCGATGACGGTATCTCCTTAGCAAGCACCGGCTAACTCTGTGCCAGCAGCCGCGGTAATACGTAGGTGGCGAGCGTTGTCCGGATTTACTGGGCGTAAAGCGCGCGCAGGCGG
+
FFFFFFFFFFFFFFFFFFFFFFFFFFFFFFFFFFFFFFFFFFFFFFFFFFFFFFFFFFFFFFFFFFFFFFFFFFFFFFFFFFFFFFFFFFFFFFFFFFFFFFFFFFFFFFFFFFFFFFFFFFFFFFFFFFFFFF:FFFFFFFFFFFFFFFFFFFFFFFFFFFFFFFFFFFFFFFFFFFFFFFFF:FFFFFF:F,FFFFFFFFFFFFFFFFFFFFFFFFFF,FF:FFFFFFFFFFFFFF,FF:,:FFFFFF
@A00920:152:HGHKKDRXX:2:2108:29170:26584 1:N:0:CGCGTTCA+AAGGAGTA
ACTCCTACGGGAGGCAGCAGTGGGGAATATTGCGCAATGGGCGGAAGCCTGATGGAGCGACGCCGCGTGGGGGATGAATGGCTTCGGCCCGTAAACCCCTGTCATTTGCGATCAAACCTTACGACTTAATACGTCGTGAGCTGATAGTAGCGAAAGAGGAAGGGACGGCTAACTCTGTGCCAGCAGCCGCGGTAATACAGAGGTCCCAAGCGTTGTTCGGATTCACTGGGCGTAAAGGGTGCGTAGGCGG
+
FFFFFFFFFFFFFFFFFFFFFFFFFF:FFFFFFFFFFFFFFFFFFFFFFFFFFFFFFFFFFFFFFFFFF:FFFFFFFFFFFFFFFFFFFFFFFFFF:FFFFF:FF,FFFFFFF,FFFFFFFF:F:FFFFFFFF:FFFF:FFFFFFFFFFFFFFF,FFFFF::FF:F:FFFFFFFFFFFF:F::F,:F:FFFFFFFF,FFFFFFFFFFFFFFF,,F,FF,FFF:FFF,,FF,:,F,:FFFFFFFF,FF,F:
@A00920:152:HGHKKDRXX:2:2108:6705:26694 1:N:0:CGCGTTCA+AAGGAGTA
ACTCCTACGGGAGGCAGCAGTGAGGAATATTGCTCAATGGGGGAAACCCTGAAGCAGCAACGCCGCGTGAGGGATGAAGGCGCTTTGCGTTGTAAACATCTGTAGTTGGAGACAAAACTCTCTCTACTGAGAGATTGATGGTATCCAAAAAGTAAGGATCGGCGAACTACGTGCCAGCAGCCGCGGGAATACGTAGGATACTAGCGTTGTCCGGATTTACTGGGTGTAAAGGGTGCGAAGGCGGACTTAT
+
FFFFFFFFFFFFFFF:FFFFFFFFFFFFFFFFF:FFFFFFFFFF:FFFFFFFFFFFFFFFFFFFFFF:FFFFFFFFF:F:,FFF:FFF:FFFFFF:F,FF:F:FF,:FFFFFFFFF,FF,FFF:F::FFFFFFFFF:F:F,FFFF,FFFFFF:F,FFFFFFFF,F:FFFF,FFFFFFFFFFFFFFF,F:FF,FF,FF:F,FFFF:F:,::FFFFFF:FF:FF,F,FFF,:F,,FFFF,FFFFFFFFF:FF
@A00920:152:HGHKKDRXX:2:2108:24171:27038 1:N:0:CGCGTTCA+AAGGAGTA
ACTCCTACGGGAGGCAGCAGTGGGGAATTGTTCACAATGGGCGCAAGCCTGATGACGCAACGCCGCGTGGGGGATGAAGGTCTTCGGATCGTAAACCCCTGTCGAATGGGACGAAAGACTCGCGAGTGAATACTTCGCGGGAGTGACGGTACCGTTAAAGGAAGCACCGGCTAACTCTGTGCCAGCAGCCGCGGTAATACGTAGGTGGCAAGCGTTGTCCGGATTTACTGGGCGTAAAGAGCGCGCAGGC
+
FFFFFF:FFFFFFFFFFFFFFFFFFFF,FFFFFFFFFFFFFFFFFFFFFFFFFFFFFFFFFFFFFFFFFFFFFFFFFFFFFFFFFFFFFFFFFFFFF:FFFFFF:FFFFFFFFFFFFFF:FFF,FFFFFFFFFFFFFFFFF:FFFFFFFFFFFFFFFF:FFFFFFFFFFFFFFFFFF:FFFFFFFFFF,F:FFFFFFFFFFFFFFFFFFFFFF:FFFFFFFFFFFFFFFFFF:FFFFF,FFF:F::FFFF
@A00920:152:HGHKKDRXX:2:2108:13919:27164 1:N:0:CGCGTTCA+AAGGAGTA
ACTCCTACGGGAGGCAGCAGTGGGGAATCTTGGACAATGGGGGCAACCCTGATCCAGCCATGCCGCGTGAGCGATGAAGGCCTTAGGGTTGTAAAGCTCTTTCACCCGTGAAGATAATGACGGTAGCGGGAGAAGAAGCCCCGGCTAACTCCGTGCCAGCAGCCGCGGTAATACGGAGGGGGCTAGCGTTGTTCGGAATTACTGGGCGTAAAGGGCGCGTAGGCGGTCGTGCAAGTGAGGCGTGAAAGCG
+
FFFFFFFFFFFFFFFFFFFFFFFFFFFFFFFFFFFFF:FFFFFFFFFFFFFFFFFFFFF:FFFFFFFFFFFFFFFFFFFFFFFFFFFFFFFFFFFFFFFFFFFFFFFFFFFFFFFFFFFFFFFFFFFFFFFFFFFFFFFFFFFFFF,FFFFFFFFFFFFF:FFFFFFFF:FFFFFFFFFFFFFF:FFFF:FFF:FFF,FFFFF:FFFFFFF:FF:FFFFFFFFFFFFFFFF:F:FFFFFFFFFFFF,FFF
@A00920:152:HGHKKDRXX:2:2108:31322:27680 1:N:0:CGCGTTCA+AAGGAGTA
ACTCCTACGGGAGGCAGCAGTGGAGAATCTTGCACAATGGGCGAAAGCCTGATGCAGCCACGCCGCGTGCGGGAAGAAGGCCTTCGGGTCGTAAACCGCTTTCAGGGGGGAAGAAGCGTCAAGTGACGGTACCTCCAGAAGAAGGACCGGCCAACTACGTGCCAGCAGCCGCGGTAATACGTAGGGTCCGAGCGTTGTCCGGAATCATTGGGCGTAAAGCGCATGTAGGCGGCCATGTAAGTCGGATGTG
+
F:,,FFFFFFFFFFFFFFFFFFFFFFFFFFF:FFFFFF,FFFFFF:FF:FFFFFFFFFFFF:FFFFFFFFFFFF,FFFFFFFF,FFFFFF:F:FFFFFFFFFFFFFFFFFFFFFFFFFFFFF:FF:FFFFFFFFFFF:FF:FFFFFFFFFFFFFFFFFFFFFFFF:FFFFFFFF:FF:FFFFFFFFFFFFFFFFFFFFFFFFFFFFFFFFFFFFFF:F::FFFFFFFFFFF:FFFFFFFFFFF:FFFFFF
@A00920:152:HGHKKDRXX:2:2108:6126:27946 1:N:0:CGCGTTCA+AAGGAGTA
ACTCCTACGGGAGGCAGCAGTGGGGAATCTTGCACAATGGGGGCAACCCTGATGCAGCGACGCCGCGTGAGCGATGAAGCCCTTCGGGGTGTAAAGCTCTTTCGGCAGGGACGATGATGACGGTACCTGAAGAAGAAGCTGCGGCTAACTACGTGCCAGCAGCCGCGGTAATACGTAGGCAGCGAGCGGTGTTCGGAGTTACTGGGCGTAAAGCGTGCGTAGGCGGCAGTCCCAGTCTGGTGTGAAATCT
+
FFFFFFFFFFFFFFFFFFFFFFFFFFFF:FFFFFFFFFFFFFFFF:FFFFFFFFFFFF:FFFFFFFFFFFFFFFFFFFFF,FFF:FF,:FFFFFF,FFFFFFFFFFFFFFFFFFFFFFFFFFFF,FF,:FFFFF,FFFFFFFF,F,FFF:,FFFF:,FFFFFFFFFFF::FF,FF:F,FF,FFFFFFF,,FFFFFFFF:FF:FFFFFFFF,FFFFFFFF,FF:FF:F,:FFF,FF,FFFF,FFF:F,F:F
@A00920:152:HGHKKDRXX:2:2108:24406:28040 1:N:0:CGCGTTCA+AAGGAGTA
ACTCCTACGGGAGGCAGCAGTAAGGGATATTGCACAATGGGCGCAAGCCTGATGCAGCAACGCCGCGTGCATGATGAAGGCCTTCGGGTCGTAAAATGCTTTTCTGACTGAAGAGCAAGGACAGTAAGTCAGGAATAAGTGTCGGCTAACTACGTGCCAGCAGCCGCGGTAAAACGTAGGACGCAAGCGTTATCCGGAGTTACTGGGCGTAAAGCGCGGGCAGGCGGTCTGATAAGTCTGATGTGAAATC
+
F:FFFFFFFFFFFFFFFFFFFFFFF:FFFFFFFFFFFFFFFFFFFFFFFFFFFFFFFFFFFFFFFFFFFFFFFFFFFFFFFFFFFFFFFFFFFFFF:FFFFFFFFFFFFFF:FFFFFFFFFFFFFF:FFFFFFFFFFF:FFFFFFF:FFFFF:FFFF,FFFFFFFFFFFFFFFFFFF:FFFFFFFFFFF:FFFFFFFFFFFFF:FFFFFFF:F:FF:F:FFFFFF:FFFFFFF,FFFFFFFFFFFFFFF:
@A00920:152:HGHKKDRXX:2:2108:7518:29199 1:N:0:CGCGTTCA+AAGGAGTA
ACTCCTACGGGAGGCAGCAGTGAGGAATATTGCACAATGGGCGCAAGCCTGATGCAGCGACGCCGCGTGGGTGAAGAAGGTTTTCGGATCGTAAAGCCCTTTTCTAGGTGACGAGTAGGGACGGTAGCCTAGGAATAAGTGTCGGCTAACTACGTGCCAGCAGCCGCGGTAATACGAAGGGTGCAAGCGTTACTCGGAATTACTGGGCGTAAAGCGTGCGTAGGTGGTTCGTTAAGTCTGATGTGAAAGC
+
FFFFFFFFFFFFFFFFFFFFFFFFFFF:FFFFFFFFFFFFFFFFFFFFFFFFFFF:FFFFFFFFFFF:FFFFFFFFFFFFFFF:FFFFFFFFFFFFFFFFFFFFFFFFFFFFFF:FFFFFFFFFF:F:FFFFFFFFFFFFFFFFFFFFF,F,FFFFFFFFFFFFFFFFFFFFFFFFF,FFFFF,FFF:FFFFFFFFFFFFFFFFFFFFFFFFF:FFFFF:F:::FFFFFF,F:FF,:FFFF:FF:FF:FF
@A00920:152:HGHKKDRXX:2:2108:21730:29356 1:N:0:CGCGTTCA+AAGGAGTA
ACTCCTACGGGAGGCAGCAGTTGGGAATCTTGGACAATGGGGGAAACCCTGATCCAGCCATGCCGCGTGCAGGAAGACGGCCTTCTGGGTTGTAAACTGCTTTTACCAGGGACTAAAAAGGCCATGCGTGGCAAATTGCATGTACCTGGAGAATAAGCCACGGCTAACTACGTGCCAGCAGCCGCGGTAATACGTAGGTGGCAAGCGTTGTCCGGAATCACTGGGCGTAAAGGGCGCGTAGGTGGCTTGG
+
FFFFF:FFF:FFFFFF,FFFFFFFFFFFFFFFFFFFFFFFFFFFFFFFFFFFFFFFFFFFFFFFFFFFFFFFF:FFFFFFFFFFFFFFFFFFFFFFFFFFFFFFFF:F:FFFFF,:FFFFFFFFFFFFFFFFFFFFFFFFFFFFFFFFFFFFFF:F:FFFFFFFF:FF::FF:FFFFFFFFFFFFFFFF:F,:FFFFFFFF::FFFFF,:FFFF::,FFFFFFFFFFFF:FF:FFFFFFFFFFFFFFFFF
@A00920:152:HGHKKDRXX:2:2108:3233:29951 1:N:0:CGCGTTCA+AAGGAGTA
ACTCCTACGGGAGGCAGCAGTGGGGAATATTGGACAATGGGCGCAAGCCTGATCCAGCCATGCCGCGTGTGTGAAGAAGGCCTTCGGGTTGTAAAGCACTTTTGTTGGGGAAGAAAAGACACCGGCCAATACCCGGGGTTTCTGACGGTACCCAAAGAATAAGCACCGGCTAACTTCGTGCCAGCAGCCGCGGTAATACGAAGGGTGCAAGCGTTACTCGGAATTACTGGGCGTAAAGCGTGCGTAGGTG
+
FFFFFFFFFFFFFFFFFFFFFFFFFFFFFFFFFFFFFFFFFFFFFFFFFFFFFFFFFFFFFFFFFFFFFFFFFFFFFFFFFFFFFFFFFFFFFFFFFFFFFFFFFFFFFFFFFFFF,FFFFFFFFFFFFFFFFFFFFFFFFFFFFFFFFFFFFFFFFFFFFFFFFFFFFFF:FFFFFFFFFFFFFFFFFFFFFFFFFFFFFFFFFFFFFFFFFFFFFF:,:F,FFFFFFF:FFFFFFFFFFFFFFFFFFF
@A00920:152:HGHKKDRXX:2:2108:16947:30217 1:N:0:CGCGTTCA+AAGGAGTA
ACTCCTACGGGAGGCAGCAGTAAGGAATATTGCACAATGGGCGCAAGCCTGATGCAGCAACGCCGCGTGCAGGATGACGGCCTTCGGGTTGTAAACTGCTTTTATCAGGGACGAGCAAGGACGGTACCTGACGAATAAGTCTCGGCTAACTACGTGCCAGCAGCCGCGGTAACACGTAGGAGACGAGCGTTATCCGGATTTACTGGGCGTAAAGCGCGGGTCGGTGGGGTCTTAAGTCATGCGTGAAAGC
+
:FFFFFFFFFFFFFFFFFFFFFFFF:FFFFFFFFFFFFFFFFFFFFFFFFFFFFFFFFFFFFFFFFFFFFFFFFFFFFF:FFFFFFFFFFFFFFFFFFFFFFFFFF:FFFFFFF:FFFFFFFFF::FFFFFFFFFFFFFFFFFFFFFFFFF:FFFFFFFFFFFFFFFFFFFFFFFFF:FFFFFFFFFFFFF,FFFF:FFFFFFFFFFFFF:FFFFFFFFFFFFFF,FF,FFFFFF:FFFF:F,FFFFFFF
@A00920:152:HGHKKDRXX:2:2108:30156:30921 1:N:0:CGCGTTCA+AAGGAGTA
ACTCCTACGGGAGGCAGCAGTGGGGAATTGTTCGCAATGGGCGAAAGCCTGACGACGCAACGCTGCGTGGAGGATGAAGAATTTCGGTTCGTAAACTCCTTTCGACCGAGATGAACACCCCGCAATTTAATACATTGTGGGACTGACAGTATCGAGAGAAGAAGCCCCGGCTAACTCTGTGCCAGCAGCCGCGGTAATACGAAGGGTGCAAACGTTGCTCGGAATTATTGGGCGTAAAGCGCACGTAGGC
+
FFFFFFFFFFFFFFFFFFFFFFFFFFFFFFFFFFFFFFFFFFFFFFFFFFFFFF:FFFF,FFFFFFF:FFFFFFFFFFFFFFFFFFFFF:FFFFFFFFFFFFFFFFFFFFFFFFFFFFFFFFFFFFFFFFFFFFFFFFFFFFFFFFFFFFFFFFFFFFFFFFFF:FFFFFFFFFFFFFFFFFFFFFFFFFFFFFFFFFFFFFFFFF:F:F:FFFFFFFFFFFFFFFFFFFFFFFFFFFF:F:FFFFFFFF
@A00920:152:HGHKKDRXX:2:2108:22272:31454 1:N:0:CGCGTTCA+AAGGAGTA
ACTCCTACGGGAGGCAGCAGTGAGGAATATTGCGCAATGGACGGAAGTCTGACGCAGCGACGCCGCGTGGGTGATGAAGGTTTTCGGATCGTAAAGCCCTTTTCTTGGTGACGAGAGAGGACGGTAACCAAGGAATAAGTGTCGGCTAACTACGTGCCAGCAGCCGCGGTAAAACGTAGGACGCAAGCGTTATCCGGAATTACTGGGCGTACAGCGCGCGCAGGCGGGTTACCAAGTCATGTGTGAAAGC
+
,,:FFFFFF,FFFFFFFFFFFFFFF,FFFF:FFFFFFFF,F:FFFFF,FF:FF:FFFFFF,,FFFFFF:F::FFFFFFFFFFFFFFFF:F:FFFF,FFF,F,F:FFFF:FFF:FFFFFF,FF::F:FF:,FFFFFFFFFFF:FF:FFFF::FFF::FFF:F::FFFFFFFFFFF:FFFFFFFFFFFFFFFFF:F:FFF,FFFFFFFFFF,,,,FFFF:FFFF,FF:FF:F:F:F:,FFF:,F,::FF,:,
@A00920:152:HGHKKDRXX:2:2108:22869:32080 1:N:0:CGCGTTCA+AAGGAGTA
ACTCCTACGGGAGGCAGCAGTGGGGAATATTGGACAATGGGCGCAAGCCTGATCCAGCCATGCCGCGTGAGTGATGAAGGCCTTAGGGTTGTAAAGCTCTTTCAGTGGGGAAGATAATGACGGTACCCACAGAAGAAGCCACGGCTAACTTCGTGCCAGCAGCCGCGGTAATACGAAGGGGGCTAGCGTTGTTCGGAATCACTGGGCGTAAAGCGCGCGCAGGCGGGTGTGCAAGTCGGAAGTGAAATCC
+
FFFFFFFFFFFFFFF:FFFFFFFFFFFF,FF:FFFFFFFFFFFFFFFFFFF:FFFFFFFFFF:FFFFFFFFFFFFF:FFFFFF:FFFFFFFFFFFFF:FFFFFFFFFFFFFFFFFFFFFFFFFFFFFF,FFFFF:FFFFF,FFFFFFFFFFFFFFFFFFFFFF:FFFFF,FFFFFFFFF,FFFFFF,F:FFFFFFFFFFFFFFFFFFF:F:FFFF:FFFF:FFFFFF:FFFFFFFFFFFFFFF:FF:FFF
@A00920:152:HGHKKDRXX:2:2108:27787:32111 1:N:0:CGCGTTCA+AAGGAGTA
ACTCCTACGGGAGGCAGCAGTAAGGAATATTGCACAATGGGCGCAAGCCTGATGCAGCAACGCCGCGTGCCCGAGGAAGGCCTTCGGGTTGTAAAGGGCTTTTCTGGCTGAAGAGCAAGGACGGTAGGCCAGGAATAAGCGTCGGCTAACTACGTGCCAGCAGCCGCGGTAAAACGTAGGACGCGAGCGTTATCCGGATTTACTGGGCGTAAAGCGCGGGCAGGCGGCTGTTCAAGTCGGACGTGAAAGC
+
FFFFFFFFFFFFFFFFFFFFFFFFFFFFFFFFFFFFFFFFFFFFFFFFFFFFFFFFFFFFFFFFFFFFFFFFF:FFF,FFFFFFFFFFF,FFF:FFFFFFFFFFFFFFFFFFFFFFFFFF:FF:FFFFFF:FFFFFFFFFFFFFFFFF:FFFFFFFFFFFFFFFFFFFFFFFFFFFFF:FFFFFFFFFFFFFFF:F:FF:FFFF:FFFFFFFFFF:FFFFFFFFF:F:,FF::FFFFFFFF,FF:F:FFF
@A00920:152:HGHKKDRXX:2:2108:9534:32221 1:N:0:CGCGTTCA+AAGGAGTA
ACTCCTACGGGAGGCAGCAGTGGGGAATATTGGACAATGGGCGCAAGCCTGATCCAGCCATGCCGCGTGTGTGAAGAAGGCCTTCGGGTTGTAAAGCACTTTTGTTGGGGAAGAAAAGCTCCGGGTTAATACCATGGGGTCCTGACGGTACCCAAAGAATAAGCACCGGCTAACTTCGTGCCAGCAGCCGCGGTAATACGAAGGGTGCAAGCGTTACTCGGAAATACAGGGCGTAAAGCGTGCGTAGGTG
+
FFFFFFFFFFFFFFFFFFFFFFFFFFFF:,F,:FFFFFFFFFFFFFFFFFFFFF,FFF:FFFFFFFF:FFFFFF:FFFF,,FFFFFFFF,FFFFFF,FFFFF,FFFFFFFFFFFFFFFFFFFFFFFFFF::,:,:,:,FFFF:FF::FF::FFFFF:FFFFF,FFFFFFFFFFF,FF:F:FFF,FF:FFFFFF:FF:F:,,,:FFFFFFF,F,FFF:::,F:F,FF,,::FF:FFF:,FFF,F,,F:FF,
@A00920:152:HGHKKDRXX:2:2108:22164:32268 1:N:0:CGCGTTCA+AAGGAGTA
ACTCCTACGGGAGGCAGCAGTGGGGAATTTTGGACAATGGGGGAAACCCTGATCCAGCCATTCCGCGTGAGTGAAGAAGGCCTTCGGGTTGTAAAGCTCTTTTGTCCGGAACGAAACGGTGCACGTGAATATCGAGCGCTCCTGACGGTACCGGGAGAATAAGCACCGGCTAACTACGTGCCAGCAGCCGCGGTAATACGTAGGGTGCGAGCGTTATCCGGATTTACTGGGTGTAAAGCGCGTGTAGGCG
+
FFFFFFFFFFFFFFFFFFFF:FFFFFFFF:FFFF:FFFFFFFFFFFFFFFFFFFFFFFFFFFFFF:FFFFFFFFFFFFFFFFFFFF:FFFFFFFFFFF,FFFFFFFFFF:FFFFFFF:F:FFFFFFFFFFFF:F,FFFFF,,F:FFFFFFFFFFFFFFFFFF:FFFFFFFFFF,,FFF:FFFFFFF:FFFFFFF,,FFFFFFFFFFFFFFFFFF:FF:F,FF,FFFFFFFF,:FFFFF:F,F,:FF:F,F
@A00920:152:HGHKKDRXX:2:2108:19497:33379 1:N:0:CGCGTTCA+AAGGAGTA
ACTCCTACGGGAGGCAGCAGTGAGGAATATTGCTCAATGGGCGCAAGCCTGAAGCAGCGACGCCGCGTGGATGAAGAAGGTTTTCGGACTGTAAAATCCTTTTCTGTGTGACGAGAGTGGACGGTAGCACAGGAATAAGTCTCGGCTAACTACGTGCCAGCAGCCGCGGTAAAACGTAGGAGGCAAGCGTTATCCGGAGTTACTGGGCGTAAAGCGCGTGTAGGTGGATCGGTAAGTTACTTATGAAAGC
+
FFFFFFFFFFFFFFFFFFFFFFFFFFFFFFFFFFFFFFFFFFFFFFFFFFFF:F:FFFFFFFFFFFFFFFFFF:FF:FF:FFFFFFFFFFFFFFFFFFFFFFFFFFFFFFFFFFFFF:FFFFFFFFFF:FFFFFFFFFFFFFF,FFF:FFFFFFF:FF:FFFFFFFFFFFFFFFFFFFF:FFF:FF:FFF,FFFFFFFFFFFFFFFFFFFFF,FFFFF:FFFFFF,FFFFFFFFFFFFFFFFFFFFFFFF
@A00920:152:HGHKKDRXX:2:2108:28628:33630 1:N:0:CGCGTTCA+AAGGAGTA
ACTCCTACGGGAGGCAGCAGTGGGGAATATTGGACAATGGGCGCAAGCCTGATCCAGCAACGCCGCGTGGAGGACGAAGGTCTTCGGATTGTAAACTCCTGTCAGGCGGGACGAAGGTACGTGGGCAAATAGTTCATGTGCTTGACGGTACTGCCAGAGGAAGCCCCGGCTAACTCCGTGCCAGCAGCCGCGGTAATACGGAGGGGGCGAGCGTTATCCGGAATCATTGGGCGTAAAGAGCTCTTAGGCG
+
F::F,FFF,FFFFFFFFFFF,F:FFFFFFFF,FFFFFFFF:F:FFFFFFFFFFF:F:FFFFFFFFF::FFFF,FF,F:F:FFFFFFFFFF:,FFFFFF:FFFFFFFFFFFFFF:FF:FFFFFFFFFFFFFFFFFFFFFFFFFF,FFF:FFFFF:FFF,F:,FFFFF:FFFFFFF,FF:F:F,FFFFF:F:FFFFFFFFFFFFFFFFFFFFFFFFFFFFFFFFFFFFFFFF,FFF,F:FFFFF:,,FFFFF
@A00920:152:HGHKKDRXX:2:2108:32533:33630 1:N:0:CGCGTTCA+AAGGAGTA
ACTCCTACGGGAGGCAGCAGTAGGGAATCTTCCGCAATGGACGAAAGTCTGACGGAGCAACGCCGCGTGAGTGATGAAGGTTTTCGGATCGTAAAACTCTGTTGTTAGGGAAGAACAAGTACCGTTCGAATAGGTCGGTACCGTGACGGTACCTAACCAGAAAGCCACGGCTAACTACGTGCCAGCAGCCGCGGTCATACGTAGGTGGCAAGCGTTATCCGGAATCACTGGGCGTATAGGGCGCGTATGC
+
:FF:FFFFFFFFFFFFF::FFF::FFFFFF,FFF:FFFFFF,F,FFFFF:FFFFFFFFFFFFFFFF,FFF:FFFFFFFF:FFFFFFFFFFFFFF:FFFFFFF:FFFF,FFFFFFFFFFF:FFFFFFFFFFFF,F,FFF:FFF:F:FF:FFFFFFF:FFFFFFFFFFFF,FFFF,F,FFFFFF:FFFFFFF,FFFF,FFFF:FF,,FFFFFFFF,::FFF,F,FFFFFF:F,FFFF:,:,F,FFFFFF,FF
@A00920:152:HGHKKDRXX:2:2108:31566:33646 1:N:0:CGCGTTCA+AAGGAGTA
ACTCCTACGGGAGGCAGCAGTGGGGAATATTGCACAATGGGCGCAAGCCTGATGCAGCCATGCCGCGTGTATGAAGAAGGCCCTAGGGTTGTAAAGTACTTTCAGTCGGGAGGAAGGCGTTGATGCTAATATCATCAACGATTGACGTTACCGACAGAAGAAGCACCGGCTAACTCCGTGCCAGCAGCCGCGGTAATACGGAGGGTGCAAGCGTTAATCGGAATTACTGGGCGTAAAGCGCACGCAGGCG
+
:,F:FFFFFF:FFFFF:FFFFFFFFFFFF:FFFFFFFFFFFF:FFFFF:FFFFFFFFF:FFF::FFFFF:FFFFFFFFFF:FFFFFFFFFFFF:FFF,FFFFFFFFFF:FFFFF,FFFF,F,FFFFF:F:FFFFF,FFFFFFFFF,FFFF:FFFFFFFFF:FFFFFFFF:FFFFFFFFFF:FFF:,:,F,FFFFF,FFF,FFFFFFFF:,:FFFFF,FF:FFF:FF,FF:FFFFFFF,FFF:FFF:FFFF
@A00920:152:HGHKKDRXX:2:2108:23457:33724 1:N:0:CGCGTTCA+AAGGAGTA
ACTCCTACGGGAGGCAGCAGTAAGGGATCTTGCGACAATGGGCGAAAGCCTGACGCAGCAACGCCGCGTGCGGGATGACGGCCTTCGGGTTGTAAACCGCTTTTCGGGGGGAAGAGGAAGGACGGTACCCCCGGAATAAGTCTCGGCTCACTACGTGCCAGCAGCCGCGGTAAAACGTAGGAGGCGAGCGTTATCCGGATTTACTGGGTGTAAAGCGCGTGGAGGCGGTCGTGCAAGTGAGGCGGGAAAG
+
,FFFFFFFFFFFFFFFFFFFFFFFFFF:FFFFFFFFFFFFFFFFFFFFFFFFFFFFFFFFF:FFFFFFFFFFFFFFFFFFFFFFFFFFFFF:FF,FFFFFF,FFFFFFFFFFFFF:FFFFFFF,FFFFFFFFFFFFFFFFFFFFFFFF,FFFFFFF:FFF,FFFF:FFFFFFFFFF:FFFFFFFFFF:FFFFFFFFFFFFFFF,FFFFFFFF:FFFFF,:F,FF:FFFFFFFFF,,FFF:FFF:,:FFF,
@A00920:152:HGHKKDRXX:2:2108:10827:33896 1:N:0:CGCGTTCA+AAGGAGTA
ACTCCTACGGGAGGCAGCAGTGGGGAATATTGGACAATGGGGGAAACCCTGATCCAGCGACGCCGCGTGGGTGATGAAGGCCTTCGGGTCGTAAAGCCCTGTCTGGGGGGACGAACCTCCTGCTGACGAATAATCAGCGGGATTGACGGTACCCCCGAAGGAAGCACCGGCTAACTCTGTGCCAGCAGCCGCGGTAATACGAAGGGTGCAAGCGTTACTCGGAATTACTGGGCGTAAAGCGTGCGTAGGT
+
FFFFFFFFFFFFFFF:FFFFF:FFFFFFFFFFFFFFFFFFFFFF,FFFFFFFFFFFFFF,FFFFFFFFFFFFFFFF:FFFFFFFFFFFFFFFF:FFFFFFFFFFFFFFFFFFFF:F:FFFFFFFF:FFFFFFFFFFFFFFFFFFFFFFFFFFFFFFFFFFFFFFFFFFFFFFFFFFFFFFFFFFFFF:FFFFFFFFFFFFFFFFFFFF:::FFFF:FF::FFFFF:FFFFFFFFFFFFFFFFFFFFFFFF
@A00920:152:HGHKKDRXX:2:2109:7717:1047 1:N:0:CGCGTTCA+AAGGAGTA
ACTCCTACGGGAGGCAGCAGTTAGGAATCTTCGGCAATGGGCGAAAGCCTGACCGAGCGACGCCGCGTGAAGGATGAAGGCCCTCGGGTCGTAAACTTCTAAAAGAGGGACGATAGTGACGGTACCTCTTGAAAAGCACCGGCTAACTCCGTGCCAGCAGCCGCGGTAATACGGAGGGTGCTAGCGTTATCCGGAATCACTGGGCGTAAAGGGCGCGTAGGCGGTCTGTTAAGTCCGATGTTAAAGACTG
+
FFFFFFFFFFFFFFFFFFFFFFFFFFFF:FFFFFFFFFFFFFFFFFF:FFFFFFFFFFFFFFFFFFFFFFFFFFFFFFFFFFFFFFFFFFFFF,FF:FFFFFFFFFF:FFFF:F,FFFFFFFFFFFFFFFFFFFFFFF:FF:FFFFFFFFFFFFFFFFFFFFFFFFFF,FFFFFFFFFFF:FFFFFFFFFFFFFF,F:FFFF,FFFF,FFFFFFFFFF:FFFFFFFFFFFFFFFFFF:FFF:F,,:FFF,
@A00920:152:HGHKKDRXX:2:2109:6262:1094 1:N:0:CGCGTTCA+AAGGAGTA
ACTCCTACGGGAGGCAGCAGTGGGGAATTTTGGACAATGGGGGAAACCCTGATCCAGCCATTCCGCGTGAGTGAAGAAGGCCTTCGGGTTGTAAAGCTCTTTTGTCCGGAACGAAACGGTTGGCGTGAATATCGCCGACTACTGACGGTACCGGAAGAATAAGCACCGGCTAACTACGTGCCAGCAGCCGCGGTAATACGTAGGGTGCGAGCGTTAATCGGAATTACTGGGCGTAAAGCGTGCGCAGGCG
+
FFFFFFFFFFFFFFFFFFFFFFFFFFFFFFFFFFFFFFFFFFFFFFFFFFFFFFFFFFF:FFFFFFFFFFFFF:FFFFFFFFFFFFFF,FFFFFFFFFFFFFFFFFFFFFFFFFFFFFFFF:FFFFFF:FFFFFFFFFFFFFFFFFFFFFFF:FFFF:FFFFFFFF:FFFFFFFFFFFFFFFFFFFFFFFFFFF:FFFF:,FFFFFFFFFFFFFFFFFFFFF:FFF,FFFF:FFFFF,FFFFFFF::FF:
@A00920:152:HGHKKDRXX:2:2109:4182:1376 1:N:0:CGCGTTCA+AAGGAGTA
ACTCCTACGGGAGGCAGCAGTGAGGAATTTTGCGCAATGGAGGCAACTCTGACGCAGCCACGCCGCGTGCAGGAGGACGCCCCTACGGGGTGTAAACTGCTTTTCTGCGAGAAGAAGGCCTTGCTTTGGGCAGGGTGTGACGGTATCGCAGGAATAAGCACCGGCTAACTCCGTGCCAGCAGCCGCGGTAATACGGAGGGTGCAAGCGTTGTCCGGAATTATTGGGTGTAAAGGGTGTGCAGGCGGGGCG
+
FFFFFFFFFFFFFFFFFF:F:FFFFFFFFFFFFFFFFFFFFFFFF:FFFFFFFFFFFFFFFFFFFFFFFFFFFFFFFFFF:FFFFFFFFFFFFFFFFFFFF:FFFFFFFFFFFFFFFFFFFFFFFFFFFFFFFFFFFFFFFFFFFFFFFFFFFFFFFFFFFFFFFF:FFFFFFF:FFFFFFFFFFFFFF:FF:FF,:FFFFFFF:FFFF,FFFFFFFFFFF,FFFFFFFF:FFFFFF:FFFFFFFFFFFF
@A00920:152:HGHKKDRXX:2:2109:4896:1892 1:N:0:CGCGTTCA+AAGGAGTA
ACTCCTACGGGAGGCAGCAGTGGGGAATTGTTCACAATGGGCGCAAGCCTGATGACGCAACGCCGCGTGGAGGATGAAGGTCTTCGGATTGTAAACTCCTGTTGCCCGGGACGAAAAGCTCCGACCTAACACGTCGGAGTCTGACGGTACCGGGTGAGGAAGCCCCGGCTAACTCTGTGCCAGCAGCCGCGGTAATACAGAGGGGGCAAGCGTTGTTCGGAATTACTGGGCGTAAATGGCGCGTAGGCGG
+
FF,FF:F::F::FFFF:FFFFFFF:,F:F,FF,FFFF,FF:FF:FF,FF::FF,FFFFFFFFFFFFF::FFF:FF,F:FFFFF:FF:F,::FFFF,FFFFFFFFFFFFFFFFFFFFF:::FFFFFFFFFFFFF:FFFFFFFFF,:FFFFF,F,FFFFF:F,F:FFFFFFF:F:FFFFF:FFFF:FF,,F:F:FFFFFFFFFFF::FFF,FFFFF,FF:::F:F:,FF,:FFF:,F,,F,F,FFFFF::::
@A00920:152:HGHKKDRXX:2:2109:1940:2691 1:N:0:CGCGTTCA+AAGGAGTA
ACTCCTACGGGAGGCAGCAGTAGGGAATTTTCCACAATGGGCGAAAGCCTGATGGAGCAACGCCGCGTGCAGGATGAATGCCTTCGGGTTGTAAACTGCTTTTATATGTGACGATTATGACGGTAGCATATGAATAAGGATCGGCTAACTCCGTGCCAGCAGCCGCGGTCATACGGAGGATCCAAGCGTTATCCGGAATTACTGGGCGTAAAGAGTTGCGTAGGTGGCATAGTAAGCAGATAGTGAAAGC
+
FFFFFFFFFFFFFFFFFFFFFFFFFFFFFFFFFFFFFFFF:FFFFFFFF:FFFFFFFFFFFFFFFFFFFFFFFFFFF:FF:FFFFFF:FFFFFFFF,FFFFFFFFF:FFFFF:FF:FFFFFFFFFFFFF,FFFFFFFFFFFFFFFFFFFFF:FFFFFFFFFFFF:FFFFFFFFF:FFFFF:,FFFFF:FF:F::FFFFF:FFF:FFFFF,FFF:FFFFFFFFFFFF:FFF,FF:FFFFF,:FFFFFF,F:
@A00920:152:HGHKKDRXX:2:2109:32624:3693 1:N:0:CGCGTTCA+AAGGAGTA
ACTCCTACGGGAGGCAGCAGTGGGGAATATTGGACAATGGGGGCAACCCTGATCCAGCCATGCCGCGTGAGTGATGAAGGCCTTCGGGTTGTAAAGCTCTTTTGGCGGGGACGATGATGACGGTACCCGCAGAATAAGCCCCGGCTAACTTCGTGCCAGCAGCCGCGGTAATACGTAGGTGGCAAGCGTTGTCCGGAATTATTGGGCGTAAAGCGCGCGCAGGCGGTCCTTTAAGTCTGATGTGAAAGCC
+
FFFFFFFF:FFFFFFFFFFFFFFFFFFFFFFFFFFFFFFFFFFFFFFFFFFFFFFFFFFFFFFFFFFFFFFFFFFFFFFFFFFFFFFFFFFFFFFFFFFFFFF:FFFFFFFFFFFFFFFFFFFFFFFFFFFFFFFFFFFFFFFFFFFFFFFFFFFFFFFFFFFFFFFFFFFFF:FFFFFFFFFFFFFFF:FFFFFFFF:FFFFFFFFFFFFF:FFF:FFFFFFF:FFFFFFFF:FFFFFFFFFFFFFFFF
@A00920:152:HGHKKDRXX:2:2109:28492:4805 1:N:0:CGCGTTCA+AAGGAGTA
ACTCCTACGGGAGGCAGCAGTCGGGAATTTTGGGCAATGGGCGAAAGCCTGAACCAGCAACGCCGCGTGAAGGATGAAATCCTTCGGGATGTAAACTTCGCAAGACCGGGAAGAATAAGTCGGTGCTAACACCACCGGCGATGACGGTACCGTTTGTAAGCTCCGGCTAACTCCGTGCCAGCAGCCGCGGTAATACGGGGGGAGCAAGCGTTGTTCGGATTTACTGGGCGTAAAGTGCGCGTAGGCGGCC
+
FFFFFFFFFFFFFFFFFFFFFFFFFFFFFFFFF,FFFFFFF:FFFFFFFFFF,FFFFFF,:FFFFFFFFF:FFFFFFFFFFFFFFFFFFFF::FF::FFF,,FF:,FFFFF,FFFFFFFFFFFF:FFFFFFFFFF,:FFFFFFFF,FF,F,F,F::FFFFF:FFFFFFFFFFFFFFFFFFFF:F,FFF:::FFFF,FFF:FFFFFFFF,F:FF:FF:FFF:FF:FFFFFF:F:,:,:FFFFFFF:FF,FF
@A00920:152:HGHKKDRXX:2:2109:28085:4820 1:N:0:CGCGTTCA+AAGGAGTA
ACTCCTACGGGAGGCAGCAGTGGGGAATATTGGACAATGGGCGCAAGCCTGATCCAGCCATGCCGCGTGGATGATGAAGGCCCTAGGGTTGTAAAGTCCTTTTAACGGGGAAGATAATGACGGTACCCGTAGAATAAGCCCCGGCTAACTTCGTGCCAGCAGCCGCGGTAATACGAAGGGGGCTAGCGTTGCTCGGAATTACTGGGCGTAAAGCGCACGTAGGCGGTCTTTTAAGTCGGGGGTGAAATCC
+
FFF:FFFFFFFFFFFFFFFFFFFFFFFFFFFFFFFFFFFFFFFFFFFFFFFFFFFFFFFFFFFFFFFFFFFFFFFFFFFFFFFFFFFFFFFFFFFFFFFFFFF:FFFFFFFFFFF:FFFFFFFFFFFFFFFFFFFFFFFFFFFFFFFFFFFFFFFFFFFFFFFFFFFFFFFFFFFFFFFFFFFFFFFFFFFFF:FFFFFF:FFFFFFFFFFFF:FFFFFFFFFFFFFFFFFFFFFFFFFFFFFFFFFFFF
@A00920:152:HGHKKDRXX:2:2109:1759:6480 1:N:0:CGCGTTCA+AAGGAGTA
ACTCCTACGGGAGGCAGCAGTAAGGGATCTTGCGACAATGGGCGAAAGCCTGACGCAGCAACGCCGCGTGCGGGATGACGGCCTTCGGGTTGTAAACCGCTTTTCGGGGGGAAGAGGAAGGACGGTACCCCCGGAATAAGTCTCGGCTAACTACGTGCCAGCAGCCGCGGTAAAACGTAGGAGGCGAGCGTTATCCGGATTTACTGGGTGTAAAGCGCGTGTAGGCGGTCGTGCAAGTGAGGCGTGAAAG
+
FFFFFFFFFFF,FFFFFFFFFFFFFFFFFFFFFFF:FFFFFFFFFFFFFFFFFFF:FFFFFFFFFFFFFFFFFFFFFFFFFFFFFFFFFFFFFFFFFFFFF:FFFFFFFFFFFFFFFFFFFFFF:FFFFFFFFFF:F:FFFFFFFFFFFFFFFFFFFFF:FFFFFFFFFFF:,FFFFFFFFFFFFFFFFFFFF:FFFFFF,FFFFF,FFFF:FFFFFFFFFFFFFFFFF:FFF:,FF:FFF:FFFF,FFF
@A00920:152:HGHKKDRXX:2:2109:27389:6934 1:N:0:CGCGTTCA+AAGGAGTA
ACTCCTACGGGAGGCAGCAGTGGGGAATATTGCACAATGGGCGCAAGCCTGATGCAGCGACGCCGCGTGAGGGATGACGGCCTTCGGGTTGTAAACTGCTTTTAGCAGGGAAAAAACCCCCCGATGCGTTGGGGGCTGATGGTACCTGCAGAATAAGCATCGGCTAACTCCGTGCCAGCAGCCGCGGTAATACGGAGGATGCAAGCGTTATCCGGATTTATTGGGTTTAAAGGGTGCGTAGGCGGATGAA
+
FFFFFFFFFFFFFFFFFFFFFFFFFFFFFFFFFFFFFFFFFFFFFFFFFFFFF:FFFFFFFFFFFFFFFFFFFFFFFFFFFFFFFFFFFFFFFFFFFFFFFFFFFFFFFFFFFFFFFFFFFFFFFFFFFFFFFFFFFFFFFF::FFFFFFFFFFFFF:FFFFFF::FFFFFFFFFF:FF:FFFFFFFFFFFFFF,,FFFFFFF,F:FFF:FFFFFF:FFFFFF:FFFFFFFFFFFFF:F:FFFFFFFFFF
@A00920:152:HGHKKDRXX:2:2109:28935:7451 1:N:0:CGCGTTCA+AAGGAGTA
ACTCCTACGGGAGGCAGCAGTAACGAATATTCCGCAATGCACGAAAGTGTGACGGAGCAATGCCGCGTGAAGGATGAAGCCCCTCGGGGTGTAAACTTCTGTCAGGGTTTAGGAATAATGACCAGACCCAAAGGAAGGGCCGGCTAACTCTGTGCCAGCAGCCGCGGTAATACAGAGGGCTCGAGCGTTAATCGGAATCACTGGGCTTAAAGCGTGCGTAGGCTGACCTGCAAGCATCTTGTGAAATCCC
+
FFFFFFFFFFFFFFFFFFFFFF:FFFFFFFFFFFFFFFFFFFFFFFFFFFFFFFFFFFFFFFFFFFFFFFFFFFFFFFFFFFFFFFFFFFFFFFFFFFFFFFF:FFFFFFFFFFFFFFFFFFFFFFFFFFFFFFFFFFFFFFFFFFFFFFFFFFFFF:FFFFFFFFFFF,FFFFFFFFFFFFFFFFFFFFFFFFF:,FFFFFFFFFFFFFFFFFFFFFFFFFFFFFFFFFFFFFFFFFFFFFFF:FFF:F
@A00920:152:HGHKKDRXX:2:2109:23330:8015 1:N:0:CGCGTTCA+AAGGAGTA
ACTCCTACGGGAGGCAGCAGTGGGGAATATTGGACAATGGGCGAAAGCCTGATCCAGCGAAGCCGCGTGGGTGATGAAGGCCTTCGGGTTGTAAAGCCCTTTCGACGGGGACGATGATGACGGTACCCGGCGAAGAAGCACCGGCTAACTCCGTGCCAGCAGCCGCGGTAAGACGGAGGGTGCAAGCGTTGTTCGGAATTACTGGGCGTAAAGGGCGCGTAGGCGGCCTGCTAAGTCGAACGTGAAATCC
+
FFFF:FFFFFFFF:FFFFFFFFFFFFFFF:FFF,FFFFFFFFFFFFFFFFF,:FFFFF,:FFFF:FFFF:FFFFFFFFFFFFF:,FFFFFFFF,FFFFF:FF,,FF:FFFFF:FFFFFFFFFFFFFFFF:FFFFFFFFFFFFF:F:F:FFF,FF,FFFFFFF:F,FF:FFFF::,FFF,FFF:::FFFF,F,F:FFFFFFFF,F,F,FF,FFFF:F,FFFF:FFF,FFF,FFFFF,F,F:FFF,FFF:FF
@A00920:152:HGHKKDRXX:2:2109:27019:8578 1:N:0:CGCGTTCA+AAGGAGTA
ACTCCTACGGGAGGCAGCAGTGGGGAATATTGGACAATGGGCGAAAGCCTGATCCAGCAACGCCGCGTGAGGGATGACGGCCTTCGGGTTGTAAACCTCTTTCAGCAGGGACGAAGCGCAAGTGACGGTACCTGCAGAAGAAGCACCGGCTAACTACGTGCCAGCAGCCGCGGTAATACGTAGGGTGCGAGCGTTGTCCGGAATTATTGGGCGTAAAGAGCTCGTAGGCGGTTTGTTGCGTCGGCTGTGA
+
F:,F:FFF,FFFFFFF:FF:FF:FFFF:FFFF:FFFF,FFFFFFFF:FF::FFFFFFFF:FFFFFFF:FF:FFFFFFFF:FFFFF:FFFF:,F:FFFFFF,FFFFFF,FFFFFFF,FFFFFFFFFF:FF:FFFFFFFFF:FFFFFFFFFFFFFFFFFFFF:FFF,FFFF:F,FFFF:FF:FFF:FFFFFF:FF,FFFFFFF::FF:FF,F,F,FFFF:F,F,FFFFF,FFFFFFFFFFFFFFFFFFFFFF
@A00920:152:HGHKKDRXX:2:2109:19334:9079 1:N:0:CGCGTTCA+AAGGAGTA
ACTCCTACGGGAGGCAGCAGTGGGGAATCTTGCGCAATGGGCGAAAGCCTGACGCAGCAACGCCGCGTGCGGGATGAAGGCCCTCGGGTTGTAAACCGCTTTCAGTGGGGACGAACCAAGACGGTACCCACAGAAGAAGCCCCGGCCAACTACGTGCCAGCAGCCGCGGTAACACGTAGGGGGCAAGCGTTGTCCGGATTTATTGGGTTTAAAGGGTGCGTAGGCGGCCTTATAAGTCAGTGCTGAAATA
+
FFFFFF:::FFF:FFFFFFFFFFFFFFFFFFFFFF:FFFFFFFFFFFFFFFFFFFFFFFFFFFFFFFFFFFFFFFFFFFFFFFFFFFFFFFFFFFFFFFFFFF,FFFFFFFFFF:FF:F:FFFFFFFFFFFFFFFFFFFFFFFFFFF:FF:FFFFFFF:F:FFF:FFFFF:FFFFFFFFFFFFFFFFFFFFFFFFFFFFFFFFFFFFFFFFFFFFFFFFFFFFFFFFFFFFFFFFF:F:F:FFFFFFF:F
@A00920:152:HGHKKDRXX:2:2109:13395:9126 1:N:0:CGCGTTCA+AAGGAGTA
ACTCCTACGGGAGGCAGCAGTTGGGAATATTGGACAATGGGCGAAAGCCTGATCCAGCAATGCCGCGTGAGTGATGAAGGCCTTAGGGTTGTAAAGCTCTTTTACCCGGGATTATAATGACAGTACCGGGAGAATAAGCTCCGGCTAACTACGTGCCAGCAGCCGCGGTAATACGGAGGGCGCTAGCGTTGTTCGGAATTACTGGGCGTAAAGCGCGCGTAGGCTGCTTTTCAAGTCCGAAGTGAAATCC
+
FFFFFFFFFFFFFFFFFFFFF,,FFFFFFFFFFFFFFFFFFFFFFFFFFFFFFFFFFFFFFFFFFFFFFFFFFFFFFFFFFFFFFFF:FFFFFFFFFFFFFF:FFFF,,FFF,FFFFFFFFFFFFF,,FFFF,FFFFFF,FFFFFFFFFF,FFFFFFFFFFFFFFFFFFFFFFFF:FFFF,:FFFFFFFF:FFFFFFFF,FFFFFFFFFFFFFFF,,FFFFFFF,FF,,,F,FFFF,,,F,F:FFFF,:F
@A00920:152:HGHKKDRXX:2:2109:26747:10676 1:N:0:CGCGTTCA+AAGGAGTA
ACTCCTACGGGAGGCAGCAGTAACGAATATTCCGCAATGGGCGAAAGACTGACGGAGCAATGCCGCGTGCAGGATGAAGCCCCTCGGGGTGTAAACTGCTGTCAGAGTTTAGCAACACAATGAGCAGACTCAAAGGAAGGGCCGGCTAACATCGTGCCAGCAGCCGCGGTAATACGAAGGGCCCGATCGTTGCTCGGAATCACTGGGCGTAAAGCGCACGTAGGTGGGTCATTTAGTAAGGGGTTAAATC
+
FFFF:,FFF::FF:FFFFF:,FFF:FFF:F:FFF:FF:,,,FFF:F:,FFFFFFFFFFFFFFFFFFFFFFFFFFFFFF:FF,FFFF,F:FFFFFFF:FFF:FFF:FFFFFFFFF,F:FFFF,FFF:,FFFFFF,,FFFFF,FF,FF,FFF,F:F:F:F:,FF,FFFFFFF:FFFFF,F:FF,:F,:,:FFFFFFF,F,F,,:F::FFFFFF,::F,F::,:F,F,:FFFFFF:FF:F,F,F,FF,,:FF,
@A00920:152:HGHKKDRXX:2:2109:28827:11397 1:N:0:CGCGTTCA+AAGGAGTA
ACTCCTACGGGAGGCAGCAGTGGGGAATATTGGACAATGGGCGAAAGCCTGACGAAGCAACGCCGCGTAGAGGATGAAGGCCCTCGCGGTCGTAAACTCTTGTCTAGCGGGACGAAACTCTTGTGGGTGAATAATCCACGAGATTGACTGTACCGCTGGAGGAAGCTCCGGCCAACTCCGTGCCAGCAGCCGCGGTAATACGGAGGGAGCGAGCGTTGTCCGGAATTATTGGGCGTACAGCGCGCGCAGG
+
F:FFFFFFFFF:FF:FFFFFF,FFFFFFFFFFFF:FFFFFFFFFF:FFF:FFFF:FFFFFFFFFFFFFFFFFFFFF:FFFFFF:FFFFFFFFFFFFFFFF:FFF:FFFFFFFFFFFFFFFFFF:FFFFFFFFFFFFFFFFFFFFFFFFFFFF:FFFFFFFFFFFFFFFFFFFFFFFFFFFFFFFFFFFFFFFFF:FF,FFFFFFFFFFFFFFFFFFFFFFFFFFFFFF:FFFF:F:F,FFF:FFFFFFFF
@A00920:152:HGHKKDRXX:2:2109:29532:11428 1:N:0:CGCGTTCA+AAGGAGTA
ACTCCTACGGGAGGCAGCAGTGGGGAATTGTTCGCAATGGGCGCAAGCCTGACGCAGCAACGCCGCGTGAGTGATGAAGGCCTTCGGGTCGTAAAGCTCTGTCGGAGGGAACGAACGTTTTCGGGGTTAACAGCCCCGGAAAGTGACGGTACCCTCAAAGGAAGCACCGGCTAACTCTGTGCCAGCAGCCGCGGTAAGACGGAGGGTGCTAGCGTTGTTCGGAATCACTGGGCGTAAAGGGCGCGTAGGC
+
FFFFF:FFFFFFFFFFFFFFFFFFF:FFFFFFFFFFFFFFFFFFFFFFFFFFFFFFFF::FFFFFFFFFFFFFFFFFFFFFFFFFFFFFFF,FFFFFFFFFFFFFFFFF:,FFFFFFFFFFF:FFFFFFFFFFFFFFFFF:FFFF:FFFFFFFFF:FF:FFF:FFFFFFFFFFFFF:F::FFF::FFFFFFFFFFF:FFFF:FFFFFFFFFF:FFFFF:FFFF:F:::FFFF:FFF:,FFF:F:FF,FF:
@A00920:152:HGHKKDRXX:2:2109:30816:11616 1:N:0:CGCGTTCA+AAGGAGTA
ACTCCTACGGGAGGCAGCAGTCGGGAATTTTGGGCAATGGGCGAAAGCCTGACCCAGCAACGCCGCGTGAAGGATGAAATCCCTCGGGATGTAAACTTCGCAAGAATAGGAAGAATAAGAAGGGGTCAATACCCCCTTTGATGACGGTACTATTTGTAAGCTCCGGCTAACTCCGTGCCAGCAGCCGCGGTAATACGGGGGGAGCAAGCGTTGTTCGGATTTACTGGGCGTAAAGGGCGCGTAGGCGGCC
+
FFFFFFFFFFFFFFFFFFFFFF:FFFFFFFFFF,F:FFFFFFFF:FFFFFFFFFFFFF:FFFFFFFFFFFFFFFFFFFFFFFFFF:FF:F:FFFF,FF:FFFFFFFFFFF,FF:F,FF:F:FFFFFFFFF:FFF,FFFFFFFFF,:FFF,F:FF::FFF,FFFFF:FF:FFFFFFFFFFFFF,FFFFFF,,FFF,F:FFFFFFFF,:FFF:FFF,FFFFFFFF,FFF:FFFF,,FFFFF,FF,FFFFFF,
@A00920:152:HGHKKDRXX:2:2109:6668:12352 1:N:0:CGCGTTCA+AAGGAGTA
ACTCCTACGGGAGGCAGCAGTGGGGAATTGTTCGCAATGGGCGCAAGCCTGACGACGCAATGCCGCGTGGAGGATGAAGGTCTTCGGATTGTAAACTCCTGTTGCCCGGGACGAACGTCTCCGACCTAACACGTCGGAGAGTGACGGTACCGGGTGAGGAAGCCCCGGCTAACTCTGTGCCAGCAGCCGCGGTAATACAGAGGGGGCAAGCGTTGTTCGGAATTACTGGGCGTAAAGGGCGCGTAGGCGG
+
FFFFFFFFFFFFFFFFFFFFFFF:FFFF:FF,F:FFFFFFFFFFFFFFFFFFFF:FFFFFFFFFFFFFFFFFFFFFFFFFFFFFFFFFFFFFF:FF:FFFFFFFF:FFFFFFFF:FFFFFFFFFFFF,::F:FFFFFF,FFFFFFFFF:FF,:FFFFF,FF,FFFF:FFF:F:FFFFFFFFFFFFFFF:FFFFFFFFFF,FFFFFFF::,FFFFFFFFFFFFFF,FFF:FF:FFFFFF:FFFFFFF:F:F
@A00920:152:HGHKKDRXX:2:2109:19063:12868 1:N:0:CGCGTTCA+AAGGAGTA
ACTCCTACGGGAGGCAGCAGTGGGGAATCTTGCGCAATGGCCGAAAGGCTGACGCAGCGACGCCGCGTGGGGGAGGAAGGGCTTCGGCTCGTAAACCCCTGTTGCCCGGGGCGAACAGCGTGATTCGACACGCCTGACGGTACCGGGGGGGGAAGCACCGGCGAACTCCGTGCCAGCAGCCGCGGTAATACGGAGGGTGCGAGCGTTGTCCGGCATCACTGGGCGTAAAGGGCGCGTAGGTGGCCGAGCA
+
FFFFFFFFFFFFFFFFFFFFFFFFFF:FFF:FFFFFFFFFFFF,FFFFFFFFFFF,FFFFFFFFFFF,FFFFF,:FFFFFFFFFFFFFFFFFFFFFFFFFFFFFFFFFFFFF:,FFF,FFFF,:F:FFFFF:,FFF,FF:F,:FFFF,F,FFFFFFFFFFFF,FFFFF,:FFFFFFFFFF:FFFFF,FFFFF,FFFFFFFF,FFFF,FFFFFF,,FFFFFFFFF:F,FFF:FF,F:F,FFF,FFFFFFF:
@A00920:152:HGHKKDRXX:2:2109:13422:12900 1:N:0:CGCGTTCA+AAGGAGTA
ACTCCTACGGGAGGCAGCAGTGGGGAATATTGGACAATGGGCGAAAGCCTGATCCAGCCATGCCGCGTGGGTGATGAAGGCCTTAGGGTTGTAAAGCCCTTTCGGCGGGGAAGATAATGACGGTACCCGCAGAAGAAGCCCCGGCTAACTTCGTGCCAGCAGCCGCGGTAATACGAAGGGGGCTAGCGTTGTTCGGAATTACTGGGCGTAAAGCGCACGTAGGCGGGTGGTTAAGTTAGGGGTGAAATCC
+
F:FFFFF:F::F,,::,FFFFFFFFFFFFF:FFFFFF,,,:F,FFF:FFFFFFFFFFFFF:FF:FF,,FFFF:F,:F:F,FFFFFFFFFFFFFF:FFFFFFFFFFF:FFFFF,:FFFF:FFFFFFFF:FFFF:FFFFF,FFFFFFFFFFFFFFFFFFFFF:FFF:FFFFFF:F:FFFFFFFFFFFFF:FFFFF,FFFFFFFFF:FFFF,F:FF:FFF:FF:::FFFFFFFF:FFFFF,F,FFF,,:FFFF
@A00920:152:HGHKKDRXX:2:2109:21007:13510 1:N:0:CGCGTTCA+AAGGAGTA
ACTCCTACGGGAGGCAGCAGTGGGGAATATTGCGCAATGGGCGAAAGCCTGACGCAGCGACGCCGCGTGTGGGATGACGGCCTTCGGGTTGTAAACCACTGTCGGGAGGGACGAAGATCTGACGGTACCTCCAAAGGAAGCACCGGCTAACTCTGTGCCAGCAGCCGCGGTAATACAGAGGGTGCGAGCGTTGTCCGGAATCACTGGGCGTAAAGGGCGCGTAGGCGGCCGAGTAAGTAGGGGGTGAAAT
+
,:FFFFFFFF:FFFF:FFFFFF:FFFFFFFFFFFFFFFF,FFF:FFFFFFFFFF:FFFFFFFFFFFF:FFF:F:FF:FFFF:F:FFFF:FFFFF:F::FFF:FF:FFFFFFFF:FF:FF:FFF:FFFFF:FFFFFFFF:FF:FFFFFF:F,FFFF:FFFF::FFFFFFFFFFFFFF,:FFFFF:FFFFF::F,FFFFF,,F,FFFF:,F:FFF::F,FF:::FFFFFFFFFFF:F,:,F:FFFFFF:FF:
@A00920:152:HGHKKDRXX:2:2109:28149:13510 1:N:0:CGCGTTCA+AAGGAGTA
ACTCCTACGGGAGGCAGCAGTGGGGAATATTGGACAATGGGGGCAACCCTGATCCAGCCATGCCGCGTGAGTGAAGAAGGCCTTCGGGTTGTAAAGCACTTTTGGAGGGGACGAAAATCAAGGTACACGAAGCATAAGCACCTGAAAACTACGAGACAGAACCCGCCGTATGACTAAGTGGGAGAGCGATCTTCGGAAATAATGGTCCTATAGATACTCTATGAGGATGCCCATTAAGCGTGAGTAGGAC
+
FFFFFFFFFFFFFFFFFFFFFFFFFFFFFFFFFFFFFFFFF:FFFF:FFFFFFFFFFFFFFFFFFFFFF,FFFF,:FFFFFF,F:FFFFFFFFFFFFFFFFFFF,:FFFFF,FF,,F:,FFFF:,F,,,,F,,F::FF:,,F:F:,,,,,,F,:,F:F,,F,FF,F,F,,,,FFF:,F,,,,,,:,:,,:F,:,,,,F,,F,F,F::,:F,,F,F,,:,F,,,,:,,FF,FF:,,,FF,FFF:F,F,FF,
@A00920:152:HGHKKDRXX:2:2109:5683:13620 1:N:0:CGCGTTCA+AAGGAGTA
ACTCCTACGGGAGGCAGCAGTAAGGAATATTGCACAATGGGCGCAAGCCTGATGCAGCAACGCCGCGTGCCCGAGGAAGGCCTTCGGGTTGTAAAGGGCTTTTCTGGCTGAAGAGTAAGGACGGTAGGCCAGGAATAAGCGTCGGCTAACTACGTGCCAGCAGCCGCGGTAAAACGTAGGACGCGAGCGTTATCCGGATTTACTGGGCGTAAAGCGCGGGCAGGCGGCTGTTCAAGTCGGACGTGAAAGC
+
FFFFFF,FFFFFFFFFFFFFFFFFFFFFFFFFFFFFFFFFFFFFFFFFFFFFFFFFFF:FFFFFFFFFFFFFFFFFF,FFFFF:FFFF:FF::FFFFFFFFFFF:FFFFFFFFFFFF:FFFFFFF:FFFFFFFFFFFFFFF:FFFFFFFFFFFFFFFFFFFF:FFFFF:F,FFFFFFFFFFFFF:FFFFFFFFFFFFF:FFF:FFFFFFF:FFFFFFFFFF:FF:::FFFFFFFFFFFFFFFFFF:F,FF
@A00920:152:HGHKKDRXX:2:2109:13756:13792 1:N:0:CGCGTTCA+AAGGAGTA
ACTCCTACGGGAGGCAGCAGTGGGGAATATTGGGCAATGGGCGAAAGCCTGAACCAGCCATGCCGCGTGAGTGACGAAGGCCTTAGGGTTGTAAAGCACTTTTGGCGGGGACGATAATGACGGTACCCGCAGAATAAGCCCCGGCTAACTTCGTGCCAGCAGCCGCGGTAATACGAAGGGGGCTAGCGTTGTTCGGAATCACTGGGCGTAAAGCGAACGTAGGCGGACTTTCAAGTCAGGGGTGAAATCC
+
FFF,FFFFFFF:FFFFFFFFFFFFFFFFFFFFF:FFFFFF:FFFFF,FFFFF,FFFFF:FFFFFFFFFF,FFFF,FFFFFFFFFFFFF:FFFFFF:F,FFFFFF,FFFFFF,FFF:FFFFFFFFFFFFFFFFFFFF:FFFFFFFFFFFFFFFFFFFFFF:FFFFFF:FFFFFFFFFFFFF:FFFFFFFFFFFFFFFFFFFFFFFFFFFF:FFFF:,:FFFF:FF,FFF:FF:FFF:FFFF,FFFF:FFFF
@A00920:152:HGHKKDRXX:2:2109:18304:14841 1:N:0:CGCGTTCA+AAGGAGTA
ACTCCTACGGGAGGCAGCAGTGGGGAATTTTGCGCAATGGGCGAAAGCCTGACGCAGCAACGCCGCGTGAGTGATGAAGGCCTTCGGGTCGTAAAGCTCTGTCATTCGGGAAAAACGACTATCCGGGGAAAGTTCGGGTAGTGTGATGGTACCGAAGGAGGAAGCACCGGCAAACTCTGTGCCAGCAGCCGCGGTAATACAGAGGGTGCAAGCGTTGTTCGGAATTACTGGGCGTAAAGCGTGCGTAGGC
+
FFFFFFFFFFFFFFFFFFFFFFFFFFFFFFFFFFFFFFFFFFFFFFFFFFFFFFFFFFFFFFFFFFFFFFFFFF:FFFFFFFFFFFFFFFFFFFFFFFFFFFFFFFFFFFF:FFFFFFFF:FFFFFFFFF:FFFFF:FF,FFFFFFFFFFF:FFFFFFFFFF:FFFFFFFFFFFFFFFFFFFFFFFFFFFFFFFFF,FFF:FFFFFF:FF:FFFFFFFFFFFF:FF,FFFFFFFF:F:FFF:FFF:F,FF
@A00920:152:HGHKKDRXX:2:2109:12518:15060 1:N:0:CGCGTTCA+AAGGAGTA
ACTCCTACGGGAGGCAGCAGTAAGGGATCTTGCGACAATGGGCGAAAGCCTGACGCAGCAACGCCGCGTGCGGGATGACGGCCTTCGGGTTGTAAACCGCTTTTCGGGGGGAAGAGGAAGGACGGTACCCCCGGAAGAAGTCTCGGCTAACTACGTGCCAGCAGCCGCGGTAAAACGTAGGAGGCGAGCGTTATCCGGATTTACTGGGTGTAAAGCTCGTGTAGGCGGTCCTGCAAGTGGCGCGTGAAAG
+
FFFFFFFFFFFFFFFFFFFFFFF,FF:FFFFFFF::F:F,FFFFFFFFFFFFFFFFF:FFFFFFFF:FFFFFFFFFFFFFFFFF:FFFFF::FFFFFFF:FF:FFFFFFFFF,FF,FF,FFFFFFFFFFFFFFFFFF:FFFFF:FFFFFFF::F:FFF:FFFFF:,F,FFF,F,FFF:FFFFFFFFFF:FFFFFFFF:FFFF:FFFFFFF:FFFF:,FFFFFFFFFFFFFFFFFF,FFFFF:F,FFFFF:
@A00920:152:HGHKKDRXX:2:2109:4969:15264 1:N:0:CGCGTTCA+AAGGAGTA
ACTCCTACGGGAGGCAGCAGTGGGGAATATTGGACAATGGGCGCAAGCCTGATCCAGCCATGCCGCGTGAGTGATGAAGGTCTTAGGATTGTAAAGCTCTTTCAACGGTGAAGATAATGACGGTAGCCGTAGAAGAAGCCCCGGCTAACTTCGTGCCAGCAGCCGCGGTAATACGAAGGGGGCTAGCGTTGTTCGGAATTACTGGGCGTAAAGCGCTCGTAGGCGGATCGATCAGTCAGGGGTGAAATCC
+
FFFFFFFFFFFFFFFFFFFFFFFFFFFFFFFFFFFFFFFFFFFFFFFFFFFFFFFFFFFFFFFFFFFFFFFFFFFFF:FFFF,FFFFFFFF:FFFFFFFFFFFFFFFFFFFFFFFFFFFFFFFFFFFFFFFFFFFFFFFFF:FFFF:FFFFFFFFFFFFFFFFFFFFFF,FFFFF:FFFFFFFFFFFFFFFFF:FFFFFFFFFFFFFFFFFFFFFFFFFFFFFFFFFF:FFFF,FFFFFFFFFFFF,FFF
@A00920:152:HGHKKDRXX:2:2109:19940:15295 1:N:0:CGCGTTCA+AAGGAGTA
ACTCCTACGGGAGGCAGCAGTAAGGAATATTGCACAATGGGCGCAAGCCTGATGCAGCAACGCCGCGTGCCCGAGGAAGGCCTTCGGGTTGTAAAGGGCTTTTCTGGCTGAAGAGCAAGGACGGTAGGCCAGGAATAAGCGTCGGCTAACTCCGTGCCAGCAGCCGCGGTAATACGGGGGGAGCAAGCGTTGTTCGGAAATACTGGGCGTAAAGCGCACGTAGGCGGCGCAGCAAGTCAGGGGTGAAATC
+
FFFFFFFFFFF:FFFFFFFFFFFFFFFFFFFFFFFFFFFFFFFFFFFFFFFFFFFFFFFFFFFFFFFFFFFFF,FFF:FFFFFFFFFFFFF:F,,FFFFFFFFFFFFFFFFFFFFFFFFFFFFFFFFFFFFFFF:FFFFFFFFFFFFFFFFFFFFFFFFFFFFFFFFFFFFFFFFFFFFFFFFFFFFFFFFFFFF:FFFFFFFFFFFFFF:FFF:FFFFFF:,FFFF:FFFFFF:FFFFFF:FF:FF,FF
@A00920:152:HGHKKDRXX:2:2109:8477:16078 1:N:0:CGCGTTCA+AAGGAGTA
ACTCCTACGGGAGGCAGCAGTGGGGAATCTTTCGCAATGGCCGAAAGGCTGAAGCAGCGACGCCGCGTGCGGGAGGAAGCCCTTCGGGGTGTAAACCGCTGTCAGGGGGGACGAAGGCCCGGGGGAGGGAATGCCCTTGGGAGTGACGGTACCTCCAGAGGAAGCACCGGCTAACTCCGTGCCAGCAGCCGCGGTAATACGGAGGGTGCGAGCGTTAATCGGAATTACTGGGAGTAAAGCGCACGCAGGT
+
,FFFFFFFFFFF:FFFFFFFF:F:FFFFF:F,:,:FFFFFFFFFFFFFFFF:,FFFFF,FFF:FFFFFF:FFFFFF::FFFFFFFFFFF:FFFFFFF,FFFFFFFF,FFFFFFF,FFFF:F,F:::,:,,,FF,FFF:FFFFFFF,F:F:FFFF:FFFFFF,FF,FF:F,,FFFF:FFF:F:FF,FFFFFFFFFF:F:FF,FFFF,F,FFFFF,FF,F:F,,FFFFFFFF:F,FF,:F:F:FFF,FFF::
@A00920:152:HGHKKDRXX:2:2109:26955:16736 1:N:0:CGCGTTCA+AAGGAGTA
ACTCCTACGGGAGGCAGCAGTGGGGAATATTGCGCAATGGGCGAAAGCCTGACGCAGCGACGCCGCGTGTGGGATGACGGCCTTCGGGTTGTAAACCACTGTCGGGAGGGACGAAGATCTGACGGTACCTCCAAAGGAAGCACCGGCTAACTCTGTGCCAGCAGCCGCGGTAATACAGAGGGTGCGAGCGTTGTCCGGAATCACTGGGCGTAAAGGGCGCGTAGGCGGCCCGATAAGCAGGGGGTGAAAT
+
FFFFFFFFFFFFFFFFFFFFFFFFF,F:FFFFFFFFFFFFFFFFFFFFFFFFFFFFFFFFFFFFFFFFFFFFFFFFFFFFFFFFFFFFFF:FFFFFFFFFFFFFFFFFFFFFFFFFFFFFFFFFFFFFF:FFFFFFFF:FFFFFFFFFFFFFFFFFFFFFFFFFFFFFFFFFFF:FFFFFFFFFFFFFFFF,FFFFFFFFFFFFF,FFF:FFFFFFFFFFFFFFFFFFFFFF:FFFFFFFFFFFFFFFFF
@A00920:152:HGHKKDRXX:2:2109:32063:16814 1:N:0:CGCGTTCA+AAGGAGTA
ACTCCTACGGGAGGCAGCAGTGGGGAATATTGCGCAATGGCCGAAAGGCTGACGCAGCGACGCCGCGTGGGGGATGAAGCATTTCGGTGTGTAAACCCCTGTTGCTCGGGACGAACAAGCGATTTTGATCGCTCTGACGGTACCGAGTGAGGAAGCACCGGCTAACTCCGTGCCAGCAGCCGCGGTAATACGGAGGGTGCGAGCGTTGTCCGGAATCACTGGGCGTAAAGGGCGCGTAGGCGGTCTGCTA
+
FFFFFFFFFFFFFFFFFFFFFFFFFFFFF,FFFFFFFFFFFFFFFFFFFFFFFFFFFFFFFFFFFFFFFFFFFFFFFFFFFFFFFFFFFFFFFF:FFFF:FFFFFFFFFFFFFF,FFFFFFFFFFFFFFFFFFFFFFF:FFFF:FFFFFF,FFFFFFFFFFFFFFFFFFF,FFFFFFFFFFFFFFFFFFFFFFFFFFFFFFFF:FFFFFFFFFF:F:FFFFFFFFF:FF:FFFFFFFFFFF:FFF:FFFF
@A00920:152:HGHKKDRXX:2:2109:15411:17065 1:N:0:CGCGTTCA+AAGGAGTA
ACTCCTACGGGAGGCAGCAGTGGGGAATTGTTCGCAATGGGCGCAAGCCTGACGACGCAACGCCGCGTGGAGGATGAAGGTCTTCGGATTGTAAACTCCTGTTGCCCGGGACGAATGGCTCCAACCTAATACGTTGGAGTGTGACGGTACCGGGTGAGGAAGCCCCGGCTAACTCTGTGCCAGCAGCCGCGGTAATACGTAGGGTGCAGGCGTTAATCGGAATTACTGGGCGTAAAGCGTGCGCAGGCGG
+
FFFFFFFFFFFFFFFFFFFFFFFFFFFFFFFFFFFFFFFFFFFFFFFFFFFFFFFFFFFFFFFFFFFFFFFFFFFFFFFFFFFFFFFFFFFFFFFFFF:FF:FFFFFFFFFFFFFFFFFFFFFFFFFFFFFFFFFFFFFFFFFFFFFFFFFFFFFFFFFFFFFFFFFFFFFFFFFFFFFFFFFFFFFFFFFFFF,FFFFFFFFFFFFFFFFFFFFFFFFFF,FFFFFFFFFFFF:FFFFFFFFF,FFFFF
@A00920:152:HGHKKDRXX:2:2109:16893:17127 1:N:0:CGCGTTCA+AAGGAGTA
ACTCCTACGGGAGGCAGCAGTGGGGAATATTGGACAATGGGCGAAAGCCTGATCCAGCAATGCCGCGTGAGTGATGACGGCCTTAGGGTTGTAAAGCTCTTTTACCCGGGATGATAATGACAGTACCGGGAGAATAAGCTCCGGCTAACTCCGTGCCAGCAGCCGCGGTAATACGGAGGGAGCTAGCGTTGTTCGGAAATACTGGGCGTAAAGCGCACGTAGGCGGCGCAGCAAGTCAGGGGTGACATCC
+
FFFFFF,:FFFFFFFFFFFFFFFFFFFFFFFFFFFF,FFFFFFF:FFFFFFFFFFFFFFFFFFFFFFFFFFFF:FFFFFFFFFFFFFFFFFF:FFFFFFFFFFFFFFFFFFFFFF,FFFFFFFFFFFFFFFFFFF,FFFFFFFFF:FFFFFFFFFFFFFFFFFFFFFFFFFFFFFFFFFFFFFFFFFF,FF,F:FFFFFFFFFFFFF::FFFFF:FFFFFFFFF:FF:FFFF:FFFFFFFFFFFF:F:FF
@A00920:152:HGHKKDRXX:2:2109:27823:17237 1:N:0:CGCGTTCA+AAGGAGTA
ACTCCTACGGGAGGCAGCAGTCGGGAATTTTGCCCAATGGACGAAAGTCTGAGGCAGCAACTCCGCGTGAGGGACGAAGGCTCTAGGGTCGTAAACCTCTTTTCTCAGGGAAGATCCAAGACGGTACCTGAGGAATAAGCCACGGCTAACTACGTGCCAGCAGCCGCGGTAATACGTAGGTGGCAAGCGTTGTCCGGATTTACTGGGCGTAAAGAGCGCGCAGGCGGCTGGTCAAGTCCGATGTGAAATC
+
FFFFFFFFFFFFFFFFFFFFFFFFFFFFFFFFFFFFFFFFFFFFFFFFF:FFFFFFFFFFFFFFFFFFFFFFFFFFFFFFFFFFFFFFFFFFFFFFFFFFF:FFFFFFFFFFFFFFFFFFFFFFFFFFFFFFF:FFFFFFFFFFFFFFFFFFFFFFFFFFFFFFFFFFFF:FFFFFFFFFFFFFF:FFFF:FFFFFFFFFFFFF:FFFFFFFFFFFFFFFF:FFFF:F::FF:FFFFFFFFFFFFFFFFF
@A00920:152:HGHKKDRXX:2:2109:10239:18255 1:N:0:CGCGTTCA+AAGGAGTA
ACTCCTACGGGAGGCAGCAGTGGGGAATATTGGACAATGGGCGAAAGCCTGATCCAGCAATGCCGCGTGAGTGATGAAGGCCTTAGGGTTGTAAAGCTCTTTTACCAGGGATGATAATGACAGTACCTGGAGAATAAGCTCCGGCTAACTCCGTGCCAGCAGCCGCGGTAATACGGAGGGAGCTAGCGTTGTTCGGAAATACTGGGCGTAAAGCGCACGTAGGCGGCGCAGCAAGTCAGGGGTGAAATCC
+
FFFFFFFFFFFFFFFFFFFFFFFFFFFFFFFFFFFFFFFFFFFFFFFFFFFFFFFFFFFFFFFFFFF:FFFFFFFFFFFF,FFFFFFF:FFFFFFFFFFFF:FFFFFFFFFFFFFFFF:FFFF:FFFFFFF:FFF:FF:FFFFFFFFFFFFFFFFFFFFFFFFFFFFFFFFFFFFFFFFFFFFFF:FFFFFFFFFFFFFFFFFFFFFFFFFFFFFFFFFFFFFFFFFFFFFFFFFFFFFFFFFFFF:FF:
@A00920:152:HGHKKDRXX:2:2109:31141:18850 1:N:0:CGCGTTCA+AAGGAGTA
ACTCCTACGGGAGGCAGCAGTTAGGAATATTGGACAATGGGCGCAAGCCTGATCCAGCCATGCCGCGTGAGCGATGAAGGCCTTCGGGTTGTAAAGCTCTTTAGCCGACGAATATAATGACTGTAGTCGGAGAATAAGCCCCGGCTAACTTCGTGCCAGCAGCCGCGGTAATACGAAGGGTGCAAGCGTTACTCGGAATTAATGGGCGTAAAGAGTGCGTAGGTGGTTCGTTAAGTCTGCCGTGAAAGCC
+
F:,FFF,F:F,FFFFFFFFFFFFF,FFFF:F:F,:,FFFFFFFF:F:FFF:FFFFFFFF:FFFF:FFFFFFFF:FF:FF,FFFFFFFFF:FFFFFFFFFFF:F:FFFFFFF:FF:FFF:FFF:FFFFFFFF:FFFF:FFFF:F:FFFFFFFFFFFFFFFF,F,FFF:FFFF,F::F:FFFFFFFF:FFFFFFFF:FFFFF,,FFFFFFFFFFF,,FF,::FF:FFFFFF,,,FF:FFF:FF:,FFF,FFF
@A00920:152:HGHKKDRXX:2:2109:14145:21825 1:N:0:CGCGTTCA+AAGGAGTA
ACTCCTACGGGAGGCAGCAGTGGGGAATATTGCACAATGGGCGAAAGCCTGATCCAGCAATGCCGCGTGTGTGAAGAAGGCCTTAGGGTTGTAAAGCACTTTCAGTGGGGAAGAAAAGTTCGGGGTTAATACCCCCGGGCCTTGACGGTACCCGCAGAAGAAGCACCGGCTAACTACGTGCCAGCAGCCGCGGTCATACGTAGGACCCAAGCGTTGTCCGGAATCATTGGGCGTAAAGAGCGTGTAGGCG
+
:FFFFFFFFFFF:FFFFFFFFFFFFFFFFFFFFFFFFFFFFFFFFFFFFFFFFFFFFFFFFFFFFFFFFFFFFFFFFFFFFFF:FFFFFFFFFFFFFFFFFFFFFFFFF:FFFFFFFFFFFFFFFFFF:FFFFFFFFFFFFFFFFFFFF,FFFF:FFFFFFFFF:FFFFFFF:F:FFFFFFFFFFFFFFFFFFF:F:FFFFFFFFFFFFFFF:FFFFFFFFFF:FFF::F,F:FF,,:,FFFFFF:,FFF
@A00920:152:HGHKKDRXX:2:2109:14326:21887 1:N:0:CGCGTTCA+AAGGAGTA
ACTCCTACGGGAGGCAGCAGTGGGGAATATTGCACAATGGGCGAAAGCCTGATCCAGCAATGCCGCGTGTGTGAAGAAGGCCTTAGGGTTGTAAAGCACTTTCAGTGGGGAAGAAAAGTTCGGGGTTAATACCCCCGGGCCTTGACGGTACCCGCAGAAGAAGCACCGGCTAACTACGTGCCAGCAGCCGCGGTCATACGTAGGACCCAAGCGTTGTCCGGAATCATTGGGCGTAAAGAGCGTGTAGGCG
+
FF,FFFFFFFFFFFFFFFFFFFFFFFFFFFFFFFFFFFFFFFFFFFFFFFFF:FFFFFFFF:FFFFF:FFF:FF,FFFF:FF,FFFFFFFFFFFFFFFFFFFFFFFFFFFF:FFF,,F,F,FFFFFFFFFF:FFF:FFFF,FFFFFFFFFFFF:FFFFFFF:FFFFFFFFF:,FFFFFFFFF,FFFF:FFFFFFFF:,FFFFFF:FFFF,FFFFFFFFFFFFFFF:,FFFFF:FFFFFFFFFFFFFFFFF
@A00920:152:HGHKKDRXX:2:2109:4707:22044 1:N:0:CGCGTTCA+AAGGAGTA
ACTCCTACGGGAGGCAGCAGTGGGGAATCTTGCGCAATGGCCTAAGGGCTGACGCAGCGACGCCGCGTGTGGGAGGACGCCCTTCGGGGTGTAAACCACTGTTGCCCGGGACGAAACCTTCTTGCGTAGAGGGGTGACGGTACCGGGTGAGGAAGCACCGGCTAACTCCGTGCCAGCAGCCGCGGTAATACGGAGGGTGCGAGCGTTGTCCGGAATCACTGGGCGTAAAGGGCGCGTAGGCGGCCTGGTA
+
FFFFFFFFFFFFFFFFFFFFFFFFF,FFFFFFF:FFFFFFFFFFFFFFFFF:FFFFFFFFFFFFFFFFFF:FFFFFFFFFFF,FFFFFFFFFF:FFFFFFFFFFFFFFFFFFFF:FFFFFFFFFFFFFFFFFFFFFFFFFF:FFFFFFFFFFF,FFFFFFFFF,FFFFFFFFFFFFFFFFFFFF:FF:FFFFFF:FFFFFFFFFFFFFFFFFF:::F:FFF::FF,FFFFFF:FFFFFFFFFFFFFFFF,
@A00920:152:HGHKKDRXX:2:2109:17372:22122 1:N:0:CGCGTTCA+AAGGAGTA
ACTCCTACGGGAGGCAGCAGTGGGGAATCTTGCGCAATGGACGAAAGTCTGACGCAGCCACCCCGCGTGGAGGATGACGCATTACGGTGTGTAAACTCCTTTTCTGGAGGAAGACGACTGACGGTACTCCAGGAATAAGCGACGGCTAACTACGTGCCAGCAGCCGCGGTAATACGTAGGTGGCAAGCGTTTTCCGGATTTACTGGGCGTAAAGAGCGCGCAGGCGGCTGGTCAAGTCCGATGTGAAATA
+
FFFFFFFFFFFFFFFFFFFFFFFFFFFFFFFF,FFF:FFFFFF:FFF:FFFFF:FFFFFFFFFFFFF,FFFFFFFFFFFFFFFFFFFFF:FFFFFF:,FFFF,FFFFFFF:F,FFFFFFF:F:,F:F:FFFF,FF:FFF,F,FFFF:FFFFFF:FFFFFFFF,FFFF:FFF:FFFFFF::FFF,FFFFFF:,FFFF:FFF,FFFFF:FFFF:F:F:FFFFF:F:FFFFF::FFFF:FFF:F:FFFFFF:,
@A00920:152:HGHKKDRXX:2:2109:14525:22482 1:N:0:CGCGTTCA+AAGGAGTA
ACTCCTACGGGAGGCAGCAGTGGGGAATCTTGCGCAATGGTCGAAAGACTGACGCAGCGACGCCGCGTGTGGGAGGACGCCTTTCGGGGTGTAAACCACTGTTGCCCGGGACGAACTGCTCGATTCGTCGAGCTTGACGGTACCGGGTGAGGAAGCACCGGCTAACTCCGTGCCAGCAGCCGCGGTAATACGGAGGGTGCGAGCGTTGTCCGGAATCATTGGGCGTAAAGGGCGCGTAGGTGGCCCGGTC
+
FFFFFFFFFFFFFFFFFFFFFFFFFFFFFFFFFFFFFFFFFFFFFFFFFFFFFFF:FFFFFFFFFFFFF:FFFFFFFFFFFFFFFFFFFFFFFFFFFFFFFFFFFFFFFFFFFFFF:FFFF:FFFFFFFFFFFFFFFFFFFFFFFFFF:FFFF,FFFFFFFFFFFFFFFFFFFFFFFFFFFFFFFFF,FFFFF:FFFFF:F:F::FFFFFFF:F,FFF:FFFFFFFFFFF:FFFFFFFFFFF::F:FFF:
@A00920:152:HGHKKDRXX:2:2109:31828:22889 1:N:0:CGCGTTCA+AAGGAGTA
ACTCCTACGGGAGGCAGCAGTGGGGAATATTGGACAATGGGCGAAAGCCTGATCCAGCCATGCCGCGTGTGTGAAGAAGGTCTTCGGATTGTAAAGCACTTTAAGTTGGGAGGAAGGGTATTCACCTAATACGTGAGTATTTTGACGTTACCGACAGAATAAGCACCGGCTAACTTCGTGCCAGCAGCCGCGGTAATACGAAGGGTGCAAGCGTTAATCGGAATTACTGGGCGTAAAGGGCGCGTAGGCG
+
FFFFFFFFFFFFFFFFFFFFFFFFFFFFFFFFFFFFFFFFFFFFFFFFFFF:FFFFFFFFFFFFFFFFFFF:F:F:FFFFF:FFFFFFFF:FFFFFFFFFFFFFFFFFFFFFFFFFFFFFFFFFFF:F:F:FFFFFFFFFFFFF:FFFFFFFFFFFFFFFFFFF,FFF::FFFFFFFFFFFFFFFFFFFFFFFFFFFFFFFFFFFFFFF,FFFFFFFF::FFFF:FFFFFFFFFF:FF:F:FFFF:,F:F
@A00920:152:HGHKKDRXX:2:2109:25455:23907 1:N:0:CGCGTTCA+AAGGAGTA
ACTCCTACGGGAGGCAGCAGTGGGGAATATTGCGCAATGGGCGGAAGCCTGACGCAGCGACGCCGCGTGGGGGATGACGGCCTTCGGGTTGTAAACCCCTTTCAGCAGGGACGAAGCGCAAGTGACGGTACCTGCAGAAGAAGCGCCGGCTAACTACGTGCCAGCAGCCGCGGTAATACGTAGGGCGCAAGCGTTGTCCGGAATTATTGGGCGTAAAGAGCTCGTAGGCGGTTTGTCGCGTCCGTCGTGA
+
FFF:FFFFF:FFFF:FFFFFFFFFFF,FFFFFFFFFFFFFFFFFF:FFFFFF:FFFFFFFFFFFFF:FFFFFFFFFFFFFFFFFFFFFF:FFFFFFFFFFFFFFFFFFFFFFFFFFFFFFFFFFFFFFF:FFFFFFFFFFFFFFFFFFFFFFFFFFF:FFFFFFFFFFFFFFFFFFF:FFFFFFFFFFFFFFFFFFFFFFFFFFFFFFFFFFFF:FFFFFFF:FFFFFFFFFFFFFFFF:FFFFF:FFFF
@A00920:152:HGHKKDRXX:2:2109:24532:24126 1:N:0:CGCGTTCA+AAGGAGTA
ACTCCTACGGGAGGCAGCAGTTTGGAATATTGGACAATGGGCGCAAGCCTGATCCAGCAACGCCGCGTGGAGGATGAAGGTCTTCGGATCGTAAACTCCTGTCAGACGGGACGAAGGTAGCAGGGTAAACAATCCTGCTGCTTGACGGTACCGTCAGAGGAAGCCCCGGCTAACTCCGTGCCAGCAGCCGCGGTAATACGGAGGGGGCAAGCGTTATTCGGAATTATTGGGCGTAAAGGGCGCGTAGGCG
+
FFFFFFFF:F:FFFFFFFFF:F,FFFFF:::FFFFF,FFFFFFFFFFFFFFFFFF,FFFFFFFFFFF:FF:F:F:FFFFFFFFFFFFFFFF:FFFFFFF:FFF:F:FF:F,FFFFFFFFFFF:FFFFFF:FFFFFF:FFFFFF:FFF:FFFFFFFFFFFFFFFFFFFFFFFFFFFFF:FF:::,FFF,FFFFFFFFFFFFFFFFFF:FFF,:FFFFF:FFFFFF:FFFFFFFFFFFF,FF:FFFF,FFFF
@A00920:152:HGHKKDRXX:2:2109:23529:24518 1:N:0:CGCGTTCA+AAGGAGTA
ACTCCTACGGGAGGCAGCAGTGGGGGATTGTTCGCAATGGGCGCAAGCCTGACGACGCAACGCCGCGTGGAGGATGAAGATTTTCGGATCGTAAACTCCTGTCGAATGGGACGAACAGATCGCGGGTTAACAGCCCGTGGTCCTGACGGTACCGTTAAAGGAAACCCCGGCTAACTCCGTGCCAGCAGCCGCGGTAATACGGGGGGGGTAAGCGTTGTTCGGACTTACTGGGCGTAAAGGGCGCGTCGGC
+
FFFFFFFF:FFFFFFFFFFFFFFFFFFFFFFFFFFFFFFFFFFFF:FFFFF:FFFFFFFFFFFFFFFFFFFFFFFFFFFFFFFFFFFFFFFFFFFFFFFFFFFFFFFFFFFFFFFFFFFFFFFFFFFFFFFFFFFFFFFFFFFFF:FFFFFFFFFFFF,FFFFFF:FFFFFF:FFFF:FFFFF:FFFFFFFFFFF,FF::FFFFFFFFFF:FF:F,FFFFF:F,F,FF:FF,FFF,FFFF:FFFFF,FFF
@A00920:152:HGHKKDRXX:2:2109:20518:24690 1:N:0:CGCGTTCA+AAGGAGTA
ACTCCTACGGGAGGCAGCAGTAAGGAATATTGCACAATGGACGCAAGTCTGATGCAGCAACGCCGCGTGCCCGAGGACGGCCTTCGGGTTGTAAAGGGCTTTTCTGGCTGAAGAGGCAGGACGGTAGGCCAGGAATAAGCGTCGGCTAACTACGTGCCAGCAGCCGCGGTAAAACGTAGGACGCGAGCGTTATCCGGATTTACTGGGCGTAAAGCGCGGGCAGGCGGTGGTCCAAGTCGGACGTGAAAGC
+
FFFFF:FFFFFFFFF:FFFFFFFFFFFFFFFFF:FFF,FFFFFFFFFFFFFFFFFFFFFFFFFFFFFFFFFFFFFFFFFFFF,FFFFFF,F,FFFFFFFFFFFFFFFFFFFFFFFFFFFF:FFFFFFFFFFFFF,FFFFFFFFFFFFFFFFFFFFFFFFFFFFFFF:FF:F:F:FFFFFFFFF:FFFFFFF:FFFFFFFFFFFF:FFFFFF,FFFF:F,FFFFF:FFFFFFFFF:FFFFFFFFFFFF:F:
@A00920:152:HGHKKDRXX:2:2109:1127:24831 1:N:0:CGCGTTCA+AAGGAGTA
ACTCCTACGGGAGGCAGCAGTGGGGAATATTGCACAATGGGCGAAAGCCTGATGCAGCAACGCCGCGTGCGGGAAGAAGGCCTTAGGGTTGTAAACAGCTTAAAGCAGGGAAGAAAAAGACGGTCACTGCAGAAGAAGGTGCGGCCAACTACGTGCCAGCAGCCGCGGTGACACGTAGGCACCAAGCGTTGTCCGGATTTATTGGGCGTAAAGAGCTCGTAGGCGGATCAGAAAGTCGGGTGTGAAAACT
+
FFFFF:FFFFF:FFFFFFFFF:FFF:FFFFFF,:FFFFFFFFFFFFFFFFFF,,FFFF:FFFFFFFF,F,,FFFFFFFFF:,,FFFF,,FF:FFFF,FF:F,,F:F,FFF:FFFFFF,,F,,,F,,:,,:,,:,:FFFFF,FFFF,FFFFFFFFFFFFFFFFFFFFFFF,F:FF:FFFFFFFFF,FFFFFFF:FFFFF:FF:FF:FFFF,FF:,F:FFFFF:FFFF,:FF,,FFFFF,,,FFFFFFFFFF
@A00920:152:HGHKKDRXX:2:2109:12879:25175 1:N:0:CGCGTTCA+AAGGAGTA
ACTCCTACGGGAGGCAGCAGTGGGGAATTTTGGACAATGGGGGAAACCCTGATCCAGCCATTCCGCGTGAGTGAAGAAGGCCTTCGGGTTGTAAAGCTCTTTTGTCCGGAACGAAACGGTGAGCGTGAATATCGCTCGCTACTGACGGTACCGGAAGAATAAGCACCGGCTAACTACGTGCCAGCAGCCGCGGTAATACGTAGGGTGCGAGCGTTAATCGGAATTACTGGGCGTAAAGGGCGCGTAGGCG
+
F:,FFFFFFF:FF:FFFFFFFFFFFFFFFFFFFFFFFFFFFFFFFFFFFFFFFFFFFFFFFFFFFFFFFFFFFFFFFF:FFFFFFFFF:FFFFFFFFFFFFFFFFFFFFFFFFFFFFFFFFFFFFFFFFFFFFFFF,FFFFF:FFFFFFFFFF:FFFFFFFF:FFFFFFFFFFFFFFFFFFFFF:FFFFFFFFF,:FFFFFFFFFFF:FFFFFFFFFF,F:FFFFF:FFFFFF:FFFF:FFFFF:FFFFF
@A00920:152:HGHKKDRXX:2:2109:15031:25582 1:N:0:CGCGTTCA+AAGGAGTA
ACTCCTACGGGAGGCAGCAGTAAGGAATATTGGACAATGGGCGCAAGCCTGATCCAGCCATCCCGCGTGCAGGATGACTGCCCTATGGGTTGTAAACTGCTTTTATTAGGGAAGAAACCCCTGGATTTATCCGGGGCTGCCGGTACCTAATGAATAAGCACCGGCTAACTCCGTGCCAGCAGCCGCGGTAATACGGAGGGTGCAAGCGTTATCCGGAATCACTGGGTTTAAAGGGTGCGTAGGAGGGCAG
+
FFFFFFFFFFFFFFFFFFFFFF:FFFFFFFFFFFFFFFFFFFFFFFFFFFFFFFFFFFFFFFFFFFFFFFFFFFFFFFFFFFFFFFFFFFFFFF:FFFFFFFFFF:FFFFFFFF:F:FFFFFFFFFFFFFFFFFFFFFFFFFFFFFFFFFFFFFFFFFFFFFFFFFFFFFFFFFFFFFFFF:FFFFFFFFFFFFFFFFFFFFFF,FFFFFFFFFFFF:F:FFFFFFFFF:F:FFFFF,FF,:FFF:FFFF
@A00920:152:HGHKKDRXX:2:2109:16893:27054 1:N:0:CGCGTTCA+AAGGAGTA
ACTCCTACGGGAGGCAGCAGTGGGGAATTTTGGACAATGGGGGCAACCCTGATCCAGCCATTCCGCGTGAGTGAAGAAGGCCTTCGGGTTGTAAAGCTCTTTCGGACGGAACGAAACGGTTACGGTGAATATCCGTGACTAATGACGGTACCGTAAGAAGAAGCACCGGCTAACTACGTGCCAGCAGCCGCGGTAATACGGAGGGTGCAAGCGTTAATCGGAATTACTGGGCGTAAAGGGCGCGTCGGCG
+
FFFFFFFFFFFFFFFFFFFFFFFFFFFFFFFFFFFFFFFFFFFFFFFFFFFFFFFFFFFFFFFFFFFFFFFFFF::FFFFFFFFFFFF:FFFFFFFFFFFFFFFFFFFFF:FFFFFFFFFFFF:FFFFFFFFFFFFF:FFFFFF:FFFF:FFFFFFFFFFFFFFFFFFFFFF,:FFFFFF:FFFFFFFFFFFFF:FFFFFFFFFFFFF,:FFFF,F,:::FF:FFFFFFFFFFFF,FFF:F:FFF,:FFF
@A00920:152:HGHKKDRXX:2:2109:10104:27195 1:N:0:CGCGTTCA+AAGGAGTA
ACTCCTACGGGAGGCAGCAGTAAGGAATATTGCGCAATGGGCGAAAGCCTGACGCAGCGACGCCGCGTGGGGGATGAAGGTCTTCGGATTGTAAACCCCTTTCGGGAGGGAAGATGGAATGGGGTAACCCATTCGGACGGTACCTCCAGAAGCAGCCACGGCTAACTTCGTGCCAGCAGCCGCGGTACTACGAAGGGGGCTAGCGTTGTTCGGATTTACTGGGCGTAAAGCGCACGTAGGCGGATCGTTA
+
:,:FFFFFFFFFFFFFFFFFFF:FFFFFFFFFFFFFF::FF:FFFFFFFFFFFFF,FFFFFFFFFFFFFFFF:FFFFFFFFFFFFFFFFFFFFFFFFFFFFFFFFFFFFF:FFFFFF:FFFFFFFF:FFFFFFFFFFFFFF:FFFF,FFF,FFFFF:FFFFF:FFFFFFFFFFF:FF:FFFFFFFFF,::FFFFFF:FFFFFFFFF:FFFFFFFFFFF:FFFF::FFF,:FF:FFFFFFFFF:FFFFFF:
@A00920:152:HGHKKDRXX:2:2109:24325:27618 1:N:0:CGCGTTCA+AAGGAGTA
ACTCCTACGGGAGGCAGCAGTAAGGAATATTGGTCAATGGACGCAAGTCTGAACCAGCCATGCCGCGTGAAGGATGAAGGTCCTCTGGATTGTAAACTTCTTTTATATGGGACGAAACCTCTTATTCTTAAGAGACTGACGGTACCATAGGAATAAGCACCGGCTAACTCCGTGCCAGCAGCCGCGGTAATACGGAGGGTGCAAGCGTTATCCGGATTCACTGGGTTTAAAGGGTGCGTAGGAGGGCAGG
+
FF:FFF:FFFFFFFFFFFFFFFFFFFFFFFFFFFFFFFFFFFFFFFFFFFFFFFFFFFFFFFFFFFFFFFFFFFFFFFFFFFFFFFFFFFFFFF:FFFFF:FFFFFFFFFFFFF:FFFFFFFFFFF:FFFFFFFFFFFFFFFFFFFFFFFFFFFF:FFFFFFFFFFFFFFFFFFFFFFFFFFFFFFFFF:FFFFFFFFFFFF:FFFFFFFFFFFFFFFF,:FF:F::FFFFFF:FFFFFFFFFFFFFFFF
@A00920:152:HGHKKDRXX:2:2109:13801:27743 1:N:0:CGCGTTCA+AAGGAGTA
ACTCCTACGGGAGGCAGCAGTCGGGAATATTGCCCAATGCGCGAAAGCGTGAGGCAGCAACGCCGCGTGCGCGATGAAGGCCTTCGGGTCGTAAAGCGCTTTTCGGTGGGATGAGCAAGGACAGTACCACCGGAATAAGGGACGGCTAACTACGTGCCAGCAGCCGCGGTAAAACGTAGGTCCCGAGCGTTATCCGGATTTACTGGGTGTAAAGCGCGTGTAGGCGGTCGTGCAAGTGAGGCGTGAAAGC
+
FFFFFFFFFFFFFFFFFFFFFFFFFF:FFFFFFFFFFFFFFFFFFFFFFF:FFFFFFFFFFFFFFFFFFFFFFFFFFFFF:FFFFFFFFFFF,FFFFFFF:FFFFFFFFFFFFFFFF:FFFFFFFFFFFFFFFFFFFFFFFFF,:FFFFFFFFF:FFFFFFFFFF,FF:FF:FFFFFFF:FFFFFFFF:FFFF,FFFF,FFFFFF:FFFF,FFFFFFFFFFF,FFFFFFF:FFFFFFFFFFFFFFFFFFF
@A00920:152:HGHKKDRXX:2:2109:28465:29340 1:N:0:CGCGTTCA+AAGGAGTA
ACTCCTACGGGAGGCAGCAGTGGGGAATCTTGGACAATGGGCGCAAGCCTGATCCAGCCATGCCGCGTGGATGATGAAGGCCCTAGGGTTGTAAAATCCTTTCGTCAGGGACGATAATGACGGTACCTGAAGAAGAAGCCCCGGCTAACTTCGTGCCAGCAGCCGCGGTAATACGAAGGGGGCTAGCGTTGTTCGGAATCACTGGGCGTAAAGCGCACGTAGGTGGGTCGCTTAGTCGGGGGTGAAATCC
+
FFFFFFFFFFFFFFFFFFFFFFFFFFFFFFFFFFFFFFFFFFFFFFFFFFFFFFFFFFFFFFFFFFFFFFFFFFFFFFFFFFFFFFFFFFFFFFFFFFFFFFFFFFFFFFFFFFFF:FFFFFFFFFFFFFFFFFFFF:FFFFFFFFFFF:FFFFFFFFFFFFFFFFFFFFFFFFFFFFFFFFFFFFF:F:FFFFFFFFFFFFFFFFFF:FFF:FFFFFFFFFFFFFFFFFFFFFFFFFFFFFFFFFFFFF
@A00920:152:HGHKKDRXX:2:2109:32452:29669 1:N:0:CGCGTTCA+AAGGAGTA
ACTCCTACGGGAGGCAGCAGCAAGGAATTTTCCGCAATGGGCGAAAGCCTGACGGAGCAACGCCGCGTGGGGGATGAAGGCCTTCGGGTTGTAAACCCCTTTTGCGAGGGAAGAAGATCTGACGGTACCTCGCGAATAAGCCACGGCTAACTACGTGCCAGCAGCCGCGGTAATACGTAGGTGGCAAGCGTTGTCCGGATTTACTGGGCGTAAAGCGCGCGCAGGCGGACTGGTAAGTCTGGGGTGAAAT
+
FFFFFFFF:FFFFFFFFFFFFFFFF,FFFFFFFFFFFFFFFFF:FFFFFFFFFFFFFFFFFFFFFFFFFFFFFFFFFFFFFFFFFFFFFFFFFFFFFFFFFFFFFFFFFFFFFFF:FFF:FFFFFFFFFFFFFFFFFFFFFFFFFFFF:FFFFFFFF:FFFFFFFFFFFFFFFFFF:FFFFFFFF::FF::FFFFFFFFFF:FFFFFFFFFFF::::FF:FFFFFFFF:FFFFF:FFFF:F,:FF:FF:F
@A00920:152:HGHKKDRXX:2:2109:23520:29731 1:N:0:CGCGTTCA+AAGGAGTA
ACTCCTACGGGAGGCAGCAGTGGGGAATATTGGACAATGGGCGAAAGCCTGATCCAGCAATGCCGCGTGAGTGATGAAGGCCTTAGGGTTGTAAAGCTCTTTTACCCGGGATGATAATGACAGTACCGGGAGAATAAGCTCCGGCTAACTCCGTGCCAGCAGCCGCGGTAATACGGAGGGAGCTAGCGTTGTTCGGAATTACTGGGCGTAAAGCGCACGTAGGCGGCCATTCAAGTCAGAGGTGAAAGCC
+
FFFFFFFFFFFFFFF:FFFFFFFFFFFFFFFFFFFFFFFFFFFFFFFFFFFFFFFFFFFFFFFFFFFFFFFFFFFFFFFFFFFFFFF:FFFFFFFFF:FFFFFFFFFFFFFFFFFFFFFFFFFFFFFFFFFF:FFFFFF:FFF:FFFFFFFFFFFFFFFFFFFFFF:FF:FFFFFFFFF,FFFFFFFFFF:FFFFFFFF:FFFFFFFFFFFFF:F:FF,:FF:FF:,FFFFFFFF:FFFFFF,FFFFFFF
@A00920:152:HGHKKDRXX:2:2109:15835:30702 1:N:0:CGCGTTCA+AAGGAGTA
ACTCCTACGGGAGGCAGCAGTAAGGAATATTGGACAATGGGGGAAACCCTGATCCAGCCATGCCGCGTGAATGAAGAAGGCCTTAGGGTTGTAAAGTTCTTTTAGGGGTGACGATAATGACGGTAGCCCCAGAAAAAGCTCCGGCTAACTCCGTGCCAGCAGCCGCGGTAATACGGAGGGAGCGAGCGTTGTTCGGAATTACTGGGCGTAAAGCGTGCGCAGGCGGATTTTCAAGTCAGGAGTGAAATCC
+
FFFFFFFFF:FFFFFFFFFFFFFFFFFFFFFFFFFFFFFFFFFFFFFFFFFFFFFFFFFFFFFFFFFFFFFFF:FFFFFFFF,FFFFFFFFFFFFFFFFFFFFFFFFFFFFFFFFFFFFFFFFFFFFFFFFFFFFFFFFFFFFFF:FFFFFFFFFFFFFFFFFFFFFFFFFFFFFFFFFFFFFFFFFFFFFFF:FFF,FFFFFFFFFFFFFFFF:FFFFFFFFFFFFFFFFF:FFFFFFFFFFFFFFFFF
@A00920:152:HGHKKDRXX:2:2109:22444:30937 1:N:0:CGCGTTCA+AAGGAGTA
ACTCCTACGGGAGGCACCAGTGGGGCATATTCGACAATGTGCGAAAGACTGATCCAGCCATCCCGCGTGAGTGGTGAACGCCCTAGGGTTGTAAAGCTCTTTCAGGGGGGATGATAATGACCGTACCCGAAGAGAAACCAACGGCTAACTCCGTGACAGCAGCCGCGGTAATACGGAGGGTGCGAGCGTGGTTCGGACTTATTGGGCGGAAAGCGCGCGCAGGCGGGTGGGTAAGACCGGTGTGAAATCC
+
:FFFFFFFFFFFFF,F,F:,,FFFF,,,F::,F,F:,,,,F,,,,,,,FF,,FF,,::F,,,,FF,,:F,,,F,,,F,,,,,,,,F:FF,F,:F,,FFF:F,,F,,,F,,,,FF,,F:,FF,,:FF,F,,,,:,,,F,:,,:,FFFFF,FF:F:,,,,:F,,F,:F,F:FFFF:,,FFFFFF:F:F,F,,F,F:FF:FF,,,:FFFFF,F,,FFFFFFFF,FFFFF,FF,FF,,F::,FFFFFF,,,FF:
@A00920:152:HGHKKDRXX:2:2109:13584:31125 1:N:0:CGCGTTCA+AAGGAGTA
ACTCCTACGGGAGGCAGCAGTCGGGAATTTTGCCCAATGGACGAAAGTCTGAGGCATCAACGCCGCGTGAGGGATGAAGGCATTCGGGTTGTAAACCTCTTTTCTCAGGGACGATGATGACGGTACCTGAGGAATAAGCCACGGCATAATACGTTCCAGCAGCCTCGGTAATACGTAGCTGGCAAGAGTTGTCCGGATTTACTGGGCGTAAAGAGCGCGCAGGCGGTCGTTCAATTCGTCTGTGAAATCC
+
FFFFF,FFFF,FFFF:F:F:F,:,,:F:F,:,FFFFFF,FFF:FFF,FF:::FFFF,FFFFFFF:F,:F:FF,FF:F:F:,,:FF,:FFF,FFFFFFF:FFFFFF,FF,,F,FFFFF,FFF::FFFFFFFF,FFFFFF,FFFFF,,FF,:F,F,,,F:,F:F:F,:F,FFF:,FFFFF,:F:,FFF,FF:FFF:,F:,F:F,F:,,::::FF:FFFF,FFF,F,F:F:FFFFF,F:FF,,F:FFF,F,,F
@A00920:152:HGHKKDRXX:2:2109:20175:31140 1:N:0:CGCGTTCA+AAGGAGTA
ACTCCTACGGGAGGCAGCAGTGGGGAATCTTGCGCAATGGGCGAAAGCCTGACGCAGCGACGCCGCGTGAGGGACGAAGGCCTTCGGGTTGTAAACCTCTTTCAGCAGGGACGAAGCCACTCGGGTTAATAGCCCAGAGGGTGACGGTACCTGCACAAGAAGCCCCGGCTAACTACGTGCCAGCAGCCGCGGTAATACGGAGGGGGCAAGCGTTGTCCGGATGTATTGGGCGTAAAGAGCGTGTAGGCGG
+
F,FFFFFFFF:FFFFF::FFF,FFF,FFFF:,FFFFFFFFFFFF,FF:F,FF:FF,F,FFFF:F,:FFF,,::F,:,FFFFFF:FFFFFFFFFFFFFFFFFFF:FFF:FFFFFFF:FFF:FFFFFF:FFFFFFFFFFFFFF:FFFFFFFFFFFFFFF,FFFFFFFFFFFF,:FF:FFFFFFFF:FFFFFFFFFFFF:FF,FFF:F:FF,F:FFFFFFFFFFF,FF,FFFFFFF:FFFFFFF:FFFFF:FF
@A00920:152:HGHKKDRXX:2:2109:20338:31579 1:N:0:CGCGTTCA+AAGGAGTA
ACTCCTACGGGAGGCAGCAGTGGGGAATCTTGCGCAATGGGCGAAAGCCTGACGCAGCGACGCCGCGTGAGGGAAGAAGGCCTTCGGGTTGTAAACCTCTTTCAGCAGGGACGAAGCCACTCGGGTTAATAGCCCAGAGGGTGACGGTACCTGCACAAGAAGCCCCGGCTAACTACGTGCCAGCAGCCGCGGTAATACGTAGGGGGCAAGCGTTGTCCGGATTTATTGGGCGTAAAGAGCGTGTAGGCGG
+
:FF:FFFF,FFFF:FFFFFFFFFFFFFFF:FF:FF,F,FFFF:FFFFFFFF:FFFF:FFFFFFFFFF,FFFFFF,FFFFFF,F:,FFFFF:F:FFF,FF,:,:FF:FF::FFFFFFFFFFFFFF:,:FFFF,FFFFFFFF:FFFFFFFFFF::FFF:FFFFF:F:FFFFF:FFFFF,FFFFFF::F:FF,FFFF:::FFFFFFFFFFFFFFFFFFFFFFFF,FFFFFFFFFFFF:F,F,FFFFFF::::F
@A00920:152:HGHKKDRXX:2:2109:24234:31657 1:N:0:CGCGTTCA+AAGGAGTA
ACTCCTACGGGAGGCAGCAGTAAGGGATCTTGCGACAATGGGCGAAAGCCTGACGCAGCAACGCCGCGTGCGGGATGACGGCCTTCGGGTTGTAAACCGCTTTTCGGGGGGAAGAGGAAGGACGGTACCCCCGGAATAAGTCTCGGCTAACTACGTGCCAGCAGCCGCGGTAAAACGTAGGAGGCGAGCGTTATCCGGATTTACTGGGTGTAAAGCGCGTGTAGGCGGTCGTGCAAGTGAGGCGTGAAAG
+
,FFFFFFFFFFFFFFFFF:FFFFFFFFFF:FFFFFFFFFFFFFFFFFFFFFFFFF:FFF::FFFFFFFFFFFFFFFF:FFFFFFFFFFFFFFFF,FFFFFFFFFFFFFFFF:FFFFFFFFFFFFF:,FFF:FFF:::,FFFFFFFFFFFFFFFFFFFFFFFFFFFFFFFFFFFFFFFFFFFFFFFFFFFFFFF::FFFFF:FFFFFFFF:FFFF:FFFFFFFFFFFFFFFFFF:F,FF:FFFFFFFFFFF
@A00920:152:HGHKKDRXX:2:2109:15709:32017 1:N:0:CGCGTTCA+AAGGAGTA
ACTCCTACGGGAGGCAGCAGTGAGGAATATTCCACAATGGGCGCAAGCCTGATGGAGCGACGCCGCGTGAGGGAAGAAGCCTTTCGGGGTGTAAACCTCTTTTTTCAGGGATGATACGTGGTGTGGGGGCAACTCCATGCCACTAAGACAGTACCTGAAGAATAAGCCTCGGCTAACTACGTGCCAGAAGCCGCGGTACTAAGTATTAGGCGAGCGTTGTCCGGATTTACTGGGCGTAAAGAACGCGTAT
+
FFFFFFFFFFFFFFFFFFFFFFFFFFFFFFFFFFFFFFFF:FFFF:FF:,,,F,FF,FFFF:FF:,:,:F,:FFF:FF,FFF,FF:FF:FF,FFF,FFF,FFF::FFFFFFF::FFFFFFFFF,:FFFFF:FFFFFFFF,FFFFFFFFFFFFFF,:F,FFFFFFFFFFFFFFFFFF:FF,F:FFFF:,FFFFFFF,FF,F:,FF:,,FFFFFFF,FFFF:FFFF,FF,FF:,FFFFFFFFF:F,:FF:F,
@A00920:152:HGHKKDRXX:2:2109:17680:32205 1:N:0:CGCGTTCA+AAGGAGTA
ACTCCTACGGGAGGCAGCAGTGGGGAATTTTGCGCAATGGGGGAAACCCTGACGCAGCAACGCCGCGTGAGTGATGAAGGCTTTCGGGTCGTAAAGCTCTGTCAGTAGGGAAGAAGTGTAATGGTGCTAATACCACCTTTGATTGACGGTACCTACAAAGGAAGCACCGGCTAACTCCGTGACAGCAGCCGCGGTAATAAGGAGGGTGCAAGCGTGGTACGGAATTATTTGGCGTAAAGAGCTCGTAGGA
+
F,:FFF:FF,F:FF,F:FFFFFFFFFFF,F,F:FFF::F,,F,FFFFFF:FFF:FFFFF:FFFFF:F:,FFF:FFFFF,FF:,FF,FFFFF,F:F:FFF:F,FF::F,FFF:FFF,,::FF::F,FFFFFFFF:F:F,:F:,:FFF,F:F:,,F:FF,,:FFFFF::F:FFF:FFFF,,FF,FF:FF,FF:F:FFFFFF,,:FFF,FF,F,,FF:,,F,F,:F,,FFFF,F:F::F:F:F:FFF::FFF,
@A00920:152:HGHKKDRXX:2:2109:3848:33019 1:N:0:CGCGTTCA+AAGGAGTA
ACTCCTACGGGAGGCAGCAGTTAGGAATCTTCCACAATGGGCGAAAGCCTGATGGAGCGACGCCGCGTGAAGGATGAAGGTCCTCGGATCGTAAACTTCTAAAAGAGGGACGATAATGACGGTACCTCTTGAAAAGCACCGGCTAACTCCGTGCCAGCAGCCGCGGTAATACGGAGGGTGCTAGCGTTATCCGGAATCACTGGGCGTAAAGGGCGCGTAGGCGGTTTGTTAAGTCCGATGTTAAAGACTG
+
FFFFFFFFFFFFFFFFFFFFFF:FFFFFFFFF:,FFFFFFFFFFFFFFFFFFFFFFFFFFFFFFFFFFFF:FFFFFFFFF:FF:FFFFFF:::FF:F:FFF:FF:FFFFFFFFFFFFF:FFFFF:FFFFFFFFFF,,FF,:FFF:FF,F,FFFF,F::FF:FFFF:FF:FFFFFFFFFFFFFFFFF,FFFF,,FFFFF:FFFFFFFF,F,,FFF:FF,FFF:FF:FFFFFFF:FF:FFF,FFFFF:FFFF
@A00920:152:HGHKKDRXX:2:2109:29378:33927 1:N:0:CGCGTTCA+AAGGAGTA
ACTCCTACGGGAGGCAGCAGTGGGGAATATTGCGCAATGGGCGAAAGCCTGACGCAGCAACGCCGCGTGAGTGATGAAGGCCTTCGGGTCGTAAAGCTCTGTCGGAGGGAACGAATGCTCTCGGGGTTAACAGCCTCGAGAAGTGACGGTACCCTCAAAGGAAGCACCGGCTAACTCTGTGCCAGCAGCCGCGGTAATACAGAGGGTGCGAGCGATGTTCGGAATCATTGGGCGTCAAGGGCGTGTAGGC
+
:FF,F:FF:FFFFFFFFFFFFFFFFFF:FFFF:FFFFFF:FFFFFF:FFFFFFFFFFFFFF:FFFFFFFF,,FFF,:F:FFFFF,,,FFFFFF:FF,FFFFFF,FFF:FF:FFF,FFF::FF,FFFF,F:FFFFFFFFFFFFF,FFFFF:FFFFF:FFFFFF:F,FFFFFFF,F,:FFFFFFF,FFF,FFF:FFFFFFFFF,FF,FF:FFFFF:,FFF,FF,FFFF:,FFFFFFF:F:,:FF:FFF,F,F
@A00920:152:HGHKKDRXX:2:2109:8006:36245 1:N:0:CGCGTTCA+AAGGAGTA
ACTCCTACGGGAGGCAGCAGTTCAGAATCTTGCACAATGGGCGAAAGCCTGATGCAGCGATACCGCGTGGGTGAAGAAGGCCCTCGGGTCGTAAAGCCCTGTCAGAGGGAAAGATAATGACGGTACCCTCTAAGGAAGCCACGGCTAATTACGTGCCAGCAGCCGCGGTAATACGTAAGTGGCGAGCGTTATCCGGAATTACTGGGCGTAAAGCGTGCGTAGGCGGTTTAGTGTGTGGGAATTGAAAGCC
+
FFFFF:FFFFFFFFFFFFFFFFFFFFFFFFFFFFFFFFFFFFFFFFFFFFF:FFFFFF:F:FFFFFFFFFFFF,FFF:FFFFFFFFFFFFFFFFF:FFFFFFFFFFFFFF,FFFFFFFFFFF:FFF,FFFFFFFFFFFFF:FF:FFFF:FFFFFFFFFFFFF:FFFFFFF,FFFFFFFFF:FFFFFF:FFFF::FFFFF:FF:FFF:FFFFFFFFFF:,,FFFFFFF,FF:F,FF::FF,FFFFFF:F,:
@A00920:152:HGHKKDRXX:2:2109:3974:36526 1:N:0:CGCGTTCA+AAGGAGTA
ACTCCTACGGGAGGCAGCAGTCGGGAATTTTGCCCAATGGACGAAAGTCTGAGGCAGCAACTCCGCGTGAGGGACGAAGGCTCTAGGGTCGTAAACCTCTTTTCTCAGGGAAGATCCAAGACGGTACCTGAGGAATAAGCCACGGCTAACTACGTGCCAGCAGCCGCGGTAATACGAAGGGTGCAAGCGTTACTCGGAATTACTGGGCGTAAAGCGTGCGTAGGTGGTTTGTTAAGTCTGATGTGAAAGC
+
F:FFFFFFFFFFFFFFFFFFFFFFFFFFFFFFFFFFFFFF,FFFFFFFFFFFFFF,FFFFFFFFFFFFFFFFFFFFFFFFFFFFFFFFFFFFFFFFFFFFFFFFFFFFFF,FFFFFFFFFFFFFFFFFFFFFFFFFFFFFFF:FFFFFFFFFF:FFFFFFFFFFFFFFFF,FFF:FFFFFFFFFFFFF::FFFF,FFFFFFFFFFFFFFFFFFF:FFFFFFFFFFFF:FFF:F:F:FFFFFFFFFFFFFF
@A00920:152:HGHKKDRXX:2:2109:12400:36526 1:N:0:CGCGTTCA+AAGGAGTA
ACTCCTACGGGAGGCAGCAGTGGGGAATATTGGACAATGGGCGCAAGCCTGATCCAGCCATGCCGCGTGGGTGAAGAAGGCCTTCGGGTTGTAAAGCCCTTTTGTTGGGAAAGAAAACTTTCCGATTAATACTCGGAGAGAATGACGGTACCCAAAGAATAAGCACCGGCTAACTTCGTGCCAGCAGCCGCGGTAATACGAAGGGTGCAAGCGTTATCCCGATTCACTGGGTTTAAAGGGTGCGTAGGAG
+
FFF,FF:,F:FFF:FFF,F,::F:FF,F:FF,:FFFFFFFFF:FFFFFFF:FFFFFF:FFFFFF::FFFFFFFFFFFFFFFFFF:FFFF,:FF:FFFFF:,,FFFFFF,FFF,FFFFF:F:FFFF:F:FFFF:F::F:FFF:F::F,FF::FFFFFF:F:FFFFF,F::FFF,FFFF:FF:FF:FF,F:F:FFFF:FFFFFFF:FFFFFF,:FFFFFF,,:FFF::FFFF:F,:FFFFF:FF::FFF,FF
@A00920:152:HGHKKDRXX:2:2109:10538:36652 1:N:0:CGCGTTCA+AAGGAGTA
ACTCCTACGGGAGGCAGCAGTAAGGGATATTGCACAATGGGCGCAAGCCTGATGCAGCAACGCCGCGTGCAGGAAGAAGGTCTTCGGATCGTAAACTGCTTTTCTGCGGGACGATGATGACGGTACCGCAGGAAGAAGTCTCGGCTAACTACGTGCCAGCAGCCGCGGTAAAACGTAGGAGGCAAGCGTTATCCGGATTTACTGGGCGTAAAGCGCGTGCAGGCGGTTGGGTAAGTCATGTGTGAAAGCT
+
FF::FFFFFFFFFFFFFFFF:FFFFFFF:FFFFFFFFFFFFFFFFFFFFFFFFFFFFFFFFFFFFFFFFFFFFFFFFFFFFFFFFFFFFFF:FF:FFFFFFFFFFFFFFFFFFFFFFFFFFFFFFFFFFFFFFFFFFFFFFFFFFFFFFFFFFFFFFFFFFFFFFFFFFFFFFFF,FFFFFFFFF:::FF:FFFFFFFFF:FFFFFFFFFFFFF:F:FFFFFFFFFFFFFFFFFFFFFFFF::FFFFFFF
@A00920:152:HGHKKDRXX:2:2109:4381:36855 1:N:0:CGCGTTCA+AAGGAGTA
ACTCCTACGGGAGGCAGCAGTGGGGAATCTTGCGCAATGGCCGCAAGGCTGACGCAGCGACGCCGCGTGGAGGATGACGCCCTTCGGGGTGTAAACTCCTGTTGCCCGGGACGAACAAGTGGTTTCGACCACTCTGACGGTACCGGGTGAGGAAGCACCGGCTAACTCCGTGCCAGCAGCCGCGGTAATACGGAGGGTGCGAGCGTTGTCCGGAATCACTGGGCGTAAAGGGCGCGTAGGCGGCCTGCTA
+
FFFFFFFFFFFFFFFFFFFFFFFFFFFFFFFFFFFFFFFFFFFFF:FFFFFFFFF:FFF:FFFFFFFFFFFFFFFFFFFFFFFFFFFFFFFFFFFFFFF,FFFFFFFFFFFFFFFFFFFFFFFFFFFFFFFFFFFFFFF:F:FFFFFFFFFFF:FFFFFFFFFFFF:FFFFFFFFFFFFFFFFFFFFFFFFFFFFFFFFFFFFFFFFFFFFFFFFFFFF:FFFFFFF,FFFFFFFFFFFFFFFFFFFFF:
@A00920:152:HGHKKDRXX:2:2109:14073:36918 1:N:0:CGCGTTCA+AAGGAGTA
ACTCCTACGGGAGGCAGCAGTGGGGAATCTTGCGCAATGGCCGAAAGCCTGACGCAGCAACGCCGCGTGCGGGATGACGGCCTTCGGGTTGTAAACCGCTTTTCGGGGGGAAGAGGAAGGACGGTACCCCCGGAAGAAGTCTCGGCTAACTACGTGCCAGCAGCCGCGGTAAAACGTAGGAGGCGAGCGTTATCCGGATTTACTGGGTGTAAAGCGCGTGTAGGCGGTCCTGCAAGTGGCGCGTGAAAGC
+
FFFFFFFFFFFFFFFFFFFFFFFFFFFFFFFFF:FFFFFFFFFFFFFFFFFFFFFFFFFFFFFFFFFFF:FFFFFFFFFFFFFFFFFFFFFFFFFFFFFFF,FFFFFFFFFFFFF:F,FFFFFFFFFFFFFFFFFFF:FFFFFFFFFFFFFFFFFFFFFFFF:FFFFFFFFFFFFFF:FFFFFFFFFFFFFFFFFFFFFFFF,FFFFFFFFF,FF,FF:,FFFFF:FFFFFFFFFFFFFFFFFF,,FFF:
@A00920:152:HGHKKDRXX:2:2110:1832:1344 1:N:0:CGCGTTCA+AAGGAGTA
ACTCCTACGGGAGGCAGCAGTGGGGAATATTGCGCAATGGGCGAAAGCCTGACGCAGCGACGCCGCGTGTGGGATGACGGCCTTCGGGTTGTAAACCACTGTCGGGAGGGACGAAGATCTGACGGTACCTCCAAAGGAAGCACCGGCTAACTCTGTGCCAGCAGCCGCGGTAATACAGAGGGTGCGAGCGTTGTCCGGAATCACTGGGCGTAAAGGGCGCGTAGGCGGCCCGATAAGTAGGGGGTGAAAT
+
FFFFFF:FFFFFFFFFFFFFFFFFF,:F,FFFFFFFF,FFFFFFFFFFFFF,FFFFFFFFFFFFFFFFFFFFFFFFFFFFFFFFFFFFFF,FF::FFFFFFFFFFFFFFFFFFFFFFFFFFFFFFFFFFFFFFFFFF,FFFFFFFFFFFFFFFFFFFFFFFFFFFFFFFFFFFFFFFFFFFFFF:FFFFFF:FFFFFFF,FFF::FFFFFFFF:FF:FFF::,FFFFFFFFFF,F,FFFFFFFFFFFFFF
@A00920:152:HGHKKDRXX:2:2110:22507:1360 1:N:0:CGCGTTCA+AAGGAGTA
ACTCCTACGGGAGGCAGCAGTAAGGGATCTTGCGACAATGGGCGAAAGCCTGACGCAGCAACGCCGCGTGCGGGATGACGGCCTTCGGGTTGTAAACCGCTTTTCGGGGGGAAGAGGAAGGACGGTACCCCCGGAAGAAGTCTCGGCTAACTACGTGCCAGCAGCCGCGGTAAAACGTAGGAGGCGAGCGTTAATCGGAATTACTGGGCGTAAAGCGTGCGCAGGCGGTTTTGTAAGATCGATGTGAAAT
+
FFFFFFFFFFFFFFFFFFFFFFFFFF:FFFFFFFFFFFFFFFFFFFFFFFFFFFFFFFFF:FFFFFFFFFFFFFFFFFFFFFFFFFFFF:FF:FFFFFFFFFFFFFFFFFFF:FFFFF:FFFFFFFFFFFFF:FFFFFFF,,:FFFFF:FFFFFFFFFFFFFFFFFFFFFFFFFFFFFFFFF,FFFFFFFFFFF::FFFFFFFFFFFFFFFFFFFFFFFFFFFFFFFFFF:FFFFFF,FFFFFFFFFFFF
@A00920:152:HGHKKDRXX:2:2110:7871:1846 1:N:0:CGCGTTCA+AAGGAGTA
ACTCCTACGGGAGGCAGCAGTGGGGAATCTTGGACAATGGGCGCAAGCCTGATCCAGCCATGCCGCGTGGATGATGAAGGCCTTAGGGTTGTAAAATCCTTTCGTCAGGGACGATAATGACGGTACCTGAAGAAGAAGCCCCGGCTAACTTCGTGCCAGCAGCCGCGGTAATACGAAGGGGGCTAGCGTTGTTCGGATTTACTGGGCGTAAAGCGCGTGTAGGCGGACTTGTAAGTTGGGGGTGAAATCC
+
FFFFFFFFFFFFFFFFFFFFFFFFFFFFFFFFF:FFF:FFFFFFFFFFFFFFFFFFFFFF:FFFFFFFFFFFFFFFFFFFFFFFFFFFFFFFFFFFFFFFFFFFFFF:FFFFFFFFFFFFFFFFFFF,F:FFFFFFFFFFFFFFFFFFFFFFFFFFFF,FFFFFFF:FFFFFFFFFFF:FFFFF:FFFFFFFFFF:F:FFFFFFF:FFFF:FFFFFFFFFF:FFFFFFFF:FFFFFFFF:FFF:,F:FFF
@A00920:152:HGHKKDRXX:2:2110:19831:2174 1:N:0:CGCGTTCA+AAGGAGTA
ACTCCTACGGGAGGCAGCAGTAAGGGATATTGCGCAATGGGCGAAAGCCTGACGCAGCAACGCCGCGTGCAGGAAGAAGGGCTTCGGCTCGTAAACTGCTTTTCTGGGGGACGAGCAAGGACGGTACCCCAGGAAGAAGTCTCGGCTAACTACGTGCCAGCAGCCGCGGTAAAACGTAGGAGGCGAGCGTTATCCGGATTTACTGGGCGTAAAGCGCGTGCAGGCGGTTGGGTAAGTCGTGCGTGAAAGC
+
FFFF:FF:FFFFFFFFFFFFFF:F::FF:FFFFFFFF:FFFFFFFF:FFFFFFFFFFFFFFFFFFFFFFFFFFFFFFFFFFFF,:FFFFFFFFFFFFFFFFFFF:FFF:FFFFF:FFFFFFFFFFFFFFF:FFFF::FFFFFFFF:FFFFF:FFFFFF:FFF:FFFFF:FFFFFFFFFFFFFFFF,F:FFF:FFFF:,FFF:FF:FFF:F:FF:FFFFFFF,FFFFF,F,:FFF:FFFFFFF:FFFF:FF
@A00920:152:HGHKKDRXX:2:2110:26377:2300 1:N:0:CGCGTTCA+AAGGAGTA
ACTCCTACGGGAGGCAGCAGTGGGGAATCTTGCGCAATGGCCGAAAGGCTGACGCAGCGACGCCGCGTGGGGGATGACGCATTTCGGTGTGTAAACCCCTGTTGCCCGGGACGAACCGGCGGTTTCGACCGCCTTGACGGTACCGGGTGAGGACGCACCGGCTAACTCCGTGCCAGCAGCCGCGGTAATACGGAGGGTGCGAGCGTTGTCCGGAATCACTGGGCGTAAAGCGCGTGTAGGTGGTGCGGTG
+
FF:FFF:FF:FFFFFFFFFFFF:FFFFF:,FFFFFFFFFFFFFFFFFFFFFFFFFFFFFFFFF::FFFF:FFFFFFFFFF:F,FFFFF:FFFFFFFFF::FFFFFFF:FFFFFFFFFFFFFFFFFFFFFFFFFFFFFFFFFFFFFFFFFFFFF,FFFFFFFFFFFFF:FFFFFFFFFFFFFFFFFF,::FFFFFFFFFFFF::FF,:F:FFFFFF:F:FFFFFFF:F:FFFFFFFFFFFFFFF:,FFFFF
@A00920:152:HGHKKDRXX:2:2110:17092:3098 1:N:0:CGCGTTCA+AAGGAGTA
ACTCCTACGGGAGGCAGCAGTGGGGAATATTGGACAATGGGCGCAAGCCTGATCCAGCCATGCCGCGTGCGTGAAGAAGGCCTTAGGGTTGTAAAGCGCTTTCACTGGTGAAGATGATGACGGTAGCCAGAGAAGAAGCCCCGGCTAACTCCGTGCCAGCAGCCGCGGTAATACGGAGGGGGCAAGCGTTGTTCGGAATTACTGGGCGTAAAGGGCGCGTAGGCGGAACATTAAGTTAGGGGTGAAAGGC
+
FFFF:FFFF,FF,FFFF:FFF:FF,F::F:FFFFFFFF:FFF,FFFFFF:FFFFFFFFFFFFF::FFFFFFFFF:F,:,FF::,FFFFFF:FFFFFFFFFFFF:FF::FF,:FFFFFFFFFFFFFFFFFFFF,F:FFFFF:FFFFFFFFFFFFFFFF,FFFFFFFF:FFF,:FFFF:FFFFFFFFFFFFFFFFF,FF:FF:FFF:FFFFFFFF:FFFFFFFFFF:FFFFFFFFFFFFFFFFFF:FFF,FF
@A00920:152:HGHKKDRXX:2:2110:19678:3129 1:N:0:CGCGTTCA+AAGGAGTA
ACTCCTACGGGAGGCAGCAGTGGGGAATATTGGACAATGGGCGCAAGCCTGATCCAGCCATGCCGCGTGTGTGAAGAAGGTCTTCGGATTGTAAAGCACTTTAAGTTGGGAGGAAGGGCCGTAAGTTAATAACTAGCTGTTTTGACGTTACCGATAGAAGAAGCACCGGCTAACTCCGTGCCAGCAGCCGCGGTAATACGGAGGGTGCAAGCGTTAATCGGAATTAATGGGCGTAAAGCGCGCGTAGGGG
+
FFFFFFFFFFFFFFFFFFFFF,FFFFFF:FFFFFFFFFFFFFFFFF:FFFFFFFFFFF,FFFFFFFF:F,FFFFFFF:FFFF,F:FF:F,FF,F::,FFFFF:FF,,FFFF:F,:FFFF,F,,,FF:FF,F:,,:,,,,:,FFFFFFFFFFFF,:FFFF,::FFFFFFFFFFFFF:,FFFFFFFFFFFFFFFFFFFFFF,F:FFFFFF:FFFFFF,:FFFFFFFFF,FFFFFFFFF::,FF:FF:FFF,F
@A00920:152:HGHKKDRXX:2:2110:2835:3239 1:N:0:CGCGTTCA+AAGGAGTA
ACTCCTACGGGAGGCAGCAGTGGGGAATATTGGACAATGGGCGCAAGCCTGATCCAGCCAAGCCGCGTGTGTGAAGAAGGCTTTCGGGTTGTAAAGCACTTTCAGTGGGGACGAAGGCTTACAGGCCAATACCCGGTAGGAAGGACATCACCCAAAGAAGAAGCACCGGCTAACTCCGAGCCAGCAGCCGCGGTAATACGGAGGGTGCGAGCGTTAATCGGAATTACTGGGCGTAAAGCGCGGGCAGGCG
+
:FFFFFFFFFFFFFFFFFFFFFFFF,FFFFFFFFF:FFFFFFF,FFFFFFFF,FFFFFFF,FFFFFFFF:FFFFFFFFFFFFFFFFFFFFFFFFFFFFFFFFFF,::FFFF,FFFFFFFFFF,FFFF,FFFFFFFF,F:FFFF,FFF:FFFFF:,FF,FFFF::FFF::F:,,:,F,:,F:FFF,:FF::F,FFF,F:FFFFF,,F,FF:F,:F:FFFFF:FFFFFFFFFFFFFFF:,,F,:,F,,:F:F
@A00920:152:HGHKKDRXX:2:2110:16396:3239 1:N:0:CGCGTTCA+AAGGAGTA
ACTCCTACGGGAGGCAGCAGTGGGGAATATTGGACAATGGGCGCAAGCCTGATCCAGCCATGCCGCGTGGGTGATGAAGGCCCTAGGGTTGTAAAGCCCTTTCGGCGGGGAAGATAATGACGGTACCCGCAGAAGAAGCCCCGGCTAACTTCGTGCCAGCAGCCGCGGTAATACGAAGGGGGCTAGCGTTGCTCGGAATCACTGGGCGTAAAGCGCACGTAGGCGGCTTCCTAAGTCAGGGGTGAAAGCC
+
FFFFFFFFFFFFFFFFFFFFFFFFFFFFFFFFF:FFFFFFFFFFFFFFFFFFFFFFFFFFFFFFFFFFFFFFFFFFFFFFFFFFFFFFFFFFF:,FFFFFFFFFFFFFFFF,FFFF:FFFFFFFFFFFFFFF:FFF::FFFFFFFFFFFFFFFFFFFFFFFFFFFFFFFFFFFFFFFFFFFFFFFFFFFFFFFFF:FFFFFFFFFFFFFFFFF:FFFFFFFFFFFFFFFFFFFFFFFFFFFFFFFF:FFF
@A00920:152:HGHKKDRXX:2:2110:32524:3834 1:N:0:CGCGTTCA+AAGGAGTA
ACTCCTACGGGAGGCAGCAGTAGGGAATCTTGCGCAATGGGCGAAAGCCTGACGCAGCGACGCCGCGTGCGGGATGACGGCCTTCGGGTTGTAAACCGCTTTCAGCAGGGACGATAGTGACGGTACCTGCAGAAGAAGCCCCGGCCAACTACGTGCCAGCAGCCGCGGTAATACGTAGGGGGCGAGCGTTGTCCGGAATTATTGGGCGTAAAGAGCTCGTAGGCGGTTTGGTGAGTCGGGTGTGAAATCT
+
FFF:FFFFFFF:FFFFFFFFFFF:FFFFFFFFFFF:FFFFFFFFFFFFFFFFFFFFFFFFFF,FFFFFFFFFFFFF:FFFFFFFFFFFFFF:FFFF:FFFFFFFFF:FFFFFFFFFFFFFFFFFFFFFFFFF:FF:FFFFFF:FFFFFFFFFFFFFFFFFFFFFFFFFFFFFFFFFFFFFFFFFFFFFFFFFFFFFFFF:FFFFFFFFFFFFFFF,F::FFFFFFFFFFFFFFFFFF:FFF:FFFFFFF:
@A00920:152:HGHKKDRXX:2:2110:16740:5400 1:N:0:CGCGTTCA+AAGGAGTA
ACTCCTACGGGAGGCAGCAGTGGGGAATATTGGACAATGGGGGCAACCCTGATCCAGCGACGCCGCGTGTGTGAAGAAGGCCTGCGGGTTGTAAAGCACTTTTAGTGGGGATGAAAAGCCAAGGGCTAATACCCTTTGGTCTTGACCTAACCCACAGAAAAAGCACCGGCTAACTCTGTGCCAGCAGCCGCGGTAATACAGAGGGTGCAAGCGTTAATCGGAATTACTGGGCGTAAAGCGTACGTAGGCG
+
FFFFFFFFFFFFFFFFFFFFFFFFFFFFFFFFFFFFFFFFFFFFFFFFFFFFFFFFFFFFFFFFFFFFFFFFFFFFFFFFFFFFFFFF:FFF:FFFFFFFFFFFFFFFFFFFFFFFFFFF,FFFFFFF:FFFFFFFFFFFFFFFFFFFFFFFFFFFFFFFF:FFFFFF,FFFFFFFFFFFFF:FFFFFFFFFFF:FFFFFFFFFFFFFFFFFFFFFFFFFFFFFF:FFF:FFFFFFF,::FFFFF:F:FF
@A00920:152:HGHKKDRXX:2:2110:17119:6433 1:N:0:CGCGTTCA+AAGGAGTA
ACTCCTACGGGAGGCAGCAGTTAGGAATCTTCGGCAATGGGCGCAAGCCTGACCGAGCGACGCCGCGTGAAGGATGAAGGACCTCGGGTCGTAAACTTCTAAAATAGGGACGATAGTGACGGTACATCTTGAAAAGCACCGGCTAACTCCGTGCCAGCAGCCGCGGTAATACGAAGGGTGCAAACGTTCCTCGGAATTATTGGGCGTAAAGCGCACGTAGGCGGCTTTGCAAGTCGGAAGAGAAATCCCA
+
FFF:,FFFFFFFFFFFFFF,F,FFFF:FFFFF,FFFFFFF,FFFFFF,FFFFFFFFFF,FFF:FFF:FFFFFFFFFFFFF,F,FFFF,FF:FFFF,,FFFFF,F,F,FFF:,FFFF::F,F:,F:,F,,F:FFFF:::,FFFFFFFFF,,:FF:FFF,,,FFFF:,F,FFF,FFF,FFFF,F:FF,FF,,:FF,FF,F,FF:,F,FFF,:FFFFFFF,F:FF,FFFFF:,FFFFF:F,,F,FFF,,F,:,
@A00920:152:HGHKKDRXX:2:2110:8142:6918 1:N:0:CGCGTTCA+AAGGAGTA
ACTCCTACGGGAGGCAGCAGTCGGGAATTTTGGGCAATGGGCGAAAGCCTGACCCAGCAACGCCGCGTGAAGGATGAAGTATTTCGGTATGTAAACTTCGAAAGAATGGGAAGAATAAATGACGGTACCATTTATAAGCTCCGGCTAACTACGTGCCAGCAGCCGCGGTAATACGTAGGGAGCAAGCGTTGTTCGGATTTACTGGGCGTAAAGGGCGCGTAGGCGGCGCGGTAAGTCACTTGTGAAATCT
+
FFFFFFFFFFFFFFFFFFFFFFFFFFFFFFFFFFFFFFFFFFFFFFFFFFFFFFF,FFFFFFFFFFFFFFFFFFFFFFF:FFFFFFFFFFFFFFFFFFFFFF:FFFFFFF:::FFF:FFFFFFFFFFFFFFFFFFFFFFFFFFFFFFFFFFFFFFFF,FFFFFFFFFFFF:FFFFFFFFFFFFF,FFFFFFFFFFF:FFFFFFFFFFF:F:,F:FFFF:FFFFFFFFFFFFFFF:FFFFFFF:FFF:FFF
@A00920:152:HGHKKDRXX:2:2110:13160:7310 1:N:0:CGCGTTCA+AAGGAGTA
ACTCCTACGGGAGGCAGCAGTGAGGGATATTGCGCAATGGGCGAAAGCCTGACGCAGCGACGCCGCGTGGGTGATGAAGGTCTTCGGATCGTAAAACCCTTTTCTGCGTGACGATGATGACGGTAGCGCAGGAATAAGTGTCGGCTAACTACGTGCCAGCAGCCGCGGTAAAACGTAGGACGCAAACGTTATCCGGAATTACTGGGCGTAAAGGGCGCGCAGGCGGTTGGGTAAGTGAGGCATGAAAGCC
+
FFFFFFFFFFFFFFFFFFFF,FFFFFFF:FFFFFFFFFFFFFFFFFFFFFFFFFFFFFF:FFFFFFFFFFFFFFFFFFFFFFFFFFFFFFFFFFFFFFFFFFFFFFFFFFFFFFFFFFFFFFFF:FFFFFFFF:FFFFFFFFFFFFFFFFFFF:FFFFFFFFFFFFFFFFFF:FFFFFF:F:FFFFFFF:F:F,FFF:F:FFFFFFFFFFFFFFFFF:F:F:FFFFFFFF:F,FF:FFF:FFF:FFFFFF
@A00920:152:HGHKKDRXX:2:2110:18683:8390 1:N:0:CGCGTTCA+AAGGAGTA
ACTCCTACGGGAGGCAGCAGTGGGGAATCTTAGACAATGGGGGCAACCCTGATCTAGCCATGCCACGTGAGTGATGAAGGCCTTAGGGTCGTAAAGCTCTTTCGCCGGGGAAGATAATGACTGTACCCGGTACAGAAACCCCGGCTACCTCCGTGCCAGCAGCCGCGGTAATACGGAGGGGGTTAGCGTTGTTCGGAATTACTGGGCGTAAAGGGTGCGTAGGCGGCCCGTTAAGTCAGCGGTGAAATCC
+
:FFFFFFFFFFFFFFFFFFFFFFFFFFFFFFFFFF:F:FFFFFFFFFFFFF:FFF:FFFFFFFFFFFFFFFFFF,F:FFFFFFFFFFFFFF:FFFFFFFF:FFFFFFFFFFFFFFFFFFFFFFFFFFFFFFF,FFFFFFFFFFFF:F,,F:FFF:FFFFFFFFFFF:F,FF:FFFF,FFFF,FFFFF:FFFFFFFFFFFFFFFF:F::FFFFFFFF:FFF::FFFFFF:FF:FF:FFFFF::FFFFF:FF
@A00920:152:HGHKKDRXX:2:2110:8223:9220 1:N:0:CGCGTTCA+AAGGAGTA
ACTCCTACGGGAGGCAGCAGTGGGGAATATTGGACAATGGGCGCAAGCCTGATCCAGCGACGCCGCGTGTGTGAAGAAGGCCTGCGGGTTGTAAAGCACTTTTAGTGGGGATGAAAAGCCAAGGGCTAATACCCTTTGGTCTTGACCTAACCCAAAGAAAAAGCACCGGCTAACTCTGTGCCAGCAGCCGCGGTAATACAGAGGGTGCAAGCGTTAATCGGAATTACTGGGTTTAAAGGGTGCGTAGGCG
+
FFFFFFFF:FFFFFFF:FF:FFFFFFFFFFFFFFFFF:FFFFFFFF,FFFFFFFFFFFFFFFFF:FFFFFF:FFF:FFFF:FFFFFFFFFF:FFFFFFFFFFFFFFFFFFFFFFFF,FFFFFFFFFFFFFFFFFFFFFFFFFFFFFFFFFFF:FF:FFFFFFFF:F:FF:FFFFF:FFFF:FFFFFF:FFFFFF:,F:FFFFFFFFFF:FFFF:F:,:FFF::FFFFF,:FFFFFFFF,FF::FF:FFF:
@A00920:152:HGHKKDRXX:2:2110:22489:10911 1:N:0:CGCGTTCA+AAGGAGTA
ACTCCTACGGGAGGCAGCAGTAGGGAATATTGGTCAATGGATGCAAGTCTGAACCAGCCATGCCGCGTGCAGGAAGAAGGCCTTCTGGGTTGTAAACTGCTTTTGCCGGGGGATAAAATTCCCATGCGTGGGACATTGAAGGTACCCGGTGAATAAGCCACGGCTAACTACGTGCCAGCAGCCGCGGTAATACGTAGGTGGCAAGCGTTGTCCGGATTTATTGGGTTTAAAGGGTGCGTAGGCGGCCTAT
+
FFFFFFFFFFFFFFFFFFFFFFFFFFFFFFFFFFFFFFFFFFFFFFFFFFFFFFFFFFFFFFFFFFFFF:FFFFFFFFFFFFFFFFFFFFFFFFFFFFFFFFFFFFFFFFFFFFFFFFFFFFF:FFFFFFFFFFFFFFFFFFF:F:FFFFFFFFFFFFFFFFFFFFFFFFF,FFFFFFFFFFF:FFFFFFFFFFFFFFFFFFFFFFFFFFFFFFFFFFFFFF:FFF::FF:FF,F:F,FFFFF:FFFF:F
@A00920:152:HGHKKDRXX:2:2110:22797:10911 1:N:0:CGCGTTCA+AAGGAGTA
ACTCCTACGGGAGGCAGCAGTAGGGAATCTTCCGCAATGGACGAAAGTCTGACGGAGCAACGCCGCGTGAACGAAGAAGGCCTTCGGGTCGTAAAGTTCTGTTGTTAGGGAAGAACAAGTACCAGAGTAACTGCTGGTACCTTGACGGTACCTAACCAGAAAGCCACGGCTAACTACGTGCCAGCAGCCGCGGTAATACGTAGGTGGCAAGCGTTGTCCGGAATTCTTGGGCGTAAAGCGCGCGCAGGTG
+
F,FFF,FF:FFFF:FFFFF:FFFF:FFFFFFFFFFFF:F,FFFFFF:FF::FFFFF,FF,FFFFF:FFFF,F:F:FFFFFFF,FFF:FF:F:FF:FFF::F:FFFFFFFFF:FFFFFFFFFF::FFF,FFFFF:::F:F:FF:FFF:FFFFFF:FF:FFFFF,FFFFF:FFFFFFFFFF,FFFFFF,FFFFF:FFFFFF::F,,F:,FFFFFFF:FFFFFFFFFF,FFFFFFFFFFF,,F:,FFFFF,FF
@A00920:152:HGHKKDRXX:2:2110:20989:11443 1:N:0:CGCGTTCA+AAGGAGTA
ACTCCTACGGGAGGCAGCAGTGGGGAATTGTTCGCAATGGGCGCAAGCCTGACGACGCAACGCCGCGTGGAGGATGAAGATCTTCGGGTCGTAAACTCCTGTCGAGTGGGAAGAATAGCTTCCGGGCGAATATCCCGGGAGCCTGACGGTACCACTAAAGGAAGCCCCGGCTAACTCCGTGCCAGCAGCCGCGGTAATACGGGGGGGGCAAGCGTTGTTCGGAATTACTGGGCGTAAAGGGCTCGTAGGC
+
FFFFFFFFFFFFFFFFFF:FFFFFFFFFFFFFFFFFFFFFFFFFFFFFFFFFFFFFFFFFFFFFFFF:FFFFFFFFFFFFFFFFFFFFFFFFFFFF:FFFFFFFF:FFFFFFFFFFFFFFFFFFFFFFFFFFFFFFFFFFFFFFFFFFFFFFFFFFFFFFFFFFFFFFFFFFFFFFFFFFFFFFFFFFFFFFFFFF,FFFFFFFFFFFFF:FFFFFFFF:FFFFF:FFFFFFFFFFF:::FFFFFFF:F:
@A00920:152:HGHKKDRXX:2:2110:16622:11553 1:N:0:CGCGTTCA+AAGGAGTA
ACTCCTACGGGAGGCAGCAGTAGGGAATCTTGCGCAATGGGCGAAAGCCTGACGCAGCGACGCCGCGTGCGGGATGAAGGCCTTCGGGTTGTAAACCGCTTTCAGCAGGGACGAAATTGACGGTACCTGCAGAAGAAGGCCCGGCCAACTACGTGCCAGCAGCCGCGGTAATACGTAGGGGCCTAGCGTTGTCCGGATTTATTGGGCGTAAAGAGCTCGTAGGCGGTTTGGTTAGTCAGGTGTGAAATCT
+
FF:F:FFFFFFFFFFFFF,FF:FFFF:FFFFFFFFFFFFFFFFFFFFFFFFFFFFFFFFFFFFFFFFFFFFFFFFFFFFFFFFFFFFFFFF:FFFFFFFFFFFFFFFFFFFFFFFFFFFFFFFFF:FFFFFFF:FFFFFFFF:FFFFFF:FFFFFFFFF:FFFFFFFFFF:FFFFFFFFFF:FFFFFFFFFFF:FFFFF,F,FFFFFF:F:FFF:FF:FFF:FF:FF:FFF:FF,FFFFFF:F::,FFFF
@A00920:152:HGHKKDRXX:2:2110:3170:12493 1:N:0:CGCGTTCA+AAGGAGTA
ACTCCTACGGGAGGCAGCAGTGGGGAATTGTTCGCAATGGGCGCAAGCCTGACGACGCAACGCCGCGTGGAGGATGAAGGTCTTCGGATTGTAAACTCCTGTTGATCGGGACGAACATCCATCGGGCTAACACCCCGGAGGACTGACGGTACCGGTTGAGGAAGCCCCGGCTAACTCTGTGCCAGCAGCCGCGGTAATACAGAGGGGGCAAGCGTTGTTCGGAATTACTGGGCGTAAAGGGCGCGTAGGC
+
FFFFFFFFFFFFFFFFFFFFFFFFFFFFFFFFFFFFFFFFFFFFFFFFFFFFFFFFFFFFFFFFFFFFFFFFFFFFFFFFFFFFFFFFFFFFFFFFFFFFFFFFFFFFFFFFF:FFF:FFFFFFF:FFFFFFFFFFFFFFFFFFFFFFFFFFFFF:FFFFFFFFFFFFFFFFFFFFFFFFFFFFFFFFFFFFFFFF,FFFFFFFFFFFFF,:F:FFFFFFFFFFFF,FFFFFFF:F:FF:FFFFFF::FF
@A00920:152:HGHKKDRXX:2:2110:21395:12493 1:N:0:CGCGTTCA+AAGGAGTA
ACTCCTACGGGAGGCAGCAGTAAGGGATCTTGCGACAATGGGCGAAAGCCTGACGCAGCAACGCCGCGTGCGGGATGACGGCCTTCGGGTTGTAAACCGCTTTTCGGGGGGAAGAGGAAGGACGGTACCCCCGGAAGAAGTCTCGGCTAACTACGTGCCAGCAGCCGCGGTAAAACGTAGGAGGCGAGCGTTATCCGGATTTACTGGGTGTCAAGCGCGTGTAGGCGGTCCTGCACGTGGCGCGTGAAAG
+
,FFFFFFFFFFF:FFFFFFF,FF:FFFFFF:FFF:::FF,:FFFF:F:FFFFFFFFFFFFFFFFFFFF,FF:FFF,FFFFFFFFFFFFF:FFFFFFFFFFFFFFFFFF:FFF,FFFFF,FFFFFFFFF:FFFFFFFFFFFFFFFFFFF,FF::FFFFFFFF:FFFFFFFFFF,FFFFFF:,FFFFFFFFFFFFFFFF,FFFF,FF:FFFFF,FFFFFFFFF:FFFFFFFFFFFFF,:FFF,:FFFFFF,F
@A00920:152:HGHKKDRXX:2:2110:12888:13855 1:N:0:CGCGTTCA+AAGGAGTA
ACTCCTACGGGAGGCAGCAGTGGGGAATCTTGCGCAATGGGCGAAAGCCTGACGCAGCAACGCCGCGTGCGGGATGAAGGCCCTCGGGTTGTAAACCGCTTTCAGTGGGGACGAACCAAGACGGTACCCACAGAAGAAGCCCCGGCCAACTACGTGCCAGCAGCCGCGGTAACACGTAGGGGGCAAGCGTGGTCCGGATTCATTGGGCGTAAAGAGCTCGTAGGCGGTTCGGTAAGTCGGGTGTGAAACC
+
F:FFFFFFFFFFFFFFFFFFFFFFFF:FFFFFFFFF,FFFFFF:FFFFFFFFFFFFFFFFFFFFFFFFFFF:FFFFFFFFFFFFFFFF:FFFFFFFFFFFFFFFFFFFFFFFFFFFFFFF:FF,FFFFFFFFFFFFFF:FFFFFFFFFFF:FF:FFFFFFFFFFFFFFF:FFFFFFF:FFFFFF,FFFFF,,:FFFFFFFFF:FFFFFFF,F,F::FFFFF::FFFFFFF:F,FF,,FFFFFFFFFFFFF
@A00920:152:HGHKKDRXX:2:2110:32913:13964 1:N:0:CGCGTTCA+AAGGAGTA
ACCCTACGGGAGGCAGCAGTGGGGAATATTGCGCAATTGGCGGAAGCCTGACGCAGCGACGCCGCGTGGGGGATGAAGGCCTTCGGGTTGTAAACCTCTTTCGCTATCGACGAAGCTATTCGGAGTGACGGTAGGTAGAGAAGAAGCACCGGCCAACTACGTGCCAGCAGCAGCGGTAACACGTAGGGTGCGAGCGGTGTCCGGAATTCTTGGGCGTAAAGAGCTCGTAGGAGGTGTGTCGCGTCGGCCG
+
FFF,FFF,FFFFFFFFFFFFFFF:FF:FF:F,:FFFF,FFFF:F:FFFFFFF,FFFFFF::FFFFFFF:FFFFF:F,FFF:F:FFFFF:FFFF,FFFF:FFFFFFF,FFF::FF,F,,,FFF,F:FFFFFF:FFFFFF,F:FF:FFFFF:FF,FF,,F,FFFF:FF:FFFF,F:F:FFF,FFF,FF:,F:FFFFF,,FFFFFF:FF,F,F:,::F:F,FFFF,FF:FFFFF,FFFFFFF:,FFF:FF:FF
@A00920:152:HGHKKDRXX:2:2110:13349:14653 1:N:0:CGCGTTCA+AAGGAGTA
ACTCCTACGGGAGGCAGCAGTGGGGAATATTGGACAATGGGGGCAACCCTGATCCAGCCATGCCGCGTGTGTGAAGAAGGCCTTCGGGTTGTAAAGCTCTGTCGGGAGGGACGAAAAAGCGGATTAACAAACCGCATTGACGGTACCTCCAAAGGAAGCACCGGCTAACTCTGTGCCAGCAGCCGCGGTAATACGTAGGGTGCGAGCGTTAATCGGAATTACTGGGCGTAAAGCGTGCGCAGGCGGTTGT
+
FFFFFFFFFFFFFFFFFFFFFFFFFFFF,FFFFFFFFFFFFFFF:FFFFFFFFFFFFFFFFFFFFFFFFFFFFFFF,FFFFFFFFFFFFFFFFFFFFFFFFFFFFFFFFFFFFFFFFFFFFFFFFFFFFFFFF:FFFF:FFFFFFFFFFF:F:FFFFFFFFFFFFFFFFFFFFFFFFFFFFFFFFFFFF:FFFF:FFFFFF:FFFFFFFFFFFFFFF,F::FFFFFFFFFF:FFFFFFFFF:FFFFFFFF
@A00920:152:HGHKKDRXX:2:2110:20916:14732 1:N:0:CGCGTTCA+AAGGAGTA
ACTCCTACGGGAGGCAGCAGTGGGGAATCTTGCACAATGGGGGAAACCCTGATGCAGCGACGCCGCGTGAGCGATGAAGCCCTTCGGGGTGTAAAGCTCTTTCGGCAGGAACGATAATGACGGTACCTGAAGAAGAAGCTGCGGCTAACTACGTGCCAGCAGCCGCGGTAATACAGAGGGCGCGAGCGTTGTTCGGAATTACTGGGCGTCAAGCGCGCGCAGGCGGGACCGCAAGTCGGCAGTGAAATAT
+
FF:,FF,FF:FFFFFF:FFF:F:,FFFFFFFFFFFFFFF:FFF:FF:FFF:FFFF:F:FFFFFFFFFFFFFF:FF:FFFFFF:FFFFFFFFFFF:F:F:FFFF,FFFFFF,FFFFFFF:FFF:FF::FFFFFFF:FFFF::FFFFFFFFFFF:FFFFFFFFFFFFFFFFF:FFFFFFF::FFFFF:FFF,FFFFFFFFFFFF:FFFFFF,FF:FFFFFFFFFFFFF:,F:FFFFFFF:FFFF:FFFFF,F
@A00920:152:HGHKKDRXX:2:2110:4390:14763 1:N:0:CGCGTTCA+AAGGAGTA
ACTCCTACGGGAGGCAGCAGTCGAGAATCATTCGCAATGGGCGAAAGCCTGACGGTGCGACGCCGCGTGGAGGATGAAGGCCCTAGGGTAGTAAACTACTGTCATCAGGGAGTCAAGAAACATGTAGTCACTGACATGGGTCCTGATAGTACATGAAGAGGACGGGACGGCAAACATCGTGCCAGCAGACGCGGTAATAAGAAGGTCCCAAGCGGTGTTAGGATTTACTGGGCGTAAAGAGTCTGTAGGC
+
F:FFFFFFFFFFFFFFFFFFFF:FFFFFFFFFF,FFFFFF,FFF,FF,FFFFFFFFFF:FFFFFFFFFF,FFFFFFFFFFFFFFF,FF,,,:,FF,,,,,,F:FF,F,,F:,,,FF:F,,FFFF,FFFF,F,:F:F,,FFFF,F::FFFFF:,,:FFFF,,F,F,,F,,:FF,::,FFF,,FFFFFFF:,,,,,FFF,F,F::F,F:::,,,FF,F,FF,,:::FF:,F,,,F:,:,:F,:FFFFF,F,F
@A00920:152:HGHKKDRXX:2:2110:15790:14810 1:N:0:CGCGTTCA+AAGGAGTA
ACTCCTACGGGAGGCAGCAGTGGGGAATCTTGCGCAATGGCCGAAAGGCTGACGCAGCGACGCCGCGTGCGGGAGGAAGCACTTCGGGGTGTAAACCGCTGTCAGAGGGGACGAAAGCCCGGGGGAGGCAATGCCCATCGGGGATGACGGTACCCTCAGAGGAAGCACCGGCTAACTCCGTGCCAGCAGCCGCGGTAATACGGAGGGTGCGAGCGTTGTTCGGAATTATTGGGCGTAAAGCGCACGTAGG
+
:FF:FF:FFFFFFFFFFFFF:FFFFFFFFFF:FFFFFFFFFFFFFFFFFFFFFFF:FFFFFFFFFFFFFFFFFFFFFFFF,:F,FFF,F,FFFFF:FFFFFFFFF:FFFFF:F,FF:FFFFFFFFFFFFF,FF:F::FFFFFFFFF:FFFFFFFFFFFF:FFFFF:FFFFF:FFFFFFFFF::FFFFFFFFFFF:F::FFFFFFFFFFF:FFFF:FFFFFFF,:FFFFFFFFF:FFFFFFFF:F:FFF::
@A00920:152:HGHKKDRXX:2:2110:4227:15201 1:N:0:CGCGTTCA+AAGGAGTA
ACTCCTACGGGAGGCAGCAGTGGGGAATATTGCACAATGGGCGCAAGCCTGATGCAGCGACGCCGCGTGGGGGATGACGGCCTTCGGGTTGTAAACCTCTTTCAGCACCGACGAAGCCTTTCGGGGTGACGGTAGGTGCAGAAGAAGCGCCGGCTAACTACGTGCCAGCAGCCGCGGTAATACGTAGGGCGCAAGCGTTGTCCGGAATTATTGGGCGTAAAGAGCTCGTAGGCGGTTTGTCGCGTCTGTC
+
FFFFF:FF:FFF:FFFFFFFFFFFFFFFFFFFFFFFFFFFFFFFF:FFF,FFFFFFFFFFFFFFFFF:F:FFFFFFFFFFFFFFFFFFFFFFFFFFFFFFFFFFFFFFFFFFFFFFFFF:FFFFFFFFFFFFFFFFFFFFFFFFFFF:FFF:FFF,FFFFFFFFFFFF,:FFFFFFFFFFFFFFFFFFFFFFFFFFFFFFFFFFFFFF:FFFFFFF:FF:FFFFFFFFFF::FFFFFFFFFFF,FFFFFF
@A00920:152:HGHKKDRXX:2:2110:24966:15608 1:N:0:CGCGTTCA+AAGGAGTA
ACTCCTACGGGAGGCAGCAGCAAGGAATTTTCCGCAATGGGCGAAAGCCTGACGGAGCAACGCCGCGTGGGGGATGAAGGCCTTCGGGTTGTAAACCCCTTTTGCGAGGGAAGAAGATCTGACGGTACCTCGCGAATAAGCCACGGCTAACTACGTGCCAGCAGCCGCGGTAATACGTAGGTGGCAAGCGTTGTCCGGATTTACTGGGCGTAAAGCGCGTGTAGGCGGCCCGGATAGTCGGGTGTGAAAG
+
F:,F:::F:::F:FFFFFFFFFF:::FFFFF,:FFF,FFFFF:FFFFFFFFFFFFFFFFFFFFFFFF,F,:F:,FF:FFFFFFFFF::FFFFFFFFFF:FFF:FFFFF,F:F:,F,F,FFFFFFFFFFFFFFF,FFFFFFF:::F:FFF:FF:FFF:FF,FFFFFF:FFFFFF:FFFFF,F:F::FFFFFFFFFF:::FFFFFFFFF:FFFFFFFFFF:FFFFF:FFFFFFF,:FF,,F,F,FFFFFFF:
@A00920:152:HGHKKDRXX:2:2110:28085:15655 1:N:0:CGCGTTCA+AAGGAGTA
ACTCCTACGGGAGGCAGCAGTGAGGGATATTGCGCAATGGGCGAAAGCCTGACGCAGCGACGCCGCGTGGGTGATGAAGGTCTTCGGATCGTAAAACCCTTTTCTGCGTGACGATGATGACGGTAGCGCAGGAATAAGTGTCGGCTAACTACGTGACCGCAGCCGAGGTAAAACGTAGGACGCAAACGTTATCCGGAATTACTGGGCGTAAAATGCGCGCAGGCGGTTGGGAAAGTGAGGCATGAAAGCC
+
FFFFFFFFFFFFFFFFFFFFFFFFFFFFFFFFFFFFFFFFFFF,FFFFFFFFF,FFFF:FFFFFFFFFF:FFFFFFFFFF:FFFFFFFFFFFF::FFFFFFF,,:FFFFFFFFF:FF:,,F,,FF:,FF::FFFFFFFFFFFF:F:FF,FF,:F,,F,FFF,,FF,F,F:F:F,F:FF,FF:FF:FF,:FF:,FFFF:,FFF,F:FFFF,F:,,FFF,:FFF,FF:F,FFF,F:FF,,F,:FF:,F::F:
@A00920:152:HGHKKDRXX:2:2110:3152:16000 1:N:0:CGCGTTCA+AAGGAGTA
ACTCCTACGGGAGGCAGCAGTGGGGAATCTTGCGCAATGCGCGAAAGCGTGACGCAGCAACGCCGCGTGAGTGAAGAAGGCCTTCGGGTAGTAAAGCTCTGTTGTCCGGAACGAACCGGTTCACGTTAATAACGTTGCCTAATGACGGACCAACCAGAATAACAACCGGATAAATACGTCCCACCAGCCGCGTTAATACGTAGGGTCCAAGCGTGAAACGGAATAACTGGGCTAAAAGCGACCGCAGCCG
+
FFFFFFFF:FFFFFF:FFFFFFFFFF:F,FF:FFFFFFFFFFFFFFFFFFFF,FFFFF,FFFFFFFFFFFFFFFF:FFFFFFFFF,FFF:FFFF:FFFFF:F,F,:,FFFFFFFF,FF,,F,:F,F,FFFF,F,F,,:,,F,:,F:F:F,F,,,:::,,FFF:,:F,F,,:FF,FFF:F,F,F,,F,FF,FF,:,:,,FF,,FF,,,:F:,F,F,FF,FF,F:F::,FFF,:,,:F,,,:,,F,,,,FFF
@A00920:152:HGHKKDRXX:2:2110:25301:16157 1:N:0:CGCGTTCA+AAGGAGTA
ACTCCTACGGGAGGCAGCAGTACCGAATATTCCGCAATGCGCGAAAGCGTGACGGAGCAATGCCGCGTGCAGGATGAAGCAGCTTTGATGTGGAAACTGCGGACAGGGTCAAGAACCCATGATCGGAACCAATGTAGGGGCCGTCAAATCCAGTGCCAGCGTCCGCGGTACTACATGAGGCCCGACAGTAACTCGGACTCACTGGGCTGAATGGGTGCGTAGGTGGCGATATAGGGATGAGGGGAAAGTC
+
F:FF,,FFFF,:FF:F::F,FF,FFFF::F:,FFF,:FF:FFFF:FFF:FFFFFFF::FFFFFFF:FF,F,:,:F:::F,F,,,FFF,,FFF,FFFFF,,,:,F,,FFF:,F:FF,F,:FFFF,:FF::F:F,F,F,,FF:,::,,FF,F,,,FFFF:::,,:FF:F,:,,FF,:,F:F,FFF,,,:::,,,F,F,:,,FFF,F::FF,FF:,FFFFF:F,F,,F,FF,:,,F,:F,:F,F,,:F,,F,F
@A00920:152:HGHKKDRXX:2:2110:32723:17080 1:N:0:CGCGTTCA+AAGGAGTA
ACTCCTACGGGAGGCAGCAGTAAGGGATCTTGCGACAATGGGCGAAAGCCTGACGCAGCAACGCCGCGTGCTGGATGACGGCCTTCGGGTTGTAAACCGCTTTTCGTGGGGAAGTGGAAGGACGGTACCCCCGGAATAAGTCTCGGCTAACTAAGTGCCAGCAGCCGCTGTAAAACTTAGGAGGCGAGCTTTATCCGGATTTACTGGGTGTAAAGCGCGTGTAGGCGGTCGTGCAAGTGAGGAGTGAAAG
+
:F:F,FF,,FFF:,:FFFFFFFFFF:FFFFFFF:FFFFFFF:FFFFFF:FFFF:F:FF:FFFF:FFFF::F,:FFF,FF:F,FFFFFFFFF,FFFF,,FF,F,FFF,F,FF:FF,FFFFFFFF,FFF,,FF:,FFF,:F::FFFF,,FF:FFF:FFF,FFFFFFFF:F,:,FFF,F,FF,FF,,FFFF:,FFF:FF:,:FF,F:FFF:F,F:FFF,,F:F,F,FFFF,FF:FF:F,F,F:F:,,FFF:FF
@A00920:152:HGHKKDRXX:2:2110:15700:17221 1:N:0:CGCGTTCA+AAGGAGTA
ACTCCTACGGGAGGCAGCAGTAGGGAATCTTCCGCAATGGACGAAAGTCTGACGGAGCAACGCCGCGTGAGTGAAGAAGGTTTTCGGATCGTAAAACTCTGTTGTTAGGGAAGAACAAGTGAGGTAGTAACTGCCCTCACCTTGACGGTACCTAACCAGAAAGCCACGGCTAACTACGTGCCAGCAGCCGCGGTAATACGTAGGTGGCAAGCGTTGTCCGGAGTTATTGGGCGTAAAGCGCTCGCAGGCG
+
FFFFFFFFFFFFFFFFFFFFFFFFFFFFFFFFF:FFFFFFFFFF:FFFFFFFFFFFFFFFFFFFFFFFFFFFF:FFFFFFFFFFFFFFFFFFFFF:FFFFFFFFFFF,FFFF,FF:F:::FF:FFFFFFFFFFF,:FFFF::FFFFFFFF:FFFFFFFFF::F,FFFFFFFFFFFFFFFFFFFF:FFFFFFFFFFF:FFFFFFFFFFFFFFFFFFFFFFFFF,F:FFFFFFFFFF,FFFFFFFFFFFFFF
@A00920:152:HGHKKDRXX:2:2110:11659:17362 1:N:0:CGCGTTCA+AAGGAGTA
ACTCCTACGGGAGGCAGCAGTGGGGAATCTTGCGCAATGGGCGAAAGCCTGACGCAGCCATGCCGCGTGAATGATGAAGGTCTTAGGATTGTAAAATTCTTTCACCGGGGACGATAATGACGGTACCCGGAGAAGAAGCTCCGGCTAACTTCGTGCCAGCAGCCGCGGTAATACGAAGGGGGCTAGCGTTGCTCGGAATTACTGGGCGTAAAGCGCGCGCAGGCGGTCTTCCAAGTCAGTGGTGAAAGCC
+
FFFFFFFFFFFFFFFFFFFFFFFFFF:FFFF:FFFFFFFFFFFFFFFFFFFFFFFFFFFFFFFFFFFFFFFFFFFFFFFFFFFFFFFF:FFFFFFFFFFFFFFFFFFFFFFFFFF:FFFFFFFFFFFFFFFFFFFFFFFFFFFFFFFFFFFFFFFFFFFFFFFFFFFFFFFFFFFFFFFFFFFFFFFFFF:FFFFFFFFFFFFFFF:FFFFFF:F:FFFFFFF:FFFFFFF,FFFFFFFFFFFFFFF:FF
@A00920:152:HGHKKDRXX:2:2110:25925:17581 1:N:0:CGCGTTCA+AAGGAGTA
ACTCCTACGGGAGGCAGCAGTAGGGAATCTTGCGCAATGGGCGAAAGCCTGACGCAGCCATGCCGCGTGAATGATGAAGGTCTTAGGATTGTAAAATTCTTTCACCGGGGAAGATAATGACGGTACCCGGAGAAGAAGCCCCGGCTAACTTCGTGCCAGCAGCCGCGGTAATACGAAGGGGGCTAGCGTTGCTCGGAATTACTGGGCGTAAAGTGCGCGTAGGCGGACAGTTTAGTCAGAGGTCAAAGAC
+
FFFFFFFFFFFFFFFFFFFFFFFFF:FFFFFFF:FFFFFFFFFFFFFFFFFFFFFFFFFFFFFFFFFFFFFFFFFFFFFFFFFFFFFFFFFFFFFF,,FFFF:F:FFFF,F:FFFFF:,FF,:FF:,FFFFFFFFF:FFFF:FF:FFF:FFFFFFFFFF:FFFF,FFF:FF:FF,FFFFFF:,FFFFFFF:FFF:,FFFFFFFFF,F::FFFF,F:F,FFF,,:FFFFFFF:FFF:F,,FFFF,FF,F,F
@A00920:152:HGHKKDRXX:2:2110:28375:18223 1:N:0:CGCGTTCA+AAGGAGTA
ACTCCTACGGGAGGCAGCAGTCGGGAATTGTTCGCAATGGGCGCAAGCCTGACGACGCAACGCCGCGTGGAGGACGAAGGTCTTCGGATTGTAAACTCCTGTTGATCGGGAAGAATGGACTCCGGGTTAATACGCCGGGGTAATGACGGTACCGATTGAGGAAGCCACGGCTAACTCTGTGCCAGCAGCCGCGGTAATACAGAGGGTGCAAGCGTTGTTCGGAATTATTGGGCGTAAAGGGCGTGTAGGC
+
FF,FF::,F::FFFFFFFFFF,FFFFF:FFFFFFF:FFFFFFFFFFFFFFFFFFFFFFFFFFFFFFFFFFFFFFFFFFFFFFFFFFFFFFFFFFFFFF:FFFFFFFFFFFFFFFFFFFFFFFFFFFFFFFFFFFFFFFFFF:FFFFFFFFFFFFFFFFFFFFFFFFFFFFFFFFFFFFFFFFFFFFFFFFFFFFFFFFFF:FFFFFF:FFFFFFFFFFFFFF:FF,FFFF:FFFF,FFFFFFFFFFFF,F
@A00920:152:HGHKKDRXX:2:2110:15799:18740 1:N:0:CGCGTTCA+AAGGAGTA
ACTCCTACGGGAGGCAGCAGTGGGGAATATTGGACAATGGGCGCAAGCCTGATCCAGCCATGCCGCGTGTGTGAAGAAGGCCTTCGGGTTGTAAAGCACTTTTGTCCGGAAAGAAAAGCTTCGGGTTAATACCCAGGGGTCCTGACTGTACCGGAAGAATAAGCAACGGCTAAATTCGTGCCAGCAGCCGCGGTAATACGAAGGGTGCAAGCGTAACTCGGAATTACTGGGCGTAAAGCTTGCGTAGGTG
+
FFFFFFFFFFFFFFFFFFFFFFFFFFF:FFFF:FFFFFFFFFFFFFFFFFFF:FF:FFFFFFFFFFFFF,FFFFFFFFFFFFFFFFFF,FFFFFFFF:FFFF,FFFFFFFFFFFFFF,FFFFF,FFFFFFFFF:,F:FFFF,F,F::::FFF:FF:,FF:F,F,F,FF:,FFF,,FFFFFF:FFFFFFFFFFFFF::FFFF,,:,:,:FF:F:F,:F,F:FFFF:F,FFFFFFFFF:FF,,:FF,::FFF
@A00920:152:HGHKKDRXX:2:2110:5312:18897 1:N:0:CGCGTTCA+AAGGAGTA
ACTCCTACGGGAGGCAGCAGTGGGGAATATTGGACAATGGGGGCAACCCTGATCCAGCCATGCCGCGTGTGTGAAGAAGGCCTTCGGGTTGTAAAGCACTTTAAGCAGGGAGGAAGGCTCTAACGTTAATAGCGTTGGGGATTGACGTTACCTGCAGAATAAGCACCGGCTAACTCCGTGCCAGCAGCCGCGGTAATACAGAGGGTGCGAGCGTTGTCCGGAATCACTGGGCGTAAAGCGCGCGAAGGCG
+
F:,F::FFF,F:F,FFFFF:F::F,F,FF:,,F:F::::FF:F:F,:FFFFFFFFFFFFF,FF:,FF,FFF:,FF:FFF,FFFFF:F:FFFFFFF,FFF,,FFFF,FF,,F:::FFFFF,:FF:F::FFFFFFF::F,F:FFFFFFFFFF,F,::FF::FFFFFFFFFF:FFFF:FF:FF,:FF,FFF,F:F,,FF,:,:::FF,F,F:F:F,,:F,:FFFFF:::FF::,FF,F::F,:,F:F,,::FF
@A00920:152:HGHKKDRXX:2:2110:26241:19069 1:N:0:CGCGTTCA+AAGGAGTA
ACTCCTACGGGAGGCAGCAGTGGGGAATATTGGACAATGGGCGAAAGCCTGATCCAGCCATGCCGCGTGAGTGATGAAGGCCTTAGGGTTGTAAAGCTCTTTTACCAGGGATGATAATGACAGTACCTGGAGAATAAGCTCCGGCTAACTCCGTGCCAGCAGCCGCGGTAATACGGAGGGAGCTAGCGTTGTTCGGAAATACTGGGCGTAAAGCGCACGTAGGCGGCGCCGTAAGTCAGGGGTGAAATCC
+
[truncated: 44,966,666 more chars]
