# Supplementary material for: Biochar’s role in improving pakchoi quality and microbial community structure in rhizosphere soil
Source: PeerJ. 2024 Mar 18;12:e16733. doi: 10.7717/peerj.16733 (PMC10956520; doi:10.7717/peerj.16733)
Supplement: Supplemental Information 19 — T2, treated with 3% biochar. 1, 2, and 3 represent three replications. [file peerj-12-16733-s019.gz › T23_2.fq]

@A00920:152:HGHKKDRXX:2:2101:31693:1799 2:N:0:CGCGTTCA+AAGGAGTA
GGACTACCAGGGTATCTAATCCTGTTCGCTCCCCACGCTTTCGCTCCTCAGCGTCAGTATCGGCCCAGAGACCCGCCTTCGCCACCGGTGTTCCTCCTGATATCTGCGCATTTCACCGCTACACCAGGAATTCCAGTCTCCCCTGCCGAACTCAAGTCTGCCCGTATCGACTGCAGGCTCCACGTTAAGCGTGAAGTTTTAACAGCCGACGCACCAAACCGCCTACGAGCTCTTTACGCCCAATAATTTC
+
:F,FFFFFFFFFFFFFFFFFFFFFFFFFFFFFFFFFFFFFFFFFFFFFFFFFFFFFFFFFFFFFFFFFFFFFF,FFFFFF::FFFFFFFFFFFFFF:FFFFFFFFFFFFFFFF:FFFF:FFFFFF:FF:,FFFFF:FFFFFFFFFFFFFFFF,FFFFFF,FFFFFFFF,:FFFFFFFFF:FFFF,FFFF,FFFFF,FFF:,:FFFFFFFFFFF,FFFFFFFFFF:FFFFFFFF,F:FF:FFFFFF:F:,F
@A00920:152:HGHKKDRXX:2:2101:25174:2065 2:N:0:CGCGTTCA+AAGGAGTA
GGACTACTCGGGTTTCTAATCCCGTTCGCTACCCTGGCTTTCGCGGCTCAGCGTCAGGTGCAGCCCAGGGCGCCGCCTTCGCCTCTGGTGTTCCTCCGGATCTCTACGCATTCCACCACTACACCGGGAATTCCACTCTCCTCTAAGTGTCTCAAGACTGACAGTATCCGAGGGCTTCTCCCAGTTGAGCCGGGAGCTTTCACCTCAGACTTACCAATCCGCCTGCGCGCGCTTTACGCCCAGTGAATCC
+
FFFFFFFFFFFFFFFF:FFFFFFFFFFFFFFFFFFFFFFFFFFFFFFFFFFFFFFFFFFFFFFFFFFFFFFFFFFFFFFFFFFFFFFFFFFFFFFFFFFFFFFFFFFFFFFFFFFFFFFFFFFFFFFFFFFFFFFFFFFFFFFFFFFFFFFFFF:FFFFFFF:FFFFFF:FFFFFFFFFFFFFFFFFFFFFFFFFFFFFFFFF:FFF:FFFFFFF:FFFFFFFFFFFFFFFFFFFFFFFFF:F:FF,FFF
@A00920:152:HGHKKDRXX:2:2101:21341:2660 2:N:0:CGCGTTCA+AAGGAGTA
GGACTACTGGGTTTCTAATCCGGTTTGCTCCCCACACTTTCGCGCCTCAGCGTCACGTGTTGTCCAGCGAGCTGCCTTCGCAATGGGTGTTCCTACCAGTATCTACGCATTCCACCGCTACACTGGTAATTCCACTCGCCTCTCCAACCGTCCAGTCTGCCAGTATCCAACGCAGTGCTGGGGTTGAGCCCCAGTCTTTAACATCGGACTTAACAAACCGCCTACGCGCCCTTTACGCCCAGTGATTCCG
+
FFFFFFFFFFFFFFFFFFFFFFFFFFFFFFFFFFFFFF:FFFFFFFFFFFFFFF:FFFFFFFFFFFFFFFFFFFFFFFFFFFFFFFFFFFFFFFFFFFFF:FFFFFFFFFFFFFFFFFFFFFFFFFF:FFFFFFFFFFFFFFFFFFFFFFFFFFF,FFFFFFFF,FFFFFFFFFFFFFFFFFFFFF:FFFFFFF:FFF,FFFFFFFFFFFFF,FF:FFFF:FF:F:FFFFFFFF:FFFFFFF:FFF:F:F
@A00920:152:HGHKKDRXX:2:2101:1298:3270 2:N:0:CGCGTTCA+AAGGAGTA
GGACTACACGGGTTTCTAATCCTGTTTGCTCCCCACGCTTTCGTGCATGAGTGTCAGTGTTGGCCCAGGAGGCTGCCTTCGCCATTGGTGTTCCTCCACATCTCTACGCATTTCACCGCTACACGTGGAATTCCACCTCCCTCTGCCACACTCTAGCCACGTAGTTTCGAGCGCACTTCCCAAGTTAAGCCCGGGGCTTTCACACTCGACTTGCGCGGCCACCTGCGCACACTTTACGCCCAGTAATTCC
+
FFFFFFFFFFFFFFFFFFFFFFFFFFFFFFFFFFFFFF:FFFFFFFFFFFFFFFFFFFFFFFFFFFFFFFFFFFFFFFFFFFFFFFFFFFFFFFFFFFFFFFFFFFFFFFFFFFFFFFFF,FFFFFFFFFFFFFFFFFFFFFFFFFF,FFFF:F:FFF:FFFFFFFFFFFFFFFF,FFFFF:FFFFFFFFFFFFFF:FFF:FFFF:FFFFFFF:FF:FFFFFF:F,FFFFFF:FFFFFF,FFFF,:FFFF
@A00920:152:HGHKKDRXX:2:2101:18050:4820 2:N:0:CGCGTTCA+AAGGAGTA
GGACTACTCGGGTTTCTAATCCTGTTTGCTCCCCACGCTTTCGCTCCTCAGCGTCAGGTACGGCCCAGGGGGCCGCCTTCGCCACGGGTGTTCCTGCTGATCTCTACGCATTTCACCGCTACACCAGCAATTCCACCCCCCTCTACCGACCTCGAGCTGTGCAGTCTAAAGTGCACCCTCCCCGTTGAGCAGGGAGATTTCACACCTTACTTGCACTGCCGCCTGCGCGCGCTTTACGCCCAGTAATTCC
+
FFFFFFFFFFFFFFFFFFFFFFFFFFFFFFFFFF:FFFFFFFFFFFFFFFFFFFFFFFFFFFFFFFFFFF:FFFFFFFFFFF:FFFFFFFFFFFFFFFFFFFFFFFFFFFFFFFFFFFFFFFFFFFFFFFFFFFFFFFFFFFFFFFFFFF:FFFFFFFF:FFFFFFFFFFFFFFFFFFFFFFFF,FFFFFFFFFFF:FFFFFFFFF,FFFFFFFFFFFFFFFFF:,FFFFFF:,FFFFFFF:FFF::FFF
@A00920:152:HGHKKDRXX:2:2101:28818:4993 2:N:0:CGCGTTCA+AAGGAGTA
GGACTACTGGGGTATCTAATCCTGTTTGCTCCCCACGCTTTCGAGTCTCAGCGTCAGTATCTGTCCAGTTGGCCGCCTTCGCCACCGGTGTTCCTCTCGATATCTACGAATTTCACCTCTACACCGAGAATTCCACCAACCTCTCCAGTACTCTAGCCTGCCAGTTTCGAGTGCACTTCCCGGGTTGAGCCCGGGGCTTTCACACCCGACTTAGCAGACCGCCTACACTCGCTTTACGCCCAGTAATTCC
+
FFFFFFFFFFFFFFFFFFFFFFFFFFF:FFFFFFFFFFFFFFFFFFFFFFFFFFFF:,FFFFFFFFFFFFFFFFFFFFFFFFFFFFFFFFFFFFFFFFFFFFFFFFF:FFFFFFFFFFFFFFFF:FFFF,F:FFFFFFFFFFFFFFFFFFFFFFFF,F:FFFFFFFFFF:FFFFFFFFFF,FFFFFF,FFFF:FFFFFFFFFFFFFFFFFF:FFFFFFFFFFFFFFFFFF:FFFFFFFFF:FFF::FFFF
@A00920:152:HGHKKDRXX:2:2101:12662:5979 2:N:0:CGCGTTCA+AAGGAGTA
GGACTACTAGGGTTTCTAATCCCGTTCGCTCCCCACGCTTTCGCATCTCAGCGTCAGTAATGTCCCAGGGCGCCGGCTTCCCCACTGGTATTCCTCGGGATCTCTACACATTTCACCGCTACACCCCGAATTCCACGCTCCTCTACCTCACTCTAGTCATGCAGTCTGAGCCGCACTCCCCCAGTTTAGCCGGGGGCTTTCACAGCCCACTTACACAACCGCCTGCGCGCGCTTTACGCCCAGTAACTCC
+
FFFFFFFFFFFFFFFFFFFFFFFFFFFFFFFFFFFFFFFFFFFFFFFFFFFFFFFFFFFFFFFFFFF:FFFFFFFFFFFFFFFFFFF:FFFFFFFFFFFFFFFFFFFFFFF:FFFFFFFFFFFFF::FFFFFFFFFFFFFFFFFFFFFFFFFFFF:FFFFFFFFFFFFFFFFFFFFFFFFFFFFFFF,FFF:FFFFFFFFFFFFFFFFFFFFF,FFFFF,FFFF::FFF:FFFFFFFFFFF:F:FFFFFF
@A00920:152:HGHKKDRXX:2:2101:11496:6214 2:N:0:CGCGTTCA+AAGGAGTA
GGACTACTCGGGTTTCTAATCCTGTTTGCTCCCCACGCTTTCGCGCCTCAGCGTCGGATCCGGCCCAGCCGGCCGCCTTCGCCACGGGTGTTCTTCCCGATCTCTACGCATTCCACCGCTACACCGGGAATTCCACCGGCCTCTACCGGTCCCCAGGTCCGCAGTCTCGGAAGCAGCCCCGGAGTTGAGCCCCGGGATTTCACTTCCGACTTGCTGGTCCCGCCTGCGCGCGCTTTACGCCCAGTGATTC
+
FFFFFFFFFFFFFFFFFFFFFFFFFFFFFFFFFFFFFFFFFFFFFFFFFFFFFFFFFFFFFFFFFFFFFF:FFFF:FFFFFFFFFFFFFFFFFFFFFFFFFFFFFFFFFFFFFFFFFFFFFFFFFFFFFFFFFFFFFFFFFFFFFFFFFFFFFFFFFFFFFFFF:FFFFFF,FFFFF:FFFFFFFFFFFFF::FFFFFFFFFFFFFFFFFFFFFFFFFFFF:FFFFFFFFFFF:FF:FFFFFFFFFFFFF
@A00920:152:HGHKKDRXX:2:2101:24370:7091 2:N:0:CGCGTTCA+AAGGAGTA
GGACTACCGGGGTATCTAATCCTGTTTGCTCCCCACGCTTTCGTGCATGAGCGTCAGTACAGGTCCAGGGGATTGCCTTCGCCATCGGTGTTCCTCCGCATATCTACGCATTTCACTGCTACACGCGGAATTCCATCCCCCTCTACCGTACTCTAGCTATGCAGTCACAAATGCAGTTCCAAGGTTAAGCCCTGGGATTTCACACCTGTCTTACATAACCGCCTGCGCACGCTTTACGCCCAGTAATTCC
+
:FFF:FFFFFFFFFFFFFFFFFF:F:FF::FFFFFFFFFF:FFFF:FFFFFFFFFFFFFFFFFFFFF:FFFF:FFFFFFF:FFFFFF:FFFFFF,F:FFF,FFF:FFFFFFFFFFFFFFFFFF:FFFFFFFFFFFFFFFFF:FFFFF:FF:F:FF::FFFFFFFFFFFFFFF:FFFFFF,::FFFF:FFFFFF:F:FFF,FFFFF,,F::FFFF,FFF,,:F:FFFF,FF:FF,FFFFFFFFF,,F:FF:
@A00920:152:HGHKKDRXX:2:2101:23990:8782 2:N:0:CGCGTTCA+AAGGAGTA
GGACTACTAGGGTATCTAATCCTGTTCGCTCCCCATGCTTTCGCTCCTCAGCGTCAGGTAATGCCCAGAGAACCGCCTTCGCCACCGGTGTTCCTCCTGATATCTGCGCATTCCACCGCTACACCAGGAATTCCGTTCTCCCCTGCATACCTCTAGTTTGCCCGTATCGGAAGCACGCTCAGGGTTGAGCCCTGAGTTTTCACTCCCGACGCGACAAACCGCCTACGAGCCCTTTACGCCCAATAATTCC
+
FFFFFFFFFFFFFFFFFFFFFFFFFFFFFFFFFFFFFFFFFFFFFFFFFFFFFFFFF:FFFF:,FFFFFFF:FFFFFFFFF:FFFFFFFFFFFFFFFFFFF,FFFFFFFFFFFFFFFFFFFFFFFFFFFFFFFFFFFFFFFFFFFFF:FFFFFFFFFFFFFFFFFFFFFFFFFFFFFFFFFFFFFF::FFFFFFFF:FFFFFFF:FFFFFFFFFFFFFFFFFFF:FFF:FFFF,FFFFFFFFFFFFF,:F
@A00920:152:HGHKKDRXX:2:2101:8169:9220 2:N:0:CGCGTTCA+AAGGAGTA
GGACTACACGGGTATCTAATCCTGTTTGCTCCCCACGCTTTCGCGCCTCAGCGTCAGTGCCGGTCCAGGTAGCCGCCTTCGCCACCGGTGTTCCTCCCAATATCTACGCATTTCACCGCTACACTGGGAATTCCGCTACCCCCTCCCGGACTCAAGCCCTGCAGTTTCAAAGGCAGTTCCTCAGTTGAGCCGAGGGATTTCACCTTTGACTTACAGGGCCGCCTACGCGCCCTTTACGCCCAATAATTCC
+
FFFFFFFFFFFFFFFFFFFFFFFFFFFFFFFFFFFFFF:FFFFFFFFFFFFFFFFFFFFFFFFFFFFFFFFFFFFFFFFFFFFFFFFFFFFFFFFFFFFFFFFFFFFFFFFF,FFFFFFF:FFFFFFFFFFFFFFFF:FFFFFFFFFFFFFFFFFFFFFF:FFFFFFFFFFFFFFFFFFFFFFF::F:FFFFFFFFFFFFFFFFFFFFFFF:FFFFFFFFFFFF,FFF:FFFFFFFFFFFFFFFFF:FFF
@A00920:152:HGHKKDRXX:2:2101:10447:9596 2:N:0:CGCGTTCA+AAGGAGTA
GGACTACAGGGGTTTCTAATCCCGTTCGCTCCCCTAGCTTTCGCGCCTCAGCGTCAGTGTCGGCCCAGCAACCCGCCTTCGCCGCAGGTGTTCCTCTTGATATCTACGCATTTCACCGCTACACCAAGAATTCCAGTTGCCCCTTCCGCACTCTAGCCCCGCAGTATCAGTTGACCTTTCCGAGTTAAGCTCGGAGATTTCACAACTGACTTGCGGCGGCCGCCTACGCGCCCTTTACGCCCAATAAATC
+
FFFFFFFFFFFFFFFFFFFFFFFFFFFFFFFFFFFFFFFFFFFFFFFFFFFFFFFFFFFFFFFFFFFFFF:FFFFFFFFFFFFFFFFFFFFFFFFFFFFFFFFFFFFFFFFFFFFFFFFFFFFFFFFFFFFFFF:FFFFFFFFFFFFFF:FFFF:FFFFFFFFFF,FFFFFFFFFFFFFFFFFFF:FFFFFFFFFFFFFFFFFFFFFFFFFFFFFFFFFFFFFFFFFFFFFFFFFFFFFFF::FFFF,::
@A00920:152:HGHKKDRXX:2:2101:22616:10128 2:N:0:CGCGTTCA+AAGGAGTA
GGACTACAAGGGTTTCTAATCCTGTTTGATCCCCACACTTTCGTGCCTCAGCGTCAGTTAAAGCTTAGTTAGCTGCCTTCGCAATAGGTGTTCTTGACGATATCTAAGCATTTCACCGCTACACCGTCAATTCCGCCAACCTCAACTTTACTCAAGTCATACAGTATCAATGCCACCCTCCCGGTTAAGCCGGGCTATTTCAGCACTGACGTATACAACCGCCTACGCACCCTTTAAACCCAATAAATCC
+
FF:FFFFFFFFF:FFFF:FFFFFFFFFF:FFFFFFFFFFFFFFFFFFFFFFFFFFFF,FFFFFFFFFFFFFF:FFFFFFFFFF,FFF::F:FFF::F:F,,,FFFFFFF,FFFF,FFFF,F:F,FF,FF,F:FFFFFFF,F:F:FFFFFF::FFFFFFF:FF,FFFFFF,FFFF,FF:F::F:FFFF,,,FFFF,FFF:FF,FFFFFFF:,F:FFFFFF:FFFFFF,F,FFFFFF,:,F,FF,FFFFFFF
@A00920:152:HGHKKDRXX:2:2101:7518:10441 2:N:0:CGCGTTCA+AAGGAGTA
GGACTACTGGGGTTTCTAATCCTGTTTGCTCCCCACGCTTTCGCACCTCAGCGTCAGTACCGGACCAGTGAGCCGCCTTCGCCACTGGTGTTCTTCCTAATATCTACGAATTCCACCTCTACACTAGGAGTTCCACTCACCTCTTCCGGACTCAAGATCACCAGTATCAGAGGCAGTTCTGGAGTTGAGCTCCAGGATTTCACCCCTGACTTAATGATCCGCCTACGTGCGCTTTACGCCCAGTAAATCC
+
FFFFFFFFFFFFFFFFFFFFF:FF:FFFFFFFFFFFFF,:FFFFFFFFFFFFFFFFFFFFFFFFFFFFFFFFFFFFFF:FFF:FFFFFFFFFFFFFFFFF:FFFFFFFF,FFFFFFFFFFFFFFFFFFFFFFFFFFFFF:FFFFFFFFFFFFFF:FF:FFFFFFFFFFFFFFFFFFFFFFFFFFFFFFFF:FFFFFFF::FFFFFFFFFFFFFFFFFFFFFFFFFFFFFFFF:FFF:FFFFFFF,FF:FF
@A00920:152:HGHKKDRXX:2:2101:27010:10692 2:N:0:CGCGTTCA+AAGGAGTA
GGACTACCAGGGTATCTAATCCCGTTTGCTCCCCACGCTTTCGTACCTCAGCGTCAGGTGTGACCCAGAAAGTCGCCTTCGCTACTGATGTTCCTCCCAATATCTACGCATTTCACCGCTACACTGGGAATTCCACTTTCCTCTATCACCCTCTAGCAAGCCAGTATCGAATGCATCTCAGAGGTTGAGCCTCTGGCTTTAACATTCGACTTAACCCGCCGCCTACGTACGCTTTACGCCCAGTAATTCC
+
FF:FFFFFFFFFFFFFFFFFFFFFFFFFFFFFFFFFFFFFFFFF:FFFFFFFFFFFFFFFFFFFFFFFFFF:FFFFFFFFFFFFFFFFFFFFFFFFFFF:FFFFFFFFFFFFFFFFFFFFFFFFFFFFFFFFFFFF:FFF,FFFFFFFFFFFFF:FFFFFFF:FF,FFFFFFFFFFFFFFFFFFFFFFF:FFFF:,FFF:FFFFFFFF:FFFFFF:FFFFFFFFFFF:F::FF:F:FFFFFFFFFFF,FF
@A00920:152:HGHKKDRXX:2:2101:26883:10786 2:N:0:CGCGTTCA+AAGGAGTA
GGACTACTCGGGTTTCTAATCCTGTTTGCTACCCACGCTTTCGCGTCTCAGCGTCAGTAATCGTCCAGAAGGCCGCCTTCGCCACCGGTGTTCCGCTTGATATCTACGGATTTCACCCCTACACCAGGAATTCCACCTCTCCCTCCGGTACTCAAGCACGGCGGTTTCGAGCGCACTTCCTGGGTTGAGCCCAGGGCTTTCACACCCGACCTGCCTTGCCGCCTGCGCGCCCTTTACGCCCCATGATTCC
+
FF:FF:FFFFFFFFFF:F::FFFF::FFFFFFFFFFFFFF,FFFFFFFFFFFFF:FFFFFFFFFFFFFFFFFFFFFFFFFFFFFFFFF:FFF:FFFFFFFF,FFFFFFF:FF:F:F:FFFFFF:FFFF:F,FFFFFFF:FFFFFFFFFF,FFF:F,FFFFFFFF,FFFFFFFFFFFFFFFFFFFFFFF,FFF:FFFF,FFFFFFFFFFFFF,FFFF:F::FFF,FFF:F,FFFFFFFFFFF,F,F,FFF,
@A00920:152:HGHKKDRXX:2:2101:11198:12461 2:N:0:CGCGTTCA+AAGGAGTA
GGACTACTGGGGTATCTAATCCCGTTCGCTCCCCATGCTTTCGCATCTCAGCGTCAGGTCAGGCCCAGCGTGTCGCCTTCGCCACTGGTGTTCCTCCGGATCTCTACGCATTTCACCACTACACCCGGAATTCCACACGCCTCTACCTACCTCTAGTCGCGCAGTTCGATTGCGTCCTCGCCCGGTTGAGCCGGGCGCTTTCACGCCTCACTTGCACGACCGCCTACACGCGCTTTACACCCAGTAAATC
+
FFFFFFFFFFFFFFFFFFFFFFFFFFFFFFFFFFFFFFFFFFFFFFFFFFFFFFFF:FFFFFFFFFFFFFFFF:FFFFFFFFFF,FFFFFFFFFFFFFFFFFFFFFFFFFFFFFFFFFFFF:FFF:FFFFFFFF:FFFFFFFFFFFFFFF:FFFFFFFFF,FFFFFFF,:FFFFFF:FFFFFFFFFFFFFFFFFFFFFFF:::FF,FFFFFFF,FFFFFFFFFFFFFFFFFFFF::FFF:FFFFF:FF:F
@A00920:152:HGHKKDRXX:2:2101:12048:12680 2:N:0:CGCGTTCA+AAGGAGTA
GGACTACCGGGGTTTCTAATCCCGTTCGCTCCCCATGCTTTCGCCTCTCAGCGTCAGGTCAGGACCAGCGTGTCGCCTTCGCCACTGGTGTTCCTCCGGATCTCTACGCATTTCACCACTACACCCGGAATTCCACACGCCTCTACATGCCTCTAGCCCCGCAGTTCGGGCACGTCCTCGCCCGGTTGAGCCGGGCGCTTTCACGCCTCACTTCCACGACCGCCTACACGCGCTTTACACCAATTAAATC
+
FFFFFFFFFFFFF,FFFFFFFFFFF:FFFFFFFF,:FF:FFFFFFF,FFFFFFFFFFFF:F,F,FFFFF,,F,FFF,FFFFFFFFFFFFFFFFFFFFFFFFFFFFFFFFFFFFFFFFFFFFFFFFFFFFF,FFFFF,FFFFFFFFF,::FFFF,,F,:,,FFFFF::FF,:F,:,FF,FFFFFFFF,:FFF,:,F,F::,FF:,FFF,FFFF:,FFF:FFFFF:FF,FF,,,,F:FFF,:F,,,F,F,FF
@A00920:152:HGHKKDRXX:2:2101:20103:13886 2:N:0:CGCGTTCA+AAGGAGTA
GGACTACAGGGGTATCTAATCCTGTTTGCTCCCCACGCTGTCGCACCTGAGTGTCAGTATTGGGCCAGGCAGCCGCCTTCGCCACTGATGTTCCTCCCGATATCTACGCATTTCACCGCTACACCGGGAATTCCACTGCCCTCTCCCATACTCGAGCTGAGTAGTATCGACTGCAATTCCCAGGTTAAGCCCAGGGCTTTCACAATCGACTGACTCAGCCACCTGCGTGCGCTTTACGCCCAGTAATTCC
+
FFFFFFFFFFFF,F:FFFFFFFFFFFFFFFFFFFFFFFFF:FFFFFF:FFFFFFFFFFFFFFFFFFFFFFF:FFFFF:FFFFFFFFFFFFFFFFFFFFFFF,FFFFFFFFF,FFFFFFFFF::FFFFFF:F,FF,FFFFFFFFFFFFFF,FFFFFFFFFFFFFFF::FFFFFFFFFFFFFFFFFFF:F,FFF:FFFFFFFFFFF:FFFFFFFFFFFFFFFFFFFFFFFFFFFFFFFFFFFF,:FFFFFFF
@A00920:152:HGHKKDRXX:2:2101:24099:14137 2:N:0:CGCGTTCA+AAGGAGTA
GGACTACTGGGGTTTCTAATCCTGTTTGCTCCCCACGCTTTCGCACCTCAGCGTCAGTTCCGGGCCAGTGAGCCGCCTTCGCCACTGGTGTTCTTGCGAATATCTACGAATTTCACCTCTACACTCGCAGTTCCACTCACCTCTCCCGGACTCAAGATCGCCAGTATCAAAGGCAGTTCCGAGGTTGAGCCCCGGGATTTCACCCCTAACTTAACAATCCGCCTACGTGCGCTTTACGCCCAGTAATTCC
+
FFFFFFFFFFFFFFFFFFFFFFFFFFFFFFFFFFFFFFFFFFFFFFFFFFFFFFFFFFFFFFFFFFFFFFFFFF:FFFFFFFFFFFFFFFFFFFFFFFFFFFFFFFFFFFFFFFFFFFFFFFFF:FFFFFFFFFFFFFFF,FFFFFFFFFFFFF,FFFFFFFFF,FFFFF,F:FFFFFF:FFFFFFFFFFF:FFFFFFFF:FFFFFF,FFFFFFF:FFF:FFF::F:F:F:F:F:FFFFFFFFF,:F,:F
@A00920:152:HGHKKDRXX:2:2101:28619:14920 2:N:0:CGCGTTCA+AAGGAGTA
GGACTACCGGGGTTTCTAATCCCGTTCGCTCCCCTAGCTTTCGCGGCTCAGCGTCAGGTGCAGCCCAGGGCGCCGCCTTCGCCTCTGGTGTTCCTCCGGATCTCTACGCATTTCACCACTACACCCGGAATTCCACGCCCCTCTACTGCCCTCCAGCGGCCCAGTTTCGAACGGCCTCTCCCAGTTGAGCCGGGAGCTTTCACGTCCGACTTGGACCACCGCCTGCCCGCGCTTTACGCCCAGTAAATCC
+
FFFFFFF:FFFFFFFFFFFFFFFFFF:FFFFFFFF:FFFFFFFFFFFFFFFFFFFFFFFF:FFFFFFFFFFFF,FFFFFFFFFF,,FFFFFFFFFFFFFFFFFFFFFFFFFFFFFF::FF,FFFF,FFFFFFFFFFFFFFFFFF,:,:F,FFF:FFF:FF:FFFF,:FFFFFF:,FF,,FFF:FFFFFFFFFFFFF:FFFFFF,FF,F:FFFF,FFFFFFFFFFFFFF:FFFFFFFFFFFFF:F::FFFF
@A00920:152:HGHKKDRXX:2:2101:14199:15092 2:N:0:CGCGTTCA+AAGGAGTA
GGACTACTAGGGTTTCTAATCCCGATCGCTCCCCACGCTTTCGTGCCTTAGCGTCAGAAATGGACCAGTTGCCTGCCTACGCCATTGGTATTCCTCCTAATATCTACGGATTTCACCCCTACACTAGGAATTCTAGCAACCTCTTCCACTCTCTAGTCAAAGCAGTTCGAATAATGGGTGCATGGTTGAGCCACACAGTTTCACTATTCGCTTACTTAACCGCCTACGCAACTCTTTCCGCCCAGTAATT
+
FFFFFFFFFFFFFFFFFFFFFFFFFF:FFFFFFFFFFFFFFFFFFFFFFFFFFFFFFFFFF:FFFFFFFFFFFFFFFFFFFF:FFFFFFFFFFFFFFF,:FFFFFFFFFFFFFFFFFFFFFFFFFFFFFFFFFFFFFFFFF:FFFFFFFFFFFFFFFFFF:FFFFFFFFFFFFFFFF,FFFFFFFFFF,FFFFF,:FFF:FFFFFFFFFFF:FF:F,FF:FFFF:FFF,FFFFFFFF,FFFFFFFFF,F:
@A00920:152:HGHKKDRXX:2:2101:31132:15608 2:N:0:CGCGTTCA+AAGGAGTA
GGACTACCCGGGTATCTAATCCTGTTTGATCCCCACGCTTTCGTGCCTCAGCGTCAATCGCTGCGCAGTGAGCTGCCTTCGCAATTGGTGTTCTATGTCATATCTAAGCATTTCACCGCTACATGACATATTCCGCTCACCTTCACAGTATTCAAGACAGAGAGTATCCACGGCAGTTTCCGAGTTAAGCTCGGAGATTTAACCACGGACTTCCCTGCCCGCCTACGCACCCTTTAAACCCAGTGAATCC
+
FFFFFFFFFFFFFFFFFFFFFFFFFFFF,,FFFFFFFFFFFFFFFFFFFFFFFFFFFFFFFFFFFFFFFFFFFFFFFF:,FFFFFFFFFFFFFFFFFFFFF:F:FF:FFFFFFF:FFFFFFFFFFFFFF:,FFFFFFFFFFFFFFFFFF:FFFFFF:FFFFFFFFFF,FFFFFFFFFFFFF:FFFFFFFFF,FFFFFFFF,:FFFF:FF:FFF:F:FF:FFFFF:FFFFFFFFFFFFFF,:F:FFFFF,F
@A00920:152:HGHKKDRXX:2:2101:32117:15781 2:N:0:CGCGTTCA+AAGGAGTA
GGACTACTAGGGTATCTAATCCTGTTTGCTCCCCACGCTTTCGCACATGAGCGTCAGTATTGGTCCAGGAAGTCGCTTTCGCCACTGATGTTCCTTCAGATATCTACGCATTTCACCGCTACACCTGAAATTCCACTTCCCTCTCCCATACTCTAGCAATGCAGTCTCGGGTGCAGTTCCCAGGTTAAGCCCGGGGATTTCACACTCGACTTGCCAAGCCGCCTGCGCACACTTTACGCCCAGTAATTCC
+
FFFFFFFFFFFFFFFFFFFFFFFFFFFFFFFFFF:FFFFFFFFF:FFFFFFFFFFFFFFFFF,FFFFFFFFFFFFFFFFFFFFFFFFFFFFFFFFFFF:FFFFFFFFFFFFFFFFFFFFFFFFFFFFFFFFFFFFFFFF:FFFFFFFFFFFFFFFFFFFFFFFFFFFFFFFFFFFFFFF:FFFFFFFFFFFFFFFF:FFFFFFFFFFFFFFFF:FFFFFFFFFFFFFFFFFFFFFFFFFF:FFFFFFFFF
@A00920:152:HGHKKDRXX:2:2101:24921:16344 2:N:0:CGCGTTCA+AAGGAGTA
GGACTACCGGGGTTTCTAATCCTGTTTGCTCCCCACGCTTTCGTGCATGAGCGTCAGTGTCAGCCCAGAGACCAGCCTTCGCCATCGGTATTCCTCCTGATATCTACGCATTTCACTGCTACACCAGGAATTCCAGTCTCCTCTGCCGCACTCAAGCCTTGCAGTCCCAAATGCCATTCCCAGGTTAAGCCCGGGGCTTTCACATCTGGCTTACAAAACCGCCTGCGCACGCTTTACGCCCAGTAATTCC
+
FFFFFFFFFFFFFFFFFFFFFFFFFFFFFFFFFFFFFFFFFFFFFFFFFFFFFFFFFFFFFFFFFFFFFFFFF,FFFFFFFFFFFFFFFFFFFFFFFFFFFFFFFFFFFFFFFFFFFFFFFFFFFFFFFFFFFFFFFFFFFFFFFFFFFFFFFFFFFFFFFFFFFFFFFFFFFFFFFFFFFFFFFF,FFFFFFFFFFFFFFFFFFFFFFFFFFFFFF,FFFFFFFFFFFFFFFFFFFFFFFFFFF:FFFF
@A00920:152:HGHKKDRXX:2:2101:14931:16454 2:N:0:CGCGTTCA+AAGGAGTA
GGACTACAGGGGTTTCTAATCCTGTTCGCTCCCCACGCTTTCGCTCCTCAGCGTCAGTACCGGCCCAGGCCACTGCCTTCGCCATCGGTGTTCCTCCTGATATCTGCGCATTTCACCGCTACACCAGGAATTCCGTGGCCCCCTACCGGACTCAAGCCACCGCAGTATCGGGTGGCAGCTCCAGGTTGAGCCTGGAGGTTTCACACCCGACTGACGGAGCCGCCTACGAGCTCTTTACGCCCAATGAATC
+
FFFFFFFFFFFFFFFFFFFFFFFFFFFFFFFFFFFFFFFFFFFFFFFFFFFFFFFFFFFFFFFFFFFFFFFFFFFFFFFFFFFFFFFFFFFFFFFFFFFFFFFFFFFFFFFFFFFFFFFFFFFFFFFFFFFFFFFFFFFFFFFFFFFFFFFFFF:FFFFFFFF:FFFFFFFFFFFFFFFFFFFFFFFFFFFFFFFFFFFFFFFFFFFFFFFFFFFFFFFFFFFF:FFFFF:FFFFFFF,FF:FFFFFFFF
@A00920:152:HGHKKDRXX:2:2101:13232:16986 2:N:0:CGCGTTCA+AAGGAGTA
GGACTACTGGGGTATCTAATCCTGTTTGCTCCCCACGCTTTCGCGCCTCAGCGTCAGTACCGAGCCAGATAGCCGCCTTCGCCACTGGTGTTCTTCCCAATATCTACGAATTTCACCTCTACACTGGGAATTCCGCTATCCTCTCTCGGACTCAGAGCGCGGCAGTTTTAAGCGCAGTTCCCGGGTTGAGCCCGGGCCTTTCACGCCTAACTTACCGCACCGCCTACGCGCCCTTAACGCCCAGTAATTC
+
FFFFFFFFFFFFFFFFFFFFFF,FFFFFFFFFFFFFFFFFFFFFFFFFFFFFFFFFFFFFFFFFFFFFFFFFFFFFFFFFFFFFFFFFF:FFFFFFF:FFFFFFFFFFFFFFFFFFFFFFFFFFFF:FFFFFFFFFF:FFFFFFFFFFFFFFFFFFFFFFFFFFF:F:FF:FFFFFFFFFFFFFF:F:FFFFFFFFFFFFFFFFFFFF,FFFFF:FFFFFFFFFFFFFFFFFF:F,:FFFFFFFFFFF,F
@A00920:152:HGHKKDRXX:2:2101:25807:17096 2:N:0:CGCGTTCA+AAGGAGTA
GGACTACAAGGGTTTCTAATCCCGTTTGCTCCCCTGGCTTTCGCTCCTCAGCGTCAGTGTTGGTCCAGAATGCCGCCTTCGCCACCGGTGTTCCTCCAGATATCTACGCATTTCACCGCTACACCATAAATTCCGCCTACCCCAACGGTACTCAAGGCGACCAGTATCAATGGCAGTTCCACGGTTGAGCCGTGGGATTTCACCGCTGACTTACAAGCCCGCCTACGCACCCTTTAAACCCAATAAATCC
+
FFFFF:FFFFFFFFFFFFF::FFFFFFFFFFFFFFFFFFFFFFF,FFFFFFFFFFFFF,:FF,FFFFFF,:FFFF:FF,FFFFFFF:FFF,FFFFFFF,FFFFF:FFFFFFFFFFFFFF,FFFFFFF:FFF:FFFFFFFFF:FFF,,FFFFFFF,F,F:,FF,:FFFFFFFFFFFF:FFFFFFFFFFFFFF:FFF:FF,FFFF,FFFFFFFFFFF,::FF:FF:FF:,FF,FF::,F,FFFF,F,:,FFF
@A00920:152:HGHKKDRXX:2:2101:25753:17628 2:N:0:CGCGTTCA+AAGGAGTA
GGACTACCGGGGTTTCTAATCCTGTTCGCTCCCCACGCTTTCGCTCCTCAGCGTCAGTATCGGCCCAGAGACCCGCCTTCGCCACCGGTGTTCCTCCTGATATCTGCGCATTCCACCGCTACACCAGGAATTCCAGTCTCCCCTACCACACTCTAGTCTGCCCGTACCCGATGCAAGCTCAAGGTTGAGCCTTGAGTTTTCACACCATACGCGACAAACCGCCTACGAGCTCTTTACGCCCAATAATTCC
+
FFFFFFFFFFFFFFFFFFFFFFFFFFFFFFFFFFFFFFFFFFFFFFFFFFF:F:FF:F,FFFFFFFFFFFFFFFFFF,FFFFFFFFF:FFFFFF:FF:FFFFFFFFFFFFFFFFFFFFFFFFFFFFFFFFFFFFFFFFFFFFFFFFFFFFFFFFFF::FFFFFFFFF,FFFF:FFFFFFFFFFFFF::F:FFFFFFFFFFFFFFFF:,FFFFFFF,,FFFFFFF:FFFFFFFFFFFFFFFF,F:,FFFFF
@A00920:152:HGHKKDRXX:2:2101:26133:17722 2:N:0:CGCGTTCA+AAGGAGTA
GGACTACTGGGGTTTCTAATCCTGTTTGCTACCCACGCTTTCGCGTCTCAGCGTCAGTGTCGTCCCAGCGAGCTGCCTTCGCCATAGGTGTTCCTCCCGATATCTGCGCATTTCACCGCTACACCGGGAATTCCACTCGCCTCTTCCGAACTCTAGTCCGGCAGTATCGACCGGCATTCAAGGGTTGAGCCCTTGACTTTCACAGCCGACTAACCGGACCGCCTACACGCGCTTTACGCCCAGTAAATCC
+
FFFFFFFFFFFFFFFFFFFFFFFFFFFFFFFFFFFFFFFFFFFFFFFFFFFFFFFFFFFFFFFFFFFFFFFFFFFFFFFFFFFFFFFFFFFFFFFFFFFFFF:FFFFFFFFFFFFFFFFFFFFFF:FFFFFFFFFFFFFFFFFFFFFFFFFFFFFFFFFFFFFFFFFFFFFFFFFFFFFFFFFFFFF:FFFFFF,FFFFFFFFFFFFFFFFFFFFFFFFFFFFFFFFFFF:FFFF:FFFFF,F:FFFFFF
@A00920:152:HGHKKDRXX:2:2101:20853:20071 2:N:0:CGCGTTCA+AAGGAGTA
GGACTACCCGGGTTTCTAATCCTGTTTGCTCCCCACGCTTTCGCGTCTCAGCGTCACTACAAGCCCAGCAAGTCGCCTTCGCCACTGGTGTTCCTGCGAATATCTACGAATTTCACCTCTACACTCGCAATTCCACTTGCCTCTGCTTGAGTCCAGGCTGGAAGTTTTGGAGGCAGTTCCGAGGTTGAGCCTCGGGATTTCACCCCCAACTTTCCAGCCCGCCTACACGCGCTTTACGCCCAGTAAATCC
+
FFFFFFFFFFFFFFFFFFFFFFFFFFFFFFFFFFFFFFFFFFFFFFFFFFFFFFFFFFFFFFFFFFFFFFFFFFFFFFFFFFFFFFFFFFFFFFFFFFF:FFFFF:FFFFFFFFFFFFFFFFFFFFFFFFFFFFFFFFFFFFFFFFFFFFFFFFFFFFFFFFFFFFFFFFFFFFFFFFFFFFF::FFFFFFFFFFF::FFFFFFFFFFFFF,FFF:FFFFFFFFFFFFFFFFFFFFFFFFFFF:FFFFFF
@A00920:152:HGHKKDRXX:2:2101:2672:20588 2:N:0:CGCGTTCA+AAGGAGTA
GGACTACCAGGGTATCTAATCCTGTTTGCTCCCCACGCTTTCGTGCATGAGCGTCAGTGTCATCCCAGGAGGCTGCCTTCGCCATCGGTGTTCCTCCGCATCTCTACGCATTTCACTGCTACACGCGGAATTCCACCTCCCTCTGAAGCACTCTAGTCATGCAGTCACAAGTGCAGTTCCCAGGTTGAGCCCGGGGATTTCACGCCTGTCTTACAAAACCGCCTGCGCACGCTTTACGCCCAGTAATTCC
+
FFFFFFF,FFFF:FFFFFFFFFFFFFFFFFFFFFFFFFFFF:FF:FF:FFFFFFFF:FFFFFFFFFFFFFFF,FFFFFFFFFFFF:FFFFFFFFFFFFFFFFFFFFFFFFFFFFFFF,FFFFFF:FFFFFFFFFFF,,FFFFFFFF,F,F,FFFFF:F:FFFFFFFF,FF,FFFF:FFFFFF:FFFFFFF:F:FFFFFFFFFFFFFF,,FFF,F:F,FFFFFFF:F:FFFFF:FFFFFFFF:F,FF,FFF
@A00920:152:HGHKKDRXX:2:2101:25572:20917 2:N:0:CGCGTTCA+AAGGAGTA
GGACTACAAGGGTTTCTAATCCTGTTTGATCCCCACGCTTTCGTGCCTCAGCGTCAATGACCGCGTAGTGAGCTGCCTTCGCAATCGGTGTTCTATGTCATATCTAAGCATTTCACCGCTACATGACATATTCCGCTCACCTCCACGGTATTCAAGATAAATAGTATCAACGGCAGTTTCCGAGTTAAGCTCGGAGATTTCACCACTGACTTACCTATCCGCCTACGCACCCTTTAAACCCAGTAAATCC
+
FFFFFFFFFFFFFFFFFFFFFFFFFFFFFFFFFFFFFFFFFFFFFFFFFFFFFFFFFFF,FFFFFFFFFFFFFFFFFFFFFFF:FFFFFFFFFFFFFFFFFFFFFFFFFFFFFF:FFFFFFFFFFFFFF:FFFFFFFFFFFFFFFFFFF:FFFFFFFFFFFFFFFFFFFFFFFFFFFFFFFFFFFFFFFF:FFFFF::FFFFFFFFFF,FFFF,FFFFFFFFFFF:FFFFFFFFF:FFFFF,:FFFFFF:
@A00920:152:HGHKKDRXX:2:2101:11125:21104 2:N:0:CGCGTTCA+AAGGAGTA
GGACTACAGGGGTTTCTAATCCCGTTTGCTACCCTAGCTTTCGCGCCTCAGCGTCAGTGTCAGCCCAGCAACACGTCTTCACCTCAGGTGTTCCTCTTGATATCTAAGCATTTCACCACAACAAAGGGAATTCCACTAACCTCACCCACCTTCAAGCCGATCAGTTTCCGATTCAGTTTCCCAGATGAGCCGTGAGATTTCAAATCGGAATTGACCAGCCGCCTGCGCGCTCTTTACGCCCAGAAAATCC
+
FF:FFFF,F:FFFFFFFFFFF:FFFFFFFFFFFFFFFFFFFF:FFFFFFFF,FFFFF,:F:F,,,FFFF,F:,FFFFF,FFF,F,F,:FFFF:FF,F::F::,,F,,,,,:F:,F:,FF,F,F,:F,F:FF,,FFFFF,F,:F,F,FFFFFFF,:,F:FF::,,,FF:FFFF,FFF:FF,,FF,,,FF,:,:,FF,F,FF:,,FF,F,F,::::,FFF,F:FF,FF,,F,,:,F,FF,F,,F:,,,F:,,
@A00920:152:HGHKKDRXX:2:2101:13440:21355 2:N:0:CGCGTTCA+AAGGAGTA
GGACTACCGGGGTTTCTAATCCTGTTTGCTCCCCACGCTTTCGTACCTCAGCGTCAGTAGCAGCCCAGAAGTCCGCTTTCGCCACCGGTGTTCTTCCCAATATCTACGCATTTCACCGCTACACTGAGAATTCCGACTTCCTCTACTGCCCTCTAGCTAAACAGTTTCCACTACATTCCCGGAGTTAAGCTCCGGTCTTTAATAGCAGACTTATTTAACCGCCTACGTACTCTTTACGCCCAGTAATTCC
+
FFFFFFFFFFFFFFFFFFFFFFFFFFFFFFFFFFFFFFFFFFFFFFFFFFFFFFFFFFFFFFFFFFFFFFFFFFF:FFFFF:FFFFFFFFFFFFFFFFF:FF:FFFFFF:FFFFFFFFFFFFFFFFF:FFFFFFFFF:FFFFFFFFFFFFFFFFFFFFFFFFFFFFFFFFFFFFFFFFFFFFFFFFFFFFFFFFFFFFF:F,FFFFFFFFF:FF:::,FFFFFFFFFFFFFFFFFFFFFFFFFFFFFFFF
@A00920:152:HGHKKDRXX:2:2101:21441:21840 2:N:0:CGCGTTCA+AAGGAGTA
GGACTACTGGGGTTTCTAATCCTGTTTGCTCCCCACGCTTTCGTGCCTGAGCGTCAGTGTTATCCCAGGAGGCTGCCTTCGCCATCGGTGTTCCTCCGCATCTCTACGCATTTCACCGCTACACCTGAAATTCCACACCCCTCTACCATACTCTAGCTCGCCAGTTCCAACTGCAATTCCCAGGTTGAGCCCGGGGATTTCACAGCTGGCTTAACGAACCGCCTACGTGCGCTTTACGCCCAGTAATTCC
+
FFFFFFFFFFFFFFFFFFF:FFFFFFFFFFFFFFFFFFFFFFFFFFFFFFFFFFFFFFFFFFFFFFFFFFFFFFFFFFFFFFFFFFFF:FF:FFFFFFFF,FFFF:::FFFF:FFFFF:FFF:FF,FFFFFFF:FFFFFFFFFFFFFFFFFFF:FFFF,FFF:FF,FFFFFF:FFFFF:FFFF,:FFF:FFFFFFF,:F:,FFFFF:FFFFF:F:FFFF:,FF:F:F:F:FFFFFFFF:FFFFFFFFF,F
@A00920:152:HGHKKDRXX:2:2101:11369:21966 2:N:0:CGCGTTCA+AAGGAGTA
GGACTACAAGGGTATCTAATCCTGTTTGCTCCCCACGCTTTCGCGCCTCAGCGTCAGGTGCGGTCCAGATGGCCGCCTTCGCCACCGGTGTTCTTCCCAATATCTACGAATTTCACCTCTACACTGGGCATTCCACCATCCCCTCCCGCGCTCAAGCCAGCTCAGTCTCAAGCGCAATTCCCGGGTTGAGCCCAGGCCTTTCACGCCTGACTTGAGCAGCCGCCTGCGCGCCCTTTACGCCCAGTAATTC
+
FFFFFFFFFFFFFFFFFFFFFFFFFFFF,FFF:FFFFFFFFFF,FFFFFFFFFFFF:,F:,FFFF,FF,,:,:FFFFFF,F:F,FFFFFFFFFF,,,,FFFFFFFFFF:FFFFFFFFFFF,F:F,:,,,FFFFFF,,F::,,FFFFF,,,,,:,F,,,F,,FFFFF,FF,,,FFFF,F:FF,,,FFF:,FFF::FFFFFFFFFFF,::FFFFF,,FF:FFFFFFF:FFFFFFFF:FFF,FFFFFFFFFFF
@A00920:152:HGHKKDRXX:2:2101:5900:22232 2:N:0:CGCGTTCA+AAGGAGTA
GGACTACCAGGGTTTCTAATCCCGTTCGCTACCCATGCTTTCGCGCCTCAGCGTCAGTTGTGATCCAGGATGCCGCCTTCGCCACTGGTGTTCCTCCGCATCTCTACGCATTTCACCACTACACGCGGAATTCCACATCCCTCTATCACACTCTAGACCGGCAGTCTCAGACAGCCTCTCCAGGTTTAGCCTGGAGCTTTCATGCCTCACTTACCGATCCGCCTGCGCGCCCTTTACGCCCAGTAATTCC
+
FFFFFFFFFFFFF:FFFFFFFFFFFFFFFFFFFFFFFFFFFFFFFFFFFFFFFFFFFFFFFFFFFF,FFFFFFFFFFFFFFFFFFFFFFFFF:FFFFFF:FFFFFFFFFFF:FFFFF:FFFF,FFFFFFFFFFFFFFFFFF,FFFFFFFFFFFFFFFFFFFF:FFF:FFFFFFFFFFFFFFF:F,,F,FFFFFFFFF:FFFFFFFF:FFFFFFFFFF,FFFFFFFFFFFFFFFFF:FFFFFFF:FFFFFF
@A00920:152:HGHKKDRXX:2:2101:2365:23187 2:N:0:CGCGTTCA+AAGGAGTA
GGACTACTGGGGTTTCTAATCCTGTTTGCTCCCCACGCTTTCGCACCTTAGCGTCAATGCATCGCCAGTTGGCCGCCTTCGCCTCCGGTGTTCCTCCAGATATCTACGGATTTCCCTCCTACACCTGGAATTCCACCAACCTCTCAAGCATTCAAGTTTCGCAGTTTCGGGTGCTGTTCCCAGGTTGAGCCCGGGGCTTTCACATCCGACTTACGAAACCGCCTACGTGCGCTTTACGCCCAGTCATTCC
+
FFFFFFFFFFF:FFFFFFF:FFFFFFFFFFFFFFFFFFF,:FFFFFFFFFFFFFFFF::FFF:FFFFF:FFFFFFFFF:FFFFFFFF,FF:FFFFF,FFFF:FFF:FFFFF:FF,FFFFFF:FFFFFFFFF:FFFFF::FFFFFF:FFFFFFF:FFFFFFF,FF:F:F:FFFFFFFFFFFFFFF,FFFFFFFFFFFF,::FFFFFFF:FFF,:FFF:F:F,FF:FFFF,FFF,:,FFFFFFFFF:,,FFF
@A00920:152:HGHKKDRXX:2:2101:26449:23531 2:N:0:CGCGTTCA+AAGGAGTA
GGACTACTCGGGTTTCTAATCCTGTTTGCTCCCCACGCTTTCGTGCCTCAGTGTCAGTGCTGGTCCAGGGTGTCGCCTTCGCCACAGATGTTCCTCCCGATATCTACGCATTTCACTGCTACACCGGGAATTCCACACCCCTCTACCGCACTCTAGCCTGCCAGTATCCAATGCCATTCCCAGGTTGAGCCCAGGGCTTTCACATCGGACTTAACAAACCACCTACGCACGCTTTACGCCCAGTAATTCC
+
FFFFFFFFFFFFFFFFFFFFFFFFFFFFFFFFFFFFFFFFFFFFFFFFFFFFFFFFFFFFFF:FFFFFFFF,FFF:FF:FFFFFFFFFFFFFFFFFFFFF:FFFFFFFFF:FFFFFFFFFFFFFFF:FFFFFFFF:FFFFFFFFFFFFFFFFFFFFFF:FFF:FF,FFFFFFFFFFFFFFFFFFFF,FF,FFFFFFFFFFF:FF:F:FFF,FFFFF:FFFFFFF:FFF,:FFFFFFFFFFFFFFFFF,FF
@A00920:152:HGHKKDRXX:2:2101:19633:23688 2:N:0:CGCGTTCA+AAGGAGTA
GGACTACTAGGGTTTCTAATCCCGTTCGCTACCCTGGCTTTCGCGGCTCAGCGTCAGGTGCAGCCCAGGGCGCCGCCTTCGCCTCTGGTGTTCCTCCGGATCTCTACGCATTTCACCACTCCACCCGGAATTCCACGCCCCTCTGCTGCCCTCTAGCTGTCCAGTTTCGAACGGCCTCTCCCGGTTGAGCCGGGAGCTTTCACGTCCGACTTGAACAGCCGCCTGCCCGCGCTTTACGCCCAGTAAATCC
+
FFFFFFFFFFFFFFFFFFFFFFFFFFFFFFFFFFFFFFFFFFFFFFFFFFFFFFFFFFFFFFFFFFFFFFFFFFFFFFFFFFFFFFFFFFFFFFFFFFFFFFFFFFFFFFF:FFFFFFFFFFFFFFFFFFFFFFFFFFFFFFFFFFFFFFFFFFFFFFFFFFFFFFFFFFFFFFFFFFFFFFFFFFFFFFFFFFFFFF:FFFFFFFFFFFFFFFFFFFFFFFFFFFFFFFFFFFFFFFFFFFF,FFFFFF
@A00920:152:HGHKKDRXX:2:2101:6008:24330 2:N:0:CGCGTTCA+AAGGAGTA
GGACTACTCGGGTATCTAATCCTGTTCGCTCCCCACGCTTTCGCACCTCAGCGTCAGATCAGGTCCAGCCAGCCGCCTTCGCCTCCGGTGTTCTTCCGGATCTCTACGCATTCCACCGCTACACCCGGAATTCCGCTGGCCTCTACCTGTCTCCAGCCCCCCAGTATCCCCGGCTTGCTCGGGGTTGAGCCCCGGCCTTTCACCATGAGACTTAACGGGCCGCCTACGTGCGCTTTACGCCCAATAATTC
+
FFFFFFFFFFFFF:FFFFFFFFFFFFFFFFFFFFFFFFFFFFFFFFFFFFFFFFFFFFFFFFFFFFFFFFF:F:FFFFFFFFFFFFFFFFFFFFFFFFFFFFFFFFFFFFFFFFFFFFFFFFFFFFFFFFFFFFFFFF:FFFFFFFFFFFFFFF:F:FFFFF,FF,FFFFFFFFFFFFFFFFFF:,:FFFFFFFFFFFFFFFFFFFFFFFFFFFFFFFFFFFFFFFFFFFFFFFFFFFFFFF:FFFF,FF
@A00920:152:HGHKKDRXX:2:2101:32108:25066 2:N:0:CGCGTTCA+AAGGAGTA
GGACTACCAGGGTATCTAATCCTGTTTGCTCCCCACGCTTTCGTGCCTGATCGTCAGTTGTGAGCCAGATAGCCGCCTTCGCCACCGGTGTTCTACCAAATCTCTACGCATTTCACCGCTACACTTGGTATTCCACTATCCCCTCTCACACTCTAGTACTGAGGTCTCGCAGGCAGTTCCAGGGTTAAGCCCTGGGATTTCACCCGCGACTCTCAATACCGACTACGCACGCTTTACGCCCAGTAATTCC
+
FFFFFFFFFFFFFFFFFFFFFFFFFFFFFFFFFFFFFFFFFFFFFFFFFFFFFFFFFFFFFF:FFFFFFFFFFFFFFFFFFFFFFFFFFFFFFFFFFFFFFFFFF:FFFFFFFFFFFFFFFFFFFFFFFFFFFFFFFF:FFFF:FFFFFFFFFFFFFFF:F:FFFFFFFF,FFFFFFFFFFFFFFF:FFFFFFFFFFFFFFFFFFFFF:FFF:FFFFFFFFFFFFFFFFFFFFFFFFFFFFFFFFF,FFF
@A00920:152:HGHKKDRXX:2:2101:26431:25191 2:N:0:CGCGTTCA+AAGGAGTA
GGACTACTCGGGTATCTAATCCTGTTTGCTCCCCACGCTTTCGTGCATGAGCGTCAGTGTCAGCCCAGAGACTTGCCTTCGCCATCGGTATTCCTCCCGATATCTACGCATTTCACTGCTACACCGGGAATTCCAGTCTCCTCTGCCGCACTCAAGCCTTGCAGTCCCAAATGCCATTCCCAGGTTAAGCCCGGGGATTTCACATCTGGCTTACAAAACCGCCTGCGCACGCTTTACGCCCAGTAATTCC
+
:FFFFFFFFFFFFFFFFFFFFFFFFFFFFFFFFFFFFFFFFFFFFFFFFFFFFFFFFFFFFFFFFFFFFFFFFFFFFFF,FFFFFFFF:FFFFFFFFFFFFFFFFFFFFFFFFFFFFFFFFFFFFFFFFFFFFFFFFFFFFFFFFFFFFFFFFFFFFFF:FFFFFFFFFFF:FFFFF,,FFF:FFFFFFFFFFFFFFFFFFFF,FFFFFFFFFFFFFFFFFFFF,FFFFFFF:F:FFFFFFFFFF,F:FF
@A00920:152:HGHKKDRXX:2:2101:12943:25473 2:N:0:CGCGTTCA+AAGGAGTA
GGACTACCAGGGTATCTAATCCCGTTCGCTCCCCACGCTTTCGCGTCTGAGTGTCAGATCAGACCCAGCAAGCCGCCTTCGCCACTGGTATTCCTCCGGATCTCTACGCATTTCACCACTACACCCGGAATTCTGCTTGCCTCTATCTGTCTCCAGTGATCCAGTTTCGCACGACCTCTCCCGGTTGAGCCAGGGAGCTTTCACGCACGACTTAAACCACCACCTGCACGCGCTTTACGCCCAGTAAATC
+
FFFFFFFFFFFFFFFFFFFFFFFFFFFFFFFFFFFFFFFFFFFFFFFFFFFFFFFFFFFFFFFFFFFFFFFFFFFFFFFFFFFFFFFFFFFFFFFFFFFFFFFFFFFFFFFFFFFFFFFFFFFFFF:FFFFFFFFFFFFFFFFFFF:FFFFFFFFFFFFFFFFFFFFFFFFFF:FFFFFFFFFFFF:FFFFFFFFFFFFFFFFFFFFFFFFFFFFFFFFF:FF:FFFFFFFFFFFFFFFFFFFFFF:FFF
@A00920:152:HGHKKDRXX:2:2101:28809:26021 2:N:0:CGCGTTCA+AAGGAGTA
GGACTACAGGGGTATCTAATCCCGTTCGCTACCCTGGCTTTCGCGGCTCAGCGTCAGGTGCAGCCCAGGGCGCCGCCTTCGCCTCTGGTGTTCCTCCGGATCTCTACGCATTTCACCACTCCACCCGGAATTCCACGCCCCTCTGCTGCCCTCTAGCTGTCCAGTTTCGAACGGCCTCTCCCGGTTGAGCCGGGAGCTTTCACGTCCGACTTGAACAGCCGCCTGCCCGCGCTTTACGCCCAGTAAATCC
+
FFFFFFFFFFFFFFFFFFFFFFFFFFFFFFFFFFFFFFFFFFFFFFFFFFFFFFFFF:FFFFFFFFFFFFFFFFFFFF:FFFFFFFFFF:FFFFFFFFFFF::FFFFFFF,:FFFFFFFFFFFFFFFFF,FFFFFFF:FFFFFFFFFFF,FFFFFFFFFFFF:FFFFFFFFF:FFF:FFFF:,FFFFFFFFFFFFFFF:::FFFFFFFFFFFF,FFF:FFFFF:,FFFFFFF,,FFF,FFFF::F,FF,F
@A00920:152:HGHKKDRXX:2:2101:15989:26177 2:N:0:CGCGTTCA+AAGGAGTA
GGACTACTAGGGTTTCTAATCCCGTTTGCTCCCCACGCTTTCGCGCCTCAGCGTCAGGGAATGCCCAGAGACCCGCCTTCGCCACCGGTGTTCCTCCCGATCTCTACACATTTCACCGCTACACCGGGAATTCCAGTCTCCTCTGCATCCCTCAAGAACGGCAGTATCGGCCGACCCCCCTGAGTTGAGCCCAGGGATTTCACGACCGACTTGCCATCCCGCCTACGCGCCCTTTACGCCCAGTGATTCC
+
FFFF:FFFFFFFFFFFFFFFFFFF:FFFFFFFFFFFFF:FFFFFFFFFFF:FFFFFFFFFFFFFFFFFFFFFFFFFFFFFFFFF:FFFFFFFFFFFFFFF:FFFFFFF,FFFF,FFFFFFFFFF:FFFFFFFF:FFFFFF:FFFFFFF,F,FFFFFFFFFFFFFFFFFFFFFFFFFF:FFFFFFFFF:FF,FFF:F,FFFFFFFF::F:F:FFFFFFFFFFF::FFFFFFFFFFFFFFF,F:FFFFF:,F
@A00920:152:HGHKKDRXX:2:2101:15944:26913 2:N:0:CGCGTTCA+AAGGAGTA
GGACTACTCGGGTTTCTAATCCTGTTTGCTACCCACGCTTTCGCTCCTCAGCGTCAGTTATGGCCCAGAGTGGCGCCTTCGCCACTGGTGTTCCTCCTGATATCTGCGCATTTCACCGCTACACCAGGAATTCCCCACTCCCCTACCACACTCTAGTCACAGCAGTATCGAGTGGCCGCTCTGGGTTGAGCCCAGAGGTTTCACACCCGACTTACCGAACCGCCTACGAGCTCTTTACGCCCAATAATTC
+
FFFFFFFFFFFFFFFFFFFFFFFFFFFFFFFFFFFFFFFFFFFFFFFFFFFFFFFFFFFFFFFFFFFFFFFFFFFFFFFFFFFFFFFFFFFFFFFFFFFFFFFFFFFFFFFFFFFFFFFFF:FFFFFFFFFFFFFFFFFFFFFFFFFFFFFFFFFFFFFFFFFFFFFFF:FFFFFFFFFFFFFFFFFFFFFFFFFFFFFFFF:FFFFFFFFFFFFFFFFF:FFFF:FFFFFFFF:FFF:FFFF,FF,FFF
@A00920:152:HGHKKDRXX:2:2101:10104:26944 2:N:0:CGCGTTCA+AAGGAGTA
GGACTACAGGGGTTTCTAATCCCGTTTGCTCCCCTGGCTTTCGCGCCTCAGCGTCAGTGTCGGTCCAGAATGCCGCCTTCGCCACCGGTGTTCCTCCAGATATCTACGCATTTCACCGCTACACCTGGAATTCCACATTCCTCTCCCGAACTCAAGCCCACCAGTATCAGACGCAGTTCCCCGGTTGAGCCGAGGGATTTCACGTCTGACTTAATAGGCCGCCTACGCGCCCTTTACGCCCAGTAATTCC
+
FFFFF:F:FFFFFFFFFFFFFFFF:FFFFFFFFFFFFFFFFFFFFFFFFFFFFFFFFFF:FFFFFFFFFFFFFFF:FFFFFFFFFFFFFF,FFFFFFFF:FFFFFFFFFFFFFFFFFFFFFFFFFFFFFFF:FFFFFFFFFFFFFFFFFFFFFFFFFFFFFF,::FFFFFFFFFFFFFFFFFFFFF:FFFFFFFFFFFFFFFFFFFFFFFFFFFFFFFFFFFF,FFFFFFFFFFFF,FFF,:FFF,FFFF
@A00920:152:HGHKKDRXX:2:2101:12129:27633 2:N:0:CGCGTTCA+AAGGAGTA
GGACTACTAGGGTATCTAATCCTGTTTGCTCCCCACGCTTTCGTGCCTGAGCGTCAGGACAGGCCCAGCAGACTGCCTTCGCCATTGGCGTTCCTGTCGATATCTATGCATTTCACCGCTCCACCGACAGTTCCGTCTGCCCCTACCTGCCTCAAGACCAGTAGTTCACCCTGCAATTCCCCGGTTGAGCCGGGGGCTTTCACAAAATGCTTTCTGGTCCGCCTGCGCACCCTTTAAGCCCAGTGATTCC
+
FFFFFFFFFFFFFFFFFFFFFFFFFFFFFFFFFFFFFFFFFFFFFFFFFFFFFFFFFFFFFFFFFFFFFFFFFFFFFFFFFFFF:FFFFFFFFFFFFFFFFFFFFFFFFFFFFFFFFFFFFFFFFFFFFFFFFFFFFFFFFFFFFFFFFFFFFFFFFFFFFF,F:FF:FFFFFFFFFFFFFFFFFFFFFFFFFFFFF:FFF:FF:,FFFFF:FFFFFFFFFFFFFFFFFFFFFFFFFFF:FFFFFFFFFF
@A00920:152:HGHKKDRXX:2:2101:12038:28541 2:N:0:CGCGTTCA+AAGGAGTA
GGACTACACGGGTATCTCATCCTGTTTGCTACCCACGCTTTCGAGTCTCAGCGTCAGTATCGGTCCAGAGAGCCGTCTTCACCACCGGTGTTCCTCCTGATATCTACGCATTTCACCGCTACACCAGGAATTCCACTCTCCTCTCCCGAACTCTAGTCTGTCAGTGTCGACCGCACCCTCCCAGTTGAGCCGGGAGATTTCACAATCGACTTGACAGACCGCCTACACTCGCTTTACGCCCAGTAATTCC
+
FFFFF:FFFFFFF,F:,,:,,FFFF,,FFFFFFF:FFF:FFFFFF:FFF,FFFFF:F::F:FFFFF:FFFFFFFF::FFF,FFFFFF:FFFFF:FFFFFF,F:FFFFFF:FFFFFFFFFF,FFFFFFFFF,FFF:FF,F:F,FFF:FFFFFFFF,FFFFFFFFF,,:FFFFFFF:FFF,FFF,F:FFFFFF:FF:F,F::FF,F,FFFFF:FFFFFFFFFFFFFFFFFFFFFF,FFFFFFF:FF,FFFFF
@A00920:152:HGHKKDRXX:2:2101:19497:29089 2:N:0:CGCGTTCA+AAGGAGTA
GGACTACCCGGGTTTCTAATCCTGTTTGCTACCCACGCTTTCGTGCCTCAGCGTCAGTTTCGGTCCAGCAAGCCGTCTACACCACGGGTGTTCCTCCCGATATCTACGCATTTCACCGCTACACCGGGAATTCCGCTTGCCTCTCCCGCACTCCAGCAGCCCAGTTTCCGGCGCACCCTCCCAGTTGAGCCGGGAGATTTCACACCAGACTTGGACTGCCGCCTACGCACGCTTTACGCCCAGTAACTCC
+
FFFFF:FFFFFFFFFFFFF,FF::FFFF,FFFFFFFFFFFFFFFFFFFFFF:FFFFFFFFFFFFFFFFFF,FF:FFFF,FFFFFF:FFFF:FFFFFFFFF,FFFFFFFF,FFFFF:FFFFFFFFFFFFF,FFFFF,FFFFFFFF,FFFFFFFFF,FFFFFFFFFF:FFFFFFF:FFFFFFFF:F::FF:FFFFFFFFFFFF:FFFFFFFFFFFFFFFFFFFFFFFFFFFF,FF,F:FFFFFFFFF,F:FF
@A00920:152:HGHKKDRXX:2:2101:12165:30671 2:N:0:CGCGTTCA+AAGGAGTA
GGACTACTCGGGTCTCTAATCCTGTTTGCTACCCACGCTTTCGCTCCTCAGCGTCAGTTCCGGCCCAGAGAGCCGCCTTCGCTACTGGTGTTCCTCCCGATATCTGCGCATTTCACCGCTACACCAGGAATTCCATGCTCCCCTACTGGACTCTAGTCACAGCAGTATCGGGTGGCGTCTCCAGGTTGAGCCTGGAGGTTTCACACCCGACTTACTGAACCACCTACGAGCTCTTTACGCCCAATAAATC
+
FFFFFFFFFFFFF,FFFFFFFFFFFFFFF:FFFFFFFFF,FFFFFFFFFFFFFFFFFFFFFFFFFFFFFFFFFFFFFF,FFFFFFFFFFFFFFFFFFFFFFFFFF:FFFFF:FFFFFFFFFFFFFFFFF:FFFFFFFFFFFFFFFFFFFF:FFF,FFFFFFFFFFFFF:FFFFFFFFFFFF:FFFFFFFFFF:FFFFFFFFF:FFFFFFF:FF:FFFFFF:FFFF,FFFFFFFF:F:F:FF:FFFFFFFF
@A00920:152:HGHKKDRXX:2:2101:25211:30718 2:N:0:CGCGTTCA+AAGGAGTA
GGACTACTGGGGTTTCTAATCCCGTTCGCTCCCCTAGCTTTCGCGCCTCAGCGTCAAGAATGGGCCAGGTAGTCGCCTTCGCCACTGGTGTTCCTCCCGATATCTACGCATTTCACCACTACACCGGGAATTCCACTACCCTCTCCCACCTTCAAGCCGATCAGTTTCCGATGCAGTTTCCCAGTTGAGCCGGGAGATTTCACATCGGACTTGACCAGCCGCCTGCGCGCTCTTTACGCCCAGTAATTCC
+
FFF:,FFFF::FFFF:FFFFFFFFF:F:FFFFFFF:FFF:FF,FFFFFFFFFFFFFFFFF,,FF:FF:FFFFFF,FFF:FFFF,:FFFFF:FF:FFFFFFFFFFFFF:FF,:FFFFF,FFFFFFF:FFFFFFFFFF:,FFFFFFFFFFFFFFFFFFFFFFFFFFF:FF:F:FFFFFFFFFFFFFFF,FFFFFFFFFF,FFFFFFFF,F,F,FFFFF,FFFFFFFFFFFF,FFFFFFFFFFFFFFF:FF,F
@A00920:152:HGHKKDRXX:2:2101:18927:30796 2:N:0:CGCGTTCA+AAGGAGTA
GGACTACTGGGGTTTCTAATCCTGTTTGCTCCCCACGCTTTCGTGCATGAGCGTCAGTGTCAGCCCAGAGACCTGCCTTCGCCATCGGTATTCCTCCTGATATCTACGCATTTCACTGCTACACCAGGAATTCCAGTCTCCTCTGCCGCACTCAAGCCTTGCAGTCCCAAATGCCATTCCCAGGTTAAGCCCGGGGATTTCACATCTGGCTTACAAAACCGCCTGCGCACGCTTTACGCCCAGTAATTCC
+
FFFFFFFFFFFFFFFFFFFFFFFFFFFFFFFFFFFFFF,FFFFFFFFFFFFFFFFFFFFFFFFFFFFFF:FFFFFFFF:F:FFFFFFFFFFFFFFFFFFFFF:FFFF:FFFFFFFFFFFFFFFFFFFFFF:FFFFFFFFFFFFFFFFFFFFFFFFF:FFFFFFFFF:FF,FFFFFFFFFFFFFFFF,F:FFFF:FFFFFFFFFFFFFFFFFFFFFFFFFFFFFFFFFFFFFF:FFFFFFFFFFF:,FF:F
@A00920:152:HGHKKDRXX:2:2101:2193:31219 2:N:0:CGCGTTCA+AAGGAGTA
GGACTACTGGGGTTTCTAATCCTGTTCGCTCCCCATGCTTTCGCTCCTCAGCGTCAGTTAATGCCCAGAGACCTGCCTTCGCCATCGGTGTTCCTCCTGATATCTGCGCATTTCACCGCTACACCAGGAATTCCAGTCTCCCCTACCGAACTCTAGCCTGCCCGTATCGGCTGCAGGCCCGCAGTTGAGCCGCGGGTTTTCACAGTCGACGCGACAAGCCGCCTACGAGCTCTTTACGCCCAATAAATCC
+
FFFFFFFFFF:FFFFFFFFFFFFFFFFFFFFFFFFFFFFFFFFFFFFFFFFFFFFFFFFFFFFFFFFFFFFFFFFFFFFFFFFF:FFF:F:FFF:FFFFFFFFFFFFFFFFFFFFF,FFFFFFFFF:F,FFFFF,FF:::F,FF,FFFF::FFFFFFFFFFFFFFFFFFFFFFF:FFFFFF:FFFFF:FFFFFFFFFFFFFFFFFF::,FF:FF:FFF:FFFFF::FF:FFF:FF:::FFFFFFF:F,FF
@A00920:152:HGHKKDRXX:2:2101:10185:31407 2:N:0:CGCGTTCA+AAGGAGTA
GGACTACCAGGGTTTCTAATCCTGTTTGCTCCCCACGCTTTCGCACCTCAGCGTCAGTATCTTCCCAGATCGCCGCCTTCGCCACTGGTGTTCCTCCCGATATCTACGAATTTCACCTCTACACCGGGAATTCCGCGATCCTCTTAAGTACTCAAGCACTGCAGTTTCGGATGCACTTCCTTGGTTAAGCCGAGGGATTTCACATCCGACTTGCAATGCCGCCTACGTGCGCTTTACGCCCAATAATTCC
+
FFFFFFFFFFFFFFFFFFFFFFFFFFFFFFFFFFFF:FF,FF:FFFFFFFFFFFFFFFFF:FFF:F:F:FFFF,FF::FFFFF::FFFFFFFFFFFFFFFFFFFFFFFFFFFFFFF:FFFFFFFFFFFF,FF:FFFFFFFFFFF::FFF,FF,FFFFFFFFFFFFFFFFFFFFF,FFFFF:FFFFFFFFF:FFFFFFFFF:FFFFFFFFF:FFFFFFFFFFFFFFF:F,:F:,:FF,:,F:F,F::FF,F
@A00920:152:HGHKKDRXX:2:2101:11957:31532 2:N:0:CGCGTTCA+AAGGAGTA
GGACTACTCGGGTTTCTAATCCTGTTTGATCCCCACGCTTTCGTGCCTCAGCGTCAATCACTGCGCAGTGAGCTGCCTTCGCAATTGGTGTTCTATGTCATATCTAAGCATTTCACCGCTACATGACATATTCCGCTCACCTCCACAGTATTCAAGACAAATAGTATCCATGGCAGTTTCCGAGTTAAGCTCGGAGATTTCACCACGGACTTACCTGTCCGCCTACGCACCCTTTAAACCCAGTGAATCC
+
FFFFFFFFFFFFFFFFFFFFFFFFFFFFF:FFFFFFFFFFFFFFFFFFFFFFFFFFFFFFFFFFFFFFFFFFFFFFFF,FFFF,FFFFFFFFFFFFFFF:FFFFFFFFFFFFFF:FFFFFFFFFFFFFFFFFFFFFFFFFFFFFFFFFFFFFFFFFFFFFFFFFFFFFFFFFFFFFFFFFFFFFFFFFFFFFFFFFFF:FFFFFFFFFFFFFFFFF:FFFFFFF:FFFFFFFF::FFFFFFFF:FFF:FF
@A00920:152:HGHKKDRXX:2:2101:25825:31814 2:N:0:CGCGTTCA+AAGGAGTA
GGACTACCAGGGTTTCTAATCCTGTTTGCTCCCCACGCTTTCGTGCATGAGCGTCAGTGCAGGCCCAGGGGATTGCCTTCGCCATCGGTGTTCCTCCGCATATCTACGCATTTCACTGCTACACGCGGAATTCCATCCCCCTCTGCCGCACTCCAGCCTTGCAGTCACAAGCGCAATTCCCAGGTTGAGCCCGGGGATTTCACGCCTGTCTTACAAAACCGCCTGCGCACGCTTTACGCCCAGTAATTCC
+
FFFFFFFFFFFFFFFFFFF:FFFFFFFFFFFFFFFFFFFF:FFFF:FFFFFFFFFFFFFFFFFFFF:FFFFFFFFFFFFFFFFFFFFFFFFFFFFFFFFFFFFFFFFFFFFFFFFFFFFFFFFFFFFFF:FFFFFFFFFFFFFFFFFFFFFFFFFFFFFFFFFFFFFFFFFFFFF:FFFFF:FFFFF:FFFFFFFFFFFFF::FFFFFFFFFF:FFFFFFFFF,FFFFF:FFFFF:FFFFFFFF:FFF:F
@A00920:152:HGHKKDRXX:2:2101:2835:32362 2:N:0:CGCGTTCA+AAGGAGTA
GGACTACTCGGGTTTCTAATCCTGTTTGCTCCCCACGCTTTCGCGCCTCAGCGTCAGTTACCGTCCAGAAAGCCGCCTTCGCCACTGGTGTTCCTCCTAATATCTACGCATTTCACCGCTACACTAGGAATTCCGCTTTCCTCTCCGGCACTCAAGAAACATAGTTTCAGATGCAGCTCCAGAGTTAAGCTCTGGGATTTCACATCTGACTTACATTCCCGCCTACACGCCCTTTACACCCAGTAATTCC
+
F:FFFFFFF:FFFF:FFFFFFFFFFFFF:,FFFF:FFFFFFFFFFFFFF:FFFFFFFFFFFFFFFFFF::F,FF:FFFFFFFFFFFF:FFFF::FFFFFF:FFF,FF:F,FFFFFFFFFFFF:FF:FFFF:FF:FFFFFFFFFFFFF:FFFFFFFFFFFFF::FFFF:FFFFFFFFF:FFFFFFFFFFFFFF,FFFFFFF,FFF,F:,FF:FFFFFFF,F,FF,:FFF,F,FFF,F:F:,FF,FFFFF:F
@A00920:152:HGHKKDRXX:2:2101:31015:32690 2:N:0:CGCGTTCA+AAGGAGTA
GGACTACAAGGGTTTCTAATCCGGTTTGCTCCCCACGCTTTCGCGCCTCAGCGTCAGATCGCCCCCAGAGAGTCGCTTTCGCCACTGGTGTTCCTCCCGATATCTACGCATTCCACCACTACACCGGGAATTCCACTCTCCTCTAGGCATCTCAAGACGGACAGTATCAAAGGGCCCCTCCCAGTTGAGCCGTGAGATTTCACCTCTGACTTGCGAACCCACCTGCGCGCCCTTTACACCCAGTAAATCC
+
FFFFFFFFFFFFFFFFFFFFFFFFFFFFFFFFFF:FFFFFFFFFFFFFFFFFFFFFFFFFFFFFFFFFFF:FFFFFFFF::FF:FFFF:F:FF:,FFFFFFF,:,FF::,::FF,FFFF,FFFFFFFF,FFFFFFF,FF:F,,:F:FFF::,FFFFF,,F,FF:,FFFFFF,FFFFFFF:FFF,FF,FFFFF:FFF,FFFFF,F,F:FFF,F,F:,,FFFFFFFF:F,,FFF,FF,,FFFFF:,FFFFF:
@A00920:152:HGHKKDRXX:2:2101:20112:33035 2:N:0:CGCGTTCA+AAGGAGTA
GGACTACTAGGGTATCTAATCCTGTTTGCTCCCCACGCTTTCGTGCCTCAGCGTCAGTTCTGATCCAGGTCGCCGCCTTCGCCACTGATGTTCCTCCCGATCTCTACGCATTTCACCGCTACACCGGGAATTCCGCGACCCTCTATCGAACTCTAGCCTGCCAGGTTCGACTGCAATTCCCAGGTTGAGCCCAGGGCTTTCACATCCGCCCCAACAGACCGCCTACGCACGCTTTACGCCCAGGAATTCC
+
FFFFFFFFFFFF,,,FFF,FFFFF:FFFFFFFFFFFFFFFFFFFFFFFFFFFFFF:FFFFF:FFFFFFFFFFFFFFFFFFFFFFFFFF,FFFFF:FFFFFFFFFFFFFFFF,FFFFFFFFF::FFFFF,,,,FFFFFFFFFFFFFFFFFFF,FFFFFF:FFFFF,FFFFF,FFFFFFFF:FFFF::F,,F::FFFFFFFFF,FF,FF,:,FFFFFF,FFFFFF,,FFF:FFFF:,,:FFFF,F::,FFF,
@A00920:152:HGHKKDRXX:2:2101:5222:33552 2:N:0:CGCGTTCA+AAGGAGTA
GGACTACTCGGGTTTCTAATCCTGTTTGCTCCCCACACTTTCGCGCCTCAGCGTCACGTGTTGTCCAGCGAGCTGCCTTCGCAATGGGTGTTCCTACCAGTATCTACGCATTCCACCGCTACACTGGTAATTCCACTCGCCTCTCCAACCGTCTAGCTTGCCAGTATCCAACGCAAGGCTGGGGTTGAGCCCCAGTCTTTAACATCGGACTTAACAAACCGCCTACGCGCCCTTTACGCCCAGTGATTCC
+
FF,FFF:F:FFFFFFFF:FFF,FFFFFFFFFFFF:FFFFFF::F::FF:FFFFFFFFFFFFFFFFF,FFFFFFFFFF,:FFFF:F,,::FFFFF:FFFFFFFFFF,,FFFFFFFF:FFFF::,,FFFF,FFFFF:FF,FF:FFFFFFF:FF,FFFFFFFF:F,FFFFFFFFFF,FF,:FFFFFFFFFFFFF:FFF:FFFFFFF:FFF:F:FF,FF,FFF:F:FFFFF,FFF:,FF:F,FFF:FF:F,FFF
@A00920:152:HGHKKDRXX:2:2101:15167:33583 2:N:0:CGCGTTCA+AAGGAGTA
GGACTACTCGGGTATCTAATCCTGTTTGCTCCCCACGCTTTCGCGCCTCAGCGTCAGTATTGGCCCAGGAAGTCGCCTTCGCCACTGGTGTTCCTTCCGATATCTACGCATTTCACCGCTACACCGGAAATTCCACTTCCCTCTACCATACTCTAGTCAGGCAGTATCGAATGCAATTCCCAGGTTGAGCCCAGGGCTTTCACATCCGACTTACCAAACCGCCTACGCGCGCTTTACGCCCAGTCATTCC
+
FFFFFFFFFFFFFFFFFFFFFFFFFFFFFFFFFFFFFF:FFFFFFFFFFFFFFFFFFFFF:,FFFFFFFF:FFFFFFFFFF:FFFFFFFFFFFFFFF:FFFFFFFFFFFFFFFFFFFFFFFFFFF,FFFFFFFFFFFFFFFFFFFFFFFF:FFFFFFFFFFFFFFFFFFFFFFFF,FFFFFFFFFFFFFFFFFFFFFF,FFFFFF,FF:FFFFFFFFFFFFFFFFFFFFFFFF:FFFFFFFFFF,:F,FF
@A00920:152:HGHKKDRXX:2:2101:30065:34898 2:N:0:CGCGTTCA+AAGGAGTA
GGACTACCGGGGTATCTAATCCCGTTCGCTCCCCATGCTTTCGCATCTCAGCGTCAGGTCAGGCCCAGCGTGTCGCCTTCGCCACTGGTGTTCCTCCGGATCTCTACGCATTTCACCACTACACCCGGACTTCCACACGCCTCTACCTACCTCTAGTCGCGCAGTTCGATTGCGTCCTCGCCCGGTTGAGCCGGGCGCTTTCACGCCTCACTTGCACGACCGCCTACACGCGCTTTACACCCAGTAAATC
+
FFFFFFFFFFFFFFFFFFFFFFFFFF:FFFFFFFF:FFFFFFFFFFFFFFFFFFFFFF,F,FFFFFFFFFFFF:FFFFFFFFFFF,FF:FFFFFFFFFF:FFFFFFFFFFFFFFFFFFFFFFFFFFFFF,FFFF:FFFFFFFFFFFFFFFFFF:FFF,FFFFFFFFFFFFFF:FFFFFF,F::F:FF:FFFF::FFFFFF:FFFFF:FFFFFF,,,FFFFFFFF,FFFF:FFF:::FFFF,F:FFFFF::
@A00920:152:HGHKKDRXX:2:2101:15302:35321 2:N:0:CGCGTTCA+AAGGAGTA
GGACTACACGGGTTTCTAATCCTGTTTGCTCCCCACGCTTTCGCTCCTCAGCGTCAGAACAGGCCCAGAAGGCCGCCTTCGCCACCGGTGTTCCTCCTGATATCTGCGCATTTCACCGCTACACCAGGAATTCCAATCTCCCCTACCGCACTCTAGTCTGCCCGTACCCACTGCAGGCCCGAGGTTGAGCCTCGGGTTTTCACAGCAGACGCGACCAACCGCCTACGAGCTCTTTACGCCCAATAATTCC
+
:FFFFFFFFFFFFFFFFFFFFFFFFFFFFFFFFFF:FFFFFFFFFFFFFFFFFFFFFFF:FFFFFFFFF,FFFFFFFFFFFFFFFFFFFF,:FFFFFFFFFFFFFFFFFFF:FFFFFFFFFFFFFFFFFFFFFFFF:FFFFFFF:FFFFFFFFFFFFFFFFF:F:FFFFFFFFF,FFFFF:FFFFF,:FFFFFF:FFFFFFFFFFFFF:F:FFF:,FFFFFFFF,F,FFFFFFF::FFF:FFFFFFFFFF
@A00920:152:HGHKKDRXX:2:2101:9842:36135 2:N:0:CGCGTTCA+AAGGAGTA
GGACTACAAGGGTATCTAATCCTGTTTGCTCCCCACGCTTTCGCGCCTCAGCGTCAGTTGTGGTCCAGTTGGCCGCCTTCGCCACCGGTGTTCTTCCCAATATCTACGAATTTCACCTCTACACTGGGAATTCCACCAACCTCTCCCACACTCCAGTCCCGCCGTATCGGATGCAGTTCCCAGGTTGAGCCCAGGCCTTTCACATCCGACGATCAGGACCGCCTACGCGCCCTTTACGCCCAGTAATTCC
+
FFFFFFFFFFFFFF,FFFFFFF,FFFFFFFFFFFFFFFFFFFFFFFFFFFFFF:FFFFFFFFFFFFFF:F:FFFFFF:FFFFFFFFFFFFFFFFFFFFFFFFFF,FFFFFFFFFFFFF:,FFFFFFFFF:FFFFFFF:FFFFF:FFFFFFFFFFFFFFFFFFFFFFFFFFFF,FFFFFFFFFFFFFF:FFFFFF:FF,FFFFFFFF::FFF:FFF:FFFF:FFFFF:FFFFFF,FFFFFF:FFFFFFFFF
@A00920:152:HGHKKDRXX:2:2101:31584:36495 2:N:0:CGCGTTCA+AAGGAGTA
GGACTACAAGGGTTTCTAATCCCGTTCGCTCCCCATGCTTTCGCATCTCAGCGTCAGGTCAGGCCCAGCGTGTCGCCTTCGCCACTGGTGTTCCTCCGGATCTCTACGCATTTCACCACTACACCCGGAATTCCACACGCCTCTACCTACCTCTAGTCGCGCAGTTCGATTGCGTCCTCGCCCGGTTGAGCCGGGCGCTTTCACGCCTCACTTGCACGACCGCCTACACGCGCTTTACACCCAGTAAATC
+
FFFFFFFFFFFFFFFFFF:FFFFFFFFFFFFFFFF:FFFFFFFFFFFFFFFFFFFFFFF:FFF,FFFFF:FFFFFFFFFFFFFFFFFFFFFFFFFFF:FFFFFFFFFF,FF:FFFFFFFFFFFFF:FFFFFFFF:F,FFFFFFFFFFF:FF:FFFFFF,F,,FF,FFF,FF:FFFF:FFFFFFFF:F:FFF:FFFFFFFFFFFFFFF,FFF,,FF,FFFFFFFF:F:FFFFFFFFFFFFFFFFF:FFF,F
@A00920:152:HGHKKDRXX:2:2101:14308:36918 2:N:0:CGCGTTCA+AAGGAGTA
GGACTACTAGGGTTTCTAATCCCGTTTGCTCCCCTGGCTTTCGCGCATAGGCGTCGATTCCTGACAGGTAGGACGCCTTCGCCTCCGGTGTTCCTCCTGATATGTAGGCATTAGACCGCTACACTGGTTATTCCGCTCGCGTCTCCAACCGTCAAGCCTGGCGGTATCCAACGCTCTGGTGGGGTTGAGCGCCAGGCTTTTACCTCGGACTTATCGGGCGGCGTACGCGGCCTTTGGGCGCGGTGGTTGC
+
FFFFFFFFFFFFFFFFFFFFFFFFFFFFFFFFFFFFFF:FFFFF:F,F,,,FF,,,FF,FF,,,F,,,,,,,,F,F,F,,F,,,,,,,,F,,,,:,F,:F,:,,,,,FFF,,,,,,,,,:,::,FF,,,F,F,F,F:,,,,::,FF:,F,FF,,:,,::F,:,F:,,,,,,,F:,,FF,,FF:F,,F:F,,,:,F,,,,,,,,,:,FF,,,,,,,,FF,,F,,F,,F,F,,,,,,,,F,:,,:,F,,,,,
@A00920:152:HGHKKDRXX:2:2102:3965:1532 2:N:0:CGCGTTCA+AAGGAGTA
GGACTACTCGGGTTTCTAATCCTGTTTGCTCCCCACGCTTTCGCGTCTCAGTGTCAGGAACGGCCCAGGAGGCCGCCTTCGCCACCGGTATTCCTCCTAATATCTACGAATTTCACCTCTACACTAGGAATTCCACCTCCCTCTACCGTCCTCTAGCTATGTAGTTTCAGATGCACTTCCTCGGTTAAGCCCAGGGATTTCACATCTGACTTACATAACCACCTACACGCGCTTTACGCCCAATACTTCC
+
FFFFFFF:FFFFFFFFFFFFFFFF,FFFF:FFFFFFFFFFFFFFFFFFFF:FFFFFFFFFFFFFFF,FFFFFFFFFFF,FFFFFFFFFFFFFFFFFFF,FFF:FF,FF:,,FFFF,FFFF,F:FFFFFFF,FFFFFFFF:F,FFFFFFFFFFFF,FFFFFFFFF::F:FFF,:FFF:FFF:FFF:FF:FFF:FFFFF,F:FFFF,FFFF:FFFFFFF::FFFFFFFF,,FFF:,:FFFF,:,,,:,F,FF
@A00920:152:HGHKKDRXX:2:2102:10248:1705 2:N:0:CGCGTTCA+AAGGAGTA
GGACTACAAGGGTTTCTAATCCGGTTCGCTCCCCACGCTTTCGCGTCTCAGCGTCAGGTAAGGCCCAGAAAGCCGCCTTCGCCACTGGTATTCCTCCCGATATCTACGCATATCACCACTACACCGGGAATTCTACTTTCCTCTGCCTCCCTCAAGTCCGCCAGTATCCAAGGACCTCTCCCAGATGAGCCGGGAGCTTTCACCCTAGACTTAACAGACCGCCTACTCGCGCTTTACGCCCAATAATTCC
+
FFFFFFF,FFF:FFFFFFFFFFF:FF,FFFFFF,FF:FFF:FFFFFFFFF:FF:FFF:FF:FFF,FFFFFF:FF:FFFF,FFF,FFF:,FFF:FFFFFFFFFF:FFF::F:F:,FFFFF,F:FFFFF,:,FFFFFFFFF:FF:FFFF:FF:,FFF,FFF:FFF,:FFFF,FF:FFFFF:FFFFF,F:F:FFFFF,F:FFFFFFFFF:F,:F:FFFFFFFFFFFFFFFF,FF,:,:F,:,FFFFF:::::,
@A00920:152:HGHKKDRXX:2:2102:16278:1939 2:N:0:CGCGTTCA+AAGGAGTA
GGACTACCGGGGTATCTAATCCTGTTTGATCCCCACACTTTCGTGCCTCAGCGTCAGTTACAGCCTAGTAAGCTGCCTTCGCTATAGGTGTTCTTGACGATATCTAAGCATTTCACCGCTACACCGTCAATTCCGCCTACCTCATCTGTACTCTAGCCCATCAGTATCAATGCCACCCTCCCGGTTAAGCCGGGATATTTCAGCACTGACTTAATAGGCCGCCTACGCACCCTTTAAACCCAATAAATCC
+
FFFF:FFFFFFFFFFFFFFFFFFFFFFFFFFFFFFFFFFFFFFFFFFFFFFFFFFFFFFFFFFFFF:FFFFFFFFFFFFFFFF,FFFFFFFFFFFFFFFFFFFFFFFFFFFFFFFFFFFFFFFFFFFFFFFFFFFFFFFFFFFFFF:FFFFFFFFFFFFFFFFFFFFFFFFFFFFFFFFFFFFFFFFFFFFFFFFFFFFFFFF:FFFFFFFFFFFFFFFFFFFFFFFFFFFFFFFFFFFFFFFFFFFFF,
@A00920:152:HGHKKDRXX:2:2102:9028:2722 2:N:0:CGCGTTCA+AAGGAGTA
GGACTACCCGGGTATCTAATCCTGTTCGCTCCCCACGCTTTCGTGCCTCAGCGTCAGTTACAGCCTAGTTAGCTGCCTACGCAATCGGAGTTCTTGATTGTATCTATGCATTTCACCGCTACACAATCAATTCCGCCAACCTCGTCTGTACTCAAGCCCGGCAGTATCAATGGCAGTTCTCCAGTTGAGCTGGAGGCTTTCACCACTGACTTACCGGGCCGCCTACGCACCCTTTAAACCCAATAAATCC
+
FF,:::FFFFFFFF:FFF:FFFFFFFFFFFFFFFFFFFFFFFFFFFFFFFFFFFFFFFFFFFFFFFFFFFFFFFFFFFFFFFF:FFFFFFFFFFFFFFFFFF:FFFFFFFFFFFFFFFFFF:FFFFFF:FFFFFFFF:FFFFFFFFFFFFFFFFFFFFFFFFFFFFFFFFFFFFFFFFFFFFFFFFFF:FFFFFFFFFFFFFFFFFFFFFFFFFFFFFFFFFFF:FFFFFFFFFFFFFFFFFFFFFFFFF
@A00920:152:HGHKKDRXX:2:2102:19524:2769 2:N:0:CGCGTTCA+AAGGAGTA
GGACTACTGGGGTTTCTAATCCCGTTTGCTCCCCACGCTTTCGTGCCTCAGCGTCAGAATCGGCCCAGTCGCTTGCCTTCGCCTTTGGCGTTCCAGTTGATATCTACGCATTTCACCGCTCCACCAACTGTTCCAGCGACCCCTACCGACCTCAAGACACACAGTCTACCAAGCAGTTCCCGGGTTGAGCCCGGGGATTTCACAAGGCACTTGTATGTCCGCCTACGCACCCTTTAAGCCCAGTGATTCC
+
FFFFFFFFFFFFFFFFFFFFFFFFFF:FF,FFFFFFFFFFFFFFFFFFFFFFFFFFFFFFFFFFFFFFFFFF:FFFFFFFFFFFFFFFFFFFFF:F,F:F:FFFFFFFFFFFFFFFFFFF:FFFFFFFFFFFFFFFF:FFFFFFF,FFFFFFFFFFF::FF:FFF:FFFFFFFFFFF:FFFFFFFFF,FFFFFFF:,FFF:FFFF:FFFFF,FFFF,FFF:F,,FF,,FFF:,::FF:FFFF,:FF,F,F
@A00920:152:HGHKKDRXX:2:2102:27841:2863 2:N:0:CGCGTTCA+AAGGAGTA
GGACTACTCGGGTTTCTAATCCCGTTCGCTCCCCGTGCTGTCGCGTCTCAGCGTCTGGTGTCGTCCAGAGTGCCGCCTTCGCCTCTGGTGTTCCTCCGGATCTCTACGCATTTCACCACTACACCCGGAATTCCACACTCCTCTACGACCCACTAGCACTGCAGTCTCATCCGACCTCTCCCAGTTTAGCCGGGAGCTTTCACGGTTGACTTACAGCACCGCCTACACGCTCTTTACGCCCAGTAATTCC
+
FFFFFFFFFFFFFFFFFFFFFFFFFFFFFFFFFFFFFFFFFFF:FFFFFFFFF:FF:FFFFFFFFFFFFFFFFFFFFFFFFFFFFFFFFFFFFFFFFFFFFFFFFFFFFFFFFFFFFFFFFFFFFFFF,FFFFFFFFFFFFFFFFFFFFFF:FFFFFFFFFFFFFFFFFFF:FFFFFF:FFFFFFFF,FFFFFFFFFFFFFFFFFFFFFF,FFFFFFFFFFFF:FFFFF:FF::FF,FFFFFFFFFFFFF
@A00920:152:HGHKKDRXX:2:2102:5457:3740 2:N:0:CGCGTTCA+AAGGAGTA
GGACTACTGGGGTATCTAATCCCGTTCGCTACCCTGGCTTTCGCGGCTCAGCGTCAGGTGCAGCCCAGGGCGCCGCCTTCGCCTCTGGTGTTCCTCCGGATCTCTACGCATTTCACCACTCCACCCGGAATTCCACGCCCCTCTGCTGCCCTCTAGCTGTCCAGTTTCGAACGGCCTCTCCCGGTTGAGCCGGGAGCTTTCACGTCCGACTTGACCAACCGCCTGCGCGCCCTTTACGCCCAGTAACTCC
+
FFFFFFFFFFFFFFFFFFFFFF:FFFFFFFFFFF:FFFFFFFFFFFFFFFFFFFFFFFFFFFFFFFFFFFFFFFFFFFFFFFFFFFFFFFFFFFFFFFFFFFF:FFFFFFF:FFFFFFFF:FFFFFFFFF:F:FFFFFFFF,FFFFFFFFFFFFFFFFFFF:FFFFFFF::F:FFFFFFFF:F:FFFFFFFFFFFFFFFFFFFFFFFF:FFFFFF:FF:FFFF:F::FFFFFFFFFFFFFFFF:F:FFFF
@A00920:152:HGHKKDRXX:2:2102:8675:3991 2:N:0:CGCGTTCA+AAGGAGTA
GGACTACTCGGGTTTCTAATCCTGTTCGCTCCCCACGCTTTCGCTCCTCAGCGTCAGTTACTGCCCAGAGACCCGCCTTCGCCACCGGTGTTCCTCCTGATATCTGCGCATTCCACCGCTACACCAGGAATTCCAGTCTCCCCTGCAGTACTCTAGTCTGCCCGTATCGCCCGCACGCCCACAGTTGAGCTGTGAGTTTTCACGGACAACGCGACAAACCACCTACGAGCTCTTTACGCCCAGTAATTCC
+
FF:FFF:FFFFFFFFFFFFFFFFFFFFF:FF:FFFFFFFFFFFFFFFFFFFFFF:FFFFFFFFFFF:F:FFFFFFF,FFFFFFFFFFFFFFFFFFFFFFFFFFFFFFFFF:FFFFFFFFFF:FF,FFFF:FFFFFFFFFFFFFFFFFFFFF:FFFFFFFFFFFFFFFFFFFFFF:FFFFFFFFFF:FFF:FFFFFFFFFFFFFFFFFF:F:FFFFFFFF:FF:FFFF:FFFFF,F:FFFFFFFFFFFF:,
@A00920:152:HGHKKDRXX:2:2102:15040:4836 2:N:0:CGCGTTCA+AAGGAGTA
GGACTACAGGGGTTTCTAATCCTGTTTGCTCCCCACGCTTTCGCACATGAGCGTCAGTATTGGTCCAGGAATTCTCTTTCGCCACTTATGTTCCTTCCGATATCTACGCATTTCACCGCTACACCGGAAATTCCACTTCCCTCTCCCATACTCTAGCAATGCAGTCTCGAATGGAGTTCCCAGGTTAGGCCTGGGGATTTCACACCCGACTTGCAATGCCGCCTACGCGCGCTTTACGCCCCGTAATTCC
+
FFFFFFFFFFFFFFFFFFFFFFFF,F,,FFFFF,:,F::,F,F,,F,,,FF,F,,FF::FFFFF:FF,FFF,FF,,FF:F,,F:FF,F,,,FFFFFF,:FF,F:FF,FF:F::,FF:FFF:,,FFFF:,,FF:,,:,FF,:F,FF:FF:,,,:F:FF:F,F:,F:,F,F::FF,,FF:F,:FF:FFF,F,,FFFFFF,FF,,,FF,:F:,:FF,,,,F::F,,:,:FFF:F,,FF,,FF,,,F,,:,FF,
@A00920:152:HGHKKDRXX:2:2102:30879:4961 2:N:0:CGCGTTCA+AAGGAGTA
GGACTACTGGGGTTTCTAATCCTGTTTGCTCCCCACGCTGTCGCGCCTCAGAGTCAGAAACTGCCCAGCAGACCGCCTTCGCCACCGGTCTTCCTCCGGATCTCTACGCATTCCACCGCTACACCCGGAATTCCGTCTGCCTCTACAGCCCTCGAGGTTGACAGTCGGAAAGGCAGACCCGGGGTTGAGCCCCGGGCTTTCACCACACCCTTAGCAACCCACCTACGCGCCCTTTACGCCCAGTGATTCC
+
FFFFFFF,FFFFFFFFFFFFFFFFFFFF,FFFFFFF:FFFFFF,FFFFFFF,FFFFF,FFF,FFFFFF:FFFF,FFFF:FFF,F,FFFFFFFF:F,,:FFFFFFFF:FFFFF:FFFFFFFFFFFFF,,FFFFFFF:FF:F:FF:,F:F,FFFF,FF,F,,,FFFFFF:,:,FFF:,FF,F,,,FFFFFFF,FFF,:FFF,FFFFF::FFFFFF,,FF,FF,FFFFFFF:FFFF,FF:,FFFF,F,F,FFF
@A00920:152:HGHKKDRXX:2:2102:19976:5462 2:N:0:CGCGTTCA+AAGGAGTA
GGACTACCCGGGTATCTAATCCTGTTTGATCCCCACGCTTTCGTGCCTCAGAGTCAATATTCGTGTAGTGAGCTGCCTTCGCAATCGGTGTTCTATGTCATATCTAAGCATTTCACCGCTACATGACATATTCCGCTCACCTCCACGGTATTCAAGACAGATAGTATCAACGGCAGTTTCCGAGTTGAGCCCGGAGATTTCACCACTGACTTACCTACCCTCCTACGCACCCTTTAAACCCAGTGAATCC
+
FFFFFFFFFFFFFFFFFFFFFFFFFFFFFFFFFFFFFFFFFFFFFFFFFFFFFFFFFFFFFFFFFF,FFFFFFFFFFFFFFFFFFFFFFFFFFFFFFFFFFFFFFFFFFFFFFFFFFFFFFFFFFFFFFFFFFFFFFFFFFFFFFFFFFFFFFFFFFFFFFF:FFF,:FFFFFFFFFFFFFFFFFFFFFFFFFFFFFFFFFFFFFFFFFFFFFFFFFFFFFFFFFFFFFF:FF,FFFFFFFFFFFFFF:F
@A00920:152:HGHKKDRXX:2:2102:20500:6684 2:N:0:CGCGTTCA+AAGGAGTA
GGACTACTGGGGTTTCTAATCCCGTTTGCTCCCCTGGCTTTCGCGCATCAGCGTCAATATCGGTCCAGGATGCCGCCTTCGCCACCGGTGTTCCTCCAGATATCTACGCATTTCACCGCTACACCTGGAATTCCACATCCCTCTCGCGAATTCAAGCCTGCCAGTATCGGACGCAGTTCCCGGGTTGAGCCCGGGGATTTCACGTTCGACTTAACAGGCCGCCTACGCGCCCTTGACGCCCAGTAATTCC
+
::FF:FFFFF:FFFFFFFFFFFFFFF:FF:FFFFFF:FFFFFFFF:FFF:FFFFFFF,,FFF:F:FF,:FFFFFFFFF:FFFFFFF:FFF,,F,FFFFFFF,FF::FFFFFFF,:F:FFF,:,FFFFFF,:,FFFF:F,:FF,::::FFFF,::FFF,FF:F,FF,FFF:F,:,,F:FF,FFFF,FF:F:,,FFFFF:,FFFFF,,FF,:::,FF,FF,F,,F:::FFFF,,,F::,FF,,,F,,,,,:F
@A00920:152:HGHKKDRXX:2:2102:2862:7733 2:N:0:CGCGTTCA+AAGGAGTA
GGACTACTAGGGTTTCTAATCCTGTTTGCTACCCACGCTTTCGCTCCTCAGCGTCAGTTACGGCCCAGAGTGGCGCCTTCGCCACTGGTGTTCCTCCTGATATCTGCGCATTTCACCGCTACACCAGGAATTCCCCACTCCCCTACCGTACTCAAGTCACAGCAGTATCGGGTGGCGTCTCTGGGTTGAGCCCAGAGTTTTCACACCCGACTTACTGAACCGCCTACGAGCTCTTTACGCCCAATAAATC
+
FFFFFFFFFFFFFFFFFFFFFFFFFFFFFFFFFFFFFFF:FFFFFFFFFFFFFFFFFFFFFFFFFFFFFFFFFFFFFF:FFFFFFFFFFF:FFFFFFFFF,FFFFFFFF,FFFFFFFFFFFFFFFFFFF,FF:FFFFFFFFFF:FFF,FFFFFF:FFFFFFFFFFF:FFFF:FFFFFFFFFFFFFFFFFFFFFFFFFF,FFFFFFFFFFFFFF:FFFFFF:FFFF,FF:FFF:FFFFFF:F,,FFFF::F
@A00920:152:HGHKKDRXX:2:2102:1922:7795 2:N:0:CGCGTTCA+AAGGAGTA
GGACTACCGGGGTTTCTAATCCCGTTTGCTCCCCACGCTTTCGTGCCTTAGTGTCAGTAATGAGCCAGTAGACTGCTTACGCCATCGGTGTTCCTCCCTATATCTACGGATTTCACTCCTACACAGAGAATTCCATCTACCTCTCTCATACTCTAGCTTAACAGTTTAGATAATGGATGCACGGTTAAGCCGTGCGCTTTCACTATCTACTTGTTATGCCACCTACGCAACTCTTTACGCCCAGTAATTC
+
FFFFFFFFFFFFFFFFFFF:FFFFFF:FFFFFFF,FFFFFFFFFFFFFFFFFFFFFFFFFFFF:FFFFF:FFFFFFFFFFFFF:FFFFFFFFFFFFFFFF:FFFFFFFFF:F,FFFFFFFFFFFFFFFFFFFFFFFFFF:FFFFFFFFFFFFF::FFFFFFFFFFFFFFFF:FFFFF,FFF:F:FFFFFFFFFFFF:F::FF:F:FFFF,F:FF:::FFFFF,FFFFFFFFFFF:F:FFFFFFFFF,,FF
@A00920:152:HGHKKDRXX:2:2102:11939:8171 2:N:0:CGCGTTCA+AAGGAGTA
GGACTACTCGGGTATCTAATCCTGTTTGCTCCCCACGCTTTCGCGTCTCAGCGTCAGTGACTGTCCAGGTGGCCGCCTTCGCCACCGGTGTTCCTCCTGATATCTACGAATTTCACCTCTACACCAGGAATTCCGCCACCCTCTCCAGTACTCAAGGTCCGCAGTTTCAGATGCAGTTCCTGGGTTGAGCCCGGGGATTTCACATCTGACTTGCGGTCCCGCCTACACGCGCTTTACGCCCAGTAATTCC
+
FFFFF:FFFFFFFFFFFFFFFFFFFFFFFFFFFFFFFFFFFFFFFFFFFFFFFFFFF:FFFFF:FFFFFFFFFFFF:FFFFFFFFFFF:FFFFFFFFFFFFFFF::FFFFF,FFFFFFFFFFFFFFFFFFFFFFF:FFFFFFFFFFFFFFFFFFFFFFFFFFFFFFFFFFFFFFFFFFFFFFFF:FFFFFFFFFFFF:FFFFFF,FFFFF,FFFFFFFFFFFFFF:FFFFFFFFF:,FFFFFFFF:FFF:
@A00920:152:HGHKKDRXX:2:2102:13132:8422 2:N:0:CGCGTTCA+AAGGAGTA
GGACTACTGGGGTTTCTAATCCCGTTTGCTACCCACGCTTTCGTGCCTTAGTGTCAGAAACGAGCCAGTCGCCTGCCTACGCCATCGGTGTTCCTACTAATATCTACGGATTTCACTCCTACACTAGTAATTCCAGCGACCTCTCTCGTCCTCTAGCTTTGCAGTTTTGATAATGGATATGGGGTTGAGCCCCACGCTTTCACTACCAACTTACAATGCCACCTACGCAACTCTTTACGCCCAGTAATTC
+
FFFFFFFFFFFFFFFFFFFFFFFFFFFFFFFFFFFFFFFFFFFFFFFFFFFFFFFFFFFFFFFFFFFFFFFFFF:FFFFFFFFFFFFFFFFFFFFFFFFFFFFFFFFFFFFFFFFFFFFFFFFFFFFFFFFFFFFF:FF:FFFFFFFFFFFFFFFFFFFFFFFFFFFFFFFFFFFF:FFFFFFFFFFFFFFFFFFFFF,FFFFFFFF:F:F:FF:FFFFFFFFFFFFFFFFFFF:FFFFFF:FFFF,::F
@A00920:152:HGHKKDRXX:2:2102:16143:9095 2:N:0:CGCGTTCA+AAGGAGTA
GGACTACTGGGGTTTCTAATCCTGTTTGCTCCCCCCGCTTTCGTGCATGAGCGTCAGTGCAGGCCCAGGAGATTGCCTTCGCCTTCGGTGTTCCTCCGCATATCTACGCAGTTCACTGCTACACGCGGAGTTCCATCTCCCTCTGCCGCACTCGGGCCGTGGAGTCACAAATGCAGTTCCCAGGTTGAGCCCGGGGATGTCGCTTCTGTCTTGCACACCCGCCGGCGCTCGGTGTGCGCGCTGTCGTGGG
+
FFFFFFFF:FFFFFFFFFFFFF,FFF,,F,FF,,,,FF,F,F,,,F,,F,,:F,,FFF:,,:FFF:,FF:FF:FFF,,,FF,,,FF:,,,FF:F,,,F:,,,::,F,F,:,F,F,FF,:F,FFF,FFF:,:,,,:,,F,,,,,FF,,F:,,,:,,F::FFF,,FF:,,,,,:F:,F,F,F,,FF,,F,F:,:FFF:,,,,F,,,,::FFFF,F,,:,,,FF,,,F,FF,:F,,:F,,F:,,,F:,,:F,,
@A00920:152:HGHKKDRXX:2:2102:15203:9251 2:N:0:CGCGTTCA+AAGGAGTA
GGACTACCGGGGTTTCTAATCCTGTTTGCTCCCCACGCTTTCGTGCATGAGCGTCAGTGTTATCCCAGGAGGCTGCCTTCGCCATCGGTGTTCCTCCTCATATCTACGCATTTCACTGCTACACGCGGAATTCCACCACCCTCTCCCGCCCTCAAGCCTCGCCGTACCCAACGACCCTCCCCGGTTAAGCCGGGGGCTTTCACGTCGGACGCGCGAAGCCGCCTGCGCGCGCTTTACGCCCAATAACTCC
+
FFFFFFF:FFFFFFFFFFFFFFFFFFFFFFFFFFF:FF:FFFFFFFFFFF:,FFFF,FF:FFFF,:FFFFFFFFFFFF,FF:FFFFFFFFFFFFF,F,FFFFFFFF,FFFFFFFFFFFFFFFF,F,F:,FFFFFFF,FFFFFF,F:F,::,FFFFFF,FF,,F:FFFFFFFFFFFFFF,FFF,FFFFF:F,FFF,F:F:FFFF,:F,FFF:F:FFF:F:F,FFF,FFF,F:F,FFFF,FFFFFF,FFFFF
@A00920:152:HGHKKDRXX:2:2102:27245:10191 2:N:0:CGCGTTCA+AAGGAGTA
GGACTACAGGGGTTTCTAATCCTGTTTGCTCCCCACGCTTTCGTGCATGAGCGTCAGTGTCAGCCCAGAGACCTGCCTTCGCCATCGGTATTCCTCCTGATATCTACGCATTTCACTGCTACACTGAGAATTCCGCTATCCTCTCCCGAATTCGAGTCTTGTAGTTTTGAGAGCAATTCCAGGGTTGAGCCCTGGGCTTTCACTCCCAACTTTCAAGACAGCCTACGCACGCTTTACGCCCAGTGATTCC
+
FFFFFFFFFFFFFFFFFFFFFFFFFFFFF:FFFFFFFFFFFFFFFFFFFFFFFFFFFFFFFFFFFFFFFFFFFFFFFFFF:FFFFFFFFFFFFFFFFFF:FFFFFFFFFFFFFFFFFFFFFFFFFFFFFF:FFFFFFFFFFFFF:FFFFFFFFFFFFFFFFFFFFFFFFFFFFFFFFFFFFFFFFFF:FFFFFFFFFFFFFF:FFFFFFFFFFF,FFFFFFFFFFFFFFFFFFFFFFFF:FFFFFFF:FF
@A00920:152:HGHKKDRXX:2:2102:9724:10629 2:N:0:CGCGTTCA+AAGGAGTA
GGACTACTGGGGTATCTAATCCTGTTCGCTCCCCATGCTTTCGCTCCTCAGCGTCAGTTAATGCCCAGAGACCTGCCTTCGCCATCGGTGTTCCTCCTGATATCTGCGCATTCCACCGCTACACCGGGAATTCCATTCTCCTCTACCGGACTCAAGTCACAACAGTATCGACTGCAATTCCGGGGTTGAGCCCCGGACTGTCACAGCCGACTTGTTGAACCGCCTACGAGCTCTTTACGCCCAATGATTC
+
F,FFFFFFFF:FFFFFF:::FFFFF:F:F,FF:FFFFF:FFFFFFFFFFF,F:FFF:FFFFFFFFF:FFFFFFFFFFFF,FFF:FFFF:F:FF:,:FF:FFFFFFFFFFFFFFFF:FFFFFFFFFFFFF::FFFFFFFFFFFFFFFFFFFFFFFFFFFFFFFFFFFF:FFFFFF:FF,FF::FFF,FFFFFFF:F:FF:,F:FFF:,FFFF:FFFFFF,FFFFF:FFFFF,FF,FFFF:F:FFFFFF,FF
@A00920:152:HGHKKDRXX:2:2102:26395:11757 2:N:0:CGCGTTCA+AAGGAGTA
GGACTACAAGGGTTTCTAATCCTGTTTGCTACCCACGCTTTCGCACCTCAGCGTCAGTGTTGGGCCAGGCAGTCGCCTTCGCCACTGATGTTCCTCCCGAGATCTACGCATTTCACCGCTACACCGGGAATTCCACTGCCCTCTCCCACACTCTAGCCTGACAGTCTCGACTGCAATTCCCAGGTTGAGCCCGGGGCTTTCACAATCGACTTACCAAGCCGCCTACGCGCGCTTTACGCCCAGTCCTTCC
+
FFFFFFFFFFF:FFFFF:FF:FFFFFFFF,FFFFFFFFF:FFFFFFFFFFFFFFFFFFF,FFFFFFFF:F,FFFFFFF,FFF:F,FFFFFFFFFFFFFFF,,,:,:FF:,:FFF:,,FF::FF,FFFF:,F:FFF:FFFF:F,FFFFFFFF:FF:FFFFF:FFFFFFFFFF:FF,,,F:FF:FFF:FFF,FF:FFF,F,,F:,,FFFF,:FF:F:,:FFFF,:,FFFF:FF,,,F::F,F,FFF,,:,,:
@A00920:152:HGHKKDRXX:2:2102:32777:12132 2:N:0:CGCGTTCA+AAGGAGTA
GGACTACCGGGGTTTCTAATCCTGTTTGCTCCCCACGCTTTCGCGCCTCAGCGTCAGTTGTGGTCCAGTTGGCCGCCTTCGCCACCGGTGTTCTTCCCAATATCTACGAATTTCACCTCTACACTGGGAATTCCACCAACCTCTCCCACACTCTAGCCTTGCCGTATCGAGCGCAGTTCCCGGGTTGAGCCCGGGCCTGTCACACTCGACTAACAAGGCCGCCTACGCGCCCTTTACGCCCAATGAATCC
+
FFFFFFFFFFFFFFFFFFFFFFFFFFFF,FFF:FFFFF:FFFF:FFFFFFFFFFFFFFFFFFFF:FFFFFFFFF:,:FF:F:FFFFFFFFFFF:FFFFFFFFFFF:FFFFFFFF::FFFF::::FFFFF:FF,FFFFFFF:FFFFFF:FFFFFFFFFFFFF,FFFFFFFFFFFF,,FFFFFFFFFFFFFFFFFFFFFF:F:FFFFFFFF:FFFF:FFF,,FFF,FFFFF,,F,FF:FF:::F::::,FFF
@A00920:152:HGHKKDRXX:2:2102:12066:12712 2:N:0:CGCGTTCA+AAGGAGTA
GGACTACTCGGGTATCTAATCCTGTTCGCTACCCACGCTTTCGCTCCTCAGCGTCAGTCTCGGCCCAGAGCGGCGCCTTCGCCACTGGTGTTCCTCCTGATATCTGCGCATTTCACCGCTACACCAGGAATTCCCCGCTCCCCTACCGAACTCAAGTCAAAGCAGTATCGGGTGGCGGCTCTGGGTTGAGCCCAGAGTTTTCACACCCGACTTACCGAACCGCCTACGAGCTCTTTACGCCCAATAAATC
+
FFFFFFFF:FFFFFFFF:FFFFFFFF,FFFFFFFFFFFFFFFFFFFFFFFFFFFFFFFFFFFFFFFFFFF,:FFFFFFFFFF:FFFFF:FFFFFFFFFFFFFFFFFFFFFFFFFFFFFFF:FFFFFF,FF,FFFF,,FFFFFFFFFFFF,FFFFFFFFF,FFFFFFFF::FFFFFFFFFFFFF:FFFFFFFFFFFFFFFFFFFFF::FFFFFFFFFFFFFFF:FFFFFFFF:FF:FFFFFFFFFF:F,FF
@A00920:152:HGHKKDRXX:2:2102:32615:13604 2:N:0:CGCGTTCA+AAGGAGTA
GGACTAACAGTGTATCTAATCCCGTTCTCTCCCCATGCTTTCGCCTCTCAGCGTCAGGTCAGGCCCAGCGAGTCGCCTTCGCCACTGTTGTTCCTCCGGATCTCTACGAATTTCACCACTACACCCGGAATTCCACACGCCTCTACCTGCCTCTAGACCCGCAGTTCGGTCACGTCATCGCTCGGTTGAGCCGGGCGCTTTCACGCGACACTTGCAGTACGGCCTACACTCTCTTTACACCCAGTAAATC
+
F:,:FF,,F:,F:F:FFFF:F,F,FFF:FF,FF,:F,FF,:F,F,FFF,FF:,:FF:FFFF,,,FF:F:F,F,F,FF:,:,F,F,F,,F:FF:,:,,,F,FF:,FFFF,F:,FFFF:FF,,FFF:FFFF,FFFF:FF,:,FFFFFF,F,:F:F:F,,F,FFFFFFFFF,:,FFFFF,,FF,FF:FFFFFFFFF,FFFF:FFFFFFFF:FF,FF,,,F,FF,FF:::F:F,F,FF,FFF:F,FFFFFFFFF
@A00920:152:HGHKKDRXX:2:2102:10059:13902 2:N:0:CGCGTTCA+AAGGAGTA
GGACTACAGGGGTTTCTAATCCCGTTCGCTCCCCTAGCTTTCGCGGCTCAGCGTCAGGTGCAGCCCAGGGCGCCGCCTTCGCCTCTGGTGTTCCTCCGGATCTCTACGCATTTCACCACTCCACCCGGAATTCCACGCCCCTCTGCTGCCCTCTAGCTGTCCAGTTTCGAACGGCCTCTCCCGGTTGAGCCGGGAGCTTTCACGTCCGACTTGAACAGCCGCCTGCCCGCGCTTTACGCCCAGTAAATCC
+
FFFFFFFFFFFFFFFFFFFFFFFFFFFFFFFFFFFFFFFFFFFFFFFFFFFFFFFFFFFFFFFFFFFFFFFFFFFFFFFFFFFFFFFFFFFFFFFFFFFFFFFFFFFFFFFFFFFFFFFFFFFFFFFFFFFFFFFFFFFFFFFFFFFFFFF:FFFFFFFFFFFFFFFFFF:FFFFFFFFFFFFFFFFFFFFFFFFFFFFFFFFFFFFFFFFFFFFFFFFFFFFFFFFFFFFFFFFFF:FFFFF:FFFFFF
@A00920:152:HGHKKDRXX:2:2102:5168:13949 2:N:0:CGCGTTCA+AAGGAGTA
GGACTACCAGGGTTTCTAATCCTGTTTGCTCCCCACGCTTTCGCGTCTCAGCGTCAGTCACCGTCCAGATGGCCGCCTTCGCCACTGGTGTTCCTCCCGATATCTACGGATTTCACCCCTACACCGGGAATTCCGCCATCCTCTCCGGGACTCGAGCCGAGCAGTTTCGAATGCAGTTCCGAGGTTGAGCCTCGGGATTTCACATCCGACTTGCCCGGCCGCCTACACGCGCTTTACGCCCAGTGATTCC
+
,FFFFFFFFF:FFFFF:FFFFFFF:FFF:,FF:FFFF:FF:F:FFFFF:FFFFFFFF:FFFF:FF:FFFFF:FFFFFFFFFFFFFFFFF:FFFFF:::FFFFF:FFF,:,FFFFFFFFFFFFFFF:FFFFFFFFFFFFFF::,F,FFFFFFFFFFFF:FFFFFF:FFF,,,FFF,FF,:FFFFFFFFF:FFFFFFFFFFFF,:FF:FF:FFF,FFFFFFF:FF:F:FF,FFFFFFFFFFFFFFFF,:FF,
@A00920:152:HGHKKDRXX:2:2102:22119:14716 2:N:0:CGCGTTCA+AAGGAGTA
GGACTACTAGGGTATCTAATCCTGTTTGATCCCCACGCTTTCGTGCCTCAGCGTCAATGACACCATAGTAAGCTGCCTTCGCAATTGGTGTTCTGTGACATATCTATGCATTTCACCGCTACTTGTCACATTCCGCCTACCTCTAGTGTATTCAAGCTCATCAGTATCAAAGGCACTGCGATGGTTGAGCCACCGTCTTTCACCCCTGACTTAATAAGCCGCCTACGCACCCTTTAAACCCAATAAATCC
+
FFFFFFFFFFFFFFFFFFFFFFFFFFFFFFFFFFFFFFFFFFFFFFFFFFFFFFFFFFF:FFFFFFFFFFFFFFFFFFFFFFFFFFFFFFFFFFFFFFFFFFF:FFFFFFFFFFFFFFFFF:FFFFFFF,FFFFFFFFFFF:FFFFFFF:FFFFFFFFFFFFFFFFFFFF:FFFFFFFFFFFFFFFFFFFFFFFFFFFFFFF:FFFFFFFFFF:FFFFFFFFFF,FFFFFFFFFFFFFFFFFFFFFFFF,
@A00920:152:HGHKKDRXX:2:2102:28375:14873 2:N:0:CGCGTTCA+AAGGAGTA
GGACTACAAGGGTATCTAATCCCGTTTGCTCCCCTGGCTTTCGCTCCTCAGCGTCAATATTGGTCCAGGATGCCGCCTTCGCCACCGGTGTTCCTCCAGATATCTACGCATTTCACCGCTACACCAAGAATTCCGATTGCCCTTTCTGCACTCTAGCACTGCAGTATCAGCTGGCCGTTCCGAGTTAAGCTCGGAGATTTCACAGCTGACTTACCGCGCCGCCTACGCGCCCTTTACGCCCAGTAAATCC
+
FFFFFFFFFFFFFFFFFFFFFFFFFFFFFFFFFFFFFFF:FFFFFFFFFFFFFFFFFFFFFFFFFFFFFFFFFFFFFFFFFFFFFFFFFFFFFFFFFFFFFFFFFFFFFFFFFFFFFFFFFFFFFFFFFFFFFFFFFFF::FF:FFFFFFFFFFFFFFF:FFFFFFFFFFFFFFFFFFFFFFFFF:FFFFFFFFFF:FFFFFFFFFFF,FFFFFFFFFFFFFFFFFFFFFF:,:FFFFFFFFFF:FFF,F
@A00920:152:HGHKKDRXX:2:2102:23484:14920 2:N:0:CGCGTTCA+AAGGAGTA
GGACTACTCGGGTTTCTAATCCTGTTTGCTCCCCACGCTTTCGTGTCTCAGCGTCAGTTACTGACCAGATAGCCGTCTACACCGCAGGTGTTCCTCCTGATATCTACGCATTTCACCGCTACACCAGGAATTCCGCTATCCTCTCCAGTACTCAAGCCAGGCAGTTTTCGGCGCACACTCCCAGTTAAGCCGGGAGATTTCACAACAAACTTACCCAACCGCCTACACACTCTTTACGCCCACTAAATCC
+
FF:FFFF,FFFFFFFFFFFFFFFFFF,FFFFFFFF:FFF,FFFFF:FFFFF:FFFF:F,F,F,,::FF::,,F,FFFFFFFF:F,:FFFFFFFFFF,FFFFFFFFF,FFFFFFFFFFFFFFFF,:F::F,FFFFF:,,:FF:F,:,:::F,FFFFF,FF::FFFFFF,F::FFFFF,FFF,FFFFFFFFFFF:,:FFFFFFF,F,FF:FFFFF,,FFFFF,FFFFFFFFF,FFFFF,:FFFF,F:F,FFF
@A00920:152:HGHKKDRXX:2:2102:13684:15295 2:N:0:CGCGTTCA+AAGGAGTA
GGACTACCAGGGTTTCTAATCCTGTTTGCTCCCCACGCTTTCGCGCCTCAGCGTCAGATCCAGCCCAGTTGGCCGCCTTCGCCACTGGTGTTCTTCCGAATATCTACGAATTTCACCTCTACACTCGGAGTTCCACACACCTCTCCCGTACTCAAGACAGCCAGTATCAAAGGCAATTCCGAGGTTGAGCCCCGGGCTTTCACCCCTAACTTAACTGTCCGCCTACGCGCCCTTTACGCCCAGTAAATCC
+
FFFFFFFFFFFFFFFFFFFFFFFFFFFFFFFFFFFFFFFFFFFFFFFFFFFFFFFFFFFFFFFFFFFFFF:FFFFFFFFFFFFFFFFFFFFFF:FFFFFFFFFFF:FFFF:FFFFFFFFFFFFFFFFFFFFFFFFFFFFFFFFFF:FFFFFFF,FFFFFFFFFFFFFFFFFFFFFFFFFFFFFF:FFFFFFFFFFFFFFFFFFF:FF,FFFFFFFFFFFFFFFF:FF:FF:F:,FFFFF,FFFF::FFFF
@A00920:152:HGHKKDRXX:2:2102:26585:15875 2:N:0:CGCGTTCA+AAGGAGTA
GGACTACACGGGTATCTAATCCTGTTTGCTCCCCACGCTTTCGCTCCTCAGCGTCAGGTAATGCCCAGAGAACCGCCTTCGCCACCGGTGTTCCTCCTGATATCTGCGCATTTCACCGCTACACCAGGAATTCCGTTCTCCCCTGCATACCTCTAGTCTGCCCGTATCGGAAGCAGGCTCAGGGTTAAGCCCTGAGTTTTCACTCCCGACGCGACAAACCGCCTACGAGCCCTTTACGCCCAATAATTCC
+
FFFFFFFFFFFFFFFFFFFFFFFFFFFFFFFFFFFFFFFFFFFFFFFFFFFFFFFFFFFFFFFFFFFFFFFFFFFFFFFFFFFFFFFFFFFFFFFFFFF,:FFFF,FFF:FFFFFFFFFFFFFFFFFFFFFFF:FFFFFFFFFFFFFFFFFFFFFFFF:FFF:FFFFFFFFFFFFFFFFFFFFFFFFFF:FFFFFF:FFFF:FFFFFFFFF:FFFFFFFFFFFFFFF:F::FFFFFF:F:F,:F,FFF:F
@A00920:152:HGHKKDRXX:2:2102:23927:16845 2:N:0:CGCGTTCA+AAGGAGTA
GGACTACTGGGGTATCTAATCCTGTTTGCTCCCCACGCTTTCGCACCTCAGCGTCAGTACCGGACCAGTGAGCCGCCTTCGCCGCAGGTGTTCCTCTCGATATCTACGCATTTCACCGCTACACCGAGAATTCCAGTTGCCCCTTCCGCACTCTAGCCCCGCAGTATCAGTTGACCTTTCCGAGTTAAGCCCGGAGATTTCACCATTGACTTGCGGTGGCCGCCTACGCGCCCTTTCCGCCCAGTAAATC
+
FFFFFFFF:FFFFF:FFFFFFFFFFFFFFFFFF:FFFF:FFFF:FFFFFFFFFFF:FFFFF:FFFFFFFFFFFFFFFFFFFFFFFFFFFFFFFFFFFF:FFFFF:FFFFFFFFFFF,FFF,FFFFFFFFFFFFFFFFFFFFFFFFFFFF:FFFFFFFFFFFF:F:,FFFFFFF:FF:FFFFFFF:F:FFFFF:FFFFFFFFFF,FFFFFFFF,F:FFFFF:FF:F,,F:FFF::FF,FFFFF,FF:F,FF
@A00920:152:HGHKKDRXX:2:2102:3983:18129 2:N:0:CGCGTTCA+AAGGAGTA
GGACTACCAGGGTTTCTAATCCTGTTTGCTCCCCACGCTGTCGCGCCTCAGTGTCGGCTATAAGAGTCTTGCGACTCCACTGCCCCGCAGACCGCCTTCGCCACCGGTGTTCTTCCGGATCTCTACGCATTCCACCGCTACACCCGGAATTCCATCTGCCTCTACAGTGCCCAAGCGACACAGTCGCCGCGGCCGATTAAGGGTTGAGCCCCGAACTTTCACCGCGGCCTTATGCCGCCACCTACGCGCC
+
FFFFFFF,FFFFF:FFFFFFFFFFFFFFFFFFFFF:FFFFFFFFF:FF,FFFFFFFF:,FFFF:FFFFFFFFF:F:FFFFF:F:,,FFFF:,FF,:,,,,F:FFFF:FFFF,FFFFFFFFF:FF::FFFFF,FFF:F:FFFFFFFFFFFFFFFF:FFF,FFFFFF,::,F::F:,,FF,FFFFFFFF:FFF:FF,FFF,F,FFFF,:FFF,:FF,,FFFFFF,:,:F,:FFF:,::FFFFF,FF:FF:FF
@A00920:152:HGHKKDRXX:2:2102:25789:18380 2:N:0:CGCGTTCA+AAGGAGTA
GGACTACAGGGGTATCTAATCCTGTTCGCTCCCCACGCTTTCGTGCCTGAGCGTCAGTCGCCGTCCAGCCACCCGCCTACGCTTCTGGTATTCCTCGTGATATCTACGCATTTCACCGCTACACCACGAATTCTAGTGGCCTCTCCGGGACTCAAGGACTGCAGTATCAAAGGCCGTCCTACGGTTGAGCCGTAGACTTTCACCCCTGACTTACCGCCCCGCCTGCACACCCTTTACACCCAATAATTCC
+
FFFFFFFFFFFFF:FFFFFFFFFFFFFFFFFFFFFFFFFFFF:FFFFFFFFFFFF,FFFFFFFFFFFFFFFFFFFFFFFFFFFFFFFF:FFFFF:FFFFFFFFFF:FFFFF:FFFFFFFFFFFFFFFFFFFFFFFFFFFFFFFFFFFFFFFFFFFFFFFFFFFF:FFFFFFFFFFF:FFFFFFFFF::FFFFFFFFFFFFFFFFFFFF:F,FFFFF:FFFFF:FFFFFFFFFF,::FFFFFFFFFFFFF:
@A00920:152:HGHKKDRXX:2:2102:21856:19523 2:N:0:CGCGTTCA+AAGGAGTA
GGACTACCGGGGTTTCTAATCCTGTTTGCTCCCCACGCTTTCGCGTCTCAGCGTCAGTATCCAACCAGGGGGCCGCCTTCGCCACCGGTGTTCCTCCCGATATCTACGCATTTCACCGCTACACCGGGAATTCCACCCCCCTCTTTGGTACTCTAGCTTGTCAGTTTCATGCGTCGTTCCCCGGTTGAGCCGAGGGATTTCACACATGACTTAACAGACCGCCTACACGCCCTTTACGCCCAATGATTCC
+
FFFFFFFFFFFFFFFFFFFFFFFFFFFFFFFFFFFFFFFFFFFFFFFFFFFFFFFFFFFFFFFFFFFFFFFFFFFFFFFFFFFFFFFFFFFFFFFFFFFFFFFFFFFFF:FFFFFFFFFFFF:FFFFFFFFFFFFFFFFFF,FFFF:FFFFFFFFFFFFFFFFFFFFFFFFFFFFFFFFFFFFF:FFFFFFFFFFFFFFFFFFFFFFFFFFFFFFFFFFFFFFFFFFF:FFFFFFFFFFFFFFFFFFFFF
@A00920:152:HGHKKDRXX:2:2102:18358:19664 2:N:0:CGCGTTCA+AAGGAGTA
GGACTACTCGGGTTTCTAATCCTGTTTGCTCCCCACGCTTTCGCGTCTCAGCGTCAGTTGATGTCCAGGCAGCCGCCTTCGCCACCGGTGTTCCTCCCGATATCTACGAATTTCACCTCTACACCAGGAATTCTGCTACCCTCTCCATCACTCTAGACTTGTAGTTTTGGATGCAATTCCTGGGTTGAGCCCTGGGCTTTCACTTCCAACTTTCAAGACAGCCTACGCACGCTTTACGCCCAGGGATTCC
+
FFFFFFFFFFFFFFFFFFFFFFFFFFFFFFFFFFFFFFFFFFFFFFF:FFFFF:FFF:FFFFFFFFFFFFFFFFFFFFFFFFFFFFFFFFFFFFFFF:FFF:FFFFFFFFFFFFFFFFFFFFFFFFFFFFFFFFFFF,FFFFFFFFFFF,FFFFFFFF:FFFFFFFFFFFFFFFFFFFFFFFFFFFFFFFFF,FFFF:FFFFFFFFFF:FF,FFFFF:FFFFFFFFFFFFFFFFFF:FFFF,F:FFFFFF
@A00920:152:HGHKKDRXX:2:2102:32416:19711 2:N:0:CGCGTTCA+AAGGAGTA
GGACTACAAGGGTTTCTAATCCTGTTCGCTCCCCATGCTTTCGCTCCTCAGCGTCAGTTAATGCCCAGAGACCTGCCTTCGCCATCGGTGTTCCTCCTGATATCTGCGCATTTCACCGCTACACCAGGAATTCCAGTCTCCCCTACATCACTCTAGTCTGCCCGTACCCACCGCAGATCCGGAGTTGAGCCCCGGACTTTCACGGCAGACGCGACAAACCGCCTACGAGCTCTTTACGCCCCATAATTCC
+
FFFFFFFFFFFFFFFFF:FFFFFFFFFFFFFFFFFFFFFFFFFFFFFFFFFFFFFFFFFF:FFFFF:FFFFFFFFFFFFFFFFFFFFFFFFFFFFFFFFFF:FFFFFFFFFFFFFFFFFFFFFFFFFFF:FFFFFFFFFFFFFFF:FFFFFFFFFFFFFFFFFFFFFFFFFFFFFFFFFFFF:FFFF,FFF:FFFF:FFFFFFFFFFFFFFFFFFFFFFFFFFFFFF:F:FFFFFF:FFFFFFFF::F::
@A00920:152:HGHKKDRXX:2:2102:3667:19836 2:N:0:CGCGTTCA+AAGGAGTA
GGACTACCGGGGTTTCTAATCCCGTTTGCTCCCCTAGCTTTCGCGGCTCAGCGTCAGGTGCAGCCCAGGGCGCCGCCTTCGCCTCTGGTGTTCCTCCGGATCTCTACGCATTTCACCACTCCACCCGGAATTCCACGCCCCTCTACTGCCCTCCAGCGGCCCAGTTTCGAACGGCCTCTCCCAGTTGAGCCGGGAGCTTTCACGTCCGACTTGGACCACCGCCTGCCCGCGCTTTACGCCCAGTAAAACC
+
FFFFFFFFFFF:,F,F:FF,FFFF:FFF:FFFFFFFFFFFFFFFFFFFFFFF:FFFFFFFFFFFFFFFFFFFFFFFFFFFFFFFFFFFFF:FFFFFFFFFFFFFFFFFFF:FF:FFFFF:F,FFFFFFFFF:FFFF:FFFFFFFFFFF:FFFFFFFFFFFFFFF:FFFFFFFFFFFFFFFF:FF,:FFF::FF:FF::F:FFFFFFFFFFF,FFFFFFFF,FFFF:FFFFFFF,FFF,FF,::,FFF,::
@A00920:152:HGHKKDRXX:2:2102:27091:19883 2:N:0:CGCGTTCA+AAGGAGTA
GGACTACAAGGGTTTCTAATCCTGTTTGCTCCCCACGCTTTCGCACCTCAGCGTCAATACCAGTCCAGTGAGCCGCCTTCGCCACTGGTGTTCTTCCGAATATCTACGAATTTCACCTCTACACTCGGAATTCCACTCACCTCTCCTGGATTCAAGCGATGCAGTCTTAAAGGCAATTCCGGAGTTGAGCTCCGGGCTTTCACCTCTAACTTACAAAGCCGCCTACGTGCGCTTTACGCCCAGTAATTCC
+
::F:FFFF,FFF,:FF:F,FF,:,FFF:FFFFFF:FF:FFFFF::FFF:FFFF::FF:FFFFFFFFFFFF,:FF,FFFFF,FFFFFFFF,FF:FFFFFF::FFFFFFFFFFFFFFFFFFFF,FFF:FFFFFF:FFFFFF,FF,FF,FFFF:FFFF:FFFFF,FFFFFFF,:F:FFF,F,F,FFFF:FFFF:FFFFFF:FFFF,FFFF,,F:FFFFFFFFFFFFF,:FF,FFFF::F,FFFFFFFF,FFF:
@A00920:152:HGHKKDRXX:2:2102:18936:19946 2:N:0:CGCGTTCA+AAGGAGTA
GGACTACCCGGGTTTCTAATCCCGTTCGCTCCCCTAGCTTTCGCGCCTCAGCGTCAGTGTCGGCCCAGCAACCCGCCTTCGCCGCAGGTGTTCCTCTTGATATCTACGCATTTCACCGCTACACCAAGAATTCCAGTTGCCCCTTCCGCACTCTAGCCCCGCAGTATCAGTTGACCTTTCCGAGTTAAGCTCGGAGATTTCACAACTGACTTGCGGAGGCCGCCTACGCGCCCTTTACGCCCAGTAAATC
+
FF,FFFFFFFFFF:FF:FFFFFFFFFFFFFFFFFFFFF:FFFFFFFFFFFFFFFFFFFFFFFFFFFFFFFFFFFFFFFFFFFFFFFFFFFF,FFFFFF:FFFFFF:FFFFFFFFFFFFFFFFFFFFFFFF:FFFFFFFFFFFFFFFFFFFFFFF:FFFFFFFFFFFFFFFFFFFFFFFFFFF:FFFF,FFFFFFFFFFFFFFFF:FFFFFF::FFFFFFFFFFFFF:FFFFFFFFF:FFFF:FFFFF:FF
@A00920:152:HGHKKDRXX:2:2102:28519:20165 2:N:0:CGCGTTCA+AAGGAGTA
GGACTACTCGGGTATCTAATCCTGTTCGCTCCCCACGCTTTCGCTCCTCAGCGTCAGTATCGGCCCAGAGACCCGCCTTCGCCACCGGTGTTCCTCCTGATATCTGCGCATTTCACCGCTACACCAGGAATTCCAGTCTCCCCTGCCGAACTCCAGTGATGCCCGTATCGACCGCACGCCCACAGTTAAGCTGTAGGTTTTCACGGCCGACGCGACACACCGCCTACGAGCTCTTTACGCCCAATAATTC
+
FFFFFFFFFFFF:F:FFFFFFFFFFFFFFFFFFFFFFFFFFFFFFFFFFFFFFFFFFFFFFFFFFFF:FFFFFFFFFFFFFFFFFFFFFFFFFFFFFFFFFFFFFFFFFFFFFFFFFFFFFFFFFFFFFFFFFFFF:FFF::FFFFFFFFFFFFFFFFFFFFFFFF,FF:FFFFF:FFFFFFF::FF,FFFF,FFFF,FFF:FF:FFFFFFFFFFFF:FFFF:FFFFFFF:FFFFFFFFFFFF,FFFF:F
@A00920:152:HGHKKDRXX:2:2102:2682:20290 2:N:0:CGCGTTCA+AAGGAGTA
GGACTACAAGGGTATCTAATCCCGTTTGCTCCCCTAGCTTTCGCTACTCAGCGTCAATCTAGGTCCAGGATGCCGCCTTCGCCACCGATGTTCTGCCAGATATCTACGAATTTCACCGCTACACCACGCATTCCACATACCTCTCCCGGATTCGAGCTTCCCAGTCTCGGACGCAGTTCCCGGGTTGAGCCCTGGGATTTCACGATCGACTTAGCAGGCCGCCTACTCGCGCTTTACGCCCAGTAATTCC
+
FFFFFFF,:FFFFFFFFFFFFF:FFFFFFFFFFF,,FFFFFFFFF,FFFFFFFFFF:F,:,,FFFFFFF:,FFFFFFFFFFFF,FFFFFFFFF,:F,,FFFFFF,FFF,FFFFFFFF,F,FFFFF,,F,FF:FFFF,F,FFFFFFF:FFF,FF,FFF,,,:FFFF,FFFF,,FFF:,FFF,,FFFF:FFFF,,FFF::,FFFF,,,F:FF:FFF,,,:FF:FFFFF:FFF,F,FF,FFFFF:FFFFFF:F
@A00920:152:HGHKKDRXX:2:2102:10628:20619 2:N:0:CGCGTTCA+AAGGAGTA
GGACTACAGGGGTTTCTAATCCTGTTTGCTCCCCACGCTTTCGCGCCTTAGCGTCAGATCAGGGCCAGAGAGCCGCCTTCGCCACCGGTGTTCCACCCAATATCTACGAATTTCACCTCTACACTGGGTATTCCGCTCTCCTCTCCCTGCCTCTAGCGAGACAGTTTTGAAGGCAATTCCGAAGTTTAGCTCCGGGCTTTCACCTCCAACTTGTCAAGACGCCTACGCGCGCTTTACGCCCAGTAATTCC
+
FFFFFFFFFF:FF:FF:FFFF:FFFFFF,FFFFFFFFFFFFFFFFFFFFF:FFFFFFF:F:FFFFFFFFFFFFFFFFFFFFFFFFFFFF:FF:FF:FFFFF:FFFFFFFFFFFFFFFFFFFFFFFF,FFFF:::F:FFFFFF::::FF:F:FFFFFF,FFFF:F:FFFFFFFFF:FF:F::FF,::,F:FFFFFF,F:F:FFF:,FFFF::,:F:FFF,F:FF:FF,FF,FFF:FF,FFF,FFFFFFFFF
@A00920:152:HGHKKDRXX:2:2102:12472:20682 2:N:0:CGCGTTCA+AAGGAGTA
GGACTACTCGGGTATCTAATCCCGTTCGCTACCCTGGCTTTCGCGGCTCAGCGTCAGGTGCAGCCCAGGGCGCCGCCTTCGCCTCTGGTGTTCCTCCGGATCTCTACGCATTTCACGACTCCACCCGGACTTCCACGCCCCTCTGCTGCCCTCTAGCTGCCCAGTTTCGAACGGCCTCTCCCGGTTGAGCCGGGAGCTGTCACGTCCGACTTGCACAGCCGCCTGCCCGCGCTTGACGCCCAGTACATCC
+
FFFFFFFFFFFFFFFFF:FF:::FFFFFFF,FFFFFFF,,F:FFFFFFF:FFFFFFFFFFFFFFFF,FFFFFFFFFFF,FFFFFFFFFFF,FF:F:FFF,,FFF,,,F,,,FFF,:,:F,FFF,FFFFF::FF:FFFFF,FFF,F,FFFF,::,,FF:,FF:FFF,FFF::,FFFFF:,FFFF:F::FFFFF,FFFFF,,FFFFFFFFF:,F:,,FFF::FFF,:FF,F:F,,F,:FFF,,FF::,::FF
@A00920:152:HGHKKDRXX:2:2102:2148:20995 2:N:0:CGCGTTCA+AAGGAGTA
GGACTACCGGGGTTTCTAATCCTGTTTGCTCCCCACGCTTTCGCACCTCAGCGTCAGTATTGGCCCAGGTCGCCGCCTTCGCCACTGGTGTTCCTCCCGATATCTACGAATTTCACCTCTACACCGGGAATTCCGCGACCCTCTTCCATACTCGAGCCTGCCAGTTTCGAATGCACGTCCTCGGTTGAGCCGAGGGATTTCACATCCGACTTAACAGGCCGCCTACGTGCGCTTTACGCCCAATGATTCC
+
FFFF:FFFFFFFFFFFF:FFFFFFFFFFFFFFFFFFFFFFFFFFFFFFFFFFFFFFF:FFFFFFFFFFFFFFFFFFFFFFFFFFFFFFFFFFFFFFFFFFFFFFFFFFFFFFFFFFFFFFFF,FFFFFFFFFFFFFFFFFFFFFFFFFFFFFFFFFF:FFFFFF:FFFFFFFFFFFFFFFFFFFFFF:FFFFFFFF:FFFFFF:FFFF,F:FFF:FFFFFFFFF:FFFFFFFFFFF:FFF,FFFFFF:FF
@A00920:152:HGHKKDRXX:2:2102:24162:21292 2:N:0:CGCGTTCA+AAGGAGTA
GGACTACCAGGGTATCTAATCCTGTTTGATCCCCACGCTTTCGTGTCTCAGTGTCAGATCAGGCCCAGGCGGCTGCCTTCGCCATTGGTGTTCCTTCCGATATCTACGCATTTCACCGCTACACCGGACATTCCACCGCCCTCTACCGATCTCCAGCCGTACAGTCTCGGAAGCAGTTCACAGGTTAAGCCCAGGGATTTCACAACCGACTTGTACAGCCACCTGCACACGCTTTACGCCCAGTCATTCC
+
,FFFFFFFFFFFF:FFFFFFFFFFFFFFFFFFFFFFFFFFFFFFF:FFFFFFFFFFFFF,FF:F,,FFFFFFFFF,FFF:,F,,F,FFFF:FFFFF,F,FFFFFFFFFFFFFFF:FFFFFFFFFFF,F,FFFFFFFFFFFFFF:F,FFF,,FFFFFFF,FFFFFFFFF,F,FFF:::FF,,:::FFFFFF::F,FFFFFFFF:FFF:FFF:FFFFFF:FFFFFF,FFFFFFFFFFF,:FFFF:F,F,FFF
@A00920:152:HGHKKDRXX:2:2102:10682:21527 2:N:0:CGCGTTCA+AAGGAGTA
GGACTACCCGGGTTTCTAATCCTGTTTGCTCCCCACGCTTTCGCACCTCAGCGTCAATACATGTCCAGTGAGTCGCCTTCGCCACTGGTGTTCTTCCGAATATCTACGAATTTCACCTCTACACTCGGAATTCCACTCACCTCTCCATGATTCGAGCGATGCAGTCTTAAAGGCAATTCCGGAGTTGAGCTCCGGGCTTTCACCTCTAACTTACAAAGCCGCCTACGTGCGCTTTACGCCCAGTAATTCC
+
FFFFFFFFFFFFFFFFFF:FFFFFFFFFF,FFFFFFFFFFFF:FFFFFFFFFFFFFFFFFFFFFF:FFFFF:FFFFFFFFFF:FFFFFFFFFFFFFF:FFFFFFFFFFFF:FFFFFFFFF,FF:FF:F:FFF:FFFF,FF:FFFFFFFF:FFFFFFFF,:F:FFF:FFF,::FFFFFF,FFFFF,FF:F,FFFFFFFF:F,,FFFFFF,FFFFFFFFFFFFF:F,FFFFFF::,FFFFF,F,FF:,FFFF
@A00920:152:HGHKKDRXX:2:2102:22137:22326 2:N:0:CGCGTTCA+AAGGAGTA
ACTCGGGTATCTAATCCTGTTTGCTCCCCACGCTTTCGAGTCTCAGCGTCAGTATCTGTCCAGTTGGCCGCCTTCGCCACCGGTGTTCCTCTCGATATCTACGAATTTCACCTCTACACCGAGAATTCCACCAACCTCTCCAGTACTCTAGCCTGCCAGTTTCGAGTGCACTTCCCGGGTTGAGCCCGGGGCTTTCACACCCGACTTAGCAGACCGCCTACACTCGCTTTACGCCCAGTAATTCCGAACA
+
F:FFFFF:FFF::FF:FFFFF:FFFFFFFF:FFFFFF:FFF:FFF:FFFFFFFFFFFFFFFFFFF,FFFFFFF:F:FF,:FFFFFF:FFFFFFFFFFFFF:FF:FFFFF:FF,FFFFFFF:FFFFFFFF:FFFFFFFF::,,FFF,FFFF:FFFFF:FFFFFF,FFFFFFFF,:F,FFFFFFFFFFFFFFFFFFFFFFFFFFFFFFFFFFFFFFF:FFFFFFF:::FFFFFFFFFFFF,F:FFFFFFFFF
@A00920:152:HGHKKDRXX:2:2102:31033:22326 2:N:0:CGCGTTCA+AAGGAGTA
GGACTACAGGGGTATCTAATCCTGTTTGCTCCCCACGCTTTCGCGTCTCAGCGTCAGTCACTGTCCAGAAGGCCGCCTTCGCCACCGGTGTTCCGCTTGATATCTACGAATTTCACCTCTACACCAAGCATTCCACCTTCCTCTCCAGGACTCTAGCCTCGCAGTTTCGAGTGCACTTCCACGGTTGAGCCGTGGGATTTCACACCCGACTTGCGAAGCCGCCTACACGCGCTTTACGCCCAGTAATTCC
+
FFFFFFFFFFFFFFFFFFFFFFFFFFFFFFFFFFFFFFFFFFFFFFFFFFFFFFFFFFFFFFFFFFFFFFFFFFFFFFFFFFFFFFFFFFFFFFFFFFFFFFFFFFFFFFFFFFFFFFFFFFFFFFFFFFFFFFFFFFFFFFFF:FFFFF:FFFFFFFFFFFFFFFFFF:FFFFFFFFFFFFFFF:FFFFFFFFFFFFFFF:FFFFFFFFFFFFF:FFFFFFFFFFFF:FFFFFF:FFFFFFFFFFFFFF
@A00920:152:HGHKKDRXX:2:2102:29342:22467 2:N:0:CGCGTTCA+AAGGAGTA
GGACTACCGGGGTTTCTAATCCTGTTTGCTCCCCACGCTTTCGTGCATGAGCGTCAGTGCAGGCCCAGGGGATTGCCTTCGCCATCGGTGTTCCTCCGCATATCTACGCATTTCACTGCTACACGCGGAATTCCATCCCCCTCTGCCGCACTCCAGCGATGCAGTCACAAATGCAGTTCCCAGGTTAAGCCCGGGGATTTCACACCTGTCTTACATCACCGCCTGCGCACGCTTTACGCCCAGTAATTCC
+
FF:F::FFF:FFFFFF:FF:FFFFFFFFF,FFFFFFFF:F,F,FFFFFFFFFFFFFF:FFFFFFFFFFFFFFFFFFF:FFFFFFFFFFFF,F::FFFFF,FF:F,FFFFFF:FF:F:FFFFFFFFFFFFF:FFFFFFFFFFFFFFFFFF,F:FFFFFFFFFFFFFFFFFFFFFFFFFFFFFFFFFFFFFFFFFFF:FFFFF:F:FFF:FFFFF:F,FFFFFFFFFFFF:FFF:FFFFFFFFFFF,F:FFF
@A00920:152:HGHKKDRXX:2:2102:24768:23312 2:N:0:CGCGTTCA+AAGGAGTA
GGACTACACGGGTTTCTAATCCTGTTTGCTCCCCACGCTTTCGCGCCTCAGCGTCAGAAACGGACCAGCGAGCCGCCTTCGCCACGGGTGTTCCTCCCGATCTCTACGCATTTCACCACTACACCGGGAATTCCACCGACCTCTCCCGCCCTCAAGCCCCGCCGTCCCCAACGACACTCCCCGGTTAACCCGCGGGCTTTCACGTCGGGCGCGCGACGCCCCCAGCGCCCCCCTTACCGCCCACAACTAC
+
FF::FFFFF:,:,:,F,,:FFF:,,,:FFFF,:FFF:F,,,:,:,FFFFF,:,,FF,F,FF,,FFFF,FFF,F:FFF,FF:FF,F:,,,:,FFF,FFFFF,F,FFF:F:FF,,:F:,FFF:FF,F::F,F,,FFFF::FFF,FFF:F,,FFFFFF,FFFF,FFF,:F,FF:F:FF:,,,FFF,,,FFF,FFF,,F,F,,F,FF,,::F:,F::,,,,FF,,,F,,::,,F,F,,,:,:,FF,F:F::,,,
@A00920:152:HGHKKDRXX:2:2102:23945:23453 2:N:0:CGCGTTCA+AAGGAGTA
GGACTACACGGGTTTCTAATCCTGTTTGCTCCCCACGCTTTCGCTCCTCAGCGTCAGTACTGGCCCAGAACACCGCCTTCGCCACTGGTGTTCCACCTGAGATCTAAGCATTTCACCGCTACACCAGGTATTCCGTGTTCCCCTACCAGACTCTAGCCACAGCAGTTCCGAATGGCCGCTCCAAGTGGAGCTTGGAGGTGTCACACCCGGCTTTCTGAGCCGCCTACGCGCTCTTTCCGCCCATTAAATC
+
FFFFFFFFFF:FFFFFFFFF:FF,FFFFF,:FFFFFFF:FFF::FFFFF::FF:F:FFFF::FF:FFFFFFFFFFFF::FFFFFFFFF:FFFF:FFFF::,FFFFFFFFFFFFFFFFF,FFFFF,FFFFF,F:FFFFFFFFFFFF,FFFFFFFFFFFFFFFFFFF:FFF:F:FFFFFFFFFFF:FF,FFFFFFFFFFFF,FF,:,FFFFF:,F,:FFFF:FF,:,:FFFF:,F,FFF,FF,FF,:,F,FF
@A00920:152:HGHKKDRXX:2:2102:8775:23672 2:N:0:CGCGTTCA+AAGGAGTA
GGACTACTAGGGTTTCTAATCCGGTTTGCTCCCCACGCTTTCGCCCCTGAGCGTCAGGACAGGGCCAGGATGCCGCCTTCGCCACTGGTGTTCCTCCAGATATCTACGCATTTCACCACTACACCTGGAATTCCACATCCCTCTCCCTGCCTCAAGCCTGCCAGTTTTCGATGCACCCTCCCAGTTGAGCCGGGAGATTTCACATCGAACTTGGCAAGCCGCCTGCGGGCGCTTTACGCCCAATAAATCC
+
FFFFFFFFFFFFFFFFF,FFFFFFFFFFFFFFF:FFFFFFFFFFFF:FFFFFFFFFFFFFFFFFFFFFFFFFFFFFFFFFFFFFFFFFFFFFFFFFFFFFF,FFFFFFFFFFFFFFFFFF:FFFFFFFF:FFFFFFFFFFFFFFFFFFFFFFFFFFFF:FFFFF,FF:FFFFFFFFFFFFFFF:FFFFFFFFF:FFFF:FF:F:FFFF,F:FFFFF,FFFFFFFF:FF:FFFFFFFF:FF:FFFFFFF,F
@A00920:152:HGHKKDRXX:2:2102:8133:24189 2:N:0:CGCGTTCA+AAGGAGTA
GGACTACCCGGGTTTCTAATCCCGTTCGCTCCCCATGCTTTCGCATCTCAGCGTCAGGTCAGGCCCAGCGTGTCGCCTTCGCCACTGGTGTTCCTCCGGATCTCTACGCATTTCACCACTACACCCGGAATTCCACACGCCTCTACCTACCTCTAGTCGCGCAGTTCGATTGCGTCCTCGCCCGGTTGAGCCGGGCGCTTTCACGCCTCACTTGAACGACCGCCTACAAGCGCTTTACACCCAGTAAATC
+
FFFFF,FFFFFFFFFFF:FF:FFFFFFFFFF:FFFFFF:FFFFFFFFFFF:FFFFFFFF:FFFF:FFFFFFFF:FFFFFFFFFFFF:FFF:FFFF:FFF:FFF:FFFFFFF::FFFFFFFFF:F:F:FFFFFFFFF:FFFFFFFFFFFF,FFFFFFFF,FFFFFFFFFF,FFFFFFFF:FFFF::::FF,FFFFFFFF,,FFFFFFFFFFFF:F,:FFFFFFFFF::F,FFF:F,:FFFFFF,FF:F,,F
@A00920:152:HGHKKDRXX:2:2102:15609:25300 2:N:0:CGCGTTCA+AAGGAGTA
GGACTACAGGGGTTTCTAATCCTGTTCGCTACCTACGCTTTCGTCCATCAGCGTCAGTGAATTATTAGTGATCTGCCTTCGCACTCGGTATTCTATGTACTATCTATGCATTTCACCGCTACACTACATATTCTAACCACTTCATAATTACTCAAGAACAACAGTTTCAACGGCAATTCTACAGTTAAGCTGCAGACTTTCACCACTGACTTATTGTCCCGCCTACGGACCCTTTAAACCCAATGATTCC
+
FFFF:FF:FFFFFFFFFFFFFF:FFFFFFFFFFFFFFFFFFFFFFFFFFFFFFFF:FFFF:FFFFFFFFFFFFFFFFFFFFFF,FFFFFF:FFFFFFFF,:FFF,FFFFFFFFFFFFFF:FF::FFFF:FF,FFFF,FFF:FFFFFFFFFF,F:FF:FFFFFFFFFFFFFF:F:FF,FFFFF,FFFFFFFFF:FFF:FFFFFFFFFFFF,,FFFFFFF,FF:F:FFF:,F,F:F,:,FFFF:,FF:,FF:
@A00920:152:HGHKKDRXX:2:2102:10981:25864 2:N:0:CGCGTTCA+AAGGAGTA
GGACTACCGGGGTTTCTAATCCTGTTCGCTCCCCACGCTTTCGTGCCTGAGCGTCAGTTACGGGCCAGTCGACCGCCTTCGCTACTGGTGTTCTTCCAGATATCTAAGCATTTCACCGCTACACCTGGAATTCCATCGACCTCTCCCGAACTCAAGATTAGCAGTATCAAAGGCAATTTCACGGTTGAGCCGTGAGATTTCACCCCTGACTTACTAATCCGCCTGCGCACCCTTTACACCCAGTAAATCC
+
FF:FFFFFFFFFFFFFF,FFFFFFFFFFFFF:FFFFFFFFFFFFFFFFF,FFFF:FFFFFFFFFFFFFFFFFFFFFFFFFF:FFFFFFFFFFFFFFFFFFFFFFFFFFFFFFFFFFFF:F:::FFFFF::FFFFFFF:FFF:FFF:FF:FFFFFFF,FFFFF,FF:FFFF:FF,FFFFFF,F,FFFFFFFFFFF,FFFFFFFFF:FFF:FFFF:FF:FF:F:FFFFFFFFFFFFF,F,,FFFFF,FFFFF
@A00920:152:HGHKKDRXX:2:2102:32741:27101 2:N:0:CGCGTTCA+AAGGAGTA
GGACTACTAGGGTTTCTAATCCTGTTTGCTCCCCACGCTTTCGTGCCTCAGCGTCAGTTATGATCCAGGTCGCCGCCTTCGCCACTGATGTTCCTCCCGATCTCTACGCATTTCACCGCTACACCGGGAATTCCGCGACCCTCTATCGAACTCTAGCCTGCCAGTTTCGAATGCCATTCCCAGGTTGAGCCCAGGGCTTTCACATCCGACACAACAGTCAGCCTACGCACGCTTTACGCCCAGTAATTCC
+
FFF::::FFF:FFFFFFFFF:,,F:::FFFFFF,,FF:FF:,FF,:FF,F,FFF:FF,:,FFF:FF:,,FF,FF,,FFF,FFFF:FF:FFFF,,F,:F,FFF,,FF:FFFF,FF::F,FFF,,,FFFFFFFFF,,:,,FF::FFFF,FFF:F:F:,:FFF:FF:,FFF:,:F:,,,FF:,,,FF,FF,F,F,FF,FFFFF,F,F:F:F:F,FF:FFF,,,F::F::FFFFFFFF,:,FF:F,F:FF:FF,
@A00920:152:HGHKKDRXX:2:2102:12138:28056 2:N:0:CGCGTTCA+AAGGAGTA
GGACTACCGGGGTATCTAATCCTGTTTGCTCCCCTGGCCTTCGTGCCTCAGCGTCAGGAACTGTCCAGAGACCCGCCTTCGCCACTGGTCTTCCTTACGATATCTACGCATTTCACCGCTACACCGTAAATTCCAGTCTCCTCTCCAGTCCTCAAGCACGGCAGTATCGAATGCAGTTTCGAAGTTAAGCCTCGAAATTTCACACCCGACTTACCGCGCCGCCTACGCACCCTTTACGCCCAATGAATCC
+
FFFFFFFFFFFFFFFFFF:FFFFFFFFFFFFFFFFFFFFFFFFFFFFFFFFFFFFFFFFFFFFFFFFFFFFFFFFFFFFFFFFFFFFFFFFFFFFFFFFFFFFFFFFFFFFFFFFFFFFFFFFFFFF:FFFFFFFFFFFFFFFFFFFFFFFFFFFFFFFFFFFFFFFFFFFFFFFFFFFFFFF:FFFF:FFFFFFFFFFFFFFFF,FFFFF:FFFFFFFFFFF:FFFFFFFF:FFF,:F::::FF:,FFF
@A00920:152:HGHKKDRXX:2:2102:12237:28228 2:N:0:CGCGTTCA+AAGGAGTA
GGACTACACGGGTTTCTAATCCTGTTTGCTCCCCACGCTTTCGCGCCTCAGTGTCGGATCCGGCCCAGTGAGCCGCCTTCGCCTCCGGTGTTCTTCCGGATCTCTACGCATTCCACCGCTACACCCGGAATTCCGCTTGCCTCTACTCGTCTCCAGTCCTCCAGTATCCCCCGGCGTGCACGGAGTTGAGCTCCGGCATTTCACGGGTAGACTTAAAGGACCGCCTGCGCGCGCTTTACGCCCAGTAATT
+
:::FFFFFF::FFFFFFFFF::,F,FFF,FF:FFFFFF:F:::FFFFFFFFFF,FF:FFFFFFFFFFFF:FFFFF:F:FFFFFF:FF:FF::FFFF,F:FFF:F:FFF:FFFFFFFFFF:FFFFF:FF:FFFFFF:FFF:,FFFFFFFFF,FFFFF:FFFFFFFF:FF,FF,FF,F:F:F:F,F:F:F,F,FF,F,FF:FFF,F,FF,F,FFF:F:F:F:F,FF::,,::FF:F,F:FFF,:FF,:F,F,
@A00920:152:HGHKKDRXX:2:2102:30960:28369 2:N:0:CGCGTTCA+AAGGAGTA
GGACTACCCGGGTTTCTAATCCGTTTTGCTCCCCACGCTTTCGTCTCTCAGTGTCAGGACAAACCCAGAAAGCTGCCTACGCCTTCGGTATTCCGCATGATATCAACGTATTCCACCACTACACCATGCGTTCTACTTTCCCCTGTTTGCCTCTAGTGATGCAGTATTACAAGCACATCTCCAGTTAAGCCGGAGGTTTTAACCTGTAACTTACACCACCACCTACAGAACTCTTTACGCCCAATAAAAC
+
FFFFFFFFFFFFFFFFFFFFFFFFFFFFFFFFFFFFFFFFFFFFFFFFFFFFFFFFFF:FFF:FFFFFFFFFFFFFFFFFFFFFFFFFFFFFFFFFFFFFFFFFFFFFFFFFFFFFFFFFFF:FFFFFFFFFFFFFF:FFFFFFFFFFFFFFFFFFFFFFFFFFFFF:FFFFFFFFFFFFFFFFFFFFFFFFFFFFFFFFFFFFFFFFFFFFFFFFFFFFFFFFFFFFFFFFFF:FFFFFFFFFFFFFFF
@A00920:152:HGHKKDRXX:2:2102:13340:28510 2:N:0:CGCGTTCA+AAGGAGTA
GGACTACTGGGGTTTCTAATCCTGTTCGCTCCCCATGCTTTCGCTCCTCAGCGTCAGTTAATGCCCAGAGACCTGCCTTCGCCATCGGTGTTCCTCCTGATATCTGCGCATTTCACCGCTACACCAGGAATTCCAGTCTCCCCTACATCACTCTAGTCTGCCCGTACCCACCGCAGATCCGGAGTTGAGCCCAGGACTTTCACGGCAGACGCGACAAACCGCCTACGAGCTCTTTACGCCCAATAATTCC
+
F:F:FFF,:FFFFFFFFFFFFFFFFFFFFFFFFFF:FFFFFFFF::FFFFF:FFFFFF:FF:FFFFFFFFFFF:FFFFFF:FFFFFF:FFFFFFFFF:FFFFFFFFFFF,FFFFFF:FFFFFFFFFFFFFFFFFF:FFFFF:FFFF:FFFFFFFFF,::FFFFFFF,FFF::FFFFFFFF:FFFFFFFFFFF,F,FFFFFFFF,FFFFFF:,,,FF:FFF:FF:FFFFFFFFFFF,FFFFFF,F:FFFFF
@A00920:152:HGHKKDRXX:2:2102:24216:28995 2:N:0:CGCGTTCA+AAGGAGTA
GGACTACCGGGGTATCTAATCCTGTTTGCTACCCACGCTTTCGCGTCTCAGCGTCAGTGAACGTCCAGATGGCCGCCTTCGCCACAGGTGTTCCACCCGATATCTACGAATTTCACCTCTACACCGGGTATTCCGCCATCCTCTCCGCTACTCCAGCTCGTCAGTATCCTGCGCACTTCCTGGGTTGAGCCCAGGGCTTTCACACAGGACTTGAAAAGCCGCCTACACGCGCTTTACGCCCAGTAATTCC
+
FF:FFFFFFFFF,FFFFF::FFFFFFFFFFFFFFFFF:,FFFFFFFFFFFFFFFFFFFFFFFFFFFFFFFFFFFFFFFFFFFFFFFFFFFFFFFFFFF::FFFFFFFFFF:FFFFFFFFFFFFFFFFFFFFFFFFFFFFFFFFFFFFFFFFFFFFFFFFFFFFFFFFFFFFFFFFFF:FFF:FFFFFFFFFFFF:FFFFFFFFFF:FFFFFFF:FFFFFFFFFFFFFF::FFFF:FFF:FFFFFFFFFFF
@A00920:152:HGHKKDRXX:2:2102:25256:29356 2:N:0:CGCGTTCA+AAGGAGTA
GGACTACAAGGGTATCTAATCCTGTTTGCTCCCCACGCTTTCGTGCCTCAGTGTCAGTGCTGGTCCAGGTAGCCGCCTTCGCCACGGATGTTCCTCCCGATATCTACGCATTTCACTGCTACACCGGGAATTCCGCTACCCTCTACCGCACTCTAGACTGCCAGTATCCAATGCAATTCCCAGGTTGAGCCCAGGGCTTTCACATCAGACTTAACAAACCACCTACGCACGCTTTACGCCCAGTAATTCC
+
FF,FF::FFFFFF:FFF,FFFFFFFFFFF:F:FF,FFF:FF:FFFFF:,FFFFFFFFFFFFFFFFFFFFFFFFFFFF,FFF:FFFFFFFFFFFFFFFFFFF:,FFFF:FFFF:FFFFFFFFFFFFFFFFF,FFFFFFFFFF,F:FFFFFFFFFFFF:FF::FFFFFF,FF,FFF,FFF:FFFFF,,FF::FFFFFFFFFFF:FFFFFFFFF,FFFFFF:FFFFF,,:FFF:FF:FFFF,FF,::,,F,:,
@A00920:152:HGHKKDRXX:2:2102:4924:29434 2:N:0:CGCGTTCA+AAGGAGTA
GGACTACCCGGGTATCTAATCCTGTTTGCTCCCCACGCTGTCGCGCCTCAGCGTCAGCAACGGCCCAGCAGACCGCCTTCGCCACTGGTGTTCTTCCCGATCTCTACGCATTCCACCGCTACACCAGGAATTCCAGTCTCCCCTACCGAACTCTAGCCTGCCCGTATCGGCTGCAAGCCCGCAGTTGAGCCACGGGATTTCACAGTCGACGCGACAAGCCGCCTACGAGCTCTTTACGCCCAATAAATCC
+
FFFFFFFF:FFFFFFFFFFFFFFFFFFFFFFFFFFFFFFFFFFFFFFFFFFFFFFFFFFFFFFFFFFFFFFFFFFFFFFFFFFFFFFFFFFFF:FFFFFFFFFFFFFFFF,FFF:FFFFFFFFFF,FFFFFFFFFF,FFFFFFFFFFFFFFFFFFFFFFFFFF:FF:FFFF:FF:FFFFFFF,F,FFFFFF,FFFF:FFFFFFFFFFFFFFFFFFFFFFFFFF:FFFFFFFFF,FFFFFFF:FFFF:FFF
@A00920:152:HGHKKDRXX:2:2102:18114:29731 2:N:0:CGCGTTCA+AAGGAGTA
GGACTACTGGGGTATCTAATCCTGTTTGCTCCCCACGCTTTCGTGCCTCAGTGTCAGTGCTGGTCCAGATGGCCGCCTTCGCCACGGATGTTCCTCCCGATCTCTACGCATTTCACTGCTACACCGGGAATTCCGCCATCCTCTACCGCACTCTAGCCCGCCAGTATCCAATGCAATTCCCAGGTTGAGCCCAGGGCTTTCACATCAGACTTAACGAACCACCTACGCACGCTTTACTCCCAGTAATTCC
+
FFFFF:FF:FF:FFF:::FFFFFFFF::F,F,FF,FFF,:FFFFFF:F:FFFFFFF:FFFFFFFFFF,FFF,FFFFFFFFFFFF:FFFFF:FFFFFF:FF:FF,FF:F::FFFF::F,FF:FFFFFFFFF,FFFF,FF:FFFFFFFFF:FFF:,FF,F,,FFFF::F:::F::FFFFFFF:F,FFFFF::FFF,F:FFFFFFF,FFFFFFFF::::,,F:::F:F,FFFFFFF,FF::F,FFFFF,,F,F
@A00920:152:HGHKKDRXX:2:2102:30400:30655 2:N:0:CGCGTTCA+AAGGAGTA
GGACTACTGGGGTATCTAATCCCGTTCGCTCCCCATGCTTTCGCGTCTGAGCGTCAGATTAGGCCCAGCGAGTCGCCTTCGCCACTGGTGTTCCTCCGGATCTCTACGCATTTCACCACTACACCCGGAATTCCACTCGCCTCTACCTACCTCCAGCCCCGCAGTCTGGCATGTCCTCGCCCGGTTGAGCCTGAGCGCTTTCACACACCACTTACAGGGCCGCCTGCTCGCGCTTTACACCCAGTAAATC
+
FFFFFFFFFFFF,FFFFFFFFFFF:FFFFFFFFFFFFFFFFFFFFFFFFFFFFFFFFFFFFFFFFFFFF:FFFFFFF:FFFFFFFFFFFFFF,F:FFFFFFFFFFFFFFFFFFFFFFFFFFFFFFFFFFFFFFFFFFFFF:FFFFFFFFFFFFFFFFFFFFFFFFFFFFFFFFFFFFFFFFFFFFF:FFFFF:FFFFFFFFFFFFFFFFFF,FFFFFFFFFFFF:FFFFFFF,FFFFF:FFFFFFFFFFF
@A00920:152:HGHKKDRXX:2:2102:23592:30671 2:N:0:CGCGTTCA+AAGGAGTA
GGACTACAAGGGTTTCTAATCCCGTTCGCTACCCTGGCTTTCGCGGCTCAGCGTCAGGTGCAGCCCAGGGCGCCGCCTTCGCCTCTGGTGTTCCTCCGGATCTCTACGCATTTCACCACTCCACCCGGAATTCCACGCCCCTCTGCTGCCCTCTAGCTGCCCAGTTTCGAACGGCCTCTCCCGGTTGAGCCGGGAGCTTTCACGTCCGACTTGAACAGCCGCCTGCCCGCGCTGTACGCCCAGTAAATCC
+
FFFFFFFFFFFFFFFFFFFFFFFFFFFFFFFFFFFFFFFFFFFFFFFFFFFFFFFFFFFFFFFFFFFFFFFFFFFFFFFFFFFFFFFFFFFFFFFFFFFFFFFFFFFFFF:FFFFFFFFFFF:FFFFFF:F::FFFFFFFFFFFFFFFFFFFFFFF:FFFFF,FFFFFFFFFFFFFFFFFFFF,F:F,F:F,FFFFFFFF,FF:FFFFFFFFFFFFFFFF:FFFFFFFFFFF:,FFFFFFFFFFFFF:,F
@A00920:152:HGHKKDRXX:2:2102:8404:31798 2:N:0:CGCGTTCA+AAGGAGTA
GGACTACCAGGGTATCTAATCCTGTTTGCTCCCCACGCTTTCGTGCATGAGCGTCAGTGCAGGCCCAGGGGATTGCCTTCGCCATCGGTGTTCCTCCTGATATCTGCGCATTTCACCGCTACACCAGGAATTCCACACTCCTCTACCGAACTCGAGTCACAGCAGTCTCGACTGGCGTCCCACGGGTGAGCCTTGGAGTTTCCCAGTCGACTTACTGACCCGCCTAGGAGCCCGTGACGCCCAATGAGTC
+
FFFFFFFFFFF:F:FFF,F:F:FFF,FF:FFFFFFFFFFF:FFFFFFFFFFFF,::F:FFFFFF:F:F:FFF:FF:FF,FFFFFFFF:FF:,FFFFFFFFFF,FFF,FF,FF:F,:FF,F,F:F:,FF,,,F,:,,FF:,F,,F:,FFF,F:,F,FFFFF,FFFFFFFFFF:FFFFF,:F:FFF:,,FFF,FFFFFFF,,F,,:,F:F:F:,F,,F:F,,:::F:FFFFFF,FF,,,:FF:,:,:F,,,,
@A00920:152:HGHKKDRXX:2:2102:8983:33771 2:N:0:CGCGTTCA+AAGGAGTA
GGACTACCGGGGTATCTAATCCTGTTTGCTCCCCACGCTTTCGCACCTCAGCGTCAGTTATGGACCAGTGAGCCGCCTTCGCCACTGGTGTTCCTCCGCATCTCTACGCATTTCACCACTACACCCGGAATTCCACACGCCTCTACCTGCCTCTAGCCCCGCAGTTCGGTCACGTCCTCGCCCGGTTGAGCCGGGCGCTTTCACGCGCCACTTGCAGGACCGCCTACACGCGCTTTACACCCAGTAAATC
+
,FFFFFFFFFFFFFFFFFFFFFF:FFFFFFFFFFFFFF,FFFFFFFFFFFFFFF:FFFFFFFFFFFFFFFF:FFFFFFFFFFFFFFF,FF:FFFFFFFFFFFFFFFF:FFFFFFFFFFFFFFFFFFF:FFFFFFFFFFFFFFFFFFFFFFFFFFF:FFFFFFFFFFFFFFFFFFFF:FFFFFFFFFFFFFFFF,FFFF:FFFFFFFFFFFFFFFFFFFFFFFFFFFFFFFFF:FFFF:FFFFFFF,,F:F
@A00920:152:HGHKKDRXX:2:2102:1904:35509 2:N:0:CGCGTTCA+AAGGAGTA
GGACTACACGGGTTTCTAATCCTGTTTGCTACCCACGCTTTCGTGCCTCAGCGTCAGTTATGGTCTAGAGAGCCGTCTACACCGCCGGTGTTCCTCCTGATATCTACGCATTTCACCGCTACACCAGGAATTCCACTCTCCTCTCCCACACTCTAGCCGGTCAGTACTCGCCGCACCCTCCCAGTTAAGCCGGGAGATTTCACGACAAACTTAATCGGCCGCCTACGCACCCTTTACGCCCAGTAACTCC
+
FFFFFFFFFFFFFFFFFFFFFFFF,FFFFFFFFF,FFFFFFFFF:FFF:FFFFFFFF:FFF:FFFFFFFFFFFFFFF:,FFFFFFFFFFFFFFFFFFFFFFFFFFFFFF,FFFFFFFFF:FFFFFFFF:F:FFFFFFFFFFFFFFFFFFFFFFF:FFFFFFF,F:FFFFFFFFFFFFFFFFFFFFFF,,FFFFFFFFFFFFFFFFFF:,FFF:FF:FFFFFFFFFFFF::FFFFFF:FFFFFFFF,FFFF
@A00920:152:HGHKKDRXX:2:2102:27028:35931 2:N:0:CGCGTTCA+AAGGAGTA
GGACTACCAGGGTTTCTAATCCTGTTTGCTCCCCACGCTTTCGCGCCTCAGCGTCAATCACGGGCCAGATAGCCGCCTTCGCCACCGGTGTTCTTCCCAATATCTACGAATTTCACCTCTACACTGGGAATTCCACTATCCTCTCCCGCATTCAAGCCAGCCAGTATCAAGCGCAGCCCCCAGGTTGAGCCCGGGAATTTCACGCCTGACTTGGCAAGCCGCCTACGTGCGCTTTACGCCCAGTAATTCC
+
FFFFFFFFFFFFFFFFFFFFFFFFFFFFFFFFFFFFFFFFFFFFFFFFFFFFFFFFFFFFFFFFFFFFFFFFFFFFFFFFFFFFFFFFFFFFFFFFFFFFFFFFFFFFFFFFFFFFFFFFFFFFFFFFFFFFFFFFFFFFFFFFFFFFF:FFFFFFFFFFFFFFFFFFFFFFFFFFFFFFFFFFFFFFFFFFFFFF:FFFF:FFFFFFFFFFFFFF:FFFFFFF,FFFFFFFFFFFFFFFFFFFFFFFFF
@A00920:152:HGHKKDRXX:2:2102:10773:36151 2:N:0:CGCGTTCA+AAGGAGTA
GGACTACACGGGTATCTAATCCCATTCGCTCCCCTAGCTTTCGTCCATGAGCGTCAGTTATGGCCCAGCAGAGCGCTTTCGCCACTGGTGTTCTTCCCGATATCTACGCATTTCACCGCTACACCGGGAATTCCCTCTGCCCCTACCATACTCTAGCCCAGCAGTTTCCACTGCCTCTACGGAGTTGAGCCCCGCTCTTTGACAGCAGACTTGCTGAGCCGCCTGCGGACGCTTTACGCCCAATAATTCC
+
FFFFFFFFFFFFFFFFFFFFFFFFFF:FFFFFFFFFFFFFFFFFFFFFFFF,FFFFFFFFFFFFFFFFFFFFFFFFFFFFFFFF:FFFFFFFFFFF:,FFFFFFFF:FFFFFFFFFFFFFFFFF,FFFFFFFFFFFFFFFFFFFFFFFFF:FFFFFFF,FFFFFFFFFFF,FFFF:,FFFFFFFFFF:FFFFFFF:FFFFFFFFFF,FFFFFFFF:FFFF:FFFFFFFFFFFFFFFFFF:FFFFFFFFFF
@A00920:152:HGHKKDRXX:2:2102:13404:36354 2:N:0:CGCGTTCA+AAGGAGTA
GGACTACCGGGGTTTCTAATCCCGTTTGCTCCCCTGGCTTTCGCGCATCAGCGTCAATACCGGTCCAGGATGCCGCCTTCGCCACCGGTGTTCCTCCAGATATCTACGCATTTCACCGCTACACCTGGAATTCCACATCCCTCTCCCGGATTCGAGCCAACCAGTATCGGACGCAGTTCCCGGGTTGAGCCCGGGGATTTCACATCCGACTTAGTTGGCCGCCTACGAGCCCTTTACGCCCAGTAATTCC
+
FFFFFFFFFFFFFFFFFFFFFFFFFFFFFFFFFFFFFFFFFFFFFFFFFFFFFFFFFFFFFFFFFFFFFFFFFFFFFFFFFFFFFFFFFFFFFFFFFFFFFFFFFFFFFFFF,FFFFFFFFFFFFFFFFF:FFFFFFFFFFFFFFFFF:FFFFFFFFFFFFF,FF::FFFFFFFFFFFFFFFFFFF:FFFFFFFFFF,FFFFF,FF:FFFF,FFFFFFFFFFFF:FFFFFFFFFFFFFFFFFFFFFFFFF
@A00920:152:HGHKKDRXX:2:2102:13051:36589 2:N:0:CGCGTTCA+AAGGAGTA
GGACTACTCGGGTTTCTAATCCCGTTCGCTCCCCATGCTTTCGCCTCTCAGCGTCAGGTCAGGACCAGAGTGTCGCCTTCGCCACTGGTGTTCCTCCGGATCTCTACGCATTTCACCACTACACCCGGAATTCCACACGCCTCTACCTGCCTCTAGCCCCGCAGTTCGGTCACGTCCTCGCCCGGTTGAGCCGGGCGCTTTCACGCGCCACTTGCAGGACCGCCTACACGCGCTTTACACCAAGAAAATC
+
FFFFFFFF:FFFF,FFFFFFFFFFFF:FFFFFFFFFFFFFFFFFF:FFFFFFFFFFF,:FFFF,FFFF,F:F:FFFFFFFFFFFFFFFFFFFFFFFF::FF:FFFFFFFFFFFFFFF,FFFFFF,FFFFFFFFFFF:F,FFFFF,FFFFFFFFFFFF:F,FFFFF:,FFF,FFFFFFFFFFFFFFF,FFFFF,FFF,FFFFFFF,,:F,,FFF,:F,FFF:FFFF,FFFFFFFF:FFFFFF,::,:FF:F
@A00920:152:HGHKKDRXX:2:2102:25617:36808 2:N:0:CGCGTTCA+AAGGAGTA
GGACTACAAGGGTATCTAATCCTGTTTGCTCCCCACGCTTTCGTGCATGAGCGTCAGTGCAGGCCCAGGGGATTGCCTTCGCCATCGGTGTTCCTCCGCATATCTACGCATTTCACTGCTACACGCGGAATTCCATCCCCCTCTGCCGCACTCCAGCCTTGCAGTCACAAATGCAGGTCCCAGGTTGAGCCCGGGGAGTTCACATCTGTCTTACAAAACCGCCTGCGCACGCTTTACGCCCAGTAATTCC
+
FFFFF,FFF:FFF,FFFFFFFFFFFFFFFFFFFFFFFFFFFFFFFFFFFFFFFFFFFFFFFFFF:FFFFF:FFFFFFFFFFFFFFFFFFFFFFFFFFFFFFFFFFFFFFFFFFFFFFFFFFFFFFFFFFFFFFF:FFFFFFFFFFFFFF:FFFFFFFFFFFFFFFFFFFFFFFFFFFFFFF:FFF:FFFFFFFFFFF:F:FFFFF:FFFFF:FF:FFF:FFFFFFFF:FFFFFFFFFFFFFF:FFFF:FF
@A00920:152:HGHKKDRXX:2:2103:6307:1297 2:N:0:CGCGTTCA+AAGGAGTA
GGACTACCGGGGTTTCTAATCCCTTTTGCTCCCCTAGCCTTCGAGCCTCAGCGTCAGATGTTGTCCAGTAGCTCGCCTTCGCCACGAGTGTTCCTCTCGATATCCACGCATTTCACTGCTACACCGAGAATTCCAGCTACCTCTCCAACCCTCAAGCACGGCAGTATCGGATGCAGTTCCTGGGTTGAGCCCCGGGATTTCACCCCTGACTTGCTGCGCCGCCTACGTGCGCTTTACGCCCAGTATTTCC
+
:FFFFFFFFFFFF:FFFFFFFFFFFFFFFFFFFFFF,FFFFFFFFFFFFFF:F:FFFFFFFFFFFFF,FFF:F,:FFF,FFFFF:FFFFFF:FFFFFFFFF:F:FFFFFFFFFFFFFFF:,FFFFFFFF::FF:FFFF,FF,F:FFFFFF:FFFFFFFFFF:F:FFFF,FFFFFFFFFFF,FF:FFFFFF:FFF:FFF:FFFFFF,FFFFF,:FFFF:FFFFF:,:FFF,FFFFFFFFFFFFFF:F,F:F
@A00920:152:HGHKKDRXX:2:2103:28845:1438 2:N:0:CGCGTTCA+AAGGAGTA
GGACTACAAGGGTTTCTAATCCTGTTTGCTCCCCACGCTTTCGCTCCTCAGCGTCAGTACTGGCCCAGAGAGCCGCCTTCGCTACTGGTGTTCCTCCCGATATCTGCGCATTTCACCGCTACACCGGGAATTCCACTCTCCTCTACCAGACTCTAGCCACAGCAGTATCGACTGCAGTTCCGAGGTTGAGCCTCGGGAGTTCACAGCCGACTTGCTGAGCCGCCTACGAGCTCTTTACGCCCAGTGATTC
+
FFFFFFFFF:FF,FFFFFFFFFFFF,:FFFF:FFFFF:F:FFFF:FFFFFFFF:FFF,F:,FFFFFFFFFFFF:F:F:,F:FFFFFF:FFFFFFFFFFFF:FFFFFFFFFFFFFFF,FFF:FFFF::FFFFFFFFFFFFFFFFFFF:FFFF:FFF:FFFFFFFF:F,FFFF:FFFFF:FFFF:FFFFFFFFFFFFFFF,:FFFFFFFFFFFFFF,FFF:FFFFFF:FFFFFFF:,FFFFFF,:FFFF,F:
@A00920:152:HGHKKDRXX:2:2103:32551:1658 2:N:0:CGCGTTCA+AAGGAGTA
GGACTACTCGGGTATCTAATCCCGTTTGCTCCCCTAGCTTTCGCACCTCAGCGTCAGTTGTGGACCAGAGAGCCGCCTTCGCCACCGGTGTTCTTCCTGATATCTACGCATTTCACCGCTCCACCAGGAGTTCCGCTCTCCCCTACCACACTCGAGCACCGCAGTCTGCCAGGCAGTTCCAAGGGTAAGCCGTGGGATTTCACCCCACACTTGCGATGCCGCCTACGTGCGCTTTAAGCCCAGTAATTCC
+
:FFFFFFFFFFFFFFFFFFFFF:FFFFFFFFFFFFFFFF:FFF,FFFFFFFFFFF:FFFFFF,FF:FFFFFFF,FFFFFFFFFF:F,FF::FF,FFFFFFFF:FFFFFFFFFFFFFF::F:FFFFFFFF:FFFFF::FFF,:FFFFFFFFFFF:FFFFFFFF:FFFFF,FFFFFFFFF,:F,FFFFF,FFF:FFFFFFFFF:FFFFFFF:FFFFFFFFFFFFFF:FFFFFFFFFFFFFFFF:,FFFFFF,
@A00920:152:HGHKKDRXX:2:2103:14434:2127 2:N:0:CGCGTTCA+AAGGAGTA
GGACTACCGGGGTATCTAATCCTGTTTGCTACCCACGCTTTCGCTCCTCAGCGTCAGTTCCGGCCCAGAGTGCCGCCTTCGCCGCTGGTGTTCTTCCTGATATCTGCGCATTTCACCGCTACACCAGGAGTTCCACACTCCCCTACCGGACTCTAGCCACAGCAGTCTCAGGTGGCGTCTCCAGGTTGAGCCTGGAGGTTTCACACCCGACTTACCGAGCCGCCTACGAGCTCTTTACGCCCAATAAATC
+
FFFFF:FF:FFFFFFF:FFFFFFFFFFFFFFFFFFFFF,,FFFFFFFFFFFFFFFFFFFFFFFFFFFFFFFFFFFFFF,FFFF:FFFFFFFFFFF:FFF:F:FFFFF:FFFFFFFFFFFFFFFFFFFFFFFFFFFFFFFFFFFFFFFFFFFFFFFFFFFFFFFFFF,FFFFFFFFFFFFFFFFF:FFFFFFFFFFFFFF::FFFFFFFFFFFFFFFFFF:F,FFFFFFFFF:FFF:F:FFFFFFFFF:FF
@A00920:152:HGHKKDRXX:2:2103:9290:2268 2:N:0:CGCGTTCA+AAGGAGTA
GGACTACTCGGGTTTCTAATCCTGTTTGATCCCCACGCTTTCGTGCCTCAGTGTCAATATTCGCGTAGCCAGCTGCCTTCGCAATTGGTGTTCTATGTCATATCTAAGCATTTCACCGCTACATGACATATTCCGCTGACCTCCACGGTATTCAAGACTGATAGTATCAATGGCAGTTCCCAAGTTAAGCTCGGGGATTTCACCACTGACTTACCAACCCACCTACGCACCCTTTAAACCCAGTGAATCC
+
FFFFFFFFFFFFFFFFFFFFFFFFFFFFFFFFFFFFFFFFFFFFFFFFFFFFFFFFFFFFFFFFFFFFFFFFFFFFFFFFFFFFFFFFFFFFFFFFFF::FFFFF:FF:FFFFFFFFF:FFFFF:FFFFFFFFFFFFFFFF,FFFF:FFFFFFFFFFF:FFFFFFFFFFFF,FFFFFF::FFFFFFFFF:FFF:F:FFFFFFFFFFFFFFF:FF,F:FFFFFFFFFF:FF::FFF,:F:F,FF:F:,FFF
@A00920:152:HGHKKDRXX:2:2103:17933:2675 2:N:0:CGCGTTCA+AAGGAGTA
GGACTACAGGGGTTTCTAATCCCGTTTGCTCCCCTGGCTTTCGCGCCTCAGCGTCAGTGTCGGTCCAGGATGCCGCCTTCGCCACCGGTGTTCCTCCAGATATCTACGCATTTCACCGCTACACCTGGAATTCCACATCCCTCTCCCGAACTCAAGCCCGCCAGTATCAGACGCAGTTCCCCGGTTGAGCCGAGGGATTTCACGTCCGACTTAACAGGCCGCCTACGCGCCCTGTACGCCCAGTAATTCC
+
FF:FFFFFFFFFFFFFFFFFFFFFFFFFFFFFFFFFFFFFFFFFFFFFFFFFFFFFFFFFFFFFFFFFFFFFFFFFFFFFFFFFFFFFFFFFFFFFFFFF:FFFFF,FFFFFFFFFFFFF:FFFFFFFF:FFFF:FFFFFFFFFFFFFFFFFFFFFFFFFFFFFF,:FFF:FFFFFFFFFFFFFFFFFFFFFFFFFF,,FFF:FFFFFFFFFFFFFF::FFFFFFFFFFFFF,,FFF:F:,FFF:,F,FF
@A00920:152:HGHKKDRXX:2:2103:5213:2754 2:N:0:CGCGTTCA+AAGGAGTA
GGACTACTAGGGTATCTAATCCTGTTTGCTCCCCACGCTTTCGCACCTCAGCGTCAGTTGTGGACCAGTCAGCCGCCTTCGCCACTGGTGTTCCTGCGAATATCTACGAATTTCACCTCTACACTCGCAATTCCACTGACCTCTTCCACACTCAAGACACCCAGTATCAAAGGCAGTTCCAGAGTTGAGCTCTGGGATTTCACCCCTGACTTAAATGTCCGCCTACGTGCGCTTTACGCCCAGTAATTCC
+
FFFFFFFFFFFFFFFFFFFFFFFFFFFFFFFFFFFFFF,FFFFFFFFFFFFFFFFFFFFFFFFFFFFFFFFFFFFFFFFFFFFFF:FFFFFFFFFFFFFFFFFFFFFFF,:FFFFFFFFFFF,FFFFFFFFFFFFFFFFFFFF:FFFFFFFFF,FFFFFFFFFFFFFF,F:FFFFFFFFFF:F:F:FFFFFFFFFFFFFFFFFFFFF:FFFFFFFFF:FFFFFFFFFFFFFF,:FFFFFF::FF:,FFFF
@A00920:152:HGHKKDRXX:2:2103:26295:3067 2:N:0:CGCGTTCA+AAGGAGTA
GGACTACAGGGGTTTCTAATCCCGTTCGCTCCCCACGCTGTCGCGTCTCAGCGTCAGTTTTCGTCTAGGACGCCCCTTTCGGCGCTGGTGTTCCTCCGGATCTCTGCACATTTCACCGCTACACCCGGAATTCCACGTCCCTCTCCGATACTCTAGTCGGGCAGTCTGACCGGCACTCGCCTGGTTAAGCCAGGCGCTTTCACCAGCCACTTACCCCACCGCCTACACGCGCTTTACGCCCAGTAACTCC
+
:FFFFFFFFFFFFFFFFFF:FFFFFFFFF:FFFFFFFFFFFFFFFF:FFFFFFFFFFFFFFFFFFFFFFFFFFFFFFFFFFFFFFFFFFFFFFFF:FFFFFFFFFFFFF,FFFFFF:FFF,FF:FFFFFFFFFFFFFFFF:FFFFFFFF:FFFFFFFFFFFFFFFFFFFFFFFFFFFFFFFFFFFFFFFFFFF:FFFF:FFFFFFFFF:FFFFFFFFFFF:FFFFFFFFFFFFFFFFFFFFFFFFFFFFF
@A00920:152:HGHKKDRXX:2:2103:13069:3740 2:N:0:CGCGTTCA+AAGGAGTA
GGACTACTAGGGTATCTAATCCTGTTCGCTCCCCACGCTTTCGCTCCTCAGCGTCAGTAATGGCCCAGAGATCCGCCTTCGCCACCGGTGTTCCTCCTGATATCTGCGCATTTCACCGCTACACCAGGAATTCAAGTCTCCCCTACCACACTCTAGGCTGCCCGTACCCACTGCAAGTCCGGGGTTGAGCCCCGGATTTTCACAGCAGACGCGACAAACCGCCTACAAGCTCTTTACGCCCAATAATTCC
+
FFFFFFFF:FFFFF,FF::FFFFFFF:FFFFF:FFFFFFFFFFFFFF:FFFFFFF:FFFF,FF:FFF:,:FFFFFFFFFF:FFFFFFFFFFF:FFFFF,FF,FFFFFFFF:,FF:FFFFFFF,FFFFFFFFFF,,:,F:FFFFF:FFF:F,FF,FF,:::F:F:FF:F:FFFFFF::FFFFFFFFF:FFF::FFFFFFFFFFFFFF:FFFFF:F,FF,FF:FFF,:F:F,:FFFFFFFF,FFF:FFFFF,
@A00920:152:HGHKKDRXX:2:2103:23520:4492 2:N:0:CGCGTTCA+AAGGAGTA
GGACTACTGGGGTATCTAATCCTGTTTGCTCCCCACGCTTTCGCACATGAGCGTCAGTATTGGTCCAGGAAGTCGCTTTCGCCACTGATGTTCCTTCAGATATCTACGCATTTCACCGCTACACCTGAAATTCCACTTCCCTCTCCCATACTCTAGCTATGCAGTCTCGGATGCAGTTCCCAGGTTAAGCCTGGGGATTTCACACCCGACTTGCAAAGCCGCCTACGCGCGCTTTACGCCCAGTAATTCC
+
FFFFFFFFFFFFFFFFFFFFFFFFFFFFFFFFFFFFFFFFFFFFFFF,FFFFFFFFF:FFF:FFFFFFFFFFFFF:FFFFFFFFFFFFFF:,FFFFF:FFFFFFFFFFFFFFFFFFFFFFFFFFFFFFF,FFFFFFFFFFFFFFFFFFF,:FFFFFFFFFFFFFFFFFFFFFFFFFFFFF,FFFFFFFFFFFFFFFFFFFFFFFFFFF,:FFFFFFFFFFFFFFFFFFFFFFFF::F:FFF,FFFFFFFF
@A00920:152:HGHKKDRXX:2:2103:7265:4930 2:N:0:CGCGTTCA+AAGGAGTA
GGACTACCAGGGTTTCTAATCCTGTTTGATCCCCACGCTTTCGTGCCTCAGCGTCAATAACCCCTGTAGTGAGCTGCCTTCGCAATCGGTGTTCTATGTCATATCTAAGCATTTCACCGCTACATGACATATTCCGCTCACCTCCCGGGCATTCAAGATGTATAGTATCAACGGCAGTTTCCAAGTTAAGCTTGGAGATTTCACCACTGACTTACACACCCGCCTACGCACCCTTTAAACCCAGTGAATC
+
FFFFFFFFFFFFFFFFFFFFFFFFFFFFFFFFFFFFFFFFFFFFFFFFFFFFFFFFFFFFFFFFFFFFFFFFFFFFFFFFFFFFFFFFFFFFFFFFFFFFFFFFFFFFFFFF,:FFF:FF,FFFFFFFFF,FFFFFFFFFFFFFFF,FF:FFF,,FFFFF,F,FFFFFFFFFFFFFFFFFF:FFF:F:FFF:,FFFFF:F:FFFFF:FFFFF:FFFFFF:FFF,FFFF:FFFFF,FFFFFFFFFFF:,FF
@A00920:152:HGHKKDRXX:2:2103:32226:5040 2:N:0:CGCGTTCA+AAGGAGTA
GGACTACCCGGGTATCTAATCCTGTTTGCTCCCCACGCTTTCGTGCCTCAGCGTCAGTCACCGTCCAGTCACCCGTCTACACCTCTGGTGTTCCTCGTGATATCTACGCATTTCACCGCTACACCACGTATTCCAGTGACCCCTCCGGGAGTCAAGAACGGCAGTATCAATGGCAGTTCCACAGTTAAGCTGTGGGCTTTCACCTCTGACTTACCGACCCGCCTACACACCCTTTACACCCAGTGATTCC
+
FFFFFFFFFFFFF,FFFF:FFFFFFFFFFFFFFFFFFFF:FFFFFFFFFFFFFFFF:FF:,FF,F::FFF:FF:FFFFFFFFF:FFFFFFFF:,F:FFF:FFFFF::FFFFFFFF:FFFFFFF,,FFF,:FFFF,,FFFF:,F,F:FFF:,FFF:FF,,FF,:FFFFFFF,FF:FFFF:FF:,:FFF:FFF:FFFFFFFFF:FF::FFFFFFF,F:,FFF::FFF:FFFFFF,FF,:FF:FFFFFFFFFF
@A00920:152:HGHKKDRXX:2:2103:32687:5744 2:N:0:CGCGTTCA+AAGGAGTA
GGACTACTGGGGTTTCTAATCCCGTTTGCTCCCCACGCTTTCGTACCTCAGCGTCAGGTGTGACCCAGAAAGCCGCCTTCGCTACTGATGTTCCTCCCAATATCTACGCATTTCACCGCTACACTGGGAATTCCGCTTTCCTCTATCACCCTCTAGCGAGCCAGTATCGAATGCATCTCAGAGGTTGAGCCTCTGGCTTTAACATTCGACTTAACCCGCCGCCTACGTACGCTTTACGCCCAGTAATTCC
+
FFFFFFFFFFFFFFFFFFFFFFFFFFFFFFFFFFFFFFFFFFFFF:FFFFFFFFFFFFFFFF,FFFFFFFFFFFF:FFFFFFFF:FFFFFFFFFFFFFFFFFFFFFFFFFFFFFF:FFFFFF,FFFFF,FFFFFFFFFFF,FFFFFFFFFFFFFFFFFFFFFFFFFFFFF:FFFFFFFF:FFFFFFFFFFFFFFFFFF:FF,FFFFFFFFFFFFFFFFFFFFFFFFFFFFF,:FFFF:FFFFFFFFFF,F
@A00920:152:HGHKKDRXX:2:2103:7753:5807 2:N:0:CGCGTTCA+AAGGAGTA
GGACTACTAGGGTTTCTAATCCCGTTTGCTCCCCTGGCTTTCGCGCCTCAGCGTCAGTTTCGGTCCAGGATGCCGCCTTCGCCACCGGTGTTCCTCCAGATATCTACGCATTTCACCGCTACACCTGGAATTCCACATCCCTCTCCCGAACTCAAGCCAACCAGTATCGGACGCAGTTCCCGAGTTAAGCCCGGGGATTTCACGTCCGACTAAGAAGGCCGCCTACGCGCGCTTTACGCCCAGTAATTCC
+
FFFFFFFFFFFFFFFFFFFFFFFFFFFFFFFFFFFFFFFFFFFFFFFFFFFFFFFFFFFFFFFFFFFFFFFFFFFFFFFFFFFFFFFFFFFFFFFFFFF:FFFFFFFFFFFFFFFFFFFF:F:FFFFFFFFFFFFFFFFFFFFFFFFFFFFFFFFFFFFFFF,FFFFF,FFFFF:FFF:FFFFFF,,F:FFFFF:F,:FF,FFFFFFFFFFFFFF,FF:FFFFF,FFFFFFF,,FFFFFFF,F:,,::FF
@A00920:152:HGHKKDRXX:2:2103:19985:6386 2:N:0:CGCGTTCA+AAGGAGTA
GGACTACTCGGGTTTCTAATCCTGTTTGCTCCCCACGCTGTCGCGCCTCAGCGTCAGCTACTGCCCAGCAGGCCGCCTTCGCCACCGGTGTTCTTTCGGATCTCTACGCATTCCACCGCTACACCCGAAATTCCACCTGCCTCTACCGTGCTCTAGTCCACCAGTTCGCACGGCAGACCTGGGGTTGAGCCCCAGGCTTTCACCGCACGCTTGACAGACCGCCTACGCGCCCTTTACGCCCAGTGATTCC
+
FFFFFFFFFFFFFFFFFFFFFFFFFFFFFFFFFFFFFFFFFFFF:FFFFFFFFFFFFF:FFFFFFFFFFF:FFFFFFFFFFFFFF,FFFFFFF,F:FFFFF,FFFFFFFFFFFFFFFFFF:FFFFFFFFFFFFFFF:,:FF,FFFF,F:FFFFFFFFF,FFF:FF,:FF:FFFFFFF:F:::FFFFFFFFFFFFFFFFFFFFFF:FFF,FFF:FFF:FFFFFFFFFFFFF:F:FFFFFFFFF:F,F,FFF
@A00920:152:HGHKKDRXX:2:2103:25644:7044 2:N:0:CGCGTTCA+AAGGAGTA
GGACTACTGGGGTATCTAATCCTGTTCGCTCCCCATGCTTTCGCTCCTCAGCGTCAGTTACAGCCCAGAGACCTGCCTTCGCCATCGGTGTTCCTCCTGATATCTGCGCATTTCACCGCTACACCAGGAATTCCAGTCTCCCCTACTGCACTCTAGTCTGCCCGTACCCACTGCAGACCCGGGGTTGAGCCCCGGGCTTTCACAGCAGACGCGACAAACCGCCTACGAGCTCTTTACGCCCAATCATTCC
+
FFFFFFFFFFFFFFFFFFFFFFFFFFFFFFFFFFFFFFFFFFFFFFFFFFFFFFFFFFF,FFFFFFFFFFFFFFFFFFFF:FFFFFFFFFFFFFFFFFFFFFFFFFFFFFFFFFFFFFFFFFFFFFFFFFFFFFFFFFFFFFFFFFFFFFFFFFFFFFFFFFFFFFFFFFF:FFF,FFFFF:FFFFFFFFFFFFFFFFFFFFFFFFFFFFFFFFFFF,FFFFFFFFFF:FFF,FFFFFFFFFFF,F:FFF
@A00920:152:HGHKKDRXX:2:2103:19750:7576 2:N:0:CGCGTTCA+AAGGAGTA
GGACTACTGGGGTTTCTAATCCCGTTCGCTCCCCTAGCTTTCGCGCCTCAGCGTCAAGAATGGGCCAGGTAGCCGCCTTCGCCACTGGTGTTCCTCCCGATATCTACGCATTTCACCACTACACCGGGAATTCCGCTACCCTCTCCCACCTTCAAGCCGAGCAGTTTCCAATGCAATTTCTCAGTTGAGCCGAGAGCTTTCACATCGGACTTGCCCAGCCGCCTGCGCGCGCTTTACGCCCAGTAAATCC
+
::FFF:FFFFFFFF:FFFFF:,FFFFFFFFFFFFFFFFFF:F,FFFFFFF,FFFFFFFFFFFF:FFFFFFFFFFFFFFF,:::F,FF,FF,,F:FF,FFFFFFF,FFFFFFFFFFF:FFF:FF:FFFFF:FF:FF:F:FFFFF:FFFFFF:F,FFFF,,F:FFF:FFFFF::F:,FFFFFFFFFF:,FFF,FFFFF:FFFFF:FFFFFFFFFF,FFFFF:FFF,FFFFFFFFF,FFFFF:F,FFFFFF:F
@A00920:152:HGHKKDRXX:2:2103:25581:7623 2:N:0:CGCGTTCA+AAGGAGTA
GGACTACACGGGTTTCTAATCCGGTTTGCTCCCCACACTTTCGCGCCTCAGCGTCACGTGTTGTCCAGCGAGCTGCCTTCGCAATGGGTGTTCCTACCAGTATCTACGCATTTCACCGCTACACTGGTAATTCCACTCGCCTCTCCAACCGTCAAGCCTGCCAGTATCCAACGCAATGCTGGGGTTGAGCCCCAGTCTTTAACATCGGACTTAACAGACCGCCTACGCGCCCTTTACGCCCAGTAATTCC
+
FFFFFFFFFFFFFFFFFFFFFFFFFFFFFFFFFFFFFFFFFFFFFFFFFFFFFFFFFFFFFFFFFFFFFFFFFFFFFFFFFFFFFFFFFFFFFFFFFFFFFFFFFFFFFFFFFFFFFFFFFFFFFFFF:FFFFFFFFFFFFFFFFFFFFFFFFFFFFFFFFFFFFFFFFFFFFFFFFFFFFFFFFFFFFFFFFFFFFFFFFFFFFFFFFFFFFFFFFFFFFFFFFFFFFFFFFFFFFFFFFFFF:F:FFF
@A00920:152:HGHKKDRXX:2:2103:32362:10034 2:N:0:CGCGTTCA+AAGGAGTA
GGACTACCGGGGTTTCTAATCCGATTCGCTACCCACGCTTTCATGCCTCAGCGTCAAGAAAGTGCCAGTGAACTGCCTTCGCATTTGGTATTCCCCTCGATATCAACGGATTTCACCCCTACACCGAGAGTTCTGTTCACCTCTCACTTCTTCTAGTTATACCGTTTCGAATGCGAACCTGGGGTTGAGCCCCAGGATTTAACATCCGACTAATATAACCGCCTACGCATCCTTTACGCCCAGTAAATCC
+
FFFFFFFFFFFFFFFFFFFFFFFFFFFFFFFFFFFFFFFFFFFFFFFFFFFFFFFF:FFFFFFFFFFFFFFFFFFFFFFFFFFFFFFFFFFFFFFFFFFFFFFFFFFFFFFFFF:FFFFFFFFFFFFFFFFFFFFFFFFFFFFFFF:FFFFFFFFFFFFFFFFFFFFF,FFFFFF:FFF:FFFFFF:FFFFFFFFFFFFFFFF:FFFFFFFFFFFFF:FFFFFFFFFFFFFF:FFF,FFFFFFFFF:FF:
@A00920:152:HGHKKDRXX:2:2103:30816:10175 2:N:0:CGCGTTCA+AAGGAGTA
GGACTACTAGGGTTTCTAATCCTGTTTGCTCCCCACGCTGTCGCGCCTCAGCGTCAGCTACTGCCCAGCAGGCCGCCTTCGCCACCGGTGTTCTTCCGGATCTCTACGCATTCCACCGCTACACCCGGAATTCCACCTGCCTCTACAGTGCTCTAGTCCACCAGTTCGCACGGCAGACCTGGGGTTGAGCCCCAGGCTTTCACCGCACGCTTGATAGACCGCCTACGCGCCCTTTACGCCCAGTGATTCC
+
FFFFFFFFFFFFFFFFFFFFFFFFFFFFF:FFFFFFFFFFFFFFFFFFFFF:FFFFFFF:FFFFFFFFFFFFFFFFFFFFFFFFFFFFFFFFFFFFFFFFFFFFFFF:FFFFFFFFFFFFFFFFFFFFFFFFFFFFFFFFFFFFFF:FFFFFFFFFFFFFFFFFFFFFFFFFFFFFFFFFFFFFFFFFFFFFFFFFFFFFFFFFFFFFFFFFFFFFFFFFFFFFFFFFFFFFFFFFFFFFFFFFFFFFFF
@A00920:152:HGHKKDRXX:2:2103:11785:10473 2:N:0:CGCGTTCA+AAGGAGTA
GGACTACAGGGGTATCTAATCCTGTTAGCTCCCCACGCTTTCGCGCCTCAGCGTCAGCCACTGACCAGCGGCCCGCCTTCGCCACCGGTGTTCTTCCGGATCTCTACGCATTCCACCGCTACACCCGGAATTCCACCCGCCTCTACAGTGCTCAAGCCCAAAAGTCCGCACTGCCGATCCGGAGTTGAGCCCCGGGATTTCAAATCCGACTTGCCACGCCGCCTACGAACGCTTTACGCCCAGTGATTCC
+
:FFFFFFFFFF,FFFFFFFFFF,:,F,::FFF:F,F,FF,:FF,FFFFFFFFFFFF:FFF:FF,:FFFF,F,:::FFFFFF,FFFF,FFFFFF:FF,:FFFFFFFFFFFFFFFFFFFF,FFFFFFF:FFFFFFFFF,F:FF::FFFF,F:FFF,FF,FFF:FF,F,F,FFF,FFFFF,FF,FF:FFFFFF:FFF:,:FF:FFFF:,:,FFFF,FFF:,F:FFFFF:FFFF,FFFFFFF,FFF:F:FFFFF
@A00920:152:HGHKKDRXX:2:2103:14968:10723 2:N:0:CGCGTTCA+AAGGAGTA
GGACTACTGGGGTATCTAATCCCGTTCGCTACCCTGGCTTTCGCGGCTCAGCGTCAGGTGCAGCCCAGGGCGCCGCCTTCGCCTCTGGTGTTCCTCCGGATCTCTACGCATTTCACCACTCCACCCGGAATTCCACGCCCCTCTGCTGCCCTCTAGCTGTCCAGTTTCGAACGGCCTCTCCCGGTTGAGCCGGGAGCTTTCACGTCCGACTTGAACAGCCGCCTGCCCGCGCTTTACGCCCAGTAAATCC
+
FFFFFFFFFFFFFFFFFFFFFFFFFFFFFFFFFFFFFFFFFFFFFFFFFFFFFFFFFFFFFFFFFFFFFFFFFFFFFFFFFFFFFFFFFFFFFFFFFFFFFFFFF:FFFFFFFFFFFFFF:FFFFFFFFFFFFFFFFFFFF,FFFFFFFFFFFFFFFFFFFFFFFFFFFFFFFFFFFFFFFFFFFF,FFFFF:FFFFFFFFFF:FFFFFFFFFFFFF,FFFFFFFFFFFFFFFFFF:FFF:FFFFFFFFF
@A00920:152:HGHKKDRXX:2:2103:31647:10895 2:N:0:CGCGTTCA+AAGGAGTA
GGACTACCGGGGTATCTAATCCTGTTTGCTCCCCACGCTTTCGCACCTCAGTGTCAGTCACGGACCAGGAAGTCGCCTTCGCCACTGGTGTTCCTCCAGATATCTACGCATTTCACCGCTACACCTGGAATTCCACTTCCCTCTTCCGAACTCGAGTCGCCCAGTATCGAATGCAATTCCCAGGTTAAGCCCGGGGCTTTCACATCCGACTTAGACGACCACCTACGTGCGCTTTACGCCCAGTAATTCC
+
FFFFFFFFFFFFFFFFFFFFFFFFFFFFFFFFFFF,FFF:FFFFFFFFFFFFFF:FFFF:,FF:FFFFF,:FF,FFFFFFFFFF:FFFF:FFF:FFFFFFFFFFFFFFFF:FFFFFFFFFFF:FFFFFFFFFF,FF:FFFFFFFFFF::FFFFFFFFF:FFFFFFFFFFFFFFFFFFFFFFFFFFFFFFF,F:FFFFFFFFFFFFFFFFFFFFFF,FFFFFFFFFFF,FFFFF:FFFFFFFFFFF:F:FF
@A00920:152:HGHKKDRXX:2:2103:31241:11130 2:N:0:CGCGTTCA+AAGGAGTA
GGACTACAGGGGTATCTAATCCTGTTCGCTCCCCACGCTTTCGCTCCTCAGCGTCAGTATCGGCCCAGAGACCCGCCTTCGCCACCGGTGTTCCTCCTGATATCTGCGCATTTCACCGCTACACCAGGAATTCCAGTCTCCCCTGCCGAACTCCAGTGATGCCCGTATCGACCGCACGCCCACAGTTAAGCTGTAGGTTTTCACGGCCGACGCGACACACCGCCTACGAGCTCTTTACGCCCAATAATTC
+
:FFFFFFFF:FFFFFFFFFFFF,FFFFFFFFFFFFFFFFFFFFFFFFFFFFFFFFFFF:FFFFFFFFFFFFF,FFFFFFFFFFFFFFFFFFFFFFFF:FFFFF:FFFFFFFFFFF:FFFFFFFFFFFFFFFFFFFFFFFFFFFFFFFFFFFFF:FFFFFFFFFFF:FFFFFFFFFFFFFFFF:FFFF,:FFFFFFFFFFFFFFFFFFFFFFFFFFF:FFFF:FFFFFFFFFFFF:FFF,FFFF:FFFFFF
@A00920:152:HGHKKDRXX:2:2103:32154:11397 2:N:0:CGCGTTCA+AAGGAGTA
GGACTACTGGGGTTTCTAATCCTGTTTGCTCCCCACGCTTTCGCACCTCAGCGTCAGTACCGGTCCAGGTAGCCGCCTTCGCCACCGGTGTTCTTCCCAATATCTACGAATTTCACCTCTACACTGGGAATTCCACTACCCTCTCCCGGCCTCTAGTCTCGCAGTAACAAAGGCAATTCCCAGGTTGAGCCTGGGGATTTCACCTCTGACTTGCGAAACCGCCTACGTGCGCTTTACGCCCAGTAATTCC
+
:FFFFFFFFFFFFFFFFFFFFFFFFFF:FFFFFFFFFFFFFFFFFFFFFFFFFFFFFFFFFF:FFF,FFFF:F:FFFFFFFFFFFF,FFFFFFF,F:FFFFFFFFFFFFFFFFFFFFFFFF:FFFFFFFFFFFFFFFFFFFFFFF:FFFFFFFFFFFFFFFFFFFFFFFFFFFFFFFFF:FFFFFFFFFFF:FFF::FFFFFFFFF:FFFFFFFFFFFFFFFFFFFFF,:FF,FFFFFFFFF:FFFFFFF
@A00920:152:HGHKKDRXX:2:2103:25753:11678 2:N:0:CGCGTTCA+AAGGAGTA
GGACTACTAGGGTATCTAATCCTGTTTGCTCCCCACGCTTTCGTGCATGAGCGTCAGTGCAGGCCCAGGGGATTGCCTTCGCCATCGGTGTTCCTCCGCATATCTACGCATTTCACTGCTACACGCGGAATTCCATCCCCCTCTGCCGCACTCTAGCCATGCAGTCACAAATGCAGTTCCCAGGTTAAGCCCGGGGATTTCACATCTGTCTTGCATAACCGCCTGCGCACGCTTTACGCCCAGTAATTCC
+
F,::F:FFF::FFF:FFFFF:FFFFF,FFFFF:FF:FFFF:::FFFF:FFF:::FFF:FFF,FFFFF:FFFFF:FFFFFFFFFFF:F,F:,,:F,F::FFFF,:,F,F:F,::FF:,FF,:F:F,:,FFFF,,FFFF,F,F:F:FFFFF:FF,FFFFFF:FFFF,FF,,,F,,:FF,FFF,,F:FF,F,FF,F,:FFF,FFF,::F,,F:F,FFFFFFFF:F,FF::::F,::,:FFFF,F:,F:FFF,F
@A00920:152:HGHKKDRXX:2:2103:28655:12195 2:N:0:CGCGTTCA+AAGGAGTA
GGACTACTGGGGTATCTAATCCCGTTTGCTCCCCTGGCTTTCGCGCCTCAGCGTCAGTGTCGGTCCAGAATGCCGCCTTCGCCACCGGTGTTCCTCCAGATATCTACGCATTTCACCGCTACACCTGGAATTCCACAATCCTCTCCCGAACTCAAGCCAACCAGTATCGGACGCAGTTCCCCGGTTGAGCCGAGGGCTTTCACGACCGACTTAGCAGCCCGCCTCCGCGCGCTTTACGCCCAGTAATTCC
+
FFFFFFFFFFFFFFFFFFFFFFFFFF,FFFFFFFF,FFF:FFFFF:FF:FFFFFFFF::,,FF:FFFF,,FF,FFFFF:FFFFFF,FFFFFFFFFFF,FFF:FFFFFFFFFFFFF:F,FFFFFFF,FFFFFFFFFF:,FFFFFFFFF:,FFFFF,FFF,,FFFFF,:,F,FFF::,F,,FFFFF:FF,FFFF,FFF,FFFFFFF,,F,FFF:F,FF,,FFFFFF::,FFF,FF,F:F,FFFFFFF,,F:F
@A00920:152:HGHKKDRXX:2:2103:10429:12571 2:N:0:CGCGTTCA+AAGGAGTA
GGACTACTGGGGTTTCTAATCCTGTTTGCTCCCCACGCTTTCGTACCTCAGCGTCAGTTGTGGCCCAGGCGGCTGCCTTCGCCATTGATGTTCCTCCGGATCTCTACGCATTTCACCGCTACACCCGGAATTCCACCGCCCTCTACCACACTCAAGCCCAGCAGTTTCGGCCGCAGTTCCCAGGTTGAGCCCGGGGATTTCACGACCGACATACTGAACCGCCTACGCACGCTTTACGCCCAGTAAATCC
+
FFFFFFFFFFFFFF,FFFFFFFFFFFFFFFFFFFFFFFFFFFFFFFFFFFFFFFFFFFFFFFFFFFFFFFFFFFFFFFFFFFFFFFFFF:FFFFFF:FFFFFFFFFFFF:F,FFFFFFFFFF,FFFFFF:FFFFFFFFFFFFFFFFFFFFFFFFFFFFFFFFFFFFFFFFFFFFFF:FFFFFFFF:FFF:FFFFFF:F:FFFFFFFFF:F,:F:FFFFFFFF:,:FFFFFFF:FF:FFFFFFFFFFFFFF
@A00920:152:HGHKKDRXX:2:2103:25418:13636 2:N:0:CGCGTTCA+AAGGAGTA
GGACTACTGGGGTTTCTAATCCTGTTTGCTACCCACGCTTTCGCTCCTCAGCGTCAGTTTCGGCCCAGCGCACCGCCTTCGCCACTGGTGTTCCACCCGATATCTGCGCATTTCACCGCTACACCAGGAATTCCACGCTCCCCTGCTGGACTCTAGCCACAGCAGTATCGGGTGGCGTCTCCAGGTTGAGCCTGGAGGTTTCACACCCGACTTACTGAGCCACCTACGAGCTCTTTACGCCCAATAAATC
+
FFFFFFFF:FFFF:FFFFFFFFFF,FFFFFFFFFFFFFFFFFFFFFFFFFFFFFFFF,F:F,FFFFFFFFF:F:FFFFFFFFFF:FFFFFFFFFFFFFFFFFFFFFFFFFF,:FFFFFFFFFFFF,FF:FFFFFFFFF,FF:FF:F:FFFFFFF:FFFFFF,:,F,FFF,FFF:,FFFF:F,:FFFF,,:FFFFF,F:FF,F,,:F:FF:FFFFF,FF:FFFFF,FF:FF:,FFFFF::FF:FFFFF:,F
@A00920:152:HGHKKDRXX:2:2103:12427:14058 2:N:0:CGCGTTCA+AAGGAGTA
GGACTACTAGGGTATCTAATCCTGTTTGCTCCCCACGCTTTCGCACCTCAGCGTCAATACTTGTCCAGCGAGTCGCCTTCGCCACTGGTGTTCTTCCGAATATCTACGAATTTCACCTCTACACTCGGAATTCCACTCGCCTCTCCAAGATTCTAGCACTGCAGTTTCAAGGGCAGTTCCGGGGTTGAGCCCCGGGATTTCACCCCTGACTTGCTGCGCCGCCTACGTGCGCTTTACGCCCAGTATTTCC
+
FFFFFFFFFFFFF,FFF:FFFFFF:FFFFFFFFFFFFFFFFFFFFFF,FFFFFFFFFFFFFFFFFFFFFFFFFFFFFFFFFFFFFFFF:FFFFFFFFFFFFFFFFFFFFFFFFFFFFFFFF:FFFFFFFFFFFFFFFFFFFFFFFFFFFFF:FFF:FFFFFFFFFFFFFFFFFFFFFFFFFFFFFFFFFFFFFFFFFFFFF:FFFFFFFFFFFFFF:FFFFFFFFFFFFFFFFFF:FFFF:FFFFFF::F
@A00920:152:HGHKKDRXX:2:2103:25635:14074 2:N:0:CGCGTTCA+AAGGAGTA
GGACTACCGGGGTATCTAATCCCGTTTGCTCCCCTGGCTTTCGCGCCTCAGCGTCAGTGTCGGTCCAGAATGCCGCCTTCGCCACCGGTGTTCCTCCAGATATCTACGCATTTCACCGCTACACCTGGAATTCCACATTCCTCTCCCGAACTCAAGCCCACCAGTATCAGACGCAGTTCCTCGGTTGAGCCGAGGGATTTCACGTCTGACTTAATAGGCCGCCTACGCGCCCTTTACGCCCAGTAATTCC
+
:FFFFFFFFFFFF,FFF:FFFFFFFFFFFFFFFFFFFFFFFFFFFFFFF,FFFFFFFFFFFFFFFFFFFFFFFFFFFFFFF:FFFFFFFFFFF:FFFFFFFFFFFFF:F::F:FFFFFF:FFFFFFFFF::FF:F:FFFFFF:FFFFFFFFFFFF:FFFF:FFFF:FFFFFFFF:FFFFFFFFFF,F:FFFFFFFF,FF,FFFFFFFFFFFFFFFFFFFFFFFFF:FF:FFFF,FFFFF:FFFFFFFF:F
@A00920:152:HGHKKDRXX:2:2103:15393:14090 2:N:0:CGCGTTCA+AAGGAGTA
GGACTACACGGGTTTCTAATCCTGTTTGCTCCCCACGCTTTCGCACATGAGCGTCAGTATTGGTCCAGGAAGTCGCTTTCGCCACTGATGTTCCTTCAGATATCTACGCATTTCACCGCTACACCGGAAATTCCGCTTCCCTCTACCGTACCCTAGCTATTCAGTCTCGAATGCAATTCCCAGGTTGAGCCCGGGGCTTTCACACCCGACTTAAATAACCGTCTACGCACGCTTTACGCCCAGTAATTCC
+
FFFFFFFFFFFFFFFFFFFFFFFFFFFFFFFF:FFFFFFFFFFFFFFFFFFFFFFFFFFFFFFFFFFFFFFFFFF:FFFFFFFF:FFFFFFFFFFFFFFFFFFFFFFFFFFFFFFFFFFFFFFFFFFFFFFFFFFFFFFFFFFFFFFFFFFF:FFFFFFFFFFFFFFFFFFFFFFFFFFFFFFFFFFFFFFFFFFFFFFFFFFFF:FFFFF:FF::FFFFFFFFFFFFFFFFFFFFFFFFFFFFF:FFFF
@A00920:152:HGHKKDRXX:2:2103:14787:15702 2:N:0:CGCGTTCA+AAGGAGTA
GGACTACACGGGTATCTAATCCTGTTCGCTCCCCACGCTTTCGCGTCTCAGCGTCAGTACCGTCCCAGAGAGCTGCTTTCGCCATAGGTGTTCTTCCTGATATCTGCGCATTTCACCGCTACACCAGGAATTCCACTCTCCTCTTCCGGACTCTAGCCGACTCGTTTCCGGAGACATCTCGAGGTTGAGCCTCGCGTTTTCACACCAGACCTAGCCGGCCGCCTACTCGCGCTTTCCGCCCAATGATTCC
+
FFFFFF,FFFFFFF:F,:FFFF:FFF:FFFFF,FFF:F:FF,FFF,:F::F:FFFF,:F,FF,,:FFFFFFF:F:,:FFFF,F,,F,,FFF:FF,FFFFFFFF:F:FF,F::FFFFFFFF,FF:F:FFFFFFFF:,F,FFFFFFFFFF,FFFFF,FF,FFFF,:,,,FFFF,FFF,:::FF,F,:FFFFFF,,FFF:FF::FFF,:FFFF:F,:F,F:F:F,FFF,,FF::FF:F,,FFFFF,,,FFFFF
@A00920:152:HGHKKDRXX:2:2103:13033:15734 2:N:0:CGCGTTCA+AAGGAGTA
GGACTACTGGGGTTTCTAATCCCTTTTGCTCCCCACGCTTTCGTGCCTGAGCGTCAGCAATTGTCCAGGTAGCCGCCTTCGCCTCTGGTGTTCCTCACGATATCTACGCATTTCACTGCTACACCGTGAATTCCGCTACCCTCTCCAATGCTCTAGCCGTGTAGTTTGAGGTGCAATTCTGGAGTTAAGCTCCAGGCTTTCACGCCTCACACACACGGCCGCCTGCGCACCCTTTACGCCCAGTGAATCC
+
FFFFFFFFFFFFFFFFFFFFFFFFFFFFFFFFFFFFFFFFFFFFFFFFFFFFFFFFFFFFFFFFFFFFFFFFFFFFFFFFFFFFFFFFFFFFFFFFFFFFFFFFFFFFFFFFFFFFFFFFFFFFFFFFFFFFFFFFFFFFFFFFFFFFFFFFFFFFFFFFF:FFFFF,:FFFFFFFFF,FFFFFFFFF:,FF:FFFFFF:FFFFFFFFFFFFFFFFFFFFFFFFFFFFFFFFF:FFFFFFFFFFF,F,FF
@A00920:152:HGHKKDRXX:2:2103:25409:16000 2:N:0:CGCGTTCA+AAGGAGTA
GGACTACCGGGGTTTCTAATCCTGTTTGCTCCCCACGCTTTCGTGCCTCAGTGTCAGTGCTGGTCCAGATGGCCGCCTTCGCCACGGATGTTCCTCCCGATCTCTACGCATTTCACTGCTACACCGGGAATTCCGCCATCCTCTACCGCACTCTAGCCCGCCAGTATCCAATGCAATTCCCAGGTTGAGCCCAGGGCTTTCACATCAGACTTAACGAACCACCTACGCACGCTTTACGCCCAGTAATTCC
+
FFFFFFFFFFFFFFFFFFFFFFFFFFFFFFFFFFFFFFFFFFFFFFFF,FFFFFFFFFFFFFFFFFFFFF:FFFFFF,FFFFFFFFFFFFFFFFFFFFFFFFFFFFFFFFFFFFFFFFFFFFFFFFFF:FFFFFFFFFFFFFFFFFFFFFFFFFFFFFF:FFFFFFFFFFFFFFFFFFFFFFFFFFFFFFFFFFFFFFFFF:FF:FFFFFFFFFF:FFFFFFFF:FFFFFFFFFF,FFF:,F:FFFFFFF
@A00920:152:HGHKKDRXX:2:2103:17779:16063 2:N:0:CGCGTTCA+AAGGAGTA
GGACTACTGGGGTATCTAATCCCGTTTGCTCCCCTAGCTTTCGCGCCTCAGCGTCAAGAACAGGCCAGGAAGTCGCCTTCGCCACTGGTGTTCCTCCCGATATCTACGCATTTCACCACTACACCGGGAATTCCACTTCCCTCTCCTGCCTTCGAGTCGATCAGTATCGCGTGACCCTCCCCAGTTGAGCCGGGGGCTTTCACACGCGACTTGAACGACCGCCTGCGCGCTCTTTACGCCCAGTAAATCC
+
FFFFFFFFFFFFFFFFFFFFFFFFFFFFFFFFFFFFFFF:FFFFFFFFFFFFFFFFFFFFFFFFFFFFFFFFFFFFFFFFFFFFFFFFFFFFFFFFFFFFFFFFFFFFFFFFFFFFFFFFFFFF:FFFFFFFFFFFFFFFFFFFFFF:FFFFFFF:FFFFFFFFFFFFFFFFFFFFFFFFF:FFFFFFFFFFFFFFFFFFFFFFFFFFFFFFFFFFFFFFFFF,FFFFFFFFFFFFFFFFF:FFFF,FFF
@A00920:152:HGHKKDRXX:2:2103:6352:16125 2:N:0:CGCGTTCA+AAGGAGTA
GGACTACTGGGGTATCTAATCCCGTTTGCTCCCCTGGCTTTCGCGCCTCAGCGTCAGTGTCAGCCTAGCAACCCGCCTTCGCCTCAGGTGTTCCTCTTGATATCTACGCATTTCACCGCTACACCAAGAATTCCGATTGCCCTTTCTGCACTCTAGCACTGCAGTATCAGCTGGCCGTTCCGAGTTAAGCTCGGAGATTTCACAGCTGACTTACCGCGCCGCCTACGCGCCCTTTACGCCCAGTAAATCC
+
FF,FFFFFFFF:FFFFFFFFFFFFFFFFFFFFFFFFFFF:F:FFFF,FFFFFFFFFFFF,FFFFFFFFFFFFFFFF:,FFFFFFFF:FFFFFFF:F:FF::FFFFFFFFFFFFFFFFFFF:FF:F,FFFFFFFFFFFFFFF,FF:FFFFFFFFFFF:FFFFFFF:FFFFFFFFFFFFFFFFFFFFF,FF:FFFFFFF:FFFFFFFFFFFFFFFFFF,FFFFFFFFFFF:FFFFFFFF,FFF:FF:,FF:F
@A00920:152:HGHKKDRXX:2:2103:16586:16438 2:N:0:CGCGTTCA+AAGGAGTA
GGACTACAGGGGTTTCTAATCCTGTTTGCTCCCCACGCTTTCGTGCCTCAGCGTCAGTACTGGTCCAGATGGCTGCCTTCGCCATAGATGTTCCTCCCGATCTCTACGCATTTCACTGCTACACCGGGAATTCCACCATCCTCTACCGTACTCTAGCTTGCCAGTATCCACCGCCATTCCCAGGTTGAGCCCGGGGCTTTCACGGCAGACTTAACAAACCGCCTACGCACGCTTTACGCCCAGTAATTCC
+
FFFFFFFFFFFFFFFFFFFFFFFFFFFFFFFFFFFFFFFFFFFFFFFFFFFFFFFFFFFFFFFFFFFFFFFFFFFFFFFFFFFFFFFFFFFFFFFFFFFFFFFFFFFFFFFFFFFFFFFFFFFFFFFFFFFFFFFFFFFFFFFFFFFFFFFFFFFFFFFFFFFFFFFFFFF:FFFFFFFFFFFFFFFFFFFFFFFFFFFFF:FFFFFFFFFFFFFFFFFFFFFFFFFFFFFFFFFFFFFFFFFFFFF:FF
@A00920:152:HGHKKDRXX:2:2103:13467:16861 2:N:0:CGCGTTCA+AAGGAGTA
GGACTACTGGGGTATCTAATCCTGTTTGCTCCCCTAGCTTTCGCGCCTCAGCGTCAGGAACCGTCCAGAAAGTCGCCTTCGCCACTGGTGTTCTTCCTAATATCTACGCATTCCACCGCTACACCCGGAATTCCACCCGCCCCTACAGTGCTCGAGCCTCCCAGTCCGCACGGCCGACCCGGGGTTGAGCCCCGGGCTTTCACCGCGCGCTTGAAAAGCCACCTACGCGCCCTTTACGCCCAGTGATTCC
+
:FFF:FFFFFFF:FFFFFFFFFFFFF:FFFFFFFFFFFFFFFFFFFFFFFFFF:F,FFFFFFFFFFFFFFFFFFFFF:FFFFFFFFFF,F,:FFFFF,FFF,FFFFFFFFFFFFFFFFF:FF:F:FF:FFFFFFFFF:FFFFFFFFFFFF:,FFF,FFFFFFFF:FFFFF:FFFFF:FFF:FFFFF:F::FFF:F,FF:FFFFFF,FF::FF,:FF:FFF,FFFFFF:FFFF:FFF:,FFF,,FFF,:F:
@A00920:152:HGHKKDRXX:2:2103:7771:17206 2:N:0:CGCGTTCA+AAGGAGTA
GGACTACTGTGGTATCTAATCCTGTTTGCTCCCCACGCTTTCGTGCCTCAGCGTCAGTGTTGTCCCAGATGGCCGCCTTCGCCACTGGTGTTCCTCCCGATCTCTACGCATTTCACCGCTACACCGGGAATTCCACCATCCTCTGACACACTCTAGCTCGCCAGTATCCACTGCAGTTCCCAGGTTGAGCCCAGGGCTTTCACAGCAGACTTAAAGAACCGCCTACGCACGCTTTACGCCCAGTAATTCC
+
FFFFFFFFFFFFFFFFFF:FFFF,FFF:FFFFFFFFFFFFFFFFFFFFFFFFFFFFFFF:FFFFFFFFFFFFFFFFFFFFFFF:,F,:FF:FFFFFFFFFFFFFF:FFFF,FFFFFFF,FFFFFFFF:F,FFFFFFFFFFFFFFFFF:FFF:FF,FFFF,FFF:FFFFF,FFFFF:,FFFFFF:FF:FFFFFFFF,FF,FFFFF,,FFFF:F,F,,FFFFFFFFFF::FFFFFFF,FFFFFFF,F:FF,F
@A00920:152:HGHKKDRXX:2:2103:1190:17550 2:N:0:CGCGTTCA+AAGGAGTA
GGACTACTAGGGTTTCTAATCCCGTTTGCTCCCCTGGCTTTCGCGCCTCAGCGTCAGTGTCAGCCTAGCAACCCGCCTTCGCCTCAGGTGTTCCTCTTGATATCTACGCATTTCACCGCTACACCAAGAATTCCGATTGCCCTTTCTGCACTCTAGCACTGCAGTATCAGCTGGCCGTTCCGAGTTAAGCTCGGAGATTTCACAGCTGACTTACCGCGCCGCCTACGCGCCCTTTACGCCCAGTAAATCC
+
,FFFF:FFFFFFFFFFFFF,FF:F:FFFFF:FFFFFFFFFFFFF:FFFFF:FFFFFF,FFFFFFFF:FF:FFFF,FF:,FFFFFF:F:F:FFFF,FFFFFFF:FF:FFF:FFFFFFF:F,FFFFF:FFFFFFFFFF:FF:FFF,FFFFFFFFFFFFFFFFFFFFF:FFFFFFFFFFFFFFFFFFFFF:FFFF,FFFFF,FF,FFFFFFFFFF:F:::FFFFFF:FFFFFFFF,:FFFFFFFFFFF:F:FF
@A00920:152:HGHKKDRXX:2:2103:23411:17769 2:N:0:CGCGTTCA+AAGGAGTA
GGACTACCGGGGTTTCTAATCCGGTTCGCTCCCCACGCTGTCGCCCCTCAGCGTCAGCCGATGCCCAGGTGGCTGGCTTCCCCCTTGGTGTTCCTGCCGATCTCTACGCATTTCACCACTACACCCGGAATTCCACACGCCTCTACCTACCTCTAGTCGCGCAGTTCGATTGCGTCCTCGCCCGGTTGAGCCGGGCGCTTTCACGCCTCACTTGCACGACCGCCTCCACGCGCTTTACACCCAGTAAATC
+
FFFFFFFFFFFFFFFFFFFFFFFFFFFFFFFFFFFFFFFFFFFFFFFFFFFFFFFFFFFFFFFFFFFFFFFFFFFFFFFFFFFFFFFFFFFFFFFF,FFFFFFFFFFFFFFFFFFFFFFFFFFFFFFFFFFFFFFFFFFFFFFFFFFFFFFFFFFFFFFFFFFF:FFFFFF:FFFFFFFFF:FFFFFFFFFFFFFFFF:FFFFFFFFFFFFFFFFFFF:FFFFFF,FFFFFFFF,FFFFFFF:F:,,FFF
@A00920:152:HGHKKDRXX:2:2103:18656:17832 2:N:0:CGCGTTCA+AAGGAGTA
GGACTACAAGGGTATCTAATCCTGTTTGCTACCCACGCTTTCGCACCTCAGCGTCAGTATCAGACCAGGGTGTCGCCTTCGCCACTGATGTTCCTTCCGATCTCTACGCATTTCACCGCTACACCGGAAATTCCACACCCCTCTTCTGTACTCCAGCCATCCAGTTCTGAATGCAATTCCCAGGTTGAGCCCGGGGCTTTCACATCCAGCTTAGATAACCGCCTACGCGCGCTTTACGCCCAGTAATTCC
+
FFFFFFFFFFFF:FFFFFFFFFFFFFFFFFFFFFFFFF:FFFFFFFFFF:FFFFFFFFFFFFFFFFFFFFFFFFFFFFFFFFFFFFFFFFF:FFFFFFFFFF:FFFFFFFFFFFFFFFFFFFFFFFFFFF:FFFFFFFFFFFFFFFFFFFFFFFFFFFFFFFFFFFFFFF,FFF:FFFFFFFFFF:FFFFFFFFFFF:F,F:FFFFFFFFF,FFF:FFFFFFFF,FFFFFFFF:FF::F:F,FFF:FFFF
@A00920:152:HGHKKDRXX:2:2103:27670:19445 2:N:0:CGCGTTCA+AAGGAGTA
GGACTACACGGGTTTCTAATCCTGTTTGATCCCCACGCTTTCGTGCCTCAGAGTCAATATTCGTGTAGTGAGCTGCCTTCGCAATTGGTGTTCTATGTCATATCTAAGCATTTCACCGCTACATGACATATTCCGCTCACCTCCACAATATTCAAGACAGATAGTATCAACGGCAGTTTCCGAGTTAAGCTCGGAGATTTCACCACTGACTTACCTGCCCTCCTACGCACCCTTTAAACCCAGTGAATCC
+
FFFFFFFFFFFFFFFFFFFFFFFFFFFFFFFFFFFFFFFFFFFFFFFFFFF:FFFFFFFFFFFFFF:FFF:FFFFFFFFFFFFFFFFFFFFFFFFFFFF:FFFF:FFFFFFFFFFFFFFFFFFFFFFFFFFFFFF:FFFFFFFFFFFFFFFFFFFFFFFF:FFFFFFFFFFFFFFFFFFFF:FFFFFFFFFFFFFFFFFFFFFFFFFFFFFFFFFF:FFFFFFFFFFFFFFFFFF:FFF:FFFFFF:F::
@A00920:152:HGHKKDRXX:2:2103:6415:19867 2:N:0:CGCGTTCA+AAGGAGTA
GGACTACAGGGGTTTCTAATCCCTTTCGCTCCCCTAGCCTTCGAGCCTCAGCGTCAGTAAATGTCCAGTAGCTCGCTTTCGCCACGAGTGTTCCTCTCGATATCTACGCATTTCACTGCTACACCGAGAATTCCAGCTACCCCTCCATTACTCTAGCACGGCAGTATCAGATGCAGTTCCGGGGTTGAGCCCCGGGATTTCACATCCGACTTACCGCGCCGCCTACGCTCCCTTTACGCCCAGTGATTCC
+
FFFF:FFF:FFF,FFFFFFFFFFFFFFFFFFFFFFFFFFFFFFFFFF:FFFFFFFFFFFFFFFFFFFFFFFFFFFFFFFFFFFFFFFFFFFFFFFFFFFFF::FFFFFFFF:FFFFFFFF:FFFFFFFFFFFFFFFFFFFFFFFFFFFF:FFFFFFFFFFFFFFF:FFFFFF:FFFFFFFFFF:,FFFFFFFFFFF::FFFFFFF:F:FFFFF,FFF:FFFFFF:FFFFFFFFFFFFFFFFFFFFFFFFF
@A00920:152:HGHKKDRXX:2:2103:28772:20071 2:N:0:CGCGTTCA+AAGGAGTA
GGACTACAGGGGTATCTAATCCTGTTTGCTACCCACGCTTTCGCTCCTCAGCGTCAGTTTCGGCCCAGAGCGGCGCCTTCGCCACTGGTGTTCCTCCTGATATCTGCGCATTTCACCGCTACACCAGGAATTCCCCGCTCCCCTACCGTACTCAAGTCACAGCAGTATCGGGTGGCGTCTCTGGGTTGAGCCCAGAGTTTTCACACCCGACTTACTGAACCGCCTACGAGCTCTTTACGCCCAATAAATC
+
FFFFFFFFFFFFFFFFFFFFFFFFFFFFFFFFFFFFFFF:FFFFFFFFFFFFFFFFFFFFFFFFFFFFFFFFFFFFFFFFFFFFFFFFFFFFFFF:FFFFFFFFFFFFFFFFFFFFFFFFFFFFFFFFF:FFFFFFFFFFFFFFFFFFF:FFFFFFFFFFFFFFFFFFFFFFFF,F:FFFFFFFFFFFF:FFFFFFFF:FFF:FFFFFFF:FFFFFFFFFFFFFFFFFFFFFFF,F:FFFFF:FFF,F:F
@A00920:152:HGHKKDRXX:2:2103:1542:20102 2:N:0:CGCGTTCA+AAGGAGTA
GGACTACCAGGGTTTCTAATCCCGTTTGCTCCCCTGGCTTTCGCTCCTCAGCGTCAGTGTTGGTCCAGAATGCCGCCTTCGCCACCGGTGTTCCTCCAGATATCTACGCATTTCACCGCTACACCTGGAATTCCGCATTCCTCTCCCAAACTCAAGCCATCCAGTCTCACACGCAGTTCCACGGTTGAGCCGTGGGATTTCACGTGTGACTTAGTTGGCCGCCTACGAGCCCTTTACGCCCAGTAATTCC
+
FFFFFFFFFFFFFFFFFFFFFFFF,FFFFFFFFFF:FFFFFFFF:FFFFFFFFF:FFFFFFFFFFF:FF::,FFFFF,,FFFFFFFFFFFFFFFFF:FFF,F:FFFFFF,:,:FFFFFF,F,::FFFFF:,FFFFF,:FFF:FFFFFFFFFFFFF:FFFFFFFF:FFFFFFF:FFF:FFFFFF:F,FFFFFFFFFF:,::FFFFFFF::F:::FFFFF:FFFF,FFFFFFFFF,FFFFFFFFFFF,F:FF
@A00920:152:HGHKKDRXX:2:2103:29197:20181 2:N:0:CGCGTTCA+AAGGAGTA
GGACTACTAGGGTATCTAATCCTGTTTGCTCCCCACGCTTTCGCTCCTCAGCGTCAGTACTGGCCCAGAGAACTGCCTTCGCCATCGGTGTTCCTCCAGATATCTGCGCATTTCACCGCTACACCTGGAATTCCGTTCTCCCCTACCAGACTCAAGTCACAGCAGTATCGGATGGCGTCTCAGGGTTGAGCCCTGAGTTTTCACATCCGACTTACTGAACCGCCTACGAGCTCTTTACGCCCAATAAATC
+
FFFFFFFFFFFFFFFFFFFFFFFFF,FFFFFFFFFFFFFFFFFFFFFF::FFF:F:FF::FFFFFFFF,FFFFFFFFFFFFF:F::FFFFFFFFFFF:FFFF:FFFFFFF:FFF:FFFFFFF:FF:FFFFFF,FFFFFFFFFFF,FFFFF:FFFFFFF:FFFFFF:F,FFFFFFFFF:F:FFFFF,FF:FFFFFFFFFFFF,FF:FFFFFF:FFFF,F:FF:FFFFFFFFF:FFFFFF:FFF,FFFF,FF
@A00920:152:HGHKKDRXX:2:2103:30355:21089 2:N:0:CGCGTTCA+AAGGAGTA
GGACTACTCGGGTTTCTAATCCTGTTTGCTCCCCACGCTTTCGTGCCTCAGTGTCAGTGCTGGTCCAGGTGGCCGCCTTCGCCACAGATGTTCCTCCCGATCTCTACGCATTTCACTGCTACACCGGGAATTCCACCACCCTCTACCGCACTCTAGTCCGCCAGTATCCACCGCCATTCCCAGGTTGTGCCCGGGGCTTTCACGGCTGACTTAACGACCCACCTACGCACGCTTTACGCCCAGTAATTCC
+
FFFFFFFFFFFFFFFFFFFF:FFFFFF:FFFFFFFFFFFFFFFFFFFF:FFFFFFFFFFFFFFFFFFFFFFF:FFFFF:FFFFFFFFFFFFFFFFFFFF,,::::F:FF,FFFF::FF:FFFFF:F:F:,,FF::FFFFF,F:FFFFFF,:F,F,FF:FFFFFFFFF:F:FFFFF,:F:FF:F:FFF,FF,FFFFFFF,F:,FFF:,F,:FF,FF:F,,:F::FF,FF:,FF,:FFFFFF:FFF,,:,:F
@A00920:152:HGHKKDRXX:2:2103:19777:21120 2:N:0:CGCGTTCA+AAGGAGTA
GGACTACCAGGGTTTCTAATCCTGTTTGCTCCCCACGCTGTCGCGCCTCAGTGTCAGCAAGAGCCCAGCGAGCCGCCTTCGCCACCGGTGTTCTTTCGGATATCTACGCATTCCACCGCTACACCCGACATTCCACTCGCCTCTACTCTGCTCAAGCCCACCAGTTCGCACGGCAGACCCGGGGTTGAGCCCCAGGCTTTCACCACACGCTTAGCAGGCCACCTACGCGCCCTTTACGCCCAGTGATTCC
+
FFFFFFFFFFFFFFFFFFFFFFFFFFFFFFFFFFFFFFFFF::FFFFFFFFFFFF,:FFFFFFFFFFFFFFFFFFFFFFFFFFFFFFF:FFFFF,FFFFFF,,FFFFFFFF:FFFFFFFFFFFFFFFF,F:FF:FFFFFFFFFFFFFFFFFFFFF:FFFFFFFF,FFFF:FFFFFFFFFFFFFFFFFFFFFFFFFF,:FFFFFFFF:F:F,FFFFFFFFFFFFFFFFFFFFFFF:F:::FF:FFFFF,FF
@A00920:152:HGHKKDRXX:2:2103:11595:21355 2:N:0:CGCGTTCA+AAGGAGTA
GGACTACTCGGGTATCTAATCCTGTTTGCTCCCCACGCTTTCGCACCTCAGCGTCAATACTTGTCCAGCGAGCTGCCTTCGCAATGGGTGTTCCTACCAGTATCTACGCATTCCACCGCTACACTGGTAATTCCACTCGCCTCTCCAACCGTCCAGTCTGCCAGTATCCAACGCATTGCTGGGGTTGAGCCCCAGTCTTTAACATCAGACTTAACAGACCGCCTACGCGCCCTTTACGCCCAGTGATTCC
+
FFFFFF:FFFFFFFFFFFFFFFFFFFFFFFFFFFFFFFFFFFFFFFFFFFFFFF:FFFF:FFFFFFFFFFFFFFFFFFFFFFFFFFFFFFFFFFFFFFFFF:FFFFFFFFFFFFFFFFFFFFFFFFFFFFFFFFFFFFFFFFFFFFFF:FFFFFFFFFFFF:FFF:FFFF:FFFFFFFF:,:FFFFFF:FFFFFFFFFFFF:FFFFFFFFFFFFFF:FFF:FFFFFFFFFFFFFFFFFFFFFFFFFFFF:
@A00920:152:HGHKKDRXX:2:2103:2049:21480 2:N:0:CGCGTTCA+AAGGAGTA
GGACTACTGGGGTATCTAATCCCGTTCGCTCCCCATGCTTTCGCCTCTCAGCGTCAGGTCAGGCCCAGCGTGTCGCCTTCGCCACTGGTGTTCCTCCGGATCTCTACGCATTTCACCACTACACCCGGAATTCCACACGCCTCTACCTGCCTCTAGCCCCGCAGTTCGGTCACGTCCTCGCCCGGTTGAGCCGGGCGCTTTCACGCGCCACTTGCAGGACCGCCTACACGCGCTTTACACCCAGTAAAAC
+
,:F:FFFFFF,F,F,,FFFFFF:F:,FFF,:FFF:FF:FFF::FF:F,FFF:F:FF::,FFFF,FFFF:FF,FFF:F,FFFFFFFF,FFFF,FFFF:,FF:F,:FFFFFF,F:FFF:F::F:,FF,FFFFFFF:FFFF,FF,FFF,FFFF,:FF,:F,:,FFFFFFFFFF:FF:::FFF:,:F:,,FFFF,:FFFF,FFF:FFFF:,FFFFFFFFF:FFFF:FFFFF:F,F:F:,FFFFFF,:FF,FF:F
@A00920:152:HGHKKDRXX:2:2103:10520:21652 2:N:0:CGCGTTCA+AAGGAGTA
GGACTACAAGGGTTTCTAATCCTGTTTGCTACCCACGCTTTCGTGCCTCAGCGTCAGTTACGGTCCAGAGAGCCGTCTACACCGCCGGTGTTCCTCCTGATATCTACGCATTTCACCACTACACCGGGAATTCCACTACCCTCTCCCACCTTCAAGCCGATCAGTTTCCGATGCAGTTTCCCAGTTGAGCCGGGAGATTTCACATCGGACTTGACCAGCCGCCTGCGCGCTCTTTACGCCCAGTAAATCC
+
FFFFFFFFFFFFFFF:FFF:FFFFFFFFFFFFFFFFFFFFFFFFFFFFFFFFFFFFFFFFFFFFFFFFFFFFFFFFFFFFFFFFFFFFFFFFFFFFFFF:FFFFFFFFFFFFFFFFFFF:FFFFFFFFF,FFFFFFFFFFFFFFFF:FFFFFFFFFFFFFFFFFFFFF:FFFFFFFFFFFFFFFFFF:FFFFFFFFFFFFFFFFFFFFFFFFFFFFFFF::FFFFFFFFF:FFFFFFFFFFFFF:FFFFF
@A00920:152:HGHKKDRXX:2:2103:25382:21652 2:N:0:CGCGTTCA+AAGGAGTA
GGACTACTGGGGTTTCTAATCCTGTTTGCTCCCCACGCTTTCGTGCATGAGCGTCAGTCTTGACCCAGGGGGCTGCCTTCGCCATCGGTGTTCCTCCACATCTCTACGCATTTCACTGCTACACGTGGAATTCTACCCCCCTCTGCCAAACTCTAGCCTTGCAGTCTCCATTGCCATTCCCAGGTTAAGCCCGGGGATTTCACAACAGACTTACAAAACCGCCTGCGCACGCTTTACGCCCAGTAATTCC
+
FFFFFFFFFFFFFFFFFFFFFFFFFFFFFFFFFFFFFFFFFFFFFFFFFFFFFFFFFFFFFF:FFFFFFFFFFFFFFFFFFFFFFFFFFFFFFFFFFFFFFFFFFFFFFFFFFFFFFFFFFFFFFFFFFFFFFFFFFFFFFFFFFFFFF:FFFFFFFFFFFFFFF:FFFFFFFFFFFFFFFFFFFFFFFFFFFFFFFF:FF,FFFFFFFFFFF:FFFFFFFFFFFFFFFFFFF,FFF:FFFFFFFFFFFF
@A00920:152:HGHKKDRXX:2:2103:9842:21762 2:N:0:CGCGTTCA+AAGGAGTA
GGACTACAGGGGTATCTAATCCCGTTTGCTCCCCTGGCTTTCGTTCCTCAGTGTCAGTTACAGTCCAGAACGCCGCCTTCGCCACCGGTGTTCCTCCAGATATCTACGCATTTCACCGCTACACCTGGAATTCCGCGTTCCTCTCCTGCACTCAAGTCAACCAGTATCAGACGCAGTTCCCCAGTTAAGCTGAGGGATTTCACGTATGACTTAGTTGACCACCTACGAACCCTTTACGCCCAGTAATTCC
+
FFFFFFFFFFFFFFFFFFFFFFF:F:FFF::F:FFFF:FFFFF,,FFFFFFFF:FF::FFFFFFFFF:FFFFFFFFFF,:FFF:FFFFFF:FFF:FF:FF,FF:FFF,FF:FFFFFF:::FFFFF,F,F,:,F,FFFFFF:FFFFFF,FFF:FFFFFFFFF,FF,FFFFFFF:F,F::FF,FF:,:,F,FF:,FFFF:,,:FFFFF:FFFFFFF,FFF:FFFF,FF,F,FFF,,,FFFFFF:FF:,:,,F
@A00920:152:HGHKKDRXX:2:2103:1063:21872 2:N:0:CGCGTTCA+AAGGAGTA
GGACTACACGGGTTTCTAATCCTGTTTGCTCCCCACGCTTTCGCTCCTCAGCGTCAGTACCGGACCAGTGAGCCGCCTTCGCCACTGGTGTTCCTGCGAATATCTACGAATTTCACCTCTACACTCGCAATTCCACTCACCTCTTCCGGACTCTAGATCGACAGTATCAAAGGCAGTTCCAGGGTTGAGCCCTGGGATTTCACCCCTGACTGATCGATCCGCCTCCGAGCGCTTTACGCCCAGTAATTCC
+
FF:FFFFFFFFF,FFFFFFFFFFFFF:FFFFFFFFFFF,FFFFFFFFFFFFFFFFFFFFF:FF:FFFF:FFFFFFFFFFFFFFFFFFFFFFFFFFFFFFFF:FFFFFFF:FFFFFFFFFF,F,FFFFFFF,FFFFFFFFF::FFFFFFFFFFFF:FF,FF,FFFFF:F,FFFFFF:FFFFF,FF,F,FFFFFF,FF,,FF:FF,F:F:FFFF:FFFF,FFFFFF:::FFFFFFFF::::FFFF,:,FFF:
@A00920:152:HGHKKDRXX:2:2103:14995:22482 2:N:0:CGCGTTCA+AAGGAGTA
GGACTACACGGGTATCTAATCCTGTTTGCTCCCCACGCTTTCGCGCCTCAGCGTCAGTTACAGACCAGAAAGCCGCCTTCGCCACTGGTGTTCCTCCGAATATCTACGAATTTCACCTCTACACTCGGAATTCCACTCACCTCTTCCGGACTCGAGATTGCCAGTATGAGAGGCAGTTCCAGGGTTGAGCCCAGGGATTTCACCCCTCACTAAACAATCCGCCTACGTGCGCTTTACGCCCAGTAATTCC
+
FFFFFF:FFFFFF:,F:FFFFFF:F,FF:FFFFFFFFFFFFFFFFF:F:FFFFFFFFFFFFFFFF:FFFFFFFFFFFFFFFFFFFFFFFFFFFFFFFFFF:F,FFFFFFF,FF:FFFFFFF,FFF::FFF,F:FFF:FFFFF:::F:FFF:FFFFFFFFFFFFF:F:FFF,FFF,,:F:FFF:FF:,,,F,F,::FFF,FFFFFF:F,,FFFF,:F,F:,F:F:F,F:F,FFFFFFF,FF:FFFFFFFF,
@A00920:152:HGHKKDRXX:2:2103:28619:23062 2:N:0:CGCGTTCA+AAGGAGTA
GGACTACCGGGGTATCTAATCCCGTTTGCTCCCCTGGCTTTCGCGCCTCAGCGTCAATGCCGGTCCAGGATGCCGCCTTCGCCACCGGTGTTCCTCCAGATATCTACGCATTTCACCGCTACACCTGGAATTCCGCATCCCTCTCCCGGATTCAAGCCAACCAGTATCGGACGCAGTTCCTGGGTTGAGCCCAGGGATTTCACGTTCGACTTAGCAGGCCGCCTACGCGCCCTTTACGCCCAGTAATTCC
+
FFFFFFFF,FFFF,FFFFFFFFFFFFFFFFFFFFFFFFFFFFFFFFFFFFFFFFFFFFFFFF:FFFFFFFFFFFFFFFFFFFFFFFFFFFFFFFFFFFFFF:FFF,FFFFF:FFFFFFFFFFFFFFFF,FFFFFFFFFFFFFFFFFFFFFFFFFFFFF::FFFFFFFFFFFFFFFFFFFFFFFFFFFFFFFFFFFFF,FFFFFFFFF:FF:FFFFF::FFFFFFFFFFFFFFFFFFFFFFFFF,FFFFFF
@A00920:152:HGHKKDRXX:2:2103:11207:23312 2:N:0:CGCGTTCA+AAGGAGTA
GGACTACCCGGGTTTCTAATCCTGTTTGCTCCCCACGCTTTCGTGCATGAGCGTCAGTTTTGACCCAGGGGGCTGCCTTCGCCATCGGTGTTCCTCCACATCTCTACGCATTTCACTGCTACACGTGGAATTCTACCCCCCTCTGCCGCACTCAAGCCTTGCAGTCCCAAATGCCATTCCCAGGTTGAGCCCGGGGATTTCACATCTGGCTTACAAAACCGCCTGCGCACCCTTTACGCCCAGTAATTCC
+
FFFFFFFFFFFFFFFFFFFFFFFFFFFFFFFFFFFFFFFFFFFFFFFFF:FFFFFFF:FFFFFFFFFFFFFFFFF,FFF:FFFFF::FFFFFFFFFFFF,FFFFFFF:FFF:FFFFFFFFF,FFFFFFFFFFFFFFFFF:FFFFF,FFFFFFFFF:FFFFF,:FFFFFFFF:FFFFF:FF:FFFF:FFFFFFFFFFFFFFFFFF:FF:FFFFFF:FF,FFFFFFFFFF:FFF:FFFFF:FFFF:FFFFF:
@A00920:152:HGHKKDRXX:2:2103:4707:23703 2:N:0:CGCGTTCA+AAGGAGTA
GGACTACTGGGGTATCTAATCCTGTTTGCTCCCCACGCTTTCGCACCTCAGCGTCAGTAATGGACCAGTAAGCCGCCTTCGCCACCGGTGTTCCGCTTGATATCTACGAATTTCACCTCTACACCAAGCATTCCACCTTCCTCTCCAGGACTCTAGCCCTGCAGTTTCGAATGCACTTCCACGGTTGAGCCGTGGGATTTCACATCCGACTTGCAGGGCCGCCTACACGCGCTTTACGCCCAGTAATTCC
+
FFFFFFFFFFF:,FFFF::FFF:FFFFFFFFFFFFFFFF:FFFFFFF:FFFFFFFFFFFFFFFFFFFFFFFFFFFFFFFFFFFFFFFFFFF:FFFFFFFFFFFFF,FFFFFFFFFFFFFFFFFFF:FFFFFFFF,FFFFFFFFFFFFFFFFFFFFFFF:FFFFFFFFFFFFFFFFFFFFFFFFFF:FFFFFF:FFFF,FFFFFF:FFFFFFFFFFFF:FFFFFF,FF:F:FFFFFFFFF:F,FFFFFFFF
@A00920:152:HGHKKDRXX:2:2103:7609:23782 2:N:0:CGCGTTCA+AAGGAGTA
GGACTACTGGGGTATCTAATCCTGTTTGCTCCCCACGCTGTCGCGCCTCAGCGTCAGCTACTGCCCAGCAGGCCGCCTTCGCCACCGGTGTTCTTCCGGATCTCTACGCATTCCACCGCTACACCCGGAATTCTACCTGCCTCTACAGTCCTCTAGTCACGACAGTTTGCACGGCAGACCCGGAGTTAAGCTCCGGGCTTTCACCGCACACTTGTCGAACCGCCTACGCGCCCTTTACGCCCAGTGATTC
+
FFFFFFFFFFFFFFFFFFFFFFFFFFFFFFFFFFFFFF,FFFFFFFFFFFFFFFFFFFF:FFFFFFFFFFFFFFFFFFFFFFFFFFFF,FFFFFFFFFF:FFFFFFFFFFF:FF,FFFFFFFFFFFFFF,FFFFFFFFFFFFF:FFFFFFFFFFFFFFFFFFFFF,FFFFFFFFFFFFFFFFFFFFFFFFFF:FFFF:FFFFFFFFFFFF:FFFFFFFFFFFFFFFFFFFFFFF,FFFFFF:FFFFF:FF
@A00920:152:HGHKKDRXX:2:2103:29930:24612 2:N:0:CGCGTTCA+AAGGAGTA
GGACTACCCGGGTTTCTAATCCTGTTTGCTCCCCACGCTGTCGCGCCTCAGCGTCAGCTACTGCCCAGCAGGCCGCCTTCGCCACCGGTGTTCTTCCGGATCTCTACGCATTCCACCGCTACACCCGGAATTCCACCTGCCTCTACAGTGATCTAGTCCACCAGTTCGCACGGCAGACCTGGGGTTGAGCCCCAGGCTTTCACCGCACGCTTGATAGACCGCCTACGCGCCCTTTACGCCCAGTGATTCC
+
:FFF:F:FFF,:FFFFFFFFFF,:FFFFFF::FFFFF,FF:F,F:FF:FFFFFF:,,FFFF,::FFFFFFFFFF:,FFFFFFFFFFF:,FFFFFFF:FFFFFFFFFFFFF:FFFFFF,F:F,F,F:FFFFFFFFF:F:F:FFFFFFFFFF,FFFF,,FFF,F,FFFFFF:F:FF:FFFF::FFFFFFFFF:FFFFFF:FFFFFFFFFFFFFFFF:FFFFFF:FFF,FFF:FFFFFFFFFF:,FFFFFFF,
@A00920:152:HGHKKDRXX:2:2103:22037:24815 2:N:0:CGCGTTCA+AAGGAGTA
GGACTACTAGGGTATCTAATCCCGTTCGCTCCCCTAGCTTTCGCGCCTCAGCGTCAAGAGTGGGCCAGGTAGTCGCCTTCGCCACTGGTGTTCCTCCCGATATCTACGCATTTCACCACTACACCGGGAATTCCACTACCCTCTCCCACCTTCAAGCCGATCAGTTTCCGATGCAGTTTCCCAGTTGAGCCGGGAGATTTCACATCGGACTTGACCAGCCGCCTGCGCGCTCTTTACGCCCAGTAAATCC
+
FFFFFFFFFFFFFFF:F:FFFFFFFFFFFFFFF:FFFF:FFFFFFFFF:FFFFFFF:FFFFFFFFFFFFFFFFFFFFFFFFFFFFFFFFFFFFFFFFFF:FFFFFFFFFFFFFFFFF:FFFFFFFFFFFFFFFFF:F,FFFFFFFFFFFFFFFFFFFFFFF:FFFFFFFFFFFF:FFFFFFFFFFF:FFFFFFF,FFFFFF:FFFFFFFFFFF:FFFFFFFFFFFFFFFFFFFFFFFFF:FFFFFF:FFF
@A00920:152:HGHKKDRXX:2:2103:26630:24940 2:N:0:CGCGTTCA+AAGGAGTA
GGACTACAAGGGTATCTAATCCTGTTTGCTCCCCACGCTTTCGCACCTCAGCGTCAATACATGTCCAGTGAGTCGCCTTCGCCACTGGTGTTCTTCCGAATATCTACGAATTTCACCTCTACACTCGGAATTCCACTCACCTCTCCATGATTCGAGCGATGCAGTCTTAAAGGCAATTCCGGAGTTGAGCTCCGGGCTTTCACCTCTAACTTACAAAGCCGCCTACGTGCGCTTTACGCCCAGTAATTCC
+
FFFF:FFFFFFF:FFFFFFFFFFFFFFFFFFFFFFFFFFFFFFFFFFFFFFFFFFFFFFFFFFFFFFFFFFFFFFFFFFFFFF:FFFFFFF:FFFFFFFFFFFFFFFFFFFFFFFFFFFFFF,FFFFFFFFFF:FF:FFFFFFFFFFFF,FFFFFFFFFFFFFFFFFFFFFFFFFFFFFFFFFFFFFFFFFFFFFFFF,FFFFF:FF:FFF:FFFFF,FFFFFFFF:F,FFFFFF,:FFFFFFF::FFFF
@A00920:152:HGHKKDRXX:2:2103:29053:25285 2:N:0:CGCGTTCA+AAGGAGTA
GGACTACAGGGGTTTCTAATCCCGTTCGCTCCCCATGCTTTCGCGTCTCAGCGTCAGGATGGTCCCAGGGTGTCGCCTTCGCCTCTGGTGTTCCTCCGGATCTCTACGCATTTCACCACTACACCCGGAATTCCACACCCCTCTGACCACCTCTAGATGATCAGTATGATCGGACCTCTCCGAGTTTAGCCCGGAGCTTTCACCAATGACTTAACCATCCGCCTACACGCGCTTTACGCCCAGTGATTCC
+
FFFFFFF:FFFFFFFFFFFFFF:FFF:FFFFFFFF:FFF,FFFFFFFFFFFFFFFFF,,F:,FFFFFFF:FF,FFFFFFFFFFFFFFFFFFFF,FFFFFF:FFFFFFFFFFF,FFFFFFFFFFFFFFFF:FFFFFF,,FFFFFFFFFF,:FFFFFF:FFFFFFFFF,,:FFFF:FF,F,FFFFFFFFFFFFF,FF,FFFFFFF:FF,,,FFFF:FFF,FFFFFFFFFFFFFF,FFFFFFFFFFF,FFF::
@A00920:152:HGHKKDRXX:2:2103:32362:26130 2:N:0:CGCGTTCA+AAGGAGTA
GGACTACAGGGGTTTCTAATCCGGTTTGCTCCCCACACTTTCGCGCCTCAGCGTCACGTGTTGTCCAGCGAGCTGCCTTCGCAATGGGTGTTCCTACCAGTATCTACGCATTCCACCGCTACACTGGTAATTCCACTCGCCTCTCCAACCGTCCAGTCTGCCAGTATCCAACGCAGTGCTGGGGTTGAGCCCCAGTCTTTAACATCGGACTTAACAAACCGCCTACGCGCCCTTTACGCCCAGTGATTCC
+
FFFFFFFF:FFFFFFFFFFFFFFFFFFFFFFFFFFFFFFFFFFFFFFFFFFFFFFFFFFFFF:FFFFFFF,FFFF:FFFFFFFFFF:FFFFFFFF,:,FFFFFFFFFFFFFFFFFFFFFFF:F,FFFFFFFFFFFF:FFFFFFFFFFFFFFFFFFFFFFFFFFFFFFFFFFFFFF,FFFFFFFFFFFFFF,FFFFFFFFFFFFFFFFFFFFFFFFFFFFFFFFFFFFFFFFFFFFF:FF:F:F,FFFFFF
@A00920:152:HGHKKDRXX:2:2103:22652:26224 2:N:0:CGCGTTCA+AAGGAGTA
GGACTACTCGGGTATCTAATCCTGTTTGCTCCCCACGCTTTCGCGCCTCAGCGTCAGTTCCAGACCAGAAAGCCGCCTTCGCCACTGGTGTTCCTCCACATCTCTACGCATTTCACCGCTACACGTGGAATTCCGCTTTCCTCTTCTGCACTCAAGTCCCCCAGTTTCCAATGACCCTCCACGGTTGAGCCGTGGGCTTTCACATCAGACTTAAAGGACCGCCTGCGCGCGCTTTACGCCCAATAATTCC
+
FF:FFFFF:FFFFFFFFFFFFFFFFFFFFFFFFFFFFFFFFFFFFFFFFFFFFFFFFFF,FF:FFFFFF:FFFFFFFFFFFFFFFFFFFFFFFFFFFF:F:FFFFFFF:FFFFFFFF:FFFFFF,:FFFFFFFFFFF,:FFFFFFFFFFFFFFFFF,FF::FFFFFFFFFFFFF:FFFFFFFFFFFFFFFFF,FFFFFFFFFFFFF:,FF:F,FF::,:FFFFFFFFFFFFF,FFFFFF:FF,F,,,F:F
@A00920:152:HGHKKDRXX:2:2103:14769:26475 2:N:0:CGCGTTCA+AAGGAGTA
GGACTACTAGGGTATCTAATCCTGTTTGCTCCCCACGCTTTCGCTCTTCAGCGTCAGTATCGGCCCAGAGTGCTGCCTTCGCCGTTGGTGTTCCTCCTGATATCTGCGCATTTCACCGCTACACCAGGAATTCCACACTCCTCTACCGAACTCGAGTCACAGCAGTATCGACTGGCGTCCCAAGGTTGAGCCTTGGATTTTCACAGTCGACTTACTGAACCGCCTCGGAGCCCTTTACGCCCAATAATTC
+
FF,FFFFFFFFFFFFFFFFFFFFFFFFFFFFFFFFFFFFF:FFFFFFFF:FFF,FFFF:FFFFFFFFFFFFFFFFFFFFFFFFFFFFF:F,FF:FFFFF::FFF:FFFF:FFFFFFFFFFFF,FFFFFF:FFF:FFFFFF:FFFFFF:FFF,FFFFFFFFFFFFFFFFFFFFFFFFFFFFFFF:FFFFFFFFF,FFFF,FFFFFFFFFFF:FF::FF:F:,FF:F,,FFFF:FF,FFF:F:F,FF,,F:,
@A00920:152:HGHKKDRXX:2:2103:28212:26897 2:N:0:CGCGTTCA+AAGGAGTA
GGACTACTAGGGTTTCTAATCCCATTCGCTCCCCTAGCTTTCGTCCCTGAGTGTCAGTTGCTCTCCAGTAGAGCGCTTTCGCCACCGATGTTCTTCCCGATCTCTACGCATTTCACCGCTACACCGGGAATTCCCTCTACCCCTAGAGCCCTCTAGCTTGTCAGTTTCCACTGCCTTTCCGGAGTTAAGCCCCGGTCTTTGACAGCAGACTTGAGCGAGCCACCTGCGGACGCTTTACGCCCAATAATTC
+
FFFFFFFFFFFFFFFFFFFFFFFFFFFFFFFFFFFFFFFFFFFFFFFFFFFFFFFFFFFFFFFFFFFFF,FFFFFFFFFFFFFFFFFFFFFFFFFFFFFFFFFFFFFFFFFFFFFFFFFFFFFFFFFFFFFFFFFFFFFFFFFFFFFFFFFFFFFFFFFFFFFFFFFFFFFFFFFFFFFFFFFFFFFFFFFFFFFFFFFFF::FFFFFFFFFFFFFFFFFFFFFFFFFFFFFFFFFFFFFFF:FFFF:FF
@A00920:152:HGHKKDRXX:2:2103:6714:28745 2:N:0:CGCGTTCA+AAGGAGTA
GGACTACTGGGGTTTCTAATCCTGTTTGCTACCCACGCTTTCGCGTCTCAGCGTCAGTAATCGTCCAGAAGGCCGCCTTCGCCACCGGTGTTCCGCTTGATATCTACGAATTTCACCTCTACACCAAGCATTCCACCTTCCTCTCCGATACTCTAGCCTTGCAGTTTCGAGTGCACTTCCACGGTTGAGCCGCGGGATTTCACATCCGACTTACAAAGCCGCCTACACGCGCTTTACGCCCAGTAATTCC
+
FFFFFFF,FFFFFFFFFFFFFFFFFFFFFFFFFFFFFFFFFFFFFFFFFFFFFFFFFFFFFFFFFFFF:F,F:FFFFFFFFFFFFFFFFFFFFFFFFFF:FFFFFFFFFF:FFFFFFFFFFF:FFFFFFFFFFFFFFFFFFFFFF:FFFFFFF:FFFFFFFFFFFF:FFFFFFFFFFF:FFFF:,,FFFFFF:F:FF,FFFFFFFFFFFFF:FFFFFF::F,FFFFFFF:FFFFFF::FFFFF:,FF:,F
@A00920:152:HGHKKDRXX:2:2103:11478:28886 2:N:0:CGCGTTCA+AAGGAGTA
GGACTACCGGGGTATCTAATCCTGTTTGCTACCCACGCTTTCGCGCATCAGCGTCAGAACCGGTCCAGGAAGCCGCCTTCGCCACCGGTGTTCCTCCAAGTATCTACGCATTTCACCGCTACACTTGGAATTCCGCTACCCCCTCCCGGCCTCAAGCCAGACAGTTTCAAAGGCAGTTCCTCAGTTGAGCCGAGGGATTTCACCTATGACTTATCAAGCCGCCTACGCGCCCTTTACGCCCAATAATTCC
+
FFFFFFFFFFFFFFFF:FFFFFFFFFFFFFFFFF::FFFFFFFFFFFFFFFFFFFFFF,FFFFFF:FFF,:FFFFFFFFFFFFFFFFFFFFFFFFFF,FFFFFFFFFFFFFFFFFFFFFFFFFF,,F:FFFFF:FF:FFFFFFFFFFF,FFFF,FFF,F:FFFFF:FF,FF:FF:FFFFFFFFFFF,F,FF,FFFFFFFFFF:FF,FFF:FFFFFFF,FFFFFFFFF:FFFFFF:F::FFFF:FFFFFF:
@A00920:152:HGHKKDRXX:2:2103:25427:29215 2:N:0:CGCGTTCA+AAGGAGTA
GGACTACCAGGGTATCTAATCCTGTTTGCTCCCCACGCTTTCGTGCATGAGCGTCAGTGCAGGCCCAGGGGATTGCCTTCGCCATCGGTGTTCCTCCGCATATCTACGCATTTCACTGCTACACGCGGAATTCCATCCCCCTCTGCCGCACTCCAGCGATGCAGTCACAACTGCAGTTCCCAGGTTAAGCCCGGGGATTTCTCACCTGTCTTACATCACCGCCTGCGCACGCTTTACGCCCAGTAATTCC
+
FFFFFFFFFFFFFFFFF:FFFF:FFF:FFF:FFFFFFFFFFFFFFF,FFFFFFFFFFFFFFFFFFFFFFFF:FFFFFFFFFF:F,:FFFFFFFFFFFFF:FFFFFFFFFFFFFFFFFFFFFFFFFFFF,:FFFFFFFFFFFFFFFFFFFFFFFFFFFFFFFFFFFFFFFF:FF:FF:FFFFFFFFFF:FFF:FFFF:FFFF,F,FFFF,FFF:F,,FFFFFF:F,FFFF:F::FFFFFF:F,FFF,FF:F
@A00920:152:HGHKKDRXX:2:2103:31232:29309 2:N:0:CGCGTTCA+AAGGAGTA
GGACTACTAGGGTATCTAATCCTGTTTGCTCCCCACGCTTTCGCACCTCAGCGTCAATATGTGTCCAGTGAGTCGCCTTCGCCACTGGTGTTCTTCCGAATATCTACGAATTTCACCTCTACACTCGGAATTCCACTCACCTCTCCACAATTCTAGCGATGCAGTCTTAAAGGCAGTTCCGGAGTTGAGCTCCGGGCTTTCACCTCTAACTTACAAAGCCGCCTACGCGCGCTTTACGCCCAGTAATTCC
+
FFFFFFFFFFFFFFFFFFFFFFFFFFFFFFFFFFFFFFFFFFFFFFFFFFFFFFFFFFF:FFFFFFFFFFFFFFFFFFFFFFFFFFFFFFFFFFFFFFFFFFFFFFFFFFF:FFFFFFFFFFFFFFFFFFFFFFFFFFFFFFFFFFFFF,FFFFFFFFFFFFFFFFFFFFF:FFFFFFFF,FFFFF:FFFFFFFFFFFFFFFFFFFFFFFFFFFFFF,FFFFFFFF:FFFFFFFFFFFF,FFFFFFFFF,
@A00920:152:HGHKKDRXX:2:2103:7862:29324 2:N:0:CGCGTTCA+AAGGAGTA
GGACTACTGGGGTTTCTAATCCTGTTTGCTCCCCACGCTTTCGTGCATGAGCGTCAGTGTCAGCCCAGAGACCTGCCTTCGCCATCGGTATTCCTCCTGATATCTACGCATTTCACTGCTACACCAGGAATTCCAGTCTCCTCTGCCGCACTCAAGCCTTGCAGTCCCAAATGCCCTTCCCAGGTTAAGCCCGGGGCTTTCACATCTGGCTTACAAAACCGCCTGCGCACGCTTTACGCCCAGTAATTCC
+
FFFFFFFF,FFFFFFFFFFFFFFFFFFFFFFFFFFFFFF:FFFFFFFFFFFFFFFFF:FFFFFFFFFFFFFFFFFFFFFFFFFFF,F:F:FFFFFFF,FFFFFFFFFFF:FF:FFFFFFFFFFFFFFFF:FFFFFF::FFFFFFFFFFFFFFF:FFFFFF,:FFFFF,F:FFFFF,::F,FFFFFF:FFFFF:,FFFFFFF:F:FF,F:FFFFFFFFFFFFFFF:FFFFFFFFFFFFFFFFFFF::FF,F
@A00920:152:HGHKKDRXX:2:2103:3432:29418 2:N:0:CGCGTTCA+AAGGAGTA
GGACTACTAGGGTTTCTAATCCCGTTCGCTCCCCATGCTTTCGCATCTCAGCGTCAGGTCAGGCCCAGCGTGTCGCCTTCGCCACTGGTGTTCCTCCGGATCTCTACGCATTTCACCACTACACCCGGAATTCCACACGCCTCTACCTACCTCTAGTCGCGCAGTTCGATTGCGTCCTCGCCCGGTTGAGCCGGGCGCTTTCACGCCTCACTTGCACGACCGCCTACACGCGCTTTACACCCAGTAAATC
+
FF,FFFF:FFFFFFFFFFFFFF:FFFFFFFFFFFFFFFFFFFFFFFFFFFFFFFFFFFFF:FFFFFFFFFFFFFFFFFFFFFFFFFFFFFFFFFFFFFFFFFFFFFFFFF,FFFFFFFFFFFFFFFFFF,FFFFFFFFFFFFFFFFFFF:FFFF,FFFFFFFFFFFFFF:FFFFFFFFFFFFFFFFFFFFFF:FFFFFF,FF:FFFFFFFFFFF:FFFFFFFFFFFF:FF:F:FFFFFFFFF:FFF:,FF
@A00920:152:HGHKKDRXX:2:2103:6433:29794 2:N:0:CGCGTTCA+AAGGAGTA
GGACTACTCGGGTTTCTAATCCCGTTCGCTCCCCTAGCTTTCGCGGCTCAGCGTCAGGTGCAGCCCAGGGCGCCGCCTTCGCCTCTGGTGTTCCTCCGGATCTCTACGCATTTCACCACTCCACCCGGAATTCCACGCCCCTCTGCTGCCCTCTAGCTGTCCAGTTTCGAACGGCCTCTCCCGGTTGAGCCGGGAGCTTTCACGTCCGACTTGAACAGCCGCCTGCCCGCGCTTTACGCCCAATGAATCC
+
FF,FFFFFFFFFFFFFFFFFFF:FFF:FF,FFFFFFFFFFF:FFFFFFFFFFFFFFFFFF,FFFF:F:FFFFF:FFFFFFFFFFFFFFFFFFFFF:FF,FFFFFFFFFFFFFFFFFF:FFFF::FFFFFF:FFFFFFFFFF:F:F:F,FFFFFFFFFF:FFFFF,FFFFFF,FFFF:FFFFFFFFFFFFFFFF,FFFF:FFFFFFFFFFFFFFF,F,FFFFFFFFFFFFFFFFFFFF:FF:,FFFFFFF,
@A00920:152:HGHKKDRXX:2:2103:3061:29966 2:N:0:CGCGTTCA+AAGGAGTA
GGACTACTAGGGTTTCTAATCCCGTTTGCTCCCCTGGCTTTCGCACCTGAGCGTCAGTCTTCGTCCAGGGGGCCGCCTTCGCCACCGGTATTCCTCCAGATCTCTACGCATTTCACCGCTACACCTGGAATTCTACCCCCCTCTACGAGACTCAAGCTTGCCAGTATCAGATGCAGTTCCCAGGTTGAGCCCGGGGATTTCACATCTGACTTAACAAACCGCCTGCGTGCGCTTTACGCCCAGTAATTCC
+
FFFFFFF:FFFFFFFFFFFFFF:FFFFFFFFFFFFFFFFFFFFFFFFFFFFFFFFFFFFFFFFFFFFFFFFFFFFFFFFFFFFFFFFFF,FFFFFFFFFFFFFFFFFFFF:FFFFFFFFFFFFFFFFFFFFFFFFFFFFFFFFF:F:FFFFFFFFFFFFFFFFFFFFFFF:FFFFFFFFFFFFFFFFFFFFFFFFFFFF:FFFFFFFFFFFFFFFFFFF:FFFFFFFFFFFFF,FFFFFFFFFF:FFFFF
@A00920:152:HGHKKDRXX:2:2103:13105:30295 2:N:0:CGCGTTCA+AAGGAGTA
GGACTACAGGGGTTTCTAATCCCGTTTGCTCCCCACGCTTTCGTGCCTTAGTGTCAAGAATGAGCCAGTCACCTGCCTACGCCATCGGTGTTCCTCCTTATATCTACGGATTTCACTCCTACACAAGGAATTCCAGTGACCTCTCTCATCTTCAAGCTGAGTAGTTTTAATAATGTGAGCATGGTTGAGCCACACGAGTTCACTATTTACTTACCCTGCCACCTACGCAACTCTTTACGCCCAGTAAATC
+
:FFFF,:,FFFFFFFF:FFFFFFFFFF:FFFFFFFFFFFF:FFFFFF,F,FFFFFFFFFFFFFFFFFFFFFFFF:FFFFFFFFFF:FF:FF:FF,FFFF:F,FFF,FFF:,,FF:FFFF::FF:,FFF:FF,FF,FFFFFFF,:FFFFFFF::F,:F:FFFF:F,:,FF,FFFFFFF:FF:FFF,FF,FF,FFF:FF,F,F,F,,F,,::F,F,::F,F:F,F,::FFFF,F:FFF::FF,F:FF:,F,,
@A00920:152:HGHKKDRXX:2:2103:23068:30389 2:N:0:CGCGTTCA+AAGGAGTA
GGACTACAGGGGTTTCTAATCCTGTTTGCTCCCCACGCTTTCGTGCCTCAGTGTCAGTGCTGGTCCAGGTAGTCGCCTTCGCCACGGATGTTCCTCTTGATATCTACGCATTTCACCGCTACACCAAGAATTCCGATTGCCCCTTCTGCACTCTAGCACAGCAGTATCACTTGGCCGTTCTGAGTTAAGCTCAGAGATTTCACAAGTGACTTACCACGCCGCCTACGCGCCCTTTACGCCCAGTAAATCC
+
FFFFFFFFFFFFFFFFFFFFFFFFFFFF:FFFFFFFFFFFFFFFFFFFFFFFFFFFFFFFFFFFFFFFFFFFFFFFFFF:FFFFFFFFFF:,FFFFFFFFFFFFFFFFFFF:FFFFFFFFFFFFFFFFFFFFFFFFFFF:FFFFFFFFFFFFFFFFFFFFFF:FFFFFFFFFFFFFFFFFF:,FFFFFFFFFFFFF:FF:FFFFFFFFF::FFFFFF,FFFFFFFFFFF:FFF:FF:FFFF:FFF,,FFF
@A00920:152:HGHKKDRXX:2:2103:20609:30514 2:N:0:CGCGTTCA+AAGGAGTA
GGACTACCGGGGTTTCTAATCCTGTTTGCTCCCCACGCTTTCGTGCATGAGCGTCAGTGCAGGCCCAGGGGATTGCCTTCGCCATCGGTGTTCCTCCGCATATCTACGCATTTCACTGCTACACGCGGAATTCCATCCCCCTCTGCCGCACTCCAGCCTTGCAGTCACAAGAGCAATTCCCAGGTTGAGCCCGGGGATTTCACTCCTGTCTTAAAAAACCGCCTGCGCACGCTTTACGCCCAGTAATTCC
+
FFFFFFF:FFFFF:FFFFFFFFFFFFFFFFFFFFFFFFFF,FFFFFFFFFFFFFFFFF,FFFFFFFFFFFFF:FFFFFFFFFF,FFFFFF,FFFFFF:FFFFFFFFFFFFFFFFFFFFFFFFFF,FFFF:FFFFFFFF:FFFFF:FF:,:F:F,FFFFF,:FFFFFFFFF,:FFF,FFFFF:FFFF,FFFFF,FFFFFFFFFF,,FFFFFFFF:FFF,FFFFF,:F:F:FF:,FF:,FFFF:FFFFF,FF
@A00920:152:HGHKKDRXX:2:2103:27453:30530 2:N:0:CGCGTTCA+AAGGAGTA
GGACTACCAGGGTTTCTAATCCCGTTCGCTCCCCATGCTTTCGCCTCTCAGCGTCAGGTCAGGCCCAGCGTGTCGCCTTCGCCACTGGTGTTCCTCCGGATCTCTACGCATTTCACCACTACACCCGGAATTCCACACGCCTCTACCTGCCTCTAGCCCCGCAGTTCGGTCACGTCCTCGCCCGGTTGAGCCGGGCGCTTTCACGCGCCACTTGCAGGACCGCCTACACGCGCTTTACACCCAGTAAATC
+
:FFFFFFFFFFFFFFFFFFFFFFFFFFFF:FFFFFFFF:FFFFFFFFFFFFFFFFFF:FFFFFFFFFFFFFFFFFFFF,::FF,FFFFFF,FFFFFFFFF,FFFFFFFFFFFFFFFFF:F,FFFFFFFF,:FFFFFFFFFF,FFFFFFFFFFFF,FFFFFFFFFFFFFFFF:FFFFFFFF:FFFFFFFFFFFFFFFFFFFFFFFF:FFF:FFFFFFFFFFFFFFFFFFFF:FFF,FFFFFFF:FF,,::F
@A00920:152:HGHKKDRXX:2:2103:24505:31469 2:N:0:CGCGTTCA+AAGGAGTA
GGACTACTCGGGTTTCTAATCCTGTTTGATCCCCACGCTTTCGTGCCTCAGAGTCAATATTCGTGTAACGAGCTGCCTTCGCAATTGGTGTTCTATGTCATATCTAAGCATTTCACCGCTACATGACATATTCCGCTCATCTCCACGGTATTCAAGACAGATAGTATCAACGGCAGTTTCCAAGTTAAGCTTGGAGATTTCACCACTGACTTACCTGCCCTCCTACGCACCCTTAAAACCCACTTAATCC
+
FFFFFFFFFFFFFFFFFFFFFFFFFFFFFFFFFFFFFFFFFFFFFFFFFFFFFFFFFFFFFFFFFFFFFFFFFFFFFFFFFFFFFFFFFFFFFF,FFFFFF:FFFFFFFFFFFFFFFFFFFFFFFFFFF:FFFFFFFFFFFFFFFFFFFFFFFFFFFFFFFFFFFFFFFFFFFFFFFFFFFFF:FFFFFFFFFFFFFFFFFFFFFFFFFF:F,FFFFFFFFFF,FFFF:F,:,F,F:F,:,F::,::,,,
@A00920:152:HGHKKDRXX:2:2103:3974:31735 2:N:0:CGCGTTCA+AAGGAGTA
GGACTACAAGGGTTTCTAATCCTGTTTGCTCCCCACGCTTTCGCACCTCAGCGTCAGTATCTTCCCAGATCGCCGCCTTCGCCACTGGTGTTCCTCCCGATATCTACGAATTTCACCTCTACACCGGGAATTCCGCGATCCTCTTAAGTACTCAAGCTCAGCAGTTTCGGATGCACTTCCTTGGTTGAGCCGAGGGATTTCACATCCGACTTGCTAAGCCGCCTACGTGCGCTTTACGCCCAATAATTCC
+
FFFFFFF,FFF:FFFFFFFFFFFFFFFFFFFFFFFFFFFFFFFFFFFFFFFFFFFFFFFFFFFFFFFFFFFFFFFFFFFFFFFFFFFFFFFFFFFFFFFFFFFFF:FFFFFFFF,FFFFFFFFFFFFFFFFFFFFFFFFFFFFFFFFFFFFFFFFF:FFFFFFFFFFF,FFFFFFFFFFFFFFFFFFF:FFFFFFFFFFFFFFFFFFFFFFFFF::FFFFFFFFFFFFFFFFFFFFFFFFFFFFFF:FFF
@A00920:152:HGHKKDRXX:2:2103:27986:31861 2:N:0:CGCGTTCA+AAGGAGTA
GGACTACACGGGTATCTAATCCTGTTTGCTCCCCACGCTTTCGCACCTCAGCGTCAGTACCGGACCAGTGAGCCGCCTTCGCCACTGGTGTTCCTCCGAATATCTACGAATTTCACCTCTACACTCGGAATTCCACTCACCTCTCCATGATTCAAGCGATGCAGTCTTAAAGGCAATTCCAGGGTTGAGCCCTGGGCTTTCACCTCTAACTTACAAAGCCGCCTACGTGCGCTTTACGCCCAGTAATTCC
+
FFFFFFFFFFFFFFFFFFFFFFFFFFFFFFFFFFFFFFFFFFFFFFFFFFFFFFFFFFFFFFFFFFFFFFFFFFFFFFFFFFFFFFFFFFFFFFFFFFFFFFFFFFFFFFFF:FFFFFFFFFFFFFFFFF:FFF::FFFFFFFFFFFFFFFFFFFFFFFF:FFFFF:FFFFFFF,FFFFFFFFF,FF:FFFFFFFFF,FFFFFFFFFFFFFFF:FFFFFFFFFF,:FFFFFFFFF:FFFFFFFFFFFFFF
@A00920:152:HGHKKDRXX:2:2103:24704:32847 2:N:0:CGCGTTCA+AAGGAGTA
GGACTACCAGGGTATCTAATCCTGTTTGCTACCCACGCTTTCGTGCCTCAGCGTCAGTTATGGTCCAGAGAGCCGTCTACACCGCCGGTGTTCCTCCTGATATCTACGCATTTCACCGCTACACCAGGAATTCCACTCTCCTCTCCCACACTCGAGCCGGTCAGTATTCGCCGCACCCTCCCAGTTAAGCCGGGAGATTTCACGACAAACTTAATCGGCCGCCTACGCACCCTTTACGCCCAGTAACTCC
+
FFFFFFFFFFFFFFFFF,FFFFFF:FFFFFFF:F:FFFFF:FFFFFFFFFFFFFFFFFFFFFFFFFFFFFFFFFFFFF:FFFFFFFFFFFFFFFFFFFFFFFFFFFFFFFFFFFFFFFFFFF,FFFFFFF:FFFFFFFFF:FFFFFFFFFFFFFFFFFFFFFFFFFFFFFFFFFFFFFFFF:FF:FF:FFFFFFFFFFF:FFFFFFFFFFFFFFFFFFFFFFF:FFFFFF,FFFFFF:FFF:FFFFF:FF
@A00920:152:HGHKKDRXX:2:2103:8558:33129 2:N:0:CGCGTTCA+AAGGAGTA
GGACTACTGGGGTTTCTAATCCCGTTTGCTCCCCTAGCTTTCGCGCCTCAGCGTCAAGAACAGGCCAGGTAGTCGCCTTCGCCACTGGTGTTCCTCCCGATATCTACGCATTTCACCACTACACCGGGAATTCCACTACCCTCTCCTGCCTTCGAGTCGATCAGTATCGCGTGACCCTCCCCAGTTGAGCCGGGGGCTTTCACACGCGACTTGAACGACCGCCTGCGCGCTCTTTACGCCCAGTAAATCC
+
FFFFFFFFFFFFFFFFF:FFFFFFFFFFFFFF:FFFFFFFFFFFFFFFFFFFFFFFFFFFFFFFFFFFFFFFFFFFFFFFFFFFFFFFF:FFFFFFFFFFFFFFFFFFFFFFFFFFFFFFFFFFFFFFFFFFFFFFFFF:FFFFFFF:FFFFFFFFFFFFFFFFFFFFFFFFFFFF:FFF::FFFFFFFFFFFFFFFFFFFFFFFFFFFFFFFFFFF:FFFFFF,FFFFFFFFFFF:FFFFFFFFFFFFF
@A00920:152:HGHKKDRXX:2:2103:30707:33599 2:N:0:CGCGTTCA+AAGGAGTA
GGACTACTGGGGTTTCTAATCCCGTTCGCTACCCATGCTGTCGCGTCTGAGTGTCAATATGAGGCCAGTTGACCGCCTTCGCCACTGGTGTTCTTCCGCATCTCTACGCATTTCACCACTACACGCGGAATTCCGTCAACCTCTCCTCTATTCAAGACTGGCAGTATCACTCAACCTCCCCTAGTTTAGCCAAGGGCTTTCATAAGTAACTTACCAATCCACCTGCACGCGCTTTACGCCCAGTAACTCC
+
FFFFFFFFFFFFFFFFFFFFFFFFFFFFFFFFFFF:FFFFFFFFFFFFFFFFFFFFFFFFFFFFFFFFFFFFFFFFFFFFFFFFFFFFFFFFFFFFFFFFFFFFFFFFFFFFFFFFFFFF:FFFFFFFFFFFFFFFFFFFFFFFFFFFF,FFFFFFFFFFFFFFFFFFFFFFFFFFFFFFFF:FFFFFFFFF:FFFFFFFFFFFFFFFFFFFFFFFFFF,FFFFFFFF:FFFF:FFFFF:FFF:FFFFFF
@A00920:152:HGHKKDRXX:2:2103:18168:34147 2:N:0:CGCGTTCA+AAGGAGTA
GGACTACACGGGTTTCTAATCCTGTTTGCTCCCCACGCTTTCGCGCCTCAGCGTCAGTAACGGTCCAGGTAGCCGCCTTCGCCACTGGTGTTCCTCCCAGTATCTACGCATTTCACTGCTACACGCGGAATTCCACCCCCCTCTGACGCACTCTAGCCATGCAGTCACAAGTGCAGTTCCCAGGTTAAGCACGGGGATTTCACACCTGTCTTGCATCGCCGCCTACGAACGCTTTACGCCCAGTAATTCC
+
FFFFFFFFFFFFFFFFFFFFFFFFFFFFFFFFFF:FFFFF:FFF,FFFFFFFFFFF:F:,FFFFFFFFF,FF,FFFFFFFFFFFFFFFFF:FF:FFFFF,FFFFFFFF:FFFFFFFFFFFFFFFFFFFFFFFFFFFFFFFFFFFFFF:FF,,FFFFFFFF:FFFFFFFFFFFFFFFFFFFF::FFFFFFF:FFFFF,F,FFFFFFF:,:F:FFF:FFFFFFFF::FF,,FFFFFF,FFFFFFF:FFFFFF
@A00920:152:HGHKKDRXX:2:2103:14389:34835 2:N:0:CGCGTTCA+AAGGAGTA
GGACTACTGGGGTTTCTAATCCTGTTTGCTACCCACGCTTTCGCGCCTCAGCGTCAGAACCGGTCCAGGTAGCCGCCTTCGCCACTGGTGTTCCTCCCAATATCTACGCATTTCACCGCTACACTGGGAATTCCGCTACCCCCTCCCGGACTCAAGCTCTACAGTTTCAAAGGCAGTTCCTCAGTTGAGCCGAGGGATTTCACCTTTGACTTAGCGAGCCGCCTACGCGCCCTTTACGCCCAATAATTCC
+
FFF:FF:FFFFFFFFFFFFFFFFFFFFFFFFFFFFFFFFFFFFFFFFFFFFFFFFFFFF:FFFFFFFFF::FFFFFFFFFFFFFF,FFFFFFFFFFFFFFFFFFFFFF:FFFFFFFFFFFFFFFFFFFF:FFFFFF,FFFFFFFFF:FFFFFFFFFF,FFFFFFFFFFF,:,FFFFFFFFFFFFFFFFFFFFFF:F,F,FFFFF,,FF:FFF,,,:FFFFFFFFFF,FFF:FF,:FFFFFFF,FFFFFFF
@A00920:152:HGHKKDRXX:2:2103:29649:34961 2:N:0:CGCGTTCA+AAGGAGTA
GGACTACTCGGGTATCTAATCCCGTTTGCTCCCCTGGCTTTCGCGTCTCAGCGTCAGTACCGGTCCAGAGAGCCGCCTTCGCCACTGGTGTTCCTCCCAATATCTACGCATTTCACCGCTACACTGGGAATTCCACTCTCCTCTCCCGGACTCTAGCCAGGGGGTTTCGGTCGACCTCTGAAGGTTGAGCCTCCAGTTTTCACAACCGACCTACCTGACCGCCTACACGCTCTTTACGCCCAATAAATCC
+
FFFF,FFF::FF,FF,FFFFFFFFFFFFF:FFF:FFFFFFF:FFFF:::FFFFFFFFFFFF,FF::FFFFF:F::FFFFFFFF:FFFFFFF:FFF,F:FF::FFFF,FF:FFFF,FF:FFF:F,:,FFFFFFF,FFFFFFF:FFFFF:FFFFFFFFFFF:F,FF:FFFFFF:FFFFFFFFFFF,FFF,FFFFFFFFF:FFFFF:FF:FF:FF,:F:FF,:FFFFFFFFF::F,FFFFFF:FF,,F,:FFF
@A00920:152:HGHKKDRXX:2:2103:15139:35383 2:N:0:CGCGTTCA+AAGGAGTA
GGACTACTCGGGTTTCTAATCCTGTTCGCTCCCCACGCTTTCGCTCCTCAGCGTCAGTTCCAGCCCAGAGCGCCGCCTTCGCCGCTGGTGTTCCTCCTGATATCTGCGCATTTCACCGCTACACCAGGAATTCCACGCTCCCCTACTGGACTCTAGCCACAGCAGTATCGGATGGCGTCTCCAGGTTGAGCCTGGAGGTTTCACACCCGACTTACTGAGCCGCCTACGAGCTCTTTACGCCCAATGAATC
+
FFFFFFFFFFFFFFFFFFFFFFFFFFFFFFFFFFFFFFFFFFFFFFFFFFFFFFFFFFFFFFFFFFFFFFFFFFFFFFFFFFFFFFFFFFFFFFFFFFFFFFFFF:FFFFFFFFFFFFFFFFFFFFFFFFFFFFFFFFFFFFFF:FFFFFFFFFFFFFFFFFFFFFFFFFFFFFFFFFFFFFFFFFFFFFFFF,FFFFFFFFFFFFFFFFFFFFFFFFFFFFFFFFFFFFFFFFFFFFFFFF:FFFFF:F
@A00920:152:HGHKKDRXX:2:2103:30092:35759 2:N:0:CGCGTTCA+AAGGAGTA
GGACTACTGGGGTTTCTAATCCCGTTCGCTCCCCATGCTTTCGCATCTCAGCGTCAGGTCAGGCCCAGCGTGTCGCCTTCGCCACTGGTGTTCCTCCGGATCTCTACGCATTTCACCACTACACCCGGAATTCCACACGCCTCTACCTACCTCTAGTCGCGCAGTTCGATTGCGTCCTCGCCCGGTTGAGCCGGGCGCTTTCACGCCTCACTTGAACGACCGCCTACACGCGCTTTACACCCAGTAAATC
+
F,FFF,FFF:FFF,FFFFFFFFFFFFF:FFFFFF:FFFF,:F:F:FFFFF:FFFFFF:FFF:FFFFFFF:FFFFFFFF:FFFFFF,,F:FFFF:::FFF:FFFFFFFF:F,FFFFFFFFFFF:F,F,FF:F:FFFFFF,FFFFF:FF,FF:FFF,FFFFF:FFFFF,FF,,:F:FFFFFFF,FF::FFFFFF,:FFF,:F:FFFFF::FFFFF,,FF:FFFFFF:FFFFF,FFFFFFFF:FF:,FF:FF:
@A00920:152:HGHKKDRXX:2:2103:25400:36558 2:N:0:CGCGTTCA+AAGGAGTA
GGACTACTCGGGTTTCTAATCCCGTTCGCTCCCCACGCTTTCGCATCTCAGCGTCAGATATGCCCCAGGGCGCCGGCTTCCCCACTGGTATTCCTCGGGATCTCTACACATTTCACCGCTACACCCCGAATTCTGCGCCCCTCTAGCACTCTCTAGCCGGACAGTTTTGATCGGCCTCGCCCAGTTTAGCCGGGCGCTTTCACAACCAACTTGTCCAACCGCCTACATGCGCTTTACGCCCAGTAACTCC
+
FFFFFFFFFFFFFFFFFFFFFFFFFFFFFFFFFFFFFFFFFFFFFFFFFFFFFFFFFFFFFFFFFFFFFFFFFFFFFFFFFFFFF:FFFFFFFFFFFFFFFFFFFFFFFFFFFFFFFFFFFFFFFFFFFFF:FFFFFFFFFFFFFFFFFFFFFFFFFFFFFFFFFFFFF:FFFFFFFFFFFFFFFFFFFFFFFFFFFFFFFF,FFFFFFFFF:FFFF:FFFFFFFFFFFFFF,FFFFFFFFFFFFF:FFF
@A00920:152:HGHKKDRXX:2:2104:13340:1705 2:N:0:CGCGTTCA+AAGGAGTA
GGACTACACGGGTATCTAATCCTGTTTGCTCCCCACGCTTTCGTGCCTCAGTGTCAGTGCTGGTCCAGGTGGCCGCCTTCGCCACGGATGTTCCTCCCGATATCTACGCATTTCACTGCTACACCGGGAATTCCGCCACCCTCTACCGCACTCTAGGTCGCCAGTCTCCAATGCCATTCCCAGGTTGAGCCCAGGGCTTTCACATCAGACTTAACGAACCACCTACGCACGCTTTACGCCCAGTCATTCC
+
FFFFFFFFFFFFFFFFFFFFFF,FFFFFFFFFFFF:FFFFFFFFFFFFFFFFFFFFFF:FF:FFFFFFFFF:FFFFFFFFFFF:FFFFFFFFFFFFFFFF:FFFFFFF:F:FFF:FFF:F:F:FFFFF:,FF:FFFFFFFF:FF::FFF,:FFFFFFFFFFFFFF,FFF,F:FFF,,FFF:FFF,FFFFFFFFFFFF::,F,FF:F,FF:FF,FFF,,,FFFFFFFFFF,::,,:F:F:,FFFF,,,,,:
@A00920:152:HGHKKDRXX:2:2104:14027:1736 2:N:0:CGCGTTCA+AAGGAGTA
GGACTACAAGGGTTTCTAATCCTGTTTGCTCCCCACGCTGTCGCGCCTCAGCGTCAGCCACTGCCCAGCAGGCCGCCTTCGCCACCGGTGTTCTTCCGGATCTCTACGCATTCCACCGCTACACCCGGAATTCCACCTGCCTCTACAGTGCTCAAGTGAAGCAGTTCGCACGGCCGATCCGAGGTTGAGCCCCGGGCTTTCACCCCTGACTTAAATATCCGCCTACGCGCCCTTTACGCCCAGTAATTCC
+
FFFFFFFF:FFFFFFFFFFFFFFFFF:FFFFFFFFF:FFFFFFFFFFFFFF:FFFFFFFFFFFFFFFFFFFFFFFFF,FFFFFFFFFFFFFFFFFFFF:FFFFFFFFFFFFFFFFFFFFFFFFFFFFFF,F:FFFFFFFFFFFFFFFFF:FFF,FFFFFFFFFFFFFFFFFFFF:FFFFFFFFFFFFFFFFF:FFF,F:FFFFFFFFFFF,F:F:FFFFF:FFFFFFFFF:FFFF,FFFFFFFFFFFFFF
@A00920:152:HGHKKDRXX:2:2104:2311:2049 2:N:0:CGCGTTCA+AAGGAGTA
GGACTACTAGGGTATCTAATCCTGTTTGCTCCCCACGCTTTCGCACCTCAGCGTCAATACATGTCCAGTGAGCCGCCTTCGCCACTGGTGTTCTTCCGAATATCTACGAATTTCACCTCTACACTCGGAATTCCACTCACCTCTCCCGGATTCAAGCGATGCAGTCTTAAAGGCAGTTCCGGGGTTGAGCCCCGGGCTTTCACCTCTAACTTACAAAGCCGCCTACGCGCGCTTTACGCCCAGTAATTCC
+
FFFFFFFFFFFFFFFF:FFFFFFFFFFFFFFFFFFFFFFFFFFFFFFFFFFFFFFFF,FFFFFFFFFFF:FFFFFFFFFFFFFFFFFFFFFFFFF:FFFFFF:FFFF:FF:FFFFFFF::FFFFFFFFFFFFF:FFFFFFFFFFFFFFFFFFFFFF,FFFFFFFFFFFFFFFFFFFFFF:FFF:FFFFFFFF:FFFFF,FFFFFFFFFFFFFFF:FFFFF,FFFFFFFFF:FF,FFFFFFFFFFFFFFFF
@A00920:152:HGHKKDRXX:2:2104:9281:2691 2:N:0:CGCGTTCA+AAGGAGTA
GGACTACTGGGGTTTCTAATCCTGTTTGCTACCCACGCTTTCGCACCTCAGCGTCAGTATCAGACCAGGGTGTCGCCTTCGCCACTGATGTTCCTTCCGATCTCTACGCATTTCACCGCTACACCGGAAATTCCACACCCCTCTTCTGTACTCCAGCCATCCAGTTCTGAATGCAATTCCCAGGTTGAGCCCGGGGCTTTCACATCCAGCTTAGATAACCGCCTACGCGCGCTTTACGCCCAGTAAGTCC
+
FFFFFFFFFFFFFFFFFFFFFFFFFFFFFFFFFFFFFFFFFFFFFFFFFF:FFFFFFFFFF:FFFFFFFFFFFFFFFFFFFFFFFFF:FFFFFFFFFFFF:FFFFFFFFFFF:FFFFFFFFFFFFFFFFF:FFFFFFFFFFFFFFFFFFFFFFFFFF:FFFFFF,:FF:FFFFFF:FFFFFFFFFFFFFFFFFFFFFF,:FFFFFFF::FFFFFF:F,,FFFFFF::FF:F:::FFFFF:F:F,,F:,FF
@A00920:152:HGHKKDRXX:2:2104:20283:2769 2:N:0:CGCGTTCA+AAGGAGTA
GGACTACAAGGGTTTCTAATCCTGTTCGCTACCCACGCTTTCGTCCATCAGCGTCAATGTATTGATAGTAACCTGCCTTCGCAATCGGTATTCCATGTAATATCTAAGCATTTCACCGCTACACTACATATTCTAGTTACTTCCCAATAATTCAAGCCCTGCAGTATCAATGGCAGTTCGACAGTTAAGCTGCCGGATTTCACCACTGACTTACAAAGCCGCCTACGGACCCTTTAAACCCAATGATTCC
+
FFFFFFFFFFFFFFFFFFFFFFFFFFFFFFFFFFFFFFFFFFFFFFFFFFFFFFFFFFFFFFFFFFFFFFFFFFFFFF:FFFFFFFFFFFFFFFFFFFF:FF:FF:FFFFFFFFFFFFFFFFFFFFFFFF,FFF,FFFFFF:FFFFFFFFFFFF::FFFFFFFFF,FFFFFFFFFFFFFFF::FFFFFFFFFFFFFFFFFFFFFFFFFFFF,,:FFFFF:FFFF:FFFFF,FFF:,,:F,FFFFFF:FFF
@A00920:152:HGHKKDRXX:2:2104:29215:2895 2:N:0:CGCGTTCA+AAGGAGTA
GGACTACTGGGGTTTCTAATCCCGTTCGCTACCCATGCTTTCGCGTCTCAGTGTCAGTTGGATGCCAGTAAACCGCCTTCGCCACTGGTGTTCCTCCGCATCTCTACGCATTTCACCACTACACGCGGAATTCCGTTTACCTCTCATCCACTCAAGTTCAACAGTCTTGGTCAACCTCTCCCAGTTTAGCCAGGAGCTTTCATAACCAACTTATTGAACCACCTGCACGCCCTTTACGCCCAGTAACTCC
+
FFFFFFFFFFFFFFFFFFFFFFFFFFFFFFFFFFF:FFFFFFFFFFFFFFFFFFFFFFFF:FFFFFFFFF:FFFFFFFFFFFFFF:FFFFFFFF:FFFFFFFFFFFFFFFFFFFFFFFFFFFFFFFFFFFFFFFFFFFFFFFFFFFF,FFFFFFFFFFFFFFF::FFFFFFFFFFFFFFFFF:F,FFFF:FF:FFFFFF:,FF:F,FFFF:FFF:FFFF:FFF,F,FF:FFFFFFFFFFFF:,FFFFFFF
@A00920:152:HGHKKDRXX:2:2104:7744:3724 2:N:0:CGCGTTCA+AAGGAGTA
GGACTACAGGGGTATCTAATCCTGTTTGCTACCCACGCTTTCGCTCCTCAGCGTCAGTCACGGCCCAGAGAGCCGCCTTCGCTACTGGTGTTCCTCCCGATATCTGCGCATTCCACCGCTACACCGGGAATTCCACTCTCCTCTACCGGACTCTAGCCACAGCAGTATCGACTGCATTTCCGAGGTTGAGCCTCGGGCTTTCACAGCCGACTTACTGAGCCGCCTACGAGCTCTTTACGCCCAATGATTC
+
FFFF,FFFFFFFFFFFF:FFFFFFFFFFFFFFFFFFFFFFFFFFFFFFFFFFFFFFFFFFF:FFFFFFFFFFFFFFFFFFFF:FFFFFFFFFFFFFFFFFFFFFFFFFFFFFFFFFFFFF:FFFFFFFFF:FFFFFFFFFFFFFFFFFF:FFFFFFFFFFFFFFF:FFFFFFFFFFF:FFFFFFFFFFFFF:FF:FFFF:FFFFFFFFFFF:FF:FFFFFFFFFFFF:,FFFF:FFFFFFF::FFFF,FF
@A00920:152:HGHKKDRXX:2:2104:24117:4554 2:N:0:CGCGTTCA+AAGGAGTA
GGACTACTGGGGTTTCTAATCCCGTTCGCTCCCCATGCTTTCGCATCTCAGCGTCAGGTCAGGCCCAGCGTGTCGCCTTCGCCACTGGTGTTCCTCCGGGTCTCTACGCATTTCACCACTACACCCGGAATTCCACACGCCTCTACCTACCTCTAGTCGCGCAGTTCGATTGCGTCCTCGCCCGGTTGAGCCGGGCGCTTTCACGCCTCACTTGCACGACCGCCTACACGCGCTTTACACCCAGTAAATC
+
FFFFFFFFFFFFFFFFFFFFFFFFFFFFFFFFFFFFFFFFFFFFFFFFFFFFFFFFFFFFFFFFFFFFFFFFFFFFFFFFFFFFFFFFFFFFFFFFFFF:FFFFFFFFFFFFFFFFFFFFFFFFFFFFFFFFFFFFFFFFFFFFFFFFFF::FFF:FFFFFFFFFFFFFFFFFFFFF:FFFFFFF,FFFFFFFFFFFFFFFFFFFFFFFFFFFFFFFFFFFFFFFFFFFFFFFFF:FFFFF:FFFFF:FF
@A00920:152:HGHKKDRXX:2:2104:5900:4789 2:N:0:CGCGTTCA+AAGGAGTA
GGACTACTAGGGTTTCTAATCCTGTTTGCTCCCCACGCTTTCGCACCTCAGCGTCAGTATCAGTCCAGCGAGTCGCCTTCGCCACTGGTGTTCCACCGAATATCTACGAATTTCACCTCTACACTCGGTATTCCACTCGCCTCTCCAGGATTCTAGCTTAGCAGTTTCAAAGGCAGTTCCGGGGTTGAGCCCCGGGATTTCACCCCTGACTTAATAAGCCGCCTACGTGCGCTTTACGCCCAGTAATTCC
+
FFFFFFFFFFFFFFFFFFFFFFFFFFFFFFFFFFFFFFFFFFF,FFFFFFFFFFFFFFFF:FFFFFFFFFFFFFFFFFFFFFFFFFFFFFFFFFFFFFFFFFFFFFFFFFFFFFFF,FFFFFFFFF,FFFFFFFFFF::FFFFFFFFFFFFFF:FFF,FFF,FFFFFFFF,FFFFFFFFFFFFFFFFFFFFFFFFFFFFFFFFFFFFFFFFF:FF:FFFFFFFF:FFFF:FFF,FFFFFFFFFF,F,FFF
@A00920:152:HGHKKDRXX:2:2104:11044:5055 2:N:0:CGCGTTCA+AAGGAGTA
GGACTACTGGGGTTTCTAATCCTGTTCGCTCCCCACGCTTTCGCTCCTCAGCGTCAGTACAGGCCCAGAGAACCGCCTTCGCCACCGGTGTTCCTCCCGATATCTGCGCATTTCACCGCTACACCGGGAATTCCATTCTCCCCTACCTGCCTCTAGTCTGCCCGTATCCACCGCAGACCCACGGTTAAGCCGTGGGCTTTCACGACAGACGCGACAAACCGCCTACGAGCTCTTTACGCCCAATAATTCC
+
FFFFFFFFFFFFFFFF:F,FFFFFFFFFFFFFFFFFFFFFF:FFFFFFFFFFFFFFFFFFFFFF,FFFFF,FFFFFFFFFFFFFFFFFFFFFFFFFFFFFFFFFFFFFFFFFFFFFFF:FFF:FFFFFFFFFFFFFFFFFFFFFFFFFFFFFF:FFFFFFFFFFFF:FFFFFF:FFFFFFFFFFFF:FFFFFFFFFF:FFFFFFFFFF:FFFF:::FF:FFFFF,FFFFF:FFFFFFFFFFFFFF,FFFF
@A00920:152:HGHKKDRXX:2:2104:9444:5102 2:N:0:CGCGTTCA+AAGGAGTA
GGACTACTGGGGTTTCTAATCCCGTTTGCTCCCCTGGCTTTCGCGCATCAGCGTCAATATCGGTCCAGGATGCCGCCTTCGCCACCGGTGTTCCTCCAGATATCTACGCATTTCACCGCTACACCTGGAATTCCGCATCCCTCTCCCGAATTCAAGCCAACCAGTATCGGACGCAGTTCCTGGGTTGAGCCCAGGGATTTCACGTTCGACTTAGCAGGCCGCCTAAGCGCCCTTTACGCCCAGTAATTCC
+
FF:FFFFFFFFFFFFF:FFFFFFFFFFFFFFFF:FFFF::FFFFFFFFFFFFFFFFFFF:F:FFFFFFFFFFFFFF,:FFFF:FFFF:FFFFF,FFFFFFFF,FFFF:FFFFFFFFFFF:FFF,F,FF,F,FF:FFFFFF,FFFFFF,F,FFFFFFFFFFFFF:FF,,F:FFF:FFFFFFFFFFFFFFFFF,:F:FFFFF:FF:FFFF:FFFFFFFFFFF:FFF,,FFFFFF,FFFFFFFFFF,FFFFFF
@A00920:152:HGHKKDRXX:2:2104:11442:5118 2:N:0:CGCGTTCA+AAGGAGTA
GGACTACAAGGGTTTCTAATCCTGTTTGCTCCCCACGCTTTCGCGTCTCAGCGTCAGTCATCGTCCAGAAGGCCGCCTTCGCCACCGGTGTTCCGCTTGATATCTACGAATTTCACCTCTACACCAAGCATTCCACCTTCCTCTCCGAGACTCTAGCGAGGCAGTTTCGGGTGCACTTCCACGGTTGAGCCGTGGGCTTTCACATCCGACTTGCCTTGCCGCCTACACGCGCTTTACACCCAGTAAATCC
+
FFFFFFFFFFFFFFFFFFFFFFFFFFFFFFFFFF::FFFFFFFFFFFFF:FFFFFFFFFFFFFFFFFFFFFFFFFFFFFFFFFFFFFFFFFFFFFFFFF,FFFFF:FFFFFFFF:FFFFFFF:FFFF:FFFF:FFFFFFFFFFFFFFFF:FFFFFFFFFFFFFFFFFFFFFFFFFFFFFFFFF:FFFFF:FFFFFFFFFFFFFFFFFFFFF:FF:FFFFFF:FFF,FF:FFF:F:FFFFFF,FFFFFF,F
@A00920:152:HGHKKDRXX:2:2104:3956:6684 2:N:0:CGCGTTCA+AAGGAGTA
GGACTACACGGGTTTCTAATCCTGTTCGCTCCCCACGCTTTCGTGCCTCAGCGTCAGTTTTGGCTTAGTATGCTGCCTTCGCAATTGGTGTTCTGTGCAATATCTATGCATTTCACCGCTACACTGCACATTCCGCATACCTCAACCAAACTCAAGACAAGCAGTATCAATGGCAATCCTATCGTTAAGCGACAGTATTTCACCGCTGACTTATATGCCCGCCTACGCACCCTTTAAACCCAGTGAATCC
+
FFFFFFFFFFFFFFFFFFFFFFFFFFFFFFFFFFFFFFFFFFFFFFFFFFFFFFFFFFFFFFFFFFFFFFFFFFFFFFFFFFF:FFFFFFFFFFFFFFF,FFFFFFFFFFFFFFFFFFFFFFFFFFFFFFFFF:FFFFFFFFFFFFFFFFFFFFFFFFF:FFFFFFFFFFFFFFF:FFFFFFFFFFFFFFFFFFFFFFFFFFFFFFFFFF:FFFFFFFFFFFFFFFFF:FFFFFFFFFFFF,FFFFFFFF
@A00920:152:HGHKKDRXX:2:2104:28311:6934 2:N:0:CGCGTTCA+AAGGAGTA
GGACTACCGGGGTTTCTAATCCCGTTCGCTACCCTGGCTTTCGCGGCTCAGCGTCAGGTGCAGCCCAGGGCGCCGCCTTCGCCTCTGGTGTTCCTCCGGATCTCTACGCATTTCACCACTCCACCCGGAATTCCACGCCCCTCTGCTGCCCTCTAGCTGTCCAGTTTCGAACGGCCTCTCCCGGTTGAGCCGGGAGCTTTCACGTCCGACTTGAACAGCCGCCTGCCCGCGCTTTACGCCCAGTAAATCC
+
FFFFFFFFFFFFFFFFFFFFFFFFFFFFFFFFFFFFFFFFFFFFFFFFFFFFFFFFFFFFFFFFFFFFFFFFFFFFFFFFFF:FFFFFFFFFFFFFFFFFFFFFFFFFFFFFFFFFFFFFFFFFFFF:FFFFFFFFFFFFFFFFFFFFFFFFFFFFFFFFFFFFFFFFFFFFFFFFFFFFFFFFFFFFFFFFFFFFFFFFFFFFFFFF:FFFFFFFFFFFFFFFFFFFFFFFFFFFFFFFFFFF:FFFFF
@A00920:152:HGHKKDRXX:2:2104:30662:8688 2:N:0:CGCGTTCA+AAGGAGTA
GGACTACAGGGGTTTCTAATCCCGTTCGCTCCCCGTGCTTTCGCGTCTCAGCGTCAGTTCTGCCCCAGGTCGTCGCCTTCGCCACTGGTGTTCCTCCGGATCTCTACGCATTTCACCACTACACCCGGAATTCCACTCGCCTCTCCCTGCCTCCAGACTGCCCATCTCGCCGGACCCTCCCCCGTTGAGCGGGGGGCTTTCACCGACGATGCGACAATCCGCCTGCGCGCGCTTTACGCCCAGTAACTCC
+
FFFFFFFFFFFFFFFFFFFFFFFFFFFFFFFFFFFF:FFFFFFFFFFFFFFFFFFFFFFFFFFFFFFFFFFFFFFFFFFFFFFFFFFFFF:FFFFFFFFFFFFFFFFFFFFFFFFFFFFFFFFFFFFFFFFFFFFFFFFFFFFFFFFFFFFFFFFFFFFFFFFFFFFFFFFFFFFFFFFFFFFFFFFF:FFFFFFFFF,FFFFFFFFFFFFFF:FFFFFFFFFFFFFFF:FFFF:FFFFF:FFFF,FFFF
@A00920:152:HGHKKDRXX:2:2104:8422:8907 2:N:0:CGCGTTCA+AAGGAGTA
GGACTACCAGGGTTTCTAATCCTGTTTGCTCCCCACGCTGTCGCGCCTCAGTGTCAGCAACTGCCCAGCAGGCCGCCTTCGCCACTGGTGTTCTTTCGGATATCTACGCATTCCACCGCTACACCCGAAATTCCACCTGCCTCTACAATGCTCAAGCCTAGCAGTTCGCACGGCAGATCCGGGGTTGAGCCCCGGACTTTCACCACACGCTTACCAAGCCACCTACGCGCCCTTTACGCCCAGTGATTCC
+
FFFFFFFFFFFFFFFFFFFFFFFFFFFFFFFFFFFFFFFFFFFFFFFFFFFFFFFFF:FFFFF:FFFFFFF,,FFFFFFFFFFFFFFFFFFFFFFFFF:FFFFFFFFFFFFFFFFFFFFF,FFFFFFFFFFFFF:FFFFFFFFFFFFFF:FFFFFFFFFFFF:FFFF:FFFFFFFF,FFFFFFFFFFFFFFFFFF,F,FFFFFFFFFFFFFFFFFF::FFFFFF:FFF:FFFF:FFFF:FFFF:FFFFFF
@A00920:152:HGHKKDRXX:2:2104:29758:9659 2:N:0:CGCGTTCA+AAGGAGTA
GGACTACTGGGGTATCTAATCCTGTTTGCTCCCCACGCTTTCGCGCCTCAGCGTCAGTGTCAGACTAGCAACCCGCCTTCGCCTCAGGTGTTCCTCTTGATATCTACGCATTTCACCGCTACACCAAGAATTCCGATTGCCCTTTCTGCACTCTAGCCTGACAGTATCAATTGACCGTTCCGAGTTAAGCTCGGAGATTTCACACTTGACTTGACCGGCCGCCTACGCGCCCTTTACGCCCAGTAAATCC
+
FFFFFFFFFFFFF:FFFFFFFF,FFF:FFFFFFF,,FFF,FFFFF:FFFFFFFFF:FFFFFFF,FFFF:FFFFFFFFFFFFFFFFFFFFFFFFFFF::FFFFFFF:FFFFFFFF:FF,FFFF:FF,,FFFFFFFF:FF:FFFFF:FFFF,FFFFF,F,,FFFFFF,FFF,,FF:FF:,FFF:FFF:FFFFFFFFFF,FF:FFF,,FFF:F:FFFF,::FFFFFFF,,FF:,FFF:FFFFF:FF:FF:FFF
@A00920:152:HGHKKDRXX:2:2104:21893:10504 2:N:0:CGCGTTCA+AAGGAGTA
GGACTACCAGGGTTTCTAATCCCGTTCGCTACCCTGGCTTTCGCGGCTCAGCGTCAGGTGCAGCCCAGGGACCAGCCTTCGCCTCTGGTGTTCCTCCCGATCTCTACGCATTTCACGACTCCACCCGGAATTCCACGCCCCTCTGCTGCCCTCGAGCCTCGCAGTTGCGAACGGCCTCTCCAGGTTGAGCCGGGGGCTTGCACGTCAGGCTTGCAAAGCCGCCTGCGCGCGCTTTACGCGCAGTCCATCC
+
F:FFFFF,FFF,FFF:FFF:FFFFFFFF,:,F:FF:FF::FFF,F:,F,F:FFFF:F:F,,FFFF,FF,,,,F,:,FF,F,FFF,,FFF,FF:FFFF:FF,,FFF,,FFF,F:F:F,,,FFFF:F:F,FF,FFF:,:F:F,FFFFF,,,FFFF,FFF,,,,F:FF,,:,,:,:F,:,,,FF,F:,,::F,:,FF,F:,,,F:F:FF,:,FF,,,,,:,F,,:,FFF,:,:FF,,::FFF:FFF,:,,,F,
@A00920:152:HGHKKDRXX:2:2104:19063:10708 2:N:0:CGCGTTCA+AAGGAGTA
GGACTACAGGGGTTTCTAATCCAGTTCGCTCCCCTAGCTTTCGTTCATCAGCGTCAGTTAAGTCCTAGATACCTGCCTTCGCCCATGGTGTTCTTCTTAATATCAACGGATTTCACCCCTCCACTAAGAATTCCAGTATCCCCGAACTAACTCTAGTCTGCCAGTTTGACGAGCATATCCAAGGTTGAGCCTTGGTCTTTAACCCGCCACTTAACAAACCGCCTACGAGACTCTTTACGCCCAGTGACTC
+
FFFFFFF:FFFFFFFF,FFFFFFFFFFFFFF:F::FFF:FFFFFFFFFFFFFFFFFFFF,F,FF:FFFFF:F:FFFFF,FFFFFFFFFFFFFFF:FFF::FF,,FFFF:FFFFFFFFFFFFF:FFFFFFFFFFF:,F,FFFFFFF,FFFFFFFF:FFFFFFFFF,FF,FFFF,F,FFFFF:FFF:FFFF:FF,:FFFFF,FFFFF,FFFFF:FFFF,FFFF:,:,FFF:FFFFF:FFF:FFFFFF:FF:F
@A00920:152:HGHKKDRXX:2:2104:27208:10723 2:N:0:CGCGTTCA+AAGGAGTA
GGACTACACGGGTTTCTAATCCTGTTTGCTCCCCACGCTGTCGCACATGAGTGTCAGTATTGGGCCAGAAAGCCGCCTTCGCCACTGGTGTTCCTCCCGATATCTACGAATTTCACCTCAAAACCGGGAATTCCACTTTCCTCTCACATACTCTAGCTATGCAGTATCGAATGCAGTTCACAGGTTGAGCCCAGGGCTTTCACATCCGACTTAAACAGCCACCTGCGTGCGCTTTACGCCCAGTAATTCC
+
,,FF,FFF,,,,FFF,FFFF,,,FF,FFF:,FF::F,F,,FF,FFF,,FF,F,FF::,FFFF,FF,F:FFFFFF,FFFF:FF,FF:,FFFFFF,:F,,,FF:FFF,F,,FFF,FFF,,F,F,F,FF,:,,FF,,:FFF:F:,:,F,F,FFF::FF,FF:FFFFFF:FFFFFF,,F:FFF,FFF,,::F:FFF::F,FF,FFFFFFFF:F,,F:,FFFF:FFFFFF,F,FFFFFFFF,FFFFFFFFF:F:,
@A00920:152:HGHKKDRXX:2:2104:23674:11209 2:N:0:CGCGTTCA+AAGGAGTA
GGACTACAAGGGTTTCTAATCCTGTTTGCTCCCCACGCTTTCGCACCTCAGCGTCAGTACCGGACCAGTGAGCCGCCTTCGCCACTGGTGTTCTTCCTAATATCTACGAATTTCACCTCTACACTCGGAATTCCACTCACCTCTCTCGGACTCGAGATTGCCAGTATGAAAGGCAGTTCCAGGGTTGAGCCCTGGGATTTCACCCCTCACTTAACAATCCGCCTACGTGCGCTTTACGCCCAGTAATTCC
+
FFFFFFFFFFFFF:FFFFF:FF,FFFFFFFFFFFFFFFFFFFFFFFFFFFFFFFF:FFF,FFFFFFFFFFF:F:F:FFFF:,FFFFFFFFFFFFFFFFFFFFFFF:FF:F:FFFFFFFFFFFFFFFFF,:FF,F:FFF:FFFFFFFFFFFFFFFFF:,FFF:FFFFFFFF,FF:FFFFFFFFFFF,FFFFFFFFFFFFFFFFFFFFFF,FFFFFFFFFFFFF:,:FFFFFFF:FFFFFFFFFFF,::,:F
@A00920:152:HGHKKDRXX:2:2104:6623:12305 2:N:0:CGCGTTCA+AAGGAGTA
GGACTACAGGGGTTTCTAATCCCGTTCGCTCCCCACGCTTTCGCGCATCAGCGTCAGTATCGGCCCAGATCACTGCCTTCGCCATCGGTGTTCCACCTGATATCTGCGCATTTCACCGCTACACCAGGTATTCCGTGATCCCCTACCGAACTCAAGTCAACGCAGTATCGGGTGGCGTCTCCAGGTTGAGCCTGGAGTTTTCACATCCGACTTACGTAACCGCCTACGCGCCCTTTACGCCCAATGAATC
+
FFFFFFFFFFFFF:FFFFFFFF:FFFFFFFFFFFFFFFFFFFFFFFFFFFFFFFFFFFFFFFFFFFFFFFFFFFFFFFFFFFFFFFFFFFFFFFFFFFFFFF:FFFFFF:FFFF:FFFFFFFFFFFFFFFFFFFFFFFFFFFFFFFFFF,FFF:FFFF,FFFFFFF:FFFFFFFFFFFFFFFFFF:FFFFFF:FF:FFFFFF::FFFFFFFFFF:F,F:F:FFFFFFFFFFFFF,FFFFFFF::F,F,FF
@A00920:152:HGHKKDRXX:2:2104:30065:12790 2:N:0:CGCGTTCA+AAGGAGTA
GGACTACAAGGGTTTCTAATCCCGTTTGCTCCCCTGGCTTTCGCGCCTCAGCGTCAGTTTCGGTCCAGAATGCCGCCTTCGCCACCGGTGTTCCTCCAGATATCTACGCATTTCACCGCTACACCTGGAATTCCACATTCCTCTCCCGAACTCAAGTCACCCAGTATCGGACGCCGTTCCCAAGTTAAGCTTGGGGATTTCACGTCCGACTCAGGCGACCGCCTACGCGCCCTTTACGCCCAGTAATTCC
+
FFFFFFF,FFFFFFFFFFFFFFFFFFFFFFFFFFFFFFFFFFFFFFFFFFFFFFFFFFFFFFFFFFFFFFFFFFFFFFFFFFFFFFFFFFFFFFFFFFFFFFFFFFFFFFFFFFFFFFFFFFFFFFFFFFFFFFFFFFFFFFFFFFFFFFFFFFFFFFFFFFFFF,FFFFFFFFFFFFFFFFFFF,FFFFFFFF:FF,FFFFFFFFFFFFFF:FF:FFFFFFFFFFFFFFFFFFFFFFFFFFF:FFFFFF
@A00920:152:HGHKKDRXX:2:2104:3794:15107 2:N:0:CGCGTTCA+AAGGAGTA
GGACTACTAGGGTATCTAATCCTGTTCGCTCCCCACGCTTTCGTGCCTCAGCGTCAGTTTCGGCCCAGCGAGCTGCCTACGCAATCGGGGTTCTTGGCGGTATCTAAGCATTTCACCGCTACACCGCCAGTTCCGCCCGCCTCGACCGAACTCAAGCCCGCCAGTATCAACGGCAGTTCCGGGGTTGAGCCCCGGGATTTCACCGCTGACTTAACGGGCCGCCTACGCACCCTTTAAACCCAATAAATCC
+
FFFFFFF:FFFFFFFFFFFFFFFFFFFFFFFFFFFFFFFFFFFFFFFFFFFFFFFFFFFFFFFFFFFFF,FFFFFFFFFFFFFF:FFFFFFFFFFFFFFFFF:FFFFFFFFFFF:FFFFFFFFFFFFFFFFFFFFFF:F,FF,FFFFFF,FFFFFFFF:FFFF,F::::FFFFFFF:FFFFFFF,FFF:FFFFFFFF,FF,:FFF:FFFFFFF,F:FFFFFFFF:FFFFFFFFF:FFFF:FFFF:FFFF,
@A00920:152:HGHKKDRXX:2:2104:3558:15421 2:N:0:CGCGTTCA+AAGGAGTA
GGACTACAGGGGTTTCTAATCCTGTTCGCTCCCCATGCTTTCGCTCCTCAGCGTCAGTTACAGCCCAGAGACCTGCCTTCGCCATCGGTGTTCCTCCTGATATCTGCGCATTTCACCGCTACACCAGGAATTCCAGTCTCCCCTACTGCACTCTAGTCTGCCCGTACCCACTGCAGAACCGGAGTTGAGCCCCGGTCTTTCACAGCAGACGCGACAAACCGCCTACGAGCTCTTTACGCCCAATAATTCC
+
FFFFFFFFFFFFFFFFFFFFFFFFFFFFFFFFFFFFFFFFFFFFFFFFFFFFFFFFFFFFFFFFFFFFFFFFFFFFF,FFFFFFFFFFFFFFFFFFFFFFFFFFFFFFFFFFFFFFFFFFFFFFFFFFF,FFFFFFFFFFFFFFFFFFFFFFFFFFFFFF:FFFFFFFF:FFFFFFF:FFFFFFFFFFFFFFFFFFFFFFFFFFFFFFFFFFFFFFFFFFFFFFFFF:FFFFFFFFFFFFFFFFFFFFFF
@A00920:152:HGHKKDRXX:2:2104:8766:15452 2:N:0:CGCGTTCA+AAGGAGTA
GGACTACTCGGGTTTCTAATCCTGTTTGCTCCCCACGCTTTCGTGCTTTAGTGTCAGTGATAGGCCAGGCAACTGCCTTCGCCATTGGTGTTCTATCTGATATCTACGCATTTCACCGCTACACCTGGAATTCCACATCCCTCTCCCGGATTCAAGCCTGCCAGTCTCGGACGCAGTTCCCGGGTTGAGCCCGGGGATTTCACGTTCGACTTAACAGGCCGCCTACGCGCCCTTTACGCCCAGTAATTCC
+
FFFFFFFFFFFFFFFFFFFFFFFFFFFFFFFFFFFFFFFFFFFFFFFFF:FFFFFFFFFFFFFF:FFF:FFFFFFFFFFFFFFF,FFFFFF:FFFFFFFFF:FFFFFFFFF:FF:FF:FFFFFFF:FFFFFFFFFFFFFFF:FFFFFFF:FFFFFFFFFFFFFFFFFFFFFFFFFFFFFFFFFFFFFFFFFFFFFFFFFFFFFFFFFFFF:,F:FFFFFFFFFF,FFF:F:FFF:FFFFFF,FF:FFFFF
@A00920:152:HGHKKDRXX:2:2104:8323:16000 2:N:0:CGCGTTCA+AAGGAGTA
GGACTACAAGGGTTTCTAATCCTGTTTGCTCCCCACGCTTTCGCGCCTCAGCGTCGGACCCGGCCCAGCTGGCCGCCTTCGCCACGGGTGTTCTTCCCGATATCTACGCATTCCACCGCTACACCGGGAATTCCACCAGCCTCTACCGGTCCCTAGCCATGCAGTTTCGGAAGCCGCCCCGGGGTTGAGCCCCGGTATTTCACTCCCGACTTGCAAAGCCGCCTGCGCGCGCTTTACGCCCAGTAATTCC
+
FFFFFFF:FFFFFFFFFFFFFFFFFFFFFFFFFFFFFFFFFFFFFFFFF:FFFFFFFFFFFFFFFFFFFFFFF:FFFFFFFFF:FFFFFFFFFFFFFFFFFFFFFFFFFFFFFFFFFFFFFFFFFFFFFFFFFFFFFFFFFFFFFF:FFFFFFFFFFFFFFFFFF:FFFFFFFFFF:FFFFF:FFFFFFFFFFFF:,FFFFFFFFFFFFFFF:FFFFFF:FFFFFFFFFFFFFFFFFFFFFFFFFFFFFF
@A00920:152:HGHKKDRXX:2:2104:28167:16391 2:N:0:CGCGTTCA+AAGGAGTA
GGACTACCAGGGTTTCTAATCCTGTTTGCTCCCCACGCTTTCGCGCCTCAGCGTCAGATCCAGCCCAGTTGGCCGCCTTCGCCACAGGTGTTCCTCCTGATATCTACGCATTTCACCGCTACACCAGGAATTCCGCTTACCTCTCCCATACTCCAGCATCCCAGTTTCCGACGCACCCTCCCGGTTGAGCCGGGAGATTTCACACCAGACTTGGAACACCGCCTACGCACTCTTTACGCCCAGTAACTCC
+
:,F,FFFFFFFFF,:,,,FFFF,F,,FF,FF,FFF,FFFFFFFFFFF:FFFFF,F::FF,FF:FFFFFFFF,FFFFF:FFFFFF:FFF,FF,FFFFFFF:F:FFFFFF,:F,FFFFF:FFFF:FFFFFFF:FFFFF:F,,FFFFFFFFFF,FFFFF:F:FFFFFFF:FFFFFFF:FFF,F,FFF:FFFFF:F:FF::,F,FF::FF:,FF,:::FFFF::FFFFF,F,F:FFFFF:FFFF:FFFF::F:F
@A00920:152:HGHKKDRXX:2:2104:7274:16658 2:N:0:CGCGTTCA+AAGGAGTA
GGACTACAGGGGTTTCTAATCCTGTTTGCTCCCCACGCTTTCGCGCCTCAGCGTCAGAAACGGACCAGCGAGCCGCCTTCGCCACGGGTGTTCCGCCGAATATCTACGAATTTCACCTCTACACTCGGCATTCCACTCGCCTCTCCCGTCCTCCAGACGTCCAGTATCGGAGGCAGTTCCGGGGTTGAGCCCCGGGATTTCACCCCCGACTTGAACATCCGCCTACGCGCGCTTTACGCCCAGTAATTCC
+
FFFFFFFFFFFFFFFFFFFFFFFF:FFFFFFFFFFFFFFFFFFFFFFFF:FFFFFFFFFFFFFFFFFFFFFFFFFFFFFFFFFFFFFFFFFFF:FFFFFFFFFF:FFFFFFFF,FFFFF:FFFFFFFFF,FFFFFFFFFFFFF:FF:FFFFFFFFFFFFFFFFFFFFFF,FFFF,FFFFFFF:FFFFFFFFFFFFFFFF:FFFFFFFF:FFFFFFFFFFFFFFF,,:FFFFFFFFFFFF:F,FFF:FFFF
@A00920:152:HGHKKDRXX:2:2104:16875:17253 2:N:0:CGCGTTCA+AAGGAGTA
GGACTACAGGGGTTTCTAATCCTGTTTGATCCCCACACTTTCGTCCCTCAGCGTCAGTTACAGCCTAGTAAGCTGCCTTCGCTATAGGTGTTCTTGACGATATCTAAGCATTTCAACGCTACACCGTCAATTCCGCCTACCTCATCTGTAATCTAGCCCATCAGTATCAATGCCACCCTCCCGGTTACGCCGGGATATTTCAGCACTGACTTAAAACGCCGCCTACGCACCCTTTAAACCCAATAAATCC
+
FFFF,FF:F:FFFF,,FFFF,::F,F,,F,F,FFF,F,F:,,:F,:::FFFFF,FFF,FFFF,FF:FF,F:F:F,F,,,:F:F::F,FF,,FFF,FFFFFF:FFF:F:,FFF:::,F:F,:,F,F,FF,F,FF:,,FFFFFFF,FF,,F,,F::F,F,F:FF:,,FFF::F:,:F:,,FF,F,:F:F,FF,F,F,FF:FFF,FF:FF,,:,FF,,F,,:F,FF,:FFFF,FFFF,::FF,:F:,,:FF:,
@A00920:152:HGHKKDRXX:2:2104:25192:17253 2:N:0:CGCGTTCA+AAGGAGTA
GGACTACCCGGGTTTCTAATCCTGTTTGCTCCCCACGCTTTCGCACCTCAGTGTCAGTATCAGTCCAGGAGGCCGCCTTCGCCACCGGTGTTCCTCCAGATCTCTACGCATTTCACCGCTACACCTGGAATTCCACCTCCCTCTACCGTACTCTAGCCACCCAGTATCGGATGCAATTCCCAGGTTAAGCCCAGGGCTTTCACATCCGACTTAAGTAGCCACCTACGTGCGCTTTACGCCCAGTAATTCC
+
FFFFF:FFFFFFFFFFFFFFFFFFFFFFFFFFFFFFFF,FFFFFFFFFFFFFFFFFF:F:FFFFFFFFFFFFFFFFFFFFFFFFFFFFFFFFFFFFFFFFFFFFFFFFF:FFFF:FF:FFFFFFFFFFF:FFFFFFFFFFFFFFFFFFFFFFFFFFFFFFFF:FFFFFFFF,:F:,FFF:FFFFFF,FFFFFFF:FFFFFFFFFFFFFFFFFFFF:FFFFFFFFFFFFFFFF:,FFFFFFFFFF,FFFFF
@A00920:152:HGHKKDRXX:2:2104:2492:17519 2:N:0:CGCGTTCA+AAGGAGTA
GGACTACTAGGGTTTCTAATCCTGTTCGCTCCCCATGCTTTCGCTCCTCAGCGTCAGTTAATGCCCAGAGACCTGCCTTCGCCATCGGTGTTCCTCCTGATATCTGCGCATTTCACCGCTACACCAGGAATTCCACGCTCCCCTACTGGACTCTAGTCACGACAGTATCGGGTGGCGTCTCCAGGTTGAGCCTGGAGGTTTCACACCCGACTTATCGAACCACCTACGAGCTCTTTACGCCCAATAAATC
+
FFFFFFFFFFFFF:FFFFFFFFFFFFFFFFFFFFFFFFFFFFFFFFFFFFFFFFFFFFFFFFFFFF:FFFFFFFFFFFFFFFFFFFFFFFFFFFFFFFFFFFFFFFFFFF:FFFFFFFFFFFFFFFFFF:FFFFFFFFFFFFFFFFFFFFFFFFFFFFFFFFFFFFFF:FFFFFFFFFFF:::FF:FFFFFFFFFFFFF:FFFFF:FFFFFFF:F:F:FFFFF:FFFF:FFFFF:FFFF:FFF:FFF,FF
@A00920:152:HGHKKDRXX:2:2104:30987:17519 2:N:0:CGCGTTCA+AAGGAGTA
GGACTACTGGGGTATCTAATCCTGTTTGCTCCCCACGCTTTCGCACCTCAGCGTCAACAACGGTCCAGTGAGCCGCCTTCGCCACTGGTGTTCCTCCGAATATCTACGAATTTCACCTCTACACCGGGAATTCCGCGATCCTCTTAAGTACTCAAGCTCTGCAGTTTCGGATGCACTTCCTTGGTTAAGCCGAGGGATTTCACATCCGACTTGCAAAGCCGCCTACGTGCGCTTTACGCCCAATAATTCC
+
FFFFF:FFFFFFF:FFFFFFFFFFFFFFFFFFFFFFFFF:FFFFFFFFFFFFFFFFFFFFF:FFF:FFF:FFFFFFFFFFFFFFFFFFFFFFFFFFFFFFFFFFF:FFFFFFFFFFFFFFFFFFFFF:FFFFFFFFFFFFFFFFFFFFFFFFF:FFFFFF:FFF,FFFFFFFFFFFFFFFF::F:FFFFFFFFFFFF,FFFFFFFFFFFFFFFF:,FF:FFFFF:FFF:FFFFFFFFFFFFFFFFFFFFF
@A00920:152:HGHKKDRXX:2:2104:6189:18599 2:N:0:CGCGTTCA+AAGGAGTA
GGACTACACGGGTTTCTAATCCCGTTTGCTCCCCTGGCTTTCGCTCCTCAGCGTCAGATACAGACCAGAGAGTCGCCTTCGCCACTGGTGTTCCTCCACATCTCTACGCATTTCACCGCTACACGTGGAATTCCACTCTCCTCTTCTGTCCTCAAGCCCTTCAGTTTCCAATGGCCACTTACGGTTAAGCCGTAAGATTTCACATCAGACTTAAAAGGCCGCCTGCGAGCGCTTTACGCCCAATAATTCC
+
FFFFFFFFFFFFFFFFFFFFFFFFFFFFFFFFFFFFFFFFFFFFFFFFFFFFFFFFFFFFFFFFFFFFFFFFFFFFFF:FFFFFFFFFFFFFFFFFFFFF,FFFFFFFF,FFFFFFFFFFFFFFFFFFFFFFFFFFFFFFFFFFFFFFFFFFFFFFFFFFFFFFFFFFFFFFFFFFFFFFFFFF:FFFFFFFFFFFFFFFFFFFFFFFFFFF:F:FFFFFFFFFFFFFFFFF:FFFFFFFFFFF,F:F,F
@A00920:152:HGHKKDRXX:2:2104:5023:18740 2:N:0:CGCGTTCA+AAGGAGTA
GGACTACCAGGGTTTCTAATCCTGTTCGCTCCCCACGCTTTCGCTCCTCAGCGTCAGTTACGGCCCAGAGAACTGCCTTCGCCATCGGTGTTCCTCCTGATATCTGCGCATTCCACCGCTACACCAGGAATTCCATTCTCCCCTACCGCACTCAAGTCTGCCCGTACCCACTGCAGGCCCGAGGTTGAGCCTCGGGATTTCACAGCAGACGCGACAAACCGCCTACGAGCTCTTTACGCCCAATAATTCC
+
FFFFFFFFFFFFFFFFFFFFFFFFFFFFFFFFFFFFFFFFFFFFFFFFFFFFFFFFF:FFFFFFFFFFFFFFFFFF:FFFFFFFFFFFFFF,FFFFFFF:FF,FFFFFF:FFFFFFFFFFFFFFFFF:FF:FFFF:FFFFFFFFFFFFF:FFFFFFFFFFFFFFFFFFFFFFF:FFFFFFFFFFFFFFFFFFFFFFFFFFFFF,FFFFFFF:FF:FFFFFFFFFFF:FFFFFFFFFFFFFFFFF:FFFF:
@A00920:152:HGHKKDRXX:2:2104:21513:20275 2:N:0:CGCGTTCA+AAGGAGTA
GGACTACAAGGGTTTCTAATCCTGTTTGCTCCCCACGCTGTCGCGCCTCAGCGTCAGCCACTGCCCAGCAGGCCGCCTTCGCCACCGATGTTCCTCCGGATCTCTACGCATTCCACCGCTACACCCGGAATTCCACCTGCCTCTACAGAGCTCAAGCCCAGCAGTTCGCACGGCAGACCCGGGGTTGAGCCCCGGGCTTTCACCGCACGCTTACCAGGCCGCCTACGCGCCCTTTACGCCCAGTGATTCC
+
FFFFFFFFFFFFF:FFFFFFFFF:FFFFFFFFFFFFFFFFFFF:FFFFFFFFFFFFFF:FFFF:::::,FFFFFFF:FFFF,FFF,FFFFFFFF,FFFFFFFFFFFFFFFFF:FFFFFFFFF:FFFF:FF:FFF,FFF,FFF,FFFFF,,FFFFFFFFFF:FFFFFFF,:FF:FF:FFFFFF:FFFFFF::FF,FFFFF:F,F:F,,FFFFFFFFF:,FFFFFFF:,FFFFFFFF:FFFFFFF:,:F,FF
@A00920:152:HGHKKDRXX:2:2104:7491:21324 2:N:0:CGCGTTCA+AAGGAGTA
GGACTACAGGGGTATCTAATCCTGTTTGCTCCCCACGCTTTCGTGCATGAGCGTCAATCTTGACCCAGGGGGCTGCCTTCGCCATCGGTGTTCCTCCACATCTCTACGCATTTCACTGCTACACGTGGAATTCTACCCCCCTCTGCCAGAATCAAGCCTTGCAGTCTCCATCGCAATTCCCAGGTTGAGCCCGGGGCTTTCACGACAGACTTACAAAACCGCCTGCGCACGCTTTACGCCCAGTAAATCC
+
FFFFFFF,FFFFFFFFFFFFFFFFFFFFFFFFFFFFFFFFFFFFFFFFFFFFFFFFFF,F:FFFFFFFFFFFFFFFFFFFFFFFFFFFFFFFFFFFFFFFFFFFFFFFFFFFFFFFFFFFFFFFFFFFFFFFFFFFFFFFF:F:FFFF,F,FFFF,:F,F:FFFFFF:FFFF:F,::F:FFFFF:FFF:FFF:FFFF:FFFFF:FFF:FFFFF:FF:FFFFFFFFF:FFF,F,:FFFFFFFF::FF,F,F
@A00920:152:HGHKKDRXX:2:2104:16685:21621 2:N:0:CGCGTTCA+AAGGAGTA
GGACTACCCGGGTATCTAATCCTGTTTGCTCCCCACGCTTTCGTGCCTCAGTGTCAGTGCTGGTCCAGGTGGCCGCCTTCGCAACTGATGTTCCTCCCGATCTCTACGCATTTCACTGCTACACCGGGAATTCCACCACCCTCTCCCGCACTCTAGCACGCCAGTATCCATCGCCATTCCCAGGTTGAGCCCGGGGCTTTCACGGCAGACTTAACGAACCACCTACGCACGCTTTACGCCCAGTAATTCC
+
FFFFFFFFFFFFFF:FFFFFFFFFFFFFFFFFFFFFFFFFFFFFFFFFFFFFFFFFFFF:F:FFFFFFF,FFFFFFF,FFFFFFFFFFFFF:FFFFFFFFFFFF:FFFFFF::FFFFFFFFFFFFFFFFFFFF:,FF:FFFFFF,FFFFFFFFFFFF,FFFFFFF,FF:FF:FFF:FFFF:,FFFFFFFF,FFFFFFFFFFFFFFFFFFFF:::FFFFFF:FFF,FFFFFFFFFFFF,FFFFF:F:FFFF
@A00920:152:HGHKKDRXX:2:2104:14687:21856 2:N:0:CGCGTTCA+AAGGAGTA
GGACTACAAGGGTTTCTAATCCCGTTTGCTCCCCTGGCTTTCGCTCCTCAGCGTCAATGCCGGTCCAGGATGCCGCCTTCGCCACCGGTGTTCCTCCTGATATCTGCGCATTTCACCGCTACACCAGGAATTCCGTTCTCCCCTGCATACCTCTAGTCTGCCCGTATCGGAAGCAAGCACCGAGTTAAGCCCGGTGTTTTCACTCCCGACGCGACAAACCGCCTACGAGCCCTTTACGCCCAATAATTCC
+
FF:FFFFFFFFFFFFFF:FFFFFFFFFFFFFFFFFFFFFFFFFFFF:FFFFFFFFFFFFFFFFFFFFFFFFFFFFFFFFFFFFFFFFFFF,FFFFFFFFFFFFFFFFFFFFFFFFFFFFFFFFFFFFFFFFFFFFF:FFFFFFFFFFFF,FFFF,FFFF:FFFFFFFFF::FFF,FF,:FFFFFFFF::FFFFFF:FFFFF::FF:FFF:FFFFFFFFFFFFF:FF:FFF:FFF:FFFFF:F,::FFFFF
@A00920:152:HGHKKDRXX:2:2104:8133:22091 2:N:0:CGCGTTCA+AAGGAGTA
GGACTACCGGGGTTTCTAATCCCGTTCGCTCCCCTAGCTTTCGCGCCTCAGCGTCAGTGTCAGCCTAGCAACTCGCCTTCGCCTCAGGTGTTCCTCTTGATATCTACGCATTTCACCGCTACACCAAGAATTCCAGCTGCCCTTTCTGCACTCTAGCACATCAGTATCAATTGACCGTTCCGAGTTAAGCCCGGAGATTTCACAATTGACTTGATACGCCGCCTACGCGCCCTTTACGCCCAGTAAATCC
+
FFFFFFFFFF::F,FFFFFFFFFF,:F,:::F:FFFF:::,FFF:FFF:F::,FF:FFFFFF:,F:F::F,FFFF,FF,FFFFFF:,:FFF:,,FFFFFFFFF:FFFF,FFFFFF:FF,:F:FF,FF,:FFF:FF,FFFFFFF,FFFFFFFFFFFFF:F:FFFFF:F:FF::FFFFF,FFF,FFF,FF:FFFF,FFF,,,FFFF,FF,:F:FFFFFFFF:FFFFF,FF,FFFF,F:FF,FFFFFF:FFFF
@A00920:152:HGHKKDRXX:2:2104:5511:22341 2:N:0:CGCGTTCA+AAGGAGTA
GGACTACTAGGGTTTCTAATCCTGTTCGCTCCCCACGCTTTCGTGCCTCAGCGTCAGTACTCGTCCAGTTGCCCGTCTACACTTCCGGTGTTCCTCGTGATATCTACGCATTTCACCGCTACACCGGGAATTCCACCCCCCTCTTTGGTACTCTAGCTTGTCAGTTTAATGCGTCGTTCCCCGGTTGAGCCGAGGGATTTCACACATGACTTAACAGACCGCCTACACGCCCTTTACGCCCAATGATTCC
+
FFFFFFFFFFFFFFFFFFFFFFFFFF:FFFFFFFFFFFFFFFF:FFFFFFFFFFFF,FF:,FFFFFFF,F:FFFF:FFFFFF:FFFFFFFFFFFFF:,,FFFFFFFFF,FFFFFFFF,FFFFFF,FFFFFFFFF,F:F,FFFFF,F:FFF:FF:FFF:F::FFFF:F,F,F,F,:FF,FFF:FFFFFFFFF,FFF:FFFFFFFFF,F,FFFFFF,FFFFFFFFFFFF:FFFFF:FFFFFFF:FF,FFFFF
@A00920:152:HGHKKDRXX:2:2104:27642:22780 2:N:0:CGCGTTCA+AAGGAGTA
GGACTACTCGGGTATCTAATCCTGTTTGCTCCCCACGCTTTCGCACCTCAGCGTCAATACCAGTCCAGTGAGCCGCCTTCGCCACTGGTGTTCTTCCGAATATCTACGAATTTCACCTCTACACTCGGAATTCCACTCACCTCTCCTGGATTCAAGCTATCTAGTTTCAAAGGCAGTTCCGGGGTTGAGCCCCGGGCTTTCACCTCTGACTTGAATAGCCGCCTACGTGCGCTTTACGCCCAGTAATTCC
+
FFFFFFFFFFFFFFFFFFFFFFFFFFFFFFFFFFFFFFFFFFFFFFFFFFFFFFFFFFFFFFFFFFFFFFFFFFFFFFFFFFFFFFFFFFFFFFFFFFFFFFFFFFFFFFFFFFFFFFFFFFFFFFFFFFFFFFFFFFFFFFFFFFFFFFFFFF:FFF:FFFFFFFFFFF:FFFFFFFFFFFFFFFF:FFFFFFFFFFFF:FFFFFF:FFFFFFFFFFFFFFFFFFFFFFFFFFFFFFFFFFFFFFFFFF
@A00920:152:HGHKKDRXX:2:2104:13476:22795 2:N:0:CGCGTTCA+AAGGAGTA
GGACTACTCGGGTTTCTAATCCTGTTTGCTCCCCACGCTTTCGCGTCTCAGCGTCAGTATCGGTCCAGGGAGTCGCCTTCGCCGCGGGTGTTCCTCCTGATATCTACGAATTTCACCTCTACACCAGGAATTCCACTCCCCTCTCCCGAACTCGAGAAAGGTAGTTTCGGGCGCAGTTCCTGGGTTGAGCCCAGGGATTTCACACCCGACTTACCTCACCGCCTACACGCGCTTTACGCCCAATAATTCC
+
,F,FFF:FF,:FF:FFFFF:FF,F,:,FFF:FFF:F,::FFF,FFFFFFFF:F,FF,FFFF:F,FFFFF,FFF,FFF,FF,F::FF:FFFFFF,:,FFFF:FFF:FF:F,FFF:FFFFF:,F:,FF,:FFF,:FFF,,,FFFF:FF,F,:,FF:FF,F::F,FF:FFFF,,:FF:FFFF:FF:,FFFFFFFF::::FFF,F,FF::,,F:F,F,:,FF,,,:F,FFF,FF,FF,:,,F,F,FFFF:FFFF
@A00920:152:HGHKKDRXX:2:2104:28546:23375 2:N:0:CGCGTTCA+AAGGAGTA
GGACTACAAGGGTTTCTAATCCTGTTTGCTCCCCACGCTATCGCGCCTCAGCGTCAGTTCCGGTCCAGTGAGCCGACTTCGCCACTGGTGTTCCTCCGGATCTCTACGCATTTCACCACTACACCCGGAATTCCACACGCCTCTACCTACCTCTAGTCGCGCAGTTCGATTGCGTCCTCGCCCGGTTGAGCCGGGCGCTTTCACGCCTCACTTGCACGACCGCGTACACGCGCTTTACACCCAGTACATC
+
FFFFFFFFFFFFF,FFFFFF,F,,,,,,F:FF,,:F::F,F,,FF:,::FFFFFF,FFF,FFFF,,,,FFF,,F:,,,F,FF,,FF,,:,F,F:FF,FFF:FFFF,FF,F:F,,FFFFFF:,:FFFFF,,,FF:,,F,FF,FFF:FFFF:FFFF:FF,FFFFFF,FFF,FFF:FFF:FFF:FFFF:FF:FF,FFFFF:F,FFFFF,F:F,F,F:F:FFF,FFF,::FF,:FFFF,F:FFF,FFFFF,,F,
@A00920:152:HGHKKDRXX:2:2104:11505:23891 2:N:0:CGCGTTCA+AAGGAGTA
GGACTACTCGGGTTTCTAATCCTGTTCGCTCCCCACGCTTTCGCACCTCAGCGTCAGATCAGGCCCAGCCAGCCGCCTTCGCCTCCGGTGTTCTTCCGGATCTCTACGCATTCCACCGCTACACCCGGAATTCCGCTGGCCTCTGCCTGTCTCCAGCTCCCCAGTATCCCCTGCATGCTCGGGGTTGAGCCCCGGCCTTTCACCAAGAGACTTAACGAGCCGCCTACGTGCGCTTTACGCCCAATAATTC
+
FF::FFFFFFFFFFFFFFFFFFFFFFFFFFF:FFF,FFFFFFFFFFFFF:FFFFFFFFFFFFFFFFFFFFFFFFFFFFFFFFFFF:FFFFFFFFFFF:FFFFFFF:FFF:FFFF:FFFFFFF:F:FFF::FFF:FFFF:FFFFF:F:FF:FFFFFFFFFFFFFFFFFFFFF,FFFFFFF:,FFFFFFFFFFF,:FFFFFFFFF:FFFFFFFFFF,FFFFFFFFFFFF::FFFFF,FFF,FFFFFFFFF,F
@A00920:152:HGHKKDRXX:2:2104:21007:24220 2:N:0:CGCGTTCA+AAGGAGTA
GGACTACAGGGGTTTCTAATCCTGTTTGCTCCCCACGCTTTCGTGCCTGAGCGTCAGTTTCACCCCAGGGGGCTGCCTTCGCCATCGGTGTTCCTCCAGATCTCTACGCATTCCACCACTACACCCGGAATTCCACGCCCCTCTACTGACCTCTAGCGGCCCAGTTTCGAACGACCTCTCCCAGTTGAGCCGGGAGCTTTCACGTCCGACTTGGACCACCGCCTGCCCGCGCTTTACGCCCAGTAAATCC
+
FFFFFFFF:FFFFFFFFFFFFFFFFFFFFFFFFFFFFFFFFFFFFFFFFFFFFFFF:FFFFFFF:,FFFFFFFFFFFFFFFF:FFFFFFFFFF:F,:FFFFFFFFF,FFFFFFFFFFFFFFF:,F::FFFFFFFFFF,FFFFFFFFFF,:,FFFF:F,FF,FFF:FFFF,FFFFFFFFFF,,F:FFFFFF:FFFF:FFFFFFFF:F:FFFFFFF:FF:FFFFFFFF:FFFFFFFFF,:FFFF:F:F:FF,
@A00920:152:HGHKKDRXX:2:2104:1362:24831 2:N:0:CGCGTTCA+AAGGAGTA
GGACTACAGGGGTATCTAATCCTGTTTGCTCCCCACGCTGTCGCACCTGAGTGTCAGTATTGGGCCAGGTAGCCGCCTTCGCCACTGATGTTCCTCCCGATATCTACGCATTTCACCACTACACCGGGAATTCCGCTCTCCTCTCCCGACCTCCAGCCACAGCGTCTCAAGCGCAGTTCCCAGGTTGAGCCCGGGGCTTTCACGCCTGACTGCTGCGGCCGCCTACGCGCCCTTTACGCCCAGTAATTCC
+
FFFFFFFFFFFFFFFFF:FFFFFFFFFFFFFFFFFFFFFFFFF:FFFFFFF,FFFFFFFFFFFFFFFFFF,FFFFFFFFFFFFFFFFFFFF:FFFFFFFFFF:FFFFFFFFFFFFFF:FFFF:F:FFFFFFFFFFFFFFFF:FFFFFFFFFFFFFFFFFFFFFFFFFFFFFFFFFFFFFFFFFFFFFFFFFFFFFFFFFFFFFFFFFFFFFFFF::FFFFFFFF,FF:FFFFFFF:FFFFFFF:,:FFFF
@A00920:152:HGHKKDRXX:2:2104:20021:25144 2:N:0:CGCGTTCA+AAGGAGTA
GGACTACAGGGGTATCTAATCCTGTTTGCTCCCCAAGCTTTCGAGCCTCAGCGTCAGTAGTGGACCAGAAGGCAGCCTTCGCCAACGGTGTTCCTCCCCATCTCTACGCATTTCACCGCTACACCTGGAATTCCACCTTCCTCTGCCATACTCCAGCACCGGAGTTTCGCGCGCAGTACCAAAGTTAAGCACGGGGCTTTCACACTCGACTTGCGACGCCGCCTGCGCACACTTTACGCCCAGTACTGCC
+
FFFFFFFFFF:FFFFF:FFFFFFFFFFFFFFFFF,,FF:FFFF,FF,F,FFFFFFFFFF,FFF,FFFF,:,FF,:F,F:FFFFF,,FFFFFFFFFFF:,FF:FFFFFFF,F:FFFFFFFF,FFF,,:FFFFFFFFF:,FFF,FF:FFF,:FFFFFFFFF:F,FFF,F,F:FFFFFF,F,F,,:FFF,,FF,F,:,FF:F,FFF,,F,F,FFF,F,,F,F:FFF,,FFFFF,FF,F,FFFF:F::,,:,FF
@A00920:152:HGHKKDRXX:2:2104:9724:26287 2:N:0:CGCGTTCA+AAGGAGTA
GGACTACTCGGGTTTCTAATCCTGTTTGCTCCCCTAGCTTTCGCGCCTCAGCGTCAGGAACCGTCCAGAAAGTCGCCTTCGCCACTGGTGTTCTTCCCAATATCTACGCATTCCACCGCTACACTGGGAATTCCACTTTCCTCTCCGGTCCTCAAGACTTGCAGTTTCAGAAGCAGGCTCGGGGTTGAGCCCCGAGATTTCACTCCTGACTTACGAGTCCGCCTGCGCGCCCTTTACGCCCAGTGATTCC
+
FFFFFFFFFFFFFFFFFF,FFF,FFFFFFFFFFFFFFFFFFFFFFFFFFFFFFFFFFFFFFFFFFFFFFFFFFFFFFFFFFFFFFFFFFFFF:FFFFFFFFFFFFFFFFFFFFFFFFFFFFFFFFFFFFFFFFFFFFFFFF:FFFFFFFFFFFFFFFFFFF:FFFFFFFFFFFFFFFFFFFFFFFFFFFFFFFFFFFFFFFFF:FFFFFFFF:FFFFFFFFFFFFFFF:FFFFFFF:F:FFFFFFFFFFF
@A00920:152:HGHKKDRXX:2:2104:15582:26537 2:N:0:CGCGTTCA+AAGGAGTA
GGACTACTGGGGTTTCTAATCCTGTTCGCTCCCCATGCTTTCGCTCCTCAGCGTCAGTTGCGGCCCAGAGACCTGCCTTCGCCATCGGTGTTCCTCCGGATCTCTACGCATTTCACCACTCCACCCGGAATTCCACGCCCCTCTGCTGCCCTCTAGCTGTCCAGTTTCGAACGGCCTCTCCCGGTTGAGCCGGGAGCTTTCACGTCCGACTTGAACAGCCGCCTGCCCGCGCTTTACGCCCAGTAAATCC
+
FFFFFFFFFFFFFFFFFFFFFFFFFFFFFFFFFFFFFFFFFFFFFFFFFFFFFFFFFFFFFFFFFFFFFFFFFFFFFFFFFFFFF:FFFFFFFFFFFFFFFFFFFFFFFFFFFFFFFFFFFFFF:FFFFFFFFFFFFFFFFFFF:F:FFFFFFFFFFFFFFFFF,FFFFFFFFFFFFFFFFFFFFFFFFFF,FFFFFFFFFFF:FFFFFFFFFF:FFFFFFFFFFFFFF:FFFFFFFFFFFF:FFF:FFF
@A00920:152:HGHKKDRXX:2:2104:17101:26788 2:N:0:CGCGTTCA+AAGGAGTA
GGACTACACGGGTTTCTAATCCTGTTCGCTACCCACGCTTTCGTGCCTCAGCGTCAATCGTCGTTCAGCCAGCTGCCTACGCAATCGGTGTTCTATATCATATCTATGCATTTCACCGCTACATGATATATTCCGCCAACCTCAACGAAATTCAAGATAAATAGTATCAAAGGCAGTTTCCGGGTTGAGCCCGGAGATTTCACCTCTGACTTAAATATCCGCCTACACACCCTTTAAACCCAGTAAATCC
+
FFFFFFFFFFFFFFFFFFFFFFFFFFFFFFFFFF,FFFFFFFFFFFFFFFFFFFFFFFFFFFFFFFFFFFFFF:FFFFFFFFF:FFFFFFFFFFFFFFFFFFFFFFFFFFFFFFFFFFFFFFFFFFFFFFFFFFFFFFFFFFFFFF:F:FFFFFFF:FFFFF::FFFFFFFFF:FF:FFFFFFFFFFFFFFFFF:FFFFFFFFFFFFFFFFFFFFFFFFFFFFFF,FFFF,FFFFFFFFFF:FFFF:F:F
@A00920:152:HGHKKDRXX:2:2104:28393:26929 2:N:0:CGCGTTCA+AAGGAGTA
GGACTACTGGGGTTTCTAATCCCGTTCGCTCCCCACGCCTTCGCGCCTCAGCGTCAGGTCAGGTCCAGCGAGCCGCCTTCGCCACTGGTGTTCCTCCGGATCTCTACGCATTTCACCACTACACCCGGAATTCCACTCGCCTCTCCCTGCCTCCAGACCAGCCATCTCACCGGACCCTCCCCCGTTGAGCGGGGGGCTTTCACCGATGATGCGCTGGTCCGCCTGCGCGCGCTTTACGCCCAGTAATTCC
+
FFFFFFFFFFFFFFFFFFFFFFFFFFFFFFFFFFFFFFFFFFFFFFFFFFFFFFFFFFFFFFFFFFFFFFFFFFFFFFFFFFFFFFFFFFFFFFFFFFF:FFFFFFFFFFFFFFFFF:FF:FFFFFFF:FFFFFFFFFFFFFFFFFFFFFFFFFFF:FFFFFFFFFFFF:FFFFFFFFFFFFFFFFFFFFFFFFFFFFFFFFF:FFFFFFFFFFFFFFFFFFFFFFFFFFFFFFFFFFFFFFFFF,FFFF
@A00920:152:HGHKKDRXX:2:2104:17146:27837 2:N:0:CGCGTTCA+AAGGAGTA
GGACTACACGGGTTTCTAATCCTGTTTGCTCCCCACGCTTTCGCACCTCAGCGTCAATACTTGTCCAGCGAGTCGCCTTCGCCACTGGTGTTCTTCCGAATATCTACGAATTTCACCACTACACTCCGAATTCCACTCGCCTCTCCAAGATTCTAGCCATCCAGTTTCAGAGGCAGTTCCGGGGTTGAGCCCCGGGATTTCACCCCTGACTTGAAAAGCCGCCTACGTGCGCTTTACGCCCAGTAATTCC
+
FFFFFFFFFFFFFFFFFFFFFFFFFFFFFFFFFFFFFFFFFFFFFFFFFFFFFFF:FFFFFFFFFFFFFFFFFFFFFFFFFF:FFFFFFFFFFFFFFF:FFFFFFFFFFFFFFFFFFFFFFFFFFF:FFFFFFFFFFFFFFFFFFFFFFFFFFFFFFFFFFFFFFFFFFF,FFFFFFFFFFFFFFFFFFFFFFFFFFFFFFFFFFFFFFFFFFFFF:FFF:FFFFFFF:,FFFFFFF:FF:FFFFFFFFF
@A00920:152:HGHKKDRXX:2:2104:24406:28197 2:N:0:CGCGTTCA+AAGGAGTA
GGACTACAAGGGTATCTAATCCCGTTTGCTCCCCTGGCTTTCGCGCCTCAGCGTCAGTGTCGGTCCAGTATGCCGCCTTCGCCACCGGTGTTCCTCCAGATATCTACGCATTTCACCGCTACACCTGGAATTCCACATCCCTCTCCCCAACTCAAGCACGCCAGGTTCGGACGCAGTTCCCCGGTTTAGCCGAGGGATTTCACGTCCGCCGTAACGGGCCGCCTACGCGCCCTTTACGCCCAGTAATTCC
+
FFFFFFFFFFFFFFFFFFFFFFFFFFFFFFFFFFFFFFFFFFF::FFFFFFFFFFFFFFF:FF:FFFF,,:FFFFFFFFFFF:FF:FFFFFFFFFFFFFFFFFFF:FFFFFF:FFFFFFFFFFFFFFFFFFFFF:F:FFFFFFFFFF,FFFFFFFFF:,FFF,,:F,,FFFF,:F,FFFFF::::F,,FFF,::FFFF:FFFFF::F,,,,F,::,,FFFFFF,FFF:FFFF,FFF,:,FF:F:FF:FF:
@A00920:152:HGHKKDRXX:2:2104:32072:28447 2:N:0:CGCGTTCA+AAGGAGTA
GGACTACAAGGGTTTCTAATCCTGTTTGCTCCCCACGCTTTCGCACCTCAGCGTCAATATGTGTCCAGTGAGTCGCCTTCGCCACTGGTGTTCTTCCGAATATCTACGAATTTCACCTCTACACTCGGAATTCCACTCACCTCTCCACAATTCTAGCGATGCAGTTTTAATGGCAATTCCGGAGTTGAGCTCCGGGCTTTCACCTCTAACTTGCAAAGCCGCCTACGCGCGCTTTACGCCCAGTAATTCC
+
FFFFFFFFFFFFF:FFFFFFFFFFFFFF:FFFFFFFFFFFFFFFFFFFFFFFFFFFFFFFFFFF:FFFFFFFFFFFFFFF,F::FFFFFFFFFFF,FF:FF:FFFF:FF:FFF:,::FFF,F::FF,:,:FF,F:FF,FFFFFFFFFFFFFF,FFFFFFFF,FFFF:FFF,FFF,FFFFFFF:FFFFFF,FFFFFFFF:F,FFFFFF::FFFFFFF:F::FFFFFFFFFFFF,FF,F,F,:FFFFFFF,F
@A00920:152:HGHKKDRXX:2:2104:32741:29074 2:N:0:CGCGTTCA+AAGGAGTA
GGACTACAAGGGTATCTAATCCCATTCGCTCCCCTAGCTTTCGTCCATGAGCGTCAGTTATGGCCCAGCAGAGCGCTTTCGCCACTGGTGTTCTTCCCGATATCTACGCATTTCACCGCTACACCGGGAATTCCCTCTGCCCCTACCATACTCTAGCCCAGCAGTTTCCACTGCCCTTACGGAGTTGAGCCCAGCTCTTTGACAGCAGACTTGCTGAGCCGCCTTCGGACGCTTTACGCCCAATAATTCC
+
:F,FF:FF:F:FFFFFF,,,,:FFFFF:::FF::::F:FF:F:F,F:FFF,,F,F,FFFFF::FFFF:FFF:,FFFFFFF:F::::F:FFF::FF,,FF:,:F,FF:,,FFF,F:,,F,FFFFFFF,FFF:FFFFFFFF,,FF:FF:F:FFFFFF,FFFF:F:F,FFF:FFFFF:,,FFFFFF,F,FF::FF,FFFFF::FFF:FFFFFFF:FFFFFF:F,FF:,F,:FFFFFFFFF:FF,,FF:,,FF:
@A00920:152:HGHKKDRXX:2:2104:9155:29528 2:N:0:CGCGTTCA+AAGGAGTA
GGACTACTGGGGTTTCTAATCCTGTTCGCTCCCCATGCTTTCGCTCCTCAGCGTCAGTTGCGGCCCAGAGACCTGCCTTCGCCATCGGTGTTCCTCCTGATATCTGCGCATTCCACCGCTACACCAGGAATTCCAGTCTCCCCTACCGCACTCTAGTCTGCCCGTACCCACTGCAGGCCCGAGGTTGAGCCTCGGGTTTTCACAGCAGACGCGACAAACCGCCTACGAGCTCTTTACGCCCAATAATTCC
+
FFFFF:FFFFFF,FFFFFFFFFFFFFFFFFFFF:FFFFFFFFFFFFF:FFFFFFFFFFFFFFFF:FFFFFFFFFFFF,FFFFFFFFFFFFFFFFFF:FFFFFFFFFFF:FFFF:FFFFFFFFF:FFFFFFFFFFFFFFFFFFFFFFFFF:FFFFFFFFFFFFFFFFFFFFFFFFFFFFFFFFFF:FFFFFFFFFFFF:F,FFFFFFFFFFF:FFF,FFFF:FFF,FF:F:FFFFFFFFFFFFF,FF,FFF
@A00920:152:HGHKKDRXX:2:2104:27570:30702 2:N:0:CGCGTTCA+AAGGAGTA
GGACTACTGGGGTATCTAATCCTGTTCGCTCCCCATGCTTTCGCTCCTCAGCGTCAGTTACGGCCCAGAGATCTGCCTTCGCCATCGGTGTTCCTCCTGATATCTGCGCATTTCACCGCTACACCAGGAATTCCGATCTCCCCTACCTACCTCTAGACGGGCAGTATCGGATGCACGTCCAGGGTTGAGCCCTGGGTTTTCACATCAGACTTACCAAGCCGCCTGCGCGCTCTTTACGCCCAATGAATCC
+
FFFFFFFFFFFFFFFFFFFFFFFFFFFFFFFFFFFFFFFFFFF,FFFFFF:FFFFFFFF:FFFFFFFFF:FFFFFFFFFFFFFFF:FFFFFFFFFFFFFFFFFFF:FFF:FFFFFFFFFFFFFFF:FFF:FFFFFF:,FFFFFF:F,F::FFFFFF,F,:FFFFFFFF,FFFFFFFFFFFFFFFFFFFFFFF,FFF:FFFFFFF,F,:FFFFF:FFF:FF,FFF,FFFFFFFFFFFF,FF:FFF,,:FFF
@A00920:152:HGHKKDRXX:2:2104:19253:30921 2:N:0:CGCGTTCA+AAGGAGTA
GGACTACTAGGGTATCTAATCCTGTTTGCTCCCCACGCTTTCGCACCTCAGCGTCAGTACCGGGCCAGTGAGCCGCCTTCGCCACTGGTGTTCTTGCGAATATCTACGAATTTCACCTCTACACTCGCAGTTCCACTCACCTCTACAGGACTCAAGATCTCCAGTATCAAAGGCCGTTACGGAGTTGAGCTCCGGGATTTCACCCCTGACTTAAACACCCGCCTCCGTGCGCTTTACGCCCAGTGATTCC
+
FFFFF:F,FFFFF,FFFFFFFFFFFF:FFFFFFFFFFFFFFFFFFFFFFFFFFFFFF:F,FF,FFFFFFFFFFFFF,FFFFFFFFFFFFFFFFFFFF:FFFFFFF:FFFFFF:FFFFFFFFFFF:FFFFFFFFF:FFFFFFFFF,F,,,FFFF:FFF:,FFFFFFFFFFF,FF,:,:F,F,:FFFFFFFFFFFF:F:FFFFFFFFFFFFFF,FFF,FFFFF:FF:::,FFFFFFFFFFFFF,FF,F,FF:
@A00920:152:HGHKKDRXX:2:2104:14570:31829 2:N:0:CGCGTTCA+AAGGAGTA
GGACTACTGGGGTTTCTAATCCTGTTCGCTCCCCATGCTTTCGCTCCTCAGCGTCAGTTAATGCCCAGAGACCTGCCTTCGCCATCGGTGTTCCTCCTGATATCTGCGCATTTCACCGCTACACCAGGAATTCCAGTCTCCCCTACATCACTCTAGTCTGCCCGTACCCACCGCAGATCCGGAGTTGAGCCCCGGACTTTCACGGCAGACGCGACAAACCGCCTACGAGCTCTTTACGCCCAATAATTCC
+
:FFFFFFFFFFFFFFFFF:FFFFFFFFF:FFFFFFFFFF,FFFFFFFFFFFFFFFFFF:F:FFFF:FFFFFFFFF:FFFFFFFFFFFFFFFFFFFFFFFF:FFFFFFFFF:FFFFFFFFFFFFFFFF:FFFFFF:FFFFFFFFF:FFFFF:FFFFFFFFFFFFFFFFF:FFFFFFFFFFFFF:F,:,FF:FFFFFFFFFFFFFFFFFFFFFFFFFFFFFFFFFF,FFFFFFFF,FFFFFF:,FF:,FF:F
@A00920:152:HGHKKDRXX:2:2104:21694:32581 2:N:0:CGCGTTCA+AAGGAGTA
GGACTACCAGGGTATCTAATCCTGTTTGCTCCCCACGCTTTCGCACCTCAGCGTCAATACATGTCCAGTTAGTCGCCTTCGCCACTGGTGTTCTTCCGAATATCTACGAATTTCACCTCTACACTCGGAATTCCACTAACCTCTCCATGATTCAAGCGATGCAGTTTTAAAGGCAGTTCCGGAGTTAAGCTCCGGGCTTTCACCTCTAACTTGCAAAGCCGCCTACGCGCGCTTTACGCCCAGTAATTCC
+
FFFFFFFFFFFFFFFFFF,FFF:FFFFFFFFFFFFFFFFFFFFFFFFFFFFFFFFFFFFFFFFFFFFFFFFFFFFFFFFFFFFFFFFFFFFFFFFFFFFFFFFFF:FFFFF:FFFFFFFFFFFFFFFFFFFFF:FFFFFFFFFFFFFFFFFFFFFFFFFFFFFFFFFFFF,FF::FFFFFFFFFFFFFFFFFF:FFFFFFF:FFFFFF:FFF,FFFFFFFFFFFF:FFFFFFFFFFFFFFFF:FFFFFFF
@A00920:152:HGHKKDRXX:2:2104:19741:33019 2:N:0:CGCGTTCA+AAGGAGTA
GGACTACCAGGGTATCTAATCCTGTTTGCTCCCCACGCTTTCGCACCTCAGCGTCAATATGTGTCCAGTGAGTCGCCTTCGCCACTGGTGTTCTTCCGAATATCTACGAATTTCACCTCTACACTCGGAATTCCACTCACCTCTCCACAATTCTAGCGATGCAGTCTTAAAGGCAATTCCGGAGTTGAGCTCCGGGCTTTCACCTCTAACTTACAAAGCCGCCTACGTGCGCTTTACGCCCAGTAATTCC
+
FFFFFFFFFFFFF,FFFFFF:F:FF:FFF:FFFFFFFF,,:FFFFFFFF,FFFFFFFFFFFFFFFF:FFFFFF:FFF:FFFF:FFFFFFFFFFFFFFFFFFFFFFF:FFFFFFFFFFFFFFFFFFFFFF,FFFFF:FFFFFF:FFFFFF,FF:FFFFFF:FF:FFF:FFF,FFFF:FFFFFF:F,,F:FFFFFFFFF,::FF,FFFFF:FF,FFFFFFFFFFFF:FF:FFFFFFFF:FF:FFFFF,FFF:
@A00920:152:HGHKKDRXX:2:2104:23954:33144 2:N:0:CGCGTTCA+AAGGAGTA
GGACTACAGGGGTTTCTAATCCTGTTTGCTCCCCACGCTTTCGCGTCTCAGCGTCAGTCACTGTCCAGAAGGCCGCCTTCGCCACCGGTGTTCCGCTTGATATCTACGAATTTCACCTCTACACCAAGCATTCCACCTTCCTCTCCAGGACTCTAGCTCTGCAGTTTCGAATGCACTTCCATGGTTGAGCCGTGGGATTTCACATACGACTTGCAGGGCCGCCTACACGCGCTTTACGCCCAGTAATTCC
+
:FF:F:FF,F:,F:FF:FFFFFF:F,:FFFF:,FF:FF:FFFF,:F:FFF,FFFFF:,FFF:,:,,F:FFFFF,,F:::F:,FF:F:FFFF::,FFFFFFFFFFFFF:FFFFF:FFFFFFF,FFFFF:FFFFF,FFF,FF::,F:FF:FFFFF,F,F:FFFF:::FF,,FFFFFFFFFF:FFF,,FFF:FF,F,FFFF:,FFFFF:F,F::FFFFFFFFF:FFFF,FF:FFF,FFF,,FF,:,,FF::,,
@A00920:152:HGHKKDRXX:2:2104:15600:33458 2:N:0:CGCGTTCA+AAGGAGTA
GGACTACCGGGTATCTAATCCTGTTCGCTACCCACGCTTTCGCTCCTCAGCGTCAGTTCCGGCCCAGAGTGCTGCCTTCGCCGTTGGTGTTCCTCCTGATATCTGCGCATGTCACCGCTACACCAGGAATTCCACACTCCCCTACCGGACTCTAGTCATCGCAGTATCGGGTGGCGTCTCCAGGTTGAGCCTGGAGTTTTCACACCCGACTAACGAAACCGCCTACGAGCTCTTTACGCCCAATAAATCC
+
FFFFFFFFFFFFF:FFFFFFFFFFFFFFFFF:FFFFFF:FFFFFFFFFFFFFFFFFFFFFFFFFFFFFFFFFFFFFFFFFFFFFFFFFFFFFFFFFFFFFFFFFFFFFFF,FFFFFFFF:FFFFFFFFFFFF:FFFFFFFFFFFFFFFFFFFF:FFFFFFFFFFFFFFFFFFFFFFFFFFF:FF,,FFFFFFFFFFF:F,FFFFFFFFFFFF:FFF:FFFFFFF::FFFFFFF,F,F:FFFFFFFFFFFF
@A00920:152:HGHKKDRXX:2:2104:13376:34115 2:N:0:CGCGTTCA+AAGGAGTA
GGACTACACGGGTATCTAATCCCGTTCGCTCCCCATGCTGTCGCGTCTTAGCGTCAGGTACGGCCCAGCGAGTCGCCTTCGCCACTGGTGTTCCTCCGGATCTCTACGCATTTCACCACTACACCCGGAATTCCACTCGCCTCTACCGTCCTCAAGTTGACCAGTATCCAACGACCTCTCTCGGTTTAGCCGAGAGCTTTCACGCCAGACTTAATCAACCGCCTGCACGCCCTTTACGCCCAGTCACTCC
+
FFFFFFFFFFFFFFFFFFFFFFFFFFFFFFFFFFFFFFFFFFFF:FFFFFFFFFFFF,FFFFFFFFFFF,F:FFFFFFFFFFFFF,FFFFFFFFFFFFFFFFFFFFFFFFFF:FFFFFFFFFFFFFFFFFFFF:FFFFFFFFFFFFFF:F,FFFFF,F,FFFFFFFFFFFFFFFFFFF,FFFFFFFFFFFFFFFFFFFFFFFFFFFFFFFFF,F,,F,FFFFF:FF::FF,F,FF:FFFFFF,FFFFFFF
@A00920:152:HGHKKDRXX:2:2104:23366:34444 2:N:0:CGCGTTCA+AAGGAGTA
GGACTACCGGGGTATCTAATCCCGTTCGCTCCCCGTGCTGTCGCGTCTCAGTGTCAGGTGTCGTCCAGAATGCCGCCTTCGCCTCTGGTGTTCCTCCGGATCTCTACGCATTTCACCACTACACCCGGAATTCCACATTCCTCTACGACCCTCTAGCCACGCAGTCTCATCCGACCTCTCCCAGTTTAGCCGGGAGCTTTCACGGTTGACTTACGCAACCACCTACACGCTCTTTACGCCCAGTAATTCC
+
FFFFFFFFFFFF:FFFFFFFFFFFFFFFFFFFFFFFFFFFFFFFFFFFFFF:FFFFFFFFFFF,FF:FFF:FFFFFFFFFFFFFFFFFFFFFFFF:FFFFFFFFFFFFFFFFFFFFFFFFFFFFF:FFFFFFF:FFF,FFFFFFFF:FFFFFFFFFFFFFFFFFFFFFFFFF:FFFFFFF:FFFFFFFFFFF,:FF:F,FFFFF,,FFFFF::FF,FFFFFFFFFF:FFFFFF::FFFFFFFFF,F:,FF
@A00920:152:HGHKKDRXX:2:2104:8278:34522 2:N:0:CGCGTTCA+AAGGAGTA
GGACTACAAGGGTATCTAATCCTGTTTGCTCCCCACGCTTTCGTACCTCAGCGTCAGTGTTGGCCCAGGTGGCTGCCTTCGCCATCGATGTTCCTCCGGATCTCTACGCATTTCACCGCTACACCGGGAATTCCGCTTACCTCTCCCGCACTCCAGCAGCCCAGTTTCCGGCGCACCCTCCCGGTTGAGCCGGGAGATTTCACACCAGACTTGGACTGCCGCCTACGCACGCTTTACGCCCAGTAACTCC
+
FFFFF:FFFFFFFFFFFFFFFFFFFFFFFFFFFFFFFFFFFFFF,FFFFFFFFF:FFF:FFFFFFFFFFFFFFFFFFFFFFF:FFFFFFFFFFFFFFFFF:FFFFFFF:F:FFF,F:FFFF:,FFFFFFFF:FFFFFFF,F,FFFFFFFFFFFFFFFFFF::FFFFFFFFFFFFFFFFFFFFFFFFFFFFFFFFFFF:FFFFF:FFF:F:FFFFF:FFFFFFFFFF:FFFFFFFFFFFFF:FFFFFFFFF
@A00920:152:HGHKKDRXX:2:2104:12472:36088 2:N:0:CGCGTTCA+AAGGAGTA
GGACTACACGGGTTTCTAATCCTGTTTGCTCCCCACGCTTTCGTGCCTCAGCGTCAGTATCGGGCCAGTGAGCCGCCTTCGCCACTGGTGTTCTTGCGAATATCTACGAATTTCACCTCTACACTCGCAGTTCCACTCACCTCTCCCGAACTCAAGATTCCCAGTATCAAAGGCAGTTCTGGAGTTGAGCTCCAGGCTTTCACCTCTGACTTAAGAACCCGCCTACGCACCCTTTACGCCCAGTGATTCC
+
FFFFFFFFFFFFFFFFFFFFFFFFFFFFFFFFFFFFFFFFFFFFFFFF:FFFFFFFFFFFFFFFFF:FFFFFFFFFFFFFFFF:FFFF,F:FFF:FFFFFFFFFFFFFFFF:FFFF:FFF:FFFFFFFFFFFFF:FFFFFFFFFFFFFFFFFFFFFFF:F:F:FFFFFFFF:F:FFFFFFFFFF:FFFFFFFFFFFFFFFFFFFFFFF:FFF:FFF,FF:FFFF:FFFFF:FF,FFFFFFFF:FFFF:FF
@A00920:152:HGHKKDRXX:2:2104:20853:36323 2:N:0:CGCGTTCA+AAGGAGTA
GGACTACCAGGGTATCTAATCCTGTTTGCTCCCCACGCTTTCGTGCCTCAGTGTCAGTGCTGGTCCAGATGGCCGCCTTCGCCACGGATGTTCCTCCCGATCTCTACGCATTTCACTGCTACACCGGGAATTCCGCCATCCTCTACCGCACTCTAGCCCGCCAGTATCCAATGCAATTCCCAGGTTGAGCCCAGGGCTTTCACATCAGACTTAACGAACCACCTACGCACGCTTTACGCCCAGTAATTCC
+
FFFFFFFFFFFFFFFFFFFFFFFFFFFFFFFFFFFFFFFFFFFFFFFFFFFFFFFFFFFFFFFFFFFFFFFFFFF:FFFF:FFFFFFF:FFFFF,:F:FFFFFFFFFFFFFFFFFFFFFFFFFFF::FFFFFFFFFFFFFFFFFFF:,FFFFFFFFFFFFFFFFF:FFFFFF:FFFFF,FF::FFFFFFFFFFFFF,FFFFFF:FFF:FFFFFFFFF:F:FFFFFFFFFFFFFFFF,FFF:FF:FFFFFF
@A00920:152:HGHKKDRXX:2:2104:28330:36683 2:N:0:CGCGTTCA+AAGGAGTA
GGACTACTAGGGTTTCTAATCCTGTTTGCTCCCCACGCTTTCGCGCCTCAGCGTCAGTATCGGGCCAGTGAGTCGCCTTCGCCACTGGTGTTCCGCCGAATATCTACGAATTTCACCTCTACACTCGGCATTCCACTCACCTCTCCCGAACTCAAGATATCCAGTATCAAAGGCAATTCCGAGGTTGAGCCCCGGGCTTTCACCCCTGACTTAAATATCCGCCTACGCGCCCTTTACGCCCAGTAATTCC
+
FF:FF:FFFFFFFFFFFFFFFFFFFFFFFFFFFFFFFFF:FFFFFFFFFFFFFFFFF,FFFFF:FFFF,F:FFFFFFFFFFFFFF,FFFFFFFFFFFFFFFFFFFFFFFFFFFFFFFFFFFF:FFFFFFFFFFFFF,FFFFFFF:FFF:FFFF,FFF,,FFFFFFFFF:FF:FFFFFFFFFFFFFFFFFFFFFFFFFF:FFFFFFFFFFFFFFFF:F,FF:FFFFFFF:F,FFFFFFFFFFFFF:FFFFF
@A00920:152:HGHKKDRXX:2:2105:22182:1110 2:N:0:CGCGTTCA+AAGGAGTA
GGACTACTGGGGTTTCTAATCCTGTTTGCTCCCCACGCTTTCGCACCTCAGCGTCAGTACCGGGCCAGTGAGCCGCCTTCGCCACTGGTGTTCTTGCGAATATCTACGAATTTCACCTCTACACTCGCAGTTCCACTCACCTCTCCCGGACTCAAGCTCTCCAGTATCGAAGGCAGTTCTGGAGTTGAGCTCCAGGATTTCACCCCCGACTTAGAAAGCCGCCTACGTGCGCTTTAAGCCCAGTAATTCC
+
FFFFFFFFFFFFFFFFFFFFFFFFFFFFFFFFFFFFFFFFFFFFFFFFFFFFFFFFFFFFF:FF:FFFFFFFFFFFFFFFFFFFFFFFFFFFFFFFFFFFFFFFFFFFFFFFFFFFFFFFFFFFFFFFFFFFFFFFFFFFFFFFFFFFFFFFFFFFFFFFFFFFFFFFFFFFFFFFFFFF::FFFFFFFFFFFFFFFFFFFFFFFFFFFFF,FFFFFFFFFFFFFFFFFFFFFFFF:FFFFFF,FFFFFF
@A00920:152:HGHKKDRXX:2:2105:4490:1438 2:N:0:CGCGTTCA+AAGGAGTA
GGACTACCAGGGTTTCTAATCCTGTTCGCTCCCCACGCTTTCGTGCCTCAGCGTCAATAGAGCTCTGGCAGGCTGCCTTCGCAATCGGTGTTCTATGGCATATCTAAGCATTTCACCGCTACATGCCACATTCCGCCTGCCTCGCGCCCATTCGAGCCCGCCAGTATCAAGGGCAGTTCCACCGTTGAGCGGCGGGATTTCACCCCTGACTTAGCGGGCCGCCTACGCACCCTTTAAACCCAGTGATTCC
+
FFFFFFFFFFFFFFFF::F,FFFFFFFFFFFFFFFFFFFFFFFFFFFFFFFFFFF:,FFFFFFFF:FFFFFFFFFFFFFFFFFFFFFFFFFF:FFFFFFFFFFFFFFFF:FFFFFFFFFFFFFFFFFFFFFFFFFFFFFFFFFFFFFFFFFFFF:FFFFFFF,F,F,FFFFFFFFFFFFFFFFFFFFFFFF:FFFFFFFFFFFFFFF:FFFFFFFFFF:FFFFFFFF:FFFFFFFFFFFF:FF:FFF:F:
@A00920:152:HGHKKDRXX:2:2105:21142:1658 2:N:0:CGCGTTCA+AAGGAGTA
GGACTACAGGGGTATCTAATCCTGTTTGCTCCCCACGCTTTCGCGTCTCAGCGTCAGTCACTGTCCAGAAGGCCGCCTTCGCCACCGGTGTTCCGCTTGATATCTACGAATTTCACCTCTACACCAAGCATTCCACCTTCCTCTCCAGTACTCTAGCATCGCAGTATCGAGAGCACTTCCAAGGTTGAGCCGTGGGATTTCACACCCGACTTGCGACGCCGCCTACACGCGCTTTACGCCCAGTAATTCC
+
FFFFFFFFFFFFF,FFFFFFFF,FFFFFFFFFFFFFFFFFFFFFF:FFFFFFFFFFFF:FFFF:FFFFF:F,FFFFFFFFFFFFF,FFFFFFFFFF:::FFFFF:FFFFFFFFF:FFFFFFFFFF,,FFFFFF,FFFFFFFFFFFFF:,FFFFFFFF,FF,FFF:,FF:F:,FFFFFFFF,,FFFF,FFFFF,FFF:FFFFFF:FF:FFFFF,FFF,FFFFFFFFFFFFF:FFFF:FFFFFFFFF:FF:F
@A00920:152:HGHKKDRXX:2:2105:32913:1658 2:N:0:CGCGTTCA+AAGGAGTA
GGACTACAGGGGTATCTAATCCTGTTCGCTCCCCACGCTTTCGCTCCTCAGCGTCAGTTGTTGCCCAGAGACGCGCCTTCGCCACCGGTGTTCCTCCTGATATCTGCGCATTTCACCGCTACACACGGAATTCCAGTCTCCCCTGCAACAGTCTAGTTTGCTCGTATCGAATGCAGTCCCGAGGTTGAGGCTCGGGCTTTCACAGCGGACGCAACAAACCGCCTACGAGCTCTTTACGCCCAGTAATTCC
+
FFFFF,FFFFFFFFFFFF:FFFFFFFFF,,F:FFF:FFFFFFFFFFFFFF:FFF,FFFFFFFF,:,FFF:FF,FF:,FF:::F:F,FFFFFFF,FFFF:,:FFFFFFFF,FFF,,,:FFFFFF,F:FF,:,F,,FFFFFF,::FFF:F,F,F:F:F,F:,FFFFFFF,F,,,:,FF,:,FF,FFFFF:F,::FFFF,F,,,,,FFFFFF,FFF,:,,,F,F:,FF,:FF:FF,,:::F:,:FF::,,,,,
@A00920:152:HGHKKDRXX:2:2105:1606:1673 2:N:0:CGCGTTCA+AAGGAGTA
GGACTACTAGGGTTTCTAATCCTGTTTGCTCCCCACGCTTTCGCACCTCAGCGTCAGTACCGAGCCAGTGAGCCGCCTTCGCCACTGGTGTTCCTCCGAATATCTACGAATTTCACCTCTACACTCGGAATTCCACTCACCTCTCTCGGACTCTAGACTACCAGTATCAAAGGCAGTTCCGGGGTTGAGCCCCGGGATTTCACCCCTGACTTAATAGTCCGCCTACGAGCGCTTTACGCCCAGTAATTCC
+
FFFFFFF:FFFFF:FFFFFFFFFFFFFFFFFFFFFFFFFFFFFFFF:FFFFFFFFFFFFFFFFFFFFFFFFFFFFFFFFFFFFFFFFFFFFFFFFFFFFFFFFFFFFFFFFFFFFFFFFFFFFFFFFFFFFFFFFFF:FFFFFFFFFFFFFFFFFF:FFFFFFFFFFFFFF:FFF:FFFF:FFFFFFFFFFF:FFFFFFFFFF::F,FFF,FFFF::,:FFFFFFF,,F:,FFFFFFFFFFFFF,FFFFF
@A00920:152:HGHKKDRXX:2:2105:19289:2206 2:N:0:CGCGTTCA+AAGGAGTA
GGACTACAAGGGTTTCTAATCCTGTTTGCTCCCCACGCTGTCGCGCCTCAGTGTCAGCCGGCTCTTGCGAGCCTTCCTGCCCAGCGGGCCGCCTTCGCCACCGGTGTTCTTCCGGATCTCTACGCATTCCACCGCTACACCCGGAATTCCACCCGCCCCTACCGTGCTCCAGCCAAGTAGTTGCCACGGCCGACCCGGGGTTGAGCCCCGGGCTTTCACCGCGACCTTGCTCGGCCACCTACGCGCCCTT
+
FF:FFFFF:FFFFFFFFFFFFFFFF:FFFFFFFFFFFFFFFFFFFFFFFFFFFFFFF:FFFF:F:F:FFFFFFFFFFFFFFFFF:FFFFFFFFF:F:FFFF,FFFFFFFF,FFFFF:FFF,FFFF::F,::FFFFFFFFFFFFFFFFFFFFFF:FFFFFF:,,FFFFFF,F:FF,FFF:F,FFFF:FF:FFFFFFFF::FFFFFFFFFFF,FF,FFF:FFFFF:FF:FFFFFF:FFFFF,FFF:FFF:F,
@A00920:152:HGHKKDRXX:2:2105:3784:2472 2:N:0:CGCGTTCA+AAGGAGTA
GGACTACCAGGGTATCTAATCCTGTTTGCTACCCACGCTTTCGCTCCTCAGCGTCAGTTACGGCCCAGAGCGGCGCCTTCGCCACTGGTGTTCCTCCTGATATCTGCGCATTTCACCGCTACACCAGGAATTCCCCGCTCCCCTACCGTACTCAAGTCACAGCAGTATCGAGTGGCCTCTCAGGGTTGAGCCCTGAGTTTTCACACCCGACTAACTCAACCGCCTACGAGCTCTTTACGCCCAATAAATC
+
FFFFFFFFFFFFFFFFFFFFFFFFFFFFFFFFFFFFFFFFFFFFFF:FFFFFFFFFFFF:FFFFFFFFF:FFFFFFFFFFFFFFFFFFFFFFFFFFFFFFFFFFFFFFFFFFFFFFFFFFFF:FFFFFFFFFFFFFFFFFFFF:F:FFFFFFFFFFFFFFF:FFFFFFF::FFFFFF,FF:FFFFFFFFF,F,FFFFFF:FFFFFFFF:FFF,FFF,FFF:FFF,,F,FF:FFF:FFF::F,:,F::F,,
@A00920:152:HGHKKDRXX:2:2105:19605:2785 2:N:0:CGCGTTCA+AAGGAGTA
GGACTACCAGGGTTTCTAATCCTGTTTGCTCCCCACGCTTTCGAGTCTCAGCGTCAGTATCGGTCCAGAGAGCCGTCTTCACCGCCGGTGTTCCTCCTGATATCTACGCATTTCACCGCTACACCAGGAATTCCACTCTCCTCTCCCGAACTCTAGTCCGCCAGTTTCGACCGCACCCTCCCAGTTAAGCCGGGAGATTTCACAATCGACTTGGCGGACAGCCTACACTCGCTTTACGCCCAGTAATTCC
+
FFFFFFFFFFFFFFFFFFFFFFFFFFFFFFF:FFFFFFFFFFFFFFF:FFFFFFFFFFFFFFFFFF:FFFFFFFFFFFFFFFFFFFFF:FFFFFFFFFFFFFFFFFFF:,FFFF:FFFFF:FFFFFFFFFFFFFFFFFFFFFFFFFFFF:FFFFFFFF:FF:FFFFFFFFFFFF,FFFFF:FFFFFFFFF,FFFFF:FFFFFFFFFFFFFFFF,FFFFFFFFFFFFFFFFFF,FFFFF:F:FFFFFFFFF
@A00920:152:HGHKKDRXX:2:2105:32262:3192 2:N:0:CGCGTTCA+AAGGAGTA
GGACTACTAGGGTTTCTAATCCCGTTCGCTCCCCTAGCTTTCGCATCTGAGCGTCAGAAACGGTCCAGAAGGTCGCCTTCGCCACGGGTATTCCTCCCGATATCTACGCATTTCACCACTACACCGGGAATTCTACCTTCCTCTACCGTCCTCGAGCGGGATAGTTTTGAACGTCGCCTCCCAGTTGAGCCGGGAGATTTCACATCCAACTTATCCTGCCGCCTACATGCGCTTTACGCCCAGTGAATTC
+
:FFFFFFF,FFF:FFFFFFFFFF:FFFFFFFFFFFFFFFFFFFFFFF:FF:FFFFFF,FF:FFFFFFFFFFFFFFFFFFFFFFFFFFFFFFFF:FFFFFFFFFFF:FFFFFFFF,FFFFFFFFF:FFFF::FFFFFFF::FF:FFFFFFF:FF:FFFFFFFFFFFF:FFF:FFFFFFFFFFFFFFFFFFFFFFFFFFFFFF:FFF::F:FFFFFFFFFFFFFFFF:FF:FFF:FFF,FFFFFFFF:F,:F
@A00920:152:HGHKKDRXX:2:2105:17861:3270 2:N:0:CGCGTTCA+AAGGAGTA
GGACTACTGGGGTATCTAATCCTGTTTGCTCCCCACGCTTTCGCACCTCAGCGTCAGTACCGGACCAGTGAGCCGCCTTCGCCACTGGTGTTCTTCCTAATATCTACGAATTCCACCTCTACACTAGGAGTTCCACTCACCTCTTCCGGACTCAAGATTGCCAGTATCAAAGGCAGTTCTGGAGTTGAGCTCCAGGATTTCACCCCTGACTTAACAATCCGCCTACGTGCGCTTTACGCCCAGTAAATCC
+
FFFFFFFFFFFFFFFFFFFFFFFFFFFFFFFFFFFFFFFFFFFFFFFFFFFFFFFFFFFFFFFFFFFFFFFFFFFFFFFFFFFFFFFFFFFFFFFFFFFFFFFFFFFFFFFFFFFFFFFFFFFFFFFFFF:FFFFFFFFFF:FFFFFFFFFFFFFFFFFFFFFFFFFFF:FFFFFFFFFFF:FF:FFFFFFFFFFFFFFFFFFFFFFFFFFFFFFF,FFFFFFFFFFFFFFFFFFFFFFFFFFFFFF,FF
@A00920:152:HGHKKDRXX:2:2105:7202:3317 2:N:0:CGCGTTCA+AAGGAGTA
GGACTACAGGGGTATCTAATCCTGTTCGCTCCCCACGCTTTCGCTCCTCAGTGTCAGTTCCAGCCCAGAGCGCCGCCTTCGCCGCTGGTGTTCCTCCTGATATCTGCGCATTTCACCGCTACACCAGGAATTCCACGCTCCCCTACTGGACTCTAGTCACGACAGTATCGGGTGGCGTCTCCAGGTTGAGCCTGGAGGTTTCACACCCGACTTATCGAACCACCTACGAGCTCTTTACGCCCACTAAATC
+
:F,FFF:FFFFFF::FFFFFFFFFFFFFFFFFFFFFFF:FFFFFFFFFFFFFFFFFFFFFFFFFFFFFFFFFFFFFF:FFFF:FFFFFFFFFFFFFFFFFF,FFFFFFFFFFFFFFFFFFFFFFFFFFFFFFFFFFFFFFFFF,FFFFFFFFFFFFFFFFFFFFFFF:F:FFFFFF:F:FFFFFFFFFFFFFFFFFF,FFFFFFFFFFFFF,FFF:F,F:FFFFFFFFFF:FFF:FFFF:FFF,F::FFF
@A00920:152:HGHKKDRXX:2:2105:18909:3458 2:N:0:CGCGTTCA+AAGGAGTA
GGCCTACTGGGGTTTCTAATCCTGTTTGCTCCCCACGCTTTCGCACCTCAGCGTCAATGTCTGTCCAGCGAGTCGCCTTCGCCACTGGTGTTCTTCCGAATATCTACGAATTTCACCTCTACACTCGGAATTCCACTCGCCTCTCCAGAATTCTAGCACTGCAGTTTCAAGGGCAGTTCCGGAGTTGAGCTCCGGGATTTCACCCCTGACTTACGGCGCCGCCTACGTGCGCTGTACGCCCAGTCTATCC
+
,F,FF,:FFF,,F,:F:FFFFF:,,FF,FF::FFF,FF,,FF,FFFF:FFF,,:FFFFFF:F,,,F::FFFFFFFFFF,FFFFFFFFF:FFFFFFFFFFFFFFFF:FF,F,FFFFFFFFFFFFFFFFFFF:FFF:FFF:FF:FFFFFFF,FFF:FFF,FFFF,F,F,FF:FFF,FF:,FFFFFF,,FFFF:FFFFFF,,,::FFFFFFF:F,FF:FFFFFFF:F:FFFFFFF,,FFFFF:FFF,FF,FFF
@A00920:152:HGHKKDRXX:2:2105:2121:3474 2:N:0:CGCGTTCA+AAGGAGTA
GGACTACTGGGGTTTCTAATCCCGTTCGCTCCCCATGCTTTCGCATCTCAGCGTCAGGTCAGGCCCAGCGTGTCGCCTTCGCCACTGGTGTTCCTCCGGATCTCTACGCATTTCACCACTACACCCGGAATTCCACACGCCTCTACCTACCTCTAGTCGCGCAGTTCGATTGCGTCCTCGCCCGGTTGAGCCGGGCGCTTTCACGCCTCACTTGCACGACCGCCTACACGCGCTTTACACCCAGTAAATC
+
FFFFFFFFFFF:F:FF:FFFFFFFFFFFFFFFFFFFFFFFFFFFFFFFFFFFFFFFFFFFFFFFFFFFFFFFFFFFF:FFFFFFFFFFFFFFFFFFFFFFFFFFFFFFFFF:::FFFFFFFFFF,:FFFFFFFFFFFFFFFFFFFFFFFFFFFFFFFF,FFFF:FFFFFFFFF:FFF,,FFFFF:,FFF:FFF:FFFFFFFFFFFF:F:FF,FFFFFFFFF,FFFFFFFFFFFFFFFFFFFFFF:F,FFF
@A00920:152:HGHKKDRXX:2:2105:32678:3568 2:N:0:CGCGTTCA+AAGGAGTA
GGACTACTAGGGTTTCTAATCCTGTTTGATCCCCACACTTTCGTGCCTCAGCGTCAGTTAGAATCTAGTAAGCTGTCTACACTATCGGTGTTCTTGACGATATCTAAGCATTTCACCGCTACACCGTCAATTCCGCCTACCTCGAGTCCACTCAAGCCCATCAGTATCAATCCCACCCTCCCGGTTAAGCCGGGATATTTCAGAACTGACTTAATAGGCCGCCTACGCACCCTTTAAACCCAATAAATCC
+
FF:FFFFFFFFFFFF:FFFFFFFFFFFFFF:FFF:FFFFFFFFFF:FFFFFFFFFFFFFFFFFFFFFFFFFFFFFFFFFFFFFFFFF,FFFF,FFFF:FFF,FFFFFFFFFFFFFF:FFF,FFFFFFFFFFFFFFFFFFFFFFFFFFFF,FFFFFFFFFFFFFFFFFFFFFFFF,FFFF:FFFFF:F:FFFFFFFFF:FFFFF:,FF::FF:F:FFFF:FFFFF:FFFFFFFFFF,::F:FFFFFFFF:F
@A00920:152:HGHKKDRXX:2:2105:30192:3615 2:N:0:CGCGTTCA+AAGGAGTA
GGACTACTCGGGTTTCTAATCCTGTTTGCTACCCACGCTATCGTCCCTCAGCGTCAATCATCGTCTAGCCGGCTGCCTTCGCTTTCGAGGTTCCTCCCGATCTCTACGCATTCCACCACTACACCGGGAATTCCACCGACCTCGACGTGATTCTAGTTGTCCGGTTTCCAGTGCGCTCTCACAGTTAAGCCGTGAGTTGTCACACCAGACCTAAACATCCGCCTACAGACCCTTTACGCCCAGTAATTCC
+
FFFFFFFFFFFFFFFFFFFFFFFFFFFFFFFFFFFFFFFFFFFFFFFFFFFFFFFFFFFFFFFFFFFFFFFFFFFFFFFFFFFFFFFFFFFFFFFFFFFFFFFFFFFFFFFFFFFFFFFFFFFFFFFFFFFFFFFFFFFFFFFFFFFFFFFFFFFFFFF:FFFFFFFFFFFFFFFFFFFFFFFFFFFFFFFFFFFFFFFFFFFFFFFFFFFF:FFFFFFFFFFFFFFFFFFFFFFFFFFFFFFFFFFFFF
@A00920:152:HGHKKDRXX:2:2105:31177:4069 2:N:0:CGCGTTCA+AAGGAGTA
GGACTACCAGGGTTTCTAATCCTGTTTGCTCCCCACGCTTTCGAGTCTTAGTGTCAGAAACCGTCCAGATAGCCGCCTTCGCCACTGGTGTTCTTCCCAATCTCTACGTATTTCACCACTACACTGGGAATTCCACTATCCTCTCCGGTCCTCTAGCTGCCCAGTATCAAGCGCATTTCTCGAGTTGAGCTCGAGGCTTTCACGCCTGACTATGGCAACCACCTACACTCGCTTTACGCCCAGTAATTCC
+
FFFFFFFFFFFFFFFFFFFFFFFFFFFFFFFFFFFFFFFFFFFFFFFF:FFFFFFF:FFFFFFFFFFF:FFFFFFFF:FFFF:FF,FFFFFFFFFFFFFFFFFFFFFF:FFFFFFFFFFFFFFFFFFFFFFFFFFF:F,FFFFFFFFFFFF:FFFFFFFFFFFFFFFF:,FFFFFFFFFFFF:FFFFFFFFFFFFFFFFFFFFFFFFFFFFFFFFFFFFFFFFF:FF:FFFFFFFFFFFFFFFFFFFFFF
@A00920:152:HGHKKDRXX:2:2105:31557:4507 2:N:0:CGCGTTCA+AAGGAGTA
GGACTACCGGGGTTTCTAATCCCGTTCGCTCCCCTGGCTTTCGCGGCTCAGCGTCAGTACTGGCCCAGTAGGCCGCCTTCGCCTCTGGTGTTCCTCCGGATCTCTACGCATTTCACCACTCCACCCGGAATTCCGCCTACCTCTGCCAGACTCCAGCCTTGTAGTTTCCAATGGCATCCCTCTGTTGAGCATAGTGCTTTCACATCAGACTTGCGAGGCCGCCTGCCCGCGCTTTACGCCCAGTAACTCC
+
FFFFFFFFFFFFF::FFFFFFFFFFFFFFFFFFFFFFFFFFFFFF,FFFFFFFFFFFFFF:FF,FFFFFFFFFFFFFFFFFFFFFFFFFFFFFFFFFFFFFFFFFFFF,FFFFFFFF:FF:F:F,FFF:,FFFF,FF,FFFFFF,FFFFFFFF,FFFF,FF,FFF:FFFFFFF:FFF,,FF:F:FFFF,FF:F,FFFFFFFFF,F::,FFFF,F,FF,FF,FFFFFF,,FFFFF:FF,FFF,,,FF,FFF
@A00920:152:HGHKKDRXX:2:2105:12527:4523 2:N:0:CGCGTTCA+AAGGAGTA
GGACTACTCGGGTTTCTAATCCCGTTCGCTCCCCTAGCTTTCGCGCCTCAGCGTCAGTGTCAGCCCAGCAACCCGCCTTCGCCGCAGGTGTTCCTCTCGATATCTACGCATTTCACCGCTACACCGAGAATTCCAGTTGCCCCTTCTGCACTCTAGCCACGCAGTATCGGTTGACCTTTCCGGGTTAAGCCCGGAGATTTCACAACCGACTTGCGGTGGCCGCCTACGCGCCCTTTACGCCCAGAAAAAC
+
FFFFFFFFFFFFFFFFFFFFFFFFFF:FF:FFFFFFFFF:FFF,FFFFFFFFFFFFFFFFFFF:FFFF,::FFFFFFF,FFFFFFFFFFFFFFFFFF:FFFFFFFFFFFFFFFFFFFFFFFFFFF:FFF:FFFFFFFF::F,FF:FFFFFFFF::F::,FFFFFFFF:FFFFFF,F,FF:FFF,FFFF:FF:,FF:FFF,:FF:F:F,F:F::F:,,:F,FF,F,FF,F:F,FF,,FF,FFFF:,FFF,F
@A00920:152:HGHKKDRXX:2:2105:6126:5588 2:N:0:CGCGTTCA+AAGGAGTA
GGACTACCGGGGTATCTAATCCTGTTTGCTCCCCACGCTTTCGTGCATGAGCGTCAGTGCAGGCCCAGGGGATTGCCTTCGCCATCGGTGTTCCTCCGCATATCTACGCATTTCACTGCTACACGCGGAATTCCATCCCCCTCTGCCGCACTCCAGCGATGCAGTCACAAATGCAGTTCCCAGGTTGAGCCCGGGGATTTCACATCTGTCTTACATCACCGCCTGCGCACGCTTTACGCCCAGTAATTCC
+
FFFFFFFFFFFFFFFFFFFFFFFFFFFFFFFFFFFFFFF:FFFFFFFFFFFFFFFFFFFFFFFFFFFFFFFFFFFFFFFFFFFFFFFFFFFFFFFFFFFFFFFFFFFFFFFFFFFFFFFFFFFFFFFFFFF:FFFFFFFFFFFFFFFFFFFFFFFFFFFFFFFFFFFFFFFFFFFFFFFFFFFFFFFFFFFFFFFFFF:FFFFFFFFFFFFFFFFFFFFFFFFFFFFFFFFFFFFFFFFFFFFF:F::FF
@A00920:152:HGHKKDRXX:2:2105:26377:5744 2:N:0:CGCGTTCA+AAGGAGTA
GGACTACACGGGTATCTAATCCTGTTTGCTCCCCACGCTGTCGCGCCTCAGCGTCAGCCACAGCCCAGCGGGCCGCCTTCGCCACCGGTGTTCTTCCGGATCTCTACGCATTCCACCGCTACACCCGGAATTCCACCCGCCTCTACTGTGCTCCAGCGCGAGAGTCTCGAAGGCCGATCCGGGGTTGAGCCCCGGACTTTCACCCCCGACTCCTCGCGCCGCCTACGCGCCCTTTCCGCCCAGTGATTCC
+
FFFF:FFFFFFFFFFFFFFFFFFFFFF:FFFFFFFFFFFFFFFFFFFFFFFFFFFF:FFFFFFFFFFFFF:FFFFFFFFFFFFFFFFFFF,FFFFFFF:FFFFFFF:FFFFFFFFFFFFFFFFFFFFFF:F:FFFFFFFFFFFFFFFFF:F:FF,FFFFFFFFFFFFFFFFFFFFF,FFFFFFFFFFFFFFFFF:FFF:FF:FFFFFFFFFFFFFFFFFFFFF:FF:FFFFF:,F,:FFFFF:FFF,FFF
@A00920:152:HGHKKDRXX:2:2105:27471:6010 2:N:0:CGCGTTCA+AAGGAGTA
GGACTACTGGGGTTTCTAATCCCTTTCGCTCCCCTGGCCTTCGTGCCTCAGCGTCAGTTAATGTCCAGGAACCCGCCTTCGCCACGAGTGTTCCTCTCGATATCTACGCATTTCACTGCTACACCGAGAATTCCGGTTCCCCCTCCATTACTCTAGTCTCGCAGTATCATGTGCCGTCCGCGGGTTGAGCCCGCGCCTTTCACACACGACTTACGAAACAGCCTACGCACGCTTTACGCCCAGTGATTCC
+
FF:FFFFFFFFFFFFF:FFFFFFFFFFFFFFFFFFFFFFFFFFFFFFFFFFFFFFFF:FFFFFFFFFFFFFFFFFFFFFFFFFFFFFFFFFFFFFFFFFFFFFFFFFFFFFFFFFFFFFFFFFFFFFFFF,FFFFFFFFFFFFFFFFFFFFFFFFFFFFFFFFFFFFFFFFFFFFFFFFFFFFFFFFFFFFFFF:FFFFFFFFFFFFFFFFFFFFF::FFFFFF:FFF,FFFFFFFFFFFFFFFFFF::F
@A00920:152:HGHKKDRXX:2:2105:14733:6903 2:N:0:CGCGTTCA+AAGGAGTA
GGACTACTAGGGTTTCTAATCCTGTTTGCTCCCCACGCTTTCGCGCCTCAGCGTCAGTATTGGTCCAGGAAGCCGCCTTCGCCACTGGTGTTCCTCCGGATATCTACGCATTTCACCGCTACACCCGGAATTCCGCTTCCCTCTACCATACTCTAGTCACGCAGTATCGAATGCAATTCCCAGGTTACGCCCGGGGCTTTCACATCCGACTTACGAGACCGCCTACGCGCCCTTTACGCCCAGTAATTCC
+
FFFFFFFFFFFFFFFFFFFFFFFF:FFFFFFFFF:FFFFFFFFFFFFFFFFFFFFFF:,FFFFFFFFFFFFFFFFFFFFFFFFFFFFF:FFFFFFFFFFFFF,FF::FFFFFFFFFF,FFFFFFFFFF::FFFFFFFFFFFFFFFFFFFFFFFFFFFFFFFFFFFFFFFF:FFFFF:FFFFFFFFFF,,F:FFFFFFFFFFFFF,:FFFFF:FFF,FFFFFFFFFF,FFFFFFFFF,FFFF,FFFFFFFF
@A00920:152:HGHKKDRXX:2:2105:23439:8609 2:N:0:CGCGTTCA+AAGGAGTA
GGACTACAGGGGTTTCTAATCCTGTTTGCTCCCCACGCTTTCGCACCTCAGCGTCAATACCGGTCCAGTGAGCCGCCTTCGCCACTGGTGTTCTTCCGAATATCTACGAATTTCACCTCTACACTCGGAATTCCACTCACCTCTCTCGGACTCGAGATTGCCAGTATGAAAGGCAGTTCCAGGGTTGAGCCCTGGGATTTCACCCCTCACTTAACAATCCGCCTACGTGCGCTTTACGCCCAGTAATTCC
+
FFFFFFFFFFFFFFFFFFFFFFFFFFFFF:FFFFFFFFF:FFFFFFFFFFFFFFFFFFFFFFFFFFFFFFFFFFFFFFFFFFFFFFFFFFFFFFFFFFFFFFFFFFFFFFFFFFFFFFFFFFFFFFFFFFFFFFFFFFFFFFFFFFFFFFFFFFFFFFFFF:FFFFFFFFFF:FFFFFFFFFFFFFFFFFFFFFFFFF,:FF:FFFFFFFFFFFFFFFFFFF:FFFFFF,FF:FFFFFFFFFFF,:FF,F
@A00920:152:HGHKKDRXX:2:2105:12879:9361 2:N:0:CGCGTTCA+AAGGAGTA
GGACTACTAGGGTTTCTAATCCCGTTCGCTCCCCATGCTTTCGCGCCTCAGTGTCAGCAACGGCCCAGCAGAACGCCTTCGCCACTGGTCTTCTTCCCGATCTCTACGCATTCCACCGCTACACCGGGAATTCCATCTGCCCCTACCGTGCTCTAGCTCGCCAGTCTGACCGGCAGCCCCGGAGTTGAGCCCCGGGATTTCACCAGCCCCTTAACGGGCCACCTACGCGCCCTTTACGCCCAGTGATTCC
+
FFF:FFFF:FFFFFFFFF:FFF,FF,FFFFFFF:FFFFFFFFFFFF:FFFF:FFF::FFFFF,FFF:FFFF:FFFFFF,FF:F,:FFFF,FF,F::FF:FFFFFFFFFF:::F:FFF:FF:FFFFFFFFF,FFFFFF,FFFFFFFF,FFF::FFFFF,FFFFFF:FFFF,FFFF,FFFF:,,FF::FF:FFFFFF,::F:F,FF,FFF,F,,F:FF,FFF,FF:F:FFFFFFFFF,:,:,F,FFF:F,FF
@A00920:152:HGHKKDRXX:2:2105:23258:9893 2:N:0:CGCGTTCA+AAGGAGTA
GGACTACTCGGGTTTCTAATCCTGTTCGCTACCCACGCTTTCGTGCCTCAGCGTCAGTATTGGCCCAGATGGCCGCCTTCGCCACCGATGTTCCTTCCGATATCTACGCATTTCACCGCTACACCGGAAATTCCGCCATCCTCTACCATACTCTAGACGCTCAGTTTCAGATGCAATTCCTAGGTTAAGCCCAGGGCTTTCACATCTGACTTAAGCATCCGCCTACGCACGCTTTACGCCCAGTAATTCC
+
FFFFFFFFFFFFFFFFFFFFFFFFFFFFFFFFFFFFFFF:FFFFFFFFFFFFFFFFFFFFFFFFFFFFFFFFFFFFFFFFFFFFFFFFFFFFFFFFFFFFFFFFFFFFFFFFFFFFFFFFFF:FFFFFFFFFFFFFFFFFFFFFFFFFFFFFFF:FFFFFFFFFFFFFFFFFFFFF:F:FFFFFFFFFFFFFFFFFFFFFFFFFFFFFFFFFFFFFFFFFFFFFFFFFFFFFFFFFFFF,FFFFF,:FFF
@A00920:152:HGHKKDRXX:2:2105:30743:9893 2:N:0:CGCGTTCA+AAGGAGTA
GGACTACTCGGGTTTCTAATCCCGTTTGCTACCCTAGCTTTCGCGCCTCAGCGTCAGTGTCAGCCCAGCAACCCGTCTTCACCTCAGGTGTTCCTCTTGATATCTACGCATTTCACCGCTACACCAAGAATTCCGATTGCCCCTTCTGCACTCTAGCAAAGCAGTATCAGCTGACCGTTCCGAGTTAAGCCCGGAGATTTCACAGCTGACTTGAATTGCCGCCTACGCGCCCTTTACGCCCAGTAAATCC
+
FFFFFFFFFFFFFFFFFFFFFFFFFFFFFFFFFFFFFFFFFFFFFFFFFFFFFFFFFFFFFFFFFFFFFFFFFFFFFFFFFFFFFFFFFFFFFFFFFFFFFFFFFFFFFFFFFFFFFFFFFFFFFFFFFFFFFFFFFFFFFFFFFFFFFFFFFFFFFFFFFFFFF:FFFFFFFFFFF:FFFFFFFFF:FFFFFFFFFFFFFFFFFFFFFFFF,FFFFFFFFFFFFFFFFFFFFFFFFFFFFFFFFFFFFF
@A00920:152:HGHKKDRXX:2:2105:13449:11381 2:N:0:CGCGTTCA+AAGGAGTA
GGACTACTGGGGTATCTAATCCTGTTTGCTCCCCTAGCTTTCGCAGCTGAGTGTCAGTAATAGTCCAGGTACCTGCTTTCGCCATTGGTGTTCCTCCCGATCTCTGCGCATTTCACCGCTACACTGGGAATTCCACCACCCTCTCCCGGCCTCAAGCCGCGCAGTATTGAGGGCAGTTCCGGGGTTGAGCCCCGGGATTTCACCCCTGACTTAATAGTCCGCCAACGTGCGCTTTACGCCCAGTCATTCC
+
FF,FFFFFFFFFFF:F:FFFFFFFFFFFFFFFFF,FFFFFFFFFFFFFFFFFFFF,FFFFFFF,FFFFFFFFFFFFFFFFFFFFFF:FFFFFFFFFFFFFFFFFFFFFFFFF:FFFF:FF:FFFFFF:FFFFFFFFFFFFFFFF:FF,FFFFF:FF,FFFFFFFF:,FFFFF,FFFFFF,,FFF,FF,FFFFFF,,,FFF:FFFFFF:,,,:FF,,FFFF,:F,,:F:,F,:F,F,F,FFF:F,,F,:F:
@A00920:152:HGHKKDRXX:2:2105:17047:12007 2:N:0:CGCGTTCA+AAGGAGTA
GGACTACTCGGGTTTCTAATCCTGTTCGCTCCCCATGCTTTCGCTCCTCAGCGTCAGTTGCGGCCCAGAGACCTGCCTTCGCCATCGGTGTTCCTCCTGATATCTGCGCATTCCACCGCTACACCAGGAATTCCAGTCTCCCCTACCGCACTCTAGTCTGCCCGTACCCACTGCAGGCCCGAGGTTGAGCCTCGGGTTTTCACAGCAGACGCGACAAACCGCCTACGAGCTCTTTACGCCCAATAATTCC
+
FFFFFFFFFFFFFFFFFFFFFFFFFFFFFFFFFFFFFFF,FFFFFFFFFFFFFFFFFFFFFFFFFFFFFFFFFFFFFFFFFFFFFFFFFFFFFFFFFFFFFFFFFFFFFFFFFFFFFFFFFFFFFFFFF:FFFFFFFFFFFFFF:FFFFFFFF,FFFFF::FFFF,FFFFFFFFFF:FF:FFFFFFFFFFFF,:FF:FFFFFFF:FFF:F,,:FFFFFFFFFFFFFFFFFFFFFFFF,FFFFFFFF,F:F
@A00920:152:HGHKKDRXX:2:2105:26078:12023 2:N:0:CGCGTTCA+AAGGAGTA
GGACTACTGGGGTATCTAATCCTGTTTGCTCCCCACGCTTTCGCACCTCAGCGTCAATACCAGTCCAGTGAGCCGCCTTCGCCACTGGTGTTCTTCCGAATATCTACGAATTTCACCTCTACACTCGGAATTCCACTAACCTCTCCACAATTCAAGCGATGCAGTCTTAAAGGCAGTTCCGGAGTTGAGCCCCGGGCTTTCACCTCTAACTTACAAAGCCGCCTACGTGCGCTTTACGCCCAGTAATTCC
+
FFFFFFFFFFFFFFFFFFFFFFFFFFFFFFFFFFFFFFFFFFFFF::FFFFFFFFFFFFFFFFFFFFFFFFFFFFFFFFFFFFFFFF:FFFFFFFFFFFFFFF:FFFFFFFFFFFFF:FFFFF,FFFFFFFF:FFFF,FFFFFFFF,,,FFF,,FFFFFFFFFFFFFF,F,F::,,FFFFF,FFFFFFFF,FFFFFFFFF:F::FF:,FFFFFFFFFFFFFFFFFFF:F,FFFFFFF:FFFFFF:F,FFF
@A00920:152:HGHKKDRXX:2:2105:32723:12602 2:N:0:CGCGTTCA+AAGGAGTA
GGACTACTCGGGTATCTAATCCCGTTCGCTCCCCTAGCTTTCGCGCCTCAGCGTCAAGAATGGGCCAGGTAGTCGCCTTCGCCACTGGTGTTCCTCCCGATATCTACGCATTTCACCACTACACCGGGAATTCCACTACCCTCTCCCACCTTCAAGCCAATCAGTTTCCGATGCAATTTCCCAGTTAAGCCGGAAGCTTTCACATCGGACTTGACCAGCCGCCTGCGCGCTCTTTACGCCCAGTAATTCC
+
FFFFFFFFFFFFFFFFFFFFFFFFFFFFFFFFFFFFFFFFFFFFFFFFFFFFFFFFFFFFFFFFFFFFFFFFFFFFFFFFFFFFFFFFFFFFFFFFFFF:FFFFFFFFFFFFFFFFFFFFFFFFFFFFFFFFF:FFFFFFFFFFFFFFFFFFF::FFFFFFFFFFFFFFFFF:FFFFFFFFFFF:FFFFFFFFFFFFFFFFFFFFFFFFF:FF,FFFFFFFFFFFFFFFFFFFF::FFFFFFFFF:FFFF
@A00920:152:HGHKKDRXX:2:2105:12002:12633 2:N:0:CGCGTTCA+AAGGAGTA
GGACTACTGGGGTTTCTAATCCTGTTTGCTCCCCACGCTTTCGCGTCTCAGCGTCAGTTGGTGTCCAGGAAGTCGCCTTCGCCACCGGTGTTCCTCCTGATATCTACGAATTTCACCTCTACACCAGGAATTCCGCTTCCCTCTCCACCACTCAAGGCCAGCAGTTTCAAATGCAGTTCCTGAGTTGAGCTCAGGGATTTCACATCTGACTTGCTGGCCCGCCTACACGCGCTTTACGCCCAGTAATTCC
+
FFFF,FFFFFFFFFFFFFFFFFFF:FFFFFFFFFFFFFFF,FFFFFF:FFFFFFFFF,FFFFFFFFFFF:FFFFFFFFFFFFFFFFFF:FFFFFFFFFFFFFFFF:FFFFF,FFFFFFFFFFFFFFFFFFFFFFFFFFFFFFFFFF:FFFFFFFFFFFFFFFFF,FFFFFFFFFFFFFFFFFFFFFFFFFFFFFFFFFFFFFFF:FFFFF,FFFFFFFFFFFFFFF:FFFFFFFFFFFFFF:FFFF:FF:
@A00920:152:HGHKKDRXX:2:2105:3712:13933 2:N:0:CGCGTTCA+AAGGAGTA
GGACTACTAGGGTTTCTAATCCCGTTCGCTCCCCATGCTTTCGCCTCTCAGCGTCAGGTCAGGCCCAGCGTGTCGCCTTCGCCACTGGTGTTCCTCCGGATCTCTACGCATTTCACCACTACACCCGGAATTCCACACGCCTCTACCTGCCTCTAGCCCCGCAGTTCGGTCACGTCCTCGCCCGGTTGAGCCGGGCGCTTTCACGCGCCACTTGCAGGACCGCCTACACGCGCTTTACACCCAGTAAATC
+
FFFFFFFFFFFFFF:FFFFFFFFFFFFFFFFFFFFFFFFFFFFFFFFFFFFFFFFFFFFFFFFFFF:FFFFFFF:FFFFFFFFFFFFFFFFFFFFFFFFFFFFFFFFFF:F,FFFFFFFFFFFFFFFFFFFFF:FFFFFFFFF:FFFFFF,FFFF:FFFFFFFFFFFFFFFFFFFFFFFFFFFFFFFFFFFFFFFFFFFFFF:FFFFFFFFFF:FFFFFFFFFFFFFFFF:::FFFFFFFFFFFFF,FFF
@A00920:152:HGHKKDRXX:2:2105:24424:14606 2:N:0:CGCGTTCA+AAGGAGTA
GGACTACTCGGGTATCTAATCCTGTTTGCTCCCCACGCTTTCGTGCATGAGTGTCAGTGTTGGCCCAGGAGGCTGCCTTCGCCATTGGTGTTCCTCCACATCTCTACGCATTTCACCGCTACACGTGGAATTCCACCTCCCTCTGCAACACTCTAGCCACGTAGTTTCGAGCGCAATTCCAAAGTTACGCCCGGGGCTTTCACACTCGACTTGCGCGGCCACCTGCGCACACTTTACGCCCAGTAATTCC
+
FFFFFFFF,FFFF:FFFFFFFF,FFFFFF:FFFFF:FFFF:FF::FFFFFFFFFFF:F:FFFFFFFF:FFFFFFFFFFFFFFFFFFFFFF:FFFFFFFF,FFFFFFFFFFFFFFFFF:FFFFFFFFFF:FF:FFFFFFFFFFFFFF,:FFFFFFFFFFFF:FFFF:FFFF:FFFFFFFFF,FFFFFF,FFFF:,FFFFFFFFFFFFF,F:,FFFFFFFFFFFFFFFFF,FFFFFF:FFFFFF:FFFFFFF
@A00920:152:HGHKKDRXX:2:2105:23981:14810 2:N:0:CGCGTTCA+AAGGAGTA
GGACTACTCGGGTTTCTAATCCCGTTCGCTCCCCTAGCTTTCGCGCCTCAGCGTCAGGACAGGTCCAGAGAGCCGCCTTCGCCACCGGTGTTCCTCCCGATATCTGCGCATTTCACCGCTACACCGGGAATTCCACTCTCCCCTACCTGCCTCGAGCCGTGCAGTATCGGACGCAGTCCCGGGGTTGAGCCCCGGGATTTCACAACCGACTTGCACGGCCGCCTACGCGCTCTTTACGCCCAATGAATCC
+
FFFFFFFFFFFFF:FFFFFFFFFFFFFFFFFFFFFFFFFFFFFFFFFFFFFFFFFFFFFFFFFFFFFFFFFFFFFFFFFFFFFFFFFFFFFFFFFFFFFFFFFFFFFFFFFFFFFFFFFFFFFFFFFFFFFFFFFFFFFFFFFFFFFFFFFFF:FFFFFFFFFFFFFFFFFFFFFFFFFFFFFFFFFFFFFFFFFFFFFFFFFFFFFFFFFFFFFFFFFFFFFFFFFFFFFFFFFFFFFF:FFFFF::FF
@A00920:152:HGHKKDRXX:2:2105:17173:14826 2:N:0:CGCGTTCA+AAGGAGTA
GGACTACTAGGGTATCTAATCCCTTTCGCTACCCTGGCCTTCGAGCCTCAGCGTCAGTAAATGTCCAGTAGCTCGCCTTCGCCACAAGTGTTCCTCTCGATATCCACGCATTTCACTGCTACACCGAGAATTCCAGCTACCCCTCCATTACTCTAGCAAAGCAGTATCGGGTGCAGTTCCGGGGTTGAGCCCAGGGCTTTCACAGCAGACTTAAACCACCACCTACGCACGCTTTACGCCCAGTAATTCC
+
FFFFFFF:FFFFFFFFFFFFFFFFFFFFFFFFFFFFFFFFFFFFFFFFFFFFFFFFFFFFFF:FFFFFFFFFFF,FFFFFFFFFFFFFFFFFFFF:FFF,FFFFFFFFFFF,FFFFFFFFF:FFF:F:FFFFFFFFFFFFFFFFF:FFFFFFFFFFFF,FFFFFFFFF,FFFFFFFFFFF:FFFFFFFFFFFFFFFF:FFFFFFFFFFFF:FFFFFFFFFFFFFFFFFFFFFFFFFFFFFFF:FF,FFFF
@A00920:152:HGHKKDRXX:2:2105:22661:16000 2:N:0:CGCGTTCA+AAGGAGTA
GGACTACAAGGGTTTCTAATCCTGTTTGCTCCCCACGCTTTCGCACCTCAGCGTCAATACCAGTCCAGTGAGCCGCCTTCGCCACTGGTGTTCTTCCGAATATCTACGAATTTCACCTCTACACTCGGAATTCCACTCACCTCTCCTGGATTCAAGCGATGCAGTCTTAAAGGCAATTCCAGAGTTGAGCTCTGGGCTTTCACCTCTAACTTACAAAGCCGCCTACGTGCGCTTTACGCCCAGTAATTCC
+
FFFFF,FFFFFFFFFFFFFFFFFFFFFFFFFFFFFFFFFFFFFF:FFFF,:FFFFFFFFFFFFFFFFFFFFFFFFFFFFFFFF:FFFFFFFFFF:F:FFFFFF:FFFFFFFFFFFFFFFFFFFFFFFFFFFFFFFFFFFFFF:FFFFFFFF:FFFFFFFF:FFFFF,F:F:FFFFFFFFFFFF:FFFFFFFFF:FFFF:FFFFFFFFFFFFFFFFFFF:FFFFF,,FFF:FFFF:FFFFFFFF::::FF:
@A00920:152:HGHKKDRXX:2:2105:31141:17691 2:N:0:CGCGTTCA+AAGGAGTA
GGACTACCGGGGTTTCTAATCCTGTTTGATCCCCACGCTGTCGCGCCTGAGCGTCAGTTACGAGCCAGTGAGCCGCCTTCGCCACTGGTGTTCTTCCCAATATCTACGAATTTCACCTCTACACTGGGAATTCCACTCACCTCTCTCGTACTCAAGTCTAACAGTTTCAATGGCAGTTCTGGAGTTGAGCTCCAGGCTTTCACCACTGACTTGGAAGACCGCCTGCGCGCGCTTTACGCCCAGTAATTCC
+
FF:FFF:FFFFFFFF:FFFFFF:FF:FFFF:FFFFFFFFFFFFFFFFFFFFFFFFFFFFFFFFFFFFFFFFFFFFFFFFFFFFF:FFFFFFFFFFFFFFFFFFFFFFFFFFFFFFFFFFFFFFFFFFFFFFFF:F:FFFFF:FFFFFFFFFFFFFFF:FFFFFFFFFFFFFFF:F:FFFFFFFFFFFFFFFFFFFF:FF:FFFFFFFFFFFFFFFFFFFFFFFFFFFFFF:FFF::FFFFFFFFFFFFFF
@A00920:152:HGHKKDRXX:2:2105:23502:18051 2:N:0:CGCGTTCA+AAGGAGTA
GGACTACCCGGGTTTCTAATCCTGTTTGCTCCCCACGCTTTCGTGCATGAGCGTCAGTGCTGGCCCAGGGGGCTGCCTTCGCCATCGGTGTTCCTCCACATCTCTACGCATTTCACTGCTACACGTGGAATTCCACCCCCCTCTGCCGCACTCTAGCTATCCAGTCACAAGCGCAATTCCCAGGTTAAGCCCGGGGATTTCACACCTGTCTTAAATAACCGCCTGCGCACGCTTTACGCCCAGTAATTCC
+
FFFFFFFFFFFFFFFFFFFFFF:FFFFFFFFFFFFFFFFFFFFFFFFFFFFFFFFFFFFF:FFFFFFFFFFFFFFFFFFFFFFFFFFFFFFFFFF,FFFFFFFFFFFFFFFFFFFFFFFFFFFFFFFFFFFFFFF,FFFFFFFFFF,FFFFFFFFFFFFFFFFF:FFFFFF:FFFFFFFFFFFFFFFF:FFFFFFFFFFFFFFFF:FFFFFFFFFF,:F:F,FFFFFFFFFFFFFFFFFFFFFFFFFFFF
@A00920:152:HGHKKDRXX:2:2105:24261:18270 2:N:0:CGCGTTCA+AAGGAGTA
GGACTACCAGGGTTTCTAATCCTGTTTGATCCCCACACTTTCGTGCCTCAGCGTCAGTTGCTCCCTGGCAAGCTGTCTACACTATCGGTGTTCTTGACGATATCTAAGCATTTCACCGCTACACCGTCAATTCCGCCTGCCTCGCTAGCACTCAAGCCACCCAGTATCAATGCCACCCTCACAGTTAAGCTGTGATATTTCAGCACTGACTTAAATGGCCGCCTACGCACCCTTTAAACCCAATGAATCC
+
FFFFFFFFFFFFFFF:FFFFFFFFFFFFFFFFFFFFFFFFFFFFFFFFFF:FFFFFFFFFFFFFFFFFFFFFFFFFFFFFFFFFFFFFFFFFFFFFFF:FFFFFFFFFFFFFFFFFFFFFFFFF:FFFFFFFFFFFFFFFF,FFFFFFFFFFFFFF:FFFFFFFFFFFFF,FFFFF:F:FFFFFF:FFF:FFF:FFFFFFFFFFFF:FFFF,FFFFF:FFF,FF,,FFFFFFF:FFFF:FFFFF:,FFFF
@A00920:152:HGHKKDRXX:2:2105:25129:18865 2:N:0:CGCGTTCA+AAGGAGTA
GGACTACTGGGGTTTCTAATCCCGTTTGCTCCCCTGGCTTTCGTTCCTCAGTGTCAGTTACAGTCCAGGATGCCGCCTTCGCCACCGGTGTTCCTCCAGATATCTACGCATTTCACCGCTACACCTGGAATTCCGCGTTCCTCTCCTGCACTCAAGCCGACCAGTCTCAGACGCAGTTCCCCAGTTGAGCTGAGGGATTTCACGTCTGACTTAGCCGGCCACCTACGAACCCTTTACGCCCAGTAATTCC
+
FFFFFFFFFFFFFFFFFFFFFFFFF:FFFFFFFFFFFFFFFFFFFFFFFFFFFFFFFFFFFFFFFFFFFFFFFFFFFFFFFFFFFFFFFFFFFFFFFFFFFFFFFFFFFFFFFF:FFFFFFFFFFFFFFF:FFFFFFFFFFFFFFFFFFFFFFFFFFFFFFFFFFFFFFFFFFFFFFFFFFFFFFFFFFFFFFFFFFFFFFFFFFFFFFFFFFFFFFFFFFFFFFFFFFF:FFFFFFFFFFFF:F:FFFF
@A00920:152:HGHKKDRXX:2:2105:3748:19038 2:N:0:CGCGTTCA+AAGGAGTA
GGACTACAAGGGTTTCTAATCCGGTTTGCTCCCCACGCCGTCGCGTCTCAGCGTCAGGTCTCGGCCAGTTAGCCGCTTGCGCCACTGGTGTTCCTCCCGATATCTACGCATTTCACCACTACACCGGGAATTCCACTAACCTCTCCGAGCCTCCAGATCGGCTGTCTACCGCGACCTCTCCCAGGCAAGCTGGGAGCTTTCACACGGCACATACCAATCCGCCTGCACGCGCTTTACGCCCAGTAAGTCC
+
FFFFFFFFFFFFFFFFFFFFFFFFF::FFFFFFFFFFFFFFFFFF:FFFFFFFFFFFFFFFFF:FFFFFFFFFFFFFFFFFFFFFFF:FFFFFFFFFFFFFFFFFFFFFFFFF:FFFFFFFFFF,FF:FFFFFFFFFFFFFFFFFFFFFFFFFFFFF:F:FFFFFFFFFFFFFFFFFF:FFFFFFF:F:FFFFFFFF:FF:FFFFFFFFFF:FFFFFFF:FFFFFFFFFFFFFFFFFFFFFFFFFFF:FF
@A00920:152:HGHKKDRXX:2:2105:14796:19633 2:N:0:CGCGTTCA+AAGGAGTA
GGACTACTCGGGTTTCTAATCCTGTTTGCTACCCACGCTTTCGCACCTCAGCGTCAGTTTCGGCCCAGCGCACCGCCTTCGCCACTGGTGTTCCACCCGATATCTAAGCATTTCACCGCTACACCGGGTATTCCATGCGCCCCTACCGAACTCAAGCCATAGCAGTATCGAATGGCGTCTCCAGGTTAAGCCTGGAGGTTTCACATCCGACTTGCCAAGCCGCCTACGAGCTCTGTACGCCCAATACATC
+
F:FFFFFFFFFFFFFFFFFFFFF,FF:::FFFFFFF,F,FFF:F,FFFFFFFFFFFFFFFFFFFFFFFF:FFFFFFFFFFFFFFFFFFFFFFF::FFFFF,FFFFFFFF,FFFFFFFFFFFFF:FFFFF,FFFFFFFFFFFFFFFFFFFFF:F:FFFFFF::FFFF,F,:F,:FFFFFF:FFFF:FF:FFFFFF,FFF,F:F,F:FF:FFFFFFFFFFFFFF:FF:FFFF,:FF,,FFFF,:FF,::FFF
@A00920:152:HGHKKDRXX:2:2105:23240:19914 2:N:0:CGCGTTCA+AAGGAGTA
GGACTACTGGGGTTTCTAATCCTGTTTGCTCCCCACGCTTTCGCACCTCAGCGTCAATACATGTCCAGTGAGTCGCCTTCGCCACTGGTGTTCTTCCGAATATCTACGAATTTCACCTCTACACTCGGAATTCCACTCACCTCTCCATGATTCAAGCGATGCAGTCTTAAAGGCAATTCCGGAGTTGAGCTCCGGGCTTTCACCTCTAACTTACAAAGCCGCCTACGCGCGCTTTACGCCCAGTAATTCC
+
,FFFF:F:FFF:FFFFF:FFFFFFF::FF:,FFFFFF,FFFFFFFFFFFFFF:::FFFFFFFFFFFFFFFF,F:FFFFFFFFF:FFFFFFFF:F:FFFFFFFFFFF:FFFFFF:FFFFFFFF:FF:FFFFFFFFFFFFFF,FFFFFF:FFFFF,FFFFFF:FF:FFFFFFFFFFFFFFFFFFFFFFF:FFFFFFFF:FFFF:FF:,FF:FFFFF,F,FFF:FF:,:FFFFFFFF,FFFFFF:FFF,F,FF
@A00920:152:HGHKKDRXX:2:2105:22480:21292 2:N:0:CGCGTTCA+AAGGAGTA
GGACTACTGGGGTTTCTAATCCTGTTCGCTCCCCACGCTTTCGTGCCTCAGCGTCAGTTACAGCCTAGTAAGCTGCCTACGCAATCGGTGTTCTTGATGGTATCTATGCATTTCACCGCTACACCATCAATTCCGCCTACCTCGTCTGTACTCAAGCCTTACAGTATCAATGGCAGTTCCATCGTTGAGCGATGGGCTTTCACCACTGACTTATAAGGCCGCCTACGCACCCTTTAAACCCAATAAATCC
+
FFF,:FFFFFFFFFFFFFFFFFFFFFFFFFFFFFFFFFFFFFFFFFFFFFFFFFFFFFFFF:FFFFF,FFFFFFFFFFFFFFFFFFFFFFFFFFFFFFFFFFF:F,FFFFFFFFF:FFFFFFFFFFFFFFFFF,FFFFFFF:FFFFFFFFFFFFFFFFFFFFFFFFFFFFFFFFF:FFFFFFF,FFFFFFFFFFFFF,FFFFFF:F:FFFFF::FFF:F,FFFFF,,FFFFFF:FFFFFFFFF:FF:,FF
@A00920:152:HGHKKDRXX:2:2105:30599:21950 2:N:0:CGCGTTCA+AAGGAGTA
GGACTACCGGGGTTTCTAATCCCGTTCGCTACCCTGGCTTTCGCGGCTCAGCGTCAGGTGCAGCCCAGGGCGCCGCCTTCGCCTCTGGTGTTCCTCCGGATCTCTACGCATTTCACCACTCCACCCGGAATTCCACGCCCCTCTGCTGCCCTCTAGCTGCCCAGTTTCGAACGGCCTCTCCCGGTTGAGCCGGGAGCTTTCACGTCCGACTTGAACAGCCGCCTGCACGCGCTTTACGCCCAGAAAATCC
+
F,FFFF:FFFFFFFFFFFF:,FF,FFFFFF:FFFFFFFFFFFFFFFFF:FFFF,FFFFFFFFFFFF,:FFFFFFFFFFFFFFFFFFFFFF:FFFFFFFFFFFFFFFFFFFFFFF:FFFFFFFFFFFF:FFFFFFFFFFFFF,F:F:F:F:FF,F:FFFFFFFFF,FF:FF:FFFFFFFFFF:FFF:,FFFFF,FFFFF,F,F:F,FFFFFFFFF::FF,FFFFFFF,F::FF:FFF,FFFFFF,F::FFF
@A00920:152:HGHKKDRXX:2:2105:19804:22294 2:N:0:CGCGTTCA+AAGGAGTA
GGACTACCGGGGTTTCTAATCCCGTTTGCTCCCCTAGCTTTCGCGCCTCAGCGTCAAGAACAGGCCAGGTAGTCGCCTTCGCCACTGGTGTTCCTCCCGATATCTACGCATTTCACCACTACACCGGGAATTCCACTACCCTCTCCTGCCTTCGAGTCGATCAGTATCGCGTGACCCTCCCCAGTTGAGCCGGGGGCTTTCACACGCGACTTGGACGACCGCCTGCGCGCTCTTTAAGCCCAGTAAATCC
+
FFFFFFFFFFFFFFFFF:FFFFFFFFFF:FFFFFF:,FF:FFFFFFFFFFFFFFFFFFFFFFFFFF:F,FFF:FFFFFFFFFFFF:FFF,:FFFFFFFFF:FFFFFFFFFFFFFFFFFFFFFF:FFFFFFFFFFFF:FFFFFFFFFFF:,FFFFFF:FFFFFFFFFFFFFFFF:,FF::F:FFF:FFFFFFFFFFFFFFFF:F:F:FFFF,,FFFFF,:F,FFFFF,FFFF,FFFF,F,FFF:FFF:FFF
@A00920:152:HGHKKDRXX:2:2105:17535:22561 2:N:0:CGCGTTCA+AAGGAGTA
GGACTACAGGGGTTTCTAATCCCGTTTGCTCCCCTAGCTTTCGCGCCTCAGCGTCAAGAACAGGCCAGGAAGCCGCCTTCGCCACTGGTGTTCCTCCGGATCTCTACGCATTTCACCACTCCACCCGGAATTCCGCCTACCTCTACTGCCCTCCAGCGATCTAGTTTCCAATGGCCTCGCCCGGTTGAGCCGGGAGCTTTCACATCAGACTTAGACCACCGCCTGCCCGCGCTTTACGCCCAGTAACTCC
+
FFFFFFFFFFFFFFFFFFFFFFFFFFFFFFFFFFFFFFFFFFFFFFFF:FFFFFFFFFFFF:FFFFFFFFFFF:FFFFFFFFFFF:FFFFFFFFFFFFFF:FFFFFFFFF:FFFFFFFFFFFFFFFFFFFFFF:FFFFFFFFFFFFF:FFFFFFFFFFFFFFFFFFFFFFFFFFFFFFFFFF:FFFFF:FFFFFFFFFFF:F:FFFF:FFFFFFFF:FFF:FFFFFFFFFF:FFFFFFFFF:FFFFFFFF
@A00920:152:HGHKKDRXX:2:2105:13548:22733 2:N:0:CGCGTTCA+AAGGAGTA
GGACTACAAGGGTTTCTAATCCTGTTTGCTCCCCACGCTGTCGCGCCTCAGCGTCAGCCACCGCCCAGCGGGCCGCCTTCGCCACCGGTGTTCTTCCGGATCTCTACGCATTCCACCGCTACACCCGGAATTCCACCCGCCTCTACGGTGCTCCAGCACGAGCGTCTCGAAGGCCGATCCGGGGTTGAGCCCCGGACTTTCACCCCCGACTCCTCGCGCCGCCTACGCGCCCTTTACGCCCAGTGATTCC
+
FFFFFFFFFFFFFFFFFFFFFFFFF:FFFFFFFFFFFFFFFFFFFFFFFFFFFFFFFFFFFFFFFFFFFFFFFFFFFFFFFFFFFFFFFFFFFFFF:FFFFFFFFFFFFFFFFFFFFFFFFFFFFFFFFFFFFFFFFFFFF:FFFFFFFFFFFFFFFFFFFFFFFFFFFF,FFF:F:FFFFFFFF:FFFFFFFFFFFFFFFFFFFFFF:FFFFFFFFFFFFFF:FFFFFFFFFFFFFFFFFFFFFFFFFF
@A00920:152:HGHKKDRXX:2:2105:4598:23046 2:N:0:CGCGTTCA+AAGGAGTA
GGACTACCGGGGTTTCTAATCCCGTTCGCTCCCCATGCTGTCATGTCTGAACGTCAGAAATGGGCCAGGACGCCGCCTTCGCCTCTGGGGTTCCTCCGGATCTCTACGCATTTCACCACTACACCCGGAATTCCACATCCCTCTCCCACTCTCAAGACTGGCAGTCTGGCATACGCTTGCTCGGTTAAGCCGAACGCTTTCATACACCACTTACCAACCCGTCTGCACATGCTTTACGCCCAGTAAATCC
+
FFFFFFFFFFFFFFFFF,FFFFFFFFFFFFFFFFFFFFFFFFFFFF,FF:FFFFFFFFFFFFFFFF:FFFFFFFFFFFFFFFFFFFFFFF:FFFFFFFFFFF:FF:FFFF,F:F:FF:FF:FFFFFF:FF,F:FFFFFFFF,FFFFFFFFFFFFFFFFFFFF:FFFFFFFF,FFFF:,FF,FFFFFFFFFFFFFFFF:F,FFFFFFFFFFF:FFFF:FFFFFFFFF:FF,FFFFF:FFFFFFFF,,FFFF
@A00920:152:HGHKKDRXX:2:2105:15971:23109 2:N:0:CGCGTTCA+AAGGAGTA
GGACTACTGGGGTTTCTAATCCTGTTTGCTCCCCACGCTTTCGTGCATGAGCGTCAATATTATCCCAGGGGGCTGCCTTCGCCATTGGTATTCCTCCACATCTCTACGCATTTCACTGCTACACGTGGAATTCTACCCCCCTCTGACATATTCTAGTCTTGTAGTTTCAAACGCAGTTCCCAAGTTGAGCTCGGGGATTTCACATCTGACTTACAAAACAGCCTGCGCACGCTTTACGCCCAATAAATCC
+
FFFF:FFFFFFFFFFFFFFFFFFFFFFFFFFFFFFFFFFFFFF:FFFFFFFFFFFFF:FF:FFFFFFFFFFFFFFFF:FFFFFFFFFF,FFFFFF,F:FFFFFFFFFFFFF:FFFF:FFFFFFFFFFFFFFFF::FFFFFFFFFFFFFFFFFFFFF:FFFFFF:,FFFF:FFFF:FFF,:FFFF:FFF:FFFFFFFFFFFFFFFFFFFFFFFF:FF,,F:FF:FF:FFFFFFFFFFFFFFFF:FFFFF:F
@A00920:152:HGHKKDRXX:2:2105:28791:23578 2:N:0:CGCGTTCA+AAGGAGTA
GGACTACTGGGGTTTCTAATCCTGTTTGCTCCCCACGCTTTCGCACCTCAGCGTCAATACCAGTCCAGTGAGCCGCCTTCGCCACTGGTGTTCTTCCGAATATCTACGAATTTCACCTCTACACTCGGAATTCCACTCACCTCTCCTGGATTCAAGCGATGCAGTCTTAAAGGCAATTCCGCGGTTGAGCTCCGGGCTTTCACACCCGACTGACTCGGCCGCCTACGCGCCCTTTACGCCCAGTGATTCC
+
FFFFFFFFFFFFFFFFF:FFFFFFFFFFFFFFFF:FFFF:FFFF:FFFFFFFFFFFF,:FFFFFFFFF:FFFFFFF,FFFFFFFFFFFFFFFFFFFFFFFFFFFFFFF:FFFFFFFFFFFFFFF,FFFFFFFFFFFFFFFFFFF,FFFF,FFFFFFFF:FFFFFFFF,FFFFF:,:F,,FF,FFFFFFFF:,FF,FFFFFFFFFF:FFFFFF,FFF:FFFFFFF,F,FFFFFFFFFF:FFF:FFFFFFFF
@A00920:152:HGHKKDRXX:2:2105:30210:24251 2:N:0:CGCGTTCA+AAGGAGTA
GGACTACTGGGGTTTCTAATCCTGTTTGCTCCCCACGCTTTCGTGCCTCAGTGTCAGTGCTGGTCCAGGTGGCCGCCTTCGCCACAGATGTTCCTCCCGATCTCTACGCATTTCACTGCTACACCGGGAATTCCACCACCCTCTACCGCACTCTAGTCCGCCAGTATCCACCGCCATTCCCAGGTTGAGCCCGGGGCTTTCACGGCAGACTTAACGAACCACCTACGCACGCTTTACGCCCAGTAATTCC
+
FFFFFFFFFFFFFFFFFFFFFFFFFFFFFFFFFFFFFFFFFFFFFFFFFFFFFFFFFFFFFFFFFFFFFFFFFFFFFFFF:FF:FFFFFFFFFFFFFFFFFFFFFFFFFFFF:FFFFFFF:F:FFFFFF::FFFFFFFFFF::F:FFFF,FFFFFFFFFFFF:FFFFFFFFFFFFFFFFFFFFF:FFFFF:FFFFFFFFFFFFFFFFFFFF:FFF:F,,FF,FFFFFFFFFFFFFFFFFFF,FFF::,F:
@A00920:152:HGHKKDRXX:2:2105:1967:24502 2:N:0:CGCGTTCA+AAGGAGTA
GGACTACTCGGGTTTCTAATCCTGTTTGCTCCCCACGCTTTCGCACCTCAGCGTCAATACCAGTCCAGTGAGCCGCCTTCGCCACTGGTGTTCTTCCGAATATCTACGAATTTCACCTCTACACTCGGAATTCCACTCACCTCTCCTGGATTCAAGCGATGCAGTCTTAAAGGCAATTCCGGAGTTGAGCTCCGGGCTTTCACCTCTAACATACAAAGCCGCCTACGTGCGCTTTACGCCCAGTAATTCC
+
FFFFFFFFFFFFFFFFFFFFFFFFFF,FF:FFFFFFFF:FFFF,FFFFFFFFFFFFFFFFFFF,FFFFF,:F:FFFFFFFFFFFFFFFFFFFFFFFF:FFFF:FFFFFF,FF,FFFFF:FFF,F:FFFF:FFFFFFF:FFFFFF,FFFFFFFFFFFF,F:FF,F:FFF,FFFFFF,FFF,F::FFF,FFF::,,FFFFFFFFF,FF:,FF,FFF:FF,FFFFF::FF,,FF::FFFFF::F::F,::F:F
@A00920:152:HGHKKDRXX:2:2105:32072:24878 2:N:0:CGCGTTCA+AAGGAGTA
GGACTACTCGGGTTTCTAATCCTGTTCGCTCCCCACACTTTCGCTCCTCAGCGTCAGGTAATGCCCAGAGAAACGCCTTCGCCACCGGTGTTCCTCCTGATATCTGCGCATTTCACCGCTACACCAGGAATTCCGTTCTCCCCTGCATACCTCCAGTCTGCCCGTATCGAAAGCAATCACCGAGTTAAGCCCGGTGTTTTCACTCCCGACGCGACAAACCGCCTACGAGCCCTTTACGCCCAATAATTCC
+
FFFFFFF:FFF:F,FFFFFFFF,FFFFFFFFFFF:,FFFFFFFFFFFFF:FFFFFF:F,FFFFFF:FFFFFF,FFFFFFFFFFFF,FFFFFFFFFFFFFFFFFFFFFFFFFFFFFFF,FFFF:FFFFFFF:FFF:FF,FF::FFFFFF,F,FF::F,FF,:FFFF:FFF,FFF:F:,F,FFFF:FF,FFFFFF,:F::FFFFFF:FFFFF,FF,:FF,FFFFFF,FF:FFFFFFF,FFFFFFFF,FFFFF
@A00920:152:HGHKKDRXX:2:2105:20672:24893 2:N:0:CGCGTTCA+AAGGAGTA
GGACTACCAGGGTATCTAATCCTGTTTGCTCCCCACGCTTTCGCGCCTCAGCGTCAGATCCAGCCCAGTTGGCCGCCTTCGCCACAGGTGTTCTTCCCGATCTCTACGCATTCCACCGCTACACCCGGAATTCCACCCGCCTCTACTGTGCTCCAGCGCGAGAGTCTCGAAGGCCGATCCGGGGTTGAGCCCCGGACTTTCACCCCCGACTCCTCGCGCCGCCTACGCGCCCTTTACGCCCAGTGATTCC
+
FFFFF:FFFFFFFFF:FFFFFF,FFFFFFFFFFFFFFFFFFFFFFFFFFFFFFFFFFFFFFFFFFFFFFFFFFFFFF:FFFFFFFFFFFFFFFFFFFFF,FFFFFFFFFFFF:FFFFFFFFFFFFFFFFFFFFFFFFFFFFFFFFFFFFFFFFFFFFFFFFFFFFFFFFFFFFF:FFFFFFFFFFFFFFFFFFFFFFFFFFFFFFFFFFFFFFFFFFFFFFFF,FFF:FFFFF:F:FFFFFFFFFFFFFF
@A00920:152:HGHKKDRXX:2:2105:30463:27226 2:N:0:CGCGTTCA+AAGGAGTA
GGACTACTCGGGTATCTAATCCCGTTTGCTCCCCTAGCTTTCGCGCCTCAGCGTCAGTGTCGGTCCAGGAAGCCGCCTTCGCCACCGGTGTTCCTCCGGATATCTACGCATTTCACCGCTACACCCGGAATTCCGCTTCCCTCTCCCGAACTCAAGCCCTACAGTTTCCCGTGCCATTCCCCAGTTGAGCCGGGGGATTTCACACGGGACATACAGGGCCGCCTACGCGCCCTTTACGCCCAGTGATTCC
+
FFFFFFFFFFFFFF:FFFFFFFFFFFFFFFFFFFFFFFFFFFFFFFFFFFFFFFFFFFFFF,FFFFFFFFFFFFFFFFFFFFFFFFFFFFFFFFFFFFFFFFFFFFFFFFFFFFFFFFFFFFFFFFFFFFFFF:FFFFFFFFFFFFFFFFFFFFFFFFFFFFFFFFFFFFFFFFFFFFFFF:FFFFFFFFFFFFFFF,FFFFFFFFFF:F::F,,:FFFFFFFF,:FF:FFFFFFFFFFFF:FFFFFFFF
@A00920:152:HGHKKDRXX:2:2105:20889:27962 2:N:0:CGCGTTCA+AAGGAGTA
GGACTACTGGGGTATCTAATCCTGTTTGCTCCCCACGCTTTCGCACCTCAGCGTCAATACCGGTCCAGTGAGCCGCCTTCGCCACTGGTGTTCTTCCGAATATCTACGAATTTCACCTCTACACTGGGAATTCCACTACCCTCTCCCGGACTCTAGCCCGCTAGTATCAAGCGCAATTCCCAGGTTGAGCCTGGGGCTTTCACGCCTGACTGGTGCGGACCGCCTACGTGCGCTTTACGCCCAGTGATTC
+
FFFFFFFFFFFF:FFFFFFFFFFFFFFFFFFFFFFFFFFFFFFFFFFFFFFFFFFFFFFFF:FFFFFFFFFFF:FFFFFFFFFFFFFFFFFFFFFFFFFFFFFFFF,FFFFFFFFFFFF:FFFFFFFFFFFFFFFFFFFFFFFFFFFFFFFFFFFFFFFFFFFFFFFFFFFFFFFFFFFF:F:FF,FFFFFFF::FFFFFF,FFFFFFFFF:FFF,FFFF:FF:FFFF:FFF:FFFFF:FFFF:F::FFF
@A00920:152:HGHKKDRXX:2:2105:8495:28103 2:N:0:CGCGTTCA+AAGGAGTA
GGACTACTCGGGTATCTAATCCTGTTTGCTCCCCACGCTTTCGCACCTCAGCGTCAGTACCGGACCAGTGAGCCGCCTTCGCCACTGGTGTTCTTCCTAATATCTACGAATTCCACCTCTACACTAGGAGTTCCACTCAGCTCTTCCGGACTCTCGGTCGCCAGTATCGAAGGCAGTTCTGGAGTTGAGCTCCAGGATTTCACCCCCGACTTAACGACCCGCCTACGTGCGCTTTACGCCCAGTAAATCC
+
,FFFFFFFF:FFFFFFFFFF,FFFFFFF:FFF:FF,::F,FF,FFF:FFFFFFFFFFF,FFFF::FFF:FFFFFFFFF,F::FFFFFF,FFFFFFFF:,FFFFFFFF,FFFF:F::,FF:FF,:FFF:FF,:,:FF,,F,F:F,F:FFFFFFF:::FFFFF:F,:,,:F,FFF:FFFFFF,:F:FFFF,F,:FFF:F,,F:FFFF,,,F,,F,::FFF,:FFFF:F,::,::,,,FFFF,:FFF,,,FFF
@A00920:152:HGHKKDRXX:2:2105:30906:28808 2:N:0:CGCGTTCA+AAGGAGTA
GGACTACCCGGGTTTCTAATCCCGTTCGCTCCCCATGCTTTCGCGTCTGAGTGTCAAAGCAGGCCCAGAAAGTCGCCTTCGCCACAGGAGTTCCTCGGGATCTCTACGCATTTCACCACTACACCCCGAATTCCACACGCCTCTACCTGCCTCTAGCCCCGCAGTTCGGTCACGTCCTCGCCCGGTTGAGCCGGGCGCTTTCACGCGCCACTTGCAGGACCGCCTACACGCGCTTTACACCCAGTAAATC
+
FFFF:FFFFFFFFFFFFFFFFFFF,FFFFFFFFFFFFFFFFFFFFFFFFFFFFFFFFFFFFFFF:FFFFFF:FFFFFFFFFFFFFFFF:F,:FFFFFFFFFFFFFFFFFFF:FFF:FFF:FFF:FF:FFFFFFF:FFFFFFFFFFFFFF:FFFFFFF,FFFFFFFFFFFFFFFFFFF:FFFFFFFFFFFFFFFFFF:FFFFFFFFFFFFFFFFFFFFFFF:FFFFFFF::FFFFFF:FFF,F:FFF,:F:
@A00920:152:HGHKKDRXX:2:2105:11822:28948 2:N:0:CGCGTTCA+AAGGAGTA
GGACTACCGGGGTATCTAATCCTGTTCGCTCCCCATGCTTTCGCTCCTCAGCGTCAGTTGCGGCCCAGAGACCTGCCTTCGCCATCGGTGTTCCTCATGATATCTGCGCATTCCACCGCTACACCAGCAATTCCAGTCTCCCCTAACGCACTCTAGTCTGCCCGTACCCACTGCAGGCCCGAGGTTGAGCCTCGGGTTTTCACAGCAGACGCGACAGACCGCCTACGAGCTCTTTACGCCCAATAAATCC
+
FFFFFFF,FFFFFF:FFFFFFFFFFFFFFFFFFF::FFFFFFFFFFFFFFFFFFFFFFF:FFFFFFFF:,FFF:FFFFFFFFFFFFFFFFFFFFFF,,FFFFFFFFFF:FFFFFFFF,FFFF:FFFF,,FFFFF,FFFFFFFFFF,F,:FFFFFFF,:FFFF,F:FF,FFFFFF:F:FF:F:FFFFF,FFFFFFFF,FFFFFFF:FF:F:F,FFFFF,FFFFFF,F,:F::FF:FFFFFF,FF:F:F:::
@A00920:152:HGHKKDRXX:2:2105:5276:29700 2:N:0:CGCGTTCA+AAGGAGTA
GGACTACTGGGGTTTCTAATCCCGTTTGCTCCCCTGGCTTTCGCGCCTCAGCGTCAGTGTCAGCCTAGCAACCCGCCTTCGCCTCAGGTGTTCCTCTTGATATCTACGCATTTCACCGCTACACCGGGAATTCCATCACCCTCTGCCACCCTCAAGCCCGCCAGTCTGGCGCGACCTCTCACAGTTGAGCTGTGAGCTTTCACACGCCACTTAACAGGCCACCTACTCGCGCTTTACGCCCAGTAAATCC
+
FFFFFFFFFFFFFFFFFFFFFFFFFFFFFFFFFFFFFF:FFFFFFFFFFFFFFFFFFFFFFFFFFFFFFFFFFFFFFFFFFFFFFFFFFFFFFFFFFFFFFFFFFFFFFFFFFFFFFFFFFFFFFFFFFFFFFFFFF:FFFFFFFFFFFFFFFFFFFFFFFFFFFFFFFFFFFFFFFFFFFFFFFFFFFFFFFFFFFFFFFFFFFFFFFFFFFFFFFFF:FFFFFFFFFFFFFFFFFFFFFFFFFF:FFF
@A00920:152:HGHKKDRXX:2:2105:23086:30577 2:N:0:CGCGTTCA+AAGGAGTA
GGACTACCCGGGTTTCTAATCCTGTTTGCTCCCCACGCTTTCGTGCCTGAGCGTCAGTGTTAACCCAGGGGGCTGCCTTCGCCATCGGTGTTCCTCCACATCTCTACGCATTTCACTGCTACACGTGGAATTCCACCCCCCTCTGCTACACTCTAGCCTTGTAGTTTCAAACGCAGTTCCCAGGTTAAGCCCGGGGATTTCACATCTGACTTACAAAACCGCCTGCGCACGCTTTACGCCCAGTAATTCC
+
FFFFFFFFFFFFFFFFFFFFFFFFFFFFFFFFFFFFFFFFFFFFFFFFFFFFFFFFFFFFFFFFFFFFFFFFFFFFFFFFFFFFFFFFFFFFFFFFFFFF:FFFFFFFFFFFF:FFFFFFFFFFFFFFFFF,FFFFFFFFFFFFFFF:FFFFFFFFF:FFFFFFFFFFFFFFFFFFFFF:FFFFFFF:FFFFF:FFFF:FFFFFFFFFF,FF:FFFFFFFFFFFFFFFFFFF:FFFFFFFF::F:FF:FF
@A00920:152:HGHKKDRXX:2:2105:23176:31422 2:N:0:CGCGTTCA+AAGGAGTA
GGACTACACGGGTTTCTAATCCTGTTTGCTCCCCACGCTTTCGCGTCTCAGCGTCAGTTGGTGTCCAGGAAGTCGCCTTCGCCACCGGTGTTCCTCCTGATATCTACGAATTTCACCTCTACACCAGGAATTCCGCTTCCCTCTCCACCACTCAAGGCCAACAGTTTCAAATGCAGTTCCTGAGTTGAGCTCAGGGATTTCACATCTGACTTGTTGGCCCGCCTACACGCGCTTTACGCCCAGTAATTCC
+
FFFFFFFFFFFFFFFFFFFFFFFFF:FFFFFFFFFFFFFFFFFFFFFFFFFFFFFFFFFFFFFFFFFFFFFFFFFFFFFFFFFFFFFFFFFFFFFFFFFFFFFFFFFFF,FFFFFFFFFFFFFFF:FFFFFFFFFFFFFFFFFFFFFFFFFFFFFFFFFFFFFFFFFFFFFFFFFFFFFFFFFFFFFFFF:FFFFFFFFFFFFFFFFFFFFFFFFFFFFFFFFFFFFFFFFFFFFFFFFFFFFFFFF,FF
@A00920:152:HGHKKDRXX:2:2105:28131:31892 2:N:0:CGCGTTCA+AAGGAGTA
GGACTACAGGGGTTTCTAATCCCGCTCGCTACCCATGCTTTCGCGCCTCAGCGTCAGTTTCGATCCAGGGTGCCGCCTTCGCCTCTGGTATTCCTCCGCATCTCTACGCATTTCACCACTACACGCGGAATTCTACACCCCTCTATCGTACTCTAGTCGGGCAGTATCAGACAACCTCCCCAGGTTTAGCCATGGGGCTTTCATGCCTCACTTACCCAACCGCCTGCGCGCCCTTTACGCCCAGTAATTC
+
FFFFFFFFFFFFFFFFFFFFFFFF,FFFFFFFFFFFFFFFFFFFFFFFFFFFFFF:FFFFFFFFFFFFFFFFFFFFFFFFFFFFFFFFFFFFFFFFFFFFFFFFFFFFFFFF:FFFFFFFFFFFFFFFFFFFFFFFFFFFFFFFFFFFFFFFFFFFFFFFF:FFFFFFFFFFFFFFFFFFFFFFFFFFFFFFFFFFFFFFFF,FFFFFFFFFFFFFFFFFFFFF:FFFFFFFFFFFFFFFFFFF::FFFF
@A00920:152:HGHKKDRXX:2:2105:5050:32095 2:N:0:CGCGTTCA+AAGGAGTA
GGACTACACGGGTTTCTAATCCTGTTTGCTCCCCACGCTGTCGCGCCTCAGCGTCAGCAACGGCCCAGCACACCGCCTTCGCCACCGGTGTTCTTCCGGATCTCTACGCATTCCACCGCTACACCCGGAATTCCATGTGCCTCTACCGTGCTCCAGTCTTCCAGTTCGCACGGCCGACTCAGGGTTGAGCCCTGAGCTTTCACCGCACGCTTGAAAAACCGCCTACGCGCCCTTTACGCCCAGTGATTCC
+
FFFFFFFFFFFFFFFFFFFFFFFFFFFFFFFFFFFFFFFFFFFFFFFFFFFFFFF:FFFFFFFFFFFFFFFFFFFFFFFFFFFFFFFFFFFFFFFFFFFFFFFFFFFFFFFFFFFF:FFFFF,FFFFFFFFFF:FFFFFFFFFFFFFFFFFFFFFFFFFFFFFFFFFFFFFFFFFFFFFFFFFFFFFFFFFFFFFFFF:FFFFFFFFFF:FFFF:FFFFFF:FF,FFFFFFFFFFFFFFFFFFFF:FFFF
@A00920:152:HGHKKDRXX:2:2105:22073:32236 2:N:0:CGCGTTCA+AAGGAGTA
GGACTACCGGGGTTTCTAATCCTGTTTGCTCCCCACGCTTTCGCACCTCAGCGTCAACAGTCGTCCAGTAAGTCGCCTTCGCCACTGGTGTTCTTCCGAATATCTACGAATTTCACCTCTACACTCGGAATTCCACTTACCTCTCCGACGTTCTAGCGATGCAGTTTTAAAGGCAATTCCGGGGTTGAGCCCCGGGCTTTCACCTCTAACTTGCAAAGCCGCCTGCGCACGCTTTACGCCCAGTAATTCC
+
FFFFFFFFFFFFFFFFFFFFFFFF:FFFFFFFFFFFFFFFFFFFFFFFFFFFFFFFFF:FFF:FFFFFFFFFFFFFFFFFFFFFFFF:FF:FFFFFFFF,FFFFFFF::FF:FFFF:FFFFFFF:FFFFFFFFFFFFFF,FFFFFF:FFFF,FF,FFFFF:FFFFFFFFFFF:FFFFFF,FFFFFF,FF::F,FFFFF,FF:FFFFFF,,FFFFF,F:FFFFFFFFFFFFFFFF,F,FFFFF:FF:,FF,
@A00920:152:HGHKKDRXX:2:2105:25654:32424 2:N:0:CGCGTTCA+AAGGAGTA
GGACTACCAGGGTATCTAATCCTGTTTGCTCCCCACGCTTTCGTGCCTCAACGTCAGATATGGACCAAGAAGCTGCCTTCGCCATCGGTGTTCCTCTCGAGATCTATGCATTTTACCGCTACTCCGAGAATTCCACTTCTCTCTTCCATCATCAAGCAAACTAGTTTCAATCACAGGTTTCCAGTTGAGCTGTAAAATTTAATAACTGACTTTTTTTGCCGTCTACGCACCCTTTACGCCCAATGATTCC
+
:FFFFFFFFFFFF:FFFFFFFFFFFFFFFFFFFFFFFFFFFFF:FFF,F:FFFFFF:F:FFFFFF:F:FFF:F,FFF:FFFFFFF:FFFFFFFFFFFF,FFFFFFFFFFFFFF:FFF,FFFFFFF:FFFFFFFFFFFFFFFFFF:FFFFF,FFFFFFF,F:FFFFFF,F,FFFFF,:FFF,:F:FFFFFFFF,FFF:FFFFFFFFF,,FFFF:FFFFF,F:FFFFF,FFFFFFFFF,:FFF:FFFF:FFF
@A00920:152:HGHKKDRXX:2:2105:32786:32440 2:N:0:CGCGTTCA+AAGGAGTA
GGACTACCGGGGTTTCTAATCCCGTTCGCTCCCCACGCTTTCGCATCTCAGCGTCAGATATGCCCCAGGGCGCCGGCTTCCCCACTGGTATTCCTCGGGATCTCTACACATTTCACCGCTACACCCCGAATTCTGCGCCCCTCTAGCACTCTCTAGCCGGACAGTTTTGATCGGCCTCGCCCAGTTTAGCCGGGCGCTTTCGCAACCAACTTGTCCAACCGCCTACATGCGCTTTACGCCCAGTAACTCC
+
FFFFFFFFFFFFFFFFFFFFFFFFFFFFFFF:F:::FFFFFFFFFFFFFFFFFFF,FFFFFFFFFF::FFFF:FFFFFFFFFFFFFFFFFFFFFFFFFF:FFFF::FF:FFFFF:F:FFFF:FF,FFF:FFFFFFFFFF,:FFFFFFFFF:F:FFFFFFFF,FFFFF:::FFFFFFFFFF:FFF:FF:F::FFFFFFFFFF,,:,:FF:FFFFFFFFF:F,FFFF,FFF:F,,F,F:::,FFFFFF:FFF
@A00920:152:HGHKKDRXX:2:2105:1985:32518 2:N:0:CGCGTTCA+AAGGAGTA
GGACTACCAGGGTATCTAATCCGGTTCGCTCCCCACGCTTTCGCGTCTCAGCGTCAGGTAATGCCCAGAAAGCCGCCTTCGCCACTGGTGTTCCTCCCGATATCTACGCATATCACCACTACACCGGGAATTCCACTTTCCTCTGCATCCCTCAAGTTTGCCAGTATCCAAGGACCTCTCCCAGTTGAGCCGGGAGCTTTCACCCTAGACTTAACAAACCGCCTGCACGCCCTTTACGCCCAGTAAATCC
+
FFFFFFFFFFFFFFFFFFFFFFFFFFFFFF:FFFFFFF:FFFFF::FFFFFFFFFFFFFF:F:FFFFFFFFFF,FFFFFFFFFFFFFFFFFFFFF:FFFF:FFFFFFFFF:FFFFFF:FFFFFF,F::F:F,FFFFFFF:FFFFFFFFF:FFFFFFF,FFFFFFFFFFF,FFFFFFFFFFFF,FFFFFFFFFFF,FFF:FFFFFFF::F:F::,FFFFFFFFFFFFFF,FFF,:FFFFFFFFFF:,FFFF
@A00920:152:HGHKKDRXX:2:2105:32551:32722 2:N:0:CGCGTTCA+AAGGAGTA
GGACTACAAGGGTATCTAATCCCGTTTGCTCCCCTGGCTTTCGCTCCTCAGCGTCAGTGTTGGTCCAGGATGCCGCCTTCGCCACCGGTGTTCCTCCAGATATCTACGCATTTCACCGCTACACCTGGAATTCCGCATCCCTCTCCCAAACTCAAGCCAACCAGTATCAGACGCAGTTCCCCGGTTAAGCCGAGGGATTTCACGTCTGACTTAGTTGGCCACCTACGAGCCCTTTACGCCCAGTAATTCC
+
FFFFFFFFFFFFFFFFFFFFFFF:FFFF:FFFFF:F:FFFFFF:F:FF:FFFF:FFFF:,FFFFFFFFFFF::FFFFFF:FFFFF,FFFFFF:FFFFFF:FFFFFFFFFF:FFF:FFF:FFFFFFFFFF,FF:FF:FFF,FFFFF:FFFFFFFFFFFFFFF,:FFFFF:,FFFFFFF:,FFFF:FFF::,FFFF,FFFF,,FFFFFF:::FFFFF,FFF:FF:FF:F::FF:FF:FFFFFFF,:FF:,FF
@A00920:152:HGHKKDRXX:2:2105:29441:33035 2:N:0:CGCGTTCA+AAGGAGTA
GGACTACTCGGGTATCTAATCCTGTTTGCTCCCCACGCTTTCGCACCTCAGCGTCAGTATCGGGCCAGTGAGCCGCCTTCGCCACTGGTGTTCTTGCGAATATCTACGAATTTCACCTCTACACTCGCAGTTCCACTCACCTCTCCCGAACTCGAAGACTCCCAGTATCGAAGGCAGTTCTGGAGTTGAGCTCCAGGATTTCACCCCCGACTTAAGAGTCCGCCTACGTGCGCTTTACGCCCAGTGATTC
+
FFFFFFFFFFFF,FFFFFFFFFFFFFF:FFFFFFFFFFFFFFFFFFFFFFFFFFFFFFFFF:FFFFFFFFFFFFFF:FFFFFFFFFFFFFFFFFFFFFFFF:FFFFFFFFF:FF:FFFFFFFFFFFFFFFFFFFFFFFFFFFFFFFFFFFFFFFFFFFFFFFFFFFFFFFFFFFFFFFFFFFFFFFFFFFFFFFFFFFFFFFFFFFFFFFFFFFFFFFFFFFFFFFFF:FFFFFFFFFF:FFFF:F:FFF
@A00920:152:HGHKKDRXX:2:2105:22770:33411 2:N:0:CGCGTTCA+AAGGAGTA
GGACTACAGGGGTATCTAATCCTGTTCGCTCCCCACGCTTTCGCTCCTCAGCGTCAGTATCGGCCCAGAGACCCGCCTTCGCCACCGGTGTTCCTCCTGATATCTACGCATTCCACCGCTACACCTGGAATTCCGCCTTCCTCTCCTGCACTCAAGACTGGCAGTTTCGAAGGCAGTTCCAGAGTTGAGCCCTGGAATTTCACCCTCGACTTACCGGCCCGCCTACGCGCCCTTTACGCCCAGTGATTCC
+
FFFFFFFFFFFFFFFFFFFFFFFFFFFFFFFFFFFFFFFFFFFFFFFFFFFFFFFFFFFFFFFFFFFFFF:FFFFFFFFFFFFFFFFFFFFFFFFFFFFFFFFFFFFFFFFFFFFFFFFFFFFFFFFFFFFFFFFFFFFFFFFFFFFFFFFFFFFFFFFFFFFFFFFFFFFFFFFFFFFFFFFFFFFFFFFFFFFFFFFFFFFFFFFFFFFFFFFFFFFFFFFFFFFF:FFFFFFFFFFFFFFF:FFFFF
@A00920:152:HGHKKDRXX:2:2105:27850:33880 2:N:0:CGCGTTCA+AAGGAGTA
GGACTACAGGGGTTTCTAATCCTGTTTGCTCCCCACGCTTTCGAGTCTCAGCGTCAGTATCTGTCCAGTTGGCCGCCTTCGCCACCGGTGTTCCACCCGATATCTACGAATTTCACCTCTACACCGGGTATTCCGCCATCCTCTCCGCTACTCCAGCTCGTCAGTATCCTGCGCACTTCCTGGGTTGAGCCCAGGGCTTTCACACAGGACTTGACAAGCCGCCTACACGCGCTTTACGCCCAGTAATTCC
+
FFFFFFFFFFFFFFFFFFFFFFFFFFFFFFFFFF,:FF,FFFF:FFFFFFFFFFFFFFF:FFFFFFFFFFFFFFFFFFFFFFFFFFFFFFFFFFFF:FFFF:FFFFFFFFFFFFFFFFFFFFFFFF:FFFFFF:FF:F,FFFFFFFFFF:FFFFFFFFFFFFFFFFFFFFFFFFFFFFFFF,FFF:F:FFFF,F:FFFFFF:FFFFFFFFF:FF,FFFFFFFFF:,FFFFFFFFF::FFFFFFF:FFFFF
@A00920:152:HGHKKDRXX:2:2105:15600:34522 2:N:0:CGCGTTCA+AAGGAGTA
GGACTACCAGGGTATCTAATCCCGTTCGCTCCCCATGCTTTCGCATCTCAGCGTCAGGTCAGGCCCAGCGTGTCGCCTTCGCCACTGGTGTTCCTCCGGATCTCTACGCATTTCACCACTACACCCGGAATTCCACACGCCTCTACCTACCTCTAGTCGCGCAGTTCGATTGCGTCCTCGCCCGGTTGAGCCGGGCGCTTTCACGCCTCACTTGCACGACCGCCTACACGCGCTTTACACCCAGTAAATC
+
FF:FFFF:FFFF,FFFFFFFFF:FFFFFFFFFFF:F:FFFFFF:FFF:FFFFFFFFFFFFFFFFFFFFFFFFFF::FFFFFF:FFFFFFFFFFFFFFFF:FFFFFFFFFFF:FFF:FFFFF,FFFFFFFFFFFFFF,FFFF:F,FFFFFFFFFFFFFFFFF:FF,FFFFFFFFFFFFFFFFFFFF:FF::F:FFFFFF:FFFFFFF:FF,FFFFFFFFF:FFFFFFFF:FFFFF:FFFF::FFF:F,FF:
@A00920:152:HGHKKDRXX:2:2105:21495:36245 2:N:0:CGCGTTCA+AAGGAGTA
GGACTACTGGGGTTTCTAATCCCATTCGCTCCCCTAGCTTTCGTCCATGAGCGTCAGTTATGGCCCAGCAGAGCGCTTTCGCCACTGGTGTTCTTCCCGATATCTACGCATTTCACCGCTACACCGGGAATTCCCTCTGCCCCTACCATACTCTAGCCCAGCAGTTTCCACTGCCCTTACGGAGTTGAGCCCCGCTCTTTGACAGCAGACTTGCTGAGCCGCCTGCGGACGCTTTACGCCCAATAATTCC
+
FFFFFFFFFFFFFFFFFFFFFFFFFFFFFFFFFFFFFFFFFFFFFFFFF:FFFFFFFFFFFFFFFFFFFFFFFFF:FFFFFFFFFFFFFFFFFFFFFFFFFFFFFFFFFFFFFFFFFFFFFFFFF:FFFFFFFFFFFFFFFFFFFFFFFFFFFFFFFF:FFFFFFFFFF:FFFFFFFFFFF:FFFFFFFFFFF::FFFFFFFFFFFF:FFFFFFFF,FFFFFFFFFFFFFFFFFFFFFFFFFFFFFF:FF
@A00920:152:HGHKKDRXX:2:2105:5936:36260 2:N:0:CGCGTTCA+AAGGAGTA
GGACTACTGGGGTTTCTAATCCTGTTTGCTCCCCACGCTTTCGCGTCTCAGCGTCGGTATCTGCCCAGAGAGCCGCCTTCGCCACTGGTGTTCTTCCCAATATCTACGAATTTCACCTCTACACTGGGAATTCCACTCACCTCTCCCGCACTCGAGACCGCCAGTATCGAAGGCAATTCTGAGGTTGAGCCTCAGGATTTCACCCCCGACTTAACAGCCAGCCTACGTGCCCTTTACGCCCAGTAATTCC
+
FFFF:FFFFFF:,FFFF:FFFFFFF::FF:FFFF,F:F,F,FFFF:FF:F:FFFFFFFFFFFFFFF:FFF,FFFFFFFFFFF:FFFFF:FFF:F:FFFFFFF,FF::F:,::FFFFFFFFFFFFFFFFF,:FFFFFFFF:FFFFFFFFF:FFFFFFFFF:FFFFF,FFF,FFF:F,F:FFFFFFFFFFFFFFFFFF:FF:FFFFFFF::FFFF,,FFFFF,FFFFFF,FFFF:FFFFFFFFF::,:FFFF
@A00920:152:HGHKKDRXX:2:2105:3739:36714 2:N:0:CGCGTTCA+AAGGAGTA
GGACTACTGGGGTTTCTAATCCTGTTTGCTACCCACGCTTTCGCTCCTCAGCGTCAGTCACGGCCCAGAGCGGCGCCTTCGCCACCGGTGTTCTTCCTGATATCTGCGCATTCCACCGCTACACCAGGAGTTCCGCTCTCCCCTGCCTACCTCTAGTCTGCCCGTATCGGAAGCAGGCTCGGGGTTAAGCCCCGAGTTTTCACTCCCGACGTGACGAACCGCCTACGAGCCCTTTACGCCCAATAATTCC
+
FF:FF,FFFFFFFFFF,FFFFFFFFFFFFFFFFF:FFFFFFFFFFFFFFFFFFFFFFFFFFFFFFFFFFFFFFFFFFFFFFFFFFFFFFFF,FFFFFFFFFFFFF:FFFFFFFFFFFFFFFFFF:FFFFFFFFFFFFFF:FFFFFFFF,FFFFFFFFFFFFF:FFF:FFFF,FFFFFFF:FFFFF:FFFFFFFFFFF,F,FFFFFFFFFFFFFF:FF,FFFFFFFFFFFFFFFFFFFF:FFFF,:FFFFF
@A00920:152:HGHKKDRXX:2:2106:7491:1282 2:N:0:CGCGTTCA+AAGGAGTA
GGACTACTAGGGTTTCTAATCCTGTTTGCTCCCCACGCTTTCGCTCCTCAGCGTCAGTACCGGACCAGTGAGCCGCCTTCGCCACTGGTGTTCCTGCGAATATCTACGAATTTCACCTCTACACTCGCAATTCCACTCACCTCTTCCGGACTCTAGATCGACAGTATCAAAGGCAGTTCCAGGGTTGAGCCCTGGGATTTCACCCCTGACTGATCGATCCGCCTACGAGCGCTTTACGCCCAGTAATTCC
+
FFFFFFFFFFFFFFFFFFFFFFFFFFFFFFFFFFFFFFFF:FFFFFFFFFFFFFFFFFFFFFFFFFFFFF:FFFFFFFFFFFF:FFFFFFFFFFFFFFFFFFFFFFFF:FFFFFFFFFF,FFFFFFFFFFFFFFFFFFF:FFFFFFFFFFFFFF:F:FFF:FFFFFFFFFFFFFF:FFFFF:FFFFFFFFF:F:FFF:FFFFFF:FFFFFFFFFFFFFF:FFFF:FF::FF::FFFFFFF:FFFFFFFFF
@A00920:152:HGHKKDRXX:2:2106:11966:2143 2:N:0:CGCGTTCA+AAGGAGTA
GGACTACAAGGGTTTCTAATCCCGTTTGCTCCCCTAGCTTTCGCTCCTCAGCGTCAATGTCGGTCCAGGATGCCGCCTTCGCCACCGGTATTCCTCCAGATATCTACGCATTTCACCGCTACACGTGGAATTCCACTCTTCTCTCCTGCACTCAAGTCCCCCAGTTTCCAATGACCCTCCACGGTTGAGCCGTGGGCTTTCACATCAGACTTAAAGGACCGCCTGCGCGCGCTTTACGCCCAATGATTCC
+
FFFFFFFFFFFFFFFFFFFFFFFFFFFFF:FFFFFFFFFFFFFFFFFFFFFFFFFFFFFFFFFFFF:FFFFFFFFFFFFFFFFFFFFFF:FFFFFFFFFFFFFFFFFFFFFFFFFFFFFFFFFFFFFFF:FFF:FFFFFFF:FFFFFFFFFFFF,FFFFFFFFFFFFFF:FFFFFFFFFFFFFFFFFFFFFFFFFFFFF:FFFFFFFF:FFFFF,FFFFFFFFFFFFFFFFFFFFFFFFFFFFFFFF:FF
@A00920:152:HGHKKDRXX:2:2106:17824:2613 2:N:0:CGCGTTCA+AAGGAGTA
GGACTACTAGGGTTTCTAATCCCGTTCGCTCCCCATGCTTTCGCATCTCAGCGTCAGGTCAGGCCCAGCGTGTCGCCTTCGCCACTGGTGTTCCTCCGGATCTCTACGCATTTCACCGCTACACCTGGAATTCCACATCCCTCTCCCGGATTCAAGCCTTCCAGTATCAGACGCAGTTCCCGGGTTGAGCCCGGGGATTTCACGTCTGACTTAGAAGGCCGCCTACGCGCCCTGTACGCCCAGTCCGTCC
+
,FFFFF,:FFF,,FFFFFFF,,FF:FFFFF,FFF:F:,F:F,:FFF:,FFFF,FFFFFFF:F:F:FFF:FFFFFFFF:FFFFFFF:FFFFF,FFFFFFF:,FFFFF,:FF,FFFFFFFFF,FFFF:FFF:F:FFFFFFF,F,F:F:FFFFFF:FFFFFFFF:FFFF,FFF,,,FFF,FF:FF:FFFFFFF,FF:FFF,FFFFFFF,FFF,FFFF:F,F:FFF,,FFFF:,FF,FFFF:F::FFFF,:FFF
@A00920:152:HGHKKDRXX:2:2106:9028:3192 2:N:0:CGCGTTCA+AAGGAGTA
GGACTACTAGGGTTTCTAATCCCGTTTGCTCCCCACGCTTTCGCGCCTCAGCGTCAGTCACCGTCCAGAAGGCCGCCTTCGCCACCGGTGTTCCTCCCGATCTCTACGCATTTCACCGCTACACCGGGAATTCCACCCCCCTCTTTGGTACTCTAGCTTGTCAGTTTCATGCGTCCTTCCCCGGTTGAGCCGAGGGATTTCACACATGACTTAACAGACCGCCTACACGCCCTTTACGCCCAATGATTCC
+
FF:FFF:FFFFFFFFF:FFFFF:FFFFF:FF:FFFFFFFFFF:,FFFFFF,FF:FFFFFFFFF:FFFFFFFFFFFFFFFFF:FF::FFFFFFFFFFFFFFFFFFFFFFFFFFFF:FFFFFFFFFFFF:FFFFFFFFFFFFF:FFFFFFF,FFF::FFFFFFFFFF:FFFFFFFFFFF,FFF,FFFFFFFFFFFFFF,FFFFFFFFFFF:FFFF,FFFFF,F:FF,:FF,:FFF,FF:FFFFFF:F:FFF:
@A00920:152:HGHKKDRXX:2:2106:9408:3662 2:N:0:CGCGTTCA+AAGGAGTA
GGACTACTAGGGTTTCTAATCCCGTTTGCTCCCCTGGCTTTCGCGCCTCAGCGTCAATGCCGGTCCAGGATGCCGCCTTCGCCACCGGTGTTCCTCCAGATATCTACGCATTTCACCGCTACACCTGGAATTCCGCATCCCTCTCCCGGATTCGAGCCTGCCAGTATCGGACGCAGTTCCCGGGTTGAGCCCGGGGATTTCACGTTCGACTTAGCAGGCCGCCTCCGCGCCCTTTACGCCCAGTAATTCC
+
FFFFFFF:FFFFFFFFFF:FFFFFFFFFFFFFFFFFFFFFFFFF:FFFFFFFFFFFFF,FFFFFFFFFFFF::FFF:FFFFFFFFFFFFFFFFFFFFFFFFFFF:FFF:FFF::FFF:FFFFFFFFFFFFFFFFFFF:FFF:FFFFFF:FF,FFFFFFFFFF:FF:FF:,FFFFFF:F,FFFFF:FFFFFFF:FFFF,F:F:F,FFF,FFFFFFFF,FFF,FFF,FFFFFFFF,FFFFFFF,FFFFF,FF
@A00920:152:HGHKKDRXX:2:2106:27959:3787 2:N:0:CGCGTTCA+AAGGAGTA
GGACTACCAGGGTATCTAATCCTGTTTGCTCCCCACGCTTTCGCACCTCAGCGTCAGTAATGGACCAGTAAGCCGCCTTCGCCACTGGTGTTCCTCCGAATATCTACGAATTTCACCTCTACACTCGGAATTCCACTTACCTCTTCCATACTCAAGATACCCAGTATCAAAGGCAGTTCCGCAGTTGAGCTGCGGGATTTCACCCCTGACTTAACAAACCGCCTACGTGCGCTTTACGCCCAGTAAATCC
+
,F:FFF:FFFFFFFFFFFFF:FFFF:FFFF:FFFFFFF:F,F,FFFFFFFFFFFFFFFFF:F::FFFFFFFFFFF:FF:F:F:FF,,,FFF,FF,FFFFFFF:F:FFFFFFF:F::FFF:F:FFFF:FFFFFFFFF,FFF::FFFF:FFFFFFFFFFFFFFFFFFFFFFFFF:FF,F,:F::F,:F:FFF:FF,FFF,FF:FFFF::FFF:,FFFFFF,:,FFFFFFFFFF:FF,FFF::FFF,FF::,F
@A00920:152:HGHKKDRXX:2:2106:6578:3834 2:N:0:CGCGTTCA+AAGGAGTA
GGACTACTAGGGTTTCTAATCCTGTTTGCTCCCCACGCTTTCGCACCTCAGCGTCAATACTTGTCCAGCGAGTCGCCTTCGCCACTGGTGTTCTTCCTCATATCTACGAATTTCACCTCTACACTCGGAATTCCACTCGCCTCTCCAAGATTCTAGCCATCCAGTATCAGAGGAAGATCCGGGGTTGAGCCCCGGGATTTCACCCCTGACTTAAAAAGCCGCCTACGAGCGCTTTACGCCCAGTAATTCC
+
FFFF:FF::FF:F,FFFFFFFF,FF,FF,FFFFF::FF:FFF:,FFFFFFF,FFFFFFF:F,F,F,:FF,F,F:FFFFFFFFF,:FFFFFFFFFFFF,,FFFF,F::FFFFFF:,FFFF,FFF:F:,,FFFFF:F:,F:FFF,F,F,FF:FFFFF:FF,,FF:FF,FFF,F,F,:,,F,FF,,,F:,F,FFFF,FF:F,FFFFFF::FFFFFFF:FF,FF,FFF,,F,,F,F,FFFF::FFF:FFF:,FF
@A00920:152:HGHKKDRXX:2:2106:2356:4539 2:N:0:CGCGTTCA+AAGGAGTA
GGACTACCAGGGTATCTAATCCCTTTTGCTCCCCACGCTTTCGTGCCTGAGCGTCAGCAATTGTTCAGGTAGCCGCCTTCGCCTCTGGTGTTCCTCACGATATCTACGCATTTCACTGCTACACCGTGAATTCCGCTACCCTCTCCAATGCTCTAGCCGTGTAGTTTGAGGTGCAATTCTGGAGTTAAGCTCCAGGCTTTCACGCCTCTCACACACGGCCGCCTGCGCACCCTTTACGCCCAGTGAATCC
+
,,FFFFFFFF::FFFFFFFFFFF,FFFFFFFFFF,FFF,,FFFFFFFFFFFF:FFFFFFFFFFFFF:FFFFFFFF:F:FFFFFFFFFFFFFFFFFF,FFF:F,,:,FFFFFF,FFFFFFF:FFF:FFFF:,FF:FFFFF:FFFFF:FF,FFFF:FFFFFFFFFFFFFF:F,,:FF,FFFFF:FFF,:F::FFFFFFFF,FFFF:FFFFFFFFF:FF,F:FF:FFFFFFF,FF:,FFFFF,F:F,:F:,:F
@A00920:152:HGHKKDRXX:2:2106:1868:4570 2:N:0:CGCGTTCA+AAGGAGTA
GGACTACACGGGTATCTAATCCTGTTTGCTCCCCACGCTTTCGCTCTTCAGCGTCAGTATCGGCCCAGAGTGCTGCCTTCGCCGTTGGTGTTCCTCCTGATATCTGCGCATTTCACCGCTACACCAGGAATTCCACACTCCTCTACCGAACTCGAGTCACAGCAGTATCGACTGGCGTCCCAAGGATGAGCCTTGGATTTTCACAGTCGACTTACTGAACCGCCTAGGAGCCCTTTACGCCCAATAATTC
+
FFFFFFFFFFF:FF:FFFFFFFFF::FFFFFFF:FFFFFFFFFFFFFFFF:FFFFFF:FF:FFFFFFFFFFFFFFFFFFFFFFFFFFFFFF,FF:FFFFFFFFFFFFFFF,F:FFFFFF:FFFFFFFFFFFFFFFFFFFF:FFFFFF:F,F:FFF:FFFFFF:FFF:F:FFFFFFFFFFFF:FFF,FFFFFF,FFFFF,:F:FFFFF:,:F:::FF:F,:FFF,,:FFFF:FFFFFFFFFFFF::FFF:F
@A00920:152:HGHKKDRXX:2:2106:21558:5165 2:N:0:CGCGTTCA+AAGGAGTA
GGACTACTGGGGTTTCTAATCCTGTTCGCTCCCCACGCTTTCGTGCCTCAGCGTCAATTCAGGTCCAGTGAGCTGCCTTCGCAATCGGTATTCTATGGCATATCTATGCATTTCACCGCTACATGCCACATTCTGCTCACCTCAACCTCATTCAAGCTCAGCAGTATCAAAGGCAATTCCACGGTTGAGCCGTAGCCTTTCACCCCTGACTTACTAAGCCGCCTACGCACCCTTTAAACCCAGTAATTCC
+
FFFFFFFFFFFF,FFFFF:FFFFFFFFFFFFFFFFFFFFFFFFFFF:FF:FFFFFFFFFF:FFFFFFFFFFFFFFFFFFFFFFFFFFFFFFFFFFFFFFFFFFFFFFFFFFFFFFFFFFFFFFFFFFFFFFFFF:FFFFFFFFFFFFFFFFFFFFFFF,FFFFFFFFFFFFFFFFFFFFFFFFFFFFFFFFFFFFFFFFFFFFFFFFFFFFFF:FFFFFFFFFFFFFFFFFFFFFFFFFFFF:F:FFFFF
@A00920:152:HGHKKDRXX:2:2106:16803:5353 2:N:0:CGCGTTCA+AAGGAGTA
GGACTACTCGGGTTTCTAATCCTGTTTGCTCCCCACGCTTTCGCGCCTCAGCGTCAGATCCAGCCCAGTTGGTCGCCTTCGCCACGGGTGTTCTTCCCGATATCTACGCATTCCACCGCTACACCGGGAATTCCACCAACCACTACTGGTCTCCAGGTCCGCAGTCTCGAAAGCAGCTCCGGGGTTGAGCCCCGGCCTTTCACTCCCGACTTGCAGGTCCCGCCTGCGCGCGCTTTACGCCCAGTGATTC
+
FFFFF:FFFFFFFFFFF,F,FF:,FF:FFF:F:F,F,FFFFF::F,,FFFFFFFFFF:F:FFFF,FFF:F,,FFFFFFF:FF:FFFF:FF:F:,:FF::F:FFFF:F:FFFF,FFF,FFFFFFF:FFFFFF,FFFF:FFFF,FF,F:FFFFFFFFFF,FFFFFFFFFFF:FFF:FFFFFFFFFFFF:FFFF:FFFF,F:FFFFFFFFFFFFFFF:F:FFF,FFFF,FFFFFFFF,FFFFFFF,F:F:,:F
@A00920:152:HGHKKDRXX:2:2106:8323:8015 2:N:0:CGCGTTCA+AAGGAGTA
GGACTACCAGGGTATCTAATCCTGTTTGCTACCCTAGCTTTCGTACCTGAGCGTCAGGAATACCCCAGGAACCTGCTTTCGCCATTGGCGTTCTACTCGATCTCAACGGATTTCACCCCTCCACCGAGTATTCCAGTTCCCCCTGATATCCTCAAGACTGCCAGTATCAGACCCATGCCTGAGGTTGAGCCTCAGCTTTTAAGGCCTGACTTAACAATCCGCCTGCGAAACCCTTTACGCCCAGTAATTC
+
FFFFFFFFFFFFFFFFFFFFFFFFFFFFFFFFFFFFFFF:FFFFFFFFFFFFFFFFFFF,FFFFFFFFFFFFFFFFFFFFFFFF:FFFFFFFFFFFFFFF,FFFFFFFFF,FFFFFF:FFFF,FFFFFFFFFFFFFFFFFFFFFFFFFFFFFF,FFFFFFFFFFFFFF:FFFFFFFFFFFFFFFFFFFFF:FFFFFFFFFF:FFF:F,,FFF,,FFFFFFFFFFFFFF::F:FFFFFFFF,F:F:,,FFF
@A00920:152:HGHKKDRXX:2:2106:30346:8234 2:N:0:CGCGTTCA+AAGGAGTA
GGACTACCCGGGTTTCTAATCCTGTTTGCTCCCCACGCTTTCGCACCTCAGCGTCAATCCAGGTCTAGCCAGCTGCCTTCGCAATTGGTGTTCTATGGCATATCTATGCATTTCACCGCTACATGCCACATTCCGCTGACCTCATCCTAATTCCAGCCTAGCAGTATCAAAAGCAATTTTACGGTTGAGCCGCAAACTTTCACTCCTGACTTACTTGGCCGCCTACGCACCCTTTAAACCCAGTAATTCC
+
FFFFFFFFFFFFFFFFFFFFFFFFFFFFFFFFFFFFFFFFFFFFFFFFFFFFFFFFFFFFFFFFFFFFFFFFFFFFFFFFFFFFFFFFFFFFFFFFFFFFFFFFFFFFFFFFFFFFFFFFFFF:FFFFFFFFFFFFFFFFFFFFFFFFFFFFFFFFFFFFFFFFFFFFFFFFFFFFFFFFFFFFFFFFFFFFFFFFFFFFFFFFFFFFFFFF:FF:FFFFFFFFFFFFFFFFFFFFF:FFFFFFFFFFFF
@A00920:152:HGHKKDRXX:2:2106:32759:8656 2:N:0:CGCGTTCA+AAGGAGTA
GGACTACTCGGGTTTCTAATCCCGTTCGCTCCCCATGCTTTCGCCTCTCAGCGTCAGGTCAGGACCAGCGTGTCGCCTTCGCCACTGGTGTTCCTCCGGATCTCTACGCATTTCACCACTACACGCGGAATTCCACACGCCTCTACCTGCCTCTAGCCCCGCAGTTCGGTCACGTCCTCGCCCGGTTTAGCCGGGCGCTTTCACTCGCAACTTGAATGACCGCATACACGCGCTTTACACCCAGTAAATC
+
FFFF:FFF:FFFFFF,F:FFFF,FFFFFFFFFFF:FFFFFFFFFFF:FFF:FFFFFF:FFFFF,FFFFF,:FFFFFFFFFFF,:FFFF:FFFFFFFFFF,FFFFFFFFFFFFFFF:FF:FFFFF,FFF,FFFFFFF:FFFFFFFFFFF:F:FFFFFFFF:FFFFFFFFFF,F:FFFFFF:F:FFFFF,F:F:FFFFFFFFFF:F,F,F,,:FFF,F,,FF:FF,F:FF,::FFFFFFFFF:::,FFFF,F
@A00920:152:HGHKKDRXX:2:2106:1904:8672 2:N:0:CGCGTTCA+AAGGAGTA
GGACTACCGGGGTTTCTAATCCTGTTCGCTCCCCACGCTTTCGCTCTTCAGCGTCAGTATCGGCCCAGAGTGCTGCCTTCGCAGTTGGTGTTCCTCCTGATATCTGCGCATTTCACCGCTACACCAGGAATTCCACACTCCTCTACCGAACTCGAGTCACAGCAGTATCGACTGGCGTCGCAAGGTTGAGCCTAGGATTTTCACAGACGACTTACTGAACAACCTAGGAGCCCTTTAAGCCCAAGAATTC
+
FFFFFFFFFFFFFFFFFFF:FFFFFF,F,F,FFFFFFFFFFFF,:F:FFFFFFFFFFFF,FF:F,FFFF:,FFFFFFF,FFF,FF:FFFFFFFFFFFFFF,F:FFF,FF:FFFFFFFFFFFFFFFF,FF,FFFFFF,:,FFF,,FFFF,FFFF:FF:F::FF:FFF,F:F,F,:F:FFF,FF:F:FFFFF,F,,F:FF:FF:FFFF,:FFFF,FFFF:F,FFFF:,F,FFFFFF:FF,FFF,FF,:,F,F
@A00920:152:HGHKKDRXX:2:2106:29206:9111 2:N:0:CGCGTTCA+AAGGAGTA
GGACTACACGGGTTTCTAATCCCGTTTGCTCCCCTGGCTTTCGTTCCTCAGTGTCAGTAGCAGTCCAGAACGCCGCCTTCGCCACCGGTGTTCCTCCAGATATCTACGCATTTCACCGCTACACCTGGAATTCCGCGTTCCTCTCCTGCACTCGAGCCGGCCAGTCTCAGACGCAGTTCCCCAGTTGAGCTGAGGGATTTCACGTCTGACTTAGTCGGCCACCTACGAACCCTTTACGCCCAGTAATTCC
+
FFFFFFFFFFFFFFFFFFFFFFFFFFFFFFFFFFFFFFFFFFFFFFFFFFFFFFFFFFFFFFFFFFFFFFFFFFFFFFFFFFFFFFFFFFFFFFFFFFFFFFFFFFFFF::FFFFFFFF:FFFFFFFFF:FFFFFFFFFFFFFFFFF:FFFFFFFFFFFFFF,FFFFFFFFFFF:FFFFFFFFFF:FFFFFFFFFFFF,FFFFFFFFFFFFFFFFFFFFFFF::FFFFFFFFFFFFFFFFF:FFF,FFF:
@A00920:152:HGHKKDRXX:2:2106:1344:9298 2:N:0:CGCGTTCA+AAGGAGTA
GGACTACTAGGGTTTCTAATCCTGTTTGCTCCCCACGCTTTCGCACCTCAGCGTCAGTATTGAACCAGGAGGCCGCCTTCGCCACCGGTATTCCTCCACATCTCTACGCATTTCACCGCTACACGTGGAATTCCACTCTTCTCTTCTGCACTCAAGTCTCCCAGTTTCCAATGACCCTCCCCGGTTGAGCCGGGGGCTTTCACATCAGACTTAAGAGACCGCCTGCGCGCGCTTTACGCCCAATAATTCC
+
FFFFFFFFFFFFFFFFFF:FFFFFFFFFFFFFFFFFFFFFFFFFFFFFFFFFFFFFFF:FFFFFFFFFFFFFF:FFFFFFFFFFF:FFF:FFFFFFFFFFFFFFFFFFFFFFFFFFFFFFFFF:F:FFFFFFFFFF:FFFFFFFFFFFFFFFFFFFFFFFFFFFFFF:F:::FFFFFFFFFF:FF:FFFFFFFFFFFF,FFF:FFFFFFFF:F,FFF:FFFFFFFFFFFFFFF,F:FFFFF:FFF,FFFF
@A00920:152:HGHKKDRXX:2:2106:3739:9314 2:N:0:CGCGTTCA+AAGGAGTA
GGACTACACGGGTTTCTAATCCCGTTTGCTCCCCTGGCTTTCGCGCCTCAGCGTCAATACCGGTCCAGGATGCCGCCTTCGCCACCGGTGTTCCTCCAGATATCTACGCATTTCACCGCTACACCTGGCATTCCACATCCCTCTCCCGGATTCAAGCCTGCCAGTATCGGACGCAGTTCCTGGGTTGAGCCCAGGGATTTCACGTTCGACTTAACAGGCCGCCTACGCGCCCTTTACGCCCAGTAATTCC
+
FFFFFFFFFFFF,FFFFFFFFFFF::FFFFFFFFFFFFFFFFFFFFFFFFFFF:FFFFFFFFFFFFFFFFF:FFFFFFFFF:FFFFFFFFFFFFFFFFFFFF:FFFFFFFFFFF:FFFFFFF,FFF::,FFF:FFFF:FFFF:FFF:FFFF,FFFFFFFFFFF:,,FFFF:FFFFFFFFFFFFFFFF:F:FFFFFFF,FFFFFF,FFF,F,,,FFFFFF:FFFF,FFFFFFFFF,F:F::FFF::,F:::
@A00920:152:HGHKKDRXX:2:2106:22164:9408 2:N:0:CGCGTTCA+AAGGAGTA
GGACTACACGGGTTTCTAATCCTGTTTGCTCCCCACGCTGTCGCGCCTCAGCGTCAGCAACGGCCCAGCAGACCGCCTTCGCCACTGGTGTTCTTCCCGATCTCTACGCATTCCACCGCTACACCGGGAATTCCATCTGCCTCTACCGTGCTCCAGCCCGGCAGTTCAGAAGGCAGCCTTGCGGTTGAGCCGCAAGATTTCACCCCCTGCTTACCGGGCCGCCTACGCGCCCTTTACGCCCAGTGATTCC
+
FFFFFFFFFFFFFFFFFFFFFFFFFFFFFFFFFFFFFFFFFFFFFFFFFFFFFFFFFFFFFFFFFF:FFFFFFFFFFFFFFFFFFFFFFFFFFFFFFFFF:FFFFFFFFFFFFFFFFFFFFFFFFFFFFFFFFFFFFFFFFFFFFFFFFFFFFFFFFFFFFFFFFFFFFFFFFF:FFFFFFFFFFFFFFFFFFFFFFFFFFFFFFFFFFFFFFFFFFFFFFFFFFFFFFFFFFFFFFFFFF:FFFFFFFF
@A00920:152:HGHKKDRXX:2:2106:21875:9784 2:N:0:CGCGTTCA+AAGGAGTA
GGACTACTCGGGTTTCTAATCCCGTTCGCTCCCCATGCTTTCGCGTCTGAGTGTCAAAGCAGGCCCAGAAAGTCGCCTTCGCCACAGGAGTTCCTCGGGATCTCTACGCATTTCACCACTACACCCCCAATTCCACTTTCCTCTGCCTGTTTCTAGTCTGCCAGTTAGGCACGCCCTCGCCCGGTTGACCCGAGCGCTTTCACGAACCACTTAGCAAGCCACCTGCACGCCCTTTACGCCCAGTAAAACC
+
,FFFFFFFF:FF:F,,::F,:F,F:FF::FFFF::FFFFFFF,,,FF,FFFF:FFFF,FFF:,FFFFFFFFFFFF:F,FF,FFFFFF:FFF,FFFF,:,F:F,FF:F,:FFFFFFF,F,,:FF,,F,,F,:F:F:,,FFF,FFFF:F:FFFF,F:FFF,F:FF,,F,FFF:F,FFF,FFF,:,,F,:,,,FF:,F,FFFF,FF:,FFF:::FFFFFFFFFFF,,:,FF,FF,,::F:,F:FF,FFFF,,F
@A00920:152:HGHKKDRXX:2:2106:19660:9893 2:N:0:CGCGTTCA+AAGGAGTA
GGACTACTCGGGTATCTAAACCTGTTTTCTCCCCACGCTATCTCTCCTAAGCGTCAGAACCGGCCCAGAGTGCCGCCTTCGCTACGGGTGTTCCTCCAGATCTCTGCGCATTTCACCGCTACACCGGGAATTCCACACGCCTCTACCGGACTCTAGTCATGGCAGTCTCGTATGGCCCCTCCACGTTGAGCGTGGAGCTTTCCCATCAGTCGTTCCAATCCGCCTACGAGCTCTTTACGCCCACTCCAGC
+
FFF:,:,FFF:,:F,F,,,,,F:::FF,,,,F,,FF,FF,,,,:FFF,,,,F,FFF::F:FF:F,,FFF:FFFF,:::F,FFFFFFF:F,:F,,,FF,F,FFF:F::F,FF,:F:F:F,,F,FFFFFF,FF::F,:F,,F,FFF::FFF,:,:,FF:F,FFFFFFFFFFF,,FFFFFF,F::FFF,FF,FFF:FFFF,F,,F,F,::,F,FFF,F:,F,,FFFF,F:FFFFF,:,:,FF::F:FF,,F,F
@A00920:152:HGHKKDRXX:2:2106:29098:10207 2:N:0:CGCGTTCA+AAGGAGTA
GGACTACTGGGGTATCTAATCCTGTTGGCTCCCCACGCTTTCGCATCTCAGTGTCAGTAGTGGTCCAGAGAGCCGCCTTCGCCGCCGGTGTTCCTCCTGATATCTACGAATTTCACCTCTACACCAGGAATTCCACTCTCCTCTCCCACACTCTAGCCTAACAGTATCCAATGCACTTCCGGAGTTGAGCCCCGGGATTTCACACCAGACTTATTAAGCCACCTACATGCGCTTTACGCCCAGTAATTCC
+
FF,FFFFF,FFF:F:FFFFFFFFFFFFFFFFFFFFFFF:FFFFFFFFFF:FFFFFFFFFFFFFFFFFFF:FFFFFFFFFFFFFFFFFFFFFFFFFFFFFFF:FFFFFFF:FFFF:FFFFFFFFFF,FFFF,FFFF:FFFFF:FF:F:FF:F:FFFFFFFFFFFFFFFFF,F::F:FFFFFFFFFFF,FFFFFFF:FFFFFFFFFFFFF:FFFF,FFFFFFFFFFFFFF:FFFF:FFFFFFFFFFF,F:FF
@A00920:152:HGHKKDRXX:2:2106:4137:10473 2:N:0:CGCGTTCA+AAGGAGTA
GGACTACCGGGGTTTCTAATCCTGTTTGCTCCCCACGCTGTCGCGCCTCAGCGTCAGCAACGGCCCAGCAGACCGCCTTCGCCACTGGTGTTCTTCCCGATCTCTACGCATTCCACCGCTACACCGGGAATTCCATCTGCCTCTACCGTGCTCCAGCCCGGCAGTTCAGAAGGCAGCCTTGCGGTTGAGCCGCAAGATTTCACCCCCTGCTTACCGGGCCGCCTACGCGCCCTTTACGCCCAGTGATTCC
+
FFFFFFFFFFFFFFFFFFFFFFFFFFFFFFFFFF:FFFFFFFFFFFFFFFFFFFFFFFFF,:FFFFFFFFFFFFFFFFFFFFFFFFFFFFFFFFFFFFFFFFFFFFFFFFFF:F:FFFFFF:FFFFFFFFFFFFFFFFFFF:FFFF:FFFFFFFFF:FFFFFFFFFFFFFFFFF,FF,FFF:FFF:FFFFFFFFFFFFFFFFFF:FF:FFFFFFFFFFFFFFFF,,FFFFFFFFFFFFFFFFFFFFFFFF
@A00920:152:HGHKKDRXX:2:2106:32181:10723 2:N:0:CGCGTTCA+AAGGAGTA
GGACTACAGGGGTATCTAATCCGGTTCGCTACCCTGGCTTTCGGGTCTCAGCGTCAGGATCGGCCCAGTCGGCCGCCTTCGCCACTGGTGTTCCTCCCGATATCTGCCCATTTCACCGGTACACCGGGAATTCCACCGACCTCTACCGTCCTCAAGTTCCCCAGTATCAGATGCAATTCAGCGGTTGGGCCGCTGGATTTCACATCTGACTTAAGGAACCGCCTACACCCGCTTTACGCCCAGTGAATCC
+
FFFFFFF:FFFFFFFFFFFFFFFFFFFFFFFFFFFFFFFFFFFFFFFFFFF:FFFFFFFFF:FF:FF:FFFFFFFFFFFFFFFFFFFFFFFFFFFFFFFFFFFFFF,FFFFFFFFFFFFFFFFFFFFFFFFFFFFF:FFFFFFFF:FFFFFFFF:F:FF::FFFFF::FFFFF:FFFF::FFFFFFFFFFF::FFFFFFFFFFFFFFFFFFFFFFFFFFFFFFFF:FFFFFFFFFFFFFFF,F,:FFFFF
@A00920:152:HGHKKDRXX:2:2106:19180:11224 2:N:0:CGCGTTCA+AAGGAGTA
GGACTACAGGGGTTTCTAATCCCGTTTGCTCCCCTGGCTTTCGCGCCTCAGCGTCAGTGTCAGCCCAGCAACCCGTCTTCACCTCAGGTGTTCCTCTTGATATCTACGCATTTCACCGCTACACCAAGAATTCCGATTGCCCCTTCTGCACTCTAGCACATCAGTATCAGCTGACAGTTCCGAGTTAAGCTCGGAGATTTCACAGCTGACTTAATATGCCGCCTACGCGCCCTTTACGCCCAGTAAATCC
+
FFFFFFFFFFFF:FFFFFFFFFFFFFFFFFFFFFFFFFFFFFFFFFFFFFFFFFF:FFFFFFFFFFFFFFFFFFFFFFFFFFFFFFFFFFF:FFFFFFFFFFFFFFFFFFF:FF:FFFFFFFFFFFFFFFFF:FFFFFFFFFFFFFFFFFFFFF,:F:F,FFFFFFFFFFFFF:FFFFF::F:FFF:FFF:::F:F:FFFFFFFFFFFFFFFF:F:F::FFFFF:FFFF:FF,:::FFFFF,:,FF,FF,
@A00920:152:HGHKKDRXX:2:2106:21341:11929 2:N:0:CGCGTTCA+AAGGAGTA
GGACTACTGGGGTTTCTAATCCTGTTTGCTCCCCATGCTTTCGTACCTCAGCGTCAGGTGTCACCCAGAAAGTCGCTTTCGCCACTGGCGTTCCTCCGAATATCTACGCATTTCACCGCTACACTCGGAATTCCACTTTCCCCTATGAACCTCTAGTCCGACAGTTTGGGGGGCACTCCCAGGGTTGAGCCCTGGTCTTTAACCTCCCACTTAACGAACCGCCTACGTCCGCTTTACGCCCAATAAATCC
+
FFFFFFFF:FFFFFFFFFFFFF:FFF:FFFFFFFFFFFFFFFFFFF:FFFFFFFF:FFFFFFFFFFFFFFFFFF:F:FFFFFFFFFFFFFFFFFFFFFFFFFFFFFFFFFFFFF:FFFFFF:FFF:FFF:FFFFFFFFFFF:FFFF,FFF,FFFFFFF::FFF:FF,FFF::FFFFFFFFF::FFFFFFFFFFFFFFFFFF:FFFF:FF,F,F,FFFF:,FFFFF:F:,,FF,:FF,F,FFF:FF,,FF:
@A00920:152:HGHKKDRXX:2:2106:21820:11945 2:N:0:CGCGTTCA+AAGGAGTA
GGACTACACGGGTATCTAATCCTGTTCGCTCCCCACGCTTTCGTGCCTCAGCGTCAGTTACAGTCCAGTAAGTCGCCTTCGCTACTGGTGTTCCTCCTAATATCTACGCATTTCACCGCTACACTAGGAATTCCACTTACCTCTCCTGCACTCAAGCCAAGAAGTTTCAAAGGCTTACTACGGTTGAGCCGTAGCCTTTCACCCCGGACTTTCTCGGCCGCCTACGCACCCTTTACGCCCAGTGATTCCG
+
FFFFFFFFFFFFFFFFFFFFFFFFFFFFFFFFFF,FFFFFFFFFFFFFFFFFFFFFFFFFFFFFFFFFFFFFFFFFF:FFFFF,FFFFFFFFFFFFFFFFFFFFFFFFFFFFFFFFFFFFFFFFFF,FFFFFFFFFFFFFF:FFFFFFFFFFFFFFFFFFFFFFFFFF,FFFFFFFFFFFFFFFFF:FFFFFFFFFFFFFFFFFFF:FFFFF::FFF:F,FFF:::FFFFFFFFFFFF,FFFFF,FFFF:
@A00920:152:HGHKKDRXX:2:2106:20754:12383 2:N:0:CGCGTTCA+AAGGAGTA
GGACTACTAGGGTTTCTAATCCCGTTTGCTCCCCTGGCCTTCGTGCCTCAGCGTCAGGAACTGTCCAGAGACCCGCCTTCGCCACTGGTCTTCCTTACGATATCTACGCATTTCACCGCTACACCGTAAATTCCAGTCTCCTCTCCAGTCCTCAAGCACGGCAGTATCGAATGCAGTTTCGGAGTTAAGCTCCGAGATTTCACACCCGACTTACCGCGCCGCCTACGCACCCTTTACGCCCAATGATTCC
+
FFFFFFFFFFFFFFFFFFF:FFFFFFFFFFFFFFFFFFF:FFFFFFFFFFFFFFFFFFF:FFFFFFFFFFFFFFFFFFFFFFFFFFFFFFFFFFFFFFFFFFFFFFFFFFFFFFFFFFFFFFFFFFFFFFFFFF:FFFFFFFFFFFFFFFFFFFFFFFFFFFFFFFFFFFFFFFFFFFFF:FFFFFFFFFFFFFFFFFFFFFFFFFFFFFFFFFFFFFFFFFFFFFFFFFFFF:FFFFFFFFFFFFFFFF
@A00920:152:HGHKKDRXX:2:2106:18475:13041 2:N:0:CGCGTTCA+AAGGAGTA
GGACTACTAGGGTTTCTAATCCTGTTTGCTCCCCACGCTTTCGCGCCTCAGTGTCGGATCCGGCCCAGTGAGCCGCCTTCGCCTCCGGTGTTCTTCCCGATATCTACGCATTCCACCGCTACACCAGCAATTCCACCCGCCCCTACCGGTCCCCAGGTCCGCAGTCTCGAAAGCCGCCCCGGGGTTGAGCCCCGGTCTTTCACTTCCGACTTGCAGGTCCCGCCTGCGCGCGCTTTACGCCCAGTGATTC
+
FFFFFFFFFFFFFFFFFFFFFF:FF:FFF,FFF:FFFF:FFFFFF:FFFFFFFFFFFFFFFFFFFFFFFFFFFFFFFFFFFFFFFFFFFFFFFFFFFFFFFFF:FFFF::FFFFFFFFFF,:FFF:FFFFFFFFFF,FFFFFFFFFFFFFF:FFFFFFFFF,F:FFFFFFFFF:FF:FFFFFF:F:FFFFFFFFFFFFFFFFFF,F:FFFFFFFFFFFFFFFF,FFFFFFFFFFFF:F:FFFFF:F,:FF
@A00920:152:HGHKKDRXX:2:2106:15338:13870 2:N:0:CGCGTTCA+AAGGAGTA
GGACTACTAGGGTATCTAATCCTGTTTGCTCCCCACGCTTTCGTGCCTCAGCGTCAATGTCGGTCCAGATAGCCGCTTGCGCCACTGGTGTTCCTCTCAATATCTACGCATTTCACTGCTACACTGAGAATTCCGCTATCCTCTCCCGAATTCGAGTCTTGTAGTTTTGAGAGCAATTCCAGGGTTGAGCCCTGGGCTTTCACTCCCAACTTTCAAGACAGCCTACGCACGCTTTACGCCCAGTGATTCC
+
FFFFFFFFFFFFFFFFFFFFFFFFFFFFFFFFFFFFFFFFFFFFFFFFFFFFFFFFFF:FFFFFFFFFFFFFFFFFFFFFFFFFFFFFFFFFFFFFFFFFFFFFFFFFFFFFFFFFFFFFFFFFFFFFFFFFFFFFF:FFFFFFFFFFFFFFFFFFFFFFFFFFFFF:FFFFF,FFFFF,FFFFFF:FFFF:FFFFFFFFFFFFFFFFFFFF:FFF:,F::,FFFF,FFFFFFF:FFFFFF:F:FFFFF:
@A00920:152:HGHKKDRXX:2:2106:10719:15327 2:N:0:CGCGTTCA+AAGGAGTA
GGACTACAAGGGTTTCTAATCCTGTTTGATCCCCACACTTTCGTGCATCAGCGTCAGTTACAGCCTAGTAAGCTGCCTTCGCTATCGGTGTTCTTGACGATATCTATGCATTTCACCGCTACACCGTCAATTCCGCCTACCTCATCTGTACTCAATCCCGGCAGTTTTTCAGGCAGCTCCCAATTTGAGCTTGGGCATTTCACCTAAAACTTGAAGGGACGCCTAAGCACCCTTTAAACCCAATAAATCC
+
FFF,:FFFFFFFFF:F,FF:FFF,F:FFFFF,:F,,F,,F:::,FFFFFFFFFF,FF:FFFFFFFF:FFF,FFFFFF,FFFF::F:,F,FF:,FFFFF,FF:,F:FF:,FFFF,FFF,FFFF:F:,,FFF,F,,FFFF:F::,FFFF::F,FFFF:F,FFFFF:FF,FFFF:F::FF,,,:FF,,FFFFFF:::FFFFF::FFFFFFFFF::F,,FF,FF:FFF:,:FFF,,,,FF:FF,FFFFFFFFF,
@A00920:152:HGHKKDRXX:2:2106:8829:17159 2:N:0:CGCGTTCA+AAGGAGTA
GGACTACTAGGGTTTCTAATCCTGTTTGCTCCCCACGCTTTCGCACTTGAGTGTCAGTACTGGACCAGAAGGCCGCCTTCGCCACAGATGTTCCTCCCGATCTCTACGCATTTCACTGCTACACCGGGAATTCCACTACCCTCTACCGCACTCTAGTCCGCCAGTATCCACCGCCATTCCCAGGTTGAGCCCGGGGCTTTCACGGCAGACTTAACGAACCACCTACGCACGCTTTACGCCCAGTAATTCC
+
FFFFFFFFFFFFFFFFFF,FFFFFFFFFFFFFFFFFFFFFFFFFFF,FFFFFF,FFF,FFFFFFFFFFF,FFFFFFFFFFFFFFF:FFFFFFFFFFFFFFFFFFFFFFFFFFFFFFFFFFFFFFF:FFF:FFFFFFF,FFFFFFFF:F:FFFFF,:FFFFFFFFFFFFFFF:FFFFFFFFFFF:FF,::FFFFFFFFFF:FFFFFF::F:,FFFFF,FFFF:F:FFFFFFFFFF:FF:FFFFF,FFF,F:
@A00920:152:HGHKKDRXX:2:2106:7853:17660 2:N:0:CGCGTTCA+AAGGAGTA
GGACTACTCGGGTTTCTAATCCTGTTTGCTCCCCACGCTTTCGCGTCTCAGCGTCAGTCACGTCCCAGCGAGCTGCCTTCGCCATTGGTGTTCCTCCTGATATCTGCGCATTTCACCGCTACACCAGGAATTCCACTCGCCTCTTCCGGACTCGAGCCCGGCAGTATCCACCCGCATCCCAGGGTTGAGCCCCGGACTTTCACATCCGACTAACAGAACCGCCTACACGCTCTTTACGCCCAGTAATTCC
+
FFFFFFFFFFFFFFFFFFF,FFFFF:FF,,FFFFFFFFF,FFFFFF,FFFFFFFFFFFFFFFFFFF:FF,FFFFF:FFFFFF,,FFFFFFFFFFF:FF:F,:FFF:,FFF:FFFFFFFFF,FF:FF:F,,FFFFFFFFFF,FFFFFF::FFFFFFF:FFFFFFFFFFFFFFFFF:FFFFFFF:FFFF:FFFF:FFFFFFFFFFF:FFFFFFFFF,:,FFFFFFFF:FF,FFF:FF:FFFFFF,F,,FFFF
@A00920:152:HGHKKDRXX:2:2106:16116:17816 2:N:0:CGCGTTCA+AAGGAGTA
GGACTACCAGGGTTTCTAATCCTGTTTGCTCCCCACGCTTTCGTGCATGAGCGTCAGTATCGGCCCAGGGGGCTGCCTTCGCCATCGGTGTTCCTCCACATATCTACGCATTTCACTGCTACACGTGGAATTCCACCCCCCTCTGCCGTACTCTAGCCGTGCAGTCACAAGCGCAGTTCCCAGGTTAAGCCCGGGGATTTCACACCTGTCTTACACAACCGCCTGCGCACGCTTTACGCCCAGTAATTCC
+
FFFFFFFFFFFFFF:FF,FFFFFFFF:FFF:FFFFFFFFFFFFFFFFFFFFFFFFFFFFFFFFFFFFFF,:FFFFFFFFFFFFFFFFFFFFFFFFFFFFFF,FFFFFFFFFFFFFFFFFF:F:FFFFFFF:F:FFF:F,FF:FFFFFFFFFFF:,FFFF::FFFF:FFFFFFFF:FFFFFFFFFFFFFFFFFFFFFF,FFFFFFFFFFFFFFFFFFF:FF:FFFFFFFFFFFFFFF::FFFFFFFFFFF:
@A00920:152:HGHKKDRXX:2:2106:22254:18740 2:N:0:CGCGTTCA+AAGGAGTA
GGACTACCGGGGTTTCTAATCCTGTTCGCTCCCCACGCTTTCGTGCATCAGCGTCAGTTGCCGGTTTAGTAAGCTGCCTTCGCAATTGGTGTTCTGTGTAATATCTAAGCATTTCACCGCTACACTACACATTCCGCTTACCTCAACCGTACTCAAGCTCTTCAGTATCAATGGCAATTCTACCGTTAAGCGGCAGGATTTCACCACTGACTTAAAAAGCCGCCTACGCACCCTTTAAACCCAATGAATC
+
FFFFFFFFFFFFFFFFFF:FFFFFFFFFFFFFFFFFFFFFFFFFFFFFFFF:FFFFFFFFFFFFFFFFFFFFF,FFFFFFFFFFF:FFFFFFFFFFFFFFFFFFFFFFFFFFFFFFFFFFF,FFFFFFFFFFFF,FFFFFFFFFFFFFFFFFFFFFFFFFFFFFFFFFFFFFFFFFFFFFFFFFFFF:FFFFFFFFFFF::FFF,FFFFFFFFF:FFFFFFFFFFFFFFFFFFFF:FF,F,FFFF:F,:F
@A00920:152:HGHKKDRXX:2:2106:31123:18818 2:N:0:CGCGTTCA+AAGGAGTA
GGACTACCAGGGTATCTAATCCTGTTTGCTCCCCACGCTTTCGTGCCTGAGCGTCAGTGCTGGACCAGGAAGTCGCTTTCGCCACTGGTGTTCCTTCCGATATCTACGCATTTCACCGCTACACCGGAAATTCCACTTCCCTCTTCCGCACTCTAGCCCCGCAGTTTCGGATGCCATTCCCAGGTTGAGCCCGGGGCTTTCACACCCGACACACGAGACCGCCTACGCACGCTTTACGCCCAATAAATCC
+
FFFFFFFFFFFFFFFFFFFFFFFFFFFFFFFFFFFFFFFFFFFFFFFFF:FFFFFFFFFFFFFFFFFFFFFFFFFFFFFFFFF:FFFFFFFFFFFFFFFFFFFFFFFFFFFFFFFFFFFFFFFFFFFF,FFFFFFFFFFFFFFFFFFFFFFFFFFFFF:FFFFFFFFFFFFFFFFFFFFFFFFFFFFFFFFFFFFFFFFFFFFFFFFFFFF:FFFFFFFFFFFFFFFFF:FFFFFFFFFFF,,:FFFFFF
@A00920:152:HGHKKDRXX:2:2106:7518:20619 2:N:0:CGCGTTCA+AAGGAGTA
GGACTACAAGGGTTTCTAATCCGGTTTGCTCCCCACACTTTCGCGCCTCAGCGTCACGTGTTGTCCAGCGAGCTGCCTTCGCAATGGGTGTTCCTACCAGTATCTACGCATTTCACCGCTACACTGGGAATTCCACTCACCTCTCCCGGACTCGAGCTCGGCAGTTTGGAGGGCAGTTCCTCGGTTGAGCCGAGGGATTTCACCTTCCACTTGCCTGGCCGCCTACGCGCCCTTTACGCCCAATAATTCC
+
:FFFFFFFFFFFF:FFFFFFFFFF:FFFFFFFFFFFFFFFFFFFF:FFFF:FF:FFFFFFFFFFFFFFFFFFFFFFF:FFFFF:FFF:F:FFFF,FFFFFFFFFF,F:FFFFFFFFFFFFFF,F:FF:,FFFFFFFFFFFFFFFFFFF:FFFFFFFF::F:FFF,FFFFFFFFF:F:F:FFFFF,,,FFFFFFFFFF,FFFFFF,FFF:FF,:FF::,F,FF:F:,FFFF:FFFF,,FFF,:,,,FFFF,
@A00920:152:HGHKKDRXX:2:2106:32027:20697 2:N:0:CGCGTTCA+AAGGAGTA
GGACTACAAGGGTATCTAATCCTGTTCGCTCCCCACGCTTTCGCTCCTCAGCGTCAGTTCCAGCCCAGAGCGCCGCCTTCGCCACTGGTGTTCCTCCTGATATCTGCGCATTTCACCGCTACACCAGGAATTCCACGCTCCCCTACTGGACTCTAGTCACGACAGTATCGGGTGGCGTCTCCAGGTTGAGCCTGGAGGTTTCACACCCGACTTATCGAACCGCCTACGAGATCTTTACGCCCAATAAATC
+
F:F:FFFFFFFFFFFFFFFF,FFFFFFFFFF,FFFFFFFFFFFFF,FFFF:,FF:FFFFF,F,F:F:FFFFFFFF:FFFFFFFFFFF,F:FFFFFFFFFF:FFFF:F,F,,FFF:,FFFFFFFF,,FFFFFFFFF:FFFF:FFFFF:FF:FF,FFFFFFFFFFFFFFFFFFFFFFFFFFFFFFFFFFFFFFFFFFFFF,FFFFFF:FFFFFFF::FFFFFFFFFFFFFF:,FFFFFFFFFFFFFFFF,FF
@A00920:152:HGHKKDRXX:2:2106:6515:20791 2:N:0:CGCGTTCA+AAGGAGTA
GGACTACTGGGGTTTCTAATCCTGTTTGCTCCCCACGCTGTCGCACCTGAGTGTCAGTATTGGGCCAGGTAGCCGCCTTCGCCACTGATGTTCTTCCCGATCTCTACGCATTCCACCGCTACACCGGGAGTTCCACGCTCCTCTGCTGTCCTCAAGCCGATTAGTCTCGCATGACCTCCCCCCGTTGAGCGAAGGGCTTTAACACACGACTTAACCAGCCGCCTACATGCGCTTTACGCCCAGTGAATCC
+
FFFF,FFFFF::FFFFFFFFFFFFFFFFFFFF:FFF:FFFFFFFFFFFFF,FFFF:FF:FF,FFFFFFFFFFFFFFF:FFFFFFFFFFFF:FFF::FFFFFFFFFF::FFFFFFFFFFF:F:FFFFFFFFFFFFFFFFF::FFFFFFFFFFFFF:,FFFFFFFF,FFFFFFFFFFFFF:FFFFF,FF::FFFFFF,FFFFFFFFFFF:F:F,:FF:FF:F:F,:FFFFFFFFFF,F,FF:FFFF,FF,,F
@A00920:152:HGHKKDRXX:2:2106:21766:20964 2:N:0:CGCGTTCA+AAGGAGTA
GGACTACTAGGGTTTCTAATCCTGTTTGCTCCCCACGCTTTCGCGTCTCAGCGTCAGTCACTGTCCAGAAGGCCGCCTTCGCCACCGGTGTTCCGCTTGATATCTACGAATTTCACCTCTACACCAAGCATTCCACCTTCCTCTCCAGGACTCTAGCCCTGCAGTTTCGAGTGCACTTCCATGGTTGAGCCATGGGCTTTCACACCCGCCTTGCAGGGCCGCCTCCACGCGCTTTACGCCCAGTAAATCC
+
FF,FFFFFFFFFFF:FFFFFFFFFF,FFFFFFFFFFFFFFFFFFFFFFFFF:FFF:F,FFFFFFFFFFFFFFFFFFFFFFFFFFFFFFFF:,FFFFFFFFF,FFFFFF:FFF:F:FFFFF,F,F:FFFFF,F:F:FFFFFF,FFFFFFF,FF:FFFFFFFFFFF,:::FFFFFFFF,FFF,FFF,:F:F::FFFFF,,:,:FF,F,FF,FFFFFFFFF:,:F:FF,FFFF:FFFF,,:F,::F:,FF,::
@A00920:152:HGHKKDRXX:2:2106:27462:20964 2:N:0:CGCGTTCA+AAGGAGTA
GGACTACAAGGGTATCTAATCCCGTTTGCTCCCCCAGCTTTCGCGCCTCAGTGTCAGCAATGGCCCAGGATCCCGCCTTCGCCACCGGTGTTCCTCCTGATATCTGCGCATTTCACCGCTACACCAGGAATTCCAGATCCCCCTACCATGCTCTAGTCTGCAAGTATCGAATGGCATCCCAGGGTTGAGCCCTGGACTTTCACATCCGACTTTACAAACCACCTACGCGCTCTTTACGCCCAATAAATCC
+
FFFFF:FFFFFFFFFFFFFFFFFFFFFFFFFFFFFFFFFFFFFF:FFFFFFFFFFFFF:FFFFFFFFFF:FFFFFFF,FFFFFFFFFFF:FFFFFFFFFFFFFFFFFF:FFFFFFFFFFFFFFFFFFFFFFFFFFF:FFFFFFFFFFFF:FFFFFFFFF:FFF:FFFFFFFFFFFFFFFFFFFFFFFFFFFFFFFFFF,FFFFFFFFFFF:FFFF:FF:F,,F:FF,FF,FFF:FF,,FFF::F,:FFF,
@A00920:152:HGHKKDRXX:2:2106:27082:21590 2:N:0:CGCGTTCA+AAGGAGTA
GGACTACCGGGGTATCTAATCCTGTTTGCTCCCCACGCTTTCGTGCCTCAGTGTCAGTGCTGGTCCAGATGGCCGCCTTCGCCACGGATGTTCCTCCCGATCTCTACGCATTTCACTGCTACACCGGGAATTCCGCCATCCTCTACCGCACTCTAGCCCGCCAGTATCCAATGCAATTCCCAGGTTGAGCCCAGGGCTTTCACATCAGACTTAACGAACCACCTACGCACGCTTTACGCCCAGTAATTCC
+
FFFFFFFFFFFFFFFFFFFFFFFFFFFFFFFFFF:FFFFF:FFFFFFFFFFFFFFFFFFFFFFFFFFFFFFFFFFFFFFFFFFFFFFFFFFFFFFFFFFFFFFFFFFFFFFFFFFFFFFFFFFFFFFFF,FFFFFFFFFFFFFFFFFFFFFFFFFFF:FFFFFFFFFFFFFFFFFFFFFFFFFFFFFFFFFFFFFFFFFFFFFFFFFFFFFFFF,FFFFFFFFFFFFFFFFFFFFFFFFFFFFF:FFFF:
@A00920:152:HGHKKDRXX:2:2106:28103:21825 2:N:0:CGCGTTCA+AAGGAGTA
GGACTACACGGGTTTCTAATCCTGTTTGCTCCCCACGCTTTCGCACATGAGCGTCAGTTCCGGGCCAGATGGCCGCCTTCGCCGCCGGTGTTCCTCCTGATATCCACGAATTTCACCTCTACACCAGGAATTCCACCATCCTCTCCCGGACTCAAGCGTGCCAGTTTCGAATGCAGTTCCTGGGTTGAGCCCAGGGATTTCACATTCGACTTGGCACGCCGCCTGCGTGCGCTTTACGCCCAGTAATTCC
+
,,FFFF:FFFFF:FFFF,FFFFFFFFFFFFFFFF:FFF::FFFFFFFFFF::FFFFF:FFFF:FFFFFFFFFFF:FFFFFFFFFFFFFF,,F:FFFFFFFF,FF,FFFF:,:FFF:FF:FFFFFF:FFF,FF:FFFFFFFF:FFFFF:FFFFFFFF:FFFF::FFFFFFFF,FFFFFFFFFF,F:FF:F:FFF:FFFF,FFFFFF:F:FFFFFFFFFFF::FFFF,::F:FFF,FFFFFFFFFFFFFFFF
@A00920:152:HGHKKDRXX:2:2106:4101:22122 2:N:0:CGCGTTCA+AAGGAGTA
GGACTACTGGGGTTTCTAATCCTGTTTGCTCCCCACGCTTTCGCACCTCAGCGTCAGTACCGGACCAGTGAGCCGCCTTCGCCACTGGTGTTCTTCCTAATATCTACGAATTCCACCTCTACACTAGGAGTTCCACTCACCTCTTCCGGACTCAAGATCGCCAGTATCGAAGGCAGTTCTGGAGTTGAGCTCCAGGATTTCACCCCCGACTTAACGATCCGCCTACGTGCGCTTTACGCCCAGTAAATCC
+
FFFFFFFFFFFFFFFFFFFFFFFFFFFFFFFFFFFFFFFFFFFFFFFFFFFFFFFFFF,FFFFFFFFFFFFFFFFFF:FFFFF:FFFF,F,FFF:FFFF:FFFFFFFFFFFF,FFFFFFFFFFFFFFFFFF:FFFFFFFFFFFFFFFFFFFFFFFFF::FFFFFFFFFFFFFFFFF,FFFFFFFFFFFFFFFFF:FFF:FFFFFFFFF:FFFFFFFFFFFFFFFFFFFFFF:FFF:,FFFFFFFFFFFFF
@A00920:152:HGHKKDRXX:2:2106:32036:22185 2:N:0:CGCGTTCA+AAGGAGTA
GGACTACTCGGGTATCTAATCCTGTTTGCTCCCCACGCTTTCGTGCCTGAGCGTCAGTATCGGCCCAGGGGGCTGCCTTCGCCATCGGTGTTCCTCCACATCTCTACGCATTTCACTGCTACACGTGGAATTCCACCCCCCTCTGCCGTACTCTAGCTTGCCAGTACCAAACGCAGTTCCCAGGTTGAGCCCGGGGCTTTCACATCTGGCTTAACAAACCGCCTGCGCACGCTTTACGCCCAGTAATTCC
+
FFFFFFFFFFFFFFFFFF:FFFFFFFFFFFFFFFFFFFFFFFFFFFFFF:FFFFFFFFFFFFFFFFFFFFFFFFFFFFFFFFFFFFFFFFFFFFFFFFFF:FFFFFFFFFFFFFFFFFFFFFFFFFFFFFFFFFFFFFFFFFFFFFFFFFFFFFFFFFFFFFFFFFFFFFFFFFFFFFF::FFFFFFFFFFFFFFFFFFFFFFFFFFFFFFFFF:FF:,FFF:FFFFFFF:F:FFFFFFFFFFFF,FFFF
@A00920:152:HGHKKDRXX:2:2106:32786:22200 2:N:0:CGCGTTCA+AAGGAGTA
GGACTACTAGGGTATCTAATCCTGTTTGCTCCCCACGCTTTCGCGCCTCAGCGTCAATGCCGGTCCAGATGGCTGCCTTCGCCATCGGTGTTCTTCCCAATATCTACGAATTTCACCTCTACACTGGGAATTCCACCATCCTCTCCCGGATTCAAGCCTGCCCGTATCAAGTGCGGTTCCCAGGTTGAGCCCGGGGATTTCACACCTGACGCAACAGACCGCCTACGCGCCCTTTACGCCCAGTAATTCC
+
FF:FFFFFFFFFFFFFFF:FFFFFFFFFFFFFFFFFFFFFFFF:FFFFFFFFFFFFFFFFFFFFFFFFFFFFFFFFFFFFFFFFFF:FFFFFF:FFFFF:FFFFFFFF:FFFFFFFFFFF:FFFFFFF,FFFFFFFF,FFF:FFFFFFF::FFFFFFFFFF:FFFFFFFFFFFFFFFFFFFFFFFFF:FFFFFFFFFF:F:FFF,FFF:FFFFFFFFFF:FFFFFFFFFFFFFFFFFFFFFFF::FFFFF
@A00920:152:HGHKKDRXX:2:2106:22815:22623 2:N:0:CGCGTTCA+AAGGAGTA
GGACTACACGGGTTTCTAATCCCGTTCGCTCCCCATGCTGTCGTGTCTGAGCGTCAGATGCGAGCCAGGACGCCGCCTTCGCCTCTGGGGTTCCTCCGGATCTCTACGCATTTCACCACTACACCCGGAATTCCACGTCCCGCTCTCGCTCTCTAGCCCCACAGTCTGGCATACCATGACCCGGTTGAGCCGGGTGCTTTCATACACCACTTGTGGGGCAGCCTGCACACACTTTACGCCCAATAATTCC
+
F,,:FFFFFFFFFFFFFFFFFFFFFFFFFFFFFF:FFFFFFFFFFFFFFFFFFFFFFFFFF:FFFFFFFFFFFFFFFFFFFFFFFFFFFFFFFFFFFFF:FFFFFF:FFFFFFFFFF::FFFFFFFFFF:FFFFFFFFFFFFFFFFFFFFFFFFFFFFFFFFFFFFFFFFFFFFFF,F:FF:FFFF::FFFFFFFFFFFF,FFFFFFFFF:FFFFF:FFFF:FF,:FFFF,FFFF:FFFFFFFFFFFF,F
@A00920:152:HGHKKDRXX:2:2106:25274:22905 2:N:0:CGCGTTCA+AAGGAGTA
GGACTACAGGGGTTTCTAATCCGGTTTGCTCCCCACACTTTCGCGCCTCAGCGTCACGTGTTGTCCAGCGAGCTGCCTTCGCAATGGGTGTTCCTACCAGTATCTACGCATTTCACCGCTACACTGGTAATTCCACTCGCCTCTCCAACCGTCAAGCCTGCCAGTATCCAACGCAATGCTGGGGTTGAGCCCCAGTCTTTAACATCGGACTTAACAGACCGCCTACGCGCCCTTTACGCCCAGTGATTCC
+
FFFFFFFFFFFFFFFFFFFFFFFFFFFFFFFFFFFFFFFFFFFFFFFFFFFFFFFFFF:FFFF:FFFFFFFFFFFFFFFFFFFFFF:FFFFFFFFFFFFFFFFFFFFFFFFFFF:FFFFF:FFFFFFFFFFFFFFFFFFFFFFFFFFFFFFFFFFFFFFFFFFFFF:FF::FFFF,FFFF,FFFFFFFFFFFFFFFFFFFFFFFFFF,FFFFFFFF,FFFFFF:FFFFFFFF:FFFFFFFFFF:FF:FFF
@A00920:152:HGHKKDRXX:2:2106:13322:23531 2:N:0:CGCGTTCA+AAGGAGTA
GGACTACTCGGGTATCTAATCCTGTTCGCTCCCCACGCTTTCGCACCTCAGCGTCAGAACAAGCCCAGTTGGCCGCCTTCGCCTCTGGTATTCCTCCGGATCTCTACGCATTCCACCGCTACACCCGGAATTCTACCAACCTCTGCTTGTCTCCAGCCAGGCAGTATCCCCTGCAATCCACGGGGTGGAGCCCCGGGCTTTCACAGACAGACTTACCTGGCCGCCTACGCGCGCTTTACGCCCAATAATT
+
FFFFFFFFFFFFFFFFFFFFFFF:FFFFFFFFFFF:FFFFFFFFFFFFFFFFFFFFFFFFFFF,FFFFFFFF:FFFFFFFFFFFFFFFF,FFFFFFFFFFFFFFFFFFFFFF:FFFFFFFFFFFFFFFFFFFFFFFFFFFFFFF,FFFFFFFFFFFF,FFFFFFFFFFFF:FFFFFF:FFFFFFFF:::FFFFFFF:F::FFF:FFF:F:FF,,FF,F,FFFF:F:FFFF:FFFFF,,FF:FFF:FFFF,
@A00920:152:HGHKKDRXX:2:2106:25256:23938 2:N:0:CGCGTTCA+AAGGAGTA
GGACTACACGGGTTTCTAATCCCGTTCGCTCCCCTAGCTTTCGCGCCTCAGCGTCAGTGTCGGCCCAGCAACCCGCCTTCGCCGCAGGTGTTCCTCTTGATATCTACGCATTTCACCGCTACACCAAGAATTCCAGTTGCCCCTTCCGCACTCTAGCCGCGCAGTATCAGTTGACCTTTCCGAGTTAAGCTCGGAGATTTCACAACTGACTTGCGCTGGCCGCCTACGCGCCCTTTACGCCCAGTAAATC
+
FFFFFFFFFFFFFFFFFFFFFFFFFFFFFFFFFFFFFFFFFFFFFFFFFFFFFFFFFFFFFFFFFFFFFFFFFFFFFFFFFFFFFFFFFFFFFFFFFFFFFFFFFFFFFFFFFFFFFFFFFFFFFFFF:FFFFFFFFFFFFFFFFFFFFFFFFFFFFFFFFFFFF:FFFFFFFFFFFFFFFFFFFFFFFFFF:FFFFFFFF:FFFFF:FFF:FFFF:FFFFFFFFFFFFFF:FFFFFFFFFFFFFFF,FF
@A00920:152:HGHKKDRXX:2:2106:32624:24925 2:N:0:CGCGTTCA+AAGGAGTA
GGACTACAGGGGTTTCTAATCCTGTTTGCTCCCCACGCTTTCGCACCTCAGCGTCAATGCCGGTCCAGTGAGCCGCCTTCGCCACTGGTGTTCTTCCGAATATCTACGAATTTCACCTCTACACTCGGAATTCCACTCACCTCTCCCGGATTCAAGCGATGCAGTCTTAAAGGCAATTCCGGAGTTGAGCTCCGGGCTTTCACCTCTAACTTACAAATCCGCCTACGTGCGCTTTACGCCCAGTAATTCC
+
FFFFFF:F::FFF,,FFFFF::FFFF,FFF:FFFFFF,FFFFFF:,:FFF:,FFFFFFFFF::FF,F:FF,FFFFFFFFFFFF:FFFFFFFFFFFFFFF:,F:FF:F:F:F,:FF,F,FFFFFF:FF::FFFF:FF:FFF:,FFF:FF,F:FFFFFF:,FFFFF::FFFF:F:FFF,F:FF::FFF,F,F,F,FFFFFFFF:,F,FFF,::FFFF:F,FF,FFFFFF:FFFFF:FF:FFF,F,,,,F:FF
@A00920:152:HGHKKDRXX:2:2106:13376:24940 2:N:0:CGCGTTCA+AAGGAGTA
GGACTACTGGGGTATCTAATCCTGTTCGCTCCCCACACTTTCGCTCCTCAGCGTCAGGTAATGCCCAGAGAACCGCCTTCGCCACCGGTGTTCCTCCTGATATCTGCGCATTTCACCGCTACACCAGGAATTCCGTTCTCCCCTGCATACCTCTAGTCTGCCCGTATCGGAAGCAGGCTCGGAGTTAAGCTCCGAGTTTTCACTCCCGACGCGACAAACCGCCTACGAGCCCTTTACGCCCAATAATTCC
+
FFFFFFFFFFFFFFFFFFFFFFFFFFFFFFFFFFFFFFFFFFFFFFFFFFFFFFFFFFFFFFFFFFFFFFF:FFFFFFFFFFFF:FFF:FFFFFFFFFFFFFFFFFFFFF:FFFFFFFFFFFFF:FFF:FFFFFFFFFFFF,FFFFFFFF:FFFF,FFF,F:F:,FF,FFFFF:F,::FFFFFFFFFF:FFFFFFFFFFFFFFFF,FFFFFFFFFFF:FF:,FFFFFFFFFFF::FF:FFFFFFFFFFF,
@A00920:152:HGHKKDRXX:2:2106:14507:25332 2:N:0:CGCGTTCA+AAGGAGTA
GGACTACAGGGGTTTCTAATCCTGTTTGCTCCCCACGCTTTCGTGCATGAGCGTCAGTGTCTGCCCCGAGACCTGCCTTCGCCATCGGTATTCCTCCTGATATCTACGAATTTCACTGCTACACCAGGAATTCCTGTCTCATCTGCCGCACTCAAGCGGTTCCGGCCCAACGGCCGTTCCCAGGTGATGCCCGGGGCGTGCACAGCTGGCTTACACCACCGCCTGGGCTCGCTTTGCGCCCAGTAATTCC
+
:FFFFFFF,:F::,FFFFFFFFFFF:F:F:FFFFF:,:::,FFFFF,:FFF,FFFFFF::,,FF,F,F,F:::FFF:,F:FF,F:FF,,F,,F,FFFFFF::FF,,,,,,F,:FF,,F,::F,FF:F::,,F:F,:F::F,,,,FF,FF,,,,,,FF,:F,,:,,:,::F:,FF,FF,,:FFFF,FF,F,:,FFF,,F:F,::,FFF:,,:,:FF,,,,FF:FF,,,:F,F,F,,,,:,,,F:F,,:,,F
@A00920:152:HGHKKDRXX:2:2106:24659:25535 2:N:0:CGCGTTCA+AAGGAGTA
GGACTACAGGGGTTTCTAATCCCGTTTGCTCCCCTAGCTTTCGCGCCTCAGCGTCAGTTATGGTCCAGGATGCCGCCTTCGCCACCGGTATTCCTCCAGATATCTACGCATTTCACCGCTACACCTGGAATTCTACATCCCTCTCCCATACTCAAGCCTCCCAGTATCAGACGCAGTTCCCAGGTTAAGCCGGGGGATTTCACGTCTGACTTGAACGGCCGCCTACGCGCCCTTTACGCCCAGTAATTCC
+
FFFFFFFFFFFFFFFFFFFFFFFFFFFFFFFFF:FF,:FFFFFFFFFFFF:F:FFFFFFFFFFFFFFFFFFFFFFFFF,FFFFFFFFF,F::F:F,,F:FFFFFFFF:F:F,F,FFF,FFF:,F,FF:,:F,:FFFFFF,FFFFF,FFFFFF::,FFFFFF::F:F,FFFFFF:FFFF,:FFF:F,FFF:FFFFF:F,FF:FFFF,FFFFFFFFF,,FF,F,,F:,FFFFFF::F:F:FF,,F,FF:F,,
@A00920:152:HGHKKDRXX:2:2106:15338:26553 2:N:0:CGCGTTCA+AAGGAGTA
GGACTACTGGGGTATCTAATCCCGTTCGCTCCCCTAGCTTTCGCGGCTCAGCGTCAGGTGCAGCCCAGGGCGCCGCCTTCGCCTCTGGTGTTCCTCCGGATCTCTACGCATTTCACCACTCCACCCGGAATTCCACGCCCCTCTACTGCCCTCCAGCGGCCCAGTTTCGAACGGCCTCTCCCAGTTGAGCCGGGAGCTTTCACGTCCGACTTGGACCACCGCCTGCCCGCGCTTTACGCCCAGTAAATCC
+
FFFFFFFFFFFFFFFFFFFFFFFFFFFFFFFFFFFFFFFFFFFFFFFFFFFFFFFFFFFFFFFFFFFFFFFFFFFFFFFFFFFFFFFFFFFFFFFFFFFFFFFFFFFFFFFFFFFFFFFFFFFFFFFFFFFFFFFFFFFFFFFFFFFFFFFFFFFFFFFFFFFFFFFFFFFFFFFFFFFFFFFFFFFFFFFFFFFFFFFFFFFFFFFFFFFFFFFFFFFF:FFFFFFF:FFFFFFFFFFFFFF:FFFFFF
@A00920:152:HGHKKDRXX:2:2106:26494:26616 2:N:0:CGCGTTCA+AAGGAGTA
GGACTACAAGGGTTTCTAATCCTGTTTGCTCCCCACGCTTTCGCGCCTCAGCGTCAGATCCAGCCCAGTTGGTCGCCTTCGCCACGGGTGTTCTTCCCGATATCTACGCATTCCACCGCTACACCGGGAATTCCACCAACCCCTACTGGTCTCCAGGTCCGCAGTCTCGAAAGCAGCTCCGGGGTTGAGCCCCGGCCTTTCACTCCCGACTTGCAGGTCCCGCCTGCGCGCGCTTTACGCCCAGTAATTC
+
FFFFFFFFFFFFFFFFFFFFFFFFFFFFFFFFFFFFFFFFFFFFFFFFFFFFFFFFFFFFFFFFFFFFFFFFFFFFFFFFFFFFFFFFFFFFFFFFFFFF:FFFFFFFFFFFFFFFFFFFFFFFFFFFFFFFFFF,FFFFFFFFFFFFFFFFFFFFFFFFFFFFFFFFFFFFFFFFFFFFFFFFFFFFFFFFFFFFFF:FFFFFFFFFFFFFFFFFFFFFFFFF::FFFFFFF,FFFFFFFFFFF:,:FF
@A00920:152:HGHKKDRXX:2:2106:29586:26616 2:N:0:CGCGTTCA+AAGGAGTA
GGACTACTAGGGTATCTAATCCCGTTCGCTCCCCACGCTTTCGTGCCTTAGTGTCAGGAATGAGCCAGTTATCTGCCTACGCCATCGGTGTTCCTCCCTATATCTACGGATTTCACTCCTACACAGGGAATTCCAATAACCTCTCGCATCCTCTAGCTTAGCAGTTTTGGTAATGGACACATGGTTGAGCCACGTCATTTCACTCCCAACTTACTATGCCACCTACGCACCTCTTTACGCCCAGTAATTC
+
FFFFFFF,FFFFFFFFFFFFFFFFFFFFFFFFFFFFFFFFFFF:FFFF:FF:FFFFF:F,F,F,FFFF,,F,FFFFFF,FFFFFFFFFFFFFFFFFF,,FFFFFF:FF,F:FFFFF,FFFFFFFFFFFF,FFFF,FFF,FFFFFF,:FFFFFFFF:,FFFFFFFFFFFFFFF,::FF,F:F:F:F:,,FFF,F,F,F:,FFFFF,:FF,:FF:FF,:F:F:,F:F,,:,,F:,,F:,:FFFF::,FF,,F
@A00920:152:HGHKKDRXX:2:2106:8232:26772 2:N:0:CGCGTTCA+AAGGAGTA
GGACTACTAGGGTATCTAATCCTGTTTGCTCCCCACGCTTTCGTGCATGAGCGTCAGTATCGGCCCAGGGGGCTGCCTTCGCCATCGGTGTTCCTCCACATCTCTACGCATTTCACTGCTACACGTGGAATTCCACCCCCCTCTGCCGTACTCTAGCCGTGCAGTCACAAGCGCAGTTCCCAGGTTAAGCCCGGGGATTTCACACCTGTCTTACACAACCGCCTGCGCACGCTTTACGCCCAGTAACTCC
+
FFFFFFFFFFFFFFFFFFFFFFFFFFFFFFFFFFFFFFFFFFFFFFFFFFFFFFFFFFFFFFFFFFFFFFFFFFFFFF,FFFFFFFFFFFFFFFFFFFFFFFFFFFFFFFFFFFFFFFFFFFFFFFFFFFFFFFFFFFFFFFFFFFFFFFFFFFFFFFFFFFFFFFFFF:FFFFFFFFFFFFFFFFFFFFFFFFFFFF,FFFF:FFFFF:FFFFFFFFFFFFF:FFFFFFFFF,FFFFFFF:FFFFFFFF
@A00920:152:HGHKKDRXX:2:2106:30779:27461 2:N:0:CGCGTTCA+AAGGAGTA
GGACTACTGGGGTTTCTAATCCTGTTCGCTCCCCATGCTTTCGCTCCTCAGCGTCAGTTGCGGCCCAGATACCTGCCTTCGCCATCGGTGTTCCTCCTGATATCTGCGCATTCCACCGCTACACCAGGAATTCCAGTCTCCCCTACCGCACTCTAGTCTGCCCGTACCCACTGCAGTCCCGAGGTTGAGCCTCAGGTTTTCACAGCAGACGCGACAGACCGCCTACGAGCTCTTTACGCCCAATAATTCC
+
FFFFFFFFFFFFFFFFFFFFFFFFFFFFFFFFFFFFFFFFFFF,FFFFFF:FFFFFFFF:FFF,FFFF:,FFF,FFFFFFFFFFF:FFFFFFFFFFFF:FFFFFF:FFFFFFFFFFFFFFFFFFFFFFFFFFFF:FFF:FFFF:FFFFFFFFF:FF,:::FFFFFF:FFFFFFFFF,FFFFFFFFFFFFFF:FFF,FFFFFFFFFFF:FFFFFFFFFFFFF,FFF:FFFFFFFFFF::FFFFFF:F:FFF
@A00920:152:HGHKKDRXX:2:2106:22914:28244 2:N:0:CGCGTTCA+AAGGAGTA
GGACTACTAGGGTATCTAATCCTGTTTGCTCCCCACGCTTTCGCACCTGAGCGTCAGTCTTTGTCCAGGGGGCCGCCTTCGCCACCGGTATTCCTCCAGATCTCTACGCATTTCACCGCTACACCTGGAATTCTACCCCCCTCTACAAGACTCTAGCCTGCCAGTTTCGAATGCAGTTCCCAGGTTGAGCCCGGGGATTTCACATCCGACTTGACAGACCGCCTGCGTGCGCTTTACGCCCAGTAATTCC
+
FFFFFFFFFFFFFFFFFFFFFFFFFFFFFFFFFFFFFFFFFFFFFFFFFFFFFFFFFFFFFFFFFFFFFFFFFFFFFFFFFFFFFFFFFFFFFFFFFFFFFFFFFFFFFFFFFFFFFFFFFFFFFFFFFFFFFFFFFFFFFFFFFFFFFFFFFFFFFFFFFFFFFFFFFFFFFFFFFFFFFFFFF:FFFFFFFFFFFFFFF:,FFFFFFFFFFFFFFFFFFF:FFFFFF:FFFFF:FFFFFFFF,FFFFF
@A00920:152:HGHKKDRXX:2:2106:9733:28307 2:N:0:CGCGTTCA+AAGGAGTA
GGACTACTAGGGTTTCTAATCCCGTTTGCTCCCCTGGCTTTCGCGCCTCAGCGTCAATGCCGGTCCAGGATGCCGCCTTCGCCACCGGTGTTCCTCCAGATATCTACGCATTTCACCGCTACACCTGGAATTCCGCATCCCTCTCCCGGATTCAAGCCACCCAGTATCAGACGCAGTTCCCCGGTTGAGCCGAGGGATTTCACGTCTGACTTAGTTGGCCGCCTACGAGCCCTTTACGCCCAGTAATTCC
+
FFFFFFFFFFFFFFFFFFFFFFFFFFFFFFFFFFFFFFF:FFFFFFFFFFFFFFFFFFFFFFFFFFFFFFFFFFFFFFFFFFFFFFFFFFFFFFFFFFFFFFFFFFFFFF,FFFFFFFFFFFFFFFFFFFFFFFFFFFFFFFFFFFFFFFFFFFF::FFFF:FFF:FFFF:FF,FFFFFFFFFFFFFFFFFFFFFFFFFFFFFF,FFFF::FFFFFFF:FFFFF:FFFFFFFFFFFFFFFFFFF,FF:,F
@A00920:152:HGHKKDRXX:2:2106:31955:28369 2:N:0:CGCGTTCA+AAGGAGTA
GGACTACTCGGGTTTCTAATCCTGTTTGCTCCCCACGCTGTCGCGCCTCAGTGTCAGCAACTGCCCAGCAGGCCGCCTTCGCCACTGGTGTTCTTTCGGATATCTACGCATTCCACCGCTACACCCGGAATTCCGTCTGCCTCTACAGTGCTCAAGCGCGGCAGTTCGCATGGCCGACTCGGGGTTGAGCCCCGAGCTTTCACCACACGCTTACCGTGCCACCTACGCGCCCTTTACGCCCAGTGATTCC
+
FFFFFFFFFFFFFFFFFFFFFFF,FF:FFFFFFFF,FFFFFFFFF,FF:FFF:FF:FFFF:FFFFFFFFF:F,FFFFFFFFFF:,FFFFFFFFFFFFFFF,FFFFFF,FFFFFFFFFF:FFFFFFFFFF,FFFFFFFFFF:FFFFFFFFFFFFFFF,FF:FF:FFFFFFFFFFFFFFF:FF:FFFFFFFF:,FF,FFFFF,FFFFFFFFFFFFF,FFFFFFFF:FF,,FF:FFFFFFFFFFF,F:F:FFF
@A00920:152:HGHKKDRXX:2:2106:22580:28729 2:N:0:CGCGTTCA+AAGGAGTA
GGACTACAAGGGTTTCTAATCCTGTTTGCTCCCCACGCTTTCGTCCCTCAGTGTCAGTCATCGGCCAGGGTGCCGCTTGCGCCTCTGGTGTTCCTCCGGATCTCTACGCATTCCACCACTACACCCGGAATTCCGCACCCCTCTCCGTGACTCAAGTCCAACAGTTTCCAATGGCGACGCCCAGTTGAGCCGGGCGCTGTCACACCGGACTTGTCAAACCACCTGCGGACCCTTTACGCCCAGTAATTCC
+
FFFFFFFFFFFFFFFFFFFFFFFF:FFFFFFFFF::FFFFFFFFFFFFFFFFFFFFFFFFFFFFFFFFFFFFFFFFFFFFFFFFFFFFFFFFFFFFFFFFFFFF:FFFFFFFFFFFFFFFFFFFFFFFFFFFFFFFFFFFFFFFFFFFFFFFFFFFFFFFFFFFFFFFFFFFFFFFFFFFFFFFFFFFFFFFFFFFFFFFFFFFFF:FFFFFFFFFFFFFFFFFFFFFFFFFFFFFFFFF::FFFFFFFF
@A00920:152:HGHKKDRXX:2:2106:27561:28995 2:N:0:CGCGTTCA+AAGGAGTA
GGACTACACGGGTTTCTAATCCTGTTTGCTCCCCACGCTTTCGTGCATGAGCGTCAGTGCAGGCCCAGGGGATTGCCTTCGCCATCGGTGTTCCTCCGCATATCTACGCATTTCACTGCTACACGCGGAATTCCATCCCCCTCTGCCGCACTCCAGCGATGCAGTCACAAATGCAGTTCCCAGGTTAAGCCCGGGGATTTCACACCTGTCTTACATCACCGCCTGCGCACGCTTTACGCCCAGTAATTCC
+
FFFFFFFFFFFFFFFFFFFFFFFFFFFFFFFFFFFFFFFF:FFFFFFFF:FFFFFFFFFFFFFFFFFFFFFFFFFFFFFFFFFFFFFFFF:FFFFFFFFFFFFFFFFFFFFFFFFFFFFFFFFFFFFFF:FFFFFFFFFFFFFFFFFFFFFFFFFFFFFFFFFFFFFFF,FFFFFFFFFFFFFFFFFFFFF,FFFFF:FFF,F:F,FF:F:FFFFFF:FF,F:FFF:FFFFFFF:FFFFFFFFFFFFFF:
@A00920:152:HGHKKDRXX:2:2106:3423:29403 2:N:0:CGCGTTCA+AAGGAGTA
GGACTACTAGGGTATCTAATCCCGTTTGCTCCCCTAGCTTTCGCTCCTCAGCGTCAATGCCGGTCCAGGATGCCGCCTTCGCCACCGGTATTCCTCCAGATATCTACGCATTTCACCGCTACACCTGGAATTCTGCATCCCTCTCCCGGATTCAAGCCAACCAGTATCAGACGCAGTTCCCAGGTTGAGCCTGGGGATTTCACGTCTGACTTAGTTGGCCGCCTACGAGCCCTTTACGCCCAGTAATTCC
+
FFFFFFFFFFFFF:FFFFFFFFFFFFFFFFFFFFFFFFF:FFFFFFFFFFFFFFFFFFFFFFFFFFFFFFFFFFFFFFFFFFFFFFFF:FFFFF:FFFFF,FFFFFFFFFFFFFFFFFFFFFFFFFFFFFFFFFFFFFFFFFF:FFFFFF:FFFFF:FFFFFFFF,FFFFFFFFFFFFFFFFFFFFFFFFFFFFFFFFFFFFFFFFFF:FFFFFFFF:FFFFFFFFFFFFFFFFFFFFFFFFFF,F:FFF
@A00920:152:HGHKKDRXX:2:2106:25590:29997 2:N:0:CGCGTTCA+AAGGAGTA
GGACTACTCGGGTATCTAATCCCGTTCGCTCCCCATGCTTTCGCCTCTCAGCGTCAGGTCAGGCCCAGCGTGTCGCCTTCGCCACTGGTGTTCCTCCGGATCTCTACGCATTTCACCACTACACCCGGAATTCCACACGCCTCTACCTGCCTCTAGCCCCGCAGTTCGGTCACGTCCTCGCCCGGTTGAGCCGGGCGCTTTCACGCGCCACTTGCAGGACCGCCTACACGCGCTTTACACCCAGTAAAAC
+
FFFFFFFFFFFFFFFFFFFFFFFFFFFFFFFFFFFFFFFFFFFFFFFFFFFFFFFFFFFFFFFFFFFFFFFFFFFFFFFFFFFFFFFFFFFFFFFFFFFFFFFFFFFFFFFFFFFFFFFFFFFFF:FFFFFFFFFFFFFFFFFFFFFFFFFFFFFF:FFFFFFFFFFFFFFFFFFFFF:FFFFFFFFFFFFFFFFFFFFFFFFFF:FFFFFFFF:FF,FFFFFF:,FFFF:FFF:FFFFF,:,FF:,F,,
@A00920:152:HGHKKDRXX:2:2106:6524:31297 2:N:0:CGCGTTCA+AAGGAGTA
GGACTACAAGGGTATCTAATCCTGTTCGCTCCCCACGCTTTCGCTCCTCAGCGTCAGTAACGTCCCAGAGACCAGCCTTCGCCACCGGTGTTCCTCCTGATATCTGCGCATTTCACCGCTACACCAGGAATTCCACTCTCCCCTACCGCACTCTAGCCACCCCGTATCCAATGCAGTCACGCAGTTGAGCCACGGGTTTTCACAGACGACCTAAAAAGCCGCCTACTCGCTCTTTACGCCCAATAAATCC
+
FFFFFFFF,FFFFFFFFFFFFFFFFFFFFFFFFFFFFFFFFFFF,,FFFFFFFFFFFFF,FF,FFFFFFFF:F,FF,FFFFFFF,,FFFFFFF,FFFFFFFFFFFFFFFFFFFFFFFFFFFFFF,,FFFFFFFFF,::FFF,F:FFFF,FFFFFFF:F,,,,,FFFFF,F,FF,,,,F,FF::FFF:FFFFF,F,FFFFFFFFF:F:F,F,,,:,F:FFFFFFFFF,::FFFFFFFFFFFFFFFFFFFFF
@A00920:152:HGHKKDRXX:2:2106:28149:31391 2:N:0:CGCGTTCA+AAGGAGTA
GGACTACAAGGGTTTCTAATCCTGTTTGCTACCCACGCTTTCGCTCCTCAGCGTCAGTTTCGGCCCAGAGTGGCGCCTTCGCCACCGGTGTTCCTCCTAATATCTGCGCATTTCACCGCTACACTAGGAATTCCCCACACCCCTACCGAACTCTAGTCACAGCAGTATCGAGTGCACGCTTTGGGTTGAGCACAAAGTTTTCACACACGACTTACCGAACCGCATACTAGCTCTTTACGCCCAATAAATC
+
FFFFFFFFF,FFFFFFF:FFF:FFFFFFFFFFF,FF:FFFFFF,FFF,,::FFF:FFFFFFFFFFFFFF:FF,FFF:FFFFFFFFFFFFFFFF,FFF:FF:FFFF,FFFFFFFFFF:,,:FFFFFF,,FFFFFFFFF:,:F:F,FFF::FFFFFF:::FFF,:FF,:,F,FFFF,FFF:,F:F:FFFFFFF,FFFF,F:F::FFFFFF,FF,FFFFFFFFF,F,:FF,F,F,,F:F:FF:F:F,F:FFFF
@A00920:152:HGHKKDRXX:2:2106:2076:32988 2:N:0:CGCGTTCA+AAGGAGTA
GGACTACTGGGGTATCTAATCCTGTTTGCTACCCACGCTTTCGCGCATCAGCGTCAGAACCGGTCCAGGTAGCCGCCTTCGCCACCGGTGTTCCTCCCAATATCTACGCATTTCACCGCTACACTGGGAATTCCGCTACCCCCTCCCGCCCTCAAGCCCGACAGTTACAAAGGCAGTTCCTCAGTTGAGCCGAGGGATTTCACCTATGACTTACCGGGCCGCCTACGCGCCCTTTACGCCCAATAATTCC
+
FFFFFFFFFFFFF:FFFFFFFFFFFFFFFFFFFFFFFFFFFFFFFFFFFFFFFFFFFFF,F,FFFFFF:FFFFFFFFFFFFFFFFFFFFFFFFFFFFFFFFFFFFFFFFFFFFFFFFFFFFFFFF,FFFFFFFFFFFFFFF:FF:FF:,FFFFFFFFFF,FFF,FF,FFFFF,:,F:,:F:F:FFFFFFFFFFFFFF,F:FFF,F,FFFFF:FFFF:,FFFFFF,FFFFFFF,F:FF:FFFFFFFF,FFF
@A00920:152:HGHKKDRXX:2:2106:5819:33176 2:N:0:CGCGTTCA+AAGGAGTA
GGACTACAAGGGTTTCTAATCCTGTTTGCTCCCCACGCTGTCGCACCTGAGTGTCAGTATTGGGCCAGAAAGCCGCCTTCGCCACTGGTGTTCCTCCCGATATCTACGCATTTCACCGCTACACCGGGAATTCCACTTTCCTCTCCCATACTCTAGCTATGCAGTATCGAATGCAGTTCCCAGGTTGAGCCCAGGGCTTTCACATCCGACTTACACAGCCACCTGCGTGCGCTTTACGCCCAGTAATTCC
+
FFFFFFFFFFFFFFFFF:FFFFFFFFFFFFFFFFFFFFFF:FFFFFFFFFFFFFFFFF:FFFFFFFFFFFFFFFFFFFFFF:FFFFFFFFFFFFFFFFFFFFFFFFFFFFFFFFFFFFFFFFFFFFFFF:FFFFF:FFFFFFFFFFFFFFF:FFFFFFFFFFFFFFFFFFFFFFFFFFFFFFFFFF:FFFFFFFFFFFFFFFFF,FFFFF:FFFFFFFFFF,FFFFFFF:F:::F::FFF,:FFFFFFF,
@A00920:152:HGHKKDRXX:2:2106:15989:33348 2:N:0:CGCGTTCA+AAGGAGTA
GGACTACTCGGGTTTCTAATCCTGTTTGCTCCCCACGCTTTCGCACCTCAGCGTCAGTATCGGGCCAGTGAGCCGCCTTCGCCACTGGTGTTCTTGCGAATATCTACGAATTTCACCTCTACACTCGCAGTTCCACTCACCTCTCCCGAACTCGAGACTCCCAGTATCGAAGGCAGTTCTGGAGTTGAGCTCCAGGATTTCACCACCGACTTAAGAGTCCGCCTACGTGCGCTTTACGCCCAGTGATTCC
+
FF:FFFFFFFFFFFFFFFFFFFFFFFF:FF:FFF:FFFFFFFFFFFFFFFFFFFFFFFFFFFFFFF,FFFFFFFFFF:FFFF:FFFFFFFFFFFFF:FFFFFFFFFF::,FFFFFFFFFFF:FFFFFFFFFFFFFF:FF,FFFFFFFFFF:FFFFF:FFFFF:FFFFFF:FFFFFFFFF:FF:FFF,FFF:FFFFF:FFFFFFFFFFFFFFFF,FFFFFFFFFF:FFF::F::,FFFFF,FFFF:F,FFF
@A00920:152:HGHKKDRXX:2:2106:28185:33739 2:N:0:CGCGTTCA+AAGGAGTA
GGACTACCAGGGTATCTAATCCCGTTCGCTCCCCATGCTTTCGCATCTCAGCGTCAGGTCAGGCCCAGCGTGTCGCCTTCGCCACTGGTGTTCCTCCGGATCTCTACGCATTTCACCACTACACCCGGAATTCCACACGCCTCTACCTACCTCTAGTCGCGCAGTTCGATTGCGTCCTCGCCCGGTTGAGCCGGGCGCTTTCACGCCGCACTTGCACGACCGCCTACACGCGCTTTACACCCAGTACATC
+
FFFFF:FFFFFFFFFF:FFFFFFFFFFFFFFFFFFFFF,:FFFFFFFFFFFFF:FFFFFFFFFFFFFFFFFFFFFFF:FFFFFF,FFFFFFFF:FFFFFFFFF:FFFFFFFF:FFFFFFF:FFFFFFFFFFFFFFFFFFFFFFF:FFFFFFFFFFFFFFFFFFFFFFF,FFFFFFFF:FFFFF:F,FF:FFFF:F:F,::FF,FFFF,FFF,FF:,F:F,FFF:,:FF:FFFF::FFFFF:F:F::,FF:
@A00920:152:HGHKKDRXX:2:2106:23194:34053 2:N:0:CGCGTTCA+AAGGAGTA
GGACTACCGGGGTTTCTAATCCTGTTTGCTCCCCACGCTTTCGCACCTCAGCGTCAGTACCGAGCCAGTGAGCCGCCTTCGCCACTGGTGTTCCTCCGAATATCTACGAATTTCACCTCTACACTCGGAATTCCACTCACCTCTCTCGGACTCTAGATCGCCAGTATTAAAGGCAGTTCCAGGGTTGAGCCCTGGGATTTCACCCCTAACTTAACAATCCGCCTACGTGCGCTTTACGCCCAGTAATTCC
+
FFFF:FF:FFFFFFFFFFFFFFFFF:FFFFFFFFFFF:F:FFFFFFFFFFFFFFFFFFFFFFFFFFFFFFFFFFFFFFFF::FFFFFFFFFFFFFFFFFFFFF:FFF::FFFFFFFFFFFFFFFFFFFFFFFFFFFFFF:FFFFFFF:F:FFFF:FFFFFFFFFFFFF,:FFF::FFFFFFFFFFFFFF,FFFFFF,FF,FFF,F:FFFFF,,,FFFFF,FFF::FFFFFFFFFFFFFFFF:FFF,F,:F
@A00920:152:HGHKKDRXX:2:2106:32307:34209 2:N:0:CGCGTTCA+AAGGAGTA
GGACTACCAGGGTATCTAATCCTGTTTGCTCCCCACGCTTTCGTGCCTCAGTGTCAGTACTGGTCCAGGTAGTCGCCTTCGCCACGGATGTTCCTCCTGATCTCTACGCATTTCACTGCTACACCAGGAATTCCACTACCCTCTACCGTACTCTAGCCCGCCAGTTTCCAATGCAATTCCCAGGTTGAGCCCAGGGCTTTCACATCAGACTTAACGAACCACCTACGCACGCTTTACGCCCAGTAATTCC
+
FFFFFFFFFFFFFFFFFFFFFFFFFFFFFFFFFFFFFFFFFFFFFFFFFFFFFFFFFFFFFFFFFFFFFFFFFFFFFFFFFFF:FFFFFFFFFFFFFFFFFFFFFFFFF:FFFF:FFFFFFFFFFFFFFFFFFFFFFFFFFFFFFFFFFFFFFF:FFFFFFFFFF,FFFFFFFFFFFFFFFFFFFFFFFFFFFFFFFFFFFFFFFFFFFFFFFFFFFFFFFFFF:FFFFFFFFFFFFFFFFFFFF,F:FF
@A00920:152:HGHKKDRXX:2:2106:29631:34835 2:N:0:CGCGTTCA+AAGGAGTA
GGACTACTGGGGTTTCTAATCCTGTTTGATCCCCACGCTTTCGTGCCTCAGTGTCAATATTCGTGTAGCCAGCTGCCTTCGCAATTGGTGTTCTATGTCATATCTAAGCATTTCACCGCTACATGACATATTCCGCTGACCTCCACGGTATTCAAGACTGATAGTATCAATGGCAGTTCCCAAGTTAAGCTCGGGGATTTCACCACTGACTTACCAGCCCACCTACGCACCCTTTAAACCCAGTGAATCC
+
FFFFFFFFFFFFFFFFFFFFFFFFFFFFFFFFFFFFFFFFFFFFFFFFFFFFFF:FFFFFFFFFFFFFFFFFFFFFF:FFFF,FFFFFFFFFFFF:FFFFFFFFFF:FFFFFFFFFFFFFFFFFFFFFFFFFFFFFFFF:FFFFFFFFFFFFFFFF:FFFFFFFFFFFFFFFFF:FFFFFFFFFFFFFFFFFFFFFF,FFFFFFFFFFFFFFFFFFFF,FFFFFFFFFFFFFF:FF:FFFFFFFFF,FF:
@A00920:152:HGHKKDRXX:2:2106:1063:35305 2:N:0:CGCGTTCA+AAGGAGTA
GGACTACTGGGGTTTCTAATCCTGTTTGATCCCCACGCTTTCGTGCCTCAGAGTCAATATATGTGTAGCGAGCTGCCTTCGCAATTGGTGTTCTATGTCATATCTAAGCATTTCACCGCTACATGACATATTCCGCTCACCTCCACAATATTCAAGACAGATAGTATCAACGGCAGTTTCCGAGTTAAGCTCGAAGATTTCACCACTGACTTACCTGTCCTCCTACGCACCCTTTAAACCCAGTGAATCC
+
::,::FF,FFFFF:FFFF:FFFFFFFFF:,FFFFFF:F,:FFFF:F,FFFFFF,:F:FFFFF:FFFFF:F:FFFF:FF:FF,F:FFFFFFFF:F:FFFFF:F,:FFFFF:FF::FFF:,:,FFFF:FFF,,,FFFFFF:F:FF::F::F:FF,F,FFFFFFFF:FF:,::FF:FFFF:FFFFF,F,FF:FFFFFFFFFFF:FFFFFF:FFF:,,F,F:F:F:F:F:FFFF:,,,FFFF::FFFFFF,FFF
@A00920:152:HGHKKDRXX:2:2106:26738:35712 2:N:0:CGCGTTCA+AAGGAGTA
GGACTACAGGGGTATCTAATCCCGTTCGCTACCCTGGCTTTCGCGGCTCAGCGTCAGGTGCAGCCCAGGGCGCCGCCTTCGCCTCTGGTGTTCCTCCGGATCTCTACGCATTTCACCACTCCACCCGGAATTCCACGCCCCTCTGCTGCCCTCTAGCTGCCCAGTTTCGAACGGCCTCTCACGGTTGAGCCGGGAGCTTTCACGTCCGACTTGAACAGCCGCCTGCCCGCGCTTTACGCCCAGTAAATCC
+
FFFFFFFFFFFFFFFFFFFFFFFFF,FFFFFFFFFFFFFFFFFFFFFF:FFF,FFFFFFFFFFFFFFFFFFFFFFFFFFFFFFFFFFFFF:FFFFFFFFFFF,FFF:FFFF,FFFFFFF:::F:FFFF:F:,FFF:,F,FF:FFFFFFF:F:FFFFFF:FFFF:,,FFFFF:FFFF:F:F::,F,FFF,F:F,FF:F::FFF:FFF::,F,,FFFFFF,FFFF:FFFF:F,F,FF,,FFFFF:,FFF,FF
@A00920:152:HGHKKDRXX:2:2107:11731:2018 2:N:0:CGCGTTCA+AAGGAGTA
GGACTACTGGGGTTTCTAATCCTGTTTGCTCCCCTTGCTTTCGCAGCTCAGTGTCAGTAACCGGCCAGTAAGTCGCCTTCGCCACTGGTGTTCTTCCGAATATCTACGAATTTCACCTCTACACTCGGAATTCCACTTACCTCTCCACGATTCTAGCGATGCAGTCTTAAAGGCAATTCCGGAGTTGAGCCCCGGGCTTTCACCTCTAACTTACAAAGCCGCCTACGCGCGCTTTACGCCCAGTAATTCC
+
FFFFFFFFFFFFFFFFFFFFFFFFFFFFFFFFFFFFFFFFFFFFFFFFFFFFFFFFFFFFFFFFFFFFFFFFFFFFFFFFFFFFFFFFFFFFFFFFFFFFFFFFFFFFFFFFFFFFFFFFFFFFFFFFFFFFFFFFFFFFFFFFFFFFFFFFFF:FFFFFFFFFFFFFFFFFFFFFFFFFFFFFFFFFFFFFFFFFFF:FFFFFFFF,,F:FFFF:FF:FFFFFFFFFFFFFFFFFFFFFF,FF,FF::F
@A00920:152:HGHKKDRXX:2:2107:1868:2566 2:N:0:CGCGTTCA+AAGGAGTA
GGACTACTCGGGTTTCTAATCCTGTTTGCTCCCCACGCTTTCGCGCCTCAGCGTCAGTAACGGGCCAGTGAGTCGCCTTCGCCACTGGTGTTCTTCCGAATATCTACGAATTTCACCTCTACACTCGGAGTTCCACTCACCTCTCCCGTACTCAAGACAGCCAGTATCAAAGGCAATTCCAAGGTTGAGCCCTGGGCTTTCACCTCTGACTAAACTGTCCGCCTACGCGCCCTTTACGCCCAGTAATTCC
+
FFFFFFF:,FFFF,F:FF,FFFFFFFFFF:FFFFFFFFFFFFFFFFFFFFFFF,FFFFF:F:FF:FFFFFF,FFFFFF:FFFFFFFFFFFFFFF,F:FFFFF:F,FFFFFFFFFFFF:FFFFFF:FFFFFFF:FFFFFFFF:FFFFFF:FF:FFFFFFFFFFFFFFFFFFFF:FFFFFFFFFF:FFFFFFFFFFFFFFFFFF:FFFFFFFF,FFFFF,FFFFFFF,FFFFFFF,FF:FFF:F,FFF:,,F
@A00920:152:HGHKKDRXX:2:2107:15221:4022 2:N:0:CGCGTTCA+AAGGAGTA
GGACTACCGGGGTATCTAATCCTGTTTGCTCCCCACGCTTTCGCACCTCAGCGTCAATACTTGTCCAGCGAGTCGCCTTCGCCACTGGTGTTCTTCCGAATATCTACGAATTTCACCTCTACACTCGGAATTCCACTCGCCTCTCCAAGATTCTAGCACTGCAGTTTCAAGGGCAGTTCCGGGGTTGAGCCCCGGGATTTCACCCCTGACTTGCGGCGCCGCCTACGTGCGCTTTACGCCCAGTATTTCC
+
FFFFFFFFFFFFFFFFFFFFFFFFFFFFFFFFFFFFFF:FFFFFFFFFFFFFFFFFFFFFFFFFFFFFFFFFFFFFF:FFFFFFFFFFFFFFFFFFFFFFFFFFFF:FFF,FFF:FFFF:FFFFFFFFF:FFFFFFFFFFFFFFFFFFFF::FF:FFFFFFFFFFFFFFFFFFFFF,FFFFFFFFFFFFFFFFFFFFF,FF:FFFFFFFFFFF::FFFFFFFFFFFFFFFFFFFFFFFFFFFFFFFFFFF
@A00920:152:HGHKKDRXX:2:2107:19443:4069 2:N:0:CGCGTTCA+AAGGAGTA
GGACTACTCGGGTTTCTAATCCTGTTTGCTCCCCACGCTTTCGCACCTCAGCGTCAGTTATAGTCCAGAGAGCCGCCTTCGCTTCTGTTGTTCCTCCTGATATCTACGAATTTCACCTCTACACCAGGAATTCCGCTCTCCTCTCCTATCCTCCAGTCTCTCAGTATCCAATGCACTTCCTGGCTTGAGTCCAGGGATTTCACACCAGACTTACGAGACCGCCTACGTGCTCTTTACGCCCAATGAATCC
+
FFFFFFF:FFFFFFFFFFFFFFFFFFFFF,FFFF,FFFFFFFFF:FFFFFFFFFFFFF,F:FF:FFFFFF,FFFFFFF:FFF:FFFFFFFFFFF:FFFFF,FFFF,FF:::FFFFFFFFFFFFFFFFFFFFF:F:FFFFFF:FFFF:FF,FFFF,FFFFFFFFFFFFFFFFFFFFFFFFFF:,:FF,FFFFFF:FF:FFFFF,FFFFFFF,F:,F:FFFFF:F:F:F,F:FFFFFFF:F,:FFF,:,F,F
@A00920:152:HGHKKDRXX:2:2107:26494:4820 2:N:0:CGCGTTCA+AAGGAGTA
GGACTACCGGGGTTTCTAATCCTGTTTGCTCCCCACGCTTTCGTGCCTCAGTGTCAATACTAGTCCAGTAGACTGCTTTCGCCATTGGTGTTCCTCCGAATATCTACGAATTTCACCTCTACACTCGGAATTCCATCTACCTCTCCTAGATTCTAGTGACCCAGTCTTAAAAGCAATTCCAGGGTTAAGCCCTGGGCTTTCACTTCTAACTTAGGAAACCACCTACGCACGCTTTACGCCCAGTAAATCC
+
FFFFFFFFFFFFFFFFFFFFFFFFFFFFFFFFFFFFFFFFFFFFFFFFFFFFFFFFFFFFFFFFFFFFFFFFFFFFFFFFFFFFFFFFFFFFFFFFFFFFFFFFFFFFF:FFFFFFFFFFFFFFFFFFFFFFFFFFFFFFFFFFFFFFFFFFFFFFFFFFFFFFFFFFFFFFFFF,FFFFFFFFFF:FF,FFFFFFFFFFF:FFFFFFFFFFFFFF:FFFFFFFFFFF:FFFFFFFFFFFFFFFF:FF:F
@A00920:152:HGHKKDRXX:2:2107:19036:5149 2:N:0:CGCGTTCA+AAGGAGTA
GGACTACCGGGGTATCTAATCCTGTTTGCTCCCCACGCTTTCGCGTCTCAGCGTCAGGTAAGGCCCAGAGAGCTGCCTTCGCTATTGGTGTTCCTCCCGATATCTGCGCATTCCACCGCTACACCGGGAATTCCACTCTCCTCTACCTACCTCAAGCCCTGCAGTATCGGGTGCAGTTCCGAAGTTGAGCTTCGGGATTTCACATCAGACTTACAGGGCCGCCTACACGCCCTTTACGCCCAGTAATTCC
+
FFFFF:FFFFFFF:FFFF:FFFFFFFFFFF:FFFFFFFFFFFF:FFFFFFF:FFFFFFFFFFFFFFFFFFFFFFFFFFFFFF::F,FFF:FFF:FFFFFFF:FFFFFFFFFFFFFFFFFFFFFFFFFFFFFFF,FFFFFFFFFFFFFFFF:FFFFFFFF,FFFFFFF:FFFFFF:FFFFFFF,:FFFFFFFFF:FFFFFFFF:FFF,FFFF:FFF,FFFFFFFFFFFF:FFFFFFFFFFFFFFFF,FFF,
@A00920:152:HGHKKDRXX:2:2107:8314:6433 2:N:0:CGCGTTCA+AAGGAGTA
GGACTACTGGGGTTTCTAATCCTGTTTGCTCCCCACGCTTTCGTGCTTTAGTGTCAGTGATAGGCCAGGCAACTGCCTTCGCCATTGGTGTTCTATCTGATATCTACGCATTTCACTGCTACACCAGATATTCCATTGCCCTCTCCTACACTCAAGGTAAATAGTATCAAAAGCAACTCCGGAGTTGAGCTCCGGGCTTTCACTTCTGACTTAAAAACCCACCTGAGCACCCTTTACACCCAGTAAATCC
+
FF:FFFFFFFF:FFFF:FFFFFFFFFFFFFFF,FFFFFF,FFFFFFFFF:FFFFF,FFFFFFFFFFF:FFFFFFFFFFFFFFFFFFFFFFFFF:FFFFFFFFFFFFFFFFFF,FF:F,FF,FFFFFFFFF:FFF,FF:FF:FFFFFFFFFFF:FFFFFF:FF:,F:,,:FFFF:FFF:FFFFF,FF:FFF:FFF::FFFF:F:F,FF,FF,FFFFF:FFFF,,:FFFFFF:FFFF,FFFFFF,F,F,F,F
@A00920:152:HGHKKDRXX:2:2107:26449:6652 2:N:0:CGCGTTCA+AAGGAGTA
GGACTACTGGGGTTTCTAATCCTGTTTGCTCCCCACGCTTTCGCACATGAGCGTCAGTATTGGTCCAGGAAGTCGCTTTCGCCACTGATGTTCCTTCAGATATCTACGCATTTCACCGCTACACCTGAAATTCCACTTCCCTCTCCCATACTCTAGCAATGCAGTCTCGAATGCAGTTCCCAGGTTAAGCCTGGGGATTTCACACCCGACTTGCAAAGCCGCCTACGCGCGCTTTACGCCCAGTAATTCC
+
FFFFFFFFFFFFF:FFFFFFFFFFFFFFFFFFFF:FFFFFFFFFFFFFFFFFFFFFF:FFFFFF::FFF:FFFF,,F:F,FFFFFF,F:,,::FFF:FFFFFFF,F,FFFF,FFFFFFFFF,FFFFFF:FFF:,F:FFF,FFF:F:FFFFFFFFF:FFFFFFF,FFFFFF:::FF:FFF,FFFFF:FF,F,FF,,::F,FF:FFFF:FFF,F:FF:FFFF:FF,::,FF,FFF,,FFF,F,FF,FF,FF:
@A00920:152:HGHKKDRXX:2:2107:14660:6746 2:N:0:CGCGTTCA+AAGGAGTA
GGACTACCGGGGTTTCTAATCCCGTTTGCTCCCCCAGCTTTCGCGCCTCAGCGTCAAGAACAGGCCAGGAAGTCGCCTTCGCCACTGGTGTTCCTCCCGATATCTACGCATTTCACCACTACACCGGGAATTCCACTTCCCTCTCCTGCCTTCAAGTTAAGCAGTATCGAATGACCCTCCCCAGTTAAGCCGGGGGCTTTCACATTCGACTTGAATAACCGCCTGCGCGCTCTTTACGCCCAGTAAATCC
+
FFFFFFFFFFFFFFFFFFFFFFFFFFFFFFFFFFFFFFFFFFFFFFFFFFFFFFFFFFFFFFFFFFFFFFFFFFFFFFFFFFFFFFFFFFFFFFFFFFFFFFFFFFFFFFFFFFFFFFFFFFFFFFFFFFFFFFFFFFFFFFFFFFFFFFFFFFFFFFFFFFFFFFFFFFFFFFFFFFFFFFFFF:FFFFFFFFFFFFFFFFFFFFF:FFFFFFFFFF,FFFFFFFFFFFFFFFFF,FFFFFF,F:FFF:
@A00920:152:HGHKKDRXX:2:2107:4291:7012 2:N:0:CGCGTTCA+AAGGAGTA
GGACTACAAGGGTTTCTAATCCCGTTCGCTACCCTGGCTTTCGCGGCTCAGCGTCAGGTGCAGCCCAGGGCGCCGCCTTCGCCTCTGGTGTTCCTCCGGATCTCTACGCATTTCACCACTCCACCCGGAATTCCACGCCCCTCTGCTGCCCTCTAGCTGCCCAGTTTCGAACGGCCTCTCCCGGTTGAGCCGGGAGCTTTCACGTCCGACTTGAACAGCCGCCTGCCCGCGCTTTACGCCCAGTAAATCC
+
FFFFF:FFFFFFFFFFFFFFFFFFFFFFFFFFFFFFFFFFFFFFFFFFFFFFFFFFFFFFFFFFFFFFFFFFFFFFFFFFFFFFFFFFFFFFFFFFFFFFFFFFFFFFFFFFFFFFFFFFFF:FFFFFFFFFFFFFFFFFFFFFFFFFFFFFFFFFFFFFFFFFFFF:FFFFFFFFFFFFFFFFFFFFFFFFFFFFFFFFFFFF:F:FFF:FFFFFFF:FFFFFFFF:F:FFFFFFFFFFFFFFFFFFFF
@A00920:152:HGHKKDRXX:2:2107:18954:8641 2:N:0:CGCGTTCA+AAGGAGTA
GGACTACAGGGGTTTCTAATCCTGTTTGCTCCCCACGCTTTCGCACCTCAGCGTCAACAGTAGTCCAGAAACTCGCCTTCGCCACTGGTGTTCTTCCGAATATCTACGAATTTCACCTCTACACACGGAATTCCACTAACCTCTCCAACGATCTAGCGAAGCAGTCTTAAATGCTATTCCAAGGTTGACACCTGGCCTTTAAACTCTAACTAACAAACCCCCCAACCCGCGCTTAACGCCCAGAAATACC
+
FFFFF:F:FFFFFFFFFFFFFFFFFFFFFFFFFFF,FFFFFFF,:FFFF:F,FFFFFFFFF:FFFFFF,::,FFFFFFFFFFFFFFFFFFFFF,FF:,FFFFFFFFFFFFFFFFFF,FFF:FFF:F,FFFFFFFFFFFF:F,FFFFFFF,,FFF:F:F:,,,:FF,F,FFF,FFFFFF::,,F,F,,,:,FF:,F,,FF,,,,F,,::,,F,:F,:FFF,,F,F,FF:::,,FF,FF,FF,:,F:F::FF
@A00920:152:HGHKKDRXX:2:2107:29252:9596 2:N:0:CGCGTTCA+AAGGAGTA
GGACTACTCGGGTTTCTAATCCTGTTTGCTCCCCACGCTTTCGCACCTCAGCGTCAGTACCGGACCAGTGAGCCGCCTTCGCCACTGGTGTTCTTCCTAATATCTACGAATTCCACCTCTACACTAGGAGTTCCACTCACCTCTTCCGGACTCAAGATCGCCAGTATCGAAGGCAGTTCCGGGGTTGAGCCCCGGGATTTCACCCCCGACGTAACAAACCGCCTACGTACGCTTTACGCCCAATAATTCC
+
FFFFFFFFFFFFFFFFFFFFFFFFFFFFFFFFFFFFFFFFFFFFFFFFFFFFFFFFFFFFFFFFFFFFFFFFFFFFFFFFFFFFFFFFFF,FFFFFFFF:FFFFFFFFF:FFFFFFFFFFFFFFFFFFFFFFFF,FFFFFFFFFFFFFFFFFFFFFFFFFFFFFF:FFFFFFFFFFFFFFFFFFFF:FFFFFFFFFFF:FF:FFFFFFFF,FFFFF:FFF:FF:FFFFFFFFFF,,FFFFFF:FFFFF:F
@A00920:152:HGHKKDRXX:2:2107:24297:9627 2:N:0:CGCGTTCA+AAGGAGTA
GGACTACAAGGGGTTCTAATCCTGTTTGCTCCCCACGCTTTCGCGCCTCAGCGTCGGACCCGGCCCCGCTGGCCGCCTTCGCCACGGGTGTTCTTCCCGATCTCTCCGCATTCCACCGCTACACCGGGAATTCCACCAGCCTCTACCGGTCCCTAGCCATGCAGTTTCGGAAGCCGTGCCGGGGTTGAGCCCCGGTATTTCACTCCCGACTTGCCAAGCCGCCTGCGCGCGCTTTACGCCCAGTAATTCC
+
FF,F:FFF:FFF,FFFF,FFF:FFFF:F:FF,:FF,FF,FFFF:FF:FF,F:FF:FFFFFF,FFFF,FFFFF:F:FF:::F:FFFFFFF,F,FFFF:FF::F,F:,FFFFF:FFF,FFFFFFFFFFFF:FFFF,:F,FFF::FF:FFFFFFFFFFF:FFFFFFFFFFFFFFF:,FFFFFFFFFF,,FFF:FFFFFFF:F:FFF::,FFFF,FF,,:FFF,F:FF:,FFFF:FFF:FFFF:F,F,:FF:FF
@A00920:152:HGHKKDRXX:2:2107:22706:10097 2:N:0:CGCGTTCA+AAGGAGTA
GGACTACTGGGGTATCTAATCCTGTTTGCTCCCCACGCTGTCGCGCCTCAGTGTCAGCAACTGCCCAGCAGGCCGCCTTCGCCACTGGTGTTCTTTCGGATATCTACGCATTCCACCGCTACACCCGAAATTCCACCTGCCTCTACAGTGCTCAAGCTCAGCAGTTCGCACGGCAGATCCGGGGTTGAGCCCCGGACTTTCACCACACGCTTACCAAGCCACCTACGCGCCCTTTACGCCCCGTGATTCC
+
FF:FFFFFFFFFFF:FFF:FFFFFFFFFFFFF:FFFFFFF:FFFFFFF:FFFFFFFFFFFFFF:FFFFFFFFFFFFFFFFFFFF:FFFFFFFFF:FFFFFFF,FFFFFFFFFFFFFFFFF:FFFFFFF,:FFFFFFFFFFF:FFFF:FF:FFFF:FFFFFFFFFF::FFFFFFFFFFFFFFFFFFFFFFFFFF:F:FFFFFF:F:F:FFFFFF,FFFFF::FFF,F:FFFFFF:FFFFFFFF:FFFF::F
@A00920:152:HGHKKDRXX:2:2107:4499:10629 2:N:0:CGCGTTCA+AAGGAGTA
GGACTACAGGGGTTTCTAATCCTGTTCGCTCCCCATGCTTTCGCTCCTCAGCGTCAGTTAATGCCCAGAGACCTGCCTTCGCCATCGGTGTTCCTCCTGATATCTGCGCATTTCACCGCTACACCAGGAATTCCAGTCTCCCCTACATCACTCTAGTCTGCCCGTACCCACCGCAGATCCGGAGTTGAGCCCCGGACTTTCACGGCAGACGCGACAAACCGCCTACGAGCTCTTTACGCCCAATAATTCC
+
FFFFFFFFFFFFFFFFFF:FFFFFFFFFFFFFFFFFFFFFFFFFFFFFFFFFFFFFFFFFFFFFFFFFFFFFFFFFFFFFFF:FFFFFFFFFFFFFFFFFFFFFFFFFFFFFFFFFFFFFFFFFFFFFFFFFFFFFFFFFFFF:FFFFFFFFFFFFFFFF:FFFFFFFFFFFFFF:FFFFFFFFFFFFFFFFFFFFFFFFFFF:FFF:FFFFFF::FFFFFFFFFF,:FFFFFFF:,FFFFFFFF,FFFF
@A00920:152:HGHKKDRXX:2:2107:22182:11569 2:N:0:CGCGTTCA+AAGGAGTA
GGACTACTGGGGTTTCTAATCCTGTTTGCTCCCCACGCTTTCGCGTCTCAGCGTCACTACAAGCCCAGCAAGTCGCCTTCGCCACTGGTGTTCCTGCGAATATCTACGAATTTCACCTCTACACTCGCAATTCCACTTGCCTCTGCTTGAGTCCAGGCTGGAAGTTTTGGAGGCAGTTCCGAGGTTGAGCCTCGGGATTTCACCCCCAACTTTCCAGACCGCCTGCACACCCTTTACACCCAATAATTCC
+
FFFFFFFFFFFFFFFFFFFFFF,FFF,FFF,FFFF:FFFFFFFFFFFFF::FFFFFFFFFFFFFFFFFFFFF:FFFFFFFFFFFFFFFFFFFFFFFFFFFFFFFFFF:FFFF:FF:FFFFFFFFF,FFFFF:FFFFF:,FFFFFFFFFFFFFFFFFF:FFFFFFFFFF:FF:FFF,FFFFFFFFFFFFF:FF,FFFFFFFFFF,:F:FFF:FFFFFF,FFFFFFF:FF:FFFFFFFFFFFF:FF:FFF,F
@A00920:152:HGHKKDRXX:2:2107:5520:11835 2:N:0:CGCGTTCA+AAGGAGTA
GGACTACTAGGGTTTCTAATCCTGTTTGCTACCCACGCTATCGTCCCTCAGCGTCAATCATCGTCTAGCCGGCTGCCTTCGCTTTCGAGGTTCCTCCCGATCTCTACGCATTCCACCACTACACCGGGAATTCCACCGACCTCGACGTGATTCTAGTTGTCCGGTTTCCAGTGCGCTCTCACAGTTAAGCCGTGAGTTGTCACACCAGACCTAAACATCCGCCTACAGACCCTTTACGCCCAGTAATTCC
+
FFFFFFFFFFFFFFFFFFFFF:FF:FFFFFFFFFFFFFFFFFFFFFFFFFFF:FFFFFFF:FFFFFF,FFF:FFFFFF,F:FFFFFFFFFFFFFF:FFF:FFFFFFF:FFF::FFFFFFFFFFFFFFFF,FFFFFFFFFFFFFFFFFFFFFF:F:FFFFFF,FFFF:FF:FFFF,FFFFFFFFF::FFFFFF:FFFF:FFFFFFFFF::F:F,F:F:FFF,FFF:FFF:FF,FFF::F:FFF,::FFFFF
@A00920:152:HGHKKDRXX:2:2107:28926:12477 2:N:0:CGCGTTCA+AAGGAGTA
GGACTACTCGGGTTTCTAATCCCGTTTGCTCCCCTGGCTTTCGTTCCTCAGTGTCAGTTGCAGTCCAGAACGCCGCCTTCGCCACCGGTGTTCCTCCAGATATCTACGCATTTCACCGCTACACCTGGAATTCCGCGTTCCTCTCCTGCACTCAAGCCAACCAGTATCAGACGCAGTTCCTCAGTTAAGCTGAGGGATTTCACGTCTGACTTAATTGGCCACCTACGAACCCTTTACGCCCAGTAATTCC
+
FFFFFFFFFFFFFFFFFFFFFFFFFFFFFFFFFFFFFFFFFFFFFFFFFFFFFFFFFFFFFFFFFFFFFFFFFFFFFFFFFFFFFFFFFFFFFFFFFFFFFFFFFFFFFFFFFF,FFFFFFFFFFFFFFFFFFFFFFFFFFFFFFFFFFFFFFFFFFFFFFFFFF:FFFFFFFFFFFFFFFFFFFFFFFFFFFFFFF:FFFFFFFFFFFFFFFFFFFFFFFFFFFFFFFFFFFFFFFFFFFFFFF:FFFF
@A00920:152:HGHKKDRXX:2:2107:24433:12931 2:N:0:CGCGTTCA+AAGGAGTA
GGACTACAAGGGTTTCTAATCCTGTTTGCTCCCCACGCTTTCGCGCCTCAGCGTCAGTATCGAGCCAGCGGGTCGCCTTCGCCTCCGGTGTTCCACCTGATATCTAAGCATTCCACCGCTACACCAGGTATTCCACCCGCCTCTCTCGAACTCAAGTTGAGCAGTTTCCAGCGCAATCGCTCCGTTGAGCGGTAGCGTTTTCACACCAGACTTGCCCAGCCGCCTACACGCCCTTTACGCCCAATAAATC
+
FFFFFFFFFFFFFFFFFFFFFFFFFFFFFFFFFFFFFFFFFFFFFFFFFFFFFFFFFFFFFFFFFFFFFFF:FFFFFFFFFFFFFFFFFFFFFFFFFFFFFFFFFFFFFFFFFFFFFFFFFFFFFFFFFFFFFFFFFFFFF:FFFFFFFFFFFFFFFFFFFF:FFFFFFFFFFFFF:FFFFFFFFF::FFFFFFFFFFFFFFFFFFFFFFFFFFFFF,FFFFFFFFFFFFFFF,FFFFFFFF::FFF::F
@A00920:152:HGHKKDRXX:2:2107:9236:13792 2:N:0:CGCGTTCA+AAGGAGTA
GGACTACTCGGGTATCTAATCCTGTTTGCTCCCCACGCTGTCGCACCTGAGTGTCAGTATTGGGCCAGGAAGCCGCCTTCGCCACTGATGTTCCTCCCGATATCTACGCATTTCACCGCTACACCGGGAATTCCACTTCCCTCTCCCATACTCGAGCTGAGTAGTATCGACTGCAATTCCCAGGTTAAGCCCAGGGCTTTCACCACCGACTGACTCAGCCACCTGCGTGCGCTTTACGCCCAGTAATTCC
+
FFFFFFFFFFFFFFFFFFFFFFFFFFFFFFFFFFFF:FFFFFFFFFFFFFFF,FFF:FFFF,FFFFFFFFFF,F:FFFFFFFFFFFFFFFFF:,FFFF,FFFFFFFFF,FFFF,FFF,FFFFFF,FFFFFFFFFFFFFFFFFFFF,FFFF,FFFF:FFFFFFF:FF:FFFFFF:FFFF,F,FFFFFFFFF:FFF:FFFFFFFF,FF,F:,FF,FFFFFFF:,FFFFFFFFFFFFFFF,FFFF:,FFFF:F
@A00920:152:HGHKKDRXX:2:2107:29107:13917 2:N:0:CGCGTTCA+AAGGAGTA
GGACTACTCGGGTTTCTAATCCTGTTTGATCCCCACACTTTCGTGCCTCAGCGTCAGTTAAAGTTTAGTAAGCTGTCTTCACTATCGGTGTTCTTGACGATATCTAAGCATTTCACCGCTACACCGTCAATTCCGCCTACCTCAACTTTACTCAAGTCATACAGTATCAATGCCACCCTCCCGGTTAAGCCGGGATATTTCAGCACTGACTTATACAACCGCCTACGCACCCTTTAAACCCAATAAATCC
+
FFFFFFFFFFFFFFFFFFFFFFFFFFFFFFFFFFFFFFFFFFFFFFFFF:FFFFFFFFFFFFFFFF:FFFFFFFFFFFFFFFFFFFFFFFFFFFFFFFFFF:FFFFFFFFFFFFFFFFFF:FFFFFFFF,FFFFFFFF,FFFFFF:FFF:FFFFFFFFFFF:FFFFFFFFFFFFFFFFFFFFFFFFFFFFFFFFFFFFFFFFFFFFFFFFF:FFFFFFFFFFFF:FFFFFFFFFFFFFFFF:FFFFFFFF
@A00920:152:HGHKKDRXX:2:2107:13078:14340 2:N:0:CGCGTTCA+AAGGAGTA
GGACTACAGGGGTTTCTAATCCTGTTTGCTCCCCACGCTTTCGCGTCTCAGCGTCAGCAAAGATCCAGCAAGTCGCCTTCGCCACTGGTGTTCCTGCGAATATCTACGAATTTCACCTCTACACTCGCAATTCCACTTGCCTCTATCTTGCTCCAGACTTGTAGTTTTGGAGGCAGTTCCGAGGTTGAGCCTCGGGATTTCACCCCCAACTTACACGTCCGCCTACACGCGCTTTACGCCCAGTAATTCC
+
FFFFFFFFFFFFFFFFFFFFFF:FFFFFFFFFFFFFFFFF:FFFFFFFFFFFFFFFF:FFFF:FFFFFFFFFFFFFF:FFFFF:FFFFFFFFFFFFFFF,FFFF:FFF:FFFFFFFFFF:FF,FFFFFF:FFFFFF:FF,:FF::FFFFFF,FFFFFF:FFFFFFFFFFFFFFF:F,FFFFFF:,FFF:FFFFFFF:F,FF,FFFF:F:F,FFFF,FFFFFFF,F:FFFFFFFF:FFFFFF:F,:FFFF:
@A00920:152:HGHKKDRXX:2:2107:13566:15436 2:N:0:CGCGTTCA+AAGGAGTA
GGACTACCAGGGTTTCTAATCCTGTTCGCTCCCCATGCTTTCGCTCCTCAGCGTCAGTTACGGCCCAGAGATCTGCCTTCGCCATCGGTGTTCCTCCTGATATCTGCGCATTTCACCGCTACACCAGGAATTCCAGTCTCCCCTACCGAACTCTAGCCTGCCCGTATCGGCTGCAGGCCCGCGGTTGAGCCGCGGGTTTTCACAGTCGACGCGACAAGCCGCCTACGAGCTCTTTACGCCCAATAAATCC
+
FFFFFFFFFFFFFFFFFFFFFFFFFFFFFFFFFFFFFFFFFFFFFFFFFFFFFFFFFFFFFFFFFFFFFFFFFFFFFFFFFFFFFFFFFFFFFFFFFFFFFFFFFFFFFFFFFFFFFFFFFFFFFFFFF:FFFFFFFFFFFFFFFFFFFFF:FFFFFFFFFFFFF:FFFFFF:FFFFFFFFFFFFFFFFFFFFF:FFFFFFFFFFFFFFFFFFFFF:FFFFFFFFFFFFFFFFFFFFFFFFF:FFFFFF:
@A00920:152:HGHKKDRXX:2:2107:24614:15468 2:N:0:CGCGTTCA+AAGGAGTA
GGACTACCCGGGTATCTAATCCTGTTTGCTCCCCACGCTTTCGTGCCTGAGCGTCAGTGTTAACCCAGGGGGCTGCCTTCGCCATCGGTGTTCCTCCACATCTCTACGCATTTCACTGCTACACGTGGAATTCCACCCCCCTCTGCTACACTCTAGCCTTGTAGTTTCAAACGCAGTTCCCAGGTTGAGCCCGGGGATTTCACATCTGACTTACAAAACCGCCAGCGCACGCTTTACGCCCAGTAATTCC
+
FFFFFFFFFFFFFFFFFFFFFFFFFFFFFFFFFFFFFFFFFFFFFFFFFFFFFFFFFFF:FFFFFFFFFFFFFFFFFFFFFFFFFFFFFFFFFFFFFFFF:FFFFFFFF:FFFFFFFFFFFFFFFFFFFF:FFFFFFFFFF:FFF:FFFFFFFFFFFFFFFFFFFFFFFFFFFFFFFFFFFFFFFFFFF::FFFFF,FFFFFF::FFFFFFFFFFFFF:FFFF,FFFFFFFF,:FFFFFFFFFF,,F::F
@A00920:152:HGHKKDRXX:2:2107:29351:17440 2:N:0:CGCGTTCA+AAGGAGTA
GGACTACCAGGGTTTCTAATCCTGTTTGCTCCCCACGCTTTCGTGCCTGAGCGTCAGTGTTAACCCAGGGGGCTGCCTTCGCCATCGGTGTTCCTCCACATATCTACGCATTTCACTGCTACACGTGGAATTCCACCCCCCTCTGCCACACTCTAGCCTGCCAGTTACAAGCGCAATTCCCAAGTTGAGCTCGGGGATTTCACACCTGTCTTAACAGACCGCCTACGCACGCTTTACGCCCAGTAATTCC
+
FFFFFFFFFFFFFFFFFFFFFFFFFFFFFFFFFFFFFFFFFFFFFFFFFFFFFFFFFFFFFF:FFFFFFFFFFFFFFFFFFFFFFFFFFFFFFFFFFFFFFFFFFFFFFFFFFFFFFFFFFFFFFFFFFFF:FFFFFFFFFFF:FFFFFFFFFFFFFFFFFFFFFFFFFFFFFFFFFFFF:FFFFFFFFFFFFFFFFFFFFFFFFFFFFFFFF:FF:FFFFFFFFFF:FFFFFFFFF,FFFFFFFFFFFF
@A00920:152:HGHKKDRXX:2:2107:5376:17879 2:N:0:CGCGTTCA+AAGGAGTA
GGACTACTAGGGTTTCTAATCCTGTTTGCTCCCCACGCTTTCGTGCCTCAGTGTCAGGAACGTTCCAGAGAGCCGCCTTCGCCACCGGCCTTCTTCCCGATCTCTACGCATTTCACCGCTACACCGGGAATTCCGCTCTCCTCTCCCGTCCTCAAGCACGGCAGTCACCTGCGACCTTCCTGGGTTAAGCCCAGGGATTTTGCACAGGTCTTACCGAACCACCTACGCACGCTTTACGCCCAGTAAATCC
+
FFFFFFFFFFFFFFFFFFFFFF:FFFFFFFFFFFFFFFFFFFFFFFFFFFFFFFFFFFFFFFFFFF:FFFFFF:FFFFFFFFFFFFFFFFFFFFFFFFFFFFFFF,FFFFFFFFFFFFFFFFFFFFFFFF:FFFFFFFFFFFFFFFFFFFFFFFFFFFFFFFFFFFFFFFFFFFF:FFFFFFFFFFFFFFFFFFFFF,FFFFFFFFFFFF:FFFFF:FFFFFFFFFFFFFFFFFFFFFFFF:FFFFFFFF
@A00920:152:HGHKKDRXX:2:2107:22110:19586 2:N:0:CGCGTTCA+AAGGAGTA
GGACTACACGGGTTTCTAATCCTGTTCGCTCCCCACGCTTTCGCGTCTCAGTGTCAGTCACGTACCAGAGAGCTGCCTTCGCCATCGGTGTTCCTCCTGATATCTGCGCATTCCACCGCTACACCAGGAATTCCACTCTCCTCTTCCGGACTCAAGACTGTTGGTTTCCAGTGACCCTCCGGGGTTGAGCCCCGGGCTTTCACACCAGACCTTCAAGTCCACCTACACGCTCTTTCCGCCCAGTGAGTCC
+
FF:FFFFFFFFFFFFFFFFFFF:FFFFFFFFFFF:FF:F:FFFFFFFFF,FFF,F:FFFFFFFFFFFFFFFFFFFFF,F:FFFFFFFF:FFF::FF:FF,FFF::FFFFFFFF,,FFFFF:::FFFFF,:F,F:F:FFF:::::FFFFF,F::FFFF:FFFFFFFFFF,FFFF:FFF:F:F:FFFFF,FFF:FFFF::,F,,F,FF:FF:F:FF,,FFFFFFFFFF:,FFF::,,,:FFF:F,FF,:F,,
@A00920:152:HGHKKDRXX:2:2107:9426:19601 2:N:0:CGCGTTCA+AAGGAGTA
GGACTACTAGGGTTTCTAATCCTGTTTGCTCCCCACGCTGTCGCGCCTCAGCGTCAGCAACTGCCCAGCAGGCCGCCTTCGCCACCGGTGTTCTTCCGGATCTCTACGCATTCCACCGCTACACCCGGAATTCCGCTGGCCTCTGCCTGTCTCCAGCCCCCCAGTATCCCCGGCTTGCTCGGGGTTGAGCCCCGGCCTTTCACCATGAGACTTAAGCGGCCGCCTACGTGCGCTTTACGCCCACTAATTC
+
FFFF:FFFFFFFFF,FFFFFFFFFFFFFFFFFFFFFFFFFFFFFFFFFFFFFFFFFFFF:FFFFFFFFFFFFFFFFFFFFFFFFFFFFFFFFFFFFFFFFFFFFFFFFFFFFFFFFF:FFFFFFFFFFFF:FFFFFFFFFFFFFFFFFFFFFFFFFFFFFFFFFF,FFF::FFFFFFFFFFFFFFFFFF:FF:FFFFFFFFFFF,FFFFFFFFFFFFFFFFFFFF::F:FFFFFFFF:F:F:F,F:FFFF
@A00920:152:HGHKKDRXX:2:2107:28718:19601 2:N:0:CGCGTTCA+AAGGAGTA
GGACTACTGGGGTTTCTAATCCTGTTTGCTACCCACGCTTTCGCGCATCAGCGTCAGTACCGGTCCAGGTAGCCGCCTTCGCCACTGGTGTTCCTCCCAATATCTACGCATTTCACCGCTACACTGGGAATTCCGCTACCCCCTCCCGGCCTCAAGCCAAACAGTTTCAAAGGCAGTTCCTCAGTTGAGCCGAGGGATTTCACCTTTGACTTGTCAGGCCGCCTACGCGCCCTTTACGCCCAATAATTCC
+
FFFFFFFFFFFFF,FFFFFFFFFFFFFFFFFFFFFFFFFFFFFFFFFFFFFFFFFFFFFFF:FFFFFFFFFFFFFFFFFFFFFFFFFFFFFFFFF:FFFFFFFFFFFFFFFFFF,FFFFFFFF,FFFFFFFFFFFFFFFFFFFFFFFFFFFFFFF:FFFFF:,F:FFFFF,FFFFFFFFFFFFF:FFFFFFFFFFFF,F:F,:FFFFF,F:FFF:FFF,:FFFF,:FFFFF:FFF,FF:F:F,,FFFF::
@A00920:152:HGHKKDRXX:2:2107:25364:20243 2:N:0:CGCGTTCA+AAGGAGTA
GGACTACAAGGGTTTCTAATCCTGTTTGCTCCCCACGCTTTCGCGCCTCAGCGTCAGTAATGAGCCAGTATGTCGCCTTCGCCACTGGTGTTCTTCCGAATATCTACGAATTTCACCTCTACACTCGGAGTTCCACATACCTCTCTCATACTCAAGATCGCCAGTATCAAAGGCAGTTCCAGGGTTGAGCCCTGGGATTTCACCTCTGACTTAACGATCCGCCTACGCGCCCTTTACGCCCAGTAATTCC
+
FFFFFFFF:FFFFFFFFFFFFFFFFFFFFFFFFF:FFFFFFFFFFFFFFFFFFFFFFFFFFFFFFFFFFFFFF,FFFFFFFFFFFFFFFFFFFFFFFFFFFFFFF:FFFF:FFFFFFFFFFFFFFFFFFFFFFFFFFFFFFF:FFFFFFFFFF,FFFFF,FFFFF,FFFFF:FFFFFFFF,FFFFFFFFFFFFFFF:FFFF:FFFFFFFFFFFFF,FFFFFFFF:FFF:FFFF,F:FFFFFFFF:,FFFF
@A00920:152:HGHKKDRXX:2:2107:18213:20478 2:N:0:CGCGTTCA+AAGGAGTA
GGACTACTGGGGTTTCTCATCCTGTTTGCTCCCCACGCTTTCGCACCTCAGCGTCAGTTCCGGACCAGTAAGCCGCCTTCGCCACTGGTGTTCTTCCTAATATCTACGAATTCCACCTCTACACTAGGAGTTCCACTTACCTCTTCCGGCCTCTAGCTTGCCAGTATCAAAGGCAGTTCCGGAGTGGAGCTCCGGGCGTGCGCCTCTGACTTAACAAACCGCCTACGTGCGCTGTTCGCCCAGTGCAGCC
+
F:FFFFFFFFFFF,FFF:FFFFFFF,FFFFF:FF,FFF:,FFFFF:FFF,FFFFF,:FFFF,FFFFFFFFFFFFFF,F:FFF:FFFFF,FFFF:,FFF,FFF,,FFF:,:,F:FFFFF:F,FFFF,F,F:F:,FF,FF:F,:F,FF:FF:FFF::FFF::FFFFF,FFFFFFF:,FF,,FFFFF,:,FF,,F,FFF:,,,,,F:FF:F,F:,F,,FF,FFF::FFFF,FFFFF,,,FF,F,,FF,:,:::
@A00920:152:HGHKKDRXX:2:2107:16360:20713 2:N:0:CGCGTTCA+AAGGAGTA
GGACTACAAGGGTATCTAATCCTGTTTGCTCCCCACGCTTTCGCACCTCAGCGTCAATACTTGTCCAGCGAGTCGCCTTCGCCACTGGTGTTCTTCCGAATATCTACGAATTTCACCTCTACACTCGGAATTCCACTCGCCTCTCCAAGATTCTAGCAAAGCAGTTTCAAGGGCAGTTCCGGGGTTGAGCCCCGGGATTTCACCCCTGACTTGCTTCGCCGCCTACGTGCGCTTTACGCCCAGTAATTCC
+
FFFFFFFF:FFFFFFFFFFFFFFFFFFFFFFFFFFFFFF,FFFFFFFFFFFFFFFFF:FF:FFFFFFFFFFFFFFFFFFFFFFFFFF:FFFFFFFFF:FF:FFFFF:F:FFFFFFFFFFFFFFFFFFFFFFFFFFFFFFFFFFFFFFFFFFFFFFFFFFFF,,FFFFFFF:FF,:F,FFF:,:FFFFFFFFFFFF:FFF:FFFFFFFFFFFFFFF:FFF:FFFFFFFF:FFF:FFFFFFFFFFF,:,F:F
@A00920:152:HGHKKDRXX:2:2107:27371:20964 2:N:0:CGCGTTCA+AAGGAGTA
GGACTACAAGGGTTTCTAATCCCGTTCGCTCCCCACGCTTTCGCGCCTCAGCGTCAGTACATGGCCAGTGCGCCGCCTTCGCCTCCGGTGTTCCCTGTGATATCTGAGCATTTCACCGCTCCACCACAAGTTCCACGCACCCCTCCATGACTCCAGTTCCGCAGTATCGAGGCCAGTTCGGCGGGTGAGCCGCCGGATTTCAACCTTGACTTGCGAAACCGCCTACGCGCCCTTTAAGCCCAGTAAATCC
+
,:FFFFFFFFFFFFFFFF,FF,FFFFFFFFFFFFFFFFFFFFFFF,FFF:FFFFFF:FFFFFFF:FFFF:FFFF:FF,FF,FF:FFFFFFFFFFFFFFF:FFFFFFFFFFFFFFFFFFFFFFFFFFFF:FF,FFFF:FFFFFFFFF,FFFF:FFFFFFF:F,FFFFFFFFFFFFFF:FFFFFFFFFFFFFF:FFFFFF:FFFFFFF:F:FFFFFFFF:F:FFFF:FFFFFFF,F:FF:FFFFFFF,FFFF
@A00920:152:HGHKKDRXX:2:2107:18701:21042 2:N:0:CGCGTTCA+AAGGAGTA
GGACTACAGGGGTTTCTAATCCCGTTTGCTCCCCTGGCTTTCGCGCCTCAGCGTCAATACCGGTCCAGGATGCCGCCTTCGCCACCGATGTTCCTCCAGAGATCTACGCATTTCACCGCTACACCTGGAATTCCACATCCCTCTCCCGGATTCTAGCCTCCCAGTCTCGGACGCAGTTCCTGGGTTGAGCCCAGGGATTTAACGTTCGACTTAGAAGGCCGCCTACGCGCCCTTTACGCCCAGTCATTCC
+
:F,FFFFFFFFFFFFFFFFFFFFFFFFFFF:FF:FFFFFFFFFFFFFFFF:FFFFFF:FFFFF:FF:F:FFFF:FF,F:FFFFFFFF:F:FFFFFFFFF,:FFFFF,FF:FFFFFFF:,F,FFF,FFFF,FFFF:FFFFFFFFFF:,FF:,F,FFF:F:F,FFFF:FFF:F:,FFF:FFFFFFFFFFFFFFF,FF,,FF,,:FFFFFFFFFF,F,FFF:FFFFFF,F,FFF,FFF:,F:FFFFF:FF,FF
@A00920:152:HGHKKDRXX:2:2107:32108:21057 2:N:0:CGCGTTCA+AAGGAGTA
GGACTACCAGGGTTTCTAATCCCGTTCGCTCCCCTAGCTTTCGCGTTTGAGCGTCAGGTACAGTCCAGGTGGCCGCTTTCGCCACTGGTGTTCCTCCGGATCTCTACGCATTTCACCACTACACCCGGAATTCCACCACCCTCTACTGCCCTCAAGCCCCGCAGTATCGGACAACCCCTCCCGGTTGAGCCGAGAGATTTCATGCCCGACTTGCAGAGCCGCCTGAACGCGCTTTACGCCCAGTAAATCC
+
FFFFFFFFFFFFFFFFFFFFFFFFFFFFFFFFFFFFFFFFFFFFFFFFFFFFFFFFFFFFFFFFFFF:FFFFFFFFFFFFFFFFFFFFFFFFFFFF:FFFFFFFFFFFFFFFFFFFFF:FFFFFFF:FFFFFFFFFFFFFFFFFFFFFFFFFFFF:FFFFFFFFFFFF,FFFFFFFFF:FFF:FFFFFFFFFFFFFFFFFFFFFFFFFFFFFFFFFFFFFFFFFF:FFFFFFFFFFFFFFF:FFFFFFFF
@A00920:152:HGHKKDRXX:2:2107:29649:22216 2:N:0:CGCGTTCA+AAGGAGTA
GGACTACTCGGGTATCTAATCCTGTTTGCTCCCCACGCTTTCGTGCATGAGCGTCAGTGCAGGCCCAGGGGATTGCCTTCGCCATCGGTGTTCCTCCGCATATCTACGCATTTCACTGCTACACGCGGAATTCCATCCCCCTCTGCCGCACTCCAGCCTTGCAGTCACAAGCGCAATTCCCAGGTTGAGCCCGGGGATTTCACGCCTGTCTTACAAAACCGCCTGCGCACGCTTTACGCCCAGTAATTCC
+
FFFFFFFFFFFFFFFFFFFFFFFFFFFFFFFFFFFFFFFFFFFFFFFFFFFFFFFFF:FFFFFFFFFFFFFFFFFFFFFFFFFFFFFFFFFFFFFFFFFFFFFFFFFFFFFFFFFFFFFFFFFFFFFFFFFFFFFFFFFFFFFFFFFFFFFFFFFFFFFFFFFFFFFFFFFFFFFFFFFFFFFFFFFFFFFFFFFFFFFFFFFFFFFFFF,FFFFFF:FFFFFFFFFFFFFFFFF,FFFFFFFFFFFFF:
@A00920:152:HGHKKDRXX:2:2107:22444:22608 2:N:0:CGCGTTCA+AAGGAGTA
GGACTACTGGGGTTTCTAATCCTGTTTGCTCCCCACGCTTTCGCACCTCAGCGTCAGTACCGGGCCAGTGAGCCGCCTTCGCCACTGGTGTTCTTGCGAATATCTACGAATTTCACCTCTACACTCGCAGTTCCACTCACCTCTCCCGGACTCAAGATCGTCAGTTTCGAAGGCAGTTCTGGAGTTGAGCTCCAGGATTTCACCCCCGACTTAACAATCCGCCTACGTGCGCTTTACGCCCAGTAATTCC
+
FFFF:FFFFFFFFFFF:FFF:FFFFFFFFFFFFFFFFFFFFFFFFFFFFFFFFFFFFFFFFFFFFFFFFFFFFFFFFFF:FFFFFFFFFFFFFFFFFFFFFFFFFFFFFFFFFFFFFFFFFFFFFFFFFFFFFFFFFFFFFFFF:FFFFFFFFFFFF:FFFFFFFFFF::FFFFFFFFF:FF:FFFFFFFFF:FFFFFFFFFFFFFFFFFFFFFFFFFF,FFFFF,:,FFFFFFFF:FFFF:FF:::FF:
@A00920:152:HGHKKDRXX:2:2107:32777:23531 2:N:0:CGCGTTCA+AAGGAGTA
GGACTACTCGGGTTTCTAATCCTGTTCGCTCCCCACGCTTTCGCACCTCAGCGTCAGAACAAGCCCAGTTGGCCGCCTTCGCCACCGGTGTTCCTCCAGATATCTGCGCATTTCACCGCTACACCAGGAATTCCGTTCTCCCCTGCATACCTCTAGTCTGCCCGTATAGAAAGCAAGCCAGGTGTTAAGCACCTGGTTTTCACTCCCGACTCGACAAACCGCCTCCGCACCCTTTACGCCCAGTAAATCC
+
FFFFFFFFFFF,FFFFFF:FFF:FFFFFFFFFFFFFFFFFFFF:FF,FFFFFFFFFFF,F:FFFFFFFFFFF::FFFFFFFFFFFFFFFFFFF,FFF,FFFFFFF:,FFFFFFFFFFFFFFFFFF:FFFF,FFFFFFF,FF,FF:FFFFFFFFFF:FFFF:FFFF,F,,F:,:F:FF:FF:FFFF:FFFFFFFFF:FFFF,FF:,,::FF,F,FFFFFFFFFFF,FFFFFFFFFFFFFFFFFFFFF::F:
@A00920:152:HGHKKDRXX:2:2107:6316:23985 2:N:0:CGCGTTCA+AAGGAGTA
GGACTACTAGGGTTTCTAATCCCGTTTGCTACCCTAGCTTTCGCGCCTCAGCGTCAGTGTCGGTCCAGGATGCCGCCTTCGCCACCGGTGTTCCTCCCAATATCTACGCATTTCACCGCTACACTGGGAATTCCACTCACCTCTCCCGGTCTCAAGCCATGCAGTCTGACAGGCAGTTCCTCAGTTAAGCCGAGGGATTTCACCCGTCACTTGCAAAGCCGCCTACGCGCCCTTTACGCCCAATAATTCC
+
FFFFFFFFFFFFFFFFFFFFFFFF:FFFFFFFFF:FFFFFFFFFFFFFFFFFFFFFFFFFFFFFFFFFFFFFFFFFFFFFFFFFFFFFFFFFFFFFFFFFFFFFFFFFFFFFFFFFFFFFFFFFFFFFFFFFFFFFFF:FFF:FFFFFFFFFFFFFFF,FFFFFFFFFFFFFFFFFFFF:FFFFFFF,:FFFFFFFF:FFFF:FFFFFFF:FFFFF:FFFFFFFFFFFFFFFFFF,F:FFFFF,FF:FFF
@A00920:152:HGHKKDRXX:2:2107:22146:24283 2:N:0:CGCGTTCA+AAGGAGTA
GGACTACACGGGTTTCTAATCCTGTTTGCTCCCCACGCTTTCGCGTCTCAGCGTCAGTATTGGTCCAGAAAGCCGCCTTCGCCGCTGGTGTTCCTCCCGATATCTACGCATTTCACTGCTACACGTGGAATTCCACCCCCCTCTGCCACACTCAAGCTTGCCAGTACCAAACGCAGTTCCCAGGTTAAGCCCGGGGAGTTCACATCTGTCTTATCAAACCGCCTGCGCACGCTTTACGCCCAGTAATTCC
+
FF:FFFFFFFFFFFFFFFFFFFFFFFFFFFFFFFFFFFFFFFFFFFFFFFFFFFFFFFFFF:FFFFFFFFFFFFFFFFFFFFFFFFFFFFFFFFFFFFFFFFFFFFFFF:FF:,FFFF,FFF,FFFFF,FFFFF:FFFFFFFFFFFFFFF,FFFFFFFFFF:F:,F,,:FFFFFFFFFF:F:F:F,F:FF,:FF:FF,F::FFFFFFFFFF,F,FFFFFFF,FFF,FFFFFFFFFF:FFF,:FFFFFFFF
@A00920:152:HGHKKDRXX:2:2107:25364:25066 2:N:0:CGCGTTCA+AAGGAGTA
GGACTACACGGGTTTCTAATCCTGTTTGATCCCCACACTTTCGTGCCTCAGCGTCAGTTACAGCCAAGTAAGATGCCTTCGCAATAGGTGTTCTTGACGATATCTAAGCATTTCACAGCTACACAGTCAATTCCGCCAACCTCAACTGTACTCTAGCCACGCAGAAAAAATTACACAAACCAAGTTAAGCAGGAATAATTCACCACTCACTAACAGGTCCGCCTAAGCACCCTTTAAACCAAAAAAAACC
+
FF,,,FFF:::,,,FF:FFFF:F,FF,:F:FFFFFFFFF:FF,,:F,FFF,F,::,FF:F,F:FF,:,,F:,F,,,,:FF,F:F,F,FF,FFF,F,F::F,F:F,FF:FF:,F:F,,,,,FFF::,,FFFFF:,FF,:F:,,FF,,,,,,,F,,F,F,,:,:F,,FF,FFF,,,FFFF:F:,F,,,FF,:,,,FF,:,,,,F,:,,:,F:,,FFF,,,F,,,,:,:,:F,,F:,FF:,,:F,:,F:::,,
@A00920:152:HGHKKDRXX:2:2107:8070:25426 2:N:0:CGCGTTCA+AAGGAGTA
GGACTACTCGGGTTTCTAATCCTGTTTGCTCCCCACGCTTTCGTGCCTGAACGTCGGTACTGGTCCAGGAAGTCGCTTTCGCCACTGATGTTCCTTCCGATATCTACGCATTTCACCGCTACACCGGAAATTCCACTTCCCTCTACCGTACCCTAGCTATTCAGTCTCGAATGCAATTCCCAGGTTGAGCCCGGGGCTTTCACACTCGACTTGCGCGGCCGCCTGCGCACACTTTACGCCCAGTAATTCC
+
FFFFFFFFFFFFFFFFFFFFFFFFFFFFFFFFFFFFFFFFFFFFFFFFFFFFFFFFFFFFFFFFFFFFFF:FFFFFFFFFFF:FFFFFFFFFFFFFFF,FFFFFFFFFFFFFFFFFFFFFFFFFFFFF:,F:F:FFFFF:FFFFFFFFFFFF:,FF:FFFFFFFFFFFFFFF:FFFFFFFF:FFFFFFFFFFFFFFFF,FFFFFFFFFFFFFF:FF:F,FF:FFFFFFF:FF,,FFF:FFFFFF,:,FFF
@A00920:152:HGHKKDRXX:2:2107:15908:25848 2:N:0:CGCGTTCA+AAGGAGTA
GGACTACTGGGGTTTCTAATCCTGTTTGCTCCCCACGCTTTCGTGCATGAGCGTCAGTGTCAGCCCAGAGACCAGCCTTCGCCATCGGTATTCCTCCCGATATCTACGCATTTCACTGCTACACCGGGAATTCCAGTCTCCTCTGCAGCACTCAAGACTTGCAGTCACAAATGACAATCCCAGGTTAAGCCCTGGGATTTCACATCTGGCTTACAAAACCGCCTGCGCACGCTTTACGCCCACTAATTCC
+
FFFFFFF,FFFFFFFFFFFFFFFFFFFFFFFFFFFFFFFFFFFFFFFFFFFFFFFFFFF,FFF,FFFFF:FFF,FFFFFFFFFFFFFFFFFFFFFFF,,FF:FFFFFFFFFFFFFFFFFFFFFFF:FFFFFFFFFFFFFFFFFF,F,FF,FFFFFF,F:,:F:FF::FFFFFFFFF,FFF,FFFFFFFFFFF:FFFFFFFFFFFFF,F,FFFFFF:::FF:FFFFF:F:FFFFFFF:FFFFF,FFFFFFF
@A00920:152:HGHKKDRXX:2:2107:6325:26130 2:N:0:CGCGTTCA+AAGGAGTA
GGACTACAGGGGTATCTAATCCTGTTTGCTCCCCACGCTGTCGCGCCTCAGCGTCAGCAACGGCCCAGCAGACCGCCTTCGCCACTGGTGTTCTTCCCGATCTCTACGCATTCCACCGCTACACCGGGAATTCCATCTGCCTCTACCGTGCTCCAGCCTGACAGTTCAGAAGGCAGCCCTGTGGTTGAGCCACAGGATTTCACCCCTGACTTAATGGTCCGCCTACGTGCGCTTTACGCCCAGTAATTCC
+
FFFFFFF:FFFFFFFFFFFFFFFFFFFFFFFFFFFFFFFFFFFFFFFFFFFFFFF:FFFFFFFF:F:FFFFFFFFFFFFFF:FF:FFFFFFFFFFFFFFFFFFFF,FFFFFFFFFFFFFFFFFFFFFFFFFFFFFFFFFFFFFFFFFFFFFFFFFFFFF:FF:FFFFFF:FFFF::FFFF:FF:,FFFFFFFFFFFF,FFF:FFFFFFFFFFFFFF:FFFFFFFFFFFFFFF::F,FFFFFFFFFFFF:F
@A00920:152:HGHKKDRXX:2:2107:5493:26287 2:N:0:CGCGTTCA+AAGGAGTA
TCAATACAAGGGTATCTAATCCTGTTTGCTCCCCACGCTTACGCTCCTCATCGTCAGTACTGGCCCAGAACAATGCCTTCGCCATCGGTGTTCCTCCTGATATCTGCGCATTTCACCGCTACACCAGGAATTCCGTGTTCCCCTACCAGACTCAAGTCATCGCAGTATCAGATGGCGTATCCGGGTTGATCACTTAGTTTTCACATCCGACTTACTAAACCTCATACGAGCTCTATACGCCCAAAAAATC
+
,,,,FF,:F,F,F:,F:FFF,,,F,,:F:FF:FFFF,,,F,F,F,:,,,F,F,FFF,FF:F,F,,,F,FFFF,F,F,FFF,FFFF,,,,,F,FF,,F,FFFF,,,F,FFF,:F,F,,FF,FFFF::FFFFFF,F,,,F,F,FF:FFFFFFFFF,F,FFF,F,FFF,:::F:FF:F,FF:FF,F,,FF,,,F,:,,FF,,,::FFF:,::F,F:F:,F,FFF,,,FFFFFF,FF,,FF:F,,F:,,F:,,F
@A00920:152:HGHKKDRXX:2:2107:31684:26553 2:N:0:CGCGTTCA+AAGGAGTA
GGACTACAAGGGTATCTAATCCCATTCGCTCCCCTAGCTTTCGTCCCTGAGTGTCAGTTGCTCTCCAGTAGAGCGCTTTCGCCACCGATGTTCTTCCCGATCTCTACGCATTTCACCGCTACACCGGGAATTCCCTCTACCCCTAGAGCCCTCTAGCTTGTCAGTTTCCACTGCCTTTCCGGAGTTAAGCCCCGGTCTTTGACAGCAGACTTGAGCGAGCCACCTGCGGACGCTTTACGCCCAATAATTC
+
FFFFFFFFFFFFFFFFFFFFFFFFFFFFFFFF:FFFFFFFFFFFFFFFFFFFFFFFFFFFFFFFFFFFFFFFFFF,FFFFFF:F,FFFF:FFFFFFFFF:,:F:FF::F,FFFF:FFFFFFFFFFFFFF:FFFFFFFFF:FFF:F:FFFFFF::F:FFFFFFFFFFF:FF,FFFFFFFFFFFFFFFFFF,FFFFFFFFFF,F,:FFFFFFFFFF,FFFFFFFFFFFFF:FFFFFFFFFFF:FFFF,FFFF
@A00920:152:HGHKKDRXX:2:2107:8124:27211 2:N:0:CGCGTTCA+AAGGAGTA
GGACTACTGGGGTATCTAATCCCGTTTGCTCCCCTGGCTTTCGCGCCTCAGCGTCAGTGTCAGCCCAGCAACCCGTCTTCACCTCAGGTGTTCCTCTTGATATCTACGCATTTCACCGCTACACCAAGAATTCCGATTGCCCCTTCTGCACTCTAGCACATCAGTATCAGTTGACAGTTCCGAGTTAAGCTCGGAGATTTCACAAATGACTTAATATGCCGCCTACGCGCCCTTTACGCCCAGTAAATCC
+
FFFFFFFFFFFFFFFFF:FFFFFFFFFFFFFFFFFFFFFFFFF:FF,FFFFFFF::FFFFFFF,FFFFFFFFFFFFFFFFFFFFFFFFFFFFFF:FFF:FF,FFFFFFFFFFF:FFFFFFFFFFFFF:FFFF::FFF,FF:FFF:F:F,,FFFFFFF:FFF,F:FFF,FF,FFFFF,F:FFFFFFFFFF,,F:FFF:F:FFFF:F,FFFFFFFFFFFF:FFF:FF:FFF:FFFF,FF:FFF::,FFFF,F
@A00920:152:HGHKKDRXX:2:2107:4797:27837 2:N:0:CGCGTTCA+AAGGAGTA
GGACTACACGGGTTTCTAATCCTGTTTGCTCCCCACGCTTTCGAGCCTCAGCGTCAGTAATGAGCCAGTATGTCGCCTTCGCCACTGGTGTTCTTCCGAATATCTACGAATTTCACCTCTACACTCGGAGTTCCACATACCTCTCTCACACTCAAGACACCCAGTATCAAAGGCAGTTCCGGAGTTGAGCTCCGGGATTTCACCTCTGACTTAAATGTCCGCCTACGCTCCCTTTACGCCCAGTAATTCC
+
FFFFFFFFFFFFFFFFFF:FFF,F:FFFFFFFFFFFFFFFFFFFFFFFFFFFFFFFFF:FFFFFFF,FFFFFFFFFFFFFFFF,FFFFFFFFFFFFFFF:FFFF:FFFFFFFFFFFFFFF:FFFFFFF:FFFFFFFFFFFFFFFFFFFFFF,FFFF:FFFFFFFFFFFFFFFFFFF:FFFFFFFFFFFFFFFFFFFFFFFFFFFFFFFFF:FFFFFFFFF,FFFFFFFFF:FFF:FFFFFFFFFFFF:F:
@A00920:152:HGHKKDRXX:2:2107:8892:27978 2:N:0:CGCGTTCA+AAGGAGTA
GGACTACAAGGGTATCTAATCCTGTTTGCTCCCCACGCTTTCGCGCCTCAGCGTCAGTTCCGGTCCAGTGAGCCGCCTTCGCCACTGGTGTTCCTCCCAATATCTACGCATTTCACCGCTACACTGGGAATTCCACTCACCTCTCCCGGTCTCAAGCCACCCAGTCTGACAGGCAGTTCCTCGGTTAAGCCGAGGGCTTTCACCCATCACTTGAATGGCCGCCTACGCGCCCTTTACGCCCAATAATTCC
+
FFFFF:FFFFFFFFFFFFFFFFFFFFF::FFFFF:FFFFFFFFFFFFFFFFFFFFFFFF:FFFFFFF:FFFFFFFFFFFFFFFFFFFFFFFFF:FFFFFFFFFFFFFFFF,FFFFFFFFF:F:FF:FFFFFFFFFFFFF:FFFFFF,F,FFFFF:F,FFFFFFFFFFFFFFFFFFFFF:FF,FF,F,FFFFFFFFFFFFFFFFFFFFFFF:FFFF:F,FFFFFFFFFFFFFFF,FFFFFFFFF:FFFF:F
@A00920:152:HGHKKDRXX:2:2107:7301:28479 2:N:0:CGCGTTCA+AAGGAGTA
GGACTACTCGGGTTTCTAATCCCGTTCGCTACCCTGGCTTTCGCGGCTCAGCGTCAGGTGCAGCCCAGGGCGCCGCCTTCGCCTCTGGTGTTCCTCCGGATATCTACGCATTTCACCACTCCACACGGAATTCCACGCCCCTCTGCTGCCCTCAAGCTGTCCAGTTTCGAACGCCCTCTCCCGGTTGAGCCGGGAGCTTTCACGTCCGACTTACTCAACCACCTACGAGCTCTTTACGCCCATTAAATCC
+
FFF:F:F:FFFFFFFFFFF:FFF:FF,::F,FFF,,FFFFFFFF:FFF:FFFFFFFF,,F:F,FFFFF:,FFFFFF:F,FFFFFF:FFFFFFFF:FFF,FF:FFF:FFFFFFFFFFF,FFFFFF,FFFFFF:F:FF,FFFF:FFFFFFFFFFF,FFF,,FFFFFFF:FFFFFF,FF::,,FFFF:F,FFFFF,,FFFF,,:FF:F:F:FFFFFF::F:FF,FF,FF,,FFFFFFFFF:FFF,,,FFFFFF
@A00920:152:HGHKKDRXX:2:2107:7880:28573 2:N:0:CGCGTTCA+AAGGAGTA
GGACTACTCGGGTTTCTAATCCCGTTTGCTCCCCACGCTTTCGCGCCTCAGCGTCAGGAATTGCCCAGAGACCCGCCTTCGCCACCGGTGTTCCTCCCGATCTCTGCACATTTCACCGCTACACCGGGAATTCCAGTCTCCTCTGCAATCCTCAAGAACAGCAGTATCGATCGACGTTCCTCGGTTGAGCCGAGGGATTTCACGACCGACTTGCCATCCCGCCTACGCGCCCTTTACGCCCAGTAATTCC
+
FFFFF,FFFFFFFFFFFFFFFFFFFFFFF:FFFFFFFFFFF:F:FFFFFFFFFFFFFFF:FFFFF:FF:FFFFFFFFFFFFFFFFFFFFFFFFFFFFFFF:FFFFFFFFFFFFFFFFFF:FFFFFFFFF,::FFFF,FFFFFFFFFF:FFFFFF,FFFFFFFFFFFFFFFFFF:F:,FFFFFFFFFF:FFFFFFFFFF,:FFFF:FFFFFFFFFFFFFFFFF:FFFFFFFFF,FFFFFFFFF:FFFFFFF
@A00920:152:HGHKKDRXX:2:2107:28782:29199 2:N:0:CGCGTTCA+AAGGAGTA
GGACTACTCGGGTATCTAATCCTGTTTGCTCCCCACGCTGTCGCGCCTCAGCGTCAGCAACGGCCCAGCAGACCGCCTTCGCCACTGGTGTTCTTCCCGATCTCTACGCATTCCACCGCTACACCGGGAATTCCATCTGCCTCTACCGTGCTCAAGCCTGACAGTCTAGAAGGCCGATCCATGGTTGAGCCATGGAATTTCACCCCCTACTTATCAAGCCGCCTACGCGCCCTTTACGCCCAGTAATTCC
+
FFFFFFFFFFFFFFFFFFFFFFFFFFFFFFFFFFFFFFFFFFFFFFFFFFFFFFFFFFFFFFFFFFFFFFFFFFFFFF:FFFFFFFFFFFFFFFFFFFFFFFFFFFFFFFFFFFFFFFFFFFFFFFFFF,F:FFFFFFFFFFFFFFFFFFFFFF:FFFFFFFFFFFFFFFFFFFFFFFFFFFFFFFFFFFFF:FFFFF:FFFFFFFFFFFFFFFFFFF:FFFFFFFFFFFFFF:FFFFFFFFF:,,FFFF
@A00920:152:HGHKKDRXX:2:2107:30092:29340 2:N:0:CGCGTTCA+AAGGAGTA
GGACTACTGGGGTTTCTAATCCTGTTTGCTCCCCACACTTTCGCGCCTCAGTGTCACGTGTTGTCCAGCGAGCTGCCTTCGCAATGGGTATTCCTAGCAGTATCTACGCATTCCACCGCTACACTGGTAATTCTACTCGCCTCTCCAACCGTCTAGCCTGCCAGTATCCAACGCTGATCTGGGGTTGAGCCCCAGGCTTTAACGCCAGACTTAAAAGACCACCTACGCGCCCTTTAAGCCCAGTGATTCC
+
FFFFFFF,FFFFFFFFFFFFFFFFFFFFFFFFFFFF:FFFFFF:FFFF,FFFFFFFF:FFFF:FFF,FFF:FFFFFFF:FFFF:F:FF::FFF,FF,::FFFFFFF,FFFFF,FFFFFFFFFFFFFFF,FFFFF,FF:,FFFFFF,FFF,:FFF:F,FFFFFFFF:FFFFFFFFF::FFFFFFFFF,:FFFFF:FFFF,FF,FFF,:FF:FF,:,,,FF:FFFFF:F,FFF,FFFF,FFFF:FFFFF,F,
@A00920:152:HGHKKDRXX:2:2107:18846:29904 2:N:0:CGCGTTCA+AAGGAGTA
GGACTACTGGGGTTTCTAATCCTGTTTGCTCCCCACGCTTTCGCACCTCAGCGTCAGTATCTGACCAGGAGGCCGCCTTCGCCACCGGTGTTCCTCCAGATATCTACGCATTTCACCGCTACACCGGGAATTCCACCTCCCTCTACAGTACTCTAGCTTGCCAGTTACATGCGTCGTTCCCCGGTTGAGCCGCGGGATTTCACACATGACTTAACAATCCGCCTACACGCCCTTTACGCCCAATGATTCC
+
FFFFFFFFFFFFF,FFFF:FFFFFFFFFFFFFFFFFFFFFFFFFFFFFFF,FFFFFFF,,F:FFFFFFFFFFFFFFFFF:FFFFFFFFFFFFFFF:F,:FFFFFFFFFFFFFFFFFFFFFFFFFF:FFFFFFFFFFFFFFF,FF,F:FFFFFF:FFF,,FFF,FFF:FFFF,F:FFF,FFFFFFFFF,FFFF,FFF,FFF:,F,FFFF,F:FF:,FF,:FFF:F:F,F,FF:FF:,FF:F:FFFFFFF:F
@A00920:152:HGHKKDRXX:2:2107:27896:30076 2:N:0:CGCGTTCA+AAGGAGTA
GGACTACTCGGGTTTCTAATCCTGTTTGCTCCCCACGCTTTCGCACCTCAGCGTCAGTACCGGACCAGTGGGCCGCCTTCGCCACCGGTGTTCTTCCTAATATCTGCGAATTTCACCTCTACACTAGGAATTCCACCCACCTCTTCCGGACTCTAGACTGGCAGTATCAAAGGCAGTTCCGAGGTTGAGCCCCGGGATTTCACCCCTGACTTGCCAATCCGCCTACGTGCGCTTTACGCCCAGTAATTCC
+
FFFFFFFFFFFFFFFFFFFFFFFFFFFFFFFFFFFFFFFFFFFFFFFFFFFFFFFFFFFFFFFFFFFFFFFFFFFFFFFFFFFFFFFFFFFFFFFFFFFFFFFFFFFFFFFFFFFFFFFFFFFFFFFFFFFFFFFFFFFFFFFFFFFFFFFFFFFFFFFFFFFFFFFFFFFFFFFFFF:FFFFFF:FFFFFF:FFFF:FF:FFFFFFFFFFFFF:FFFFFFFFF:FFF:FFFFFFFFFFFF:FF:FFFFF
@A00920:152:HGHKKDRXX:2:2107:3287:30358 2:N:0:CGCGTTCA+AAGGAGTA
GGACTACTGGGGTATCTAATCCCGTTCGCTCCCCATGCTTTCTCCTCTCAGCGTCAGGTCAGGCCCAGCGTGTCGCCTTCGCCACTGGTGTTCCTCCGGATCTCTACGCATTTCACCACTACACCCGGAATTCCACACGCCTCTACCTGCCTCTAGCCCCGCAGTTCGGTCACGTCCTCGCCCGGTTGAGCCGGGCGCTTTCACGCGCCACTTGCAGGACCGCCTACACGCGCTGTACACCCAGTAAATC
+
F:FF,F:FF,F::F:FFFF:,F,::FF,F,,F::FF,FF:FF,FFFFF,F:F:FFFF::FFF,F:FFFFF,FFF:FFF:FFFFFFF:F:,FF:FF,FFFFFFFFFFF:FFF,FFFFFFFFF,FFF:FFFFFFF,FFFFFFFFFFF:FFFFFFFFFFFFFFFFFF:FFFFFFFFFFFF,FFFFFFFFFFFFFFFFFFFFFFFFFFFFFFFFFFFFFFFFFFFFFFFFFFFFFFFF,FFFFFFFFFFF:FF:
@A00920:152:HGHKKDRXX:2:2107:20076:31782 2:N:0:CGCGTTCA+AAGGAGTA
GGACTACAAGGGTTTCTAATCCGGTTCGCTCCCCACGCTTTCGCGCCTCAGCGTCAGGTGGTCCCCAGAGAGCCGCTTTCGCCACTGGTGTTCTTCCCGATATCTACGCATTCCACCACTACACCGGGAATTCCGCTCTCCTCTAGACACCTCGAGACTGGCAGTATCCGGGGACCGCTCACAGTTGAGCCGTGAGATTTCACCCCGGACTGACCACTCCGCCTGCGCGCGCTTTACGCCCAGTGATTCC
+
FFFF:FFFFFFFF,FFFFFFFFFFFFFFFFFFF:FFFFF::FFFFFFFFF:FF:F:FFFFFFFFFFFFFFFFFFFFF:FFFFF:FFFF,,FFFF,F,FF,FFFFFFFFFF:FFFFFFFF,,FFFFF:F,FFFF,FFFFFFFFFFFFFFFFFF:FFFF,FFFFF:F:FFFFFFFFFFFFF:FFFF,F:,FFFFFF:F:FFF,FFFF:F,,FFFFFFF,FFFF::FFFFFF,FFFF:F:FFFFFFFFFFFF,
@A00920:152:HGHKKDRXX:2:2107:28971:33004 2:N:0:CGCGTTCA+AAGGAGTA
GGACTACAGGGGTTTCTAATCCTGTTTGCTACCCACGCTTTCGCGCATCAGCGTCAGAACCGGTCCAGGTAGCCGCCTTCGCCACTGGTGTTCCTCCCAATATCTACGCATTTCACCGCTACACTGGGAATTCCGCTACCCCCTCCCGGCCTCAAGCCAGACAGTTTCAAAGGCAGTTCCTCAGTTGAGCCGAGGGATTTCACCTTTGACTTGTCAAGCCGCCTACGCGCCCTTTACGCCCAATAATTCC
+
FFFFFFFFFFFFFFFFFFFFFFFFFFFFFFFFFFFFFFFFFFFFF,FFFFFFFFFFFFFFFFFFFFFFFF:FFFFFFFFFFFFFFFFFFFFFFFFFFFFFFFFFFFFFFFFFFF:FFFF:FFFFFFFFF,FFFFFFFFFFFFFFFFFFFFFFFF,FFFFFFFFFFFFFFFFFFFFFFFFFFFFFFFFFFFFFFFFFFF,:FF:FFFFFFFFFFFFFFFFFFF:FFFFFFF,FFFFFFFFFF:FFF,FFFF
@A00920:152:HGHKKDRXX:2:2107:24505:33411 2:N:0:CGCGTTCA+AAGGAGTA
GGACTACTCGGGTATCTAATCCCGTTCGCTCCCCGTGCTGTCGCGTCTCAGCGTCAGTTGTCGTCCAGAGTGCCGCCTTCGCCTCTGGTGTTCCTCCGGATCTCTACGCATTTCACCACTACACCCGGAATTCCACACTCCTCTACGACCCTCTAGCACTGCAGTCTCATCCGACCTCTCCCAGTTTAGCCGGGAGCTTTCACGTCCGACTTGGACCACCGCCTGCCCGCGCTTTACGCCCAGTAAATCC
+
FFFFFFFFFFFFFFFFFFFFFFFFFFFFFFFFFFFFFFFFFFFFFFFFFFFFFFFFFFF:FFF:FFFFFFFFFFFFFFFFFFFFFFFFFFFFFFFFFFFFFFFFFFFFFFFFFFFFFFFFFFFFFFFFFFFFFFFFFFFFFFFFFFFFFFFFFFFFFFFFFFFFFFFFFFFFFFFFFFFFFFFFF:FFFFFFFFFFFFFFFFFFFFF:FFFFFFFFFFFFFFFFFFFFFFFFFFFF:FFFFFFFFFF:FF
@A00920:152:HGHKKDRXX:2:2107:4110:34632 2:N:0:CGCGTTCA+AAGGAGTA
GGACTACTAGGGTTTCTAATCCTGTTTGCTACCCACGCTTTCGCTCCTCAGCGTCAGTTACGGCCCAGAGTGGCGCCTTCGCCACTGGTGTTCCTCCTGATATCTGCGCATTTCACCGCTACACCAGGAATTCCCCACTCCCCTACCGTACTCAAGTCATAGCAGTATCGAGTGGCGTCTCTGGGTTAAGCCCAGAGTTTTCACACCCGACTTACTAAACCGCCTACGAGCTCTTTACGCCCAATAAATC
+
FFFFFFFFFFFFFFFFFFF:FFFFFFFFFFFFFFFFFFFFFFFFFFFFFFFFFFFFFFFFFFFFFFFFFFFFF:FFFF,F:FFF:FFFFFFFFFFFFFFFFFFFFFFFFFFFFFFF:F:FFFFF,FF,:FFFFF,FFFFFFFFF:FFFFFFFFFFFFFFFFFFFF,FFFFFF:F,FFFFFFF:FFFFFFFFF,::FFF:FFFFFF::F,F:FF:,FFFFF:FFFF:FFFF::,F:FFFFFFFFFF:FF,F
@A00920:152:HGHKKDRXX:2:2107:22797:34710 2:N:0:CGCGTTCA+AAGGAGTA
GGACTACTAGGGTATCTAATCCCGTTCGCTCCCCTAGCTTTCGCGGCTCAGCGTCAGGTGCAGCCCAGGGCGCCGCCTTCGCCTCTGGTGTTCCTCCGGATCTCTACGCATTTCACCACTCCACCCGGAATTCCACGCCCCTCTACTGCCCTCCAGCGGCCCAGTTTCGAACGGCCTCTCCCAGTTGAGCCGGGAGCTTTCACGTCCGACTTGGACCACCGCCTGCCCGCGCTTTACGCCCAGTAAATCC
+
FFFFFFFFFFFF:FFF,FFFFFFFFFFFFFFF:FFFFFFFFFFFFFF,F:F:FFFFFFFFFFFF:FFFFFFF:FFFF:FFFFFFFFFFFFFFFFFFFFFFFFFFFFFFFFFFFFFFFFFFFFFFFFFFFFFFFF:FFFFFFFFFFFFFFFFFFFFFF,FFFFFFFFFFFFFFFFFFFFFFFFFFFFFFFF:FFFFFFFFFFFFFFFFFFFFFFFFFFFFFFFFFFFF:FFFFF:FFFFFFF,FFFF,:FF
@A00920:152:HGHKKDRXX:2:2107:20907:35853 2:N:0:CGCGTTCA+AAGGAGTA
GGACTACACGGGTATCTAATCCTGTTTGCTCCCCACGCTTTCGCGCCTCAGCGTCAGTGCCGGACCAGATGGCCGCCTTCGCCACCGGTGTTCTTCCCAATATCTACGAATTTCACCTCTACACTGGGAATTCCGCCATCCTCTTCCGGACTCTAGATTGTCAGTTTTAGAGGCCGTTCCTAGGTTGAGCCCAGGCCTTTCACCCCTAACTTGACATTCCGCCTACGCGCCCTTTACGCCCAGTAATTCC
+
FFFFFFFF,FFFFFFF:FFFFFF:FFFFFFFFFFFFFFF:FFFFFFFFFF:FFFFFFFFFFF,FFFFFFFFFFFFFFFFFFFFFFFFFFF:FFFFFFFFFFFFFFFFFFFFFFFFFFFFFFFF:F::FFFFFFFFFFF,:FFFFFFFFFF:FFFFFFFFFFFFFFFFFF,:FFFFFFFFFFFFFF:,FFF,F::FFFFFFFFFF,FF:F::FFFFFFF,FFFFFFF,FF,F::FFFF,F:FFFF:F,FF:
@A00920:152:HGHKKDRXX:2:2107:23502:36151 2:N:0:CGCGTTCA+AAGGAGTA
GGACTACACGGGTATCTAATCCTGTTTGCTCCCCACGCTTTCGCGCCTCAGCGTCAGTTCCGGTCCAGTGAGCCGCCTTCGCCACTGGTGTTCCTCCCAATATCTACGCATTTCACCGCTACACTGGGAATTCCACTCACCTCTCCCGGTCTCAAGCCACCCAGTCTGACAGGCAGTTCCTCGGTTAAGCCGAGGGCTTTCACCCGTCACTTGAATGGCCGCCTACGCGCCCTTTACGCCCAATAATTCC
+
FFFFFFFFFFFFFFFFFFFFFFFFFFFFFFFFFFFFFFFFFFFFFFFFFFFFFFFFFFFFFFFFF:FFFFFFFFFFFFFFFFFFFFFFFFFFFFF:FFFFFFFFFFFFFFFF:FFFFFFFFFFFFFFFF:FFFF,FFFFFFFFFFFFFFFFFF:FFFFFFFF,FFFFFF:FFFFFFFFFFFFFFFFFFFFFFFFFFFF,,FFFFFFFF,FFFF,FFFFFFFFFFFFFFF:FFF,F:FFFFFF:FFFFF:F
@A00920:152:HGHKKDRXX:2:2107:7175:36213 2:N:0:CGCGTTCA+AAGGAGTA
GGACTACTGGGGTATCTAATCCTGTTTGCTCCCCACGCTTTCGCGCCTCAGCGTCAGATCCAGCCCAGTTGGCCGCCTTCGCCACGGGTGTTCTTCCCAATATCTACGCATTCCACCGCTACACTGGGAATTCCACCAACCCCTACTGGTCTCTAGGTCCGCAGTTTCGAAAGCAGCCCCGGAGTTGAGCCCCGGGATTTCACTTCCGACTTGCAGGTCCCGCCTGCGCGCGCTGTACGCCCAGTAATTC
+
FFFFFFFFFFFF,FFFFFFFFFFFFFFFFFFFFFFFFFFFFFFF,FF,FF,FF:FFFFF:,FF:FFFF:FFFFFFFFFFFFFFFFFFFFFF,F:F,FFF:FFFFFFFFFFFFFFFFFFFF:FFFFFFF:FFFFFFF:FFFF,FFFFF,:FFFFFFFFFFFFFFF,FFFFF:FFFFF,:FFF,FFFFFFFFFFFFF,FFFFF:F,FF,F,,,:FFFFF,FFF,FF:FF:FFFFFF,F:FFFFFFFF,:FFF
@A00920:152:HGHKKDRXX:2:2107:17553:36526 2:N:0:CGCGTTCA+AAGGAGTA
GGACTACTCGGGTTTCTAATCCCGTTCGCTCCCCTAGCTTTCGCGGCTCAGCGTCAGGTGCAGCCCAGGGCGCCGCCTTCGCCTCTGGTGTTCCTCCGGATCTCTACGCATTTCACCACTCCACCCGGAATTCCACGCCCCTCTACTGCCCTCCAGCGGCCCAGTTTCGAACGGCCTCTCCCAGTTGAGCCGGGAGCTTTCACGTCCGACTTGGACCACCGCCTGCCCGCGCTTTACGCCCAGTAAATCC
+
FFFF:FFFFFFFF,FFF:FFFFFFFFFFFFF:FFFFFFFF:FFFFFFFFFFFF:F:FFF:FF:FFFFFFFFFFFFFFFFF,FFFFFFFFFFFFF,FFFFFFFFFFFFFFFFFFFF:FFFFFFFFFFFFFFFFFFFFFFFFFFFFFFFFF:FFFFFFFFFFFF,FFF,FFF:,FFF:FFFFFFFF::FFFFFFFF:FF:FFFF:F,FF::FFFFF,FF:FFFF:FF:FFFFFFFFFF::FFFFFFF:FFF:
@A00920:152:HGHKKDRXX:2:2107:21884:36730 2:N:0:CGCGTTCA+AAGGAGTA
GGACTACTGGGGTATCTAATCCCGTTCGCTCCCCTAGCTTTCGCACCTCAGCGTCAGATTCGGACCAGTAAGCCGCCTTCGCCACCGGTGTTCCTCCAGATATCTACACATTTCACCGTTCCACCTGGAGTTCCGCTTACCCCTTCCGACCTCGAGCCACGCAGTATCGGATGCCATTCCGCGGTTGAGCCGCGGGATTTCACATCCGACTTACGTAGCCGCCTACGTGCTCTTTATGCCCAGTGAATCC
+
FFFFFFFFFFFFFFFFFFFFFFFFFFFFFFFFFFFFFFFFFFFFFFFFFFFFFFFFFFFF:FFFFFFFFFFFFFFFFFFFFFFFFFFFFFFFFFFFFFFFFFFFF,FFFFFFFFFFF::FFFFFFFFFF:FFFFFFFFFFFFFFFFFFFFFFFF:FFFFFFFFFFFFF:FF,FFFFFFFFFFFFFFFFFFFFF,:FFFFFFFF,FFFFFFF:FF:FFFFFFFFF,FFFFFFFFFF:FFFFF:FFF,FFFF
@A00920:152:HGHKKDRXX:2:2108:18719:2096 2:N:0:CGCGTTCA+AAGGAGTA
GGACTACTAGGGTTTCTAATCCTGTTCGCTCCCCACGCTTTCGTGCCTCAGCGTCAGTTGCCGTCCAGCCACTCGCCTACGCCAATGGTGTTCCTCGTGATATCTACGCATTTCACCGCTACACCACGAATTCCAGTGACCTCTCCAGCACTCAAGGACTGCAGTATCAATGGCCATTCCACGGTTGAGCCGTGGGCTTTCACCACTGACGTACAGCCCCGCCTGCACACCCTTTACACCCAATGATTCC
+
FFFF:FF:FFFFFFFFFFF:FFFFFFFFF:FFFFFFFFF::FFFFF:FFFFFFFFFFFFFFFFFFFFFFFFFFFFFFFFFFFFFFFFFFFFFFFFFFFFFFFFFFFFFFFFFFFFFFFFF:FFFFFFFFFFFF:FFFFFFFFFFFFFFFFFFFF:FFFFFFFFFFFFF,FFFFFFFFFFFFFFFFFFFFFFFFFFFFF:FFFFFFFFFFFFFFFF:F:F:FFFFFFFF,FFFF:FFFFFF:FFFFFFFFF
@A00920:152:HGHKKDRXX:2:2108:1479:2456 2:N:0:CGCGTTCA+AAGGAGTA
GGACTACTGGGGTTTCTAATCCGGTTTGCTACCCACGCTTTCGCCCCTGAGCGTCAGGACAGGGCCAGGAAGCCGCCTTCGCCACTGGTATTCCTCCCGATATCTACGCATTTCACCGCTACACCTGGAATTCTGCTTCCCTCTCCCTGCCTCAAGCCCGGTAGTTTTTCGAGACCCATCCCAGTTGAGCCAGGAGATTTCACCCGAAACTTGCCGAGCCGCCTGCGCGCGCTTTACGCCCACTAAATCC
+
FFFFFFF,FFFFFFFFFFFFFF,FFFFF:,FFFFFFFFFFFFFFFFFFFFFFFFFFFF,FFFF:FFFF,FFFFFFFFF,FFFFFFFFFFFFFFFFF:,FFFFFFFFFF::,FFFFF,FFFFFFF:,FF::F:FFFF,F,FFFFFFFF:FFFFFF:FFF:FFFFFF,FF:FFF,:F,F,,FF:FFFFFFFF:,F:FFFF,::F:FFFFFFFF::F,,F,FFFFFFFFF,,FFFF,FFFFFFFF,FF,,:,F
@A00920:152:HGHKKDRXX:2:2108:31033:3035 2:N:0:CGCGTTCA+AAGGAGTA
GGACTACTAGGGTTTCTAATCCCTTTCGCTCCCCTAGCTTTCGTCCTGTGAGTGTCAGTTGTGGTCCAGCAGAGCGCTTTCGCCACCGGTGTTCTTCCCAATCTCTACGCATTTCACCGCTACACTGGGAATTCCCTCTACCCCTACCACACTCTAGCTATTCAGTTTCCACCGCCTGTCAGTGGTTAAGCCACTGGTTTTAACGGCAGACTTGAATTGCCACCTACGGACGCTTTACGCCCAATAATTC
+
,::::FFFFFFFFFFFFFFFFFFFFFFFFFF:FFFFFFFFFFFFFFFFFFFFFFFFFFFFFFFFFFFFFFFFFFFF:FFFFFFFFFFFFFFFFFFFFFFFFFFFFFFFFFFFFFFFFFFFFFFF:FFFFFFF:FFFFFFFFFFFFFFFFFFFFFFF:FFFFFFFFF:FFFFFFFFFFFFFFFFF:FFFFFF:FFFFFFFFFFFFFFFFFFFFFFFFFF,FFFFFFFFFFFFFFFFFFF:F:FFFFFF:FF
@A00920:152:HGHKKDRXX:2:2108:14922:4695 2:N:0:CGCGTTCA+AAGGAGTA
GGACTACAGGGGTATCTAATCCCGTTCGCTACCCTGGCTTTCGCGGCTCAGCGTCAGGTGCAGCCCAGGGCGCCGCCTTCGCCTCTGGTGTTCCTCCGGATCTCTACGCATTTCACCACTCCACCCGGAATTCCACGCCCCTCTGCTGCCCTCTAGCTGTCCAGTTTCGAACGGCCTCTCCCGGTTGAGCCGGGAGCTTTCACGTCCGACTTGAACAGCCGCCTGCCCGCGCTTTACGCCCAGTAAATCC
+
FFFFFFFFFFFFFFFFF:FFFFFFFFFFFFFFFFFFFFFFFFF:FFFFFFFFFFFFFFF:FFF:FFFF,F:FFFFFFFFFFFFFFFFFFFFFFFFFFF,:FFFFFFFFFFFFFFFFFFFF:F:F,:FFF:FFFFFF,F,FFFFFFFFF:FFFFFFFFF:FF:FFFFFFFFFFFFFFFFFFFFFFFFF:FF,F,FFF:FFFFFFFFF,FFFFFFFFFF:FFFFFFFFFF,FFFF:FFFF:F:F:FF::FFF
@A00920:152:HGHKKDRXX:2:2108:5909:5181 2:N:0:CGCGTTCA+AAGGAGTA
GGACTACTGGGGTTTCTAATCCTGTTTGCTCCCCACGCTTTCGCACCTCAGCGTCAATACTTGTCCAGCGAGTCGCCTTCGCCACTGGTGTTCTTCCGAATATCTACGAATTTCACCTCTACACTCGGAATTCCACTCGCCTCTCCAAGATTCTAGCGCTGCAGTTTCAAGGGCAGTTCCGGGGTTGAGCCCCGGGATTTCACCCCTGACTTACGACGCCGCCTACGTGCGCTTTACGCCCAGTATTTCC
+
FF:FFFFFFFFFFFFFFFFFFF:FFFFFFFFFFFF,FFFFFFFFFFFFFFFFFFFF,FFFFFFFFFFFFFFFFFFFFFFFFFFFFFFFFFFFFFFFFFFFFFFFFFFF:,FFFFFFF,FFFFFFFFFFFFFFFF:FFFFFF:FFFFF:FF:,FF,:FFFFFFFFF:FFF,,FFFF,FFFFF:FFFFFFFFFFFFFF,F:F:FF::FFFFFFF:FFFFFFF,FF,FFFFFFFF:FFFF:FFF,F,::F,FF
@A00920:152:HGHKKDRXX:2:2108:24686:7138 2:N:0:CGCGTTCA+AAGGAGTA
GGACTACTAGGGTATCTAATCCCGTTCGCTACCCATGCTTTCGCGTCTCAGCGTCAGTTGTGGCCCAGAATGCCGCCTTCGCCACTGGTGTTCCTCCGCATCTCTACGCATTTCACCACTACACGCGGAATTCCACATTCCTCTACCACACTCTAGGTAGTCAGTTTCCATCGACCTCTCCCAGTTTAGCCGGGAGCTTTCACGACGGACTTAACCACCCGCCTACACGCGCTTTACGCCCAGTAATTCC
+
,:F:FFFFFFFF::F:FFFFFFF:FFF:FFF:F:F:FF:FF:,FFFFFFFFFF:FFFFFFFF:FFF,FFFF,FFF:FFFFF,FF:FFFFFF:FFFFF:FFFFFFFFFFFFFFFFFF:FF,:F::FFFF:FFF:FFFFF:FFFFF,FFFFFFFFFFFFFFFFF:FFFFFFFF,FFFFFF:FF:FF:FFFFFF,FFFFFFFFFFFFFFFFFFF,FFFF:FFF,FF,F,:FFFFF,:FF,,,FFFF,FFFF,,
@A00920:152:HGHKKDRXX:2:2108:26087:8093 2:N:0:CGCGTTCA+AAGGAGTA
GGACTACTGGGGTTTCTAATCCCATTCGCTCCCCTAGCTTTCGTCCATGAGCGTCAGTTATGGCCCAGCAGAGCGCTTTCGCCACTGGTGTTCTTCCCGATATCTACGCATTTCACCGCTACACCGGGAATTCCCTCTGCCCCTACCATACTCTAGCCCAGCAGTTTCCACTGCCTCTACGGAGTTGAGCCCCGCTCTTTGACAGCAGACTTGCTGAGCCGCCTGCGGACGCTTTACGCCCAATAATTCC
+
FFFFFFFFFFFFFFFFFFFFFFFFFFFFFFFFFFFFFFFF,FFFFFFFFFF,F:FFF,FFFFFFFFFFFFFFFFFFFFFFFFFFFFFFFF:FFFFFFFFFF:FF:FFFFFFFFFFFFFF,FF:FFFFFF:F,FFFFFFFFFFFFFFFFFFF:FFFFFFFFFF:FFFFFFFFFFFFFFF:F:FFFFFF:FFFFFFFFFFFFFFFFFFFFFFFFFFFFFFFFFFFFFFFFFFFFFFF,FFFFFF,F,FFFFF
@A00920:152:HGHKKDRXX:2:2108:19090:9189 2:N:0:CGCGTTCA+AAGGAGTA
GGACTACCGGGGTTTCTAATCCTGTTTGCTCCCCACGCTTTCGTGCCTCAGCGTCAGTTCTGATCCAGGTCGCCGCCTTCGCCACTGATGTTCCTCCCGATCTCTACGCATTTCACCGCTACACCGGGAATTCCGCGACCCTCTATCGAACTCTAGCCTGCCAGTTTCGAATGCAATTCCCAGGTTGAGCCCAGGGCTTTCACATCCGACACAACAGACCGCCTACGCACGCTTTACGCCCAGTAATTCC
+
FFFFF,FFFFFF:FFFFFFFFFFFFFFFFFFFFFFFFFFFFFFFFFFFF:FFFFFFFFFFFFFF:F,:FFFFFFFFFF:FFFFFFFFFFFFFF:FFFFFFFFFFFF:FF,FFFFFFFFFFFFFFFFFFFFFFFFFFFFFFF:FFFFFFF:FFFFFFFFFFFF,FFFFFFFF:FFF:FFFFF:FFFFFFFFFFFFFFFFFFFFFFFFFFFFFFFFFFFFFFFFFFF,FFFF:FF,FFF:FFF:FF,FFF,F
@A00920:152:HGHKKDRXX:2:2108:11424:10316 2:N:0:CGCGTTCA+AAGGAGTA
GGACTACTAGGGTTTCTAATCCTGTTCGCTACCTACGCTTTCGTCCATCAGCGTCAGTATTTTATTAGTGATCTGCCTTCGCAATCGGTATTCCATGTAATATCTAAGCATTTCACCGCTACACTACATATTCTAACCACTTCATAAACACTCAAGAACAACAGTATCAATGGCAATTCTATGGTTGAGCCACAGACTTTCACCGCTGACTTATTGTACCGCCTACGGACCCTTTAAACCCAATGATTCC
+
::F:FFFFFFFFFFFFFFFFFFF:FFFFFFFFF:F,F:FFFF:F:FFF,FFFFFFFFFFFFFFFFFFFFFFFFFF:,FFFFFF,FFFFFFFFFFFFFFFFF:FFFFF:FFFFFFFFFFFFFFF:FFFFFFFFFFF:FF:FFFFFFFF:FFFFFFFFFFFFFF:FFFFFF:F:F,FFFFFFFF:,FF,FF,FF:FF:FFF:FF,:FF,,F,FF:FFFF,,,FF:FF,F,F,FF:F:F,:,,,F::F:FF,,
@A00920:152:HGHKKDRXX:2:2108:5258:10347 2:N:0:CGCGTTCA+AAGGAGTA
GGACTACTGGGGTTTCTAATCCTGTTTGCTCCCCACGCTGTCGCACCTGAGTGTCAGTATTGGGCCAGGTAGCCGCCTTCGCCACTGATGTTCCTCCCGATATCTACGCATTTCACCGCTACACCGGGAATTCCACTACCCTCTCCCATACTCTAGCTGAGTAGTATCGAATGCAATTCCCAGGTTAAGCCCAGGGCTTTCACATCCGACTTGCTCAGCCACCTGCGTGCGCTTTACGCCCAGTAATTCC
+
FFFFFF:FF::F,F::FFF,FFF,FFF:FF,F:FFF:FFFF,FFFFFFFF,F:FFFFFFFFF,F:FF,,FFFFF:F,FF:::,F:FFFF,FF:FF,FFFF,FFFFFF,FF,:FFF,FFFFF,F:FFF::FF:F:FFFFFF:FF:F,FF,FFFFF:FFFFFFFFFFFFFFFFFFFFF:FF,,FFFFFFF:,FFF,F,FFFFFF::F:FFFF,FFFFFFFFFFFFFFFFF:,F,FFF::,F,FFFF:FFFFF
@A00920:152:HGHKKDRXX:2:2108:32597:10692 2:N:0:CGCGTTCA+AAGGAGTA
GGACTACTGGGGTTTCTAATCCTGTTTGCTCCCCACGCTTTCGCACCTCAGCGTCAATACCTGTCCAGCGAGTCGCCTTCGCCACTGGTGTTCTTCCGAATATCTACGAATTTCACCTCTACACTCGGAATTCCACTCGCCTCTCCAGGATTCTAGCACTGCAGTTTCAAGGGCAGTTCCGGAGTTGAGCTCCGGGATTTCACCCCTGACTTACGGCGCCGCCTACGTGCGCTTTACGCCCAGTATATCC
+
FFFFFFFFFFFFFFFFFFFFFFFFFFFFFFFFFFFFFFFFFFFF:FF:FFFFFFFFFFFFFFFFFFFFFFFFFFFFFFFFFFFFFFFFFFFFF:FFFFFFFFFFFFFFFFFFFFFFFFFFFFFFFFFFFFFFFFFF:FFFFFF:FFFFFFFFFFFFFFFFFFFF:FFFFFFFFFFFFF:FFFFFFFFFFFFFFFFFFFFFFFFFFFF:FFFF,FFFFFFFF:F:FFFFFFFFFF:FF,FFFFFFFFFF:F
@A00920:152:HGHKKDRXX:2:2108:16297:10708 2:N:0:CGCGTTCA+AAGGAGTA
GGACTACTAGGGTTTCTAATCCCGTTCGCTCCCCGTGCTGTCGCGTCTCAGCGTCAGTGGTCTTCCAGAGTGCCGCCTTCGCCTCTGGTGTTCCTCCGGATCTCTACGCATTTCACCACTACACCAGGAATTCCACCCTCCTCTACGACCCTCTAGCACTGCAGTCTCATCAGACCTCTCCCAGTTTAGCCGGGAGCTTTCACGCTTGACTTACAGCACCGCCTACACGCTCTTTACGCCCAGTAATTCC
+
FFFFFFFF:FFFFFFFFFFFFF:FFFFFF:FFFFFFF:F:FFF,FFFF,FFFFFFFFF,FFF,,FFFFF:FFF:FFFFFFFFFF,FFFFFFFFFFFFF,F,FFFFFFFFFFFFFFF,:FFFFFF:,FF,FFFFFFF,F:FFFFF:,F:F:F:FF:F,F:FFFFF,F:FFFF,FFFFF:FFFFFFFF:,FFF,FFFFFF:FFFF:,FF:FFFFFF:F:FFFFFFFFFFF,FFFFFFFFFFFFFFF,FFFFF
@A00920:152:HGHKKDRXX:2:2108:21549:11193 2:N:0:CGCGTTCA+AAGGAGTA
GTACTACTGGGGTATCTAATCCTGTTTGCTCCCCACGCTTTCGCGGATGAGTGTCAGACTCGGCCCAGCTAGCCGCCTTCGCCACAGGTGTTCTTCCTGATATCTACGCATTCCACCGCTACACCAGGAATTCCGCTAGCCTCTACCGATCTCCAGTCTGCCAGTATCGTACGCATTTCCGGGGTTGAGCCCCGGATTTTCACAAACGACTTAACAGACCACCTGCCCGCGCTTTACGCCCAATAATTCC
+
FFFFFFFFFFFFFFFFFFFFFFFFFFFFFFFFFFFFFFFFFFFFFFFFFFFFFFFFFFFFFFFFFFFFFFFFFFFFFFFFFFFFFFFFFFFFFFFFFFFFFFFFFFFFFFFFFFFFFFFFFFFFFFFFFFFFFFFFF:FFFFFFFFFFFFFFFFFFFFFFFFFFFFFFFFFFFFFFFFFFFFFFFFFFFFFFFFFFFFFFFFFFF:F:FFFFFFFFFFFFFFFFFFFFFFFFFFFFFFFFFFFFFFF:FF
@A00920:152:HGHKKDRXX:2:2108:15763:11600 2:N:0:CGCGTTCA+AAGGAGTA
GGACTACTAGGGTATCTAATCCTGTTTGCTCCCCACGCTTTCGTGCATGAGCGTCAGTGTTGGCCCAGAAGGCTGCCTTCGCCATCGGTGTTCCTCCACATCTCTACGCATTTCACCGCTACACGTGGAATTCCACCTTCCTCTGCCACACTCTAGCCACGTAGTTTCGAGCGCAATTCCCAAGTTAAGCCCGGGGATTTCACACTCGACATGCGCGGCCACCTGCGCACACTTTACGCCCAGTAATTCC
+
FFFFFFFFFFFFFFFFFFFFFFFF:FFFFFFFFFFFFFFFFFFFFFFFFFFFFFF:FFFFFFFFFFFFFFFFFFFFF:FFFFF:FFF:FFFFFFFFFFF:FFFFF:FFF:FFFFFFF:FFFFFFFFFFFFFFFFFFF:FFFFFFFFF,FFF,FFFFFF:FFFFFFFFFFFFFFFFFFFFFFFFFFFFFFFFFFFFFFFF:F:FFFFF:,FFFFFFFFFFFF:FFFFFFFFFFFFFF,FFFFFFFFFFFFF
@A00920:152:HGHKKDRXX:2:2108:6813:12258 2:N:0:CGCGTTCA+AAGGAGTA
GGACTACACGGGTTTCTAATCCTGTTTGCTCCCCACGCTGTCGCGCCTCAGCGTCAGCCATGTCCCAGCAGGCCGCCTTCGCCACCGGTGTTCTTCCGGATCTCTACGCATTCCACCGCTACACCCGGAATTCCGCCTGCCTCTGACATGCTCCAGTCCACCAGTTCGCACGGCCGACTCGGGGTTGAGCCCCGAGCTTTCACCCCACGCTTAGCAGACCGCCTACGCGCCCTTTACGCCCAGTGATTCC
+
FFFFFFFFFFFFFFFFF,FFFFFFFFF:FFFFFFFF:FFFFFFFFFFFFFFFFFFFFFFFFF,FFFFF:FFFFFFFFFFFFFFFFFFFFFF,FFFFFFF,FFFFFFFFFFF:FFFFFFFFFFFFFFFFFFFF:FFFF:FFFF:FFFFF:FFFFFFFF:F:FFFFFFFFFFF:FFF:FFF:F,F:F,FF:FFFFFF:FFF,:FFF,FFFF:,FFFF:FF:F:FFFFFFFF:F:FF:F:FFF:FF,FF:FFF
@A00920:152:HGHKKDRXX:2:2108:20491:12336 2:N:0:CGCGTTCA+AAGGAGTA
GGACTACTGGGGTATCTAATCCCGTTCGCTCCCCTAGCTTTCGCGGCTCAGCGTCAGGTGCAGCCCAGGGCGCCGCCTTCGCCTCTGGTGTTCCTCCGGATCTCTACGCATTTCACCACTCCACCCGGAATTCCACGCCCCTCTACTGCCCTCCAGCGGCCCAGTTTCGAACGGCCTCTCCCAGTTGAGCCGGGAGCTTTCACGTCCGACTTGGACCACCGCCTGCCCGCGCTTTACGCCCAGTAAATCC
+
FFFFFFFFFFFFF:FFFFFFFFFFFFFFFFFFFFFFFFFFFFFFFFFFFFFFFFFFFFFFFFFFFFFFFFFFFFFFFF:FFFFFFFFFFFFFFFFFFFFFFFFFFFFFFFFFFFFFFFFFFFFFFFFFFFFFFFFFFFFFF:FFFFFF:FFFFFFFFFFFFF:FFFFFF::FFFFFFFFFFF,FFFFFFFFFFFFFFFFFFFFFFFFFFFFFFFFF:FFFFFFFFFFFFFFFFFFFF:FFFFFFFFF:FF
@A00920:152:HGHKKDRXX:2:2108:29496:12524 2:N:0:CGCGTTCA+AAGGAGTA
GGACTACAAGGGTTTCTAATCCTGTTTGCTCCCCACGCTTTCGTGCATGAGCGTCAGTGCAGGCCCAGGGGGCTGCCTTCGCCATCGGTGTTCCTCCACATATCTACGCATTTCACTGCTACACGTGGAATTCCACCCCCCTCTGCCACACTCTAGCATCCCAGTTTCAAACGCAGTTCCCAGGTTACGCCCGGGGATTTCACATCTGACTTGAGAAGCCGCCTGCGCACGCTTTACGCCCAGTAATTCC
+
FF,FFFFFFFFFFFFFFFFFFFFFFF,FFFF:FFFFFFF:FFFFFF:FFFFFFFFFF:::FFFFFFFFFFFFFFFFFFFFFFFFFFFFFFF:FF:FF:FFFFFFF,FFFFFFFFFF:FFFFFFFFFFFFFFFFFFFFFFFFFFF,FFFFFFFF:FFF,:F:FFFFFFFFFFFFFF:FFFF:FFFFF:,FFFF:FFFFFFFFFFFFFFFFFFF,FFFFFFFFFFF::FFFFFFFF:FFF:FFF:F,FFF:F
@A00920:152:HGHKKDRXX:2:2108:9851:12853 2:N:0:CGCGTTCA+AAGGAGTA
GGACTACTGGGGTTTCTAATCCCGTTCGCTCCCCATGCTTTCGCATCTCAGCGTCAGGTCAGGCCCAGCGTGTCGCCTTCGCCACTGGTGTTCCTCCGGATCTCTACGCATTTCACCACTACACCCGGAATTCCACACGCCTCTACCTGCCTCTAGCCCCGCAGTTCGGTCACGTCCTCGCCCGGTTGAGCCGGGCGCTTTCACGCGCCACTTGCAGGACCGCCTACACGCGCTTTACACCCAGTAAATC
+
FFFFFFFFFFFFFFFFFFFFFFF:FFFFFFFFFFFFFFFFFFFFFF:FFFFFFFFF:FFFFFFFFFFFFFFFFFFFFFFFFFFFFFFFFFF:FFFFFFFF:FFFFFFFFFFFFFFFFFFFFFFFFFFFFFFFFFF:FFFFFFFF:FFFFFFFFF:FFFFFFFFFF:FFFFFFFFF:FF:FFFFFFFFF:FFFFFFFFFFFFF,FFFFFFF::F:FFFFFF:FFFFFFFFFFF:F,F:FFFFFFFF,:,FF
@A00920:152:HGHKKDRXX:2:2108:25762:13448 2:N:0:CGCGTTCA+AAGGAGTA
GGACTACACGGGTATCTAATCCTGTTTGATCCCCACACTTTCGTGCCTCAGCGTCAGTTAAAGCTTAGTTAGCTGCCTTCGCTATCGGTGTTCTTGACGATATCTAAGCATTTCACCGCTACACCGTCAATTCCGCCAACCTCAACTTTACTCAAGCCCTACAGTATCAATGCCACCCTCCCGGTTGAGCCGGGATATTTCAGCACTGACTTATAAGGCCGCCTACGCACCCTTTAAACCCAATAAATCC
+
FFFFFFFFFF::F:FFFFFFFFF:F:,FFFFFFFFFFFFFF,FF,FFFFFFFFFFFFFFF:FF:FF,F:F::,FFFFFFFFFFFF,FF:FFFFFFFFFFF:F::FFFFFFF:FF:FFFFF,FFFF:FFFF,FFF,FFF:F,,:FFFFFFF:FFFFF:FFFFF:FFFFFFFFF,FFF:F,FFF:F,F,F:FF:FFFF,FF,F:FFF::F,FF:FF:FFF,FF:FFFFFFFF:F,:F:FFF,FFFFFFFFFF
@A00920:152:HGHKKDRXX:2:2108:32380:14450 2:N:0:CGCGTTCA+AAGGAGTA
GGACTACTGGGGTTTCTAATCCTGTTTGCTCCCCACGCTTTCGCACCTGATCGTCAGTATTGGTCCAGGAAGCCGCCTTCGCCACTGATGTTCCTTCTGATATCTACGCATTTCACCGCTACACCAAGAATTCCGATTGCCCCTTCTGCACTCTAGCACATCAGTATCAGCTGACAGTTCCGAGTTAAGCTCGGAGATTTCACAGCTGACTTAATATGCCGCCTACGCGCCCTTTACGCCCAGTAAATCC
+
FFF:FFFFFFFFFFF,FF:FF:FFFFFFFFFFFFFFFFFFFF:FFFFFFFF:FFFFFFFFFF:F:F,FFFFFFFFFF:F:FFFFFFF:FFFFFFF:FFFFFFFFFFFF:FFF:FFF,FFFFFFFFFFFFFF:FFFFFFFFFF:FFFFFFFFFFFFFF:FFFFFFF:FF,F,FFFF:FFFF,F:FFFFFFF:FF:F,:FFFFFF:FFFFFFF:FF,::FFF::FFFF:FFFF,F,FFF,:F::FFFFFFFF
@A00920:152:HGHKKDRXX:2:2108:8043:14700 2:N:0:CGCGTTCA+AAGGAGTA
GGACTACAGGGGTATCTAATCCCGTTCGCTCCCCATGCTTTCGCCTCTCAGCGTCAGGTCAGGCCCAGCGTGTCGCCTTCGCCACTGGTGTTCCTCCGGATCTCTACGCATTTCACCACTACACCCGGAATTCCACACGCCTCTACCTGCCTCTAGCCCCGCAGTTCGGTCACGTCCTCGCCCGGTTGAGCCGGGCGCTTTCACGCGCCACTTGCAGGACCGCCTACACGCGCTTTACACCCAGTAAATC
+
FFFFFFFFFFFFFFFFFFFFFFFFFFFFFFFFFFFFFFFFFFFFFFFFFFFFFFFFFFFFFFFFFFFFFFFFFFFFFFFFFFFFFFFFFFFFFFFFFFFFFFFFFFFFFFF:FFFFFFFFFFFFFFFFF::FFF:FFFFFFFFFFFFFFFFFFFFFFFFFFFFFFFFFFFFFF:FFFFFFFFFF:FFFFF:FFFFFFFFFFFFFF:FFFFF,FFFFFFFFFFFFFFFFFFFF:F,FF:FFFFF:FF:::F
@A00920:152:HGHKKDRXX:2:2108:20039:15092 2:N:0:CGCGTTCA+AAGGAGTA
GGACTACTAGGGTTTCTAATCCCGTTCGCTCCCCACGCTGTCGCGTCTCAGCGTCAGTATCCGTCCAGAGGGCCGCCTTCGCCACCGGTGTTCTTCCTGATATCTACGCATTTCACTGCTACACCTGGAATTCCACCCCCCTCTGCCACACTCAAGTCTGCCAGTAACAAGCGCAGTTCCCAGGTTAAGCCCGGGGATTTCACACCTGTCTTAACAAACCGCCTACGCACGCTTTACGCCCAGTAATTCC
+
FFFFFFF::FFFFFFFFFFFFFFFFFFFFFFFFFFFFF:FFFFFFFFFFFFFFFFFF:FFFFFFFFFFFFFFFFFFFFFFFFFFFF:FFFFFFFFFFFFFFFFFFFFFF,:FFFFFFFFFFFFFFF:FFFFFFFFF:FFFFFFFFFFFFFFFFFFFFFFFFFFFFFFF:FFFFFFFFFFFFFFFFF,FFFFFFFFFFFFFFFF:FFF:FFFFFFFFFFFFFFFFFFFFFFFFFFFFFFFFFFFF:,FF:F
@A00920:152:HGHKKDRXX:2:2108:9326:15201 2:N:0:CGCGTTCA+AAGGAGTA
GGACTACTCGGGTTTCTAATCCTGTTCGCTCCCCACGCTTTCGTGCCTGAGCGTCAGTCGCCGTCCAGCCACCCGCCTACGCTTCTGGTATTCCTCGTGATATCTACGCATTTCACCGCTACACCACGAATTCTAGTGGCCTCTCCGGGACTCAAGGACTGCAGTATCAAAGGCCGTCCTACGGTTGAGCCGTAGACTTTCACCCCTGACTTACAGCCCCGCCTGCACACCCTTTACACCCAATAATTCC
+
:FFFFFFFF:FFFF:FF:FFFFFF,FFFFFFFFFFFF:,F::FFFFFFFFFF,FFFF:FFFF:FFFF:FF:FFFFFFFFFFFF::FFFF::FFFFFFFFFFFF,FFF:FFFFFFFFF:FFFFFFFFFFFFFFFFFFFFFFFFFFFFFFFFFFFFFFFFFFFFFFFFFFFFFFF:,FF,FFFFF,FFFFFF:FFFFFFF,FFF:FFF:FFFF:FF,F:FF:FFFFFFFFFFFF,FF,FFF,FF:FF,FFFF
@A00920:152:HGHKKDRXX:2:2108:30481:16297 2:N:0:CGCGTTCA+AAGGAGTA
GGACTACTCGGGTTTCTAATCCTGTTTGCTCCCCACGCTTTCGCACCTCAGTGTCAGTATCAGTCCAGGTGGTCGCCTTCGCCACTGGTGTTCCTTCCTATATCTACGCATTTCACCGCTACACAGGAAATTCCACGACCCTCTACCGTACTCTAGCTTGCCAGTTTTGGATGCAGTTCCCAGGTTGAGCCCGGGGCTTTCACATCCAACTTAACAAACCACCTACGCGCGCTTTACGCCCAGTCATTCC
+
FFFFFFFFFFFFF:FFFFFFFFFFFFFFFFFFFFFFFFFFFFFFFFFFFFFFFFFFFFFFFFFFFF:FFFFFF,FFF:FFFFF:,:FFFFFF,:,F,F,:::F,F,FFF,,F:FF:FF::FF,:FFFF:,F:F:F,,,FF:,FF,FFFFF,:FF,FFFFF:F:F:,FFFF,,F,,F,F,:F:FF,:F:FF,FFFFF::,:::FF,:,:,:F,F,::::F::,F,F,FFF:FFF,F,,FF::FFF,,:,,,
@A00920:152:HGHKKDRXX:2:2108:15031:16376 2:N:0:CGCGTTCA+AAGGAGTA
GGACTACAAGGGTTTCTAATCCTGTTCGCTACCCACGCTTTCGTGCCTCAGCGTCAGTTTTGGTTTAGTAAGCTGCCTTCGCAATTGGTGTTCTGTGCAATATCTATGCATTTCACCGCTACACTGCACATTCCGCCTACCTCAACCAAACTCAAGACAAGCAGTATCAATGGCAATCCTATCGTTAAGCGACAGTATTTCACCGCTGACTTACAAGCCCGCCTGCGCACCCTTTAAACCCAATAAATCC
+
FFFFFF:FFFFFFFFFFF,FFFFFFFFFFFFFFFFFFFFFFFFFFFFFFF:FFFFFFFFFFFFFFFFFFFFFF:FFFFFFFFFFFFFFFFFFFFF:FFF,F:FFFFFFFFFF:FFFFFFFFFFFFFF:FFFF:FF,F:FFFFFF:FFFFFFFFF:FFF:FF::FFFFFFFFFFFFFFFFF:FFF:FFFFFFFFFFFF:FFFFFFFFFFFFFF:FFF:FFFFFFFF:FF,FFF:,F,FF,FFFFFF::FFF
@A00920:152:HGHKKDRXX:2:2108:10267:17487 2:N:0:CGCGTTCA+AAGGAGTA
GGACTACAGGGGTATCTAATCCTGTTTGCTCCCCACGCTGTCGCGCCTCAGCGTCAGCAACGGCCCAGCAGACCGCCTTCGCCACTGGTGTTCTTCCCGATCTCTACGCATTCCACCGCTACACCGGGAATTCCATCTGCCTCTACCGTGCTCCAGCCCGGCAGTTCAGAAGGCAGCCTTGCGGTTGAGCCGCAAGATTTCACCCCCTGCTTACAGGGCCGCCTACGCGCCCTTTACGCCCAGTGATTCC
+
FF:F:FFFFFFFFF:FFFFFF:FF:FFFF:FFFFFF:FFF,FFFFFFFFFFF,FFFFFFFF,FF:FF:FFFFFFFFFFFFFFFFF:FFFF,FFF:FFFFF:FFFFFFFFF,FFFFFFFFFFFFFFFFFFFFFFFFFF:FFFFFFFFFFFFFFFFFFFFFFFFFF:FFFFFFF:FFFFFF:FFFFF:F:F:FFFFFFFFFFFFF,:F:FFF,:FF,F:FFFFFFFFFFFFF:FFFF:FFFFF:FF,FFFF:
@A00920:152:HGHKKDRXX:2:2108:8901:17785 2:N:0:CGCGTTCA+AAGGAGTA
GGACTACCCGGGTTTCTAATCCTGTTCGCTCCCCACGCTTTCGTGCCTCAGCGTCAATCCAGGTCTAGCCAGCTGCCTTCGCAATTGGTGTTCTATGGCATATCTATGCATTTCACCGCTACATGCCACATTCCGCTGACCTCATCCTAATTCCAGCCTGGCAGTATCAAAAGCAATTTTACGGTTGAGCCGCAAACTTTCACTCCTGACTTACCTGGCCGCCTACGCACCCTTTAAACCCAATGATTCC
+
FFFFF:FFFFFFFFFFFFFFFFFFFFFFFFFFFFFFFFFFFFFFFFFFFFFFFFFFFFFFFFFFFFF:FFFFFFFFFFFFFFFFFFFFFFF::F:FFFFFFFFFFFFFFFFFFFFFFFFFFFFFFFFFFFFFFFFFFFFFFFFFFFFFF:FFFFFFFFFFFFFF:F:FFFFFFFF:F:FFFFFFFFFFFFFFFFFFFFFFFFFFFFFFFFF:FFFFFFFFFFFF:FFFFFFFFFFF:,FF::FFFF,FFF
@A00920:152:HGHKKDRXX:2:2108:8567:18427 2:N:0:CGCGTTCA+AAGGAGTA
GGACTACTAGGGTTTCTAATCCTGTTTGATCCCCACGCTTTCGTGCCTCAGTGTCAATATATGCGTAGTCAGCTGCCTTCGCAATTGGTGTTCTATGTCATATCTAAGCATTTCACAGCTACATGACATATTCCGCTGACCTCCACAATATTCAAGACTGATAGAATCAATGGCAGTTTCAAAGTTAAGCTCGGACATTTCACAACTGACTTAACAACACACCTACGCACACTTTAAACACAGTGAATAC
+
F:F,FFF:FF:,FFFF:FF,F,FF:,FFF:,,FFF:,F:FFFFFFF,FFFF:F::FFFFFFF,F:FF:FF,:F,FFFFFFFFFFFFF,,FFFFFFF:FFF,FFF:FF,,FFFF:FF,FF,FFF::F::FFFF,FFF::FFFFF,:FFFF:FF,FFF:::,F::,,:F,FF:FF,:F,FF::FF:,,FF,,:F,,:,:F,,,F,,:FF,:F::F,,:F::,:F,F:F,,F,,,,,,F:F,,:F,F,F,F,F
@A00920:152:HGHKKDRXX:2:2108:6017:19335 2:N:0:CGCGTTCA+AAGGAGTA
GGACTACTGGGGTTTCTAATCCTGTTTGCTCCCCACGCTTTCGCACCTCAGCGTCAATACATGTCCAGTTAGTCGCCTTCGCCACTGGTGTTCTTCCGAATATCTACGAATTTCACCTCTACACTCGGAATTCCACTAACCTCTCCATGATTCAAGCGATGCAGTCTCAAAGGCAGTTCTGGAGTTGAGCTCCAGGCTTTCACCTCTGACTTACAAAGCCGCCTACGCGCGCTTTACGCCCAGTAATTCC
+
FFFFFFFFFFFFFFFFFFFFFFFFFFFFFFFFFFFFFFFFFFFFFFFFFFFFFFFFFFFFFFFFFFFFFFFFFFFFFF:FFFFFFFFFFFFFFFFFFFFFFF:FFF:FF:FFFFFFFFFF:FFFFFFFF,FFFFFFFFFFFFFFFFFFFFFFFFFFFFFFFFFFFFFFFFFFFFFFFFFFFFFFFFFFFFFFFFFFFF,FFFFFFFFFFFFFFFF:F:FFFFFFFFFFFFFFFFFF:FF:FFFFF,FF:F
@A00920:152:HGHKKDRXX:2:2108:27896:21840 2:N:0:CGCGTTCA+AAGGAGTA
GGACTACTGGGGTATCTAATCCTGTTTGATCCCCACACTTTCGTGCCTCAGCGTCAGTTGAAGTCTAGTAAGCTGTCTACACTATCGGTGTTCTTGACGATATCTAAGCATTTCACCGCTACACCGTCAATTCCGCCTACCTCGACTCCACTCAAGCCCATCAGTATCAATCCCACCCTCCCGGTTAAGCCGGGATATTTCAGACCTGACTTAATAGGCCGCCTACGCACCCTTTAAACCCAATAAATCC
+
FFFFFFFFFFFF:FFFFFFFFFFFFFFFFFFFFFFFFFFFFFFFFFFFFFFFFFFFFFFFFFFFFFFFFFFFFFFFFFFFFFFFFFFFFFFFFFFF:FFF::FFFFFFFFF,FF:FFFF:FFFFFFFFFFFFFFFFFFFFFFFFFFFFFFFFF,FFFFFFFF,FFFFFFFFFFFFFFFFFFFFFFFF,FFFFFFF:FFFFF:FF,FFFFFFFF,:FFFFFFFFFFFFFF,FFFF,,:FF:FFF:FFFFF:
@A00920:152:HGHKKDRXX:2:2108:9661:21919 2:N:0:CGCGTTCA+AAGGAGTA
GGACTACTGGGGTTTCTAATCCTGTTCGCTCCCCACGCTTTCGTGCATGAGCGTCAGTGCAGGCCCAGGGGATTGCCTTCGCCATCGGTGTTCCTCCGCATATCTACGCATTTCACTGCTACACGCGGAATTCCATCCCCCTCTGCCGCACTCCAGCGATGCAGTCACAAATGCAGTTCCCAGGTTAAGCCCGGGGATTTCACACCTGTCTTACATCACCGCCTGCGCACGCTTTACGCCCAGTAATTCC
+
FFFFFFFFFFFFFFFFFFFFFFFFFFFFFFFFFFFFFFFFFFFFFFFFFFFFFFFFFFFFFFFFFFFFFFFFFFFFFFFFFFFFFFFFFFFFFFFFFFFFFFFFFFFFFFFFFFFFFFFFFFFFFFFFFF:FFFFFFFFFFFFFFFFFFFFFFF:FFFFFFFFFFFFFFFFFFFFFFFFFFFF:FFFFFFFFFFFFFFFFFFFFFFFFFFFFFFFFFFFFFFFF,FFF:FFFFFFFFFFFFFFF:FFFF,
@A00920:152:HGHKKDRXX:2:2108:28275:22028 2:N:0:CGCGTTCA+AAGGAGTA
GGACTACTAGGGTTTCTAATCCCGTTTGCTCCCCTGGCTTTCGCGCCTCAGCGTCAGTGTCAGCCCAGCAACCCGTCTTCACCTCAGGTGTTCCTCTTGATATCTACGCATTTCACCGCTACACCAAGAATTCCGATTGCCCCTTCTGCACTCTAGCACTGCAGTATCAGCTGGCCGTTCCGAGTTAAGCTCGGAGATTTCACAGCTGACTTACCGCGCCGCCTACGCGCCCTTTACGCCCAGTAATTCC
+
FFFFFFF:FFFFFFFFFFFFFFFF:FFFFFFFFFFFFFFFFFFFFFFFFFFFF:FFFFFFFFFFFF:FFFFFFFFFFFFFFFFFFFFFFF:FFFF:FF:FFFFFFFFFFFFFFFFFFFFFFFFFFF:FFFFFFFFFFFFF:FFFFFFFFFF:FFFFFFFF:FFFFFFF,FFFFFFFF:FFFFF:FFFFFFFFFF,FFFFFFFF:FFF:FFFFFFF:F:FFFFF,FFFFF:FFFFF,F:FFFFFFFF:FFF
@A00920:152:HGHKKDRXX:2:2108:16866:23156 2:N:0:CGCGTTCA+AAGGAGTA
GGACTACTGGGGTATCTAATCCTGTTTGCTACCCACGCTTTCGCTCCTCAGCGTCAGTTCCGGCCCAGAGTGGCGCCTTCGCCACCGGTGTTCCTCCTAATATCTGCGCATTTCACCGCTACACTAGGAATTCCCCACTCCCCTACCGGACTCTAGTCACAGCAGTATCGGGTGGCGGCTCTGGGTTAAGCCCAGAGTTTTCACACCCGACTTACTGAACCGCCTAGGAGCCCTTTACGCCCAATAATTC
+
FFFFFFFFFFFFFFFFFFFFFFFFFFFFFFFFFF:FFFFFFFFFFFFFF:FFFFFFFFFFFFFFFFFFFF::FFFFFFFFFFFFFFFFFF:FFFFFFFFFFFFFFFFF:FFFFFFFFFFFFFFFF,FFFFFFFFF:FFFFFFFFFFFFFFFFFFFFFFFF:FFFFFFFFFFFFFF:FFFFFFF:FFF,FFFFFFF:F:,FFFFFFFF:FF::FFFFFFFF,FFFFFFFFFF:FF,FFF,F,F,FF:F:FF
@A00920:152:HGHKKDRXX:2:2108:29749:23547 2:N:0:CGCGTTCA+AAGGAGTA
GGACTACTGGGGTTTCTAATCCTGTTCGCTCCCCACACTTTCGCTCCTCAGCGTCAGGTCATTCCCAGAGAACCGCCTTCGCCACCGGTGTTCCTCCTGATATCTGCGCATTTCACCGCTACACCAGGAATTCCGTTCTCCCCTGAAAACCTCGAGTCTACCCGTATCGAAAGCAAGCCCGGTGTTAAGCACCTGGTTTTCACTCCCGACGCGACAAACCGCCTACGAGCCCTTTACGCCCAATAATTCC
+
FFFFFFFF:FFFF::FFFF:FFF,::FFFF:FFF,:FFFF:FFF,FFFF:FFF:FFFFFFFFFFFFFFF,FF,:FFF:FF:FFFF:FFFFFFFF:FFF,FFFFFF:FFF,,FFFFFFFF:FFFFF,FFF,FFFF:F,FF:FFF,FFF,FFFFF,F:FF:FFFFF::FFF::FF::FFFFFFFFFFF:FF:,F::F::F,:FFFFF,FFF:FFF,F,:FFFFFF,F::FFF,:F:F:F,FFF,FFF,F,,:
@A00920:152:HGHKKDRXX:2:2108:15826:24079 2:N:0:CGCGTTCA+AAGGAGTA
GGACTACTGGGGTATCTAATCCTGTTTGCTCCCCACGCTTTCGCACCTCAGCGTCAGTACCGGACCAGTTAGCCGCCTTCGCCACTGGTGTTCTTCCCAATATCTACGAATTTCACCTCTACACTGGGAATTCCACTAACCTCTTCCGGACTCTAGGTCGCCAGTATCAAAGGCAGTTCCAGAGTTGAGCTCTGGGATTTCACCCCTGACTTAACGACCCGCCTACGTGCGCTTTACGCCCAGTAATTCC
+
FFFFF:FFFFFFFFFFFFFFFFFFFFFFFFFFF:FFFFFFFFFFFFFFFFFFFFFFFF:FFFFFFF:FFFFFFFFFFFFFFFFFFFFFFFFFFFFFFFFFFFFFFFFF:FFFFFFFFFFFFFFFFFFFF,FFFF:FFFFFFFFFFFFFFFFFFF:FFFFFFFFFFFFFFFFFFFFFFFFFFFFFFFFFFFFFFFFFFFFFFFFFFFFFF:FFFFFFFFFFFFFFFFFF:FFF,FFFF,F:FFFFFFFFFF
@A00920:152:HGHKKDRXX:2:2108:6506:24596 2:N:0:CGCGTTCA+AAGGAGTA
GGACTACACGGGTATCTAATCCTGTTCGCTACCCATGCTTTCGTGCCTCAGCGTCAGTTGTTGGCCAGTACAATGCCTTCGCTATCGGTGTTCCTGATGGTATCTATGCATTTCACCGCTACACCATCAATTCCATGTACCCCTCCAACACTCAAGCTCCCCAGTATCAATGGCACTGCCCCGGTTGAGCCGGGGTCTTTCACCACTGACTTAAAGAGCCGCCTACGCACCCTTTAAACCCAATAAATCC
+
FFFFFFFFFFFFFFFFFFFFFFFFFFFFFFFFFFFFFFFFFFFFF:FFFFFFFFFFFFFFFFFFFFFFF:FFFF,FFFFFFFF:FFFFFFFFFF:FFFFF::F:FFFF:FFFFFFFFFF:F:FFFFFFFFFFFFFFFFFFFFFFFFFFFFFFFFFFFFFF:F:FFFF:FFFFFFFFF:FFFFFF,F:FFFFFFFFFFFFFFFFFFFFFF:FFFFFFF:,FF:FF:F,FFFFFFF:F,FFFFF:FFFFFF,
@A00920:152:HGHKKDRXX:2:2108:30761:25238 2:N:0:CGCGTTCA+AAGGAGTA
GGACTACCCGGGTTTCTAATCCTGTTCGCTCCCCATGCTTTCGCTCCTCAGCGTCAGTTACGGCCCAGAGATCTGCCTTCGCCATCGGTGTTCCTCCTGATATCTGCGCATTCCACCGCTACACCAGGAATTCCAATCTCCCCTACCGCACTCTAGTCTGCCCGTACCCACTGCAGGCTGGAGGTTGAGCCTCCAGTTTTCACAGCAGACGCGACAAACCGCCTACGAGCTCTTTACGCCCAATAATTCC
+
FFFFF,FFFFFFFFFFFFFFFFFFFFFFFFFFFFFFFFFFFFFFFFFFFFFFFFFFFFFFFFFFFFFFFFFFFFFFFFFFFFFFFFFFFFFFF:FFFFFFFFFFFFFFFFFFFFFFFFFFFFFFFFFFFFFFFFFFFFFFFFFFFFFFFFFFFFFFFFFFFFFFFFFFFFFFFFFFFFFFFFFFFFFFFFFFFFFFFFFFFFFF:FFFFFFF:FFFFFFFFFFFFF:FFFFFF:FFFFFFFFFF,FF,:F
@A00920:152:HGHKKDRXX:2:2108:29143:25692 2:N:0:CGCGTTCA+AAGGAGTA
GGACTACACGGGTTTCTAATCCTGTTTGCTCCCCACGCTTTCGCACCTCAGCGTCAGTACCGGACCAGTGAGCCGCCTTCGCCACTGGTGTTCCTCCGAATATCTACGAATTTCACCTCTACACTCGGAATTCCACTCACCTCTTCCGGACTCGAGATACCCAGTATTAAAGGCAGTTCCAAGGTTGAGCCTTGGGATTTCACCCCTAACTTAAGTATCCGCCTACGTGCGCTTTACGCCCAGTAATTCC
+
FFFFFFFFFFFFFFFFFFFFFFFFFFFFFFFFFFFFFFFFFFFFFFFFFFFFFFFFFFFFFFFFFFFFFFFF:FFFFFFFFFFFFFFFFFFFFFFFFFFF:FFFFFFFFFFFFFFFFFFFFFFFFFFFFFFFFFFFFFFFFFFFFF,FF:FFFFFF:FFFFF:FF:F:F:FFF,:FFF:FF:FFFFFFFFFFFFFFFFFF:FFFFFFFFFFFF:FFFFF:FFF:::FFFFFFFF:F:FFFFFFFFFFFFF
@A00920:152:HGHKKDRXX:2:2108:6922:26036 2:N:0:CGCGTTCA+AAGGAGTA
GGACTACACGGGTTTCTAATCCCGTTCGCTCCCCTAGCTTTCGCGCCTCAGCGTCAAGAATGGGCCAGGTAGCCGCCTTCGCCACTGGTGTTCCTCCCGATATCTACGCATTTCACCACTACACCGGGAATTCCGCTACCCTCTCCCACCTTCCAGCCGACCAGTATCCGATGCCGTTTTCCAGTTAAGCCGGAAGCTTTCACATCGGACTTGGCCAGCCGCCTGCGCGCGCTTTACGCCCAGTAAATCC
+
FFFFFFFFFFFFF,FFFFFFFFFFFFFFFFFFFFFFFFFFFFFFFFFFFFFFFFFFFFFFFFFFFFFFFFFFFFFFFFFFFFFFFFFFFFFFFFFFFFFFFFFFFFFFFFFFFFFFFFFFFFFFFFFFFFFFFFFFFFFFFFFFFFFFFFFFFFFFF:FFFF:FFFFFFFFFFFF:F,FFFFFFFFFFFFFFFFFFFFFFFFFFFFFFFFFFFFFFFFFFFFFFFFFFFFFFFFFFFFFFFFFFFFFFFF
@A00920:152:HGHKKDRXX:2:2108:29170:26584 2:N:0:CGCGTTCA+AAGGAGTA
GGACTACTCGGGTTTCTAATCCTGTTTGCTCCCCTGGCTTTCGTGCCTCAGCGTCAGGAAATGTCCAGAGACTAGCCTTCGCCACTGGTGTTCCACTTGATATCTACGCATTTCACTGCTACACCAAGTATTCCAGTCTCCCCTCCATTCCTCGAGCCGACTAGTATCCGAGGCCGTTTCCGAGTTGAGCTCGAAGATTTCACATCAGTCTTACCCGCCCGCCTACGCACCCTTTACGCCCAGTGAATCC
+
FFFFFFFF:FFFFFFFFFFFFFFFFF,FFFFFFFFFFFFFFFF:FFFFFFFFFFFFF:FFF,F:FFFFFFFF::FFFFFFFFFF,,FFF:FFFFFF,FFFFFFFFFFFFF,FFFFFFFFFFFF:F:,FFFFFFFFFFF:FF,FF:F,,,F:FF,:FFF:,,,:FF:,FF,:,FF,:FF:FFF:::,FFFFF:F,,F:,F:FFF:FF,F,FFF:::FF,:FFFFFFFFFFF,F,,FFFFF,FF:,F,:,:F
@A00920:152:HGHKKDRXX:2:2108:6705:26694 2:N:0:CGCGTTCA+AAGGAGTA
GGACTACCAGGGTATCTAATCCTGTTTGATCCCCATGCTTTCGTGCCTGAGCGTCAGTATTGGCCCAATCCGCTGCCTTCGCCGCTGGTGTTCTTCCGAATATCTACACATTTCACTGCTACACTCGGAATTCCACGGATCTCTACCAAACTCAAGACTTATAGTATCAAATGCAGTTTCTGCGTTAAGCGCCGAGATTTCACAACTGACTTCTAAGTCCGCCTGCGCACCCTTTACACCCAGTAAATCC
+
FFFFFFFF:FFF:F,FFFFFFFFFFFFF:FFFFFF:FFFFFFFFFFFFFF:FFFFFFFFFFFFFFFFFFF:FF,FFFFFFFFFFFFFFFF:FFFFFF,FFFFFFFFFFFFF:FFFFFFFFFFFFF,FF:FFFFF:FFFFFFFFFFFF:FFFFF:FFF::,FFFFF:FFFFF,FFFFF,,F,FFFFFFFFF:F,FFF:FF:FFF,FFF,,F:F,FFFFFFFF,FF,FF:FFFFFFFFFFF:FF:FFF:F:F
@A00920:152:HGHKKDRXX:2:2108:24171:27038 2:N:0:CGCGTTCA+AAGGAGTA
GGACTACTAGGGTTTCTAATCCCGTTCGCTCCCCTAGCTTTCGCGCCTCAGCGTCAAGAATGGGCCAGGTAGTCGCCTTCGCCACTGGTGTTCCTCCCGATATCTACGCATTTCACCACTACACCGGGAATTCCACTACCCTCTCCCACCTTCAAGCCGATCAGTTTCCGATGCAGTTTCCCAGTTGAGCCGGGAGATTTCACATCGGACTTGACCAGCCGCCTGCGCGCTCTTTACGCCCAGTAAATCC
+
FF:FFFFFFFFFFFFFFFFFFFFFFFFFFFFFFFFFFFFFFFFFFFFFFFFFFFFFFFF:FFFFFFFFFFFFFFFFFFFFFFFFFFFFFFFFFFFFFFFFF,FFF:FFFFFFFFFFFFFF,FFFFFFFFFFFFFFFF:FFF:FFFF::FFFFF:FFFFFFFFFFFFFFFF,FFFFFFFFFFFFFF:FFFFFFFFFFFFFFFFFF:FF,FFFFFFFFFFFFFFFFFFFFFFFFFFFFFFFFF,FFF:FFFF
@A00920:152:HGHKKDRXX:2:2108:13919:27164 2:N:0:CGCGTTCA+AAGGAGTA
GGACTACTAGGGTTTCTAATCCCGTTCGCTCCCCATGCTTTCGCATCTCAGCGTCAGGTCAGGCCCAGCGTGTCGCCTTCGCCACTGGTGTTCCTCCGGATCTCTACGCATTTCACCACTACACCCGGAATTCCACACGCCTCTACCTACCTCTAGTCGCGCAGTTCGATTGCGTCCTCGCCCGGTTGAGCCGGGCGCTTTCACGCCTCACTTGCACGACCGCCTACGCGCCCTTTACGCCCAGTAATTC
+
FFFFFFFFFFFFFFFFFFFFFFFFFFFFFFFFFFFFFFFFFFFFFFFFFFFFFFFFFFFFFFFFFFFFFFFFFFFFFFFFFFF:FFFFFFFFFFFFFFF,FFFFFFFFFFFFFFFFFFFF:FFFFFFFFFFFFFFFFFFFFFFF:FFFFFFFFF:FFFFFFFFFFFFFFFFFFFFFFFFFFFFFFFFFFFFFFFFFFFFFFFFF,FF:FFFFFFFFFFFFFFFFF:FFFFFFF,FF,FFF:FFF,,F,FF
@A00920:152:HGHKKDRXX:2:2108:31322:27680 2:N:0:CGCGTTCA+AAGGAGTA
GGACTACACGGGTTTCTAATCCTGTTCGCTACCCACGCTTTCGCATCTCAGCGTCAGGAAAGGCCCAGAGAGCCGCCTTCGCCGCTGGTGTTCCTCCCGATATCTGCGCATTCCACCGCTACACCGGGAATTCCACTCTCCTCTACCTTCCTCAAGCCACGCAGTACCGGATGCAGTTCCGAAGTTAAGCCTCGGGATTTCACATCCGACTTACATGGCCGCCTACATGCGCTTTACGCCCAATGATTCC
+
FFFFFFFFFFFFFFFFFFFFFFFFFFFFFFFFFFFFFFFFFFFFFFFFFFFFFF:FFFFFFFF:FFF:FFFFFFFFFFFFFFF::FFFFFFFFFFFFFFFFF:FFFFFFFFFFFFFFFFFFFFFFFFFFFFFFFFFFFFFFFFFFFFFFFFF:FFFFFFFFFFFFFFFFFFFFFFFFF:FFFFFFFFFFFFFFFFFF:FF:FFFFFFFFFFFFFFFFFFFFFFFFFFFFFFFF,FFFFFFFFFFFFFFFF
@A00920:152:HGHKKDRXX:2:2108:6126:27946 2:N:0:CGCGTTCA+AAGGAGTA
GGACTACAAGGGTTTCTAATCCTGTTTGCTACCCACGCTTTCGTGCCTCAGCGTCAGTGGCGGTCCAGTAAGCCGTCTACACCACAGGTGTTCCTCCCGATATCTACGCATTTCACCGCTACACCGGGAATTCCGCTTACCTCTCCCGCACTCCAGCAGCCCAGTTTCCGGCGCACCCTCCCGGTTGAGCCGGGAGATTTCACACCAGACTTGGACTGCCGCCTACGCACGCTTTACGCCCAGTAACTCC
+
FFFFFFFFFFFFFFFFFFFFFFFFFFFFFFFFFFFFFFFFFFF,FFFFFFFFFFFFFFF,FFFFFFFFF::FFFF,:FF:FFF:FFFFFF:FFFFFFF:FFFFF:FFFF:FFFFFFFFFFFFFFFF:FF:,FFFFFFFFFFFFFFFFFFFF:FFFFFFFF:FFFFFFFF:F,:FFFFFFFFFFFFF,:FFF,FF,FFF:FFF,FFFF,FF:FF:,FFFFFFFFFFFFFFFFFFFFF:FFF:F:F:FFFFF
@A00920:152:HGHKKDRXX:2:2108:24406:28040 2:N:0:CGCGTTCA+AAGGAGTA
GGACTACCGGGGTTTCTAATCCCGTTCGCTCCCCTAGCTTTCGCGGCTCAGCGTCAAGGGCGAGCCAGTAGGCCGCCTTCGCCTCTGGTGTTCCTCCGGATCTCTACGCATTTCACCACTCCACCCGGAATTCCGCCTACCTCTCTCGCCTTCCAGTCTGGGAGTTTCCAATGGCCTCACCCGGTTGAGCCGGGTGATTTCACATCAGACTTATCAGACCGCCTGCCCGCGCTTTACGCCCAGTAACTCC
+
FFFFFFFFFFFFFFFFFFFFFFFFFFFFFFFFFFFFFFFFFFFFFFFFFFFFFFFF:FFFFFFFFFFFFFFFFFFFFFFFFFFFFFFFFFFFFFFFFFFF:FFFF:FFFFFFFFFFFFFF:FFFFFFFFFFFFF,FFFFFFFFFFFFFFFFFFFFFFFFFFFFFFFFFFFFFFFFFFFFF:FFF:FFFFFFFFFFFFFFF:FFFFFFFFFFFFF,FFF:FFFFFFF::FFFFFF,:,FFFFFFFFFF:FF
@A00920:152:HGHKKDRXX:2:2108:7518:29199 2:N:0:CGCGTTCA+AAGGAGTA
GGACTACTGGGGTTTCTAATCCCGTTTGCTCCCCTAGCTTTCGCGCCTCAGCGTCAAGAACAGGCCAGGAAGCCGCCTTCGCCACTGGTGTTCCTCCCGATATCTACGCATTTCACCACTACACCGGGAATTCCGCTTCCCTCTCCTGCCTTCGAGTCCGTCAGTATCGAATGACCCTCCCCAGTTGAGCCGGGGGCTTTCACATCAGACTTAACGAACCACCTACGCACGCTTTACGCCCAGTAATTCC
+
FFFFFFF:FFFFFFFFFFFFFFFFFFFFFFFFFFFFFFFFFFFFFFFFFFFFFFFFFFFFFFF,FFFFFF:FFFFFFFFFFFFFFFFFFFFFFFF:FFFFFFFFFFFF,FFFFFFFFFFFFFFF,,F:F,FFFFFF:FFFFFFFFFF:FFFFFFFFFFF,FFFFFFFFFFF:FFFFF:FFFFFFFFFFFFFF,FFFFFFFFFF:FFFF:FFFFFFFFFFFFFFFFFFFFFFFF,FFFFFFFFFF:FFFFF
@A00920:152:HGHKKDRXX:2:2108:21730:29356 2:N:0:CGCGTTCA+AAGGAGTA
GGACTACTGGGGTTTCTAATCCTGTTTGCTCCCCACGCTGTCGCGCCTCAGTGTCAGCAACTGCCCAGCAGGCCGCCTTCGCCACTGGTGTTCTTTCGGATATCTACGCATTCCACCGCTACACCCGAAATTCCACCTGCCTCTACAGTGCTCAAGCTCAGCAGTTCGCACGGCCGATCCGGGGTTGAGCCCCGGACTTTCACCACACGCTTACCAAGCCACCTACGCGCCCTTTACGCCCAGTGATTCC
+
FF:FFFFFFFFFF:FF:FFFFFFFFFFFFFFFFF,FFFFFFFF:FFFFFFFFFFFFFFFFF:FFFFFFFF:FFFFFFFFFFFFFFF:FFFFFFFFFFFFFFFFFFFFFFF:FFFFFFFFF:FFFFF,FFF:,FF:FF:FF:FF:FFFFFFFFFFFFFFFFFFFFFFFFFFFFFFFFFFFFFF:FFFFF:FFFFFFFF:FFF::FFFFFFFFFFFFFFFFFF:FFFFFFFFFFFFFFF:FFFFFFFFFFFF
@A00920:152:HGHKKDRXX:2:2108:3233:29951 2:N:0:CGCGTTCA+AAGGAGTA
GGACTACCGGGGTTTCTAATCCTGTTTGCTCCCCACGCTTTCGTGCCTCAGTGTCAGTGCTGGTCCAGGCAGTCGCCTTCGCCACGGATGTTCCTCCTGATCTCTACGCATTTCACTGCTACACCAGGAATTCCACTACCCTCTACCGCACTCTAGCCCGCCAGTATCCAATGCAATTCCCAGGTTGAGCCCAGGGCTTTCACATCAGACTTAACGAACCACCTACGCACGCTTTACGCCCAGTAATTCC
+
FFFFFFFFFFFFFFFFFFFFFFFFFFFFFFFFFFFFFFFFFFFFFFFFFFFFF:FFFFFFFFFFFFFFFFFFFFFFFFFFFFFFFFFFFFFFFFFFFFFFFFFFFFFFFFFFFFFFFFFFFFFFFFF:FFFFFF:,FFFFFFFFFFFFFFFFFFFFFFFFFFFFF:FFF:FFF:FFFFFFFF:FFFFFFFFFFFFFFFFFFFFFFFF,FF:FFFFFFFFFFFFFFFFFFFFFFFFFFFFFFFFF:FFFFF
@A00920:152:HGHKKDRXX:2:2108:16947:30217 2:N:0:CGCGTTCA+AAGGAGTA
GGACTACTCGGGTTTCTAATCCCGTTCGCTCCCCATGCTGTCGCGTCTGAGTGTCAGGTCAGGCCTAGCAGATCGCCTTCGCCACTGGTGTTCCTCCGGATCTCTACGCATTTCACCACTCCACCCGGAATTCCATCTGCCTCTACCTACCTCTGAGAGTCCCAGTTTCACACGACCTCTCCCGGTTAAGCCGAGAGCTTTCACTCATGACTTAATACCCCACCGACCCGCGCTTTACGCCCAGTAAATC
+
FF:FFFFF:FFFFFFFFFFFFFFFFFFFF:FFFF:FFFFFFFFFFFFFFFFFFFFFF,,FFFFFFFFFFFFFFFFFFFFFFFFFFFF:FFFFFFFFFFF::FFFFFFFF:FF:F,F::FFFFFFFFFFFFFFFFFFFF:FFFFF,FFFFF,FFFFFFFFFFFFFFFF,FFFFF:FF:FFFF:FF:F:F:FFFFFFFF,FFFFFF,FFFFFFFFFF,FFFFFF:,FFF,FFFFFFF::F:FFFF,F,F::F
@A00920:152:HGHKKDRXX:2:2108:30156:30921 2:N:0:CGCGTTCA+AAGGAGTA
GGACTACCAGGGTATCTAATCCTGTTTGCTCCCCACGCTTTCGCACCTCAGCGTCAGTATCTTCCCAGATCGCCGCCTTCGCCACTGGTGTTCCTCCCGATATCTACGAATTTCACCTCTACACCGGGAATTCCGCGATCCTCTTAAGTACTCAAGCTCTGCAGTTTCCCATGCACTTCCACGGTTAAGCCGTGGGCTTTCACATGGGACTTGCAAAGCCGCCTACGTGCGCTTTACGCCCAATAATTCC
+
FFFFFFFFFFFFFFFFFFFFFFFFFFFFFFFFFFFFFFFFFFFFFFFFFFFFF:FFFFFFFFFFFFFFFFFFFFFFFFFFFFFFFFFFFFFFFFFFFFFFFFFFFFFFFFFFFFFFFFFFFFFFFFFFFFFFFFFFFFFFFFFFFFFFFFFFFFFFFFFFFFFFFFFFFFFFFFFFFFFFFFFFFFFFFFFFFFFFFFFFFFFFFFFFFFFFF:FFFFFFFFFFFFFFFFFFFFFFFFFFFFFF:FFFFF
@A00920:152:HGHKKDRXX:2:2108:22272:31454 2:N:0:CGCGTTCA+AAGGAGTA
GGACTACTAGGGTATCTAATCCCGTTCGCTCCCCTAGCTTTCGCGCCTCAGCGTCAAGAATAGGCCAGAAAGCCGCCTTCGCCACTGGTGTTCCTCCGCATCTCTACGCATTTCACCACTACACGCGGAATTCCGCACACCTCTAACCCCCTCAAGACTACCAGTATCATCTGTCCTCTCCCAGTTTAGCCGGGAGCTTTCACACATGACTTGGTAACCCGCCTGCGCGCGCTTTACGCCCAGTAATTCC
+
FFFFFFF:FFFF,F,FFFFFFFFFFFFF:FFFFFFFFFFFFFFFFFFFFFFFF:F,F:FFFFFFFFF:FFFFFFFFFFFFFFFFFFFFFFF:FFFFF:F,FFFFFFFFF:FFF,F:FFFFF,FFF:FF:FFFFFFFFFFFF:FFFFFFFFFFFFFFFFFFFFFFFFF::FFFFFFFFFFFFFFFFF:,:FFFFFF,FF:FFFFFFFFFF,,::FFF,FF,FF,FFFFFFFFFFFF:,FFFF,F,FFFF::
@A00920:152:HGHKKDRXX:2:2108:22869:32080 2:N:0:CGCGTTCA+AAGGAGTA
GGACTACTCGGGTATCTAATCCCGTTTGCTCCCCTGGCTTTCGCTCCTCAGCGTCAATGCCGGTCCAGGATGCCGCCTTCGCCACAGGTGTTCTTCCCGATATCTACGCATTCCACCGCTACACCGGGAATTCCACCAACCCCTACTGGTCTCTAGACATGCAGTATCGGAAGCAGCCCCGGAGTTGAGCCCCGGGATTTCACTTCCGACTTGCACACCCGCCTGCGCGCGCTTTACGCCCAGTGATTCC
+
F:FFF:FFFFFFFFFFFFFFFFFFFFFFF:FFFFFFFFFFFF:FFFFFFFFFF:FFFFFFFF,FFFFF:FFFFFFFFFFFFFFFFFFF:F,F,FFFFFF:FFFFF,FFFFF,FFFF:FF,FFFFFFFFFFFF::F,FFFFFFFFF:FFFFFFFFFFFFFFFFFFFFFFF:FF,:F:F,:FFFFFF:FFFFFFF,,FF::,:FFFF,F,FFF:F:::FFFFFF:,:FF:F:F,,,,FFFFFFF,:::F,,F
@A00920:152:HGHKKDRXX:2:2108:27787:32111 2:N:0:CGCGTTCA+AAGGAGTA
GGACTACAAGGGTTTCTAATCCCGTTCGCTACCCTGGCTTTCGCGGCTCAGCGTCAGGTGCAGCCCAGGGCGCCGCCTTCGCCTCTGGTGTTCCTCCGGATCTCTACGCATTTCACCACTCCACCCGGAATTCCACGCCCCTCTGCTGCCCTCTAGCTGTCCAGTTTCGAACGGCCTCTCCCGGTTGAGCCGGGAGCTTTCACGTCCGACTTGAACAGCCGCCTGCCCGCGCTTTACGCCCAGTAAATCC
+
FFFFFFFFFFFFFFFFFFFFFFFFFFFFFFFFFFFFFFFFFFFFFFFFFFFFFFFFFFFFFFFFFF:FFFFFFFFFFFFFFFFFFFFFFFFFFFFFFFFFFFFFFFFFFFFFFFFFFFFFFF:F:FFFFFFFFFFFFFFFFFFFFFFFFFFFF:FFFFFFFFFFFFFFFF,FFFF:FFFFF:FFFFFFFFFFFFFFFFFFFFFFFFFFFFFFFFFF:FFFFFFFF:FFFFFF:F:FFFF,FFFFF,:FFF
@A00920:152:HGHKKDRXX:2:2108:9534:32221 2:N:0:CGCGTTCA+AAGGAGTA
GGACTACTCGGGTATCTAATCCTGTTTGCTCCCCACGCTTTCGTGCCTCAGTGTCAGTGCTGGTCCAGATGGCCGCCTTCGCCACAGATGTTCCTCCCGATCTCTACGCATTTCACTGCTACACCGGGAATTCCGCCATCCTCTACCGCACTCTAGCCTGCCAGTATCCAAAGCAATTCCCAGGTTGAGCCCAGGGCTTTCACATCAGACTTAACAAACCACCTACGCACGCTTTACGCCCAGTAATTCC
+
FFFFFFFFFFFFFFFFFFFFFF:FFFFFFFFFFFFFFFFFFFF:FFFFFFFFFFFFFFFF::F:FFFFFFF:FFFFFFFFFFFFF,FFFFFFFFFFFFFFFFFFFFF,FFFFFFFF:FFFFFFFFFFFFFFFFFFF:FFFFFFFFFFFFFFFFFFF:,:FFFFFFFFF:FF,F,FFFF,F,FFFFFFFFFFFFF:F,FFFFF:F:FFFFFFF::FFF:FFFFFFFFFFFFFFFFFFFFFFFFF:,F:FFF
@A00920:152:HGHKKDRXX:2:2108:22164:32268 2:N:0:CGCGTTCA+AAGGAGTA
GGACTACTCGGGTTTCTAATCCCGTTCGCTCCCCATGCTTTCGCATCTCAGCGTCAGGTCAGGCCCAGCGTGTCGCCTTCGCCACTGGTGTTCCTCCGGATCTCTACGCATTTCACCACTACACCCGGAATTCCACACGCCTCTACCTACCTCTAGTCGCGCAGTTCGATTGCGTCCTCGCCCGGTTGAGCCGGGCGCTTTCACGCCTCACTTGCACGACCGCCGACACGCGCTTTACACCCAGTAAATC
+
FFFFFFF:FFFFFFFF:FFFFFFFFFFFFFFFFFFFF,FFF:FFFFFFFFFFFFFFFFFFFFFFFFFFFFFFFFFFFFFFFFFF:FFFFFFFFFFFFF:FFF:FFFFFFFF:FFFF,FFFFFFFFFFFFFFFFFFFF,FF:FFF,FFFFFFFF,FFFFFF:FFF:FFFFFFFFFFFFFFFFFF:FFFFFFFFF:FFFFFFFFFFFF,FF,F,FFFFFFFFF:F,,FFFF,FFFF:F:FFFFFF:FFFF:F
@A00920:152:HGHKKDRXX:2:2108:19497:33379 2:N:0:CGCGTTCA+AAGGAGTA
GGACTACTCGGGTATCTAATCCCGTTCGCTACCCATGCCTTCGCGTCTGAGTGTCAATATGAGGCCAGCTGACCGCCTTCGCCACTGGTGTTCTTCCGCATCTCTACGCATTTCACCACTACACGCGGAATTCCGTCAACCTCTCCTCTATTCAAGACTGGCAGTATCACTCAACCTCCCCTAGTTTAGCCAGGGGCTTTCATAAGTAACTTACCGATCCACCTACACGCGCTTTACGCCCAGTAACTCC
+
FFFFFFFFFFFFFFFFFFFFFFFFFFFFFFFFFFFFFFFFFFFFFFFFFFFFFFFFFFFFFFFFFFF:,FFFFFFFFFFFFFFFFFFFFFFFFFFFFFFFFFFFFFFFFFFFFFFFFFFFF:FFFFFFFFFFFFFFFFFFFF:FFFFFF:FFFFFFFFFFFFFFFFFFFFFFFFFFF:FFFFFFFFFFFFFF:FFFFFFFF:FFFFFFFFFFFF,FFFFFFFFFFFFFF,FFFFF,F,FFFFFF::FFFF
@A00920:152:HGHKKDRXX:2:2108:28628:33630 2:N:0:CGCGTTCA+AAGGAGTA
GGACTACTCGGGTATCTAATCCTGTTTGCTCCCCACGCTTTCGCTCCTCAGCGTCAGTGCCGGCCCAGAGAACCGCCTTCGCTACTGGTGTTCCTCCCGATATCTGCGCATTCCACCGCTACACCGGGAATTCCATTCTCCTCTACCGGACTCAAGTCACAACAGTATCGACTGCAATTCCGGGGTTGAGCCCCGGACTTTCACAGCCGACTTGTTGAACCGCCTACGAGCTCTTTACGCCCAATGATTC
+
FFFFFFFFFFFFFFFFF:F,FFFFFFFFFFFFFFFF:FFFFF:FFFFFF:FFFFFFFFFFFFFFFF,F,F:FFFFFFFFFFFFFFFF,FFFFFFF:F,FF,F:FFFF:FFFFFFFFF:F::FFFFFFFF:FF:FFFFFFFFFFFFF,FFFFFFFFFFFFFFFFFFF:F::FFFFFF:FFF,FFF:FFFFFF:FFF:FFFFFFFFFFFFF:F:FFFFF,,FFFFFFFFF:FFF::FFFFFFFFFF,F:FFF
@A00920:152:HGHKKDRXX:2:2108:32533:33630 2:N:0:CGCGTTCA+AAGGAGTA
GGACTACTGGGGTATCTAATCCTGTTTGCTCCCCACGCTGTCGCGCCTCAGCGTCAGCCACTGCCCAGCAGGCCGCCTTCGCCACCGATGTTCCTCCGGATCTCTACGCATTCCACCGCTACACCCGGAATTCCACCTGCCTCTACAGTGCTCAAGCCCAGCAGTTCGCACGGCAGACCCGGGGTTGAGCCCCGGGCTTTCACCGCACGCTTACCAGGCCGCCTACGCGCCCTTTACGCCCAGTGATTCC
+
FFFFFFFFFFFFFFFFFFFFFFFFFFFFFFFFFFFFFFFFFFFF:FFFFFFFFFFFFFFFFFFFFFFFFFFFFFFFFFFFFFFFFFFFFFFFFFFFFFFFFFFF:FFFFFFF:FFFFFFFFFFFFFFFFFFFFFFFF:FFF:FFFFFFFF:FFFFFFFFFFF:FF:FFFFFFF,F:FFFFFFFFFFF:FF,FF,FFFFFFFFFFFFFFFFF:FFFFFFFFFFFFFFFFFFFFFFFFFFFFFFFFFFFFFF
@A00920:152:HGHKKDRXX:2:2108:31566:33646 2:N:0:CGCGTTCA+AAGGAGTA
GGACTACACGGGTTTCTAATCCTGTTTGCTCCCCACGCTTTCGCACCTGAGCGTCAGTCTTTGTCCAGGGGGCCGCCTTCGCCACCGGTATTCCTCCACATCTCTACGCATTTCACCGCTACACATGGAATTCTACCCACCTCTACAAGACTCTAGCTGACCAGTCTTAGATGCCATTCCCAGGTTAAGCCCGGGGATTTCACATCTAACTTAATCAACCGCCTGCGTGCGCTTTACGCCCAGTAATTCC
+
FFFFFFFFFFFFFFFFFFFF,F:FFFFFFFFFFFF:FFFFFFFFFFFFFFFFF:FFF:FFFFFFFFFF:FFFFFFFFFFFFFF,FFFFFF,FF,F:FFFFFFFFF:FFFFF,FF:FFFFFFFFF:FFF::FFFFF::F,FFFFFFFFF,FFFF:F,F::F:FFFFFFFFFFFF:FFFFF:FFFFFFFF:FFFFFFFFFFFF,FF,FFF:F,F:FFF::FFFFFFFFFFFFFFFF,F:F:FFFFFFFFFF:
@A00920:152:HGHKKDRXX:2:2108:23457:33724 2:N:0:CGCGTTCA+AAGGAGTA
GGACTACAGGGGTTTCTAATCCCGTTCGCTCCCCATGCTTTCGCATCTCAGCGTCAGGTCAGGCCCAGCGTGTCGCCTTCGCCACTGGTGTTCCTCCGGATCTCTACGCATTTCACCACTACACCCGGAATTCCACACGCCTCTACCTACCTCTAGTCGCGCAGTTCGATTGCGTCCTCGCCCGGTTGAGCCGGGCGCTTTCACGCCTCTCTTGCACGACAGCCTACACGCGCTTTACACCCAGTAAATC
+
FFFFFFFFFFFFFFFFFFFFFFFFFFFFFFFFFFFFFFFFFFFFFFFFFFFFFFFFFFFFFF:FFFF:FFF:FFFFFFFFFFFFFFFFFFFFFFFFFFFF,FFFF,F,FFFFFFFF:FFFFFFFFFFFFFFFFFF:FF:FFFFF,,FFFFFFFF:FFFFFFFFFFFFFFFFFFFFFFFFFFFFFFFFFFFFFFFFFFF:FFF,FFFF,F,FFFFF,FF::,FFFF,F,F,FFFF,FFFFFF:FFF,,FFF
@A00920:152:HGHKKDRXX:2:2108:10827:33896 2:N:0:CGCGTTCA+AAGGAGTA
GGACTACAAGGGTTTCTAATCCTGTTTGCTCCCCACGCTTTCGTGCCTCAGTGTCAGTGCTGGTCCAGATGGCCGCCTTCGCCACGGATGTTCCTCCCGATCTCTACGCATTTCACTGCTACACCGGGAATTCCGCCATCCTCTACCGCACTCCAGTGATCCAGTTTCCAATGCCATTCCCAGGTTGAGCCCAGGGCTTTCACATCAGACTTAAACCACCACCTACGCACGCTTTACGCCCAGTAATTCC
+
FFFFFFFFFFFFFFFFFFFFFFFFFFFFFFFFFFFFFFF:FFFFFFFFF:FFFFFFFFFFFFFFFFFFFFFFFFFFFFFFFFF:FFFFFFFFFFFFFFF,FFFFFF:FF:FFFFFFFFFFFFFFFFFFF:FFFFFFFFFFFFFFFFFFFF:FFFFFFF:FFFFFFFFFFFFFFFFFFFF,FFFFFFFFFFFFFFFFFFFFFFFFFFFFFFFF,F,FFFFFFF:FF:FF:FFFFF:FFFFFFFFFFFFFF,
@A00920:152:HGHKKDRXX:2:2109:7717:1047 2:N:0:CGCGTTCA+AAGGAGTA
GGACTACCAGGGTATCTAATCCGGTTTGCTCCCCACACTTTCGCGCCTCAGCGTCACGTGTTGTCCAGCGAGCTGCCTTCGCAATGGGTGTTCCTACCAGTATCTACGCATTTCACCGCTACACTGGTAATTCCACTCGCCTCTCCAACCGTCAAGCCTGCCAGTATCCAACGCAATGCTGGGGTTGAGCCCCAGTCTTTAACATCGGACTTAACAGACCGCCTACGCGCCCTTTACGCCCAGTGATTCC
+
FFFFFFFFFFFFF:FFFFFFFFFFF,FFFFFFFFFF,FFFFFFF:FFFFFFFFFF,FFFFFF:,FFFFFF:FFFFFFFFFFFFFFFFFFFF:FFFFFFFFFFFFF:FFFFFFFF:FFFFFFFFF:FFF:FFFFFF,FFFFFFFFFFFFFFFFF:FFFFFFFF:FF,FFFF:FFF,FF:FFFFFFFFFFFFFFFFFFFFFFFF::FF:FFFFFF,FFFFFFFFFFFFF:FF:FFFFFFFFFFF:F::F:F,
@A00920:152:HGHKKDRXX:2:2109:6262:1094 2:N:0:CGCGTTCA+AAGGAGTA
GGACTACAAGGGTTTCTAATCCTGTTTGCTCCCCACGCTTTCGTGCATGAGCGTCAGTGTCAGCCCAGAGACCTGCCTTCGCCATCGGTATTCCTCCTGATATCTACGCATTTCACTGCTACACCAGGAATTCCAGTCTCCTCTGCCGCACTCAAGCCTTGCAGTCCCAAATGCCATTCCCAGGTTGAGCCCGGGGCTTTCACATCTGGCTTACAAAACCGCCTGCGCACGCTTTACGCCCAGTAATTCC
+
FFFFFFFFFFFFFFFFFFFFFF,FFFFFFFFFFFFFFFFF,FFFFFFFFFFFFFFFFFFFFFFFFFFFFFFFFFFFFFFF,FF,FFFFFFFF:FF:FFFFFFFFFFFF::FFFF,FFFFFFF:FF:FFFFF:F:FFFFFFFF,FFFFFF:FFFFFFF:,::FFFFF:FFF:FFFFF,FFFFFFF,F:F:FFFFFFF:F,FFFF:,FF:FF,,FFFF::FF,FFFFF,FF,F::FFF:,F,FFFFFF,FFF
@A00920:152:HGHKKDRXX:2:2109:4182:1376 2:N:0:CGCGTTCA+AAGGAGTA
GGACTACTGGGGTTTCTAATCCTGTTCGCTCCCCACGCTTTCGTGCCTGAGCGTCAGTCGCCGTCCAGCCATCCGCCTACGCTTCCGGTATTCCTCGTGATATCTACGCATTTCACCGCTACACCACGAATTCTAATGGCCTCTCCGGGACTCAAGGACGACAGTATCAAAGGCCATCCTACGGTTGAGCCGTAGACTTTCACCCCTGACTTACCGCCCCGCCTGCACACCCTTTACACCCAATAATTCC
+
FFFFFFFFFFFFF:FFFFFFFFFFFFFFFFFFFFFFFFFFFFFFFFFFFFFFFFF:FFFFFFFFFFFFFFFFFFFFFFFFFFFFFFFFFF,FFFFFFFFF,FFFFFFFF,FFFFFFFFFFFFFFFFFFFFFFFF:FFFFFFFFFFFFFFFFFFFFFFFFFFFFFFFFFF:F:FFFFF:FFFFFFFFFFFFFFF,FFFFFFFFFFFF,FFFFFFF,FF,FF:FFFFFFFFF,FFF:FF:F:F:F,FFFF:F
@A00920:152:HGHKKDRXX:2:2109:4896:1892 2:N:0:CGCGTTCA+AAGGAGTA
GGACTACTAGGGTATCTAATCCCGTTTGCTCCCCTGGCTTTCGCGCATCAGCGTCAATATCGGTCCAGGATGCCGCCTTCGCCACCGGTGTTCCTCCAGATATCTACGCATTTCACCGCTACACCTGGAATTCCGCATCCCTCTCCCGAATTCAAGCCAACCAGTATCGGACGCAGTTCCTGGGTTGAGCCCAGGGATTTCACGTTCGACTTAGCAGGCCGCCTACGCGCCCTTTACGCCCAGTAATTCC
+
FFF:F:FFF,FF::F:FFFFF:FF,::FFFFF:FF:FF,:F:F,,:F:FFFFFFFFFFFF:FFFFFF:FFFFFFF::FFFFFF:FF:FFFFFF:::FFFFFFFFFF::FFFFFFFF,:FFFFFFFFFFFF:F:FFFFFFF:FFFF,FFF,FF:FFFF,FFFFF,,FF,,F:FFFFFFFFF:FFFFFFF:F:FFFFFFF:FF::FFFFFFFFFFFFFFFFF:FFFF:FFF,FFF:FFFFF:F,F:FFFFFF
@A00920:152:HGHKKDRXX:2:2109:1940:2691 2:N:0:CGCGTTCA+AAGGAGTA
GGACTACAAGGGTATCTAATCCCGGTCGCTCCCCACGCTTTCGTGCCTTAGTGTCAGGAACGAGCCAGTAGCCTGCCTACGCCATCGGTATTCCTCCTTATATCTACGGATTTCACTCCTACACAAGGAATTCTAGCTACCTCTCTCGTCCTCTAGCTTAGCAGTTCAAATAATTGATATGCGGTTGAGCCGCACGCTTTCACTATCTGATTACTATGCCACCTACGCAACTCTTTACGCCCAGTAATTC
+
:F,FFFFFFFFFFFFFFFFFF:FFFFFFFFFFFFFFFFFF:FFFFFFFFFFFFFFFF:F,F:FFFF:F:F:FFFFFFFFFFF:FFFF:FFFFFFFFFFFFFFF::FFFFFFFFF:FFFFFF,FFFF,FFFFFF:F:FFFFF,:FF:FFFF,FFFFFF:,FF,FFFFF:F:FFFF,FFFF:,:FFFF:FF:FF,FF::F,FFF:F:FF,F,FFF,F:FF:FFF:F:F,:F,:,FFF::::FF,F:F:F:F,
@A00920:152:HGHKKDRXX:2:2109:32624:3693 2:N:0:CGCGTTCA+AAGGAGTA
GGACTACTCGGGTTTCTAATCCTGTTTGCTCCCCACGCTTTCGCGCCTCAGCGTCAGTTACAGACCAAAGAGTCGCCTTCGCCACTGGTGTTCCTCCACATCTCTACGCATTTCACCGCTACACGTGGAATTCCACTCTTCTCTTCTGTACTCAAGTCCCCCAGTTTCCAATGACCCTCCACGGTTGAGCCGTGGGCTTTCACATCAGACTTAAAGGACCGCCTGCGCGCGCTTTACGCCCAATAATTCC
+
FFFFFFFFFFFFFFFFFFFFFFFF:FFFFFFFFFFF:FFFFFFFFFFFFFFFFFFFFFFFFFFFFFFFFF:FFFFFFFFFFFFFFFFFFFFFFFFFFFFFFFFFFFFFFFFFFFFFFFFFFFFFFFFFFFFFFFFFFFFFFFFFFFFFFFFFFFFFFFFFFFFFFFFFFFFFF:FFFFFFFFFFF:FFFFFFFFFFFFFFFFFFFFFFFF:FFF,FFFFFFFFFFFFF:FFFFFFFF:FFFFFF:F:F:,
@A00920:152:HGHKKDRXX:2:2109:28492:4805 2:N:0:CGCGTTCA+AAGGAGTA
GGACTACTAGGGTTTCTAATCCCGTTCGCTCCCCTAGCTTTCGCGCCTCAGCGTCAGTGTCAGCCCAGCAACCCGCCTTCGCCGCAGGTGTTCCTCTCGATATCTACGCATTTCACCGCTACACCGAGAATTCCAGTTGCCCCTTCTGCACTCTAGCCCCGCAGTATCAGTTGACCTTTCCGAGTTAAGCCCGGAGATTTCACACTTGACTTGCGGTGGCCGCCTACGCGCCCTTTACGCCCAGTAAATC
+
FF:FFFFFFFFFF:FFFF,FFFFFFF:FFFFFFFFFFFFFFFFF:FFFFFFFFFFFFFFFF:FFFFFF::F,FFFFFFFFFFFFF,FFFFFFFFFFFFFFFFFF::FFFFFFFFFFF,FFFFFFFFFFFFFFFFFF,F:FF:FF,F,:FFF,FFFFF,FF:FFFFFFFFF:FF,FFFF,FFF:FFFFFFFFFFF,F:F:FFFF,,F,FFF:FF,:FFFFF,FFFFF:FFFF:F:,:FF,FFF,:FF,:FF
@A00920:152:HGHKKDRXX:2:2109:28085:4820 2:N:0:CGCGTTCA+AAGGAGTA
GGACTACCAGGGTTTCTAATCCTGTTTGCTCCCCACGCTTTCGCACCTCAGCGTCAGTACCGGGCCAGTGAGCCGCCTTCGCCACTGGTGTTCTTGCGAATATCTACGAATTTCACCTCTACACTCGCAGTTCCACTCACCTCTCCCGGACTCAAGTCTTCCAGTATCGAAGGCAGTTCTGGAGTTGAGCTCCAGGATTTCACCCCCGACTTAAAAGACCGCCTACGTGCGCTTTACGCCCAGTAATTCC
+
FFFFFFFFFFFFFFFFFFFFFFFFFFFFFFFFFFFFFFFFFFFFFFFFFFFFFFFFFFFFFFFFFFFFFFFFFFFFFF:FFFFFFFFFFFFFF:FFFFFFFFFFFFFFF,FFFFFFFFFFFFFFFFFFFFFFFFFFFFFFFFFFFFFFFFFFFFFFFFFFFFFFF:FFFFFFFFFFFFFFFFFFFFFFFFFFFFFFFFFFFFFFFFFFFFFFFFFFFFFFFFFFFFFFFFFFF:F:FFFFFFFF:FFFFF
@A00920:152:HGHKKDRXX:2:2109:1759:6480 2:N:0:CGCGTTCA+AAGGAGTA
GGACTACTGGGGTATCTAATCCCGTTCGCTCCCCATGCTTTCGCATCTCAGCGTCAGGTCAGGCCCAGCGTGTCGCCTTCGCCACTGGTGTTCCTCCGGATCTCTACGCATTTCACCACTACACCCGGAATTCCACACGCCTCTACCTACCTCTAGTCGCGCAGTTCGATTGCGTCCTCGCCCGGTTGAGCCGGGCGCTTTCACGCCTCACTTGCACGACCGCCTACACGCGCTTTACACCCAGTAAATC
+
FFFFFFFFFFFFFFFFFF:FFFFFFFFFFFFFF:FFFFFF:FFFFFFF:FFFF,FFFF:FFFFFFF:FFFFFFFFFF,FFFFF,FFFFFFFFFFFFFFFFFFFF:FFFFFF,FFFFFFFFFFFFFFFFFFF:FFFFF::FFFFFFFFFFFFFFF:FFFFFF:FFFFFFFFFFFFFFFFFFFFFFF::FFFFFFFFFFF,F:FFFFFFFFFFF:FF:FFFFFFFF,F::FFF:FFF:FFFFF:,:F::FFF
@A00920:152:HGHKKDRXX:2:2109:27389:6934 2:N:0:CGCGTTCA+AAGGAGTA
GGACTACTCGGGTTTCTAATCCTGTTTGCTCCCCACGCTTTCGTGCCTCAGCGTCAGTGACAGTTTAGTGAGCTGCCTTCGCAATCGGTGTTCTATGACATATCTAAGCATTTCACCGCTACATGTCATATTCCGCCCACCTCAGCTGTACTCAAGACGAACAGTATCAATGGCAATTCTACAGTTAAGCTGCAGGCTTTCACCACTGACTTATTCATCCGCCTACGCACCCTTTAAACCCAATAAATCC
+
FFFFFFFFFFFFFFFFFFFFFFFFF:FFFFFFFFFFFFFFFFFFFFFFFFFFFFFFFFFFFFFFFFFFFFFFFFFFFFFFFFFFFFFFF:FFF::FFFFFFFFFFFFFFFF:FFFFFFFFFFFFFFFFFFFFFFFFFFFFFFFFFFFFFFFFFFFFFFFFFFFFFFFFFFFFFFFFFFFF,FFFFFFFFFFFFFFFFFFFFF,F,FFFFFFFF:FFFFFFFFFFFFFFFFFFFFFF,FFFFF:F:FFF:F
@A00920:152:HGHKKDRXX:2:2109:28935:7451 2:N:0:CGCGTTCA+AAGGAGTA
GGACTACCGGGGTTTCTAATCCCGTTCGCTACCCATGCTTTCGTGCCTCAGCGTCAGAGATGGCCCAGCTGCCTGTCTTCACCTTTGGCGTTCCTCTAGATATCTACGCATTTCACCGCTCCACCTAGAGTTCCGGCAGCCCCTACCATCCTCAAGACCCGCAGTTCACCAAGCAATTCCATGGTTGAGCCATGGGATTTCACAAGATGCTTGCAGGTCAGCCTACGCACGCTTTAAGCCCAGTGATTCC
+
FFFFFFFFFFFFFFFFFFFFFFFFFFFFFFFFFFFFFFFFFFFFFFFFFFFFFFFFF:FFFFFFFFFFFFFFFFFFFFFFFFFFFFFFFFFFFFFFFFFFFFFFFFFFFFFFFFFFFFFFFFFFFFFFFFFFFFFFFFFFFFFF:FFF:FFFFFFF:FFFFF:FFFFFFFF,FFF,FFFFFFFFFFFFFFFFFFFFFFFFFFFFFFFFFFFFFFFFFFFFFFFFFFFFFFFF,FFFFFFFFF:FFFFFFF
@A00920:152:HGHKKDRXX:2:2109:23330:8015 2:N:0:CGCGTTCA+AAGGAGTA
GGACTACAGGGGTTTCTAATCCCGTTTGCTCCCCTGGCTTTCGCGCCTCAGCGTCAATACCGGTCCAGGATGCCGCCTTCGCCACCGATGTTCCTCCAGATATCTACGCATTTCACCGCTACACCTGGAATTCCACATCCCTCTCCCGGATTCAAGCCTGTCAGTCTCGGACGCAGTTCCCGGGTTGAGCCCGGGGATTTCACGTTCGACTTAGCAGGCCGCCTACGCGCCCTTTACGCCCAGTAATTCC
+
:FFFFFFFFFFFFFFFFFFFFFFFFFFFFFFFFF:FFFFFFFFFFFFFFFFFFFFFFF:FFFFFFF:FFFFFFFFFFFF:FFFFFFFFFFFFFFF,FFFFFFFFFFFFFFFFFFFFFFFFFFFFFFF:,FFFFFFFFFFFF,FFFFFFFF,:FFFF,F,FFFF:F:FFFFF,FFFFFFFFFFFFFFFFFFF:FFFFFFFFFFF:F:F,FF,:FFFF,,FF:FFFFFFFFFF:F:F:F:FFFFFFFFFFFF
@A00920:152:HGHKKDRXX:2:2109:27019:8578 2:N:0:CGCGTTCA+AAGGAGTA
GGACTACTCGGGTTTCTAATCCTGTTCGCTCCCCACGCTTTCGCTCCTCAGCGTCAGTATCGGCCCAGAGACCCGCCTTCGCCACCGGTGTTCCTCCTGATATCTGCGCATTTCACCGCTACACCAGGAATTCCAGTCTCCCCTGCCGAACTCAAGTCTGCCCGTATCGACTGCAGGCTCCACGTTAAGCGTGAAGTTTTCACAGCCGACGCAACAAACCGCCTACGAGCTCTTTACGCCCAATAATTCC
+
F:FF:F:FFFFFF:FFFFFFFF:FFF:F:FFFFFF:FFFFFFFFFFFFFFFFFF:FFFFFFFFFFFF:,:FFF::FFFFFF:FFFF:FFFFF:FF,FFFFFFFFFFFFF:FFFF:FFFFFFF:FFFFF,FFFFF,F:FFFFFFFFFFFFFFFFFFFF:FFFFFFFF:F,FFF:F,FFFFFFFFFFFFFFFFFFFFFF:FFFFFFFFFFFFFFFFFFFFFFFFFFF,FF:FFFFFFFFF,FF:FFFFFF,F
@A00920:152:HGHKKDRXX:2:2109:19334:9079 2:N:0:CGCGTTCA+AAGGAGTA
GGACTACAAGGGTATCTAATCCTGTTTGATCCCCACACTTTCGTGCCTCAGCGTCAGTTAAAGTTTAGTTAGCTGCCTTCGCTATAGGTGTTCTTGACGATATCTAAGCATTTCACCGCTACACCGTCAATTCCGCCAACCTCAACTTTACTCAAGTCCTACAGTATCAATGCCACCCTCCCGGTTAAGCCGGGATATTTCAGCACTGACTTATAAGGCCGCCTACGCACCCTTTAAACCCAATAAATCC
+
FF:FFFFFFFFFFFFFFFFFFFFFFFFFFFFFFFFFFFFFFFFFFFFFFFFFFFFFFF:FFFFFFFFFFFFFFFFFFFFFFFFFFFFFFFFFFFFFFFFFFFFFFFFFFFFFFFFFFFFFFFFFFFFFFFFFFFFFFFFFFFFFFFFFF:FFFF:FFFFFFFFFFFFFFFFFFFFFFFFFFFFFFFFFFF:FFFFFFFFF:FFFFFFFFFFFFFFFFFFFFFFFFFFFFFFFFFFFFFFFF::FFF,F,F
@A00920:152:HGHKKDRXX:2:2109:13395:9126 2:N:0:CGCGTTCA+AAGGAGTA
GGACTACAAGGGTTTCTAATCCTGTTTGCTCCCCACGCTTTCGCGCCTCAGCGTCAATGCCGGTCCAGTTAGCCGCCTTCGCCACTGGTGTTCTTCCCAATATCTACGAATTTCACCTCTACACTCGGAATTCCGCTAACCTCTCCCGGATTCAAGCCATCAAGTTTTTAACGCAGTTCCGGGGTTGAGCCCCGGGCTTTCACGTCAGACTTGAAAAGCCGCCTACGCGCGCTTTACGCCCAGTAATTCC
+
FFFFF:F,FFFFFFFFFFFFFF:FF:FF,FFFFF:,FFFFFFF,,FFFFFFFFFFFFF,FF,FFFFFF,,FFFFFF,F,FFFFFF:FFFFFFF,F,F,FFFF,FFFFFFFFFFFFF:,FFFFFFFFF,FFFFFF,F,,F:F:FFFF,FFFFFF,:F,,FFF,FF:FF,:,:FFFF,FFFF,,FF:FF:FFFF:FFFFFFFFFF:F,,,:FFF:,F:,FF,FFFFFF:,:FFFFFFF:FFFFFF,FF,:FF
@A00920:152:HGHKKDRXX:2:2109:26747:10676 2:N:0:CGCGTTCA+AAGGAGTA
GGACTACCGGGGTTTCTAATCCTGTTTGCTCCCCACGCTTTCGCACCTCAGTGTCAGTACCGGGCCAGTGAGCCGCCTTCGCCACTGGTGTTCTTGCGAATATCTACGAATTTCACCTCTACACTCGCAGTTCCACCCACCTCTCCCGTACTCCAATATCATCAGTATCAAAGGCAGGTCTGGAGTTGAGCTCCAGGATTTCACCCCTGACTAAATGACCCACCTACGTGCGCTTTACGCCCTGTGATTC
+
FFFFFFFFFFFFFFFFFFFFFFF:FFFFFFFFFFF,FFFFFFFFFFFFFFFFFFFFF,FFFF,:FFFF:FF:FFFFFFFFFFFFFFFFFFFFFF:FF:FFFFFFFFFFF:FF:FFFF,F::FFFFFFFFFFFF,:FFFFFFF:F,FF:,,FFFF,F,F:,FFFFFFFF,FFF::FFF::FFFFFFFFF:F:F:FFFFFFFFFFFF:FFFF:FF:FFF:FFFFF,FFF:FFF:FFFF:::FFF,FFFF:FF
@A00920:152:HGHKKDRXX:2:2109:28827:11397 2:N:0:CGCGTTCA+AAGGAGTA
GGACTACTCGGGTTTCTAATCCTGTTTGCTCCCCACGCTTTCGCGCCTCAGTGTCGGATCCGGCCCAGCGAGCCGCCTTCGCCTCTGGTGTTCTTCCCGATATCTACGCATTCCACCGCTACACCGGGAATTCCACTCGCCTCTACCGGTCCCCAGACACGCAGTCTCGGAGGGCGTCGCAGGGTTGAGCCCTGCGCTTTCACCTCCGACTTGCGCACCCACGTGCGCGCGCTTTACGCCCAATAATTGC
+
FFFFFFFFFFFFFFFFFFFFFFFFFF:FFFFFFFF:FFFFFFFFFFFFFFFFFFFFFFFFFFFFFFFFFFFFFFFFFFFFFFFFFFFFFFFFFFFFFFFFFFFFFFFFFFFFFFFFFFFFFFFFFFFFFFFFFFFFFFFF:FFFFFF:FFFFFFFFFF:FFFFFFFFFFF:FFFFFFFF:FFF,:F,FFFFFFF:FF:FF,,,F:F,F::FF::F:,F,:FF,FF:FFFFF:,F::,F:,F,F,F,F:,F
@A00920:152:HGHKKDRXX:2:2109:29532:11428 2:N:0:CGCGTTCA+AAGGAGTA
GGACTACTGGGGTTTCTAATCCTGTTTGCTCCCCACGCTTTCGCACCTCAGCGTCAATACCAGTCCAGTGAGCCGCCTTCGCCACTGGTGTTCTTCCGAATATCTACGAATTTCACCTCTACACTGGGTATTCCACCCTCCTCTTCCGGCCTCCAGCCCTGGTGTTTCGGCCGCACCTCCGGGGTTGAGCCCCGGGCTTTCACAAGCCGACTGCCAGGGCCGCCTACGCGCCCTTTACGCCCAGTGATTC
+
FFFFFFFFFFFFFFFFFFFFFFFFFFFFFFFFFFFFFFFFFFFFFFFFFFFFFFFFFFFFFFFFFFFFFF::FFFFF:FFFFFFFFFFFFFFFFFFFFFFFFFFFFFF:FFFFFFFFFFFFFFFFFFFFFFFFFFFFFFFFFFFFFFFFFFFFFFFFFFFFFFFFFFFFF:FFF:FFFFFFFFFFFF:FFFFFFFFF:FFFFFF:F:FFF:FFFF:FFFFF:FFF:FF:::FFF,FFFFF,F:::FFFFF
@A00920:152:HGHKKDRXX:2:2109:30816:11616 2:N:0:CGCGTTCA+AAGGAGTA
GGACTACTCGGGTTTCTAATCCCGTTCGCTCCCCTAGCTGTCGCGCCTCAGCGTCAGTGTCGGCCCAGCAACCCGCCTTCGCCGCAGGTGTTCCTCTCGATATCTACGCATTTCACCGCTACGCCGAGTATTCCAGTTGCCCCTTCCGCACTCTAGCCCAACAGTATCACTTGGCCGCTACCGGGTTGAGCCCGGAGATTTCACCAGTGTCTTGTTGTGGCCGCCTACGCGCCCGTTACGCCCAGGGCAT
+
FFFFFFFFFFFFFFFF:FFFFFFFFFFFFF,FFFF,FFF,FFF:FF,FFFFFFF:FFF:FFFFF,:,FFFFFFFFFFF,FFF,FFFFFFFFFF::,F:FF,F:FF,,FFF,FFF,FFFF,FF,,:F:F,,F:FF,FFFFF,,,,,FFFF,FF::,F::FFF,FFF:F,FFF:FF,,FF:F:FFFFFF,FFFFF,FFF:,,F:F:,,F:F,F:F:F:FFFFF:,F:,,,FFF,,::,FF:FF,FFF,,FF:
@A00920:152:HGHKKDRXX:2:2109:6668:12352 2:N:0:CGCGTTCA+AAGGAGTA
GGACTACCGGGGTTTCTAATCCCGTTTGCTCCCCTGGCTTTCGCGCCTCAGCGTCAATGTCGGTCCAGGATGCCGCCTTCGCCACCGGTGTTCCTCCAGATATCTACGCATTTCACCGCTACACCTGGAATTCCGCATCCCTCTCCCGAATTCGAGCCCGCCAGTCTCGAACGCAGTTCCCGGGTTGAGCCCGGGGATTTCACGTTCGACTTAGCAGGCCGCCTACGCGCCCTTTACGCCCAGTAATTCC
+
FFFFFFF:FFFFFF:FFFFFFFFF:FFFFFFFFFFFFFFFFFFFFFFFFFFFFFFFFFFFFFF:FFFFF:FFFFFFFFFFFFFFFFFFFF:FFFFFFFFFFFFF:FF:FFF:FFF:FFFFFFFFFFFFFFFFFFFFF,,FFFF:FFFFF,:FFFFFF,F:FFFF,F,FFFFFF:F,,F,FFFFFFF:FFF:FFFFFFFFFFFFF::FFF,,:FFFFF:FFFFFFF:,F:FFFFFFFFFFFF:FF:FF:FF
@A00920:152:HGHKKDRXX:2:2109:19063:12868 2:N:0:CGCGTTCA+AAGGAGTA
GGACTACCCGGGTTTCTAATCCCGTTCGCTCCCCACGCTTTCGCGCCTCAGTGTCAGACACATATCGCGGACCTGCCTCCCCATTTGGACTACTTCGCCAGATCTATTCATAACACTCTCACCGCATTAAACCGCTACACCAGTCCAGCACCCAGCCCCAACAGTCACCGAGCCGAGTACGGGGCTCAGCCCACCCCGGGAGGAGCCACCGTCCATCACCGCGTCCTAGCACGGCCCGCGACGCGCCGTC
+
FF,FFFF,,FFFF,FFFFFFFF,FFF,FFF,FFF,,FF,,FFF,FFFFFFF,FFFFF,,,,,,::,,,,:,FFF,FFF,F,F,,,,FF,,,,F,:F,FFF,,,,F,,,F,F,,,,,F,,,,,,FF,:,,,:,F,,,FFFFF,,,,,F,,:,,F,,F:,FF,FFFF,,,FFF::F,FFF,,,,F,,,,,FFF,,,:,,,,,:,F,F,,,,,F,F,,,:F,F:F:,:FF,,F,F,,,F,,F,,FF:FFF,F,
@A00920:152:HGHKKDRXX:2:2109:13422:12900 2:N:0:CGCGTTCA+AAGGAGTA
GGACTACTAGGGTATCTAATCCTGTTTGCTCCCCACGCTTTCGCACCTCAGCGTCAGTATCGGACCAGTGAGCCGCCTTCGCCACCGGTGTTCTTCCCAATATCTACGAATTTCACCTCTACACTGGGAATTCCACTCACCTCTTCCGCTCTCTAGATGGCCAGTATCAAAGGCAGTTCCGGAGTTGAGCTCCGGGATTTCACCCCTAACTTAACCACCCGCCTACGTGCGCTTTACGCCCAGTAAGTCC
+
F:FFFFFFF:,FF:F:FFFFFF:FFFFFF::FFFFFFFFF:FFFF,FFFF:FFFFFF:FFFFF,F,F::F:FFFFF::FF:FFFFFF:FFFFFFFFFFFF,FFFFFF:,,,,,F,FFFFF:,,,:FFFF,FFFFFFFFFFFFFFFFFF,FFFF,FF:FFF,,FFFFFF,F,FFFFF,FF,FF:,FFFFFFFFFF,FFF:,FF,F,FF,F,,,FFF::FFF:FFF,:F:FF:F,:,FFFF,::FF,FFF,:
@A00920:152:HGHKKDRXX:2:2109:21007:13510 2:N:0:CGCGTTCA+AAGGAGTA
GGACTACAGGGGTTTCTAATCCCGTTTGCTCCCCTGGCTTTCGTTCCTCAGTGTCAGTTACAGTCCAGAATGCCGCCTTCGCCACCGGTGTTCCTCCCGATCTCTACGCATTCCACCGCTACACCGGGAATTCCACTCGCCTCTACTGTGCTCGAGCCAAGCAGTTTAGAAGGCAGCCTCACAGTTGAGCCATGAGATTTCACCCCCTACTTACTCGGCCGCCTACGCGCCCTTTACGCCCAGTGATTCC
+
FFFFFFFFFFFFFFFFFFFFFFFFFFFFFFFFFFFFFFFFFFFFFFFFFFFFFFFFFFFF:FFFFFFFFFFFFF:FFFFFFFFF:FFFFFFFFFFFFFFFFFFFF,FFFFFFFFF:FFFFFFFFFFFFFFFFFFFFFFFFFFFFFFFFFFFFFF:FFFF:FFFFFF,FFFFFFF,FFFFFFFFFFFFFFF:FFFFFF,FFFFFFFFFFFFFFFFF:FFFFFFFFFFFFFF:FF,FFFFFFFFFFF:FFFF
@A00920:152:HGHKKDRXX:2:2109:28149:13510 2:N:0:CGCGTTCA+AAGGAGTA
GGACTACAGGGGTTTCTAATCCTGTTTGCTCCCCACGCTTTCGCGTCTTAGCGTCAGCAAAAGTCCAGATACCCGCCTTCGCCACAGGTGTTCTTCCCAATCTCTACGTATTTCACCACTACACAGGGAATTCCACTATCCTCTCCCGTCCTCTAGTCACCCAGTACCGAGAGCCTTTCTGTAGTTGAGCTCTAGGCTTTCACTCCCGACTTGGGACACCCCCTACACACGCTTTACGCCCAGTAATTCC
+
FFFFFFF,FFFFFFFFF:FFFF,FFFFFFFFFFFFFFFFFFFFFF,FF,FFFFFFFF,F,,,F,FFFFFFF,FFFFFFFFFFFFF,FFFFFFFFFF:F,FFFFFFFF,,FFFFFFFF,FFFFFFFFFFFFFFFFFFF,FFFFFF:F,:,,FFFFFF,FF,FFFFFF,F,FF,FF::FFF,,,,FFFFFFF,F,:FFFFFFFFF,FF:FFFFF,,,,:FFF,FFFFF,F,FFFFFFFFFFFFFFFFFFFF,
@A00920:152:HGHKKDRXX:2:2109:5683:13620 2:N:0:CGCGTTCA+AAGGAGTA
GGACTACTGGGGTATCTAATCCGGTTCGCTCCCCACGCCGTCGCGCCTCAGTGTCAGGTCTCGGCCAGTCGACCGCCTTCGCCTCTGGTGTTCCTCCGGATCTCTACGCATTTCACCACTCCACCCGGAATTCCACGCCCCTCTGCTGCCCTCTAGCTGCCCAGTTTCGAACGGCCTCTCCCGGTTGAGCCGGGAGCTTGCACGTCCGACTTGAACAGCCGCCTGCCCGCGCTTTACGCCCAGTAAATCC
+
FFFFFFFFFFFFFFFFFFFFFFFFFFFFFFFFFFFFFFFFFFFFFFFFF:FFF:FFFFFFFFFFFFF,:FFFFFFFFFFFFFFFFFFFFF:FFFF:FF:FF,F:F,:F,,,FFF,,,F,,FF,FFFFF:,FF,,FFFF,:FF:FFFFFF,FFFF,FFFFF,F,F,:FFF,FFFFF:,FFFFFFF,,F,F,FFFF:FF,,,FF:FF:FF,FFFFF:F:F:FFFFFFFF:FFF,,,FFFF:FF:FF,:,F,,
@A00920:152:HGHKKDRXX:2:2109:13756:13792 2:N:0:CGCGTTCA+AAGGAGTA
GGACTACCAGGGTATCTAATCCTGTTTGCTCCCCACGCTTTCGTGCCTCAGCGTCAGTGCCGGTCCAGATGGCCGCCTTCGCCACCGGTGTTCTTCCCAATATCTACGTATTTCACCTCTACACTAGGAATTCCACCCACCTCTATCGGACTCGAGACCAACAGTATCAACGGCAGTTCCGAGGTTGAGCCCCGGGATTTCACCCCTGACTTTAAAGTCCGCCTACGTGCGCTTTACGCCCAGTGATTCC
+
FFFFFFFFFFFF,FFFFFFFFFFF:FFFFFFFFFFFFFFFFFF,F:F:FFFFF:FFFFF,,F:FFFFF:F:,,FFFFFFFFFFFF,FFF,F:FFF,:FFFFFFFFFFF,FFFFF:FF,FFFFFF,F,FFF:FFFF,F:FFFF:FFFFF:FFFFFF:,FFFFFFF:FFFF:::FFF::FFFFFFFFFFFFFFFFF:FFFFFFFFFFFFFFFF,,FF,F:FFFFFFFFFFFFFFFFFF:FFFFFF:FFFFFF
@A00920:152:HGHKKDRXX:2:2109:18304:14841 2:N:0:CGCGTTCA+AAGGAGTA
GGACTACTAGGGTATCTAATCCTGTTTGCTACCCACGCTTTCGTGCCTGAGCGTCAGTTATGAGCCAGATTGTCGCCTTCGCCACCGGTGTTCCTCCTGATCTCTACGCATTTCACCGCTACACCAGGAATTCCACAATCCTCTCTCACACTCTAGTACTGAGGTCTCACAGGCAGTTCCCAAGTTAAGCTTGGGGATTTCACCCGTGACTCTCAATACCGCCTACGCACGCTTTACGCCCAGTAATTCC
+
FFFFFFFFFFFFFFFFFFFFFFFFFFFFFFFFFFFFFF:FFFFFFFFFFFFFFFFFFFFFFFFFFFFFFFFFFFFFFFFFFFFFFFFFFFFFFFFFFFFFFF:FFFFFFFFFFFFFFFFF:FFFF,FFFFFFFFFF:F:FF:FFFFFFFFFFFF:FF:FFFFFF:F:F:FFF:FFFFFF:FFFFF,:FFFFFFFFFF,FFFFFFFFFFFF:F:FFFF::FFFFFFFFFFF:F:,:::FFFFFFF,:FFFF
@A00920:152:HGHKKDRXX:2:2109:12518:15060 2:N:0:CGCGTTCA+AAGGAGTA
GGACTACAGGGGTTTCTAATCCCGTTCGCTCCCCATGCTTTCGCCTCTCAGCGTCAGGTCAGGCCCAGCGTGTCGCCTTCGCCACTGGTGTTCCTCCGGATCTCTACGCATTTCACCACTACACCCGGAATTCCACACGCCTCTACCTGCCTCTAGCCCCGCAGTTCGGTCACGTCCTCGCCCGGTTGAGCCGGGCGCTTTCACGCGCCACTTGCAGGACCGCCTACACGCGCTTTACACCCAGTAAATC
+
FF:FFF:FF:FF:FFFFFFFF:FFFFF,FFFF:FFFF:FFFFFFFFFF:,FF:,FF,FFFFFFFF,FFFFF:FFFFFFFFFFFFFFFFFF,FFFF:FFFFFFFFFFFFFFFFFF:FFFFFFFFFFFFFFF,FF,FFFFFFFFF:FFFFFFFFFFFFFFFFFFFF,FFFFFFFFFF::FFFFFF,:FFFFFFFFFFFFFFFFFFFFFFFFFF,,FFFFFFF:FFF,FFFF::F:F:FFFFFFFFFFFFFFF
@A00920:152:HGHKKDRXX:2:2109:4969:15264 2:N:0:CGCGTTCA+AAGGAGTA
GGACTACCGGGGTTTCTAATCCTGTTTGCTCCCCACGCTTTCGCTCCTCAGCGTCAGTACCGGACCAGTGAGCCGCCTTCGCCACTGGTGTTCCTGCGAATATCTACGAATTTCACCTCTACACTCGCAATTCCACTCACCTCTTCCGGACTCTAGATCGACAGTATCAAAGGCAGTTCCAGGGTTGAGCCCTGGGATTTCACCCCTGACTGATCGATCCGCCTACGAGCGCTTTACGCCCAGTAATTCC
+
FFFFF,FFFFFFFFFFFFFFFFFFFFFFFFFFFFFFFFFFFFFFFFFFFFFFFFFFFFFFFFFFFFFFFFFFFFFFF:FFFFFFFFFFFFFFFFFFFFFFFFFFFFFFFFFFFF:FFFFFFFFFFFFFFFFFFF,FFFFFFFFFFFFFFFFFFFFFFFFFFFFFFFFFFFFFFFFFFFFFFFFF,FFFFFFFFFFFFFFFFFFFFF:FFFFFFFFFFFFFFFFFFFFFFF::FFFFFF:F,:FFFFFFFF
@A00920:152:HGHKKDRXX:2:2109:19940:15295 2:N:0:CGCGTTCA+AAGGAGTA
GGACTACTCGGGTTTCTAATCCTGTTTGCTCCCCACGCTTTCGCACCTCAGCGTCAATACTTGTCCAGCGAGTCGCCTTCGCCACTGGTGTTCTTCCGAATATCTACGAATTTCACCTCTACACTCGGAATTCCACTCGCCTCTCCAAGATTCTAGCACTGCAGTTTCAAGGGCAGTTCCGGGGTTGAGCCCCGGGATTTCACCCCTGACTTGCTGCGCCGCCTACGTGCGCTTTACGCCCAGTATTTCC
+
FFFFFFFFFFFFFFFFFFFFFFFFFFFFFFFFFFFFFFFFFFFFFFFFFFFFFFFFFFFFFFFFFFFFFFFFFFFFFFFFFFFFFFFFFFFFFFFFFFFFF:FFFFFFFFFFFFFFFFFFFFFFFFFFFFFFFFFFFFF:FFFFFF:FFFFFFFFFFFFFFFFFFFFFFF:FFFFFF:F:FFFFFFFFFFFFFFFFFFFFFFFFFFFF:FFFF:FFFFFFFFFFFFFFF:F,FFFFF:FFFFFF:FFFFF
@A00920:152:HGHKKDRXX:2:2109:8477:16078 2:N:0:CGCGTTCA+AAGGAGTA
GGACTACACGGGTATCTAATCCTGTTTGCTCCCCACGCTGTCGCACCTGAGTGTCAGTATTGGGCCAGAAAGCCGCCTTCGCCACTGGTGTTCCTCCCGATATCTACGCATTTCACCGCTACACCGGGAATTCCACTTTCCTCTCCCATCCTCTAGCTATGCAGTATCGAATGCAGTTCCCAGGTTGAGCCCAGGGCTTTCACATCCGCCTTACAAAGCAACCTGCGTGCGCTTTACGCCCAGTAAATCC
+
:FFFFFFFFFFF,FFF:FFFFF:FFFFFFFFFFFFFFFFFFFFFFF,,:FFF,FFFF,F,F:F,FFF:FFFF,FFFFFFFFFFFFF:FF,:,FFFFFFF:FFFFF,FFFF,F:FFFFFFFFFFFF:FF:F,FFFF:F,FFF,,FFFFFF,FFFFF:FF,F,,FF,F:,F,,,F:,F,F,FFF,F:,,:FFF,:F,FF:,F,FF:F:F:,:,FFF::,::,:F:,FF:,:F,FFFF,,F:FF:F,:,,FF,
@A00920:152:HGHKKDRXX:2:2109:26955:16736 2:N:0:CGCGTTCA+AAGGAGTA
GGACTACAGGGGTTTCTAATCCTGTTTGCTCCCCACGCTGTCGCGCCTCAGCGTCAGCAACGGCCCAGCAGACCGCCTTCGCCACTGGTGTTCTTCCCGATCTCTACGCATTCCACCGCTACACCGGGAATTCCATCTGCCTCTACCGTGCTCCAGCCCGACAGTTCAGAAGGCAGCCTTGCGGTTGAGCCGCAAGATTTCACCCCCTGCTTATCGGGCCGCCTACGCGCCCTTTACGCCCAGTGATTCC
+
FFFFFFFFFFFFFFFFFFFFFFFFFFFFFFFFFFFFFFFFFFFFFFFFFFFFFFFFFFFFFFFFFFFFFFFFFFFFFFFFFFFFFFFFFFFFFFFFFFFFFFFFFFFFFFFFFFFFFFFFFFFFFFFFFFFF:FFFFFFFFFFFFFFFFFFFFFFFFFFFFF,FF:FFFF:FFFFFFFFFFFF:F,FFFFFFFFFFF,FF,FFFFFFFFFFFFF:FFFFFFFFFFFFFFFFFFFFFF,FFFFF:FFFF,F
@A00920:152:HGHKKDRXX:2:2109:32063:16814 2:N:0:CGCGTTCA+AAGGAGTA
GGACTACACGGGTTTCTAATCCTGTTTGCTCCCCACGCTGTCGCGCCTCAGCGTCAGCTACTGCCCAGCAGGCCGCCTTCGCCACCGGTGTTCTTTCGGATCTCTACGCATTCCACCGCTACACCCGAAATTCCACCTGCCTCTACAGTGCTCAAGTCCACCAGTTCGCACGGCAGACCTGGGGTTGAGCCCCAGGCTTTCACCGCACGCTTAGCAGACCGCCTACGCGCCCTTTACGCCCAGTGATTCC
+
FFFFFFFFFFFFFFFFFFFFFFFFFFFFFFFFFFFFFFFFFFFFFFFFFFFFFFFFFFFFFFFFFFFFFFFFFFFFFFFFFFFFFFFFFFFFFFFFFFFFFFFF,,FFFFFFFFFFFFFFFFFFFFFFFFFFFFFFFFFFFFFFFFFFFFF:FFFFFFFFFFFF:FFFFFFFFFFFFFF:FFFFFFFFFFFFFFFFFFFFFFFFFF:FFF:FFFFFF:FFFFF:FFFFFFF:FFFFF:FFFFFFFF::FF
@A00920:152:HGHKKDRXX:2:2109:15411:17065 2:N:0:CGCGTTCA+AAGGAGTA
GGACTACAGGGGTTTCTAATCCCGTTTGCTCCCCACGCTTTCGTGCATGAGCGTCAGTGCAGGCCCAGGGGATTGCCTTCGCCATCGGTGTTCCTCCGCATATCTACGCATTTCACTGCTACACGCGGAATTCCATCCCCCTCTGCCGCACTCCAGCCTTGCAGTCACAAGCGCAATTCCCAGGTTGAGCCCGGGGATTTCACGCCTGTCTTACAAAACCGCCTGCGCACGCTTTACGCCCAGTAATTCC
+
FFFFFFFFFFFFFFFFFFFFFF:FFFFFFFFFFFFFFFFFFFFFFFFFFFFFFFFFFFFFFFFFFF,FFF:FFFFFFFFFFFF:FFFFFFFFFFFFFFFF:FFFFFFFFFFFFFFFFFFF:FFFFFFFF:FFFFFFFFFFFFFFF:FFFF:FFF,FFFFFFFFFFFFFFFFFFFFFFFF:F:FFFFFFFFFFFFFF,F:FFFFFF,FFFFFF:FFFFFFFFFFFF:FFFFFFFF,FFFFFFFFF,,:FFF
@A00920:152:HGHKKDRXX:2:2109:16893:17127 2:N:0:CGCGTTCA+AAGGAGTA
GGACTACTGGGGTTTCTAATCCTGTTTGCTCCCCACGCTTTCGCACCTCAGCGTCAATACCTGTCCAGCGAGTCGCCTTCGCCACTGGTGTTCTTCCGAATATCTACGAATTTCACCTCTACACTCGGAATTCCACTCGCCTCTCCAGGATTCTAGCTTTCCAGTTTCAAAGGCAGTTCCGGGGTTGAGCCCCGGGCTTTCACCCCTGACTTGCTGCGCCGCCTACGTGCGCTTTACGCCCAGTCTTTCC
+
FFFFFFFFFFFFFFFFFFFFFFFFFF:FF:FFFFFFFFFFFFFFFFFFFFFFFFFFFFFFFFFFFFFFFF,FFFFFFFFFFFFFFFFFFFFFFFFFFFFFFFFFFFFF,:FFFFFFFFFFFFFFFFFFFFFFFF:FFFFFFFFFFFFFFFFFFFFFFFFFFFFFFFFFF,:F:FFFFFFFFFFFF:FFFFFFFFFF,FFFFFF:FFFFFFFFFFFFFFFFFFFFFFFFF:FFFFFF:FF:F:FF,FFFFF
@A00920:152:HGHKKDRXX:2:2109:27823:17237 2:N:0:CGCGTTCA+AAGGAGTA
GGACTACAGGGGTTTCTAATCCCGTTCGCTCCCCTAGCTTTCGCGCCTCAGCGTCAAGAATGGGCCAGGTAGTCGCCTTCGCCACTGGTGTTCCTCCCGATATCTACGCATTTCACCACTACACCGGGAATTCCACTACCCTCTCCCACCTTCAAGCCGATCAGTTTCCGATGCAGTTTCCCAGTTGAGCCGGGAGATTTCACATCGGACTTGACCAGCCGCCTGCGCGCTCTTTACGCCCAGTAAATCC
+
FFFFFFFFFFFFFFFFFFFFFFFFFFFFFFFFFFFFFFFFFFFFFFFFFFFFFFFFFFF,FFFFFFFFFFFFFFFFFFFFFFF,FFFFFFFFFFFF:FFFFFFFFFFFFFFFFFFFFFFFFFFFFFFFF,FFFFFFFFFFFFFFFFFF:FFFFFFFFFFFFFFFFFFFFFFFFFFFFFFFFFFFF:FFFFFFFFFFFFFFFFFFFFFFFFFFFFFFFFFFF:FFFFFFFFFFF,FFFFFFFFFF,,FFFF
@A00920:152:HGHKKDRXX:2:2109:10239:18255 2:N:0:CGCGTTCA+AAGGAGTA
GGACTACAGGGGTATCTAATCCTGTTTGCTCCCCACGCTTTCGCACCTCAGCGTCAATACCGGTCCAGCGAGTCGCCTTCGCCACTGGTGTTCTTCCGAATATCTACGAATTTCACCTCTACACTCGGAATTCCACTCGCCTCTCCAAGATTCTAGCACTGCAGTTTCAAAGGCAGTTCCGGGGTTGAGCCCCGGGATTTCACCCCTGACTTGCTGCGCCGCCTACGTGCGCTTTACGCCCAGTATTTCC
+
FFFFFFFFFFFFFFF,FFFF::FFFFFFFFFFFFFFFFFFFFFFFFFFFFFFFFFFFFFFFFFFFFFFFFFFFFFFFFFFFFFFFFFFFFFFFFFFFFFFFFFFFFFFF:FFFFFFF:FFFFFFFFFFF:FFFFFFFFFFFFFFFFFFFFFFFFFFFFFFFFFFFFFFFFFFFF::FFF:FFFFFFFFFFFFFFFFFF:FF,:FFF::FFFFF:F:FFFFFFF:FFFFFFFFFFFFFFFFFFFFFFFFFF
@A00920:152:HGHKKDRXX:2:2109:31141:18850 2:N:0:CGCGTTCA+AAGGAGTA
GGACTACAGGGGTATCTAATCCTGTTTGCTCCCCACGCTTTCGTGCCTCAGTGTCAGTGCTGGTCCAGGTGGCCGCCTTCGCCACAGATGTTCCTCCCGATCTCTACGCATTTCACTGCTACACCGGGAATTCCACCACCCTCTACCGCACTCTAGTCCGCCAGTATCCACCGCAATTCCCAGGTTGAGCCCGGGGCTTTCACGGCAGACTTAACGAACCACCTACGCACGCTTTACGCCCAGTAATTCC
+
F:FFFFFFFFFFFFFFFFFF:FFF:FFFFFFFFFFFFFFFFFFF,FFFFFFFFFFFF:FFFFFFFFFFFF,FFFFFF:FFFFFFFFFFFFFFFFFF:FF,FFFF:FFF:FF:FF,FFF::F,FFFFFF,:FFF:FFF::FFF:FF,FF:FFFFFFFFFFFFFFF:FFF:,F,FF,F,FFF:FF,,F,:FF,,FF:FFF,FF,FFFF:FFFF,FFF:FFFFFF:FFFFFF,FFFF:,:FF,,,F:F,:FF:
@A00920:152:HGHKKDRXX:2:2109:14145:21825 2:N:0:CGCGTTCA+AAGGAGTA
GGACTACAGGGGTTTCTAATCCTGTTTGCTCCCCACGCTTTCGCGTCTCAGCGTCAGTTCCGTCCCAGCGAGCTGCCTTCGCCATCGGTGTTCCTCCTGATATCTGCGCATTTCACCGCTACACCAGGAATTCCACTCGCCTCTTCCGGACTCTAGCCCGACAGTATCCGCCGGCATTCAAGGGTTGAGCCCTTGACTTTCACAACGGACTTACCGGGCCGCCTACACGCTCTTTACGCCCAATGATTCC
+
FFFFFFFFFFFFFFFFF:FFFFFFFFFFFFFFFFFFFFFFFFFFFFFFFFFFFFFFFFFFFFFFFFFFFFFFFFFFFFFFFFFFFFFFFFFFFFFFFFFFFFFFFFFFFFFFFFFFFFFF:FFFFFFFFF:FFFFFFFFFFFFFFFFFFFFFFFFFFFFFFFFFFFFFFFFFFFFFFFFFFFFFFFFFFFFFFFFFFFFFF,FFFFFFFFFFFFFFFFFFF,FF,FFFFF:FFFFFFFFFFFF,FFFFFF
@A00920:152:HGHKKDRXX:2:2109:14326:21887 2:N:0:CGCGTTCA+AAGGAGTA
GGACTACAGGGGTTTCTAATCCTGTTTGCTCCCCACGCTTTCGCGTCTCAGCGTCAGTTACGTCCCAGCGAGCTGCCTTCGCCATCGGTGTTCCTCCTGATATCTGCGCATTTCACCGCTACACCAGGAATTCCACTCGCCTCTTCCGGACTCTAGCCCGACAGTATCCGCCGGCATTCAAGGGTTGAGCCCGTGACTTTCACAACGGACTTACCGGGCCGCCTCCACGCTCTTTACGCCCAATGATTCC
+
FFFFFFF,:FFF::FF:FFFFFFFFFFFFFFFFFFFFFFFFFFF:FFFF:FFF:FFFF,,FFFFFFFFFFFFFFFFFFFFFFFFFFFFFFFFFFFFF:FFFFFFFFFFFFF:FFFFFFFFFFFFFFFFFFFFFFFFFFFFFFFFFFFF,FFFFFFFFFFFFF:FFFFF:,FF:F:FF,FFFFF:FFFFFFFF,FFFF,FFFFFF:F,F:FFFFF:FFF:FFFFF,FFFFF:FFFFFFFFFF:F:F:FFFF
@A00920:152:HGHKKDRXX:2:2109:4707:22044 2:N:0:CGCGTTCA+AAGGAGTA
GGACTACTCGGGTTTCTAATCCTGTTTGCTCCCCACGCTGTCGCACCTGAGTGTCAGTACCGTCCCAGAGAGCTGCTTTCGCCATAGGTGTTCTTCCTGATATCTGCGCATTTCACCGCTACACCAGGAATTCCACTCTCCTCTTCCGGACTCTAGCCAGATGGTTTCCGATGACATCTCGAGGTTAAGCCTCGAGTTTTCACACCGGACCTACCAGGCCGCCTACGCGCCCTTTACGCCCAGTGATTCC
+
FFFF::FFFFFFFFFFFFFFFFFFFFFFFFFFFFFFFFFFFFFFFFFFFFFFFFFFFFFFFFFFFFFFFFFFFFFFFFFFFFFFFFFFFFFFFFFFFF:FFFFFFFFFFFFFFFFFFFFFFFFFF:FFFFFFFFFFFFFFFFFFFF,FFFFFFFFFF::FFFFFFFFF:FFFFFFFFFFFFFF:FF::FFFFFFFFFFFFFFFFFFF:FF:FFFFFFFFFFFFF:FFFFFFF,FFFF,FFFFFFFFFFFF
@A00920:152:HGHKKDRXX:2:2109:17372:22122 2:N:0:CGCGTTCA+AAGGAGTA
GGACTACACGGGTATCTAATCCCGTTCGCTCCCCTAGCTTTCGCGCCTCAGCGTCAAGAATGGGCCAGGTAGTCGCCTTCGCCACTGGTGTTCCTCCCGATATCTACGCATTTCACCACTACACCGGGAATTCCACTGCCCTCTCCCACCTTCAAGCCGATCAGTTTCCGATGCAGTTTCCCAGTTGAGCCGGGAGATTTCACATCGGACTTGACCAGCCGCCTGCGCGCTCTTTACGCCCAGTAAATCC
+
FFFF:FFFFFFFFFFFFFFFFFFFFFFFFFFFFFFFFFFFFFFFFFFFFFFFFFFFFFFFFFFFFFFFFFFFFFF:FFFF:FFFFFFFFFFFFFFF:FFFFFFFFFFFF::FFFFFFFFFFFFFFFFFFFFFFFFFFFFFF,FFFFFFFF:FFFFFFFFFFFFFFFFFFFF::FFF,FFFFFFFFFF::FFFFFFFFFFFFFFFFFFFFF:FFFF:FFFFFFFF:F,FFFFFF,FFFFFFFFF:FFFF:F
@A00920:152:HGHKKDRXX:2:2109:14525:22482 2:N:0:CGCGTTCA+AAGGAGTA
GGACTACCAGGGTATCTAATCCTGTTTGCTCCCCACGCTGTCGCGCCTCAGTGTCAGCAACTGCCCAGCAGGCCGCCTTCGCCACCGGTGTTCTTCCGGATCTCTACGCATTCCACCGCTACACCCGGAATTCCGCCTGCCTCTACAGTGCTCCAGCCGCGGCAGTATTCATGGCCGACGCAGGGTTGAGCCCCGCGCTTTCACCACGAACTGACCGGGCCACCTACGCGCCCTTTACGCCCAATGATTC
+
FFFFFFFFFFFFF:FFFFFFFFFFFFFFFFFFFFFFFFFFFFFFFFF:FFFFFFFFFFFFFFFFFF:FFFFFFFFFFF:FFFFFFFFFFFFFFF,FFFFFFFFFFFFFFFFFFFFFFFFFFFFFFFFFFFFFFFFFFF:FFFFFFFFFFFFFFFFFFFFFFF:FFF:F:FFFFFFFF:FFFFFF:,FFFFFFFFFF:FF,FFFFFFFFFFFFFFFFFFFFFFFFFFFFFFFFF::FF:FFFFFFFFF:FF
@A00920:152:HGHKKDRXX:2:2109:31828:22889 2:N:0:CGCGTTCA+AAGGAGTA
GGACTACTAGGGTATCTAATCCTGTTTGCTCCCCACGCTTTCGCGCCTCAGCGTCAATCACGGGCCAGATAGCCGCCTTCGCCACCGGTGTTCTTCCCAATATCTACGAATTTCACCTCTACACTGGGAATTCCACTATCCTCTCCCGCATTCAAGCTCATCAGTATCAAGCGCAGCCCCCAGGTTGAGCCCGGGAATTTCACGCCTGACTTGATAAGCCGCCTACGCGCCCTTTACGCCCAGTAATTCC
+
:FFFFFFFFFFFFFFFFFFFFFFFFFFFFFFFFFFFF:FFFFFFFFFFFFFFFFFFFFFFFFFFFFFFFFFFFFFFFFFFFFFFFFFFFFFFFFFFFFFFFF:FFFFFFFFFFF:,FFFFF,FFFFFFF,:FF:FFFFFF,FFF:FFFFFFFFFFFFFFFFFFFFFFFFFFF:FFF:FFFFFFFFFFFFFFFFFFF,FFFF,FFF:FFFFFFFFFFFFFFFFFFFFFFFFFFFFFFFFFFFFF::FFFF:
@A00920:152:HGHKKDRXX:2:2109:25455:23907 2:N:0:CGCGTTCA+AAGGAGTA
GGACTACTGGGGTTTCTAATCCTGTTTGCTCCCCACGCTTTCGCGCCTCAGCGTCAGTTCCGGTCCAGTGAGCCGCCTTCGCCACTGGTGTTCCTCCCAATATCTACGCATTTCACCGCTACACCGGGAATTCCGTTCTCCCCTACCTGCCTCTAGTCTGCCCGTATCCACCGCAGACCCACAGTTAAGCTGTGGGCTTTCACGACGGACGCGACAAACCGCCTACGAGCTCTTTACGCCCAATAATTCC
+
FFFFFFFFFFFFFFFFFFFFFFFFFFFFFFFFFFFFFFFFFFFFFFFFFFFFFFF,FFFFFFFFFFFFFFFFFFFFFFFFFFFFFFFFFFFFFFFFFFFFFFFFFFFFF:FFFFFFFFFFFFFF:FFFFFFFFFFFFFFF:FFFFFFFFFFFFF:FF:FFFFFF:FFFFFFFFFFFFFFFFFFFFFFFFFFFFFFFFFFFFFFFFFFFFFFFFFFF,FFFFFFFFFFFFFFFFFF:FFFFFFFFFFFFFF
@A00920:152:HGHKKDRXX:2:2109:24532:24126 2:N:0:CGCGTTCA+AAGGAGTA
GGACTACTCGGGTTTCTAATCCTGTTTGCTACCCACGCTTTCGCGCCTCAGCGTCAGAACCGGTCCAGGTAGCCGCCTTCGCCACTGGTGTTCCTCCCAATATCTACGCATTTCACCGCTACACTGGGAATTCCGCTACCCTCTCCCGGCCTCAAGCCAGACAGTTTCAAAGGCAGTTCCTCAGTTGAGCCGAGGGATTTCACCTTTGACTTGTCAAGCCGCCTACGCGCCCTTTACGCCCAATAATTCC
+
FFFFFFFFFFFFFFFFFF:FFFFFF:FFFFFFFFFFFFFFFFFFFFFFFFFFFFFFFFFFFFFFFFFFFFFFFFFFFFFFFFFFFFFFFFFFFFFFFFFFFFFFFFFFFFFFFFFFFFFFFFFFFFFFF,F,FF:FFFFFFFFFFFFFFFFFFFF::FFFF:FFFFFFFFFFFFFFFFFFFFFFFFFFFFFFFFFFFF,FFF:FFFFF:FFF:F:FFFFFFFFFFFFFF:FF:FFFFFFFF:FFF,FFFF
@A00920:152:HGHKKDRXX:2:2109:23529:24518 2:N:0:CGCGTTCA+AAGGAGTA
GGACTACAAGGGTTTCTAATCCCGTTTGCTCCCCTGGCTTTCGCGCCTCAGCGTCAGTGTCGGTCCAGGATGCCGCCTTCGCCACCGGTGTTCCTCCAGATATCTACGCATTTCACCGCTACACCTGGAATTCCACATCCCTCTCCCGCACTCAAGCCCTCCAGTATCGGACGCAGTTCCCAAGTTAAGCCTGGGGATTTCACGTCCGACTTAGAAGGCCGCCTACGCGCCCTTTACGCCCAGTAATTCC
+
FFFFFFFFFFFFFFFFFFFFFFFF:FFFFFFFFFFFFFFFFFFFFFFFFFFFFFFFFF:FFFFFFFFFFFFFFFFFFFF:FFF:FFFFFFFFFFFFFFF:FFFFFFFFFFFF:FFFFFFFFFFFFFFF:,FFFFFFFF,FFFFFFFFFFFFFFFFFFFFFFFFFFFFFFF,FFFFFFFFFFFFFFFF:FFFFFFFFFFFFFFFFFFFFFF,FFF,:FFFFFFFFFF:,FF,FFFFF,FFFFF:FFFFFFF
@A00920:152:HGHKKDRXX:2:2109:20518:24690 2:N:0:CGCGTTCA+AAGGAGTA
GGACTACTCGGGTTTCTAATCCCGTTCGCTCCCCTAGCTTTCGCGGCTCAGCGTCAGGTGCAGCCCAGGGCGCCGCCTTCGCCTCTGGTGTTCCTCCGGATCTCTACGCATTTCACCACTCCACCCGGAATTCCACGCCCCTCTACTGCCCTCCAGCGGCCCAGTTTCGAACGGCCTCTCCCAGTTGAGCCGGGAGCTTTCACGTCCGACTTGGACCACCGCCTGCCCGCGCTTTACGCCCAGTAAATCC
+
FFFFFFFFFFFFFFFFFFFFFFFFFFFFFFFFFFFFFFFFFFFFFFFFFFFFFFFFFFFFFFFFFFFFFFFFFFFFFFFFFFFFFFFFFFFFFFFFFFFFFFFFFFFFFFFFFFFFFFFFFFFFFFFF::FFFF:FFFFFFFFFFFFFFFFFFFFFFFFFFFFF,FFFFF:FFFFFFFFFFFFFFFFFFFFFFF:FFFFFFF:FFFFFFF,FFFFFFFFFFFFFFFFFFFFFFFFFFFFFF:FFF,F,F:
@A00920:152:HGHKKDRXX:2:2109:1127:24831 2:N:0:CGCGTTCA+AAGGAGTA
GGACTACTAGGGTATCTAATCCCGTTTGCTACCCTAGCTTTCGCGCCTCAGCGTCAATCTCGGACCAGGATGCCGCCTTCCCCACCGGTGTTCCTCCTGATATCTGCGCATTTCACCGCTACACCAGGAATTCCCCGCTCCCCTACCGTACTCAAGTCACAGCAGTATCGAGTGGCCACTCAGGGTTGAGCCCAGAGTTTGAACACCCGACTTACTCACCCCCCTACGAGCTCTTTACGCCCAATAAATC
+
FFFFFFFF:FFFFFFFFFFFFFFFFFFFFFFFFFFFFFFFFFF:FFFFFFFFF:FFFFF:FFF,FFFF:F,,FF:,FFFF,FF,FFFF:FF:FFFF,FFFFFFFFFFFFFF,FFFFFFFFFFFFF:,:FFFFFF,,F,,FFFFF:F,::FFFFFFF:,,FFF,,::F,,FFF,FFF:,,:FFFFF,:F:FF,:F,F:F,F,,,,FF:::,:FFFF,,,,F,,F,,,F:F,F:,F,:F,,FF,,F:FF,,F
@A00920:152:HGHKKDRXX:2:2109:12879:25175 2:N:0:CGCGTTCA+AAGGAGTA
GGACTACTCGGGTATCTAATCCCGTTTGCTCCCCTGGCTTTCGCGCCTCAGCGTCAATGCCGGTCCAGGATGCCGCCTTCGCCACCGGTGTTCCTCCAGATATCTACGCATTTCACCGCTACACCTGGAATTCCGCATCCCTCTCCCGGATTCAAGCCAACCAGTATCGGACGCAGTTCCTGGGTTGAGCCCAGGGATTTCACGTTCGACTTAGCAGGCCGCCTACGCGCCCTTTACGCCCAGTAATTCC
+
FFFFFFFFFFFFFFFFFFFFFFFFFFFFFFFFFFFFFFFFFFFFFFFFFFFFFFFFFFFFFFFFFFFFFFFFFF:FFFFFFFFFFFFFFFFFFFFFFFFFFFFFFFFFFFF,FFFFFFFFFFFFFFFFFFFFFFFFFFFFFFFFFFFFFFF:FFFFFF:FFFFFFFFFFFFFFFFFFFFFFFFFFFFFFFFFFFFFFFFFFFFFFFFFFFFFFFFFFFFFF,FFFFFFFF:FF:FFFFFFFFFFFFFFFF
@A00920:152:HGHKKDRXX:2:2109:15031:25582 2:N:0:CGCGTTCA+AAGGAGTA
GGACTACAGGGGTATCTAATCCTGTTTGATCCCCACGCTTTCGTGCCTCAGAGTCAATGATTGTGTAGTGAGCTGCCTTCGCAATTGGTGTTCTATGTCATATCTAAGCATTTCACCGCTACATGACATATTCCGCTCACCTCCACAATATTCAAGACAGATAGTATCAACGGCAGTTTCCAAGTTAAGCTTGGAGATTTCACCACTGACTTACCTGCCCTCCTACGCACCCTTTAAACCCAGTGATTCC
+
FFFFFFFFFFFFFFFFFFFFFFFFFFFFFFFFFFFFFFFFFFFFFFFF,FFFFFFFFFFFFFFFFFFFFFFFFFFFFFFFFF,FFFFFFFFFFFFFFFFFF:FFFFFFFFFFFFFFFFFFFFFFFFFFFFF:FFFFFFF:FFFFFFFFFF:FFF:F,FFFFFFFFFFFFFFFFFFF:FFFFFFFF:FFFFFFFFF:FFFFF:FFFFFFFFFFFFFFFFFFFFFFFFFFFFFFF,FFF:FFFFFFFF:FFF
@A00920:152:HGHKKDRXX:2:2109:16893:27054 2:N:0:CGCGTTCA+AAGGAGTA
GGACTACACGGGTTTCTAATCCCGTTTGCTCCCCTGGCTTTCGTTCCTCAGTGTCAGTTGCAGTCCAGAACGCCGCCTTCGCCACCGGTGTTCCTCCAGATATCTACGCATTTCACCGCTCCACCTGGAATTCCGCGTTCCTCTCCTGCACTCAAGCCAACCAGTATCAGACGCAGTTCCCCAGTTAAGCTGAGGGAGTTCACGTCTGACTTAGTAGGCCGCCTACGCGCCCTTTACGCCCAGGACTGCC
+
FFFFFFFFFFFFFFFFFFFFFFFFFF:FFF:FFFFFFFF:FFFFFFFFFFFFFFF,FFFF:FFFFFFFFFFF:FFF:F:FFFFFFFFF:FFFFF:FF:FFFF,FF:FFF,F:,F,FFFFF,FFF:FFF::,FFFF:F,FF,:FFFFFFF,FF:FFFFFFFFF:F,,,FFFFFFF,FFF:F:FFF,,F,FF,FFFFF:,,,:FFFFF:F,:,,FFFFFFFFFF,,,FFFFF,F,,,,FFF:,,F,F,FFF,
@A00920:152:HGHKKDRXX:2:2109:10104:27195 2:N:0:CGCGTTCA+AAGGAGTA
GGACTACAGGGTATCTAATCCTGTTCGCTCCCCTAGCTTTCGCGCCTGAGCGTCAGGTAAGGCCCAGAGATCCGCCTTCGCCACCGGTGTTCCTCCTGATATCTGCGCATTTCACCGCTACACCAGGAATTCCGATCTCCCCTACCTACCTCTAGCCTGACAGTATCGAATGCAGTTCCGGGGTTGAGCCCCGGGATTTCACCCCCGACTTAACGATCCGCCTACGTGCGCTTTACGCCCAGTCAATCCG
+
FFFF:FFFFFFF:FFFFFFFFFFFFFFFFFFFFFFFFF,FFFFFFFFFFFFFFFFFFFF:FFFFFFFFFFFFFFFFFFFFFFFFFFFFFFFF:FFFFFFFFFFFFFFFFFFFFFFFFFFFFFFFFFFFFF:FFFFFFFFFFFFFFFFFFFFFFFFFFFFF:FFFFFFFF:FFFFFFFFFF:FFFFFFFFFFFFFFFF:FFFFFFFFFFFFFFF:FFFFFFFFFFFFFFF:FFFFFFFFFFFFF,FFFFFF
@A00920:152:HGHKKDRXX:2:2109:24325:27618 2:N:0:CGCGTTCA+AAGGAGTA
GGACTACTGGGGTATCTAATCCTGTTTGATCCCCACGCTTTCGTGCCTCAGAGTCAATATTCGTGTAGTGAGCTGCCTTCGCAATTGGTGTTCTATGTCATATCTAAGCATTTCACCGCTACATGACATATTCCGCTCACCTCCACGGTATTCAAGGCAGATAGTATCAACGGCAGTTTCCGAGTTGAGCCCGGAGATTTCACCACTGACTTACCTGCCCTCCTACGCACCCTTTAAACCCAGTGAATCC
+
FFFFFFFFFFFFF:FFFFFFFFFFFFFFFFFFFFFFFFFFFFFFFFFFFFFFFFFFFFFFFFFFFFFFFFFFFFFFFFFFFFFF:FFFFFFFFF:FFFFFFFFFF,FFFFFFFFFFFFFFFFFFFFFFFFFFFFFFFFFFFFFFFFFFFFFFFFFFFFFFFF:FFFFFFFFFFFFFFFFFFF:FFFFFFFFFFFFFF,,FF:FFFFFFFFFFF:FFFFFFFFFFFFFFF:FFFFFFF:FFFFFFFF,FFF
@A00920:152:HGHKKDRXX:2:2109:13801:27743 2:N:0:CGCGTTCA+AAGGAGTA
GGACTACTGGGGTATCTAATCCCGTTCGCTCCCCATGCTTTCGCATCTCAGCGTCAGGTCAGGCCCAGCGTGTCGCCTTCGCCACTGGTGTTCCTCCGGATCTCTACGCATTTCACCACTACACCCGGAATTCCACACGCCTCTACCTACCTCTAGTCGCGCAGTTCGAGTGCGTCCTCGCCCGGTTGAGCCGGGCGCTTTCACGCCTCACTTGCACGACCGCCTACACGCGCTTTACACCCAGGAAATC
+
FFFFFFFFFFFFFFFFFFFFF:FFFFFFFFFFFFFFFF:FFFFFF:FFFFF:FFFFFFFFFFFFFFFFFFFFFFFFFF,FFFFFFFFFFFFFFFFFFFFF:FFFFFFFFF:FFFFFF:FFFFFFFFFFF,FFFFFFFFFFF:FFFFFF,FFFFF,FFFFFFFFFFF:FF,:FFFFFFF:FFFFFFFFFFFFFFFFFFF,,F:FFFF:FFFFFFFFFFFF:FFF:F:FFFFFFF,,FF:FFFF,F,,:,FF
@A00920:152:HGHKKDRXX:2:2109:28465:29340 2:N:0:CGCGTTCA+AAGGAGTA
GGACTACTCGGGTTTCTAATCCTGTTTGCTCCCCACGCTTTCGCACCTCAGTGTCAGTACCGGGCCAGTGAGCCGCCTTCGCCACTGGTGTTCTTGCGAATATCTACGAATTTCACCTCTACACTCGCAGTTCCACCCACCTCTCCCGGACTCGAAGATCGCCAGTATCGAAGGCAGTTCTGGAGTTGAGCTCCAGGATTTCACCCCCGACTAAGCGACCCACCTACGTGCGCTTTACGCCCAGTGATTC
+
FF:FFFFFFFFFFFFFFFFFFFFFF:FFFFFFFFFFFFFFFFFFFFFFFFFFFFFFFFF:FFFFFFFFFFFFFFFFFF:FFFFFFFFFFFFFFFFFFFFFFFF:FFFFFFFFFFFFFFFFFFFFFFFFFFFFFFFFFFFFFFFFFFFFFFFFFF:FFFFFFFFFF:FFFFFFFFFFFFFFFFF:F,FFFFF:FFFFFFF:FF:FFFFFFFFFFFFFFFFF:FFFFFFFFFFFFFFFFFFFFF:FF:F,FF
@A00920:152:HGHKKDRXX:2:2109:32452:29669 2:N:0:CGCGTTCA+AAGGAGTA
GGACTACTGGGGTATCTAATCCCGTTTGCTACCCTAGCTTTCGCGCCTCAGCGTCAATGTCGGTCCAGGATGCCGCCTTCGCCACCGGTATTCCTCCAGATATCTACGCATTCCACCACTACACCGGGAATTCCACTCTCCTCTGAGCCCCTCAAGACCGGCAGTATCCGGGGACCGCTCACAGTTGAGCCGTGAGATTTCACCCCAGACTTACCAGTCCGCCTGCGCGCGCTTTACGCCCAGTAAATCC
+
FF,FFFFFFFFFFFFFFFFFFFFFFFFFFFFFFFFFFFFFFFFFFFFFFFFFFFFFFFFFFFFFFF:FFFFFFFFFFFFFFFFFFFFFFFFFFFFFFFFFFFF:FFFFFFFFFFFFFFFFFFFFFFFFFFFFFFFFFFFFFFFFFFFFFFFFFF:FFFFFFFFFFFFFFFFFFFFFFFFFFFFFFFFFFFFFFFFFFFFFFFFFFFFFFFFFFFF:FFFFFFFFFFFFFFFFFFFFFFFFFFFFF:FFFF
@A00920:152:HGHKKDRXX:2:2109:23520:29731 2:N:0:CGCGTTCA+AAGGAGTA
GGACTACCGGGGTTTCTAATCCTGTTTGCTCCCCACGCTTTCGCACCTCAGCGTCAATACCTGTCCAGCGAGTCGCCTTCGCCACTGGTGTTCTTCCGAATATCTACGAATTTCACCTCTACACTCGGAATTCCACTCGCCTCTCCAGGATTCTAGCCATCTAGTTTCAAAGGCAGTTCCAGGGTTGAGCCCTGGGCTTTCACCTCTGACTTGAATGGCCGCCTACGTGCGCTTTACGCCCAGTAATTCC
+
FF,FFFFFFFFFFFFFFFFFFFFFFFFFFFFFFFFFFFFFFFFFFFFFFFFFFFFFFFFFFFFFFFFFFFFFFFFFFFFFFFFFFFFFFFFFFFFFFFFFFFFFFFFFFFFFFFFFFFFFFFFFFFFFFFFFFFFFFFF:FFFFFFFFFFFFFFFFFFFFFFFFFFFFFFFFFFFFFFFFFF:FFFF,F:FFFFFFFFFFFFFFFFFFFFFFF:FFFFFFFFFFFFF:F:FF,FFFFFFFFFFFFFFF:F
@A00920:152:HGHKKDRXX:2:2109:15835:30702 2:N:0:CGCGTTCA+AAGGAGTA
GGACTACTGGGGTTTCTAATCCCGTTTGCTCCCCTGGCTTTCGCGCCTCAGCGTCAGTGTCGGTCCAGAATGCCGCCTTCGCCACCGGTGTTCCGCTTGATATCTACGAATTTCACCTCTACACCAAGCATTCCACCTTCCTCTCCAGGACTCTAGCCCTGCAGTTTCGAGTGCACTTCCAAGGTTGAGCCCTGGGATTTCACTCCTGACTTGAAAATCCGCCTGCGCACGCTTTACGCCCAGTAATTCC
+
FFFFFFFFFFFFFFFFFFFFFFFFFFFFFFFFFFFFFFFFFFFFFFFFFFFFFFFFFFFFFFFFFFFFFFFFFFFFF:FFFFFFFFFFFFFFFFFFFFFFFFFFFFFFFFFFFFFFFFFFFFFFFFFFF:FFFFFF:FFFFFFFFFFFFFFFFFFFFFFFFFFFFFFFFFFFFFFFFFFFFFFF:FFFFFFFFFFFFFFFFFFFFFFFFFFFFFFFFFF:FFFFFFFFFFFFFFFFFFFFFFFFFFFFFF
@A00920:152:HGHKKDRXX:2:2109:22444:30937 2:N:0:CGCGTTCA+AAGGAGTA
GGACTACTGGGGTATCTAATCCTGTTTGCTCCCCACGCTTTCGTGCATGAGCGTCAGTATCAGCCCAGGGGGCAGCCTTCGCCATCGGTGTTCCTCCACATCTCTACGCTCTGCACTGCTACACGTGGAAATCCACCCCCCTCTGCCGTCGTCTAGGCGTGCGGTCCCAAGCGCAGTTCCCAGGGTCAGCCCGGGGAGTGCACACCTGTCTTACGCACCCGCCTGCGCGCGCTGTTCGCCCAGTAGTTCC
+
FFFFFFFF:FFFF,FFFFFFFF,FFFFFFF,FFF,,FFFFFFF,FFFF,FFFFFFF:FF,F,F,FFFFF,,FF,FFFFFFFFFF,,FFFFFFFFFFF::,,,,,,,:FF,,:,,F,,FFF,F,,FF,F,,,,,,F:,,:,,,,,:,,FF,,:,::,,F:FF:,,,,,F,F:F:F,,,F,FFF:F,,,,F,,FFFFF,F,,,,,,,FF::F:,::,F,F,,FF::F,F:F,F:,FF,:F,F,F,::,:,,F
@A00920:152:HGHKKDRXX:2:2109:13584:31125 2:N:0:CGCGTTCA+AAGGAGTA
GGACTACCCGGGTTTCTAATCCCGGTTGCTCCCCTGGCTTTCGCGCCTCAGCGTCAAGAACAGGCCAGGAAGACGCCTTCGCCACTGGTGTTCCTCCCGATATCTACGCATTTCACCACTACACCGGGAATTCCGCTTCCCACTCCTGCCTTCAAGTCGATCAGTATCGAATGACGCCCCCCAGTTGAGCCGGGGGATTTCACATCCGACTTGAACGACCGCCTGCGCGCTCTTTAAGCCCAGTAAATCC
+
F::F,FFFFF,FFFFF:FFFF:F:,FFFF:FF:FFF,FFF,:,FFF:FFF,F:,FFFF,FFFFF:F:,F:::,:,F:FF,FFFFF:::F,F,FFF,F::FFFF,,FFF:FFFFFF:FF:FF:FFFF,FFF,,:::,FFF,,,FF,FFFFF,,FF:,F,:F:FF,FF:FFF:::FF:FF:FF,F:,FFFFF:F:F:FF:,F:FFFF:F,F,,,:FFFFFFF:F:FF,:F,FFFF,FF,:,F,F,,,,,:,:
@A00920:152:HGHKKDRXX:2:2109:20175:31140 2:N:0:CGCGTTCA+AAGGAGTA
GGACTACTAGGGTATCTAATCCTGTTTGCTCCCCACGCTTTCGCGTCTCAGCGTCAGTACAGTACTAGAGAGCCGCCTTAGCCACTGGTGTTCTTCCTGATATCTGCGCATTTCACCGCTACACCAGGAATTCCACTCTCCTCTTCCGGACTCTAGCCAAACGGTTTCCAGCGACGTCTGAAGGTTAAGCCTCCAGGTTTCACAACGGACCTGTCTGGCCGCCTACACGCTCTTTACGCCCACTAAATCC
+
F:FF:FFF,FF:FFFFFFF,FFFFFFFFFFFFF:FFFFF,:F:F,:FFFF:FFFFFFFFF,F,FFFFFF,:FFFF,:::F,FFFF,FFF:FFFFFFFFFFF:FFF:FFFFF,FFFFFFFFFFFF:FFFFFFFFFFFFFFFF:FFFFFFFFFFFFFFFF,::FFFFFFFF,,FFFFFF:FFFFFF,:FFF:F:FF:F,FFFFFF:FFFFFFF:F:FFFFFFFFFF:FFFFFFFFFF,FFFFFF,FFFFFFF
@A00920:152:HGHKKDRXX:2:2109:20338:31579 2:N:0:CGCGTTCA+AAGGAGTA
GGACTACTAGGGTATCTAATCCTGTTTGCTCCCCACGCTTTCGCGTCTCAGCGTCAGTACCGTACTAGAGAGCCGCCTTAGCCACGGGTGTTCTTCCTGATATCTGCGCATTTCACCGCTACACCAGGAATTCCACTCTCCTCTTCCGGACTCTAGCCAAACGGTTTCCATCGACGTCTGAAGGTTAAGCCTCCAGTTTTCACAACGGACCTGTCTGGCCGCCTACACGCTCTTTACGCCCAATAAATCC
+
FFFFFFFFFFFFFFFFFFFFFFFFFFFFFFFFFFFFFFFF:FFFFFF,FFFFFFFFFFFFFFFFFFFFFFFFFFFFF:FFFFFF:FFFFFFFFFFFFFFFFFFFFFFFF,:FFFFFFFFFFFFFFFFFFFFFFFFFFFFFFFFFFFFFFFFFFFFFFFFFFF:F:FF:FFFFFFF::FFFFFFF:FFF:FFFFFFFFFFFFFFFFFFFFFF,FFFFFF:FFFFFFFFFFFFFFFFFFF,FFFFFFF,:FF
@A00920:152:HGHKKDRXX:2:2109:24234:31657 2:N:0:CGCGTTCA+AAGGAGTA
GGACTACAAGGGTTTCTAATCCCGTTTGCTCCCCACGCTTTCGCGCCTCAGCGTCAGGAAATGCCCAGAGACCCGCCTTCGCCACCGGTGTTCCTCCCGATCTCTACGCATTTCACCACTACACCCGGAATTCCACACGCCTCTACCTACCTCTAGTCGCGCAGTTCGATTGCGTCCTCGCCCGGTTGAGCCGGGCGCTTTCACGCCTCACTTGCACGACCGCCTACACGCGCTTTACACCCAGTAAATC
+
FF:FFFFFFFFFFFFFFFFFFFFFFFFFFFFFFFFFFFFFFFFFFFFFFFFFFFFFFFF:FFFFFFFFFFFFFFFFFFFFFFFFFFFFFFFFFFFFFFFFFF:FFFFFF,FFFFFFF:FFFFFFFFFFFF:FFFFFFFFFFFFFFFFFFFFFFFFFFFFFFFFFFFFFFFFFFFFFFFFFFFFFFFFF:FFFFFFFF:F,FF:FFFFFFFFFFFFFFFFFFFFFFFFFFF:F::FFF::FF:F,::,FFF
@A00920:152:HGHKKDRXX:2:2109:15709:32017 2:N:0:CGCGTTCA+AAGGAGTA
GGACTACTCGGGTTTCTAATCCGGTTCGCTCCCCACGCTTTCACGCCTCAGCGTCAGGTACACCCCAGAAAGCCGCCTTCGCCACAGGTGTTCTTCCCGATCTCTACGCATTTCACCACTACACCGGGAGTTCCGCTTTCCTCTGATGCCCTCCAGTACGCCAGTCTCCGGTGCGCCCTCCCAGTTGAGCCAGGAGATTTTAAGCCAGACTTAACGAACCGCCTACGCGTTCTTTACGCCCAGTAAATCC
+
FFFFFFFFFFFFFFFFFFFFFFFFFFFFFFFFFFFFFFFFFFFFFF,FFFFFFFFFFF:FFFF,FFFFFFFFF,F,F:FF:FFFF,FF,,FFFFF,FFFFFFFFFFFF:FFFFFFFFFFFFFFFFFFFFFFFFFFFFF:FFFFFFFFFF,FFFFFF,,FF,FFFFFFFFFF:FF:FFFFF::F,FFFFFFFFF:F,,FF,F,,,FF,,F:F,F,FF,F:,FF:,FF,F:F,,FF:F,,FF,FF,FFFFFF
@A00920:152:HGHKKDRXX:2:2109:17680:32205 2:N:0:CGCGTTCA+AAGGAGTA
GGACTACCGGGGTTTCTAATCCTGTTCGCTCCCCACGCTTTCGCTCCTCAGCGTCAGTTATTGCCCAGAGACCCGCCTTCGCCACCGGTGTTCCTCCTGATATCTGCGCATTTCACCGCTACACCAGGAATTCCAGTCTCCCCTGCAATACTCTAGTTTGCCCGTATCGACTGCAGACCCGAGGTTGAGCCTCGGGATTTCACAGCCGACGTGACAGACCGCCTACGAGCTCTTTAAGCCCAATAATTCC
+
::FFFFFFF:FFF::F:FFFFFFF:FFFFF::FFFF,FFF:F::F,FFFFF,FFFFFFFFFF,FFFFFFFFFFFFFFFFFFF:FFFFF:FF,FF:FFFFFFF:FFF,FFFFFFFFF:FFFF:F:FFFFFFF,FFFF:,F,:,FFF,FFFF:::F,,FFF:FFFF,FFFFF:F:F:F,FFF,F:FF,:F:FF:FFF,FF:FF:,F,FFFF,:F:F,,::FFFFFF:FFFFF,FFFFF,,:FFF:FF,FFF:
@A00920:152:HGHKKDRXX:2:2109:3848:33019 2:N:0:CGCGTTCA+AAGGAGTA
GGACTACTGGGGTTTCTAATCCGGTTTGCTCCCCACACTTTCGCGCCTCAGCGTCACGTGTTGTCCAGCGAGCTGCCTTCGCAATGGGTGTTCCTACCAGTATCTACGCATTCCACCGCTACACTGGTAATTCCACTCGCCTCTCCAACCGTCAAGCCTGCCAGTATCCAACGCAATGCTGGGGTTGAGCCCCAGTCTTTAACATCGGACTTAACAAACCGCCTACGCGCCCTTTACGCCCAGTGATTCC
+
FFFFFFFFFFFFFFFFFFFFFFFFFFFFFFFFFFFFFFFFFFFFFFFFFFFFFFFFFFFFFFFFFFFFFFFFFFFFFFFFFFF:FFFFFFFFFFFFFFFFFFFFFFFFFFFF:FFFFFFF:FFFFFF,,FFFFFFF::FFFFFFFFFFFF:FFFFFFFFFFFFFFFFFFFFFFFF:F,F:FFFFFFFFFFF:F,F,FFFF,F:F,FFFFFFFFFFFFFFFF:FF::F:FFFFFFFF,:FFFF:F:F:FFF
@A00920:152:HGHKKDRXX:2:2109:29378:33927 2:N:0:CGCGTTCA+AAGGAGTA
GGACTACTAGGGTATCTAATCCTGTTTGCTCCCCACGCTTTCGCGTATCAGCGTCAGTATCAAACCAGGGGGCCGCCTTCGCCACAGGTGTTCCTCCCGATATCTACGCATTTCACCGCTACACCGGGAATTCCACCCCCCTCTTTGGTACTCTAGCTAATCAGTTTCATGCGTCCTTCCCCGGTTGAGCCGAGGGATTTCACACATGACTTAACACACCGCCTACACGCCCTTTACGCCCAATGATTCC
+
:FFFFFFFFFFFFFFFFFFF:FF::FFFF,FFFFFFFFFFF:FFFFFFFF:FFFFFF:F,F,FFFF:FFFF:FFFFFF,FFF:FFFFFFFFFFFFF:FFFFFFFF:FFFFF:FFFFFFFFF,FFFF:F:FFFFFFFFFFFF,,FF:FFFFF,F,,FFF,FFFFF:FFF,FF:FFFFFF:FFFFFF:,:FFFFFF::FFFF:FFFFFF,FF,FFFF,:FF:F:::F:FFFFFFFFF,,,FFFF,,FF,FF:
@A00920:152:HGHKKDRXX:2:2109:8006:36245 2:N:0:CGCGTTCA+AAGGAGTA
GGACTACCAGGGTTTCTAATCCTGTTTGCTCCCCACGCTTTCGCGCCTCAGCGTCAGAAACGGACCAGCGAGCCGCCTTCGCCACGGGTGTTCCGCCGAATATCTACGAATTTCACCTCTACACTCGGCATTCCACTCGCCTCTCCCGTCCTCCAGACGTCCAGTATCGGAGGCAGTTCCGGGGTTGAGCCCCGGGCTTTCAATTCCCACCCACTAAACCGCCTACGCACGCTTTACGCCCAGTAATTCC
+
FFFFFFFFFFFF,FF:F:FFFFFFFFFFFFFFFFFFFFFFFFFFFFF,FFFF:FFFFFFFFFF:FFFFFFFFFFFFFFFFFFF:FFFFFFFFFFFFFFFFFFFFFFFFFFF:FFFFFFFFFFFF,FFFFFFFFFFFFFFFFFFFFFFFFFFFFFFFFFFFFFFF:FFFFFF:FFFFFFF,FFFFFF:FFFFFFFFFFFFFFFFF,FFFF:,FFFF,FFFFFFFFFFFFFFFFFF::FFFFF:FFF::FFF
@A00920:152:HGHKKDRXX:2:2109:3974:36526 2:N:0:CGCGTTCA+AAGGAGTA
GGACTACTAGGGTTTCTAATCCTGTTTGCTACCCACGCTTTCGCTCCTCAGCGTCAGTACCGGCCCAGAGTGCCGCCTTCGCCGCCGGTGTTCCTCCTGATCTCTACGCATTTCACTGCTACACCGGGAATTCCGCCATCCTCTACCGCACTCTAGCCTGCCAGTATCCAATGCAATTCCCAGGTTGAGCCCAGGGCTTTCACATCAGACTTAACAAACCACCTACGCACGCTTTACGCCCAGTAATTCC
+
FFFFF:FFFFFFFFFFFFFFFFFFFFFFFFFFFFFFFFFFFFFFFFFFFFFFFFFFFFFFFFFFFFFFFFFFFFFFFFFFFFFFFFFFFFFFFFFFF:FFFFFFFFFFFFFFFFFFFFF:FF:FFF:FF:FFFFFFFFFFFFFFFFFFFFFFFFF:FFFFFF,FFFFFFF:FFF,FFFFFFFFFFFFFFFFFFFFFFFFFFFFFFFFFFFF,FFFFFFFFF:FFF:FFFFFFFF:FFF:FFFFF:FFFFF
@A00920:152:HGHKKDRXX:2:2109:12400:36526 2:N:0:CGCGTTCA+AAGGAGTA
GGACTACTAGGGTTTCTAATCCTGTTTGATCCCCACGCTTTCGTGCCTCAGAGTCAATATTCGTGTAGTGAGCTGCCTTCGCAATCGGTGTTCTATGTCATATCTAAGCATTTCACCGCTACATGACATATTCCGCTCACCTCCACGGTATTCAAGACAGATAGTATCAACGGCAGTTTCCGAGTTGAGCCCGGAGATTTCACCACTGACTTACCTACCCTCCTACGCACCCTATAAACCCAGTGAATCC
+
FFFFFFFFFFFFFFFFFFFFFFFFFFFFF:FFFFFFFFFFFFFFF:FFFFFFFFFFFFFFFFFFFFFFFFFFFFFFFFFFFFFFFFFFFFFFFFFFFFFFFFF:FFFF:FFFFFF:FFFFFFFFFFFFFFFFF,FFFFFF:FF:FFFFF:FFFFFFFFFFFFFFFFFFFFFFFFFF,FFFFFFFFFFFFFFFFFFFFF,FFFFFFFFFFF:FFFFFFFFFFFFFFF:FFF:FF,FFFFFFFFFFFFFFFF
@A00920:152:HGHKKDRXX:2:2109:10538:36652 2:N:0:CGCGTTCA+AAGGAGTA
GGACTACAGGGGTATCTAATCCCGTTCGCTCCCCATGCTTTCGCGTCTGAGCGTCAGTGATGGCCTAGCAAGTCGCCTTCGCCACAGGGGTTCCTCCGGATCTCTACGCATTTCACCACTCCACCCGGAATTCCACTTGCCTCTACCATCCTCTAGTTAGGCAGTCTCACCTGTCCTCTCCCCGTTGAGCGAGGAGCTTTCACACATGACTTACCCAACCGCCTGCACGCGCTTTACGCCCAGTAAATCC
+
FFFFFFFFFFFFFFFFFFFFFFFFFFFFFFFFFFFFFFFFFFFFFFFFFFFFFFFFFFFFFFFFFFFFFFFFFFFFFFFFFFFFFFFFFFFFFFFFFFFFFFFFFFFFFFFFFFFFFFFFFFFFFFF:FFFFFFFFFFFFFFFFFFFFFF:FFFFFFFFFFFFFFFFFFFFFFFFFFFFFFFFFFFFFFFFFF:FFFF:FFFFFFFFFFFFFFFFF:FFFFFFFFFFFF:FFFFFFF:FFFFFFFF:FFF
@A00920:152:HGHKKDRXX:2:2109:4381:36855 2:N:0:CGCGTTCA+AAGGAGTA
GGACTACAGGGGTATCTAATCCCGTTTGCTCCCCTGGCTTTCGCGCCTCAGCGTCAATGCCGGTCCAGGATGCCGCCTTCGCCACCGGTGTTCCTCCAGATATCTACGCATTTCACCGCTACACCTGGAATTCCGCATCCCTCTCCCGGATTCAAGCCAACCAGTATCGGACGCAGTTCCTGGGTTGAGCCCAGGGATTTCACGTTCGACTTAGCAGGCCGCCTACGCGCCCTTTACGCCCAGTGATTCC
+
FFFFFFF:FFFFFFFFFFFFFFFFFFFFFFFFFFFFFF,FFFFFFFFFFFFFFFFFFFFFFFFFFFFFFFFFFFFFFFFFFFFFFFFFFFFFFFFFFFFFFFFFFFFFFF:F:FFFFFFFFFFFFFFFFF:FFFFFFFFFFFFFFFFFFFFFF:FFFFF:FFFFFFFFFFF:FFFFFFFFF:FFFFFFFFFF:FFFFF:FFFFFFFFFFFFF,FFFFFFFFFFFFFFFFFFF:,FFFFFFFFFF:F,FFF
@A00920:152:HGHKKDRXX:2:2109:14073:36918 2:N:0:CGCGTTCA+AAGGAGTA
GGACTACCGGGGTATCTAATCCCGTTCGCTCCCCATGCTTTCGCCTCTCAGCGTCAGGTCAGGCCCAGCGTGTCGCCTTCGCCACTGGTGTTCCTCCGGATCTCTACGCATTTCACCACTACACCCGGAATTCCACACGCCTCTACCTGCCTCTAGCCCCGCAGTTCGGTCACGTCCTCGCCCGGTTGAGCCGGGCGCTGTCACGCGCCACTTGCAGGACCGCCTACACGCGCTTTACACCCAGTAAATC
+
FFFFFFFFFFFFFFFFFFFFFF:FFFFFF:FFFFFFFFFFFFFFFFFFFFFFFFFFFFFFFFFFFF:FFFFFFFFFFF,FFFFFFFFFFFFFFFFFFFFFFF:FFFFFFF:FFFFFFFFFF:FF:FF:FF:FFFF,FFFF::FFFF,FFFFFFFFFFFF,FF,:F,F:F:FFFFFFFFFFFFFFF,FFFFFFFFFFFF:FFF,FFFFFFFFFF:F:FFFFFFFFFFFFF::FFF:FFF,FFFFFF,F,FF
@A00920:152:HGHKKDRXX:2:2110:1832:1344 2:N:0:CGCGTTCA+AAGGAGTA
GGACTACTCGGGTTTCTAATCCTGTTTGCTCCCCACGCTGTCGCGCCTCAGCGTCAGCAACGGCCCAGCAGACCGCCTTCGCCACTGGTGTTCTTCCCGATCTCTACGCATTCCACCGCTACACCGGGAATTCCATCTGCCTCTACCGTGCTCCAGCCCGACAGTTTAGAAGGCAGCCTTGCGGTTGAGCCGCAAGATTTCACCCCCTACTTATCGGGCCGCCTACGCGCCCTTTACGCCCAGTGATTCC
+
FFFFFFFF:FFFFFFFFFFFF:FFFFFFFFFFFFFFFFFFFFFFFFFFFFFFFFFFFFFFFFFFFFFFFFFFFFFFFFFFFFFFFFFFFFFFFFFFFFFF:FFFFFFFF:FFFF,FFFFFFFFFFFFFFF,F:FFFFFFFFFFF:FFFFFFFF:FFFF:FFFFFFFFFFFFFFFF:F::FFFFFFFFFFFFFFFFFFFFFFFFFF:,:::FFFF::FFFFFFFFFFFFFFFF::::FFFFF,:F,,FFFF
@A00920:152:HGHKKDRXX:2:2110:22507:1360 2:N:0:CGCGTTCA+AAGGAGTA
GGACTACTAGGGTATCTAATCCTGTTTGCTCCCCACGCTTTCGTGCATGAGCGTCAGTGCAGGCCCAGGGGATTGCCTTCGCCATCGGTGTTCCTCCGCATATCTACGCATTTCACTGCTACACGCGGAATTCCATCCCCCTCTGCCGCACTCCAGCCTTGCAGTCACCAATGCAGTTCCCAGGTTGAGCCCGGGGATTTCACATCGATCTTACAAAACCGCCTGCGCACGCTTTACGCCCAGTAATTCC
+
FFFFFFFFFFFFFFFFFFFFFFFFFFFFFF:FFFF:FFFFFFFFFF:FFFFFFFFFFFFFF,FFFF:FFFFFFFFFFFFFFFFFF,FFFFFFFFFFFFFFFFFFFFFFFFFFFFFF:FFFF:FFFFFFFFFFFFFFF:FFFFFFFF:FFFFFFFFFF,,FFFFFFFFFFFFFFF,FFFFFFFFFFFFFFFFFFFFFFFFFFFFFFFFFFFFFF,FFF,FFFFFFFFFFFFFFFFFFF:FFFFFFFFFFFF
@A00920:152:HGHKKDRXX:2:2110:7871:1846 2:N:0:CGCGTTCA+AAGGAGTA
GGACTACTGGGGTATCTAATCCTGTTTGCTCCCCACGCTTTCGCGTCTCAGCGTCACTACAAGTCCAGCAAGTCGCCTTCGCCACTGGTGTTCCTGCGAATATCTACGAATTTCACCTCTACACTCGCAATTCCACTTGCCTCTACTTGAGTCCAGATTTGTAGTTTTGGAGGCAGTTCCGAGGTTGAGCCTCGGGATTTCACCCCCAACTTACAAGGCCGCCTACACGCGCTTTACGCCCAGTAAATCC
+
FFFFFFFF:FFFFFFFFFF,FFFFFFFFFFFFFFFFFFFFFFFFFFFFFFFFFFFFFF:FF,FFFFFFFFFFF,FFFFFFFFFF:FFFFFFFFFFFFFFFFFFFF:FFFF,FFFFFFFFFFFFFFFF:FFFFFFFFFFFFFFFFFF:FFFF:FFFFFFF::FFFFFF:FFFFFFFFFFFF:FFFFFFFFFFFFFFF::FFFFFF:FF:F:FFFFF:,,FFFFFF:FFF:FFFF,FFFFFFFFFF:FFFFF
@A00920:152:HGHKKDRXX:2:2110:19831:2174 2:N:0:CGCGTTCA+AAGGAGTA
GGACTACTCGGGTATCTAATCCCGTTCGCTCCCCATGCTTTCGCGTCTGAGCGTCAGTTTAGAGCCAGCCAGCCGCCTTCGCTTCTGGTATTCCTCCGGATCTCTACGCATTTCACCACTACACCCGGAATTCTACTGGCCTCTCTCTACCTCTAGTCGGGCAGTCTCGCACGGCCTCTCCCGGTTGAGCCTGGGAGCTTTCACGCACGACTTACCAAACCGCCTGCACGCGCTTTACGCCCAGTAAATC
+
FFFFFFFFFFFFFFFFFFFFFFFFFFFFFFFFFFFFFF:FFF:FFFFFF:FFFFFFF:FFFFFFFFFFFFFFFFFF:FFFFFFFFFFFF,FFFFFFFFFFFFFFFF:FFFFFFFFFFFFFFFFFFFFFFFFFFFFFFFFFFFFFF:FFFFFFFFFFFFFFFF:FFFFFFFFFFFFFFFFF:FFFFF::FFFFFFFFFFF:FFFFFFFFFFF,F:FFF,:FF:FF:FFFFFFFFFFFFFFFFFFF::,FFF
@A00920:152:HGHKKDRXX:2:2110:26377:2300 2:N:0:CGCGTTCA+AAGGAGTA
GGACTACCAGGGTTTCTAATCCGGTTCGCTCCCCACGCTGTCGCGTCTCAGTGTCAGGTCAGGGCCAGGTAGCCACCTTCGTCTCTGGCGTTCCTCCGGATCTCTACGCATATCACCACTACACCCGGAATTCCGCTACCCTCTCCCTGCCTCAAGTCCGGTCGTATCGGCACGCGTCTCTGGGTTGAGCCCAGAGCTTTCAGCGCCGACGCACCGCACCACCTACACGCGCTTTACGCCCAGTGATTCC
+
:FFFFFFFFFFFFFF:FFFFFFFFFFFFFFFFFFF:FFFFFFFFFFFFFFFFFFFFFFFFFFFFFF:FFFF:FFF:FFF:FF:FFFFFFFFFFFFFFFF:FFFFF,FFF,FF:FFFFFFFFFFFFFFFFFFFF:F:FF,F,FF:F,FFFF,FF,FFFFFFFF:F:FFF:FF::FFFF,FFFFFF,:FFF:,FF:F:F:FF:,FFFF,FF,::FFFFFF::FFFF,FFFFFFFF:F:,:FFF,F:FF:F,F
@A00920:152:HGHKKDRXX:2:2110:17092:3098 2:N:0:CGCGTTCA+AAGGAGTA
GGACTACTCGGGTTTCTAATCCTGTTTGCTCCCCACGCTTTCGCACCTCAGCGTCAGTATCAGTCCAGCGAGTCGCCTTCGCCACTGGTGTTCCACCGAATATCTACGAATTTCACCTCTACACTGGGAATTCCGCCATCCTCTTCCGAACTCCAGATCATCAGTCTTAGAGGCCGTTCCCAGGTTGAGCCCAGGCCTTTCACCCCTAACTTAATGTTCCGCCTACGCGCCCTTTACGCCCAGTAATTCC
+
FFFFFFF:FF:FF:FFFFFF:FFFF::FFF:F,FFFFF:F:FF:FFF:FF,:,FFFFFFFFFFFFFFFFF:FF:FF,F:F,F:F,FFFFFFFFFFFFFF:,FF,FFF:FF,FFFFFFF:FFFFFFFFFFFFFFFFFFFFF,,F,FFFFF,FF:FFFFF:FFF,FFF,FFFFFFFFFF,FFFF::F,FFF:FFFFFFFF:,,F,,,FFFFF,::::FFF::F:F::,,FFFFF:,FFFFF:FFFFFFFFFF
@A00920:152:HGHKKDRXX:2:2110:19678:3129 2:N:0:CGCGTTCA+AAGGAGTA
GGACTACCGGGGTTTCTAATCCTGTTTGCTCCCCACGCTTTCGCACCTCAGTGTCAGTATCAGTCCAGGTGGTCGCCTTCGCCAGCGGTGTTCCTTCCTCTATCTACGCATTTCACCGCTACACCGGGAATTCCGCCACCCTCTCCCGTACTCTAGCTTGCCAGTTTTGGATGCAGTTCCGAGGTTGAGCCCGGGGCTTTCACATGCTACTTGTCATACCGCCTACGCGCGCTTTACGCCCAGTAATTCC
+
FFFFFFFF,FFFFFFFFFFFFFFFFFFFFFFFFFFFFFFFFFFFFF:F:FFFFFFFFF,:F,FFF,:FFFFF,:FFF:FFFFF,,,:FF:,F::,,:,,,:FFF,,:FFF,,FF,FFF,,::,,,FF,,,F:,,,:,,:FF:FF,::F,,,,:::F,F,F,F,FFF,,,F:,F,:FF,,,,,:FF::FF,,,:FF:,F,F,,:::,:FF,F,,,:,,:,F,F:,,:F,FFF,F,::,FF:,:F:FFFFFF
@A00920:152:HGHKKDRXX:2:2110:2835:3239 2:N:0:CGCGTTCA+AAGGAGTA
GGACTACTGGGGTTTCTAATCCTGTTTGCTCCCCACGCTTTCGCGGATGAGCGTCAGACACGGCCCAGCAAGCCGCCTTCGCCACAGGTGTTCTTCCAGATATCTACGCATTCCACCGCTACACCAGGAATTCCGCATGCCTCTACCGGTCTCTAGTCAGCCAGTATCAACTGCATCTCCGGAGTTGAGCCCCGGAGTTTCACAGCAGACTTAACTGACCGCCTGCCCGCGCTTTACGCCCAGTAATTCC
+
FFFFFFFFFFFFF,FFFF:FFFFFFFFF,FFFFFFF,FFFFFF:FFFFFFFFFFFFFF,,F,FF,,FF:,FFF,FFFFFFFFFFFFFFFFFFFFFF,,FFFFFFFF,FF:FF::FFFFFFFFFF:F,FFFFFFFFF,F,FFFFFFF,F,FFFF:FFF:FF,FFFF:FF,F,,,:F,,,,FF::F,F,FFFFF:F:F::FFFFF,:FF:FF:FFF,:FFFF:FFF,,FF:FFFFFFF,F:F::,FFF,FF,
@A00920:152:HGHKKDRXX:2:2110:16396:3239 2:N:0:CGCGTTCA+AAGGAGTA
GGACTACCGGGGTTTCTAATCCTGTTTGCTCCCCACGCTTTCGCACCTCAGCGTCAGTACCGGGCCAGTGAGCCGCCTTCGCCACTGGTGTTCTTGCGAATATCTACGAATTTCACCTCTACACTCGCAGTTCCACTCACCTCTCCCGGACTCAAGCTTCCCAGTATCAAAGGCAGTTCTGGAGTTGAGCTCCAGGCTTTCACCCCTGACTTAGGAAGCCGCCTACGTGCGCTTTACGCCCAGTGATTCC
+
FFFFFFFFFFFFFFFFFFFFFFFFFFFFFFFFFF:FFFFF,FFFFFFFFFFFFFFFFFFFFFFFFFFFFFFFFFFFFFFFFFFFFFFFFFFFFFFFFFF:FFFFFFFFFFFFFF:FFFFFFFFFFFFFFFFFFFFFFFFFFFFFFFFFFFFFFFFFFFFFFFFFFFFFFFFFFFFFFFFFFFFFFFFFFFFFFF:FFFFFFFFFFFFFFF:FFFF:,FFFFFFFFFF:FFFF:FFFFFFFFFFFFFFF::
@A00920:152:HGHKKDRXX:2:2110:32524:3834 2:N:0:CGCGTTCA+AAGGAGTA
GGACTACTAGGGTATCTAATCCTGTTTGCTCCCCACGCTTTCGCTCCTCAGCGTCAGTACCGGCCCAGAGTGCCGCCTTCGCTACTGGTGTTCCTCCCGATCTCTGCGCATTTCACCGCTACACCGGGAATTCCACACTCCTCTACCGGACTCTAGTCATGGCAGTATCGGGTGGCCCCTCCACGTTGAGCGTGGAGATTTCACACCCGACTCACCAAACCGCCTACGAGCTCTTTACGCCCAATAATTC
+
FFFFFFFFFFFFFFFFFFFFFFFFFFFFF:FFFFFFFFFFFFFFFFFFFFFFFFFFFFFFFFFF:FFFFFFFFFF:FF:F:FFFFFFFFFFFFFFFFF:FFFFFF:FFF:FFFFFFFFFFFFFFFFFFFFFFFFFFFFFFFFFFFFFFFF:FFFFFFFFFFFFFFFFFFFFFFFFFFFFFFFFFFFFF:FFFFFFFFFF:FFFFF:FFFFFFFFF:FF:FFFFFFFFFFFFFFFFFFFF:FFFFF,FF:F
@A00920:152:HGHKKDRXX:2:2110:16740:5400 2:N:0:CGCGTTCA+AAGGAGTA
GGACTACCGGGGTATCTAATCCTGTTTGCTCCCCACGCTTTCGTACCTGAGCGTCAGTTCTGGTCCAGGAAGCCGCTTTCGCCACTGATGTTCCCGATATCTACGCATTTCACCGCTACACCGGAAATTCCGCTTCCCTCTGCCGAACTCTAGCTATCCAGTATCGAATGCAATTCCCAGGTTGAGCCCGGGGCTTTCACACCCGACTTAGATAACCGCCTACGTACGCTTTACGCCCAGTAATTCCGAT
+
FFFFFFFFFFFFFFFFFFFFFFFFFFFFF:FFFFFFFFFFFFFFFFFFFFFFFFFFFFFFFFFFFFFFFFFFFFFFFFFFFFFFFFFFFFFFFFFFFF:FFFFFFFFFFFFFFFFFFFFFFFFF:,FFFFFFFFFFFFFFFFFFFFFFFFFFFFFFFFFFFFFFFFFFFFFFFF:FFFFFFFFFFFFFFFFFFFFFFFFFFFFFFFFFFFFFFFFF:FFFFFFFFFFFFFFFFFFF:FFFFF,FFFFFFF
@A00920:152:HGHKKDRXX:2:2110:17119:6433 2:N:0:CGCGTTCA+AAGGAGTA
GGACTACTAGGGTATCTAATCCTGTTCGCTACCCACGCTTTCGCTATTCAGCGTCAGTTCCGGCCCAGACCACCGCCTTCGCCACTGGTGTTCCTCCCGATATCTACGAATTTCACCTCTACACCGGGAATTCCGCGATCCTCTTAAGTACTCAAGCTCTGCAGTTTCGGATGCACTTCCAGGGTTAAGCCGTGGGATTTCACATCCGACTTGCAAAGCCGCCTACGTGCGCTTTACGCCCAATAATTCC
+
FFFFFFFFFFFFFFFFFFFFFFFFFFFFFFFFFF:FFFFFFFFFFFFFFFFFFFFFFFFFFFFFFFF:FFFFFFFFFF:FFFFFFFFFFFFFF:FFF:FFF:FFFFFFF:FFFFFFFFFFFFFFF,FFF,FFFFFFFFFFFFFFFFFFFFFFFFFF,F:FFFFFFFFF:FFFFFFF:FFFF,FFFFFFFFFFFFF::FFFFFFFFF,FFFFF::FFF,FFFFFFF:F,F:FFFFF::FFFFF:FF:FFF:
@A00920:152:HGHKKDRXX:2:2110:8142:6918 2:N:0:CGCGTTCA+AAGGAGTA
GGACTACTGGGGTTTCTAATCCCGTTTGCTCCCCTGGCTTTCGCGCCTCAGCGTCAGTGTCAGCCCAGCAACCCGTCTTCACCTCAGGTGTTCCTCTTGATATCTACGCATTTCACCGCTACACCAAGAATTCCGATTGCCCCTTCTGCACTCTAGCACTGCAGTATCACTTGGCCGTTCTGAGTTAAGCTCAGAGATTTCACAAGTGACTTACCGCGCCGCCTACGCGCCCTTTACGCCCAGTAAATCC
+
FFFF,,FFFFFF:,:FFFFFFFFFF,FFFFFFFFFFFF:FFFFFFFFF::FFFFFFFFFFFFFF:FF,F::FFFFFFF:FFFFFFF:F,,F,,:FFFFFFFF::FFFFFF,FFF,,FFFF::FFFF:FFF:F:FFFFFFFF:,F:FFFFFF,:FF:FFF:FFFFF,FFFF,:F,FFFF:FF,FFF,FF,F:FFFFFFFFF,:F::,FFFF:FFFFFFFFFFF:F,FFFFFFF:FF::FFFFFFFF::,FF
@A00920:152:HGHKKDRXX:2:2110:13160:7310 2:N:0:CGCGTTCA+AAGGAGTA
GGACTACTGGGGTTTCTAATCCCGTTCGCTACCCATGCTTTCGCGCCTCAGCGTCAGTTTCGATCCAGGGTGCCGCCTTCGCCTCTGGTATTCCTCCGCATCTCTACGCATTTCACCACTACACGCGGAATTCTACACCCCTCTATCGTACTCTAGTCGGGCAGTATCAGACAACCTCCCCAGGTTTAGCCATGGGGCTTTCATGCCTCACTTACCCAACCGCCTGCGCGCCCTTTACGCCCAGTAATTC
+
FFFFFFFFFFFFFFFFFFFFFFFFFFFFFFFFFFFFFFFFFFFFFFFFFFFFFFFFFFFFFFFFFFFFFFFFFFFFFFFF:FFFFFFFFFFFFFFFFFFFFFFFFFFFFFFFFFFFFF:FFFFFFFFF:FFFFFFFFFFFFFFFFFFFFFFFFFFFFFFFFFFFFFFFFF:FFFFFFFFFFFFFFFFFFFFFFFFFFFF:FF:FFFFFF:FFFF:FFFFF,FFFFFFFFFF,F::FFFFF,FFF,:F:F:
@A00920:152:HGHKKDRXX:2:2110:18683:8390 2:N:0:CGCGTTCA+AAGGAGTA
GGACTACCGGGGTTTCTAATCCTGTTCGCTCCCCACGCTTTCGTGCCTCAGCGTCAGTTTTGGCCCAGCGAGCTGCCTACGCAATCGGGGTTCTTGGTGGTAGCTATGCATTTCACCGCTACACCACCAGTTCCGCCCGCCTCGACCAAACTCAAGCCCGCCAGTCTCAACGGCAGTTCCAGGGTTGAGCCCTGGGATTTCACCGCTGACTTAACGGGCCGCCTACGCACCCTTTACGCCCAGTAATTCC
+
FFFF,FF:FFFFF,FFF:FFFFFF:,FFFFFFFFFFFFFFFFFFFFFFFFFFFFFFFFF:FFFFFFFFFFFFFFFFFFFFFFF,:FFFFFF,FF,FFF:FF,,F,,,,FF,::FFFFFFF:FFF:,FF,F,F:FFFF:FFF,:F,F::::F:FF,FFFFFF:,FF:FFF,FFFF,FFFFF:FFFF,FFFFFFFFFF::F,:FFFF,FF,F,:FFFFFFFFFFFF:FFF,:F:FFF,FFFFF:F,F,F:FF
@A00920:152:HGHKKDRXX:2:2110:8223:9220 2:N:0:CGCGTTCA+AAGGAGTA
GGACTACACGGGTTTCTAATCCTGTTCGCTCCCCACGCTTTCGTGCCTCAGCGTCAATACAGGTCTAGCCAGCTGCCTTCGCAATTGGTGTTCTATGGCATATCTATGCATTTCACCGCTACATGCCACATTCCGCTGACCTCATCCTAATTCTAGCCTCGCAGTATCAAAAGCAATTTTACGGTTGAGCCGCAAACTTTCACTCCTGACTTACAAAGCCGCCTACGCACCCTTTAAACCCAGTAATTCC
+
FFFFFFFFFFFFFFFFF:FFFFFFFFFFFFFFFFFFFFFFFFFFFFFFFFFFFFFFFFFFFFFFFFFFFFFFFFF:FFFFFFFFFFFFFFFFFFFFFFFFFF,FFFFFFFFFFFFFFFFFFFFFF:FFFFFFFF:FFFFFFFFFFFFFFFFFFFF:FFFF:FFFFFFFFFFFFFFFFFFFFFF:FFFFFFFFFFFFFFFFFFFFFF,FFFFF:FFFFFFFFFFFF:FFFFFFFFFFFFFFF:::FFFFFF
@A00920:152:HGHKKDRXX:2:2110:22489:10911 2:N:0:CGCGTTCA+AAGGAGTA
GGACTACTAGGGTATCTAATCCTGTTTGATCCCCACACTTTCGTGCCTCAGCGTCAGTTGAAGTCTAGTAAGCTGTCTACACTATCGGTGTTCTTGACGATATCTAAGCATTTCACCGCTACACCGTCAATTCCGCCTACCTCGACTCCACTCAAGCCCATCAGTATCAATGCCACCCTCCCGGTTAAGCCGGGATATTTCAGCACTGACTTAATAGGCCGCCTACGCACCCTTTAAACCCAATAAATCC
+
FF,F:FFFFFFFFFFFFFF:FFFFFFFFFFFFFFFFFFFF:FFFF:FFFFF:FFFFFFFFFFFFFFFFFFFFFFFFFFFFFFFFFFFFFFFFFFFFFFFFFFFFFFFFFFFFFFFFFFFF,FFF:FFFF:FFFFFFFFFFFFFFFFFFF:FFFFFFFFFFFFFFFFFFFF:FFFFFFFFFFFFFFF,:FFFFFF:FFFFFFFFFFF:F,FFFFFFFFFFFFFFFFF:FFFFFFFFF:F:FFFFFFFFFFF
@A00920:152:HGHKKDRXX:2:2110:22797:10911 2:N:0:CGCGTTCA+AAGGAGTA
GGACTACTGGGGTATCTAATCCTGTTTGCTCCCCACGCTTTCGCGCCTCAGTGTCAGTTACAGACCAGAAAGTCGCCTTCGCCACTGGTGTTCCTCCAAATCTCTACGCATTTCACCGCTACACTTGGAATTCCACTTTCCTCTTCTGCACTCAAGTTCCCCAGTTTCCAATGACACTCCACGGTTGAGCCGTGGGCTTTCACATCAGACTTAAGGAACCACCTGCGCGCGCTTTACGCCCAATAATTCC
+
FFFFFFFFFFFFFFFFFFFFFF:FFFFFFFFFFFFFF:FFFFFFFFF:FFFFFFFFFFFFFFFFFFFFFFFFFFFF,:FFFFFFF:FFFF:FFFFFFFFFFFFF:FF:,F:FF:FF::FFFFFFFF,FF:FFFFFF:FF:FFFF,FFFFFFFFFF,FFFF,FFFFFFF:FFFF:F,FFF:FF,,FFFFF:FFFFF,,:FFFFFFFFFFFF,FFFFFFF,FF:F:FF:FF,FFFFF,::FF,FFFFF,FF,
@A00920:152:HGHKKDRXX:2:2110:20989:11443 2:N:0:CGCGTTCA+AAGGAGTA
GGACTACACGGGTTTCTAATCCCGTTTGCTCCCCTAGCTTTCGCTCCTCAGCGTCAATGTCGGTCCAGGATGCCGCCTTCGCCACCGGTATTCCTCCAGATATCTACGCATTTCACCGCTACACCTGGAATTCTGCATCCCTCTCCCGAATTCAAGCCATCCAGTATCGGATGCAGTTCCCAGGTTGAGCCTGGGGATTTCACATCCGACTTAGTTGGCCGCCTACGAGCCCTTTACGCCCAGTAATTCC
+
FFFFFFFFFFFFFFFFFFFFFFFFFFFFFFFFFFFFFFFFFFFFFFFFFFF:FFFFFFFFFFFFFFFFFFFFFFFFFFFFFFFFFFFFFFFFFFFFFFFFFFFFFF:F,:FFFFFFFFFFFFFFFFFFF,FFFFFF,FFFFFFFFFFFFFFFFFFF:FFFFFFFFFFFFFFFFFFFFFFFFFFFFFFFF:FFFFF:FFFFFFFFFFFFFFFFFFF:FFFFFFFFFFFFFFFFFFFFFFFF:FFFFFFFFF
@A00920:152:HGHKKDRXX:2:2110:16622:11553 2:N:0:CGCGTTCA+AAGGAGTA
GGACTACACGGGTTTCTAATCCTGTTTGCTACCCACGCTTTCGCTCCTCAGCGTCAGTCACGGCCCAGAGTGCCGCCTTCGCTACGGGTGTTCCTCCCGATATCTGCGCATTTCACCGCTACACCGGGAATTCCACACTCCCCTACCGGACTCAAGTCATGGCAGTATCAGGTGGCCCCTCCACGTTGAGCGTGGAGATTTCACACCTGACTAACCAAACCGCCTACGAGCTCTTTACGCCCACTAAATC
+
FFFFFFFFFFFF:FFFFFFFFFFFFFFFFFFFFFFFFF:FFFFFFFFFFFFFFFFFFFFFFFFFFFFFFFFFF:FFFFFFFFFFFFFFFFFFFFFFFFFFFFFFFFFFFFFFFF,FFFFFFFFFFFFF:FFFFFFFFFFFF:FFFFF:FFFFFFFFFFFFFFFFFFFFFFFFFFF:FFFF:FFFFFF:FFFFFF:FFFFFFFF:FFFFFFFFFF:F::FF:FFFFFFFFFFFF::FFFFFF:F,FFF,FF
@A00920:152:HGHKKDRXX:2:2110:3170:12493 2:N:0:CGCGTTCA+AAGGAGTA
GGACTACAGGGTTTCTAATCCTGTTTGCTCCCCACGCTTTCGTGCCTCAGTGTCAGTGCTGGTCCAGGTGGCCGCCTTCGCCACAGATGTTCCTCCCGATCTCTACGCATTTCACCGCTACACCTGGAATTCCGCATCCCTCTCCCGGATTCAAGCCACCCAGTATCAGACGCAGTTCCCCGGTTGAGCCGAGGGATTTCACGTCTGACGTAGGCGGCCGCCTACGCGCCCTTTAAGCCCAGTAATTCCG
+
FFFFFFF,FFFFFFFFFFFFFF:FFFFFFFFFFFFFF:FFFFFFFFFFF:FFFFFFFFF:FFFFFFFFFFF,FFFFFFFFFFF,F,FF:FFFFFFFFF,F:,FFFFFFF:FFF,FFFFF:F,FFFFFFFFFFF:F:,FFF:FFFFF,F,,::FFFFFF,FF::FFFFF:,FFFFF:FFFFFFF,F:F,FFFFFFFF,FFFF:FFFFFF:,F:FFFF:FF,FF,F:FFFFFF:F:F,,,FFFFFF,:F,::
@A00920:152:HGHKKDRXX:2:2110:21395:12493 2:N:0:CGCGTTCA+AAGGAGTA
GGACTACTAGGGTTTCTAATCCTGTTTGCTCCCCACGCTTTCGCGTCTCAGCGTCAGCAAAGATCCAGCGAGTCGCCTTCGCCACTGGTGTTCCTCCGGATCTCTACGCATTTCACCTCTACACCCGGAATTCCACACGCCTCTACCTGCCTCTAGCCCCGCAGTTCGGTCACGTCCTCGCCCGGTTGAGCCGGGCGCTTTCACGCGCCACTTGCAGGACCGCCTACACGCGCTTTACACCCAGTAAATC
+
:FFFFFFFFFFF,FFFFF:FFFF:FFFFFFFFFFFFFFFFFFFF,FF,:FFF,FFFFFFF:FFFFFFFFF:FFFFFFFF:FFFFFFFFF,FFF,FF:FFF,FF:FF:FFFFFFFFF:FFFFF:FFFFFFFF:FFFFFFFFFF:FFFFFFFFFFFFFFFFFFFFF,FFFFFFFFFFFF,FFFFFFFFFFFFFF:FF:FFFF:FFFFFF,FFF,FFFFFFFFFFFF,F:FF,FFFF,,FFF:FFFFFF,FFF
@A00920:152:HGHKKDRXX:2:2110:12888:13855 2:N:0:CGCGTTCA+AAGGAGTA
GGACTACTGGGGTTTCTAATCCTGTTCGCTCCCCACGCTTTCGCTCCTCAGCGTCAGTGCCAGCCCAGAGCGCCGCCTTCGCCGCTGGTGTTCCTCCTGATATCTGCGCATTTCACCGCTACACCAGGAATTCCACGCTCCCCTACTGGACTCTAGTCACGGCAGTATCGGGTGGCGTCTCCAGGTTGAGCCTGGAGGTTTCACACCCGACTTACCGAACCGCCTACGAGCTCTTTACGCCCAATGAATC
+
FFFFFFFFFFFFFFFFFFFFFFFFFFFFFFFFFFFFFFFFFFFFFF:FFFFFFFFFFFFFF,:FFFFFFFFFFFFFFFFFFFF:FFFFFFFFFFFFFFFFFFFFFFFFF::FFFFFF:FFFFFFFFFFFFFFFF:FFFFFFFFFFFFFFF:FFFFFFFFF:FFFFFFFFFFFFFFFFFF:FFFFFF:,FFFFFFFFFF:FFFFFFFFFFFFFFFFFFFFFFFFFFFFFFF:FFFFFFFFFF:FFFFF,,F
@A00920:152:HGHKKDRXX:2:2110:32913:13964 2:N:0:CGCGTTCA+AAGGAGTA
GGACTACACGGGTTTCTAATCCTGTTCGCTCCCCACGCTTTCGCTCCTCAGCGTCAGTATCGGCCCAGAGACCCGCCTTCGCCACCGGTGTTCCTCCTGATATCTGCGCATTTCACCGCTACACCAGGAATTCCAGTCTCCCCTGCCGAACTCCAGTGATGCACGTATCGAACGCACGCCAACAGTTAAGCTGTAGGTTTTCACGGCCGACGCGACACACCGCCTACGAGCTCTTTACGCCCATTAATTC
+
FFFF:FF,FFFFF:FF:FFFFF,FFF:FFFFFFFFF:FFFFFF,FFFF:FFF:FFFFFFF:FFFFF:FFFFF,FFF:FFFFF:F:,FFFFFFFFFF:FFFFFFFFFFFF,FFFF:F:FFFFF:::F,FFFFFF::FFFFF,FFFFF:FFF:FFFFF:F,FF:,FF:FFFF:,FFF::,FF,FF:FFFFFFFF:FFFFFFFFF:FFFFFFF,:FFFFFFFFFFFFF:F:FFFFFFFFFFF:FFF,,FFFFF
@A00920:152:HGHKKDRXX:2:2110:13349:14653 2:N:0:CGCGTTCA+AAGGAGTA
GGACTACTGGGGTATCTAATCCTGTTTGCTCCCCACGCTTTCGTGCATGAGCGTCAGTGTTATCCCAGGGGGCTGCCTTCGCCATCGGTATTCCTCCACATATCTACGCATTTCACTGCTACACGTGGAATTCTACCCCCCTCTGACACACTCTAGCCGTGCAGTCACAAATGCAGTTCCCAGGTTGAGCCCGGGGATTTCACATCTGTCTTGCACAACCGCCTGCGCACGCTTTACGCCCAGTAATTCC
+
FFFFFFFFFFFFFFFFFFFFFFFFFFFFFFFFFFFFFF:FFFFFFFFFFFFFFFFFFF,:FFFFFFFFFFFFFFFFFF,FFFFFFFFFFFFFFFFFFFFFFFFFFFFFFFFFFFFFFFFF:F:FFFFFFFFFFFF:FFFFFFFFFFFFFFFFFFFFFFFFFFFFFFFFFF:FFFFFFFFFFFFFFFFFFFFFFFFFFFFFFF:FFFFFFFFFFFFFFFFFFFFFFF:FF::FFFFFFFFFFFFFF,FFFF
@A00920:152:HGHKKDRXX:2:2110:20916:14732 2:N:0:CGCGTTCA+AAGGAGTA
GGACTACACGGGTTTCTAATCCTGTTTGCTCCCCACGCTTTCGCGCCTCAGCGTCGGATCCGGCCCAGCGGGCCGCCTTCGCCACCGGTATTCTTCCCGATATCTACGCATTCCACCGCTACACCGGGAATTCTACCCGCCCCTACCGGTCCCCAGGTCCGCAGTTTCGGCAGCAGCCTCGGAGTTGAGCCCCGAGATTTCACTGCCGACTTGCGGTCCCGCCTGCGCGCGCTTTACGCCCAGTAATTCC
+
FFFFFFFFFFFFFFFFFFFFFFFFFFFFFFF:F:FF::FFFFFFFFFF:F:FFFFFFFFFF:FFFFF:F:::FFFFFF:FFFFFFFF,FF,FF:::F:FFFF::FFFFFFFFF,FFF,FFF,,FF:FFFFFFFF,FFFFFFFFFF:FFFFFFFFFFFFFFFFFF,F:FFFFF:FFF:FFFFFFFFFFFFFFFFFFFF::FFFFFFFF:F,F:F,:FFFFFFFFFFFFFF,:FF:FFF:F,FFFFFF:FFF
@A00920:152:HGHKKDRXX:2:2110:4390:14763 2:N:0:CGCGTTCA+AAGGAGTA
GGACTACAGGGGTATCTAATCCTTTTCGCTCCCCACACCTTCGTCTCTCAGCGTCAGTAATAGTCCAGAATCAAGCCTTCGCCACTAGAGTTCCTCTCGATATCTACGCATTTCACTGCTACACCGAGAATTCCAGACTCCCCTCCAAAACTCTAGCAAGCCAGTATCAGATGCAGTACCGGGGTTGACCCCCGGCATTTAACATATCACTTACACCGCCGCAAACAGACACTTTACGCCCAGTAAAACC
+
FFFF:FF,FFFFF,FFFFFFFFF:FFFF,FFFFF,,FF,FFFFFF::FFFFFFFFFF,FF:,,FF:,,F,:F,:FF:FFF:F,F,,:F,FFFF,:FFFFFFFFFFF,FFFFFFFFF,FFFFF:FFF,FFFFF:F:,FF,F,,:F:F,F:,FFF,FF,F:F,FFFF:FF,,F:FF:,::,FFFF,FF,,:F:FFFF,F:FFFFFF,FF,FF:,F:,FF,FF:F,FFF,:FF,,F:,:,,FF:F,,FFFF,F
@A00920:152:HGHKKDRXX:2:2110:15790:14810 2:N:0:CGCGTTCA+AAGGAGTA
GGACTACAGGGGTTTCTAATCCTGTTTGCTCCCCACGCTTTCGCACCTCAGCGTCAGATCAGGTCCAGCCAGCCGCCTTCGCCTCCGGTGTTCTTCCGGATCTCTACGCATTCCACCGCTACACCCGGAATTCCGCTGGCCTCTACCTGTCTCCAGCCCCCCAGTATCCCCGGCTTGCTCGGGGTTGAGCCCCGGCCTTTCACCATGAGACTTAACGGGCCGCCTACGTGCGCTTTACGCCCAATAATTC
+
F:FFFFFFFFFFFFFFFFFFFF:FFFFFFFFFFFFFFFFF:FFFFFFFF:FFFFFFFFFFFFFFFF,FFFFFFFFFFFFFFFF:FFFFFFFFFFFFF:FFFFFFFFFFFF,FFFFFFFFFFFFFFFFFF,FFFFFFFFFFFFF:FF:F,FFFFFFFFFFF:FFFFFFFFFF:FFFFFFFFFFFF:FFFFFFFFFFFFF:FFF:FFF:F:F:F,FFFF:FF,FFF:FFFFF:FF,:FFFFFFF,FF,::FF
@A00920:152:HGHKKDRXX:2:2110:4227:15201 2:N:0:CGCGTTCA+AAGGAGTA
GGACTACTGGGGTTTCTAATCCTGTTCGCTCCCCACGCTTTCGCTCCTCAGCGTCAGTACAGGCCCAGAGAACCGCCTTCGCCACCGGTGTTCCTCCCGATATCTGCGCATTTCACCGCTACACCGGGAATTCCATTCTCCCCTACCTGCCTCTAGCCTGCCCGTATCCACCGCAGACCCACGGTTAAGCCGTGGGCTTTCACGACAGACGCGACAAACCGCCTACGAGCTCTTTACGCCCAATAATTCC
+
FF:FFFFFFFFFFFFFFFFFFFFFFFFFFFFFFFFFFFF:FFFFFFFFFFFF:FFFFFFFFFFFFFFFFF:FFFFFFFFFFFFFFFFFFFFFFF:FFFFFFFFFFFFF:FFFFFFFFFFFFFFFFFFFFFFFFFFFFFFFFFFF:FFFFFFFFF:FFF::FFFFFFFFFFF::FFFF:FFFFFFFF:FFFFFFFFFF,FFFFFFFFFFFFF,FF:F:FFFFFF:FFFFF:F,,FFF:FFFFFFF:F,,,F
@A00920:152:HGHKKDRXX:2:2110:24966:15608 2:N:0:CGCGTTCA+AAGGAGTA
GGACTACACGGGTTTCTAATCCTGTTTGCTCCCCACGCTTTCGCGTCTCAGCGTCAGTCACCGTCCAGAAGGCCGCCTTCGCCACAGGTGTTCCTCTCGATCTCTACGAATTTCACCTCTACACCGAGAATTCCGCCTTCCTCTCCGGGACTCCAGCTCGGAAGTTTCGAGTGCACTTCCTGGGTTGAGCCCAGGGCTTTCACACCCGACTATCCGGGCCGCCTACACGCGCTTTACGCCCAGTAAATCC
+
FF:FFFFFF:FFFFFFFFFFFF:FFFFFFFFFFFF:FFFFFFFFFFFFFFFFFFFFFFFFFFFFFFFFFFFFFFFFFFFFFFFFFFFFFFFFFFFFFF::FFFF:FFFFFFFFFFFFFFF:FFFFFFFFFFFFFFFFFFFFFFFFFFFFFFFFFFFFFFFFFFFFFFFFFFFFF:FFFFFFFFFFFFFFF:FFFF:FFFFFFF:FFFFFFFFF,FFFFFF:FFFFFFFFFFFFFFFFFFFF:FFFF::FF
@A00920:152:HGHKKDRXX:2:2110:28085:15655 2:N:0:CGCGTTCA+AAGGAGTA
GGACTACAGGGGTATCTAATCCCGTTCGCTACCCATGCTTTCGCGCCTCAGCGTCAGTTTCGATCCAGGGTGCCGCCTTCGCCTCTGGTATTCCTCCGCATCTCTACGCATTTCACCACTACACGCGGAATTCTACACCCCTCTCTCGTACTCTAGTCGGGCAGTATCAGACAACCTCCCCAGGTTTAGCCATGGGGCTTTCATGCCTCACTTACCCAACCGCCTGCGCGCCCTTTACGCCCAGTAATTC
+
FFFFFFFFFFFFFFFFFFFFFFFFFFFFFFFFFFFF:FFFFFFF:FFFFFFFFFFFF,FFF,FFFFFFFFF,FFFFFFFFFFFFFFFFFF:FFFFFFFF,FFFFF,FFFFFFFFFFFFFF:F:FFFFFFFFFFF::FFFFFFFF,FFFF:FFFF:FFFFFFFFFFFFF:FFFFFFF:FFFF,FFF:F,FFF:FFFF,:FF,F:F:FFFFFF,FFFFFFFFFFFFFFFFFFFFF:FFFFFF,FFFF:F:,F
@A00920:152:HGHKKDRXX:2:2110:3152:16000 2:N:0:CGCGTTCA+AAGGAGTA
GGACTACAAGGGTTTCTAATCCTGTTTGCTCCCCACGCTTTCGTACATGAGCGTCAGTCAGGTCCCAGGGGGCTGCCTTCGCCATCGGTGTTCCTCCACATCTCTACGCATTTCACTGCTACACGTGGAATTCCACCCCCCTCTGACAAACTCTAGCTATGCAGTCACAAATGCAGTTCCCAGGTTAAGCCCGGGGATTTCACACCTGTCTTGCATAGCCGCCTGCGTACGCTTTACGCCCATTAATTCC
+
FFFFFFFFF:FFFFFFF,:FFFFFF:FFFFFFFFF:FFFFFFFFFFFFFFFFFFFFFFFFFFFFFFFFFF:FFFFFFFFFFFFFF,FFFFFF:FFFFFFFF:FFFFFFF:FFFFFFFFFFFFFFFFFFFFFFFFFFFFFF:FFFFF:FFFFFFFF,FFFF,:FFFFFFF,FF,FFFFF:FFFFFFFFF,FFFFFFFF:FFF:FF:FF,FFFFFFFF,FFFFF,FF:FFFFFFFFFFFFFFF,:::FFFFF
@A00920:152:HGHKKDRXX:2:2110:25301:16157 2:N:0:CGCGTTCA+AAGGAGTA
GGACTACAAGGGTTTCTAATCCTGTTTGCTCCCCACGCTGTCGCGCCTCAGTGTCGGCTATTGATCGGTGCGGCTCAACGCCCAGCAGACCGCCTTCGCCCCTGGTGTTCTTCCGGAGCTCTACGCATACCACCTCTACCCCCGGAATTCCATCTGCCTCTACGGTGCCCCAGCGATACCGTAGCCCAGGCCGATCTGGGGATGACCCCCAGACTTTCCCCACAGCCTTCTCTCGCCACCTACGCACCCT
+
,F,F::FF:FFF:FFF::FFFFF,:FFF:F:F,FFFFF,FFF,FF,:FF:FFF:FFF,F,:,:F,F,,,:F,,,FFF,:,::FF,F,FF:,FFF:F::F:,::FFFFF:F:F,FFF:,F,FF:F:,FF,FFFFF,F:,F,FFFF:FFF,F:FF:FFFF,:FF,FFFFF,F,,FFF:FFF,,F,F,:,,F,FFFF,:,:FFF,F:,,,FFFFFFFF,FF,FF:F,,,F,F::,F:F,FFFF,FF,:,FFF,
@A00920:152:HGHKKDRXX:2:2110:32723:17080 2:N:0:CGCGTTCA+AAGGAGTA
GGACTACAGGGGTATCTAATCCCGTTCGCTCCCCATGCTTTCGCATCTCAGCGTCAGGTCAGGCCCAGCGTGTCGCCTTCGCCACTGGTGTTCCTCCGGATCTCTACGCATTTCACCACTACACCCGGAATTCCACACGCCTCTACCTACCTCTAGTCGCGCAGTTCGATTGCGTCCTCGCCCGGTTGAGCCGGGCGCTTTCACGCCTCACTTGCACGACCGCCTACACGCGCTTTACACCCAGTAAATC
+
FFFFFFFFFFFFFFFFFFFFFFFFFFFFFFFFFFFF:FFFFFFF,FFFFFFFFFF:F:FFFFFF,FF:FFFFF:FFFFFFFFFFFFFFFFFFFFFFF:F:FFFFFFFFFFFFF,F::FFFFFFF:,FFFFFF:F:FFFFFFFFFFF,FF:FF:FFFFFF,FFFFFFFFFF:FFFFFFFFFFFFFFFFFFFFFFFFFFF:FFF:F,F,F:FFFFFF:FF,:FFFF:FFFFFFFFFFFFFFF:FFFF:FFFF
@A00920:152:HGHKKDRXX:2:2110:15700:17221 2:N:0:CGCGTTCA+AAGGAGTA
GGACTACTGGGGTTTCTAATCCTGTTCGCTCCCCACGCTTTCGCTCCTCAGCGTCAGTTACAGACCAGAGAGTCGCCTTCGCCACTGGTGTTCCTCCACATCTCTACGCATTTCACCGCTACACGTGGAATTCCACTCTCCTCTTCTGCACTCAAGTCCTCCAGTTTCCAATGACCGTTCGCGGTTGAGCCGCGAGATTTCACATCAGACTTACAAGACCGCCTGCGAGCGCTTTACGCCCAATAAATCC
+
FFFFFFFFFFFFFFFFFFFFFFFFFF:FFFFFFFFFFFFFFFF,:FFF:FFFFFFFFFFFFFFFFFFFF:FF:FFFFFFFFFFFFFFFFFFFF,FFFFFFFFFFFFFFFFFFFFFFFFFFFFFF,FFFF:FFFFFFFFFFFFFFFFFF:FFFF,FFF:,FFFFFF::FF,F,FFF,FF,:F,FFF,:,FF:FFFFFF,F,F,,FF,:FF,FFF,,:FFFFFFF,FFFFFFFF:,FF:,F:F:::F::,FF
@A00920:152:HGHKKDRXX:2:2110:11659:17362 2:N:0:CGCGTTCA+AAGGAGTA
GGACTACACGGGTATCTAATCCTGTTTGATCCCCACGCTGTCGCGCCTGAGCGTCAGTTACGAGCCAGTGAGCCGCCTTCGCCACTGGTGTTCTTCCCAATATCTACGAATTTCACCTCTACACTGGGAATTCCACTCACCTCTCTCGTACTCAAGTCTAACAGTTTCAATGGCAGTTCTGGAGTTGAGCTCCAGGCTTTCACCACTGACTTGGAAGACCGCCTGCGCGCGCTTTACGCCCAGTAATTCC
+
FFFFF:FFFFFFFFFFFFF::FFFFFFFFFFFFFFFFFFFFFFFFFFFFFFFFFFFFFFFFFFFFFFFFFFFFFFFFF:FFFFFFFFFFFFFFFFFFFFFFFFFFFFFFFFFFFFFFFFFFFFFFFFFF:FFFFFFFFFFFFFFFFFFFFFFFFFFFFFF:FFF:FFFFFFF,F:FFFFFF:FFFFFFFFF,FFFFFFFFFF:FFFF:FFFFFFFFF::FFFFFFFFF:FFFFFF,FFF:FFFFFFFFFF
@A00920:152:HGHKKDRXX:2:2110:25925:17581 2:N:0:CGCGTTCA+AAGGAGTA
GGACTACCGGGGTTTCTAATCCTGTTTGCTCCCCACGCTTTCGCACCTCAGCGTCAATTCCGGTCCAGTGAGTCGCCTTCGCCACTGGTGTTCCGCCGAATATCTACGAATTTCACCTCTACACTCGGCATTCCACTCACCTCTCCCGAACTCAAGACAGCCAGTATCAAAGGCAGTTCCAAGGTTGAGCCCTGGGCTTTTACCTCTGACTAAACTGTCCGCCTACGCGCCCTTTACGCCCAGTAATTCC
+
FFFFFFF:FFFFFFFFFFFFFFFFFFFFFFFFFFFFFFFFFFF,:FFFFFF,FFFFFFFFFFFFFFFFFF:FFFFFFFFFFFFFFFF,FFFFFFFFFFFFFFFFFFFFFFFFFFFF,FFFFFFF,FFFFFFFFFFF,F:FFFF:FFFFFFFFF,F,FFFFFFFFFFFFFFF::F,:FFFF,:FFFF:FFFFFFFFFFFFFFFFF:F:::FFFFFFF,:FF,FFFFF:FFFFFF,FFFFFFF::FFFFFFF
@A00920:152:HGHKKDRXX:2:2110:28375:18223 2:N:0:CGCGTTCA+AAGGAGTA
GGACTACTGGGGTATCTAATCCTGTTTGCTCCCCACGCTTTCGCGTCTCAGCGTCAGTATCCAACCAGGGGGCCGCCTTCGCCACCGGTGTTCCTCCCGATATCTACGCATTTCACCGCTACACCGGGAATTCCACCCCCCTCTTTGGTACTCTAGCTTGCCAGTTTCATGCGTCGTTCCTCGGTTAAGCCGAGGGATTTCACACATGACTTAGCAGACCGCCTACACGCCCTTTACGCCCAATAATTCC
+
FF:FFFFFFFFFFFFFFFFFFFFFFFFFFFFFFFF,FFFFFFFFFFFFFFFFFFFFF:FFFFFFFFFFFFFFFFFFFFFFFFFFFFFFFFFFFFFFFFFFFFFFFFFFFFFFFFFFFFFFFFFFFFFFFFFFFFFFFFFFF:FFFFFFF:FFFFFFFF:F:FFFFFFFFFFFFFFFFF:FFFFFFFF:FF:FFFF:FFFFFFFFFFF:FFFFFFFF:FF:FF:FFFFFFFFFFF:FFF:F:,FFFF:FFF
@A00920:152:HGHKKDRXX:2:2110:15799:18740 2:N:0:CGCGTTCA+AAGGAGTA
GGACTACAGGGGTTTCTAATCCTGTTTGCTCCCCACGCTTTCGTGCCTCAGTGTCAGTGCTGGTCCAGGTAGTCGCCTTCGCCACAGATGTTCCTCCCGATCTCTACGCATTTCACTGCTACACCGGGAATTCCACTACCCTCTACCGCACTCTCGCTCGCCAGTATCCAATGCCATTCCCAGGTTGAGCCCAGGGCTTTCACATCAGACTTAACAAACCACCTACGCACGCTTTACGCCCAGTCATTCC
+
FFFFFFFFFFFFFFFFFFFF:FF:FFFFFFFFF:FFFFF:FFFFFF:F,FFFFFFFFFFFFFFFF::FFFFFFFF:FFFFF:F,FFFFFFFFFFFFFFFFFFFFFFFFF,FFFFFFFFFFFFFFFFFFF:,FF:::FFFFFFFFFF:,F,FFFF,FFF,:,,FFF:F,:,:FFFFF,FFF,F,FFFFFFFFFFFFFF::FFFFF:F::FFFFF,FF,:FFFFFF:FFF:FFFFFF:FFFFFFF::,F:FF
@A00920:152:HGHKKDRXX:2:2110:5312:18897 2:N:0:CGCGTTCA+AAGGAGTA
GGACTACCCGGGTATCTAATCCTGTTTGCTACCCACGCTTTCGCACCTCAGCGTCAGTATCAGACCAGGGTGTCGCCTTCGCCACTGATGTTCCTTCCGATCTCTACGCATTTCACCGCTACACCGGAAATTCCACACCCCTCTTCTGTACTCCAGCCATCCAGTTCTGAATGCAATTCCCAGGTTGAGCCCGGGGCTTTCACATCCAGCTTAGATAACCGCCTACGCGCGCTTTACGCCCAGTGATTCC
+
:,:FF,F:F::F,F,FFFFFFFFFFFFFFFFFF::FFFFFFFFFFFFFF:FF:FF:F,FFFFFFFFFF,FF:FF,FFFFF:FFFFFFFFFFFFF:F:FF:FF:FFFFFFFFFF:FF:FFFFFFFFFFF:F,FFFFFFFFFFFF:,FFFF:FFFFF,F:FFF:F:F:FFFFFFF:FFFF:FFFF::FFFF,F,FFFF:FFFFFFFFF,FF:F,F,FF,:F,F:FF:FFF:FFFFFF,FFFF:FF,FFF::F
@A00920:152:HGHKKDRXX:2:2110:26241:19069 2:N:0:CGCGTTCA+AAGGAGTA
GGACTACTGGGGTATCTAATCCTGTTTGCTACCCACGCTTTCGCACCTCAGCGTCAGTATCAGACCAGGGTGTCGCCTTCGCCACTGATGTTCCTTCCGATCTCTACGCATTTCACCGCTACACCGGAAATTCCACACCCCTCTTCTGTACTCCAGCCATCCAGTTCTGAATGCAATTCCCAGGTTGAGCCCCGGGATTTCACCCCTGACTTACGGCGCCGCCTACGTGCGCTTTACGCCCAGTATTTCC
+
[truncated: 44,966,666 more chars]
