# Supplementary material for: Biochar’s role in improving pakchoi quality and microbial community structure in rhizosphere soil
Source: PeerJ. 2024 Mar 18;12:e16733. doi: 10.7717/peerj.16733 (PMC10956520; doi:10.7717/peerj.16733)
Supplement: Supplemental Information 20 — T3, treated with 5% biochar. 1, 2, and 3 represent three replications. [file peerj-12-16733-s020.gz › T31_1.fq]

@A00920:152:HGHKKDRXX:2:2101:8359:1188 1:N:0:CGCGTTCA+CTAAGCCT
ACTCCTACGGGAGGCAGCAGTGGGGAATATTGGACAATGGGCGAAAGCCTGATCCAGCAATGCCGCGTGAGGGATGAAGGCCTTAGGGTTGTAAAGCTCTTTTACCCGGGATGATAATGACAGTACCGGGAGAATAAGCCCCGGCTAACTCCGTGCCAGCAGCCGCGGTAATACGGAGGGGGCTAGCGTTGTTCGGAATTACTGGGCGTAAAGCGTCTGTAGGTTTTTGACCACGTCTGGCGTGAAATTT
+
FFFFFF,FFFFFFFFFFFFFFFFFFFFFFFFFFFFFFFFFFFFFFFFFFFFFFFFFFFF:FFFFFFFFFFF,FF,FFFFFFFF:FFFFFFFFFFFFFFFFFFFFFFFFFFFFFFFFFFFFFFFFFFFFFF,FF:FFFF:FFFFFFFFFFFFFFFFFF:FF:FFFFFFF:FFFFFFFFFF,FFFFFFFFFFFFFFFFFFFFFFFFFFFFFFFFFFF:FFF,FFFFFFFFFF:FFFFFFFFFFFFFF:F:,F
@A00920:152:HGHKKDRXX:2:2101:21061:1204 1:N:0:CGCGTTCA+CTAAGCCT
ACTCCTACGGGAGGCAGCAGTAAGGAATATTGGTCAATGGACGCAAGTCTGAACCAGCCATGCCGCGTGGAGGATGAAGGTCCTCTGGATTGTAAACTTCTTTTATCTGGGAAGAAATCCATTTTTTCTAAAGTGGTTGACGGTACCAGATGAATAAGAACAGGCTAACTCCGTGCCAGAAGCCGCGGAAATACGGAGGGTGCAAGCGGTATCCGGCTTTACTGTGTTTAAAGGTTGCGGAGGCGGATAG
+
FFFFFFFFFFFFFFFFFFFFFFFFFFFF,FF::FFFFFFFFFFFFFFFFFFFFFFFFF:FFFFFFFFFFFFFFF,F:FF,FFFFFFFFF,FF:FF::,::FFFFFFFF:FF:F::FF,F:FFFFF,F,FF,FFFFFFFFFFFFF:FF,,FFFF:F,::,::,F:FFFFFFF:FF,FFFF:F,FFFF,F:FF,F:,,:FF,:FFFFFFF,FFFFFF,,FFF,FF:,,,FFF,FFF::::F,F::FFFF,::
@A00920:152:HGHKKDRXX:2:2101:18647:1282 1:N:0:CGCGTTCA+CTAAGCCT
ACTCCTACGGGAGGCAGCAGTGGGGAATATTGGACAATGGGCGCAAGCCTGATCCAGCAATGCCGCGTGAGTGATGAAGGCCTTCGGGTTGTAAAGCTCTTTCGCCCACGACGATGATGACGGTAGTGGGAGAAGAAGCCCCGGCTAACTTCGTGCCAGCAGCCGCGGTAATACGAAGGGGGCTAGCGTTGTTCGGAATGACTGGGCGTAAAGGGCGCGTAGGCGGCGCACCAAGTCGGGCGTGAAAGCC
+
FFFFFFFFFFFFFFFFFFFFFFFFFFFFFFFFFFFFFFFFFFFFFFFFFFFFFFFFFFFFFFFFFFFFFFFFF,FFFFFFFFFFFFFF:FFFFFFFFFFFFFFFFFFFFFF:FFFFFFFFFFFFFFFFFFFFFFFFFFFFFFFFFFF:FF:FFFFFFF:FFFF:FFFFF:FFFFF:FFFFFFFF:FFFF:F:FFFFFFFFFF,FFFFFFFFFF:FFFFF:FFFFFFF::FFF,FFF:F:FFFFFF,FFFF
@A00920:152:HGHKKDRXX:2:2101:6849:1611 1:N:0:CGCGTTCA+CTAAGCCT
ACTCCTACGGGAGGCAGCAGTGGGGAATCTTGCGCAATGGGCGAAAGCCTGACGCAGCGACGCCGCGTGGGGGAAGAAGGCCTTCGGGTTGTAAACCTCTTTCAGCAGGGACGAAGCCACTCGGGTTAATAGCCCAGAGGGTGACGGTACCTGCAGAAGAAGCCCCGGCTAACTACGTGCCAGCAGCCGCGGTAATACGTAGGGGGCAAGCGTGGTCCGGATTTATTGGGCGTAAAGAGCGTGTAGGCGG
+
FFFFFFFFFFFFFFFFFFFFFFFFFFFF:FFFFFFFFFFFFFFFFFFFFFFFFFFFFFFFFFFFFFFFFFFFFFFFFFFFFFFFFFFFFFFFFFFFFFFFFFFFFFFFFFFFFFFFFFFFFFFFFFFFF:FFFFFFFFFFFFFFFFFFFFFFFFFFFFF:FFFFFFF:FFFFFFFFFFFFFFFF,FFFFFFFFFFFFFF:FFFFFFFFFFFFF,:FFFFFF,FFFFFF::FFFFFFF:FFF,FF::FFFF
@A00920:152:HGHKKDRXX:2:2101:23321:1830 1:N:0:CGCGTTCA+CTAAGCCT
ACTCCTACGGGAGGCAGCAGTCGGGAATATTGCCCAATGGACGCAAGTCTGAGGCAGCAACGCCGCGTGCGCGATGAAGGCCTTCGGGTCGTAAAGCGCTTTTCGGGAGGAGGAGGACGGCCCGTACTCACGGAAGAAGGTACGGCTAACTACGTGCCAGCAGCCGCGGGAAAACGTCGGTCCCGAGCGGTCTCCGGATGTAGGGGGCGTACAGCGCGTGCAGGGGGCTGAGCAAGTCGGGCAGGAACTC
+
FFFF:FFFFFFFFFFFFFFFFFFFFFFFFFF:F:FFFFFF:,F,FF,,FFFFF:F,FFF::FFFFFFFF:FFFF,FFFFFFFF:FFFFFFFFFFFFF,FFFF,FFF,,F:F,FFFF,,F,,F,FF,:::,F:F,,:,::FF::FFF,,FF,F:F,F,FFFFFFFF:FFF,:FF:::,,,F:,F,F:FFF,F::,:,FF,,F,,,FFFFF:F,,F,,FF,,,F::,,::F:,F,:F:F:FF,::,F,,:F,
@A00920:152:HGHKKDRXX:2:2101:12943:1861 1:N:0:CGCGTTCA+CTAAGCCT
ACTCCTACGGGAGGCAGCAGTAGGGAATCTTCCGCAATGGGCGAAAGCCTGACGGAGCAATGCCGCGTGAGGGATGAAGGCCTTCGGGTTGTAAACATCTGTTGTCAGGGAAGAAGGTCGCCAGGAAAGTGGTTGGCTTGACGGTACATGACGAGGAAGCCCCGGCTAATTACGTGCCAGCAGCCGCGGTAATACGTAAGGGGCACGCGTTGTCCGGAATCACTGGGCGTAGAGGGCGCGTAGGCGGTTT
+
FFFFFFFFFFFFFFFFFFFFFFFFFFFFFFFFFFFFFFFFFFFFFFFFFFFFFFFFFFFFFFFFFFF:F:,FFFFFFFF:FF,F,FFFFFFFFFFF:,FFFF,FFFF:FFF:FFFF,,F,:FF,F:F::,F,,F:FF:F,FFF,FFF,FFFFFFF:FFFFFFFFFFFFFF:FFF:,FF:FF:FFFFFFFF,FFF:F:FFF,F,FF,::F,FFFFFFFFFFFF:,FF:FFF,FFFF:FFFFF,F,F,F,,,
@A00920:152:HGHKKDRXX:2:2101:12292:2895 1:N:0:CGCGTTCA+CTAAGCCT
ACTCCTACGGGAGGCAGCAGTCGAGAATCTTCCGCAATAGGCGAAAGCCTGACGGAGCGACGCCGCGTGTAGGAAGAAGGCCTTCGGGTTGTAAACTACTGTCACTCGGTAGGAAGGATGAAGTGTTAATAGTTCTGGTTTTGACCGAGGCGAGAGGGGGAGCCCCGGCTAACCCTGGGCCCGCAGCCGCGGTAAGACAGGGGGTGCCAACGGTGAGAGGGAACTCTGGGGGTGAATCGCACGGCGGCGG
+
FFFFFFFFFFFFFFFFFFFFF:F,FFFFFFF,FFFFFF,FFFF,FFFFFFF:,::FFF,FFFFFFFFFF,,:F,,FFFFFFFFFFFFFF,F:FFF,F,FFFFFF:,,F,::,FF,,F,F,,::,FFF,F:F,,,,F:,,,,F:,,F,:,FF,,F,,,,:,F:F,,F,F,:,F,F::,,F,FF,FFF,F,,FF:,F,,F,FFFFF:::,,::,,FF,,,,F,:,,,F::FF,:,,,,:FF,,:FF:FF,:F
@A00920:152:HGHKKDRXX:2:2101:19831:3521 1:N:0:CGCGTTCA+CTAAGCCT
ACTCCTACGGGAGGCAGCAGTGGGGAATATTGGACAATGGGGGAAACCCTGATCCAGCCATGCCGCGTGAGTGATGAAGGCCTTAGGGTTGTAAAGCTCTTTCGCTAGGGAAGATAATGACGGTACCTAGATAAGAAGCCCCGGCTAAAGTCGTGCCAGCAGCCGCGGTAAAACGTAGGACGCGAGCGTTATCCGGAGTTATTGGGCGTAAAGCGCGGGCAGGCGGCTGTTCAAGTCGGACGTGAAAGCT
+
F,FFFFFFFFF::FFFFFFFFFFF:,FF:FFFF:FFF,F:FFFFFFFFFFFFFFFFFF:FFF:FFFFFFFF,FF::FF,FFFFFFFFFF,FFFFF,FFFFF:,,F:F,FFFF,:FFFFFFF:,FF::F:FFFF,FF:FFF:FFF:FF,:,FF:FFFFF,:F:FF:F,:FF,F,FFFF:FFFFFFFFFF:FFFFF,FF,::FF,:,FF:,:FFFF,FFFFFF::F:FFFF,:FFFF,FF,:F:FFFFFFFF
@A00920:152:HGHKKDRXX:2:2101:2003:4210 1:N:0:CGCGTTCA+CTAAGCCT
ACTCCTACGGGAGGCAGCAGTGGGGAATATTGGACAATGGGCGCAAGCCTGATCCAGCAATGCCGCGTGAGTGATGAAGGCCTTAGGGTTGTAAAGCTCTTTTACCCGGGAAGATAATGACTGTACCGGGAGAATAAGCCCCGGCTAACTCCGTGCCAGCAGCCGCGGTAATACGGAGGGGGCTAGCGTTGTTCGGAATTACTGGGCGTAAAGCGCACGTAGGCGGCTTTGTAAGTTAGAGGTGAAAGCC
+
FF,FFFFF:FFFFFFFFFFF:FFFF:FFFFFFF:FFFFFFFFFFF:FFFFFFFFFFFFFFFFFFFFF:FFFFFFFFFFFFFFFFFFFF:FF:FFF:FFFFFFFFFFFFFFF:FFFFFFFFFFFFFFFFFFFFF:F:F:FFFFFFFFFFFFFFFFFFFFFFFFFFFFFFFFFFFFFFFFFFFFFFFFFFFFFFFFFFF:FF:FFFFFFFFFFF::FFFFFFFFFFFFF,:FFFFF:FFFFFFFFFFFFFFF
@A00920:152:HGHKKDRXX:2:2101:30680:4304 1:N:0:CGCGTTCA+CTAAGCCT
ACTCCTACGGGAGGCAGCAGTAAGGGATATTGCACAATGGGCGCAAGCCTGATGCAGCAACGCCGCGTGCAGGAAGAAGGGCTTCGGCTCGTAAACTGCTTTTCTGCGGGACGATAATGACGGTACCGCAGGAAGAAGTCTCGGCTAACTACGTGCCAGCAGCCGCGGTAAAACGTAGGAGGCGAGCGGTATCCGGATTTACTGGGCGTAATGGGCGTGCAGGTGGCTGTGTAAGTGGGGCGTGAATGCG
+
FFF:FFFF:FFFFFFFFFFF:FFFFFFFFFFFFFFFFFFFFFFFFFFFFFFFFFFFFFFFFFFFFFFFFFFFFFFFF:FFFFFFFFFFFFFFFFF:FFFFFFFFFFFFFFFFFFFF,:F,:FFF:FFFFFFFFFFFFFFFFF:F,FFF:FFFFFFFFFFF:FFFFFFFFFFFFFF:,FFFFFFF:FFF,F:FFFFF,FFFFFFFFF:F::F:FF:FFF:FFFFFFFFFFFFF:FFFFF,F:F,F:,,F:F
@A00920:152:HGHKKDRXX:2:2101:10013:4335 1:N:0:CGCGTTCA+CTAAGCCT
ACTCCTACGGGAGGCAGCAGTGGGGAATATTGGACAATGGGGGCAACCCTGATCCAGCGACGCCGCGTGTGTGAAGAAGGCCTGCGGGTTGTAAAGCACTTTTAGTGGGGATGAAAAGCACATTGCTAATACCAGTGTGTCTTTAACTAACCCAAAGAAAAAGCACCGGCTAAATCTTTGCCAGCAGCCGCGGTAATACAGAGGGTTCGAGCGTTAATCGGAATTAAAGGGCGTAAAGCGTCCCTAGACG
+
FFF:FFFF,FFFFFF:FFFF,FFFFFFF:FFFFFFFFFFFFFFFF,F,FFFF:FFFFFFFFFFFFFFFF,F:FF,FFFFFFFFFFFFF,FF,F,F,FF:F:FFFF,FFFFF,F:FF::F:,,FF:F:FF,F,FFFF,F,FFFF,,,FFFF,FF,FFF:,F,F,FF:F,FF::F,:F,,F,FFF,FF:FF,FFF,FF,,FFF,,FFF,FF,,F::FFFFF,F,,,:F,,,FFF:FFFF,F,:,F,,F,F:F
@A00920:152:HGHKKDRXX:2:2101:27724:4445 1:N:0:CGCGTTCA+CTAAGCCT
ACTCCTACGGGAGGCAGCAGTTGGGAATATTGGGCAATGGGCGCAAGCCTGACCCAGCGACGCCGCGTGCGGGATGACGCTTCTCGGAGTGTAAACCGCTGTCAGAGGGGACGAATGGCCGGAGAGGGAATACTGCTTCGGATTGACGGTACCGGGAGAGGAAGCACCTGCTAACTCCGAGCCAGCAGCCGCGGTCATACGGGGGGTGCGAGCGGTGTCCGGAATCACTGGGCCTCAAGGTCGCGAAGGC
+
,,FFF:::FFF:F::FFFFFF,,F,FF::FF,FFFFFFFF,F,FFF,FF,FF,FFFFFFFF:F:FFF:FF,FFFFFFF::FFF:F:FFFFFF:FFFFFFF,FFFF,FFF:F,FF,F:FF:,F:F,F:FF,F:F,F:FFFF:F:FF,,FFFFFFF:F,:F,:FF:F::,:,FFFFF:FFF,FFF::F:F,FF,,,:F:F:F:F,,FF,F:,FFFF,,,:F::FF,FFFFFFFFF,,,F:,,,FF:,,,::,
@A00920:152:HGHKKDRXX:2:2101:1380:4633 1:N:0:CGCGTTCA+CTAAGCCT
ACTCCTACGGGAGGCAGCAGTCGGGAATTTTGGGCAATGGGCGAAAGCCTGAACCAGCAACGCCGCGTGAAGGAAGAAATCCCTCGGGATGTAAAGTACTCAAGAACGGGAAGAAAAAGTAAGAGCTAAAAACACTTACGAAGACGGTACAGTTTGTAATCTCCGGCTAACACCGTCCAACCAGCCGCGGAAATAAGGGGGGAGCAAGCCGAGTTAGGACTCACTGGTCGTCAATGGCGCGGAGTGGGAG
+
FFFFFFFFFFFF,FFFFFF:F,:FF:FF,FFFF,FFF,FFFF:,FFFFFFFF,FFFFFFF,FFFFFF:FF,:FF,:FFF:FFFFFFFFFFFFFFF,,FF,FF:FFFFFF:::FFF,FF:FF:F,F,FFF,F:F,FF:FF:F,,:F:F,FF,FF,,,,FF:FFFF,:FF,,F,,FFF,:,:,FFFFFFF,F,F,FF,F,:F,:,F::,,:,:,FFF,,::,F,F,F,,,FF::,,,F,:,:,F:F:,FF,F
@A00920:152:HGHKKDRXX:2:2101:22806:5447 1:N:0:CGCGTTCA+CTAAGCCT
ACTCCTACGGGAGGCAGCAGTGAGGAATATTGGGCAATGGGCGCAAGCCTGACCCAGCAATGCCGCGTGAAGGATGACGCCCCTCGGGGTGTAAACTTCTTTTGTGTGGGAGGAGCAAGGACCGTACCACACGAATCAGTCACGGCTAACTACGTGCCAGCAGCCGCGGTAATACGTAGGTGGCGAACGTTATCCGGAATTACTGTGCGTAAAGGGTCCGCAGGCGGGTCACCAAGTCCGGCGTGAAAGC
+
FFF,F:FFFFFFFFFF:FFFFFFFFFFFFFFFFFFFFFFFFFFF:FFF:FFFFFFFFF:F:FFFFFFFFFFFFFFFFFFFFFFFFFFFFFFFF:FF:FFFFFFFFFFFFF:FFFFFFFFFFFFFFFFFFFFFFFFFFFF:FF:FFFFFFFFFF:FFFFFFF:F:FFFFFFF,FF,FFFFFFFFFF:,:FF:F:F:F:FFF:FFFF,FFFFFFFFFF:FFFFFFFFFFFFFFF:F,FFF:FF,FF:FFFFF
@A00920:152:HGHKKDRXX:2:2101:13856:5541 1:N:0:CGCGTTCA+CTAAGCCT
ACTCCTACGGGAGGCAGCAGTGGGGAATATTGCGCAATGGGCGAAAGCCTGACGCAGCGACGCCGCGTGTGGGATGAAGGCCTTCGGGTTGTAAACCACTGTCGGGGGGGACGAAAAAAATGACGGTACCACCAAAGGAAGCACCGGCTAACTCTGTGCCAGCAGCCGCGGTAATACAGAGGGTGCGAGCGTTGTCCGGAATTACTGGGCGTAAAGCGCGCGTAGGCGGCTCTTTAAGTCTCATGTTGAA
+
F:FFFFFFFFF:FFFFFF:FFFFFFF,FF,FFFFFFFFFFFFFFFFFFFFFFFF,,FFFFFFFFFFFFFFFFFFFFFFF,,FFFFFF:F:FFFFFF,FFFFFFFFF,FFFFFFFFFFFFFF,FFFFF:F:,F,FFFFFFFFFFFFFFFFFFF::FF:FFFF,:F,:F,FFFFFFF:FF::::F:FFFFFFFF:,F,FF,:,F::FFF:F:,F,FFF,F:FFF,FF::FFFFFFFF:F:,,FFFF:,:FFF
@A00920:152:HGHKKDRXX:2:2101:22444:5572 1:N:0:CGCGTTCA+CTAAGCCT
ACTCCTACGGGAGGCAGCAGCAAGGAATCTTCGGCAATGGGCGCAAGCCTGACCGAGCAACGCCGCGTGGAGGACGACGGCCTTCGGGTTGTAAACTCCTTTTGTGGGGGACGAACCGGACTGTACCCCGCGAATAAGCCCCGGCTAACTCTGTGCCAGCAGCCGCGGTAATACAGAGGGGGCAAGCGTTGTCCGGATTTACTGGGCGTACAGCGCGCGCAGGCGGTTGCGTATGTGAGCGGTGACATCC
+
FFFFFFF:FFFFFFFFFFFFFFFFFFFFFFFFFFFFFFFFFFFFF,FFFFFFFFFFFFFFFFFFFFFFFFF:FFFFFFFFFFFFFFFFFFFFFFFFFFFF:FFFFFFFFFFFFFFFFFFFFFFFFFFFFFFFFFFFFFFFFFFFFFFFFFFFFFFFF::FFFFFFFFFFF,FFFFFFFFFFFFFFFFFFFFFFFFFFFFFFFFFFFFFFFFFFFFFFFFFFFFFFFFFF:FFFFFFFFFF:FFFFFFFFF
@A00920:152:HGHKKDRXX:2:2101:21649:5603 1:N:0:CGCGTTCA+CTAAGCCT
ACTCCTACGGGAGGCAGCAACTGGGAATCTTGCGCAATGGGCGAAAGCCTGACGCAGCGACACCGCGTGTGGGAAGAAGTATTTCGGTATGTAAACCACTGTGGCGAGGGATGAATTTTGACCGTACCTCGCTAGAAAGCACCTGCTAACTACGTGCCAGAAGCCTCGGTAATACGTAGGGTGCAAGCGTTATCCGGATTTATTGGGCGTAAAGTGTATCGTCGGTGTTCTCACAAGTTTCTCGTTTAAT
+
FF::F:FFFFFFFFFFFFFFFFFFFFFFFFFFFFFFFFFFFFFFF:FFFFFFFFFFFFFFFF:FFFFFFFFFFFFFFFFFFFFF:FFFFFFFFFF:FFFFFFFFFFFFFFFF:FFFFFFFFFFFFFFFFFFFFFFFFFFFFFFFF,F:FFFFFFFFFFF:F:FFFFFFFFFFFFFFFF:FFFFFFFFFFFFF:FFFFFFFFFFFFF:FFFFFFFFFFFFF:FF:FFFFFFFF:FF:FFFF,FF,FFFF::
@A00920:152:HGHKKDRXX:2:2101:30581:5697 1:N:0:CGCGTTCA+CTAAGCCT
ACTCCTACGGGAGGCAGCAGTCGAGAATAATTCACAATGGGGGAAACCCTGATGGTGCAACGCCGCGTGGAGGATGAAGGTCTTCGGATTGTAAACTCCTGTCATCCGGGAGTAAGACCTGACGGTGAATAGCCGGCAGGGTTGATAGTACCGGAAGAGGAAGGGACGGCTAACTTCGTGCCAGCAGCCGCGGTAATACGAAGGTCCCAAGCGTTGTTCGGAATCACTGGGCGTAAAGGGAGCGTAGGCG
+
:F:FFFF:FFFFFFFFFFFFFFFFFFFFFF:FF::FFFF:FFFFFFF:F,FFFFFFFFFFFFFFFFFFFFFFFFFFFF:FFFF:FFFFFFFFFFFFFFFFFFFFFFFFFFFFFFFF:FFFFFFFFFF:FFFFFF:FFFFFFF:FFFFFFFFF:FFF::FFFFFFFFFFFFFFF:FFFFFFFFF,:FFFFFFF::FFFFFF,FF:F:FF:FFFFFFFFFFFFF:F:FFFFFFFFFFFFF,F:FFF:,,FFF
@A00920:152:HGHKKDRXX:2:2101:3414:6089 1:N:0:CGCGTTCA+CTAAGCCT
ACTCCTACGGGAGGCAGCAGTGGGGAATATTGCGCAATGGGCGAAAGCCTGACGCAGCGACGCCGCGTGGGTGATGAAGGCCTTCGGGTCGTAAAGCCCTGTCGGGAGGGAAGAAACTGTCCGGGCCTAATACGTCCGGGCGTTGACGGTACCTCCTAAGGAAGCACCGGCTAACTCCGTGCCAGCAGCCGCGGTAATACGGAGGGTGCTAGCGTTGTTCGGAATCACTGGGCGTAAAGGGCGTGTAGGC
+
FFF:FFFFFFFFFFFFFFFF:FFFF,,FFFFFFFFFFFFFFFFFFFFFF:FFFFFFFFFFFFFFFFFFFFFFFFFFFFFFFFFFFFFFFFFFFF:FFFFFF:FFFFFFFFF:FF:FFFFFFFFFFFFFFF:FFFFFFFFFFFFFFFFFFFFF:FFFFFFFFFFFFFFFFFFFFFFFFF:FFFFFFFFFFFF:FFFFFFFFFFFFFFFFFFFFFFF:FFFF:FF,FFFFFFFFFF,FF:FFFFFFFF:FFF
@A00920:152:HGHKKDRXX:2:2101:18123:6198 1:N:0:CGCGTTCA+CTAAGCCT
ACTCCTACGGGAGGCAGCAGTGGGGAATCTTGCGCAATGGACGAAAGTCTGACGCAGCGACGCCGCGTGCGGGAGGAAGCTCTTCGGGGTGTAAACCGCTGTTGCCCGGGACGAAATGCCCTTTCGAGGGTCTTGACGGTACCGGGTGAGGAAGCGCCGGCTAACTCTGTGCCAGCAGCCGCGGTAATACAGAGGGCGCGAGCGTTGTCCGGAATCACTGGGCGTAAAGGGCGCGTAGGTGGCGGCATAA
+
F:FFFFFFFFFFFFFFFFFFFFFFFFF:FFFFFFFFFFFFFFFFFFFFFFFFFFFFFFFFFFFFF:F:FFFFFFFFF,FFFFFFF:FFFFFFF:FFFFFFFFFF:FFFFFFFFF:FFFFFFFFFF,FFFFF::FFFFFFFFFFFFFFFFFFF,FFFFFFFFF:FFFFFFFFFFFFFFFFFFFF,FFFFFFFFFFFFFFFFFFFFFFFFF:FF,,FFFF:FFFFFF,FFF:FFFFFFFFFFF,F,:FFFFF
@A00920:152:HGHKKDRXX:2:2101:26937:6527 1:N:0:CGCGTTCA+CTAAGCCT
ACTCCTACGGGAGGCAGCAGTGGGGAATATTGGACAATGGGCGAAAGCCTGATGCAGCAACGCCGCGTGGGGGATGACTGCCCTCGGGTTGTAAAACCCTTTCAGCAGGGACGAAACTGACGGTACCTGCAGAAGAAGCACCGGCCAACTACGTGCCAGCAGCCGCGGTAAGACGTAGGGGGCAAGCGTTGTCCGGATTTATTGGGCGTAAAGAGCTAGTAGGCGGTTTGTAGCGTCTGCCGTGAAATAA
+
:,,,,FFFF,:FFFFFF:F:FF:FFFFFFF:FF:FFFFFFF:FFFFFFFFF,F,FFF:FF,:FFFFFFFFF:F:FFFFFFFFFF,F,FFF:FFFF,F,FF:F:FFFF,FFFFFFFFF:FFFFF:FF,FFFFFFF,FFFF,FFFFFFFFFFF,FFFFFFFFF:FFFFFFFFFFFFF,F:FFF,FFF:,FFFFF:FFF,FFFF:FF:,F:FFF::FFFF,:FF,FFFFFF,,,,,,FF:FF,F,F,F:F,,,
@A00920:152:HGHKKDRXX:2:2101:28149:7467 1:N:0:CGCGTTCA+CTAAGCCT
ACTCCTACGGGAGGCAGCAGTGGGGAATATTCCACAATGGGCGAAAGCCTGATCGAGCGACGCCGCGTGAGTGAAGAAGGCCTTCGGCTCGTAAATCACTTTAGATGGGAACGAAATTTCCAGGGCTAATAACAACTCAAGCTGACGTTACTCAAGCACTAAGAACCGGCTAACTAAGTGCCAGCAGCCGCGGTAATACAGAGGGTGCGAGCGTTAAACGGAATTACTGGGCGTAAAGCGCACGAAGGCG
+
FFFFFFFFFFFFFFFFFFFFF,FFFFFF,FF:,FFFFFFFFFFFFFFFFFFFF:,,FF,FF,FFFFFFF,FFFFFFFFFF,,F:FFF,F,FFFFF,F:FF:FFF,FF,,:F,F:FF,,F,:,F,F,:FF,:,,,,,,F:,,:FFFFF:F:,:FFF,,:,,FFFF,,FFF:FFFFF,,FFF:FFFFFFFFFFFFF:FFFF,,FFF,:FF,FFFFF:,,,FFF,:FFF:FFFFFFFFFFF:F,,:F,F,FFF
@A00920:152:HGHKKDRXX:2:2101:4652:7983 1:N:0:CGCGTTCA+CTAAGCCT
ACTCCTACGGGAGGCAGCAGTGGGGAATCTTGCGCAATGGGCGAAAGCCTGACGCAGCGACGCCGCGTGAGTGATGAAGGCCTTCGGGTTGTAAAGCTCTGTGGAGGGGGACGAATAAGGCATGGCTAACATCCATGTCGATGACGGTACCCCTTTAGCAAGCACCGGCTAACTCTGTGCCAGCAGCCGCGGTAAGACAGAGGGTGCAAACGTTGTTCGGAATTACTGGGCGTAAAGCGCGTGTAGGCGG
+
FFFFFFFFFFFFFFFFFFFFFFFFFFFFFFFFFFFFFFFFFFFFFFFFFFF:FFFFFFFFFFFFFFFFFFFFFFFFFFFFFFFFFFFFFFFFF:FFFFFFFFFFFFFFFFFFFFFFFFF:F:FFFFF,FFFFFFFFFFFFFFFFFFFFFFFFFFFFFFFF,FFFFFFFFFFFFF:FFFFFFFFFFFF:FFFFFFF:::FFFFFFFFFF:FFFFFFFF:FFF:FFFFFFFFFFFF:F:FFFFFFFFFFFFF
@A00920:152:HGHKKDRXX:2:2101:16667:8030 1:N:0:CGCGTTCA+CTAAGCCT
ACTCCTACGGGAGGCAGCAGTAGGGAATATTGGGCAATGGACGCAAGTCTGACCCAGCCATGCCGCGTGCAGGATGAAGGCCTTCTGGGTTGTAAACTGCTTTTGTCAGGGAAGAAACCTATGGATTTAATCCGAATCTCACGGTAACTGAAGAATAAGCCACGGCTAACTACGTGACAGCAGCCGCGGTAATACGTAGGTGGCGAGCGTTGTCCGGATGTATTGGGCGTAAAGCGCATGTAGTAGGTTC
+
:,,F,FF,,:F:F,,FF:F,:FF,FFF,F,,,::FFFF:,FFF:FF,F::F,F,FFFF:,F,:FF:,,,FF::F,:FF,FFF::FFFFFFF,FF,FF,:FFFF,FF:F,FFF:F,FF,FF,,FFFF,:F,:F,FFF,FF,FFF:FF,,FFFFF:F,FF:FF:F:FF:F:::FF,F::FF:FFF,:FFF:FFFFFFFFFF,FFF:FFF:FFF,FF:F:FF,F:FFFFFFFFFFF::FFF:F:FF:FF,FFF
@A00920:152:HGHKKDRXX:2:2101:2926:8594 1:N:0:CGCGTTCA+CTAAGCCT
ACTCCTACGGGAGGCAGCAGTGGGGAATCTTAGACAATGGGGGAAACCCTGATCTAGCCATGCCGCGTGAGTGATGAAGGCCTTAGGGTCGTAAAGCTCTTTCGCTGGGGAAGATAATGACGGTACCCAGTAAAGAAACCCCGGCTAACTCCGTGCCAGCAGCCGCGGTAATACGGAGGGGGTTAGCGTTGTTCGGAATTACTGGGCGTAAAGCGCGCGTAGGCGGATTAGTCAGTCAGAGGTGAAATCC
+
,FFFFFFFFFF:FFFFFFFFFFFFFFFFFFFFFFFFFFFFFFFF:FFFFFFFFFFFFFF:FFFFFFFFF:FFFFFFFFFFFFFFFFFFFFF,FFFFFFF:FFFF,FFFFFFFF::FFFFFFFFFFFFFFFFFFFFFFFFFFFFFFFFFFFFFFFFFFFFFFFFFF:FFFFFFFF::FFFFFFFF:FFFFF:FFFF,F:FFFFFFFFFFFFFF:FFFFFF:,FFFFFFFFFFFFFFFFFFFF:FF:FFFFF
@A00920:152:HGHKKDRXX:2:2101:8567:9251 1:N:0:CGCGTTCA+CTAAGCCT
ACTCCTACGGGAGGCAGCAGTAGGGAATATTGGGCAATGGACGAAAGTCTGACCCAGCCATGCCGCGTGCAGGAAGACGGCCTTCTGGGTTGTAAACTGCTTTTGATCGGGAACAAAGAGCCCTTGCGAGGGAAGTTGAGTGTACCGATAGAATAAGCACCGGCTAACTCCGTGCCAGCAGCCGCGGTAATACGGAGGGTGCAAGCGTTGTCCGGATTTATTGGGTTTAAAGGGTGCGTAGGCGGCCTGA
+
FFFFFFFFFFFFFFFFFFFF:FFFFFFF:FFFFFFFFFFFFFFFFFFFFFFFFFFFFFFFFFFFFFFFF,F:FFFFFFFFFFFF:FFFFFFFFF,:F:FFFF,FFFFFFFFF,FFFFF:FFFFFFFFF,F:FFFFFFFFFFFFFFFFFFFFFFFF:FFFFFFFFF:FFFF:FFFFFFFFFFFF,FFFFF:F:FFFFF:FFFFFFFFFFFFFFF:F,::FFF,::F:,F:FF::FF,FFF:::FFFFFF:,
@A00920:152:HGHKKDRXX:2:2101:9236:9345 1:N:0:CGCGTTCA+CTAAGCCT
ACTCCTACGGGAGGCAGCAGTGGGGAATTGTTCGCAATGGGCGCAAGCCTGACGACGCAACGCCGCGTGGAGGATGAAGGTCTTCGGATTGTAAACTCCTGTTGCCCGGGACGAATTGCTCCGACATAACACGTAGGAGTGTGACGGTACCGGGTGAGGAAGCCCCGGCTAACTATGTGCCAGCATCCGCGGGAATACATAGGGGGCGAGCGGTGTTCGGAATTAATGGGCGTAAAGGCCGCGTAGGCGA
+
:F,,,FFFFFFF,:FFF::FFF:,:FF,FF,,F,:F:F,FF::F,F,FF,FFFF:FFF:FF,F,F,,FFF:FFF:FFFFF:FFFF:FFFFFFFF:F,F,F:FFF,FFFF:FF,FF,,,FFF,F:F,FFF:FF:FFFFF,FFF,:FFFFF,F,,:,::,,FF,:F,:,FF:F,FF,F:F,FFF,F,:FFF,,,,:F,:,,,F,FFF,F::,,F,F,,,:,FF:FF:,,,FFF,,F::F,,F,F,:F,FF,F
@A00920:152:HGHKKDRXX:2:2101:15356:9455 1:N:0:CGCGTTCA+CTAAGCCT
ACTCCTACGGGAGGCAGCAATCAAGAATCATTCGCAATGGACGAAAGTCTGACGATGCGACGCCGCGTGCAGGATGAAGGCCTACGGGTCGTAAACTGCTTAATTCCGAGCTATCGCGAGGAAGGATACAGCCGCTGCTAACTACGTGCCAGAAGCCTCGGTAATACGTAGGCGGCAAGCGTTGTCCGGATTTACTGGGCGTAAAGCGAGCGTAGGCGGTCGTATAAGTCGCTTCTTAAAGCGTCCCGCT
+
,:FFFFFFFF:FFFFFFFFFF:FFF:FFFFFFF,FFFFFFFFFFFFF:FFFFFFFFFFFF,FFFFFFFFFFFFFFFFFFFFFFFFFFFFFFFFFFF:FFFFF,FF:FFFFFF,F,FFFFFFFFF:FFFFFFF,FFFFFFFFFFFFFF:FFF:FFFFFFFF,FFFFFFFF:FFFFFFFF:FFF:FFFFFFFFFFFFFFFFFFFFFFFFFFFFFFFFFFFF:FFFFF:FFFFF,FFFFFF:FFFFF:FFFFF
@A00920:152:HGHKKDRXX:2:2101:17842:10535 1:N:0:CGCGTTCA+CTAAGCCT
ACTCCTACGGGAGGCAGCAGTGGGGAATATTGCGCAATGGGCGAAAGCCTGACGCAGCGACGCCGCGTGTGGGATGACGGCCTTCGGGTTGTAAACCACTGTCGGGAGGGACGAAGATCTGACGGTACCTCAAAAGGAAGCACCGGCTAACTCTGTGCCAGCAGACGCGGGCATACAGAGGGTGCGAGCGTTGTCCGGAATCACTGGGCGTAAAGGGCGCGTAGGCGGCCTGATAAGTAGGGGGTGCAAT
+
FFFFFFFFFFFFFFFFFFFFF,FFF,FFFFFF:FFFFFFFFFFF:FFFFFFFF,FFFFFF,FFFFFFFFF::FFFFFFFFFFFFF:FF:F:FFFFFF,,,FF:,:F:FFFFF,:FFFF,F::F,FF:FFFF,:FF,FFFFFFF::F:FFF::FF,FF::::FF:,F,FF:,,FFFFFF:FF:FFFFF:,FFF:FFFFFFFFFFFF,FFFFF,FFF,FFF,FF,FFFF:F,F:F:F,,:F,FFFFF:,FFF
@A00920:152:HGHKKDRXX:2:2101:4770:10755 1:N:0:CGCGTTCA+CTAAGCCT
ACTCCTACGGGAGGCAGCAGTGGGGAATATTGGACAATGGGCGCAAGCCTGATCCAGCCATGCCGCGTGTGTGAAGAAGGCCTTCGGGTTGTAAAGCACTTTTGTACGGGAAGAAACCTTCCGGGCTAATACCCCGGGAGAATGACGGTAACGTAAGAATAAGCACCGGCTAACTTCGTGCCAGCAGCCGCGGTAATACGAAGGGTGCAAGAGTTACTCGGAATTACTGGGCTTAAAGCGTGCGTAGGTG
+
FFFFFFFFFFFFFFFFFFFFFFFFFFFFFFFFFFFFFFFFFFFFFFFFFFFFFFFFFFF:FF:FFFFFF,FFFFFFFFFFFF:FFFFFFF,FF:F:FFFFFFF,,FF:F::FFFFF:FFFFFFF,FFF:FFFFFF:FFFFF:FFFF,,,F,FF:FFFFFF:F,F,FFF,FFFFFFFFFF:FFFFFF:FFF,F,FFF:,,:FFFFFF:FFFF,:FF,F:F,:FFFF:FF,F:F::FFFFFFFF,FF:FFFF
@A00920:152:HGHKKDRXX:2:2101:21386:10911 1:N:0:CGCGTTCA+CTAAGCCT
ACTCCTACGGGAGGCAGCAGTGGGGAATATTGGACAATGGGGGCAACCCTGATCCAGCAATGCCGCGTGAGTGATGAAGGCCTTCGGGTTGTAAAGCTCTTTTGCCAGGGACGATGATTACTGTACCTGGAGAATAAGCCCCGGCTAACTTCGTGCCAGCAGCCGCGGTAATACGAAGGGGGCAAGCGTTGTTCGGAATTACTGGGCGTAAAGGGCGCGTAGGCGGCTAATCAAGTCAGGCGTGAAATTA
+
FFFFFFFFFFFFFFFFFFFFF:FFFFFFFFFFFFFFFFFFF,FFFF:FFFFF,FFFFFFF:FFFFFFFFFFFFFFFFF:,F,FFFFFF,FFFFFF::FF,,,,F,FFFFFF,FF:,F:,FF,:F::,FF,FF:FFFFF,:FFFFFFFFFF::F:FFFFFFFFFFFFFFFFFFFFFFF,FF,FFFFFFFFFFF:FF,FFFFFFFFFFFFFFFFFFFFFFFFF:FFFFFF,:FFF,FF::,,:FFFFFFF,,
@A00920:152:HGHKKDRXX:2:2101:25283:11365 1:N:0:CGCGTTCA+CTAAGCCT
ACTCCTACGGGAGGCAGCAGTGGGGAATATTGGACAATGGGGGAAACCCTGATCCAGCCATGCCGCGTGTGTGAAGAAGGTCTTCGGATTGTAAAGCACTTTAAGTTGGGAGGAAGGGTAGTAACTTAATACGTTGCTATTTTGACGTTACCGACAGAATAAGCACCGGATAACTTCGTGCCAGCAGCCGCGGTAATACGAAGGGGGCTAGCGTTGTTCGGAATTACTGTGCGTAAAGCGCACGTAGGCG
+
FFF:,F,,:FFFF:F,FF,FFF,F,FFFFF::FFFF:F,FFF:FFFF,:F,FFFFFFFFFF:F,,F:FFFF,F:FFF:::F:FFF,FFFFFF,FFFFFFFFFFF:F:F,FFFF::FFFF:FFF,F:FFF,FFFFF:F::FF,F:FFFFF,F:FFFFFFF:FF:F:FF,F,:,FFF:F,F::FFF:F::FFF:F::,FF,FFFF:FFFF:,FF,FF:FF::F:,:FFFFF,:F:FF:F:::FFFFF:FFFF
@A00920:152:HGHKKDRXX:2:2101:19587:11929 1:N:0:CGCGTTCA+CTAAGCCT
ACTCCTACGGGAGGCAGCAGTGGGGAATATTGGACAATGGGCGCAAGCCTGATCCAGCAACGCCGCGTGGAGGACGAAGGTCTTCGGATCGTAAACTCCTGTCAGGCGGGACGAAGGTTTCCGGGCAAATAGTCCGGAAGCTTGACGGTACTGCCAGAGGAAGCCCCGGCTAACTCCGTGCCAGCAGCCGCGGTAATACGGAGGGGGCGAGCGTTATTCGGAATTATTGGGCGTAAAGGGCGCGTAGGCG
+
FFFF:FFFFFFFFFFFFFFFFFFFFFFFFFFFFFFFFFFFFFFF:FFFFFF:FFFFFF:FFFFFFFFFFFFFFFFFFFFFFFFFF:FFFFFFFFFFFFFFFFFF:FF:FFFFFFFFFFFF:FF:FFFF:FFFFFFFFFFFFFFFFFFFFFFFFFFFFFFFFFFFFFFFFFFFFFFFFFFFFF:FFFFFFFFFFFFFFFFFFFFFFFFFFFFFFFFFFFFF:FFFFFFFFFFFFFFFFFF:F:FFFFF:FF
@A00920:152:HGHKKDRXX:2:2101:21350:12320 1:N:0:CGCGTTCA+CTAAGCCT
ACTCCTACGGGAGGCAGCAGTGGGGAATATTGGACAATGGGCGCAAGCCTGATCCAGCCATGCCGCGTGAGTGATGAAGGCCCTAGGGTTGTAAAGCTCTTTCACCGGTGAAGATAATGACGGTAGCCGGAGAAGAAGCCCCGGCTAACTTCGTGCCAGCAGCCGCGGTAATACGAAGGGGGCTAGCGTTGTTCGGAATTACTGGGCGTAAAGCGCACGTAGGCGGATTGTTTAGTGAGGGGTGAAATCC
+
:FFFFFFFFFFFFFFFFFFFFFFFFFFFFFFFFFFFFFFFFFFFFFFFFFFFFFFFFFFFFFFFFFFFFFFFFFFFFFFFFFFFFFFFF:FFFFFFFFFFFFFFFFFFFFFFFFFFFFFFFFFFFFFFFFFFFFFFFFFFFFF:FFFFFFFFFFFFFFFFFFFFFFFFF:FFFFFFFFFFFFFFFFFF:FFFFFFFF:FFFFFFFFFFFFFFF:FFFFFFFFFFFF,:FFFFFFF:FFFFFFFFFFFFFF
@A00920:152:HGHKKDRXX:2:2101:3586:12524 1:N:0:CGCGTTCA+CTAAGCCT
ACTCCTACGGGAGGCAGCAGTGGGGAATTGTTCGCAATGGGCGCAAGCCTGACGACGCAACGCCGCGTGGAGGATGAAGATCTTCGGGTCGTAAACTCCTGTCGAGTGGGAAGAATAGCTTCCGGGCGAATATCCCGGAAGCCTGACGGTACCACTAAAGGAAGCCCCGGCTAACTCCGTGCCAGCAGCCGCGGTAATACGGGGGGGGCAAGCGTTGTTCGGAATTACTGGGCGTAAAGGGCGCGTAGGC
+
FFFFFFFFFFFFFFFFFFFFFFFFFF,FFFFFFFFFFFFFFFFFFFFFFFFFFFFFFFFFFFFFFFFFFFFFFFFFF:FFFFFFFFFFFFFFFFFFFFFFFFFFFFFFFFF,FFFFFFFFFFFFFFFFF,FFFFFFFFFFFFFFFFFFFFFFF:FFF:FFF:FFFFFFFFFF,:FFF:F:FFF:F:FFFFFFFFF:,:,FFFFFFFFF:F:FFFFFFFF:FFFFFFFFFFFFF:FFFFFFFFFFFFFFFF
@A00920:152:HGHKKDRXX:2:2101:30400:12524 1:N:0:CGCGTTCA+CTAAGCCT
ACTCCTACGGGAGGCAGCAGTGGGGAATATTGCACAATGGGCGAAAGCCTGATGCAGCGACGCCGCGTGAGGGATGACGGCCTTCGGGTTGTAAACCTCTTTCAGTAGGGAAGAAGCGAAAGTGACGGTACCTGCAGAAGAAGGACCGGCCAACTACGTGCCAGCAGCCGCGGTAATACGTAGGGTCCAAGCGTTGTCCGGATTTATTGGGCGTAAAGAGCTCGTAGGCGGCTCAGTAAGTCAGATGTGA
+
FFFFFF,FFFFFFFFFFFFFFFFFFFFFFFFFFFFFFF:FFFFFFFF:FFF:FF,FFFFFFFFFFFFFFFFFF:FFFFFF:FFFFFFFFFFFFFFFFFFF:FFF::FFFFFFFFFFF,FF:FFFFF:FF:FFFF,FF:FFFF:FFFFF:FFFFF:FF,FF:FFFFFFFFF:FFFFFFFFFFFFFF:FF:FFFFFF:FFFFFFFFFFFF:FF:FFFFFF:F:FFFF:FFFFFFF::FFFFF:FFF:FFFFF
@A00920:152:HGHKKDRXX:2:2101:14579:12555 1:N:0:CGCGTTCA+CTAAGCCT
ACTCCTACGGGAGGCAGCAGTGGGGAATTGTTCGCAATGGGCGCAAGCCTGACGACGCAACGCCGCGTGGAGGATGAAGGTCTTCGGATTGTAAACTCCTGTTGCCCGGGACGAATGGCTCCGACCTAACACGTCGGAGATTGACGGTACCGGGTGAGGAAGCCCCGGCTAACTCTGTGCCAGCAGCCGCGGTAATACAGAGGGGGCAAGCGTTGTTCGGAATTACTGGGCGTAAAGGGCGCGTAGGTGG
+
FFFFFFFFFFFFFFFFFFFFFFFFF:F,FFFFFFFFFFFFFFFFFF:FFFFFFFFFFFFFFFFFFFFFF:FFFFFFFFFFFFFFFFFFFFFFFFFFF:FFFFFFFFFFFF:FFFFFFFFFFFFFFFFFFFFFFFFFFFFF:FFFFFFFFFFFFFFFFFFF:FFF:FFFFFFFFFF,FFFFFFFFFFFFFFF:FFFFFFFFFFF:FFFF,FFFFFFFFFFFF,FFFF,,FFFFF:FFFFFFFFFFFFFFFF
@A00920:152:HGHKKDRXX:2:2101:22236:13385 1:N:0:CGCGTTCA+CTAAGCCT
ACTCCTACGGGAGGCAGCAGTGGGGAATTTTGGGCAATGGCCGCAAGGCTGACCCAGCGACGCCGCGTGCGGGAGGACGCCTTTCGGGGTGTAAACCGCTGTCAGGGGGGACGAACCGCCGCAGGACGAACAGGTCTGCGGTCTGACGGTACCCTCAAAGGAAGCGCCGGCTAACTCCGTGCCAGCAGCCGCGGTAAGACGGAGGGCGCGAGCGTTGTTCGGACTCACTGGGCGTAAAGCGCGCGCAGGC
+
,::FFFFFFFFFFFFFFFFFFFFFFF:FFFFF:FF:F:FFFFFFFF,FFFF,FFFF:FFFFFFFFFFFFFFFFFFFFFFFFFFFF:FFFFFFFFFFFFFFFFF,FFFFFFFFF,FF:FFFF:FFFFFFFFF:FFFFFFF:FFFFF:FFFFFFFFF:FF:FFFFF:FF:F:FFFFFFFFFFFFFFFF:F:F:FFFFFFFFF:FFFFFFFFFF:::F:FF:F:F:,FF,FF:FFF:FF,,F:F:F:F:::FF
@A00920:152:HGHKKDRXX:2:2101:1805:13698 1:N:0:CGCGTTCA+CTAAGCCT
ACTCCTACGGGAGGCAGCAGTAGGGAATTTTGGACAATGGGGGCAACCCTGATCCAGCCATGCCGCGTGTGTGAAGAAGGCCTTCGGGTTGTAAAGCACTTTCGGCCGGAACGAAATCGCGCGGGTTAATAACCCGTGTGGATGACGGTACCGGAAGAAGAAGCACCGGCTAACTACGTGCCAGCAGCCGCGGTAATACGTAGGGTGCGAGCGTTAATCGGAATTACTGGGCGTAAAGGGTGCGCAGGCG
+
:FFFFFFFFFFFFFF:FFFF:FFFFFFFFFFFF,FFFFFFFFFF:FFFF:FF:FFFFFFFFFFFFFF,FF:FF:FFF,FFFFFFFFFF,:,FFFFFFFFFF,FFFFFFFF:F:F:FFF,FFFF:F:F:FFFFFFFFFFFFFFFFFFFFF,F:F:FFFFFFF:FFFFFFFFF::FFFF::FFFFFF:F:F::FFF,::FFFFFFF:FFFFFFFFF,FFF:FFF,FFFF,F:F:FFF,FFF::,FFFF:,F,
@A00920:152:HGHKKDRXX:2:2101:25816:13917 1:N:0:CGCGTTCA+CTAAGCCT
ACTCCTACGGGAGGCAGCAGTGGGGAATATTGGACAATGGGCGAAAGCCTGATCCAGCAATGCCGCGTGAGTGATGAAGGCCTTAGGGTTGTAAAGCTCTTTTACCCGGGATGATAATGACAGTACCGGGAGAATAAGCTCCGGCTAACTCCGTGCCAGCAGCCGCGGTAATACGGAGGGAGCTAGCGTTGTTCGGAATTACTGGGCGTAAAGCGCGCGTAGGCGGCTTTGTAAGTTAGGGGTGAAATCC
+
FFFFFFFFFFFFFFFFFFFFFFFFFFFFFFFFFFFFFFFFFFFFFFFFFFFF:FFFFF:F:FFFFFFFFFFFFFFFFFFFFFFF:FFFFFF:FFFFFFFFFFFFF:FFFFFFFFFFF:F:FFF,FFFF:FFFFFFFF:FFFFF,FFFFF:F::FFFFFFFF:FF:FFFFFF,F,FFFFFFFFF,FFFFFFFFF:FF:FFFFFFF:FFFFFFFFFFFFFF,FFFFFF:F,F:FFFFFFFFFF::,FFF,F,
@A00920:152:HGHKKDRXX:2:2101:9833:13980 1:N:0:CGCGTTCA+CTAAGCCT
ACTCCTACGGGAGGCAGCAGTGGGGAATTTTGGACAATGGGGGCAACCCTGATCCAGCCATGCCGCGTGAGTGAAGAAGGCCCTCGGGTTGTAAAGCTCTTTTGTCCGGAAAGAAAAGCTTTCGGTTAATACCCGGAAGTCATGACGGTACCGGAAGAATAAGCACCGGCTAACTTCGTGCCAGCAGCCGCGGTAATACGAAGGGTGCAAGCGTTACTCGGAAATACTGGGCGTAAAGCGTGAGTAGGTG
+
FFFFFFFFFFFFFFFFFFFFFFFFFFFFFFFFFFF:FFFFFFFFF:FFFFFFF:FFFFFFFFFFFFFFFFFFFFFFFFF:FFFFFFFFFFFFFFFFFFFFFFF:FFFFFFFFFFFFF:FFFFFFFFFFF:F:FFFFF:FFFF:,F,FFFF:FFFFFFFFFFF:FFFFFFFFF::FFF:FFFFFFFFFFFFF,:FFFFF:,FF:FF:F:F:,F:FFFF,F,,F,,FF,,,::FFFFF:,FFF:,F:F,F,:
@A00920:152:HGHKKDRXX:2:2101:23131:14090 1:N:0:CGCGTTCA+CTAAGCCT
ACTCCTACGGGAGGCAGCAGTGGGGAATATTGGACAATGGGCGCAAGCCTGATCCAGCCACGCCGCGTGAGTGATGAAGGCCTTCGGGTCGTAAAGCTCTGTGGGGAGGGACGAACCGCTGCAGGTTCATAGCCTGCAGCATGACGGTACCTCCTTAGCAAGCACCGGCTAACTTCGTGCCAGCAGCCGCGGTAATACGAAGGGTGCAAACGTTGCTCGGAATTATTGGGCGTAAAGCGCACGTAGGCGG
+
:FFFFF:FFFFFFFFFFFFFFFFFFFFFFFFFFFFFFFFFFFFFFFFFFFFFFFFFFFF:FFFFFFFFFFFFFFFFFFFFFFFFFFFFFFFFFFFFFFFFFFFFFFFFFFFFFFFFFFFFFFFFFFF:FFF:FFFFFFFFFFFFFFFFFFFFFFFFFFFFFFFFFFFFFFFFFFFFFFFFFFFFFFFFFFFFFFFFFFFFFFFFFFFF,FFFFFFFFFFFFFFFFFFFFFFFFFFFFFF:FFFFFFFFFF
@A00920:152:HGHKKDRXX:2:2101:24505:14403 1:N:0:CGCGTTCA+CTAAGCCT
ACTCCTACGGGAGGCAGCAGTAAGGAATATTGGACAATGGGCGAGAGCCTGATCCAGCCATCCCGCGTGCAGGAAGACGGCCCTTTGGGTTGTAAACTGCTTTTATAAGGGAAGAACAGCCCCGATTGATCGGGGTATGACGGTACCTTAGGAATAAGCACCGGCTAACTCCGTGCCAGCAGCCGCGGTAATACAGAGGGTGCTAGCGTTGTCCGGAATCACTGGGCGTAAAGGGCGCGTCGGTGGCTTG
+
F:F:FFFFFFFFFFFFFFFFFFFFFFFFFFFFFFFFFFFFFFFFFFFFFFFF,FFFFFFFFFFFFFFFFFFFFFFFFF:FFFFFFFFFFFFFFFFF:FFFF,FFFFFF,FFFFFFFFFFFFFFFFFFFFFF:FFFFFFFFFFF::::FFFFFFFFFFFFFFFFFFFFF:FF:FFFFFFFFFFF,FFF,FFF:FF,,FFF,FFF,,FF,FF:FFFF:FFF:FFF:FF:FFFFFFFFFFFF,,FFFFFFF,F
@A00920:152:HGHKKDRXX:2:2101:20292:14716 1:N:0:CGCGTTCA+CTAAGCCT
ACTCCTACGGGAGGCAGCAGTGAGGAATATTGCTCAATGGGCGCAAGCCTGAAGCAGCGACGCCGCGTGGATGAAGAAGGTTTTCGGACTGTAAAATCCTTTTCTGTGTGACGAGAGTGGACGGTAGCACAGGAATAAGTCTCGGCTAACTACGTGCCAGCAGCCGCGGTAAAACGTAGGAGGCAAGCGTTATCCGGAGTTACTGGGCGTAAAGCGCGTGTAGGTGGGTTGGTAAGTTACTTATAAAAGC
+
FFFFFFFFFFFFFFFFFFFFFFFFF:F:FFFFFFFFFFFFFFFFFFFFFFFFFFFFFFFFFFFFFFF:FFFFFFFFFFFFFFFFFFFFFFFFFFFFFFFFFFFFFFFFFFFFFFFFFFFFFFFFFFFFFFFFFFFF,FFFFFFFFFF:FFFFFFFFFFFFFFFFFFF:FFFFFFF::FFFF:FFFFFFFFFFFFFFFFFFFFFFFFFFFFF,FFFFFFFFFFFFFFFFFFFFFFFFFFF:FFF:FFF:::
@A00920:152:HGHKKDRXX:2:2101:28556:15280 1:N:0:CGCGTTCA+CTAAGCCT
ACTCCTACGGGAGGCAGCAGTAGGGAATCTTGCGCAATGGGCGAAAGCCTGACGCAGCGACGCCGCGTGAGTGATGAAGGCCTTCGGGTTGTAAAGCTCTGTGGGGAGAGAAGAATAAGCATGAGTTAACACCTCATGTGATGACGGTATCTCCTTAGCAAGCACCGGCTAACTCTGTGCCAGCAGCCGCGGTAATACGAAGGGGGCTAGCGTTGCTCGGATTTACTGGGCGTAAAGGGCGCGTAGGCGG
+
FFFFFFFFFFFFFFFFFFFFFFFFFFFFFFFFFFFFFFFFFFFFFFFFF:FFFFFFFFFFFFFFFFFFFFFFFFFFFFFFFFFFFFFFFFFFFFFFF:FFF,FFFFFFFFFFFFFFFFFFFFFFFFFFFF:FFFFFFFFFFFFFFFFFFFFFFFFFFFFFFFFFFFFFFF:FFF:FFFFFFFFFFFFFFFFFFFFFFFFF:F:FFFFFFFFFF:FFFFFFFFFFFFFFF:FF:F,FFFFFF:FFFFFFFF
@A00920:152:HGHKKDRXX:2:2101:9588:15718 1:N:0:CGCGTTCA+CTAAGCCT
ACTCCTACGGGAGGCAGCAGTGGGGAATTTTGCGCAATGGGCGAAAGCCTGAAGCAGCAACGCCGCGTGGAGGATGAAGGTCTTTTGATTGTAAACTCAAGTCAGCGGGGAAAGAGGGACTCGACCTCATACGTCGGGGACTTGATTGTACCCGAAGAGGAAGCCAAGGATAACTCTGTGCCAGCCGCAGCGAGAATACATAGGGTGCGAGAGTTGTTAGGAATTACTTGGAGTAAAGCGAGCGCAGGCG
+
F:FFFFFFFFFFFFFFFFFFFFFFFFFF:FFF:,FFFFFFFFFFFFFFFFFF,,FFFFF:,FFFFFFFFF,,FFFFFFF:FF:FF,F,,F,:FFF,F,,,,F,F:,:,FF,FF,:,F,FF,:,F:,FF,,FFFFF,F,FFF,::F:,,FF:FF,,F,,,,F,FFF,,,,,,:FFFF:,F,,:FFF,FF,,,F,,FF,,F,,:,,,F,F::F,,,FF,F,F,,FFFFFF,,,,:FFF,,F,,FF,F,F,:,
@A00920:152:HGHKKDRXX:2:2101:23927:17597 1:N:0:CGCGTTCA+CTAAGCCT
ACTCCTACGGGAGGCAGCAGTGGGGAATATTGGACAATGGGCGAAAGCCTGATCCAGCAATGCCGCGTGAGTGATGAAGGCCTTAGGGTTGTAAAGCTCTTTTACCCGGGATGATAATGACAGTACCGGGAGAATAAGCTCCGGCTAACTCCGTGCCAGCAGCCGCGGTAATACGGAGGGAGCTAGCGTTGTTCGGAATTACTGGGCGTAAAGCGCACGTAGGCGGCGATTCAAGTCAGTGGTGAAATCC
+
:F,FFFFFFFFFFFF:FFFF:FFFFFFFFFFFF,FF:FFFFFFFFFFFFFFFFFFFFFFFFF:FFFFFFFFFFFFFF:FFFFFF,FFFFFFFFFFFFFFFFFFFFFFFFFFFFFFFFFFFFFFFFFFFFFFFFFFFFFFFFFFFFFF:FFFFFFFFFFF:FFFFFFFFFFFFFFFFFFFFFFFFFFFFFFFFF:FFFFF:FF::F:FFFFFFFFFFFFFFFFFFFFFF:FFFFFFFFFF,,:FFF:FFFF
@A00920:152:HGHKKDRXX:2:2101:15411:17660 1:N:0:CGCGTTCA+CTAAGCCT
ACTCCAACGGGAGGCAGCAGTGGGGAATATTGCACAATGGGCGAAAGCCTGATGCAGCAAAGCCGCGTGCGGGAAGAAGGCCTTAGGGTTGTAAACCGCTTTCAGCAGGGAAGAAACTGACGGTACCTGCAGAAGAAGGTGCGGCCAACTACGTGCCAGCAGCCGCGGTGACACGTAGGCACCAAGCGTTGTCCGGATTTATTGGGCGTAAAGAGCTCGTAGGCGGTTCAGTAAGTCGGGTGTGAAAACA
+
,::F,,:FF:FFF,FFFFFFFFF::FF,FFFFFFF,F,:,FFFFFFFFFF:FF,FF,F:F,::,F:,F:FFFFFF:FFF:F::,F,,,::,FFFFFF:F,FFFFFFF,F:::F:FF,,FFF,,FF,FFFFF:F,FFF,FF,FFFF,F,,,:::,F:F,,F:FF,F::FF,:FFFFFFFF::F:FF,FF:FFFFF,FF,FF:F,,,,,FFF:F,::F,,,FF::FFF,,F:F,::F,F,F:FFFFFFFFF:
@A00920:152:HGHKKDRXX:2:2101:11532:18020 1:N:0:CGCGTTCA+CTAAGCCT
ACTCCTACGGGAGGCAGCAGTAAGGAATATTGCACAATGGGCGCAAGCCTGATGCAGCAACGCCGCGTGCCCGAGGAAGGCCTTCGGGTTGTAAAGGGCTTTTCTGGCTGAAGAGCAAGGACGGTAGGCCAGGAATAAGCGTCGGCTAACTACGTGCCAGCAGCCGCGGTAAAACTTAGGACGCGAGCGATATCAGGATATACTGGGCGTAAAGCGCGGGCAGGCGGCTGTTCAAGTCGTACGAGAAAGC
+
FFFFF:FF,FFFFFFFFFF:FFF:FFFFFFFFFFFFF:,FFF:FFF:F,FF:F:F,:FFF:FFFFFFFFFFFFF,FFFFF::FFFFF,FFFFFF,F:::FFFFFF:FFFFFFFFFF:FF:FFF,F:FF:FFF:FFFFFF,FF:,F,,FFF:FFFF:FFF:FFFFFFF,FF:FF,F,,FF,,F:,FF,FF,FFFF,,F:F,F:FFFFFF:FFFFFFFF,FF:,FFFF,FF,FFFFF:F:F,::F,F:FFFF
@A00920:152:HGHKKDRXX:2:2101:27941:18035 1:N:0:CGCGTTCA+CTAAGCCT
ACTCCTACGGGAGGCAGCAGTGGGGAATTGTTCGCAATGGGCGCAAGCCTGACGACGCAACGCCGCGTGGAGGATGAAGATCTTCGGGTCGTAAACTCCTGTCGAGTGGGAAGAATAGCTTCCGGGCGAATATCCCGGGAGCCTGACGGTACCACTAAAGGAAGCCCCGGCTAACTCTGTGCCAGCAGCCGCGGTAATACAGAGGGGGCGAGCGTTATTCGGAATTATTGGGCGTAAAGGGCGCGTAGGC
+
FFFFFFFFF:FF:F:FFFFFFFFFFFFFFFFFFF:FFFFF::FFFFFFFFFFFFFFFFFFFFFFFFFFFFFFFF:FFFFFFFFFF:FFFF,::FFFFFF:FFFFFFF:FFFFFFFFFFFF:F,FFF:F:FFFFF:FFFFFFFFFFFFFFFFFFFFFFFFF:FFFFFFFFF:FFF:FFF::FFFFFFFF:F:FFFF,FFFFFFFF,F,FFF::FFFF,FFF,:FFFF,FF:,,F:F:FFF:,FFFFFFFF:
@A00920:152:HGHKKDRXX:2:2101:23936:18082 1:N:0:CGCGTTCA+CTAAGCCT
ACTCCTACGGGAGGCAGCAGCGACGAATCTTCCGCAATGGGCGAAAGCCTGACGGAGCAATGCCGCGTGTGGGATGAAGCAGCTTCGCTGTGTAAACCACTGTCAGGGGGCAGGAACACTGACCGCCCCCAGAGGAAGCACCGGCTAAACTCGTGCCAGCAGCCGCGGTAATACGAGTGGTGCGAGCGTTAATCGGAATTACTGGGCTTAAAGGGTGCGCAGGCGGGTCCGCAAGCATTCTGTGAAATCC
+
:FFFFFFFFFFFFFFFFFFF:FFFFFFFFFFFFFFFFFFFFFFFF:FFFFFFFFFFFFFFFFFFFFFFFFFFFFFFF:FFFFFFFFFFFFFFFF:FFFFFFFFFFFFFFFFFFFF:FFFFFFF:FFFFFFFFFFFFFFFFFFF:FFFF,FFFFF:FFFFFFFFFFFFFFFFFFFFFFFFFFFFFFFFFF::FFFFFFF,FFFFFFFFFFFFFFFFFFFFFFFFFFFFFFF:F,FFFFFFFFFF:F:FFF,
@A00920:152:HGHKKDRXX:2:2101:25012:19413 1:N:0:CGCGTTCA+CTAAGCCT
ACTCCTACGGGAGGCAGCAGTGGGGAATTGTTCGCAATGGGCGCAAGCCTGACGACGCAACGCCGCGTGGAGGATGACGGTCTTCGGATTGTAAACTCCTGTTGACCGGGAAGAATGGCCTCGGACCTAACATGTCGGAGGCGTGACGGTACCGGTTGAGGAAGCCACGGCTAACTCTGTGCCAGCAGCCGCGGTAATACAGAGGTGGCAAGCGTTGTTCGGAATTACTGGGCGTAAAGCGCACGTAGGC
+
FFFFFFFFFFFFFFFFFFFFFFFFFFFFFFFFFFF:FFFFFFFFFFFFFFFFFFFFFFF,FFFFFFF:FFFFFFFFFFFFFFFFFFFFFFFFFFFFFFFFFFFFFFFFFFFF:FFFFFFFFFFFFFFF:FFFFFFFFFFFFFFFFFFFF:FFFFF:FFFFFF:FFFFFFFFFFFFFFFFFFFFFFFFFFFFFFFFFFFFF:FFFFFFFFFFFFFFFFFFFFFF:FFFF:FFFFFFFFFF:FFFFFFFFFF
@A00920:152:HGHKKDRXX:2:2101:30327:19977 1:N:0:CGCGTTCA+CTAAGCCT
ACTCCTACGGGAGGCAGCAGTAAGGAATATTGGACAATGGGCGAGAGCCTGATCCAGCCATCCCGCGTGCATGAAGACGGCCCTTTGGGTTGTAAACTGCTTTTATAAGGGAAGAACAGCCCCGATTGATCGGGGTATGACGGTACCTTAGGAATAAGCACCGGCTAACTCCGTGCCAGCCGCCGCGGAAATACGGAGGGTGCACTCGTAATCCGCAAACAATGGGTTTAAAGTGTGCGTAGGCGGGTAT
+
,FFFFFFFFFFFFFFFFFFFFFFFFFFFFFFFFFFFFFFFFFF:FFFFFFFFFFFFFFFFFFFFFFFFF,,,FFFFFFFFFF:F,FFFFFFFFFFFF:FFFFF::F:,FFFFFFFFF:F:F:FF,FFFFF,FF:FFF,F:,,,F,F:FFFFFFF:F,,FF:FF,FFFFF,,F:,:FFF,F:FF,,,:,,F,F:,F,:,:F:,F:,FFF,,:F:,,,FF,F,,,F,::FF:FFF,:FFFFF:FF:F:,FF,
@A00920:152:HGHKKDRXX:2:2101:32036:20275 1:N:0:CGCGTTCA+CTAAGCCT
ACTCCTACGGGAGGCAGCAGTGGGGAATCTTCCACAATGGGCGAAAGCCTGATGGAGCGACGCCGCGTGAAGGATGAAGGTCCTCGGATCGTAAACTTCTAAAAGAGGGACGATAATGACGGTACCTCTTGAAAATCACCGGCTAACTCCGTGCCAGCAGCCGCGGTAATACGGAGGGTGCTAGCGTTATCCGGAATCACTGGGCGTAAAGGGCGCGTAGGCGGTTTGTTAAGTCCGATGTTAAAGACTG
+
FFFFFFFFFF:FFFFFFFFFFFFFFFFFFFFFFFFFFFFFFFFFFFFFFFFFFFFFFFF:FFF:FFFFFF:FFFF:FFFFFFFFFFFFFFFFFFFFF:FFFFFFF:FFFFF:F::FFFFFFFFFFFFFFFFFFFF,FFFFFFFFFFFFFFFFFFFFFFFFFF:FFF:F,FFFFFF,FFFF:FFFFFFFFFFFF:F,FFFFFFFF::FFF,FFF:FF:FFFF:FF:FFF:F:,FF:FFFFFFFF::F:FF,
@A00920:152:HGHKKDRXX:2:2101:3848:20337 1:N:0:CGCGTTCA+CTAAGCCT
ACTCCTACGGGAGGCAGCAGTGAGGAATATTGGACAATGGGGGCAACCCTGATCCAGCCATGCCGCGTGAGTGACGAAGGCCTTCGGGTTGTAAAGCTCTTTCAGATGCGAAGATAATGACGGTACCATCAGAAGAAGCCCCGGCTAAATTCGTGCCAGCAGCCGCGGTAATACGAATGGGGCAAGCGTTGTTCGGAATCACTGGGCTTAAAGCGTGCGCAGGCGGTCCTGCAAGTCAGGAGTGAAATCC
+
:F,F:FF,FFFFFFFFFFFFFFFFFFFFFFFFF:FFFFFFFFFFFFFFFFFFFFFFFFFFFFFFFFFFFFFFFFFFFFFFFFFFFFFFFFFFFFFFFFFFFFFFFFFFFFFF:F:::FFFFFFFFFFFFFFFF:FFFFFFFFFFFFFF:FFFFFFFFFFF::FFF:FFF,FFFFFFFFFFF:FF:FFF,FFFFFFFFFFFF:F:FFFF:FFFFFF:FFFF:FF:FFF::FFFF,FFFFFF:F:F::FF:F
@A00920:152:HGHKKDRXX:2:2101:18548:20682 1:N:0:CGCGTTCA+CTAAGCCT
ACTCCTACGGGAGGCAGCAGTGAGGAATCTTGCGCAATGGGGGCAACCCTGACGCAGCCACGCCGCGTGGAGGACGACACCCCTATGGGGCGTAAACTCCTTTTCTGCGGGAAGAACGCCGGCCTCGGGCCGGGATGACGGTACCGCAGGAATAAGCACCGGCTAACTCCGTGCCAGCAGCCGCGGTAATACGGAGGGTGCTAGCGTTATCCGGAATCACTGGGCGTAAAGGGCGCGTAGGCGGTCTGTT
+
:FFFFFFFFFFFFFFFFFFFFFFFFFFFFF:FFFFFFFFFFFFFFFFFFFFFFFFFFFFFFFFFFFFFFFFFFFFFF:FFFFF,FFFFFFFFFF,FFFFFFFFFFFFFFFFFFFF:FFFFFFFFFFFFFFFFFFFFFFFFFF:FFFFFFFFFF:FFF,FFFFFF:FFFFFFFFFF:F:FFFFFFFFF:,F:FFFFFFFF:FF,F:FF::F:FFF:FF:FFFFFFFFFFFFFFF:FFFFFFF:FFF:FFF:
@A00920:152:HGHKKDRXX:2:2101:30770:20776 1:N:0:CGCGTTCA+CTAAGCCT
ACTCCTACGGGAGGCAGCAGTAGGGAATTTTCCACAATGGGGGCAACCCTGATGGAGCAACGCCGCGTGCAGGATGAAGGCTTTCGGGTCGTAAACTGCTTTTATCTGTGAAGATTATGACGGTAGCAGATGAATAAGGATCGGCTAACTCCGTGCCAGCAGCCGCGGTCATACGGAGGATCCAAGCGTTATCCGGAATTACTGGGCGTAAAGAGTTGCGTAGGCGGTTAAGTAAGTTGGTCGTTAAAGC
+
FFFFFFFF:FFFFFFFFFFFFFFFFFFFFFFFFF:FFFFFFFFFFFFFFFFFFFFFFF:FFFFFFFFFFFFFFFFFFFFF::FF:FFFF,FFFFFFFFFF,F,F:FFFFFFFFFF:FF,FF:FFFF:FF:::FFFFFF,FFFFFF,FF,:FF,FF:FF:FFFFF,FFFFFF:FFF:FF:FFFFFFFFFFFFFF::FFF,FFFFFFFFFFF:FFFF:F::FFF,FFFFF:FF,:FF,FFFF,:F:,,:FFF
@A00920:152:HGHKKDRXX:2:2101:32949:20791 1:N:0:CGCGTTCA+CTAAGCCT
ACTCCTACGGGAGGCAGCAGTCGAGAATTTTTCTCAATGGGNGAANCNCNNNAGNAGNGNCNNNNNGNGGGGGATGAAGGGCTTCGGCTCGTAAACCCCTGTCATTTGCGAACAATGGTTATCTTTTAACAGAGGATGACTTGATAGTAGCGAAAGAGGAAGGGACGGCTAACTATGTGCCAGCAGCCGCGGTAATACAGAGGTCCCAAGCGTTGTTCGGATTCACTGGGCGTAAAGGGTGAGTAGGTGG
+
F:F,F:FFF::F,FFFF,FFFFFFF,F:FFFFFFFFFFFFF#FF:#F#F###FF#FF#:#F#####F#FFFFFFFF,F:FFFF:FFFFFFFFF,F:FFFFFFFFFFFFFF,FFFFFF:FFFFFFFFFF:FFF:FF:FF::FF:F:F,FFFFFFFFF,,FFFF:FF:FFF:FFFF,F:FFFFFFFF,FFF,FFF:FFFFF:FFFFF:FFFF,F,FF:FFFFFFF:FFFFF:FF:FF:FFFFF,FF,:FFFF
@A00920:152:HGHKKDRXX:2:2101:19081:20885 1:N:0:CGCGTTCA+CTAAGCCT
ACTCCTACGGGAGGCAGCAGTGGGGAATATTGGACAATGGGCGCAAGCCTGATCCAGCCATGCCGCGTGGATGATGAAGGCCTTAGGGTTGTAAAGTCCTTTTAACGGGGAAGATAATGACGGTACCCGTAGAATAAGCCCCGGCTAACTTCGTGCCAGCAGCCGCGGTAATACGAAGGGGGCTAGCGTTGCTCGGAATTACTGGGCGTAAAGCGCACGTAGGCGGATTGTTAAGTCGGGGGTGAAATCC
+
F,,F::FFF,FFFFF:FFFFFF:F::FFFF,:FFFF:FFFFF:,FFFFF,F,FFFFFF:FF:FFFFFFFFFFFF:F:FF:FFFFFF,,FFFFF,FFFFFFF:FF:::F:FFF:FFFFF,:F:F,FF:,:,FFFF,:FFF,F:FFFFFFFF:F,F,FF,FFFFFFFFFF,:,FF:F:F,F:,,FFFF,FF,,FF:,FF,FFF,:F,F,:FF:F,:F:FF,,F:FF,F::,,:FFFFF,:F:FFFF:FFF,,
@A00920:152:HGHKKDRXX:2:2101:3233:20932 1:N:0:CGCGTTCA+CTAAGCCT
ACTCCTACGGGAGGCAGCAGTGGGGAATCTTGCGCAATGGCCGAAAGGCTGACGCAGCGACGCCGCGTGCGGGAGGAAGCTCTTCGGGGTGTAAACCGCTGTCAGGAGGGACGAAGGTCCCGGCGAGGAAATGCGCTGGGGATGACGGTACCTCCAGAGGAAGCACCGGCTAACTTCGTGCCAGCAGCCGCGGTAATACGAAGGGTGCAAGCGTTGTCCGGATTTATTGGGCGTAAAGAGCGAGTAGGCG
+
FFFFF:FFFFFFFFFFFFFF:FFFFF::FFFFFFFFFFFFFFFFFFFFFFFFFFFFFFFFFFFFFFFFFFFF:FFFF,FFFFF:FFFFFFFFFF:FFFFFFFF:FFFFFF:FFFFFFFFFFFFFFF:FF,FFFFFFFFFFFFFFFFFFF:FFFFF:FFFFF,FFFFFFFFFFF:FFFFFFFFFFF:F:FFFFFFFFFFF,FF::FFFFF:FFFFFFFFFF:FFFF:FFF::FFF,FFF:FFF,F:FF:F,
@A00920:152:HGHKKDRXX:2:2101:24912:21183 1:N:0:CGCGTTCA+CTAAGCCT
ACTCCTACGGGAGGCAGCAGTAGGGAATCTTGTCCAATGGGCGCAAGCCTGAGACAGCGACGCCGCGTGCGGGACGAAGGCCTTCGGGTTGTAAACCGCTTTTCGGGGGGAAGAGGAAGGACGGTACCCCCGGAATAAGTCTCGGCTAACTACGTGCCAGCAGCCGCGGTAAAACGTAGGAGGCGAGCGTTATCCGGATTTACTGGGTGTAAAGCGCGTGTAGGCGGTCGTGCAAGTGAGGCGTGAAAGC
+
FFFFFFFFFFFFFFFFFFFFFFFFFFFFFFFFFFFFFFFFFFFFFFFFFFFFFFFFFFFFFFFFFFFFFFFFFFFFFFFFFFFFFFFFFFFFFFFFFFFFFFFFFFFFFFFFFFFFFFFFFFFFFFFFFFFFFFFFFFFFFFFFFFFFFFFFFFFFFFFFFFFFFFFFFF,FFFFFFFFFFFFFFFFFFFFFFFFFF:FF:FFFFFFFFFFFFFFFFFFFFFFFFFFFFFFFFFFFFFFFFFFFF:FFF:
@A00920:152:HGHKKDRXX:2:2101:18249:21418 1:N:0:CGCGTTCA+CTAAGCCT
ACTCCTACGGGAGGCAGCAGTGGGGAATTTTGGACAATGGGCGCAAGCCTGATCCAGCAATGCCGCGTGTGTGAAGAAGGCCTTCGGGTTGTAAAGCACTTTTGTCCGGAAAGAAATCTCCTGGGTTAATACCTCGGGGGGATGACGGTACCGGAAGAATAAGCACCGGCTAACTACGTGCCAGCAGCCGCGGTAATACGTAGGGTGCGAGCGTTAATCGGAATTACTGGGCGTAAAGCGTGCGCAGGCG
+
FFFFFFFFFFFFFFFFFFFFFFFFFFFFFFFFFFFFFFFFFFFFFFFFFFFFFFFFFFFFFFFFFFFFFFFFFF,FFFFFFFFFFFFFFFFFFFFFFFFFFFFFFFFFFFFFFF:FFFFFFFFFFFFFFFFFFFFFFFFFFFFFFFFFF,FFFFFFFFFFFFFF:FFFFFFFFFF:FFFFFFFFFFFFFFFFFFFFFFFFFFFFFFFFFFFFFFFFFF:FFF:FFFFFFFFFFFFFFF:FFFFFFFFF:F
@A00920:152:HGHKKDRXX:2:2101:6442:21605 1:N:0:CGCGTTCA+CTAAGCCT
ACTCCTACGGGAGGCAGCAGTAAGGAATATTGCACAATGGGCGCAAGCCTGATGCAGCCACGCCGCGTGCCCGAGGACGGCCGTCGGGTTGTAAAGGGCTTTTCTAGCTGAAGAGGCAGGACGGTAGGCCAGGAATAAGCGTCGGCTAACTACGTGCCAGCAGCCGCGGTAAAACGTAGGACGCGAGCGTTATCCGGATTTACTGGGCGTAAAGCGCGGGCAGGCGGTGGTCCAAGTCGGACGTGAAAGC
+
:FFFFFFFFFFFFFFFFFFFF,FFFF:FFFFFFFF,FFFFF:FFFFFF:FFFF:FFFF,F,FFFFFFFFFF,FF:FFFFFF:,FFFFFF,F,F::FFFF:FFFFF:FF,FFFF,F,FFFFF:FFFFFFF,FF:FFF:FFFF::FFF:FF:FFFFFFFFFFF,FF::FFFFFF:FFFFFFFFFFF:FFFFFFFFFF:FF:FFF:FFFF:,FFFF:FF:F:FFFFFFFFF:FFF,F,FFFFF,FFFF:FFFF
@A00920:152:HGHKKDRXX:2:2101:11858:21778 1:N:0:CGCGTTCA+CTAAGCCT
ACTCCTACGGGAGGCAGCAGTGGGGAATATTGGACAATGGGCGAAAGCCTGATCCAGCAATGCCGCGTGAGTGATGAAGGCCTTAGGGTTGTAAAGCTCTTTTACCCGGGATGATAATGACAGTACCGGGAGAATAAGCCCCGGCTAACTCCGTGCCAGCAGCCGCGGTAATACGGAGGGGGCTAGCGTTGTTCGGAATTACTGGGCGTAAAGCGCACGTAGGCGGCTTTGTAAGTTAGAGGTGAAAGCC
+
FFFFFFFFFFFFFFFFFFFFFFF:FFFF,FFFFFFFFFFFFFFFFFF,FFFFFFFFFF:FFFFFFFFFFFFFFFFFFFF:FFFFFFFFFFFFFFFFFFFFFFFFFFFFFFFFFFF:FFFFFFFFFFF:FF:F:FFFFFFFFFFFFFFFFFFFFFFFFFFFFFFFFFFFFFFFFF:FFFFFFFFFFFFFF:,FFFFFF:FFFFFFFFFFFFFFFF:FFFFFFFFFFFFFF:F,FFFFF,FF:FFFF,FFFF
@A00920:152:HGHKKDRXX:2:2101:14271:22388 1:N:0:CGCGTTCA+CTAAGCCT
ACTCCTACGGGAGGCAGCAACTGGGAATATTGCGCAATGGGCGAAAGCCTGACGCAGCGACACCGCGTGTGGGATGAAGCTCTTCGGAGTGTAAACCACTTTGGCGAGGGAGGAATTTTGACAGTACCTCGCTAGAAAGCACCTGCTAACCACGTGCCAGAAGCCTCGGTCATACGTGGGGTGCAAGCGTTATCCGGAGTGACTGGGCGTAAAGAGTTGCCTAGGCGGCTCGTTAAGAGGATAGTGAAAC
+
:F:F,FFFFFFFFFF,FF,F:FFF,FFF,FFF,FFFFFFFFFFFFFFFFFFFF:FFFF:FFF:FFFFFF:FFFFFFFFFFFFFFFFFFFFFFFFFFFFFF,FFFFFFF::FFFFFFFFFFFFFFFFFFFF:FFFF:FFFFFFFF,,FFFF,FFFF:FFF:F:FFF,F:FF,FFFF,FFFF,F:FF::F,FF:F,FFFFFF:FFFF:FF,FFF,:FF,,FF,F:FFF,FFFFFFFF:F,FFFFF:F,FF,:
@A00920:152:HGHKKDRXX:2:2101:26187:23077 1:N:0:CGCGTTCA+CTAAGCCT
ACTCCTACGGGAGGCAGCAGTGGGGAATTTTACGCAATGGGCGAAAGCCTGACGTAGCGACACCGCGTGAACGAAGAAGCCTTTTGGGGTGTAAAGTTCTGTCAGCAGGGACGAAAAAAATGACGGTACCTGCAGAGGAAGCATCGGCTAACTACGTGCCAGCAGCCGCGGTAAGACGTAGGATGCAAGCGTTGTCCGGATTTATTGGGCGTAAAGAGTTCGTAGGTGGTTTGTTAAGTCTGATGTTAAA
+
FFFFF:FFFFFFFFFFFFFFFFFFFFFFFFFFFFF:FFFF,F:FFFFFF,FFFFFFF:FFF:F:FFFFFFFFFFFFFF,F,FFFFF,FFFFF,FFFFFFFF,FFFFFFFFFF:FFFF,FFFFFF,:FFFFF:F:FFF:F::FFFFFFFFFFFF:FFFFFFFF:FF:FFF:FFFFFFFFFFF,F:F,FFFFFFFFFFFFFFFFFFFFF,FFFFFFFFFFFFFFFFFFFFFFFFFFF:FFFFFFFF,FF:FF
@A00920:152:HGHKKDRXX:2:2101:27733:23124 1:N:0:CGCGTTCA+CTAAGCCT
ACTCCTACGGGAGGCAGCAGTGGGGAATATTGGACAATGGGCGAAAGCCTGATCCAGCCATGCCGCGTGAGTGATGAAGGCCTTCGGGTTGTAAAGCTCTTTTGGCGGGGACGATGATGACGGTACCCGCAGAATAAGCCCCGGCTAACTACGTGCCAGCAGCCGCGGTAAGACGAAGGGGGCTAGCGTTGTTCGGAATTACTGGGCGTAAAGCGCGTGTAGGAGGATGTCCAAGTAGGGTGTGAAAGCC
+
FFFFFFFFFFFFFFF:FFFFFFFFFFFFFFFFFFF:FFFFFFFFFFFFFFFFF:FFFFFFFFFFFFFFF:F,FFFFFFFFFFFFFFF:FFFFFFFFF,FFFF:FFF,FFFFFFFFFFF,FFFFFFF,FFFFFFFFFFFFFF:FF,F,FFF,,FFFFFFFFF,FF:FF:,FFFFF,:FFF:,FF:FF,FFFFFF::F,FF,F:F,FF,FFFF:F,F,F:FF:,F,FF,F,FF,F,:,,FFFFFFF:FF,,:
@A00920:152:HGHKKDRXX:2:2101:21368:23343 1:N:0:CGCGTTCA+CTAAGCCT
ACTCCTACGGGAGGCAGCAGTAGGGAATTTTGCACAATGGGCGCAAGCCTGATGCAGCAATGCCGCGTGGAGGATGAAGGTCCTCTGGATTGTAAACTTCTTTTATCTGGGAAGAAATCCATTTTTTCTAAAGTGGTTGACGGTACCAGATGAATAAGCACCGGCTAACTCCGTGCCAGCAGCCGCGGTAATACGGAGGGTGCAAGCGTTATCCGGATTTACTGGGTTTAAAGGGTGCGTAGGCGGATAG
+
FFFFFFFFFFFFFFFFFFFFFFFFFFFFFFFFFFFFFFFFFFFFFFFFFFFFFFFFFFFFFFFFFFFFFFFFFFFFFFFFFFFFFFFFFFFFFF:FFFFFFFFFFFFFFFFFFF:FFFFFFFFFFFFFFFFFFFFFFFFFFFFFFFFFFFFF:FFFFFFFFFFFFFFFFFFFFFFFF,FFFFFFFFFFF,FFFFFFFFFFFFFF,FFFFFFFFFFFF,FFFFFFFF:FF,FFFFFFFFFFFFFFFFFFFF
@A00920:152:HGHKKDRXX:2:2101:14326:23422 1:N:0:CGCGTTCA+CTAAGCCT
ACTCCTACGGGAGGCAGCAGTAGGGAATATTGGTAATGGGCGCAAGCCTGAACCAGCACCGCCGCGTGTGCGATGAAGGCCTTCGGGTTGTAAAGCACTTTTAACGGGGAAGAGCAAGGACGGTACCAGTGGAATAAGCCTCGGCGAACTACGTGCCAGCAGCCGCGGTCACACGTAGGAGGCGAGCGTTATCAGGATGTACGGGTGGTACAGCGCGTGCAGGCGGCTGGAACAGTTGGATGTGAAAGCG
+
FFFFFFFFFF::FFFFFFFF::FFFF:FFFFFF,,F:FFFFFF,FFFF::FF,:FFFF,F,:FFFF:FFFF,:F,FFFFFF,FFFFF::FFFFFFFF,,FFF,F,,FFFFF::F:F:FF,,:,F,F:,:FF:F,FF,F:FFF,FF,FFFF,FFF:FFFFFFFFFFF:::::FFFF,FF,F,FFF:F::,F:,F,,,FF,FF,,FF,:F:F,FF,,FFFFFF,,FF:FFFF::,FFFF:,,FF,FFF,FFF
@A00920:152:HGHKKDRXX:2:2101:2103:23985 1:N:0:CGCGTTCA+CTAAGCCT
ACTCCTACGGGAGGCAGCAGTAAGGAATATTGCGCAATGGGCGACAGCCTGACGCAGCGACGCCGCGTGGGGGATGAAGGTCTTCGGATTGTAAACCCCTTTCGGCAGGGAAGATGGAACGGGAAACCGTTCGGACGGTACCTGCAGAAGCAGCCACGGCTAACTTCGTGCCAGCAGCCGCGGTAATACGAAGGTGGCAAGCGTTGTTCGGATTTACTGGGCGTACAGGGAGCGTAGGCGGTTGGGTAAG
+
FFFFFFFFFFFFFFFFFFFFFFFFFF,FFFFFFFFFFFFFFFFFFFFFFFFFFFFFF:FFFF:FFFFFFFFFFF:FFFFF:FFFFFFFFFFFFF:FFFFF:FFFFFFFFFF:FFFFFFFFFFFF:FFFFFFFFFFFFFF:FFFFF:F:FFFFFFFF:FFFF:FFFFFFFFFF:F:FF::FFFFFFFFFFFFFFFFFFFF:F:FFFFFFFF::FFF:FFFFFFFF:FFFF::::FFFF,:FFFFFF,FF::
@A00920:152:HGHKKDRXX:2:2101:6244:24737 1:N:0:CGCGTTCA+CTAAGCCT
ACTCCTACGGGAGGCAGCAGTAAGGGATATTGCACAATGGGCGCAACCCTGATCCAGCAACGCCGCGTGCATGATGAAGGCCTTCGGGTCGTAAAATGCTTTTCTGGCTAAGGAAAGCGGCCTTCGGGTCGTATGACGCTAGGTCAGGAATAAGTGACGGCTAACTACGTTACAGCAGCCGCGGTAAAACGTAGGACTAAAGCGTTATCCTGATATACTGGGGGTAAAGCGATTGTATGCGGTCGTGCAA
+
::FFFFFFFFFFFFF:FFFF,FFFF:FFFFFFFFF:::FFF,,:F:,F,,,F,,,:,FF,:,FF:,F,F:,F,,F:FFF,FFF,FFF,,,F,FFFF:,,FFFFFFFFF:,FF:FFF,,FFF:F,F:,FF:F:,:,FF,,:,FF,::,,FF:FF,:,,,F,F,FFFFF,,,,,FFF,FF,FFFF,FFF,F,,FF:FFF,,:,:FFF:FF,,FFFF,FF:,,FF,F,FFFF:,,,FF,F:FFF,:,,,FFFF
@A00920:152:HGHKKDRXX:2:2101:16080:24893 1:N:0:CGCGTTCA+CTAAGCCT
ACTCCTACGGGAGGCAGCAGTGGGGAATATTGGACAATGGGCGAAAGCCTGATCCAGCAATGCCGCGTGAGTGATGAAGGCCCTAGGGTTGTAAAGCTCTTTTACCAGGGATGATAATGACAGTACCTGGAGAATAAGCTCCGGCTAACTCCGTGCCAGCAGCCGCGGTAAGACAGAGGGTGCAAACGTTGTTCGGAATTACTGGGCGTAAAGCGCGTGTAGGCGGCTCTGCAAGTCGGGTGTGAAATCC
+
FFFFFFFFFFFFFFFFFFFFFFFFFFFFFFFFFFFFFFFFFFFFFFFFFFFFFFFFFFF:FFFFFFFFFFFFFF:FFFFFFFFFFFFFFFFFFFFFFFFFFFFFFFFFFF,FFFF:FFFFFFFFFFFFFFFFFFFFFFFFFFFFFFFFFFFFFFFFFFFFFFFFFFFFFFFF,F,FFFFFFFFFFFFFFFFFFFFFFFFFFFFFFFFFFFFFFFFFFF:FFF:FFFFFFFFFF,FFFFF:FFFF,FFFFF
@A00920:152:HGHKKDRXX:2:2101:15582:25473 1:N:0:CGCGTTCA+CTAAGCCT
ACTCCTACGGGAGGCAGCAGTGAGGAATATTGCACAATGGGCGCAAGCCTGATGCAGCGACGCCGCGTGGGTGAAGAAGGATTTCGGTCTGTAAAGCCCTTTTCTGTGTGACGAGAATGGACGGTAGCACAGGAATAAGTCTCGGCTAACTACGTGCCAGCAGCCGCGGTAAAACGTAGGAGGCAAGCGTTATCCGGAGTTACTGGGCGTAAAGGGCGTGCAGGTGGTTCAATAAGTTGGTTATGAAAGA
+
F,F,FFFF:,:FFF::,FF::FF,,FFFFFF,F,,,F:F,,:FFF:FF,,FFF:FFFFFFFFFFFFF:::FF:FF:FFFFFFFFFFFFF:FFFFFFFFFFFFFFFFFFF:F:FFFFFFFFFF:FFFFFFFFFFFFFFFF:FFFFFFF:FFFFFFFFFFF:FFFF,FFFFF::F,FFF:FFFFFFF:FFFFFFFFFFF,FF:FFFFFFFF:FFF:FFF:FFF,FFFF:F,:FFFFFFFFFFFFFF:FFFF,
@A00920:152:HGHKKDRXX:2:2101:11297:25661 1:N:0:CGCGTTCA+CTAAGCCT
ACTCCTACGGGAGGCAGCAGTTGGGAATCTTGGACAATGGGCGAAAGCCTGATCCAGCCATGCCGCGTGAGTGATGAAGGCCTTAGGGTTGTAAAGCTCTTTTGCCAGGGATGATAATGACCGTACCTGGAGAATAAGCACCGGCTAACTCCGTGCCAGCAGCCGCGGTAATACGGAGGGTGCAAGCGTTGTCCGGAATTATTGGGTGTAAAGGGTGTGCAGGCGGGACTGTAAGTCAGTGGTGAAAGCC
+
F:FFFFFFFFF:FFFFFF:FFFFFFFFFFFFFFFFFFFFFFFFFFFFFFFFFFFFFFFFFFFF:FFFFFFFFFFFFFFFFF:F:FFFFFFFFFFFFFFFFFFFFFFFFFFFFFFF,FFFFFFFFFFFFFFF:F,FFFFFFFFFFFFFFFFFFFFF:FFFF,FFFFFFFFFFFFFFFFFFFFFF,FFFFFFFFFFFFF:F,FFFFF:FF:F,:FFFFFFFFFFFFFFFFFFFF,FFF:FFFFFFFF:FFFF
@A00920:152:HGHKKDRXX:2:2101:27887:26146 1:N:0:CGCGTTCA+CTAAGCCT
ACTCCTACGGGAGGCAGCAGTCGGGAATTTTGGGCAATGGGCGAAAGCCTGACCCAGCAACGCCGCGTGAAGGATGAAGTCTTTCGGGATGTAAACTTCGTAAGAATAGGAAGAATAAATGACGGTACTATTTGTAAGGTCCGGCTAACTACGTGCCAGCAGCCGCGGTAATACGTAGGGGGCAAGCGTTGTCCGGAATTATTGGGCGTAAAGCGCGCGCAGGCGGTCTTTTAAGTCTGGTGTCTAAGTG
+
FFFFFFFFFFFFFFFFFFFFFFFFFFFFFFFFFFFF:FFFFFFFFFFFFFFFFFFFFFFFFFFFFFFFFFFFFFFFFFFFFFFFFFFFFFFFFFFFFFFFFFFFFFFFF:FFFFFFF:FFFFFFFFFFFFFFFFFFFFFFFF:FFFFFFF:FFFFFFFFFFFFFFFFFF:FFFFFFFF,FFFFFFFFF,F:FF,FFFF,FFFFFF,FFFFFFFF,FF:FFF,FFFFFFFFFFF:FFF:,FFFFFFFFF,F
@A00920:152:HGHKKDRXX:2:2101:7789:26318 1:N:0:CGCGTTCA+CTAAGCCT
ACTCCTACGGGAGGCAGCAGTGAGGGATATTGCACAATGGGCGCAAGCCTGATGCAGCGACGCCGCGTGGGTGATGAAGGTCTTCGGATCGTAAAACCCTTTTCTGCGTGACGATGATGACGGTAGCGCAGGAATAAGTGTCGGCTAACTACGTGCCAGCAGCCGCGGTAAAACGTAGGACGCAAACGTTATCCGGAATTACTGGGCGTAAAGGGCGCGCAGGCGGTTGGGTAAGTGAGGCATGAAAGCC
+
FFFFFFFFFFFFFFFFFFFFFFFFFFFFFFFFFFFFFFFFFFFFFFFFFFFFFFFFFFFFFFFFFFFFFFFFFFFFFFFFFFFFFFFFFFFFFFFFFFFFFFFFFFFFFFFFFFFFFFFFFFFFFFFFFFFFF,FFFFFFFFFFFFFFFFFFFFFFFF,FFFFFFFFFFFFFFFFFFFFFFFFFFFFFFFFFF:FFF,FFFFFF:F:F:FFFFFFFFFFFFFFFFF,FFF::F:FFFFFFFFFFFFFFFF
@A00920:152:HGHKKDRXX:2:2101:21902:26616 1:N:0:CGCGTTCA+CTAAGCCT
ACTCCTACGGGAGGCAGCAGTGGGGAATCTTGCGCAATGGGCGAAAGCCTGACGCAGCGACGCCGCGTGCGGGAAGAAGGCCTTCGGGTTGTAAACCGCTTTCAGGAGGGACGAAGCCACTCGGGTTAATAGCCCAGAGGGTGACGGTACCTCCAGAAGAAGCCACGGCTAACTACGTGCCAGAAGTCTCGGTAATACGTAGTAGGCAAGCGTTAACCGGATTTATTGGGCGTCAAGTGTATGTAGGCTT
+
FFF:F:F::FFFFFFFFFFFFFFFF::FFF:F,FFFFFFFFFFFF,FFFF:F:FFFF:FFF:F:F,F,F:F:FF:FFF:FF:F:F,F:F,FF:F:F,F,,F,,FFFFFF:F:F:FFF:,,FF::,,,FFFF,,:,FFF:FFF:FFF:F,,:FF,F,FF:,FFFF,F,,FF,::,F,:,FFFF,F:F,,FFF,:FFFFF,FFF,:FFFF:FFFFF,,:FF,FFFFFF,F,FFFF,F,F,FF:F::F:,F:F
@A00920:152:HGHKKDRXX:2:2101:17490:27305 1:N:0:CGCGTTCA+CTAAGCCT
ACTCCTACGGGAGGCAGCAGTCGGGAATTTTGCCCAATGGACGAAAGTCTGAGGCAGCAACTCCGCGTGAGGGATGAAGGCTCTCGGGTCGTAAACCTCTTTTCTCAGGGAAGATCCAAGACGGTACCTGAGGAATAAGCCACGGCTAACTACGTGCCAGCAGCCGCGGTAATACGTAGGTCCCGAGCGTTGTTCGGAATCACTGGGCGTAAAGGGAGCGTAGGCGGCGCGGTAAGTCAGAGGTGAAATC
+
FFFFFFFFFFFFFFFFFFFFFFFFFFF:FFFFFFFFFFFFFFFFFFFFFFFFFFFFFFF:FFFFFFFFFFFFFFFFFFFFFFFFFFFFFFFFFFFFFFFFFF:FFFFFFF:FFFFFFFFFFFFFFF:FFFFFFF,FFFFFFFFFFFFFFFFFFFFFFFFFFFFFFFFFFFFFFFFFFFFFF:FFFFFFFFFFFFFF,FFFFFFFFFFFFFFFFF,FFFFF:FFF,FFFFFFFF,FFFFFF,,FFFFFFFF
@A00920:152:HGHKKDRXX:2:2101:17409:28166 1:N:0:CGCGTTCA+CTAAGCCT
ACTCCTACGGGAGGCAGCAGTTTCGAATCATTCACAATGGGCGAAAGCCTGATGGTGCAACGCCGCGTGGGGGATGAAGGTCTTCGGATTGTAAACCCCTGTCACCAAGGATAAACCGTCGCATGTTAATAGCTAGCGGCCTGATGTAACTTGGAGAGGAAGGAGTGGCTAACTCTGTGCCAGCAGCCGCGGTAATACAGAGACTCCAAGCGTTATTCGGATTCACTGGGCGTAAAGGGTGCGCAGGCGG
+
FFFFFFFFFFFF:FFFFFFFFFFFFF::FFFFFFFFFFF:FFFFF:FFFFFFFFFFFFF,FFFFFFFFFFFFFFFF:FFFFFFFFFFFFF,FFFF:FFFFFFFFFFFFFF:FFFFFFFFFFFFFFFFFFF:FFFFFFFFFFFFFFFFFFFFFFFFFFFFF:FFFFFFFFFFFFFFFFFFFFFFFFF:FFFFFFFFFFFFFFFFFFFFF:FFFFFFFFFFFFFFFFFFFFFFFF,FF:F:FFFFFFFFFFF
@A00920:152:HGHKKDRXX:2:2101:24487:28181 1:N:0:CGCGTTCA+CTAAGCCT
ACTCCTACGGGAGGCAGCAGTGAGGAATATTGCGCAATGGAGGCAACTCTGAAGCAGCCATGCCGCGTGCAGGAAGACGGCCCTACGGGTTGTAAACTGCTTTTATCAGGGAAGAAACCCCTGTACGTGTAAAGGGTTGACGGTACCTGAGGAATAAGCACCGGCTAACTCAGTGCCAGCAGCCGCGGTAATACGGAGGGTGCAAGCGTTATCCGGATTCATTGGGTTTAATGGTTGCGTAGGCGGCGTC
+
FFFFFFFFFFFFFFFFFFFFFFFFFFFFFFFFF,FFFFFFFFFFFFF,FFFF,FFFFFFFFFFFFFFFFFF:FFFFFFFFFF:FFFFFFFFFF:FFF,FFFF:FFFFFFFFF:F:FFFFFF:,:F,FF::FFFFFFFF,FFF:FFFFF,FFF:F,FFFFFFFF:F,FFFF:,FF:,FFFF:,FFFFFF,FFFF,::F:FFFFFF,,FF,F:FFFF,F,FFFFFF:,:FF,F,FF,FFF:FF:F:FFFFFF
@A00920:152:HGHKKDRXX:2:2101:27850:28369 1:N:0:CGCGTTCA+CTAAGCCT
ACTCCTACGGGAGGCAGCAGTGGGGAATATTGGACAATGGGCGCAAGCCTGATCCAGCCATGCCGCGTGGGTGAAGAAGGCCTTCGGGTTGTAAAGCCCTTTTGTACGGGAAGAAACCTCCGGGCTTAATACCTTCGGAAGCTGACGGTACCGTAAGAATAAGCACAGGCTAACTTCGTGCCAGCAGCCGCGGTAATACGAAGGGTGCAAGCGTTGCCCGGATTTATTGGGCGTAAAGGGCGCGTAGGCG
+
FFFFFFFFFFFFFFFFFFFFFFFFF:FFFFF:FFFFFFFF:FFFFFFFFFFFFFFFFFFFFFFFFFF:FFF:FFF:FFFFFFFFF:FFFFFFFFFFFFFFFFFFFFF,FFFFFFFFFF:FF:FF,FFFFFFF:FFFF:FFFFF:FFFFFF:FFFFFFFFFFFFFFF,:FFFFFFFFFFFF:FFFFFFFFFFFF,FFFF:FFFFFFFFFF:FFFFFF,FFFFFFFFF::F:,F::FF:FF:FFFF,FFFFF
@A00920:152:HGHKKDRXX:2:2101:12825:28494 1:N:0:CGCGTTCA+CTAAGCCT
ACTCCTACGGGAGGCAGCAGTAGGGAATTTTGCGCAATGGGGGAAACCCTGACGCAGCAACGCCATGTGTGGGATGAAGCATTTCGGTGTGTAAACCACTGTCAGCAGGGAATAAATGGTCTCTTCGGAGGCATTTGAATGTACCTGCAAAGGAAGCACCGGCTAACTTCGTGCCAGCAGCCGAGGAAATACGAGGGGGGCCAAGGTTGTTCGGAATCACTGGGTTTAAAGTGTGCGTAGGTGGCACCGT
+
FFFFFFFFFFFFFFFFFFFFFFFFFFFFFFFFFFFFFFFFF,FFFFFFFFFFFF,FFFFF:FFFFFFFFFFFFFFFF:FFF,FFFFFFFFFFFFFFFFFFFFFFFFFF:FFFFF:FF,FFFFFF:F,FF:FFF,FFFFF:F,FFFF,:FFFFF:FF,,FFFFFFFFFFFFFFFFFFFFFFFF:,FF,F:F,F:FF,F,F,F,FF,FFF,FFFFFFFFFFFFF::FF:FFFF,:F,FFFFFFFFFFF:FFF
@A00920:152:HGHKKDRXX:2:2101:32280:28651 1:N:0:CGCGTTCA+CTAAGCCT
ACTCCTACGGGAGGCAGCAGTGAGGAATATTGCGCAATGGGCGAAAGCCTGACGCAGCGACGCCGCGTGGGGGATGAAGGTTTTCGGATTGTAAACCCCTTTCGTGAGGAAAGATAAAGTGGGTAACCACTTAGACGGTACCCAAAGAAGAAGCTCCGGCTAACTTCGTGCCAGCAGCCGCGGTAATACGAAGGGGGCGAGCGTTGTTCGGATTTACTGGGCGTAAAGGGCGCGCAGGCGGCTACATTTG
+
FFFFFFFFFFFFFF:FFFFFF:FFFFFFFFFFFFFFFFFFFFFFFFFFFFFFFFFFFFFFFFFFFFF:F:FFF:FF:FFFFFF:FFFFFFFFFFFFFFFFFFFFFFFFFFF:FFFFFFF:FFFFFFFFFFFFFFFFFFFFFFF:FFF,FF:FFFFFF:FFFFFFF:FF,F:FFF:FFFFFFFFFFFFFFFFFFFFFFFFFFFFFFFFFF,FFFF:FFF:FFFFFFFFF:FFFFFFFFFFFFF:F:FFFFF
@A00920:152:HGHKKDRXX:2:2101:31548:29324 1:N:0:CGCGTTCA+CTAAGCCT
ACTCCTACGGGAGGCAGCAGTGGAGAATCTTGCACAATGGGCGCAAGCCTGATGCAGCCACGCCGCGTGAGGGAAGACGGCCTTCGGGTTGTAAACCTCTTTCAGGAGGGAAGAAGCGAGAGTGACGGTACCTCCAGAAGAAGCCCCGGCCAACTACGTGCCAGCAGCCGCGGTAATACGTAGGTGGCGAGCGTTATCCGGAATTACTGGGCGTAAAGCGCACGCAGGCGGTCTTTTAAGTTTGACGTGA
+
:FFFFFFFFFFFFFFFFFFFFFFFFFFFFFFFFFFFFFFFFFFFFFF:FFFFFFFFFFFFFFFFFFFFFFFFFFFFFFFFFFFFFFFFFFFFFFFFFFFFFFFFFFFFFFFFFFFFFFFFFFFFFFFFFFFFFFFFFFFF:FFFFFFFFFFFFFFFFFFFFFFFFFFFFFFFFFF:FFF:FFFFFFFFFFFFFFFFFFFFFF,FFFFFFFFFFFFFFFFFFFFFFFFFFFFF:F,FFFF:FFFFFFFFFF
@A00920:152:HGHKKDRXX:2:2101:14217:29997 1:N:0:CGCGTTCA+CTAAGCCT
ACTCCTACGGGAGGCAGCAGTAACGAATCTTCCGCAATGCACGAAAGTGTGACGGAGCGACGCCGCGTGCAGGACGAAGCCCTTCGGGGTGTAAACTGCTGAAAGGATCAAGTAAGACCTGAACTGGTCCCTATAAGGAGCGACTAACTCTGTGCCAGCAGTCGCGGTAATACAGAGGCTCCAAGCGTTAGGCGGAATCACTGGGCTTAAAGCGTGCGTAGGCGGCTTCTCAAGTCAGATGTGAAATCCC
+
FF:FFFFFF:FFFFFFFFF:FFFFFFF:FFFFFFFFFFFFF,FFFFFFFFFFFFFFFFFFFFFFFFFFFFFFFFFF:,FFFFFF,FF,FFFFFFF:FFFFFFFFFFFFFFF:FFFFFFFFFFFFFFFFFFFF,,F:FFF:FFFFF:FFFFFFFFFFFF:FFFFFFFF:F:FFFF:FFFFFFFFFFF:::,FFFFFF,F:FFF:FFFFFF:F,FFF,FFFFFFFFFFF:FFFFFF:FFFFFFFFFF,:F,F
@A00920:152:HGHKKDRXX:2:2101:13232:30138 1:N:0:CGCGTTCA+CTAAGCCT
ACTCCTACGGGAGGCAGCAGTAAGGGATCTTGCGACAATGGGCGAAAGCCTGACGCAGCAACGCCGCGTGCGGGATGACGGCCTTCGGGTTGTAAACCGCTTTTCGGGGGGAAGAGGAAGGACGGTACCCCCGGAAGAAGTCTCGGCTAACTACGTGCCAGCAGCCGCGGTAAAACGTAGGAGGCGAGCGTTATCCGGATTTACTGGGTGTAAAGCGCGTGTAGGCGGTGGGCTAAGTCAGGCATGAAAT
+
FFFFFFFFFFFFFFFFFFFFF:FFFFFFF:F:FFF:FFFFFFFFFFFFFFFFFFFFFFFF,FFFFFFFFFFFFFFFFFFFFFFFFFFFFFFFFFFFFFFFFF,FFFFFFFF:FFFFFFFFFFFFFFFFFFFFFFFFFFFFFFFFFFFF:FFF:FFFFFFFFFFFFFFFFF:FFFFFFF,:FFFFFFFFFFFF:FFFFF:FFFF:FFFFF:FFFFFFFFFFFFFFFFF:::FFFFFFFFFFFFFF:FFFF:
@A00920:152:HGHKKDRXX:2:2101:16604:30185 1:N:0:CGCGTTCA+CTAAGCCT
ACTCCTACGGGAGGCAGCAGTGGGGAATCTTGGGCAATGGGCGAAAGTCTGATGGAGCAACGCCGCGTGAGCGATGAAGGCCTTCGGGTCGTAAAGCTCTGTTGTTAGGGAAGAACAAGTATCGGAGTAACTGCCGGTACTTTGACGTTACCTAACCAGAAAGCCACGGCTAACTACGAGCCAGCAGCCGCGGTAATACGTAGGTGGCACGCGTTGTCCGGAATTATTGGGCTTCAAGCGCGCGCAGGCG
+
:FFFFFFFFFFFFFFFFF:FF,F,FFFFFFF,FFFFFFFFFFFFFF:,FFFF:FFF,FFF:,FFFFFFFF:F,,FFFFFFFFF,FFFFFFF:FFFF,FF,FFFF:FFFF:F,:FFF,F:F,FF:FFF:F,FF::FFFFF:FFF,F:F,,FF,FFFFFFFFFF:FFFF,,F,FFFFFFF,:FFFFFFFFFFF,:F,F:FFF:FFF,:,FF,:FF:F:F,,FFF:,FFF:FFFF,F:F:FFFFFFFFF:FFF
@A00920:152:HGHKKDRXX:2:2101:14443:30358 1:N:0:CGCGTTCA+CTAAGCCT
ACTCCTACGGGAGGCAGCAGTGGGGAATATTTGACAATGGGCGAAAGCCTGATCCAGCCATGCCGCGTGAGTGATGAAGGCCCTAGGGTTGTAAAACTCTTTCGACGGAGACGATAATGACGGTATCCGGAGAAGAGGCACCGGCTAACTTCGTGCCAGCAGCCGCGGTAATACGAAGGTGGCTAGCGTTGTTCGGAATTACTGGGCGTAAAGCTCACGTAGGCTGGTTTGTAAGTAGGGGGTGCAATCC
+
FFFF:FFFFFFFFFFFFFFFFFFFFFFF:,F,FFFFFFFFFFF,FFFFFFFFFF,:FFFFFFFFFFFFF:F:FFFFFFFF,FFF,FF,:FFFFFFFF,FFFFFF,::F:FF,FFFF,F:FFFFFFF,,:,FFFFFF,FF,FFF,FFF:FFFF:FF::FF:,:,F,FF,F,FFF,:FF,F,FFFF,:FF,:F:,FF,FF:FF,,FF,FFFFF:FF,F,::FFF,F,F:,FFF,,,FFF:FFF::,,FFF,F
@A00920:152:HGHKKDRXX:2:2101:14018:30405 1:N:0:CGCGTTCA+CTAAGCCT
ACTCCTACGGGAGGCAGCAGCAAGGAATTTTCCCCAATGGGCTCACGCCTGAGGGAGCAACGCCGCGTGCAGGACGACGGCCTTCGGGTTGTAAACTGCTTTTGGGGGGGAAGATAATGACGGTACCCCCCGAATAAGCCCCGGCTAACTCCGTGCCAGCAGCCGCGGTAAGACGGAGGGGGCAAGCGTTGTCCGGAATTACTGGGCGTAAAGCGCGCGTAGGTGGCGCGGTGCGTCGGTGCTGAAAGCG
+
F:FFF:FFFFFFFFFFF:FFFF:FFFFFFFFFFFFFFFFFFFFFFFFFF:FFFFFFFFFFF:FFFFFFFFFFF,FFFFFFFFFFFFFFFFFFFFFFFFFFFFFFFF:FFF:FF:FFFFFFFFFF:FFFFFFFFFFFFFF:FFFFFF:FFFFFFFFFF:F:FFFF:FFFFFFFF:FFF:FFFFF,,FF:FFFFF:F:F,FFFFF:F:FFFFFFF:FFFF:FF::FFFFFFFFFFF:FF:F:F:F:FFFFFF
@A00920:152:HGHKKDRXX:2:2101:22914:30718 1:N:0:CGCGTTCA+CTAAGCCT
ACTCCTACGGGAGGCAGCAGTGGGGAATATTGCGCAATGGGCGAAAGCCTGACGCAGCGACGCCGCGTGAGGGACGAAGGCCTTCGGGTTGTAAACCTCTTTCAGCAGGGAAGAAGCGCAAGTGACGGTACCTGCAGAAGAAGCACCGGCTAACTACGTGCCAGCAGCCGCGGTAATACGTAGGGTGCAAGCGTTGTCCGGAATTATTGGGCGTAAAGAGCTCGTAGGCGGTCTGTCGCGTCGGATGTGA
+
FFFFFFFFFFFFFFFFFFFFFFFFFFFFFFFFFFFFFFFFFFFFFFFFFFF:FFFFFFF:FFFFFFFFFFF:FFFFFFFFFFFFFFFFFFFFFFFFF:FFFFFFFFFFFFFFFFFFFFFF:FFFFFFFFFFFFFFFFFFFFFFFFFFF,FFFFFFFF:FF,FFFFFFFFFFFF:FFFFFFF:FFFFFFFFFFFFF,F,FFFF,FFFFF:FFFFFF:FF:FFFFFFFFFF:FFFFFFFFFF:FFFFFFF:F
@A00920:152:HGHKKDRXX:2:2101:31159:30812 1:N:0:CGCGTTCA+CTAAGCCT
ACTCCTACGGGAGGCAGCAGTAGGGAATCTTCCACAATGGGCGCAAGCCTGATGGAGCAATGCCGCGTGAATGAAGAAGGTCTTCGGATCGTAAAGTTCTGTTATTAGAGAAGAACAAATCAAGGGGTAACTACCTTGATTTTGACGGTACCTAACCAGAAAGTCACGGCTAACTACGTGCCAGCAGCCGCGGTAATACGTAGGTGACGAGCGTTGTCCGGAATTATTGGGCGTAAAGGGAGCGCAGGCG
+
,:FFFFFFFFF,FF:FFFFFFFFFFFFFFFFFFF:FFFFFFFFFFFFFFFFFFFFFFFFFFFFFF:FF:FFFFFFF,FFFFFFFFFFFFFFFFFFFFFFFFFFFFFF:FF:F:FFFFF:FFFFFFFFF:FFFFF,FFFFFFFFFFF,FFFFFFFF,FFF:FFF:FFFFFFFFFFFFFFFFFFFFFFFFFFFFFFFFFFF:FFFFFFF:FF,F,:FFF:FFFFFFFFFFFFFFFFFFFFFFFFFFFFFFFF
@A00920:152:HGHKKDRXX:2:2101:23827:31923 1:N:0:CGCGTTCA+CTAAGCCT
ACTCCTACGGGAGGCAGCAGTGGGGAATCTTGCGCAATGGGCGAAAGCCTGACGCAGCGACGCCGCGTGCGGGAAGAAGGCCTTAGGGTTGTAAAACTCTTTCGCCGGAGAAGATAATGACGGTACCCGCAGAAGAAGCCCCGGCTAACTTCGTGCCAGCAGCCGCGGTAATACGAAGGGGGCTAGCGTTGCTCGGAATCACTGGGCGTAAAGCGCACGTAGGCGGATTCTTAAGTCAGGGGTGAAATCC
+
FFFFFFFFFFFFFFFFFFFFFFFFFFFFFF:FFFFFFFFFFFFFFFFFFFFFFFFFFFFFFFFFFFFFFFFFFFFFFFFFFFF:FFFFFFFFFFF:FFFFFFFFFFFFFFFFFFF,FFFFFFFFFFFFFFF:FFFF:FFFFFFFFFFFFFFFFFFF:FFFFFFFFFFFFFFF:FFFFFFFFFFF:FFFF:F:FFFFFFFFFFF:FFFF:,F,F:FF:F::FFFFFF::FF:::FF::FF:FFFFF,:F:F
@A00920:152:HGHKKDRXX:2:2101:29351:31970 1:N:0:CGCGTTCA+CTAAGCCT
ACTCCTACGGGAGGCAGCAGTGGGGAATCTTGCACAATGGGCGAAAGCCTGATGCAGCAACGCCGCGTGCGGGATGAAGGCCTTAGGGTTGTAAACCGCTTTCAGCAGGGAAGAAACTGACGGTACCTGCAGAAGAAGGTGCGGCCAACTACGTGCCAGCAGCCGCGGTGACACGTAGGCACCAAGCGTTGTCCGGATTTATTGGGCGTAAAGAGCTCGTAGGCGGTTCAGTTAGTCGGGTGTGAAAACT
+
:FFFFF,FFFFFFFFFFFFFFFFFFFFFFFFFFFFFFFFFFFFFFFFFFFF:FFFFFFF:FFFFFFFFFFF:F:FFFFFFFFFFFFFFFFFFFFFFFFFFF:FFFFFFFFFFFFFFFFFFFFFFFFFFFF:FFFF:FFFFFFF,FFFFFFFFFFFFFFFFFFFFF:FFFFFFFFFFFF:FFFFFFFFFF:FFF:FFFFFFF,FFFFFFFFFFFFF:FFFFF:FFF:FFFFFFF::FFFFFFFFFFFFF:F
@A00920:152:HGHKKDRXX:2:2101:17662:32268 1:N:0:CGCGTTCA+CTAAGCCT
ACTCCTACGGGAGGCAGCAGTGGGGAATATTGCGCAATGGGCGAAAGCCTGACGCAGCAACGCCGCGTGCGGGATGAAGGCCCTCGGGTTGTAAACCGCTTTCAGTGGGGACGAACCAAGACGGTACCCACAGAAGAAGCCCCGGCCAACTACGTGCCAGCAGCCGCGGTAACACGTAGGGGGCAAGCGTTGTCCGGATTTATTGGGCGTAAAGAGCTCGTAGGTGGTTCGGTAAGTCGGGTGTGAAACC
+
FFFFFFFFFFFFFFFFFFFFFFFFFFFFFFFFFFFFFFFFF:FFFFFFFFFFFFFFFFFFFFFFFFFFFFFFFFFFFFFFFFFF:FFFFFFFF:FFFFFFFFFFFFFFFFFFF::FFFFFFFFFF:FFF:FFF:FFFFFFFFFF:FFFF::FFFFFFFFF:FFFFF:F:FF:FFFFFFF:FFF:FFFFFF:FFFFFF::FFFFFF:FFFFFFFF:FF::FFFFFFFFFFFF:F:FFF:FFF:FFF::FF:
@A00920:152:HGHKKDRXX:2:2101:32687:32988 1:N:0:CGCGTTCA+CTAAGCCT
ACTCCTACGGGAGGCAGCAGTGAGGAATATTGGTCAATGGACGCAAGTCTGAACCAGCCAAGTAGCGTGCAGGATGACGGCCCTCCGGTTTGTAAACTGCTTTTAGTTGGTAATAAAAGTTGGCTCGTGAGCCCCGTATTGTATGTAACATCAGAAAAAGGACCGGCTAATTCCGTGCCAGCAGCCGCGGTAATACGGAAGGACCGCGCGTTCTCCGGATTTATTGGGTTTAAAGGGAGCGTAGGCCGGC
+
FFFFFFFFFF,FFFFFFFFFFF,FFFFFFFFFFF:FFF:F,F:FFFF,FFFFFFFFFFFFFFFFFFFFF,FFFFFFFF:,FFF:FFFF,FFFFFFF,FFFFF::FFF:FF,FF:F,FFF,,FFFFF:,,F,FFFF:FFFFF:F:,FF:,F:FF::FFFFFFFFFFFF:FF:FF:FFF:FFFF:F,FFFF,FFFFFF::FFFF,FF,,FFFFF,F,F,FFFFFF,FFFF:FFFF:FFFFF,FFFFFFFF,F
@A00920:152:HGHKKDRXX:2:2101:20464:33051 1:N:0:CGCGTTCA+CTAAGCCT
ACTCCTACGGGAGGCAGCAGTGGGGAATATTGCGCAATGGCCGAAAGGCTGACGCAGCGACGCCGCGTGTGGGAGGAAGCCCTTCGGGGTGTAAACCACTGTCGGGGGGGACGAATTCCGAACGGGCAAATAGCCCGGGCGGTTGACGGTACCCTCAAAGGAAGCACCGGCTAACTCCGTGCCAGCAGCCGCGGTAAGACGGAGGGTGCAAGCGTTGTTCGGAATTACTGGGCGTAAAGCGCGGGCAGGT
+
:FFFFFFFFFF,FFFFFFFFFFFFFF:FF:FFFFFF:FFFFFFFFFFFFFFFFFFFFFFFFFFFFFFFFFFFFFFFFFFFFFFFFFFFFFFFF,FFFFFFFFFFFFFFFFFFFFFFFFFFFFFFFFF:FF:FFFFFFFFFFFFFFFFFFFFFFFFFFFFFFFFFFFFFFFFFFFFFFFFFFFF:F::F:F:FFFF::::FFFFFFF:FFFFFFFF,FFFFFF::FFFFFFFFFF:::FFFFFFFFF,FFF
@A00920:152:HGHKKDRXX:2:2101:16920:33144 1:N:0:CGCGTTCA+CTAAGCCT
ACTCCTACGGGAGGCAGCAGTGGGGAATTTTGGACAATGGGCGCAAGCCTGATCCAGCCATGCCGCGTGAGTGAAGAAGGCCTTCGGGTTGTAAAGCTCTTTCGGCGGGGACGAAACGGTCCGTTCCAACACCACGGACTAATGACGGTACCCGCAGAAGAAGCACCGGCTAACTACGTGCCAGCAGCCGCGGGACTACGTAGGGTGCAGGCGTTAATCGGACTTACTGGGCGTACAGCGTGCGTAGGCG
+
FFFFFFFFFFFFFFFFFFFFFFFFF,F:FFFF:FFFFFFFF,FFFF,FFFFFFFFFFF:F:FFFFFFFF::FFFFFFFFFF:FFFFF:F:FF:FFFF,FFFFFFFF,FFFFFFFFFF,FFFFFF,,F,:FFFFF:F,FF:FF,F:FF:,F,,FF,:::FFFFFFFFFFF,,F,:,,F,FFFF:,,FFF,,F,:,:FFF,FFFFFF::F,F,FF:,:FFFF,F:FF,F,F,F,F::FFF,FFFFFFFF,F,
@A00920:152:HGHKKDRXX:2:2101:22724:33708 1:N:0:CGCGTTCA+CTAAGCCT
ACTACTAAGGGAGGCAGCAGTGGGGAATATTGCGCAATGGGCGAAAGCCTGACGCAGCAACGCCGCGTGCGGGAAGAAGGTCTTCGGATCGTAAACCGCTTTTCTGAGGGAAGAGAACGGACGGTACCGCAGGAATAAGTCTCGGCTAACTACGTGCCAGAAGCCGCGGTAAAACTTAGGAGGCGAGCGTTATCCGGATTTACTGGGCGTAAATAGCGTGTAGGCGGTTTCATAAGTCGTGAGTGAAAGA
+
FFF,F::,,F:F:,FF:FFFFFFFFFFFFFFF,FFFFFFF:F:FFF,,,:FFF:,FF:FFFFFFFF:F:,F,,FFFFF:,F:FF,,F::FFFF:,F,FFFFF:FFF,::FFF:F,FFFFFFFFFFFF:FF,F:FFFFF,F:FFFFFFFF:FF:F:FFFFF,FFFFFFFFFFFFF:,FFF,,FFF,FFFFFFFFF:F:FFFFFF,FF,F,FFFF,,FFF,FFFF,FF,F:,FFFF,FFFF,F,FF,FFFF,
@A00920:152:HGHKKDRXX:2:2101:9191:33974 1:N:0:CGCGTTCA+CTAAGCCT
ACTCCTACGGGAGGCAGCAGTGGGGAATATTGGGCAATGGCCGAGAGGCTGACCCAGCCATGCCGCGTGCAGGAAGAAGGCCTTCTGGGTTGTAAACTGCTTATAAACGGGAAGAAAACGCTCTTGCGAGAGTAACTGAAGGTACCGTATTAATAAGCACAGGCTAACTCCGTGCAAGCAACCGAGGTAATACGGAGGGTGCAAGCGTTGTCCTGATTTATTGGGTTTAAAATCTGCGTAGGCGGCCTTA
+
FF,,FFFF::FF:FFFFFF:F::FFFFFF:,FFF,F,FFFF:F:FF,F:FFF,FFFFFFFFF,F:FFF::FFFFF:FFFFF,:FFF,::FFFFFFFFFFFF:,:F,FF::FF:FFFFFF,,FFF:FFFF,FFFF,F::F,,,FFF:,,:F,FFF:,::FF,F,FF,FF:,:F::F,:FF:,F,:,F,FFFFFFFFFF:FF,,FF:FFFF,FF:,F,F,FF:FFFFF:FF:,,:,F:FFF:F,:FF:FF,:
@A00920:152:HGHKKDRXX:2:2101:27046:34021 1:N:0:CGCGTTCA+CTAAGCCT
ACTCCTACGGGAGGCAGCAGTAAGGGATATTGCACAATGGGCGCAAGCCTGATGCAGCAACGCCGCGTGCAGGAAGAAGGGCTTCGGCTCGTAAACTGCTTTTCTGTGGGACGATAATGACGGTACCGCAGGAAGAAGACTCGGCTAACTACGTGCCAGCAGCCGCGGTAATACGTAGGAGGCGAGCGTTATCCGGATTTACTGGGTGTAAAGCGCGTGTAGGCGGTCCTGAAAGTGGCGCGTGAAAGCG
+
,FFFFFFFFFFF:FFFFFFFF,FFFFFFFFFFFFFFF:FFFFFFFFFFFFFFFFFFFFFFFFFFF:FFFF,FFFFFFFFFFFF,FFFFFFFFFFF:F::FFF,FFF:FFFFFFFFFFFFFF,FF:FFFFFFFF:FFFF:FF::FFFFFF:FFFFFFFFFFFF:FFFFFF,F,FFFFFFFFFFF,F:FFFFFF:FF:FFFF,FFFF,FFFF,,FFFFFFFFFFFFFFFFFFF,,:FFFFFFFFFFFFFF:F
@A00920:152:HGHKKDRXX:2:2101:12662:34037 1:N:0:CGCGTTCA+CTAAGCCT
ACTCCTACGGGAGGCAGCAGTGAGGAATATTGGTCAATGGGCGGAAGCCTGAACCAGCCAAGTAGCGTGCAGGACGACGGCCCTATGGGTTGTAAACTGCTTTTGTGCGGGAATAAAGTCAGGGACGCGTCCCTGTTTGCATGTACCGCAAGAATAAGGACCGGCTAATTCCGTGCCAGCAGCCGCGGTAATACGGAAGGTCCGGGCGTTATCCGGATATATTGTGTTTAAAGGGAGCGTAGGCCGTCCT
+
FFFFFFFFFFF,FFFFFFFFFFFFFFFFFFFFFFFFFFFFFFFF:FFFFFFFFFFFFFFFFFFFFFFFFFFFFF,:FFFFFFFFFFFFFFFFFFFFFFFFFFFFF:FFFFFF,FFFFFFFFFFFFFFFFF:,FFFFFFFFFFFFFFFFFFFFFFFFFF:F,FFFF::FF,,FF,,FFF,FFF,F:FF,,F,FFF:::FFFFFFFF,FFF:F:FF:FFF,:F,F,,F:FFFFFF,FFFF,FF::FF:FFFF
@A00920:152:HGHKKDRXX:2:2101:13575:34397 1:N:0:CGCGTTCA+CTAAGCCT
ACTCCTACGGGAGGCAGCAGTGGGGAATATTGCACAATGGGCGAAAGCCTGATGCAGCGACGCCGCGTGCGGGATGACGGCCTTCGGGTTGTAAACCGCTTTCAGCTCTGACGAAGCTTTTGTGACGGTAGGAGCAGAAGAAGCACCGGCTAACTACGTGCCAGCAGCCGCGGTAATACGTAGGGTGCGAGCGTTGTCCGGAATGAGTGGGCGTAAAGAGCTTGTAGGCGGCTTGTCGCGTCTGCGGTGA
+
FFFFFFFFFFFFFFFFFFFFFFFFFFFF:FFFFFFFFFFFFFFFFFFFFFFF:FFFFFF:FFFFFFFFFFFFFFFF:FFF,FFFFFF,FFFFFFF:,FFF:FFF:F:FFFFFFFFFFF,F,FF,FFF,F:FF,FF:FFFFF:F,FFFF,F:FFFFF,FF,F:FFFFFFFFF:,F,FFF::,FF:FFFFF:FFFF,,FFFFFF,F,:,:,FFFFFFF,,FFF:F,:F,:FF,F:F,FFFFFF:FF:,F,F:
@A00920:152:HGHKKDRXX:2:2101:19226:34632 1:N:0:CGCGTTCA+CTAAGCCT
ACTCCTACGGGAGGCAGCAGTGGGGAATTTTGGACAATGGGGGAAACCCTGATCCAGCCATTCCGCGTGAGTGAAGAAGGCCTTCGGGTTGTAAAGCTCTTTTGTCCGGAGCGAAACGGCTACGGTTAATACCCGTGGCTACTGACGGTACCGGAAGAATAAGCACCGGCTAACTACGTGCCAGCAGCCGCGGTAATACGTAGGGTGCGAGCGTTAATCGGAATTACTGGGCGTAAAGCGTGCGCAGGCG
+
FFFFFFFFFFFFFFFFFFFFFFFFFFFFFFFF::FFFFFFFFFF,FFFFFFFFFFFFFFFFFFFFFFFFFFFFFFFFFFFFF,:FFFFF:FFFFFFFFFFFFFFF:FFFFF,FFFFFFFFFFFF::FFF::FFFFF:F:FFFFFFFFFF:F,F:F,FFFFFF:FF:FFF:FFFFFFFF,FFFFFFF:FFFFFFF,FFFFFF:F:FFFFFFF:FFFFF:FFF:F:FFF:FFF:FFFFFFFF,F:,FFFF:F
@A00920:152:HGHKKDRXX:2:2101:16514:34663 1:N:0:CGCGTTCA+CTAAGCCT
ACTCCTACGGGAGGCAGCAGTAAGGAATATTGGACAATGCCCGCAAGGGTGATCCAGCCATGCCGCGTGCAGGAAGACGGCCCTATGGGTTGTAAACTGCTTTTACACCGGAGAAAACCCTCGCTCGTGAGCGAGGCTGATAGTATGGTGAGAATAAGCATCGGCTAACTTCGTGCCAGCAGCCGCGGTAAGACGAAGGATGCAAGCGTTATCCGGATTCATTGGGTTTAAAGGGAGCGTAGGTGGCCTT
+
FFFFFFFFFFF:FFFFFFFFFFFFFFFFFFFFFFFFFFFF:FFFFFFFFFFFFFFFFFFFFFFFF:FFFFFFFFFFFFFFF:FFFFFFFFFFFF,FFFFFFFFFFFFFFFFFFFFFFFFF:F:FFFFFFFFFFFFFFFF:FF:F:FFFFFFF:FFF:F:FFFFFFFFFFFFFFFFFFFFFFF:FFFFFFFF,FF:FFFFFFF:F,FFFFFFF:FF:FFFFF,FFFFF,FFF:FFF:FFFFFFFFFFF,FF
@A00920:152:HGHKKDRXX:2:2101:27950:34804 1:N:0:CGCGTTCA+CTAAGCCT
ACTCCTACGGGAGGCAGCAGTCGGGAATTTTGCCCAATGGACGAAAGTCTGAGGCAGCAACTCCGCGTGAGGGACGAAGGCTCTAGGGTCGTAAACCTCTTTTCTCAGGGAAGATCCAAGACGGTACCTGAGGAATAAGCCACGGCTAACTACGTGCCAGCAGCCGCGGTAATACGTAGGTGGCAAGCGTTGTCCGGATTTACTGGGCGTAAAGAGCGCGCAGGCGGCTGGTCAAGTCCGATGTGAAATC
+
FFFFFF,FFFFFFFFFFFFFFFFFF,FFFFFFFFFFFFFFFFFFFFFFFFFFFFFFFFF,FFFFFFFFFFFFF:FFFFFFFFFFFFFFFFFFFFFFFFFFFFFFFFFFFFFFFFFFF,FFFFFFFFFF:FFFFF:FFFFFFFFFFFF:FFFFFFFFFFFF:FFFFFFFF:,:FFFFFFFFFFFFFFFFFFFFFFFFF,FFFFFFFFFFFFFF,FFFFFFFFFFFFFFFF:FFF:FFFFFFFFFFFFFF::
@A00920:152:HGHKKDRXX:2:2101:4336:35055 1:N:0:CGCGTTCA+CTAAGCCT
ACTCCTACGGGAGGCAGCAGTGGGGAATATTGGACAATGGGCGAAAGCCTGATCCAGCCATGCCGCGTGTGTGAAGAAGGTCTTCGGATTGTAAAGCACTTTAAGTTGGGAGGAAGGGCAGTAAGTTAATACCTTGCTGTTTTGACGTTACCGACAGAATAAGCACCGTCTAACTCTGTGCCAGCAGCCGCGGTAATACAGAGGGTGCAAGCGATAATCGGAATTACTGGGCGTAAAGCGCGCGTAGGTG
+
F,,,F::,,:,FF:FF:FF,:FFF:FF:FFFF:FFFFFF,FFFFFF::FFFFFFFFFFFFFFF::FFFFF:FFFF:FFFFF:F,,:FFFFF:FFF:FFFF,:FFFF:F,FFF:FFFFF::FFF:FFFFFFFF,F:FFFFFFFF:FFFF:FFF::F::,,,FFFFFFFF,FFFFFFF:FF:,FF:FF:,FF:FFFFFFFF:,F:,,,F,F,FFF,:FFF,:FFFFFFFFFF,F:FFFFFF:,FFFFFFFF,
@A00920:152:HGHKKDRXX:2:2101:19524:35430 1:N:0:CGCGTTCA+CTAAGCCT
ACTCCTACGGGAGGCAGCAGTGGGGAATCTTGCGCAATGGGCGAAAGCCTGACGCAGCAACGCCGCGTGGGGGATGAAGGCCTTCGGGTTGTAAACCCCTTTCAGCAGGGACGAATTTGACGGTACCTGCAGAAGAAGCCCCGGCCAACTACGTGCCAGCAGCCGCGGTAATACGTAGGGGGCGAGCGTTGTCCGGATTTATTGGGCGTAAAGAGCTCGTAGGCGGCTTGGCAAGTCGGGTGTGAAACCT
+
FF:FFFFFFFFFFFFFFFFFFFFFFFFFFFFFFFFFFFFFFFFFFFFFFFFFFFFFFFFFFFFFFFFFF:FFF:FFFFFFFFFFFFFFFFFFFFFFFFFFFFFFFFFFFFFFF,F:FFFFFFFF:FFFFFFFFF:FFFFFF:FFFFFFFFFFF:F:FFFFFFFFFFFFF:F:FFFFFFFFFFF:FFFFFFFFFFFFFFFF:FFFFFFFFF:FFF:FFFFFFFF,FF:FFFFF:FF::,FFFFFFFFFFF:
@A00920:152:HGHKKDRXX:2:2101:29975:36746 1:N:0:CGCGTTCA+CTAAGCCT
ACTCCTACGGGAGGCAGCAGTGGGGAATATTGGACAATGGGCGAAAGCCTGATCCAGCAATGCCGCGTGAGTGATGAAGGCCTTAGGGTTGTAAAGCTCTTTTACCCGGGATGATAATGACAGTACCGGGAGAATAAGCTCCGGCTAACTCCGTGCCAGCAGCCGCGGTAATACGGAGGGAGCTAGCGTTGTTCGGAATTACTGGGCGTAAAGCGCGCGTAGGCGGCTTTGTAAGTTAGAGGTGAAAGCC
+
FFFFFFFFFFFFFFFFFFFFFF:FFFFFFFFFFFFFFFFFFFFFFFFFFFFFFFFFFFFFFFFFFFFFFFFFFFFFFFFFFFFFFFFFFFFFFFFFFFFFFFFFFFFFFFFFF:FFFFFFFFFFFFFFFFFFFFFFFFFFFFFFFFFFFFFFFFFFFFFFFFFFFFFFFFFFFFFFFFFFFFFFFFFFFFFFFFFFF:FFF:FFFFFF:FFFF:FFFFFFFFFFFFFFFFFFFFFFFFFFFFFFFFFFFF
@A00920:152:HGHKKDRXX:2:2101:20681:36902 1:N:0:CGCGTTCA+CTAAGCCT
ACTCCTACGGGAGGCAGCAGTGGGGAATATTGCACAATGGGCGCAAGCCTGATGCAGCAACGCCGCGTGAGGGACGACGGCCTTCGGGTTGTAAACCTCTTTTAGTAGGGAAGAAGCGAAAGTGACGGTACCTGCAGAAAAAGCACCGGCTAACTACGTGCCAGCAGCCGCGGTAATACGAAGGGGGCTAGCGTTGTTCGGAATTACTGGGCGTAAAGCGCGCGTAGGCTGCGATCTTTGTCAGGGGTGA
+
FFFFFFFFFFFFFFFFFFFFFF,FFFFF::F,F,FFFFFFFFFFFFFFFFFF:FFFFFFF:FFFFFF:FFFFFFFFFFFFFF:F,FFFFFFFFFFF,,FFFFF::,FF:FFFFFFF:,,FF:FFFF:FF:,FFFFFFFFF::FF:FF:FF::FFFFF:FFFFFFF::FFFFFFFFFF:FFFF,FFFFFFFF,FF,:,FFF:FFFF:F::F,FF::FF:FFF,FF:FFFF,FF:FFF:F::FFFFF,F:F:
@A00920:152:HGHKKDRXX:2:2102:20799:1658 1:N:0:CGCGTTCA+CTAAGCCT
ACTCCTACGGGAGGCAGCAGTGGGGAATTTTGCACAATGGGCGAAAGCCTGATGCAGCAACGCCGCGTGTGTGATGAAGGTTTTCGGATCGTAAAGCACTTTCGACCGGGACGAAAAAGCATTGGCTAATATCCAATGCCCTGACTGTACAGGGAGAAGAAGCACCGGCTAACTCTGTGCCAGCAGCCGCGGTAATACAGAGGGTGCAAGCGTTGTTCGGAAGTAGTGGGCGTAATGCGCGTGTAGGCGG
+
:FFF:FFFFFFFFFFFFFFFFFFFF,FFFFFFFFFFFFFFFFFFFFFFFFF,FFFFFFFFFFFFFFFFFFFFFFFFFFF,F:FFFFFFFFFFFFFFFFFFFF:FFFFFFFFFFFFFF:FFF,FF,FF:FFFF::FFFFFFFF:FFFF::,,FF:FFFFF:FFFFFFFF,FF,FFFFFFFFF,FF:FF,::F,FFF,FF,FFFFFFF:F:FF:,::F,,FFF,,FF,:FFFFFF::,FF:FFFFF:,FFFF
@A00920:152:HGHKKDRXX:2:2102:27733:1736 1:N:0:CGCGTTCA+CTAAGCCT
ACTCCTACGGAGGCAGCAGTGGGGAATCTTGCGCAATGCGCGAAAGCGTGACGCAGCAACGCCGCGTGAGGGAAGAAGGCCTTCGGGTTGTAAACCTCTTTCAGGAGGGACGAAGGTCGGGCGGTTAATAGCCGTTCCGACTGACGGTACCTCCAGAAGCAGCCCCGGCTAACTACGTGCCAGCAGCCGCGGTAATACGTAGGGGGCAAGAGTTGTCCGGAATCATTGGGCGTAAAGAGCGCGTAGGCGG
+
:FFFFFFFFFFFFFFFFFFFFFFFF:FFFFFFFFFFFFFFFFFFFFFFFFFFFFFFFFFFFFFFFFFFF:FFF,FFFFFFFFFFFFFFFFFF,FFFFF:F:FFFFFFFF:FFF:FFFFFFFFFFFFFFFFFFFF:FFFFFF:FFFFFF:FFFFFFFFF:FF,:FFFF,FFFFFF:FFF:FFFFF,FFF:FFF:::FFF,F,FFFFFFF,F,FFFFFF,FFFF:F:FF::,FFFFF::,,FFFFF,FF:F:
@A00920:152:HGHKKDRXX:2:2102:2456:1767 1:N:0:CGCGTTCA+CTAAGCCT
ACTCCTACGGGAGGCAGCAGTAACGAATCTTCCGCAATGCGCGAAAGCGTGACGGAGCAATGCCGCGTGCAGGATGAAGCCCCTCGGGGTGTAAACTGCTGTCAGGTCCTAGGAACTCAATGACCAGGACCAAAGGAAGCCCCGGCTAACTCCGTGCCAGCAGCCGCGGTAATACGGGGGGGGCAAGCGTTGTTCGGAATTACTGGGCGTAAAGGGCTCGTAGGCGGCCAACTAAGTCGGATGTGAAATC
+
,FFFFFFFFFFFFFFFFFFFFFFFFFFFFFFFFFFFFFFFFFFFFFFFFFFFFFFFFFF,FFFFFFFFFFFFFFFFFFF:FFFFFFFFFFFFFFFFFFFFFFFFFFFFFFFFFFFFFFFFFFFFFFFFFFFFFFFFFFFFFFFFFFFFFFFFFFFFFFFF:FFFFFFFF:FFF:FFFFFFFFFF,FFFFFFFFF:FF::FFFFFFFFFFFFFFFFFF::FFFFFFFFFF,F:F,FFFFFFF:FFFF::FF
@A00920:152:HGHKKDRXX:2:2102:3821:2190 1:N:0:CGCGTTCA+CTAAGCCT
ACTCCTACGGGAGGCAGCAGTCGAGAATCTTGGGCAATGCACGAAAGTGTGACCCAGCGACGCCGCGTGAAGGATGAAGGCCCTCTGGGTCGTAAACTTCTTTTAAGGGGGAAGAATCAATGACGGTACCCCTTGAATAAGCCACGGCTAACTACGTGCCAGCAGCCGCGGTAATACGAAGGGGGCTAGCGTTGTTCGGAATTACTGGGCGTAAAGCGCACGTAGGCGGATTGTTAAGTCGGGGGTGAAA
+
FFFFFFFFFFFFFFFFFFFFFFFFFFFFF,FFFFFF:FFFFFFFFFFFFFFFFFFFFFFFFFFFFFFFFFFFFFFFFFFFFFFFF:FFFFFFFFFFFFFFF,FFFFFFFFFF,FFFFFFFFFFFFFFFFFFFFFFFFFFFFFFFFFFF:FFFFFFFFFFFFFFFFFFFFFFF:FF:FFFFFFFFFFFFFFFFFF:FFFFF:FFFFFFF:F:FFF:F:FFFFFFFFFFFFFFFFF,F,FFFFFFFFFFFFF
@A00920:152:HGHKKDRXX:2:2102:18276:2895 1:N:0:CGCGTTCA+CTAAGCCT
ACTCCTACGGGAGGCAGCAGTAGGGAATCTTCCACAATGGGCGAAACCCTGATGGAGCAACGCCGCGTGCAGGATGAAGGCCTTCGGGTAGTAAACTGCTTTTATATGTGACGACTAAGACGGTAGCATAAGAATAAGGATCGGCTAACTACGTGCCAGCAGCCGCGGTCATACGTAGGATCCAAGCGTTATCCGGAATTACTGGGCGTAAAGAGTTGCGTAGGTGGCAGAGTAAGAAGGTAGTGAAATC
+
FFFFFFFFFFFFFFFF:FFFFFFFFFFF,FFF:FFFFFFFF,FFFF,FFFFFFFFFFF:FFFFFFFFFFFFFFFFFFFFF:F:FFFFFF::FFFFFFFFFFFF,F,F:FFFFFF:F,:FFFF:FFFFFFF,FFFFFFFFFFFF,FFFFFFFFF:FFF:F:FFFFFFFFFF:FFFF,FFFFFFFFFF,FFFFF::,FF,FFFFFF:FFFFFFF,FFFF:FFFFFFFF:FF,FFF:FF:,FFFFFF:FFFFF
@A00920:152:HGHKKDRXX:2:2102:22064:2942 1:N:0:CGCGTTCA+CTAAGCCT
ACTCCTACGGGAGGCAGCAGTGGGGAATATTGCGCAATGGGCGAAAGCCTGACGCAGCAACGCCGCGTGAGTGATGAAGGCCTTCGGGTCGTAAAGCTCTGTCGGAGGGAACGAATGCTTCCGGGGTTAACAGCCCCGGGAAGTGACGGTACCCTCAAAGGAAGCACCGGCTAACTCTGTGCCAGCAGCCGCGGTAATACAGAGGGTGCAAGCGTTGTTCGGAATTATTGGGCGTAAAGGGCGTGTAGGC
+
:F::FFFFFFFFFFFFFF:F:FFFFF,F:FFFFFFFFFFFF:FFFFFFFFFFF:FFFFFFFFFFFFFFF:FFFFFFFFF:FFF:FFFF:FFFFF:FFFFFFFFFFFF:FF:FFFFFFFFFFFFFFFFFFFFFFFFFFFFFFFFFF:FFFFFFFFFF:FFFF,:FF:F,FFFFFFFFFFF:FFFFF:FFFFFFFFFF,FFFF,:FFFFFF:FF:FFFFFFF,FF:FFFF:FF,FFFFFFF:FFFFFFFFF:
@A00920:152:HGHKKDRXX:2:2102:4291:3286 1:N:0:CGCGTTCA+CTAAGCCT
ACTCCTACGGGAGGCAGCAGTGGGGAATTGTTCGCAATGGGCGCAAGCCTGACGACGCAACGCCGCGTGGGGGATGAAGGTCCTCGGATTGTAAACCACTGGTGGGTGGGACGAACACTCCCGTGGTGAACAGCCATGGGAGCTGACGGTACCACCTGAGGAAGCCCCGGCTCACTCTGTGCCAGCAGCCGCGGTAATACAGAGGGGGCAAGCGTTGTTCGGAATTACTGGGCGTAAAGGGCGCGTAGGC
+
FFFFFFFFFFFFFFFFFF:FFF:FFFFFF:FFFFFFFFFF:FFFF,FFFFFFFFFFFFF:FFFFFFF:FF:FFFFFFFFFFFFFF:FF,F:FF:F::,,,,,FFFFFFFFFFF,FF:FF:FF,FFFFFFFFFFF:FF,FF:FFFFFFFFFFFFFFFFFFFF,:FF:FFF,F:,,FFFF::FFF,FFFF:FF,FFFF,FFFFF:F::FFF:FFFFF::FFFFFFF:FFFFF,FFF:F,:F,F,FFF,FFFF
@A00920:152:HGHKKDRXX:2:2102:27416:3411 1:N:0:CGCGTTCA+CTAAGCCT
ACTCCTACGGGAGGCAGCAGTCGCGAATATTGGACAATGGGCGAAAGCCTGACCGAGCAACGCCGCGTGAGCGATGAAGGCCTTCGGGTCGTAAAGCTCTGTAGATAGAGAAGAACAACTACGAGAGAAACTGCTCGAACATTGACGGTACCTAACCAGAAAGCCACGGCTAACTACGTGCCAGCAGCCCCGGAAAAACGTAGGTGGCAAGCGTTATCCGGAATAATTGGGCGAAAAGCGCGCGCAGCCG
+
FF:FFFFFFFFFFFFFFFFFF,F,FFFFFFF,,FFFFFFFFFFFFFFFF:FFFFFFFF,FF:FFFFFFF:FFFFFFFFFFFFFFFFFF::FFFFF,F,FFF:,,,:FF:,F:,FFFF,,FFFFFFF,,F::F,,,:,,FF,FF,F:,,FF:F:FF,,,FF:FFF,FFF,FFFF,,F,,F,:,:,FFFFF,FF,:FF,F:FF,F:,F,,:F,FFF,FFFFF,FFF,:FFF,:F,,FFFFF,F,F,:FF:FF
@A00920:152:HGHKKDRXX:2:2102:10140:3771 1:N:0:CGCGTTCA+CTAAGCCT
ACTCCTACGGGAGGCAGCAGTAAGGAATATTGGACAATGGCCGCAAGGCTGATCCAGCCATCCAGCGTGCAGGAAGAAGGCCCTACGGGTTGTAAACTGCTTTTGTCAGGGAATAAACCCTTGGATTTACTCTGAGGCTGAAGGTACCTGAAGAATAAGCACCGGCTAACTCCGTGCCAGCAGCCGCGGTAATACGGAGGGTGCGAGCGTTATCCGGAATTACTGGGTTTAAAGGGTGCGTAGGCGGCAC
+
:FFFFFFFFFFFFFFFFFFFFFFFFFFFFFFFFFFFFFFFFFFF:FFFFFFFFFFFFFFFFFFFFFFFFFFFFFFFFFFFFFFFFFFFFFFFFFFFFFFFF,FFFFFFFFFF,:FFFFFFFFFFFFFFFFFFFFFFFFFFFFFFFFFFFFFFFFFFFFFFFFFFFFFFFFFFFFFFFFFFFFFFFFFFFF,FFFFFFFFFFFFFFFFF:FFFFF:FFF:FFFFFFFF,FFFF:FFFFFFFFFFFFFFF:F
@A00920:152:HGHKKDRXX:2:2102:22453:3865 1:N:0:CGCGTTCA+CTAAGCCT
AATCCTACGGGAGGCAGCAGTGGGGAATCTTACGCAATGGGCGAAAGCCTGACGCAGCGACGCCGCGTGTGGTATGACGGCCTTAGGGTTGTAAAACACTGTCGGGAGGGACGAAGATCTGACTCAACCTCCAAATGAAGCACCGTCTAACTCTGTGCCAGCAGCCGCGGTAATACAGAGGTTTCGCGCGTTGACCGCAATCACGGCGCTTAAAGGGCTCGTAGGCGGACCTATAAGAAGGGTGTGAAAT
+
:,F:FFF,FFFFF,FFFFFFFF:F,FFF,FF,:FFFFFF,:FF,FFFFFF:,F,,FFF:FFFFF,FFFF,FF,FFFF:,F,F:FF:F:FF:FFFF,FFF:::F,FFFF,FF,FF:,:FFFFFF,,,:FF,:F:FF,:FF,FF:,F,FF,,FF,FFF,:,:,FF,:,FF,,F,:FFFF,FF,,F,:::,:::F,,:::,FF:FF:,F:FF:,FFF:,,F,F,F,,,,,:,FF,F,,F,,F:F,,F,F:FFF
@A00920:152:HGHKKDRXX:2:2102:28040:4679 1:N:0:CGCGTTCA+CTAAGCCT
ACTCCTACGGGAGGCAGCAGTGGGGAATATTAGACAATGGGCGAAAGCCTGATCCAGCAATGCCGCGGGTGTGAAGAAGGCCTTCGGGTTGTAAACTGCTTTTCTATGTGAAGATTATGACGGTAGCATAGGAATAAGGATCGGCTAACTCCGTGCCAGCAGCCGCGGTCATACGGAGGATCCAAGCGTTATCCGGAATTACTGGGCGTAAAGAGTTGCGTAGGTGGCATCGTAAGTTGGTAGTGAAAGC
+
FFFFFFFFFFFFFFF:FFFFFFFFFFFFFFFFFFFFFFFFFFFFFFFF:FF:FFFFFFF:FFF:FFF,FFF:FF,:F,FFFFFF:FFFFFFFFF:FFF,FFFFFF:FFFFF:F:FFFFFFFFFFFFFFF,FFFFFF:FFFFFFFFFFF:FFFFFFFFFFFFFFFFFFFFFFFFFFF,FFFF:FFFFFFFFFFF:F:FFFFFFF:F:FFF:FFF:FFFFFFFF,FFFFF:F,F:FFFFFFFFFF:FFF,F:
@A00920:152:HGHKKDRXX:2:2102:21504:4758 1:N:0:CGCGTTCA+CTAAGCCT
ACTCCTACGGGAGGCAGCAGTGGGGAATATTGGACAATGGGCGAAAGCCTGATCCAGCAATGCCGCGTGAGTGAAGAAGGCCTTAGGGTTGTAAAGAACTTTTACCCGGGATGATAATGACAGTACCGGGAGAATAAGCTCCGGCTAACTCCGTGCCAGCAGCCGCGGTAATACGGAGGGAGCTAGCGTTGTTCGGAATTACTGGGCGTAAAGCGCGCGAAGGCGGCATTGTAAGTTAGGGGTGAAAACC
+
FFFFFFFFFFFFFFFF:FFFFFFFF,FFFFFFFFFFFFFFFFFFFF,FFFF:FFFFFF,FFFF:FFFFF,,FFF,FFF,F,,F:FFF,FFFFFF:F,,FF:F:FF,:FFFFF:FF,FFFFFFFFFF,F,:::F,:FFF::FF:FFFFFFFFFFFFFFFF:FFFFFFFFFF::FFFFFFFFFFF:FFF:FFFF:FF:FFFFFFFFFFFF:FF::FF,FF,,FFFFFFF,,:FFFFFFF,F,,FFFF::,F,
@A00920:152:HGHKKDRXX:2:2102:27353:5087 1:N:0:CGCGTTCA+CTAAGCCT
ACTCCTACGGGAGGCAGCAGTAGGGAATATTGGTCAATGGGCGGAAGCCTGAACCAGCCATGCCGCGTGCAGGAAGACGGCCTTCTGGGTTGTAAACTGCTTTTATCAGGGAAGAAAGAACTTTTGCGAGAGTTGATGACGGTACCTGAGGAATAAGCACCGGCTAACTACGTGCCAGCAGCCGCGGTAATACGTAGGGTGCGAGCGTTGTTCGGAATTATTGGGCGGAAAGCGCACGTAGGCGGCCCGG
+
:,FFFFFFF::FFFFFFFFF:FFFFFFFFFFFFFFFF:FFFFFFFFFFFFFFFFFF:FFFFFFFFFF:FFFFF:F:FF,FFFFFFFF:F:F:FFFFF:FFFFFFFF,:FFFFFFF:FFFFFFFFFFF:FFFFFFFFFFFFFF:F:,F:F,FF:FFFFFFF:F:FFFFFFF:FFFFFF:FFF:F,F:FF,FFFFF,FFFFF:FFF::FFFF:FFFF,F,F:,F,F:FF,FFF:,FF:F:,:F:F,FFFF:F
@A00920:152:HGHKKDRXX:2:2102:18466:5290 1:N:0:CGCGTTCA+CTAAGCCT
ACTCCTACGGGAGGCAGCAGTGGGGAATATTGGGCAATGGGCGCAAGCCTGACCCAGCGACGCCGCGTGCGGGATGACGCTTCTCGGAGTGTAAACCGCTGTCAGAGGGGACGAACGGCCGGAGTGGGAATACTGCTTCGGATTGACGGTACCCTCAAAGGAAGCGCCGGCTAACTCCGTGCCAGCAGCCGCGGTAAAACGTAGGAGGCGAGCGTTATCCGGATTTACTGGGTGTCAAGCGCGTGTAGGC
+
:FFFFFFFFFFFFFFFFFFFFFFFFFFFFFFFFFFFFFFFFFFFFFFFFFFFFFFFFFFFFFFFFFFFFFFFFF:FFFFFF:FFFFFFFFFFFFFFFFFFFFFFFFFFFFFFFFFFF:FFFFFFFFFFF:FFFFFFFF:FFFFFFFFFFFFFFFFFF:FFFF:FFF,F:FFFFF:FFFFFFFFFFFFFFFFFFFFFFFFFFFFF:FF,FFFFFFFFFFF,FFFFFF,FF:FFFFF,FFFFFFFFF:F:FF
@A00920:152:HGHKKDRXX:2:2102:30228:5588 1:N:0:CGCGTTCA+CTAAGCCT
ACTCCTACGGGAGGCAGCAGTGGGGAATCTTGCGCAATGGGCGAAAGCCTGACGCAGCCATGCCGCGTGAATGATGAAGGTCTTAGGATTGTAAAATTCTTTCACCGGGGACGATAATGACGGTACCCGGAGAAGAAGCCCCGGCTAACTTCGTGCCAGCAGCCGCGGTAATACGAAGGGGGCTAGCGTTGCTCGGAATTACTGGGCGTAAAGGGCGCGTAGGCGGACAGTTTAGTCAGAGGTGAAAGCC
+
FFFFFFFFFFFFFFFFFFFFFFFFFFFFFFFFFFFFFFFFFFFFFFFFFFFFFFFFFFFFFFFFFFFFF:FFFFFFFFFFFFF:FFFFFFFFFFFFFFFFFFFFFFFFFFFFFFFFFFFFFFFFFFFFFFFFFFFFFFFFFFFFFF:FFFFFFFFFFFFFFFFFFFFFFFFFFFFFFFFFFFFFFFFFFFFFFFFFFFFFFFFFFFFFFFFFF,FFFFFFFFFFFFFFFFFF::FFFFFFFFFFF:F,FF
@A00920:152:HGHKKDRXX:2:2102:10809:6496 1:N:0:CGCGTTCA+CTAAGCCT
ACTCCTACGGGAGGCAGCAGTAGGGAATATTGGTCAATGGGTGCGAGCCTGAACCAGCCATGCCGCGTGCAGGAAGACGGCCTTCTGGGTTGTAAACTGCTTTTACCAGGGGTTAAAATTTTATTGCGAGTAAAATTGAAGGTACCTGGTGAATAAGCCACGGCTAAATACGTGCCAGCAGCCGCGGTAATACGTAGGGAGCAAGCGTTGTGCGGATTTACTGGGATTAAAGAGAGCGCAGGCGGCTGGT
+
F,F,FFFF:FFFFFFFFFFF,FFFFFF,FFFFFFFFFFFFFFF,:F:FFFFFFFFFFFFFFF:FFFFF:FFFFFFFFFFFFFF:FFFFF,FFFFFF,F:FFFFF:FFFFF,F,FFF:FF:,,,FFF,F::,,FF:FF:FFF:FFF::F:FFFFFFFF,,F:FF,FFF,:FFFFFF:FFFF,FF,:,:FFFFFFF,FF,:,F,F:,F::F,F,F,:FFF,FFFFFF,FFFFFF,:,FF,,FFFFFF,::FF
@A00920:152:HGHKKDRXX:2:2102:8467:6511 1:N:0:CGCGTTCA+CTAAGCCT
ACTCCTACGGGAGGCAGCAGTGGGGAATATTGGACAATGGGCGCAAGCCTGATCCAGCAACGCCGCGTGAGGGATGACGGCCTTCGGGTTGTAAACCTCTTTCAGCAGGGACGAAGCGCAAGTGACGGTACCTGCAGAAGAAGGACCGGCCAACTACGTGCCAGCAGCCGCGGTAATACGTAGGGTCCGAGCGTTGTCCGGAATTACTGGGCGTAAAGCGCGCGCAGGCGGGCGTGTAAGTCGGAAGTGA
+
FFFFFFFFFFFFFFFFFFFFFFFFFFFFFFFFFFFFFFFFFFFFFFFFFFFFFFFFFFFFFFFFFFFFFFFFFFFFFFFFFFFFFFFFFFFFFFFFFFFFFFF:FFFFFFFFF:,FFFFFFFFFFFFFF:FFFFF:FF:FFFFFFFFFFFFFFFFFFFFFFFFFFFFFFFFFFFF:FFFFFFFFFFFFFFFFF:FFFFFFFF,FFFFFFFFFFFF,FFFFFFFFF:FFFFFFFFFFFFFFFFFFF:FFFF
@A00920:152:HGHKKDRXX:2:2102:22073:7059 1:N:0:CGCGTTCA+CTAAGCCT
ACTCCTACGGGAGGCAGCAGTGGGGAATCTTGCGCAATGGGCGAAAGCCTGACGCAGCAACGCCGCGTGCGGGATGAAGGCCCTCGGGTTGTAAACCGCTTTCAGTGGGGACGAACCAAGACGGTACCCACAGAAGAAGCCCCGGCCAACTACGTGCCAGCAGCCGCGGTAACACGTAGGGGGCAAGCGTTGTCCGGATTTATTGGGCGTAAAGAGCTCGTAGGTGGTTCAGTAAGTCGGGTGTGAAACC
+
FFF:FFFFFFFFFFFFFFFFFFFFFFFFFFFFFFFFFFFFFFFFFFFFFFFFFFFFFFFFFFFFFFFFFFFFFFFFFFFFFFFFFFFFFFFFFFFFFFFFFFFF:FFFFFFFFFFFFFFFFFFFFFFFFFFFFFFFFFFFFF:FFFFFFF:FFFFFFF:FFFF:FFFFFFFFFFFFFFFFFFF:FFFFFFFFFFF:FFFFFFF:F:F,FFFFFF:F:FFFFF,FFFFF:F:F:F:,FFF:F:F:FF:FFF
@A00920:152:HGHKKDRXX:2:2102:25762:7059 1:N:0:CGCGTTCA+CTAAGCCT
ACTCCTACGGGAGGCAGCAGTGGGGAATATTGGACAATGGGGGAAACCCTGATCCAGCCATGCCGCGTGAGTGATGAAGGCCCTAGGGTTGTAAAGCTCTTTTGTCAGGGAAGATGATGACGGTACCTGAAGAATAAGCACCGGCTAACTTCGTGCCAGCAGCCGCGGTAATACGAAGGGTGCTAGCGTTGTTCGGAATTACTGGGCGTAAAGGGCGCGTAGGCGGCCCTGTCAGTCAGACGTGAAAGCC
+
FFFFFFFFFFFFFFFFFFFFFFFFFFFFFFFFFFFFFFFFFFFFFFFFFFFFFFFFFFFFFFFFFFFFFFFFFFFFFFFFFFFFFFFFFFFFFFFFFFFFFFFFFFFFFFFFFFFFFFFF:FFFFF:FFFFFFFFFFFFFF:FFFFFFF,F,FFFF:FF,FFFFFFFF:FFFF,FFF,F:FFFFFFFF,:FFF:F,:FFFFFFFFFFFFFFFFFFFFFFFF:FFFFFFFF:FFFFFFFF:F,FFFFF:FF
@A00920:152:HGHKKDRXX:2:2102:5963:7247 1:N:0:CGCGTTCA+CTAAGCCT
AATCCTACGGGAGGCAGCAGTGGGGAATCTTGCGCAATGGGCGAAAGCCTGACGCAGCAACGCCGCGTGCGGGATGACGGCCTTCGGGTTGTAAACCGCTTTCAGTGGGGACGAAATCAGACGGTACCCACAGAAGAAGCCCCGGCCAACTACGTGCCAGCAGCCGCGGTAACACGTAGGGGGCGAGCGTTGTCCGGATTCATTGGGCGTAAAGAGCTCGTAGGCGGCTCGGTAAGTCGGGTGTGAAACC
+
:,FF:FFF:F::F:FFFFFFFFFF:FFFFFF,FFFF:F,FFF:FFF:FFFFFFFFFFF:FFF::,FFFF::FF,FFFFFFF::F:,FFFF,FF:F,:F::FFFF::,:FFFFF:F:FFFFF:FFFFFFFFFF,:F:,FF:FFF:FFFF:F,:FFFF,FFF::F:FFFF:F:FFFFF,:F,,FF:F::FFF,::F:F,FFFFF,F:,,FFFFFFFF,:F:,FFFF:FFFF:F,F,,F,:F,FF,:FF:FFF
@A00920:152:HGHKKDRXX:2:2102:14516:8281 1:N:0:CGCGTTCA+CTAAGCCT
ACTCCTACGGGAGGCAGCAGTGAGGGATATTGCACAATGGGGGAAACCCTGATGCAGCGACGCCGCGTGGGTGATGAAGGCTTTCGGGTCGTAAAACCCTTTTCTAGGTGACGAGCAAGGACGGTAGCCTAGGAATAAGTCTCGGCTAACTACGTGCCAGCAGCCGCGGTAAAACGTAGGAGGCAAGCGTTATCCGGAGTTACTGGGCGTAAAGCGCATGTAGGCGGTTTTTCAAGTGGCGTGTGAAAGC
+
FFF,FFFF:FFFFFFFFFFFF:FFF:FFFFFFFFFFFFFF,:FFFF:,FFFF,FF:FFFF:FFFFFFFF::FFF,FFFFFFFFFF,FFFF,FFFFFFFF:FFF:FFFFFF:F,FFFF,FFFF:FFFFFFFFFFF,FFFFFFFF:FFFFFFF,FFFFFFFFFFFFFF:FFFFF:,F::FFFFFFFF,FF:FFF:FFFFFFFF,FFFFF:FFFFF:FFFFFFF:FFFFFFF:FF:,:FF,FF::F:F:,FFF
@A00920:152:HGHKKDRXX:2:2102:3775:9032 1:N:0:CGCGTTCA+CTAAGCCT
ACTCCTACGGGAGGCAGCAGTGGGGAATCTTGCCCAATGGGCGAAAGCCTGAGGCAGCGACGCCGCGTGCGGGAAGAAGGCCCTCGGGTTGTAAACCGCTTTCAGGAGGGACGAAGCTACTCGGGTGAATAGCCCAGAGGGTGACGGTACCTCCAGAAGAAGCCCCGGCTAACTACGTGCCAGCAGCCGCGGTAATACGTAGGGTGCAAGCGTTAATCGGAATTACTGGGCGTAAAGCGTGCGCAGGCGG
+
:FF:FF:FFFFFFFFFFFFFFFFFFFFFFFFFFFFFF:FFFFFFFFFFFFFFFFF,FFFFFFFFFFFFFFFFFF,FFFFFFFFFFFFFFFFFFFFFFFFFFFFFFFFFFFFFFFFFFFFFFFFFFFFFFFFFFFF:FFFFFFFFFFFFFFFFFFFFFFFFFFFFFFFFFFFFFFFFFFFFFFFFFFFFFFFFFF:FFFFFFFFFFFFF,FFFFF,FFFFFF,FFFFFFFFFFFFFF,FFFFFF:FFFFF:
@A00920:152:HGHKKDRXX:2:2102:19461:9486 1:N:0:CGCGTTCA+CTAAGCCT
ACTCCTACGGGAGGCAGCAGTGGGGAATATTGGACAATGGGCGAAAGCCTGATCCAGCAATGCCGCGTGAGTGATGAAGGCCTTAGGGTTGTAAAGCTCTTTTACCCGGGATGATAATGACAGTACCGGGAGAATAAGCTCCGGCTAACTCCGTGCCAGCAGCCGCGGTAATACGGGGGGGGCAAGCGTTGTTCGGAATTACTGGGCGTAAAGGGCGCGTAGGCGGCCTGCTAAGTCGAACGTGAAATCC
+
FFFFFFFFFFFFFFFFFFFFFFFFFFFFFFFFFFFFFFFFFFFFFFFFFFFFFFF:FF:FFFFFFFFFFFFFFFFFFFFFFFFFFFF:FFF:FFFFFFFFFFFFFFFFFF,FFFFFFFFFFFFFFFFFFFFFFFFFFFFFFFFFFF:FF::FFFFFFFF:F:FFF:FFF:FFFFFFFFFFFFFFFFFF:FFFF:FFFFF:FFFFFFFFF:FFFFFFFFFFFFFFFFFFFF:F:FFF:FFFFFFF,:FF:F
@A00920:152:HGHKKDRXX:2:2102:2519:9580 1:N:0:CGCGTTCA+CTAAGCCT
ACTCCTACGGGAGGCAGCAGCAGGGAATTTTGCGCAATGGGCGAAAGCCTGACGCAGCAACGCCGCGTGGGGGATGAAGGCCTTCGGGTTGTAAACCCCTTTCAGGAGGAACGAAATTGACGGTACCTTCAGAAGAAGCCCCGGCCAACTACGTGCCAGCAGCCGCGGTAATACGGAGGGGGCTAGCGTTGTTCGGAATTACTGGGCGTAAAGCGCGCGTAGGCGGCTTCGCAAGTCAGAGGTGAAAGCC
+
FFFFFFFFFFFFFFFFFFFFF,FFFFFFFFFFFFF:FFFFFFFF,,FFFFFFF:FFFF::FFFFFFF,FFFFF,FFF,FFFF:FFFFF:FF:FFFFFF::F:FFFFFFFF,FFFF:FFF:FFFFFFF,FFFFFFFFFFFFFFFFFFF,F,FFFFFFFFFFFFFFFFF,FFF:FF,FFFFFFF:FFFFFFFF:F:FFF:FFFFFFF,F:FFFF,F:FFFFFF:FFF:FFFFFFFFFFFF:FFF:FFF,FFF
@A00920:152:HGHKKDRXX:2:2102:23764:9799 1:N:0:CGCGTTCA+CTAAGCCT
ACTCCTACGGGAGGCAGCAGTGGGGAATCTTGCGCAATGGGCGAAAGCCTGACGCAGCCATGCCGCGTGAATGATGAAGGTCTTAGGATTGTAAAATTCTTTCACCGGGGAAGATAATGACGGTACCCGGAGAAGAAGCTCCGGCTAACTTCGTGCCAGCAGCCGCGGTAATACGAAGGGGGCTAGCGTTGCTCGGAATTACTGGGCGTAAAGGGAGCGTAGGCGGACAGTTAAGTCAGAGGTGAAAGCC
+
FFF:FFFFFFFFFFFFFFFFFFFFFFFFFFFFFFFFFFFFFFFFFFFFFFFFFFFFFFFFFFFFFFFFFFFFFFFFFFFFFFFFFFFFFFFFFFFFF:FFFFFFFFFFFFFFFFFFFFFFFFFFFFFFFFFFFFFFFFFFFFFFFFFFFFFFFFFFFFFFFFFFFFFFF:FFFFFFFFFFFFFFFFFFF:FFFFFFFFFFFFFFFFFFFFF:FF:FFFF,FFFFFFFFFFF:FF:FFFF:FFFFF:FFFF
@A00920:152:HGHKKDRXX:2:2102:27769:10191 1:N:0:CGCGTTCA+CTAAGCCT
ACTCCTACGGGAGGCAGCAGTGGGGAATCTTGCGCAATGGCCGAAAGGCTGACGCAGCGACGCCGCGTGCGGGAGGACGCCCTTCGGGGTGTAAACCGCTGTCAGAGGGGACGAAAGCCCGGGGGAGGAAATGCCTTACGGGGATGACGGTACCCTCAGAGGAAGCACCGGCTAACTCCGTGCCAGCAGCCGCGGTAATACGGAGGGTGCGAGCGTTGTTCGGAATCACTGGGCGTAAAGGGCGCGTAGG
+
FFFFFFFFFFFFFFFFFFFFFFFFFFFFFFFFFFFFFFFFFFFFFFFFFFFFFFFFFFFFFFFFFFFFFFFFFFFFFFFFFFFFFFF:FFFFFFFFFFFFFFFFFFFFFFFFFFFFFFFFFFFFFFFFF:FFFFFFFFFFFFFFFFFFFF:FFFF:FFFFFFFFFFFFFFFFFFFFFFFFFFFFFFFFFFFFFFFFF:F:FFFFFFFFF:FFFFFFFFFFFFFFFFFF:FFFF:F,FF:FFFFFFFF:FF
@A00920:152:HGHKKDRXX:2:2102:17716:10473 1:N:0:CGCGTTCA+CTAAGCCT
ACTCCTACGGGAGGCAGCAGTGGGGAATATTGGACAATGGGCGCAAGCCTGATCCAGCCATGCCGCGTGAGTGAAGAAGGCCTTCGGGTTGTAAAGCTCTTTTGTTGGGAAAGAAAAGCAGCCGGCCAATACCCGGTTGTTCTGACGGTACCCAAAGAATAAGCACCGGCTAACTTCGTGCCAGCAGCCGCGGTAATACGAAGGGTGCAAGCGTTACTCGGAATTACTGGGCGTAAAGGGCGCGTAGGCG
+
FFFFFF:FFFFFFFFFFFFFFFFFF,FFFFFFFFFFFFFFFFFFFFFFFFFFFFFFFFFFFFFFFFFFF::FFF:FFFFFF:FFFFFFFFFFFFFF:FFFFFFFFFFF:FFFFFFFFFFF,FFF:FFFFFFFFF:F:,FFFFFFFFFFF,,FF:FFF,FFFFF:FFFFFFFFFFFF:FFF,FFFFFFFFFFFF,F,FFFFFFFFFFFFFF:F:F,FFFFF:F:FFFFF:FFFFFFF,FFFFFFFFFFF,F
@A00920:152:HGHKKDRXX:2:2102:16468:11162 1:N:0:CGCGTTCA+CTAAGCCT
ACTCCTACGGGAGGCAGCAGTAGGGAATTGTTCGCAATGGGCGCAAGCCTGACGACGCAAAGCCGCGTGGAGGATGAAGACCTTCGGGTCGTAAACTCCTTTCGACCGAGATGAACACCTGCCGACCTAATACGTCGGCAGCCGGTCAGTATCGTGGGACGAAGCCCCGGCTAACTCCGGGCCAGCAGCCGCGGTCATACGGGGGGGGCAAGCGGGGTGCGGCATTACTGGGGGGAAAGGGTTGCGGGGG
+
:FFFF,FFFFFFF:FFFFFFF:FFF:FFF:FFF:FFFFFFFFFFFF,FFFFFF,FFFF:F,FFFFFFFFFF,FFFFFFF,FF:F:FF:FFFFFF::::FFFFF,FFFFFFFFFF:,F,FF:F:FF,F,F,F,FFFF:FF::,:,F,FFFF,F,F,F,F,:F,FF,F:,FFFFFF:,:,F,F,F,FF,FFFFFF:,:,F:FF,FFFFFF,:,F,FFFF,,F:F,,:,,,,F,,,F,,:FFFF::F,FF,FF
@A00920:152:HGHKKDRXX:2:2102:7961:11240 1:N:0:CGCGTTCA+CTAAGCCT
ACTCCTACGGGAGGCAGCAGTGGGGAATTTTGGACAATGGGGGAAACCCTGATCCAGCCATTCCGCGTGAGTGAAGAAGGCCTTCGGGTTGTAAAGCTCTTTTGTCCGGAACGAAACGGTGCACGTGAATATCGTGCGCTACTGACGGTACCGGGAGAATAAGCACCGGCTAACTACGTGCCAGCAGCCGCGGTAATACGTAGGGTGCGAGCGTTAATCGGAATTACTGGGCGTAAAGCGTGCGCAGGCG
+
FFFFFFFFFFFFFFFFFFFFFFFFFFFFFFFFFFFFFFFFFFFFFFFFFFFFFFFFFFFFFFFFFFFFF,FFFFFFFFFFFFFFFFFFFFFFFFFFFFF,F:FFFFFFFFFFFFFFFFFFFFFFFFFFFFFFFFFFFFFFFFFFFFFFFFFFFFFFFF:FFFFFFFFFFFFFFFFFFFFFFFFFFFFFFFFFFFFFFFFF,FFFFFFFFFFFFFF,FFFFFFF,FFFFFFFFFFFFFFFFFFFFFFFFFF
@A00920:152:HGHKKDRXX:2:2102:28863:11804 1:N:0:CGCGTTCA+CTAAGCCT
ACTCCTACGGGAGGCAGCAGTGGGGAATATTGGACAATGGGCGAAAGCCTGATCCAGCCATGCCGCGTGTGTGAAGAAGGTCTTCGGATTGTAAAGCACTTTAAGTTGGGAGGAAGGGTATTCACCTAATACGTGAGTATTTTGACGTTACCGACAGAATAAGCACCGGCTAACTTCGTGCCAGCAGCCGCGGTAATACGAAGGGTGCAAGCGTTGTCCGGATTTATTGGGTTTAAAGGGTGCGTAGGCG
+
FFFFFFFFFFFFFFFFFF:FFFFFFFFFFFFFFFFF:FFFF:FFFFFFFFFFFFFFFFFFFFFFFFFFFFFFFFFFFFFFFFFFFFFFFFFF,FFFFFF:::F:F,:F,FFFFFFFF:FFFF,:FFFFFFFFFFFFFFFFFFF:FFFFFFF,:F,FFF,FFF::FFFFFFFFF:FFFFFF:,::FF:FFFFFFFFFFFF::FFFFFFFFFFFFFFFFF,FFFFFF,F,FFFFFF,::FF:F,F,:,FFFF
@A00920:152:HGHKKDRXX:2:2102:10764:11992 1:N:0:CGCGTTCA+CTAAGCCT
ACTCCTACGGGAGGCAGCAGTGGGGAATATTGCACAATGGGCGCAAGCCTGATGCAGCGACGCCGCGTGAGGGATGAAGGCCTTCGGGTTGTAAACCTCTTTCAGTAGGGAAGAAGCGAAAGTGACGGTACCTGCAGAAGAAGCGCCGGCTAACTACGTGCCAGCAGCCGCGGTAATACGTAGGGCGCAAGCGTTATCCGGAATTATTGGGAGGAAAGAGCTCGTAGGCGGTTTGTCGCGTCTGCCGTGA
+
FFFFFFFFFFFFFFF:FFFFFFFFFFFFFFFFFFFFFFFFFFFF,FFFFFFFFFFFFFFFFFFFFFFFFFFFFFFFFFFFFF:FF:FFFFFFFFFFFFFFFF,FFFFFFFFFFFFFF,F:FFFFFFFFFFFFFFFFFFFF:FFFF:F:FFFFFFFF:F:FFFFFFF:FFFFFFF:,FFF:F,,FFFFFFF:F:,:,FF:,FF,F,,,FF,F,:,F,FF:FFFFFF:FF,FFFFFFFFFF:FFFFFF::FF
@A00920:152:HGHKKDRXX:2:2102:29821:12148 1:N:0:CGCGTTCA+CTAAGCCT
ACTCCTACGGGAGGCAGCAGTAAGGAATATTGGACAATGGGCGCAAGCCTGATCCAGCCATCCCGCGTGCAGGATGACTGCCCTATGGGTTGTAAACTGCTTTTATTAGGGAAGAAACCCCTGGATTTATCCGGGGCTGCCGGTACCTAATGAATAAGCACCGGCTAACTCCGTGCCAGCAGCCGCGGTAATACGGAGGGTGCAAGCGTTATCCGGAATCACTGGGTTTAAAGGGTGCGTAGGCGGCGTC
+
FFFFFFFFFFFFFFFFFFFFF,FFFFFFFFFFF:FFFFFFFFF:F:FFFFFFF:FFFFFFFFFFFFFFF:FFFFFFFFFFF:FFFFFFFFFFFFFFFFFFF,FFF,FFFFF::F:F:FFFFFF,FFFFFF,::FF:FF,:FFFFF,FF:FFFFFFF:F:FFF:FFF,FFFFFFFFFFFFFFFFFFFFF:FFFF:FF:FFF,FFFFFFFFFF,FFF,:F,,FF,:FFF:FFF,,FFFF,:F:FFFFFF::F
@A00920:152:HGHKKDRXX:2:2102:23565:13025 1:N:0:CGCGTTCA+CTAAGCCT
ACTCCTACGGGAGGCAGCAGTCGAGAATCTTTATCAATGCCCGAAAGGGTGAATATGCGACGCCGCGTGCAGGATTAAGGCCTTCGGGTTGTAAACTGCTGTCAGGGGTGAGGAAACGCTACGTGCTAATACCACGTAGTTTGACGTTAACCCCAAAGGAAGCCACGGCTAACTCTGTGCCAGCAGCCGCGGTAATACAGAGGTGGCAAGCGTTGTTCGGATTTATTGGGTGTAAAGGGCAGGTAGGCGG
+
FFFFFFFFFFFFFFFFFFFFFFFFFFFFFF:FFFFFFFFFFFFFFFFFFFFFFFFFFFFFFFFFFFFFFFFFF:FFF,FFFFFFFFFF:FFFFFFFFFF:FFF:FFFFFFFFFFFFFFFFFFFFFFFF:FFFFFFFFFFFFF:FFFFFFFFFFFFFFFFF:FFF:FFFFFFFFFFFFFFFFFFFFFFFF:F:F:FFFFFFFFFFFFF:,F:FF:FFFFFFF:FFF:FFFFF:FFF:FFFF:FFF::FFF:
@A00920:152:HGHKKDRXX:2:2102:24370:13072 1:N:0:CGCGTTCA+CTAAGCCT
ACTCCTACGGGAGGCAGCAGTGGGGAATTGTTCGCAATGGGCGAAAGCCTGACGACGCAACGCCGCGTGGAGGACGAAGATTTTCGGATCGTAAACTCCTTTCGATCGGGACGAATGGCCGGTGACCCAACACGTCGCCGGAGTGACGGTACCGAGAGAAGAAGCCCCGGCTAACTCCGTGCCAGCAGCCGCGGTAATACGGGGGGGGCAAGCGTTGTTCGGAATTACTGGGCGTAAAGGGCGCGTAGGC
+
FFFFFFFFFFFFFFFFFFFFFFFFFFFF:FFFFFFFFFFFFFFFFFFFFFFFFFFFFFFFFFFFFFFFFFFFFFFFFFFFFFFFFFFFFFFFFFFF:FFFFFFFFFFFFF:FFFFFFFFFFFFFFFF:FFFFF,:FF:FFFFFFF:FFFF,FFFFFFF,FFFFF:FFFFFFF:FFFFFFFFF:,FFFF:FFFFFF:F:FFFFFFF::FF::,FFFFFFFFFF::F:F,FFF,FFFFFFFF,FFFF,,F:F
@A00920:152:HGHKKDRXX:2:2102:11912:13135 1:N:0:CGCGTTCA+CTAAGCCT
ACTCCTACGGGAGGCAGCAGTGGGGAATATTGGACAATGGGCGAAAGCCTGATCCAGCAATGCCGCGTGAGTGATGAAGGCCTTAGGGTTGTAAAGCTCTTTTACCCGGGAAGATAATGACTGTACCGGGAGAATAAGCCCCGGCTAACTCCGTGCCAGCAGCCGCGGTAATACGGAGGGGGCTAGCGTTGTTCGGAATTACTGGGCGTAAAGCGCGCGTAGGCGGCTTTGTAAGTTAGAGGTGAAAGCC
+
FF:FFFFF:FFFFFFFFFFFFFFFFFFFFFFFFFF:FFFFFFFFFFFFFFFFFFF,FF:FFFFFFFF,FFFFFFFFFFF:FFFFF:FFFFFFFFFFFFFFFFFFFFFFFFFFFFFFFFFFFFFF:FFFFFFFFFFFFFFFFFFFFF:FFFFFFFFFFFFF,FFFFFFFF,FFFFFFFFFFFFFFFFFF,FFF:FFF:FFF:FFFFF:FFFFFFFFFFFFFFFFFFFF:FFFFFFFFFF:FFFFFFF,FFF
@A00920:152:HGHKKDRXX:2:2102:1949:13792 1:N:0:CGCGTTCA+CTAAGCCT
ACTCCTACGGGAGGCAGCAGTGGGGAATCTTGCACAATGGGCGAAAGCCTGATGCAGCAACGCCGCGTGGGGGATGACTGCCCTCGGGTTGTAAACCCCTTTCAGCAGGGACGAAACTGCCGGTACCTGCTGAAGAACCCCAGGCCAACTACGTGCCAGCAGCCGCGGTAAGACGGAGGGGGCAAGCCTGGTCCGGATGTCTTGGGCGTCAGGAGCTCGTAGGCGGCTTGGCAAGTCGGAGGTGCTACAT
+
,FF,F,FFF:F,FFFFFFFF,FFFFFFFF,:FFFFF,FF,,FF:FFF,FFFFFFFFFF,:FFF,FFFFFFFFF,FF:FF,FFFFFFF:FFF:FF,FF:FFFF:F,,FFFFFF:FFF:FF,FF,FFF,F,F,FF,FFF,F,,,,FF:,F:F,::,FF,,FFF,,:FFFFFF:F:F,,F,F,FFF,:FF,:,F:FF::,:,,FF,:F:,FFFF,FFFF,,,F,::FF:,,FFF::,,FFFFF,::F,,FF,,
@A00920:152:HGHKKDRXX:2:2102:12427:14685 1:N:0:CGCGTTCA+CTAAGCCT
ACTCCTACGGGAGGCAGCAGTGAGGAATATTGCACAATGGACGCAAGTCTGATGCAGCAACGCCGCGTGGAGGATGACGGTCTTTGGATTGTAAACTCCTTTTCTCAGGGAAGAGAATGGACGGTACCTGAGGAATAAGTCACGGCTAACTACGTGCCAGCAGCCGCGGTAATACGTAGGTGGCGAGCGTTATCCGGATTTACTGGGCGTAAAGCGCGGGCAGGCGGCTGTTCAAGTCGGACGTGAAAGC
+
FFFFFFFF:F:FFFFFFFFFFFFFFFFFFFFFFFFFFFFFFFFFF,FFFFFFFFFFFFFFFFFFFF:FFFFFFFFFFF:F:FFF:FFF:FFFFFFFFFFF:F:FFFFFFFFFFFFFF:FFFFFFF:FFFF:FFF:F:FFF:FFFFFFFFF:FFFFFFFFFFFFFFFFFFF::FFFFF:FF:FFF:FFFFFFFFF::FFFFFFFFFFF::FFF:F:F::FF:::FFF::FF:FFFFF::F:FFFFFF:F::
@A00920:152:HGHKKDRXX:2:2102:11695:14794 1:N:0:CGCGTTCA+CTAAGCCT
ACTCCTACGGGAGGCAGCAGTAAGGGATCTTGCGACAATGGGCGAAAGCCTGACGCAGCAACGCCGCGTGCGGGATGACGGCCTTCGGGTTGTAAACCGCTTTTCGGGGGGAAGAGGAAGGACGGTACCCCCGGAAGAAGTCTCGGCTAACTACGTGCCAGCAGCCGCGGTAAAACGTAGGAGGCGAGCGTTATCCGGATTTACTGGGTGTAAAGCGCGTGTAGGCGGTCCTGCAAGTGGCGCGTGAAAG
+
FFFFFFFFFFFFFFFFF:FFFFFFFFFFFFFFFFFFFFFFFFFF:FFFFFFFFFFFFFF:FFFFFFFFFFFFFFFFFFFFFFFFFFFF:FFFFFF,FFFFFFFF:FFFFFFFFFFF:FFFFFFFFF:FFFFFFFFFFFFFFFFFFFF:FF,FFFFFFFFFFFFFFFFFFFFFFFFFF,FFFFF:FFFF:FF:FFFFFFF,FFF:FFFFFF:FFFFFFFFFFFFFFFFFF::FFFFFFFFFFFFFFFFFFF
@A00920:152:HGHKKDRXX:2:2102:6180:14951 1:N:0:CGCGTTCA+CTAAGCCT
ACTCCTACGGGAGGCAGCAGTGGGGAATATTGCACAATGGGCGCAAGCCTGATGCAGCAACGCCGCGTGAGTGATGAAGGCCTTCGGGTCGTAAAACTCTGTCCTCAAGGAAGATAATGACGGTACTTGAGGAGGAAGCCCCGGCTAACTACGTGCCAGCAGCCGCGGTAATACGTAGGGGGCTAGCGTTATCCGGATTTACTGGGCGTAAAGGGTGCGTAGGCGGTCTTTCAAGTCAGGAGTGAAAGGC
+
:,:F:FFF,,F::FFFFFF:,FFFF:FF:,,FF,FFFFFFFFF,:FFFF,:FF::,FFFFFF:,FFFFFF:FFFFFFFFFFFFFFF:,FFFFF:FF,FF,FF:FFFFFFFF:FFFF:FFFFFFF,FF,FFFFFFFFF,F,:,FFFFFFF:FFFFFFFFF,FFFFFFFFFFFFF,F,FF:F:,:,FFF:::FFF:,FFFFF,,,FFFFFF:FF,,FF:FFFFF,FF,F:FF:FFFFFFFF,:FF,,FF,FF
@A00920:152:HGHKKDRXX:2:2102:32027:14967 1:N:0:CGCGTTCA+CTAAGCCT
ACTCCTACGGGAGGCAGCAGTGGGGAATATTGCACAATGGGCGCAAGCCTGATGCAGCAACGCCGCGTGAGGGATGACGGCCTTCGGGTTGTAAACCTCTTTTAGTAGGGAAGAAGCGAAAGTGACGGTACCTGCAGAAAAAGCACCGGCTAACTACGTGCCAGCAGCCGCGGTACTACGTAGGGTGCAAGCGTTGTCCGGAATTATTGGGCGTAAAGAGCTCGTAGGCGGCTTGTCGCGTCTGCTGTGA
+
FFFFFFFFFFFFFFFFFFFFF:FFFFFFFFFFFFFFFFFFFFFFFFFFFFFFFFFFFFFFFFFFFFFFFFFF::FFFFFFFFFFFFFFFFFF:FFFFFF,FFFFFFFFFFFFFFFFFFF,FFFFFFFFFFFF:FFFFFFF:FFFFFFFFFFFFFFFFFFFFFFFFFFFFFFFFF:,:FFFFFFFFFFFFFFFFF::FFFFFFFFFFFFFFFFFFF:FF:FFFFFFFFFFFFFFFF:FFFFF:FFFFFFFF
@A00920:152:HGHKKDRXX:2:2102:14760:15154 1:N:0:CGCGTTCA+CTAAGCCT
ACTCCTACGGGAGGCAGCAGTGGGGAATATTGGACAATGGGCGCAAGCCTGATCCAGCGACGCCGCGTGAGTGATGAAGGCCTTCGGGTTGTAAAGCTCTGTTGAGGGAGAAGAAAACAGCTAGGGCGAATAGGCCTAGCTCTTGACGGTATCCCTTTAGAAAGCACCGGCTAACTCTGTGCCAGCAGCCGCGGTAAGACAGAGGGTGCAAACGTTGCTCGGAATTACTGGGCGGAAAGCGCGTGTAGGC
+
FFFFFFF:FFFFFFFFFFFFFFFFFFFFFFFFFFFFFFFFFFF,FFFFFFFFFFFFFF::FFFFFFFFF:FFFFFFFFFFFF,FFFFFFFF,FFFF,:F:FFFF:,FFFFFFFFFFF:F:F,FFF:FFFFFFF:FF:FFF,F:FF:F,FF,FFFF,:FF:FFF,::FFFF:FFFFFFFFFFFFF,F,FFFFFF,F:FFF:F:FF:FF:F,FFFFFFFFFFFFFFFFFF,F,FF:,F,F:,:FFF,F,F:F
@A00920:152:HGHKKDRXX:2:2102:28185:15201 1:N:0:CGCGTTCA+CTAAGCCT
ACTCCTACGGGAGGCAGCAGTGGGGAATATTGGACAATGGGCGCAAGCCTGATCCAGCCATGCCGCGTGAGTGACGAAGGCCTTAGGGTTGTAAAGCTCTTTTGGCGGGGAAGATAATGACGGTACCCGCAGAATAAGCTCCGGCTAACTTCGTGCCAGCAGCCGCGGTAATACGAAGGGAGCTAGCGTTGTTCGGAATCACTGGGCGTAAAGCGCACGTAGGCGGATGTGTCAGTCAGGGGTGAAATCC
+
F:FFFFFF:FFFF:FFFFFFFFFF:FFFFFFFFFFFFFFFFFFFFFFFFFFFF:FFFFF,FFFFFFFFFFF:FFF:FFFFFFF:FF:F,:FFFFFFFFFFFFFFFF:F:FF,FFFFF::FF,FFFF:F:FFFF:FFF:FF,FFFFFFFFFFFFFFF:F::FFFFFFFFFFFF:F:FFFFF,FFF:FFFFFFFF:FFFFFFFFFFFFFF:FFFFFFFFFFFF::FFFFFFFFFFFFFFFFFFFFFF:FFFF
@A00920:152:HGHKKDRXX:2:2102:23005:15499 1:N:0:CGCGTTCA+CTAAGCCT
ACTCCTACGGGAGGCAGCAGTGGGGAATCTTGCGCAATGGGCGAAAGCCTGACGCAGCGACGCCGCGTGGGGGATGAAGGCCTTAGGGTCGTAAACCCCTTTCAGCAGGGACGAAGATGACGGTACCTGCAGAAGAAGCCCCGGCCAACTACGTGCCAGCAGCCGCGGTAAGACGTAGGGGGCGAGCGTTGTCCGGAATTATTGGGCGTAAAGGGCTCCTAGGCGGTTCAGTAAGTCGACTGTGAAAATC
+
FFF:FFFFFFFFFFFFFFFF:FFFFFFFFFFFFFFFFFFFFFFFFFFFFFFFFFFFFFFFFFFFFFFFFFFFFFFFFFFFFFFFFFFFFFFFFFF,F:FFFFFFFFFFF:FFFFFFFF,FFFFFFFF:FFFFFFF:FFFFFFFFFFFFFFFFFFFFFFFFFFFFFFFFFFFFFFFFFFFFFFFFFFFFFFFFFFFFF:FFFFFFFFFFFFFFFFF:FF:FFFFFFFFFFFF::F,F,FFFF:FF:,FFFF
@A00920:152:HGHKKDRXX:2:2102:8929:16266 1:N:0:CGCGTTCA+CTAAGCCT
ACTCCTACGGGAGGCAGCAGTGGGGAATTTTGGACAATGGGCGAAAGCCTGATCCAGCAATGCCGCGTGTGCGAAGAAGGCCTTCGGGTTGTAAAGCACTTTTGTCCGGAAAGAAATCCGTCTGGCTAATACCTGGATGGGATGACGGTACCGGAAGAATAAGCACCGGCTAACTACGTGCCAGCAGCCGCGGTAATACGTAGGGTGCAAGCGTTACTCGGAATTACTGGGCGTAAAGCGTGCGTAGGTG
+
FFFFF:FFFFFFFFFFFFFFFFFFFFFFFFFFFFFFFFFFFFFFFFFFFFFFFFFFFFFFFFFFFFFFFFF:FF:FFFFFFFFFFFFFFFFFFFFFFFFFFFFFFFFFFFFFFF:FFFFFFFFFFFFFFFFFFFFFFFF:FFFFFFFFFFFFFFF,FFFFFFF:FFFFFFF::FFFFFFFFFFFFFFFFFFFFFFFFFFF:FFFFFFFF:FFFF::F::FFF:FF:FFFFFFFF,FFFFFFFFFFF:FFF
@A00920:152:HGHKKDRXX:2:2102:1298:16423 1:N:0:CGCGTTCA+CTAAGCCT
ACTCCTACGGGAGGCAGCAGTAAGGAATCTTCCACAATGGGGGCAACCCTGATGGAGCAACTCCGCGTGCAGGATGAAGGCCTTCGGGTCGTAAACTGCTTTTATGAGTGAAGAATATGACGGTAACTCATGAATAAGGGTCGGCTAACTACGTGCCAGCAGCCGCGGTCATACGTAGGACCCAAGCGTTATCCGGAGTGACTGGGCGTAAAGAGTTGCGTAGGTGGTTAGTAAAGTGAATAGTGAAACC
+
FFFFFFFFFFFFFFFFFFFFFFFFFFFFFFFFFFFFFFFFFFFFF:FFF:FFFFFFFFFFFFFFFFFFFFFFFFFFFFFFFFFFFFFFFFF,FFFFFFFFFFFFFFFFFFFFFFFFFFFFFFFFF:FFF:FFFFFFFFFFFFFFFF:FFFFFFFFFFFFFFFFFFFFFFF,,FFFFFFFFFFFFFFFFFF:FFFFF:FFFFFFFFFFFFFFF:FFFFFFFFFFFFFF:FFFFFFFFFFFF:FFFFF,FFF
@A00920:152:HGHKKDRXX:2:2102:1425:18176 1:N:0:CGCGTTCA+CTAAGCCT
ACTCCTACGGGAGGCAGCAGTGAGGAATATTGGTCAATGGCCGAGAGGCTGAACCAGCCAAGTCGCGTGAGGGAAGACGGCCCTACGGGTTGTAAACCTCTTTAGTCGGGGAGCAAAACGAGTCACGTGAGACACATTGAGAGAACAAACAGTAAAAGCAGCGCCTAACACAGTGCCAGCAGCCGCGGTAATACGGAGGATGAGAGCGTTATCCGGAGTTATTGGGGTAGAAGGGGGCGCGGGCGGAGGA
+
,FFFFF:FFFFFFFFFFFFFFFFFFFFFFFFFFFFFF:F::FFF,FF:FFFFFFFFFFFFFF,FFFFFFFFFFF:FF:,:FFFF:FFF,:FF:FFFF,,:::,,,:FF,F:FF:FFF,FF:FFFF,:,F,:FF,FF:,F,,FF,,:,,,,FF,:F,F,:,,F:,:,:F,,F,,,:,:FFFFFFF,FF,FFF,FFFFFFF:FF,F::FF,FFFFFFF,FFFFFF,,F,,F,FF,:F,FF:FFF,FFFFFF,
@A00920:152:HGHKKDRXX:2:2102:21052:18912 1:N:0:CGCGTTCA+CTAAGCCT
ACTCCTACGGGAGGCAGCAGTGGGGAATTGTTCGCAATGGACGAAAGTCTGACGACGCAACGCCGCGTGAAGGATGAAGGTCTTCGGATTGTAAACTTCTGTTGGGTGGGACGAATCTCTCCGGAATCAATACCTCCGGAGGTTGACGGTACCACCTGAGGAAGCCCCGGCTAACTCTGTGCCAGCAGCCGCGGTAATACAGAGGGGGCAAGCGTTGTTCGGAATTACTGGGCGTAAAGGGCGCGTAGGC
+
FFFFFF:FFFFFFFFFFFFFFFFFF,FFFFFFFFFFFFFFFFFFFFFFFFFFFF,FFFFFFFFFFFFFFFFFFFFF:FFFFFFFFFFFFFFFFFFFFFFFFFFFFFFFFFFFFFF:FFFFFFFFFFF:FFFFF,:FFFFFF:FFF,FFFFF,FFFFFFFFFFFFFFFFFFF:FFFFFFFFF:FFFFFFFFFFFF:FFFF,FFFFFFFFFFFFFFFFFFFFF::FFFFFFFFFFF:::FF,:FF:FFFFFF
@A00920:152:HGHKKDRXX:2:2102:9254:19304 1:N:0:CGCGTTCA+CTAAGCCT
ACTCCTACGGGAGGCAGCAGTGGGGAATTGTTCGCAATGGGCGCAAGCCTGACGACGCAACGCCGCGTGGAGGATGAAGATCTTCGGGTCGTAAACTCCTGTCGAATGGGACGAATGGGTGGCGGGTTAACAGCCCGCGACCGTGACGGTACCGTTAAAGGAAGCCCCGGCTAACTCCGTGCCAGCAGCCGCGGTAATACGGGGGGGGCAAGCGTTGTTCGGAATTACTGGGCGTAAAGGGCTCGTAGGC
+
FFFFFFFFFF:FFFFFFFFFFFFFFF:,:FFFFFFFF:FF:FFFFFFFFFFFFFFFFFFFFFFFFFFFFFFFFFFFF:FFF,FFFFFF:FFFFFFFF:FF:FFF:FFFFFFFFFFFFFFFFFFFFFFFFF:FF:FFF:F:FFFFF,FFFFFFFFFFFF:FFF:FFFFFFFFFFFFF:FF:F:FFFFFFFFFFFFFFFFFFFFFFFFFFFF,FFF,FFFF,FFF,FF,FF:FFFFF,:F::FFFF,,,FFF
@A00920:152:HGHKKDRXX:2:2102:4173:20713 1:N:0:CGCGTTCA+CTAAGCCT
ACTCCTACGGGAGGCAGCAGTGGGGAATCTTGCGCAATGGGCGAAAGCCTGACGCAGCGACGCCGCGTGAGTGATGAAGGCCTTCGGGTTGTAAAGCTCTGTGGGGAGAGACGAATAAGTGCGGGCTAATACTCCGCATGATGACGGTATCTCCTTAGCAAGCACCGGCTAACTCTGTGCCAGCAGCCGCGGTAAGACAGAGGGTGCAAACGTTGTTCGGAATTACTGGGCGTAAAGCGAGTGTAGGCGG
+
FFFFFFF,FFFFFF:FFFFF,FF:FF,FF::FFFFF:FFFFFFF,FF:FFFFFFFFFFFFFFFFFFFFF:FFFFFFFFFFFFFFFFFF,FF:FFF:FFFF::FFFFFFFFFFFFF:FFFFF:FFFFFFFFFFFFF:FFFF:F:F:FFFFFFFFFFFFFFFF:FFFFFF:FFFFFFFFFFFFFFFFFFFFF:FFFFFFFFFFFFFFFFFF:FFFFFFFFFFFFFF:FFFFFFFFFF:FFFFFFFFFFFFFF
@A00920:152:HGHKKDRXX:2:2102:19253:21026 1:N:0:CGCGTTCA+CTAAGCCT
ACTCCTACGGGAGGCAGCAGTCGAGAATTTTTCTCAATGGGCGAAAGCCTGAAGGAGCGACGCCGCGTGGGGGATGAATGGCTTCGGCCCGTAAACCCCTGTCATTTGCGAACAAACCTTACGATTTAATAGATCGTGAGCTGATTGTAGCGAAAGAGGAAGGGACGGCTAACTCTGTGCCAGCAGCCGCGGTAATACAGAGGTCCCAAGCGTTGTTCGGATTCACTGGGCGTAAAGGGTGCGTAGGTGG
+
FFFFFFFFFFFFFFFFFFFFFFFFFFFFFFFFFFFFFFFFFFFFFFFFFFFF:FFFFFFFFFFFFFFFFFFFFFFFFFFFFFFFFFFFFFFF:FFFFFFFFFFFFFFFFFFFFFFFFFFFFFFFFFFFFF:FFFFFFFFFFFFFFFFFFFFFFFFFFFFF,FFFFFFFFFFFFFFFFFFFFF:F:FFFFFFF,FFF,F,FFFFFFFFFFF:F:FF:FFFFFFFF,FFFFF:FFFFFFF:FFFFFFFFFFF
@A00920:152:HGHKKDRXX:2:2102:12644:21512 1:N:0:CGCGTTCA+CTAAGCCT
ACTCCTACGGGAGGCAGCAGTGGGGAATATTGGACAATGGGCGAAAGCCTGATCCAGCAATGCCGCGTGAGTGATGAAGGCCTTAGGGTTGTAAAGCTCTTTTACCCGGGATGATAATGACAGTACCGGGAGAATAAGCCCCGGCTAACTCCGTGCCAGCAGCCGCGGTAATACTGAGGGGGCTAGCGTTGTTCGGAATTACTGGGCGTAAAGGGCGCGCAGGCGGTTGGTTACGTCGTGTGTGAAAGCC
+
FFFFFFFFFFFFFFFFFFFFFFFF:FFF::F,FFFFFFFFFFF:FFF,FFFFFFFFFF:FFFFFFFFFF:FFFFFFFFFFFFFFF,FFFFFFFFFFF:FF,FFFF:FF:FFFFFF,FF:FFFFFF,FFFFFFF::FFFFFFFF::FFF:,FFFFFFF:FFF:F:FFFFFF:FFF,FFF:FFF:F,,::FF:FFF:FF:F:FFFF:FFFFF,FFFF:FFFFF:F:FF,FFFF,FF,,FFFFFFFF:::FFF
@A00920:152:HGHKKDRXX:2:2102:12527:21684 1:N:0:CGCGTTCA+CTAAGCCT
ACTCCTACGGGAGGCAGCAGTGGGGAATTGTTCGCAATGGGCGCAAGCCTGACGACGCAACGCCGCGTGGAGGATGAAGATCTTCGGGTCGTAAACTCCTGTCGAGTGGGAAGAATAGTCTCGGGGCAAATATCCCCGAGGCCTGACGGTACCACTAAAGGAAGCCCCGGCTAACTCCGTGCCAGCAGCCGCGGTAATACGGGGGGGGCAAGCGTTGTTCGGATTCACTGGGCGTAAAGGGTGCGCAGGC
+
FFFFFFFFFFFFFFFFFFFFFFFFFFFFFFFFFFFFFFFFFFFFFFFFFFFFFFFFFFFFFFFFFFFFFFFFFFFFFFFFFFFFFFFFFFFF:FFFFFFFFFFFFFFFFFF:FFFFFFFFFFFFFFFF:FFFFFFFFFFF:FFFFFFFFFFFFFFF,FFFFF:FFFFFFFF:FFFFFFFFFFFFFFFFFFFFFFFFFFFFFF:FFFFFF:FFFF,FFF,FFFFFFFFFF:FFFF:FFFFFFFFFFFFFFF
@A00920:152:HGHKKDRXX:2:2102:14416:21856 1:N:0:CGCGTTCA+CTAAGCCT
ACTCCTACGGGAGGCAGCAGTGGGGAATCTTGCGCAATGGCCGAAAGGCTGACGCAGCGACGCCGCGTGTGGGATGAAGCTCTTCGGGGTGTAAACCACTGTTGCCCGGGACGAACGGGCGGATTTATCCGCCGTGACGGTACCGGGTGAGGAAGCACCGGCTAACTCCGTGCCAGCAGCCGCGGTAATACGGCGGGTGCGAGCGGTGTCCGGAATCACTGGGCGTAAAGGGCGCGTAGGCGGCTCGGTC
+
:,FFF:,:,,FFFFFFFFFFFFFF:FF:F,FFFF,:FF:,FFF:FF:F,FF:FFF,FFFFFFFFFFFF,FFF:FFF:F:FFFFF,F:FFFFFF,:FFF:FF:F:FFFF,FFF:F:FFFFFFFFFF:FFFFFFFFFFFFFFF:FFFFFFF::FF:FFFF,:FFFFFFF::FFFFFFFFFFFFFFFFFFF,FFFF,FFFFFFFFFFF,FFFFFFFF,FFF,FFF:FFFFFF:FF:FFFFFFFFFF::FFFF,
@A00920:152:HGHKKDRXX:2:2102:17372:21966 1:N:0:CGCGTTCA+CTAAGCCT
ACTCCTACGGGAGGCAGCAGTGGGGAATATTGGACAATGGGCGAAAGCCTGATCCAGCAATGCCGCGTGAGTGATGAAGGCCCTAGGGTTGTAAAGCTCTTTTACCCGGGATGATAATGACAGTACCGGGAGAATAAGCTCCGGCTAACTCCGTGCCAGCAGCCGCGGTAATACGGAGGGAGCTAGCGTTGTTCGGAATTCCTGGGCGTAAAGCGCACGTAGGCGGCTTTGTAAGTTAGAGGTGAAAGCC
+
FFFFFFFFFFFFFFFFFF:FFFFFFFF:,F:FF:FF,FF:FFFF:FFFFFFFFFF:FF:FFFFFFFFFFFFFFFFFFF,FFFFFFFFFFFF:,FFFFFFFFFFFFFF:FFFFFF:,FFFFFFFFFFF,,FFFF:FFFFFFFFFFFFFFFFFFFFFFFFFFFF:FFFFFFFFFFFFFFFF:FFFF,F:FFFFF,FFF:FFF,FF:FFFFFFFFFFFFFFFFFFFFFFFFF:FF,:FF,,FFFFF:FFFFFF
@A00920:152:HGHKKDRXX:2:2102:24162:22639 1:N:0:CGCGTTCA+CTAAGCCT
ACTCCTACGGGAGGCAGCAGTGGGGAATCTTGCGCAATGGGCGAAAGCCTGACGCAGCGACGCCGCGTGAGCGATGAAGGCCTTCGGGTTGTAAAGCTCTGTGGATGGAGACGAATAAGCGGTAGTTAATACCTGCCGTGATGACGGTATCCATTTAGCAAGCACCGGCTAACTCTGTGCCAGCAGCCGCGGTAATACGGAGGGGGCTAGCGTTGTTCGGAATTACTGGGCGTAAAGCGAGCGTAGGCGG
+
FFFFF:FF:FFFFFFFFFFFFFFFFFFFFFFFFFFFFFFFFFF,FFFFFFF:FFFFFFFFFFFFFFFFFFFFFFFFFFFFFF:F,FFFFFF:FFFFF,FFFFFFFFFFFFFFFFFFFFF:FFFFF,F:FFFF::F:FF,:FFFFF,:F,FF,FFFFFFFFFFF:FFFF,:FFFFFFFFFFFF:,FF:FFFFFF:,FF,FFF,FFFF:FFFFFFFFFF:FFF,FF,FF,::FFFFF,FFF,FFFFFF,FFF
@A00920:152:HGHKKDRXX:2:2102:6352:23923 1:N:0:CGCGTTCA+CTAAGCCT
ACTCCTACGGGAGGCAGCAGTGGGGAATATTGCACAATGGGCGAAAGCCTGATGCAGCGACGCCGCGTGAGGGATGACGGCCTTCGGGTTGTAAACCTCTTTCAGTAGGGAAGAAGCGAAAGTGACGGTACCTGCAGAAGAAGCGCCGGCTAACTACGTGCCAGCAGCCGCGGTAATACGTAGGGCGCAAGCGTTATCCGGATTTATTGGGCGTAAAGAGCTCGTAGGCGGTTCGATAAGTCAGGTGTGA
+
FFFFFFFFFFF:FFFFFFFFFFFFFFFFFFFFFFFFFFFFFFFFFFFFFFFFFFFFFFFFFFFFFFFFF:FFFFFFFFFFFFFFFFFFFFFFFFFFFFFFFFFFF:FFFFFFFFFFFFFFFFFFFFFFFFF:FFF:FFFF:F,FFF:FFFF,FF,:,F,FFFFF:FF:FFFF:F:FFFF,,FF:FFFF:,:FFFFFFF:F:FFF,FFFFFFFF:FFF:,F:FF:FFF:FFFFFFFFFFFF,F::FFFFFF
@A00920:152:HGHKKDRXX:2:2102:30608:24314 1:N:0:CGCGTTCA+CTAAGCCT
ACTCCTACGGGAGGCAGCAGTGGGGAATATTGGACAATGGGCGCAAGCCTGATCCAGCCATCCCGCGTGTGCGATGAAGGCCTTCGGGTTGTAAAGCACTTTTGGCAGGGAAGAAACGGCGCCGGATAATACCTGGCGCAACTGACGGTACCTGCAGAATAAGCACCGGCTAACTACGTGCCAGCAGCCGCGGTAATACGTAGGGTGCAAGCGTTAATCGGAATTACTGGGCGTAAAGCGTGCGCAGGCG
+
FFFFFFFFFFFFFFFFFFFFFFFFFFFFFFFFFFFFFFFFFFFFFFFFFFFFFFFFFFFFFFFFFFFFFFFFFFFFFFFFFFFFFFFFFFFFFFFFFFFFFFFFFFFFFFF:FFFFFF:FFFFFFF:FFFFFFF,FFFF:FFFFFFF:FFF::FFFFFFFF:F::F:FFFF::F:F,F,FFFFFFFFF:FFF:FFFFFFFF,F:,,FFFFFFFFFFFF:FFFFFFFFFFFFFFFFFFFFFFF,FFFFFFF
@A00920:152:HGHKKDRXX:2:2102:27823:24377 1:N:0:CGCGTTCA+CTAAGCCT
ACTCCTACGGGAGGCAGCAGTAGGGAATCTTGCGCAATGGGCGAAAGCCTGACGCAGCAACGCCGCGTGGGGGATGAAGGCTTTCGGGTTGTAAACCCCTTTCAGCAGGGACGATTGTGACGGTACCTGCAGAAGAAGGACCGGCCAACTACGTGCCAGCAGCCGCGGTAATACGTAGGGTCCGAGCGTTGTCCGGATTTATTGGGCGTAAAGAGCTCGTAGGCGGCTCAGTAAGTCGGATGTGAAAACT
+
F:FFFFFFFFFFFFFFFFFFFFFFFFFFFFFFFFFFFFFFF:FF,FFFFFFFFFF,FF:FFFFFFFF:FFFFFFFFF:FFFF,FF,FF:FFFFFF:FFF,FFFFFFFFF:,:F:FFFF:FFFFFFFFFF:FFFFFFFFFFFFF:FFFFFFFFFF:FFF:FFFFFF,FFFFFFFFF:F,FFFFFFFFFF,FFFFFFFFF,:FF:F:FFFFFF:FFF:FF:FFFFFFFFFFFFF:FFFFFFFFF,:F,:F,F
@A00920:152:HGHKKDRXX:2:2102:18069:24392 1:N:0:CGCGTTCA+CTAAGCCT
ACTCCTACGGGAGGCAGCAGTGGGGAATATTTGACAATGGGCGAAACCCTGAACCAGCCAAGCCGCGTGGGTGATGAAGGCCTTCGGGTTGTAAAGCACTTTCAACGGGGACGATGATGACGGTAAAAAGCGTATAATCACCGTCTCACTTCATGCAACCACCCGAATAAATAAGAATGGGGCAAGCGTAAATCGGAGTTACAGGGCGTAAATCGCAAGTAGTCGGCGTAAAAAGTGAGACGTGAAAGAC
+
FFF,:FFFFFFFFFFFFFFFF:FF,FFF,FF,,,FFFFFFF,,,FFFFFFFFFF:FFF,F,FFFFFFFF,FFF,FFFFF:FFF:,,F:FFFFFF:FFF:FFF:,F,FFF,,FFF,,F:,:FFF:,,F,,,F,,:FF,F,,F:F:F,,F:F,:,:F:,F,,F,F,:,,,:F,F,:FF,,:,:FF,F,FF:::F,:FFF,FFF,,F,FFFF,,F:FFF,,,F:F,FFF:FFF,,:F:F,FF:,,:,,F,,,:
@A00920:152:HGHKKDRXX:2:2102:19262:25488 1:N:0:CGCGTTCA+CTAAGCCT
ACTCCTACGGGAGGCAGCAGTGGGGAATATTGGACAATGGGCGCAAGCCTGATCCAGCAATGCCGCGTGAGTGATGAAGGCCTTAGGGTTGTAAAGCTCTTTTACCCGGGATGATAATGACAGTACCGGGAGAATAAGCTCCGGCTAACTCCGTGCCAGCAGCCGCGGTAATACGGAGGGAGCTAGCGGTGTTCGGAATTACTGGGCGTAAAGCGCACGTAGGCGGCTTTGCAAGTTAGAGGTGAAAGCC
+
,F,FFFFFFFFFFFFFFFFFFFFFFFFFFF,FFFFF,FFFFFFFFFFFFFFFFFF:FF,F:FFFFFFFFFFFFF:FFFFF:FFFFFFFFFFFFFFF:FF,FFFFFFFFFFFFFFFFFFFFFFFF:FFFF::FFFFFF:FFFFFFFFFFFFFFFFFFFFFFFFFFFFFFFFFF,FFFFFFFFFFFFFFF,FFFFFFFFF:FFFFFFFFF:FFF:::FFFFF,:,FFFF,FFFF,FFF,:FFFFFFFFFFFF
@A00920:152:HGHKKDRXX:2:2102:8151:25723 1:N:0:CGCGTTCA+CTAAGCCT
ACTCCTACGGGAGGCAGCAGTGGGGAATCTTGCACAATGGGCGAAAGCCTGATGCAGCAACGCCGCGTGCGGGATGAAGGCCCTAGGGTTGTAAACCGCTTTCAGCAGGGAAGAAAATGACGGTACCTGCAGAAGAAGGTGCGGCCAACTACGTGCCAGCAGCCGCGGTGACACGTAGGCACCAAGCGTTGTCCGGATTTATTGGGCGTAAAGAGCTCGTAGGCGGTTCGGTAAGTCGGGTGTGAAAACT
+
FFFFFFFFFFFFFFFFFFFFFFFFFFFFFFFFFFFFFFFFFFFFFFFFFFFFFFFFFFFFFFFFFFFFFFFFFFFFFFFFFFFFFFFF:FFFFFFFF:FF:FFFFFFFFFFFF:FFFFFFFF:FFFFFFFFFFFFFFF:FFFFFFFFFFFFFFFFFFFFFFFFFF:FFFFFFFFFFFFFFFFFF:FFF,FFFFFFFFFFF,FF:FFFFFF:FFFFFFFF,FFFFFFFFFFF::FFFFFF,FFFFFFFFFF
@A00920:152:HGHKKDRXX:2:2102:6804:25739 1:N:0:CGCGTTCA+CTAAGCCT
ACTCCTACGGGAGGCAGCAGTGGGGGATCTTGCGCTAATGCGCGAAAGCTTGACGCAGCGACGCCGCGTGGGGGATGAAGGCCTTCGGGTTGTAAACCCCTTTCGGCAGGGACGAAGGGAAACTGACGGTACCTGCAGAAGAAGTCCCGGCTAACTACGTGCCACCAGCCGCGGTAACACGTAGGGTACGAGCGTTGTCCGGATTCATTGGGCGTAAAGCGTGCGTAGGTGGCCGGGAAAGTTTGATGTG
+
:FFFF:FFF:F:,FFFF:FFFFFFFF:FFFFFFFFFFFFFFFF,FF:FF,FFF,FFFFFFFFFFFFFF,::FF:FFFFFFFFFFFF:F::FFFF,FFF:FFFFFFFFFFF:FF,FFF:FF:FFFFFF,:FFFFFFFF,F,FFF,FFF:FFFFFFFFFF,FF:FF,:F:FFF:FF:FFFFFF:FFFF,,FFF,FFFFFF:FFFFFFFFF,F,FFFFF,FF,FF:,:F:FF:FFFF,:FFF,FFFFF,FFF:
@A00920:152:HGHKKDRXX:2:2102:26395:25880 1:N:0:CGCGTTCA+CTAAGCCT
ACTCCTACGGGAGGCAGCAGTGGGGAATTGTTCGCAATGGGCGCAAGCCTGACGACGCAACGCCGCGTGGAGGATGAAGATCTTCGGGTCGTAAACTCCTTTCGATCGAGACGAATGGCCTCTGGGTGAACAATCCAGGGGAATGACGGTACCGAGAGAAGAAGCCCCGGCTAACTCCGTGCCAGCAGCCGCGGTAATACGGAGGGGGCTCGCGTTGTTCGGAATTACTGGGCGTAAAGCGCGCGTAGGC
+
FFFFFFFFFFFFFFFFFFFFFFFFFFFFFFFFFFFFFFFFFFFFFFFFFFFFFFFFFFFFFFFFFFFFFFFFFFFF:FFFFFFFFFFFFFFFFFFFFFFFFFFFFFFFFFFFFFFFFFFFFFFFFFFFFFFFFFFFFF:FFFFFFFFFFFFFFFFFFFFFFFFFFFFFFFFFFFFFFFFFFFFFFFFFFFFFFFFFFFFFFFFFFFFFFF,:FFFFFFFFFFF:FF::F:FFFFFFFFFFFFFFF:FFFF
@A00920:152:HGHKKDRXX:2:2102:28022:27884 1:N:0:CGCGTTCA+CTAAGCCT
ACTCCTACGGGAGGCAGCAGTGGGGAATTTTGGACAATGGGCGAAAGCCTGATCCAGCCATGCCGCGTGCGGGAAGAAGGCCTTCGGGTTGTAAACCGCTTTTGTCAGGGAAGAAACGGTCCGCGCTAATAACGTGGGCTAATGACGGTACCTGAAGAATAAGCACCGGCTAACTACGTGCCAGCAGCCGCGGTCATACGTAGGGTGCGAGCGTTAATCGGAATTACTGGGCGTAAAGCGTGCTCAGGCG
+
,F,,FFFFFFF,FFF:FFFF:FFFFFFFFFFFFFFF,FFFF:FFFFFFFFFF:FFFFFFFFFFFFFFFFFFFF:F:FFFFFFFFFFFFF:FFF:FFF:FFF:FFF:FF:FFFFFFF::FFFFFFFFF:FFFFFFFFFFF:FFFFFFFFF:FFFFFFFFFFFFFFFFFFFFF:FFF,FFFFFFFFFFF::FFFFF,FF:F,:F:FFFF:FFFFFFF,,FFFF:FF:FFFFFFF:F:FF,:FF,F,:F,,FF
@A00920:152:HGHKKDRXX:2:2102:21875:27978 1:N:0:CGCGTTCA+CTAAGCCT
ACTCCTACGGGAGGCAGCAGTGGGGAATTTTGGACAATGGGCGCAAGCCTGATCCAGCAATGCCGCGTGTGTGATGAAGGCCTTCGGGTTGTAAAGCACTTTTGGTGGGAACGAAACGGTCCGGGCTAATACCCTGGACTAATGACGGTACCCGCAGAATAAGCACCGGCTAACTACGTGCCAGCAGCCGCGGTAATACGTAGGACGCGAGCGTTATCCGGATTTACTGGGCGTAAAGCGCGGGCAGGCG
+
FFFFFFFFFFFFFFFFFFFFFFFFFFFFFFFFFFFFFFFFFFFFFFFFFFFFFFF:FFF:FFFFFFFFF:F,FFFFFF,,FF:FFFFFFFFFFFFF:FFF,F:F,,FFFFF:FFFFFFFFF,:,FFFFF,FFFF,FF:FFFFF:FFFF:FFF:F:F:FFFF:FFFFF,,FFFFFFFF:::F:FFFFFFFFFFFF:FFFFFFFFFFF:F:FFFFFFFFF,F,F:FFFFFFF,F,:FFF:FF,:,:F:FFFF
@A00920:152:HGHKKDRXX:2:2102:10836:28150 1:N:0:CGCGTTCA+CTAAGCCT
ACTCCTACGGGAGGCAGCAGTGGGGAATATTGGACAATGGGCGCAAGCCTGATCCAGCAACGCCGCGTGGAGGATGAAGGTCTTCGGATCGTAAACTCCTGTCAGACGGGACGAAGGTTTGCGGGTGAAAAGCCCGTAGGCTTGACGGTACCTGAAGAAGAAGCCCCGGCCAACTACGTGCCAGCAGCCGCGGTAAAACGTAGGGGGCGAGCGTTGTCCGGAATTATTGGGCGTAAAGCGAGCGCAGGCG
+
FFFFFFFFFFFFFFFFFFFFFFFFFFFFFFFFFFFFFFFFFFFFFFFFFFFFFFFFFFFF,FFFFFFFF,F,FF,FFFFF,FFFFFFFFFFFFFF,,,F:FFFFFFFFF,FFFFF:::,F,FFFF,,FF,F,F,FF:F,FF,FFFFFFFFFFFF,:F:FFFFFF,FFFFFFFFFFFFFFFFFFFFFFFFFFFFFFF,FFFFFFF:,FFF:FFFFF,,FFFFF,F:FFFFFFFFFFF:F:F,FFFFFFFFF
@A00920:152:HGHKKDRXX:2:2102:16875:29089 1:N:0:CGCGTTCA+CTAAGCCT
ACTCCTACGGGAGGCAGCAGTAGGGAATATTGGTCAATGGGTGAGAGCCTGAACCATCGCTGCCGCTTGCAGGACGACGGCCCTATGGGTTGTGAACTGCTTTTACCAGGGGATAAAACGGTCTTGCGAGACGAAGGGGAGGTACCGGGTGAATAAGCCACGGCTCACTGCGTGCCAGCAGCCGCGGTACTCCGTAGGTGGCAAGCGGGGTCGGGAGGGAGTGGGTGTTCAGGGTGGGTAGGGGGTGGTA
+
:,:,:FFFFF:FFF,FF,FFFF:::F:FFFF:,F:,,,,F:,:FFFF,F:,:FFFF,F,,F,,FFF,,FFFF:,,,:FF,:,FF,FFF,:FFF,:FFFF,FFF,:FF,:::,,F:F,FFFFFF,FF,F,:,,,,,F,F,::F:FFF,FF,,FFFFFFF,F:FF,,,FFF,:FFF,,:::,FF:F,:::F,FFFF,,::FF:F,FFFF,FF:,,FF,::,F,:FFF,F,,F,::FF:,FF,FF,FF:,FF,
@A00920:152:HGHKKDRXX:2:2102:3712:29935 1:N:0:CGCGTTCA+CTAAGCCT
AATCCTACGGGAGGCAGCAGTAGGGAATATTGGTCAATGGGTGAGAGCCTGAACCAGCCATGCCGCGTGCAGGAAGAAGGCCTTCTGGGATGTAAACTGCTTTTGCCGGGGGATAAAATTCCCATGCGTGGGAAATTGAAGGTACCCGGTGAATAAGCCACGGCTAACTACGTGCCAGCAGCCGCGGTAATACGTAGGTGGCAAGCGTTGTCCGGATTTATTGGGTTTAAAGGGTGCGTAGGCGGCCTAT
+
F,F:FFF::FFFFFFFFFFFFFFFFFFFFFF:FFFFF:FFFFFFF:FF,,FF:F:FFFFFF:FFFF:,:FFFFFFF::FF,FFF::F:,,,:FFFF:,FFF:FFFFF::FFFFF:FFFF:F,FFF:FFFFFFFFFFFFFFFFFFFFFFFFFFFF:FFFFFFFFFFFFFFFFFFFFFFFFFFFFFFFFF:FFFFFFFFFFFFFFFFFFFFFFFFFFFFFFFF:FFFFFFFFFFFFF,FFFFFFFFFFFF,,
@A00920:152:HGHKKDRXX:2:2102:19515:31250 1:N:0:CGCGTTCA+CTAAGCCT
ACTCCTACGGGAGGCAGCAGTTAGGAATCTTGCGCAATGGGCGAAAGCCTGACGCAGCAACGCCGCGTGGGGGATGAATGCTCTCGGGTTGTAAACCCCTTTCAGCGGGGACGATTGTGACGGTACCCGCAGAAGAAGGACCGGCCAACTACGTGCCAGCAGCCGCGGTAATACGTAGGGTCCAAGCGTGGTCCGGATTTATTGGGCGTAAAGAGCTCGTAGGCGGCTCGGTAAGTCGGATGTGAAAACT
+
FFFFFFFFFFFFFFFF:FFFFFFFFFF:FFFFF:FFFFFFFFFFFFFFFFFFFFFFFFF:FFFFFFFFFFFFFFFF:FFFFF,F:FFFFFFFFFFFF::FFFF:F:FFFFFFFFFFFFFF:FFFFFFFF:,FFFFF,FFFFFFFF:::FFF:FFFFF,FFFFFFFFFFF,,FFFFFFFFFFF:FFFFFF,:,F:F:FFFF:F,:FFFFFFFFFFFFFFFFFFFFFF:FF:FFF,FF:FF::FFFFFFFFF
@A00920:152:HGHKKDRXX:2:2102:28926:31360 1:N:0:CGCGTTCA+CTAAGCCT
ACTCCTACGGGAGGCAGCAGTGGGGAATATTGGGCAATGGGCGCAAGCCTGACCCAGCAATGCCGCGTGGGTGAAGAAGGTCTTCGGATTGTAAAGCCCTTTCGGCGGGGACGATGGTGACGGTACCCGCAGAAGAAGCCCCGGCCAACTTCGTGCCAGCAGCCGCGGTAATACGAAGGGGGCTAGCGTTGCTCGGAATCACTGGGCGTAAAGGGCGTGTAGGCGGACACTTAAGTCTGGTTTTAAAGAC
+
FFFFFFFFFFFFFFFFFFFFFFFFFFFFFFFFFFFFFFFFFFFFFFFFFFFFFFFFFFFF:FFFFFFFFFFFFFFFFFFFFFFFFFFFFFFFFFFFFFFFFFFFFFFFFFFF:FFFFFFFFFFFFFFFFFFFFFFF,FFFFFFFFFFFF,FFFFFFF:FFFFFFFF:FFFFFFFFF::FFFFFFFFFFFF,FFFFFF,FFFF,FFFFFFFFFFFFFFF:FFFFFFF,FFFFFFFFFFF,FF,FFFFFFFF
@A00920:152:HGHKKDRXX:2:2102:28899:31375 1:N:0:CGCGTTCA+CTAAGCCT
ACTCCTACGGGAGGCAGCAGTGGGGAATATTGGGCAATGGGCGCAAGCCTGACCCAGCAATGCCGCGTGGGTGAAGAAGGTCTTCGGATTGTAAAGCCCTTTCGGCGGGGACGATGGTGACGGTACCCGCAGAAGAAGCCCCGGCCAACTTCGTGCCAGCAGCCGCGGTAATACGAAGGGGGCTAGCGTTGCTCGGGATCACTGGGCGTAAAGGGCGTGTAGGCGGACACTTAAGTCTGGTTTTAAAGAC
+
FFFFFFFFFFFFFFFFFFFFFFFFFFFFFFFFFFF:FFFFFFFFFFFFFFFFFFFFFFFFFFFFFFFFFFFFFFFFFFFFFFFFFFFFFFFFFFFFFFFFFFFFFFFFFFFFFFFFFFF:FFFFFFFFFFFFFFFFFFFFFFFFFFFFFFFFFFFFFFFFFFFFFFFFFFFFFFFFFFFFFFFFFFFFFFFFFFFF,FFFFFFFFFFFF,FFFFFFFFFFFFFFFFFF:FFFFFFFFFFFFFFFF:FF:F
@A00920:152:HGHKKDRXX:2:2102:10276:32189 1:N:0:CGCGTTCA+CTAAGCCT
ACTCCTACGGGAGGCAGCAGTGGGGAATTTTGGACAATGGGCGCAAGCCTGATCCAGCCATTCCGCGTGAAGGATGAAGGCCCTCGGGTTGTAAACATCTTTTGTACGGAACGAAAAAGACAATTCTAATACAGAGGTTCCATGACGGTAACGGAAGAATAAGCACCGCCTAACTACGTGCCAGCAGCCGCGGTAATACAGAGGTGGCAAGCGTTGTTCGGAATTCCTGGGCGTAAAGGGCGCGTAGGAG
+
FFFFFFFFFFFFFFFFFFFFFFFFFFFFFFF,FFFFFFFFFFF:FFFFF:FF:F:FFF:FF:FFFFFFF,:FFFFFFFFFFFF,,FFFFFFFF:FF,,FFFFF,FF:F:F,:FFFF:F:,:,,:F:FF:,:FFF,,,,:,::,FFF:,F:,F,,F,,:F,F,,,FFFF,F,FFFFFFF:FF:FFF:,F,:,:,:F,:,FF,F:,,F:F,:F,,:,F,FF,FFFFF,::F:,F,,F:FF,,:,FFF::,:F
@A00920:152:HGHKKDRXX:2:2102:21070:32565 1:N:0:CGCGTTCA+CTAAGCCT
ACTCCTACGGGAGGCAGCAGTCGAGAATCTTTCGCAATGGGCGAAAGCCTGACGAAGCGACGCTGTGTGAGCGATGAAGGCCTTCGGGTTGTAAAGCTCTTTCGCATAGGGACAAGAGAGTCCAGTGAATACCTGGATGATTTGAGGGTACTATGTAAAGAAGCACCGGCTAACTTCGTGCCAGCAGCCGCGGTAATACGAAGGGTGCAAGCGTTACTCGGAATTACTGGGCGTAAAGCGTGCGTAGGTG
+
FFFFFFFFFFFFFFFFFF:FFFFFF:FFFFFFFFFFFFFFFFFFFFFFFFFFFFFFFFFFFFFFFFFFFFFFFFFFFFFFFFFFFFFFFFFFFFFFFFFFFFFFFFFFFFFFFFFFF:FFFFFFFFFFFFFFFFFFFFFFFFFFFFFFFFFFFFFFFFFF:F,F:FFF,F::FFFF:FFFFFFFFFFFFFFFFFFFFFFFFFFFFFFF::,FF:FFF:FFFF:FFFFFFFFFFFF:F::FFFFFFFFFFF
@A00920:152:HGHKKDRXX:2:2102:22851:32737 1:N:0:CGCGTTCA+CTAAGCCT
ACTCCTACGGGAGGCAGCAGTGGGGAATCTTGCGCAATGGGCGAAAGCCTGACGCAGCAACGCCGCGTGCGGGAAGACGGCCTTCGGGTTGTAAACCGCTTTCAGCAGGGACGAAATTGACGGTACCTGCAGAAGAAGCTCCGGCCAACTACGTGCCAGCAGCCGCGGTAAGACGTAGGGGGCGAGCGTTGTCCGGAATTATTGGGCGTAAAGCGCGTGTAGGCGGCCAGGTAGGTCGGCTGTGAAAACT
+
F,,:F:FFFFFFFFFFFFFFF,FFF:F:FFFFFFFFFFFFFFFF:FFFFFFFFFFFFFFFFFF:FFFFFFFF:,FFFF,:FFFFFFFFFFFFFF:FFFFFFFFFFFFFFFFFFF:F,F,F:FFF,F:,FFFFFF,FF,F,FFFFFFFFFFFF:FFFFFFFFFFFFFFF:,:FFFFF:FF,FFFFFFF:FFF:FFFFFFFFFF,:FF:FFFFFF,F:F:FFFFFFFFFF,F,FFFF:FFFFF:FFFF:FFF
@A00920:152:HGHKKDRXX:2:2102:21034:33473 1:N:0:CGCGTTCA+CTAAGCCT
ACTCCTACGGGAGGCAGCAGTGGGGAATATTGCACAATGGGCGCAAGCCTGATGCAGCGACGCCGCGTGGGGGATGAAGGCCTTCGGGTTGTAAACCCCTTTCAGTAGGGAAGAAGCGAAAGTGACGGTACCTACAGAAGAAGCGCCGGCTAACTACGTGCCAGCAGCCGCGGTAATACGTAGGGCGCAAGCGTTGTCCGGAATTATTGGGCGTAAAGAGCTCGTAGGCGGTTCGTCACGTCTGCTGTGA
+
FF:,FFFFFFF:FF:FFFFFFFFFFFFFFFFFFFFFFFF,F:FFFF,FFFFFFFFFFFFFFFFFFFFFFFFFFFFFFFFFFFFFFFFFFFFFFFFFFFFF,FFFFFFFFFFFFFFFFFF,FFFFFFFFFFFFFFFFFFFFFFFFFFFFFFFFFFFFFFFFFFFFFFFFFFFFFF,:FFFFFFFFFFF:F:FFFFFFFFFFF:FFFF:FFFFFFFF,,FFFFFF:FFFFFFFFFFFFFFF,F:FFF,FFFF
@A00920:152:HGHKKDRXX:2:2102:31476:34366 1:N:0:CGCGTTCA+CTAAGCCT
ACTCCTACGGGAGGCAGCAGTGGGGAATATTGGACAATGGGCGAAAGCCTGATCCAGCCATGCCGCGTGAGTGATGAAGGCCTTAGGGTTGTAAAGCTCTTTAAGTAGGGAAGATAATGACGGTACCAACAGAATAAGCCCCGGCTAACTTCGTGCCAGCAGCCGCGGTAATACGAAGGGGGCTAGCGTTGTTCGGATTTACTGGGCGTAAAGCGCACGTAGGCGGATCGGTAAGTCGGGGGTGAAATCC
+
FFFFFFFFFFFFFFFFFFFFFFFFFFFF:FFFFFFFFFFFFFFFFF,FFFFFF:FFFF:FFFFFFFFFF,FFFFFFFF,F,FFF,FF:FFFFFFFFFFFFFF,FF,:FFFF:FFFFFFFFFFFFFFF,FFFFFF,FFFF,FFFFFFFFFFFFFFFFFFFFFFFFFFFFFFFFFFF,FFF:,FFF:FFFFFFF:FFFFFFFFFFFFFFFFFF,FFFF,FF,:FFFFFF,,F,F,FFFFFF,FFFFF,FFFF
@A00920:152:HGHKKDRXX:2:2102:23520:34616 1:N:0:CGCGTTCA+CTAAGCCT
ACTCCTACGGGAGGCAGCAGTGGGGAATATTGGACAATGGGGGAAACCCTGATCCAGCCATGCCGCGTGTGTGAAGAAGGTCTTCGGATTGTAAAGCACTTTAAGTTGGGAGGAAGGGTAGTAACTTAATACGTTGCTATTTTGACGTTACCGACAGAATAAGCACCGGCTAACTCTGTGCCAGCAGCCGCGGTAATACAGAGGGTGCAAGCGTTAATCGGAATTACTGGGCGTAAAGCGCGCGTAGGTG
+
FFFFFFFFFFFFFFFFFF:FFFFFFFFFFFFFFFFFFFFFFFFFFFFFFFFFFFFFFFFFFFFFFFFFFFFFFFFFFFFFFFFFFFFFFFFFFFFFFFFFFFFFF:FFFFFFFFFFFFFFFFFFFFFFFFFFFFFFFFFFFFFFFFFFFFFFFFF:FFFFFFFFFFFFFFF:,FFFFFFFFFFFFFF:FFFF:FFFFFFFFFFFFFFFFFFFF,F:FF:FF:FFFFFFFFFFFF,F:FFFFFFF:FFFFF
@A00920:152:HGHKKDRXX:2:2102:3622:34851 1:N:0:CGCGTTCA+CTAAGCCT
ACTCCTACGGGAGGCAGCAGTGGGGAATCTTGCGCAATGGGCGAAAGCCTGACGCAGCCATGCCGCGTGAGTGAAGAAGGACTTAGGATTGTAAAGCTCTTTCGCTCGTGACGATGATGACGGTAACGAGAGAAGAAGCCCCGGCTAACTTCGTGCAAGCAGCCGCGGTAATCAGAAGGCGGCAAGCGTTGTTCGGAATTACTGGGCGTAAAGCGCGCGGAGGCGGTTTTGCAAGACAGAGGTGAAAAGC
+
,F,FFFFFFFF:FFFFFFFFFFFFFFF:FFFFFFFF:FFFFFFFFFFFFFFFFFFFFF:FFFFFFFFFF,F,FFFFFFFF,FF,FFFF:FFFFFFFFFFFFFF,FF,F:F:FFFFFFF:,,,FFFFF,FFFFFF:FF,FFF:F,F:F,F,,,F,FF,:F,FFFFFFFF,::F,,F,F,F,,,,,FFFF:,FFF,,,F:,FFF:FFFF:,,F,F,FF,FF,FF,FFF:,F:,:,:,,FFFFFFF,F:F,FF
@A00920:152:HGHKKDRXX:2:2102:15772:34882 1:N:0:CGCGTTCA+CTAAGCCT
ACTCCTACGGGAGGCAGCAGTGGGGAATCTTGCACAATGGGCGAAAGCCTGATGCAGCAACGCCGCGTGCGGGATGAAGGCCCTAGGGTTGTAAAACGCTTTCAGCAGGGAAGAAAATGACGGTAACTGCAGAGGAGGGTGCGGCCAACTACGTGCCAGCAGCCGCGGTGACACGTAGGCACCAAGCGGTGTCCGGATGTATGGGTCGGAAAGCGCTCGTAGGCGGGTCGGTAAGTCGGGTGTGAATACT
+
FFFFFFFFFFFFFFFFFFFFF:FFFFFFFFFFFFFF,FFF,FF,FFF,FFFFFFFFFFFF,,F:FFFFFF:FF::FFFFFFFFFFFFF,F:,,FF,F,,,FF,:F,,,FF,F,,FF:,F,:FF:F,:F,F:,:,:F,:F,:FFF,:F:,FFFF:,FFFFF:FFFFF,,F:,F,,,,FF:,,F:F,FFF:F:,FF:F,F,:,:,FF,,F,F,FF,F::FFF,FF,FF,F,F:FF,FF:F,FFFFFF,,F,,
@A00920:152:HGHKKDRXX:2:2102:7780:35884 1:N:0:CGCGTTCA+CTAAGCCT
ACTCCTACGGGAGGCAGCAGTGAGGAATATTGCTCAATGGGCGAAAGCCTGAAGCAGCGACGCCGCGTGGACGATGAAGGTCTTCGGATCGTAAAGTCCTTTTCTGTGTGACGAGGAAGGACGGTAGCACAGGAATAAGTGTCGGCTAACTACGTGCCAGCAGCCGCGGTAACACGTAGGACGCAAGCGTTATCCGGAATTACTGGGCGTAAAGAGCGTGTAGGCGGTGCTGTAAGTCAACCGTGAAAGC
+
FFFFFFFFFFFFFFFFFFFFFFFFFFFFFFFFFFFFFFFFFFFFFFFFFFFFFFFFFFF:FFFFFFFFFFFFFFFFFFFFFFFFFFFFFFFFFFFFFFFFFFFFFFFFFF:FFFFFF,FFFFFFFFFFFFFFFFFFFFFFFFF,FFFFFFFFFFFFFFFFFFFFFFFFFFFFFFFFFFFFFFFFFFFFFFFFFF:FFF:FFFFFFFFFFFFFFFFFFFFFFFFFFFFF:FFFFFF,FFF:FF:FFFFFFF
@A00920:152:HGHKKDRXX:2:2102:29053:36151 1:N:0:CGCGTTCA+CTAAGCCT
ACTCCTACGGGAGGCAGCAGTAAGGAATATTGGTCAATGGACGCAAGTCTGAACCAGCCATGCCGCGTGGAGGATGAAGGTCCTCTGGATTGTAAACTTCTTTTATCTGGGACGAAACACTCCTATTCTTAGGGGCCTGACGGTACCAGATGAATAAGCACCGGCTAACTCCGTGCCAGCAGCCGCGGTAATACGGAGGGTGCAAGCGTTATCCGGATTCACTGGGTTTAAAGGGTGCGTAGGTGGGTCT
+
:FFFFFFFFFFFFFFFFFFFFFFFFFFFFFFFFFFFFFFFFFFFFFFFFFFFFFFFFFFFFFFFFFFFFFFFFFFFFFFFFFFFFFFFFFFFFFFFFFFFF:FFFFFFFFFFFFFFFFFFFFFFFFFF::FFFFFFFFF:FFFFFFFFFFFFFFFFFFFFFFFFFFFFFFFFFFFFFFFFFFFFFFFFFFFF:FFF,FFFFFFFFFFF:F,FFFFFFFFFFFFF:FFF:FFFF:FFFFFF:FFFFFFF,:
@A00920:152:HGHKKDRXX:2:2102:8929:36495 1:N:0:CGCGTTCA+CTAAGCCT
ACTCCTACGGGAGGCAGCAGTGGGGAATATTGGACAATGGGCGCAAGCCTGATCCAGCCATGCCGCGTGAGTGATGAAGGCCCTAGGGTTGTAAAGCTCTTTCACCGGTGAAGATAATGACGTTAACCGGAGAACAAGACCAGGCTAACTTCGTGCCATCAGCCGCGCTAATACACAGCGTGCAAGCGTTATCCGGATTCAATGCGTTTAAAGGGTGCGTCGGCCGATAGCCAAGTCCGTGGTGAAATCT
+
FF:FFFFFFFF:FFFFFFFF,FFFFFFF:FFF:,FFFFFF,FF:FFFFFFFF,:FFFF:F,FF:FFFFF,FFFFFFF:FFFFFF:FFFFFFFFFF,F,:FFFF:F:,F::FFFFFFFF:FFF,F:FFF:,F::,,FF,,F,,:,FF:FF:F,,:,FFF,FF,FF,,F,,F,F:,,,:,,FF,FFFFF,F,::FF:FF,,F:,:F,,FFFF:F::,F,F,F,,FF,,F:,FF:FFFFF,:FF,FFFF,FF:
@A00920:152:HGHKKDRXX:2:2102:3495:36511 1:N:0:CGCGTTCA+CTAAGCCT
ACTCCTACGGGAGGCAGCAGCAAGGAATTTTCCACAATGGGCGCAAGCCTGATGGAGCAACGCCGCGTGGGGGATGACGCACTTCGGTGTGTAAACCCCTTTTCGAGGGGACGAAGGCAATGACGGTACCCTCGGAATAAGGATCGGCTAACTACGTGCCAGCAGCCGCGGTAAGACGTAGGATCCGAGCGATGTCCGGAGTTACTGGGCGTAAAGCGCGCGCAGGCGGACCCGCGCATCGGCGGTGAAC
+
FFFFFFFFFFFFFFFFFFFFFFFFFFFFFFFFFFFFFFFFFFFFFFFFFFFFFFFFFFF:FFFFFFFFFFFFFFFFFFFFFFFFFFF:FFFFFFFFFFFFFFFFFFFFFFF:FFF:FF,:FFF,FFFFFFFFFF:F,FFFFFFFFFFFF:FFFF:FFF,FFFFFFFFFFF,FFF::F,:FFF,F:F,,FFF,FFFFFFF:FFFFF:FF,FF:,,FFFFF,FFFFFFFFFFF,FFFFFFF::,FFF::,,,
@A00920:152:HGHKKDRXX:2:2103:19416:1548 1:N:0:CGCGTTCA+CTAAGCCT
ACTCCTACGGGAGGCAGCAGTCGGGAATTTTGGGCAATGGGCGAAAGCCTGACCCAGCAACGCCGCGTGAAGGATGAAATCCTTCGGGATGTAAACTTCGCACGAACGGGAAGAATAAGTAAGGGTTAATATCTCTTACGATGTCGGTACGGTTAGTAAGCTCCGGATAACTCCGTGCCAGCAGCCGCGGACATACGGGGGGAGCACGCGGTGTTCGGATTTACTGGGCGTAATGGTCGCGTCGGCGGCC
+
FFFFFFFFFFFFFFFFFFFFFFFFFFF::FFFF:FFFFFF:FFFFFF:FFFFFFFFFF,FFFFFFFFFFFFFFFFFF:FF,FFFFFFFFFFFFFFFF,FFFF,F:,:FFFFFF:F,F,,FFF,,FFFFFFFFF,F:F:FF,F:,,,F::F,,:F,::FFFFF,F,:,FF::F:,,FFF,,,FFFFFFF,F,F:FFF,,FFFFFFFF,,FF,,FFF,FFF:::F,F,F,FFF,,,F:,F:FF,,FFFF:F:
@A00920:152:HGHKKDRXX:2:2103:31675:1705 1:N:0:CGCGTTCA+CTAAGCCT
ACTCCTACGGGAGGCAGCAGTCGAGAATCTTCCGCAATGGGCGAAAGCCTGACGGAGCGACGCCGCGTGGAGGACGAAGGCCTTCGGGTTGTAAACTCCTGTCACGAGTTAAGTATGGCAAGCGACGAACATTTGTTGGTCGTGACGTAAGCTCGAGAGGAAGCACTGGCTAACTCTGTGCCAGCAGCCGCTGTAATACAGAGAGTGCAAACCTTGTTAGGAATCACTGGGCTTAAATCGCACGTAGGCG
+
:FFFFFFFFFFFFFFFFFFFF,F,F:FFFFFF:FFFFFF:F:FF,FFFFFF,FFFFFFFFFFFFFFF:F:FFFFFF,FFFFFFF:FFF,:::FF:FF:,,FFFFFF:F,:,,F,F,F:F,FFFFFF,,F,,,:F,FFF::,,F::FFF,:F:F,FFFFFFF,FF,FF,:FFF::FFFF,FF:,FF:F:F:F,,F,F:F,FFF,:FFF:F,:F,,F:FF,:F:,FF::F,,FF,FF,F,F,:F:FFFF,FF
@A00920:152:HGHKKDRXX:2:2103:15917:1939 1:N:0:CGCGTTCA+CTAAGCCT
ACTCCTACGGGAGGCAGCAGTAAGGAATATTGGTCAATGGGCGCAAGCCTGAACCAGCCATCCAGCGTGCAGGAAGAAGGCCCTATGGGTTGTAAACTGCTTTTGTCAGGGAATAAACCCCCGCATTGACTGCGGGGCTGAAGGTACCTGAAGAATAAGCACCGGCTAACTCCGTGCCAGCAGCCGCGGTAATACGGAGGGTGCGAGCGTTATCCGGAATTACTGGGTTTAAAGGGTGCGTAGGCGGCGT
+
FFFFFFFFFFFFFFFFFFFFFFFFFFFFFFFFFFFFFFFFFFFF:FFFFFFFFFFFFFF:FFFFFFFFFFFFFFFFFFFFFFFFFFFFFFFFFFFFFFFFFFFFFFFFFFFF:FFFFFFFFFFFFFFFFFFFFFFFFFFFFFFFFFFFFF:FFFFFFFFFFFFFFFFFFFFFFFFFFFFFFFFFFFFFFFFFF:FFFFFFFFFFF:FFFFFFFFFFFF,FFFFFF:F:FFFF:FFFFFFFFFFFFFFFFF
@A00920:152:HGHKKDRXX:2:2103:16269:2707 1:N:0:CGCGTTCA+CTAAGCCT
ACTCCTACGGGAGGCAGCAGTAAGGGATATTGCGCAATGGGCGAAAGCCTGACGCAGCAACGCCGCGTGGACGATGAAGGCTTTCGGGTCGTAAAGTCCTTTTCGAGCTGAAGAAGTGGCCTTCGGGTCATTGACCGTAAGCTCGGAATAAGTGTCGGCTAACTACGTGCCAGCAGCCGCGGTAAAACGTAGGACGCGAGCGTTATCCGGAGTTACTGGGCGTAAAGCGCGGGCAGGCGGTGGTCTAAGT
+
FFFFFFFFFFFFFFFFFFFFFFFFFFFFF,F,FFFFFFFFFFFFFFFFFFFFFF:FFFFFFFFFFFFFFFFFFFFFFFFF,FFFFFF:FFFFFFFFFFFFFFFFFF:FFFFFFFFFFFF:F:FFFFFFF:F:F,FFFFF,F:F:FF:FFF:FFFFF:FFFFFFFFFFF:,FF:FFFFFFFF,F,F:FFFFFF,:F:FFFFFFFFFFF:FFFFF:FFF:FFF:F:F:,FFF:F::FFFFF,FFFFFF::FF
@A00920:152:HGHKKDRXX:2:2103:4354:3051 1:N:0:CGCGTTCA+CTAAGCCT
ACTCCTACGGGAGGCAGCAGTGAGGAATATTGCACAATGGGCGCAAGCCTGATGCAGCAACGCCGCGTGCCCGAGGAAGGCCTTCGGGTTGTAAAGGGCTTTTCTGGCTGAAGAGCAAGGACGGTAGGCCAGGAATAAGCGTCGGCTAACTACGTGCCAGCAGCCGCGGTAAAACGTAGGACGCGAGCGTTATCCGGATTTACTGGGCGTAAAGCGCGGGCAGGCGGCTGTTCAAGTCGGACGTGAAAGC
+
F:F:FF:FFFFFFFFFFFFFFFFFFFF::FFFFFFFFFFFFFFF,:FFFFF:FFFFFFFFFFFFFFFFFFFFFFFFFFFFFFF:FFFFF,FFFFFFFFFFF:FFFFFFFFFFFFFFFFFFFFFFFFFFFFFFFFFFFFFFFFF:FFFFFFFFFFFFFFFF:FFFFFFFFFFFFF:FFFFFFFFFFFFFF:FFFFFFFFFF::FFFFFFFF,FFFFFFFFFFFFFFFFFFFFFFFFFFFFFF:FFF,FFFF
@A00920:152:HGHKKDRXX:2:2103:28492:3270 1:N:0:CGCGTTCA+CTAAGCCT
ACTCCTACGGGAGGCAGCAGTGGGGAATATTGGACAATGGGCGCAAGCCTGATCCAGCAACGCCGCGTGGAGGACGAAGGTCTTCGGATCGTAAACTCCTGTCAGGTGGGGCGAAGGGTGCGGGGCAAACAGTCCTGCACTTTGACGGTACCACCAGAGGAAGCCCCGGCTAACTCCGTGCCAGCAGCCGCGGTAATACGGAGGGGGCGAGCGTTATTCGGAATTACTGGGCGTAAAGGGCGCGTAGGCG
+
FFFFFFFFFFFFFFFFFFFFFFFFFFFFFFFFFFFFFFFFFFFFFFFFFFF:FFFFFFFFFFFFFFFFFFFFFFFFFFFFFFFFFFFFF:FFFFFFFFFFF:FFFFFFFFFFFFF:FFFFFFFFFFF:FFFFFFFFFFFFFFFFFFF:FFF,FFFFFFFFF,:FFFFFFFF:F:FF,FFF,FFFFFFFFF:FF:,FFFF:,FFFFFFFFFFF:FF:FF:FF:,F,FFFFFF:F:FFF,FFFF:FFFFFFF
@A00920:152:HGHKKDRXX:2:2103:32425:3787 1:N:0:CGCGTTCA+CTAAGCCT
ACTCCTACGGGAGGCAGCAGTAGGGAATCTTGCGCAATGGGCGAAAGCCTGACGCAGCAACGCCGCGTGCGGGATGAAGGCCTTCGGGTTGTAAACCGCTTTCAGCAGGGACGAAAATGACGGTACCTGCAGAAGAAGCACCGGCTAACTACGTGCCAGCAGCCGCGGTAATACGTAGGGTGCAAGCGTTACTCGGAATTACTGGGCGTAAAGCGTGCGTAGGTGGTTCGTTAAGTCTGATGTGAAAGCC
+
FFFFFFFFFFFFFFFFFFFFFF:FFFF:FFFFFFF:FFFFFFFFFFFFFFFFFFFFFFFFFFFFFFFFFFFFF:FFFFFFFFFFFFFFFFFFFFFFFF:FFFFFFFFFFF:FFFFFFFFFF:FFFFFFFFFF:FF:FFFFF:FFFFF:F:FFFFFFFFFFFFFFFFFFFFFFFFFFFFFFFF:FFFFFFFFFFFF:F:F:F:FFFFFF:FF:FF:FFFFFFFFFFFFFFFFFFFFFFFF:FFFFF:FFFF
@A00920:152:HGHKKDRXX:2:2103:24514:4523 1:N:0:CGCGTTCA+CTAAGCCT
ACTCCTACGGGAGGCAGCAGTGAGGAATATTGCACAATGGGGGCAACCCTGATGCAGCGACGCCGCGTGGGCGATGAAGGTTTTCGGATCGTAAAGCCCTTTTCTGCGTGACGATAATGACGGTAGCGCAGGAATAAGTGTCGGCTAACTACGTGCCAGCAGCCGCGGTCAAACGTAGGACGCAAACGTTATCCGGAATTACTGGGCGTAAAGGGCGCGCAGGCGGTTGGATAGGTTAGGCATGAAAGAT
+
FFFFFF,FFFFFFFFFFFFFFFFFFFFF:FFFFFFFFFFF:FFFFFF:FFFF:FFFFFFFFFFFFFFFF,FFFF:FFFFFFFFFFFFF:FFFFF:FFFFF:FFFFFFFFFFFFFFFFFFFFFFFFFFF::FFF,F,FFFFFFFFF:FFFFFFF:FF,:,F,FF:FFF,F,F:FFF,FFFFFFFF::F,F,FFF,FF,FFF:F:,FF:F::,,F:FFFFFF,FFFFF,FFFFFF,FFFFFFFF::FF,F,F
@A00920:152:HGHKKDRXX:2:2103:13874:4633 1:N:0:CGCGTTCA+CTAAGCCT
ACTCCTACGGGAGGCAGCAGCAAGGAATTTTCCGCAATGGGGGCAACCCTGACGGAGCAACGCCGCGTGCGGGATGACGCGTTTCGGCGTGTAAACCGCTTTTCTGGGGGACGATGGAGGACGGTACCCGAGGAAGAAGGCCCGGCTAACTACGTGCCAGCAGCCGCGGTAATACAGAGGGTGCAAGCGTTAATCGGAATTACTGGGCGTAAAGCGTGCGTAGTCGGCCACTCAAGTCGGGTGTGAAAGC
+
FFFFFF,FFFFFFFFFFFFFFF::FFFFFFFFFFFFFFFFFF:FFFFFFFFFFFFFFFF:FFFFFFFFFFFFFF:FFFFFFFFFFFFFFFFFFFFFFFFFFFFFFFFFFFFFFFFFFFFFFFFFFFFFFFFFF::FFFFFFFFFFFF:FFFFFFFFFFFFFF:FFFFFFFFFF:FFFFFFFFFFF:FFFFFFFF:FFFFF:,FFFFFF:FFFFFFFFFFFFFFFFFFFFFFFFFFFFFFFFFFFF,FFFF
@A00920:152:HGHKKDRXX:2:2103:26015:5087 1:N:0:CGCGTTCA+CTAAGCCT
ACTCCTACGGGAGGCAGCAGTAGGGAATATTGGGCAATGGACGCAAGTCTGACCCAGCCATGCCGCGTGCAGGATGAAGGCCTTCTGGGTTGTAAACTGCTTTTATCTAGGTAGAAAACACTCTTGCGAGAGGGACTGACGGTACTAGATGAATAAGCACCGGCTATCTCATTGCCAGCAGCCGCGGTAATAAGGAGGTTGCAAGCGTTGTACGGAGGTATGGGGTTTAAAGGGTGCGTAGGAGGCACGC
+
FF:FFF:FFFFFFFFFFFFFFFFFFFFFFFFFFFFFFFFFFFFFFFFFFFFF:FFFFFFFFFFFFFFFFFFFFFFFF:FFFFF,::FFFFFF,F::FFFFFFF::FFFFF,,FFFFFFFFF,FF,FFFFF:F,:FF::FF,:F:FFF,FFFFF:FFFFFFFF,FF:,FF,,,,FFFFFF::FF,:::FF:FF:,:::,,F,F,FFF:F:,:::,,:,,FFF:F,F,,F:F:,,:FF,FFFFF:F,F,F:,
@A00920:152:HGHKKDRXX:2:2103:9308:5149 1:N:0:CGCGTTCA+CTAAGCCT
ACTCCTACGGGAGGCAGCAGTGGGGAATTTTGGGCAATGGCCGAAAGGCTGACCCAGCGACGCCGCGTGCGGGATGACGCCCTTCGGGGTGTAAACCGCTTTCAAAGGGGACGAATGACTCATTCGGGAATAATGAATGGGAGTGAAGGTACCATCAGTCTAAGCACCGGCTAACTCTGAGCCAGCAGCAGCGCTAAAACAGAGGGAGAGAGCGGTGATCGGCATCACTGGCCGGACAGCGCGCGCATGC
+
FFFFF:FFFFF:FFFFFFFFF:::FFFF,FFFFFFFFFFF:FF:FFF:FFFFFFFFFFFF,FFFFFFFF,F,FF,FF:FFF:,FF:FFFF,:FFF:FFF,,F,F,FFFFFFFFFF,:FFFFFF,FF,FF,:F,FF,:FF::,FF,:,,:FFF:::F,,,,,,F::F:F,,:FF:F,,FF,,FFF,FFF,,,:F:,,F,F:::FFFF:F,:F,::,FF,,,,F,:::F,F:,,F,:,FFFF:F,F,:,,,,
@A00920:152:HGHKKDRXX:2:2103:22941:5368 1:N:0:CGCGTTCA+CTAAGCCT
ACTCCTACGGGAGGCAGCAGTGGGGAATATTGCGCAATGGGCGAAAGCCTGACGCAGCAACGCCGCGTGAGTGATGAAGGCCTTCGGGTCGTAAAGCTCTGTCGGAGGGAACGAATGCTCTTGAGGTTAATAGCCTCAGGAGGTGACGGTACCCTCAAAGGAAGCACCGGCTAACTCTGTGCCAGCAGCCGCGGTAATACAGAGGGTGCAAGCGTTGTTCGGAATTATTGGGCGTAAAGGGAGTGTAGGC
+
F:F:FFFFFFFFFFFFFFFF:F:FFF,FFFF::,FF:FFFFFFFF:FFFFFFFFFFFFFFFFFFFFFFFFF:FF,FFFFFF,FFFFFFFFFFFFFFFFF:FFF:FFFFFFF:F:F:FFFFF::FFFFF:F::F:F:::FF:FFFFF:FF:FFFFFFFFF:FFFFF:FFFF:FF::FFFF::F:FF:F,:F:F,FF:,F:::FF:F,:F:FF:FF:F,FFFFFF:F:FFF,:FFFFFFFF,,,FFFF::FF
@A00920:152:HGHKKDRXX:2:2103:1832:5415 1:N:0:CGCGTTCA+CTAAGCCT
ACTCCTACGGGAGGCAGCAGTAGGGAATTTTCCACAATGGACGAAAGTCTGATGGAGCAACGCCGCGTGCAGGATGAATGCCTTCGGGTTGTAAACTGCTTTTATATGTGACGAATATGACGGTAGCATATGAATAAGGATCGGCTAACTCCGTGCCAGCAGCCGCGGTCATACGGAGGATCCAAGCGTTATCCGGAATTACTGGGCGTAAAGAGTTGCGTAGGCGGCATTGTAAGCAGATAGTGAAATC
+
,FFFFFFFFFFFFFFFFFFFFFFFFF,F,FFFFFFFFFFF:FFF,FFFF,FFF:FFFFFFFFF::FFFFFFFFFFFF:FFFFF:FFFF:FFFFF:FFFFFF:F:FFFFFFF:FF:FFFFFFFFFFFFFFFFFF:FFFFFFFFFFF,FFFFFFFFFFFFFFFFFFFFFFFFFF,FFFFFFFFFFFFFFFFF:F::FF,FFFFFFFFFFFFF:FFFFFFFFFFFFFFFFFFFFFFFFFFF::F,FFF:FFFF
@A00920:152:HGHKKDRXX:2:2103:19090:5807 1:N:0:CGCGTTCA+CTAAGCCT
ACTCCTACGGGAGGCAGCAGTGGGGAATATTGGACAATGGGCGAAAGCCTGATCCCGCAATGCCGCGTGAGTGATGAAGGCCTTAGGGTTGTAAAGCTCTTTTACCAGGGATGATAATGACAGTACCTGGAGAATAAGCTCCGGCTAACTCCGTGCCAGCAGCCGCGGTAATACGGAGGGAGCTAGCGTTGTTCGGAAATACTGGGCGTAAAGCGCACGTAGGCGGCGCAGCAAGTCAGGGGTGAAATCC
+
FFFFFFFFFFFFFFFFFF:FFFFFFF,FFFFFF:FFFFFFFFFFFFFFFFFFFFF,FFFFF:FFFFFFFFFFFFFFFFFFFFFFFFFFFFFFF,FFFFFFFFFFFFFFFFFFFFFF:FFFFFFF:FFFFFFFFFFFFFFFFFFFFFFFFFFFFFFFF:FFFFFFFFFFF,FF:FFFFFFFFFFF:FFFFFFFFFFFF:,F,F:FFFFFF:FFFFFFFFFF,FFFFFF:FFF::FFF:FFFFFFF:F,FFF
@A00920:152:HGHKKDRXX:2:2103:11008:6183 1:N:0:CGCGTTCA+CTAAGCCT
ACTCCTACGGGAGGCAGCAGTAGGGAATTTTCCACAATGGACGAAAGTCTGATGGAGCAACGCCGCGTGCAGGATGAATGCCTTCGGGTTGTAAACTGCTTTTATCTGTGACGATTATGACGGTAGCAGATGAATAAGGATCGGCTAACTCCGTGCCAGCAGCCGCGGTCATACGGAGGATCCAAGCGTTATCCGGAATTACTGGGCGTAAAGAGTTGCGTAGGTGGCATCGTAAGCAGGTAGTGAAAGC
+
:FFFFF:F:FFFFFFFF:FF,FFFFFFFFFFFFF:::FFFFF:FFFFFFFFFFFFFFFFFFFFFFFFFFFFFF:FFFFFFFFFFFFFFFFFF:F,F:FFFFF::F,FFFF:FFFFFFFF::FFF:FFFFFFFFFF:FFF:FFFFFFFFFF:FFFFF:FFFFFFFFFFFFFFFF,FFFFFFFF:FFFFFF::FFFFF:FFF:,FFFFFFF,,FFFF:FFFFF:FFFFFF:FFFF:FF:FFFFFFFF,:FF:
@A00920:152:HGHKKDRXX:2:2103:26973:6809 1:N:0:CGCGTTCA+CTAAGCCT
ACTCCTACGGGAGGCAGCAGTGGGGAATATTGGACAATGGGGGAAACCCTGATCCAGCGACGCCGCGTGGGTGAAGAAGGCCTGCGGGTTGTAAAGCCCTTTCGGTAGGGACGAAAGCTTCCGACCTAACACGTCGGGAGGTTGACTTAACCTACAGAAGAAGCACCGGCTAACTCTGTGCCAGCAGCCGCGGTAATACAGAGGGTGCGAGCGTTATTCGGAATTAGTGGGCGTAAAGCGCACGTAGGCG
+
,:FFFFF:F:F:FF:FFFFFFFFFFF:FFFFFFFFFFFFFFFFFFF::FFFFFFFFFFFFFFFFFFFFFFFFFFFFFFFFFFFFFFFFFFFFFFFFF,FFFFFF,FFFFFFFFF,::FFFFFF:F:,F:F,FF:FFFFFFF,F:,:F,:,FFF:FFFF:,F,:F,FFF,FFF,FFFFFF,FF,FF,,FF,FF:F,FFFFF:FFF:FFFF:F,F,:,,,FF,,,FFF,FF:FF:FFF:FF,FFFFF,FFFF
@A00920:152:HGHKKDRXX:2:2103:3640:6856 1:N:0:CGCGTTCA+CTAAGCCT
ACTCCTACGGGAGGCAGCAGTGGGGAATATTGGACAATGGGCGAAAGCCTGATCCAGCCATGCCGCGTGAGAGATGAAGGCCCTAGGGTTGTAAAGCTCTTTAGGTGGGGAAGATAATGACGGTACCCACAGAAGAAGACCCGGCTAACTTCGTGCCAGCAGACGCGGTAATAAGGACGGAGCTAGCGGAGATCGGAATTACTGGGCGAAAAGCGCGAGTAGGCGGTGATGTAAGACAGGTGTGAAATCC
+
F:FFFFFFFFFFFFFFFFFFF:FFFFFF:FF,FFFFFFFF,FFFFFF:FFFF,F:FFFFF:FFFFFFFFFF,F:FFF:FFFFFF,FFFF,FFFFFFFFFFFF:F,F,FFFFFFF,F,,FF:,F,F:FFFFF,FFF:FF,FFF:,FF:FFF:F,F,,F,:FFF,FFF,FFF:F,,,,F,F:::F,F,FF,,F,,,:,F,,,:,,FFFFF,,F,FF,FF,F:FF:F,FFFFFFFFFFFFFF,,:F,,FFFFF
@A00920:152:HGHKKDRXX:2:2103:25147:7216 1:N:0:CGCGTTCA+CTAAGCCT
ACTCCTACGGGAGGCAGCAGTGGGGAATATTGGACAATGGGCGCAAGCCTGATCCAGCCATGCCGCGTGAGTGATGAAGGCCTTAGGGTTGTAAAGCTCTTTTACCAGGGAAGATAATGACTGTACCTGGAGAATAAGCCCCGGCTAACTTCGTGCCAGCAGCCGCGGTAATACGAAGGGGGCTAGCGTTGCTCGGAATCACTGGGCGTAAAGCGCACGTAGGTGGGTCGCTTAGTCGGGGGTGAAATCC
+
FFF:FFFFFFFFFFFFFFFFFFFFFFFFFFFFFFFFFFFFFFFFFFF:FFFFFFFFFFF,FFFFFFFFFFFFFFFFFFFFFFFFFFFFFFFFF::FFFFFFFF:FFFFFFFFFFF:FFFFFFFFFFFFF:F:FFFFFFFF:FF:FFFFFFFFFF:FFFFF:FFFFFFF:FFF:F:FFFFFFFFF:FFF:F:F:FFF::FFFFFFF::F:FFFF:F::FF:FFFFFFFFFF:F:FFFFFFFFFFFF:FFFF
@A00920:152:HGHKKDRXX:2:2103:6659:7232 1:N:0:CGCGTTCA+CTAAGCCT
ACTCCTACGGGAGGCAGCAGTAGGGAATCTTGCGCAATGGGCGAAAGCCTGAACCAGCCATCCAGCGTGCAGGAAGAAGGCCCTATGGGTTGTAAACTGCTTTTGTCAGGGAATAAACCTTGGGATTAACTCCTGAGCTGAAGGTACCTGAAGAATAAGCACCGGCTAACTCCGTGCCAGCAGCCGCGGTAATACGGAGGGTGCGAGCGTTATCCGGAATTACTGTGTTTAAAGGGTGCGTAGGCGGCCA
+
FFF:FFFFFFFFFFFFFFFFFFFFFFFFFFFFFFFFFFFFFFFFFFFFFFFFFFFFFFFFFFFFFFFFFFFFFFFFFFFFFFFFFFF:FFFFFFFF::FFFFFFFFFFFFFFFFFF:FFFF::FFFFFFFFFFFFFFFFFFFFFFFFFF:FFFFFFFFFFFF,F:FFFFFFFFF:FFFFFFFFFFFFF::::FF,FF,FFFF:FFFFFFFFFFF,FFFF,FFFFF,::FFF:FF:F:FFFFFF:F:FFFF
@A00920:152:HGHKKDRXX:2:2103:8639:7529 1:N:0:CGCGTTCA+CTAAGCCT
ACTCCTACGGGAGGCAGCAGTGGGGAATATTGCGCAATGGACGAAAGTCTGACGCAGCGACGCCGCGTGTGGGAGGAAGCCTTTCGGGGTGTAAACCACTGTCAGAGGGGAAGAACGCCGGTCAGTCGAATAGGCTGGTCGGGTGACGGTACCCTCAAAGGAAGCGCCGGCTAACTCCGTGCCAGCAGCCGCGGTAAGACGGAGGGGGCAAGCGTTGTTCGGAATTACTGGGCGTAAAGGGCGCGTAGGC
+
F:FFF:FFFFFFFFFFFFFF,FFFF,,F,FFFFFFFFFFFFFFFFFFFFFFFFFFFFFFFFFFFFFFFFFFFFF:FF:FFFFFFFFFFFFFFFFFF:FFFFFFF:FFFFFFFFFFFFFF,FFFFFFFFFFFFFFFFFF:FFFFFFFFFFF,FFFFFFFFF:F:FFFF:FFFF,FF::,FFF:FFFFF:F:FFFFF:FFFFFFFFFF:F,FF:FFFFF,::F:F,F:FFFF::FFFFFFF,FFFFFF,F:,
@A00920:152:HGHKKDRXX:2:2103:6533:8797 1:N:0:CGCGTTCA+CTAAGCCT
ACTCCTACGGGAGGCAGCAGTGGGGAATCTTGCGCAATGGGCGAAAGCCTGACGCAGCAACGCCGCGTGGAGGATGAAGGCCCTTGGGTTGTAAACTCCTGTCGGCTGGGAAGAAATCGGCGGGTGCGAATACCACTCGCCGTTGACTGTACCAGCAAAGGAAGCCACGGCTAACTCTGTGCCAGAAGCCGCGGTAATACAGAGGGGGCCAGCGTTATTCGGAATTATTGGGCGTAAAGGGCGCGTAGTC
+
FFFFFFFFFFFFFFFFFFFFFFFFFFFFFFFFFFFFFFFFFFFFFFFFFFFFFFFFFFFFFFFFFFFFFFFFFFFFFFF:,FFFFFF,FFFFFFFFFFFFFFFF:F:FFFFFFFFFFFF:FFF:FFFFFFFFFFFFFFFF,:F,FFFFFFF::FFFFFFFFFF,,F,FF:FF:F,FF:F,::FFF,FFFFFFFFF::FFFFFF:F,FFFFFFF:,FFF,,FFF,FF:F:F,FFFFFFFF:,:F,F:,F,F
@A00920:152:HGHKKDRXX:2:2103:12373:10864 1:N:0:CGCGTTCA+CTAAGCCT
ACTCCTACGGGAGGCAGCAGTAGGGAATATTGGGCAATGGACGAAAGTCTGACCCAGCCATCCCGCGTGCAGGATGAATGTCCTATGGATTGTAAACTGCTTTTCTCAGGGAAGAAAAGCTCGTATTCATACGAGTCTGACGGTACCTGAGGAATAAGCACCGGCTAACTCCGTGCCAGCAGCCGCGGTAATACGGAGGGTGCAAGCGTTATCCGGATTTACTGGGTTTAAAGGGTGCGTAGGCGGCCTT
+
FFFFFFFFFFFFFFFFFFFFFFFFFFFF:FFFFFFFFFFFFFFFFFFFFFFFFFFFFFFFFFFFFFFFFFFFFFFF:FFFFFFFFFFFFFFFFF:FFFFFFFFFFFFFFFFFFFF,FFFFFFFFFFFFFFFFFFFFFFFFFFFFFF::F:FFFFFFFFFFFFFFFF,FFFFFFFFFFFFFFFFFFFFFFFFFFFFFFFFFFFFFFFFFFFFFFFFF:,FFF:FF:FFFFFFFFFFFFFFFFFFFFFFFFF
@A00920:152:HGHKKDRXX:2:2103:8196:11710 1:N:0:CGCGTTCA+CTAAGCCT
ACTCCTACGGGAGGCAGCAGTAGGGAATATTGGGCAATGGGTGAGAGCCTGACCCAGCCATGCCGCGTGCAGGAAGAAGGCGTTCTGCGTTGTAAACTGCTTTTGATCGGGAAGAAAGCGTCTTTGCGAAGACAGTTGACGGTACCGATAGAATAAGCACCGGCTAACTCCGTGCCAGCAGCCGCGGTAATACGGAGGGTGCAAGCGGTGTCCGGATTTATTGGGGGTAAAGGGTGCGTAGGCGGATTGG
+
FFFFF,FFFFFFFFFFFFFFFFFFFFFFF:FFFFFFFFFFFFFFFFFFFFFF:FFFFFF:FFFFFFFFFF:FFF:F:FFFFF:FFFFF:FFFFFFFFFFFFFFFFF,FFFFF,FFFFFFFFF:FFFFF,:FFF:FFFFFFFF:FFFFF:FFF,FFFFFFFFFF:FFFFFFFFFFFFFFF:FFFFFFFFF:FFFFF,FFFFFFF,FFF,,FF:FF:F,F:FFFFFF,,,,F:FFF::FFF:FFFFFF:,FF
@A00920:152:HGHKKDRXX:2:2103:23466:12007 1:N:0:CGCGTTCA+CTAAGCCT
ACTCCTACGGGAGGCAGCAGTGGGGAATATTGGACAATGGGGGAAACCCTGATCCAGCGACGCCGCGTGGGTGAAGAAGGCCTGCGGGTTGTAAAGCCCTTTCGGTGGGGAAGAAAAGCCTCGACCTAATACGTCGGGGTCTTGACGTAACCCATAGAAGAAGCACCGGCTAACTCTGTGCCAGCAGCCGCGGTAATACAGAGGGTGCGAGCGTTAATCGGAATTACTGGGCGTAAAGCGCGCGTAGGCG
+
FFFFFFFFFFFFFFFFFFFFFFFFFFFFFFFFFFFFFFFFFFFFFFFFFFFFFFFFFFFFFFFFFFFFFFFFF:FFFFFFFFFFFFFFFFFFF:FFFFFFFFFFFFFFFFFFFFFFFFFFFFFFFFFFFF:FFFFFFFFFFFFF,FFFF,FFFFFFFFFFFFFFFFFFFFFFFFFFFFFFFFFFFFFFFFFFFFFFF:F::FFFFFFFF:FFFFFFFFFFFF:FFFFFFFFFFF:::FFFFFFFFFFFFF
@A00920:152:HGHKKDRXX:2:2103:12057:12352 1:N:0:CGCGTTCA+CTAAGCCT
ACTCCTACGGGAGGCAGCAGGCGCGAAAACTGCACAATGTGGGAAACCACGATGCGGGAAACCCAAGTGCCAGCACTATGTGTTGGCTGTCCTCGACTGTTCGTAAGTCGGGAAGAAAGAGCTGGGTAAGACGGGTGCCAGCCGCCGCGGTAATACCCGCAGCTCAAGTGGTGGTCATTATTATTGGGCCTAAAGCGTCCGTAGCTGGCCTGTTAGATGCCTGGGTAAATCGATGCGCTCAACGTATCGA
+
FF:FF,FF:FFFFFFFFFFFFFFFFFF:FFFFFFFFF:FFFFFF:FFFF:FFFF:FFFF:FFFFFFFFFFFFFFFFFF,:FF:FFFFFFF:FF:FFFFFFFFFFFFFFFFFFF,F:FFF:FFFFFFF::F:FFFFFF:FFF:FFF:F:FFFF:FFFFFFFFFFFFFFF:FFFFFFF,FF,F:FF:FFFFFFFFF,:F:FFFFF::FFF,FFFFF:F::FFFFFFFF:::::F:FF:FF::FF::,FF:F:
@A00920:152:HGHKKDRXX:2:2103:8567:12978 1:N:0:CGCGTTCA+CTAAGCCT
ACTCCTACGGGAGGCAGCAGTGGGGAATATTGGACAATGGGGGCAACCCTGATCCAGCAATGCCGCGTGTGTGAAGAAGGCCTTCGGGTTGTAAAGCACTTTAAGTTGGGAGGAAAAGCTGGGAGTTAATAGCTCATAGTGTTGACGTTACCAACAGAAAAAGCACCGGCTAACTCCGTGCCAGCAGCCGCTGTAATACTGAGGGTGCAAGCGTTAATCTGAATTAATGGGCGAAAATCGCTCGTAGTCG
+
FFFF:F:FFFFFFF:FFFFFFFFFFFFFFFFFFF:FFFFFFFFFFFFFFF:F:FFFFFFFFFFFFFFFFF::F:F:FFF:F:,FFFFF:FFF:F,F,F:FFFFF:FFFFFFFFFFFF,F:FFFF::FF,FF,:F:,FFFFFFFFF:FFFF,F:F:FF:F,FF:F,FFFFF:F:FF:FFFFFFF,:FFF,F,,::F:FF,,,F,F,F,:FF:FFFFFFFF,:FFFFF,F,,FF,,FFF,FF,,,FFFF,:F
@A00920:152:HGHKKDRXX:2:2103:21730:13103 1:N:0:CGCGTTCA+CTAAGCCT
ACTCCTACGGGAGGCAGCAGTCGAGAATTTTTCTCAATGGGGGAAACCCTGAAGGAGCGACGCCGCGTGGAGGATGAAGGTCTTCGGGTTGTAAACTCCTGTCATTTGGGAACAAGGTGTGCGCGTTAACTGCGCGCGCATTGATAGTACCAGAAGAGGAAGAGACGGCTAACTCTGTGCCAGCAGCCGCGGTAATACAGAGGTCTCAAGCGTTGTTCGGAATTACTGGGCGTAAAGCGCACGTAGGCGG
+
FFFFFFFFFFFFFFFFFFFFFFFFFFFFFFFFFFFFFFFFFFFFFFFFFFFFFFFFFFFFFFFFFFFFFFFFFFFFFFFFFFFF:FFFFFFFFFFFFFFFF:,:FFFFFFF:FFFFFFFFFFFFFFFFFFFFFFFFFFFFFFFFFFFF:FFFFFFF:FFFFF:FFFFFFF:FFFFFFFFFFFFFFF:FFFFFFF,FFFF,FFFFFFF:FF,F:FFFFFF:F::FFFF,:F:FFF,FF:F:FFFFF:FFFF
@A00920:152:HGHKKDRXX:2:2103:30382:13964 1:N:0:CGCGTTCA+CTAAGCCT
ACTCCTACGGGAGGCAGCAGTAGGGAATATTGGTCAATGGATGCAAGTCTGAACCAGCCATGCCGCGTGCAGGAAGAAGGCCTTCTGGGTTGTAAACTGCTTTTGCCGGGGGATAAAATTCCCATGCGTGGGACATTGAAGGTACCCGGTGAATAAGCCACGGCTAACTACGTGCCAGCAGCCGCGGTAATACGTAGGTGGCAAGCGTTGTCCGGATTTATTGGGTTTAAAGGGTGCGTAGGCGGCCTAT
+
:FFFFFFFFFFFFFFFFFFFFFFFFFFFFFFFFFFFFFFFFFFFF:F:FFFFFFFFFFFFFFFFFFFFFFFFFFFFFFFFFFFFFFFFFFFFFFFFFFFFFFFF:FFFFFFFFFF:FFFFFFFFFFFFFFFFFF:FFFFFFFFFFFFFFFFF:FFFFFFFFFFFFFFFFFFFFFFF:FFFFFFFFFFF:FFFFFFFFFF::::FFFFFFFFFFFFFFF:F:FFFFFFFFFFFFFFFFFFFF:FFFF:FFF
@A00920:152:HGHKKDRXX:2:2103:17607:14043 1:N:0:CGCGTTCA+CTAAGCCT
ACTCCTACGGGAGGCAGCAGTGGGGAATCTTGCACAATGGGGGAAACCCTGATGCAGCGACGCCGCGTGAGCGATGAAGCCCTTCGGGGTGTAAAGCTCTTTAGACCCGGGAGATAATGACGGTACGGGGAGAAGAAGCTGCGGCTAACTACGTGCCAGCAGCCGCGGTAATACGGAGGGGGCTAGCGTTGTTCGGAATTACTGGGCGTCACGCGCACGTAGGCGGCTGGGTAAGGTAGAGGTGAAGGCG
+
FFFFFFFFFFFFFFFFFFFFF:FFFFFFFFF,FFFFFFFFFFFFFFFFFFFFFFF,FFFFFFFFFFFFF:F:FF,,:F:FFF,F:FFF::::FFF:F,FFFF,,F:FFFF,FFFFFFFF:,::F:F,FFFFF:F:FFFFFF,,F:F,FFF::F,:FFFFFFFFFFFFF,,:,,F,:FF:::FF,FFFF,FFF:FFFF:F,,:FFFF,,F:,,FFFFFFF,,:FFFFF,,,F:,:F:F,:,FF,F,:,FF,
@A00920:152:HGHKKDRXX:2:2103:31593:14184 1:N:0:CGCGTTCA+CTAAGCCT
ACTCCTACGGGAGGCAGCAGTTTCGAATCATTCACAATGGGCGAAAGCCTGATGGTGCGACGCCGCGTGGGGGACGAAGGTCTTCGGATTGTAAACCCCTGTCACCGGGGACAAAACGTTGTTTGTTAATAGCAGACGACCTGATTTAACCCGGAGAGGAAGCAGTGGCTAACTCTGTGCCAGCAGCCGCGGTAATACAGAGACTGCAAGCGTTGTTCGGATTCACTGGGCGTAAAGGGTGCGCAGGCGG
+
:FF:FFFFFFFFFFFFFFFFFFFFFFFFFFFFFFFFFFFFFFFFFFFFFFFFF:FFFFFFFFFFFFFFFFFFFFFFFFFFFFFFFFFFFFFFFFFFFFFFFFFFFFFFFFFFFFFFFFFFFFFFF:FFFFFFFFFFFFFFFFFFF:FFFFFFFFFFFFFFFFFFFFFFFFFFFF:FFFFFFFFFFFFFFFFFFF:FFFFFFFFFFFFFFFF:FFFFFFFFFFFFFFFFFFFFFFFFFFFFFFFFFFFFFF
@A00920:152:HGHKKDRXX:2:2103:19407:14434 1:N:0:CGCGTTCA+CTAAGCCT
ACTCCTACGGGAGGCAGCAGTAAGGAATATTGCACAATGGACGCAAGTCTGATGCAGCAACGCCGCGTGCCCGAGGACGGCCTTCGGGTTGTAAAGGGCTTTTCTGGCTGAAGAGGCAGGACGGTAGGCCAGGAATAAGCGTCGGCTAACTACGTGCCAGCAGCCGCGGTAAAACGTAGGACGCGAGCGTTATCCGGATTTACTGGGCGTAAAGCGCGGGCAGGCGGTGGTCCAAGTCGGACGTGAAAGC
+
FFFFFFFFFFFFFFFFFFFFF:FFF:FFFFFFF,FFFFFFFFFFF:FFF:FF,FFFFFFFFFFFFFFFFFFFFFFF:FFFFF,FFFFFFFFFFFFFFFFFFF:FF::FFFF:FFFFFFFFFFFFFFFF:FFFFF,FFFFF:FFFFFF:FF:FFFFFFFFF:FFFFFFFF:F:FFF::FFFFFFF:FFFFFFF,FFFFFFFFFFFFFFFFFF:FFFFFFF:FFF:FFF,::FF:FFFFFFFFFF:FFFF::
@A00920:152:HGHKKDRXX:2:2103:8052:14935 1:N:0:CGCGTTCA+CTAAGCCT
ACTCCTACGGGAGGCAGCAGTGGGGAATTTTGGACAATGGGCGAAAGCCTGATCCAGCGACGCCGCGTGGACGATGAAGGCCTTCGGGTTGTAAAGTCCTTTTGCAAGGGAAGAATTTCATGACGGTACCTTGCGAATAAGAGGTTGCTAACTCTGTGCCAGCAGCAGCGGTAATACAGAGACCTCAAGCGTTATCCGGAATCATTGGGCGTAAAGCGTACCGATAGGTGGTCAAGAAAGCCAAAAGTGA
+
FF:FFFFFFF::FFFFFFFF:FFFFF:FFFFF:FFFFFFFFFFFFFFFFFFFFFF,FFFFFFFFFFFFFFFFFFFFFFFFFFFFFFFF,FFF,FFFFFFFFFFFFFFFFFFFFFFFFF,FFFFFFFFFF,FFFFFF,FFFFFFFFFFF:FFFFFF:FFFFFF,F,,F:FF:F,FFF,FFFFFFFFFFF:FF,FFF,FFFF,F:FFFF,FF:FFF:F:F:FFFFFFFFFFFFFFFFF,F,FFFFFFFFFFF
@A00920:152:HGHKKDRXX:2:2103:31421:15796 1:N:0:CGCGTTCA+CTAAGCCT
ACTCCTACGGGAGGCAGCAGTAGGGAATTTTCCACAATGGGCGAAAGCCTGATGGAGCAACGCCGCGTGCAGGAGGAAGGCCTTCGGGTTGTAAACTGCTTTTATCTGTGACGATTATGACGGTAACAGTTGAATAAGGGTCTGCTAACTACGTGCCAGCAGCCGCGGTCATACGTAGGACCCAAGCGTTATCCGGAATCACTGGGCGTAAAGAGTTGCGTAGGTGGCATAGTAAGCAAATAGTGAAAGC
+
F,F,:FFF:F:FFFFFF:FF:F:F:FF:FF:F,F:FFF:FFFFFFFFFFFFFF:FFFFF:F,FFFF:FFF,FFFFFFFFFFFF:F:::FFF,::FFFFFF:FFFF::FFFFFFFFFFFF:F:FFFF:F,FFFFFFFFFFFFFFF,FF:FFFFFFFFFFFF::F::,FFFFFFFFF:F:FFFFFFFFF:FFFF:,FFFFFFFFF::F,FFFFFFFFFF:FFFFFFFF,FF::FFFFFFF:F:FF,FFFF::
@A00920:152:HGHKKDRXX:2:2103:32434:16548 1:N:0:CGCGTTCA+CTAAGCCT
ACTCCTACGGGAGGCAGCAGTGGGGAATATTGCACAATGGGCGCAAGCCTGATGCAGCAACGCCGCGTGCCCGAGGAAGGCCTTCGGGTTGTAAAGGGCTTTTCTGTCTGAAGAGAAAGGACGGTAGGCCAGTAATAAGCGACTGCTAACTACGTGCCAGCAGCCGCGGTAATACGTAGGGACCAAGCGTTGTTCGGATTTACTGGGCGTAAAGTGCTCGTAGGCGGCTCGCAAATTAGGATGTGAAAAA
+
FF,FFFFF,FFFFFFFF:FF::::FFF:FF:,FFFFFFFFFF,,FFFFFFFF:FFFFFFFFFF:FFFFF:,,F:FFFF:F:FF:F,FFFF::FFFFF:,FFF,FF:,FFF,,FF,,:FF:F,FF:F:,::FF,F:F:FFF:,F,:FFFF,FFF,FFFFFFFF,FFFF:F:FFFFF,FFF:FFFFFFFF:F,:FFF,,:F:F:FFF,,F,,FFF:F,,,F,FF,,F,:F:FFF,:F:F,,,,,FFFF:FF,
@A00920:152:HGHKKDRXX:2:2103:9869:16642 1:N:0:CGCGTTCA+CTAAGCCT
ACTCCTACGGGAGGCAGCAGTAGGGAATATTGGACAATGGGCGAAAGCCTGATCCAGCGACGCCGCGTGAGGGATGAAGGCCTTCGGGTTGTAAACCTCTGTTGTCGGGAAAGAAGCCGGGTGCATAACCCGGTGACGGTACCCGACGAGGAAGCCCCGGCTAACTACGTGCCAGCAGCCGCGGTGAGACGTAGGGGGCGAGCGTTGTCCGGATTCACTGGGCGTAAAGAGCCCGCAGGCGGCTTGGCAA
+
FFFFFFFF:FFFFFFFFF:FFFFFFFFFFFFFFFFFFFFFFFFFFFFFFFFFFFFFFFF:FFFFFFFFFFFFFFFFFFFFF:FFFF:FFFFFFFFFFFF:F:FFFFFFF,FFFFF:FFFFFFFFFFFFFFF::FFFFFFFFFFFFFFFFFFF:FFFFFFFFFFFFFFFFFFFFFFFFFFFFFFFF:FFFFFFFFFF:FFFFFFFFFFFFFFFFFFF:FFFFFFFFFFFFFFF::FFFFFFFFFFFFFFF,
@A00920:152:HGHKKDRXX:2:2103:3784:16908 1:N:0:CGCGTTCA+CTAAGCCT
ACTCCTACGGGAGGCAGCAGTAGGGAATATTGGGCAATGGCCGAGAGGCTGACCAAGCCATGCCGCGTGCAGGAAGAAGGACTTCTGGGTTGTAAACTGCTTATATCTGGGAAGAAAACTCCCCTGCGGGGGTAACTGACGGTACCAGATGAATAAGCACCGGCTAACTCCGTGCCAGCAGCCGCGGTAATACGGATGGTGCAAGCGTTGTCCGGATTTATTGTTTTTAAAGGGTGAGTAGGCGGCCCTG
+
FFFFFFFFFFFFFFFFFFFF::FFFFFF,,F,:FFF:FFFFFF:FFFFFFFF,F,,FF,FFFFFFFFFFF:FFFFFFFFF,FFFFFF::FFFFFFFF,:FFF,FF:FFFFFFFF:FFFF,FFFF:FF,F,,,FF::,FFF,FFFFFFF:,F,FF:F,FFF,:F::FFFFF,F:F,FFF,F,F,FFFF,::F:FF,F,,,,F,FF,FF,FF:FF,FFFF,F,,,,,:,FF,,,:F,F,FFFFF,F:FFF,F
@A00920:152:HGHKKDRXX:2:2103:7473:17253 1:N:0:CGCGTTCA+CTAAGCCT
ACTCCTACGGGAGGCAGCAGTAGGGAATCTTCCGCAATGGACGAAAGTCTGACGGAGCAACGCCGCGTGAGTGACGAAGGTTTTCGGATCGTAAAACTCTGTTGTGAGGGAAGAACAAGTACCACTTAACTACTGGTACCTTGACGGTACCTCACCAGAAAGCCACGGCTAACTACGTGCCAGCAGCCGCGGTAATACGTAGGTGGCAAGCGTTGTCCGGAATTATTGGGCGTAAAGCGCGCGCAGGCGG
+
FF:FFFFFFFF:FFFFFFFFFFFFF:FFFFFFFFFFFFFFFFFFFFFFFFF:FFFFFFFFFFFFFFFFFFFFFFFFFFFFFFFFFFFFFFFFFFFFFFFFFFFFFFFF:FFFFFFFF:FFFFFFFFFFFFFFFFFFFFFFFFFFFFFFFFFFFFFFFFFFFFFFFF:FFFFFFFFFFFFFFFFFFFFFFFFFF:FF:FF:FFFFFFFF,,FFFFFFFFFFF,FFFF,F,FFFFFFFFFFFF:FFFFFFF,
@A00920:152:HGHKKDRXX:2:2103:28113:17268 1:N:0:CGCGTTCA+CTAAGCCT
ACTCCTACGGGAGGCAGCAGTGGGGAATATTGGGCAATGGGCGCAAGCCTGACCCAGCCATGCCGCGTGAGTGATGACGGCCTTAGGGTTGTAAAGCTCTTTCAGTAGTGACGATGATGACAGTAGCTACAGAAGAAGCCACGGCTAACTTCGTGCCAGCAGCCGCGGTAATACGGAGGGTGCTAGCGTTATCCGGAATTACTGTGCGTAAAGGGCTCGTAGGCGGCCAACTAAGTCGCATGTGAAATCA
+
FFFFFFFFFFFFFFFFFFFFF:FFFFFFFFFFFFFFFFFFFFFFFFFFFFFFFFFFFFFFFFFFFFFFFFFFFFFFFFFFFFFFFFFFFFFFFFFFF:FFFFFFF,:FFFFFF:FF::FFF:,FFF:FFF:::F,:F:,:,FF,FFFF:,,,,,F:FF,FF:,F:,F,,:,:,F,,,,,FF:FF,,FF:,F:F,:FF,,FFF:,,,F,FF,FF,,FFF:FFFFF:FF:::FF,:FF:F,:FFF,F::F:,
@A00920:152:HGHKKDRXX:2:2103:16468:17456 1:N:0:CGCGTTCA+CTAAGCCT
ACTCCTACGGGAGGCAGCAGTGGGGAATATTGCGCAATGGGCGAAAGCCTGACGCAGCGACGCCGCGTGAGGGATGACGGCCTTCGGGTTGTAAACCTCTTTCAGCAGGGACGAAGCGAAAGTGACGGTACCTGCAGAAGAAGCACCGGCCAACTACGTGCCAGCAGCCGCGGTAACACGTAGGGTGCAAGCGTTGTCCGGAATCATTGGGCGTAAAGCGCGCGTAGGCGGCTCTGTAAGTCCGTTGTGA
+
FFFF:FFFFFFFFFFFFF,F:FFFFFFF:FFFFFFFFFFFFFFFFF:FFFFFFFFF:FFFFFFFFFF:FFFFFFFFFFFFFFFF:FFFFFFFFFFF:FFFFFFFFFFFFF:FFFFFFFFFFFFFFFFFF:FFFFF:FFFFFFFFFFFFFFFFFF:,FFFFF:F::FFFFFFFFFF:FFFFFFFFFF:FFFFFFFFFFFFFFF,FFFFFFFFF:FF:FFFFFFFFFFFF:F:FFFF:FFFFFF:F:FFFFF
@A00920:152:HGHKKDRXX:2:2103:6253:17957 1:N:0:CGCGTTCA+CTAAGCCT
ACTCCTACGGGAGGCAGCAGTGGGGAATTGTTCACAATGGGCGCAAGCCTGATGACGCAACGCCGCGTGGGGGATGAAGGTCTTCGGATCGTAAACCCCTGTCGAATGGGACGAAAGACTCGCGCCTTAACACTGCGCGAGATTGACGGTACCGTTAAAGGAAGCCACGGCTAACTCTGTGCCAGCAGCCGCGGTAATACAGAGGGGGCAAGCGTTGTTCGGAATTACTGGGCGTAAAGGGCGCGTAGGC
+
FFFFFFFFFFFFFFFFFFFFFFFFFFFFFFFFFFFFFFFFFFFFFFFFFFFFFFFFFFFFFFFFFFFFFFFFFFFFFFFFFFFFFFFFFFFFFFFFF:FFFFFFFFFFFFFFFFFFFFFFFFFFFFFFFFFFFF:FFFF:FFFFFFFFFF:F:FFFFFFFFFFFFFFFFFFF:FFFFFFFFFFF:FFFFFFF:F:F:FFFF:FFFFFFF:,FFFFFFFFFF:F,FFFFFF:FFFFFFFF:FFFFFFFFFF
@A00920:152:HGHKKDRXX:2:2103:31792:18349 1:N:0:CGCGTTCA+CTAAGCCT
ACTCCTACGGGAGGCAGCAGCAAGGAATTTTCCGCAATGGGCGAAAGCCTGACGGAGCAACGCCGCGTGCGGGATGACGCTTTTCGGAGTGTAAACCGCTGTTCGTGGGGACGAAGCACTGACGGTACCCACGGAGGAAGGCCCGGCTAACTACGTGCCAGCAGCCGCGGTAATACGTAGGGGTCGAGCGTTGTCCGGAGTTACTGGGCGTAAAGCGCGTGCAGGTGGCTCATTACGCCCGGCGTGAAAG
+
:F:FF,FF:FFFF,FFFFF:FFFFFFFFFFFFFF:FFFF:FFF:FFFFF:,FFF,:,:FFFF:FFFFF:FF::FFFFFF,,FF:FFFFFF::FFFF,FFFFF:F:FFFF:F:F:FFFFFFF:FF,F::FFFFFFFFFFF:F,FFFFFFFFFFFFFFFFFFFFF:FFFFFFFFF,FFF:FFFFF,F:FFF,FFFFFFF:,,F:FFFF,,FFFFFFFFFFFFF:FF,FF:FF:,F:FFFFFF:FFFFF:FFF
@A00920:152:HGHKKDRXX:2:2103:13494:18944 1:N:0:CGCGTTCA+CTAAGCCT
ACTCCTACGGGAGGCAGCAGCAAGGAATTTTCCGCAATCGACGCAAGTCGGACGGAGCAACGCCGCGTGCGGGAAGACGGCCCTCGGGTTGTAAACCGCTTTTGTGAGGGAAGAAGATCTGACGGTACCTCACGAATAAGTCACGGCTAACTACGTGCCAGCAGCCGCGGTAATACGTAGGTGGCGAACGTTGTCCGGATTCACTGGGCGTAAAGCGCGCGCAGGCGGGGTGGTAAGTCTGAGGTGAAAG
+
FFFFFF:FFFFFFFFFFF:FFFFFFFFFFFFFFFFFFFFFFFFFFFFFFFF:FFFFFFFFFFFFFFFFFFFFFFFFFFFFFFFFFFFFFFFFFFFFFFFFFFFFFFFFFFFFFFFF:FFFFFFFFFFFFFFFFFFFFFFFFFFFFFFFFFFFFFF:FFFFFFFFFFFFFFFFFFFFFFFFFFFFFFF,FFFFFFFFFFFFFFFFFF:FFFFFFFFFFFFFFFFF:FFFF,FFF:FFFFFFFFFFFFFFFF
@A00920:152:HGHKKDRXX:2:2103:2826:19225 1:N:0:CGCGTTCA+CTAAGCCT
ACTCCTACGGGAGGCAGCAGTAAGGAATATTGCACAATGGGCGCAAGCCTGATGCAGCAACGCCGCGTGCCCGAGGACGGCCTTCGGGTTGTAAAGGGCTTTTCTGGCTGACGAGGAAGGACGGTAGGCCAGGAATAAGCGTCGGCTAACTACGTGCCAGCAGCCGCGGTAAAACGTAGGACGCGAGCGTTATCCGGATTTACTGGGCGTAAAGCGCGGGCAGGCGGTGGTCCAAGTCGGACGTGAAAGC
+
FFFFFFFFFFFFFFFFFFFFFFFFFFFFFFFFFFFFFFFFFFFF:FFFFFFFFFFFFF:FFF:FFFFFFFFFFFFFFFFFFF,FFFFFFF:,,FFFFF::FFF:FFFFFF:FFFFFFFFFFFFFFFFFFFFFFFFFFFFFFF:FFF,:FFFFFF:FFFFFFFFFFFFF,FF:::F:,FFFFFFFFFFFF,FF:FFF:,FFFFFFFF,FFFFFF:FFFFFFFFFFFFFFF:FFF:FFFF:FFFF:FFFFFF
@A00920:152:HGHKKDRXX:2:2103:2636:19586 1:N:0:CGCGTTCA+CTAAGCCT
ACTCCTACGGGAGGCAGCAGTGAGGGATATTGCGCAATGGGCGAAAGCCTGACGCAGCGACGCCGCGTGGGTGATGAAGGTCTTCGGATCGTAAAACCCTTTTCTGCGTGACGATGATGACGGTAGCGCAGGAATAAGTGTCGGCTAACTACGTGCCAGCAGCCGCGGTAAAACGTAGGACGCAAACGTTATCCGGAATTACTGGGCGTAAAGGGCGCGCAGGCGGTTGGGTAAGTGAGGCATGAAAGCC
+
FF:FF,FFFFFFFFF:FFFFFFFFFFFF::FFFFFFFFFFFFFFFFFFFFFFFFFFFFFFFFFFFFF:FFFFFFFFFFFF,FFFFFFFFFFFF:FF:FFFFFF:FF:FFFFFFF,FFF,FFF,FFFFFF:FFFF,FF,:FF,FFFF,FF,F,:,,FFFFFF:,F:,F,:,F,FF,FF,FFFFFFFFF,FFF:F,FFFFFFF:,,:,F:F,FFF,,F:::FFF,F:FFF:FF:FF,FF:,F,FFFFFF:F,
@A00920:152:HGHKKDRXX:2:2103:9805:20979 1:N:0:CGCGTTCA+CTAAGCCT
ACTCCTACGGGAGGCAGCAGTGGGGAATTGTTCGCAATGGGCGCAAGCCTGACGACGCAACGCCGCGTGGAGGATGAAGGTCTTCGGATTGTAAACTCCTGTTGATCGGGACGAATGGGCTCCGGGTTAATACACCGGGGCAGTGACGGTACCGATTGAGGAAGCCACGGCTAACTCTGTGCCAGCAGCCGCGGTAATACAGAGGTGGCAAGCGTTGTTCGGAATTACTGGGCGTAAAGGGCGCGTAGGC
+
FFFFFFFFFFFFFFFFFFFFFFFFFFFFFFFFFFFFFFFFFFFFFFFFFFFFFFFFFFFFFFFFFFFFFFFFFFFFFFFFFFFFFFFFFFFFF:FFFFF:FFF:FFFFFFFFFFFFFF:FFFFFFF:FFFFF:FFFFFFFFFFFFFFFFFFFFFFFFFFFFF:FFFFFFFFFFFFFFFFFFFFFFFFF:FFFFFFFFF:FFFFFF:FFFF:FFFFFFFF:FFFF:,FFFFF:FF:FFFFFFFF:FFF:F:
@A00920:152:HGHKKDRXX:2:2103:18385:21214 1:N:0:CGCGTTCA+CTAAGCCT
ACTCCTACGGGAGGCAGCAGTGGGGAATATTGCACAATGGGCGGAAGCCTGATGCAGCAACGCCGCGTGAGGGATGACGGCCTTCGGGTTGTAAACCTCTTTTAGCAGGGAAGAAGCGAAAGTGACGGTACCTGAAGAATAAGCACCGGCTAACTCCGTGCCAGCAGCCGCGGTAATACGGAGGGTGCAAGCGTTATCCGGATTTACTGGGTCTAAAGGGTGCGTAGGCGGCCTATCAAGTCAGGGGTGA
+
FFFFFFFFFFFFFFFFFFFFFFFFFFFFFFFFFFFFFFFFFFFFFFFFFFF:FFFFFFF:FFFFFFFFFFFFFFFFFFFFFFFFFFFFFFFFFFFFFFFFFFFFFFFFFFF:FFFFFFFFFFFFFFFFFFFFFFF:FFFFFFFFFFFFFFFFFFFFFFFFFFFFFFFFFFFFFFFFFFFFFFFFFFFFF:F:FFF,FFFFFFFFFFFFFFFFFF,FFFF,FFFFFFFFFFFFFFFFFFFF::FF,FFF:F
@A00920:152:HGHKKDRXX:2:2103:20537:21465 1:N:0:CGCGTTCA+CTAAGCCT
ACTCCTACGGGAGGCAGCAGTTGGGAATCTTGCACAATGGGGGAAACCCTGATGCAGCGACGCCGCGTGGAGGACGAAGGGTCTAGGCCTGTAAACTCCTTTTCTCGGGAAAGACTTAGGACGGTACCCGAGGAATAAGCACCGGCTAACTACGTGCCAGCAGCCGCGGTAAGACGTAGGGTGCAAGCGTTGTCCGGATTTACTGGGCGTAAAGAGCGCGTAGGCGGTCTGTTAAGTGAGAAGTGAAAGC
+
FF:FFFFFFFFFFFFFFFFFFFFFFFFFFFFFFFFFFFFFFFFFFFFFFFFFFFFFFFFFFFFFFFF:FF:FFFFFFFFFFFFFFFFFFFF:FFFFFFFFFFFFFFFFFF,FFFFFFFFFFFFFFFFFFFFFFF:FF:FFFFFFFFFFFFFFFFFFFFFFF:FFFF:FFFFFF:FFFFFFFFFFF,FFFFFFFFF:FFFFFFFFFFF:FFF:FFFF:FFFFF:FFFFFFFFFFFFFFF::,,FFFFFF::
@A00920:152:HGHKKDRXX:2:2103:1705:21543 1:N:0:CGCGTTCA+CTAAGCCT
ACTCCTACGGGAGGCAGCAGTGGGGAATATTGCACAATGGGCGAAAGCCTGATGCAGCAACGCCGCGTGCGGGACGAAGGCCCTAGGGTTGTAAACCGCTTTCAGCAGGGAAGAAAATGACGGTACCTGCAGAAGAAGGTGCGGCCAACTACGTGCCAGCAGCCGCGGTGACACGTAGGCACCAAGCGTGGTCCGGATTTATTGGGCGTAAAGAGCTCGTAGGCGGTTCAGTAAGTCGGGTGTGAAAACT
+
:F:FF:FFFFFFFFFFFFFFFFFFF:F:FFFF:FFFFFFFFFFFFFFFFFFFFFFFFFF,FFFFFFFFFFFFFF,FFFFFFFFFFFFFFFFF:FFFFFFFFFFFFFFFFFF:FFFFFFF:FF:FFFFF,FFFFFF:FFF:FF,FFF:FFFFFFFFFF:FFFF:FFFFFFFFFFFFFFF:FFF:F,FF,F,F,F:FFF,:,FFFFFFFF,FF,FFFFFFFF:FFF:FFFF,F,FFFFFFFF:FFFFFFFFF
@A00920:152:HGHKKDRXX:2:2103:30915:21590 1:N:0:CGCGTTCA+CTAAGCCT
ACTCCTACGGGAGGCAGCAGTGGGGAATTTTGGACAATGGGGGCAACCCTGATCCAGCCATGCCGCGTGAGTGATGAAGGCCTTCGGGTCGTAAAGCTCTGTCGGAGGGAACGAATGTTCTTGAGGTTAATAGCCTCAGGAGGTGACGGTACCCTCAAAGGAAGCACCGGCTAACTCTGTGCCAGCAGCCGCGGTAATACAGAGGGTGCAAGCGTTGTTCGGAATTATTGGGCGTAAAGGGCGTGTAGGC
+
FFFFFFFFFFFFFFFFFFFFFFFFFFFFFF:FFFFFFFFFFFFFFFFFFFFFFFFFFFFFFFFFFFF,F:FFF:FFFFFFFFFFFFF:FFFFFFFFFFFFFFFFFFFFFFFFFFF,FFFFFFFFFFFFFFFFFFFFFFFFFFFFFFFFFF,FFFFFFFFFF::FFFFFFFFFFFFFFFFFFFFFFFFFFFFFFF:F,F,F:FFFFFFFF:,,::FFFF:FFFF:,FFFFFF::F:FFFFFFFF:FF::FF
@A00920:152:HGHKKDRXX:2:2103:22923:21872 1:N:0:CGCGTTCA+CTAAGCCT
ACTCCTACGGGAGGCAGCAGTCGAGAATCTTCCGCAATGGGCGCAAGCCTGACGGAGCGACGCCGCGTGGAGGACGAAGGCCCTTGGGTTGTAAACTCCTGTCACGGGTTATGAATGTGTAGGCGTGAACAGCGTCTGCATTGACGTAAGCTCGAGAGGAAGCACTGGCTAACTCTGTGCCAGCAGCCGCGGTAATACGAAGGGGGCTAGCGTTGTTCGGAATTACTGGGCGTAAAGCGCACGTAGGCGG
+
FFFFFFFFFFFFFFFFFFFFFFFFFFFFFFFFFFFFFFFFFFFFFFFFFFFFFFFFFFFFFFFFFFFFFFFFFFFFFFFFFFFFFFFFFFFFFFFFFFFFFFFFFFFFFFFFFFFFF:FFF:FFFFF:FFFFFFFFFFFFFFFFFFFFFFFFFFFFFFFFFFFFF:FFFFFFFFFFFFFFFFFFFFFFFFFFFFFFFFFFFFFFFFFFFFFFFFFFFFFFF,FFFFFFFFFFFFFFFFFFFFFFFFFFFF
@A00920:152:HGHKKDRXX:2:2103:1099:22623 1:N:0:CGCGTTCA+CTAAGCCT
ACTCCTACGGGAGGCAGCAGTGGGGAATTTTGGACAATGGGGGCAACCCTGATCCAGCCATGCCGCGTGTGTGAAGAAGGCCTTCGGGTTGTAAAGCACTTTCGGACGGAACGAAATCGCTCGATCTAATAAATCGCGTGGATGACGGTACCGTAAGAAGAAGCACCGGCTAACTACGTGCCAGCAGCCGCGGTAATACGTAGGGTGCGAGCGTTAATCGGAATTACTGGGCGTAAAGTGTGCGCAGGCG
+
FFFFFFFFFFFFFFFFFFFFFFFFFFFFFFFFFFFFFFFFFFFFFFFFFFFFFFFFFFFF:FFFFFFFF:FFFFFFFFFFFFFFFFFFFFFFFFFFFFFFFFFFFFFFFFFF,F:F,FFFFFFFFFFF,FF:FFF::F:FFF:FFF,FF,FFF:FFFFFFF::FFFFF,:FF,FFFFF,FFF,FFFFFFFFFFFFFFFFF,FFFFFFFF,FFFFFFF,FFFF,FFF,F,FF:F,FFFF,FFFFFFFFFFF
@A00920:152:HGHKKDRXX:2:2103:32542:23688 1:N:0:CGCGTTCA+CTAAGCCT
ACTCCTACGGGAGGCAGCAGTGGGGAATATTGGACAATGGGCGCAAGCCTGATCCAGCCATGCCGCGTGAGTGATGAAGGCCTTAGGGTTGTAAAGCTCTTTCACCGATGAAGATAATGACGGTAGTCGGAGAAGAAGCCCCGGCTAACTTCGTGCCAGCAGCCGCGGTAATACGAAGGGGGCTAGCGTTGTTCGGAATTACTGGGCGTAAAGCGCACGTAGGCGGATATTTAAGTAAGGGGTGAAATCC
+
FFFFFF:FFFFFFFFFFFFFFFFFFFFFFFFFFFFFFFFFFFFFFFFFFFF:FFFFFFFFFFFFFFFFF:FFFFFFFFFFFFFFFFFFFFFFFFFFFFFFFFFFFFFFFFFFF:FFF:F:FFFFFF:FFFFFFFF:FFFFFFFFFFF:FFF:FFFFFFFFFFFFFFF:FFF:F:FFFFFF:FFFFFFFFFFFFFFFFFFFFFFFFFFFFFFF::FFFFF:FFF:FFFF:FF:::,F,:FF,FFFFFFF:,
@A00920:152:HGHKKDRXX:2:2103:24560:23860 1:N:0:CGCGTTCA+CTAAGCCT
ACTCCTACGGGAGGCAGCAGTGGGGAATATTGGGCAATGGGCGGAAGCCTGACCCAGCCACGCCGCGTGAGTGATGAAGGCCTTCGGGTCGTAAAGCTCTGTGGGGAGGGACGAACAAGCCCGGTGCTAATATCACCGGGCCCTGACGGTACCTCCTTAGCAAGCACCGGCTAAACCTGTGCCAGCAGCCGCGGTAATACAGGGGGTGCAAACGTTGCTCGGAATCATTGGGCGTAAAGCGCACGTAGGC
+
FFFFFFFFFFFFFFFFFFFF:FFFFFFFF:FFFFFFFFFFFFF:FFFFFFFFFFFFFFFFFFFFFFFFF,FFFFFFFFFFFFFFFFFF:FF::FFFFFF,F,FF,FFFFFFFFFFF:F:FF:FFF:FF:FFFFFFFFFFFFFFFFFFFFFFFFFFFFFF,FFFF:FFFF:FFFF,FFFFF:FFFF:,:FF,FFFFFFF,FFFFFF,F:FFFFFF:F,FFFFFFF:FFFFFFFFF:FF:FFFFFFFF:F:F
@A00920:152:HGHKKDRXX:2:2103:2727:26287 1:N:0:CGCGTTCA+CTAAGCCT
ACTCCTACGGGAGGCAGCAGTAGGGAATTTTCCACAATGGGGGCAACCCTGATGGAGCAACGCCGCGTGCAGGATGAAGGCTTTCGGGTCGTAAACTGCTTTTATCTGTGAAGATTATGACGGTAGAAGATGAATAAGGATCGGCTAACACCGTGCCAGCAGCCGCGGACATACGGAGGATCCAAGCGTTATCCGGAATTACTGGGCGTAAAGCGCACGTAGGCGGGTATTTAAGTCAGGTGTGAAATAC
+
,,FFFFF,:F,FF:F::FF:,FF:FFFFF:,:,::F:F,:,F,FF,FF,:,FFFFFF:FFF,:F,,,F,FF,FFFFFFF:FFF:FFFFFF,,F:FFF,F:F,FFF:FFF,F,:FF:FFF,FF,FFF,:FFFFFF,FF:F:FFF,FF,:F,FFFFFFF:FFF:FF:F:F,F::FF,:,F,FFFF,FFFF,F::F,FF,,::FFFFF,F:FFFF,,:FFFFFF,,FF,,F:FF,F:FFFF:,,,F,,FF,,,
@A00920:152:HGHKKDRXX:2:2103:32380:28197 1:N:0:CGCGTTCA+CTAAGCCT
ACTCCTACGGGAGGCAGCAGTAAGGAATATTGCGCAATGGGCGACAGCCTGACGCAGCGACGCCGCGTGGGGGATGAAGGTCTTCGGATTGTAAACCCCTTTCGGGAGGGAAGATGGGGCGGGCAACCGCTCGGACGGTACCTCCAGAAGCAGCCACGGCCAACTTCGTGCCAGCAGCCGCGGTAATAAGAAGGTGGCAAGCGTTGTTCGGATTCACTGGGCGTACAGGGTGTGTAGGCGGTTTGGTAAG
+
FFFFF:FFFFFFFFFFFFFFFFFFFFFFFFFFFFFFFF:FFFFF::FFFFFFFFF:FFFFFFFFFFF:FFFFFFFFFFF,::FFFFFFFFFFFFFFFFFF:FF,FFFFF,FFF,:,FFFFFFFFFFF:FFFFFFFF,F:FFFFFFF,:FF:FFFFFFFFF,FFFFFF,F:FFFFF::FF:,FFFFFF:,FF,,FFF,,:F,FF,FFFFFFFFF:F:::FFFFFF,:,FF,,F:FFF,,:F:FF,FFFFF,
@A00920:152:HGHKKDRXX:2:2103:31132:28510 1:N:0:CGCGTTCA+CTAAGCCT
ACACCTACGGGAGGCAGCAGCAAGGAATTTTCCGCAATGGGCGCAAGCCTGACGGAGCAACGCCGCGTGGGGGATGACGCTTTTCGGAGTGTAAACCCCTTTTCTTCGGGAAGAAGGGCTTCGGCCTTGACGGTACCGGAGGAAGAAGGACCGGCTAACTACGTGCCAGCAGCCGCGGTAATACGTAGGTGGCGAGCGTTGTCCGGATTTATTGGGTTTAAAGGGTGCGTAGGCGGCTTATTAAGTCAGT
+
FF,FFFF:F:::F,FFF:FFFFF::FFFF:FFF:FFF:F:FFFFFFFF::FFFF:FFF:FFFFF:FFF:FF,FFFFFF:FFFF:FFFFFFFF,FF:FFFFF:FFFFFF,FFFFFFFF:FFFFFFFFFFFFFFFFF::FFFFFFFFFFFFFFFFF:FFFFFFFFFFFFFF:::FFFFF:FF,FFFFFFFFF:FFFFFF:,FFFFFF,FFFFFFFFFFFFFFFF::FFFFF:FFFFFFFFFFFFFFFFFFFF
@A00920:152:HGHKKDRXX:2:2103:11650:28620 1:N:0:CGCGTTCA+CTAAGCCT
ACTCCTACGGGAGGCAGCAGCGAGGAATTTTGCACAATCGACGCAAGTCGGATGCAGCAACGCCGCGTGCGGGAAGAAGGCCCTCGGGTTGTAAACCGCTTTTGTGGGGGAAGAAGATCTGACGGTACCCCACGAATAAGTCACGGCTAACTACGTGCCAGCAGCCGCGGTAATACGTAGGTGGCGAACGTTGTCCGGATTTATTGGGCGTAAAGAGCTCGTAGGCGGTTCGGTAAGTCGGGTGTGAAAA
+
FFFF::FFFFFFFFFFFFFFFFFFFFFFFFFFFFFFFFFFFFFFFFFFFFFFFFFFFFFFFFFFFFFFFFFFFFFFFFFFFFFFFFFF:FFFFFFFFFFFFFFF:FF:FFFFFFFFFFFFFFFFFFF:F,FFFFFFFFFFFFFFFFFFFFFFFFFFFFFFFFFFFFFFF:FF,FFF,FFFFFFFFFF:FFFFFFFFFFFF:FFFFFFFFFFFFF,F,FFFFF,FFFFFFFFFFFFFFFF:FFFFFFFFF,
@A00920:152:HGHKKDRXX:2:2103:17626:29512 1:N:0:CGCGTTCA+CTAAGCCT
ACTCCTACGGGGGCAGCAGTGGGGAATATTGGACAATGGGCGCAAGCCTGATCCAGCCATGCCGCGTGTGTGAAGAAGGCCTTCGGGTTGTAAAGCACTTTTGTTGGGGAAGAAAACCTGTTGGTTAATACCCGGCGGGAATGACGGTACCCAAAGAATAAGCACCGGCTAACTTCGTGCCAGCAGCCGCGGTAATACAGAGGGTGCGAGCGTTAATCGGAATTACTGGGCGTAAAGCGTGCGTAGACGG
+
FFFFFFFFFFFFFFFFFFFFFFFFFFFFFFFFFFF:FFFFFFFFFFFFFFFFFFFFFFFFFFFFFFFFFFFFF:FFFFFFFFFFFFFFFFFFFFFFFFFFFFFFFFFFFF,FF:FFFFFFFFFFFFFFFFFFFFFFFFFF:FFFFFFFFFFFFFFFFFFFFF:FFFFFFFFFFFF:FFFFFFFFFFFFFFFFFFFFFFFFFFFFFFFFF:FFFFFFFFFFFFFFFFFFFFFFF:F:,F,:FFFFF:FF:,
@A00920:152:HGHKKDRXX:2:2103:21811:30937 1:N:0:CGCGTTCA+CTAAGCCT
ACTCCTACGGGAGGCAGCAGTAAGGAATATTGGACAATGGCCGCAAGGCTGATCCAGCCATCCAGCGTGCAGGAAGAAGGCCCTATGGGTTGTAAACTGCTTTTGTCAGGGAATAAACATGTGGATTTACTCCTCAGCTGAAGGTAACTGAAGAATAAGAACCGGCTAACTCCGTGACAGCAGCCGCGGTAATACGGAGGGTGCGAGCGTTATCCGGAATTACTGTGTTTAAAGGGTGCGTAGGCGGCTT
+
FFFFFFFFFFFFFFFFF:F:FF:FFFFFFFFFFFFFFFFFF:F:FF:FFFF,:FFFFF:FFFFFFFFFF,FFFFFF,FFFFFFFFFFFFFFFFF:FFFFF:F,:FF:FFF,FFFFFF,,,F:FFFFFFFF::,,FFFFFF:F,,:F,FFF:FFFFFFFF,F,::FFF,FFFF,F:F,FFF,F:FFFF,F,FF,FF,,FFF,FF,FFFFFF,FFFF:FFFF,FF,,,,FFFFF:,F,F,:FFFFFFF,F,F
@A00920:152:HGHKKDRXX:2:2103:27832:31375 1:N:0:CGCGTTCA+CTAAGCCT
ACTCCTACGGGAGGCAGCAGCGAGGAATCTTGGGCAATGGGCGAAAGCCTGACCCAGCGACGCCGCGTGAGGGATGAAGGCCTTCGGGTCGTAAACCTCTTTTGTGAGGGAAGAAGTTCTGACGGTACCTCACGAATAAGCCACGGCTAACTACGTGCCAGCAGCCGCGGTAATACGTAGGTGGCAAGCGTTGTCCGGATTTACTGGGCGTAAAGGGCTTGTAGGCGGTTCGTTAAGTCCGGTGTGAAAT
+
FFFFFFFFFFFFFFFFFFFFFFFFFFFFFFFFFFFFFFFFFFFFF:FFFFFFFFFFFFFFFFFFFFFFFFFFFFFFFFFFFFFFFFFFFFFFFFFFFFFFFFFFFFFFFFFFFFFFFFFFFFFFFFFFFFFFFFFF:FFFFFFFFFFFFFFFFFFFFFFFFFFFFFFFFFFFFFFFFFFFFFFFFFFFFFFFFFFF:FFFFFFF:FFFF:FFFFFFFFFFFFFFFFFFFFFFF:FFF::FFFFFFFFFF:
@A00920:152:HGHKKDRXX:2:2103:31729:32049 1:N:0:CGCGTTCA+CTAAGCCT
ACTCCTACGGGAGGCAGCAGCAAGGAATTTTCCGCAATGGGCGAAAGCCTGACGGAGCAACGCCGCGTGGGGGATGAAGGCCTTCGGGTTGTAAACTCCTTTTGCGAGGGAAGAAGATCTGACGGTACCTCGCGAATAAGCCACGGCTAACTACGTGCCAGCAGCCGCGGTAATACGTAGGTGGCAAGCGTTGTCCGGATTTACTGGGCGGAAAGCGCGCGCAGGCGGACTGGTAAGTCTGGGGTGAAAT
+
FFFF:FF::FF:FFFFFF:F:FFFFFFFFFFFFFFFFFFFFFFF:FF:FFFFFF,FFFF,FFFFFFFFFFFFFFFFFFFF:FFFFFFFFFFFFFFF:FFFFFF:FFF:FF,FFF:F,FFF:FFFFFFF:FFFFFFFFFFFFFFFFFFF:FFFFF:FFFF:FFFFFFFFFF:FFFFFFF:FF:FFFFFFFF,FFFFF,FF,FFF,FFFFFF,FFFFF:,FFFFFFFF:FF:::FFF,:FF,FF:FFFF:FF
@A00920:152:HGHKKDRXX:2:2103:22733:32283 1:N:0:CGCGTTCA+CTAAGCCT
ACTCCTACGGGAGGCAGCAGTGGGGAATATTGGACAATGGGGGCAACCCTGATCCAGCCATGCCGCGTGAGTGACGAAGGCCCTAGGGTTGTAAAACTCTTTCGGCGGGGAAGATGATGACGGTACCCGCAGAAGAAGCCCCGGCTAACTTCGTGCCAGCAGCCGCGGTAATACGAAGGGGGCTAGCGTTGTTCGGAATTACTGGGCGTAAAGGGCGTGTAGGCGGCTCATTAAGTCAGGCGTGAAAGCC
+
FFFFFFFFFFFFFFFFFFFFFFFFFFFFFFFFFFFFFFFFFFFFFFFFFFFFFFFFFFFFFFFFFFFFFFFFFFFFFFFFFFFFFFFFFFFFFFF:FFFFFFFFFFFFFFFFFFFF:FFFFFFFFFFFFFFFFFFFFFFFFFFFFFFFFFFFFFFFFFFFFFFFFFFFFFFFFFFFFFFFFFFFFFFFFFFFFF:FFFFFFFFFFFFF,::FFFFFFFFFFFFFFFFFFFFFFFFF:FFFFFFFF,FFFF
@A00920:152:HGHKKDRXX:2:2103:7437:33692 1:N:0:CGCGTTCA+CTAAGCCT
ACTCCTACGGGAGGCAGCAGTGGGGAATATTGGACAATGGGCGCAAGCCTGATCCAGCAACGCCGCGTGGAGGATGAAGGTCTTCGGATTGTAAACTCCTGTCAGGCGGGACGAAAGGTCACGACCTAATACGTCATGACTCTGACGGTACCGCCAGAGGAAGCCCCGGCTAACTCCGTGCCAGCAGCCGCGGTAATACGGAGGGGGCAAGCGTTATTCGGAATTATTGGGCGTAAAGGGCGCGTAGGCG
+
:FFFFFFFFFFFFFFFFFFFFFFFFFFFFFFFFFFFFFFFFFFFFFFFFFFFFFFFFF:FFFFFFFFFFFFFFFFFFFFFFFFFFFFFFFFFFFFFFFFFFFFFFFFFFFFFFFFFFFFFFFFFFFFFFFFFFFF:FFFFFFFFFFFFF:FFFFFFFFFFF,FFFFFFFFF:FFFFFFFFFFFF:FFFFF:FFF,FFFFFFFFFF:FF:,:FFFF,F,FFFF,FF,FFFFFF:FF:FF,F:,FFFFF:F:
@A00920:152:HGHKKDRXX:2:2103:3296:33912 1:N:0:CGCGTTCA+CTAAGCCT
ACTCCTACGGGAGGCAGCAGTGGGGAATATTGGACAATGGGGGCAACCCTGATCCAGCGACGCCGCGTGTGTGAAGAAGGCCTGCGGGTTGTAAAGCACTTTTAGTGGGGATGAAAAGCACATCACTAACACTGGTGTGTCTTGACCTAACCCAAAGAAAAAGCACCGGCTAACTCTGTGCCAGCAGCCGCGGTAATACAGAGGGTGCGAGCGTTAATCGGAATTACTGGGCGTAAAGCGTGCGTAGACG
+
FF:FFFFFFFFFFFFFFFFFFFFFFFF:FFFFFFFFFFFFFFFFFFFFFFFFFFFFFFFFFFFFFFFFFFFFFFFFFFFFFFFFFFFFFFFFFFF:FFFFFFFF,FFFFFFFFFFFF:FFFFFFFF:,FFF:FFFFFFF:FFFFF:FFFF,FFFFFFFFF:FFFFF:FFFFFFFFFF,FFFFFFFFFFFFF:FFFFFFFFF:FFFFFFFFFFFFF:FFF,,FFF,:FFFFFFFF,FFF:F:FFFFFFFFF
@A00920:152:HGHKKDRXX:2:2103:11686:34100 1:N:0:CGCGTTCA+CTAAGCCT
ACTCCTACGGGAGGCAGCAGTGAGGAATATTGCCCAATGGACGCAAGTCTGAGGCAGCGACGCCGCGTGGGTGAAGAAGGCCTTCGGGTCGTAAAGCCCTTTTCTGTGTGACGAGAGAGGACGGTAGCACAGGAAAAAGTCTCGGCTAACTACGTGCCAGCAGCCGCGGTAAAACGTAGGAGGCAAGCGTTATCCGGAGTTACTGGGCGTAAAGCGTGCGTAGGCGGATGGGTAAGTGGGTCGTGAAAGC
+
FFFFFFFFFFFFFFFFFFFFFFFFFFFFFFFFFFFFFFFFFFFFFFFFFFFFFFFFFFFFFFFFFFFFFFFFFFFFFFFFFFFFFFFFFFFFFFFFFFFFFFFFFFFFFFFFFFFFFFFFFFFFFFFFFFFFFFFFFFFFFFFFFFFFFFFFFFFFFFFFFFFFFFFFFFF,FFFFFFFFFFFFFFFFFFFFFFFFFFFFF:FFFFFFFFFFFFF:FFFFF,FFFFFFFFFFFFFFFFFFFF:FFF,FFF
@A00920:152:HGHKKDRXX:2:2103:23601:34914 1:N:0:CGCGTTCA+CTAAGCCT
ACTCCTACGGGAGGCAGCAGTGGGGAATATTGGACAATGGGCGAAAGCCTGATCCAGCCATGCCGCGTGAGTGATGAAGGCCCTAGGGTTGTAAAGCTCTTTCGCAGGTGAAGATAATGACGGTAACCTGAGAAGAATCCCCGGCTAACTTCGTGCCAGCAGCCGCGGTAAGACAGAGGGTGCAAACGTTGTTCGGAATTACTGGGCGTAAAGCGCGTGTAGGCGGCTATGCAAGTCGGTCGTGAAAGCC
+
FFFFF,F:FF:FFFFFFFFFFFFFFF,FFFF:FFFFFFFFFFFFFFFFFFFFFFFFFFF,FFFFF:FF:FFFFFFFFFF,FFFFFFFFFF,FFFF,F::F,FFFFFFFFFFFFFF:FF:FFFFFFFFF:FFFFF:::,FF,FF,F:FF::,,:FF:FFFFF:,FFF:FFFFFFF:F:F::,FFF:,F:FFFFF,F,FF:,FFF,:FFFF:F:F,:F:F,FFFFFFF:FFFFFFFF:F,::F,:FF:FFFF
@A00920:152:HGHKKDRXX:2:2103:13340:35086 1:N:0:CGCGTTCA+CTAAGCCT
ACTCCTACGGGAGGCAGCAGTGGGGAATATTGGTCAATGGACGCAAGTCTGAACCAGCCATGCCGCGTGGAGGATGAAGGTCCTCTGGATTGTAAACTTCTTTTATCTGGGAAGAAATCCACTTTTTCTAAGGTGGTTGACGGTACCAGTTGAATAAGCACCGGCTAACTCCGTGCCAGCAGCCGCGGTAATACGGAGGATGCAAGCGTTATCCGGAATCAGTGGGTTTAAAGGGTCCGTAGGCGGGATG
+
F:FFF:FF::FFF:FFFF::,FFFFFFFFF,FFFF:FFFFFFFFFFFFFFFFFF,:FFFFFFFFFFFFFFFF:FFFFFFFFF,FFFFFFFFFFF,FFFFFFFFFFFFFFFFFF,FFFF:FF,FFFF:FFFFFFFFFFFFFFFF:,FFFF,FF:,F,FFFFFFFFFFFF:FFFFFFFFFF,F:FFFF,,FFFF:FFF,FFF:FFF,FF:FF,FFF:FF,FFF,F,F:,FFF:FFFFFFF:F:,FFFFFFFF
@A00920:152:HGHKKDRXX:2:2103:29695:35164 1:N:0:CGCGTTCA+CTAAGCCT
ACTCCTACGGGAGGCAGCAGTAGGGAATATTGCACAATGGGCGCAAGCCTGATGCAGCAACGCCGCGTGCGCGATGAAGGCCTTCGGGTTGTAAAGCGCTTTTCGGGGAGATGAGCAAGGACAGTATCCTCGGAATAAGGATCGGCTAACTACGTGCCAGCAGCCGCGGTAAAACGTAGGATCCGAGCGTTATCCGAATTCACTGGGCGTAAAGCGCATGTAGGCGGCAGGATAAGTTGGATGTGAAATC
+
FFFFFF:FFFFFFFFFFFFFFFFFFFFFFFFFFFFFFFFFFFFFFFFFFFFFFFF:FFFFFFFFFFFFFFFFFFFFFFFFF:F:FFFFFFFFFFFFFFFFFFFFFFFFFFFFFFFFFFFFFF:FFFFFFFFFFFFFFFFFFFFFFFF:FFFFFFFFFF:FFF:FFFFFFFFF:FFFFFFFFFFFFFFFFFFFFFFFFFFFFFFF:FFFFFFFFFFFFFFFFFFFFFFFFFFFF:FFFFFFFFFFF:FFFF
@A00920:152:HGHKKDRXX:2:2103:5095:35336 1:N:0:CGCGTTCA+CTAAGCCT
ACTCCTACGGGAGGCAGCAGTAGGGAATATTGGTCAATGGATGCAAGTCTGAACCAGCCATGCCGCGTGCAGGAAGAAGGCCTTCTGGGTTGTAAACTGCTTTTGCCGGGGGATAAAATTCCCATGCGTGGGACATTGAAGGTACCCGGTGAATAAGCCCCGGCTAACTCCGTGCCAGCAGCCGCGGTAATACAGAGGGTGCGAGCGTTGTCCGGAATCACTGGGCGTAAAGGGCGCGTAGGTGGCTTGG
+
:,:,F,FFF::FF,F:FFFF:FFFFFFFF:FFFF,:F,FFFF:FFFFFFF:FFFFFFFF:F:FF:,FFFFF,FF,FFFFFFF,:F:F:FF,FFF:FFFFFF,FFF:F:,FFFFFFFFFF::F:FFF,FFFFF:F::F:FFF,F:F,:FFFFF:FFFFFF:FFFF:,F,:FFFFFF:F,:,,FFFFFFF:FF,FFFFFF,FFF,FF:,F:F::,F,F:FFFFFFFF:F:F:F:::FF::,,FF:FFFFFFF
@A00920:152:HGHKKDRXX:2:2103:3712:35446 1:N:0:CGCGTTCA+CTAAGCCT
ACTCCTACGGGAGGCAGCAGTGGGGAATTTTGGACAATGGGCGCAAGCCTGATCCAGCAATGCCGCGTGAGTGAAGAAGGCCTTCGGGTTGTAAAGCTCTTTTGTCAGGGAAGAAACGGCGGAGGCTAATATCCTCTGCTAATGACGGTACCTGAAGAATAAGCACCGGCTAACTACGTGCCAGCAGCCGCGGTAATACGTAGGGTGCAAGCGTTAATCGGAATTACTGGGCGTAAAGCGTGCGCAGGCG
+
FF:FFFFFFFFFFFFFFFFFFFFFFFF:FFFFFFFFFFFFFFFFFFFFFFFFFFF:FF,FFFFFFFFFF:FFFF:FFFFFFFF:FFFFFFF:FFF:FFFFFFFFFFFFFFFFFFFFFFFFFF::FFFFFFFF:FFFFFFFFFFFFFFFFFFF:FFFFFFFFFFFFF:FFFFFFFFF:FFFFF::FFFFFFFFFFFFFFFFFFFFFFFF,FFFF:FFFFFFFFFFFFFFFFFFFFF:FFFFFF:FFF:FFF
@A00920:152:HGHKKDRXX:2:2103:2112:35587 1:N:0:CGCGTTCA+CTAAGCCT
ACTCCTACGGGAGGCAGCAGTAAGGAATATTGCACAATGGGCGCAAGCCTGATGCAGCAACGCCGCGTGCCCGAGGAAGGCCTTCGGGTTGTAAAGGGCTTTTCTGGCTGAAGAGACAGGACGGTAGGCCAGGAATAAGCGTCGGCTAACTCCGTGCCAGCAGCCGCGGTAAAACGTAGGACGCGAGCGTTATCCGGATTTACTGGGCGTCAAGCGCGGGCAGGCGGCTGTTCAAGTCGGACGTGAAAGC
+
FFFFFF:FFFFFFFFFFFFFFFFFFFF,FFFFFFFF:FFFFFFFFFFFFFF,,FF,FFFFFFFFFFFFF::FFF:FFFFFFFF:FFFFFFFFF:FFFFFFFF:FFFFF:FF:FFF,FF,,F:,,FFF:F:FFFFFFF,FF::FF:F:,FFF,::,FFFFFFFFFFFFFF,,::FF:,:FF:FFF:FFF:::,:FFFFF,:FF:FFFFFFF,FFFFFFF,FF::FFFFF::FFF,FF::FF,,F:,F,,F,
@A00920:152:HGHKKDRXX:2:2103:20781:36385 1:N:0:CGCGTTCA+CTAAGCCT
ACTCCTACGGGAGGCAGCAGTGGGGAATATTGCACAATGGGGGAAACCCTGATGCAGCCATGCCGCGTGTGTGAAGAAGGCCTTCGGGTTGTAAAGCACTTTAAGCAGTGAGGAAGGGTTGAACGCTAATATCGTTCAACATTGACGATAGCTGCAGAATAAGCACCGGCTAACTCCGTGCCAGCAGCCGCGGTAAAACGGAGGGTGCGAGAGATAATCGGAATTACTGGGCGTAAAGCGTGCGCAGGCG
+
FF:FFFFFFFFFFFFFFFFFFFFFFFFFFFF,FFFFFFFFFFFFFFFFFFFFF:,FFFFFFFFFFFFFFFFFFFFFFFFF::,F,FF:,:FFFFF:FF:FFF::FFFFFF::FFF:F:FFF,FFFFFFFFF,FFF,FFF:F,,:FFF,FFFFFFF:,FF:FFF:FFFF,FFFFFFFFFFFFFFFFF,FFFFFFFF,,:FF,FF,:FFFFFF,:,F,FFFF,FF:FFF:F,FFFF:FFFFF,FF,F,F,F,
@A00920:152:HGHKKDRXX:2:2103:25165:36777 1:N:0:CGCGTTCA+CTAAGCCT
ACTCCTACGGGAGGCAGCAGTGGGGAATTTTGGACAATGGGCGCAAGCCTGATCCAGCCATGCCGCGTGCGGGACGAAGGCCTTCGGGTTGTAAACCGCTTTTGTCAGGGAAGAAATCCTTTGAGTTAATACCTCGGGGGGATGACGGTACCTGAAGAATAAGCACCGGCTAACTACGTGCCAGCAGCCGCGGTAATACAGAGGGTGCAAGCGTTGTCCGGAATCACTGGGCGTAAAGGGCGCGTAGGCG
+
FFFFFFFFFFFFFFFFFFFFFFFFFFF,FFFFFFF:FF:FFFFFFFFFF:FFFFFFFFFFFFFFFFFFFFFFFF,FFFFFFFFFFFFFFFF,FFFFFFFFFFFFFFFFFF,FFFFFFFFFF:FFFFFFFFFFF:FFFF:FFFF:FFFFFF:FFFFFFFFFFFF:FF,FFFFFFF:FFFFFFFFFFFFFF:FFFFFFFFF,FFFFFFFFFF,F::FFFF:FFFF:FFF,FFFFF,F:FFFFFFFFFFFF:F
@A00920:152:HGHKKDRXX:2:2103:9570:37043 1:N:0:CGCGTTCA+CTAAGCCT
ACTCCTACGGGAGGCAGCAGTGGGGAATATTGCGCAATGGGCGGAAGCCTGACGCAGCGACGCCGCGTGGGGGATGACGGCCTTCGGGTTGTAAACCTCTTTCGCTATCGACGAAGCTTTTCGGAGTGACGGTACCTGCAGAAAAAGCACCGGCTAACTACGTGCCAGCAGCCGCGGTAATACGTAGGGTGCAAGCGTTATCCGGAATTATTGGGCGTAAAGAGCTCGTAGGCGGTTTGTCGCGTCTGCT
+
:F:FFF:F:FFFFFFFFFFFFFFFF:,F,FFFFFFFFFFFFFFFFFFFFFFFFFFFFFFFFFFFFFFFFFFFFFFFFFFFFFFFFFFFFFFFFFFFFFFFFFFFFFFFFFFFFFFFFFFFFFFFFFFFFFFFFFFF:FFFFFFFFF,FFFFFFFFFFFFFFFFFFFF:FFF:FFFFFFF:FFFFFFFFFFFFFFF,:FFFFFFF:FFF:FFFFFFFFFFFFFFFFFFFFFFFFFFFFFFFF:FFFFFFFF
@A00920:152:HGHKKDRXX:2:2104:10140:1736 1:N:0:CGCGTTCA+CTAAGCCT
ACTCCTACGGGAGGCAGCAGTGGGGAATATTGGACAATGGGCGAAAGCCTGATCCAGCAATGCCGCGTGAGTGATGAAGGCCCTAGGGTTGTAAAGCTCTTTTACCCGGGATGATAATGACAGTACCGGGAGAATAAGCTCCGGCTAACTCCGTGCCAGCAGCCGCGGTAATACGGAGGGAGCTAGCGTTGTTCGGAATTACTGGGCGTAAAGCGCACGTAGGCGGCTTTGTAAGTTAGAGGTGAAAGCC
+
FFFFFFFFFFFFFFFFFFFFFFFFFFFFFFFFFFFFFFFFFFFFFFFFFFFFFFFFFFFFFFFFFFFFFFFFFFFFFFFFFFFFFFFFFFFFFFFFFFFFFFFFFFFFFFFFFFFFFFFFFFFFFFFFFFFFFFFFFFFFFFFFFFFFFFFFFFFFFFFFFFFFFFFFFFFFFFFFFFFFFFFFFFFF:FFFFFFFFFFFFFFFFFFFFFFFFFFFFFFFFFFFFF,FFFF:::FF:FFFFFFFF,FFFF
@A00920:152:HGHKKDRXX:2:2104:4698:2174 1:N:0:CGCGTTCA+CTAAGCCT
ACTCCTACGGGAGGCAGCAGTAAGGGATCTTGCGACAATGGGCGAAAGCCTGACGCAGCAACGCCGCGTGCGGGATGACGGCCTTCGGGTTGTAAACCGCTTTTCGGGGGGAAGAGGAAGGACGGTACCCCCGGAAGAAGTCTCGGCTAACTACGTGCCAGCAGCCGCGGTAAAACGTAGGAGGCGAGCTTTATCCGGATTTACTGGGTGTAAAGCGCGTGTAGGCGGTCCTGCAAGTGGCGCGTGAAAG
+
:FFFF,FF:F:FFFF::FFFFFFFFFFFFFFFF,F:FFFFFF,FFFFFFFFFFFF:FFFF:FFFFFFFFFFFFFFFFFFFFF:FFFFFFFFFFF,F:FFF:,FFFFFFFFFFFFFFFF:FFFFFFFFFF::FFFFFFFFF,FFFFF:F::F:FFF:F:FFF:FF:F:FFFF:FFF:FFFFFFFFFFFFF,FF:,FFFFFFFFFFFF,,FFFFFFFF,FFFF:FF,F,:F:FFF:F:::F:F:::F:FFFF
@A00920:152:HGHKKDRXX:2:2104:12762:3364 1:N:0:CGCGTTCA+CTAAGCCT
ACTCCTACGGGAGGCAGCAGCAGGGAATCTTGCACAATGGGCGAAAGCCTGATGCAGCAACGCCGCGTGTGGGATGAATGCCTTCGGGTTGTAAACCACTTTCAGGAGGGAAGAAATTGACGGTACCTCCAAAAGAAGCCCCGGCCAACTACGTGCCAGCAGCCGCGGTAATACGTAGGGGGCGAGCGTTATCCGGAATCATTGGGCGTAAAGAGCTCGTAGGCGGTTCAGCAAGTCGGCTGTGAAAGTC
+
FFFFFF:FFFFFFFFFFFFFFFFFFFFFFFFFFFFFFFFFFFFFFFFFFFFFFFFFFFFFFFF:FFFFFFFFFFFFFFFFFFFFFFFFFFFFFFFFFFFFFFFFFFFFFFFFFFFFFF,FFFFFFFFFFFFFFFFFFFFFFFFFFF:,FFFFFFFFF:FFFFFFF:FFFF,FFF:FFFFFFFFFFFFFFFFFFFFFF,FFF,FFFFFFFFF,FFFFFFFFFFFFFFFFFFFFFFFFFFFFF:FFFF:F:F
@A00920:152:HGHKKDRXX:2:2104:11650:3912 1:N:0:CGCGTTCA+CTAAGCCT
ACTCCTACGGGAGGCAGCAGTGGGGAATTTTGGACAATGGGCGCAAGCCTGATCCAGCCATGCCGCGTGAGTGAAGAAGGCCTTCGGGTTGTAAAGCTCTTTCGGCGGGGACGAAAAGGTCCGTGTTAACACCACGGATCCATGACGGTACCCGCAGAAGAAGCACCGGCTAACTACGTGCCAGCAGCCGCGGTAATACGTAGGGTGCAGGCGTTAATCGGAATTACTGGGCGTAAAGCGTGCGCAGGCG
+
FF,FFFFFFFFFFFFFFFFFFFFFFFFFFF:FFFFF,FFFFFFFFFFFFFFFFFFFFFFFFFFFFFFFFFFFFFFFFFFFFFFFFFFFFFFFFFFFF:FFFFFFFFFFFFFFFFFFFFFFFFFFFFFFFFFFFFFFFFFFFFFFFFFFFFFFFFFFFF:FFFFFFFFFFFFFFFFFFFFFFFFFFF:FFFFFF:FFFFFFFFFFFF:FFFFF::F:FFFFFFFFFFFFFFFFFF,,FFFFFF:FF:FFFF
@A00920:152:HGHKKDRXX:2:2104:20690:4100 1:N:0:CGCGTTCA+CTAAGCCT
ACTCCTACGGGAGGCAGCAGTGGGGAATATTGGACAATGGGCGAAAGCCTGATCCAGCGACGCCGCGTGAGTGATGAAGGCCTTCGGGTTGTAAAGCTCTGGTGAGGGAGAAGAAAACAGTTAGGGCGAATAGGCCTAGCTCTTGACGGTATCCCTTTAGAAAGCACCGGCTAACTCTGTGCCAGCAGCCGCGGTAATACGTAGGTGGCGAACGTTGTCCGGATTCACTGGGCGTAAAGCGCGCGCAGGC
+
FF:F:FFFFFF:FFFFFFFF,FFFFF,FFFFFFFF:,FFFFFFF:FFFFFFFFFF:FFFFFFFFFFF,FFFFFFFFFFFFFFFFFFFF:FF:FFFFFFF:F,FF,FFFFFFFFFFFFFFFFFF:FFFFFFFFFFFFFFFFFFFFF:FF:FFFF:FFFFFFFFFFF:FFFFFF,FF:FFFFFF:FFFFFFFFFFF,,,F,FF:,:FFFFFFF:F:FFFFFFF:FFFFFFFFFFFFFF,:FFFFFFFF:F,F
@A00920:152:HGHKKDRXX:2:2104:7148:4946 1:N:0:CGCGTTCA+CTAAGCCT
ACTCCTACGGGAGGCAGCAGTGGGGAATATTGGACAATGGGCGAAAGCCTGATCCAGCAATGCCGCGTGAGTGATGAAGGCCTTAGGGTTGTAAAGCTCTTTTACCAGGGATGATAATGACAGTACCTGGAGAATAAGCTCCGGCTAACTCCGTGCCAGCAGCCGCGGTAATACGGAGGGAGCTAGCGTTGTTCGGAAATACTGGGCGTAAAGCGCACGTAGGCGGCGCAGCAAGTCAGGGGTGAACTCC
+
:F:FFFFF:FFFF:FFFFFF:,FFFFF,FFF,F:FFFFFF,FF:FF,FFFFFFFFFFFFFFFFF::F,FF:FFFFFFFFFFF:FFFF:F,,FF:F,FFFFFF:FFFFFFFF:FFF:FF,FFFFFF:F:FFFFF:FFF:FFFF,:FFFFFFFF::FFFFF:FFFFFFFF:FFFFF,F,,FFFFFF:FFF:FFF,F:FFF,:,FF:F:FFFFFF,:FFFF:FFFFFFFFF:FFFFFFF:FFFFFFF:F,FF:
@A00920:152:HGHKKDRXX:2:2104:21893:5118 1:N:0:CGCGTTCA+CTAAGCCT
ACTCCTACGGGAGGCAGCAGTGGGGAATTTTGGGCAATGGGCGAAAGCCTGACCCAGCAACGCCGCGTGGGTGACGAAGGCCTTCGGGTCGTAAAGCCCTTTTCCCAGGGAAGATGATGACGGTACCTGGGGAATCAGCCCCGGCTAACTACGTGCCAGCAGCCGCGGTAATACGTAGGAGGCGAGCGTTATCCGGATTTACTGGGTGTAAAGCGCGTGTAGGCGGTCGTGCAAGTGAGGCGTGAAAGCG
+
FFFFFFFFFFFFFFFFFFFFFFFFFFFFFFFFFFFFFFFFFFFFF,FFFFFFFFFFFFFFFFFFFFFFFFFFFFFFFFFFFFFFFFFFFFFFFFFFFFFFFFFFFFFFFFFFFFFFFFFFFFFFFFFFFFFFFFFFF:FFFFFFFFFFFFFFFFFFF:FFFFFFFFFFFFFFFFFFFFFFFFFFFFFFFFFFFFFFFFFFFFFFFFFFFFFFFFFFFFFFFFFFFFFFFFFFF:FFFFFFFFF:FF,F:F
@A00920:152:HGHKKDRXX:2:2104:20916:5212 1:N:0:CGCGTTCA+CTAAGCCT
ACTCCTACGGGAGGCAGCAGTAAGGAATATTGCACAATGGGCGCAAGCCTGATGCAGCAACGCCGCGTGCGGGATGACGGCCTTCGGGTTGTAAACTGCTTTTGCCAGGGGATGAAAAGCTCGTGCGCGAGAAATTGAAGGTACCTGGTGAATAAGCCACGGATAACTACGTGACAGCAGCCGCGGTAATACGTAGTTGGCAAGCGTTTTACGGATTTATTTGGTTTAAAGGTTGCGTAGGCGGCATTAT
+
FFFFF,FF,F:FFFFFFFFFFFFFFFFFFFF,FFFF:FFFFFFFFFFFFF,FFFFFFFFFFFFFFFFFFFFF:FFFFFFF:FFFFFFFFF:F:F:FF,:FFFFFF:FFFFFF:,FFFFF:FFFFF:FF:FFFFF,FFFFF,:FFF:F,,FFFFF::::F:,:,FFFF::,,,F,,FF,F:F,:FF:FFF,FF,,F,:,:FFFFF:F:,:F,F:FFFF,FFF,FF:F:FF::F,F:,,FF:FF,,F,:FFF
@A00920:152:HGHKKDRXX:2:2104:6045:5760 1:N:0:CGCGTTCA+CTAAGCCT
ACTCCTACGGGAGGCAGCAGTGGGGAATCTTGCGCAATGGACGAAAGTCTGACGCAGCGATGCCGCGTGCGGGATGAAGGCCCTCGGGTTGTAAACCGCTTTCAGCAGGGACGAAATTGACGGTACATGCAGAAGAAGCCCCGGCCAACTACGTGCCAGCAGCCGCGGTACTACGTAGGGCGCAAGCGTTGTCCGGAATTATTGGGCGTAAATAGCTCGTAGGCGGTCTGTCGCGTCGGATGTGAAAGCT
+
FFFFFFFFFFFFFFFFFFFFFFFFFFFFFFFFFFFFFFFFFFFFFFFFFFFFFFFFFFFFFFFFFFFFF:FFFFFFFFF:F,FFFFFFFFFFFFFFFFFFFFFF:F:FFFFFFF,,FFFFFF,FFF,FFFF:,,FF,FF,FF,FFFFFFFFFF::FFFFFF:FF:FF,,:,:F,FFFF,:F:F:FF,FF,:F::FFFF,FFF,F:FF:,,FF,FFFFF:F,F,FFFF:FFFFFF:FFFFF:FFF::F:F,
@A00920:152:HGHKKDRXX:2:2104:26973:5776 1:N:0:CGCGTTCA+CTAAGCCT
ACTCCTACGGGAGGCAGCAGTGGGGAATATTGGACAATGGGCGCAAGCCTGATCCAGCCATGCCGCGTGTGTGAAGAAGGTCTTCGGATTGTAAAGCACTTTAAGTTGGGAGGAAGGGTATTCACCTAATACGTGAGTATTTTGACGTTACCGACAGAATAAGCACCGGCTAACTTCGTGCCAGCAGCCGCGGTAATACGAAGGGTGCAAGCGTTAATCGGAATTACTGGGCGTAAAGCGCGCGTAGGTG
+
FFFF:FF,:,::F:F:F::FF::F:FFFFFF:::FFFFF,FF:FFF,FF,FFFF:F,::FF:FF:FFFFFF,,FF:FFF,F:F,FFFFF:,:FFF::FFF,::FFFF,FFFF,FFF:F:FFFFFF,FFFFFFFFFFFFFFFFFF:FFFFFF:,FFFFFFFFFFFFFFFFFFFFF:FFFFFFFFFFF:FFFFFFFFFFFFFFFFFFFFFFFFFFFF:FFFFFF,FF:FFFF:FFFFFFFFFFFFFF,:FFF
@A00920:152:HGHKKDRXX:2:2104:25644:6762 1:N:0:CGCGTTCA+CTAAGCCT
ACTCCTACGGGAGGCAGCAGTGGGGAATATTGGACAATGGGCGAAAGCCTGATCCAGCAATGCCGCGTGAGTGATGAAGGCCTTAGGGTTGTAAAGCTCTTTTACCCGGGATGATAATGACAGTACCGGGAGAATAAGCTCCGGCTAACTCCGTGCCAGCAGCCGCGGTAATACGGAGGGAGCTAGCGTTGTTCGGAATTACTGGGCGTAAAGCGCACGTAGGCTGCTTTTCAAGTCAGGGGTGAAATCC
+
FFF:FF:FF,:FFFFF:F:::FFFFFFFF,FFFFFFFFF,,FFFF,,:FFF:FF:FFFF,FF,FFF:FFF,,:FF,FFF:FFFF:FFFFFFFFF,FFFFFFFF:F:FFF::FFFFFFF:F,FFFF,FFFFFFFFF:FF:FF,,FFFFFFFFF:FFFF:FFFFFFFFFFFFFFFF:FFF:,FFFF:::F:,,FFFFFFFF:FF,FFF,FFFFFF,FFFFFFFFFF,:FF,:FF,FF:F:FF,FFFFFFF:F
@A00920:152:HGHKKDRXX:2:2104:1325:8108 1:N:0:CGCGTTCA+CTAAGCCT
ACTCCTACGGGAGGCAGCAGTAGGGAATATTGCGCAATGGGCGAAAGCCTGACGCAGCGACGCCGCGTGAGTGATGAAGGCCTTCGGGTCGTAAAGCTCTGTAGTCCGGGACGAAGGTTGCATACCTAATACGTATGTAATATGACGGTACCGTAAAAGAAAGGACCGGCTAACTTCGTGCCAGCAGCCGCGGTAAGACGAGGGGTCCTCGCGTTGTTCGGATTAATTGGGCGTAAAGCGTTTGAAGGCG
+
FFFFFFFFFFFFFFFFFFFFF:FFFF,F:FFFF:FFFFFFFFF,FF,FFFFFFFF:FFFFFFFFFFF,FFF:FFFFFFF,FFFFFFFFFFF:FFFFFFFFFF,FF:FFF,,,FFF,FF,:F,:FFF::FFFFFF,F,,FF,,FFF:::FFFFF,F,FFFFFFF,FFFF:FFFFFFFFFFFFFFF:FFFFFFFFFFF:FF:F,FFFFFF:,:FF:FFFFF:,FF:,,::F:FFF::FFFFFF,:F,FFFF:
@A00920:152:HGHKKDRXX:2:2104:23601:8516 1:N:0:CGCGTTCA+CTAAGCCT
ACTCCTACGGGAGGCAGCAGTGGGGAATATTGGACAATGGGCGAAAGCCTGATCCAGCAATGCCGCGTGAGTGATGAAGGCCTTAGGGTTGTAAAGCTCTTTTACCAGGGATGATAATGACAGTACCTGGAGAATAAGCTCCGGCTAACTCCGTGCCAGCAGCCGCGGTAATACGGAGGGAGCTAGCGTTGTTCGGAATTACTGGGCGTAAAGCGCGCGTAGGCGGTCCATTAAGTCAGGGGTGAAATCC
+
FFFFFFFFFFFFFFFFFFFFFFFFFFFFFFFFFFFFFFFFFFFFFFFFFFFFFFF:FFFFFFFFFFFFFFFFFFFFFFFFFFFFFFFFFFFFFFFFFFFFFFFFF:FFFFFFFFFFFFFFFFFFFFFFFFFFFFF:FFFF,FFFFFFFFFFFFFFFFFFFFFFFFFFFF,FFFFFFFFFFFFFFFFFF,FFFF:FFFFFFFFFFFFFFFFFFFFF:FFFFFF:FFFFFFFFFFFF:FF:FFFFFFFFFFF
@A00920:152:HGHKKDRXX:2:2104:32588:8672 1:N:0:CGCGTTCA+CTAAGCCT
ACTCCTACGGGAGGCAGCAGTAAGGGATCTTGCGACAATGGGCGAAAGCCTGACGCAGCAACGCCGCGTGCGGGATGACGGCCTTCGGGTTGTAAACCGCTTTTCGGGGGGAAGAGGAAGGACGGTACCCCCGGAAGAAGTCTCGGCTAACTACGTGCCAGCAGCCGCGGTAAAACGTAGGAGGCGAGCGTTATCCGGATTTACTGGGTGTAAAGCGCGTGTAGGCGGTCCTGCAAGTGGCGCGTGAAAG
+
FFFFFFFFFFFFF:FFFFFFFFFFFF:FFFFFFFFFFFFFFFFF:FFFFFFFFFFFFFFFFFFFFFFFFFFFFFFFF:FFFFFFFFFFFF:FFFFFFFFFFFFFFFFFFFFFFFFFFFFFFFFFFFFFFFFFFFF:FFFF:FFFFFFFFFFFFFFFFFFFFFFFFFFFFFFFFFFFFFFFFFFFFF:FF:FFFFFFFF:FFFFF:::FFFFFFFFFFFFFFFFFFFFF::,FFFF,FF::FFFFFFF,:F
@A00920:152:HGHKKDRXX:2:2104:6488:9251 1:N:0:CGCGTTCA+CTAAGCCT
ACTCCTACGGGAGGCAGCAGTAGGGAATATTGGTCAATGGGTGAGAGCCTGAACCAGCCATGCCGCGTGCAGGAAGACGGCCTTCTGGGTTGTAAACTGCTTTTATCTGGGGATAAAACGCCCTTGCGAGGGAGACTGAAGGTACCAGATGAATAAGCCACGGCTAACTACGTGCCAGCAGCCGCGGTCATACGTAGGTGGCAAGCGTTGTCCGGATTCATTGGGTTTAAAGGGTGCGTAGGCGGCCATT
+
FFFFFFFFFFFFFFFFF:FFFFFFFF,FFFFFFFF,FFFFFFFFFFFFFFFF:FFFFFFFFFFFFFFFFFFFFFFFFFFFFFFFFFFFF:FFFFFFFFFFF::FFFFFFFFFFFFFFFFFFFF:FFFFFFFFFFFFFFFFFFFFFFF:FFFF:FFFFFFFFFF:FFFFFFFF:FFFFFFFFF,:FFFF,:FF:F:FF:,FFFF,FFF,:FF:FFF,FFFF,FFFF::,FF,FFFFF,:FFF::FF:F,,F
@A00920:152:HGHKKDRXX:2:2104:4517:10379 1:N:0:CGCGTTCA+CTAAGCCT
ACTCCTACGGGAGGCTGCAGTCGAGAATCTTCCGCAATGGACGAAAGTCTGACGGAGCGACGCCGCGTGGTGGATGAAGCGCTTAGGCGCGTAAACACCTTTTATGGAGGAGAAAGTTTATTGATGTTACTCCATGAATAAGGGGCTCCCAACTCTGTGCCAGCAGGAGCGGTAATACAGAGGCCCCAAGCATTATCCGGATTCACTGGGCGTAAAGGGTGCGTAGGCGGTGTTATTAGTCGGGTGTTAA
+
FFFFFFFFFFFFFFFFFFFF:FFFFFFFF,FFFFFFFFFFFFFFFFFFFFFFFFFFFFFFF:FFFFFFFFF:FFFFFFFFFF,FFFFFFFFFFF,FFFFF:FFFFFF:FFFFFFFFFFFFFFFFFFFFFFFFFFFFFFFFFFFFFFFFFFFFFFFFFFFFFFFFFFFFFFFFFFFFFFFFFFFFFFFFFFFFFFFFFFFFFFFFFFFFFFFFFFF:FFFFF:FFFFFFFF:FFF:,FFFFFFFFFFFFFF
@A00920:152:HGHKKDRXX:2:2104:25165:10598 1:N:0:CGCGTTCA+CTAAGCCT
ACTCCTACGGGAGGCAGCAGTCGAGAATTTTTCTCAATGGGCGAAAGCCTGAAGGAGCGACGCCGCGTGGGGGATGAAGGCCTTCGGGTTGTAAACCTCTGTCAGGGGGAAAGAAACTCCGGCCGGCGAATAACCAGTCGGACTGACGGTACCTCCAAAGGAAGCGCCGGCTAACTCCGTGCCAGCAGCCGCGGTAAGACGGAGGGCGCGAACGTTGTTCGGAATCACTGGGCGTAAAGGGCGCGTAGGC
+
FFFFFFFFFFFFFFFFFFFFFFFFFFFFFFFFFFFFFFFFFFFFFFFFFFF,FFFFFFF:FFFFF:FFFFFFFFFFFFFFFFFFFFFFFFFFFFFFFFFFFFFFFFFFFFFFFF:FFFFFFFFFFFFFF:FFFFFFFFFFFFFFFFFFFFFFFFFFFFFFFFFFFFFFFFFFFFFFFFFFFFFFFFFFFFFFFFFFFFFFFFFFFFFFFFFFFFFFFFFFFFFFFFFFFFFFFFFFFFFFFFFFFFFFFF
@A00920:152:HGHKKDRXX:2:2104:24831:10614 1:N:0:CGCGTTCA+CTAAGCCT
ACTCCTACGGGAGGCAGCAGTGGGGAATTTTTCACAATGGGCGCAAGCCTGATGACGCAACGCCGCGTGGGGGATGAAGGTCTTCGGATCGTAAACCCCTGTCGAATGGGACGAATGACTCTCGCGCTAACAGTGCGCTAGATTGACGGTACCGTTAAAGGAAGCCACGGATAACTCTTTGCCAGCAGCCGCGGTAATACAGAGGTGGCAAGCGTTGTTCGGAATTACTGGGCGTAAAGCGCGCGCAGGC
+
F,FF:,F:,,F:FFFF::FFF,FFFFFF,,F,FFFFFF:F,FFFFFF:FFF:F:FFFFFFFFFFFFFFFF:F:FFFFFFFFFFFFF:FFF:FFFFF::FFFF,FF:FFFFF:F:F,:FF:F,F,FFFFFFFFFFFFFF,,,FFFFF,,F,FF,:F,FFF,F,F:FFFF:F,:FF,F,:,FF:FF:::FFFF,FFF:F:F,FF:FFFFFFFF,FFFFF:FF,F::FFF,FF:,F,FFFFFF:FFFF:FF:,
@A00920:152:HGHKKDRXX:2:2104:22390:11115 1:N:0:CGCGTTCA+CTAAGCCT
ACTCCTACGGGAGGCAGCAGTGGGGAATATTGGACAATGGGCGAAAGCCTGATCCAGCCATGCCGCGTGAGTGATGAAGGCCTTAGGGTTGTAAAGCTCTTTCAGTAGGGAAGATAATGACGGTACCTACAGAAGAAGCCCCGGCTAACTTCGTGCCAGCAGCCGCGGTAATACGAAGGGGGCTAGCGTTGTTCGGATTTACTGGGCGTAAAGCGCACGTAGGCGGTTTGTTAAGTCAGAGGTGAAATCC
+
FFFFFFFFFFFFFFFFFFFFFFFFFFFFFFFFFFFFFFFFFFFFFF:FFFFFFFFFFFFFFFFFFFFFFFFFFFFFFFFFFFFFFFFFFFFFFFFFFFFFFFFFFFFFFFFFFFF::FFFFF:FFFFFFFFF:FFFFF:FFF,FFFFFFFFFFFFF,FFFFFFFFFFFFFF::FFFFF,FFFFFFFFF,FFFF:F:F:::FFFFFFFF::FFF:::FF:FF:FFFF:FFFF:FFF:FFFFFFFF:FFFFF
@A00920:152:HGHKKDRXX:2:2104:26359:11318 1:N:0:CGCGTTCA+CTAAGCCT
ACTCCTACGGGAGGCAGCAGTGGGGAATTTTGGACAATGGGCGAAAGCCTGATCCAGCAATGCCGCGTGTGTGAAGAAGGCCTTCGGGTTGTAAAGCACTTTTGTCCGGAAAGAAATCTCCTGGGTTAATACCTCGGGGGGATGACGGTACCGGAAGAATAAGCACCGGCTAACTACGTGCCAGCAGCCGCGGTAATACGTAGGGTGCGAGCGTTAATCGGAATTACTGGGCGTAAAGCGTGCGCAGGCG
+
,,F:FFFF:,FFFFFFFFFFFFFFFFFFFFFFFFFFFFFFFF:FFFF:FFFFFF,FF,FFFFFFFFF:FFF:FFFFFFFFFFFFFF:,FFFFFF,F,FFFFFFFFFFF,FF:FFFFF:FFFFFFFFFFFFFFFFFFFFFF:FFFF:FFFFF,FFFFF:FFFF,FFFFFFFFFFFF,FFFF:FFFFF:,F,FFFFFFFFF:FFFF:FF:FFFF:FFFFF:F,FFF,:FFF:FFFF:FFFF:FFFFFFF,FF
@A00920:152:HGHKKDRXX:2:2104:8603:12978 1:N:0:CGCGTTCA+CTAAGCCT
ACTCCTACGGGAGGCAGCAGTGGGGAATCTTGCGCAATGGGCGAAAGCCTGACGCAGCGACGCCGCGTGCGGGAAGAAGGCCTTCGGGTTGTAAACCGCTTTCAGGAGGGACGAAGCCACTCGGGTTAATAGCCTAGAGGGTGACGGTACCTCCAGAAGAAGCCCCGGCTAACTACGTGCCAGCAGCCGCGGTAATACGTAGGGGGCTAGCGTTGTCCGGATTTACTGGGCGTAAAGGGCGCGTAGGCGG
+
FFFFFFFFFFFFFFFFFFF:FFFFFFFFFFFFFF:FFFFFFFFFFFFFFFFFFFFFFF:FFFFFFFFFFFFFFF,FFFFFFFFFFFFFF:FFFFFFFFFF,:FFFFFFFFFFFF:FFFFFFFFFFFFF:FFFFFFFFFFFFFFFFFF:FFF:FFFFFF:F::FFFFFFFF:FF:F,FFFFFFF,F:FFFFFFFFF:FFF:FF,FFFFF,FFFFF:FFFFFFFFFFFFFF:F:FFFFFF:FFFFFFFFFFF
@A00920:152:HGHKKDRXX:2:2104:21612:13056 1:N:0:CGCGTTCA+CTAAGCCT
ACTCCTACGGGAGGCAGCAGTGGGGAATATTGGACAATGGGCGAAAGCCTGATCCAGCCAAGCCGCGTGACCGATGAAGGCCCTCGGGTCGTAAAGGTCTTTCGACGGGGACTATAAAGCAGGTACCCGTACAAGCAGGAGCGGCTAAATATGTGCCAGCAGCCGCGGAAATACATAGGCTCCAAGCGTTGTTCGGAATTACTGGGCGTAAAGCGAGTGTAGGCTGTCCGCCAAGTCGAGTGTGAAATCT
+
F:FFFF:FFFFFFFFFFFFFFFFFFF:F:FFF::FFFFFFFFFFFFFFFFFF,FFFFFFF,FFFFFFFFF,FFFFFFFF,,FFFFFF::,:F,FFFFFFFFFFFFFFFFFFF:F:,F,F,FF,FF,F,F:F:FFFFF,,FFFFFF:::,,F,,::F:::,FFF,:F:F,FF::FF,FFFF:F:FF:F:F,FFFFFF,F::F,FF:FFF,::,::,,FFF:,F:FFFFFFF,:FFFFFF,,,,FFF,F::F
@A00920:152:HGHKKDRXX:2:2104:15745:13510 1:N:0:CGCGTTCA+CTAAGCCT
ACTACTACGGGAGGCAGCAGTAGGGAATATTGGTCAATGGATGCAAGTCTGAACCAGCCATGCCGCGTGCAGGAAGACGGCCTTCTGGGTTGTAAACTGCTTTTGCCAGGGGATAAAAGGCCCATGCGTGGGACATTGAAGGTACCTGGTGAATAAGCCACGGCTAACTACGTGCCAGCAGCCGCGGTAATACGTAGGTGGCGAGCGTTGTCCGGATTTATTGGGTTTAAAGGGTGCGTAGGCGTCCCTT
+
FFF,F,FFFFF:F:FFFFFFFFFFFFF:FFF::FFFFFF:F:FFFFFFFFFFFFFFFF:FFFFFFFFFFFFFF::FFFF:FFFFFFFFFFFFFFFFFFF::FFFFFFFFFFFF:F:F:F:FFFFFFFFFFFF,F:FFFFFF:::F:FFFFF:FFFFFFF::FFF::FFFFFF:FFF:FFFF:FFFFFFFFFFFFFFF:FFF:FF:FFF:FFFFFFFFFFFFF:FFFFFFFFFFFF:FFFF:,FFFFFF:,
@A00920:152:HGHKKDRXX:2:2104:28782:13636 1:N:0:CGCGTTCA+CTAAGCCT
ACTCCTACGGGAGGCAGCAGTGGGGAATATTGGACAATGGGCGCAAGCCTGATCCAGCCATGCCGCGTGAGTGAAGAAGGCCCTAGGGTTGTAAAGCTCTTTTGTTGGGAAAGAAAAGCAATCGGTTAATACCCGGTTGTTCTGACGGTACCCAAAGAATAAGCACCGGCTAACTTCGTGCCAGCAGCCGCGGTAATACGAAGGGTGCAAGCGTTACTCGGAATTACTGGGCGTAAAGGGCTCGTAGGCG
+
FFFFFFFFFFFFFFFFFFFFFFFFFFFFFFFFFFFFFFFFFFFFFFFFFFFFFFFFFFFFFFFFFFFFFFFFF:FFFFFFFFFFFFFFF:FFFFFFFFFF,FFFFFFFFFFFFFFFFFF:FFFFFFFFFFFFFFFFFFFFFFFFFFFFFFFFFFF:FFFFFFFFFFFFFFFFFF:FF:FFF:,:FFFFF:FFFFFFFFF:FF:FFFFFFFFF,FFFFF,FFFFFFFFFFFFFFFFF:FFFFFFFFFFFFF
@A00920:152:HGHKKDRXX:2:2104:28917:14309 1:N:0:CGCGTTCA+CTAAGCCT
ACTCCTACGGGAGGCAGCAGTGGGGAATATTGCACAATGGGCGGAAGCCTGATGCAGCGACGCCGCGTGAGGGATGACGGCCTTCGGGTTGTAAACCTCTTTCAGCAGGGACGAAGCGCAAGTGACGGTACCTGCAGAAGAAGCGCCGGCCAACTACGTGCCAGCAGCCGCGGTAAGACGTAGGGCGCGAGCGTTGTCCGGATTTATTGGGCGTAAAGAGCTCGTAGGCGGCTTGTCGCGTCGACTGTGA
+
FFFFFFFFFFFFFFFFF:FFF:FFFFFFFF:FFFFFFFFFFFFFFFFFFFFFFFFFFF:FFFFFFFFFFF::FFFFFFF:FFFFFFFFFFF:F:FFFFF:F:FFFFF:FFFFFF,F::FFFFFF:FF:F,,FF,,F:FFFFF,FFFFF,FFFFFF:FFFFFFFFFF:FF,FFF:FFFFFFFFF:FFFFFFFF:,,FFFFF,F,FF:F,FFFFFF,FFFFFFFFF:FF:F,FFFF:,,FFF:,FFFFFFFF
@A00920:152:HGHKKDRXX:2:2104:28791:14340 1:N:0:CGCGTTCA+CTAAGCCT
ACTCCTACGGGAGGCAGCAGTGGGGAATATTGGACAATGGGGGCAACCCTGATCCAGCCATGCCGCGTGAGTGAAGACGGCCTTAGGGTTGTAAAGCACTTTCGGCGGGGACGATAGTGACGGTACCCGCAGAAGAAGCCCCGGCTAACTTCGTGCCAGCAGCCGCGGTAATACGAAGGGGGCTAGCGTTGTTCGGAATCACTGGGCGTAAAGGGCGCGTAGGCGGCTTTGTAAGTCTGGGGTGAAAGCC
+
FFF:FFFF:::FFFFFFFFFFFFFFFFFFFFFFFFFFFFF:FFFFFF,FFFF:FFFFFFF::FFFFFFFFFFFF,FFFF::FFFFFF,F:FFFFFFF,FFF:FFFFFF:FFFFFFF:FFF:FFFFF,:F:FF,F:FF:FFFFFFFFFFFFF,F,F,FF:FFF:FF:FF:FFFFFFFF,,F:,FFFFFFFFFFFFFFFFF,FFF:FFFF:FFFF,FFFF,FFFFFF:F,,FFFFFFFF,FFF,FFFFF:,:
@A00920:152:HGHKKDRXX:2:2104:15664:15749 1:N:0:CGCGTTCA+CTAAGCCT
ACTCCTACGGGAGGCAGCAGTGGGGAATCTTGCGCAATGGGCGAAAGCCTGACGCAGCAACGCCGCGTGCGGGATGAAGGCCTTAGGGTTGTAAAGCCCTTTCAGCAGGGAAGATGATGACGGTACCTGCAGAAGAAGCCCCGGCTAACTACGTGCCAGCAGCCGCGGTAACACGTAGGGGGCAAGCGTTGTCCGGATTTATTGGGCGTAAAGAGCTCGTAGGTGGCTGAGTAAGTCGGATGTCAAATCC
+
FFFFFFFFFFFFFFFFFFFFFFFFFFFFFFFFFFFFFFFFFFFFFFFFFFFFFFFFFFF:FFFFFFFFFFFFFFFFFFFFFFFFFFFFFFFFFFFFFFFFFFFFFF:FFFFFFFFFF:FFFFFFFFFFFFFFFFFFFFFFFFFFFFFFFFFFFFFFFFFFFFFFFFFFF:FFFFFFFFFFFFFFFFFFFFFFF:FFFFFFFFFFFFFFFFFFFFFF:FF::FFFFFF:FFFFFFFFFFFFFFFFF::FFF
@A00920:152:HGHKKDRXX:2:2104:20166:16376 1:N:0:CGCGTTCA+CTAAGCCT
ACTCCTACGGGAGGCAGCAGTGGGGAATATTGGACAATGGGCGCAAGCCTGATCCAGCAACGCCGCGTGGAGGATGAAGGTCTTCGGATCGTAAACTCCTGTCGGGCGGGACGAAGGTAGCAGGGTAAACAATCCTGCTGCTTGACGGTACCGTCCGAGGAAGCCCCGGCTAACTCCGTGCCAGCAGCCGCGGTAATACGGAGGGGGCACGCGTTATTCGGAATTCTTGGGCGTAAAGCGCGCGCAGGTG
+
:F:F::FFFFF,FFFFFFF:FFFFFFFFFFFFF,FFFFFFFFFFFFFFFF::FFFF:FF,FFFFFFF,FFFFFFFF,:FFFF,FFFFFFFFFF,FFFFFFFFFFFFFFFF:FFFFFFF,FFFFFFFF:FFFFFFFFFFFFFFFF,FFFFFFFFFF,FFFFF:FFFF:FFFF,FFFFFFFFFFF:FF::FFFFFFFFFFFFFF:FFFF:F:FFFF:,:FF::F,:F,FFFFFFFF:FFFFFF:FF:FFFFF
@A00920:152:HGHKKDRXX:2:2104:10438:16939 1:N:0:CGCGTTCA+CTAAGCCT
ACTCCTACGGGAGGCAGCAGTCGGGAATATTGCCCAATGGACGAAAGTCTGAGGCAGCAACGCCGCGTGCGCGATGAAGGCCTTCGGGTCGTAAAGCGCTTTTCGGGGGGATGAGGAAGGACAGTACCCCCGGAATAAGGAACGGCTAACTACGTGCCAGCAGCCGCGGTAAAACGTAGGTTCCGAGCGTTATCCGGAGTTACTGGGCGTAAAGCGCAAGTAGGCGGTTGGACACGTTGGTTGTGAAAGC
+
FFFFFFFFFFFFFFFFFFFFFFF:FF,FFFFFFFFFFFFFFFFFFF:FFFFFFFFFFF,FFFFFFFFFFFFFFF:FFFFFFFFFFFFFFFF:FFF:::F:::FFFFFFFFFFFFFFFFFF:FFFFFFFF:FFFF,FFF:FFF:FFFFFFFFFFFFFFFF:FFFFFFFFFFFFFFFF:FFFFFFFFFF:F,FFFFFFFFFFF:FFFFFFFFFFFF:FFFFFF:,FFFFFFFFFFF,F,FFFFFFFF,FFF:
@A00920:152:HGHKKDRXX:2:2104:28031:17127 1:N:0:CGCGTTCA+CTAAGCCT
ACTCCTACGGGAGGCAGCAGTGGGGAATCTTGCACAATGGGGGAAACCCTGATGCAGCGACGCCGCGTGAGTGATGAAGCCCTTCGGGGTGTAAAGCTCTTTCGGCAGGGACGATAATGACGGTACCTGAAGAAGAAGCTGCGGCTAACTACGTGCCAGCAGCCGCGGTAATACGTAGGCAGCGAGCGTTGTTCGGAGTTACTGGGCGTAAAGAGTGCGTAGGCGGTCTTCTCAGTGTGGTGTGAAATCT
+
FFFFFFFFFFFFFFFFFFFFFFFFFF:FFFFFFFFFFFFFFFFF::FFFFFF:FFFFFFFFFFFFFFFFFFFFFFFFFFF:FFFFFFFFFFF:FFFFFFFFFFFFFFFFFFFFFF::::,FFFFFFFFFFF:FFFFFFFFFF:FFFF,FFFF:FF,FFFFFFF,:FF,F:,FFF,FF,F:FFF:::,F,:F,FFFFFFFFFF,FF:FFF,FF,FFFFF::FFFFFFF:F:FF,,FF,FF:FF:FFFFFF:
@A00920:152:HGHKKDRXX:2:2104:10565:18411 1:N:0:CGCGTTCA+CTAAGCCT
ACTCCAACGGGAGGCAGCAGTAGGGAATTGTTCGCAATGGGCGCAAGCCTGACGACGCAACGCCGCGTGGAGGATGAAGGGCTTCGGCTCGTAAACTCCTTTCGACCGAGATGAATATCCATGGGGCTAATATCCCTGAGGAATGACAGTATCGAGGGAAGAAGCCCCGGCTAACTCAGTGCCAGCAGCCGCGGAAATACGGGGGGGGCCAGCGTTGTTCGGAATTACTTGGCGAAAAGGGTTCGTAGGT
+
,FF,F,FF:::FFFF:FFFFFFF:FFFFFFFFF:,FFF::F,FFFF:::FF:F:FF,F,F:FFF,F:,,F:F:F,FFF,:FFF:FFF,FFFF:FFF,FFFFFF,FFF:FFFFFFFFF:FFF:FFFF::F:,FF,F,F,,FFF,,FFFFF,,,FFF:F:F,FFFF,FFFF::F:F,FF,FFF,,F:,FFFFF,,:,:F:FF:FF:,F,FF,F,F,F,:FFFF,FFF,:FF,::F:,,F,,F,:,F,,F,,:
@A00920:152:HGHKKDRXX:2:2104:30906:18881 1:N:0:CGCGTTCA+CTAAGCCT
ACTCCTACGGGAGGCAGCAGCAGGGAATCTTGCGCAATGGGCGAAAGCCTGACGCAGCAACGCCGCGTGGGGGAAGAAGGCCTTCGGGTTGTAAACCCCTTTCAGGAGGGAAGAAAATGACGGTACCTCCAGAAGAAGCACCGGCTAACTACGTGCCAGCAGCCGAGGTAATACGTAGGGTGCAAGCGTAAATCGGAATTACTGGGCGTAAAGCGTGCGCAGGCGGTTGTGCACGACAGGTGTGAAATCC
+
FFFFFFFFFFFFFFFFFFFFF,FFFFFFFFFFFFFFFFFFFFFF:FFFFFFF:FFFFF,FFFFFFFFFFFFFFF,FF,FFFFFFFFFFFFFFFFFFF:FFFFFFFFFFFFFFFFF:FF,FFF:FFF:F,,,FF:FF:F,FFFF:F::F:,,F,,,:FF:F:F,FF,FF:F,F,,F,FF,FFFFF:FF:F,F,F::FFF:F:FFF,,FFF::FF:,F:FFFFF,:,:,F:FFF,:FF,,,FF,FFF,FFF,
@A00920:152:HGHKKDRXX:2:2104:4652:19257 1:N:0:CGCGTTCA+CTAAGCCT
ACTCCTACGGGAGGCAGCAGTAGGGAATATTGCACAATGGAGGAAACTCTGATGCAGCGACGCCGCGTGAGCGATGAAGGCCTTCGGGTTGTAAAGCTCTGTGATATGGGAAGATAATGACGGTACCATATCAGAAAGGACCGGCTAACTTCGTGCCAGCAGCCGCGGTAATACGAGGGGTCCAAGCGTTGTTCGGAATTACTGGGCGTAAAGCGGGTGTAGGCGGCTGTGTAAGTCGGATGTGAAAGCC
+
FFFFFFFFFFFFFFFFFFFFFFFFFFFFFFFFFFFFFFFFFFFF,FFFFFFFFFFFFFFFFFFFFFFFFFFFFFFFFFFFFFFFFFFFFFFFFFFFFFFFFFFFFFFFFFFFF:FFFFFFFFFFFFFFFFFFFFFFFFFFFFFFFFFFFFFFFFFFFFFFFFFFFFFFF:FFFFFFFFFFFFF:FFFFFFFFFF:FF,FFFFFFFFFFFF:FFFFFFFFFFFFFFFFFFFFF:FFFFFFFFFFFFFFFFF
@A00920:152:HGHKKDRXX:2:2104:31656:19460 1:N:0:CGCGTTCA+CTAAGCCT
ACTCCTACGGGAGGCAGCAGTGGGGAATTGTTCGCAATGGACGAAAGTCTGACGACGCAACGCCGCGTGAAGGATGAAGGTCTTCGGATTGTAAACTTCTGTTGGGTGGGAAGAATTGTTTCCGGATCAATACCCCGGGAATTTGACGGTACCACCTGAGGAAGCCCCGGCTAACTCTGTGCCAGCAGCCGCGGTAATACAGAGGGGGCAAGCGTTGTTCGGAATTACTGGGCGTAAAGGGCGCGTAGGC
+
FFF,:F:FFF,F::,FF:FF,:FFFF:FFFFFFF,FFFF,FFF:FFFFFF:FF,FFFFFFFFFFFF,FFFF:FFFFFF:FFFF:F:FFFF,FFFF,FFF,F,FFF,F,FFFFF:FFF,FF,FFF,FFFFFFFFF:F,FFFF::,FFFFFFFFFF::FFFFF::F,,F,F:FFFFFFFFFFFFFFF:,FFF,F:FF:FF:FFFFFFFFF:FFFF:FFFFF,F:F,F,FFF,F:FFFFFF:FFF,F,F:FFF
@A00920:152:HGHKKDRXX:2:2104:32958:20118 1:N:0:CGCGTTCA+CTAAGCCT
ACTCCTACGGGAGGCAGCAGTGAGGAATTTTGCGCAATGNGNNNNNNNNNNNNGNANNNNNNNNNNNNGNGGGATGAAGGCTCTCGGGTTGTAAACCCCTTTTCTTGGGGAAGATGATGACGGTACCCAAGGAATAAGTCACGGCAAACTACGTGCCAGCAGCCGCGGTAATACGTAGGTGGCAAGCGTTGTCCGGATTTACTGGGCGTAAAGCGCGCGTAGGCGGCTTTCTAAGTCTATGGTGAAATCT
+
FFFFFFFFFFFFFFFFFFFFFFFFFFFFFFFFFFFFFFF#F############F#F############F#FFFFFFFFFFFFFFFFFFF:FF,F:FFFFFFFFFFFFFFF:FFFFFFFFFFFFFFFFFFFFFFFFFFFFFFFFFFF:FFFFFFFFFFFFFFFFFFFFFFFFFFFFFFFFFF:FFFFFFFFFFFF:FFFFFFFFFFFFFFFFFFFFFFFF:FFFFFFFFFFFFFFFFFFFFF:FF:FFFFF
@A00920:152:HGHKKDRXX:2:2104:18385:20149 1:N:0:CGCGTTCA+CTAAGCCT
ACTACTACGGGAGGCAGCAGTCGGGAATTTTGGGCAATGGGCGAAAGCCTGACCCAGCAACGCCGCGTGAAGGATGAAATCCCTCGGGATGTAAACTTCGCAAGAACGGGAAGAATAAGCCGGTGCCAACAACACCGGCGATGACGGTACCGTTTGTAAGCTCCGGCTAACTCCGTGCCAGCAGCCGCGCTAATACGGAGGGTGCGAGCGTTGTTCGGAAATAATGGGCGTAAAGCGCGTGTAGGCGGCC
+
F,,,FFFFF:F,:F,F:,FFFFFF,FFFFFFFFF::F,FF,FF:FF,F::F:FFFFFFFF:F::FF,F:FFFFFF:FFFF:F:FFFF:FFFF::FF:F,FFFF,:,:F:FF:FF,FFF,F,F,:FF,FFFFFFF:FF:F,FF,FFFFFFF:F,FFFFFFF,F:,,::F:FFF:,:FFFF:F::F:FF::,F:F:,FFFFF,FFF,:F::FFF,,,F,,FF,,F,::FFF:FF:F,FFF::FFF,F,F,F:
@A00920:152:HGHKKDRXX:2:2104:31367:20275 1:N:0:CGCGTTCA+CTAAGCCT
ACTCCTACGGGAGGCAGCAGTGGGGAATCTTGCGCAATGGGCGAAAGCCTGACGCAGCAACGCCGCGTGGGGGACGAAGGCCTTCGGGTTGTAAACCCCTTTCAGCAGGGACGAAAATGACGGTACCTGCAGAAGAAGCCCCGGCTAACTTCGTGCCAGCAGCCGCGGTAATACGAAGGGGGCTAGCGTTGTTCGGAATTACTGGGCGTAAAGGGCGTGTAGGCGGACCATCAAGTCAGGGGTGAAATCC
+
FFFF:FF,FFFFFFFFFFFFFFFFFFFFFFFFFF:FFFFFFFF,F:FF:F:F,FFF:FFFFF,FFF::FFFFFFFFFFFFFFFFFFFFF:FF:FFFFFFFF:FFF:FFFFFFFFFFFFFFFFFFFFFFFFFFFFF:FFFFFFFF,FFFFFFFFFFFFFFFFFFFFFFFF:FFFFF:FF,F,F:F::FFFFFFFFFFFFFFFFFFFFFFFF:FFFFFFFFFF,FF:FFFFFFFFF:,FFFFFFFFFFFF:F
@A00920:152:HGHKKDRXX:2:2104:21350:20337 1:N:0:CGCGTTCA+CTAAGCCT
ACTCCTACGGGAGGCAGCAGTGGGGAATATTGGACAATGGGCGCAAGCCTGATCCAGCAATGCCGCGTGTGTGAAGAAGGCCTGCGGGTTGTAAAGCACTTTCAGTTGGGAAGAAAAGCTCGGGGCTAATACCTTCGGGCCTTGACGTTACCAACAGAAGAAGCACCGGCTAACTCCGTGCCAGCAGCCGCGGTAATACGGGGGGGGCAAGCGTTGTTCGGAATTACTGGGCGTAAAGGGCGCGTAGGTG
+
FFFFFFFFFFFFFFFFFFFFFFFFFFFFFFFFFFFFFFFFFFFFFFFFFFFFFFFFFFFFFFF,FFFFFFFFFFFF:FFFFFFFFFFFFFFFFFFFFFFFFFFFFFFF:FFFFFFFFFFFFFFFFFFFFFFFFFFFFFFFFFFFFFFFFFFFFFFFFF,FFFFFFFFFFFFFFFFFFFFFFFFFFFFFFFFFFFFFFFFFFFFFFFFF:F:FF:FFFFFFFFFFFFFFFFFF:FFFFFFFFFFFF,FFFF
@A00920:152:HGHKKDRXX:2:2104:3748:20979 1:N:0:CGCGTTCA+CTAAGCCT
ACTCCTACGGGAGGCAGCAGTGGGGAATCTTGCGCAATGCGCGAAAGCGTGACGCAGCAACGCCGCGTGAGGGAAGAAGGCCTTCGGGTTGTAAACCTCTTTCAGGAGGGACGAAGGTTCAGGCGCGAACAGCGACCTGGACTGACGGTACCTCCAGAAGAAGCCCCGGCTAACTACGTGCCAGCAGCCGCGGTAATACGTAGGGTGCGAGCGTTAATCGGAATTACTGGGCGTAAAGTGTGCGCAGGCG
+
,,,:F:F:::F:F,FFF:F,FFFFFFFFFFF,FFFFF:F,F:FFFF::FFFFF:F:F,:FFFFF,::FFFF:F:::FFF,F:F::F:FFFFFFFF:::FFF:,F,FFFFF:FFFFFFFFFFFFFFFFF,,F::F:FFFFFFF:::F:FF:F::F:FF:,FF:,::::FFFF,FFFFFFFFF:FFF:F,FF:FFF::F:FFFFFFFFF:FFFFFFF,FF,FF:,F,,FFFF::FFF:FFFF:F:F:FFFF:
@A00920:152:HGHKKDRXX:2:2104:9688:21245 1:N:0:CGCGTTCA+CTAAGCCT
ACTCCTACGGGAGGCAGCAGTGGGGAATCTTGCGCAATGGGCGAAAGCCTGACGCAGCGACGCCGCGTGAATGATGAAGGACTTCGGGTTGTAAAGCTCTGTGGAGGGGGACGAATAAGGGCCGTCGACTAGACGGCTTGATGACGGTACCCCTTTAGCAAGCACCGGCTAACTCTGTGCCAGCAGCCGCGGTAAGACAGAGGGTGCAAACGTTGTTCGGAATTACTGGGCGGAAAGCGCGTGTAGGCGG
+
FFFFFFFFFFFFFFFFFF,FF,FFFFFFFFFFFFFFFFFF,FFFFFF,FFFFFFF,FFFFFFFFFFFFF:,:FFFFFFFF,,FFFFF:F:F,FFF:,FFFFF:F:FFFFFF:,:FFFFFFF:FFFFFF,F,FFF:F,F::FFFFFFFF,FFFFFFFFFFFF,FFFFF,FFFFFFFFFFFFFFFFFFF::FFFFF,F:F:F:,::FFFF,:F:::FFFFFFF,FFF:FF,,FF,F:FF:F,:FF,::,:FF
@A00920:152:HGHKKDRXX:2:2104:8043:21527 1:N:0:CGCGTTCA+CTAAGCCT
ACTCCTACGGGAGGCAGCAGTGGGGAATATTGCGCAATGGCCGCAAGGCTGACGCAGCGACGCCGCGTGGAGGATGAAGGCCATCGGGTTGTAAACACCTGTAGCCCGGGACGAAACTCATCATTAGACCTGACTGACGGTACCGCGATATTACTCACAGGCTAACACCTTCCCAGCAGCCGCGCAACTAAAGAGGGGGCAAGAGTTCTTCGGAATAACTGAGCGTAATGGCCGAGTCGGCGGACTGTAA
+
FFFFF:FFFFFFFFFFFFFFFFFFFFFFFFFFFFFFFFFF:FFFFFFFFFFFFFFFFFFFF:FF:FFFFFFFFFFFFFFFFF,FFFFFFF:FF,:F,:FF,FF,F,:FF:FFFF,,F,::,,F,FF,,F:,,,:,FF,F,F,FFF,F,,,,,:,,F,F,F,,FF:F,F:,:,::F:,::FFFF,,,F,FF,,,,,FF,,::::,:::,,F:,,FFFF,FFF,F,,:,F,,:,:,,FFFFFF,F,::F,,,
@A00920:152:HGHKKDRXX:2:2104:10384:21574 1:N:0:CGCGTTCA+CTAAGCCT
ACTCCTACGGGAGGCAGCAGTGGGGAATTTTGCACAATGGGCGAAAGCCTGATGCAGCAACGCCGCGTGTGTGATGAAGGTTTTCGGATCGTAAAGCACTTTCGACCGGGACGAACAAGCATTGGCTAACATCCAATGCCCTGACTGTACCGGGAGAAGAAGCACCGGCTAACTCTGTGCCAGCAGCCGCGGTAAGACAGAGGGTGCCAGCGTTGTTCGGAATTATTGGGCGTAAAGCGCGTGGAGGCGG
+
FF:FFFFFFFFFFFF,FFFFFFFFFFFFF:FFFFF,FFFFFFF:FFFFF,FFFFFFFFFFFFFFFFF,F:FFFFFFF:FF,F,FFFFFFFF:FFFFFFFFFFF,F,FFFF:FF::FFFFFF:F::FFFFFFFFFFFFFFFFFFFF:FF::FFFF:FF:::FFF::FFFFFFFFFFF:FFFF:FFFFFFFFFFF,:,FF,FFF:FFFF::FFF:FFFFFFFFF::F,FFFFFFFF,FFFFFFFF,FFFF:F
@A00920:152:HGHKKDRXX:2:2104:30038:22451 1:N:0:CGCGTTCA+CTAAGCCT
ACTCCTACGGGAGGCAGCAGTGGGGAATATTGGACAATGGGCGCAAGCCTGATCCAGCCATGCCGCGTGGATGATGAAGGCCTTAGGGTTGTAAAGTCCTTTTAACGGGGAAGATAATGACGGTACCCGTAGAATAAGCCCCGGCTAACTTCGTGCCAGCAGCCGCGGTAATACGAAGGGGGCTAGCGTTGCTCGGAATCACTGGGCGTAAAGCGCACGTAGGCGGATCTTTAAGTCAGGGGTGAAATCC
+
FFFFFFFFFFFFFFFFFFFFFFFFFFFFFFFFFFFFFFFFFFFFFFFFFFFFFFFFFFFFFFFFFFFFFFFFFFFFFFFFFFFFFFFFFFFFFFFFFFFFFFFFFFFFFFFFFFFFFFFFFFFFFFFFFFFFFFFFFFFFFFFFFFFFFFFFFFFFFFFFFFFFF:FFFFFFFFFFFFFFFFFFFFFFF:FFFFFFFFFFFFFFFFFFFFFF::FFFFFFFFFFFFFFF:FFFFFFFFFFFFFFFF:FFF
@A00920:152:HGHKKDRXX:2:2104:10104:22592 1:N:0:CGCGTTCA+CTAAGCCT
ACTCCTACGGGAGGCAGCAGTAAGGGATCTTGCGACAATGGGCGAAAGCCTGACGCAGCAACGCCGCGTGCGGGATGACGGCCTTCGGGTTGTAAACCGCTTTTCGGGGGGAAGAGGAAGGACGGTACCTCCGGAAGAAGTCTCGGCTAACTACGTGCCAGCAGCCGCGGTAAAACGTAGGAGGCGAGCGTTATCCGGATTTACTGGGTGTAAAGCGCGTGTAGGCGGTCCTGCAAGTGGCGCGTGAAAG
+
FF,FFFFF::FFF::FFFF,FFFFFF:FF,F,,:F:FF,::::F:FFFFFFF:FFFFF:FFFFF:FFFFFFFFFFFF:FFFF,FFFFFFFFFF,FFFF,FFFFFFF:FFFFFF:FF:F:FFFFFFFFFFFFFFFFFFFFFFF,FFFFFFFFFFFFFFFFF,FFF:FFFFFF,F:FFFFFFFFFFFFFFFFFFFFFF:FFFFFFFFFF:FFFFFFFFFFFF:FF:FFFFFFFFFFF,FF:FF:FF,:FF,F
@A00920:152:HGHKKDRXX:2:2104:27181:22764 1:N:0:CGCGTTCA+CTAAGCCT
ACTCCTACGGGAGGCAGCAGTAAGGAATATTGGACAATGGGCGCAAGCCTGATCCAGCCATCCCGCGTGCAGGATGACGGCCCTATGGGTTGTAAACTGCTTTTAGGGGAGAAGAAACCTGTTCCTGCGGGAGCAGCTGACGGTATCCCCTGAATAAGCACCGGCTAACTCCGTGCCAGCAGCCGCGGTAATACGGAGGGTGCAAGCGTTATCCGGAATTACTGGGCGTAAAGAGTTGCGTAGGTGGCAT
+
FFFFFFFFFFFFFFFFFFFFFFFFFFFFFFFFFFFFFFFFFFFFFFFFFFFFFFFFFFFFFFFFFFFFFFFFFFFFFFFFFFFFFFFFFFFFFFFFFFFFFF:FFFFFFFFFFFFFF:FFFFFFFFFFFFFFFFFFFFFFFFFFFFFF,FFFF:FFFFFFFFFFFFFFFFFFFFFFFFFF:FFF:FF:FFFFFFFFFFFFFFFF::FFFF,FF:FFF,FFFFFFF,FFFFFFFFFFFFF:FFFFFFF,FF
@A00920:152:HGHKKDRXX:2:2104:22001:23406 1:N:0:CGCGTTCA+CTAAGCCT
ACTCCTACGGGAGGCAGCAGTGGGGAATTTTGGACAATGGGGGCAACCCTGAACCAGCCATGCCGCGTGTGTGAAGAAGGCCTTCGGGTTGTAAAGCACTTTCGGCCGGAACGAAATCGCGTGGGCTAACACCCCGCGTGGATGACGGTACCGGAAGAAGAAGCACCGGCTAACTACGTGCCAGCAGCCGCGGTAATACGTAGGGTGCGAGCGTTAATCGGAATTACTGGGCGTAAAGTGTGCGCCGGTG
+
,,FFFFFFFFFFFFFFFFFF,:FFFFFF::F,FFFFFFFFFFFF:F:FFFFFF:,FFFFFFFFFFFFFFFFFF:FFFFFFFFF::F:FFFFFFFFFFFFFFFFFFFF:FFFFFFF:FFFFFFF:F,FFFF,FFFFFFFFFFFFFFFFFF,FFFFFFFFF:FFFFF:FFF:FFFFFFFF,FFFFFFFFFFFFFFFFF,FF:FFFF,FFFF::FFF:FF:F:F:FFFFFFFFF:FFFFFFFFFFFF::::F:
@A00920:152:HGHKKDRXX:2:2104:27715:23625 1:N:0:CGCGTTCA+CTAAGCCT
ACTCCTACGGGAGGCAGCAGTAAGGAATATTGGTCAATGGACGAAAGTCTGAACCAGCCATGCCGCGTGGAGGATGAAGGTCCTCTGGATTGTAAACTTCTTTTATATGGGACGAAAAAAGGGTTTTCTAACTCGTCTGACGGTACCATATGAATAAGCACCGGCTAACTCCGTGCCAGCAGCCGCGGTAATACGGAGGGTGCAAGCGTTATCCGGATTCACTGGGTTTAAAGGGTGCGTAGGTGGGTTG
+
FFFFFFFFFFFFFFFFFFFFFFFFFFFFFFFFFFF::FFFFFF:FFFFFFFFFFFFFFFFFFFFFFFFFFFFFFFFFFFFFFFFFFFFFFFFFFFFFFFFFFFFFFFFFFF:FFFFFFFFFFFFFFFFFFFFFFFFFFFFFFFFFFF:FFFFFFFFFFFFFFFFFFFFFFFFFFFFFFFFFFFF::FFFFFFF:FFFF:FFFFF:FFFFFFF:FFFFFFFFFFFFFFFFFFF:FFF:F:FFFFFFFFFFF
@A00920:152:HGHKKDRXX:2:2104:32325:24064 1:N:0:CGCGTTCA+CTAAGCCT
ACTCCTACGGGAGGCAGCAGTGGGGAATATTGGACAATGGGGGCAACCCTGATCCAGCAATGCCGCGTGTGTGAAGAAGGCCTGCGGGTTGTAAAGCACTTTCAGAGGGGAAGAAAAAATCGGATCTAACACATCCGAGCTTGACGTTACCCTTAGAAGAAGCACCGGCTAACTCCGTGCCAGCAGCCGCGGTAATACGGGGGGGGCAAGCGTTGTTCGGAATTACTGGGCGTAAAGGGCGCGTAGGCGG
+
FFFFFFFF:FFFFFFFFFFFFFFFFFFFFFFFF:FFFFFFFFFFFFFFFFFFFFFFFFFFFFFFFFFFFFFFFF:FFFFFFFFFFFFFFFFFFF,FFFFFFFFFF:FF:FFFFFFFFF:FFFFFFFF::FFFFFFFFFFFFFFFFFFFFFFFFFFFFFFFFFF:FFFFFFFFFFFFFFFFFFFFFFFFFFFFFFFFFFFFFFFF:FFF:FFFFFFFF:FFFFFFFFFF:FFFFFF:FFFFFF:FFF::FF
@A00920:152:HGHKKDRXX:2:2104:19723:25003 1:N:0:CGCGTTCA+CTAAGCCT
ACTCCTACGGGAGGCAGCAGTAGGGAATATTGGTCAATGGGTGAGAGCCTGAACCAGCCATGCCGCGTGCAGGAAGAAGGCCTTCTGGGTTGTAAACTGCTTTTGTCAGGGGATAAAATTTCCTTGCGAGGAAAATTGAAGGTACCTGACGAATAAGCCACGGCTAACTACGTGCCAGCAGCCGCGGTAATACGTAGGTGGCAAGCGTTTTCCGGATTTATTGGGTTTAAAGGGTGAGTAGGCGGCCTAT
+
F:FFF,FFFF:FF:FFFF:FFFFFFFFFFF:FFFFFF:FFFFF:FFFFFFFFFFFFFF:FFFFFFF:FFF,FFFFFFFFFFFFFFFFFFFFFFFF:FFFFFFF:FFFFF:F:F:FF:FF:FF:FFF:FFFFF:FFF,FFFFFFFFFFFFFFFFFFFF:::FFFFFFFFFFFFF:FFFF,:FF:FFFFFFFFFFFFF::FF,FFFFFF,:,FF:,FFF,:F:FFFFF,FFFFFFFFF,FFFFF,F,FFFFF
@A00920:152:HGHKKDRXX:2:2104:1940:25238 1:N:0:CGCGTTCA+CTAAGCCT
ACTCCTACGGGAGGCAGCAGTGGGGAATCTTGCGCAATGGGCGAAAGCCTGACGCAGCAACGCCGCGTGCGGGATGAAGGCCCTCGGGTTGTAAACCGCTTTCAGTGGGGACGAACCAAGACGGTACCCACAGAAGAAGCCCCGGCCAACTACGTGCCAGCAGCCGCGGTAACACGTAGGGGGCAAGCGGTGTCCGCATTTATTGGGCGTCAAGAGCTCGTAGGCGGTTCAGTAAGACGGGTGTGAAAAC
+
FFFFFFFFFFFFFFFFFFFFFFFFFFFF:FFFFFFF:FF:FFFFFFFF:FFFFFFFFFFFFFFFFFFFFFFFFFFF,FFF:FFF:FFF,FFFFFFF:FFFFFFF:FFFFF::::,FFFFF::F:FFF,FFFFFF:FF::,:FFFFFFFFF,FFF,:F:FFFFFFFFFFF,,,FFFFF:F:FFFF:,,FF,:FFFFF,,:,F:F::FFFFFFFF,F:FF:F,FFFFFFFFFFFFF::,FFF,FFFF,F::F
@A00920:152:HGHKKDRXX:2:2104:6352:25238 1:N:0:CGCGTTCA+CTAAGCCT
ACTCCTACGGGAGGCAGCAGTGGGGAATCTTGGACAATGGGCGCAAGCCTGATCCAGCCATGCCGCGTGAGTGAAGAAGGCCTTAGGGTTGTAAAACTCTTTCGCCGGAGAAGATAATGACGGTATCCGGAGAAGAAGCCCCGGCTAACTTCGTGCCAGCAGCCGCGGTAATACGAAGGGGGCTAGCGTTGTTCGGAATTACTGGGCGTAAAGCGCACGTAGGCGGGTCTGTAAGTATGGGGTGAAATCC
+
FFFFF:FFFFFFFFFFFFFFF:FFFFFFFFFF:FFFF:FFFFFFFFFFFFFFFFFFFFFFFFFFFFFFF,F:FFFFFFFFFF,FFFFFFFFFFFFFFFFFFFFFFFFFFFFFFFFFFFFFFFFFFFFFFF,FFFFFFFFFFFFFFFFFF:FFFF,FF:FFFFFF:FFFFFFFFFFF,:FFFFFFFFF,FFFFF:FFF,FFFFFFFFFF,FFFFFFFFFFFFFFFF:FF,,FFF,F,F,FF:FF:FFFF,F
@A00920:152:HGHKKDRXX:2:2104:9706:25942 1:N:0:CGCGTTCA+CTAAGCCT
ACTCCTACGGGAGGCAGCAGTGGGGAATCTTGCACAATGGGGGAAACCCTGATGCAGCGACGCCGCGTGAGCGATGAAGCCCTTCGGGGTGTAAAGCTCTTTCGACCCGGAAGATAATGACGGTACGGGGAGAAGAAGCTGCGGCTAACTACGTGCCAGCAGCCGCGGTAATACGTAGGCAGCGAGCGTTGTTCGGAGTTACTGGGCGTCAAGCGTGCGTAGGCGGTGGCCCAAGTCTGGTGTGAAATCT
+
,FFFFFFFFFF:FFFFFFFFFF:FFFFFFFFFFFFFFFFFFFFFF:FFFFFFFFF,FFFFFFFFFFFFFFFFF:FFF:FFFFFFFFFFF:F,,FFF,FFFFFFFFFFFFFFFFFFFFFFFFFF:,FFFFF,FFFFFFFFFFFF:FFF,FFFFFFFFFFFFFFFFFFF:F:FFFFFFFFFFFFFFF:FFFFFFFFFFFFFF,FFFFFFFF,FFFFFFFF:FFFFFF:F:FFFFF,F:FFFFF:FFFFFFFF
@A00920:152:HGHKKDRXX:2:2104:24623:26569 1:N:0:CGCGTTCA+CTAAGCCT
ACTCCTACGGGAGGCAGCAGTAAGGAATATTGGACAATGCCCGCAAGGGTGATCCAGCCATGCCGCGTGCAGGAAGACGGCCCTATGGGTTGTAAACTGCTTTTACACCGGAGAAAACCCTCGCTCGTGAGCGAGGCTGATAGTATGGTGAGAATAAGCATCGGCTAACTTCGTGCCAGCAGCCGCGGTAAGACGAAGGATGCAAGCGTTATACGGCTTCATTGGGTTTAAATGGAGCGTAGGTGGCCTT
+
F,:F,:::FF:F:FFF:FFF:FFFFFFFF:F,FFFFF,::FFFFFF,,F:FFFFFF,FF,FF,F:F::FFFFFFF,F::,FF,,F:::FFF:FFFFFF,F:FF:F,F::,FFFFF:,FFF:FFFF:FFFFF:FFFFFFFFFF:FFFFFFF,FFFFFFFFF:FFFFFFFFFF:F:FFFF,FFFFFFF,F:FFFFFFF:FFF:F,FFF:,FF,F,FFF,FF,FFFF,FFFFFFF::F:FF:F::F,FFFFF,
@A00920:152:HGHKKDRXX:2:2104:20220:26710 1:N:0:CGCGTTCA+CTAAGCCT
ACTCCTACGGGAGGCAGCAGTGGGGAATATTGGACAATGGGCGCAAGCCTGATCCAGCCATGCCGCGTGAGTGATGACGGCCTTAGGGTTGTAAAGCTCTTTCGGCGGGGACGATCATTACGGTACCCGCAGAAGAAGACCCGGCAAACTTCGTGCCAGCAGCCGAGCTAATACGAAGGGGGCTAGCGTTGTTCGGAAACACTGGGCGGACAGGGCGCGTAGGCGGCTAGATAAGTCGGGGGTGACAGCC
+
FFFFFFFFFFFFFFFFFFFFFFFFFF:FFFFFFFFFFFFFFFF:FFFFFFFFFFFFFFFF,FFFFFFFFFFFFFFFFFFFFFF::FFFFFFFFFFF,:FF:FFF,F:FFFFFFFF,,,,FFF,FFFFFF::,F::F,,,F::F,,,FFF,F,:,F,FFFF,:::,,F,,F,:,F,FF,,F::FF:FFFF:F,F:F:FF,FFF,FF,F,,,,FF:,F,FFFFF,FF,::,FFFFFFFF:FFF,FFF,FFF,
@A00920:152:HGHKKDRXX:2:2104:17155:26976 1:N:0:CGCGTTCA+CTAAGCCT
ACTCCTACGGGAGGCAGCAGTCTAGAGGCTTCGACAATGACCGAAAGGTTGATCGAGCGACGCCGCGTGCGGGATGAAGGTCTTCGGATTGTAAACCGCTTTTGTTTGGGAAGAAGGCCTGTGTCGTGAACATGGGATTGACGGTACCAAACGAATAAGCCCCGGCTAACTACGTGCCAGCAGCCGCGGTAATACAGAGGGTGCGAGCGTTGTCCGGAATCACTGGGCGTAAAGGGCGCGTAGGTGGCAC
+
FFFFFFFFFFFFFFFFFFFFFFFFFFFFFFFFFFFF:FFFF:FFFFFFFFFFFFFFFFFFFFFFFFFFFFFFFFFFFFFFFFFFFFFF:FFFF:FFFFFFFFFFFFFFFFFFFFFFFFFFFFFF:FFFFFFFFFFFFFFF:FFFF:FFFF:FF:FFFFFFFFFFFFFFFF:::F:FFFFFFFFFFFFFFFFFF:FFFFFFF:FFFFFFFFFF:FFFF:,::FFFFFFFFFF:FF:FF:FFFFF:FFFFF:
@A00920:152:HGHKKDRXX:2:2104:18078:27007 1:N:0:CGCGTTCA+CTAAGCCT
ACTCCTACGGGAGGCAGCAGTGGGGAATCTTGCGCAATGGCCGAGAGGCTGACGCAGCGACGCCGCGTGGAGGATGACGCCCTTCGGGGTGTAAACTCCTGTTGCCCGGGACGAACAAGTGGTTTCGACCACTCTGACGGTACCGGGTGAGGAAGCACCGGCTAACTCCGTGCCAGCAGCCGCGGTAATACGGAGGGTGCGAGCGTTGTCCGGAATCACTGGGCGTAAAGGGCGCGTAGGCGGTGGGGGA
+
FFFFFFFFFFFFFFFFFFFFFFFFFF:FFF:FFFFF,FFFFFFFFFFFFFFFFFFFFFF:FFFFFFFFFFFFF:FFFFFFFFFFFFFFFFFF,FFFFFF:::FF:FFFFFFFF,FF:,,:F,FFFFFFFFFFFFFFFFFFFFF,FFFFFFFFFFFFFFFFFFFFFFF:FFFF:FFFFF:F:FFF:F:FFFFFFFFFFF:F:F:F:FF:FFFFFFFFFFFFFF:FFFF:FFFF:,:FFFFFF:FFFF:,FF
@A00920:152:HGHKKDRXX:2:2104:12671:27946 1:N:0:CGCGTTCA+CTAAGCCT
ACTCCTACGGGAGGCAGCAGTCGGGAATTTTGGGCAATGGGCGAAAGCCTGACCCAGCAACGCCGCGTGAAGGATGAAGTATTTCGGTATGTAAACTTCGAAAAAATGGGAAGAATAAATCACGGTACCATTTATAAGCTCCGGCTAACTACGTGCCAGCAGCCGCGGTAATACGTAGGGAGCAAGCGTTGTTCGGATTTACTGGGCGTAAAGGGCGCGTAGGCGGCGCGGTAAGTCAGCTGTGAAATCT
+
F,FFFFF,:F,FFFFFFFF::FF,F:FF,FFF,F:FF:FFFFFFFF,FFF,:,FFF::FF:,FF:F:FFF:F,FF,FFFFFFFFF:,,FFF:F:FF:,,FFFF,FFFFFF:F,FF,F,::,F,,,FF,FF:,FF:F:FFF:FFFFF:FF:FFFFFFF:FF:FFFF:FFFFFFFFFFFF,FFFFFFFFFF,F,FFFFF,FFFFFF,FFFF::F:FF,,FF:F,FF,FF:,F,FF,:F,F:FF:FF:FFFFF
@A00920:152:HGHKKDRXX:2:2104:24288:28056 1:N:0:CGCGTTCA+CTAAGCCT
ACTCCTACGGGAGGCAGCAGTGGGGAATCTTGCGCAATGGCCGAAAGGCTGACGCAGCGACGCCGCGTGCGGGAGGAAGCCCTTCGGGGTGTAAACCGCTGTCAGAGGGGACGAAAGCCAGGGGGAGGAAATGCCTTTCTGGGATGACGGTACCCTCAGAGGAAGCACCGGCTAACTCCGTGCCAGCAGCCGCGGTAATACGGAGGGTGCGAGCGTTGTTCGGACTTATTGGGCGTCAAGCGCACGTAGG
+
FFFFFFFFFFFFFFFFFFFF:FFFFF,FFFFFFFFF,FFFFFFFFFFFFFFFFFF:FFF,FFFFFFFFFFFFFFFFFFFFFFFFFFFFFFFFFFFFFFFFFFFFFFFFFF:FFFFFFFFFFFFFFFFFFFFFFFFFFFFFFFFFFFFFFFFFFFFFFFFFFFF:FFFFFFFFFFFFFFFFFFFFFFFF:FFFFFFF,FFFFF:FFFFFFFFFFFF:FFFFFFFF,FFFFFF,FFF:,FF,:FF:FFFF::
@A00920:152:HGHKKDRXX:2:2104:28574:28682 1:N:0:CGCGTTCA+CTAAGCCT
ACTCCTACGGGAGGCAGCAGTGGGGAATATTGGACAATGGGCGAAAGCCTGATCCAGCCATGCCGCGTGAGTGATGAAGGCCCTAGGGTTGTAAAGCTCTTTCAACGGTGGAGATAATGACGGTAACCGTAGAAGAAGCCCCGGCTAACGTCGTGGCAGCAGCCGCGGTAATACGTCGCGGGCTAGCGTTGTTCGGAATGACTGGGCGTAAATCGCCCGTAGGCGGATTGTTAAGGTGGGGGTGACATGC
+
FFFFFFFFFFFFFFFFFFFFFFFFFFFF:FFFFFFFFFFFFFF,,FFFFFFFFFF,FFFFFF,FFFFFFFFFFF:FFFFF,FFFF,FF,F,::FF,F,,FFFFF::,F:F,FFF,,F,FF,FF,FF:FFF,,:,F,,F::,,FF,,F,F,:FF::,:FFFF:F:FFF,:F,,F:,,,,,F::,:,FFFFF,:FF:F,F:,F:F:F,,:,,,,,F,,,FFF,:,,FF,F,FFFF,:FF,,F:,F,F:,,,F
@A00920:152:HGHKKDRXX:2:2104:20338:28761 1:N:0:CGCGTTCA+CTAAGCCT
ACTCCTACGGGAGGCAGCAGTCGAGAATTTTTCTCAATGGGCGAAAGCCTGAAGGAGCGACGCCGCGTGGAGGATGAAGGCCTTCGGGTTGTAAACTCCTGTCATTTGGGAACAAAATACCGGTTTAACTGACCGGGACTGGATAGTACCAGAAGAGGAAGAGACGGCTCACTCTGTGCCAGCAGCCGCGGTAATACAGAGGTCTCAACCGTTGTGCGGATGCCTTGGGCGTAAAGGGTGCGTAGGCGGT
+
FFFFFFFFF:F,FFFFFF:FFFF:FFFF,FFFFFFFFFFFFFFFFFFFFFFF,FFFFFFFFFFFFFFFF,:FF:FFFF:FFFFFFFFFFFF:FFFFFFFF,FFFF,FFFFFFFFFFFFF:FFFFFFFFFFFF,FFF:F,:,FF:FFFFF::FFFF:F,,:FFF:FFF:F,FFFFFFFFFF:FF:FFFFFFFFFF,FFFF:FFFF:FFFFFFF,F:::FF,F,::,F:FFFFF,F:::FF:FF,FFFFFFF
@A00920:152:HGHKKDRXX:2:2104:18927:28855 1:N:0:CGCGTTCA+CTAAGCCT
ACTCCTACGGGAGGCAGCAGTGGGGAATTTTCCGCAATGGGCGAAAGCCTGACGGAGCAATGCCGCGTGGAGGTAGAAGGCCTACGGGTCCTGAACTTCTTTTCCCAGAGAAGAAGCAATGACGGTATCTGGGGAATAAGCATCGGCTAACTCTGTGCCAGCAGCCGCGGTAATACAGAGGATGCAAGCGTTCTCCGGAATGATTGGGCGTAAAGCGTCTGTAGGTGGCTTTGTAAGTCCGCCGTCCACT
+
FFFFFFFFFFF:FFFFFF:FFFFFFF:FFFFFFFFFFFFFFFFFFFFFF:FFFFFFFF:F,FFFFFFFFFFFFFFFFFFF,FFFFFF,FFFF:FFFFFFFF:FF:FFFFFF:FFF:FFFFFFFFFF,FFFFFFFFFFFFFFFFFFFF,FFFF,F,FFFFFFF,:FF:FFFFF,,FF:FFF:FFFFF,FFF,F,FF:F:,:FF,F:FF,FFF:FF,F,:FFF:FFF,FFFF:FFF:,:F:FF:F:,F:F,F
@A00920:152:HGHKKDRXX:2:2104:6587:28933 1:N:0:CGCGTTCA+CTAAGCCT
ACTCCTACGGGAGGCAGCAGTGGGGAATTTTGGACAATGGGGGCAACCCTGATCCAGCCATCCCGCGTGTGCGATGAAGGCCTTCGGGTTGTAAAGCACTTTTGGCAGGGAAGAAAAGGCGCTGGCTAATACCTGGCGCTGCTGACGGTACCTGCAGAATAAGCACCGGCTAACTACGTGCCAGCAGCCGCGGTAATACGTAGGGTGCAAGCGTTAATCGGAATTACTGGGCGTAAAGCGAGTGTAGGTG
+
,,FFFFFF:FFFFFFFFF:FFFFFFFFFFFF::FFFFFFFFFFFFF:FFF:FF,FF:FFFFFFFFFFFFFFF:FFFFFF,:FFFFF,,FFFF:FFFFFFFFFF:FFFFFFF:FFFFFFFF:FFFFFFFF:FFFFFFFFFFFFFFFFFFFFFF:FFFFFFFFF,FFF:FFFF:FFFFFF:FF:FF:FF,FF:FFF:FFFF,:FF:FFF,F:FF:F:::F:FF:FFFFF:F,FFFF::FFFF:FF,FF:,FF
@A00920:152:HGHKKDRXX:2:2104:9869:28948 1:N:0:CGCGTTCA+CTAAGCCT
ACTCCTACGGGAGGCAGCAGTGGGGAATTGTTCGCAATGGGCGCAAGCCTGACGACGCAACGCCGCGTGGAGGATGAAGATCTTCGGGTCGTAAACTCCTTTCGAGTGGGAAGAAACGTTTCGGGGCCAACACCCCCGGAAATTGACGGTACCACTAAAGGAAGCCCCGGCTAACTACGTGCCAGCAGCCGCGGTAAGACGCGGGGGGCAGGCGTTGGTCGGACTAACTGGGCGTACACGGCTCGGATGC
+
FFFFFF:FFFFFFFFFFFFFFFFFF::F,:FFFFFFFFFFFFF,FFFFFFFF:FFFFF,FFFFF:FFFFFFFFFFFF,FFFFFFFFFFF,FFFFFF,,FF,FFF,,FFFFF,FFF,FF,F::FF:F::FFFFFFFF:,,,F,F,F:FFF,,,,F,:,::FFF,FF,FF,FFF:F:,,,,FFF,FFF:,F,FFFFFF:,,:F,,,F,,,,,,,FF,:,,FFFFF,F,,,,,::FF::,,,FFFFF:,,,F,
@A00920:152:HGHKKDRXX:2:2104:8477:29700 1:N:0:CGCGTTCA+CTAAGCCT
ACTCCTACGGGAGGCAGCAGTGGGGAATATTGGACAATGGGCGCAAGCCTGATCCAGCCATGCCGCGTGAGTGAAGAAGGCCTTAGGGTTGTAAATCTCTTTCGGCGGGGAAGATAATGACGGTACCCGCAGAAGAAGCCCCGGCTAACTCCGTGCCAGCAGCCGCGGTAATACGGAGGGGGCTAGCGTTGTTCGGAATTACTGGGCGTAAAGGGCACGTAGGCTGGCTGTTAAGTCGGGGGTGAAATCC
+
FFFFFFFFFFFFFFFFFFFFFFFFFFFFFFFFFFFFFFFFFFFFF:FFFFFFFF::FFFFFFFFFFFFF:FFFFFFFFFFFFFFFFFFF:FFFFFFF,FFFFFFFFFFFFF,FFF:FF:FF::FFFFFFF::FFFFFF:FFF:FFFFFFFFFFFFFFFFFFFFFFFF:FF,FFFFFF:F,FFFFFFFFFFFFFFFFFFF::F:FFFFF,FFFFF:FFFFFFF,FFFFFFFFF,FFFF:F,FFFFF:,FFF
@A00920:152:HGHKKDRXX:2:2104:11957:30091 1:N:0:CGCGTTCA+CTAAGCCT
ACTCCTACGGGAGGCAGCAGTGGGGAATTTTGGACAATGGACGCAAGTCTGATCCAGCCATTCCGCGTGCAGGATGAAGGCCCTCGGGTTGTAAACTGCTTTTGTACGGAACGAAAAGGCTTTCTCTAATACAGAGGGCTCATGACGGTACCGTAAGAATAAGCACCGGCTAACTACGTGCCAGCAGCCGCGGTAATACGTAGGGTGCAAGCGTTAATCGGAATTACTGGGCGTAAAGGGTGCGCAGGCG
+
FFFFFFFFFFFFFFFFFFFFFFFFFFFFFFFFFFFFFFFFFFFFF:FFFFFFFFF:FFFFFFFFFFFFFFFFFFFFFFFFFF:FFFFFFFFFFFFFFFFFFFFFFFFFFF:FFFFFFFFFF,FFFFFFFFFFFFFFFFFFFFF:FFFFFFFFFFFFFFF,FFF:FFFFFFFFFFF::FFFFFFFFFFFFFFFFFFFFFF,FFF:FFFFFFFFFFFFF::FF,FFFFFFF:FFFF:FFF:,FFF,FFFFFF
@A00920:152:HGHKKDRXX:2:2104:6614:30921 1:N:0:CGCGTTCA+CTAAGCCT
ACTCCTACGGGAGGCAGCAGTGGGGAATATTGGACAATGGGCGCAAGCCTGATCCAGCCATGCCGCGTGGGTGATGAAGGCCTTAGGGTTGTAAAGCCCTTTCGGCGGGGAAGATAATGACGGTACCCGCAGAAGAAGCCCCGGCTAACTTCGTGCCAGCAGCCGCGGTAATACGAAGGGGGCTAGCGTTGCTCGGAATCACTGGGCGTAAAGCGCACGAAGGCGGCTTTCTAAGTCAGGGGTGAAATCC
+
FFFFFFFFFFFFFFFFFFFF,:FFFFFFFFFFFFFFFFFFF,FFFFFFFFFFFFFFFFFFFFFFFFFFFFFFFFFFFFFFFF:FFFFFFFFFFFFFFFFFFFFFFFFFFFFFFFFFFFFFFFFFFFFFFFFFF::FF,::FF:FFFFFFFFFFF:FFFFFFFFFF,:FFFFFFFFFF:F,FFFFFFFFF,FFFF:FFFFF:FF:FFFF,FFF:FFFFFF,FFFFFFFFFFFFFFFFF:::F,FFFFFFFF
@A00920:152:HGHKKDRXX:2:2104:3450:31015 1:N:0:CGCGTTCA+CTAAGCCT
ACTCCTACGGGAGGCAGCAGTGGGGAATCTTGCGCAATGGACGAAAGTCTGACGCAGCGACGCCGCGTGCGGGAGGAAGCTCTTCGGGGTGTAAACCGCTGTTGCCCGGGACGAAATGCCCTTTCGAGGGTCTTGACGGTACCGGGTGAGGAAGCGCCGGCTAACTCTGTGCCAGCAGCCGCGGTAATACGTAGGGGGCAAGCGTTGTCCGGAATCATTGGGCGTAAAGAGCGTGTAGGCGGTCCGGTAA
+
FFFFFFFFFFFFFFFFFFFFFFFFFF,FFFFFFFFFFFFF:FFFFFFFF,FFFFFFFF,FFFFFFFFFFFFFFFFFF,FFFFFFFFFFFFFFFFFFFFFFFFFFFFFFFFFFFFFFFFFFFFFFFFFFFFFFFFFFFFFFFFFFFFFFFFFFFFFFFFFFFFFFFFFFFFFF:F::FFFFFFFF::FFFF:,FFFFFFFF:FFFFFFFFFFFF,FFF,:F:FFF:FFF:FFFFFFFFFFFFFFFFFFFFF
@A00920:152:HGHKKDRXX:2:2104:25129:31203 1:N:0:CGCGTTCA+CTAAGCCT
ACTCCTACGGGAGGCAGCAGTAGGGAATATTGGGCAATGGGCGGTAGCCTGACCCAGCCATGCCGCGTGCAGGAAGACGGCGTTCTGCGTTGTAAACTGCTTTTATACGGGAAGAAAAGGCCCATGCGTGGGACATTGCCGGTACCGTATGAATAAGCACCGGCTAACTCCGTGCCAGCAGCCGCGGTAATACGGAGGGTGCGAGCGTTGTCCGGATTTATTGGGTTTAAAGGGTGCGTAGGCGGCCCGT
+
FFF:F:FFFFFFFFFFFFFFFFFFFFFFFFFFF:FFFFFFFFFFFFFFFFFFFFFFFFFFFFFFFFFFFFFFFFFF:FFFFFFFFFFFFFFFFFFFFFFF:FFFFFFFFFFFFF:FFFFFFFFFF:FFFFFFFFFFFF:FFFFFFFFF:FFFFFFFFFFFFFFFFF:FFFFFFFFFFF,FFFFFFFFF:FF:FFFFFFFFFF:FFFFFFFFFFFFF,:F,FF:FFFFFFFFFFFFFFFFFF:FF:FFFFF
@A00920:152:HGHKKDRXX:2:2104:26946:31970 1:N:0:CGCGTTCA+CTAAGCCT
ACTCCTACGGGAGGCAGCAGTGGGGAATATTGGACAATGGGCGCAAGCCTGATCCAGCCATGCCGCGTGTGTGAAGAAGGCCTTCGGGTTGTAAAGCACTTTTGTCCGGAAAGAAAAGCTTCGGGTTAATACCCCGGGGTCCTGACGGTACCGGAAGAATAAGCACCGGCTAACTTCGTGCCAGCAGCCGCGGTAATACTCAGGGTGCAAGCGTTACTCGGAATTACTGGGCGTAAAGCGTGCGTAGGTG
+
FFF:FFFFFF,FF:FFF:FFF,FFFFFFFFFFFFFF,FFFFF:,F,F:F:FFFFFFFFFFFFFFFF::FFFFFFFFFFFFFFFFF:FFF:FFF::FFFF:FF:FFFFFFFFFFFFFF:FFFFFF,FFFFFFFFFFFF::FFFFFF,FFFFFFF:F:FFFFFF:FFFFFFFF,FFFFFF:FFFF::FF,FF:FFFFFFFF,,FFFF:FF:,:FFF:,FF:F:F,FF:FF:FF:FF,FFFFF:FFF:FFFF:
@A00920:152:HGHKKDRXX:2:2104:32678:32283 1:N:0:CGCGTTCA+CTAAGCCT
ACTCCTACGGGAGGCAGCAGTCGAGAATATTCCGCAATGGACGAAAGTCTGACGGAGCGACGCCGCGTGGTGGATGAAGTCCTTAGGGACGTAAACACCTTTAATGAGGGAGGAAGTTTATTGACGTAACCTCATGAATAAGGGGATCCCAATTCGGTGCAAGCAGGAGCGGTAATACAGAAGCATCAAGCGTTACCCTGATTCAGTGGGAGTAACGGGTGTGAAGGCGGTTATATTAGGCTTGTTTTAA
+
FFFFFFFFFFFFFFFFFFFFFFFFFFFF,FFFFFFFFFFFFFFF:FF:FFFFFFFFFFFF,FFFFFFFF:FFFFFFFFFFFF,FFFFF,FFFFFFFF,FFFF,F:FFF,FF:FF:,FF,F,FFF,,F,,:,FFF,:FF,FFFFF,,,FF,,F,F,,FFFF,::,,:F:FFFFFF::FF:FF,F,FFF:,FFFF::::F,,FFF:,,,F,,,,F,F,FFFF:,:,,FF,:FFFFF:F:F:,,FFFF,:FFF
@A00920:152:HGHKKDRXX:2:2104:31702:32597 1:N:0:CGCGTTCA+CTAAGCCT
ACTCCTACGGGAGGCAGCAGTAAGGAATATTGCACAATGGGCGCAAGCCTGATGCAGCAACGCAGCGTGCGGGAAGAATGGTTTCGGCTCGTTAACCGAGTTTCTGGGGGTAGAGGATGACGGTAACCCAGGAAGATGTCTCGGCTAACTACGTGCCGGCAGGCGAGGTACAGCGGAGGAGGCAAGCGTTATCCGGATGTGCGGGGCGTAATCCGCGTGCAGGGGGTGGTTTAAGTCGGGCGTGGGAGGT
+
F,FFFFFFFFFFFFFFFFFFFFFFFFFFFFFF::F:FFFFFFFF,,FFFFFF,,FFFF,F:F,,FFFFF,,FFFFFF,,FFF,F:,FF,:,,,FF,F:,,FFF,,,F,,F,F,,FFF,,,,FFFF,:,F,F,F,FF,FFFF::,,,F::F,,,,F,F,F,,F,,,,::,,,,,,F,FFFFFFFF,F,F:,FFFFFF,,,F,:,FFFFF,,F:,FF,,FFFFF,,FF,F,FFF,:FF:,,,:F,,,,FF,,
@A00920:152:HGHKKDRXX:2:2104:7826:32643 1:N:0:CGCGTTCA+CTAAGCCT
ACTCCTACGGGAGGCAGCAGTCGAGAGGCTTTGGCAATGGGCGGAAGCCTGATCCAGCAACGCCGCGTGAGGGAAGACGGCCTTCGGGTTGTAAACCTCTTTAGGTGGGGACGAAGCGCAAGTGACGGTAACCACTAAAGAAGCACCGGCCAACTACGAGCCAGCACCCGCGGTAATACGTAGGGTGCGAGCGTTGTCCGGAATTATTGGGCGTAAAGCGTGCGCAGGCGGTTTGTTAAGACAGATGTGA
+
FFFFFFFFFFFFFFFFFFFFFFFFFFFFFFFFF,FFFFFFFFF:F,FFF,FFFFFFFFFF,,FFFFFFFFF,FF,FFFFFFF:FFFF:FFFFFFF:FFFFFF,F,,FFFFF::FFFFFFFF:FFFFF:FF,,FF,FF:F,FFF,FFFF:FFFFF:FF:,F:FFF,:,FFFF:FFF:,FF::FFFF:FFFF,FFF:::FFFF:,:FFF:FFFFFFFFF,:FFF:FFFFFF:F:,FF,FFFFFF:F:FFFF:
@A00920:152:HGHKKDRXX:2:2104:15112:32706 1:N:0:CGCGTTCA+CTAAGCCT
ACTCCTACGGGAGGCAGCAGTGGGGAATATTGGACAATGGGCGAAAGCCTGATCCAGCAATGCCGCGTGTGTGAAGAAGGCCTTCGGGTTGTAAAGCACTTTAGCCAGGAAAGAAAAAGCTTGACCTAATACGTCAAGCCTTGACGGTACCTGGAGAATAAGCACCGGCTAACTCTGTGCCAGCAGCCGCGGTAATACAGAGGGTGCAAGCGTTAATAGGATTTACTGGGCGTAAAGCGTGTGAAGGTGG
+
FFFFFFFFFFFFFFFFFFFFFFFFFFFFFFFFFFFFFFFFFFFFFFF:FFFF,FFFFFFF,FFFFFFFF:FFFFFFFFFFFFFFFFFFF,FFFFF:FFFFFFFFFF,FFFF,FFFFFFFFF:F::F:FF,:FFF:F:FF:F:FFFFFF:F:F,:F,F:,FFFFF,F,,FFFF:F:F:,FFF:FFFF,F:FFFF:FFFFFFF::FFF:,FFFF,:F,F,F,:F:FFF:F,FFFF,FF,FF,FFF,:F:F,,
@A00920:152:HGHKKDRXX:2:2104:15429:34006 1:N:0:CGCGTTCA+CTAAGCCT
ACTCCTACGGGAGGCAGCAGTGAGGAATATTGGTCAATGGGCGCAAGCCTGAACCAGCCATGTCGCGTGCAGGAAGACTGCCCTATGGGTTGTAAACTGCTTTTATAGTAGAAGAAACACATCTACGTGTAGATGTCTGCCAGTATACTATGAATAAGCATCGGCTAACTCCGTGCCAGCAGCCGCGGTAATACGGAGGATGCAAGCGTTATCCGGATTTATTGGGTTTAAAGGGTGCGTAGGCGGGACT
+
FFFF::FFFFFFFFFFFFFFFFFFFFFFFFFFFFFFFFFFFFFFF:FFFFFFFFFFFFFFFFFFFFFFFFFFFFFFFFFFFFFFFFFFFFFFFF,:FFFFFFFF:FFFFFF:FF:FFFFFFFFFFFFFFFFFFFFFFFFFFFFF:FF:FFFFFFFFF:FFFFFF::FFFFF:FFFFFFFFFFF:FFF:F:F:FFFFFFFFFFFF,FFFFFFFFFFFF,F,FFFFFF:FFFF:FFFF:FFFFFFF:FFFFF
@A00920:152:HGHKKDRXX:2:2104:23963:34131 1:N:0:CGCGTTCA+CTAAGCCT
ACTCCTACGGGAGGCTGCAGTAACGAATATTCCGCAATGGGCGAAAGCCTGACGGAGCAATGCCGCGTGCAGGACGAAGCCCCTCGGGGTGTAAACTGCTGTCAGGGGCTACCAACTCAATGAGGAGCCCCAGAGGAAGCACCGGCTAACTACGTGCCAGCAGCCGCGGTCCTACGTAGGGTGCGAGCGTTAATCGGAATTAATGGGCGTAAAGCTTGCGCAGGCGGTTGTGTAAGACAGTTTTGAAATC
+
FFFFFFFFFFFFFFFFFFFFFFFFFFFFFFFFF,FFFFFFFFF,FFFFFFFF:FFFFFFFFFFFFFFFFFFFFFFFFFFFFFFFFFFFFFFFFFFF:FFFFFFFFFFFFFF:FFFF,FFF,FF,,F::FFFF,FF:F,,FFFFFFF,FFFFFFFFFFF:,,F:FFFFFFF,:FF:FFFF,FF:,,,FF,FFF:,FFF:FF:,,FFF:F:,FF:,F,F,FF:,FF:F,F,FF,FF:F,FF,,F,F,,FF:F
@A00920:152:HGHKKDRXX:2:2104:19271:35556 1:N:0:CGCGTTCA+CTAAGCCT
ACTCCTACGGGAGGCAGCAGTGGGGAATCTTGGACAATGGGGGCAACCCTGATCCAGCGACGCCGCGTGGGTGACGAAGGCCTTCGGGTAGTAAAGCCCTTTTGCCGGGGACGATGATGACGGTACCAGGAAAACAAGCACCGGCTAAATCCGTGACAGCAGCCGCGGTAAGACGGAGGGTGCTAGCGAGGTTCGGATTCACTGGGCGGAAAGGGTGCGCAGGCGGCCGGGTGTTTCGGGTGTGACAGCT
+
FF:FFFFFFFFFFFFFFFFFFFFFFFFFFFFFFFF:FFFFFFF,FFFFFFFFFFFFFFFFFFFFFFFFFF:FFFF:FFFFFF:,FFFFF,FF:FF:F,FFFFF:FFFF,:F:FF,FF,:FF:FFF,F,F,:FF,:FF,,FF,,,F,FF,,FFFFF:F,:FFFFFFFF,F:F,F,,FFF,F,F,F:F,F,,,,:,,,F::FFFFFFFFF,:FF:FFFF,F,F,FF:FFFFF:F,F,::F,,F,,:,,FF,F
@A00920:152:HGHKKDRXX:2:2104:32551:36072 1:N:0:CGCGTTCA+CTAAGCCT
ACTCCTACGGGAGGCAGCAGCAGGGAATTTTGCGCAATGGGCGAAAGCCTGACGCAGCAACGCCGCGTGAAGGATGAAGTTTTTCGGAATGTAAACTTCGTAAGAATAGGAAGAATAAATGACGGTACTATTTGTAAGGTCCGGCTAACTACGTGCCAGCAGCCGCGGTAATACGTAGGGTGCGAGCGTTAATCGGAATTACTGGGCGTAAAGCGTGCGCAGGCGGCGCTGTAAGACAGATGTGAAATCC
+
FFFFFFFFFFFFFFFFFFFFFFFFFFFFFFFFFFFFFFFFFFFFFFFFFFFFFFFFFFFFFFFFFFFFFFFFFF:FFFFFFFFFFFFFFFFFFFFFFFFFFFFFFFFFFFFFFFFFFF:FF:FFFF:FFFFFFFFFFFFFFFFFFFFFFFFFFFFFFFFFFFFFFFFFFFFFFFFFFFFFFFFFFFFFFFFFFFFFFFFFFFFFFFFFFFF,FFFFFFF,FFFFFFFFFFFFFFFFFFFFFFFFF:FFFF
@A00920:152:HGHKKDRXX:2:2104:29559:36526 1:N:0:CGCGTTCA+CTAAGCCT
ACTCCTACGGGAGGCAGCAGTAAGGAATATTGGTCAATGGACGCAAGTCTGAACCAGCCATGCCGCGTGGAGGATGAAGGCCCTCTGGGTTGTAAACTTCTTTTATCTGGGAAGAAATCCGGAAATTCTTTTCCGGTTGACGGTACCAGAGGAATAAGCACCGGCTAACTCCGTGCCAGCAGCCGCGGTAATACGGAGGGTGCAAGCGTTATCCGGATTCACTGGGTTTAAAGGGTGCGTAGGCGGGCAG
+
FFFF:FFFFFFFFFFFFFFFFFFF:FFFFFFFFFFFFF:FFFFFFF,FFFF:FFFFFFFFFFFFFFFFFFFFFFFFFFFF::FFFFF:F:FFFFFFFFFFF,:FFFFF,FFFFF,FFFF:FFFFFFFFFFF:FFFFFFFFFFFFFFFFF:FFF::FF:FFFFFFFFFFFFFFFFFFFFFFFFFFFFFFF::FF,,FFFFFFFFF:F:FFF:FFFFFFFFFFFFFF:FF:FFFFFFFFFFFF:FFFFFFFF
@A00920:152:HGHKKDRXX:2:2104:14859:36714 1:N:0:CGCGTTCA+CTAAGCCT
ACTCCTACGGAGGCAGCAGTGGGGAATCTTGGACAATGGGCGAAAGCCTGATCCAGCGACGCCGCGTGGGTGATGAAGGCCTTCGGGTTGTAAAGCCCTGTTGAGGGGAAAGAAAACGTCGGGCGCGAATAGCTCCTGACCTTGACGGTACCCCTCCAGAAAGCACCGGCTAACTCTGTGCCAGCAGCCGCGGTAATACAGAGGGTGCGAGCGTTAATCGGAATTACTGGGCGTAAAGCGTGCGCAGACG
+
:FFFFFFFFFFFFFFFFFFFFFFFF:FF,FFFFFFFFFFFFFFFFFFFFFFFFFFFFFFFFFFFFF,FFFFFFFFFFFFFFFFFFFFFFFFFF:FFFFFF:FFFF:FFFFFF:FFFFFFFFFFFFFFFFFFFFFFFFFFFFFFFFFF::FFFFFFFFFFFFFF:F:FFFFFFFFFFFFFFFF,FFFFFFFFFFFFFF:FFFFFFFFFFFFFFFFFFF:FF:F:FFFFFFFFFFFFFFFF:FFFFF,,F:F
@A00920:152:HGHKKDRXX:2:2104:23194:36808 1:N:0:CGCGTTCA+CTAAGCCT
ACTCCTACGGGAGGCAGCAGTGGGGAATATTGCGCAATGGGCGAAAGCCTGACGCAGCGACGCCGTGTGAGGGAAGAAGGCCTTCGGGTCGTAAACCTCTGTCAGAAGGGAAGAACCCCCAAGGTTCGAACAGGGCCTTGGGCTGACGGTACCTTCAGAGGAAGCACCGGCTAATTCCGTGCCAGCAGCCGCGGTAATACGGACGGTGCAAGCGTTAATCGGAATCACTGGGCGTAAAGCGCGCGTAGGC
+
FFFFFFFFFFFFFFF,FFFF:FFFFFFFFF:FFFFFFFFF::,FFFFFFFFFFFFFFFFFFFFFFF:FFFFF:FF:FFF,F:FFFFFFFFFFFF,FFFFFFFFFFFFFFFF,FFFFFFFFFFFFFFFFFFFF:FFFFFFFFFFFFFFFFFFFFFFFFFFFFFFFFFFFFFFFFFFFFFFFFF:FFFFFFFFFFFFFFF,FFFF,FF::FFFFFFF,FFFFFFFFFFFFFFFFFFFFF,FFFFFFFF,FFF
@A00920:152:HGHKKDRXX:2:2105:27172:1799 1:N:0:CGCGTTCA+CTAAGCCT
ACTCCTACGGGAGGCAGCAGTGGGGAATCTTGCGCAATGGGCGAAAGCCTGACGCAGCAACGCCGCGTGCAGGAAGAAGGGCTTCGGCTCGTAAACTGCTTTTCTGAGGGACGAGCAAGGACGGTACCTCAGGAAGAAGTCTCGGCTAACTACGTGCCAGCAGCCGCGGTAAAACGTAGGAGGCGAGCGTTATCCGGATTTACTGGGCGTAAAGCGCGTGCAGGCGGTTTGGTAAGTTGTGCGTGAAAGC
+
FFFFFFFFFFFFFFFFFFFFFFFFFFFFFFFFFFFFFFFFFFFFFFFFFFFFFFFFFFFFFFFFFFFFFFFFFFFFFFFFFFFFFFFFFFFFFFFFFFFFFFFFFFFFFFFFFFFFFFFFFFFFFFFFFFFF:F:FFFFFFFFFFFFF:FFFFFFFF:FFFFFFFFFFFFFFF:FFFFFFFFFFFFFFFFFFFFFFFFFFFFFFFFFFFFFF,FFFFFFFFF:FFFFFFFFFF,FFFFFFFF:FF:FFFF
@A00920:152:HGHKKDRXX:2:2105:2076:2362 1:N:0:CGCGTTCA+CTAAGCCT
ACTCCTACGGGAGGCAGCAGTGGGGAATATTGGACAATGGGCGCAAGCCTGATCCAGCAACGCCGCGTGGAGGACGAAGGTCTTCGGATCGTAAACTCCTGTCAGGCGGGACGAAGGATTCCGGGCAAATAGTCCGGAATCTTGACGGTACTGCCAGAGGAAGCCCCGGCTAACTCCGTGCCAGCAGCCGCGGTAATACGGAGGGGGCTAGCGTTATTCGGAATTATTGGGCGTAAAGGGCGCGTAGGCG
+
FFFFFFFFFFF:FFFFFFFFFFFFFF,FFFFFFFFFFFFFFF:FFFFFFFFFFFFFFFFFFFFFFFFFFFFFFFFFFFFFFFFFFFF:F,FFFFFFFF:FFFFFFFFFFFFFFFFFFFFFFFFFFFFFFFFF:F,FFFFFFF,F:FFFFFFFFFFFFFFFF:FFFF:FFF::FFFFFFFFF:FFFFF:F::FFF:FFFFFFFFFFFFFFFFFFFFFFFFFFFFFFFFFFFFFF:F:FFF:F:F:,:FF:F
@A00920:152:HGHKKDRXX:2:2105:5159:4131 1:N:0:CGCGTTCA+CTAAGCCT
ACTCCTACGGGAGGCAGCAGTGGGGAATATTGGACAATGGGCGCAAGCCTGATCCAGCCATGCCGCGTGGGTGAAGAAGGCCTTCGGGTTGTAAAGCCCTTTTGTTGGGAAAGAAAACTATCCGATTAATACTCGGAGAGAATGACGGTACCCAAAGAATAAGCACCGGCTAACTTCGTGCCAGCAGCCGCGGTAAAACGAAGTGTGAAAGCGTTAATCGGAATTACTGGGCGTAAAGCTTGCGTAGGTG
+
FFFFFFFFFFFFFFFFFFFFF:FFFFFFFFF:FFFFFFFFF,FFFF,FFFFFFF:FFFFFFFFFFFFFFF::FFFFFFFF,FFFFFF,FFFFFFFF:FFF:F,:FF,FFFFF:FF:FFF,FFFFFFFFF::F:FFFFFFF,:FFF,FF,:FFFFFF,:F:FF:FFF,F:FFFFF:FFFFFF,F,FF,FF:FFF,F,,,:FF,F:,F::FF,F:FFF,,FF:FF,,F,FFF,F,:F::FF,F::,F:F,FF
@A00920:152:HGHKKDRXX:2:2105:10348:4351 1:N:0:CGCGTTCA+CTAAGCCT
ACTCCTACGGGAGGCAGCAGTCGAGAATCTTGCACAATGCACGAAAGTGTGATGCAGCGACGCCGCGTGAAGGATGAAGGCCCTTGGGTCGTAAACTTCTTTTATGCGGGAAGAAAAAAATGACGTTACCGCATGAATAAGCCACGGCTAACTACGTGCCAGCAGCCGCGGTAATACGTAGGTGGCAAGCGTTGTCCGGATTTACTGGGCGTAAAGAGTATGTAGGCGGACATTTAAGTAGAAAGTGAAA
+
FFFFFF:FFFFFFFFFFFFFFFFFFFFFFFFFFFFFFFFFFFFFFFFFFFFFFFFF:FFFFFFFFFFFFF:FFFFFFF:FFFF,FFFFFFFFFFFFFFFFFFFFFFFFFFFFFFF::FFFF:FFFFFFFFFFFFFFFFFFFFFFFFFFFFFFFFFFFFFF::FFFFFFFFFFF:FFFFFFFFFFFFFF:FFFFFFFFFFFFF:FFF:F:FFFF:FFFFFFFFFFFFFFFFFFFFFFFFFFFFFF:F,F:,
@A00920:152:HGHKKDRXX:2:2105:26964:4445 1:N:0:CGCGTTCA+CTAAGCCT
ACTCCTACGGGAGGCAGCAGTGGGGAATATTGGACAATGGGCGAAAGCCTGATCCAGCCATGCCGCGTGAGTGACGAAGGCCTTAGGGTTGTAAAGCTCTTTTAGTGGGGAAGATAATGACGGTACCCACAGAAAAAGCCCCGGCTAACTTCGTGCCAGCAGCCGCGGTAATACAGAGGGTGCGAGCGTTGTCCGGATTCACTGGGCGTAAAGGGTGCGCAGGCGGCCGGGTGTGTCGGGTGTGAAAGCT
+
FFFFFFFFFFFFFFFFFFFFFFFFFFFFFFF:FFF,FFFFFFFFFF,FFFFFFFFFFFFF:FFFFFFFFFFFFFFFFFFFFFFFFFF:FFFFFFFFFFFFFFFFFFFFFFFFFFFFFFFFFFFFFFFFFFFFFFFF,FFFFFFFFF,FFFFFFFFFFFFFFFFFFF:FFF:FFFFFFFFFFFFF:FFFFFFFFFF:FFFFFFFFFFFFF::FFFFFFFFFFF:FFFFFFFFFFFFFFFFFFFFFFFFFFF
@A00920:152:HGHKKDRXX:2:2105:25039:4554 1:N:0:CGCGTTCA+CTAAGCCT
ACTCCTACGGGAGGCAGCAGTAGGGAATATTGGACAATGGGCGAAAGCCTGATCCAGCGACGCCGCGTGAGGGATGAAGGCCTTCGGGTTGTAAACCTCTGTTGTGAGGAAAGAAGCCGGGTGCATAACCCGGTGACGGTACCTCACGAGGAAGCCCCGGCTAACTACGTGCCAGCAGCCGCGGTGATACGTAGGGGGCGAGCGTTATCCGGATTCACTGGGCGTACAGGGCGCGTAGGCGGTTACGTAA
+
FFFFFFFFFFFFFFFFFFFFFFFFFFFF:FFFFFFFFFFFFFFFFFFFFFFFFFFFFFFFFFFFFFFFFFFFFFFFFFFFFFFFFFFFFFFFFF,FFFFFFFFFFFFFFFFFFFFFFFFFFFFFFFFFFF:FFFFFFFFF:FFFFFFFFFFFFFFFFFFFFFFFFFFFFFFFFFFFFFFFFFFFFFFFFFFFFFFFFFFFF:FFFFFFF,FFFFFFF:FFFFFFFF,FFFFFFFFFF:FFF:FFFFFFF,
@A00920:152:HGHKKDRXX:2:2105:25129:5087 1:N:0:CGCGTTCA+CTAAGCCT
ACTCCTACGGGAGGCAGCAGTGGGGAATATTGGACAATGGGCGCAAGCCTGATCCAGCCATGCCGCGTGAGTGAAGAAGGCCCTCGGGTTGTAAAGCTCTTTTGTTGGGAAAGAAAAGCAACCGGCCAATACCCGGTTGTTCTGACGGTACCCAAAGAATAAGCACCGGCTAACTTCGTGCCAGCAGCCGCGGTAATACGACGGGTGCAAGCGTTACTCGGAATTACTGGGCGTAAAGCGTGCGTAGGTG
+
FFFFFF,FFFFFFFFFFFFFFFFFFFFFFFFFFFFFFFFFFFFFFFFFFFFFFFFFFFFFFFFFFFFFFFFFFFFF:FFFF:FFFFFFFF:FFFFF:FFFFFFFFFFFFFF:FFFF:FFFFFFFFFFFFFFFFFFFFFF:FFFFFFFFFFFFF,FFFFFF:FFFFFFFFFFFFFFFFFFFFFFFFFFFFFFFFFFFFFFFF,FFFFFFFFFFFFFFFFFFFF,F:FFFFFFFFFFF,FFFFFFFF,FFFF
@A00920:152:HGHKKDRXX:2:2105:13467:5337 1:N:0:CGCGTTCA+CTAAGCCT
ACTCCTACGGGAGGCAGCAGTGGGGAATCTTAGACAATGGGGGAAACCCTGATCTAGCCATGCCGCGTGGACGATGAAGGCCTTAGGGTTGTAAAGTCCTTTCGCTGGGGAAGATAATGACGGTACCCAGTAAAGAAGCCCCGGCTAACTCCGTGCCAGCAGCCGCGGTAATACGGAGGGGGCTAGCGTTATTCGGAATTATTGGGCGTAAAGGGCGCGCAGGCGGCCTGGCAAGTGGAAGGTGAAATCC
+
FF:FFFFFFFFFFFFFFFFFFFFFFFFFFFFFFFFFFFFFFFFF,FFFFFFFFFFFFFFFFFFFFFFFFFFFFFFF:FFFFFF,FFFF:FFFFFFFFFFFFFFFFFFFFFFFFFF:FF:FFFFFFF:FFF:FFFFFFFFFFFFFFF:FFFFF:FFFFFFFFFFFFFFFFFFF:FFFFFFFFF:FFFFF:FFFFFFF:F,FFFFFFFFFFFF:FFFFFFFFFFFFFFFFFFFFFFFFFFFFFFFFF,FFF,
@A00920:152:HGHKKDRXX:2:2105:4716:5588 1:N:0:CGCGTTCA+CTAAGCCT
ACTCCTACGGGAGGCAGCAGTGGGGAATCTTGCGCAATGGCCTAACGGCTGACGCAGCGACGCCGCGTGGGGGAGGAAGGGCTTCGGCTCGTAAACCCCTGTTGCCCGGGGCGAACCTCTGGTTTCGACCAGACTGACGGTACCGGGTGAGGAAGCACCGGCTAACTCCGTGCCAGCAGCCGCGGTAATACGGAGGGTGCGAGCGTTGTCCGGAATCACTGGGCGTAAAGGGCGCGTAGGCGGCCGAGCA
+
FFFFFFFFFFFFFFFFFFFFFFFFFF,FFFFFFFFFFFFFFFFFFFFFFFFFFFFFFFFFFFFFFFFFFFFFFFFFFFFFFFFFFFFFFFFF,FFFFFFFFFFFFFFFFFFFFFFFFFFFFFF:FFFFFFFFFFFFFFFFFFFFFFFFFFFFFFFFFFFFFFFFFFFFFFFFFFFFFF::FFFFFF:FFFFFFFFFFFFFFFFFFFF:FFFFFFFFFFF:FFFFFFFFFFFF:FFF:FFFFFFFFFFFFF
@A00920:152:HGHKKDRXX:2:2105:14868:6386 1:N:0:CGCGTTCA+CTAAGCCT
ACTCCTACGGGAGGCAGCAGTGGGGAATATTGGACAATGGGCGAAAGCCTGATCCAGCCATGCCGCGTGTGTGAAGAAGGTCTTCGGATTGTAAAGCACTTTAAGTTGGGAGGAAGGGTATTCACCTAATACGTGAGTATTTTGACGTTACCGACAGAATAAGCACCGGCTAACTTCGTGCCAGCAGCCGCGGTAATACGAAGGGTGCAAGCGTTAATCGGAATTACTGGGCGTAAAGCGCGCGTAGGTG
+
FFFFFF,FFFFFFFFFFFFFFFFFFFFFFFFFFFFFFFFFFFFFFFFFFFFFFFF:F:F:FFFFFFFFFFFFF::FFFFFFFF,FFFFFFFFFFFFFFFF:F,FFFFFFFFFF:FFFFFFFFFFFFFFFFFFFFFFFFFFFF:FFFFFFFFFFFFFFFFFFF:FFF:FFFFFFFFFFFFFFFFFFFFFFFFFF:FFF:FF:FFFFFFFFFFFFFFFFFFFFFFF:FFFF:FFF,FFFFFFFFFFF,FFFF
@A00920:152:HGHKKDRXX:2:2105:30002:6918 1:N:0:CGCGTTCA+CTAAGCCT
ACTCCTACGGGAGGCAGCAGTGGGGAATCTTGCGCAATGGGCGAAAGCCTGACGCAGCCATGCCGCGTGAATGATGAAGGTCTTAGGATTGTAAAATTCTTTCACCGGGGACGATAATGACGGTACCCGGAGAAGAAGCTCCGGCTAACTTCGTGCCAGCAGCCGCGGTAATACGGAGGGTGCGAGCGTTGTCCGGAATCACTGGGCGTAAAGGGCGCGTAGGCGGCCTGATAAGTAGGGGGTGAAATCT
+
FFFFFF:FFFFFFFFFFFFFFFFFFFFFF:FFFFFFFFFFFFFFFF:FFFFFFFFFFFFFFFFFFFFFFFFFFFFFFFFFFFFFFFFFFFFFFFFFF:FFFFFFF,FFFFFF:FFFFFFFFF:FFF:F:FFFFFFFFFFFFFFFFFFFFFFFFFFF:FFFF:FFFFFFF:FFFFFF:FFFFFFFFFFFF:FFFFFFF,FFFFFFFFFFFF:FFFFFFFFFFFFF:FFFFFFFFFFFFFFFFFFFF,FFFF
@A00920:152:HGHKKDRXX:2:2105:23258:7106 1:N:0:CGCGTTCA+CTAAGCCT
ACTCCTACGGGAGGCAGCAGTGGGGAATTTTGGGCAATGGCCGAAAGGCTGACCCAGCGACGCCGCGTGCGGGAGGACGCCCTTCGGGGTGTAAACCGCTGTCAGAGGGGACGAATGGCCCAGGCGGGAATACTGTCTGGGTGTGACGGTACCCTCAGAGGAAGCACCGGCTAACTCTGTGCCAGCAGCCGCGGTAATACAGAGGGTGCGAGCGTTGTTCGGAATCACTGGGCGTAAAGCGCGCGCAGGC
+
FFFFFFFFFFFFFFFFFFFFFFFFFFFFFFFFFFFFFFFFFFFFFFFFFFFFFFFFFFFFFFFFFFFFFFFFFFFFFFFFFFFFFFFFFFFFFFFFFFFFFFFFFFFFFFFFFFFFFFFFF,FFFF:F,FFFFFFFFFFFFFFFFFFFFFFFFFF:FFFFFF:FFF:FFFFFF:F:FFFFFFFFFF:FFFFFFF:F:FFF::F:FFFFFFFFFFF:,FFF:FF,FFFFFF:FFFF:,F:F:FFFF::F:F
@A00920:152:HGHKKDRXX:2:2105:31693:7153 1:N:0:CGCGTTCA+CTAAGCCT
ACTCCTACGGGAGGCAGCAGTTAGGAATTTTGCGCAATGGGGGAAACCCTGACGCAGCAACGCCGCGTGAGTGACGAAGGCCTTCGGGTTGTAAAGCTCTTTTAGTGGGGAAGAACACAATGACGGTACCCACAGAAAAAGCACCGGCTAACTCCGTGCCAGCAGCCGCGGTAAAACGTAGGAGGCGAGCGTTATCCGGATTTACTGGGTGTAAAGCGCGTGAAGGCTGTCGTGCAAGTGAGGCGTGAAA
+
FFFFFFFFFFFFFFFFFFFFFFFFFFFFFFFFFFFFFFFFFFFF:FFFFFFFFFFFFFFFFFFFFFFFFFF:FFFFFFF:F:FFFFFF:FFFFFFFFFFFFFFF,:F:FFFFFFFFF:FFF,:FF,FFF,FFF::FFFFFFFFF,FFF:FFFFFF,F,,FFFFFFFFFF:F:F:,FFFFFF,FF,::F,F:FF:,FFF,FF,FF,FF,FFFFFFF,F:FF::,::,F,FFFFFFFFFFFFF:,:FFFFF,
@A00920:152:HGHKKDRXX:2:2105:10484:8187 1:N:0:CGCGTTCA+CTAAGCCT
ACTCCTACGGGAGGCAGCAGTGGGGAATTTTTCGCAATGGGCGCAAGCCTGACGAAGCAACGCCGCGTGGAGGATGAAGGCCTTCGGGTCGTAAACTCCTGTCGACCGGGACGAAAGCAGTCCGACCCAATACTTCGGGCTGTTGACTGTACCGGTAGAGGAAGCTCCGGCTAACTCTGTGCCAGCAGCCGCGGTAATACAGAGGGAGCAAGCGTTGTTCGGAATTACTGGGCGTAAAGGGCGCGTAGGC
+
FFFFF,F:FF:,FFFFFFFFFFFFFFFFFFFFF,FFFFFFFFFFFFFFFFFFFFFF:FFFFFFFFF:,FFF::FF:FFF,F::FFFFFFF,FFFFF:FFFFFFFFFFFFF:FF:FFFFFFF:F,F:FFFF,F:,,:FFF:FFF,FFFFFF:F:FF:FFFFFFFF:FF:,F,,:FFFFFF,:FF:F::F:F:,FFFF:F:,F:FFF:FF,FFF:FF,FFF:F::,F,F:F:,,FFFFFFFF:,F:F,F:,:
@A00920:152:HGHKKDRXX:2:2105:15709:8249 1:N:0:CGCGTTCA+CTAAGCCT
ACTCCTACGGGAGGCAGCAGTAGGGAATCTTCCACAATGGACGAAAGTCTGATGGAGCAACGCCGCGTGAGCGATGAAGGCCTTCGGGTCGTAAAGCTCTGTTGTTAGGGAAGAACAAGTACCGGAGTAACTGCCGGTACCTTGACGGTACCTAACCAGAAAGCCACGGCTAACTACGTGCCAGCAGCCGCGGTAATACGTAGGTGGCAAGCGTTGTCCGGAATTATTGGGCGTAAAGCGCGCGCAGGCG
+
FFF,FFFFFFFFFFFFF:FFFFFFFFFFFFFFFFFFF:FFFFF:FFFFFFFFFFFFFF:FFFFFFFFFFFFFFFFF:FFF,FFFFFFFFFFFFF:FFFFFFF,F:FFFFFFFFFFFFFFFFFFFFF:FFFFF,FFFFFFFF:FFFFFFF:FFFFF,FFFFFFFFFFF,FFFFFFFFFFFFFFFFF,FFFFFFFFF:FFFFFFFFF:FF:FFFFFFF::F,FF,FFF:FFF:FFF,,FFFFFF:FFFFFFF
@A00920:152:HGHKKDRXX:2:2105:18222:8406 1:N:0:CGCGTTCA+CTAAGCCT
ACTCCTACGGGAGGCAGCAGTGGGGAATTTTGGACAATGGGCGCAAGCCTGATCCAGCCATGCCGCGTGGGTGAAGAAGGCCTTCGGGTTGTAAAGCCCTTTCGGCTGGGACGAAAAGGTCTGCGATAACACCGCAGATCCATGACGGTACCAGCAGAAGAAGCACCGGCTAACTACGTGCCAGCAGCCGCGGTAATACGTAGGGTGCAGGCGTTAATCGGAATTACTGGGCGTAAAGCGTGCGCAGGCG
+
FFFFFFFFFFFFFFFFFFFFFFFFFFFFFFFFFFF,FFFFFFFFFFFFFFFFFFFFFFF:FFFFFFFFFFFFFFFFFFFFFFFFFFFFFFFFFF:F:FFFFFFFFFFFFFFFFFFF:FFFFFFFF:FF:F:FFFFFF:FFFFFFFFFFFFFFFFFFF:FF:,F:FFFFFFFFFFFFFFFFFFFFFFF:FF:FFFF,::FFF:FFFFFFF:FFFFF:FF:F:F:::FFFFFF:FFF::F:FFF:FFFFFFF
@A00920:152:HGHKKDRXX:2:2105:11198:8422 1:N:0:CGCGTTCA+CTAAGCCT
ACTCCTACGGGAGGCAGCAGTGGGGAATCTTGCCCAATGGGCGAAAGCCTGAGGCAGCAACGCCGCGTGTGGGATGAAGGCCCTTGGGTTGTAAACCACTTTCAGCAGGGACGAAGCGCAAGTGACGGTACCTGCAGAAGAAGCACCGGCCAACTACGTGCCAGCAGCAGCGGTCATACGTAGGGTGCAAGCGTTGTCCGGAATTATTGGGCGTAAAGAGATCGTTGGCGTTCTGTCGCGTCGGCTGTGA
+
FFFFFFFFFFFFFFF:FFFFFFFFFFFFFFFFFFF:FFFFFFF:F:FFFFF,FFF,FFFFFFFFFFFFFF:FFFFFFFF,FFFF:FFFFFFFFFFFF:FFFFFF:,FFFFFFF,FF,FFFFFF:FFFFFF:F:F:F:FFF:FFFFFFFFFFF:FFF::FFF,:FFFFF,FF:FF,FF:F:,FF::FFFFF,FFFF:F,:FFFFF,FFF:FF,F:,F:F,,,FFFF,FF,F,F,FFF:F,FFF,F:,FF,F
@A00920:152:HGHKKDRXX:2:2105:25762:9627 1:N:0:CGCGTTCA+CTAAGCCT
ACTCCTACGGGAGGCAGCAGTGGGGAATATTGGACAATGGGCGCAAGCCTGATCCAGCCATGCCGCGTGTGTGAAGAAGGCCTTCGGGTTGTAAAGCACTTTTGTCCGGGAAGAAAAGCGACGGGTTAATACCCTGTTGTTCTGACGGTACCGGAAGAATAAGCACCGGCTCACTTCGTGCCAGCAGCCGCGGTAATACGAAGGGTGCAAGCGTTACTCGGAATTACTGGGCGTAAAGCGTGCGTAGGTG
+
FFFFFFFFFFFFFFFFFFFFFFFFFFFFFFFFFFFFFFFFFFFFFFFFFFFFFFFFFFF:FFFFFFF:FFFFFFFFFFFFFFFFFFFFFFFFFFFFFFFFFFF:FFFFFFFFFF:FFFFFFFFFFFFFFFFFFFFFFFFFFFFFFFFFF:FFFFFFFFFFFFFFFFFFFFF,FFFFFFFFFFFFFFFFFFFFF,FFF:FFFFFFFFFFFFFF:FFFFF::FF,F:FFFFFFFF:F,FFFFFF:FFFFFFF
@A00920:152:HGHKKDRXX:2:2105:20283:9721 1:N:0:CGCGTTCA+CTAAGCCT
ACTCCTACGGGAGGCAGCAGTGGGGAATATTGCGCAATGGGCGAAAGCCTGACGCAGCAACGCCGCGTGAGTGATGAAGGCCTTCGGGTCGTAAAGCTCTGTCAGAGGGAACGAATGTTTCTGGGGTTAACAGCCCCGGGAAGTGACGGTACCCTCAAAGGAAGCACCGGCTAACTCTGTGCCAGCAGCCGCGGTAATACAGAGGGTGCAAGCGTTGTTCGGAATCAGTGGGCGTAAAGGGCGTGTAGCC
+
,F:FFFFFFFF:FFFFFFFF,:FFFFFF,,FFFFFFFFFFFFFFFFFFFFFFFFFFFFF,FFFFFFFFF:F:F,FFFFFFFFFFFF:FFFFFFFF:F,FFFFFFFF,FFF,FFF::FFFFFFFFFFFF,FFFF,FFFFF,::FF,FFFFF,FFFF:FFF:::FF:,FFF,:F:FFFFFFF:FFF,FFF:FF::,FFFFFFFFFFFFFF:FFFFFFFF,FFFFFFFFF,FFF,FFFFFFF:FFFF:FF:,F
@A00920:152:HGHKKDRXX:2:2105:17345:10457 1:N:0:CGCGTTCA+CTAAGCCT
ACTCCTACGGGAGGCAGCAGTGGGGAATCTTGGACAATGGGGGCAACCCTGATCCAGCGACGCCGCGTGGGTGATGAAGGCCTTCGGGTTGTAAAGCCCTTTTGTTGGGAAAGAAATCCAGCTGGCTAATACCCGGTTGGGATGACGGTACCCAAAGAATAAGCACCGGCTAACTTCGTGCCAGCAGCCGCGGTAATACGAAGGGTGCAAGCGTTACTCGGAATTACTGGGCGTAAAGCGCACGCAGGTG
+
:FF:F,FFF:FFFF:FFFFFFFFFFFFFFFFFFFFFFFFFFFFFFFFFFFFFFFFFFFFFFFFFFFFFFFFFFFFFF:FFFFFFFFFF:FFFFFFFFFFFF,FFFFFFFFFFFFFFFFF,F:FFFFFFFFFFFFFFFFFFFFF:FFFFFFFFFFFFF:FFFFFFFFFFFFFFFFFFF:FFF:FFFFFFFFFFFFFFFFFFFFFFFFFFF,FFFFFFFF:FFFFFFF,FFFFFFFFFF,FFFFFF:::F:F
@A00920:152:HGHKKDRXX:2:2105:32172:10614 1:N:0:CGCGTTCA+CTAAGCCT
ACTCCTACGGGAGGCAGCAGTGGGGAATATTGCGCAATGGCCGAAAGGCTGACGCAGCGACGCCGCGTGGGGGATGAAGCATTTCGGTGTGTAAACCCCTGTTGCTCGGGACGAACAAGCGATTTCGATCGCTCTGACGGTACCGAGTGAGGAAGCACCGGCTAACTCCGTGCCAGCAGCCGCGGTAATACGGAGGGTGCGAGCGTTGTCCGGAATCACTGGGCGTAAAGGGCGCGTAGGCGGTTTGTTA
+
FFFFFFFFFFFFFFFFFF:FFFFFFFFF,FFFFFFFFFFFFFFFF:FFFFFFF,FF:FFFFFFFFFFFFFFFFFFFFFFFFFFFFFFFFFFFFFFFFFFFFFFFFFFFFFFFFFFFFF,FFFFFFFFFFFFFFFFFFFFF:FFFFFFFFFFFF,FFFFFFFFFFFF:FFFFFFFFF:FF:FFFFFFFFFFFFFFFFFFFFFFFFFFF,FFFFFF:FFFFFFFFFFF,F:FF,FFFFF:FFFFFF,FFFFF
@A00920:152:HGHKKDRXX:2:2105:19280:11271 1:N:0:CGCGTTCA+CTAAGCCT
ACTCCTACGGGAGGCAGCAGTAAGGAATATTGGACAATGGGCGAGAGCCTGATCCAGCCATCCCGCGTGCAGGAAGACGGCCCTTTGGGTTGTAAACTGCTTTTATAAGGGAAGAAAAGCCCCGATTGATCTGGGTAAGACGTTAACGTAGGAAAAAGAAACGGCAAACTCCGAGCCAGAAGCCGCGGTAATACGGAGGGAGCAAGAGGTATCCGGATTCACTGGGTTTATAGGGTGCGTAGGCGGGCAG
+
F:F::FF::FFFF,FFFFFFFF::,,FFF:F::FFFFF,:FFF:FFF:F:FF:FFFFFFFFF,F:FF:FF,,FFF,F,FF,:F,:FFF:FFF,FF,F,:F,FFF,,FFF:FFFFF::FFF,FFF:F,::::,F:,FFFFFFF,FF,F,FFF:,F,FFF,F,:FFF,FFF:FFF:F::::,:,:FFF,FF,F,F:,FFF,F:F:,FFFF,,,,FFF,:FFFF,F:F:,,:F,,FFFFFFF,:FFF:FF:,F
@A00920:152:HGHKKDRXX:2:2105:18792:11522 1:N:0:CGCGTTCA+CTAAGCCT
ACTCCTACGGGAGGCAGCAGTGGGGAATCTTGGACAATGGGCGCAAGCCTGATCCAGCGACGCCGCGTGGGTGAAGAAGGCCTGCGGGTTGTAAAGCCCTTTCGGTGGGGAAGAAAAGTTTCGACCTAACACGTCGGGACCTTGACGTAACCCACTAAAGAAGCACCGGCTAACTCTGTGCCAGCAGCCGCGGTAATACAGAGGGTGCGAGCGTTAATCGGACTTACTGGGCGTAAAGCGCGCGTAGGCG
+
F,FFFFFFFF:FFFFFFFFFFFFFF,FFFFFFF,F:FFFFFFFFFF:FFF:FFFFFFF:FF:FFFFFFFFFFFFFFFFFFFFFFFFFFFFFFFFFFFFFFFFFFFFFFFFFFFF,FFFFFFFFFFFFFFFFFFF:FFFFFFF:F:FFFF,FFF:FFFFFF,FFFFFFFFF:FFFFFFFFFFFFFFFFFFFFFFFFFFFF:FFFF:FFFFFFFFFFFFFFFFF,FFFFFFFFFFFFFFFFFFFFFFFFFFF
@A00920:152:HGHKKDRXX:2:2105:15808:12493 1:N:0:CGCGTTCA+CTAAGCCT
ACTCCTACGGGAGGCAGCAGTGGGGAATATTGGACAATGGGCGAAAGCCTGATCCAGCGACGCCGCGTGGGTGAAGAAGGCCTTCGGGTTGTAAAGCCCTTTAAGCCGGGAAGAAAATATCGGCGATAACATCGCCGGTCTTGACGGTACCGGAAGACTAAGCACCGGCTAACTCTGTGCCAGCAGCCGCGGTAATACAGAGGGTGCAAGCGTTAATCGCATTTACTGGGCGTAAAGCGTGTGTAGGTGG
+
FFFFFFFFFFFFFFFFFFFFFFFFFFFFFFFFFFFFFFFFFFFFFFFFFFFFFFFFFFFFFFFFFFFFFFFFFFFFFFFFFFFFFFFFFFFFFFFFFFFFFF,FFF:FFFFF:FFFF,,F,F,FFFFFFFFFFFFFFFFFFFFFF:FFFF:FFFFFF,:FF:FFFFFF:F,FFFFF:,FFFFF:,F:FFFF,FFFFFFFFFFFFFFF:,FFF,,FF:FF,FFFFFF:F,FFF,,,FFFFFF:FFFF:FFF
@A00920:152:HGHKKDRXX:2:2105:32796:12571 1:N:0:CGCGTTCA+CTAAGCCT
ACTCCTACGGGAGGCAGCAGTGGGGAATCTTGGACAATGGGCGCAAGCCTGATCCAGCCATGCCGCGTGAGTGATGAAGGCCCTAGGGTTGTAAAGCTCTTTCGGCGGGGACGATAATGACGGTACCCGCAGAAGAAGCCCCGGCTAACTTCGAGCCAGCAGCCGCGGTAATACGAAGGGGGCTAGCGTTGTCCGGAATTATTGGGAGTAAAGGGAGCGTAGGCGGCGTGGTAAGTCAGATGTGAAATCC
+
FFFFFFFFFFFF:FFFFF:FFFFFFFFFFFFFFFFF:FFFFFFFFFFFFFFF,FFFFFFFFFFFFFFFFFFFFFFFFFFFFFFFFFFFFFFFFFFFFFFFFFFFF:FFF,FFF:F,FF:,FFFFFF,FFFF,,FF::FFFF:F:FF,FFF:F:,,FFF,FFFFFFFFFFF:F:,F:FFFFFFFF,F:FF:FFF:,FFF:FF:,FFF,FFF:FFFF:FFFFFFFF::FFFF:FFFFFFF:FFFFFF,FFFF
@A00920:152:HGHKKDRXX:2:2105:31584:13135 1:N:0:CGCGTTCA+CTAAGCCT
ACTCCTACGGGAGGCAGCAGTAAGGAATATTGGACAATGGCCGCAAGGCTGATCCAGCCATCCAGCGTGCAGGAAGAAGGCCCTATGGGTTGTAAACTGCTTTTGTCAGGGAAGAAACCTTGGGATTTACTCCTGAGCTGACGGTACCTGAAGAATAAGCACCGGCTAACTCCGTGCCAGCAGCCGCGGTAATACGGAGGGTGCGAGCGTTATCCGGAATTACTGGGTTTAAAGGGTGCGTAGGCGGCTT
+
FFFFFFFFFFFF:FFFFFFFFFFFFFFFFFFFFFFFFFFFFFFFFFFFFFFFFFFFFFFFFFFFFFFFFFFFFFFFFFFFFFFFFFFFFFFFFFFFFFFFFFFFFFFFFFFFFFFFFFFFFFFFFFF:FFFFFFFFFFFFFFFFF:FFFFFFFFFF:FFFFFFFFFFFFFFFFFFFFFFFFF:FFF:FFFFFFFFFFFFFFFFFFFFFFFFFFFFFFF,FFFFFFFFFFFFF,FFFFFFFFFFFFFFFFF
@A00920:152:HGHKKDRXX:2:2105:28212:13275 1:N:0:CGCGTTCA+CTAAGCCT
ACTCCTACGGGAGGCAGCAGTAGGGAATATTGGACAATGGGCGAAAGCCTGATCCAGCCATGCCGCGTGAGTGATGAAGGCCCTAGGGTTGTAAAGCTCTTTCACCGGTGAAGATAATGACGGTAACCGGAGAAGAAGCCCCGGCTAACTTCGTGCCAGCAGCCGCGGTAATACGGAGGATCCGAGCGTTATCCGGAATCATTGGGTTTAAAGGGTCCGTAGGTGGATGGTTAAGTCAGAGGTGAAATCC
+
FFFFFFF:FFFFFFFFFFFFFFFFFFFFFFFFFFFFFFFFFFFFFFFFFFFFFFFFFFF:FFFFFFFFFFFFFF,FFFFFFFF:FFFFF:FFFFFFFFFFFFFFFFFF:FFFFFFFFFFFFFFFFFFFFFFFFFFFFFFFFFFFFFFFFFFFFFFFFFFFFFFFFFFFFFF,FFFFFFFFFFFFFFFFFFFFF:FFF,FFF,FFFFF:FFFFFFFFF:FFF:FFFFFFFFF:FFFFF:FFFFFF:FFFFF
@A00920:152:HGHKKDRXX:2:2105:17011:13322 1:N:0:CGCGTTCA+CTAAGCCT
ACTCCTACGGGAGGCAGCAGTAAGGAATATTGCACAATGGACGCAAGTCTGATGCAGCAACGCCGCGTGCCCGAGGAAGGCCTTCGGGTTGTAAAGATCTTTCGGCCGGAACGAAATCGTCCGAGCTAAAAACTCGCATGGATGACGGTACCGGAAGAAGAAGCACCGGCTAACAACGTGCCAGCAGCCGCGGTAATACGTAGGGTGCAGGCGTTAATCGGAATTACTGGGCGTAAAGCGTGAGCAGGCG
+
FFFFFFFFFFFFFFFFFFFFFFFFFFF:::F,FFF:FFFFFFFFFFFFFFFFFF,,FFFFFFFFFFFFFFFFFF:FFFF,FF:FFFFFF,FFFFFF,,FFFFFF,FFFFF,:FFFF,F:FFFFFFFF,F,F,F,:,,FFF,FF:F::FFF,F,,FF::FF,:FFFF:,FF,FF,,,F,FFFF:,F:FFF:F,FFFFFF,:FFFFFFFFF:FFF:F:FFFFFFF::F,,,FFFF:,F,:FFF,,,FF,FFF
@A00920:152:HGHKKDRXX:2:2105:8901:13432 1:N:0:CGCGTTCA+CTAAGCCT
ACTCCTACGGGAGGCAGCAGCAGGGAATCTTGCGCAATGGGCGAAAGCCTGACGCAGCAACGCCGCGTGGGGGAAGAAGGCCTTCGGGTTGTAAACCCCTTTCAGGAGGGAAGAAAATGACGGTACCTCCAGAAGAAGCGCCGGCTAACTCCGTGCCAGCAGCCGCGGTAAGACGGAGGGCGCGAGCGTTGTTCGGAATCACTGGGCGTAAAGCGCGCGCAGGCGGATGGGTAAGTCGGGGGTGAAAGAC
+
FFFF:FFFFFFF:FFFFFFFFFF:FFFFF,:,FFF:FFFFFFFFFF:FFFFFFFFFFFF:FFFFFFFFFFFFFF,FFFFF:FFF,FFFFFFFF:FFFFFF:FFFFFFFFFF:F::FFF:FF:FFFF::FFFFFFFFFFFFF,FFFFFFF:FFFFFFF:FFFFFFF:FFFFF:FFFFFF,::FFFFFFFFFFFFFFFF,FFFFF,FF,FFFFF,,FFF,FF::FFF:FF::F,FF:FF::::FFFFFFF:F
@A00920:152:HGHKKDRXX:2:2105:24180:14215 1:N:0:CGCGTTCA+CTAAGCCT
ACTCCTACGGGAGGCAGCAGTAGGGAATTTTCCACAATGGGCGAAAGCCTGATGGAGCAAAGCCGCGTGCAGGATGAATGCCTTCTGGTTGTAAAATTCTTTTGTCTTTGGCGGTAATGACGGTACCCGCAGAAGAAGCCCCGGCTAACTTCGTGCCCGCAGCCGCGGTACTACGAAGGCGGCTAGCGTTGTTCGGACTTACTGGGCGTAAAGCGCGCGTAGGCGGACATTTAAGTCCGGGGTGAAATAC
+
FFFFFFFFF:FFFFFFFFFFFF:FFFFF:FFF:,FFFFFF:FFFFFF,FFFFFFFFFF,::FFFFFFFFFFFFFFFFFFFFF:FF,FFFF,:,FF,,,,:FFF:,,F,FF,,,,FFFFFF,:FFF,FFF:F,::FFF,F,FFFF:,FFFFFF,::,F,FF,,:F:F,,:F,F:FFFF:F,FFFF,:,FFF,FFFFFF,F,:F,,,FFFF:,F:FFF:,:FF:F:FFF,FFFF::FFF,FF,FFF:,FF,F
@A00920:152:HGHKKDRXX:2:2105:2239:14450 1:N:0:CGCGTTCA+CTAAGCCT
ACTCCTACGGGAGGCAGCAGTGGGGAATCTTGCGCAATGGGCGAAAGCCTGACGCAGCGACGCCGCGTGGGGGAGGAAGGTTTTCGGATCGTAAACCCCTGTTGCCCGGGACGAATCCACCGATTCTTCGGTGTTGACGGTACCGGGTGAGGAAGCACCGGCTAACTCCGTGCCAGCAGCCGCGGTAATACGGAGGGTGCGAGCGTTGTCCGGAATCACTGGGCGTAAAGGGCGCGTAGGTGGTGGGGTA
+
FFFFFFFFFFFFFFFFFFFFF:FFFFFFFFFFFFFFFFFFFFFFFFFFFFFFFFF:FFFFFFFFFFFFFFFFFFFFFFFFFFFFFFFFFFFFF:FFFFFFFFFFFFFFFFFFFFFFFFFF:FFFFF:FFFFFFFFF:FFFF:FFFFFFFFFFFFFFFFFFFF:FFFFFFFF::FFFFFF,FFFFFFF,FFFFFFFFFFFFFFFFFFFFFFFFFF,FFFF:FFFFFFFFFF:,FFFFFFFFFF:FFFFFF:
@A00920:152:HGHKKDRXX:2:2105:10610:14450 1:N:0:CGCGTTCA+CTAAGCCT
ACTCCTACGGGAGGCAGCAGTGGGGAATCTTGCGCAATGGGCGAAAGCCTGACGCAGCTACGCCGCGTGAGTGATGAAGGCCTTCGGGTCGTAAAGATCTGTGGGGAGAGACGAATAAGTGCGGGCTCATACACCTCAAGATGACGGAATCTCCATAGAAAGAACCGGCTAAATCTGAGCCAGCAGCCGCGGTAAGACACAGGGTGAAAACGTTGTTCGGAATAACTGGGCGTAAATCGAGTGGAGGCGG
+
FFFFFFFFFFFFFFFFFFFFFFFFFFFF,,F,FFFFFFFFFFFFFFFFFFFFFF,:FF,FFFFFFFFFFF,:FFFFFFF,FF:FFFFFF,:F:FFF:,:FFF:F,F:FFF:,FF,FFFFFFF,FFFF,FF,,,FF,F:,,:F,:,F:,:F,FFF,F:F,F::,FFFF,FF:F,:FFF,FF,,FFF,FFFFF,F:F,FFF,:FFFF:,,,FFFF,FF:,,,FF,,F,F,,FFFF,,F,FF,FF,,,F,F,,
@A00920:152:HGHKKDRXX:2:2105:27597:14779 1:N:0:CGCGTTCA+CTAAGCCT
ACTCCTACGGGAGGCAGCAGTGGGGAATATTGGACAATGGGCGAAAGCCTGATCCAGCCATGCCGCGTGAGTGATGAAGGCCTTAGGGTTGTAAAGCTCTTTCAGTAGGGAAGATAATGACGGTACCTACAGAAGAAGCCCCGGCTAACTTCGTGCCAGCAGCCGCGGTAATACGAAGGGGGCTAGCGTTGTTCGGATTTACTGGGCGTAAAGCGCACGTAGGCGGATCGTTAAGTCGGGGGTGAAATCC
+
FFFFFFFFFFF:FFFFFFFF:FFFFFF:F:FFFFFF:FFFFFFFFFFFFFFF:FFFFFFFFFFFFFFFFFFFFFFFFFFFFFFFFFFFFFFF,FFFFFFFFFFF:FFFFFFFFFFFFFFFFFFFFFFF:FFFFFFFFFFFFFFFFFFFFFFFFFFFFFF,FFFFFFFFFFFFFFFFFFF:FFFFFFFF:FFFFFFFFFFF,FFFF:FFFFFFFFFFFFFFFFFFFFFFFF:F,:FFFFFF:F,,,F:FFF
@A00920:152:HGHKKDRXX:2:2105:2754:16344 1:N:0:CGCGTTCA+CTAAGCCT
ACTCCTACGGGAGGCAGCAGTGAGGAATATTGCACAATGGACGCAAGTCTGATGCAGCAACGCCGCGTGGAGGATGAAGGTCTTTGGATTGTAAACTCCTTTTCTCAGGGAAGAGAATGGACGGTACCTGAGGAATAAGTCACGGCTAACTACGTGCCAGCAGCCGCGGTAATACGTAGGTGGCAAGCGTTATCCGGAATTACTGGGCGTAAAGCGCACGCAGGCGGCTTCTTAAGTTTGACGTGAAAGC
+
FFFFFFFFFFFFFFFFFF:FFFFFFFFFFFFFFFFFFFFFFFFFFFFFFFFFFFFFFFFFFFFFFFF:FFFFFFFFFFFFFFFFFFFFFFFFFFFFFFF:FFFFFFFFFFFFF:FF:FFFFFFFF:FFFFFFFF:FFFFFFFFFFFFFFFFFFFFFFFFFF:FFFFFFFFFFFFFFFFFFFFFFFFFFFFFFFFFFFF:FFFFFFFFFFFFF:F:FFFFF:FFFFFFF:FFFF:FFFFF,FFFFF,,FFF
@A00920:152:HGHKKDRXX:2:2105:28284:16658 1:N:0:CGCGTTCA+CTAAGCCT
ACTCCTACGGGAGGCAGCAGTGGGGAATATTGGACAATGGGCGAAAGCCTGATCCAGCCATGCCGCGTGTGTGAAGAAGGTCTTCGGATTGTAAAGCACTTTAAGTTGGGAGGAAGGGCAGTAAGTTAATACCTTGCTGTTTTGACGTTACCGACAGAATAAGCACCGGCTAACTCTGTGCCAGCAGCCGCGGTAATACAGAGGGTGCAAGCGTTAATCGGAATTACTGGGCGTAAAGCGCGCGTAGGTG
+
FFFFFFFFFFFFFFFFFF:FFFFFFFFFFFFFFFF:FFFFFFFFFFFFFFFFFFFFFFFFFFFFFFFFFFFFFFFFFFFFFFFFFFFFFFFFFFFFFFFFFFFFFFFFFFFFFFFF:FFFFFF,FFF:FF:FFFFFFFFFFFFFF:FFFFFFFFFF::,FFFFFFFFFFFFFFFFFFFFFFFFFFF:FFFFFFFFFFFFFFFFFFFFFFF:FFFF,FFFFFF::F,FFF,FFFF::FFFFF:FFFFFFFF
@A00920:152:HGHKKDRXX:2:2105:12698:16877 1:N:0:CGCGTTCA+CTAAGCCT
ACTCCTACGGGAGGCAGCAGTAGGGAATCTTGCGCAATGGGCGAAAGCCTGACGCAGCGACGCCGCGTGAGCGATGAAGGCCTTCGGGTCGTAAAGCTCTGTGGGGCGGGACGAATAAGGCTTGGCTAACATCCAAGTCGATGACGGTACCGCCTTAGCAAGCACCGGCTAACTCTGTGCCAGCAGCCGCGGTAAGACAGAGGGTGCAAACGTTGTTCGGAATTACTGGGCGTAAAGCGCGTGTAGGCGG
+
FFFFFF,FFFFFFFFFFFFFFFFFFFFFFFFFFFFF,FFFFFFFFFFFFFFFFFFFFFFFFFFFFFFFF:FFFFFFFFFFFFFFFFFFFFFFFFFFFFFFFFFFFFFFFFFFFFFFFFFFFFFFFFFFFFFFF:F,FFFFFFFFFFFFFFFFFFFFFFFF:FFFFFFFFF:FFFFFFFFFFFFFFFFFF:F:F,FF:FFFFFFFF:FFFFFFFFF:FFFFF,FFFF:F:FFFF,FF::FFFFFFFFFFFF
@A00920:152:HGHKKDRXX:2:2105:25916:17221 1:N:0:CGCGTTCA+CTAAGCCT
ACTCCTACGGGAGGCAGCAGTGGGGAATATTGGACAATGGGCGCAAGCCTGATCCAGCCATGCCGCGTGAGTGATGAAGGCCCTAGGGTTGTAAAGCTCTATTGTGCGGGAAGATAATTACGGTACCGCAAGAATAAGCCCCGGCTAACTTCGTGCCAGCAGCCGCGGTAATACGAAGGGGGCTAGCGTTGCTCGGAATCACTCGGCGTAAAGGGTGCGTAGGCGGGTCTTTAAGTCAGGGGTGAAATCA
+
F,,FFFFF,F:F:FF:::F,,FFF:FF,F,F:FF,FF::,:F:FFFFFF,FFFFFF,FFFFFF:FFF,:FF,,,FFF,F,FFF,FF,F:FF,FFF:F:F:,,F:F:,,FFFFFFF,F:,FF:FFFFF:FF:::FF:FF:F:FF,FFFFFFF,FFFFFF,FFFFFFFFFFFFFFFFFF,FFFFF:FFFFF:F,,:FF,FFFFFF,F:F:FFF::,,F:FFFFFFFFF,FFFFF:,FFF:FF:F:FF:FF:,
@A00920:152:HGHKKDRXX:2:2105:28167:17613 1:N:0:CGCGTTCA+CTAAGCCT
ACTCCTACGGGAGGCAGCAGTGGGGAATATTGCACAATGGGCGGAAGCCTGATGCAGCGACGCCGCGTGAGGGATGACGGCCTTCGGGTTGTAAACCTCTTTCAGGAGGGAAGAAGCGAGAGTGACGGTACCTGCAGAAGACGCGCCGGCTAACTACGTGCCAGCAGCCGCGGTAATACGTAGTGCGCAAGCGTGGGCCGCAATTATTGGGCGTAAAGAGCTCGTAGGCGGTTTGTCTCGGCTGCTGTGA
+
,,FFFFF:FFF:FFF,F:,F:FFFFFFFFFFFFFFF,FFF:FF:F:FFFFFFFFFFFFFFFFFFFFFFFFF:FF,FFFFFFFFFFFFF,F:F,FF::FFF:F:FF,FFFFFFFF,FF,:F:,F,FF:F,,F::F:F,F:FF,FFFFFFFF,:,:F,F,FF:,,FFF:F:,F:F::,FFFFFF:,:FFFFFF,F,,,,FF,,F:,::,F,:FFFF,,,::F:F::,:F:::FFF,FF:,:,,FFFFF,F,F
@A00920:152:HGHKKDRXX:2:2105:13810:18145 1:N:0:CGCGTTCA+CTAAGCCT
ACTCCTACGGGAGGCAGCAGTGGGGAATTTTGGACAATGGGCGCAAGCCTGATGCAGCCACGCCGCGTGCGGGAAGAAGGCCTTCGGGTCGTAAACCGCTTTCAGGGGGGAAGAAGCGCAAGTGACGGTACCTCCAGAAGAAGGACCGGCCAACTACGTGCCAGCAGCCGCGGTAATACGTAGGGTCCGAGCGTTGTCCGGAATCATTGGGCGTAAAGCGCATGTAGGCGGTCGCGTAAGTCGGATGTGA
+
FFFFFFFFFFFFFFFFFFFFFFFFFFFFFFFFF:FFFFFFFFFFFFFFFFFFFFFFFFF,FFFFFFFFFF:FFFFFFFFFFFFFFFFFFFFFF,F:FFFFFFFFFFFFFFF:FF,FFFFFFFFFFFFFF:FFFFFF:F,FFF:FFFFFFFFFFFFFFFFFFFFFFFFFF:FFFFFFFFFFF:FFFFFFFFFFFFFFFFFFFFFFFFFFFFFFFFFFFFFFFFFFF:,FFFFFFFFFFFF:F:FFFFFFFF
@A00920:152:HGHKKDRXX:2:2105:29089:19022 1:N:0:CGCGTTCA+CTAAGCCT
ACTCCTACGGGAGGCAGCAGTGGGGAATATTGGACAATGGGCGAAAGCCTGATCCAGCCATGCCGCGTGAGTGATGAAGGCCTTAGGGTTGTAAAGCTCTTTCAGTGGGGAAGATAATGACGGTACCCACAGAAGAAGCCCCGACTAACTTCGTGCCAGCAGCCGCGGTAATACGAAGGGGGCTAGCGTTGTTCGGATTTACTGGGCGTAAAGCGCACGTAGGCGGATCGTTAAGTCGGGGGTGAAATCC
+
FFFFFF:FFFFFFFFFFFFFFFFFFFFFFFFFFFF,FFFFFFFFFFFFFFFFFFFFFFFFFFFFFFFFFFFFFFFFFFFFFFFFFFFFFFFFFFFFFFFFFFFFFFFFFFF:FFFFFFFFFFFFFFFFFF:FFFFFFFFFFFFFFFFFFFFFFFFFFFFFFFFFFFFFFFFFFFFFFFFFFFFFFFFFFFFFFFFFF:FFFFFFFFFFFFFFFFFFF:FFFFFFFF:FFFFFFFF::FFFFFFFF,FFFF
@A00920:152:HGHKKDRXX:2:2105:14335:20181 1:N:0:CGCGTTCA+CTAAGCCT
ACTCCTACGGGAGGCAGCAGTGGGGGATCTTGCGCTAATGCGCGAAAGCGTGACGCAGCGACGCCGCGTGGGGGATGAAGGCCCTCGGGTTGTAAACCCCTTTCGGCAGGGACGAAGGGAAACTGACGGTACCTGCAGAAGAAGTCCCGGCTAACTACGTGCCAGCAGCCGCGGTAACACGTAGGGGACGAGCGTTGTCCGGATTCATTGGGCGTAAAGAGCTCGTAGGCGGTTCAGTTAGTCGGGTGTG
+
FFFFFFFF:FFFFFFFFF:F,FFFFFFFFFFFFFFF:FFFFFFFFFFFFFFFFFFFFFFFFFFFFFFFFFFFFFFFF:FFFFFFFFFFFFFFFFFFFFFFFFFFFFFFFFFFFFFFFFFF,FFFFFFFFFFFFFFFFFFFFFFFFFFFFFFF:FFFFFFFFFFFFFFFFFF::FF,FFFFFFFFFFFF:FFFFFFFFFFFFF,FFFFFFFFFFFF,FFFF:FF:FFFFFFFF:F:::FFFFFFF:FFFFF
@A00920:152:HGHKKDRXX:2:2105:23104:20932 1:N:0:CGCGTTCA+CTAAGCCT
ACTCCTACGGGAGGCAGCAGTGGGGAATCTTGCACAATGGGCGAAAGCCTGATGCAGCGACGCCGCGTGAGGGATGAAGGCCCTCGGGTTGTAAACCTCTTTCGGCAGGGACGAAGCGATCGTGACGGTACCTGCAGAAGAAGCCTCGGCTAACTACGTGCCAGCAGCCGCGGTAAGACGTAGGAGGCGAGCGTTGTCCGGATTCATTGGGCGTAAAGAGCGCGCAGGCGGCTTGGTAAGTCGGATGTGA
+
FFFFFFFFFFFFFFFFFFFFFFFFFFFFFFFFFFFFFFFFFFFFFFFFFFFFFFFFFFFFFFFFFFFFFFFFFFFFFFFFFFFFFFFFFFFFFFFFFFFFFFFFFFFFFFFFFFFFFFFFFFFFFFFFF:FFFFFFFFFFFF,FFFFFFFFFFF:FF,FFFFFF:FFFFFFFFFF:F:FFFFFFF:FFFF:FFFFFFFFFFFFFFFF:FFFFFFFF::FFFF:F:FFFFFFF:FFFFFF:F:FFFFFFFF
@A00920:152:HGHKKDRXX:2:2105:15112:21402 1:N:0:CGCGTTCA+CTAAGCCT
ACTCCTACGGGAGGCAGCAGTGGGGAATATTGGACAATGGGCGCAACCCTGAACCAGCCATGCCGCGTGAGTGAAGAAGGCCTTCGGGTTGTAAAGAACTTTCGGTTGGAAAGAAACTGGCGCGGCTCAAAACTGCGCTCAAAGACGGAACTCAAACAAGAAGCACCGGCTAAATTCGTGCAACAAGCCTCTCTAATACTAAGGGTGCAATCGTAAATCGGAATTACTGGGAGTAAAGAGATTGTAGACG
+
FFFFFFFFFFFFFFFFFFFFFF:FFFFFF:FFF:FFFFFFF,F,FFFFFFFF,FFFFFFF,FFFFFFFF,,FFF,FFFFFFFFFFFFFFFFFFFF,F,FFFFF,FF,FFFF,FF::FFFF,,FFF:,,F:F,F,FF,:F:F,:FFFF,,,F,FF,F,F:FF:FFFFFFF,,F:,,F:,:F,,F,FFFF:,,,,F:,FF,:,F,:FFFFFF:F,FF:,FFF::FFFF,F,FFF,,FF,::FF:,:FF,:F,
@A00920:152:HGHKKDRXX:2:2105:32127:21590 1:N:0:CGCGTTCA+CTAAGCCT
ACTCCTACGGGAGGCAGCAGTGGGGAATATTGGACAATGGGCGAAAGCCTGATCCAGCAATGCCGCGTGAGTGATGAAGGCCTTAGGGTTGTAAAGCTCTTTTACCAGGGATGATAATGACAGTAACGTGAGAATAAGCCCCGGCTAACTCAGTGCCAGCAGCCGCGGTAAAACGGAGGGGGCTAGCGTTGTTCGGAATTAATGGGCGTAAAGCGCACGAAGGCGGCTTTGTAAGTTAGAGTTGAAAGCA
+
FFFFFFFFFF:FFFFFFFFFF:FFFF:FFFFFF:F:FFFFFF,FFFFFFFFFF:FFFFF:,FFFFFFFFFFFFFFFFFFFFFFFFFFFFFFFFFF,F,FFFFFFFF,FFFF,FFFFFF,F,FFF,,,,,FF,FF:FF,FFF:FFFFFF:F,,FFFFFF:FF,,FFF,::FF,F,,FF,FF:F,,F:F:FFFFFF:FFF,FF,FF,FFFFFF:,,FFF,F,F,F,:F::,:FFFF,FFFFFF,F,FF:,,,
@A00920:152:HGHKKDRXX:2:2105:25084:21856 1:N:0:CGCGTTCA+CTAAGCCT
ACTCCTACTGGAGGCAGCAGTGGGGAATATTGGACAATGGGCGCAAGCCTGATCCAGCCATGCCGCGTGAGCGATGAAGGCCTTCGGGTTGTAAAGCTCTGTGGGGAGGGACGAATAAGTGCAGGCTAATACCCTGCATGATGACGGTACCTCCTTAGCAAGCACCGGCTAACTCTGTGCCAGCAGCCGCGGTAAGACAGAGGGTGCAAACGTTGTTCGGAATCACTGGGCGTAAAGCGCGTGTAGGCGG
+
FFFFFFFFFFFFFFFFFFFFFFFFFFFFFFFFF:FFFFFFFFFFFFFFFFFFFFFFFFFFFFFFFFFFFFFFFFFFFFFFFFFFFFFFFFFFFFFFFFFFFFFFFFFFFFFFFFFFFFF:FFFFFFFFFFFFFFFFFFFFFFFFFFFFFFFFFFFFFFFFFFFFFFFFFFFFFFFFFFFFFFFFFF:FFF:FF:FFFF,:FFFFFFFF:FFFFFFFFFFFFF:FFFF:F::F,F:FFFFF:FFF:FF::F
@A00920:152:HGHKKDRXX:2:2105:4065:22592 1:N:0:CGCGTTCA+CTAAGCCT
ACTCCTACGGGAGGCAGCAGTGGGGAATATTGCGCAATGGACGAAAGTCTGACGCAGCGACGCCGCGTGGGGGATGAAGCTCTTCGGGGTGTAAACCACTGTTGCCAGGGACGAACCTCCCCTTTCTAGTGGAGTGACGGTAACGGGTGAGGAAGCACCGGCTAACTCTGTGCCAGCAGCCGCGGTCCTACAGACGGTGCGAGCGTTGTCCGGAATAACTGGGCGAAATGCGCGCGTAGGCGGCCCGGTA
+
FFFFFFFFFFF,FFFFFFFF,:FFF,,F,FFFF:FFFFFF,FF,FFF,FFFFFF:FFFFFFFFFFFFFF,,FFFFFFF:,FFFF:FF,FFFFFF:F,,F,FF,,:F,F:FF,,FF,FF,F,,F,:F,F,:,,F,,::FF,F:,:,,FFFF:FFFFFF:FFFFFF:F:F,FF,FFFF,F,FF,FFFF,,,F::FF,,F,F,FFF:F,,,F:FF,FFF,FFFF,,F,F:F,FF::FF,,FF:FFF,F:F::,
@A00920:152:HGHKKDRXX:2:2105:24026:22905 1:N:0:CGCGTTCA+CTAAGCCT
ACTCCTACGGGAGGCAGCAGTAAGGAATATTGGTCAATGGGCGCAAGCCTGAACCAGCCATCCAGCGTGCAGGAAGAAGGCCCTATGGGTTGTAAACTGCTTTTGTCAGGGAATAAACCCCCGCATTGACTGCGGGGCTGAAGGTACCTGAAGAATAAGCACCGGCTAACTCCGTGCCAGCAGCCGCGGTAATACGGAGGGTGCGAGCGTTATCCGGATTTACTGGGTTTAAAGGGTGCGTAGGCGGATA
+
FFFFFFFFFFFFFFFFFFFFFFFFFFFFFFFFFFFFFFFFFFFFFFFFFFF:FFFFFFFFFFFFFFFFFFFFFFFFFFFFFFF,FFFFFFFFF:F:FFFFFFFFFFFFFFFF,FFFFFFFFFFFF:FFFFFFFFFFFFFFFFFFF:FFFFFFFFFFFFFFFFFFFFFFFFFFFFFFFFFFFFF:FFFFFF,FFFFFFFFF:F:FFFFF:FFFFFFF:FFFF,FFFFFFFFFFFFFFFFFFFF:FFFFF:F
@A00920:152:HGHKKDRXX:2:2105:31647:23077 1:N:0:CGCGTTCA+CTAAGCCT
ACTCCTACGGGAGGCAGCAGTGGGGAATTTTGGACAATGGGCGAAAGCCTGATCCAGCCATGCCGCGTGAGTGAAGAAGGCCTTCGGGTTGTAAAGCTCTTTCGGTCGGGAAGAAATAGTTGTGGCTAATATCTACAATGAATGACGGTACCGACATAAGAAGCACCGGCTAACTACGTGCCAGCAGCCGCGGTAATACGTAGGGTGCAAGCGTTGTCCGGATTTACTGGGCGTAAAGAGCGCGCAGGCG
+
FFFFFFFFFFFFFFFFFFFFFFFFFFFFFFFFFFFFFFFFFFFFFFFFFFFFFFFFFFFFFFFFFFFFFFFFFFFFFFFFFFFFFFFFFFFFFFFFFFFFFFFFFFFFFFFFFFFFFFFFFFF:FFFFFFFFFFFFFFFF:FF,FFFFFFFFFFFFFFFFFFFFFFFFFFF:F:FFFFFFFFFFFFF:FFFFFFFFF:FFFFFF:FFFF:FFFFFF:FFFFFFFFFFF:FFFFFFFF:FFFF:F:,FFF:
@A00920:152:HGHKKDRXX:2:2105:11767:23218 1:N:0:CGCGTTCA+CTAAGCCT
ACTCCTACGGGAGGCAGCAGTGGGGAATATTGGACAATGGGCGAAAGCCTGATCCAGCAATGCCGCGTGAGTGATGAAGGCCTTAGGGTTGTAAAGCTCTTTTACCCGGGATGATAATGACAGTACCGGGAGAATAAGCCCCGGCTAACTCCGTGCCAGCAGCCGCGGTAATACGGAGGGGGCAAGCGTTGTCCGGACTTATTGGGCGTAAAGCGCGCGCAGGCGGCCTGTTAAGTCTGATGTGAAAGCC
+
:FFFFFFFFFFFFFFFFFFFFFFFFFFFFFFFFFF,FFFFFFFFFFFFFFFFFFFFFFFFFFFFFFFFFFFFFF:FFFFFFFFFFFFFFFFFFFFFFFFFFFFFFFFFFFFFFF::FFFFFFFFFFFFFFFFFFFFFFFFFFFFFFFFFFFFFFFFF,FF:FFFFFFFFFFFFFFFFFFFFFFF::FFFFFFFFFFF,F:FFFFFFFFFFF,FFFFFFFFFFFFF:FFF,FFFFFFF,FFFFFFFFFFFF
@A00920:152:HGHKKDRXX:2:2105:26711:23328 1:N:0:CGCGTTCA+CTAAGCCT
ACTCCTACGGGAGGCAGCAGTGAGGAATATTGCGCAATGGACGAAAGTCTGACGCAGCCACGCCGCGTGCAGGAAGACACCCCTCAGGGGCGTAAACCTCTTTTCTCAGGGAAGATCCAAGACGGTACCTGAGGAATAAGCTCCGGCTAACTACGTGCCAGCAGCCGCGGTAATACGTAGGGAGCAAGCGTTGTTCGGATTTACTGGGCGTAAAGGGCGCGTAGGCGGCGCGGTAAGTCAGCTGTGAAAT
+
FFFFF:FFFFFFF:FFFFFFFFFFF:F:FFFFFFFFFFFFFFFFFFFFFFF,FFFFFFFF:F:FFFFFFFF:FFFF,FFFFFFFFFFFFFFFFFF:F,FFFFFFFFFFFFFFFFFFFFFFF:FF:FFFF,:FFFF:FFFFFFFFFFFFFFFFFF:FFFFF:FFF:FFFFF,F:FFFF,FFFFFFF::FFFF:,FFFFFFFFFF,FFFF:FF:FF:,FFFFFF,F,FFFFFFFF:FFFFFFF,,FFFFF:F
@A00920:152:HGHKKDRXX:2:2105:13395:23688 1:N:0:CGCGTTCA+CTAAGCCT
ACTCCTACGGGAGGCAGCAGTTGGGAATCTTGCACAATGGGGGAAACCCTGATGCAGCGACGCCGCGTGGAGGATGACGGATCTAGGTCTGTAAACTCCTTTTTCATGGAAAGACTTAGGACGGTACCATGAGAATAAGGACCGGCTAACTACGTGCCAGCAGCCGCGGTAAAACGTAGGAGGCGAGCGTTATCCGGATTTACTGGGTGTAAAGCGCGTGTAGGCGGTCGTGCACGTGAGGCGTGAAAGC
+
FFFFF:FFFFFFFFFFFFFFFFFFFFFFFF:FFFFF::FFFFFFFFFFFFFFF,FFFFF:FFFFFFFFFFFFFFFFFFFFFFFF:FFFFFFFFFFFFFFFF:FFFFFF:FFFFFFFFF:FFFFFFFFFF:FFFFFFFFFFFFFFFFFFFFFF:FFFFFFFFFFFFFFFFFFFF,F:FFFFFFFFFFFFFF,FF,FFFFFF:,F:FFFFF:,F,FFFFFF:FFFFFF:FFFFFF,,FFFFFFFFFF:,:FF
@A00920:152:HGHKKDRXX:2:2105:15845:23703 1:N:0:CGCGTTCA+CTAAGCCT
ACTCCTACGGGAGGCAGCAGTGGGGAATATTGGACAATGGGGGCAACCCTGATCCAGCCATGCCGCGTGTGTGAAGAAGGCCTTCGGGTTGTAAAGCACTTTAAGTGGGGAAAAAGGCTCGGCAGCTAATACCTGCCGGGATTGATACTACCCACAGAATAAGCACCGGCTAACTCTGTGCCAGCAGCCGCGGTAATACAGAGGGTGCAAGCGTTAATCGGAATTACTGGGCGTAAAGCGCGCGTAGGCG
+
FF:,F,:F::FFFFFFFF:FF,FF:FFFFF:FFFFFFF:FF:FFFF:FFFFFF:FFFFFFFFFFFFFFFFFFF:FFFFFFFFFFFFFFFFFFFFFFFFF,:F:F,FFFFFFFFFFFFFFFFFFFFFFF:FFFFFFFFF:FFF:FFFFF:FF,FFFFFF::FFFFFFFFF:F:FFF:FF:FFFFFF:F,FF,F:F:FFFFFF:F,FFF:FFFFFF:FFF,FFF:FF:FFFFFFFF::F,F,:::,FFFF:F
@A00920:152:HGHKKDRXX:2:2105:25825:24361 1:N:0:CGCGTTCA+CTAAGCCT
ACTCCTACGGGAGGCAGCAGTGGGGAATATTGGACAATGGGGGCAACCCTGATCCAGCCATGCCGCGTGAGTGAAGAAGGCCTTCGGGTTGTAAAGCTCTTTTGGCGGGGACGATGATGACGGTACCCGCAGAATAAGCCCCGGCTAACTTCGTGCCAGCAGCCGCGGTAAGACGAAGGGGGCTAGCGTTGTTCGGAATTACTGGGCGTAAAGGGCGCGTAGGCGGTCTTGTCAGTCAGGCGTGAAAGCC
+
FFF:FFFFFFFFFFFFFFFFFFFFFFFFFFFFFFFFFFFFFFFFFFFFFFFFFFFFFFFFFFFFFFFFFFFFFF:FFFFFFFFFFFFFFFFFFFFFFFFFFFFFFFFFFFFFFFFFFFFFFFFFF:FFFFFFFF:FFF:FFFFFF:F:F:FFF::FFFFFFFFFFFFFFF:FFFFFFFFFFFFFFFFF:FFFF:FFFF::FFF:FFFFFFFFFFFFFFFFF:FFFF::FFFFFFFFFFFFFFFFFFFF:F
@A00920:152:HGHKKDRXX:2:2105:26892:24518 1:N:0:CGCGTTCA+CTAAGCCT
ACTCCTACGGGAGGCAGCAGTAGGGAATATTGGGCAATGGCCGAGAGGCTGACCCAGCCATGCCGCGTGCAGGAAGAAGGCCTTCTGGGTTGTAAACTGCTTTTATCTGGGAAGAAAACGCCCCTGCGGGGGTAACTGACGGTACCAGATGAATAAGCACCGGCTAACTCCGTGCCAGCAGCCGCGGTAATACGGAGGGTGCAAGCGTTGTCCGGATTTATTGGGTTTAAAGGGTGCGTAGGCGTCCTGA
+
F,FFFFF,FF,FFF,FF:FFFFF:,FFFF:FF:,,FF,F::FF:FFFF,::,FFFF,FF,FF,FF,:FF:FFF:FFFF:FFFFFFFFFF,FFF:FFFFFFFFF:F,FFFFFFFFFFFFF,:FFFFFFFFFFFFFFFF,FFFFFFFFF,FFFFFFFFFFFF,:FF::FFFFFFFF:FFFFFFF:F:FFFFFFFFFF:FFFF:FF:,F,FFFFF,F,FFF,F,FF:FFFFFFF:FFFFFFFFF:FFFFFFFF
@A00920:152:HGHKKDRXX:2:2105:8657:24784 1:N:0:CGCGTTCA+CTAAGCCT
ACTCCTACGGGAGGCAGCAGTGGGGAATTGTTCGCAATGGGCGCAAGCCTGACGACGCAACGCCGCGTGGAGGATGAAGGTCTTCGGATTGTAAACTCCTGTTGATCGGGAAGAATGGCCTCCGGGTTAATACTCCGGAGGAGTGACGGTACCGATTGAGGAAGCCCCGGCTAACTCTGTGCCAGCAGCCGCGGTAATACAGAGGGGGCAAGCGTTGTTCGGAATTACTGGGCGTAAAGGGCGCGTAGGC
+
FFFFFFFFFFFFFFFFFFFFFFFFFFFFFFFFFFFFFFFFFFFFFFFFFFFFFFFFFFFFFFFFFFFFF:FFFFFFFFFFFFFFFFFFFFFFFFFFFFFFF:FFFFFFFFFFFFFF:FFFFFFFFFFF,FFFFFFFFF:FFFFFFFFFFFFFFFFFFFFFFF:FFF:FFFFFFFFFFFFFFFFFFFFFFFFFFFFF:,FFFFFF:FFFFFF,FFFFFF,,FFFFFF:FFFFFFFFFFFFFFF:FFFFFFF
@A00920:152:HGHKKDRXX:2:2105:27868:25614 1:N:0:CGCGTTCA+CTAAGCCT
ACTCCTACGGGAGGCAGCAGTGGGGAATATTGGACAATGGGCGCAAGCCTGATCCAGCCATGCCGCGTGAGTGAAGAAGGCCTTAGGGTTGTAAATCTCTTTCGGCGGGGAAGATAATGACGGTACCCGCAGAAGAAGCCCCGGCTAACTTCGTGCCAGCAGCCGCGGTAATACGTAGGGCGCAAGCGTTATCCGGAATTATTGGGCGTAAAGAGCTCGTAGGCGGTTTGTCGCGTCTGCCGTGAAAGTC
+
FFFFFFFFFFFFFFFFFFFFFFFFFFFFFFFFFFFFFFFF:FFFFFFFFFFFFFFFFFFFFFFFFFFFFFFFF:FFF:FFFFFFFFFFFFFFFFFFFFFFFFFF:FFFFFFFFFFFFFFFFFFFFFFFFFFFFF:FFFFFFFFFFFFFFFFFFFFFFFFFFFFFFFFFFFFFFFFFFFFFFFFF,FFFFFFFFFFFF,FFFFFFFFFFFF,FFFFFFFFFFFFFFFFFFFFFF:FFFFFFFFFFF,FFFF
@A00920:152:HGHKKDRXX:2:2105:32407:26710 1:N:0:CGCGTTCA+CTAAGCCT
ACTCCTACGGGAGGCAGCAGTAGGGAATATTGGACAATGGGCGAAAGCCTGATCCAGCAATGCCGCGTGAGTGAAGAAGGCCTTAGGGTTGTAAAGCTCTTTCGGCGGGGAAGATGATGACGGTACCCGCAGAAGAAGCCCCGGCTAACTTCGTGCCAGCAGCCGCGGTAATACGAAGGGGGCTAGCGTTGTTCGGAATCACTGGGCGTAAAGGGCGCGTAGGCGGCTTGGCAAGTCAGGTGTGAAAGGC
+
FF:FFFFFFFFFFFFFFFFFFFFFFFFFFFFFFFFFFFFFFFFFFFFFFFFFFFFFFFFFFFFFFFFFFFFFFFFFFFFFFFFFFFF:FFFFFFFFFFFFFFF:FFFFFFFFFFFFFFFFFFFFFFFFFFFFFFFFFFFFFFFFFFFFFFFFF:FFFFFFF:FFFFFFFFFFFFFFFFFFFFFFFFFFFFFFFFFFFFFFFFFFF:FFFFF:FFFFFFFFF:FFFFFFFFFFFFFFFFFFFFFF:FFFFF
@A00920:152:HGHKKDRXX:2:2105:23601:26741 1:N:0:CGCGTTCA+CTAAGCCT
ACTCCTACGGGAGGCAGCAGTGGGGAATTTTGGACAATGGGCGAAAGCCTGATCCAGCAATGCCGCGTGTGTGAAGAAGGCCTTCGGGTTGTAAAGCACTTTTGTCCGGAAAGAAATCTGTCTGGCTAATACCCGGACGGGATGACGGTACCGGAAGAATAAGCACCGGCTAACTTCGTGCCAGCAGCCGCGGTAATACGAAGGGTGCAAGCGTTACTCGGAATTACTGGGCGTAAAGCGTGCGTAGGTG
+
::FFFFFFFFFFFFFFFFFFFFFFFFFFFFFFFFFFFFFFFFFFFFFFFFFFFFFFFFFFFFFFFFFFFFFFFF,FFFFFFFFFFFFFFFFFFFFFFFFFFFFFFFFFFF,FFFFFFFFFFFFFFFFFFFFFFFFFFFFFFFFFFFFFFFFFFFFFFFFFFF,FFFFFFFF:FFFFFFFFFFFFFFF:FFFFFFFF:FFFFFFFF:FFF,FFF:FFF::FFF,F:FFFFFF::FF,,FFFFFFFFFFF:F
@A00920:152:HGHKKDRXX:2:2105:23538:27226 1:N:0:CGCGTTCA+CTAAGCCT
ACTCCTACGGGAGGCAGCAGTAGGGAATATTGGGCAATGGACGGAAGTCTGACCCAGCCATGCCGCGTGCAGGATGAAGGCCTTCTGGGTTGTAAACTGCTTTTATCTGGGAAGAAAAAGTCCATGCGTGGAAAACTGACGGTACCAGATGAATAAGCACCGGCTAACTCCGTGCCAGCAGCCGCGGTAATACGTAGGTGGCAAGCGTTGTCCGGATTTACTGGGCGTAAAGGGTGTGTAGGCGGAAGCT
+
FFFFFFFFFFFFFFFFFFFFFFFFF:FFFF:F,FFFFFFFFFFFFFFFFFFFFFFFFFFFFFFFFFFF:FFFFFFFFFF:FF:FFFFFFFF:FFFFFFFFFF,FFFFFF,FFFFF,F,FF:FFFFFF,FF,F:FFFF:FFFFF,,FF:F,FFFFFF:FFFFFF:FFFFFFFFFFFFFFFF:FFFFFFFF,FFF:FFFFFFF:FFFFFF:,F,,F,FFF:F,FFFFFFFFF:FFFFFFFFFFFF,FFF,FF
@A00920:152:HGHKKDRXX:2:2105:30825:27633 1:N:0:CGCGTTCA+CTAAGCCT
ACTCCTACGGGAGGCAGCAGTGGGGAATTTTGGACAATGGGCGCAAGCCTGATCCAGCCATGCCGCGTGAGTGAAGAAGGCCTTCGGGTTGTAAAGCTCTTTCGGCGGGGACGAAACGGTCCGTGCCAACACCACGGACTAATGACGGTACCCGCAGAAGAAGCACCGGCTAACTACTTGCCAGCAGCCGCGGTAATACGTAGGGTGCAGGCGTTAATCGGAATTACTGGGCGTAAAGCGTGCGTAGGCG
+
FFFFF:FFFFFFFFFFFFFFFFFFFFFFFFFFFFFFFFFFFFF:FFFFFFFFFFFFFFFFFFFFFFFFFFFFFFFFFFFFFFFFFFFFFFFFFFFFFFFF:FFFFFFFFFFFFFFFFFFFFFFFFFFFFFFFFFFFFFFFFFF,FF::FFFFF,:FFFFFF:,FFFFF,FFFF::FF,:F::FF,FFFFFFFFFFFFFFFFFFF:FFFF:FFFFFFF:FF:F:FFF,FF:FFFFFFFFFF:,F:F:F:F,
@A00920:152:HGHKKDRXX:2:2105:22272:27790 1:N:0:CGCGTTCA+CTAAGCCT
ACTCCTACGGGAGGCAGCAGTAGGGAATATTGGGCAATGGACGCAAGTCTGACCCAGCCATGCCGCGTGCAGGAAGACGGCCTTCTGGGTTGTAAACTGCTTTTATCTGGGAAGAAAACACCCATGCGTGGGAAACTGACGGTACCAGATGAATAAGCACCGGCTAACTCCGTGCCAGCAGCCGCGGTAATAAGGAGGGTGCAAGCGTTGTCCGGATTTATTGGGTTTAAAGGGTGCGTAGGCGGCCCGT
+
FFF:FFFFFFFFFFFFFFFFFFFFFF:FFFFF:FFFFFFFFFFFFFFFFFFFFFFFFFFFFFFFFFFFFFFFFFFFFFFFF,FFFFFFF:FFFFFFFFF:FFFFFF:FFFFFFFFFFFFFFF:F:F,FFF:FFFFFF:FFF:FFF:FFF,F:F:FF:FFFFF:F,FFFF:F:F,FFFFFF:FF:FFFFFFFF,F:FFFFFFFFFFFF::FFF::FFFFFFF::F:FFFF,FF:F:F:FFFF,FFFFFFFF
@A00920:152:HGHKKDRXX:2:2105:28782:27946 1:N:0:CGCGTTCA+CTAAGCCT
ACTCCTACGGGAGGCAGCAGTGGGGAATATTGGACAATGGGCGAAAGCCTGATCCAGCCATGCCGCGTGAGTGATGAAGGCCCTAGGGTTGTAAAGCTCTTTCAGCGGGGAAGATAATGACGGTACCCGCAGAAGAAGCCCCGGCTAACTCCGAGCCAGCAGCCGCGGTAATACGTAGGTGGCAAGCGTTGTCCGGATTTATTGGGTTTAAAGGGTGCGAAGGCGGATAGGTAAGTCAGTGGTGAAATCT
+
FFFFF:FFFFFFFFFFFFFFFF:FFFFFFFFFFFFFFFFFFFFFFFFFFFFFFFFFFF:FFFFFFFFFFFFFFFFFFFFFFFFFFFFFF,FFFFFFFFFF:FFFFFFFFFFFFFFFF::FFF,,FF,F:F,:FF:FF,FFFF,FF:,FFFFFF,,FFF:F,F,FF:F,FF,FF,,F,:FFFFFFF:,F,:F:FFFFFFF,FF,FFFF::FFF,FFFF,F,F,,:,,F,FFFFF,,FFFFFF,F,:FFFF:
@A00920:152:HGHKKDRXX:2:2105:25979:28103 1:N:0:CGCGTTCA+CTAAGCCT
ACTCCTACGGGAGGCAGCAGTGGGGAATATTGCGCAATGGGCGAAAGCCTGACGCAGCGACGCCGCGTGGGTGATGAAGGCCTTCGGGTCGTAAAGCCCTGTCGGGAGGGACGAAACATCGGCGCTCTAATACATCGCCGACTTGACGGTACCTCTTAAGGAAGCACCGGCTAACTCCGTGCCAGCAGCCGCGGTAATACGGAGGGTGCAAGCGTTGTTCGGAATTACTGGGCGTAAAGCGCGTGTAGGC
+
FF:FFFFFFFFFFFFFFFFFFFFFF:FF,FFFFFFFFFFFFFFFFFFFFFFFFFFFFF:FFFFFFFFFFFFFFFFFF:FFFFFFFFFFFFFFFFFFFFFFFFFFFFFFFFFFFFFFFF:FFFFFFFFFFFFFFFFFFFFFFFFF:FFFFFFFFFF:FFFFF:FFFFF:FFFFFFFFFFFFFFFFFFFFFFFFF:FFFF:FF:FF:FFFFF,FF,FFFFFFFFF,FFFFFF,FFFFFFFFF:FFFFFFFFF
@A00920:152:HGHKKDRXX:2:2105:8811:28119 1:N:0:CGCGTTCA+CTAAGCCT
ACTCCTACGGGAGGCAGCAGTGGGGAATCTTGCGCAATGGGCGAAAGCCTGACGCAGCCATGCCGCGTGAATGATGAAGGTCTTAGGATTGTAAAATTCTTTCACCGGGGAAGATAATGACGGTACCCGGAGAAGAAGCCCCGGCTAACTTCGTGCCAGCAGCCGCGGTAAAACGTAGGAGGCGAGCGTTATCCGGATTTACTGGGTGTAAAGCGCGTGTAGGCGGTCCTGCAAGTGAGGCGTGAAAGCG
+
FFF,FFFFFFFFFFFFFFFFFFFFFFFFFFFFFFFFFFFFFFFFFFFFFFFFFFFFFFF:FFFFFFFFFFFFFFFFFFFFFF:FFFFFFFFFF:FFFFFFFFFFFFFFFFF:FFFFFFFFFFFF:FFFFFFFFFFFFFFFFFFFFFF:FFFFFFFFFFFFFFFFFF:FFFFF:FFFFFFFFFFFFFFFFFFFFFFFFFFFFFFF:FFFFFFF:F:FFF:FFFFF:FFFF:FFFFFFFFFFFFFF,F,FFF
@A00920:152:HGHKKDRXX:2:2105:18394:28275 1:N:0:CGCGTTCA+CTAAGCCT
ACTCCTACGGGAGGCAGCAGTGGGGAATATTGGACAATGGGGGCAACCCTGATCCAGCAATGCCGCGTGTGTGAAGAAGGCCTGCGGGTTGTAAAGCTCTTTCAGTGGGGAAGATAATGACGGTACCCACAGAAGAAGCACCTGCAAAATTCGTGACAGCAGCCCCGGAAAAACGAAGGGGGCTAGCGTTGTTAGGAAAGACTGTGCGTAAAGGGCGCGTAGGCGGCGCATCAAGTCGCGCGTGAAAGCC
+
F,F:FF,FFFFFF:FFFFFF::FFFFFFFF:FFFFFFFFF:FF::FFFFFFF,FFFFFF:,FFFFF:FFFFFFFFF:FF:FF:F:FF,F,:F:F::,F:FFF,F::,:FFFF:FFFFF,FFF,:::FF::FFF::FF,F,:F,,:,FF,F,:,::,:FF,FF:F,:,F,,,:FFFFF:FF,,:FF:F,,,,F::FFFF,FF:FF,,F,:FFFF:F:,F:FFF,F,,,,FFF:FF,:,:F,:F,FFF,FFF
@A00920:152:HGHKKDRXX:2:2105:31548:28447 1:N:0:CGCGTTCA+CTAAGCCT
ACTCCTACGGGAGGCAGCAGTCGGGAATTTTGGGCAATGGGCGAAAGCCTGACCCAGCAACGCCGCGTGAAGGATGAAATCCCTCGGGATGTAAACTTCGCAAGAACGGGAAGAATAAGCCGGTGCAAATACCACCGGCGATGACGGTACCGTTTGTAAGCTCCGGCTAACTCCGTGCCAGCAGCCGCGGTAATACGGGGGGAGCAAGCGTTGTTCGGATTTACTGGGCGTAAAGGGCGCGTAGGCGGCC
+
FFFFF:FFFFFFFFFFFFFFFFFFFFFF:FFFFFFFFFFFFFFF:FFFFFFFFFFFFFFFFFFFFFFFFFFFFFFFFFFFFFFFFFFF,FFFFFFFFFFFF:FFFFFFFF:FFF:FFFFFFFFFFFFFFFFFFFFFF:F:F,:FFFFFFFFFFFFFFFFFFFFFFFFFFFFFFFFFFFFFFFFFFFFFFFFF,FFFF:FF,FFFFFFFFFFFFFFFFFFFFFF:FFFFFFFFFFF,F,FFFFF:FF:FFF
@A00920:152:HGHKKDRXX:2:2105:13593:28729 1:N:0:CGCGTTCA+CTAAGCCT
ACTCCTACGGGAGGCAGCAGTAAGGAATATTGCGCAATGGGCGAAAGCCTGACGCAGCGACGCCGCGTGGGGGATGAAGGTCTTCGGATTGTAAACCCCTTTCGGGAGGGAAGATGGGATGGGGTAACCCATTCGGACGGTACCTCCAGAAGCAGCCACGGCTAACTTCGTGCCAGCAGCCGCGGTAATACGAAGGTGGCAAGCGTTGTTCGGATTTACTGGGCGTACAGGGAGCGTAGGCGGTTGGGTA
+
FFFFF:FFFFFFFFFFFFFFFFFFFFFF,FFFFFFFFFFFFFFFFFFFFFFFFFFFFFFFFFFFFFFFFF:FFFFFFFFFFFFFFFFFFFFFFFF:FFFFFFFFFFFFFFFFFFFFFFFFFFFFFF:FFFFFFFFFFFFFF:FFFFFFF,,F:FFFF::FF:F:FF:FFF:F:FFF,FF:FF:FF::FFFFF:FFFFFFFFFFFFFFFFFFFFF:FFFFFFFFFFF:FFFFF,F:FFFFF:FFFFFFF:F
@A00920:152:HGHKKDRXX:2:2105:2329:28761 1:N:0:CGCGTTCA+CTAAGCCT
ACTCCTACGGGAGGCAGCAGTAGGGAATATTGGTCAATGGGTGAGAGCCTGAACCAGCCATGCCGCGTGCAGGAAGAAGGCCTTCTGGGTTGTAAACTGCTTTTGCCAGGGGATAAAATGACCTTGCGAGGTTAATTGAAGGTACCTGGTGAATAAGCCACGGCTAACTACGTGCCAGCAGCCGCGGTAATACGGAGGGAGCTAGCGTTGTTCGGAATTACTGGGCGTAAAGCGCACGTAGGCGGCTTTG
+
FFFFF:FFFFFFFFFFFFFFFFFFFFFFFFFFFFFFF:FFFFFFFFFFFFFFFFFFFFFFFFFFFFFFFFFFFF:FFFFFFFFFFFFFFFFFFF:FFFFFFFFFFFFFFFFFFFFFFFFFFFFFFFFFFFFFFFF:FFFFFFFFFFFFFFFFFFFFFFFFFFFFFFFFF:FFFFFFFFFFFFFFFFFFFFF,FFFF:FFF:FFFFFFFFFFFFFF:,FFFFFFFFFFFFF:F,FFFFF,F,FFFFFFFFF
@A00920:152:HGHKKDRXX:2:2105:22354:28839 1:N:0:CGCGTTCA+CTAAGCCT
ACTCCTACGGGAGGCAGCAGTGGGGAATTTTGGACAATGGGGGCAACCCTGATCCAGCCATGCCGCGTGTGTGAAGAAGGCCTTCGGGTTGTAAAGCACTTTCGGACGGAACGAAATCGCGCGGGCGAATATCCCGCGTGGATGACGGTACCGTAAGAAGAAGCACCGGCTAACTACGTGCCAGCAGCCGCGGTAATACGTAGGGTGCGAGCGTTAATCGGAATTACTGGGCGTAAAGTGTGCGCAGGCG
+
FFFFFFFFFFFFFFFFFFFFFFFFFFFFFFFFFFFFFFFFFFFFFFFFFFFFFFFFFFFFFFFFFFFFFFFFFFFFFFFFFFFFFFFFFFFFFFF:FFFFFFFFFFFFFFFFFFFFFFFFFFFFFFF:,F:FFFFFFFFFFFFF,FFFFFFFFFFFFFFF:,FFFFF:FFF:FFF:FFFFFFFFFFFFFFFF:FFFF:FFF:FFFFFFFFFFFFF,FF:FFFFFFFFFFFFFFF,FFFFFFFF:FFFFFF
@A00920:152:HGHKKDRXX:2:2105:3577:28855 1:N:0:CGCGTTCA+CTAAGCCT
ACTCCTACGGGAGGCTGCAGTCGAGAATCTTCCGCAATGGGCGAAAGCCTGACGGAGCGACGCCGCGTGGTTGATGAAGTCCTTCGGGACGTAAAAACCTTTTATGAGGGAAGAAGTTTATTGACATTACCTCATGAATAAGGGGCTCCCAACTCTGTGCCAGCAGGAGCGGTAATACAGAGGCCCCGAGCATTATCCGGATTTACTGGGCGTAAAGGGTGTGTAGGTGGTGTGATTAGTCTTGCGTCAA
+
FFFFFFFFFFFFFFFFFFFFFFFFFFFFFFFFFFFFFFFFFFFFFFFFFFFFFFF:FFFFFFFFFFFFFFFFFFFFFFFFFFFFFFFFFFFFFFFFFFFFFFFFFFFFFFFFFFFFFFFFFFFFFFFF,FFFFFFFFFFFFFFFFFFFFFFFFFFFFFFFFFFF:FFFFFFFF:FFFFFFFFFFFFFFFFFFFF:FFFFFFFFFFF:FF:FF,FFFFFFFF:FFFFFFFFFFFFFFF:FFFFFFF:FFFF
@A00920:152:HGHKKDRXX:2:2105:14823:29888 1:N:0:CGCGTTCA+CTAAGCCT
ACTCCTACGGGAGGCAGCAGTAAGGAATATTGGTCAATGGACGCAAGTCTGAACCAGCCATGCCGCGTGAAGGATGAAGGTCCTCTGGATTGTAAACTTCTTTTATATGGGACGAAACCCGGGCATTCCTGCCCGATTGACGGTACCATAGGAATAAGCATCGGCTAAATCCGTGCCAGCAGCCGCGGTAATACGGAGGATGCAAGCGTTATCCGGATTTATTGGGTTTAAAGGGTGCGTAGGCGGGACT
+
FFFFFFFFFFFFFFFFFFFFFFFFFFFFFFFFF:FFFFFFFFFFFFFFFFFFFFFFFFF:FFFFFFFFFFFFFFFFFFFFFFFFFFFFFFFFFF:FFFFFFFFF::FFFFFFFF:FFF:FFFFF:F,:FFFFFFFFFFFFF:FF,FFFF:FFFFFFFFFFFFFFF:FF,F:FFFFFFFFFFFFFFFFFFFFF::FFFFFFFFFF:FFFF:F:FFFFFFFFFFFFFFFFFFFFF:F:F,FFF,FF::,FFF
@A00920:152:HGHKKDRXX:2:2105:4526:29997 1:N:0:CGCGTTCA+CTAAGCCT
ACTCCTACGGGAGGCAGCAGTGGGGAATTTTGGACAATGGGCGCAAGCCTGAACCAGCCATTCCGCGTGCAGGATGAAGGCCCTCGGGTTGTAAAATGCTTTTGTACGGAAAGAAAAGGACTTCTCTAATACAGGGGGCTCATGACGGAACCGTAAGAATAAGCACCGGCTAACTACGTGCCATCAGCCGCGGTAATACGTAGGGTGAAAGAGTTAATCGGAATTACAGGGCGTAAAGCGTGCGCAGTCG
+
::,FFFF,:,,FF:FF:F::,F:F:FFFF:F,,FFFFF:F,F,FFF,FF:,F,,,F,FFFF:FFF,FF,:F,:FF:F:FF:FFFFF,:F,FFFF:,FFFF:FFF:FF:F:F,FFFFFF,,FFFFF,FFFFFFF,FF:F,F:FF,F,F,,FFF,FFF:FFFFF,,F,F,,,FFF,FF,,F,F,F,:F,,FFFFF,,FFF,,F:,,,F,,FFF,,FFFF:F,:FF:,FF,F::,,FFFF,F,FF,,:FF,FF
@A00920:152:HGHKKDRXX:2:2105:13584:29997 1:N:0:CGCGTTCA+CTAAGCCT
ACTCCTACGGGAGGCAGCAGTGGGGAATATTGCGCAATGGACGAAAGTCTGACGCAGCAACGCCGCGTGCAGGATGACGGCCCTCCGGGTTGTAAACTGCTGTAGCAGGGGAATAATACTCGCTTATGGCGAGTTGAAGGTACCCTGAAAGTAAGCTCCGGCTAACTACGTGCCAGCAGCCGCGGTAATACGTAGGGAGCAAGCGTTGTCCGGATTCATTGGGCGTAAAGAGCTCGTAGGCGGCTTGGCA
+
FFFFFFFFFFFFFFFFFFFFFFFFFF:F:FFFFFFFFFFFFFFFFFFFFFFFFFFFFF:FFFFFFFFFFFFFF:FFFFFFFFFFFFFFFFFFFFF:FFFFFFFFFFFFFFFFFF:FFFFFFFFFF:FFFFFFFFFFFFFF:FFFFFF:::FF::F:FFFFFFF:FF:FFF:FFFFFFFF:FFFFFF:FFFFFF:FFFFFF:FF:F:F:FF:FF,FFFFFFFF:FFFFFFF:FF:F:F:FF:FFFF:FFFF
@A00920:152:HGHKKDRXX:2:2105:30553:30170 1:N:0:CGCGTTCA+CTAAGCCT
ACTCCTACGGGAGGCAGCAGTGGGGAATCTTGCGCAATGGCCGCAAGGCTGACGAAGCGACGCCGCGTGGGGGAGGAAGGGCTTCGGCTCGTAAACCCCTGTTGCCCGGGACGAACAGCCTGTTTCGACAGGCCTGACGGTACCGGGTGAGGAAGCACCGGCTAACTCCGTGCCAGCAGCCGCGGTAAGACAGAGGGTGCAAACGTTGTTCGGAATTACTGGGCGTAAAGCGAGTGTAGGCGGTCTGCTC
+
F::FFFFFFFFFFFFFFFFFFFFFFFFF,,F,FFFFFFFFFFFFFFF:FFFFFF,:FFFFFFFFFFFFFFFFFFFFF,FFFFFFFFFFF:FFFFFF,F:FFFF:FFFFFFFFFFF,FFF,F:F:FF,FF,:FFFFF:FF,FFFF:FFFFFFF,:,:FFFFFFF:FFF:FFF:FFFFFFFFFFF:FF:FFF:FF::,FFF:FF::,F,,FFFF,FFFFF::,,,,F::F,FFF,::FF:FFFFFFFFFFF,
@A00920:152:HGHKKDRXX:2:2105:31783:30577 1:N:0:CGCGTTCA+CTAAGCCT
ACTCCTACGGGAGGCAGCAGTGGGGAATATTGGACAATGGGGGCAACCCTGATCCAGCGACGCCGCGTGTGTGAAGAAGGCCTGCGGGTTGTAAAGCACTTTTAGTGGGGATGAAAAGCACATTGCTAATACCAGTGTGTCTTGACCTAACCCAAAGAAAAAGCACCGGCTAACTCTGTGCCAGCAGCCGCGGTAATACAGAGGGTGCGAGCGTTAATCGGAATTACTGGGCGTAAAGCGTGCGTAGACG
+
FFF:FFFFFFFFFFFFFFFFFFFFFFFFFFFFFFFFFFFFFFFFFFFFFFFFFFFFFFFFFFFFFFFFFFFFFFFFFFFFFFFFFFFFFFFFFFFFFFFFFFFFFFFFFF:FF:FF,FFFFFFFFFFFFFFFFFFF:FFFFFFFFFFFFFFFFFFFFFFF,FFFFFFFFFFF:FFFFFFFFFFFFFFFFFFFFFF:FFFF:FFFFFFFFFFFFFF:FF:FF:,FFFFFF:FF,FFF:FFF:F:FFF,F:F
@A00920:152:HGHKKDRXX:2:2105:24758:31407 1:N:0:CGCGTTCA+CTAAGCCT
ACTCCTACGGGAGGCAGCAGCAGGGAATATTGCGCAATGGGCGAAAGCCTGACGCAGCAACGCCGCGTGGGGGATGAAGGCCTTCGGGTTGTAAACCCCTTTCGGGAGGGAAGAAATTGACGGTACCTCCTAAAGAAGCCCCGGCCAACTACGTGCCAGCAGCCGCGGTAATACGTAGGGGGCAAGCGTTGTCCGGAATCATTGGGCGTAAAGAGCGCGTAGGCGGCCAGATACGTCCGGTGTGAAAGTC
+
FFFFFFFFFFFFFFFFFFFFFFFFFFF,:FFFFFFFFFFF:FFFFFFFFFFFFFFFFFFFFFFFFFF:FFFFFFFF:FFFFFFFFFFFF:FFFFFFFFFFFFFFFFFFFFFF:FF:FF,FFFFFFFFF:FFFFFFFFFFFFFFFFFFFFFFFFFFFFFFFFFFFFFFFFFFFFFFFFFFFFFFFFFFFFFFFFFFFF:FFF:FFFFFFFFFFFFF:FFFFFFFFFFFFFFFFF,,FFFFFFFF,FFFFFF
@A00920:152:HGHKKDRXX:2:2105:26350:31469 1:N:0:CGCGTTCA+CTAAGCCT
ACTCCTACGGGAGGCAGCAGTGGGGAATCTTCCGCAATGGGCGAAAGCCTGACGGAGCGACGCCGCGTGGGGGACGAAGGCCTTCGGGTCGTAAACCCCTGTCAGAGGGAAAGAAGGGTGCCGGCGTGAACAGCGCTGGTGCTTGACGGTACCCTCAGAGGAAGCCACGGCCAACTCCGTGCCAGCAGCCGCGGTAATACGGAGGTGGCAAGCGTTGCTCGGAATCACTGGGCGTAAAGGGCGCGTAGGC
+
FFFFFFFFFFFFFFFFFFFFFFFFFFFF:FFFFFFFFFFFFFFF:FFFFFFFFF:FFFFFFFFFFFFFFFFFFFFFFFFFFFFFFFFFFFFFFFFFFFFFFFFFF:FFFF,FFFFFFFFFFFFFFFFFFFFFFFFFFFFFFFFFFFFFFFF:F:FFFFFFFFFFFFFFFFFFFFF:FFF:FFFF:FFFFFF:FFFFFFFFFFFFFFFFFF:FFFFF:FFF:FFF:FFFFFFFF:F,FFFFFFF:FFFFFF
@A00920:152:HGHKKDRXX:2:2105:30915:31516 1:N:0:CGCGTTCA+CTAAGCCT
ACTCCTACGGGAGGCAGCAGTCGGGAATTTTGCGCAATGGGCGAAAGCCTGACGCAGCAACGCCGCGTGAGGGATGAAGGCCTTCGGGTTGTAAACCTCTTTTCTCAGGGACGATGATGACGGTACCTGAGGAATAAGCCACGGCTAACTACGTGCCAGCAGCCGCGGTAATACGTAGGTGGCGAGCGTTGTCCGGATTTACTGGGCGTAAAGAGCGCGCAGGCGGTCGTTCAAGTCGCGTGTGAAAGCC
+
FFFFFFFF::FF:FFFFFFFFFFFF:FFFFFFFFFF,FFF:FFFFFFFF,::FFFFFFF:FFF:FFFFFFFFF,FFFFFFFF:FFFFFFFF:FFFFFFFFFFFFFFFFFFFFFFFFFFFFFFFF,FFFFFFFFFFFF:FFFFFFFFF:FFFFFFFFFFFFFFFFFFFFFFFFFFFFFFFFFFFFFFFF::FFFFFFFFFFFFFFFFFFFF:FFFFFFFFFF:FFFFFFFFFFF,:F:FFF:FFF:F,FF:
@A00920:152:HGHKKDRXX:2:2105:32163:31767 1:N:0:CGCGTTCA+CTAAGCCT
ACTCCTACGGGAGGCAGCAGTGGGGAATCTTGCACAATGGGGGAAACCCTGATGCAGCGACGCCGCGTGAGCGATGAAGCCCTTCGGGGTGTAAAGCTCTTTCGGCAGGGACGATGATGACGGTACCTGAAGAAGAAGCTGCGGCTAACTACGTGCCAGCAGCCGCGGTAATACGTAGGCAGCGAGCGTTGTCCGGATTTATTGGGCGTAAAGAGCGCGTAGGTGGTTTGTAAAGTCGGATGTGAAAGTC
+
FFFFFFFFFFFFFFFFFFFFFFFFFF:FFFF:FFFFFFFFFFFFFFFFFFFFFFFF:FFFFFFFFFFFFFFFFFFFFFFFFFFFFFFFFFFFFFFFFFFFFFFFFFFFFFFFFFFFFFFFFFFFFFFFFFFFFFFF:FFFFFFFFFFF,FFFFFFFFF:FFFFFFFFFFFFF:FFFFFFFFFFFFFFFFFFFFFFFFFFFFFFFFFFFFFFF:FFFFFFFFFFFFFFFFFF::FF:FFFFFF:F,F,F:F
@A00920:152:HGHKKDRXX:2:2105:23240:31876 1:N:0:CGCGTTCA+CTAAGCCT
ACTCCTACGGGAGGCAGCAGTGGGGAATATTGGACAATGGGCGCAAGCCTGATCCAGCCATGCCGCGTGAGTGAAGAAGGCCTTCGGGTTTTAAAGCTCTTTTGTACGGGAAGAAACACGGCCGGTTAATACCCGGCTGGACTGACGGTACCGTAAGAATAAGCACCGGCTAACTTCGTGCCAGCAGCCGCGGTAATACGAAGGGTGCAAGCGTTACTCGGAATTACTGGGCGTAAAGCGTGCGTAGGTG
+
FFFFFFFFFFFFFFFFFF:FFFFFFFFFFFFFFFFFFFFF:FF::FFFFFFFFFFFFFFFFF:FFFFFFFFFFFF,FFFFFF:F,FFFFF,F,FF,FF:,FFF,FFFFFF,FFFFF,F:FFFFFFFF,FFFFFFF:F,FFF,FFFF::F,:,F,F:FFF:FFFFFF:,,,,:F,FFF:FF,FF,F,FF:::F,FFFFFF:,:,F,F:FFF,F,FFFFFFF,FFFFFFFFFFF:,FF,FFFFFFFFF::F:
@A00920:152:HGHKKDRXX:2:2105:19886:32142 1:N:0:CGCGTTCA+CTAAGCCT
ACTCCTACGGGAGGCAGCAGTGGGGAATATTGGACAATGGGCGAAAGCCTGATCCAGCCATGCCGCGTGTGTGAAGAAGGTCTTCGGATTGTAAAGCACTTTAAGTTGGGAGGAAGGGCAGTAAGCTAATACCTTGCTGTTTTGACGTTACCGACAGAATAAGCACCGGCTAACTTCGTGCCAGCAGCCGCGGTAATACGACGGGTGCAAGCGTTACTCGGAATTACTGGGCGTAAAGCGTGCGTAGGTG
+
FFFF:FF:FFFFFFFFFFFF:FFFFFFFFF:FFFFFFFFFFFFFFFFFFFFFFFFFFFFFFFF:FFFFFFFFF:FFFFFFFFFFFFFF,F,FF:FFFF,,F:FFFFFFFF:FF,FFFFF:FFFFFFFFFFFFFFFFFFFFFF:F,FFFFFFFFFFFFF:FFFFFF:FFFFFFF:FFFFFFFFFFFFFF:FFFFFFFFFFFF,FFFFFFFFFFFFFFFFFFFFFFFFFFFF,FFFFF,FFFF:F:F,FF,F
@A00920:152:HGHKKDRXX:2:2105:12500:32221 1:N:0:CGCGTTCA+CTAAGCCT
ACTCCTACGGGAGGCAGCAGTGGGGAATCTTGCGCAATGGCCGGAAGCCTGACGCAGCGACGCCGCGTGGGGGATGACGGCCTTCGGGTTGTAAACCTCTTTCGCTCTCGACGAAGCTATTCGGAGTGACGGAAGGTAGAGAAGAAGAACCGGCCAACTACCTGACAGCAGCCGCGGAAACACGTAGGGTGCTAGCGTTCTCCGGAAGACTTGTGAGTAAAGAGCTAGTAGGCGGGTAGTCGCGACGGAC
+
::FFFFFFFFFFFFFFFFFFF:FFFFFF,FFFFFFFFFFF,F,:F,F,FFFFFFFFFFFFFFFFFFFFF:FFFFFFFFF,,F,FFFF,:FFFFFFFF:FF:F,FFF,FFF:FF:FFFF,F::,,:F:FF:,F,:FF:,FF,F,,,FF,,,FF,:F:FF,::,F,:FF,FF,FFF,F,,F,FFFFFF,,,,,F,FFF:::,F,F:FF:,:,F,F,F,,,,F,FF,FF,F,F,FFF,:,,:FFFFF,FFF,,
@A00920:152:HGHKKDRXX:2:2105:26738:32299 1:N:0:CGCGTTCA+CTAAGCCT
ACTCCTACGGGAGGCAGCAGTGGGGAATATTGGACAATGGGCGAAAGCCTGATCCAGCAATGCCGCGTGAGTGATGAAGGCCTTAGGGTTGTAAAGCTCTTTTACCAGGGATGATAATGACAGTACCTGGAGAATAAGCTCCGGCTAACTCCGTGCCAGCAGCCGCGGTAATACGGAGGGAGCTAGCGTTGTTCGGAATTACTGGGCGTAAAGCGCACGTAGGCGGCTACTCAAGTCAGGGGTGAAAGCC
+
FFFFFFFF::FF,:FFFF:FFFFF,FFFF:FFFFFF:F,FF:FFFFF:FF:FF:F::FFFFFFFFFFF,F:FFFFFFFFFFFF,FFFF,FFFFFF,FFFF:F,FFFFF:FFF,FFFFFFFFFF:FFFFFFF:FFFFFFFFFFF:FFFFFFFFFFF:FFFFF:FF:FF,FF:FFFFFFF,FFFFF,FFFFF,FF:FFFFFFF:FF:FFF,FF:FF::FFFFFFFFFFFFFFFFFFFFFFF,:FFFF:FF:F
@A00920:152:HGHKKDRXX:2:2105:6849:33207 1:N:0:CGCGTTCA+CTAAGCCT
ACTCCTACGGGAGGCAGCAGTGGGGAATATTGGACAATGGGCGAAAGCCTGATCCAGCCATGCCGCGTGTGTGAAGAAGGTCTTCGGATTGTAAAGCACTTTAAGTTGGGAGGAAGGGCATTAACCTAATACGTTAGTGTTTTGACGTTACCGACAGAATAAGCACCGGCTAACTTCGTGCCAGCAGCCGCGGTAATACAGAGGGTGCGAGCGTTAATCGGAATTACTGGGCGTAAAGCGCACGTAGGCG
+
FFF,::FFFF:FFFFFFFFFFFFFF:FFFFFFFF::FFFF:FFFFFFFFFFFFFFFFFFFFFFFFFFFFFFFFFF:FFFFFFFFFF:FFFFFFFFFFFFFFF:FFFFFFFFFFF,FFFFFFFF:FFFFFFFFFFFFFFFFFFFFF:FF:FFFFFF:F:FFFF,FFF:FFFF:FFFF::FFFFFFFFFF:FFFFFF:FFF:FFFFFFF:FFFFFFFFFF:,F:,FF,F:F:FFFFF,F,,FFFFFFFFFFF
@A00920:152:HGHKKDRXX:2:2105:17381:34444 1:N:0:CGCGTTCA+CTAAGCCT
ACTCCTACGGGAGGCAGCAGTCGAGAATTTTTCTCAATGGGCGCAAGCCTGAAGGAGCGACGCCGCGTGTGGGATGAAGGGTTTCGATCCGTAAACCACTGTCATTCGTGAACAATGCGTCATCGTGAACAACGGTGGAGTTGATAGTCACGGAAGAGGAAGGGACGGCTAACTCTGTGCCAGCAGCCGCGGTAATACAGAGGTCCCAAGCGTTGTTCGGATTCACTGGGCGTAAAGGGTGCGCAGGTGG
+
FF:,FFFFFFFFFF:FFFF:FFF,FFFFFFFFFFFFF:FF:FFFFFF:FFFFFFF:FFFFFFFFFFF,FFFFFF:FFFF:FF:FFFFFFFFFFFFFFFF:FF,FFFFFFFFFFF:FF:,,:FFFF,FFFFFF:FFF::FFFFFF,FFF,FFF,FFFFF,:FF,:FFFFFFFFFFFFFFFFFFFFFFF:F:,,FFFFF,FFF,FFFFFFFFF:FF,FFFFFFFFFFFF:F:FFFF,FF,FFFFF::FFFF:
@A00920:152:HGHKKDRXX:2:2105:4842:34491 1:N:0:CGCGTTCA+CTAAGCCT
ACTCCTACGGGAGGCAGCAGTGAGGAATCTTGCGCAATGGGCGAAAGCCTGACGCAGCGACGCCGCGTGAGGGATGAAGGCCTTCGGGTTGTAAACATCTGTAAGTGGGGAAGAGAAAGGACGGTACCCACTGAGTAAGCATCGGCTTACTACGTGCCAGCAGCCGCGGTAATACGTAGGAAGCAAGCGTTGTCCGGAGTCATTGGGCGTAAAGAGCTCGTAGGCGGTGCGGTAATTCGGGTGTGAAACC
+
FFFFFFFFFFFFFFF:FFFFF::FFFFFFFFFFFFFFFFF:FFFFFF:FFFFFFFFFFFFFFFFFFFFFF:FFFFFFFFFFFFFFFFFFFFFFFFF,FFFFFF:,,FFFFFFFFFFF,F,FF:FFFF:FFFFFF:,:FFFF,,FFFF,F:FFF:FFFFFF:FFFF:FFFFF,FF,:,F:FF,FFF:FFFF,,:FFF:F,FFFFFFF:F:FF:,FFFFFFFFFFFFFFF,:F,FFF,FFFF,F:FFFFFFF
@A00920:152:HGHKKDRXX:2:2105:31222:34898 1:N:0:CGCGTTCA+CTAAGCCT
ACTCCTACGGGAGGCAGCAGTAGGGAATATTGGTCAATGGATGGAAGTCTGAACCAGCCATGCCGCGTGCAGGAAGAAGGCCTTCTGGGTTGTAAACTGCTTTTGCCGGGGGATAAAATTCCCATGCGTGGGACATTGAAGGTACCCGGTGAATAAGCCACGGCTAACTACGTGCCAGCAGCCGCGGTACTACGTAGGTGGCAAGCGTTGTCCGGATTTAGTGGGTTTAAAGGGTGCGTAGGCGGCCTAT
+
FFFFFFFFFFFFFFFFFFFFFFFFFFFFFFFFFFFFFFFFFFFFFFFFFFFFFFFFFFFFFFFFFFFFFFFFFFFFFFFFFF,F,FFFFFFFFFFFFFFFFFFFFFFFFFFFFFFFFFFF:FFFFFFFFFFFFF:FFFF:FFF,FFFFFFFFFFFFFFFFFFFFFFFFFFFFFFFFFFFFFFFFFFFFF,F::FFFFFFFFFF,FFF,:FF:FFFF,F,F,FFFF:FFFF:FFFFF:FF:FFFFFFF:F:
@A00920:152:HGHKKDRXX:2:2105:19985:34945 1:N:0:CGCGTTCA+CTAAGCCT
ACTCCTACGGGAGGCAGCAGTAAGGAATATTGCACAATGGGCGCAAGCCTGATGCAGCAACGCCGCGTGCCCGAGGACGGCCTTCGGGTTGTAAAGGGCTTTTCTGGCTGACGAGGAAGGACGGTAGGCCAGGAATAAGCGTCGGCTAACTACGTGCCAGCAGCCGCGGTAAAACGTAGGACGCGAGCGTTATCCGGATTTACTGGGCGTAAAGCGCGGGCAGGCGGTGGTCCAAGTCGGACGTGAAAGC
+
FFFFFFFFFFFFFFFFF:FFFFFFFFFFFFFFFFFFFFFFFFFFFFFF,FFF,FFFFFFFFFFFFFFFFFFFFFFFFFFFFFFFFFFFFFFFFF,FFFFFFF,FFF,FFF,FF:FFFFFFFFFFF:FFFFFFFFFFFFFF:FFFFFFFFFFFFFF,FFFFFFFFFFFFFFFFFFF:FFFFFFFFFFFFFFFFF:F,FF:FFFFFFFFFFFFFF:F,F:FFF:FFF,FFFFFF::FFFFFFFF:FFFFFF:
@A00920:152:HGHKKDRXX:2:2105:8594:35133 1:N:0:CGCGTTCA+CTAAGCCT
ACTCCTACGGGAGGCAGCAGTGGGGAATATTGGACAATGGGGGCAACCCTGATCCAGCCATGCCGCGTGTGTGAAGAAGGCCTTAGGGTTGTAAAACACTTTCAGCGGGGAAGATGATGACGGTACCCGCAGAAGAAGCGCCGGCTAACTACGTGCCAGCAGCCGCGGTAATACGTAGGGCGCAAGCGTTGTCAGGAATTATTGGGCGTAAAGAGCTCGTAGTCGGTTTGTCGCGTCTGTCGTGAAAGCC
+
F:FFFFFFF:FFF:FF:FF:FFFFFFFFFF:FFFFFFF:F:F:FFFFFFFFFFF,F:FFFF:FFFF:FF:FFFFFFFFFF:,FFFFF,FF:FFFFF,FFFFFF:::FF:FFFF:F:FF,FFFFFFF:FFFFFFFFFFF,F,F,,FFFFFFFFFFFFFFFFFFFF:FFFF,:,FF::FF,F:FFF,,FF,:FFF,FFFFFF,FF:FF:FFFFF::FFFF,FFF,FFFF,FFFFFFFFF:FFFF::FFF,FF
@A00920:152:HGHKKDRXX:2:2105:18050:35133 1:N:0:CGCGTTCA+CTAAGCCT
ACTCCTACGGGAGGCAGCAGTGGGGAATTTTGGACAATGGGGGAAACCCTGATCCAGCAATGCCGCGTGAGTGATGAAGGCCCTAGGGTTGTAAAGCTCTTTTACCAGGGATGATAATGACAGTACCTGGAGAATAAGCTCCGGCTAACTTCGTGCCAGCAGCCGCGGTAAGACGACGGTGGCGACCGTTGTTCGGAATTACTGGGCCTAAAGCGCACGTAGGCGGACAGGCAAGTCAGGAGTGAAATCC
+
,,FF:FFFFFF:FFF,FFFFFFFFF:FFFFFFF,FFFFFFF:FFFFFFF:FFFFFFFFFFFFFFFFF,FFF:FFFFFFFFFFFFFFFFF:FFF,FFFFFFFFFFFF:FFF,,FFFFFFFFFFFFFFF,FFFF:FFFFF::FFFFFFFFFF:FFFFFF,FFFFF,:FFF,F,FFFFF,FFFFFFFFFFFFFFFFFFFFF::FFFFFFFFF,F,FFFFFF:FFFFFF:FF,FF,:FF:F:F:,F:FFF:FFF
@A00920:152:HGHKKDRXX:2:2105:1334:36025 1:N:0:CGCGTTCA+CTAAGCCT
ACTCCTACGGGAGGCAGCAGTCGGGAATTTTGGGCAATGGGCGAAAGCCTGACCCAGCAACGCCGCGTGAAGGATGAAGTATTTCGGTATGTAAACTTCGTAAGAATGGGAAGAATAAATGACGGTACCATGTGTAAGGTCCGGCTAACTACGTGCCAGCAGCCGCGGTAATACGTAGGGACCAAGCGTTGTTCGGATGTATTGGGCGTAAAGGGCGCGTAGGCGGTCGGGTAAGTCTGATGTGAAAACG
+
FFFFFFFFFFFFFFFFFFFFFFFFFFF:,FFFFFFF,FFFFFFFFF,FFFFFFFFFFFF:F,FFFFFFFF:FFFFFFFF:F:FFFFFF,:FFFFFFFFFF:FFFFFFFF:F:FFFFF,FFFFFFFFFFF,F,FFFFFFFFFFF:F:FFFFFFFFFFFFFFFFFFFFFF::FFFFFF:FF:FFFFFFFF:,F::FFF,F,FF:FFFFFF::,::F,FFFF:FFFFFFFFFFFF,FFFFFF::FFFFFFFF,
@A00920:152:HGHKKDRXX:2:2105:4607:36088 1:N:0:CGCGTTCA+CTAAGCCT
ACTCCTACGGGAGGCAGCAGTCGAGGATCTTCGGCAATGGGCGAAAGCCTGATCCAGCGACGCCGCGTGGGTGAAGAAGGCCTGCGGGTTGTAAAGCCCTTTCGGTGGGGAAGAAAAGCCTCGACCTAATACGTCGGGGTCTTGACGTAACCCATAGAAGAAGCACCGGCTAACTCTGTGCCAGCAGCCGCGGTAATACAGAGGGTGCGAGCGTTAATCGGAATTACTGGGCGTAAAGCGTACGTAGGCG
+
FFFFFFFFFFFFFFFFFFFFFFFFFFFFFFFFFFFFFFFFFFFFFFFFFFFFFFFFFFFFFFFFFFFFFFFFFFFFFFFFFFFFFFFFFFFFFFFFFFFFFFFFFFFFFFFFFFFFFFFFFFFFFFFFFFFFFFFFFFFFFFFFFFFF:FFFFFFFFFFFFFFFFFFFFFFFFFFFFFFFFFFFFFFFFFFFFFF:FFFFF::FFFFFFFFFFFFFFFFFFF,FFFFFFFFFFFFFF:FFFF:FFFFFF:
@A00920:152:HGHKKDRXX:2:2105:18159:36323 1:N:0:CGCGTTCA+CTAAGCCT
ACTCCTACGGGAGGCAGCAGTAAGGGATATTGCACAATGGACGCAAGTCTGATGCAGCAACGCCGCGTGCTCGATGAAGGCCTTCGGGTCGTAAAGGGCTTTTCTGGCTGAAGATGATGACTGTAAGCCAGGAATAAGTGTCGGCTAACTACGTGCCAGCAGCCGCGGTAAAACGTAGGACGCGAGCGTTATCCGGAGTTACTGGGCGTAAAGCGCGGGCAGGCGGCCTGACAAGTCTGATGTGAAATCA
+
FFFFF:FFFFFFFFFFFFFFFF:FFFFF:FFFFFFFFFFFFFFFFFFFFFFFFFFFFFFFFFFFFFFFFFFFFF:FFFFFFFFFFFFFFFFFFFFFFFFFFFFFFFFFFFFF:FFFFFFFFFFFFFFFF,FFFFFFFFFFFFFFFF,FFFFFFFFFF,FFFFFFFFFFFFFF:FFFFFF:FFFFFFFFFFFFFFFF:F:FFFFFFFFFFFFFFFFFFFFF:F:FFFFFFFFFF:FFFF:FFFFFFFFF,:
@A00920:152:HGHKKDRXX:2:2106:11360:1063 1:N:0:CGCGTTCA+CTAAGCCT
ACTCCTACGGGAGGCAGCAGTAGGGAATTTTGCGCAATGGGGGAAACCCTGACGCAGCAACGCCATGTGTGGGATGAAGCATTTCGGTGTGTAAACCACTGTCGGCAGGGAATAAAGCCCACGTTTACGTGGGGGTGAATGTACCTGCAGAGGAAGCCCCGGCTAACTTCGTGCCAGCAGCCGCGGTAATACGAAGGGTGCAAGCGTTACTCGGAATTACTGGGCGTAAAGCGTGCGTAGGTGGTTCGTT
+
FFFFFFFFFFFFFFFFFFFFFFFFFFFFFFFFFFF:FFFFFFFFFFFFFFFFFFFFFFFFFFFFFFF:FF:FFFFFFFFFFF,FFFFFFFFF:F:F:FFFFFFFFFFFFFFFFFF,FFF,FF::FF:FFFFFFFFFFFFFFFFFFFF:FF:FFFFFFFFFFFFFFFFFFFFFFFFFFFFFFFFFF:FFFFFF,FF,FFFFFF:FF:FFFF::F:F,FFFFF,FFFFF:F:FFFFFF:F:FFFFFFF,FFF
@A00920:152:HGHKKDRXX:2:2106:32280:1125 1:N:0:CGCGTTCA+CTAAGCCT
ACTCCTACGGGAGGCAGCAGTGAGGGATATTGCGCAATGGGCGAAAGCCTGACGCAGCGACGCCGCGTGGGTGATGAAGGTCTTCGGATCGTAAAACCCTTTTCTGCGTGACGATGATGACGGTAGCGCAGGAATAAGTGTCGGCTAACTACGTGCCAGCAGCCGCGGTAAAACGTAGGACGCAAACGTTATCCGGAATTACTGGGCGTAAAGGGCGCGCAGGCGGTTGGGTAAGTGAGGCATGAAAGCC
+
FFFFFFFFFFFFFFF:FFFFFFFFFFFF,FFFFFFFFFFFFFFFF:FFFFF:FFFFFFF,FFFFFF:FFFFFF:FFFFFFFFFFFFF,FFF:FFF:FFFFFFFFFFFFFFFFFFFF:FFFFFFFFFFFFFFFFFFFFFFFF:FFFFFFFFFFFFFFFFFFFFFFFFFFFFFF,FFF:FFFFFFFFFFFFFFFF:FFFF:FFF:FFFFFFFFFFFF:FFFFFFFFFFFFFFFFFFFFFFFFFFFF:F:F,F
@A00920:152:HGHKKDRXX:2:2106:29234:2049 1:N:0:CGCGTTCA+CTAAGCCT
ACACCAACGGGAGGCAGCAGTGGGGAATCTTGCGCAATGGGCGAAAGCCAGACGAAGCGATGCCGCGTGCGGGAAGACGGCCTTAGGGTTGTAAACCGCTTTCAGCAGGGACGAAATTGACGGTACCTGCAGAAGAAGCTCCGGCCAACTACGTGCCAGCAGCCGCGGTAAGACGTAGGGGGCGAGCGTTGTCCGGAATTATTGGGCGTAAAGGGCTCCTAGGCGGTTCAGTAAGTCGACTGTGAAAATC
+
:,:FF:F,,F,FF,,F,FF,FFF:,FF:FFF,FF,FF,FF,FFFFF,,F,,FF,,FFFFF,:FF,,FF,:FFFF:FF::FF::F,:F::F:FFFF::F,,FFFF,FFF,:FFFFFFFF:FFFF:FFFF:FF,FFFFFFF,,F,FFFFFF:FFFF:F:FFFFFF,FF,:,FFFFFFFFF,,F,,F:FF:F,FF:FFFFFF:,F:FF,,,:FFF,F,FFFFFFF:FFFFF:F,,FFFF:FFF:,F,F::F:F
@A00920:152:HGHKKDRXX:2:2106:14624:2331 1:N:0:CGCGTTCA+CTAAGCCT
ACTCCTACGGGAGGCAGCAGTGGGGAATATTGCGCAATGGACGAAAGTCTGACGCAGCGACGCCGCGTGTGGGATGAAGCCTTTCGGGGTGTAAACCACTGTTGCCCGGGACGAAACTCCTTTTTCGAGAGGATTGACGGTACCGGGTGAGGAAGCACCGGCTAACTCTGTGCCAGCAGCCGCGGTAATACAGAGGGTGCGAGCGTTGTCCGGAATCACTGGGCGTCAAGGGCGCGTAGGTGGCGTGGTA
+
F:FFFFFFFFF:FFFFFFFFFF:FF,,F,FFFFFF:FFFFF:FFFFFFFFFFFFF:FFFFFFFFFFFFFFFFFFFFFFFFFF:FFFFFFFFFFFFFFF::FFFFFFFFFFFFFFFFFFFFFFFFFFFFFFF:F:FFFFFFF,FFFFFFFFFFFFFFFFFF:FFF:FFF::FFFFFFFFFFFFFF:F:FFFFFFFFFFFFFFFFF:F,FFF:::,,F:FFFF:F:F:,FFFFFF::F,F:FFFFFFF:FF,
@A00920:152:HGHKKDRXX:2:2106:9335:2754 1:N:0:CGCGTTCA+CTAAGCCT
ACTCCTACGGGAGGCAGCAGTGGGGAATCTTGCGCAATGGGCGAAAGCCTGACGCAGCAACGCCGCGTGCGGGAAGACGGCCTTCGGGTTGTAAACCGCTGTCAGCAGGGACGAAATTGACGGTACCTGCAGAAGAAGCTCCGTCCAACTACGTGACAGCAGCCGCGGTAAGACGTAGGGCGCGAGCGTTGGCCGGACTGAGTGGGCGAAAAGGGCTCCTAGGCGGTTCAGTAAGACGACTGTGACAATC
+
FFFFFF:FFFFFFFFFFFFFFFFFFFFFFFFFFFFFF,FFFFFFFFFFFFFFFFFFFF:FFFFFFFFFFFF,FFFFFFFFFFFFFFFFFFFFFFF:FFFF,FF,FF,FFFFFFF::FFFFFFFF:FF:FFFF,:,,F:,:::F,FFFF,,FF,FF,F:,:FFF,FFFFFFFFF:,F:FF:,FF,FFF:,FF,:F,FF,F,F,FF,FF,,F:FF,F,FFFFF:F,:FF:FFFFFF,,FFFFFF,FF,F,:F
@A00920:152:HGHKKDRXX:2:2106:11713:2801 1:N:0:CGCGTTCA+CTAAGCCT
ACTCCTACGGGAGGCAGCAGTGGGGAATATTGGACAATGGGCGCAAGCCTGATCCAGCCATGCCGCGTGAGTGATGAAGGCCTTAGGGTTGTAAAGCTCTTTCGCCAGGGACGATAATGACGGTACCTGGATAAGAAGCCCCGGCTAACTTCGTGCCAGCAGCCGCGGTAATACGAAGGGGGCTAGCGTTGTTCGGAATTACTGGGCGTAAAGCGTATGCAGGCGGACTTTTAAGTCGGGGGTGAAATCC
+
FF,FFFFFFFFFFFF:FFFFFFFFFFFFFFFFFFFFFFFFFFFFFFFFFFFFFFFFFFFFFFFFFFFFFFFFFF:FFF:FFFFFFFFFFFFFFFFFF:FFFFFFFFFFFFFFFFFFFFFFFFFFFFFFFFFFFFFFF,FFFFFFFFFFFFFFFF:FFFFFFFFFFFFFFFFFFFFFFFF:FFFFFFF:FFFFF:FFFFF:FFFFFFFFFFFFFFFFFFFFFFF:FFFFFFFFFFFFF:F:FFFFFFFFFF
@A00920:152:HGHKKDRXX:2:2106:12246:2816 1:N:0:CGCGTTCA+CTAAGCCT
ACTCCTACGGGAGGCAGCAGTCGAGAATTTTTCTCAATGGGGGAAACCCTGAAGGAGCGACGCCGCGTGGAGGATGAAGGTCTTCGGGTTGTAAACTCCTGTCATTTGGGAACAAGGTGTGCGCGTTAACTGCGCGCGCATTGATAGTACCAGAAGAGGAAGAGACGGCTAACTCTGTGCCAGCAGCCGCGGTAATACGGAGGGTGCGAGCGTTGTCCGGATTTATTGGGTTTAAAGGGTGCGCAGGCGG
+
FFFFFFFFFFFFFFFFFF:FFFFFFFFFFFFFFFFFFFFFFFFFFFFFFFFFFFFFFFFFFFFFFFFFFFFFFFFFFFFFFFFFFFFFFFFFFFFF:FFF:FFF,FFFFFF:FFFFFFFFFFFFFFFFFFFFFFFFFFF:FFFFFFF:FFF,FFFFFFFFF,FFFFFFFFFFFFFFFFFFF::FF:FFFFFFFFFFFFFFFFFFFFFFFFFFFFFFFFFFFF:FFFFFF:FFFFF,:FFFFFFFFFFFFF
@A00920:152:HGHKKDRXX:2:2106:31846:2879 1:N:0:CGCGTTCA+CTAAGCCT
ACTCCTACGGGAGGCAGCAGTGGGGAATCTTGCGCAATGGGCGAAAGCCTGACGCAGCGACGCCGTGTGCGGGAAGAAGGCCTTCGGGTTGTAAACCGCTTTCAGGAGGGACGAAGCCACTCGGGTTAATAGCCCAGAGGGTGACGGTACCTCCAGAAGAAGCCCCGGCTAACTACGTGCCAGCAGCCGCGGTAATACGTAGGGGGCTAGCGTTGTCCGGATTTATTGGGCGTAAAGAGCGTGTAGGCGG
+
F:FFFFFFFFFFFFFFFFFFFFFFFFFFFFFFFFFFFFFFFFFFFFFFFFFFFFFFFFFFFFFFFFFFFFFFFF:FFFFFFFFFFFFFFFFFFFFFFFFFFFFFFFFFFFFFFFFFFFFFFFFFFFFFF:FFFFFFFFFFFFFFFFFFFFF:FFFFFFF:FFFFFFFFFFFFFFFFF:FFFFFFFFFF:FFFFFFFFFFFF:FFFFFFFF:FFFFFFFFFFFFF,FFFFFFFFFFFF:FFFFFFFF:FFF
@A00920:152:HGHKKDRXX:2:2106:9263:3098 1:N:0:CGCGTTCA+CTAAGCCT
ACTCCTACGGAGGCAGCAGTGGGGAATTTTGGACAATGGGCGAAAGCCTGATCCAGCAATGCCGCGTGAGTGATGAAGGCCTTAGGGTAGTAAAGCTCTTTTACCCGGGAAGATAAATAAAGTACCCGGAGAAAAAACCCCCGCAAAAAACCTTCCAGCAGCCGCCGTAATACCGACGGGGCAAGCCTTGTTCCGAATTACGGGGCGTAAATCGCACCTAAGCGGCTTTGTAAAGTCGAAGTGAAAACCC
+
FFFFFFFFFFFFFFFFFFFFFFFFFFFFFFFFFF:FF:FFFFFFFFFFFFFFFFFFFF,FFFFFFFFFFFFFFF,FFFF:FFFFFFFF,FFFFF:FFFFF:F:FF,FFFF,FFFFF,,:::FF:,F,,FFF,F,:F,:FFF,FF,,F,,:,,F:,F,,F,:FF,,,F::F,:,,F,,FFFF,,F,:,,F,:FF,FFFFF,,,,FF:FF:FF,F,:FF,:F,FFFFF,,,FFFF,,F,,:F,F,F::,FFF
@A00920:152:HGHKKDRXX:2:2106:8739:3129 1:N:0:CGCGTTCA+CTAAGCCT
ACTCCTACGGGAGGCAGCAGTGGGGAATATTGGACAATGGGCGAAAGCCTGATCCAGCCATGCCGCGTGAGTGATGAAGGCCTTAGGGTTGTAAGGAAATTAAATATGGAAGAAAAATAAGGTAACATCAGAAAGAACCCCCGCGAACATACGGCCCGCAACCGCCGGAAAAACAAGGGGGCAACCCGTGTTACGATTTAAAGGGCGGAAATCCCACCTACGCCGCTCGGTAACTACGGGGGTCAATACA
+
FFF:FFFFFFFFFFFFFFFFFFFFFFFFFFFFFFFFFFFFFFFFFFFFFFFFF,FFFFFFFFFFFFFFFFFFFFFFFFF,F:FFFFFFFFFFFF,,F,,F,,,,,:,FF,F,,,:F,F,:,FF,,F,,::,,F,,F,FFFF,FF,:F,,F:,,:,F,,F,,,F,:,F,,F:FF,:F,FFFF,:,,F,,F,FFF:F,,F:,,,,F:,,,,FF,F,,::F,,,FF:F,,,,,FFF,F,:FFF:,,,F:,,F,
@A00920:152:HGHKKDRXX:2:2106:30635:3317 1:N:0:CGCGTTCA+CTAAGCCT
ACTCCTACGGGAGGCAGCAGCAGGGAATTTTGCGCAATGGGCGAAAGCCTGACGCAGCAACGCCGCGTGGGGGATGAAGGCCTTCGGGTTGTAAACCCCTTTCAGGAGGGAAGAAAATGACGGTACCTCCAGAAGAAGCACCGGCCAACTACGTGCCAGCAGCCGCGGTAATACGTAGGGGGCAAGCGTTGTCCGGATTTATTGGGCGTAAAGAGCGTGTAGGCGGCCAGATAGGTCTGTTGTGAAAACT
+
FF:FFFFFFFFF:FFFFFFFFFFFFFFFFFFFFFFF:FFFFFF,FFFFFFFFF,FFFFF:FFFFFFF,FFF:FFFFFFFFFFFFF,F,FF:FF,FFF,F,FFFFFFFFFF,F:FFFFFFFFF::F:FFFFFFFFFFFFFFFF:FFFFFFFFFF,FFFFFFF,FF:,::,FFFFFF,FFFF::FFFFFFFF,:FFFFFF,FFF,,FFFFFFFF,FFF:FFFFF:FFFFFFFFFFF,FFFFF,,F:F:,FFF
@A00920:152:HGHKKDRXX:2:2106:30056:3537 1:N:0:CGCGTTCA+CTAAGCCT
ACTCCTACGGGAGGCAGCAGCAGGGAATCTTGCGCAATGGGCGAAAGCCTGACGCAGCAACGCCGCGTGGGGGAAGAAGGCCTTCGGGTTGTAAACCCCTTTCAGGAGGGAAGAAAATGACGGTACCTCCAGAAGAAGCACCGGCCAACTACGTGCCAGCAGCCGCGGTAATACGTAGGGTGCGAGCGTTATCCGGAATCATTGGGCGTAAAGAGCTCGTAGGCGGTTCAACAAGTCGGCTGTGAAAGTC
+
FFFFFFFFFFFFFFFFFFFFFFFFFFFFFFFFFFFF:FFFFFFFFFFFFFFFFFFFFFF:FFFFFFFFFFFFFF,F:FFFFFFFFFFFFFFFFFFFFFFFFFFFFFFFFFFFF:FFFFFFFFFFFFFFFFFF:FFFFFFFFFF:FFFFFFFFFFFFFFFF:FFFFFFFFFFFFFFFFFFFFFFFFFFFFFFFFFFF,,FF:FFFFFFFFFFFFFFFFFFFFF,FFFFFFFFFFFFFFFFF,FFFFFFFFF
@A00920:152:HGHKKDRXX:2:2106:21287:4413 1:N:0:CGCGTTCA+CTAAGCCT
ACTCCTACGGGAGGCAGCAGTGGGGAATTTTCCGCAATGGGCGAAAGCCTGACGGAGCAACGCCGCGTGGATGATGAAGTCTTTCGGGACGTAAAATCCTTTCAGCAGGGACGAAGCGAGTGACGGTACCTGCAGAAGAAGCATCGGCTAACTACGTGCCAGCAGCCGCGGTAATACGTAGGATGCGAGCGTTGTCCGGAATTATTGGGCGTAAAGAGAACGTAGGTGGCTTCTTAAGTTCGCTCTTAAA
+
FFFFFFFFFFFFFFFFFFFFFFFFFFFFFFFFFFFFFFFFFFFFFFFFFFFFFFFFFFFF:FFFFFFFFFFFFFFFFFFFFFFF:FFFFFFF:FFFFFFFFFFFFFFFFFFFFFFFFFFFFFFFFFFFFFFFFFFFFFFFFFFFFFFFFFFFF,FFFFFFFFFFFFFFFFFFF:FFFFFFFFFFFF:FFFFFFF:FFFFF,F:FFFFFFFFFFFFFFFFFFFFFFFFFFFFF:FFFFFF:,F,FFFFFFF
@A00920:152:HGHKKDRXX:2:2106:27597:4633 1:N:0:CGCGTTCA+CTAAGCCT
ACTCCTACGGGAGGCAGCAGTGGGGAATATTGGACAATGGGCGTAAGACTGAACCAGCAATGCCGCGTGAGTGATGAAGGATTTAGGGTTGTAAAGCTCTTTTAACAGGGATGATAATGACAGTACCTGGAGAAAAAGCACCGGCTAACTCCGTGCCAGCAGCCGCGGTAATACGTAGGGAGCAAGAGTTGTACGGATTTAGTGGGCTTAAAGGGAGCGTAGGCGGCGCGGAAAGTCAGATGTGAAATCA
+
FFFFFFFFFFFFFFFFFFFFFFFFFFFFFFFF,,FFFFFF,:F,FF,,FFFF,,FF:FFF,FFFFFFFFF,FFFFFFFFF,:FFFFF,FFFFFFF:,FFF:F,F,F:FFFF,FF,F,FFFFFFFFFF,F,,FFF,FFFF,,FFFFFFFFFFFFF:FF:FFFFFFFFFFFF:FFFF,FFF,F,F,,F,FFF,F,FFF:FFFF,FFFF,,FF:,FFF,FFFF:FFFFF:,,FF,FF,FFFF:F:FFF,FF:,
@A00920:152:HGHKKDRXX:2:2106:11731:6089 1:N:0:CGCGTTCA+CTAAGCCT
ACTCCTACGGGAGGCAGCAGTGGGGAATATTGGACAATGGGCGCAAGCCTGATCCAGCCATGCCGCGTGTGTGAAGAAGGCCTTCGGGTTGTAAAGCACTTTAAGTTGGGAGGAAGGTTTCTTGGCTAATATCCAAGAGAATTGACGTTACCAACAGAATAAGCACCGGCTAATTCCGTGCCAGCAGCCGCGGTAATACGGAAGGTGCGAGCGTTAATCGGAATTACTGGGCGTAAAGCGCACGTAGGTG
+
:FFFF,FF:FFFFFFF:FFFFFFFFFFFF,:FF,FFFFFFFFFFFF,FFFFF,FFFFFFFFFFFFFFFFFF:FFFFFFFFFFFFFFF:FFFFFFFF,FFFF:F:FFFFFF,F:FFFFFFFF,FFFFFFF,FF:FF:FF:F:FFFFFFFF:FFFFFFFFF:FFFF::FFFF,:FFFFFF::,FFFF:F::FFFFFFFF:FFFFFFFFFFFFF:FFFFFFFFFF:FFFFF::F:F:,:FF:F::F::FF,:F
@A00920:152:HGHKKDRXX:2:2106:6379:6277 1:N:0:CGCGTTCA+CTAAGCCT
ACTCCTACGGGAGGCAGCAGTAAGGAATATTGGTCAATGGACGCAAGTCTGAACCAGCCATGCCGCGTGGAGGATGAAGGCCCTCTGGGTTGTAAACTTCTTTTATGGGGGACGAAATCACTTATTCTTAAGTGTCTGACGGTACCCCAGGAATAAGCACCGGCTAACTCCGTGCCAGCAGCCGCGGTAATACGGAGGGTGCACGCGTTCTCCGGATTCACTGGGTTTAAAGGGTGCGTCGGCGGGTGTG
+
:FFFFFFFF:FFFFFFFFFFFF:FFFFFFFFFFFFFFFFFFFFFFFFFFFFFFFF:FFFFFFFFFFFFFFFFF:FFFFFFF:FFFFFFF,FF:::FF,FFF:FFFFFFFFFFF:FFFFFFFFFFFF:FFFFFFFFFFFFFFFFFFFFFFFFF,,F:FFFFFF:FF:FFFFFFFFFFFFF,:FFFFFFFFFFFFFFFFFFFFF:,FF::F,FFFFFF,FFFF:FFF,FFFF,F:FFFFFF,:FFFFFF:FF
@A00920:152:HGHKKDRXX:2:2106:15148:6809 1:N:0:CGCGTTCA+CTAAGCCT
ACTCCTACGGGAGGCAGCAGTGGGGAATATTGGACAATGGGCGCAAGCCTGATCCAGCCATGCCGCGTGGGTGAAGAAGGCCTTCGGGTTGTAAAGCCCTTTTGTCCGGAAAGAAAAGCATTCGGTTAATACCCGGGTGTCCTGACGGTACCGGAAGAATAAGCACCGGCTAACTTCGTGCCAGCAGCCGCGGTAATACGAAGGGTGCAAGCGTTACTCGGAATTACTGGGCGTAAAGCGTGCGTAGGTG
+
FFFFFFFFFFFFFFFFFFFFFFFFFFFFFFFFFFFFFFFFFFFFFFFFFFFFFFFFFFFFFFFFFFFFFFFFFFFFFFFFFFFFFFFFFFFFFF:FFFFFFFFFFFFFFFFFFFFFFFFFFFFFFFFFFFFFFFFFFFF:FFFFFFFFFFFFFFFFFFFFFFFFFFFFFFFFFFFFFFFFFFFFFFFFFFFFFFFFFFFFFFFFFFFFFFFFFFFFFF:FFF,FF,FFFFFFFF:FFF:FFFFFFFFFFF
@A00920:152:HGHKKDRXX:2:2106:22354:7075 1:N:0:CGCGTTCA+CTAAGCCT
ACTCCTACGGGAGGCAGCAGTGGGGAATCTTGCGCAATGGGCGAAAGCCTGACGCAGCCATGCCGCGTGAATGATGAAGGTCTTAGGATTGTAAAATTCTTTAACCGGGGACGATAATGACGGTACCCGGAGAATAAGCTCCGGCTAACTTCGTGCCAGCAGCCGCGGTAATACGAAGGGGGCTAGCGTTGATCGGATTTACTGGGCGTAAAGCGCGCGTAGGCGGACAGTTAAGTCAGGGGTGAACTCC
+
FFFFFFFFFFFFFFFFFFFFFFFFF:FF:FF,:,FFFFFFFFFFFFFFFFFF,:FFFF:FFFFFFFFFFFFFFFFF:FFF,FFFFFFFFFFF,FFFFFFFFF:F:FFFFFF:FFFFFFFFF,FF:FFFFFFFFF,FFFF:FFFFFFFFFF,FF:FF:FF:FFF:FFFFF:FF:FF,,FFFFFF:FFFFFFF,FFF,:FF:FFFFFFFFFFF,F,FF:FFFFFFFFF:FFFFF,FFFFFF,FFFFFF,FFF
@A00920:152:HGHKKDRXX:2:2106:14326:7545 1:N:0:CGCGTTCA+CTAAGCCT
ACTCCTACGGGAGGCAGCAGTAAGGAATATTGGGCAATGGACGCAAGTCTGACCCAGCCATGCCGCGTGGAGGATGAAGGTCCTCTGGATTGTAAACTTCTTTTATCTGGGAAGAAAAGCCTGTTTTCTAATGGGTTTGACGGTACAATATGAATAAGCACCGGCTAACTCCGTGCCAGCAGCCGCGGTAATACGGAGGGTGCAAGCGTTATCCGGATTCACTGGGTTGAAAGGGTGCGTAGGCGGGTGT
+
FFFFFFFFFFFFFFFFFFFFFFFFFF:F:FFFFFFFFFFFFFFFFF::FFFFFFFFFFFF:FFFFFFFFFFFFFFFFFFFF:FFFFFFFFF:FF:FFFFFFFF,FFFFFFFFF,:,F,FF:,FFF,::FF:FF,,FFFFFF,FFFF:F,,FFFFFFFF:FF,FFFFFFFFFFF::F:FFFFF:FFFF,FF,,FF,F,F,FFFFFFFF:,F,F::FF,FFFF,FF,FFF,FF,,:,F:FF:FFF::,,:F:
@A00920:152:HGHKKDRXX:2:2106:14597:8234 1:N:0:CGCGTTCA+CTAAGCCT
ACTCCTACGGGAGGCAGCAGTGGGGAATATTGCGCAATGGACGAAAGTCTGACGCAGCGACGCCGCGTGTGGGATGAAGCCTTTCGGGGTGTAAACCACTGTTGCCCGGGACGAAACTCCTTTTTCGAGAGGATTGACGGTACCGGGTGAGGAAGCACCGGCTAACTCTGTGCCAGCAGCCGCGGTAATACAGAGGGTGCGAGCGTTGTCCGGAATCACTGGGCGTAAAGGGCGCGTAGGTGGCTTGGTC
+
FFFFFFFFFFFFFFFFFFFFFFFFFFF:FFFFFFFFFFFFFFFFFFFFFFFFFFFFFFFFFFF:FFFFFFFFFFFFFFFFFFFFFFFFFFF:FFFFFFFFFFFFFFFFFFFFFFFFFFFFFFFFFFFFFFFFFFFFFFFFFFFFFFFFFFFFF,FFFFFFFFFFFFFFFFFFFFFFF:FFFFFFFFF:FFF,FFFFFFFF::FFFFFFFFFFFFFFF:FFFFFFF:FFFF,FFFFFF:FF:F:FFFFFF,
@A00920:152:HGHKKDRXX:2:2106:32434:8750 1:N:0:CGCGTTCA+CTAAGCCT
ACTCCTACGGGAGGCAGCAGCAGGGAATCTTGCGCAATGGGCGAAAGCCTGACGCAGCAACGCCGCGTGGGGGATGACGGCCTTCGGGTTGTAAACCCCTTTCAGGAGGGAAGAAATTGACGGTACCTCCAGAAGAAGCCCCGGCCAACTACGTGCCAGCAGCCGCGGTAAGACGTAGGGGGCGAGCGTTGTCCGGAATTATTGGGCGTAAAGAGCTCGTAGGCGGCTCAGCAAGTCGGCGGTGAAATCC
+
F:FFFFFFFFFFFFFFFF:F,FFFFFFF,FFFFFFFFFFFFFFFFFFFFFFFFF,FFFFFFFFFFFFFFF:FFFFFFFFFFF,FF::FFFFFF:F,F,F:FFFFFF,FFFFFFFFFFF,F:FFFF,FFFFFFFFF,:FF:FFF:FFFFFF:F:,FF,FFF,F:FFFF,,:,,:::,F:FF,FFFFFFFFFFFF:F:FFF:FFF:FF,FF,FFFFFFFF,,FF:FFFFFF,:FFFFFF,FFFFFFFFFFFF
@A00920:152:HGHKKDRXX:2:2106:28646:8954 1:N:0:CGCGTTCA+CTAAGCCT
ACTCCTACGGGAGGCAGCAGTCGAGAATCTTCTGCAATGGGGGCAACCCTGACAGAGCGACGCCGCGTGGAGGATGAAGGCCCTCGGGTTGTAAACTCCTGTCACATGTTAAGAAACGTACGGGTCCACCCGTACGCTGACGAAGGCATGAGAGGAAGTCACGGCTAACTTCGTGCCAGCAGCCGCGGTAAGACGAAGGTGGCAAGCGTTATTCGGATTTACTGGGCATAAAGCGCGCGTAGGCGGCTTG
+
FFFFFF:FFFFFFFFFFFFFFFFFFFFFFFFFFFFFFFFFFFFFFFFFFFFFFFFFFFF:FFFFFFFFFFFFFFFFFF:FFFFFFFFFFFFFFFFFFFFFFFFFFFFFFFF:FFFFFFFFFFFFFFFFFFFFFFFFFFFFFFFFFFFFFFFFFFFFFFFFFFFFF:FFFFFFFFFFFFFFFF:FFFFFFFFFFFFFFFFFFFFFFFFFFFFFFFFFF,:FFF:FFFFFFFFFFFFF:FFFFFFFFFFFFF
@A00920:152:HGHKKDRXX:2:2106:17770:9189 1:N:0:CGCGTTCA+CTAAGCCT
ACTCCTACGGGAGGCAGCAGTAGGGAATCTTCCGCAATGGACGAAAGTCTGACGGAGCAACGCCGCGTGAGTGATGAAGGTTTTCGGATCGTAAAACTCTGTTGTTAGGGAAGAACAAGTACGAGAGTAACTGCTCGTACCTTGACGGTACCTAACCAGAAAGCCACGGCTAACTACGTGCCAGCAGCCGCGGTAATACGTAGGTGGCAAGCGTTGTCCGGAATTATTGGGCGTAAAGCGCGCGCAGGCG
+
FFFFFFFFFFFFFFFFFFFFFFFFFFFFFFFFFFFFFFFFFFFFFFFF:FFFFFFFFFF,FFFFFFF,FFFFFFFFFFFFFFFFFFFFFFFFFFFFFFFFFFFFFFFFFFFFFFFFFFFFFF:FFFFFF:FFFFFFFFF,FFFFF:FFFFFF:FFFFFFFFFFFFFFFFFFFFFFF:FFFFFFFF:FFFF:FFFFFFFF:FFFFFF:FF:F:F:FFFFFFFFF:FFFFFFFFF,FFFFFFFFFF:F,F:F
@A00920:152:HGHKKDRXX:2:2106:32461:9330 1:N:0:CGCGTTCA+CTAAGCCT
ACTCCTACGGGAGGCAGCAGTAAGGAATATTTCACAATGGGCGCAAGCCTGATGAAGCAACGCCGCGTGCACGAGGAAGGACTTCGGGTTGTAAACTCCTGTTGAGCCTGAAGAGAAAGGACGGTATGACACGAATAAGCGTCGGCTAACTCCGTGCCAGCAGCCGCGGTAAATCTTAGGACGCGAGCGATCTCATTATTAGCTGGGCGTCTATCTAGGGCATTAGGCTGTGCAAGTCGGACGTGTAAGC
+
FFFFFFFFFFFFFFFFFFFFF,,FFFFF,FF:F,FFFFFFFFFFFFFFFFFF,:F,FFFFFFFFFFFFF,:,FF:FFFFF,FFFFFF,FFFFFF:,:,FF,FF,,,,,:FF:FF,F,,,,,FF,,,,,FFF,F,F,FFF,FF,,,:F,FF:,,FFFF,F,F,,FF,,F,FFFF,F,,,F,,FFFFF,:F,,,FF:,,F,,,,:FF:FF,F,,:,F:,,FF,F,F::,FFF,,,FF,FFF,,F::F,:::F
@A00920:152:HGHKKDRXX:2:2106:19732:9956 1:N:0:CGCGTTCA+CTAAGCCT
ACTCCTACGGGAGGCAGCAGTGGGGAATATTGCGCAATGGACGAAAGTCTGACGCAGCGACGCCGCGTGTGGGATGAAGCCTTTCGGGGTGTAAACCACTGTTGCCCGGGACGAAACTCCTTTTTCGAGATGATTGACGGTAACGGGTTAGGAAGCACCTGCTAACTCTGTGCCAGCAGCCGCGCTAAAACAGAGGGTCCGAGCGTTGTCCGGAATCACTGGGCGAAAAGGGCGCGTAGGTGGCTTGGTA
+
:,F,FFFF:FFFFFFFFFFF,FFFFF,FFFFFFFFFFFFFFFF,FFFFF,FF,:FFFFFF,FFFFFFFFFF,FF,FFFFFFFFFFFFFFFFFFFFFFFFF,FFF,F,FFFF:FFFF:FFFFFFFF:,FF,,:FF::FF,,,F,F::FF,F,FFF,:F::,::FF:FFFF,F:::FF:F,FF,,F,:FF,FFFF,,,F:,F:::FFFF,:FFFFFF,::FFF,,:F,FFFFF,F,,F:FF:FF,FF,FF,F
@A00920:152:HGHKKDRXX:2:2106:20609:10191 1:N:0:CGCGTTCA+CTAAGCCT
ACTCCTACGGGAGGCAGCAGTGGGGAATTTTCCGCAATGGGCGCAAGCCTGACGGAGTGACGCCGCGTGGGGGACGAAGGCCTTCGGGTCGTAAACCCCTGTCAGAGGGACAGACGGGGCGGGGGGTGAACCTCTCGTTCTGACGGTACCCTCAGAGGACGCCCCGGCCAACTCTGTGCCAGCAGCCGCGGTAAGACAGAGGGGGCAAGCGTTGCTCGGAATCACTGGGCGTACAGGGCGCGTAGGCGGG
+
,:F:F:FFF,FF::FFFFFFFFFFFFFFFFFFFF:FFF:FF:F:FF:FFFFF:FFF:FF:FF:FFFF:F:FFF,FFF:F,FF:FFFFF:F,F,:FFFF:F:FFFFF:FFF,,FF:FFFFFFFFFFFFF,:FFFFFFFFFFFFFF,F:,FFFFFFFFFFF:FF:,FFFFFFFFFFFF,:FFF:FFFFFFFFFFFFFF:FF:F,FFFFF,FF,FFFFFFF:FFFF,,FFFFFF,:F,:,FFFFFF,,:FF,F
@A00920:152:HGHKKDRXX:2:2106:17635:10300 1:N:0:CGCGTTCA+CTAAGCCT
ACTCCTACGGGAGGCAGCAGTGGGGAATTGTTCGCAATGGGCGCAAGCCTGACGACGCAACGCCGCGTGGGGGATGAAGGCTTTCGGGTTGTAAACCCCTGTTGCACGGGACGAACGCCTCGAGGTGAATAGCCTCGTGGTCTGACGGTACCGTGTGAGGAAGCCCCGGCTAACTCTGTGCCAGCAGCCGCGGTAATACGGAGGGTGCGAGCGTTGTTCGGAATCATTGGGCGTAAAGCGCGCGCAGGCG
+
FFFFFFFFFFFFFFFFFFFFFFFFFFFFFFFFFFFFFFFFFFFFFFFFFFFFFF:FFFFFFFFFFFFFFFFFFFFFFFFFFFFF,FFFFFFFFFFFFFFFFFFFF:FFFFFFFFFFFFFFFFFFFFFFFFFFFFFFFFFFFFFFFFFFFFFFFFFFFFFFFF:FFFFFF:FFFFFFF:FFFFFFFFFFFFFFFFF:FFFFFFFFFFFFFFFFFFFFFFFFFF:FFFFFFFF:FFFF:F:FFF:F:FFF:F
@A00920:152:HGHKKDRXX:2:2106:32425:10488 1:N:0:CGCGTTCA+CTAAGCCT
ACTCCTACGGGAGGCAGCAGTAAGGAATATTGCACAATGGGCGCAAGCCTGATGCAGCAACGCCGCGTGCCCGAGGAAGGCCTTCGGGTTGTAAAGGGCTTTTCTGGCTGAAGAGCAAGGACGGTAGGCCAGGAATAAGTGTCGGCTAACTACGTGCCAGCAGCCGCGGTAACACGTAGGACGCAAGCGTTATCCGGAATTACTGGGCGTAAAGAGCGTGTAGGCGGTGCTGTAAGTCAACCGTGAAAGC
+
FF,,:FFF,:FF,F,:FFFFFFFF:FFFFFFF::FFFFFFF,FFF::FFF:FFFFFFFFFFFFF:F:FFFFF:FF::FFFFFFFFF:FF::FF,FFFFFFFFFF:F:FFF:FFFF:FFFFFFFFFFFFFFFFF:FFF:F:F:FFFFFFFF:F:F:FFF:FFF,:FFFFFFFFFFFFFF::::F:FFF,F::FF,,FF,,::::F:F:FFFFF,F:FF:FFFF,F:F:FF,FFF:FF:::F:,F:FFFFF:
@A00920:152:HGHKKDRXX:2:2106:6804:11397 1:N:0:CGCGTTCA+CTAAGCCT
ACTCCTACGGGAGGCAGCAGTGGGGAATCTTGGACAATGGGGGCAACCCTGATCCAGCCAAGCCGCGTGAGTGATGAAGGCCTTAGGGTCGTAAAGCTCTTTCGCCTGGGAAGATAATGACGGTACCAGGTAAAGAAACACCGGCTAACTCCGTGCCAGCAGCCGCGGTAATACGGAGGGAGCGAGCGTTAATCGGAATTACTGGGCGTAAAGCGCACGTAGGAGGCGACGTATGTCGCGTGTGAAAGCC
+
FFFFFFFFFFFFFFFFFFFFFFFFFFFFFFFF,FFFFFF:FFF:FFFFFFFFF:FFFF,F,:FFFFFFFFF,FF:FFFF,FFF:,FFFFFFFFFFFFFFFFFFFFF,FF:FFFFFFFFFFF:FFFFF,F,,FFFF:F:,,:F:F:FFFF:FFFFF:,:FF,FFFF:FFFFFFFF:,FF,F,,FFFFFF,F,FF,FFFFFFFFFFFFFFFFFFF,FF:F:,F,F,F:FFF,F:F::::,,,,F,FFFF,,,
@A00920:152:HGHKKDRXX:2:2106:32280:11647 1:N:0:CGCGTTCA+CTAAGCCT
ACTCCTACGGGAGGCAGCAGCAAGGAATTTTCCCCAATGGGCGCAAGCCTGAGGGAGCAACGCCGCGTGGGGGAGGAAGCGTTTCGGCGTGTAAACCCCTTTTCCGAGGGACGAAGTCCATGACGGTACCTCGGGAATAAGGCCCGGCTAACTACGTGCCAGCAGCCGCGGTAATACGTAGGGGCCAAGCGTTGTCCGGAGTTACTGGGCGTAAAGGGCGCGCAGGCGGTTGGTTACGTCGTGTGTGAAA
+
FFFFFFFFFFFFFFFFFF:FFFFFFFFFFFFFFFFFFFFFFFFFFFFFFFFFFFFFFFFFFFFFF:FFFFFFFFFFFFFFFFFFFFFFFFFFFFFFFFFFFFFFFFFFFFFFFFFFFFFFFFFFFFFFFFF:FFFFFFFFFFFFFFFFFFFFFFFFFFFFFFFFFFFFFFFFFFFFFFFFFFFF:FFFFFFFFFF:FFFFFFFFFF,FFFFF:F,FFFFFFFFFFFFFF:FFFFFFFFF:,,FFFFFFFF
@A00920:152:HGHKKDRXX:2:2106:4481:12759 1:N:0:CGCGTTCA+CTAAGCCT
ACTCCTACGGGAGGCAGCAGTGGGGAATTGTTCGCAATGGGCGCAAGCCTGACGACGCAACGCCGCGTGGAGGATGAAGGTCTTCGGATTGTAAACTCCTGTTGCCCGGGACGAATGGCTCCAAACTAACACGTTGGAGTGTGACGGTACCGGGTGAGGAAGCCCCGGCTAACTCTGTGCCAGCAGCCGCGGTAATACAGAGGGGGCAAGCGTTGTTCGGAATTACTGGGCGTAAAGCGCTCGTAGGCTG
+
:,FFFFF:,:FF,FFFFFFFFF:FFFFFFFFFFF:FFFF:FFFF:FF:FF:FF:FFFFFFFF,FFF,:FFF,,FFFF,F:FFFF,FFFF:,FFFFF,FFFFFF,FF:FF:FF::F:FFFFFFFF,FF,FFFFFF:FFFFFFF,FF:FFFFFF,,FFFF,FFFFFFFF::F:FFFFFFFFFFFFFF,FFF:::FFF:FFFFFFFFFFF,F::FFF,:,:FFFFFFF:F,F,FFFFF:F,:F,FF,FF,F,F
@A00920:152:HGHKKDRXX:2:2106:5629:12900 1:N:0:CGCGTTCA+CTAAGCCT
ACTCCTACGGGAGGCAGCAGTGGGGAATCTTGGACAATGGGCGAAAGCCTGATCCAGCCATGCCGCGTGGATGATGAAGGCCCTAGGGTTGTAAAATCCTTTCGTTGGGGACGATAATGACGGTACCCAAAGAAGAAGCTCCGGCTAACTTCGTGCCAGCAGCCGCGGTAATACGAAGGGGGCTAGCGTTGTTCGGATTTACTGGGCGTAAAGCGCGTGTAGGCGGGTCGTTAAGTTGGGGGTGAAATCC
+
FFFFF:FFFFFFFFFFFFFFFFFFF:FFFFFFFFF,FFFFFFFFFFFFFFFFFFFFFFF:FFFFFFFFFFFFFFFFFFFFFFFFFFFFFFFFFFFFFFFFFFFFFFFFFFFFFFF:FFFFFFFFFFFFFFFFFFF:FFFFFFFFFFF:FFFFFFFFFFFFF:FFFFFFFFFFFFFFFFFF:FFFFFFFFFFFFFFFF:FFFFFFFFFFFFFFF:FFFFFFF:FFFFFFF:::FFF:FFFFFFF:F,FFFF
@A00920:152:HGHKKDRXX:2:2106:32515:13307 1:N:0:CGCGTTCA+CTAAGCCT
ACTCCTACGGGAGGCAGCAGCGAGGAATTTTGCACAATCGACGCAAGTCGGATGCAGCAACGCCGCGTGCGGGAAGAAGGCCCTCGGGTTGTAAACCGCTTTTGTGGGGGAAGAAGATCTGACGGTACCCCACGAATAAGTCACGGCTAACTACGTGCCAGCAGCCGCGGTAATACGTAGGTGGCGAACGTTGTCCGGATTCACTGGGCGTAAAGCGCGCGCAGGCGGATTGGTCAGTCCGAGGTTAAAG
+
F:FFFFFFFFFFFFFFFFFFFFFFFFFFFFFFFFFFFFFF:FFFFFFFFFFFFFFFFFFFFFFFFF:FFFFFFFFFFFFFFFFFFFFFFFFFFF:FFFFFFFFFFFFFFF::FFFFFFFFF,FFFFFFFFFFFFFFFFF,FFFFFFFFFFFFFFFFFFFF:FFFFFFFFFFF:FFFFFF:FFFFFFFFF:FFFFFFFF:FFFFFFF:FFFFFFF,F:FFFFFFFFFFFFFFFF:::FFFFF:F:F:,,FF
@A00920:152:HGHKKDRXX:2:2106:23565:13338 1:N:0:CGCGTTCA+CTAAGCCT
ACTCCTACGGGAGGCAGCAATTAGGAATCATGCGCAATGGACGAAAGTCTGACGCTGCGACGTCGCGTGGAGGATGAAGGTCTTCGGATCGTAAACTCCTTTTATCAGGGAACAAGTTCTGAGTGAACCTGATGAATAAGTGCCTGCTAACCACGTGCCAGAAGCATCGGTAATACGTGGGGCACAAGCGTTATCCGGAATCACTGGGCGTAAAGGGCGCGTAGGCGGTCTGTTAAGTCCGTTGTCAAAA
+
FFFFFFFFFF::FFFFFFF:FFFFFFFFFFF,FFFFFFFFFFFFFFFFFFFFFFF:FFFFFFFFFFFFFFFFFFFFFFFFFFFFFFF:FFFFFFFFFFFFFFFF,FFFFFFFF:FFFF:F:FFF:FFFFFFFFFF:FFF,FFFFF,F:FFFFFFFFFFFF,,:FFFFF,,:FFFF::FFFFFFFFF:F:FFFF,FF:,:F,F:FFF,FFF,FFFF,FFF,,,:,:F:,FFF::,F:F,F,F:FF:FFF:,
@A00920:152:HGHKKDRXX:2:2106:9625:13964 1:N:0:CGCGTTCA+CTAAGCCT
ACTCCTACGGGAGGCAGCAGTGAGGAATATTGCGCAATGGGCGAAAGCCTGACGCAGCGACGCCGCGTGAGGGATGAAGGCCTTCGGGTTGTAAACCTCTGTCAGTGGGGAAGAGAACGGACGGTACCCACTGAGGAAGCTACGGCTCACTACGTGCCAGCAGCCGCGGTAATACGTAGGTGGCGAGCTTTGTCCGGATTTACTGGGCGTAAAGCGCGCTCAGCCGGCTGGGCAAGTCCGATGTGAAACC
+
FFFF:FFFF,FFFFFFFFFFFF:FFF:F:FFFF:FFFFFFFFFF:FFFFFFF,FFFFFFFFFFFFFFF:FFFFF:FFFFFFFFFFFF:FFF:FFFFFFFFFFFF::FFFFFFFFFFFFFF:,F,:FFFF::FFF:FF:FF:,FF:F:,FFF:FFFFFF:FFFFFF:FFF,FF::FFFFFFFFFF,FFF,,FFFFFF,FFF:F:FFF::FFFFF,F:,:F,FFF,FF,FF:FF,FFFFFF:FF,F,FFF,F
@A00920:152:HGHKKDRXX:2:2106:4092:14372 1:N:0:CGCGTTCA+CTAAGCCT
ACTCCTACGGGAGGCAGCAGTGGGGAATTTTGGACAATGGGGGAAACCCTGATCCAGCGATGCCGCGTGTGTGAAGAAGGCCTTCGGGTTGTAAAGCACTTTAAGCAGGGAAGAATCCAGTTTGACCTAACACGTCAGACCTTGACGGTACCTGCAGAATAAGCACCGGCTAACTCTGTGCCAGCAGCCGCGGTAATACGTAGGAGGCAAGCGTTATCCGGATTTACTGGGCGTAAAGCGCGTGCAGGCG
+
FF:FF:FFFFF,FFFFFFFF:FFFF:FFFFFFFFFF,FFFFFFF:FFF:FFFFFFFFFFFFFF:FFFFFFFFFFFFFFFFFFFFFFFFFF:,::FFFF,FFFFFFFFFFFFFFFFFFFFFFFFFFFFFFFFFFFFFF:FFFFFFFFFFFFFFFFFFFFFFFFFFFFFFFFF:FFFFFFFFFFFFFFFFFFFFFF,F:FF::FFFFFFFFFFFFFFFFFF:FFF::FFFFFFFFF,FF:FF:FFFFFFFFF
@A00920:152:HGHKKDRXX:2:2106:7554:14481 1:N:0:CGCGTTCA+CTAAGCCT
ACTCCTACGGGAGGCAGCAGTGGGGAATATTGGACAATGGGCGCAAGCCTGATCCAGCCATGCCGCGTGTGTGAAGAAGGCCTTCGGGTTGTAAAGCACTTTTGTACGGGAAGAAACCTTCCGGGCTAATACCCCGGGAGAATGACGGTACCGTAAGAATAAGCACCGGCTAACTTCGTGCCAGCAGCCGCGGTAATACGAAGGGTGCAAGCGTTACTCGGAATTACTGGGCGTAAAGCGTGCGTAGGTG
+
FFFFFF:FFFFFFFFFFFFFFFFFFFFFFFFFFFFFFFFFFFFFFFFFFFFFFFFFFFFFFFFFFFF:F:FFFFFFFFFFFFFFFFFFFFFFFFFFFFFFFFFFFFFFFFFFFFFFFFFF:FFFFFFFFFFFFFFFFFFFFFFFFFFFFFFFFF:FFFFFFFFFFFFFFFFFFFFFFFFFFF:FFFFFFFFFFF:FFFFFFFFFFF:FFFFFFFFFFFFFFFFFFFFFFFFFF:FFFFFFF:F:F:FFFF
@A00920:152:HGHKKDRXX:2:2106:27425:14481 1:N:0:CGCGTTCA+CTAAGCCT
ACTCCTACGGGAGGCAGCAGTCGAGAATTTTTCTCAATGGGGGAAACCCTGAAGGAGCGACGCCGCGTGTGGGATGAAGGGTTTCGATCCGTAAACCACTGTCATTCGCGAACAATGCTCATTGTTTAAGAGATGATGAGTTGATAGTAGCGGAAGAGGAAGGGACGGCTAACTCTGTGCCAGCAGCCGCGGTAATACAGAGGTCCCGAGCGTTGTTCGGATTCACTGGGCGTAAAGGGTGCGTAGGTGG
+
FFFFFFFFFFFFFFFFFFFFFFFFFFFFFFFFFFFFFFFFFFFFFFFFF:FFFFFFFFFFFFFFFFFFFFFFFFFFFFFFFFFFFFFFFFFF:FFFFFFFFFFF:FFFFFFFF:FFFFFFFFFFFFFFFFFFFFFFFFFFF:FFFFFFFFFFFF,FFFFF:FFFFFFFFFF,FFF:FFFFFFF:FFFFFFFFFF:FFF:FFFFFFFFFFFFFFFFFFFFFFFFFFFFFFFFFFFF:FFFFFFFFFFFFFF
@A00920:152:HGHKKDRXX:2:2106:30282:14826 1:N:0:CGCGTTCA+CTAAGCCT
ACTCCTACGGGAGGCAGCAGTGGGGAATCTTGCACAATGGGGGAAACCCTGATGCAGCGACGCCGCGTGAGCGATGAAGCCCTTCGGGGTGTAAAGCTCTTTCGGCAGGGACGATAATGACGGTACCTGAAGAAGAAGCTGCGGCTAACTACGTGCCAGCAGCCGCGGTAATACGTAGGCAGCGAGCGTTGTTCGGAGTTACTGGGCGTAAAGAGTGCGTAGGCGGTGTTCCAAGTCTGGTGTGAAATCT
+
FFFFFFFFFFFFFFFFFFFFFFFFFFFFFFFFFFFFFFFFFFFFFFFFFFFFFFFFFFFFFFFFFFFFFFFFFFFFFFFFFFFFFFFFFFFFFFFFFFFFFFFFFFFFFFFFFFFFFFFFFFFFFFFFFFF:FF,FFFFFFFFFFFFFFFFFFFFFFFFFFFFFFFFF,FFFFFFF:,FFFFFFFFFFFFFFFFFFFFFFFFFFFFFFF:FF,FFF:FFFFFFFFFF:FFF:FFFFFFF:FFFFFF::F:
@A00920:152:HGHKKDRXX:2:2106:8332:14982 1:N:0:CGCGTTCA+CTAAGCCT
ACTCCTACGGGAGGCAGCAGTGGGGAATATTGGACAATGGGCGAAAGCCTGATCCAGCAATGCCGCGTGTGTGAAGAAGGCCTGCGGGTTGTAAAGCACTTTCAGCAGGGAAGAAAAGCCTGGCGCTAATACCGCCGGGTCTTGACGTCACCTGCAGAAGAAGCACCGGCTAACTCCGTGCCAGCAGCCGCGGTAATACGGAGGGTGCAAGCGTTAATCGGAATTACTGGGCGTAAAGGGTGCGTAGGCT
+
FFFFFFFFFFFFFFFFFFFFFFFFFFFFFFFFFFFFFFFFFFFFFFFFFFFFFFFFFFFFFFFFFFFFFFFFFFFFFFFFFFFFFFFFFFFFFFFFFFFFFFFFFFFFFFFFFFFFFFFFFFFFFFFFFFFFFFFFFFFFFFFFFFFFFFFFFFFFFFFFFFFFFFFFFFFFFFFFFFFFFF,FFFFFFFFFFFF:FFFFFFFFFF:FF:FFFFFFFF:FFF,FFFFFFFFFFFFFFFFFFFFFFFFFFF
@A00920:152:HGHKKDRXX:2:2106:21450:16250 1:N:0:CGCGTTCA+CTAAGCCT
ACTCCTACGGGAGGCAGCAGTGGGGAATATTGGACAATGGGCGAAAGCCTGATCCAGCAATGCCGCGTGAGTGATGAAGGCCTTAGGGTTGTAAAGTCCTTTTAACGGGGAAGATAATGACGGTACCCGTAGAATAAGCCCCGGCTAACTTCGTGCCAGCAGCCGCGGTAATACGAAGGGGGCTAGCGTTGCTCGGAATTACTGGGCGTAAAGCGCACGTAGGCGGATTGTTAAGTCGGGGGTGAAATCC
+
FFFFFF:FF:FFFF:FFFFFFFFFFFFFF:FFFFFFFFFFFF:FFFFF:FF,FFFFFFF,FFFFFFFFFFF:FFFFFFFFFFFFF,FFFFFFFFFFFF:FFFFFFFFFFFFFFFFFFFFFFFFF:FFFFFFFFFF::FF:FFFFFFFFF:FFFFFFFFFFFFFF:FFFFF,FFFF:FFFF,F,FFFF:,FFFF:FFF,FF,,FFFF,FF,FFF:::FF:F:FFFF,FFF:F:FFFF,:::FFFF:F,FFF
@A00920:152:HGHKKDRXX:2:2106:22055:16423 1:N:0:CGCGTTCA+CTAAGCCT
ACTCCTACGGGAGGCAGCAGTGGGGAATCTTGCCCAATGGGCGAAAGCCTGAGGCAGCAACGCCGCGTGTGGGATGACGGCCCTCGGGTTGTAAACCACTTTCAGCAGGGACGAAATTGACGGTACCTGCAGAAGAAGCTCCGGCCAACTACGTGCCAGCAGCCGCGGTAATACGTAGGGAGCGAGCGTTGTCCGGATTTATTGGGCGTAAAGAGCGCGTAGGCGGCTCAGTAAGCCGGGAGTGAAACCT
+
FFFF:FFFFFFFFFFFFFFFF:FFF:FFFFFFFF:FFFFFFFFFFFFFFFFFFFFFFFFFFFFFFFFFFFFFFF,FF:FFF:FFFFFFFFFFFFFFFFFFFFFFF,FFFFFFFF,FF,F:FFFFF,FFFFFFFF,FFFFFFFFFFFFF,,FFFFF:FFFF:FFFFFFFFF:FF:FFFFFFFFFFFFFFFF,F:FFFF:FFFFF,FFFFF,,F,FFFFF:F:FFFFFFFFFFFFFFF,FFF,FFFFFFFFF
@A00920:152:HGHKKDRXX:2:2106:5665:16438 1:N:0:CGCGTTCA+CTAAGCCT
ACTCCTACGGGAGGCAGCAGTAAGGAATATTGGACAATGGCCGCAAGGCTGATCCAGCCATGCCGCGTGCAGGATGAAGGTGCTCTGCATTGTAAACTGCTTTTGTTCGGGAATAAACCCCTCTACGTGTAGAGGGCTGACGGTACCGAAAGTATAAGGATCGGCTAAATCCGTGCCAGCAGCAGCGGTAATACGGAGGATCCAAGCGTTATCCGGATTTATTGGGTTTAAAGGGTGCGTAGGCGGATTA
+
FFFFFFFF:FFFFFFFFFFFFFFFF:FFFFFFFFFFFFFFFFFFFFF:FFFFFFFFFFFFFFF,FFFFF,FF:FFFFFFFFFF::FFFFFFFFF:FFFFF:F,FFFFFF,FFFFFFFF,FFFFF,FFFF:,:F:F:,F:F,FF,F,FF,FF:,,FFFFFFFF,FFFFF,FFFFF,FF,:F,FF,,F:FFF:FFFFFF,,FFFFFFFFFFFFF:FF:FFF:FFFF:F:FF:FF,FF::FF,F,,F,FFF,,
@A00920:152:HGHKKDRXX:2:2106:25129:16986 1:N:0:CGCGTTCA+CTAAGCCT
ACTCCTACGGGAGGCAGCAGTGGGGAATATTGGACAATGGGGGCAACCCTGATCCAGCAATGCCGCGTGAGTGATGAAGGCCTTCGGGTTGTAAAGCTCTTTTGCCAGGGACGATGATGACGGTACCTGGAGAATAAGCCCCGGCTAACTTCGTGCCAGCAGCCGCGGTAATACGAAGGGGGCAAGCGTTGTTCGGAATTACTGGGCGTAAAGGGCGCGTAGGCGGCTTACCAAGTCAGGCGTGAAATTC
+
:,,:F,,F::,:FFFFFFFF:FFF:FF:F,F:F:::FFFFFFFFFFF:FFFFFF:FFFFFFFFFFF,:FFFFFF:F,FFFFF,FF,FFFFFFF,:FFFFFFFFFFFF:,FFFFF:FFFFFF:FFFF:FFFFFFFFFF,FFFF:FFF,::FFFFF,:FFF:FFFFFFFFFFFFFF::F,:FFFFFFFF,:,::F:FFFFFFFFFF,F,F,,FF::FF,FFF,FFF:FFF,:FFF,F:FFF,FFF:F:F:,F
@A00920:152:HGHKKDRXX:2:2106:23466:17080 1:N:0:CGCGTTCA+CTAAGCCT
ACTCCTACGGGAGGCAGCAGTGGGGAATTGTTCGCAATGGGCGCAAGCCTGACGACGCAACGCCGCGTGGAGGATGAAGGTCTTCGGATTGTAAACTCCTGTTGATCGGGACGAATGGGCTCCGGCCTAATACGGCGGAGCAATGACGGTACCGATTGAGGAAGCCACGGCTAACTCTGTGCCAGCAGCCGCGGTAATACAGAGGTGGCAAGCGTTGTTCGGAATTACTGGGCGTAAAGGGCGCGTAGGT
+
FFFFFFFFFFFFFFFFFFFFFFFFFFF:FFFFFFFFFFFFFFFFFFFFFFFFFFFFFFFFFFFFFFFFFFFFFFFFFFFFFFFFFFFFFFFFFFFFFFFFFFFFFFFFFFFFFFFFFFFFFFFFFFFFFFFFFFFFFFFFFF:FFFFFFFFFFFFFFFFFFFFFFFFFFFF:FFFFFFFFFFFFFFFFFFFFFFFF,FFFFFFFFFFF:F,FFFFFFFF:FFFFF:FFFFFFFFFFFFFFFFFFFFFFFF
@A00920:152:HGHKKDRXX:2:2106:5999:17394 1:N:0:CGCGTTCA+CTAAGCCT
ACTCCTACGGGAGGCAGCAGTGGGGAATCTTGCGCAATGGGCGAAAGCCTGACGCAGCGACGCCGTGTGCGGGAAGAAGGCCTTCGGGTTGTAAACCGCTTTCAGGAGGGACGAAGCCACTCGGGTTAATAGCCCAGAGGGTGACGGTACCTCCAGAAGAAGCCCCGGCTAACTACGTGCCAGCAGCCGCGGTAATACGTAGGGGGCTAGCGTTGTCCGGATTTATTGGGCGTAAAGAGCGTGTAGGCGG
+
FFFFFFFFFFFFFFFFFFFFFFFFFFFFFFFFFFFFFFFFFFFFFFFFFFFFFFFFFFFFFFFFFFFFFFFFF,FFFFFFFFFFFFFFFFF:FFFFFFFF:FF:FFFFFFFFFFFFFFFFFFFFF,FFFFFFFFFFFFFFFFFFFFFFFF:FFFFFFFFFFFFFFFFFFFFFFFFFFF:FFFFFFFFFFFFFFFFFFFFF,FFFFFFFFFFFFFFFFFFF,,FFF,FFFFFF,FF:FFFF:FFFFFFFFF
@A00920:152:HGHKKDRXX:2:2106:14064:17613 1:N:0:CGCGTTCA+CTAAGCCT
ACTCCTACGGGAGGCAGCAGTGGGGAATATTGGGCAATGGGGGCAACCCTGACCCAGCAATGCCGCGTGCAGGAGGACGCCCTTCGGGGTGTAAACTGCTTTAGTGGGGGAGCAGACCAGGAGCGTACCCCACGAACAAGTCACGGCTAACTACGTGCCAGCAGCCGCGGTAATACGTAGGTGGCGAACGTTATCCGGAGTGACTGGGTGGAAAGGGTCCGTAGGCGGGAGGGCAAGTCTGACGTGAAAG
+
FFFFFFFFFFFFFFFFFFFFFFFFFFFF:FFFFFFFFFFFFFFFFFFFFFFFFFFFFFFFFFFFFFFFFFFFFF:FFFFF,FFFFFF:FFFFFFFFFFFFFFFF:FFFFFFFFFFFF,FF:FF:FFFFFFFFFFFFFFF:F:FFFFFFF:FFFFFFFFFFFF,FFFFF:FFF:F::FFF:F:FFFFF,:FFFF:FFFFFFFFFFFF::,F,,F,F,F:FFF,:F:F:FF,FFFFF:F::FFF:FFFF:,F
@A00920:152:HGHKKDRXX:2:2106:32072:17613 1:N:0:CGCGTTCA+CTAAGCCT
ACTCCTACGGGAGGCAGCAGTGGGGAATATTGGACAATGGGCGCAAGCCTGATCCAGCCATGCCGCGTGCGTGAAGAAGGCCTTCGGGTTGTAAACCGCTTTTGTCGGGGACGAAATGCTCGGGAATAATACACTGCGGAGATGACGGAAACCTACGAAAAAGCACCGGCTAACTACGTGCCAGCAGCCTCGGAGATACTAAGGGGGCAAGCGATCATCTGAAATCCTGGGCGTGAAGCGGGAGCAGGCG
+
FFFFFFFFFFFFFFFFFFFFFFFFFFFF,FFFFFFFFFFFF:FFFFFFFFFFFFFFFFFFF,FFFFFFF,F,FF:FFFFFFFFFFFFF:FFFFFF,F:FFFFFF:,:FF:F,FF:F:::F:,,,F::F,:F,,F,:,,,,,F:F,,F,,:,FF,,,,F:,F,,F,FFF,F:FFFFF,F,F,,F,:,,:,,F:F,,,:F,,,FFFF:,,FF:,F,FF,::,,F,::,,F,F:,,,,,F,FF,F,F,F,,F,
@A00920:152:HGHKKDRXX:2:2106:28348:17769 1:N:0:CGCGTTCA+CTAAGCCT
ACTCCTACGGGAGGCAGCAGTAAGGGATCTTGCGACAATGGGCGAAAGCCTGACGCAGCAACGCCGCGTGCGGGATGACGGCCTTCGGGTTGTAAACCGCTTTTCGGGGGGAAGAGGAAGGACGGTACCCCCGGAATAAGTCTCGGCTAACTACGTGCCAGCAGCCGCGGTAAAACGTAGGAGGCGAGCGTTATCCGGATTTACTGGGTGTAAAGCGCGTGTAGGCGGTCGTGCAAGTGAGGCGTGAAAG
+
FFFFFF,FFFFFFFFFFFFFFFFFFFFFFFFFFF:FF:FFFFFFFFFFFFFF:FF:FFFFFFFFFFFFFFFFFFFFF:FFFF:,FFFFFFFFFFFFFFFFFFFFFFFF:FF::FFFFF:FFFFFFFFFFFFFFFF,FFFFFFFFFFFFFFFFFFFFFFFFFFFFFFFFFFFFF:FFFFFFFFFFFFFFF:F:FFF:F::FFFFFF:FFFFFFFFFF:FFFFF:FF:FFFFFFFFF,:FFFFFFFFFFF:F
@A00920:152:HGHKKDRXX:2:2106:20717:17832 1:N:0:CGCGTTCA+CTAAGCCT
ACTCCTACGGGAGGCAGCAGTGGGGAATATTGGACAATGGGCGAAAGCCTGATCCAGCCATGCCGCGTGAGTGATGAAGGCCTTAGGGTTGTAAAGCTCTTTCAGTAGGGAAGATAATGACGGTACCTACAGAAGAAGCCCCGGCTAACTCCGTGCCAGCAGCCGCGGTAATACGGAGGGAGCTAGCGTTGTTCGGAATTACTGGGCGTAAAGCGCACGTAGGCGGCTTTGTAAGTTAGAGGTGAAAGCC
+
FFFFFFF:FFFFFFFFFFFFFFFFFFFFFFFFFFFFFFFFFFFFFFFFFFFFFFFFFFFFFFFFFFFFFFFFFFFFFFFFFFFFFFFFFFFF:FFFF:F:FFFFFF,FFFFFFFFFFFFFFFFFFFFFFFFFFFFFFFFFFFFFFFFFFFFFFFFFFF:FF:FFFFF:FFFFFFFFFFF:FFFFFFFFFF::FFF::,FFFFF:FF:FFFFFF:FFFFFF:FFFFFFFF:FFF,F:FFFFFFFF:,FF,F
@A00920:152:HGHKKDRXX:2:2106:12346:18302 1:N:0:CGCGTTCA+CTAAGCCT
ACTCCTACGGGAGGCAGCAGTGGGGAATATTGGACAATGGGCGCAAGCCTGATCCAGCAACGCCGCGTGGAGGACGAAGGTCTTCGGATCGTAAACTCCTGTCAGGTGGGGCGAAGGGTGCGGGGCAAACAGTCCTGCACTTTGACGGTACCACCAGAGGAAGCCCCGGCTAACTCCGTGCCAGCAGCCGCGGTAATACGGAGGGGGCGAGCGTTATTCGGAATTATTGGGCGTAAAGGGCGCGTAGGCG
+
FFFFFFFFF:FFFFFFFFFFFFFF:FF:FFFFFFFFFFFFFFFFFFFFFFF:FFFFFFFF,FFFFFFFFFFFFFFFFFFFFFFF,FFFFFFFFFFFFFFFFFF::F,:FFFFFFFFFFFF:,FFFFF:FFFF:FFF:F:F::FFFF::FFFFFF:::FF:F::FFFFFF,FFFFFFFFFFFFFFF:FF,FFF,,FFF,,FFFFFFFFFFF,FF:F::FF,F:FFFF,F,FFFFFFFF,F:FF,F::FFF,
@A00920:152:HGHKKDRXX:2:2106:4354:18677 1:N:0:CGCGTTCA+CTAAGCCT
ACTCCTACGGGAGGCAGCAGTGGGGAATCTTGCGCAATGGCCGAAAGGCTGACGCAGCGACGCCGCGTGGGGGAGGAAGGCCTTCGGGTCGTAAACCCCTGTTGCTCGGGACGAACTCCTGGTTTCGACCAGGTTGACGGTACCGGGTGAGGAAGCACCGGCTAACTCCGTGCCAGCAGCCGCGGTAATACGGAGGGGGCGAGCGTTGTCCGGAATTACTGGGCGTAAAGCGCGCGCAGGTGGCTTGTTA
+
FF:FFFFFFFFFFFFFFFFFFFFFFFFFFFFFFFFF:FFFFFFFFFFFFFFFFFF,FFFFFFFFF:FFFFFFFFFFFFFFFFFFFFFFFFFFFFFFFFFFFFFFFFFFFFFF:FFFFFFFFFFFFFFFFFFFFFFFFFFFFFFFFFFFFFFFF:FFFFFFFFFFFFFF,FFFFFFF:FF:FFFFFFF:FFFF:FFFFFFFFFFFFFFFFF:FF::FFFF:FFFFFFFFFF:FFFFF:F:FFFF:,FFFFF
@A00920:152:HGHKKDRXX:2:2106:29948:19570 1:N:0:CGCGTTCA+CTAAGCCT
ACTCCTACGGGAGGCAGCAGTCGGGAATTTTGGGCAATGGGCGAAAGCCTGACCCAGCAACGCCGCGTGAAGGATGAAGTATTTCGGTATGTAAACTTCGAAAGAATGGGAAGAATAAATGACGGTACCATTTATAAGCTCCGGCTAACTACGTGCCAGCAGCCGCGGTAATACGTAGGGAGCAAGCGTTGTTCGGATTTACTGGGCGTAAAGGGCGCGTAGGCGGCGCGGTAAGTCACTTGTGAAATCT
+
FF:FFFFFFFFFFFFFFFFFFFFFFFFFFFFFFFFFFFFFFFFFFFFFFFFFFFF:FFFFFFFFFFFFFFFFFFFFFFFFFFFFFFFFF:FF,FFFFFFFFFF:FF:FFFFFFFFFF:FFFFFFFFFFFFFFFF:FFFFFFF::FFFFFFFFFFF:FFFF:FF:FFFFFFFFF,FFFFFFFFFFFFFFFF,FFFFFFFFF:FFF,FFFFFFFFFFFFFFFFFFFFFFFFFFFF:FFFFFFF,FF:F:FFF
@A00920:152:HGHKKDRXX:2:2106:32117:19695 1:N:0:CGCGTTCA+CTAAGCCT
ACTCCTACGGGAGGCAGCAGTAGGGAATTGTTCGCAATGGGCGCAAGCCTGACGACGCAACGCCGCGTGGAGGATGAAGGGCTTCGGCTCGTAAACTCCTTTCGACCGAGATGAATATCCATGGGGCTAATATCCCTGTGGACTGACAGTATCGAGGGAAGAAGCCCCGGCTAACTCCGTGCCAGCAGCCGCGGTAATACGGGGGGGGCAAGCGTTGTTCGGAATTACTGGGCGTAAAGGGTTCGTAGGT
+
FFFFFFFFFFFFFFFFFFFFFFFFFFFFFFFFFFFFFFFFFFFFFFFFFFFFFFFFFFFFFFFFFFFFFFFFFFFFFFFFFFFFFFFFFFFFFFFFFFFFFFFFFFFFFFFFFFFFFFFFF:FF:FFFFFFFFF,FFFFF:FFFFFF:F:FFFF::FFFFF:FFFF,FFFFFFFFFFFFFFFFFFFFFFF:FFFFFFFFFFFFFFFFF:F:,FFFFFF:F,FFFF:FFFFFFFFFFF,FFFFFFFFFFFF
@A00920:152:HGHKKDRXX:2:2106:17445:20870 1:N:0:CGCGTTCA+CTAAGCCT
ACTCCTACGGGAGGCAGCAGTAAGGAATATTGCACAATGGACGCAAGTCTGATGCAGCAACGCCGCGTGCCCGAGGACGGCCTTCGGGTTGTAAAGGGCTTTTCTGGCTGAAGAGGCAGGACGGTAGGCCAGGAATAAGCGTCGGCTAACTACGTGCCAGCAGCCGCGGTAAAACGTAGGACGCGAGCGTTATCCGGATTTACTGGGCGTAAAGCGCGGGCAGGCGGTGGTCCAAGTCGGACGTGAAAGC
+
FFFFFFFFFFFFFFFFFFFFFFFFFFF:FFFFFFFFFF:FFFFFFFFFFFFFFFFFFFFFFFFFFFFFFFFFF:FFFFF:FFFFFFFFFFFFFFFFFFFFF::FFFFFFF:FFFFFFFF:FFFFFFFFFF,FFFFF:FFFFFFFFFFFFFFFFFFFFFFFFFFFFFFFFFFFFFF:FFFFFFFFFFFFFF:F::FFFFFF:FFFFFFFFFFFFF:FFF:F:FFFFF:FFFFF,FFFFFFFFF,F,FFF:F
@A00920:152:HGHKKDRXX:2:2106:11397:21136 1:N:0:CGCGTTCA+CTAAGCCT
ACTCCTACGGGAGGCAGCAGCTAAGAATCTTGCGCAATGGGCGAAAGCCTGACGCAGCAATTCCGCGTGAGGGACGAAGGCCCTAGGGTCGTAAACCTCTTTTGTGAAGGAAGAAGTTCTGACGGTACTTCACGAATAAGACACGGCTAACTACGTGCCAGCAGCCGCGGTAATAAGTAGGGTGCGAGCGTTAATCGGAATTACTGTGCGTAAAGTGTGCGCAGGCGGCTTGGCAAGTCGAGTGTGAAAT
+
FFF:FFFF:FFFFFFFFF:FFFFFFFFFFFFFFFFFFFFFFFF:FFFFFFFFFFF:FFFFFFFFFFFFFFFFFFFFFFFFFFFFFFFFFFFFFFFFFFFFFFFFFFFFFFFFFFFFF,FFFFFFF:FF:FF:FFFFFFFFFFFFF:FFFFFFFFF,FF:F:,FFF:FFFF,FF:F,:FFFF::FFFFFFFF:FFF,FF:,:F:FF:,FFFFFF:::::FFFFFF,::,FFFF:F:F::FFFFFF:,,FFF
@A00920:152:HGHKKDRXX:2:2106:28076:21966 1:N:0:CGCGTTCA+CTAAGCCT
ACTCCTACGGGAGGCAGCAGTGGGGAATATTGCACAATGGGCGAAAGCCTGATGCAGCGACGCCGCGTGAGGGAAGAAGGCCTTCGGGTTGTAAACCTCTTTCAGTCGGGAAGAAGGCCCTTGTTTAGATGGTGGAGGGTAATTGCAGTAGAAGCGCAGGATAAAAACGAGCACTAAGACGCAGAAGAACCGGGAGTCCAAGCGTTGAAAGCAATTATAGGACTTACAGCGAGATAAGCGTGATCGTTAC
+
FFFFFFFFFFFFFFFFFFFFFFFFFFFFFFFFFFFFFFFFFFF:FFFFFFFFF,FFFF,F,FFFFFFFFFF,FF,FF,FFFFFFFFFFFFFFFFF,FFFFFF,,,,:FF,FF,FF:F,F,,F,,,F,,,F,,,,F,FFFF:,F:,F,F,:,F,F,,F,,,,,,:,,F:F,,,:,:,:F,,,F,F,F,,:,,,,,,,:,F,F,::,F,F,,F,::F,,,,FF,:,FF:,F:F:F,,FFFF,,F,::,F:F,
@A00920:152:HGHKKDRXX:2:2106:7111:22294 1:N:0:CGCGTTCA+CTAAGCCT
ACTCCTACGGGAGGCAGCAGTGGGGAATATTGCACAATGGGCGGAAGCCTGATGCAGCGACGCCGCGTGAGGGATGACGGCCTTCGGGTTGTAAACCTCTTTCAGCAGGGACGAAGCGCAAGTGACGGTACCTGCAGAAGAAGCGCCGGCCAACTACGTGCCAGCAGCCGCGGTAAGACGTAGGGCGCGAGCGTTGTCCGGATTTATTGGGCGTAAAGAGCTCGTAGGCGGCTTGTCGCGTCGACTGTGA
+
FFFFFFFFFFFFFFFFFFFF:FFFFFFFFFFFFFFFFFFFFFFFF,FFFFFFFFFFFFFFFFFFFFFFFFFFFFFFFFFFFFFFFFFFFFFFFFFFFFFFFFFFFFFFFFFFFFFFFFFFFFFFFFFFFFFFFFFFFFFFFFFFFFFFFFFFFFFFFFFFFFFFFFFFFFFFFFFFF:FFFFFFFFFFFFFFFFFFFFFFFF,FFFFFFFFFFFFFFFFFFFFFFFFFF:FFFFFFF::FFFFFFFFFFF
@A00920:152:HGHKKDRXX:2:2106:29649:22529 1:N:0:CGCGTTCA+CTAAGCCT
ACTCCTACGGGAGGCAGCAGTGGGGAATATTGGACAATGGGCGCAAGCCTGATCCAGCCATGCCGCGTGTGTGAAGAAGGCCTTCGGGTTGTAAAGCACTTTTGTTGGGGAAGAAAAGACACCGGCCAATACCCGGGGTTTCTGACGGTACCCAAAGAATAAGCACCGGCTAACTTCGTGCCAGCAGCCGCGGTAATACGAAGGGTGCAAGCGTTACTCGGAATTACTGGGCGTAAAGCGTGCGTAGGTG
+
FFFFFFFFFFFFFFFFFFFFFFFFFFFFF:FFFFFFF:FFFFFFFFFFFFFFFFFFFFFFFFFFFFFFFFFFFF:FFFFFFFFFFFFFFFFFFFFFFFFFFFFFFFFFFFFFFFFFFFFF:FFFFFFFFFFFFF:FFFFFFFFFFFFFFFFFFFFFFFFFFF::FFFFFFFFFF:FFFFFFFFFFFFFFFF:FF:F:FFFFFFFFFFFF:FFFF:::F:FFFFF::FFFFF:FFF,FFFFFFFFFFFFFF
@A00920:152:HGHKKDRXX:2:2106:17680:22874 1:N:0:CGCGTTCA+CTAAGCCT
ACTCCTACGGGAGGCAGCAGTGGGGAATATTGGACAATGGGGGCAACCCTGATCCAGCAATGCCGCGTGAGTGATGAAGGCCTTAGGGTTGTAAAGCTCTTTTACCAGGGATGATAATGACAGTACCTGGAGAATAAGCTCCGGCTAACTCCGTGCCAGCAGCCGCGGTAATACGGAGGGAGCTAGCGTTGTTCGGAATTACTGGGCGTAAAGCTCGCGTAGGCGGCTACTCAAGTCGGGGGTGCAAGCC
+
F,F:FFFFFFF:FFFFF:FFF::FFFF:F:F,FFFFFFFF,FFF:F,FFFFFFF:FFFF,FFFFFFFFFFFFFFFFFFFF:::FFFFFF,FFF::FFFF,FFFF:FFF:FFFFFFFFFFFFFFFF:FF:FF,FFFFF:FFFF,FFFFFF:F:F:FFFFFFF,FF,FFFF,FFF:,FF:,F,F,FF,FF,F:FF:F,F,FFF,FFF,FF,FFFFF,F:FF,F,,F:::FFFFFFFF:F,,F,,::,:,F:F
@A00920:152:HGHKKDRXX:2:2106:4300:23907 1:N:0:CGCGTTCA+CTAAGCCT
ACTCCTACGGGAGGCAGCAGTGGGGAATATTGGACAATGGGCGAAAGCCTGATCCAGCAATGCCGCGTGAGTGATGAAGGCCTTAGGGTTGTAAAGCTCTTTTACCAGGGATGATAATGACAGTACCTGGAGAATAAGCTCCGGCTAACTCCGTGCCAGCAGCCGCGGTAATACGGAGGGAGCTAGCGTTGTTCGGAATTACTGGGCGTAAAGCGCACGTAGGCGGCGATTCAAGTCAGAGGTGAAAGCC
+
FFFFFFFFFFFFFFFFFFFFFFFFFFFFFFFFFFFFFFFFFFFFFFFFFFFFFFFFFFFFFFFFFFF:FFFFFFFFFFFFFFFFFFFFFFF:F,FFFFFFFFFFFFFFFFFFFFFF:FF:FFFFFFFFFFFFFFFFFFFFFFFFFFFFFFFFFFFFF:FFFFFFFFFFFFFFFFFFFFFFFFFFFFFFFFFFF:FFF:FFFFFFFFFFFFF:F:F:FFFFFFFFFFFFFFF:FFF:FFFFFFFFFFFFFF
@A00920:152:HGHKKDRXX:2:2106:16839:24925 1:N:0:CGCGTTCA+CTAAGCCT
ACTCCTACGGGAGGCAGCAGTGGGGAATCTTAGACAATGGGGGAAACCCTGATCTAGCCATGCCGCGTGGACGATGAAGGCCCTAGGGTTGTAAATTCATTTCGCTGGGGGAGATAATGACTGGACCCAGTAAAGAAGCACGGTCTAACTCCGTGCCAGCAGGCGCGGTAAAAAGACGGGGGCGAGCGTTGTTCGGAGTCAGTGGGCGTAAAGCGCGTGTAGGCGGCCAGATTGGTGCGCTGTGAAAGCT
+
:FF:FFFFFFFFFFF,FFFFF,,FFFFF:FF:FFFFFFFFFFFFF:FFFFFFFF:FFFFFFFFFFFFFF,:FF:FFFFFFFF,FF,FF,:,,:,F,:,,,FF:,,,FFFF,F,F:F:,,,,,F,FF::,:,FF,FFF,:,:,F,F:FF,,F,,FF,,::F,,,:F,,,,,:,:,F,:,F,:FF,,:,F,FF,:FFF,,,F:,,F:F,FF,F,:F:,,,,FF,F,FF,:,::,,,F:,:F,,F,,,,F,:F
@A00920:152:HGHKKDRXX:2:2106:26729:25019 1:N:0:CGCGTTCA+CTAAGCCT
ACTCCTACGGGAGGCAGCAGTAGGGAATATTGGTCAATGGATGCAAGTCTGAACCAGCAATGCCGCGTGCAGGAAGAAGGCCTTCTGGGTTGTAAAATGCTTTTTCAGGGGGATAAAAAGCTCATGCTTGTGCAATTGAAGGTACACGGTGAATAAGCCAAGCCTAACTACGTGCCAGCAGCCCCGGTAAAACGTAGGTGGCAAGCGTTGTCCGGATTTATTGGGGTTAAAGGTTGCGAAGGCGGCCTAA
+
FFFFFFFFFFFFFFFFFFFFFF:FFFFFFFFF,FFFFFFFFFF:FF,FFFFFFFFFFF,:,FFFFFFFFFFFFFFFFFF:F,FFFFF,FFFFFFF,,,F,FFFF,F,FFFF,F:FFF,F,FFFF,,F,F,,F:FF::F,F,FFFF,,,,F:F,FF,,FF,,F,FF,FFFF:FF,FF,FFF:FF,:FFFFF,F:,F:::F::FF,:FF,F,FFF:,F:FFF,:F,,,F:F:,,,,F:F:,F,F:F,:FF,F
@A00920:152:HGHKKDRXX:2:2106:14317:25723 1:N:0:CGCGTTCA+CTAAGCCT
ACTCCTAGGGGAGGCAGCAGTGGGGAATCTTGGACAATGGGGGCAACCCTGATCCAGCGACGCCGCGTGGGTGATGAAGGCCCTCGGGTTGTAAAGCCCTTTCGACGGGGACGATGATGAAGGTACCCGGCGAAGAAGCACCGGCTAAATCCGTGCCAGCAGCCGCGGTAATACTGAGGGGGATAGCGTTGTTCGCACTTACTGGGCGTAAAGAGCGCGTAGGCGGCTTTGAAAGTTAGAGGTGAAAGCC
+
FFFFFFF,FFFFFFFFFFFFFFFFFFFF:FFFF,FFFFFFFFFFFFFFFFFFFFFFFFFF:FFFFFFFF,FFFFFFFFFFFFF:FFFFFFFFF:FFF,FFFFFFFF:FFF:,FF,F:,FF,FFF:F,FF:FF::FFFFFFF,F:FFFF,,:FFF,FF::FF,FF:F,F:FF,FF,,FF,FF,,:F:F,,,:FFF,,:,F:::FFFFF,FFFF:,,FF:,FF:,,,FFF,FF:FF,,,:F:,F:FFFFF,F
@A00920:152:HGHKKDRXX:2:2106:9842:25895 1:N:0:CGCGTTCA+CTAAGCCT
ACTCCTACGGGAGGCAGCAGTGGGGAATATTGGACAATGGGCGAAAGCCTGATCCAGCAACGCCGCGTGAGGGATGACGGCCTTCGGGTTGTAAACATCTTTCAGCAGTGACGAAGCGAAAGTGACGGTACCTGCAGAAGAAGCGCCGGCTAAATACGTGCCAGCAGCCGCGGTAATACGTAGGGCGCAAGCCTTATCCGGAATTAATGGGCGTAAAGAGATCGTAGGCGGTTGGTCGCGTCTGCCGTGA
+
FFFF,FFF:F:FFFFFFFFFFF:FFFFFFFFFFFFFFFFFFFFF,FFFFFF:,FFFFFFFF,FFFFFFF::FFF:FFFF:FFF,FFFFFF:FFF:F,FFFFFFFFFFF,FFFFF:FF,FFFFFFFF::FFFF::,F:FF,F:FFF,:,:FFFF,F:F,F,FFFF:FFF,FF:FF:F:FFFF:F,FFFFFF::,FFFFF,FFFFFFF,FFF,,::F,FF::,FFFFF,FFF,,:,FFF:FFFFF:F:,FFF
@A00920:152:HGHKKDRXX:2:2106:23077:26083 1:N:0:CGCGTTCA+CTAAGCCT
ACTCCTACGGGAGGCAGCAGTGGGGAATTGTTCGCAATGGGCGCAAGCCTGACGACGCAACGCCGCGTGGGGGATGAAGGTCCTCGGATTGTAAACCCCTGTTGGGTGGGACGAACACTTTCGAGGTGAACAGCCATGGAATCTGACGGTACCACCTGAGGAAGACCCGGCTAACTCTGTGCCAGCAGCCGCGGAAATACAGAGGGGGCAACCTTTGTTCGGAATTACTGGGCGTAAATGGCGCGTAGGC
+
FF,,FFFFFFFFFFFFFFFFFFFFFFF:FFF,,FFFFFFFFFFFFF:FFFFFFF:::FFFF:FFF:FFF,:FFFFFFFFFFFFFFFF:F:FFFFFF,:FFFFFF,:,FF:FFF,FFFFFFF,F,,FFFFFFFFFFFFF,FF,FFFFFFFFFF:FFFF,:F:FFF,FF,F:,,FF,,FF,F,F:F::F,FF,FF:,F,,:FF,FFF::FFF,,F,FF,F:FF,FFF:FFFF::FF::FF,F,F,F,:FF:F
@A00920:152:HGHKKDRXX:2:2106:16731:27555 1:N:0:CGCGTTCA+CTAAGCCT
ACTCCTACGGGAGGCAGCAGTGGGGAATATTGCGCAATGGGCGGAAGCCTGACGCAGCGACGCCGCGTGTGTGATGACGGACTTCGGTTTGTAAACCTCTATCAGCAGGGACGAAACCGTGAGGTTCCGGAAACTGAAGAACAAGCACCCGACAACTACCAGCCAGCAGCAGATGTAATACGTAGGGTGAAATCGTGGTACGCAAATATTTGCCGTAAAGAGCTCGTAGACGGTCTGTAGCGTCGGCAGT
+
FFF:,FFF,FFF,:FFFFF:F,FF:,FFFFF,F,FFFF:,FFFF,:::F,,F,FFFFFFFF:FFFFF::FF,F,,FFFFF,,F:F,F,,FFFF:FF:F:F,FFF,FFF,,F:,FF,:F,F:FFF,,:F,F,,,,,F,F:FF,FF,F,F:,:,FFFF,FF,,,FFFF:FFF,F,,,,FF:F,,,:,,F,,FF:,,:,F,,,F,,F,,:,FF,F,FF,FFFF,,F,FFFF,,,F::,F,F:,F,,,:,,,F:
@A00920:152:HGHKKDRXX:2:2106:30165:28119 1:N:0:CGCGTTCA+CTAAGCCT
ACTCCTACGGGAGGCAGCAGTCGGGAATTTTGGGCAATGGGCGAAAGCCTGACCCAGCAACGCCGCGTGAAGGATGAAATCCCTCGGGATGTAAACTTCGCAAGATCAGGAAGAATAAGTAAGAGCTAACATCTCTTATGATGACGGTACTGTTTGTAAGCTCCGGCTAACTCCGTGCCAGCAGCCGCGGTAATACGAAGGGGGCTAGCGTTGTTCGGAATCACTGGGCGTAAAGCGCACGTAGGCGGAT
+
FFFFFFFFFFFFFFFFFFFFFFFFFFFFFFFFFFFFFFFFFFFFFFFFFFFFFFFFFFFFFFFFFFFFFFFFFFFFFFFFFFFFFFFFFFFFFFFFFFFFFFFFFFFFFFFFFFFFFFFFFFFFFFFFFFFF,FFF:FFFFFFFF:FF:FFFFFFF:F,FFFFFFFFFFFFFFFFFFFFFF:F:FFFFFFFF:,FFFFF:FFFFFF:FFFFFFFFFFFFF:FFFFFFFFFFFFFF:FFFFF,F:FFF:FF
@A00920:152:HGHKKDRXX:2:2106:23719:28416 1:N:0:CGCGTTCA+CTAAGCCT
ACTCCTACGGGAGGCAGCAGTGGGGAATCTTGCGCAATGCGCGAAAGCGTGACGCAGCAACGCCGCGTGGGGGAAGACGGCCTTAGGGTTGTAAACCCCTTTCAGGAGGGACGAAGGCCGGCACGTTAATAGCGTGTCCGGTTGACGGTACCTCCACAAGAAGCCCCGGCTAACTACGTGCCAGCAGCCGCGGTAATACGTAGGGGGCAAGCGTTGTCCGGAATCATTGGGCGTAAAGCGCACGTAGGCG
+
,,,FFFFF,FFFFFF:FFFFFF:FFFFFF:FFFFFFFFF:FF:F::,:F:FFFFFFFF:FFF,FF:FFF:FFFF::FFF::FFF:F:FFFFFFFFFFF,FFFFFFFFFFFFFFFFFFF:FFFFFFFF:F:F:FFFFFF:F:FFFFFFFFFFFF:FFF:FF,:F:,F:FFFFFFF:F:FF:FF:FFFF,F,FFFF:FFFFFFFFF:FFFFFF:FFFFFFFFFF:FFFFFFFF::FFF,,F,F,F,FFFF:F
@A00920:152:HGHKKDRXX:2:2106:17137:28541 1:N:0:CGCGTTCA+CTAAGCCT
ACTCCTACGGGAGGCAGCAGTGGGGAATCTTAGACAATGGGGGAAACCCTGATCTAGCCATGCCGCGTGAGTGACGAAGGCCCTAGGGTCGTAAAGCTCTTTCGCCAGGGACGAAACTGACGGTACCTGCAGAAGAAGCTCCGGCTAACTACGTGCCAGCAGCCGCGGTAATACGTAGGGAGCAAGCGTTGTTCGGATTTACTGGGCGTAAAGGGCGCGTAGGCGGCGCGGTAAGTCAGCTGTGAAATCT
+
FFFFFFFFFFFFFFFFFFFFFFFFFFFFFFFFFFFFFFFFFFFFFFFFFFFFFF:FFFFFFFFFFFFFFFFFFFFFFFFFFFFFFFFFFFFFFFFFFFFFFFFFFF:FFFFFFF:FFFFFFFFFFF:FFFFFFFFFFFFFFFFFFFFFFFFFFFFFFFFF:FFFFFFFFFFFF:F:FFFFFFFFFFFFFFFFFFFFFFFFFF::FFFFF,,FFFFFFFFFFFFFFFFFFFFFF,FFFFFFFFF:F:FFF:
@A00920:152:HGHKKDRXX:2:2106:28845:28808 1:N:0:CGCGTTCA+CTAAGCCT
ACTCCTACGGGAGGCAGCAGTGGGGAATATTGGACAATGGGGGCAACCCTGATCCAGCAATGCCGCGTGTGTGAAGAAGGCCTTCGGGTTGTAAAGCACTTTTGTCAGGAACGAAACGGCCCTGGTTAATACCCGGGGCTAATGACGGTACCTCCAAAGGAAGCACCGGCTAACTCTGTGCCAGCAGCCGCGGTAATACAGAGGGTGCAAGCGTTGTTCGGAATTACTGGGCGTAAAGCGCGTGTAGGTG
+
:,::,FFFFFFFFFFFFFFFF:FF:FFFFFFFFFFFFFF:FFFFF,FFFFFFFFFFFFFFF,F:FFFFFFFFFF:,FFFFFFF:F:FF,FF:FFFFFFFFFFFFF::FFFFFFFFFFFFFFF,FFFFFFFFFFF:FFFFFFFFF,F:FFFFF:FFFFF:FFF:FFFF:F:FFFFFFFFFFFFF:FF,FFFFFFFF:FFFFFFFFFFFFF:FFFFFFFFFFFF,FFFFFFFFFFFF,FFFFFF,FF,FFFF
@A00920:152:HGHKKDRXX:2:2106:2582:28823 1:N:0:CGCGTTCA+CTAAGCCT
ACTCCTACGGGAGGCAGCAGTAGGGAATCTTGGACAATGGGCGAAAGCCTGATCCAGCGACGCCGCGTGGGGGATGAAGGCCTTCGGGTTGTAAACCCCTGTTGTGGGGAAAGAAGCCACGGGTTCACTGTGGTGACGGTACCCCACGAGGAAGCCCCGGCTAACTACGTGCCAGCAGCCGCGGTAAGACGTAGGGGGCGAGCGTTATCCGGATTCACTGGGCGTAAAGGGCGCGTAGGCGGCTACGTAA
+
FFFFFF,FFFFFFFFFFFFFFFFFFF:FFF,FFFFFFFFFFFFFFFFFFFFFFFF:FFFFFFFFFFF:FFFFF,FFFFFFFFFFFFFFFFFFFFFFFF:,F:FFFFFFFFFFFFFFFFFFFFFFFFFFFFFFFFFFFFFFFF:FFFFFFFFF:FFFFFFFFFFFFFFFFFFFFFFFFFFFFFFF:FFFFFFFFFFF:FFFFFFFFFFFFFFFF:FFFFFFFFFF:FFFFFFFFFF:,FFFFF:F,FF:FF
@A00920:152:HGHKKDRXX:2:2106:30029:29951 1:N:0:CGCGTTCA+CTAAGCCT
ACTCCTACGGGAGGCAGCAGTGGGGAATCTTGCGCAATGGGCGAAAGCCTGACGCAGCAACGCCGCGTGGGGGACGAAGGCCTTCGGGTTGTAAACCCCTTTCAGAAGGGACGAAAATGACGGTACCTGCAGAAGAAGCCCCGGCTAACACTGTGCCAGCAGCCGCGGTAAAACAGGGGGGGCAAGCGTTGTTCGGAATTACTGGGCGTAAAGCGCGTGTAGGCGGCTTTGTAAGTCGGATGTGAAATCC
+
F,FFF,FFFFFFFFFFFFFFFFFFF,FF:FFFFF:FFFFFFFFFFF:FFFF,F,FFFFFFFFFF:FFFFFFFFFF:FFFFFFFFFFFFFF,:FFF:FFFFFFF,F,FF::FFFFFFFF:FFFFFFFFFFFFFFFFFFFFFFFFFFFFF:,FFFFFFFFFF::FF:FF,,F:,FFFFFFFF:FFFFFFFFF,FFFFFF,:FFFF:FF,F:FFF,F::FFFF:FFFFF:FFFFFFFFFFF,FF:F:FFF,:F
@A00920:152:HGHKKDRXX:2:2106:26368:31281 1:N:0:CGCGTTCA+CTAAGCCT
ACTCCTACGGGAGGCAGCAGTCGGGAATTTTGGGCAATGGGCGAAAGCCTGACCCAGCAACGCCGCGTGAGGGATGAAGTATTTCGGTATGTAAACCTCGAAAGAATAGGAAGAATAAATGACGGTACTATTTATAAGCTCCGGCTAACTACGTGCCAGCAGCCGCGGTAATACGTAGGGAGCAAGCGTTGTTCGGATTTAATGGGCGTAAAGGGCGCGTAGGCGGCATATTAAGTCAGCTGTGAAATCT
+
FFFF:FFF,::::FFF,FFFFFF:FFFFFFFFFFF:FFFFFFFFFFFFFFFFFFFFFFFF:FFFFFFFFFFFF:FF:FF:,FFFF,FFF,FFFF:FFFFFFFFFFFFFF:FFFFF:FFFFFFF,F:F:FFFFFFFFFFFFFFFFFFFFFFFFFF,FFF,FFF,FFFFFFFFFF,FFFFFFFF,F:FFFFF,FFF,FFFFFF,FFFFFFFF:FFFFFF,:FF,FFFFF:FF:,,F,F,FFFF:FFF:F,::
@A00920:152:HGHKKDRXX:2:2106:18186:31391 1:N:0:CGCGTTCA+CTAAGCCT
ACTCCTACGGGAGGCAGCAGTAGGGAATATTGGTCAATGGGTGAGAGCCTGAACCAGCCATGCCGCGTGCAGGAAGACGGCCTTCTGGGTTGTAAACTGCTTTTGCCAGGGGATAAAATTTCTTTGCGAAGAAAATTGAAGGTACCTGGTGAATAAGCCACGGCTAACTACGTGCCAGCAGCCGCGGTAATACGTAGGTGGCAAGCGTTGTCCGGAGTTATTGGGTTTAAAGGGTGAGTCGGCGGCCTAT
+
FFFFFFFFFFFFFFFFFFFFFFFFFFFFFFFFFFFFFFFFFFFFFFF:FFFFFFFFFFFFFFFFFFFFFFFFFFFFFFFFFFFFFFFF,FFFFFFFFFF:,FFFFFF,FFFFF:FFFFF:FFFFFFFFF:FFFFFF:FFF:FF:FF,FFF:FF:FFFFF,FF:FF,F:FF,F:FF,FFF,FFFFFFFFFFFF,:F,,FF,FF,,FF:,F,FFF,:,,,,F::F,FFFFFF,F,FFF,FF,FF:F,FFFFF
@A00920:152:HGHKKDRXX:2:2106:3070:31735 1:N:0:CGCGTTCA+CTAAGCCT
ACTCCTACGGGAGGCAGCAGTGGGGAATGTTGGACAATGGGCGCAAGCCTGATCCAGACATGCCGCGTGAGTGAAGAAGGCCTTAGGGTTGTAAAGCTCTTTTGCCAGGGACGATAATTACGGTCCCTGGCGAATAAGCCACCTCTAACTACGTGCCAGCAGACGCGGTAAGACGAAGGATGCAAGCGTAATCCGGATTCATTGGGTTTAAAGGGAGCGTAGAAGGCCTTGTAAGTCAGTGCTGAAATCT
+
FFFFFFFFFFFFFFFFFFFFFFFFFFFF,FF,:FFFFFFFFFFFFFFFFFFF,F,FF,,F:FFFFFFFF:F:FFFFFFFFFFFFFFFFF,FF:FF,F,FFFF,:FFFFFFF:FF:F,:,,,,FF,F,FF,,:F:FFFFFFFF,::F:FFFFF,FFF,,,:,,,F:F:,:::,F,FFF,FF,,FF::,F,,,,FF,:,:,F,,:FFFF:FFF,,F,FFFF,FF,,:F,FFFFF,FF,FFFF:,:,,FFFF:
@A00920:152:HGHKKDRXX:2:2106:20889:31876 1:N:0:CGCGTTCA+CTAAGCCT
ACTCCTACGGGAGGCAGCAGTAAGGAATATTGCACAATGGACGCAAGTCTGATGCAGCAACGCCGCGTGCCCGAGGACGGCCTTCGGGTTGTAAAGGGCTTTTCTGGCTGAAGAGGCAGGACGGTAGGCCAGGAATAAGCGTCGGCTAACTACGTGCCAGCAGCCGCGGTAAAACGTAGGGGGCGAGCGTTGTCCGGATTCATTGGGCGTAAAGAGCTCGTAGGCGGTTCGGTACGTCGGGTGTGAAACC
+
FFFFFFFFFFFFFFFFFF,::FFFF:FFF::F,FF:FF:FFFFFFFFF:FFFFFFFFFFFF:FFFFFFFFF,:F:F:FFFFF,F:F::F,F:FFFFFFFF:FF:FF:FFF:FF,FFFFFFFFF::FFFFFFFFFFFFFFFFFF,F,FFFFFFFFFFFFF,::,FFFFFFFFFFFFFFFFFF:FFFFFFFFFFFFFFFF:FFFFFFF:FFFFFFFF:FFF,F::FFF:,FFF:FF,FFF,FFFFFFF,FF:
@A00920:152:HGHKKDRXX:2:2106:4996:31970 1:N:0:CGCGTTCA+CTAAGCCT
ACTCCTACGGGAGGCAGCAGTGGGGAATCTTGCGCAATGGGCGAAAGCCTGACGCAGCGACGCCGCGTGCGGGAAGACGGCCTTCGGGTTGTAAACCGCTTTCAGCAGGGACGAAATTGACGGTACCTGCAGAAGAAGCTCCGGCCAACTACGTGCCAGCAGCCGCGGTACTACGTAGGGCGCAAGCGTTGTCCGGAATTATTGGGCGTAAAGAGCTCGTAGGCGGTTTGTCGCGTCTGTCGTGAAAGCC
+
FFFFFFFFFFFFFFFFFFFFFFFFF:FFFFF:FFFFFFFFFFFFFFFFFFFFFFFFFFFFFFFFFFFFFFFFF:FFFFF,FFFFFFFFF:FFFFFF:FFFFFFFFFFFFFFFFFF:F:,FFFFFFFFFFFFFF:,FFFFFF:FFF:FFFFFFFF,:FF:FFFFFFFF:FF,FFF,F::FFFFFFF:,F:FF,FFFF:F:,FFFFFF:FFF:F,FFFFF::F:,FFF::FFFFFF:FFFFFF:F,:,:FFF
@A00920:152:HGHKKDRXX:2:2106:14940:31970 1:N:0:CGCGTTCA+CTAAGCCT
ACTCCTACGGGAGGCAGCAGTGGGGAATCTTGGACAATGGGCGCAAGCCTGATCCAGCCATGCCGCGTGAGTGAAGAAGGCCTTAGGGTTGTAAAGCTCTTTCGCCCGCGAAGATAATGACGGTAGCGGGAGAAGAAGCCCCGGCTAACTCCGTGCCAGCAGCCGCGGTAATACGGAGGGGGCTAGCGTTGTCCGGAATCACTGGGCGTAAAGCGCGCGTAGGCGGCCATTTAAGTTGGGTGTGAAAGCC
+
FFFFFFFFFFFFFFFFFFFFFFFFFFFFFFFFFFFFFF:FFFFF::FFFFFFFFFFFFFFFFFFFFFFFFFFFFFFFFFFFFFFFFFF:FFFF:F:FFFFFFFFFFFFFFFFFFF:FFFFFFFFFFFFFFFFFFF:FFFFFFFFFFFFFFFFFFFFFFFFFFFFFFFFFFFFFFFFFFFFF:FF:FF:FFF:F:FFFFFFFFFFFFFFFFFFF:FFFFFFFFFFFFFFFFF:FFFFFFFFFFFFFFFF:F
@A00920:152:HGHKKDRXX:2:2106:14262:32393 1:N:0:CGCGTTCA+CTAAGCCT
ACTCCTACGGGAGGCAGCAGTGGGGAATTGTTCGCAATGGGCGCAAGCCTGACGACGCAACGCCGCGTGGAGGATGAAGGTCTTCGGATTGTAAACACCTGTTGATCGGGAAGAAGGGCCCCCGGGTTAATACGCCGGGGGAGTGACGGTACCGATTGAGGAAGCCACGGCTAACTCAGTGCCAGCAGCCGCGGTAATACAGAGGAGGCAAGCGATGTACGGATTTCTTGGGTTTAAAGGGTGCGTAGGC
+
FFFFFFFFFFFFFFFFFFFFFFFFFFFF,FFFF,FFFFFFFFFFFFFFFFFF,FFFFF:FFFFFFFFFF,FFFFFFFFFF:FFFFFFFFFFFFFF:,FFFFF,:FFFFFF:FF,F,FFFFFFFF:FFFFFF,:FFFF:,F,,F:F,FFF,FF:FFF:FFF,FFFFFFF,FFF::F:,,,F:,:F:FFFFF:FF:FFF::F,FFF,,F,F,FFFF,FF,,FFFFFF,,F:FF,F:F:F:,F:,FF:F,,:F
@A00920:152:HGHKKDRXX:2:2106:8052:32409 1:N:0:CGCGTTCA+CTAAGCCT
ACTCCTACGGGAGGCAGCAGTGGGGAATTTTGCACAATGGGGGCAACCCTGATCCAGCGACGCCGCGTGAGAGAAGAAGGCCTTCGGGTTGTAAAGCACTTTTCGAGGGGATGAAAAGCTCTGGGATAAAACCCAGGTTTCATGACCTAACCCAAAGAAAAAGCACCGGCTAACTCTGTGCCAGCAGCCGCGGTAAGACAGAGGGGGCAAGCGATGATCGGAAATACTGGGAGTAAAGGGCGCGTAGGAG
+
FFFF,FF,FFF::F:F:FFF:FF,FFFF,F::,FFFFFFFFFF,FFFFF:FFF,FF:F,FFFFFFFF,F,F,FF:FFFF:F,F,,:FF,F::FFF,F:FF,F,,F:,:::F,FF:FFF:,FFFFF:,:FFFF:F:F:F:,:F::FFF,F,FF,,,FF:,,FFF:FFFF,::FFFFF,FFFFF:,:FFFF,FFFF:F,FFFFF:FF,FFFF,:F:FF,,FF,,F,FF,F:,F,,,:FF:F:,F:,F:,,,F
@A00920:152:HGHKKDRXX:2:2106:27905:32503 1:N:0:CGCGTTCA+CTAAGCCT
ACTCCTACGGGAGGCAGCAGTGGGGAATATTGCGCAATGGGCGGAAGCCTGACGCAGCGACGCCGCGTGGGGGATGACGGCCTTCGGGTTGTAAACCACTTTCGCTATCGACGAAGCTTTTCGGAGTGACGGTAGGTAGAGAAGAAGCACCGGCCAACTACGTGCCAGCAGCCGCGGGAACACGTAGGGTGCGAGCGTTGTCCGGAATTATTGGGCGTAAAGAGCTCGTAGGCGGTGTGGCGCGTCGGCC
+
FFFF,FFFF:FFFF:F:FFFFFFFF:FFFFF,FFFFFF,:FFFFFFFFFFFFF:FFFF,FFFFFFFFFFF,F,F,F:FF,FFF:FFFFF:FFFFFF,,FF,:FFFFFFFF:FFFFF:F,FFF:FFFFFF,FFFFFFF::F:FFFFFFF:FFFFFFFFF:FF,FFFFFF:F::F:F,F,:F:FF,,FF,:FFF:F,F:,FFFFFF:,,F,F:FFF,FF:FF,FFF,FFF:,,FFFF,:,,,:::FFFFFFF
@A00920:152:HGHKKDRXX:2:2106:4463:32550 1:N:0:CGCGTTCA+CTAAGCCT
ACTCCTACGGGAGGCAGCAGTAAGGAATATTGCACAATGGGCGCAAGCCTGATGCAGCAACGCCGCGTGCCCGAGGAAGGCCTTCGGGTTGTAAAGGGCTTTTCTGGCTGAAGAGCAAGGACGGTAGGCCAGGAATAAGCGTCGGCTAACTACGTGCCAGCAGCCGCGGGAAAACGTAGGACGCGAGCGTTATCCGGATTTACTGGGCGTAAAGCGCGGGCAGGCGGCTGTTCAAGTCGGACGTGAAAGC
+
FFFFFFFFFFFFFFFFFFFF,F:FFF,FFFFFFFFF:FFFFFFFFFFFFFFFFFFFFFFFFFFFFFFFFFFFFFFFFFFFFFF:FFF:FFFF,F:FFFF:FFFFFFFFFFFFFFFF,FFFFFFFFF::FFFFFFFFFFFFFFFFFFFFFFF:FFFFFFFFFFFFFFFFF,FFFFFFFFFF:,F:FFFFFF:FFFFFFFFF:F:FFFFFFFFFFFFFFF:FFFFFFFFF::FFF:FF:FFFF,F::,,F:F
@A00920:152:HGHKKDRXX:2:2106:15402:32675 1:N:0:CGCGTTCA+CTAAGCCT
ACTCCTACGGGAGGCAGCAGCTAGGAATCTTGGGAATGGGCGAAAGCCTGACCCAGCAACGCCGCGTGGGCGATGAAGGCCTTAGGGTCGTAAAGCCCTTTTGTGAGGGACGATGATGACGGTACCTCGCGAATAAGCCACGGCTAACTACGTGCCAGCAGCCGCGGTAATACGTAGGGTGCGAGCGTTAATCGGAATTACTGGGCGTAAAGCGTGCGCAGGCGGTTTTGTAAGCCAGATGTGAAATCCC
+
FFFFFFFFFFFFFFFFFFFFFFFFFFFFFFFFFFFFFFFFFFFFFFFFFFFFFFFFFFFFFFFFFFFFFFFFFFF:FFFFFFFFFFFFFFFFF:FFFFF:F:FFFFFFFFFFFFFFFFFFFFF:FFFFFFFFFFFFFFFFFFFFFFFFFFFFFFFFFFFFFFFFFFFFF:FFFFFFFFFFFFFFFFFF:FFF:FF:,FFFFFFFFFFFFF:::FFFFFFF:,FFFFFFFFFFFFFFFFFFFFF:,F::FF
@A00920:152:HGHKKDRXX:2:2106:13250:33270 1:N:0:CGCGTTCA+CTAAGCCT
ACTCCTACGGGAGGCAGCAGTGGGGAATATTGGGCAATGGCCGAAAGGCTGACCCAGCGACGCCGCGTGCGGGATGACGCTTTTCGGAGTGTAAACCGCTGTCAGAGGGGACGAAGACCTGGAGTGCGAATAGTGCTCGAGGCTGACGGTACCTTCAGAGGAAGCACCGGCTAACTCCGTGCCAGCAGCCGCGGTAAGACGGAGGGTGCGAGCGTTGTTCGGAATTACTGGGCGTAAAGCGCGCGCAGGT
+
F:FFFFFFFFFFFFFFFF:FFFFFFF:FFFFFFFFFFFFFFFFFFFFFFFFFFFFFFFFFFFFFFFFFFFFFFFFFFFFFFFFFFFFFFFFFF,FFFFFFFFFFFFFFFFFFFFFFFFFFFFFFFFF:,FFF:FFFFFFFFFFFFFFFFFFFFFFFF:F:FF:FFFFFFFFFFFFFFFFFFFFFFFFFFFFFF,FF,FFFFFFFFFFFFFFFFFFFFFFFFFF,F:FFF:FF:::F,FFFFFFFFFFF,F
@A00920:152:HGHKKDRXX:2:2106:8730:33771 1:N:0:CGCGTTCA+CTAAGCCT
ACTCCTACGGGAGGCAGCAGTGGGGAATTGTTCGCAATGGGCGAAAGCCTGACGACGCAATGCCGCGTGGAGGATGAAGACTTTCGGGTCGTAAACTCCTTTCGACCGAGATGAACGTCCATAGGTTTAATACACCGGTGGAGTGACAGTATCGAGGGAAGAAGCCCCGGCTAACTCCGTGCCAGCAGCCGCGGTAATACGGGGGGGGCGAGCGTTGTTCGGAATTACTGGGCGTAAAGGGTGTGTAGGT
+
F,FFFFFFFFFFFFFFFFFFFFFFFFFFFFFFFFFFFFFFFFFFFFFFFFFFFFFFFF:FFFFFFFFFF:F,FFFFF,FF,FFFFFF:FFFFFFFFFFFFFFFFFFFFFFFFFFFFFFFFFF,::FFFFFFFFF,,,,FF,FFFFFFFFFFFFFFFF:FFFFFF,FFFFFFF,FFFF:FFFF:FFFFFFFFFFFFF,::FFFFFF:FFFFFFFFF,,F:FF:F:F,FF,FF:F,::F,,FFF,FFFFF:F
@A00920:152:HGHKKDRXX:2:2106:7853:34131 1:N:0:CGCGTTCA+CTAAGCCT
ACTCCTACGGGAGGCAGCAGTGAGGAATATTGGGCAATGGGGGCAACCCTGACCCAGCAATGCCGCGTGCAGGATGAGGCCCTTCGGGGTGTAAACTGCTTTTGTGAGGGAGCAGACCAGGAGCGTACCTCACGAATAAGTCACGGCTAACTACGTGCCAGCAGCCGCGGTAATACGTAGGTGGCGAACGTTATCCGGAGTGACTGGGTGTAAAGGGTCCGTAGGCGGGAAGACAAGTCTGACGTGAAAG
+
FF::FFF,FFF,FFFFFFFFFFFFFFFFFFFFFFFFFFFF:FFFFFFFFFFFFFFFF:FFFFF:FF::FFFFFF::FFFFFFF:FFFFFFFF,FFFFFFFFFFFFFFFFFFFF:F:FFFFFFFFFFFFFFFFFFFF:FFF:FFF,:F,FFFF:,FFFFFFF::FF:FFFFFFFFFFFFFFFFFFFFF,FFF:FFFFF:FFFFF:FF:FFF:FFFFFFFFFF:FFFFFF:F:FFF:FFFFFFFF,FF:FFF
@A00920:152:HGHKKDRXX:2:2106:16568:34569 1:N:0:CGCGTTCA+CTAAGCCT
ACTCCTACGGGAGGCAGCAGTGGGGAATATTGGACAATGGGCGAAAGCCTGATCCAGCAATGCCGCGTGAGTGATGAAGGCCCTAGGGTTGTAAAGCTCTTTTACCAGGGATGATAATGACAGTACCTGGAGAATAAGCTCCGGCTAACTCCGTGCCAGCAGCCGCGGTAATACGGAGGGAGCTAGCGTTGTTCGGAAATACTGGGCGTAAAGCGCACGTAGGCGGCGCAGCAAGTCAGGGGTGAAATCC
+
FFFFFFFFFFFFFFFFFFFFFFFFFFFFFFFFFFFFFFFFFFFFFFFFFFFFFFFFFFFFFFFFFFFFFFFFFF:FFFFFFFFF:FFFFFFFFFFFFFFFFFFFFFFFFFFFFFFFFFFFFF,FFFFFFFFFFFFFFFFFFFFFFFFFF:FFFFFFFFFFFFFF,FFFFFFFFFFF:FFFFFFFFFFFFFFFFFFFFFFFFFFFFFFFFFF:FFFFFF:FF:FFFFFF:FFFFF:FFFFFFFF:F:FFF:
@A00920:152:HGHKKDRXX:2:2106:13313:34945 1:N:0:CGCGTTCA+CTAAGCCT
ACTCCTACGGGAGGCAGCAGTGGGGAATATTGGACAATGGGCGCAAGCCTGATCCAGCCATGCCGCGTGTGTGAAGAAGGTCTTCGGATTGTAAAGCACTTTAAGTTGGGAGGAAGGGCAGTAAGTTAATACCTTGCTGTTTTGACGTTACCGACAGAATAAGCACCGGCTAACTCTGTGCCAGCAGCCGCGGTAATACGTAGGGTGCGAGCGTTAATCGGAATTACTGGGCGTAATGGGTGCGCAGGCG
+
FFFFFFFFFFFFFFFFFFFFFFFFFFFFFFFFFFFFFFF:FFFFFFFFFFFFFFF:FFFFFFF:FFFFF:FFFF:FFFFFF:FF:FF:FFFFFFF:FFFF:FFF,FFFFF:FF:FFFFFFFFF:FFFFFFFFFFFFFFFFFFFFFFF:FFFFFFFFFFFFFFFFFFFF:FFFFFFFFFFFFFF:FFFFFFFFFFFFFFFFFFF::FFFFFFFFF,FFFFFFFFFFFFFFFFFFFFF,:FFFFFFF::FFF
@A00920:152:HGHKKDRXX:2:2106:4526:35164 1:N:0:CGCGTTCA+CTAAGCCT
ACTCCTACGGGAGGCAGCAGTAGGGAATATTGGTCAATGGGTGCGAGCCTGAACCAGCCATGCCGCGTGCAGGAAGACGGCCTTCTGGGTTGTAAACTGCTTTTGACAGAGGATAAAATATCCTTGCGAGGAGAATTGAAGGTACCTGTCGAATAAGCAACGGCTAACTACGTGCCAGCATCCGCGGTAATAAGTAGGTGTCGAGCGTTGTCCGGAGTTATTGGGTTTAAAGGGTGAGTCGGCGGCTTAT
+
FFFFF:FFFFFFFFFFFFFFF:FFF:FFFFFF,,F:F,FFFFFFFFF,FFFFF:FFFFFF,FFFFFFFFFF,FFFFFFFFFFFFFFFF:,FFFFFFF:FFFFF:F,FFFFFFFFFFFFFF:F,:FFFFFF,FFF:FF::FF::F:FFFFF:FFF:FFF,,F,FFFFFFFFFFFFFFF,FF,FFFFFF:FFF,,F:F,::F,:FFFFF,,FFF:F,:,,FF:FFF::F:FFFF,F:F,FF,F::FFFF::,
@A00920:152:HGHKKDRXX:2:2106:1434:36949 1:N:0:CGCGTTCA+CTAAGCCT
ACTCCTACGGGAGGCAGCAGTGGGGAATATTGCGCAATGGACGAAAGTCTGACGCAGCGACGCCGCGTGTGGGATGAAGCCTTTCGGGGTGTAAACCACTGTTGCCCGGGACGAAACTCCTTTTTCGAGAGGATTGACGGTACCGGGTGAGGAAGCACCGGCTAACTCTGTGCCAGCAGCCGCGGTAATACAGAGGGTGCGAGCGTTGTCCGGACTCACTGGGCGTAAAGGGCGCGTAGGTGGCTGGGTA
+
,FF:F,FFFF:FFFFFFFFFFFFFF,,FFFFFFFFFF:FF:FFFFFFFFFFFFFFFFFFFFFFFFFFFFFFFFFFFFFFFFFFFFFFFFFFFFFFFF,FFFFFFFFFFFF:FFFFFFFFFF:FFFFFFFFFFF:FFFFFFF:FFFFF:FFFFFFFFFFFFFFFFFF:FFFFFFFFFFFFFFFFFFFFFFFFFFFFFFFFFFFFFF,FF:FF:FF,F:FF,FF:FF:,:FF:FFFFF,:FFFFFFF,FF::
@A00920:152:HGHKKDRXX:2:2107:3866:1423 1:N:0:CGCGTTCA+CTAAGCCT
ACTCCTACGGGAGGCAGCAGTGAGGAATATTGCTCAATGGACGGAAGTCTGAAGCAGCGACGCCGCGTGGGTGAAGAAGGTCTTCGGATCGTAAAGCCCTTTTCCAGGTGACGAGGAAGGACGGTAACCTGGGACTAAGTGTCGGCTAACTACGTGCCAGCAGCCGCGGTAAAACGTAGGACGCAAGCGTTCTCCGGAATTACTGGGCGTAAAGCGCGCGCAGGCGGGTCAGCAAGACATGCGTGAAAGC
+
FFFFFFFFFFFFFFFFFFFFFFFFFFF,FFFFF:FFFFFFFFFFFFFFFFFFFFFFFFFFFFFFFFFFFFFFFFFFFFFFFFFFFFFFF,FFFFF:F:FFFFFFFFFFFFFFFFFFFF,:FFFF:FFF,,,FFF,F,F,FF:FF,FFFFFFF:FFFFFFFFFFFF,F:FFF,:F:FFFFFF:FFF:FF:,FFFF:FF,,FF:FF,:F,FFFFFF:::::FFF,FF,:FF:FFF:FF,:FF:F:FFF:FFF
@A00920:152:HGHKKDRXX:2:2107:18412:1438 1:N:0:CGCGTTCA+CTAAGCCT
ACTCCTACGGGAGGCAGCAGTAAGGAATATTGCACAATGGACGCAAGTCTGATGCAGCAACGCCGCGTGCCCGAGGACGGCCTTCGGGTTGTAAAGGGCTTTTCTGGCTGAAGAGGCAGGACGGTAGGCCAGGAATAAGCGTCGGCTAACTACGTGCCAGCAGCCGCGGTAAAACGTAGGACGCGAGCGTTATCCGGATTTACTGGGCGTAAAGCGCGGGCAGGCGGTGGTCCAAGTCGGACGTGAAAGC
+
,FFFFFFFFFFFFFFFFFFFFFFFFFFFFFFFFFFFFFFFFFFF:F:FFFFFFFFFFFFFFFFFFFFFFFFFFFFFFFFFFFFFFFFFFFFFFFFFFFFFFFFFFFFFFFFFFFFFFFFFFFFFFFFFFFFFFF:FFFFFFFFFFFFFFFFFFFFFFFFF:FFFFFFFFFFFFFFFFF:FFFFFFFFFFFFFFFFFFFFFFFFFF:FFFFF:FF:F:F:FF,FFFFFFFFFFFFFFFFFFFFFFFFFFFF
@A00920:152:HGHKKDRXX:2:2107:22200:1924 1:N:0:CGCGTTCA+CTAAGCCT
ACTCCTACGGGAGGCAGCAGTGGAGAATCTTGCACAATGGGCGCAAGCCTGATGCAGCCACGCCGCGTGAGGGACGAAGGTCTTAGGATCGTAAACCTCTTTCAGTAGTGAAGAAGCGAAAGTGACGGTCACTACAGAAGAAGCCCCGGCTAACTACGAGCCAGCCGCCGCGGTAATACGTCGGGGGCGAGCGTTGTCCGGATTCATTGGGCGTAAAGAGCGTGTAGGCGGTCCAGTAAGTCGGATGTGA
+
FFFFFFFFFFFFFFF:FFFFF,FFFFFFFFFFFFFFFFFFF:,,F:,FF:FF::FFFF,FFFFFFFFFF,F:FF:FFFFFFF,FFFFFFFFF,FFF,FF:FFFF,FFFFFFF,:FFF,FFFFFFF,:F,,F,FFF:FFFFFFFFF,FFFF:FFFF,FF,FFFFF:,:FFF:F:FFF,F:FF,,F,:F,FFFF:FFF,,,FFF,F:FF,F:F:FFFF:F:FFF:F,,FF:,FF:,FFF:,FFFFFF:FFFF
@A00920:152:HGHKKDRXX:2:2107:10041:1971 1:N:0:CGCGTTCA+CTAAGCCT
ACTCCTACGGGAGGCAGCAGTAAGGGATCTTGCACAATGGGCGCAAGCCTGATGCAGCGACGCCGCGTGGATGATGAAGGGCTTCGGGTCGTAAAATGCTTTTCTGGCTGGCGAGGAAGGCACGTAGGGGGGGAATAAGTGTCCGCTAACTACGTGACAGCCTCCGAGGGTGCACGAAGGAGGCGAGAGTGGTCGGGAGATACTGGGCGGAAGGCGCGGGCGGGGGGTCGCTGACGTCGGATGTGAGGTA
+
FFFFFFFFFFFFFFF:FFFF,:,FFFFF,FFFF,FFFFFF,FFFFFF,FFFF,FFFFF,::FFFFFFFF,,,F,,FFFFF,FFFFFF,FFF,FFF,,,FFFFF:,,F,,F,,FFF,FF,F,,,FF,,,,,,F,,:,FFFF,,F:F,,,,,,,,,:,,F,F,:,,F:,F:,:,,,,F,FF,,,:,,::,F,,,F:,F,F,,,F,,FF:,,,:,,,,F,:::F,F,,:,:,,,,,,FF,F,F,,FFFF,,:,
@A00920:152:HGHKKDRXX:2:2107:16975:2268 1:N:0:CGCGTTCA+CTAAGCCT
ACTCCTACGGGAGGCAGCAGTGGGGAATATTGGACAATGGGCGGAAGCCTGATCCAGCAACGCCGCGTGAGGGATGACGGCCTTCGGGTTGTAAACCTCTTTCAGCACCGACGAAGCGCAAGTGACGGTAGGTGCAGAAGAAGGACCGGCCAACTACGTGCCAGCAGCCGCGGTAATACGTAGGGTCCGAGCGTTGTCCGGAATTATTGGGCGTAAAGAGCTCGTAGGTGGTTCAGTAAGTCGGATGTGA
+
FF:FFFFFFFFFFFFFFFFFFFFFF:FFFFFFFFFFFFFFFFFFFFFFFFFFFFFFFFFFFFFFFFFFFFFFFFFFFFFFFFFFFFFFF:FF:FFFF,FFFFFFFFFFFFFFFF,FFFFFFF:FFFFFFFFFFFFFFFFF:F:FFFFF:FF:FFFFFFFFFFFF:FFFFFFFFFF,FFFFF::FF:FFFFFFFFFFFFFFFF,FF:FFFFFFFFFFF,FFFFF:FFF,FFFFFFFFFFFF:F:F:,FF,F
@A00920:152:HGHKKDRXX:2:2107:4128:3035 1:N:0:CGCGTTCA+CTAAGCCT
ACTCCTACGGGAGGCAGCAGTGGGGAATATTGGACAATGGGCGCAAGCCTGATCCAGCAATGCCGCGTGAGTGATGAAGGCCTTCGGGTCGTAAAGCTCTTTTACCAGGGATGATAATGACAGTACCTGGAGAATAAGCCCCGGCTAACTTCGTGCCAGCAGCCGCGGTAATACGAAGGGGGCTAGCGTTGTTCGGATTTACTGGGCGTAAAGCGCACGTAGGCGGGTCGTTAAGTCGGGGGTGAAATAC
+
FFF:F:FF:F:FFFFFFFFFFFFFFFFFFFFFF:FFF,FFFFFFFFFFFFFFFFFFFFFFF:FFFFFFFFFFFF:FFFFFFFFFFFFFFFFFFFF,F:FFFF,FF:FFFFFFFFFFFFFFFFFFFFF,,FFFF:FFFFFFF:FFFF:FFFFFFFFFFFFF:F,F:FFFFFFFFFFFFF,F:F:FFFFFFFF,FFFFF:FFFFFFFFFFFFF::FFFFFFFF:FFFF::F::F:FFF:,FFFFF:F:FF,,
@A00920:152:HGHKKDRXX:2:2107:2772:3944 1:N:0:CGCGTTCA+CTAAGCCT
ACTCCTACGGGAGGCAGCAGTGGGGAATATTGGACAATGGGCGCAAGCCTGATCCAGCCATGCCGCGTGTGTGAAGAAGGCCTTCGGGTTGTAAAGCACTTTTGTACGGGAAGAAAAGCACCGGGCCAATACCCCGGTGTCATGACGGTACCGTAAGAATAAGCACCGGCTAACTTCGTGCCAGCAGCCGCGGTAAAACGAAGGGTGCAAGCGTTACTCGGAATTACTGGGCGTAAAGCGCACGTAGGCG
+
FFFFFFFFFFFFFFFFFFFFFFFFFF:F,F,FFFFFFFFFFFFFF,FFFFFF:FF:FFF:FFFFFFFFF,FFFFFFFFF::FFFFFFF,FFFFFF:FFF,F::FF,FFFFF,FFF::,F,,FFFFFFFFFFFFF:F::FF,FFFFFFFFFFFFF,FFFFF:FFFFFF:FF,FFFFFF,FFFFFFFFFFF:FFFFFF,FF,,F:FFFFFFFFFFFFFFFFFFFF,FFF,FFFF,F,F:FFFFFF,,F:FFF
@A00920:152:HGHKKDRXX:2:2107:8269:4163 1:N:0:CGCGTTCA+CTAAGCCT
ACTCCTACGGGAGGCAGCAGTGGGGAATATTGCGCAATGGCCGAAAGGCTGACGCAGCGACGCCGCGTGGGGGATGAAGCATTTCGGTGTGTAAACCCCTGTTGCTCGGGACGAACAAGCAGTTTTGACTGCTCTGACGGTACCGAGTGAGGAAGCACCGGCTAACTCCGTGCCAGCAGCCGCGGTAATACGGAGGGTGCGAGCGTTGTCCGGAATCACTGGGCGTAAAGGGCGCGTAGGCGGTCTGCTA
+
FFFFF:F:FF:FF:F,FFFFFFFFF:,:,FF:FFF:F,:FF:FF:FFFFFFFFFFFFFFFFFFFFFFFFFFF:FF:F:FFFFFFFF:FFFFFFFFFFFFFFFFF:FFFFF:FFFFF:FFFFFFF:FFFFFFFFFF,FFFFF:::FFFFFFFFF,FFFFFFFFFF:F::FFFFFFFF:FF:FFFF,F:FF:FF:FF:FFFF::F:F,FF::FFF::FFFFFFF:FFFF,FFFF:FF:FFFFFFFFF::::,
@A00920:152:HGHKKDRXX:2:2107:22797:4272 1:N:0:CGCGTTCA+CTAAGCCT
ACTCCTACGGGAGGCAGCAGTGGGGAATTTTCCGCAATGGGCGAAAGCCTGACGGAGCAACGCCGCGTGAGGGAGGAAGGCCTGTGGGTTGTAAACCTCTTTTCTCAGGGAAGAAGATCTGACGGTACCTGAGGAATCAGCATCGGCTAACTCCGTGCCAGCAGCCGCGGTAAGACGGAGGATGCAAGCGTTATCCGGACTTATTGGGCGTAAAGCGTCCGCAGGCGGCTCAGCAAGTCTGCTGTCAAAG
+
FFFFFFFFFFFFFFFFFFFFFFFFFFFFFFF,FFFFFFFFFFF:FFFFFFFFFF:FFFF:FFFFFFFFFFFFFFFFFFF,FFFFFFFFF:FFFFFF:FFFFF:FF:FFFFFFFFF:,:,FFFFFF,F,FF:F:FFFFFFFFF,FFFFFFFFFFF:FFFFFFFFFFFFFFF:FF:F:FFFFFFFFFFFFF:F:FFFFFFF,FFFFFFFFFF,FFF:FFFFFFFFFFFFFFFFFFF:,,F:,,FFFFF:F,,
@A00920:152:HGHKKDRXX:2:2107:6253:4492 1:N:0:CGCGTTCA+CTAAGCCT
ACTCCTACGGGAGGCAGCAGTGGGGAATATTGCGCAATGGGCGAAAGCCTGACGCAGCAACGCCGCGTGAGTGATGAAGGCCCTCGGGTCGTAAAGCTCTGTCGGAGGGAACGAATGCTCTTGGGGTTAACAGCCCCGAGAAGTGACGGTACCCTCAAAGGAAGCACCGGCTAACTCTGTGCCAGCAGCCGCGGTAATACAGAGGGTGCAAGCGTTGTTCGGAATCATTGGGCGTAAAGGGCGTGTAGGC
+
FFFFFFFFFFFFFFFFFFFFFFFFFFFF:FFFFFFFFFF:,FFF:FF:FFFFFF:FFFFFFFFFFFFFFF:FFFFFFFFFFF:F,FFFFFF:FFFF,:FFFFFFFFFFFF,FFFFFFFFFFFFFFFFFFFFFFFFFFFFFFFFFFFFFFFFFF:FF:FFFFFFFFFFFFFFFFFFFFFFFF:FFFFF:FFFFFFFFFFFFFFFFFFF:FFFFFFFFFFFFFFF,F,FFFFF::FFFF:F::FF,FFFFFF
@A00920:152:HGHKKDRXX:2:2107:27914:4492 1:N:0:CGCGTTCA+CTAAGCCT
ACTCCTACGGGAGGCAGCAGCAGGGAATTTTGCGCAATGGGCGAAAGCCTGACGCAGCAACGCCGCGTGGGGGATGAAGGCCTTCGGGTTGTAAACCCCTTTTAGGAGGGACGAAATTGACGGTACCTCCAGAAAAAGCCCCGGCCAACTACGTGCCAGCAGCCGCGGTAATACGTAGGGGGCGAGCGTTGTCCGGAATTATTGGGCGTAAAGAGCTCGTAGGCGGCTTAGTAAGTCGGCGGTGAAATAC
+
F:FFFFFFFFF:FFFFFFFFFFFFFFFFFFFFFFFF:FFFFFFFFFFFFFFFFFFFFFFFFFFFFFFFFFFFFFFFFFFFFFFF:FF:FFFF,FFFFFFFFFFF:FFF:FFFFFFFFFFFFFFFFFFFFFFF:FFF:FFFFFFFFFFFFFFFFFFFFFFFFFFFFFF:F:FFFFF:FFFF:FFFFFFF:FFFF::,FFFF,FFFFFFFFFFFFFFFFFFFF:FFFF:FF::FFFFF:FFFFFFF,:F:FF
@A00920:152:HGHKKDRXX:2:2107:1307:5729 1:N:0:CGCGTTCA+CTAAGCCT
ACTCCTACGGGAGGCAGCAGTCGAGAGGCTTTGGCAATGGGGGAAACCCTGACCAAGCGACGCCGCGTGGAGGATGAAGGCCCTTGGGTTGTAAACTCCTTTCGTGGGGGAAGAAAGCATTCGGGGTGAATAATCCCGAGTGTTGACGGTACCCCAAGAAGAAGCTCCGGCTAACTCCGTGCCAGCAGCCGCGGTAATACGGGGGGAGCGAGCGTTGTTCGGAATCACTGGGCGTAAAGGGCGTGTAGGC
+
F,FFFFFFFFFFFFFFFFF:FFFFFF:FFF,F:FFFF,FFFFFFFFF:F::,FFFFFFFFFFFFFFFFFFFFFFFFFF:FFF:FFFF,:F:FFFFFF:FFFFFF:FFFFFF::F,FFFFFFFFFFFFFF:FF,,FFFFFF,FF:FFFFF,FFFFFF::FFFF:FFFFFFFF:FFF:FFFFFF,:FFF::F:FFFFF:,,F:FFFFFFF::FF:FFF,F,FFFFFFFFFFF:FFF,,FFFFFFFFFF:F:F
@A00920:152:HGHKKDRXX:2:2107:21414:7200 1:N:0:CGCGTTCA+CTAAGCCT
ACTCCTACGGGAGGCAGCAGTGGGGAATTTTGCGCAATGGGCGAAAGCCTGACGCAGCAACGCCGCGTGTGTGATGAAGGTCTTCGGATTGTAAAGCACTTTCGGCCGGGACGAAAACCCGTCTGCTAACATCAGACGGCTTGACGGTACCGGAAGAAGAAGCCCCGGCCAACTACGTGCCAGCAGCCGCGGTAATACGTAGGGGGCGAGCGTTGTCCGGAATTATTGGGCGTAAAGCGCGTGTAGGCGG
+
FFFFFFFFFFFFFFFFFFFFFFFFFF,FFFFFFFFFFFFFFFFFFFFFFFFFFFFFFFFFFFFFFFFFFFFFFFFFFFFFFFFFFFFF:FFFFFFFFFFFFFFFFFFFFFFFFFFF,FF:FFFFFFFFFFFFFFFF:FFFFFFFFFFFFFFFFF,FFFFFFFFFFFFFFFFFFFFFFFFFFFFFFFFFFFFFF:FFFFF::FFFFFFFFF:FFFFFFFFFF,FFFFFFFFFFF:::FFFFFFFFFFFFFF
@A00920:152:HGHKKDRXX:2:2107:21377:7357 1:N:0:CGCGTTCA+CTAAGCCT
ACTCCTACGGGAGGCAGCAGTAAGGAATATTGGACAATGGGCGAAAGCCTGATCCAGCCATGCCGCGTGAATGAAGAAGGCCTTAGGGTTGTAAAATTCTTTTAGTGGTGACGATAATGACGGTAGCCACAGAAAAAGCTCCGGCTAACTCCGTGCCAGCAGCCGCGGTAATACGGAGGGAGCGAGCGTTGTTCGGAATTACTGGGCGTAAAGCGTGCGCAGGCGGATTTCCAAGTCAGAAGTGAAATCC
+
FFFFFFFFFFFFFFFFFFFFFFFFFFFFFFFFFFFFFFFFFFFFFFFFFFFFFFFFFFFFFFFFFFFFFF:FFFFFFFFFFFFFFFFFF:FFFFFFFFFF:FFFF:FFFFFFFFFFFFFF:FF::F:FFFFFFFFFFFF:FFFFFFFFFFFFF:FFFFFFFFFFFFFF,FFFF,FFFFFFFFFFFFFFFFFFFF,FF:FFFFFF:FFFFFFF:FFF:FFF,FFFFFFFFFFF:FFFFFFF:FFFFFF:,F
@A00920:152:HGHKKDRXX:2:2107:18964:8093 1:N:0:CGCGTTCA+CTAAGCCT
ACTCCTACGGGAGGCAGCAGTGGGGAATATTGCGCACTGGACGAAAGTCTGACGCAGCGACGCCGCGTGTGGGATGAAGCCTTTCGGGGTGTAAACCACTGTTGCCCGGGACGAAACTCCTCTTTCGAGAGGATTGACGGTCCCGGGTGAGGAAGCACCGGCTAACTCTGTGCCAGCAGCCGCGGTAATACAGAGGGTGCGAGCGTTGTCCGGACTCACTGGGCGTAAAGGGCGCGGAGGTGGCTGGGTA
+
FFFFF::FFFFFFFFFFFFFFFFFFF,F:F:FFFFF,FFFFFFF,FFFFFFFF:FFFFFF,FFFFFFFFFFFFF:FF,F:FF:FFFFFFFFFFFF:FFF:FF,F:F:FFFFFFFF,FFFFF::FFFF,F,FFF,FFFF:FF,FFFFFFF,FF:FFFFFFFF:,,FF:FFFFFFF:FF:FFFF:FF,F,FFFF:FFFF,:F:,,FF,,FFFFFF,,FF:F:FFFFF:,,:FF,F:F:,,FF:FF,FFFF,,
@A00920:152:HGHKKDRXX:2:2107:31738:8108 1:N:0:CGCGTTCA+CTAAGCCT
ACTCCTACGGGAGGCAGAAGTGGGGAATATTGGACAATGGGCGCAAGCCTGATCCAGCCATGCCGCGTGAGTGACGAAGGCCTTAGGGTTGTAAAGCTCTTTTGTCGGGGACGATAATGACGGTACCCGAAGAATAAGCTCCGGCTAACTTCGTGCCAGCAGCCGCGGTAATACGAAGGGAGCTAGCGTTGTTCGGAATCACTGGGCGTAAAGCGCACGTAGGCGGATTTGTAAGTCAGGGGTGAAATCC
+
FFFF:FFFFFFFFFF:FFFFFFFFFFFFFFFFFFFFFFFFFFFFFFFFFFFFFFFFFFFFFFFFFFFFFFFFF:FFFFFFF:FFFFFFFFFFFFFFFFFFFFFFFFFFFFFFFFFFFFFFFFFFFFFFFFFFFFF:FFFFFF:FFFFFFFFFFFFFFFFFFFFFFFFFFFFFFFFFFFFFFFFFFF:FFFFFFF:FF,FFFFFFFFFFFFF:,:FFFF:FFFFFF:FFFFFFFFFFFFFFFFFFFFFFFF
@A00920:152:HGHKKDRXX:2:2107:30002:8265 1:N:0:CGCGTTCA+CTAAGCCT
ACTCCTACGGGAGGCAGCAGTGGGGAATATTGGTCAATGGGCGAAAGCCTGAACCAGCAATGCCGCGTGAGTGATGAAGGCCTTCGGGTTGTAAAGCTCTGTCGGGAGGGACGAAAAAGCGGGTTAACACCCCGCATTGACGGTACCTCCAAAGGAAGCACCGGCTAACTCTGTGCCAGCAGCCGCGGTAATACGAAGGGTGCAAACGTTGCTCGGAATTAATGGGCGTAAAGCGCACGTAGGCGGCTTT
+
FFFFFFFFFFFFFFFFFFFFFFFFFFFFFFFFFFFFFFFFFFFFFFFFFFFFFFFFFFFFFFFFFFF:F,FFFFFFFFFFF:FFFFFFF:F,FFFF,F,:FFF,FFFFFFFF:FF::FFFFFFFFFFFFFFFF:FF::FFFFFFFFFFFFFFFFFFFFFFFFF:FFFFFFF,FFFFFFFF:,FFFFF::FF:FF,F::F,FFFF:FFFFF,:FF:FFFF,F,FFFFFFF,FFF,FFFFFFFFFFF,F,FF
@A00920:152:HGHKKDRXX:2:2107:27760:8547 1:N:0:CGCGTTCA+CTAAGCCT
ACTCCTACGGGAGGCAGCAGTGGGGAATTTTCCGCAATGGGCGAAAGCCTGACGGAGTGACGCCGCGTGGGGGACGAAGGCCTTCGGGTCGTAAACCCCTGTCAGAGGGAAAGAAGGATCGCGCGGTGAATAGCCGCGTGATTTGACGGTACCTTCAGAGGAAGCCCCGGCCAACTCTGTGCCAGCAGCCGCGGTAAGACAGAGGGGGCAAGCGTTGCTCGGAATCACTGGGCGTAAAGGGCGCGTAGGC
+
FFF,FFFFFFFFFFFFFFFFFFFFFFFFFFFFFFFFFFFF:FFFFFFFFFFFFFFFFFFFFFFFFFFFFFFFF,FFFFFFFFFFFFFFFFFFFFFFFFFFFF,FFFFFFFFFFFFFFFFF:FFFFFFFF,FFFFFFFFFFF::FFFFFFFFFFFFFFFFFF:F:FFFFFFFFFFFFFFFFF:FFF::FFFFFFF:FFFF:FFFFFFFFF,FF:F:F,FFFF:FFFFFFFFFFFF::FFFFFFFFFF,FFF
@A00920:152:HGHKKDRXX:2:2107:27425:8750 1:N:0:CGCGTTCA+CTAAGCCT
ACTCCTACGGGAGGCAGCAGTGGGGAATCTTGCGCAATGGGCGAAAGCCTGACGCAGCAACGCCGCGTGGGGGATGAAGGCTTTCGGGTTGTAAACCCCTTTCAGCAGGGACGATTATGACGGTACCTGCAGAAGAAGGACCGGCCAACTACGTGCCAGCAGCCGCGGTAATACGTAGGGTCCAAGCGTTATCCGGAATCACTGGGCGTAAAGCGTGCGTAGGCGGGTGTTTAAGTGTGATGCGAAATCC
+
FFF:FF:FFFFFFFFFFFFFFFF:::FFFFFFFFFFFFFFFFFFFFFFFFFFFFFFFFFFFFFFFFFFFFFFFFFFFFFFFFFFFFFFF:FFFFFFF:FFFFFFFFFFFFFFFFFFFFFFFFFFFFFFFFFFFFFFFFFFFFFFFFFFFFFFFF:FFFFFFFFFF:F:,F,FFF:FFFFF:FFFFFFFFFFF:F:FFFFFFF,F:FFFFFF:FFFFF:FFFF::F:FFFFFFFF:FF:F:FFF,F,F:FF
@A00920:152:HGHKKDRXX:2:2107:11351:9627 1:N:0:CGCGTTCA+CTAAGCCT
ACTCCTACGGGAGGCAGCAGTGGGGAATATTGGACAATGGGGGCAACCCTGATCCAGCCATGCCGCGTGTGTGAAGAAGGCCTTTTGGTTGTAAAGCACTTTAAGCAGTGAAGAAGACCTAACGGTTAATACCCGTTAGCGATGACATTAGCTGCAGAATAAGCACCGGCTAACTCTGTGCCAGCAGCCGCGGTAATACAGAGGGTGAAAGCGTTAATCGGAATTACTGGGCGTAAAGCGAGCGTAGGTG
+
F:FFFFFFFFFFFFFFFFFFF:FFFFFFFFFFFFFFFFFFFFFFFFFFFFFFFFFFFFFFFFFFFFFFFFFFFFFFFFFFFFFFFFFFFFFFFFF,FF::FFF:F,F:FF,FFFF::FFFF:FFFFF:F:FF,FFFFF,FFFF,FFFFFFFFFFFFF:F:FFF,F:,F,FFF:FFF:F:FF,FFFFF,FFFFFFF:FFFFFFF,FFF,FFFF,FF::F,,,FFFF::FF::FFFFFFFF,FFFFFFFFFF
@A00920:152:HGHKKDRXX:2:2107:22426:9956 1:N:0:CGCGTTCA+CTAAGCCT
ACTCCTACGGGAGGCAGCAGTGGGGAATCTTGGACAATGGGGGAAACCCTGATCCAGCGACGCCGCGTGACCGATGAAGGCCCTCGGGTCGTAAAGGTCTTTCAGCGGGGACAATAATGATGGTACCCGCAGAAGCAGGAGCGGCTAACTACGTGCCAGCAGCCGCGGTAATACGTAGGCTCCAAGCGTTGTTCGGAATTACTGGGCGTAAAGCGAGTGTAGGCGGTCTGTCAAGTCGATTGTGAAATCT
+
FFFFFFFFFFFFFFFFFFFFFFFFFFFFFFFFFFF:F:FFFFFFFFFFFFFFFFFFFFF:FFFFFFFFFFFFFFFFFFFFFFF:FFFFFF,FFFFFFFFFFFFF:FFFFF:F,FFFFF:FFFFFFFFFFFFFFFF:FF:FFFFFFFFFFFFFF:FFFFFFFFFFFFFFFFFFF:FFFFFFFFFFFF,FFFFFFFFFFFFFF,F:,FFFFF:FF:F:FFFFF:FFFFFFFFF:F,,,FFFF:F,F:FF,,F
@A00920:152:HGHKKDRXX:2:2107:29152:10050 1:N:0:CGCGTTCA+CTAAGCCT
ACTCCTACGGGAGGCAGCAGTGGGGAATATTGGACAATGGGCGAAAGCCTGATCCAGCAACGCCGCGTGAGGGATGACGGCCTTCGGGTTGTAAACCTCTTTCAGCAGGGACGAAGCGCAAGTGACGGTACCTGCAGAAGAAGCACCGGCTAACTCCGTGCCAGCAGCCGCGGTAATACGGAGGGTGCAAGCGTTATCCGGATTTATTGGGTTTAAAGGGTCCGTAGGCGGGCCCGTAAGTCAGTGGTGA
+
FFFFFF:F:FFFFFFFFFFFFFFFFFFFFFFFFFFFFFFFFFFFFFFFFFFFFFFFFFFFFFFFFFFFFFF,FFFFFFFFFFFFFFFFFFFFFFF:FFFFFF:FFFFFFFFFF:F:FFFF,:FFFFFFFFFFFFFF:FFFFFFFFFFFFFFFFFFFFFFFFFFFFFFFFFFFFFFFFFFFFFFFFFFFFFFFFF,FFFFFFFFFFFFFF:FFFFFFFFFFFFFF,FFFFFFFFFFFFFF:FF:FFFFFFF
@A00920:152:HGHKKDRXX:2:2107:16269:10661 1:N:0:CGCGTTCA+CTAAGCCT
ACTCCTACGGGAGGCAGCAGTAAGGAATATTGCACAATGGGCGCAAGCCTGATGCAGCAACGCCGCGTGCCCGAGGACGGCCTTCGGGTTGTAAAGGGCTTTTCTGGCTGACGAGGAAGGACGGTAGGCCAGGAATAAGCGTCGGCTAACTACGTGCCAGCAGCCGCGGTAAAACGTAGGACGCGAGCGTTATCCGGATTTACTGGGCGTAAAGCGCGGGCAGGCGGTGGTCCAAGTCGGACGTGAAAGC
+
FF:FFFFFFFFFFFFFFFFFFFFFFFFFFFFFFFFFFFFFFFFFFFFFF,FFFFFFFFFFFFFFFFFFFFFFFFFFFFFFFFFFFFFFF,FFFFFFFFFFFFFFFFFFFF:FFFFFFFFFFFFFFFFFFFFFFFFFFF,FFFF:FFFFFFFFFFFFFFFFFFFFFFFFFFFFFFFFFFFFFFFF:FFFFFFFFFFFF:FF:FFFFFFFFFF,FFFFFFFFFFFFFFFFF:F:FFFFFFF:FFFFFFFFFF
@A00920:152:HGHKKDRXX:2:2107:29469:10661 1:N:0:CGCGTTCA+CTAAGCCT
ACTCCTACGGGAGGCAGCAGTAGGGAATATTGGGCAATGGTCGAGAGACTGACCCAGCCATGCCGCGTGCAGGAAGAAGGCCTTCTGGGTTGTAAACTGCTTTTATCTGGGAAGAAAACGCCCTTGCGAGGGTAACTGACGGTACCAGATGAATAAGCACCGGCTAACTCCGTGCCAGCAGCCGCGGTAATACGGAGGGTGCAAGCGTTGTCCGGATTTATTGGGTTTAAAGGGTGCGTAGGCGGCCCGT
+
F:F:FFF:FFFFFFFFFFFFFFFFFFFFFFFFFFFFFFFFFFFFFFF:FFFFF:FFFFFFFFFFFFFFFFFFFF::FFFFFFFFFFFFFFFFF:FFFFFFFFFFFFFFFFFFFFFFFFFF:FFFFFFFFFFFFFFFF:FFFFFFFFFFFFFFFFFFFFFFFFFF:FF,F:FFFFFFFFFFFFFFFFFFFF:FFFFFFFFFFFF:FFFFFFFFFF:FF:FFFF:FFFFFF:FFFFFFFFFF:FFFFFFFFF
@A00920:152:HGHKKDRXX:2:2107:28004:11350 1:N:0:CGCGTTCA+CTAAGCCT
ACTCCTACGGGAGGCAGCAGTAAGGAATATTGCACAATGGGCGCAAGCCTGATGCAGCAACGCCGCGTGCCCGAGGACGGCCTTCGGGTTGTAAAGGGCTTTTCTGGCTGACGAGGAAGGACGGTAGGCCAGGAATAAGCGTCGGCTAACTACGTGCCAGCAGCCGCGGTAAAACGTAGGACGCGAGCGTTATCCGGATTTACTGGGCGTAAAGCGCGGGCAGGCGGTGGTCCAAGTCGGACGTGAAAGC
+
:FFFFFFFFFFFFFFFFFFFFFFFFFFFFFF:FFFF:FFFFFFFFFFFFFFFFFFFFF:FFFFFFFFFFFFFFFFFFFFFFFFF:FF::FFF:FFFFFFFF,FFFFFFFFFFF:FFF,:FFFFFFFFFFFF:FFFFFFFF::FFFFFFFFFFFFFFFFFFFF:FFFFFFF:FFFFFFFFFFFFFFFFFF:FFFFFF:FFFFFFFF:FFFF,FFFFFFFFFFFFFFFFFFFFFFFFFFFF:FFFFFFFFFF
@A00920:152:HGHKKDRXX:2:2107:15465:11616 1:N:0:CGCGTTCA+CTAAGCCT
ACTCCTACGGGAGGCAGCAGTGGGGAATCTTGGACAATGGGGGCAACCCTGATCCAGCCATGCCGCGTGAGCGATGAAGGCCTTAGGGTTGTAAAGCTCTTTCAGCGGGGAAGATAATGACGGTACCCGCAGAAGAAGCCCCGGCTAACTCCGTGCCAGCAGCCGCGGTAATACGGAGGGGGCTAGCGTTGTTCGGAATTACTGGGCGTAAAGCGCACGTAGGCGGACCAGCACGTTGGGGGTGAAATCC
+
FFF,FFFFFFFFFFFFFFFFFFF:FFFFFFFFFFFFFFFFFFF:FFFFFFFFF:FFFFFF,FFFFFFFFFFFFFFFFFF:F,FFFFFF,FFFFFFFFFFFFFFFFF,FFFFFFFFFFFFFFFFFFFF,FFFFFFFFFFFFFFFFFF:FFF:FFFFFFFFFFFFFFFFFFFFFFFFFFFFFFFFFF:FFFF,F:FFFFFFFFFFFFF:FFFFFFFF,:FFFFFFFFFF::FF:F,FFFF,F,FFF::,FFF
@A00920:152:HGHKKDRXX:2:2107:31620:11819 1:N:0:CGCGTTCA+CTAAGCCT
ACTCCTACGGGAGGCAGCAGTGAGGAATATTGGGCAATGGAGGCAACTCTGACCCAGCCATGCCGCGTGAAGGATGAAGGCGTTCTGCGTTGTAAACTTCTTTTATAAGGGAAGACACCTCAGTTTTCTAATTGAGCCGACGGTACCTTATGAATAAGCACCGGCTAACTCCGTGCCAGCAGCCGCGGTAATACGGAGGGTGCAAGCGTTATCCGGATTCACTGGGTTTAAAGGGTGTGTAGGCGGATTG
+
FFF:FFFFFFFFFFFFFFFFFFFFFFFFFFFFFFFFFFFFFFFFFFFFFFFFFFFFFFFFFFFFFFFFFFFFFFFFFFFFFFFFFFFFFFFFFFFFFF:FFFFFFFFFFFFFFF:FFFFFFFFFFFFFFFFFFFFFFFFFF:FFF:FFFFFFFFFFFFFFFFFFFFFFFFFFFFFFFFFFFFFFFFFFFFFFFFFFFFFFFFFFFFFFFFFF::FF:FFFFFFFFFFFFFFFFFFFFF,FFFFFFFFFFF
@A00920:152:HGHKKDRXX:2:2107:19153:12430 1:N:0:CGCGTTCA+CTAAGCCT
ACTCCTACGGGAGGCAGCAGTGGGGAATATTGGACAATGGGGGCAACCCTGATCCAGCCATGCCGCGTGTGTGAAGAAGGCCTTCGGGTTGTAAAGCACTTTCGGACGGAACGAAATCGCGCGGGTGAATATCCCGCGTGGATGACGGTACCGTAAGAAGAAGCACCGGCTAACTACGTGCCAGCAGCCGCGGTAATACGTAGGGTGCGAGCGTTAATCGGAATTACTGGGCGTAAAGTGTGCGCAGGCG
+
FFFFFFFFFFFFFFFFFFFFFFFFF:FFFFFFF:FFFFFFFFFFF:FFFFFFFFFFFFFFFFFFFFFFFFFFFF:FFFFFFFFFFFFFFFFFFFFFFFFFFFFFFFFFF:FFFFF:FFF:FFFFFFFF:F,FFFFFFF:F:FFFFFFFF,FFFFFFFFFFFFF:FF:FFFF:FFF:FFFFFFFF:FF:FFFFF::FF::FF:FFFFFFFFFFFFFF,F,:F,:FFFFFFFFFF:F:FFFFFF:F:FFF:F
@A00920:152:HGHKKDRXX:2:2107:3125:12665 1:N:0:CGCGTTCA+CTAAGCCT
ACTCCTACGGGAGGCAGCAGTGGGGAATATTGGACAATGGGCGCAAGCCTGATCCAGCCATGCCGCGTGAGTGAAGAAGGCCTTCGGGTTGTAAAGCTCTTTTGTTGGGAAAGAAAAGCTTTCGGTTAATAACCGGGAGTTCTGACGGTACCCAAAGAATAAGCACCGGCTAACTTCGTGCCAGCAGCCGCGGTAATACGAAGGGTGCAAGCGTTACTCGGAATTACTGGGCGTAAAGCGTGCGTAGGTG
+
FFF:FFFFFFFFFFFFFFFFFFFFFFFFFFFFFFFFFFFFFFFFFFFFFFFFFFFFFFFFFFF:FFFFFFFFFF,FFFFFFF:F::FFFF:FFFFFFFFFFFF,FFFFF:FF,FFFFFFF,:F,FF:FFFFFFFF:FFFFFFF:FF:FFFFFFFFFFFFFFFF:FFF:,FFF,:F,FFFFFFFFFFFF,:FF:,FF,,:FF:F:FF:,FF::F,FF,FF,,FFFFFFF,F,F::FFFFF:FF:F:F:FFF
@A00920:152:HGHKKDRXX:2:2107:27941:13870 1:N:0:CGCGTTCA+CTAAGCCT
ACTCCTACGGGAGGCAGCAGTGGGGAATATTGGACAATGGGGGCAACCCTGATCCAGCAATGCCGCGTGAGTGATGAAGGCCTTCGGGTTGTAAAGCTCTTTTGCCAGGGACGATGATGACGGTACCTGGAGAATAAGCCCCGACTAACTTCGTGCCAGCAGCCGCGGTAATACGGAGGGAGCTAGCGTTGTTCGGAATTACTGGGCGTAAAGCGCGCGTAGGCGGCTTTGTAAGTTAGAGGTGAAAGCC
+
FFFFFFFFFFFFFFFFFFFFFFFFFFFFF:FFFFFFFFFFFFFFFFFFFFFFFFFFFFFFFFFFFFFFFFFFFFFFFFFFFFFFFFFFFFFFFFFFFFFFFFFFFFFFFFF:FFFFFFFFFFFFFFFFFFFFFFFFFFFFFFFFF:FFFFFFFFFFFFFFFFFFFFFFF:FFFFFFFFFFFFFFFFFFFFFFFFFFFFFF:FFFFFFF:FFFFFF:FFFFFFFFFFF::FFF,FFFFFFFFFFFFFFFFF
@A00920:152:HGHKKDRXX:2:2107:18358:14121 1:N:0:CGCGTTCA+CTAAGCCT
ACTCCTACGGGAGGCAGCAGCAAGGAATTTTCCGCAATCGACGCAAGTCGGACGGAGCAACGCCGCGTGCGGGAAGACGGCCCTCGGGTTGTAAACCGCTTTTGTGAGGGAAGAAGATCTGACGGTACCTCACGAATAAGTCACGGCTAACTACGTGCCAGCAGCCGCGGTAATACGTAGGTGGCGAACGTTGTCCGGATTCACTGGGCGTAAAGCGCGCGCAGGCGGATCAGTAAGTCTGATGTGAAAG
+
FFFFFFFFFFFFFFF,FFFFFFFFFFFFFFFFFFFFFFFF:FFFFFFFFFFF:FFFFFFFFFFFFFFFFFFFF:FFFFFFFFFFFFFFFFFFFFFFFFFFFFFFFFFFFFFFFFF:FFFFF:FFF,FFFFF:FFFFFFFF::FFFFFFFFF:FF,FFF:FFFFFFFFFFFF:FFFF,FF::FFFFFFFF:F,FFFF:FFFF,FFF,:FFFFFFF,FFFFFFFFFFFFFFF:FFFFFFFFF:,FFFFFFFF
@A00920:152:HGHKKDRXX:2:2107:17680:15577 1:N:0:CGCGTTCA+CTAAGCCT
ACTCCTACGGGAGGCAGCAGTGGGGAATCTTGCGCAATGGCCTAACGGCTGACGCAGCGACGCCGCGTGAGGGATGACGGCCTTCGGGTTGTAAACCTCTGTTGCCCGGGACGAATAGCCCGTTTCGACGGGTCTGACGGTACCGGGTGAGGAAGCACCGGCTAACTCCGTGCCAGCAGCCGCGGTAATACGGAGGGTGCGAGCGTTGTCCGGAATCACTGGGCGTAAAGCGCGCGCAGGCGGGACCAGC
+
FFFFFFFFFFFFFFFFFF:F,FFFFF,FFF:FFFFF:FFFFFFFFFFFF:FFF:F:FFFFFFFFFFF,FFFFF:FFFFFFFFFFFFFF,FFFFFFFFFF,F,FFFFFFFFFFFFFFFFFFFFFFFF:FFFFFFFFFFFFFFFFFFFF:FFFFFFFFFFFFFFFFFFFFF:FFFFFFFFFFFFFF:F:FFFFFF:FFFFFFFFFFFFFFF:FFFFF:FF:FFFF::FF:FFFF:F::FFFFF:F:,F:FFF
@A00920:152:HGHKKDRXX:2:2107:32633:16924 1:N:0:CGCGTTCA+CTAAGCCT
ACTCCTACGGGAGGCAGCAGCAAGGAATTTTCCACAATGGTCTCAAGCATGATCGAGCAAAGCCGCTTGAGTGAAGACGCACTTCGGTGTGTAAACCTCTTTTCGAGGGGACGAAGGCAATTACGGTACAATCTTAATAAGGATCGGATAAATACGTGAAAGCAGCCGCGGTCAGACTTAGGATCCGAGCGTTTTACGGAGTTAATCGGCGTAAAGAGCGAGCAGGCGGACACGAGCATAGGCGGTGAAA
+
F,:,,FFF,F,FF:,FF:FFFFFF:FFFFFFF,FFFFFFF,,:F:F,F,F:F,,:FFFFFFFFF::,FF,F,:F,FF,FFFFF,F,,FFFFFFF,FF:FFF,,FFF,F:FF:FFFFFF,,FFF:FFFF:,,FF,,,F,FF,,F:F:F,,FF,,F:F,,,,:F:F,,FFF,F:,,:F:F:F,,F,,F:FFFF,F,,:FF,F:F:F,F,F,:FFFFF:::FF:,,FF,,FFFF,F:,,FF:,F,F,F:F:F,
@A00920:152:HGHKKDRXX:2:2107:14931:17237 1:N:0:CGCGTTCA+CTAAGCCT
ACTCCTACGGGAGGCAGCAGTGGGGAATATTGCACAATGGGCGCAAGCCTGATGCAGCGACGCCGCGTGAGTGAAGAAGGCCTTAGGGTTGTAAAGCTCTTTCACGGGCGACGATGATGACGGTAGCCCGAGAAGAAGCCCCGGCTAACTCCGTGCCAGCAGCCGCGGTAATACGGAGGGGGCGAGCGTTGTTCGGAATTACTGGGCGTAAAGGGCGCGTAGGCGGTCCGGTCAGTTGGAGGTGAAAGCC
+
FFFFFFFFFFFFFFFFFFFFFFFFFFFFFFFFFFFFFFFFFFFFFFFFFFFFFFFFFFFFFFFFFFFFFFFFFFFFFFFFFFF,FFFFFFFFFFFFFFFFFFFFFFFFFFFFFFFFFFFFFFFFFFFFFFFFFFFFFFFFFFFFFFFFFFFFFFFFFFFFFFFFFFFFFFFFFFFFFFFFFFFFFFFF,FFFFFFFFFFFFFFFFFFFFFFFFFFFFFFFFFFFFFFFFFFFF:FFFFFFFFFFFFFFFF
@A00920:152:HGHKKDRXX:2:2107:15085:17472 1:N:0:CGCGTTCA+CTAAGCCT
ACTCCTACGGGAGGCAGCAGTGGGGAATCTTGCGCAATGGGCGAAAGCCTGACGCAGCAACGCCGCGTGCGGGATGAAGGCCCTCGGGTTGTAAACCGCTTTCAGTGGGGACGAACCAAGACGGTACCCACAGAAGAAGCCCCGGCCAACTACGTGCCAGCAGCCGCGGTAACACGTAGGGGGCAAGCGTTAATCGGAATTACTGGGCGTAAAGCGCGCGTAGGTGGTTTGTTAAGTTGGAAGTGAAAGC
+
FFFFFFFFFFFFFFFFFFFFFFF:FFFFFFFFFFFFFFFFFFFFFFFFFFFFFFFFFFFFFFFFFFFFFFFFFFFF,FFFFFFFFFFFFFFFFFFFFFF:FF:FFFFFFFFFFFFFFFFF:FF:FFFFFFFFFFFFFFFFFFFFFFFFFFFFFFFFFFFFFFFFFFFFFFF,FFFF:FFF:FFFFF:FFFFFFF:FF:FFFFFFFFFFFFF,F:FFFFFFFFFFF:FFFFFFFFFFFFFFFF,:FFFF:F
@A00920:152:HGHKKDRXX:2:2107:12373:17503 1:N:0:CGCGTTCA+CTAAGCCT
ACTCCTACGGGAGGCAGCAGTTTCGAATCATTCACAATGGGCGAAAGCCTGATGGTGCGACGCCGCGTGAGGGATGAAGGTCTTCGGATTGTAAACCTCTGTCACTGGGGAGAAAACGCTTCAGGTTAATAGTCTGAAGCCTGATTTAACCCGGAGAGGAAGCAGTGGCTAACTCTGTGCCAGCAGCCGCGGTAATACAGAGACTGCAAGCGTTATTCGGATTCACTGGGCGTAAAGGGTGCGCAGGCGG
+
FFFFFFFFFFFFFFFFFFFFFFFFFFFFFFFFFFFFFFFFFFFFFFFFFFFFFFFFFFFFFFFFFFFFFFFFFFFFFFFFFFFFFFFFFFFF:FFFFFFFFFFFFFFFFFFF:FFFFFFFFFFFFFFFF:FFFFFFFF:FFFFFFF:F:F:F:FF:FFFF,F:FF:FFFFFFFF:FFFF:FFFF:F:FFFFFFFFF:F:F:F:F:FFF,FFFFF,FFFFFFFFFFFFFFF:FFFF:FF,:F::FFFF:FF
@A00920:152:HGHKKDRXX:2:2107:1759:19413 1:N:0:CGCGTTCA+CTAAGCCT
ACTCCTACGGGAGGCAGCAGTTTCGAATCATTCACAATGGGCGAAAGCCTGATGGTGCGACGCCGCGTGGGGGACGAAGGTCTTCGGATTGTAAACCCCTGTCACCGGGGACAAAACGTGGTTTGTTAATAGCAGACGACCTGATTTAACCCGGAGAGGAAGCAGTGGCTAACTCTGTGCCAGCAGCCGCGGTAATACCGAGACTGCAAGCGTTGTTCGGATTCACTGGGCGGAAAGGGTGCGCAGGCGG
+
:FFFFFFFFFFFFFFFFF:F:FFFFFFFFF,FFFFFFFFFFFF,::FFF:FFFFFFFFFFFFFFFFFF:FFFFFFFF:FFFFFFFFFF,FFF:,FFFFFFF:FFFFFFFFFFFFFFFFF,FFF,FF,FF:FFFFFFFFFFFFFFFFFFFFFFFF,FFFFF:FFFFFFFF:FFF:F:FFFFF:FFFFFFFF:FFF,F,F,F:F,FFFFF:FFF::F:FFFFFFFF,FFFFF:F,F:FF:F,FFFF:FFFFF
@A00920:152:HGHKKDRXX:2:2107:24885:20541 1:N:0:CGCGTTCA+CTAAGCCT
ACTCCTACGGGAGGCAGCAGTGGGGAATCTTAGACAATGGGGGAAACCCTGATCTAGCCATGCCGCGTGGACGATGAAGGCCTTAGGGTTGTAAAGTCCTTTCGCTGGGGAAGATAATGACGGTACCCAGTAAAGAAGCCCCGGCTAACTCCGTGCCAGCAGCCGCGGTAATACGGAGGGGGCTAGCGTTGTTCGGAATTACTGGGCGTAAAGCGCACGTAGGCGGATTGTTAAGTCGGGGGTGAAATCC
+
FFFFFFFFFFFF:,FFFFFFFFF:F:FFF:FF,FFFFF,:FFFFFFFF:FFFFFF:,FFF:FFFFF:FFFFF:FF:FFFFFFFFFFFFFFF:FFFFFF:FFFFFFFFFFF:F:FF,FFF:FFFFFFFFFFFFFFFF:FFFFFFFFF:FFFFFF:FFF,FFFFFFFFF:FFF:FFFFFFFFFFFFFF:FF:FF,F:FF,F:F:FFFFFFF:FF,F:,:FFFFFFF:F:FF:FF:F,FFFFFFFFF:FF:FF
@A00920:152:HGHKKDRXX:2:2107:20455:20666 1:N:0:CGCGTTCA+CTAAGCCT
ACTCCTACGGGAGGCAGCAGTGAGGAATATTGCGCAATGGGCGAAAGCCTGACGCAGCGACGCCGCGTGGGTGACGAAGGCCTTCGGGTCGTAAAGCCCTTTTCTGCGTGACGAGAGAGGACGGTAGCGCAGGAACAAGTCTCGGCTAACTACGTGCCAGCAGCCGCGGTAAAACGTAGGAGGCGAGCGTTATCCGGAGTTACTGGGCGTAAAGAGCGTGTAGGCGGGTTTGAAAGTTTGGCGTGAAAGC
+
FFFFFFFFFFFFFFFFFFFFFFFFFFF::FFFFFFFFFFFFFFFFFFFFFFFFFFFFFFFFFFFFFFFFFFFFFFFFFFFFFFF:FFFFFFFFFFFFFF:FFFFFFFFFFFFFFFFFFFFFF::FFFFFFFFFF,FFFFFFFFFFFF:FFFFFFFFFFF,FF:FF:FFFF:FF:FFFFFFFFFFFFFFFFF,FFFFFFFF::FFFFFFF:F:,FFF:FFFFFFFFFFFFFFF,,FFF,FF:FFFFFFFF:
@A00920:152:HGHKKDRXX:2:2107:19895:20729 1:N:0:CGCGTTCA+CTAAGCCT
ACTCCTACGGGAGGCAGCAGTGGGGAATATTGGACAATGGGGGCAACCCTGATCCAGCAATGCCGCGTGTGTGAAGAAGGCCTGCGGGTTGTAAAGCACTTTCAGAGGGGAAGAAAAAATCGGAGTTAACACCTCCGGTCTTGACGTTACCCTTAGAAGAAGCACCGGCTAACTCCGTGCCAGCAGCCGCGGTAATACGGAGGGTGCAAGCGTTAATCGGAATTACTGGGCGTAAAGCGTGCGCAGGCGG
+
FFFFFFFFFFFFFFFFFFFFFFFFFFFFFFFFFFFFFFFFFFFFFFFFFFFFFFFFFFFFFFFFFFFFFFFFFFFFFFFFFFFFFFFFFFFFFFFFFFFFFFFFFFFFFF::FFFFFFFFFFFFFFFFFFFFFFFFFFFFFFFFFFFFFFFFFFFFFF::FFF:FFFFFFFFFFFFFFFFFFFFFFFFFFFFFFFFFFFFFFFFFFFFFFFFFFF:FFFFF:F:FFFF:FFFFFFFFFFFFF:FFFFFFF
@A00920:152:HGHKKDRXX:2:2107:12852:21402 1:N:0:CGCGTTCA+CTAAGCCT
ACTCCTACGGGAGGCAGCAGTAGGGAATTTTCCACAATGGGCGAAAGCCTGATGGAGCAACGCCGCGTGCAGGATGAAGGCCTTCGGGTTGTAAACCGCTTTTGTCAGGGAAGAAATCTTCTGGACTAATACTCTGGGAGGATGACGGTACCTGAAGAATAAGCACCGGCTAACTACGTGCCAGCAGCCGCGGTAATACGGAGGGAGCTAGCGTTGTTCGGAATTACTGGGCGTAAAGCGCGCGTAGGCG
+
FFF:F::FFFFFFFFFFFFFFFFFFFFFFFFFFFFFFFFFFFFFFFFFFFFFFFFFFFFFFFFFFFFFFFFFFFFFFFFFFFFFFFFFFFFFFFFFFFFFFFFFFFFFFFFFFFFFFFFFFF:FFFFFFF,FFFFFFFFFFFFF:FFFFF:FFFFFF:FFFFFFFFFFF:FF:FFFFF:FFFFFFFFFF:FFFF:FFFFFF:FFFF:FF:FFFF,FFFFFFFFFFFFFF:FFFFFFFFFFFFFFF:,FFF
@A00920:152:HGHKKDRXX:2:2107:19614:21527 1:N:0:CGCGTTCA+CTAAGCCT
ACTCCTACGGGAGGCAGCAGTGGGGAATATTGGACAATGGGCGAAAGCCTGATCCAGCAATGCCGCGTGAGTGATGAAGGCCTTAGGGTTGTAAAGCTCTTTTACCCGGGATGATAATGACAGTACCGGGAGAATAAGCTCCGGCTAACTCCGTGCCAGCAGCCGCGGTAATACGGAGGGAGCTAGCGTTGTTCGGAAATACTGGGCGTAAAGCGCACGTAGGCGGCGCGGCAAGTCAGGGGTGAAATCC
+
FFFFFFFFFFFFFFFFFFFFFFFFFFFFFFFFFFFFFFFFFFF:FFFFFFFFFFFFFFFFFFFFFFFFFFFFFFFFFFFFFFFFFFFFFFFFFFFFFFFF:FFFFFFFFFFFFFFFFFFFF:FFFFFFFFFFFFFFFFFFFFFFFFFFFFFFFFFFFFFFFFFFFFFFFFFFFFFFFFF:FFFFFFFFFFFFFFFF:FFF:FFFFFFFFFFF,FFFFFFFF:FFFFF:FFFF::FFF:FFFFFF:FFFFF
@A00920:152:HGHKKDRXX:2:2107:2844:22451 1:N:0:CGCGTTCA+CTAAGCCT
ACTCCTACGGGAGGCAGCAGTGGGGAATATTGGACAATGGGGGAAACCCTGATCCAGCCATGCCGCGTGTGTGAAGAAGGCCTTCGGGTTGTAAAGCACTTTAGGCCGGGAAGAAAAAGCGTTACCTAATACGTAACGCCTTGACGGTACCGGCGGAATAAGCACCGGCTAACTCTGTGCCAGCAGCCGCGGTAATACAGAGGGTGCAAGCGTTAATCGGATTTACTGGGCGTAAAGCGTGCGCAGGCGG
+
FFF:F,:FF:FFFFFFFFFFFFFFFFF:FFFFFFFFFFFFFFFFFFFFFFFFF::FFF:FF:F:FFF:F:FFFF,:FF:FFFFFFFFFFF:FF:F:FFF:,FFFF:FFFFFFFFFFFFFFFFFFFFFFFF:FF:F:FFFFFFFFFFFFFFFFF:FFFFFFFFFFFF::FFFFFFFFFF::FF,FFFFFFFFFF:FFF::FFFF::F:F,FFF,FFFFFFFFFF:FFFFFFFF:F:F::FFF:F:FFF:F:
@A00920:152:HGHKKDRXX:2:2107:30987:23062 1:N:0:CGCGTTCA+CTAAGCCT
ACTCCTACGGGAGGCAGCAGTCGGGAATATTGCCCAATGGACGAAAGTCTGAGGCAGCAACGCCGCGTGCGCGATGAAGGCCTTCGGGTCGTAAAGCGCTTTTCGGGAGGATGAGGAAGGACAGTACTCCCGGAATAAGGTACGGCTAACTACGTGCCAGCAGCCGCGGTAAAACGTAGGTACCGAGCGTTATCCGGATTTACTGGGCGTAAAGCGCGTTCAGTCGGCTCTGAAAGTCGGGCATGAAATC
+
F:F:FFFFFFFFFFFFFFFFFFFFFFFFFFFF,:FFF:FFFFF:FFFFFFFF:FFFFFFF,FFFFFFFFFFFFFFFFFFFFFFFFFFFFFFFFFFFF:FFFFFFF:,F:FFFF:FFFFF:FFFFFFFFFF:FFF,FFFFF:FFFFFFFFFFFFFFFFFFFFFFFFFFFFFFFF:FFFFFFFFFFFFFF::FFFFFFF:FF:FFFFFFFF:FFFFFFFFFFF:F,FFFF:FF:,:FFFFFF,FFFFFFFF:
@A00920:152:HGHKKDRXX:2:2107:3748:23109 1:N:0:CGCGTTCA+CTAAGCCT
CCTCCAACGGGAGGCAGCAGTAGGGAATTTTCCACAATGGGCGAAAGCCTGATGGAGCAACGCCGCGTGCAGGAGGAAGGCCTTCGGGTCGTAAACTGCTTTTATGAGTGACGAGTTTGACGGTCACTCATGAATAAGTGTCTGCTAACTACGAGCCAGCAGCCGCGGTAAAACTTAGGAGGCGAGCGTTATCCGGATTTACGGGGTGTAAAGCGCGTGTAGGCGGTCGAGCAAGTGAGGCGTGAAAGCG
+
,:F,F,,,,FF,F,FF:F,::FF:,::FF:,,FF,F:,,:,F::FF::,,,,F:FFFFF,,:,FFF,,,F,FFFFFFFF:F,:FF:,F,:F,FFF:FF:,F,FFFFF,FFFF,:,FFFFFFF,F,FF:FFFFF:F:,::,FF,F,FFF:FF,:,FFFFFFFFFFF,,F,FFFFF,,:,:FF,FFF,F,FFF:F::::F:,F:,,FFF::FFF,,,FFFFFFFFFF,F:F,FF:F:,:FF:FF,FFF,,F:
@A00920:152:HGHKKDRXX:2:2107:11306:25175 1:N:0:CGCGTTCA+CTAAGCCT
ACTCCTACGGGAGGCAGCAGTGGGGAATATTGCACAATGGGCGCAAGCCTGATGCAGCGACGCCGCGTGGGGGATGACGGCCTTCGGGTTGTAAACCCCTTTCAGCAGGGAAGAAGCGCAAGTGACGGTACCTGCAGAAGAAGCACCGGCTAACTACGTGCCAGCAGCCGCGGTAATACGTAGGGTGCGAGCGTTGTCCGGAATTATTGGGCGTAAAGAGCTTGTAGGCGGTCTGTCGCGTCTGCTGTGA
+
,FFFFF:FFFFFFFFFFFFFFFFFFF::FFFFFFFFFFFFFFFFFFFFFFFFFF:FFFF:FFFFFFF:FFFFFFFFFFFFFFF:FFFFFFFFFFFFFFFFFFFFFFFFF:FFF,:FFFFFFFFFFFFFFFFFFFFFFFFFFFFF:FF:FFF:FFF:FF:FFF::,FFFFFFFFFFFFFFFFFFFFFFFFFFFFFFFFFFFFFFFFFFFFFFFFFFFFFFFFFFFFF,FFFFFFFFFFFFF:FFFFFFFF:
@A00920:152:HGHKKDRXX:2:2107:19705:26600 1:N:0:CGCGTTCA+CTAAGCCT
ACTCCTACGGGAGGCAGCAGTAAGGAATATTGCACAATGGACGCAAGTCTGATGCAGCAACGCCGCGTGCCCGAGGACGGCCTTCGGGTTGTAAAGGGCTTTTCTGGCTGAAGAGGCAGGACGGTAGGCCAGGAATAAGTCTCGGCTAACTACGTGCCAGCAGCCGCGGTAAAACGTAGGAGGCGAGCGTTATCCGGATTTACTGGGTGTAAAGCGCGTGTAGGCGGTCGTGCCAGTGAGGCGTGAAAGC
+
FFFFF:FFFFFFFFFFFFFFFFFFFFFFFFFFFFFFFFFFFFFFFFFFFFF:FFFFFFFFFFFFFFFFFFFFFFFFFFFFFF,,FFFFFFF:F,FFFFFFFFFFFFFFFF:FFFFFFFFFFFFFFFFFFFFFFF,FFFFFFFFFFFFFFFFFFFFFFFFFFFFFFFFFFFF,,:FFF,FFFFFFFFFFFFF:F:FFF,FFFFFFFFFFFFFF,FFFFFFF,FFFFFFFFFFFF::FFFFF,F::F:,FFF
@A00920:152:HGHKKDRXX:2:2107:7708:26616 1:N:0:CGCGTTCA+CTAAGCCT
ACTCCTACGGGAGGCAGCAGTGGGGAATCTTGGACAATGGGCGCAAGCCTGATCCAGCCATGCCGCGTGTGTGAAGAAGGCCCTAGGGTTGTAAATCACTTTAAGCAGGGAGGAAGGCGTCGGGATAATACCCTGTATTACTTGACCTTACCTTCATAAAAAGCAACGGCTAATTTCTTGCCAGCAGCCTCTGAAATACGTAGGTGGCAAGAGTTGTACGGATTTAATGTGCGTAAAGCGCGCGCACGCG
+
FFFFFFFFFFFFF:FFFFFFF,FFFFFF:FFFF,FF,:FF,F:FFFFF,,:F,FFF:FFFFFFFFF:F:,,:FF:F:,FF,FFFF:FFFF::FFF,FFFFFF,,F::FFF,,:,F::,,,,:F:FFFF:F:::::,,,FFF::,FF,,FFF:,::F:FF,FFFF,,::,,::,::FF,:,,FF,FFFFF,F,,,FFFFFFFFF,,F,FFFF,:,:F,,F:,FF,,F,FF::,FF,F,,F,:FF,FF,,FF
@A00920:152:HGHKKDRXX:2:2107:3839:27586 1:N:0:CGCGTTCA+CTAAGCCT
ACTCCTACGGGAGGCAGCAGTGGGGAATATTGGACAATGGGCGAAAGCCTGATCCAGCAATGCCGCGTGAGTGATGAAGGCCTTAGGGTTGTAAAGCTCTTTTACCAGGGATGATAATGACAGTACCTGGAGAATAAGCTCCGGCTAACTCCGTGCCAGCAGCCGCGGTAATACGGAGGGAGCTAGCGTTGTTCGGAATTACTGGGCGTAAAGCGCACGTAGGCGGAGGTGCAAGTCGGCTTTGAAATCC
+
:FFFFFFF:,:F:,FF:FFFFFF:FF,FFF,,F:FFFFFFFFF:FF,FF,:FFFFFF:FFFF:FFFF:FFFFFFFFFF:FFFFF,,FFFFFFFFFFFFFF,FFFFFFF:FF,FFFFFF:FFFFFFFF,F,FFFFFFFFF:FFFFFFFFFFF:FFFFFFF:FFFFF,FF:FFFFFFFFFFF:::FF:FF,FFFF:FFFF:FFFFF,F:FFFFFFFF,,,F,FFF,FF,:,,:F:FFFF,F,::F:FFF:F,
@A00920:152:HGHKKDRXX:2:2107:6786:27680 1:N:0:CGCGTTCA+CTAAGCCT
ACTCCTACGGGAGGCAGCAGTGGGGAATTGTTCACAATGGGCGCAAGCCTGATGACGCAACGCCGCGTGGGGGATGAAGGCCTTCGGGTCGTAAACCCCTGTCGAACGGGACGAAAGACTTGGGAGCTAATCATCCTGAGAGTGACGGTACCGTTAAAGGAAGCCACGGCTAACTCTGTGCCAGCAGGAGCGGTAATACAGAAGCCCCGAGCATTACCCGGATTTACTGGGCGTACAGGGTGCGTAGGCG
+
FFFFFFFF:FFFFFF:FFFFFF:FFFFFFFFFFFF:FFFFFFFFFFFFFFFFFFFFFFFFFFFF:FFFFF:FF,FFFFFFFFFFFFFFFFFFFFFFFF::FFFFFFFFFFFFF,FF:FFFFFF:FFF:F,FF,FFFFFFFFFFFFFFFFFFFFFFFFF:FFFFFFF::::F,F,F:FFFFFFFFFFF:FFFFFFFFFFFF,FFF:FFFFFFF::FFF:FFF:FFFFFFF,FF:FF::F,,:FFFF,F:FF
@A00920:152:HGHKKDRXX:2:2107:25952:27712 1:N:0:CGCGTTCA+CTAAGCCT
ACTCCTACGGGAGGCAGCAGTGGGGAATTTTGGACAATGGGGGCAACCCTGATCCAGCCATGCCGCGTGAGTGAAGAAGGCCTTCGGGTTGTAAAGCACTTTCGGACGGAAGGAACTCGCGCGATCGAATAAGAAGCGAGGCTGACGGTACAGTAAGAAGAAGCACCGGCTAACTAAGTGCCAGCAGCCGCGGTAATACGTAGGGTGCGAGAGTGAATCGGAATTACTGGGCGTAAAGTGTGCGCATGAG
+
FFFFFFFFFFFFFFFFFFFFFFFFFF,F,FFFFFFFFFFFFFFF:FFFFFFFFFFFFFFFFFFFFFFFF,FFFFFFFFFFFFFF,FFF,FF:FFFFF,:FFF,FFFFFF::,FFF,,FFFFFF,F:,,,,::,,,F,F,::,FFFF,F,FF,,FFFFF::F,:F:F,F,F,FFFFF,F,F:F,FF,FFFF,:F:,::FF:F:,,FFFFFFF,F:,F:FF,,F,,:F,F:,:FFFF:,F,,FF,F:,,,,F
@A00920:152:HGHKKDRXX:2:2107:7753:28260 1:N:0:CGCGTTCA+CTAAGCCT
ACTCCTACGGGAGGCAGCAGTGGGGAATATTGCACAATGGGCGAAAGCCTGATCCAGCAACGCCGCGTGAGGGATGACGGCCTTCGGGTTGTAAACCTCTTTCAGCAGGGACGAAGCGCAAGTGACGGTACCTGCAGAAGAAGCACCGGCCAACTACGTGCCAGCAGCCGCGGTAATACGTAGGGTGCGAGCGTTGTCCGGAATCATTGGGCGTAAAGAGCTCGTAGGCGGCTTGTCACGTCTGCTGTGA
+
FFFFFFFFFFFFFFFFFFFFFFFFFFFFFFFFFFFFFFFFFFFFFFFFFFFFFFFFFFFFFFFFFFFFFFFFFFFFFFFFFFFFFFFFFFFFFFFFFFFFFFFFFFFFFFFFFF,FFFFFFFFFFFFFFFFFFFFFFFFFF:FFFFFFF:F:FFFFFF:FFFFF:FFFFFFFFFFFFFFFF:FFFFFFF:FFFFFFFFFFFF:FFFFFFFFFFFFFFFFFFFF:FFFFF:FFFFFFFFFFFFF:FFFFFF
@A00920:152:HGHKKDRXX:2:2107:16595:28322 1:N:0:CGCGTTCA+CTAAGCCT
ACTCCTACGGGAGGCAGCAGTGGGGAATATTGGACAATGGGCGCAAGCCTGATCCAGCCATGCCGCGTGAGTGAAGAAGGCCTTCGGGTTGTAAAGCTCTTTTGTCCGGAAAGAAAAGCTTTCGGTTAATACCCGGAAGTTCTGACGGTACCGGAAGAATAAGCACCGGCTAACTTCGTGCCAGCAGCCGCGGTAATACGTAGGTGGCAAGCGTTGTCCGGATTTATTGGGTTTAAAGGGTGCGTAGGCG
+
FF:FFFFFFFFFFFFFFFFFFFFFFFFFFFF:FFF:FFFFF:FFFFFFFFFFFFFFFFFFFFFFFFFFFFFFFF:FFF:FFFFFFFFFFFFFFFFFFFFFFFFFFFF:FFFFFFFFFFFFFFFFFFF:FFFFFFFFFFFFFFFFFFFFFFFFFFFFFF:FFFFFFFFFFFFFFFFFFFFFFFFFFFFFFFFF,FF:FFFFF:FFFFFFF,FFF:FFFFFFFFFFFFFFFFFFFFFF:F,FFFFFFFFFFF
@A00920:152:HGHKKDRXX:2:2107:21603:28416 1:N:0:CGCGTTCA+CTAAGCCT
ACTCCTACGGGAGGCAGCAGTGGGGAATATTGGGCAATGGGCGCAAGCCTGACCCAGCCATGCCGCGTGAAGGAAGACACCCCTATGGGGCGTAAACTTCTTTTATGTGGGAAGAACACCACCCTCTGGGTGGATTGACGGTACCGCATGAATAAGCACCGGCTAACTCCGTGCCAGCAGCCGCGGTAATACGGAGGGGGCTAGCGTTGTTCGGAATTACTGGGCGTAAATCGCACGTAGGCGGCTTTGT
+
FF,,,:,F:,::FFFF,F:FFFFF:FFFFFF,FF,FFF:FF:F::::FFFF:FFFF:FFFFFFFFFFFFFF::F:,FFFFF,F,F,,FFF,:F::FFFF:::,F:FFFFFF:FFF:FFFFFFFFFFFFFF,:FF:FFFFFFF:FFFFFFFFFF:FF:FFF:F:,FFF:FFFF,:FFFFFFFFFFF,FFFFFFFFF:,:FFF,FFF::FFFFF:FFF:FFF,F,::,F:FF,F,FFFF,FF:F:FF,F::,
@A00920:152:HGHKKDRXX:2:2107:10239:29340 1:N:0:CGCGTTCA+CTAAGCCT
ACTCCTACGGGAGGCAGCAATCAGGAATCGTGCGCAATGGACGCAAGTCTGACGCCGCGACATCGCGTGGAGGATGAAGGCTCTAGGGTCGTAAACTCCTTTTATCGGGGAATAAGTTCTGAATGTACCCGATGAATAAGTACCTGCTAACCACGTGCCAGAAGCATCGGTAATACGTGGGGTACAAGCGTTATCCGGATTTACTGGGCGTAAAGAGATGCGTAGGCGTCTGTTTAAGTCACTTGTGAAA
+
FFFFFFFFFFFFFFFFFFFFFFFFFFFFFF:FFFFFFFFFFFFFFFFFFFFFFFFFFFF:FFFFFFFFFFFFF:FFFFFFFFFFFFFFFFFF:FFFFFFFFFF:FFFFFFFFFFFFFFFFFFFFFFFFFFFFFFFF:FFFFFFFFFFF:FFFFFFFFFFFFFFFFFFFFFFFFFFFFFFFFFF:FFFFFFFF:FFFFFFFFFFF:FFFFFFFF:F:FFFFFFF:FFFFFFFFF::FF:FFFFFFFFF:FF
@A00920:152:HGHKKDRXX:2:2107:24017:29528 1:N:0:CGCGTTCA+CTAAGCCT
ACTCCTACGGGAGGCAGCAGTGGGGAATCTTGCGCAATGGGCGAAAGCCTGACGCAGCAACGCCGCGTGCGGGATGACGGCCCTCGGGTTGTAAACCGCTTTCAGTGGGGACGAACCAAGACGGTACCCACAGAAGAAGCCCCGGCCAACTACGTGCCAGCAGCCGCGGTAACACGTAGGGGGCAAGCGTTGTCCGGATTCATTGGGCGTAAAGAGCTCGTAGGCGGTTCGATAAGTCGGGTGTGAAACC
+
FFFFFFFFFFFFFFFFFFFFFFFFFFF:FFFFFFFFFFFFFFFFFFFFFFFFFFF:FF::FFFFFFFFFFFFFFFFFFFFFFFFFFFFFFF::FFFFFFFFFFFFFFFFFFFF::FFFFFFFFFFFFFF:FFF:FFFFFFFFFFFFFFFF:FFFFFFFFFFFFFFFFFFFFFFFFFFFFFFFFFFFFFFFFFFFFFFFFFFFFFFFFFFFFFFFFFFFFF:F:FFFFFFFFF:FFFFFF:FFFFFFFFF:
@A00920:152:HGHKKDRXX:2:2107:27977:30874 1:N:0:CGCGTTCA+CTAAGCCT
ACTCCTACGGGAGGCAGCAGTAGGGAATCTTGCGCAATGGGCGAAAGCCTGACGCAGCGACGCCGCGTGAGCGATGAAGGCCTTCGGGTTGTAAAGCTCTGTGGAGAGGGACGAATAAGTGTTGGCTAACATCCAGCGCGATGACGGTACCTCTTTAGCAAGCACCGGCTAACTCTGTGCCAGCAGCCGCGGTAATACAGAGACTGCAAGCGTTATTCGGATTCACTGGGCGTAAAGGGTGCGCAGGCGG
+
F:F:FF:F,F,FFFFF:FFFFFFFFFFFFFFF:FFFF:F,F::FFFF,FF:F,:FFFFFF:FFFF::F,:F::F:FFFFFFF:F:FFFFF:FFFF:FF,FF:FFFFF:FFFFF,:FFFF:FFF,FFFFFFF:FFFFF,:FFFFFFFFF:FFFFFFFFFFFFFFF,,FFFF:FFFFFFFFFFFFFFFFF:FFFFFFFFFFFFF:F:::FFFFFFFFFFFFFFFFFF:F,FF:FFF:,FFFFF:FFF,:FFF
@A00920:152:HGHKKDRXX:2:2107:28330:31767 1:N:0:CGCGTTCA+CTAAGCCT
ACTCCTACGGGAGGCAGCAGTGGGGAATATTGGACAATGGGGGCAACCCTGATCCAGCGACGCCGCGTGTGTGAAGAAGGCCTGCGGGTTGTAAAGCACTTTTAGTGGGGATGAAAAGCACATTGCAAATACCAGTGTGTCTTGACCTAACCCAAAGAAAAAGCACCGGCTAACTCTGTGCCAGCAGCCGCTGTAATACAGAGGGTGCGAGCGTTAATCGGAATTACTGGGCGTAAAGCGTGCGTAGACG
+
FFFFFFFFFFFFFFFFFFFFFFFFFFFFFFFFFFFFFFFFFFFFFFFFFFFFFFFFFFFFFFFFFFFFFFFFFFFFFFFFFFFFFFFFFFFFFFFFFFFFFFFFF:FFFFFFFFFFFFFFFFFF:F,FFFFF,FF,FF::FFFFF,F:F:FFFFFFFFFFF:FFFFFF:F:FFFFFF:F:FFFFFFFF,,F,F,:FFFFF:FFFFF,F:FFFFFF:F:FF:FF,FFFFF,F,FF,:FFF:FFFFFFFFFF
@A00920:152:HGHKKDRXX:2:2107:7482:31861 1:N:0:CGCGTTCA+CTAAGCCT
ACTCCTACGGGAGGCAGCAGTGGGGAATATTGGACAATGGGCGAAAGCCTGATCCAGCAATGCCGCGTGTGTGAAGAAGGCCTGCGGGTTGTAAAGCACTTTCAGTAGAGAAGAAAAGCCTGGCGCTAATACCGTCGGGTCTTGACGTAACCTACAGAAGAAGCACCGGCTAACTCCGTGCCAGCAGCCGCGGTAATACGGAGGGTGCAAGCGTTAATCGGAATTACTGGGCGTAAAGCGCGCGTAGGCG
+
FFFFFFFFFFFFFFFFFFFFFFFFFFFFFFFFFFFFFFFFFFFFFFFFFFFFFFFFFFFFFFFFFFFFF,FFFFFFFFFFFFFFFFFFFFFFFFFFFFFFFFFFFFFFFF:FFFFFFFFFFFFFFF,FFFFFFFFF:FFFFFFFFF,FFFFFFFFFFF::FFFFFF,F:FFFFF:FFFFFFFFFFFFFFFFFFFFFF,FFFFFFFFFFFFFFFFF:FFF:F:FFFFFFFF,FFFFFFFFFFFFFF,FFFF
@A00920:152:HGHKKDRXX:2:2107:7952:32017 1:N:0:CGCGTTCA+CTAAGCCT
ACTCCTACGGGAGGCAGCAGTGGGGAATTGTTCGCAATGGGCGCAAGCCTGACGACGCAACGCCGCGTGGAGGATGAAGGTCTTCGGATTGTAAACTCCTGTTGCCCGGGACGAAAAGCCTTGACCTAACACGTCAAGGTCTGACGGTACCGGGAGAAGAAGCCCCGGCTAACTTCTTGCCAGCAGCCGCGGTCATACGGAGGATCCAAGCGTTATCCGGAATTACTGGGCGTAAAGAGTTGCGTAGGTG
+
FFFFFFFF:FFFFFFFFFFFFFFFFFFFFFFF::FFFFFFFFFFFFFFFFFF,,FFFFFFFFFFFFFFFFFFFFFFFFFFF,FFFFFFFFFFF,F:FFFF:F,FFFFF:FF,FFFFFFFF,FFF,FF:FFFFFFFFFF:,FFFF,FF:FFFF,FF:FFFFF:FFFFFFFF,FFF:F,:FF:FFF:FFF:FF:FFFFFFFFFF:FFF:F::FFFF:FFFFFFFFFF:FF:FF,:FFFFFFFFF,FF:,FFF
@A00920:152:HGHKKDRXX:2:2107:18954:32033 1:N:0:CGCGTTCA+CTAAGCCT
ACTCCTACGGGAGGCAGCAGTAAGGAATATTGCACAATGGGCGCAAGCCTGCTGCAGCAACGCCGCGTGCCCGAGGACGGCCTTCGGGTGGTAAAGGGCTTTTCTGGCTGACGAGGAAGGACGGTAGGCCAGGAATAAGCGTCGGCTAACTACGTGCCAGCAGCCGCGGTAAAACGTAGGACGCGAGCGTTATCCGGATTTACTGGGCGTAAAGCGCGCGCAGGCGGTGGTCCAAGTCGGACGGGAAAGC
+
::FFF:F:FFF,FFF::FFFF,FFFFFFFFF,:F:FFFFFF:FFFFFFFFF,FF:FFFFFFFFFFFFFFFFFFFFF:FFFF,FFFFF:F,FFFFFFFF:FFF:FFFFFFFFF:F:F,FFFFFFFFFFFFF,:FF,FFFFFFFFFFFF:F:FFFFFFFFFF:FFFFFFFFFF,FFF,:F:FFF:FFFFFFFFFFFFF,:F,FFF,:FF:F,F,FFFFFF,FFF:FF:F:FFF:FFF,:FFFF::,FF,FF:
@A00920:152:HGHKKDRXX:2:2107:32750:32784 1:N:0:CGCGTTCA+CTAAGCCT
ACTCCTACGGGAGGCAGCATTGGGGAATATTGCGCAATGGGCGAAAGCCTGACGCAGCGACGCCGCGTGTGGGATGACGGCCTTCGGGTTGTAAACCACTTTCGTGAGGGACGAATCTCTGAAGGTACCTACAAATGAATCACCGTCCAACTCTGTGCCAGCAGCCGCGGTAAGACATAGGGGGCAAGCGTTGCTCGGAATTACTGTGCGTAAAGGGCGCGTAGGAGGGATGGCAAGTCGGACTTGAAAT
+
F:F,F:FF:,FF:FFFF:F,F,FFFFFFFFF,FFFFF,FF,FFF:F::F,,F,FFFFF,FF:FFF:,,,:FFFFF:F:FFF:F:FFFFFFFFF::F,F:F,F,F,F:FFFF,FF:F:FFF,:,F:FF:::,FF::,F:F:F:FFF,:FFF:FFF:,FF,FFF:F,,FFF,:F,:FFF:F:,F,,FF,F,:F:FFFFFFFF::FF:,,,,FFFF:,F,FF:FFFF,,::FFFFFFFFFFF:F,F,:,FFF,
@A00920:152:HGHKKDRXX:2:2107:32868:32925 1:N:0:CGCGTTCA+CTAAGCCT
ACTCCTACGGGAGGCAGCAGTGGGGAATTTTGCGCAATGGGCTAACGCCTGACGCAGCAACGCCGCGTGGAGGATGAAGGTCTTTGGATTGTAAACTCCTGTCAGCAGGGAAAAAGGGACTGGACCTAATACGTCCGGAACTTGATTGTACCTGCAGAGGAAGCCCCGGCTAACTCTGTGCCAGCAGCCGCGGTAATACAGAGGGGGCAAGCGTTATTCGGAATTATTGGGCGTAAAGGGCGCGTAGGCG
+
FFFFFFFFFFFFFFFFFFFFFFFFFFFFFFFFFFFFFFFFFFFFFFFFFFFFFFFFFFFF:FFFFFFFFFFFFFFFFFFFFFFFFFFFFFFFFFFFFFFFFFFFFFFFFFFFF:FFFFFFFFFFFFFFFFFFFFFFFFFFFFFFFFFFFFFFFFFFFFFFFFFFFFFFFFFFFFFFFFFFFFFFFFFFFFFFFFFFFFFFFFFFFFFFFFFFFFFFFFF:FFFFFFFF,FFFFFFF,F::FFFFFFFFFF
@A00920:152:HGHKKDRXX:2:2107:1479:32988 1:N:0:CGCGTTCA+CTAAGCCT
ACTCCTACGGGAGGCAGCAGTGGGGAATCTTGCACAATGGGCGCAAGCCTGATGCAGCAACGCCGCGTGCCCGAGGACGGCCTTCGGGTTGTAAAGGGCTTTTCTGGCTGACGAGGAAGGACGGTAGGCCAGGAATAAGCGTCGGCTAACTACGTGCCAGCAGCCGCGGTAAAACGTAGGACGCGAGCGTTATCCGGATTTACTGGGCGTAAAGCGCGGGCCGGCGGTGGTCCAAGTCGGACGTGAAAGC
+
FFFFFF:FFFFFFFFFFFFFFFFFFFFFFFFFFFFFFFFFFFFFFFFFF,FFFFFFFFFFFFFFFFFFFFFFFFFF:FFFFFF,FFFF,FFFFFFFFFFFFFFFFFFFFFFFF:FF:,FFFFFFFFFFFF,FFF:FFFFFFFF:FFFFFFFFFFFFFFFFFFFFFFFFF,FFFFFFF:FFFFFFFFFFFFFFFFFFFF:FF,FFFFFFFFF,,FFFFF:FF,FFFFFFFF:FFFFFFFFFFFF,:FF,FF
@A00920:152:HGHKKDRXX:2:2107:21323:33348 1:N:0:CGCGTTCA+CTAAGCCT
ACTCCTACGGGAGGCAGCAGTGGGGAATATTGGACAATGGGGGCAACCCTGATCCAGCCATGCCGCGTGAGTGATGAAGGCCCTAGGGTTGTAAAGCTCTTTTGTGCGGGAAGATAATGACGGTACCGCAAGAATAAGCCCCGGCTAACTTCGTGCCAGCAGCCGCGGTAATACGGAGGGTGCAAGCGTTAATCGGACTTACTGGGCGTAAAGCGCACGCAGGTGGCTGAGTCAGTCGATTGTGAAAGCC
+
FFFFFFFFFFFFFFFFFFFFFFFFFFFFFFFFFFFFFFFFFFFFFFFFFFFFFFFFFFFFFFFFFFFFFFFFFFFFFFFFFFFFFFFFFFFFFFFFFFFFFFFFFFFFFFFFFFFFFFFFFFFFFFFFFFFFFFFFFFFFFFFFFFFFFFFFFFFFFFFFFFF:FFFFFF:FFFFFFFFFFFFFFFFFFFFFFFFFF,FFFFFFFFFFF:FFFFFFFFF:FFFFFFFFFFFFF,FFFFFFFFFF:,FFFF
@A00920:152:HGHKKDRXX:2:2107:17354:33552 1:N:0:CGCGTTCA+CTAAGCCT
ACTCCTACGGGAGGCAGCAGTGGGGAATATTGGACAATGGGCGAAAGCCTGATCCAGCCATGCCGCGTGAGTGATGAAGGCCTTAGGGTTGTAAAGCTCTTTTACCCGGGAAGATAATGACTGTACCGGGAGAATAAGCCCCGGCTAACTCCGTGCCAGCAGCCGCGGTAATACGGAGGGTGCAAGCGTTATCCGGAATCACTGGGTTTAAAGGGTGCGTAGGCGGTTATGTAAGTCAGAGGTGAAAGGT
+
FFFFFFFFFFFFFFFFFFFFFFFFFFFFFFFFFFF:FFFFFFFFFFFFFFFFFFFFFFFFFFFFFFFFFFFFFFFFFFFFFF:FFFFFFFFFFFFFFFFFFFFFFFFFFFFFFFFFFFFFFFFFFFFFFF:FFFFFFFFFFFFFFFFFFFFFFFFFFFF:FFFFFFFFFF:FFFFFFFF::FF:FFFFFFFFFFFFF,FFFFFFFFFFFFFFFFFFFFFFF:FFFF:FF:FFF:FFFF:FFFFFFFFFFF
@A00920:152:HGHKKDRXX:2:2107:24532:33833 1:N:0:CGCGTTCA+CTAAGCCT
ACTCCTACGGGAGGCAGCAGTGGGGAATCTTGCACAATGGGCGAAAGCCTGATGCAGCGATGCCGCGTGAGGGATGAAGGCCTTCGGGTTGTAAACCTCTTTCAGTAGGGAAGAAGCCACGGGTCACCGTGGTGACGGTACCTGCAGAAGAAGCCCCGGCTAACTACGTGCCAGCAGCCGCGGTAAGACGTAGGGGGCGAGCGTTGCCCGGATTCACTGGGCGTAAAGCGCGTGTAGGCGGTCTGTTAAG
+
FFFFFFFFFFFFFFFFFFFFFFFFFFFFFFFFF:FFFFFFFFFFFFFFFFFFFFFFFFFFFFFFFFFFFFFFFFFF:FFFFFFFFFFFFFFFFFFFFFFFFFFFFFFFFFFFFFFFFFFFFF:FFFFFFFFFFFFFFFFFFFFF:FFF:FFFFFF:FFFFF:FFFFFFFFFFFFFFFFFFFFFFFFFFFF,:FFFFF:FFFFFFFFFFF:FFFFFFFFFFFFFFFFFFFFFFFF:FFF::FFFFFFFFFF
@A00920:152:HGHKKDRXX:2:2107:9598:34147 1:N:0:CGCGTTCA+CTAAGCCT
ACTCCTACGGGAGGCTGCAGCGACGAATCTTCCGCAATGGGCGCAAGCCTGACGGAGCAATGCCGCGTGTGGGATGAAGCGCCTTCGGCGTGTAAACCACTGTCAGGTTCCAGGAACACTGACCGGAACCAGAGGAAGGGCCGGCTAACCTCGTGCCAGCCGCCGCGGTAATACGAGGGGCCCGAGCGTTAATCGGAATCACTGGGCTTAAAGGGTGCGCAGGCGGATCGGAAAGCGTCTTGTGAAAGCC
+
FF:FFFFFFFFFFFFFFFFF:FFFFFFFFFFFFFFFFFFFFFFFFFFFFFFFFFFFFFFFFFFFFFFFFFFF:FFFF,FFFFFFFFFFFFFFFF:FFFFFFF:FFFFFFFFFFFFFFFFFFFFFFFFFFFFFFFFFFFFFFFFFFFFFFFF:FFFFFFFF,F,FFFFFFFFF:FFFF,FFF:FFFFFFFF,FFFFFFFFFFFFFF:,FFFFFFFFFFF,FFFFFFFFF:,FFFFFFFFFFFFFFFFFFF,
@A00920:152:HGHKKDRXX:2:2107:30246:34616 1:N:0:CGCGTTCA+CTAAGCCT
ACTCCTACGGGAGGCAGCAGTAAGGAATATTGCACAATGGGCGAAAGCCTGATGAAGCAACGCCGCGTGCGGGAAGAAGTCCCTAGGGTTGTAAACCGCTTTCAGCAGGGAAGAAAATGACGGGACCACCAGAAGAAGATGCCGCCCACAACGAGCCAGCAGCCGCGGTGACACGTAGGCACCAAGCGTGGTACTGAATAATTGGGCGTAAAGTTCTCGTAGGCGGTTTGTCGCGACGAGAGTGAAAACC
+
F,F,F,FF:F,F,FFFFFFFFFFFFFF::::,FFFFFF:FF::F,F:FFFFF,:,,FFFFFFFFFFFFFFF,:FF:FFF,::FF:,F,,,F,FFF:F,FFFFF:FF:FF:F,,F:FFF,::,,,::,,,FFF,,:FF:,,:F,,FF,F,,FF,:,:,FFFFFFFFF:,,FFFFF,,F:,FFF,FF,:,F,,F,F:,F,,,F:,,:,FF,,,F,,,,:F,F,F,,F:,:FFFF:F,,FF,:FF,,FFFFFF
@A00920:152:HGHKKDRXX:2:2107:13666:35274 1:N:0:CGCGTTCA+CTAAGCCT
ACTCCTACGGGAGGCAGCAGTTAGGAATCTTCCACAATGGGCGCAAGCCTGATGGAGCGACGCCGCGTGAAGGATGAAGGTCCTCGGATCGTAAACTTCTAAAAGAGGGACGATAATGACGGTACCTCTTGAAAAGCACCGGCTAACTCCGTGCCAGCAGCCGCGGTAATACGGAGGGTGCTAGCGTTATCCGGAATCACTGGGCGTAAAGGGCGCGTAGGCGGTCTGTTAAGTCCGATGTTAAAGACTG
+
FFFFF:FFFFF:FFFFFFFFFFFFFFFFFFFFFFFFF:FFF:FFF:FFFFFFFFFFFFFFFFFFFFFFFFFFFFFFFFFFFFFFFFFFFFF:FFFFFFFF:FFFFFFFFFFFFF:FFFFFFFF:FFFFFFFFFFFFFFFFFFFFFFFFFFF:FFFFFFFFFFF:FFFFFFFFFFFFFFFFFFFFFFFF,FFFFFF,FFFFFFFFFFFFFFFFFFFFFFFFF:FFFFFFF:FFFFFFFFF:FF:FFF::FF
@A00920:152:HGHKKDRXX:2:2107:30327:35571 1:N:0:CGCGTTCA+CTAAGCCT
ACTCCTACGGGAGGCAGCAGTGGGGAATATTGGACAATGGGCGAAAGCCTGATCCAGCAATGCCGCGTGAGTGATGAAGGCCTTAGGGTTGTAAAGCTCTTTTACCCGGGATGATAATGAAAGTACCGGGAGAATAAGCTCCGGCTAACTCCGTGCCAGCAGCCGCGGTAATACGTAGGTGGCAAGCGTTGTCCGGATTTACTGGGCGTAAAGAGCGCGCAGGCGGTCGATTTAGTCGCGTGTGAAAGCC
+
FFFFFFFFFFFFFFFFFFFFFFFF:FFFFFFFF,FFFFFFFFFFFFFFFFFF:FFFFFFFFFFFFFFFFFF:FF,FFFFFFFFFFFFFF:FFFFFFFFFFFFFFFFFFF::FFFFF:FFF,:FF,F:FFFF:F,FFFFFF:,:FF:FFFFFF,F:F:F:FFFFFFFF,FFF,FFFFF,:FFFFFF,FF,,F,FF,,FF,FFF:FFFFF:FFF,FFFFFFFFFF:F,F:FFFFF:F,FFFFF:F:F::FFF
@A00920:152:HGHKKDRXX:2:2107:13928:35853 1:N:0:CGCGTTCA+CTAAGCCT
ACTCCTACGGGAGGCAGCAGTGGGGAATATTGGACAATGGGGGAAACCCTGATCCAGCCATGCCGCGTGAGTGAAGAAGGCCCTAGGGTTGTAAAGCTCTTTTACCCGGGAAGATAATGACTGTACCGGGAGAATAAGCTCCGGCTAACTACGTGCCAGCAGCCGCGGTAATACGTAGGGTGCGCGCGTTCATCGGAATTAATGGGCGTAAAGCGAGCGCAGGCGGCGCGGCAAGTCAGTCTGGAAATCC
+
FFFFFFFFFFFFFFFFFFFFFFFFFF:F,FFFFFFF,FFFF::F,FFFF,:,FFFFF::F,,:FF:F,:F:FF,,F,F:F::FF,:FFFFF:FFF:,F:,F:F,,F,:FF,,F,F,FF:F,:FFF:FFF:FFF:FFFFF,F,FFF,FFFFF,:FFFFFFF,:FFF,F:F,,F,:F:FFF,:FF,,FFF,:,,F,,,,F,FF,F,,FFF:F::FFF,:FFF,FFFFF,FF,F:FFFFF:F,F,,FFF:FF,
@A00920:152:HGHKKDRXX:2:2108:7464:1360 1:N:0:CGCGTTCA+CTAAGCCT
ACTCCTACGGGAGGCAGCAGTTAGGAATCTTCGGCAATGGGCGAAAGCCTGACCGAGCGACGCCGCGTGAAGGATGAAGGCCCTCGGGTCGTAAACTTCTAAAAGAGGGACGATAGTGACGGTACCGGGTGAGGAAGCGCCGGCTAACTCTGTGCCAGCAGCCGCGGTAATACAGAGGGCGCGAGCGTTGTCCGGAATCACTGGGCGTAAAGGGCGCGTAGGTGGCGGCATAAGGCTGTGGTGAAAGTCT
+
F:FFFFFFFF::F:FFFF:FFFFFFFFFF::F,FF:FFFFFFF:FFF:FFFFFFFFFFFFFFFFFFF:FF:FFF,F,F:FFFF:FFFFF::::FFFFFFFFFFFFFFFFFFFFF,FF,FFF:,,FFFF,::FFFF,FF:FFFFFFFFFFFFFFFFFFFFFFFFF::FF:,FFFFFF:FFFFFFFFFFF:F:FFFFFFF,FF:F:FF::F,FFFFFFFFFFFFFF,FFFFF:FF:FFFFFFFFFFFFFF,F
@A00920:152:HGHKKDRXX:2:2108:19443:1814 1:N:0:CGCGTTCA+CTAAGCCT
ACTCCTACGGGAGGCAGCAGTGGGGAATATTGGACAATGGGGGAAACCCTGATCCAGCAATGCCGCGTGTGTGAAGAAGGCCTGCGGGTTGTAAAGCACTTTCGGCAGGGAAGAAAAGCAGTGGACGAATAATCCGCTGTCTTGACGTTACCTGCATAAGAAGCACCGGCTAACTCCGTGCCAGCAGCCGCGGTAATACGGAGGGTGCAAGCGTTATCCGGATTCACTGGGTTTAAAGGGTGCGTAGGAG
+
FFFFFFFFFFFFFFFFFFFFFFFFFFFFFFFFFFFFFFFFFFFF:FFFFFFFFFFFFFFFFFFFFFFFFFFFFF:FFFFFFFFFFFFFFFFFFFFFFFFFFFFFFFFFFFFFFFFFFFFFFFFFFFFFFFFFFFFFFFFFFFFFFFFFFFFFFFFFFFFF:FFFFFFFFFFFFFFFFFFFFFFFFFFFFFFFFFFFFFFFFFFFFFFFF:FFFFFFFFF:FFFFFF:FFFFFF,FFFFFFFFFFFFFFFF
@A00920:152:HGHKKDRXX:2:2108:22073:2362 1:N:0:CGCGTTCA+CTAAGCCT
ACTCCTACGGGAGGCAGCAGTGAGGAATCTTGCGCAATGGGGGCAACCCTGATCCAGCGACGCCGCGTGTGTGAAGAAGGCCTGCGGGTTGTAAAGCACTTTTAGTGGGGACAAAAAGCCGAGGGCTAATACCTTTCGGTCTTGATTTAACCCAAAGAAAAAGCACCGGCTAACTCTGTGCCAGCAGCCGCGGTAATACAGAGGGTGCAAGCGTTAATCGGAATTACTGGGCGTAAAGCGTGCGTAGTCG
+
FFFFF:FFFFFFFFF:FFFFFFFFFFFFFFFFFFFFFFFFFFFFFFFFFFFFFFFFFFFFFFFFFFFFFFFFFFFFFFFFFFFFFFFFF:FFFFFFFFFFFFFFFFFFFFFFFFFF:FFFFFFFFF:F:FFFFFFFFFFFFFFF,FFFFFFFFFF,F:FFFFFF:FF:FFF::FFFFFFF,FFFF:FFFFFFFFFFFFFFFFFFFFFFFFFFFFFFFFFFFF:F:FFFFFFFFFF,FFFFFFFFF,:FFF
@A00920:152:HGHKKDRXX:2:2108:31042:3176 1:N:0:CGCGTTCA+CTAAGCCT
ACTCCTACGGGAGGCAGCAGTGGGGAATATTGGACAATGGGCGCAAGCCTGATCCAGCCATGCCGCGTGAGTGATGAAGGCCCTAGGGTTGTAAAGCTCTTTCACCGGTGAAGATAATGACGGTACCCGGAGAAGAAGCCCCGGCTAACTTCGTGCCAGCAGCCGCGGTAATACGAAGGGGGCTAGCGTTGCTCGGAATTACTGGGCGTAAAGGGCGCGTAGGCGGATGTTTAAGTCGGGGGTGAAAGCC
+
FFFFFFFFFFFFFFFFFFFFFFFFFFFFFFFFF:FFFFFFFFFFFFFFFFFFFFFFFFFFFFFFFFFF:FFFFFFFFFF:FFFFFFFFFFFFFFFF:FFFFFFFFFFFFF:F,F:FFFFFFFFFFFFFFFFF:FFFFFFFFFFFFFFFFFFFFFFFFFFFFFFFF,:FFFFFFFFF,FFFFFF:FFFFFFFFF:FF:FFF:FFFF:FFFFF:F:FFFFFFFFFFFFFFFFFF,:FF:FFFFFFFFFFFFF
@A00920:152:HGHKKDRXX:2:2108:1063:4022 1:N:0:CGCGTTCA+CTAAGCCT
ACTCCTACGGGAGGCAGCAGTGGGGAATCTTGCGCAATGGGCGAAAGCCTGACGCAGCAACGCCGCGTGGGGGACGAAGGCCTTCGGGTTGTAAACCCCTTTCAGCAGGGACGAAAATGACGGTACCTGCAGAAGAAGCCCCGGCCAACTACGTGCCAGCAGCCGCGGTAATACGTAGGCAGCAAGCGTTGTTCGGAATTACTGGGCGTAAAGAGTGTGTAGGCGGTGCTCTAAGTTCGGTGTGAAATCT
+
,FFFFFFFFFFFFFF:FFFFFFFFFFFFFFFFFFFFFFFFFFFFFFFFFFFFFFFFFFF:FFFFFFFFFFFFFFFF:FFFFFFF:FFFFFFFFFFFFFFFFFFFFFFFFF,FFFFFFFFFFFFFFFFFFFFFFFFFFFFFFF:FFF:FFFFFFFFFFFFFFFFFFFFF:FFFFFFF,FFFF:F:FFFFFFFFF:F,F,FFFFFFFFFF:F:FFF:FFFFFFFFFFFFFFF:::FF,:FF:FFF:F,F:F:
@A00920:152:HGHKKDRXX:2:2108:8223:4022 1:N:0:CGCGTTCA+CTAAGCCT
ACTCCTACGGGAGGCAGCAGTTAGGAATCTTCGGCAATGGGCGAAAGCCTGACCGAGCGACGCCGCGTGAAGGATGAAGGCCCTCGGGTCGTAAACTTCTAAAAGAGGGACGATAGTGACGGTACCTCTTTAAAAGCACCGGCTAACTCCGTGCAAGCAGCCGCGGTAATACGTAGGGACCAAGCGTTGTTCGGATTTACTGGGCGTAAAGGGCGCGTAGGCGGTCTGACAGTTCACATGTCAAAACTCC
+
FFFFF,FF:F,:F,FFFFFFFFFFF:FFFFFFFFFFF:FF,FF,FFFFFFFFFF:FFFFFF:FFFFFFFF,FFFFFFFFFFFF:FFFFFFFFFFFFF,FFFFFFF,FFFFFFFFFFF,FF,,,FFFFFF,,FFF:F:FFF:,F,FFFFFF,,FF,:FFFF,F:FFFFF,FFFF::FF:,FFFFFFF,:F,FFF:FFFFFFFF:FFFF,F,FFFF:FFFF,FFF,FFF,,FFF:,F,F,F,F,F,F,FF,F
@A00920:152:HGHKKDRXX:2:2108:4535:4805 1:N:0:CGCGTTCA+CTAAGCCT
ACTCCTACGGGAGGCAGCAGTGGGGAATATTGGACAATGGGCGAAAGCCTGATCCAGCCATGCCGCGTGAGTGATGAAGGCCTTAGGGTTGTAAAGCTCTTTTACCCGGGATGATAATGACAGTACCGGGAGAATAAGCTCCGGCTAACTCCGTGCCAGCAGCCGCGGTAATACGGAGGGAGGTAGCGTTGTGCGGAATTACTGGGCGTAAAGCGCGCGTGGGCGGCGTTGGTAGTTAGAGGTGAAGGCC
+
::FFFFFFFFFFFFFFFFFFFFFFFFFFFFFFF:FFFFFFFFFFFFFFFFFFFFFF:FF,FF:,FFF,FF:,:,F:FFFFFF:FF::FFFFFFFFFF:F:FFFFFFFFFF,FFFFFFFFF:FFFFFFFFF:FFFFF,FFFF:FF:FFFFF,FFFF::FFFFFFFFFFF::,,F,,F,FFFFF,F:F:FF:FF,:FF,,:F,::FFFFFF,:,FFF:F:FF,FFFFF:F:,FF,,F,F,F:FFFF,,,FF,
@A00920:152:HGHKKDRXX:2:2108:19831:4805 1:N:0:CGCGTTCA+CTAAGCCT
ACTCCTACGGGAGGCAGCAGTGAGGAATATTGCACAATGGGCGCAAGCCTGATGCAGCGACGCCGCGTGGGTGAAGAAGGATTTAGGTCTGTAAAGCCCTTTTCTGTGTGACGAGAATGGACGGTAGCAAAGGAATAAGACTCGGCAAACTACGTGCCAGCAGCCGCGGTAAAACGTAGGAGGCAAGCGTTATCCGGATAAACTGGGCGTAAAGGGCGTGCAGGTGGTTCAATAATTTGGTTATGAAAGC
+
FF,,FFFF,FFF,FFFFFFF,FFFFFFFF:FFF:FFF::::FFFFFFFF:FFFFF,FF,F,FFFFFF::,FFFF:F,FFFFF::,F,F,FFFFFF,,,F,F:FFF:,,FFF,F:FFFFF:FFF,,FF:F,,F:FFFFF,,,F,F,,,FF:F:::F:FFF,:F:FF,FF,,:FFFF,,FFFFFF,FF,::FF:FFFFFF,,,,FFFF:,F:FFFF,,FFF,FFFF,FF::F:FFF:,:,FFFFFF,FF:,F
@A00920:152:HGHKKDRXX:2:2108:4815:4820 1:N:0:CGCGTTCA+CTAAGCCT
ACTCCTACGGGAGGCAGCAGTAAGGGATCTTGCGACAATGGGCGAAAGCCTGACGCAGCAACGCCGCGTGCGGGATGACGGCCTTCGGGTTGTAAACCGCTTTTCGGGGGGACGAGGAAGGACGGTACCCCCGGAAGAAGTCTCGGCTAACTACGTGCCAGCAGCCGCGGTAAAACGTAGGAGGCGAGCGTTATCCGGAATTACTGGGCGTAAAGCGTGCGCAGGCGGCCGATCGCGCCCGGCGTGAAAG
+
F:FFF:FF:FFFFFFFFFFFFFFFFFFFFFFFFFFFFFFFFFFFFFFFFFFFFFFFFFFFFFFFFFFFFFFFFFFFFFFFFFFFFFFFFFFFFFFFFFFFFFFFFF:FFFFF,FFFFF,FFFFF:FFFFFFFFFF:FFFF,FFFFFFF,FFFFF:FFFFFFFFFFFFFFFFFFFFFFFF:F:FFFFFFFFFFFFFFFFF,F:FFFF,,FFFFFFFFF,:FFFFF:FFFFFFF:FF:FFF:FF:F:FFFFF
@A00920:152:HGHKKDRXX:2:2108:6244:5102 1:N:0:CGCGTTCA+CTAAGCCT
ACTCCTACGGGAGGCAGCAGTTTCGAATCATTCACAATGGGCGAAAGCCTGATGGTGCGACGCCGCGTGAGGGATGACGGCCTTAGGGTTGTAAAGCTCTTTTACCCGGGATGATAATGACAGTACCGGGAGAATAAGCTCCGGCTAACTCCGTGCCAGCAGCCGCGGTAATACGGAGGGAGCTAGCGTAGTTCGGAAATACTGGGCGTAAAGCGCACGTAGGCGGCGCCGCAAGTCAGGGGTGAAATCC
+
FFFFFFFFFFFFFFFFFFFFFFFFFFFFFFFFFFFFFFFFFFFFFFFFFFFFFFFFFFFFFFFFFFFFFFFFFFFFFFFFFFFFFFFFFFFFFFFFFFFFFFFFFFFFFFFFFFFFFFF:F:FF:F,FFFFFFFF,FFFFF,F,FFFFF,FFF,:F:FFFFFFFFFFFFFFFFFF,FFFF:FFF:FFFF,FFFF:FF,FFFFFFF:FF,,FFF,F,FFFFF,FF,,,FFF:FF:,,F,FFF:F::,F:FF
@A00920:152:HGHKKDRXX:2:2108:2935:5321 1:N:0:CGCGTTCA+CTAAGCCT
ACTCCTACGGGAGGCAGCAGTGGGGAATCTTGCGCAATGGGCGAAAGCCTGACGCAGCAACGCCGCGTGCGGGAAGACGGCCTTCGGGTTGTAAACCGCTTTCAGCAGGGACGAAATTGACGGTACCTGCAGAAGAAGCTCAGGCCAACTACGAGCCAGCAGCCGCGGTAAAACGTCGGAGGCGAGCGTTATCCGGATTTACTGGGTGTAACGCGCGTGTAGGCGGTCGTGCAAGAGAGGCGGGAAAGCG
+
FFFFF:FFFFFFFFF:FFFFFFFFFFFFFFF:FFF:FFFFFFFFFFFFFFFFFFFFFFFFFFFFFFFFFFF:FF:FFFFFFFFFFFF:F,FFFFFFFFFFFF:FFF,F:F:,FFF:,,FFFFFFFFFF,F,,FFFFFFFFF,FFFF:FFFF,,,,FF:F:F,,F:::F,,FFFF:,,F:F:::FF:F,:,:FFF,FFF,FFFFFFF::,FF,FFF:,FF,,:FF,,:FFFFF:,F,FFFFFF,:FF:FF:
@A00920:152:HGHKKDRXX:2:2108:13783:5948 1:N:0:CGCGTTCA+CTAAGCCT
ACTCCTACGGGAGGCAGCAGTAGGGAATATTGGTCAATGGATGCAAGTCTGAACCAGCCATGCCGCGTGCAGGAAGAAGGCCTTCTGGGTTGTAAACTGCTTTTGCCGGGGGATAAAATTCCCATGCGTGGGACATTGAAGGTACCCGGTGAATAAGCCACGGCTAACTACGTGCCAGCAGCCGCGGTAATACGTAGGTGGCAAGCGTTGTCCGGATTTATTGGGTTTAAAGGGTGCGTAGGCGGTCTTG
+
,,:FF,FFFFFFFF:FFFF,FFFFFFF:F,FFF,,FFFFFFFFFFF:FFF:FFFFFFFF,FFFFFFF:FFFFFF,FFF,FFFFFFFFFFF,FFFFFFFFFF:FF:FFFF:,FFFFF,:FFFFFF:FFFF::F,FFF,FFFFFFFFFFFF:FFFFFF:F,FFFFFFFFFFFFFF:,::,FF,F:FFFF,F:F:FF:FFFF:FFF:FF::FFFF:FFFFF,F,FFFFFFFFFF::FFFFFF,F:FF,F:,,F
@A00920:152:HGHKKDRXX:2:2108:13883:6151 1:N:0:CGCGTTCA+CTAAGCCT
ACTCCTACGGGAGGCAGCAGTGGGGAATATTGGACAATGGGGGCAACCCTGATCCAGCGATGCCGCGTGAGTGAAGAAGGCCCTAGGGTCGTAAAGCTCTTTAGGTGGGGAAGAAGATTGGGGGAGCCACTGACCTTACAAAGACGGAACCGACAGAATAAGCACCGGCAAAATCTGTGCCAGCAGCCTCGTTAATACTGAGTGTGCGAGCGTAAATAGTAGTAACTGTGCGTAAAGCGCTCTTAGGCGT
+
:F:FFFFFFFFFFFFFFFFFFFFFFFFFFFFFFFFFF:FFFFFFFF:FFFFFFFFF:FFFFFFFFFFFFFFFFFFFFF:FFF,F:FFF::FF:FFFFFFFFF,FF,,FFF:FFF,,F,,,,:F,FF,,,,,F,,,,,:F,,:FFF::,,F:,FFF,FFF,FFF,FFFF,FFF,FFF,FFF:,,F:FFF,,F,,,:FF,,,F:FFFF:FF,,,F,,,:,F:FF,:F,,:,FF,,:,F:,:F,F,:F,,F,,
@A00920:152:HGHKKDRXX:2:2108:16966:6292 1:N:0:CGCGTTCA+CTAAGCCT
ACTCCTACGGGAGGCAGCAGTGGGGAATATTGGGCAATGGGCGCAAGCCTGACCCAGCGACGCCGCGTGCGGGATGACGCTTCTCGGAGTGTAAACCGCTGTCAGAGGGGACGAACGGCCGGAGTGGGAATACTGCTTCGGATTGACGGTACCCTCAAAGGAAGCGCCGGCTAACTCCGTGCCAGCAGCCGCGGTAATACGGAGGGCGCAAGCGTTGTTCGGAATCACTGGGCGTAAAGCGCGCGCAGGC
+
,FFFFFFFFFFFFFF:FFFFFFFFFFFFFFFFFFFFFFFFFFFFF,FFFFFFFFFFFFFFFFFFFFFFFFFFFFFFFFFFFF,FFFFFFFFFFFFFFFFFFFFFFFFFFF::FFFFFFFFFFFFFFFFF,:FF:FFFFFFFFFFFFFFFF,FFFFFFFFFFF:FFFFFFFFFFFFFFFFFFFFFFFF:FFFFFFF:,F:FFF:FFFFF:F:FFFFFFFF:FFF,FFFFFFFF:FFFF:FFFFF:FF:FFF
@A00920:152:HGHKKDRXX:2:2108:7337:6370 1:N:0:CGCGTTCA+CTAAGCCT
ACTCCTACGGGAGGCAGCAGTGGGGAATTTTCCGCAATGGGCGAAAGCCTGACGGAGCAAGACCGCGTGAGGGAGGAAGGCTCTTGGGTTGTAAACCTCTTTTCTCAGGGAAGAACAAAATGACGGTACCTGAGGAATCAGCCTCGGCTAACTCCGTGCCAGCAGCCGCGGTAATACGGGGGGGGCAAGCGTTGTTCGGAATTACTGGGCGTAAAGGGCTCGTAGGTGGCCAACTAAGTCGGACGTGAAA
+
:::FFFFFFFFF,FFFFFFF:FFF:FFFFFFFFF:FFFFF:FFFF:FFFFF:FFFFFFFFFF:FFFF:FFFFFFFFF,:FFFF:FFFFFF:FFF:FFFFFFFFFFFFFFFF:F,FFFFFFFFFFFFFFFFFFFFF:FFFF:FFFFFFFFFFFFFFFFFFF:FFFFFFFFFFFFFF::F,F::FF:FFFFFFFF:FFF:FF,FFF:FF,FF::,,:FFFFFFFF:FFFFFFFF,:FFFFFF,FFFFFFFFF
@A00920:152:HGHKKDRXX:2:2108:24758:6918 1:N:0:CGCGTTCA+CTAAGCCT
ACTCCTACGGGAGGCAGCAGTTAGGAATTTTGTGCAATGGGGGAAACCCTGACACAGCAACGCCGCGTGAGTGATGAAGGCCTTCGGGTTGTAAAGCTCTTTTAGTTGGGAAGAAACAAATGACTGTACCAACAGAAACAGCACCGGCTAACTCTGTGCCAGCAGCCGCGGTAATACAGAGGGTGCAAGCGTTATTCGGAATTATTGGGCGTAAAGAGCGTGTAGGTGGTTAGATAAGTCTGATGTGAAA
+
FFFFFFFFFFFFFF:FFFFF:FFFFFFFFFFFFFFFFFFFFFFFFFFFFFFFFFFFFFFFFFFFFFFFFFFFFFFFFFFFFFFFFFFFFFFFFFFFFFFFFFFFFFFFFFFF:FFFFFFFFFFFFFFFFFFFFFFFFFFFFFFFFFFFFFFFFFFFFFFFFFFFFFFFFFFFF,F:FF,FF:FFFFFFFFFFFFFFFFFFFFFFFFF,FFFFFF:FFF:FFFFFFFFFFFFFF:FF:,F:FFFFFFFFFF
@A00920:152:HGHKKDRXX:2:2108:17327:6981 1:N:0:CGCGTTCA+CTAAGCCT
ACTCCTACGGGAGGCAGCAGTGGGGAATATTGGACAATGGGCGAAAGCCTGATCCAGCAACGCCGCGTGAGGGATGACGGCCTTCGGGTTGTAAACCTCTTTCAGCAGGGACGAAGCGAAAGTGACGGTACCTGCAGAAGAAGGACCGGCCAACTACGTGCCAGCAGCCGCGGTAATACGTAGGTGGCGAGCGTTGTCCGGATTTACTGGGCGTAAAGCGCGCGCAGGCGGCTGGGCAAGTCCGATGTGA
+
FF:FFFFF:FFFFFFFFFFFFFFFFFFFF:FFF:FFFFFFFFFFFFFFFFFFFFFFFFFFFFFFFFFFFF::FFFFFFFFFFFFFFFFFFFFFFFFFFFFFFFF:FFFFFFFF:FFFFFFFFFFFFFFFFFFFFFFFFFFFF:FFFFFFFFFFFFFFFFFFFFFFFFFFFFFFFF:FFFFFFFFFFFFFFFFFFFFFFFFF:FFFFFFFFFFFFFFFFFFFFFFFFFFFFFFFFFFFF:::FF::FFF:F
@A00920:152:HGHKKDRXX:2:2108:26711:7420 1:N:0:CGCGTTCA+CTAAGCCT
ACTCCTACGGGAGGCAGCAGTGGGGAATTGTTCGCAATGGGCGCAAGCCTGACGACGCAACGCCGCGTGGAGGACGAAGATCTTCGGGTCGTAAACTCCTGTCGAGCGGGAAGAACATCTGCCGGGCTAATATCCTGGCAGGCTGACGGTACCGCTAAAGGAAGCCCCGGCTAACTCCGTGCCAGCAGCCGCGGTAATACGGGGGGGGCAAGCGTTGTTCGGATTTATTGGGTTTAAAGGGTGCGTAGGC
+
FFFFFFFFFFFFFFFFFFFFFFFFFFF:FFFFFFFFFFFFFFFFFFFFFFFFFFFFFFFFFFFFFFFFFFFFFFFFFFFFFFFFFFFFFFFFFFFFFFFFFFFFFFFFFFFFFFFFFFFFFFFFFFFF:FFFFFFFFFFFFFFFFFFFFFFFFFFFFFFFFFFFFFFFFFFFFFFFFFFFFFFFFFFFFFFF:FFFFFFFFFFFFFFFFF,FFFFFFFFFFFFFFFFFFFFFFFFFFFFFFFFFFFF,FF
@A00920:152:HGHKKDRXX:2:2108:17345:7764 1:N:0:CGCGTTCA+CTAAGCCT
ACTCCTACGGGAGGCAGCAGTAGGGAATCTTGGACAATGGGCGAAAGCCTGATCCAGCGACGCCGCGTGGGGGACGAAGGCCCTCGGGTTGTAAACCCCTGTTGTTGGGAAAGAAGCCGGGCTTCGCCCGGTGACGGTACCCAACGAGGAAGCCCCGGCTAACTACGTGCCAGCAGCCGCGGTAAGACGTAGGGGGCGAGCGTTATCCGGATTCACTGGGCGTAAAGGGCGCGCAGGCGGCTACGTAAGT
+
FFFFFFFFFFFFFFFFFFFFFFFFFFFFFFFFFFFFFFFFFFFFFFFFFFFFFFFFFFFFFFFFFFFFF:FFF,FFFFFFFFFFFFFFFFFFFFFFFFF::FFFFFFFFF:FFF,FFFFFFFFFFFFFF:FFF:FFFFFFFFFFFFFF:,FFFFFFFFFFF:FF:FFFFFFFFFFFFFFFFFFFFFF::F:FF:FFFFF:FF:FFFFFFFFFFFFFFFFFFFF:F:F:FFFF:F:FFFFFFFFFFFFFFF
@A00920:152:HGHKKDRXX:2:2108:17535:8656 1:N:0:CGCGTTCA+CTAAGCCT
ACTCCTACGGGAGGCAGCAGTGGGGAATATTGGACAATGGGCGAAAGCCTGATCCAGCAATGCCGCGTGAGTGATGAAGGCCTTAGGGTTGTAAAGCTCTTTTACCCGGGATGATAATGACAGTACCGGGAGAATAAGCTCCGGCTAACTCCGTGCCAGCAGCCGCGGTAATACGGAGGGAGCTAGCGTTGTTCGGAAATACTGGGCGTAAAGCGCACGTAGGCGGCACTGCAAGTCAGGGGTGAAATCC
+
:FFFFFFFFFFFFFFFFFFFFFFFFFFFFFFFFFF:F,FFFFF,FFFFFFFFFFFFFFFFFFFFFFFFFFFFFFFFFFFFFFFFFFFFFFFFFFFFFFFFFFFFFFFFFFFFFFFFFFFFFFFFFFFFFFFFFFFFFFFFFFF:FFFFFFFFFFFFFFFFFFFFFF,FFFFFF:FFFFF:FFFFFFF::FFFFFF:FFF:FFFF,:FFF:,FF::F:FFFFFFFFFF:FFFFF,FFF:F:F,FFFF:FF,
@A00920:152:HGHKKDRXX:2:2108:16966:8703 1:N:0:CGCGTTCA+CTAAGCCT
ACTCCTACGGGAGGCAGCAGTAGGGAATCTTCCGCAATGGACGAAAGTCTGACGGAGCAACGCCGCGTGAGTGATGAAGGTTTTCGGATCGTAAAACTCTGTTGTTAGGGAAGAACAAGTAGGATAGTAACTGATTCTACCTTGACGGTACCTAACCAGAAAGCCACGGCTAACTACGTGCCAGCAGCCGCGGTAACACGTAGGGGGCAAGCGTTGTCCGGATTCATTGGGCGTAAAGAGCTCGTAGGTG
+
FFFFFFFFFFFFFFFFFFFFFFFFFFFFFFFFFFFFFFFFFFFFF:FFF:FFF:FFFFFFFFFFFFFFFFFFFFFFF,FFFFFFFFFFFFFFFFFFFFFFF,FFFFFFFFFFF:FFFF:FFFFFFFFFFFFF:FFFFFFFFFFFFFFFFFFFFFFFFFFFFF:FFFFFFFF::FF:FFFFFFF:FFFFFFFFFF,,F::FFFFFFFFFFFFFFFFFFFFF::F,FFF,:,FF:,:,FFF:FF:FF,FFFF
@A00920:152:HGHKKDRXX:2:2108:8486:8860 1:N:0:CGCGTTCA+CTAAGCCT
ACTCCTACGGGAGGCAGCAGTAAGGAATATTGCTCAATGGGAGAAATCCTGAAGCAGCAACGCCGCGTGACTGATGAAGGGCTTTTGCTTGTAAACTTCTGTAGTGAGGGAAAAAATATCCAGTCTATGGAGTATGATGTTACCTCAAAAGTAAGCCACGGCTAACTACGTGCCAGCAGCCGCGGTAATACGTAGGGGGCAAACGTTGTCCGGATTTACTGGGTGTAAAGGGTGCTCAGGCGGTGTTGTA
+
FFFFFFFFFFF,FFFFFF:FFFFFFFFF:FF:F,FFFFFFFFFFF:FFFFFFFF:FFFF:FFFFFFF:FF,,FF,FFFFF:FFF,FF,F:F:FFF,:,F,FFFFFFFF,FFFFFFF,,FF:F,:FF,FF::,:FF,F:F,F:FFFFFFFF:,FF,F:,F:FFFFFFFF,:F,FF:FFF,FFFFF:F::FFFFFFFF::F:FF,FF::,:F:,:F:FFFF,F,,FFFF::FF,F:FFFFFFF::F,FFF,F
@A00920:152:HGHKKDRXX:2:2108:2121:9111 1:N:0:CGCGTTCA+CTAAGCCT
ACTCCTACGGGAGGCAGCAGCAGGGAATCTTGCGCAATGGGCGAAAGCCTGACGCAGCAACGCCGCGTGGGGGATGACGGCCTTCGGGTTGTAAACCCCTTTCAGGAGGGAAGAAATTGACGGTACCTCCAGAAGAAGCCCCGGCCAACTACGTGCCAGCAGCCGCGGTACTACGTAGGGGGCGAGCGTTGTCCGGAATTATTGGGCGTAAAGAGCTCGTAGGCGGCTCAGCAAGTCGGCGGTGAAATCC
+
FFFFFFFFFFFFFFFFFFFFFFFFFFFFFFFFFFFFFFFFFFFFFFFFFFFFFFFF:FFFFFFFFFFFFFFFFFFFFFFFFFFF:FFFFFFFFFFFFFFFFFFFFFFFFFFFFF:FFFFFFFFFFFFFFFFFF,FFFFFFFFFFFFFFF:FFFFFFFFFFFFFFFFFFF:,FFFFFFFFFFFFFFFFFFFFFFFFF::FFFFFFFFFF:F,FF:F:FFFFFFFFFFFFFFFFFF:F:FFFFFFF:,FF:F
@A00920:152:HGHKKDRXX:2:2108:18810:9549 1:N:0:CGCGTTCA+CTAAGCCT
ACTCCTACGGGAGGCAGCAGTTAGGAATTTTGGGCAATGGGCGCAAGCCTGACCCAGCAACGCCGCGTGGGTGACGAAGGCCTTCGGGTTGTAAAGCCCTTTTCTGGGGGAAGATGATGACGGTACCCCAGGAAGAAGCACCGGCTAACTACGTGCCAGCCGCCGCGGTAATACGTAGGGTGCAAGCGTTGCCCGGATTTATTGGGCGGAAAGGGCGCGCAGGCGGCTCGGCACGTCCGTTGTGAAATCG
+
FFFFFFFFFFFFFFFFFFFFFF,FFFF:FFFF,:FFFFFFFFFFFF:FFFFFFFFFFF:FFFFFFFFFF:FFFFFFFFFFFFFFFFFFF,FFFF:FF:FFFFFFFFFFFFF:FF::FF:FFFFFF,FFF:FF:FFFFFF:FFFFF,FFF,FFF:FFF,FF:F:FFFFF:F:F:F,:FFFFF:FF,FFF:FF,,F,F:,F:F,,FFFFF:F:F:F:F::FFF:FFFF:FF:F:FFF,FFF,,,,F:,FFFF
@A00920:152:HGHKKDRXX:2:2108:25916:9862 1:N:0:CGCGTTCA+CTAAGCCT
ACTCCTACGGGAGGCAGCAGTGGGGAATTTTCCGCAATGGGCGAAAGCCTGACGGAGCAAGACCGCGTGAGGGAGGAAGGCTCTTGGGTTGTAAACCTCTTTTCTCTGGGAAGAACACAATGACGGTACCAGAGGAATCAGCATCGGCTAACTCCGTGCCAGCAGCCGCGGTAATACGGAGGATGCAAGCGTTATCCGGAATTATTGGGCGTAAAGAGCTCGTAGGCGGCTTGTCACGTCGGTTGTGAAT
+
:FF:FFFFFFFFFFF,FFFFFFFFFFFFFFFFFFFFFFFFFFFFFFFFFFFFFFFFFFF:FFFFFFFFFFFFFFFFFFFFFFFFFFFFF:FFFFFFFFFFFFFFFFFFFFFFFFFFFFFFF:FFFFF,FFF,FFFF:FFFF:FFFFFFFF:FFFFFFFFFFFFFFF:FFFFF:FFF:FFFFFF:FFFFFFFFFFFFFFFFFFF:FFFFF:F,FF:FFFFFF,F:FFFFFF::FFFFF:,FFFF,FFFFF,
@A00920:152:HGHKKDRXX:2:2108:19768:10050 1:N:0:CGCGTTCA+CTAAGCCT
ACTCCTACGGGAGGCAGCAGTGGGGAATCTTGGACAATGGGGGCAACCCTGATCCAGCCATGCCGCGTGGACGATGAAGGCCCTAGGGTTGTAAAGTCCTTTCACCCGTGACGATAATGACGGTAGCGGGAGAAGAAGCCCCGGCTAACTCCGTGCCAGCAGCCGCGGTAATACGGAGGGGGCTAGCGTTGTTCGGAATTACTGGGCGTAAAGCGCGCGCAGGCGGATGTTCAAGTCGGGGGTGAAATCC
+
FFFFFF,FFFFFFFFFFFF:FFFFFFFFFFFFFFFF:FFFFFFFFFFFFFFFFFF:FFFFFFFFFFFFFFFFF:FFFFFFFFFF,FFF,FFFFFF:FFFFFFFFFFFFFFF,FFF,FF:FFFFFFFFFFFFFFFFFFFFFFFF:FFFFFFFFFFFFFFFFFFFFFFFFFFFF:FF:FFF,FFF:FFF:,:F:F:F,,FFFFFFFFFFFFFFFFF,FFF:FFFFFFFFFFFFFFFFFF,FFFFFFFFFFFF
@A00920:152:HGHKKDRXX:2:2108:21658:10379 1:N:0:CGCGTTCA+CTAAGCCT
ACTCCTACGGGAGGCAGCAGTGGGGAATTTTGGACAATGGGGGCAACCCTGATCCAGCCATGCCGCGTGCGGGAAGAAGGCCTTCGGGTTGTAAACCGCTTTAAGGGGGGACGAACCAAGACGGTACCCACAGAAGAAGGTCCGCCCAAATACGTGCCGGCAGCCGCGGTAACCCGTAGGGACCAAGCGTTGTCCGGATTCATTGGGCGTAAGGAGCTCGTAGGCGGTTCGATAAGTCGGGTGTGAAAAC
+
FFFFFFFFFFFFFFFFFFF:,FFFFFFF,FFFFFFFFFFFFFFFFFFFF:FFFFFFFFFFFFFFFFFFFF:,F:FFFFFFFFFFFFFFFFFF:FFFFFFFFF,FF,FFFFFFF:F:FFF,F,,FF:F:FF,:,FF,F:FFFF:F,::F:,F:FF,FFF,,:,,FFFFF,,FFF,F:::FFF:FFF,,FFF,,,F:F,F,FFFF:F:::,::F,FF,F:FFF,F:::F:,F:,,FFF:F:,FFFFFF,FFF
@A00920:152:HGHKKDRXX:2:2108:23222:10614 1:N:0:CGCGTTCA+CTAAGCCT
ACTCCTACGGGAGGCAGCAGTGGGGAATATTGCGCAATGGGGGAAACCCTGACGCAGCCACGCCGCGTGAGTGATGAAGGCCCTCGGGTCGTAAAGCTCTGTCGGGAGGGACGAAGTACTGACGGTACCTCCCAAGAAAGCACCGGCCAACTCCGTGCCAGCAGCCGCGGTAATACGGAGGGTGCAAGCGTTGCTCGGACTCACTGGGCGTAAAGCGAACGCAGGCTGACCCGTAAGTCGGGTGTGAAAT
+
FFFFFFFFFFFFFFFFFFFFFFFFFF:FFFFF:FFFF:FFFF,FFFFFFF,:FFFF:FFFF:F:FFFFFF::FFF,FFFFFFFFFFFFFF::FF:FFFFFF,FF:FFFFFFFFFFFF:FF:FFF:F:FFFFFF,FFFF:FFFFFFF:FF,FFFFFFFFFFFF,FFFFFFF:FFFFFFF,:::F,FFF:F:F:,:FFF,F,:FF:FFFFF:,FFFFFFFFFF,:FFFFFF:F,:FF,F:FFF,:FF::,FF
@A00920:152:HGHKKDRXX:2:2108:28085:13307 1:N:0:CGCGTTCA+CTAAGCCT
ACTCCTACGGGAGGCAGCAGTGGGGAATATTGCACAATGGGCGAAAGCCTGACGCAGCAACGCCGCGTGCGGGATGACGGCCTTCGGGTTGTAAACCGCTTTTCGGGGGGAAGAGGAAGGACGGTACCCCCGGAAGAAGTCTCGGCTAACTACGTGCCAGCAGCCGCGGTAAAACGTAGGAGGCGAGCGTTATCCGGATTTACTGGGTGTAAAGCGCGTGTAGGCGGTCCTGCAAGTGGCGCGTGAAAGC
+
FFFFF:FFFFFFFFFFFFFFFFFFFFFFFFFFFFFFFFFFFFFFFFFFFFFFFFFFFFF:FFFFFFFFFFFFFFFFFFFFFFFFFFFFFFFFF:FFFFFFFFFFFFFFFFF:FFFFFFF:FFFFFFFFFFFFFF:FFFFF:FFFFFF:FFFFFFFFFFFFFFFFFFFFFFFFFFFFFFFFFFFFFFFFF:FFFFFFFFFFFFFFFF,FFFFFF:FFFFFFFFFFFFFF:FFFF:FF:F:F:FFFFFFFF:
@A00920:152:HGHKKDRXX:2:2108:10267:14638 1:N:0:CGCGTTCA+CTAAGCCT
ACTCCTACGGGAGGCAGCAGTGGGGAATTTTGGACAATGGGGGCAACCCTGATCCAGCCATGCCGCGTGTGTGAAGAAGGCCTTCGGGTTGTAAAGCACTTTCGGACGGAACGAAATCGCGCGGGTGACTATCCCGCGTGGATGACGGTACCGTAAGAAGAAGCACCGGCTAACTACGTGCCAGCAGCCGCGGTAATACGTAGGGTGCGAGCGTTAATCGGAATTACTGGGCGTAAAGTGTGCGCAGGCG
+
FFFFFFFF:FFFFFFFFFFFFFFFFFFFFFFFFFFF:FFFFFFFFFFFFFFFFFFFFFFFFFFFFFF:FFFFFFFFFFFFFFF:FFFF,FFFFFFFFFFFFFFFFFFFF,FFFFFFFFFFFFFFFFFF,FFFFFFFFFFFFFFFFFFFFFFFFFFFFFFFFFFFFFFFFFFFFFFFFFFFFFFFFFFFFFFFFFFFFFFFFFFFFFFFFFFFFFFFFFFFFFFF:FFFFF:FFFFFFF:FFFFFFFFFF:
@A00920:152:HGHKKDRXX:2:2108:11171:14794 1:N:0:CGCGTTCA+CTAAGCCT
ACTCCTACGGGAGGCAGCAGTAAGGGATATTGCACAATGGGCGCAAGCCTGATGCAGCAACGCCGCGTGCCCGAGGAAGGCCTTCGGGTTGTAAAGGGCTTTTCTGGCTGAAGAGCAAGGACGGTAGGCCAGGAATAAGCGTCGGCTAACTACGTGCCAGCAGACGCGGTAAAACGTAGGACGCGAGCGTTATCCGGATTTACTGGGCGTAAAGCGTGCGCAGGCGGTTTTGTAAGACCGATGTGAAATC
+
F,FFFFF::FF:FFFFFFFFFFFFFF:F::FFFFFFFFFFFFFFFFFFFFFFFFFFFFFFFFF:FFFF:FFFFFFFFFFFFFFF:FFFFF::FFFFFFFFFFFFFFFFF:F:FFFFFFFF:FFFFFFFFFFFFFFFFFF:,FFFFFFFFFFFFFFFFFFFFF:,FF:FFFFF,:FFFFFFF:FFFFFFFFF:FF::FF:FFFFFFF,:FFFFFFFFFFFFFFFF,:FFFFFF:FFF,F,F:FFFFFFFFF
@A00920:152:HGHKKDRXX:2:2108:24496:15201 1:N:0:CGCGTTCA+CTAAGCCT
ACTCCTACGGGAGGCAGCAGTAGGGAATATTGGACAATGGGCGAAAGCCTGATCCAGCAATGCCGCGTGAGTGATGAAGGCCTTAGGGTTGTAAAGCTCTTTTACCCGGGATGATAATGACAGTACTGGGAGAATAAGCTCCGGCTAACTCCGTGCCAGCAGCCGCGGTAATACGGAGGGCGCAAGCGTTGTTCGGAATCACTGGGCGTAAAGCGCGCGCAGGCGGGTGTGCAAGTCGGACGTGAAATCC
+
FF:FFFFFFFFFFFF:FFFF,FFFFFFF:FFFFFFFFFFFFFFFFFFFFFFFFFFFFFFFFFFFF:FFFFFFF:FFFFFFFF:FFFFF:FF,::FFFFFFF,F,FFFFFFFFFFFF:FFFFF:FFFFFFFFFFFFFFFFFFFFFFFFFFFFFFFFFFFFFFFF:FFFFFF:F,FFFFFFFFFFFFFFFFFFFFFFF::FFFFFFFFFFFF:F:FFFFFFFFFFFFFF,FF::FFFFF::FFFFFF,,F:,
@A00920:152:HGHKKDRXX:2:2108:26829:15922 1:N:0:CGCGTTCA+CTAAGCCT
ACTCATACGGGAGGCAGCAGTGGGGAATTGTTCGCAATGGGCGCAAGCCTGACGACGCAACGCCGCGTGGAGGACGAAGATCTTCGGGTCGTAAACTCCTGTCGAGTGGGAAGAATGGATCGGGGATTAATAATCTAAGGTATTGACGGTACCACTAAAGGAAGCCCCGGCTAACTACGTGACAGCAGCCGCGGTAATACGGGGGGGGCAAGCGTTGTTCGGAATTACTGGGCGTAAAGGGCTCGTATGC
+
,,,,,:F:F:,,FFFFFFFFFFFFF,FFF:FFF:FFFF,,F:FFFF,FFF,F:FFFFFFFFF,F:::,:FF,,FFFFFFF:FFFFFFFF,FFFFFF,FF:FFF:FFFFFF:F:FFFF:FF,FFF:F,,FFFFFFFF,,F,FFFF:FFFFF::FFFF,FF,::,,F,FF,F,FFFFF,F:FF,:,,F:F,F:,:FFFFFF,,,,FF:,,FF,:FFF:F,FFFF:FFF:,F,,,FF:,F,,,:FFF:FF,FF
@A00920:152:HGHKKDRXX:2:2108:5231:16063 1:N:0:CGCGTTCA+CTAAGCCT
ACTCCTACGGGAGGCAGCAGTTAGGAATCTTGCGCAATGGGCGAAAGCCTGACGCAGCAACGCCGCGTGGGGGATGAAGGCTCTCGGGTTGTAAACCCCTTTCAGCAGGGACGATTGTGACGGTACCTGCAGAAGAAGGACCGGCTAACTACGTGCCAGCAGCCGCGGTAATACGTAGGTGGCGAGCGTTGTCCGGAATTACTGGGCGTAAAGGGCGCGTAGGCGGCTTTTTAAGTCAGATGTGAAAACC
+
FFFFFFFFFFFFFFFFFFFFFFFFFFFFFFFFFFFFFFFFFFFFFFFFFFFFFFFFFFFFFFFFFFFFFFFFFFFFFFFFFF:F:FFFFFFFFFFFF:FFF:FFFFFFFFFFFFFFFFFFFFFFFFFFFFFFFFFFFFFFFFFF:FFFFF:FFFFFFFFFFFFFFFFFFFFFFFFFFFFFFFFFFFFFFFFF::FFFFFFFFFFFFFFFFFFFFFFFFFFFFFFFFFFFFFFFF:FFFFFFFFFFFFF:F
@A00920:152:HGHKKDRXX:2:2108:9480:16564 1:N:0:CGCGTTCA+CTAAGCCT
ACTCCTACGGGAGGCAGCAGTGGGGAATATTGGACAATGGGCGCAAGCCTGATCCAGCCATGCCGCGTGGGTGAAGAAGGCCTTCGGGTTGTAAAGCCCTTTTGTCCGGAAAGAAATGTCTTCGGTTAATACCCGGGGATCCTGACGGTACCGGAAGAATAAGCACCGGCTAACTTCGTGCCAGCAGCCGCGGTAATACGAAGGGGGCGAGCGTTGTCCGGAATCAGTGGGCGTAAAGCGCGCGTAGGCG
+
FFF,FFFFFFFFFFFFFFFF:FFFF,F:FFFFFFFFFFFFFFF:FFFFFFFFFFFFFFFFFFFF:FFFFFFFF:,FFFFF::FFFFFFFFFFFFFFF,FFFF,FFF:FFFF,FFF,,:F,FFFFFFFFFFF::F:,:F::F,FFFFFFFFFF,F:FFFFFFFFF:FFFFF:FFFF,FFFFFFFFFFFFFFFFFFFFF:FFFFFFFFFF:F:FFFFFFFFFFF,F:F,FFFFFFFFFFF:FF,FF,FFFFF
@A00920:152:HGHKKDRXX:2:2108:29496:16814 1:N:0:CGCGTTCA+CTAAGCCT
ACTCCTACGGGAGGCAGCAGTGGGGAATCTTGGACAATGGGCGAAAGCCTGATCCAGCCATGCCGCGTGAGTGAAGAAGGCCTTAGGGTTGTAAAGCTCTTTTGCCCGGGAAGATAATGACGGTACCGGGAGAATAAGCCCCGGCAAACTTCGTGCCAGCAGCCGCGGTAATACGAAGGGGGCTAGCGTTGTTCGGATTTACTGGGCGTAAAGCGCACGTAGGCGGAGTGTTAAGTCGGGGGTGAAATCC
+
FFFFFFFFFFFFFFFFFFFFFFF:FFFFFFF:FFF:FFFFFFFFFFFFFFFFFFFFFFFFFFFFFFFFFF:FFFFFFFF,FF:FFFFFFFFFFFF,F,FFFF:FFFF::F,F:FFFFFFFFFFFFF:FF:FFFFFFFFFFFFFFFF:FFFFF:FFFFFFFFFFFFFFFFFFFFFF::FF,FFF,FFFFFFFFFFFFFFFFFFFFFFFFF,F,F,FFFFFF:FFFF:F::F,FFFFFFFFFFFFFFFFFF,
@A00920:152:HGHKKDRXX:2:2108:8666:17096 1:N:0:CGCGTTCA+CTAAGCCT
ACTCCTACGGGAGGCAGCAGTGGGGAATCTTGGACAATGGGCGCAAGCCTGATCCAGCGATGCCGCGTGAGTGAAGAAGGCCTTAGGGTTGTAAAACTCTTTCGACTGAGAAGATACATACGGTCTGCGGAGTACAAGCACAGGCAAACAACGAGCCAGCAGACGCGGAAAACGCATTCGGGCTAGCGGTGTTCGGCATTACGGGACGTAAAGCGCTCGTAGTCCGGTTTGTCTGTATGTGGAGAAGTCC
+
FF,FFFFFFFFFFFFFFFFFFFFFFFFF,FFF,FFFFFFFFFFFFFFFF:FFF,FF:F,F,FFFFFFFFFF:FFFFFFFFFFFF,FFFFFFFFFFFFFFFFFFFFF,FFFFFFF,,F,,,,FFF,F,F:,,F,F,F:F,::,,F,,,,,,,,F:,,:,,,:F,,:F,F,F,,,:,,,F,::,FFF,:F,FF,,,FF,:FF,F,FF,:,FF,,FF:F,,,,FF,:,,:,FFFFF,FF,,F,,F,F:,,:FF
@A00920:152:HGHKKDRXX:2:2108:6587:17409 1:N:0:CGCGTTCA+CTAAGCCT
ACTCCTACGGGAGGCAGCAGTGGGGAATCTTGCGCAATGGGCGAAAGCCTGACGCAGCAACGCCGCGTGCGGGAAGACGGCCTTCGGGTTGTAAACCGCTTTCAGCAGGGACGAAATTGACGGTACCTGCAGAAGAAGCTCCGGCCAACTACGTGCCAGCAGCCGCGGTAAGACGTAGGGGGCGAGCGTTGTCCGGAATTATTGGGCGTAAAGGGCTCCTAGGCGGTTCAGTAAGTCGACTGTGAAAATC
+
FFFFFFFFFFFFFFFFFFFF:FFFFF:FFFFFFFFFFFFFFFFFFFFFFFFFFFFFFFFFFFFFFFFFFFFFFFFF:FFFFFFFFFFFFFFFFFFFFFFFFFFFFFFFFFFFFFFFFFFFFFFFFFFFFFFFFFFFFFFFFFFFFFFFFFFFFFFFFFFFFFFFFFFFFFFFFFFFFFFFF:FFFFFFFFFFFFFFFFFFF:FFFFFFFFFFFFFFFFFFFFFFFFFFFFF:F:FFFFFFFFFFFFFFFF
@A00920:152:HGHKKDRXX:2:2108:12436:17895 1:N:0:CGCGTTCA+CTAAGCCT
ACTCCTACGGGAGGCAGCAGTGGGGAATATTGCACAATGGGCGAAAGCCTGATGCAGCAACGCCGCGTGCGGGAAGAAGGCCCTAGGGTTGTAAACCGCTTTCAGCAGGGAAGAAAATGACGGTACCTGCAGAAGAAGGTGCGGCCAACTACGTGCCAGCAGCCGCGGTGACACGTAGGCACCAAGCGTTGTCCGGATTTATTGGGCGTAAAGAGCTCGTAGGCGGTTCAGTCAGTCGGGTGTGAAAACT
+
FFFFFFFFFFFFFFFFFFFFFFFFFFFF,FFFFFFFFFFFFFFFFFFFFFFFFFFFFFFFFFFFFFFFFFFFFFFFFFFFFFFFFFFF:FFFFFFFFFFFFFFFFFFFFFFFFFFFFFFFFFFF:FFFFFFFFFFFFFFFFFFFFFFFFFFFFFFFFFFFFFFFFFFFFFFFFFFFFFFFFFFFFFFFFFF,FFFFFF:FFFFFFFFFFFFFFFFFFF:FFFFFFFFF:FF:FFFFF:FFFFFFFFF:F:
@A00920:152:HGHKKDRXX:2:2108:6262:18286 1:N:0:CGCGTTCA+CTAAGCCT
ACTCCTACGGGAGGCAGCAGTGGGGAATATTGGACAATGGGCGCAAGCCTGATCCAGCCATGCCGCGTGTGTGAAGAAGGCCTTCGGGTTGTAAAGCACTTTTGTTGGGGAAGAAAACCTGTTGGTTAATACCCGGCGGGAATGACGGTACCCACAGAAAAAGCCCCGGCTAACTTCGTGCCAGCAGCCGCGGTAATACGGAGGGTGCGAGCGTTGTCCGGAATCACTGGGCGTAAAGGGCGCGTAGGTG
+
FFFFFFFFFFFFFFFFFFFFFFFFFFFFFFFFFFFFFFFFFFFFFFFFFFFFFFFFFFFFFFFFFFFFFFFFFF:FFFFFFFFFFFFFFFFFFFFFFFFFFFFFFFFFFFFFFFFFFFFFFFFFFFFFFFFFFFFFFFFFFFFF:FFFFFFFFFFFFFFFF:F:FFFFFFF:FFFFFFFFFF:FFFFFFFFFFFFF:FFFFFF:FFFFFFFFFFFFFFFFFFFFFFFFFFFFFFF:F::FFFFFFFFFF:
@A00920:152:HGHKKDRXX:2:2108:29649:18427 1:N:0:CGCGTTCA+CTAAGCCT
ACTCCTACGGGAGGCAGCAGCAAGGAATTTTCGGCAATGGGCGCAAGCCTGACCGAGCAACGCCGCGTGCAGGACGACGGCCTTCGGGTTGTAAACTGCTTTTGTGGGGGATGATAGTGACAGTACCCCGCGAAGAAGGCTCGGCTAACTCTGTGCCAGCAGCCGCGGTAAGACAGAGGAGCCAAGCGTTGTCCGGACTGACTGGGCGTAAAGCGCCCGCAGGCGGTCGCGTCAGTGCCGTGTGAAAGCC
+
F,,,,FF:F,FF:FFF,,F:FFFF:FF:FF,:FFFF,FFFFFFFFFFFFFFFFFFFFFFFF,,F:F:F:F,::FFFFFFFFFFFFFF:FFFF,FF,FF:F:,F,FF,FF,FF:F::F:F,FFFF,FFFFFFF:::FFFFFFFFFFFFF::FFFFFF:FF:F,FFFFFFF,FF:,,:FF,FF,FFFF:F,FFFF,F,:F,F,FF,,FFF,F,,:FFFFFFFFFF:F,FFFFF::FFFF,F,FFF:F,FFFF
@A00920:152:HGHKKDRXX:2:2108:21721:18443 1:N:0:CGCGTTCA+CTAAGCCT
ACTCCTACGGGAGGCAGCAGTGGGGAATTGTTCACAATGGGCGCAAGCCTGATGACGCAACGCCGCGTGGGGGATGAAGGTCTTCGGATTGTAAACCCCTGTCGAATGGGACGAAAGACTCGCGAGTGAATACTGCGCGAGAGTGACGGTACCGTTAAAGGAAGCCACGGCTAACTCTGTGCCAGCAGCCGCGGTAATACAGAGGTTGCGAGCGTTAATCGGAATTACTGGGCGTAAAGCGCACGTAGGC
+
FFFFFFFFFFFFFFFFFFFFFFFFFFFFFFFFFFFFFFFFFFFFFFFFFFFFFFFFFFFFFFFFFFFFFFFFFFFFFFFFFFFFFFFFFFFFFFFFF:FFFFFFFFFFFFFFFFFFFFFFFFFFFFFFFFFFFFFFFFFFFFFFFFFFFFFFFFFF:FFFFFFFFFFFF:FFFFFFFFFFF:FFFFFFFFFFFFFFFFFFFFFFFFFFFFFFFFFF,FFFFFF:F,FFFFFFFFF:FFFF:FFF,FFFFF
@A00920:152:HGHKKDRXX:2:2108:24433:18881 1:N:0:CGCGTTCA+CTAAGCCT
ACTCCTACGGGAGGCAGCAGTAGGGAATCTTGCGCAATGGGCGAAAGCCTGACGCAGCGACGCCGCGTGAGTGATGACGGCCCTCGGGTTGTAAAGCTCTGTGGAGAGGGAAGAATAAGCGTAGGTTAATACCCTGCGTGATGACGGTATCTCTTTAGCAAGCACCGGCTAACTCTGTGCCAGCAGCCGCGGTAAGACAGAGGGTGCAAACGTTGTTCGGAATCACTGGGCGTAAAGCGCGTGTAGGCGG
+
FFFFFFFFFFFFFFFFFFFFFFFFFFFFF:FFFFFFF:FFFFFFFFFFFFFFFFFFFFFFFFFFFFFFFFFFFFFFFFFFFFFFFFFFF,FFFF,:FFF:FFFFFFFFFF:FFF:FFFFFFFFFFFFFFFFFFFFFFFFFFFFFFFFFFFFFFFFFFFFFFFFFFFFFFFFFFFFFFFFFFFFFFFFFFFFFFFFFFFFFFFFFFFFFF:FFFFFFFF:FF:FFFFF:FFFFFFFFFFFFFFFFFFFFFF
@A00920:152:HGHKKDRXX:2:2108:5032:18975 1:N:0:CGCGTTCA+CTAAGCCT
ACTCCTACGGGAGGCAGCAGTGGGGAATATTGGACAATGGGCGAAAGCCTGATCCAGCAATGCCGCGTGAGTGATGAAGGCCTTAGGGTTGTAAAGCTCTTTTACCCGGGATGATAATGACAGTACCGGGAGAATAAGCTCCGGCTAACTCCGTGCCAGCAGCCGCGGTAATACGGAGGGAGCTAGCGTTGTTCGGAATTACTGGGCGTAAAGCGCACGTAGGCGGCTTTGTAAGTTAGAGGTGAAAGCC
+
F:FFF:FFFFFFFFFFFFFFFFFFFFFFFFFFFFFFFFFFFFFFFFFFFFFFFFFFFFFFFFFFFFFFFFFFFFFFFFFFFFFFFFFFFFFFFFFFFFFFFFFFFFF:F:,FFFF:FFFFFFFFFFFFFFFFFFFFFFFFFFFFF:::FFFFFFFFFFFFFF,FFFFFFF:FFFFFFFFFFFFFFFFF:FFF:FFF:::F:::FFF:F,F:F::F,FF::FFF,,FFFFFFFF:,FF,:FF::F:F:F,F
@A00920:152:HGHKKDRXX:2:2108:25174:19006 1:N:0:CGCGTTCA+CTAAGCCT
ACTCCTACGGGAGGCAGCAGTGGGGAATATTGGGCAATGGGCGCAAGCCTGACCCAGCCACGCCGCGTGAGTGATGAAGGCCTTCGGGTCGTAAAGCTCTGTGGGGAGGGACGAAGAAGGAGCGGCAAATAGCCGCCTCCGGTGACGGTACCTCCTTAGCAAGCACCGGCTAACTCCGTGCCAGCAGCCGCGGTAATACGGAGGGTGCAAACGTTGCTCGGAATTACTGGGCGTAAAGCGTGCGTAGGTG
+
FFFFFFFFFFFFFFFFFFFFFFFFFFFFFFFFFFFFFFFFFFFFFFFFFFFFFFFFFFFFFFFFFFFFFFFFFFFFFFFFFFFFFFFFFFFFFFF:FFFFFFFFFFFFFFFFFF:F::FFFFFFFFFF:FFFFFFFF:FFFFFFFFFFF,FFFFFFFFFFFFFFFFFFFFF:FFFFFFFFFFFFF:F:FFFFFF::FFFFFFFFFFFFF,FFF::FFF:FF:,FFFFFFFFFFFF,FF:F:F:FFFFFFF
@A00920:152:HGHKKDRXX:2:2108:12979:19429 1:N:0:CGCGTTCA+CTAAGCCT
ACTCCTACGGGAGGCAGCAGTGGGGAATATTGGACAATGGGCGAAAGCCTGATCCAGCAATGCCGCGTGAGTGATGAAGGCCTTAGGGTTGTAAAGCTCTTTTACCCGGGATGATAATGACAGTACCGGGAGAATAAGCTCCGGCTAACTCCGTGCCAGCAGCCGCGGTAATACGGAGGGAGCTAGCGTTGTTCGGAAATACTGGGCGTAAAGCGCACGTAGGCGGCGCAGCAAGTCAGGGGTGAAATCC
+
FFFFFFFFFFF:FFFFFFFFFFFFFFFF,FFFFFFFFFFFFFFF:FFFFFFFFFFFFFFFFFFFFFFFFFFFF,FFFFFFFFFFFFFFFFFFFFFFFFFF:FFFF,FFFFFFFF::FFFFFFFFF,FFFFFF,FFFF,FFFFFF:FFF,,FF,FF:F,FFFFF,FFFFFFFFFFFFFFFFFFFFFFFFFFFFF:FFFFFFFFFFF:FFFF,,FFF:,FFFFFFFFFFFFFFFFFFFFF:,FFFFF,F:FF
@A00920:152:HGHKKDRXX:2:2108:11026:19961 1:N:0:CGCGTTCA+CTAAGCCT
ACTCCTACGGGAGGCAGCAGTAAGGAATATTGCGCAATGGGCGAAAGCCTGACGCAGCAACGCCGCGTGCGGGATGAAGGCCCTCGGGTTGTAAACCGCTTTCAGTAGGGAAGAAAATGACGGTACCTACAGAAGAAGCCCCGGCCAACTACGTGCCAGCAGCCGCGGTAACACGTAGGGGGCGAGCGTTGTCCGGATTTATTGGGCGTAAAGGGCTCCTAGGCGGTTCAGTAAGTCGACTGTGAAAATC
+
F:FF:FFFFF:FFFFFFFFF:FFFFFFFF:FFFFFFFFFFFFFFFFFF:FF:FFF,FFFFFFFFFFFFFFFF,FFF:FFFFFFFFFF:FFFFF:FFFFF:FFFFFFFF,:FFF:FFFFFFFF:FFF:::FFF:FF,FFFFFFFFFFFFF:FFF:FFFFFFFFFFFFFFFFFFFFFFFFFFFFFFFFFFFFF:FFFFFFFFFFFFFFFFFFF:FFFF:::FFFFFFF:FFFF:F:F,F,:FFFFFF,,F::
@A00920:152:HGHKKDRXX:2:2108:10321:20243 1:N:0:CGCGTTCA+CTAAGCCT
ACTCCTACGGGAGGCAGCAGTGAGGAATCTTCCACAATGGACGAAAGTCTGATGGAGCAACTCCGCGTGCAGGATGAAGGCCTTCGGGTTGTAAACTGCTTTTATTTGTGAAGAATATGACGGTAACAAATGAATAAGGGTCGGCTAACTACGTGCCAGCAGCCGCGGTCATACGTAGGACCCAAGCGTTATCCGGAGTGACTGGGCGTAAAGGGCTCGTAGGTGGCCAACTAAGTCGGATGTGAAATCC
+
FFFFFFFFFFFFFFFFFFFFFFFFFFFFFFFFFFFFFFFFFFFFFFFFFFFFFFFFFFF:FFFFFFFFFFFFFFFFFFFFFFFFFFFFFFFFFFFFFFFFFFFFFFFFFFFFFF:FFFFFFFFFFFFFFFFFFFF:FFFFFFFFFFFFFFFFFFFFFFFFFFFFFFFFFF:FFFFFFFFFFFFFFFFFFFFFFFFFFFFFFFFFFFFFFFFFFFFFFFFFFFFFF:FFFFFFFFFF:FFFFFFFFFFFFF
@A00920:152:HGHKKDRXX:2:2108:10682:20369 1:N:0:CGCGTTCA+CTAAGCCT
ACTCCTACGGGAGGCAGCAGTAAGGAATATTGCGCAATGGGCGAAAGCCTGACGCAGCAACGCCGCGTGCGGGATGAAGGCCCTCGGGTTGTAAACCGCTTTCAGTAGGGAAGAAAATGACGGTACCTACAGAAGAAGCCCCGGCCAACTACGTGCCAGCAGCCGCGGTAACACGTAGGGGGCGAGCGTTGTCCGGATTTATTGGGCGTAAAGGGCTCCTAGGCGGTTCAGTAAGTCGACTGTGAAAATC
+
F,F:FFFFFFFFFFFF,FFFFFFFFFFFFFFFFFFFFFFFFFFFFFFF:FFF::FFFF:,FFFFF::FFFFF:,FFFFFF::FFFFFFFFFFFFFFFFFFFFFFFFFFFF::FFFFFFFFF,FF:::FFF:FFFFF:FFF:FF:FFFFFFFF::FFFFFFFF,FFFFFFFFFFF,FF:FFFFFFFFFFFFFFFFFFFFFFFFFF,:F:F:FFF::FF:FF:FFF,,FF:FFFFFFFFFFFF:F:FF:FF:
@A00920:152:HGHKKDRXX:2:2108:9263:20447 1:N:0:CGCGTTCA+CTAAGCCT
ACTCCTACGGGAGGCAGCAGTGGGGAATCTTGCGCAATGGGCGAAAGCCTGACGCAGCAACGCCGCGTGCGGGAAGACGGCCTTCGGGTTGTAAACCGCTTTCAGCAGGGACGAAATTGACGGTACCTGCAGAAGAAGCACCGGCCAACTACGTGCCAGCAGCCGCGGTAAGACGGAGGGGGCGAGCGTTGTCCGGAATTATTGGGCGTAAAGAGCTCGTAGGCGGTGTGTCGCGTCGGCCGTGAAAACC
+
FFFFFFFFFFFFFFFFFFFFFFFFFFFF,FFFFFFFFFFFFFFFFFFFFFFFFFFFFFFF,FFFFFFFF,F:FFFFFFFFFFFFF:FFFFFFFFFF:,FFFFFFFFFFFFF:FF:,:FFF,FFF:F:FF,FFFFF:FFF,FF:F:FFFFFFFFFFFFF:FFFFF:F:FF:F:FF:,FFFFFFF:FFFF,FFFF:FF:::F,,FFFFF:F,FFFF:FFF::,::,F:,F,FFFF,FFFF,FFF,FFF,,FF
@A00920:152:HGHKKDRXX:2:2108:2672:20556 1:N:0:CGCGTTCA+CTAAGCCT
ACTCCTACGGGAGGCAGCAGTGGGGAATATTGGACAATGGGCGCAAGCCTGATCCAGCCATGCCGCGTGAGTGAAGAAGGCCTTCGGGTTGTAAAGCTCTTTTGTTGGGGAAGAAAAGCTTCCGGTTAATACCCGGGAGTCCTGACGGTACCCAAAGAATAAGCACCGGCTAACTTCGTGCCAGCAGCCGCGGTAATACGAAGGGTGCAAGCGTTACTCGGAATTACTGGGCGTAAAGCGTGCGTAGGTG
+
FFFFFFFFFFFFFFFFFFFF:FFFFFFFFFFFFFFF:FFFFFFFFFFFFFFFFFFFFFFFFFFFFFFFFFFFFFFFFFFFFFFFFFFFFFFFFFFFFFFFFFFFFFFFFFFFFFFFFFFFFFFFFFFFFFFFFFFFFFFFFFFFFFFFF,FFFFFFFFFFFFFFFFFFFFFFFFFFFFFFFFFFFFFFFFFFFFF:FFFFFFFFFFFFF,FFFFFFFFFFFF:FFFFFFFFFFFF,FFFFFFFFFFFFFF
@A00920:152:HGHKKDRXX:2:2108:16034:20588 1:N:0:CGCGTTCA+CTAAGCCT
ACTCCTACGGGAGGCAGCAGTGGGGAATATTGGACAATAGGCGCAAGCCTGATCCAGCCATGCCGCGTGAGTGAAGAAGGCCTTCGGGTTGTAAAGCTCTTTTGTTGGGAAAGAAAAGCTTTCGGTTAATAACCGGGAGTTCTGACGGTACCCAAAGAATAAGCACCGGCTAACTTCGTGCCAGCAGCCGCGGTAATACGAAGGGTGCAAGCGTTACTCGGAATTAATGGGCGTAAAGCGTGCGTAGGTG
+
:FFFFFFFFFFFFFFFFFFFFFFFFFFFFFFFFFFFFFFFFFFFFFFFFFFFFFFFFFFFFFFFFFFFFFFFFFFFFFFFFFFFFFFF:FFFFFFF:FFFFFFFFFFFFFFFFFF:FFFFFFFFF:FFFFFFFFF:FFFFFFFFFFFFFFFFFFFFFFFFFFFF,F,FFFFFFFFFFFFFFFFFFFF:::FF,F,FFFF,:FF:FFFFF,,FF:F:FF:FFF:FFF,FF,F:FFF:FFFFFFFFFFFFFF
@A00920:152:HGHKKDRXX:2:2108:9281:20979 1:N:0:CGCGTTCA+CTAAGCCT
ACTCCTACGGGAGGCAGCAGTGGGGAATATTGCGCAATGGGCGAAAGCCTGAAGCAGCGACGCCGCGTGGGGGAGGAAGCCCTTCGGGTTGTAAACCACTGTCAGATGGGAAGAATGGTCCATTGATGAAATGCGGGGGAATTGACGGTACCAACAGATTAAGCACCGGCTAAATCCGTGCCAGCAGCCGCGGTAATACGGAGGGTGCAAACGTTGATCGGAATCACTGGGCGTAAAGCGCGCGTAGGCG
+
FFFFFFFFFFFFFFFFFFFFFFFFFFFF,:FF,:FFFFFFFFFFFFFFFFFF,,FFFF,F,FFFFFFFF,F,FF:FFFF:FF:FFFFF,FFFFFFFF,FF:F,FF:,FFFF:FFFFF,F,F,F,FF,,:FFF:F,,F,FF,FFF:FFFFFFF,,FFFF,,F:FFFFFFFFF::,:FFFFFFFFFFFFFFFFFFFFF,FFFFF,FFF,F,:,FFFF,,F:,FF:F,FFFFFFF,FF,FF,F:,FFFFFFFF
@A00920:152:HGHKKDRXX:2:2108:32823:21480 1:N:0:CGCGTTCA+CTAAGCCT
ACTCCTACGGGAGGCAGCAGTGGGGAATATTGGACAATGGGCGCAAGCCTGATCCAGCCATGCCGCGTGTGTGAAGAAGGTCTTCGGATTGTAAAGCACTTTAAGTTGGGAGGAAGGGCAGTAATTTAATACCTTGCTGTTTTGACGTTACCGACAGAATAAGCACCGGCTAACTCTGTGCCAGCAGCCGCGGTAATACAGAGGGTGCAAGCGTTAATCGGAATTACTGGGCGTAAAGCGCGCGTAGGTG
+
FFFFFFFFFFFFFFFFFFFFF:FFFFFFFFFFFFFFFFFFFFFFFFFFFFFFFFFFFFFFFFFFFFFFFFFFF:FFFFFFFFFFFFFFFFFFFFFFFFFFFF:FFFFFFFFFFFFF,F::FFFF,FF:FFFFFFFF,:FFFFFF:F,FFFFFFFFFFFFFFFF:FFFFFFFFFFF,FFFFFFF,FFFF:F:FF,FFFFFF,F,FFFFFFFF,FFFFFFF,FFFFFFFF:FF,FFFFFFF,,FFFFF::F,
@A00920:152:HGHKKDRXX:2:2108:3884:21652 1:N:0:CGCGTTCA+CTAAGCCT
ACTCCTACGGGAGGCAGCAGTGGGGAATTGTTCACAATGGGCGCAAGCCTGATGACGCAACGCCGCGTGGAGGATGAAGGTCTTCGGATTGTAAACTCCTGTTGCCCGGGACGAATGGCTCCAACCTAACACGTTGGAGTGTGACGGTACCGGGTGAGGAAGCCCCGGCTAACTCTGTGCCAGCAGCCGCGGTAATACAGAGGGGGCAAGCGTTGTTCGGAATTACTGGGCGTAAAGGGCGCGTAGGCGG
+
,FFFF:FFFFFFFFF:FFFFFFFFFF:FFFFFFFFFFFFFFFFFFFFFFFFFFFFFFFFFFFFFFFFFFFFFFFFFFFFFFFFFFFFFFFFFFFFFFFFFFFFFFFFFFFFFFF,FFFFFFFFFFFFFFFFFFFFFFFFFFFF:FFFFFFFFFFFFFFFFFF:FFFFFFFFFFFFF:FFFFFFFFFFFFFFFFFFFF::FFFFFFFFF:FFFFFFFF:FFFFFFFFFFFFFFFFF:F,FFFFF,FFFFFF
@A00920:152:HGHKKDRXX:2:2108:29478:21731 1:N:0:CGCGTTCA+CTAAGCCT
ACTCCTACGGGAGGCAGCAGTGGGGAATCTTGCACAATGGGGGAAACCCTGATGCAGCGACGCCGCGTGAGCGATGAAGCCCTTCGGGGTGTAAAGCTCTTTCGGCAGGGACGATAATGACGGTACCTGAAGAAGAAGCTGCGGCTAACTACGTGCCAGCAGCCGCGGTAATACGTAGGCAGCGAGCGTTGTTCGGAGTTACTGGGCGTAAAGAGTGCGTAGGCGGTGTTCCAAGTCTGGTGTGAAATCT
+
FFFFFFFFFFFFFFFFFFFFFFFFFFFFFFFFFFFFFFFFFFFFFFFFFFFFFFFFFFFFFFFFFFFFFFFFFFFFFFFFFFFFFFFFF:FF:FFFFFFFFFFFFFFFFFFFFFFFFFFFFFFFFFFFFF:F:FF:FFFFFFFFFFFFFF:FF:FFFFFF:FFFFFFFF:FFFFFFFFFFFFFFFFFFFF::FFFFFFFFFFFFFFFFFFFFFFFFFFFFFFFFFFFFF:FFFFFFFFFFFFFFFFFF::
@A00920:152:HGHKKDRXX:2:2108:21142:22138 1:N:0:CGCGTTCA+CTAAGCCT
ACTCCTACGGGAGGCAGCAGTGAGGAATTTTGCGCAATGGGGGAAACCCTGACGCAGCGACGCCGCGTGGAGGATGACGTCCTTCGGGATGTAAACACCTGTCAGAGGGGATGATGATGACATAACCCACCGAGGAAGCACCGGAAAACTCCGTGCCAGCACCCCCGGTAATACGGAGGGTGCAACCGTTGTTCGAAATAACTGGGCGAAACCCGTACGAAGCCGGCGGATTAAGACGAATGTAAAAGCC
+
FFFFF,FFFFFFFFF::FFFFFFF:,FFFFFF:F,FF:FF,FFF,FFFFF:FF,FF,FFFF:FFFFFFF,FF,F,:FFF,F,FFFFF:FF:FF:::,FFFF:FFF,FFF:F:FF,,FF::,F,FFFFF,,,,,F:FF,:,:FF:,,:,:::F,,FF:,,F,,:F,F:,FF,,:,F,FFFFF,F::,F:F:,F,FF,F:F:FFFFF,FFFF:,F::F,F,:,F,F,,FF,:F,:,,:,,F:FFF,F:,,F,
@A00920:152:HGHKKDRXX:2:2108:25816:22185 1:N:0:CGCGTTCA+CTAAGCCT
ACTCCTACGGGAGGCAGCAGTGGGGAATTGTTCGCAATGGACGAAAGTCTGACGACGCAACGCCGCGTGAAGGATGAAGGTCTTCGGATTGTAAACTCCTGTCAGGCGGGACGAAGGCTGCGGGGCGAATAGGCCTGCAGCTTGACGGTACTGCCAGAGGACGCCCCGGCTAACTCCGTGCCAGCAGCCGCGGTAATACGGAGGGGGCTAGCGTTATTCGGAATTATTGGGCGTAAAGGGCGCGTAGGCG
+
FFFFFFFFFFFFFFFFFFFFFFFFFFFFFFFFFFFFFFFFFFFFFF:FFFFFFFFFFFFFFFFFFFFFFF:FFFFFF,FFFFFFFFFFFFFFFFFFFFFFFFFFF::FFFFFFFFFFF:FFFFFFFF:FFFFFFFFFFFFFFFFFFFFFFFFFFFFFFFF:,FFFFFFFF:FFFFFFFFFFFFFFF:FFFFFFF:,FFFFFFFFFFFFF::F:F:,FFFF,FFFF:FFFFF:FF::FFF:FFFFFFFFF:
@A00920:152:HGHKKDRXX:2:2108:4634:22326 1:N:0:CGCGTTCA+CTAAGCCT
ACTCCTACGGGAGGCAGCAGTGGGGAATATTGGACAATGGGCGCAAGCCTGATCCAGCCATGCCGCGTGAGTGATGAAGGCCTTAGGGTTGTAAAGCTCTTTCACCGGAGAAGATAATGACGGTATCCGGAGAAGAAGCCCCGGCTAACTTCGTGCCAGCAGCCGCGGTAATACGAAGGGGGCTAGCGTTGTTCGGAATTACTGGGCGTAAAGCGCACGTAGGCGGATCGATCAGTCAGGGGTGAAATCC
+
FFFFFFFFFFFFFFFFFFFFFFFFFFFFFF:FF:FFFFFFFFFFFFFFFFFFFFFFFFFFFFFFFFF:FFFFFFFFFFFFFFFFFFFFFFFFFFFFFFFFFFFFFFFFFFFFFFFFFFFFFFFFFFFFFFFFFFFFFFFFFFFFFFFFFFFFFFFFFFFFFFFF:FFFFFFFFFF:FFFFFFFFFFFF:FFF:FFFFFFFFFF:FFFFF,FFFFFF:FFFFF:FFFFFFF:FFFF:FFFF:FFFF:FFFF
@A00920:152:HGHKKDRXX:2:2108:32606:23484 1:N:0:CGCGTTCA+CTAAGCCT
ACTCCTACGGGAGGCAGCAGTAGGGAATATTGGACAATGGGCGCAAGCCTGATCCAGCCATGCCGCGTGAGTGAAGAAGGCCCTCGGGTTGTAAAGCTCTTTTGTCCGGAAAGAAAAGCGCCGGGTTAATACCCTGGTGTCCTGACGGTACCGGAAGAATAAGCACCGGCTAACTTCGTGCCAGCAGCCGCGGTAATACGAAGGGTGCAAGCGTTACTCGGAATTACTGGGCGTAAAGCGTGCGTAGGTG
+
FFFFFFFFFFFFFFFFFFFFFFF:FFFFFFFFFFFFFFFFFFFFFFFFFFFFFFFFFFFFFFFFFFFFF:FFFF:FFFFFFFFFFFFFFFFFFFFFFFFFFFFFF:FFFFFFFFF:FFFFFFFFFFFFFFFFFF:FFFFFF,F,:F:FF:FFFFFFFFFF:FF,FFF,F:,FF:F,FFFF:FF,,FFF:FFFF:F:F::FF:FF,F:F:FFF,FFFFFFF,FFF:,,FF:FF,,FFFFF,:F:,F,F:FF
@A00920:152:HGHKKDRXX:2:2108:9272:23657 1:N:0:CGCGTTCA+CTAAGCCT
ACTCCTACGGGAGGCAGCAGTAGGGAATATTGGGCAATGGCCGAGAGGCTGACCCAGCCATGCCGCGTGCAGGAAGAAGGCCTTCTGGGTTGTAAACTGCTTTTATACGGGAAGAAAACGCTCTTGCGAGAGTAACTGACGGTACCGTATGAATAAGCACCGGCTAACTTCGTGCCAGCAGCCGCGGTAATACGAAGGGTGCAAGCGTTACTCGGAATTACTGGGCGTAAAGCGTGCGTAGGTGGTTCGT
+
F,FFFFF,F:F::FFFFFFFF,:F,FFFFF:FFF::F,FFFFFFFFF:FFFFFFFF,FFFFFFFFFFFFF,FF::FFF::F:FFFF:FF::FFF,::,FFFFFFFFFFF::F:FFFFFFFFFFFFFFFFFFFFF,FFFFFF:F,F:FF:FFF:FF:FFFF:F:FFFFFFFFFFFFFFF,:FFFFFFFFF:FFFFF,:FFFF:F,FFF,F,FF:FF::F,:FFFFF:,F::FF,FFFFF:FFF::FF:F,F
@A00920:152:HGHKKDRXX:2:2108:30074:23891 1:N:0:CGCGTTCA+CTAAGCCT
ACTCCTACGGGAGGCAGCAGTAGGGAATTTTCCACAATGGACGAAAGTCTGATGGAGCAACGCCGCGTGCAGGATGAATGCCTTCGGGTTGTAAACTGCTTTTATATGTGACGAATATGACGGTAGCATATGAATAAGGATCGGCTAACTCCGTGCCAGCAGCCGCGGTCATACGGAGGATCCAAGCGTTATCCGGAATTACTGGGCGTAAAGAGTTGCGTAGGCGGCATTGTAAGCAGATAGTGAAATC
+
FFFFFFFFFF:FFFFFFFFFFFFFF:FFFFFFFFFFFFFFFFFFFFF::FFF:FFFFFFFFFFFFFFFFFFFFFFFFFFFFFFFFFFFFFFF:FFFFFFFFFFFFFFFFFFFF::FFFFFFFFFFFFF:FFFFFF:FFFFFFFFFFFFFFFFFFFFFFFFFFFFFFFFF:FFF:FFFFFF:FFFFFFFFFFF::F::FF:FFFFFFFFF,FFF,:::FFFFFFF:FF:FFF::,:FFF:FFF::F:FF::
@A00920:152:HGHKKDRXX:2:2108:26223:24862 1:N:0:CGCGTTCA+CTAAGCCT
ACTCCTACGGGAGGCAGCAGTGGGGAATATTGCACAATGGGGGAAACCCTGATGCAGCCATGCCGCGTGTGTGAAGAAGGCCTTCGGGTTGTAAAGCACTTTAAGCAGTGAGGAAGGGTTGAACGCTAATATCGTTCAACATTGACGTTAGCTGAAGAATAAGCCACGGCTAACTACGTGCCAGCAGCCGCGGTAATACGTAGGTGGCAAGCGTTGTCCGGATTTACTGGGCGTAAAGAGCGCGCAGGCG
+
FFFFFFFFFFFFFFFFFFFFFFFFFFFFFFFFF:FFFFFFFFFFFFFFFFFFFFFFFFFFFFFFFFFFF:FFFF:FFFFFFF,FFFFFFFFFFFFFFFFFFF,FFF,F,,FFFF,FFFFF,FFFFFF,FFF,FF:FFFFF::FF:FFFFF:FF:,FFFFFFFFF,:FFFFF:FFFFFFFF:FFFFFFFFF:FFFF::F:FFFFFFFFFF,FFFFF:FF:FF:F::FFFFFFFFF:FFFFF,F:F:FFF:F
@A00920:152:HGHKKDRXX:2:2108:5692:25034 1:N:0:CGCGTTCA+CTAAGCCT
ACTCCTACGGGAGGCAGCAGTGAGGAATATTGCGCAATGGAGGAAACTCTGACGCAGCCACGCCGCGTGCAGGAAGACACCCCTCAGGGGCGTAAACTGCTTTTGTACGAGAAGAACACCTCCTCTCGGGGAGGTCTGACGGTATCGTACGAATAAGGACCGGCTAACTCCGTGCCAGCAGCCGCGGTAATACGGAGGGTCCAAGCGTTGTCCGGAATCACTGGGTGTAAAGGGTGCGCAGGCGGGCGTG
+
:FFFF:F:FFFFFFFFFFFFFFFFF:FFF:FFFFFFFFFFFFFF,FFFFFFFFFFFFFFFFFFFFFFFFFFFFFFFFFFFFFFFFFFFFFFFFFFFFFFF:FFFFFFFFFFFFFFFFFFFFFFFFFFFFFFFFFFFFF::FF:,FFFFFFFFFFFFFFFFF,FFFFFFFFFFFFFF:FFFFFFFFFFFF,F:FFFFF:FFFFF,FFFFFFFFF:FF:FFFFF:FF:FFFFF:FFFFFFF:FFFFFFFFFF
@A00920:152:HGHKKDRXX:2:2108:4200:25300 1:N:0:CGCGTTCA+CTAAGCCT
ACTCCTACGGGAGGCAGCAGTGGGGAATCTTGGACAATGGGGGCAACCCTGATCCAGCCATGCCGCGTGAGCGATGAAGGCCTTAGGGTTGTAAAGCTCTTTCACCCGTGAAGATAATGACGGTAGCGGGAGAAGAAGCACCGGCTAACTTCGTGCCAGCAGCCGCGGTAATACGAAGGGTGCAAGCGTTACTCGGAATTACTGGGCGTAAAGCGTGCGTAGGTGGTTCGTTAAGTCTGATGTGAAAGCC
+
FF:FF:FFFFFFFFFFFFFFFFFFFFFFFFFFFFFFF,FFFFF:FFFFFFFFFFFFFFFFFFFFFFFFFFFFFFFFFFFFFFFFFFFFFFFFFFFFFFFFFFFFFFFFFFFFFFFFFFFFFFFFFFFFFFFFFFFFF:FFFFFFFFFFFFFFFFFFF,FFFFFFFFFFF:FFFFFFFFFFFFFF,FFFFFF:FFFFF,FFFFFFFFFFFFFFFFFFF:F:,FFFFFFFFFFFFFFFF:FFFFFFFFFF:F
@A00920:152:HGHKKDRXX:2:2108:11125:25300 1:N:0:CGCGTTCA+CTAAGCCT
ACTCCTACGGGAGGCAGCAGTGGGGAATATTGGACAATGGGCGCAAGCCTGATCCAGCCATGCCGCGTGAGTGATGAAGGCCTTAGGGTTGTAAAGCTCTTTTACCAGGGATGATAATGACAGTACCTGGAGAATAAGCTCCGGCTAACTCCGTGCCAGCAGCCGCGGTAATACGGAGGGAGCTAGCGTTGTTCGGAATTACTGGGCGTAAAGCGCGCGTAGGCGGTCCATTAAGTCAGGGGTGAAATCC
+
FFFFFFFFFFFFFFFFFFFFFFFFFFFFFFFFFFFFFFFFFFFFFFFFFFFFFFFFFFFFFFFFF:FFFFFFF:FFFFFFFFFFFFFFFFFFFFFFFFFFFFFFFFFFFFFFF:FFFFFFFFFFFFF:FF:FFF::FFFFFFFFFFFFFFFFFFFFFFFFFFFFFFFFFFFFFFFFFFFFF:FFFFFFFFF:FFFFFFFFFFFFFFFFFFFFFFFFFFFFFFFFFFFFF:F:F,FFF:FFFFFFFF,FFF
@A00920:152:HGHKKDRXX:2:2108:7600:25551 1:N:0:CGCGTTCA+CTAAGCCT
ACTCCTACGGGAGGCAGCAGTGGAGAATCTTGCCCAATGGGCGCAAGCCTGAGGCAGCCACGCCGCGTGGGGGATGAAGGTCTTCGGATTGTAAACCACTTTCAGCAGTGAAGAAGCGAAAGTGACGGTAACTGCAGAAGAAGCCCCGGCCAACTACGTGCCAGCAGCCGCGGTAATCAGTAGGGGGCGCGCGTTGTCCGGAATCAGAGGGCGTAAAGCGCACGTAGGCGGTGCGATCTGTCGGAGGTGC
+
FFFFFF:FFFFFFFFFFFFFFFFFF,FFFFF,FFFFFFFFFFFFFFFFFFFFFFFFFF,FFFF,FFFFFFFFFFFFFFFF:FFFFFF,FFFFFFF,F,FFFFF,,,,::FFF:FFF:,FF,,FF,,F:FF,,,:F,FF,F,FFF,:FF,FFF,FF:FFFF:,,:,,FF:,,:F,:,:,,F,:,F,,FF::F,FF,FFFFFFF,,,,,,FFFFFF,F,,FF,FFFFFF::FF,,FF,F,,FF:,F,,F,F,
@A00920:152:HGHKKDRXX:2:2108:22372:26490 1:N:0:CGCGTTCA+CTAAGCCT
ACTCCTACGGGAGGCAGCAGTAAGGAATATTGCACAATGGGCGCAAGCCTGATGCAGCAACGCCGCGTGCCCGAGGAAGGCCTTCGGGTTGTAAAGGGCTTTTCTGGCTGAAGAGCAAGGACGGTAGGCCAGGAATAAGCGTCGGCTAACTACGTGCCAGCAGCCGCGGTAAAACGTAGGACGCGAGCGTTATCCGGATTTACTGGGCGTAAAGCGCGGGCAGGCGGCTGTTCAAGTCGGACGTGAAAGC
+
FFFFFFFFFFFFFFFFFFFFFFFFFFF:FFFFFFFFFFFFFFFFFFFFFFFFFFFFFFFFFFFFFFFFFFFFFFFFFFFFFFFFFFFFFFFFFFFFFFFFFFFFFFFFFFFFFFFFF:FFFFFFFFFFFFFFFF:FFFFFFFFFF:FF:FFFFF:FFFFFFFFFFFFFFFF,F:FFFF:F:FFFFFFFFFFFFFFFFFFFFFFF:FFFFFF:FF:FFFFF:FFFFFF:FFFFFFFFFFF:FFFFFFFFFF
@A00920:152:HGHKKDRXX:2:2108:31928:26944 1:N:0:CGCGTTCA+CTAAGCCT
ACTCCTACGGGAGGCAGCAGTGGGGAATATTGGACAATGGGCGAAAGCCTGATCCAGCAATGCCGCGTGAGTGATGAAGGCCTTAGGGTTGTAAAGCTCTTTTGCCAGGGATGATAATGACAGTACCTGGAGAATAAGCACCGGCTAACTCTGTGCCAGCAGCCGCGGTAATACAGAGGGTGCGAGCGTTAATCGGATTTAATGGGCGTAAAGCGTGTGTAGGTGGCTGTTCAAGTCGGTTGTGAAATCA
+
FFFFFFFFFFFFFFFFFFFFFFFFFFFFFFFFFFFFFFFFF:FFFF:FFFFFFFFFFFFFFFFFFFFFFFF:FFFFFFFFFFFF,FFFFFFFFFFFFFFFFFFF,FFFF,FFFFFF:FFFFFF:FFFFFFFFFFF:FFF:FFFFFF:FF:F,FFFFFFFFFFFF:FFFF:FFFFFFFF,:,FF:FFFF:FF:FFFFFFFFF:FFF:FFFFF:FFFFFF:FF::FF,FFFFF::FFF,:FFFFFFFFFFF,
@A00920:152:HGHKKDRXX:2:2108:3152:27524 1:N:0:CGCGTTCA+CTAAGCCT
ACTCCTACGGGAGGCAGCAGTGGGGAATATTGGACAATGGGCGAAAGCCTGATCCAGCAATGCCGCGTGAGTGATGAAGGCCCTAGGGTTGTAAAGCTCTTTTACCCGGGATGATAATGACAGTACCGGGAGAATAAGCTCCGGCTAACTCCGTGCCAGCAGCCGCGGTAATACGGAGGGAGCTAGCGTTGTTCGGAATTACTGGGCGTAAAGCGCACGTAGGCGGCTTTGTAAGGTAGAGGTGAAAGCC
+
FFFFFFFFFFFFFFFFFFFFFFFFFFFFFFFFFFFFFFFFFFFFFFFFFFFFFFFFFFFFFFFFFFFFFFFFFFFFFFFFFFFFFFFFFFFFFFFFFFFFFFFFFFFFFFFFFFFFF,FFF:FFFFFFFFFF:F:FFF:FFFF:::FFFF:FFFFFFFFFFFFF,FF:FFFFFF:F,FF:FFFFFF,FFFFFFFFFFFFFFFFFFF:FFFFF::FFFFFFFFFF:FFFFFFFFF,,FF:FFFFFFFFF,F
@A00920:152:HGHKKDRXX:2:2108:6831:27790 1:N:0:CGCGTTCA+CTAAGCCT
ACTCCTACGGGAGGCAGCAGTGGGGAATATTGCACAATGGGCGAAAGCCTGATGCAGCAACGCCGCGTGCGGGAAGAAGGCCCTAGGGTTGTAAACCGCTTTCAGCAGGGAAGAAAATGACGGTACCTGCAGAAGAAGGTGCGGCCAACTACGTGCCAGCAGCCGCGGTGACACGTAGGCACCAAGCGTTGTCCGGATTTATTGGGCGTAAAGAGCTCGTAGGCGGTTCAGTAAGTCGGGTGTGAAAACT
+
FFFFFFFFFFFFFFFFFFFFFFFFFFFFFFFFFFFFFFFFFFFFFFFFFFFFFFFFFFFF:FFFFFFFFFFFFF:FFFFFFF:FFFFFFFFFFFFFFFF:FFFFFFFF:FFFF:FFFFFFFFFFFF:FFFFFFFFFFFFFFFFFFF:FFFFFFFFFFFFFFFFFF,FFFFFFFFFFFFFFFFFFF:FFFFFFFFFFFFFFFF:F:FFFFFFFFFF:FFFFFFF::FFFFFFFFF:::F,FF:FF:F::FF
@A00920:152:HGHKKDRXX:2:2108:24261:28103 1:N:0:CGCGTTCA+CTAAGCCT
ACTCCTACGGGAGGCAGCAGTGGGGAATCTTGCGCAATGGCCGAAAGGCTGACGCAGCGACGCCGCGTGTGGGATGAAGCTCTTCGGGGTGTAAACCACTGTTGCCCGGGACGAACGGGCGGATTAATCCGCCGTGACGGTACCGGGTGAGGAAGCACCGGCTAACTCCGTGCCAGCAGCCGCGGTAATACGGAGGGTGCGAGCGGTGTCCGGATTTATTGGGCGTAAAGGGCGCGTAGGCGGTGACGTT
+
FFFFFFFFFFFFFFFFFFFFFFFFFFFFFFFFF:FFFFFFFFFFFFFFFFFFFFFFFFFFFFFFFFFFFFFFFFFFFFFFFFFFFFFFFFFFFFFFFFFFFFFFFFFFFFFFFF:FFFFFFFFFFFFF:FFFFFFFFFFFFFFFFFFFFFFFF:FFFFFFFFFF:FFFFFFFFFFFF:FFFFFFFFFFFFFFFFFFF:FFFFFFF,FF:,FFFFFFFFFFFFFFFFFFFFFFFFFFFFFFFFFFFFFFFF
@A00920:152:HGHKKDRXX:2:2108:23312:28369 1:N:0:CGCGTTCA+CTAAGCCT
AATCATAAGTCACGCAAAAAAAGAGAATAATAGACAAAATCCGAGATACTGATCCAAACATCCCCCTAGCAGGAATAATAACCTTTAGGTTATAAACAGCTTATATAACTGAAGAAAACCACCCAATCATCCCGGAAAGACTAAACAATAGGAATAAGCACATTCAAACTAAGAGCCAACAGCCGAAGTAATACAAAGGAAGAAAACTTTAATCGGAAAACAACTGCAAAAATCACGCCAATGAGGTTAG
+
,:F,,F:,F,F,FF,,F,,:F,F:FFF:F,:,F,,F,,F::FF,:,F,:,F:F::F,:,F,F,F,F,,FF,FF,FFF,FF,F,FFFF,FFF,,:F:::,FFF,F:,::FFFFF,,,FFF,F::,:,,,,FF:,,F,F,F:F,,FFF:,F:FFF:F::F:,,F,F:,:F,::,F,FF,F,,:,::F,,F,F:::FF,:::,,,,,,,:F:F,F,,F,,F:,,,F:FFF,F:F,:,,:,,,:,:,,FF:F::
@A00920:152:HGHKKDRXX:2:2108:22742:28823 1:N:0:CGCGTTCA+CTAAGCCT
ACTCCTACGGGAGGCAGCAGTGGGGAATATTGCGCAATGGTCGAAAGACTGACGCAGCGACGCCGCGTGTGGGAGGAAGCCCTTCGGGGTGTAAACCACTGTCGGGAGGGACGAACCGCGGACGGGCGAATAGCCCGGACGCCTGACGGTACCTTCAAAGGAAGCACCGGCTAACCCTGTGCCAGCAGCCGCGGTAATACAGGGGGTGCAAGCGTTGTTCGGAATTACTGGGCGTAAAGCGCGGGCAGGT
+
FFFFFFFFFFFFFFFFFFFFFFFFF,FFFFFFFFFFFFFFFFFFFFF,FFFFFFFFFFFFFFFFFFFFFFFFFFFFFFFFFFFFFFFFFFFFFFFFF:F:FFFFFFFFFFF:FF:FFFFFFFFFFFF:F,FFF:F:FF:FF::FFF:FFFFF:FFFFF:FFF:FFFFFFF:F:FFFFF:FFFFF::FFFFFFFFF,F:FFFFFFFF:FFF:FFF,FFFF:FF::FFFF:FFFFFF:FFF:,:FFFFFFFF
@A00920:152:HGHKKDRXX:2:2108:20627:30326 1:N:0:CGCGTTCA+CTAAGCCT
ACTCCTACGGGAGGCAGCAACTAGGAATTATGCACAATGGGCGAAAGCCTGATGCTGCGACGTCGCGTGGAGGATGAAGTTCTTAGGAATGTAAACTCCTTTTGCTTGGGAACAAGTTCTGAGTGTACCAAGCGAATAAGTGCCTGCCAACCACGTGCCAGAAGCATCGGTAATACGTGGGACACAAGCGTTATCCGGATTTACTGGGCGTAAAGAGATGCGTAGGCGTCTTCTTAAGTCACCTGTTAAA
+
F:FFFFFF,FFF:FFFFFF,FFFFFF,FFFFFFFFFFFFFFF,F:F:,:FFF,FFFFFFF:FFFF:FFF,FFFFFF:FFFFFFF:F:F,FFF:F:FFFF:FFFFFFFF:FFF,FFFFFFFFFFFFFFFFFFFFFFFFFF,FF:FFFFFFFFFFFFFFFFFFFFFFFFF:FFFFFFFFFFFFFFFFFF,F,:FFFFFFFFFFFFFFFF:FFFFFFF::FFFFFFFF,FF:FFFFFFFF:,FFFFFFFFFFF
@A00920:152:HGHKKDRXX:2:2108:30282:30514 1:N:0:CGCGTTCA+CTAAGCCT
ACTCCTACGGGAGGCAGCAGCTAGGAATCTTGCACAATGGGCGCAAGCCTGATGCAGCGATGCCGCGTGAGGGATGAAGGCCTTCGGGTCGTAAACCTCTTTCGACAGGGAAGAAGCCACGGGTCACCGTGGTGACGGTACCTGTAGAAGAAGCCCCGGCTAACTACGTGCCAGCAGCCGCGGTAAAACGTAGGGGGCAAGCGTTGCCCGGATTCACTGGGCGTAAAGCGGGTGTAGGCGGTTCCTTAAG
+
FFFFFFFFFFFFFFFFFFFFFFFFFFFFFFFFFFFFFFFFFFFFFFFFFFFFFFF:FFFFFFFFFFFFFFFFFFFFFFFFFFFFFFFFFFFFFFFFFFFFFFFF,FFFFFF:FFFFFFFFFFFFFFFFFF:FFFFFFFF,FFFFFFFF:FFFFFFFFFFFFFFFFFFFFFFFFFF:FFFFF:F:FFFFFFF,FFFFFFF,FFFFFFFFFF:FFFFFFFFFFFFFFFFFFFFFFFF,FF:FF:FF::FFFF
@A00920:152:HGHKKDRXX:2:2108:17526:31219 1:N:0:CGCGTTCA+CTAAGCCT
ACTCCTACGGGAGGCAGCAGTGGGGAATTTTGGACAATGGGCGCAAGCCTGATCCAGCCATTCCGCGTGCAGGATGAAGGCCCTCGGGTTGTAAACTGCTTTTGTACGGAACGAAACGGCTCTCTCTAATACAGGGGGCTAATGACGGTACCGTAAGAATAAGCACCGGCTAACTACGTGCCAGCAGCCGCGGTAATACGTAGGGTGCAAGCGTTAATCGGAATTACTGGGCGTAAAGCGTGCGTAGGTG
+
FFFFFFFFFFFFFFFFFFFFFFFFFF:FFFFFFFFFFFFFFFFFF:FFFFFFFFFFFFFFFFFFFFFFFFFFFFFF:FFFFFFFFFFFFFFFFFFFFFFFFFFFFFFFFFFFFFFFFFFFFFFFFFFFFFFFFFFFFFFFFFFFFFFFFFFFFFFFF:FFFFFFFFFFFFFFFFFFFFFFFFFFFFFFFFFFFFFFFFF:FF:FFFFFFFFFFFFFFFFFFFFFFFF,F:FFFFFFFFFFFFFFFFFFFF
@A00920:152:HGHKKDRXX:2:2108:11496:31485 1:N:0:CGCGTTCA+CTAAGCCT
ACTCCTACGGGAGGCAGCAGTGGGGAATTTTGGACAATGGGGGCAACCCTGATCCAGCCATTCCGCGTGAGTGAAGAAGGCCTTCGGGTTGTAAAGCTCTTTTGTCCGGAACGAAACGGTGGACGTGAATATCGTCCATTACTGACGGTACCGGAAGAATAAGCACCGGCTAACTTCGTGCCAGCAGCCGCGGTAATACGAAGGGTGCAAGCGTTACTCGGAATTACTGGGCGTAAAGCGTGCGTAGGTG
+
FF:FFFFFFFFFFFFFFFFFFFFFFFFFFFF:FFFFFFFFFFFFF:FFFFFFFFFFFFFFFFFFFFFFFFFFFFFF:FFFFFFFFFFFFFFFFFFFFFFFFFF:FFFFFFF,FFFFFFFFFFFFFFFFFFFFFF:FFFF,FFFFFFFFFFF:FFFFFFFF:FFFFF:FFFFFFF:FF,FFFFFFFFFFFFFFFF:FFFFFFF:FFFFFFFFFFFFFFFFF,F,FFF,FFFFFFFFFFFFFFFFFFFFFFF
@A00920:152:HGHKKDRXX:2:2108:27950:31829 1:N:0:CGCGTTCA+CTAAGCCT
ACTCCTACGGGAGGCAGCAGTGGGGAATATTGGACAATGGGCGAAAGCCTGATCCAGCAATGCCGCGTGAGTGATGAAGGCCTTAGGGTTGTAAAGCTCTTTTACCCGGGAAGATAATGACTGTACCGGGAGAATAAGCCCCGGCTAACTCCGTGCCAGCAGCCGCGGTAATACGGAGGGGGCTAGCGTTGTTCGGAATTACTGGGCGTAAAGCGCACGTAGGCGGCTTTTTAAGTTAGAGGTGAAATCC
+
F:F:F,F::FFFFFFFFF::,FFFFFFF:FFF:FFFFF,FFFFFFFFFFFFFFFFFFFFFFFFFFFFFFF,FFFFF:FFF,FFFFFFF:FFFFFF,FFFFF:FFFFFFFFFFFFF,FFFFFFFFFF:FFF:FF::,FF,:F::,F,FF,::F:FFFFF:F:,FFF:FFF::::::,F::,FF:FFFFFFFF:FFFFFF:,FF,,,FF,FF:FF:FFFF,:FFF:F,FF,F,:FFF,F:,:FFFFFF:,:,
@A00920:152:HGHKKDRXX:2:2108:12020:31986 1:N:0:CGCGTTCA+CTAAGCCT
ACTCCTACGGGAGGCAGCAGCTAGGAATCTTGGGAATGGGCGAAAGCCTGACCCAGCAACGCCGCGTGGGCGATGAAGGCCTTCGGGTCGTAAAGCCCTTTTGAGGGGGACGATGATGACGGTACCCCTCGAATAAGCCACGGCTCACTACGTGCCAGCAGCCGCGGTCATACGTAGGTGGCAAGCGTTGTTCGGAATTACTGGGCGTAAAGGGCGCGGAGGCGGCCATCTAAGTCAGACGTGAAATCCC
+
:FFFFFFFFFFFFFFFFFFFF:FFFFFFFFFFFFF,FFFFFFFFFFFFFFF:FFFFFF:FFFFFFFFFFFFFFFFF:FFFFFFFFFFFFFFFFFFFFFF:FFFFFFFFFFFFFFFFFFFFFFFFFFFFFFFF,FFFFFFFFFFFF,FFFFFF,FFF:FFFFFFFFFFF,F,,FFFFFFF:F:F,FFF:FFFFFFFFFFF:FFFFFFF,,FFFFF:FFF,FF:FFFFFF::FFFFFFFFFFFFFFF:FFFF
@A00920:152:HGHKKDRXX:2:2108:5556:32252 1:N:0:CGCGTTCA+CTAAGCCT
ACTCCTACGGGAGGCAGCAGTCGGGAATTTTGCCCAATGGACGAAAGTCTGAGGCAGCAACTCCGCGTGAGGGACGAAGGCTCTCGGGTCGTAAACCTCTTTTCTCAGGGAAGATCCAAGACGGTACCTGAGGAATAAGCCACGGCTAACTACGTGCCAGCAGCCGCGGTAATACGTAGGTGGCAAGCGTTGTCCGGATTTACTGGGCGTAAAGAGCGCGCAGGCGGCTGGTCAAGTCCGATGTGAAAGC
+
FFFFFFFFFFFFFFFFFFFFFFFFFFFFFFFFFFFFFFFFFFFF:FFFFFFFFFFFFFFFFFFFFFFFF:FFFFFFFFFFFFFFFFFFFFFFFFFFFFFFFFFFFFFFFFFFFFFFFFFFFFFFFFFFFF:FFF:FFFFFFFFFFFFFFFFFFFFFFFFFFFFFFFFFFFFFFFFFFFFFFFFFFFFFFFFFFFFFFFFFFFFFFFFFFFFF::FFFFFF:FFFFFFFFFFF:FFFFFFFFFFFFFFFF:
@A00920:152:HGHKKDRXX:2:2108:3812:32299 1:N:0:CGCGTTCA+CTAAGCCT
ACTCCTACGGGAGGCAGCAGTGGGGAATCTTGGACAATGGGGGCAACCCTGATCCAGCGACGCCGCGTGGGTGATGAAGGCCTTCGGGTTGTAAAGCACTTTCACCGGGGACGATGATGACGGTACCCGGAGAAGAAGCACCGGCTAAATACGTGCCAGCAGCCGCGGTAAGACGGAGGGTGCTAGAGTTGTTCGGAATCACTGGGCGTAAAGTGCGCGTAGGCGGCCAAGGCACTCGGCTTTGTGAAAG
+
FFFFFFFFFFFFFFFFFFFFFFFFFFFFFFFFFFFFFFFFFFF:FFF:FFFFFFFFFFFFFFFFFFFFF:FFFF,FFFFF,F:FFFF,FFFFFFFF,,FFFF,F,FFFFFFFFFFFF::F,FFFFF,:FF::FFFFF,FFF::,F:FF,,,F:,FFF,:FFFF,FFFF,FFFF,,::FFF:F,F,:,:FFFFF,,FF:F:F,F:FFFF:F,:,,FFF:FF,F:FFFFF:F:,:F,:FF,,,F,FFFFFFF
@A00920:152:HGHKKDRXX:2:2108:14036:33160 1:N:0:CGCGTTCA+CTAAGCCT
ACTCCTACGGGAGGCAGCAGTGGGGAATTTTGGACAATGGGCGAAAGCCTGATCCAGCAATGCCGCGTGTGCGAAGAAGGCCTTCGGGTTGTAAAGCACTTTTGTCCGGAAAGAAATCCGTCTGGCTAATACCCGGATGGGATGACGGTACCGGAAGAATAAGCACCGGCTAACTACGTGCCAGCAGCCGCGGTAATACGTAGGTGGCAAGCGTTGTCCGGAATTATTGGGCGTAAAGCGCGCGCAGGCG
+
FF,FFFFFFFFFFFFFFFFFFFFFFFFFFFFFFFFFFFFFFFFFFFFFFFFFFFFFFF,FFFFFFFFFFFFFFF,FFFFFFFFFFFFFFFFF,FFFFFFFFFFFFFFFF:FFFFFFFFFFFFFFFFFFFFFFFFFFF:FF:,FFFFFFFFFFFFFFFFFFFFFFFF:FFFF:FFFFFFFFFF::FFFFFFFFFFFFFFFFFFFFFFFFFFFFFFFFFFFFF,FFFFFFFFFFFFFF:FF:FFF,FFFFFF
@A00920:152:HGHKKDRXX:2:2108:18331:33207 1:N:0:CGCGTTCA+CTAAGCCT
ACTCCTACGGGAGGCAGCAGTGGGGAATATTGGACAATGGGCGAAAGCCTGATCCAGCCATGCCGCGTGAGTGATGAAGGCCCTAGGGTTGTAAAGCTCTTTCACCGGTGAAGATAATGACGGTAACCGGAGAAGAAGCCCCGGCTAACTTCGTGCCAGCAGCCGCGGTAATACGAAGGGGGCTAGCGTTGTTCGGAATTACTGGGCGTAAAGGGTGCGTAGGCGGCGTGCCAAGTCGGGCGTGAAAGCC
+
F:,FFFFFFFFFFFFFFFFFF:FFFFFFFFFFFFFFFFFFFFFFFFFFFFFFFFFFFFFFFFFFFFFFFFFFFFF:FFFFFFFFFFFFFFFFFFFFFFFFFFFFF:FF:FFFFFFFFFFFFFFFF:FFFFFFFFFF,FFFFF:FFFFFFFFFFFFFFFFFFF:FFFF:F:FFFFFFFFFFFFFFFFFFFFFFFFFFFFFFFFFF:FFFFFFFFFFFF:FFF,FFFFFFFFFFFFFF,FFFFFFFFFFF:F
@A00920:152:HGHKKDRXX:2:2108:30978:33505 1:N:0:CGCGTTCA+CTAAGCCT
ACTCCTACGGGAGGCAGCAGTGGGGAATATTGGACAATGGGGGAAACCCTGATCCAGCAATGCCGCGTGAGTGATGAAGGCCTTAGGGTTGTAAAGCTCTTTCGGTGGTGACGATGATGACGGTAACAACAGAAGAAGCACCGGCTAACTCCGTGCCAGCAGCCGCGGTAAGACGGAGGGGGCTAGCGTTGTTCGGAAGTACTGGGCATAAAGCGCACGTAGGCGGCGTTGTCAGTGCGGTGTGAAAGCG
+
,,FF::FF,F,FF:FFFFF,,::,F,FFFF:F,FFFF:FFFF,FFFFF,:FFFFFFFFF,:,FFFF:,,FFFFFF:FFFF::FFF:FF,F:F,,FFF:FF:,FFF,F::,FFF,FF:FFFF,F,,FF,,,F,FFF:F:F,F,:FFFFFFFFFFF:,FFFFFFFF,:FFFFFF,FF,FFFF:FFFF,FF,FFF,:,F:F,FF::FF,FFFF:FF:,FFF,FFF:F,,F::FF,,FF::FFFFFFFFFFF:,
@A00920:152:HGHKKDRXX:2:2108:5936:33567 1:N:0:CGCGTTCA+CTAAGCCT
ACTCCTACGGGAGGCAGCAGTGGGGAATATTGGACAATGGGCGCAAGCCTGATCCAGCCATGCCGCGTGTGTGAAGAAGGCCTTCGGGTTGTAAAGCACTTTTGTTGGGGAAGAAAAGCCATGTGCTAATACACTGTGGTTCTGACGGTACCCAAAGAAAAAGCACCGGCTAACTTCGTGCCAGCAGCCGCGGTCATACGAAGGGTGCAAGCGTTACTAGGAATTACTGGGCGTAAAGCGTGCGAAGGTG
+
FFFF:FF,F:FFFFFFFFFF,FFFFF,FFF,FF:FF,FFFFFFFF:FFF,FFFFFFFFF,FF::::FF:F:FFFF:FFFFFFFFFFFF,FF:FFFF,F:,F,FFF,FFFF:,,FFFF::F:FF,FF,F:,FF,:F,FF:,,FFF:F,,FFFFFF:F:F:,FFFFF,FF,FFFFFF,FF:FFF:FFF:FF,F:F,,FFF:,,FFFFFFF:F,,FFFF:F,F::FFFFF:F,,,F,FFF:F,,:,,,,F:,:
@A00920:152:HGHKKDRXX:2:2108:17336:33739 1:N:0:CGCGTTCA+CTAAGCCT
ACTCCTACGGGAGGCAGCAGTGGGGAATTTTGGACAATGGGGGAAACCCTGATCCAGCCATTCCGCGTGAGTGAAGAAGGCCTTCGGGTTGTAAAGATCTTTCGCAAGGAAAGAAAACTTATCTACTAATACTAGGTGAGGTTGACGGTACCTTGATAAGAAGCACCGGCTAAATACGTGCAAGCAGCCGCGGTAATACGGAGGGTGCGAGCGTTAATAGGAATTAATGGGCGTAAAGCGTGCGCAGGCG
+
FF:FF,FF,F::::FF,FFFF,FFFFF:,FFF,FFFF:FFFF,F:,:FFFF,::FFFF,FF:FFFFFFFFFF,:FFFF,FFFFFFFFFFFF:FFF,,:FFFFFFFFF,FFFFFFFFFF,:FFFFF:,FFF:FFFF:F::FFFF,,F:FFFFF,FF:FF,FFF:FFF:,FF:FF,,FF,F,F,F,FFFFF:FF:F,F,FFF,,,FFF,::F:FF:FF,:,F:FF,F:,F:F:,F:FFFFFFF,F,F::F:F
@A00920:152:HGHKKDRXX:2:2108:30047:34554 1:N:0:CGCGTTCA+CTAAGCCT
ACTCCTACGGGAGGCAGCAGTGGGGAATATTGGACAATGGGCGAAAGCCTGATCCAGCAACGCCGCGTGAGGGATGACGGCCTTCGGGTTGTAAACCTCTTTCAGCAGGGACGAAGCGCAAGTGACGGTACCTGCAGAAGAAGCACCGGCCAACTACGTGCCAGCAGCCGCGGTAATACGTAGGGTGCGAGCGTTGTCCGGACTTATTGGGCGTAAAGGGCTCGTAGGCGGTCCGTCGCGTCGGGAGTGA
+
F,FFFFFFFFFF:FFFF::FFFFFFFFFFF::,FFFFF:FFF,:FFFFFF:F:F,F,FFFFFFF:FF,FFFFFFFFFFFFFFFFFF:FFFFFFFFF:FFF:FFFFFF,F:FFFFF:FFFFFFFFFFF,FFFF,FFFFFF::FFFF:FF::FFFFFFFFF:FFFFFFFF,FF:FF:FFFF:FFFF:F:FFFFFF:FFFFF::F,F:FFFFFFFFFFF:F,:FFFF,FFFFFF,FFFFFFF::FF:FFFFFF
@A00920:152:HGHKKDRXX:2:2108:19660:34632 1:N:0:CGCGTTCA+CTAAGCCT
ACTCCTACGGGAGGCAGCAGTAGGGAATCTTGGTCAATGGATGCAAGTCTGAACCAGCCATGCCGCGTGCAGGAAGAAGGATTTCTGGGTTGTAAACTGCGTTTGACGGGGGATAAAATTCCCATGCGTGGGACATTGAAGGTAACCGTTGAATAAGCCACTGCTAACTACGTGCCAGCAGCCGCGGAACTACGTAGGTGGCAAGCGGTGTCCGGATTTATTGGGTTTAAAGGGTGAGTAGGCGGTCTAG
+
FFFFFFFFFFFFFFFFFFFFFFFFFFFF,FF,,FFFFFFFFFF,FFFFFFFFF,:FFFFFFFF:FFFFFFF:FFFFFFFF,,FFFFF:F,F,FFF:FFFF,F,FF,:FFFFFFFF,F,F:FFFFF,FF,F:,:F:,,FF,:,FF,FFF,,FFFFFFF:FFF,:F:FFFFF::::,FFF:,FFFFF:F,F,FF:,,F,:,F:FF:FFF,,F,:,,F::F::::F,,F,F::,F:F:F,FF,FF,F,,,,,F
@A00920:152:HGHKKDRXX:2:2108:1651:34788 1:N:0:CGCGTTCA+CTAAGCCT
ACTCCTACGGGAGGCAGCAGTGGGGAATTGTACGCAATGGGCGCAAGCCTGACGACGCAACGCCGCGTGGAGGATGAAGGTCTTCGGATTGTAAACTCCTGTTGCCCGGGACGAACGCCTCCAACCTAATACGGTGGAGGGTGACGGTACCGGGTGAGGAAGCCCCGGCTAACTCTGTGCCAGCAGCCGCGGTAATACAGAGGGGGCAAGCGTTGTTCGGATGTACTGGGCGGAAAGGGCGCGGAGGCGG
+
,FFFFFFFFFFFFFFFFFFFFFFFFFFFFFF,FF:FF:FFFFF:FFFFFFFFFF,FFFFF:FFFFFFFFFFFFF:FFFFFF:FFFFFFF,FFF:FFFFFFFFFFF:FFFFFFFF,FFFFFF,F::,F:FF:FF,,::FF:FF:::FF,FFFF:FFFFFFF,FF,FFFFFFFFFFFFF,FFF,FF:FFF:FFF:::,FF,FFFFFFFF,,FFF,FF,FFFF,F,FFF,FFF:F,,F,,F:F,FF,,FFFF:
@A00920:152:HGHKKDRXX:2:2108:18873:34835 1:N:0:CGCGTTCA+CTAAGCCT
ACTCCTACGGGAGGCAGCAGTGGGGAATCTTGCGCAATGGGCGAAAGCCTGACGCAGCCATGCCGCGTGTATGATGAAGGTCTTCGGATTGTAAAATACTTTCACCGGTGAAGATAAAGACAGTAGCCGGATAAGAAGCCCCGGCTCACAGCGTGCCAGCAGCCGCCGTAATACGAAGGGGGCTAGCGATGCTCGGAAATAATGGGCGAAACGGTACCGGAGCCTGACATGGAAGAAAGGGGAGAAATCC
+
:FFFFFFFFFFFFFFFFFFFFFFFFFFFFFFF::FFFFFFFFF,FFFFFFFF,,FFFFFFFFFFFFFFFF,F:F,FF,FF,F:F,FF,F,FFFFF,,FFFFF::,F,F,,FFFF,FF,FFF,F:,,::,,F,:::::FFFFF,FF,:F,,,FF,:FFF,FF,FF,F,F:,F::FFF,F,F,,FFF:F,,F,FF,,,,F,FF,,FF:F,,,F,F,,,,:,,:F:,:,:F,,,,F,:F,FFF,F,FFF:,F:
@A00920:152:HGHKKDRXX:2:2108:22535:36292 1:N:0:CGCGTTCA+CTAAGCCT
ACTCCTACGGGAGGCAGCAGTGAGGAATATTGCTCAATGGGCGCAAGCCTGAAGCAGCGACGCCGCGTGGACGATGAAGGTCTTCGGATCGTAAAGTCCTTTTCTGTGTGACGAGGAAGGACGGTAGCACAGGAATAAGTGTCGGCTAACTACGTGCCAGCAGCCGCGGTAACACGTAGGACGCAAGCGTTATCCGGAATTACTGGGCGTAAAGAGCGTGTAGGCGGTGCTGTAAGTCAACCGTGAAAGC
+
FF:FFFFFFFFFFFFFFFFFFFFFFFFFFFFFFFFFFFFFFFFFFF:FFFFFFFFFFFFFFFFFFFFFFFFFFFFFFFFFFFFFFFFFFFFFFFFF:FFFFFFFFFFFFFFFFFFFFFFFFFFFFFFFFFFFFF:FFFFFF:FFFFFFF:F:FFFF,FFFFFFFFFFFFFFFFFFFFFFFFFFFFFF:FFFF:F:FFF:F:FFFFFFFFFFFFFFF:F:FFF:F:FF:FFFFFFFF:F:F:FF,FFFFF:
@A00920:152:HGHKKDRXX:2:2108:32136:36292 1:N:0:CGCGTTCA+CTAAGCCT
ACTCCTACGGGAGGCAGCAGTAGGGAATATTGGGCAATGGCCGAGAGGCTGACCCAGCCATGCCGCGTGCAGGAAGAAGGCCTTCTGGGTTGTAAACTGCTTTTATCAGGGAAGAAAACGCTCCTGCGGGAGTAACTGACGGTACCTGATGAATAAGCACCGGCTAACTCCGTGCCAGCAGCCGCGGTAATACGGAGGGTGCAAGCGTTGTCCGGATTTATTGGGTTTAAAGGGTGCGTAGGCGGCCCGT
+
F::FFFFFFFFFFF:FFFFFFFFFFFFFFFFF:FFFFFFFFFFFFFFFFFFFFFFFFFFFFFFFFFF:FFFFFF:FFFFFFFFFFFFFFFFF:FFFFFFFFFFFFFFFFFFF,FFFF,FFFFFFFFFFFFF:FFFFFFFFFFFFFFFFFFFF,FFFFF:FFFFF::FFFFFFFFFFFFFFFFFFFFFF:FFFFFFFFFFFF:FFFFFFFFFFFFFFFFFFFFFFFFFFFFFFFF:FF:FFF::FFFFFFF
@A00920:152:HGHKKDRXX:2:2109:11008:1454 1:N:0:CGCGTTCA+CTAAGCCT
ACTCCTACGGGAGGCAGCAGTGGGGAATATTGGACAATGGGGGAAACCCTGATCCAGCAATGCCGCGTGAGTGATGAAGGCCTTAGGGTTGTAAAGCTCTTTTACCCGGGATGATAATGACAGTACAGGGAGAATAAGCCCCGGCAAACTTCGTGCCAGCAGCCGCGGTAATACGAAGGGGGCTAGCGTTGTTCGGATTTACTGGGCGTAATGCGCACGTAGGCGGATTGTTAAGTCGGGGGTGTATTCC
+
:FFFFFFFFFFFFFFFFFFFF::FFF:FFFF:FFFF:FFFFFFFF:F:FFFFFFFFFF:F:FF:FF:F:F:FF:FFFFFFF:FFFFFFF:FFF:FFFF:FFFFFFFFFF,:FF,FFFF:,FFFFF:,FFFFFFFF,FFFFFFFFFFF,FFFFFFF:FFFF:FFFFFFFF:FFF,F,FFFF:F:FFFF:F:FFFFF:FFFFF,FF:F:FF,:,FFF:FFFFF,FFFFF,FFF:,,F:F:FF:FF:,:,F,:
@A00920:152:HGHKKDRXX:2:2109:19759:2206 1:N:0:CGCGTTCA+CTAAGCCT
ACTCCTACGGGAGGCAGCAGTGGGGAATATTGGACAATGGGCGAAAGCCTGATCCAGCAATGCCGCGTGAGTGATGAAGGCCTTAGGGTTGTAAAGCTCTTTCGCACGCGACGATGATGACGGTAACCGGAGAAGAAGCCCCGGCTAACTTCGTGCCAGCAGCCGCGGTAATACGAAGGGGGCTAGCGTTGTTCGGAATTACTGGGCGTAAAGCGCACGTAGGCGGACGTTTAAGTCAGGGGTGAAATCC
+
FFFFF:FFFFFFFFFFFFF:FFFFFFFFFFFFFFFFFFFFFFFFFFFFFFFF:FFFFFFFFF:FFFFFF:FFFF:FFFFFFFF::FFFFFFFFFFFFFFFFF:FFFFFFFFF:F:FFFFF,F:F:F:FFFFFFFFFF,F:FFFFFFFFFFFFFF,FFFFFF,FFFFFFF:FFFFFF:FFF:::FFFFFF,FFFF:FF,FFFFFFFFFF:,F,F:FFFF,FFFFFF:FFFFFFFFFFFF,:FFFFFFFFFF
@A00920:152:HGHKKDRXX:2:2109:8919:2284 1:N:0:CGCGTTCA+CTAAGCCT
ACTCCTACGGGAGGCAGCAGTGGGGAATTTTGGACAATGGGCGGAAGCCTGATCCAGCCATGCCGCGTGCGGGAAGAAGGCCTTCGGGTTGTAAACCTCTTTAGAAAGGGAAGAAAATCTCCGAACTGAGACGACGGAGACAAGAAGCAACCCCCAAAAAAGGCCCCGGCTCACCGCTACCAAGAAGCCTGGGAGCTAGGAAGGGTCCTAGCGTTCATAGAGAGAGCTGTGGGGGATAGATGCGAAGGCC
+
:FFFF:FFFFFFFFFFFFFFFFFFFFFF,FFF,:FFFFFFFFF,FFFFFFFFFFFFFF,F:FFFFFFFF,FFFF:FF,FFFFFFFFFFFFFFF:FFF,FFFF,F,,:,,FFFFFFFF,::::F:,:F,F,FF,F::,FF:FF,FFFF,F:FF:,FF,F,,F,,F:F:F,,,F,:,,F:,,F,,F,FF,,F,,F:,FFF,,,,,FF,,F:,,:F,F,,:,,,,F,,,F,,:F,,,,:F:,,,F,FF,F,F:
@A00920:152:HGHKKDRXX:2:2109:3079:2440 1:N:0:CGCGTTCA+CTAAGCCT
ACTCCTACGGGAGGCAGCAGTGGGGAATATTGGACAATGGGCGAAAGCCTGATCCAGCAATGCCGCGTGAGTGATGAAGGCCTTAGGGTTGTAAAGCTCTTTTACCAGGGATGATAATGACAGTACCTGGAGAATAAGCTCCGGCTAACTCCGTGCCAGCAGCCGCGGTAATACGGAGGGAGCTAGCGTTGTTCGGAAATACTGGGCGTAAAGCGCACGTAGGCGGCGTCGTAAGTCAGGGGTGAAATCC
+
FFFFFFFFFFFFFFFFFFFFFFFFFFFFFFFFFFFFFFFFFFFFFFFFFFFFFFFFFFFFFFFFFFFFFFFFFFFFFFFFFFF:FFFFFFFFFFFFFFFFFFFFFFFFFFFFFFFFFFFFFFFFFFFFFFFFFFFFFFFFFFFFFFFFFFFFFFFFFFFFFFFFFFFFFFFFFFFFFFFFFFFFFFFFFFFFFFFFFFFFFFFFFFFFF:FFF:FFFFFFFFFFFFFFFFFFFF:FFFFFFFFFF:FFF:
@A00920:152:HGHKKDRXX:2:2109:4734:2738 1:N:0:CGCGTTCA+CTAAGCCT
ACTCCTACGGGAGGCAGCAGTGGGGAATATTGGACAATGGGGGAAACCCTGATGCAGCGACGCCGCGTGAGCGATGAAGCCCTTCGGGGTGTAAAGCTCTTTCGGCAGGGACGATAATGACGGTACCTGAAGAAGAAGCTGCGGCTAACTACGTGCCAGCAGCCGCGGTAATACGTAGGTGGCAAGCGTTGTCCGGAATTATTGGGCGTAAAGCGCGCGCAGGCGGTTTTTTAAGTCCGATGTGAAAGCC
+
FFFFFFFFFFFFFFFFFFFFFFFFFFFFFFFFFFFFFFFFFFFFFFFFFFFFFFFFFFFFFFFFFFFFFFFFFF:FFFFFFFFFFFFFFFFFFFFFFFFFFFFFFFFFFFFFFFFFFF,FFFF,::FFFFFFFFFFF,F,,:,FFFFFFF:FF:F:FFFFFFFFFFFFF:F:FF:,FF,FFFFF,:F:FFFFF,FFF,,FF:::F,FFFF:FFF,,:FFFFF:FF::FF:FFF,FFFFFFFF:FFFFFFF
@A00920:152:HGHKKDRXX:2:2109:31331:2832 1:N:0:CGCGTTCA+CTAAGCCT
ACTCCTACGGGAGGCAGCAGTGAGGAATATTGGTCAATGGGCGCAAGCCTGAACCAGCCATGCCGCGTGCAGGAAGACGGCTCTATGAGTTGTAAACTGCTTTTGTACTAGGGTAATTTGCGGTACGTGTACCGTATTGAAAGTATAGTACGAATAAGGATCGGCTAACTACGTGCCAGCAGCCGCGGTAATACGTAGGGGGCGAGCGTTGTCCGGATTCATTGGGCGTAAAGATCTCGTAGGCTGCTCA
+
F,,FF:FFFFFFFFFF,FFF:FFFFFFFFFFF:FFFF,F::F,FFFFF,,FFFFFF::FFF:FF,,:FFFF:FFF,FFFFF::FFF:FF::FFFFFF:FFFFFFFFFFFFFFFF,FFFFFFF:FFFFF,FFFFFFFFFFFFFFFFFFFFFFFFFFFFFFFFF,F,FF:FFFFFF:FFFFFF:FF:FFFF:FFFF,FFF:F,F,FFF,FFF:FF,FFFFFFFF:F,FFFFFFF,F,FFF,F::,F,F:F,F
@A00920:152:HGHKKDRXX:2:2109:30165:3192 1:N:0:CGCGTTCA+CTAAGCCT
ACTCCTACGGGAGGCAGCAGTGGGGAATATTGCACAATGGGCGAAAGCCTGATGCAGCGACGCCGCGTGAGGGATGACGGCCTTCGGGTTGTAAACCTCTTTCGACAGGGACGAAGCGAAAGTGACGGTACCTGTAGAAGAAGCACCGGCTAACTACGTGCCAGCAGCCGCGGTAATACGTAGGGTGCGAGCGTTGTCCGGAATTATTGGGCGTAAAGAGCTCGTAGGCGGTTTGTCGCGTCGACTGTGA
+
FFFFFFFFFFFFFFFFFFFFFFFFFFFFFFFFFFFFFFFFFFFFFFFFFFFFFFFFFFFFFFFFFFFFF:FFFFFFFFFFFFFFFFFFFFFFFFFFFFFFFFFFFFFFFFFFFFFFFFFFFFFFFFFFFFFFFFFFFFFFFFFFFFFF:FFFFFFFFFFFFFFFFFFFFFFFFF,FFFFFFFFFFFFFFFFFFFFFFFFFFF,FFFFFFFFFFFFFFF:FFFFFFFFFFFFFFFFFFF:FFFFFFFFF::
@A00920:152:HGHKKDRXX:2:2109:12364:3458 1:N:0:CGCGTTCA+CTAAGCCT
ACTCCTACGGGAGGCAGCAGTGGGGAATATTGGACAATGGGCGAAAGCCTGATCCAGCAACGCCGCGTGAGGGATGACGGCCTTCGGGTTGTAAACCTCTTTCAGCAGGGACGAAGCGAAAGTGACGGTACCTGCAGAAGAAGGACCGGCCAACTACGTGCCAGCAGCCGCGGTAATACGTAGGGTCCGAGCGTTGTCCGGAATTACTGGGCGTAAAGCGCACGTAGGCGGGTCGTTAAGTCAGGGGTGA
+
FFFFFFFFFFFFFFFFFFFFFFFFFF,FFFFFFFFFFFFFFFFFFFFFFFFFFFFFFFFFFFFFFFFFFFFFFFFFFFFFFFFFFFFFFFFF:FFFFFFFFFFFFFFFFFFFFF:FFFFFFFFFFFFFFFFFFFFFFFFFFFFFFFFFFFFFFFFFFFFFFFFFFFFFFFFFFFFFFFFFFFFFFFFFFFFFFFFFF::FFF,FFFFFFFFFFFFFFFFFFFFFFFFFFFFFFF:FFFFFFFFFFFFFFF
@A00920:152:HGHKKDRXX:2:2109:4698:3740 1:N:0:CGCGTTCA+CTAAGCCT
ACTCCTACGGGAGGCAGCAGTAAGGGATCTTGCGACAATGGGCGAAAGCCTGACGCAGCAACGCCGCGTGCGGGATGACGGCCTTCGGGTTGTAAACCGCTTTTCGGGGGGAAGAGGAAGGACGGTACCCCCGGAATAAGTCTCGGCTAACTACGTGCCAGCAGCCGCGGTAAAACGTAGGAGGCGAGCGTTATCCGGATTTACTGGGTGTAAAGCGCGTGTAGGCGGTCGTGCAAGTGAGGCGTGAAAG
+
[truncated: 45,038,110 more chars]
