# Supplementary material for: Biochar’s role in improving pakchoi quality and microbial community structure in rhizosphere soil
Source: PeerJ. 2024 Mar 18;12:e16733. doi: 10.7717/peerj.16733 (PMC10956520; doi:10.7717/peerj.16733)
Supplement: Supplemental Information 21 — T3, treated with 5% biochar. 1, 2, and 3 represent three replications. [file peerj-12-16733-s021.gz › T31_2.fq]

@A00920:152:HGHKKDRXX:2:2101:8359:1188 2:N:0:CGCGTTCA+CTAAGCCT
GGACTACAAGGGTATCTAATCCCCTTTGCTCCCCACGCTTTCGTCTCTGAGTGTCAGTGCATTCCTAGCATCCTGTCTTCACTTTTGGCGTTCCATCGTGTATCTACGGATTTTACCCCTACACACGACATTCCAGATGCCTCTGAATGACTCTATCCGACTCGTTTCCAGCGTGGGTACGGGGTTGAGCCCCGAAATTTCACGCCAGACGTGGTCAAAAACCTACAGACGCTTTACGCCCAGTAATTCC
+
FFFFFFFFFFFFFFFFFFFFFFFFFF,FFFFFF:FFFF:FF:F:FFFFFFFFFFFFFFFFFF:FFFFFFFFFFFFFFFFFFF:FFFFFFFFFFFF:FFFFFFFFFFFFFFFFFFFFFFFFFFFFFFFFFFFFFFFFFFFFFFFFFF:FFF:FF,F:FFFFFFFF::FFF:FFFFFFFF:FFFF:FFF,FFFFFFF:FFF:FFFFFFFFFF,FFFFFF:FF:FFFFF:FFF:FF,FFFFFFFFFFF:::FF
@A00920:152:HGHKKDRXX:2:2101:21061:1204 2:N:0:CGCGTTCA+CTAAGCCT
GGACTACCAGGGTTTCTAATCCTGTTTGATCCCCACGCTTTCGTGCCTCAGCGTCAATGACCGCGTAGTGAGCTGCCTTCGCAATCGGTGTTCTATGTCATATCTAAGCATTTCACCGCTACATGACATATTCCGCTCACCTCCACGGTATTCAAGATAAATAGTATCAACGGCAGTTTCCGAGTTAAGCTCGGAGATTTCACCACTGACTTACCTATCCGCCTACGCACCCTTTAATCCCAGTAAATCC
+
FFFFFFFFFFFFFFFFFFFFFFFFFFFFF:FFFF:FFFFFFFFF,,,FF:FFFFF:FFF,FFF:FFFFF:,FFFFFFFFFFFFFFFFFFFFFFFFFFFFFFFFFFFFFFFFFFF:FFFFFFF:FF,:FF:FFF,:FFFFFFFFFFFFFFFFFFFFFFFF,::FFFFFF::FFFFFFFFFFFFF:FFF:FFFFFF,FFFFFF::F,FFFFFFF::,F:FFFFFFFFFFF,F,FFFFFF,FFF,FFF::FFF
@A00920:152:HGHKKDRXX:2:2101:18647:1282 2:N:0:CGCGTTCA+CTAAGCCT
GGACTACTAGGGTATCTAATCCTGTTTGCTCCCCACGCTTTCGCGCCTCAGCGTCAGTATCGGTCCAGAGAGCTGCCTTCGCCATTGGTGTTCTTCCCAATATCTACGAATTTCACCTCTACACTGGGAATTCCACTCTCCTCACCCGAACTCTAGCACACCAGTCTCGAACGCAGTTCCCAGGTTGAGCCCGGGGCTTTCACGCCCGACTTGGTGCGCCGCCTACGCGCCCTTTACGCCCAGTCATTCC
+
FFFFFFF:FFFFFFFFFFFFFFFFFFFFFFFFFFFFFFFFFFFFFFFFFFFFFFFFFFFFFFFFFFFFFFFFFFFFFFFFFFFFFFFFFFFFFFFFFFFFFFFFFFFFF::FFFFFFFF:FFFF:FFF:,FFFFFF:FFFFFF,FFFFFFFFFF,FFFFFFFFFFFFFFFFFFFF,:FFFFFFFFFFFFFFFFFFFFF:FFFFFFFFF:FFFFFFFFFFFFFF:FFFFFFFFFF:,FFFFFFFFF:FFFF
@A00920:152:HGHKKDRXX:2:2101:6849:1611 2:N:0:CGCGTTCA+CTAAGCCT
GGACTACTAGGGTTTCTAATCCTGTTCGCTCCCCACGCTTTCGCGTCTCAGCGTCAGTACCGTACTAGAGAACCGCCTTAGCCACGGGTGTTCTTCCTGATATCTGCGCATTTCACCGCTACACCAGGAATTCCATTCTCCTCTTCCGGACTCTAGCCGCACGGTTTCCATCGACGTCTGAAGGTTCAGCCTCCAGTTTTCACAACGGACCTGTGCGGCCGCCTACACGCTCTTTACGCCCAATAAATCC
+
FFFFFFFF:FFFFFFFF:FFFFFFFFFFFFFFFFFFFF:FF:FFFFFFFFFFFFFFFFFFFFFFFF:FFFFFF:F:FFFFFFFFFFFFFFFFFFFFFFFFFFFFFFFFFF:FFFF:F:FFF:F:F,FFFF:FF:FFFFFFF:FFFFFF:F,FFFFFFFFFFFFFFFFFFFFFFFFFF:FFF,FFFF,FFFFFFFFFFFFFF,FFFFFF:FF:F:FFFFFFFF:F:F:FFF:FFFFFF:FFFFF:FFFFFF
@A00920:152:HGHKKDRXX:2:2101:23321:1830 2:N:0:CGCGTTCA+CTAAGCCT
GGACTACTGGGGTATCTAATCCCGTTCGCTCCCCTAGCTTTCGAGTTTGAGCGTCAGGTGCAGGCCAGGTGGCCGCTTTCGCCACTGGTGTTCCTCCGGATCTCTACGCATTTCACCACTACACCCGGAATTCCACCACCCTCTCCTGCCCTCAAGCCCAGCAGTATCGGACAGCCACACCCGGTTGAGCCGAGTGATTTCATGCCCGACTTGCGAGGCCGCCTGACCGCGCTTTACGCCCAGTAAATCC
+
FFFF:FF,FFFF:F:FF:FFFFFFFFFFFFFFFFF,FF:FFFF,F:FFFFFFFFFF:FFF,FF:FFFF,:FFFFFFFFFFFFFFFFFFFFFFFFF:FF,FFFFFFFFFF:FF:FFFFFFF,FFF:,FFFF,FFFFFF,FFFFFFFFFFFFFFFFFFFF,:FFFF:FF,FF,F:F:F,F,FFFFF:::FFFFF,F:F::FFFF:FF,FFFFFF:F,F,,FF,FFF:F,F:FFFFFFFFFFFF:::FF,F:F
@A00920:152:HGHKKDRXX:2:2101:12943:1861 2:N:0:CGCGTTCA+CTAAGCCT
GGACTACCGGGGTATCTAATCCCGTTTGCTCCCCTAGCCTTCGCGCCTCAGCGTCAGGAGTCTGCCAGAAGCCCGCTTTCGCCACGGGTGTTCTCCACGATATCTACGCATTTCACCGCTACACCGTGAATTCCAGCTTCCCCTCAGACCCTCAAGGAATACAGTTTAGAAGGCAGTTTTCGAGTTGAGCCCGAATCTTTCACCTTCTACTGATCACACCGCCTACGCGCCCTCTACGCCCCGTGATTCC
+
FF:F:FFF,FFFFFFFFFFFFFFFFFFFFF,F:FFFFFFFFFFFFFFFFFFFFFF,FF:FF:F:FFFFFFF,FFF,FFFFFFFFF,FFFFF,F,FFFF,:F::FFFFF:FF:FFFFFFFF:FFF,FFFFFFFFF::F,FF:FFF,FFFFFFFFFF,,FF,:FFF,FFF:,,FF:F,FFFF,FFFFF:,:FF:FF:FFFFFFFFF,FFF,F,,,F,F,,FFFFFFF:FFFFFFF,,FFFFFF:,,FFFFF:
@A00920:152:HGHKKDRXX:2:2101:12292:2895 2:N:0:CGCGTTCA+CTAAGCCT
GGACTACACGGGTTTCTAATCCCGTTTGCTCCCCTAGCTTTCGCACCTGAGCGTCAGGAATGGACCAGGTGGCCGCTTTCGCCACCGGTGTTCCTGCAGATCTCTACGCATTTCACCGCTCCACCTGGAATTCCGCTCTCCCCTCCCATCCTCAAGCACCGCAGTATCGGGCGCAGTTCCCCAGTTGAGCTGGGGGATTTCACAGCTGACTTACGAGACCGCCTACGTGCGCTTTACGCCCAGTGATTCC
+
FFFFF:F,,FFFF,FFF:FFFFFF,FFFFFF:FFF,FFF:,FFFFFFF,FFFFFFFF,,,F,FF:FFF,:,F,FF,,:FFFFFFF,FF,F,,FFF,F,F:F,FFF:FFFFF:FF::FFFFFF:FFFFFF:FFF:FF:F,F:,FFFFF,FFFF,FFFF,F:F,FF:FF,FFF,FF,FFFFFF,,FFF,,F::,:FFF:,,F::F,,:,F,F,FF,,,,F::FF:F,FFFFF:FFFF,FFFFF:F:F,FF,F
@A00920:152:HGHKKDRXX:2:2101:19831:3521 2:N:0:CGCGTTCA+CTAAGCCT
GGACTACAAGGGTATCTAATCCCGTTCGCTACCCTGGCTTTCGCGGCTCAGCGTCAGGTGCAGCCCAGGGCGCCGCCTTCGCCTCTGGTGTTCCTCCGGATCTCTACGCATTTCACCACTCCACCCGGAATTCCACGCCCCTCTGCTGCCCTCTAGCTGCCCAGTTTCGAACGGCCTCTCCCGGTTGAGCCGGGAGCTTTCACGTCCGACTTGAACAGCCGCCTGCCCGCGCTTTACGCCCAATAATTCC
+
:FFFFFFFFFFFFF:FF:,FFFFFFF:FFF:FFFFF::FFFFFF:FFFF,FFFFFF:FFFFFFFFF:FFFFFFFFFFF:FF:,F,FFFFFFFFFFFFFFFF:FFFFFFF:FF:FFFFFFFFF:F:FFF:F,FFF:,FFFFF,FFF:FFFFFFFFFFFFFFFF,F:FFFFF,FFFFFFFFFFF:F:FFFFFF::FFFF,,FFFFFFFFF,FF,FF,F:FFFF:FFF:FFFF:FF,:FFFFFF:,FF:,,,F
@A00920:152:HGHKKDRXX:2:2101:2003:4210 2:N:0:CGCGTTCA+CTAAGCCT
GGACTACCGGGGTATCTAATCCTGTTTGCTCCCCACGCTTTCGCACCTCAGCGTCAATACGTGTCCAGTGAGTCGCCTTCGCCACTGGTGTTCTTCCGAATATCTACGAATTTCACCTCTACACTCGGAATTCCACTCACCTCTCCACGATTCTAGCGATGCAGTCTTAAAGGCAATTCCAGGGTTAAGCCCTGGGCTTTCACCTCTAACTTACACAGCCGCCTACGTGCGCTTTACGCCCAGTAATTCC
+
FFFFF:FFFFFFFF:FF:FFFF,F:FFF:FFFFF:FFFFF:FFFFFF:FFFFF:FFF:FFFFFFFFF:FFFFFFFFF:FFFFFFFFFFFFFFFFFFFFFFF:FF:FFFFFFFFF,FFFF,FFFF:FFFF,FFFFFFFFFFFFF:FFFFFFF:FFFFFFF,FFFFFFFFFFFFFFFF,FFFFFFFFFF:FFFFFFFFFF,F:F:FF::F:F:FFFF:FFFFFFF:FF:FFF:F:F:FFFFFFFFF:FFF:F
@A00920:152:HGHKKDRXX:2:2101:30680:4304 2:N:0:CGCGTTCA+CTAAGCCT
GGACTACTAGGGTTTCTAATCCCGTTCGCTCCCCATGCTTTCGCGTCTGAGTGTCAAAGCAGGCCCAGAAAGTCGCCTTCGCCACAGGAGTTCCTCGGGATCTCTACGCATTTCACCACTACACCCCGAATTCCACTTTCCTCTGCCTGTTTCTAGTTGTGCAGTTTGGCACGGCCTCGCCCGGTTGAGCCGGGCGCTTTCACGCACCACTTACACAGCCACCTGCACGCCCTTTACGCCCAGTAAATCC
+
FFFFFFFFFFFFFFFFFFFFFFF:FFFFFFFFFF,FFFFFFFFFFFFFFFFFFFFFF:FFFFFFFFFF:FFFFFFFFFFFFFF,FF:FFF,FFFFFFFFFF:FFFFFFFFFF:FFFFFFFFFFFFFFFFF::FFF:FFFFF,FFF,:F:FF,FFFF:FF,FFFFFF:FF,FFFFFF,FFFFF:FFF,F:FFFF:FFFFFFFFFFFFFF:FFF:FFFFFFFF:FFFFFF:F,F,,:,::F:FF,FF,::FF
@A00920:152:HGHKKDRXX:2:2101:10013:4335 2:N:0:CGCGTTCA+CTAAGCCT
GGACTACAGGGGTATCTAATCCCGTTTGCTCCCCACGCTTTCGTTCCTGAACGTCGGTACTGGTCCAGGAAGTCGCTTTCGCCACAGATGTTCCTTCAGATATCTACGCATTACACCGCTACACCGGAAATTCCACTACCCTCTACCGTACCCAAGCTATTCAGTCTCGAATGCAAATACCAGGTTGAGCCCGGCGCTTTCACACCCGACTTAAATAAACGTCAACGCACCCTTTAAGCCCACTAATTCC
+
FFFFFFFFFFFFF,FFFFF:FF,FFFF::FFFFF,,FFFFFFFF,:FF,FFF::FF,F,F,FFFFFFFFFFF,FFF:,FF:FFFF,:FF,FF:F,FF,FFFFFF,FFF:FF:,FFF:FFFFFFFF,FF,FF,FFFF,,FFFFFFFFF:FF:FF,FF,F::FFFFF,FFF,F,FFFF,F,F:F,FF:FFF,,:,F,,FFF,FFFF,FFF,FF::::FFFFF,FF,F:,F,:,:,FF,F,:FF,FFFF,F,F
@A00920:152:HGHKKDRXX:2:2101:27724:4445 2:N:0:CGCGTTCA+CTAAGCCT
GGACTACTAGGGTTTCTAATCCTGTTTGCTCCCCACGCTGTCGCGCCTCAGCGTCAGCCACTGCCCAGCAGGCAGCCTTCCCCACCGGTGTTCTTCCGGATCTCTACGCATTCCACCGCTACACCCGGAATTCCACCTGCCTCTACAGTGCTCAAGTCGAACAGTACGCACGGCCGATACGGGGTTGAGCCCCGGACTTTCACCACACGCTCATCCAACCGCCTACGCGCCCTTTACGCCCAGTGATTCC
+
FFFFFFFFFFFFF,FFFFFFFFFF:F:FFFFFFFFFF:F:FFFF,FFFFFFFFFFFFFF,FFFFFF:FF,FFF,F:,FFF,FFF,:FFFFFFFF,,F,FFFFFFFFFFFFFFFFFFF,FFFFFFFFFF,F::FFFFF:FFFFFF:FF:FFFF:,F:::,,FF:FF,FFF,FFFFFF,,F,F:FF,F:F,::FF,,,F,FFFFFFFFFFFF,,F,F:,FFF:FFFFFF,FFFFFFFFFFFFFF::FF,FFF
@A00920:152:HGHKKDRXX:2:2101:1380:4633 2:N:0:CGCGTTCA+CTAAGCCT
GGACTACCCGGGTTTCTAATCCTGTTTGCTCCCCACGCTGTCGCGCCTCAGTGTCAGCCATCGACCAGCAGGCCGCCTTCGCCACCGGTGTTCTTCCGGATCTCTACGCATTCCACCGCTACACCCGGAATTCCACAGGCCTCTACGATGCTCGAGCCCGGCAGTATCGTTGGCCGACCCGGGGTTGAGCCCCGGGCTTTCACCACCGACTTGCCGCGCCACCTACGCCCGCTTTACGCCCAGTGATTCC
+
FFF:F:FFF:FFFFFFF:FFFFFF:FFFFFFFFFFFFFFFFFF,FFF:FFFF:FFFFFF,FFF,FFF:F:FFFFFFFFF:FFFFF,F,FFF:F,F:F,FF,:,FFFFFFFF::FFF,FFF::FFFFFFFF,FFFFF,,,FF:FFFFF::FF,F,FF,F,FFF:FF,FF,::FFFF:F:F::,FFFFFFFFFF,FFFFFFFFFFFFF,F:FFF:FF,:F:FFFFF::FF,F,FF:FFFFFFFFFF,FF:FF
@A00920:152:HGHKKDRXX:2:2101:22806:5447 2:N:0:CGCGTTCA+CTAAGCCT
GGACTACTGGGGTATCTAATCCTGTTCGCTCCCCACGCTTTCGTCCCTCAGCGTCAATCTTCAGCCAGCCGGTTGCCTTCGCTTTCGAGGTTCCTCCCGATCTCTACGCATTCCACCACTACACCGGGAATTCCACCGACCTCTCTGAGATTCAAGACCACCAGTTTCCAACGCCCTCTCCCAGTTGAGCCGGGAGCTTTCACGCCGGACTTGGTGACCCGCCTGCGGACCCTTTACGCCCAGTAATTCC
+
FFFFFFFFFFFFFFFFFFFFFFFFFFFFFFFFFFFFFFFFFFFFFFFFFFFFFFFFFFFFFFFFFFFFFFFFFFFFF:FFFFFFFFFFFFFFFFFFFFFFFFFF,,FFFFFFFFFFF:F,FF:FFFFFFFFFFFFFFFFFFFFFFFFFFFFF:FFF:FF:FFFFFFFFFFFFFFF:FFFFFFFFFFFFFFFFFFFFFF:FFFFFFFFFFF:FFFFFFFFFFFFFFFFFF:FF,F::FFFF:FF:FF,F:F
@A00920:152:HGHKKDRXX:2:2101:13856:5541 2:N:0:CGCGTTCA+CTAAGCCT
GGACTACTGGGGTTTCTAATCCTGTTCGCTCCCCACGCTTTCGCACCTCAGCGTCAGATCAGGCCCAGCCAGCCGCCTTCGCCTCCGGTGTTCTTCCGGATCTCTACGCATTCCACCGCTACACCCGGAATTCCGCTGGCCTCTGCCTGTCTCCAGCTCCCCAGTATCCCCGGCATGCTCGGGGTTGAGCCCCGGCCTTTCACCATGAGACTTAAAGAGCCGCCTACGCGCGCTTTACGCCCAGTAATTC
+
FFFFF:FFFFFFFFFFFFFFFFFFFFFFFFFFFFFFFFFFFFFFFFFFFFFFFFFFFFFFFFFFFFFFFFFFFFFFFFFFFFFFFFFFFFFFFFFFFFF,FFFFFFFFFFFFFFFFFFFFFFFFFFFFFFFFFFFFFFFFFFFFFFFFFFFFFFFFFFFFFFFFFFFFFFFFFFFFFFFFFFFFFFFFFFF:FFFFFFFFFFFFFFF:FFFFFFFFFFFFFFFFFFFFFFFFFFFFFFFFFFFFFFFF,F
@A00920:152:HGHKKDRXX:2:2101:22444:5572 2:N:0:CGCGTTCA+CTAAGCCT
GGACTACAAGGGTATCTAATCCCGTTTGCTCCCCACGCTATCGCGCCTCAGCGTCAGTACAGGGCCAGGATGCCGCCTTCGCCGCTGGTGTTCCACCCGATCTCTACGCATTTCACCGCTCCACCGGGTATTCCACATCCCTCTCCCTGCCTCCAGTCGCGCTGTGTAAGCGGGCCGCCGCGGGTTGAGCCCGCGGATGTCACCGCTCACATACGCAACCGCCTGCGCGCGCTGTACGCCCAGTAAATCC
+
FFFFFFFF:FFFFFFFFFFFFFFFFFFFFFFFFFFFFFFFFFFFFFFFFFF:FFF:FFFF:FF:FFFFFFFFFFFFFFFFFFF:F,FFFFFFF:FFFFFFFFFFFFFFFFFF,F,FFFFFFFFFFFFFFFFFFFFFFFFFFFFFFFFFFFFFFFFFFFFFFFFFFFFFF:FFFFFFFFFFFFFFFFFFFFFFFFFFFFFFFFFFFFFFFF,FFFFFFFFFFFFFFFFFFFFFFFFFFFFFFFFFFFFFFF
@A00920:152:HGHKKDRXX:2:2101:21649:5603 2:N:0:CGCGTTCA+CTAAGCCT
GGACTACTGGGGTTTCTAATCCCTTTTGCTCCCCTAGCTGTCGTTCATGAGTGTCAGTACTGCCCTAGGAACCTGCCTTCGCGATTGGTGTTCCACTCGATATCTACGGATTTCACCCCTCCACCGAGTGTTCCAGTTCCTCCGAACAGACTCAATTCCCACAGTTTTCCTCGCACTCCCAGAGTTGAGCCCTGGTATTAAACGAGAAACTTGTGAGAACACCGACGATACACTTTACGCCCAATAAATC
+
FFFF:FFFFFFFFFFFFFFF:FFFFFFFF::FFFFFFFFFFFFFFF:FFFFFFFFFFFFFFFFFFFF:FF:FFFFFFFFF,FFFFFFFFFFFFFFFFFFFFFFF:FFFFFFFFFFFFFFFFF:FFFFFFFFFFF:FFFFFF:FFFFFFFFFFFFFFFFFFFFFFFF::FFFF:FFF,FFFFFFFF:FFF:FF:F:FFFFFFFFF:F:,FFF,FFF:FFFFFF,:FFFF:F:FFF:FFFF:FFFFFF,F,F
@A00920:152:HGHKKDRXX:2:2101:30581:5697 2:N:0:CGCGTTCA+CTAAGCCT
GGACTACAAGGGTATCTAATCCCTTTTGCTCCCCTGGCCTTCGAGCCTCAGCGTCAGATGTTGTCCAGTAGCTCGCCTTCGCCACGAGTGTTCCTCTCGATATCCACGCATTTCACTGCTACACCGAGAATTCCAGCTACCTCTCCAACCCTCAAGCATGGCAGTATCGGATGCAGTTCCGGGGTTGAGCCCCGGGATTTCACATCTGACTTACCACGCCGCCTACGCTCCCTTTACGCCCAGTGATTCC
+
F:FFFFFFFFFFF:FFFFF:::FF:FFFFFFFFFFFFFFFFFFFFFFFFFFFFFFFFFFFFFF:FFFFF:FFFFFFFFFFFFFFFFFFFF:FFFFFFFFF,FF:FFFFFFFFFFF:FFFFFFFFFFFFFFFFFFFFFFFFFFFFFFFFFFFFFFFFFFFFFFFFFFFFFFFFFFFFFFFF:FFFFFFFFFF::FFFFFFFFFFFFFFFFFFFFFFFFFFFFFFFFFFFFF:FF:FFFFFFFFF,FFF:FF
@A00920:152:HGHKKDRXX:2:2101:3414:6089 2:N:0:CGCGTTCA+CTAAGCCT
GGACTACTCGGGTTTCTAATCCTGTTTGCTCCCCACGCTTTCGCGTCTCAGCGTCAGTATCCGTCCAGAAGGCCGCCTTCGCCACCGGTGTTCCTCCCGATATCTACGCATTTCACCGCTACACCGGGAATTCCACCTTCCTCTCCGGTACTCGAGTTTGCCAGTATCCGACGCGGTTCCCTCGTTGAGCGAGGGGATTTCACATCAGACTTAACAAACCGCCTACACGCCCTTTACGCCCAGTGATTCC
+
FFFF:FFFFFFFFFFFF:FFFF,FFFF:FFFFF:FFFFFF:FFFFFFFF:FFF:FFFFFFFFFFFFFFFF:FFFFFFFFFFF:FFF:FF:FFFF::FF:FFFFF,FFFFF:,FFFFFFFFFFFFFFFF,:FFFFFFFFFFFFFFFFFFFFF,FFFFFFFFFF,FFFFFFFFFFF:F,FF:FFFFFFFFFFFFFFFF:FFFFFFFFFFF,FFFFFFFFFFFFFFFFFFFFFFFFF:F:F:FFFFFFFFFF:
@A00920:152:HGHKKDRXX:2:2101:18123:6198 2:N:0:CGCGTTCA+CTAAGCCT
GGACTACACGGGTTTCTAATCCTGTTTGCTCCCCACGCTGTCGCGCCTCAGTGTCGGCTATTGAGCCCTTGCGAGCTCACCGCCCAGCAGACCGCCTTCGCCCCTGGTGTTCTTCCGGATCTCTACGCATTCCACCGCTACACCCGGAATTCCATCTGCCTCTACGGTGCCCTAGCGACACAGTTGCCACGGCCGATCCGGAGTTGAGCCCCGGACTTTCACCACAGCCTTATGCCGCCACCTACGCGCC
+
FFFFFFF,FFFFFFFFFFFFFF:FFFFFFFFFFFFFFFFFFFFFFFFFFFFFF:FFFFFFFFFFFFFFFFFFFFFFFFFFFFFFFFFFFFFFFFFFFFFFFFFF:FFFFFFFFFFFFFF::FFFFFFFFF,FFFFFFFFFFF:FFFFFFFFFFFFFFFFFFFFFFFFFFFFFFFFFFFFFF:FFFFFF:FFFFFFFFFFFF:FFFFFFF:FFF:FF:FFFF:FFF,FFFF:FFFFFFFFFFFFFFFFFFF
@A00920:152:HGHKKDRXX:2:2101:26937:6527 2:N:0:CGCGTTCA+CTAAGCCT
GGACTACTAGGGTATCTAATCCTGTTTGCTCCCCACGCTTTCGAGTCTCAGCGTCAGTATCGGTCCAGAGAGACGTCTTCACCGCCGGTGTTCCTCCTGATATCTGCGCATTTCACCGCTACACCAGGAATTCCAGTCTCCCCTACCGCACTCCAGTCTGCCAGTACCCACCGCAGATCCGGGGTTGAGCCACGGACTTTCACGGCAGACGCGACAAACCGCCTACGAGCTCTTTACGCCCACTAAATCC
+
:FFFFFF,F:FFFFFFFFFF:FFFFF:FFFFFFFFFFF:F:::FFFFFFFFFFF:F:,:,F:,:F,F::FFF,F:,FFF,FF,FFF:,FF::,FF:,F,F:FFF:,FF,FF:FFF:,,F,F,:,:F,:FF:FFFF:FFFF,:FFF,F,,:F:FFFFF,:FFF,F::,,FFFF:FF:FFF:F:F:FF,F:F,,FFFFF:FFFFFFFF,,FFFFFFF,FFFF:F:,FF:FFFFF:FFF,F:F:FFFF,FFFF
@A00920:152:HGHKKDRXX:2:2101:28149:7467 2:N:0:CGCGTTCA+CTAAGCCT
GGACTACACGGGTTTCTAATCCTGTTTGCTCCCCACGCTTTCGTGCCTGAGCGTCAGTTGTGGCCCAGGCGGCCGCCTTCGCCATCGGTGTTCCTCCTAATCTCTACGCATTACACTGCTACACTCGGAGTTCCACACACCTCTGCCACACTCCAGACAGCCAGTTTCCCATGCAATTCCACGGTTGAGCCCGGGGCTTTCACAGCCGACATACGTCGCCGCCTACGAGCGCTTTACGCCCAGTAATTCC
+
FFFFFFFF,FFFF,FFFFFFFFFFFF:FFF,:FFF,FFF:FFF:FFFF:FFFFFFFFF,,,:F,FFFF:,:FF,FFF:FFFFFF,,FFFFFFF:FFF,,FF:FFFFFFFFFF,FFF:FFFFFFF,,FFF,FF:FFF,,,FFFFF:F,,FFFFF,FF,F,,FFFFFFFFF,FFFF,,FFF,,FFF:F,FFFF:,,FFFFFFFFFF,F,FFF,:F:FF,:FFFFFF,:F,FFFF,F:FFFFFFF,F:F,FFF
@A00920:152:HGHKKDRXX:2:2101:4652:7983 2:N:0:CGCGTTCA+CTAAGCCT
GGACTACAAGGGTTTCTAATCCTGTTTGCTCCCCACGCTTTCGCACCTCAGCGTCAATACCTGTCCAGCGAGTCGCCTTCGCCACTGGTGTTCTTCCGAATATCTACGAATTTCACCTCTACACCGAGAATTCCGCTTTCCTCTCCGATACTCGAGCGAGGCAGTTTCGAGTGCACTTCCTAGGTTGAGCCCAGGGCTTTCACACCCGACTTGCCAAGCCGCCTACACGCGCTTTACGCCCAGTAATTCC
+
FFFFFFFFFFFFFFFFFF:FFF:FFFFFFFFFFFFFFFFFFFFFFFF:FFFFFFFFFFFFFFFFFFFFFFFFFFFFFFFFFFFFFFFFFFF:FFFFFFFFFFFFFFFFFFFFFFFFFFFFFFFFF:FFFFFFFFFFFFFFFFFFFFFFFFFFFFFFFFFFFF:FFFFFFFFFFF:FFFFFFFFF,FFFFFFFFFFFFFFFFFFFFFFFFFF:F:FF,FFF:FFF,FFF:FFFFFF:FFFFF:FF,FFFFF
@A00920:152:HGHKKDRXX:2:2101:16667:8030 2:N:0:CGCGTTCA+CTAAGCCT
GGACTACTAGGGTATCTAATCCTTTTTGCTCCCCACGCTTTCGCATCTCAGAGTCAGGAATGTACCAGTGCACTGCCTTCGCCTTTGGTGTTCCCCACGATATCAACGGATTTCACCCCTACACCGTGAGTTCCATGCACCTCTCACATCCTCCAGTTCGATCGTATCCTTGGCACTTCCACCGTTAGGCAGTGGGCTTTAACCACAGACTCACCGAACCTCCTACATGCGCTTTACGCCCAATAAATCC
+
:FFFFFFFFFFFFFFFFFFFFFFFFFF:FF:FFFFFFFFFFFFFFFFFFFFFFFFF,FFFFFFFFFFFF,FFFFFF,FFF,FFFFFFFFFFFFF,FFFFFFFFFF::FFFFFFFFFFFFFFFFF:FF,FFFFFFFFFFFFFFFFFFFF,FFFFFFFFFF,:F:FFFFFF:FF:F:FFF,FFFFFFFF:FFFFFF:FFFFFFFFF:,FFFF,FFFF:FFF:FFFFFFFFF:FFFFFFFFF,FFF:FFFF,F
@A00920:152:HGHKKDRXX:2:2101:2926:8594 2:N:0:CGCGTTCA+CTAAGCCT
GGACTACTGGGGTATCTAATCCTGTTTGCTCCCCACGCTTTCGCACCTCAGCGTCAGTATCGAGCCAGTGAGCCGCCTTCGCCACTGGTGTTCCTCCGAATATCTACGAATTTCACCTCTACACTCGGAATTCCACTCACCTCTCTCGAACTCAAGACTAGTAGTATCAAAGGCAGTTCCAGGGTTGAGCCCTGGGATTTCACCTCTGACTGACTAATCCGCCTACGCGCGCTTTACGCCCAGTAAGTCC
+
FFFFFFFFFFFFFFFFFFFFFFFFFFFFFFFFFFFFFFF,FFFFFFFFFFFFFFFFFFFFFFFFFFFFFFFFFFFFFFFFFFFFFFFFFF:FFFFFFFFFFFFFFFFFFFFFFFFFFFFFFF:FFFFFFFFFFFFFFFFFFFFFFFFFFFFFFFFFFFF:FF::FFFFFFFFFFFF,FFFFFFF:FFFFFFFFFFFFFFFFFFFFF:FFFFF,FFFFFFF:FFFFFFFFFFFF,FFF,FFFFFFF:,FFF
@A00920:152:HGHKKDRXX:2:2101:8567:9251 2:N:0:CGCGTTCA+CTAAGCCT
GGACTACAGGGGTTTCTAATCCTGTTCGCTACCCACGCTTTCGTGCCTCAGCGTCAGTTGCAATTTAGTGAGCTGCCTTCGCAATCGGTGTTCTACATCATATCTAAGCATTTCACCGCTACATGATGTATTCCGCCCACTTCAATTGTACTCAAGGCTCACCGTTTCAGTGGCAGTTTCCCAGTTAAGCTGAGAGCTTTAACCACTGTCATATCAGGCCGCCTTCGCACCCGTTAAACCCAATAAATAC
+
FFFFFFFF:FFFF,FFFFFFFFFFFFFFFFFFFFF:FFFFFFF:,FFFFFF,FFFFFFFFFFF,FFFF:FFFFFFFFFFFFFFFFFFFFFFFFFFFFF,FFFFFF,FFFFFFFFFFFFFFFFFF:FF,F,FFFFFFFFFF::FFFFFF:FFFF,FF,FF,FF,,FF:FF,FF,F,,:FF,,F:FFFFF,:FF,FF,:FFF,F,FFF,,,,:FFFFFF,,F,,F,,FFF,:FF,F:FFF:F::F,,F,F:F
@A00920:152:HGHKKDRXX:2:2101:9236:9345 2:N:0:CGCGTTCA+CTAAGCCT
GGACTACACGGGTTTCTAATCCCGTTTGCTCCCCTGGCTTTCGCGCCTCAGCGTCAGTGTAAGTCCAGAAGGCAGCCTTCGCCACTGGTATTCCTCCGGATCTCTACGCATTTCACCGCTACACCGGGAATTCTGCCTTCCTCTCCTGTACTCAAATCCAACAGTATTCTGTGCACTTCCACAGTTAACATGTGGGCTTTCACAAAGAACATTTCATATCGCCTACTCACCCTTTACGCCCAGTAATTCC
+
,,FFFF,F:FF::,FF,F::,,,FFFF,FFF:FF,::FFFFF,,,:FFFFFFF:FFFF,,,,,,FFFFFFF:::F,FFFF,FFF,,:::,,FF:,F,,FFF,FF,FF:FF:F:FFF,FF:FFFF:,FFFF:::,FFF,:::F:FF,,F,F,FF,,F,,:,FF:,F:F,FF,F,FF:FFF:F::F,FFFFF,,FF,FFF:::F:F,F,FF:,F:F,,,FFFFFFFFF,,,F,FF::F,:FFFFF:F:,FFF
@A00920:152:HGHKKDRXX:2:2101:15356:9455 2:N:0:CGCGTTCA+CTAAGCCT
GGACTACACGGGTTTCTAATCCCTTTCGCTCCCCACGCTGTCGAACCTCAGCGTCAGTATGTCTCCAGTAACCTGATTTCTCCCTAGGTATTCCTCTTGATATCATCGGATTTCACCCCTACACCAAGAGTTCTAGTTACCCCTCGACAACTCGAGTCGTACAGTATCACTCCGGACAATCCCGTTGAGCGGGACGCTTTAAGAAGCGACTTATACGACCGCCTACGCTCGCTTTACGCCCAGTAAATCC
+
FFF:FFFFFFFFFFFFFFFFFFFFFFFFFFFFFF:FFFFFFFFFFFFFFFFFFFFFFFFFFFFFFFFFF:FFFFFFFFFFFFFFFFFFFF:FF,FFFFFFFFFFFFF:FF::FFFF,FFFFF:FFFFFFFFFFFFFFFFFFFF::FFFFFFFFFFFFFFFFFFFFFFFFFFFFFF,FF:FFFFFFFFFFFFF,FFFFFFFFFFFFFFFFF:F:FFF,FFFFFFFFFFFFFFFFFFFFFF:FFFF,F,FFF
@A00920:152:HGHKKDRXX:2:2101:17842:10535 2:N:0:CGCGTTCA+CTAAGCCT
GGACTACTGGGGTTTCTAATCCTGTTTGCTCCCCACGCTGTCGCGCCTCAGCGTCAGCAACAGCCCAGCAGGCCGCCTTCGCCACCGATGTTCTTCCCGGTCTCTACGCATTCCACCGCTACACCGGGAATTCCACCTGCCTCTACTGTGCTCGAGCCCGACAGTTTAGGAGGCAGCCTCGCAGTTGAGCCGCGAGATTTCACCCCCTACTTATCAGGCCGCCTACGCGCCCTTTACGCCCAGTGATTCC
+
FFFFFFFFFFFFFFFFFFFFFFFFFFFFFFFFFFFFFFF:FFFFFFFFFFF:FFFFF:FFFFFFFFFF:F:FFFFFFF:FFFFF:FFFFFFFFF,F:FF,FFFFFF,FFFFF:FFFFFFFFFFFFF::,FFFFF:FFFFFFFFF,F:FFFFFFFF:FFFF:FFF::FFFF:FFFFFFF:F::FFFF,FFF:,F::F:,FFFFFFFFFFFF,FFFF,FFFF,FFFFFFFFFFFFFFF,,:FFFFFFF:FF:
@A00920:152:HGHKKDRXX:2:2101:4770:10755 2:N:0:CGCGTTCA+CTAAGCCT
GGACTACAAGGGTTTCTAATCCTGTTTGCTCCCCACGCTTTCGTGCCTCAGTGTCAGTGCTGGTCCAGGTGGCCGCCTTCGCCACAGATGTTCCTCCCGATCTCTACGCATTTCACTGCTACACCGGGAATTCCACCACCCTCTACCGCACTCTAGTCCGCCAGTATCCACCGCAATTCCCAGGTTGAGCCCGGGGCTTTCACGGCAGACTTAACGAACCACCTACGCACGCTTTACGCCCAGTAATTCC
+
FFFFFFFFFFFFFFFFFFFFFFFFFFFF,F:FFFFFFFFFFFF:FFFFFFFFFFFFFF::FFFFFFFFF,FFFFFFFFFFFFFFFFFF:FFFFFFFFFFFFFFFFFFFFFFFFFFFFFFFFFFFFFFFFFFFFFFFFFFFFFFFFFFFFFFFFFFFFF,FFF:FFFFFFFFFFF,FFF,:FFFF,,FFFFFF,FFFF:FFFFFFFF:FFFF:FFFFFFFFFFFFFFFF:FFF:FFFFFFFFF,F:F,FFF
@A00920:152:HGHKKDRXX:2:2101:21386:10911 2:N:0:CGCGTTCA+CTAAGCCT
GGACTACAGGGGTTTCTAATCCTGTTTGCTCCCCACGCTTTCGCGCCTCAGCGTCAATTACGGGCCAGATAGCCGCCTTCGCCACCGGTGTTCTTCCCAATATCTACGAATTTCACCTCTACACTGGGAATTCCACTATCCTCTCCCGCATTCAAGCTCATCAGTATCAAGAGCACCCCCCAGGTTGAGCCCGGGAATTTCACGCCTGACTTGATAAGCCGCCTACGCGCCCTTTACGCCCAGTAATTCC
+
FFFFFFF,:FFFFFFFFFFFFF,FFFFFFFFFFF,,FFFFFFFFFFFFFFFFFFFFFFFFF:F,FFFF::F,FFF,FFFF:FFFFFFFFFFFFFFF,F,FFFFFFFFF:FFFFFFFF:FFFFFF,F:FFFFFFF,FFFFFF,FF,F,FFF,FFFFFF,FF,FFFFFFFF,,,FFF,F,:F:,,FFF,FFFFF,F:,FFFFFFF,F:FFFFFFF,,F:FFFFFFFFFFFFFFFFFFFFFFFFFFFFF,FFF
@A00920:152:HGHKKDRXX:2:2101:25283:11365 2:N:0:CGCGTTCA+CTAAGCCT
GGACTACTGGGGTTTCTAATCCTGTTTGCTCCCCACGCTTTCGCACCTCAGCGTCAGTACCGGACCAGTGAGCCGCCTTCGCCACTGGTGTTCCTCCGAATATCTACGAATTTCACCTCTACACTAGTAATTCCACTCACCTCTTCCGGACTCGAGATTTCCAGTATGAGAGGCAGTTCCAGGGTAGAGCCCTGTGATTTCACCCCTCACTTAACAATCCGACTACGAGCGCTTTACGCCCAGTAATTCC
+
F,FFFF,F,,:FFF,F,FFFFF,FFF:::FFFFFFF,FFF::FFFFFFF:,FF,,FFF:FFF:FF,,FF,F,FFF,,,FF,FFFFF,::,FFFF,FFFFFF:F,FF:::F,FFFFF:FFF:F:FF,,,F,FFFFF,FF:F:,:,F,,,,:,,FFF,FFF,FF:,F,,:FFFFFF,FFFF:F,,:::FFF,,F,,,FFFFF,FFF:F::F:F,:FF:FFF,,,:F,,F,:F:,::F:,,:FFFFF::,:FF
@A00920:152:HGHKKDRXX:2:2101:19587:11929 2:N:0:CGCGTTCA+CTAAGCCT
GGACTACTGGGGTATCTAATCCTGTTTGCTACCCACGCTTTCGCGCATCAGCGTCAGAACCGGTCCAGGTAGCCGCCTTCGCCACCGGTGTTCCTCCCAATATCTACGCATTTCACCGCTACACTGGGAATTCCGCTACCCCCTCCCGGCCTCAAGCCCGGCAGTTTCAAAGGCAGTTCCTCAGTTGAGCCGAGGGATTTCACCTTTGACTTACCGGGCCGCCTACGCGCCCTTTACGCCCAATAATTCC
+
FFFFFFFFFFFFFFFFFFFFFFFFFFFFFFFFFFFFFFFFFFFFFFFFFFFFFFFFFFFFFFFFFFFFFFFFFFFFFFFFFFFFFFFFFFFFFFFFFFFFFFFF:F:FFF,FFF:FFFFFFFFFFFFFFFFFFFFFFFFFFFFFFFFFFFFFFFFFFFFFFFFFFFFFFFFFFFFF::FFFFFFFFFFFFFFFFFFFF::FF:FFFFFFFFFFF:FFFFF:FFFFFFFFFFF:FFFFFFFFFFFFFFFFF
@A00920:152:HGHKKDRXX:2:2101:21350:12320 2:N:0:CGCGTTCA+CTAAGCCT
GGACTACAGGGGTATCTAATCCTGTTTGCTCCCCACGCTTTCGCACCTCAGCGTCAGTATCGAGCCAGTGAGCCGCCTTCGCCACTGGTGTTCCTCCGAATATCTACGAATTTCACCTCTACACTCGGAATTCCACTCACCTCTCTCGAACTCGAGATTGCCAGTATGAGAGGCAGTTCCAGGGTTGAGCCCTGGGATTTCACCCCTCACTAAACAATCCGCCTACGTGCGCTTTACGCCCAGTAATTCC
+
FFFFF:FFFFFFFFFFFFFFFFFFFFFFFFFFFFFFFFFFFFFFFFFFFFFFFFFFFFFFFFFFFFFFFFFFFFFFFFFFFFFFFFFFFFFFFFFFFFFFFFFFFFFFFFFFFFFFFFFFFFFFFFFFFFFFFFFFFFFFFFFFFFFFFFFFFFFFFFFFFFFFFFFFFFFFFFFFFFFFFFFFFFFFFFFFFFFF::FFFFFFFFFFFFF,FFFFFFFFFFFFFFFFFFFFFFFFFFFFFFFFFFFFFF
@A00920:152:HGHKKDRXX:2:2101:3586:12524 2:N:0:CGCGTTCA+CTAAGCCT
GGACTACAAGGGTATCTAATCCTGTTTGCTCCCCACGCTTTCGCGCCTCAGCGTCAGTACCGAGCCAGATAGCCGCCTTCGCCACTGGTGTTCTTCCCAATATCTACGAATTTCACCTCTACACTGGGAATTCCGCTATCCTCTCTCGGACTCACAGCGCGGCAGTCTCAAGCGCAGTTCCCGGGTTGAGCCCGGGCCTTTCACGCCTAACTTACCGCACCGCCTACGCGCCCTTTACGCCCAGTAATTC
+
FFFF::FFFFFFF:FFFFFFFFFFFFFFFFFFFFFFFFFFFFFFFFFFFFFFFFFFFFFFFFFFFFF:FFFFF:FFFFFFFFFFFFFF,FFFFFFFFFFFF:FFFFFFFFFFFFFF,FFFFFFFFFFFFFFFFFFFF:FFF:FFFFFFFFFFFFF:FFFFFFFFFFFFFF:F:F:FFFFFFFFFFFFFFFFF:F,FFF,FFF:FFFFF:F:FFFFFFFFF:FFFFFF,:F,FFF,FFFFFF:F:F,FF:F
@A00920:152:HGHKKDRXX:2:2101:30400:12524 2:N:0:CGCGTTCA+CTAAGCCT
GGACTACCGGGGTATCTAATCCTGTTTGCTACCCACGCTTTCGCTCCTCAGCGTCAGTACTGGCCCAGATCACTGCCTTCGCCATCGGTGTTCCTCCTGATATCTGCGCATTTCACCGCTACACCAGGAATTCCGTGATCCCCTACCAGACTCAAGCCACAGCAGTATCAGATGGCGTCTCCGGGTTGAGCCCTGAGTTTTCACATCTGACTTACTGAGCCGCCTACGAGCTCTTTACGCCCAATAAATC
+
FFFFFFFFFFFFFFFFFFFFFFFFFFFFFFFFFFFFFFFFFFFFFFFFFFFFFFFFFFFFFFFFFF:FFFFFFFFFFFFFFFFFFFFFFFFFFFFFFFFFFFF:FFFFFFFFFFFFFFFFFFFFFFFFFFFFFFFFFFFFFFFFFFFFFFFFFFFFFFFFFFFFFFF:FF,FFF:FFFFFFFFFFFFFFFFFFFFFFFFFFF,FFFFFFFFFFFFFFFFFFFFFFFFFFFFFFF:FFFFFFFFFF:FFFF
@A00920:152:HGHKKDRXX:2:2101:14579:12555 2:N:0:CGCGTTCA+CTAAGCCT
GGACTACTGGGGTTTCTAATCCCGTTTGCTACCCTAGCTTTCGCGCCTCAGCGTCAATCTCGGTCCAGGATGCCGCCTTCGCCACCGGTGTTCCTCCAGATATCTACGCATTTCACCGCTACACCTGGAATTCCACATCCCTCTCCCGGATTCGAGCCTGCCAGTATCGGACGCAGTTCCCGAGTTGAGCTCGGGGATTTCACGTTCGACTTAGCAGGCCACCTACGCGCCCTTTACGCCCAGTAATTCC
+
FFFFFFFFFFFFFFFFFFFFFFFFFFFFFFFFFFFFFFFFFFFFFFFFFFFFFFFFFFFFFFFFFFFFFFFFFFFFFFFFFFFFFFFFFFFFFFFFFFFF:,,FFFFFF,F:FFFFFFFF,FFFFFFFFF,FFFFFFFFFFFFFFFFFFF:FFFFFFFFFFF:F:FFFFFF:FFFFFFFFFFFFFFFFFFFFFFFFF:FFF,FF::FF,FFFFFF:,FF,FFFFFFFFFF,FF:FFFFFFFFFF:FF:FF
@A00920:152:HGHKKDRXX:2:2101:22236:13385 2:N:0:CGCGTTCA+CTAAGCCT
GGACTACTCGGGTTTCTAATCCTGTTTGCTCCCCACGCTTTCGCGCCTCAGCGTCGGACCCGGCCCAGCAGGCCGCCTTCGCCACCGGTGTTCTTCCCGATCTCTACGCATTCCACCGCTACACCGGGAATTCCACCTGCCCCTACCGGTCCCCAGACGAGCAGTCTCGGAGGCCGCCCCGGAGTTGAGCCCCGGTCTTTCACCCCCGACTTCCCCAGCCGCCTGCGCGCGCTGTGCGCCCAGTGAGTCC
+
FFFFFFFFFFFFFFFFFFFF:FFFFFFFFFFFFFFFFF,FFFFFFFFFFFFFFFFFFFFFFFFFFFFFF,FFFFFFFFFFFFFFF:FFFFFFF:FF,FFF:FFF:FFFFF,FFFFFFFF,FFFFFFFFF::FFFF:FFFFFFFF,:FFFFFFFFFFFFFFFFFFFFFFFF:FFFFFFFF:FFFF:F,:FFFF:FF,F,:,:,:,FFFFFF,:,FF,:,F,F::FF,F:F::,,F,,,F::,,F,:,,F::
@A00920:152:HGHKKDRXX:2:2101:1805:13698 2:N:0:CGCGTTCA+CTAAGCCT
GGACTACCGGGGTTTCTAATCCTGTTCGCTCCCCACGCTTTCGTGCATGAGCGTCAGTGTTGGCCCAGGAGGCTGCCTTCGCCATCGGTATTCCTCCACATATCTACGCATTTCACCGCTACACGTGGAATTCTACCTCCCTCTGCCACACTCCAGCTCCGTAGTTTCAAACGCCATTCCCAGGTTAAGCCCGGGGATTTCACGCCTGACATGCGGGGCCGCCTGCGCACCCTTTACGCCCAGTAATTCC
+
FFFFFFFFFFFFFFFFFFFFFFFFFFFFF:FFFFFFFFFFFFFFFFFFFFFFFFFFFFF:FFFFFFFFFFFFFFFFFFFFFF:FFFFF,F,FFFFFFFF,::FFFFF,FFFFFF:FFFF:FFFFFFFFFFFFFFFFFFFFFFFFFFFFFFFFFFFFFFFFFFFFFFFFFFFFFFFFFFFF:FFFFFF,FFFFFFFFFFFFF:,F:F:FFF,FFFFFFFFFFFFFFFFFFFFF:FFFFFFFF,FFF,,FFF
@A00920:152:HGHKKDRXX:2:2101:25816:13917 2:N:0:CGCGTTCA+CTAAGCCT
GGACTACTCGGGTTTCTAATCCTGTTTGCTCCCCACGCTTTCGCACCTCAGCGTCAATACCGGTCCAGTGAGCCGCCTTCGCCACTGGTGTTCTTCCGAATATCTACGAATTTCACCTCTACACTCGGAATTCCACTCACCTCTCCCGGATTCAAGCGATGCAGTCTTAGAGGCAGTTCCGGAGTTGAGCTCCGGGATTTCACCCCTAACTTACAAAGCCGCCTACGCGCGCTTTACGCCCAGTAATTCC
+
FFFFFFFFFFFFFFFFFFFFFFFFFFFFFFFFFFFFFFFFFFFFF:FFFFFFFFFFFFFFFFFFFFFFFFFFFFFFFFFFFFFFFFFFFFFFFFFFFFFFFFFFFFFFF:FFFFFFFFFFFFFFFFFFFFFFFFFFFFFFF:FFFFFFFFFFFFFFFFFF:FFFFFFFFFF:FFFFFFFFFFFFFFFFFFFF,FFFFFFFFFFFFFF:FFFFFFFFFFFFFFFFFFFFFFFFFFFF:FF:FFFFFF:FFF
@A00920:152:HGHKKDRXX:2:2101:9833:13980 2:N:0:CGCGTTCA+CTAAGCCT
GGACTACAGGGGTTTCTAATCCTGTTTGCTCCCCACGCTTTCGTGCCTCAGTGTCAGTGCTGGTCCAGATGGCCGCCTTCGCCACGGATGTTCCTCCCGATCTCTACGCATTTCACTGCTACACCGGGAATTCCGCCATCCTCTACCGCACTCCAGTGATCCAGTTTCCAATGCCATTCCCAGGTTGAGCCCAGGGCTTTCACATCAGACTTAAACCACCACCTACGCACGCTTTACGCCCAGTAATTCC
+
FFFFFFFFFFFF:FFFFFFFFFFFFFFFFFFFFFFFFFFFFFFFFFFFFFFFFFFFFFFFFFFFFFFFFFFFFFFFFFFFFFFFFFFFFFFFFFFFFFFFFFFFFFFFFFFFFFFFFFFFFFFFFF:FFFFFF:FFFFFFFF:FFFFFFFFFF:FF:FFFF,FFF:FFFFFFFF:FFFFFFFF::FF:FFF:FFFF,FFFFFFFF:F:FFF,FFFF:FF:FFFFFFF:FFFFFF:::F:FF::FF:F:FF
@A00920:152:HGHKKDRXX:2:2101:23131:14090 2:N:0:CGCGTTCA+CTAAGCCT
GGACTACCAGGGTTTCTAATCCTGTTTGCTCCCCACGCTTTCGCACCTCAGCGTCAGTATCTTCCCAGATCGCCGCCTTCGCCACTGGTGTTCCTCCCGATATCTACGAATTTCACCTCTACACCGGGAATTCCGCGATCCTCTTAAGTACTCAAGCACTGCAGTTTCGGATGCACTTCCTTGGTTAAGCCGAGGGCTTTCACATCCGACTTGCAATGCCGCCTACGTGCGCTTTACGCCCAATAATTCC
+
FFFFFFFFFFFFFFFFFFFFFFFFFFFFFFFFFFFFFFFFFFFFFFFFFFFFFFFFFFFFFFFFFFFFFFFFFFFFFFFFFFFFFFFFFFFFFFFFFFFFFFFFFFFFFFFFFFFFFFFFFFFFFFFFFFFFFFFFFF,FFFFFFFFFFFFFFF:FFFFFFFFF:FFFFFFFF:F:FF:FFFFFFFFFFFFFFFFFFFFFFFFFFFFFFFFFFF,FFFFFFFFFFFFFFFFFF:FFFFFFFFFF:FFFFF
@A00920:152:HGHKKDRXX:2:2101:24505:14403 2:N:0:CGCGTTCA+CTAAGCCT
GGACTACACGGGTTTCTAATCCTGTTTGCTCCCCACGCTGTCGCGCCTCAGTGTCAGCAACTGCCCAGCAGGCCGCCTTCGCCACTGGTGTTCTTTCGGATATCTACGCATTCCACCGCTACACCCGAAATTCCACCTGCCTCTACAGTGCTCGAGCTCAGCAGTTCGCACGGCAGATCCGGGGTTAAGCCCCGGACTTTCACCACACGCTTACCAAGCCACCTACGCGCCCTTTACGCCCAGTGATTCC
+
FFFFFFFFFFFFF:FFFFFFFFFFFFFFFFFFFFFFFFFFFFFFFFFFFFFFFFFFFFFFFFF,FFFFFF:FFFFFFFFFFFFFFFFFFFFFFFFFFFFFFFFFFFFFFFFFFFFFFFFFFFFFFFFFFFFF:FFFFFFFFFFF,FFFFFFFFF:FFFFFFF:FFFFFFFFFFFFF:FFFFFFFFFF,FFFFFFFFFFFFFFFFFFFF:FFFFFF:FFFFFFFFFFFFFFFF:FFFFFFFFFFFFFF:FF
@A00920:152:HGHKKDRXX:2:2101:20292:14716 2:N:0:CGCGTTCA+CTAAGCCT
GGACTACCAGGGTTTCTAATCCCGTTCGCTACCCATGCCTTCGCGTCTGAGTGTCAATATGAGGCCAGTTGACCGCCTTCGCCACTGGTGTTCTTCCGCATCTCTACGCATTTCACCACTACACGCGGAATTCCGTCAACCTCTCCTCTATTCAAGACTGGCAGTATCACTCAACCTCTCCTAGTTTAGCCAGGAGCTTTTATAAGTAACTTACCAACCCACCTACACGCGCTTTACGCCCAGTAACTCC
+
FFFFFFFFFFFFFFFFFFFFFFFFFFFFFFFFFFFFFFFFFFFFFFFFFFFFFFFFFFFFFFFFFFFFFFFFFFFFFFFFFFFFFFFFFFFFFFFFFFFFFFFFFFFFFFFFFFFFFFFFFFFFFFFFFFFFFFFFFFFFFFFFFFFFF:FFFFFFFFFFFFFFFFFFFFFFFFFFFFFFFFFFFFFFFFFF,FFFFFFFFFFFFFFF,FFFF,FF:FFF:FFFFFFF:FFFFFFF:FFFFFF:FF:,FF
@A00920:152:HGHKKDRXX:2:2101:28556:15280 2:N:0:CGCGTTCA+CTAAGCCT
GGACTACTCGGGTTTCTAATCCCGTTTGCTCCCCTGGCTTTCGCGCCTCAGCGTCAGTGTCAGCCCAGCAACCCGTCTTCACCTCAGGTGTTCCTCTTGATATCTACGCATTTCACCGCTACACCAAGAATTCCGATTGCCCCTTCTGCACTCTAGCACTGCAGTATCAGCTGGCCGTTCCGAGTTAAGCTCGGAGATTTCACAGCTGACTTACCGCGCCGCCTACGCGCCCTTTACGCCCAGTAAATCC
+
FFFFFFFFFFFFFFFFFFFFFFFFFFFFFFFFFFFFFFFFFFFFFFFFFFFFF,FFF:FFFF:FFFFFFFFFFFFFFFFFFFFFFFFFFFFFFFFFFFFFFFFFFFFFFFFFFFFFFFFFFFFFFF:FFFFFFFFFFFFFFFFFFF:FF:FFFFFFF:FFFFFFFFFFFFFFFFFFF,FFFFFFFFFFFFFFFFFFFFFFFFFFFFFFFFFFFFFFFFFFFFF,FF:FFFFFFFF:FFFFFFFFFFFFFF
@A00920:152:HGHKKDRXX:2:2101:9588:15718 2:N:0:CGCGTTCA+CTAAGCCT
GGACTACTCGGGTTTCTAATCCTGTTCGCTCCCCACGCTTTCGCGCCTCAGCGTCAGTCAAAGCACAGATAGCAGCCTTCGCCTCAGGTGTTCTTGCGCATCTCTAAGCATTCCACCGCTACAAGCCAAATTCCGCTATCCTCTACTCGTCTCAAGAGTTCCAGTATCACATGGCGTGAGCGGGGTTGAGCCCCAGCATTTCACACGTAGTCTTATCACACCGACTGCTCGCGCTTTACGCACAGTAATT
+
FFFFFFFF,FFFF:FFFFFFFFFFF::FFFFFFFFFFFFFFFF,FFFFFFFFFFFF,,F,,,FF:,FF,,FFF:FFFFFFFF,,,,FFFFFFFF,,F,,FFFFF:FFFFFFF,F:F:FFFFFF,,F,,:FFFFFFFF,,FFFFF:F:,,,,FF,FF:,,,,F:FFFF,,F,,F:FFFF,:F,,FFF::FFFF,F,FFFFF,F,FF,:FF,,FFF:,,FFFFFF,F,FFFFFF,FFFFFFFF,FFF,::,,
@A00920:152:HGHKKDRXX:2:2101:23927:17597 2:N:0:CGCGTTCA+CTAAGCCT
GGACTACTGGGGTATCTAATCCTGTTTGCTCCCCACGCTTTCGCACCTCAGCGTCAATACCTGTCCAGCGAGTCGCCTTCGCCACTGGTGTTCTTCCGAATATCTACGAATTTCACCTCTACACTCGGAATTCCACTCGCCTCTCCAGGATTCTAGCAATCTAGTTTCAAGGGCAGTTCCGGGGTTGAGCCCCGGGATTTCACCCCTGACTTGAATCGCCGCCTACGTGCGCTTTACGCCCAGTAATTCC
+
FFFFFFFFFFFFFFFFFFFFFFFFF:FFFFFFFFF:FFF:FFFFFFFFFFFFFFFFFFFFFFFFFFFFFFFFFFFFFFFFFFFFFFFFFF,FFFFFFFFFFFFFFFFFFFFFFFFFFFFFFFFFFFFFFFFFFFFFFFFFFFFFFFFFFFFFFF,:FFFFFF:FFFFFF:FFFFFFFFFFF:FFFFFFFFFFFFFFFFFFFFFF,FFFFFFFFFFFF:FF:FFFFFFFFFFFFFFFFFFF,FFF:FFFFF
@A00920:152:HGHKKDRXX:2:2101:15411:17660 2:N:0:CGCGTTCA+CTAAGCCT
GGACTACACGGGTCTCTAATCCTGTTTGCTACCCACGCTTTCGCTCCTCAGCGTCAGTTACGGCCCAGAGTGGCGCCTTCGCCACTGGTGTTCCTCCTGATATCTGCGCATTTCACCGCTACACCAGGAATTCCCCACTCCCCTACCGTACTCAAGTCACAGCAGTATCGGGTGGCGTCTCTGGGTTGAGCCCAGAGTTTTCACACCCGACTTACTGAACCGCCTACGAGCTCTTTACGCCCAATAAAAC
+
FFF,FF:FFFFFF,FF:,:F,F::FFFFFFF:::FFF:FFFF,F:FFFFF:FFF,,FFFFF::FFF:,F:F:,:F:F,:FFF:FFF:FF:F,,:FF,FF,FF,FFFFFFFFFFF,FF,FFF:F:::FFFF,FF:F:FFFF:FFFFFFFFFFFF,F,FFFFFFFFFFFF,FFFFFFFF:FFFFF,FFF:F::FFFFF,,FFF:,F,FFF:FFFFF,FFFFFF::,,:F:F:,,,FFFFF,FFFF,FFFF,,
@A00920:152:HGHKKDRXX:2:2101:11532:18020 2:N:0:CGCGTTCA+CTAAGCCT
GGACTACTAGGGTTTCTAATCCCGTTCGCTACCCTGGCTTTCGCGGCTCAGCGTCAGGTGCAGCCCAGGGCGCCGCCTTCGCCTCTGGTGTTCCTCCGGATCTCTACGCATTTCACCACTCCACCCGGAATTCCACGCCCCTCTGCTGCCCTCTAGCTGTCCAGTTTCGAACGGCCTCTCACGGTTGAGCCGGGAGCTTTCACGTCCGACTTGAACAGCCGCCTGCCCGCGCTTTAAGCCAAGTAAATCA
+
::FFF:FFFFFFFF:FFFFFFFFF:F:,FF:F,FFFFF:FF,:FF,F,FFFFFFFFFFF:FFF,FFFFFFFFFF:FFFF,FFFFFFFFF,FF,FFF:FF,FFFFFFFFFFFF:FFFFFFF:F:FFFFFFF,:FFFFFFFFFF:F:F:FFFF:FFFFFFFFF:FFFF:F,FF,FFF:FF:F,F:FFFFFFFF::FF:,FFFFFF:F,FFFFFFFFFFF:,F:FF,,F,FFFFFFFFF,FFF:FFFFFFFF,
@A00920:152:HGHKKDRXX:2:2101:27941:18035 2:N:0:CGCGTTCA+CTAAGCCT
GGACTACTAGGGTATCTAATCCTGTTTGCTACCCACGCTTTCGCGCATCAGCGTCAGTTCCGGTCCAGGTAGCCGCCTTCGCCACTGGTGTTCCTCCCAATATCTACGCATTTCACCGCTACACTGGGAATTCCGCTACCCCCTCCCGGACTCGAGCTCGACAGTTTCAAAGGCAGTTCCTCAGTTGAGCCGAGGGATTTCACCTTTGACTTATCGAGCCGCCTACGCGCCCTTTACGCCCAATAATTCC
+
FFFFFFFFFFFFFFFFF:FFFFFFFFFFFFFFFFFFFFFFFFFFFFFFFFFFFFF,FFFFFF:FFFFFFFFFFFFFFF:FFFFFFFFFFFFFFFFFFFFFFFFFFFFFFFFF:FF:F:FF:FFFFFF:FFFFFFFFF:FFFFFFFFFFFFFFFFFFFFFF,FFF::FFF:FFFFFFFFF:FFFFF:F:FFFFFFFFFFF:FFFFFFFFFFFFFFF,FFF,FFFFFFFFFFFF,FFFFFFFFFFFFFFFFF
@A00920:152:HGHKKDRXX:2:2101:23936:18082 2:N:0:CGCGTTCA+CTAAGCCT
GGACTACTAGGGTATCTAATCCTGTTTGCTCCCCACGCTTTCGTGCATGAGCGTCAGAAAAGGCCCAGCCGACTGTCTTCACCATTGGCGTTCCGATCGATATCTACGCATTTCACCGCTCCACCGATCGTTCCGTCGGCCCCTACCTTTCTCAAGACCCGCAGTCCACCCTGCAGTTCCCCGGTTGAGCCGGGGGATTTCACAGAATGCTTGCGGACCCGCCTGCGCACCCTTTAAGCCCAGTAATTCC
+
FFFFFFFFFFFFFFFFFFFFFFFFFFFFFFFFFFFFFFFFFFFFFFFFFFFFFFFFFFFFFFFFFFFFFFFFFFFFFFFFFFFFFFFFFFFFFFFFFFFFFFFFFFFFFFFFFFFFFFF:FFFFFFFFFFFFFFFFFFFFFFFFFFFFFFFFFFFFFFFFFFFFFFFFFFFFFFFFFFFFFFFFFFFFFFFFFFFFFFFFFFFFFFFFF:FFFFFFFFFFFFFFFFFFFFFFFFFFFFFFFFFFF:FFFF
@A00920:152:HGHKKDRXX:2:2101:25012:19413 2:N:0:CGCGTTCA+CTAAGCCT
GGACTACTCGGGTTTCTAATCCTGTTCGCTACCCACGCTTTCGCTCCTCAGTGTCAGTACTGGCCCAGAGTGCCGCCTTCGCCACTGGTGTTCCTCCGAATATCTACGAATTTCACCTCTACACTCGGAATTCCACTCACCTCTCTCGAACTCGAGACTACCAGTATCAAGGGCAGTTCCGGGGTTGAGCCCCGGGATTTCACCCCTGACTTAATAGTCCGCCTACGTGCGCTTTACGCCCAGTAATTCC
+
FFFFFFFFFFFFFFFFFFFFFFFFFFFFFFFFFFFFFFFFFFFFFFFFFFFFFFFFFFFFFFFFFFFFFFFFFFFFFFFFFFFFFFFFFFFFFFFFFFFFFFFFFFFFFFFFFFFFFFFFFFFFFF:FFFFFFFFFFFFFFFFFFFFFFFFFFFFFFFFFFFFFFFFFFFFFFF:FFFFFFFFFFFFFFFFFFFFFFFFFFFFFFFFFFFF,F:FFFFFFFFFFFFFFFFFFFFFFFFFFFFFFFFFFFF
@A00920:152:HGHKKDRXX:2:2101:30327:19977 2:N:0:CGCGTTCA+CTAAGCCT
GGACTACTAGGGTTTCTAATCCTGTTCGCTCCCCACGCTTTCGTGCCTCAGCGTCAATCAAGACCCAGTTAGCTGCCTTCGCAATCGGTATTCCACGACATATCTATGCATTTCACCGCTACATGTCGCATTCCACTAACCTCTATCTGATTCAAGTTACACAGTTTCAAAGGCCATCTCACAGTTGAGCTGTGACCTTTCACCTCTGACTTACATAACCTCCTACGCACCCTTTAAACCCAGTGATTCC
+
FFFFFFF:FFFFFFFFFFFFFFFFFFFFFFFFFFFFFFFFFFFFFFFFFFF,FFFFFFFFFFF:FFFFF,FF,,FFFFFFFFFF::F,FFFFFFFFFFFFF:FF,FFFFFFFFFFF,FFFFFFFFFFFFFFFFFFFFF:FFFFFF,F::FFFF,FF,F,FFFFFFFFFFF::FFFF,:FFFFFFFFFFFFF,:FFFFF,FFFF:,F:FFFFFFFF:FF:F,FFFFFFFFFFFF:FF:FFF:FF:FF:FFF
@A00920:152:HGHKKDRXX:2:2101:32036:20275 2:N:0:CGCGTTCA+CTAAGCCT
GGACTACTCGGGTTTCTAATCCGGTTTGCTCCCCACACTTTCGCGCCTCAGCGTCACGTGTTGTCCAGCGAGCTGCCTTCGCAATGGGTGTTCCTACCAGTATCTACGCATTCCACCGCTACACTGGTAATTCCACTCGCCTCTCCAACCGTCAAGCCTGCCAGTATCCAACGCAATGCTGGGGTTGAGCCCCAGTCTTTAACATCGGACTTAACAAACCGCCTACGCGCCCTTTACGCCCAGTGATTCC
+
FFFFFFFFFFFFFFFFFFFFFFFFFFFFFFFFFFFFFFF:FFFFFFFF:FFFFFFFFFFFFFFFFFFFF::FFF,FFFFFFFFFFFFFFFFFFFFFF,FFF:FFFFFFFFFFFFFFFFFFFFFFF,FF,FFFFFFFFF,FFFFF,FFFFFFFFFFFFF,FFFFF,FFFFFF,FFFFFFFFFFFF:F:::FFFFFFFFFFFF:FF:FFF:,,F,FF:FFFF:FFFF:F:F:FF:FFF,,,:F,F,F:F,,F
@A00920:152:HGHKKDRXX:2:2101:3848:20337 2:N:0:CGCGTTCA+CTAAGCCT
GGACTACTGGGGTTTCTAATCCTGTTTGCTACCCACGCTTTCGTGCCTGAGCGTCAATGCCCGTCCAGTTAGCCGCCTTCGCCACTGGTATTCCTCCGAATATCTGCGAATTTCACCTCTACACTCGGAATTCTGCTAACCTCTCCGGGATTCTAGTCCTGCAGTTTCAAAAGCAATTCCCGGGTTGAGCCCGGGGATTTCACTCCTGACTTGCAGGACCGCCTGCGCACGCTTTAAGCCCAGTGATTCC
+
,F::FFFFFFFFFFFFFFFFFFFFFFFFFFFFFFFFFFFFFFFFFFFFFFFFFFFFFFFFFFFFFFFFFFFFFFF,FF:FFFFFFFFFFFFFFFFFFFFFFFFFFF:FFFFFFFFFFFFFFFFFFFFFFFFFFFFFFFFFFFFFF:FFFFFFFFFFFFFFFFFFFFFFFFFF:FFF,FFFFFF:FFFF:FFFFFF:FFF:FFFFFF:FFFFF,FFFFFFFFFFFFFFFFFFFFFFFFFF:FF:FFFF::F
@A00920:152:HGHKKDRXX:2:2101:18548:20682 2:N:0:CGCGTTCA+CTAAGCCT
GGACTACTGGGGTATCTAATCCGGTTTGCTCCCCACACTTTCGCGCCTCAGCGTCACGTGTTGTCCAGCGAGCTGCCTTCGCAATGGGTGTTCCTACCAGTATCTACGCATTTCACCGCTACACTGGTAATTCCACTCGCCTCTCCAACCGTCAAGCCTGCCAGTATCCAACGCAATGCTGGGGTTGAGCCCCAGTCTTTAACATCGGACTTAACAGACCGCCTACGCGCCCTTTACGCCCAGTGATTCC
+
FFFFFFFFFFFFFFFFFFF:FFFFFFFFFFFFFFFFFFFFFFFFFFFFFFFFFFFFFFFFFFFFFFFFFFFFFFFFFFFFFFFFFFFFFFFFFFFFFFFFFFFFFFFFFF:FFFFFFFFFFFFFFFFFFFF:FFFFFFFFFFFFFFFFFFFFFFFFFFFFFFFFF:FFF:FFFFF:FFFFFFFFFFFFFFFFFFFF:FFFFFF:FFFFFFFFFFFFF,FFFFFFFFF:FFFFFFFFFFFF:FFFFFFFF:
@A00920:152:HGHKKDRXX:2:2101:30770:20776 2:N:0:CGCGTTCA+CTAAGCCT
GGACTACTGGGGTTTCTAATCCTGTTTGCTCCCCACGCTTTCGTGCCTGAGCGTCAGCAATGAGCCAGTAGCCTGCCTACGCCATCGGTGTTCCTCCCTATATCTACGGATTTCACTCCTACACAGGGAATTCCAGCTACCTCTCTCATGCTCTAGTCAAAGCAGGTTTGTTAATGGATATGAGGTTGAGCCCCACGCTTTCACTACCAACTTACTTAACCGCCTACGCAACTCTTTACGCCCAGTAATT
+
FFFFFFF,FFFFFFFFFFFFFFFFFFFFFFFFFFFFFFFFFFF:FFFFFFFFFFFFFFFF:FFFF:FFFFFFFFFFFF:FFFFFFFFFFFFFFFFFFF,FFFFFFFFFFF:FFFF:FFFFFF:FFFFFFFFFFFFFFFFFFFFFF:F:FFFFFFFFFFFF:F:FF,FFFF,FFFF:,F,F:FFF,FF::FFF:FF::F,FFFFFFFFFFF,FF,FF,FFFFFF,:,FFFFFFFF:F:FFFFFFFFFFF:,
@A00920:152:HGHKKDRXX:2:2101:32949:20791 2:N:0:CGCGTTCA+CTAAGCCT
GGACTACCCGGGTATCTAATCCTGTTTGCTCCCCTAGCTTTCGTGCCTCAGTGTCAGGTGTTGTCCAGGGACTCGCCTTCGCCACTGGTGTTCCACTTGATATCTACGCATTTCACTGCTACACCAAGTATTCCAGTCCCCCCTCCAAACCTCCAGCTCTTTAGTATTCAATGCCATTTCCGGGTTGAGCCCGGAGCTTTCACATCAAACTTAAAATAGCCACCTACGCACCCTTTACGCCCAGGGAATC
+
FFF:F,:,FF:FFFFFF:FFF:FFFFF,FFF:FFFFFFFFFFFFFF:F::FFFFFF:FFFFFFF:F,FFF:FFFFF:FFFF:,FFFFFFFFF:FF,FFFFF:F,:FFFF::FF:F:FFFF,F,FFF:FF:F:FFFFFFFFFFFFFFFFFFFFFF:FFFFFFFFFFFFF:FFFFFF:,FFFFF:F:FFFFF,FFFFF,FFF,,F,FF:F:,FF:,F,FFF:FFF:F:FFFFF:FFFFF:FF:FFF,,FFFF
@A00920:152:HGHKKDRXX:2:2101:19081:20885 2:N:0:CGCGTTCA+CTAAGCCT
GGACTACTGGGGTTTCTAATCCTGTTTGCTCCCCACGCTTTCGCACCTCAGCGTCAATGTCTGTCCAGCGAGTCGCCTTCGCCACTGGTGTTCTTCCGAATATCTACGAATTTCACCTCTACACTCGCAGTTCCACTCACCTCTCCCGGACTCAAGATCGTCAGTTTCGAAGGCAGTTCTGGAGTTGAGCTCCAGGATTTCACCCCCTACTTAACAATCCGCCTACGTGCGCTTTACGCCCAGTAATTCC
+
:F,::FF,FFF::F:FFFFFFFF:F,FFFFFFFFFFFFFFFFFF:FFFFF,FFFFFF::FFFFF:FFFF:F:FFFFFFFFFFFFFFFFF:FFF:F:,FFFFFFFF,FFF,F:,F:FFFFFFFFFFF:FFFFFF,FFFFFF,F:F:FFFFFFFFF::FF,F:FFFFFF::F,FFFF:F,,FFF:,,,F:FFFFFFF,:,,,,FFFFFF,,F,,FF:F,,FF,FF,F,F,:FFFFF,F:FFF::F,FFF,F:
@A00920:152:HGHKKDRXX:2:2101:3233:20932 2:N:0:CGCGTTCA+CTAAGCCT
GGACTACTCGGGTTTCTAATCCTGTTTGCTCCCCACGCTTTCGCACCTCAGCGTCAGTACCGGACCAGAGAACCGCCTTCGCTACTGGTGTTCCTCCCGATATCTGCGCATTTCACCGCTACACCAGGAATTCCACTCTCCTCTTCCGGACTCTAGCTAGATGGTTTCCACCGGCGTCTCGAGGTTGAGCCTCGAGTTTTCACAACAGACCTACCTAGCCGCCTACACGCTCTTTACGCCCAATAAATCC
+
FFFFFFFFFFFF:FFFFFFFFFFFFFFFFFFFFFFFFF:FFFFFFFFFFFFFFFFFFFFF:FFFFFFFFFFFFFFFFFFFFFFFFFFFFFFFFFFFFFFFF:FFFFFFFFFFFFFFFFFFFFFFFFFFFFFFFFFFFFFFFFFFFFFFFF:FFFFFFFFFFFFFFFFFFFFFFFFFFFFFFFFFFFFFFFFFFFFFF,FFF,FFFFFFFFF,FFFFF,:FFFFFF:FFFFFFFFFFFFFFFFFFFFFFFF
@A00920:152:HGHKKDRXX:2:2101:24912:21183 2:N:0:CGCGTTCA+CTAAGCCT
GGACTACTCGGGTTTCTAATCCCGTTCGCTCCCCATGCTTTCGCATCTCAGCGTCAGGTCAGGCCCAGCGTGTCGCCTTCGCCGCTGGTGTTCCTCCGGATCTCTACGCATTTCACCACTACACCCGGAATTCCACACGCCTCTACCTACCTCTAGTCGCGCAGTTCGATTGCGTCCTCGCCCGGTTGAGCCGGGCGCTTTCACGCCTCACTTGCACGACCGCCTACACGCGCTTTACACCCAGTAAATC
+
FFFFFFFFFFFFFFFFFFFFFFFFFFFFFFFFFFFFFFFFFFFFFFFFFFFFFFFFFFFFFFFFFFFFFFFFFFFFFFFFFFFFFFFFFFFFFFFFFFFFFFFFFFFFFFFFFFFFFFFFFFFFFFFFFFFFFFFFFFFFF:FFFFFFFFFFFFFFFFFFFFFFFFFFFFFFFFFFFFF::FFFFFFFFFFFFFFFFFFFFFFFFFFFFFFFFFFFFFFFFFFFF,FFFFFFFFFFFFFFFFFFF:FFFF
@A00920:152:HGHKKDRXX:2:2101:18249:21418 2:N:0:CGCGTTCA+CTAAGCCT
GGACTACTGGGGTTTCTAATCCTGTTTGCTCCCCACGCTTTCGTGCCTCAGCGTCAGTGCAGGCCCAGGGGATTGCCTTCGCCATCGGTGTTCCTCCGCATATCTACGCATTTCACTGCTACACCGGGAATTCCACTCTCCTCTACCGCACTCTAGCCCGCCAGTATCAAATGCAATTCCCAGGTTGAGCCCGGGGCTTTCACATCTGTCTTGCACAGCCGCCTGCGCACGCTTTACGCCCAGTAATTCC
+
FFFFFFFFFFFFFFFFFFFFFFFFFFFFFFFFFFFFFFFFFFFFFFFFFFFFFFFFFFFFFFFFFFFFFFFFFFFFFFFFFFFFFFFFFFFFFFFFFFFFFFFFFFFFFFFFFFFFFFFFFFFFFFFFFFFFFFFFFFFFFFFFFFFFFFFFFFFFFFFFFFFFFFFFF:FFFFFFFFFFFFFFFFFFFFFFFFFFFFF:FFFFFF:FFFFFFFFFFFFFFFFFFFFFFFFFFFFFFFFFFFFFF:F:FF
@A00920:152:HGHKKDRXX:2:2101:6442:21605 2:N:0:CGCGTTCA+CTAAGCCT
GGACTACCAGGGTATCTAATCCCGTTCGCTCCCCTAGCTTTCGCGGCTCAGCGTCAGGTGCAGCCCAGGGCGCCGCCTTCGCCTCTGGTGTTCCTCCGGATCTCTACGCATTTCACCACTCCACCCGGAATTCCACGCCCCTCTACTGCCCTCCAGCGGCCCAGTTTCGAACGGCCTCTCCCAGTTGAGCCGGGAGCTTTCACGTCCGACTTGGACCACCGCCTGCCCGCGCTTTACGCCCAGGAAATCC
+
FFFFFFFF:FFF:F:FFFFFFFFFFFFFFFF::FFFFFFFFFFFFFFFFFFFFFFFFFFFFFFFFFFFF:FFFFFFFFFFF:FFFFFF,FF:FFFFFFFF:FFFFFFFFFF:FFFFFFFFFFFFFFFF,FFFFF,FFFFFFFFF:FFF,FFFFFFFF,F:FFFF:FFFF:FFFFFFFFFF:FFFFFF:FF,F:F:,,,FFF,FF:FFFFFF:F,,FFFFFFFFFFFFF:FFFFFFF::::F,F,F:F:FF
@A00920:152:HGHKKDRXX:2:2101:11858:21778 2:N:0:CGCGTTCA+CTAAGCCT
GGACTACCAGGGTATCTAATCCTGTTTGCTCCCCACGCTTTCGCACCTCAGCGTCAACAATCGTCCAGTAAGTCGCCTTCGCCACTGGTGTTCTTCCGAATATCTACGAATTTCACCTCTACACTCGGAATTCCACTTACCTCTCCGATGTTCAAGCGATGCAGTCTTAAAGGCAATTCCAGGGTTGAGCCCTGGGCTTTCACCTCTAACTTACAAAGCCGCCTACGTGCGCTTTACGCCCAGTAATTCC
+
FFFFFFFFFFFFFFFFFFFFFFFFFFFF,,FF:FFFFF:FFFFFFFFFFFFFFFFFFFFFFFFFFFFFFFFFFF:FFFFFFFFFFFFFFFFFFFFFFFFF:FFFFFFFFFFFFFFF:FFFFF,FFFFFFF,FFFFFFFFFFFFF:FFFFFFFFFFFFFFFF:F,FFFFFFFFFFF:FF:FFFFFFFF:FFFFFFFFFFFFFFFFFFFFFFFF:FFFFFFFFFFFFFF:FFFFFFFFFFFFFFFFF,FFFF
@A00920:152:HGHKKDRXX:2:2101:14271:22388 2:N:0:CGCGTTCA+CTAAGCCT
GGACTACAGGGGTTTCTAATCCGGTTCGCTCCCCACGCTTTCGTGCCTTAGCGTCAGAAATGGTCCAGTGGCCTGCCTACGCCATCGGTGTTCCTTCTAATATCTACGTATTTCACTCCTACACTAGAAATTCCAGCCACCTCTACCATTCTCGAGCTCGCCAGTTTGGATAATAGTCTGTATGGTTGAGCCACCAGGTTTCACTATCCACTTAACGAGCCGCCTACGCAACTCTGTACGCCCAGTCACT
+
FFFFFFF,FFFFFFFFFFFFFFFFFFFFFFFFF:FFFFFFF:FF:FFFFFFFFFF:FFFFFFF:FFFFFFFF:FFFFFFFFF:FFFFFFFFFF,:FFFFFFFFFFFFF,FFFF:FF,FFFFFFFFFFFFF,FFFFFFFFFFFFF,FF:F:FFF::F:FFF,FFFF:FF,FFFFFF:FFFFFFF,FFFFFFF,FFFF:FFF,,:FFFFFFFFFFFFF:F:FFFFFFF,FFFFFFFF,F:,FFFF,FFFFFF
@A00920:152:HGHKKDRXX:2:2101:26187:23077 2:N:0:CGCGTTCA+CTAAGCCT
GGACTACAGGGGTATCTAATCCCATTTGCTCCCCTAGCTTTCGTTCCTCAGCGTCAGTTACAGCCCAGCAAGTCGCTTGCGCCACCGGTGTTCTTCCAGATATCTACGCATTTCACCGCTACACCTGGAATTCCACTTGCCTCTACTGCACTCGAGTCTGCCAGTATCCAATGCATTTCCGAGGTTGAGCCCCAGTCTTTAACATCAGACTTAACAAACCACCTACGAACTCTTTACGCCCAATAAATCC
+
FFFFFFFFFFF:FFFFFFFFFFFFF:FFFFFFFFFFFFFFFFFFFFFFFFFFFFFFFFFFFFFFFF:FFFFFFFFFFFFFFFFFFFFFFFFFFFFFFFFFFFFFFFFFFF,FFFFFFFF,FFFFF:FFFFFF,FFFFFF:FFFFFFFFFFFFFFFFFFFF:FFFFFFFF:F:FFFFFFFFFFF:FFFFFFFFF:FFFF:FFFFF:FFF:FFF:FFFFFFFFFFF:FFFF,F,F:FFFF:FF:FFFF:,,F
@A00920:152:HGHKKDRXX:2:2101:27733:23124 2:N:0:CGCGTTCA+CTAAGCCT
GGACTACTCGGGTATCTAATCCTGTTTGCTCCCCACGCTTTCGCGTCTTAGCGTCAGTGACCGTCCAGATAGCCGCCTTCGCCACAGGTGTTCTTCCCAATCTCTACGTATTTCACCACTACACAGGGAATTCCGCTCTCCTCTCCGGCACTCTAGGAGAACAGTATCGAGTGCAGTTCATTCGTTAAGCTAAAGGATTTCACACCCGACTTATCCAACCGCCTACACGCGCTTTACGCCCAGTAATTCC
+
FFFFFFFFFFFFFFFFFFFFFF:FFFFFFFFFFFFFFF:FFFFFFFFF,FF,FFF:FF,FFFFFFFFFFFFFFFFFFFFFFFFFF:FF,FFFF,FFFF,FFFFFFFFF,FFFFFFFF,FFFFFF,FFFF:FFFF,FF,FFF,FFFF:F,FFFFFFF,,,:,FFFFF,FF::FFFF,FF,,:,,FFF,FFF,,F,,F,FFFFFF:FFFFFFFF,,F,::FF,FFFFFFFFF:FFF:FFFFFFFFFFFFFFF
@A00920:152:HGHKKDRXX:2:2101:21368:23343 2:N:0:CGCGTTCA+CTAAGCCT
GGACTACACGGGTATCTAATCCTGTTTGATCCCCACGCTTTCGTGCCTCAGCGTCAATGACCGCGTAGTGAGCTGCCTTCGCAATCGGTGTTCTATGTCATATCTAAGCATTTCACCGCTACATGACATATTCCGCTCACCTCCACGGTATTCAAGATAAATAGTATCAACGGCAGTTTCCGAGTTAAGCTCGGAGATTTCACCACTGACTTACCTATCCGCCTACGCACCCTTTAAACCCAGTAAATCC
+
FFFFFFFFFFFFFFFFFFFFFFFFFFFFF,FFFFFFFFF:FFFFFFFFFFFFFFFFFFFFFFFFF:FFFFFFFFFFFFFFFFFFFFFFFFFFFFFFFFFFFFFFFF:FFFFFFFFFFFFFFFFFFFFFFFFFFFFFFFFFFFFFFFFFFFFFFFFF:,FFFFFFFFFFFFFFFFFFFFFFF:FFFF,FFFFFFFFFFFFFFFFFFFFFF::FFFFFFFFFFFFFFFFFFFFFF,FFFFFFFFFFFFFFFF
@A00920:152:HGHKKDRXX:2:2101:14326:23422 2:N:0:CGCGTTCA+CTAAGCCT
GGACTACTGGGGTTTCTAATCCCGTTTGCTCCCCTAGCTTTCGCGTCTGAGAGTCAGCAATTGTCCAGAAGGCCGCCTTCGCCACTGGTGTTCCTCCGGATCTCTACGCATTTCACCACTACACCCGGAATTCCACCTACCCCTACCATGCTCGAGCCGGATAGTTTTGAACGACCTAGCCCAGTTGAGCCGTGCGCTTTCACATCCAACTTTTCCAGCCGCCTGCACGCGCTTTACACCCAGTAATTCC
+
FFFFFFFFFFFFFFFFFFFFFF,FFFFFFFFF:FFFFFFFFFF,FFFF:FF,FFFFFFF,F,FFFFFF,,F,,FFFFFFFFFFFFFFFFFFFFFFF,:FFFFFFFFFFFFFFFFFF,FFFFFFFF:FFFFFFFFFFF,,FF,FFFFFF,FFFF,FFFF,FF,FFF,F,FFF,F,F,F,:FFF,FFFFFFF:,,FFFFF:FFFFFFF,,FFFFF,F:FFFF,FFF:F,F,FFFFFFF:FFFFFFFFF,FFF
@A00920:152:HGHKKDRXX:2:2101:2103:23985 2:N:0:CGCGTTCA+CTAAGCCT
GGACTACTGGGGTATCTAATCCTGTTTGCTCCCCACGCTTTCGAGCCTCAGCGTCAGAAATGTTCCAGAGCGCCGCCTTCGCCACCGGCCTTCCTCCCGATCTCTACGCATTTCACCGCTACACCGGGAATTCCGCGCTCCTCTCCCATCCTCTAGCCGAGCAGTCCCCCCCGCACTTTCCGGGTTAGGCCCGGAGATTTCACGGAGGGCTTACCCAACCGCCTACGCTCCCTGTACGCCCAGTAAATCC
+
FFFFFFFFFFFFFFFFFFFFFFFFFFFFFFFFFFFFFFFFFFFFFFFFFFFFF,FFFFFFFFFFFFFFFFFFFFFFF:FFFFFFFFFFFFFFFFFFFFFFFFFF:FFFF:FFFFFFFFFFFFFFFFFF:,FFFFFFFFFFFFFFFFFFFFFFFFFFF:FFFFFFFFFFFFFFFFFFF,FFFFFFFFFFFFFFFF:F:FFFFFFFFFFFFFFFFFF::FFFFFF:FFFFF:FFF:F:FFF:FFFFFFFFFF
@A00920:152:HGHKKDRXX:2:2101:6244:24737 2:N:0:CGCGTTCA+CTAAGCCT
GGACTACCAGGGTTTCTAATCCCGTTCGCTCCCCATGCTTTCGCATCTCAGCGTCAGGTCAGGCCCAGCGTGTCGCCTTCGCCACTGGTGTTCCTCCGGATCTCTACGCATTTCACCACTACACCCGGAATTCCACTCTCCTCTACCTACCTCTAGTCGCACAGTTCGATAGCTACAAACCCAGTTTTACCCGGACGCTTTAACCCCTAACTAGCACAACCGCATACACCCCCTTTACACCAATAAATAC
+
FFFFFFFFFFFFFFFFFFFFFFFFFFFFFFFFFFFFFFFFFFFFFFFFFFFFFFFFFFFFFFFFFFFFFFFFFFFFFFFFFFFFF:FFFFFFFFFFF:F:FFFFFFFFFF:,FFFFFFFFFFFF:FFFFFFF,FFF,F:FFFFF,FF:,:FFF,FF,:,FFFFFF:,,,F,FF,,F,:F,FF,F,F:,,,F,FF,F:,FF:,FF,F,F,F,F,,,FF,FFF,F:,:,,F,:,,FF,:FF,F,,,,F,,FF
@A00920:152:HGHKKDRXX:2:2101:16080:24893 2:N:0:CGCGTTCA+CTAAGCCT
GGACTACAAGGGTTTCTAATCCTGTTTGCTCCCCACGCTGTCGCACATGAGTGTCAGTATTGGGCCAGAAAGCCGCCTTCGCCACTGGTGTTCCTCCCGATATCTACGAATTTCACCTCTACACCAAGCATTCCACCTTCCTCTCCAGGACTCTAGCCCTGCAGTTTCGAGTGCACTTCCATGGTTGAGCCATGGGATTTCACACCCGACTTGCAGAGCCGCCTACACGCGCTTTACGCCCAGTAATTCC
+
FFFFF:FFFFFFFFFFFFFFFFFF:FFFFFFFFFFFFFFFFFFFFFFFFFFFFFFFFFFFFFFFFFFFFFFFFFFFFFFFFFFFFFFFFFF:FFFFFFFFFF,FFFFFFFF:FFFFFFFFFFFFFF:FF::FFFFFFFFF:,FFFFFFFF:FFFFFFFFFFFFFFF:FFFFFFFFFFFFFFFFFFFFFFFFF:FFFF:FFF:FFFFFFFFF,FFFFFFF:FFFF,FF:FFFF:FFFF:F:F,FFF::FFF
@A00920:152:HGHKKDRXX:2:2101:15582:25473 2:N:0:CGCGTTCA+CTAAGCCT
GGACTACCGGGGTTTCTAATCCCGTTCGCTACCCATGCTTTCGCGTCTCAGTGTCAGTTGGATGCCAGTAAACCGCCTTCGCCACTGGTGTTCCTCCGCATCTCTACGCATTTCACCACTACACGCGGAATTCCGTTTACCTCTCATCCACTCAAGTTCAACAGTCTTGGTCAACCTCTCCCAGTTTAGCCAGGAGCTTTCATAACCAACTTATTGAACCACCTGCACGCCCTTTACGCCCAGTAACTCC
+
:FFFFF:FFFFFFFFFFFFFF:FFFFF:FFFFF:FF:FFF:F:FFFFFFFFF,::FF:FFFFFFFFFFFFFFFF::FF:FFF:FFFFFF:,:F:FFFFF,FF,FFFFFFFFFFFFFFFFFFFF:F:FF:FFFF:FFFFF:FFFFFFFFFFFFFFFFFFFFF:FF:FFFFFFFFFFFFFFFFFFFFFF,,FFFF,F:FF:FFFFFFFFFF:,,FFFFFFFFFFFFFFFFFFFFFFFFFFFFFFF:FFFFF,
@A00920:152:HGHKKDRXX:2:2101:11297:25661 2:N:0:CGCGTTCA+CTAAGCCT
GGACTACCCGGGTTTCTAATCCTGTTTGCTCCCCACGCTTTCGTGCCTCAGCGTCAGTACCCGTCCAGCCACCCGCCTACGCTTCTGGTATTCCTCGTGATATCTACGCATTTCACCGCTACACCACGAATTCTAGTGGCCTCTCCGGGACTCAAGGACTGCAGTCTCAAAGGCAATTCTACGGTTGAGCCGTAGGCTTTCACCACTGACTTACAGTCCCGCCTGCACACCCTTTACACCCAATAATTCC
+
FFFFFFFFFFFFFFFFFF:F,FFFFFFF:FFFFFFFFFFFFFFFFFFF:FFFFFFFFFFF:FFF:FFFFF,FFFFFFFFFF,,FFFFFFFFF:FFFFFFF,:FFFFFFFFFFFF:::FFFFFFFFFF:F::FFFFFFFFFFFFFFFFFFFFFFF:FFFFFFFFFF,FFFFFFFFFFFFFFFFFFFFFFFFFFFFFFFFF:FFFFFFFFFFFFFFFFFFFF:FFF:FF::FFFFFFFF,:FF,FFFFFFFF
@A00920:152:HGHKKDRXX:2:2101:27887:26146 2:N:0:CGCGTTCA+CTAAGCCT
GGACTACCAGGGTATCTAATCCTGTTTGCTCCCCACGCTTTCGAGCATGAGCGTCAGTATTAGGCCAGGGGGCTGCCTTCGCCATTGGTATTCCTCCACATCTCTACGCATTTCACCGCTACACGTGGAATTCCGCTCTCCTCTTCTGCACTCAAGTCTCCCAGTTTCCAGTGCGACACGGGGTTGAGCCCCGCACTTAGACACCAGACTTAAAAGACCGCCTGCGCGCGCTTTACGCCCAATAATTCCG
+
FFFFFFFFFFFFFFFFFFFFFFFFFFFFFFFFFFFFFFFFFFFFFFFFFFF:FFFFFFFFFFFFFFFFFFFFFFFFF:FFFFFFFFFFFF:FFFFFF:F:FFFFFFFFFFFFFFFFFFFFFFFFFFFFF:FFFFFFFFFFFFFFFFFFFFFFFFFFFFFFFFFFFFFFFFFFFFFFFFFFFFF:FF:FFFFFFFFFFFFFFFFFFFFFFFFF:FF:FFFFFFFFF:FFFFFFFFFFFFFFFFF:,,FFFF
@A00920:152:HGHKKDRXX:2:2101:7789:26318 2:N:0:CGCGTTCA+CTAAGCCT
GGACTACTGGGGTTTCTAATCCCGTTCGCTACCCATGCTTTCGCGCCTCAGCGTCAGTTACGATCCAGGGTGCCGCCTTCGCCTCTGGTATTCCTCCGCATCTCTACGCATTTCACCACTACACGCGGAATTCTACACCCCTCTATCGTACTCTAGTCGGGCAGTCTCAGACAACCTCCCCAGGTTTAGCCATGGGGCTGTCATGCCTCACGTACCCAACCGCCTGCGCGCCCTTTACGCCCAGTAAGTC
+
FFFFFFF:FFFFFFFFFFFFFFFF::FFFFFFFFFFFFFF:FF:FFFFFFFFF:FFFFFFFFFFFFFFFFFFFFFFFFFFFFF:FFFFFFFFFF:FF:FFFFFFFFFFF:,::FFFFFF:FFFFFFFFFF::FF,F:FFFF:FFFFFFF:FFFFFFFFFFFF,FF::FFFFFFFFF:FFFFF::,,F:FFF,FFFFFFF,FFFFF::,FFF,FFFFF,FFFFFF,FFF:FFFF:,FFFFFFFF:FFF:F:
@A00920:152:HGHKKDRXX:2:2101:21902:26616 2:N:0:CGCGTTCA+CTAAGCCT
GGACTACCGGGGTTTCTAATCTGTTTCGCTACCCTAGCTTTCGTATCTCAGCGTCAGGAAAAACCCAGGTGCCTGCCTTCGCCATCGGTATTCCAGGTAATATCAACGCATTTCACTGCTACACTACCCGTTCTAGCACCCCTGTCAATCATCAATTCTGTGAGTATCCTATCCATTCCCGAGGGTAAGCCTCGGACTTTAAGATAGGACTTTACAGAAAGCCTACAAACACTTTACGCCAAATAAATCC
+
FFFFFFFFFFFF,F:FFFF,F:FFFFF:FFFF:FFFFFF:FFFF::F,F::FFFFFFFFFFFFF:F,F:FFFF:,FF:FFFFF::F:F,FF::,FFFFF::F:FF::FFFFF,:FF:,F:F,,:FFFFFF,FFF,FFFFFFFFFFFFFFF,FFFFFFFF,FFFFFF:FF,F,FF,F,F,,FF:,FF,FFF:FFFF,,,FFFFFFFFF,FFF:F,:F:FFF:FFFF,F,FFF:,,FF,,,F,,:,FFFF:,
@A00920:152:HGHKKDRXX:2:2101:17490:27305 2:N:0:CGCGTTCA+CTAAGCCT
GGACTACTGGGGTTTCTAATCCCTTTCGCTACCCTGGCCTTCGAGCCTCAGCGTCAGATATTGTCCAGTAGCTCGCTTTCGCCACGAGTGTTCCTCTCGATCTCTACGCATTTCACTGCTACACCGAGAATTCCAGCTACCTCTCCAATCCTCTAGCACGGCAGTATCGGATGCAGTTCCGGGGTTGAGCCCCGGGATTTCACATCTGACTTACCGCGCCGCCTACGCTCCCTTTACGCCCAGTGATTCC
+
FF:FFFFFFFFF:FFFF:F:FFFFFFFFFFFFFFFFFFF:FFFFFFF,FFFFFF:FF,FFFFFFFFFFFFFFFFFFFFFF:FFFFFFFFFFFFFFFFFFFFFFFF:FFFFFF:FFFFFFFFFFFF,FFFFFFFFFF:FFFF:FFFFFF,FFFFFFFFFFF,F:FFF:FFFF,FFF:F,:FFFFF:FFFFFFFFF:FFFFFFFFFFFFFFFFFFFFFF:FFFFFFFFFFFFFFFFFFFFFFFF:FFFFFFF
@A00920:152:HGHKKDRXX:2:2101:17409:28166 2:N:0:CGCGTTCA+CTAAGCCT
GGACTACCGGGGTTTCTAATCCCTTTCGCTCCCCATGCTTTCGTGCCTGAGCGTCAGTAATCGTCCAGCAAGCTGCCTTCGCCTTCGGTGTTCCTCCAGATATCTACGCATTTCACTGCTACACCTGGAATTCCGCTTGCCTCTCCGATACTCTAGTCAACTAGTTTCGAAGGCTCATCTACAGTTAAGCTGCAGGATTTCACCTCCGACACAATTGACCGCCTGCGCACCCGTTACGCCCAGTGAAGCC
+
FFFFFFFFFFFFFFFFFFFFFFFFFFFFFFFFFFFFFF,FFFFFFFF:FFFFFFFFFFFFFFFFFFFFFFF:FFFFFFFFFFFFFFFFFFFFFFFFFFFF:F,FFFFFF,FFFFFFF:FF,FFFFFFFF:,FFFFFFFFF::FFFFFFFFFFFF:FFFFFFFFFFFFFF::FFF,FFFFF::FFFFF,FF:FFF:F,FF::F:FFFFF,F:FF,FFFF:,F,,F:FF:F,F,FFF:FFFF:FFFF,F,,:
@A00920:152:HGHKKDRXX:2:2101:24487:28181 2:N:0:CGCGTTCA+CTAAGCCT
GGACTACAGGGGTTTCTAATCCTGTTCGCTCCCCACGCTTTCGTGCCTCAGCGTCAATACAGGTCCAGTAAGCTGCCTTCGCAATCGGTGTTCTATGGCATATCTAAGCATTTCACCGCTACATGCCACATTCCGCCTACCTCAACCTGATTCAAGCCCCACAGTATCAAAGGCAATTCCACAGTTGAGCTGTGGGCTTTCACCCCTGACTTATGAGGCCGCCTACGCACCCTTTAAACCCAATGAATCC
+
FFFFFFFFFFFFFFFFFFFFFFFFFF:FF:FFFF:FFF:FFFFF:F:FFFFFFFFFFFFFFFFFFFFFFFFFFFFFFFFFFFFFFFFFFFFFF:FFF:FF:FFFFFFFFFFFFFFFFFFFFFFFF,F::FFFF:FFFFFFFFFF:FFFFFFFF,FFF,FFFFFFFFFFFF,,FFF:FFFFFFFFFFF:FFFFFFFFFFFFF:FFFFF,FFFFFFF:,FFFFFFFFFFFFFFF:FFF:,FFFFFFFFFFFF
@A00920:152:HGHKKDRXX:2:2101:27850:28369 2:N:0:CGCGTTCA+CTAAGCCT
GGACTACCAGGGTTTCTAATCCCGTTTGCTCCCCTGGCTTTCGCGCCTCAGCGTCAGTGTCGGTCCAGGATGCCGCCTTCGCCACCGGTGTTCCTCCAGATATCTACGCATTTCACCGCTACACCTGGAATTCCACATCCCTCTCCCGAACTCAAGCCCGCCAGTATCGGACGCAGTTCCCCGGTTGAGCCGAGGGATTTCACGTCCGACTGAGGCGACCGCCTACGCGCCCTTTACGCCCAATAAATCC
+
FFFFFFFFFFFFFFFFFFFFFFFFFFFFFFFF:FF:FFFFFFFFFFF:FFFFFFFFFFFFFFFFFFFFFFFF,FFFFFF:F:FFF::FFFFFFFFFFFFFFFFF::FFFFFFFFFFF:FFFFFFF:F:FF,:FFF:FFFFFFFFFFFFFFFFFFFFFF:FFF:FFFFFFFFFFFFFFF:FFFFFF,FF:FFFFF,FF,FFFFFFFFFFFFFFFFFFFFFFFF:F,::F,FFFF,FFFFFFFFFFFFFF,F
@A00920:152:HGHKKDRXX:2:2101:12825:28494 2:N:0:CGCGTTCA+CTAAGCCT
GGACTACTGGGGTTTCTAATCCTGTTCGCTCCCCACGCTTTCGTGCCTCAGCGTCAATACAGGTCCAGTCAGCTGCCTTCGCAATCGGTGTTCTATGGCATATCTAAGCATTTCACCGCTACATGCCACATTCCGCCAACCTCAACCTGATTCAAGCATCGCAGTATCAAAAGCAATTTTACGGTTAAGCCGCAAACTTTCACTTCTGACTTACGGTGCCACCTACGCACCCTTTAAACCCAGTGATTCC
+
FFFFFF:FFFFFFFFFFFFFFFFFFF:FFFFFFFFFFFFFFFFFFFFFFFFFFFFFFFFF,FFFFFFFFFFFF:FFFFFFFFFFFFFFFFFFFFFFFFFFFFFFFFFF:FFFFFFFFFFFFFFFFFFFFFFFFFFFFFFFFFFFFFF:FFFFFFFFFFFFFFFFFFFFF:FFFFFFFFFFFFFFFFFFFFFFFFFF:FF:FFFFFFFFFFFFFFFFFFFFFFFFFFFFFFFF:FFFF,FFFF:FFF:FFF
@A00920:152:HGHKKDRXX:2:2101:32280:28651 2:N:0:CGCGTTCA+CTAAGCCT
GGACTACTCGGGTTTCTAATCCTGTTTGCTCCCCACGCTTTCGCGCCTCAGCGTCAGTTTCGGTCCAGAGAGCCGCCTTCGCCACCGGTGTTCTTCCCAATATCTACGAATTTCACCTCTACACTGGGAATTCCACTCTCCTCTCCCGAACTCTAGCCACACCGTATCAAACGCACCTCCCAGGTTAAGCCCGGGGCTTTCACGCCTGACAAATGTAGCCGCCTGCGCGCCCTTTACGCCCAGTAAATCC
+
:FFFFFFFFFFFFFFFFFFFFFFFFFFF:FFF:FFFFFFFFFFFFFFFFFFFFFF:FFFFFFFFF:FFFFFFFFFFFFFFFFFFFFFFFFFF:FFFFFFFFFFFFFFFFFFFFFFFFFFFFF,FFFFFFFFF:FFFFFFFFFFFFFFFFFFFFFFFFFFFFFFFFFFFFFFFFFFFFFFFF:FFFFFFFFFFFFFFFFFFFFFFFFFFFFFF:FFFFFF,FFFFFFFFFFFFFFFFF:FFFFFF,FFFFF
@A00920:152:HGHKKDRXX:2:2101:31548:29324 2:N:0:CGCGTTCA+CTAAGCCT
GGACTACAAGGGTTTCTAATCCCGTTCGCTCCCCACGCTTTCGCACATGAGCGTCAGAACAACGCTAGGGTGCCGCTTTCGCCACTGGTATTCCTCCAGATATCTACGCATTCCACCACTACACCTGGAATTCTACACCCCTCTCATTGCCTCAAGTCTCCCAGTATTCAACGACCTCTCCCAGTTAAGCCGGGAGCTTTCACGTCAAACTTAAAAGACCGCCTGCGTGCGCTTTACGCCCAGTAATTCC
+
FFFFFFFFFFFFFFFFFFFFFFFFFFFFFFFFFFFFFFFFFFFFF:FFFFFFFFFFFFFFFFFFFFFFFFFFFFFFFFFFFFFFFFFFFFFFFF:FFFFFFFFF,F:FFFFFFFFFFFFFFFFFFFFF:,FFFFFFFFFFFFFFFFFFF:FFFFFFFFFFFFFFFFFFFFFFFFF:,FFFFFFFFFFFFFFFFFFFFFFFFFFFFFFF:FFFFF:F:FFFFFF:FFFFFFFF:,FFFFFFFFFF:FFFFF
@A00920:152:HGHKKDRXX:2:2101:14217:29997 2:N:0:CGCGTTCA+CTAAGCCT
GGACTACTCGGGTTTCTAATCCTGTTTGCTCCCCACGCTTTCGTGCATGAGCGTCAGTGTTATCCCAGGGGGCTGCCTTCGCCATCGGTATTCCTCCACATATCTACGCATTTCACTGCTACACGTGGAATTCCACCCCCCTCTGCCACACTCTAGCCTCCCAGTTTCAAACGCAGTTCCCAGGTTAAGCCCGGGGATTTCACATCTGACTTGAGAAGCCGCCTACGCACGCTTTAAGCCCAGTGATTCC
+
FF:FFFFFFFFF:FFFFFFF:FFFF:FFFFFFFFFFFFFFFFFFFFFFF:FFF:FF:FFFFFFFFFFFFFFF:FFFFFFFF:FFFFFFFFFFFFFFFFFFFFFF::F,FFFFFFFFF:F:FF:FFFFFF::FFFF:FFFFFFFFFFFFFFFFFFFF:FFFFFFFFFFFFF:FFFFF:FFFFFF:FF:F,FFFFFFFFFFFFFFFFFFFFFFFFFFFFFF:FFFFFFFF:F,FF::FFFFFFF::FFFFFF
@A00920:152:HGHKKDRXX:2:2101:13232:30138 2:N:0:CGCGTTCA+CTAAGCCT
GGACTACCAGGGTTTCTAATCCCGTTCGCTACCCTGGCTTTCGCGGCTCAGCGTCAGGTGCAGCCCAGGGCGCCGCCTTCGCCTCTGGTGTTCCTCCGGATCTCTACGCATTTCACCACTACACCCGGAATTCCACCACCCTCGACTGCCCTCAAGTGTGCCAGTCTCAGACAGCCTCTCCCGGTTGAGCCGAGAGATTTCATGCCTGACTTAGCCCACCGCCTACACGCGCTTTACACCCAGTAAATCC
+
FFFFFFFFFFFFFFFFFFFFFFFFFFFFFFFFFFFFFFFFFFFFFFFFFFFFFFFFFFFFFFFFFFFFFFFFFFFFFFFFFFFFFFFFFFFFFFFFFFFFFFFFFFFFFFFF:FFFFFFFFFFFFFFF:FFFFFFFFFFFFFFFFFFFF:FFFFFFFFFFFFFFFFFFFFFFFFFF:FFFFFFFFFFFFFFFFFFFF:FFFFFFFFFFFFFFFFFFFFFFFFF,FFFFFFFFFFF,FFFFFFFF,FFFFF
@A00920:152:HGHKKDRXX:2:2101:16604:30185 2:N:0:CGCGTTCA+CTAAGCCT
GGACTACTCGGGTATCTAATCCTGTTTGCTCCCCACGCTTTCGCGCCTCAGCGTCAGTTACAGACCAGAAAGCCGCCTTCGCCACTGGTGTTCCTCCACATCTCTACGCATTTCACCGCTACACGTGGAATTCCGCTTTCCTCTTCTGCACTCAAGTCCCCCAGTTTCCAATGACCCTCCACGGTTGAGCCGTGGGCTTTCACATCAGACTTCAAGGACCGCCTGCGCGCGCTTTACGCCCAATAATTCC
+
FFFFFFFF,FF::FFFFFFFFFFFFFFFFFFFFFFFFFFFFFFFFF::FF:F:,FFFFF,FFFFFFFFFFFFFFFFFFFFFFFFF:FFFFFFFFFFFFF,F:FFFFFFFFFFFFFFFFFF:F,FFFFFFFFFFFFFFFFFFFF,FFFFFFFFF:FFFFFFFFFF::FFFF:FFFFFFFFFFFF:FFFFFFFFFFFF:FFFFFFFFFFFFFFF,,FFF,FFFFFFFFFFFFFF,FFF,FFFFFFF:F,FFF
@A00920:152:HGHKKDRXX:2:2101:14443:30358 2:N:0:CGCGTTCA+CTAAGCCT
GGACTACAGGGGTATCTAATCCTGTTTGCTCCCCACGCTTTCGCACCTCAGCGTCAGTATCAGTCCAGCGAGTCGCCTTCGCCACTGGTGTTCCACCGAATATCTACGAATTTCACCTCTACACTCGGTATTCCACTCGCCTCTCCAGACCTCCAGGCTTGCAGTTTCGAAGGCAGTTCCAGAGTTGAGCTCTGGGATTTCACGACCGACTTACAAACCCGCCTACGAGCGCTTTACGCCCAGTAATTCC
+
FFFFFFFF:FFFFFFFFFFFFFFFFFFFFFFFFF,:FF:FFFFF,FFFFFFFFFFFFFFFF:FFFFFFFF,::FFFFFFFFFFFF,FFFFFFFFFFF,:FFFFF,FFFFFFFFFFFFFFF:FFFFFFF:FFFF,FF,,:FFFFFFF,F:FFFFFFF,FFF:FFFF,FF,FFFFFFFFFFF:::FFF:FFF::FFFFFFFFFFF,,F:,FFFFFF,,,FFFF:FFFFF:FFFFFFFFFFFFFFFFFFFFFF
@A00920:152:HGHKKDRXX:2:2101:14018:30405 2:N:0:CGCGTTCA+CTAAGCCT
GGACTACTCGGGTTTCTAATCCGGTTCGCTCCCCACGCTATCGCACCTCAGTGTCAGGTCCAGCCCAGGTGGCCGTCTTCACCACCGGCGTTCCTCCGGATCTCTACGCATTTCACCACTACACCCGGAATTCCGCCACCCTCTGCTGGCCTCGAGCTCGGTCGTATCGGCGCACCTCGCCGGGTTAAGCCCGGCGCTTTCAGCACCGACGCACCGCGCCACCTACGCGCGCTTTACGCCCAGTAATTCC
+
FFFFFFFF:FFFFFFFFFFFFFFFFFFFFFFF:FFFFF:FFFFF:FF:FFF,FFFFFFFF:FFFFFFFFFFF:FFFFFFFFFFF:FFFFFFFFF:FFF:FFFFFFFFFFF:FFFFF:FFFFFFF,FFFFFFFFFF,FFFFFFFFFFFFFFFFFFFFFF::FFFFFF,FFFFFFFFF:FFFFFFF:FFFFFFFFFFFF:FFF:,FF:FFFFFFFFFFFF:F,FFF,FFFFFFFFFF,:FFFFFFFFFFFFF
@A00920:152:HGHKKDRXX:2:2101:22914:30718 2:N:0:CGCGTTCA+CTAAGCCT
GGACTACTGGGGTTTCTAATCCTGTTTGCTCCCCACGCTTTCGCTCCTCAGCGTCAGTTTCGGCCCAGAGACCCGCCTTCGCCACCGGTGTTCCTCCTGATATCTGCGCATTTCACCGCTACACCAGGAATTCCAGTCTCCCCTACCGAACTCTAGTCTGCCCGTATCGAATGCAGGCCCAGGGTTGAGCCCAGGGTTTTCACATCCGACGCGACAGACCGCCTACGAGCTCTTTACGCCCAATAATTCC
+
FFFF:FFFFFFFFFFFF:FF:FFFFFFFFFFFFFFFFFF,FFFFFFFFFFFFFFFFFFFFFFFFFFFF:FFFFFFFFFFFFFFFFFFFFFFFFFFFF:FFFFFFFFFFFFF:FFFFFFFFFFFFFFFFFFFFFFF:FFFFFFFFFFFF,FFFFF,FFFFFFFFFFFFFFFFFFFFFFFFFF,FFFFF:FFFFFFFFFFFFFFFFFF:FFFFFFFFFF:FFFFFFFFFFFFFFFFFFFFFFF,,F,FFFFF
@A00920:152:HGHKKDRXX:2:2101:31159:30812 2:N:0:CGCGTTCA+CTAAGCCT
GGACTACCGGGGTTTCTAATCCTGTTCGCTACCCACGCTTTCGAGCCTCAGCGTCAATTACAGACCAGAAAGTCGCTTTCGCCACTGGTGTTCCTCCATATATCTACGCATTTCACCGCTACACATGGAATTCCACTTTCCTCTTCTGCATTCAAGTTGGACAGTTTCCAATGACCTTCCACGGTTAAGCCGTGGGCTTTCACATCAGACTGTTCCAACCGCCTGCGCTCCCTTTACGCCCAATACTTCC
+
FFFFFFFFFFFFFFFFFFF:FFFFFFFFFFFFFFFFFFFFFFFFFFFFFFFFFFFFFFFFFFFF:FFFFFFFFFFFFFFF:FFFFFFFFFFFFFFFFFFFFFFFFFF::FFFFFFFFF:FFFFFFFFFF:FFFF:F,FFF:FFFFFFF:,FF,FFFFFFFFF,FFFFFF::FFFFFFFFFFFFFFFFFF,FFFFFFFF,F::FFFFFFFFFFFFFFFFF:F,F,FFFFFFFF,FF::FFFF,FF,:FFFF
@A00920:152:HGHKKDRXX:2:2101:23827:31923 2:N:0:CGCGTTCA+CTAAGCCT
GGACTACTGGGGTTTCTAATCCTGTTTGCTCCCCACGCTTTCGCACCTCAGCGTCAGTATCGGGCCAGTGAGCCGCCTTCGCCACTGGTGTTCTTGCGAATATCTACGAATTTCACCTCTACACTCGCAGTTCCACTCACCTCTCCCGAACTCAAGATTCCCAGTATCAAAGGCAGTTCTGGAGTTGAGCTCCAGGATTTCACCCCTGACTTAAGAATCCGCCTACGTGCGCTTTACGCCCAGTGATTCC
+
FFFFFFFFFFFFFFFFFFFFFFFFFFFFFFFFFFFFFFFFFFFFFFFFFFFFFFFFFFFFFFFFFFFFFFFFFFFFFFFFFFFFFFFFFFFFFFFFFFFFFFFFFFFFF:FFFFFFFFFFFFFFFFFF:FFFFFFFFF:FFFFFF:FFFFFFFFFFFF:FFFFFFFFFF:FFFFFFFFFFFFFFFFFFFFFFFFFFFFFFFFFFF:F,:FF:FFFFFFF:FF:FFF:FFFFFFFFF:FFFF:,FFFF::F
@A00920:152:HGHKKDRXX:2:2101:29351:31970 2:N:0:CGCGTTCA+CTAAGCCT
GGACTACTGGGGTTTCTAATCCTGTTTGCTACCCATGCTTTCGCTCCTCAGCGTCAGTTACGGTCCAGAGCGGCGCCTTCGCCACTGGTGTTCCTCCTGATATCTGCGCATTTCACCGCTACACCAGGAATTCCCCGCTCCCCTACCGCACTCTAGTCACAGCAGTATCGAGTGCAATCTCTGGGTTGAGCCCAGAGTTTTCACACCCGACTAACTGAACCGCCTACGAGCTCTTTACGCCCAATAAATC
+
FFFFFFFFFFFFFFFFFFFFFFFFFFFFFFFFFFF:FFFFFFFFFFFFFFFFFFFFFFFFFFFFFFFFFFFFFFFFFFFFF:FFFFFFFFFFFFFFFFF:FFFFFFFFFFFFFFFFFFFFFFFFFFFFFF:FFFFFFFFFFFFFFFFFFFFFFFFFFFFFFFF:FF,::FFF:FFFFFFFFFFFFFF:F:FFFFF:FFFFFF:FFFFF:F:FFF:FFFFFFFF:FFFFFFFFFFF:,FF:FFF,F,F,FF
@A00920:152:HGHKKDRXX:2:2101:17662:32268 2:N:0:CGCGTTCA+CTAAGCCT
GGACTACAAGGGTATCTAATCCTGTTCGCTCCCCACGCTTTCGCTCCTCAGTGTCAGTGCCAGCCCAGAGCGCCGCCTTCGCCGCTGGTGTTCCTCCTGATATCTGCGCATTTCACCGCTACACCAGGAATTCCACGCTCCCCTACTGGACTCTAGTCACGGCAGTATCGGGTGGCGTCTCCAGGTTGAGCCTGGAGGTTTCACACCCGACTTACCGAACCACCTACGAGCTCTTTACGCCCAATAAATC
+
FFFFFFFFFFFF:::FFFFFFFFFFFFFFFFFF:FFFFFF:FFFFFFFFFFFFFFFFFFFFFFFFFFFFFFFFFFFFFFFFFFFFFFFFF:FFFFFFFFFFFFFFFFFFFFFFFFFFFFFFFFFFFFF,:FFFFFFFFFFFFFFFFFFFFF:FFFFFFFFFFF:FFFFFFFFFFFFFFFFFFFFFFFFFFFFFFFFFFFFFFFFFFFFFFFFFFFFFFFFF:FFFFFFFFFFFFFF:FF:F:::FFFFFF
@A00920:152:HGHKKDRXX:2:2101:32687:32988 2:N:0:CGCGTTCA+CTAAGCCT
GGACTACAAGGGTTTCTAATCCTGTTTGATACCCGCACTTTCGAGCCTCAGCGTCAGTTGCACCCCGGACACTAGCCTTCGCGATCGGAGTTCTTCATGATATCTAAGCATTTCACCGCTACACCATGAATTCCGGCATCCCTGTGTGCACTCAAGGCCTCCAGTTTCAACTGAAATTACACGGTTGAGCCGCGGACTTTCACAGCTGACTTAATAGACGGCCTACGCTCCCTTTAAACCCAATAAATCC
+
FFFFFFFFFFFFFFFFFFFFF::FFFFFFFFFFFF:FF,FFFFFFFFFFFFFFF:FFFFFFFFFFFFF,FFFF,,FFFFFFFFFF:FFFFFFFFFF,F,:FFFFFFFFFFFFFFFF,FFFFFFFFFFFFFFFFFFFF,FFFFFFFFFFFFFFFFFF,F::FF,FFFFFFF,:FFFFFF,FF:,FFF,FFF,FFF,F:FFFFFFFFFF::FFFF:,:,,,F,,F,,FFF:F:F:FF,FFFFF::FF,::,F
@A00920:152:HGHKKDRXX:2:2101:20464:33051 2:N:0:CGCGTTCA+CTAAGCCT
GGACTACTAGGGTATCTAATCCTGTTTGCTCCCCACGCTTTCGCGGATGAGTGTCAGAACTGGCCCAGCGAGCCGCCTTCGCCACCGGTGTTCTTCCTGATATCTACGCATTCCACCGCTACACCAGGAATTCCGCTCGCCTCTACCAGTCTCCAGTCTTCCAGTATCCTATGCAGATCCGGAGTTGAGCTCCGGGATTTCACAAAGGACTTAAAAAACCACCTGCCCGCGCTTTACGCCCAGTAATTCC
+
FFFFFFFFFFFFFFFFFFFFFF:FFFFFFFFFFFFFFFF:FFFFFFF,FFFFFFFFFFFFFFFFFFFFFFFFFFFFFFFFFFFFFFFFFFFFF:FFFFFFFFFFFFFFFFFFFFFFFFFFFFFFFFFFFFFFFFFFFFFFFFFF:FF:FFFFFFFFFFFFFFFFFFFFFFFFFFFFFFFFFFFFFFFFFFFFFFFFFFFFFFFFFFFFFFFF:F::FFFFFFFFFFFFFFFFFFFFFFFFFFFF:FFFFF
@A00920:152:HGHKKDRXX:2:2101:16920:33144 2:N:0:CGCGTTCA+CTAAGCCT
GGACTACAAGGGTATCTAATCCTGTTTGCTCCCCACGCTTTCGTGCATCAGCGTCAGTGTTAGCCCAGGGGGCTGCCTTCGCCATCGGTGTTCCTCCAGATATCTACGCATTTCACTGCTACACCTGGAATTCCACCCACCTCTGCCACACTCAAGTCTGCCAGTAACAAGAGCAGTTCCCAGGTTAAGCCCGGGGATTTCACACCTGTCTTAACAAACCGCCTACGCACGCTTTACGCCCAGTAATTCC
+
FFFFFFFF:FFFF,FFFFFFFFFF:FFFFFFFFF:F:FFFFFFFFFFFFFFFFFFFFFFFFFF,FFFF,,,:FFFFFFFFFFFF,,FFFFFFFFFFFF:FFFFFFFFFFFFFFFFF,FFFFFFFFFFF:FFFFFFF,F,FFFFFFF,FFFFFFFFF,:,,:FFFFFFFFF:,FFFFF,FFFFFFFFFFFFFFFFFFFFFFFFFFFF,FFFFF,F:F,,FFFFFFFFFFFFFFFF:FFFFFFFFFFFFFF,
@A00920:152:HGHKKDRXX:2:2101:22724:33708 2:N:0:CGCGTTCA+CTAAGCCT
GGACTACTGGGGTTTCTAATCCCGTTCGCTCCCCATGCTTTCGCGTCTGAGCGTCAGTACAGACCCAGCAAGTCGCCTTCGCCACTGGTATTCCTCCGGATATCTACGCATTTCACCACTACACCCGGAATTCTACTTGCCTCTGTCTGACTCAAGTTTCGCAGTATCGCACGACCTCTCCCGGTTGAGCCAGGGAGCTTTCACGCACGACTTATGAAACCGCCTACACGCGCTTTACGCACAGTAAATC
+
FFFFFF,FFFFFFFFFF:FFF:FFFFF:FFFFFFFFFFFFFF:FFFFFFFFFFFFFFFFFFFFFFFF:FFF:FFFFFFFFFFFFFF:FFF:FFFFFFF:FFFFFFFFFFFFFFFFFFFFFFFFFFFFFFF::,F:,FFFFFF:FFFFFF,FF::F,F:FF,FFFFFFFFFFFFFFFFFFFFFFFFFFFFFFFF,FFF:F:FFF:FFFFFFF,F:F:FFF:F:,F:FFF:FF,FFFF,F:,,F,,FF:F,,
@A00920:152:HGHKKDRXX:2:2101:9191:33974 2:N:0:CGCGTTCA+CTAAGCCT
GGACTACCAGGGTTTCTAATCCTGTTCGCTCCCCACGCTTTCGTTCCTCAGCGTCAGTTACAGCCTAGTAAGCTGCCTTCGCAATCGGTGTTCTTGATGGTATCTATGCATTTCACCGCTACACCATCAATTCCGCCTACCACGTCTGTACTCAAGCCTTACAGTAAAAATGTCACTTCCACAGTTGAGCAGTGGGCTTTCACCACTTAAATATAAGCCCCCCAACGCACCATTTAAACCCAAAAAATCC
+
FFFF:FFFFFFFF,FFFFF:FFFFFFFFFFFFFFFFFFFF:FF,,FFFFFFFFFFFFF:FFFFFFFF:FF:,FFFFFFFF:FF:FF:FFFFFFFFF:F,FFF,FF,,FFFF:,FFFFFFFFFFFFFFF:FFFFF,,FFFFF,FFFF,F:FFFFF:FFF:FF:F,,F:,:F,,,FF,FF:,:FFF,:,F,F,FFFF,FFF,:F:::FF,F,,,F,,,,,:F,FF,F,,FF:F:,,FFFF::,,FFF::,,:
@A00920:152:HGHKKDRXX:2:2101:27046:34021 2:N:0:CGCGTTCA+CTAAGCCT
GGACTACCGGGGTATCTAATCCCGTTCGCTCCCCATGCTTTCGCCTCTCAGCGTCAGGTCAGGCCCAGCGTGTCGCCTTCGCCACTGGTGTTCCTCCGGATCTCTACGCATTTCACCACTACACACGGAATTCCACACGCCTCTACCTGCCTCTAGCCCCGCAGTTCGGTCACGTCCTCGCCCGGTTCAGACGGGCGCTTTCACGCGCCACTTGCAGTACCGCCTCCACGCGCTTTACACCCAGAAAAAC
+
FF:FFFFFFFFFFFFFFFFFFFFFFF,FFFFFFFF:FFFFFFFFFFFFFFFFFFFFFFFFF:FFFFFFFF,:FFFFFFFFFFFFFFFFFFFFFFFFFF::FFFFFFFFFFFFFFFFFFFFFFFF,FFFF,FFFFFFFF,FF:FFFF:FF,FFFFFF:FF,FFF:,F,F:,FFF,FFF,:FFF,F:F,,FF,F:FFFF:F:FFF:FF:FFFFF,F,FF:FFF,FF:,FFFFFFFF:FFFFFFF,F,FF:,F
@A00920:152:HGHKKDRXX:2:2101:12662:34037 2:N:0:CGCGTTCA+CTAAGCCT
GGACTACTAGGGTATCTAATCCTGTTCGATACCCACGCTTTCGAGCATCAGCGTCAGTGGCGCTACAGCAGGCTGCCTTCGCAATCGGAGTTCTTCGTCATATCTAAGCATTTCACCGCTACACGACGAATTCCGCCTGCTTCCCGCGTACTCAAGTCCTCCAGTTCGCGCTGCAGTGCAGACGTTGGGCGCCTACATTTCACAACACGCTTAAAGGACGGCCTACGCTCCCTTTAAACCCAATAAATCC
+
FFFFFFFFFFFFFFFFFFFFFFFFFFFFFFFFFFFFFFFFFFFFFFFFFFFFFFFFFFFFFFFFFFFFFFFFFFFFFFFFFFFFFFFFFFFFFFFFFFFFFFFFFFFFFFFFFFFFFFFFFFFFFFFFFFFFFFFFFFFFFFF,FFFFFFFFFFFFFFFFF,FFFFFFF,FFFFFFFFFFFFFFFFFFFFFFFFFFFFFFFFFF:FFFFFFFFF:FFFFFFFFFFFFFFFFFFFFFFFFFFFFFFFFFFF
@A00920:152:HGHKKDRXX:2:2101:13575:34397 2:N:0:CGCGTTCA+CTAAGCCT
GGACTACAGGGGTATCTAATCCTGTTCGCTCCCCACGCTTTCGCTTCTCAGCGTCAGTAATGGCCCAGAGACCTGCCTTCGCCATCGGTGTTCCTCCTGATATCTGCGCATTCCACCGCTACACCAGGAATTCCAGTCTCCCCTACCACACTCTAGCCTGCCCGTACCCACTGCAAGCCCGGGGTTAAGCCCCGGGTTTTCACAGCAGACGCGACAAGCCGCCTACAAGCTCTTTACGCCCAATAATTCC
+
FFFFFFFFFFFFFFFFFFFFFFFFFFFFFFFFFFFFFFF,FFFFFFFFFFFFFFFFFFFFFFFFFFFF:FFFFFFFFFFFFFFFFFFFFFFFFFFFFFFF,FFFFFFFFFFFFF:FFFFFFFFFFFFFF:FFFFFF:FFFF:FFFFFFFFFFFF:FFF,F,FFFFFFFFFFFFFF,F,FFFFFFFFFFFFFFFFFFFFFFFF:,FFF:FF:FFFFFFFFFFFFFFFFFF::F:FFFFFFFFF:FFF:FFF
@A00920:152:HGHKKDRXX:2:2101:19226:34632 2:N:0:CGCGTTCA+CTAAGCCT
GGACTACCAGGGTTTCTAATCCTGTTTGCTCCCCACGCTTTCGTGCATGAGCGTCAGTGTCAGCCCAGAGACCTGCCTTCGCCATCGGTCTTCCTCCTGATATCTACGCATTTCACTGCTACACCAGGAATTCCAGTCTCCTCTGCCGCACTCCAGCCTTGCAGTCCCAAATGCCGTTCCCAGGTTAAGCCCGGGGCTTTCACATCTGGCTTACAAAACCGCCTGCGCACGCTTTACGCCCAGTAATTCC
+
FF:FFFFFFFFFFFFFFFFFFFFFFFFFFFFFFFFFFFFFFFFFFFFFFFFFFFFFFFFFFFFFFFFFFFFFFFFFFFFFFFFFFFFFF,FFFFFFFFFFFFFFFFFFFFFFFFFFFFFFFFFF,FFFFFFFFFFFFFFFFFFFFFFFFFFFFF:FFFFFFFFFFFFFF:FFFFFFFFFFFFFFF::FFFFFFFFFFFFFFFFFFFFF:FFFFFFF,FFFFFFFFFFFFFFFFFFFF:FFFFFFFF::FF
@A00920:152:HGHKKDRXX:2:2101:16514:34663 2:N:0:CGCGTTCA+CTAAGCCT
GGACTACTGGGGTTTCTAATCCTGTTTGATCCCCACACTTTCGAGCCTCAGTGTCAGTTATAGTTTCGTCAGCTGCCTTCGCAATCGGTGTTCTATGACATCTCTATGTATTTCACCACTACATGTCATATTCCGCCAACGGCATCTATACTCAAGCCCTGCAGTATCAATGGCAATTTCTGGGTTAAGCCCAGAGATTTCACCACTGACTTACAAGGCCACCTACGCTCCCTTTAAACCCAATGAATCC
+
FFFFFFFFFFFFFFFFFFFFFFFFFFFFFFFFFF:FFFFFFFFFFFFFFFFFFFFFFFFFFF:FFFFFFFFFFFFFFFFFFFFFFFFFFFFFFFFFF:FFFFFFFFFFFFFFFFFFFFFFFF,FFFFFFFFFFFFFFFFFFFFFFFF,FFFFFFFFFFFFFFFFFFFFFFFFFFFFFFFFFFFFFFFFF::FFFFFFFFFFFFFFFFFF:FF:FFF:FFFFFFFFFFFFFF::F,FFFFFF:FFFF:FFF
@A00920:152:HGHKKDRXX:2:2101:27950:34804 2:N:0:CGCGTTCA+CTAAGCCT
GGACTACACGGGTATCTAATCCCGTTCGCTCCCCTAGCTTTCGCGCCTCAGCGTCAAGAATGGGCCAGGTAGTCGCCTTCGCCACTGGTGTTCCTCCCGATATCTACGCATTTCACCACTACACCGGGAATTCCACTACCCTCTCCCACCTTCAAGCCGATCAGTTTCCGATGCAGTTTCCCAGTTGAGCCGGGAGATTTCACATCGGACTTGACCAGCCGCCTGCGCGCTCTTTACGCCCAGTAAATCC
+
FFFFFFFFFFFFF:FFFFFFFFFFF:FFFFFFFFFFFFFFFFFFFFFFFFFFFFFFFFFFFFFFFFFFFFFFFFFFFFFFFFFF:FFFFFFFFFF:FFFFFFFFFFFFFF:FFFFFF,FFFFFFFFFFFFFFFF:FFFFFFFFFFFFFFFFFFFFFFFFFFFFFFFFFFFF,FF:FFFFFFFFF,,FFFFFFFFFFF,F:FFFFFFFF,FFFFFFFFFFFFFF:FFFFFFFFFFFFFFFFF,FFF:F,FF
@A00920:152:HGHKKDRXX:2:2101:4336:35055 2:N:0:CGCGTTCA+CTAAGCCT
GGACTACAGGGGTTTCTAATCCTGTTTGCTCCCCACGCTTTCGCACCTCAGTGTCAGTATCAGTCCAGGTGGTCGCCTTCGCCACTGGTGTTCCTTCCTATATCTACGCATTTCACCGCTACACAGGAAATTCCACCACCCTCTACCGTACTCTAGCTTGCCAGTTTTGGATGCAGTTCCCAGGTTGAGCCCGGGGCTTTCACATCCAACTTAACAAACCACCTACGCGCGCTTTACGCCCAGTAATTCC
+
FFFFFFFFFFFFFFFFFFFFFFFFFFFFF:FFFFFFFFFFFF:FFFFFFFFFFFFFFFFFFFFFF,FFFFFFFFFFFFFF:F,F,,,:F:FF,:FFFFFF:FFF::FFF,:FFFF:FFFF:F:F,FFF,,:FF,FFFFF,FF,F,,FFFF,FF:FFF:FFFFFFF:FFFF,F::FFFF,:FFFFFFFFF:FFFFFFFF::,:F,FFFFFFFFFFFFFF,,F::FFFFFFFF:,FFFFFFF:FFF,FFFFF
@A00920:152:HGHKKDRXX:2:2101:19524:35430 2:N:0:CGCGTTCA+CTAAGCCT
GGACTACAGGGGTATCTAATCCTGTTTGCTACCCACGCTTTCGCTCCTCAGCGTCAGTTCCGGCCCAGAACACCGCCTTCGCCACTGGTGTTCCTCCCGATATCTAAGCATTTCACCGCTACACCGGGAATTCCGTGTTCCCCTACCGGACTCTAGCCATAGCAGTATCGAGTGGCGTCTCCAGGTTGAGCCTGGAGGTTTCACACCCGACTTGCCAAGCCGCCTACGAGCTCTTTACGCCCAATAAATC
+
FFFFFFFFFFFFFFFFFFFFFFFFFFFFFFFFFFFFFFFF:FFFFFFFFFFFF:FFFFFFFFFFFFFFFFFFFFFFFFFFFFFFFFFFFFFFFFFFFFFFFFFFFFFF:FFFFFFFFFFFF:FF::FFFFFFFFFFFFFFF,FFFFFFFFFFFFFF:FFFFFFFF:FFFFFFFF:FFFFFFF:FFFFFFF:F:FFFFFFFFFFFFFF:FFFFF:FFFF:F,F:F:F:FFF,FFF:F:F:::FF:FF::FF
@A00920:152:HGHKKDRXX:2:2101:29975:36746 2:N:0:CGCGTTCA+CTAAGCCT
GGACTACCGGGGTTTCTAATCCTGTTTGCTCCCCACGCTTTCGCACCTCAGCGTCAATACCGGTCCAGTGAGCCGCCTTCGCCACTGGTGTTCTTCCGAATATCTACGAATTTCACCTCTACACTCGGAATTCCACTCACCTCTCCCGGATTCTAGCGATGCAGTCTTAAAGGCAGTTCCGGAGTTGAGCCCCGGGCTTTCACCTCTAACTTACAAAGCCGCCTACGCGCGCTTTACGCCCAGTAATTCC
+
FFFF:FFFFFFFFFFFFFFFFFFF:FFFFFFFFFFFFFFFFFFFFFFFFFFFFFFFFFFFFFFFFFFFFFFFFFFFFFFFFFFFFFFFFFFFFFFFFFFFFFFFFFFFFFFFFFFFFFFFFFFFFFFFFFFFFFFFFF,FFFFFFFFFFFFFFF::FFFFFFFFFFFFFFFFFFFFFFFFFFFFFFFFFFFFFFFFFFFFFFFFFFFFF,FFFFFFFF,FFFFFFFFFFFFFFFFFFFF:FFF,FFFFFF
@A00920:152:HGHKKDRXX:2:2101:20681:36902 2:N:0:CGCGTTCA+CTAAGCCT
GGACTACTGGGGTTTCTAATCCTGTTTGCTCCCCACGCTTTCGCGCCTGAGCGTCAGTACCGAGCCAGATGGCCGCCTTCGCCACCGGTGTTCTTCCTAATATCTACGAATTTCACCTCTACACTAGGAATTCCGCCATCCTCTCTCGGACTCAAGCAATCCCGTTTCAAAGGCAATACCGGAGTTAAGCCCCGGGATTTCACCCCTGACAAATATCGCCGCCTACGCGCGCTTTACGCCCAGTAATTCC
+
FFFF:FFFFFFFFFFFFFFFFF,:FFFFFFFFFFF:FFFFFFFFFFFFFFFFFFFFFFFFFFF:FF:FFFF,:FFF:FFFFFFFF:FFFFFFFFFFF,FFF:FFFFFFFFFFFFFFFFFFFFFF,FFFFFFFFFFFFFFFF,FFFFFF,:FFFFFFF:F,:,,F:FFFFF:FFFFFF,FFFFFFFFFFFFFFFF:FFFFF:FF,F,:F:FFFF,FFF,FFFFFFFF,::FFFFFFFFFFFFF:,FFFFFF
@A00920:152:HGHKKDRXX:2:2102:20799:1658 2:N:0:CGCGTTCA+CTAAGCCT
GGACTACTAGGGTTTCTAATCCTGTTTGCTACCCACGCTTTCGCGTCTCAGCGTCAGTATCCGTCCAGATGGTCGCCTTCGCCACCGGTGTTCCTCCCGATATCTACGAATTTCACCTCTACTTCGGGAATTCCACCATCCTCTCCGGTACTCGAGCCATGCAGTTTCGGGCGCACTTCCTCAGTTGAGCTGAGGGCTTTCACACCCGACTTACAAAGCCGCCTCCACGCGCTTTACGCCCAATAATTCC
+
FFFF:FFFFFFFFFFFFFFFFFFFFFFFFFF::FFFFFFFFFFFFFFFFFFFFFF,FFF:FFFFFFFFF:F:FFFFFFFFFFFFFFFFF:FFFFFFFFFFFFFFF:FFFFFFFFFFFF:FF:FFFFFF,F,FF:FFFFFFFFFFFFFFF,FFFFFFFF:FFFFF,FFFFFFFF,FFFFFFFFFF,:F:FFFFFFFFF,:F:FFFFFFF:F:F,FF,FFFFFFFF,,,:FFFF:FF,FFF:F,:,,F,F,F
@A00920:152:HGHKKDRXX:2:2102:27733:1736 2:N:0:CGCGTTCA+CTAAGCCT
GGACTACCAGGGTATCTAATCCTGTTTGCTCCCCACGCTGTCGCGCCTCAGCGTCAGCAACGGCCCAGCAGACCGCCTTCGCCACTGGTGTTCTTCCCGATCTCTACGCATTCCACCGCTACACCGGGAATTCCACTCGCCTCTTCCGGACTCTAGCCCGGCAGTATCGGCCGGCCTCCGAGGGTTGAGCCCCCGACTTTCACAGCCGACTTACCGGACCGCCTACGCGCTCTTTACGCCCAATGATTCC
+
FFFFFFFFFFFFFFFFFFFFFFFFFFFFFFFFFFFFFFFFFFF:FFFFFFFFF:FFFF:FFFFFFFFFFFFFFFFFF:FFFF:FF:FFFFFFFFF:FFF:FFFF:FFFFFFFFFFFFFF,FF:FFFFFF,FFFF:FFFFFFFFFFFFFFFF:FFFFFFFFF,FFFFFFFFFFFFFF,FFFFFFF:FFFFFFFFFFFFF:F,,FFFF:FFFFFFFFFFFFFFF::FFFFFFFF:F:FFFFFFFFFFF,FFF
@A00920:152:HGHKKDRXX:2:2102:2456:1767 2:N:0:CGCGTTCA+CTAAGCCT
GGACTACTGGGGTATCTAATCCCGTTTGCTCCCCTAGCTTTCGCTCCTCAGCGTCAATGTCGGTCCAGGATGCCGCCTTCGCCACCGGTATTCCTCCAGATATCTACGCATTTCACCGCTACACCTGGAATTCTGCATCCCTCTCCCGAATTCAAGCCATCCAGTATCGGATGCAGTTCCCAGGTTGAGCCTGGGGATTTCACATCCGACTTAGTTGGCCGCCTACGAGCCCTTTACGCCCAGTAATTCC
+
FFF:F:F,FFFFFFFFFFFFFFFFFFFFFFFFFFFFFFFFFFFFFFFFFFFFFFFFFFFFFFFFFF:FFFFFFFFFFFFFFFFFFFFFFFFFFFFFFFFFFFFFFFFFFF:FFFFFFFFFFFFFFFFFFFFFFFFFFFFFFFFFFFFF:F,FFFFFFFFFF:FFFF:FFFF,FF,FFFFFFFFF:FFFFF:F:FFFF:FFFFFFFFFFFF:,FFFFFFFFFFFFFFFFFFFFF,FF::FFF::FF,:FFF
@A00920:152:HGHKKDRXX:2:2102:3821:2190 2:N:0:CGCGTTCA+CTAAGCCT
GGACTACCGGGGTTTCTAATCCTGTTTGCTCCCCACGCTTTCGCACCTCAGCGTCAATACCAGTCCAGTGAGCCGCCTTCGCCACTGGTGTTCTTCCGAATATCTACGAATTTCACCTCTACACTCGGAATTCCACTCACCTCTTCCGGACTCTAGATTGCCAGTATCGAAGGCAGTTCCGGGGTTGAGCCCCGGGATTTCACCCCCGACTTAACAATCCGCCTACGTGCGCTTTACGCCCAGTAATTCC
+
FFFFF:F:FFFFFFFFFFFFFFFFFFFFFFFFFFFFFFF:FFFFFFFFFFFFFFFFFFFFF,FFF:FFFFF:FFFFFFFFFFFFFFFFFFFFFFFFFFFFFFFFFFFFFFFFFFFFFFFF:FFFFFFFF:FFFFFFFFFFFFFFFFFFFFFFFFFFFFFFFFFFFFFFF::FFF:FFFF:FFFFFFFFFF:F:FFFFFFFFFF,FFFF:FFFFFFFFFFFFFFFFF:FF,FFFFFFFFFFF:FFFFFF:F
@A00920:152:HGHKKDRXX:2:2102:18276:2895 2:N:0:CGCGTTCA+CTAAGCCT
GGACTACCAGGGTATCTAATCCCGTTCGCTCCCCACGCTTTCGTGCCTTAGTGTCAGTAATAAGCCAGTAAACTGCCTACGCCATCGGTGTTCCTCCAAATATCTACGGATTTCACTCCTACACTAGGAATTCCAGAAACCTCTCAAATACTCAAGCCTAGCAGTTCAGATAATGTGATTCAGGTTGAGCCACACGATTTCACTACCTCCTTACTATGCCACCTACGCAACTCTTTACGCCCAGTAAATC
+
FFFFFFF::FFFF:FFFFFFFF:FFFFFFFFFFFFFFFFFFFFFF:FFFFFFFFFFF,FFF,,FFFFFF,,,FFFFFFFFFFFFFFFFFFFFFFFFF:FFFFFFFFFFFFFFFFFF:FFFFFFFF,FFFF:FFFF,,,FFFFFFFF,FF,FFF,FFF::F:FFFFF,,FFFFFFFFFF,F,,,:FF:FF::,:FFF,FFF,FFFFFF,,F,FFFF,FFFFFFFFFF,FF:FFFFFFFFFFF:FFFFF,FF
@A00920:152:HGHKKDRXX:2:2102:22064:2942 2:N:0:CGCGTTCA+CTAAGCCT
GGACTACAAGGGTTTCTAATCCTGTTTGCTCCCCACGCTTTCGCGTCTCAGCGTCAGTATCCAACCAGGGGGCCGCCTTCGCCACCGGTGTTCCTCCCGATATCTACGCATTTCACCGCTACACCGGGAATTCCACCCCCCTCGTTGGTACTCTAGCTTGCCAGTATCATGCGTCGTTCCTCGGTTAAGCCGAGGGATTTCACACATGTCTTAGCAAACCGCCTACACGCCCTTTACGCCCAATAATTCC
+
FFFFFFFFFFFFFFFFFFFFFFFFFFFFFFFFFFFF:FF:FF:FFFFF:FFF:FFFFFFFFFFFFFFFFFFFFFFFFF,FFFFFFFFFFFFFFFFFF:FF,FFFF::FF:FFFFF:FF:F,FFFFFFFF:FF:FFFFFF:FF,,FFFFF,FFF:FFFFFFF,FFFFFFFFFFFFFFFFFFFFFFFFF:FF,FFF,FFFFF:F:F:FF,,,F:FFFF,F,:FF,FFFF:F,F:,FF:F:F,FF:F,,,FFF
@A00920:152:HGHKKDRXX:2:2102:4291:3286 2:N:0:CGCGTTCA+CTAAGCCT
GGACTACTCGGGTATCTAATCCCGTTTGCTCCCCTGGCTTTCGCGCCTCAGCGTCAATACCGGTCCAGGATGCCGCCTTCGCCACCGGTGTTCCTCCAGATATCTACGCATTTCACCGCTACACCTGGAATTCCACATCCCTCTCCCGGATTCAAGCCTGCCAGTATCGGACGCAGTTCCCGGGTTGAGCCCGGGGATTTCACGTTCGACTTAACAGGCCGCCTACGCGCCCTTTACGCCCAGTAATTCC
+
FFFFFFFFFFFFFFFFFFFFFFFFFFFF:FFFFFFFFFFF,FFFFFFFFFF:FFFFFFFFF:FFF:FFF,FFF:FFFFFFFFFFFFFFFF:F:F,FFFFFFFFFFFFFFFF:FFFFFFFFFFFFFF:FFFFFFFFFFFFFFF,FFFFF:FF:FFFFFFFFFFFFF:FFFFFFFFFF:FFFFFFFFF,,FFF:::FFFFFFFFFFFFFF::F::FF,F:FFFFF,FFFF:FFFFFF,,FFFFFFF:FFF:F
@A00920:152:HGHKKDRXX:2:2102:27416:3411 2:N:0:CGCGTTCA+CTAAGCCT
GGACTACTAGGGTTTCTAATCCTGTTTGCTCCCCAAGCTTTCGCGCCTCAGCGTCAGTTACAGCCCAGAAAGTCGCCTTCGCCACAGGTGTTCCTCCACATCTCTACGCATTTCACCGCTACACGTGGAATTCCACTATCCTCTTCTGCACTCAAGCCTGGCAGTTTCGGGAGCGTAACGGGGTTGAGCCCCGAGATTAAACACACGACGTTCCAAGCCGCCTTCGCGCGCTTTAACCCCAATAATACCG
+
:FFFFF:,FFFFF,FFFFFFFFFFFFFFFFFFFFF,FFFFFFFFFFFFFFFFFFFFFF,FFFF,:FFFF:FF,,FF:F:FF:FFF,FF:FFFFFFFFF:,F:,FFFFFFFFFFFFFFFFFFF:F,,FFFFFFFFFFF,,FFFFF:FF:FFF:FFFFFFF,FFFF:FF,F::,:F:F,,FF:,FFFFFFFFFF,FF,,FFFFFFF,FFF,,,FF,:FF:FF:FF,,FFFF:FFF,F,,:F:,:,:FF,FF,
@A00920:152:HGHKKDRXX:2:2102:10140:3771 2:N:0:CGCGTTCA+CTAAGCCT
GGACTACCGGGGTATCTAATCCTGTTCGCTCCCCACGCTTTCGTGCCTCAGCGTCAATACAGGTCTAGCCAGCTGCCTTCGCAATTGGTGTTCTATGGCATATCTATGCATTTCACCGCTACATGCCACATTCCGCTGACCTCATCCTGATTCCAGCACTGCAGTATCAAAAGCAATTTTACGGTTGAGCCGCAAACTTTCACTCCTGACTTACCGTGCCGCCTACGCACCCTTTAAACCCAGTAATTCC
+
FFFFFFFFFFFFFFFFFFFFFFFFFFFFF:FFFFFFFFF:FFFFFFFFFFFFF:FFFFFFF:FFFFFFFFFFFFFFF,FFFFF,FFFFFFFFFF,FFFFFFFFF,FFFFFFFFFFFFFFFFFFFFFFFFFFFFFFF:FFFFFFFFFFFFFFFFFFFFFFFFFFFFFFFFFFFFFFFFFFFFFFFFFFFFFFFFF:FFFFFFFFFFFFFFFFFF:FFFFF:F:F:F:FFFFFFFFF,FF,FFFFF:F:FFF
@A00920:152:HGHKKDRXX:2:2102:22453:3865 2:N:0:CGCGTTCA+CTAAGCCT
GGACTACACGGGTATCTAATCCTGTTTGCTCCCCACGCTGTCGCGCCTCAGCGTCAGCAACGGCCCAGCAGACCGCCTTCGCCACTGGTGTTCTTCCCTATCTCTACGCATTCCACCTCTACACCGGGAATTCCATCTTCCTCTAACGAGCTCCAGACCGACAGTTTAGAAGGCAGCATAGCGGTTGAGCCGCCAGATTTCACCCCATACTTAACGGGCCGCCTACGCGCCCTTTACGCCCAGTGATTCC
+
FFFFFFF,,FFFFFFF:FFF,F:FFFFFFFFFFFFFFFF,:F,F,FFFFFFFFFFFFFF:FF,FFFFF:F,FFFFFFF,F:FFFF,:FFFF:F,F:F:,FFFFFFFFFFFFF,FFFF,FFFFFF,,FFF:,FFFF:,,,FFFFF:,FF,,:FFFFF,F:::,FFFFFF:FF:FFF,FF,,:FFFFFFFFFF:F,:FFFFFFF,FFF,:FFF,,,F,F,FFFFF,FFF,F::F,F:FFFFFF:FFFF,FFF
@A00920:152:HGHKKDRXX:2:2102:28040:4679 2:N:0:CGCGTTCA+CTAAGCCT
GGACTACTGGGGTTTCTAATCCCGTTTGCTACCCACGCTTTCGTGCCTTAGTGTCAGAAACGAGCCAGTAGACTGCCTACGCCATCGGTGTTCCTCCCTATATCTACGGATTTCACTCCTACACAGGGAATTCCATCTACCTCTCTCGTTCTCTAGCTCAGCAGTTTTGGTAATGCGAGTATGGTTGAGCCACACGCTTTCACTACCAACTTACTATGCCACCTACGCAACTCTTTACGCCCAGTAATTC
+
FFFFFFFFFFFFFFF,FFFFFFFFFFFFFFFFFFFFFFFFFFFFFFFFFFFFFFFFFF,FFFFFFFFFFFF:FFFFFFFFFFFFFFFFFFFFFFFFFFF,F,FFF,FFFFFFFFFFFFFFFFFFFFFFFFFFFFFFFFFFFFFFFFFFFFFFFFFFFFFFFFFFFFFFFFFFFFFFF:FFFFFFFFF:FFFFFFFFF,FFFFFF,FFF,FFFFFFFFFFF:FFFF:FFF,FFFFFFFFFFFFFFFFFFFF
@A00920:152:HGHKKDRXX:2:2102:21504:4758 2:N:0:CGCGTTCA+CTAAGCCT
GGACTACAGGGTTTCTAATCCTGTTTGCTCCCCACGCTTTCGCACCTCAGCGTCAATACCGGTCCAGTGAGCCGCCTTCGCCACTGGTGTTCTTCCGAATATCTACGAATTTCACCTCTACACTCGGAATTCCACTCACCTCTCCCGGATTCAAGCGATGCAGTCTTAGAGGCAGATCCGGCGTTGAGCTCCGGGATTTCACCCCTAACTTACAAAGACGCCTACGCGCGCTTTACGCCCAGTAATTACG
+
FFFFFFFFFFF,F,FFFFFF,FFFFF,FFF,FFFFF:FFFFFFFFFFFFFFFFFFFF:,FFFFFFFFFFFF:,FFFFFF::FFFFFFFF:FFFF:FFFFFFFFFF,F::FFFF:FFFFFFFF::FFFFF,::FF,,F,FFFF:F:F:,,,F:F,,FFF,,FFFF,FF::,F,FFF,FF,F,,F,FF,:FFFF,F,,FFF,F::F,F,FFFFF:FF,F,FFFFFF,FFFFFF,,FFFF:FFFFFFF,F,FF
@A00920:152:HGHKKDRXX:2:2102:27353:5087 2:N:0:CGCGTTCA+CTAAGCCT
GGACTACTGGGGTTTCTAATCCTGTTTGCTACCCACGCTTTCGCGCCTCAGCGTCAGAACCGGTCCAGGTAGCCGCCTTCGCCACCGGTGTTCCTCCCAATATCTACGCATTTCACCGCTACACTGGGAATTCCGCTACCCCCTCCCGGCCTCAAGCCCGACAGTTTCAAAGGCAGTTCCTCAGTTGAGCCGAGGGATTTCACCTTTGACTTACCGGGCCGCCTACGTGCGCTTTACGCCCAATAATTCC
+
FFFFFFFFFFFFFFFFFFFFFFFFFFFFFFFFFFFFFFFFFFFFFFFFFFFFFFFFFFFFFFFFFFFFFFFFFFFFF,FFFFFFFFFFF:FFFFFFFFFFFFFFFFFFFFFFFFFFFFFFFFFF:FFFFFFFFFFFF:FFFFFFFFFFFFFFFFFFFF:FFFF,FFFF,FFFFFFF,FFFFFFFFFFFFF:FFFFFFFFFFFFFFFFF:FFFF::FFFFFFFFFF:F,FFFFFFFFFFFFFF:F::,FFF
@A00920:152:HGHKKDRXX:2:2102:18466:5290 2:N:0:CGCGTTCA+CTAAGCCT
GGACTACTGGGGTTTCTAATCCTGTTTGCTCCCCACGCTTTCGCCTCTCAGCGTCAGGTCAGGCCCAGCGTGTCGCCTTCGCCACTGGTGTTCCTCCGGATCTCTACGCATTTCACCACTACACCCGGAATTCCACACGCCTCTACCTGCCTCTAGCCCCGCAGTTCGGTCACGTCCTCGCCCGGTTGAGCCGGGCGCTTTCACGCGCCACTTGCAGGACCGCCTACACGCGCTTTACACCCAGTAAATC
+
FFFFFFFFFFFFFFFFF:FFFFFFFFFFFFFFFFFFFFFFFFFFFFFFFFFFFFFFFFFFFFF:FFFFF:FFFFFFFFFFFFFFFF:FFFFFFFFFFFFFFF:FFFFFFFFFFFFFFFFF,FFFFFF:FF,FFFFFFFFFF:FFFFFFFFFFFFFFFFFFFFFFFFFFFFFFFFFFF,FFFFFF:,:FFF,FFFFFFFF:FFF::FFFFFF,FFFFFFFFFFFF,FFFFFF:FFFFF:FFFFFF,F,FF,
@A00920:152:HGHKKDRXX:2:2102:30228:5588 2:N:0:CGCGTTCA+CTAAGCCT
GGACTACTGGGGTTTCTAATCCTGTTTGCTCCCCACGCTTTCGCGCCTCAGCGTCAGTAACGGGCCAGTGTGTCGCCTTCGCCACTGGTGTTCTTCCGAATATCTACGAATTTCACCTCTACACTCGGAGTTCCACACACCTCTCCCGTACTCAAGACAGCCAGTATCAAAGGCAATTCCAAGGTTGAGCCCTGGGCTTTCACCTCTGACTAAACTGTCCGCCTACGCGCCCTTTACGCCCAGTAATTCC
+
FFFFFFFFFFFFFFFFFFFFFFFFFFFFFFFFFFFFFFFFFFFFFFFFFFFFFFFFFFFFF:FFFFFF:FFFFFFFFFFFFFFFFFFFFFFFFFFFFFFFFFFFFFFFFFFFFFFFFFFFFFFF:FFFFFFFFFFFFFFFFFFFFFFFF,FFFFFFFFFFFFFFF:FFFFFFFFF:FFFFFFFFFFFFFFFFFFFFFFFFFFFFFFFFFFFFFFF,F:FFFFFFFFFFFF:FFFFFFFFFFFFFFF:FFF
@A00920:152:HGHKKDRXX:2:2102:10809:6496 2:N:0:CGCGTTCA+CTAAGCCT
GGACTACAGGGGTTTCTAATCCCGTTCGATCCCCTAGCTTTCGAGCCTCAGAGTCAAGAATCGGCTAGGTAGCCGCCTTCGCAACAGGTGTTCTATGACATATCTAAGCATTTCACCACTACATCTCGAATTCCGCTCACCTCAACCAACTTCAAGCCCAACAGTATCAGCTGCAGTTTCCGAGTTGAGCCCGGAGATTTCACATCTGACTTTACAAGCCGCCTGCGCGCCCTTTAACCCCAGTTAATCC
+
:FF:FFFFFFFFFFFFFFFFFF:FFF,F:FFFFFF:FFFFFFF,FFFFFFFFFFFFF:,:F,F:,,FF,,FF,,F:FFF:FF,F,,FFF:FFF,:,,,,FFFF:FF,FFFFFFFFFF:FFFFF,,,,,,F:FFF,FF:,FF:F,FF,,,,,FF:F:,F,,,,:FF,FF:,,,FFFF:FF,F,FF::FF,FF,FFFFF:F::FFF,F,FF:FF,FF,FFFF,FFF,:FF,,,FF,FFF,,F,F:F,FFFF,
@A00920:152:HGHKKDRXX:2:2102:8467:6511 2:N:0:CGCGTTCA+CTAAGCCT
GGACTACAGGGGTTTCTAATCCTGTTCGCTCCCCACGCTTTCGCGCCTCAGCGTCAGAACCGGCCCAGCTGGCCGCCTTCGCCACGGGTGTTCTTCCCGATATCTACGCATTCCACCGCTACACCGGGAATTCCACCAGCCTCTACCGGTCTCCAGACGTGCAGTATCGGGAGCAGCTCCGGGGTTGAGCCCCGGAATTTCACTTCCGACTTACACGCCCGCCTGCGCGCGCTTTACGCCCAGTAATTCG
+
FFFFF,FFFFFFFFFFFFFFFFFF:FF:FFFFFFFFFFFFFFFFFFFFFFFFFFFFFFFFFFFFFFFFFFFFFFFFFFFFFFFFFFFFFFFFFFFFFFFFFFFFF:FFFFFFFFFFFFFFFF:FFFFFFFFFF:FFF:FFFFFF,FFFFFFFFFFFFFFFFFFFFFFFF:F:FFFFF:FFFFF:F:FFFFFFFF:FFF:FF,:FFF,,:FFFF:FFFFFFFFFFF:FF:FFFF:F:FFF:,:FF::FFF,
@A00920:152:HGHKKDRXX:2:2102:22073:7059 2:N:0:CGCGTTCA+CTAAGCCT
GGACTACCGGGGTATCTAATCCTGTTTGCTCCCCACGCTTTCGTGCATGAGCGTCAGTGCAGGCCCAGGGGATTGCCTTCGCCACTGGTGTTCCTCCTGATATCTGCGCATTTCACCGCTACACCAGGAATTCCATGCTCCCCTACTGGACTCTAGTCACAGCAGTATCGGGTGGCGTCTCCAGGTTGAGCCTGGAGGTTTCACACCCGACTTACTGAACCACCTACGAGCTCTTTACGCCCAATAAATC
+
FFFFFFFFFFFFFFFFFFF:FFFFFFFFFFFFFFFFFFFFFFFFFFFFFFFFFFFFFFFFFFFFFFFFFFFFFFFFFFFFFFFFFFFFFFFFFFFFFFFFFFFFFFFFFFFFFFFFFFFFFFFFFFFFFFFFFFFFFFFF:FFFFFFFFFFFFFFFFFFF:FFFFF:FFFFF:FFFFFFFFFFFFFFFFFFFFF:FFFFFFFFFFFFFFFFFFFFF,FFFFFFFFFFFFFFFFFFF:F,FF:FFFFFF:F
@A00920:152:HGHKKDRXX:2:2102:25762:7059 2:N:0:CGCGTTCA+CTAAGCCT
GGACTACAGGGGTATCTAATCCTGTTTGCTCCCCACGCTTTCGCGCCTCAGCGTCAGATCCGGACCAGATGGCCGCCTTCGCCACCGGTGTTCCACCCAATATCTACGAATTTCACCTCTACACTGGGTATTCCGCCATCCTCTTCCGGTCTCGAGCCCCGCAGTATCAAACGCACATCCCAGGTTGAGCCCGGGGCTTTCACGTCTGACTGACAGGGCCGCCTACGCGCCCTTTACGCCCAGTAATTCC
+
FFFFFFFFFFFFFFFFFFFFFFFFFF:FFFFFFFFFFFFFFFFFF:FFFFFFFFFFFFFFFF,:FFFFFFFFFFFFFFFFFFFFFFFFFFFFFFFFF:FFFFFFFFFFFFFFFFFFFFFFFFFF,FFFFFFFFFFFFFFFFFFFFFFFFFFFFFFFFFFFFFFFFFFF:FFFF:FFF,FFFFFFFFFFFFF:FFFFFFFFFFFFFFFF:FF:FFFFFFFFFFFFFF:FFFFFFFFFFFFFFF:FFFFFFF
@A00920:152:HGHKKDRXX:2:2102:5963:7247 2:N:0:CGCGTTCA+CTAAGCCT
GGACTACTGGGGTTTCTAATCCTGTTTGCTACCCACGCTTTCGCTCCTCAGCGTCAGTACCAGCCCAGAGTGCCGCCTTCGCCGCTGGTGTTCCTCCCGATATCTGCGCATTTCACCGCTACACCGGGAATTCCACACTCCCCTACTGGACTCTAGCCACGGCAGTATCGAGTGGCGTCCCCAGGTTGAGCCTGAGGGTTTCACACCCGACTTACCGAGCCGCCTACGAGCTCTTTACGCCCAATGAATC
+
FFFFFFFFFFFFFFFF:FFFFFF:FF:FFFFFFFFFFFFFFFFFFFF:FFFF:FFFFFFF:F:FFFF:FFF:FFFFFFFFFFF:FFF,FFFFFF,FFFFF,FFFFFFFF,FFFFFFFFFFFFF:FFF,FFFFFFFFFFF:F:FF,FFFFFFFFFFF,FFFFFFFFFFFF:F:FFFFFFF:FF:F:FFFF::FFFF:FFF,FF::,F:FF::F:FFFFFFFFFF,FFFFFFFF:FFFF:F,FFFFFF:F:F
@A00920:152:HGHKKDRXX:2:2102:14516:8281 2:N:0:CGCGTTCA+CTAAGCCT
GGACTACTGGGGTTTCTAATCCCGTTCGCTACCCATGCTTTCGCGGTTCAGTGTCAGTTGGAGACCAGTAAACCGCCTTCGCCACTGGTGTTCTTCCGCATCTCTACGCATTTCACCACTACACGCGGAATTCCGTTTACCTCTTCTCCACTCAAGTCGCGCAGTCTTGGTCAACCTCTCCCAGTTTAGCCGGGAGCTTTCACACGCCACTTGAAAAACCGCCTACAGGCGCTTTACGCCCAGTAACTCC
+
:FFFFFFFFFFFFFFFF:FFFFFFFFFFFF,FFFFFFFFFFFF,FFFFFFFFFFFFFF:FFFFF,::F:F,FF,FFFFFFFF,FFFFFFFFFFF,:,FFFF,FFFFFFFFFFFFFFFFFFFFF:FFF:FFFFFFF:,:FFF:FFFFFF,FFFFFFF:FF,FFFFFFFF,FFF,:FFFFF,F:FF:,FF:F,,,FF:F:FFFFFFFFFFFFFF:FF:F,FFFFFF,F,,,F:FF,FFF,FFFFFFFFFFFF
@A00920:152:HGHKKDRXX:2:2102:3775:9032 2:N:0:CGCGTTCA+CTAAGCCT
GGACTACTCGGGTTTCTAATCCTGTTTGCTCCCCACGCTTTCGTGCATGAGCGTCAGTTTTGACCCAGGGGGCTGCCTTCGCCATCGGTGTTCCTCCACATCTCTACGCATTTCACTGCTACACGTGGAATTCTACCCCCCTCTGCCAAACTCTAGCCTCGCAGTCTCCATCGCCATTCCCAGGTTAAGCCCGGGGATTTCACGACAGACTTACGAAACCGCCTGCGCACGCTTTACGCCCAGTAATTCC
+
FFFF:FFFFFFFFFFFF:FFFFFFF::FFFFFFF,FFF,FFFFFFFFFF:FFF:FFFFFFFFFFFFFFFFFFFFFFF:FFFFFF:FFFFFF,FFF:FFFF:FFFFFFFFFF:,FFFFFFFFFFFFFFFFFFFFFFFFFFFFFFFFFF:FFFFFFFFFF:FFFFF,FFFFFFF:FF:FFFFFFFFFF,FFFFFFFF:FFFFFFFFFFFFFFFFFFFFFFFFFFFFFFFFFFFFFFFFFFFFFFFF,:FFFF
@A00920:152:HGHKKDRXX:2:2102:19461:9486 2:N:0:CGCGTTCA+CTAAGCCT
GGACTACTCGGGTATCTAATCCTGTTTGCTCCCCACGCTTTCGCACCTCAGCGTCAATACCAGTCCAGTGAGCCGCCTTCGCCACTGGTGTTCTTCCGAATATCTACGAATTTCACCTCTACACTCGGAATTCCGCATCCCTCTCCCGAATTCAAGCCAGCCAGTATCGAACGCAGTTCCCGGGTTGAGCCCGGGGATTTCACGTTCGACTTAGCAGGCCGCCTACGCGCCCTTTACGCCCAGTAATTCC
+
FFFF::FFFFFFFF,FFFFFFFFFFFFFFFFFFFFFFFFFFFFFFFF:FFFFFFFFFF,FFFFFFFFFFFFFFFFFFFFFFFFFFFFF,FFFFFFFFFFFF:FF:FFFF,F:FF:FFFF:FF,FFFFFFFFFFFFF,FFFFFF:FF:FFFFFFFFFFFFFFFFFFF:FFFFFFFFFFFFFFFFFFFFFFFFFFFFFFFFFFFFFF:FFFFFFFFFFFFF:FFFFFFFFFFFF:FFFFFFFF,F:,F:FFF
@A00920:152:HGHKKDRXX:2:2102:2519:9580 2:N:0:CGCGTTCA+CTAAGCCT
GGACTACCCGGGTATCTAATCCTGTTTGCTCCCCACGCTTTCGCACCTCAGCGTCAATGCCGGTCCAGTGAGCCGCCTTCGCCACTGGTGTTCTGCCGAATATCTCCGAATTTCACCTCTACACTCGGAATTCCACTCACCTCTCCCGGATTCTAGCGACGCAGTCTCAAAGGCAATTCCGGGGTTGAGCCCCGGGCTTTCACCTCTGCCTTGCGAAGCCGCCTCCGCGCGCTTTACGCCCAGTAATTCC
+
FF,FF:FFFFFFF,:FFFFFFFFF:::FFFFFFFFFFFFF,FFFFFFFFFFFFFFFF,F:FFFFFF,FFFFFFFFFF:FFFFF,F:F:,F:FFF,FFFF,FFF::,FFFFF:FFFFF:FFFFFF,F,F,FFFFF:FFFFF:FFFF:FFF:,FF::FFF,,:FFFFFFF::,FFF,F,:FFFFFF:,F,FFFFFFFFFFFFF:FF,:,,:F,F:FF,:FF:FFFFFFFFFF:FFFFFF:FFFFF,FFFF:F
@A00920:152:HGHKKDRXX:2:2102:23764:9799 2:N:0:CGCGTTCA+CTAAGCCT
GGGGGGGTGGGGGGTGTGTATTCACCTGCGTTCGCCACCCTTGCGTCCCGGCCTCACAAAAAACCCGCGCCGCAGCCTTCAGCGCCCGGGGTGCTTCCCGCGGCAAAAGAAATGAAAACAACAACCCCCCAATCAACAACCCCCCCAACACACCGCTTCAATATCATAAAAATGGGCTTCACACAACATCCGACGCGGGGGATCACACTACTGAAATATCACCCACGCCACCCCCACAACCCCCCCAAAC
+
FFFFF,,,,,,:,,,,,,,,,,,,,,,,,,,,,,,,,,,,,,,,,,,,,,,,,,,,,,:,F:,,,:,,,,,,,,,,:,,,,,:,,F,,,,:,,,,,,,,,,,,,,,,,,,,,,,,F,,,,,,,,,,,,,F,,,,F,,,,,,,,:,,,,:,,,,,,,,,,,,,,,,,,:,,,,:,,,,,,:,F,F,:,,,,,,,,,::,,,,,,,,,:,,:,,,,F,,,:,,,,,,F,,,,:FFF:,,,,,:,,,:,,,,,
@A00920:152:HGHKKDRXX:2:2102:27769:10191 2:N:0:CGCGTTCA+CTAAGCCT
GGACTACCGGGGTTTCTAATCCTGTTTGCTCCCCACGCTGTCGCGCCTCAGCGTCAGCAACGGCCCAGCAGACCGCCTTCGCCACTGATGTTCTTCCCGATCTCTACGCATTCCACCGCTACACCGGGAATTCCATCTGCCTCTACCGTGCTCCAGCCTGACAGTTTAGAAGGCAGCCCTGCGGTTAAGCCGCAGGATTTCACCCCCTACTTACCAGGCCGCCTACGCGCCCTTTACGCCCAGTGATTCC
+
FFFFFFFFFFFFFFFFFFFFFFFFFFFFFFFFFFFFFFFFFFFFFFFFFFFFFFFFFFFFFFFFFFFFFFFFFFFFFFFFFFFFFFFFFFFFFFFFFFFFFFFFFFFFFFFFFFFFFFFFFFFFFFFF,FFFFFFFFFFFFFFFFFFFFFFFFFFFFFFFFFFFFFFFFFFFFFFFFFFFFFFFFFFFFFFFFFFFFFFFFFFFFFFF:FFFFFFFFFFFFFFFFFFFFFFFFFFFFFFFFFFFFFFFFF
@A00920:152:HGHKKDRXX:2:2102:17716:10473 2:N:0:CGCGTTCA+CTAAGCCT
GGACTACACGGGTTTCTAATCCCGTTTGCTCCCCTGGCTTTCGCGCCTCAGCGTCAATACCGGTCCAGGATGCCGCCTTCGCCACCGGTGTTCCTCCAGATATCTACGCATTTCACCGCTACACCTGGAATTCCACATCCCTCTCCCGGATTCAAGCCCTCCAGTCTCAGACGCAGTTCCCCGGTTGAGCCGAGGGATTTCACGTCTGACTTAGCAGGCCGCCTCCGCGCCCTTTACGCCCAGTAATTCC
+
FFFFFFFFFFFFFFFFFFFFFFFFFF:FFFFFFFFFFFFFFFFFFFFFFFFFFFFFFFFFFFFFFFFFFFFFFFFFFFFFFFFFFFFFFFFFFFFFFFF:FFFFFFFFFFFFFFFFFFFFFFFFFFFFFFFFFFFFFFFFFFFFFFFFFFFFFFFFFFFFFF,FFFFFFFFFFF,F,F,FFFFF,:FFFFFF,FFFF,FFFFFFFFF:FFFFFFFFFFFFFFFF:FFF:FFFF,FFFFFFFFF,FFF,FF
@A00920:152:HGHKKDRXX:2:2102:16468:11162 2:N:0:CGCGTTCA+CTAAGCCT
GGACTACTGGGGTATCTAATCCCGTTTGCTACCCATGCTTTCGTGCCTTAGCGTCAGGAGCGAGCCAGTTACCTGCCTACGCCATCGGTATTCCTTCGTATATCTACGGATTTCACTACTACACACGTCATTCTAGTTACCTCTCTCGTCCTCTAGTTTGTCAGTTCAGAACCTGTATATATGGGTGTGCCATACGCTTTCACATTCTGCTTAAATAACCGCCTCCGCAACCCTTTACGCCCAGTAATTC
+
FFFFF,FFFFFF:FFFFFFFFFFFFFFFFFFFFFF:FFFFFFFFFFF,FFFFFFFFF:FFFFFFFFFF,,FFFFFFF,::F:F::FFFF:F:F,,FF::,FFF,F,FFF,FFFF::,,,,,FFFF,::,:FF:F::F::,FFFFF,,F:,,FFF,F,F,,,,F,,FF,F:F,,,,:,,F,:FF:,::,F,:,,F:FF,,F:,FF:,:FFF,:,::,FF,FF,F,F,,,,,FFF,,:FF:F,FFF,,:FF,
@A00920:152:HGHKKDRXX:2:2102:7961:11240 2:N:0:CGCGTTCA+CTAAGCCT
GGACTACTGGGGTTTCTAATCCTGTTTGCTCCCCACGCTTTCGTGCATGAGCGTCAGTGTCAGCCCAGAGACCTGCCTTCGCCATCGGTATTCCTCCTGATATCTACGCATTTCACTGCTACACCAGGAATTCCAGTCTCCTCTGCCGCACTCGAGCCTTGCAGTCCCAAATGCCATTCCCAGGTTGAGCCCGGGGATTTCACATCTGGCTTACAAAACCGCCTGCGCACGCTTTACGCCCAGTAATTCC
+
FFFFF:FFFFFFFFFFFFFFFFFFFFFFFFFFFFFFFFFFFFFFFFFFFFFFFFFFFFFFFFFFF:FFFFFFFFFFFFFFFFF:FFFFFFFFFFFFFFF:FFFF,FFFFF,FFFFFFFF,FFFFF:FFFFFFFFFFFFFFFFFFFFFFFFF,FFFFFF,FFF,FFFFFFFFFFFFF,FFFFFFFFFFF:FFFFFFFFF,FF,FFFFFFF,:FFFF,::FFF:F,FFF:,FFF,,F,FF:FFFF:,F,FFF
@A00920:152:HGHKKDRXX:2:2102:28863:11804 2:N:0:CGCGTTCA+CTAAGCCT
GGACTACACGGGTATCTAATCCTGTTTGATCCCCACACTTTCGTGCCTCAGCGTCAGTTACAGCCTAGTAAGCTGCCTTCGCTATAGGTGTTCTTGACGATATCTAAGCATTTCACCGCTACACCGTCAATTCCGCCTACCTCATCTGTACTCTAGCCCATCAGTATCAATGCCACCCTCCCGGTTAAGCCGGGATATTTCAGAACTGACTTAATAGGCCGCCTACGCACCCTTTAAACCCAATAAATCC
+
FFFFFFFFFFFFFFFFFFFFF:FFFFFFFFFFFFFFFFFFFFFFFFFFFFFFFFFFFFFFF,FFF,FFFFFFFFFFFFFFFFFFF:FFFFFFFFFF:FFFFFFFFFFF,FFFFFFFFFFFFF:FFFFFFFFFFFFFFFFFFFFF:FFFFFFFFFFFFFF::F:FF:FFFFFFFFFFFFFFFFFFFFFFFFFF,FFFFFFFF:FFFF,FFFFFF,F,:FFFFFFFFFFFFFFFF:FFFFFFFF,FF:FFFF
@A00920:152:HGHKKDRXX:2:2102:10764:11992 2:N:0:CGCGTTCA+CTAAGCCT
GGACTACTGGGGTTTCTAATCCTGTTCGCTCCCCATGCTTTCGCTCCTCAGCGTCAGTTAATGCCCAGAGACCTGCCTTCGCCATCGGTGTTCCTCCTGATATCTGCGCATTTCACCGCTACACCAGGAATTCCAGTCTCCCCTACATCACTCAAGTCTGCCCGTACCCACCGCAGATCCGGAGTTAAGCCCCGGACTTTCACGGCAGACGCGACAAACCGCCTACGAGCTCTTTACGCCCAATAATTCC
+
FFF:FFFFFFFFFFFFF:FFFFFFFFFFFFFFFFFFFFFFFFF:FFFF:FFFFFFFFFFFFFF:FFFF,FFFFFFFFFFFFFF:FFFFFFFFFFFF:FFFFFFFFFFFFF,FFFFFFFFFFFFFF:FFFFFFFFF:F,FFFFFF:FF:FFFFFFFFFFFFFFFFFFFFF:FFFFF:F:FFFFFFFF,FFFFFFFFFFFFFFFFFFFFFFFFFF,:FF,FFFFFF,FFFFFFFFF::FFFFFFFF:FF::F
@A00920:152:HGHKKDRXX:2:2102:29821:12148 2:N:0:CGCGTTCA+CTAAGCCT
GGACTACCGGGGTTTCTAATCCTGTTCGCTCCCCACGCTTTCGTGCCTCAGCGTCAATACAGGTCCAGTAAGCTGCCTTCGCAATCGGTGTTCTATGGCATATCTAAGCATTTCACCGCTACATGCCACATTCCGCCTACCTCAACCTGATTCAAGCACCACAGTATCAAAGGCAATTCCACAGTTGAGCTGTGGGCTTTCACCCCTGACTTATGACGCCGCCTACGCACCCTTTAAACCCAGTGATTCC
+
FFFFFFFFFFFFFFFFFFFFFFFFFFFFFFFFFFFFFFFFFFFF:,FFFFF:FFFFF:F,,FFFFFFFFF:,FFFFFFFFFFF,FFFFFFFFFFFFFF,FFFFFFFFFFFFFFFFFFFFFFFFFFFFFFFFFFFF:FFFFF:F:FFFFFFFFFFFFF,FFFFFFFFFFFFFFFFFFF,F,FFFFFFFFFFFF:FFFFFFFFFF:FF::FFFFFFFFFFFF:FFF:F,FFFFFF:FFFFFF:FFFF:FFF,
@A00920:152:HGHKKDRXX:2:2102:23565:13025 2:N:0:CGCGTTCA+CTAAGCCT
GGACTACACGGGTTTCTAATCCTGTTTGCTCCCCCTACTTTCGCAGCTCAGCGTCAGCAAATGTCCAGTGAGGTGCCTTCGCCATTGGTGTTCCTCTCGATATCTACAGATTTCACCCTTACACCGAGAATTCCCCTCACCCCTACATTGCTCCAGCCAAGCAGTTTCCATTGCAGTTCCGGGGTTGAGCCCCGGGATTTCACAATAGACTTACTTGACCGCCTACCTGCCCTTTACACCCAATAAATCC
+
FFF:FFFFFFFFFFFFFFF:FFFFFFFFFFF:FFFF:F:FFFFFFFFFF:FFFFFFFFF:FFFFFFFFFFFFFFFFFFFFF:FFFFFFFFFFFFFFFFFFFFFFFFFFFF:FFF:FFFFFFFFFFFFFFFFFFFFFFFFFFFFFFFFFFFFFFFFFFFFFFFFFFFFFFFFFFF,FFFFF:FF:::F:F:FFFFFFF:FFFFFFFFFFFFFFF:FFFFFFFFFFFFFFFFFFFFFF:FFFFFFFFFFFFF
@A00920:152:HGHKKDRXX:2:2102:24370:13072 2:N:0:CGCGTTCA+CTAAGCCT
GGACTACAGGGGTATCTAATCCTGTTTGATCCCCACACTTTCGTGCCTCAGCGTCAGTTTGAGTCTAGTAAGCTGTCTACACTATCGGTGTTCTTGACGATATCTACGCATTTCACCGCTACACCTGGAATTCCACATCCCTCTCCCGAATTCGAGCCCGCCAGTATCACACGCAGTTCCCCGGTTGAGCCGAGGGATTTCACGTGTGACTTAGCAGGCCGCCTACGCGCCCTTTACGCCCAGTAATTCC
+
FFFF:FFFFFFFFFFFFFFFFFFFFFFFFFFFFFFFFFFFFFFFFFFFFFFFFFF:FFFFFFFFFFFFFF:FFFFFFFFFFFFFFFFFFFF:FFFFFFFFF,FFFFFFFFFFFFFFFFFFFFFFFFFF:FFFFFFFFFFFFFFFFFFFFFFFFFFF:FFFFFFFF:FFFFFFFFFFFFFFFFFFFFFFFFFFFFFF:FFFFFFFFFFFFFFFFFFFFFFFFFFFFFFFFFFFFFFF:FFFF,FFFFFFFF
@A00920:152:HGHKKDRXX:2:2102:11912:13135 2:N:0:CGCGTTCA+CTAAGCCT
GGACTACCAGGGTTTCTAATCCTGTTTGCTCCCCACGCTTTCGCGCCTCAGCGTCAGATACGGTCCAGGTCGCCGCCTTCGCCACCGGTGTTCTTCCGAATATCTACGAATTTCACCTCTACACTCGGAATTCCACTCACCTCTCCATGATTCTAGCGATGCAGTCTTAAAGGCAATTCCGGAGTTGAGCTCCGGGCTTTCACCTCTAACTTACAAAGCCGCCTACGCGCGCGTTACGCCCAGTAAGTCC
+
FFFFFFFF,FFFFFFFFFFFFFF:FFFFF,FFF:,FFF:,FF,FFFF::FFF,FFFFFF,FFFFFFFFFFFFFFF:FFFFFFFFFF:FFFF:FFFFFFFF,FFF,FFFF,:FFFFFFFFFFFFFFFFF:,,,FF:FFFF:FFF,F::FFFFFF:F:FFF,FF:FF:FFFF:FFFF,:FFFF:FF::F:FFFFFFFFFF,:FF,FFF:,,FFFFFFFFF,FFFF,FFFFFFFF,,,FFFF,:FF,,,::FF
@A00920:152:HGHKKDRXX:2:2102:1949:13792 2:N:0:CGCGTTCA+CTAAGCCT
GGACTACTAGGGTATCTAATCCTGTTTGCTACCCACGCTGTCGCTCCTCAGCGTCAGTGTCGGCCCAGCGCACCGCCTTCGCCACTGGTGTTCCACCCGATATCTAAGCATTACACCGCTACACCGGGAATTCCATCAGCCCCTACCGAACTCAAGCCATACAAGTATCGAAGGGCGTCACCAGGTTAGGCCAGGAGGTTTCACATCCGACGTGCCCGGCCGCCTACGAGCTCTTGACGCCCACTACATC
+
:FF:,FFF:F::,,F,F::F:F,F,FFFF,:FF,F:,FF,:FFFFF:,:FFFF:FF:,:,FF::FFFFF,,FFFF:F,FFFF:F:,F:FF:F,F:FFFF,F::F,,:F:FFF,,,FFFFFFFFFF,F,,F,,FFF::::FF,FFF,:FF,F,FFF:FF,,F:,F:,,:FF,,,:FFF,F::::,FFF:,FF,,:FFF,,F:F:F,,FFF:F:F,,F,,FFFFFF:FFF,FF,F,,FFF,F,:,FF,:FFF
@A00920:152:HGHKKDRXX:2:2102:12427:14685 2:N:0:CGCGTTCA+CTAAGCCT
GGACTACTGGGGTTTCTAATCCCGTTCGCTACCCTGGCTTTCGCGGCTCAGCGTCAGGTGCAGCCCAGGGCGCCGCCTTCGCCTCTGGTGTTCCTCCGGATCTCTACGCATTTCACCACTCCACCCGGAATTCCACGCCCCTCTGCTGCCCTCTAGCTGCCCAGTTTCGAACGGCCTCTCCCGGTTGAGCCGGGAGCTTTCACGTCCGACTTGAACAGCCGCCTGCCCGCGCTTTACGCCCAGTAAATCC
+
FFFFF:FFFFFF:,FFFFFFFF:FF:FFFFFFFFFFFFFFF:FFFFFFFFFFFFFFFFFFFF:FFFFFF:FFFFFFF:FFFFFFFFFFFFFF,FFFF:FFFF:FF:FFF::FF:FF:FFFF:FFFFFFFF:FFFF,FFFFFFF,FF,FFFFFF:FFFFFFFF:FFFF:FF,FF:F:,FFFF::FF:,FFF:FFFFFF::FF:FFFFF,FFFFF:FF:FFFFFFFF,FF,:FFF,F,,:F:FFFFFF:FF,
@A00920:152:HGHKKDRXX:2:2102:11695:14794 2:N:0:CGCGTTCA+CTAAGCCT
GGACTACTGGGGTTTCTAATCCCGTTCGCTCCCCATGCTTTCGCCTCTCAGCGTCAGGTCAGGCCCAGCGTGTCGCCTTCGCCACTGGTGTTCCTCCGGATCTCTACGCATTTCACCACTACACCCGGAATTCCACACGCCTCTACCTGCCTCTAGCCCCGCAGTTCGGTCACGTCCTCGCCCGGTTGAGCCGGGCGCTTTCACGCGCCACTTGCAGGACCGCCTACACGCGCTTTACACCCAGTAAATC
+
FFFFFF:FFFFFFFFFFFFFFFFFF,FFFFFFFFFFFFFFFFFFFFFFFFFFFFFFFFFF:FFFFFFFFFFFFFFFFFFFFFFFFFFFFFFFFFFFFFFFFFFFFFFFFFFFFFFFFFFFFFFFFFFFFFFFFFFFFFFFFFFFFFFFFFFFFFFFFFFF:FFFFFFFF,FFFFFFFFFFFFFFFFFFFFFFFFFFFFFFFFFFFFFFFFFF::FFFFFFFFFFFFFFFFFF:FF:FFFFF::FFFFF:F
@A00920:152:HGHKKDRXX:2:2102:6180:14951 2:N:0:CGCGTTCA+CTAAGCCT
GGACTACTGGGGTTTCTAATCCCATTTGCTCCCCTAGCTTTCGTTCCTCAGCGTCAGTTACAGCCCAGCAAGTCGCCTGCGCCACCGGTGTTCTTCCCAATATCTACGCATTTCACCGCTACACTAGGAATTCCACTCTCCTCTCCTGCACTCAAGTCTCCCAGTTTCAAGAGCTTACTACGGTTGAGCCGTAGCCTTTCACTCCTGACTTGAAAGACCGCCTACGCACCCTTTACGCCCAGTACATCCG
+
F:F:FFF:FF:F:FFFFFF,FFFFFF:FFFFFFFFF,FFFFFF:FFFFFF:,FFFFFFFFF,:FF,FFFFFF:FFFFFFFFF:FFF,FFF:F:FF::FFF:FFFFF:,FFFFFFFFFFFFFFFFFFF,F:F,,FFF:::FF:FFFFF:FFFFFF:FF:F:FFF:FFFFFFFFFFFFFFFFF:,FF:FFFFFFF::FFFF,FF:FF:F::FF::FFF,F:F,FF:FFFFFFFFFF:FF::FFFF:,,F,FF
@A00920:152:HGHKKDRXX:2:2102:32027:14967 2:N:0:CGCGTTCA+CTAAGCCT
GGACTACTAGGGTATCTAATCCTGTTCGCTCCCCATGCTTTCGCTCCTCAGCGTCAGTTACGGCCCAGAGATCTGCCTTCGCCATCGGTGTTCCTCCTGATATCTGCGCATTCCACCGCTACACCAGGAATTCCAATCTCCCCTACCGCACTCTAGCCTGCCCGTACCCACTGCACGCTGATGGTTGAGCCACCAGATTTCACAGCAGACGCGACAAGCCGCCTACGAGCTCTTTACGCCCAATAATTCC
+
FFFFFFFFFFFFFFFFFFFFFFFFFFFF:FFFFFFFFFFFF:FFFFFFFFFFFFFFFFFFFFFFFFFFFFFFFFFFFFF:FFFFFFFFFFFF:FFFFFF:FFFFFFFFFF:FFFFFFFFFFFFFFFFFFFFFFFFFFFFFFFFF:FFFFFFFFFFFFFFFF:FFF:FFFFFFFFFFFFFFFFFFFFFFFFFFFFFFFFFFFFFFFFFFFFFFFFFFFFFFFFFFF:FFFFFFFFFFFFFF:FFFFFFFFF
@A00920:152:HGHKKDRXX:2:2102:14760:15154 2:N:0:CGCGTTCA+CTAAGCCT
GGACTACCCGGGTTTCTAATCCTGTTTGCTCCCCACGCTTTCGCGTCTCAGCGTCAGTTGATGTCCAGGCAGCCGCCTTCGCCACCGGTGTTCCTCCTGATATCTACGAATTTCACCTCTACACCAGGAATTCTGCTACCCTCTCCATCACTCTAGACTTGTAGTTTTGGATGCAATTCCTGGGTTGAGCCCAGGGCTTTCACGTCCAACTTAAAAGCCCGCCTCCACGCGCTTTACGCCCCGGAATTCC
+
FFFF:FFFFFFFFFFFFFFFFFFFFFFFFFFFFFFF:FF,FFFF:FFFFFF:FFFFFFFFFFFFFFFF:FFFFFFFFFFFFFFFFFFFFF:FFFFFFFFFFFFFFFFFFFF,FF,FFFFFF,,FFFFFF,FFFFFFFFFFFFFFFFFFFF,FFFFFF,FFFFFFFFFFF:FFFFF,:FFFF:FFFFFFFFF:::FF:,FF,F::FF:FFFFFF,F:FFFFFFFF::FFF,,F,,,F:FFFF:,:F,FFFF
@A00920:152:HGHKKDRXX:2:2102:28185:15201 2:N:0:CGCGTTCA+CTAAGCCT
GGACTACTGGGGTATCTAATCCTGTTTGCTCCCCACGCTTTCGCACCTCAGCGTCAGTACCGGACCAGTGGGCCGCCTTCGCCACCGGTGTTCTTCCTAATATCTACGAATTTCACCTCTACACTAGGAATTCCACCCACCTCTTCCGGACTCGAGACGTGCTGTATCAAAGGCAGTTCCGAAGTTGAGCTCCGGGATTTCACCCCTGACTGACACATCCGCCTACGTGCGCTTTACGCCCAGTGATTCC
+
FFFFF:FFFFFFFFFFFFFFFFFFFFFFFFFFFFFFFFFFFFFFFFFFFFFFFFFFFFFFFFFFFFFFFFFFFFFFFFFFFFFFFFFFFFFFFFFFFFFFFFFFFFFFFFFFFFFFFFFFFFFFFF,FFFFFFF,FFFFFFFFFFFFFFFFF:FFFFFFFFFFFFFFF,F:FFFFF:FFFFFFFFFFFFFFF,FFFFF:FFFFFFFFFFFFFFFFFFFF,FFFFFF:FF:FFFFFFFFFFFFFFF,FFFF
@A00920:152:HGHKKDRXX:2:2102:23005:15499 2:N:0:CGCGTTCA+CTAAGCCT
GGACTACTCGGGTATCTAATCCTGTTTGCTCCCCACGCTTTCGCTCTTCAGCGTCAGTATCGGCCCAGAGTGCTGCCTTCGCCGTTGGTGTTCCTCCTGATATCTGCGCATTTCACCGCTACACCAGGAATTCCACACTCCTCTACCGAACTCGAGTCACAGCAGTATCGACTGGCGTCCCAAGGTTGAGCCTTGGATTTTCACAGTCGACTTACTGAACCGCCTAGGAGCCCTTTACGCCCAATAATTC
+
FFFFFFFFFFFFFFFFFFFFFFFFFFFFFFFFFF:FFFFFFFFFFFFFFFFFFFFFFFFFFFFFFF,FFFF:FFFFFFFFFFFFFFFFFFFFFFFFFFFF,FFFFFFFF,:FFFF:FFFFFFFFFFFFFF,FFFFFFFFFFFFFF:FFFFFFFF:FFFFFFFFFFF:FFFFFFFFFFFFFFFFFFFFFFFF:FFFFFF,::F:FFFFFFFFFFFFFFFFFFFFFFFFFFFFFFF,FFFFFFFFFF:F,FF
@A00920:152:HGHKKDRXX:2:2102:8929:16266 2:N:0:CGCGTTCA+CTAAGCCT
GGACTACCAGGGTATCTAATCCTGTTTGCTCCCCACGCTTTCGTGCCTCAGTGTCAGTGCTGGTCCAGGTAGTCGCCTTCGCCACGGATGTTCCTCCCGATATCTACGCATTTCACTGCTACACCGGGAATTCCACTACCCTCTACCGCACTCCAGTCAGCCAGTTTCCAATGCCATTCCCAGGTTGAGCCCAGGGCTTTCACATCAGACTTAACGAACCACCTACGCACGCTTTACGCCCAGTAATTCC
+
FFFFFFFFFFFFFFFFFFFFFFFFFFFFFFFFFFFFFFFFFFFFFFFFFFFFFFFFFFFFFFFFF:FFFFFFFFFFF,FFFFFFFFFFFFFFFFFFFFFFFFFFFFFFFFFFFFFFFFFFFFFFFFFFFFF:FFFFFFFFFFFFFFFFFFFFFFFFFFFFFFFFFFFFFFFFFFFFFFFFFFFFFFFFFF:FFFFFFFFFFFFFFFFFFFF,FFFFF:FFFFF,F:FFFFFF:FFFFFFFF,F:FFFFFF
@A00920:152:HGHKKDRXX:2:2102:1298:16423 2:N:0:CGCGTTCA+CTAAGCCT
GGACTACAGGGGTTTCTAATCCGGTTCGCTCCCCACGCTTTCGTGCCTCAGTGTCAGAAATAGCCCAGTAACCTGCCTACGCCATTGGTGTTCCTTCTTATATCTACGGATTTCACTCCTACACAAGAAATTCCAGTTACCTCTGCTACTCTCGAGTTAGTGAGTTTGAATACTAGTCTGTATGGTTGAGCCACCAGGTTTCACTATTCACTTTACTAACCACCTACGCAACTCTTTACGCCCAGTCACT
+
FF:FF,FFFFFFFFFFFFFFFFFFFFFFFF:FFFFFFFFFFF:FFFFFFFFFFFFFFFFFFFFFFFFFFFFFFFFFFFFFFFFF:FFFFFFFFF,FFFFFFFFFF:FFFF:FFF,FFFFF:FFFFF:FF:F,FF:F:FF:FFFFFFF,FFF:FFFF:FFFFFFF:FFFFFFF,FFFFFFFFFFFF:FFFFFFFFFFF:,:,F,F:F,FFFF,:FFFFFFFFFFFFFFF::,F:FF,F,FFFFFFFFF,,F
@A00920:152:HGHKKDRXX:2:2102:1425:18176 2:N:0:CGCGTTCA+CTAAGCCT
GGACTACTGGGGTATCTAATCCTGTTCGATACCCACGCTTTCGTGCATGAGCGTCAGTTGCGCGCCGGAAAGCTGCCTTCGCAATAGGAGTTCTGCGTGATATCTATGCATTTCACCGCTACACCACGCATTCCGCATACTGCTCCCGCACTCAAGGGATGCAGTTTCAACGGAACTAAGGGGTTGAGCCCCGCAATTTGACCGCTTACATGCACCTCCGCCCTCGCACCCGTTAAACCCCATAAAACCG
+
FFFF:FF:FFFFFFFF,FF:FF,FF:FFF:,::FF,F,F::FF,:F:F,:::,FFFF:F,FFFFF:FF,F,FFFFF:,:F:F,F,,FFF,F:::,F:F,FFF,FFFFFF:,F:FF::,F,FFFFF,F:,:FFFFF,F::F:,FFF,,FF,FFFFFF,FFFFF::FFFFF,F,,,:FF:,,::FFFF::,:FFFFF::FFF:FF,::,FF,FFFFFF:F::FF:,F,F:FF,,,FF,FF,:,FF:FFFFF,
@A00920:152:HGHKKDRXX:2:2102:21052:18912 2:N:0:CGCGTTCA+CTAAGCCT
GGACTACTGGGGTATCTAATCCCGTTTGCTCCCCTGGCTTTCGCGCCTCAGCGTCAGTGTCGGTCCAGGATGCCGCCTTCGCCACCGGTGTTCCTCCAGATATCTACGCATTTCACCGCTACACCTGGAATTCCACATCCCTCTCCCGAACTCAAGCCCGCCAGTATCAGACGCAGTTCCCCGGTTGAGCCGGGGGATTTCACGTCTGACTTAACAGGCCGCCTACGCGCCCTTTACGCCCAGTAAGTGC
+
FFFFFFFFFFFFFFFFFFFFFFFFFFFFFFFFFF:FFFFFF:FFFFFFFFFFFFFFFFFFFFF,F::FFFFFFFFFFFFFFFFF:FFFFFFFFFFFFFFF,FF:F,:FF:FFFF,:FFFFF:,:FFFFF,FF,:FFFFF,FFFFF,FFF,FFF::FFFFF:,FFFFFFFF:FFF:FFFF:FF,FFFFFFF,FFF:FFFFF,,:FFFF:,,FF,FFFFF:FFF,FFFFFF:FF,F:,FF,,:,FF,,:F,:
@A00920:152:HGHKKDRXX:2:2102:9254:19304 2:N:0:CGCGTTCA+CTAAGCCT
GGACTACTGGGGTTTCTAATCCCGTTTGCTCCCCTGGCTTTCGCTCCTCAGCGTCAATGTCGGTCCAGGATGCCGCCTTCGCCACCGGTGTTCCTCCAGATATCTACGCATTTCACCGCTACACCTGGAATTCCGCATCCCTCTCCCGAATCCAAGCCATCCAGTATCAGACGCAGTTCCCCAGTTAAGCTGAGGGATTTCACGTCTGACTTAGTTGGCCGCCTACGAGCCCTTTACGCCCAGTAATTCC
+
FFFFF:FFFFFFFFFFFFFFFFFFF,FFFFFFFFFFFF:FFFFFFFFFFFFFFFFFFFFFFFFFFFFFFFF:FFFFFFFFFFFFFFFFFFFFFFFFFFFF,FFFFFFFF::FFFFFFFFF:FFFFFFFFF,FFFFFFFFFFFFFF:FFF:FFFFFFFFFFFFFFF,:FFFFFFFFFFFFF:FFFFFFFFFF:F:FFFFFFF,FFFFFFFFFFFFFFFF:FFFFFFF:FFFFF,FFFFFFF:FFF,,FF:F
@A00920:152:HGHKKDRXX:2:2102:4173:20713 2:N:0:CGCGTTCA+CTAAGCCT
GGACTACTAGGGTATCTAATCCTGTTTGCTCCCCACGCTTTCGAGTCTCAGCGTCAGTATCTGTCCAGTTGGCCGCCTTCGCCACCGGTGTTCCTCTCGATATCTACGAATTTCACCTCTACACCGAGAATTCCACCAACCTCTCCAGTACTCTAGCCTGCCAGTTTCGAGTGCACTTCCCGGGTTGAGCCCGGGGCTTTCACACCCGACTTAGCAGACCGCCTACACTCGCTTTACGCCCAGTAATTCC
+
:FFFFFFFFFFFFFFFFFFFFF,FFFFFFFFFFFFFFFFFFFFFFFFFFFFFFFF:FFFFFFFFFFFFFFFFFFFFFFFFF::FFFFFFFFFFFFFFFF:FFFF,FFFFF::FFFFF:F,FFFFF:FFF:FFFFF,FFF,FFFFFFFFFFFFFFFFFFFFF,F:FFFFFFFFFFFF,FFFFFFFFFFFFFFFFFFFFF,,:,FFFFFFFF:F:FFFFFFFFFF::FFF:FFFF,FFFFFFFF,FFFFFFF
@A00920:152:HGHKKDRXX:2:2102:19253:21026 2:N:0:CGCGTTCA+CTAAGCCT
GGACTACTAGGGTTTCTAATCCTGTTTGCTCCCCTAGCTTTCGTGCCTCAGTGTCAGGAGTTTTCCAGGGACTCGCCTTCGCCACTGGTGTTCCACTTGATATCTACGCATTTCACTGCTACACCAAGTATTCCAGTCCCCCCTCAAACCCTCTAGCCGAATAGTATCCAATGCCATTTCCGAGTTAAGCTCGGAGATTTCACATCAGACTTACCCGACCACCTACGCACCCTTTCCGCCCAGTGAATCC
+
FFFFFFFFFFFFFFFFF:F:FFFFF:F:F,FFFFFFFFFFFFFFFFFFFFFFFFF,FFFFFFFFFFFFFFFFFFFFFFFFFFFFFFFFFFFFFFFFFFFF,:FF,FFFF::FFFFFFFF:FF,F::FFFF:::FFFFFFFFFFFFFFFFFFF:F,FFFFFFF,FF:FFF:FFFFFFFFFFFFFFF::FFFFFFFFFF:F,FFFFFFFFFF,FFF:FFFFFFFF:FFFFF:FF,,F,F:FFF:FF:,,,FF
@A00920:152:HGHKKDRXX:2:2102:12644:21512 2:N:0:CGCGTTCA+CTAAGCCT
GGACTACTAGGGTTTCTAATCCCGTTCGCTCCCCACGCCTTCGCGCCTCAGCGTCAGGTCAAGTCCAGGCGGCCGCCTTCGCCTCTGGTGTTCCTCCCGATCTCTACGCATTTCACCACTACACCGGGAATTCCACCGCCCTCGCCTTGCCTCCAGTCGGCCCGTTTCGCGCGACCCTCCCCGGTTGAGCCGGGGGCTTTCACACACGACGTAACCAACCGCCTGCGCGCCCTTTACGCCCAGTAATTCC
+
:FFFFFFFFFFFFFFFFFFFFFF:FFFFFFFF:FFFF:FFFFFFFFF:FFFFFFFFF:FFFFFFFFFFFFFF:FFFFFFFFFFFFFFFFFFFFFFFFFFFFFF::FFF:FFFFFFFFFFFFFFFFFFFFFFFFFFF,FFFFFFFFFF:FFFFFFFFF:FFF:FFFFFFFFFFFFFFFFFFFFFFF:FF:,FFFFFFFFFFFFFF:FFF,FFFF:FF,FFFFFFFFFFFFFFFFFFFF,FFF:FFFF:::,
@A00920:152:HGHKKDRXX:2:2102:12527:21684 2:N:0:CGCGTTCA+CTAAGCCT
GGACTACAGGGGTATCTAATCCCTTTTGCTCCCCACGCTTTCGTGCCTGAGCGTCAGTAACTGTCCAGGAAGCTGCCTTCGCCATTGGTGTTCCTCACGATATCTACGCATTTCACTGCTACACCGTGAATTCCGCTTCCCTCTCCAGTACTCTAGCCGGATAGTTTCGGGCGCAGTTTCAAGGTTAAGCCTTGAGCTTTCACACCCGACACACCCGGCCGCCTGCGCACCCTTTACGCCCAGTGAATCC
+
FFFFF:FFFFFFFFFFFF,FFFFFFFFFFFFFFFFFFFFFFFFFFFFFFFFFFFFFFFFFFFFFFFFFFFFFFFFFF:FFFFF:FFFFFFFFFFFFFFFFF:FFFFFFFFFFFFFFFFFFFFFFFFFFFFFFFFFFFFFFFFFF:FFFFFFFFFF:FFFFFFFF,FFFFF:FFFFFFFFFFFFFFFFFFFFFFFFFFFFFFFFFF:FFFF,FFFF:FFFFFFFF:FFFFFFFFFFFFFFFFF::F:FFFF
@A00920:152:HGHKKDRXX:2:2102:14416:21856 2:N:0:CGCGTTCA+CTAAGCCT
GGACTACTGGGGTTTCTAATCCTGTTTGCTCCCCACGCTGTCGCGCCTCAGCGTCAGCAACTGCCCAGCAGGCCGCCTTCGCCACCGGTGTTCTTCCGGATCTCTACGCATTCCACCGCTACACCCGGAATTCCACCTGCCTCTACAGTGCTCAAGCTCGACAGGTCGCACGGCCGACTCGGGGTTGAGCCCCGAGCTTTCACCACACGCTTACCGAGCCGCCTACGCGCCCTTTACGCCCAGTGATTCC
+
:FF,FF:FFFFFFFFFFF:FFFF:,:FF:FF,:FFF:FFFF:FFFFFFF:FF,F:F:FFFFFFFFFFFFFFFFF,FF:F:F:FFFFFF::FF,F,FFFFFFFF,:,FFF:,FFFFFFFF,FF,FFFFF,FFFFFFFF:FFF,:FFFFFFFFFFFF:FF:F,FFF:FF:FFFFFFFF:FF:F:FF,:FFF:FF:,FFFFF:FFFFFFFFFF,::FFF:FFFFFFF:,FF:::FF,FFFF:FF,FFF:FF::
@A00920:152:HGHKKDRXX:2:2102:17372:21966 2:N:0:CGCGTTCA+CTAAGCCT
GGACTACTCGGGTTTCTAATCCTGTTTGCTCCCCACGCTTTCGCACCTCAGCGTCAATACCAGTCCAGTGAGCCGCCTTCGCCACTGGTGTTCTTCCGAATATCTACGAATTTCACCTCTACACTCGGAATTCCACTCACCTCTCCTGGATTCAAGCGATGCAGTCTTAAAGGCAATTCCGGGGTTGAGCCCCGGGCTTTCACCTCTAACTTACAAAGCCGCCTACGTGCGCTTTACGCCCAGTAATTCC
+
FFFFFFFFFFFFFFFFFFF,FFFFFFF:FFFFFFFFFFFFFFFFFFFFFFFFFFF:FFFFF:FFFFFFFFFFF:FFFFFFFFFF:,FFFFFFF:FFFFFFFFFF:FFFF:FFFFFFFFFFFFFFF::FFFFF:FF::FFFFFFFFFFFFF:F:FFFFF:FFF,FFFFFF:FFFFFFFFFFFFFFFFFFFFFFFFFFFF:,FFFFFFFFFFFFF:FF,FFFFFFF:FFFF,FF,,FFFFFFFFFFFF:FFF
@A00920:152:HGHKKDRXX:2:2102:24162:22639 2:N:0:CGCGTTCA+CTAAGCCT
GGACTACTGGGGTATCTAATCCTGTTTGCTCCCCACGCTTTCGCACATGAGCGTCAGTATTGGTCCAGGAAGTCGCTTTCGCCACTGATGTTCCTTCAGATATCTACGCATTTCACCGCTACACCTGAAATTCCACTTCCCTCTCCCATACTCTAGCGATGCAGTCTCGGAAGCAGTTCCCAGGTTAAGCCTGGGGATTTCACATCCGACTTGCAAAGCCGCCTACGCGCGCTTTACGCCCAGTAATTCC
+
FFFFFFFFFFFFFFFFFFFFFFFFFFFFFFFFFFFFFFF:FFFFFFFFFFFFFFFFFF:FFFFFFFFFFF,FFFFFFFFFFFFF:FFFFFFFFFFF:FFFFFFFFFFFFFFFFFFFFFFFFFFFFFFFF,FFFFFFFFF,FFFF:FFFFFFFF:FFFFFFFFFFFFFFFF:FFFFFFFFFFFFFFFFFFFFFFFFFFFFFFFFFF:FFFFFFFF:,FF,FFFFFFFFFF:FF:FFF:FFF:FF,F,FFFF
@A00920:152:HGHKKDRXX:2:2102:6352:23923 2:N:0:CGCGTTCA+CTAAGCCT
GGACTACTCGGGTTTCTAATCCTGTTCGCTCCCCACGCTTTCGCTCCTCAGCGTCAGTACTGGCCCAGAGTGCCGCCTTCGCCACTGGTGTTCCTCCCGATATCTGCGCATTTCACCGCTACACCGGGAATTCCACACTCCCCTACCAGACTCAAGTCACGACAGTATCAAGTGGCGTCTCTGAGTTGAGCCCAGAGTTTTCACACCTGACTTATCGAACCGCCTACGAGCTCTTTACGCCCAATAAATC
+
FFFFFFFFFFFFFFFFFFFFFFFFFFFFFFFFFFFFFFFFFFFFFFFFFFFFFFFFFFFFFFFFFFFFFFFFFFFFFFFFFFFFFFFFFFFFFFFFFFFFFFFFFFFFFFF:FFFFFFFF:FFFFFFFFFFFFFFFFFFFFFFFFFFF:FFFFFFFFFFFFFFFF:FFFFFFFFFFFFFFFFFFFFFFFFFFF:FFFFFFFFFFFF::FFFF:FF:FFFFFFFFFFFFFF:FFFFFFFFFFFFFF::FFF
@A00920:152:HGHKKDRXX:2:2102:30608:24314 2:N:0:CGCGTTCA+CTAAGCCT
GGACTACTGGGGTATCTAATCCTGTTTGCTACCCACGCTTTCGTACATGAGCGTCAGTGTCATCCCAGGGGGCTGCCTTCGCCATTGGTGTTCCTCCACATCTCTACGCATTTCACTGCTACACGTGGAATTCCACCCCCCTCTGACGCACTCTAGACTGCCAGTTCAAAACGCCATTCCCAGGTTAAGCCCGGGGATTTCACGTCTTGCTTAACAATCCGCCTGCGCACGCTTTACGCCCAGTAATTCC
+
FFFFFFFFFFFFFFFFFFFFFFFFFFFFFFFFFFFFFFFFFFFFFFFFFFFFFFFFFFFFFFFFFFFFFFFFFFFFFFFFFFFFFFFFFFFFFFFFFFFFFFFFFFFFFFFFFFFFFFFFFF:FFFFFFFFFFFFFFFFFFFFFFFFFFFFFFFFFFFFFFFFFFFFFFFFFFFFFFFFFF:FF:F:FFFFFFFFF:FFFFFFFFFFFFFFFFFFFFFFFFFFFFFFFFFFFFFFFFFFFFFFF:FFFFF
@A00920:152:HGHKKDRXX:2:2102:27823:24377 2:N:0:CGCGTTCA+CTAAGCCT
GGACTACCGGGGTATCTAATCCTGTTCGCTCCCCACGCTTTCGCTCCTCAGCGTCAGTTGTGGCCCAGAGACCTGCCTTCGCCATTGGTGTTCCTCCTGATATCTGCGCATTTCACCGCTAGACCAGGAATTCCGTGCTCCCCTACCAGATTCAAGCCACAGCAGTATCGGATGGCGTCTCGGGGTTGAGCCCCGAGTTTTCACATCCGACTTACTGAGCCGCCTACGAGCTCTGTACGCCCAATAAATC
+
FFFFFFFFFFFFFFFFFFFFFFFFFFFFFFFFFFFFFFFFFFFFFF:FFFFFFFF:FFFFFFFFFFFFFFFFFFF:FFFFF:FFFFFFFFFFFFFFFFFF,:F:FF,FFFFFFFF:FFFF:,FFFFFFFFFFFFFFF:FF,FFF,:FFFFFFFFFFFFFFFFFFFFFFFFFFFFFFFF:FFFFFFF:FFFFFFFFFFF,FFF:FFFFFFFFF:::FFFF:FF:FF:FF:FFF:F,FFF:FFF,F:,,FFF
@A00920:152:HGHKKDRXX:2:2102:18069:24392 2:N:0:CGCGTTCA+CTAAGCCT
GGACTACTGGGGTTTCTAATCCTGTTTGCTCCCCACGCTTTCGAACCTCAGCGTCAATACATGTCCAGTGAGTCGCCTTCGCCACTGGTGTTCTTCCTAATATCTACGAATTTCACCTCTACACTAGGAATTCCACTACCCTCTCCAAGATTCAAGCGAGGTAGTATAAAAGGCAATTCCAGAGTTAAGCCCGGGGCTTTCACCTCAAACTTACAAAGCCCCCTACGCGCCCTTTACGCCCAGTAATTCC
+
:FF:FFFFFFFFFFFFF:FFFFFFFFFFFFFF:FFFFFFFFFF,FF,F,FF,FFF,FF,,FF,,FFFF,,FF:,FFF,FFF:FF,FFFF:FF:,FFF,:F,,FFFFFFFFFFF,::F:FFFFFF:,FFF:FFFFFF,,,FFFF:FFF,,FFF:FF:FFF,F,FF:,F,,F::FFFFFFF,,,,FFF,F:F::,FFFFFFFFFF:,,:,FF:F,:,,,::F,F:F,,FF,F,FF:FFFFFFF,F,FFFFFF
@A00920:152:HGHKKDRXX:2:2102:19262:25488 2:N:0:CGCGTTCA+CTAAGCCT
GGACTACCGGGGTTTCTAATCCTGTTTGCTCCCCACGCTTTCGCACCTCAGCGTCAGTATGTGTCCAGTAAGTCGCCTTCGCCACTGGTGTTCTTCCGAATATCTACGAATTTCACCTCTACACTCGGAATTCCACTTACCTCTCCACAACTCTAGCGATGCAGTTTTAAAGGCAATTCCGGAGTTGAGCCCCGGGCTTTCACCTCTAACTTGCAAAGCCGCCTACGTGCGCTTTACGCCCAGTAAGTCC
+
FFFFFFFFFFFFFFFFFFFFFFFFFFFFFFFFFFFFFFF:FFFFFFFFFFFFFFFFFF:FFFFFFFFFFFFFFFFFFFFFFFFFFFFFFFFFFFFFFFFF:FF::FFFFFFFFFFF:FFFFFFFFFFFFFFFFFFF:FFFF:FFFFFFFFFFFFFFFFFFF:FFFFFFFF,F:FFFFF:FFFFFFFFFF:FFF:FFFFFF,::FFFFFF:FFFFFFFFFF,FFFFFFFF:F:FFFFFFFFFFFFFF,F,F
@A00920:152:HGHKKDRXX:2:2102:8151:25723 2:N:0:CGCGTTCA+CTAAGCCT
GGACTACACGGGTATCTAATCCCGTTTGCTCCCCTGGCTTTCGCGCCTCAGCGTCAGTTTCGGTCCAGAATGCCGCCTTCGCCACCGGTGTTCCTCCCGATCTCTACGCATTTCACTGCTACACCAGGAATTCCCCGCTCCCCTACCGCACTCTAGTCACAGCAGTATCGGGTGGCCTCTCTGGGTTGAGCCCAGAGTTTTCACACCCGACTTACCGAACCGCCTACGAGCTCTTTACGCCCAATAAATC
+
FFFFFFFFFFFFFFFFFFFFFFFFFFFFFFFFFFFFFFFFFFFFFFFFFFFFFFFFFFFFFFFFFFFFF:FFFFFFFFFFFFFFFFFFFFFFFFFFFFFFFFFFFFFFFFFFFFFFFFF:FFFFFFFFFFFFFFFFFFFFFFFFFFFFFF:FFF:FFFFFFFFFFFFFFFFFFFFFFFFFFFFFFFF,FFFFFFFFFF:FFF:FFFFF:FFFFFFFFFFFFFFFF,FFFF:FF:,FFFFFFF,FF:FFFF
@A00920:152:HGHKKDRXX:2:2102:6804:25739 2:N:0:CGCGTTCA+CTAAGCCT
GGACTACTAGGGTATCTAATCCTGTTTGCTCCCCTGGCTTTCGTGCCTCAGTGTCAGGAGTCGTCCAGAGACTCGCCTTCGCCACTGGTGTTCCTCTCGATATCTACGCATTTCACTGCTACACCGAGAATTCCAGTCTCCCCTCCGACCCTCCAGCCAGATAGTATTCAATGCCATTTCGGAGTTGAGCTCCGAGCTTTCACATCAAACTTTCCCGGCCCCCTACGCACCCTTTACGCCCAATGAATCC
+
FFFFFFFFFFFFFFFFFFF:FF:FFFFFF:FFFFFFFFF:FFFFFFFFF:FFFFFFFFFFF:FFFFFFFFFFFFFFFFFFFFFFFFFFFFFFFFFFFFFFFFFFFFFFFFFF,FFFFFFFFFFFFFFFFF:FFFFFFFFFFFFFFF:FFFFFFFFFFFFFFF,:F,:FFF,FFFFFFFFFFFFF:FFFFFFFF:FFFFFFFFF,FFF,FFFFF,FF:FFF,FFFFFFFFFFFF:FFFFFFFFFFFF:FFF
@A00920:152:HGHKKDRXX:2:2102:26395:25880 2:N:0:CGCGTTCA+CTAAGCCT
GGACTACTGGGGTTTCTAATCCTGTTTGCTCCCCACGCTTTCGCGCATCAGCGTCAGTATCGGGCCAGTGAGTCGCCTTCGCCACTGGTGTTCCGCCGAATATCTACGAATTTCACCTCTACACTCGCAATTCCACTCACCTCTTCCGGACTCTAGACACCCAGTATCAAAGGCAGTTCCGGGGTTGAGCCCCGGGATTTCACCCCTGACTTAAATGTCCGCCTACGCGCGCTTTACGCCCAGTAATTCC
+
FFFFFFFFFFFFFFFFFFF::FFFF:FFFFFFFF:FFFFFFFFFFFFFFFFFFFFFFFFFFFFFFFFFFFFFFFFFFF,FFFFFFFFFFFFFFFFFFFFF:FFFFFFFFFFFFFFFFFFF:FFFFFFFFFFFFFFFFFFFFFFFFFFFFFFFFFFFFFFFFFFFF:FFFFFFFF,FFFFFF:FFFFFFFFFFFFFF,F::FFFFFFFFFFFFFF:FFFFFFFFFFFFFFFFFF,FFFFFFFF:F,,FFFF
@A00920:152:HGHKKDRXX:2:2102:28022:27884 2:N:0:CGCGTTCA+CTAAGCCT
GGACTACTCGGGTATCTAATCCTGTTTGCTCCCCACGCTTTCGTGCATGAGCGTCAGTGCAGGCCCAGGGGATTGCCTTCGCCATCGGTGTTCCTCCGCATATCTACGCATTTCACTGCTACACGCGGAATTCCATCCCCCTCTGCCGCACTCCAGCCGTGCAGTCACAAATGCAGTTCCCAGGTTAAGCCCGGGGATTTCACATCTGTCTTGCACACCCGCCTGCGCACGCTTTACGCCCAGTAAGTCC
+
FFFFFFFFFFFFFFFFF:FFFFFFFFFFFFFFFFFFFFFFFFFFFFFFFFFFFFFFFFFF,FFFFFFFFFFFFFFFFFFF:FFFFFFFFFFF:FFFFFFFFFFF,FFFFFFFFFFFFFFFFFFFFFFFF,F:FFFFF:FFFFFFFFF:FFFFFFFFFF:FFFFFFFF:FF:,FFFF,FFFFFFFFF:FFFF:FFFFFF,FF,F:F:FFFFFF:FF:F,FFFFFF:FFF,F::FFF::FFFFFFFF:,F:F
@A00920:152:HGHKKDRXX:2:2102:21875:27978 2:N:0:CGCGTTCA+CTAAGCCT
GGACTACCGGGGTATCTAATCCCGTTCGCTACCCTGGCTTTCGCGGCTCAGCGTCAGGTGCAGCCCAGGGCGCCGCCTTCGCCTCTGGTGTTCCTCCGGATCTCTACGCATTTCACCACTCCACCCGGAATTCCACGCCCCTCTGCTGCCCTCTAGCTGACCAGTTTCGAACGTCCTCTCCCGGTTGAGCCGGGAGCTTTCACGTCCGACTTGAACAGCCGCCTGCCCGCGCTTTACGCCCAGTAAATAC
+
FF:FFFF::FFFF:FFFFFFFFFFFFFFFFFFFFFFFFFFFFFFF:FFFFFFFFFFF,FFFFFFFFFFF:FFFFFFFFFFFFFFF,FFFFFFFFFF:,F:F:FFFFFFFFFFFFFFFFFF:FFFFF:FFFFFFFFF,,FFFFFFFF,FF:FFFFFFF,:,FFFFF,FF,:F,F,FFF,FFFF,FFF:FFFFFFFFFFFFFFFF:,,:FFFFFFFF:FFFF,FFFF:FFFF:F,FFFFFFFFF:FF:FF,F
@A00920:152:HGHKKDRXX:2:2102:10836:28150 2:N:0:CGCGTTCA+CTAAGCCT
GGACTACACGGGTATCTAATCCTGTTCGCTCCCCACGCTTTCGCGCCTCAGCGTCAGACAAGGCCCAGCAGGCCGCCTTCGCCTCTGGTGTTCTTCCGGATCTCTACGCATTCCACCGCTACACCCGGAATTCCGCCTGCCTCTACCTGTCTCCAGCCCTCCAGTATCCAACGGAGTGCACGGAGTTGAGCACCGGCATTTCACGGTTAGACTTAAAAGGCCGCCTGCTCGCGATTTACGCCCAATAAAT
+
FFFFFFF::FFF:FFFFFFFFF,FFFFFFFFFFF,FFFFFFFFFFFFFFFFFFFFF:F:FFFFFFFFF::FF,FFF:FFFFFF:FFFFFFFFFFFFF,FFFFFFFFFFFFFF:FFF,FFFFFFF,,FFF:FFFF,FF,,FFFFFFFFFFF,FFFFFFFF,FFFFF:FF:,,FF:,F:,FFF:FFFFF::FF,:FFF,:FF:FFF,:,FFFF::F:FF,F,F:::,:FF,FFFF,FF:,F:FFFFF,FFF,
@A00920:152:HGHKKDRXX:2:2102:16875:29089 2:N:0:CGCGTTCA+CTAAGCCT
GGACTACTAGGGTTTCTAATCCTGTTTGTTCCCCCCACTTTCGTGCCTCAGCGTCAGTTAAAGCTTAGTTAGCTGCCTTCGCTATCGGTGTGCTTGACGGTAGCTGTGCATTGCACGGGTACAGCGTCGTTTGCGCCAACCTGATCTTGACTCTAGGCAGACCGTATCAGAGGCGCCCTCCGGGGTATGGCGGGATGGTGCAGCAGTGTCGGGTGCTCGGGGGTGGGCTCGGGGTGTGGGGCTGGACGGG
+
F,F,F,FF,FF:,F,FFFFF::F,F:FF,:F,FF,,,F,FFF,FFFF,F,,,,,F,,FF,,:,,:,,,F,,F,F,:F,,FFF:,F:F::FF:F,FF,,F,F,,F,:,FFF,,,,FF,F,F,:,:,:,::,,:,,F:,F,,,:,::,,F,,,F,,,:,,F,,,:F,F,,F,,:,,,F:,F,F,,FF,:F:,,FFF,F,::F,,F,,,,F,,FF,,F:,,,F,,:,,,F,,,FF:F:F,:F,,,,FF,:,,,
@A00920:152:HGHKKDRXX:2:2102:3712:29935 2:N:0:CGCGTTCA+CTAAGCCT
GGACTACTAGGTATCTAATCCTGTTTGATCCCCACACTTTCGTGCCTCAGCGTCAGTTGAAATCTAGTAAGCTGTCTACACTATCGGTGTTCTTGACGATATCTAAGCATTTCACCGCTACACCGTCAATTCCGCCTACCTCGAGTCCACTCAAGCCCATCAGTATCAATCCCACCCTCCCGGTTAAGCCGGGATATTTCAGAACTGACTTAATAGGCCGCCTACGCACCCTTTAAACCCAATAAATCCG
+
FFF::FFFFFFFFFFFF:FFFFFFFFFFFFFFFFFFFF:FFFFFFFFFFFFFF:F:FFFFFFFFFFFFFFFFFFFFFFFFFFFFFFFFFFFFFFFFFFFF:FFFFFFFFF,FFFFFFFFF::FFF:F::F:FFFFF:FFFFFFFFFFF:FFFFF:FFFFFFFFFF:FFFFFFFFFFFFFFFFFF,FFFFFF:FFFFFF,FFF,FFFF::FFFFFFFFF::FFF,:FFFF:FF,,:F:F,,FFF:FFFF:F
@A00920:152:HGHKKDRXX:2:2102:19515:31250 2:N:0:CGCGTTCA+CTAAGCCT
GGACTACACGGGTTTCTAATCCTGTTTGCTCCCCACGCTTTCGCTCCTCAGCGTCAGTACTGGCCCAGAACACTGCCTTCGCCATCGGTGTTCCACCTGATATCTGCGCATTTCACCGCTACACCAGGTATTCCGTGTTCCCCTACCAGACTCAAGCCACGGCAGTCTCGGATGGCGTCTCCGGGTTGAGCCCTGAGTTTTCACATCCGACTTACCGAGCCGCCTACGAGCTCTTTACGCCCAATAAATC
+
FFFFFFFFFFFFFFFFFFFFFFFFFF:FF:FFFFF:FF:FFFFFFFFFFFFFFFFFFFF:FFFFFFFFFFFFFFFFFFFFF:,FFFFFFFF:F:FFFFFFFFFFFFFFF:FFFFFFFFFF,FFFFFFFFFFFFFFFFFFFFFFFFFFFFFFFFFFFFFFFFFFFFF,F:FFFFFFFFFFFFFFFF,:FFFFFFFFFFFF:FFFFFFFFFFFFFFFFFFFFFFFFFFFFFFFF::F:FF:FF:F,FFF:FF
@A00920:152:HGHKKDRXX:2:2102:28926:31360 2:N:0:CGCGTTCA+CTAAGCCT
GGACTACCCGGGTTTCTAATCCGGTTCGCTCCCCACACTTTCGCGCCTCAGCGTCACCTTCTGTCCAAGAACCTGCCTTCGCCATTGGTGTTCCTCCTGGTATCTACGCATTCCACCGCTACACCAGGAATTCCAGTTCTCTCTCCAGAGGTCAAGACACCCAGTATCCAGTCCATCCCTGCGGTTGAGCCGCAGTCTTTAAAACCAGACTTAAGTGTCCGCCTACACGCCCTTTACGCCCAGTGATTCC
+
FFFFFFFFFFFFFFFFFFFFFFFFFFFFFFFFFFFF,FFFFFFFFFFFFFFFFFFFFFFF,FFFFFFFFFFFFFFFFFFFFFFFFFFFFFFFFFFFF:FFFFFFFFFFFFFFFFFFFFFFFFFFF,FFFFFFFFFFFFFFFFFFFFFFFFFFFFFFFFFFFFFFFFFFFFFFFFFFFFFFFFFFFFFFFFF:FFFFFFF,FFFFFFFFFFFFF,FFFFFF:FFFFFFF,F:FFFFFFFFFFFFFFFFFFF
@A00920:152:HGHKKDRXX:2:2102:28899:31375 2:N:0:CGCGTTCA+CTAAGCCT
GGACTACCCGGGTTTCTAATCCGGTTCGCTCCCCACACTTTCGCGCCTCAGCGTCACCTTCTGTCCAAGAACCTGCCTTCGCCATTGGTGTTCCTCCTGGTATCTACGCATTCCACCGCTACACCAGGAATTCCAGTTCTCTCTCCAGAGGTCAAGACACCCAGTATCCAGTCCATCCCTGCGGTTGAGCCGCAGTCTTTAAAACCAGACTTAAGTGTCCGCCTACACGCCCTTTACGCCCAGTGATCCC
+
FF:FFFFFFFFF:FFF::FFFFFF:FFFFFFFFFFFFFFFFFFFFFFFFFFFFFFFFFFFFFFFFFFFFFFFFFFFFFFFFFFFFFFFFFFFFFFFFFFFF,FFFFFFFFFFFF:FFFFFFFFFFFFFFFFFFFFFFFFFFFFFFFFFFFFFFFFFFFFFFFFFFFFFFFFFFFFFFFF:FFFFFFFFFFFFFFFFFFFFFFFFFFFFFFFFFFFFFFFFFFFFFFFFFFFFFFFFFFFFFFFFFFF:FF
@A00920:152:HGHKKDRXX:2:2102:10276:32189 2:N:0:CGCGTTCA+CTAAGCCT
GGACTACTAGGGTATCTAATCCCGTTTGCTCCCCTGGCTTTCGCGCCTCAGCGTCAGTTACGGTCCAGAAAGCCGCCTTCGCCACCGGTGTTCCTCCAGATATCTACGCATTTCACCGCTACACCTGGAATTCCACATACCTCTCCAGAACTCAAGTCACCCAGTATCGGACGCCTTTACCAAGTTAAGCTTCGGGATTTCACGTCCGACTTAGGCGACCGCCTACGCGCCCTTTACGCCCAGTAATTCC
+
FFFFFFFF,FFFFFFFFFFFFFF,FFFFFF:FFF:,FF:FFFF,,:FFFFF,FF,FFF:,F,F:FFFFFF,,F,FFFFFF:FFF:FFFFFFFF,F,F,,FFFFFFFFFFFFFFFFFFFFFFFFF,FF,FFFFFF,,FF,FF,FF,F,::FFFFFFFF,:FF:FFFFFF:::,FF:,FFFFFF,:,,FF:F:F,,,:FFFFFFF,:,::,FFFFFF,,FFF:FFFFF:F,F:FFFFF,FFFFFFFFFFF:F
@A00920:152:HGHKKDRXX:2:2102:21070:32565 2:N:0:CGCGTTCA+CTAAGCCT
GGACTACAGGGGTTTCTAATCCTGTTTGCTCCCCACGCTTTCGTGCCTCAGTGTCAGTGCTGGTCCAGGCAGTCGCCTTCGCCACAGATGTTCCTCCCGATCTCTACGCATTTCACTGCTACACCGGGAATTCCACTACCCTCTACCGCACTCTAGGTCGCCAGTTTCCAATGCCATTCCCAGGTTGAGCCCAGGGCTTTCACATCAGACTTAACGAACCACCTACGCACGCTTTACGCCCAGTAATTCC
+
FF:FFFFFFFFF:FFFFFFFF:FFFFFFFFFFFF:FFFFFFFFFFFFFFFFFFFFFFFFFFFFFFFFFFFFFFFFFFFFFFFFFFFFFFFFFFFFFFFFFFFFFFFFFFFFFFFFFFFFFFFFF,FFFFFFFFFFFF:FFFFFFFFFFFFFFFFFFFFFFFFFFFFFFFFFFFFFFFFF:FFFFFFFFFF:FFFFFFFFFF:FFFF:FF:FFFFFFFF,FFFFFFFFFF,,FFFFFFFFFF:F,FFFFFF
@A00920:152:HGHKKDRXX:2:2102:22851:32737 2:N:0:CGCGTTCA+CTAAGCCT
GGACTACTGGGGTATCTAATCCTGTTCGCTCCCCACGCTTTCGCGTCTCAGCGTCAGTACCGTCCCAGAGAGCCGCCTTCGCCACGGGTGTTCTTCCCGATATCTGCGCATTTCACCGCTACACCGGGAATTCCACTCTCCTCTTCCGGACTCTAGCCAGATGGTTTCGGCCGACAGCTCGAGGTTGAGCCTCGAGTTTTCACAGCCGACCTACCTGGCCGCCTACACGCGCTTTACGCCCAATAATTCC
+
FFFFFFFFFFFFFFFFFFFFFFFFFFFFFF:FFFFFFFF,FFFFFFFF::FFFF::FFFFFFFFFFFFFFFFFFFFFFFFFFF:FFFFFFFFFFFFFFFF,FFFFFFFF:FFFFFFFFFFF::,FFFFFFFFFFFFFFF:FFFFF:FFFFFFFF:FFFFF,FFFFF:FFFFFFFFFFFFFFFFFFFFFFF:FFFFFFFFFFFFFFFFFFFF:,:FFFFFFFFFFFFFFFFFFFFFFFFFF::FFFFFFFF
@A00920:152:HGHKKDRXX:2:2102:21034:33473 2:N:0:CGCGTTCA+CTAAGCCT
GGACTACAGGGGTTTCTAATCCTGTTCGCTCCCCACGCTTTCGCTCCTCAGCGTCAGTTGTGGCCCAGAGACCTGCCTTCGCCATTGGTGTTCCTCCTGATATCTGCGCATTCCACCGCTACACCAGGAATTCCAGTCTCCCCTACCACACTCTAGTTCGCCCGTACCCACTGCAGACCCGAGGTTGAGCCTCGGGATTTCACAGCAGACGTGACGAACCGCCTACGAGCTCTTTACGCCCAATAATTCC
+
:FFFFFFFFFF::F,FFFFFFFFFFFFFFFFFFFF:FFFFFFFFFFFFFFFFFFFFFFFFFFFFFFFF::F:F:F:FFFF:FFFFFFFFFFF,FFF::F:FFF:FFFFFFFFFFF:FFFF:F,FF,FF:,,F:F:FFFFF,FFFFFFFFF:FFF:FFFFFFFFFF,F:F,:FFFFFFFFFFFFF,FF:F,FFFFFF,,F:::FFFFFF,FFFF,:FF,:,FF:::F,:F,FFF:F,,FF,F,FFF,F,:,
@A00920:152:HGHKKDRXX:2:2102:31476:34366 2:N:0:CGCGTTCA+CTAAGCCT
GGACTACAAGGGTATCTAATCCTGTTTGCTCCCCACGCTTTCGCACCTCAGCGTCAGTACCGGGCCAGTGAGCCGCCTTCGCCACTGGTGTTCTTGCGAATATCTACGAATTTCACCTCTACACTCGCAGTTCCACTCACCTCTTCCGGACTCAAGATCGCGAGTATCGAAGGCAGTTCTGGAGTTGAGCTCCAGGATTTCACCCCCGACTTAACGATCCGCCTACGTGCGCTTTACGCCCAGTCATTCC
+
FF:FFFFFFFFFF:FF:F:FFFFFFFFFFFFFFFFFFFFFFFFFFFFF:FFFFFFFFFFF,FFFFFFFFF:F:,FFFFFF:F,,,FFFF:FFFFFF:,F,FFFFFF:F,FFFFFF,:FFFFFFFFFF:FFFF::F,::,,FFF::FFFFFFF:,:FF::F,,FFFFF:F,,FFFFFFF:FFF:FFFFFFF::,FFF:F,FFF,,,F:FFFFF:,,::FF:FF:F,FF:F,FFF::,FFF,F:FF,,,F:F
@A00920:152:HGHKKDRXX:2:2102:23520:34616 2:N:0:CGCGTTCA+CTAAGCCT
GGACTACTCGGGTATCTAATCCTGTTTGCTCCCCACGCTTTCGCACCTCAGTGTCAGTATCAGTCCAGGTGGTCGCCTTCGCCACTGGTGTTCCTTCCTATATCTACGCATTTCACCGCTACACAGGACATTCCACCACCCTCTACTGTACTCTAGCTTGCCAGTTTTGGATGCAGTTCCCAGGTTGAGCCCGGGGCTTTCACATCCAACTTAACAAACCACCTACGCGCGCTTTACGCCCAGTAATTCC
+
FFFFFFFFFFFFFFFFFFFFFFFFFFFFFFFFFFFFFFFFFFFFFFFFFFFFFFFFFFFFFFFFFFFFFFFFFFFFF:FFFFFFFFF:FFF:FF,FF,F,FFFF::FFFFFFFFFFFFFFFF,:,FFF,,FF::F::F,:FFFFF,FFF,,F::FFF:FFF,FF,F:FFFFFF,FF,F,:FFFF,FFFFF,FFFFF:,FF,,:FF,FF,F,,::F,FF:F::F:,:F:FFFFF:F,:F,F:,F:,:,FFF
@A00920:152:HGHKKDRXX:2:2102:3622:34851 2:N:0:CGCGTTCA+CTAAGCCT
GGACTACTCGGGTATCTAATCCTGTTTGATCCCCACGCTTTCGCGCTGCAGCGTCAGAAACTGGCCAGTGAGCCGCCTTCGCCACCGGTGTTCTTCCCAATATCTACGAATTTCACCTCTACACTGGGAATTCCACTCACCTCTCCAGTCCTCAAAGCCTCGCAGTCCCAAAGGACATTCCTGCGTTGAGCTCAGGCATTTCACCTCTGGCTTGCAATACCGCCTACGCGCGCTTTACGCCCAGTACTTC
+
FFF:FFFFFFFF:FFF:FFFFFFFFF:FF,FFFFFF:FF:FFFFFF:FFFFFFFFFFFFF,FFFFFFF,FFFFFFFFFFFFFFFF:F:FFFFFFFFFFFF,FFF,F:F:F:FFFFFFFF:FFFF,F,F:,:F:FFFFFFFFFFFF:F,FFF:F,FFFF:F,FFFFFF,F:FFFF,FF:FFF:,,F,FF:::FF:,FFFFFFF:FF:FFF,FFFFFFF,FFFFFFFFFFFF:FFFFF:FF,FFFF,F,F,F
@A00920:152:HGHKKDRXX:2:2102:15772:34882 2:N:0:CGCGTTCA+CTAAGCCT
GGACTACACGGGTTTCTAATCCTGTTTGCTACCCATGCTTTCGCTCCTCAGCGTCAGTAACGGACCAGACCGGAGCCTTCGCCACTGGTGTTCCTCCTGATATCTGGGCATTTCACCGCTACATCCCAAATTCCCCGCTCCCCTACCTCACTCTAGTCACAGCAGAATCGGCTCGCCTCTCTGGGTTGAGCCCAGAGTTTTCAGACCCGCCTAACCGACCCGCCTCCGAGCTCTTTAAGCCCAATAATTC
+
FFFFFFFF,FFFFFFFFFFFFFFFFF,FFF:FFFF:FFFFFFF,:FFFFFFFFFFF,F,,:FF,FFFF:,FF:,FFFFFFFFFFFFFFFFFFF:,,,,,FF:FFFF,FF::FFFFFFFFFFFF,,:,,,FFFFF,F,,,:F,F,,FF,F:,FFFFF,FF:,,FF:,,,:F::F,,F,F,FF::F:FFFF:F,F:,F,FF,,,FFFF,FF,,F,:FF,F,FFFF,F,,,FFF,FFFFF,FF::FFFFF,::
@A00920:152:HGHKKDRXX:2:2102:7780:35884 2:N:0:CGCGTTCA+CTAAGCCT
GGACTACCAGGGTTTCTAATCCCGTTCGCTCCCCGTGCTGTCGCGTCTCAGCGTCTGATGTCGTCCAGAATGCCGCCTTCGCCTCTGGTGTTCCTCCGGATCTCTACGCATTTCACCACTACACCCGGAATTCCACATTCCTCTACGACCCACTAGCGCTGCAGTCTCATCCGACCTCTCCCAGTTTAGCCGGGAGCTTTCACGGTTGACTTACAGCACCGCCTACACGCTCTTTACGCCCAGTAATTCC
+
FFFFFFFFFFFFFFFFFFFFFFFFFFFFFFFFFFFFFFFFFFFFFFFFFFFFFFFFFFFFFFFFFFFFFFFFFFFFFFFFFFFFFFFFFFFFFFFFFFFFFFFFFFFFFFFFFFFFFFFF:FFFFFFFFFFFFFFF:FFFFFFFFFFFFFFFFFFFFFFFFFFFFFFFFFFFFFFFFFFFFFFFFFFFFFFFFFFFFFFFFFFFFFFFFFFFFFFFF:FFFFFFFFFFFFFFFFFFFFFFFFFFFFFFFF
@A00920:152:HGHKKDRXX:2:2102:29053:36151 2:N:0:CGCGTTCA+CTAAGCCT
GGACTACTAGGGTATCTAATCCTGTTTGCTACCCACGCTTTCGTGCCTCAGTGTCAATAATCGCATAGCAAGCTGCCTTCGCAATTGGTGTTCTATGTCATCTCTAAGCATTTCACCGCTACATGACATATTCCGCTTACCTCTACGACATTCAAGATATATAGTCTCAACGGCAGTTCCCAAGTTAAGCTCGGGGATTTCACCACTGACTTACATACCCTCCTACGCACCCTTTAAACCCAGTGAATCC
+
FFFFFFFFFFFFFFFFFFFFFFFFFFFFFFFFFFFFFFFFFFFFFFFFFFFFFFFFFF:FFFFFFFFFFFFFFFFFFFFFFFF,FFFFFFFFFF:FFFF,FFFF:FFFFFFFFFFFFFF,FFFFFFF,FFFFFFFFF:FFFFFFF:FFFFFFF,FFFFFF,FFFF,FFFFF:FF:F,F:FFFFFFFFFFFFFFFFF:FFFF,F:FFFFFFF:FFFFFF:F,FF,F,:FF:F::,,:FF,FFFFFFF,FFF
@A00920:152:HGHKKDRXX:2:2102:8929:36495 2:N:0:CGCGTTCA+CTAAGCCT
GGACTACTGGGGTTTCTAATCCTGTTTGATCCCCACGCTTTCGTGCCTCAGCGTCAATGACCGCGTAGTGAGCTGCCTTCGCAATCGGTGTTCTATGTCATATCTAAGCATTTCACCGCTACATGACATATTCCGCTTACCTCCACGATATTCAAGATTACCAGTATCCACGGCAGTTTCCGAGTTAAGCTCGGAGATTTCACCACGGACTTGGCAATCCGCCTACGCACCCTTTAAACCCAGTGAATCC
+
FFFFFFFFFFFFF,FFFFFFFFFFFFFFFFF:FFF,FFFF:FF:,FFFFFFFFFFFF:F:F,:FFFFFFFFFFFFFFFFFFFFFFFFFFFFFFFFFFFF,FFFF:,FFFFFFFFFFFFFFFFF:FFFFFFF:FFFF,,FFF,FFFF,F:F::FFFFFFFF,::FFFFF,F,,:FFF,:FF:FF::FFFF:F,FFF:FFFFFFF,FFFFFFFFFF::FFFFFFFFFFF,,F,FFF,:FFF:FFFFFFFFFF
@A00920:152:HGHKKDRXX:2:2102:3495:36511 2:N:0:CGCGTTCA+CTAAGCCT
GGACTACTGGGGTTTCTAATCCCGTTCGCTCCCCACGCCTTCGCGCCTCAGCGTCAGGTCAGGTCCAGCCAGCCGCCTTCGCCACTGGTGTTCCTCCGGATCTCTACGCATTTCACCACTACACCCGGAATTCCACTGGCCTCTCCATGCCTCCAGACACGCCATCTCTACGGACCCTCCCCCGTTGAGCGGGGGGCTTTCACCGCCGATGCGCGAGACCGCCTGCGCGCGCTTTACGCCCAGTAACTCC
+
FF:FFFFF,FFFF,FFFFFFFFFFFFFFFFFFFFFFFF:FFFFFFFFFFFFFFFFFF:F,F,FFFFFF,FFFFFFFFFFFFFFFFFFFFFFFFFFFF,FFFFFFFFFFFFFF,FFFFFFFFFFFFFFFFFFFFFFFF,:FFFFF:F,F,:FFF:FFFFF::FFFF:FF,F:FFFFFFF:,FFFF:FFFFFFF,,F,FFFFFFF,FF:FF,:F,:,,F,FFFFFFFFFFFFFFFFFFFFFFFF:F:F:FFF
@A00920:152:HGHKKDRXX:2:2103:19416:1548 2:N:0:CGCGTTCA+CTAAGCCT
GGACTACAGGGGTTTCTAATCCCGTTCGCTCCCCTAGCTTTCGCGCCTCAGCGTCAGTTTCAGCCCAGCAACCAGCCTTCGCCGCAGGTGTTCCTCTCGATATCTACGCATTTAACCGCTACTCCGAGAATTCCAGTTGACCCTTCTGCACTCTAGCCACGCAGTATAGGGTGAGCTTTCCGGGTTAAGCCCGGAGATTTCACAGTCGACTTGCGGTGGCCGCCTACGCGCCCTTAACGCCCAGTCAATC
+
FFFFFFFFFFFFFFFFFFFFFFFFFF:FFFFFFF,FFFFFFFFFFFFFFFFFFFFFFF,:,,,FFFF,FF:FF,FFFFFFFFF,,,FFFFFFFFFF:FFF,F:FFFFFFFFF:,FFFFFF:F,FFFFFF:FF:FFFFF:,:,FF,,::FFFFFFFF,,,:FFFFF::,FF,:F::FFFF,F,:F:F,FFF,,F,:FF,FF::F:,FF,FFF:F,FF::FF:FF,:F:F:FFFF,F,,F:F:,FFF,::FF
@A00920:152:HGHKKDRXX:2:2103:31675:1705 2:N:0:CGCGTTCA+CTAAGCCT
GGACTACTGGGGTTTCTAATCCTGTTTGCTCCCCACGCTTTCGCACCTCAGCGTCAGTACCGGCCCAGTGAGCCGCCTTCGCTAGTGGTGTTCCTCCCGATCTCTACGCATTTCACCGCTCCACCAGGAGTTCCGCTCTCCCCTACCGCACTCTAGCATCGCAGTCTGCCAGGCAGTTCCACGGGTAAGCCGTGGGATTTCACCCCACACTTGCGACGCCGCCTACGTGCGCTTTAAGCCCAGTGATTCC
+
FF:F,FFFFFFFFF,FFFFF,,FFFFFFFFFFFFFFFFF,FFF,:F::FFFFFFFFFFF,FF:,FFFFFFFFF,FFFFFFFF,:,FFFFFFFFFF,FFFF,FFFFF,FFFF:FF:F:FFF,F:FFF,,FFFFFFFFFFFFF,FF::,,:F:FFF,FFFFFFFFFFFFFFF:FFFF,,FFF,FFFFFF:FFFFFFFFFFFFF,:FFF:,FFFFFFF:,FF,F:FFF:FF:FFFFFF,:FF:FFF,FF,F:F
@A00920:152:HGHKKDRXX:2:2103:15917:1939 2:N:0:CGCGTTCA+CTAAGCCT
GGACTACTCGGGTTTCTAATCCTGTTCGCTCCCCACGCTTTCGTGCCTCAGCGTCAATCCAGGTCTAGCCAGCTGCCTTCGCAATTGGTGTTCTATGGCATATCTATGCATTTCACCGCTACATGCCACATTCCGCTGACCTCATCCTGATTCTAGCATAGCAGTATCAAAAGCAATTTTACGGTTGAGCCGCAAACTTTCACTCCTGACTTACTACGCCGCCTACGCACCCTTTAAACCCAGTAATTCC
+
FF:FF:F:FFFFFFFFFFFFFFFFFFFFFFFFFFFFFFFFFFFFFFFFFFFFFFFFFFFFFFFFFFFFFFFFFFFFFFFFFFFFFFFFFFFFFF,FFFFFFFFFFFFFFFFFFFFFFFFFFFFFFFFFF:FFFFFFFFFFFFFFFFFFFFFFFFFFFFFFFFFF:FFFFFFFF:FFF::FF:F::FFFFFFFFFFFF,FFF:F:FFFFFFF:F,FFFFFFF:FF:FFFFFFFFFFFFFFFFFF:FFFFF,
@A00920:152:HGHKKDRXX:2:2103:16269:2707 2:N:0:CGCGTTCA+CTAAGCCT
GGACTACTAGGGTTTCTAATCCCGTTCGCTCCCCTGGCTTTCGCGGCTCAGCGTCAGGTGCAGCCCAGTGGGCCGCCTTCGCCTCTGGTATTCCTCCGGATCTCTACGCATTTCACCACTCCACCCGGAATTCTACCCACCTCTACTGCCCTCCAGTGACCTAGTTTGGAATGGCCTCGCCCGGTTTAGCCGAGCGCTTTCACATCCCACTTAGACCACCGCCTGCCCGCGCTTTACGCCCAGTAACTCC
+
FFFF:FFFFFFFFFFFFFFFFFFFFFFFFFFFFFFFFFFFFFFFFFFFFFFFFFFF:FFFFFFFFFFFFFFF:FFFFFFFFFFFF:FFFF:FFFFFFFF:FFFF:FFFFFF,FF:FFFFFFFFFF:FFFFFFFFFF:FFFFFFFFFFFFF,FFFFFFFF:F:FFF::FFFFFFF,FFFFF,:FFFFF:FFFFFFFFFFFFFFFFF,FFFF:FFFFFF:FFFFFFFFFFFFFFFFFF,FFFFFF,FFFFFF
@A00920:152:HGHKKDRXX:2:2103:4354:3051 2:N:0:CGCGTTCA+CTAAGCCT
GGACTACTAGGGTTTCTAATCCCGTTCGCTACCCTGGCTTTCGCGGCTCAGCGTCAGGTGCAGCCCAGGGCGCCGCCTTCGCCTCTGGTGTTCCTCCGGATCTCTACGCATTTCACCACTCCACCCGGAATTCCACGCCCCTCTGCTGCCCTCTAGCTGCCCAGTTTCGAACGGCCTCTCCCGGTTGAGCCGGGAGCTTTCACGTCCGACTTGAACAGCCGCCTGCCCGCGCTTTACGCCCAGTAAATCC
+
FFFFFFF:FFFFFFFFFFFFFFFFFFFFFFFFFFFFFFFFFFFFFFFFFFFFFFFFFFFFFFFFFFFFFFFFFFFFFF:FFFFFFFFFFFFFFFFFFFF,FFFFFFFFF:FFFFFFF,FFFFFFFFFFF,:FFFFFFFFFFFFF:FFFFFFFFF:FFFFFF:FF:FFFFFFFFFF:FFFF:FF:FFFF,FFFFFF:FFFF:FFFFFFFFFFFFF,FFFFFFFFFFFFFFFFFFFFFFFFF::FFF,F,,F
@A00920:152:HGHKKDRXX:2:2103:28492:3270 2:N:0:CGCGTTCA+CTAAGCCT
GGACTACTAGGGTTTCTAATCCTGTTTGCTACCCACGCTTTCGCACCTCAGCGTCAATACACTGCCAGTTAGTCGCCTTCGCCACTGGTGTTCCTCCCGATATCTACGCATTTCACCGCTACACCGGGAATTCCATCTTCCTCTCCGGAACTCAAATCCTACAGTATCTCGTGCACTTCCAGAGTTAAGCTCTGGGCTTTCACACGAGACTTATAGAATCGCCTACGCGCCCTTTACGCCCAGTAATTCC
+
FFFFFFFFFFFFFFFFFFFFFFFFFFFFFFF:FFFFFFFFFFFFFFFFFFFFFFFFFFFFFFFFFFFFFFFFFFFFFFFFFFFFFFFFFFFFFFFFFFFFFFFFFFFFFFFFFFFFFFFFFFFFFFFFFFFFFFFFFFF:FFFFFFFFFFFFFFFFFFFFFFFFFFFFFFFFFFFFFFFFFF,FFFFFFFFFFFFFFFFFFFFFFFFFF::F,FFF:FFF::FFFF:FF,FFFFFFFFFFFFFFF,::FF
@A00920:152:HGHKKDRXX:2:2103:32425:3787 2:N:0:CGCGTTCA+CTAAGCCT
GGACTACTGGGGTTTCTAATCCTGTTTGCTCCCCACGCTTTCGTGCATGAGCGTCAGTGCAGGCCCAGGGGGCTGCCTTCGCCATCGGTGTTCCTCCACATATCTACGCATTTCACTGCTACACGTGGAATTCCACCCCCCTCTGCCACACTCTAGCCTCCCAGTTTCAAACGCAGTTCCCAGGTTGAGCCCGGGGCTTTCACATCAGACTTAACGAACCACCTACGCACGCTTTACGCCCAGTAATTCC
+
FFFFFFFFFFF:FFFFFFFFFFFFFFFFFFFFFFFFFFFFFFFFFFFFFFFFFFFFFFFFFFFFFFFFFFFFFFFFF:FFFFFFFFFFFFFFFFFFFFFFFFFFFFFFFFFFFFFFFFFFFFFFFFFFFFFFFFFFFFFFFFFFFFFFFFFFFFFFFF:FFFFFFFFFFF:FFFFFFFFFFFFFFFFFFFFFF:FFFFFFFFFFFFFFFFFFFFFFFFFF:FF,FFF:FFF,FFFFFFFFFFFFFFFFFF
@A00920:152:HGHKKDRXX:2:2103:24514:4523 2:N:0:CGCGTTCA+CTAAGCCT
GGACTACTGGGGTTTCTAATCCCGTTCGCTACCCATGCTTTCGCGCCTCAGCGTCAGTTTAGGTCCAGGGTGCCGCCTTCGCCACTGGTATTCCTCCGCATATCTACGCATTTCACCACTACACGCGGAATTCTACACCCCTCTACCTCACTCTAGCTGGACAGTATCAGACAGCCTCTCCCGGTTTAGCCAGGGAGCTTTCATGCCTAACTTATCCAACCGCCTGCGCGCCCTTTACGCCCAGTAATTC
+
FFFFFFFFFFFFFFFFFFFFFFFFFFFFFFFFFFFFFFFFFFFFFFFFFFFFFFFFFFFFFFFFFFFF:F:FFFFFFFFFFFF,FFFFFFFFFFFFFFFFF,FFFFFFFFFF:FFFFFFFFFFFFFFFFFFFFFFFF:FFFFFFFFFFF,FFF,:FFF,FFFFFFFFF:FFFFFFFFFFFFFFF,FFFFFF:F,FFF,FFFF:FF::FFF,FFFF:FFF,:FFFFFFFFFFFF:F:FF::FFF,:F:,FF
@A00920:152:HGHKKDRXX:2:2103:13874:4633 2:N:0:CGCGTTCA+CTAAGCCT
GGACTACAGGGGTTTCTAATCCTGTTTGCTCCCCACGCTTTCGTGCCTGATCGTCAGTTCTGGTCCAGGAAGTCGCTTTCGCCACTGATGTTCCTTCGGATATCTACGCCTTTCACCGCTACACCCGAAATTCCACTTCCCTCTGCCGAACTCTAGCCACACAGTATCGAATGCAATTCCCAGGTTGAGCCCGGGGCTTTCACACCCGACTTGAGTGGCCGACTACGCACGCTTTACGCCCAGTAATTCC
+
F:FFF:FFFFFFFFFFFFFFF,FFFFFFFFFFFFFFFFFFFFFFFFFFFFFFFFFFF,F:FFFFFFFFFF:FFFF:FF:FFF:FFFFFFFFFFFF:FFFFFFFFFFFFF,FFFFFF,F:FFFFFFFFF,FFF:FFFFFFFFFFFFFF:FFFFFF,FFFFFFFFF:,FFFFFF:F:FFF:FFFFF:FFF:FFFFFFFFFFF:FFFF,FFFFFFF:FFFFFFFFFFFFFFFFFF:FFFFFFFFFFFFFF,FF
@A00920:152:HGHKKDRXX:2:2103:26015:5087 2:N:0:CGCGTTCA+CTAAGCCT
GGACTACACGGGTTTCTAATCCTGTTCGCTCCCCACGCTTTCGTGCCTCAGCGTCAGTTACAGCCTAGTAAGCTGCCTACGCAATCGGTGTTCTTGATGATATCTATGCATTTCACCGCTACAGCATCAATTCCGCCTACCTCGTCTGTACTCAAGCCCGGCAGTATAAATGGCAGTTCCATAGTTGAGCGATGGGCTTTCACCACTGACTTACCGAGCCGCCTACGCACCCTTTACACCCAATAAATCC
+
FFFFFFFFFFFFFFFFFFFFFFFFFFFFF:FFFFFFFFF,FFF::FFFFFFFFFFF,FF,,FF,F:FFF,FF,FFFFFFFFFFF:,FFFFFFFFFF,FF,FFFFFFFF,FFFFFFFF,FFFFFF,,:FFFFFFFFF:FFFFFFF:FFF:F,FF:FFFFFFFFFFFFF:FFF:FFFFFFFF,,,FFF:FFF:F,FFFFFFFFFFFFFF,FFFF:F,F,FFFFFFFFFFF,FFF::F,,:FFFF,FFFFFFF
@A00920:152:HGHKKDRXX:2:2103:9308:5149 2:N:0:CGCGTTCA+CTAAGCCT
GGACTACCGGGGTTTCTAATCCTGTTTGCTCCCCACGCTTTCGCGCCTCAGAGTCAGATCCAGCCCAGTTGGCCGCCTTCGCCACAGGTGTTCTTCCCGATCTCTACGCATTACACCGCTACACCGGGAATTCCACCAACCCCTACTGGACTCCAGGTCCGCAGTCTCGACAGCAGCTCCGGGGTTGAGCCCCGGCCTTTCACTTACGACTTGCAGGTCCCGCCTCCGCGCGCTTTACGCCCCGTGATTC
+
FFFFF,F,,FFFFFFFFFFFFF:F:FFFFFFFFFFFFFFFFFF::FFFFFF,FFFFF:::,FFFFFFF,FF,FFF:F:FFFFFF::FFFF,FFF,,:FFFFFFFFFFFFF:F,FFFFFFF,FFFF:,,,:FFFF,,FFFFFFFFFFF,F,FFF:FFFFFF,FFFFFFFF:,,FFF:FFFFF::FFF,FFFFFFFF::FFFFFF:,,,:FFFFF,F:,FFF:FFFF,F:,:FF:F:FF,FFFFFFF,,F,F
@A00920:152:HGHKKDRXX:2:2103:22941:5368 2:N:0:CGCGTTCA+CTAAGCCT
GGACTACCGGGGTTTCTAATCCTGTTTGCTCCCCACGCTTTCGCGTCTCAGCGTCAGTATCCAACCAGGGGGCCGCCTTCGCCACCGGTGTTCCTCCCGATATCTACGCATTTCACCGCTACACCGGGAATTCCACCCCCCTCTTTGGTACTCTAGCTTGCCAGTTTCATGCGTCGTTCCTCGGTTAAGCCGAGGGATTTCACACATGACTTAGCAGACCGCCTACACGCCCTTTACGCCCAATAATTCC
+
FFFFF,FFFFFFFFFFFF:FFFFFFFF:FFFF:FFFFFF:FFFFFFFFFFFFFFFF,F::FFFFFFFFFFFFFFFFFFFFFFFFFFFFFFFFFF:FFFFFFFFFF,FFFFFFFFFFFFF::FFFFFFFF,FFFFFFFFFFFFF::FFFFFFFFFFFFFFFFFFFFFFFFFFFFFF,,FFFFFFF,F:,FFFFFFFFFFFFFFFFFFFFFFFFFFFFFFFFFFF,FFFF:FF,FFF::F:FFF:FFF,FFF
@A00920:152:HGHKKDRXX:2:2103:1832:5415 2:N:0:CGCGTTCA+CTAAGCCT
GGACTACAAGGGTTTCTAATCCCGTTTGCTACCCCCGCTTTCGTGCCTGAGCGTCAGGAACAAGCCAGTCACCTGCCTACGCCATCGGTGTTCCTCCCTATATCTACGGATTTCACTCCTACACAGGGAATTCCAGTGACCTCTCTTGTCCTCTAGCTTTGCAGTTCAAATAATGTGAGTATGGTTGAGCCACACGATTTCACTATCTGCTTACAATGCCGCCTACGCAACTCTTTACGCCCAGTAATTC
+
F:FF:FFF:FFFFFFFFFF:FF,FFFFFFFFFFF,FFFF:,FFFFF:FFF:FFFFFFFF,FFFFFFFFFFFFFFFF:F,FFFFFFFFFFFFFFFFFFFF,F:FFFFFFFFFFFFFFFFF,F:FFFFFFF:FFFFFFFFFFFFFFFFFFFFFFFF,FFFFFFFFFF:FFFFFFFFFFFFFFFFFFFFFFFFFFFFFFFF,FFFFF:FFFF,FF:FFFFFFFFFFFF:FFF:FFFFFFFFFFFF,F::F,F:
@A00920:152:HGHKKDRXX:2:2103:19090:5807 2:N:0:CGCGTTCA+CTAAGCCT
GGACTACAGGGGTATCTAATCCTGTTTGCTCCCCACGCTTTCGCACCTCAGCGTCAATACTTGTCCAGCGAGTCGCCTTCGCCACTGGTGTTCTTCCGAATATCTACGAATTTCACCTCTACACTCGGAATTCCACTCGCCTCTCCAAGATTCTAGCACTGCAGTTTCAAGGGCAGTTCCGGGGTTGAGCCCCGGGATTTCACCCCTGACTTGCTGCGCCGCCTACGTGCGCTTTACGCCCAGTATTTCC
+
FFFFF,FFFFFF:,FFFFFFFFFFFFFFFFFFFFFFFFFF:FFFFFFFFFFFFFF:FFFFFFFFFFFFFFFFFFFFFFFFFFFFFFFFFFFFFFFFF:F,F:FF:,FF:FF:FFFFFFFFFF:FFFFF:,FFFF:F:FFFFFFFFFFFFFF,FFFFFFFFFFFF:FFFFFFFFFFF:FFFF:FF,FF:FFFF:FFFFFFFFF:FF:,FFF,:FFFFF:F:FFFFFFFFFFFF,,F,FFFF:,F,::,FF:
@A00920:152:HGHKKDRXX:2:2103:11008:6183 2:N:0:CGCGTTCA+CTAAGCCT
GGACTACTCGGGTTTCTAATCCCGTTTGCTACCCACGCTTTCGTGCCTTAGTGTCAGGAACAAGCCAGTCACCTGCCTACGCCATCGGTGTTCCTCCTTATATCTACGGATTTCACTCCTACTCAAGGAATTCCAGTGACCTCTCTTGTCCTCTAGCTTCGCTGTTCAAGTAATGTGTATCCGGTTGAGCCGAACGCTTTCACTACCTGCTTTCGATGCCACCTACGCTACTCTTTACGCGCAGTACTTC
+
:F:FFFFFFFFFFFFFFFFFFFFFFFFFFFFFFFFFFFFFF:FFF:FFFFFFFF,FFFF:,FFFFFFFFFFFFFFF:FF::FFFF:FFFFFF::F,F:F:FFF::,FF:,F:F:F:FF,F,F,:::FFF,FF:,F:FFF,FFFFFFFFFF:,FFF:,:FF:F:FFF:F:FFF,FFFFFFFF,FF:FFFFFFFF,FFFFFF,F:FF::FF,F,,,F::F,FF,FFF:FF,,FFFF:F,:F,:FFFF:,F,,
@A00920:152:HGHKKDRXX:2:2103:26973:6809 2:N:0:CGCGTTCA+CTAAGCCT
GGACTACAGGGGTATCTAATCCTGTTTGCTCCCCACGCTTTCGCACCTGAGCGTCAGTATTGGTCCAGGAAGTCGCCTTCGCCACTGATGTTCCTTCCGATATCTACGCATTTCACCGCTACACCGGAACTTCCACTTCCCTCTCCCATACTCGAGCAAGGCAGTTTCGCTTGCAGTTCCCAGGTTGAGCCCGGGGCTTTCACACCCGACATACAACGCCGCCTACGTGCGCTTTACGCCCAGTAATTCC
+
FF:FFFFFFFFFFFFFFFFF:F:FFFFFFFFFFFFFFFF:FFFFFFFFFFFFFFFFFFFFFF:FFF,FFF,FFFFFFFFFFF:FFFFFFFFFFFFFFFFFFFFFFFF,FFFFFFFFF,FFFFFFFFFFF:F,FFFF:F::FFFFFF:FFFFFFFFF,FFF:FFFF:FFF,,FFFFF,FFFF::FFF:FFFFFFFFF,F,FF:FFF,FF:F,F,F,:,:F:,FFFF,FFFF:F:F,,,FF,F:FFF,:FF:
@A00920:152:HGHKKDRXX:2:2103:3640:6856 2:N:0:CGCGTTCA+CTAAGCCT
GGACTACCGGGGTTTCTAATCCTGTTTGCTCCCCACGCTTTCGTTCATGAGCGTCAGTGCAGGCCCAGGGGATTGCCTTCGCCATCGGTGTTCCTCCTCATATCTACGCATTTCACAGCTACACGCGGAATTCCATCCACCTCTGCCGCACTCCAGCGATGCAGTAACAAATGCACTTCACAGGTTAAGCCCGGGGATTTCCCACCAGTCTTACATCACCGCCTACGCGCGCTTTACGCCCAGTAATTCC
+
FFFFFFF:FFFFF,FFFFFFFFFFFF,FFFFFFFFF,FFFFFFF,FF:FFFFFFFFF:F:F:FFFFFF,F,F,,FFFFFFFFFF:FFFFFFFFFFFF,FFFFFFF,FFFFFFFFFF:FFFFFFF,,FFFFFFFFF,:F,FF,FFFFFFFFFFFFFF,,FFFFF,,,F,,,FF,FF,:F:,F,F,FF,,,FFFFFF::FFF,,,,,F,,F,,FF::,,F,F:FF,F,,F,F,,,FFF::FFF,,,FF,F,F
@A00920:152:HGHKKDRXX:2:2103:25147:7216 2:N:0:CGCGTTCA+CTAAGCCT
GGACTACACGGGTTTCTAATCCTGTTTGCTCCCCACGCTTTCGCACCTCAGTGTCAGTACCGGGCCAGTGAGCCGCCTTCGCCACTGGTGTTCTTGCGAATATCTACGAATTTCACCTCTACACTCGCAGTTCCACCCACCTCTCCCGGACTCGAAGATCGCCAGTATCGAAGGCAGTTCTGGAGTTGAGCTCCAGGATTTCACCCCCGACTAAGCGACCCACCTACGTGCGCTTTACGCCCAGTGATTC
+
FFFFFFFFFFFFFFFFFFFFFFFFFFFFFFFFFFFFFFFFFF:FFFFFFFFFFFFFFFFFFFFFFFFFFFFFFFFFFFFFFFFFFFFFFFFFFFFFFFFFFFFFFFFFFFFFFFFFFFFFFFFFFFFFFFFFFFFFFFFFF:FFFFFFFFFFFFFFFFFFFFFFFF,FFFFF:FFFF:FFFFFFF,FFFF:FFFFFF,F,FFFFFFFFFFF:FFFFF,F:FFFFFFFFFFFFF:FFFF:FF:F:FFF,FF
@A00920:152:HGHKKDRXX:2:2103:6659:7232 2:N:0:CGCGTTCA+CTAAGCCT
GGACTACCGGGGTTTCTAATCCTGTTCGCTCCCCACGCTTTCGTGCCTCAGCGTCAATCCAGGTCTAGCCAGCTGCCTTCGCAATTGGTGTTCTATGGCATATCTATGCATTTCACCGCTACATGCCACATTCCGCTGACCTCATCCTAATTCCAGCCTGGCAGTATCAAAAGCAATTTTACGGTTGAGCCGCAAACTTTCACTCCTGACTTACCTGGCCGCCTACGCACCCTTTAAACCCAGTAATTCC
+
FFFFFFFFFFFFFFF,FFFFFF:FFFFFFFFFFF:FFFF:FFFFFFFFFFFFF:F:FFFFFFFFFFFFFFFFFFFFFFFFFFFFFFFFFFFFFFFFFFFFFFFF::FFFFFFFFFFFFFFFFFFFFFFFFFFFFFFFFFFFFFFFFFFFFFFFF:FFFFFFFFFFFFFFFFFFFFFFFFFFFFFFFFFFFF:F,FF,FFFFFFFFFFFFFFFFFFFFFFFFFFFFFFFFFFF:F:FFFF:FFFFFF:FFF
@A00920:152:HGHKKDRXX:2:2103:8639:7529 2:N:0:CGCGTTCA+CTAAGCCT
GGACTACTCGGGTATCTAATCCTGTTCGCTCCCCACGCTTTCGTGCCTCAGCGTCAGTTTCGGCCCAGCGAGCTGCCTACGCAATCGGGGTTCTTGGTGGTATCGGTGAATTTCACCGCTACACCACCAGTTCCGCCCGCCTCGACCGAACTCAAGCCCGCCAGTATCAGACGCCGTTCCTCGGTTGAGCCGAGGGCTTTCGCGTCGGACTTTACCGGCCGCCTACGCGCCCTTTACGCCCAGTAATTCC
+
FFFFFFFFFFFFFFFFFFFFFFFFFFFFFFFFFFFFFFFFFFFFFFFFFFFFFFFFFFFFFFFFFFFFFFFFFFFFFFFFFFF,FFFFFF:FFF,FF:FFF,,F:,F:,,:,FF:FF,F,::,FF,FF,FF,F,F:,FFF,:,F,,FFF,F,F:,F:,FF:,,F,,FF:FF:F,FF,FF:::FF,,F,FFFFFFFFF:,F:,FF,:,F:,,F,,F,FF::FF:::,F:FF,FF,F,FFFF,,F,:,,F::
@A00920:152:HGHKKDRXX:2:2103:6533:8797 2:N:0:CGCGTTCA+CTAAGCCT
GGACTACCGGGGTTTCTAATCCCGTTTGCTCCCCACGCTTTCGCGCCTCAGCGTCAGTACCGGTCCAGGGGGCCGCCTTCGCCACCGGTGTTCCTCCCAATATCTACGCATTTCACCGCTACACTGGGAATTCCACCCCCCTCTCCCGGACTCGAGCCTCACAGTTTCTTCCGCACGACCTCAGTTAAGCCGAGGGATTTCACGGAAGACACGCGAGGCCGCCTACGCGCCCTTTACGCCCAATAATTCC
+
FFFFFFFFFFFFFFFFFF::FFFFFF:FFF:FFF::FFF:FFFFF:FFFFFFFFFFFFF:F:FFFFFFFF,FFFFFFFFFFFF,FFFFFFFFFFFFFFFFFFFFF:FFFFFFFFFFFFFFFFFFFFFFFFFFFFFFF:FFFFFFFFFFFFF:FFFFFFFFFFFFFFFFFFFFFF:FF,,FFFFFFFFFFF:FFF:FFFFFFFFFFFFFFFFFFFFFF:FFFFFFFF:FFF,FFFFFF:FFF:FF:FFF:F
@A00920:152:HGHKKDRXX:2:2103:12373:10864 2:N:0:CGCGTTCA+CTAAGCCT
GGACTACAAGGGTTTCTAATCCTGTTCGCTCCCCACGCTTTCGTGCCTCAGCGTCAGTTATAGCTTAGTGAGCTGCCTTCGCAATCGGTGTTCTACATCATATCTAAGCATTTCACCGCTACATGATGTATTCCACTCACTTCAACTATACTCAAGCCTTTCAGTTTCAATGGCAATTCTCCCGTTGAGCGGGAGGCTTTCACCACTGACTTAAAAGGCCGCCTACGCACCCTTTAAACCCAGTAAATCC
+
FFFFFFFFFFFFFFFFFFFFFFFFFFFFFFFFFFFFFFFFFFFFFFFFFFFFFFFFFFFFFFFFFFFFFFFFFFFFFFFFFFFFFFFFFFFFFFFFF:FFFFFFFFFFFFFFFFFFFFFFFFFFFFFFFFFFFF,FFF:FFFFF:FFFFFFFFFFFFFFFFFFFFFF,FFFFFFFFFFFFF:FFFFFFF:FFFFFFF:FFFFFFFFFFFF:FFFFFFFFFFFF,FFFFFFFFFFFFFFFFFF:FFFF,,F
@A00920:152:HGHKKDRXX:2:2103:8196:11710 2:N:0:CGCGTTCA+CTAAGCCT
GGACTACTGGGGTTTCTAATCCTGTTCGCTCCCCACGCTTTCGTGCCTCAGCGTCAGTTACACTCTAGTAAGCTGCCTTCGCTATTGGTGTTCTTTATGGTATCTATGCATTTCACCGCTACACCATAAATTCCACTTACCTCTAGTGCACTCAAGACTGGCCGTATCAACGGCAACTCCACGGTTGAGCCGCTGCCGTTCACCACTGACTTACCAAGCCGCCTCCGCACCCTTTAAACCCCATAAATCC
+
:F,FFFFF:FFFFFFFFFFFFFFFFFFFFFFFFFFFFFFFFFFFF:FF:FFFFF:FF:FFFFF:FF,:FFFF:FFFFFF:F:FF,F,F,FF:FFFFF:FF:FFFF,FF:FFFFFFFFFFF,FF:F:FF:FFF:FF:F:F,,F:FFF:FFF:F:F,F,FF:FF,F,:,FFFFFFF,FFFF,F:FF,F:FFFFFFFFF:,FFF:FF:F:F,:,FF,:F:,F:FF,F:,FF:FFFF:FFFF,FF,F:FFFFFF
@A00920:152:HGHKKDRXX:2:2103:23466:12007 2:N:0:CGCGTTCA+CTAAGCCT
GGACTACTGGGGTATCTAATCCCGTTCGCTCCCCTAGCTTTCGCGCCTCAGCGTCAGTGTCAGCCCAGCAACCCGCCTTCGCCGCAGGTGTTCCTCTCGATATCTACGCATTTCACCGCTACACCTGAAATTCCACTTCCCTCTCCCATACTCTAGCAATGCAGTCTCGAATGCAGTTCCCAGGTTAAGCCTGGGGATTTCACACCCGACTTGCAAAGCCGCCTACGCGCGCTTTACGCCCAGTAATTCC
+
FFFFFFFFFFFFF,FFFFFFFFFF::FFFFFFFFFFFFFFFFFFFFFFFFFFFFFFFFFFFFFFFFFFFFFFFFFFFF:FFFFFFFFFFFFFFFFFFFFFFFFFFFFFFFFFFFFFFFFFFFFFFF:::F:FFFFFFFFFFFFFFFFFFFFFFFFFFFFFFFFFFFFFFF:FFFFFFFFFFFFFFFFFFFFFF:FFFFFFFFF:FFFFFFFFFFFFFFFFFFFF,FFFFFFFFFFFFFFFFFFFFFF,F:
@A00920:152:HGHKKDRXX:2:2103:12057:12352 2:N:0:CGCGTTCA+CTAAGCCT
GGACTACAAGGGTATCTAATCCGGTTTGCGCCCCAGGGCTTCGTCCCTCACTGTCAGAGCCGTTCTAGTGTAGCGCCTTCGCCACTGGTCCTCCCCGCAGGATTACAGGATTTTACCCCTACCCCGCGAGTAGCCTACACCTCTCCCGGTCTCGAGCCTGCCGGTCTACCCGGAATTCGATACGTTGAGCGCATCGATTTACCCAGGCATCTAACAGGCCAGCTACGGACGCTTTAGGCCCAATAATAAT
+
FF:FFFFFFFFFF:FFF:,FFFFF::FFFFFFFFFFFFFFFFFFFFFFFFFFFFF,FFFFFFFFFFFFFFFFFFFFFFFFFFFFFFFFFF:FFFFFFFFFF:,FFFFFFFFFFFFFFFFFFFFFFFFF,FFFFFFFFFFFFFFFFFFFFFFFFFFFFFFFFFFFFFFFFFFFFF:FFFFFFFFFFFFFFFF:FFFFFFF:FFF:FFFFFF:FFFFFFFFFFFFFFFFFFFF:FFFFF:FFFFFFF:F,F:
@A00920:152:HGHKKDRXX:2:2103:8567:12978 2:N:0:CGCGTTCA+CTAAGCCT
GGACTACTCGGGTTTCTAATCCTGTTTGCTACCCACGCTTTCGCACCTCAGCGTCAGTAATGGACCAGTGAGTCGCCTTCGCCACTGATGTTCCTTCAGATCTCTACGCATTTCACCGCTACACCAGAAATTCCACTCACCTCTACCACACTCTAGCCTGCCAGTCTCAAATGCCATACCCAGGTTGAGCCCGGGGATTTCACATCTGACTTAACAAACCGCCTACGCGCGCTTTACGCCCAGTAATTCC
+
F,FFFFFF,FFF:FFFFFFFFFFF,FFFFFF:FFF,,FFFFF:,FFFFFF:FFFF:::F:F::,F:FFFFFFFFFFF,FFF::F,FFF,FFFFF,FFFF,FFFFF:FFFFFFF,FFF,FFFFFFF,F:FFF::F:FFFFFFFFFFF,FFFF:FFFF,,:,:FFF,F,FF,FFFF,,F,:FFFF:F,FFFF:F::FFFFFFF,F,,F,,FFF:FF,:,,F:,,FFF:FF,FFFFFF,::FF,FF:FF:FFF
@A00920:152:HGHKKDRXX:2:2103:21730:13103 2:N:0:CGCGTTCA+CTAAGCCT
GGACTACACGGGTTTCTAATCCTGTTTGCTCCCCACGCTTTCGCACCTCAGCGTCAATACTTGTCCAGCGAGTCGCCTTCGCCACTGGTGTTCTTCCGAATATCTACGAATTTCACCTCTACACTCGGAATTCCACTCGCCTCTCCAAGATTCTAGCAAAGCAGTTTCAAGGGCAGTTCCGGGGTTGAGCCCCGGGATTTCACCCCTGACTTGCTTCGCCGCCTACGTGCGCTTTACGCCCAGTAATTCC
+
FFFFFFFFFFFFFFFFFFFFFFFFFFFFFFFFFFFFFFFFFFFFFFFFFFFFFFFFFFFFFFFFFFFFFFFFFFFFFFFFFFFFFFFFFFFFFFFFFFFFFFFFFFFFFFFFFFFFFFFFFFFFFFFF,FFFFFFFFFFFFFFFFFFFFFFFFFFFFFFFFF:FFFFFFFFFFFFFFFFFFFFFFFFFFFFFFFFFFFFFFFFFFFFFFFFFFF:F:FFFFFFFFFFFFFFF,FFFFFFFFFFFFF,:FF
@A00920:152:HGHKKDRXX:2:2103:30382:13964 2:N:0:CGCGTTCA+CTAAGCCT
GGACTACTGGGGTTTCTAATCCTGTTTGATCCCCACACTTTCGTGCCTCAGCGTCAGTTACAGCCTAGTAAGCTGCCTTCGCTATAGGTGTTCTTGACGATATCTAAGCATTTCACCGCTACACCGTCAATTCCGCCTACCTCATCTGTACTCTAGCCCATCAGTATCAATGCCACCCTCCCGGTTAAGCCGGAATATTTCAGCACTGACTTAATAGGCCGCCTACGCACCCTTTAAACCCAATAAATCC
+
FFFFFFFFFFFFFFFFFFFFFFFFFFFFFFFFFFFFFFFFFFFFFFFFFFFFF:FFFFFFFFFFFFFFFFFFFFFFF:FFFFFFFFFFFFFFFFFFFFFFFFFFFFFFFFFFFFFFFFFF:FFFFFFFFFFFFFFFFFFFFFFFFFFFFFFFFFFFFFFFFFFFFFFFFFFFFFFFFFFFFFFFFFFFFFFFFF,FFFFFFFFFFFFF:FF:FFFFFFFFFFFFFFFFFFFFFFFFF:FFFFFFFFFFFF
@A00920:152:HGHKKDRXX:2:2103:17607:14043 2:N:0:CGCGTTCA+CTAAGCCT
GACTACATGGGTTTCTAATCCTGTTTTCTACCCAAGCTTTCGCACCTCAGCGTCAATACTTGTCCAGCGAGTCGCCTTAGCCACAGGTGTTCTTCCGAATATCTACGAATTTAACCTCTAAACTCGGAATTACACTAACCTCTCCATGATTCGAGCGATGCAGTCTTAAAGGCAATTCCGGAGTTGAGCTCCGGGCTTTCACCTCTAACTTACAAAGCCGCCTACGTGCGCTTTACGCCCAGTAATTACG
+
FFF,FFF,FFF,FFF,FF,,F,,,FF,::,:FFF,:F:,F,:FFF:F,F:F,:,:FFF,,:,FFFFF,F:FF,,:F,F,FFF:F,,F:F,FF,:,F:FF:F,:,:,F,FFFF,:,:FF,:,F,,FF,,,:F,FFFF,F::,F,:FF,,F,:,,F,:,F::,,,F,,FFFF::FF,::FF,:,F:F:,FF,F:F,FF::F:FFF:F:,:FFF,:FFF:,F,FF:,,:FFF:F,FFF,FF,F,FF,,FF,F:
@A00920:152:HGHKKDRXX:2:2103:31593:14184 2:N:0:CGCGTTCA+CTAAGCCT
GGACTACAAGGGTTTCTAATCCCTTTTGCTCCCCACGCTTTCGTGCCTGAGCGTCAGTAACTGTCCAGGAAGCTGCCTTCGCCATTGGTGTTCCTCACGATATCTACGCATTTCACTGCTACACCGTGAATTCCGCTTCCCTCTCCAGTACTCTAGCCGAATAGTTTCGAGCGCAGTTTCGAGGTTGAGCCTCGAGCTTTCACACCCGACACATCCGGCCGCCTGCGCACCCTTTACGCCCAGTGAATCC
+
FFFFFFFFFFFFFFFFFFFFFFFFFFFFFFFFFFFFFFFFFFFFFFFFFFFFFFFFFFFFFFFFFFFFFFFFFFFFFFFFFFFFFFFFFFFFFFFFFFFFFFFFFFFFFFFFFFFFFFFFFFFFFFFF:FFFFFFFFFFFFFFFFFFFFFFFFFFFFFFFFFFFFFFFFFFFFFFFFFFFFFFFFFFFFFFFFFFFFFFFFFFFFFFFFFFF:FFFFFFFFFFFFFFFFFFFFFFFFFFFFFFFFF,FFF
@A00920:152:HGHKKDRXX:2:2103:19407:14434 2:N:0:CGCGTTCA+CTAAGCCT
GGACTACCGGGGTTTCTAATCCCGTTCGCTCCCCTAGCTTTCGCGGCTCAGCGTCAGGTGCAGCCCAGGGCGCCGCCTTCGCCTCTGGTGTTCCTCCGGATCTCTACGCATTTCACCACTCCACCCGGAATTCCACGCCCCTCTACTGCCCTCTAGCGGCCCAGTTTCGAACGACCTCTCCCAGTTGAGCCGGGAGCTTTCACGTCCGACTTGGACCACCGCCTGCCCGCGCTTTACGCCCAGTAAATCC
+
FFFFFFFFFFFFFFFFF:FFFFFFFFFFFFFFFFFFFFFFFFFFFFFFFFFFFFFFFFFFFFFFFFFFFFFFFFFFFFFFFFFFFFFFFFFFFFFFFFFFFFFFFFFFFFFFFFFFFFFFFFFFFFFFFFFFFFFFFFFFFFFFFFFFFFFFFFF,FFFFF:F:,FF,FFFFFFFFFFFFFFFF,FF::FFFF:FFFFFFFFFF,FFF,F,FFFFFFFFFFFFFFFFFFFFFFF:F:,FFF:F:FFFFFF
@A00920:152:HGHKKDRXX:2:2103:8052:14935 2:N:0:CGCGTTCA+CTAAGCCT
GGACTACTGGGGTATCTAATCCCATTCGCTCCCCACGCTTTCGTCCTAGCAGTGTCAGGTGGCACCCAGAAGCCTGCCTTCGCTATCGGTGTTCCGAACGATATCAACGCATTTCACTACTACACCGTTCGTTCCAGCTTCCTCTTTGCCCCTCTAGTCGAGAAGTTCCAAAAGACAGATTCCGAGTTGAGCTCGGAGATTTCACTTTTGGCTTTCTTGACCACCTATCGGTACGCTTTACGCCCAATGA
+
FFFFFFF:FFFFFFFFFFFFFFFFFFFFFFFFFFFFFFFFFFFFFFFFFFFFFFFFFFFFFFFFFFFF:F:FFFFFFF,FFFFFFFFFFFFFFFFFFFFFFFFF:FFFFFFFFFFFFFFF,FFFFFFFFFFFFFFFFFFFFFFFFFFFFFFFFFFFFFFFFFF,FF:FFFFFFFFF:FFFFFFFFFFFFFFFFF:FFF:,FFFFFFFFFFFFFFFFFFFFFFFF,FFFFF,FFFFFFFFFF,:,FFFFF,
@A00920:152:HGHKKDRXX:2:2103:31421:15796 2:N:0:CGCGTTCA+CTAAGCCT
GGACTACCCGGGTTTCTAATCCCGTTCGCTCCCCACGCTTTCGTGCCTTAGTGTCAGGAACAAGCCAGTACCCTGCCTACGCCATCGGTGTTCCTCCTAATATCTACGGATTTCACTCCTACACTAGGAATTCCAGGTACCTCTCTCGTCCTCTAGCTTAGCAGTTCAAATAATGGATATACGGTTGAGCCGTACGCTTTCACTATTTGATTACTATGCCACCTAAGAAACTCTATACGCCCAGTGATTA
+
:FFFFFFFF,:F:FFFFFFFF,FF:FF,FF,F:F:FF,:FFF:FF:FFFFFFFFFFFFFFFFFF:FFFFFF:FFF,:FF:F,FFFFF:FFFFF,FF:FFF:FFF::F,FFF,FFFF:FF,FFF:,FFFFFFFF:FFFFFF:F:FF:F,F:,,F,F,FFFFFF,,:FFFFF::FFFF:F,,FFF,FFFFFF,F,FFFF:,FFF,,FFF:F:FFFFFF,,,,F:,FF,:,FFF,:,,F:F:,,F:F:FFFF,
@A00920:152:HGHKKDRXX:2:2103:32434:16548 2:N:0:CGCGTTCA+CTAAGCCT
GGACTACTGGGGTTTCTAATCCTGTTTGCTCCCCTAGCTTTCGCGCATCAGCGTCAGTTTCTGTCCAGAAAGCCGCCTTCGCCACCGGTGTTCCTCCTGATATCTACGCATTTCACCGCTACACCAGGAATTCCGCTTTCCACTCCAGAACTCCAGCTCGTCAGTTTCGAATGCAGGCTCTGGGTTGAGCCCAGAGTTTTCACATCCGACTTAGCGAGCCGCCTACGCGCCCTTTAAGCCCAGTAAATCC
+
,F,FFFFF:FF,FFF:FFF::FF,FFF:FFFF:FFF,FFFFF:F:FFF,FF,:FFF,FFF,F:FFFFF,F:,:F:FFFFF:FFFFF,,FF:FFFF,:FFFFFFFFF:FFFFFFFFF:F:FF,FFFFFFFFFFFFFFFFF:F,FFF:FF:,FFF:FF,F,FFFFFFF:FFFFFFFFFFFF,FF,FFF:FF,:FFFF:FFFFFF::FF::FFFFFF:FF:,FFFF,FF,FFFF,:FFF:FFF:FFFFF:FF,
@A00920:152:HGHKKDRXX:2:2103:9869:16642 2:N:0:CGCGTTCA+CTAAGCCT
GGACTACCGGGGTTTCTAATCCCGTTCGCTCCCCTAGCTTTCGCGCCTCAGCGTCAAGAATGGGCCAGGTAGTCGCCTTCGCCACTGGTGTTCCTCCCGATATCTACGCATTTCACCACTACACCGGGAATTCCACTACCCTCTCCCACCTTCAAGCCGATCAGTTTCCGATGCAGTTTCCCAGTTGAGCCGGCAGATTTCACCCAAAACTTGCCAAGCCGCCTGCGGGCTCTTTACGCCCAGTGAATCC
+
FFFFFFFFFFFFFFFFFFFFFFFFFFFFFFFFFFFFFFFF:FFFFFFFFFFFFFFFFFFFFFFFFFFFFFFFFFFFFFFFFFFFF:FF,FFFFFFFFFFFFFFFFFFFFFFFFFFFFFF,FFFFFFFFF:F,FFFFFFFFFFFFFFFFFFFFFFFFFFF:FFFFFF,FFFFFFFFFFFFFFFF:FF,F:F:FF,FFFFFF:FF:FFFFFFFF,FFFFFFF,FF:FFFF:F:F:F:FFFFF,FFF,FFFFF
@A00920:152:HGHKKDRXX:2:2103:3784:16908 2:N:0:CGCGTTCA+CTAAGCCT
GGACTACAAGGGTTTCTAATCCTGTTCGCTCCCCACGCTTTCGTGCCTCAGCGTCAGTTTCGGCTCAGCGAGCTGCCTACGCAATCGGGGTTCTTGGTGGTATCTATGCATTTCACCGCTACACCACCAGTTCCGCCCGCCTTAACAGAACTCAAGCCCTGCAGTATCAACGGCAGTTACAGGGTTGAGCCCTGGGATTTCACCGCTGACTTACGGGGCCGCCTACGAACCCTTTTAACCCAAGAAATAC
+
FFFFFFFFFFFFF,FFFFFFFFFFFFFFFFFFFF:,FFFFFFF:FFFFFFFFFFFFFFFFF,FFFFFFF:F,FFFFFFFFFFF,::FF:FFFF,F:,,FFFF,FFF:FFFFFFFFFFFFFFFFFF,:FF:FFFFF:,,FFF,FF,F,F,FFFF,FFFFF,FF,FFF,F,:F,F:::FF,FFFFF,:FFF,FF:F,FF,FFFFFFF,:FFFFFFF,FFF,FFFF,:,,,F,FF,:F,FF,FF:F,,FFF,F
@A00920:152:HGHKKDRXX:2:2103:7473:17253 2:N:0:CGCGTTCA+CTAAGCCT
GGACTACAGGGGTATCTAATCCTGTTTGCTCCCCACGCTTTCGCGCCTCAGCGTCAGTTACAGACCAGAAAGTCGCCTTCGCCACTGGTGTTCCTCCACATCTCTACGCATTTCACCGCTACACGTGGAATTCCACTTTCCTCTTCTGCACTCAAGTCCCCCAGTTTCCAATGACCCTCCACGGTTGAGCCGTGGGCTTTCACATCAGACTTAAGGGACCGCCTGCGCGCGCTTTACGCCCAATAATTCC
+
FFFFFFF:FFFFF,FFF:::FFFFF,FFFFFFFFFFFF:FFFFF,FFFFFFFFFFFF:FFFF:FFF:FFFFFFFFFFFFFFFFFFFFFFFFFFFFFFFFFFFFFFFFFFFFFFFFFFFFFFFFFFFFFF:FFFFFFFFFFFFFFFFFFFFFFFFFFFFFFFFFFFFFFF,FFFFFFFFFFFFFF,FFFF:FFFFFFFFF,F,FFFFFF,FFFFFFFFFFFFFFFFFFFFFFFFFFFFFFFFF:FFFFF,F
@A00920:152:HGHKKDRXX:2:2103:28113:17268 2:N:0:CGCGTTCA+CTAAGCCT
GGACTACTAGGGTATCTAATCCCGTTTGCTCCCCTGGCTTTCGCTCATCAGCGTCAATGCCGGTCCAGGATGCCGCCTTCGCCACCGGTATTCCTCCAGATATCTACGCATTTCACCGCTACACCTGGAATTCTGCATCCCTCTCCCGGATTCAAGCCATCCAGTATCGGATGCAGTTCCCAGGTTGAGCCTGGGGATTTCACATCCGACTTAGTTGGCCGCCTACGAGCCCTTTACGCCCAGTAATTCC
+
FFFFFFFFFFFFFFFFFFFFFFFFFFFFFFFFFFFFFFFFFFFFFFFFFFFFFFFFFFFFFFF,FFFFFFFFFFFFF:FFFFFFFFFFFFFFFFFFFFFFFFFFF:FFFFFFFFFFFFF:FFFFF:FFF:FFFFFF:F,FF,FFF:FFFF::FFFF,FF:FFFFFFFFF,,FFFF::FFF,FFFFFFFFF:,:FFFFF,FFFFFFFFFFF,F,FFFF,FF:FFFFFFFFF,FFFFFFFFFFFFFFFFFFF
@A00920:152:HGHKKDRXX:2:2103:16468:17456 2:N:0:CGCGTTCA+CTAAGCCT
GGACTACAGGGGTTTCTAATCCTGTTCGCTCCCCACGCTTTCGCGCCTTAGCGTCAGTACCGTCCCAGCGAGCTGCCTTCGCTATTGGTGTTCCTCCTGATATCTGCGCATTCCACCGCTACACCAGGAATTCCACTCGCCTCTTCCGGACTCTAGCCCTGCAGTATCCATCGGCTTTCAAAGGTTGAGCCTTTGACTTTCACAACGGACTTACAGAGCCGCCTACGCGCGCTTTACGCCCAATGATTCC
+
FFFFFFFFFFFFFFFFFFFFFFFFFFFFFFFFFFFFFFFFFFFFFFF,FFFFFFFFFFFFFFFFFFFFFFFFFFFFF,FFF:FFFFFFFFFFFFFFFFFFFFFFFFFFFFFFFFFFFFFFFFFFFFFFFFFFFFFFFFFFFFFFFFFFFFFFFFFFFFFFFFFFFFFFFFFFFFFFFFFFFFFFFFFFFFFFFFFFFFFFFFFFFFFFFFF::F:FFFFFFFFFFFFFFFFF,FFFFFFFFFFFFF,FFF
@A00920:152:HGHKKDRXX:2:2103:6253:17957 2:N:0:CGCGTTCA+CTAAGCCT
GGACTACTAGGGTATCTAATCCCGTTTGCTCCCCTGGCTTTCGCGCCTCAGCGTCAATGCCGGTCCAGGATGCCGCCTTCGCCACCGGTGTTCCTCCAGATATCTACGCATTTCACCGCTACACCTGGAATTCCGCATCCCTCTCCCGGATTCAAGCCTGCCAGTATCGGACGCAGTTCCCGGGTTGAGCCCGGGGATTTCACGTTCGACTTAACAGGCCGCCTACGCGCCCTTTACGCCCAGTAATTCC
+
FFFFFFFFFFFFFFFFFFFFFFFFFFFFFFFFFFFFFFFFFFFFFFFFFFFFFFFFFFFFFFFFFFFFFFFFFFFFFFFFFFFFFFFFFFFFFFFFFFFFFFFFFFFFFFFFFFFFFFFFFFFFFFFFFF:FFF:FFFFFFFFFFFFFFF:FFF:FFFFFFF,FF:FFFFFFFFFFFFF:FFFFFFFFFFFFFFFFFFFFFFFFFFFF:FFFFFFFFFFFFF:FFFFF:FFF:FFFFFFFFFFF:FF,FF
@A00920:152:HGHKKDRXX:2:2103:31792:18349 2:N:0:CGCGTTCA+CTAAGCCT
GGACTACTAGGGTATCTAATCCTGTTTGCTACCCACGCTTTCGCGTCTCAGCGTCAGTAATCGTCCAGAAGGCCGCCTTCGCCACCGGTGTTCCGCTTGATATCTACGAATTTCACCTCTACACCAAGCATTCCACCTTCCTCTCCGATACTCTAGCCTTGCAGTTTCGAGTGCACTTCACCGGTTGAGCCGGGGGCTTTCACGCCGGGCGTAATGAGCCACCTGCACGCGCTTTACGCCCAGTAACTCC
+
::FFFFFFFFFF,:FFFFFFF,F::FF,FFF:FF:F,FFFFF:FFFFFFFF:,F:,:FFFFFFF,FF:FFFF:F:FFFF:FFF,FF:F,FF:F,FFFFF:FFF:F,,:F:F,FFFF,FF:FF,FF,FFF:FFF,FFFFF,,::,FFFFFFFF,FFF:FF:F,,FFFFFFFFFFFFFF:F,FFF,FFF:FF:FF:F::FFFFF,FF,FFF:FFFFFF:FFFF:FFFFFFFFF:FF:F,FF:,:FFFFFF:F
@A00920:152:HGHKKDRXX:2:2103:13494:18944 2:N:0:CGCGTTCA+CTAAGCCT
GGACTACCGGGGTATCTAATCCGGTTTGCTCCCCACGCTTTCGCGCCTCAGCGTCAGAACACTCCCAGAGAGCCGCTTTCGCCACTGGTGTTCCTCCCGATATCTACGCATTCCACCACTACACCGGGAATTCCACTCTCCTCTAAGTGTCTCAAGGCTAGCAGTATCTAAGGGCTTCTCCCAGTTGAGCCGGGAGCTTTCACCTCAGACTTACCAACCCGCCTGCGCGCGCTTTACGCCCAGTGAATCC
+
FFFFFFFFFFFFFFFFFFFFFFFFFFFFFFFFFFFFFFFFFFFFFFFFFFFFFFFFFFFFFFFFFFFFFFF:FFFFFFFFFFFFFFFFFFFFFFFFFFFFFFFFFFFFFFFFFFFFFFFFFFFFFFFFFFFFFFFFFFFFFFFFFFFFFFFFFFFFFFFFFFFFFFFFFFFFFFFFFFFFFFFFFFFFFFFFFFFFFFFFFFFFFFFFFFFFFFFFFFFFFFFFFFFFFFFFF:FFFFFFFFFFFFFFFF
@A00920:152:HGHKKDRXX:2:2103:2826:19225 2:N:0:CGCGTTCA+CTAAGCCT
GGACTACAAGGGTTTCTAATCCCGTTCGCTCCCCTAGCTTTCGCGGCTCAGCGTCAGGTGCAGCCCGGGGCGCCGCCTTCGCCTCTGGTGTTCCTCCGGATCTCTACGCATTTCACCACTCCACCCGGAATTCCACGCCCCTCTACTGCCCTCTAGCGGCCCAGTTTCGACCGACCTCTCCCAGTTGAGCCGGGAGCTTTCACGTCCGACTTGGACCACCGCCTGCCCGCGCTTTACGCCCAGTAAATCC
+
FFFFFFF:FFFF,FFFFFFFFFFFFFFFFFFFFFFFFF:FFFFFFF:FFFFFFFFFFFFFFFFFFF,FFFFFFFFFFFFFFFFFFFFFFFFFF,,FFFFFFFFF:FFFFFFFFFFFFFFFFFFFF:,F,FFFFF,FFFFF:FFF:,FFF:FFFFFFFFFFFF:FFFFFF:,FFF:F:FFF:F,F:,F,FFFF:FFFF:FFF,FFFF:F,:F,FF:,FF:F:F:F::FFFF:F:FFFFFFFF,:,FFF,F:
@A00920:152:HGHKKDRXX:2:2103:2636:19586 2:N:0:CGCGTTCA+CTAAGCCT
GGACTACTGGGGTTTCTAATCCCGTTCGCTACCCATGCTTTCGCGCCTCAGCGTCAGTTTCGATCCAGGGTGCCGCCTTCGCCTCTGGTATTCCTCCGCATCTCTACGCATTTCACCACTACACGCGGAATTCTACACCCCTCTATCGTACTCTAGTCGGGCAGTATCAGACAACCTCCCCAGGTTTAGCCATGGGGCTTTCATGCCTCACTTACCCAACCGCCTGCGCGCCCTTTACGCCCAGTAATAC
+
FFFFFFFFFFFF,F:FFFFFFFFFFFFFFFFFFFFFFFFFFFF,FFFFFFFFFFFFFFFF,:F:FFFFFFFFF:FFFFFFFFFFF,FFFFFFFFFFFFFFFFFFFFFFFFFFFFFF,FFFFFFFFFFFFFFFFFFFFFFFFFFFF,F::FFFFFFFFFFFFFFFFFFFF:FF,:F:FFFFFFFFFF:FFFFF,FFFFFFFFFFFFFFFFFFFFFF:FF,FFFF,:FFFFFF:F:F:FFFFFFFF,FFF,F
@A00920:152:HGHKKDRXX:2:2103:9805:20979 2:N:0:CGCGTTCA+CTAAGCCT
GGACTACTCGGGTTTCTAATCCCGTTTGCTCCCCTGGCTTTCGCGCCTCAGCGTCAGTTTCGGTCCAGGATGCCGCCTTCGCCACCGGTGTTCCTCCAGATATCTACGCATTTCACCGCTACACCTGGAATTCCACATCCCTCTCCCGAACTCCAGCCTTCCAGTATCAGACGCAGTTCCCGAGTTAAGCCCGGGGATTTCACGTCTGACTGAGAAGGCCGCCTACGCGCCCTTTACGCCCAGTAATTCC
+
FFFFFFFFFFFF:FFFFFFFFFFFFFFFFFFFFF:FFFFFFFFF:FFFF:FFFFF:FFFFFF:FFFFFFFFFFFFFFFFFFFFFFFFFFFF,FF:FFFFFFFFFFFFFFFFFFF:FFFFFFFFF:FFFFFFF:FFFFFFFFFFF:FFFFFFFFFFFFFFF:FFFF,FFFFFFFFFFFFFFFFFFFFF,FFFFFFFFF,FFFFFFFFF:FF,FFFF:FFFFFFFF,FFFFFFFFFFFFFFFFFFFFF:FFF
@A00920:152:HGHKKDRXX:2:2103:18385:21214 2:N:0:CGCGTTCA+CTAAGCCT
GGACTACCAGGGTATCTAATCCTGTTTGCTCCCCACGCTTTCGCACCTCAGCGTCAATACTTGTCCAGCGAGTCGCCTTCGCCACTGGTGTTCTTCCGAATATCTACGAATTTCACCTCTACACTCGGAATTCCACTCGCCTCTCCAAGATTCTAGCCTATTAGTTTCAAAGGCAGTTCCGGGGTTGAGCCCCGGGATTTCACCCCTGACTTGATAGGCCGCCTACGCACCCTTTAGACCCAGTAAATCC
+
FF:FFFFFFFFFFFFFFFFFFFFFFFFFFFFFFFF:FFFFFFFFFFFFFFFFFFFFFFFFFFFFFF:FFFFFFFFFFFFFFFFFFFFFFFFFFFFFFFFFFFFFFFFFFFFFFFFFFFFFFFFFFFFFFFFFFFFFFFFFFFFFFFFFFFFFFFFFFFFFFFF,FFFFFF:FFFF,FF,FFFFFFFFFFFF:FFFFFFFF:FFFFFFFFFFFFFFFFFFFFFFF,::FFFFFFF:FFFFFFFFFFFFFFF
@A00920:152:HGHKKDRXX:2:2103:20537:21465 2:N:0:CGCGTTCA+CTAAGCCT
GGACTACCAGGGTATCTAATCCTGTTTGCTACCCACGCTTTCGCGCCTCAGCGTCAGTTAATGCCCAGTTTGCTGCCTTCGCCATGGGTGTTCCTCCTGATATCAACGCATTTCACCGCTACACCAGGAATTCCACAAACCTCTGCATCACTCCAGTCTGCCAGTATGAAAAGCCATTTCCGAGTTGAGCCCGGAGCTTTCACTTCTCACTTAACAGACCGCCTACGCGCTCTTTACGCCCAGTAAATCC
+
FF:FFFFFFFFFFFFFFFFFFFFFFFFFFFFFFFFFFFFFFFFFFFFFFFFFFFFFFFFFFFFFFFFFFFFFFFFFFFFFFFFFFFFFFFF:FFFFFFFFFF:FFFFFFFF:FF,FFFFF,FFFFFFFFFFFFFFFFFFFFFFF:FFFF:FFFFFFFFFFFFFFFFFFF:FFFFFFFFFFFFFFFFFFFFFFFFFFFFFFFFFF,:FF,FF:FFFFFFFFFFFFFF:FFFFFFFFFFFFFFF:,FFFFFF
@A00920:152:HGHKKDRXX:2:2103:1705:21543 2:N:0:CGCGTTCA+CTAAGCCT
GGACTACTCGGGTATCTAATCCTGTTTGCTACCCACGCTTTCGCTCCTCAGCGTCAGTTACGGCCCAGAGCGGCGCCTTCGCCACTGGTGTTCCTCCTGATATCTGCGCATTTCACCGCTACACCAGGAATTCCCCGCTCCCCTACCGTACTCAAGTCACAGCAGTATCGAGTGGCCGCTCAGGGGTGAGCCCTGAGTTTTCACACCCGACTTACTGACCCGCCTACGAGCTCTTTCCGCCCAATAAATC
+
F:FFFFFFFFFF::FF,FFFFFFFFF,FFFFFFFFFFFF:FFFFFFFFFFFFFFFFF,FFFF:FFFFFFFFFFFFFF,FFFFFFFFFF,FF:FF,FFFFFFFFF:FFF:FFFFFFFFFFF:FFFF,F:FFFFFFFFFFFFFFFFF:FFFFFFFFFFFFFFF:FF:FFFF,FF:FFFF,F:FFFFF,F::FFF:FFF:,,,FF,F,FFF:,:,:F,F:F,F::FF,F:FFFF:FF,F::FFFFF,FFFF:F
@A00920:152:HGHKKDRXX:2:2103:30915:21590 2:N:0:CGCGTTCA+CTAAGCCT
GGACTACCGGGGTATCTAATCCTGTTTGCTCCCCACGCTTTCGCGTCTCAGCGTCAGTATCCAACCAGGGGGCCGCCTTCGCCACCGGTGTTCCTCCCGATATCTACGCATTTCACCGCTACACCGGGAATTCCACCCCCCTCTTTGGTACTCTAGCTTGCCAGTTTCATGCGTCGTTCCTCGGTTAAGCCGAGGGATTTCACACATGACTTAGCAGACCGCCTACACGCCCTTTACGCCCAATAATTCC
+
FFFFFFFFFFFFFFFFFFFFFFFFFFFFF:FFFFFFFF::FFFFFFFFFFFFFFFFFFFFFFF::F,FFF:FFFF:FF,FFFFFFFFFFFFFFFFFFFFF,FFFFFFFFFFFFFFFFFFF:FFFFFFFFFFFFFFF:FFFF:F,FFFFFFFFFFFFFFFFFFFFFFFFFFFFFFFFFFFFFFFFFFFFFFFFFFFFFF:FFFF:FFF::F:FF:FFFFFFFFFFFFFFFFFF,F:FFFFFFFF:,,FFFF
@A00920:152:HGHKKDRXX:2:2103:22923:21872 2:N:0:CGCGTTCA+CTAAGCCT
GGACTACTCGGGTATCTAATCCTGTTTGCTCCCCACGCTTTCGCACCTCAGCGTCAGTACCGGACCAGTGAGCCGCCTTCGCCACTGGTGTTCCTCCGAATATCTACGAATTTCACCTCTACACTCGGAATTCCACTCACCTCTTCCGGACTCGAGACACCCAGTATCAAAGGCAGTTCCGGGGTTGAGCCCCGGGATTTCACCCCTGACTTAAATGTCCGCCTACGTGCGCTTTACGCCCAGTAATTCC
+
FFFFFFFFFFFFFFFFFFFFFFFFFFFFFFFFFFFFFFFFFFFFFFFFFFFFFFFFFFFFFFFFFFFFFFFFFFFFFFFFFFFFFFFFFFFFFFFFFFFFFFFFFFFFFFFFFF:FFFFFFFFFFFFFFFFFFFFFFFFFFFFFFFFFFFFFFFFFFFFFFFFF:FFFFF:FFFFFFFFFFFFFFFFFFFFF:FFFFFFFFFFFFFFFFFFFFF:FFFFFFFFFFFFFFFFFF:FFFFFFFFF::FFFFF
@A00920:152:HGHKKDRXX:2:2103:1099:22623 2:N:0:CGCGTTCA+CTAAGCCT
GGACTACTCGGGTATCTAATCCTGTTCGCTCCCCACGCTTTCGTACCTCAGCGTCAGGTGTGACCCAGAAAGTCGCCTTCGCTACTGATGTTCCTCCACATCTCTACGCATTACACCGCTACACGTGGAATTCCACCTTCCTCTGCCATACTCCAGCCACGTAGTTTCGAGCGCACTTCCCAAGTTAAGCCCGGGGCTTTCACACTCGACTTGCGCGGCCGCCTGCGCACACTTTACGCCCAGTAATTCC
+
FFFFFFFFFFFFFFFFFF:FFFFFFFFFFFFFFFFFFFFFFFFFFFFFFFFFFFFFFF,:FFFFFFFFF,F,:,FFFFFFFFFFFFFFFFFFF:FFFFFFFFFFFFF,FFFF,FFFFF:FFFF:,FFFFFFFFFF:F,FFFFFFF:FF,F:FFFFFFF,F::FFFF:FFFFFFF:,:FFF,::FFFFFFF,,,FF:FF:FFFFFFFFFFFF,FFFF:FFFFFFF,FF,,FFF,FFFFFFFF::F,:,FFF
@A00920:152:HGHKKDRXX:2:2103:32542:23688 2:N:0:CGCGTTCA+CTAAGCCT
GGACTACCAGGGTTTCTAATCCTGTTTGCTCCCCACGCTTTCGCACCTCAGCGTCAGTAATGGACCAGTAAGCCGCCTTCGCCACTGGTGTTCCTCCGAATATCTACGAATTTCACCTCTACACTCGGAATTCCACTTACCTCTTCCATACTCAAGATACCCAGTATCAAAGGCAGTTCCGCAGTTGAGCTGCGGGATTTCACCCCTGACTTAAATATCCGCCTACGTGCGCTTTACGCCCAGTAATTCC
+
FFFFFFFFFFFFFFFFFFFFFFFF:FFFFFFFFFFFFFFFFFFFFFFFFFFFFFFFFF:FFFFFFF,FFFFFFFFFFFFFFFFFFFFFF,FFFFFFFFFFFFFFFFFFFFFFFFFFFFFFFFF:FFFFFFFFFFFFF::FFFFFFFFFFFFFFFFFF:FFFFF:FFFFFF:F:FFFFFF:FFFF:FFF:F:FFFFFFFFFF:FFFFFFFFFFF:FFFFF,FFFFFFFFF,FFFFFFFFF,FFFFF,FFF,
@A00920:152:HGHKKDRXX:2:2103:24560:23860 2:N:0:CGCGTTCA+CTAAGCCT
GGACTACAGGGGTATCTAATCCTGTTTGCTCCCCACGCTTTCGCACCTCAGCGTCAGTATCTACCCAGGTCGCCGCCTTCGCCACCGGTGTTCCTCCCGATATCTACGAATTTCACCTCTACACCGGGAATTCCGCGACCCTCTTTAGTACTCTAGCCTGCCAGTTTCGGATGCACTTCCTCAGTTGAGCCAAGGGCTTTCACATCCGACATAACAGACCGCCTACGTGCGCTTTAAGCCCAATGATTCC
+
FFFFFFFFFFFFFFFFFFFFFFFFFFFFFFFFFFFFFFFFFFF,FFFFFFFFFFFFFF,FF:FFF:FFFFFFFFFFFFFFFF:FFFFFFFFFF:FF,:FFFFFFFF:FFFFFFFFFFFFFFFF:FFFFFFFFFFFFFFFF:FF:FFFFFF,FF:FFFFFFFFFFFFFF,F,FFFFFFF:FFFFFFF:FFFFFFF:FFFFFFFFF,FFFFFFFFF:F,FFFFFFFFFF::FFFFFFF,,FF:FFFF:FFFF
@A00920:152:HGHKKDRXX:2:2103:2727:26287 2:N:0:CGCGTTCA+CTAAGCCT
GGACTACTCGGGTTTCTAATCCTTTAAGCTCCCCACGCTTTAGAACCTCATCGTCATTAATGGACCAGTAAACCGCCTTCGCCACTCGTGTACCACCGAAAAACTACGAATTTCACCACTACACACCGAATTCCACTAACCACAACCATACTCTATGTACCCAGAAACAAATGCAGAACCGGAGATGAGCACAAGGATTTCACCCATGACAAAAAAACCCGCCAACTAGCTCTTTAACCCAAGTAATTCA
+
F::F,F,:::,,:F,F,F,,FF,,,,,,,F,:,::FF,FFF,F,F:FF,F,F,,:F,FF:F,,F:FF,,F,,F,,FF,,FFF:F:F,,:,:,,F,F:FFF::,:FFF,FF,,FFFFF:FF,F::,:,F:F:FFFF,,:FFF:F,,::FF,F,F,F:F,,F:FFF,::FF:F,,F,,F,,,:FF,::,F,F,:,,FFFFF:F:FF::F,:,,::FF,F:,,,:FF:FFFFF,,,:,:F,:F,,,,:F:FFF
@A00920:152:HGHKKDRXX:2:2103:32380:28197 2:N:0:CGCGTTCA+CTAAGCCT
GGACTACTGGGGTTTCTAATCCTGTTTGCTCCCCACGCTTTCGTGTCTCAGCGTCAGATACGTTCCAGAGCGCCGCCTTCGCCACCGGCCTTCCTCCCGATCTCTACGCATTTCACCGCTACACCGGGAATTCCGCGCTCCTCTCCCGTCCTCTAGCCTGGCAGTCCCCTCTGCGCTTTCCGGGTTAGGCCCGAAGCTTTCACACAAGGCTTACCAAACCGCCTCCACACCCTGTACGCCCAGTGAATCC
+
FFFFFFFFFFFFFFFFFFFFFFFFFF:FFFFFFFFFFF:FF:FFFFFFF,,FFF:,:,:F,FFFF,FFFFFFFFF,:FFF,FF,FFFFFFFFFFF,FFFFFFFFFFFFFFFFF:FFFFFF,,F:FF:FFFFFF:FF,:F:FFFFFF:FFF,FFFFFFFFFFFFFF,F,,FFFFFFFF,F,F:FF:,,FFFF,FF:FF:FFF,F:,FFF,:F,F,FF:FFFFFFF:::FFF::FFFF:::F,:FFF,,FFF
@A00920:152:HGHKKDRXX:2:2103:31132:28510 2:N:0:CGCGTTCA+CTAAGCCT
GGACTACTAGGGTATCTAATCCTGTTTGATCCCCACGCTTTCGTGCCTCAGAGTCAATGATTGTGTAGTGAGCTGCCTTCGCAATTGGTGTTCTATGTCATATCTAAGCATTTCACCGCTACACCGTCAATTCCGCCTACCTCGTCTGTACTCAAGCTCATCAGTATCAATGCCACCCCCCCGGTTAAGCCGGGGTATTTCAGCACTGACTTAATAAGCCGCCTACGCACCCTTTAAACCCAATAAATCC
+
FFFFFFFFFFFFFFF:FFFF:FFFFFFFFFFFFF:FFFFFFFFFFFFFFFF:FFFFFFF::FFFFFFFFFFFFFFFF,FFF,F,FF:FFF:FFFFFFFFFFFFFFF:F,FF:FFFFFFFFF::FFFFF,:FFFFFFFFFFFFFFFFFFF,FFF:FFFFFFFFFFFFFFFFFFFFFFFFFFFFFFFFFFF:FFFFFFFFFFF:FFFF:FFFFF,FFFFFFF,FFF:FFF,,FF,FF,,F:F:FFFFF:FFF
@A00920:152:HGHKKDRXX:2:2103:11650:28620 2:N:0:CGCGTTCA+CTAAGCCT
GGACTACTAGGGTTTCTAATCCTGTTTGCTACCCATGCTTTCGCTCCTCAGCGTCAGTTACGGCCCAGAGCGGCGCCTTCGCCACTGGTGTTCCTCCTGATATCTGCGCATTTCACCGCTACACCAGGAATTCCCCGCTCCCCTACCGCACTCTAGTCACAGCAGTATCGGGTGGCCTCTCTGGGTTGAGCCCAGAGTTTTCACACCCGACTTACCGAACCGCCTACGAGCTCTTTACGCCCAATAAATC
+
FFFFFFFFFFFFFFFFFFFFF:FFFFFFFFFFFFFFFFFFFFFFFFFFFFFFFFFFFFFFFFFFFFFFFFFFFFFFFFFFFFFFFFFFFFFFFFFFFFFFFFFFFFFFFF:FFFFFFFF:FFFFFFFFFFFFFFFFFFFFFFFFFFFFFFFFFF:F:FFFFFFFFFFFFFFFFFFFFFFFFFFF:FFFFFFFFFFF:FFFFFFFFFFFFFFFFFFFFFFF:FFFFFFFF:FFFFFF:F:FFFFFFF:F:F
@A00920:152:HGHKKDRXX:2:2103:17626:29512 2:N:0:CGCGTTCA+CTAAGCCT
GGACTACCGGGGTTTCTAATCCTGTTTGCTCCCCACGCTTTCGTGCCTGAACGTCGGTGCTGGACCAGGAAGCCGCTTTCGCCACTGGTGTTCCTTCCGATATCTACGCATTTCACCGCTACACCGGAAATTCCGCTTCCCTCTTCCGCACCCTAGCTATTCAGTCTCGAATGCAATTCCCAGGTTGAGCCCGGGGCTTTCACACCCGACTTAAATAACCGTCTACGCACGCTTTACGCCCAGTAATTCC
+
FFFFFFF,FFFFFFFFFFFFFFFFFFFFFFFFFFFFFFFFFFFFFFFFFFFFFFFFFFFFFFFFFFFFFFFFFFFFFFFFFFFFFFFFFFFFFFFFFFFFFFFFFFFFFFFFFFFFFFFFFFFFFFFF,FFFFFFFFFFFFFFFFFFF:FFFFFFFFFFFFFF:FFFFFFFFF:FFFFFFFFF::FFFFFFFFFFFFFFFFFFFFFFFFFF,FF:FFFFFFFFFFFFFFFFF::FFFFFFF,FFFFFFF:
@A00920:152:HGHKKDRXX:2:2103:21811:30937 2:N:0:CGCGTTCA+CTAAGCCT
GGACTACCGGGGTTTCTAATCCTGTTCGCTCCCCACGCTTTCGTGCCTCAGCGTCAATCCAGGTCTAGCCAGCTGCCTTCGCAATTGGTGTTCTATGGCATATCTATGCATTTCACCGCTACATGCCACATTCCGCTGACCTCATCCTAATTCTAGCCTCGCAGTATCAAAAGCAATTTTACGGTTGAGCCGCAAACTTTCACTCCTGACTTACAAAGCCGCCTACGCACCCTTTAAACCCAGTAATTCC
+
FFFFFFFFFFFFFFFFFFF:FFFFFF:FFF::FFFFFFFFFFF:,:FFFFFFFFFFFFFFFFF,FFFFFFFFFFFF:F:FFFFFFFFFFFFFFFF,FFFF,FFFFFFFFFFFFFFFFFFFFFFFFFF:FFFFFF,FFFFFFFFFFFFF::FFFFFFFFFFFFFFFFFFFFFFF:FFF,:,FFFFFFFFFFFF,FFFFFFFFFF:F,,FFFFFFFFF:FFFFFFFFFFFFFFFFFFFFFFFFF:F,FFFFF
@A00920:152:HGHKKDRXX:2:2103:27832:31375 2:N:0:CGCGTTCA+CTAAGCCT
GGACTACTGGGGTATCTAATCCGGTTTGCTCCCCACGCTTTCGCTCCTCAGCGTCAGGATAGGCCCAGAAAGCCGCCTTCGCCACTGGTATTCCTCCCGATATCTACGCATTTCACCGCTACACCGGGAATTCTGCTTTCCTCTGCCCACCTCAAGTCCGCCAGTATCCGATGACCCCTCCCAGTTGAGCCGGGAGATTTCACACCGGACTTAACGAACCGCCTACAAGCCCTTTACGCCCAGTAAATCC
+
FFFFFFFFFFFFFFFFFFFFFFFFFFFFFFFFFFFFFFFFFFFFFFFFFFFFFFFFFFFFFFFFFFFFFFFFFFFFFFFFFFFFFFFFFFFFFFFFFFFF,FFFF:FFFFFFFFFFFFFFFFFFFFFFFFFFFF:FFFFFFFFFFFFFFFFFFFFFFFFFFFFFFFFF:FFFFFFFFFFFFFFFFFF:FFFFFFFFFFFFFFFFFFFFFFFFFFFFFFFFFFFFFFFFFFFFFF::FFFFFFFF:,,FFF
@A00920:152:HGHKKDRXX:2:2103:31729:32049 2:N:0:CGCGTTCA+CTAAGCCT
GGACTACTAGGGTTTCTAATCCGGTTTGCTCCCCACGCTTTCGCGCCTCAGCGTCAGGTTGCCCCCAGAGAGTCGCTTTCGCCACTGGTGTTCCTCCCGATATCTACGCATTCCACCACTACACCGGGGATTCCACTCTCCGCTGAGCCCCTCAAGACCGGCAGTATCCGGGGACCGCTCACAGTTGAGCCGTGAGATTTCACCCCAGCCTTACCAGTCCGCCTGCGCGCGCTTTACGCCCCGTAAATCC
+
FFFFF:FFFFFFFFFFF:FFFFFFFFFFFFFFFF:FFFFFFFFFFFFF:FFFFFFFFFFFFFFFF:FFFFFFFFFF,FF,FFF,F,FFFF:F:,,:FF,F:FF::FFFF:FF:FFFFFFFFFFFFFFF,F,FFFF,F:FF,,:F:F:,FFFFFF:,FFF,F:FFF,F,F,FFF,FF,:,F:FFFFFF:FFFF:,,:FFFFFFFFFFFF,:,F,FFFFF::FFFFF,FFFFF,FF:FF:F:F,FF,FFFF:
@A00920:152:HGHKKDRXX:2:2103:22733:32283 2:N:0:CGCGTTCA+CTAAGCCT
GGACTACAAGGGTTTCTAATCCTGTTTGCTCCCCACGCTTTCGCGCCTCAGCGTCAATGCCGGTCCAGGTAGCCGCCTTCGCCACTGGTGTTCTTCCCAATATCTACGAATTTCACCTCTACACTGGGAATTCCACTACCCTCTCCCGGATTCTAGCTCACCAGTGTCAAGCGCTATTCCCGGGTTGAGCCCGGGGCTTTCACGCCTGACTTAATGAGCCGCCTACACGCCCTTTACGCCCAGTAATTCC
+
FFFFFFF:FFFFFFFFFF:FFFFF:FFFFF:FFF:FFF,FFFFFFFFFF,FFFFFF:FFFFFFFFFFFFF:FFFFFFFFFFFFFFFFFFFFFFFFFFFFFFFFFF:FFF,FFFFFFFFFFFFFFFFFFFF,FFFFFFFFFFFFFFFFFFF,:FF,:FFFFFFFFFFFFFFFFFFFFFFFFFFFFFFFFFFFFFFFFFFF:FF:FF:F:FFFFF,FF:FFFFFFFFFFF:FFFFFFFFFFFFFFFFFF,::
@A00920:152:HGHKKDRXX:2:2103:7437:33692 2:N:0:CGCGTTCA+CTAAGCCT
GGACTACACGGGTTTCTAATCCTGTTTGCTCCCCACGCTTTCGCGCCTCAGCGTCAGATCCGGTCCAGGTGGCCGCCTTCGCCACGGGTGTTCCTCCCAGAATCTACGCATTTCACCGCTACACTGGGAATTCCACCACCCTCTCCCGGCATCGAGCCTTGCAGTATCAAAGGCAGTTCCTCGGTTGAGCCGAGGGCTTTCACCTTTGACTTACAGGGCCGCCTACGCGACCTTTACGCCCAAAAATTCC
+
F,,,,,,:FFFF,F,,,FF:F,,FF,F,,,FFF,FFF,FF:F,:FF,,,,,F,,FF,:FFFF,,F,::FFFFFF,FFF,F,F,FFFF,FFF,F,,F,FFF,F,:::F,F:FFF,:F:F,:F,,F,F:FFFF:F,:FFFFFF,,:F,FF:F,,FFFFF,F,FF:F,FFFFFFF,,FF:,:F:FF,F,:F,FFFFFF,:FFF:F::,,F,F:,,FFF,FFF::F,,::,FF,F,FF:FF:FF,,,,F,F,F:
@A00920:152:HGHKKDRXX:2:2103:3296:33912 2:N:0:CGCGTTCA+CTAAGCCT
GGACTACTGGGGTTTCTAATCCTGTTTGCTCCCCACGCTTTCGTGCCTGAACGTCGGTACTGGTCCAGGAAGCCGCTTTCGCCACTGATGTTCCTTCCGATATCTACGCATTTCACCGCTACACCGGAAATTCCGCTTCCCTCTACCGTACCCTAGCTATTCAGTCTCGAATGCAATACCCAGTTTGAGCCCGGGGCTTTCACACCCGACTTAAATAACCGTCTACGCACGCTTTACGCCCAGTAATTCC
+
FFFFFFFFFFFFFFFFFFFFFFFFFFFF,FFFFFFF:FFFFFFFFFFFFFFFFFFFFFF:FFFFFFFFFFF:FFFFF:FFFF:FFF:FFFFFF,,FF:FFFFFFFF:FF:FFFFFFF::FFFFFFFFFFFFFFFF:,FFFFF:FFFFFFFFFFFFFFFF:FFFFFFF::FFFFFFFF,F,FFF,FFFFFF,,,F,:FFFFF,F:F,F,F,F,F:FFF:F:,F:FF,::F:::FFFF,F,F,:,,FFF:F,
@A00920:152:HGHKKDRXX:2:2103:11686:34100 2:N:0:CGCGTTCA+CTAAGCCT
GGACTACTGGGGTATCTAATCCCGTTCGCTCCCCACGCTTTCGTGCCTCAGCGTCAGTTCGGACCCAGGGCGCCGTTTGCACCACTGGTGTTCCTCCGGATCTCTACACATTTCACCGCTACACCCGGAATTCCGCACCCCTCTATCCGCCTCTAGACAGGCAGTCTAGTTCGTCCTCGCCCGGTTTAGCCCGGCGCTTTCACGACCCACTTACCCATCCGCCTACGCACGCTTTACGCCCAGTAACTCC
+
FFFFF:FFFFFFF:FFFFFFFFFFFFFFFFFFFFFFFFFFFFFFFFFFFFFFFFFFFFFFFFFFFFFFFFFFFFFFFFFFFFF:FFFFFFFFFFFFFFFFFFFFFFFFFF:,FF,FFFFFFFFFFFFFFFFFFF:FFFFFFFFFFFFFFFF,FFFFFFFFFFFFFFFFFFFFFFFF:FFFFFFFFFFFFFF:FFF:FFFFFFFFFFFFFFF,:FFF:FFFFFFFFF:FFFFFFFF:FFFFFFFFFFFF:F
@A00920:152:HGHKKDRXX:2:2103:23601:34914 2:N:0:CGCGTTCA+CTAAGCCT
GGACTACTAGGGTATCTAATCCTGTTTGCTCCCCACGCTTTCGCACCTCAGCGTCAGTATCTTCCCAGATCGCCGCCTTCGCCACTGGTGTTCCTCCCGATATCTACGAATTTCACCTCTACACCAAGTATTCCACCTTCCTCTCCGGGACTCTAGCTACGCAGTTTCGAGTGCACTTCCACGGTTGAGCCGTGGGCTTTCACGCCCGACTTGCATAGCCGCCTACACGCGCTTTACGCCCAGTAATTCC
+
FFFFFFFFF:FFFFFFFFFFF:FFFFFFFFFFFFFFF:FFFFFFF:FFFFFF,FFFFFFFFFFFFFFFFFFFFFFF:::FFF:FFFFFF:FFFFFFFFFFFFFF,,FFFF:FFFF:FFFFFFF,FFFFFFFF:FF,FFF,:FFFFFFFFFF::FFFFFFFFFFFFFF:FFFF,F,FFFF,FFFFFFFF::F:FFFFFF:FFFFF:FFFFFFFFFFFFF:F:F,FFFFFFFFFFF,F,,FFFFFFF,F:,F
@A00920:152:HGHKKDRXX:2:2103:13340:35086 2:N:0:CGCGTTCA+CTAAGCCT
GGACTACTGGGGTTTCTAATCCTGTTCGCTCCCCACGCTTTCGTCCATCAGCGTCAATATATTGTTAGTGATCTGCCTTCGCAATCGGTATTCTGTGTAATATCTATGCATTTCACCGCTACACTACACATTCTAACCACTTCACAATAATTCAAGAACGCCAGTATCAAAGGCAATTTTACAGTTGAGCTGCAAACTTTCACCCCTGACTTACCATCCCGCCTACGGACCCTTTCAACCCAATGATTCC
+
:FFFFFFFFFFFFFFFFFFFFFFFF:FFFFFFFFFFFFFFFFFFFFFFFF:F:FFFFF:FFFFFFFFFFFF::FFFFFFFFFFFFFFFFFFFF:FFFFF,FFF:FFFFF::FFFFFFFF:F:FFFFFFF,F,FFFFFFFFFFFFFFFFFFFFFF,FFFFFFFFFF,FFF,FFFFF:FF:F,,FFFFFFFFFFFFFFFF,FFFF:FFF,FFFFF,F:FFFF:FFFFFFFF::FF,F,,FFFF:,FF,F,FF
@A00920:152:HGHKKDRXX:2:2103:29695:35164 2:N:0:CGCGTTCA+CTAAGCCT
GGACTACTCGGGTATCTAATCCCGTTCGCTCCCCTAGCTTTCGCATCTGAGCGTCAGAAACGGTCCAGAAGGTCGCCTTCGCCACGGGTATTCCTCCCGATATCTACGCATTTCACCACTACACCGGGAATTCTACCTTCCTCTACCGTCCTCGAGCGGGATAGTTTTGAACGTCGCCTCCCAGTTGAGCCGGGAGATTTCACATCCAACTTATCCTGCCGCCTACATGCGCTTTACGCCCAGTGAATTC
+
FFFFFFFFFFFFFFFFFFFFFFFFFFFFFFFFFFFFFFFFFFFFFFFFFFFFFFFFFFFFFFFFFFFFFFFFFFFFFFFFFFFFFFFFFFFFF:FFFFFFFFFFFFFFFF:FFFFFFFFFFFFFFFFFFFFFFFFFFFFFFFFFFFFFFFFFFFFFFFFFF::FFFFFFFFFFFFFFFFFFFFFFFFFFFFFFFFFF::FFFFFFFFFFFFFFFFFFFFFFFFFFFFFFFFFF:FFFFFFFFFFFF::FF
@A00920:152:HGHKKDRXX:2:2103:5095:35336 2:N:0:CGCGTTCA+CTAAGCCT
GGACTACAGGGGTATCTAATCCTGTTTGCTCCCCACGCTGTCGCGCCTCAGTGTCAGCAACAGCCCAGCAGGCCGCCTTCGCCACCGATGTTCTTCCCGATCTCTACGCATTCCACCGCTACACCGGGAATTCCACCTGCCTCTACTGTGCTCAAGCCAGGCAGTTTAGAAGGCAGTCTTGCGGTTGAGCCGCAAGATTTCACCCCCTACTTACCAAGCCACCTACGCGCCCTTTACGCCCAGTGATTCC
+
:FFFFFFF:FFFF:FF:FFFFFFFFFFF:FFFFFFFFFFFF:FF:FFFF:FFFFFFFFFFFFFFFFFFFFFFFFFFF:FFF:FFFFFFFFFFFFFFFFFFFFFFFFFFFFFFF:F:FFFFFFFFFFFFFFFFF,FF:FFFFFFFFFFFFFFFFFFFFFFF:FFFFFFF:FFFFFFFFFFFFFF:FFFFFF:F:FFFFFF:FFF:FFFF,FFFFF:F::F:FFFF,FFF::FF:FFFF:FFFFF,F:F:F,
@A00920:152:HGHKKDRXX:2:2103:3712:35446 2:N:0:CGCGTTCA+CTAAGCCT
GGACTACTGGGGTATCTAATCCTGTTTGCTCCCCACGCTTTCGTGCATGAGCGTCAATCTTGACCCAGGGGGCTGCCTTCGCCATCGGTGTTCCTCCACATCTCTACGCATTTCACTGCTACACGTGGAATTCTACCCCCCTCTGCCAGATTCTAGCCTTGCAGTCTCCAACGCAATTCCCAGGTTAAGCCCGGGGATTTCACGTCAGACTTACAAAACCGCCTGCGCACGCTTTACGCCCAGTAATTCC
+
FF:FFFFFFFFFFFFFFFFFFFFFFFFFFFFFFFFFFFFFFFFFFFFFFFFFFFFFFFFFFFFFFFFFFFFFFFFFFFFFFF:FFFFFFFFFFFFFFFFFFFFFFFFFFFFFFFFF:FFFFFFFFFFFFFFFFFFFF:FFFFFFFFFF,FFFFFFFFFF,F,:FFFFFFF:FFFF:F:FFFFFFFF:FFFFFFFFF::FFFFFFFFFFFFFFFFFFF:FFFFFFFFFFFF:FFFFFFFFFFFFF,FFFFF
@A00920:152:HGHKKDRXX:2:2103:2112:35587 2:N:0:CGCGTTCA+CTAAGCCT
GGACTACTAGGGTATCTAATCCCGTTCGCTACCCTGGCTTTCGCGGCTCAGCGTCAGGTGCAGCCCAGGGCGCCGCCTTCGCCTCTGGTGTTCCTCCGGATCTCTACGCAGTTCACCACTCCACCCGGAATTCCACGCCCCTCTGCTGCCCTCTAGCTGCCCAGTTTCGAACGGCCTCTCCCGGTTGAGCCGGGAGCTTTCACGTCCGACTGGAACAGCCGCCTGCCCGCGCTGTACGCCCAGTGAATCC
+
FFFFFFFFFFFFFFFFFFFFFF:FFFFFFFFFFFFFFFFFFFFFFFFFFFFFFFFFFFFFFFFFFFFFFFFFFFFFFF:FFFFFFFFFFFFFFFFFFFFF:FFFFFFFFF,FFFFFF:F:FFFFFFFFF::FFFFFFFFFF,FFFFFFFFFFFF:FF:FFFF,:::FFFFFFFFFFFFFFFFFF,FFFFFFF:FFFF,F,F:FFFFFF:FF,FFF:FFFFFFFFFFFFFFFFF:FFF:FFFF,F,::,:F
@A00920:152:HGHKKDRXX:2:2103:20781:36385 2:N:0:CGCGTTCA+CTAAGCCT
GGACTACCAGGGTTTCTAATCCTGTTTGCTCCCCACGCTTTCGTGCATGAGCGTCAGTGCAGGCCCAGGGTATTGCCTTCGCCATCGGTGTTCCTCCGCATATCTACGCATTTCACTGCTACACGCGGAATTCCAACCCCCTCTGCCGCACTCCAGCAATGCAGTCACAAATGCAGTTCCCAGGTTGAGCCCGGGGATTTCACATCTGACTTACAAAACCGCCTCCGCACGCTTTACGCCCAGTAATTCC
+
FFFFFFF::FFFFFFFFFFFFFFFFFFFFFFFFFF:FFFFFFF,FFFFFFFFFFFFFF,FFFF:FFFF:FFF,FFFFF:FFFFF:FFFFFFFFFFFF,FFFFFFFFFFFFFFFFFF,FFFFFFFFFFF:FFFFFF,:F,FFFFF,FFFFFFFFFFFFFFF,FFFFF:FFFFFFFFF:,FFFF:FFF:FFFFFF,FF:FFFFFF::FFFFFFFFF:FFFFF:FFF,FFFFF:FFFF:FFFFFFF::FFFFF
@A00920:152:HGHKKDRXX:2:2103:25165:36777 2:N:0:CGCGTTCA+CTAAGCCT
GGACTACAGGGGTTTCTAATCCTGTTTGCTCCCCACGCTGTCGCGCCTCAGCGTCAGCAACGGCCCAGCAGACCGCCTTCGCCACTGGTGTTCTTCCCGATCTCTACGCATTCCACCGCTACACCGGGAATTCCATCTGCCTCTACCGTGCTCCAGCCTGACAGTTCAGAAGGCAGCCCTGTGGTTGAGCCACAGGATTTCACCCCCTGCTTATCAGGCCGCCTACGCGCCCTTTACGCCCAGTGATTCC
+
FFFFFFFFFFFFFFFFFFFFFFFFFFFFFFFFFFFFFFFFFFFFFFFFFFFFFFFFFFFFFFFFFFFFFFFFFFFFFFFFFFFFFFFFFFF:FFFFFFFFFFFFFFFFFFFFFFFFFFFFFFFFF:FFFFFFFFFFFFFFFFFFFFFFFFFFF:,FFFF,FFFFFFFF:F,:FFFFFFFF:FFFFFFFF:FFFFFF:FF::FFFFFFF:FF:FFFFF:FFFFFFF,FFFFFFF,FFFFFFFF,,FFFFFF
@A00920:152:HGHKKDRXX:2:2103:9570:37043 2:N:0:CGCGTTCA+CTAAGCCT
GGACTACTAGGGTTTCTAATCCTGTTCGCTCCCCATGCTTTCGCTCCTCAGCGTCAGTTACGGCCCAGAGATCTGCCTTCGCCATCGGTGTTCCTCCTGATATCTGCGCATTCCACCGCTACACCAGGAATTCCAATCTCCCCTACCGCACTCTAGTCTGCCCGTACCCACTGCAGGCTGGAGGTTGAGCCTCCAGTTTTCACAGCAGACGCGACAAACCGCCTACGAGCTCTTTACGCCCAATAATTCC
+
FFFFFFFFFFFFFFFFFFFFFFFFFFFFFFFFFFFFFFFFFFFFFFFFFFFFFFFFFFFFFFFFFF:FFFFFFFFFFFFFFFFFFFFFFFFFFFFFFFFFFFFFFFFFFFFFFFFFFFFFFFFFFFFFFFFFFFFFFFFFFFFFFFFFFFFFFFFFFFFFFFFFFFFFFFFFFFFFFFFFFFFFFFFFFFFFFFFFFFFFFFFFFFFFFFFFFFFFFFFFFFFFFFFFFFFFFFFFFFFFFF,FF:F,FF
@A00920:152:HGHKKDRXX:2:2104:10140:1736 2:N:0:CGCGTTCA+CTAAGCCT
GGACTACAAGGGTTTCTAATCCTGTTTGCTCCCCACGCTTTCGCACCTCAGCGTCAATACCAGTCCAGTGAGCCGCCTTCGCCACTGGTGTTCTTCCGAATATCTACGAATTTCACCTCTACACTCGGAATTCCACTCACCTCTCCTGGATTCAAGCGATGCAGTCTTAAAGGCAATTCCGGAGTTGAGCCCCGGGCTTTCACCTCTAACTTACAAAGCCGCCTACGTGCGCTTTACGCCCAGTAATTCC
+
FFFFFFFFFFFFFFFFFFFFFFFFFFFFF:FFFFFFFFFFFFFFFFFFFFFFFFFFFFFFFFFFFFFFFFFFFFFFFFFFFFFFFFFFFFFFF:FFFFFFFFFFFFFFFFFFFFFF:FFFFFFFFFFFFF:FFFFFFFFFFFFFFFFFFFFFFF,FFFFFFF:FFFFF::FFFFFFFFFFFFFFFFFFFFFFFFFFFF,:FFF:FFFF:FFFFFFF:,FFFFFFFFFFFFF::F::FFFF:FFFFF:FFF
@A00920:152:HGHKKDRXX:2:2104:4698:2174 2:N:0:CGCGTTCA+CTAAGCCT
GGACTACTCGGGTTTCTAATCCCGTTCGCTCCCCATGCTTTCGCCTCTCAGCGTCAGGTCAGGCCCAGCGTGTCGCCTTCGCCACTGGTGTTCCTCCGGATCTCTACGCATTTCACCACTACACCCGGAATTCCACACGCCTCTACCTGCCTCTAGCCCCGCAGTTCGGTCACGTCCTCGCCCGGTTGAGCCGGGCGCTTTCACGCGCCACTTGCAGGACCGCCTACACGCGCTTTACACCCAGTAAATC
+
FFFFFFFFFFFFFFFFFFF:FFFFFFFFFFFFFFFFFFFFFF,:FFFFFFFFFFFFFF:FFF:FFFFF:F:FFFFFFFFFFF::FFFFFF,,FFF,,FF,FFFF,FFFFFF,FFFFFFFFFFF:F:FFF:FFFFFFFF:FFFFFFF:FFFFFFFF,,:FFFFF::F:F:FFFFFFFFF:,FFFF::FFFFF,:FFFF:FFFFF:F,::F:F:FF:F:::FFFFFFFFFFF:F:F:FFFFF,FFFFFF:F:
@A00920:152:HGHKKDRXX:2:2104:12762:3364 2:N:0:CGCGTTCA+CTAAGCCT
GGACTACTAGGGTATCTAATCCTGTTTGCTACCCATGCTTTCGCTCCTCAGCGTCAGTCGAGGCCCAGAGAACCGCCTTCGCTACTGGTGTTCCTCCCGATATCTGCGCATTCCACCGCTACACCGGGAATTCCATTCTCCTCTACCAGACTCTAGTCACAGCAGTATCGACTGCATTTCCAAGGTTAAGCCTTGGACTTTCACAGCCGACTTGCTGAACCGCCTACGAGCTCTTTACGCCCAATGAGTC
+
FFFFFFFFFFFFF,FFFFFFFFFFF:FFFFFFFFFFFFFFFFFFFFFFFFFFFFFFFFFFFFFFFFFFFFFFFFFFFF:FFFFFFFFFFFF,FFFFFFFFFFFFFFFFFFFFFFFFFFFFFFFFFFFFFFFFFFFFFFFFFFFFFFFFFFFFFF,FFFFFFFFFF,FFFFFFFFFFFFFFFFFFFFFFFFFFFFFFFFF:FFFFFFFFFFFFFFFFFFFFFFFFFFFF:F,FFFFFF:FFFFFFFFF,FF
@A00920:152:HGHKKDRXX:2:2104:11650:3912 2:N:0:CGCGTTCA+CTAAGCCT
GGACTACTAGGGTTTCTAATCCTGTTTGCTCCCCACGCTTTCGTGCCTGAGCGTCAGTGTTAACCCAGGGGGCTGCCTTCGCCATCGGTGTTCCTCCACATCTCTACGCATTTCACTGCTACACGTGGAATTCCACCCCCCTCTGCCACACTCTAGCCTTGTAGTTTCAAACGCAGTTCCCAGGTTAAGCCCGGGGATTTCACATCTGTCTTAACAAACCGCCTGCGCACGCTTTACGCCCAGTAATTCC
+
FFFFFFFFFFFFFFFFFFFFFFFFFFFFFFFFFFFFFFFFFFFFFFFFFFFFFFFFFFFFF:FFFFFFFFFFFFFFFFFFFFFFFFFFFFFFFFFFFFFFFFFFFFFFFFFFFFFFFFFF:F:FFFFFFFFFFFFFFFFFFFFFFFFFFFFFFFFFFFFFFFFFFFFFFF:FFFFFFFFFFFFFFFFFFFFFFFFFFF:FF,FFFFFFFFFFF:FFFFFFFFFFFFFFFFFFF:FFF,FFFFFF:FFFFF
@A00920:152:HGHKKDRXX:2:2104:20690:4100 2:N:0:CGCGTTCA+CTAAGCCT
GGACTACAGGGGTATCTAATCCGGTTTGCTCCCCACGCTTTCGCGCCTCAGCGTCAGAACACTCCCAGAGAGCCGCTTTCGCCACTGGTGTTCCTCCCGATATCTACGCATTCCACCACTACACCGGGAATTCCACTCTCCTCTAAGTGTCTCAAGATTAGCAGTATCCAAGGGCTTCTCCCAGTTGAGCCGGGAGCTTTCACCTCAGACTTACTAATCCGCCTGCGCGCGCTTTACGCCCAGTGAATCC
+
FFFFFFFFFFFFFFFFFFFFFFFFFFFFFFFFFFFFFFFFFFFFFFFFFFFFFFFF:FFFFFFFFFFFFF,FFFFFFFFFFFFFFFFFFFFFFFFFFFFFFFFFF:FFFF:FFFFFFFFFFFFFFFFFFFFFFFFFFFFF:FF:,FFFFFFFFFFFFFFFFFFFF:FFF:FFFFF:,FFFFFFF:FF:FFF:FFFFFF,FFFFFFFFFFFFFF:FFFFFFFFF::FFFFFFFF,F::FFFFFFFFF:FFF
@A00920:152:HGHKKDRXX:2:2104:7148:4946 2:N:0:CGCGTTCA+CTAAGCCT
GGACTACAAGGGTATCTAATCCTGTTTGCTCCCCACGCTTTCGCGCCTCAGCGTCGGATCCGGCCCAGCCGGCCGCCTTCGCCACGGGTGTTCTTCCCGATCTCTACGCATTCCACCGCTACACCGGGAATTCCACCGGCCTCTACCGGTCCCCAGGTCCGCAGTCTCGGAAGCAGCCCCGGAGTTGAGCCCCGGGATTTCACCCCTGACTTGCTGCGCCGCCTACGTGCGCTTTCCGCCCAGTATTTCC
+
FFFF:FFFFFFFFFFFFFFFFFFF:FFFFFFFFFFF:FFF:FFFFFFFFFFFFF:F:FFFFFFFFFFFFFFFFFFFF,FFFFFFFFFFFFFFFFFFFFF,:FFFFFFF:F:FFFFFFFF:FFFFFFFF:,FFFFFFFFFFFFFFFFF,FFFFFFFFFFFFFFFFFFFFFFFFFFFFFFFF,FF:F,FFFFFF:F,FF:FFF,:FFF:FFFFFFFFFFFF:,:FFFF:FFFFFF,FFFFFFFFF:FFF:FF
@A00920:152:HGHKKDRXX:2:2104:21893:5118 2:N:0:CGCGTTCA+CTAAGCCT
GGACTACCAGGGTTTCTAATCCCGTTTGCTCCCCTGGCTTTCGCATCTCAGCGTCAGGTCAGGCCCAGCGTGTCGCCTTCGCCACTGGTGTTCCTCCGGATCTCTACGCATTTCACCACTACACCCGGAATTCCACACGCCTCTACCTACCTCTAGTCGCGCAGTTCGATTGCGTCCTCGCCCGGTGGAGCCGGGCGCTTTCACGCCTCACTTGCACGACCGCCTACACGCGCTTTACACCCAGTAACTC
+
FFFFFFFFFFFFFFFFFFFFFFFFFFFFFFFFFFFFFFFFFFFFFFFFFFFFFFFFFFFFFFFFFFFFFFFFFFFFFFFFFFFFFFFFFFFFFFF:FFF::FFFFF:F:FFFFF:FFFFF:FFFFFFFFFFFFF,FFFFFF,FFF:FFF:FFFF,FFFFFFFFFFFFFF:FFFFFFF:FFFFFFF,,FFFFFFFFFFF,:FF:FFF::FFFFFFFFFFF:FFFFF:FFFFFFF:FF,F,FFFFFF,F,FF
@A00920:152:HGHKKDRXX:2:2104:20916:5212 2:N:0:CGCGTTCA+CTAAGCCT
GGACTACTGGGGTTTCTAATCCTGTTTGATCCCCACACTTTCGTGCCTCAGCGTCAGTTGAAGTCTAGTAAGCAGTCTTCACTATCGGTGTTCTTGACGATATCTAAGCATTTCACCGCTACACCGTCAATTCCGCCTACCTCGGCTTCACTCAAGCCCAACAGTATCAATGCCACACTCCCGGTTAAGCCGGGATATTTCACCACAGACTTATAAGGCCGCCTAAGCACCCTTTAAACCCAATAAATCC
+
FF::FFF,FFFF:FFFF:FFFFFFFFFFFFFFFF:::FF:FF:FFFFFFFFFFFFFF:::FFFFFFFFF,FF:,F:FFFFFFFF:,FFF,FFFFFFFFFFFFFFFFFF:FFF:FFF,FFFFFF,FF:,FFFF:F,F::F,FFF:FF,F,FFFFFFF:FF,FFFFFFFF:F,:FF:F,FF,,:,FFFFF:F,,,FFFFF,F,F,:FFF,F:FFFFFF,F:F:FFFF:,FF,::F,FFF:FF,:FFFFF::F
@A00920:152:HGHKKDRXX:2:2104:6045:5760 2:N:0:CGCGTTCA+CTAAGCCT
GGACTACTAGGGTATCTAATCCCGTTCGCTCCCCGTGCTTTCGCGTCTCAGCGTCAGTTCTGCCCCAGGTCGTCGCCTTCGCCACCGGTGTTCCTCCCGATATCTGCGCATTTCACCGCTACACCGGGAATTCCGTTCTCCCCTACCTGCCTCTAGTCTGCCCGGATCGGATGCAGACCCGAGGTTAAGCCTCGAGCTTTCACCTCCGACGCGACAGACCGCCTACGAGCTCTTTACGCCCAATAATTCC
+
FFFFFFFF,FFFF::FFFFFFFFF:FFFFFFFFFFFFFF:FFFFFFFFFFFFFFFFF,FFF,FFFFFFFFFFFFFFFFFFFFFFFFFFF:FFFFFFFFFFF,FFFFFFFFFFFFF:FFFFFFFFFFFFFFFFF,FFFF:FFFFFFFFFFFFFFFFF,FFF:,FF,FFFF:F:FFF:F,FF,FFF:FF,,FFFFFFF:,FF,FF,:FFF:FFF,FFF:F:F:F:FFF:FFFFFFF:,FFFFF,F,FFFF,F
@A00920:152:HGHKKDRXX:2:2104:26973:5776 2:N:0:CGCGTTCA+CTAAGCCT
GGACTACTAGGGTTTCTAATCCTGTTTGCTCCCCACGCTTTCGCACCTCAGTGTCAGTATCAGTCCAGGTGGTCGCCTTCGCCACTGGTGTTCCTTCCTATATCTTCGCATTTCACCGCTACACAGGAAATTCCACCACCCTCTACCGTACTCTCGCTCGCCAGTTTTGGATGCGGTTGCCAGGTTGAGCCCGGGGCTTTCGCTTCGAACTTAACGTAGCACCTACGCGCGCTTTACGCCCAGTGCTGCC
+
F:FF:FFFF:F:FFFFFFF,F,FFFFFFF:F::F::,:,FF:F:FFFF:FFF::F,FF,FFFFFF,FFFFFFFF,F:FF,F,FFF,F:F::F:,FF,FF:,,:,F,,F:F,FFF,,FF,F::F,FFFF,,,F,,:,F:,,,,,:,,,F,,F,,:,F,F,F:,,F,,:FFF,:F,,F,F,,,,FFFFF,F,,,FFFF,F,,,,:,:,,F,,:,,,,F,,:,,:,F,,FFF,F,:,F,,F,,,,FF,,,,,,
@A00920:152:HGHKKDRXX:2:2104:25644:6762 2:N:0:CGCGTTCA+CTAAGCCT
GGACTACCAGGGTATCTAATCCTGTTTGCTCCCCACGCTTTCGCACCTCAGCGTCAATACCTGTCCAGCGAGTCGCCTTCGCCACTGGTGTTCTTCCGAATATCTACGAATTTCACCTCTACACTCGGAATTCCACTCGCCTCTCCAGGATTCTAGCCATCCAGTTTCAAGGGCAGTTCCGGGGTTGAGCCCCGGGATTTCACCCCTGACTTGAAAAGCCGCCTACGTGCGCTTTACGCCCAGTAATTCC
+
FFFFFFFFFFFFFFFFFFFFFFFFFFFFFFFFFFF:FFFFFFFFFFFFF:F:FFFFFFFFFFFFFF:FF,FFFFFFFFFFFFFFFFFFFFFFFFFFFFFFFFFFF:FFFFFFFFFFFFFFFFFFFFFF,FFFFFFFFFFFFFFFFF:FFFFFFFFFFFF,:F:FF::FFFFFFFFFFFFF,,:FFFFFF:FFFFFFFFFFFFFFFFFFFFF:FF:FFFFFFFFFFFF,:FFFFFFFF,FFFFFFFFFFFF
@A00920:152:HGHKKDRXX:2:2104:1325:8108 2:N:0:CGCGTTCA+CTAAGCCT
GGACTACTAGGGTATCTAATCCTGTTTGATCCCCACACTTTCGTTACTCAGCGTCAATATTGGACCAGGCAGCCGCCTTCGCCACCGGTATTCCTCCTGATATCTACGTATTTCACCACTACACCAGGAATTCTACAGCCCTCTTCCAAATTCAAGCCCAGCAGTTTCGAAAGCACTTCCACGGTTGAGCCGTGGGATTTCACACCCGACTTAAAGGGCCGCCTACACACGCTTTACGCCCAATGAATCC
+
FFFFFFFFFFFFFFFFF:FFFFFFFFFF,FFFFFFFFFFFFFFFF,FFF,FFFFFFFFFFFFFFFFFFFFFFF:FFFFFF:FFFF:FFF,FFFFFFFFFFF:FFFFFF,FFFFFFFFFFFFFFFFFFFFFFFF,:F::FFFFFF,FFF,F,FF,FF:FF,:FFFFF,F,F:FFFFF,,:FFF:FFF:FFFFFFFFFFFFFFFFFFF,FFFFFF::FF,FFFFFF,F,,FFFFFFFFFFFF:::F,:,FFF
@A00920:152:HGHKKDRXX:2:2104:23601:8516 2:N:0:CGCGTTCA+CTAAGCCT
GGACTACAAGGGTATCTAATCCTGTTTGCTCCCCACGCTTTCGCACCTCAGCGTCAATACCTGTCCAGCGAGTCGCCTTCGCCACTGGTGTTCTTCCGAATATCTACGAATTTCACCTCTACACTCGGAATTCCACTCGCCTCTCCAGGATTCTAGTCCGCCAGTTTCAAGGGCAGTTCCGGAGTTGAGCTCCGGGATTTCACCCCTGACTTAATGGACCGCCTACGCGCGCTTTACGCCCAGTAATTCC
+
FFFFFFFFFFFFFFFFFFFFFFFFFFFFFFFFFFFFFFF:FFFFFFFFFFFFFFFFFFFFFFFFFFFFFFFFFFFFFFFFFFFFFFFFFFFFFFFFFFFFFFFFFFFFFFFFFFFFFFFFFF:FFFFFFFFFFFFFFFFFFFFFFFFFF:FFFFFFFFFFFFFFFFFFFFFFFFFFFFFFFFFFFFFFFFFFFFFFFFFFFFFFFFFFFFFFFFFF:F:FFFFF,FFFFFFFFFFFFFFFF:FFFFFFFF
@A00920:152:HGHKKDRXX:2:2104:32588:8672 2:N:0:CGCGTTCA+CTAAGCCT
GGACTACTAGGGTTTCTAATCCCGTTCGCTCCCCATGCTTTCGCCTCTCAGCGTCAGGTCAGGCCCAGCGTGTCGCCTTCGCCACTGGTGTTCCTCCGGATCTCTACGCATTTCACCACTACACCCGGAATTCCACACGCCTCTACCTGCCTCTAGCCCCGCAGTTCGGTCACGTCCTCGCCCGGTTGAGCCGGGCGCTTTCACGCGCCACTTGCAGGACCGCCTACACGCGCTTTACACCCAGTAAATC
+
FFF:FFFFFFFFFFFFFFFFFFFFFFFFFFFFFFFFF:FFFFFFFFFFFFFFFFFFFFFFFFFFFFF:FFFFFFFFFFFFFFFFFFFFFFFFFFF:FFFFFFFFFFFFFFFFFFFFFFFFFFFFFFFFFFFFFFFFFFFFFFFFFFFFFFFFFFFFFFFFFFFFFFF:FFFFFFFFFFFFFFFF:F,F,FFFF:FFFFFFFF:FFFFFFFF:FF:FFFFFFFFFFFFFFFFFF:F:FFFFFFF:F:FF:F
@A00920:152:HGHKKDRXX:2:2104:6488:9251 2:N:0:CGCGTTCA+CTAAGCCT
GGACTACTGGGGTTTCTAATCCTGTTTGATCCCCACACTTTCGTGCCTCAGCGTCAGTTACAGCCTAGTAAGCTGCCTTCGCTATAGGTGTTCTTGACGATATCTAAGCATTTCACCGCTACACCGTCAGTTCCGCCAACCTCAACTTTACTCAAGTCATCCAGTATCAATGCCACCCCCCCGGTTAAGCCGGGGTATTTCAGCCCTGACTTAAATGGCCGCCTACGCGCCCTTTCAACCCAATGAGTCG
+
FFFFFFFFFFFFF,FFFF:FFFFFFFFF:FFFFFFFF:FFFFFFFFFFFFFFFFFFFFFFFFFFFFFFF:FFFFFFF,F:FFFFFFFFFF,FFFFFFFF,,FFF,,FFF:,FFF,FFF:,:,,FFFFF,,F,F,FFF:FFFFF:F:F,FF:,F:,FFF::F:FFFFFF,F:FF,FFFFFFFFFF,FF,F:FFFFFF,F,,:,FF:,,F:F,FFF,:FFF:FF:,F,FF,FFF,F,,F:FFFF,:FF,FF,
@A00920:152:HGHKKDRXX:2:2104:4517:10379 2:N:0:CGCGTTCA+CTAAGCCT
GGACTACAGGGGTTTCTAATCCGATTCGCTACCCACGCTTTCGTGCCTCAGCGTCAAGAAAGTCCCAGTAAACTGCCTTCGCATTTGGTATTCCCCTCGATATCAACGGATTTCACCCCTACACCGAGAGTTCTGTTTACCTCTGACTTCTTCTAGTGTTACCGTTTCGAATGCGATTCTGAGGTTGAGCCCCAGGATTTAACACCCGACTAATAACACCGCCTACGCACCCTTTACGCCCAGTGAATCC
+
FFFFFFFFFFFFFFFFFFFFFFFFFFFFFFFFFFFFFFFFFFFFFFFFFFFFFFFFFFFFFFFFFFFFFFFFFFFFFFFFF:FFFFFFFFFFFFFFFFFFF:FFFFFFFFFFFFFFFFFFFFFFFFFFFF:FFFFFFFFFFFFFFFFFFFFFFFFFFFFFFFFFFFFFFFFFFFFFFFFFFFF:FFFFFFFFFFFFFFFFF,FFFFF:FF:FFFFFFFFFFFFFFFFFFFFFFFFFFFFFF,FFFFF:FF
@A00920:152:HGHKKDRXX:2:2104:25165:10598 2:N:0:CGCGTTCA+CTAAGCCT
GGACTACCCGGGTTTCTAATCCTGTTTGCTCCCCCAGCTTTCGCGCCTCAGCGTCAGTGTCAGTCCAGAAGGCCGCCTTCGCCACTGGTGTTCTTCCAGATATCTACGCATTCCACCGCTACACCTGGAATTCCGCCTTCCTCTCCTGCACTCTAGATCGGCAGTTTCAAAGGCAGTTCCAGAGTTGAGCCCTGGAATTTCACCCTCGACTTACCGACCCGCCTACGCGCCCTTTACGCCCAGTGATTCC
+
FFFFF:FFFFFFFFFFFFFFFFFFFFFFFFFFFFFFFFFF:FFFFFFFFFFFFFFFFFFFFFFFFFFFFFFFFFFFFFFFFFFFFFFFFFFFFFFFFFFFFFFFFFFFFFFFFFFFFFFFFFFFFFFFFFFFFFFFFFFFFFFFFFFFFFFFFFFFFFFFFFFFFFFFFFFFFFFFFFFFFFFFFFFFFFFFFFFFF:FF:FFFFFFFFFFFFFFFFFFFFFFFFFFFFFFF:FFFFFFFFFFFFFFFFF
@A00920:152:HGHKKDRXX:2:2104:24831:10614 2:N:0:CGCGTTCA+CTAAGCCT
GGACTACTGGGGTTTCTAATCCTGTTTGCTCCCCACGCTTTCGCGCCTCAGCGTCAGTTACAGGCCAAAGAGTCGCCTTCGCCACTGGTGTTCCTCCACATCTCTACGCATTTCACCGCTACACGTGGAATTCCACTCTTCTCTCCTGCACTCAAGTCCCCCAGTTTCCAATGACCCTCCACGGTTGAGCCGTGGGCTTTCACATCAGACTTAAAGTACCGCCTGCGCGCGCTTTACGCCCAGTAATTCC
+
FFFFFFFF::F:FFF:FF,FFFFFFFFFFF:FFFFFFFF,FFF:FFFFFF,FFFFFF,FFFFFFFFFFFF:F,::FFFFFFFFFFF:,FFFFFFFFFFFFFFFFFFFFFFFFFFFF:F:FFF,FFFF:FFFF:FFFFFFFFFFF:,FFFFFFFFF:F,FF,FF:FFF,FFFFFF:FFFFFFFFFF,FFF:FFFFFF:FFFFFFFFFF:FFFFFFFF,FFFFFFF,FFFFFFF:FFFF,F:FF,F,:,FFF
@A00920:152:HGHKKDRXX:2:2104:22390:11115 2:N:0:CGCGTTCA+CTAAGCCT
GGACTACCCGGGTTTCTAATCCTGTTTGCTCCCCACGCTTTCGCACCTCAGCGTCAGTAATGGACCAGTAAGCCGCCTTCGCCACTGGTGTTCCTCCGAATATCTACGAATTCCACCTCTACACTAGGAGTTCCACTTACCTCTTCCGGACTCTAGCTTGCCAGTATCAAAGGCAGTTCCGGAGTTGAGCTCCGGGATTTCACCTCTGACTTAACAAACCGCCTACGTGCGCTTTACGCCCAGTAAATCC
+
FFFFFFFFFFFFFFFFFFFFFFFFFFFFFFFFFFFFFFFFFFFFFFFFFFFFFFFFFFFFFFFFFFFFFFFFFFFFFFFFFFFFFFFFFFFFFFFFFFFFFFFFFFFFFFFFFFFFFFFFFFFFFFFFFFFFFFFFFFFFFFFFFF:FFFFFFFFFFFFFFFFFFFFFFF:FFFFFFFFFFFFFFFF:FFFFFFFFFFFFFFFFFFFFFFFFF,FFFFFFFFFF:FF,FFFFFFFFFFFFFFF:FF:FFF
@A00920:152:HGHKKDRXX:2:2104:26359:11318 2:N:0:CGCGTTCA+CTAAGCCT
GGACTACAAGGGTTTCTAATCCTGTTTGCTCCCCACGCTTTCGTGCATGAGCGTCAGTGTCATCCCAGGAGGCTGCCTTCGCCATCGGTGTTCCTCCGCATCTCTACGCATTTCACTGCTACACGCGGAATTCCACCTCCCTCTGACGCACTCTAGCCATGCAGTCACAAATGCAGTTCCCAGGTTGAGCCCGGGGATTTCACATCTGTCTTGCATAGCCGCCTGCGCACGCTTTACGCCCAGTAATTCC
+
:FFFFFFFF:FFFFFFFFFFFFFFFFFFFFFFFFFF:FFFFFFFFFFFF::FFFFFF:FFFFFFFFFFFFFFFFFFFFFFFFFFFFFFFFFFFFFFFFFFFFFFFFFFFFFFFFFFFFFFFFFFFFFFFFFFFFFFFFFFFFFFF:FFFFFFFFFFFFFFF:FFFFFFFFFFFFFF:F::FFFFFFFFFFFFFFFFFF,FFFFFFFFFFFFFF:FFF,:F:FFFFFFFFFFFFFFFFFFF::FFFFF,FF
@A00920:152:HGHKKDRXX:2:2104:8603:12978 2:N:0:CGCGTTCA+CTAAGCCT
GGACTACTAGGGTTTCTAATCCTGTTTGCTCCCCTAGCTTTCGTGCCTCAGTGTCAGGTGTTTTCCAGGGATTCGCCTTCGCCACTGGTGTTCCACTTGATATCTACGCATTTCACCGCTACACCGAGAATTCCAGTTGCCCCTTCCGCACTCTAGCCCCGCAGTATCAGTTGACCTTTCCGAGTTAAGCCCGGAGATTTCACAATTGACTTGCGGTGGCCGCCTACGCGCCCTTTACGCCCAGTAAATC
+
FFFFFFFFFFFFFFFFFFFFFFFFFFFFFFFFFFFFFFFFFFFFFFFFFFFFFFF:FFFFFFFFFFFFFFFFFFFFFF,FFFFFFFFFFFFFFFFFFF:FFFFFFFFFFFFFFFFFFFFFFFFFFFFFFF,FFFFFFFFFFFFFFFF:FFFFFF:FFFFFFFFFFFFFFFF:FFFFFFF,FFFFFFFF,FFFFFFFFFFFFFFFFFFFFFFFF:FFFFFFFFFFFFFFFFFFFF,FFFFFFFFFFFF,FF
@A00920:152:HGHKKDRXX:2:2104:21612:13056 2:N:0:CGCGTTCA+CTAAGCCT
GGACTACCGGGGTATCTAATCCTGTTTGCTCCCCACGCTTTCGAGTCTCAGCGTCAGTATCGGTCCAGAGAGCCGTCTTCACCGCCGGTGTTCCTCCTGATATCTACGCATTTCACCGCTACACCAGGAATTCCAGTCTCCTCTCCCGCACTCAAGTCCGCCAGTGTCGACCGCACCCTCCCAGTTAAGCCGGGAGATTTCACAATCGACTTGGCGGACAGCCTACACTCGCTTTACGCCCAGTACTTCC
+
FFFFFFFFFFFFFFFFFFF:FF:FFFFFFFFFFFFFFFFFFFFFFFFFFFFFFFFFF,F,:F:,FFFFFFFFFFF::F:FFFF:FFFFFFFFFFFFF:FFF,FFFFF,FF:F,FFFFFF:FFF:F,FFFFFFFF,,FFFFFFFFFF:F,FFFF,FFF:FF,F,FF,,FF,FFFF,:F,FF:F:FF,:FFFFFFFFF,FF,FFF:F,F:,FFFF,FF:FF,FFFFF::F,F:FF:F:FFFFFFFFF,F,FF
@A00920:152:HGHKKDRXX:2:2104:15745:13510 2:N:0:CGCGTTCA+CTAAGCCT
GGACTACTCGGGTTTCTAATCCTGTTTGATCCCCACACTTTCGTGCATCAGCGTCAGTTACAGCCTAGTAAGCTGCCTTCGCTATCGGTGTTCTTGACGATATCTATGCATTTCACCGCTACACCGTCAATTCCGCCTACCTCATCTGTACTCAATCCCTGCAGTTTTTCAGGCAGCTCCCAAGTTGAGCTTGGGCATTTCACCTAAAACTTGAAGGGACGCCTACGCACCCTTTAAACCCAATAAATCC
+
FFFFFFFFFFFFFFFFFFFFFFFFFFFFFFFFFFFFFFFFFFFF:FFFFFFFFFFFFFFFFFFFFFFFFFFFFFFFFFFFFFFFFF:FFFFFFFFFFFFFFFFFFFFF,FFFFFFFF:FFFFFFFFFFFFFFFFFFFFFFFFFFFFFFFFFFFFFFFFF,FFFFFFFFFFFFFFFFF:FFFFFF,FFFFFFFFFFFF,FFFFFFF,,FF,F,FFFFFFFFFFFF:FFF,FFFFFFF:F:F::::FFF:FF
@A00920:152:HGHKKDRXX:2:2104:28782:13636 2:N:0:CGCGTTCA+CTAAGCCT
GGACTACTAGGGTATCTAATCCCGTTTGCTCCCCTGGCTTTCGCTCCTCAGCGTCAGTAATGGTCCAGAATGCCGCCTTCGCCACCGGTGTTCCTCCAGATATCTACGCATTTCACCGCTACACCTGGAATTCTGCATCCCTCTCCCGAAGTCAAGCCATCCAGTATCGGATGCAGTTCCCAGGTTGAGCCTGGGGATTTCACATCCGACTTAGTTGGCCGCCTACGAGCCCTTTACGCCCAGTACTTCC
+
FFFFF:FFFFFFFFFFFFFFFFFFFFFFFFFFFFFFFFFFFFFFFFFFF:F:FFFFFFFFFFFFFFFFF,FFF:FFFFFFFFFFFFFFFFFFF:FFFFF:,:FFFFFF:FFFFFF:FFFFFF:FFFFFF,FFFFFFFFFFFFFFF:FF,::FF:,F,F,FFFFFFFFFFF,FF::FFFFFF,FFFFFFFFFFFFF:FF:FFF,:FFFFFF:F,FFFFFF:FFFFFFFFFFF:FF::FFF,::FF,,:F:F
@A00920:152:HGHKKDRXX:2:2104:28917:14309 2:N:0:CGCGTTCA+CTAAGCCT
GGACTACAAGGGTTTCTAATCCTGTTCGCTCCCCACGCTTTCGCTCCTCAGCGTCAGGTAAGGCCCAGCAAGCCGCCTTCGCCACCGGTGTTCCTCCTGATATCTGCGCATTTCACCGCTACACCAGGAATTCCAGTCTCCCCTACCGAACTCTAGCCTGCCCGTATCGGCTGCAGGCCCGCGGTTGAGCCGCGGGTTTTCACAGTCGACGCGACAAGCCGCCTACGAGCTCTTTACGCCCAATAAATCC
+
FF:FFFFFFFFFF:FFFFFFFFFFFFFFFFFFFFFFFFFFFFF:F:FFFFFFFFFFFFFFFFFFFFFFFFFFFFFFFF:FFFFFF,FFF:FFFF:FFF:FFFFFFFFFFFFFFFFFFFFFFF:FFFFFFFFFF,FFFFFFFFFFFFFFFFFFFFFFFFFFF,FF:FFFF,FFFFFFFF::FFFFFF,::FFFFF,FFF:FFFFFFFFFFFFFFFF:,FFFFFFFFFFF,FFFFFFFFFFFF,F:F,:FFF
@A00920:152:HGHKKDRXX:2:2104:28791:14340 2:N:0:CGCGTTCA+CTAAGCCT
GGACTACCCGGGTTTCTAATCCTGTTTGCTCCCCACGCTTTCGCGCCTCAGCGTCAGAACCGGACCAGTCAGCCGCCATCGCCACTGGTGTTCTTGCGAATATCTACGAATTTCACCTCTACACTCGCAGTTCCACTAACCTCTTCCGGTCTCAAGCCATGCAGTATCGAAGGCACTTCTTTGGTTGAGCCACAGGCTTTCACCCCCGACTTACAAAGCCGCCTACTCGCCCTTTACGCCCAGTGATTCC
+
FF:FFFF,F:FFFFFFFFFFFFFF:FFFFFFFF:FFF:FFF:,FFFFFFFFFFFFFF:FFFFFFFFFFFFF:FFFFFFFF,FFFFFFFFFFFFFFFFFFFFFFFFFFFFFFFFFFFFFFF::FFFFFFFFFF,FFFFF,,FFF:FFFFFFFFFFFFFFFFFF:FF,FF,F::FFF,::FF,FFFFFFFFF,F:FF,FF:FF:F,FF:FFFF,F,FFFFFFFFFFFF,FFFFFF,FFFFF:FF,F,F:F,F
@A00920:152:HGHKKDRXX:2:2104:15664:15749 2:N:0:CGCGTTCA+CTAAGCCT
GGACTACAAGGGTATCTAATCCTGTTTGCTCCCCACGCTTTCGCTCCTCAGCGTCAGTACTGGCCCAGATCACTGCCTTCGCCATCGGTGTTCCTCCTGATATCTGCGCATTTCACCGCTACACCAGGAATTCCACGCTCCCCTACCGGACTCTAGCCAGAGCAGTATCGGATGGGATCCCAGGTTGAGCCTGGGGATTTGACATCCGACTTACTCAGCCACCTACGAGCTCTTTACGCCCAATAAATCC
+
FFFFF:F:FFFFF,FFFFFFFF:FFFFFF:FFFFFFFFFFFFFFFFFFFFFFFFFFFFFFFFFFFFFFFFFFFFFFFFFFFFFFFFFFFFFFF:FFFFFFFFFFFFFFFFFFFFFFFFFFFFFFFFFFFFFFFFFFFFFFFFFFFFFFFFFFF:FFFFFFFFFFFF,FF:FFFFFFFFFFFFF:FFFFFFF:FFFFF,FFFFFFFFF,FFFFFFFFFFFF:FFF:FFFFFFFFFFFFFFFFFFF:FF:FF
@A00920:152:HGHKKDRXX:2:2104:20166:16376 2:N:0:CGCGTTCA+CTAAGCCT
GGACTACCGGGGTATCTAATCCGGTTCGCTCCCCACGCTTTCGCGCCTCAGCGTCAGGAAAGGCCCAGAAGGCCGCCTTCGCCACTGGTGTTCCTCCCGATCTCTACGCATTTCACCACTACACCGGGAATTCCACCTTCCTCTGCCTCCCTCGAGTCCGCCAGTATCCAAAGACCTCTCCCAGTTGAGCCGGGAGCTTTCACTTCGGACTTAACGAACCACCTGCGCGCGCTTTACGCCCAATAATTCC
+
FFFFF,F:FFFFFF:FF:FFFFFFFFFFFFFFFFFFFFFFFFFFFFFFF:FFFFFFFFFFFFFFFF:FFFFFFFFFF,FFFFFFFFFFFFFFFFFFFF:,FFFFF:FFFFF:FFFFFFFFFFFFFFFF,FFFFFFFFFFFFFFFFFFFFFFFFFFFFFFFFFFF:F:FFFFFFF:FFFFFFFFF:FFFFFFFFFFFF:FFFFFFFFFFFF,F,FFFFF:,F:FFFFFF:F:F:FFFFFFFF:,FFF:FFF
@A00920:152:HGHKKDRXX:2:2104:10438:16939 2:N:0:CGCGTTCA+CTAAGCCT
GGACTACCCGGGTTTCTAATCCCGTTCGCTCCCCACGCTTTCGCATCTCAGCGTCAGATATGACCCAGGGCGCCGGCTTCCCCACTGGTCTTCCTCGGGATCTCTACACATTTCACCGCTACACCCCGAATTCTGCGCCCCTCTATCACTCTCTAGCCGAACAGTCTTGGCCGGCTTCGCCCAGTTTAGCCGGGCGCTTTCACAACCAACTTGTCCAACCGCCTACTTGCGCTTTACGCCCAGTAACTCC
+
FFFFFFFFFFFFFFFFFFFFFF,FFFFFFFFFFFFFFFF,FFFFFFFFFFFFFFFFFFFFFFFFFFFFFFFFFFFFFFFFFFFFFFFFF,FFFFFFFFF:FFFFF:FFFFFFFFFFFFFFFFFFFFFFFFFFFFF:FFFFFFFF,FFFFFFFFFFFFFFFFFFFFFFFFFFFFFFFF:FFFFFFFFFFF,FFF:F:FF:FFFFFFFFFFFFFFFF:FFFFFF,F:FFFF:FFFFF:F:FF:FFFFFFFFF
@A00920:152:HGHKKDRXX:2:2104:28031:17127 2:N:0:CGCGTTCA+CTAAGCCT
GGACTACTGGGGTATCTAATCCTGTTTGCTACCCACGCTTTCGTGCCTCAGCGTCAGTTATGGTCCAGTAAGCCGTCTACACCGCAGGTGTTCCTCCTGATATCTACGCATTTCACCGCTACACCAGGAATTCCGCTTACCTCTCCCATACTCAAGCCTTCCAGTCTTCGGCGCACCCTCCCAGTTGAGCCGGGAGATTTCACACCAAACTTAGAAGACCGCCTACGCACTCTTTACGCCCAGTAACTCC
+
FFFFFFFFFFFFFFFFFFFFFFFFFFFFFFFFFFFFFFFFFFFFFFFFFFFFFFFFFFFFFFFFFFFFFFFFFFFFFFFFFFFFFFFFFFFFFFFFFFFFFFFF:FFFFFFFFFFFFFF:FFFFFFFFFFF:FFFFFFFFFFFFF:FFFFFFFFF:FFFFFFFFFFFFFFFFFFF:FFFFFFFFFFFFFFFFFF:FFFFFFFFFFFFFFFF:F:,FFFFFFFFFFFFFFF::FF,FFFFFFFF:F,FFFF
@A00920:152:HGHKKDRXX:2:2104:10565:18411 2:N:0:CGCGTTCA+CTAAGCCT
GGACTACTCGGGTTTCTAATCCCGTTTGCTCCCCTGGCTTTCGCTCCTCAGCGTCAGTGTTGGTCCAGAATGCCGCCTTCGCCACCGGTGTTCCTCCAGATATCTACGCATTTCACCGCTACACCTGGAATTCCGCGTTCCTCTCCTGCACTCAAGCCAACCAGTATCAGACGCAGTTCCCCAGTTAAGCTGAGGGATTTCACGTCTGACTTAGTTGGCCACCTACGAACCCTTTACGCCCAGTAAATCC
+
FFFF,FFFFF:FFFFFFFFFFFFFFF,FF:FFFFFF:FF,FFFFF,FFFF:FF:FFFFFFF,FFF:FFF:FF:FFFFFFFFFFFFFF,,F:FFFFFFFFFFFFFFFFFFFFFFFFF,,FFF,,:FFFFFFFFFFFF:FF:FF:FFFFFFFFFFFFF,FFFF:FFFF,F::F,FFF:F,F,FFFFFFF,:F:FFFF,F,FFFFF,FFFFFF,FF,,FFFF:,,FFFFFFF,FF:F:F:,,FF,F,FF,:F,
@A00920:152:HGHKKDRXX:2:2104:30906:18881 2:N:0:CGCGTTCA+CTAAGCCT
GGACTACCGGGGTATCTAATCCTGTTTGCTCCCCACGCTTTCGTGCCTCAGTGTCAGTGCTGGTCCAGGTGGCCGCCTTCGCCACAGATGTTCCTCCCGATCTCTACGCATTTCACTGCTACACCGGGAATTCCACCACCCTCTACCGCACTCCAGCTGTGCAGTCACAAGTGCAGTTCCCAGGTTAAGCCCGGGGATTTCACACCTGTCTTGCACAACCGCCTGCGCACGCTTTACGCCCAGTAATTCC
+
FFFFFFFFFFFFFFFFFFFFFFFFFFFFFFFFFFFFFFFFFFFFFFFFFFFFFFF:FF:FFFF:FFFFFFFFFFFFFFFFFFFFFFFFFFFFF,F,FFFFFFFFFFFFFFFF:FFFF:FFFFFFFFF,F,:FFFF:,,FF:FFF,FFF:FFFF:FFFF:FFFFFFF:F:FFFFFFFFFF,,,FFFFFFFF,F:FFFF,FFFFF:FFFFFFFF,,FFF,FFFFFF,FFF:FFFFFF:FFFFF,FFFFFFFF
@A00920:152:HGHKKDRXX:2:2104:4652:19257 2:N:0:CGCGTTCA+CTAAGCCT
GGACTACTGGGGTATCTAATCCTGTTTGCTACCCACGCTTTCGGGTCTGAGCGTCAGTACATGACCAGGAAGCCGCCTTCGCCACCGATGTTCCTCCTGATATCTACGCATTTCACCGCTACACCAGGAATTCCACTTCCCTCTTCAGTACTCAAGCCATGCAGTATCGGATGCACTTCCTGGGTTGAGCCCAGGGCTTTCACATCCGACTTACACAGCCGCCTACACCCGCTTTACGCCCAGTAATTCC
+
FFFFFFFFFFFFFFFFFFFFFFFFFFFFFFFFFFFFFFFFFFFFFFFFFFFFFFFFFFFFFFFFFFFFFFFFFFFFFFFFFFFFFFFFFFFFFFFFFFFFFFFFFFFFF:FFFFFFFFFFFFFFF,FFF:FFFFFFFFFFFFFFFFFFFFFFF:FFFFFFFFFFFFFFFFFFFFFFFFFFFFFF:FFFFFFF,FFFFFFFFFFFFFFFFFFFFF,FFFFFFFF:F:FFFFFFFFFFFFFFFFFFFFFFFF
@A00920:152:HGHKKDRXX:2:2104:31656:19460 2:N:0:CGCGTTCA+CTAAGCCT
GGACTACCCGGGTATCTAATCCCGTTTGCTCCCCTGGCTTTCGCGCCTCAGCGTCAGTGTCGGTCCAGAATGCCGCCTTCGCCACCGGTGTTCCTCCAGATATCTACGCATTTCACCGCTACACCTGGAATTCCACATTCCTCTCCCGAACTCAAGCCCACCAGTATCAGACGCAGTTCCCCGGTTGAGCCGGGGGATTTCACGTCTGACTTAGCAGGCCGCCTACGCGCCCTTTACGCCCAGTAATTCC
+
FFFFFF:FFFFF::FFFFFFFFF,:,F:FFFF:FFFF:FFFFFFF:FFF:FF,FF:FFFFFFFFFF,,FFFFFF:FFFFFF:FFFFFFFFFFFFF:FFFFF,,F:FF:F:FFFFFFF,:FFFFFFFFFF:,FFFF:FFFF,FFFFFF,FF::FF:,F,FFFFF,FFFFF:FFFF,FFFF:FFFFFFFF,FFFF,FFFFFFF:FFFFFFFFF::,FFF:FFFF:FFF:F:FFFF:FF:FFFFFF:F,FFF,
@A00920:152:HGHKKDRXX:2:2104:32958:20118 2:N:0:CGCGTTCA+CTAAGCCT
GGACTACTAGGGTTTCTAATCCGGTTCGCTCCCCACGCTTTCGCGCCTCAGCGTCAGTAATCGCCTGGAAAGCCGCTTACGCCTCTGGTATTCCTCCCGATATCTACGCATTTCACCACTCCACCGGGAATTCTACTTTCCTCTGCGACACTCAAGCCTTCCAGTATCCACAGACTCCTCCCAGTTAAGCCAGGAGATTTCACCATAGACTTAGAAAGCCGCCTACGCGCGCTTTACGCCCAGTAAATCC
+
FFFFFFFF:FFFFFFFFFFFFFFFFFFFFFFFFFFFFFFFFFFFFFFFFFFFFFFFFFFFFFFFFFFFFFFFFFFFFFFFFFFFFFFFFFFFFFFFFFFFFFFFFFFFFFFFFFFFFFFFFFFFFFFFFFFFFFFFFFFFFFFFFFFFFFFFFFFFFFFFFFFFFFFFFFFFFFFFFF:FFFFFFFFFFFF:FFFF:FFFF,FFFFFFFFFFFFFFFFFFFFFF,:F:F:FFFF:FF:FFFFFFF:FFFF
@A00920:152:HGHKKDRXX:2:2104:18385:20149 2:N:0:CGCGTTCA+CTAAGCCT
GGACTACTCGGGTTTCTAATCCTGTTTGCTCCCCACGCTTTCGCGTCTCAGCGTCAGTATTGGTCCAGAAAGCCGCCTTCGCCGCTGGTGTTCCTCCCGATATCTACGCATTTCACCGCTACACCGGGAATTCCACTTTCCTCTCCCATACTCTAGCCGACCAGTTTCCAGCGCACTTCCGGGGGTGAGCCCCGGGCTTTCACACCAGACTTAATCGGCCGCCTACACGCGCTTTACGCCCAGTAATTCC
+
FFF,FFFF:F:,FFFFFF,FFFFF:F:F::FFFFFFFFFFFFFFFFFFFF,:FFF:F:FFFFFFF:F:FFFF,FFFFFFF,FFFF,FFFFFF,FFFFF,,FFFFFFFFFFFF:,,:F,FFFFFF:F:FFFFFFFF::FF:FFFFFFFFFFFFFF:F:::FFFFFFFFF:FF,FFFFF:::,FF,FFF:F:F,:F,:F:::FFFFF,F:F:FFFFFFFFFFFFFF::F:F,F,F,FFF,,:FFFFFF,FF:
@A00920:152:HGHKKDRXX:2:2104:31367:20275 2:N:0:CGCGTTCA+CTAAGCCT
GGACTACTGGGGTATCTAATCCTGTTTGCTCCCCACGCTTTCGCGCCTCAGCGTCAGATACGGTCCAGGTCGCCGCCTTCGCCACCGGTGTTCTTCCCAATATCTACGAATTTCACCTCTACACTGGGAATTCCACGACCCTCTCCCGTCCTCAAGACCAGCAGTCTCAAAGGCCATTCCGAGGTTGAGCCCCGGGATTTCACCCCTGACTTGATGGTCCGCCTACACGCCCTTTACGCCCAGTAATTCC
+
FF:FFFFFFFFF,FFFFFFFFFFFFFFFFFFFFFFFFFFFFFFFFFFFFFFFFFFF:FFFFFFFFFFFFFFFFFFFFFFFFFFFFF:FFFFFFFFFFFFFFFFFFFFFFFFFFFFFFFFFF:FFFFFFFFFFFFFFFFFFFFFFFFFFFFFFFFFFFFFFFFF:FFFFFFFFFFFFFFFFFFFFFFFF:FFFFFF:F:FFFFFFFFFFFFFF:F:FFFF:FFFF,FFFFFFFFFFFFFFFFFFFFFFFF:
@A00920:152:HGHKKDRXX:2:2104:21350:20337 2:N:0:CGCGTTCA+CTAAGCCT
GGACTACCAGGGTATCTAATCCCGTTTGCTCCCCTGGCTTTCGCGCCTCAGCGTCAATACCGGTCCAGGATGCCGCCTTCGCCACCGGTGTTCCTCCAGATATCTACGCATTTCACCGCTACACCTGGAATTCCACATCCCTCTCCCGGATTCGAGCCTGCCAGTCTCGGACGCAGTTCCCGGGTTGAGCCCGGGGATTTCACGTTCGACTTAACAGGCCACCTACGCGCCCTTTACGCCCAGTAATTCC
+
FFFFFFFFFFFFFFFFFFFFFFFFFFFFFFFFFFFFFFFFFFFFFFFFFFFFFFFFFFFFFFFFFFFFFFFFFFFFFFFFF:FFFFFFFFFFFFFF:FFF,FFFFFFFF:FF:FFFFFFF:F:FFFFFF,FFFF,F:FFFFFFFFFFFFF,FFFFFFFFFFFFFFFFFFFFFFFFFFFFFFFFFFFF:FFFFFFFFFF,FFFFFFFFFF:FFF:FFFFFFFFF:,:FFFFFFF:,:FFFFFFFF,F:,F:
@A00920:152:HGHKKDRXX:2:2104:3748:20979 2:N:0:CGCGTTCA+CTAAGCCT
GGACTACTCGGGTATCTAATCCTGTTTGCTCCCCACGCTTTCGTGCATGAGCGTCAGTGTTGGCCCAGAAGGCTGCCTTCGCCATCGGTGTTCCTCCACATCTCTACGCATTTCACCGCTACACGTGGAATTCCACCTTCCTCTGCCATACTCCAGCACCGTAGTTTCGAGCGCAGTTCCCAAGTTAAGCTCGGGGCTTTCACACTCGACTTGCGACGCCGCCTGCGCACACTTTACGCCCAGTAATTCC
+
FFFF:FFFFFFFFFFFFFF:FFFFFFFFFFFFFFFFFFF,FF:FFFF:FF:F:FFFFFFFFFFFFFFFFFF:,FFF:FFF:FFFFFFF:F,FFFF:FFFF:F:FFFFFFFFF:FFF:FFFFF::FFFF:FF:,FFFFFFFFFFFFFF:FF:FFF:FFFFFFFFFFFFFFFFFFF:FFFFF,FFFFFFFFFF::FFFFF,:F:FFFFFFFFF:FFFFFF,F::FF:FF:FFFFFFF:FF:FFFF,:F,:FF
@A00920:152:HGHKKDRXX:2:2104:9688:21245 2:N:0:CGCGTTCA+CTAAGCCT
GGACTACTGGGGTATCTAATCCTGTTTGCTCCCCACGCTTTCGCGTCTCAGCGTCAGTTGCTGTCCAGAAGGCCGCCTTCGCCACCGGTGTTCCTCTCGATATCTACGAATTTCACCTCTACACCGAGAATTCCGCCTTCCTCTCCAGAACTCAAGCTTGGCAGTTTCGAATGCACTTCCTAGGTTAAGCCCAGGGCTTTCACATCCGACTTGCCGAGCCGCCTACACGCGCTTTACGCCCAGTAATTCC
+
FFFFFFFFFFFFFFFFFFFFFF,FFFFFFFFFFFFF:F:FFFFFFFFFFFF:FFFFFFFFF:FFFFFFF,FFFFFFF:FFFFFFFFFFFFFFFFF:FFFFFFFF,FFFFFFFFFFFF,FFFF:FFFF:F,FFFFFF:FFFFFFFFFFF:FFFF,FFFFFFF,FFFFFFFFFF,FF:F,FFFFFFFFFFFFFFFFFFFFFFFFF:FFFFFFFFFFFFFFFF:FF:FFFFFFFF:,FFFFFFFFFF,F:FFF
@A00920:152:HGHKKDRXX:2:2104:8043:21527 2:N:0:CGCGTTCA+CTAAGCCT
GGACTACCGGGGTTTCTAATCCTGTTTGCTCCCCACGCTTTCGCGCCTCAGCGTCAATACCGGACCAGGATGCCGCCTTCGCCACCGGTGTTCCTCCAGATATCTACGCATTTCACCGCTACACCTGGAATTCCACAACCCACTCCAGGAATCAAGACTGCCCAGACAGGACGCCATTCCCCAGGTTAGCACGGGGCGTTTCCGATCGCCGTAACAGACCGCCTAACCGCCCTTTACGCCCCGAAATACC
+
FFFFFFFFFFFFF:FFFFFFFFFF:F,FFFFFFFFFFFFFFFFF,FFFFFFFFF:FFF,FF,F,F:FF:F,F:FFFFFF:FFF,F:FFFFF:FF,FFFFFFF:FF,FFFFF,FF,FFFFFFFFFF,FFFF:FFFFFF,FFF,FFFF,,F::FFFF:,F:,F,:,,:,:,:,F,,,,:F:,F,:F:,:,,,,FF:F,::F:,,::::F,,,,F,:F,:,:F,,F,,,,FFFF,:,FF,,,FFF,,FF,F,F
@A00920:152:HGHKKDRXX:2:2104:10384:21574 2:N:0:CGCGTTCA+CTAAGCCT
GGACTACCAGGGTTTCTAATCCTGTTTGCTACCCACGCTTTCGCGTCTCAGCGTCAGTATCCGTCCAGATGGTCGCCTTCGCCACCGGTGTTCCTCCCGATATCTACGAATTTCACCTCTACTTCGGGAATTCCACCATCCTCTCCGGTACTCGAGCCATGCAGTTTCGGGCGCACTTCCTCAGTTGAGCTGAGGGCTTTCACACCCGCCTTGCAAAGCCGCCTACACGCGCTTTACGCCCAATAATTCC
+
FFFFFFFFFFFF:F:FFFFFFFFFFFFFFFFFFFFFFFF:FFFFFFFFFFFFFFFF:FF::FFFFFFFF:FFFFFFFFFFFFF:FFFF:FFFFFFFFFFFFFFFFFFFFFFFFFFFFFFF:FFFF:,FFFFFFFFFFFFFFFFFFFFFF,:FFFFFFF,F:FFFFFFF::FFFFFF:,FFFF,,FFF,FFFFFF:FFFF,FF:FF:FF::FFFF:FFFFF,FFF:FFFFFFFFFFFF,FFF,,,FFF,:F
@A00920:152:HGHKKDRXX:2:2104:30038:22451 2:N:0:CGCGTTCA+CTAAGCCT
GGACTACAGGGGTTTCTAATCCTGTTTGCTCCCCACGCTTTCGCACCTCAGCGTCAGTACCGGGCCAGTGAGCCGCCTTCGCCACTGGTGTTCTTGCGAATATCTACGAATTTCACCTCTACACTCGCAGTTCCACTCACCTCTCCCGGACTCGAGACCCTCAGTATCAAAGGCAGTTCTGGAGTTGAGCTCCAGGATTTCACCCCTGACTTAAAGATCCGCCTACGTGCGCTTTACGCCCAGTGATTCC
+
FFFF:FFFFFFFFFFFFFFFFFFFFFFFFFFFFFFFFFFFFFFFFFFFFFFFFFFFFFFFFFFFFFFFFFFFFFFFFFFFFFFFFFFFFFFFFFFFFFFFFFFFFFFFFFFFFFFFFFFFFFFFFFFFFFFFFFFFFFFFFFFFFFFFFFFFFFFFF:FFFFFF:FFFFFFFFFFFFFFFFFFFFFFFFFFFFFFFFFFFFFFFFFFFFFFFFFFFFFFFFFFFFFFFFFFFFFFFFFFFFFFFFFFFFF
@A00920:152:HGHKKDRXX:2:2104:10104:22592 2:N:0:CGCGTTCA+CTAAGCCT
GGACTACTGGGGTATCTAATCCCGTTCGCTCCCCATGCTTTCGCCTCTCAGCGTCAGGTCAGGCCCAGCGTGTCGCCTTCGCCACTGGTGTTCCTCCGGATCTCTACGCATTTCACCACTACACCCGGAATTCCACACGCCTCTACCTGCCTCTAGCCCCGCAGTTCGGTCACGTCCTCGCCCGGTTGAGCCGGGCGCTTTCACGCGCCACTTGCAGGACCGCCTACACGCGCTTTACACCCAGTAAATC
+
FFFFFF:FF:FFF:::FFF:FFFFFFFFFFFFFFFF,FFF:F:FFFF:FFF:F::FF:FF,:,:F:F:FF:FFFFF,:F,FFFF:F::FFFF:FF,FFF:FFFF:,FFFFFFFF,FF:FFFFFFFFFFFFFFF,FFFFF:FFFFFFFFFFFFFFFFFFFFFF:F,FFFFFFFFFFFF:F::FF:F,FFFF:FFFFFFFFFFFFF:FFFF:FFFFFFFFF,FFFFFF,,FFFFFFFFFFFF,FF,FF::FF
@A00920:152:HGHKKDRXX:2:2104:27181:22764 2:N:0:CGCGTTCA+CTAAGCCT
GGACTACTGGGGTTTCTAATCCAGTTTGCTCCCCACGCTTTCGTGCCTTAGTGTCAGGAACGAGCCAGTCGCCTGCCTACGCCATCGGTGTTCCTCCCTATATCTACGGATTTCACTCCTACACAGGGAATTCCAGCGACCTCTCTCGTCCTCTAGCTTAGCAGTTCAAATAATGGATATGGGGTTGAGCCCCACGCTTTCACTATTTGCTTACTATGCCACCTACGCAACTCTTTACGCCCAGTAATTC
+
FFFFFFFFFFFFFFFFFFFFFFFFFFFFFFFFFFFFFF:FFFFFFFFFFFFFFFFFFF:FFF,FFFFFFFFFFFFFFFFFFFFFFFFFFFFFFFFFFFFFFFFFFFFFFFFFFFFFFFFFFFFFFFFFFF:FFFFFFFFFFFFFFFFFFFFFFFFFFFFFFFFFFFFFF:FFFFFFFFFFFFFFFFFFFFFFFFFFF:FFF,FFFFFFFFFF,FF:FFFFFFFFFF:FFFFFFFFFFFFF,FFFF:,,FF
@A00920:152:HGHKKDRXX:2:2104:22001:23406 2:N:0:CGCGTTCA+CTAAGCCT
GGACTACAGGGGTTTCTAATCCTGTTTGCTCCCCACGCTTTCGTGCATGAGTGTCAGTGTTGGCCCAGGAGGCTGCCTTCGCCATTGGTGTTCCTCCACATCTCTACGCATTTCACCGCTACACGTGGAATTCCACCTCCCTCTGCCACACTCTAGCCACGTAGTTTCGAGCGCAATTCCCAAGTTAAGCCCGGGGCTTTCACACTCGACTTGCGCGGCCACCTGCGCACACTTTACGCCCAGTAATTCC
+
FF:FFFFFFFFFFFFFFFFFFFFFFFFFFFFFFFFFFFFFFFFF:FF:F:FFFFFFF:FFFFFFFFFFFF:FFFFFFFFFFFFFFFFFFF:F:FFFFFFFFFFFFFFFFF,FFFFFFF:F:FFFFFFFF:,:FFFFFFFFFFFFFFFFF:FFFFFFFFFFFFFFFF::F:FFFFFFFFFFFFFFFFFFFFFFFFFFF:,FFFFFFFFFFFFF,F:FFFFFF,F:FFFFFFFFFFF:FFFFFFFF:FF,,F
@A00920:152:HGHKKDRXX:2:2104:27715:23625 2:N:0:CGCGTTCA+CTAAGCCT
GGACTACTGGGGTTTCTAATCCTGTTTGATCCCCACGCTTTCGTGCCTCAGTGTCAATATTCGTGTAGCCAGCTGCCTTCGCAATTGGTGTTCTATGTCATATCTAAGCATTTCACCGCTACATGACATATTCCGCTAACCTCCACGATATTCAAGACTGATAGTATCAATGGCAGTTCCCAAGTTAAGCTCGGGGATTTCACCACTGACTTTCCAACCCACCTACGCACCCTTTAAACCCAGTGAATCC
+
FF:FFFFFFFFFFFFFFFFFFFFFFF:FFFFFFFFFFFFFFFFFFFFFFFFFFFFFFFFFFFFFF:::FFFFFFFFFFFFFFF,FFFFFFFFF:FFFFFFFFFFFFFFFFFFFFFFFFFFFFFFF:FFFFFFFFFFFFFFFF:FFFF:F,F:FFFFFFFFFFFFF:FFFFFF:FFFFFFFFFFFFFFF:FFFFFFFFFFFFFFFFFFFFFF:FFFFFFFF:FFF,F:FFFFFFFFFFFFFF,:,F:,FFF
@A00920:152:HGHKKDRXX:2:2104:32325:24064 2:N:0:CGCGTTCA+CTAAGCCT
GGACTACTGGGGTTTCTAATCCCGTTCGCTCCCCGTGCTGTCGCGTCTCAGCGTCAGTTACAGGCCAAAAAGTCGCCTTCGCCACTGGTGTTCCTCCACATCTCTACGCATTTCACCGCTACACCTGGAATTCCACATCCCTCTCCCGGATTCAAGCCCGCCAGTATCGGACGCAGTTCCTCGGTTAAGCCGAGGGATTTCACGTCCGACTAAGCGGGCCGCCTACGCGCCCTTTACGCCCAGTAATTCC
+
FFFFFFFFFFFFFFFFFFFFFFFFFFFFFFFFFFFFFFFFFFFFFFFFFFFFFFFFFFFFFFFFF::F:FFFFFFFFFFFFFFFFFFFFFFFFFFFFFFFFFFFFFFFFFFFFFFFFFFFFFFFFFFFFFFFFFFFFFFFFFFFFFFFFFFFFF:FFFFFFFFFFFFF:::FFFFFFFFFFFFFFFFFFFFFFFFF::FFFFFFFFFFFFF,FFFFFFFFFFFFFFFFFFFFF,FFFFFFFFFF:FFFFF
@A00920:152:HGHKKDRXX:2:2104:19723:25003 2:N:0:CGCGTTCA+CTAAGCCT
GGACTACTGGGGTTTCTAATCCTGTTTGATCCCCACACTTTCGTGCCTCAGCGTCAGTTACAGCCTAGTAAGCTGCCTTCGCTATAGGTGTTCTTGACGATATCTAAGCATTTCACCGCTACACCGTCAATTCCGCCTACCTCATCTGTACTCTAGCCCATCAGTATCAATGCCACCCTCCCGGTTAAGCCGGAATATTTCAGCACTGACTTAATAGGCCGCCTACGCACCCTTTAAACCCAATAAATCC
+
:FF:FFF,FFFF::FFFFFFFFFFFFFFFFFFFFFFFFFFF:FFFFFFFFFFFFFF,,:F:FF,FF,FFF:F:FFFFFFFFFFFFFFFF:FF,FFFFFFFFFFFFFFFFFFFFFFFFFFFF:F::,::FF::FF,FFFFFFFFFFFF,F,FFFFF:FFFFFFFFF,F,FF,:,FFF,F,:FF,FFFFF,F,,FF,F:F:FFFF:FFFFFFFFFFF:FFFFFFF::,F:FFFFFFF:FF:FFFFFFFF,FF
@A00920:152:HGHKKDRXX:2:2104:1940:25238 2:N:0:CGCGTTCA+CTAAGCCT
GGACTACTAGGGTATCTAATCCTGTTTGCTACCCACGCTTTCGCTCCTCAGCGTCAGTTACGGCCCAGAGCGGCGCCTTCGCCACTGGTGTTCCTCCTGATATCTGCGCATTTCACCGCTACACCAGGAATTCCCCGCTCCCCTACCGTACTCAAGTCACAGCAGTATCGGGTGGCCTCTCTGGGTTGAGCCCAGAGTTTTCACACCCGACTTACTGAACCGCCTACGAGCTCTTTACGCCCAATAAATC
+
FFFFFFFFFFFFFFFFFFFFFF:,FFFFFFFF:FFFFFFFFFFF,:FFF,F:FFFFFFFF:FFFFFFFF:F:F:FF,FFFFFFF,FFFFFFFFFFFFF:FFFFFFFFFFF,FFFFFFFFF:FFF::FF:FFFFFF,,,FFFFFFFFF:,FFFFF:FFFF,FF:FFFF:F:FFF:FFFFF:FFFFFF:FFFFF,FFFFFF,,FFFFF,FF,FFF:F,FF,FFFF:F,FFFFF,F,F:FF:FF:FFFFF:FF
@A00920:152:HGHKKDRXX:2:2104:6352:25238 2:N:0:CGCGTTCA+CTAAGCCT
GGACTACTGGGGTTTCTAATCCTGTTTGCTCCCCACGCTTTCGCACCTCAGCGTCAGTATCAGTCCAGCGAGTCGCCTTCGCCACTGGTGTTCCTCCGAATATCTACGAATTTCACCTCTACACTCGGAATTCCACTCGCCTCTCCTGACCTCCAGGCCTGCAGTCTATAAGGCAGTTCCCGGGTTGAGCCCGGGGATTTCACCCCATACTTACAGACCCGCCTACGTGCGCTTTACGCCCAGTAATTCC
+
FFFFFFFFFFFFFFFFFFFFFFFFFF:FFFFFFFFFFF,FFFFFFFFFFFFFFFF:FFFFFFFFFF:FFFFFFFFFFFFFFFFFFFFFFFFFFFFFFFFFFF:FFFFF:FFFFFFFFFFFFFFFF:FFFF:FFFFFFFFFF:FFFFFF,FFFFFFFFFFFFF:F:FFFF:FF:F,F::FFFFF:,:FFFFFFFFFFF,FF,F,FFFF,FFFFFF,FFF,FFF:FFFFFFFFFF,F:FFF:FFFFF:FF:F
@A00920:152:HGHKKDRXX:2:2104:9706:25942 2:N:0:CGCGTTCA+CTAAGCCT
GGACTACCGGGGTTTCTAATCCTGTTTGCTCCCCACGCTTTCGTGCCTCAGCGTCAGTGACTGTCCAGCAGGCCGTCTACACCGCGGGTGTTCCTCCTGATATCTACGCATTTCACCGCTACACCAGGAATTCCGCCTGCCTCTCCAGTACTCTAGCGACCCAGTTTCCGGCGCACCCTCCCAGTTAAGCCGGGAGATTTCACACCAGACTTGGGCCACCGCCTACGCACGCTTTACGCCCAGTAACTCC
+
FFFFFFFFFFFF:FFFFFFFFFFFFFFFFFFFFFFFFFFFFFFFFFFFF::FFFFFFFFFFFFFFFFFF:FFFFFFFFFF:FFFFFFFFFFFFFFFFFFFFFFFFFFFFFFFFFFFFFFFFFFFFFFFFFFFFFFFFF:FFFF:FFFFFFFFF:FFFF:FFFFFFFFFFFFFFFFFFFFFFFFFFF:FFFFFFFFF:FFFF:FFFFFF:FFFFFFFFFFFFFFF,FFFF:FF:FFFFFFFFFFFF:FFFF
@A00920:152:HGHKKDRXX:2:2104:24623:26569 2:N:0:CGCGTTCA+CTAAGCCT
GGACTACTCGGGTTTCTAATCCTGTTTGATCCCCACACTTTCGAGCCTCAGTGTCAGTTATAGTTTCGTCAGCTGCCTTCGCAATCGGTGTTCTATGACATCTCTATGTATTTCACCACTACATGTCATATTCCGCCAACGGCATCTATACTCAAGCCCTGCAGTATCAATGGCAATTTCTGGGTTAAGCCCAGAGATTTCACCACTGACTTACAATGCCACCTACGCTCCCTTTAAACCCAATGAATCC
+
FFFFFFF,FFFFFFFFFFFFFFFFFFFFFFFFFFFFFFFFFFFFFFFFFFFFFF:FFFFFFFFFFFFFF:FFFFFFFF:FFFFFFFFFFFFFFFFFFFFFFFFFFFFFFFFFFFFFFFFFFFFFFFFFFFFFF,FFFFFF:FFFFFFFFFFFFFFFFFFF:FFFFF::FF:::FFFFF:FF,FFFFF,F:FFFFFFFFFF,FFF:F:FFF:F:FFF,:F:FFFFF,:F:FFFFFFFF:F:FFFF,F:F:F
@A00920:152:HGHKKDRXX:2:2104:20220:26710 2:N:0:CGCGTTCA+CTAAGCCT
GGACTACCAGGGTTTCTAATCCTGTTTGCTCCCCACGCTTTCGCGCCTCAGCGTCAGAACCGGACCAGTAAGCCGCCTTCGCCACTGGTGTTCTTGCGAATATCTACGAATTTCACCTCTACACTCGCAGTTCCACTTACCTCTTCCGGTCTCAAGCCAGACAGTATCGAAGGCAATTCTGTGGTTGAGCCACAGGCTTTCACCCCCGACTTATCAAGCCGCCTACGCGCCCTTTACGCCCAGTGATTCC
+
FFFFFFFFFFFFFFFFFFFFFFFFFFFFFFFFFFFFFFFFFFFFFFFFFFFFFFFFFFFFFFFFFFFFFF,FFFFFFFFFFFFF:FFFFFFFFFFFFFFFFFFFFFFFF,FFFFFFFFFF:FFFFFFFFFFFFFFFFFF:F:FFFFFFFFFFFFFFFFFFFF,FFF:FFFFFFFFFFFFFFF,FFFFFFFFFFFFFFFFFFFFFFFFFFFFFFF:FFFFFFFFFFFFF:FFFFFFFFFFFFFFFFFFFFF
@A00920:152:HGHKKDRXX:2:2104:17155:26976 2:N:0:CGCGTTCA+CTAAGCCT
GGACTACTGGGGTATCTAATCCTGTTTGCTCCCCACGCTGTCGCGCCTCAGTGTCAGCCATACTGCCCAGCAGGCCGCCTTCGCCACCGGTGTTCTTCCGGATCTCTACGCATTCCACCGCTACACCCGGAATTCCACCCGCCTCTACAGTGCTCGAGCTCGACAGTTCGCACGGCCGACTCGGGGTTGAGCCCCGAGCTTTCACCGCACGCTGATCGTGCCACCTACGCGCCCTTTACGCCCAGTGATT
+
FFFFFFFFFFFFFFFFFF,F:F,FFFFFFFFFFFFFFFFF,FFFFFFFFFFFFFFFFFFFFFFFFFFFFFF:FFFFFFFFFFFFF:FFF:FFFFFFFFFFFFFFFFFFFFFFFFFFFFFFFFFFFFFFF:FFFFFFFFFFFFFFFFFFFFFFFF:FFFFFFFFFFFFFFFFFFFFFFFFFFFFFFFFFFFFFFFFF:FFFFFFFFFFF:FF:FF:,FFFF:FFFFFFFFFFFFFF:FFFFFF:FFFF:FF
@A00920:152:HGHKKDRXX:2:2104:18078:27007 2:N:0:CGCGTTCA+CTAAGCCT
GGACTACAGGGGTATCTAATCCTGTTTGCTCCCCACGCTGTCGCGCCTCAGCGTCAGCCACTGCCCAGCAGGCCGCCTTCGCCACCGGTGTTCTTCCGGATCTCTACGCATTCCACCGCTACACCCGGAATTCCACCTGCCTCTACAGTGCTCAAGTGAAGCAGTTCGCACGGCCGATCCGGGGTTGAGCCCCGGACTTTCACCACACGCTTACCCCACCGCCTACGCGCCCTTTACGCCCAGTGATTCC
+
FFFFFFFFFFFFFFFFFFFFFFFFFFFFFFFFFFFFFFFFFFFFFFFFFFFFF:FFFFFFFFFFFFFFF:F:F,FFF,FFFFFFFFFFFF,FF:FFFFFF:FFF:FFFF:FFFFFFFFF,FFFFFFFFFFFFFFFFFFFFFFF:FFFFFFFFFF:FFFFFFFFFFFFFF,FFFFFFFFFF:::FFFFFFFFF,FFFFF,FFFFFFF:FFF,,,FFFFFFFFFFFFFF,FFFFFFFFFFFFFF,FFF,FFF
@A00920:152:HGHKKDRXX:2:2104:12671:27946 2:N:0:CGCGTTCA+CTAAGCCT
GGACTACCGGGGTATCTAATCCCGTTTGCTCCCCTGGCTTTCGCGCCTCATCGTCAGTGTCAGCCTAGAAACCCGCCTTCGCCTCAGGTGTTCCTCATGATATCTACGCATTTCACCGCTACACCAAGAATTCCGATTGCCCTTTCTGCACTCTAGCACTGCAGTATCAGCTGGCCGTTCCGAGTTAAGCTCGGAGATTTAACAGCTGACTTACCGCGCCGCCTACGCTCCCTTTACGCCCAGTAAATCA
+
FFF:::F,FFF,:FF,,FFFFFF,:,F,FFFFFF::F,F,FFF,FF:FFF,F,FFF:FFFFF,,FF,,,F::,F:FFFFF:::FFFF:FFFFFF,:,,FFFFFFFFF,,:,F::FFFFFFFF:FFFFF,F,FF:,FFFFFF:F,FF:FFF:,,,FF,FFFFFFFF,:,F:,:FFF,,,,FFFFF::FFFF:,FF:,FF,F,FFF:,F,:FF,FFF,FFF:F,FFF,F:,F,FF:,F:FFFF:,,:FFFF,
@A00920:152:HGHKKDRXX:2:2104:24288:28056 2:N:0:CGCGTTCA+CTAAGCCT
GGACTACCAGGGTTTCTAATCCTGTTCGCTCCCCACGCTTTCGCACCTCAGCGTCAGATCAGGCCCAGCCAGCCGCCTTCGCCTCCGGTGTTCTTCCGGATCTCTACGCATTCCACCGCTACACCCGGAATTCCGCTGGCCTCTGCCTGTCTCCAGCCCCCCAGTATCCCCGGCTTGCTCGGGGTTGAGCCCCGGCCTTTCACCATGAGACTTAACGGGCCGCCTACGTGCGCTTTACGCCCAATAATTC
+
FFFFFFFFFFFFFFFFFF:FFFFFFFFFFFFFFFFFFFFF:FFFFFFFFFFFFFFFFFFFFFFFFFFFFFFFFFFFFFFFFF:FFFFFFF,F:FFFFFFFFFFFFFFFFFFFFFFFFFFFFFFF:FFFF:FFFFFFFFFFFFFFFFFFFFFFFFFFFFFFFFFFFFFFFFFFFFFFFF:FFFFFFFFFFFFFFF:FFFFFFFFFFFFFFFFFFF:FFFFFFFFFFFFF:FFFF,F:FF:FFF,FFFFFFF
@A00920:152:HGHKKDRXX:2:2104:28574:28682 2:N:0:CGCGTTCA+CTAAGCCT
GGACTACTCGGGTATCTAATCCTGTTTGCTCCCCACGCTTTCGCACCTCAGCGTCAGTACCGAGCCAGTGAGCCGCCTTCGCCACTGGTGTTCCTCCGAATATCTACGAATTTCACCTCTACACTCGGAATTCCACTCACCTCTCTCGGACTCTAGATCGCCAGTATTAAAGGCAGTTCCAGGGTTGAGCCCTGGGATTTCACCCCTAACTTAACACTCCGCCTCCGTGCGCTTTACGCCCAGTAATGCC
+
FFFFFFFFFFFFF:FFFFFFFFFFFF:FFFFFFFFFFFFFFFFFFFFFFFFFFFFFFFFF,F::FF,FF:F:FFFFFFFFFFFFFFFFFFFFFFFFFFFFFFFFFFFFFFFFFFFFFFFFF:FFFFFFFFFFFFF,FFFFFFFFFFFFFF:FFFFF,:F:FF:F:FF,FFFFFFFFFFF,:FFF,:FFFF:FF,FF,,F,F,:,,FF:F:F:,FF,,FF:F,FFFF:,FFFFF,::F:F:FFF,FFF,::
@A00920:152:HGHKKDRXX:2:2104:20338:28761 2:N:0:CGCGTTCA+CTAAGCCT
GGACTACTGGGGTTTCTAATCCCGTTTGCTCCCCTGGCCTTCGTGCCTCAGCGTCAGTTGCTGTCCAGAGACTCGCCTTCGCCACTGGTCTTCCTTACGATATCTACGCATTTCACTACTACACCGTAAATTCCAGTCTCCTCTCCAGCACTCTAGCCACGCAGTATCGAATGCAGTTTCAGGGTTGAGCCCTGAGATTTCACATCCGACTTGCGCGACCGCCTACGCACCCGTTACGCCCAATGAATCC
+
FFFFFFFFFFFFFFFFFFFFFFFFFFFFFFFFFFFFFFF:FFFFF:FFFFFFFFFFF,:FFFFFFFFFFFFF,,FFFF:FFFFF,FFFF:FFFFFFFFFFFFFFFFFFFFFFFFFFF,FFFFFFFFF:FFFFFF:FFFFFFFF:FFFFFFFF:FFFFFFFFFFF,FFF,:FFF:FF,FF:FFFF:FFFFFFFFFF:,F:F:F,,FFFFFF,FFFF:FFFFFFF,FFF:F,FF,F,,FFFFF:,FF:,F,F
@A00920:152:HGHKKDRXX:2:2104:18927:28855 2:N:0:CGCGTTCA+CTAAGCCT
GGACTACCGGGGTTTCTAATCCCATTCGCTCCCCTAGCTTTCGTCTCTCAGTGTCAGTGTCGGCCCAGCAGAGTGCTTTCGCCGTTGGTGTTCTTTCCGATCTCTACGCATTTCACCGCTCCACCGGAAATTCCCTCTGCCCCTACCGTACTCAAGCTTGGTAGTTTCCACCGCCTGTCCAGGGTTGAGCCCTGGGATTTGACGGCGGACTTAAAAAGCCACCTACAGACGCTTTACGCCCAATCATTCC
+
FFFFFFFFFFFFFFFFFFFFFFFFFF:FFFFFFFFFFFFFFFF,FFFFFFFFFFFFFFFFF:FFFFFFF::FFFFFFFFFFFFFFFFFFFFFF:FFF,,FFFFFFFFFFFFFFFFFFFFFFFFFFFF:FFFFFF::F,FFFFFFFFFFFFFFF:FF,,,:,,FFFFFFFFFFFFF,:FFFF:FFFFFFFFFFFFFF,F,FFFF:FFFFFFFFFF:,F:FFFFF:,FFFFFFFFFFFFFFFFF,FFF,FFF
@A00920:152:HGHKKDRXX:2:2104:6587:28933 2:N:0:CGCGTTCA+CTAAGCCT
GGACTACTGGGGTTTCTAATCCTGTTTGCTCCCCACGCTTTCGAGTCTTAGTGTCAGAAACCGTCCAGATAGCCGCCTTCGCCACTGGTGTTCTTCCCAATCTCTACGTATTTCACCACTACACTGGGAATTCCACTATCCTCTCCGGTCCTCTAGCTGCCCAGTATCAAGCGCATTTCTTGAGTTGAGCTCAAGGCTTTCACGCCTGACTATGGCAACCACCTACACTCGCTTTACGCCCAGTAATTCC
+
FFFFFF:FF:FFFFFFFFF:FFFFFFFFFFFFFFFFFFF,FFFFFFF,FF:FFFFFFFFFFFFFFFFFFFFFFFFFFFFFFF,FF:FFFFFFFFFFFFFFFFFFFFFFFFFFFFFFFFFFFFFFFF:FFFF:FFFFFFFF:FFFFFFFFFFFF:FFFFFFFFFFFFFFFF,FFFFFFFFFFFFFFFFFFFFFFFFFFFFFF,FFFFFFFFFFFFFF::FFFFFFFFFFFFF,,FFFFFFFFFFFFFFF,F
@A00920:152:HGHKKDRXX:2:2104:9869:28948 2:N:0:CGCGTTCA+CTAAGCCT
GGACTACTAGGGTATCTAATCCCGTTTGCTCCCCTAGCTTTCGCTCCTCAGCGTCAATGTCGGTCCAGGATGCCGCCTTCGCCACCGGTATTCCTCCAGATATCTACGCATTTCACCGCTACACCTGGAATTCTGCATCCCTCTCCCGAAGTCAAGCCATCCAGTATCGGATGCAGTTCCCAGGTTGAGCCTGGGGATTTCACATCCGACTTCGTTGGCCGCCTACGAGCGCTTTACGCCCAGTCATTCC
+
FFFFFFFFFFFFF,FFFFF,FFFFFF:FFFFFFFFFFFFFFFFFFFFFFFFFFFFF:FF::FF,FFFF,:F:F,FFFF:F:FFF,FFFFFFFFFFFFFFFFFFFF:FFFF:FFFFFFFFFFFFFF,FFF:F:F,FFF:FFF:FF,FFF,F,FFFFF,FFFFF,FFFFF,FF,FF:F,FFF:FFFFFFFFFF,FFF,,FFFFFF::FFFFFF:,F:FFFFFFFFFFFFFFF,FF:FFFFFF:F:F,F:FFF
@A00920:152:HGHKKDRXX:2:2104:8477:29700 2:N:0:CGCGTTCA+CTAAGCCT
GGACTACTGGGGTTTCTAATCCTGTTTGCTCCCCACGCTTTCGCACCTCAGCGTCAGTTGCGGGCCAGTGAGCCGCCTTCGCCACTGGTGTTCTTCCCAATATCTACGAATTTCACCTCTACACTGGGAATTCCACTCACCTCTCCCGCACTCGAGACCGCCAGTATCGAAGGCAATTCTGAGGTTGAGCCTCAGGATTTCACACCCGACTAAACAGCCAGCCTACGTGCCCTTTACGCCCAGTAATTCC
+
FFFFFFF:FFFFFFFFFFFFFFFFFFFFFFFFFFFFFFFF:FFFFFFFFFFFFFFFFFFFFFFFFFFF:FFFFFFFFFFFFFFFF,FFFFFFFFFFF:FFFFFF:FFFFFFFFFFFFFF,FFFF,FFFFFFFFFFFFFFFF:FF:FFFFFFFF:FFFFFFFFFFFFFFFF:,FFFF:,F:FFFFFFFFFFFFF:FFFF:FFFF,FFFFFFF,FF,FFFF:FFFF:FFF:F,FFF:F:FFFFF:F:FFFFF
@A00920:152:HGHKKDRXX:2:2104:11957:30091 2:N:0:CGCGTTCA+CTAAGCCT
GGACTACTAGGGTATCTAATCCTGTTTGCTCCCCACGCTTTCGTGCATGAGCGTCAGTGTTAGCCCAGGGGGCTGCCTTCGCCATCGGTGTTCCTCCACATCTCTACGCATTTCACTGCTACACGTGGAATTCCACCCCCCTCTGCCGCACTCTAGCCTTGCAGTCCCAAATGCCATTCCCAGGTTGAGCCCGGGGATTTCACATCTGGCTTACAAAACCGCCTGCGCACCCTTTACGCCCAGTAATTCC
+
FFFFFF:FFFFFFFFFFFFFFFFFFFFFFFFFFFFFFFFFFFFFFFFFFFFFFFFFFFFFF:FFFFF:FFFFFFFFFFFFFFFFFFFFFFFFFFFFFFFF:FFF,FFFFFFFFFFFFFFFFFFFFFFFFFFFFFFFF,FFFFFFFFFFFFFFFFFFFFFF:FFFFFFFFFFFFFFFF:FFFFFFF:FFFFFFFFFFFFFFFFFFFFFF,FFFFFFFFFFF:FFFFFFF,FFF,:FFFFFFFFFFFF:F:F
@A00920:152:HGHKKDRXX:2:2104:6614:30921 2:N:0:CGCGTTCA+CTAAGCCT
GGACTACCAGGGTTTCTAATCCTGTTTGCTCCCCACGCTTTCGCACCTCAGCGTCAGTATCGGGCCAGTGAGCCGCCTTCGCCACTGGTGTTCTTGCGAATATCTACGAATTTCACCTCTACACTCGCAGTTCCACTCACCTCTCCCGAACTCGAGCCTTCCAGTATCAAAGGCAGTTCCGGAGTTGAGCTCCGGGATTTCACCCCTGACTTAGAAAGCCGCCTACGTGCGCTTTACGCCCAGTGATTCC
+
FFFFFFFFFFFFFFFFFFFFFFFFFFFFFFFFF:FFFFFFFFFFFFFFFFFFFFFFFFFFFFFFFFFFFF:FFFFFFFFFFF:FFFFFFFFFFFFFFFFFFFFFFFFFFFFFFFFFF:FFFFFFFFFFFFFFFFFFF:FFFFF:F:FFFFFFFFFFF:FFFFFFFFFFFFF::,F,F,FFFFFFFFFFFFF:FFFFFFFFFFFFFFF:F:FFFFF:FFF:FFFF:F,FF:FFFFFFFFFF:F,FFFF:FF
@A00920:152:HGHKKDRXX:2:2104:3450:31015 2:N:0:CGCGTTCA+CTAAGCCT
GGACTACAGGGGTTTCTAATCCTGTTTGCTACCCACGCTTTCGCTCCTCAGCGTCAGTTCCGGCCCAGAGAGCCGCCTTCGCTACTGGTGTTCCTCCCGATATCTGCGCATTCCACCGCTACACCAGGAATTCCACTCGCCTCTTCCGGACTCTAGCCCGGCAGTATCCGCCGGCATTCAAGGGTTGAGCCCTTGACTTTCACAACGGACTTACCGGACCGCCTACACGCTCTTTACGCCCAATGATTCC
+
FFFFFFFFFFFFFFFFFFFFFFFFFFFFF:FFFFFFFF:FFFFFFFFFFFFFFFFFFFFFFFFFFFFFFFFFFFFFFFFFFFFFFFFFFFFFFFFFFFFFFFFFFFFFFFFFFFFFFFFF:FFFFFFFFF:FFFFFFFFFF:FFFFFFFFFFFF:FFFFFFFFFFFFFFFFFFFFF:FFFFFFFFFFFFFFFFFFF,FFFFFFFFFFFFFFFFFFFFFFFFFFF,FFFFFFFFFFFFFFFFFFFFFFFFF
@A00920:152:HGHKKDRXX:2:2104:25129:31203 2:N:0:CGCGTTCA+CTAAGCCT
GGACTACTCGGGTTTCTAATCCTGTTCGCTCCCCACGCTTTCGTGCCTCAGCGTCAGTTTCGGCTCAGCGAGCTGCCTACGCAATCGGGGTTCTTGGTGGTATCTATGGATTTCACCGCTACGCCTCCAGTTGCGCCCGCGTTAACCGAACTCGAGCCCGCGGGTCTCAGCGGCGGTTGCAGGGTTGAGCCCTGGGATTTGACGACTGTCTTCACGGGCGGCCTAGGGACCCGTTGTTCGCGATGACTGC
+
FFFFFFFFFFFFFFFFFFFFFFFFFFFFFFFFFFFFFFF:FFFFFFFFFFFFFFFFFFFFFFFFFFFFFFFFFFFFFFFFFFFFFFFFFFFFFF,FFFF::,,F,,F,,::FFFF,FFF,,,:,:,:F,FF:,FF,F,F,,::,,,,F:,F,,,,F:FFF,,,F,,,,,,FFF,,F::,::FFFFFF,F,,,FFFF,:,,,,,,:,FF,,:::,:FFF,,F,,:,,F,,:,,F:,,,,,,,,,F,,,,,,
@A00920:152:HGHKKDRXX:2:2104:26946:31970 2:N:0:CGCGTTCA+CTAAGCCT
GGACTACCAGGGTATCTAATCCCGTTTGCTCCCCTAGCTTTCGCGCCTCAGCGTCAAGAACGGGCCAGGAAGTCGCCTTCGCCACTGGTGTTCCTCCCGATATCTACGCATTTCACTGCTACACCGGGAATTCCACCACCCTCTACCGCACTCTAGTCCGCCAGTATCCACCGCCATTCCCAGGTTGAGCCCGGGGCTTTCACGGCAGACTTAACGAACCACCTACGCACGCTTTACGCCCAGTAATTCC
+
FFFFFFFF:FFF:FFFFFFFFFFFFFFFFFFFFFFF:FFFFF:FFFFFFFFFFFFFFFFFF:FFFFFFFFF:FFFFF,FFFFFFFFF::FF:F:FFFFFFFFFFFFFF:F:FFFFFFFFFFF:FFFFFFFF:FFFFFFF:FFFFFFFFFF:FFFF:FFFFFFFFF:FFFFFFF:FF:FFFFFFFFFFFFF::FFFFF::FFFFFFFFFFFFF,,FFFFFFFFFF:FFF:FFFFFFFFFFF,FFFF:FFF:
@A00920:152:HGHKKDRXX:2:2104:32678:32283 2:N:0:CGCGTTCA+CTAAGCCT
GGACTACTAGGGTATCTAATCCCATTCGCTACCCACGCTTTCGTGTCTCAGCGTCAAGAAAGTGCCAGTGTACAGCCTTCGCATTTGGTGTTCCCCAAGATATCAACGGATTTCACCCCTACACCTTGAGTTCCGTACACCTCTCACTTCTTCTAGTTATACCGTTTCATATGCGAGCTTCGGGTTGAGCCAGAAGATTTAACACAAGACTCATATAACCGCCTACACACCCTTTACGCCCAGTGAATCC
+
FFFFFFFFFFFFFFFFFFFFFFFFFFFFFFFFFFFFFFFFFFF,FFFFFFFFFFFFFFF:FFFFFFFFFFFFF:FFFFFFFFFF,FF:FFFFF,FFFF:FFFFF:FFFF:FFFFFFF,FF:FFFFFFFFFFFFF:::FFFFFFFF:FFFFFFFFFF,FF,F,,FFFFF,FFFFF,,FFFF,,FFF,FFFFF,,F,F:,:FFFFFF,F,FFF,FF,FFFFFFFFF:F:F,FFFFFFFFFF:F,FFF,:FF,
@A00920:152:HGHKKDRXX:2:2104:31702:32597 2:N:0:CGCGTTCA+CTAAGCCT
GGACTACAAGGGTTTCTAATCCCGTTCGCTCCCCACGCTTTCGCGTCTGAGTGTCAGATCAGACCCAGCAAGCCGCCTTCGCCAATGGTATTCCTCCGGATCTCTACGCATTTCACCACTACACCCGGAATTCTGCGTGCCTCTATCTGTCTCCAGTGATCCAGTTTCGCACGACCTCTCCCGGTTGAGCCGGGGAGCGTTGTCGCACGCCTTCAAGCACCACCTGCAGGCGGGGGTCGCGGAGGACATC
+
FFFFFFFFFFFFFFFFFFFFFFFFFF:F:FF::F:F,FFFFFFFFFFFFFFF:FFFFFF,F:F::FFF:,FFF,:FFFF:FFF:,,FF::FFF:FF,FF:,:F:,F,FF::FFF,F,,F,:F,:FF,F,,F,,FFFF::::F::FF,,FF:F,F,:FF,,,FFFF,FF:FF,F,,F,:::,FFFF,FFFF,,F,:FF,:,F,,,F:FFF,,F,,:,F,,F,,,:FF,,,:,,,,,,,,F,,,,,,,,F:,
@A00920:152:HGHKKDRXX:2:2104:7826:32643 2:N:0:CGCGTTCA+CTAAGCCT
GGACTACCGGGGTATCTAATCCTGTTTGCTCCCCACGCTTTCGTGCATGAGCGTCAGTGCTGGCCCAGGGGGCTGCCTTCGCCATCGGTGTTCCTCCACATCTCTACGCATTTCACTGCTACACGTGGAATTCCACCCCCCTCTGCCACACTCAAGCTTGCCAGTAACAAACGCAGTTCCCAGGTTAAGCCCGGGGATTTCACATCTGTCTTAACAAACCGCCTGCGCACGCTTTACGCCCAATAATTCC
+
FFFFFFF,FFFFFFFFFFFFFFFFFF,FFFFFFFFFFFFFFFFFFFFFFFFFFFFFFFFFFF,FFFFFFFFFFFFFFFFFFFFFFFFFFFFFFFFFFFF:FFFFFFFFF:FFFFFFFFFFFF:FFFFFF:FFFFFFFFFFFFFFFFFFFFFFFFFFFFFF,FFFFFFFFFFFFFF,FFFFFFFFFFFFFFFFFFFFFFFFFFFFFFFFFFFF,FFF::FFFFFFFFFFFFFFFFF,,FFFFFFFFFFFFF
@A00920:152:HGHKKDRXX:2:2104:15112:32706 2:N:0:CGCGTTCA+CTAAGCCT
GGACTACAAGGGTTTCTAATCCTGTTTGATCCCCACGCTTTCGTGTCTCAGTGTCAGTACAGGACCAGGAGGCTGCCTTCGCCATTGGTGTTCCTTCCGATATCTACGCATTTCACCGCTACACCGGAAATTCCACCGCCCTCTACCGTACTCTAGCCGCTCAGTCTCGGCAGCAATTCCCAGGTTGAGCCCGGGGCTTTCACAACCGACTTGAACAGCCACCTACACACGCTTTACGCCCAGTAAATCC
+
FFFFF,FFFFFFFFFF:FFFFFFFFFFFFFFFFFFFFFFFFFFFFFFFFFF,FFFFF:FF::F,FFFF:,FFF,FFFFFFFFFFFFFFFFFFFF:FFFFFFFFFFFFF,:FFFFFFF,FFFFFF:FFFFFFFFFFFF:FFFFFFFFFFFFFFFFFFF:FFF::FFFFF:F,FFFFFFFFFFFF:FFF,F:F,::FFFFFFFFFFF:F::FFF,FFFFFFFFFFFF,FFFFFFFFFF,FFFF:FFF:FFFF
@A00920:152:HGHKKDRXX:2:2104:15429:34006 2:N:0:CGCGTTCA+CTAAGCCT
GGACTACAAGGGTTTCTAATCCTGTTTGATCCCCACGCTTTCGTGCCTCAGCGTCAGTAACAGCTTAGTAAGCTGCCTTCGCAATCGGCGTTCTGTGGTATATCTATGCATTTCACCGCTACACACCACATTCCGCCTACCTCAACTGTACTCAAGAACGGCAGTTTCAAAGGCAATGCTACAGTTAAGCTGCAGTATTTCACCCCTGACTTACAGTCCCGCCTACGCACCCTTTAAACCCAATAAATCC
+
FFFFFFFFFFFFFFFFFF:FFFFFFFFFF:FFFFFFFFFFFFFFFFFFFFFFFFF:FFFFFFFFFFFFFFFFFFF:FFFFFFFFFFFFFFFFFFFFFFFF,FF:F:FFFFFFFFFFFFFFFFFFFFFFFFFFFFFFFFFFFFFFFFFFFFFFFF,FFFFFFFFFFFFFFFFFFFFFFFFFFFF:FFFFFFFFFFFFFFFFF:FFFF:F:FFFFFFFFFFFFFFFFFFFFFFFFFFF:FFFFFFFFFFF:F
@A00920:152:HGHKKDRXX:2:2104:23963:34131 2:N:0:CGCGTTCA+CTAAGCCT
GGACTACTGGGGTTTCTAATCCTGTTTGCTCCCCACGCTTTCGTGCATGAGCGTCAGTATAGGCCCAGGGGGCTGCCTTCGCCATCGGTGTTCCTCCACATATCTACGCATTTCACTGCTACACGTGGAATTCCACCCCCCTCTGCCGTACTCTAGCCGTGCAGTCACAAGCGCAGTTCCCAGGTTAAGCCCGGGGATTTCACACCTGTCTTACACAACCGCCTGCGCACGCTTTACGCCCAGTAATTCC
+
FFFFFFFFFFFFFFFFFFFFFFFFFFFFFFFFFFFFFFFFFFFFFFFFFFF,FFFFF,F:,FF,FFFFFF:FF:FFFFFFFFFF:,FFFFFFF,FFFFFFFFFFFFFFF,FFFFFF:FFFFFFFFFFFFFFFFFFFFF:FFFFF,FF,:,FFF,FFFF,F,FFFFFF:F::FFFF,,FFF,FFFFF:F,FFF:FFF,FFFFFFFFF::,FFFF:FF,FFF,FFFFFFFFFFFFFFFFFFFFFFFFFF,FF
@A00920:152:HGHKKDRXX:2:2104:19271:35556 2:N:0:CGCGTTCA+CTAAGCCT
GGACTACCAGGGTTTCTAATCCCTTTTGCTCCCCACGCTTTCGTGCCTGAGCGTCAGTAACTGACCAGGAAGCTGCCTTCGCCATTGGTGTTCCTCACGATATCTACGCATTTCACTGCTACACCGTGAATTCCGCTTCCCTCTCCAGTACTCTAGCCTGATAGTTTCGGGCGCAGTTTCGAGGTTAAGCCTCGAGCTTTCACACCCGACACACCCGGCCGCCTGCGCACCCTTTACGCCCAGTGAATCC
+
FFFFFFFFFFFFFFFFFFFFFFF,FFFFFFFFFFF,FFFFFFFF,F:FFFFFFFFFFF:FFFF,FFFFFF,::FFF:FFFFFF,FFFFFFFFF:FFFFFFFFFFFFFFFFFFFFFFF,F:,FFFFFF,FF:FFFF,:FFFFFFFFFFFFFFFF,FFFF,F:FFFFFF,F:FFFF,F:F:FF,FFFF,FFF::FFF:FFFFFFF,,F,FFFFFFF:FFFFF:FFF:F::FFFFF,FFFFFFF::FFFFFFF
@A00920:152:HGHKKDRXX:2:2104:32551:36072 2:N:0:CGCGTTCA+CTAAGCCT
GGACTACAGGGGTATCTAATCCTGTTTGCTCCCCACGCTTTCGTGCATGAGCGTCAATCTTGACCCAGGGGGCTGCCTTCGCCATCGGTGTTCCTCCACATCTCTACGCATTTCACTGCTACACGTGGAATTCCACCCCCCTCTGACACACTCTAGCACTGCAGTCACAAATGCAGTTCCCAGGTTAAGCCCGGGGATTTCACATCTGTCTTACAGCGCCGCCTGCGCACGCTTTACGCCCAGTAATTCC
+
FFFFF:FFFFFFFFFFFFFFF:FFFFFFFFFFFFFFFFFF:FFFFFFFFFFFFFFFFFFFFFFFFFFFFFFFFFFFFFFFFFFFFFFFFF:FFFFF:FF:FFFFFFFF:,FFF:FFFFF,FFFFFFFFFFF,FF:FFFFFFFFFFFFFFFFFFFFFFFFFFF:FFFFFFFFFFFFFFFFFFFFFFFFFFFFFFFFFFFFFFFFFFFFFFF:FFFFFF:FFFF:FFF:FFF:F:FFFFFFFFFFFF:F,FF
@A00920:152:HGHKKDRXX:2:2104:29559:36526 2:N:0:CGCGTTCA+CTAAGCCT
GGACTACAGGGGTTTCTAATCCTGTTTGATCCCCACGCTTTCGTGCCTCAGAGTCAATGATTGTGTAGTGAGCTGCCTTCGCAATTGGTGTTCTATGTCATATCTAAGCATTTCACCGCTACATGACATATTCCGCTCACCTCCACAATATTCAAGACAGATAGTATCAACGGCAGTTTCCAAGTTAAGCTTGGAGATTTCACCACTGACTTACCTGCCCGCCTACGCACCCTTTAAACCCAGTGAATCC
+
FFFFFFFFFFFFFFFFFFFFFFFFFFFFFFFFFFFFFFF:FFFFFFFFF:FFFFFFFFFFFFFFFFFFFFFFFFFFFFFFFFFFFFFFFFFFFFFFFFFFFFFFFFFFFFFFFFFFF,FFFFFFFF::FFFFFFFFFFFFFFFFFFFFFF:FFFFF:F,FFFFFFFFFF:F:FFFFFFFFFFFFFFFFFFFFFFFFFFFFFFFFFFFFFFFFFFFFF,:FFFF:FFFFFFFF,FFFFFFFFFFF:F,FF:
@A00920:152:HGHKKDRXX:2:2104:14859:36714 2:N:0:CGCGTTCA+CTAAGCCT
GGACTACACGGGTATCTAATCCTGTTTGCTCCCCACGCTTTCGCGTCTCAGCGTCAGTACTCGTCCAGGAAGCCGCCTTCGCCACCGGTGTTCCTCTGGATATCTACGCATTTCACCGCTACACCGGAAATTCCGCTTCCCTCTACCGTACCCTAGCTATTCAGTCTCGAATGCAATTCCCAGGTTGAGCCCGGGGCTTTCACACCCGACTTAAATAACCGTCTGCGCACGCTTTACGCCCAGTAATTCC
+
FFFFFFFFFFFFFFFFFFFFFFFFFFFFFFFFFFFFFFFFFFFFFFFFFFFFFFFFFFFFFFFFFFFFF:,FFFFFFFFFFFFFFFFFFFFFF:FFFFFF::FFFFFFFFFFFFFFFFFF:FFF:FFFFFFFFFFFFFF:FFFFFFFFFFFFFF:FFFFFFFFFFFFFFFFFFFF:FFFFF:FFF,FFFFFFFFFFFFFFFFFF::FFF:FFF:FFFFFFFFFF:FFF::FFFFFFFFFFF:FFF,F,FF
@A00920:152:HGHKKDRXX:2:2104:23194:36808 2:N:0:CGCGTTCA+CTAAGCCT
GGACTACTAGGGTATCTAATCCTGTTTGCTCCCCACACTTTCGCACCTCAGCGTCAGTACCTGTCCAGGTGGCCGCCTTCGCCACTGGTGTTCCTCCCGATATCTACGGATTTCACTCCTACACCGGGAATTCCGCCACCCTCTCCAGGACTCCAGCCTCGCAGTTTCGAATGCAATTCCCCGGTTGAGCCGAGGGCTTTCACATCCGACTTGCATGGCCGCCTACGCGCGCTTTACGCCCAGTGATTCC
+
FFFFFFFFFF:,FFFFFFF:FFFFF:F,FFFF:::FFFF,F::FFFFFFF:FF,FF::,FFFFFFFF:FFFFFFFFF:FFFFFFFF:FFF,FFFFFFFF,F:FFFFFFFFF:FFFF:FF:F,FFFFFFFF,,FFFF::FFFFFFFFFFFFFFFFFFFF:FFFFFFFFFFF,FF,FF,,::FFFFF,FFFFFFFF:FF,FF::FF,:F:,F,FFF,,FFFFFFFFFFF:FFF:,FF,,F,:,:F:FFFF,F
@A00920:152:HGHKKDRXX:2:2105:27172:1799 2:N:0:CGCGTTCA+CTAAGCCT
GGACTACTGGGGTATCTAATCCCGTTCGCTCCCCATGCTTTCGCGTCTGAGCGTCAAGTTAGAGCCAGCCAGCCGCCTTCGCTTCTGGTATTCCTCCGGATCTCTACGCATTTCACCACTACACCCGGAATTCTACTGGCCTCTCTCTACTTCTAGTCGGGCAGTCTTGCACGGCCTCTCCCGGTTGAGCCTGGGAGCTTTCACGCACAACTTACCAAACCGCCTGCACGCGCTTTACGCCCAGTAAATC
+
FFFFFFFFFFFFFFFFFFFFFFFFFFFFFFFFFFFFFFFFFFFFFFFFFFFFFFFFFFFFFFFFFFFFFFFFFFFFFFFFFFFFFFFFFFFFFFFFFFFFFFFFFFFFFFFFFFFFFFFFFFFFFFFFFFFFFFFFFFFFFFFFFFFFFFFFFFFFFFFFFFFFFFFFFFFFFFFFFFFFFFFFF:FFFFFFFFFFFFFFFFFFFFFFFFFFFFFFF:FFFFFFFFF:FFFFFFFFFFFF:FFFFF::FF
@A00920:152:HGHKKDRXX:2:2105:2076:2362 2:N:0:CGCGTTCA+CTAAGCCT
GGACTACCAGGGTATCTAATCCTGTTTGCTACCCACGCTTTCGCGCATCAGCGTCAGAACCGGTCCAGGTAGCCGCCTTCGCCACCGGTGTTCCTCCCAATATCTACGCATTTCACCGCTACACTGGGAATTCCGCTACCCCCTCCCGGCCTCGAGCCCGACAGTTTCAAAGGCAGTTCCTCAGTTGAGCCGAGGGATTTCACCTTTGACTTACCGGGCCGCCTACGCGCCCTTTACGCCCAATAATTCC
+
FFFFFFFFFFFFFFFFFFFFFFFFFFFFFFFFFFFFFFFFFFFFFFFFFFFFFFFFFFFFFFFFFFFFFFFFFFFFFFFFFFFFFFFFFFFFFFFFFFFFFFFFFFFFFFFFFFFFFFF,FFFFFFFFFFF:FFFFFFFFFFFFFFFFFFFFFFFFFFFFFFFFFFFFFFFFFFFF,FFFFFFFFFFFFFFFFFF:FF:FFFFFFFFFFFFFFFFFFFFFFFFFFFFFFFFFFFFFFFFFF:FFFFFFFF
@A00920:152:HGHKKDRXX:2:2105:5159:4131 2:N:0:CGCGTTCA+CTAAGCCT
GGACTACTCGGGTTTCTAATCCTGTTTGCTCCCCACGCTTTCGTGCCTCAGTGTCAGTACTGGTCCAGGTAGTCGCCTTCGCCACGGATGTTCCTCCTGATCTCTACGCATTTCACTGCTACACCAGGAATTCCACTACCCTCTACCGTACTCTAGCCCGCCAGTTTCCAATGCAATTCCCAGGTTGAGCCCAGGGCTTTCACATCAGACTTAACGAACCACCTACGCACGCTTTACGCCCAGTAATTCC
+
FFFFFFFFFFFFFFFFFFFFFFFFFFFFFFFFFFF:FFFFFFFFFFFFFFFFFFFFFFFF:FF,FFFF:FFF:,FFFFFFFFFFFFFFFFFFFFFFFFFFFFFFFFF:FFFFFFFFFFFFFFFFFF::FFFFFFFFF:,FFFFF,F:FFFFFFFFFFF:FFFFFFFFFF:FFFFFFFFFFFFFFFFFFFFFFFFFFFFFFFFFFFFFFFFFF:FFFFFFFFFFFFFFFFFFFFFF:FFFFFF,F,F,FFF
@A00920:152:HGHKKDRXX:2:2105:10348:4351 2:N:0:CGCGTTCA+CTAAGCCT
GGACTACTGGGGTTTCTAATCCTGTTCGCTACCCACGCTTTCGTATCTCAGCGTCAGTTTTAAGCCTTGCGGCTCCGTCCAGAAAGCTGCCTTCGCCATTGGTGTTCCGACACATATCAACGCATTTCACCGCTACACGTGTCGTTCCGCTTTCCTCTCCGGCACTCAAGACACCCAGTATAGGAAGCAGTGTTGGAGTTAAGCTCCAACCTTTCACTTTCTACTTAAATGTCCGCCTCCATACTCTTTA
+
FFFFFFF:FFFFFFFFFFFFFFFFFFFFF,FFFFFFFFF:F:FFFFFFFFFF:FFFFFFFFFFFFFFFFFFFFFFFFFFFFFFFFFFFF:FFFFFFF,FFFFFFFFFFFFFFFFFFFFFFFFFFFFFFFFFFFF:FFFF:F,FFF:FFFF:FFFFFFFFFFFFFFFFFFFFFFFFFFFF:FFFFFFFFFFFFFFFFFFF:FFFFFFF,:FFF:FFFF:FFFF,FFF:FFFFFFFFFFF,FFFFFFFF,FF
@A00920:152:HGHKKDRXX:2:2105:26964:4445 2:N:0:CGCGTTCA+CTAAGCCT
GGACTACTGGGGTTTCTAATCCCTTTTGCTCCCCACGCTTTCGTGCCTGAGCGTCAGTAACTGTCCAGGAAGCTGCCTTCGCCATTGGTGTTCCTCACGATATCTACGCATTTCACTGCTACACCGTGAATTCCGCTTCCCTCTCCAGTACTCTAGCCGGATAGTTTCGGGCGCAGTTTCGAGGTTAAGCCTCGAGCTTTCACACCCGACACACCCGGCCGCCTGCGCACCCTTTACGCCCAGTGAATCC
+
FFFF:FFFFFF::FFFF,FF,FFFFFFFFFFF:FFFFFFFFFFF:FFFFF:FFFFFFFFFFFFF:FFFFFFFFFF:FFFFFF:FFFFFF,FFFFFF::F::FFF,:FFFFF,FF,FFFFFFF:FFFFFFFFFFFFFFFFFFFFFF:F:FF:FFFFFFF:FFFFFFF:FFFFFFFFFFFFFFFFFFFFFFFFFFFFFFFFFFFFFFFFFF:,FFFFF:FFFFFFFFFFFFFFFF:FFFFFFFFFFFF::F:
@A00920:152:HGHKKDRXX:2:2105:25039:4554 2:N:0:CGCGTTCA+CTAAGCCT
GGACTACCAGGGTATCTAATCCGGTTCGCTCCCCTAGCTTTCGCGCATCAGCGTCAGGTACGGCCCAGCAGATCGCCTTCGCCACCGGCGTTCCAAGCGATATCTGTGCATTTCACCGCTACACCGCTTGTTCCATCTGCCTCTACCGACCTCCAGTCAACGCAGTATCCGACGACGTTCCACAGTTGAGCCGTGGATTTTCACGCCGGACTTACGTAACCGCCTACGCGCCCTTTACGCCCAGTGCATC
+
FFFFFFFFFFFFFFFFFFFFFFFFFFFFF,FFF:FFFFF,F:FFF:FFFFFFFFFFFFFFFFFFFFFFFFFFFFFFFFFFFFF:FFFFFFFFFFFFFFFF,FFFFFFF:F,FFFFFFFFFF:FFFFFFFF,FF:FFFFFFFFFFFFFFF:FFFFFFFFFFFFFFFFFFFFFFFFF:FFFFFFFFF:FFFFFFFFF:FFFFFFFFF:FFFFFFFF:FFFFFFF:FFFFFFFFFFF:FFFFF:FFFFF,,F:
@A00920:152:HGHKKDRXX:2:2105:25129:5087 2:N:0:CGCGTTCA+CTAAGCCT
GGACTACTCGGGTTTCTAATCCTGTTTGCTCCCCACGCTTTCGTGCCTCAGTGTCAGTGCTGGTCCAGATGGCCGCCTTCGCCACGGATGTTCCTCCCGATCTCTACGCATTTCACTGCTACACCGGGAATTCCGCCATCCTCTACCGCACTCTAGCCTGCCAGTATCCAATGCAATTCCCAGGTTGAGCCCAGGGCTTTCACATCAGACTTAACAAACCACCTACGCACGCTTTACGCCCAGTAATTCC
+
FFFFFFFFFFFFFFFFFFFFFFFFFFFFFFF:FFFFFFFFFFFFFFFFFFFFFFFFFFFFFFFFFFFFFFFFFFFFFFFFFFFFFFFFFFFFFFFFFFFFFFFFFFFFFFFFFFFFFFFFFFFFFFFFFFFFFFFFFFFFFFFFFFFFF:FFFFFFFFFFFFFFFFFFFFFFFFFFFFFFFFFFFFFFFF:F:FFFFFFFFFFFFFFFF:F:F:FFF:FFFFFFFFFFFFFFF,FFFFF,F:FF::F:FF
@A00920:152:HGHKKDRXX:2:2105:13467:5337 2:N:0:CGCGTTCA+CTAAGCCT
GGACTACCCGGGTATCTAATCCCGTTTGCTCCCCACGCTTTCGCGCCTCAGCGTCAGTTCCGGTCCAGCGAGTCGCCTTCGCCACTGGTGTTCCTCCCAATATCTACGCATTTCACCGCTACACTGGGAATTCCACTCGCCTCTCCCGGACTCAAGCCTAGCAGTTTGGAGGGCAGTTCCTCGGTTGAGCCGAGGGATTTCACCTTCCACTTGCCAGGCCGCCTGCGCGCCCTTTACGCCCAATAATTCC
+
FFFF::FFFFFFFFFFFFFFFFFFFFFFFF:FFFFFFFFFFFFFFFFFF:FFFFFFFFFFFFFFFFFF:FFFFFFFFFFFFFFFFFFFFFFFFFFFFF:F:FFFFFFFFFFFFFFFFFFF:F:FFFFFFFFFFF:FFFF:FFFFFFFFFFFFFFFFFFFFFFFF::FFF,FFFFF:FFFFFFFFFFFFFFFFFFFFFF,:FF,FFFFFFF:FFFFFFFFFFFFFFF:FFFFF:FFFFFFFFFFFF::FFF
@A00920:152:HGHKKDRXX:2:2105:4716:5588 2:N:0:CGCGTTCA+CTAAGCCT
GGACTACCGGGGTTTCTAATCCTGTTCGCTCCCCACGCTTTCGCGCCTCAGCGTCGGACCATGCCCAGCGAGCCGCCTTCGCCCCCGGTGTTCTTCCGGATATCTACGCATTCCACCGCTACACCCGGAATTCCACCCGCCCCTACAGTGCTCGAGCCGAGTAGTTGCCACGGCCGACCCGGGGTTGAGCCCCGGGCTTTCACCGCGACCTTGCTCGGCCGCCTACGCGCCCTTTACGCCCAGTGATTCC
+
FFFFFFFFFFFFFFFFFFFFFFFFFFFFFFFFFFFFFFFFFFFFFFFFFFFFFFFFFFFFFFFFFFFFFFFFFFFFFFFFFFFF:FFFFF:FF::FFFFFFFFFF,FFFFFFFFFFFFFFFFFFFFFFFFFFFFFFFFFFF:FFFF:FFFF:FFFFFFFFFFFFFFFFFFFFFFFFFFFFFFFFFFFFFFFFFFF:FF:FFFF:FFFFFF:FFFFF:FFFFFFFFF:FFFFFFFF,FFFFFFFFFFFFFF
@A00920:152:HGHKKDRXX:2:2105:14868:6386 2:N:0:CGCGTTCA+CTAAGCCT
GGACTACTAGGGTTTCTAATCCTGTTTGCTCCCCACGCTTTCGCACCTCAGTGTCAGTATCAGTCCAGGTGGTCGCCTTCGCCACTGGTGTTCCTTCCTATATCTACGCATTTCACCGCTACACAGGAAATTCCACCACCCTCTACCGTACTGTAGCTCGCCAGTTTTGGATGCAGTTCCCAGGTTGTGCCCGGGGCTTTCTCATCCAACTTAACGAAGCACCTTCGCGGGCTTTTCGCCGAGTAGTTCC
+
FFFFFFFFFFFFFFFFFFFFFFFFFFFFFFFFFFFFFFF:FFFFFFFFFFFFFFF:FFFFFFFFFF,FFFFFFFFFF:FF:F:::F::FFFF,F:FFFF:FF:,F,,F:,,F:,,,FF,:,F,,FFFF,,:,:,F,FF:,F,:F,,FF,::F,F,F:::F:,,F,,,FFF,:F,,FF,,,,:FF,:F,F,:FFFFF,,,,,,,,F::F,,F,,F,FF,:,,,,F,,F,F,F,,,:,,F,,,,F,,,,,,,
@A00920:152:HGHKKDRXX:2:2105:30002:6918 2:N:0:CGCGTTCA+CTAAGCCT
GGACTACAGGGGTTTCTAATCCTGTTTGCTCCCCACGCTGTCGCGCCTCAGCGTCAGCAACAGCCCAGCAGGCCGCCTTCGCCACTGATGTTCTTCCCGATCTCTACGCATTCCACCGCTACACCGGGAATTCCACCTGCCTCTACTGTGCTCTAGCCTGACAGTTTAGAAGGCAGCCTTGCGGTTAAGCCGCAAGATTTCACCCCCTACTTATCAGGCCGCCTACGCGCCCTTTACGCCCAGTGATTCC
+
FFFFFFFFFFFFFFFFFFFFFFFFFFFFFFFFFFFFFFFFFFFFFFFFFFFFFFFFFFFFFFFFFFFFFFFFFFFFFFFFFFFFFFFFFFFFFFFFFFFFFFFFFFFFFFFFFFFFFFFFFFFFFFFFFFFFFFFFFFFFFFFFFFFFFFFFFFFFFFFFFFFFFFFFFFFF:FFFFFFFFFFFFFFF:FFFFFFFF:FFFFFFFFFF:FFFFFFFFFFFFFFFFFFFFFFFF:FFFFFFFFFFFFFFFF
@A00920:152:HGHKKDRXX:2:2105:23258:7106 2:N:0:CGCGTTCA+CTAAGCCT
GGACTACTAGGGTTTCTAATCCTGTTTGCTCCCCACGCTTTCGCGCCTCAGCGTCAGATCCAGCCCAGTTGGCCGCCTTCGCCACGGGTGTTCTTCCCGATATCTACGCATTCCACCGCTACACCGGGAATTCCACCAACCCCTACTGGTCTCCAGGTCCGCAGTCTCGAAAGCAGCTCCGGGGTTGAGCCCCGGCCTTTCACTCCCGACTTGCAAGTCCCGCCTGCGCGCGCTTTACGCCCAGTGATTC
+
:FF:FFFFFFFFFFF:F:F,:FFFFFFFFFFF:FFFF:FFFF:FFFFF:FFFFF:FFFFFF:F:FFFFFFFFFFFFFFFFFFFFFFFFFFFFF,FFFFFF,FFFFFFFFF,FFFFFFFF:FF,FFFFFFFFFFFFFFFFFFFFF,FFF:FFFFFFFFFFFFFFFFFFFFFFFFFFFFFFFF:FFF,F:F:FFFFFFFF::FFFFFFF:FFFFF:FF:FFFFFFFFFFF:FFFF:FFFFF:,F,FFF::,F
@A00920:152:HGHKKDRXX:2:2105:31693:7153 2:N:0:CGCGTTCA+CTAAGCCT
GGACTACTCGGGTATCTAATCCCGTTCGCTCCCCATGCTTTCGCATCTCAGCGTCAGGTCAGGCCCAGCGTGTCGCCTTCGCCACTGGTGTTCCTCCGGATCTCTACGCATTTCACCACTACACCCGGAATTCCACACGCCTCTACCTACCTCTAGTCGCGCAGTTCGAGTGCGTCCTCGCCCGGTTGAGCCGGGCGCTGTCACGCCTCCCTTGCACGACCGCCTACACGCGCTTTACACCCAGTAACTC
+
FFFFFFF:FFFFFFFFFFFFFFFFF:,FFFFFFFFFFFFFFFF:FFFFFFFFFFFFFFFFFFFFFFFF:F:FFFFFFFFFFFFFFFFFFFFFFFFFFFFFFFFFFFFFFF:FFF:FFFFFFF:FFFFFFFFFFFF::FFF::,F,F:FFFF:FFFFF:FFFF:FF,FF,,FFFF:FFFFFFFFFFFF:FF:FFFFFFF:FFF,:F:,FF,,FFFF:FF:FFF:,F:F:FFFFF,FF:FFFFF:,F,,,::
@A00920:152:HGHKKDRXX:2:2105:10484:8187 2:N:0:CGCGTTCA+CTAAGCCT
GGACTACCGGGGTTTCTAATCCTGTTTGCTCCCCTAGCTTTCGCGCCTCAGCGTCAGTCGTGGTCCAGGAAGCCGCCTTCGCCACCGGTGTTCCTCCGGATATCTACGCATTTCACCGCTACACCCGGAATTCCGCTTCCCTCTCCCAAACTCAAGTCTGCCAGTTTCCCGTGCGGTTCCTCAGTTGAGCCGAGGGATTTCACACGGAACTTAGCAGACCGCCTACGCGCCCTTTACGCCCAGTAATTCC
+
FFFFFFFFFFFF:FFFFFFFFFFFFFFFFFFFFFFFFFFFFFFFFFFFFFFFFFFFFFF:FFFFFFFFFF:FFFFFFFFFFFF:FFFFFF:FFFFFFFFFFFFFFFFFFFFFFFFFFFFFFFFFFFFFFFFFFFFFFF:FFFFFFFF,FFFFFFFFFFFFFFFFFFFFFFFFFFF:FFFFFFFFFFFFFFFFFFFFFFFFFFFFFFFF:FF:FF:FFFFFFFFFFFF:FFFFFFFFFFFFFFFFFFFFFF
@A00920:152:HGHKKDRXX:2:2105:15709:8249 2:N:0:CGCGTTCA+CTAAGCCT
GGACTACTGGGGTATCTAATCCTGTTTGCTCCCCACGCTTTCGCGCCTCAGCGTCAGTTACAGACCAGAAAGCCGCCTTCGCCACTGGTGTTCCTCCACATCTCTACGCATTTCACCGCTACACGTGGAATTCCGCTTTCCTCTTCTGTACTCAAGTCCCCCAGTTTCCAATGACCCTCCACGGTTGAGCCGTGGGCTTTCACATCAGACTTAAAGGACCGCCTGCGCGCGCTTTACGCCCAATAATTCC
+
FFFFFFFFFFFFFFFFFFFFFFFFFFFFFFFFFFFFFFFFFFFFFFFFFFFFFFFFFFF:,FFFFFFF:FFFF,FFFFFFFFFF,:FFFFFFFFFFFFFFFFFFFFFFFFFFFFFF,FFFFFFFFFFFFFFFFF:FF,FFF:FF:FF:FFFFFFFFFF,,FFFFFFFFF,FFFFFFFFFF,FFFF:FFFFFFFFFFFFF,FFFFFFFFFFFFFFFFFFFFFFFFFFFFFFFFFFFFFFFFFFF,FFFFFF
@A00920:152:HGHKKDRXX:2:2105:18222:8406 2:N:0:CGCGTTCA+CTAAGCCT
GGACTACTAGGGTATCTAATCCTGTTTGCTCCCCACGCTTTCGTGCATGAGCGTCAGTGTTAGCCCAGGGGGCTGCCTTCGCCATCGGTGTTCCTCCACATCTCTACGCATTTCACTGCTACACGTGGAATTCCACCCCCCTCTGCCACACTCAAGCTCGCCAGTTAGAAACGCAGTTCCCAGGTTAAGCCCGGGGATTTCACATCTCTCTTAACGAACCGCCTGCGCACGCTTTACGCCCAGTAATTCC
+
FFFFFFFFFFFFFFFFFFFFFFFFFFFFFFFFFFFFFFFFFFFFFFFFFFFFFFFFFFFFFFFFFFFFFFFFFFFFFFFFFFFFFFFFFFFFFFFFFFFFFFFFFFFFF:FFFFFFFFFFFFFFFFFFFFFFFFFFFFFFFFFFFFFFFFFFFFFFFFFFFFFFF::FFFFFFFFFFFFFF,FFFFFFFFFFFFFFFFFFFFFFFFFFFFFFF,FFFFFFFFFFFFFFFFFFFFFFFFFFFFFFFFFFFF
@A00920:152:HGHKKDRXX:2:2105:11198:8422 2:N:0:CGCGTTCA+CTAAGCCT
GGACTACCAGGGTTTCTAATCCTGTTCGCTCCCCACGCTTTCGATCCTCAGCGTCAGTTGTTGCCCAGAGACCCGCCTTCGCCACCGGTGTTCCTCCTGATATCTGCGCATTTCACCGCTACACCAGGAATTCCAGTCTCCCCTGCAACACTCCAGTGTGCCCGTATCGACTGCAGACCCGAGGTTGAGCCTCGGGATTTCACAGCCGACTCGACAGACCGCCTACGAGCTCTTTTCTCCCAATAATTCC
+
FFFFFFFFFFFFFFFFFFFFFFFFFFFF:FFFFFFF:FF,FFF,FFFFFFFFFF:F:FF:FF,FFF,FFFFFF:FFFFFFFF,F:FFFFFFFFFFF,FF,FF:FFF,FF:FFFFFFFFFFFFF,,::,:FFF::F,F,FF,FFFFF,FFF:FF:FFF,F:F:FFFFFFFF,,FFF:F,,,:FFF,F:,F:,FF::FF,FF,FF,FF::FF,FF,FF,,:FFF:F,:FF,,:::FF,,,::FFFFF:FF,F
@A00920:152:HGHKKDRXX:2:2105:25762:9627 2:N:0:CGCGTTCA+CTAAGCCT
GGACTACACGGGTTTCTAATCCTGTTTGCTCCCCACGCTTTCGTGCCTCAGTGTCAGTGCTGGTCCAGGTGGCCGCCTTCGCCACAGATGTTCCTCCCGATCTCTACGCATTTCACTGCTACACCGGGAATTCCACCACCCTCTACCGCACTCTAGTCCGCCAGTATCCACCGCCATTCCCAGGTTGAGCCCGGGGCTTTCACGGCAGACTTAACGAACCACCTACGCACGCTTTACGCCCAGTAATTCC
+
FFFFFFFFFFFFFFFFFFFFFF:FFFFFFFFFFFFFFFFFFFFFFFF:FFFFFFFFFFFFFFFFFFFFFFFFFFFFF:FFFFFFFFFFFFFFFFFFFFFFFFFFFFFFF:FFFFFFFFFFFFFFFFFFFF:FFFFFF,FFFFFFF:FFFF:FFFFFFFFFFFFFFFFFFFFFFFFFFFF,FFFFF:FFFFF:FFFFF,FFFFFFFF,FFFF,F:FFF:FFFFFFF:FFF:FFFFFFFFFFF,FFFFFFFF
@A00920:152:HGHKKDRXX:2:2105:20283:9721 2:N:0:CGCGTTCA+CTAAGCCT
GGACTACCGGGGTTTCTAATCCTGTTTGCTCCCCACGCTTTCGCGTCTCAGCGTCAGTCACCGTCCAGGAGGCCGCTTTCGCCACCGGTGTTCTTCCAGATATCTACGCATTTCACCGCTACACCTGGAATTCCACATCCCTCTCCGGGAATCTAGTCTCGCAGTTTCCGACGCACTTCCCGAGGTGAGCACGGGGCTTTCACGCCAGACATACGAAACCGCCTACACGCCCTTTACGCCCAATGATTCC
+
FFFFFFFF::FF:,FFFFFFFFFFFFFFFFFFFFF:FFFFFFFFFFFFFFFFFFFF:F:F:F:FFFFFFFFFFFFFFFFFFF:FFFFFFFFFFF,,:::FFFFFFFFFFFF:FFFFFFFFFFF,FF:::FFFFF:F,:FFFFF,FFFF:,,FFFF:FFFFF:FFFFFF:FFFFFFFFFFFF,FF,FFFFF,FFFFF,FFFFFFFFFFF:FFFFF,FFFFF,FFFF::F:FFFF:F::,FFFFFFF:F:FF
@A00920:152:HGHKKDRXX:2:2105:17345:10457 2:N:0:CGCGTTCA+CTAAGCCT
GGACTACAGGGGTTTCTAATCCTGTTTGCTCCCCACGCTGTCGCACCTGAGTGTCAGTATTGGGCCAGGTAGCCGCCTTCGCCACTGATGTTCCTCCCGATATCTACGCATTTCACCGCTACACCGGGAATTCCACTACCCTCTCCCATACTCTAGCTGAGTAGTATCGACTGCAATTCCCAGGTTAAGCCCAGGGCTTTCACAATCGACTGACTCAGCCACCTGCGTGCGCTTTACGCCCAGTAATTCC
+
FFFFFFFFFFFFFFFFFFFFF:FFFFFFFFFFFFFFFFFFFFFFFFFFFFFFFF:FFFFFFFFFFFFFFF,FFFFFFFFFFFFFFFFFFF:F:FFFFFFFFFFFFFFFFFFFFFFFFFFFFFFFFFFFFFFFFFFFFFFFFFFFFFFFFFFFFF,FFFFFFFFFFFFFFFFFFFFFFFFFFFFFFFFFFFFFF:F:FF:FFFF:FFFFFFFF:FFFFFFFFFF:FFFFFF:FFFFFF:FFFFFFFFFFFF
@A00920:152:HGHKKDRXX:2:2105:32172:10614 2:N:0:CGCGTTCA+CTAAGCCT
GGACTACAGGGGTTTCTAATCCTGTTTGCTCCCCACGCTGTCGCGCCTCAGCGTCAGCTACTGCCCAGCAGGCCGCCTTCGCCACCGGTGTTCTTCCGGATCTCTACGCATTCCACCGCTACACCCGGAATTCCACCTGCCTCTACAGTGCTCAAGTTCGCCAGTTCGCACGGCAGACCTGGGGTTGAGCCCCAGGCTTTCACCGCACGCTTAACAAACCGCCTACGCGCCCTTTACGCCCAGTGATTCC
+
FFFFFFFFFFFFFFFFFFFF:FFFFFFF:FFFFFFFFFFFFFFFFF,FFFFFFFFFFFFFFFFF::FFFFFFFFFFFFFFFFFFFFF:FFFFF,FFFFFF:FF:FF:FFFFFF:FFFF,FFF:FF:FFF,FFFFFFFFFFFFFFFFFFFFFFFFFFF:FFFFFFFFFF:FF:FFFFFFFFFFFFFFF,FFFFFFFFFFFF:F::FFF:FFFFFFFFF:FFFF:FFFFFFFFF,,FFF:FFFFFF,,:FFF
@A00920:152:HGHKKDRXX:2:2105:19280:11271 2:N:0:CGCGTTCA+CTAAGCCT
GGACTACAGGGGTTTCTAATCCTGTTTGATCCCCACGCTTTCGTGCCTCAGCGTCAATCACTGCGCAGTGAGCTGCCTTCGCAATTGGTGTTCTATGTCATCTCTAAGCATTTCACCGCTACATGACATATTCAGCTCACCTCCACAGTATTCAAGACAAATAGTATCCATGGCAGTTTCCGAGTTAAGCTCGGAGATTTCACCACGGACTTTCCTGCCCGCCTACGCACCCTTTAATCCCAGTGAATCC
+
:FFFFFFFF:F::,F:F:FFFF,FF,FF:F,FF:F,FF:F:FF:FF,FF::FFFF:F,:FF::F,FF:FF:FFFFFF:FFFF:FFFF:F:FFFFFFF,,FFF,FFFFFFFFFFFF:FFFFFFF:::F:FF,:F,FF,F,F,:,FFFFFFFFFFFF:FFF,,,,:F,FF,FF,FFF,:FFFFF:F:FFFFF::F:FF,F:FFFF:,FFF,FFF:FFF,FFFFFFFF:FF,::FF:FF:,FFF,F:FF:,FF
@A00920:152:HGHKKDRXX:2:2105:18792:11522 2:N:0:CGCGTTCA+CTAAGCCT
GGACTACTCGGGTATCTAATCCTGTTTGCTCCCCACGCTTTCGTGCCTGATCGTCAGTTCTGGTCCAGGAAGTCGCTTTCGCCACTGATGTTCCTTCTGATATCTACGCATTTCACCGCTACACCTGAAATTCCACTTCCCTCTCCCATACTCTAGCGATGCAGTCTCGGAAGCAGTTCCCAGGTTAAGCCTGGGGATTTCACATCCGACTTGCAAAGCCGCCTACGCGCGCTTTACGCCCAGTAATTCC
+
FFFFFFFFFFFFFFFFFFFFFFFFFFFFFFFFFFFFFFF:FFFFFFFFFFFFFFFFF:FFFFFFFFFFFF:FFFFFFFF,FFFFFFFFFFF:FF:FFFFFFFFFFFFFFFFFFFFFFFF:F,F:FF,FFF,FFF:::FFFFFFFFFFFFF:FFFFFFFFFFFFFFF,F:F,FFFF:FFFFFFFFFFFFFFFFF,FFFFFFFF:FF:FFFFFFFFFFFFFFFFF,F,FFFFFFFFFFFFFF:F:FFF:FF,
@A00920:152:HGHKKDRXX:2:2105:15808:12493 2:N:0:CGCGTTCA+CTAAGCCT
GGACTACTAGGGTTTCTAATCCTGTTTGCTACCCACGCTTTCGTGTCACAGTGTCAGTTCAGGCCCAGGTGATTGCCTTCGCCATCGATGTTCCTCCCGATATCTACGCATTTCACCGCTACACCGGGAATTCCGTCACCCTCTACCGAACTCGAGCTTCCCAGTATCGACTGCAATTCCCAGGTTGAGCCCAGGGATTTCACAACCGACTTAGGAAGCCACCTACACACGCTTTACGCCCAGTAAATCC
+
FFFFFFFFFFFFFFFFFFFFFFFFFFFFFF:FFFF:FFFFFFFFFFFF:FFFFFFF:FFFFFF:FFFFFFF:FFFFFFFFFFF::FFFFFFFFFFFFFFFFFFFFFFFFFFFFFFFFFFFFFFFFFFFFFFF:FFFFFFFFFFFFFFFFFFFFFFFFF,FFFFFFFFFFFFFFFF,FFFFFFFFFF,,FFFFFF::F:FF:FFF:FFFFFFFFFFFFFFF:FFFFFFFFFFFFFFFFFFFFF::FFFFFF
@A00920:152:HGHKKDRXX:2:2105:32796:12571 2:N:0:CGCGTTCA+CTAAGCCT
GGACTACCAGGGTTTCTAATCCCTTTCGCTACCCTGGCCTTCGAGCCTCAGCGTCAGGAGTTGTCCAGTAGCTCGCTTTCGCCACGAGTGTTCCTCACGATATCCACGCATTTCACTGCTACACCGTGAATTCCAGATACCTCTCCAATCCTCTAGCACGGCAGTATCGGATGCAGTTCCGGGGTTGAGCCCCGGGATTTCACATCTGACTTACCACGCCGCCTACGCTCCCTTTACGCCCAATAATTCC
+
FF:FFFFFFFFF,F,FFFFFFFFFFFFFFFFFFFFF:FFFFFFFFFFFFFFFFFFFFFFF:FFFF:FFF::FFFF:FFFFFFFFFFFFFFFFFFFFFFF:FFFFFFFFFFF:FFFFFFFFFF:FFFFFFFFFFFFF,F:FFFFFFFFFFFFFFF:FFFFFFFFF:FFFFFFFFFFFFFFF,F::FFF:FFF:FF:FFFFFF:F:FFFFF:FFFF:F:FFFFFFFFFF:FFFFFFFFFFFFFFF:FFFFFF
@A00920:152:HGHKKDRXX:2:2105:31584:13135 2:N:0:CGCGTTCA+CTAAGCCT
GGACTACCCGGGTTTCTAATCCTGTTCGCTCCCCACGCTTTCGTGCCTCAGCGTCAATCCAGGTCTAGCCAGCTGCCTTCGCAATTGGTGTTCTATGGCATATCTATGCATTTCACCGCTACATGCCACATTCCGCTGACCTCATCCTAATTCCAGCCTCGCAGTATCAAAAGCAATTTTACGGTTGAGCCGCAAACTTTCACTCCTGACTTACAAAGCCGCCTACGCACCCTTTAAACCCAGTAATTCC
+
FF:FFFFFFFFFFFFFFFFFFFFFFFFFFF:FFFFFFFFFFFFFFFFFFFFFFFFFFFFFFFFFF:FFFFFFFFFFFFFFFFFFFFFFFFFF:FFFFFFFFFFFFFFFFFFFFFFFFFFFFFFFFFFFFFFFFFFFFFFFFFFFFFFFFFFFFFFFFFFFFFFFFFFFFFFFFFFFFFFFF:F:FFFFF:FFFFFFFFFFFFFFFFFFFFFFFFFFFFFFFFFFF,FFFFFFFFFFFF,FFFF,FFFFFF
@A00920:152:HGHKKDRXX:2:2105:28212:13275 2:N:0:CGCGTTCA+CTAAGCCT
GGACTACCAGGGTTTCTAATCCTGTTCGCTCCCCACGCTTTCGTCCATCAGTGTCAATACGATGTTAGTGATCTGCCTTCGCAATCGGTATTCTATGTAATATCTATGCATTTCACCGCTACACTACATATTCTAACCACTTCACATCGATTCAAGATAGCCAGTATCAAAGGCAATTCTACAGTTGAGCTGCAGGATTTCACCTCTGACTTAACCATCCACCTACGGACCCTTTAAACCCAATGATTCC
+
FFFFFFFFFFFFF:FFF:FFFFFFFFFFFFFFFFFFFFFFFFFFFFFFFFFFFFFFFFFFFFFFFF,FF:FFFFFFFFFF:FFFFFFFFFFFFF,FFFFFFFFFF:FFFFFFFFFFFFFFFFF:FFFF,,FFFFFFFFFFFFFFFFFFFFFFFFFFFFFFFFFFFFFF:F:FFF,FFFFFFFFFFFFFF:FFFFFFF:FFFFFFFFFFFF:FFFFFFFFFFFFFFFFFFFFFFF:F:FFF:FFF::F:,F
@A00920:152:HGHKKDRXX:2:2105:17011:13322 2:N:0:CGCGTTCA+CTAAGCCT
GGACTACTGGGGTTTCTAATCCTGTTTGCTCCCCACGCTTTCGTGCATGAGCGTCAGTACAGGCCCAGGGGGCTGCCTTCGCCATCGGTGTTCCTCCACATATCTACGCATTTCACTGCTACACGTGGAATTCCACCCCCCTCTGCCGCAGTCTAGCCCCCCAGGTGCAGACGCAGTTCCCAGGTTAAGCCGGGGGCGTTCACATCTGACTGGTGAGGCCGCCTGCGCCCGCTTTACGCCCAGGAGTTCC
+
FF:F:FFF:FFF,FFF:FFFFF,FFFFFFFFFFFFFFFFFFFFF,FFFFFFFFFFF:FFFFFF:FFFFFFFFFFFFFFFFFFFFFFFFFFFFFFFFFFFFF:FFF,FFFFFFFFFFFFFFFFFFFFFFFFFFFF,F,FF:FF,,FF:F:,,:::,FFFF,FFFF:,,F:,:FF,,FFF,,F:FF,FF,::F,FFFF,,F,:,F,,,,F,:,FF,F,FFF,F,::FFF,,,,F:FF,FFFF:,F:F,F,,F
@A00920:152:HGHKKDRXX:2:2105:8901:13432 2:N:0:CGCGTTCA+CTAAGCCT
GGACTACTCGGGTTTCTAATCCTGTTTGCTCCCCACGCTTTCGCGCCTCAGCGTCGGACCCGGCCCAGCAGGCCGCCTTCGCCACCGGTGTTCTTCCCGATCTCTACGCATTCCACCGCTACACCGGGAATTCCACCTGCCCCTACCGGTCCCCAGACGAGCAGTCTCGGAGGCCGCCCCGGAGTTGAGCCCCGGTCTTTCACCCCCGACTTACCCCTCCGCCTGCGCGCGCTTTACGCCCAGTGATTCC
+
FFFFFFFFFFFFFFFFFFFFFFFFFFFFFFFFFFF:FFFFFFFFFFFFFFFFFFFFFFFFF:FFFFFFFFFFFFFFFFFFFF:FFFFFF:FFFFFFFFFFFFFFFFFFFFFFFFFFFFFFFFFFFFFFFFFFFFFFFFFFFFFF:FFFFFFFFFFFFFFF:FFFFFFFFFFFFFFFFFFF,FF:FF:FFF:FFFFFFF:FFFF:F:FFFFF:FF:F,FFFFFFFFFFFFFFFFFFFFFFFFFF,FFFFFF
@A00920:152:HGHKKDRXX:2:2105:24180:14215 2:N:0:CGCGTTCA+CTAAGCCT
GGACTACTCGGGTTTCTAATCCTGTTTGCTCCCCACGCTTTCGCACCTCAGCGTCAGTACCGGACCAGTGAGCCGCCTTCGCCACTGGTGTTCTTCCTAATATCTACGAATTTCACCTCTACACTCGGAATTCCACTCACCTCTCCAGAACTCCAGACACCCAGTATCAGAGGCAGTTCCGAGGTTGAGCCCCGGGATTTCACCCCTGACTTAAATGTCCGCCTACGCGCGCTGTACGCCCAGTAATTCC
+
FFFFFFFFFFFFF,FFFFFFFFFFFFFF:FFFFFFFFFFFFFFF:FFFFFFFFFFFFFFFF,FF:FFFFFFFF,FFFFFFF::F:FFFFFFFFFF,:FFFFFFFFFFFFFFFFF:FFFFF:FF,FF:,,FFFFFFFFFFFFFFFFF,FFFFFFFFFFF:FF:FFFFFFFFFFFFFFFFFF:F,F,,:FF::FFFFFFFF:F,FFFFFFF:FFFFFFFFFFFFFFFFFF:FFFF,FFF:FFFFFF:FFFFF
@A00920:152:HGHKKDRXX:2:2105:2239:14450 2:N:0:CGCGTTCA+CTAAGCCT
GGACTACTAGGGTATCTAATCCCGTTTGCTCCCCTGGCTTTCGCTCCTCAGTGTCAATGCCGGTCCAGGATGCCGCCTTCGCCACCGGTATTCCTCCAGATATCTACGCATTTCACCGCTACACCCGGAATTCCGTCTGCCTCTACAGTGCTCGAGTCGAGCAGTTCGCATGGCCGACCCGGGGTTGAGCCCCAGGCTTTCACCACACGCTTACCCCACCACCTACGCGCCCTTTACGCCCAGTGATTCC
+
FFFFFFFFFFFFFFFFFFFFFFFFF,FFFFFFFFFFFFFFFFFFFFFFFFFFFFFFFFFFFFFFFFFFFFFFFFFFFFFFFFFFFFFFFFFFFFFFF,FFFFFFFFFFFFFFFFFFFFFFFFFFFFFFFF:FFF,FFFFFFFFFFFFF,FFFFFFFFFFFFF,FFFFFFFFFFFFFFFFFF:FF:::FFFF:FFFFFF,:FFFFFFFF::FFFFFFFFFFFFFFFFFFFF,FF:FFFFFFFFFF:F:FFF
@A00920:152:HGHKKDRXX:2:2105:10610:14450 2:N:0:CGCGTTCA+CTAAGCCT
GGACTACTAGGGTATCTAATCCTGTTCGCTCCCCACGCTTTCGATCCTAAGCGTCAGTAAAGGCCCAGAGACCCGCCTTCGCCACAGGTGTTCTTCCAGATATATACGAATTTCACCTCTACACCGAGAATTCCACCAACCTCAACGAAACTCTAGCCTCCCAGTTTCAAGTGCAATTCCCGGGTTAAGCCCGGGGCTTTCACACATAAATAATAACACCCCATACAAACCCTTTACGCCCAGAAATACC
+
FF,FFF:,FFFF,F::FFFFF,F,::FF::F:F,FF,FFFFF::F:F:,FFFFFF,FF::F,:FF,F,FFFFF::FF:FF,F,FF,:,,FF:FF,FF,,F:F,,FF,FFFFF,,FFF:FFF,FF:F:::,:FFF::,FFF:,,,,F,:F:::F,F,FF,FFF,,,F,,FF,F,FF,F,,,FF,,F:,:,::,FF:FFFF:,F,:FFF,,F,,:,FF,FF:FF,,:FF,,,,,F,,F,,FFF,,:FFF,F:
@A00920:152:HGHKKDRXX:2:2105:27597:14779 2:N:0:CGCGTTCA+CTAAGCCT
GGACTACTAGGGTTTCTAATCCTGTTTGCTCCCCACGCTTTCGCACCTCAGCGTCAGTACCGGACCAGTGAGCCGCCTTCGCCACTGGTGTTCTTCCTAATATCTACGAATTCCACCTCTACACTAGGAGTTCCACTCACCTCTTCCGGACTCAAGATCGCCAGTATCGAAGGCAGTTCTGGAGTTGAGCTCCAGGATTTCACCCCCGACTTAACGATCCGCCTACGTGCGCTTTACGCCCAGTCAATCC
+
FFFFFFFFFFFFFFFFFFFFFFFFFFFFFFFFFFFFFFFFFFFFFFFFFFFFFFFFFFFFFFFFFFFFFFFFFFFFFFFFFFFFFFFFFFFFFFFFFFFFFFFFFFFFFFFFFF:FFFF::F,FFFF:FFFFFFFF:FF,FFFFFFFFFFFFFFFFFFFFFFFFFFFFF,FFFF:F,FF,FFFFFFFFFFFFF:FFFF,FF:F:FFF,FFFF,FFF:FFFFFFFFF,FFFFF,F:,FFFFFFF,:F,FFF
@A00920:152:HGHKKDRXX:2:2105:2754:16344 2:N:0:CGCGTTCA+CTAAGCCT
GGACTACTCGGGTATCTAATCCCGTTCGCTCCCCACGCTTTCGCACATGAGCGTCAGAACAACGCTAGGGTGCCGCTTTCGCCACTGGTATTCCCCCCGATATCTACGCATTCCACCACTACACCGGGAATTCTACACCCCTCTCATTGCCTCAAGCCTCCCAGTCTTCAACGACCTCTCCCAGTTAAGCCGGGAGCTTTCACGTCAAACTTAAGAAGCCGCCTGCGTGCGCTTTACGCCCAGTAATTCC
+
FFFFF,FFFFFFFF:FFFFFFFFFFFFFFFFFFFFFFFFFFFFFFFFFFFFFFFFFFFFFFFFFFFFFFFFFFFFFFFFFFFFFFFFFFFFFFFFFFFFFFFFFFFFFFFFF:FFFFFFFFF:FFFFFFFFFFF:FFFFFFFFFFFFFFFFFFFFFFFFFFFFFFFFFFFFFFFFFFFFFFFFFFF:FFFFFFFFFFFFFFFFFFF,F,FF,FFFFFFFFFFFFF:FFFFF:,FFFFFFFF::FFF,FFF
@A00920:152:HGHKKDRXX:2:2105:28284:16658 2:N:0:CGCGTTCA+CTAAGCCT
GGACTACAGGGGTATCTAATCCTGTTTGCTCCCCACGCTTTCGCACCTCAGTGTCAGTATCAGTCCAGGTGGTCGCCTTCGCCACTGGTGTTCCTTCCTATATCTACGCATTTCACCGCTACACAGGACATTCCACCACCCTCTACCGTACTCTAGCTTGCCAGTTTTGGATGCAGTTCCCAGGTTGAGCCCGGGGCTTTCACATCCAACTTAACAAACCACCTACGCGCGCTTTACGCCCAGTAATTCC
+
FFFFFFFFFFFFFFFFFF,FFFFFFFFFFFFFFFFFFFFFFFFFFFFFFFFFFFFFFFFFFFFFFFFFFFFFFFFFFFFFFFFFFFFFFFFFFF,FFFF,FFFFFFFFFFFFFF:FFF:FFF,FFFFF,:FFFFFFFFFFFFFFFFFFFF:,:FFFFF:FFFFFFFFFFFFFFFFFFF:FFFFFFF:FFFFFFFFFFFFF,,F,F::F,F,,F:F,FFFFFF:::FFFFFFFFFFF,FF:F:F,:FFFF,
@A00920:152:HGHKKDRXX:2:2105:12698:16877 2:N:0:CGCGTTCA+CTAAGCCT
GGACTACCAGGGTTTCTAATCCTGTTTGCTCCCCACGCTTTCGCGTCTCAGCGTCAGTCACTGTCCAGAAGGTCGCCTTCGCCACCGGTGTTCCGCTTGATATCTACGAATTTCACCTCTACACCAAGCATTCCACCTTCCTCTCCAGGACTCCAGCTTCGCAGTTTCGAGTGCACTTCCACGGTTGAGCCGTGGGATTTCACGCCCGACTTGCGAGGCCGCCTACACGCGCTTTACGCCCAGTAATTCC
+
FFFFFFFFFFFFFFFFFFFFFFFFFFFFFFFFFFFFFFFFFFFFFFFFFFFFFFFFFFFFFFFFFF:FFFFFFFFFFFFFFFFFFFFFFFFFFFFFFFFFFFFFFFFFFFFFFFFFFFFFFFFFF,:FF,:FFFFFFFFFFFFFFFFFFFFFFF:FFFFFFFFFFF:FFFF,F,:FFFFFFFFF::FFFFFF:FFF:,FFFFFFFFFFFFFFFFFFFFFFFFFFFFFFFFFFFFFFFFFFFFFFF:FFFF
@A00920:152:HGHKKDRXX:2:2105:25916:17221 2:N:0:CGCGTTCA+CTAAGCCT
GGACTACAAGGGTTTCTAATCCTGTTTGCTCCCCACGCTTTCGTGCCTCAGCGTCAGTATCGGGCCAGTGAGCCGCCTTCGCCACTGGTGTTCTTGCGAATATCTACGAATTTCACCTCTACACTCGCAGTTCCACTCACCACACCCGAACTCAAGATCTTCAGTATCAAAGGCAGTTCTGGAGTTGAGCTCAAGGATTTCACCCCTGACTTAAAGACCCGCCTACGAAACCTTTACGCCCAGTGATTCC
+
,FFFF:FFF:F:F::F:FFFF,F::FF:FFFFF:FFFFFF,F,FFFFFFFFFF:FFF:FFFFFFFFFF:FF:FFFFFFFFFFFFFFFF,FFFFFFF,FFF:FF,:FFFFFFFFFF,F:F,::F:F,FFFF:::,FFFFF:F,:,FFFFFFFFFFF,F:FF,FFFFF:FFFFFFFFF:FFFFFF:FF,FFFFF,FF:F,FFF,,FFF,FF,F:FF,::F:F:FF,FFF,F,FF,F:F,F,:,,FFFFFFFF
@A00920:152:HGHKKDRXX:2:2105:28167:17613 2:N:0:CGCGTTCA+CTAAGCCT
GGACTACAAGGGTTTCTAATCCTGTTCGCTCCCCATGCTTTCGCTCCTCAGCGTCAGTAACAGCCCAGAGACCTGCCTTCGCCATCGGTGTTCCTCCTGATATCTGCGCATTTCACCGCTACACACGGAATTCCAGTCTCCCCTACTGCTCTCTAGTCTGCCCGTCCCCACTGCAGACCCGGGGTTGAGCCCCGGGCTGTCACAGCAGACGCGACAACCCGCCTACGAGCTCTTTACGCCCACTAATTCC
+
FFFFFFFFFFFFFFFFFFFF:FFFFFFF:FFFFFFFFFFFFFF:FFFFFFFFFFFF,,FFF,FFFFFFFFFFFFFFFFFFFFFFFFFFFF,FFFFFFF,FFFFFFF:F,::FFF:FF:F:FFFF,,FFFFF:FFFFF:FFFFFF,F,FF,:,FF:FFF,:,FFFF,,::,F:FFFF::F:FFFFF:FFF,,FFFFFFF,FF,FFFF,:FFFFF,F,F,FFFF:,F:FFF,FF,,F,FFF:FF:FF,FFFF
@A00920:152:HGHKKDRXX:2:2105:13810:18145 2:N:0:CGCGTTCA+CTAAGCCT
GGACTACACGGGTTTCTAATCCTGTTCGCTACCCACGCTTTCGCATCTCAGCGTCAGGAAAGGCCCAGAGAGCCGCCTTCGCCGCTGGTGTTCCTCCCGATATCTGCGCATTCCACCGCTACACCGGGAATTCCACTCTCCTCTACCTTCCTCAAGCCACGCAGTACCGGATGCAGTTCCGAAGTTAAGCCTCGGGATTTCACATCCGACTTACGCGACCGCCTACATGCGCTTTACGCCCAATGATTCC
+
FFFFFFFFFFFFFFFFFFFFFFFFFFFFFFFFFFFFFFFFFFFFFFFFFFFFFFFFFFFFFFFFFFFFFFFFFFFFFFFFFFFFFFFFFFFFFFFFFFFFFFFFFFFFFFFFFFFFFFFFFFFFFFFFFF,FFFFFFFFFFFFFFFFFFFFFFFFFFF:FFFFFFFFFFF,FFFFFFFFFFFFFFFFFFFFFFFFFFFFFFFFFF:FF:F,FFFFFFFFFFFFFFFFFFFFFFFFFFFFFFFFFFFFFFF
@A00920:152:HGHKKDRXX:2:2105:29089:19022 2:N:0:CGCGTTCA+CTAAGCCT
GGACTACTAGGGTTTCTAATCCTGTTTGCTCCCCACGCTTTCGCACATCAGCGTCAGTACCGGACCAGTGAGCCGCCTTCGCCACTGGTGTTCTTCCTAATATCTACGAATTCCACCTCTACACTAGGAGTTCCACTCACCTCTTCCGGACTCTAGATCGCCAGTATCGAAGGCAGTTCTGGAGTTGAGCTCCAGGATTTCACCCCCGACTTAACGATCCGCCTACGTGCGCTTTACGCCCAGTCAATCC
+
FFFFF:FFFFFFFFFFFFFFFFFFFFFFFFFFFFFFFFFFFFFFFFFFFFFFFFFFFFFFFFFFFFFFFF:FFFFFFFFFFFFFFFFFFF:FFFFFFFFFFF:FFFFFFFFFFFFFFFFFFFFFFFFFF::FFFFFFFFFFFFFFFFF::FFFF,FFFFFFFFFF:FFFF:FFF,F:FFFFFFFFFF:FFFFFFFFFFF,F,FFF,FF,FFFF,FFFFFFFF,,,FFF,:FF,FFFFFFFF:F,:,F,:F
@A00920:152:HGHKKDRXX:2:2105:14335:20181 2:N:0:CGCGTTCA+CTAAGCCT
GGACTACAGGGGTTCTAATCCTGTTCGCTCCCCACGCTTTCGCTCCTCAGCGTCAGTTCCAGCCCAGAGCGCCGCCTTCGCCACTGGTGTTCCTCCTGATATCTGCGCATTTCACCGCTACACCAGGAATTCCACGCTCCCCTACTGGACTCTAGTCACAGCAGTATCGGGTGGCGTCTCTGGGTTGAGCCCAGAGTTTTCACACCCGACTAACTGAACCGCCTACGAGCTCTTTACGCCCAATGAATCC
+
FFFFFFFFFFFFFFFFFFFFFFFFFFFFFFFFFFFFF:F:FFFFFFFF:FFFFFFFFFFFFFFFFFFFFFFFFFFFF:FFFFFFFFFFFFFFFFFFFFFFFFFFFFFFFFFFFFFFFFF,FFFFFFFF:FFFFFFFFFFFFFF:FF:FFFFFF,FFFFFFFFFFFFFFFFFFFFF:FFFFFFFFFFFFFF,FFFFF:F,FFFF:FFFFFFFFFFFFF:FFFFF:FFFF:FFFF,:FFFFFFFF,::,FFF
@A00920:152:HGHKKDRXX:2:2105:23104:20932 2:N:0:CGCGTTCA+CTAAGCCT
GGACTACTCGGGTATCTAATCCAGTTCGCTCCCCTAGCTTTCGCGCCTGAGCGTCAGGTAAGGCCCAGAGATCCGCCTTCGCCACCGGTGTTCCTCCTGATATCTGCGCATTTCACCGCTACACCAGGAATTCCGATCTCCCCTACCTACCTCTAGCCGAGCAGTATCGGATGCACGTCCGAGGTTGAGCCTCGGATTTTCACATCCGACTTACCAAGCCGCCTGCGCGCTCTTTACGCCCAATGAATCC
+
FF:FFFF:FFFFFFFFFFFFFFFFFFFFFFFFFFFFFFFFFFFFFFFFFFFFFFFFFFFFFFFFFFFFFFFFFFFFFFFFFFFFFFFFFFFFFFFFFFFFFFFFFFFFFFFFFFFFFFFFFFFFFFFF,FFFFFFFFFFFFFFFFFFFFFFFFFFFFFFFFFFFFFFFFFFFFF,FFFFFFFFFFF:FFFFFFFFFFFFFFF:FFFFFFFFFFF,:FFFF:FF,FFFFFFFFFFFFFFFFFF:FFF:FFF
@A00920:152:HGHKKDRXX:2:2105:15112:21402 2:N:0:CGCGTTCA+CTAAGCCT
GGACTACCAGGGTATCTAATCCTGTTTGCTCCCCACGCTTTCGTGCATGAGCGTCAGTGTCAGCCCAGATACCAGCCTTCGCCATCGGTATTCCTCCTGATATCTACGCATTTCACTGCTACACCAGGAATTCCAGTCTCCTCTGCCGAACTCAAGCCATGCAGTCCCAAATGCCATTCCCAGGTTAAGCCCAGGGCTTTCACATCCGACTTATGCAGCCGCCTACACACGCTTTACGCCCAGTAATTCC
+
FFFFFFF:FFFFFFFFFFFFFFFFFFFFFFFFFFFFFFFFFFFFFF:FFFF,FFFFFF:,,,F:FFFF,,FF,,FFFFFFFFFFFFF,FFFFFFFFFFFFF,FFFFFFFFFFFFFFFFFFFFFFFFFFFFFFFF:FF,:FFFFF,FFFFFFFF:FFFF,F,FFFF,,FFFFFFF,FFFFF:FFF:FFFFFFFFFFFFFFFFFFFFF:FFFFFF:,,:FFF,FFFFF:F,FF:FFFFFFFFF,FFF,::FF
@A00920:152:HGHKKDRXX:2:2105:32127:21590 2:N:0:CGCGTTCA+CTAAGCCT
GGACTACTCGGGTATCTAATCCTGTTTGCTCCCCACGCTTTCGCTCCTCAGTGTCAACAATCGACCAGTAAGTCGCCTTCGCCGCTGGTGTTCTTCCTAATATCTACGAATTTCACCTCTACACACGGAATTCCACTTACCTCTACGATGTTCAAGCGATGCAGTATTAAAGGCAAGTCCAGGGTTGAGCCCTGGGATTTCACATCTAACTTACAAAGCCGCCTACGTGCGCTTTACGCCCAGTAATTCC
+
FFFFFFFFFFFFFFFFFFFFFFFFFFFFFF:FFFFFFFFFFFFF,FFFFFF,FFF:F,FF,,F,FF:F,:FF,FFFFFFFFFF,FFFFFFFFF:FFF,:FFFFFF,FFFFFFFFFFFFFFFFFF,,FFFFFFFFFF:F::F:FF,F,:F,,FFFFFF,,F,::::,:FF,,F:,F,:FFFF:FFFFFFFFF,FFFF,FFFFFF,FF,,FFFFFF,,FFFF,FFFFF:,FFFFFFFF,FFFFF:FFF,FFF
@A00920:152:HGHKKDRXX:2:2105:25084:21856 2:N:0:CGCGTTCA+CTAAGCCT
GGACTACTCGGGTTTCTAATCCTGTTTGCTCCCCACGCTTTCGCGTCTCAGCGTCAGTCACTGTCCAGAAGGCCGCCTTCGCCACCGGTGTTCCACTCGATATCTACGAATTTCACCTCTACACCGAGTATTCCACCTTCCTCTCCAGGACTCTAGCCAAGCAGTTTCGAGTGCACTTCCACGGTTGAGCCGTGGGCTTTCACACCCGACTTGTCTGGCCGCCTACACGCGCTTTACGCCCAGTGATTCC
+
FFF:FFFFFFFFFFFFFFFFFFFFFFFFFFFFFFFFFFFFFFFFFFFFFFFFF:FFF:FFFFFFFFFFFFFFFFFFFFFFFFFFFFFFFFFF:F::FFF:FFFF:FFFFFFFFFFFFFFFFFFFFFFFF,FFFFFFFFFFFFFFFFFFFFFFFFFFFFFFFFFF:FFFFFFF:FFFFFFFFFFFFFFFFFFFFFFFFFFFFFFFFFFF::,FFFFFFFF:F:F,FFFFFFFFFFFFFFFFFF:FFFFFFF
@A00920:152:HGHKKDRXX:2:2105:4065:22592 2:N:0:CGCGTTCA+CTAAGCCT
GGACTACTGGGGTATCTAATCCTGTTCGCTCCCCACGCTTTCGCGCCTTAGCGTCAGTTTCGTCCCAGCGAGCTGCCTTCGCTATTGGTGTTCCTCCTGATATCTGCGCATTCCACCGCTACACCAGGAATTCCACTCGCCTCTTACGAACTCTAGCCCTGCAGTATCCATCGGCTTTCAAAGGTTGAGCCTTTGACTTTCACAACGGACTTACAGGGCCGCCTACGCGCGCTTTACGCCCAGTGATTCC
+
FFFFFFFFFFFFFFFFFFFFFF:FFF:FFFFFFFFFFFFFFFFFFFFF,FFFFFFFFFFF:FFFFFFFFFFFF,FFFFFFFF:F,,FFFFFFFFFF:::FFFFFF:FFFFFF,FFFFFFFFFFFFF,FF,FFFFFFFF,FFFFF,,F:,FFFF:FFFF,FFFFFFFFF:F,:F,FFFFF,FF:FFFFFFF,,F::,FF:FFFFFFF,FFFFFFF,FFFFF:FFFFFFF:F,,F,FF:FFF:FFFFFFFFF
@A00920:152:HGHKKDRXX:2:2105:24026:22905 2:N:0:CGCGTTCA+CTAAGCCT
GGACTACAAGGGTATCTAATCCTGTTTGATCCCCACGCTTTCGTGCCTCAGCGTCAATGACCGCGTAGTGAGCTGCCTTCGCAATCGGTGTTCTATGTCATATCTAAGCATTTCACCGCTACATGACATATTCCGCTCACCTCCACGGTATTCAAGATAAATAGTATCAACGGCAGTTTCCGAGTTAAGCTCGGAGATTTCACCACTGACTTACCTATCCGCCTACGCACCCTTTAAACCCAGTAAATCC
+
FFFFFFFFFFFFFFFFFFF:FFFFFFFFF:FFFFFFFFF:FFFFFFFFFFFFFFFFFFFFFFFFFFFFF:FFFFFFFFFFFF:FFFFFFFFFFFFFFFFFFFFFFFFFFFFFFFFFFFFFFFFFFFFFFFFFFFFFFFFFFFFFFFFFFFFFFFFFF:FFFFFFFFFFFFFFFFFFFFFFFF:FFF:FFFFFFFFFFFFFF,:F,:FF:FFF:FFFFFFFFFFFFFFFFFFFF,:FFFF:FFFFF,,:FF
@A00920:152:HGHKKDRXX:2:2105:31647:23077 2:N:0:CGCGTTCA+CTAAGCCT
GGACTACAAGGGTTTCTAATCCCGTTCGCTCCCCATGCTTTCGCCTCTCAGCGTCAGGCCAGGCCCAGCGTGTCGCCTTCGCCACTGGTGTTCCTCCGGATCTCTACGCATTTCACCACTACACCGGGAATTCCACTACCCTCTCCCACCTTCAAGCCGATCAGTTTCCGATGCAGTTTCCCAGTTGAGCCGGGAGATTTCACATCGGACTTGACCAGCCGCCTGCGCGCTCTTTACGCCCAGTAAATCC
+
FFFFFFFFFFFFFFFFFFFFFFFFFFFFFFFFFFFFFFFFFFFFFFFFFFFFFFFFFFFFFFFFFFFFFFFFFFFFFFFFFFF:FFFFFFFFFFFFFFF:FFFFFFFFFFF:FFFF,FFFFFFFFFFF,:FFFFFF::FFFFFFFFFFFFF:F::FFFFFFFFFFFFFFFFFFFFFFFFFFFFFFFFFFFFFFFFFFFFFFFFFFFFFF:FFFFFFFFFFFFFFFFFFFFFFFFFFFFFFFFFFF:FFFF
@A00920:152:HGHKKDRXX:2:2105:11767:23218 2:N:0:CGCGTTCA+CTAAGCCT
GGACTACTAGGGTTTCTAATCCTGTTTGCTCCCCACGCTTTCGCGCCTCAGCGTCAGTAACAGACCAGAAAGTCGCCTTCGCCACTGGTGTTCCTCCAAATCTCTACGCATTTCACCGCTACACTTGGAATTCCACTTTCCTCTTCTGCACTCAAGCCTCCCAGTTTCCAATGACCCTCCCCGGTTAAGCCGGGGGCTTTCACATCAGACTTAAAAGGCCGCCTGCGCGCGCTTTACGCCCAATAATTCC
+
FF:FFFFFFFFFFFFFFFFFFFFFFFFFFFFFFFFFFFFFFFFFFFFFFFFFFFFFFFFFFFF:FFFFFFFFFFFFFFFFFFFFFFFFFFFFFFFFFFFFFFFFFFFFFFFFFFFFFFFFFFFFFFFFFFFFFFFFFFFFFFFFFFFFFFFFFFFFFFFFFFFFFFFF:FFFFFFFFFFFFFFFF::FFFFFFFFFF:FFFFF:FFFF,FFFFFFFFFFFFFFFFFFFFFFFF:FFFF:FFFFFFFFFFF
@A00920:152:HGHKKDRXX:2:2105:26711:23328 2:N:0:CGCGTTCA+CTAAGCCT
GGACTACTCGGGTTTCTAATCCCGTTTGCTCCCCTGGCTTTCGCGCCTCAGCGTCAGTGTCAGCCCAGCAACCCGTCTTCACCTCAGGTGTTCCTCTTGATATCTACGCATTTCACCGCTACACCAAGTATTCCGATTGCCCCTTCTGCACTCTAGCACTGCAGTATCAGCTGGCCGTTCCGAGTTAGGCTCGGAGATTTCACAGCTGACTTACCGCGCCGCCTACGCGCCCTTTACGCCCAGTTAATCC
+
F:FFFFFFFFFF:FFFFFFF:FFF::FFFFFFFFFFFFFFFFF:FFFFFFFFFFFFF::FFF:F,:FF:FFFFFFFFF:FF:FFF,FFFFFFFFF,FFF:F:,FFFFFF:FFFF:FFFFF:FFFFFFF,FFFFF:FFFFFFF::FFFF:FFFFF,FFFFFFFF,:FFFFFFFFF:FF,FFFFFFFF,,FFFFF:FFF,FF:F,FFFFFFFFFFFFFF,FFF:FF,::FFFFFFFF,::FFF::,,:F,:F
@A00920:152:HGHKKDRXX:2:2105:13395:23688 2:N:0:CGCGTTCA+CTAAGCCT
GGACTACTAGGGTTTCTAATCCCGTTCGCTCCCCATGCTTTCGCATCTCAGCGTCAGGTCAGGCCCAGCGTGTCGCCTTCGCCACTGGTGTTCCTCCGGATCTCTACGCATTTCCCCACTACACCCGGAATTCCACACGCCTCTACCTACCTCTAGTCGCGCAGTTCGATTGCGTCCTCGCCCGGTTGAGCCGGGCGCTTTCACGCCTCACTGGCACGTCCGCCTACACGCGCTTTACACCCAGTGAATC
+
FFFFFFFFFFFFFFFFF:FFFFFF:FFFFF:FFFFFFF:FFFFFFFFFFF:FFFFFFF:FFFFFFFFFFFFFFFFFFF,:FFF,FFF:FFFFFFF::FFFFFFF:,F:F,FFFF,F,FF:::,FFFF,,,,:FF,FFFFFF,:F:,FFF,,::FFFF,FFFF:F,:FF:,FFFFF::F,F:FFFF,FFFF,:FFFFFF,,:,F,F::FF,F,,F:FFF,FFFFFF,F:FFFFF,::,F,F:,FF,,:FF,
@A00920:152:HGHKKDRXX:2:2105:15845:23703 2:N:0:CGCGTTCA+CTAAGCCT
GGACTACAGGGGTTTCTAATCCTGTTTGCTCCCCACGCTTTCGCACCTCAGCGTCAGTATTGAACCAGGAGGCCGCCTTCGCCACCGGTATTCCTCCACATATCTACGCATTTCACCGCTACACGTGGAATTCTACCTCCCTCTTTCATACTCTAGCCGTCCAGTATCGAATGCAGTTCCCAGGTTGAGCCCGGGGCTTTCACACCCGACTTAGACAGCCGCCTACGCGCGCTTTACGCCCAGTAATTCC
+
FFFFFFFFFFFFFFFFF:F:FFFFFFFFFF:FFFFFFFFFFFFFFFFFFFFFFFFFFFFFFFFFFF:FFFFFFFFFFFFFFFF::FFFFFFFFFFFF:FF:FFFF::FFFFFFFFFFFFFFF:FFFFFFFFF,FFFFFFFFFF:FFFFFFFFFFFFFFFFF,FF:FFFFFFFFFFFFFFFFFFFFFFFFFFFFFFFFFFFFFFFFFFFFFFF:FFFF:FFFFF,FF:FFFF:,FFFF,F:FFFFFFFF:F
@A00920:152:HGHKKDRXX:2:2105:25825:24361 2:N:0:CGCGTTCA+CTAAGCCT
GGACTACAAGGGTTTCTAATCCTGTTTGCTCCCCACGCTTTCGCGCCTCAGCGTCAGTTGCAGTCCAGATGGCCGCCTTCGCCACCGGTGTTCTTCCCAATATCTACGAATTTCACCTCTACACTGGGAATTCCACCATCCTCTCCTGCACTCAAGCCTTGCAGTATCAAGCGCACCTCCCAGGTTGAGCCCAGGGCTTTCACGCCTGACTGACAAGACCGCCTACGCGCCCTTTACGCCCAGTAATTCC
+
FFFFFFFFFFFFFFFFFFFFFFFFFFFFFFFFFFFFFFFFFFFFFFFFFFFFFFFFFFFFFFFFFFFFFFFFFFFFFFFFFFF:FFFFFF:FFFFFFFFFFFFFFFFFFFFFFFFFFFFFFF,FFFFFF:F:FFFFFFF:FFFFFFFFFFFFFFFFFFFFFFFFFFFFF:,FFFFFF,FFFFFFFFF:,FFFFFFFFF:FFFFFFFFFFFFFFFFF:FF:FFFFFFFFFFFF:FF:FFFFFFFF:F,FFF
@A00920:152:HGHKKDRXX:2:2105:26892:24518 2:N:0:CGCGTTCA+CTAAGCCT
GGACTACTCGGGTATCTAATCCTGTTTGATCCCCACACTTTCGTGCCTCAGCGTCAGTTACAGCCTAGTAAGCTGCCTTCGCTATAGGTGTTCTTGACGATATCTAAGCATTTCACCGCTACACCGTCAATTCCGCCTACCTCGTCTGTACTCAATCCCAACAGTTTTTCAGGCAGCTCCCAGGTTGAGCCTGGGCATTTCACCTAAAACTTGTCAGGACGCCTACGCACCCTTTAAACCCAATAAATCC
+
FFFF::FFFFFFF:FFF:FFFFFFFFFFFFFFFFFFFFFFFFFFFFFFFFFFFFFFF:FFFFFF:FFF:FFFFFFFFFFFFFF,FFF:FFFF:FFFFFFFFFFFFFFFFFFFF:FFFFFFFFFFFFFF,FFFFFFFFFFFFFFFFFFFFFFFFFFFFFFFFFF:FFFFF:,FF::FFFFFFFFFF:FFFFFFFFF:FFFFF,FFFF:,:,FF,FF:FFFFF:F:F,FFFFFFFFF,,F,F,,F,:FFFFF
@A00920:152:HGHKKDRXX:2:2105:8657:24784 2:N:0:CGCGTTCA+CTAAGCCT
GGACTACCCGGGTTTCTAATCCCGTTTGCTCCCCTGGCTTTCGCGCATCAGCGTCAATATCGGTCCAGGATGCCGCCTTCGCCACCGGTGTTCCTCCAGATATCTACGCATTTCACCGCTACACCTGGAATTCCGCATCCCTCTCCCGAATTCAAGCCAACCAGTATCGGACGCAGTTCCTGGGTTGAGCCCAGGGATTTCACGTTCGACTTAGCAGGCCGCCTACGCGCCCTTTACGCCCAGTAATTCC
+
FFFFFFFFFFFFFFFFFFFFFFFFF:FFFFFFFFFFFFFFFFFFFFFFFFFFFFFFFFFFFFFFFFFFFFFFFFFFFF:FFFFFFFFFFFFFFFFFFFFFFFFFFFFFFFFFFFFFFFFFFFFFFFFFFFFFFFFFFFFFFFFFFFFFFFFFFFFFFFFFFF:FFFFFFFFFFFFFFFFFFFFF:FFFFFFFFFFF:,F,FFFFFFFFFFF::FFFFFFFFFFFFFFFFFFFFFFFFFFFFFFFFF:FFF
@A00920:152:HGHKKDRXX:2:2105:27868:25614 2:N:0:CGCGTTCA+CTAAGCCT
GGACTACAAGGGTATCTAATCCTGTTCGCTCCCCACGCTTTCGCTTCTCAGCGTCAGTTATGGCCCAGAGACCTGCCTTCGCCATCGGTGTTCCTCCTGATATCTGCGCATTCCACCGCTACACCAGGAATTCCAGTCTCCCCTACATCACTCTAGTCTGCCCGTACCCACCGCAGATCCGGAGTTGAGCCCCGGACTTTCACGGCAGACGCGACAAACCGCCTACGAGCTCTTTACGCCCAATAATTCC
+
FFFFFFFFFFFFFFFFFFFFFFFFFFFFFFFFFFFFFFFFFFFFFFFFFFFFFFFFFFFFFFFFFFFFFFFFFFFFFFFFFFFFFFFFFFFFFFFFFFFFFFFFFFFFFFFFFFFFFFFFFFFFFFFFFFFFFFFF:FFFFFFFFFFFFFFFFFFF:FFFFFFFFFFFF:FFFFFFFFFFFF,FFFFFFFFFFFF:FF:FFFFFFFFFFFFFFF:FFFFFFFFFF:FFF:FFFFF:FF:F:F:F:FF:FF
@A00920:152:HGHKKDRXX:2:2105:32407:26710 2:N:0:CGCGTTCA+CTAAGCCT
GGACTACTAGGGTTTCTAATCCTGTTTGCTCCCCACGCTTTCGCGCCTCAGCGTCAGTACCGGTCCAGATGGCCGCCTTCGCCACCGGTGTTCTTCCCAATATCTACGAATTTCACCTCTACACTGGGAATTCCGCCATCCTCTCCCGGACTCAAGCGAGGCAGTCTCAAGTGCAGTTCCTGGGTTGAGCCCAGGCCTTTCACACCTGACTTGCCAAGCCGCCTACGCGCCCTTTACGCCCAGTGATTCC
+
FFFFFFFFFFFFFFFFFFFFFFFFFFFFFFFFFF:FFFFFFFFFFFFFFFFFFFFFFFFFFFFFFFFFFFFFFFFF:FFFFFFFFFFFFFFFFFFFFFFFFFFFFFFFFFFFFFFFFFFFFFF:FFFFFFFFF:FFFFFFFFFFFFFFFFFFFFFFFFFFFFFFFFFF,FFFFFFFFFFF:F:FFF:FFFFFFFFFFFFFFFF::FFFFFFFFFFFFFFFFFFFFFFFFF:FFFFF,FFFFFFFFF:F:F
@A00920:152:HGHKKDRXX:2:2105:23601:26741 2:N:0:CGCGTTCA+CTAAGCCT
GGACTACCAGGGTTTCTAATCCTGTTTGCTCCCCACGCTTTCGCACCTCAGCGTCAGTTCCGGACCAGTGAGCCGCCTTCGCCACTGGTGTTCCTTCCGATCTCTACGCATTTCACCGCTACACCAGGAATTCCACTACCCTCTACCGTACTCTAGCCCGCCAGTTTCCAATGCAATTCCCAGGTTGAGCCCAGGGCTTTCACATCAGACTTAACGAACCACCTACGCACGCTTTACGCCCAGTAATTCC
+
FF:F:FFFFFFFFFFFFFFFFFFFFFFFFFFFFFFFFFFFFFFFF:FF:FFFFFFFFFFFFFF:FFFFFFFFFFFFFFFFFFFFFFFFFFFFFFFFFFFFFFFFFFFFFFFFFFFFFFFFFFFFFFFFFFFFFFFFF:FFFFFFFFFFFFFFFFFFFFFFFFFFFFFFFFFFFFFFFFFFFFFFFFFFFFFFFFFFF,FFFFFFFFFFFFF:FFFFFFFFFFFF:,FFFFFFFF:FFFFFFFFFFFFFFF
@A00920:152:HGHKKDRXX:2:2105:23538:27226 2:N:0:CGCGTTCA+CTAAGCCT
GGACTACTCGGGTTTCTAATCCTGTTCGCTCCCTTGGCTTTCGTGTCTCAGCGTCAGTTCTCGTCCAGAAGACTGCCTTCGCCATTGGTGTTCCGACACATATCAACGCATTTCACCGCTACACGTGTCGTTCCATCTTCCTCTCCGAGACTCAAGAAACCCAGTATAGGGAGCAGTGTTGGAGTTGAGCTCCAACCTTTCACTTCCTACTTAAGCTTCCGCCTACACACCCTTTACGCCCAGTAAATCC
+
FFFFFFFFFFFFFFFFFFFFFFFFFFFFFFFFFFFFFF:FFFFFFFFFFFFFFFFFFFFFFFFFFFFFFFFFFFFF,FFF:FFFF:FFFFFFFFFFFFFFFFFFFFFFFFFFFFFFFFFF:FFFFFFFF:FFFFFFFFFFFFFFFFFFFFFFFFF,:FFFFFFFF,FFF:FFFFFFFFFFFF,FFFFFFFFFFFFFFFFFFFFFFFFF:FFFF,FFFFFFFFFFFFFFFFFFFFFFFFFF:FF:F:FF:F
@A00920:152:HGHKKDRXX:2:2105:30825:27633 2:N:0:CGCGTTCA+CTAAGCCT
GGACTACTCGGGTATCTAATCCTGTTTGCTCCCCACGCTTTCGTGCCTCAGTGTCAGTGCTGGTCCAGGATGCCGCCTTCGCCACCGGTATTCCTCCAGATATCTACGCATTTCACCGCTACACCTGGAATTCCACCCCCCTCTGCCACACTCAAGTCTGCCAGTAACAAGCGCAGTTCCCAGGTTAAGCCCGGGGATTTCACACCTGTCTTAACAAACCGCCTACGCACGCTTTACGCCCAGTAATTCC
+
FFFFFFFFFFFFFFFFFF:FFFFFFFFFFFFFFFFFFFFFFFFFFFFFFFFFFFFFFFFFFFFFFF:FFFFFFFFFF:FFFFFFFFFFFFFFFFFFFFF:FFFF:FFFFFFFFFFFFFFFFFF:FFFF:FFFFF:FFFFFFFFFFFFFFFF:FFF:FFFF:FFF,FFF:,FFFFFFFFFFFFFFFFF:FFFFFFFFFFFF:F:FFFFF:F,F:FFFF:FFFFFFFFFFFFFFFFF,,FFF,FFFF:FFF,
@A00920:152:HGHKKDRXX:2:2105:22272:27790 2:N:0:CGCGTTCA+CTAAGCCT
GGACTACAAGGGTATCTAATCCTGTTCGCTCCCCACGCTTTCGTGCCTCAGCGTCAGTTACAGCCTAGTTAGCTGCCTACGCAATCGGTGTTCTTGAAGATATCTATGCATTTCACCGCTACATCTTCAATTCCGCCAACCTCGTCTGTACTCAAGCCCGCCAGTATCCATGGCAGTTCTCCAGTTGAGCTGGAGGCTTTCACCACGGACTTAACGGGCCGCCTACGCACCCTTTAAACCCAATAAATCC
+
FFFFFFFFFFFFFFFFFFFFFFFFFFFFFFFFFFFFFFFFFFFFFFFFFFFFFFFFFFFFFFFFFFF:FFFFFFF:FFFFFFFFFFFFFFFFFFFFFF:FF:FFFFFFFFFFFFFFFFFFFFFFFFFFFFFFFFFFFFFFFFFF:FFFFFFFFFFFFFFFFFFFFFFFFFFFFFF:FFFFFFFFFFFFFFFFFFFFFFFFFFF,FFFFFFFFFFFFFFFFFFFFFFFF::FFFFFFFFFFFFFF,:FFFF
@A00920:152:HGHKKDRXX:2:2105:28782:27946 2:N:0:CGCGTTCA+CTAAGCCT
GGACTACTCGGGTTTCTAATCCTGTTTGATCCCCACGCTTTCGTGCCTCAGCGTCAATGACCGAGTAGTGAGCTGCCTTCGCAATCGGTGTTCTATGTCATATCTAAGCATTTCACCGCTACATGACATATTCCGCTCACCTCCACGGTCTTCAAGATAAATAGTATCAACGGCAGTATCCGAGTTAAGCTCGGAGATTTCACAACTGACTTACCTATCCGCCTACGCACCCTTTAAACCCAATAAATCC
+
FFFFFFFFFFFFFFFFFFFFFFFFFFFFFFFFFFFFFFFFFFFFFFFFFFFFFFFFFF,FFFF,FFFFFFFFFFFFFFFFFFF:FFFFFFFFFFFF:FFFFFFFFFFFFFFF,F,FFFFFFFFFFFFFFFFFFFFFFFFFFFFFFFF,F,FFFFFFFFFFFFFFFFFFF::,FFFFF,FFFFFFFFFFFFFF,FFF,FFFFFF,FF:FFFFFFFFFFFFFFFFFFFFFFFFFFFFFFFFFFFFFFFFFFF
@A00920:152:HGHKKDRXX:2:2105:25979:28103 2:N:0:CGCGTTCA+CTAAGCCT
GGACTACCAGGGTTTCTAATCCTGTTCGCTCCCCACGCTTTCGCGTCTCAGCGTCAGTATCCGTCCAGAGGGCCGCCTTCGCCACCGGTGTTCTTCCTGATATCTACGCATTTCACCGCTACACCAGGAATTCCACCCTCCTCTCCGGTACTCCAGCCTCCCAGTATCCGATGCACTTCCGGGGGTAAGCCCCGGGCTTTCACACCAGACTTAGGAGGCCGCCTACACGCGCTTTACGCCCAGTAATTCC
+
FFFFFFFFFFFFFFFFFFFFFFFFFFFFFFFFFFFFFFFFFFFFFFFFFFFFFFFFFFFFFFFFFFFFFFFFFFFFFFFFFFFFFFFFFFF:FFFFFFFFFFFFFFFFFFFFFFFFFFFFFFFFFFFFFFFFFFFFFFFFFFFFFFFFF,FFFF:FFFFFFF,FFFFFFFFFFFFFFFFFFFFFFF:FFFFFFFFFFFFFFFFFFFFFF:FFFFFFFFFFFFFFFFFFFFFFFFFFFFFFF,FFF,F,FF
@A00920:152:HGHKKDRXX:2:2105:8811:28119 2:N:0:CGCGTTCA+CTAAGCCT
GGACTACAGGGGTTTCTAATCCCGTTCGCTCCCCATGCTTTCGCATCTCAGCGTCAGGTCAGGCCCAGCGTGTCGCCTTCGCCACTGGTGTTCCTCCGGATCTCTACGCATTTCACCACTACACCCGGAATTCCATACGCCTCTACCTACCTCTAGTCGCGCAGTTCGATTGCGTCCTCGCCCGGTTGAGCCGGGCGCTTTCACGCCTCACTTGCAGGACCGCCTACACGCGCTTTACACCCAGTAAATC
+
FFFFFFFFFFFFFFFFFFFFFFFFFFFFFFFFFFFFFFFFFFFFFFFFFFFFFFFFFFFF:FFFFFFFFFFFFFFFFFFFFFFFFFFFFFFFFFFFFFFFFFFF:FFFFFFFFFFFFFFFFFFFFFFFFFFFFFF,FFFFFFFFFFFF:FFFFFFFFFFFFFFFFFFFFFFFFFFFFFFFFFFFFFF:FF:FFFFFFFFFFFFFFFFFFFFFFFFFFFFFFFFFFFFFFFFFFFFFFFFFFF:FFFF:F:
@A00920:152:HGHKKDRXX:2:2105:18394:28275 2:N:0:CGCGTTCA+CTAAGCCT
GGACTACTAGGGTATCTAATCCTGTTTGCTCCCCACGCTTTCGTGCCTGAACGTCGGTACTGGACCAGGAAGTCGCTTTCGCCACTGGTGTTCCTTCCGATATCTACGCATTTCACCGCTACACCGGAAATTCCACTTCCCTCTTCCGAACCCTAGCTACACAGTCTCGAACGCAGATCCAAGGTTGAGCCCGGGGCTTTCACGCCCGACTTGATGAGCCGCCTACGCGCCCTTTACGCCCAGTCATTCC
+
FF,FFFFFFFFFF:F:FFFFFFFFFFFFFFFFFF:FFFFF,FFFFFFFF:FFFFFF,FFF,::F:FFF,FFFFFFF:FFFFFFFFFFFFFF:FFFFF:,FFFFF:FFFFFFFFFFF:FFFFFFFFF::::FFFFFF:FFFFFFFFF:F,FFFFF:F,FFFFFFFFFFFFFF,FFFF,FFF,,,FFF:F:FFF:FFFFF,FF::::FFF:FF:FFF::,:FFFFFFFF:FFFFFF,F,:FFFFF:::FFFF
@A00920:152:HGHKKDRXX:2:2105:31548:28447 2:N:0:CGCGTTCA+CTAAGCCT
GGACTACTGGGGTTTCTAATCCCGTTCGCTCCCCTAGCTTTCGCGCCTCAGCGTCAGTGTCGGCCCAGCAACCCGCCTTCGCCGCAGGTGTTCCTCTCGATATCTACGCATTTCACCGCTACACCGAGAATTCCAGTTGCCCCTTCCGCACTCTAGCCGCGCAGTATCAGTTGACCTTTCCGAGTTAAGCTCGGAGATTTCACAACTGACTTGCGCTGGCCGCCTACGCGCCCTTTACGCCCAGTACATC
+
FFFFFFFFFFFFFFFFFFFFFFFFFFFFFFFFFFFFFFFFFFFFFFFFFFFFFF:FFFFFFFFFFFFFFFFFFFFFFFFFFFFFFFFFFFFF,FFFFFF:,FF:FFFFFFFFFF,FFFF,FF,FFFFFF:F:FFFFFF:FFFF,FFF,FFFFFF:FFFFFFFFFF:FFF:FFFFFF:FFFFFFFFFFFFFFFFFFF,F:FF:FF,FFFFFFF,FFFFFFFFFFFF,FFFFFF:,,:F:FFFFFFF,,FFF
@A00920:152:HGHKKDRXX:2:2105:13593:28729 2:N:0:CGCGTTCA+CTAAGCCT
GGACTACAGGGGTTTCTAATCCTGTTTGCTCCCCACGCTTTCGAGCCTCAGCGTCAGAAATGTTCCAGAGCGCCGCCTTCGCCACCGGCCTTCCTCCCGATCTCTACGCATTTCACCGCTACACCGGGAATTCCGCGCTCCTCTCCCATCCTCTAGCTAAGCAGTCCCCTCTGCACTTTCCAGGTTAAGCCTGGAGATTTCACGGAGGGCTTACCCAACCGCCTACGCTCCCTGTACGCCCAGTAAATCC
+
FFFFFFFFFFFFFFFFFFFFFFFFFFFFFFFFFFFFFFFFFFFFFFFFFFFFFFFFFFFFFFFFFFFFFFFFFFFFFFFFFFFFFFFFFFFFFFFFFFFFFFFFFFFFFFFFFFFFFFFFFFFFFFFFF,FFFFFFFFFFFFFFFFFFFFFFFF:FFFFFFFFFFFFFFFFFFFFFFFFFFFFFFFFFFFFFFFFFFFFFFFFFFFFFFFFFFFFFFFFFFFFFFFFFFFF:FFFFFFFFFFFFFFFFFF
@A00920:152:HGHKKDRXX:2:2105:2329:28761 2:N:0:CGCGTTCA+CTAAGCCT
GGACTACTCGGGTATCTATTCCTGTTTGCCCCCAACGCTTTCGAACATCACCGAAAAAACAAGACCAGTGAGCCCCCTACGCCACTGGTGTGCTTCCGAAAAGCTACGAATTAAACCACTCCACTCGGAATACCACACACATCTCATGGATAAAAGCGATGAATCCTTAAAGCCAGTTCCGGAGTTAGGCTCCGGGATTTAACCACTAAATTAAAAACCCCCATACGTCCGCTTTACCCCCGGAAATACC
+
FFFFFFFFFFFFFFFFFF,,F,,:FF,,,,FFF,,:,,FF,,,,FF,,,,,F,,,F,,,F,F:,F,,,:,:,FF,F,F,:,F,,:FF,,,F,,F,F,,FF,:,,,,,,F,FF,,,F:,,,,,:,,:F,F,F:F,,,,FFF,,,,F,FF,FF,,FF,F,FF,,,:,,F,FF,F,,:,F,::F:F,F:,,,,,FFFF,,FF,::FF,,,F,,F,,,:F::F,:F,,,:,F,,,,FF,F,FFF,,,,FFFFFF
@A00920:152:HGHKKDRXX:2:2105:22354:28839 2:N:0:CGCGTTCA+CTAAGCCT
GGACTACCCGGGTTTCTAATCCTGTTTGCTCCCCACGCTTTCGTGCATGAGCGTCAGTGTTGGCCCAGAAGGCTGCCTTCGCCATTGGTGTTCCTCCACATCTCTACGCATTTCACCGCTACACGTGGAATTCCACCTTCCTCTGCCACACTCCAGCATCGTAGTTTCGAGCGCAATTCCCAAGTTAAGCCCGGGGCTTTCACACTCGACTTGCGACGCCGCCTGCGCACACTTTACGCCCAGTAATTCC
+
FFFFFFFFFFFFFFFFFFFFFFFFFFFFFFFFFFFFFFFFFFFFFFFFFFFFFFFFFFFFFFFFFFFFFFFFFFFFF:FFFFFFFFFFFFFFFFFFFFFFFFFFFFFFFFFFFFFFFFFFFFFFFFFFF:FFFFFFFFFFFFFFFFFFFFFFFFFFFFFFFFFFFFFFFFFFFFFFFFFFFF:FFFFFFFFFFFFFFFFFF:FFFFFFFFFFFFF,FFFF,FF:FFFFFFF:FFFFF:FFFFFFFF,FFF
@A00920:152:HGHKKDRXX:2:2105:3577:28855 2:N:0:CGCGTTCA+CTAAGCCT
GGACTACAAGGGTTTCTAATCCGATTCGCTACCCACGCTTTCGTGTTTCAGTGTCAGGAAAGTGCCAGTGTGTTGCCTTCGCTTTTGGTGTTCCCCAAGATATCAACGGATTTCACCCCTACACCTTGAGTTCCACACACCTCTCACCTCCTCGAGTATGACCGTTTCTCACGCAAGCTTCGGGTTAAGCCCGAAGATTTGACGCAAGACTAATCACACCACCTACACACCCTTTACGCCCAGTAAATCC
+
FFFFFFFFFFFFFFFFFFF:FFFFFFFFFFFFFFFFFF:FFFFFFFFFFFFFFFFFFFFFF:FFFFFFFFFFFFFFFFFFFFFFFFFFF:FFFFFFFFFFFFFF:FFFFF:FFFFFFFFFFFFFF:FFFFFFFFFFFFFFFFFFFFFFFFFFFFFFF:FFFFFFFFFFFFFFFFFFFF:FFFFFFFFFFFFFFFFFFFFFFFF:FFFF:FF:FFFFFFFFFFFFFFFFFFFFFFFFFFFFFFFF:FFF,F
@A00920:152:HGHKKDRXX:2:2105:14823:29888 2:N:0:CGCGTTCA+CTAAGCCT
GGACTACTGGGGTTTCTAATCCTGTTTGATCCCCACGCTTTCGTGCCTCAGCGTCAGTAACAGCTTAGTAAGCTGCCTTCGCAATCGGCGTTCTGTGGTATATCTATGCATTTCACCGCTACACACCACATTCCGCCTACCTCAACTGTACTCAAGAACGGCAGTTTCAAAGGCAATGCTACAGTTAAGCTGCAGTATTTCACCCCTGACTTACAGTCCCGCCTACGCACCCTTTAAACCCAATAAATCC
+
FF:FFFFFFFFFFFFFFFFFFFFFFFFFFFFFFFFFFFFFFFFFFFFFFFF:F:FFFFFFFFFFFFFFFFFFFFFFFFFFFFFFFFFFFFFFFFFFFFFFFFFF::FF:FFFFFFFFFFFFFFFFFFFFFFFFFFFFF:FFFFFFFFFFFFFFFFFFFFFFFFFFFFFFF:FFFFFFFFFFFFFFFFFFFFFFFFFFFFFFFFFFFFFFFFFFFFFFFFFFFFFFFFFFFFFFFFFFF,FFF,:FF,F,F
@A00920:152:HGHKKDRXX:2:2105:4526:29997 2:N:0:CGCGTTCA+CTAAGCCT
GGACTACTCGGGTTTCTAATCCTGTTTGCTCCCCACGCTTTCGTGCATGAGCGTCAGTGCAGGCCCAGGGGATTGCCTTCGCCATCGGTGTTCCTCCGCATATCTACGCATTTCAATGCTACACGCGGAATTCCATCCCCCTCTGCCGCACTCCAGCAATGCAGTCACAAATGCAGTTCCCAGGTTAAGCCCGGGGATTTCACACCTGTCTTACATCACCGCCTGCGCACGCTTTACGCCCAGTAATTCC
+
F:FFFF:FF:FFFF,:,FFF,,FFF:FFFF,F:FFFFF,::F,FFFF:FF:FFFFFF:FFFF:::FF:FFFFFFFFFFFFFFFFFFF:FF:FFFFFF:FFF:FFFF::F,FFFFF,F:,FF:F,F:::FFF:F,FFFFF::FFF::FFFFFFFF:FF,FFF,:F:FFFFFFF,,FFFFFFFFFFFFFF,FFFF:FFFF:FFFFFFFFFFF:F:FFFFFFFF:F,:,FFFF,FF:FF:FF,FF:F,F:F:,
@A00920:152:HGHKKDRXX:2:2105:13584:29997 2:N:0:CGCGTTCA+CTAAGCCT
GGACTACTAGGGTATCTAATCCTGTTTGCTACCCACGCTTTCGCTCCTCAGCGTCAGTTTCGGCCCAGAGCAGCGCCTTCGCCACCGGTGTTCCTTCTAATATCTGCGCATTTCACCGCTACACTAGAAATTCCCCACTCCCCTACCGTACTCAAGTCATAGCAGTATCGAGTGGCCTCTCTGGGTTGAGCCCAGAGTTTTCACACCCGACTTGCCAAGCCGCCTACGAGCTCTTTACGCCCAATGAATC
+
FFFFFFFFFFFFFFFFFFF:FFFFFFFFFFFFFF:FFF,FFFFFFFFFFFFFFFFFFFFFFFFFFFFFFFF,FFFFF,FFFFFFFFFFFFFF:FFFFFFFFFFFFFFFFFFFFFFFFFF:F::FF:FFFFF:FFFFFFFFFFFFFFFFFFFFFFFFFFFFFFFFFF:FFFFFFFFFFFFFFFFFFFFFFFFFFFFFFF::FFFFFFF:FFFFFFFFFFFFFFFFFFFFFFFFF:FFFFFF::FFFFFF,F
@A00920:152:HGHKKDRXX:2:2105:30553:30170 2:N:0:CGCGTTCA+CTAAGCCT
GGACTACCAGGGTTTCTAATCCTGTTTGCTCCCCACGCTTTCGAGTCTCAGCGTCAGTATCTGTCCAGTTGGCCGCCTTCGCCACCGGTGTTCCTCTCGATATCTACGAATTTCACCTCTACACCGAGAATTCCACCAACCTCTCCAGTAATCTAGCCTGCCAGTTTCGAGTGCACTTCCCGGGTTGAGCCCGGGGCTTTCACACCCGACTTAGCAGACCGCCTACACTCGCTTTACGCCCAGTAATTCC
+
:FFFFFFFFFFFFFFFFFFFFFFFFFFFFFFFFFFFFFFFFFFFFFFF:FFFFFFFFFFFFFFFFFFFFFFFFFFFFFFFFFFFFFFFFFFFFFFF:FFFFFFF,,FFF:FFFFFF,FFFFFFFFFFFFFFFFFFFFFFFFFFFFF:::F,FFFFF:FF,FFFFFFFF:::,FF,:FFFFF:FF,FFFFFFFFFFFFFFFFFF,F:FFFFF,FFF:F:FFFFFF,FFF:FFFFFFFFFF:FFFFFFFFFF
@A00920:152:HGHKKDRXX:2:2105:31783:30577 2:N:0:CGCGTTCA+CTAAGCCT
GGACTACCGGGGTTTCTAATCCTGTTCGCTCCCCACGCTTTCGTGCCTGAACGTCGGTACTGGTCCAGGAAGTCGCTTTCGCCACTGATGTTCCTTCCGATATCTACGCATTTCACCGCTACACCGGAAATTCCACTTCCCTCTACCGTACCCTAGCTATTCAGTCTCGAATGCAATTCCCAGGTTGAGCCCGGGGCTTTCACACCCGACTTAAATAACCGTCTACGCACGCTTTACGCCCAGTAATTCC
+
FFFFFFFFFFFFFFFFF:FFFFFFFFFFFFFFFFFFFFFFFFFFFFFFFFFFFFFFFFFFFFFFFFFFFFFFFFFFFFFFFFFFFFFFFFFFFFFFFFFFFFFFFFFFFFFFFFFFFFFFFFFFFFFF:F:FF:FFFFFFFFFFFF:FFFFFFFF:FFFFFFFFFFFFFFFFFFFFFFFFFFFFFFFFFFFFFFFFFFFFFFF:FFFFFFF:FFF:FFFFFFFFFFFFFFFFFFFFFFFFF,F,FFFFFF
@A00920:152:HGHKKDRXX:2:2105:24758:31407 2:N:0:CGCGTTCA+CTAAGCCT
GGACTACAAGGGTATCTAATCCTGTTTGCTCCCCACGCTTTCGCGCCTCAGCGTCAGTACCGTTCCAGCGAGCTGCCTTCGCCATTGGTGTTCCTCCTGATATCTGCGCATTTCACCGCTACACCAGGAATTCCACTCGCCCCTCCCGGACTCTAGCCAGACAGTTTCCAGCGGCATTCAAAGGTTGAGCCTTTGACTTTCACACCGGACTTATCTGGCCGCCTACGCGCTCTTTACGCCCAATGATTCC
+
FF,FFFFFFFFFFFFFFFFF,FFFFFFFFFFFFFFFF::FFFF:FFFFFFFFFFFFFFFFFFF:F,FFFFFF:FFFF:FFFFFFFFFFFFFFF:FFF:FFFFFFFFF:F,FFFFFFFFFF,FFFFFFFFF,FFF:FFFFFFFFFFF:FFFFFFFFFFFFFFFFFFFFFFFFFFFFFFFFFFFF::F:FF:FF,FFF:F:::,FFFF:FFFFFFF:F,,F,:,:F:F,FFF:FFFF:FFFFF,FFFF:F,:
@A00920:152:HGHKKDRXX:2:2105:26350:31469 2:N:0:CGCGTTCA+CTAAGCCT
GGACTACTGGGGTTTCTAATCCCGTTTGCTCCCCACGCTTTCGCGCCTCAGCGTCAGTCACCGTCCAGAAGGCCGCCTTCGCCACCGGTGTTCCTCCCGATCTCTACACATTTCACCGCTACACCGGGAATTCCACCTTCCTCTCCGGGACTCAAGAGAAGCAGGCTCGGGCGCAGTTCCTCGGTTGAGCCGAGGGAGTTCACACCCGACTGACCTCCCCGCCTACGCGCCCTTTACGCCCAGGGATTCC
+
FF:FFFFFFFFFFFFFFFFFFFF:FFFFFFFFFFFFFFFFFFFFFFFFFFFFFFFFFFFFFFFFFFFF:FFFFF:FFFFFFFFFFFFFFFF::FFFFFFFFF:FF,FFFFFF:FFFFFFF:FFFFFFFFF,FFF,FFFFFFFFFFFFFF,FFFFFFF:FFFFFF,F,FFFF:FFF:FFFFFFFF:,FFFFFFFFFFF,FF:F:FF:,F:FF,:F:FFFFF:FFF,FFFFFF:F:F:FF:FF:FFF:F:FF
@A00920:152:HGHKKDRXX:2:2105:30915:31516 2:N:0:CGCGTTCA+CTAAGCCT
GGACTACCCGGGTTTCTAATCCCGTTTGCTCCCCTAGCTTTCGCGCCTCAGCGTCAAGAACAGGCCAGGAAGTCGCCTTCGCCACTGGTGTTCCTCCCGATATCTACGCATTTCACCACTACACCGGGAATTCCACTTCCCTCTCCTGCCTTCGAGTCGATCAGTATCGCGTGACCCTCCCCAGTTGCGCCGGGGGCTTTCACACGCGACTTGAACGACCGCCTGCGCGCTCTTTACGCCCAGTAAATCC
+
,:FFFFFFFFF:F:FFFFFFFFFFFFFFFFFFFFFF,FFFFFFF:FFFFFFFFFF:FFFFFFFFF,:FFFFFFFFFF,FFFFF,FFF:FFFFFFF:FFFFFFFF,:FFFF:FFFF,FFF:FF,:FFFF,,FFFFFFFFFFFF:F:FFFFFF,FF,FFFFFFFFFF:FFF:FFFF:FFF:FFFFF:F,,F:FFFFF:F:,:F,F,FF:FFF,FFF:FFF,FFFF,:FFFFFFF::F,,F,F::FF,:,FF:
@A00920:152:HGHKKDRXX:2:2105:32163:31767 2:N:0:CGCGTTCA+CTAAGCCT
GGACTACCGGGGTTTCTAATCCTGTTTGCTCCCCACGCTTTCGCACCTCAGCGTCAGAACAAGCCCAGTTGGCCGCCTTCGCCTCTGGTATTCCTCCGGATCTCTACGCATTCCACCGCTACACCCGGAATTCTACCAACCTCTGCTTGTCTCCAGCTGAGCAGTATCCCCTGCAATCCACGGGGTTGAGCCCTGGACTTTCACATCCGACTTTACAAACCACCTACGCGCTCTTTACGCCCAATAAATC
+
FFFFFFFFFFFFFFFFFFFFFFFFFFFFFFFFFFFFFFFFFFFFFFFFFFFFFFFFFFFFFFFFFFFFFFFFFFFFFFFFFFFFFFFFFFFFFF:FFFFFFFFFFFFFFFFFFFFFFFFFFFFFFF:FFFFFFFF:FFFFFFF:FFF:FFFFFFFFFFFFFFFFFFFFFFFFFFFFFFFFFFFFFFFF:FFFF:FFFFFFFFFFFFFFFFFFFFFFFFFFF:FFF:FFFFFFFFFFFFFFFFF,FFFFF:
@A00920:152:HGHKKDRXX:2:2105:23240:31876 2:N:0:CGCGTTCA+CTAAGCCT
GGACTACAAGGGTTTCTAATCCCGTTCGCTACCCTGGCTTTCGCGGCTCAGCGTCAGGTGCAGCCCAGGGCGCCGCCTTCGCCTCTGGTGTTCCTCCGGATCTCTACGCATTTCACTGCTACACCGGGAATTCCACTGCCCTCTACCGCACTCTAGCCCGCCAGTATCCCATGCCATTCCCAGGTTGAGCCCAGGGCTTTCACATCGGACTTAACGCACCACCTACGCACGCTTTACGCCCAGTAATTCC
+
FFFFFFFFFFFFFFFFF:FFFFFFFFFFFFFFFFFFFFFFFFFFFFFFFFFFFFFFFFFFFFFFFFFFFFFFFFFFFFFFFFFFFFFFFFFFFFFFFFFFFFFFFFFFFFFFFFFFFFFFFFFFFF:F:FFFFFFFFFFFFFFFFFFFF:FFF:F:FFF:FFFFFFFFFFFFFFFFFF:FFFF:FFFFFFFFFFFFFFFFFFF,:,FF:FF,F:FFFFFFFFFFFF:FFFFFFF:FFFFFFFFFFFFFFF
@A00920:152:HGHKKDRXX:2:2105:19886:32142 2:N:0:CGCGTTCA+CTAAGCCT
GGACTACACGGGTTTCTAATCCTGTTTGCTCCCCACGCTTTCGTGCCTCAGTGTCAGTGCTGGTCCAGGTAGCCGCCTTCGCCACGGATGTTCCTCCCGATATCTACGCATTTCACTGCTACACCGGGAATTCCGCTACCCTCTACCGCACTCTAGACTGCCAGTATCCAATGCAATTCCCAGGTTGAGCCCAGGGCTTTCACATCAGACTTAACAAACCACCTACGCACGCTTTACGCCCAGTCATGCC
+
FFFFFFFFFFFFFFFFF:FFF:FFFFFFFFFFFFFFFFFFFFFFFFFFF:FFFFF:FFFFFFFF:F:F,F:FF:FFFFFFFFFFFFFFFFFFFFFFFFFFFFFFFFFF::FFFF::FFFFFF:F:FFFF,F:FFFF::FFFFFFFFFFFFFFFF,FFFFFFF,FF:F:FFF,F:,FFFF:FFFFFFF:F:FFFFFF:F,:FFFFFFFFF:FFF,F:FF,F,FFFF:FF:FF:F,F,:FF,,,FF,,F,FF
@A00920:152:HGHKKDRXX:2:2105:12500:32221 2:N:0:CGCGTTCA+CTAAGCCT
GGACTACCAGGGTTTCTAATCCTGTTCGCTCCCCACGCTTTCGCTCCTCAGCGTCAGTATCGGCCCAGAGACCCGCCTTCGCCACCGGTGTTCCTCCTGATATCTGCGCATTTCACCGCTACACCAGGAATTCCAGTCTCCCCTGCCGAACTCCAGTGATGCCCGTATCGACCGCACGCCCACAGTTAACCTGTAGGTTTTCACGGCCGACGCGACACACCGCCTACGAGCTCTTTACGCCCAATAATTC
+
FFFFFFFFFFFFFFFFFFFFFF:FFFFFFFFFFFFFFFFFFFFFF:FFFFFFFFF:F:F:FFFFFFFFFFFFFFFFFFFFFFFFFFFFFFFFFFFFFFFFFFFFFFF,FFF:FF:FFFFFFFFFFFF,,F:FFFFFF::FFFFF:FFF,,FFFFFFFF,FFF:FFFFFFFFFF,:F::,FFFFFFFF:F,FF,FFFFFFF:FF:FFFFFFFFF:,::FFFF:FF:F:FFFFF,FFFFFFFFFFFFFFFF:
@A00920:152:HGHKKDRXX:2:2105:26738:32299 2:N:0:CGCGTTCA+CTAAGCCT
GGACTACCAGGGTTTCTAATCCTGTTTGCTCCCCACGCTTTCGCACCTCAGCGTCAATACTTGTCCAGTCAGTCGCCTTCGCCACTGGTGTTCTTCCGAATATCTACGAATTTCACCTCTACACTCGGAATTCCACTGACCTCTCCAAGATTCTAGCTACCTAGTTTCAAGGGCAGTTCCGGGGTTGAGCCCCGGGCTTTCACCCCTGACTTGAGTAGCCGCCTACGTGCGCTTTACGCCCAGTAATTCC
+
FFFF:FFFFFFFFFF,F:,F,:FFF,FFFFFF:FFFFFFFFFFFFFFFFF:FFFFFFFFFFFFFF,FFFF,:FFFFFFFF:FFFFFF:F,FF:FFFFFFF,:FFF:FFF,FFFF::FFFFFFFF,FFFF:FFFFFFFFFF,,F:FFFFFFF:F:,FFF:FFF,::FF,FFFFFF,FFFFFFFFF,FF:FFFF:,FFFFF:FFFFFF:FFFF:::FFFFFFFFF:FFFFF::FFFF,FFFFFFFF,F:F:F
@A00920:152:HGHKKDRXX:2:2105:6849:33207 2:N:0:CGCGTTCA+CTAAGCCT
GGACTACCCGGGTTTCTAATCCTGTTTGCTCCCCACGCTTTCGCACCTCAGCGTCAGTATCGGACCAGAGAGCCGCCTTCGCCACGGATGTTCCTCCCGATATCTACGCATTTCACCGCTACACCGGGAATTCCGCCTTCCTCTTCCGTACTCCAGCAACGCAGTTTCGGATGCAATTCCCAGGTTGAGCCCGGGGCTTTCACACCCGACATACGTCGCCGCCTACGTGCGCTTTACGCCCAGTAATTCC
+
FF,FFF,FFFFFF:FFFFFFFFFF,,FFFFFFFFFFFFFFFFFFFFFFFFFFFFFFFFFFFFFFFF:FFFFFFFFFFFFFFFFFFFFFFFFFFFFFFFFFF:FFFFFFFFFFF:FF:FFFFFFFFFFFFFFFFFFFF:FFF:FFFFF:FFFFFFFFFF,FFFFFFF,F:FFFFFFFFFFFFFF:FF:FFFFFFFFFFFFFFFF:FFFFFF,:::FFFFFFFFF:FFFFFFF:FFFFFFFFFFFFFF:FFF
@A00920:152:HGHKKDRXX:2:2105:17381:34444 2:N:0:CGCGTTCA+CTAAGCCT
GGACTACTGGGGTTTCTAATCCTGTTTGCTCCCCCGGCTTTCGTGCCTCAGTGTCAGGTGTTGTCCAGGGACTCGCCTTCGCCACTGGTGTTCCTCTCGATATCTACGCATTTCACTGCTACACCGAGAATTCCAGTCCCCCCTCCAAACCTCAAGCACCCCAGTATTCAATGCCATTCCCGAGTTGAGCTCGGGGCTTTCACATCGAACTTGAAGCGCCACCTGCGCACCCTTTACGCCCAGTGACTCC
+
F:FFFFFFFFFFFFFFFFFFFFFF:FFFFFFFFFFFFFFFFFFFFFFFFFFFFFFFFFFF:FFFFFFF,F:FFFFFF,:FFFFFFFFFFFF:FFFFF,F:F,FF,:FFFFFFFFFFFFFFFF:FFFFF,FFFFF,FFFFFFFF,:F:FFFFFF:FFFF:F:FFFFFF,FFFFF:FF,,,FFFFFFFFFFFFFFFFFFFFFFFFF,FFFFFFFFFFFF:FF:FFFFFFF:FFF,FFFF:FFFFF,FF,:FF
@A00920:152:HGHKKDRXX:2:2105:4842:34491 2:N:0:CGCGTTCA+CTAAGCCT
GGACTACCAGGGTATCTAATCCTGTTCGCTCCCCACGCTTTCGCTCCTCAGCGTCAGTTCCAGCCCAGAGCGCCGCCTTCGCCACTGGTGTTCCTCCTGATATCTGCGCATTTCACCGCTACACCAGGAATTCCACGCTCCCCTACTGGACTCTAGCCACAGCAGTATCGGGTGGCGTCTCCAGGTTGAGCCTGGAGGTTTCACACCCGACTTACCGAACCGCCTACGAGCTCTTTACGCCCAATGAATC
+
FFFFFFFFFFFFFFFFFF:FFFFFFFFFFFFFFFFF:FFFFFFFFFFFFFFFFFF,FF:,FFFFFFFFF::FFFFFFFFFFFFF:FFFF:FFFFFFF,FFF,FFFFFFFFFF:FFFFFFFFFF:FFFF,,FFFF:FF,FFFFFFFF:::FFFFFFFF,,FF,:,FFFFFF::FFFFFFFFFFFF,F::FFFFFFFFF:FFFFF:FFF,:FFFF:FFFF:F:FFFF,FFFFFFFF,:FFF:FFFF:,FFF:
@A00920:152:HGHKKDRXX:2:2105:31222:34898 2:N:0:CGCGTTCA+CTAAGCCT
GGACTACTAGGGTATCTAATCCTGTTTGATCCCCACACTTTCGTGCCTCAGCGTCAGTTGAAGTCTAGTAAGCTGTCTACACTATCGGTGTTCTTGACGATATCTAAGCATTTCACCGCTACACCGTCAATTCCGCCTACCTCGAATCCACTCAAGCCCATCAGTATCAATGCCACCCTCCCGGTTAAGCCGGGATATTTCAGCACTGACTTAATAGGCCGCCTACGCACCCTTTAAACCCAATAAATCC
+
FFFFFFFFFFFFF:FFFFFFFFFFFFFFFFFFFFFFFFFFFFFFFFFFFFFFFFFFFFFFFFFFFF,FFFFFFFFFFFF:FFFFFFFFFFFFFFFFFFFFFFFFFFFFFFFFFFFFFFFF,FFFFFFFF,FFFFFFFFFFFFFFF,FFF:FFFFFFFFFFFFFFFF:FF:FFFF,FFFFFFFFF,,F,FF:FFFF:F,FF:FFFFFF,,FFFF,FFFF:,FFFF:,FF,FFFF,F:F::FF:,FFF,FFF
@A00920:152:HGHKKDRXX:2:2105:19985:34945 2:N:0:CGCGTTCA+CTAAGCCT
GGACTACTGGGGTTTCTAATCCCGTTCGCTCCCCTAGCTTTCGCGGCTCAGCGTCAGGTGCAGCCCAGGGCGCCGCCTTCGCCTCTGGTGTTCCTCCGGATCTCTACGCATTTCACCACTCCACCCGGAATTCCACGCCCCTCTACTGCCCTCTAGCGGCCCAGTTTCGAACGACCTCTCCCAGTTGAGCCGGGAGCTTTCACGTCCGACTTGGAGCACCGCCTGCCCGCGCTTTACGCCCAGTAAATCC
+
FFFFFFFFFFFFFFFFFFFFFFFFFFFFFFFFFFFFFFFFFFFFFFFFFFFFFFFFFFFF:FFFFFFFFFFFFFFFFFFFFFFFFFFFFFFFFFFFFFFFFFFFFFFFFFFFFFFFFFFFFFFFFFFFF:FFFFFFFFFFFFFFFFFFF:FFFF:FFFFFFFFFFFFFFFFFFFFFFFFFFFFFFFFFFFFFFFFFFFFFFFF:,FFFFF,FFFF,FFFFFFFFFFFFFFFF:FFF:FF,FFFF,,FFFF
@A00920:152:HGHKKDRXX:2:2105:8594:35133 2:N:0:CGCGTTCA+CTAAGCCT
GGACTACTTGGGTTTCTAATCCTGTTCGCTCCCCACGCTTTCGCTCCTCAGCGTCAGTACAGGCCCAGAGAACCGCCTTCGCCACCGGTGTTCCTCCCGATATCTGCGCATTTCACCGCTACACCGGGAATTCCATTCTCCCCTACCTGCCTCTAGCCTGCCCGTATCCACCGCAGACCCACGGTTCAGCCGTGGGCTTTCACGACAGACGCGACAAACCGCCTACGAGCTCTTTACGCCCAATAATTCC
+
,FFFF,FFFFFFFFFFFFFFFFFFFFFFFFFFFFFFFFFFFFFFFFFFF,FF:FFFFFFFF:FFFFFFF,FFFFFFFFFFFFFFFFFFFFFFFFFF:FFF,FFFF:FFFF:FFFFFFFFFFF:F:FF:FFF,FF,FFFFFF:FF,FFFFFFFFFFFFFFFF:FFFFFFFFFFFF:FFFFFFF:FFF,FFFFFF,F:FF,FFFFFFFFF,FFF:,FFF,:FFFFFFF:FFFFF,FFFFFFF:FFF,F,FF:
@A00920:152:HGHKKDRXX:2:2105:18050:35133 2:N:0:CGCGTTCA+CTAAGCCT
GGACTACTGGGGTATCTAATCCTGTTTGCTACCCACGCTTTCGTACCTCAGCGTCAATACCGACCCAGTTAACCGCCTTCGCCACTGGTGTTCCTCCGAATATCTGCGAATTTCACCTCTACACTCGGAATTCCGTTAACCTCTGTCGGATTCTAGACAGGGAGTTTCAGAAGCAGTTCCGGGGTTGAGCCCCGGGATTTCACTCCTGACTTTCCTGTCCGCCTACGTGCGCTTTATGCCCAGTAATTCC
+
FFFFFFFFFFF:FFFFFFFFFFFFFFFFFFFFFFFFFFFFFFFFFFFFFFFFFFFFFFFFFFFFFFFFFFFFFFFFFFFFFFF,FFFFFFFFF:FFFFF,FFFFFFFFFFFFFFFFFFF:F:FFFFFFFFFFFFF:FFFFFFFFFFFFFFF,FFFF:,FFFFFFFFFF,FFFFFFFF:FFFFFFFFF:FFFFFFFFFFFFFFFFFFFFFF:FFFFFFFFFFFFF:FFF:FFFFF,:FFFFF,FFFFF,FF
@A00920:152:HGHKKDRXX:2:2105:1334:36025 2:N:0:CGCGTTCA+CTAAGCCT
GGACTACTAGGGTATCTAATCCCGTTTGCTCCCCACGCTTTCGCGCCTCAGCGTCAGTTACAGTCCAGTGAGCCGCCTTCGCCACAGGTATTCCACCTGATATCTACGCATTCCACCGCTACACCAGGTATTCCGCTCACCTCTACTGCACTCAAGTCGAGTAGTTTCCAATGCAATCGCTCCGTTGAGCGGTAGCGTTTTCACATCAGACTTACCCGACCGCCTACGCGCCCTTTACGCCCAATAAATC
+
FFFFFFF,::F::FFFFFFFFFFFFF:FF,,FFF:FFFFFFFFFFFFFFF:FFFFFF:FF:FF,:FFF,FFF:FFF:F:FFFFF:FFFFF:FF:FFFFFFFFFFFFFFFF::FFFFFFFFFF:FFFFF,:F:FFFFFFFFFFF:FFFFFFFFF:FFFFFFFFFFFFFFF::FFFFFF,FFFFFFFFFFFFFFFFFFFFFFF:FFFFF,:FFFFFFF:,FF:FFF::F,FFF:FF:F:FF:F,,,:,,F:F
@A00920:152:HGHKKDRXX:2:2105:4607:36088 2:N:0:CGCGTTCA+CTAAGCCT
GGACTACTAGGGTTTCTAATCCCGTTTGCTCCCCTGGCTTTCGCACCTCAGCGTCAGTTACAGTCCAGAGAGCCGCTTTCGCCACCGGTGTTCCTCCAGATATCTACGCATTTCACCGCTACACTGGGAATTCCGCTTTCCTCTATCACCCTCTAGCAGACCAGTATCGAGTGCATCTCTGGGGTTGAGCCCCAGGCTTTAACATTCGACTTAATCCGCCGCCTACGTACGCTTTACGCCCAGTAATTCC
+
FF:FFFFFFFFFFFFFFFFFFFFFF:FFFFFFFFFFFFFFFFFFFFFFFFFFFFF:FFFFFFFFFFFFFFFFF:FFFF:FFFFFFFFFFFFFFFFFFFFFFF:FFFFFFFFFFFFFFFFFFFFFFFFFFFFFFFFFFFFFFFFFFFFFFFFFFFFFFFF:FFFFFFFFFFFFFF:FFFFFFFFFFFFFFFFFFFFFFFFFFFFFFFFFFFFFFFFFFFFFFFFFFFFFFFFFFFFFFFF:FFFFF:FFFF
@A00920:152:HGHKKDRXX:2:2105:18159:36323 2:N:0:CGCGTTCA+CTAAGCCT
GGACTACTGGGGTTTCTAATCCCGTTCGCTCCCCTGGCTTTCGCGGCTCAGCGTCAGGTGCAGCCCAGTAGGCCGCCTTCGCCTCTGGTGTTCCTCCGGATCTCTACGCATTTCACCACTCCACCCGGAATTCCGCCTACCTCTACTGCCCTCCAGCCTGTCAGTTTCCAATGGCCTCACCCGGTTGAGCCGGGTGATTTCACATCAGACTTGTCAGGCCGCCTGCCCGCGCTTTACGCCCAGTAACTCC
+
FFFFF:FFFFFFFFFFFFF:FFFFFFFFFFFFFF:FFFFFFFFFFFFFFFFFFFFFFFFFFFFFFFFFFFFFFFFFFFFFFFFFFFFFFFFFFFFFFFFFFFFFFFF:FFFFFFFFFFFFFFFFFFFFFFFFFFFFFF,FFFFFFFFFFFFFFFFFFFFFFFFFFFFFF:FFFFFFFFFFF:FFF,:FFFFFFFFFF:FFFFFFFFFFFFFFFF:FFFFFFFFFFFFFFFFFFFF:FFFFFFFFFFFFFF
@A00920:152:HGHKKDRXX:2:2106:11360:1063 2:N:0:CGCGTTCA+CTAAGCCT
GGACTACAGGGGTTTCTAATCCCGTTCGCTCCCCTAGCTTTCGCGCCTCAGCGTCAAGAATGGGCCAGGCAGTCGCCTTCGCCACAGATGTTCCTCCCGATCTCTACGCATTTCACTGCTACACCGGGAATTCCACTGCCCTCTACCGCACTCTAGCCCGCCAGTATCCAATGCCATTCCCAGGTTGAGCCCAGGGCTTTCACATCAGACTTAACGAACCACCTACGCACGCTTTACGCCCAGTAATTCC
+
FFF,F:FFFFFFFFF:F,FFFFFFFFFFFFF:FFFFFFFFFFFFFFFFF:FFFFF:FFFFFFFFFFFFFFFFFFFFF:FFFFFFFFFFFFFFFFFFFFFFFF:F:FFFFFFFFFFFFFFF:FFFFFFFFFFFFFFFFFFFFFFFFFFFFFFFFFFFFFFFFFFFFFFFF,FFFFFFFF:FFFFFFFFFFFFFFFFFFFFFFFFFFF:,FFFFFFF:FFFFFFFFFFFFFFFFFFFFFFFFF,FFFFFFFF
@A00920:152:HGHKKDRXX:2:2106:32280:1125 2:N:0:CGCGTTCA+CTAAGCCT
GGACTACTAGGGTTTCTAATCCCGTTCGCTACCCATGCTTTCGCGCCTCAGCGTCAGTTTCGATCCAGGGTGCCGCCTTCGCCTCTGGTATTCCTCCGCATCTCTACGCATTTCACCACTACACGCGGAATTCTACACCCCTCTATCGTACTCTAGTCGGGCAGTATCAGACAACCTCCCCAGGTTTAGCCATGGGGCTTTCATGCCTCACTTACCCAACCGCCTGCGCGCCCTTTACGCCCAGTAAGTC
+
FFF:FFFFFFFFFFFFFFFFFFFFFFFFFFFFFFFFFFFFFFFFFFFFFFFFFF:FFFFFFFFFFFFFFFFFFFFF:FFFFFFFFFFFFFF:FFFFFFFF:FFFFFFFF:FFFF,::F,FF:,FFFFFF,FFFFFFFFFFF:FFFFFFFFFF,FFFFFFFFFFFFFFFFFFFFFFFFFFFFFFFFFFFFF:FFFFFFFFFFF,FF:FFF,FFFFFFFFFFFFF:FFFFFFF:F:F:FFFFFFFF:,F:::
@A00920:152:HGHKKDRXX:2:2106:29234:2049 2:N:0:CGCGTTCA+CTAAGCCT
GGACTACAGGGGTTTCTAATCCTGTTTGCTCCCCACGCTTTCGCTCTTCAGCGTCAGTATCGGCCCAGAGTGCTGCCTTCGCCGTTGGTGTTCCTCCTGATATCTGAGCATTTCACCGCTACACCAGGAATTCCACACTCCTCTACCGAACTCGAGTCACAGCAGTATCGACTGGCGTCCCAAGGTTGAGCCTTGGATTTTCACAGTCGACTTACTGAACCGCCTAGGAGCCCTTTACGCCCAATACTTC
+
:,FF,,FFF,,FFFFFFFFF:F,F:FF,FF,:F:F,,FF,,,,FFFF:,FFF,FFFF,FF:FFFFFF,,F:,FF:,F,:F:,:FFF,FF:FF,FF,FFFFFFFFFF,FFFFFF,FF,:FFF:FF:F,FFFFFF,FFFFF:FFFFFFFFFFFFFFFFFFFFF,FFFFFF,FFFFF:FFFF,FFFF:,::FFF,FFFFFFFFFFFFFFFF:FF::FFFF:,F,,::F:F,F,,FFFFFFF,:,FF,FF,FFF
@A00920:152:HGHKKDRXX:2:2106:14624:2331 2:N:0:CGCGTTCA+CTAAGCCT
GGACTACTGGGGTTTCTAATCCTGTTTGCTCCCCACGCTGTCGCGCCTCAGTGTCAGCAACTGCCCAGCAGGCCGCCTTCGCCACTGGTGTTCTTTCGGATATCTACGCATTCCACCGCTACACCCGAAATTCCACCTGCCTCTCCAGTGCTCCAGCTCAGCAGTTCGCACGGCAGATCCGGGGTTGAGCCCCGGACTTTCACCACACGCTTACCAAGCCACCTACGCGCCCTGTACGCCCAGTGATTCC
+
:FFFFF:,FFFFFFFFFFFFF:FFFFFFFF:FFFFFF:FFFFFFF:FF:FFFFFFF:FFFFFFFFFFFFFFFF:FFFFFFF:FFFFFFFFFFF,F,:F:F:FFFFFFFFFFFF:F:FFFFFFFFFFFFFFF:FFFFFFFFFFFF:F,FFF::FFF:,FFFFF,FFFFF:FF:FFF::FFFFFFFFFFFFFFF::FFFF,FF:FFFFF:FF:F,:FFFFF:FFF:F:FFFFFFF,FFFFFFFFFFF:FFF:
@A00920:152:HGHKKDRXX:2:2106:9335:2754 2:N:0:CGCGTTCA+CTAAGCCT
GGACTACAAGGGTTTCTAATCCTGTTTGCTCCCCACGCTTTCGCTCTTCAGCGTCAGTATCGGCCCAGAGAGCTGCCTTCGCCGTTGGTGTTCCTCCTGATATCTGCGCATTTCACCGCTACACCAGGAATTCCACACTCCTCTACCGAACTCGAGTCAAAGCAGTATCGAATGGCGTCCCAAGGTTGAGCCTTGGCTTTTCACAGACGACTTACAGAACCGCATAGGAGCCCTTTACGCCCAATAATAC
+
FFFFFFF,FFFFFFFFFFFFFFFFFFFFFFFFFFFFFFFFFFFFF,FFFFFFFFFFFF:,F,F,FFFF,F,FFFFFFFFFFFFF::FFFFFFFFFF,,:FFF:FF:FF,FFFFFFFFFFFFFFFFF,,FFFFFF:FFF,FFFFFFF,FF:FFFFFF,FF,,:FFFFFFF,F,FFFF,FFFF:,FFF,:F,FF:FFF,FFFF:FFF,:F:,FFF,F:FF,FFFF,F:,,,,FF:FF:,FFFFF:F,,FF,F
@A00920:152:HGHKKDRXX:2:2106:11713:2801 2:N:0:CGCGTTCA+CTAAGCCT
GGACTACTGGGGTTTCTAATCCTGTTTGCTCCCCACGCTTTCGTATCTCAGCGTCAGTACCGGGCCAGTGAGCCGCCTTCGCCACTGGTGTTCTTCCGAATATCTACGAATTTCACCTCTACACTCGGAGTTCCACTCACCTCTCCCGGACTCAAGACTTCCAGTATCGAAGGCAGTTCCGAGGTTGAGCCTCGGGATTTCACCCCCGACTTAAAAGTCCGCCTGCATACGCTTTACGCCCAGTAATTCC
+
:FFFFFFFFFFFFFFFFFFFFFFFFFFFFFFFFFFFFFFFFFFFFFFFFFFFFFFFFFFFFFFFFFFF:FFFFFFFFFFFFFFFFFFFFFFFFFFFFFFFFFFFFFFFFFFF:FFF:FFFFFFFFFFFFFFFFFFFFFF:F:FFF:FFFFFFFFFF:FFFFFFFFFFFFFFFFFFFFF:FFFFFFFFFFFFFFFFFFFFFFF,F:FFFFF,FFF:F:FFFFFF:FFFF::F:,FFF,F:FF:FF,F:FFF
@A00920:152:HGHKKDRXX:2:2106:12246:2816 2:N:0:CGCGTTCA+CTAAGCCT
GGACTACACGGGTATCTAATCCTGTTCGCTACCCGCGCTTTCGTGCCTCAGCGTCAGTCGCCGGCAAGTACAATGCCTCCGCTATCGGTGTTCCTTATGGTATCTATGCATTTCACCGCTACACCATAAATTCCATGTACCCCGCCGGAACTCAAGCCCCCCAGTATCAACGGCGGTTTTGCGGTTGAGCCGCAAACTTTCACCGCCGACTTAAGGGGCCGCCTGCGCACCCTTTAAACCCAATAAATCC
+
FFFFFFFFFFFFFFFFF,FFFFF:F:FFF:FF:FFFFF:FFFFFFFFFFFFFFFFFFFFFFFFFFF,FF:F:FFFFFFFFFFFFFFFFFFF:FFFFF,FFF:FFFFFFFFFF:FFFFFFFFFFFFF:FFFFFFFFFFFFFFFFFFFFFFFFFF:FFFFFFFF:F:,FFFFFFFFF:F:FFFFFFFFFFFFF:FFFFFFFFF:FFFF::FFFFFFFFFFFFFFFFFFFFF:FFF,FF:FFFFFFFF,,FFF
@A00920:152:HGHKKDRXX:2:2106:31846:2879 2:N:0:CGCGTTCA+CTAAGCCT
GGACTACAAGGGTTTCTAATCCTGTTCGCTCCCCACGCTTTCGCGTCTCAGCGTCAGTACCGTCCCAGAGAGCTGCTTTCGCCATAGGTGTTCTTCCTGATATCTGCGCATTTCACCGCTACACCAGGAATTCCACTCTCCTCTTCCGGACTCTAGCCAGATGGTTTCCGATGAAATCTCGAGGTTAAGCCTCGAGTTTTCACACCGGACCTACCTGGCCGCCTACACGCTCTTTACGCCCAATAAATCC
+
FFFFFFFFFFFFFFFFFFFFFFFFFFFFFFFFFFFFFFFFFFFFFFFFF:FFFFFFFFFFFFFFFF:FFFFFFFFFFFFFFFFFFFFFF:FFFFFFFFFFFFFFFFFFFFFFFFFFFFFFF:FFFF:FFFFFFFF:FFFFFFFFFFFFFFFF:F:FFFFFFFFFFFFFFFFFFF,FFFFFFFFFFFFFFFFFFFFFFFFF,F:FFFFFFFF::FFFFF,FFFF:FFFFF:FFF:FFF:F:FF:FFFF,FF
@A00920:152:HGHKKDRXX:2:2106:9263:3098 2:N:0:CGCGTTCA+CTAAGCCT
GGACTACACGGGTATCTAATCCTGTTTGCTCCCCACGCTTTCGCACCTCAGCGTCAATAAGAGTCCAGTAAGACGCCTTCGCCACTGGTGTTCTTCCTAATATCTACGAATTTCACCTCTACACTCGGAATTCCACTTACCTCTCCACAATTCTAGCGAAGCAGTCTAAAAGGCAAATCCAGGGTTAAGCCCGGGGCTTTCACCTCTAACTTACAAAGCCGCCTACGAGCGCTTTACTCCCAGTAAATCC
+
FFFFFFFF:FFFFFFFFFFFFF:FFFFFFFFFFFFFFFFFFFF:,FFFFFF,FFFF,F,,,:FFFFFFF::F,FFFFFFFFFFFFFFFFFFFF,FFFFFFFFFFFFFF,FFFFFFFF,FFFFFFF,FFFFFFFFFFFFFFFFFFFF,,FF,FFFFFF,F,,FFFF,F,,F:,F::,,:FFFFFFFF,FFFF:,FFFFFFFFFF,FFF,FFFF:F,::,FF,FFFFFF,:FFFFFFFF,FFFFFFF,,:FF
@A00920:152:HGHKKDRXX:2:2106:8739:3129 2:N:0:CGCGTTCA+CTAAGCCT
GGACTACTGGGGTTTCTAATCCTGTTTGCTCCCCACGCTTTCGCACCTCAGCGTCAGTTCCGGACCAGTAAGCCGCCTTCGCCACTGGTGTTCTTCCTAATATCTACGAATTCCACCTCTACACTAGGAGTTCCACTCACCTCTTCCGGACTCAAGATCGCCAGTATCGAAGGCAGTTCTGGAGTTGAGCTCCAGGATTTCACCCCCGACTTAACGATCCGCCTACGTGCGCTTTACGCCCAGTAAATCC
+
FFFFFFF,FFFFFFFFFFFFFFFFFFFFFFFFFFFFFFFFFFFFFFFFFFFFFFFFFFF::FFFFFFFFFFFFFFFFFFFFFFFFFFFFFFFFFFFFFFFFFFFFFFFFFFFFFFFFFFFFFFFFFFFF:FFFFFFFFFFFFFFFFFFFFFFFFFFFFFFFFFFFFFFFFF,FFFFF:FFFFFFFFFFFFFFFFFFF:FFFFF:FFFFFFFFFFFFFFFFF,FF:,FFFFFFFFFFF:FFFFFF:FF,FF
@A00920:152:HGHKKDRXX:2:2106:30635:3317 2:N:0:CGCGTTCA+CTAAGCCT
GGACTACTCGGGTTTCTAATCCCGTTCGCTCCCCACGCTTTCGCGTCTCAGCGTCAGTACCGTCCCAGAGAACCGCCTTCGCCACGGGTGTTCTTCCTGATATCTGCGCATTTCACCGCTACACCAGGAATTCCATTCTCCTCTTCCGGACTCTAGCCAGATGGTTTCCATCGACCTCTGAAGGTTAAGCCTCCAGTTTTCACAACAGACCTATCTGGCCGCCTACACGCTCTTTACGCCCAATAAATCC
+
FFFFFFFFFFFFFFFF:FFFFFFFFFFFFFFFFFFFFFFF:FFFFFFFFFFFFFFFFF,FFFFFFFFFFFFFFFFFF:FFFF:FFFFFFFFFFFFFFFFFFFFFFFFFFFFFFFFFFFFFFFFFFFFFF:FFFFFFFFFFFFFFF:FFFFFFFFFFFFF:FFFFFFFFFFFFFFFFFFFFFFF:FFFFFF:FFF:FFFFFFFFFFF:FFFFF:FFFF:FF,FFFFFFFF:FFFFFF,,FF,FFFFFFFFF
@A00920:152:HGHKKDRXX:2:2106:30056:3537 2:N:0:CGCGTTCA+CTAAGCCT
GGACTACTAGGGTATCTAATCCTGTTTGCTCCCCACGCTTTCGCTCCTCAGCGTCAGTGCCGGCCCAGAGAACCGCCTTCGCTACTGGTGTTCCTCCCGATATCTGCGCATTCCACCGCTACACCGGGAATTCCATTCTCCTCTACCGGACTCAAGTCACAACAGTATCGACTGCAATTCCGGGGTTGAGCCCCGGACTTTCACAGCCGACTTGTTGAACCGCCTCCGAGCTCTTTACGCCCAAGGATTC
+
FFFFFFFFFFFFFFFFFFFFFFFFFFFFFFFFFF:FFFF:FFFFFFFFFFFFFFFFFFFFF:FFFFFFFFFFFFFFFFFFFFF,FFFFFFFFFFFFFFFF:FFFFFFFFF:FFF,FFFFFFFFFF:FFFFF:FFF:FFFFFFFFFFFFFFFFFF,FFFFFF:F:FFFFFFFFF:FF::FFFFFFFFFFFFFFFFFFFFFFFF,FFFFFFF:F:FF:FFFFFFFFF,FFFFFFF,:F,:FFFF,:,,::FF
@A00920:152:HGHKKDRXX:2:2106:21287:4413 2:N:0:CGCGTTCA+CTAAGCCT
GGACTACAAGGGTATCTAATCCTGTTTGCTCCCCGAGCTTTCGAACCTCAGTGTCAGGAATGCCCCAGATGGCCGCTTTCGCCACAGGTGTTCCTCCCAATATCTACGCATTTCACCGCTACACTGGGAATTCCACCATCCTCTGACATCCTCTAGCCTCCCAGTTTTCAGTCCATTCCCGGGGTTGAGCCCCGGTCTTTAAGACCGAACTTAAGAAGCCACCTACGTTCTCTTTACGCCCAATAATTAC
+
FFFFFFFFFFFFFFFFFFFFFFFFFFFFFFFFFFFFFFFFFFFFF,FFFFFFFF:FFFFFFFFFF:FFFFF:F:FFFFFFFFF:FFFFFFFFFFFFFFFFFFFFFFFFFFFFFFFFFFFFFFFFFFF:FFFFFFFF:FFFFFFFFFFFFFFFFFFFFFF:F,FFFFFFFFFFFF:FFF,FF,FFFFFFFFF:FFFFFFFFFFFFF,,FFFFFFFFF,FF:FFFFFFF,FFFFF:F,FFFFF:FFFFF,:F
@A00920:152:HGHKKDRXX:2:2106:27597:4633 2:N:0:CGCGTTCA+CTAAGCCT
GGACTACAGGGGTATCTAATCCTGTTTGCTCCCCTGGCTTTCGCGCCTCAGCGTCAGTGACAGCCTAGAAACCCGCCTTCGCCTCTGGTGTTCCTCTTGATATCTACGCATTTCACCGCTACACCAAGAATTCCGATTTCCCTTTCTGCACTCTAGCACTGCAGTATCAGATGGCCGTTCCGAGTTAAGCTCGGAGATTTCACAGCTGACTTACCTAGCCGCCTACGCGCCCTTTACGCCCAGTAAATCC
+
FFFFFFFF:FFFFFFFFFFFFFFFFFFFFFFFFFFFFFFFFFFFFFFFFFFFFFFFFF,,FFF,FFFF,FFFFFFFFFFFFFFFF,FFFFFFFFFF,F,FFFFFFFFFFFFFFFFFFFFFFFFF,F:FFFFFFF:FFF,F,F:F,F:FFFFFFFFF,FF,,FFFFFFFFF,FF:F:FF,F,:FFFFFFFF,F,F,FFFFFFFFF:FFFFFFF,FF,,,FFFFFFF:FF,FFFFFFF:,FFFF,FF,:,FF
@A00920:152:HGHKKDRXX:2:2106:11731:6089 2:N:0:CGCGTTCA+CTAAGCCT
GGACTACCAGGGTATCTAATCCTGTTTGCTCCCCACGCTTTCGTGCCTCAGTGTCAGTGCTGGTCCAGGCAGTCGCCTTCGCCACAGATGTTCCTCCCGATCTCTACGCATTTCACTGCTACACCTGGAATTCCACCTCCCTCTACCGTACTCTAGCCACCCAGTATCGGATGCAATTCCCAGGTTAAGCCCAGGGCTTTCACATCCGACTTAAGTAGCCACCTACGTGCGCTTTACGCCCAGAAATTCC
+
:FFFFFFFFFFFFF:FFFFFFFFFFF:FFFFFF,FFFF:FFFFFF,FFFFFF:FFFF:,FFFFFFFFF,FFFFFFFFFFFFFFFFFF:FFFFFFF,,:FFFFFFF:F:FFF:FFFF::FFFF,:FFF:FFFFFF:FFFFF:FFFF,FFFFFFFF,FF,:FFFF,:FFFFFFFFFF:FFFF,,FFFFFF:FF:FF::FFF:FFF:FFF:F,,FFF:,FFFFFFF:FF,F,FFF:,FFF,FFFFF,FFFFF:
@A00920:152:HGHKKDRXX:2:2106:6379:6277 2:N:0:CGCGTTCA+CTAAGCCT
GGACTACAGGGGTTTCTAATCCTGTTTGATCCCCACGCTTTCGTGCCTCAGCGTCAATAACCCCTGTAGTGAGCTGCCTTCGCAATCGGTGTTCTATGTCATATCTAAGCATTTCACCGCTACAGGACATATTCCGCTCACCTCCCGGGCATTCGAGATGTATAGTATCAACGGCAGTTCCAAAGTTAAGCTTTGGGATTTCACCACTGTCTTACACACCCGCCTACGCTCCCTGTAAACCCAGTGAATC
+
FFF:FFFFFFFF,FFFFF:FFFFFFF,FF,FF:FF:FFF:F:FF,FFF:FFFFFF,FFFFFFFFFFFFFFFFFFFFFFFFFFFFFFF,FFF,FFFFFFF:FFFFFFFF:FFF,FFFFFFF:FFF:,FF,F,FF:FFFF:F,FFF:FF:FF,F,:,FFF,F,:F::::FF:,FF,:,,,:FFFFFFFF,FF,,FFFFF,FF,,,F,F,:F,,,,:F,,F,:F,FFFFFFF,:,F,F,FF,,,:,FFF:F,F
@A00920:152:HGHKKDRXX:2:2106:15148:6809 2:N:0:CGCGTTCA+CTAAGCCT
GGACTACTCGGGTATCTAATCCTGTTTGCTCCCCACGCTTTCGTGCCTCAGTGTCAGTGCTGGTCCAGGCAGTCGCCTTCGCCACAGATGTTCCTCCCGATCTCTACGCATTTCACTGCTACACCGGGAATTCCACTGCCCTCTACCGCACTCTAGCCCGCCAGTATCCCATGCCATTCCCAGGTTGAGCCCAGGGCTTTCACATCGGACTTAACGAACCACCTACGCACGCTTTACGCCCAGTAATTCC
+
FFFFFFFFFFFFFFFFFFFFFFFFFFFFFFFFFFFFFFFFFFFFFFFFFFFFFFFFFFFFFFFFFFFFFFFFFFFFFFFFFFFFFFFFFFFFFFFFFFFFFFFFFFFFFFFFFFFFFFFFFFFFFFFFFFFFFFFFFFFFFFFFFFFFFFFFFFFFFFFFFFFFF:FFFFFFFFFFFFFFFFFF:FFFFFFFFFFFFFFFFFFFFFFFFFFFFFFFFFFFFFFFFFFFFFFFFFFFFFFFFFFFFF:FFF
@A00920:152:HGHKKDRXX:2:2106:22354:7075 2:N:0:CGCGTTCA+CTAAGCCT
GGACTACTGGGGTTTCTAATCCTGTTTGCTCCCCACGCTTTCGCGCCTCAGCGTCAGTATCGAGCCAGTATGTCGCCTTCGCCACTGGTGTTCTTCCGAATATCTACGAATTTCACCTCTACACTCGGAGTTCCACATACCTCTCTCGAGCTCAAGACAGCCAGTATCAAAGGCAATTCCTAGGTTGAGCCCAGGGATTTCACCACTCACTAAAATGTCCGCCTACGCGCCCTTTACGCCCAGTAAATCC
+
FF:FFFF:,FFFFFFFFFFFFFFFFFFFFFFFFFFFFFFFFFFF,FFFFFFFFFFF,,F,,,F,FFFFFF,FFFFFFFFFFFFFFFFF:FFFFFFFFFFFFFFFFFFFFFFFFFFFFFFFFFFF:FFFFFF,FFFFFFF:FFF:FF:,F,,FFFFFF,F,:FFFF,F:FFFFFFFFFFFF:,FFFFFFF:FF,:FF:F:FFFF:,FF,FFFFFF,,,FFF,F,,FF,FFF,F:FFFFFFFFFFF,F:FFF
@A00920:152:HGHKKDRXX:2:2106:14326:7545 2:N:0:CGCGTTCA+CTAAGCCT
GGACTACCAGGGTTTCTAATCCTGTTTGATCCCCACGCTTTCGTGCCTCAGCGTCAATAACCCCTGTAGTGAGCTGCCTTCGCAATCGGTGTTCTATGTCATTTCTCAGCATTTCACCGCGACATGACATATTCCGCTCACCTCCCGGGCATTCAAGATGTATAGTATCAACGGCAGTTCCAAAGTTAAGCTTTGGGATTTCACCACTGACTTACACACCCGCCTACGCACCCTTTAAACCCAGTGAATC
+
FF:FFFFFFFFFF:FFF:FFFFFFFF,FF:FFFFFFFFF:FFFFFFFFFFFFFFFFF::F,F:FF:FFFFFFF:FFFF:FFFFF:FFFFFFF,FF,FFFFF:,:FF,FFFFF,,FFFF:F,FFFF,FFF:FF:F:,,FFFFF::,FFF:,,FF:FFFFF,F,FFF:FF,:FFFFF:F,FFFF:F:FFFFFF:,F:FFFFFFFFFFFFFFFFF,F,:FFFFFFF:FFFF::FFFFFFFFFFFFFFF,FFFF
@A00920:152:HGHKKDRXX:2:2106:14597:8234 2:N:0:CGCGTTCA+CTAAGCCT
GGACTACTAGGGTATCTAATCCTGTTCGCTCCCCACGCTTTCGCGCCTCAGCGTCAGACCAAGCCCAGCAAGCCGCCTTCGCCTCCGGTGTTCTTCCGGATCTCTACGCATTCCACCGCTACACCCGGAATTCCGCTTGCCTCTACAGTGCTCGAGCTCAGCAGTTCGCACGGCAGATCCGGGGTTAAGCCCCGGACTTTCACCACACGCTTACCAAGCCACCTACGCGCCCTTTACGCCCAGTGATTCC
+
FFFFFFFFFFFF:FFFFFFFFFFFFFFFFFFFFFFFFFFFFFFFFFFFFFFFFFFFFFFFFFFFFFFFFFFFFFFFFFFFFFFFFFFFFFFFFFFFFFFFFFFFF:F:FFFFFFFFFFFFFFFFFFFFFFFFFF:FFFFF::FF:FFFFFFF:FFFFFFF:F,FFFFFFFFFFF:FF:FFFFFFFFFFFFFF:FF,FFF:FFFFFFFFFFFFFFFF:FFF:FFF,F:FFFFFF:FFFFFFFFFFFFFFFF
@A00920:152:HGHKKDRXX:2:2106:32434:8750 2:N:0:CGCGTTCA+CTAAGCCT
GGACTACCGGGGTATCTAATCCTGTTTGCTACCCACGCTTTCGCTCCTCAGCGTCAGTACTGGCCCAGAGAACCGCCTTCGCTACTGGTGTTCCTCCCGATATCTGCGCATTTCACCGCTACACCGGGAATTCCATTCTCCTCTACAAGACTCTAGCCACAGCAGTATCGACGGCAGTTCCGAGGTTGAGGCTCGGGATTTCACCGCCGACTTGCTGAGCCGCCTACGAGCTCTTTACGCCCAATAATTC
+
FFFFFFFFFFFFFFFFFFFFFFFFFFFFFFFFFFFFFFFFFFFFFFFFFFFFFFFF,FF:FFF,F,FFFF,FF,FFFFFFFFF,:FFFFFFFFF,::,FFFFFFFFFFFFFFFFFFFFFFFF,:,FFF,FFFFF:FFFFFFFFF:F,F,F,FF:FF::FFFF,FFFFF,:F:FFFFF:FFF:F:FFF,:F,FFFFFFFFFFFFF:F,FFFFFFFFF:FF:FFF,FFF,F:FFFFFFFFFF:FFFFFFFFF
@A00920:152:HGHKKDRXX:2:2106:28646:8954 2:N:0:CGCGTTCA+CTAAGCCT
GGACTACAGGGGTATCTAATCCCGTTTGCTCCCCTGGCTTTCGCGCCTCAGCGTCAGTGTTGGCCCAGCAACCCGTCTTCACCTCAGGTGTTCCTCTTGATATCTACGCATTTCACCGCTACACCTGGAGTTCCAATCACCCCTCCCGCCCTCAAGCCCGGCAGTATCGAAGGCAGTTCCGCAGTTGAGCTGCGGGCTTTCACCCCCGACTTGCCAAGCCGCCTACGCGCGCTTTATGCCCAGTAAATCC
+
FFFFFFFFFFFFFFFFFFFFFFFFFFFFFFFF:FFFFFFFFFFFFFFFFFFFFFFFFFFFFFFF:FFFFFFFFFFFFFFFFFFFFFFFFFFFF:FFFFF:FFFFFFFFF:FFFFFFFFFFFFFFFFFFFFFFFFFFFFFFFFFFFFFFFFFFF:FFFFFFFFFF,FFFFFFFF:FF::FFFFFFFFF:FFFFFFFFFF,FFFFFF:FFFF:FFFFFFFF:FFFFF:FFFFF:,FFFFFFFFFF:,,:FF:
@A00920:152:HGHKKDRXX:2:2106:17770:9189 2:N:0:CGCGTTCA+CTAAGCCT
GGACTACCCGGGTTTCTAATCCTGTTTGCTCCCCACGCTTTCGCGCCTCAGCGTCAGTTACAGACCAAAGAGTCGCCTTCGCCACTGGTGTTCCTCCACATCTCTACGCATTTCACCGCTACACGTGGAATTCCACTCTTCTCTTCTGCACTCAAGTCTCCCAGTTTCCAATGACCCTCCACGGTTGAGCCGTGGGCTTTCACATCAGACTTAAAAGACCGCCTGCGCGCGCTTTACGCCCAATAATTCC
+
FF:FF:FFFFFFFFFFFFFFFF:FFFFFFFFFFFFFFFFFFFFFFFF,FFFFFFFF:FFFF:FFFFFFFF:FFFFFFFFFFFFFF:FFFFFFFFFFFFFFFFFFFFFFFFF:FFFFFFFFFFFFFFFFFFFFFFFFFFFFFFFFFFFFFFFFFFFFFFFFFFFFFFFF:,FFF,F:FFFFFF:FFFFFFFFFFFFFFFFFFFFFFFF,FFFFFFFF:FFF::FFFF,FFFF,FFF:FF,F,FF:::F:FF
@A00920:152:HGHKKDRXX:2:2106:32461:9330 2:N:0:CGCGTTCA+CTAAGCCT
GGACTACTCGGGTTTCTAATCCCGTTCGCTACCCTGGCTTTCGCGGCTCAGCGTCAGGTGCAGACCAGGGAGCCGCCTTCGCCTCTGGTGTTCCTCCGGATCTCTACGCATTTCACCACTCCACCCGGAATTCCACTCCCCTCTGCAGCCCTCTAGCTGACCAGTTTCGAACGGCGTCTCCCGGTTGAGCCGGGAGCTTTCACGTCCGACTTGTACAGCCGCCTCCCCGCGCTTTACGCCCAGTAAATCC
+
FFFFFFFF,FFFFFFFFFFFFFFFFFFFFFFFFFFFFFFFFFFFF,FFFFFFFFFF:::FF:F,FFFFF,,F,FFFFFFFFFF:F,FFFFFFFFFFFFFFFFFFFFFFFFFFFF:FF:FFFF,FF,FFFFFFFFFF,,FFFFFFFF,F::,FFFFFFF,,FFFFFFFFFFFFFFF,F,FF,,F:FFFFFFFF:FFF::FFF:FFF,F:F:F:,,:FFFFFFF:F,F,FFFFFF::FFFFFFFFFFF,:FF
@A00920:152:HGHKKDRXX:2:2106:19732:9956 2:N:0:CGCGTTCA+CTAAGCCT
GGACTACAAGGGTATCTAATCCTGTTTGCTCCCCACGCTGTCGCGCCTCAGTGTCAGCAACTGCCCAGCAGGCCGCCTTCGCCACTGGTGTTCTTTCGGATATCTACGCATTCCACCGCTACACCCGAAATTCCACCTGCCTCTACAGTGCTCCAGCTCAGCAGTTCGCACGGCAGATCCGGGGTTGAGCCCCGGACTTTCACCACACGCTTACCAAGCCACCTACGCGCCCTTTACGCCCAGTGATTCC
+
FFFFFFFFFFFFFFFFFFFFFFFFFFFFFFFFFFFFFFFF,FFFFFFFFFFFFFFFF,:FFFFF:FFFFFFFFFFFF:FFFFFFFFFFFFFFFF:FFF:FFFFFFFFFFFFFFFFFF,F:FFFFFFFFFFFFFFFFFFFFFFFF:F,::FF,FFFFFF:FFFFFFFFF::FFF:FF:FFFF:FFFF:FFFFFFFFFFF,FFFFFFF:FF:FFFFF,:FFFFFFFFFFFFFFFFFF,FFFFFFFF,F:FFF
@A00920:152:HGHKKDRXX:2:2106:20609:10191 2:N:0:CGCGTTCA+CTAAGCCT
GGACTACTCGGGTTTCTAATCCCGTTTGCTCCCCACGCCTTCGCGCCTCAGCGTCAGGGTAGGCCCAGAGTCCCGCCTTCGCCACCGGTGTTCCTCCCGATCTCTACACATTTCACCGCTACACCGGGAAGTCCAGACTCATCTGCCTCCCTCAAGAACACCAGGTTCGGCCGACTCCTCCGGGTTGAGCCCGGAGATTTGACGACCGACTTGGCGTCCCGCGTACGCGCCCTTTACGCCCAGGGATAGG
+
,FFF,FFF:F:F:FFFF:FFF,FFFFF,FFFFF,FFFFFFFFFFFFFF:FFFFFF,FFF,FF:FF:FFFF:F:F,:FF:FFFFFFFFFF:F,F:FF:FF,:FFFFFFFFFF,FF,,:FFF,:F:FF,F:F:F::FFFFFF,F,FFFFFFFF,FFFFFFFF:F:F,F:,FFF::FFFF:F:,:F,F,F,:FFFF,,:,FF:,FFF,:,,FF,,:FFFFFF,:FF,F,,:FFF,F,F,,,F,,,F,F,F:,,
@A00920:152:HGHKKDRXX:2:2106:17635:10300 2:N:0:CGCGTTCA+CTAAGCCT
GGACTACAAGGGTATCTAATCCTGTTTGCTCCCCACGCTTTCGCGCCTGAGCGTCGGATCCGGCCCAGCTGGCCGCCTTCGCCACGGGTGTTCTTCCCGATATCTACGCATTCCACCGCTACACCCGGAATTCCACTCGCCTCTACCTGCCTCCAGCCTGGCAGTCTCTCGGGCGAGCACGGGGTTGAGCCCCGGCATTTGACCACAAGACTTACCAAGCCGCCTGCGCGCGCTTTACGCCCAATGATTC
+
FFFFFFFFFFFFFFFFFFFFFFFFFFFFF:FFFF,FFFFFFFFFFFFFFFFFFFFFFFFFFFFFFFFFFFFFFFFFFFFFFFFFFFFFFFFFFFFFFF:F,FFFFFFFFFFFFFFFFFFFFFFFFFFFFFFFFFFFFFFFFFFFFFFFFFFFFFFFFFFFFFFFFFFFFFFFFFFFFFFFFFFFFFFFFFFFFFFFFFFF:FFFFFFFFFFFFFFFFFFFFFFFFFFFFFFFFF:FFFFFFFFFFFF,FF
@A00920:152:HGHKKDRXX:2:2106:32425:10488 2:N:0:CGCGTTCA+CTAAGCCT
GGACTACTGGGGTATCTAATCCCGTTCGCTCCCCTAGCTTTCGCGGCTCAGCGTCAGGTGCAGCCCAGGGCGCCGCCTTCGCCTCTGGTGTTCCTCCGGATCTCTACGCATTTCACCACTCCACCCGGAATTCCACGCCCCTCTACTGCCCTCCAGCGGCCCAGTTTCGAACGGCCTCTCCCAGTTGAGCCGGGAGCTTTCACGGTTGACTTACAGCACCGCCTACACGCTCTTTAAGCCCAGTAATTCC
+
:F:FFFFFFFFFFFFFFFFFF,FFFFFFFFFFFFFFFFFFFFFFFFFFF:F:FFFFFFFFFFFFFF,FFFFFFFFFFFFFFFFFFFFFFFFFFFFFFFFFFFFFFFFFFFFFFF:FFFFFFFFFFFFFFF:FF,FFFFFFFFFFFFFF:FFFFFFF:FFF:F::FFFFFFFFFFFFFFFFFFFF,F,FFFFFFFFFFFFFFFFFFFF:FFF:FFFFF:FFFFFFFFFF:FF,F::F,F,F,FFF:F:,F:
@A00920:152:HGHKKDRXX:2:2106:6804:11397 2:N:0:CGCGTTCA+CTAAGCCT
GGACTACTAGGGTATCTAATCCTGTTTGCTACCCACGCTTTCGCACCTCAGCGTCAGTTACGGCCCAGAGCGCCGCCTTCGCTAATGATGTTCCTCCCGATATCTACGCATTTCACCGCTACACCGGGAATTCGGCCTTCCTCTAACCTACACCAGAAACCAAGTTTCCGTTGCAATTCAAAGGTTCAGACCGAGGCTTTCACACACGACATACGACGCCACATACGTGCGCTTAACGCCCAGTAATTCC
+
FFFFFFF,,FF::,,,,F:FFFF,FFF,,,FFF,,FF,:FF:::,F:,:,,,,,,::FFFF,,FFF,,F,FF,F,F:F,F,F::,FF:F,F,FF,:,,F:,::::FF,FFFF,F:FF:,,FF,F:,F,FFF,F,F:,F,FFFFF,,,,,:,,,,,,,:F:,FF,,,:,,:,FFFF,FFF:,:,,F,,F,,:F,,F,FFF,,,,F::,FFFF,,FF::,FFF::,FF,F,F,,FF,FF:FFFF,,,:,FFF
@A00920:152:HGHKKDRXX:2:2106:32280:11647 2:N:0:CGCGTTCA+CTAAGCCT
GGACTACAGGGGTTTCTAATCCTGTTTGCTCCCCACGCTTTCGCGCCTCAGCGTCAGGTCAAGTCCAGTCGGCCGCCTTCGCCTCTGGTGTTCCTCCCGATCTCTACGCATTTCACCACTACACCGGGAATTCCACCGACCTCGCCTTGCCTCCAGTTGGCCCGTTTCGCGCGACCCTCCCCGGTTGAGCCGGGGGCTTTCACACACGACGTAACCAACCGCCTGCGCGCCCTTTACGCCCAGTAACTCC
+
FFFFFFFFFFFFFFFFFFFFFFFFFFFFFFFFFFFFFFFFFFFFFFFFFFFFFFFFFFFFFFFFFFFFFFFFFFFFFFFFFFFFFFFFFFFFFFFFFFFFFFFFFFFFFFFFF:FFFFFFFFFFFFFFFFFFFF:FFFFFFFFFFFFFFFFFFFFFFFFFFFFFFFFFFFFFFFF:FFFFFFFFFFFFFFFFFFFFFFFFFFFFFF:FFF:FFFFFFFFFFFFFFFFFFF:FFFFFFFFFFF:FFF:FFF
@A00920:152:HGHKKDRXX:2:2106:4481:12759 2:N:0:CGCGTTCA+CTAAGCCT
GGACTACAAGGGTTTCTAATCCCGTTTGCTCCCCTGGCTTTCGCGCCTCAGCGTCAATACCGGTCCAGGATGCCGCCTTCGCCACCGATGTTCCTCCAGATATCTACGCATTTCACCGCTACACCTGGAATTCCACATCCCTCTCCCGGATTCAAGCCTTTCAGTCTCGGACGCAGTTCCCGGGTTGAGCCCGGGGATTTCACGTTCGACTTAGAAGGCCGCCTACGCGCCCTTTAAGCCCAGTAATTCC
+
:F,:FFFFFFFFFFFFFFFFFFFF,FFFFFFFFFFFFFFFF,FFFFFFFF:FFFFFFFFFFFFF:F:FFFFFFFFFFFFFFFFFFF:FFF,FFF,F,F:,FF,FFF:FFFF:FF:FFFFFFFFFFF,,FFFFF:F::FFFFFFFFFFFFF::FFF,F,,F:FFF:F:F,FFFFFFFFFFFFFFFFFFF,FFFF:FF:F:::FF,,FF:F,FF:F,,:,F,FFFF:FFFF:FFF:,,,FF:FFFFF,F,FF
@A00920:152:HGHKKDRXX:2:2106:5629:12900 2:N:0:CGCGTTCA+CTAAGCCT
GGACTACCAGGGTATCTAATCCTGTTTGCTCCCCACGCTTTCGCGTCTCAGCGTCACCACAAGTCCAGCAAGTCGCCTTCGCCACTGGTGTTCCTGCGAATATCTACGAATTTCACCTCTACACTCGCAATTCCACTTGCCTCTACTTGGGTCCAGGTCGCCAGTTTTGAAGGCAGTTCCGAGGTTGAGCCTCGGGATTTCACCCCCAACTTAACGACCCGCCTACACGCGCTTTACGCCCAGTAAATCC
+
FFFFFFFFFFFFFFFFFFFFFFFFFFFFFFFFFFFFFFFFFFFFFFFFFFFFFFFFFFFFFFFFFFFFFF:FFFFFFFFFFFFFFFFF:FFFFFFFFFFFFFFFFFFFFFFFFFFFFFFFFFFFFFFFFFFFFFFFFFFFFFFFFFFFFFFFFFFFFFFFFFFF,FFFFFFFFF:FFFF:FFFFFFFFFFFFFFFFFFFFFFFFFFFF,FFFFFFFFFFFFFFFFFFFFFFFFFFFFFFFFFFFF:FFFF
@A00920:152:HGHKKDRXX:2:2106:32515:13307 2:N:0:CGCGTTCA+CTAAGCCT
GGACTACTCGGGTTTCTAATCCGGTTTGCTCCCCATGCTTTCGCGCCTCAGCGTCAGGTCACCCCCAGAGAGTCGCCTTCGCCACTGGTGTTCCTCCCGATATCTACGCATTCCACCACTACACCGGGAATTCCACTCTCCCCTAGGTACCTCAAGACTGGCAGTATCCAAGGGCCTCTCCCAGTTGAGCCGGGAGCTTTAACCTCGGACTGACCAATCCGCCTGCGCGCGCTTTACGCCCAGTGAATCC
+
FFFFFFFFFFFFFFFFFFFFFFFFFFFFFFF:FF:FFFFFFFFFFFFFFFFFFFFFFFFFFFFFFF:FFFF,FFFFFFFFFFFFFFFFFFFFFFFFFFFFFFFFFFFFFFFFFFFFFFFFFF:FFFFFF:FFF,FFFFFFFFFFFFFFFFFFFFFF:FFFFFFFFFFFFF::FFFFFFFFFFFFFF:FF,FFFFFFFF:FFFFFFFFFFFFFFFFFFFFFFFF:FFFFFFFFF:F,FFFFFFFFF,,FF,
@A00920:152:HGHKKDRXX:2:2106:23565:13338 2:N:0:CGCGTTCA+CTAAGCCT
GGACTACAAGGGTTTCTAATCCGGTTCGCTCCCCACACTTTCGCGCCTCAGCGTCACGAGCTGTCCAGCGAGCTGCCTTCGCCATGGGTGTTCCTACCAGTATCTACGCATTCCACCGCTACACTGGTAATTCCACTCGCCTCTCCAGCCGTCCAGCCTGCCAGTACCCACTGCCGTTCCGAGGTTGAGCCTCGGGATTTGACAACGGACTTAACAGACCGCCTACGCGCCCTTTACGCCCAGTGATTCC
+
FF,FFFFF:FFFFFFFFFFFFFFFFFFFFFFFFFFFFFFFFFFFFFFFFFFFFFFF:FFFFFFFFFFFFFFFFFFFFFFFFFFFFFFFFFFFFFF:FFFFFFFFF:FFFFFFFFFFFFFFFFFFFFFFFFFFFFFFFFFFFFFFFFFFFFF:FFFF:F,FFF:F::FFF:::FFFFFFFFFFFFFFFFFFFFFFFFF:FFFFF,:FFFFFFFFFF:FFFFFFFF:FFFFFFFF:FFFF:F:FFFFFFFFF
@A00920:152:HGHKKDRXX:2:2106:9625:13964 2:N:0:CGCGTTCA+CTAAGCCT
GGACTACTCGGGTTTCTAATCCCGTTCGCTCCCCTAGCTTTCGCGCCTCAGCGTCAAGAATGGTCCAGTTAGCCGCCTTCGCCACTGGTGTTCATCCCGATATCTACGAATTTCACCACTACACAGGGAATTCCTCTACCCTCTCCCACCTTCAAGCCGAGCAGTGTCCAATGCAATTTCTCAGTTGAGCCCAGAGCTTTCACATCTGACTTGCACAGCCGCCTGCGAGCGCTTTACGCCCAGTAAATCC
+
:FFFFFFFFFFFFFFFFFFFF:FFFFFFFFFF:FF,:F:FFFFF:F::FF:FF:FF::F,FFF,FFFF,F,F,:F:FFFFFFFFFFFFFFF,F,FFFF,FFFFFF:FF,F,F:FF:FFFFFFF::,FFF,FFF:,,F:,F,FFF,FFFFFFFFF::FF,,FF:,F,F,,FFF,FF::,FFFF:FF,FFFF,,FFFFF::F:FF,F:,,FFFF,F,FFFFF,FFFF,F,FF:FF:FFFFFFFFFFFF::,F
@A00920:152:HGHKKDRXX:2:2106:4092:14372 2:N:0:CGCGTTCA+CTAAGCCT
GGACTACTGGGGTATCTAATCCCGTTCGCTCCCCTAGCTTTCGCGCCTCAGCGTCAGTGTCGGCCCAGCAACCCGCCTTCGCCACAGGGGTTCCTCCGGATCTCTACGCATTTCACCACTCCACCCGGAATTCCACTTGCCTCTACCATCCTCTAGTTAGGCAGTCTCACCTGTCCTCTCCCCGTTGAGCGAGGAGCTTTCACACATGACTTACCCAACCGCCTGCACGCGCTTTACGCCCAGTAAATCG
+
FFFFFFFFFFFFFFFFFFFFFFFFFFFFFFF,FFFFFFFF,FFFFFFFFFFFF,FFF:FFFFFFFFFFF:FFFFF:FFFFF,F:FFFFFF,FFFFFFFF,FFFFFFFFFF:,F:FFFF,:F,:F:F:FFFFFFFFFFF,FFF,F,F,FFFFFFFFFFFF:FFFFFFFFFFFFFFF:FFFF:FFFFFF:F:FF:F,FFF,F,:FFFF:FFF,FFFFFFFFFFFFFFFF,FFFFFF,F,,FFFFFF:,:FF,
@A00920:152:HGHKKDRXX:2:2106:7554:14481 2:N:0:CGCGTTCA+CTAAGCCT
GGACTACTGGGGTATCTAATCCTGTTTGCTCCCCACGCTTTCGTGCCTCAGTGTCAGTGCTGGTCCAGGTGGCCGCCTTCGCCACAGATGTTCCTCCCGATCTCTACGCATTTCACTGCTACACCGGGAATTCCACCACCCTCTACCGCACTCTAGTCCGCCAGTATCCACCGCACTTCCCAGGTTGAGCCCGGGGCTTTCACGGCAGACTTAACGAACCACCTACGCACGCTTTACGCCCAGTAATTCC
+
FFFFFFFFFFFFFFFFFFFFFFFFFFFFFFFFFFFFFFFFFFFFFFFFFFF:FFFFFFFFFFFFFFFFFFFFFFFFF:FFFFFFF:FFFFFFFFFFFFFF:FFFFFFFFFFFFFFFFFFF:FFF:FFF:,FFFFFFFFFFF:F:,FFFF:FFF,FFFF:F:F:FFFFFFFFFFFF,FFFFF:FF,FFFFFFFFFFFF:FFFFFFFFFFFFFFF:FFF,FFFFFFFFFFF:FFF,FFFFFF:FFF,,FFFF
@A00920:152:HGHKKDRXX:2:2106:27425:14481 2:N:0:CGCGTTCA+CTAAGCCT
GGACTACTGGGGTTTCTAATCCTGTTTGCTCCCCTAGCTTTCGTGCCTCAGTGTCAGGATTTGTCCAGGGACTCGCCTTCGCCACTGGTGTTCCTCTCGATATCTACGCATTTCACTGCTACACCGAGAATTCCAGTCCCCCCTCCAATCCTCCAGCAAGGTAGTTTCCAATGCCATTTCCGGGTTGAGCCCGGAGCTTTCACATCCGACTTTCCTCACCACCTACGCACCCTTTACGCCCAGTGAATCC
+
FFFFFFFFFFFFFFFFFFF:FFFFFFFFFFFFFFFFFFFFFFFFFFF:FFFFFFFFFFFFFFFFFFFFFFFFFFFFFFFFFFFFFFFFFFFFFFFFFFFF:FFFFFFFFFFFFFFFFFFFFFFFFFFFF,FFFFFFFFFFFFFFFFFFFFFFFFFFF:FFFFFFFFFFFFFFFFFFFFFFFFFFFFFFFFFFFFFFFF:FFFFF:FFFFFFFF:FFFFFFFFFFFFFFFFFFF:FFFFFFFFFFFF,,FF
@A00920:152:HGHKKDRXX:2:2106:30282:14826 2:N:0:CGCGTTCA+CTAAGCCT
GGACTACCCGGGTTTCTAATCCTGTTTGCTCCCCACGCTTTCGTGCCTCAGCGTCAGTGATGGTCCAGTAAGCCGTCTACACCGCGGGTGTTCCTCCTGATATCTACGCATTTCACCGCTACACCAGGAATTCCGCTTACCTCTCCCATACTCCAGCATCCCAGTTTCCGACGCACCCTCCCGGTTGAGCCGGGAGATTTCACACCAGACTTGGAACACCGCCTACGCACTCTTTACGCCCAGTAACTCC
+
FFFFF:FFFFFF:FFFFFF:FFFFFFFFFFFFFF:FFFFFFFFFFFFFFFFFFFFFFFFFFFFFFFFFFFFFFFFFFFFFFFFFFFFFFFFFFFFFFFFFFFFFFFFFFFFFFFFFFFFFF:F:FFFFF:FFFFFFFFFFFFFFFFFFFFFFFFFFFFFFFF:FFFFFFFFFFF,FFFFFFFFFFFFFFFFF:FFFFFFFFFFFFF:FF:FFFFFFFFFFFFFFFFFFFFFFFFF:FFFFF:FFFFF:FF
@A00920:152:HGHKKDRXX:2:2106:8332:14982 2:N:0:CGCGTTCA+CTAAGCCT
GGACTACTCGGGTATCTAATCCCGTTTGCTCCCCTGACCTTCGTGCCTCAGCGTCAGATACTGTCCAGAGCCCAGCCTTCGCCACTAGTGTTCCTCTCGATCTCTACGCATTTCACTGCTACACCGAGAATTCCAAGCTCCTCTCCAGTCCTCTAGCACAGGAGTATCGGATGCAATTCGGAGGTTGAGCCCCCGGATTTCACATCTGACTTTCTGCGCAGCCTACGCACCCTTTACGCCCAGTAATTCC
+
FFFFFFFFFFFFFFFFFFFFFFFFFFFFFFFFFFFFFFFFFFFFFFFFFFFFFFFFFFFFFFFFFFFFFFFFFFFFFFFFFFFFFFFFFFFFFFFFFFFF:FFFFFFFFFFFFFFFFFFFFFFFFFFFFFFFFFFFFFFFFFFFFFFFFFFFFF:FFFFFFFFFFFFFFFFFFFFFFFFFFFFFFFFFFFFFFFFFFFFFFFFFFFFFFFFFFFFFFFFFFFFF:FFFFFFFFF:FFFFFF,FFF:FFFF
@A00920:152:HGHKKDRXX:2:2106:21450:16250 2:N:0:CGCGTTCA+CTAAGCCT
GGACTACTAGGGTATCTAATCCTGTTTGCTCCCCACGCTTTCGCACCTCAGCGTCAGTACCGGGCCAGTGAGCCGCCTTCGCCACTGGTGTTCTTGCGAATATCTACGAATTTCACCTCTACACTCGCAGTTCCACTCACCTCTCCCGGACTCAAGATCGCCAGTTTCGAAGGCAGTTCTGGAGTTGAGCTCCAGGATTTCACCCCCGACTTAACAATCCGCCTACGTGCGCTTTACGCCCAGTAATTCC
+
:FFF::FFFFFF:FFFFFFFFFFFFFFFFFFFFFFFFFFFFFFFFFFFFFFFFFFF:FFFFFFFFFFFFFFFFFFFFFFFFFFFFFFFFFFFFFFFFFFFFFFFF,FF,FFFFFFFFFFFFFFFFFFFFFFFFFFFFFFFF:FFFFFFFFFFFFF:FFFFFFFF,FFFFFFF:FFFF:FFF:FFFFFFFFFFFFFFFF:FF:FFFFF:FFFFFFF,FFFFF,FFFFFFFFFFFFFFFFFF:::FFFFFF,
@A00920:152:HGHKKDRXX:2:2106:22055:16423 2:N:0:CGCGTTCA+CTAAGCCT
GGACTACAAGGGTTTCTAATCCTGTTCGCTCCCCACGCTTTCGCGCCTCAGCGTCAGTACTGGCCCAGAACACCGCCTTCGCCACTGGTGTTCCACCTGATATCTAAGCATTTCACCGCTACACCAGGTATTCCGTGTTCCCCTACCAGACTCTAGCCACAGCAGTTCCGAATGGCCGCTCCAAGTTGAGCTTGGAGGTTTCACACCCGGCTTACTGAGCCGCCTACGCGCTCTTTACGCCCAATAAATC
+
FFFFFFFFFFFFF:FFFFFFFFFFFFFFFFFFFFFFFFFFFFFFFFFFFFFFFFFFFFFFFFFFFFFFFFFFFFFFFFFFFFFFFFFFFFFFFFFFFFFFFFFFFFFFFFFFFFFFFFFFFFFFFFFFFFFFFFFFFF,FFFFFFFFFFFFFFFFFFFFFFFFFF:FFFFFFFFFF,FFFFFFFFFFF:FFFFFFFF:FFFFFFFFF:F,,FFF:FF:FF:,FFFFF,F:,:FFF:FFFFF:FFFFFF,F
@A00920:152:HGHKKDRXX:2:2106:5665:16438 2:N:0:CGCGTTCA+CTAAGCCT
GGACTACTCGGGTTTCTAATCCTGTTTGCTACCCACGCTTTCGTGCCTCAGCGTCAGTTAAAGTTTAGCGAGCTGCCTTCGCAATCGGTGTTCTGTGTCATATCTAAGCATTTCACCGCTACATGACACATTCCGCCCGCCTCAAATGTACTCAAGATTACCAGTATCAATGGCACTTCTGCAGTTAAGCTGCAGGATTTCACCACTGACTTAATAATCCGCCAACGCACCCTTTAAACCCAATAAATCC
+
FFFFFFF,,FFFFFFFFFFFFFFFFF:FFFFFFFFFFFFFFFFFFF,FFFFFFFFFFFF:,,:FF,,F::FFFFFFFFFFFFFFFFFF,FFFFFF,FFFFFFFFFF:FFFFFFFFFFFFFFFF::FFFFFFFFF,F,,,F,FFF,,,F,FFFFFF:F::FFFFFFFFFFF,FFF,,F,,F:FFFF,::,FF,F:,,,F:F,:FFFFF:F::,FFFF,,FFFF:,,,:,,FF,FF,FFFFF:FFFFFFF::
@A00920:152:HGHKKDRXX:2:2106:25129:16986 2:N:0:CGCGTTCA+CTAAGCCT
GGACTACACGGGTATCTAATCCTGTTTGCTCCCCACGCTTTCGCGCCTCAGCGTCAATCACGGGCCAGATAGCCGCCTTCGCCACTGGTGTTCTTCCCAATATCTACGAATTTCACCTCTACACTGGGAATTCCACTATCCTCTCCCGCATTCAAGCCTACCAGTATCAAGCGCAGCCCCCAGGTTGAGCCCGGGAATTTCACGCCTGACTTGGTAAGCCGCCTACGCGCCCTTTACGCCCAGTAATTCC
+
FFFFFFFFFFFFF,FFFFFFFFFF:FF:FFFF:F:FFFF:FFFFFFFFFF,FFFFFFFFFFFFF:FFFFFFFFFFFFFFFFFFFFFFF:FFFFF:FFFFFFFFFFFFFFFFFFFFFFFFFFFFFFFFF,FFFFFFFF,FFFFFFFFFFFFFFFFF:::FFFFFFFFFFFF:F,FFF,FFFFFF,:FFFFFFFFFF,:FFFFFF:FFFFFF,FFFFF:FFFFFFF:FFFF:FFFFFFF:F::,FFFFF:F:
@A00920:152:HGHKKDRXX:2:2106:23466:17080 2:N:0:CGCGTTCA+CTAAGCCT
GGACTACAGGGGTTTCTAATCCCGTTTGCTCCCCTGGCTTTCGCGCCTCAGCGTCAGTTTCGGTCCAGAATGCCGCCTTCGCCACCGGTGTTCCTCCAGATATCTACGCATTTCACCGCTACACCTGGAATTCCACATTCCTCTCCCGAACTCCAGCCTTCCAGTATCAGACGCAGTTCCCGAGTTAAGCCCGGGGATTTCACGTCTGACTAAGAAGGCCACCTACGCGCCCTTTACGCCCAGTAATTCC
+
FFFFFFFFFFFFFFFFFFFFFFFFFFFFFFFFFFFFFFFFFFFFFFFFFFFFFFFFFFFFFFFFFFFFFFFFFFFFFFFFFFFFFFFFFFFFFFFFFFFFFFFFFFFFFFFFFFFFFFFFFFFFFFFFFFFFFFFFFFFFFFFFFFFFFFFFFFFFFFFFFFFFF,FFFFFFFFFFFFFFFFFFFFFFFFFFFFFFFFFFFFFFFFFFFFF::FFFFFFFFFFFFFFFFFFFFFF:FFFFFFFF:F:,,F
@A00920:152:HGHKKDRXX:2:2106:5999:17394 2:N:0:CGCGTTCA+CTAAGCCT
GGACTACACGGGTTTCTAATCCTGTTCGCTCCCCACGCTTTCGCGTCTCAGCGTCAGTACCGTCCCAGAGAGCTGCTTTCGCCATAGGTGTTCTTCCTGATATCTGCGCATTTCACCGCTACACCAGGAATTCCACTCTCCTCTTCCGGACTCTAGCCAGATGGTTTCCGATGACATCTCGAGGTTAAGCCTCGAGTTTTCACACCGGACCTACCTGGCCGCCTACACGCTCTTTACGCCCAATAAATCC
+
FFFFF:FFFFFFFFFFFFFFFFFFFFFFFFFFFF:FFFFFFFFFFFFFFFFFFFFFFFFFFFFFFFFFFFFFFFFFFFFFFFFFFFFFFFFFFFFFFFFFFFFF,FFFFFFFFFFFFFFFFFFFF:FFFFFFF::FFFFFFF::FFFFFFFFFFFFFFFFFFFFFFFFF,FFF:FFFFFFFFFFFFF:FF:FFFFFFFFFFFFFFFF:FFFFFFF:FFFFFFFFF,FFFF,FFFFFFFFF,FFF:FFFFF
@A00920:152:HGHKKDRXX:2:2106:14064:17613 2:N:0:CGCGTTCA+CTAAGCCT
GGACTACCGGGGTTTCTAATCCTGTTCGCTCCCCACGCTTTCGTCCCTCAGCGTCAATCATCCCCCAGTCGGCTGCCTTCGCTTTCGAGGTTCCTCCCGATCTCTACGCATTCCACCACTACACCGGGAATTCCGCCGACCTCTGCGTGAGTCAAGAAGAGCAGTTTCCAACGCACTCGCCCAGTTGAGCCGGGCGCTTTCACGACAGACTTGCCCTCCCGCCTACGGACCCTTTACACCCAGTCACTCC
+
FFFFFFFFFFFFFFFFFFFFFFFFFFFFF:FFFFFFFFF:FFFFFFFFFFFFFFFFFFFF:FFFFF,FFFFFFFFFFFFFFFFFFFFFFFFFFFFFFFFF,FFFFFFFFF,FFFFFF,FFFFFFF:FFF,FFFFFFFFFFF:FF,FFFFF,FFFFFFFFFFFFFF,FFF,:FFFFF,FFFF:FFFFFFFFF::FFFFFF,FFFF,,FFFFFFFFFFFFFFFFFF:FF:F:FFF:FFF:FFFFFFF,F:FF
@A00920:152:HGHKKDRXX:2:2106:32072:17613 2:N:0:CGCGTTCA+CTAAGCCT
GGACTACTCGGGTTTCTAATCCTGTTTGCTCCCCACGCTTTCGATCCTGAGCGTCAGTCACGGACCAGTGAGCAGCCTTCGCCACAGGTGTTCTTCCCAATATCTACGAATTTCACATCTACACTCGGAATTCCACACACCTCTTCCGATCTCAAGAACGCCAGTCACAAAGGCAGTTCCGGGGTTGAGCTCCGGGATTTCACAGCTGACTTAACGACCCGCCTGCGAGCGCTTTACGCCCAGTAATTCC
+
FFFFFFFF:FFFFFFFFFFFFFFFFFFFFFFFFFFFFFFFFFF,,:,F,FFFFFFFFF,,:FF:FFFF,F:,,,FFFFFFFFFFF:FFFFFFF:FFF,,FFFFFFFFF,FFFFFFF,,FFFFFF,:FFFFFFFFF,:F,FFFFFFFFF,,FFFFFF,,F,:FFFF,,FFF,,FFF::FFF,,,FFFFFFF,F,FFFFFFFFFF,,FFF:FFF,FF,,FFFFFFF,FF,,FFFFFFFFFF:FFFFFFFFFF
@A00920:152:HGHKKDRXX:2:2106:28348:17769 2:N:0:CGCGTTCA+CTAAGCCT
GGACTACACGGGTTTCTAATCCCGTTCGCTCCCCATGCTTTCGCATCTCAGCGTCAGGTCAGGCCCAGCGTGTCGCCTTCGCCACTGGTGTTCCTCCGGATCTCTACGCATTTCACCACTACACCCGGAATTCCACACGCCTCTACCTACCTCTAGTCGCGCAGTTCGATTGCGTCCTCGCCCGGTTGAGCCGGGCGCTTTCACGCCTCACTTGCACGACCGCCTACACGCGCTTTACACCCAGTAAATC
+
FFFFFFFFFFFFFFFFFFFFFFFFFFFFFFFFFFFFFFFFFFFFFFFFFFFFFFFFFFFFFFFFFFFFFFFFFFFFFFFFFFFFFFFFFFFFFFFFFFFFFFFFFFFFFFFFFFFFFFFFFFFFFFFFFF:FFFFFFFFFFFFFFFFFFFFFFFFFFFFF:FFFFFFFFFFFFFFFF:FFFFFFF:FFFFFFFFFFF:FFF:F::FFFFFFFFFFFFFFFFFFFFFFFFFFFF,F:,FFFFFFFFFFFFF
@A00920:152:HGHKKDRXX:2:2106:20717:17832 2:N:0:CGCGTTCA+CTAAGCCT
GGACTACTGGGGTTTCTAATCCTGTTTGCTCCCCACGCTTTCGCACCTCAGCGTCAACAATCGTCCAGTAAGTCGCCTTCGCCACTGGTGTTCTTCCGAATATCTACGAATTTCACCTCTACACTCGGAATTCCACTTACCTCTCCGATGTTCAAGCGATGCAGTCTTAAAGGCAATTCCAGGGTTGAGCCCTGGGCTTTCACCTCTAACTTACAAAGCCGCCTCCGTGCGCTTTACGCCCAGTAATTCC
+
FF,FFFFFFFFFFFFFFFFFFFFFFFFFFFFFFFFFFFFFFFFFFFFFFFFFFFFFFFFFFFFFFFFFFFFFFFFFFFFFFFFFFFFF:FF:FFFFFFFFFFFFFFFFF,FFFFFFFFFFFFF:FFFFF,FFFFFFFFFFFFFFFFFFFFFFFFFFFFFFF:FFFF:FF,FFFFFFFF,FFFFF,FF:FFFFF,FF:FFF,FFF::FFF,FFFFFF,FF:FFFF,:FFFFFF:FF:,F::F:FFF::FFF
@A00920:152:HGHKKDRXX:2:2106:12346:18302 2:N:0:CGCGTTCA+CTAAGCCT
GGACTACAAGGGTATCTAATCCTGTTTGCTCCCCACGCTTTCGCGCCTCAGCGTCAGAACTGGCCCAGGCAGCCGCCTTCGCCACTGGTGTTCCTCCCGATATCTACGCATTTCACCGCTACACCGGGAATTCCACTGCCCTCTTCAAGCCTCGAGCCCTGCAGTATACAAGGCAATTCCTCGGTTGAGCCGAGGGATTTCACCCAAGACTTACAGGGCCGCCTACGCGCCCTTTACGCCCAATAATTCC
+
FFFFFFF:FFFFFFFFFFFFFFFFFFFFFFFFFFFFFFFFFFFF,FFFFFFFFFFFFFFFF,F,F:FFFFFF,FFFFFFFFFFFFFFFFFFFF:FFF:,FFFFFFFF,:FFFFFFFF,FF:FFF,::FFFFFFFFFF:FFFFFF,F,FFFFFF,FFFF,,FFFFF,F,,FFFFF,FFFFF:FF::,:FFFF:,FFFFFF:FFFF,FF,FFFFFFF,FFFFFFFF,FFFFFFFF:FFFFFFFF,FFFFFFF
@A00920:152:HGHKKDRXX:2:2106:4354:18677 2:N:0:CGCGTTCA+CTAAGCCT
GGACTACTAGGGTTTCTAATCCCGTTTGCTCCCCTGGCTTTCGCGCCTCAGCGTCAGTGTCAGCCCAGCAACCCGTCTTCACCTCAGGTGTTCCTCTTGATATCTACGCATTTCACCGCTACACTAGGAATTCCACTTCCCTCTCCTGCACTCAAGCCTGCCAGTTTCAAGTGCGGTACGGGGTTGAGCCCCGCATTTTGACACCTGACTTAACAAGCCACCTGCGCGCGCTTTACGCCCAGTAATTCCG
+
FFFFFFFFFFFFFFFFFFFFFFF:FFFFFFFFFFFFFFFFFFFFFFFFFFFFFFFFFFFFFFFFFFFFFFFFFFFFFF:F:FFFFFFFFFFFFFFFFFFFFFFFFFFFFFFFFFFFFFFFFFF:F,F:F,FFFFFFFFFFFFFFFFFFFFFFFFFFFFFFFFFFFFFFF:FFFFFFF,FFFFFFFFFFFFFFFFFFFFFFFFFFFFFFFFFFFFFFFFF:FFF:FFFFFFFFFFFFFFFFFF:,FFF:,F
@A00920:152:HGHKKDRXX:2:2106:29948:19570 2:N:0:CGCGTTCA+CTAAGCCT
GGACTACACGGGTTTCTAATCCTGTTTGCTCCCCACGCTTTCGCGTCTCAGCGTCAGTATCCAACCAGGGGGCCGCCTTCGCCACCGGTGTTCCTCCCGATATCTACGCATTTCACCGCTACACCAAGAATTCCGATTGCCCCTTCTACACTCTAGCACTGCAGTATCACTTGGCCGTTCTGAGTTAAGCTCAGAGATTTCACAAGTGACTTACCGCGCCGCCTACGCGCCCTTTACGCCCAGTAAATCC
+
FFFFFF:FFFFFFFFFFFFFFFFFFFFFFFFFFF:FFFFFFFFFFFFFFFF:FFFFFFF:FFFFFFFFFFFFFFFFFFFFFFFFFFFFFFFFFFF:FFFFFFFFFFFFFF:FFFFFFFFFFFFFF,FFFFFFFFFFFFFFFFFFFFFFFFFFFFFFFFF:F::FFFFFFFF:FFF,FFFFFFFFFF,:FFFFFFFFF:FF:FFFFFFFFFFFFFFFFFFF:FFFF:,FFFFFF,:FFFFFFFFFFFFFFF
@A00920:152:HGHKKDRXX:2:2106:32117:19695 2:N:0:CGCGTTCA+CTAAGCCT
GGACTACTCGGGTTTCTAATCCTGTTTGCTCCCCTGGCTTTCGTTCCTCAGTGTCAGTTGCAGTCCAGAACGCCGCCTTCGCCACCGGTGTTCCTCCAGATATCTACGCATTTCACCGCTACACCTGGAATTCCGCGTTCCTCTCCTGCACTCAAGCCAACCAGTATCAGACGCAGTTCCCCAGTTAAGCTGAGGGATTTCACGTCTGACTTAGTTGGCCACCTACGAACCCTTTACGCCCAGTAATTCC
+
FFFFFFFFFFFFFFFFFFFFFFFFFFFFFFFFF:FFFFFFFFFFFF:FFFFFFFFFFFFFFFFFFFFFFFFFFFFFFFFFFFFFFFFFFFFFFFFFFFFFFFFFFFFFF,FFFFFFFFFFFFFFFFFFF,FFFFFFFFFFFFFFFFFFFFFFFFFFFFFFFFFFF:FFFF:FFFFFFFFFFFFFFFFFFFFFFFFFFFFFF:FFFFFF:FFFFFF:FFFFFFFFF:FFFF:FFFFFFFFFFFFFFFFFFF
@A00920:152:HGHKKDRXX:2:2106:17445:20870 2:N:0:CGCGTTCA+CTAAGCCT
GGACTACAGGGGTTTCTAATCCCGTTCGCTCCCCTAGCTTTCGCGGCTCAGCGTCAGGTGCAGCCCAGGGCGCCGCCTTCGCCTCTGGTGTTCCTCCGGATCTCTACGCATTTCACCACTCCACCCGGAATTCCACGCCCCGCTACTGCCCTCCAGCGGCCCAGTTTCGAACGGCCTCTCCCAGTTGAGCCGGGAGCTTTCACGTCCGACTTGGACCACCGCCTGCCCGCGCTTTACGCCCAGTAAATCC
+
FF:FFFFFFFFFFFFFFFFFFFFFFFFFF,FFFFFFF:FFFFFFFFFFFFFFFFF:FFFF:FFFFFFFFFFFFFFFFF,FFFFFFFFFFFFFFFFFFFFFFFFFFFFFFFFFFFFFF:FFFFFFFFFFFF,F:FFFFF:FF,FFFFFFFFFFFF:FFFFFFFFF:FFFFFFF:FFFFFFFFF,F:FFFFFFFF,FFFFF::FFFF:FFFFFFFFF:FFFFFFFF:FFFFFFFFFF:FFFFFFFF,FF,FF
@A00920:152:HGHKKDRXX:2:2106:11397:21136 2:N:0:CGCGTTCA+CTAAGCCT
GGACTACTGGGGTATCTAATCCTGTTTGCTCCCCACGCTTTCGTGCATGAGCGTCAGTGTTGGCCCAGAAGGCTGCCTTCGCCATCGGTGTTCCTCCACATCTCTACGCATTTCACCGCTACACGTGGAATTCCACCTTCCTCTGCCACACTCAAGCCAGGTAGTTTCGAGCGCAATTCCCAAGTTAAGCCCGGGGATTTCACACTCGACTTGCCAAGCCGCCTGCGCACACTTTACGCCCAGTAATTCC
+
FFFFFFFFFFFFFFFFFFFFFFFFFFFFFFFFFFFFFFFFFFFFFFFFFFFFFFFFF:FFFFFFFFFF,FFFFFFFFFFFFFFFFFFFFFFFFFFFFFFFFFFFFFFF:FFFFFFFF,FFFFFFFFFFFFFFFFFFFF:FFFFFFFFFFFFFFFFFF:::FFFFFFFFFFFFFFFFFFFFFFFFFFFFFFFFFFFFFFFFFFFFF:FFFFFFFFFFFFFF,FFFFFFFFFFF,FFFFFFFFFFFFFFFFF
@A00920:152:HGHKKDRXX:2:2106:28076:21966 2:N:0:CGCGTTCA+CTAAGCCT
GGACTACTCGGGTTTCTAATCCTGTTTGCTCCCCACGCTTTCGTGCCTCAGTGTCAGTGCTGGTCCAGGTAGTCGCCTTCGCCACGGATGTTCCTCCCGATCTCTACGCATTTCACTGCTACACCGGGAATTCCACTACCCTCTACCGCACTCTAGGTCGCCAGTTTCCAATGCCATTCCCAGGTTGAGCCCAGGGCTTTCACATCAGACTTAACGAACCACCTACGCACGCTTTACGCCCAGTAATTCC
+
FFFFFFFFFFFFFFFFFFFFFFFFFFFFFFFFFFFFFFFFFFFFFFFFFFFFFFFFFFFFFF:FFFFFFFFFF:FFFFFFFFFFFFFFFFFFFFFFFFFFFFFFFFFFFFFFFFFFFFFFFFFFFFFFFFFFFFFFFFFFFFFFFFFFFFFFFFFFFFFFFFFFFFFFFFFFFFF:FFFFFFFFFFFFFFF:FFFFFFFFFFFFFFFFFFFFFFFFF:FFFFFF:FFFFFFFFFFFFFFFFF,FFFFFFF
@A00920:152:HGHKKDRXX:2:2106:7111:22294 2:N:0:CGCGTTCA+CTAAGCCT
GGACTACTGGGGTTTCTAATCCTGTTCGCTCCCCACGCTTTCGCTCCTCAGCGTCAGTATCGGCCCAGAGACCTGCCTTCGCCATCGGTGTTCCTCCTGATATCTGCGCATTTCACCGCTACACCAGGAATTCCAGTCTCCCCTACCGAACTCTAGCCTGCCCGTATCGGCTGCAGGCCCGCGGTTGAGCCGCGGGTTTTCACAGTCGACGCGACAAGCCGCCTACGAGCTCTTTACGCCCAATAAATCC
+
FFFFFFFFFFFFFFFFFFFFFFFFFFFFFFFFFFFFFFFF:FFFFFFFFFFFFFFFFFFFFFFFFFFFFFFFFFFFFFFFFFFFFFFFFFFFFFFFFFFFFFFFFFFFFFFFFFFFFFFF:FFFFFFFFFFFFFFFFFFFFFFFFFFFFFF:FF:FFFFFFFFFFFFFFFFFFFFFFFFFFFFFFFFFFFFFFFFFFF:FF:FFFFFFFFFFFFFF,FFFFFFFFFF:FFFFFFFFFFFFFF:FFFFFFF
@A00920:152:HGHKKDRXX:2:2106:29649:22529 2:N:0:CGCGTTCA+CTAAGCCT
GGACTACTGGGGTATCTAATCCTGTTTGCTCCCCACGCTTTCGTGCCTCAGTGTCAGTGCTGGTCCAGGTGGCCGCCTTCGCCACAGATGTTCCTCCCGATCTCTACGCATTTCACTGCTACACCGGGAATTCCACCACCCTCTACCGCACTCTAGTCCGCCAGTATCCACCGCAATTCCCAGGTTGAGCCCGGGGCGTTCACGGCAGACTTAACGAACCACCTACGCACGCTTTACGCCCAGTAATTCC
+
FFFFF:FFFFFFFFFFF:FFFFFFFFFFFFFFFFFFFFFFFFFFFFFFFFFFFFFFFFFFFFFFF:FFFFFFFFFFFFFFFFFFFFFFFFFFFFFFFFFFFF:FFFFFFFFFFFFFFFFF,FF:FFFF:,FF,FFFFFFFFFF:FFFFF,FFFFFFFFFFF:FF,F,FFFFFF,FFFF:::FFF,,FFFFFFFFF:F,FF::FFFFFFF,F,F,FFFF:F:::FF:FFF:::FFF:FFFF,:F,F:FF:F
@A00920:152:HGHKKDRXX:2:2106:17680:22874 2:N:0:CGCGTTCA+CTAAGCCT
GGACTACTAGGGTATCTAATCCTGTTTGCTCCCCACGCTTTCGCACCTCAGCGTCAATACTTGTCCAGTCAGTCGCCTTCGCCACTGGTGTTCTTCCGAATATCTACGAATTTCACCTCTACACTCGGAATTCCACTGACCTCTCCAAGATTCTAGCTACCTAGTTTCGAGGGCAGTTCCGGGGTTGAGCCCCGGGCTTTCACACCCGACTTGAGTAGCCGCCTACGCGCGCTTTACGCCCAGTAATTCC
+
FFFFFFFFFFFFFFFFFFFFFF:FFFFFFFFFFFFFFFFF:FFFFFFFFFFFFFFFFFFF,:FFFFFFFFF::FFFFFFFFFF:FFFFFFFFFFFFFF:FFFFFFFFFFFFFFFFFFFFFFFFFFF:FFFFFFFFFFF:FFFFFFFFFFFFFFFFF:FFFFF:FFFFFF:F,FFF:FFFFFF::FFFFF:FFFFFFFFFF,FF,FF:FFFFFFF,FF,FFF:FFFFFF:FF:FFFFFFFFFFFFFFFF::
@A00920:152:HGHKKDRXX:2:2106:4300:23907 2:N:0:CGCGTTCA+CTAAGCCT
GGACTACTGGGGTATCTAATCCTGTTTGCTCCCCACGCTTTCGCACCTCAGCGTCAATACATGTCCAGTTAGTCGCCTTCGCCACTGGTGTTCTTCCGAATATCTACGAATTTCACCTCTACACTCGGAATTCCACTAACCTCTCCATGATTCAAGCGATGCAGTTTTAAAGGCAGTTCCGGGGTTGAGCCCCGGGCTTTCACCTCTGACTTGAATCGCCGCCTACGTGCGCTTTACGCCCAGTAATTCC
+
FFF:F:FFFFFFF:FFFFFFFFFFFFFFFFFFFFFFFFFF:FFFFFFFFFFFFFFFFFFFFFFFFF:FFFFFFFFFFFFFFFFFFFFFFFFFFFFFFFFFFFFFFFFFFFFFFFFFFFFFFFFFFFFFFFFFFFFFFFFFFFFFF:FFFFFFFFFFFFFFFFFFFFFFFFFFFFFFFFFFFFFFFFFFFFFF:FFFFFFFFFFFFFFFFFFFFFFFFF:FFFFFFF:FFFF:::FFFFFFFFFFFFFF:F
@A00920:152:HGHKKDRXX:2:2106:16839:24925 2:N:0:CGCGTTCA+CTAAGCCT
GGACTACAGGGGTATCTAATCCTGTTCGCTCCCCACGCTTTCGCGTCTCAGCGTCAGTACCGTCCCAGAGAACAGCCTTCGCCACGGGTGTTCTTCCTGATATCTGCGCATTTCACCGCTACACCAGGCATTCCATTCTCCTCTTCCGGACTCTAGCCAGACAGTTTCCAACGTCGGCTCGATGTTGAGCCTCGAGATTTCACAGCGGACTTGTCTGTCCGCCTACACGCGCTTGACGCCCAATGATTCC
+
FFFFFFF:,FFFF:,FFF:FFFFF:FF:,FFFFFFF:FFFFF:,F::,FFFFFFFFFFF:FF,F:,FF,FFFF,FFF,FFFF,,,,FF,FFFFFF,,F,FFFFFFF:F,,F,FF,,F:FFFF,,FF,FFFFFFF,,:F,FFFF,F:,F:F:,FFF:FF:FF,FFFFFF,F,:F,:,:,FF,F,FFFFFFFFF:FFFFFFFFFFFFFFF,,FF,F:FF,F,FFFF,:,F:F:F:F::F,F,FF,FF:FFFF
@A00920:152:HGHKKDRXX:2:2106:26729:25019 2:N:0:CGCGTTCA+CTAAGCCT
GGACTACCAGGGTTTCTAATCCTGTTTGATCCCCACACTTTCGTGCCTCAGCGTCAGGTAAAGTTTAGTAAGCTGTCTTCACTCTCGGTGTTCTTGACGATATCTAAGCATTTCACCGCTACACCGTCAATTCCGCCTACCTCAACTTTACTCAAGCCCTACAGTATCAAGGCCACCCTCCCGGTTAAGCCGGGATATTTCAGCACTGCCGTATACGGCCGCCTACGCACCCTTTAAACCCAATTATTCC
+
FFFF,FFFFFFFFFFFFFFFFFFF,:FFFFFFFFFFFFFFFFFFFFFFFFFFFFFF:,FFF:FFFFFFF:FF:FFF:FF:FFF,FF,FF:F,:FFFF,F,F,FFF,:FFFF,F,FFFFFFFFFFF,FF,FFFF:FFFFFFFFFFFF,:FF,FFF,F:FFF:FFFF,FFF:,FFF,FFFFFFFFFFF:,:FFFFF:,FFFFF:F:,:FF,F,FFF:,F,F:FFFFF,FFFFF:FF::,F,FFF,,,F,FF:
@A00920:152:HGHKKDRXX:2:2106:14317:25723 2:N:0:CGCGTTCA+CTAAGCCT
GGACTACCCGGGTATCTAATCCTGTTTGCTCCCCACGCTTTCGCACCTCAGCGTCAATATGTGTCCAGTAAGTCGCCTTCGCCACTGGTGTTCTTCCGAATATCTACGAATTTCACCTCTACACTCGGAATTCCACTTACCTCTCCACAATTCTAGCGATGCAGTCTAAAAGGCAGTTCCGGAGTTAAGCTCCGGGCTTTCACCACTAACTTACAAAACCGCCTCCGCGCGCTTTACGCCCAGTAATTCC
+
FFFFFFFF,FFFFFFFFF:FFFFFFFFFFF,FFFFFFFFFFFF:FF:FFFFFFFFFFFFFFFF,FFFFFFFF,,FFFFFFFFFF:FFFFFFFF,FFFFFFF:FFFFFFFFFFFFFFFFFFFFFF::FFF:FFFFFF,,,FFFFFFFF:FFFFFFFFF,FF:FFFFF,,:F,,FFFFFFFF,,FFFFFFFF,FFFF::FFFFFF::FFFFFFFFFFFF,FFFFFF,,FF,FFFFF:FFFFFF:FFFFFFFF
@A00920:152:HGHKKDRXX:2:2106:9842:25895 2:N:0:CGCGTTCA+CTAAGCCT
GGACTACAAGGGTATCTAATCCTGTTCGCTCCCCATGCTTTCGCTCCTCAGCGTCAGTTAATGCCCAGAGACCTGCCTTCGCCATCGGTGTTCCTCCTGATATCTGCGCATTTCACCGATACACCAGGAATTCCAGTCTCCCCTACATCACTCTAGTCTGCCCGTACCCACCGCAGATCCGGAGTTGAGCCCCGGACTTTCACGGCAGACGCGACAAACCGCCTACGAGCTCTTTACGCCCAATCATTCC
+
,FFFFFFF:FFFFFFFFFFFFFFFFFFF,FFFFFFFF:FFFFF:F,,FFFFFFFFFFFFFFFFFFFFFFFFFFFFFFFFFFFFFFFFFFFFFFFFFFFFFFF:FFFF,FFFF,FFFFF,FFFFFFFFFFFFFFFFFFFFFFFFFFF:FFFFF:,FFFF,FFFFFFFFFFFFFFFFFFFFF:,,FFFFFFF,,:FFFFFFFFFF,:FFFFFFFFFF:FFFFFFFFFF:FF,,,,FFFF:FFFFF,,FFFFF
@A00920:152:HGHKKDRXX:2:2106:23077:26083 2:N:0:CGCGTTCA+CTAAGCCT
GGGGGGGGGGGGGGGGGGGTGGGGGGCGGGGGTGGTTGCTCGGGAGGCTGGCGCGGGCGTTGGGCTTGGGGGTAGTCCTTGCCCTCCCCGGCCCAGGAAGGGCTGGCACAACAAGCCCGAGAATCAAGCAATAAAAACAACCCAAAAACCAACAAACACAGAAACAAAAACAAAAAACACACACAAACACAACACAAATAAACACCAACTCCGACAAAGACAATCTAAACCACACAAAAAGCACAAAACA
+
FFFFFFFFFF:FFFF:FFF,:,,:,,::,,,,,,,,,:,,,,,,,,,,,::,,,,,,,,,,,,,,,,,,:,,,,,,,,,,,,,,,:,,,,,,,,,,,,,,,,,,,:,,,,,F,,,,,,,,,,,,:,,,,,,,,,,,:,,,,,,,,,,:,F,,,,,,,,,,,:,:,,,,,,,,,::,,,,,,F,,,,,,F,,:,::,:,,,,,,,,,,,,::,,F,F,,,,:::,:,:,,,:,,:,,,,,:,,:,,,:,,,
@A00920:152:HGHKKDRXX:2:2106:16731:27555 2:N:0:CGCGTTCA+CTAAGCCT
GGACTACTGGGGTTTCTAATCCTGTTCGCTCCCCACGCTTTCGCTCCTCAGCGTCAGTAAAGGCCCAGCGTTCCGCCTTCGCCACTGGTGTTCCTCCTGATATCTTCGCATTTCACCGCTACACCAGGAATTCCGAAATCCCCTACCACGCTCCAGTTTGCCCGTATCCACTGCAGGCCCGGAGTTGGGCACCGGGGTTTCACACCCGACGAGACAGACCGACTACGAGCTCTTTACTCCCACTAATTCC
+
:FFF,FFF,FFFFF:FFF:FFFFFFF,FFFFFFFFFFFF:FF:,FF:FFF::F,F:FF,F,,FF:FFF,:,F,FFFFF:FFF::F,FF,,,FF,FFFF,F,FFFF,FFF:F:,FFF::FFFFF::,FFFFF:FFF,,,,:F:F::F,,,,F:FF:FFFF,,,,:FFF,:F:,FFFF,FFFFF:FFFF,:,,F:::,,FFFF,F,,F,::F:,:F::,F,FF,FFFFFF,F,:,F:F:FF:FF,F,:F:F:
@A00920:152:HGHKKDRXX:2:2106:30165:28119 2:N:0:CGCGTTCA+CTAAGCCT
GGACTACCAGGGTATCTAATCCTGTTTGCTCCCCACGCTTTCGCACCTCAGCGTCAGTACCGGACCAGTGAGCCGCCTTCGCCACTGGTGTTCTTCCTAATATCTAAGAATTTCACCTCTACACTAGGAATTCCACTCACCTCTTCCGGACTCTAGACTTGCTGTATCAAAGGCAGTTCCGAGGTTGAGCCCCGGGATTTCACCCCTGACTGGCAAATCCGCCTACGTGCGCTTTACGCCCAGTGATTCC
+
FFFFFFFFFFFFFFFFFFF,F:FFFFFFFFFFFFFFFFFFFFFFFFF:FF:FF:FFFFFFF:FFFFF:FFF:FF:FFFFFFF:FFFFFFFFFFFFFFFFF:FFFFF::FFFFFFFFF,::FFFFF,FFFFF:FFFF:FFFF,FFFFFF,FFFFFF:FFF:FFFFFFFFFFFFFFFFF,FFFFFFFF,FFFFFFFFFFFFFFFFFFFF,FF,:FFF,::FF:FF:FF,F,,FF,FF:F,FFFFF:FF,F,F
@A00920:152:HGHKKDRXX:2:2106:23719:28416 2:N:0:CGCGTTCA+CTAAGCCT
GGACTACCAGGGTTTCTAATCCGGTTTGCTCCCCACGCTTTCGCACATCAGCGTCAGTATCAACCCAGATCGCCGCCTTCGCCACTGGTGTTCCTCCCGATATCTACGAATTTCACCTCTACACCGGGAATTCCGCGATCCTCTTTTGTACTCAAGCCCAGTAGTTTTGAATGCACTTCCTCGGTTAAGCCGAGGGCTTTCACATCCAACTTGCTGCGCCGCCTACGTGCGCTTTACGCCCAATGATTCC
+
FFFFFFFFF:FF:F,:,FFFFFF:FFF:FFFF:FF:FFFFF:FFFFFFF:F::FFFFFFFFFFFFFFFFFFFFF,FF,F:F:FFFFFFFFFF:FFFFFFFFF,F,FFFFFFFFFFFFFFFF:FFF:FFFFFFFFFFFF,F:F:F:FFF:FFFFFFFF:FF:FFF,F,::,FFF,:FFFFF:FF:FFF,:FF:FF:FF,FFFF:F,FFF,FFFFFFFF:,,F,FF,,FF:::F,FFFFFFFFFFFF,,FFF
@A00920:152:HGHKKDRXX:2:2106:17137:28541 2:N:0:CGCGTTCA+CTAAGCCT
GGACTACCCGGGTATCTAATCCCGTTTGCTCCCCTGGCTTTCGCGCCTCAGCGTCAGTGTCAGCCTAGCAACCCGCCTTCGCCTCAGGTGTTCCTCTTGATATCTACGCATTTCACCGCTACACCAAGAATTCCGATTGCCCTTTCTGCACTCTAGCACTGCAGTATCAGCTGGCCGTTCCGAGTTAAGCTCGGAGATTTCACAGCTGACTTACCGCGCCGCCTACGCGCCCTTTACGCCCAGTAAATCC
+
FFFFFFFFFFFFFFFFFFFFFFFFFFFFFFFFFFFFFFFFFFFFFFF:FFFFFFFFFFFFFFFFFFFFFFFFFFFFF,FFFFFFFFFFFFFF:FFFFFFFFFFFFFFFFFFFFFFFFFFFFFFFFFFFFFFFFFFFFFFFFFFFFFFFFFFFFFFFFFFFFFFFFFFFFFFFFFFFF,FFFFFFFFFFFFFFFFFFFFFFFFFFFFFFF:FFFFFFFFFFFFFFF:FFFFFFFFFFFFFFF,FFFFFFFF
@A00920:152:HGHKKDRXX:2:2106:28845:28808 2:N:0:CGCGTTCA+CTAAGCCT
GGACTACTGGGGTTTCTAATCCTGTTTGCTACCCACGCTTTCGCGTCTCAGTGTCAGTGACTGTCCAGATGGCCGCCTTCGCCACAGGTGTTCCTCCCGATATCTACGAATTTCACCTCTACACCGGGAATTCCGCCATCCCCTCCGGTACTCAAGCGACACAGTATCGAATGCACTTCCTCGGTTAAGCCGAGGGATTTCACATCCGACTTACATCGCCACCTACACGCGCTTTACGCCCAGTAATTCC
+
FFFFFFFFFFFFFFFFFFFFFFFFF:FFFFFFFF:FFFFFFFFFFFFFFFFFFFFFFFFF:FFFFFFFFF:FFFFFFF:FFFFFFFFFFFFFFFFFFFFF,FFFFFFFF:,FFF::FFFFFFFFFF,FFFFFFFFFFFF:FF::FFFFFFFFFFFFFFFFFFFFF,FFFFFFFFFFFFFFFFFFFFFFFFFFF:FFFFFFFFFFFFFFFFFF:FFFFFFFFFFFFFFFFFFFFFFFFFFFF:FFF,F:FF
@A00920:152:HGHKKDRXX:2:2106:2582:28823 2:N:0:CGCGTTCA+CTAAGCCT
GGACTACTCGGGTATCTAATCCGGTTCGCTCCCCTAGCTTTCGCGCCTCAGCGTCAGGAACGGCCCAGCCAGTCGCCTTCGCCACCGGCGTTCCTAGCGATATCTGCGCATTTCACCGCTACACCGCTAGTTCCACTAGCCTCTACCGTCCTCTAGCCAACGCAGTATCCGACGCAGTTCCACAGTTAAGCCGTGGGATTTCACGCCGGACTTACGTAGCCGCCTACGCGCCCTTTACGCCCAGTGAATC
+
FFFFFFFFFFFFFFFFFFF,F:FFFFFFFFFFFFFFFFFFFFFFFFFFFFFFFFFFFFFFFFFFFFFFFFFFFFFFF:FFFFFFFFFFFFFFFFFFFFFFFFFFFFFFFF:FFFFFFFFFFFFFFFFFFFFF:FFFFFFFFFFFFFFFFFFFFFFF:FFFFFFFFFFFFFF:FF:F:FFFFFFFF,FF:FFFFFFFFFF,F::FFFFFFF:F:FFFF:FFFFFFFFFF:FFFF,FFF:F:,:FF,F,,,F
@A00920:152:HGHKKDRXX:2:2106:30029:29951 2:N:0:CGCGTTCA+CTAAGCCT
GGACTACAAGGGTATCTAATCCTGTTTGCTACCCACGCTTTCGCGTCTCAGCGTCAGTAATCGTCCAGAAGGCCGCCTTCGCCACCGGTGTTCCGCTTGATATCTACGAATTTCACCTCTACACCAAGCATTCCACCTTCCTCTCCGATACTCTAGCCTTGCAGTTTCGAGTGCACTTCCACGGTTGAGCCGCGGGATTTCACATCCGACTTACAAAGCCGCCTACACGCGCTTTACGCCCAGTAATTCC
+
FF:FFFFFFFFFFFFFFF:FFFFF:FFFFFFFFF:FFFFFFFFFFFFFFFFFFFFFFFFFFFFFFF,FFFFFFFFFFFFFFFFFFFF:FFFF:FFFFFFFF:FFFFFF:FFFFFF:FFFFFFFFFFFFFFFF:,FFF:FFFFF,FFF:F:,FFFFFFFFFF:FF,FFFFFFFF,,FFFFFFFFF:FFFFFFFFFFFFFFFFFFF,FF:FFFF,FFF,FFFF:FFFFFFFFF:FFFF:FFF:FFFFF:FF,
@A00920:152:HGHKKDRXX:2:2106:26368:31281 2:N:0:CGCGTTCA+CTAAGCCT
GGACTACACGGGTATCTATTCCCGTTCGCTCCCCTAGCTTTCGCGCCTCAGCGTCAGTGTCAGCCCAGCAACCCGTCTTCACCTTAGGTGTTCCTCTTGATATCTACGCATTTCACCGCTACACCAAGAATTCCGATTGCCCCTTCTGCACTCTAGCACATCAGTATCAGCTGACAGTTCCGAGTTAAGCTCGGAGATTTCACAGCTGACTTAATATGCCGCCTACGCGCCCTTTACGCCCAGTAAATCC
+
FFFFFFFFFFFFF,F,:F,FFFFFFFFFFFFFFFFF:FFFFFFFFFFFF:FFF:FF:FF:FFFFFFFFFFFFFF:FF,FFF:,F:F,F,FFFFF:,FF:,FFF:FFFF,FFFFF:FFFFFFFFF,FF::FFF,FFFFFFFF:FFFFFFFF:FFFFFFFFFFFFFFFF,FFFFFFFF:,FFFFF::FFFF:::FFFFFFFFFFFFFFFFFF:,FFFFFF:FFFF:,,FFF:F,:,FFF:FFFFFFF:FFFF
@A00920:152:HGHKKDRXX:2:2106:18186:31391 2:N:0:CGCGTTCA+CTAAGCCT
GGACTACTGGGGTTTCTAATCCTGTTTGATCCCCACACTTTCGTGCCTCAGCGTCAGTTACAGCCTAGTAAGCTGCCTTCGCTATAGGTGTTCTTGACGATATCTAAGCATTTCACCGCTACACCGTCAATTCCGCCTACCTCATCTGTACTCTAGCCCATCAGTAAAAATGCCACCCTCCCGGTTAAGCCGGGATATTTCAGCACTGACTTAATAGGCCGCCTACGCACCCTTTAAACCCAATAAATCC
+
FFFFFFFFFFFFFFFFFFFFFFFFFFFFFFFFFFFFFFFFFFFFFFFFFFFFFFFFFF,FFFFFF:FF:FFFF:FFFFFFFF:FFFFFFFF:FFFFFFFFF,FFFFFFFFFF:FFFFFFF:FFFFFFFF::FFFFFFFFFFFFFF,FFF:FFFFFFFFFFFFF:,F,,FF:FF::F,F:FFFFFF:FF:FF:,FFFFFFFF:FF,F,,F:FFFF,FF:FFFFFF,,:FFFFFFFFFFFFFFFF,:F:FF:
@A00920:152:HGHKKDRXX:2:2106:3070:31735 2:N:0:CGCGTTCA+CTAAGCCT
GGACTACTGGGGTTTCTAATCCTGTTTGATCCCCACACTTTCGATCCTCAGTGTCAGTTATAGTTTCGTCAGCTGCCTTCGCAATCGGTGTTCTATGACATCTCTATGTATTTCACCACTACATCTCATATTCCGCCAACGGCAGCTATACTCAAGCCCTGCAGTATCAATGGCAAATTCTGGGTTAAGCCCAGAGATTTCACCACTGACTTACAATCCCACCTACGCTCCCTTTAAACCCAATGAATCC
+
FFFFFFFF:FFFFFFFFFFFFF,FFFFFFFFFFF::FFFFFFFF,FFFFFFFFFFF,F,F,,FF:FFF:::FF,FFFFFFFFFFFFFFF,FFFFF,FFFFFFFFFFF,FF:FFFFFFFF:FFFF,,F:,FFFFF,FF:FF:,FF,F::FFFFFFFF,:FFFFFFFFFF:FF,F,F:,F,FF,FFFFFFFFFFFFFFFFFFFFFF:F,FFFFF,FFF:,FFFFFF:FFF,FFF::F,,FF:FFF:FFFF:F
@A00920:152:HGHKKDRXX:2:2106:20889:31876 2:N:0:CGCGTTCA+CTAAGCCT
GGACTACCGGGGTTTCTAATCCCGTTTGCTCCCCTGGCTTTCGCGCATCAGCGTCAATACCGGTCCAGGATGCCGCCTTCGCCACCGGTGTTCCTCCAGATATCTGCGCATTTCACCGCTACACCAGGAATTCCACGCTCCCCTACTGGACTCTAGTCACAGAAGTATCGGGTGGCGTCTCCAGGTTGAGCCTGGAGGTTTCTCACCCGACTTACCGATCCGCCTACGAGCTCTTTACGCCCAATGAATC
+
FFFFFFFFFFFFFFFFFFFFFFFFFFFFFFFF:FFFF,FFFF:FFFFFFFFFFFFFFFFFFF:FFFFFFFFFFFFFF:,FFFFFFFFF,FFFF,FFFFFFFFFFFFFFFFF,FF,FFFFFFF:FFFFF::FFF,FFFFF:FFFFFFF:FFFFF:FFFFFFFF,FFFFFFFFFFF:FFFFFF::FFFFFFF:,FFFFFFFFFF,FF:FF,FFFFFFF,F,,:FFFFFF:FFFFF,:F,FF,FFFFFFFFFF
@A00920:152:HGHKKDRXX:2:2106:4996:31970 2:N:0:CGCGTTCA+CTAAGCCT
GGACTACCGGGGTATCTAATCCTGTTCGCTCCCCACGCTTTCGCTCCTCAGCGTCAGTACAGGCCCAGAGAACCGCCTTCGCCACCGGTGTTCCTCCCGATATCTGCGCATTTCACCGCTACACCGGGAATTCCATTCTCCCCTACCTGCCTCTAGCCTGCCCGTATCCACCGCAGACCCACGGTTAAGCCGTGGGCTTTCACGACAGACGCGACAAACCGCCTACGAGCTCTTTACGCCCAATAATTCC
+
FFFFFFFFFFFFFFFFFFFFFFFFFFFFFFFFFFFFFFFFFFFFFFFFFFFFFFFFFFFFFFFFFFFFF,FF:FFFFFFFFFFFFFFFFFFFFFFFFFFFFFFF:FFFFFFFFFFFFFFFFFFFFFFFFFFFFFFFFFFFFFFFFF,FFFFFFFFFFFFFFFFFFFFFFFFFFFFFFFFFFFFFFFFFFFFFFFFFFFFFFFFFFFFFF:F:FFFF,FFFFFFF::FFFFFFFF,F:FFFFFFF:F:FF:
@A00920:152:HGHKKDRXX:2:2106:14940:31970 2:N:0:CGCGTTCA+CTAAGCCT
GGACTACCCGGGTTTCTAATCCTGTTTGCTCCCCACGCTTTCGCGCCTCAGCGTCAGTTCCGGGCCAGGCGGCCGCCTTCGCCACCGGTGTTCTTCCCAATATCTACGAATTTCACCTCTACACTGGGAATTCCGCCGCCCTCTCCCGGACTCCAGCCACCCAGTCTCGGATGCCCATCCGGGGTTGAGCCCCGGGCTTTCACACCCAACTTAAATGGCCGCCTACGCGCGCTTTACGCCCAGTGATTCC
+
FFFFFFFFFFFFFFFFFFFFFFFFFFFFFFFFFFFFFFFFFFFFFFFFFFFFFFFFFFFFFFFFFFFFFFFFFFFFFFFFFFFFFFFFFFFFFFFFFFFFFFFFFFFFFFFFFFFFFFFFFFFFFFFFFFFFFFFFFFFFFFFFFFFFFFFFFFFFFFFFFFFFFFFFFFFFFFFFFFFFFFFFFFFFFFFFFFFFFFFFFFFFFFFFFFFFFFFFFFFFFFFFFFFFFFFFFFFFFFFFFFFFFFFF,F
@A00920:152:HGHKKDRXX:2:2106:14262:32393 2:N:0:CGCGTTCA+CTAAGCCT
GGACTACACGGGTATCTAATCCTGTTTGATCCCCACACTTTCGTGCATCAGCGTCAGTTACAGCCTAGTAAGCTGCCTTCGCTATCGGTGTTCTTGACGATATCTAAGCATTTCACCGCTACACCGTCAATTCCGCCTACCTCATCTGTACTCTAGCCCATCAGTATCAATGCCACCCTCCCGGTTAAGCCGGGAAATTTCAGCACTGACTTAATAGGCCGCCTACGCACCCTTTAAACCCAATAAATCC
+
FFFFFFFFFFFFFFFFFFFFFFFFFFFFFFFFFFFFFFFFFFFF:FFFFFFFFFFFFFF:FFFFFFFFFF,FFFFFFFFFFFFFFF:FFFFFFFFF::FFFFF:FFFFF:FF,FFF:FFF:FFFFFFFF::FFFFFFFFFF,FFFF:F:FFFFFFF,F:FFF:FFFFF:F:FFFFFF:FFFFFFFF,FFFFFFFFFFFFF:FFFFFFFFFFFF:FF:,FFFFFF:FFF:F:F:FF:,FFFFFF:FFF:,F
@A00920:152:HGHKKDRXX:2:2106:8052:32409 2:N:0:CGCGTTCA+CTAAGCCT
GGACTACTGGGGTATCTAATCCCGTTCGCTCCCCTAGCTTTCGCGCCTCAGCGTCAGTAATGGCCCAGAAACCCGCCTTCGCCACCGGTGTTCCTCCAGATCTCTACACATTTCACCGCTACACCAGGAATTCCAGTATCCTCTTCAACACTCAAGAACAGCAGTATCGATAGACCTTCAACAGTTGAGCACAAAGATTTCACAACCGACTTGCAATCCCGCCTACGCCGCCCTTAAGCCCAATAATACC
+
,F,:FFFFFFFFFFFFFFFFFFFFFFFFFFFFFFFFFFF,FFFFFFFFFFFFFFFFF,:F,,FFFFFF,,FFFFFFFFFFFFF:F:FFFFFFFFFF:,FFF,FFFFF:FFFFFFFFFFFFFFFF:,,:FFFFFFFFF,,FF,FF,,:FF,FFF,FF:F,FFFFFFFFF,FF:FF:,FF,:,,,FFF,FFF,,::,:FFFF,FF,FF,FFFFF:F:,:::FF:FF,FF,,,FF,FF:,,,FF,,FF:,,,F
@A00920:152:HGHKKDRXX:2:2106:27905:32503 2:N:0:CGCGTTCA+CTAAGCCT
GGACTACAGGGGTATCTAATCCTGTTCGCTCCCCACGCTTTCGCTCCTCAGCGTCAGTATCGGCCCAGAGACCCGCCTTCGCCACCGGTGTTCCTCCTGATATCTGCGCATTTCACCGCTACACCAGGAATTCCAGTCTCCCCTGCCGAACTCCAGTGATGCCCGTATCGACCGCCCGCCCACAGTTAAGCTGTAGGTTTTCACGGCCGACGCGACACACCGCATACGAGCTCTTTACGCCCAATAATTC
+
FFFFFFF:FFFFFFFFFFFFFFFFFFFFFFFFFFFFFFF:FFFFFFFFFFFFFFFF:F,::,F,FFFFFFF:FFFFFFFF:FF:FFFFF,FFFFFFF,FFFFFFFFFFFFFFFFFFFFFFFF,FFFFFFF:FFFFFFFFFF:FFFF:F:FFFFFFFFF:FFFFFFFFFFFF:FFF,F,FFFFFFFF:F,F:FFFFF:FFFFFFF,F:FFF:FFFFFFFFFF:F,F:FF:FF,F,FF,F:FFF,F,:FFF:
@A00920:152:HGHKKDRXX:2:2106:4463:32550 2:N:0:CGCGTTCA+CTAAGCCT
GGACTACTCGGGTATCTAATCCCGTTCGCTCCCCATGCTTTCGCCTCTCAGCGTCAGGTCAGGCCCAGCGTGTCGCCTTCGCCACTGGTGTTCCTCCGGATCTCTACGCATTTCACCACTCCACCCGGAATTCCACGCCCCTCTGCTGCCCTCTAGCTGCCCCGTTTCGAACGGCCTCTCCCGGTGGAGCCGGGAGCTTTCACGTCCGACTTGAACAGCCGCCTGCCCGCGCTTTACGCCCAGTAAATCC
+
FFFFFFFFFFFFFFFFFFFFFFFFFFFFFFFFFFFFFF,:FFFFFFFFFFFFF:FFFFFF:FFFFFFFFFFF,FFFF:FFFFFFF:FFFFFF:F:FFFFFFFFFFFFFFF,FFF,FF,F,FF,FFFFFFFF:FFFFFFF,FFFFFF,FF,FFFF,FF,:F:F,FF,F:F,FF:F:F,FF,:FFF,:F,F,F:FFFFFF,::,,F,FFF:F:FFFFFF,FFFFF:FFFFF:FFF,:FFFF:FFF,,FF,,:
@A00920:152:HGHKKDRXX:2:2106:15402:32675 2:N:0:CGCGTTCA+CTAAGCCT
GGACTACCGGGGTTTCTAATCCTGTTTGCTCCCCACGCTTTCGTGCATGAGCGTCAGTGTCAGCCCAGAGACCTGCCTTCGCCATCGGTATTCCTCCTGATATCTACGCATTTCACTGCTACACCAGGAATTCCAGTCTCCTCTGCCGCACTCGAGCCTTGCAGTCCCAAATGCCATTCCCAGGTTGAGCCCGGGGATTTCACATCTGGCTTACAAAACCGCCTGCGCACGCTTTACGCCCAGTAATTCC
+
FFFFFFFFFFFFFFFFFFFFFFFFFFFFFFFFFFFFFFF,FFFFFFFFFFFFFFFFFFFFF:FFFFFFFFFFFFFFFFFFFFFFFFFFFFFFFFFFFFFFFFFFF:FFFFFFFFFFFFFFFFFFFFFFFFFFFFFFFFFFFFFFFFFFFFFFFFFFFFFFFF,FFFFFF:FFF:FFFFFFFFFFFFFFFFFFFFFFFF:FFFFFFFFFFFFFFFFFFF,FFFFFFFFFFFFF,FFFFFFFFFFF,::FFF
@A00920:152:HGHKKDRXX:2:2106:13250:33270 2:N:0:CGCGTTCA+CTAAGCCT
GGACTACTGGGGTTTCTAATCCTGTTTGCTCCCCACGCTTTCGCGCCTCAGTGTCGGATCCGGCCCAGTGAGCCGCCTTCGCCTCCGGTGTTCTTCCCGATATCTACGCATTCCACCGCTACACCGGGAATTCCACTCACCTCTACCGGTCCCTAGACACGCAGTCTCGAAGGGCGTCGCAGGGTTGAGCCCTGCGCTTTCACCTCCGACTTACGCACCCACCTGCGCGCGCTTTACGCCCAGTAATTCC
+
FFFFFFFFFFFFFFFFFF,:FFFFFFFFFF:FFFFFFFFFFFFFFFFFFFFFFFFFFFFFFFFFFFFFFFFFFFFFFFFFFFFFFFFFFFFFFFFFFFFFFFFFFFFFFF,FFFFFFFF:FF:FFFFFFFF:FFFFFFFFFFFFFFFFF:FFFFFFFFFFFF:FFFFFF:F:FFFF,FFFFF:FFF:F:FFFFFFFFF,FFFFFFFFFFFFFFFFFFFFFFFFFFF:FFFFF:,F::FFFFFFF:FF,FF
@A00920:152:HGHKKDRXX:2:2106:8730:33771 2:N:0:CGCGTTCA+CTAAGCCT
GGACTACACGGGTATCTAATCCCGTTTGCTCCCCTGGCTTTCGTTCCTCAGTGTCAGTAACAGTCCAGAACGCCGCCTTCGCCACCGGTGTTCCTCCAGATATCTACGCATTTCACCGCTACACCTGGAATTCCGCGTTCCTCTCCTGCACTCAAGCCCATCAGTTTCAGACGCAGTTCCTCGGTTGAGCCGAGGGATTTCACGTCTGACTTGATCGGCCACCTACAAACCCTTTACGCCCAGTAATTCC
+
FFFFFFF:FFFFFFFFFFFFFFFFFFFFFFFFFFFFFFFFFFFF:FFFFFFFFFFFFFFFFFFFFFFFFFFFFFFFFFFFFFFFFFFFFFFFFFFFFFFFFFFFFFFFFFF:FFFFFFFFFFFF:FFFF,FFFFFFFFFFFFFFFFFFFFFFFF:FF,:FFFFFFFFFFFF,FFFFFFFFFFFFFF,:FFFFFFFFFF,FFF:FFFFFFFFFFFF,FFFFFFFFFFFFFFFFFF,:FFFFFFFFF,FFF:
@A00920:152:HGHKKDRXX:2:2106:7853:34131 2:N:0:CGCGTTCA+CTAAGCCT
GGACTACCCGGGTTTCTAATCCTGTTCGCTCCCCACGCTTTCGTCCCTCAGCGTCAATCATCCCCCAGTCGGCTGCCTTCGCTTTCGAGGTTCCTCCCGATCTCTACGCATTCCACCACTACACCGGGAATTCCGCCGACCTCTGCGTGATTCAAGAAATACAGTTTCCAACGCACTCGCCCAGTTGAGCCGGGCGCTTTCACGTCAGACTTGTCTTCCCGCCTACGGACCCTTTACACCCAGTCACTCC
+
FF,FFFFFFFFFFFFFFFFFFF:FFFFFF:FFFFFFFFFFFFFFFFFFFFFFFFFFFF:FFFFFFFFFFFFFFFFFFFFF:FFFFFF:FFFFFFFFFFFFFFF:FFFFFFFFFFFFFFFFFF,FFFFFFFFFFFF:FFFFF:FFFFF,FFFFFFFFFFFFFFFFF:F,F:FFF,FFF,FFFF:F:,FFFFFF,FFFFF,FFFF:FFFFFFFF,FFFFFFFFFFFFFFFFFFFF:FFFFFFF,:FFFF:FF
@A00920:152:HGHKKDRXX:2:2106:16568:34569 2:N:0:CGCGTTCA+CTAAGCCT
GGACTACAGGGGTATCTAATCCTGTTTGCTCCCCACGCTTTCGCACCTCAGCGTCAATACTTGTCCAGCGAGTCGCCTTCGCCACTGGTGTTCTTCCGAATATCTACGAATTTCACCTCTACACTCGGAATTCCACTCGCCTCTCCAAGATTCTAGCACTGCAGTTTCAAGGGCAGTTCCGGGGTTGAGCCCCGGGATTTCACCCCTGACTTGCTGCGCCGCCTACGTGCGCTTTACGCCCAGTATTTCC
+
FFFFFFFFFFFFFFFFFFFFFFFFFFFFFFFFFFFFFFFFFFFFFFFFFFFFFFFFFFF:FFFFFFFFFFFFFFFFFFFFFFFFFFFFFFFFFFFFFFFFFFFF:FFFFFFFFFFFFFFFFFFF:FFFFFFFF:FFFFFFF::FFFFFFFFFFFF:FFFFFFFFFFFFFFFFFFFFFFFFFFFFFF,F,FFFFFFFFFFFFFF,F:FFFF:FFFFFF:FFFFFFFFFFFFFFFFFF,FFFFFFFFFFFF:
@A00920:152:HGHKKDRXX:2:2106:13313:34945 2:N:0:CGCGTTCA+CTAAGCCT
GGACTACCCGGGTATCTAATCCTGTTTGCTCCCCACGCTTTCGCGTCTCAGCGTCAGTATCCGACCAGGGGGCCGCCTTCGCCACCGGTGTTCCTCCCGATATCTACGCATTTCACTGCTACACCAGGAATTCCAGTCTCCTCTGCCGCACTCAAGCCTTGCAGTCCCAAATGCCATTCCCAGGTTGAGCCCGGGGATTTCACATCTGGCTTACAAAACCGCCTGCGCACCCTTTACGCCCAGTAATTCC
+
:F,F:FFFFFF:FFFFFFFFFF:FFFFF:FFFF:FFFFFFFFF:,:FFFFFFFFFFFFFFFFFF,F:FF,F:FF:FFFFFFF:::FFFFFFF:FFFFFF:FF,FFFF,F::F:F:::,:FFFF:,FFFFFFFF,FFFFFFFFFFFFFFF,FFF,:FFFF,FF::FFFF:F:F,FFFFF,FF,,:F,FFF,:FFFFFFF:,F:FFFFF::FFFFFFFF:FF,F,,FFFFFFFF,,FF:FF:FFFF:FF:::
@A00920:152:HGHKKDRXX:2:2106:4526:35164 2:N:0:CGCGTTCA+CTAAGCCT
GGACTACTCGGGTTTCTAATCCTGTTTGATCCCCACACTTTCGTGCATCAGCGTCAGTTACAGCCTAGTAAGCTGCCTTCGCTATCGGTGTTCTTGACGATATCTATGCATTTCACCGCTACACCGTCAATTCCGCCTACCTCGTCTGTACTCAAGCTCATCAGTATCAATGCCACCCCCCCGGTTAAGCCGGGGTATTTCAGCACTGACTTAATAAGCCGCCTACGCACCCTTTAAACCCAATAAATCC
+
FFFFFFFFFFFFFFFFFFFFFFFFFFFFFFFFFFFFFFFFFFFFFFFFFFFFFFFFFFFFFFFFFFFFFFF:FFFFFFFFFF::FFFFFFFFFFFFF,FFF:FFF:FFF:FFFFFFFFFFFF:FF::FFFFFFFFFF:FFF:FFFFFFF,FFFFFF:FFFFF:FFFFFFF:FF:::FFFFF::FFFFFFFFFFFF:FFF:FFFFFFF:FFFFFF:F,:FFFFFFFFFFFFFFFFFFFFFFFFF:FFF,FF
@A00920:152:HGHKKDRXX:2:2106:1434:36949 2:N:0:CGCGTTCA+CTAAGCCT
GGACTACTAGGGTTTCTAATCCTGTTTGCTCCCCACGCTGTCGCGCCTCAGTGTCAGCAACTGCCCAGCAGGCCGCCTTCGCCACTGGTGTTCTTTCGGATATCTACGCATTCCACCGCTACACCCGAAATTCCACCTGCCTCTACAGTGCTCCAGCTCAGCAGTTCGCACGGCAGATCCGGGGTTGAGCCCCGGACTTGCACCACACGCTTACCAAGCCACCTACGCGCCCTTTACGCCCAGTGATTCC
+
FF,F,FFFFFFF::FFF,FFFFFFFFFFF,FFFF:FFF::FFFFFFFFFFF:FFFFFFF,FFFFFFFFFFFFFFF:FFFFFFFFFFFFF:FFFFFFFFFF,F,FFFFF:,:FFFFFFFFF,FFFFFF:FF,FFFFFFFFFFFF:FFFFFFF:FF,FFFFFFFF:,FFFFFFFFFFFFFFFFF:FF,FFFFFFFFF:F,F,,FFFFFFFFFFFF:FFFFF:FF,,FFFFFFFFFFF,FFFFF,F:,FF,FF
@A00920:152:HGHKKDRXX:2:2107:3866:1423 2:N:0:CGCGTTCA+CTAAGCCT
GGACTACCGGGGTATCTAATCCCGTTCGCTACCCATGCTTTCGCGCCTCAGCGTCAGTTGTGCCCCAGGATGCCGCCTTCGCCACTGGTGTTCCTCCGCATCTCTACGCATTTCACCACTACACGCGGAATTCCACATCCCTCTGACACACTCCAGACCAGCAGTCTCATCCGACCTCTCCCAGTTTAGCCAGGAGCTTTCACGCATGACTTGCTGACCCGCCTGCGCGCGCTTTACGCCCAGTAATTCC
+
FFFFFFFFFFFFFFFF:FFFFFFFFFFFFFFFFFFFFFFFFFFFFFFFFFFFFFFFFFFFFFFFFFFFFFFFFFFFF:FFFFFFFFFFFFFFFFFFFFFFFFFFFFFFFFFFFFFFFFFFFFFFFFF:FFFFFFF,FFFFFFFFFFFFFFFFF:FF:FFFFF:FFF:FFFFFFFFF,F:FF:FF:FFFFFFF:FFFFF,FFFFFFFF:FFFFFFFFFFF:FFFFF:FFFFFFFFFFFFFFFFFFFFFFFF
@A00920:152:HGHKKDRXX:2:2107:18412:1438 2:N:0:CGCGTTCA+CTAAGCCT
GGACTACAGGGGTATCTAATCCCGTTCGCTCCCCTAGCTTTCGCGGCTCAGCGTCAGGTGCAGCCCAGGGCGCCGCCTTCGCCTCTGGTGTTCCTCCGGATCTCTACGCATTTCACCACTCCACCCGGAATTCCACGCCCCTCTACTGCCCTCCAGCGGCCCAGTTTCGAACGGCCTCTCCCAGTTGAGCCGGGAGCTTTCACGTCCGACTTGGACCACCGCCTGCCCGCGCTTTACGCCCAGTAAATCC
+
FFFFFFFFFFFFFFFFFFFFFFFFFFFFFFFFFFFFFFF:FFFFFFFFFFFFFFFFFFFFFFFFFF:FFFFFFFFFFFFFFFFFFFFFFFFFFFFFFFFFFFFFFFFFFFFFFFFFFFFFFFFFFFFFFFFFFFFFFFFFFFFFFFFFFFFFFFFFFFFFFF:F:FFFFFFFFFFFFFFFFFF:FFFFFFFFFFFFFF,FFFFF::FF,FFFFFFFFFFFFFF,FFFFFFFFFFFFFFFFFFF:,,,FFF
@A00920:152:HGHKKDRXX:2:2107:22200:1924 2:N:0:CGCGTTCA+CTAAGCCT
GGACTACTAGGGTTTCTAATCCTGTTTGCTACCCACGCTTTCGCGTCTCAGCGTCAGGTGAGGCCCAGAGAGCTGCCTTCGCCATCGGTGTTCCTTGTGATATCTGCGCATTCCACCGCTACACCAGAAATTCCAGTCTCCTCTACCTACCTCAAGTCCGGCAGTATCGGCTGCAGTTCAGGGGTTGAGCCCCTGGATTTCACATCCGACGTACTGGACCGCCTACACGCGCTTGCGGCCCAATGAATCG
+
FF:::F,FF:,,:F,FF::,F:FFFFF,:,FFF,FF,FFF:,,,F,F,:,,F,FF:F,:FF,,F:F:F,FF:FF,,FFFFFF::,,:::F,F,,F,,:,FFF:FFFFFF:F,F,FF,FFFF,:,FFFF,F::F:F,FFF:FF,FF,FFFF,,:F,FF,,FFFFF,F::FF,FF,,F,:,FFFFFFFF,FF,:FFFF,FFFF,,,,,FF,F:,,FFF,,,FF,F,,:,FF,:,:F,,,F,FF,,,FF,FF,
@A00920:152:HGHKKDRXX:2:2107:10041:1971 2:N:0:CGCGTTCA+CTAAGCCT
GGACTACAGGGGTATCTAATCCCGTTCGCTCCCCAGGCTTTCGCTGCTCAGTGTCAGTACTGGCCCAGAAGGCCGCCTTCGCCTCTGGTGTTCCTCCGGATATCTCCGCATTTCACCACTACACCAGGAATTCCGCCTACCTCTGCCAGACTCCAGTCACCTCGGTACCGATGGCGGCTCACAGTTTCGCCGAGAGGTTTCCCAACCGACTTAAGCGACCCCCAGCCCGCGTGGTTCGCCCCGATACTAC
+
FFFFFFFF,FFFF,FFFFF:FFFFFFFFFF,FFF:,FFFF:F:F,,FFFFF,:,FFFFFFFFFFFFFF,,,FFFFFFFFFFFF:FFFFFFFFFFFFF,,FF,FF,,FFF:FFFFFFF:F,,FFF:,FFFFF,FF:FF,FFF,:FFF:FFFF:F:FFFFFF:FF,:FF,F,,,FF,,F:,,,,:F,F,::,,F:F,,,F,F,,,:,FF:,,,:FF,,FFFF,,F,F,F:,,:,,,::,,:FF::,:FFF,:
@A00920:152:HGHKKDRXX:2:2107:16975:2268 2:N:0:CGCGTTCA+CTAAGCCT
GGACTACTGGGGTATCTAATCCTGTTTGCTACCCACGCTTTCGCTCCTCAGTGTCAGTACTGGCCCAGAGATCCGCCTTCGCCACCGGTGTTCCTCCTGATATCTGCGCATTTCACCGCTACACCAGGAATTCCGATCTCCCCTACCAGACTCAAGTCACAGCAGTATCGGATGGCGTCTCGGGGTTGAGCCCCGAGTTTTCACATCAGACTTACTGAACCACCTACGAGCTCTTTACGCCCAATAATTC
+
FFFFFFFFFFFFFFFFFFFFFFFFFFFFFFFFFFFFFFFFFFFFFFFFFFFFFFFFFFFFFFFFFFFFF,FFFFFFFFFFFFF:FFFFFFFFFFFFFFFFFFFFFFFFFFFFFFFFFFFFFFFFFFFFFFFFFFFFFFFFFFFFFF,FFFFFF,FF:FFFFFFFFFFFFFFFFFFFFFFFFFFFF,FFFFFFFFFFFFF:FFFFF:F,FFFFFFFFFFFFFFFFFFFFFFFFFFFFFFFFFFF:F,F,F,
@A00920:152:HGHKKDRXX:2:2107:4128:3035 2:N:0:CGCGTTCA+CTAAGCCT
GGACTACTAGGGTATCTAATCCTGTTTGCTCCCCACGCTTTCGCACCTCAGCGTCAGTATCGGGCCAGTGAGCCGCCTTCGCCACTGGTGTTCTTGCGAATATCTACGAATTCCACCTCTACACTAGGAGTTCCACTCACCTCTTCCGGACTCTAGGTCGCCAGTATCGAAGGCAGTTCTGGAGTTGAGCTCCAGGATTTCACCCCCGACTTAACGACCCGCCTACGTGCGCTTTACGCCCAGTAAATCC
+
:FFFFFFFFFFFF::FFFFFFFFFFFFFFFFFFFFFFFFFFFFFFFF:::FFFFF:FFFFFFFFFFFFFFFFFFFFFFFFFFFFFFFF:FF:FFFFFFFFFFFFFFFFFFFFFFFFFFFFFFFFFFFFFFFFFFFFFFFFF,:,FF:FFFFFFF::FFFFFFF:FFF,:FF,F,:FF,FFF:FFFFFFFFFFFFF:FFFFFFFFF,FFFF:F:FFFFFFF,,FF:,F:FFFFF:,FFF:FFFFFFFFFFF
@A00920:152:HGHKKDRXX:2:2107:2772:3944 2:N:0:CGCGTTCA+CTAAGCCT
GGACTACAAGGGTTTCTAATCCTGTTTGCTCCCCACGCTTTCGCACCTCAGCGTCAGTATCGAGCCAGTGAGCCGCCTTCGCCACAGGTGTTCCTCCGCATATCTACGAATTTCACCTCTACACTCGGAATTCCACACACCTCTCCCGAACTCTAGACTACCAGTCTCTAAGGCAGTTCCGGGGTTGAGCCCCGGGATTTCACGACCGACTTACTAATCCGCCTACGTGCGCTGTACGCCCAGTAATTCC
+
FFFFF:FFFFFFF,FFFFFFFF:FFFFFFF,FFF:FFFFFFFFF,F:FFFFFF:FFFF,FFFF,FFFFFF,FF,FFFFFFFFFFF,FFFFFFFFFFFF,F,FFFFFFFFF:FFFFF:,F:FFFF,FFFF,F:FFFF,FFFF,FFF,FFF:F:::FFFF:FFFFFF:FF,:FF:FFF,FFF,,FFF:FFFFF,FFF::F,:F,F,,F,FFFFF:,F:,F,FFFF::FFFFFFF:,F::FFFFFFF,FF,FF
@A00920:152:HGHKKDRXX:2:2107:8269:4163 2:N:0:CGCGTTCA+CTAAGCCT
GGACTACACGGGTATCTAATCCTGTTTGCTCCCCACGCTGTCGCGCCTCAGCGTCAGCTACTGCCCAGCAGGCCGCCTTCGCCACCGGTGTTCTTTCGGATCTCTACGCATTCCACCGCTACACCCGAAATTCCACCTGCCTCTACAGTGCTCAAGTCCACCAGTTCGCACGGCAGACCTGGGGTTGAGCCCCAGGCTTTCACCGCACGCTTAGCAGACCGCCTACGCGCCCTTTACGCCCCGTGATTCC
+
FFFFFFFFFFFF:FF,:FFFFFFFFFFFFFFFFFFFFFFFFFFFFFFFFFFFFFFFFFFFF:FFFFFFFFFFFFF:FFFFFFFF:FFF,F,FFF:FFFFFFFFF::F:FFFFFF,FFFFFFFFFFF::,FFFF:FFFFFFFFF,FFFFFF:FFFFFFFFFFFFF,F:FFFF,FFFFFFFFFFFFFFFFFFFF,::FF:FFFFFFFFFFFF,FF::FF:FFFFFF,F:FFFFFFF,::FF:F,F,FF::F:
@A00920:152:HGHKKDRXX:2:2107:22797:4272 2:N:0:CGCGTTCA+CTAAGCCT
GGACTACTGGGGTTTCTAATCCCATTCGCTCCCCTAGCTTTCGTCCATGAGCGTCAGTTATGGCCCAGCAGAGCGCTTTCGCCACTGGTGTTCTTCCCGATATCTACGCATTTCACCGCTACACCGGGAATTCCCTCTGCCCCTACCATACTCTAGCCCAGCAGTTTCCACTGCCCTTACGGAGTTGAGCCCCGCTCTTTGACAGCAGACTTGCTGAGCCGCCTGCGGACGCTTTACGCCCAATAATTCC
+
FFFFFFFFFFFFFFFFF:FFFFFFFFFFFFFFFFFFFFFFFFFFFFFFFFFFFFFFFFFFFFFFFFFFFFFFFFFFFFFFFFFFFFFFFFF:FFF:FFFFF,FFFFFFFFFFFFFFFFFF,FFFFFFFFFFFFFFFFFF:FFFFFFFFFFFFFFFFFFFF:FFFFFF,FFFFF:FFFFFFFFFFFFFF:FFFFFFFFFFFF:FFFFF,FFFF::,::FFFFFFFFFF:FFFFFFFFFFF:FFF:FFFFFF
@A00920:152:HGHKKDRXX:2:2107:6253:4492 2:N:0:CGCGTTCA+CTAAGCCT
GGACTACTCGGGTTTCTAATCCTGTTTGCTCCCCACGCTTTCGCGTATCAGCGTCAGTATCCAACCAGGGGGCCGCCTTCGCCACAGGTGTTCCTCCCGATATCTACGCATTTCACCGCTACACCGGGAATTCCACCCCCCTCTTTGGTACTCTAGCTTGCCAGTTTCATGCGTCCTTCCCCGGTTGAGCCGAGGGATTTCACACATGACTTAACAAACCGCCTACACGCCCTTTACGCCCAATGATTCC
+
FFFFFFFFFFFFFFFFFFFFFFFFFFFFFFFFFFFFFFFFFFFFFFFFFFFFFFFFFFFFFFFFFFFFFFFFFFFFFFFFFFFFF:FF:FFFFFFFFFFF:FFFFFFFFFFFFFFFFFFFFF:FFFFF:,FFFFFFFFFFFFFFFFFFFFFFFF:FFF:FFFFFFF:FFFFFFFFFFFFFF:FFFFFFFFFFFFFFFFFFF:FFFFFFFF:F:FFFF,FFFFFFFFFFFFFFFFFFFFFFFFFFFF:FFF
@A00920:152:HGHKKDRXX:2:2107:27914:4492 2:N:0:CGCGTTCA+CTAAGCCT
GGACTACACGGGTTTCTAATCCTGTTTGCTCCCCACGCTTTCGCTCCTCAGCGTCAGTATTGGCCCAGAGAACCGCCTTCGCTACGGGTGTTCCTCCCGATATCTGCGCATTCCACCGCTACACCGGGAATTCCGTTCTCCTCTACCAAACTCTAGCCATAGCAGTATCGACGGCAGTGCCGAGGTTGAGCCTCGGTATTTCACCGCCGACTGACTAAGCCGCCTACGAGCTCTTTACGCCCAATAATTC
+
FFFFF:FFFFFFFFFFFFFFFF:FFFFFFFFFFFFFFFF:FF:FFF:FF:FFFFFFFFFFFFFFFFFFFFFFFFFFF:FFFFFFFF:FFFFFFF:FFFFFFFFFFFFFFFFFFFFFFFFFFFFFFFFFFFFFFFFFFFFFFFFF,:FFFFFFF:FFF:FFFFFFFFFF::FFFFFF:FFFFF::F::FFFFFFF,:F,FFF:,FFFFFFFFF,:FFFF:F,FFFFFFFFF,F:FFFFF:FFFFFFF:FF:
@A00920:152:HGHKKDRXX:2:2107:1307:5729 2:N:0:CGCGTTCA+CTAAGCCT
GGACTACTGGGGTATCTAATCCCGTTTGCTCCCCTAGCTTTCGCGCCTCAGCGTCAGTAGCAGGCCAGGTGGGCGCCTTCGCCACCGGTGTTCCTCCAGATATCTACGCATTTCACCGCTACACCTGGACTTCCCCCACCCTCTCCTGTACTCAAGCCGAGCAGTTTGAGATGACGATCCCGGGGTGAGCCCGGGGCTTTCACATCCCACTTACCCGACCGCCTACACGCCCTTTACGCCCACTGATTCC
+
F,FF,::FF,F,:,:,FF,,:FF:,:,,F,FFFF:F:FFFFFF,,FFF::F:FFFF:FFFFF:FF,FF:F:F::FFFFFFFFFF::,:,FF,FF,F:FFFFFFF:,FFF:,:FFFFF:FFFFFF,,:,,,,FFFFF::FFFFFF,FFF:FF,FFF,FFFFF::,:,FFFFFF,FF:,FFFF,:F:F,,FF,F:FFFFF,F:F:FF:FF::FFFFFFFFF:FF:,F,FFFFFF,:F,,FFFFF,:FFFFFF
@A00920:152:HGHKKDRXX:2:2107:21414:7200 2:N:0:CGCGTTCA+CTAAGCCT
GGACTACCAGGGTATCTAATCCTGTTCGCTCCCCTAGCTTTCGCGCCTCAGCGTCAGGTAAGGCCCAGAGACCTGCCTTCGCCATTGGTGTTCCTCCTGATATCTGCGCATTCCACCGCTACACCAGGAATTCCAGTCTCCCCTACCACACTCTAGTTTGCCCGTACCCACTGCAGTTCCAGAGTTGAGCTCTGGGATTTCACATCCGACTTACAGGGCCGCCTACACGCGCTTTACGCCCAATAATTCC
+
FFFFFFFFFFFFFFFFFFFFFFFFFFFFFFFF:FFFFFFFFFFFFFFFFFFFFFFFFFFFFFFFFFFFFFFFFFFFFFFFFFFFFFFFFFFFFFFFFFFFFFFFFFFFFFFFFFFFFFFFFFFFFFFFF,FFFFFFFFFFFFFFFFFFFFFFFF:FFFFFFFFFFFFFFFFFFFFFFFFFFFFF:FFFFFFFFFFFFFFFFFFFFFFFFFFFFFFFFF:FFFFFFFFFFFFFFFFFFFFFFFFFFFFFFF
@A00920:152:HGHKKDRXX:2:2107:21377:7357 2:N:0:CGCGTTCA+CTAAGCCT
GGACTACCGGGGTTTCTAATCCTGTTTGCTCCCCACGCTTTCGCACCTCAGCGTCAACAGTCGTCCAGTAAGTCGCCTTCGCCACTGGTGTTCCTCCCAATATCTACGAATTTCACCTCTACACTGGGAATTCCGCCAACCTCTCCGAGACTCCAGACATCCAGTTTCAAAAGCAATTCCAGGGTTGAGCCCTGGGATTTCACTTCTGACTTGGAAATCCGCCTGCGCACGCTTTACGCCCCGTAATTCC
+
FFFFF,FFFFFFF:FF,FFFFFFFFFFFFFFFFFFFFFFFFFFFFFFFFF:FFFFFFFFFFF:FFFFF:FFFFFFFFFFFFF,FFFFFFFFFFFFFFFFFFFFFFFFFFFFFFFFFFF:FFFFFFFFFFF,F:FFFF:,FFFFFFFFFFFFFFFFFFFFF:FFFFFFF:FFF:FFFFFFFFFF::FFFFFFFFFFFF,FFF,FFFFFFFFFFFF:F,FFFF,FFF,FFFFF:FF:FFFFFF:,,FFFFFF
@A00920:152:HGHKKDRXX:2:2107:18964:8093 2:N:0:CGCGTTCA+CTAAGCCT
GGACTACTAGGGTTTCTAATCCTGTTTGCTCCCCACGCTGTCGCGCCTCAGTGTCAGCAACTGCCCAGCAGGCCGCCTTCGCCACTGGTGTTCTTTCGGATATCTACGCATTCCACCGCTACACCCGAAATTCCACCTGCCTCTACAGTGCTCCAGCTCAGCAGTTCGCACGGCAGATCCGGGGTTGAGCCCCGGACTTTCACCACACGCTTACCAAGCCACCTACGCGCCCTTTACGCCCAGTGATTCC
+
FF:::FFF:FFF:F:F:,F:FFFFF::FF,FFFFF:FF:,FFFF,FFFFFF,FFFFFFF,FFF,FF,FFFFFFFFFFF,FFFFFFFFFFFFFFFFFFFFFFFFFFFFFF,FFFFFFFFFFFFFF::FFFF:FFFFFFF:FFFFFFFFFFFFFFFFFFFFFFFFFF:FFFFFFFFF:FFFFF:F:FFFFFFFFFFF,FFFFFFFFFFFFFFFFFFFF,FFFF:F,FFFFFF,FF:FFFFFF:FFFF,F::F
@A00920:152:HGHKKDRXX:2:2107:31738:8108 2:N:0:CGCGTTCA+CTAAGCCT
GGACTACTGGGGTTTCTAATCCTGTTTGCTCCCCACGCTTTCGCACCTCAGCGTCAGTACCGGACCAGTGGGCCGCCTTCGCCACCGGTGTTCTTCCTAATATCTACGAATTTCACCTCTACACTAGGAATTCCACCCACCTCTTCCGGACTCGAGATTCGCAGTATCAAAGGCAGTTCCGAGGTTGAGCCCCGGGATTTCACCCCTGACTTACAAATCCGCCTACGTGCGCTTTACGCCCAGTGATTCC
+
:FFFFFFFFFFFFFFFFFFFFFFFFFFFFFFFFFFFFFFFFFFFFFFFFFFFFFFFFFFFFFFFFFFFFFF:FFFFFFFFFFFFFFFFFFFFFFFFFFFFF:FFFFFFFFFFFFFFF:FFFFFFFFFF:FFFFFFFFFFFFFFFFF,FFFFFFFFFFFFFFFFFFFFFFFFFF:FFFF:F:FFFFF:FFFFFF,FFFFFFFFFFFFFFF::FFFFFFFFFFFFFFFFF,:FFFFF:FFFFFF:FFFFF,:
@A00920:152:HGHKKDRXX:2:2107:30002:8265 2:N:0:CGCGTTCA+CTAAGCCT
GGACTACTGGGGTATCTAATCCTGTTTGCTCCCCACGCTTTCGCACCTCAGCGTCAGTATCTTCCCAGATCGCCGCCTTCGCCACTGGTGTTCCTCCCGATATCTACGAATTTCACCTCTACACCGGGAATTCCGCGATCCTCTTAAGTACTCAAGCTCTGCAGTTTCGGATGCACTTCCATGGTTAAGCCATGGGATTTCACATCCGACTTGCAAAGCCGCCTACGTGCGCTTTACGCCCAATAATTCC
+
FFFFFFFFFFFFFFFFFFFFFFFFFFFFFFFFFFFFFF:FFFFFFF:FFFFFFFFFFFFFF,FFFFFFFFF:FFFFF:FFFFFFFF:FFFFFFFFFFF:FFFFFFFFFFFFFFFFF,FFFFF,:FFFFFFFFFFFFFFFFFFFFFFFFFFFFF:FFFFFFFFFFFFFFFFFFFFFFFFFFF,FFFFFFFFFFFFFFFFFFFFF,FFFFFF:FFFF:FFFFFFFF:FFF,FFFFFFFF:FFFFFFFFFFFF
@A00920:152:HGHKKDRXX:2:2107:27760:8547 2:N:0:CGCGTTCA+CTAAGCCT
GGACTACAAGGGTTTCTAATCCCGTTTGCTCCCCACGCTTTCGCGCCTCAGCGTCAGGAGATGCCCAGAGACCCGCCTTCGCCACCGGTGTTCCTCCCGATCTCTACACATTTCACCGCTACACCGGGAATTCCAGTCTCCTCTGCATTCCTCAAGAACGGCAGTATCGGCCGACGCTCCTCAGTTGAGCCGAGGGATTTCACGACCGACTTGCCATCCCGCCTACGCGCCCTTTACGCCCAGTGATTCC
+
FFFFFFFFFFFFFFFFFFFFFFFFFFFFFFFFFFFFFFFFFFFFFFFFFFFFFFFFFFFFFFFFFFFFFF,FFFFFFFFFFFFFFFFFFFFFFF:FFFFFFFFFFFFFFFFFFFFFFFFFFF:FFFF:FFFFFFF:FFFFFFFF:FFFFFFFFFFFFFFFFFFFFFFFFFFFFFFFFFFFFFFFFFFFFFFFFFFFFFFFFFF:FFFFFFFFFFF,FFFFFFFF:FFFFFFFFFFFFFF:FF:FFFFFFF
@A00920:152:HGHKKDRXX:2:2107:27425:8750 2:N:0:CGCGTTCA+CTAAGCCT
GGACTACTGGGGTTTCTAATCCCGTTCGCTCCCCTGGCTTTCGCGCATCAGCGTCAGTATCGGCCCAGTAGCCCGCCTTCGCCTCAGGTGTTCCTCCCGATATCTACGCATTTCACTGCTACACCGGTAATTCCACTTGCCTCTCATATCCTCTAGGTATCCAGTATGCGATACAGTCCATGGGGTTGAGCCCCAGGATTTCGCATCACACTTAAACACCCGCCTACGCACGCTTTACGCCCAGTGAGTC
+
FFFFFFFFFFFFFFFFFFFFFFFF:FFFFFFFF:FFFFFFFFFFFFFFFFFFFFFFFFFFFFFFFFFFFFFFFFFFFFFFFFFFFFFFF::FFFFFFFFFFFFFFFFF::,FFFFFFF:FFFFFFFFFF:FFFFFFFFF:,FFFFFFFF,:FFF:FFFFFFFFFF:FFF:FFFF,FFFFFFFFFFF:FF:FFFFFF:FF,FFFFFF,FFFFFF:FFFFFFFFFFFFF:FFF,FFFFFFFFFFFFF::FFF
@A00920:152:HGHKKDRXX:2:2107:11351:9627 2:N:0:CGCGTTCA+CTAAGCCT
GGACTACTAGGGTTTCTAATCCTGTTTGCTACCCACGCTTTCGAACCTCAGTGTCAGTATGATGCCAGGAGGCTGCCTTCGCCATCGGTATTCCTTCAGATCTCTACGCATTTCACCGCTACACCTGAAATTCTACCTCCCTCTCACCTACTCTAGCCCAACAGTATCAGATGCAGTTCCCAGGTTAAGCCCGGGGATTTCACATCTGACTTATCAAGCCACCTACGCTCGCTTTACGCCCAGTAATTCC
+
FFFFFFFFFFFFFFFFFFFFFFFFFF:FFFFFFFFFFFFFFFF:FFFFF:FFFFFFFFFFFFFF,F:FFF:FFFFFFFFFFF:FFFFFFFFFF:FF,,F::FFFFF,FFFFFFFFFFFFFF:FFFFFFF:FF:F:FFFF:FF:F,FFFFF:FFFFFFFFF:F:FFFFFFFFF:FFFFFFF,FFFFFFFF,FFFF:FFFFFFFFFFFFFFFFFFF:FFFFFFFFFFFFFFFFFFFFFF,FF:F:F:F:F,F
@A00920:152:HGHKKDRXX:2:2107:22426:9956 2:N:0:CGCGTTCA+CTAAGCCT
GGACTACAAGGGTTTCTAATCCTGTTTGCTCCCCACGCTTTCGAGTCTCAGCGTCAGTATCGGTCCAGAGAGCCGTCTTCACCACCGATGTTCCTCCTGATATCTACGCATTTCACCGCTACACCAGGAATTCCACTCTCCTCTCCCGAACTCTAGTCTGTCAGTTTCGACCGCACCCTCCCAGTTGAGCCGGGAGATTTCACAATCGACTTGACAGACCGCCTACACTCGCTTTACGCCCAGTAATTCC
+
FFFFFFFFFFFFFFFFFFFFFFFFFFFFFFFFFFFFFFFFFFFFFFFFFFFFFFFFFFFFFFFFFFFFFFFFFFFFFFFFFFFFFFFFFFFFFFFFFFFFFF:FFFFFFFFFFFFFFFFF,FFFFFFFFFFFFFFFFFFFFFFFFFFFFFFFFFFFFFF:FFFFFFFFFFFF:FFFFF:FFFFFFFFFFFFFFF:FFFFFFFFFFFFFFFFFFFFFFFF:FFF,:,,FFFFFFFFFF:FFF,::FF:,FF
@A00920:152:HGHKKDRXX:2:2107:29152:10050 2:N:0:CGCGTTCA+CTAAGCCT
GGACTACTCGGGTTTCTAATCCTGTTCGCTCCCCACGCTTTCGTCCATCAGCGTCAGTTAAATCTTAGTGACCTGCCTTCGCAATTGGTGTTCTAAGTAATATCTATGCATTTCACCGCTACACTACTTATTCCAGCCACTTCAAATTTACTCAAGACCCGCAGTATCAATGGCAGTTTCACAGTTAAGCTGCGAGATTTCACCACTGACTTACGGGCCCGCCTACGGACCCTTTAAACCCAATAAATCC
+
FFFFFFFFFFFFFFFFFFFFFFFFFFFFFFFFFFFFFFFFFFF,FF:FFFFFFFFFFFFFFFFFF:FF:FFFF,FFFFFFFFF:F:FFFFFFFFFFFF:F,FFFFFFFFFFFFFFFFFFFFFFFF:F:FFFFFF:FFFFFFFFFFFFFFFFFFF,:FFFFFFFFFFF,FFFFFFFFFF:FFFFFFFFFFFFFFFFFFF:FFFFFFFF,FFFFFFFFFFFFFFFFFFFFFFFF::,FFFFFFF:,,:,FFF
@A00920:152:HGHKKDRXX:2:2107:16269:10661 2:N:0:CGCGTTCA+CTAAGCCT
GGACTACCGGGGTTTCTAATCCCGTTCGCTACCCTGGCTTTCGCGGCTCAGCGTCAGGTGCAGCCCAGGGCGCCGCCTTCGCCTCTGGTGTTCCTCCGGATCTCTACGCATTTCACCACTCCACCCGGAATTCCACGCCCCTCTGCTGCCCTCTAGCTGCCCAGTTTCGAACGGCCTCTCCCAGTTGAGCCGGGAGCTTTCACGTCCGACTTGGACCACCGCCTGCCCGCGCTTTACGCCCAGTAAATCC
+
FFFFFFFFFFFFFFFFFFFFFFFFFFFFFFFFF:FFFFFFFFFFFFFFFFFFFFFFFFFFFFFFFFFFFFFFFFFFFFFFFFFFFFFFFF:FFFFFFFF:FFFFFFFFF:FFFFFFFFFFFFFFFFFFFFFFFFFFFFFFFFFFFFFFFFFFFFFFFFFFFFFF:FFFFFF,FFFFFFFFFFFFFFFFFFFFFFFFFFFFFFFFFFFFFFFFFFFFFFFFFFFFFFFFFFFFFFF:FFFFF:FFFFFFF:
@A00920:152:HGHKKDRXX:2:2107:29469:10661 2:N:0:CGCGTTCA+CTAAGCCT
GGACTACACGGGTTTCTAATCCTGTTCGCTCCCCACGCTTTCGTGCCTCAGCGTCAGTTTCGGCTCAGCGAGCTGCCTACGCAATCGGGGTTCTTGGTGGTAGCGGTGGATTTCACCGCTGCACCACCGGTTCCGCCCGGCTTCACCGAACTCTGGCCCGCGAGGCTCAACGGCGGTTCCGGGGTGGCGCCCTGGGGGGTCGCCACTGAGGTAACGGGGCGCCTCGGCACCCTTGGAGCGCGAGGAGGCC
+
FFFFFFFFFFFFFFFFFFFFFFFFFFFFFFFFFFFFFFFFFFFFFFFFFFFFFFFFFFFFFFFFFFFFFFFFFFFFFFFFFFF:FFFFFF:FFF,FFFFFF,,:,,F,,,,::,F,FF,,,,,,F::F,F,,:,FF:,F,,,F,,,,F:,,,,,,F:,,FF,,F,,,:,,,FF,,F,:,,,FFF,,F,F,,,,FFF,:,,,,,,,,,F,,,,,,,FFF,,F,,,,,F,,,,,,,F,,,,,,,,,,,,,,,
@A00920:152:HGHKKDRXX:2:2107:28004:11350 2:N:0:CGCGTTCA+CTAAGCCT
GGACTACAGGGGTTTCTAATCCCGTTCGCTCCCCTAGCTTTCGCGGCTCAGCGTCAGGTGCAGCCCAGGGCGCCGCCTTCGCCTCTGGTGTTCCTCCGGATCTCTACGCATTTCACCACTCCACCCGGAATTCCACGCCCCTCTACTGCCCTCTAGCGGCCCAGTTTCGAACGACCTCTCCCAGTTGAGCCGGGAGCTTTCACGTCCGACTTGGACCACCGCCTGCCCGCGCTTTACGCCCAGTAAATCC
+
FFFFFFFFFFFFFFFFFFFFFFFFFFFFFFFFFFFFFFFFFFFFFFFFFFFFFFFFFFFFFFFFFFFFFFFFFFFFFFFFFFFFFFFFFFFFFF,FF:FF:FFFFFFFF:FFFFFFFFFFFFFFFFFFFFFFFFFFFFFFFFFFFFFFFFFFFF:FFFFFFFFFFFFFF:FFFFFFFFFFFF:FFFFFFFFF:FFFFF,FFFFFFFFFFFFFFFFFFFFF:FFF:FFFFFFFF:FFFFFFF:FF:FF,FF
@A00920:152:HGHKKDRXX:2:2107:15465:11616 2:N:0:CGCGTTCA+CTAAGCCT
GGACTTCAGGGGTTTCTAATTCTTTTTGCTCCCCACGCTTTCCCACCTCATCGTCAGTAATGCACCAGTAAGCCGCCTTCCCCACTGGTTTTCCTCCGAATATCTAAGAAATTAAACACAACACTCGGAAATACACTTACCTCTTCCATACTCTAGGTACCCAGTATAAAAGTCAGTTCCCGGGTTGAACCCCGGGATTTAAACACCAACCTGCATGTCCCCCAACGTCCCCATTACGCCCCGTAATTAC
+
FF,,,,,F,,FF,F,,,,F,,F:,:FF,,,,FFF:,,:,FF,,:F:F,,,,F,,,,,FFF,,,F,F,,::F,FF,,F,F,:,FF::,F,,FF,F,,FFFF,:,,,,,,,F:FF,,,F,F,F,F,,,,F:::F,FF,:FF,F,,,:F,FF,,:,,F,FFF,:,,,,FF,,FF,,FF,F,:F,FFF,FF,,FFFF,FFF:FF,,:F,FF:,,,FF,,:FFFF,,F,,F,F,:,F,FF,,,,F:,,,FF:,FF
@A00920:152:HGHKKDRXX:2:2107:31620:11819 2:N:0:CGCGTTCA+CTAAGCCT
GGACTACAAGGGTATCTAATCCTGTTTGATCCCCACGCTTTCGTGCCTCAGCGTCAATCGCTGCTTAGTGAGCTGCCTTCGCAATCGGTGTTCTACATCATATCTAAGCATTTCACCGCTACATGATGTATTCCGCCCACCTCAACAGAATTCAAGACTGATAGTATCAACGGCAGTTTCCGGGTTGAGCCCGGAGATTTCACCACTGACTTAACAATCCGCCTACACACCCTTTAAACCCAGTGAATCC
+
FF:FFFFFFFFFFFFFFFFFFFFFFFFFFFFFFFFFFFFFFFFFFFFFFFFFFFFFFFFFFFFFFFFFFF:FFFFFFFFFFFFFFFFFFFFFF::FFFFFFFFFFFFFFFFFFFFFF:FFFFFFF:FFFFFFFFFFFFFFFFFFFFFFFFFFFFF:FFFFFFFFFFFFFFFFFFFFFF:FFFFFFFFFFFFFFFFF:FFFFFFFFFFFFFFFFFFFFFFFF:FFF:FFFFFFFFFFFFFFF:FFFF:FFF
@A00920:152:HGHKKDRXX:2:2107:19153:12430 2:N:0:CGCGTTCA+CTAAGCCT
GGACTACTAGGGTTTCTAATCCTGTTTGCTCCCCACGCTTTCGTGCATGAGCGTCAGTGTTGGCCCAGAAGGCTGCCTTCGCCATCGGTGTTCCTCCACATCTCTACGCATTTCACCGCTACACGTGGAATTCCACCTTCCTCTGCCACACTCCAGCACCGTAGTTTCGAGCGCAATTCCCAAGTTAAGCCCGGGGCTTTCACACTCGACTTGCGACGCCGCCTGCGCACACTTTACGCCCAGTAATTCC
+
FF,FFFF::FFFFFFFFFFFFFFFFFFFFFFFFFFFFFFFFFFFFFFFFFFFFFFFFFFFFFFFFFFFFFFFFFFFFFFFFF:FFFFFFFFFFFFFF:FF,FFFFFFFFFFF:FFFFFFFFFFFFFFF:FFFFFFFFFFFFFFFFFFFFFFFF:FFFFFFFFFFFFFFFFFFFFFFFFFFFF:FFFFFFFFFFFFFFFFFFFF:FFFF:FFFFFFFFF:FFFFFF:FFFFFFFFFFFFFFFFFFF:FFFF
@A00920:152:HGHKKDRXX:2:2107:3125:12665 2:N:0:CGCGTTCA+CTAAGCCT
GGACTACTGGGGTATCTAATCCTGTTTGCTCCCCACGCTTTCGCGCCTCAGTGTCAGTGCTGGTCCAGATGGCCGCCTTCGCCACGGATGTTCCTCCCGATCTCTACGCATTTCACTGCTACACCGGGAATTCCGCCATCCTCTACCGCACTCCAGTGATCCAGTTTCCAATGCCATTCCCAGGTTGAGCCCAGGGCTTTCACATCAGACTTAAACCACCACCTACGCACGCTTTACGCCCAGTAATTCC
+
FFFFFFFFFFFFFFFFFFFFFFFFFFFFFFFFFFFFFFFFFFFFFF:FFFFFFFFFFF:FFFFFFFFFFFFFFFFFFFFF:FFFFFFFFFFFFFFFFFFFFFFFFFFFFFFFFFFFFFFFFFFFF:FFFFFFFFFFFFFFFFFFFFFFF:FFFFFFFFFFFFFFFF:F,FF:FFFF:FFFFFFF:FFFFF:FFFFFF,FFFFFFFFFFFFFFFFFFFFFFFFFFFFFF,FF:FFFFFFFF:FFFFFFF:F
@A00920:152:HGHKKDRXX:2:2107:27941:13870 2:N:0:CGCGTTCA+CTAAGCCT
GGACTACAGGGGTTTCTAATCCTGTTTGCTCCCCACGCTTTCGCACCTCAGCGTCAATTCTGGTCCAGTGAGCCGCCTTCGCCACTGGTGTTCTTCCGAATATCTACGAATTTCACCTCTACACTCGGAATTCCACTCACCTCTCCCGGATTCAAGCGATGCAGTCTTAAAGGCAGTTCCGGGGTTGAGCCCCGGGCTTTCACCTCTAACTTACAAAGCCGCCTACGCGCGCTTTACGCCCAGTAATTCC
+
FFFFFFFFFFFFFFFFFFFFFFFFFFFFFFFFFFFFFFFFFFFFFFFFFFFFFFFFFFFFFFFFFFFFFFFFFFFFF:FFFFFFFFFFFFFFFFFFFFF:FFFFFFFFFFFFFFFFFFFFFFFFFFFFF,FFFFFFFFF:FFFFFFFFFFF:FFFFFFFFFFFFFFFFFFFFFFFFFFFFFFFFFF:FFF:FFFFFFF,F:FFFFF::,FFFFFFFFFFFFFF,F:FFFFFFFFFFFFF:FF:F:FFFFF
@A00920:152:HGHKKDRXX:2:2107:18358:14121 2:N:0:CGCGTTCA+CTAAGCCT
GGACTACAAGGGTATCTAATCCGGTTTGCTCCCCACGCTTTCGCGCCTCAGCGTCAGAACACTCCCAGAGAGCCGCTTTCGCCACTGGTGTTCCTCCCGATATCTACGCATTCCACCACTACACCGGGAATTCCACTCTCCTCTAAGTGTCTCAAGATCAGCAGTATCCAATGGCTTCTCCCAGTTGAGCCGGGAGCTTTCACATCAGACTTACTGATCCGCCTGCGCGCGCTTTACGCCCAGTGAATCC
+
FFFFFFFFFFFFFFFFFFFFFFFFFF:FFF:FFF:FFFFFFFFFFFFFFFFFFFFFFFFFFFFFFFFFFFFFFFFFFFFFFFFFFFFFFFFFFFFFFFFFFFFFFFFFFFFFFFFFFFFFFFFFFFFFFFFFFF:FFFFFFFFFFFFFFFFFFFFF,FFFFFFFFFFFFFFFFFFFFFFFFFFFFF:FFFFFFFFFFFFFFFFFFFFFFFF:FFFFFFFFFFFFFFF:FFFFFFFFFFFFFFFF:F,FFF
@A00920:152:HGHKKDRXX:2:2107:17680:15577 2:N:0:CGCGTTCA+CTAAGCCT
GGACTACAGGGGTTTCTAATCCTGTTTGCTCCCCACGCTTTCGCACCTCAGCGTCAGTACCGGACCAGTGAGCCGCCTTCGCCACGGGTGTTCTTCCCGATCTCTACGCATTCCACCGCTACACCGGGAATTCCACCGGCCTCTACCGGTCCCCAGGTCCGCAGTCTCGGAAGCAGCCCCGGAGTTGAGCCCCGGGATTTCACTTCCGACTTGCTGGTCCCGCCTGCGCGCGCGTTACGCCCCGTGATTC
+
FFFFFFFFFFFFFFFFFF:FF:,FFFFFFFFFFFFFFFF,,FFFF:FFFFFFF:FFFFFFFFFFF:FFFFFF:FFFF,FFFFFFFFFFFFFFFFFFFFFF,FFF,FFFFFFFFFFFFFF:FFFFFFFFF,F:FFFFFFFFFFFF,FFFFFFFFF,FFFFFFFFFFFFFFFFFFF,FFFFFFFFF::F:FFFFFFFF,FFFF:FFFFFFFFFFF:FFFFFFFFFFFFFF:F:F:,,,,FFFFF,F,F:,F:
@A00920:152:HGHKKDRXX:2:2107:32633:16924 2:N:0:CGCGTTCA+CTAAGCCT
GGACTACTAGGGTTTCTAATCCCGTTCGCTCCCCACGCCTTCGCGCCTCAGAGTCAGGTCAGGTCCAGCCATCAGCCTTCGCCACTGGTGTTCCTACGGATCTCTACGCATTTCACAACTACACCCGGAATTCCACAGGCCTCTCCCTGCCTCCAGACACGCACTCTCTAAGGACCCTCCCCCGTTGAGCGGGGGGCTTTCACAGCCGATTCGCGTGTCCGCCTGCGCGCGCTTTACGCCCAGTAACTCC
+
:F:FF:F,,F:FFFFFFFFF:FFFFF,FFFFFF,FFFF,F:FF,FF,F,FF:FFFF:F,FFF,,FFFF:FF,,,:F:FFFFFFF,,:FF:FFFFF,FF,FFFFFFF:F,FFFFFFF,FF,F,F:,FFFFFF:F,F:,:F:F:FF::FF,,:FFFFFF,F:FF,,FF,F:F,,FF,::FFFFFFFFFFFFFFF,FFFFFFFFFF,F:FF:F,,:F,F:,FFFFFFFFFF,FFFFFFFF:FF:FFFFF,FFF
@A00920:152:HGHKKDRXX:2:2107:14931:17237 2:N:0:CGCGTTCA+CTAAGCCT
GGACTACAGGGGTATCTAATCCTGTTTGCTCCCCACGCTTTCGCGCCTCAGCGTCAGAAACGGGCCAGATGACCGCCTTCGCCACTGGTGTTCTTCCCAATATCTACGAATTTCACCTCTACACTGGGAATTCCGTCATCCTCTCCCGTTCTCAAGTCCGGCCGTATTGAAGGCACCTCCCAGGTTGAGCCCAGGGCTTTCACCTCCAACTGACCGGACCGCCTACGCGCCCTTTACGCCCAGTAATTCC
+
FFFFFFFFFFFFFFFFFFFFFFFFFFFFF:FFFFFFFFFFFFFFFFFFFFFFFFFFFFFFFFFFFFFFFFFFFFFFFFFFFFFFFFFFFFFFFFFFFFFFFFFFFFFFFFFFFFFFFFFFFFFFFFFFF:FFFFF:FFFFFFFFFFFFFFFFFFFFFFFFFFFFFFFFFFFFFFFFFFFFFFFFF:FFFF,FFFFFFF,FFFFFFFFF:FFFFFFFFFFFFFFFF:FFF:F::FFF,FFFF:FF,:::F,
@A00920:152:HGHKKDRXX:2:2107:15085:17472 2:N:0:CGCGTTCA+CTAAGCCT
GGACTACAAGGGTATCTAATCCTGTTTGCTCCCCACGCTTTCGTGCCTCAGTGTCAGTGCTGGTCCAGATGGCCGCCTTCGCCACGGATGTTCCTCCCGATCTCTACGCATTTCACCGCTACACAGGAAATTCCACCACCCTCTGCCATACTCTAGCTTGCCAGTTTTGAAAGCAGTTCCCAGGTTGAGCCCGGGGCTTTCACTTCCAACTTAACAAACCACCTACGCGCGCTTTACGCCCAGTAATTCC
+
FFFFFFFFFFFFFFFFFFFFFFFFFFFFFFFFFFF:FFFFFFFFFFFFFFFFFFFFFFFFFFFFF:FFFFFFFFFFFFFFFFFFFFFFFFFFFFFFFFFFFFFFFFFFFFFFFFFFFFFF:FFFFFFFFFFFFF:FFFFFFFFFFFFF:FFFFFFFFFFFFFFFFF::F:FFFFFFFFFFF,FFFFFFF:FFFFFFFFFFFFFFFFFFFFFFFFFFFFF::FFFFFF:FFFFFF:FFFFFF:FFFFFFFF
@A00920:152:HGHKKDRXX:2:2107:12373:17503 2:N:0:CGCGTTCA+CTAAGCCT
GGACTACCGGGGTTTCTAATCCCTTTTGCTCCCCATGCTTTCGTGCCTGAGCGTCAGTAACTGTCCAGGTAACCGCCTTCGCCTCTGGTGTTCCTCACGATATCTACGCATTTCACTGCTACACCGTGAATTCCGTTACCCTCTCCAGTACTCTAGCCGAGTAGTTTCAGACGCAGTTCCGAGGTTGAGCCTCGGGATTTCACATCTGACACACCCGGCCGCCTGCGCACCCTTTACGCCCAGTGAATCC
+
FFFFFFFFFFFFFFFFFFFFFFFF:FFFFFFFFF,FFFFFFFFFFFFFFFFFFFFFFFFFFFFFFF,FFF:,FFFFFF,FFFFFFFFFFFFFFFFFFFFFFFFFFFFFFFFFFFFFFFFFFFFFFFFFFFFFFFFFFFFFFFFFFFFFFFFFFFFFFFF:FF,FFFFFFFFFFFFFFFFFFFFFFFFFFFFFF,FF::FFFFFFFFFFFF:FFFFFFFFFFFFFFFFFFFFFFFFFFFFFFFFFFFFFFF
@A00920:152:HGHKKDRXX:2:2107:1759:19413 2:N:0:CGCGTTCA+CTAAGCCT
GGACTACAGGGGTATCTAATCCCTTTTGCTCCCCACGCTTTCGTGCCTGAGCGTCAGTAACTGTCCAGGAAGCTGCCTTCGCCATTGGTGTTCCTCACGATATCTACGCATTTCACTGCTACACCGTGAATTCCGCTTCCCTCTCCAGTACTCTAGCCGAATAGTTTCGAGCGCAGTTTCGAGGTTGAGCCTCGAGCTTTCACACCCGACACATCCGGCCGCCTGCGCACCCTTTACGCCCAGTGACTCC
+
FFFFFF:FFFFFF:FFFFFFFFFFFFFFF:FFFFFFFFFF:FFFFFFFFFFFFFF:FF,FFFFFFFFFFF:FFFFFFF,FFFFFFFFFFFFFFFFFFFFFFFFF:FFFFFF:FFFFFFF:FFFFFFFF:FF:FFFF:FFFFFF:FFFF,FF:FF,,FFFF,FFF,:FFFFFFFFFF,FFFFFFF:,FFFFFFFF,FFF,FF,:FFFFF,F,F:FFFFFFFF:F::FFFFFFFFF,,FFFFFFF,F:FFFF
@A00920:152:HGHKKDRXX:2:2107:24885:20541 2:N:0:CGCGTTCA+CTAAGCCT
GGACTACTGGGGTTTCTAATCCTGTTTGCTCCCCACGCTTTCGCACCTCAGCGTCAGTATCTGGCCAGTGAGCCGCCTTCGCCACTGGTGTTCCTCCGAATATCTACGAATTTCACCTCTACACTCGGAATTCCACTCACCTCTCCAGAACTCTAGACTGCCAGTATCGAAGGCAGTTCCGGGGTTGAGCCCCGGGATTTCACCCCCGACTTAACAATCCGCCTACGTGCGCTTTACGCCCAGTAATTCC
+
FF:FFFFFF:FFFFFFFFFFFFFFFFFFFFFFFFFFFFFFFFFFFFFFFFFFFFFFFFFFFFFF:FFFF:FFF:FFFFFFFFFFFFFFFFFF,FFFFFFFFFFFFFFFFFFFF:FFFFF:FFFFFFF:FFFF:FFF,FFFFFFFFFFFFFFFFFFF:F:FFFFF:FF,FFFFFF:FF:::FFFFFFFFF:FFFFFFFF:FFFFFFFF::::,FF::F,F,F:F:F,F,:F:F,:FFFFFFF,FFFFF:FF
@A00920:152:HGHKKDRXX:2:2107:20455:20666 2:N:0:CGCGTTCA+CTAAGCCT
GGACTACCAGGGTTTCTAATCCCGTTCGCTCCCCGTGCTGTCGCGTCTCAGCGTCAGGTCAAGCCCAGGACGTCGCCTTCGCCACTGGTGTTCCTCCGGATCTCTACGCATTTCACCACTACACCCGGAATTCCACGTCCCTCTACTCGCCTCTAGATTCGCAGTCTTCAGCGCACTCTCCCAGTTTAGCCGGGAGCTTTCACGCCAAACTTGCCAACCCGCCTACACGCTCTTTACGCCCAGTAACTCC
+
FFFFFFFFFFFFFFFFF:FFFFFFFFFFFFFFFFFFFFFFFFFFFFF,FFFFFFF,FFFFFFFFFFFFFFFFFFFFFFFFFFFFFFFFFFF:FF:FFFFFFFFFFFFFFFFF:FFFF:FFFFFFFFFFFF,FFF,FFFFFFFF:FFFFFFFFFFFFF:FFFFFFFFFFFFFFFF:FFFFFFF:FF,FFFFFFFFFFF,FF,FFFFF:F,FFFF:,FFFFF,FF::F:FFFFF:FFFF,FFF,,,FFFFFF
@A00920:152:HGHKKDRXX:2:2107:19895:20729 2:N:0:CGCGTTCA+CTAAGCCT
GGACTACTGGGGTTTCTAATCCTGTTTGCTCCCCACGCTTTCGTGCATGAGCGTCAGTGCAGGCCCAGGGGATTGCCTTCGCCATCGGTGTTCCTCCGCATATCTACGCATTTCACTGCTACACGCGGAATTCCATCCCCCTCTGCCGCACTCCAGCGATGCAGTCACAAATGCAGTTCCCAGGTTAAGCCCGGGGATTTCACACCTGTCTTACATCACCGCCTGCGCACGCTTTACGCCCAGTAATTCC
+
FFFFF:FFFFFFFFFFFFFFFFFFF:FFFFFFFFFFFFFFFFFFFFFFFFFFFFFFFFFFFFFFFFFFFFFFFFFFFFFFFFFFFFFFFFFFFFFFFFFFFFFFF:FFFFFFFFFFFFFFFF,FFFFFFFFFFFFFFFFFFFFFFFFFFFFFFFFFFFFFFFFFFF:FFFFFFFFFFFFFFFFFFFFFFFFFFFFFF:FFFFFFFFFFFFFFF:FFFFFFFFFFFFFFFFFFFFFFFFFFFFFFFFF:FF
@A00920:152:HGHKKDRXX:2:2107:12852:21402 2:N:0:CGCGTTCA+CTAAGCCT
GGACTACTGGGGTATCTAATCCTGTTTGCTCCCCACGCTTTCGCACCTCAGCGTCAATACCGGTCCAGTGAGCCGCCTTCGCCACTGGTGTTCTTCCGAATATCTACGAATTTCACCTCTACACTCGGAATTCCACTCACCTCTCCCGGATTCAAGCGATGCAGTCTTAAAGGCAGTTCCGGGGTTGAGCCCCGGGCTTTCACCTCTAACTTACAAAGCCGCCTACGCGCGCTTTACGCCCAGTCATTCC
+
FF:FFFFFFFFF:FF:F:FFF:FFF:FFFFFFFFFFFFFFFFFFFFF:FFFFFFFFFFFFFF:FFFFFFFFFFFFFFF:FFFF:FFFFFFFFFFFFFFFFFF:FFFFFF:FF:FFFFFFFFFFFFFFFFFFFF:FFFFFFFFFFFFFF:FFFF,FFFFFFFFFFF:FFFF,:FFFFFFFFF:FFFFF:FFFFFFFFFF:FF:FFFFFFFFFFFFFFFFFFFFF:FFFFFFFF,FFF:F:FFFFF,:FFFF
@A00920:152:HGHKKDRXX:2:2107:19614:21527 2:N:0:CGCGTTCA+CTAAGCCT
GGACTACCGGGGTATCTAATCCTGTTTGCTCCCCACGCTTTCGCGCATCAGCGTCAGTACCGGGCCAGCGAGTCGCCTTCGCCACTGGTGTTCTTCCGAATATCTACGAATTTCACCTCTACACTCGGAATTCCACTCGCCTCTCCAGAATTCTAGCACGGCAGTTTCAAAGGCAGTTCCGGGGTTGAGCCCCGGGATTTCACCCCTGACTTGCCGCGCCGCCTACGTGCGCTTTACGCCCAGTATTTCC
+
FFFFFFFFFFFF:F,FFFFFFFFF:FFFFFFFFFFFFFFFFFFFFFFFFFFFFFFFFFFFFFFFFFFFFFFFFFFFFFFFFFFFFFFFFFFFFFFFFFFFFFFFFFFFF:FFFFFFFFFFFFF:FFFFFF,FFFFFFFFFFFFFFFFFF:FFFFFFFFFFFFFFFFFFFF,FFFFFFFFFFFFFFFFFFFFF:FFFFFFFFFFFFFFFFFFFFF:FFFFFFFFFFF:FFFFFFF:FFFFFF,,FFFFF,F
@A00920:152:HGHKKDRXX:2:2107:2844:22451 2:N:0:CGCGTTCA+CTAAGCCT
GGACTACTAGGGTTTCTAATCCTGTTTGCTCCCCACGCTTTCGTGCATGAGCGTCAGTGCAGGCCCAGGGGATTGCCTTCGCCATCGGTGTTCCTCCGCATATCTACGCATTTCACTGCTACACGCGGAATTCCATCCCCCTCTGCCGCACTCCAGCTGTGCAGTCACAAGTGCAGTTCCCAGGTTAAGCCCGGGGATTTCACACCTGTCTTGCACAACCGCCTGCGCACGCTTTACGCCCAGTAAATCC
+
FFFF:FFFFFFF,FF:FFFFFFFF:FFFFFFFFFFFFFFFFFFFFFFFFFFFFFFFFFFFFFF:FFFFFFFFFFFF:FFFF:FFFFFFFFFFFFFF:FFFFF,FF:FFF::FFFFFFFFFF:FFFFFFFF:FFFFF:FF:FF:FFFFFFFFFFFFF:FF:F:::F::FF:FF:F:FFFFFFFFFFF,FFFFFFFFF:,FFFFFF::FFF:FFF:FFF,FFF::FF,FFFFF:F,FFFF,F:FFF:F:FFF
@A00920:152:HGHKKDRXX:2:2107:30987:23062 2:N:0:CGCGTTCA+CTAAGCCT
GGACTACACGGGTTTCTAATCCCGTTCGCTCCCCTAGCTTTCGCGGCTCAGCGTCAGGTGCAGCCCAGGGCGCCGCCTTCGCCTCTGGTGTTCCTCCGGATCTCTACGCATTTCACCACTCCACCCGGAATTCCACCACCCTCTACTGCCCTCAAGCCCCGCAGTATCGGACAACCCCTCCCGGTTGAGCCGAGAGATTTCATGCCCGACTTGCAGAGCCGCCTGAACGCGCTTTACGCCCCGTAAATCC
+
FFFFFFFFFFFFF:FFFFFFFFFFFFFFFFFFFFFFFFFFFFFFFFFFFFFFFFFFFFF:FFFFFFFFFFFFF:FFFFFFFFFFFFFFFFFFFFFFF:FFFFFFFFFFFFFFFFFFFFFFFFFFFFFFFFFFFFFFFFFFFFFFFFFFFFFFF:FFFFFFF:FF:FFFF:F:FFFF:F:FFFFF:F:,FFFFFFFFF:FF:FFFFFFFFFFFFFFF:FFF:FFFFFFFFF:FFFFFFFFF:,F,FFFF:F
@A00920:152:HGHKKDRXX:2:2107:3748:23109 2:N:0:CGCGTTCA+CTAAGCCT
GGACTACCCGGGTTTCTAATCCCGTTCGCTCCCCATGCTTTCGCATCTCAGCGTCAGGTCAGGCCCAGCGTGTCGCCTTCGCCACTGGTGGTCCTCCGGATCTCTACGCATTTCACCACTACACCCGGAATTCCACACGCCTCTACATACCTCTAGTCGCGCAGTTCGATTGCGTCCACGCCCGGTTGAGCCGGGCGCTATCACGCCTCACTTGCACCACCGCCTACACGCGCTTTACACCCAGTAAAAC
+
,,FF,,::FFFF,,FF:F,FFFF:,,:F::F,FFFF,,F,,,,FF::F,F:F:,F,FF,:,FF:F:FFFF:F:F:F:,FF:FFFF,F,,F,,:FF:,FF:,FFF,,,:,FF,F,:FFFF,:FFFF:FF:,FFF,FFFF::,,FFF:,:F,F,F,F,FFFF:FF,,F,FF,F,FF::F,FF:FFFF,F:FFFFFFF,F,,,FFF,FFF,FFF::,FFF,F,,F:FFFFF:::::F,FFFF,FFFFF,F,,F
@A00920:152:HGHKKDRXX:2:2107:11306:25175 2:N:0:CGCGTTCA+CTAAGCCT
GGACTACTAGGGTTTCTAATCCTGTTCGCTCCCCACGCTTTCGCTCCTCAGCGTCAGTTACGGCCCAGAGAACTGCCTTCGCCATCGGTGTTCCTCCTGATATCTGCGCATTCCACCGCTACACCAGGAATTCCATTCTCCCCTACCACACTCTAGTCTGCCCGTACCCACTGCAAGTCCGGGGTTGAGCCCCGGATTTTCACAGCAGACGCGACAGACCGCCTACAAGCTCTTTACGCCCAATAATTCC
+
FF,:FF,FFFFFFFFF:FFFFF:FFF::FFF:F:F:FFFFFFFFFF,FFFFFFFFFFF:FFFFFFF,FFFFFFFFFFFFFFFF:FFFFFFFFFFFFFFFFFFFFFFFFFFFFF:FFFFFFFFFF:FFFFFFFFF:FFFFFFFFFF,FFFF,FFF:FF:FFF:FFFFFFFFF:FFFFFFF:FFFFFFF:FF,FF:FF:FFFFFFFFFF,F,FFF,FFF:FF,FF::FFFF,FFF:FF:FFFFFFFF:F:F:
@A00920:152:HGHKKDRXX:2:2107:19705:26600 2:N:0:CGCGTTCA+CTAAGCCT
GGACTACAAGGGTATCTAATCCTGTTCGCTCCCCATGCTTTCGCATCTCAGCGTCAGGTCAGGCCCAGCGTGTCGCCTTCGCCACTGGTGTTCCTCCGGATCTCTACGCATTTCACCACTACACCCGGAATTCCACACGCCTCTACCTACCTCTAGTCGCGCAGTTCGATTGCGTCCTCGCCCGGTTGAGCCGGGCGCTTTCACGCCTCACTTGCACGACCGCCTACACGCGCTTTACACCCAGTAAATC
+
FFFFF:FFFFFF:FFF,FFFFFFFFFFFFFFFFFFFFFFFFFFFFFFFFFFFFFFFFFFFFFFFFF:FFFFFFFFFFFFFFFFFFFFFFFFFFFFFFFFFFFFFFFFFFFFFFF:FFFFFFFFFFFFF:FFFF:FFFFFFFFFFFFFFFFFFFFFFFF:FFF:F:FFF,,F:FFFFF:FFFFFF:,:FFFFFFF:FF:F:FFFFFFFFFFF,FFFFF::,F:FFFFFFFFFF:,,FFF,F::FFFFF,FF
@A00920:152:HGHKKDRXX:2:2107:7708:26616 2:N:0:CGCGTTCA+CTAAGCCT
GGACTACAGGGGTATCTAATCCGGTTTGCTCCCCACGCTTTCGAGCCTCAGCGTCATGTTGCACCCAGAGAGTCGCTTTCGCCACTGGTGTTCCTCCCGATATCTAAGCATTACACCACTACACCGGGAATTCCACACACCTCTGAGCCCCTCAAGACCGGCAGTAACCGGGGACCCATCACAGTTGAGCCGTGAGATTTCACCCCAGACTTACAAGTCCGCCTGCGCGCGCTTTAAGCCCAGTAAATCC
+
FFFFFFF,:FFFFFFFFFFF:FFFFFFFFFFFFFFFFFFF:FF,:FFFFFF,FFF:,:F,FF,FFFF:F:FFFFF::F:F:F,F,,FF,F,F,F:FFF,F,FFF,F,F,:FF,F,FFFF,FFFF:,F,F,,FF:::,F,FFFF,FF:,:,,FFFF,F,FFFFF,FF,F:,:,,F:F,,,,FFF:FF,FF:F,:,F,F,FFF:,,:FF,::F,F,,:FF,F,FF:,FF,,FFFFF,FF,,F:::FFFFFFF
@A00920:152:HGHKKDRXX:2:2107:3839:27586 2:N:0:CGCGTTCA+CTAAGCCT
GGACTACTAGGGTATCTAATCCTGTTTGCTCCCCACGCTTTCGCAACTTATTGTCAGAATTGGTCCAGGAAGCCGCCTTCGCCACTGATGTTCCTTCACATATCTACGAATTTCACAGCTACACCAGAAATTCCGCTTACCTCTCCCATACTCTAGCAATGCAGTCTCGGATGCAGTTCCCAGGTTGAGCTCAGGGATGTCAAATCCGACTTGCAACGCCTCCTACGAGCGCTTTACGCCCAGTAATTCC
+
::FFFF:FF,,::,:FFFFFF,F,,::FF:,FFFFF,:FFF:,FF,F:::,,F,FFF,,FF:,FF,FFFFFFFF:,FF,:FF,:FF,:,F,FF,F:F,,FF,FF,FF:,:,,,FFF,:F,F::FFF:F,,F,F:FFFF,FFFFFFF,:F::FFF:F:F,,,FFFFFFF:,,FFFF:,FF,,F,FFFF:FF,FF,FFFF,FF,FF,F:FFF:F,,F,F,FF,F:,F:F,F,FFFF,FFFF,FFF::,FFFF
@A00920:152:HGHKKDRXX:2:2107:6786:27680 2:N:0:CGCGTTCA+CTAAGCCT
GGACTACTAGGGTTTCTAATCCGATTCGCTACCCACGCTTTCGTGCCTCAGCGTCAAGAAAGTGCCAGTGAACTGCCTTCGCATTTGGTATTCCCCTCGATATCAACGGATTTCACCCCTACACCGAGAGTTCTGTTCACCTCTCACTCCTTCTAGTTATACCGTTTCTCGCGCGAACTCCGGGTTAAGCCCGAAGATTTAACACAAGACTAATATAACCGCCTACGCACCCTTTACGCCCAGTAAATCC
+
FF:FFFFFFFFFFFFFFFF:FFFF,FFFFFFFFF:FFFF:FFFFFF::FFFFFFFF:FF:FFFFFFFFFFF:FFFFFFFFF:FFFFFF:FFFFFFFFFFFF:FFFFFFFFF,FFFFFFFFFFFFFFFFFF:FFFFF:FFFFFFFFFFFFF:,FFF:F:,FFFFF,FFFFFFFFFFFFFFFF:FFFFFFFFFFFF:,FFF:FFF:FF,,FFF,F::F,F:F:FFFFFF,FF:F:F:F,FFFF,F,,,FFF,
@A00920:152:HGHKKDRXX:2:2107:25952:27712 2:N:0:CGCGTTCA+CTAAGCCT
GGACTACTAGGGTTTCTAATCCTGTTTGCTCCCCACGCTTTCGTGCATGAGCGTCAGTGTTGGCCCAGAAGGCTGCCTTCGCCATCGGTGTTCCTCCAGATCTCTACGCATTTCACCGCTACACCTGGAATTCCACCTTCCTCTGCCACACTCGAGCCAAGTAGTTTCGAGCGCAATTCCCAAGTTAAGCCCGGGGATTTCACACTCGACTTGCTCAGCCACCTGCGCACACTTTACGCCCAGTAATTCC
+
FFFFFFFFFFFFFFFFFFFFFFFFFFFFFFFFFFFFFFFFFFFFFFFFFFFFFFFFFFFFFFFFFFFFFFFFFFFFFFFFFFFFFFFFFFFFFFFFFFFFFFFFFFFFFFFFFFFFFFFFFFFFFFFFFFFFFFFFFFFFFFFFFFFFFFFFFFFFFFFFFFFFFFFFFFFFFFFF,:FFFFFFFFFFFFFFFFFFFFFF:FFFFFFFFFFF,FFF:,FFFFFFFFFFFFFFFF::F,FF:FFFF,F:FF
@A00920:152:HGHKKDRXX:2:2107:7753:28260 2:N:0:CGCGTTCA+CTAAGCCT
GGACTACAGGGGTATCTAATCCTGTTTGCTCCCCACGCTTTCGTGCATGAGCGTCAGTGTCATCCCAGGAGGCTGCCTTCGCCATCGGTGTTCCTCCGCATCTCTACGCATTTCACTGCTACACCAGGAATTCCAGTCTCCCCTACCGCACTCTAGCTAGCCCGTATCCACTGCAGGCTCGGGGTTGAGCCCCGAGTTTTCACAGCAGACGTGACAAGCCGCCTACGAGCTCTTTACGCCCAATGATTCC
+
FF:F:FF:FFFFF,FFF:FFFFFFF:FFFFFFFFFFFFFFFFFFFFFFFFFFFFFFFFFFFFFFFFFFFF:FFFFFFFF:FFFFFFF:FFFFFFFFFFFFFFFFF,FFFF,FFFFFF:F:FFFFF:FFFFFFFFFFFFFFFFFFFFFF:FFFFFFFFF:,FF:FFFFFF,FFFFFFFFF:FFFFF:FFFFFFFFFFF:FF:FFFF:FF:FFFF:FFF:F:F:FF:FFFFFF:FFFFFF:F,FFFFFF,,:
@A00920:152:HGHKKDRXX:2:2107:16595:28322 2:N:0:CGCGTTCA+CTAAGCCT
GGACTACCGGGGTTTCTAATCCTGTTTGATCCCCACACTTTCGTGCCTCAGCGTCAGTTACAGCCTAGTAAGCTGCCTTCGCTATAGGTGTTCTTGACGATATCTAAGCATTTCACCGCTACACCGTCAATTCCGCCTACCTCGAGTCCACTCAAGCCCATCAGTATCAATCCCACCCTCCCGGTTAAGCCGGGATATTTCAGAACTGACTTAATAGGCCGCCTACGCACCCTTTAAACCCAATAAATCC
+
FFF:FFFFFFFF:FFF:FFFFFFFFFFF:FFFFFFFFFFFFFFFFFFFFFFFFFFFFFFF:FFFFFFFFFFFFFFFFFFFFFFFFF,FF:FFFFFFFFFFFFFFFFFFF:FFFFFFFFFFFFFFFFFFFFFFFFFFFF,FFFFFFFFFFFFFFFFFFFF:FFFFFF:FFFFFFFFFFF,FFFFF:FFF,F:FFFFFFFFFFFFF:FFFFF:F:FF:FFFFFFF:,FFFFFFFFFFFF:F,F,F:F:FF,F
@A00920:152:HGHKKDRXX:2:2107:21603:28416 2:N:0:CGCGTTCA+CTAAGCCT
GGACTACAGGGGTTTCTAATCCTGTTTGCTCCCCACGCTTTCGCACCTCAGCGTCAACAATCGTCCAGTAAGTCGCCTTCGCCACTGGTGTTCTTCCGAATATCTACGAATTTCACCTCTACACTCGGAATTCCACTTACCTCTCCGATGTTCAAGCGATGCAGTCTTAAAGGCAATTCCAGGGTTGAGCCCTGGGCTTTCACCTCTAACTTACAAAGCCGCCTACGTGCGCTTTACGCCCAGTAATTCC
+
FF,FFFFF::F,FFFFFFFFFFFFFFF:FFFFFFFFFFF::F,:F::F:FFFFFFFFFFFFFFFF:FFFFF::FFFF,FF:FF:FF,FF:FFFFF:FFF,FFFFFFFFFFF:FFF:FFF:FFFF,FFFF:,,FFFFF,FF,::FFF:FFFFFFFF::F:FFFFFFFF:FFF:F::FFF,,F,F,,FFFFFFF:F:FFF::,,FFFFF:FF:FFFFFFF:FF:FFFFF::FFFFF:FFFFFFF:FFFFFFF
@A00920:152:HGHKKDRXX:2:2107:10239:29340 2:N:0:CGCGTTCA+CTAAGCCT
GGACTACCAGGGTTTCTAATCCCGTTCGCTCCCCCAGCTTTCGCGCCTGAGCGTCAGGACAGGCCCAGAGATCCGCCTTCGCCACCGGTGTTCCTCCTGATATCTACGCATTTAACCGCTCCACCAGGAATTCCGCTTTCCCCTATTTGACTCAATCTGTCCAGTATCACAAGCACGCTTACGGGTAAGCCGTAAGATTTCACAAGTGACTTAAACAGACGCCTACGCATCTCTTTACGCCCAGTAAATC
+
FFFFFFFFFFFFFFFFFFFFFFFFFFFFFFFFFFFFFFF,FFFFFFFFFFFFFFFFFFFFFFFFFFFFFFFFFFFFFFFFFFFFFFFFFFFFFFFFFFFF:FFFFFFFFFFFFFFFFFFFFFFFF:FFFFFFFFFFFFFFFFFFFFFFFFFFF,FFFFFFFFFFFFFFFFFF:F:FFFFFF::FFFFFFFFFFFFF:FFFFFFFFFFFFFF:FF,FFF,FFFFFFFFFFFFF:FFF::F,FFFFF,:FFF
@A00920:152:HGHKKDRXX:2:2107:24017:29528 2:N:0:CGCGTTCA+CTAAGCCT
GGACTACTGGGGTTTCTAATCCTGTTTGCTCCCCACGCTTTCGCGCCTCAGCGTCAGATCCAGCCCAGAGCGCCGCCTTCGCCGCTGGTGTTCCTCCTGATATCTGCGCATTTCACCGCTACACCAGGAATTCCACGCTCCCCTACTGGACTCTAGTCACGACAGTATCGGGTGGCGTCTCCAGGTTGAGCCTGGAGGTTTCACACCCGACTTATCGAACCGCCTACGAGCTCTTTACGCCCAATGAATC
+
FFF:FFFFFFFFFFFFFFFFFFFFFFFFFFFFFFFFFFFFFFFFFFFFFFFFFFFFFFFFFFFFFFFFFFFFFFFFFFFFFFFFFFFFFFFFFFFFFFFFFFFFFFFFFFFFFFFFFFFFFFFFFFFFFFFFF:F:FFFFFFFFFFFFFFFFFFF:FFFFF:FFFF:FFFFFFFFFFFFFFFFFFFFFFFFFFFFFFFFFFF:FFFFFFFFFFFFFFFFFFFFFFFFFFFFFFFFFFFFFF:F:FFFFFF
@A00920:152:HGHKKDRXX:2:2107:27977:30874 2:N:0:CGCGTTCA+CTAAGCCT
GGACTACTAGGGTATCTAATCCCTTTTGCTCCCCACGCTTTCGTGCCTGAGCGTCAGCAATTGTCCAGGAAGCCGCCTTCGCCTCTGGTGTTCCTCACGATATCTACGCATTTCACTGCTACACCGTGAATTCCGCTTCCCTCTCCAATGCTCTAGCCGTGTAGTTTGAGGTGCAATTCCGATGTTGAGCATCGGGCTTTCACGCCTCACACACACGGCCGCCTGCGCACCCTTTACGCCCAGTGAATCC
+
FFFFFF,:FFFFFFFFFFF:,FFF,FF,FFFFF,F:FFF:FFFFF,F:FFFF:FFFF:FFFFFFFF:FFFFFFFFFF:::,FFFFFFFFFFFFF,FFFFFFFFFF:FF:FFFFFFFFFFFFFFF:FFFFFFFF,FFF:F:FFFFFFFFFFFFFFFFFFFFFFFFFFFF:FFFFF:FFFFFF:FF,FFFFFFF:FFFFF:FFFF:FF:FF::FFFFFFFFF:,F::FFFFFFFF,F,:F,F,,FFF:FFFF
@A00920:152:HGHKKDRXX:2:2107:28330:31767 2:N:0:CGCGTTCA+CTAAGCCT
GGACTACTGGGGTTTCTAATCCTGTTCGCTCCCCACGCTTTCGCTCCTCAGTGTCAGTGCCAGCCCAGAGCGCCGCCTTCGCCGCTGGTGTTCCTCCTGATATCTACGCATTTCACCGCTACACCAGAAATTCCACTTCCCTCTGCCGAACTCTAGCCACACAGTATCGAATGCAATTCCCAGGTTGAGCCCGGGGCTTTCACACCCGACTTAAATAACCGTCTACGCACGCTTTACGCCCAGTAATTCC
+
FFFFFFFFFFFFFFFFFFFFFFFFFFFFFFFFFFFFFFFFFFFFFFFFFFFFFFFFFF:FFFF,FFFF:FFFFFFFFFFFFFFFF:FFFFFFFFFFFFFFFFFF:FFF:FFFFFFFFFFFFFFF,:FFFFFFFFFFFFFFFFFF,FFFF:FFFFFFFFFFFFFFF:FFFFFFFFFFFFFFFFFFFFFF:FFFFFFFFFFFFFFFFFF:FFFFFF,:FFFFFFFFFFFFFFFF:FFFFFFFFFFFFFFFFF
@A00920:152:HGHKKDRXX:2:2107:7482:31861 2:N:0:CGCGTTCA+CTAAGCCT
GGACTACAGGGGTATCTAATCCTGTTTGCTCCCCACGCTTTCGTGCATGAGCGTCAGTGTTAGCCCAGGGGGCTGCCTTCGCCATCGGTGTTCCTCCACATCTCTACGCATTTCACTGCTACACGTGGAATTCCACCCCCCTCTGCCACACTCAAGCTTGCCAGTAACAAACGCAATTCCCAGGTTAAGCCCGGGGCTTTCACATCCGACTTACCAAACCGCCTACGCGCGCTTTACGCCCAGTAATTCC
+
FFFFFFFFFFFFFFFFFFFFFFFFFFFFFFFFFFFFFF:FFFFFFFFFFFFFFFFFFFFFFFFFFF:FFFFFFFFFFFFFFFFFFFFFFFFFFFFFFFFFFFFFFFFFFFFFFFFFFFFFFFFFFFFFFFFFFF,FFFFFF:FFFFFFFFFFFFFFFFFFFFFF:F,FFFFFFFF,FFFFFFFF:F,FFFFFFFFFFFFFFFF:FFFFFFFFFFFFF:FFFFFFFFFFFFFFFFFFFFFFFF:F,FFFFF
@A00920:152:HGHKKDRXX:2:2107:7952:32017 2:N:0:CGCGTTCA+CTAAGCCT
GGACTACTGGGGTTTCTAATCCCGTTTGCTACCTACGCTTTCGTGCCTTAGTGTCAGGGACGAGCCAGTTACCTGCCTACGCCAACGGTATTCCTCCTTATATCTACGGATTTCACTCCTACACAAGGAATTCTAGTCACCACTCTCGCCCTCTAGCTTTGCAGTTTCCGTAATGTTTATCCCGTTGAGCGGGACGCTTTCACTACAGACTTACAATGCCACCTACGCACCTCTTTACGCCCAGTAAATC
+
FF:F:FFF,FFF,F,FFFFFFFFFFF,:F:FFFF:FFF,FF:F:::FFFFF:FFF,F,,FFFF:F::FFFFFFF:FFF,F,FFF,FF:FFFFF,FFFF:FF:FFFFFFFFFF,F,,FFF:,FFF:FF:FFF::FFFF:FF,,FFF,F:F::FF,F,FFFFFFF,:FF,FFFFFFF,F,F,,FFFFF::,,FF:FFFFFFFFF::F,FFFFFFFFFFFFFF,::FFF,FF,F,:,,:,F:FFFFFFF:,FF
@A00920:152:HGHKKDRXX:2:2107:18954:32033 2:N:0:CGCGTTCA+CTAAGCCT
GGACTACTCGGGTATCTAATCCCGTTCGCTCCCCTAGCTTTCGCACCTCAGCGTCAGGATATGACCAGGAAGCCGCCTTCGCCACGGGTGTTCCTCCTGATATCTACGCATTTCACCACTCCACCCGGAATTCCACGCCCCTCTACTGCCCTCTAGCGGCCCAGTTTCGAACGACCTCTCCCAGTTGAGCCGGGAGCTTTCACGTCCGCCTTGGACCACCGCCTGCCCGCGCTTTACGCCCAGTAAATCC
+
FFFF,:FFFFFFFF,:F:FFFFFFFFFFFFFFFFFFFFFFFFFFFFFFF,FFFFF,FFFFFFFFFFFFFFF:FFFFFF:FFFFFFFFF,F:FFFFFFFFF:F:FFFFFFFFF,FFFFF:FFFFFFFFFF::FFFFFFFFFF,FFFFFF:FFFFF::FF:FFF:F,,FFF:,FFFF,FFFFFF,F,F::FFFFFF:FFFF,F,FF,FF:,F:,FF:FFFFFFF:FFFFF:FFFFFFFFFFFF,F,F,F::,
@A00920:152:HGHKKDRXX:2:2107:32750:32784 2:N:0:CGCGTTCA+CTAAGCCT
GGACTACTGGGGTATCTAATCCCGTTTGCTCCCCACGCTTTCGCGCCTCAGAGTCAGGATTTGCCCAGAGACCCGCCTTCGCCACCGGTGTTCCTCCCGATCTCTACACATTTCACCGCTACACCGGGAATTCCAGTCTCCTCTGAAACACTCTAGAACAGCAGTATCGATCGACGTTCTTCGGTTGAGCCGAAGGATTTCAAGACCGACTTGCCATCCCGCCTACGCGCCCTTTAAGCCCAGTAATTCC
+
:F:FFFFFFFFFFFFFFF:FFFFFFFFFFFFFFFFFF,FFFFF:FFFFF:F,FFFFFFF,FF,FF:FFFF,:F,:FFF:FFFFF,F:FFF:FFFF:,F:FF:FFFFFF,FFFFFFF,:FFFFFFFFFFFFFFF,FFF::F:FFFF:FF,,FFFFFFF:FFFFFFFFFFFFFF,,F:,FFFF,F:FFFFFFF,FF::FFFFFF,F:,F:,,FFFFFFF:FF,FFFFFF:FFF,:FFF,FFFFF:F,FFFF,
@A00920:152:HGHKKDRXX:2:2107:32868:32925 2:N:0:CGCGTTCA+CTAAGCCT
GGACTACTAGGGTTTCTAATCCTGTTTGCTCCCCACGCTTTCGCGCCTCAGCGTCAGTTCCGGTCCAGTGAGCCGCCTTCGCCACTGGTGTTCCTCCCAATATCTACGCATTTCACCGCTACACTGGGAATTCCACTCACCTCTCCCGGTCTCAAGCCTTCCAGTCTGGCAGGCAGTTCCTCGGTTAAGCCGAGGGATTTCACCCGCCACTTGAAAAGCCGCCTACGCGCCCTTTACGCCCAATAATTCC
+
FFF:FF:FFFFFFFFFFFFFFFFF:FFFFFFFFFFFFFFFFFFFFFFFFFFFFFFFFFFFFFFFFFFFFFFFFFFFFFFFFFFFFFFFFFFFFFFFFFFFFFFFFFFF:FFFFF,FF:FFFFFFFFFFFFFFFFFFFFFFFFFFFFFFFFFFF,FFFFFFFFFFFFFF,FFFFFFFF:FFFFFFFFFFFFFFFFFF::FFF:FFFFFF:FFFFFFFFF:FFFFF::FFFFFF:FFF,FFFFFF,FFFFFF
@A00920:152:HGHKKDRXX:2:2107:1479:32988 2:N:0:CGCGTTCA+CTAAGCCT
GGACTACTAGGGTTTCTAATCCCGTTCGCTCCCCTAGCTTTCGCGGCTCAGCGTCAGGTGCAGCCCAGGGCGCCGCCTTCGCCTCTGGTGTTCCTCCGGATCTCTACGCATTTCACCACTCCACCCGGAATTCCACGCCCCTCTACTGCCCTCTAGCGGCCCAGTTTCGAACGACCTCTCCCAGTTGAGCCGGGAGCTTTCACGTCCGACTTGGACCACCGCCTGCCCGCGCTTTACGCCCAGTCAATCC
+
FFFFFFFFFFFFFFFFFFFFFFFFFFFFFFFFFFFFFFF:FFFFFFFFFFFFFFFFFFFFFFFFFFFFFFFFFFFFFFFFFFFFFFFFFFFFFFFFFFFFFFFFFFFFFFFFF:FFFFFFFF,FFFFFFFFFFFFFF:FFFFFF:FFFFFFFF:FFFFFF,FFFFFFFF,FFFFF:FFFFFFFFFFFFFFFF,FFFFF,FFF,F,FFF:FFFFF:FFFFFFFFFFFFFFFFFFFF:FFFFF,:::F,FFF
@A00920:152:HGHKKDRXX:2:2107:21323:33348 2:N:0:CGCGTTCA+CTAAGCCT
GGACTACTGGGGTTTCTAATCCTGTTTGCTCCCCACGCTGTCGCACCTGAGTGTCAGTATTGGGCCAGGTAGCCGCCTTCGCCACTGATGTTCCTCCCGATATCTACGCATTTCACCGCTACACCGGGAATTCCACTACCCTCTCCCATACTCTAGCTGAGTAGTATCGACTGCAATTCCCAGGTTAAGCCCAGGGCTTTCACAATCGACTGACTCAGCCACCTGCGTGCGCTTTACGCCCAGTAATTCC
+
FFFFFFF,FFFFFFFFFFFFFFFFFFFFFFFFFFFFFFFFFFFFFFFFFFFFFFFFFFFF:FFFFFFFFFFFFFFFFFFFFFFFFFF:FFFFFFFFFFFFFFFFFFFFFFFFFF,FFFFFFFFFFFFFFF:FFFF::F:FF:FFFFFFFFF:FFFFFFFFFFFFFFFFFFFFFFFFFFFFFFFFFFFFFFFFFFFFF,FF:FFFFFFFFFFFFFFF,,FFFFFFFFFFFFFFF:FFFF,FF:FFF:F,F:
@A00920:152:HGHKKDRXX:2:2107:17354:33552 2:N:0:CGCGTTCA+CTAAGCCT
GGACTACTCGGGTTTCTAATCCTGTTTGCTCCCCACGCTGTCGCGCCTCAGCGTCAGCAACTGCCCAGCAGGCCGCCTTCGCCACCGGTGTTCTTCCGGATCTCTATGCATTTCACCGCTACATGTCGCATTCCACTAACCTCTATCTGATTCAAGTTACACAGTTTCAAAGGCCATCTCACAGTTGAGCTGTGACCTTTCACCTCTGACTTACATAACCGCCTACGCACCCTTTAAACCCAGTGATTCC
+
FFFFFFFFFFFFFFFFFFFFFFFFFFFFFFFFFFFFFFFFFFFFFFFFFFFFFFFFFFFFFFFFFFFFFFFFFFFFFFFFFFFFFFFFFFF:FFFFFFFFFFFFFFFFFFFFFFFFFFFFFFFFFFFFF,FFFFFFFFFF:FFFFFFFFFFFFFFFFFFFFFFFFFFFFFFFFFFFFFFFFFFFFFFFFF:FFFFFFFFFFFFFFFFFFFFFFFFFFFF,FFFFFFFFFFFFFFFFFFFFFFFFFFFFF:
@A00920:152:HGHKKDRXX:2:2107:24532:33833 2:N:0:CGCGTTCA+CTAAGCCT
GGACTACCGGGGTTTCTAATCCCGTTCGCTACCCTGGCTTTCGCGTCTCAGCGTCAGGAACGGCCCAGTCGGCCGCCTTCGCCACTGGTGTTCTAGCGAATATCTGCCCATTTCACCGGTACACTCGCTATTCCACCGACCTCTACCGTCCTCAAGTCTGCCAGTATCGGATGCAATTTCCGAGTTGAGCCCGGAGCTTTCACATCCGACTTAACAGACCGCCTACACGCGCTTTACGCCCAGTGAATCC
+
FF:FFFFFFFFFFFFFFFFFFFFFFFFFFFFFFFFFFFFFFFFFFFFFFFFFFFFFFFFFFFFFFFFFFFFFFFFFFFFFFFFFFFFFFFFFFFFFFFFFFFFFFFFFFFFFFFFFFFFFFFFFFFFFFFFFFFFFFFFFFFFFFFFFFFFFFFFFFFFFFF,FFFFFFFFFFF:FFFFFFF:FFFFFFFFFFFFFFFFFFFFFF,FFFFFFFFFFFFFFFFFFFFFFFFFFFFFFFFFFFFFFFFFFFF
@A00920:152:HGHKKDRXX:2:2107:9598:34147 2:N:0:CGCGTTCA+CTAAGCCT
GGACTACTCGGGTTTCTAATCCTGTTTGCTCCCCACGCTTTCGTGCCTGAGCGTCAGGACAGGCCCAGCAGACTGCCTTCGCCATTGGCGTTCCTGTCGATATCTATGCATTTCACCGCTCCACCGACAGTTCCGTCTGCCCCTACCTGCCTCAAGATCGGGAGTTCGCCCCGCTATTCCCCGGTTGAGCCGGGGGCTTTCACAAGACGCTTTCCGATCCGCCTGCGCACCCTTTAAGCCCAGTGATTCC
+
FFFFFFFF,FFFFFFFFFFFFFFFFFFFFFFFFFFFFFFFFFFFF:FFFFFFFFFFFFFFFFFFFFFFFFFFFFFFFFFFFFFFFFFFFFFFFFFFFFFFFFFF,FFFFFFFFFFFFFFFFFFFFFFFFFFFFFFFFF:FFFF:FFFFFFFFFFFFFFFFFFFFFF:FFFF:FFF,FFFF:FFFFF::FFFFFFFFFFFFFFF:,FFFFF:,,FFFFFFFFFFFFFF,FF,F:FFFFFFFFF:FFF,FFF
@A00920:152:HGHKKDRXX:2:2107:30246:34616 2:N:0:CGCGTTCA+CTAAGCCT
GGACTACTCGGGTATCTAATCCTGTTTGCTCCCCATGCTTTCGCTCCTCAGCGTCAGTTGCTGACCAGAGACCCGCCTTCGCCACCGGTGTTCCTCCTGATATCTGCGCATTTCACCGCTACACCAGGAATTCCAGTCTCCACTGCCGTACTCAAGTCTGACCGTATCGAAAGCAAGCCCTGGGTTAAGCCCAAGGTTTTCACTCCCGACGCGACAAACCGCCTACGAGCCCTTTACGCCCAATAATTCC
+
FFFFFF:F:FFFFFFFFFFFFFFFFFFFFF,FFF,,FFFFFFFFFFF:FFFFFFFFFFF,:,FFF:FFFF:FFFFFFFFFFFFFFFFFFFF,F,FFFFFF:FFFFFFFFF:FFF:FF,FFFFFFFFFFFFFFFFF,FFFFF,F:,F,F,:FFFFFF,F,F,F,FFFFFFFFFFFFFFFFF,F,FFFFFF:FF,FFFF:FFFFF:,F,FFF:FF:FF:FF::FFFFFF,FFFFFFFFFFFFFF:FFF,FFF
@A00920:152:HGHKKDRXX:2:2107:13666:35274 2:N:0:CGCGTTCA+CTAAGCCT
GGACTACACGGGTATCTAATCCGGTTTGCTCCCCACACTTTCGCGCCTCAGCGTCACGTGTTGTCCAGCAAGCTGCCTTCGCAATGGGTGTTCCTACCAGTATCTACGCATTCCACCGCTACACTGGTAATTCCACTTGCCTCTCCAACCGTCAAGCCTGCCAGTATCCAACGCAATGCTGGGGTTGAGCCCCAGTCTTTAACATCGGACTTAACAGACCGCCTACGCGCCCTTTACGCCCAGTGATTCC
+
FFFFFFFFFFFFFFFFFFFFFFFFFFFFFFFFFFFFFFFFFFFFFFFFFFFFFFFFFFFFFFFFFFFFFFFFFFFFFFFFFFF::FFFFF:FFFFFFFFFFFFFFFFFFFFFFFFFFFFFFFFF,FFF,FFFFFF::FFFFFFFFFFFFFFFFFF::FFFFFFFFFFFFFFFFFFF:FFFFF:FFFFFFFFFF:FFFFFFFFFFF:FFFFFFFFFFFFFFFFFFF:FFFF:F:F:FFFFFFFFFFF:FFF
@A00920:152:HGHKKDRXX:2:2107:30327:35571 2:N:0:CGCGTTCA+CTAAGCCT
GGACTACTAGGGTATCTAATCCCGTTCGCTACCCTGGCTTTCGCGGCTCAGCGTCAGGTGCAGCCCAGGGCGCCGCCTTCGCCTCTGGTGTTCCTCCGGATCTCTACGCATTTCACTGCTACACATGGAATTCCACTACCCTCTCCTGCCTTCGAGTCGATCAGTATCGCGTGACCCTCCCCAGTTGAGCCGGGGGCTTTCACACGCGACTAAATCGACCGCCTGCGCGCTCTTTACGCCCAGTAAATCC
+
FF:FFFFFFFFFF:FFFFFFFFFFFFFFFFFFF:FFFFFFFFFF:FFFFFFFFFFFFFF,FFFFFFFFFFFFFFFFF:FFFFFFFFFFFFFFFFFFF:FFFFFFFFFFFFFFFFFFFFFFFFFF,FFFFFFFFFFFFF:FFFFFFFF:FFFFFFFFFFFFFFFFFFFFFF,:FFFFF,FFFFFF:FFFFFFFFFFFF:FFFFFF,FFFFFF,FF:FFFFFFFFF,FFFFFFFFFFFFFFFFFFFFFFFFF
@A00920:152:HGHKKDRXX:2:2107:13928:35853 2:N:0:CGCGTTCA+CTAAGCCT
GGACTACACGGGTATCTAATCCTGTTTGCTCCCCACGCTTTCGTGCATGAGCGTCAGTGTAGGCCCAGGAGGCAGCCTTCGCCATCGGTGTTCCTCCAAATATCTACGCATTTCACCGCTACACGTGGAATTCCACCAACCTCTGCCACACTCAAGCACCGTAGTTTCAAGCGCCATTCCCAAGTTAAGCTCGGGGATTTCACGCCTGACTTGCGGCGCCGCCTGCGCCCCCTTTACGCCCAGTAATTCC
+
FFFFFFFF,FFFFFFFFF:FFFFFFFFFFFFFFFFFFFF:FFF,FF,F:FFFFFFFFF,F,F,FFFFFFFFFF,FFF:FFFFFF:,FFFF:FF,:FF:,F:,FFFFFF,FFFFFFFF:FFFFFF,FFFF,FFFF,FF,,FFFFF:FF,,:FFF,FF:F,FFFFFFFFFFF,FFFFF,:FFF:,,FF,FFF,FF,,::F,FFFF,F:FFFFF,FF,:::FFFFF:,FF,,,,:FFF,,FFFFFF,FF:FF:
@A00920:152:HGHKKDRXX:2:2108:7464:1360 2:N:0:CGCGTTCA+CTAAGCCT
GGACTACCGGGGTTTCTAATCCTGTTTGCTCCCCACGCTGTCGCGCCTCAGTGTCGGCTATTGAGCCCTTGCGAGCTCACCGCCCAGCAGACCGCCTTCGCCACTGGTGTTCTTCCGGATCTCTACGCATTCCACCGCTACACCCGGAATTCCATCTGCCTCTACGGTGCCCAAGCGCCACAGTCGCCGCGGCCGATCTGGAGGTGAGCCCCAGACTTTCACCACAGCCTTATGCCGCCACCTACGCGCC
+
:FF:F,F,F::F:F,F:,:FFF:FFFF,FFF:FF:FFFF:FFFFFFFFF:FFF:FFFFFF:FFFF:FFFF:FFFF,FFF:FFF:FFFFFFFFFFFFF:FFFF:,:FFFFFFF,FFFFF,FFFFFF::F:FFFF:FFFFFFFFFFFFFF::FF:FFF,FFFFFFFFFFFFFFF:FF::,FFFFFF::FF,FF,FFFFFFF:,FF,FFFFF:FF:F,FF,FFFF,FFFF:FF:FF,,F,:FF:FFFFFFFFF
@A00920:152:HGHKKDRXX:2:2108:19443:1814 2:N:0:CGCGTTCA+CTAAGCCT
GGACTACCCGGGTATCTAATCCTGTTTGATCCCCACGCTTTCGTGCCTCAGAGTCAATATTCGTGTAGTGAGCTGCCTTCGCAATCGGTGTTCTCTGTCATATCTAAGCATTTCACCGCTACATGACATATTCCGCTCACCTCCACGGTATTCAAGACAGATAGTATCAACGGCAGTTTCCGAGTTGAGCCCGGAGATTTCACCACTGACTTACCTACCCTCCTACGCACCCTTTAAACCCAGTGAATCC
+
FFFF:FFFFFFFF:FF:FFFFFFFFFFF:FFFFFFFFFFFFFFFFFFFF,FFFFF:F:FFFFFFFF,FFFFFFFFFF,FFFFFFFFFFFFFFFF,FFFFFFFFFFFFFFFFFFFFFFFFFFFFFFFFFFFFFFFFFFFFFFFFFFFFFFFFFFF:FFFFFFF,FF:,FFFFFFF,FFFFFFFFF,:FFFFF:FFFF::F:FFFFF:FF:FFFF:FF,FFFFF:F::FFF:FF::F:FFFFFFFFF,F,:F
@A00920:152:HGHKKDRXX:2:2108:22073:2362 2:N:0:CGCGTTCA+CTAAGCCT
GGACTACCGGGGTTTCTAATCCTGTTTGCTCCCCACGCTTTCGTGCCTGATCGTCAGTTCTGGTCCAGGAAGCCGCTTTCGCCACTGATGTTCCTTCCGATATCTACGCATTTCACCGCTACACCGGAAATTCCGCTTCCCTCTGCCGAACTCTAGCTATCCAGTATCGAATGCAATTCCCAGGTTGAGCCCGGGGATTTCACACCCGACTTAGATAACCGACTACGCACGCTTTACGCCCAGTAATTCC
+
FFFFFFFFFFFFFFFFFFFFFFFFFFFFFFFFFFFFFFFFFFFFFFFFFFFFFFFFFFFFFFFFFFFFFFFFFFFFFFFFFFFFFFFFFFFFFFF:FFFFFFFFFFFFFFFFFFFFFFFFFF:FFFFF,FFFFFFFFFFFFFFFFFFF:,FFFFFF:FFFFFFFFFFFFFFF:FFFF:FFFF:FFFFFFFFFFFFF:FFFFFF,FFFF,F:F:FFF,FFFFFFFFFFFFFFFFFFFFFFF::FFFFFFFF
@A00920:152:HGHKKDRXX:2:2108:31042:3176 2:N:0:CGCGTTCA+CTAAGCCT
GGACTACCCGGGTTTCTAATCCTGTTTGCTCCCCACGCTTTCGCGCCTCAGCGTCAGTAACGGGCCAGTGAGTCGCCTTCGCCACTGGTGTTCTTCCGAATATCTACGAATTTCACCTCTACACTCGGAGTTCCACTCACCTCTCCCGTACTCAAGATGTCCAGTATCGAAGGCAATTCCAGGGTTGAGCCCTGGGCTTTCACCCCCGACTTAAACATCCGCCTACGCGCCCTTTACGCCCAGTAATTCC
+
FFFFF,FFFFFFFFFFFFFFFFFFFFFFFFFFFFFFFFFFFFFF:FFFFFFFFFFFFFFFFFFFFFFFFFFFFFFFFFFFFFFFFFFFFFFFFF:FFFF,FFFFFFFFFFFFFFFFFFFFFFFF:FFFFFFFFFFFFFFFFFFFFFFFFFFFFFFFFFFFFFFFFFFFFFFFFFFFFFFFFFFFFFF,FFFF,FFFFF,FFFF:FFFFFFFF,:FFFFFF:FFFFFFFFFFF,,FFFFFFFFFF,F,:FF
@A00920:152:HGHKKDRXX:2:2108:1063:4022 2:N:0:CGCGTTCA+CTAAGCCT
GGACTACACGGGTATCTAATCCTGTTTGCTACCCACGCTTTCGTGTCTCAGCGTCAGCTACGGTCCAGAAAGCCGTCTACACCGCCGGTGTTCCTCCTGATATCTACGCATTTCACCGCTACACCAGGAATTCCGCTTTCCTCTCCCGCGCTCCAGCACCCCAGTTTCCGGCGCACCCTCCCAGTTGAGCCGGGAGATTTCACACCGAACTTAGAGCACCGCCTACACACTCTTTACGCCCAGTAATTCC
+
FF:F,:FFFFFF,:FFFFFFFFFF:FFFFFFFFF:FFFFFFFFFFFFFFFFFF:FFFFF:FFFFFFFFFFFFFFFFFFFFFFFFFFFFFF,:FFFFFFFFF:FFFFFFFFFFFFF:FFFF:FFFFFFF:FFFFFFF:,FFFFFFFFFFFFFFFFFFFF:FFFFFFFFFFFFFFFFFFFFFFF:FFFFFFFFFFFFFFFFFFFF:FFFF,FFFFFFF:FFFFFFFFFFFFFFFFFF:FFFFF,F:F,FFFF
@A00920:152:HGHKKDRXX:2:2108:8223:4022 2:N:0:CGCGTTCA+CTAAGCCT
GGACTACCAGGGTATCTAATCCTGTTTGCTCCCCACGCTTTCGCGTCTCAGCGTCAGTAACGTCCCAGCGAGCTGCCTTCGCAATTGGTGTTCCTCCTGATATCTGCGCATTTCACCGCTACACCAAGAATTCCGATTGCCCCTTCTGCACTCTAGTCTGTTGGTTTCACTAGGCCGTTCCGAGTTAAGCTCGGAGATTTCACAAGAGACCTGTCAGACCGCCTACGCGCCCTTTACGCCCAGTAAATCC
+
FFF:FFFFFFFFFFFFFFFFFF:FFFFFFFFFFFFFFFFFFFFFFFFFFFFFFFF,FFFFFFFFF:FFF,FFF,FFFFFFFFFF,FFFF:FFFFF,F:FFFFFFFFFFFFFFFFFFFFFFFFFFFFF,FFFFF::FF,FF:FFF:F,:FFF:FFFF:F,FF,FFF:FFF:F,F,FF:F:FFFFFFFFF,F,F:FF,FFFFF:FFF:,:F:,F,,FFFFFF,:F,FFFF,FFF,FF:,FFFF,F:FFF:F,
@A00920:152:HGHKKDRXX:2:2108:4535:4805 2:N:0:CGCGTTCA+CTAAGCCT
GGACTACTGGGGTTTCTAATCCTGTTTGCTCCCCACGCTTTCGCACCTCAGCGTCAATACCTGTCCAGCGAGTCGCCTTCGCCACTGGTGTTCTTCCGAATATCTACGAATTTCACCTCTACACTCGGAATTCCACTCGCCTCTCCAGGATTCGAGCACTGCAGTTTCATGGGCAGTTCGGGAGTTGTGCCCCGGGCTGTGGCCTCTAACGTGAACAGCCGCCGAGGCGCGCTGTGCGGCCAGGAATTCG
+
:,F,FFFFFFF,FFF,::FFFFFFFF::FFF:F,F:,FFFFFFF:FFF:FF:FF:,FF,,,F:FFFFFFFF:F,FF:FFF:,FFF:FFFF,FF:F:F,F:F:,F,F,F,,F,F,,FFF,FF:,F,,:F::FF,F,FFFFFFF,:FF:F,,::,,:FFF:F::,F,:FF:FF:F,FF,,,,FF:F:F:,F::,:FF::,,F,,,F:,FF,F,F,,,F:FF,F:,,,,FFF,F,F:F,,:::,,:,,,,:F,
@A00920:152:HGHKKDRXX:2:2108:19831:4805 2:N:0:CGCGTTCA+CTAAGCCT
GGACTACTGGGGTATCTAATCCCGTTCGCTACCCATGCTTTCGAGTCTCAGTGTCAGTTGGATGCCAGTAAACCGCCTTCGCCACTGGTGTTCCTCCGAATCTCTACGCATTTCACCACTACACTCGGAATTCCGTTTACCTCTCAACCACTCAAGATCAGCAGTCTTGGTCAACCTCTACCAGTTTAGCAACAAGCTTTCAACACCAACTTATTGACCCACCTGCACGCCCTTTACGCCCAGTAACTCC
+
FFFFFFF:FF:FF,FFF:FFFF,FFFFFFF:FFFF:FFF,FFF,F,FFFFFFFFF:,F:::FFFFFFFFFFFFFFFFFFFFFFFFFFFFFFFF,FFFF,FF,FFF,FFFFFFFFFFFFFF:FFF,F:,F,,FFF:,F,FF,FF:F:,:,FFFFFFFFFFF:F::,F:,,,:FFF:FFF:,:,FF:FFFFF:F,:FFFFF:F,,,FF:F,FF,F,,FF,FFFF:F,,:F,FFF::::F,FF::F,F:,::F
@A00920:152:HGHKKDRXX:2:2108:4815:4820 2:N:0:CGCGTTCA+CTAAGCCT
GGACTACTGGGGTATCTAATCCCGTTCGCTCCCCACGCCTTCGTGCCTCAGCGTCAGGTGTGCCCCAGCTGGCCGCCTTCGCCACGGGTGTTCCTCCCGATCTCTACGCATTTCACCACTACACCGGGAATTCCACCAGCCCCTGGCACCCTCAAGCCGACCCGTCCCCGACGACCCTCCCCGGTTGAGCCGGGGGCTTTCACGCCGGGCGCGATCGGCCGCCTGCGCACGCTTTACGCCCAGTAATTCC
+
FFFFFFFFFFFF:FFFFFFFFFFFFF:FFFFFFFFFFF,F:FFFFFFFFFFFFFFFFFFFFFFFF:FFFFF,FFFFFFFFFFFFFFFFFFF:FFFFFFFF:FFFFFFFFFFFFFFFFFFFFFFFFFFFFFFF:FFFF:F:FFFFFFFFFFFFFFFFFFFFFFFFF::FFFFFFFFFFFFFFFFF:FFFFFFFFF:FFFFFFFFFFFFFF,:FFF:FFFFFFFFFFFFF,FFF::::FFFFF,F,F:F,F:
@A00920:152:HGHKKDRXX:2:2108:6244:5102 2:N:0:CGCGTTCA+CTAAGCCT
GGACTACTGGGGTTTCTAATCCTGTTTGCTCCCCACGCTTTCGCACCTCAGCGTCAATACTTGTCCAGCGAGTCGCCTTCGCCACTGGTGTTCTTCCGAATATCTACGAATTTCACCTCTACACTCGGAATTCCACTCGCCTCTCCAAGATTCTAGCACTGCAGTTTCAAGGGCAGTTCCGGGGTTGAGCCCCGGGATTTCACCCCTGACTTGCGGCGCCGCCTACGTGCGCTTTACGCCCAGTATTTCC
+
FF:FFFFFFFFFFFFFFFFFFFFFFFFFFFFFFFFFFFFFFFFFFFFFFFFFFFFFF:FFFFFFFFFFFFFFFFFFFFFFFFFFFFFFFFFFFFFFFFFFFFFFFFFFFFFFFFFFFFFFFF:FFFFFFFFFFFFFFFF:FFFFFFFFFFFFFFF:FFFFFFFFFFFFFFFFFF,FFFF:FF:FFFFFFFF:F:FF:FFFF:FFF,FFFFFFFFFFFFFFF:FF,FFFFFFFFFFFFFFFFFF::FFFFF
@A00920:152:HGHKKDRXX:2:2108:2935:5321 2:N:0:CGCGTTCA+CTAAGCCT
GGACTACACGGGTATCTAATCCCGTTCGCTCCCCATGCTTTCGCATCTCAGCGTCAGGTCAGGCCCAGCGTGTCGCCTTCGCCACTGGTGTTCCTCCGGATCTCTACGCATTTCACCACTACACCCGGAATTCCACACGCCTCTACCTACCTCTAGTCGCGCAGTTCGATTGCGTCATCGCCCGGTTGAGCCGGGCGCTTTCACGCCTCACTTGCACGACCGCCTACACGCGCTTTACACCCAGTAAATC
+
FFFFFFFFFFFF,FFFFFFFFFFFFFFFFFFFFFFFFFFFFFF,FFFFFFFFFFFFFFFF,:F,FFFFFF:FFFFFFFFFFFFFFFFFFFFFF,FFFF,FFFFFFFFFFFF:,FFFFFFFFFFFF:FFF:FFFFFF:F,FFFF,FF:F,FFFF,FF::F:,FFFFFFF:F:FFF:F,FFFFFFFFF,FFFFFFFFFFFFF,FFFFFFFFFFF,:FFF:FFFFF,FFFFFFF,FFFFFFFFFF:F:F:F:F
@A00920:152:HGHKKDRXX:2:2108:13783:5948 2:N:0:CGCGTTCA+CTAAGCCT
GGACTACTCGGGTTTCTAATCCTGTTTGATCCCCACACTTTCGTGCCTCAGCGTCAGTTTGAGTCTAGTAAGCTGTCTACACTATCGGTGTTCTTGACGATATCTAAGCATTTCACCGCTACACCGTCAATTCCGCCTACCTCGACTCTACTCAAGTCCTGCAGTATCAATCCCAAACTCCAGGTTACGCCGGGATATTTCAGACGTGACTTACAAGACCGCCTACGCACCCTTTAAACCCAATAAATCC
+
:FFF:FFFFFFFFFFFFF:FFFFFFFFFFF,F:FFFFF:::FFF,F:FF:F:F:F:,FF,,FFFFFF::F:FFFFF::F,FF,FF,:FF,FFFFFFFFFFFFFFFFFFFFFFFFFFFFFF:FFF:,F:,:FFFFF:FFFFFFFF:FFFFF:,F,F,F:,FFFFF,F:FFFF::FF,,F:F:,:,::F:,FF,:,FFF:,FFFF,,,F,::,:,FF,FFFFFFFFF,FFF,FFFF:,:F:FFF:,::::FF
@A00920:152:HGHKKDRXX:2:2108:13883:6151 2:N:0:CGCGTTCA+CTAAGCCT
GGACTACTAGGGTTTCTAATCCTGTTCGCTCCCCACGCTTTCGCGCCTCAGCGTCAGTATTAAGCCAGGTGGCTGCCTTCGCCATTGACGTTCCTTCCAATCTCTACGCATTTCACCGCTACACCGGAAATTCCGCACCCCCCTCTTATACTCTAGATAGATAGTTTGTTATGCACTACTCAGGTTAAGCCCGGGGCTTTCACAGCACACCCATCTTACCGCCTACGCGCCCTTTACGCCCAGTAACTCC
+
FFFFFFF,FFFF:FFFFFFFFFFF:FFFFFFFFFFFFFFFFFFFF,FFFFFFFFFFFFF,FFF:FFFFFFFFF,FFFFFFFFFF:FFFFFFFF,FFF,,FFFFFF,FFFFFFFFFFFFFFFFFF:,FFFFFFFFFF,F:FF,FFF:,FF,FFFFFF,,FF,,FFF,FF,:,FFFFFF,,,F,FFFF:FFFFF,,,F,FFFF:FF,F:FFF:FF:FF,FFFFFFFFF,:FF:FFF:FFFFFF,,F,F,FFF
@A00920:152:HGHKKDRXX:2:2108:16966:6292 2:N:0:CGCGTTCA+CTAAGCCT
GGACTACACGGGTATCTAATCCTGTTTGCTCCCCACGCTTTCGCGCCTCAGCGTCAGATCCAGCCCAGTTGGCCGCCTTCGCCACAGGTGTTCTTCCCGATATCTACGCATTCCACCGCTACACCGGGAATTCCACCAACCCCTACTGGTCTCTAGACATGCAGTATCGGCAGCAGCCCCGGAGTTGAGCCCCGGGATTTCACTTCCGACTTGCACACCCGCCTGCGCGCGCTTTACGCCCAGTGATTCC
+
FFFFFFFFFFFFFFFFFF:FFFFFFFFFFFFFFFFFFFFF:FFFFFFFFFFFFFFFFFFFFFFFFFFFFFFFFFFFFFFFFFFFFFFFFF,FFFFFFFF:,FFF,FFFFFFFFF:FFFFFFFFFFFFFF,FFFFFFFFFFFFFFFFFFFFF:FFFFFF,FFFFFFFFFFFFFFFFFFFFFFFFFFFFFFFFFFFFFFFFFF,FFFFFFFF,FFFFF:FFFFFFFFFFFFFFF,FF:FFFFFF:FFF:FFF
@A00920:152:HGHKKDRXX:2:2108:7337:6370 2:N:0:CGCGTTCA+CTAAGCCT
GGACTACTGGGGTATCTAATCCCGTTTGCTCCCCTGGCTTTCGCTCCTCAGCGTCAATATTGGTCCAGGATGCCGCCTTCGCCACCGGTGTTCCTCCAGAGATCTACACATTTCACCGCTACACCTGGAATTCCGCATCCCTCTCCCAAATCCAAGCCATCCAGTATCGGACGCAGTTCCCCAGTTGAGCTGTGGGATTTCACGTCCGAGTTAGTTGGCCACCTACGAGCCCTTTCCGCCGAGTAAGTCC
+
::FFFFFFF:FFFFFF:FFFFF,FFFFFFFFFFFFFF:F,F,:FFFFFFF,FFF,FFFFFFF:FF,F:FFFFFF,:FFFF:FFFFF:FFFFFFFFF::FF,FFF:,FFF,,FF,FFFF:,::,:FF:FF:F::,FFFFF,FFF,FF:::FFFF::F,F,FFF,FFFFFFFFFFFFF:FF,FFFF,,FFFFFF,FFF,,,FF:,:F:FF:,F:,::FFFF:F:F,FFFFF,F,,F::F:::,,F:F,:F:,
@A00920:152:HGHKKDRXX:2:2108:24758:6918 2:N:0:CGCGTTCA+CTAAGCCT
GGACTACTAGGGTTTCTAATCCCGTTCGCTCCCCTAGCTTTCGCGTTTCAGCGTCAGGTGCAGGCCAGGTGGCCGCCTTCGCCACTGGTGTTCCTCCGGATCTCTACGCATTTCACCTCTACACCTGGAATTCCGCTTTCCTCTCCTGCACTCTAGTTTGACAGTATCCAATGCACTTCCTGGGTTGAGTCCAGGGCTTTCACATCAGACTTATCTAACCACCTACACGCTCTTTACGCCCAATAATTCC
+
FFFFFFFFFFFFFFFFFFFFFFFFFFFFFFFFFFFFFFFFFFFFFFFFFFFFFFF:FFFFFFFFFFFFFFFFFFFFFFFFFF:FFFFFFFFFF:F:FFFFFFFF:FFF:FFFFFFFFFFF:FFFFFFF:FF:FFFF,FFFFFFFFFFFFFFFFFFFFFFFFFFFFFFFFFFFFFFF:FFFFFFFFFFFFFFFFFFFFFFFFFFFFFFFFFFF:FFFFFFF:FFFFFFFFFFFFFFF,FF::F:F:FFF,F
@A00920:152:HGHKKDRXX:2:2108:17327:6981 2:N:0:CGCGTTCA+CTAAGCCT
GGACTACAAGGGTTTCTAATCCCGTTCGCTCCCCTAGCTTTCGCGCCTCAGCGTCAAGAATGGGCCAGGTAGCCGCCTTCGCCACTGGTGTTCCTCCCGATATCTACGCATTTCACCACTACACCGGGAATTCCGCTACCCTCTCCCACCTTCAAGCCGAGCAGTTTCCAATGCAATTTCTCAGTTGAGCCGAGAGCTTTCACATCGGACTTGCCCAGCCGCCTGCGCGCGCTTTACGCCCAGTAAATCC
+
FF,FFFFFFFFFFFF:FFFFFFFFFFFFFFFFF,:FFFFFFFFFFF:F::FFFFFFFFFFFFFFFF:FFFFFFFF:FFFFFF,FFFFFFFFFFFF:FFFFFFFFFFFF,FFFFFFFFFFFFFFFFF:FFFFFFFF:FFFFFFFFF,FFFFFFFF,FF:FFFFFFFFFFFF:FFFFFF:FFFFF,FFFFF:FFF:FFFFFFF::FFFFFFFFFFFFF:FFFFFFFFFFFFFF,FFFFF::F,FFFF:FFF,
@A00920:152:HGHKKDRXX:2:2108:26711:7420 2:N:0:CGCGTTCA+CTAAGCCT
GGACTACAGGGGTTTCTAATCCTGTTCGCTCCCCACGCTTTCGTGCCTCAGCGTCAGTTTCGGCTCAGCGAGCTGCCTACGCAATCGGGGTTCTTGGTGGTATCTATGCATTTCACCGCTACACCACCAGTTCCGCCCGCCTTAACCGAACTCAAGCCCTGCAGTATCAATGGCAGTTCCACAGTTGAGCTGTGGGCTTTCACCACTGACTTATTAGGCCGCCTACGCACCCTTTAAACCCAATAAATCC
+
FFFFFFFFFFFFFFFFFFFFFFFFFFFFFFFFFFFFFFFFFFFFFFFFFFFFFFFFFFFFFFFFFFFFFFFFFFFFFFFFFFFFFFFFFFFFFF:FFFFFF:::,:FF,::FFFFFFFFFFF,FFFFFFFFFFFF:,FFF:FFF:FFF::FFF,FFF:,FF:,FFF,FF,FFF:FF,,FFF:FF,,FFF:FFFFFF,,,,,:,FFFFF:,FFFF,FFF,:FF,F,FF::F,::,:,:::FF,,:,,F:,F
@A00920:152:HGHKKDRXX:2:2108:17345:7764 2:N:0:CGCGTTCA+CTAAGCCT
GGACTACCGGGGTTTCTAATCCGGTTCGCTCCCCTAGCTTTCGCGCCTCAGCGTCAGGATCGGCCCAGCCTCCCGCCTTCGCCACCGGCGTTCCTAGCGATATCTGCGCATTTCACCGCTACACCGCTAGTTCCAGAAGCCTCTACCGTCCTCAAGCCAACGCAGTATCCGACGCAATTCCACAGTTGAGCCGTGGGATTTCACGCCGGACTTACGTAGCCGCCTGCGCGCCCTTTACGCCCAGTGAATC
+
FFFFFFFFFFFFFFFFFFFFFFFFFFFFFFFFFFFFFFFFFFFFFFFFFFFFFFFFFFFFFFFFFFFFFFFFFFFFFFFFFFFFFFFFFFFFFFFFFFF:FFFF:FFFFFFFFFFFFFFFFFFFFFF:FFFFFFFFFF:FFFFFFFFFFFFFFFFFFFFFFFFF:,FFFFFFFFFFF,FFFFFFFFFFFFFFFFFFFFFFFFFF,FFFFFFFFFFFFFFFFFFFFFFFFFFFFFFFFF:F::FF:F:FFF
@A00920:152:HGHKKDRXX:2:2108:17535:8656 2:N:0:CGCGTTCA+CTAAGCCT
GGACTACCAGGGTTTCTAATCCTGTTTGCTCCCCACGCTTTCGCACCTCAGCGTCAATACCTGTCCAGCGAGTCGCCTTCGCCACTGGTGTTCTTCCGAATATCTACGAATTTCACCTCTACACTCGGAATTCCACTCGCCTCTCCAGGATTCTAGCCATCCAGTTTCAAGGGCAGTTCCGGGGTTGAGCCCCGGGATTTCACCCCTGACTTGCAGTGCCGCCTACGTGCGCTTTACGCCCAGTATTTCC
+
FFFFFFFFFFFFFFFFFFFFFFFFFFFFFFFFF:FFFFFFFFFFFFF:FFFFFFFF:FFFFFFFF:FFFFFFFFFFFFFFFFFFFFFFFFF:FFFFFFFFFFFFFFFFFFFFFFFFFFFFFFFFFFFFF:FFFFFFFFFFFFFFF,FFFFF:FFFFFF,FFF:FFFFFF:F:FFFFFFFFFFFFFF:FFF,FFFFF:FFFFFFFFF:FFFFFFFFF:FFFFFFFFFFF:FFFFFFFFFFF:FF:FFFFFF
@A00920:152:HGHKKDRXX:2:2108:16966:8703 2:N:0:CGCGTTCA+CTAAGCCT
GGACTACACGGGTATCTAATCCTGTTTGCTACCCACGCTTTCGCGCCTCAGCGTCAGTGCCGGCCCAGACCACTGCCTTCGCCATCGGTGTTCCTCCTGATATCTGCGCATTTCACCGCTACACCAGGAATTCCACGCTCCCCTACTGGACTCTAGTCACGGCAGTATCGGGTGGCGTCTCCAGGTTGAGCCTGGAGGTTTCACACCCGACTTACCGAACCACCTACGAGCTCTTTACGCCCAATGAATC
+
FFFF:FFFFFFFFF::FFFFFFFFFFFFFFFFFFFFFFF:FF:FFFF:FFFF:FFFFFFFFFFFFFFFFFFFFFFFF,FFFFFFFFFFFFF:FFFFFFFF:FFFFFFFFFFFFFFFFFFFFFFFFFFF,FFFFFFF:FFFFFFF:FFFFFFFFFFFFFFFF:FFFFFFFFFFFFFFFFF:FFFFFFFFFFFFFFFFFFFFFFFFFFFFFF:FFFFFFFFFFFFFFFFFFFFFFFFFFFFFFFFFFF,FFF
@A00920:152:HGHKKDRXX:2:2108:8486:8860 2:N:0:CGCGTTCA+CTAAGCCT
GGACTACTGGGGTTTCTAATCCTGTTTGCTCCCCACGCTTTCGTGCTTTAGCGTCAATAGAGGACCAGAGGACCGCCTTCGCCACTGGTGTTCTTTCTGATATCTACGCATTTCACTGCTACACCAGAAATTCCATCCTCCTCTTCCACATTCAAGCTTTGCAGTATCAAAAGCAGTTCCGGAGTTAAGCTCCAGGATTTCACTTCTGACTTACAAAACCGCCTGAGCACCCTTTACACCCAGTAACTCC
+
FFFFFFFFFFFFFFFFFFFFFFFFFFFFFFFFFFFFFFFFFFFF,F,FFFFFFF:F:FFF,FFFFFFFFFFFFFFF:FFFFFFFFFFFFFFFFFFFFF,FFFFFFFFFFFFFFFFFFFFFFFFF,:FF,,FFFFF,,FFFFFF,FF::FFFFF:FFFFF,FFFFFFFF,,FF:FFFF,FF::FFFFFF:F,,FFF,FFFFFFFFFFFFFFFFF:FF:FFFF:FFFFF::FF:FFF:FFFFF,F,,F,FFF
@A00920:152:HGHKKDRXX:2:2108:2121:9111 2:N:0:CGCGTTCA+CTAAGCCT
GGACTACCAGGGTATCTAATCCCGTTCGCTCCCCTGGCTTTCGCTCCTCAGCGTCAGTAACGGCCCAGACCACCGCCTTCGCCACCGGTGTTCTTCCAGATATCTGCGCATTTCACCGCTACACCGGGAATTCCATTCTCCTCTACCAGACTCTAGCCACAGCAGTATCGACGGCAGTTCCGAGGTTGAGCCTCGGGATTTCACCGCCGACTTGCTGAGCCGCCTACGAGCTCTTTACGCCCAATAATTC
+
FF,FFFFFFFFFF:FFFFFFFFFFF,FFFFFFFFFFFFFFFFFFFFFFFFFFFFFFFFFFFFFFFFFFFFFFFFFFFFFFFFFFFFFFFFFFFF:FFFFFFF:FFFFFFFFFFFFFFFFFFFFFFFFFF:FFFFFFFFFFFFFFFFFFFFFFFF:F:FFFFFFFFF,FFFFFFFFFFFFFFFFFF:FFF:FFFFFFF,:,F::F:FFFF:FFFFFFFFFFFFFFFFFFFFFFFFFFFFFFFFFFFFF,FF
@A00920:152:HGHKKDRXX:2:2108:18810:9549 2:N:0:CGCGTTCA+CTAAGCCT
GGACTACTCGGGTTTCTAATCCTGTTTGCTCCCCACGCTTTCGCGCCTCAGCGTCAGATCCAGCCCAGATGGCCGCCTTCGCCACTGGTGTTCCTCCCGATATCTACGCATTCCACCACTACACCGGGAATTCCATTGCCCCCTCGCTTGCTCCAGCGCGGCCGTATCCGCTGACCCCGCCCAGTTGAGCCGGGCGCTTTCACCACGGACGTGCCGAGCCGCCTGCGCGCCCTTTACGCCCAATAAATCC
+
FFFFFFF:FFFFFFFFFFFFFF:F,F,FF,,FFFFFFFF:FFFF:FFFFFFFFFFFF,::,FFFFF:F,FFFFFFFFFFFFFFF:FFFFFFFFFF:FFF,,F,FFFFFFFFFF,:FFFFF:F,FFFFFFFFFFFFF:F,FFF:F,FF,,FFFFFFF,,F,FFFFF,:F:FF,FFFF:FFF,:FFF,:,FF:F:F:F,:,:FFF,FFF:,FFF:FF:,,F,FFFFFFFFFF:F,,:F::F:F,:,,,,,::
@A00920:152:HGHKKDRXX:2:2108:25916:9862 2:N:0:CGCGTTCA+CTAAGCCT
GGACTACTAGGGTTTCTAATCCTGTTCGCTCCCCACGCTTTCGCTCCTCAGCGTCAGTATCGGCCCAGAGACCTGCCTTCGCCATCGGTGTTCCTCCTGATATCTGCGCATTTCACCGCTACACCAGGAATTCCGATCTCCCCTACCGAACTCTAGCCTGCCCGTATCGACTGCAGACCCGGGGTTAAGCCCCGGGCTTTCACAACCGACGTGACAAGCCGCCTACGAGCTCTTTACGCCCAATAATTCC
+
FFFFFFFFFFFFFFFFFFFFFFFFFFFFFFFFFFFFFFFFFFFFFFFFFFFFFFFFFF:FFFFFFFFFF,FFFFFFFFFFFFF,F:FFFFF:FFFFFFFFFFFFFFFFFFF:FFF:FFFFFFFFFFFF:FFFFFFFFFFFFFFFFFFFF:F:FFFFFF:FFFFFFFFFF,FFFFFFFFFFFFFFFFFFFFFFFFFFFFFFFFF:,FFFFFFFFF:F,FFFFFF,FFFFFFFFFFF,FFFFFF,FFFFFFF
@A00920:152:HGHKKDRXX:2:2108:19768:10050 2:N:0:CGCGTTCA+CTAAGCCT
GGACTACTGGGGTTTCTAATCCTGTTTGCTCCCCACGCTTTCGCGCCTCAGCGTCAGAACCGGACCAGCGAGCCGCCTTCGCCACGGGTGTTCCGCCGAATATCTACGAATTTCACCTCTACACTCGGCATTCCACTCGCCTCTCCCGTCCTCCAGACGTCCAGTATCGGAGGCAGTTCCGGGGTTGAGCCCCGGGATTTCACCCCCGACTTGAACATCCGCCTGCGCGCGCTTTACGCCCAGTCATTCC
+
FFFFFFFFFFFFFFFFFFFFFFFFFFFFFFFFFF:FFFFFFFFFF:FFFFFFFFFFFFF,,FFFFFFFFFFFFF:FFF:FFFFFFFFFFFFFFFFFFF:FFFFFFFFF,FFFFFFF:,FFFFFFFFFFFFFFFFFFFFFFF,FFFFFFF,FFFFFFFFFFFFFFFFFFFFFFFF::,FFFFFFFFFFFFFFFFFFF:FFFFFFFFFFFFFFFFF,F,,FF:FFFFF:FFFFF:,:FFFFFFFFF,FF:FF
@A00920:152:HGHKKDRXX:2:2108:21658:10379 2:N:0:CGCGTTCA+CTAAGCCT
GGACTACAGGGGTATCTAATCCTGTTTGCTCCCCACGCTTTCGCTCCTCAGCGTCAGAACAGGCCCAGAAGGCCGCCTTCGCCACCGGTGTTCCTCCTGATATCTGCGCATTTCACCGCTACACCAGGAATTCCGTGTTCCCCTACCAGACTCAAGCCACAGCAGTATCGGATGGCGTCTCGGGGTTGAGCCCCGAGTTTTCACACCCGACTTATCGAACCGCCTACGAGCTCTTTACGCCCAATGAATC
+
:FFFFFFF,FFFFFFFFFFFFFFFF:FFFFFFFF:FFFFFFFFFFFFFFFFFFFFFFF,:F::FFFFFFFFFFFFFF,FFFFF::FFFFFFFFFFFF,FFFFFFFFFFFF,FFFFFFFFFFFFFF:,FF::FFF,,FFFFFFFFFFFFFFFFFFFFFFFFFFF::,FFFFFFF::FFF,:FF:F:FF:,FFF:FFFFF,FFFF,F:FFF,FF,:,F,,,FFFFFF:FF,F:::,FFF,FFFFF,F:FFF:
@A00920:152:HGHKKDRXX:2:2108:23222:10614 2:N:0:CGCGTTCA+CTAAGCCT
GGACTACAAGGGTTTCTAATCCTGTTTGCTCCCCACGCTTTCGAACATGAGCGTCAGTATCGGGCCAGGAAGCCGCTTTCGCCACAGGTGTTCCTCCTGATATCTACGAATTTCACCTCTACACCAGGAATTCCGCTTCCCTCTCCCGTACTCGAGACCAACAGTTTCGAATGCAGTTCCGGGGTTGAGCCCCGGGATTTCACACCCGACTTACTGGTCAGCCTGCGTTCGCTTTACGCCCAGTGATTCC
+
FFFFFFF:FFFFFFFFFFFFFFFFFFFFFFFFFFFFFFFFFFFFFFFFFFFFFFFFFFFFFFFFFFFFFF:FFFFFFFF:FFFFFFFFFFFFFFFFFFFFF:FFFFFFF,FF:FFFFFFFFFFFFFFFFFFFFFFFFFFFFFFFFFFFFFFFFFFFFFFFFF,FFFFFFF,FFFFFFFFFFFFF:FFFFFFFFFFFF,FFFFFFFFF:F::FFFFFFF:F:FFFFF:FFFFFFFFFFFFFFFFFFFF:FF
@A00920:152:HGHKKDRXX:2:2108:28085:13307 2:N:0:CGCGTTCA+CTAAGCCT
GGACTACCGGGGTATCTAATCCCGTTCGCTCCCCATGCTTTCGCCTCTCAGCGTCAGGTCAGGCCCAGCGTGTCGCCTTCGCCACTGGTGTTCCTCCGGATCTCTACGCATTTCACCACTACACCCGGAATTCCACACGCCTCTACCTGCCTCTAGCCCCGCAGTTCGGTCACGTCCTCGCCCGGTTGAGCCGGGCGCTTTCACGCGCCACTTGCAGGACCGCCTACACGCGCTTTACACCCAGTAAATC
+
FFFFFFFFFFFFFFFFFFFFFFFFFFFFFFFF:FFFFFFFFFFFFFFFFFFFFFFFFFFFFFFFFFFFFFFFF:FFFFFFFFFFFFFFFF:FFF:FFFF:FFFFF,FFFFF:FFFFFFFFFFFFFFFFFFFFFFFFFFFFFFFFFFFFFFF,FFFFFFFFFFFFFFFFFFFFFFFFFFFFFFFFFFFFFFFFFFFFFFFFFFFFFFFFFFFFFFFFFFFFFFFFFF,FFFFFFF,F,FFFFF::FFFFF,
@A00920:152:HGHKKDRXX:2:2108:10267:14638 2:N:0:CGCGTTCA+CTAAGCCT
GGACTACCGGGGTATCTAATCCTGTTTGCTCCCCACGCTTTCGTGCATGAGCGTCAGTGTTGGCCCAGAAGGCTGCCTTCGCCATCGGTGTTCCTCCACATCTCTACGCATTTCACCGCTACACGTGGAATTCCACCTTCCTCTGCCACACTCCAGCACCGTAGTTTCGAGCGCAATTCCCAAGTTAAGCTCGGGGCTTTCACACTCGACTTGCGACGCCGCCTGCGCACACTTTACGCCCAGTAATTCC
+
FFFFFFFFFFFFFFFFFFFFFFFFFFFFFFF:FFFFF:FFFFFFFFFFFFFFFFFFFFFFFFFFF:FFFFFFFFFFFFFFFFFFFFFFFFFF:FFFFFFFFFFFFFFFFFFFFFFFFFF,FF:FFFFFFFFFFFFFFFFFFFFFFFFFFFFFFF:FFFFFFFFFFFFFFFFFFFFF:FFFFFFFFFFFFFF::FFFFF:FFFFFFFFFFFFFFFFFFFFFFFF,FFFFFFFFFFFFFF:FFFFFFFFFFF
@A00920:152:HGHKKDRXX:2:2108:11171:14794 2:N:0:CGCGTTCA+CTAAGCCT
GGACTACAGGGGTATCTAATCCTGTTTGCTCCCCACGCTTTCGTGCATGAGCGTCAGTGTTATCCCAGGAGGCTGCCTTCGCCATCGGTGTTCCTCCGCATATCTACGCATTTCACTGCTACACGCGGAATTCCACCTCCCTCTGACACACTCAAGCCTTGCAGTCACCAATGCAGTTCCCAGGTTGAGCCCGGGGATTTCACATCGGTCTTACAAAACCGCCTGCGCACGCTTTACGCCCAGTAAATCC
+
FF:FFFFFFFFFFFF:FFFFFFFFFFFFFFFFFFFFF:FFFFFFFFFFFFFFFF:FF:FF:FFFFFFFFFFFFFFFFFFFFFFFFFFFFFFFF:FFFFFFFFF,FFFFFFFFF:FFFFFF:F:FFFF::F,:FFFFFFFFFFFFFFFFFFFFFFFFFF:FF:FFFF,,FFFFFFFFFFFFFFFF,,::FFFFFFFFF,FFF:FFFF,FFFFFFF:,F:F:FFFF:FFF,FFFF:FFFFF,FFF:FFFFFF
@A00920:152:HGHKKDRXX:2:2108:24496:15201 2:N:0:CGCGTTCA+CTAAGCCT
GGACTACCAGGGTTTCTAATCCTGTTTGCTCCCCACGCTTTCGCGCCTCAGCGTCAGATCCAGCCCAGTTGGCCGCCTTCGCCACAGGTGTTCTTCCCGAGATCTACGCATTCCACCGCTACACCGGGAATTCCACCAACCCCTACTGGTCTCTAGACCTGCAGTATCGGCAGCTGCCCCGGAGTTGAGCCCCGGGCTGTCACTTCCGACTTGCACGCCCGCCGGCGCGCGCGTTCCGCCCAGTGGGTCC
+
FFFFFFFFFFFFFFFFFFFFFFFFFFFFFFFFFFFFFFFF:FFFFFFF:::FF,FFFFFFF:FFF,FF:FFFFFFFFFFFFFFFFFFFFF,FF:FFFFF,:FFF,FFFF,F:FF::F:F:F:,FFFFF,:F:F,FFF,:F:F:,F,:FFF:,,:,FF,,F::F:,,:FFF::,F,F:::FFF:F::F,FF,F:F:F,F:F,,FF,FFF,::,F:,:,:,,FFF,:,F,F,F:F,,F,F,,:,FF:,,F:,
@A00920:152:HGHKKDRXX:2:2108:26829:15922 2:N:0:CGCGTTCA+CTAAGCCT
GGACTACTGGGGTATCTAATCCCGTTTGCTCCCCTCGCTTTCGCTCCTCAGCGTCAATGTCGGTCCAGGATGCCGCCTTCGCCACCGGTATTCCTCCAGATATCTACGCATTTCACCGCTACACCAGGAATTCTGCATCCCTCTCCCGAATTCAAGACATCCAGTATCGGACGCAGTTCCCAGGTTGTGCCTGGGGATTTCACGTCCGACTTAGTTGGCCTCCTACGAGCCCTGTACGCCCAGTAATTCC
+
,FF:FFF:,FF:FFFFFFF:FFFFFFF,F:F:FFF,FFF::FFFFF,FFFFFFFFFFF,:F:FF,F,FFFFFFFFF,F,FFF:FFF:,,:,FFFFFF:FFFF,FFFF,F,,:FF:F:FF,FF,F:,FFFFF,FF:FFFF:FFFFF:F,:FF::F:,,:FFFFF:FFFF:FFF,FFFFFFF,FFF,F,,F,,FFF:FFFFFFFFFFFFF,FFF,F,,:::F,FFFFFFFFFFFF,FF:F:F,,,F:F::FF
@A00920:152:HGHKKDRXX:2:2108:5231:16063 2:N:0:CGCGTTCA+CTAAGCCT
GGACTACTGGGGTATCTAATCCTGTTTGCTCCCCACGCTTTCGCGCCTCAGCGTCAGTTACAGTCCAGTAAGTCGCCTTCGCCACTGGTGTTCCTCCTAATATCTACGCATTTCACCGCTACACTAGGAATTCCACTTACCTCTCCTGCACTCAAGCCCTCCAGTTTCAAATGCAGTCCCGAAGTTAAGCCTCGGGTTTTCACATCTGACTTAAAAAGCCGCCTACGCGCCCTTTACGCCCAGTAATTCC
+
FFFFFFFFFFFFFFFFF,FFFFFF:FFFFFFFFFFFFF:FFFFFFFF:FFFFFFFFF:FFFFFFFFFFFF:FFFFFFF:FFFFF:FFFFF:FFFFFFFFFFFFFFFFFFFFFFFFFFFFF:FFF:FFFFFFFFFFFFFFFFFFFFFFFFFFFFFFFFFFFFFFFF,FFF:FF:FFFFFFFFF,FFFFFFFFFFFFFFFFFFFFFFFFFFFFF::FFFFFFFFFFFFFFFFFFFFFFFFFFFFFFFFFFFF
@A00920:152:HGHKKDRXX:2:2108:9480:16564 2:N:0:CGCGTTCA+CTAAGCCT
GGACTACAAGGGTTTCTAATCCTGTTTGCTCCCCACGCTTTCGCGCCTCAGCGTCAGTACCGTCCCAGCGAGCTGCCTTCGCCGTTGGTGTTCCTCCTGATATCTGCGCATTCCACCGCTACACCAGGAATTCCACTCGCCTCTTCCGGACTCTAGCCCGGCAGTATCCACTGACATTCAAAGGTTAAGCCTTTGACTTTTACAGCGGACTTACCGGGCCGCCTACGCGCGCTTTACGCCCAATGATTCC
+
FFFFFFFFFFFFFFFFFFFFFFFFFFFFFFFFFFFFFFFFFFFF:FFF,FFFFFFFFFF:,:F:FFFFFF:FFFFFFFFFFFFFFFFFFFFFFFFFFFFFFFFFFFFFFF:FFFFFFFFFFFFFFFFFFFFFFFFFFFFFFFFFFF,:FFFFFFFFFFFFFFFFFFFFF:FFFFFFFFF:,FFFFF:FFF:FFFFFFFFFFFFF:FFFFFF:FFFFFFFFFFF:F,FF:FFFFFFFFFFFFFFFFFFFFF
@A00920:152:HGHKKDRXX:2:2108:29496:16814 2:N:0:CGCGTTCA+CTAAGCCT
GGACTACTAGGGTATCTAATCCTGTTTGCTCCCCACGCTTTCGCACCTCAGCGTCAATACCGGTCCAGTGAGCCGCCTTCGCCACTGGTGTTCTTCCGAATATCTACGAATTTCACCTCTACACTGGGAATTCCACTAACCTCTTCCAGCCTCTAGAAAGCCAGTATCGAAGGCAATTCTGAAGTTGAGCTCCAGGATTTCACCCCCGACTTAACAATCCGCCTACGTGCGCTTTACGCCCAGTAAATCC
+
FF:FFFFFFFFFFFFFFFFFFFFFFFFFFFFFFFF:FFFFFFF:,FFFFFFFFFFFFFFFFFFFFFFF:FFFFFFFFFFFFFFFFFFFFFFFFFFFFFFFF:FFFFFFFFFFFFFFFFFFFFFFFFFF,FFFFFFFFFFFFFFFFFFFFFFFFFFF,F,FFFFFFFFFFFF:FF::FF,FFFFFFFFFFFFFF:FFFFFFFFF,,FFF:F:FFFFF,FFFFFFFFFF,:FFFFFFFFFF:F,FFFFFFFF
@A00920:152:HGHKKDRXX:2:2108:8666:17096 2:N:0:CGCGTTCA+CTAAGCCT
GGACTACTAGGGTATCTAATCCTGTTTGCTCCCCACGCTTTCGCATCTCAGCGTCAGTATCGGACCAGCGAGTCGCCTTCGCCACTGGTGTTCCACCGAATATCTGCGAATTTCACCTCTACACTCGGTATTCCACTCTCCTCTCCTGCACTCCAGGCTTCCAGTTAAGACGGCAGGTCCAGGGTTGAGCCCTGGATTGTCACGCCCTACGCGCAAACCCGCCTACAAGCTCTTTACGCCCAGTAATTCC
+
FFFFFFFFFFFFF:FFFFFFFFFF:F,FFFFFFF:,FFFF,FF:,,FFF:FFFFFFFF,FF,F,FFFFFFF,,:FFF::FFFF:,,FFFFFFFFFFF,,FFFFF,,FF,FFFFF,FF:F,,FFF,FFFF,F:FFF,:F,FF,FF,FF:,,F:F,:FFF,,,F:FF:,,::F,FFFFFFFFFF:FFF:FFFF,FFF,,F,,F,F,:FFF,FF,,FF,F,FFF:F,::,,FF,:F,,,FFFFFF:FFF:FFF
@A00920:152:HGHKKDRXX:2:2108:6587:17409 2:N:0:CGCGTTCA+CTAAGCCT
GGATACAGGGGTTTCTAATCCTGTTCGCTCCCCACGCTTTCGCGTCTCAGCGTCAGTACCGTCCCAGAGAGCCGCTTTCGCCACGGGTGTTCCTCCTGATCTCTGCGCATTTCACCGCTACACCAGGAATTCCACACTCCTCTACCGAACTCGAGTCACAGCAGTATCGACTGGCGTCCCAAGGTTGAGCCTTGGATTTTCACAGTCGACTTACTGAACCGCCTAGGAGCCCTTTACGCCCAATAATTCC
+
FFFFFFFFFFFFFFFFFFFF,FFFFFFFFFFFFFFFFF:FFFFFFFFFFFFFFFFFFF:FFFFFF:FFF:FFFFFFFFFFFFFFFFFFF:FFFFFFFFFF,FFFFFFFF:FFFFFFFFF,FFFF,FFF:FFFFFFFFFFFFFF,FFFF:FFFFFFFFFFFFFFFFFFFFFFFFFFFFFFFFFFFFFFFFF::FFFFFFFFFFFFFFFFFFFF,FFFFF:FFFFF:FFFF:FF:FF,FFFFFFFF:FFFFF
@A00920:152:HGHKKDRXX:2:2108:12436:17895 2:N:0:CGCGTTCA+CTAAGCCT
GGACTACCGGGGTTTCTAATCCTGTTTGCTACCCACGCTTTCGCTCCTCAGCGTCAGTACTGGCCCAGAACACTGCCTTCGCCATCGGTGTTCCTCCTGATATCTGCGCATTTCACCGCTACACCAGGAATTCCCCGCTCCCCTACCGTACTCAAGTCACAGCAGTATCGGGTGGCGTCTCTGGGTTGAGCCCAGAGTTTTCACACCCGACTGACTGAACCGCCTACGAGCTCTTTACGCCCAATAAATC
+
FFFFFFFFFFFFFFFFFFFFFFFFFFFFFFFFFFFFFFFFFFFFFFFFFFFFFFFFFFFFFFFFFFFFFFFFFFFFFFFFFFFFFFFFFFFFFFFFFFFFFFFFFFFFFFFFFFFFFFFFFFFFFFFFFFFFFFFFFFFFFFFFFFFFFFFFFF:FFFFFFFFFFFFFFFFFFF:FFFFFFFFFFFFFFFFFFFFFFFFFF:FFFF:FFFFFFFFFF:FFFFFFFFF:FFFFFF,FFFFFF:F:FF,FF:
@A00920:152:HGHKKDRXX:2:2108:6262:18286 2:N:0:CGCGTTCA+CTAAGCCT
GGACTACCGGGGTATCTAATCCTGTTTGCTCCCCACGCTGTCGCGCCTCAGTGTCAGCCACTGCCCAGCAGGCCGCCTTCGCCACCGGTATTCTTCCGGATCTCTACGCATTCCACCGCTACACCCGGAATTCTACCTGCCTCTACAGTGCTCAAGCCATAGCAGTTCGCACGGCAGACCCGGGGTTGAGCCCCGGGCTTTCACCACACGCTTGCCAAGCCACCTACGCGCCCTTTACGCCCAGTGATTC
+
FFFFFFFFFFFFF:FFFFFFFFFFFFFFFFFFFFFFFFFFFFFFFFFFFFFFFFFFFFFFFFFFFFFFFFFFFFFFFFFFFFFFFFFFFFFFFFFFFFFFFFFFFFFF:FFFFFFFFFFFFFFFFFFF:FFFFFFF:FFFFFFFFF:FFFFFFFFFFFFFFFFFFF::FFFF:FFFFF:FFFFFFFFFFF::FF:FFFFF:F:FFFFFFFFFFFFFFFFF:FFFFFFFFFFF:FFFFFFFF:FFFFFF:F
@A00920:152:HGHKKDRXX:2:2108:29649:18427 2:N:0:CGCGTTCA+CTAAGCCT
GGACTACAAGGGTATCTAATCCGGTTCGCTCCCCACGCTGTCGCCCCTCAGCGTCAGCCGATGCCCAGGTGGCTGGCTTCCCCCTCGGTGTTCCTGCCGATCTCTACGCATTTCACCACAACACCGGCAGTTCCACCACCCTCTGCATCGCTCCAGTCGCGCGGTCTGCCATGGCCTCCGGCAGTTAAGCCGCCGGCTTTCACAGGGCCCTGACTCGACCGCCTGCGGGCGCTGTAGGCCCAGTCCGTCC
+
FF:FFFF:FFFFFFFF::F,FFFFFFFFFFF:FFFFFF:FFF::F::FF:FFFF:FFFFFFF:FFF:FFFFF:FFFFF:F,F:::FFF:::,:FFFF,FF:FFFF:F:FF,FFF,F:F:,FF,FFFFFF,:F:FF,FF:FF,FFFF::F,F:,,:FF:FFF,FF,,FFFFFFFFFF:FFF:FFFFFFFFFFF,F,FFF,:F,F:,:FF:,FFF,,FFF,FFF,:F,:FF,F:,F,,,FF:F,FF:FFFF,
@A00920:152:HGHKKDRXX:2:2108:21721:18443 2:N:0:CGCGTTCA+CTAAGCCT
GGACTACTAGGGTTTCTAATCCTGTTTGCTCCCCACGCTTTCGCACCTGAGCGTCAGTATTGGTCCAGGAAGTCGCCTTCGCCACTGATGTTCCTTCCGATATCTACGCATTTCACCGCTACACCGGAAATTCCACTTCCCTCTCCCATACTCGAGCAAGGCAGTTTCGGATGCAGTTCCCAGGTTGAGCCCGGGGATTTCACACCCGACATACCAAGCCGCCTACGTGCGCTTTACGCCCAGTAATTCC
+
FFFFFFFFFFFFFFFFFFFFFFFFFFFFFFFFFFFFFFFFFFFFFFFFFFFFFFFFFFFFFFFFFFFFFFFFFFFFFFFFFFFF:FFFFFFFFF:F:FFFFFFFFFFFFFFFFF:FFFFFFFFFFFFFF:FFFFFFFFFFFFFFFFFFF,FFFFFFFFFF:FFFFFFFFFFFFFFFFFFFFFFFFFF,FF:FFFFFFFFFFFFFF:FF:FFFFFFF:FFFF:FFFFFFFFFFFFFFFFFFFFFFFFF:F:
@A00920:152:HGHKKDRXX:2:2108:24433:18881 2:N:0:CGCGTTCA+CTAAGCCT
GGACTACCGGGGTTTCTAATCCCGTTCGCTACCCATGCTTTCGCGCCTCAGCGTCAGTTTCGATCCAGGGTGCCGCCTTCGCCACCGGTGTTCCGCTTGATATCTACGAATTTCACCTCTACACCAAGCATTCCACCTTCCTCTCCAGAACTCTAGCGAAGCAGTTTCGAGTGCACTTCCAGGGTTGAGCCCTGGGCTTTCACACCCGACTTGCCAAGCCGCCTACACGCGCTTTACGCCCAGTGATTCC
+
FFFFFFFFFFFF:FFF:FFFFFFFFFFFFFFFFFFFFFFFFFFFFFFFFFFFFFFFFFFFFFFFFFFFFFFFFFFFFFFFFFFFFFFFFFFFFFFFFFFFF:FFFFFFFFFFFFFFFFFFFFFFFFFFFF:FFFFFFFF:FFFFF:FFFF:FFFFFFFF:FFFFFFFFFFFFFF,FFFFFFFFFF:FFFFFF,FFFFFFFF:FFFFFFFFFFFFFFF:FFFFFF,FFFF:FFFFFFFFFFFFF:F:FFFF
@A00920:152:HGHKKDRXX:2:2108:5032:18975 2:N:0:CGCGTTCA+CTAAGCCT
GGACTACCAGGGTATCTAATCCTGTTTGCTCCCCACGCTTTCGCACCTCAGCGTCAATACATGTCCAGTGAGTCGCCTTCGCCACTGGTGTTCTTCCGAATATCTACGAATTTCACCTCTACACTCGGAATTCCACTCACCTCTCCTGGATTCAAGCGATGCAGTCTTAAAGGCAATTCCGGGGTTGAGCCCCGGGCTTTCACCTCTAACTTACAAAGCCGCCTACGTGCGCTTTACGCCCAGTAATTCC
+
FFFFFFFFFFFF,F:FF,FFFFFFFFFFFFFFFFFFFFFFFFFFFFFFFFFFFFFFFFFFFFFFFFFFFFFFFFFFFFFFFFF:FFFFFFFFF:FFFFFFFFFFFFFFF:FFFFFFFFFFFFFFFFFFFFFFFFFFFFFFFFFFFF:FF,FFFFFFFFFFFFFFFFFFFFFFFFF:FF:,FFFF::FFFFFFFFF:FFFFFFFFFFF,:FFF:FFFFFF:FFF:,,F:FFFFFFF:FFFFF,F,F:FFFF
@A00920:152:HGHKKDRXX:2:2108:25174:19006 2:N:0:CGCGTTCA+CTAAGCCT
GGACTACCCGGGTTTCTAATCCTGTTTGCTCCCCACGCTTTCGTGCCTCAGTGTCAGTGCTGGTCCAGGTGGCCGCCTTCGCAACTGATGTTCCTCCCGATCTCTACGCATTTCACTGCTACACCGGGAATTCCACTCTCCTCTACCGCACTCTAGCGAGCCAGTATCCATCGCCATTCCCAGGTTGAGCCCGGGGCTTTCACGACAGACTTAACTCACCACCTACGCACGCTTTACGCCCAGTAATTCC
+
FFFF::FFFFFFFFFFFFFFFFFFFFFFFFFFFFFFFFFFFFFFFFFFFFFFFFFFFFFFFFFFFFFFFFFFFFFFFFFFFFFFFFFFFFFFFFFFFFF:FFFF,FFFFFF,FFFFFFFFF:FFFFFF:,FFFFFFFFFFFFFFFFFFFFFFFFFFFFFFFFFFFFFFFFFFFFFFFFFFFFFFFFF:FF:FFFFFFFFFFFFFF:FFFF:FFFFFFF:FFFFFFFFFFFFFFFFFFFFFFFFFFFFFF:
@A00920:152:HGHKKDRXX:2:2108:12979:19429 2:N:0:CGCGTTCA+CTAAGCCT
GGACTACTGGGGTATCTAATCCTGTTCGCTCCCCACGCTTTCGCACCTCAGCGTCAGATCAGGCCCAGCTGGCCGCCTTCGCCTCCGGTATTCCTTCGGATCTCTACGCATTCCACCGCTACACCCGAAATTCTACCAGCCTCTGCCTGTCTCCAGTCCGACAGTATCCCCTGGCCTCCCGGGGTTGAGCCCCGGGATTTCACCCCTGACTTGCTGCGCCGCCTACGTGCGCTTTACGCCCAGTATTTCC
+
FFFFFFF,FFFFFFFFFFFFFFFFFFFFFFFFFFFFFFFFFFFFFFFFFFFFFFFFFFFFFFFFFFFFFF:FFFFF:F,FFFFFFFFFFFFFF:FFFFFF:FFFFFFFFFFFFFFFFFFF,FFFFFFFF:F:F:FFFFFFFFFFFFFFFFFFFF,FFF:FFF,FF,FFFFFFF:FFFFFFFFFFFFFFFFFFFFFF,FF,FFFFFFFFFFFFFFFFFFFFFFFFFFFFFFFFFFFFFFFFFFFFF:FF:F
@A00920:152:HGHKKDRXX:2:2108:11026:19961 2:N:0:CGCGTTCA+CTAAGCCT
GGACTACACGGGTTTCTAATCCTGTTTGCTCCCCACGCTTTCGCTCTTCAGCGTCAGTATCGGCCCTGAGTGCTGCCTTCGCCGTTGGTGTTCCTCCTGATATCTGCGCATTTCACCGCTACACCAGGAATTCCACACTCCTCTACCGAACTCGAGTCACAGCAGTATCGACTGGCGTCCCAAGGTTGAGCCTTGGATTTTCACAGTCGACTTACTGAACCGCCTAGGAGCCCTTTACGCCCAATAAATC
+
FFFFF,FFFFF:FFF:F:FF,,FFFFFFF:,::FF,FFFFF:FFF::FFFF::FFFF:FFFF:FF,,FFFFF:FF,:FF:F:FF:FFFFFFFFFF,FFFF,,FFFF,:,:FFF:::FFFFFF,F,FFFFFFFF:F::FFFFFFFF,FFF:FFFFFFFFFF:FFFFFFFFFFFFFFFFFFFFFFFFFFFFFF,FFFF:F,:FF,FFFFFF,FFF:FFF,:F:F:FF,F:FFFFFF:FFFFFFFFFF::FFF
@A00920:152:HGHKKDRXX:2:2108:10321:20243 2:N:0:CGCGTTCA+CTAAGCCT
GGACTACTCGGGTATCTAATCCCGTTTGCTCCCCTGGCTTTCGCTCCTCAGCGTCAATGCCGGTCCAGGATGCCGCCTTCGCCACCGGTGTTCCTCCAGATATCTACGCATTTCACCGCTACACCTGGAATTCCGCATCCCTCTCCCGGATTCAAGCCATCCAGTATCGGATGCAGTTCCCAAGTTGAGCCTGGGGATTTCACATCCGACTTAGTTGGCCACCTACGAGCCCTTTACGCCCAGTCACTCC
+
FFFFFFFFFFFFFFFFF:FFFFFFFF:FFFFFFFFFFFFFFFFFFFFFFFFFFFF:FFFFFFFFFFFFFFFFFFFFFFFFFFFFFFFFFFFFFFFFFFFFFF:FFFFFFFFFFFFFFFFFFFFFFFFFFF,FFFFFFFFFFFFFFF:FFFFFFFFFFFFFFFFFFFFFFFFFFFFFFFFFFFFFFFFFFFFFFFFFFFFFF:FFFFFF:FFF:FF:FFFFFFFFF:F:FFFFFFFFFFFFFFFF:FFFFF
@A00920:152:HGHKKDRXX:2:2108:10682:20369 2:N:0:CGCGTTCA+CTAAGCCT
GGACTACACGGGTTTCTAATCCTGTTTGCTCCCCACGCTTTCGCTCTTCAGCGTCAGTATCGGCCCAGAGTGCTGCCTTCGCCGTTGGTGTTCCTCCTGATATCTGCGCATTTCACCGCTACACCAGGAATTCCACACTCCTCTACCGAACTCGAGTCACAGCAGTATCGACTGGCGTCCCAAGGTTGAGCCTTGGATTTTCACAGTCGACTTACTGAACCGCCTAGGAGCCCTTTACGCCCAATAAATC
+
FFFFFFFFFFFFFFFFFFFFFFFFFFFFF:FFFFFFFFFFFFFFFFFFFFFFFFFFFFFFFFFFFFFFF:FFFFFFFFFFFFFFFF,FFFFFFFFFFFFFFFFFFFFFFFFFFFFFFFFFFFFFFFFFFFFFFFFFFFFFFFF:FFFFFFFFFFFFFFFFFF,F:FFFFFFF,F,FFFFFFFF:F,FF:FFFFFFF:F:FFFFFFF,:FF:F:FF:,,F::,FFFFFFF:F:FFFF:F,FFFF:FFFF,,
@A00920:152:HGHKKDRXX:2:2108:9263:20447 2:N:0:CGCGTTCA+CTAAGCCT
GGACTACCGGGGTTTCTAATCCTGTTCGCTCCCCACGCTTTCGCTCCTCAGCGTCAGTATCGGCCCAGAGACCCGCCTTCGCCACCGGTGTTCCTCCTGATATCTGCGCATTTCACCGCTACACCAGGAATTCCAGTCTCCCCTGCCGAACTCCAGTGATGCCCGTATCGACCGCACGCCCACAGTTAAGCTGTAGGTTTTCACGGCCGACGCGACACACCGCCTACGAGCTCTTTACGCCCAATAATTC
+
FFFFFFF:FFFFF:FFFFFFFFFFFFFFFFFFFFFFFFFFFFFF,FFFFFFFFFFFFFFFF:FFFFFF::FFFFFFFFFFFFFFFFFFFFFFFFFFF,FFFFFFFFFFFFFFFFFFFFFFFFFF:FFFFFFFF,F:FF:FF,FF:FFF,FFFFFFFFFF,FFFFFF:,:FFFFFF:FF,FFFF,FFFFFFF:F,,F:,FFFFFF,FF:FFFFFFFFF:FFFFF,FFFF,FFFFFFF:F,F:F:FFFFFFF
@A00920:152:HGHKKDRXX:2:2108:2672:20556 2:N:0:CGCGTTCA+CTAAGCCT
GGACTACCAGGGTTTCTAATCCGGTTCGCTCCCCATGCTTTCGCGCCTCAGCGTCAGATGCAGTCTAGAAAGCCGCTTTCGCCTCTGGTGTTCCTCCCGGTATCTACGCATTTCACTGCTACACCGGGAATTCCGCCACCCTCTACCGCACTCCAGATCGCCAGTATCCAATGCAGTTCCCAGGTTGAGCCCAGGGCTTTCACATCAGACTTAACGAACCACCTACGCACGCTTTACGCCCAGTAATTCC
+
FFFFFFFFFFFFFFFFFFFFFFFFFFFFFFFFFFFFFFFFFFFFFFFFFFFFFFFFFFFFFFFFFFFFFFFFFFFFFFFFFFFFFFFFFFFFFFFFFFFFF:FFFFFFFFFFFFFFFFFFFFFFFFFF,:FFFFFFFFFFFFFFFFFFFFFFFFFFFFFFFFFFFFFFFFFFFFFFFFFFFFFFFFFFFFFFFFFFFFFFFFFFFFFFFF:FFFFFFFFFFFFFFFFFFFFFFFFFFFFFFFFFF,FFFF
@A00920:152:HGHKKDRXX:2:2108:16034:20588 2:N:0:CGCGTTCA+CTAAGCCT
GGACTACAGGGGTATCTAATCCTGTTTGCTCCCCACGCTTTCGTGCCTCAGTGTCAGTGCTGGTCCAGATGGCCGCCTTCGCCACGGATGTTCCTCCCGATCTCTACGCATTTCACTGCTACACCGGGAATTCCGCCATCCTCTACCGCACTCCAGTGATCCAGTTTCCAATGCCATTCCCAGGTTGAGCCCAGGGCTTTCACATCAGACTTAAACCACCACCTACGCACGCTTTACGCCCAGTAATTCC
+
FFFFFFFFFFFFFFFFFFFFFFFFFFFFFFFFFFFFFFFFFFFFFFFFFFFFFFFFFFFFFFFFFFFFFFFFFFFFFFFFFFFFFFFFFFFFFFFFFFFF:FFFFFFFFFFFFFFFFFFFFFFFFFFFFFFFFF:FF:FFFFFFFFFFFFFFFFFFFFFFFFFFFFFFFFFFFFFFFFF:FFFFFFFFFFFFFFFFFFFFFF:FFFFFFF:FFFFFFFFFF:FFFF:,FFFFFFF:,FFFFFFFFFFFFF
@A00920:152:HGHKKDRXX:2:2108:9281:20979 2:N:0:CGCGTTCA+CTAAGCCT
GGACTACTAGGGTTTCTAATCCTGTTTGCTCCCCTAGCTTTCGCGCCTCAGCGTCAGGAACCGTCCAGAAAGTCGCCTTCGCCACTGGTGTTCTTCCTAATATCTACGCATTCCACCGCTACACTAGGAATTCCACTTACCTCTCCGGTCCTCAAGACACGCAGTATCAGAAGCATGCTCGAGGTTGAGCCCCGAGATTTCACTACCGACTTACGATTCCGCCTACGAGCCCTTTACGCCCAGTAATTCC
+
FFFFFFFFFFFFFFFFFFFFFFFFFFFFFFFFFFFFFFFFFFFF,FFFFFFFFFFFFFF:F,FFFFFF:F:F:FFFFFFFFFFFF,FFFFFFFFFFF,FFFFFFFFFFFFFF:FFFFFFFFFFFFFFFFFFFFFFF,,,FFFFF,F,FF,FFF,FFFF,F,FFFF,FF,FFFFFF,,:,F:,F:FF,FFFF:FF:F,FFFFFF,,FF:FFFFF,F:,,FFF:FF::F,F:FFFFFFFFFFFFFF,FFFFF
@A00920:152:HGHKKDRXX:2:2108:32823:21480 2:N:0:CGCGTTCA+CTAAGCCT
GGACTACTAGGGTTTCTAATCCTGTTTGCTCCCCACGCTTTCGCACCTCAGTGTCAGTATCAGTCCAGGTGGTCGCCTTCGCCACTGGTGTTCCTTCCTATATCTACGCATTTCACCGCTACACAGGAAATTCCACCACCCTCTACCGTACTCTAGCTTGCCAGTTTTGGGTGCAGTTCCCAGGTTGAGCCCGGGGCTTTCACATCCAACTTAACAAACCACCTACGCGCGCTTTACGCCCAGTAATTCC
+
FFFFFFFFFFFFFF:FFFFFFFFFFFFFFFFFFFFFFFFFFFFFFF:FFFFFFFFFFF:FFFFFF,FFFFFFFFFFFF::,FF:F:FF:FFF,:F:FF:,F,FFF:FFF:FFFF:,FF,FF:,,FFFF:,FF,FF:F::FFF,FF,:FF:FF::FFFFFFF,FFF:FFFF,FF,FFFF:,F:FFF:F,F:,:FFFF,,,,,,:,:,,,,FFF,,,FFF:,F,F,F::FFF:F:,F,:FF,FFFF,,:F,F
@A00920:152:HGHKKDRXX:2:2108:3884:21652 2:N:0:CGCGTTCA+CTAAGCCT
GGACTACTAGGGTATCTAATCCCGTTTGCTCCCCTGGCTTTCGCGCCTCAGCGTCAATACCGGTCCAGGATGCCGCCTTCGCCACCGATGTTCCTCCAGATATCTACGCATTTCACCGCTACACCTGGAATTCCACATCCCTCTCCCGGATTCGAGCCTGCCAGTCTCGGACGCAGTTCCCGGGTTGAGCCCGGGGATTTCACGGTCGACGTAGCAGGCCGCCTACGCGCCCTTTACGCCCAGTAATTCC
+
FFFFFFFFFFFFFF:FFF:FFFFF:FFFFFFFFFFFFFFFFFFFFFFFFFFFFFFFF,:FFFF:FFFFFFFFFFFFFFFFFFFFFFFFFF,:FFFFFFFFFFFFF:FFF:F,FF,FFFFFFF:FFFFF,F,FFFFFFFFFFFFFFFFFFFFFFFFFFFFFFFFFFFFFFF,FFFFFFFF:FF:FFF,FFFFFFFFFFFFFF,FF,FF:,F,F,,FFFFFFFFFFFFFFFFFFFF,,,FFFFFFF:FFFFF
@A00920:152:HGHKKDRXX:2:2108:29478:21731 2:N:0:CGCGTTCA+CTAAGCCT
GGACTACAGGGGTATCTAATCCTGTTTGCTACCCACGCTTTCGTGTCTCAGCGTCAGTAATGGTCCAGCAAGCTGTCTACACCACAGGTGTTCCTCCTGATATCTACGCATTTCACCGCTACACCAGGAATTCCGCTTACCTCTCCCATACTCCAGCATCCCAGTTTCCGACGCACCCTCCCGGTTGAGCCGGGAGATTTCACACCAGACTTGGAACACCGCCTACGCACTCTTTACGCCCAGTAACTCC
+
FFFFFFFFFFFFFF:FFFFFFFFFFFFFFFFFFFFFFFF,:FFFFFFFFFFFFFFFFF:FFFFFFFFFFFFFFFFFFFF:FFFFFFFFFFFFFFFFFFFFFFFFFFFFFFFFFFFFFFFFFFFFFFFFFFFFFFFFFFFFFFFFFFFFFFFFFFFFFF:FFFFFFFFFFFFFFFFFFFFFF:FFFFFFFFFFFFFFFFFFFFFFFFFFFFFFFFFFFFFFFFFFFFFFFFFFFFFFF:FFFFFF::FFFF
@A00920:152:HGHKKDRXX:2:2108:21142:22138 2:N:0:CGCGTTCA+CTAAGCCT
GGACTACAGGGGTATCTAATCCCGTTTGCTCCCCACGCTTTCGTACCTCAGCGTCAGGTGTGACCCAGAAAGCCGCCTTCGCTACTGATGTTCCTCCCAATATCTACGCATTTCACCGCTACACTGGGAATTCCGCTTTCCTCTATCACCCTCTAGCAGACCAGTATCGAGTGCATCTCTGGGGTTGAGCCCCAGGCTTTAACATTCGACTTAATCCGCCGCCTACGTACGCTTTACGCCCAGTAATTCC
+
FFFFFFFFFFFFF:FFFFFFFFFF:FFFFFFFFFFFFFFFFFF:FFFFFFFFFFF:FFFFFFFFFFFFFFFFFFFFFFFFFFF,FFFFFFFFFFFFFFFFF,FFFFFFFFFFFF,FFFFF,FFF:FFF,FFFFFFFF:FFFFFFFFFFFFFFFFFFFFFFFF,:FFFFFFF:FF:FFFF:,FFFFF:FFFFFFFFFFFFFFFFF,FF::F:FFFFFFFFFFFFF,FFFFFFF:FFFFFFFFFF,FFFFFF
@A00920:152:HGHKKDRXX:2:2108:25816:22185 2:N:0:CGCGTTCA+CTAAGCCT
GGACTACTCGGGTTTCTAATCCCGTTCGCTCCCCTAGCTTTCGCGTCTGAGCGTCAGAACCGGTCCAGGTAGCCGCCTTCGCCACCGGTGTTCCTCCCAATATCTACGCATTTCACCGCTACACTGGGAATTCCGCTACCCCCTCCCGGCCTCGAGCCCGGCAGTTTCAAAGGCAGTTCCTCAGTTGAGCCGAGGGATTTCACCTTTGACTTACCGGGCCGCCTACGCGCCCTTTACGCCCAATAATTCC
+
FFFFFFFFFFFFFFFFFFFFFFFFFFFFFFFFFFFFFFFFFFFFFFFFFFFFFFFFFFFFFFFFFFFFFFFFFFFFFFFFFFFFFFFFFFFFFFFFFFFFFFFFFFFFFFFFFFFFFFFFFFFFFFFFFFFFFFFFFFFFF,FFFF:FFFFF:FFFFF:FFFFFFFFFFF:FFFFFFFFFFFFFFFFFFFFFFFFFFFFFFFFFF,FFFFFFF:FFF:FFFFFFFFF:FFFFFFFFFFFFFFFFFF,FF:
@A00920:152:HGHKKDRXX:2:2108:4634:22326 2:N:0:CGCGTTCA+CTAAGCCT
GGACTACCCGGGTATCTAATCCTGTTTGCTCCCCACGCTTTCGCACCTCAGCGTCAGTAATGGACCAGTGAGCCGCCTTCGCCACTGGTGTTCCTCCGAATATCTACGAATTTCACCTCTACACTCGGAATTCCACTCACCTCTTCCATACTCTAGATCGACAGTATCAAAGGCAGTTCCAGAGTTGAGCTCTGGGATTTCACCCCTGACTGATCGATCCGCCTACGTGCGCTTTACGCCCAGTAATTCC
+
FFFFF,FFFFFFF:FFFF:FFFFFFFFFFFFFFFFFFFFFFFFFFFFFFFFFF:FFFF:FFFFFFFFF:FFFFFFFF:FFFFF,FFFF:FFFFFFFFFFFF:FF:FFFFFF,FF,FFFFFFFFFFFFF,FFFFFFFFFFFFF:,FFFFFFF,FF,FFFFFFFFF::FFFFFFF:FFFFFF:FFFFFFFFFFFFFFFFFFFFFFFFF:F::FFFFFFFFFFFFFFFFFFFFFFFF,,,FF:FFF:FFFFF:
@A00920:152:HGHKKDRXX:2:2108:32606:23484 2:N:0:CGCGTTCA+CTAAGCCT
GGACTACTCGGGTTTCTAATCCTGTTTGCTCCCCACGCTTTCGTGCCTCAGTGTCAGTGCTGGTCCAGGCAGTCGCCTTCGCCACAGATGTTCCTCCCGATCTCTACGCATTTCACTGCTACACCGGGAATTCCACTGCCCTCTACCGCACTCTAGCCCGCCAGTATCCAATGCCATTCCCAGGTTGAGCCCAGGGCTTTCACAACAGACTTAACGAACCACCTACGCACGCTTTAAGCCCAGTAATTCC
+
FFFFFFFF,FFFF,FFFFFFFFFFFFFFFFFFFF,FFFFFFFFF:FFFFFFFFFFF:FFFFFFFFFFF:FFFFFFFFFF,FFFFFFFFFFFFFFFFF,FFFFFFFFFFF:FFFFFFFFFFFFFFFFF:FFFFFFFFF:FFFFFFFFFFFF,FFFFFFFFFF:FFFFFFFFFFF,FFFFFFFFFFF,FF,FFFFFFFFFFFF:FF,FFFFFF::FFFFFF:,FFFF,FF:FFFFFFF,FF,F:,FFFFFFF
@A00920:152:HGHKKDRXX:2:2108:9272:23657 2:N:0:CGCGTTCA+CTAAGCCT
GGACTACTGGGGTATCTAATCCTGTTTGCTCCCCACGCTTTCGTGCCTCAGTGTCAGTGCTGGTCCAGATGGCCGCCTTCGCCACGGATGTTCCTCCCGATCTCTACGCATTTCACTGCTACACCGGGAATTCCGCCATCCTCTACCGCACTCTAGCCCGCCAGTATCCAGTGCCATTCCCAGGTTGAGCCCAGGGCTTTCACATCAGACTTAACGAACCACCTAAGCACGCTTTACGCCCAGTAATTCC
+
FFFFFFFFF:FF,FFFFFFFFFFFFFFFFFFFFFF:FFFFF:FFFFFFFFFFFFF::FFFFFFFF,FFFFFFFFF,FFFFFFFFFFFFFFF,FF:F:FFFFFFF:F::FFFFFFFFFF:FFFF,FFFFFF,FFFFFFFFF:F,FF::FFFF,FFF:F::F,F:FFFF,FFFFF,FFFF,FFFFF:F:F:FFF:F:FFFFFFFFF:FFFFFFFFFFFFFF,,F::F,F:,F:FFFFF::,FF:::FFFFFF
@A00920:152:HGHKKDRXX:2:2108:30074:23891 2:N:0:CGCGTTCA+CTAAGCCT
GGACTACTAGGGTTTCTAATCCCGTTTGCTACCCACGCTTTCGTGCCTGAGCGTCAGGAACAAGCCAGTCACCTGCCTACGCCATCGGTGTTCCTCCCTATATCTACGGATTTCACTCCTACACAGGGAATTCCAGTGACCTCTCTTGTCCTCTAGCTTTGCAGTTCAAATAATGTGAGTATGGTTGAGCCACACGATTTCACTATCTGCTTACAATGCCGCCTACGCAACTCTTTACGCCCAGTAATTC
+
FFFFFFFFFFF:,FFFFFFFFFFFFFFFFFFFFFFFFFFFFFFFFF:FFFFFFFFFFFFFFFFFFFFFFFFFFFFFFFFFFFFFFFFFFFFFFF:FFFFFFFFFFFFFFFFFFFFFFFFFFFFF,FFFF:FFFFF::FFFFFFFFFFFFFFFFFFFFFFFFFFFFFFFF:FFF:FFFFFFFFFFFFFFFFF:::FFFFFFFFFFFF:FF:FF:FF:FFFFF,F:,:FFFFFFF:FFFFFFF:FFFF:FF,
@A00920:152:HGHKKDRXX:2:2108:26223:24862 2:N:0:CGCGTTCA+CTAAGCCT
GGACTACCAGGGTATCTAATCCTGTTTGCTCCCCACGCTTTCGCGCCTCAGCGTCAGTCTCGGGCCAGTGAGCCGCCTTCGCTTCTGGTGTTCCTGCGAATATCTACGCATTTCACCACTACACCGGGAATTCCACTACCCTCTCCTGCCTTCGAGTCGATCAGTATCGCGTGACCCTCCCCAGTTGAGCCGGGGGCTTTCACACGCGACTTGAACGACCGCCTGCGCGCTCTTTACGCCCAGTAAATCC
+
FFFFFFFFFFFFFFFFFFFFFFFFFFFFFFFFFFFFFFFFFFFFFFFFFFFFFFFFFFFF:FFFFF:FFFFFF:FFFFFFFFFFFFFFFFFFFFFFFFF,F,FFFFFFFFFFFF,F::FFFFFFF:FFFF,FFFFFF,FFFFFF:FFFFFFFFFFF,FFF:,FFFFFF:FFFFFFF,FFFFFFFFFFFFFFFFFFF:FFFFFF:FF:FFFFFF:FFFFFFF:FFFFF:FF:FFFFFFFFFFFFFFFFFFF
@A00920:152:HGHKKDRXX:2:2108:5692:25034 2:N:0:CGCGTTCA+CTAAGCCT
GGACTACACGGGTTTCTAATCCTGTTCGCTCCCCACGCTTTCGTGCCTGAGCGTCAGTACCCGTCCAGCTATCTGCCTACGCATTAGGTATTCCTCGTGATATTTACGCATTTCACCGCTACACCACGAATTCTGATAGCCTCTCCGGGACTCAAGACGTGCAGTATCAAGGGCAGTTCACCGGTTAGGCCGGTGGCTTTCACCCCTGACTTACACGCCCGCCTGCGCACCCTTTACACCCAGTGATTCC
+
FF:FFFFFFFFF:,FFFFFFFFFF:FFFFFFFFFFFFFFFFFFFFFFFFFFFFFF,FFFFFFFFFF:FFFFFFFFFFF,FFF,FFFFFFF::FF:FFFFFF,,FFFFFFFF:FF:FFFFF:FFF:FFF,FFFFFFFFFFFFFFFFFFFFFF:F,FFFFFFFFFF,FFF,FFFFF,FF:FFFFF,:FFFFFFFFFFFF,FFFFFFFFFFFF,FFFFFFFFFFFFF:FFF,:FFFFFFF:FFFFFFFF::FF
@A00920:152:HGHKKDRXX:2:2108:4200:25300 2:N:0:CGCGTTCA+CTAAGCCT
GGACTACCAGGGTTTCTAATCCTGTTTGCTCCCCACGCTTTCGTGCCTCAGTGTCAGTGCTGGTCCAGGCAGTCGCCTTCGCCACAGATGTTCCTCCCGATCTCTACGCATTTCACTGCTACACCGGGAATTCCACTGCCCTCTACCGCACTCTAGCCCGCCAGTATCCAATGCCATTCCCAGGTTGAGCCCAGGGCTTTCACATCAGACTTAACGAACCACCTACGCACGCTTTACGCCCAGTAATTCC
+
FFFFFFFFFFFFFFFFFFFFFFFFFFFFFFFFFFFFFF:FFFFFFFFFFFFFFFFFFFFFFFFFFFFFFFFFFFFFFFFFFFFFF:FFFFFFFFFFFFFFFFFFFFFFFFFFFFFFFFFF:FFFFFFFFFFFFFFFFFFFFFFFFFFF:FFFFFFFFFFFFFFFF:FFFFFF,FFFFFFFFFF:,FFFFFFFFFFFFFFFFFFFFFFFFFF:FFF,F:F,FFFFF:FFFFFFFF:FFFFFF:FFF:FFFF
@A00920:152:HGHKKDRXX:2:2108:11125:25300 2:N:0:CGCGTTCA+CTAAGCCT
GGACTACTCGGGTTTCTAATCCTGTTTGCTCCCCACGCTTTCGCACCTCAGCGTCAATACCTGTCCAGCGAGTCGCCTTCGCCACTGGTGTTCTTCCGAATATCTACGAATTTCACCTCTACACTCGGAATTCCACTCGCCTCTCCAGGATTCTAGTCCGCCAGTTTCAAGGGCAGTTCCGGAGTTGAGCTCCGGGATTTCACCCCTGACTTAATGGACCGCCTACGCGCGCTTTACGCCCAGTAATTCC
+
FFFFFFF:FFFFFFFFFFFF:FFFFFFFFFFFFFFFFFFFFFFFFFFFFFFFFFFFFFFFFFFFFFFFFFFFFFFFFFFFFFFFFFFFFFFFFFFFFFFFFFFFFFFFFFFFFFFFFFFF::FFFFFFFFFFFFFFFFFFFFFFFFFFFFFFFFFFFFFFFFFFFFFFFFFFFFFFFFFFFFFFFFFFFFFFFFFFFFFFFFF:FFFFFFFFFFFFFF,F:FFFFFFFFFFFFFFF,FFFFFFFFFFFFF
@A00920:152:HGHKKDRXX:2:2108:7600:25551 2:N:0:CGCGTTCA+CTAAGCCT
GGACTACACGGGTTTCTAATCCTGTTGGCTACCCACGCTTTCGCACCTCAGCGTCAGGAAAGGCCCAGAGAGCCGCCTTCGCAACTGGTGTTCCTCCCGATATCTGCGCATTCCACCGCTACACCGGGAATTCCACTCTCCTCTACCTTCCTCAAGTCCGCCAGTATCGGATGCAGTTTCTGGGTTGAGCCCAGAGATTTCACATCCGACTTAACGGACCGCCTACGTGCGCTTTACGCCCAATGATTCC
+
FFFFFFFFFFFFF:FFFFFFFFFFFFFFFF,FFFF,FFF,FFFFFFFFFFFFFFFFFF:F::FFF:FFF,FFFFFFFFFFFF,FFFFFFFFFF:FFF:,F::FFFFFFFFFFFF::FFFF,FFF,,FFFFFFFF:FFFFF,,F:,F:,,FFFFFF::FFFFFFFFFF:FF:,:FF:::FFFFFF,FF,:FFFFF::F:,F,F:,F:FF,F:F,FFF,FFF:,F:,F:,FFFF,F:FFFFFF:F:FFFF,F
@A00920:152:HGHKKDRXX:2:2108:22372:26490 2:N:0:CGCGTTCA+CTAAGCCT
GGACTACTCGGGTTTCTAATCCCGTTCGCTACCCTGGCTTTCGCGGCTCAGCGTCAGGTGCAGCCCAGGGCGCCGCCTTCGCCTCTGGTGTTCCTCCGGATCTCTACGCATTTCACCACTCCACCCGGAATTCCACGCCCCTCTGCTGCCCTCTAGCTGTCCAGTTTCGAACGGCCTCTCCCGGTTGAGCCGGGAGCTTTCACGTCCGACTTGAACAGCCGCCTGCCCGCGCTTTACGCCCAGTAAATCC
+
FFFFFFFFFFFFFFFFFFFFFFFFFF:FFFFFFFFFFFFFFFFFFFFFFFFFFFFFFFFFFFFFFFFFFFFFFFFFFFFFFFFFFFFFFFFFFFFFFFFFFFFFF:FFFFFFFFFFFFFFFFFFFFFFFFFFFFFFFFFFFFFFFFFFFFFFFFFFFFFFFFFFFFFFFFFFFFFFFFFFFFFF,FFFFFFFFFFFF:FFFFFFFFF:FFFFFFFFF::FFFFFFFFFFFFFFFFFFFFFF:FFFFFFFF
@A00920:152:HGHKKDRXX:2:2108:31928:26944 2:N:0:CGCGTTCA+CTAAGCCT
GGACTACTGGGGTATCTAATCCTGTTTGCTCCCCACGCTTTCGTGCATGAGCGTCAGTGTTATCCCAGGGGGCTGCCTTCGCCATCGGTATTCCTCCACATATCTACGCATTTCACTGCTACACGTGGAATTCTACCCCCCTCTGACACACTCTAGCCGTGCAGTCACAAATGCAGTTCCCAGGTTAAGCCCGGGGATTTCACAACCGACTTGAACAGCCACCTACACACGCTTTACGCCCAGTAAATCC
+
FFFFFFF:FFFFF:FFFFFFFFFFFFFFFFFFFFFFFFFFFFFFFFFFFFFFFFFFFFFFFFFFFFFF:F:FFFFFFFFFFFFFFFFFF,FFFFFFFF,FFFFFFFFFFFFFFFFFFFFFFFFF:FFFFFFFFFFF,FFFFFFFFFFFFFFFFFFFFFFFFFFFFFFFFFF:FFF:FF,FFF:FFFFFFFFFFFFFFFFFFFFFFF,:FFFFFFFF:,FF,FFFFF:FFF:FFFFFFFFFFFFFFF:FFF
@A00920:152:HGHKKDRXX:2:2108:3152:27524 2:N:0:CGCGTTCA+CTAAGCCT
GGACTACTGGGGTATCTAATCCTGTTTGCTCCCCACGCTTTCGCACCTCAGCGTCAATACCAGTCCAGTGAGCCGCCTTCGCCACTGGTGTTCTTCCGAATATCTACGAATTTCACCTCTACACTCGGAATTCCACTCACCTCTCCTGGATTCAAGCGATGCAGTCTTAAAGGCAATTCCGGAGTTGAGCTCCGGGCTTTCACCTCTAACTTACAAAGCCGCCTACGTGCGCTTTACGCCCAGTAATTCC
+
FFFFFFFFFFFFFFFFF:FFFFFFFFFFFFFFFFFFFFFFFFFFFFFFFFFFFFFFFF:FFFFFF:FFFFF:FFFFFFFFFFFFFFFFFFF,FFFFFFFFF:FFFFFFFFFF:FFFFFFFFFFFFFFFFFFFFFF,,FFFFFFF:F:FFFFFFFFFFFFFFFFFFFFFFFFFFFFFFF:FFFFFFFFFFFFFF:FFFFFFFFFFFFFF,FFFFFFFFFF:FFFF::F:FFFFFF:FFFFFFFFFF,FF:F
@A00920:152:HGHKKDRXX:2:2108:6831:27790 2:N:0:CGCGTTCA+CTAAGCCT
GGACTACCAGGGTTTCTAATCCTGTTTGCTACCCACGCTTTCGCTCCTCAGCGTCAGTTACGGCCCAGAGCGGCGCCTTCGCCACTGGTGTTCCTCCTGATATCTGCGCATTTCACCGCTACACCAGGAATTCCCCGCTCCCCTACCGTACTCAAGTCACAGCAGTATCGGGTGGCGTCTCTGGGTTGAGCCCAGAGTTTTCACACCCGACTTACTGAACCGCCTACGAGCTCTTTACGCCCAATAAATC
+
FFFFFFFFFFFFFFFFFFFFFFFFFFFFFFFFFFFFFFFFFFFFFFFFFFFFFFFFFFF:FFFFFFF:FFFFFFFFFFFFFFFFFFFFFFFFFFFFFFFFFFFFFFFFFFFFFFFFFFFFFFFFFFFFFFFFFFFFF:F:FFFFFFFFF:FFFFFFF,F:FF,FFFFF:,FFFFF,FFFFF:FFFFFF:F:FFFFFF,FFFFFF,FF:F:FFFF:FFFFFFFF,FFFFFFFF,:FF,F::F:F,FFF:::
@A00920:152:HGHKKDRXX:2:2108:24261:28103 2:N:0:CGCGTTCA+CTAAGCCT
GGACTACAGGGGTTTCTAATCCTGTTCGCTCCCCACGCTTTCGCGTCTCAGCGTCAGTACCGTCCCAGAGAGCTGCCTTCGCCATAGGTGTTCTTCCTGATATCTGCGCATTTCACCGCTACACCAGGAATTCCACTCTCCTCTTCCGCTCTCAAGCAACGCAGTATCGAACGCACATCCCAGGTTGAGCCCGGGGCTTTCACGCCCGACTAACGTCACCGCCTACGCGCCCTTTACGCCCAATAAATCC
+
FF:FFFFFFFFFFFFFF:FFFFFFFFFFFFFFFFFFFFFFFFFFFFFFF:FFFFFFFFFFFFFFFFFF:FFF:FFFFFFFFFFFFFFFFFFFFFFFFFFFFFF:FFFFFFFFFFFFFFFFFFFFFFFFFFFFFFFFFFFFFFFFFFFFFFFFFFFFFFFFFFFFFFFFFFFF:F:FFFFFFFFFFFFFFFFFFFFFFFFFFFFFFFFFFFF::FFFF:FFFFFF:FFFFFFFFFFFFFFFFFFFFFFFFF
@A00920:152:HGHKKDRXX:2:2108:23312:28369 2:N:0:CGCGTTCA+CTAAGCCT
GGACTACTGGGGTATCTAATCCTGTTTGCTCCCCACGCTTTCGCACCTCAGTGTCAGTATCAGTCCAGGTGGTCGCCTTCGCCACTGGTGTTCCTTCCTATATCTACGCATTTCACCGCTACACAGGAAATTCCACCACCCTCTACCGTACTCTAGCTTGCCAGTTTTGGATGCAGTTCCCAGGTTGAGCCCGGGGCTTTCACATCCAACTTAACAAACCACCTACGCGCGCTTTACGCCCAGTAATTCC
+
FFFFFFFFFFFFFFFFFFFFFFFFFFFFFFFFFFFFFFFFFFFFFFFFFFFFFFFFFFFFFFFFF::FFFFFFFFFFFFFFFFFFF:FFFF:F:,FFFF,F::FF,FFFFFFFF:FFFFFFFFFFFFFFFFFFFFFFFFFFFFFF:FFFFF:FFFFFFFFFF:FF:,FFFFFFF,FFFFFF:FF,FFFFF:FFFFFF:FFFFFFFFFF,FF:F,FF,FF:F,FF,,FFF:F:FFFFFF:F:FF:FFFFF:
@A00920:152:HGHKKDRXX:2:2108:22742:28823 2:N:0:CGCGTTCA+CTAAGCCT
GGACTACTAGGGTTTCTAATCCTGTTTGCTCCCCACGCTTTCGCGGATGAGTGTCAGAACTGGCCCAGCGAGCCGCCTTCGCCACCGGTGTTCTTCCTGATATCTACGCATTCCACCGCTACACCAGGAATTCCGCTCGCCTCTACCAGTCTCCAGTCTTTCAGTATCCTCTGCACATCCGGAGTTGAGCTCCGGGATTTCACAAAGGACTTAAAAAACCACCTGCCCGCGCTTTACGCCCAGTAATTCC
+
FF:FFFFFFFFFFFFFFFFFFFFF:FFFFFFFFFFFFFFFFFFFFFFFFFFFFFFFFFFFFFFFFFFFFFFFFFFFFFFFFFFFFFFFFFFFFFFFFFFFF:FFFFFFFFFFFFFFFFFFFFFFFFFFFF,FFFFFFFFFFFFFFFFFFFFFFFF:FFFFFFF:FFFFFFFFFFF:FFFFFFFFFF,FFFFFFFFFFFFFFFFF::F:,FFFFF,FFFF,FF:FFFFFFFFFFFF,:FFFFFF:FFFFFF
@A00920:152:HGHKKDRXX:2:2108:20627:30326 2:N:0:CGCGTTCA+CTAAGCCT
GGACTACTAGGGTATCTAATCCGTTTTGCTCCCCACGCTTTCGAGCCTTAGCGTCAGTAAAGGTCCAAAGAGGTGCCTTCGCTATTGGTGTTCCTCCTGATATCAACGCATTTAACCGCTCCACCAGGAATTCCCCTCTTCCCTACCTTACTCAATCAACCCAGTATCACCTGCAGTTTTTCGATTGAATCGAAAGATTTAACAGGTGACTTAAGAAGACGCCTACGCATCTCTTTACGCCCAGTAAATC
+
,FFFFFFFFFF,FFFFFFFFFFFF:FFFFFFFFF:FFF:FFFFFFF:FFFFFFFFFFF:FFF:FFFFFFF,FFFFFFF,FFFF,FFFF:F:FFFFFFF::,FFFFFFFFFFFFFFFFFF,FFFFFFFFFFF:FFF,FFF:FF:FFFF:F:F:FFF:FFF::,F:FF::FFF:FFFFF:FF:F:FF,:F:F:FFFFFFF:FF,:FFFFFFF::FFFFFF:F,F::::,FF,:FFF:FF,FFF:FFF,:FFF
@A00920:152:HGHKKDRXX:2:2108:30282:30514 2:N:0:CGCGTTCA+CTAAGCCT
GGACTACTCGGGTATCTAATCCTGTTTGCTCCCCTGGCTTTCGGGTCTCAGCGTCAGGATCGGCCCAGTCGGCCGCCTTCGCCACTGGTGTTCCTCCGGATATCTGTCCATTTCACCGGTACACCCGGAATTCCACCGACCTCTACCGTCCTCAAGTTCCCCAGTATCGGATGCAATTCCACGGTTGAGCCGTGGGATTTCACATCCGACTTAAGGAACCGCCTACACCCGCTTTACGCCCAGTGAATCC
+
FFFFFFFFFFFFFFFFFFFFFFFFFFFFFFFFFFFFFFFFFFFFFFFFFFFFFFFFFFFFFFFFF:FFFFFFFFFFFFFFFFFFFFFFFFFFFFFFFFFF,F:FFFFFFFFFFFFFFFFFFFFFFFFFFF:FFFFFFFF:F:FFF:FFFFFFFFFFFFFFFF:::FFFFFFFFFFFFFFFFFFFFFFFFFFFFFFFFFFFFFFFFFFFFFFFFFFFFFFFFFFFF:FFFFFFFFFFFFFFFFFFFFFFFF
@A00920:152:HGHKKDRXX:2:2108:17526:31219 2:N:0:CGCGTTCA+CTAAGCCT
GGACTACTCGGGTATCTAATCCTGTTTGCTCCCCACGCTTTCGTGCCTCAGTGTCAGTGCTGGTCCAGGTAGTCGCCTTCGCCACGGATGTTCCTCCCGATATCTACGCATTTCACTGCTACACCGGGAATTCCACTACCCTCTACCGCACTCCAGTCAGCCAGTTTCCAATGCCATTCCCAGGTTGAGCCCAGGGCTTTCACATCAGACTTAACAAACCACCTACGCACGCTTTACGCCCAGTAATTCC
+
FFFFFFFFFFFFFFFFFFFFFFFFFFFFFFFFFFFFFFF:FFFFFF:FFFFFFFFFFFFFFFFFFF:FFFFFFFFFFFFFFFFFFFFFFFFFFFFFF:FF,FFFFFFFFFFFFFFFFFFFFF:FFFFFF,FFFFFFFFFFFFFFFFFFFFFFFFFFFFFFFFFFFFFFFFFFFFF,:FFFF:FFFFFFFFFFFFFFFFFFFFFFFFFFFFFFFFFFFFFFFFFFFFFFFFFF,FFFFFFFFFFF,,FFFF
@A00920:152:HGHKKDRXX:2:2108:11496:31485 2:N:0:CGCGTTCA+CTAAGCCT
GGACTACTGGGGTATCTAATCCTGTTTGCTCCCCACGCTTTCGTGCCTCAGTGTCAGTGCTGGTCCAGATGGCCGCCTTCGCCACGGATGTTCCTCCCGATCTCTACGCATTTCACTGCTACACCGGGAATTCCGCCATCCTCTACCGCACTCTAGCCCGCCAGTATCCAGTGCCATTCCCAGGTTGAGCCCAGGGCTTTCACATCAGACTTAACGAACCACCTACGCACGCTTTACGCCCAGTAATTCC
+
FFFFFFFFFFFFFFFFFFFFFFFFFFFFFFFFFFFFFFFFFFFFF::FF:FFFFFFFFFFFFFFFF:FFFFFFFFFFFFFFFFFFFFFFFFFFFFFFFFF,FFFFF:FF:FFFFFFFFFFFFFFFFFFFFFFFFFFFFFFFFFFFFFFF:FFFFFFFFFFFFFFFFF:F:FFFFFFFFFFFFFFFFFFFFFFFFFFFFFFFFFFFFFFFFFFFF:,FF,FFFFFFFFFFFFFFFFFFFFFFFF::FFFFF
@A00920:152:HGHKKDRXX:2:2108:27950:31829 2:N:0:CGCGTTCA+CTAAGCCT
GGACTACCGGGGTTTCTAATCCTGTTTGCTCCCCACGCTTTCGCACCTCAGCGTCAATATGTGTCCAGTGAGTCGCCTTCGCCACTGGTGTTCTTCCGAATATCTACGAATTTCACCTCTACACTCGGAATTCCACTCACCTCTCCACAATTCTAGCGATGCAGTCTTAAAGGCAATTCCGGAGTTGAGCTCCGGGCTTTCACCTCTAACTTACAAAGCCGCCTACGTGCGCTTTACGCCCAGTAATTCC
+
FF:FFFFFFFFFFFFFF:FFFFFFFFFFF:FFFF:FF,:FF:FFFFFFFFFFF:FFFFF:FFFFFFFFFFFFFFFFFFFFFFFFFFFFFFFFFFFFFFFFFFFFFFFFF,,FFFF:FFFFFF:FFFFFFFFF:FFFFFFFFFFFFFF:F,F,FFFF:FFFFFFFFFFFFFFFFFFFF:FFFFFFFFFFFFF:FFFFFFFFFFFFFFF,:FFFFFFFFFFFFF,FFFFFFF:FFFFFFFFFFFFFFFFF::
@A00920:152:HGHKKDRXX:2:2108:12020:31986 2:N:0:CGCGTTCA+CTAAGCCT
GGACTACCAGGGTTTCTAATCCCGTTTGCTCCCCTGGCTTTCGCGCCTCAGCGTCAGTGTCGGTCCAGGATGCCGCCTTCGCCACCGGTGTTCCTCCAGATATCTACGCATTTCACCGCTACACCTGGAATTCTACATCCCTCTCCCATACTCAAGCCGTCCAGTATCAGACGCAGTTCCCAGGTTAAGCCGGGGGATTTCACGTCTGACTTAGATGGCCGCCTACGCGCCCTTTACGCCCAGTAATTCC
+
FFFFFFFFFFFFFFFFFFFFFFFF:::FFFFFFFFFFFFFFFFFFFFFF,FFFFF:FFFFFFFFFF:FFFFFFFFFFF:FFFFFFF:F:F:FFFFFF:FFFFFFFFFFFFF:FFFFFFFFFFFFFF:FFF,FFFFFF:FFFFFFFFFFFFF:FFFFFF:FFF,FF,FFFF:FFFFFFFFFFFFFFF:::FFFFFFF:,FFFFFF:FFFFF,:FFFFFFFFFFFFFFFFFFFFFFFF,FFFFFF:FFFFFF
@A00920:152:HGHKKDRXX:2:2108:5556:32252 2:N:0:CGCGTTCA+CTAAGCCT
GGACTACTGGGGTTTCTAATCCCGTTCGCTCCCCTAGCTTTCGCGCCTCAGCGTCAAGAATGGGCCAGGTAGTCGCCTTCGCCACTGGTGTTCCTCCCGATATCTACGCATTTCACCACTACACCGGGAATTCCACTACCCTCTCCCATCTTCAAGCTGATCAGTTTCCAATGCATTTTCCCAGTTAAGCCGGGAGCTTTCACATCGGACTTGACCAGCCGCCTGCGCGCTCTTTACGCCCAGTAAATCC
+
FFFFFFFFFFFFFFFFFFFFFFFFFFFF:FFFFFFFFFFF:FFFFFFFFFFFFFFFFFFFFFFFFFFFFFFFFFFFFFFFFFFFFFFFFF:FFFFFFFFFFFFFFFFFFFFFFFFFFFFFFFFFFFFFF,FFFFFFFFFFFFFFFFFFFFFFFFFFFFFFFFFFFFF:F:FFFFFFFFFFFFFFFFFFFFFFFFFFFFFFF:F:FFFFFFFFFF:FFFFF:FFF:FFFFFFFFFFFFFFFFFF:FFFFFF
@A00920:152:HGHKKDRXX:2:2108:3812:32299 2:N:0:CGCGTTCA+CTAAGCCT
GGACTACTGGGGTTTCTAATCCTGTTTGCTCCCCACGCTTTCGCGCCTCAGCGTCAGGTCCGGACCAGAGAGCCGCTTTCGCCACAGGTGTTCCACCCAATATCTACGAATTTCACCTCTACACTGGGTATTCCACCCTCCTCTTCAGGACTCGAGCCAACGAGTATAGGCCGCACCTCCCGGGTTGAGCCCAGGGCATTCACAAAGACGACTGCCTTGGCCGCCTACGCGCCCTTTACCCCCAGTTATT
+
FFFFFFFFFFFFF,FFFFFFFFFFFFFFFFFFFFFFFFFFFFFFFFFFFFFFFFFFFFFFFFFFFFFFF,FFFFFFFFFFFFFFF,FFFFFFFFFFF,F::FFFFFFFFFFF,FFFFFFFFFFFF,FF,FFFFFFF,F,FFFFF:F,F,,FFF,F::FFF,,FFFFFF,F:,FFF:F,F,,F,FFF,:FF:F,FFFF,FF,:FFFFF,:,::FF:::,,,FFF,F,:F:F:F:FFF,,,,FF::,F,FF,
@A00920:152:HGHKKDRXX:2:2108:14036:33160 2:N:0:CGCGTTCA+CTAAGCCT
GGACTACCGGGGTATCTAATCCTGTTCGCTACCCACGCTTTCGCTCCTCAGTGTCAGTGCTGGTCCAGAGAGCCGCCTTCGCAACTGATGTTCCTCCACATCTCTACGCATTTCACCGCTACACGTGGAATTCCACTCTTCTCTTCTGTACTCAAGTCCCCCAGTTTCCAATGACCCTCCACGGTTGAGCCGTGGGCTGTCACATCAGACTTAAAGGACCGCCTGCGCGCGCTTTACGCCCAATAATTCC
+
FF:FFFFFFFFFF,F:F:FF:FFF:FFFFFFFFFFFFFF,FFFFFFF:,FFFFFFFFFFF:FFF:FFF,FFFFFFFF,FFFFFFFFF,FFFFF:FFFFF::FFFFF:FF,,FFF,FFFF,F:FFFFFF:,F,F:F:FFFFFFFFF,FFF:FFFF,FF:FF:F,FFFFFF:::FFF,FFF:,FFFF:FFFF,FFF:FFF:FFFFFF:FF:FFF,::F:F,FF,F:FFFFFFFFF:,FFF:F,F,F:F:F:F
@A00920:152:HGHKKDRXX:2:2108:18331:33207 2:N:0:CGCGTTCA+CTAAGCCT
GGACTACAAGGGTATCTAATCCTGTTTGCTCCCCACGCTTTCGTGCCTCAGCGTCAGTGCCGGTCCAGATGGCCGCCTTCGCCACCGGTGTTCTTCCCAATATCTACGAATTTCACCTCTACACTGGGAATTCCGCCATCCTCTCCCGGACTCCAGCATGCCAGTCTCGAACGCAGTTCCCGGGTTGAGCCCAGGGCTTTCACGCCCGACTTGGCACGCCGCCTACGCACCCTTTACGCCCAGTAATTCC
+
FFFFFFFFFFFFFFFFF:FFFFFFFFFFFFFFFF:FFFFFFFFFFFFFFFFFFFF:FFFFFFFFF:FFFFFFFFFFFFFFFFFFFFFFFFFFFFFFFFFFFFFFFFFFF:FFFFFFFFFFFFFFFFFFFF:FFFFFFFFFFFFFFFFFFFFFFFFFFFFFFFFFFFFFFF:FFFFFFFFFFFFFFFFF:FFFFFFFFFFFF:FFFFFF,FFFFFFFFF:FFFFFFFFF,FFFFFFFFF:FFFFFF,F:FF
@A00920:152:HGHKKDRXX:2:2108:30978:33505 2:N:0:CGCGTTCA+CTAAGCCT
GGACTACCCGGGTATCTAATCCCGTTCGCTACCCTAGCTTTCGCACCTCAGCGTCAGAAACGGACCAGAGAGCCGCCTTCGCCACCGGTGTTCCTCCTGATATCTACGCATTTCACCGCTCCACCAGGAGTTCCGCTCTCCTCTACCATCCTCTCGCATTGCAGTCTACGGTGCTGTTCCACGGGTAAGCCGTGGGCTGTCACACCGCACTTACTCCGCCGCCTACGTGCGCTTGCTGCCCAGTCATTGC
+
FFFFFF:F:FF:F::FFFFFFFF,FFFF:,FFFFFF:FF:,FFFFF,F:F:FFFFF:F,FFFFF::FFF:FFF:F:FFFFFFF:FF,FFF,FFFFFFFFF,,FF:FFFFF,,FFFF:F:,FF,F,FFF:::,:FFF,FFFFFFF:FFFF,F,FF,FFFFFF,FFF:F,FFFFFFFFFFFF:F:FF:FFFFFFFFF:FF,::,FFF,FF,F,F,F:,FF:F,FF::FFFFF,:,,F:FFF,FFFFFF,F,F
@A00920:152:HGHKKDRXX:2:2108:5936:33567 2:N:0:CGCGTTCA+CTAAGCCT
GGACTACTCGGGTATCTAATCCTGTTTGCTCCCCACGCTTTCGTGCCTCAGTGTCAGTGCTGGTCCAGGTAGTCGCCTTCGCCACGGATGTTCCTCCCGATATCTACGCATTTCACTGCTACACCGGGAATTCCACTACCCTCTACCGCACTCCAGTCAGCCAGTTTCCAATGCCATTCCCAGGTTGAGCCCAGGGCTTTCACATCAGACTTAACAAACCACCTACGAACGCTTTACGCCCAGTCATTCC
+
FFFF:FFFFFFFFFFFFFFF::FFFFF:FFFFFFFFFFFFFFF,F:F,F:F,FF:FFFFF:F,FFFFFFFFFFFFFFFFF,FF:,:,FF:F,FFF:FFFF,FFFFFF,,:FF:FFFFFFFFF,F:FF:F:FFFFF:FFFFFFFFFFFFF:F,F:,FFFFFFFFFFFFFF:FFFF,F:FFFFFFF:F,F:FFF:F,,FF::FF,:FFF,FFFFFFFFFFFFFFFF:F,:FF,FFFF:FFFFF,FF,FFF::
@A00920:152:HGHKKDRXX:2:2108:17336:33739 2:N:0:CGCGTTCA+CTAAGCCT
GGACTACAGGGGTTTCTAATCCGGTTCGCTCCCCACGCTATCGCGCCTCAGTGTCAGGACAGGGCCAGGTGGCCGTCTTCACCACCGGCGTTCCTCCACATCTCTACGCATTTCACTGCTACACGTGGAATTCTACCCCCCTCTTCTACACTCTAGCCAGAAAGTTTCCAACGCAGTTCCCAGGTTGAGCCCGGGGATTTCACATCAGACTTGTAGAACCGCCTGCGCACGCTTTACGCCCAGTAATTCC
+
FFFFFFF,::F:F:FFFF:FFFFFFFFFF:FFFFF:FFFFFFFFFFFFFFFFFFFFF::FFFFFFFFFF,FF:FFFFFFF,FFFFFFF:FFFF:FFFFFF,,FFF:FFFFFFFFFF,:FF,FFFFFFFFFFFF,FF,::FFF:F,FFF:FF:FFFF:F,,F,FFFFFF:,,FFF,FFFFF,::FFFFFF:FFFFFF:F,::,F:FFFFFFF,F,,FF:,F,FFF:FFFFF,F,FFFF:FFF,:F,,F,FF
@A00920:152:HGHKKDRXX:2:2108:30047:34554 2:N:0:CGCGTTCA+CTAAGCCT
GGACTACTGGGGTATCTAATCCTGTTCGCTCCCCACGCTTTCGCTCCTCAGCGTCAGGTAAGGCCCAGAGAACTGCCTTCGCCATCGGTGTTCCTCCTGATATCTGCGCATTCCACCGCTACACCAGGAATTCCGTTCTCCCCTACCTACCTCTAGTCCGCCCGTATCGGAAGCAGGCTCAGGGTTAAGCCCTGAGTTTTCACTCCCGACGCGACGGACCGCCTACGAGCCCTTTACGCCCAATAATTCC
+
FFFFFFFFFFFFFFFFFFFFFFFFFFFFFFFFFFFFFFFFFFFFFFFFFFFFF:FFFFFFFFFFFFFFFFFFFFFFFFFFFFFFFFF:FFFFFFFFFFFF,FF,FFFFFFFF,FFFFFFFFFFFFFFFFFFFFFFFFFFFFFFF:FFFF:FFFFFFFFFFFFFFFFFFFFFFFFFFFFF:FFFFFF,,FFFFFFFFFFFFFFFFFFFFFFFFFFFFF:FF:FFFFF:FFFFFFFFFFFF,FF,F,F,FFF
@A00920:152:HGHKKDRXX:2:2108:19660:34632 2:N:0:CGCGTTCA+CTAAGCCT
GGACTACCAGGGTTTCTAATCCTGTTTGATCCCCACACTTTCGTGCCTCAGCGTCAGTTACAGACTAGTAAGCTGCCTTCGCTATAGGTGTTCTTGACGATATCTAAGCATTTCACCGCTACACCGTCAATTCCGCCTACCTCATCTGTACTCTAGCCCATCAGTCTCAATCCCACCCTCCCGGTTAAGCCTGGATCTTTCAGAACTGACTTACAAGACCGCCTACGCTCCCTTTAAACCCAATAAATCC
+
FFFFFFF:FFFF:FFFFF:FFFFFF,FF:FFFFF:FFFFFFFF,F,FFFFFFFFFFFF,FF:F,FFF,FF,FFFFFF:F:FFFFFFFFFFFFFFFFF,F,FFFFFFF:FF:FFFF,FF:F,FFFF:,FFF,FFFFFF,F:FFFFFFFFFFFFFF,F,FFF,FFFF:FF:FFFFF:F,FFFF:FF:FF,::F,,,F:,:FFFFFFFF:FFFFF,F:FFFFFFF:FF:FF,F:FF,FFF,:FF:FF,F:,FF
@A00920:152:HGHKKDRXX:2:2108:1651:34788 2:N:0:CGCGTTCA+CTAAGCCT
GGACTACCCGGGTTTCTAATCCCGTTCGCTCCCCTAGCTTTCGCGCCTCAGCGTCAGTGTCAGCCCAGCAACCCGCCTTCGCCGCAGGTGTTCCTCTCGATATCTACGCATTTCACCGCTACACCGAGAATTCCAGTTGCCCCTTCTGCACTCTAGCCCCGCAGTATCGGCTGACCTTTCCGGGTTAAGCCCGGAGATTTCACAGTCGACTTGCGGTGGCCGCCTACGCGCCCTGTACGCCCAGTAACTC
+
FF,F::FF,FFF,,FFF:FF:::F,,FFFF,FFFF:FFF::FFFFFFF:,FFF:F,F:F:FFFFFF,FFF:FFF::FF,FFFFFF:FFFFF:FF,FFF::F:FFFFFF:FF,,FFFFFFFFF:F::,FF:,FFFFFF,FFF,F,F:FF:F::FF,F:F:FFFFFF,FFFFFFFFFF:FFFFFFFF,F,FF:F:F:F,FFFFFF::FF:FF::,FFFFFFFFFFF,,FFFF:F,,,,FFFFFF,:FFF:FF
@A00920:152:HGHKKDRXX:2:2108:18873:34835 2:N:0:CGCGTTCA+CTAAGCCT
GGACTACACGGGTTTCTAATCCTGTTTGCTCCCCACGCTTTCGAGCCTCAGCGTCAGTAATGAGCCAGTATGTCGCCTTCGCCACTGGTGTTCTTCCGAATATCTACGCATTTCACCTCTACACTCGGAGTTCCACATCCCTCTCTCACACTCAAGACCCCCAGTATCAAGGGCAGTTCCGGAGTTGAGCTCCGGGATTTCACCCCTGACTTAAATGTCCGCCTACGCTCCCTTTACGCCCAGTAATTCC
+
FFFFFFFFFFFF::FF:FFFFF:FFFFFFFFFFFFFFFFFFFFFFFF,FFFFFFFFFF::FFFFFFFF,FFFFFFFFFFFFFFFFF,F:FFFF:FFFF:FF,FFFFFF,FF,FFFF:FFFFFFF,:F:F,FFFFFF,F,FFFF,F,F,,FFFF,FFF,,,FFFFFFFF,FFFF:F,:FFFFFFF:FFFFFFFFFFFFFFFFFFF,F:FFFF:FF,:FFFFFFFFFFFFFFFF:FFFFFFFFFF,FFFFFF
@A00920:152:HGHKKDRXX:2:2108:22535:36292 2:N:0:CGCGTTCA+CTAAGCCT
GGACTACTAGGGTATCTAATCCTGTTTGCTCCCCACGCTTTCGCTCCTCAGCGTCAGTATCGGCCCAGAGCGGCGCCTTCGCCACCGGTGTTCCTCCGGATCTCTACGCATTTCACCACTACACCCGGAATTCCACATTCCTCTACGACCCACTAGCGCTGCAGTCTCATCCGACCTCTCCCAGTTTAGCCGGGAGCTTTCACGGTTGACTTACAGCACCGCCTACACGCTCTTTACGCCCAGTAATTCC
+
FFFFFFFFFFFFFFFFFFFFFFFFFFFFFFFFFFFFFFFFFFFFFFFFFFFFFFFFFFFFFFFFFFFFFFFFFFFFFFFFFFFFFFFFFFFFFFFFFFFFFFFFFFFFFFFFFFFFFFFFFFFFFFFFFFFFFFFFFFFFFFFFFFFFFFFFFFFFFFFFFF:FFFFFFFFFFFFFFFFFFFFFFFF:FFFFFFFFFFFFFFFFFFFFF:FFFFFFFFFFFFFFFFFFFFFFFF:FFFFFFFFFFFFFFF
@A00920:152:HGHKKDRXX:2:2108:32136:36292 2:N:0:CGCGTTCA+CTAAGCCT
GGACTACACGGGTATCTAATCCTGTTCGCTCCCCACGCTTTCGTGCCTCAGCGTCAGTTTCGGCCCAGCGAGCTGCCTACGCAATCGGGGTTCTTGGTGGTATCTGTGCATTTCACCGCTACACCACCAGTTCCGCCCGCCTCGACCGAACTCAAGCCCGCCAGTATCAACGGCAGTTCCACGGTTGAGCCGTGGGATTTCACCGCTGACTTAACGGGCCGCCTACGCACCCTTTAAACCCAATAAATCC
+
FFFFFFFFFFFFFFFFFFFFFFFFFFFFFFFFFFFFFFFFFFFFFFFFFFFFFFFFFFFFFFFFFFFFFFFFFFFFFFFFFF::FFFFFFFFFFFFFFFFF:,:,,FF,F:FF,FFFFFF,,F,FFFF:FFF,:FF,:FF,FFFF,FF:,,:FF:F::FF:,,F:,FFF,FFF:,FF,,:FFFF:,F,FFFFFFFF,,FF:,::FF:FF:F,FF:FFF,,F:FF,,F:,,F,F:F,:,:F,F:,FF,FF,
@A00920:152:HGHKKDRXX:2:2109:11008:1454 2:N:0:CGCGTTCA+CTAAGCCT
GGACTACCAGGGTATCTAATCCTGTTTGCTCCCCACGCTTTCGCGCCTCAGCGTCAGTTCCGGACCAGATGGCCGCCTTCGCCACCGGTGTTCTTCCCAATATCTACGAATTTCAGCTCTACACTGGGAATTCCACTAACCTCTTCCAGCCTCTAGAAAGCCAGTATCGAAGGCAATTCTGGAGTTGAGCTCCAGGATTTCTCCCCCGAGTTAACAATCCGCCTACGTGCGCTTTTCGCGCAGGTAATCC
+
FFFFFFFFFF:FFFFFFFFF,FFFFFF::F:,:,F:F,FFF:FF,F:FFFF,:F:,FFFF,FFFFFFFFFFFF:FFFFFFF,F,F,F:F:FFFFF:,FF:F:F:FF,F,,F:FF:,:F:F::,,FFFF,:,F,,,FFFFF,F,:FFFFF:,F,F,F::,F:,FF,F,,F:,FF,::FFF:FFFFFFF,F,F,F:FFFFFFF:,F,,,::,F,,F,::F,:F,,F,,FFF,F,FFF,:::,F,:,,F:::,
@A00920:152:HGHKKDRXX:2:2109:19759:2206 2:N:0:CGCGTTCA+CTAAGCCT
GGACTACTGGGGTTTCTAATCCTGTTTGCTCCCCACGCTTTCGCACCTCAGCGTCAGTTACGAGCCAGTGAGCCGCCTTCGCCACTGGTGTTCTTCCGAATATCTACGAATTTCACCTCTACACTCGGAATTCCACTCACCTCTCTCGTACTCAAGACGCCCAGTATCAAAGGCAGTTCCAGGGTTGAGCCCTGGGATTTCACCCCTGACTTAAACGTCCGCCTACGTGCGCTTTACGCCCAGTAATTCC
+
FFFFFFFFFFFFFFFFFF:FFF,FFFFFFFFFFFFFFFFF:FF:FFFFFFFFFFFFFFFFF:FFFFFFFF:FFFFFF:FFFFFFFFFFFFF,FFFF,FFFFFFFF,FFFFFFFFFFFFFFFFF:FFF,F:F:FF,,F:FFFFFFFFFFFFFFFFFFFFFFFF,FFFFFFFF:FFF,FF,FFFFFFF:FFFFFFFFF,:FF:FFFFFF::FF:FFF:FFF:FFFFFFFFFFFFFFFFFFFFF:FFFFFFFF
@A00920:152:HGHKKDRXX:2:2109:8919:2284 2:N:0:CGCGTTCA+CTAAGCCT
GGACTACACGGGTATCTAATCCTGTTTGCTCCCCACGCTTTCGTGCATGAGCGTCAGTGAACGCCCAGGGGATTGCCTTCGCCATCGGTGTTCCTCCGAATATCTACGCATTTCACTGCTACACGCGGAATTCCATCCACCTCTGCCGAAATCCAGCGATGCAGTCAAAGATGCAGTTCCCAGGTTGAGCCCGGGGATTTCACAGCTGTCTTACATCACCGCCTGCGCCCGCTTTACGCCCAGAAATTCC
+
FFFFFFF,,FFFFF:FFFFFFFFF:FFFFFFFFFFFFFFF:FF,,F,F,FFFFFF:,,F,F,FFFFFF,:,FF,FFFFFFFFFF,,FFFF:FF,:FFF,FFFFFFFFF,FF,FFFFF,FFF:FFFFFF,FFFFF,F,F:FF,FFFF,F,:,FF:FFFFFFF:FF,FF,FFFFF:F,FFFF,F,FFF,,FFFF,FFF,F,FF,F:,:F,,:,,FFFFF,FFFFF,F,F,:F,:,F,,F:,FF,F,,,:FFF
@A00920:152:HGHKKDRXX:2:2109:3079:2440 2:N:0:CGCGTTCA+CTAAGCCT
GGACTACAAGGGTTTCTAATCCTGTTTGCTCCCCACGCTTTCGCACCTCAGCGTCAATACTTGTCCAGCGAGTCGCCTTCGCCACTGGTGTTCTTCCGAATATCTACGAATTTCACCTCTACACTCGGAATTCCACTCGCCTCTCCAAGATTCTAGCGCTGCAGTTTCAAGGGCAGTTCCGGGGTTGAGCCCCGGGATTTCACCCCTGACTTACGACGCCGCCTACGTGCGCTTTACGCCCAGTATTTCC
+
FFFFFFFFFFFFFFFFF:FFFFFF,FFFFFFFFFFFFFFFFFFFFFFFFFFFFFFFFFFF:FFFFFFFFFFFFFFFFFFFFFFFFFFFFFF,FFFFFFFFFF:FFFFFFFF:FFFFFFFFFFFFFFFFFFFFFFFFFFFFFFFFFFFF:FFFFFFFFFFFFFFFFFFFFFFFFFFFFFFFFFFFF:F:FFFFFFFFFFFFFFFFFFFFFF:FFF:FFFFFFFFFFFFFFFFF:FFFFFFFFFF,FFFFFF
@A00920:152:HGHKKDRXX:2:2109:4734:2738 2:N:0:CGCGTTCA+CTAAGCCT
GGACTACCGGGGTATCTAATCCTGTTTGCTCCCCACGCTTTCGCATCTCAGCGTCAGTACCGATCCAGTGGGCCGCCTTCGCCACCGGTGTTCTTCCTAATATCTACGAATTTCACCGCTACACGTGGAATTCCGCTTTCCTCTTCTGTACTCAAGTTCCCCAGTTTCCAATGACCCTCCACGGTTGAGCCGTGGGCTTTCACATCGGACTTAAAAAACCGCCTGCGCGCGCTTTACGCCCAATAATTCC
+
FFFFFFFFFFFFFFFFFF:FFFFFFFFFFFFFFFFFFFFFFFFFFFFFFFFFFFFFFFFFFFF,FFFFFFFFFFFFF:FFFFFFFFF:FFFFF:FFFFFFFF:FFFFFFF:FFFFF,FFFFFFF:FFFFFF:FFFFF,FFFFFF,FFFFFFFFFFF:FF:FFFFFFFFFFF:FFFFFFFFFFFF:FFFFFFFFFFF,F,FFFFFFFFFFFFF:FFF:F:FFFFFFFFFFFFFF,FFF,FFFFFFFFFFFF
@A00920:152:HGHKKDRXX:2:2109:31331:2832 2:N:0:CGCGTTCA+CTAAGCCT
GGACTACACGGGTTTCTAATCCTGTTTGCTACCCACACTTTCGCTCCTCAGCGTCAATTCCAGCCCAGAGCGCCGCCTTCGCCGCTGGTGTTCCTCCTGATATCTGCGCATTTCACCGCTACACCAGGAATTCCACGCTCCCCTACTGGATTCTAGCCACAGCAGTATCAAGTGGCCTCTCCGAGTTGAGCTCTGAGCTTTCACACCTGACTTACTGAGACGCCTACGAGCTCTTTACGCCCAATGAATA
+
FFFFFFFFFFFFF:,FFFF,FFFFFFFF,FF::FFFFFFFF,FFFFFFFFFF::F:FFF:FF::F,F:F:FFFF:FFFF,:FFFFF:F,,FFF,FF:FFFF::,FF,:FFFFF::F:F,:,F,FFFFFFFFFFFFFFFFFFF,FFFFF,FF:FFFFFFF:FFFF:FFF:FF,,FFFFF:FF:FFF,FFFF,FF,FFFFFF:FFFF:FFFFFFFFFFFFF,FF:FFFFFF:FFFFFF:FFFFFFF:::,F,
@A00920:152:HGHKKDRXX:2:2109:30165:3192 2:N:0:CGCGTTCA+CTAAGCCT
GGACTACTAGGGTATCTAATCCTGTTCGCTCCCCACGCTTTCGCTCCTCAGCGTCAGTATCGGCCCAGAGACCCGCCTTCGCCACCGGTGTTCCTCCTGAGATCTGCGCATTTCACCGCTACACCAGGAATTCCAGTCTCCCCTACCGAACTCAAGTCTGCCCGTATCGACTGCAAGCTGAGAGTTAAGCCCCCAGTTTTCACAGTCGACGCGACAAACCGCCTACGAGCTCTTTACGCCCAATAATTCC
+
FFFFFF:FFFFFFFFFFFFFFFFFFFFFFFFFFFFFFFFFFFFFFFFFFFFFFF:FFFFFFFFFFFFFFFFFFFFFFFFFFFFFFFFFFFFFFFFFFFFF,FF:FFFFFFFFFFFFFFFFFFFFFFFFFFFFFFFFFFFFFFFFFFFFFFFFFFFFFFFFFFFFFFFFFFFFFFFFFFFFFFFFFFFFFFFFFFFFFF:FFFFFFFFFFFFFFFFFFFFFFFFFFFFFFFFFFFFFFFFFFF,FFFFF:F
@A00920:152:HGHKKDRXX:2:2109:12364:3458 2:N:0:CGCGTTCA+CTAAGCCT
GGACTACACGGGTTTCTAATCCTGTTCGCTCCCCACGCTTTCGCACCTCAGCGTCAATACCAGTCCAGTGAGCCGCCTTCGCCACTGGTGTTCTTCCCAATATCTACGAATTTCACCTCTACACTGGGAATTCCACTAACCTCTTCCGGACTCTAGGTCGCCAGTATCAAAGGCAGTTCCAGAGTTGAGCTCTGGGATTTCACCCCTGACTTAACGACCCGCCTACGTGCGCTTTACGCCCAGTAATTCC
+
FFFFFFFFFFFFFFFFFFFFFFFFFFFFFFFFFFFFFFFFFFFFFFFFFFFFFF:FFFFFFFFFFFFFFFFFFFFFFF:FF:FFFFFFFFFFFFFFFFFFFFFFF:FFF:,FFFFFFF:FFFFFFFFFF,FF:FFFFFFFFFFFFFFFFFFFFFFFFFFFFF,FFFFFFFF:FFFFFFFFFFFF:FFFFFFFFFF::,F:FFFFFFFF:FFFFFFFFFFFFFFFFFFFFFFF,,:FFFF,FFFF,,FFFF
@A00920:152:HGHKKDRXX:2:2109:4698:3740 2:N:0:CGCGTTCA+CTAAGCCT
GGACTACAGGGGTTTCTAATCCCGTTCGCTCCCCATGCTTTCGCATCTCAGCGTCAGGTCAGGCCCAGCGTGTCGCCTTCGCCACTGGTGTTCCTCCGGATCTCTACGCATTTCACCACTACACCCGGAATTCCACACGCCTCTACCTACCTCTAGTCGCGCAGTTCGATTGCGTCCTCGCCCGGTTGAGCCGGGCGCTTTCACGCCTCACTTGCACGACCGCCTACACGCGCTTTACACCCAGTAAATC
+
[truncated: 45,038,110 more chars]
