# Supplementary material for: Biochar’s role in improving pakchoi quality and microbial community structure in rhizosphere soil
Source: PeerJ. 2024 Mar 18;12:e16733. doi: 10.7717/peerj.16733 (PMC10956520; doi:10.7717/peerj.16733)
Supplement: Supplemental Information 22 — T3, treated with 5% biochar. 1, 2, and 3 represent three replications. [file peerj-12-16733-s022.gz › T32_1.fq]

@A00920:152:HGHKKDRXX:2:2101:9227:1063 1:N:0:CGCGTTCA+TGCTAAGT
ACTCCTACGGGAGGCAGCAGTGGGGAATTGTTCGCAATGGGCGCAAGCCTGACGACGCAACGCCGCGTGGAGGATGAAGAATCTCGGTTCGTAAACTCCTGTCGAGCGGGAAGAATGGTCCGCCGGTTAATACCCGGTGGAAGTGACGGTACCGCTAAAGGAAGCCCCGGCTCACTCCGTGCCAGAAGCCGCGGTACTACGGGGGGGGCAAGCGTTGTTCGGAATTACTGGGCGTAAAGGGCTCGTAGGC
+
F,,FF:FFFFF:FFFFFFF::FFFFF:FFF,F:FFFFF:::FF,FFFFFF:FFFFFF,FFFFF::FFF:F::F,:FF:FFFFFF:F::F,FF:FFFFF,:F::,FFFFFFFFF,,FFFFFFFFF:F,F:FFFFF:FF:FFFFFFFFFFFFF::FF::FFFF:FFF:FFFFFF,FFF::F::FFFF,FFFFF:FFFF,FF:FFF:F,,:FF::F,,FFFFFFFF,FF:FF:FF:,FF,FFF,FFFF:FFF:
@A00920:152:HGHKKDRXX:2:2101:4453:1470 1:N:0:CGCGTTCA+TGCTAAGT
ACTCCTACGGGAGGCAGCAGCAAGGAATTTTCCGCAATGGGCGAAAGCCTGACGGAGCAACGCCGCGTGGGGGAGGACGCCTTTCGGGGTGTAAACCCCTTTTCTTGGGGACGACGACCGACGGTACCCGAGGAAGAAGGACCGGCTAACTACGTGCCAGCAGCCGCGGTAATACGTAGGGGGCAAGCGTTGTCCGGATTTATTGGGCGTAAAGAGCGTGTAGGCGGCCATACAGGTCAGCTGTGAAAAC
+
FFFFFF:FFFFFFFFFFFFFF:FFFFFFFFFFFFFFFFFFF:F:FFFFF:FF:F:FFFF:FFFFFFFFFFFFFFFFFFFFFFFFF:FFFFFFF:FFFFFFF,FFF,FFFFFFFFFFFFFFFFF:FFFFFFFF:F::FFFFFFFFFFFFFFFFFFFFFFFF::FFFFFFFFF,FFFFFFFFFFFFFFFFFF:FFFFFFFFFFFFFFFFFFFFFF:FFFF,,FFFFFFFFFFFFFFFFFFFFFFFFFF,F:F
@A00920:152:HGHKKDRXX:2:2101:3043:2253 1:N:0:CGCGTTCA+TGCTAAGT
ACTCCTACGGGAGGCAGCAGTGGGGAATATTGGGCAATGGGCGCAAGCCTGACCCAGCGACGCCGCGTGCGGGATGACGCTTCTCGGAGTGTAAACCGCTGTCAGAGGGGACGAACGGCCCGGGTGGGAATACTGCCCGGGATTGACGGTACCCTCAAAGGAAGCGCCGGCTAACTCCGTGCCAGCAGCCGCGGTAATACGGAGGGCGCAAGCGTTGTTCGGAATCACTGGGCGTAAAGCGCGCGCAGGC
+
FFFFFFFFFFFFFFFFFFFFFFFFFFFFFFFFFFFFFFFFFFFFFFFFFFFFFFFFFFFFFFFFFFFFFFFFFFFFFFFFF:::FFFFFFFFF:FFFF:FFF:FFFFFFFFFFF,FFFFFFFFFFFFFF,:FFFFFFFFFF:FFF:FFFFFFFFFFFF:FFFFFFFFFFFFF,FFFFFFFFFFFFFFFFFFFF:FFFFF:FFFFFFFFFF:FFFFFFFFFFFF,F:FFF:FFFFFFFFF:F:F:FF:FFF
@A00920:152:HGHKKDRXX:2:2101:18304:2879 1:N:0:CGCGTTCA+TGCTAAGT
ACTCCTACGGGAGGCAGCAGTAGGGAATATTGGTCAATGGGTGGAAGCCTGAACCAGCCATGCCGCGTGCAGGAAGACGGCCTTCTGGGTTGTAAACTGCTTTTATCTGGGGATAAAATACCCTTGCGAGGGAGACTGAAGGTACCAGATGAATAAGCCACGGCTAACTACGTGCCAGCAGCCGCGGTAATACGTAGGTGGCAAGCGTTGTCCGGATTCATTGGGTTTAAAGGGTGCGTAGGCGGCCATT
+
FFFFFFFFFFFFFFFFFFFFFFFFFFFFFFFFFFFFFFFFFFFF:,FFFFFFFFFFFFFFFFFFFFFFFFFFFFFFFFFFFFFFFFFFF,FFFFFFFFFFFFFFFFFFFFFFFFFF:FFFFFFFFFFFFFFFFFFFFFFFFFFFFFFFFFF:FFFFFFFFFFF:FFFFFFFFFFFFFFF:FFFFFFFF:FFFFFFFFFFFFFF,FFFF,FFFFFFFFFFF,FFFF:FFFFFFFFFFFFFFFFFFFF:,FF
@A00920:152:HGHKKDRXX:2:2101:8151:2895 1:N:0:CGCGTTCA+TGCTAAGT
ACTCCTACGGGAGGCAGCAGTGGGGAATATTGGACAATGGGCGCAAGCCTGATCCAGCAATTCCGCGTGCGTGATGAAGGCCCTAGGGTTGTAAAGATCTTTTACCCGGGATGATAATGACCGTACAGGTACAATAAGCTCCGGCTAAAACCGTGCCAGCAGCCGCCGTAAAACGTAGGGAGCTACCCAGGTTACGAAATACTGGGCCAAAAGCGCACCTAAGATGCTTCGAAAGACAGGTGAGAAATCC
+
F:FF:F::FFFFFFFFFFFFF:FFFFF::FFFFFFFFFFFFFFFFFFFFFFFFFFFFF::FFFFFFFFF:,FFFFFFFFFFF,FFFFFF::FFFFF,,FFFFF:,,FFF,F,FF,FFFFFF,FFF,,,:,F,:,,,:FFFF,FF,,,:,,FFFF,,:F,,F,FF,F,:FFF,FF,,,F,FF:,,F,F:,,,,:,,,,,F:FFFF:,F,FF,FFF:,F:,:F,:,:,F,,:,,,F:,,F,F,FFFF,:,::
@A00920:152:HGHKKDRXX:2:2101:29559:3740 1:N:0:CGCGTTCA+TGCTAAGT
ACTCCTACGGGAGGCAGCAGTGGGGAATATTGGACAATGGGCGCAAGCCTGATCCAGCCATGCCGCGTGAGTGATGAAGGCCCTAGGGTTGTAAAGCTCTTTCGCCGATGAAGATAATGACGGTAGTCGGAGAAGAAGCCCCGGCTAACTTCGTGCCAGCAGCCGCGGTAATACGAAGGGGGCTAGCGTTGTTCGGAATTACTGGGCGTAAAGCGCGCGTAGGCGGACATTTAAGTCAGGGGTGAAATCC
+
FFFF:FFFFFFFFFFFFFFFFFFFFFFFFFFFFFFFFFFFFFFFFFFFFFFFFFFFFFFFFFFFFFFFFFFFFFFFF,FFFFFFFFFFFFFFFFFFFFFFFFFFFFFFFFFFFFFFFF:FFFFFFF:FFFFFFFFFFFFFFFFFFFFFFFFFF:FFFF:FFFFFFFFFFFFFFFFFFFFFFFFFF:FFFFFFFFFFF:FF:FFFFFFFFFFFFFFFFFFFFFFFFFFF:FF:FFF:FFF:FFFF:,FFFF
@A00920:152:HGHKKDRXX:2:2101:12789:3881 1:N:0:CGCGTTCA+TGCTAAGT
ACTCCTACGGGAGGCAGCAGTGGGGAATATTGGACAATGGGGGCAACCCTGATCCAGCCATGCCGCGTGGGTGAAGAAGGCCTTCTGGATTTAAATCAGATTAAGTTGGGGTAGAGGCTTAAAACCTAATACTTAGTAGGATTGACGTTACGAAAATAATAAGCAGAGCCTAAATCCCTGCCAGCAGCCGAGCTAATACCGACAGTGCAAGACTTAATAGGAATTACTTCTAGTAAAGCGAGCGTCGGAG
+
FFFFFFFFFFFFFFFFFFFFFF,FFFFFFFFFF,FFFFFF:FFFFFFFFFFF,FFFFFFFFFFFFFFFF,,:FF:FFFFF,F::,:FF,FF,,FF:F,,,FF,,FF,,,:,,,,F:FF,:F:FF,:::,FF::,,F,FF,FFF:FF,:FFF,FF:::,F:,:FF:,,,:,F,,,FFF,F,,F:,:,FF,,,:,:FF:,:,,F:,,,::F,F,,,F,F:F,,FFFFF:F:,:,:,FFF,:,::F,F,,FFF
@A00920:152:HGHKKDRXX:2:2101:24171:4366 1:N:0:CGCGTTCA+TGCTAAGT
ACTCCTACGGGAGGCAGCAGTGGGGAATCTTGCACAATGGGCGCAAGCCTGATGCAGCAACGCCGCGTGCGGGAAGAAGGCCCTAGGGTTGTAAACCGCTTTCAGCAGGGAAGAAACTGACGGTACCTGTAGAAGAAGGTGCGGCCAACTACGTGCCAGCAGCCGCGGTGACACGTAGGCACCAAGCGTTGTCCGGAGTTATTGGGCGTTAAGAGCTCGTAGGCGGTTCGGTAAGTCGGGTGTGACATCT
+
F:FF:FFFF::FFFFFFFFFF:::FFF:F:F:FFF:FFFFFFF:FFFFFFFFFFFFFFFF:FFFFFFFFFFFFFFFFFFFFFFFF:FFFFFFFFFFFFFFFFFFFF,FFFFFFFFFF::FF,F::FFFFFFFFF::F:F,FFFFFFF,,FFFFF:::,F,FFF::F:FFFFF:F,FFFFFFFFFFFF:F,FFFF,:F,F,F::F,FFFF,,F,F::FFFFFF,F::FFFFF,FF:FFFF:FFF:FFFFFF
@A00920:152:HGHKKDRXX:2:2101:15763:4523 1:N:0:CGCGTTCA+TGCTAAGT
ACTCCTACGGGAGGCAGCAGTTTCGAATCATTCACAATGGGCGAAAGCCTGATGGTGCGACGCCGCGTGAGGGACGAAGGCCTTCGGGTCGTAAACCTCTGTCACCGGGGAAGAAACGCTGCATTTTAACAGAATGCAGCCTGACTTAACCCGGAGAGGAAGCAGTGGCTAACTCTGTGCCAGCAGCCGCGGTAATACAGAGACTGCGAGCGTTATTCGGATTCACTGGGCGTAAAGGGTGCGCAGGCGG
+
FFFFFFFFFFFFFFFFFFFFFFFFFF:FFFFFFFFF:FFFFFFFFFFFF::FFFFFFF:FFFFFFFF:FFFFFF:FFFFFFFFF:FFFFFFFFFFFFFFFFFFFFF:FFFF:FFFFFFFFFFFFFFFFFFFFFFFF:FFFFFFFFFFFFFFFFFFFFFF:FF:FFFFFFFFFF:FF,FF:FF:FFFFF:FFFF,FFFFFFFF::FFFFF:FFFF,:F:F,:FFFFF:FF:FFFFFFF:FFFF:FFF:FFF
@A00920:152:HGHKKDRXX:2:2101:25744:4586 1:N:0:CGCGTTCA+TGCTAAGT
ACTCCTACGGGAGGCAGCAGTGGGGAATTGTTCGCAATGGGCGCAAGCCTGACGACGCAACGCCGCGTGGGGGATGAAGGTCTTCGGATCGTAAACCCCTGTCGAGTGGGACGAATGGCCCGCGGTCCAATACACCGTGGGAGTGACGGTACCACTAAAGGAAGCCACGGCTAACTCTGTGCCAGCAGCCGCGGTAATACAGAGGTGGCGAGCGTTGTTCGGAATTACTGGGCGGAAAGGGCGCGTAGGC
+
FFFFFFFFFFFFFFFFFFFFFFFFFFFFFFFFFFFFFFFFFFFFF:F,FFFF,FFFFFFF:FFFFFFFFF:FFFFFFFFFF:FFF,FF:FFFFFFFFFFFFFFFFFFFFFFFFF:FFFFFFFFFFFFFFF:FFFFF:FFFFFFF:FFFFFFFFF:F:FFFF,FFFFFFFFF,FFF,F:,F:FF,FFFFFFFFFFFFF:FFFF:FFFFFFFFFF:F,,FF:FFF,FFFFF,FFFF,FFFFF,FFFFFFFFF
@A00920:152:HGHKKDRXX:2:2101:7202:4977 1:N:0:CGCGTTCA+TGCTAAGT
ACTCCTACGGGAGGCAGCAGTGAGGAATATTGGACAATGGGGGAAACCCTGATCCAGCCATGCCGCGTGAGTGATGAAGGCCTTCGGGTTGTAAAGCTCTTTCAGATGTGACGATAATGACGGTAGCATCAGAAAAAGCCCCGGCTAAATTCGTGCCAGCAGCCGCGGTAATACGAATGGGGCAAGCGTTGTTCGGAATAACTGGGCTTAAAGCGTGCGTAGGCGGCCAAGCAAGTCAGGAGTGAAATCC
+
FFFFFFFFFFFFFFFFFFFFFFFFFFFFFFFFFFFFFFFFFFFFFFFFFFFFFFFFFFFFFFFFFFF:FFFFF:FF:FFFFFFFFFFFFFFFF:FFFFFFFFFFFFFFFF:FFFFFFFFFFFFFFFFFFFFFFFFFFFFFFFFFFFFFFFFFFFFFFFFFFFFFFFFFFF,FFFFFFFFFFFFFFFFFFFFFFFFFF:FFFFFFFFFFFFF:::FFFFFFFFFFFFFFF:FFF,FFFFFFFFFFF:FFFF
@A00920:152:HGHKKDRXX:2:2101:20654:5478 1:N:0:CGCGTTCA+TGCTAAGT
ACTCCTACGGGAGGCAGCAGTGGGGAATATTGGTCAATGGGCGCAAGCCTGATCCAGCAACGCCGCGTGGAGGACGAAGGTCTTCGGATCGTAAACTCCTGTCAGGCGGGACGAAGGTTTCCGGGCAAATAGTCCGGAAGCTTGACGGTACTGCCAGAGGAAGCACCGGCTAACTCCGTGCCAGCAGCCGCGGTAATACGGAGGGGGCGAGCGTTGTCCGGATTTATTGGGTGTAAAGGGGGCGTAGGCG
+
FFFFFFFFFFFFFFFFFFFF:FFFF:FFFFFF:FFFFFFFF:F::FF:FFFF,:FFFF::FFFFFFFFF,,FFF,FFFFFF,FFFFFFFFFFFFFFFFFF:FFFFFFFFFFFFFFFFFF:,:FF:,FFFF,,F,FFFF,::FFFFFFFFFF:F,FFF:FFFFF:,FFF:FFFFFFFF::FFFFFFFFFFFFFFFFFF,FFF::FF,FFF:FFF::FF,FFFF,:FF:FFFF,,:,FFF:F,,FF,,F::,
@A00920:152:HGHKKDRXX:2:2101:1262:5494 1:N:0:CGCGTTCA+TGCTAAGT
ACTCCTACGGGAGGCAGCAGTGGGGAATTGTTCGCAATGGGCGCAAGCCTGACGACGCAACGCCGCGTGGGGGATGAAGGTCTTCGGATCGTAAACCCCTGTCGAGTGGGACGAATGGCCCGCGGTCCAATACATCGCGGGAGTGACGGTACCACTAAAGGAAGCCACGGCTAACTCTGTGCCAGCAGCCGCGGTAATACAGAGGTGGCGAGCGTTGTTCGGAATTACTGGGCGGAAAGGGCGCGTAGGC
+
FF,FFFFFFFFFFFFFFFFFFFFFFF:FFFFFFFFFFFFFFFFFF:FFF,FFFFFFFFF:FFFFFFFFFFFFFFFFFFFFFFFFFFFFFFFFF,FFFFFFF,FFFFFFFFFFFF,FFFFFFFFFFFFFFFFFFFFFFFFFFFFFFFFFFFFFFFF:,FFFFFFFF:FFFFF::FFFFFFFFFFFFFF:FFFFFFFFFFFF:FFFFFFFFFFFFFFFFF:FFFF:FF:FFFFFFF,FFFFFFFFFFF,FFF
@A00920:152:HGHKKDRXX:2:2101:32506:5556 1:N:0:CGCGTTCA+TGCTAAGT
ACTCCTACGGGAGGCAGCAGTAGGGAATATTGGGCAATGGGCGGGAGCCTGACCCAGCCATGCCGCGTGCAGGAAGACGGCGTTCTGCGTTGTAAACTGCTTTTACCTGGGAAGAAAAAGCCACTGCGGTGGAAATTGCCGGTACCAGGTGAATAAGCACCGGCTAACTACGTGACAGCAGCCGCGGTAATAAGGTGGGTGCAATCGTTGTCAGGATTTATTGGGTTTAAAGGGTGCGTAGGCGGCCAGT
+
FFFFFFFFFFFFFFFFFFFFFFFFFFFFFFFFF:FFFFFFFFFFFFFFFFFF,FF:FFFF:FFFFFFFF:F:FFFFF:FFFFFFFFFFF,FFFFF,FFFFFF,FF,,FFFFFFFF:FFFFFFFFF,::FFF:F:FF:,FF:,FFF:F:,,F::F,:,:FFFF,:FFFF,FFFF,,FF,FFF,F,,F,FF:FFF,,,:FF,,FF::F,FFF,FF,F,F,:F:::F,FFFFFFF,::FFFFF,FF,:FF,FF
@A00920:152:HGHKKDRXX:2:2101:9037:6277 1:N:0:CGCGTTCA+TGCTAAGT
ACTCCTACGGGAGGCAGCAGTGGGGAATTTTGGACAATGGCCGAAACGCTGAACCAGCCAACCCGCGTGCGCGAGGACGCCTTTCGGGGTGTAAACCCCTGTAAGGGGGTAAGAACCGAAGCAGGACGAACCGGACTGACGAATGACGTTCCACACAAAGGAAGACCCGCAAAACTCCTTCCCAGAAGCCCCGTAAAGACGGAGGGCCAGACCGTTATACGGAATAACTGGGCTAAATCCGCGCTCAGTC
+
:FFFFFFFFFFFFFFFFFFFFFFFFFFFFFFFF,FFFFFF:,F,FF,:FFFFFFFFFF,F,,FFFFF:F,F:FFFFF:FFF:F:FFFFFFFFFFF,F,FFFF,,F,,FF,F,FFFFFF,,,F:FF,,,FFF,,,,,FF,,,,,:,FFF,,,F::,:,FF,,F,,,,FFF,,,FF,,FF,:,F,,,,:,F:::F,,F,,,:,,FFF,,:,,,,F,F,,F,:F,FFF,F,:FF::,,FF:,F:F,F,F:F,F
@A00920:152:HGHKKDRXX:2:2101:28501:6292 1:N:0:CGCGTTCA+TGCTAAGT
ACTCCTACGGGAGGCAGCAGTGGGGAATCTTGCCCAATGGGCGAAAGCCTGAGGCAGCAACGCCGCGTGTGGGATGAAGGCCCTTGGGTTGTAAACCACTTTCAGCAGGGACGAAAATGACGGTACCTGCAGAAGAAGCCCCGGCCAACTACGTGCCAGCAGCCGCGGTAATACGTAGGGGGCTAGCGTTGTTCGGAATTACTGGGCGTAAAGCGTACGTAGGCGGCTTTGTAAGTTAGAGGTGAAAGCC
+
FFFFFFFFFFFFFFFFFFFFFFFFFFFFFFFFFFFFFFFFFFFFFFFFFFFFFFFFFFFFFFFFFFFFFFFFFFFFFFFFFFFFFFFFFFFFFFFFFFFFFFFFFFFFFFFFFFFFFFFFFFFF:FFFFFFFFFFFFFFFFFFFFFFFFFFFF:FFFFFFFFFFFFFFFFFFFFFFFF:FFFFFFFFFFFFFFFFFFFF,FFFFFFF:FFFFFFFFFFFFFFF:FFFFF:FFF:FFF:FFFFF:FFFF,F
@A00920:152:HGHKKDRXX:2:2101:28926:6402 1:N:0:CGCGTTCA+TGCTAAGT
ACTCCTACGGGAGGCAGCAGTCGAGAATTTTTCTCAATGGGCGCAAGCCTGAAGGAGCGACGCCGCGTGGGGGATGAAGGGTTTCGATCCGTAAACCCCTGTCATTTGTGAACAATGGTTATCCGTGAATAGCGGATGACTTGATAGTAATGAAAGAGGAAGGGACGGCTAACTCTGTGCCAGCAGCCGCGGTAATACAGAGGTCCCGAGCGTTGTTCGGATTCACTGGGCGTAAAGGGTGCGTAGGTGG
+
FFFFFFFFFFFFFFFFFFFF:FFFFFFFFFFFFFFFFFFFFFFFFFFFFFFFFFFFFFFFFFFFFFFFFFFFFF:FFFFFFFFFFFFFFFFFFFFFF:FFFFFFF:FFFFFFFFFFFFFFFF:FFFFFFFF:FFFFFFFFFFFFFFFFFFF:FFFFF:FFFFFFFFFFFFFFFF::FFFFFFFFFFFFFFFFFF:FF:,,F:FFF,FFFFFFFFF,FFFF:FFFFFFFFFFF::FFFF:FFFFF,,FFF,
@A00920:152:HGHKKDRXX:2:2101:13982:6887 1:N:0:CGCGTTCA+TGCTAAGT
ACTCCTACGGGAGGCAGCAGTGGGGAATATTGGACAATGGGCGCAAGCCTGATCCAGCCATGCCGCGTGTGTGAAGAAGGCCTTCGGGTTGTAAAGCACTTTTGTACGGGAAGAAACCTTCCGGGTTAATACCCCGGGAGAATGACGGTACCGTAAGAATAAGCACCGGCTAACTCTGTGCCAGCAGCCGCGGTAATACAGAGGGTGCGAGCGTTGTTCGGAATCACTGGGCGTAAAGCGCGCGCAGGCG
+
FFFFFFFF:FFFFFFFFFFFFFFFFFFFFFFFFFFFFFFFFFFFFFFFFFFFFFFFFFFFFFFFFFFFFFFFFFFFFFFFFFFFFFFFFFFFF,FFFFFFFFFFFFFFFFFFFFFFFFFFFFFFFFFFFFFFFFFFFF:FF,FF:FFFFFFFFFFFFFFFFFFFFFFFF:FFFF,FFFFFFFFFFFFFFFFF::FFF:FF:FFFF:FFFFFF:FFFFF::FF:FFFFFFFFF:F,FFFFFFFFFFF:FFF
@A00920:152:HGHKKDRXX:2:2101:22914:7482 1:N:0:CGCGTTCA+TGCTAAGT
ACTCCTACGGGAGGCAGCAGTGGGGAATATTGGACAATGGGCGCAAGCCTGATCCAGCCACGCCGCGTGAGTGATGAAGGCCTTCGGGTCGTAAAGCTCTGTGGGGAGGGACGAACGTCCCCGTGAAGAACGGGGGGTGACGGTACCTCCTTAGCAAGCACCGGCTAACTTCGTGCCAGCAGCCGCGGTAATACGAAGGGTGCAAACGTTGCTCGGAATCATTGGGCGTAAAGCGCACGTAGGCGGCGAT
+
FFFFFFFFFFFFFFFFFFFFF:FFFFFFFFF,FFF:FFFFFFFFFFFFFFF:FFFFFFFFFFFFFFFFFFFFFF,FFFFFFFFFFFFFFFFFFFFFFFFFFFFFF:FFFFFFFFFFF:F:FFFFFFFF::FFFFFFF:FFF:F:FFFFFFFF:FFF:F,FFFF:FFFFFFFFFFFFFFFFF:FF:FFFF:FFFF:FFFF::FFFFFFF:FFFFFFFF,FFFFF:FF:FFF,FF,F:FFFFFFFFFFF:F:
@A00920:152:HGHKKDRXX:2:2101:17833:8046 1:N:0:CGCGTTCA+TGCTAAGT
ACTCCTACGGGAGGCAGCAGTAGGGAATATTGGTCAATGGGTGAGAGCCTGAACCAGCCATGCCGCGTGCAGGAAGAAGGCCTTCTGGGTTGTAAACTGCTTTTGCCGGGGGATAAAATTCCCATGCGTGGGACATTGAAGGTACCCGGTGAATAAGCCACGGCTAACTACGTGACAGCAGCAGCGGTAATACGTAGGGTGAAAGCGTTACTCGGAATTACTGGGCGTAAAGCGTGCGTAGGTGGTTCGT
+
FFFFFFFF,F:FFFFFFFFFFFFFFFFFFFF::FFFFFF:FFFFFFFF::FFFFFFF:FFFF:FFF:FFFFFFFFFFFFFFFFFFFFFF:FFFFFFFFF:FFF:,FFFFFFFFFFF,F,F:F,F:F,F::FF,FFF:FFFFFF:FFFFF,FFFFFFFFF:,FFFF:FFFFFFFF,FFFFFF:,F:FF,F,FFFFFFFFFF::F:,,,FF,FF,,F:,F:FFFF,,F,FF:FF:F,F:FF:F,F,::::FF
@A00920:152:HGHKKDRXX:2:2101:10185:8140 1:N:0:CGCGTTCA+TGCTAAGT
ACTCCTACGGGAGGCAGCAGTGGGGAATATTGGACAATGGGTGGGAGCCTGATCCAGCCATGCCGCGTGCAGGAAGACGGTCCTATGGATTGTAAACTGCTTTTGTACGGGAAGAACAGGGGGTACGTGTACCCCTCTGACGGTACCGTAAGAATAAGGATCGGCTAACTCCGTGCCAGCAGCCGCGGTAATACGTAGGGTGCAAGCGTTGTCCGGATTTATTGGGTTTAAAGGGTGCGTAGGCGGCCTA
+
FFFFFFFFFFFFFFFFFFFFFFFFFFFFFFFFF:FFFFFFFFFFFFFFFFFFFFFFFFFFFFFFFFFFFFFFFFFFFFFFFFFFFFFF:FFFFFFFFFFFFFFFF:FFFFF:FFFFFFFFFFFF:FFFFFFFFFFFFFFFFFFFFFFFFFFFFFFFFFFFFFFFF,FFF:FFFFFFFFFFFFFFF:FFF:FFFFFF,F:FFF:F,FFFFFFFF:FFFFFF,FFFFFFFFFF,FFF:FFFF,:F,FF:F::
@A00920:152:HGHKKDRXX:2:2101:17499:8719 1:N:0:CGCGTTCA+TGCTAAGT
ACTCCTACGGGAGGCAGCAGTGGGGAATATTGCACAATGGGCGAAAGCCTGATGCAGCGACGCCGCGTGAGGGATGACGGCCTTAGGGTTGTAAACCTCTTTCAGCAGGGAAGAAGCGCACGTTACGGTACCCGCAAAAGAAGCACCGGCTCACTACGTGCCAGCAGCAGCGGCAATACGTAGTGTGCAGGCGATAAAAGCAATTACTGGGAGAAAAGCTTGCGTAGGCGTTCAGTAATGACAGAAGTGA
+
FF:FF:FFFFFFFFFFFFFFFFFFFFFFFFFFFFFFFFFFFFFFFFFFFFFFF:FFFF,F,FFFFFFFFFF,FFFFFFFFFF,:,FFFFFFFFFF,FFF:FFFF,FFFFFFFFF,,,:FF:FF,FFF,FFFF,,,F,,F:F,FFFF,,:FF,:::,F:F,F,::FFF:,,,,,,,F::FFFFF::F,F:,FF,,F:FF::,,,:F:FFF,,,F,,:F,F,:F,,FFF,,F:F,,:F:F,,,F,F,,,F,,
@A00920:152:HGHKKDRXX:2:2101:16197:8876 1:N:0:CGCGTTCA+TGCTAAGT
ACTCCTACGGGAGGCAGCAGTGGGGAATATTGGACAATGGGCGAAAGCCTGATCCAGCCATGCCGCGTGGGTGAAGAAGGCTTGCGGGTTGTAAATCCCTTTCAGCCGGGAGGAAAGGCGCCAGGTTAATACCCTGGTGAGTTGACGTTACCGGCAGAAGAAGCACCGCCTAACTCCGTGCCAGCAGCCGCGGTAATCCGGGGGGGGCAAGCGTTGTTCGGAATTACTGGGCGTAATGGGCTCGTGGGCG
+
F::FFFFFFFFFFFFFFF:FFF,FF:FFFFFFFFFFFFF:FFF,,FFFFFFF:FFFFF,FFF,FFFFFFFFFFFFFF:FF,:FFF:FFFFFFFFF,FF:,FF:FFFFFFF:FF,FFF:,FFFF,:F:FF:FFFFFFFFFFFFF:FFF,FFF,,,FFF::FF,FF:,,F,FF,::FFF:F,FFFF:FFFF:F:,:FF,,FFFF,:,F:F,F,,F,:F:FF:FFFF:FFFFF:F::,F,:F,F::FF,F:,F
@A00920:152:HGHKKDRXX:2:2101:9263:9173 1:N:0:CGCGTTCA+TGCTAAGT
ACTCCTACGGGAGGCAGCAGTTTCGAATCATTCACAATGGGGGAAACCCTGATGGAGCGACGCCGCGTGGGGGATGAATGGCTTCGGCCCGTAAACCCCTGTCATTTGCGAACAATGCTCACGACCTAACACGTCGTGAGTTGATAGTAGCGAAAGAGGAAGGGACGGCTAACTCTGTGCCAGCAGCCGCGGTAATACAGAGGTCCCAAGCGTTGTTCGGATTCACTGGGCGTAAAGGGTGCGTCGGTGG
+
FFF:::FF,FFFFFFFFFFFFFFFFFFFFFFF:FFFFFFFFFFF,F:FF,FFFFFFFFFFFFFFFFFFF:FFFFFF,FFFFFFFFFFFF:,FFFFFFFFFFF:FFFFFFFFFFFFFFFFF:F:FF:FFFFFFFFFFFFF:FFFFFFFFFFFFFFFFFFFFF:FFFFFFF:FF:FFFFFFFFFFFFF:FF,FFF:FFF:F,FFF:F,:FFF:FFF:FFFFFFFF:FF::FFFFF:FF,:FFF,FF,,FFF,
@A00920:152:HGHKKDRXX:2:2101:31675:9283 1:N:0:CGCGTTCA+TGCTAAGT
ACTCCTACGGGAGGCAGCAGTGGGGAATTTTGGGCAATGGCCGAAAGGCTGACCCAGCGACGCCGCGTGCGGGAGGACGCCCTTCGGGGTGTAAACCGCTGTCAGAGGGGACGAATGGCCGAGGCGGGAATACCGCTTTGGAGTGACGGTACCCTCAGAGGAAGCACCGGCTAACTCTGTGCCAGCAGCCGCGGTAATACAGAGGGTGCGAGCGTTGTTCGGAATCACTGGGCGTAAAGCGCGCGCAGGC
+
::FFFFFFFFFFFFFFFFFFFFFFFFFFFFFFFFFFFFFFFFFFFFFFFFFFFFFFFFFFFFFFFFFFFFFFFFFFFFFFFFFFFFFFFFFFFFFFFFFFFF:FF:FFFFFFFFFFFFFFFFFFFFFFFFFFFFFFFFFFFFFFFFFF:FFFFFFFFFFFFFFFFFFFFFFFFFFFF:FFF:F:F:FFF:FFFFF,FF:FFFFFFFFFFF:FFF:FFFFFFFFFFFFFFFFF:FF,FFFFFFF:FF:F:F
@A00920:152:HGHKKDRXX:2:2101:16984:9674 1:N:0:CGCGTTCA+TGCTAAGT
ACTCCTACGGGAGGCAGCAGTGGGGAATATTGGACAATGGGGGCAACCCTGATCCAGCAATGCCGCGTGAGTGATGAAGGCCTTCGGGTTGTAAAGCTCTTTTGCCAGGGACGATGATGACGGTACCTGGAGAATAAGCCCCGGCTAACTTCGTGCCAGCAGCCGCGGTAATACAGAGGTCCCAAGCGTTGTTCGGATTCACTGGGCGTAAAGGGTGCGTAGGTGGTGAGGTAAGTCGGATGTGAAAGCT
+
FFFFFFFFFFFFFFFFFFFFFFFFFFFFFFFFFFF,FFFFFFFFF:FFFFFFFFFFFFFFFFFFFFF,FFFFF:FFFFFFFFFFFFFFF:FFFFFFFFFFFFFFFFFFFF,FFFFFFFFFFFFF:FFFFFFFFFFFFFFFFFFFFF::FFFFFFFFFFFFFFFFFFFFFFFFFFFFF:FFFFF:FFFFFFFFFFFFFFFF,FFFFFFFFFFFFFFFFFFFFFFFFF:FF:FFFFFFFFFFFFFFFFFFF:
@A00920:152:HGHKKDRXX:2:2101:14172:10880 1:N:0:CGCGTTCA+TGCTAAGT
ACTCCTACGGGAGGCAGCAGTAAGGAATATTGCACAATGGGCGCAAGCCTGATGCAGCAACGCCGCGTGCCCGAGGAAGGCCTTCGGGTTGTAAAGGGCTTTTCTGGCTGAAGAGCAAGGACGGTAGGACAGGACTAAGAGTCGGAGAACTACGTGCCAGCAGCCGCGGTAAAACGTAGGACGCGAGCGTTATCCGGATTTACTGGGCGTACAGCGCGGGCAGGCGGCTGTGCGAGTCGGACGAGAAAGC
+
FFFFFFFFFFFFFFFFFFFFFFFFFFFFFFFFFFFFFFFFFFFFFFFFFFFFFFFFF,FFFFFFFFFFFFFFFFFF,FFFFFFFFFFFFFF,FF:F,FFFFFFFFFFFF:FFFF:F,FF,FFFF::FF,FF,:F,FFF:,:FF,F,,FFFFFFFFFFFFFFF,,FFF:F:,,FF,,,FFFFFF:FFFF:,F:F:,,:FF,:FF:FFFF:FF,FFF,F:FFFFF,:F,F:FF,F,,:FFFF,FF,F,,,FF
@A00920:152:HGHKKDRXX:2:2101:18530:10880 1:N:0:CGCGTTCA+TGCTAAGT
ACTCCTACGGGAGGCAGCAGTAAGGAATATTGGTCAATGGAGGCAACTCTGAACCAGCCATGCCGCGTGCAGGAAGACGGCCCTACGGGTTGTAAACCTCGTTTAGTAGGGAAGAAGCGAAAGTGACGGTACCTGCAGAAAAAGCACCGGCTAACTACGTGCCAGCAGCCGCGGTAATACGTAGGGTGCAAGCGTTATCCGGAATTATTGGGCGTAAAGAGCTCGTAGGCGGTTTGTCGCGTCTGCTGTG
+
FFFFFFFFFFFFFFFFFFFFFF:FFFFF:FFFFFFFFFFFFFFFFFFFFFFFFFF,FFFFFFFFFFFFFFFFFFFFFFFFFFF:FFFFFFFFFF,FFFFF,F,F:FFFFFFFFFFFFFFF:FFFFFFFFF:FFFFFFFF:FFFFFFFFFFFFF:FFFFFFFFFFFFFFFFFFFF,F:FFFFFFFFFF:FFFFFFFFF:FFFFF,,FFFFFFFFFFF,FFFFFFFFFFFFFFFF:FFFF:::FFFFFFFFF
@A00920:152:HGHKKDRXX:2:2101:18927:11099 1:N:0:CGCGTTCA+TGCTAAGT
ACTCCTACGGGAGGCAGCAGTAAGGAATATTGGTCAATGGAGGCAACTCTGAACCAGCCATGCCGCGTGCAGGAAGACGGCCCTACGGGTTGTAAACCTCTTTTAGTAGGGAAGAAGCGAAAGTGACGGTACCTGCAGAAAAAGCACCGGCTAACTACGTGCCAGCAGCCGCGGTAATACGTAGGGTGCAAGCGTTATCCGGAATTATTGGGCGTAAAGAGCTCGTAGGCGGTTTGTCGCGTCTGCTGTG
+
FF:F::FFFFFFFFFFFFFF,F:FFF:FFFFFF:FFFFFFFFFFF:FFFFFFFFFFFFFFFFFFFFFFFFFFFFFFFFFFFFFF:FFFFFFFFF,FFFFFF,,FFFFFFFFFFFFFFF,FFF:,FFFFFFFFFFFFFF:FFF:F:FFF:FFF:FFFFFFFFFFFFFFFFFFFFFF,,FFFFFFFFFFFFF,FF,FF,FFFFFF,F:FFFFFFFFFFF,FFFFFFFFFFFFFF:FFFFFFFFFFF:FFFFF
@A00920:152:HGHKKDRXX:2:2101:22318:11146 1:N:0:CGCGTTCA+TGCTAAGT
ACTCCTACGGGAGGCAGCAGTGGGGAATATTGCACAATGGGCGCAAGCCTGACGACGCAACGCCGCGTGGGGGATGAAGGTCTTCGGATTGTAAACCCCTGTTGGGTGGGACGAACACTTTCGTGGTGAATATCCACGGAGGCTGACGGTACCACCTGAGGAAGCCCCGGCTAACTCTGTGCCAGCAGCCGCGGTAATACAGAGGGGGCAAGCGTTGTTCGGAGTTACTGGGCGTAAAGAGTGCGTAGGC
+
FFFFFFFFFFFFFFFFFFFFFFFFFFFFF:FFFFFFFFFFFFFFFFFFFFFFFFFFFFFFFFFFFFFFFF:FFFFFFFF,FFFFFFFFFFFFFFFF,FFFFFF::FFFFFFFFFFFFFFFFFFFFFFFFF:FF,:FFFFFFFFFFFFFFF:FFFFFFFFFF:FFFFFFFFF::FFFFFFFFFFFFFFFFFFFFFFFFFFFFFFFFFFFFFFFFFFFFFFF:FFFFFFFFFFFFFFFFFFFF,FFFFF:FF
@A00920:152:HGHKKDRXX:2:2101:29613:12508 1:N:0:CGCGTTCA+TGCTAAGT
ACTCCTACGGGAGGCAGCAGTCGAGAATTTTTCACAATGGGCGAAAGCCTGATGGAGCGACGCCGCGTGGGGGATGAAGGGCTTCGGCTTGTAAACCCCTGTCATTTGCGAACAATGGCGCCAACCTAATACGTTGTCGTCTGATAGTAGCAGAAGAGGAAGGGACGGCTAACTCTGTGCCAGCAGCCGCGGTAATACAGAGGTCCCAAGCGTTGTTCGTATTCACTGGGCGTAAAGGGTGCGTAGGTGG
+
FFFFFFFFFFFFFFFFFFFFFFFFFFFFFFFFFFFFFFFFFFFFFFFFFFFFFFFFFFFFFFFFFFFFFFFFFFFFFFFFF,FFFFFFFFFFFFFFF:FFFFFFFFFFFFFFFFFF,FFFF:FF:FFFFFF,FFFFFFFFFF:FF:FF:F:FFFFFFFFFFFFFFF:F,FFFFFFFFFFFFFFFFF,F,FFFFFFFFFFF:F:FFF:FF,FFFFFFFFF,FFFF:FFF:FFF:,::FFFFFFF,FF,:F:
@A00920:152:HGHKKDRXX:2:2101:13557:13072 1:N:0:CGCGTTCA+TGCTAAGT
ACTCCTACGGGAGGCAGCAGTGGGGAATATTGGACAATGGGCGAAAGCCTGATCCAGCAACGCCGCGTGGAGGAAGAAGGCCTTCGGGTCGTAAACTCCTGTCAGGTGGGACGAAAACGCGGGGGCGAATAGCCCTCGCGGTTGACGGTACCGCCAGAGGAAGCCCCGGCTAACTCCGTGCCAGCAGCCGCGGTAATACGGAGGGGGCAAGCGTTATTCGGAATTAGTGGGCGTAAAGGGCGCGCAGGCG
+
FFFFF:FFFFFFFFFFFFFF,FFFFFFF:FFFFFFFFFFFFFFFFFFFFFFFFFFFFFF,FFFFFFFFFFFFFF,F:FFFFFFFFFFFFFFFFFFFFFFFFFFFFFFFFFFFFFF:FFF:FFFFFF:F,FFFFFFFFFFFFFF:FFFF:,:FFFFFFFFFFF:FF:FFFFF:F:F:FFFFFFFFFFFFFFFFFFFF,,FFFFFFFF:FF::FF,F,:,FFFFF:FF,FFFFFF,FF,FFFFFF:F,FF::
@A00920:152:HGHKKDRXX:2:2101:9670:13228 1:N:0:CGCGTTCA+TGCTAAGT
ACTCCTACGGGAGGCAGCAGTAGGGAATCTTCCGCAATGGACGAAAGTCTGACGGAGCAACGCCGCGTGAGTGATGAAGGTTTTCGGATCGTAAAACTCTGTTGTTAGGGAAGAACAAGTACGAGAGTAACTGCTCGTACCTTGACGGTACCTAACCAGAAAGCCACGGCTAACTACGTGCCAGCAGCCGCGGTAATACGTAGGTGGCAAGCGTTGTCCGGAATTATTGGGCGTAAAGCGCGCGCAGGCG
+
FFFFFFFFFFFFFFFFFFFFFFFFFFFFFFFFFFFFFFFFFFFFFFFFFFFFFFFFFFFF:FFFFFFFFFFFFFFFFFFFFFFFFFFFF:FFFFFFFFFFFFFFFFFFFFFFFFFFFFFFFFFFFFFFFFFFFFFFFFFFFFFFFF:F:F:FFFFFF:FFFFFFFFFFF,FF:FFFFFF,:FFFFFFF::FF:,FFFF:FFFFFFFFFF:,FFFF:FFFFFF,FFFFFFFFF:,F,FF,F:F,F:F,FFF
@A00920:152:HGHKKDRXX:2:2101:5231:13651 1:N:0:CGCGTTCA+TGCTAAGT
ACTCCTACGGGAGGCAGCAGTGGGGAATATTGCGCAATGGACGAAAGTCTGACGCAGCGACGCCGCGTGTGGGAGGAAGCCTTTCGGGGTGTAAACCACTGTCAGGAGGGAAGAAACTCGCAGGATCGAACAGGTCCGGCGATTGACGGTACCTCCAAAGGAAGCGCCGGCTAACTCCGTGCCAGCAGCCGCGGTAAGACGGAGGGCGCAAGCGGTGTTCGGAATTACTGGGCGTAAAGCGCGGGCAGGC
+
FFFFFFFFFFFFFFFFFFFFFFFFF,:F:FFFFFFFFFFFF:FFF:,FFFFFFFFFFFFFF:FFFFFFFFF,FF:FFFFFFFFF,FFFFFFFFFFFFFFFFFFFFFFFFFFFFFF:,FFFFFFFFFFFF:FFF:FFFFFFFF,FFFF,F,FFFFFFFFFF,F,,FFFFFFFFFFFFFFFFFFFFFFFFFFFF:FF:,,FF,:F:FFFFF::FF:,F,FFFFFFFFFFF:,:F:FF,FF,:,FF:FFFF,F
@A00920:152:HGHKKDRXX:2:2101:27507:14152 1:N:0:CGCGTTCA+TGCTAAGT
ACTCCTACGGGAGGCAGCAGTGGGGAATTTTGGGCAATGGGCGAAAGCCTGACCCAGCAACGCCGCGTGAAGGAGGAAATCCTTCGGGATGTAAACTTCACAAGTAAGGGAAGAAAGCTCCGGGAGAAAAAAAACCGCAGTCCGACGGTACCTTACGTAATCCACGGCTAACTACGAGCAAGCAGCCGCTGTAATACTTAAGTGGCAAGCTTGGTTCGGAAGTATTCGGCGTAAAGGGCGCGTAGGCGGT
+
FF:,FFFF,F:F:FFFFFFFFFFFFFFF,FFF::F:FFFFFFFFFFFFFFFFFFFF:,:FFF:FF:FFFFF,:F,FF,:FFFFFFF:FF,FFFFFF,FFF,F,FF,,FF:FF,,,FFFF,FFF::,:FF,FFF,FF,FFF,FFF:F,,,,F:FFFF,:FF,F,FFF:FF,F,:FF,,FF,,F:F,:FFF,F,FFFFF,:F,:,FFFFF,F,:,FF,FFFF:,F,:F,,,FFF,F:,:::FFF,,,,F:,,
@A00920:152:HGHKKDRXX:2:2101:26160:14418 1:N:0:CGCGTTCA+TGCTAAGT
ACTCCTACGGGAGGCAGCAGTAAGGAATATTGCACAATGGACGCAAGTCTGATGCAGCAACGCCGCGTGCCCGAGGACGGCCTTCGGGTTGTAAAGGGCTTTTCTGGCTGAAGAGGCAGGACGGTAGGCCAGGAATAAGCGTCGGCTAACTACGTGCCAGCAGCCGCGGTAAAACGTAGGACGCGAGCGTTATCCGGATTTACTGGGCGTAAAGCGCGGGCAGGCGGTGGTCCAAGTCGGACGTGAAAGC
+
:FFFFFFFFFFFFFFFFFFFFF:FFFFFFFFFFFFFFFFFFFFFFFFFFFFFFFFFFFFFFFFFFFFFFFFFFFFFFFFFFFF:FFFF:FFFFF:FFFFFFFFFFFFFFFF:FFFFFFFFFFFFFFFFFFFFFFFFF:FFFFFFFFF:FFFFFFFFFFFF:FFFFFFFFFFFFFFFFFFFFFFFFFFFFFFFFFFFFFFF:FFFFFFFFF:FFFFFFFFFF:FFFFFFFFFFFFFFFFFFFFFFFFFFFF
@A00920:152:HGHKKDRXX:2:2101:6135:15123 1:N:0:CGCGTTCA+TGCTAAGT
ACTCCTACGGGAGGCAGCAGTGGGGAATTTTGCGCAATGGGCGAAAGCCTGATCCAGCGACGCCGCGTGGGTGAAGAAGGCCTGCGGGTTGTAAAGCCCTTTCGGTAGGGACGAAAGCTCTTGCCTTAATACGGCAGGAGGTTGACTTAACCTACATAAGAAGCACCGGCTAACTCTGTGCCAGCAGCCGCGGTAATACAGAGGGTGCGAGCGTTAATCGGAATTACTGGGCGTAAAGCGCACGGAGTCG
+
FFF:FFF:FFF:FF:FF:F:,FFFFFFFFFFF::FF:FFFFFFF:FF::FFFF:FFF:FFFFF:FFFF:FFFFFFFFF:FFFFFFFFF:FFF:F:F:FFFFF:FFFFF,FFFFF:FFFFFFFFFFFFFFFFF:F::FFF:,FFFFFFFFFFFFFF:FFFF::FFFFFF:FF:FFFFFFFFFFFFFFFFFFFFFFFFFFFF,F::FFFFFF:F:FF:FF:FFFFFFFFFF:FFFF:FFFF,FF:,,FFFFF
@A00920:152:HGHKKDRXX:2:2101:8223:15765 1:N:0:CGCGTTCA+TGCTAAGT
ACTCCTACGGGAGGCAGCAGTTAGGAATCTTCGGCAATGGGCGCAAGCCTGACCGAGCGACGCCGCGTGAAGGATGAAGGCCCTCGGGTCGTAAACTTCTAAAAGAGGGACGATAGTGACGGTACCTCTTGAAAAGCACCGGCTAACTCCGTGCCAGCAGCCGCGGTAATACGGAGGGTGCTAGCGTTATCCGGAATCACTGGGCGTAAAGGGCGCGTAGGCGGTCTGTTAAGTCCGATGTTAAAGACTG
+
FFFFFFFFFFFFFFFFFFFFFFFFFFFFFFFFFFFFFFFFFFFFFFFFFFFFFFFFFFFFFFFFFFFFFFFFFFFFFFFFFFFFFFFFFFFFFFFFFFFF:::FFFFFFFFFFFFFFFFFFFF:FFFFFFF:FFFFF:FFFFFF:FFFFFFFFFFFF:FFFFFFFFFFFFFFFFFFFFFFFFFFFFFFFFFFFFF:F:FFFFFFFFFFFF:FFFFFFFFFFFFFFFF:FFFF:FFFFFFFFFF:F,FFFF
@A00920:152:HGHKKDRXX:2:2101:19849:15890 1:N:0:CGCGTTCA+TGCTAAGT
ACTCCTACGGGAGGCAGCAGTAGGGAATATTGGGCAATGGGTGAGAGCCTGACCCAGCCATGCCGCGTGCAGGAAGACGGCCCTCAGGGTTGTAAACTGCTTTTCTACGGGAAGAAAGAGGTTATGCGTAACCTGTTGACGGTACCGTAGGAATAAGCACCGGCTAACTCCGTGCCAGCAGCCGCGGTAATACGGAGGGTGCAAGCGTGGTCCGGATTTCTTGGGTTTAAAGGGTCCGTAGGCGGGCGTC
+
FFFF:FFFFFFFFFFFFFFFFFFFFFFFFFFFFF:FF:FFFFF:F:FFFFFFFFFFFFF:FFFFFFFFFFFFFFFFFFFFFFF:FFFFFFFFFF,FFFFFFFFFFFF:FFFFFFFFFFFFFF:FF,FFFFFFFFFFFFFFF:FF:FF,FFFFFFFF:FFFFFFFFFFFFF:FFFFFFFFFFFFFFFFFF:FFFFFFFFFFFFF,FFFF,F:FFFFF,,F,FFFFFF,FFFFFFFF,FFFFFFFFFF:FF:
@A00920:152:HGHKKDRXX:2:2101:18087:16188 1:N:0:CGCGTTCA+TGCTAAGT
ACTCCTACGGGAGGCAGCAGTGGGGAATTTTGGACAATGGGGGCAACCCTGATCCAGCCATCCCGCGTGCGGGACGAAGGCCTTCGGGGTTTAAACCGGTTTTGTGAGGGTAGGAACGCTCCGAGTTAATGCCTCGGAGTACTGACGGTACGTGAATGATAAGCAACGGCTCACTCCGTGCCAGCAGCCGCGGTCACGCGTCGGGGACGTGGCGTCTCAGGATTTACTGGGCGTAAGGCGCGCGTCGGCG
+
FFFFFFFFFFFFFFFFFFFFF,:FFFFF:FFFF,FFFFFFF,FFFF:,FFFF,FFFFFFFF,FFFFFFFF,FFF:FFF,FFF,F,,FFFF,F,FF,F,,,F,,F:,:,FF,F,FFFFF,FF,:,,:FFFF,,,F,,,FF:F,:,FFFF:FF,:,,F,,,,,FF,,,,,,,,,,,FFF,F,F,::,:FFF,FF,FF:,,:FF,,,,F,:FF:,,,F,:F:,F,F,,,:FF:F,F,,:,F:,F,,,,,F,F,
@A00920:152:HGHKKDRXX:2:2101:13693:16376 1:N:0:CGCGTTCA+TGCTAAGT
ACTCCTACGGGAGGCAGCAGTAAGGAATATTGCACAATGGGCGCAAGCCTGATGCAGCAACGCCGCGTGCCCGAGGACGGCCTTCGGGTTGTAAAGGGCTTTTCTGGCTGACGAGGAAGGACGGTAGGCCAGGAATAAGCGTCGGCTAACTACGTGCCAGCAGCCGCGGTAAAACGTAGGACGCGAGCGTTATCCGGATTTACTGGGCGTAAAGCGCGGGCAGGCGGTGGTCCAAGTCGGACGTGAAAGC
+
FFFFFFFFFFFFFFFFFFFFFFFFFFFFFFFFF:FFFFFFFFFFF:FFF,FFFFFFFFFFFFFFFFF:FFFFFFFF:FFFFF:FFFFFF,FFFFFFFFFF:FFFFFFFFFFFFFFFF:FFFFFFFFFFFFFFFFFFFFFFFFF:FFFFFFFFFFFFFFFFFFFFFFFFFFF,FFFFFFFFFFFFFFFFFFFFFFFFFFFFFFFFFFF:FFFFFFFFFFFFFFFFFFFFFFFFFFFFFFF:FFFFFF:F::
@A00920:152:HGHKKDRXX:2:2101:15221:16705 1:N:0:CGCGTTCA+TGCTAAGT
ACTCCTACGGGAGGCAGCAGTGGGGAATATTCGGCAATGGGGGCAACCCTGACCGAGCAACGCCGCGTGGAGGATGACGGTTTTCGGATTGTAAACTCCTTTTCTGCGGGAAGAGGCAGGACGGTACCGCAGGAATAAGTCACGGCTAACTACGTGCCAGCAGCCGCGGTAATACGTAGGTGGCAAGCGTTATCCGGAATTACTGGGCGTAAAGCGCGCGCAGGCGGACTGATTAGTCCGGGGTGAAATC
+
FFFFFFFFFFFFFFFFFFFFFFFFFFFFFFFFFFFFFFFFFFFFFFFFFFFFFFFFFFF,FFFFFFFFFFFFFFFFFFFFFFF:FFFFFFFFF:FFFF:FFFFFFF:FFFFFFFFFFFFFFFFFFFFFFFFFF:FFFFF:FFFFFFFFFFF:FFFFFFFF:FFFFFFFFF,FFFFFFFFFFFFFF::F,FF,FF::FFFF:FFFFFFFFFFFFFFFFFFFFFFF:FF:FFFFFFFFF::FFFFFFFF:::
@A00920:152:HGHKKDRXX:2:2101:1488:16877 1:N:0:CGCGTTCA+TGCTAAGT
ACTCCTACGGGAGGCAGCAGCCGAGAATATTCGACAATGGGGGAAACCCTGATCGAGCGACGCCGCGTGTGGGATGAAGCCCTGCGGGGTGTAAACCACTTTTATGAGGGAAGAATTTATGACATTACCTCATGAATAAGGGGCTGCTAACTTCGTGCCAGCAGCAGCGGTAATACGAAGGCCCCAAGCGTGATACGGACTTCTTGGGCGGAAAGGGTCCGTAGGCGGCGTGCATAGTCGAAGGTTAAAG
+
FFFFFF:FFFFFFFFFFFFFFFFFFFFFFFFFFFFFFFFFFFFFFFFFFFFFFFFFFFFFFFFFFFFFFFFFFFFFFFFFFFFFFFFFFFFFFFFFFFFFFF:FFF,FFFFFFFFFF,,FFFFF:FF,FFFF,FFF,FFF:FFFFFFFFFF:FF,:FFFFFFFF:FFFFFFFFFFFFFFF:FFFFF:,F:F,FF,,F,F,,F,F::F,FF,FF,F,FFFFFFFF,FFFFFFFFFFFF:F,FFF::F,:FF
@A00920:152:HGHKKDRXX:2:2101:20003:17816 1:N:0:CGCGTTCA+TGCTAAGT
ACTCCTACCGGAGGCAGCAGTGGGGAATATTGCACAATGGGCGCAAGCCTGAACCAGCAATGCCGCGTGAGTGATGAAGGCCTTCGGGTTGTAAAGCTCTGTCGGGAGGGACGAAAAAATCCGCAAGTATCATGACGGTACATCCCGTGCAAGCACCGGCTAACTACGAGCCAGCAGACGCGGCAATACGAAGGGGGCGAGCGGTGTTCGGATTTACTGGGAGTAATGCGCGCGTAGGCGGACAGTTACG
+
:F:,,,:,,F,,,:::FFF,,,,:FFF,F,F,,,FFFFF,:,:F:F,FFF:FF:F,FFFF,,FF,:,,FFF::F,:F::F,F:,FFF,,,FFF:,F,:F,F,,F,:,F:FFFFF,:FFFFFFF:F:F,FFF,,FFFF,FFF,F,:,,,:,,:FFFF,:FFF:FFF,:F,:FF,FFF:,F,F,F,FF,F,,F::,,FFF,,,,F,:F,:FFF,FF,,F:FFFFFFF,,FFFFFFF,,FFF,FF,F,,,F,,
@A00920:152:HGHKKDRXX:2:2101:32208:17942 1:N:0:CGCGTTCA+TGCTAAGT
ACTCCTACGGGAGGCAGCAGTAGGGAATTGTTCGCAATGGGCGCAAGCCTGACGAAGCAACGCCGCGTGGAGGATGAAGGCCCTAGCGGTTGTAAACTCCTGTCTAGCGGGACGAAACTCTTCACAGTGAATAATTGTGGAGATTGACTGTACAGCTGGAGGAAGCTCCGGCCAACTCCGTGCCAGCAGCCGCGGTAAAACGTAGGAGTCGAGCGTTATCCGGATTTACTGGGTGTAAAGCTCGTGTAGT
+
:F::,FFF:FFFFFFF:FFFFF:FFFFF:FFFF,FFFFFFFFFFFFFFFFFFFFFFF,FF,FFFFFFFF:FFFFFFFFFFFF:F:,FFFFFFFFFF:FFFFFFFFFFFF,,FFF,:FFFFFFFFFFFFFFFFFFFFFFF,FF,FF:F,F:FFF,FFF,FF,:::FFFFF,FFFFFFF,FFFFF:FFFF:F::FFFF:FFFFFFFFFFF,:FFF:::FFF:FF:FFF:::FFFFFFFF:F:F,F:,FFFF,
@A00920:152:HGHKKDRXX:2:2101:29812:18051 1:N:0:CGCGTTCA+TGCTAAGT
ACTCCTACGGGAGGCAGCAGTGGGGAATATTGCACAATGGGCGGAAGCCTGATGCAGCAACGCCGCGTGCGGGATGACGGCCTTCGGGTTGTAAACCGCTTTCGCCTGTGACGAAGCGTGAGTGACGGTAATGGGTAAAGAAGCACCGGCTAACTACGTGCCAGCAGCCGCGGTGATACGTAGGGTGCGAGCGTTGTCCGGATTTATTGGGCGTAAAGGGCTCGTAGGTGGTTGATCGCGTCGGAAGTGT
+
FFFFFFFFFFFFFFFFFFFFFFFFFFFFFFFFFFFFFFFFFFFFFFFFFFFFFFFFFFFFFFFFFFFFFFFFFFFFFFFFFFFFFFFF:FFFFFFFFFFFFFFFFFFFFFFFFFFFFFFFFFFFFFFFFF:FFFFFFFFFFFFFFFFFFFF:FFFFFFFFFFF:FFFFFFFFFFFFFFFFF,:FFFFFFFFFF,FFFFFFF:FFFFFFF,FFFFFFFFFFFFFFFFFFFFFFFFFF:FFFFF:FFFFFFF
@A00920:152:HGHKKDRXX:2:2101:22435:18396 1:N:0:CGCGTTCA+TGCTAAGT
ACTCCTACGGGAGGCAGCAGTAAGGGATCTTGCGACAATGGGCGAAAGCCTGACGCAGCAACGCCGCGTGCGGGATGACGGCCTTCGGGTTGTAAACCGCTTTTCGGGGGGAAGAGGAAGGACGGTACCCCCGGAATAAGTCTCGGCTAACTACGTGCCAGCAGCCGCGGTAAAACGTAGGAGGCGAGCGTTATCCGGATTTACTGGGTGTAAAGCGCGTGTAGGCGGTCGTGCAAGTGAGGCGTGAAAG
+
FFFFF:FFFFF,FFFFFFFFFFFFFFFFFFFFFFF:FFFFFFFFFFFFFFFFFFFFFFFF:FFFFFFFFFFFFFFFFFFFF:FFFFFFFFFFFFFFF,FFFFFFFFFFFF:F,FFFFFFFFFFFFF:FF:FFFFF:FFFFFFFFFFFFFFFFFF:FFFFFFFFFFFFFFFFFFF:FFFFFFFFFF:FFFFF:FFFFFFFFF,FFFFF:FFFFFFFFFFFFFFFFFFFF:F:F:FF:F::FF,FF:FFF:F
@A00920:152:HGHKKDRXX:2:2101:4842:18709 1:N:0:CGCGTTCA+TGCTAAGT
ACTCCTACGGGAGGCAGCAGTCGAGAATCTTCCGCAATGGGGGAAAACCTGACGGAGCGACGCCGCGTGCGGGATGAAGGCCTTCGGGTTGTAAACCGCTGTCACAGGTTAAGAAAGGGCATGGGGTTAATAGCTCCATGTTCTGACGAAGGCCTGAGAGGAAGCCACGGCTAACTTCGTGCCAGCAGCCGCGGTAAGACGAAGGTGGCGACCGTTGTTCGGAATCACTGGGCATAAAGCGCGCGCAGGC
+
:F,:FFFF:,,:F:FF:F:,,FFFFFF,FFFF,FF::F::FFFFFF,FF::FF:FF:F:FF:FFF:FF::::F,,FFFFFFFFFF,:,FFFFFFFFFFFFFFFFFF:F:FFFF::FFFFFF,,FF:FFFF::FFFFF:F:FFF,FFFFFFF:FF:FFF:FFFFFFFF:FFFFF::FFFFF::,,FFFF,FFF:FFFFFFF,FF:,F,,::FFF,FFFFFFF:FF::FFF,FFFFFFF:F:F,F,FFF:FF
@A00920:152:HGHKKDRXX:2:2101:5674:18740 1:N:0:CGCGTTCA+TGCTAAGT
ACTCCTACGGGAGGCAGCAGTGGGGAATCTTGCGCAATGGCCTAACGGCTGACGCAGCGACGCCGCGTGAGGGATGACGGCCTTCGGGTTGTAAACCTCTGTTGCCCGGGACGAACAGCCTGATGCGTCAGGTCTGACGGTACCGGGTGAGGAAGCACCGGCTAACTCCGTGCCAGCAGCCGCGGTAATACGGAGGGTGCGAGCGTTGTCCGGAATCACTGGGCGTAAAGGGCGCGTAGGCGGTCGGGTA
+
FFFFFFFFFFFFFFF:FFFFF:FFFFFFFFFFFFFFFFFFFFFF,FFFFFFFFFFFFFFFFFFFFFFFFFFFFF,FFFFFFFFFFFF,F:FFFFFFFFFFFFFFFFFFFFFFFF::F,,FFFFF,FFF,FF:FF,FFF,:FF,FF,F:FFF,FFFFFFFFFFFFF,FFF:FF:FFFFFFFF,:F:FFFFFFFFFF,FFFF:FFFFFFFFFF,FFFFFFFFF:FFFF:FFFFFF:FFFFFFFF,FFF:FFF
@A00920:152:HGHKKDRXX:2:2101:31530:19053 1:N:0:CGCGTTCA+TGCTAAGT
ACTCCTACGGGAGGCAGCAGTAAGGGATATTGCACAATGGGCGCAAGCCTGATGCAGCAACGCCGCGTGCAGGAAGAAGGTCTTCGGCTCGTAAACTGCTTTTCTGCGGGAAGAGGATGACGGTACCGCAGGAAGAAGTCTCGGCTAACTACGTGCCAGCAGCCGCGGTAAAACGTAGGAGGCAAGCGTTATCCGGATTTACTGGGCGTAAAGGGCGTGCAGGTGGTCTGTTAAGTGGTGCGTGAAAGCG
+
FFFF:FFF,FFFFFFFFFFFFFF,FFFFFFF,FFFFF:FFFFFFFF:FFFFFFFFFFFFFFFFFFFF,FFFFFFFFFFFF,FFFFFFFFFFFFFFFFFFFFFFF:FF:,FFFFFFFFFFFFFFF:FFFFFFFFFF::FFFFF,FFFFFFF:FFFFF:FF,FFFFF:F,FFFF,FF,:F,FF,:FFFFFFF,FF::F:FF:FF::,F::FFF,:,FFFF,FFFFFFFFFFFFFF:FFFFF:FFF,FFF::F
@A00920:152:HGHKKDRXX:2:2101:16559:19272 1:N:0:CGCGTTCA+TGCTAAGT
ACTCCTACGGGAGGCAGCAGTTAGGAATCTTCGGCAATGGGCGCAAGCCTGAACGAGCGACGCCGCGTGAAGGATGAAGGCCCTCGGGTCGTAAAGATCTAAAAGAGGGACGATAGTTACGGTAACTCTAGAAAAGCACCGGCTAACTCCTTGCCACCACCCGCGGTAATACGGCGGGGGCGCGCGTGATTCTCGCATATTGTGCGAAAAGGGCGCGTAGACGGCTTTGTAATTGAAAGGTGACATACCT
+
FFFFFFFFFFFFFFFFFFFFFFFFFFFF,FFFF,FFFFFFF:FFFF:FFFFF,F:FFF,F,FFFFFFFFF,FFFFFFFFFF:FF:FFFF,FF,FF,,FFF:,,,FFF:F,F,F:,F:,::,F:F,F,F,,F:FFF:::FF,,:FFFF,F:,,F,FF,F,,FF,FF:FFF,F,:F,,:FFFFF,F,F,:F:F,F,,,,::F,,,FFF,,,:,:FFFFFF,,,FFF,:FF,FFF,,,:,,FFFF:,F,FFF,
@A00920:152:HGHKKDRXX:2:2101:17390:19523 1:N:0:CGCGTTCA+TGCTAAGT
ACTCCTACGGGAGGCAGCAGTGGGGAATATTGGACAATGGGCGAAAGCCTGATCCAGCCATGCCGCGTGAGTGATGAAGGCCTTAGGGTTGTAAAGCTCTTTCAGTAGGGAAGATAATGACGGTACCTCGCGAATAAGCCACGGCTAACTACGTGCCAGCAGCCGCGGTAATACGTAGGTGGCAAGCGTTGTCCGGATTTACTGGGCGTAAAGCGCGCGCAGGCGGACTGGTAAGTCTGGGGTGAAATCT
+
FFFFFFFFFFF:FFFFFFFFFFFFFFFFFFFFFFFFF:FFFFFFFFFFFFFFFFFFFFFFFFFFFFF:FFFFFF:F,FFFFFFFFFFFFFFFF:FFFFFFFFFFFF,FFF,FFFFFFFFFFFFFFFFFFFFFFFFFFFFFFFFFFF,FFFFFFFFFFFFFFFFFFFFFFF:FFFFFFFFF:FFFFFFFFFFFFFFFFFFF,FFFFFFFFFFFFFFFFFFFFFFFFFFFFFFFFFF:FF:F,FFF,FFF,F
@A00920:152:HGHKKDRXX:2:2101:19235:19586 1:N:0:CGCGTTCA+TGCTAAGT
ACTCCTACGGGAGGCAGCAGTGGGGAATTGTTCGCAATGGGCGCAAGCCTGACGACGCAACGCCGCGTGGAGGATGAAGATCTTCGGGTCGTAAACTCCTGTCGAGTGGGAAGAATATTATCGGGGCAAATATCACCGAGGCCTGACGGTAACACTAAAGGAAGCCCCGGCTAACTCCGTGCCAGCAGCCGCGGTAATAAGGGGGGGGCCAGCGGTGTTCGTAATTACTTGCCTAAAAGCCCTCGTAGGC
+
FFFFFFFF:FFFFFFFFFFFFFFFFFFF,FFF:FFFFFFFFFFFF:FFFFFF,FFFFFFFFFFFFFF,FFFFF,FFFFFFFFFFFFFF:FFFFFFFF:FFFFFFF:FFFFFFFFFFF,F,F,FFFFF,:F:FFF,F,:F:FFFF:,F,,:,,F:FFFF::FFFFFFFFFFF:FFF,F:,FFFFFF,,FFF,:F:,F:FF,,F,FFFF::,,,F,:FFF,FF,:,,FFF,,,,F,,:,FF,,FFFFFF,:F
@A00920:152:HGHKKDRXX:2:2101:23665:19680 1:N:0:CGCGTTCA+TGCTAAGT
ACTCCTACGGGAGGCAGCAGTGAGGAATATTCCACAATGGGCGCAAGCCTGATGCAGCGACGCCGCGTGGGTGAAGAAGGATTTCGGTCTGTAAAGCCCTTTTCTGTGTGACGAGAATGGACGGTAGCACAGGAATAAGTCTCGGCAAAATACGTGCCAGCAGCCGCGGTAAAACGTAGGAGGCAAGCGTTATCCGGAGTTACTGGGCGTAAAGGGCGTGCAGGTGGTTCAATAAGTAGGTAATGAAAGA
+
FFFFFFFFFFFFFFFFFFFFF,FFFFFFFFF,F:F,FFFF:FFFFFF:FFFF,FFFFF,FFFFFFFFFFFFFFFFFFFFFFFFFFFFF:,FFFFF:F:FFFFFFF:FFFFF,FFF:::F,FF,,FF,FFFF,::,FFF,,FF:,F,,FF,,FF,,FFFFF:F,FFF:FFF:FFFF,,:F,FFF,:,,F:,FFFFF:F:::FFFFF,FFFFFFFF:F::FFF,F,F:,FFFFF,FFFF,:,:,F,F:FFF,
@A00920:152:HGHKKDRXX:2:2101:27109:19727 1:N:0:CGCGTTCA+TGCTAAGT
ACTCCTACGGGAGGCAGCAGTCGAGAATTTTTCTCAATGGGGGAAACCCTGAAGGAGCGACGCCGCGTGGAGGATGAAGGTCTTCGGGTTGTAAACTCCTGTCATTTGGGAACAAGGTGTGAGCGTTAACTGCGCGCGCATTGATAGTACCAGAAGAGGAAGAGACGGCTAACTCTGTGCCAGCAGCCGCGGTAATACAGAGGTCTCAAGCGTTGTTCGGATTCATTGGGCGTAAAGGGTGCGTAGGCGG
+
F:FFFFFF,:FFFFFFFFFFFFFFFFFFFFF:FFFFF:F,FFFF:FFFFFFFF,FFF,FFFFFF:FFFFFFF:F:FFF,,:FFF::,F,:::FFFFF,FFFFFF:FFF:F:F::FFF,FFF,F:FFFF,F:F:F:FFFF:F:FFF:,:FFFF,F,FFFF,:,FFF:FFFFFF:FFFFFF,FFFFF::FFFF:FFFFFF:FF::FFFFF:,FF,FFFFF,FFF,FFF,,F,FFFF,FF,F:F:FFFFFFFF
@A00920:152:HGHKKDRXX:2:2101:16324:19836 1:N:0:CGCGTTCA+TGCTAAGT
ACTCCTACGGGAGGCAGCAGTGGGGAATATTGGACAATGGGCGCAAGCCTGATCCAGCCATGCCGCGTGAGTGATGAAGGCCCTAGGGTTGTAAAGCTCTTTCACCGGTGAAGATAATGACGGTAACCGGAGAAGAAGCCCCGGCTAACTTCGTGCCAGCAGCCGCGGTAATACGAAGGGGGCTAGCGTTGTTCGGAATTACTGGGCGTAAAGCGCACGTAGGCGGACATTTAAGTCAGGGGTGAAATCC
+
FFF,:FFFF,FFF:FFFFFFFFFFFFFFFFF:FF:,:FFFFFFFFFFFFFFFFFFFFFFFFFFFFFFFFFFFF:FFFFF:F,FFF:FFFFFFFFFFFFFFFFFFFFFF:FFFFFFF:FFFFFFFFFFF:FFFFFFFFFF:FFFFFFFFFFFFFFFFFFFFFFFFFFFFF::FFFFFFFFFFFF:FFF:,F:FF:FFFFF::FF,FFFFFFFFF:FFFFF:,FFFFFFFFF::F:FFF:F,:FFFFFF:FF
@A00920:152:HGHKKDRXX:2:2101:4472:20040 1:N:0:CGCGTTCA+TGCTAAGT
ACTCCTACGGGAGGCAGCAGTGGGGAATCTTGCGCAATGGGCGAAAGCCTGACGCAGCAACGCCGCGTGGGGGACGAAGGCCTTCGGGTTGTAAACCCCTTTCAGCAGGGACGAAAATGACGGTACCTGCAGAAGAAGCCCCGGCCAACTACGTGCCAGCAGCCGCGGTAATACGTAGGGGGCGAGCGTTGTCCGGATTTATTGGGCGTAAAGAGCTCGTAGGCGGTTTGGCAAGTCGGGTGTGAAAACT
+
FFFFFFFFFFFFFFFFFFFFFFFFFFFFFFFFFFFFFFFFFFFFFFFFFFFFFFFFFFF:FFFFFFFFFFFFFFFFFFFFFFFFFFFFFFFFF,FFFFFFFFFFFFFFFFFFFFFFFFFFFFFFFFFFFFFFFFFFFFFFFFFFFF:FFFFFFFFFFFFFFFFFFFFFFF:FFFFFFFF:F:FFFFF:FFFFF::FFF:FFFFFFFFFFFFFFFFFFFFFFFFFF:FFFFFFFFFFFFFFFFFFFFFFFF
@A00920:152:HGHKKDRXX:2:2101:7591:20181 1:N:0:CGCGTTCA+TGCTAAGT
ACTCCTACGGGAGGCAGCAGCTAGGAATCTTGGGAATGGGCGAAAGCCTGACCCAGCAACGCCGCGTGGGCGATGAAGGCCTTCGGGTCGTAAAGCCCTTTTGCAGGGGAAGATGATGACGGTACCCTGCGAATAAGCCACGGCTAACTACGTGCCAGCAGCCGCGGTAATACGTAGGTGGCAAGCGTTGTCCGGATTTACTGGGCGTAAAGGGCGTGCAGGCGGTTTGTTAAGTTCAGGGTGAAAGCTC
+
FFFFFFFFFFFFFFFFFFFFFFFFFFFFFFFFFFF:FFFFFFFFFFFFFFFFFFFFF:FFFFFFFFFFF:FFFFFF:FFFFFFFFFFFFFFFFFFFFFFFFFF:,FFFFF:FFFFFFFF:FFFFF:F:FFFFFFF:FFFFFF:FFFFFFF:FFFFFFFFFFFFFFFFFFFFFFF:FFFFFFFF,FFF::FFFFFFFFF:FFFFFFFFFFFFFFFFFFFFFF:FF::,FF:FF,FF,F:,F:FFFFFFF::
@A00920:152:HGHKKDRXX:2:2101:7392:21214 1:N:0:CGCGTTCA+TGCTAAGT
ACTCCTACGGGAGGCAGCAGTGGGGAATCTTGCGCAATGGGCGAAAGCCTGACGCAGCAACGCCGCGTGCGGGATGAAGGCCCTCGGGTTGTAAACCGCTTTCAGTGGGGACGAACCAAGACGGTCCCCACAGAAGAAGCCCCGGCCAACTACGTGCCTGCAGCCGCGGTACCACGTAGGGGGCACGCGTTGTCCGGATTCATTGGGCGTAAAGAGCTCGTAGGCGGTTCGGTAAGTCGGGTGTGAAACA
+
FFFFF:FFFFFFFFFFFF:FFFFFFFFFFFFFFFFFFFFFFFFFFFFFFFFFFFFFFFFFFFFFFFFFFFFFF,FF,FFFFFFFFFFFFFFFFFFFF:FFFFFFF,FFFFFFFFFFFF,,F:FFF,FFF:FFFF,,FFFFFF:FFFFF:,:FFFFFF,,,FFF:F:FFFFF,FFFF::FFFFFFF,::FF:FFFFF,FFFFFF,FF,:,,F:F:FF,F:FFF:FFFF::FFF,,FFFF:FFF:FF:FFF,
@A00920:152:HGHKKDRXX:2:2101:5954:21355 1:N:0:CGCGTTCA+TGCTAAGT
ACTCCTACGGGAGGCAGCAGTGGGGAATCTTGCGCAATGGGCGAAAGCCTGACGCAGCGACGCCGCGTGCGGGAAGACGGCCTTCGGGTTGTAAACCTCTGTCAGTGGGGAAGAAGAATGACGGTACCCACTGAGGAAGCTTCGGCTAACTACGTGCCAGCAGCCGCGGTAAGACGTAGGGAGCAAGCGTTGCCCGGAATTACTGGGCGTAAAGAGCTCGTAGGCGGGGGCGTGCGTCCGAGAGGAAATC
+
FF:FF,FF:FFFFFFFFFFFFFFFFF:F,,FFFFF:FFFF:FFFFFFFFFFFFFFFFFFF:FFFFFFFFFFFFFFFFFFFFF:FFFFFFFFFFFFFFFFFFFFF:FFFFFFFFFFFFFFFFFFFFFFFFFFFFFFFFF,FFFFFFFFFF:FFFFFFFF,FFFF:FFFFFFFFF:FFFFFFF:FFF:F,FFFFFF,FFF:FFFF,F,FF::,:FF:FFFFF:FF:FFFFFFFFFFFFFFFFF:F,FF:FFF
@A00920:152:HGHKKDRXX:2:2101:10248:21496 1:N:0:CGCGTTCA+TGCTAAGT
ACTCCTACGGGAGGCAGCAGTGAGGGATCTTGCGCAATGGGGGCAACCCTGACGCAGCGACGCCGCGTGGGCGATGAAGGCTTTCGGGTCGTAAAGCCCTTTTCCCACCGACGAGAACCAGGACGGTAAGTGGGGAACAAGTCTCGGCTAACTACGTGCCAGCAGCCGCGGTAAAACGTAGGAGGCGAGCGTTATCCGGAGTTACTGGGCGTAAAGCGCGTGCAGGCGGCAGCGCAAGTGGCGGGTGAAA
+
::FFF,FFFFFFFFFFFFFFFFFFFF::FFFFFFFFFFFFFFFFFFFFFFFFFFFFFFFFFFF:FFFFFFFFFFFFFFFFFFFFFFFFFFFFFFFFFFFFFFFFFFFFFFFFFFFFFFFFFFFFFFFFFFFFFFF,FFF:FFFFFFFFF:FF:FFFFFFFFFFFFFFFFF:FFFF:FFFFFFFFFFFFFF:FFF:FFFFFFF:FFFFFFFFFFFF,FFFF:FFFFF:FFFFFF:FFF:F:FFFFFFFFFF
@A00920:152:HGHKKDRXX:2:2101:23131:22451 1:N:0:CGCGTTCA+TGCTAAGT
ACTCCTACGGGAGGCAGCAGTAAGGGATCTTGCGACAATGGGCGAAAGCCTGACGCAGCAACGCCGCGTGCGGGATGACGGCCTTCGGGTTGTAAACCGCTTTTCGGGGGGAAGAGGAAGGACGGTACCCCCGGAAGAAGTCTCGGCTAACTACGTGCCAGCAGCCGCGGTAAAACGTAGGAGGCGAGCGTTATCCGGATTTACTGGGTGTAAAGCGCGTGTAGGCGGTCCTGCACGTGGCGCGTGAAAG
+
FFFFFFFF:FFFFFFFFF:FFFFFFF:FF,:FFFFFF,FFFFFF:FFFFFFFFFFFFFFFFFF:FFFFFFFFFFFFFFFFFFFFFFFFFFFFFFFFFFFFFFFFFFFFFFFF:FF:FFFFFFFFFFFFFFFFFFFFFFFFFFFFFFFFFFFFFFFFFFFFFFFFFFFFFFFFF:FFFFFFFF:FFFFFFFFFFFFFFFFFFFFFF::FFFFFFFFFFFFFFFF:FF:,FF:FFFF,FFFFFFFFFFFFFF
@A00920:152:HGHKKDRXX:2:2101:25021:22529 1:N:0:CGCGTTCA+TGCTAAGT
ACTCCTACGGGAGGCAGCAGTGGGGAATTTTGGGCAATGGGCGAAAGCCTGACCCAGCAACGCCGCGTGAGGGACGAAATCCCTCAGGGATGTAAACCTCGAAAGTTGGGGAAGAAAGCTCGTTGGGGAATATCCAGCGAGGATGACGGTACCCAACGTAAGCCCCGGCTAACTACGTGCCAGCAGCCGCGGTAATACGGAGGGGGCACGCGTTGTTCGGAATTACTGGGCGTAAAGGGCGCGTAGGCGG
+
:FFFF,F:,FFFFFFFFFFFFFFFF,FF,FFFFFFFFFF,FFFFF:F:FFFFFFFFFFFFFFFF:FFFF:FFFFFFFFFF:FFFFFFFFFF:FF,FFFFFFFFFFF,FF:FFF:FFFFFFFFFFFF:FFFFFFFF,FFFFFFF,FFFFF:FFFFFFFFFFFFFFFFF::FFFFFFFFFFFF:FFF,:FFFFFFFFFFF,,FFFF::FFF:FFFFFF,FF:FFF:FFFFFFFFFF,,,,,::FFFFFFF:F
@A00920:152:HGHKKDRXX:2:2101:7952:22717 1:N:0:CGCGTTCA+TGCTAAGT
ACTCCTACGGGAGGCAGCAGTGGGGAATTTTGGGCAATGGCCGCAAGGCTGACCCAGCGACGCCGCGTGCGGGAGGAAGCCCTTCGGGGTGTAAACCGCTGTCAGGGGGGACGAATGGTGGGCGCTGGAATATGGCGTTCATGTGACGGTACCCTCAAAGGAAGCGCCGGCTAACTCCGTGCCCGCAGCCGCGGTAAGACGGAGGGCGCGAGCGTTGTTCGGAATCACTGGGCGTAAAGGGTGCGTAGGC
+
FF:FFFFFFFFFFFFFFFFFF:F:FFFF,FFF:FF:FFFFFFFFFFFFFFFFFFFFFF:FFFFFFFF:F,FFFF:FF,FFFFFFFFFFFFFFF:FFF,FFFFFFFFFFFFF:FF,FF,,F,F,F:,,FFFFF::FFF,FF,:FFFFFFFFFFFF,FF,,FFFFFFFFFFFFFFFFFFFFFFFF,FFFFFFFFFFFFFF,FFFFFFFF:F:FFFFFFFFFFFFFF,FFF,FF:FF::F,FFFF:FFF,FFF
@A00920:152:HGHKKDRXX:2:2101:24840:23625 1:N:0:CGCGTTCA+TGCTAAGT
ACTCCTACGGGAGGCAGCAGTGGGGAATATTGGACAATGGGGGCAACCCTGATCCAGCAATGCCGCGTGTGTGAAGAAGGCCTTCGGGTTGTAAAGCACTTTAAGTTGGGAGGAAAAGCTGGGAGTTAATAGCTCCTAGTGTTGACGTTACCAACAGAATAAGCACCGGCTAACTCCGTGCCAGCAGCCGCGGTAATACGGAGGGTGCAAGCGTTAATCGGAATTACTGGGCGTAAAGCGCGCGTAGGCG
+
FFFFFFFFFFFFFFFFFFFFFFFFFFFFFFFFFFFFFFFFFFFFFFFFFFFFFFFFFFF:FFFFFFFFFFFFFFFFFFFFFFF:FFFFFFFFFFFFFFFFFFFFFFFFFFFFFFFFFFFFFFFFFFFFFFFFFFFFF:FFFFFFFFFFFFFFFFFFFFFFFFFFFFFFFFFFFFFFFFFFFFFFFFFFFFFFFFFFFFFFFFFFFFFF,FFFF:FF,FFFFFFFFFFFF:FFFFFFFFFFFFFFF,FFFF
@A00920:152:HGHKKDRXX:2:2101:18502:23735 1:N:0:CGCGTTCA+TGCTAAGT
ACTCCTACGGGAGGCAGCAGTGGGGAATATTGGACAATGGGCGAAAGCCTGATCCAGCAATGCCGCGTGAGTGATGAAGGCCTTAGGGTTGTAAAGCTCTTTTACCCGGGAGTCCTGACGGTACCGGAAGAATAAGCACCGGCTAACTTCGTGCCAGCAGCCGCGGTAATACGAAGGGTGCAAGCGTTACTCGGAATTACTGGGCGTAAAGCGTGCGTAGGTGGTTCGTTAAGTCCGATGTGAAAGCCCT
+
FFFF:FFFFFFF::FFFFF:F:FFFFFF:F:FF:FFF,:,F:FFF:FFF:FF:FFF,FFFFFFFFFF,FFFFFFFF:FF:FF,F::FFFFF,F,,F:F,,FFFFFF:FFFFFFFFF,FFFF:FFFFFFFFFFFFFFF:F,FFFF,FFFFFFFFFFFF:FFFFFFFFFFFFFFFFFF::::FFF:FFFFFFF:FFF:::FFF,F,FF,FFFF::F,FFFFF:FFFFFF,F,FFFFFF:FFFF,F:F,F:,F
@A00920:152:HGHKKDRXX:2:2101:3730:24267 1:N:0:CGCGTTCA+TGCTAAGT
ACTCCTACGGGAGGCAGCAGTGGGGAATATTGGACAATGGGCGCAAGCCTGATCCAGCCATGCCGCGTGAGTGAAGAAGGCCTTCGGGTTGTAAAGCTCTTTTGTACGGGAAGAAACACGGCCGGTTAATACCCGGCTGGACTGACGGTACCGTAAGAATAAGCACCGGCTAACTTCGTGCCAGCAGCCGCGGTAATACGAAGGGTGCAAGCGTTACTCGGAATTACTGGGCGTAAAGCGTGAGTAGGTG
+
FFFFFFFFFFFFFFFFFFFF:FFFFFFFFFFFFFFFFF:FFFFFFFFFFFF:FFFFFFFFFFFFFFFFFFFFFFFFFFFFFFFFFFFFFFFFF:FFFFFFFFFFFFFFFFFFFFFFFFFF:FFFFFFFFFF:FFFFFFFFFFFFFFFFF:,FFFFFFFFFFFFFFFFFFFFFFFFFFFFFFFFFFFFF:FFFFFFFF,,FFF:F:FFFFF::FFFFFF:,FFFFF,FFFFFF:FFFFF:FF:,F:FFF:F
@A00920:152:HGHKKDRXX:2:2101:23556:24408 1:N:0:CGCGTTCA+TGCTAAGT
ACTCCTACGGGAGGCAGCAGTGGGGAATCTTGGTCAATGGGGGAAACCCTGAACCAGCGACGCCGCGTGACCGATGAAGGCCCTCGGGTCGTAAAGGTCTTTCGACGGGGACTATACTGAAGGTACCCGTAAATGCAGGAGCGGCTAACTATGTGCCAGCAGCCGCGGTAATACATAGGCTCCAAGCGTTGATCGGAATTACTGGGCGAAAAGCGAGTGGGGGCTGTCCGCCCAGTCGGTGGGGAAATCT
+
FFFFFFFFFFFFFFFFFFFFFFFFFFFFFFFFFFFFFFFFFFFFFFFFFFFF,FFFFFF:FFFFFFFFF,FFFF,FF,F,FFFFFFFFFFF:FFFFFFFF,FF:FFFFFFFF::FF,F,F,FF,FF,FFFFFF,,FF,FFFFFFF,:FFFFF,:FF:F:F:FFF,:F,F::FF::F::FFFFFFF,FF,,F,FFF:FFF,FFF:FFFF,,F,,F,FFF,,,FFFFF:F:FF,,,,,FF,,,,,:,:FF:,
@A00920:152:HGHKKDRXX:2:2101:6325:24471 1:N:0:CGCGTTCA+TGCTAAGT
ACTCCTACGGGAGGCAGCAGTGGGGAATATTGGACAATGGGCGCAAGCCTGATCCAGCCATGCCGCGTGGGTGATGAATGCCCTAGGGGTGTAAAGACCTTTAGGCGGGGAAGATAATGACGGTACCCGGAGAAGAAGCACCGGCTAACTTCGAGCCAGCAGACGCGGTAATACGAAGGGGGCTAGCGTAGTTCGTATGTACTGGGCGTAAAGCGCACTTAGGCGGAACGTTCAGTCAGGGGTGAAAACC
+
F:F:FFFF:FFFF:FFFFFF:,F:FFFFF:F,,FFFFFFF,FF::FF,FFFFFFF,FFFF:FFFFFFFF::,FFFFF:,,FF:FFFF:,FFFFFFF,,FFF,,F:F:F,FF,FFFFFFFF,,,,,:,FFF,,FFF::,,,,F,FFFF::FF,F,F,:FFFF,,,FF:,,,F,F:,,FF,:FFF,FFF,F,FF,FF,FF,,,:,FFF,,FF,FFFFFF:,:,FFF,:,,F,,F,FFF:F:FFF,,F:F,:,
@A00920:152:HGHKKDRXX:2:2101:5312:24846 1:N:0:CGCGTTCA+TGCTAAGT
ACTCCTACGGGAGGCAGCAGTGGGGAATCTTGCGCAATGGGCGAAAGCCTGACGCAGCAACGCCGCGTGCGGGATGAAGGCCTTCGGGTTGTAAACCGCTTTCAGTGGGGACGAACCAAGACGGTACCCACAGAAGAAGCCCCGGCCAACTACGTGCCAGCAGCCGCGGTAACACGTAGGGGGCAAGCGTTGTCCGGATTCATTGGGCGTAAAGAGCTCGTAGGCGGTTCGGTAAGTCGGGTGTGAAACC
+
FFFFFFFF:FFF,FFFFF::FFFF,FFFFFFFFFFFFFFFFFFFFFFFFFFFFFFFFFFFFFFFFFFFFFFFFFFFFFF:FFFFFF:FF:FFFFFF:FFFFF:FF:FFFFFFFFFFFFFFFFFFFFFFF,FFFF:F,:FFF,FFFFFFFFFFFFFFFFFFF:FFFFFFFFFFFFFFFFFFFFFFFFFFFFFFFFFFFFFFFF:FFFFFFFFFF:FFFFFFFFFFFFF:F:FFF::FFFFFFFFFFF:FFF
@A00920:152:HGHKKDRXX:2:2101:17119:26287 1:N:0:CGCGTTCA+TGCTAAGT
ACTCCTACGGGAGGCAGCAGTGAGGAATATTGGTCAATGGGCGTAAGCCTGAACCAGCCAAGTCGCGTGAGGGAAGACGGTCCTACGGATTGTAAACCTCTTTTGCCGGGGAGCAACGGGGTCCTTGCGAGGGCCTTATGAGAGTACCCGGAGAATAAGCCACGGCTAACTACGTGCCAGCAGCCGCGGTAATACGTAGGTGGCAAGCGTTGTCCGGATTTATTGGGTTTAAAGGGTGCGTAGGCGGCTT
+
FFFFFFFFFFFFFFFFFFFFFFFFFFFFFFFFFFFFFFFFFFFFFFFFFFFFFFFFFF:FFFFFFFFFFFFFFFFFFFFFFF:FFFFFFFFF:FFFFFF:FFFFFFFFFFFFF:FFFFFFFFFFF,FFFFFFFFF:,FFFFFF:::FFFFFFFFF,FFF:FFFF::FFFFFFFFF:FFFF:FFFFFF:FFF:FFFFF,FFFFFFFFF:FF,FFFFFFFFFFFFFFFFFFFFFFFFF:FFFFFFF,FFFFF
@A00920:152:HGHKKDRXX:2:2101:32687:26318 1:N:0:CGCGTTCA+TGCTAAGT
ACTCCTACGGGAGGCAGCAGTGAGGAATATTGCGCAATGGACGAAAGTCTGACGCAGCAACGCCGCGTGCAGGATGACGGCCCTCCGGGTTGTAAACTGCTGTAGCAGGGGAATAATACTCGCTTATGGCGAGTTGAAGGTACCCTGAAAGTAAGCTCCGGCTAACTACGTGCCAGCAGCCGCGGTAATACGTAGGGAGCAAGCGTTATCCGGATTTATTGGGTTTAAAGGGTGCGTAGGCGGCCTGTTA
+
::FFFFFFFFFFFFFFFFFFFFFFFFFFF:FFFFFFFFFFFFFFFFFFFFF:FFFFFFFFF:FFFFFFFFF,FFFFFFF:FFFFFFFFFFFFFFFFFF,FFFFFFFFFFFFFFFFFFFFFFFFFFFFFFFFFFFFFFFFFFFFFFFFFFFFFFFFFFFFFFFFFFFFFF,FFFFFFFFFFFFFFFF,FFFFFFFFFFFFFFFFFFFF:FFFFFF,FFFFFFFFFFFFFF:FFFFFFFFFFFFFFFFFFFF
@A00920:152:HGHKKDRXX:2:2101:6551:26866 1:N:0:CGCGTTCA+TGCTAAGT
ACTCCTACGGGAGGCAGCAGTAAGGGATATTGCACAATGGGCGCAAGCCTGATGCAGCAACGCCGCGTGCGCGATGAAGGCCTTCGGGTCGTAAAGTGCTTTTCTGACTGAAGAGGAAGGACAGTAAGTCAGGAATAAGTGTCGGCTAACTACGTGCCAGCAGCCGCGGTAAAACGTAGGACGCAAGCGTTATCCGGAGTTACTGGGCGTAAAGCGCGGGCAGGCGGCTTGTCAAGTGGATTGTGAAAGC
+
FFFFFFF,FFFFFFFFFFFFFFFFFFFFFFFFFFFFFFFFFFFF:FFFFFFFFFFFFFFFFFFFFFFFFFFFFFFFFFFFFFFFFFFFFFFFFFFFFFFFFFFFFFFFFFFFFFFFFFFFFFFFFFFFFFF:FF:FFFF:FFFFFFFFFFFFFF:FF:FF:FFFFFFFFFFFF,FFFFFFFFFFFFFFF:F::FF:FFFFFFFF,FFFFFF:FFF::FFFFFFF:FFFFFFFFFFFF,:FFFFFFFFFFF
@A00920:152:HGHKKDRXX:2:2101:6696:26866 1:N:0:CGCGTTCA+TGCTAAGT
ACTCCTACGGGAGGCAGCAGTTAGGAATTTTGGGCAATGGCCGCAAGGCTGACCCAGCAACGCCGCGTGGGGGACGAAGGCCTTCGGGTTGTAAACCCCTTTTCCGGGGGACGATGATGACGGTACCCCGGGAAGAAGCCCCGGCTAACTACGTGCCAGCAGCCGCGGTAATACGTAGGGGGCGAGCGTTGTCCGGATTCATTGGGCGTAAAGCGCGCGCAGGCGGCCCCGTAAGTCGGCCGTGAAATCT
+
FFFFFFFFFFFFFFFFFFFFFF:FFFFFFFFFFFFFFFFFFFFFFF:FFFFFFFFFFFFFFFFFFFFFFFFFFFFFFFFFFFFF:FF:FFFFFFFFFFFFFFFFFFFFFFFFFFFFFFFFFFFFFFFFFFFFFFFFFFFFFFFFFFFFFFFFFFFFFFFFFFFFFFFFFFFFFFFFFFFFFFF,FFFFFFF:FFFFFFF:F,FFFFFFFFFFFF:F:F:FF::FFFFFF:FFF:FFFFFFFFFFFF:FFF
@A00920:152:HGHKKDRXX:2:2101:30960:27680 1:N:0:CGCGTTCA+TGCTAAGT
ACTCCTACGGGAGGCAGCAGTGGGGAATTTTGGACAATGGGGGCAACCCTGATCCAGCCATGCCGCGTGTGTGAAGAAGGCCTTCGGGTTGTAAAGCACTTTCGGACGGAACGAAATCGCGCGATCTACTAAGTCGCGTGGATGACGGTACCGTAAGAAGAAGCACCGGCTAACTACGTGCCAGCAGCCGCGGTCATACGTAGGGTGCGAGCGTTAATCGGAATTACTGGGCGTAAAGTGTGCGCAGTTG
+
FFFFFFFFFFFFFFFFFFFFFFFFFFFFFFFFFFFFFFFFFFFFFFFFFFFFFFFFFFFFFFFFFFFFFFFFFFFFFFFF,FFFFFFF:FF:,FF,FFF:FFFFFFF:FF:FFFF:FFFFFFFF::FF,F,,F,FFFFFFF,FF:FF,F,:FF:FFFFF:FF:FF:,:FFF:,FFFF,FFFFFFFFFFFF:FFF,FFFFFF:F:FF,FF:F,F,:,FFFFFFFF:FFFFF,FFF:F,F:FFF,FF,F,,F
@A00920:152:HGHKKDRXX:2:2101:11523:28025 1:N:0:CGCGTTCA+TGCTAAGT
ACTCCTACGGGAGGCAGCAGTGGGGAATCTTGCGCAATGGGCGAAAGCCTGACGCAGCGACGCCGCGTGAGTGATGAAGGCCTTCGGGTTGTAAAGCTCTGTGGAGGGGGACGAATAAGGGTTGGCTAACATCCAGCTCGATGACGGTACCCCTTTAGCAAGCACCGGCTAACTCTGTGCCAGCAGCCGCGGTAAGACAGAGGGTGCAAACGTTGTTCGGAATTACTGGGCGTAAAGCGCGTGTAGGCTG
+
FFF,:F:F:FFFFFFFFFF:FF,FFFF:F:FFFFFFFFFFFFF:FFFFFFFFFFFFFFFFFFFFFFFFFFFFFFFFFFFFFF:FFFFFFFFFFFFFFFFF:FFFFFFFF::FFFFFFFFFFFFFFFFF:FFF:FFFF:FFF,::FFF:F:FFFFFFF:FFFFFFFFF,FFFFF:FFFF:FF:F:FFFFF:FF::F:F:FFFFFFFFFFFFFFFFFFFFFFFF:FFF:FFF:FFFF:FFFFFFFF,F:FFF
@A00920:152:HGHKKDRXX:2:2101:20112:28087 1:N:0:CGCGTTCA+TGCTAAGT
ACTCCTACGGGAGGCAGCAGCAAGGAATTTTCCGCAATCGACGCAAGTCGGACGGAGCAACACCGCGTGGGGGAAGACGGCCTTCGGGTTGTAAACCCCTTTTGTGAGGGAAGAAGATCTGACGGTACCTCACGAATAAGTCACGGCTAACTACGTGCCAGCAGCCGCGGTAATACGTAGGTGGCGAACGTTGTCCGGATTCACTGGGCGTAAAGCGCGCGCAGGCGGGTTGGTAAGTCTGAGGTGAAAG
+
FFFFFFFFFFFFFFFFFFFFFF:FFFFFFFFFFFF:FFFFFFFFF:FFFFFFFFFFFFF,FFFFFFF:FFFFF:,FFFFFFF:F:FFFFFFFFFFFFFFFFFFFFFFFFF:FF:,FFFFFFFFFFFFFFFFFFFFFFFFFFFFF:FFFFFFFFFFFFFF,::FFFFF:FFF,FFFFFF,FFFFFFFFFFF,FFFFFFFFFFFF:FFF:FFF:FF,FF:FFFF:F:FFFFFFFFF::FFFF:FFFFFFFFF
@A00920:152:HGHKKDRXX:2:2101:22453:28103 1:N:0:CGCGTTCA+TGCTAAGT
ACTCCTACGGGAGGCAGCAGTCGAGAATTTTTCTCAATGGGGGAAACCCTGAAGGAGCGACGCCGCGTGGAGGATGAAGGTCTTCGGATTGTAAACTCCTGTCATGAGAGAACAAGGCCTCCCGGTGAATAGCCGGAAGGATTGATAGTATCTCAAGAGGAAGAGACGGCTAACTTCGTGCCAGCAGCCGCGGTAATACGAAGGTCCCGAGCGTTGTTCGGAATCACTGGGCGTAAAGGGAGCGTAGGCG
+
F:FFFFFFFFFFFFFFFFFFFFF:FFFFFFFFFFFFFFFFFFFFFFFFFFFFFFFFFFFFFFFFFFF:FFFFFFFFFFFFFFFFFFFFFFFFFFFFFFFFFFFFFFFFFF:FFFFFFFFFFFFFFFFFFFFFFFFFFFF:FFFFFFFFFFFFFFFFFFFFFFFFFFFFFFFFFFFFFFFFFFFFFFFFFFFFFFFFFFFFFFFFFFFFF,,FFFFFFFFFFFFFFFF:FFFFFFFFF:FFFFFFFFFFFF
@A00920:152:HGHKKDRXX:2:2101:25048:28150 1:N:0:CGCGTTCA+TGCTAAGT
ACTCCTACGGGAGGCAGCAGTAGGGAATCTTACGCAATGGACGAAAGTCTGACGGAGCAACGCCGCGTGAGTGATGAAGGCTTTCGGGTCGTAAAACTCTGTAGTTAGGGAAGAACAAGGACCGGAGTAACGGCCGGTACCTTGACGGTACCTAACCAGAAAGCCACGGCTAACTCCGTGCCAGCAGCCGCGGTAATACCGAGGTGGCAAGCGTTGTGCGGAATTACTGGGCGTAAAGCGCGCGGCGGCG
+
F,F:F:FF:FFFFFFFFFFF:FFFFFFFFF:,FFFFFFFF:,FFF:,:FFF,FFFFFFF:FF:FFF::F,FFFFFF:FF:F:FFFFFFFFFFF::F,FFFFF,F,:,FFFFF:FFF:,,,FFF,FF:FFFF,F:FFF:,,:F:FFF,FF,F:F:,,FFF,FFFFFFFFFFFFFFF,,FFFFFFFFFF:FFFFFFFFF,F,,FFFF:FF:FFFFFFFF:FFFFF:FF,FFFFFFFFFFF,FFFFF,,FFFF
@A00920:152:HGHKKDRXX:2:2101:8341:28401 1:N:0:CGCGTTCA+TGCTAAGT
ACTCCTACGGGAGGCAGCAGTGGGGAATATTGGACAATGGGCGCAAGCCTGATCCAGCCATGCCGCGTGGGTGAAGAAGGCCTTCGGGTTGTAAAGCCCTTTTGTCCGGAAAGAAAAGCTTTCGGCTAATACCCGGAAGTCCTGACGGTACCGGAAGAATAAGCACAGGCTAACTTCGTGCCAGCAGCCGCGGTAATACGAAGGGTGCAAGCGTTACTCGGACTTACTGGGCGTAAAGCGTGCGTAGGTG
+
FFFFFFFFFFFFFFFFFFFFFFFFFFFFFFFFFFF,FFFFFFFFFFFFFFFFFFFFFFFFFFFFFFF:FFFFFF:FFFFFFFFFFFFFFFFFFFFFFFFFFFFFFFFFFF:FFFFFFFFFFFFFFFF,:FFFFFFFFFFFFFFFFFFFFFFFFFFFFFFFFF:FFFFFFFFF:FFFFFFFFFFFFFFFFFFFFFF,FFFFFFFFFF:FF,FFFFFFFFFFFF:FFFFFFFFFFFF,:FFFFFFFFFFFFF
@A00920:152:HGHKKDRXX:2:2101:19840:29904 1:N:0:CGCGTTCA+TGCTAAGT
ACTCCTACGGGAGGCAGCAGTGGGGAATCTTGCGCAATGCGCGAAAGCGTGACGCAGCAACGCCGCGTGAGGGAAGACGGCCTTCGGGTTGTAAACCTCTTTCAGTTGGGACGAAGGTCGGGCGGTTAATAGCCGTTCCGGCTGACGGTACCTTCACAAGAAGCCCCGGCTAACTACGTGCCAGCAGCCGCGGTGCCACGTAGGCTCCAAGCGTGGTCCGGATTTATTGGGCGGAATGAGCTCGTAGGGG
+
FFFFFFFFFFFFFFFFFFFFFFFFFFFFFFFFFFFFFFFFFFFFFFFFF:FFFFFFFFFFFFFFFFFFFFFFFF:FFFFFFFFFFFFFFFFFFFFFFFFFFF::FFFFFF:FF,FFFF:F,F:FFFF,:FFFFFFFFFFFFF:F,FFFF,FFF,,FF,FFFFF,FFFFF,,FF:FFFF,F,FFFF,FF,FFFF:F,,FFFFF:FFFFF:::FF:,FF:,FF:,:::F:FFFF:,,,,F:F,,:FF:FF,F
@A00920:152:HGHKKDRXX:2:2101:21965:29919 1:N:0:CGCGTTCA+TGCTAAGT
ACTCCTACGGGAGGCAGCAGTGGGGAATATTGCACAATGGACGCAAGACTGAACCAGCCAAGCCGCGTGTGTGACGAAGGCCTTCGGGTTGTAAAGCACTTTTGTCGGGAAAGAAACGCTTAGGGTAAAAAACCCCATTTCATTGACGGACCGCAATAATAAACACACGCAAAAATCTTGCCACCACCCCCCGTAAAACCAAGGGAGCAAACCGTACACCGAAATAAATGGCGTAAAGCGGGCGGAGGGG
+
FFF:FFFFFFFFFFFFFFFFFFFFFFFF,FFF,,FFFFFF,FF:FFF,FFFF,:FFFF,F,FFFFFFFF,FFFF:FFFFFFFFFFFFFFFFFFFFFF:FF,FFFFF,FF:F,FFF,,F:F,,FFF,,,F:,,FFF:,,:,F,F,,:,F,:,F,:FF:,:,,F:F,,:FF:,FF,F,F,F,:F,,F,,FF,F:F,,F,:,,,,,F:,FFF,,,,,FF,,,:F,FFFF,,,FF,,F,FF,F,:,F,,,:F,,
@A00920:152:HGHKKDRXX:2:2101:1362:30029 1:N:0:CGCGTTCA+TGCTAAGT
ACTCCTACGGGAGGCAGCAGTAGGGAATCTTCCGCAATGGACGAAAGTCTGACGGAGCAACGCCGCGTGAGTGACGAAGGTTTTCGGATCGTAAAACTCTGTTGTGAGGGAAGAACAAGTACCACTAAACTACTGGTACCTTGACGGTACCTCACCAGAAAGCCACGGCTAACTACGTGCCAGCAGCCGCGGTAATACGTAGGTGGCAAGCGTTGTCCGGAATTATTGGGCGTAAAGCGCGCGCAGGCGG
+
FFFFFFFFFFFFFFFFFFFFF:FFFFFFFFFFFFFFFFFF:FFFFFFFF:FFFFFFFFFFFFFFFFFFFFFFFFFFFFFFFFFFFFFFFFFFFFFFF,FFFFFFFFFFFFFFFFFFFF:FFFFFFF,:FFFFFFFF,FFF:FFFF,:F,FFFFFFF:FF,FF:FFFFFFF,,F::FFFFFF,FFFFFFFFF,F:FF:FF::FFFFFF:,:FF,F:FFFFF:F,,,F::FFFF:FFFF,FFFFFFFFFFF,
@A00920:152:HGHKKDRXX:2:2101:32533:31344 1:N:0:CGCGTTCA+TGCTAAGT
ACTCCTACGGGAGGCAGCAGTGGGGAATATTGCACAATGGACGCAAGTCTGATGCAGCAACGCCGCGTGGGTGAAGAAGGCTCTTGGGTCGTAAAGCCCTTTAGCCCGGAAAGAAGTGGTTTAAGTCGAACAGACTTAAACTGTGACGGTACCGGGAGAATAAGCACCGGCTAATTTCGTGCCAGCAGCCGCGGTAATACGAAAGGTGCAAGCGTTGTTCGGAATCACTGGGCGTAAAGCGCGCGTAGGC
+
,FFFFFFFFFFFFFFFFF:FFFFFFFFFFFF:FFF:FFFFF:FFF:FFFFF:FFFFFFFFF:FFFFFFFFFFFFF:FFFFFFFF:FFFFFFFFFFFFFFFFFFFFFFFFFFFFFFFFFFFFFFFF:FFFFFFFFFFFFFFFFFFFFFF:FF:FFFFFF:FF:FFFFFFF,FFFFFFFFFFFFFFFF:FFFFFFFFFFFFF:FFFFFFFF:FFFFFFFFF,FFFFFFFFFFFFFFFFFFF:FFFFFFFFFF
@A00920:152:HGHKKDRXX:2:2101:13440:31438 1:N:0:CGCGTTCA+TGCTAAGT
ACTCCTACGGGAGGCAGCAGTGAGGAATATTGGTCAATGGGCGAGAGCCTGAACCAGCCATGCCGCGTGCAGGATGACGGCCTTCTGGGTTGTAAACTGCTTTTATACGGGAAGAAAACGCCCATGCGTGGGTAACTGACGGTACCGTAAGAATAAGCACCGGCTAACTCCGTGCCAGCAGCCGCGGTAATACGGAGGGTGCAAGCGTTGTCCGGATTTATTGGGTTTAAAGTGTGCGTAGGCGGGTTTT
+
FFFFFFFFFFFFFFFFFFFFFFFFFFFFFFFFFFF,FFFFFFFFFFFFFFFFFFFFFFFFFFFFFFFFFFFFFFFFFFFFFFFFFFFFFFFFFFFF,FFFFFFFFFFFFFFFFFFFF:FFFFF,FFFFFFFFFFFFF:FFFFFFFFFFF:,F:F:FF:FFFFFF,::FFFFFFF:FFF:FFFFFF:F,F:FF,FFF:FFFF:FFFFFFFFFFFFFFFF:F:FF:FFF:FF:F,:F:FFFFF,FFF,FFF,
@A00920:152:HGHKKDRXX:2:2101:23348:31532 1:N:0:CGCGTTCA+TGCTAAGT
ACTCCTACGGGAGGCAGCAGTAAGGGATATTGGACAATGGAGGAAACTCTGATCCAGCCATGCCGCGTGAGAGAAGAAGGCCTTCGGGTTGTAAAGCTCTTTCAGTAGTGAAGATGATGACCGTAACTACCGAAGAAGCTCAGGCTAACTTCGTGCCAGCATCCGCCGTAATACGAACGGTGCGAGCGTTGTTCGGAATCACTGGGCATAAAGCGTACTTAGGCGGATAAGAAATTAAGGACTGAAAAAC
+
FFFF,FF,:,FFF,FF:FFF:FF:FFFFF:FF,FFFFF::FFFFFFFFFFFF,F:FFFFFF,FF:FF:F,F,F,F,:F:FFFFFFFF:F:FFFFF,FF:F:F,,FF,,FFF,FFFFF:FFF,,FFFF:F,,F:F,F:,,F,,,F,:FF,,F,FF,,FF,::,FF,,,FFFFFF::F:,FF,,FFF:F,FF,:FF,FFFFFFF:,FF:,,FFF,F,FF,,FF,::,:,FFF,FFF,F,F,F,,,:F,F,,F
@A00920:152:HGHKKDRXX:2:2101:15031:32628 1:N:0:CGCGTTCA+TGCTAAGT
ACTCCTACGGGAGGCAGCAGTGGGGAATATTGCGCAATGGGCGGAAGCCTGACGCAGCGACGCCGCGTGGGGGATGACGGCCTTCGGGTTGTAAACCTCTTTCAGCACCGACGAAGCCTTTCGGGGTGACGGTAGGTGCAGAAGAAGCGCCGGCTAACTACGTGCCAGCAGCCGCGGTAATACGTAGGGCGCAAGCGTTGTCCGGAATTATTGGGCGTAAAGAGCTCGTAGGCGGTTTGTCGCGTCTGTC
+
:FFFFFFFFFFFFFFFFFFFFFFFF:FFFFFFFFFF:FFFFFFFFFFFFFFFFFFFFFFFFFFFFFFFFFFFFFFFFFFFFFFFFFFFFFF:FF:FFFFFFFFFFFFFFFF:F,FFFFFFFFFFFFFFFF:FFFFFFF:FFFFFFFFFF:FFFFFFFF:FFFFFFFFFFFFFFFFFFF,F:FFFFFFFFFFFF,FFFFFFFFFFFFF:FFFFF:FFFFFFF,FFFFFFFFFFFFF,FFFFF:FFFFFFFF
@A00920:152:HGHKKDRXX:2:2101:21197:32690 1:N:0:CGCGTTCA+TGCTAAGT
ACTCCTACGGGAGGCAGCAGTGGGGAATTTTGGACAATGGGCGCAAGCCTGATCCAGCAATGCCGCGTGCAGGAAGAAGGCCTTCGGGTTGTAAACTGCTTTTGTACGGAACGAAAAGGCTCTGGCTAATACCTGGAGCTCATGACGGTACCGTAAGAATAAGCACCGGCTAACTACGTGCCAGCAGCCGCGGTAATACGTAGGGTGCGAGCGTTAATCGGAATTACTGGGCGTAAAGCGTGCGCAGGCG
+
FFFFFFFFFFFFFFFFFFFFFFFFFFFFFFFFFFFFFFFFFFFFFFFFFFFFFFFFFFF:FFFFFFFFFFFFFF:FFFFFFFFFFFFF:FFFFFFFFFF,FFFFFFFFFFFFF:FFFFFFFFFFF:FFFFFFFFFFFFFFFFFFFFFFF:FFFFFFFFFFF:F,FFFFFFF:FFF,F:FFFFFFFFF:FFFF:F:FFFFF,FFFF:FFFF:FFFFFFFFFFFFFFFFFFFFFFFF:F:FFFFFF:FF:FF
@A00920:152:HGHKKDRXX:2:2101:9091:32737 1:N:0:CGCGTTCA+TGCTAAGT
ACTCCTACGGGAGGCAGCAGTGGGGAATCTTGCACAATGGAGGAAACTCTGATGCAGCGACGCCGCGTGAGCGATGAAGCCCTTCGGGGTGTAAAGCTCTGTGGGGAGAGAAGAATAAGTGAAGGCTAATACCCTGCATGATGACGGTATCTCCTTAGCAAGCAACGGCTAACTCTGTGCCAGCAGCCGCGGTAAGACAGAGGGTGCAAACGTTGTTCGGAAATACTGGGCGTAAAGCGAGTGTAGGCGG
+
FFFFFFFFFFFFFFFFFFFFFFFFFFFFFFFFFFFFFFFFFFFFFFFFFFFFFFFFFFFF,FFFFFFFFFFFFF:FFFFFFFFFFFFFFFFFFFFFF,FFFFFFFFFFFFFFFFF:FFFF:,FFFFF,FFFFFF,FFFFFF,FFFFFF:FFFFFFFF,FFFF::,FFF:FFF:F,FFF,FFF:FF,FF:FFFFFF,F,FFF:FFF,F,:F,,FFF:F,FFFF,FFFFFFFF:F:FF,:FFF:FFFFFFFF
@A00920:152:HGHKKDRXX:2:2101:25129:33082 1:N:0:CGCGTTCA+TGCTAAGT
ACTCCTACGGGAGGCAGCAGTGGGGAATATTGGACAATGGGCGCAAGCCTGATCCAGCAATGCCGCGTGAGTGATGAAGGCCCTAGGGTTGTAAAGCTCTTTCGACGGGGACGATAATGACGGTACCCGTAGAAGAAGCCCCGGCTAACTTCGTGCCAGCAGCCGCGGTAATACGAAGGGGGCTAGCGTTGTTCGGAATCACTGGGCGTAAAGCGCACGTAGGCGGCTTATTAAGTGGGGGGTGAAATCC
+
FFFFFFFFFFFFFFFFFFFFFFFFFFFFFFFFFFFFFFFFFFFFFFFFFFFFFFFFFF,FFFFFFFFFFFFFF:FFFFFFFFFFFFFFFFFFFFFFFFFFFF::::FFFFF,FFFFFFFFF:FFFFFFFFFFFFFFFFFFFFFFFFFFFF,FFFFFFFFFFFFFFFFFFFFFFFF,FFFFFFFFFFFFFFFFFFFFF,FFFFFFFFFFF:FFFFFF,FFFFFFFFF,FF,FFFFFF,,F,FFFFFFFFFF
@A00920:152:HGHKKDRXX:2:2101:23574:33144 1:N:0:CGCGTTCA+TGCTAAGT
ACTCCTACGGGAGGCAGCAGTAGGGAATCTTCCACAATGGACGAAAGTCTGATGGAGCAACGCCGCGTGAGCGATGAAGGCCTTCGGGTCGTAAAGCTCTGTTGTTAGGGAAGAACAAGTACCGGAGTAACTGCCGGTACCTTGACGGTACCTAACCAGAAAGCCACGGCTAACTACGTGCCAGCAGCCGCGGTAATACGTAGGTGGCAAGCGTTGTCCGGAATTATTGGGCGTAAAGCGCGCGCAGGCG
+
FFFFFFFFFFFFFFFFFFFFFFFFFFF:FFFFFFFFFFFFFFFFFFFFF:FFFFFFFFF:FFFFFFFFFFFFFFFFFFFFFFFFFFFFFFFFFFFFFFFFFFFFF,FFFFFFF:FFFFFFFF,FFFFFFFFFFF:FFFFFFFFFFFFFFFFF:FFFFFFF:::F,FFF:FF:FFFFF,F:FFFFFFF:FFFFFFFFFFF:,FFFFFFFF,FFFFFFFFFFFFFFFFF:FFFFFF,FF,FFFFF:FFF:FF
@A00920:152:HGHKKDRXX:2:2101:9209:34475 1:N:0:CGCGTTCA+TGCTAAGT
ACTCCTACGGGAGGCAGCAGCTAGGAATCTTGGGAATGGGCGAAAGCCTGACCCAGCAACGCCGCGTGGGCGATGAAGGCCTTCGGGTTGTAAAGCCCTTTTGCAGGGGAAGATGATGACGGTACCCTGCGAATAAGCCACGGCTAACTACGTGCCAGCAGCCGCGGTAATACGTAGGTGGCAAGCGTTGTCCGGATTTACTGGGCGTAAAGGGCGTGCAGGCGGTCTGTTAAGTCTAGGGTGAAAGCTC
+
FFFFF:FFFFFFFFFFFFFFFFFFFFF:FFF:FFF,FFFFFFFFFFFFFFFFFFFFF:FFFFFFFFFFFFFFFFFFFFFFFFFFFFFFFFFFF:FFFFFFFFFFFFFFFF:FFFFFFFFFFFFFFFFFFFFF:FF:FFFFFFFFF:FFF:FF:F:FFFFFFFFFFFFFF,FFFFFFFFFFFFF:FFFFFFFFFFFFF:FFFFFF:FFF::FFFFFFFFFFFFF:FFFFFFFFFF::FFFFFFFFF:,F:F
@A00920:152:HGHKKDRXX:2:2101:26865:34710 1:N:0:CGCGTTCA+TGCTAAGT
ACTCCTACGGGAGGCAGCAGTTAGGAATCTTCGGCAATGGGCGCAAGCCTGACCGAGCGACGCCGCGTGAAGGATGAAGGCCCTCGGGTCGTAAACTTCTAAAAGAGGGACGATAGTGACGGTACCTCTTGAAAAGCACCGGCTAACTCCGTGCCAGCAGCCGCGGTAATACGGAGGGTGCAAGCGTTATCCGGAATCACTGGGCGTAAAGGGCGCGTAGGCGGTCTGTTAAGTCCGATGTTAAAGACTG
+
:FFFFFFFFFFFFFFFFFFFFFFFFFFFFFFFFFFFFFFFFFFFFFFFFFFFFFFFFFFFFFFFFFFFFFFFFFFFFFFFFFFFFFFFF:F:FFFFFFFF:F,FFFFFFFFFFFFFFFFFFFF:FFFFFFFFFFFFFFFFFFFFF:FFFFFFFFFFFFFFFFFFFFFFFFFFFFFFFFFFFFFFFFFF:FFFFFFFFFFFFFFFFFFFFFFFFFFFFFFFFFFFFFFFFFFFFFFFFFFFF:::F,FFFF
@A00920:152:HGHKKDRXX:2:2101:26937:35462 1:N:0:CGCGTTCA+TGCTAAGT
ACTCCTACGGGAGGCAGCAGTGGGGAATCTTGCGCAATGCGCGAAAGCGTGACGCAGCAACGCCGCGTGGGGGAAGACGGCCTTCGGGTTGTAAACCCCTTTCAGGAGGGACGAAGGTTGGGCGGTTAATAGCCGACCTGACTGACGGTACCTCCAGAAGAAGCCCCGGCTAACTACGTGCCAGCAGCCGCGGTAATACGTAGGGGGCAAGCGTTGTCCGGATTTATTGGGTTTAAAGGGTGCGTAGGCG
+
FFFF,FFFFFFFFFFFFFFFFFFFF:FFFFFFFFFFFFFFFFFFFFFFFFFFFF:FFFFFFFFFFFFFFFFFFFFFFFF:FFFFFFFFFFFFFFFFFFFFFFFFFFFFFFFFFFFFFFFFF,FFFFFFFFFFF:FFFFFFFFFFFFFFFFFFFFFFFFFFFFF:FF:F:FFFFFFFFFFFF:FFFFFFFFF:FF,FFFFFFFFFFFFFFFFFFFFFFFFF:FFFFFF::F:FFFF::FFF,FF:FF,FFF
@A00920:152:HGHKKDRXX:2:2101:30481:36119 1:N:0:CGCGTTCA+TGCTAAGT
ACTCCTACGGGAGGCAGCAGTAGGGAATATTGGTCAATGGATGCAAGTCTGAACCAGCCATGCCGCGTGCAGGAAGAAGGCCTTCTGGGTTGTAAACTGCTTTTGCCGGGGGATAAAATTCCCATGCGTGGGACATTGAAGGTACCCGGTGAATAAGCCACGGCTAACTACGTGCCAGCAGCCGCGGTAATACGTAGGTGGCAAGCGTTGTCCGGATTTATTGGGTTTAAAGGGTGCGTAGGCGGCCTAT
+
FFFFFFFFFFFFFFFFFFFFFFFFFFFFFFFFFFFFFFFFFFFFFFFFFFFFFFFFFFFFFFFFFFFFFFFFFF:FFFFFF:FFFFFFFFFFFFFFFFFFFFFFFFFFFFFFFFFF:FFFFFFFFFFFFFFF,FFFF:FFFFFFFFFFFFFFFFFFFFFFFF:FF::FFFFFFFFFFFFFFFF:FFFFFFFFFFFFFFFFFFFFFFFFF,FFFFFF:FFFFFFFFF:FFF,FFFFFFFFFFFFFFFFFFF
@A00920:152:HGHKKDRXX:2:2101:20925:36229 1:N:0:CGCGTTCA+TGCTAAGT
ACTCCTACGGGAGGCAGCAGTGGGGAATTGTTCGCAATGGGCGCAAGCCTGACGACGCAACGCCGCGTGGAGGACGAAGATCTTCGGGTCGTAAACTCCTGTCGAGCGGGACGAACGCTTCGCGGATGAACACTCCGCGGAAATGACGGTACCGCTAAAGGAAGCCCCGGCTAACTCCGTGCCAGCAGCCGCGGTAATACGGGGGGGGCAAGCGTTGTTCGGACTCACTGGGCGTAATGGGCGCGGAGGT
+
,FFFFF:F:FFFFFFF:FFFFFFFFFFFFFFFFFFFFFFF:FF:FFF,FFF:FFFF:FFFFFFFF:FFFFFFF,FFFF,FFFFFFF:FF:FFFFFFFFFFFFFFFFFFFFFFFF:FF:FFF:FFFF:FFFFF::,:FF,:F,FFFFF:,:FFF:FFFFFFFFFFFFFF:FFFFF,FFF,FF:FFFFF:F,F,:F,F,FFF:FFFFFFFF:F:FFFFFFFF:FF,,FFFF,F:FFFFF,,FFFFFF,,::F
@A00920:152:HGHKKDRXX:2:2101:2582:36620 1:N:0:CGCGTTCA+TGCTAAGT
ACTCCTACGGGAGGCAGCAGTGGGGAATCTTGCGCAATGGACGAAAGTCTGACGCAGCGACGCCGCGTGCGGGAGGAAGCTCTTCGGGGTGTAAACCGCTGTTGCCCGGGACGAACGTCTGGTTTCGACCAGAGTGACGGTACCGGGTGAGGAAGCGCCGGCTAACTCTGTGCCAGCAGCCGCGGTAATACAGAGGGCGCGAGCGTTGTCCGGAATCACTGGGCGTAAAGGGCGCGTAGGTGGCGGCGTA
+
FF,FFFF::FFFF,:F:FFF:FFFF:F:F,FFFFFF:FFFFFFFFFFFFF:FFFFFFFFFFFFFFFFFFFFF:FFFF:FFFF,FFFFFFFFFF:FF,FF:FFFF:FF:FFFF:FFFFFFFFFFFFFFFFFFFFFFFFFFFFFFFFFFFFFFFF:F:FFFFFFFFFFFFFFFFFFFF:FFFFFFFFF:FFFFFFFFFFFFFFFFFF:F::F,FF:,FFFFFFFFFFF:,FFFFFF:F,F::FFFFFFFFF:
@A00920:152:HGHKKDRXX:2:2102:27299:1110 1:N:0:CGCGTTCA+TGCTAAGT
ACTCCTACGGGAGGCAGCAGTAGGGAATATTGGGCAATGGCCGCGAGGCTGACCCAGCCATGCCGCGTGCAGGAAGAAGGCCTTCTGGGTTGTAAACTGCTTTTGTCGGGGAAGAAAACGCCCCTGCGGGGGTAACTGACGGTACCCGACGAATAAGCACCGCCTAACTCCGTGCCAGCAGCCGCGGTAATAAGGAGGTTGCACGCGTTGTCCGGACTTACTGGGCGTAAAGAGCGGGCAGGTGGCCCGT
+
FFFFFF:FFFFFFFFFFF:FFFFFFFFFFFFFFFFFFFFFFFFFFFFFFFF:FFFFFFFFFFFFFFFFFFFFFFFFFFFFFFFF:FFFFFFFFFFFFF:FFFF:FFFFFFF::FF:F:FFFFF:FFFFFFFFFFFFFFFFFFFFFFF:FFFFFFFFF:FFFF,FF,FFFFFF:FFFFFFFFFFFFFFFFFFF,:FFFF,FFF::FF,:FFFFF,FF,,FFFFFFFFFFFF::,,FFFFF,FFFF,FF:F,
@A00920:152:HGHKKDRXX:2:2102:15935:2096 1:N:0:CGCGTTCA+TGCTAAGT
ACTCCTACGGGAGGCAGCAGTGGGGAATATTGGACAATGGGCGCAAGCCTGATCCAGCCATGCCGCGTGTGTGAAGAAGGTCTTCGGATTGTAAAGCACTTTAAGTTGGGAGGAAGGGCAGTAAGTTAATACCTTGCTGTTTTGACGTTACCGACAGAATAAGCACCGGCTAACTACGTGCCAGCAGCCGCGGTAATACGTAGGGTGCGAGCGTTAATCGGAATTACTGGGCGTAAAGTGTGCGCAGGCG
+
:FFFFFFFFFFFFFFFFFFFFFFFFFFFFFFFFFFFFFFFFFFFFFFFFFFFFFFFFFFFFFFFFFFFFFFFF,FFFFFFFFFFFFFFFFFFFFFFFFFFFFFFFFFFFFFFFFFFFFFFFFFFFFFFFFFFFFFFFFFFFFFF:FFFFFFFFFFFFFFFFFFFFFFFFFFFFFFF:FFFFFFFFFFFFFFFFFFFFFFFF:FFFFFFFFFFFF:FFF:FFF:FFFFFFFFFFFFF:FFF:::FFFFFFF
@A00920:152:HGHKKDRXX:2:2102:19018:2206 1:N:0:CGCGTTCA+TGCTAAGT
ACTCCTACGGGAGGCAGCAGCAGGGAATCTTGCGCAATGGGCGAAAGCCTGACGCAGCAACGCCGCGTGGGGGATGAAGGCCTTCGGGTTGTAAACCCCTTTCAGGAGGGCAGAAATTGACGGTACCTCCAGAAGAAGCCCCGGCCAACTACGTGCCAGCAGCCGCGGTAATACGTAGGGGGCGAGCGTTGTCCGGAATGATTGGGCGTAAAGAGAACGTAGGTGGTTTCTTAAGTTCGGTCTTAAAGAC
+
FFFFFFFFFFFFFFFFFFFFF,F:FFFFFFFFFFFFFFFFFFF:FFFFF,FFFFF,F:,:FFFFFFF,FFFFF,:FFFFFFFFFFFFFFFFFF:FFFFFFFFFFFFFFFF,,FF,FFFFFFFFFFFFFFF,FF:FF:FFFFFFFFF,FFFFFF,FFF,FFF:FFFFFF:,F:FFFF:FFFFFFFFFFFFFFFF:FFF::,F:FF:FFFFF::FF:FFFF:,FFFFFFFFFF:FFF,FF:FF::,:FFFF:
@A00920:152:HGHKKDRXX:2:2102:22119:4038 1:N:0:CGCGTTCA+TGCTAAGT
ACTCCTACGGGAGGCAGCAGTGGGGAATATTGCGCAATGGGCGCAAGCCTGACGCAGCAACGCCGCGTGAGTGATGAAGGCCTTCGGGTCGTAAAGCTCTGTCGGAGGGAACGAATGTTCCTGAGGTTAACAGCCTCAGGAAGTGACGGTACCCTCAAAGGAAGCACCGGCTAACTCTGTGCCAGCAGCCGCGGTAATACAGAGGGTGCAAGCGTTGTTCGGAATCATTGGGCGTAAAGGGCGTGTAGGC
+
,FFFFFFFFFFFFFFFFFFFFFFFFFFFFF:FFFFFF:FFFFFFFFFFFFFFFFFFFFF,FFFFFFFFFFFFFFFF:FFFFF:FFFFFFFFF:F,FFFFFFFFFFF:FFF,FF:,FFFFFFFFFFFFFFFF:FF:FFFFFFFFFFFF:FFF,FFFFFF:FFFFFFFFFFF:FF,FFFFFFFF:FFFFFFFFFFFFFFFFF,FFFFFFFF,,:FFFFFF:FFFF:FFF,FFFFFFF,F,:FFFF:F:,F::
@A00920:152:HGHKKDRXX:2:2102:5168:4366 1:N:0:CGCGTTCA+TGCTAAGT
ACTCCTACGGGAGGCAGCAGAAAGGAATTTTCCGCAATGGGCGCAAGCCTGACGGAGCAACGCCGCGTGGGGGAAGACGCTTTTCGGAGTGTAAACCCCTTTTCTCCGGGAAGAAGGGCTTTGGCCTTGACGGTACCTGAGGAAGAAGGACCGGCTAACTACGTGCCAGCAGCCGCGGTAATACGTCGGGTCCGAGCGTTGTCCGGAGTTACTGGGCGTAAAGCGCGCGCAGGCGGCGCGTTAAGACTGG
+
F:FFFF:,FF:FFFFF:FFF,,F,:FFF,FFF,,F:FFF:,FF,FF::F:FF,FFFFFFF,FFFF,,FF:,FFF,FF:FFF,:,F,FFFF,F:FF:FF,,FFFFFF,,,F,F,,F:,,FFFFFF:FF,,,FFFF,,FFFFFF:,FF:FF,,FFF:F:FF:,FF:FFFFF,,F,FFFFF,,FFFFF:,FFFF::FFFFFFFFFFFF:F:,FFF,FFFFFF,::FFFFFFFF:FFFF::,FFFFF,FFFFF:
@A00920:152:HGHKKDRXX:2:2102:5276:4773 1:N:0:CGCGTTCA+TGCTAAGT
ACTCCTACGGGAGGCAGCAGTCGAGAATCTTTCACAATGGGCGAAAGCCTGATGGAGCGACGCCGCGTGGGGGATGAAGGGCTTCGGCCTGTAAACCCCTGTCATTTGCGAACAAACCTGCTCAATCAACAGTTGAGCAGCTGATTGTAGCGAAAGAGGAAGGGACGGCTAACTCTGTGCCAGCAGCCGCGGTAATACAGAGGTCTCAAGCGTTGTTCGGATTCATTGGGCGTAAAGGGTGCGTAGGCGG
+
FFFFFFFFFFFFFFFFFFFFFFFFFFFFFFFFFFFFFFFF:FFFFFFFF:F:FFFFFFFFFFFFFFFFFFFFFFFFFFFFFF:FFFFFFFFFFFFFFFFFFFFFFFFFFFFFFFFFFFFFFFFFFFFFFFFF,FFFFFF:FF:FFFFFFFFFFFFFFFFFF:FFFFFFFF:FFFFFFFFFF:FFFFFFFFFFF:FF:FFFFFFF:FFF:FFFFFFFFFFFFFFFFFFFFFFFFFFFFFFFFFFFFFF:FF
@A00920:152:HGHKKDRXX:2:2102:14507:5572 1:N:0:CGCGTTCA+TGCTAAGT
ACTCCTACGGGAGGCAGCAGTGGGGAATTGTTCACAATGGGCGCAAGCCTGATGACGCAACGCCGCGTGGAGGATGAAGGTCTTCGGATTGTAAACTCCTGTTGCTCGGGACGAAATGCTCCAACCTACTACGTTGGAGTTTGACGGTACCGAGTGAGGAAGCCCCGGCTAACTCCGTGCCAGCAGCCGCGGTAATACGGAGGGGGCGAGCGTTATTCGGAATTATTGGGCGTAAAGGGCGCGTAGGCGG
+
FFFFFFFFFFFFFFFFFFFF:FFFF:FFFFFFFFFFFFFFFFFFFFFFFFFFFFFFFFFFFFFFFFFFFF:FFFFFFFFFFFFFFFFFFFFFFFFFFFFFFFFFFFFFFFFFFF,FFFFFFFFFFF,F,FFFFFFFFFFFFFFFFFFFFFFFFFFFFFFFFFFFFFFFFF:FFF:FFFFFFFFFFFFFFFFFF:FFFF:FFF:FFFFFFFFF:F:FFFFFFF,FF::F:FFFF:FFFFFF,FFFFFFFFF
@A00920:152:HGHKKDRXX:2:2102:25780:5901 1:N:0:CGCGTTCA+TGCTAAGT
ACTCATACGGGAGGCAGCAGTGGGGAATTGTTCGCAATGGGCGCAAGCCTGACGACGCAACGCCGCGTGGAGGATGAAGATCTTCGGGTCGTAAACTCCTGTCGAGCGGGAAGAACAGTTTCGGGGTGAATAGCCTCGAAGCCTGACGGTACCGCTAAAGGAAGCCCCGGCTAACTCCGTGCAAGCAGCCGCGGTAATACGGGGGGGGCAAGCGTTGTTCGGAATTACTGGGCGTAAAGGGCCAGAAGGC
+
FF,F,FF,,,:F::FF,FFFFF:,FFF:FFFF,:FFFFFF,F,:,,FF:,:F:FFF:FF,FFFFFFFF:,FF,F,,,F,FF,F:FF,,:FFFF,FFFFFFFF:FFFF::::::F:FF:FF:F,FF:FFF::F:,:FF,FFF,,,FFF:F:F,:F:FFFF:FF:F:FFFF,F:FF,F,,,,F:,F::F:FFF:FF,FF,:FF:F,:,FF:,:,F:,F,:F:FFFF,,:F,FFF,FFFF:,:,,:FF,,F,F
@A00920:152:HGHKKDRXX:2:2102:12554:7701 1:N:0:CGCGTTCA+TGCTAAGT
ACTCCTACGGGAGGCAGCAGTAAGGGATATTGCACAATGGACGCAAGTCTGATGCAGCAACGCCGCGTGCTCGATGAAGGCCTTCGGGTCGTAAAGGGCTTTTCTGGCTGAAGATGATGACTGTAAGCCAGGAATAAGTGTCGGCTAACTACGTGCCAGCAGCCGCGGTAAAACGTAGGACGCGAGCGTTATCCGGAGTTACTGGGCGTAAAGCGCGGGCAGGCGGCCTGACAAGTCTGATGTGAAATCA
+
FFFFFFFF,FFFFFFFFFFFFF:FF:FF:FFFFFFFFFFF:FFFFFFFFFFFFFFFFF:FF:FFFFFFFFFFF:FF,F:,FFF:FFFFFF:FFFFFFFFFFFFFFFFFFFFFFFFF:,FFFFFFFFFFFF:FF,FFFFFFFFFF::F:FFFFFFFFFFFFFFFFFFFFFFFF,FFFFFFFFFFFFFFFFFFFFFFFFFFFFFFFFFFF,FFF,FFFFFF:FF:FFFFFFFFFFF,:F,FFFFFFF,FFFF
@A00920:152:HGHKKDRXX:2:2102:24135:7717 1:N:0:CGCGTTCA+TGCTAAGT
ACTCCTACGGGAGGCAGCAGTGGGGAATCTTGCGCAATGGGCGAAAGCCTGACGCAGCAACGCCGCGTGCGGGATGAAGGCCTTCGGGTTGTAAACCGCTTTCAGTGGGGACGAACCAAGACGGTACCCCAGAAGAAGCCCCGGCCAACTACGTGCCAGCAGCCGCGGTAACACGGAGGGGGCAAGCGTTGTCCGGATTTATTGGGCGTAAAGAGCTCGTAGGTGGCTCAGTAAGTCGGGTGTGAAACCT
+
FFFFFFFFFFFFFFFFFFFFFFFFF,FFFFF:FFFFFFFFFFFFFFFFFFFFFFFFFFFFFFFFFFFFFFF:FFFF:FFF,FF::FFF::FFFFF:FF,F:FFFFF::FFFF,:FF:FFFF:FFFFFFFFFFFFFFFF,FFF:F:FF:FFFFFFFFFF::F:FFFFF::FFFFFF,,FFFFFFF,FFF,FFFFFF:,FF,:FFFFFF:FFF,FFFFFF,FFFFFF,FFFFFF:FFFFF::::FFFFFFFF
@A00920:152:HGHKKDRXX:2:2102:24849:8641 1:N:0:CGCGTTCA+TGCTAAGT
ACTCCTACGGGAGGCAGCAGTGGGGAATTTTGGACAATGGGGGCAACCCTGATCCAGCAATGCCGCGTGTGTGAAGAAGGCCTTCGGGTTGTAAAGCACTTTTGTTCGGAAAGAAATAGCCCTGGTTAATACCTGGGGATGATGACGGTACCGGAAGAAAAAGCACCGGCTAACTACGTGCCAGCAGCCGCGGAAATAATAATGGTCCAAGCGATAAACTGAATTACTGGGCGAAAAGCGTGAGCAGGCG
+
:FFFFFFFFFFFFFFFFFFFF,FFFFFFFFFFFFFFFFFFFFF,FFFFFFFFFFFFFFF,FFFFFFFFFFFFFF:FFFFFFFFF:FFFFFFFFFFFFFFFFFF:,,FFFFF,FFFF:,F:F:F,::,F:FFF,,,,,F,,:FFF,,:,,FFFF,:,,FF,FF,FFFFF,:FFFFF,FFFF:FF:,:,F,:F,:,F,,:,,,F,FFF,F,,,,F,F:F,F,,F,,F:FF,,,F,:FFF,F,FF,F,F,FFF
@A00920:152:HGHKKDRXX:2:2102:18340:8766 1:N:0:CGCGTTCA+TGCTAAGT
ACTCCTACGGGAGGCAGCAGTAAGGAATATTGGTCAATGGACGCAAGTCTGAACCAGCCATGCCGCGTGGAGGATTAAGGCCCTCTGGGTTGTAAACTCCTTTTATCTGGGAAGAAATGTACTTTTTCTTGAGTACTTGACGGTACCAGAGGAATAAGCACCGGCTAACTCCGTGCCAGCAGCCGCGGTAATACGGAGGGTGCAAGCGTTATCCGGATTCACTGGGTGTAAAGGGTGCGTAGGCGGACAG
+
FFFFFFFFFFFFFFFFFFFFFFFFFFFFFFFFFFFFFFFF:FFFFFFFFFFFFFFFFFFFFFFFFFFFFFFFFFFFFFFFFFFFFFFFFFFFFFFFFFFFF,FFFFFFFFFF:FFFFFF:FFFFFFFFFFFFFFFFFFFFFFFFFFFFFFFFFFFFFFFFFFFFFFFFFFFFFFFFFFFFFFFFFFFFFFFF:FFFFFFF,:FF:FFFFF:::FFFFFF:,FFFFF:,FFFFFFFFFFFFFFFFFFFFFF
@A00920:152:HGHKKDRXX:2:2102:5394:9267 1:N:0:CGCGTTCA+TGCTAAGT
ACTCCTACGGGAGGCAGCAGTGGGGAATATTGGACAATGGGCGCAAGCCTGATCCAGCAATGCCGCGTGTGTGAAGAAGGCCTTCGGGTTGTAAAGCACTTTTATCAGTAACGAAAAGCGACGGACTAATACTCTGTCGTGCTGACGCTACCTGAGGAATAAGCACCGGCTAACTTCGTGCCAGCAGCCGCGGTAATACGAAGGGTGCAAGCGTTAATCGGAATTACTGGTCGTAAAGAGTGCGTAGATG
+
:F:FFF:,,FF,FFF:FFFFFF:FFFFFFF::FFFFFFFF::FFF::FF,FFFFFF:,FFFF,,,:,:F:,F:F::FFF,,:F,,F,FFFFFFFFFFFF,FFFFFFF:,:FFFFFFF::FFFFFFFF:F:FF:,FFFF:FFF:FFF:,FF::FFFFFF,:FF,,FFF,F:FFFFF:FFF,F::,::FFFFF:,,FFF:FF:F,FF::FFF:,F::::,,F,FFFFFFF,:,FFFF:FF,F:FF,,FF:FF
@A00920:152:HGHKKDRXX:2:2102:2880:10175 1:N:0:CGCGTTCA+TGCTAAGT
ACTCCTACGGGAGGCAGCAGTCGGGAATTTTGGGCAATGGGCGAAAGCCTGACTCAGCAACGCCGCGTGAAGGATGAAATCCCTCGGGATGTAAACTTCGCAAGAACGGGAAGAATAAGCCGGTGCAAATACCACCGGCGATGACGGTACCGTTTGTAAGCTCCGGCTAACTCCGTGCCAGCAGCCGCGGTAATACGGGGGGAGCAAGCGTTGTTCGGATTTACTGGGCGTAAAGGGCGCGTAGGCGGCC
+
FFFFFFFFFFFFFFFFFFFFFFFFFFFFFFFFFFFFFFFFFFFFFFFFFFFFF:FFFFFFFFFFFFFFFF:FFFFFFFFFFFFFFFFFFFFFFFFF:FFFFFFFF,FFFF,,FFFFF:FFFFFFFFFFFFFF:FFFFFFFFFFFFFFFFFFFFFFFFFFFFFFFFFFF,FFFF:FFFFFFFFFFFFFFFF,FFFFFFFFFFFFFFFF:FFF,FFFFFFFF:FF,FFFFFF:F:FFFFFFFFFFFFFFFFF
@A00920:152:HGHKKDRXX:2:2102:6108:11381 1:N:0:CGCGTTCA+TGCTAAGT
ACTCCTACGGGAGGCAGCAGTGGGGAATATTGCGCAATGGGCGGAAGCCTGACGCAGCGACGCCGCGTGGGGGATGACGGCCTTCGGGTTGTAAACCTCTTTCAGCAGGGACCAAGCTAGCGTGAGTGTACCTGCAGAAGAAGCACCGGCTAACTACGTGCCAGCAGCCGCGGTAATACGTAGGGTGCGAGCGTTGTCCGGATTTATTGGGCGTATAGGGCTCGTAGGCGGCGTGAAGCGTCGGGAGTGA
+
:FFFFFFFFFFFFFF:FFFFFFFFFFFF:FF,FFFFFFFF:FFFFFFFFFFFFFFFFF:FFFFFFFFFFFF,FFFFFFFFFFFFFFFFF,FFFFFFFFFFFFFFF:FFFF,FFF,:,,,:F:,F,:FFFFF:FFF:F,:,FFF,FFFFFF,:FF,FFF:F:FFFFFFFFFFFFF,FFFF:F:FFF,:FFFF:F:FFF:FF:FF,FFFFFFFFFF:,F:,FFFFFFF:,FFFFFF:,,:FFFFF,F,FFFF
@A00920:152:HGHKKDRXX:2:2102:30264:11443 1:N:0:CGCGTTCA+TGCTAAGT
ACTCCTACGGGAGGCAGCAGTCGAGAGGCTTCGGCAATGGGCGAAAGCCTGACCGAGCGACGCCGCGTGAGCGATGAAGCCCTTCGGGGTGTAAAGCTCTTTTATGGGGGAAGAACCGCAGCGACCTAATACGTCGCTGTCTGACGGTACCCCGTGAATAAGCTCCGGCTAACTCCGTGCCAGCAGCCGCGGTAATACGTAGGTGGCAAGCGTTGTCCGGATTTACTGGGCGTAAAGAGCGCGCAGGCGG
+
FFFFFFFFFFFFFFFFFFFFFFFFFFFFFFFFFFFFFFFFFFFFFFFFFFFFFFFFFFFFFFFFFFFFFFFFFFFFFFFFFFFFFFFFFFFFFFFFFFFFFFFFFFFFFFFFFFFFFFFF:FFFFFFF,FFFF:FFFFFFFF:FFFFFFFFFFFFFFFFFFFFFFFFFFFFFFFFFFFFFFFFFFFFFFFFFFFFFFF:FFFFFFFFFFFFF:F::F:FFF,FFFFFFFFFF,:F,FFFFFF:F:F:FFF
@A00920:152:HGHKKDRXX:2:2102:2365:12195 1:N:0:CGCGTTCA+TGCTAAGT
ACTCCTACGGGAGGCAGCAGTGGGGAATATTGGACAATGGGCGAAAGCCTGATCCAGCCATGCCGCGTGAGTGATGAAGGCCTTAGGGTTGTAAAGCTCTTTCAGTAGGGAAGATAATGACGGTACCTACAGAAGAAGCCCCGGCTAACTTCGTGCCAGCAGCCGCGGTAATACGAAGGGGGCTAGCGTTGTTCGGAATTACTGGGCGTAAAGCGCGCGTAGGCGGCTTTGTAAGTTAGAGGTGAAAGCC
+
FFFF:F:FFFFFFFFFFFFFFFFFFFFFFFFFFFFFFFFFFFFFFFFFFFFFFFFFFFF,FFFFFFFFFFFFFF,FFFFFFFFFFFFFFFFFFFFFFFFFFFFFFF,FFF:FFFFFFFFFFFFFFFFFFFFFFFFFFFFFFFFFFFFFFFFFFFFFFFFFFFFFFFFFFFFFFFFFFFFFFFFFFFFFFFFFFFFFF:FFFFFFFFFFFFFFFFF:F:FFFFFF:FFFFFF:F::FF:FFFFFFFFFF:F
@A00920:152:HGHKKDRXX:2:2102:11189:12446 1:N:0:CGCGTTCA+TGCTAAGT
ACTCCTACGGGAGGCAGCAGTCGGGAATTTTGCCCAATGGACGAAAGTCTGAGGCAGCAACTCCGCGTGAGGGACGAAGGCTCTAGGGTCGTAAACCTCTTTTCTCAGGGAAGATCCAAGACGGTACCTGAGGAATAAGCCACGGCTAACTACGTGCCAGCAGCCGCGGTAATACGTAGGTGGCAAGCGTTGTCCGGATTTACTGGGCGTAAAGAGCGCGCAGGCGGCTGGTCAAGTCCGATGTGAAATC
+
,:FFFFF:FFFFFFF:FFFFFFFFFFFFFFFFFFFFFFFFFFF,F,FFFFF,FFFFFFFFFFFFFFFF:FFFFFFFFFFFFFFFFFFFFFFFFFFFFFFFFFFFFFFFFFFFF:FFFFFF:FFFFFFFFF,FFFFFFFFFFFFFFFFFFFFFFFFFFFFFFFFFFFFFFFF,FFFFFFFFFFFFFFFFFFFFFFFFFFFF::FFF:FFFF,F:F,FFFFFFFFFFFFFFFFFFFFFFFFFFFFFF:FFFF
@A00920:152:HGHKKDRXX:2:2102:1407:12540 1:N:0:CGCGTTCA+TGCTAAGT
ACTCCTACGGGAGGCAGCAGTCGGGAATATTGCCCAATGGACGCAAGTCTGAGGCAGCAACGCCGCGTGCGCGATGAAGGCCTTCGGGTCGTACAGCGCTTTTCGGGAGGAGGAGGAAGGACAGTACTCCCGGACTAAGGAACGGCTAACTACGTGCCAGCAGCCGCGGTCAAACGTAGGTGCCGAGCGTTATCCGGATTTACTGGGCGTAAAGCGAGATCAGGCGGCTTAGCAAGTCGGGCATGAAATC
+
FF:FFF:FFFFFFFF,FFFFFFFFFF,:FFFFFFF,FFF:FFFF:,:FFFFFFFF,FFF,FFFFFFFFFFFFFFFFFFFFFFFFFFFFFFFFF,FFFFFF,,FFFFFFFFF::F:FF::FFFFFFFFFFFFFFF,F,FFFFFFFFFF,FFF,FFFFFFFFFFFFFFFF:F,F,FFFF:FF:,FF:FFFF:FF:FFFFFFFFFFFFFF:FFFFFFFF,FF:FF,,FFFFF:F::::FFF,FF::FF:FFFF
@A00920:152:HGHKKDRXX:2:2102:23204:12774 1:N:0:CGCGTTCA+TGCTAAGT
ACTCCTACGGGAGGCAGCAGTGGGGAATTTTGCACAATGGGCGAAAGCCTGATGCAGCGACGCCGCGTGAGGGATGACGGCTTTCGGGTTGTAAACCTCTTTTATCCACCACGAAGGCTCCGTATTCGCGGGGTTGACGGTAGTGGTTGAATAAGCGCCGGCTAACTCCGTGCCAGCAGCCGCGGTAATACGGAGGGTGCGAGCGTTATCCGGAATTACTGGGTTTAAAGGGTGCGTAGGCGGCGTATTA
+
FFFFFFFF:FF,FFFFFFFFFFFFFFFFFFFFFFFFFFFFFFFFFFFFFFFFFFFFFFFFFFFFFFFFFFFFFFFFFFFFFFFFFFFFFFFF,FFFFFFFFFFFFF:FFFFF:FFFFFFFF:FF:FFFFFFFFFFFFFFFFFFFFFFFFFFFFFFFFFFFFFFFF:FFF:FFFFFFFFFFFFFF,FF:FFFFFFFFFFFFFFFFFFFFFFFFFFFFFF,FF:FFFFFFFFFFFFF,FFFFFFFFFFFFFF
@A00920:152:HGHKKDRXX:2:2102:21070:12931 1:N:0:CGCGTTCA+TGCTAAGT
ACTCCTACGGGAGGCAGCAGTGGGGAATATTGGACAATGGGCGCAAGCCTGATCCAGCAACGCCGCGTGGAGGACGAAGGTCTTCGGATTGTAAACTCCTGTCAGGCGGGACGAAGGGTTGGGGGCAAACAGTCCCTGATCTTGACGGTACTGCCAGAGGAAGCCCCGGCTAACTCCGTGCCAGCAGCCGCGGTAATACGGAGGGGGCGAGCGTTATTCGGAATTACTGGGCGTAAAGCGCGCGTAGGCG
+
FFFFFFFF:FFFFFFFFFFF::FFFFFFFF:FFFFF:FFFFFFF:F:F:FFFFFFFFFFFFFFF:FFFFFFFFFFFFFFFFFFFFFF:FF:FFFFF:FF:FFFFFFFFFF:FF,F:FFFFFFFFFF:F:FFF,FFFFF:FF:FFFFFFFFF:FFFFFFFF:,,FFFFFFFFF:FFFFFFFFF:FFFF,FFFFFFFF::FFFFFFFFFFFFFFF:FFFFF,FF,FFF:FFFF,:FF:FF,FFFFFF:FFFF
@A00920:152:HGHKKDRXX:2:2102:31584:13416 1:N:0:CGCGTTCA+TGCTAAGT
ACTCCTACGGGAGGCAGCAGTAGGGAATATTGGGCAATGGGCGGGAGCCTGACCCAGCCATGCCGCGTGCAGGAAGACGGCGTTCTGCGTTGTAAACTGCTTTTACCTGGGAAGAAAAAGCCACTGCGGTGGAAATTGCCGGTACCAGGTGGATAAGCACCGGCTAACTCCGTGCCAGCAGCCGCGGTAATACGGAGGGTGCAAGCGTTGTCCGGATTTATTGGGTTTAAAGGGTGCGTAGGCGGCCTGT
+
FFFFFFFFFFFFFFFFFFFFFFFFFFFFFFFFFFFFFFFFFFFFFFFFFFFFFFFFFFFFFFFFFFFFFFFFFFFFFFFFFFFFFFFFF:FFFFFFFFFFFFFFFFFFFFFFFFFFFFFFFFFFFFFFFFFFFFFFFF:FFFF:FFFFFFFFFFFFFFFFFFFF:FFFFFFFFFFFFFFFFFFFFFF:,FFFFFFFFFFFFFFFFFFFFFFFFFFFFFFFFFFFFFFFFFFFFFFFFFFFFFFFF:FFFF
@A00920:152:HGHKKDRXX:2:2102:8359:13683 1:N:0:CGCGTTCA+TGCTAAGT
ACTCCTACGGGAGGCAGCAGTAAGGGATCTTGCGACAATGGGCGAAAGCCTGACGCAGCAACGCCGCGTGCGGGATGACGGCCTTCGGGTTGTAAACCGCTTTTCGGGGGGAAGAGGAAGGACGGTACCCCCGGAAGAAGTCTCGGCTAACTACGTGCCAGCAGCCGCGGTAAAACGTAGGAGGCGAGCGTTATCCGGATTTACTGGGTGTAAAGCGCGTGTAGGCGGTCCTGCAAGTGGCGCGTGAAAG
+
FFFFFFFFFFFFFFFFFFFFFFFFFFFFFFFFFF::FFFFFFFFFFFFFFFFFFFFFFFFFFFFFFFFFFFFFFFFFFFFFFFFFFFFFFFFFFFFFFFFFFFFFFFFFFFFFFFFF::FFFFFFFFFFFFFFFFFFF:FFFFFFFFFFFFFFFFFFFFFFFFF:FFFFFF:FFFFFF:FFFFFFFFFFFFFFFFFFFFFFFFF:FF:FFF,FF:FFFFFFFFFFFFFFF:FFFF,FFFFFFFFF::FFF
@A00920:152:HGHKKDRXX:2:2102:12753:13714 1:N:0:CGCGTTCA+TGCTAAGT
ACTCCTACGGGAGGCAGCAGTGGGGAATTTTGGACAATGGGCGCAAGCCTGATCCAGCAATGCCGCGTGTGTGATGAAGGCCTTCGGGTTGTAAAGCACTTTTGGTGGGAACGAAACGGTCCGGGCTAATACCTCGGACTAATGACGGTACCCGCAGAATAAGCACCGGCTAACTACGTGCCAGCAGCCGCGGTAATACGTAGGGTGCAAGCGTTAATCGGAATTACTGGGCGTAAAGCGTGCGCAGGCG
+
FFFFFFFFFFFFFFFFFFFFFFFFFFFFFFFFFFFFFFFFFFFFFFFFFFFFFFFFFFFFFFFFFFFFFFFFFFFFFFFFFFFFFFFFFFFFFFFFFFFF:FFFFFFFFFFFFFFFFFFFFFFFFFFFFFFFFFFFFFFFFFFFFFFF:FFFFFFFFF:FFFFFFFFFFFF:FFFFFFFFFF:F:FFFFFFFFF:FFFFFFFFFFFFFFFFFFFFFFFFF:FFFFFFFFFFFFFFFFFFFFFFFFFFFFF
@A00920:152:HGHKKDRXX:2:2102:24731:14168 1:N:0:CGCGTTCA+TGCTAAGT
ACTCCTACGGGAGGCAGCAGTAAGGAATATTGCACAATGGACGCAAGTCTGATGCAGCAACGCCGCGTGCCCGAGGACGGCCTTCGGGTTGTAAAGGGCTTTTCTGGCTGAAGAGGCAGGACGGTCGGCCAGGAATAAGCGTCGGCTAACTACGTGCCAGCAGCCGCGGTAAAACGTAGGACGCGAGCGTTATCCGGATTTACTGGGCGTAAAGCGCGGGCAGGCGGTGGTCCAAGTCGGACGTGAAAGC
+
FFFFFFFFFFFFFFFFFFFFFFFFFFFFFFFFFFFFFFFFFFFFFF,,FFFFFFF:FFFFFFFFFFFFFFFFFFFFFFF:FF,FFFFFFFFFFFFFFFFFFF,FFFFFFFFFFFFFFFFFFFFFF,FFFFFFFFF:FF:FF:FF::,F:FFFF,FFF:::FFFFFFFF:FFFFFFFFFFFFFF::F,FFFFFFFFF:FFFFFFFFFFF,FFFFFF,FFFFFFF,FF,,FFFFF:F:,FF,FFFF,:FFFF
@A00920:152:HGHKKDRXX:2:2102:19425:14559 1:N:0:CGCGTTCA+TGCTAAGT
ACTCCTACGGGAGGCAGCAGTGAGGAATATTGGTCAATGGGCGAGAGCCTGAACCAGCCATCCCGCGTGCAGGATGACGGCCCTATGGGTTGTAAACTGCTTTTCTACGCCAAGAAACCTGTCAACGTGTTGACAGCTGACGGTAGCGTAGGAATAAGCACCGGCTAACTCCGTGCCAGCAGCCGCGGTAATACGGAGGGTGCAAGCGTTCTCCGGATTCATTGGGTTTAAAGGGTGCGCAGGTGGGAAT
+
:FFFFFFFFFFFFFFFFFFFFFFFFFFFFF:FFFF:FFFFFFFFFFFFFFFFFFFFFFFFFFFFFFFFFFFFFFFFFFF:FFF:FFFFFFFFFFFFFFFF:F:FFF:FFFFF:FFFFF:FFFFFFFFFFFFFF::F:FF:FFFFFFFFFFFFF,FFFFF:FFFFFFFFFFFFFFFFF,FF:FFFF:FFF,FF,:FF,:F:,FFFF:FF,FF:FFFF::F:F:FFFF,FF,F:FFFFFF:FFFF:FFF:,F
@A00920:152:HGHKKDRXX:2:2102:30888:14779 1:N:0:CGCGTTCA+TGCTAAGT
ACTCCTACGGGAGGCAGCAGTGGGGAATATTGCGCAATGGGCGGAAGCCTGACGCAGCGACGCCGCGTGGGGGATGACGGCCTTCGGGTTGTAAACCTCTTTCAGCAGGGACGAAGCCGTGAGGTGACGGTACCTGCAGAAGAAGCACCGGCCAACTACGTGCCAGCAGCCGCGGTAATACGTAGGGTGCAAGCGTTGTCCGGAAGTATTGGGCGTAAAGAGCTCGTAGGCGGTTCGTCGCGTCGGCTGT
+
FFFFFFFFFFFFFFFFFFFF:FFFFFFFFFFFFFFFFFFFFFFFFFFFFFFFFFFFFFFFFFFFFFFFFF,FFFFFFFFF:FFFFFFFFFFFFFFFFFFFFFFFFF:FFFFFFFFFFFFFFFF:FFFFF,F:FFFFF,FFFFFF:FFF:FFFFFFFFFFFFFFF,FF:FFFFFFF:F,FFF::FFFF,FFF,FFFFFFFF:FF,F,,FFFFFFFFF,:F:FF:F:F,,FFF:F:FFF,:FFFFF,FF:FF
@A00920:152:HGHKKDRXX:2:2102:12246:15812 1:N:0:CGCGTTCA+TGCTAAGT
ACTCCTACGGGAGGCAGCAGCAAGGAATTTTCCGCAATCGACGCAAGTCGGACGGAGCAACGCCGCGTGGAGGAAGAAGGCCCTCGGGTTGTAAACTCCTTTTGTGAGGGAAGAAGATCTGACGGTACCTCACGAATAAGTCACGGCTAACTACGTGCCAGCAGCCGCGGTAATACGTAGGTGGCGAACGTTGTCCGGATTCACTGGGCGTAAAGCGTGCGCAGGCGGTTTTGTAAGCCAGATGTGAAAG
+
::FFFFFFFFFFFFFFFFFFFFFFFFFFFFFFFFFFFFFFFFFFFFFFFFFFFFF:FFFFFFFFFFFFFF,FFFFFFFFFFFFFFFFFFFFFFFFFFFFFFFFFFFFFFFF:FFFFFFFFFFFFF:FFFFFFFFFFFFFFFFFFFFFFFFFFFFFFFFF:FFFFFFFFFFFFFFF:FFFF:FFFFFFFFFFFFFFFFFFFFFFFFFFFFFFFFFFFFFF,FF,FFFFFFFFFFFFF:FF,FFFFFFFFFF
@A00920:152:HGHKKDRXX:2:2102:22706:17487 1:N:0:CGCGTTCA+TGCTAAGT
ACTCCTACGGGAGGCAGCAGTAGGGAATATTGGTCAATGGGTGCAAGCCTGAACCAGCCATGCCGCGTGCAGGAAGACGGCCTTCTGGGTTGTAAACTGCTTTTACCAGGGGATAAAAGGCCCATGCGTGGGACCGTGACGGTACCTGGTGAATAAGCCGCGGCTCAGTACGTGCCAGCAGCCGCGGTACTACTTAGGTGGCGAGCGGTGGCCGGATTTATTGGGTTTAAAGGGTGCGTCGGCGTCGTGA
+
FFFFFFFFFFFFFFFF:FFF:FFFF:F:FF:FFFFFFFFFFFF:FF:FFFFFFFFFF::FFFFFFFFFF,:FFFFFF,FF,F,F:FFFFFF,FFFFF:::FFFF:,,,FFFF::::,,,,FFF:F,F:FFFF,F,F:F:,,,,:,:FFFFF,F,FFF,F,:FF,:,:,F:,FF,:,FFF,:FFFFFF,F,:,F,,,,FF,,,F,FFF,:F,F,FF:::F,F,FFF:,::,,F,FFF,FF,FFFFF,,::,
@A00920:152:HGHKKDRXX:2:2102:4173:17738 1:N:0:CGCGTTCA+TGCTAAGT
ACTCCTACGGGAGGCAGCAGTGAGGAATATTGGACAATGGGGGCAACCCTGATCCAGCCATGCCGCGTGCAGGACGACTGCCCTATGGGTTGTAAACTGCTTTTGTACGGGAAGAAACACTGCCACGTGTGGCAGCTAGACGGTACCGAAAGAATAAGGAGCGGCTAACTAAGTGCCAGCAGCCGCGGTAATACGGAGTATCCAAGCGGTATCCGGAATCATTGGGTATAAAGGGTCCGTAGGTGGATGG
+
FFFFFFFFFFFFFFFFFFFFFFFFF:FFFFFF,FFFFFFFFFFFFFFFFFFFF:FFFFFFFFFFFFFFFFFFFF:FF,F,::F:F:FF,FF:,FFFF,FF,F,,F,FFFF,F::FFF,,:F:FFFF,,FFFF:F:FF,FFFF,F,F::,FFF:,FFF,,F,FF,FFFFFF,,F:,F,FFF,F:FFFFF::F,FF,F,F,FFFFFFFF,,FF,,FFFF,,::,F,:F,,,:FF,,,FFFFFF,FFF,F,,F
@A00920:152:HGHKKDRXX:2:2102:1416:18818 1:N:0:CGCGTTCA+TGCTAAGT
ACTCCTACGGGAGGCAGCAGTGGGGAATTTTTCGCAATGGGGGAAACCCTGACGAAGCAACGCCGCGTGGAGGATGAAGGCCTTCGGGTCGTAAAGCTCTTTCAGCCGGAACGAAACGGTCACGGCTAATACCTGTGATCACTGACGGTACCGGAAGAAGAAGCACCGGCTAACTACGTGCCAGCAGCCGCGGTAATACGTAGGGTGCGAGCGTTAATCGGAATTACTGGGCGTAAAGCGTGCGCAGGCG
+
FFFFF:FFF:FFFFFF:FFFFF:FFFF:F:F:F:FFFFFFFFFFFFFFFFFFFF::F:F,FFFFFFF:FFFFFFFF,FFFFFFFFFFFFFFFFF:FFFFFFFFFFFFFFFFF:FFFF:FFF:FFFFF:FF:FFF:,FFFFFFFFFF:FF,FFFF::FFFFFFFFFFFFFF:FFFFFFFFFFF:FFFFFFFFF:,:,F::FF::FFFFFF,FFFFFF:FFFFF:FF:FFFFFF:,F,FFFFFFFF:FFFFF
@A00920:152:HGHKKDRXX:2:2102:19072:19116 1:N:0:CGCGTTCA+TGCTAAGT
ACTCCAACGGGAGGCAGCAGTGGGGAATTGTTCGCAATGGGCGCAAGCCTGACGACGCAACGCCGCGTGGAGGATGAAGGTCTTCGGAGTGTAAACTCCTGTTGATCGGGAAGAACGCCTTTGGAGCCAATACCTCCGAAGGGTGACGGTACCGGTTGAGGAAGCGCCGGCTAACTCCGTGCCAGCAGCCGCGGTACTACGGAGGGCGCGAGCGTTGTTCGGAATTATTGGGCGTACAGCGCACGTCGGC
+
,F,FF,F:,:,FFFFFFFFF,F:FFF:FFFFFFFFFFFFF:FF,FF:FFF:FFFFF:,FFFFFFFF:,FFFFFFFFF,F:,FFFFFF:,F,,FFFFFFF,F,FFFFF:FFF:FF:FFFFF:FFF:FFF,FFFFFFF:FFFF,FFFFFFFF:FFFF,FF,FFFFFFFFFFFFF:FF:::FFFFFFFF,FF:FF:F,F:FF:FF,FFFFFFFFFFFF:F:FFF:F,::,F,:F:FF,FFFF,FFFFFF,,FF
@A00920:152:HGHKKDRXX:2:2102:8024:19398 1:N:0:CGCGTTCA+TGCTAAGT
ACTCCTACGGGAGGCAGCAGTGGAGAATCTTGCACAATGGGCGAAAGCCTGATGCAGCCACGCCGCGTGCGGGAAGAAGGCCTTCGGGTCGTAAACCGCTTTCAGGGGGGAAGAAGCGTCAAGTGACGGTACCTCCAGAAGAAGGACCGGCCAACTACGTGCCAGCAGCCGCGGTAATACGTAGGGTCCGAGCGTTGTCCGGAATCATTGGGCGTAAAGCGCATGTCGGCGGCCATGTAAGTCGGATGTG
+
FFFFFFFFFFFFFFFFFFFFFFFFF,F:FFFFFFFFFFFFFFFFF:FFFFFFFFFFFFFFFFFFFFFFFFFFFF,FFFFFFFFFFFFF:FFFFFFFFFFFFFFFFFFFFFFFFFFFFFFFFFFFFFFFFFFFFFFFFFFFFFFFFFFFFFFFF,FFFFFFFFFFFFFFFFFFFFF:FFFFFFFFFFFFFFFFFFFFFFFFFFFFFF:FFFFFFFFFFFFFFFFFF:,FFFFFFFFFF:FFF:FFFFFFF:
@A00920:152:HGHKKDRXX:2:2102:19985:19977 1:N:0:CGCGTTCA+TGCTAAGT
ACTCCTACGGGAGGCAGCAGTGGGGAATATTGGACAATGGGGGAAACCCTGATCCAGCCATGCCGCGTGTGTGAAGAAGGTCTTCGGATTGTAAAGCACTTTAAGTTGGGAGGAAGGGTAGTAACTTAATACATTGCTATTTTGACGTTACCGACAGAATAAGCACCGGCTAACTCTGTGCCAGCAGCCGCGGTAATACAGAGGGTGCAAGCGTTAATCGGACTTACTGGGCGTACAGCGCGCGTAGGTG
+
F:FFFF,FFFF:FFFFFFFFFFFFFFFFFFFFFFFFFFFFFFFFFFFFFFF:F,FF:FF,FFFFFFFFF,FFFF:FFFFFFFFFFFFFFFFFFFFFFFFF,FF,:FFFFFFFFFFFFFFFFFFFFFF:FF:FF,FFFFFFFFFF:FFFFFFF,FFFFF:FFFF:FF:F:FFFFF:FF,F:,FFFFFF:F:FFFFF,FFFFFFFFFFF,:FFFFF:F,F:FFF,FFFFF:FFFF,F,FFFF,FFFFFFFFF
@A00920:152:HGHKKDRXX:2:2102:11876:20901 1:N:0:CGCGTTCA+TGCTAAGT
ACTCCTACGGGAGGCAGCAGTGGGGAATCTTGCGCAATGGCCGAAAGGCTGACGCAGCGACGCCGCGTGCGGGAGGAAGCCCTTCGGGGTGTAAACCGCTGTCAGGGGGGACGAAAGCCCGGGGGAGGCAATGCCCCTAGGGGATGACGGTACCCTCAGAGGAAGCACCGGCTAACTCCGTGCCAGCAGCCGCGGTAATACGGAGGGTGCGAGCGTTGTTCGGAATTATTGGGCGTAAAGAGCTCGTAGG
+
,:FFFFFFFFFFFFFFFFFFFFFFFFFFFFFF:F:FF,FFFF:,:FFFF:FFFF,FFFF:FF,FFFFFFFFFF:FFFFFFFF:FFFFFFFFFF:FF:FFF:F:FFFFFFFFFFF,F:FFFFFFFFFFFFFFF,FFFFF,FF:FFFFFFFFFFFFFF:FFFFFFFFFFFFFFFF:FFFFFFFFFFF:FFFFFFFFF,F,FFFFF:FFFFFFFFFFFFFF,:FFFFF:FFFFFFFFF,,FF::FFFF:F:FF
@A00920:152:HGHKKDRXX:2:2102:16740:21026 1:N:0:CGCGTTCA+TGCTAAGT
ACTCCTCGGGAGGCAGCAGTGGGGAATATTGCGCAATGGGCGAAAGCCTGACGCAGCAACGCCGTGTGAGTGATGAAGGCCCTCGGGTCGTAAAACTCTGTCAGCAGGAGAGATGTGCTCATCGGATAATACCCGGCGAGCTTGACGGTACCTGCAAAGGAAGCACCGGCTAACTCTGTGCCAGCAGCCGCGGTAAGACAGAGGGTGCAAGCGTTAATCGGAATTACTGGGCGTAAAGCGCGCGTAGGCG
+
FFFFFFFFFFFFFFFFFFFFFFFFF,FFFFFFFFF:FFFFFFFFFFFFFFFFFFFFFFFFFFFFF:FFFFFFFFFFFFFFFFFFFFFFFFFFFFFFFFFFFFFFFFFFFFFFFFFFFFFFFFFFFFFFFFFFF:F:FFFFFFFFFFFFFFFF:FFFF:FFF,FFFFFFFF:FFFFFFFFFFFFFFFFFFFFFFF:FFFFFFFFFF:FFFFFFFFFFFF:FFFFFFF:FFFFFF:FFFFFF:FFFFFFFFF
@A00920:152:HGHKKDRXX:2:2102:18656:22122 1:N:0:CGCGTTCA+TGCTAAGT
ACTCCTACGGGAGGCAGCAGTGAGGAATATTGGACAATGGGCGCAAGCCTGATCCAGCCATGCCGCGTGCAGGATGACGGTCCTATGGATTGTAAACTGCTTTTGTACGGGAAGAAACCCCTTTACGTGTAAAGGGCTGACGGTACCGTCAGAATAAGGATCGGCTAACTCCGTGCCAGCAGCCGCGGTAATACGGAGGATCCAAGCGTTATCCGGAATCATTGGGTTTAAAGGGTCCGGAGGCGGTGTT
+
FFFFFFFFFFFFFFFFFFFFFFFFFFFFFFFFFFFFFFFFFFFFFFFFFFFFFFFFFFF,FFFFFFFFFFFFFFFF,FFFFFFFFFFFFFFFFFFFFFFF,FFFFF,FFF:F,FFFFFFFFFFFFFF:FF,F,FFFFFFFFFFFFFFFF,FFF,FFFFFF:FFFFFFFFFFFFFFFF:FFFFFFFFFFFFFFFFFFFFF:FFFFFFFFF,,,FFFF,:FFFF,FFFFFFFF,FF,,FFFFFFFF:FFFF,
@A00920:152:HGHKKDRXX:2:2102:32470:22623 1:N:0:CGCGTTCA+TGCTAAGT
ACTCCTACGGGAGGCAGCAGTGGGGAATATTGCACAATGGGCGAAAGCCTGATGCAGCGACGCCGCGTGAGGGATGACGGCCTTCGGGTTGTAAACCTCTTTCAGCAGGGAAGAAGCGAAAGTGACGGTACCTGCAGAAGAAGTCTCGGCTAACTACGTGCCAGCAGCCGCGGTAAAACGTAGGAGGCAAGCGTTATCCGGATTTACTGGGCGTAAAGGGCGTGCAGGTGGTTTGTTAAGTGGTGCGTGA
+
F,FF:FF:FFFFFFFFFFFFFFFFFFFFFFFFFFFFFFFFF:FFFFFFFFFFFFFFFFF:FFFFFFFFFFFFFFFFFFFFFFFFFFFFFFFFFFFFFFFFF:FFFFFFFFFFFFFFFFFFFFFFFFFF::FFF:FFFFFFFFFFFFFFFFFFF:FFFFFFFFFF:FF,FFFFFFF:FFFFFFFF:FFFF:FF,:F,FF::FFFFFFFF:FFFFF,FFFF:FFFFFFFFFFFFFF:FFF,F::FFFF,FF:
@A00920:152:HGHKKDRXX:2:2102:19732:22733 1:N:0:CGCGTTCA+TGCTAAGT
ACTCCTACGGGAGGCAGCAGTGGGGAATATTGGACAATGGGCGAAAGCCTGATCCAGCAACGCCGCGTGAGGGATGACTGCCTTCGGGTTGTAAACCTCTTTCAGCAGGGACGAAGCGAAAGTGACGGTACCTGCAGAAGAAGGACCGGCCAACTACGTGCCAGCAGCCGCGGTAATACGTAGGGTCCGAGCGTTTTCCGGAATTATTGGGCGTAAAGGGCTAGTAGGCGGTCTGTCACGTCGGGAGTGA
+
,:,F,FFF,FFFFFFFFFFF:FFFFF:FFFFFFFFF,FFFFFFFFFF:FFFFFFFFFFFFFFFFFFFFFFFFFFFFFF,FFFFFF,:F,FFFFFFFFFFF::FFFFFFF,FF:FFFFFFFF:FFFFFFFFFFFFFFFFFFFF,,F:,FFFFFF:FFFFF,F,FFFF:FF,FFFF,FFFF,:FF,FFFFFFFFF::F,:FF:F:FFF:F:FFF,FFFFF,F:,,,,FF:FFFFFFF,FFF,,FF,,,FF:F
@A00920:152:HGHKKDRXX:2:2102:27163:22827 1:N:0:CGCGTTCA+TGCTAAGT
ACTCCTACGGGAGGCAGCAGTGGGGAATATTGGACAATGGGCGGAAGCCTGATCCAGCAACGCCGCGTGAGGGATGACGGCCTTCGGGTTGTAAACCTCTTTCACCGATGACGAAGTTCTGTCTTTTTGGGCGGAGTGACGGTAGTCGGAGAAGAAGCACCGGCCAACTACGTGCCAGCAGCCGCGGTAATACGTAGGGTGCGAGCGTTGTCCGGAATTATTGGGCGTAAAGGGCTCGTAGGCGGTTTGT
+
FF,FFFF,F::F:FFFFFFF,FFFFFF:FF::FFFF:FFFFFFFFFFFFFF:FFFF,:FFFFFFFFFFFFFF:FFFFF,FFFFFFF:F,FFFFFFFFFFFFFFFFFFFFF:F:FFFFFFFFF,FFFFFFFFFFFFF:FFF:FFFF:FFFFF:F,FFFFFFFFFFFFFFFFFFFFFFFFFFF,FFF:FFF:FFFFFF:FFFFFFF,FFFFFFFF:FFFFFFFFFF:FFFFFFFF:F::FF,FFFFFFFFFF
@A00920:152:HGHKKDRXX:2:2102:11740:22858 1:N:0:CGCGTTCA+TGCTAAGT
ACTCCTACGGGAGGCAGCAGTAGGGAATATTGGTCAATGGATGCAAGTCTGAACCAGCCATGCCGCGTGCAGGAAGACGGCCCTATGGGTTGTAAACTGCTTTTGCCAGGGGATAAAACAGCTCTGCGGAGCAAATTGAAGGTACCTGGTGAATAAGCCACGGCTAACTACGTGACAGCAGCCGCGGTAATACTTAGGTGGCAAGCGTTGTCCGGATTTATTGGGTTTAAAGGGTGCGTAGGCGGCCTTA
+
FFF:FF:FFFFFFFFFFFFF:FFFFFFF,:FFFFFFFFFFF,FFFFFFFFF:::FFFF:FFFFFFFFFFFF:FFFF:FFFF,F::FF:F:F::FFFFFFFF:FFFFFFFF:FFFF:FFFFFFFFFFFFFFFFFFFFFFFF:::FFFFFFFFFF,FF:FFFFFFFF:FFFFFFFF,F::FFFFFFF,F:FF:F:,FFF:FFFFF,F,,F:FFFF:,FF,FFFFF,FF:FF:FFF:,FF,F:F:F:FFFFFF
@A00920:152:HGHKKDRXX:2:2102:21115:23124 1:N:0:CGCGTTCA+TGCTAAGT
ACTCCTACGGGAGGCAGCAGTGGGGAATTTTGGACAATGGGCGCAAGCCTGATCCAGCCATTCCGCGTGAAGGATGAAGGCCCTCGGGTTGTAAACTGCTTTTGTACGGAACGAAACGGCGCTTTCTAATACAGAGCGCTAATGACGGTACCGTAAGAATAAGCACCGGCTAACTACGTGCCAGCAGCCGCGGTAATACGTAGGGTGCGAGCGTTAATCGGAATTACTGGGCGTAAAGCGTGCGCAGGCG
+
:FFFF:FFFFFF:F:F:FFFFFFFFFFF:FFFFFFFFFFFFFFFFFFFFFFFFFFFFFF:FFFF:FFFF,FFFF,::FFFFF,FFFFFFFFFFFFF:,FFFFFF,F,F:F,:FFF,FF:F:FFFFFFFFFFF:FFFFFF,FFFFFF,FFFFF:FFFFFFFFF:,FF:F,F,FFFFFFFF:FF:,FFFFFFFF:,FFF:FF,FFF:F,::F,F:FFFF,FFFFFF,FFFFFFF:,FFF,,FFF,FF,FFFF
@A00920:152:HGHKKDRXX:2:2102:5782:23469 1:N:0:CGCGTTCA+TGCTAAGT
ACTCCTACGGGAGGCAGCAGTCGGGAATTTTGGGCAATGGGCGAAAGCCTGACCCAGCAACGCCGCGTGAAGGATGAAATCCTTCGGGATGTAAACTTCGCAAGAACAGGAAGAATAAGTAAGAGTTAATATATCTTACTATGACGGTAGTCTTTGTAAGCTCCGGCTAACTCCGTGCGAGCATCCGGGGTAATCCGGGGGGAGCACGCGTTGGTCGGATTTACTGGGCGTAAAGGGAGCGTAGGCGGCC
+
FFFFFFFFFFFFFFFFFFFFFFFFFFFFFFFFF,FFFFFFFFFFFFFFFFFFFFFFFFFFFFFFFFFFFFFFFFFFFFFF::F:FFF,FFFFFFFFFFFF:FF:F:FF,FFFFF,FFF:F,F:F:F,,:FFF,F,:,:F,:,FFF,,,,,,,FF,:FF,,FFFFF:F:FFFFFFFF,,,,FF,,:F,,FF,FFF,::,,,:,::F,FF:,F,F,,F,:,::,FFFF,,FFF,FF,,,,F,F:FF,F,,FF
@A00920:152:HGHKKDRXX:2:2102:23095:23923 1:N:0:CGCGTTCA+TGCTAAGT
ACTCCTACGGGAGGCAGCAGTAGGGAATCTTGCGCAATGGGCGAAAGCCTGACGCAGCGACGCCGCGTGAGCGATGAAGGCCTTCGGGTCGTAAAGCTCTGTGGGGCGGGACGAATAAGGCTTGGCTAACATCCAAGTCGATGACGGTACCGCCTTAGCAAGCACCGGCTAACTCTGTGCCAGCAGCCGCGGTAAGACAGAGGGTGCAAACGTTGTTCGGAATCATAGGGCGTAAATGGCGTGTAGGCGG
+
FFF,F:F,:FFF,FFFFFFFFFFF::FFFFFFF:FFFFFF:FFFFFFFFFFFFFFFFFFFFFFF:FFFFFFFFFFFFFF:FFFFFFFFFFFFFFF:FFFFFFFFFFFFFFFFFFFFFFFFFFFF,FFFF:FFF,FF,F,F:FFFFFFFFF:F,FF:FFFF:F:FFF:F:FFFFFFFF:FFFFFFFF:FF,:F:FFFFFFFFFF:FFFF,FFFFFF:FF:F:,F:FF,:::FFFFFF,::F::F:FFFF,F
@A00920:152:HGHKKDRXX:2:2102:26621:23954 1:N:0:CGCGTTCA+TGCTAAGT
ACACCTACGGGAGGCAGCAGTGGGGAATTTTGGACAATGGGCGCAAGCCTGATCCAGCCATGCCGCGTGAGTGAAGAAGGCCTTCGGGTTGTAAAGCTCTTTCGGCGGGGACGAAACGGTTCGCATTAATACTGCGGACTACTGACGGTACCCGCATAAGAAGCACCAGCTAACTACGTGCCAGCAGCCGCGGTCATACGTAGGGTGCAGGCGTTAATCGGAATTACTCGGCGTAAAGAGTGCGTAGGCG
+
FF,F::F:F,FFFF:F:FFFF,FF::FFFFF:FFFFF:F,:FFFFFFFF::FFFF,,FFFFFF,FF,FFFFFF:F:FFFFFFFFFFFFF:FFFFF:F,::FFFFFFFFF,FFFFFFF:FF,F:FF:F,FFFFFF,,F:F:F,F,FFF,F:,:FFF,FFFFFF,FFFF,,F,FFFFFF,,F:,FF::FF:FF:FF,F:FF,FFFFFFFFFF,FFF,FF,F::::,,::F,,FFF,FF:FFFF,F:FF,,F,
@A00920:152:HGHKKDRXX:2:2102:2880:24424 1:N:0:CGCGTTCA+TGCTAAGT
ACTCCTACGGGAGGCAGCAGTAGGGAATTTTGCGCAATGGGGGAAACCCTGACGCAGCAACGCCATGTGTGGGATGAAGCATTTCGGTGTGTAAACCACTGTCGGCAGGGAATAAAGCCCACGTTTACGTGGGGGTGAATGTACCTGCAGAGGAAGCCCCGGCTAACTTCGTGCCAGCAGCCGCGGTAATACGAGGGGGGCACGTGTTGTTCGGAATCATTGGGCGTAAAGCGCGTGTAGGCGGCCCGTT
+
FFFFFFFFFFF:FFFFFFFFFFFFFF,F:FFFFFFFFFFFFFFF,FFFFFFFFFFFFFFFFFFFFFF:FFFFFFFFF:FFFFFFFFFFFFFFF:FFFFF,FFFFFFFFFFF,F,F:FFFFFFFFFFFFF:FFFFFFFF:FFFFFFFFFFFFFFF:FFFFFFFFFFFFF:FFFFFFFFFFFFFFFFFFF:FFFFFFFFFFF:F,FFFFFFFFF:FF,FF,FFFFFFFF,FFFFFFFF:FF:FFFFFF:F,F
@A00920:152:HGHKKDRXX:2:2102:22354:24580 1:N:0:CGCGTTCA+TGCTAAGT
ACTCCTACGGGAGGCAGCAGTGGGGAATCTTGCGCAATGGGCGCAAGCCTGATCCAGCCATGCCGCGTGAGTGATGAAGGCCCTCGGGTCGTAAAGCTCTGTGGAGAGGGACGAAACGTCCATGGTGAATAGCCATGGGCTTGACGGTACCTCTTTAGCAAGCACCGGCTAACTCCGTGCCAGCAGCCGCGGTAATACGGAGGGAGCTAGCGTTGTTCGGAATTACTGGGCGTAAAGAGCTCGTAGGCGG
+
FFFFFFFFFFFFFFFFFFFFFFFFFFFFFFFFFFF:FFFFFFFFFFFFFFFFFFFFFFFFFFFFFFFFFFFFFFFF:FFFFFFFFFFFFFFFFFFFFFFFF:FFFFFFFFFFFFFFFFFFFFFFFFF:::FFFFFFFFFFFFFFFFFFFFFFFFFFFFFFFFFFFFFFFFFFFFFFFFFFFFF:FFFFFFFFF:FF,FFFFFFFFFFF::FFFFFFFFFFF,FF:FFFFFFFFF:,FF:FFFFF:FFFFF
@A00920:152:HGHKKDRXX:2:2102:32687:26005 1:N:0:CGCGTTCA+TGCTAAGT
ACTCCTACGGGAGGCAGCAGTGGGGAATATTGCACAATGGGCGCAAGCCTGATGCAGCGACGCCGCGTGAGGGATGAAGGCCTTCGGGTTGTAAACCTCTTTCAGCAGGGAAGAAGCGCAAGTGACGGTACCTGCAGAAGAAGCACCGGCTAACTTCGTGCCAGCAGCCGCGGTAATACGAAGGGTGCAAGCGTTACTCGGAATTACTGGGAGTAAAGCGTGCGTAGGTGGTTCGTTAAGTCTGCCGTGA
+
FFF:FFFFFFFFFFFFFFFFFFFFFFFFFFFFFFFFFFFFFFF:FFF:FFFFFFFFFFFFFFFFFFFFFFFFFFFFFFFFFFFFFFFFFFFFFFFFFFFF,FFF:FFFFFFFFFFFFFFFFFFFFFFFFFFF:FFFFFFF:FFFFF:FFFFF:FFFFFFFF:FFFFFF,FF,FF:FFFFFFFF:FFFFFFF,FFFFFFF,FFFFFFFFFFF,FFFFFFFFFFFFF:FFFFFFF:FF,F,FFF:F:F:FFF
@A00920:152:HGHKKDRXX:2:2102:14642:26193 1:N:0:CGCGTTCA+TGCTAAGT
ACTCCTACGGGAGGCAGCAGTGGGGAATTGTTCGCAATGGGCGCAAGCCTGACGACGCAACGCCGCGTGGAGGATGAAGGTCTTCGGATTGTAAACTCCTGTTGCCCGGGACGAATTGCTTCGACCTAACACGTCGAAGTTTGACGGTACCGGGTGAGGAAGCCCCGGCTAACTCTGTGCCAGCAGCCGCGGTAATACAGAGGGGGCAAGCGTTGTTCGGAATTACTGGGCGTAAAGGGCGCGTAGGCGG
+
FFFFF:FFFFFFFFFFFFFFFFFFFF:FFFFFFFF:FFFFFFFFFFFFFFFFFFFFFFFFFFFFFFFFFFFFFFFFFFFFFFFFFFFFFFFFFFFFFFFFFFFFFFFFFFFFFFFFFFFFFFFFFFFFFFFFFFFFFFF:FFFFFFFFFFFFFFFFFFF::FFFFFFFFFFF:FFFF:FFFFF:FFFFFFFFFF:F:FFFFFFFFFFF:FFFFFFFF:FF::FF,FFFFFF:FFF:FFFFFFFFF:FFFF
@A00920:152:HGHKKDRXX:2:2102:9796:26256 1:N:0:CGCGTTCA+TGCTAAGT
ACTCCTACGGGAGGCAGCAGTGGGGAATCTTGGACAATGGGGGAAACCCTGATCCAGCCATGCCGCGTGAGTGATGAAGGCCTTAGGGTTGTAAAGCTCTTTCGCCAGGGAAGATAATGACGGTACCTGGATAAGAAGCCCCGGCTAACTCCGTGCCAGCAGCCGCGGTAATACGGAGGGGGCTAGCGTTGTTCGGAATTACTGGGCGTAAAGCGCACGTAGGCGGCTATCCAAGTTGGGGGTGAAATCC
+
FFFFFFFFFFFFFFFFFFFFFFFFFFFFFFF:FFFFFFFFFFFFFFFFFFFFFFFFFFFFFFFFFFFFFFFFFFFFFFFFFFFFFFFFFFF,F,FFFFFFFFFFFFFFFFFFFFFFFFFFFFFFFFFFFFFF:FFF,FFFFFFFFFFFFFFF:FFFF,FFFFF,FFFF:FFFFFFFFF,FFFF,FFFFFFFFFFFFF,FFFFFF:FFFF:FFFFFFFFFFFFFFFFFFFFFFF:F:FFFFFFFFFF:FFF
@A00920:152:HGHKKDRXX:2:2102:22905:26788 1:N:0:CGCGTTCA+TGCTAAGT
ACTCCTACGGGAGGCAGCAGTGGGGAATATTGGACAATGGGCGCAAGCCTGATCCAGCAACGCCGCGTGGAGGACGAAGGTCTTCGGATCGTAAACTCCTGTCGAGCGGGAAGAAACCCGCGGGGATGAATAATCCCTGCGGCTGACGGTACCGCTAAAGGAAGCACCGGCTAACTCCGTGCCAGCAGCCGCGGTAATACGGAGGGTGCAAGCGTTATCCGGAATCACTGGGTTTAAAGGGTGCGTAGGC
+
FFFFFFFFFFFFFFF:FF:FFFFFFFFFFFFFFFFFFFFFFFFFFFFFFFFFFFFFFFFFFFFFFFFFFFFFFFFFFFFFFFFFFFFFFFFFFFFFFFFFFFFFFFFFFFFFFFFFFFFFFFFFFF:FFFFFFFFFFFFF:FFFFFFFFFFFFFFFFFFFFF,FFFFFFFFFFFFFFFFFFFFFFFF:FFFF:FFFFFFFFFFFFFFFFFFFFFFFFFFFF:FFFFFFFFFFFFFFFFFFFFFFFFFFFF
@A00920:152:HGHKKDRXX:2:2102:24026:27007 1:N:0:CGCGTTCA+TGCTAAGT
ACTCCTACGGGAGGCAGCAGTGGGGAATATTGGACAATGGGCGCAAGCCTGATCCAGCCATGCCGCGTGAGTGATGAAGGCCCTAGGGTTGTAAAGCTCTTTCACCGGTGAAGATAATGACGGTAACCGGAGAAGAAGCCCCGGCTAACTTCGTGCCAGCAGCCGCGGTAATACGAAGGGGGCTAGCGTTGTTCGGAATTACTGGGCGTAAAGCGCACGTAGGCGGACATTTAAGTCAGGGGTGAAATCC
+
FFFFFF,FFFFFFFFFFFFFFFFFFFFFFFF:FFFFFFFFFFFFFFFFFFFFFFFFFFF,FFFFFFFFF:F:FF:FFFFFFFFFFFFFFFFFFFFFFFFF:FFFFFFFFF:FFFF:FFFFFFFFFFFFFFFFFFFFF:FFFF:FFFFFFFFFFFFFFFFFF:FFFFFFFFFFFFFFF:FFFFFFF:F:FFFFFFFFFFFFFFFFFFFFFFFFFFFF,FF:FFFFF:,FF:FFF,:FFFFFF:F:F,FFF:
@A00920:152:HGHKKDRXX:2:2102:30698:27070 1:N:0:CGCGTTCA+TGCTAAGT
ACTCCTACGGGAGGCAGCAGTGGGGAATATTGGACAATGGGCGCAAGCCTGATCCAGCCATGCCGCGTGAGTGATGAAGGCCCTAGGGTTGTAAAGCTCTTTCAGCGGGGAAGATAATGACGGTACCCGCAGAAGAAGCCCCGGCTAACTTCGTGCCAGCAGCCGCGGTAATACGAAGGGGGCTAGCGTTGCTCGGAATCACTGGGCGTAAAGCGCACGTAGGCGGGTCCTTAAGTCAGGGGTGAAATCC
+
FF:F:,F,,:,FF,FFFF:FF:FFFFFFFFF:FFFF:FF:,FF:FFF:FFFFFF,FFFFFF,:FFF:::F,FFF,:,F:FFFF,F:F:FFFFFF:FFFFF,FFFFFF,:FF::FF,FFF::FFFFFFFFFF:FFFFFF::FFFF:,FFFFFF:FFFFFFF,FFFFFFFFFFFFFFF,F,FFFFFF:::FFFFFFFF:,FFFFFFFFF:F,FFFFFF,F:F:FF,FFFFFFFFF,,F,,:FFFF,,,FFFF
@A00920:152:HGHKKDRXX:2:2102:29686:28291 1:N:0:CGCGTTCA+TGCTAAGT
ACTCCTACGGGAGGCAGCAGTAGGGAATATTGCGCAATGGGCGAAAGCCTGACGCAGCCACGCCGCGTGAGTGAGGAAGGCCTTCGGGTTGTAAAGCACTTTTGTTGGGGAAGAAAAGCCATGGGCTAATACCCTGTGGTTCTGACGGTACCCAAAGAATAAGCACCGGCTAACTTCGTGCCAGCAGCCGCGGTAATACGAAGGGTGCAAGCGTTACTCGGAATTACTGGGCGTAAAGCGTGCGTAGGTG
+
FFFFFFFF:FFFFFFFFFFFFFFFF:,F:FFFFFFFFFFFFFFFFFFFFFFFFFFFFFFFFFFFFFFFFFFFFFFFF:FFFFFFFFFFF:FFFFFFFFFF:FFFFFFFFFFFFFF,FFFFFFFFFFFFF:FFFFFFFFFFFF:FFFFFFFFFFFF:FFFFFFFFFFFFFFFFFFFFFFFFFFFF:FFFFFFFFFFFFFFFFFFFFFFFFFFFFFFFFF:FFF:FFFF:FF:FFFFFFFFFF:FFF,FFFF
@A00920:152:HGHKKDRXX:2:2102:1624:28479 1:N:0:CGCGTTCA+TGCTAAGT
ACTCCTACGGGAGGCAGCAGTGGGGAATATTGGACAATGGGCGAAAGCCTGATCCAGCAATGCCGCGTGTGTGAAGAAGGCCTGCGGGTTGTAAAGCACTTTCAGTGGGGAAGAAAAGCTCGGGGCTAATACCTTCGGGCCTTGACGGTACCCAAAGAAGAAGCACCGGCTAACTCCGTGCCAGCAGCCGCGGTAATACGGAGGGTGCAAGCGTTAATCGGAATTACTGGGCGTAAAGCGCACGCAGGTG
+
FFFFFFFFFFFFFFFFFFFFFFFFFFFFFFFFFFFFFFFFFFFFFFFFFFFFFFFFFFF:FFFFFFFFF,F,FFFF,FFFFFFFFFFFFFFF,FF:FFFFFFFF::FFFFFFFF,FFFFFFFFFFFFFF::FF:FFFFF::FF:FFF,F:FFFFFFFFFFF,FFFFFFFFF,FFFF,F,F:FFFFFFFFFFF:FFFF,FFFFF:FFFF:FFFFF::F:FF:F,FFF:FFFFFFFFFFF:F,:FFFFFFF:
@A00920:152:HGHKKDRXX:2:2102:20030:28855 1:N:0:CGCGTTCA+TGCTAAGT
ACTCCTACGGGAGGCAGCAGTGGGGAATTTTGGACAATGGGGGAAACCCTGATCCAGCCATTCCGCGTGAGTGAAGAAGGCCTTCGGGTTGTAAAGCTCTTTTGTCCGGAACGAAACGGTGGACGTGAACATCGTCCATTACTGACGGTACCGGAAGAATAAGCACCGGCTAACTACGTGCCAGCAGCCGCGGTAATACAGAGGGTGCAAGCGTTGTTCGGAATCAATGGGCGTAAAGCGCGCGCAGGAG
+
,F,FFFFF:FFFFFF,FFFFFFFFFF:FFFFFFFFF,FFF:FF:FFFFF:FFFFFFFFFFFFFFFFF:FFFFFFFFFFF:FFFFF,:FFFF:FFFFFF:::FFF,:FFFFF:FFFFFFFFF:FFFFFF,FFFFFF,FFFFFFFFFFFFFFFF:FF:FFFFF,FFFFFF:FF,FFF:F:,::FFFFFFFFFF:FFFFFFFFFFF:F:FFFFFFFFFF,F:F:F,FFF,FF,F:FF,:F:FF,,:FF:FFFF
@A00920:152:HGHKKDRXX:2:2102:15501:29309 1:N:0:CGCGTTCA+TGCTAAGT
ACTACTACGGGAGGCAGCAGTGGGGAATATTGGACAATGGGCGCAAGCCTGATCCAGCCATGCCGCGTGAGTGAAGAAGGCCTTCGGGTTGTAAAGCTCTTTTGTCCGGAAAGAAAAGCTTCGGGTTAATAACCCGGGGTCATGACGGTACCGGAAGAATAAGCACCGGCTAACTTCGTGCCAGCAGACGCGGTCATACGAAGGGTGCAAGCGTTACTCGGAATTACTGGGCGTAAAGCGTGCGTAGGTG
+
F,:,:,FF,F,FFFFFFFFFFF:FFFFFFFFFFFFFF:FFFFFFFFFFFFFFF,FFFFFFFFFF:FFFFFFF:FFFFF,FFFF,FF:F,,FFFFFFFFFFF:F,FF,FFFFFF:FF,FFF:F:FF::FFFFF,FF:F::F,FFFFFFFFFFFFFFFFF,FFF,,FFFFFFFFFFF,FF,FFFFF:FF,FFFF,F,FFFFFFFFFFFFFF,FFFF::FF,FFFF,F,FFFFFFFFFFFFF,FFF::FF,:F
@A00920:152:HGHKKDRXX:2:2102:4689:29496 1:N:0:CGCGTTCA+TGCTAAGT
ACTCCTACGGGAGGCAGCAGTGGGGAATATTGGACAATGGGCGAAAGCCTGATCCAGCAATGCCGCGTGTGTGAAGAAGGCCTTCGGGTTGTAAAGCACTTTAGTCAGGGAAGAAAAAGCTCAAGCTAATATCTTGAGTGTTGACGGTACCTGAAGAATAAGCACCGGCTAACTCTGTGCCAGCAGCCGCGGTAATACAGAGGGTGCGAGCGTTAATCGGATTTACTGGGCGTAAAGCGTGTGTAGGTGT
+
FF,F:FFF,FFFF::F,F,F,F,:F:,:FF::FFFFFFF:FFF:F:FFFF:FFFFF:FF:FFF:FFFFFFFF:,FFF,FFFFFFF:FFF,FFFFFFF::FF::FFFFFFFFFFFFFFFFFFFFFFFF,FFFFF:FFFFF:FFFFFFFFF,FFFF,FF,FFF::FF,F::FFFFFFFFFFF:::FFFFFF:FFF,FFF:FFFF:FFFFFFFFFFF:FF,FF:FFF:FFFF:FFFFFFF,FF:FF::FFF:,
@A00920:152:HGHKKDRXX:2:2102:18557:29528 1:N:0:CGCGTTCA+TGCTAAGT
ACTCCTACGGGAGGCAGCAGTCGGGAATCTTCCGCAATGGACGAAAGTCTGACGGAGCAACGCCGCGTGAACGATGAAGGCCTTCGGGTCGTAAAGATCTGTTGTTCGGGAAGAACAAGTACCGCAGTAACTGCCGCTACCTTGTCGGTACCTAAGCAGAAACCCACGCCTAACTACGTGCCTCCCGCCGCGGTAATACGTAGGTGGCAAGCTTGGCTCGGAATCACTGGCCGGAAAGGGAGCGTAGGCG
+
FFFFFFFFFFFFFFFFFFFFF,,FFF:,FFFF,FFFF,FF,FFFFFF:,FFFF,:FFFFFFFFFFFFFFF,FFF:FFF,:FF,F,:FF:F,::FF,,,::F:FF:F,FFFFFF:FF:F,F,,:F,,FFF,F,FFF:,F:FF,,F,,,:FF,F,:F,FF,:F,,FF,,,,FF,,,,FFF,,F,,,:,,:,,FFF,F:F:,FF,F:F::FF,F:,:,,,,FF,FFFFFFFF,,F,,F:,::,,,FF,,F,:F
@A00920:152:HGHKKDRXX:2:2102:10737:29919 1:N:0:CGCGTTCA+TGCTAAGT
ACTCCTACGGGAGGCAGCAGTAAGGAATATTGGTCAATGGACGCAAGTCTGAACCAGCCATGCCGCGTGAAGGATGAAGGTCCTCTGGATTGTAAACTTCTTTTATATGGGACGAAAACCGGAAATTCTTTTCCGATTGACGGTACCATATGAATAAGCACCGGCTAACTCCGTGCCAGCAGCCGCGGTAATACGGAGGGTGCAAGCGTTATACCGATTAACTGGGTTTAAATGGTGCGTATGAGTGCAG
+
FF:FFFF,:FFF,:,F,,F,FFF:FFFFF,F,,FFFFF:FFF::FFFF,FFFFFFFFF,FFFFFF:FFFFF,FFFFFF:F::FFFF:FFFFFFFFFFF:FFF:,FFFFFF,FF,F:F,::,FF,F:FFF,F:F,:FFF:FFF,FF:FF,F,FFFFF,::,F:FF,FFF::FF,FFFFFFFFFFFFFF:FFFFFF,FF:::FF:FF,FFFFFFFF,FF::,FFFF,FF:FFFFFF:,,F,F::FFFFFFFF
@A00920:152:HGHKKDRXX:2:2102:29116:30248 1:N:0:CGCGTTCA+TGCTAAGT
ACTCCTACGGGAGGCAGCAGTAGGGAATTGTTCGCAATGGGCGCAAGCCTGACGACGCAACGCCGCGTGGAGGATGAAGACCCTCGGGTCGTAAACTCCTTTCGACCGAGATGAACATCTCCGGGGCTAATATCTCCGGAGACTGACAGTATCGAGGGAAGAAGCCCCGGCTAACTCCGTGCCAGCAGCCGCGGTAATACAGAGGTCTCAACCGTTGTTCGGATTCATTGGGCGTAAAGGGTGCGTAGGC
+
FFFFFFFFFFFFFFFFFFFFFFFFF:FFFFFFFFFFFFFFFFFFFFFFFFFFFFFFFFFFFFFFFFFFFFFFFFFFFFFFFFFFFFFFFFFFFFFFFFFF:FFFFFFFFFFFFFF:FFFFFFFFFFFF:FF,FFFFF:FFFFFFFFF,FFFFFFFFFFFFF:FFFFFFFFFF,FFFFFFFFFF:F:FFFFF:FFFFFFFFFF:FFF:::F:FFF,FFFFFFFF:FFFF:FFFFFF:FFFFFFFFFFFFFF
@A00920:152:HGHKKDRXX:2:2102:10981:30499 1:N:0:CGCGTTCA+TGCTAAGT
ACTCCTACGGGAGGCAGCAGTGGGGAATTTTGGACAATGGGCGCAAGCCTGATCCAGCCATTCCGCGTGCAGGATGAAGGCCCTAGGGTTGTAAACATCTTTTGTAGGGAACGAAACGGCCTTTTCTAATACAGATTGCTAATGACCGTACCGTCAGAAGAAGCACCGTCTAACTACGTGGCAGCAGCCGCGGTGATACTTATGGTGCGAGCGTTAATCGGAATTACTGGGAGTTAAGTGTGAGCAGGCG
+
F:FFF:FFFFF,FFFFFFFFFFFFFFFF:FFFFFFFFFFFFFFFFFFFFFF:FFFFFFFFFFFFFFFFF:,FFFFFFFFFFF:F,FFFFFFFFFF:,,FFFF,:F,,FF:FFFF,FF:FFFFFF,F,:F:F,:,F,,FFF:FFF:,,,F,FFFF,::F,FF::F,::FFF::FFF:,FF:,,::FFF,,,F,,,,,::,,FF,FFFF::F:FFF::,F:F,:,,F:FF,:F:F,,,,F,::F,:FF,FFF
@A00920:152:HGHKKDRXX:2:2102:2220:30608 1:N:0:CGCGTTCA+TGCTAAGT
ACTCCTACGGGAGGCAGCAGTTTCGAATCATTCACAATGGGCGAAAGCCTGATGGTGCGACGCCGCGTGAGGGATGAAGGTCTTCGGATTGTAAACCTCTGTCACCGGGGAAGAAACGCTTTGAGCTAATAGTTCAAAGCCTGACTTAAACCGGAGAGGAAGCAGTGGCTAACTCTGTGCCAGCAGCCGCGGTAATACAGAGACTGCAAGCGTTATTCGGATTCACTGGGCGGAAAGGGTGCGCAGGCGG
+
F:,:F:FFFFF,FFFFF:F::FFF,FFF,F:FF,:F,F,,FFFFFF,FF,FFF,F:FFFFF,FFFFFF,FF,FF:FFFFFFF:F:FFF:F:FFFFFFFFF,FFF,F:,,,FF,F:FF:FFFFFFF::FFFF,F,:FFF,,F,FFF,FF:,:,,:FF:F:FF,FF,:FFFFFF:F,:,FF,F,FFF:FF:,:,FFF:FF,F::FFF:FFFFFFFFFF:F,FFF,:FFF,FFF:,FF::F::F,F:,:F:::
@A00920:152:HGHKKDRXX:2:2102:6650:31015 1:N:0:CGCGTTCA+TGCTAAGT
ACTCCTACGGGAGGCAGCAGTCGAGAATCATTCGCAATGGGCGAAAGCCTGACGGTGCGACGCCGCGTGGAGGATGAAGGCCCTAGGGTCGTAAACTCCTGTCATCAGGGAGTAATGGCTCATATAGTAACTGATATGGGTTTTGATAGTACCTGAAGAGGAAGGGACGGCAAACTTCGTGCCAGCAGCCGCGGTAATACGAAGGTCCCAAGCGTTGTTCGGAATTACTGGGCGTAAAGAGTCTGTAGGC
+
:,FF:F,FF,FF,FFFF:FFF:FFF,FF:F,FFF:FFFF:FF:FFFFFF:FFFFFFFFF:FFFFFFFF:FFFFFF:F:F:FFF,FFFF:FFFFFFFFFFFFFFFFFFFFFFFFFFFFFFFFFFFFF:FFFFFFFFFF:F::F,FFFFFFF:FFFFFFFFFFFFF:FFFFFFF::FFFFFFFFFFF,FFFFF,FFFF,F,FFFFFF,FFF,FF:FFF,FF:FF:F:FFFFFF:F:FFF,:FFFFFFFFFF:
@A00920:152:HGHKKDRXX:2:2102:18584:31454 1:N:0:CGCGTTCA+TGCTAAGT
ACTCCTACGGGAGGCAGCAGTGGGGAATATTGCGCAATGGCCGAAAGGCTGACGCAGCGACGCCGCGTGGGGGATGAAGCATTTCGGTGTGTAAACCCCTGTTGCTCGGGACGAACAAGCGATTTCGATCGCTCTGACGGTACCGAGGGAGGAAGCACCGGCTAACTCCGTGCCAGCAGCCGCGGTAATACGGAGGGTGCAAGCGTTGTCCGGAATCACTGGGCGTCAAGGGCGCGTAGGCGGTCTATCA
+
:FFFFFFFFFFFFFFFFFFFF:FFF,,F,F:F:FFFFFFFFFFFF,FFFFFFFFFFFFFFFFFFFFFFFFFFFF:FF:FFFFFFFFFFFFFFF:FFFFFFFF,FFFFFFFFFFFFFF,FFFFFFFFFFFFFF,:FFFFFFF,FFF,F,F:F:F:FFFFFFFF:FFFFFFF:FFFFFFF:F:FF:FFF:::F,F,F:FFF:F,FF:,:FFFFFFF:FFFFFFFFF:F,F:F:FF:FF::FFFFFFFF::F:
@A00920:152:HGHKKDRXX:2:2102:23276:31876 1:N:0:CGCGTTCA+TGCTAAGT
ACTCCTACGGGAGGCAGCAGTAGGGAATCTTCCACAATGGACGAAAGTCTGATGGAGCAATGCCGCGTGAGTGAAGAAGGTTTTCGGATCGTAAAGCTCTGTTGTAAGGGAAGAACAAGTATGGGAGTAACTGCCCGTACCTTGACGGTACCTTATTAGAAAGCCACGGCTAACTACGTGCCAGCAGCCGCGGTAATACGTAGGTGGCAAGCGTTGTCCGGAATTATTGGGCGTAAAGCGCGCGCAGGCG
+
FFFFFFFFFFFFFFFFFFFFFFFFFFFFFFFFFFFFFFFFFFFFFFFFFFFFFFFFFFFFFFFFFFFFFFFFFFFFF,FFFFFFFFFFFFFFFF:FFFFFFFFFFFFFFFFFFFFFFFFFFFFFFFFFFFFFFFFFFF:FFFFFFFFFFFFFFFFFF:FFFFF:FFFFFFFFFFFFFFFFFFFFFFF:FFFFFFFFF:FFFFFFFFFFFFFFFF:FFFFFFF,F:F:FFF,FF:F:FFFFFFFFFFF:FF
@A00920:152:HGHKKDRXX:2:2102:4137:32424 1:N:0:CGCGTTCA+TGCTAAGT
ACTCCTACGGGAGGCAGCAGTGGGGAATATTGCACAATGGGCGAAAGCCTGATGCAGCGACGCCGCGTGAGGGATGACGGCCTTCGGGTTGTAAACCTCTTTCAGCAGGGACGAAGCGCAAGTGACGGTAACTGCAGAAGAAGCACCGGCTAACTACGTGCCAGCAGCCGCGGTAATACGTAGGGTGCAAGCGTTGTCCGGAATTACTGGGCGTAAAGAGTTCGTAGGCGGTTTGTCGCGTCGTTTGTGA
+
F::FFFF:FFFF,FFFFFF,FF,FFFFFFFFF,F,FF,F::F,FFFFF,F:FFFFF::FF::FFFF,,:FFFFFF:FFF,F:FFF:,:::FFFFFFFFFFFFFF:FFFFF,F:FF::FFFFF:FFFFFFFFFFFFFFFFFFF::FFFFFFF:FFFFFFFFFF:F:FF,FFFFFF:FFFFFFFFFFFFFF,,FFFFFFF,FFF,F,:FFFFFFFFFFFFF::FFFFFFFF:FFF:FF:,F:FFF,FFFF,:
@A00920:152:HGHKKDRXX:2:2102:17616:32878 1:N:0:CGCGTTCA+TGCTAAGT
ACTCCTACGGGAGGCAGCAGTGGGGAATTTTTCGCAATGGGCGCAAGCCTGACGAAGCAACGCCGCGTGGAGGATGAAGGCCTTCGGGTCGTAAACTCCTGTCGACCGGGACGAAAGTAGCTGGACCCAATACGTCCGGCTATCGACTGTACCGGTCGAGGAAGCCACGGCTAACTCTGTGCCAGCAGCCGCGGTAATACAGAGGTGGCAAGCGTTGTTCGGAATTACTGGGCGTAAAGGGCGCGTAGGC
+
FFFFFFFFFFFFFFFFFFFFFFFFFFFFFFFFFF:FFFFFFFFFF,FFFFFFFFFFFFFFFFFFFFFFFFFFFFFF:FFFFF:FF:FFFFFFFFFFFFFF:FFFFFFF::FFFFFFFFFFFFF:FFFFFFFFFFFFF:FFFFFFFFF,FFFFFFFF,FFFFF:FF:FFF,FFFFFFFFFFFFFFFFFFFFFFF,FFFFFFFFFFF:FFFFFFFF,FF::FFFFFFFFFFFF:FFFFFFFFFFFFFFFFFF
@A00920:152:HGHKKDRXX:2:2102:31439:32925 1:N:0:CGCGTTCA+TGCTAAGT
ACTCCTACGGGAGGCAGCAGTGGGGAATCTTGCGCAATGGCCGAAAGGCTGACGCAGCGACGCCGCGTGTGGGATGACGGCCTTCGGGTTGTAAACCACTGTTGCCCGGGACGAACACACGGTTGCGACCGTGCTGACGGTACCGGGTGAGGAAGCACCGGCTAACTCCGTGCCAGCAGCCGCGGTAATACGGAGGGTGCGAGCGTTGTCCGGAATCACTGGGCGTAAAGGGCGCGTAGGCGGTGGGGTA
+
F:FFFFFFFFFFFFFFFFFFFFFFFFFFFFFFFFFFFFFFFFFFFFFFFFFFFFFFFFFFFFFFFFFFFFFFFF:FFFFFFFFFFFFFFFFFFFFFFFFFFFFFFFFFFFFFFFFFFFFF:FFFFFFFFFFFFFFF:FFFFFFFFFFFFFFFFF:FFFFFFFFFFFFFFFF::FFFFFFFFFFFFFFFF:FFFFFFFFFFFFFF:,FF:FFFFF,F:F:FFFFFF,F,,::FF:FF:,FFF:FFFFFFF,
@A00920:152:HGHKKDRXX:2:2102:17644:33051 1:N:0:CGCGTTCA+TGCTAAGT
ACTCCTACGGGAGGCAGCAGTGAGGAATATTGGACAATGGGGGCAACCCTGATCTAGCCATGCCGCGTGAGTGATGAAGGCCTTAGGGTTGTAAAGCTCTTTCAGCTGGGAAGATAATGACTGTACCAGCAGAAGAAGCCCCGGCTAACTCCGTGCCAGCAGCCGCGGTAATACGAAGGGGGCTAGCGTTGCTCGGAATTACTGGGCGTAAAGCGCACGTAGGCGGACCGATAAGTCGGGGGTGAAATCC
+
FFFFFFFFFFFFFFFFFFFFFFFFFFFFFFFFFFFFFFFFFFFFFFFFFFFFFFFFFFFFFFFFFFFFFFFFFFFFFFFFFFF,FFFFFFFFFFFFFFFFFFFFFFFFFFFFFFF:F:FFFFFFFFFF:FFFF:FFFFFFFFFFFFFF,FFFFFFFFFFFFF:FFFF:FFF:FFFF:FFFFFFF:FFFFFFFFFFFF,FFFFFFFFFFFF,:FFFFFFFFFFFFFF,FFFFFFF,FFF:FFFFFF,FFFF
@A00920:152:HGHKKDRXX:2:2102:25898:33254 1:N:0:CGCGTTCA+TGCTAAGT
ACTCCTACGGGAGGCAGCAGCTAAGAATCTTGCGCAATGGGCGAAAGCCTGACGCAGCAACGCCGCGTGAAGGACGAAGGCCCTCGGGTCGTAAACTTCTTTTGCGAGGGAAGAAGATCTGACGGTACCTCGCGAATAAGCCACGGCTAACTACGTGCCAGCAGCCGCGGTAATACGTAGGTGGCGAGCGTTGTCCGGATTTACTGGGCGTAAAGAGCCCGCAGGCGGTTCAGCAAGTTTCAGGTGAAAT
+
FFFFFFFFFFFFFFFFFFFFFFFFFFFFFFFFFFFFFFFFFFFFFFFFFFF:FFFFFFFFFFFFFFFFFF:FFFFF,:FFFFFFFFFFFFFFF,:FFFFFFFFFFFFFFFFFFFFFFFFFFFFFFFFFFFFFFFFFFFFFFFFFFFFFFFFFFFFFFFFFFFFFFFFFFFF,FFFFFFFFFFFFFFFFFFF:FFFFFFFFFFFFFFFFFFFFFFFFFFFFFF:FFFF:FFFFFFF,FFFFFFFFFFF,FF
@A00920:152:HGHKKDRXX:2:2102:24758:33379 1:N:0:CGCGTTCA+TGCTAAGT
ACTCCTACGGGAGGCAGCAGTGGGGAATTGTTCGCAATGGGCGCAAGCCTGACGACGCAACGCCGCGTGGAGGATGAAGGTCTTCGGATTGTAAACTCCTGTTGCCCGGGACGAATTGCTTCGACCTAACACGTCGAAGTTTGACGGTACCGGGTGAGGAAGCCCCGGCTAACTCTGTGCCAGCAGCCGCGGTAATACAGAGGGGGCAAGCGTTGTTCGGAATTACTGGGCGTAAAGGGCGCGTAGGCGG
+
:F,F,,F,,FFFF,FFFFF:FFFFFFF,FFF:,:,FFF:FFFFF:FFFFF,FFFFF,FF,FF:F::FFFFFFFFFFFFF:FFFFFFFFF:FFFFFFFFFFFFFFFFFFFF,FFF,FFFFF:F:FFF:FFFFFFFFFFFFF,F:FFFFFFFF:FFFFFFFFFF:FFFFFFFFFFFFF:FFFFFFF:FF::FFFF:FFFFFFFF::,FFFF:FFFFFFFFF:FFFFFF:FF:FF:FFF,F,FFFFFFFFFF,
@A00920:152:HGHKKDRXX:2:2102:25717:33818 1:N:0:CGCGTTCA+TGCTAAGT
GTGCACCAGTCGAGGTAATACAGAGGGTGCGAGCGTTAATCGGATTTACTGGGCGTAAAGCGTGCGTAGGCGGCTTTTTAAGTCGGATGTGAAATCCCTGAGCTTAACTTAGGAATTGCATTCTATACTGGGAAGCTAGAGTATGGGAGAGGATGGTAGAATTCCAGGTGTAGCGGTGAAATGCGTAGAGATCTGGAGGAATACCGATGGCGAAGGCAGACATCTGGGCCAATACTGACGCTCATTCACG
+
FFF:F,FFFFFFFFFFFFFFFFFFFFFFF:FF,:FFFFFFFFFFFF,FFFFFF::FFF:FFF,FFFFFFFF,F::FFFFFF:FFFFFFFFFFFF:FF:F,FFFF,:FF:FFFFF:F::FFFFF,FF:,:FF:F:FFF::FF,:::,:FFF,:FFFF::FFFF,F,FFFF,FF:FF,FFF:F:F,::FF,FFFF,FFFF:FFF:FFF:,F,FFFFF:F:F,FFFFF:,F,,F,:,FF:FFFFF:,:,,FFF
@A00920:152:HGHKKDRXX:2:2102:10800:33849 1:N:0:CGCGTTCA+TGCTAAGT
ACTCCTACGGGAGGCAGCAGTAAGGAATATTGCACAATGGCCGAAAGGCTGATGCAGCAACGCCGCGTGGAGGATGAAGGCATATTTGTTGTAAACTACTGTAAGAAGGGAAAAATGGGTCTGTTTACAGACTTTGATTGTACCTTCAGAGTAAGCCCCGGCTAACTACGTGCCAGCAGCCGCGGTAATACGTAGGGGGCAAGCGTTGTCCGGATTTACTGGGTGTAAAGGGTGCTCAGGCGGATTTTTA
+
FFFFFFFFFFFFFFFFFFFFFFFFFFFFFFFFFFFFFFFFFFFFFFFFFFFFFFFFFFFFFFFFFFFFF,FFFF,FFFFFFFFFFFFF:FFFFFF,F,F:FFFFFFFFFFFFF,FFFF,F,FFFFFFFFF:F:FFF,F:F,FFFFFFFFFFFFFF,FFF:FFFFFFF,FFFFF,FFFFFFFFFF::FFFFF,:F:FFFFFFFF:FFFFF,,::F:FFF:FFFF,FFFF,,::F,FFFFF,FFFFF,FF,,
@A00920:152:HGHKKDRXX:2:2102:29532:35196 1:N:0:CGCGTTCA+TGCTAAGT
ACTCCTACGGGAGGCAGCAGTGGGGAATATTGGACAATGGGCGAAAGCCTGATCCAGCAATGCCGCGTGAGTGATGAAGGCCTTAGGGTTGTAAAGCTCTTTTACCCGGGAAGATAATGACTGTACCGGGAGAATAAGCCCCGGCTAACTCCGTGCCAGCAGCCGCGGTAATACAGAGGGTGCGAGCGTTAATCGGAATTACTGGGCGTAAAGCGCACGTAGGCGGCTTGGTATGTCGGGTGTGAAATCC
+
FFFFFFFFFFFFFFFFFFFFFFFFFFFFFFFFFFFFFFFFFFFFFFFFFFFFFFFFFFFFFFFFFFFFFFFFFFFFFFFFFFFFFFFFFFFFFF,:FFFFFFFFFFFFFFF:FFFF:FFFFFFFFFFFFFFFFFFFFFFFFFFFFFFFFFFFFFFFFFF:FFFFFFF:F:FF:FFF:FFFFFFFFF:FF:FFFFFFF,F:FFFFFFFFFFFFFFFFFFFF:FFFFFFFFFFFFFFFF,:FFFFFFF:FFF
@A00920:152:HGHKKDRXX:2:2102:31846:35383 1:N:0:CGCGTTCA+TGCTAAGT
ACTCCTACGGGAGGCAGCAGTGGGGAATATTGCACAATGGGCGCAAGCCTGATGCAGCAACGCCGCGTGCCCGAGGACGGCCTTCGGGTTGTAAAGGGCTTTTCTGGCTGACGAGGAAGGACGGTAGGCCAGGAATAAGCGTCGGCTAACTACGTGCCAGCAGCCGCGGTAAAACGTAGGACGCGAGCGATATCCGGATTTACTGGGCGTAAAGCGCGGGCAGTCGGTGGTCCAAGTCGCACGTGAAAGC
+
FF:,,FFFFFFFFF::FFFFFFFFFFFFFFFFFFFFFFFFFFFFFF:FFFFF,FF:FFFFFFFF:FFF:F:FFF:FF:FF,FF:FFFFFFFFFFF::FFFFF,FF:::FFFFF:FFFFFFFFFF:FFFFFFF,F,FFFFFFFF:FFFFFF,FFF,F,::::F,FFFFFF,FFFF:FFFFFFFFF:FFFF,::F:FF,:F,F,,FFFFFFFFF:FFFF,FFF,,,F:F,FF,FF:FFFF,,F:FF::FFFF
@A00920:152:HGHKKDRXX:2:2102:18014:35822 1:N:0:CGCGTTCA+TGCTAAGT
ACTCCTACGGGAGGCAGCAGTGGGGAATATTGGACAATGGGCGAAAGCCTGATCCAGCAACGCCGCGTGAGGGATGACGGCCTTCGGGTTGTAAACCTCTTTCAGCAGGGACGAAGCGCAAGTGACGGTACCTGCAGAAGAAGCACCGGCCAACTACGTGCCAGCAGCCGCGGTAATACGTAGGGTGCGAGCGTTGTCCGGAATTATTGGGCGTAAAGGGCTCGTAGGCGGTTTGTCGCGTCGGGAGTGA
+
FFFFFFFFFFFFFFFFFFF:FFFFFFFFFFF,FFFFFFFFFFFFFFF,FFFFFFFFFFFFFFFFFFFFFF:FFFFFFFFFFFFFFFF:FF:FFFFFFFFF,FFF:,,FFFFFF:FFF:FF,FFFFF:F,:FFFFFF:FFFFFFFFFFF,FFFFFF:FFFFFFFFFFFFFFFFFF:FFFFFF,FFF:FFFFFFF:,FFFFFFF:FFFFFFFFF:FFFFF,FFFF,,FFFFFFFFFFFFF,FFFFFF,F,FF
@A00920:152:HGHKKDRXX:2:2102:9977:36965 1:N:0:CGCGTTCA+TGCTAAGT
ACTCCTACGGGAGGCAGCAGTGGGGAATATTGCGCAATGGACGAAAGTCTGACGCAGCGACGCCGCGTGTGGGAGGAAGCTCTTCGGGGTGTAAACCACTGTCAGGAGGGAAGAAACTCGCCGGCCCGAACAGGAACGGCGATTGACGGTACCTCCAAAGGAAGCGCCGGCTAACTCCGTGCCAGCAGCCGCGGTAAGACGGAGGGCGCAAGCGTTGTTCGGAATTACTGGGCGTAAAGCGCGGGCAGGC
+
FFFFFFFFFFFFFFFFFFFFFFFFFFFFF:FFFFFFFFFFFFFFFFFFFFFFFFFFFFFFFFFFFFF:FFFFFFFFF:FFFFFFFFFFFFFFFFFFFFFFFFFFFFFFFFFFFFFFFFFFFFFFFFFFFFFFFFF:FFFFFFF:FFFFFFFFFFFFFFF::FFF:FFFFFFFFFFFFFFFFFFFF:FFFFFFFFFFFFFFFFFFFFFFFFFFFFFFFFF:FFFFFF:FFFFFFFF::FF:F:F,FF,F:F
@A00920:152:HGHKKDRXX:2:2103:5023:1110 1:N:0:CGCGTTCA+TGCTAAGT
ACTCCTACGGGAGGCAGCAGTCGAGAATCTTCCGCAATGGACGAAAGTCTGACGGAGCGACGCCGCGTGGTGGATGAAGCGCTTAGGCGCGTAAACACCTTTTATGAGGGAGGAAGTTTATTGACGTTACCTCATGAATAAGGGGCTCCCAACTCTGTGCCAGCAGGAGCGGTAATACAGAGGCCCCAAGCATTATCCGGATTCACTGGGCGTAAAGGGTGCGTAGGCGGTGTGATTAGTCGGGTGTTAA
+
FFFFFFFFFFFFFFFFFFFFFFFFFFFFFFFFFFFF:FFFFFFFFFFFFFFFFFFFFFFFFFFFFFF:FFFFFFFFFFFFFFFFFFFFFFFFFFFFFFFFFFFFFFFFFFFF:F:FF:F:FFFFFFFF:FFFFFFFFFFFFFFFFF:FFFFFFFFFFFFFFFFFFFFFFFFFFF:F:FFFFFFFFFFFFF:FFFFFFFFF:FFFFFFFFFFFFFFFFFFF:FFF:FFFFFFFFFFFFFFFFFFFFFFF:F
@A00920:152:HGHKKDRXX:2:2103:28311:1329 1:N:0:CGCGTTCA+TGCTAAGT
ACTCCTACGGGAGGCAGCAGTGGGGAATATTGCACAATGGGCGCAAGCCTGATGCAGCGACGCCGCGTGGGGGATGACGGCCTTCGGGTTGTAAACCCCTTTCAGTATCGACGAAGCCGTGAGGTGACGGTAGGTACAGAAGAAGCACCGGCCAACTACGTGCCAGCAGCCGCGGTAATACGTAGGGTGCGAGCGTTGTCCGGAATTACTGGGAGTAAAGAGCTCGTCGGTGGTTTGTCGCGTTGTTCGT
+
FFF:FFFFFFFFFFFFFFFFFFFFFFFFFFFFF:FFFFFFFFFFF:FFFFFF,FFFFFFFFFFFFFF:FFF:FF:FFFFFFFFFFFFF:FF:FFFFFFFFFFFF:FFFFFFFFFFFFFFFFFFFFFFFF:FFFF,F,FF:,FFFFFFF:F,FFF:FFFFFFFFFF:FFFFF:F,,:,F:FFFF:FF:FFFFFFFF,,F:F::F,FFF:FFFF:,F:FFF:F,FFF::,F:FFFFFF::FFFFFFFFFFF:
@A00920:152:HGHKKDRXX:2:2103:21838:1360 1:N:0:CGCGTTCA+TGCTAAGT
ACTCCTACGGGAGGCAGCAGTGGGGAATCTTGGACAATGGGGGCAACCCTGATCCAGCGACGCCGCGTGGGTGATGAAGGCCTTCGGGTTGTAAAGCCCTTTCGACGGGGACGATGATGACGGTACCCGGCGAAGAAGCACCGGCTAACTCCGTGCCAGCAGCCGCGGTAATACGTAGGGTGCAAGCGTTAATCGGAATTACTGGGCGTAAAGCGCGCGTAGGTGGTTCGTTAAGTTGGATGTGAAAGCC
+
F:FFFFF:FFFFFF,FFFFFFFFFFFFFFFFF,FFFF,FFFFFFF:FFFFF,FFFFFFFFFFFFFFFFFFFFF:FFFFFFFFFFFF:FFFFFF,:FFFFFFFFFFFFFFFFFFFF:FFF:FFFFFFFFFFF:F:FFFFFFFFFFFFFFFFFFFFFFFFFFFFFFFFFFFFFFF:FF:FFFFF:FFFFFFFFFFF:FFFFFFFFFFFFFFFF:F:FF:F:F,FFFF:FF:FFF:FF::F:FFFFFFFFF:F
@A00920:152:HGHKKDRXX:2:2103:24686:1783 1:N:0:CGCGTTCA+TGCTAAGT
ACTCCTACGGGAGGCAGCAGTGGGGAATATTGGACAATGGGCGAAAGCCTGATCCAGCCATGCCGCGTGAGTGATGAAGTCCCTAGGGTTGTAAAGCTCTTTCAACGGTGAAGATAATGACGGTAACCGTAGAAGAAGCCCCGGCTAACTTCGTGCCAGCAGCCGCGGTAATACGAAGGGGGCTAGAGTTGTTCGGAATTACTGGGCGTAAAGCGCACGTAGGCGGACTATTAAGTCAGGGGTGAAATCC
+
F,FF,F,,FF:FFFFFFFF,F:F:FFFFFFF,FFFFFF,F:FFFF:F:FFFFFFFF,F,,FF:FFF,FFFFFFFFFFF:,FFF,,F,:FFFFFFFFFFFFFFFFF,FFF:F,FF:F::FFF,FFFF:FFFFFFFFFFFFFFFFFFFFFFFFFFFFFFFFFF,FF:FFFFFF:FFFFFFF:F,FF:F,FFF:FFFFF:FF,FF:F,FFFFFFFFFF::FFFFF,FFFFFFF::,FFFFFFF,FFF:FFFFF
@A00920:152:HGHKKDRXX:2:2103:15962:1955 1:N:0:CGCGTTCA+TGCTAAGT
ACTCCTACGGGAGGCAGCAGTGAGGAATATTGGTCAATGGACGCAAGTCTGAACCAGCCATGCCGCGTGGAGGATGAAGGCCTTCTGGGTTGTAAACTTCTTTTATTGGGGAAGAAAAGCACGGTTTCTACTGTGTCCGACGGTACCGAAGGAATAAGCACCGGCTAACTCCGTGCCAGCAGCCGCGGTAATCCGGAGGGTGCAAGCGTTCTCCGGATTCACTGGGTTTAAAGGGTGTGTCGGCGGGCTG
+
FFFFFFFFFFFFFFFFFFFFFF,FFF:FFFFFFFFFFFFF:FFFFFFFFFFFFFFFFFF,FFFFF:F:FF:FFFFFFFFFFFFFF,F::FFFFF:,F:FF,FF:FFFFFFFF:FFF,FFFF:,F,,FFF:F:FF,F:F:F,F,FFFF,FF:F:F,FF:FF,,F,:F:F:,,,::FF,,,F::FF:FF::,F:,,:,:F,,F:FF,::,F:,FF::,FFFF:FFFF:,F:F,FF,F:FF,F,F:FFFF,,F
@A00920:152:HGHKKDRXX:2:2103:4553:2237 1:N:0:CGCGTTCA+TGCTAAGT
ACTCCTACGGGAGGCAGCAGTAAGGGATCTTGCGACAATGGGCGAAAGCCTGACGCAGCAACGCCGCGTGCGGGATGACGGCCTTCGGGTTGTAAACCGCTTTTCGGGGGGAAGAGGAAGGACGGTACCCCCGGAATAAGTCTCGGCTAACTACGTGCCAGCAGCCGCGGTAAAACGTAGGAGGCGAGCGTTATCCGGATTTACTGGGTGTAAAGCGCGTGTAGGCGGTCGTGCAAGTGAGGCGTGAAAG
+
FFFFFFFFFFFFFFFFFFFFFFFFFFFFFFFFFFFFFFFFFFFFFFFFFFFFFFFFFFFFFFFFFFFFFFFFFFFFFFFFFFF:FFFFF:FFFF:F:FFFFFFFF,FFFFFFFFFF:FFFFFFFFFFFFFFFFFFFFFFFFFFFFFFFFFFFFFFFFFFFFFFFFFFFFFFFFFFFFFFFFFFFFFFFF:FFFFFFFFF:FFFFFFFFFFFF:FFFFFFFFFFFFFFFFFFFFFF:FFFFFFFFFFFFFF
@A00920:152:HGHKKDRXX:2:2103:6822:2534 1:N:0:CGCGTTCA+TGCTAAGT
ACTCCAACGGGAGGCAGCAGTGAGGAATATTGGTCAATGGACGCAAGTCTGAACCAGCCATGCCGCGTGAAGGATGAAGGCCTTCTGGGTTGTAAACTTCTTTTATTGGGGAAGAAACCTCCGTTTTCTAATGGAGCCGACGGTACCCAAGGAATAAGCACCGGCTAACTCCGTGCCAGCAGCCGCGGTAATACGGAGGGTGCAAGCGTTAATCGGAATTACTGGGCGTAAAGCGCACGTAGGTGGTTTG
+
FF,:F,:FFF,F:FFF,FF:F,F:FFFFFFF:FFFFF:,FFFF:FF:FFF:FFF:F:,FFFFF,:FF,FFFF,FFFFFFF::FF::FF:FFFFFF:F:FFFFFFFFF:,FFF:F,FFF,FFF:FFFFFFFFF::FF,:FFFF,FFFF:F::F:F,F:,FFFFFFFFFF,FFFFFFF,FF,FF::FFF,FF:FFF:FF,FF:FFF,FFFFFFFFF:FFF:::F:FF:FF,FF:F::F:FFFFF,FFF,FF:
@A00920:152:HGHKKDRXX:2:2103:15365:2707 1:N:0:CGCGTTCA+TGCTAAGT
ACTCCTACGGGAGGCAGCAGTGAGGAATATTGGACAATGGGCGGGAGCCTGATCCAGCCATGCCGCGTGCAGGAAGACGGCCCTATGGGTTGTAAACTGCTTTTTTACGGGAAGAAACACCCCCACGTGTGGGGGCTTGACGGTACCGTACGAATAAGGACCGGCTAACTCCGTGCCAGCAGCCGCGGTAATACGGAGGGTCCGAGCGTTATCCGGAATTACTGGGTTTAAAGGGTGCGTAGGCGGCACG
+
FFFFFFFFFFFFFFFFFFFFFFFFFFFFFFFFFFFFFFFFFFFFFFFFFFFFFFF,FFFFFFFFFFFFFFFFFFFFFFFFFFF,F:FFFFFFFFFFFFFFFFFFFFFFFFF:FFFFFFFFFFFFFFFFFFF:FFFF:FFFFFFFFFFFFFFFFFFFFFFFFFFFFF:,FFFFFFFFF,FFFFFFFFFFF:FFFFF,,FFFFF:FFFF:,FFFFFF,:FFFFFFF,FFFFFFF:FFFFFFFFFFF,FF,F:
@A00920:152:HGHKKDRXX:2:2103:21359:3004 1:N:0:CGCGTTCA+TGCTAAGT
ACTCCTACGGGAGGCAGCAGTCGAGAATCTTCCGCAATGGGCGAAAGCCTGACGGAGCGACGCCGCGTGGTAGATGAAGTCCTTCGGGGCGTAAATACCTTTTCTGAGGGAGGAAGTTTATTGACGTTACCTCAGGAATAATAGGCTCCTAACTCTGTGCCAGCAGGAGCGGTAATACAGAGGCCTCAAGCGTTATCCGGAATCATTGGGCGTAAAGGGTGCGTAGGCGGTTTAGTTAGTCGATAGTTAA
+
FFFFFFF::FFFF:FFFFFFFFFFFFFFF:FFFFF:FFF::FFFFFFFFFF:FFFFFFFFFFFFFF:FFFFFFFFFFFFFFF:FFFFFFFF:FFFFFFF:FFFFFFFFF,:FFFFFFFFFFFFFF:FF:FFFFFFFFFFF:,FFF,FFFFFFF,::F,FFF,,FFF,FFFFFFFFFFFF,FFFF,FFFF,FFFFFFF:FFFFFFFFFFFFFF:FFFF:FFFFF,FF:FF,:FFFF:FF:,F,FFF,F:F:
@A00920:152:HGHKKDRXX:2:2103:3866:3615 1:N:0:CGCGTTCA+TGCTAAGT
ACTCCTACGGGAGGCAGCAGTGGGGAATCTTGCACAATGGGGGAAACCCTGATGCAGCGACGCCGCGTGAGTGATGAAGCCCTTCGGGGTGTAAAGCTCTTTCGGCAGGACCGATTATGACGGTACCTGCAGAAGAAGCTGCGGCTAACTACGTGCCAGCAGCCGCGGTAATACGTAGGCAGCAAGCGTTGTTCGGAGTTACTGGGCGTAAAGCGCGCGCAGGCGGATCATCGCATCCTCGGTGAAAGCC
+
FFFFFFFFFFFFFFFFFFFFFFFFFFFFFFFFFFFFFFFFFFF:FFFFFFFFFFFFFFF:FFFFFFF,FFFFFFFFF,FFFFF:FFFFFFFFFFFFFFFFFFFFFFFFFF,FFFFFFFFFFFFF,FFFFFFFF:FFF:FFFFFFFFFFFFFFFFFFFFFFFFFFFFFFF:FFFFFF:FFFFF:F:FFFFFF:FFFFFFF:FFFFFFFFFFFFFFFFF:FFFFF:FFFFFFFF,FF,,,:FF,FFF:FFFF
@A00920:152:HGHKKDRXX:2:2103:16495:3944 1:N:0:CGCGTTCA+TGCTAAGT
ACTCCTACGGGAGGCAGCAGCGACGAATCTTCCGCAATGGGCGCAAGCCTGACGGAGCAATGCCGCGTGTGGGATGAAGCAGCTTCGCTGTGTAAACCACTGTCAGGGGGCAGGAACACTGACCGCCCCCAGAGGAAGCACCGGCTAAACTCGTGCCAGCAGCCGCGGTAATACGAGTGGTGCGAGCGTTAATCGGAATCACTGGGCGTAAAGCGCACGCAGGCGGCTTCGTGAGTCGGACGTGAAAGCT
+
FFFFFF:FFFFFFFFFFFFF,FFFFFFFFFFFFFFFF:FFFFFFFFFFFFFFFFFFFFFFFFFFFFFFFFFFFFFFFFFFFFFFFFFFFFFFFFFFFFFFFFFF:FFFF:FFFFFFFFFFFFFFFFFFFFF:FFFF:FFFFFFFFFFFFFFFFFFFFFFFFFFF:FFFFFFFFFFFFFFFFFFFFFFFFFFFFFFFF,FFFFFFFFFF:FFFFFF,FFFFFFFF,FFFFFFFFFFF:FFF:FFFFFFFFF
@A00920:152:HGHKKDRXX:2:2103:31638:4116 1:N:0:CGCGTTCA+TGCTAAGT
ACTCCTACGGGAGGCAGCAGTGGGGAATATTGCGCAATGGACGAAAGTCTGACGCAGCGACGCCGCGTGTGGGAGGAAGCTCTTCGGGGTGTAAACCACTGTCAGGAGGGAAGAAACTCGCCGGCCCGAACAGGAACGGCGATTGACGGTACCTCCAAAGGAAGCGCCGGCTAACTCCGAGCCAGCAGCCGCGGTAAGACGGAGGGCGCAAGCGTTGTTCGGAATTACTGGGCGTAAAGCGCGGGCAGGC
+
F:FFFFF,F,FF:,,FFF,FFFFFFF:,F,FFFFFFFFF,FF,FF,F:FFFF,F,FFFFFFFFFFFFFFFF:FFFF,FFFFFFF:FFFFFFFFFF:FFF:FFFFFF,,FFFF,,FF:F,F,FFFFFFFFFFFFFFFFFFF:FF::FFF:FFFFFFFF,FF:FF,,F,FF:FFFFFFFFF,::FFFFFFFFFFFFFFFFFFFF::FFF:FF,:FF,,FF,F,FFFF:FFF:F:FFFFFF:::FF,FFFF,,
@A00920:152:HGHKKDRXX:2:2103:8052:5635 1:N:0:CGCGTTCA+TGCTAAGT
ACTCCTACGGGAGGCAGCAGTGGGGAATATTGGACAATGGGGGCAACCCTGATCCAGCAATGCCGCGTGTGTGAAGAAGGCCTGCGGGTTGTAAAGCACTTTCAGTAGGGACGAAAACCTGTGGGCTAATATCCTACGGGCTTGACTTAACCTACAGAAGAAGCACCGGCTAACTCCGTGCCAGCAGCCGCGGTAATACGGAGGGTGCGAGCGTTAATCGGAATTACTGGGCGTAAAGGGTGCGTAGGTG
+
FFFFFFFFFFFFFFFFFFFFFFFFFFFFFFFFFFFFFFFFFFFFFFFFFFFFFFFFFFFFFFFFFFFFFFFFFFFFFFFFFFFF:FFFFFFFFFFFF:FFFFFFFFFFFFFFFFFFFFFFFFFFFFFFFF,FFFFFFF:FFFFF:FFFFFFFFFFFFFFFFFFFFFFFFFFFFFFFFFFFFF:FFFFFFFFFFFFFFFFFFFFFFFFFFFFFFFFFFFFFFFFFFF,FFFFFFFFFFF,FFFFFFFFFFF
@A00920:152:HGHKKDRXX:2:2103:4146:5948 1:N:0:CGCGTTCA+TGCTAAGT
ACTCCTACGGGAGGCAGCAGTGAGGAATATTGCACAATGGGCGCAAGCCTGATGCAGCGACGCCGCGTGGGTGAAGACGGTTTTCGGACTGTAAAGCCCTTTTCTAGGTGACGAGAGTGGACGGTAGCCTAGGAATAAGTCTCGGCTAACTACGTGCCAGCAGCCGCGGTAAAACGTAGGAGGCGAGCGTTATCCGGAGTTACTGGGCGTAAAGCGCGTGCAGGCGGATCAGTAAGTTACTCATGAAAGC
+
FFFFF:FFFFFF:FFFF:FFF:FF:,FFFFFF:F,FFFFFFFFFFFFF::FFFFFFFFF:,F,:FF:FFFFFFFF,FFFFFFFFFFFFFFF,F:FFFF,F:F:FFFF:FFFF,FFFFFFFFFF:FFFFFFFFFFFFFFFFFFFFFFF,:FFFFFFFFFFF:FFFFFF:FF:FFFFFFFFFFF:FFFFF:FFFFF,FF:FFFFFF,FFFFFFF:FFFFFF,FFFFFFFFFFF:F:FFFFFFFFFFFFFFFF
@A00920:152:HGHKKDRXX:2:2103:26476:6261 1:N:0:CGCGTTCA+TGCTAAGT
ACTCCTACGGGAGGCAGCAGTGGGGAATATTGGACAATGGGCGAAAGCCTGATCCAGCCATGCCGCGTGAGTGATGAAGGCCTTAGGGTTGTAAAGCTCTTTCAGTGGGGAAGATAATGACGGTACCCACAGAAGAAGCCCCGGCTAACTTCGTGCCAGCAGCCGCGGTAATACGAAGGGGGCTAGCGTTGTTCGGATTTACTGGGCGTAAAGCGCACGTAGGCGGATCGTTAATTCGGGGGTGAAATCC
+
FFFFFFFFFFFFFFFFFFFFFFFFFFFFFFF,FFFFFFFFFFFFFFFFFFFF:F,FFF:FFFFFFFFFFFFFF,:FFFFFFFF:FFFFF:FF:FFFFFFFFFF:FFFFFFFFFFF:FFF,FF:FFF:FFF:FFF:FFFFFFFF:FFFFFF:F,FF,:,FF,FFFFFF:FFF,F,FFFFFFFF:FFF:FF:,FFFFFF:::,F:FFFFF,F,F,:FFFF:FF:FFF,FFF:FF,F,:FF:,FF:FF:FF,F
@A00920:152:HGHKKDRXX:2:2103:17011:6715 1:N:0:CGCGTTCA+TGCTAAGT
ACTCCTACGGGAGGCAGCAGTTAGGTATCTTGCGCAATGGGCGAAAGCCTGACGCAGCAACGCCGCGTGGGGGATGAAGGCTCTCGGGTTGTAAACCCCTTTCAGCAGGGACGATTGTGACGGTACCTGCAGAAGAAGGACCGGCCAACTACGTGCCAGCAGCCGCGGTAATACGTAGGGTCCAAGCGTTGTCCGGATTTATTGGGCGTAAAGAGCTCGTAGGCGGTTTCGTAAGTCGGATGTGAAAACT
+
FFFFFFFF:::FFFFFFFFFFFFFFFFFFFFFFFFFFFFFFFFFFFFFFFFFFFF,FFFFFFFFFFFFFFFFFFFFFFFFF:,F:FFFFFFFFFFFF:FFF:F,F:FFFFFFFFFFF:FFFFFFFFFFFFFF:FFFFFFFFFFFFFFF:FFFFFFFFFFFFFFFFFFFFFFFFFFFFF:FFFFFFFFF:FFFFFFF:FF:FFFFFFFFFFFFFFFFFFFFFFFFFFFFFFFFFFF:F::FFFFFFFFF::
@A00920:152:HGHKKDRXX:2:2103:21911:7059 1:N:0:CGCGTTCA+TGCTAAGT
ACTCCTACGGGAGGCAGCAGTGGGGAATCTTGCGCAATGGGCGAAAGCCTGACGCAGCAACGCCGCGTGCGGGATGAAGTCCTTCGGGTTGTAAACCGCTATCAGAGGGGACGAACCAAGACGGTACCCACAGAAGAAGCCCCGGCCAACTACGTGCCAGCAGCCGCGGAAACACGTAAGGGGCAAGCGTTTTACGGATTCATTGGGCGTAAAGAGCTCCTAGGCGGTACGGTAAGTCGGGTGTGAAACC
+
FFF::FF:FFFFFFFFFFFFFFFFFFFF:FF:FFFFFFFFFFFFFFFFFFFFFFF:FFFFFFFFFFFFF:F:F::FFF,,:FFFFFF,,FFFFFFF:,FF,F:F:,:FFFF:FFF,FFF,FFFF::F:FFFF,:F,:F,::FFF,,FFF,,F,,FF::F:FF:FFFFF,,FFFFF:FFF::,::FF,:FF,:,,FF:,F:FFFF,::,::FFFFF,F::,:FF,FF:F,FF,FFF,FF::,:FF:FFFF:
@A00920:152:HGHKKDRXX:2:2103:8422:7592 1:N:0:CGCGTTCA+TGCTAAGT
ACTCCTACGGGAGGCAGCAGTCGGGAATATTGCACAATGGGCGCAAGACTGATGCAGCGACGCCGCGTGCGGGATGACGGCCTTCGGGTTGTAAACCTCTTTCAGTAGGGAAGAAGAGAACGTGACGGTACCTGCAGAAGAAGCGCCGGCTAACTACGTGCCAGCAGCCGCTGTCATACGTTCGGCGCAAGCCTTATACGGAATTATTGGGCGTAAGGTGCTCGTAGGCGGAGAGTCGCGTCTGACGTGA
+
:F::FFFFFFFFFFFFFFFFF,FFFFFFFFFFF:FFFFFF,:F,FF:,FFF:,FFFF,FFFFFFFFFFF,:FFF:FFFFF,FFFFFF,FF:FFF:F,,FF,FF,F,FFFFFFFFFF,FFF,,F,FFF,FFF:FF,F,FF,F:FFFFF,FF:FF,,FF:F:FF:,FFFFF:F,::,:F,,F,,,:FFFF:F,F,FFF,,F,:::F,,F:F,F::,,F,:,F:FFF:F::F:FF,,F,FFFFF:FF,F,:,F
@A00920:152:HGHKKDRXX:2:2103:17698:7592 1:N:0:CGCGTTCA+TGCTAAGT
ACTCCTACGGGAGGCAGCAGTGGGGAATATTGGACAATGGGCGCAAGCCTGATCCAGCCATGCCGCGTGGATGATGAAGGCCCTAGGGTTGTAAAGTCCTTTCGGCGGGGAAGATAATGACGGTACCCGCAGAAGAAGCCCCGGCTAACTTCGTGCCAGCAGCCGCGGTAATACGAAGGGGGCTAGCGTTGCTCGGAATCACTGGGCGTAAAGCGCGCGTAGGCGGACATTTAAGTCAGGGGTGAAATCC
+
FFFF:FFFFFFFFFFFFFFFFFFFFFFFF,FFFFF:FFFFFFF:FFFFFFFFFFFFFFFFFFFFFFFFFFFFFFFFFFFFFFFFFFFFFFFFFFFFF:FFFFFFFFFFFFFFFFFFFFFFF:FFFFFFFFFFF:FFFFFFFFFFFF,FFFFFF:FFFFFFFFFFFFFFFFFFFFFFFFFFFFFFFFFFFFFFFFFFFFFFFFFFFFFFFFFFFFFFF:F::FFFFFFFFFFF:F:FFFFFFFFFFFFFFF
@A00920:152:HGHKKDRXX:2:2103:10113:7827 1:N:0:CGCGTTCA+TGCTAAGT
ACTCCTACGGGAGGCAGCAGTGGGGAATATTGCACAATGGGCGCAAGCCTGATGCAGCGACGCCGCGTGAGGGATGACGGCCTTCGGGTTGTAAACCTCTTTCAGTAGGGAAGAAGCGAAAGTGACGGTACCTGCAGAAGAAGCGCCGGCTAACTACGTGCCAGCAGCCGCGGTAATACGTAGGGTGCGAGCGTTGTCCGGAATTATTGGGCGTAAAGGGATCGTAGGCGGTTTGTCGCGTCGGGAGTGA
+
FFFFFFFFF,FFF:FFFFFFFFFFFFFFFFFFFFF:FFFFFFFFFFFFFFFFFFFFFFFFFFFFFFFFFFFFFFFFFFFFFFFFFFFFFFFFFFFFFFFFFFFFF:FFFFFFFFFFFFFFFFFFFFFF:FFFFFFFFFFF:FFFFFFFFF:FFFFFFFFFFFFF:FFFFF:FFFFFFFFFFFFFFFFFFFFFFFFFFFFFFF::FFFFFFFFFFFF:F:F,F,F:FFFFFFFFF:F,,F::::F:F,FFF
@A00920:152:HGHKKDRXX:2:2103:10682:9596 1:N:0:CGCGTTCA+TGCTAAGT
ACTCCTACGGGAGGCAGCAGTAGGGAATATTGCGCAATGGGCGAAAGCCTGACGCAGCCACGCCGCGTGAGCGATGAAGGTCTTCGGATCGTAAAGCTCTGTGGAGGGAGAAGAAACAAGTCGGTGAAGAACCGGCCCTGACGGTATCCCTTTAGCAAGCACCGGCTAACTCCGTGCCAGCAGCCGCGGTAATACGGAGGGTGCAAACGTTGCTCGGAATCATTGGGCGTAAAGCGCACGTAGGCGGCCT
+
FFFFFFFFFFFFFFFFFFFFFFFFFF:FFFFFFFFFFFFFFFFFFFF:FFFFFFFFFFFFFFFFFFFFFFFFFF:FFFF,FFFFFFFF,FFF:F,FFFF:F,FFFFFF:FFFFFFFFFF,FF:FFFFFF,FFFF:FFF:F,FFFFFFFFF:,FFFFF,FF:FFF:FF,FFFFFF:FFFFFFFFFF,FF:FF:FFFFFFFFFFFFFFFF:F,FFFFFFF,FF:FFFFFFF,FFFFFFFFFF,,F,FFFFFF
@A00920:152:HGHKKDRXX:2:2103:5113:9690 1:N:0:CGCGTTCA+TGCTAAGT
ACTCCTACGGGAGGCAGCAGTGGGGAATCTTGCGCAATGGGCGAAAGCCTGACGCAGCGACGCCGCGTGAGTGATGAAGGCCTTCGGGTTGTAAAGCTCTGTGGGGAGAGACGAATAAGTGAGGGCTAATACTCCGCATGATGACGGTATCTCCTTAGCAAGCACCGGCTAACTCTGTGCCAGCAGCCGCGGTAAGACAGAGGGTGCAAACGTTGTTCGGAATTAATGGGCGTAAAGCGAGTGTAGGAGG
+
F:F,:FFF,F:F,,FFFFFFF,FF::F,F,F:,FF:F:F,FFFFFF:F:F:FFF,:,FFFF::F,F:FFF,FFF,:FFF,F::F,FF,:FF,FFF:,FF,FF,:F:FFFFF,::FFFF::F,F:F:F,F:FFF:FFFFF:FFFFFFFFFFFFFFFFF:FF:,FFF,::::F:FFF:FF:,FFFFFF:,FFF,,FF,FFFFFF,:FFFF:FF,F,:FFFFFFFF:F,F,,F:FFFF,,FFF:FFFF,,,:,
@A00920:152:HGHKKDRXX:2:2103:31675:9846 1:N:0:CGCGTTCA+TGCTAAGT
ACTCCTACGGGAGGCAGCAGTCTAGAGGCTTCGGCAATGGGCGAAAGCCTGACCGAGCGACGCCGCGTGGAGGATGAAGGTCTTCGGATTGTAAACTCCTTTCGGCTGGAAGGAAAGGGTGGGTGGTGAACTCATCTGTGACCGACCAGCGGAAGAAGCCCCGGCTAACTTCGTGCCAGCAGCCGCGGTAATACGGAGGGGGCAAGCGTTATTCGGAATTATTGGGCGTAAAGGGCGCGTAGGCGGCCCT
+
FFFFFFFFFFFFFFFFFFFFFFFFF:FFFFFFFFFFFFFFFFFFFFFFFFFFFFFFFFFFFFFFFFFFFFFFFFFFFFFFFFFFFFFFFFFFFFFFFFFFF:FFFFFFFFFFFFFFFFFFFFFFFFFFFFFFFFFFFFFFFFFFFFFFFFFFFFF:FFFFFFF:FFFFFFFFFFFFFFFFFFFFFFFFFFFFFFFFFFFFF:FF,FFFFFFFFFFFFFF:FFFFFFFFFFF:FFFFFFFFFFFFFFFF:F
@A00920:152:HGHKKDRXX:2:2103:17707:10207 1:N:0:CGCGTTCA+TGCTAAGT
ACTCCTACGGGAGGCAGCAGTGGGGAATATTGGACAATGGGGGCAACCCTGATCCAGCAATGCCGCGTGAGTGATGAAGGCCTTCGGGTTGTAAAGCTCTTTTGCCAGGGACGATGATGACGGTACCTGGAGAATAAGCCCCGGCTAACTTCGTGCCAGCAGCCGCGGTAATACGAAGGGGGCAAGCGTTGTTCGGAATTATTGGGCGTAAAGGGCGCGCAGGTGGTTCGTTAAGTCCGAGGTGAAATCT
+
FFFF:FFFFFFFFFF:FFFFFF:FFFFFFFFFFFFFFFFFFFFFFFFFFFFFFFFFFFFFFFFFFFF,FFFFFFFFF:FFFF,FFFFFF:FFFFF:F:FFFFFFFFFFFFF:FF:F:FFFFFFFF:F,FFFFFF:FF,FFF:FFF,FF:FFFFFFF:,FFFFFFFFFF:F,FFFFF,,FFFF:FFFFF:FFF::FF:,F,FFFF::F:,,FFF,FFFFFF:FF,FFF:FF,FFFFF:F:,FFFFF:FF:F
@A00920:152:HGHKKDRXX:2:2103:25635:11256 1:N:0:CGCGTTCA+TGCTAAGT
ACTCCTACGGGAGGCAGCAGTGGGGAATATTGGACAATGGGCGAAAGCCTGATCCAGCAATGCCGCGTGTGTGAAGAAGGCCTTCGGGTTGTAAAGCACTTTAGGCCGGGAAGAAAAAGCCTCACTTAATACGTGAAGCCTTGACGGTACCGGCAGAATAAGCCCCGGCTAACTCTGTGCCAGCAGCCGCGGTAATACAGAGGGGGCCAGCGTTATTCGGAATTATTGGGCGTAAAGGGCGCGTAGGCGG
+
:FFFFF:FFFFFFFFFFFFFFFFFF:FFFFFFFFFFFFFFFFFFFFFFFFFFFFFFFFFFFFFFFFFFFFFFFFFFFFFFFFF:FFFF,FFFFFFFFFFFFFFFFFFFFFFFFFFF:FFFFFFFFFFFFFFFFFFFFFFFFFFFFFFFFFFFF:FFFFFFFFFFFFFFFF::FFFFFFFFFFFFFFFFFFFFF,FF,FFFFFFFFFFF:FFFFF:FFFFFFFFFFFFFFFFFF:FFFFF:FFFFFFFFFF
@A00920:152:HGHKKDRXX:2:2103:20238:11365 1:N:0:CGCGTTCA+TGCTAAGT
ACTCCTACGGGAGGCAGCAGTGGGGAATATTGGACAATGGCCGAAAGCCTGACCCAGCCATGCCGCGTGGATGAAGAAGGTCTTCTGATTTGTAATCAGCTTATATAGAGGGCTAAGACTGAACAGAAATACTAAGAAAATTTAAAGTAACACAAAGAAAAAGCACAGGCACAGACTGACCCAGCAGACCAGCTAATACAGAGCGAGAACTCGTTAATCAGAATTACTGACCTGAAAGACCGCGGAGCTG
+
FFFFFFFFFFFFFFF,FFFFF,FFFFFFF:FFF,FFFFFF,FFF,FF:F:FF,FFFFFF:FFFFFFF:F,:,FF:FFFFF,F:FF,F:,:::,FF,:F:,:F,,FF,,,F:,,,F,,:,,,F:,,,,,F,,,F,F,,FF:,FFF,,,F,F:F,F:FF,F,F,,F:,,,,F,,,,,F,FF,,FFFF:FF:,,,,FFF:,FFF,,,,:F,FFFF,F,FFF,,,:,F,,,,,:,F:,F,F:F:,,F,:,,F,F
@A00920:152:HGHKKDRXX:2:2103:3341:11506 1:N:0:CGCGTTCA+TGCTAAGT
ACTCCTACGGGAGGCAGCAGTGGGGAATATTGGACAATGGGCGAAAGCCTGATCCAGCAATGCCGCGTGAGTGATGAAGGCCTTAGGGTTGTAAAGCTCTTTTACCCGGGAAGATAATGACTGTACCGGGAGAATAAGCCCCGGCTAACTCCGTGCCAGCAGCCGCGGTAATACGGAGGGGGCTAGCGTTGTTCGGAATTACTGGGCGTAAAGCGCACGTAGGCGGCTTTGTAAGTTAGAGGTGAAAGCC
+
FFFFFF:FFFFFFFFFFFFFFFFFFFFFFFFFFFFF:FFFFFFFFFFFFFFFFFFFFFFFFFFFFFFFFFFFFFFFFFFFF:FFFFFFFFFF:FFFFFFFFFFFFFFFFFFFFFFF,FFFFFFFFFFFFFFF:FFFFFFFFFFFFF:FFFFFFFFFF:FFFFFFFFFFF:FFFFFFFFFFFF:FFFFFF:FFFFFFFFFF:FFFFFFFFFFFFFFFF:FFFFFFFF::F:F:FFFF::F:FFF:FFFFFF
@A00920:152:HGHKKDRXX:2:2103:18078:11569 1:N:0:CGCGTTCA+TGCTAAGT
ACTCCTACGGGAGGCAGCAGTAAGGAATATTGGACAATGCCCGCAAGGGTGATCCAGCCATGCCGCGTGCAGGAAGACGGCCCTATGGGTTGTAAACTGCTTTTGCACCAGGGAAAACCCCTTCTCGTGAGGAGGGCTGATAGTATGGTGAGAATAAGCATCGGCTAACTTCGTGCCAGCAGCCGCGGTAAGACGAAGGATGCAAGCGTTATCCGGATTCATTGGGTTTAAAGGGAGCGTAGGTGGCCTG
+
FFFFFFFFFFFFFFFFFFFFFFF:FFFFFFFF:FFFFFFFFFFFFF,FF:FFFFFFFFFFFFFFFFFFFFFFFFFFFFFF:FFFFFFFFFFFFFF:F,FFFF::,:FFFFFF,F,FFFFF:::FFF,FF,:FFF:FF:FFFFF:FFF:,:FFF,FFFFF:FF,FFFFFFFF:FFFFFFF:FFFFFFF:F,FF:FFFF,FFFFFF,,:FFF,F::FFFF:F,FFF:FF:,F:F,:::FFFFF:F,F:FFFF
@A00920:152:HGHKKDRXX:2:2103:30174:11600 1:N:0:CGCGTTCA+TGCTAAGT
ACTCCTACAGGAGGCAGCAGTCGGGAATTTTGCCCAATGGACGAAAGTCTGAGGCAGCAACTCCGCGTGAGGGATGAAGGCTCTCGGGTCGTAAACCTCTTTTCTCAGGGAAGATCCAAGACGGTACCTGAGGAATAAGCCACGGCTAACTACGTGCCAGCAGCCGCGGTAATACGTAGGTGGCAAGCGTTGTCCGGATTTACTGGGCGTAAAGAGCGCGCAGGCGGCTGGTCAAGTCCGATGTGAAATC
+
FFF,:FFF::,FF::FF:FFFFFFFFFFFFFF,FFFFFFFFFFFFF:FFFF:FFFFF:FFFFFFFFFFFFFFFFFFFFFFF,FF:,FFFFFF,FFF:FFFF,FFFFFFFFFFFFFFFFFFF,FFFFFFFFFFFFFFFFFFFFFFF:F:FFFFFFF,FFFFF:F:FFF::FFFFFF:FFFF:FFFFF::FF,FFFFF:FFFFF:FF,FFFFFFFFFFFFFFFFFFFFFFFFF::FFFFFFFFF::FFFFF:
@A00920:152:HGHKKDRXX:2:2103:16233:11882 1:N:0:CGCGTTCA+TGCTAAGT
ACTCCTACGGGAGGCAGCAGTGGGGAATATTGGTCAATGGATGCAAGTCTGAACCAGCCATGCCGCGTGCAGGAAGAAGGTCTTCTGGGTTGTAAACTGCTTTTGCCAGGGGATAAAATGACCGTGCGCGGTTAATTGAAGGTACCTGGTGAATAAGCCACGGCTAACTACGTGCCAGCAGCCGCGGTAATACGTAGGTGGCGAGCGTTGGCCGGATTTATTGGGTTTAAAGGGTGCGTAGGCGGCCCTG
+
,FFF,FFFFF:FFFFF:F:FFFFFFFFFFFF:FFFFFFFFF:FFFFFFFF:FFFFF,:FFF:FFFFFFFFFFFF:F,FFFFFFFFFFFFFFFFF,,FFFFFFFFFFFFFFFFFFFF:FFF:FF:FFFFFFFFFFFFFFFFFF:FFFFF::FFFFF:FFFFF,F:FFFFFFFFFFFFFFFFFFFFFFFFF,F,FFFFFFFFFFFFFFFF,F,FFFFF:F:FFFFFFF:FF:FFFFFFF:FF:FFFFFFFFF
@A00920:152:HGHKKDRXX:2:2103:16306:11976 1:N:0:CGCGTTCA+TGCTAAGT
ACTCCTACGGGAGGCAGCAGTGGGGAATTTTGGACAATGGGGGAAACCCTGATCCAGCCATTCCGCGTGAGTGAAGAAGGCCTTCGGGTTGTAAAGCTCTTTTGTCCGGACCGAAACGGTGGACGTGAATATCGTCCATTACTGACGGTACCGGAAGAATAAGCACCGGCTAACTACGTGCCAGCAGCCGCGGTAATACGTAGGGTGCGAGCGTTAATCGGAATTACTGGGCGTAAAGGGTGCGCAGGCG
+
FFFFF:FF,FFFFFFF:FFFFF:FFFFFFFFFFFF:FFFFFF:FFFF,FFFFFFFFFFFFFF:FFFF:FFFFFF,,:FFFFFFFF:FFFFFFFFFFFFFFFFFFFFFFFF,FFF:FFFFFFFFF:FFFFFFFFFFFFFFFFFFFFFFFFF:FFFF:FFFFFFFFFFFFFFF,FFFFFFFFFFFF:FFFFFFFFFFFF:FFFFFFFFFFFFFFFFFFFF:FFF,F:FFFFFFF,,F,,:,FFFFFFFFFFF
@A00920:152:HGHKKDRXX:2:2103:31656:12132 1:N:0:CGCGTTCA+TGCTAAGT
ACTCCTACGGGAGGCAGCAGTGGGGAATCTTGCGCAATGGCCGAAAGGCTGACGCAGCGACGCCGCGTGCGGGAGGACGCTTTTCGGAGTGTAAACCGCTGTCGGGTGGGACGAAGGTCCTGGGGAGGCAATGCCCTGGTGATGACGGTACCTCCTTAGCAAGCACCGGCTAACTCTGTGCCAGCAGCCGCGGTAAGACAGAGGGTGCAAACGTTGTTCGGAATTACTGGGCGTAAAGCGCGTGTAGGCG
+
FFFFFFFFFFFFFFFFFFFFFFFFFFFFFFF:FFFFFFFFFFFFFFFFFFFFFFFFFFF:FFFFFFFFFFF:FFFFFFFFFFFFFFFFFFFFFFFFFFF:FFFF:FFFFFFFFFFFF::F:FFFFFFFFF,FFFFFFFFFFFFFFFFFFFFFFFFFFFFFFFFFFFFFFFF:FFFFFFFFFFFF:FFFFFFFFFFFFFFFFFFFFFFFFFFFFFFFF::FFFFFFFF:FFFFFFFFFFFFFFFFFFFFFF
@A00920:152:HGHKKDRXX:2:2103:2908:12821 1:N:0:CGCGTTCA+TGCTAAGT
ACTCCTACGGGAGGCAGCAGTTAGGAATTTTGCGCAATGGGGGAAACCCTGACGCAGCAACGCCGCGTGAGTGATGAAGGCCTTCGGGTTGTAAAGATCTTTTGGTAGGGAAGAAAAAAATGACGGAACCTACTGAATAAGCACCGGCTAACTCTGTGCCAGCAGCCGCGGTAATACAGAGGGTGCAAGCGTTATTCGGACTTATTGGGCGTAAAGAGCACGGAGGCGGTCTCTAAAGTCTGGTGTGAAA
+
FF,FFFF,F:F::FFFFFF:FFFFFFFFF,F,F,FF:FFFFF:,FFFF:FFFFF:FFFF:FFFFFFFF::F:F,F:FFFF:FFFFFF,FFFFF:F,,,:FFFFF,F,FFFF,FFFFFFFFFFFFFF,FF:F:,F,F:FFF,FFFFFFFFFFFFFFFFFFFFFFFFFFFF,,:F:F,:FFF,,,FFFFFFFFF:FF::::F,,FFF:F:,FF:FFFF:::FFF,FF:,FFFF:FF,FFFFFF,,FFF:F,F
@A00920:152:HGHKKDRXX:2:2103:31566:13072 1:N:0:CGCGTTCA+TGCTAAGT
ACTCCTACGGGAGGCAGCAGTGGGGAATATTGCACAATGGGCGCAAGCCTGATGCAGCAACGCCGCGTGCGGGAAGAAGGCCTTAGGGTTGTAAACCGCTTTCAGCAGGGAAGAAAATGACGGTACCTGCAGAAGAAGGAGCGGCCAACTACGTGCCAGCAGCCGCGGTGACACGTAGGCTCCAAGCGTTGTCCGGATTTATTGGGCGTAAAGAGCTCGTAGGCGGTTTAGTAAGTCGGGTGTGAAAACT
+
FFFFFFFF:FFFFFFFFFFFFFFFFFFFFFFFFFFFFFFFFFFFFFFFFFFFFFFFFFFFFFFFFFFFFFFFFFFFFFFFFFFFFFFFFFFFFFFFFFFF:FFFFFFFFFFFF:FFFFFFFFFFFFF:FFFFFFFFFFFFFF:FFFFFFFFFFFFFFFFFFFFFFFF:FF:FFFFFFFFFFFFFFFFFFFFFFFFFF:FFFFFFFF:FFFF:FFFF::FFFFFFFFFF:::FFFFFFFFFFFFFFFF:FF
@A00920:152:HGHKKDRXX:2:2103:17363:13369 1:N:0:CGCGTTCA+TGCTAAGT
ACTCCTACGGGAGGCAGCAGTAGGGAATTGTTCGCAATGGGCGCAAGCCTGACGACGCAACGCCGCGTGGAGGATGAAGACCTTCGGGTCGTAAACTCCTTTCGACCGAGATGAACACTTTCCGACCTAATACGTCGGAAGGCTGACAGTATCGAGGGAAGAAGCCCCGGCTAACTCCGTGCCAGCAGCCGCGGTAATACGGGGGGGGCACGCGTTGTTCGGAATTACTGGGCGTAAAGGGTTCGTAGGT
+
FFFFFFFFFFFFFFFFFFFFFFFFFFF,FFFFFFFFF,FFFFFFFFFFFFFFFF:FFFFFFFFFFFFFFFFFFFFFFFFFFFFFFFFFFFFFFFFFFFFF,FFFFFFFFFFFFFFFFF:FFFFFFF:F:FFFFFFFF,FFFFFFFFF:FF:FFFF,FFFFF:F:FFFFFFFFFFF:FFFFFFFFFFFFF:F:FFFF,F,FFFFFFFFF:F,FFFFFFFFFFFFFF:FFFFFFFFFFFFFFFFFF,:FFFF
@A00920:152:HGHKKDRXX:2:2103:8983:13448 1:N:0:CGCGTTCA+TGCTAAGT
ACTCCTACGGGAGGCAGCAGTAAGGAATATTGGTCAATGGAGGCAACTCTGAACCAGCCATGCCGCGTGCAGGAAGACGGCCCTACGGGTTGTAAACTGCTTTTATACGGGAATAAACCCTCGATCGTGATCGGGGCTGAATGTACTGTAAGAATAAGGATCGGCTAACTCCGTGCCAGCAGCCGCGGTAATACGGAGGATCCAAGCGTTATCCGGATTTATTGGGTTTAAAGGGTGCGTAGGCGGCCTG
+
:FFFFFFFFFFFFFFFF,FFFFFFFFFFFFFFFFFFFFFFFFFFFFFFFFFFFFFFFFFFFFFFFFFFFF:FFFFFFFFFFFFFFFFFFFFFFF::FFFFFFFFFFFFFFFFFFFFFFFFFFFFFFFFFFFFFFFFF:FFFFFFFFFFFFFFFFFFFFFFFFFFFFFFFFFFFFFFFFFFFFFFFFFFFFF:FFFFFFFFFFFFFFFF,F:FFFFFF,FFF:FFFFFFFFF:FFFFFFFFFFFFFFF,FF
@A00920:152:HGHKKDRXX:2:2103:15248:13933 1:N:0:CGCGTTCA+TGCTAAGT
ACTCCTACGGGAGGCAGCAGTGGGGAATATTGGACAATGGGCGAAAGCCTGATCCAGCAACGCCGCGTGAGGGATGACGGCCTTCGGGTTGTAAACCTCTTTCAGCAGGGACGAAGCGAAAGTGACGGTACCTGCAGAAGAAGGACCGGCCAACTACGTGCCAGCAGCCGCGGTAATACGTAGGGTCCGAGCGTTGTCCGGAATTATTGGGCGTAAAGGGCTCGTAGGCGGTCCGTCACGTCGGGAGTGA
+
,FFFFFF:FFFFFFFFFFFFFFFFFFFFFFFFF:FFFFFFFFFFFFFFFFFFFFFFFFFFFFFFFFFFFFFFFFFFFFFFFFFFFFFFFFFFFF:FFFFFFFFFFFFFFFFFFFFFFFFFFFF:FF:FF:FFFFFFFFFFFFFFFFFFFFFFFF:F:F:FFFFF:FFFFFFFF:::FF:FFFFFF:FF:FFFFFFFFF::::,FF::FF:F::F::,F::FF::FF:F::FFFFFFF:FFFFFF:FFFF,
@A00920:152:HGHKKDRXX:2:2103:12753:14278 1:N:0:CGCGTTCA+TGCTAAGT
ACTCCTACGGGAGGCAGCAGTGGGGAATTTTGGACAATGGGCGCAAGCCTGATCCAGCCATGCCGCGTGAGTGAAGAAGGCCTTCGGGTTGTAAAGCTCTTTCGGCGGGGACGAAAAGGTCCGTGTTAACACCACGGATCCATGACGGTACCCGCAGAAGAAGCACCGGCTAACTCCGTGCCAGCAGCCGCGGTAATACGGAGGGTGCGAGCGTTGTCCGGAATCACTGGGCGTAAAGGGCGCGTAGGCG
+
F:FFFFF,FFFFF:FFFFFFFFFFFF:,FFFFFFFFF,FFFFFFFF:FFFFFFFFFFFFFFFFFFFFFFFFFFF,FFFFFFFFFFFFFFFFFFFFFFFFFFFFFFFFFF:FFFFFF,FFFFFFFFFFFF:FFFFFFFFFFFFFFFFFFF,FFFFFFFFFFFFF,FFFFFFF:FF,:FF,:F:FF:F,:F::FFFFFFFFFFFF:,F,FF:FFFFF,FF:FF:F::FFFFF,FFFFFFF,F,FFFF,F:F:
@A00920:152:HGHKKDRXX:2:2103:14959:14935 1:N:0:CGCGTTCA+TGCTAAGT
ACTCCTACGGGAGGCAGCAGTGGGGAATATTGCGCAATGGAGGAAACTCTGACGCAGCGACGCCGCGTGAGTGACGAAGGCCTTCGGGTTGTAAAGCTCTGTCAGCAGGGAAGAAATACTATGTGCTAATACCACATGGTGATGACGGTACCTGCAGAGGAAGCACCGGCTAACTCCGTGCCAGCAGCCGCGGTAAGACGGAGGGTGCGAGCGTTGTTCGGAATTACTGGGCGTAAAGCGCGCGCAGGTG
+
FF:F:FFFFFFFFFFFFF:F:FFFF:FFFFFFFFFFFFFFFFFF:FFFFFFFFFF:FFFFFFFFFFFFFFFFF:FFFFFFFF,FFFFFFFFF:FFFFFFFFFFFFFFFFFFFF,:FFFFFFFFFFFF:FFFFFFFFFFFFF,F:FFFFFFFFFFFFF:FFF,FFFFF:FFF:FFF:FFF:FFF:FFF:FFFF:,,FFF:FFF:F:FFFFFFFFFFFFFFFFF,FFFFFF:FFFFF,,F:F:F:FFFFFFF
@A00920:152:HGHKKDRXX:2:2103:16884:15076 1:N:0:CGCGTTCA+TGCTAAGT
ACTCCTACGGGAGGCAGCAGTGGGGAATTTTGGACAATGGGGGAAACCCTGATCCAGCCATTCCGCGTGAGTGAAGAAGGCCTTCGGGTTGTAAAGCTCTTTTGTCAGGAACGAACCGCTGCACGTGAATATCGTGCGCTACAGACGGTACCGGGAGAATAAGCCCCGGCTAACATAGTGACAGCAGCCGAGTTAATACGACGGACGCGAGCGAAATACGGAATCACTGGGATGAAAGCGAGAGTCGGAT
+
,FFFF:FFFFFFFFFFFFFFF:FFFFF:FFF,F:FFFFFFF,FF:FFFFFFF,FFFFF:FF,FFFFFFFFF:FF:FFFFFFFF,,FFFFFFFFFFFFFFFFFFFFF,:F:,,FFF,F,,:,FFFFFF,F,FFF:FF::,,:,,:,FFF:F,:,:,FFFF,,FF:,,:,,FFF,F,F,,FF,FF:::FFFF:F,FFFF,F::,,,,,:FF,,FF,:FF,F:FF,:,FFFFF,,:,:FF:FF,,,,F:,F,F
@A00920:152:HGHKKDRXX:2:2103:15393:15248 1:N:0:CGCGTTCA+TGCTAAGT
ACTCCTACGGGAGGCAGCAGTGGGGAATCTTGCGCAATGGCCGAAAGGCTGACCCAGCGACGCCGCGTGCGGGAGGACGCCCCTCGGGGTGTAAACCGCTGTCCGAGGGGACGAATCCCCGACGTTCGAACAGGGCGTCGGGTTGACGGTACCCTCAGAGGAAGCGCCGGCTAACTCCGTGCCAGCAGCCGCGGTAAGACGGAGGGCGCGAGCGTTGTTCGGAATCACTGGGCGTAAAGCGCGCGCAGGC
+
F:FFFFFFFFFFFFFFFFFFFFFFFFFF:FF:FFFFFFFF:FF:FFFFFFFFF,::FFFFFFFFFFFFFFFF:FFFF:FFFFFFFFFFFFFFFFFFFFF:FFF,F,FFFFFFFFF,FFFFFFFFFFFF:FFFFFFFFF,FFFF,FF:FFFFFFFF:F:FFFFFFFFFFFFFFFFFFFFFF:FFFFFFFFF:FFFFF,FFFF:FF:FFFF,FFFFFFFFFF,FFFFFFFF:FFFFFFF,FF:::F:FFFF:
@A00920:152:HGHKKDRXX:2:2103:11577:15499 1:N:0:CGCGTTCA+TGCTAAGT
ACTCCTACGGGAGGCAGCAGTAGGGAATATTGGTCAATGGATGGAAGTCTGAACCAGCCATGCCGCGTGCAGGAAGACGGCCTTCTGGGTTGTAAACTGCTTTTGCCAGGGGATAAAAGGCCCATGCGTGGGACATTGAAGGTACCTGGTGAATAAGCCACGGCTAACTACGTGCCAGCAGCCGCGGTAATACGTAGGTGGCAAGCGTTGTCCGGATTTATTGGGTTTAAAGGGTGCGTAGGCGGCCTAT
+
FFFFFFFFFFFFFFFFFFFFFFFFFFFFFFFF:FFFFFFFFFFFFFFFFFFFFFFFFFFFFFFFFFFFFFFFFFFF:FFFFFFF:FFFFFFFFFFFFFFFFFFFFFFFFFFFFFFFFFFFFFFFFFFFFFFFFF,FFFFFFFFFF:FFFFF:,FFFFFFFFFFFFFFFFFFFFFFFFFFFFFFFFFFFFFFFFFFFFFFFFFFFFF:FFFFFFFFFFFFFFFFFFFFFFFFFFFFFFFFFF:FFFFFFFF
@A00920:152:HGHKKDRXX:2:2103:19370:15624 1:N:0:CGCGTTCA+TGCTAAGT
ACTCCTACGGGAGGCAGCAGTGGGGAATTTTGGACAATGGGCGCAAGCCTGATCCAGCCATGCCGCGTGCAGGAAGAAGGCCTTCGGGTTGTAAACTGCTTTTGTACGGCACGAAACGGTCCGGGTTAATACCCTGGGCTAATGACGGTACCGTAAGAATAAGCACCGGCTAACTACGTGCCAGCAGCCGCGGTAATACGTAGGGTGCAAGCGTTAATCGGAATTACTGGGCGTAAAGCGTGCGCAGGCG
+
FF,FFFFFFFFFFFFFFFF:FFFFFFFFFFFFFFFFFFFFFFFFFFFFFFFFFFFFFF,FFFFFFFFFFFFFFFFFFFFFFFFFFFFFFFFFFFFFFFF,FFFFFFFFF,FFFFFFFF:FFFFFFFFFFFFFFFFFFFFFFFFFFFFFFFFFFFFFFFFFFFFFFFFFFFFFFFFFFFFFFF:FFFFFF:FF:F:F:FFF,F:FFF:FF:FFFFF,FFF:F,FFFFFFF,:FFF,FFFF:FFF,FFFFFF
@A00920:152:HGHKKDRXX:2:2103:13829:16454 1:N:0:CGCGTTCA+TGCTAAGT
ACTCCTACGGGAGGCAGCAGTGGGGAATTTTCCGCAATGGGCGAAAGCCTGACGGAGCAACGCCGCGTGAGGGAGGAAGGCCTGTGGGTTGTAAACCTCTTTTCTCAGGGAAGAAGATCTGACGGTACCTGAGGAATCAGCATCGGCTAACTCCGTGCCAGCAGCCGCGGTAAGACGGAGGATGCAAGCGTTATCCGGAATTATTGGGCGTAAAGGGCTCCTAGGTTGTTCAGTAAGTCGACTGTGAAAA
+
FFFFFFFFFFF:FFFFFFFF:FFFFFFFFFFFFFFFFFFFFFFFFFFFF:FFFFFFFF,FFFFFF:FFFFFFFFFFF,FFFFFFFFFF:FFFF::FFFF:FFFFFFFFFFFFFFFFFFFFFFFFFFFFFFFFFFFFFFFFFFFFFFFFFFFFFFFFFFF:FFFFFF:FFFFFFFFFFFFFFFFFFFFFFFFFFFFFFF:F:F:FFFFFFFFFF,FFFFFFFF::FFFFFFFFFF,FFFFFFFFFF:FFFF
@A00920:152:HGHKKDRXX:2:2103:4833:16783 1:N:0:CGCGTTCA+TGCTAAGT
ACTCCTACGGGAGGCAGCAGTGGGGAATTTTGCGCAATGGGCGAAAGCCTGACGCAGCAACGCCGCGTGGAGGATGAAGGTCTTCGGATTGTAAACTCCTGTTGCCCGGGACGAATGGCTCCGACCTAATACGTCGGAGTGTGACGGTACCGGGTGAGGAAGCCCCGGCTAACTCTGTGCCAGCAGCCGCGGTAATACAGAGGGTGCAAGCGTTAATCGGATTTACTGGGCGTAAAGCGCGCGTAGGCGG
+
FFFFFFFFFFFFFFFFFFFFFFFFFF:FFFFFFFFFFFFFFFFFFF:FFFFF:FFFFFFFFFFFFFFFFFFFFFFFFFF:FFFFFFFF:FFFFFFFFFFFFFFFF:FFFFFFFFF:FFFFFFFFFFFFFFFFFFFFFFF:FFFFFFFFFFFFF:FFFFFFF:FFFFFFF:FFFFFFFFFFFFFFFFFFFFFFFFFFFFFFFFFFFFFFF,FFFF:FFFFFFFFF,FFFFFF::FFFFFF:FFFFFFFFFF
@A00920:152:HGHKKDRXX:2:2103:31204:17331 1:N:0:CGCGTTCA+TGCTAAGT
ACACCTACGGGAGGCAGCAGTGGGGAATATTGGACAATGGGCGCAAGCCTGATCCAGCCATTCCGCGTGCAGGATGAAGGACCTCGGGTTGTAAACTGCTTTTGAACGGAACGAAAATGCGTCAACAAATACAGGAGGCTCATGAAAGTACCGTGAGAAAAACCCCCGTCTAACTCAGTGACCTCAGCCTCTCACAAACTGAGGGGTCTAGAGTTCTAGCGAAGTAATTGGCGAAAAGCGCGAGTATTCT
+
FF,FF,FFFFFFF:FF:FFF:FFFFF,:,FFF,FFFFFFFF,F,FF,FF:F,F,FFFFFF:FFFFFF::FFF:F,FFF:F:F,FFFF,FFFFFFFFF,FF,F,,,FFFF,FFFF,FF,F:,FF,,F,F:F,,FFFF,:F,F,FFF,F,,,F,F::F,:F,F:,FF,F,,:,FFF:F,FF:,,,,:,::,FF,,::F,FF,,,:FFF,,:F,:F,F,:F,,,,F,FF,F,F:F,,,F,,F,FF,F,:,,FF
@A00920:152:HGHKKDRXX:2:2103:30255:17409 1:N:0:CGCGTTCA+TGCTAAGT
ACTCCTACGGGAGGCAGCAACTGGGAATATTGCGCAATGGGCGAAAGCCTGACGCAGCGACGCCGCGTGGAGGAAGACGGCCTAAGGGTTGTAAACTCCTTTTGCCAAGCCGTTCACAGCTTGGAGAATAAGCCTCTACTAACTACGTGCCAGAAGTCTCGGTAATACGAAGGAGGCAAGCATTATCCGGATTTATTGGGCGTAAAGTGTGCGTAGGTGTTCTGTAAAGTCCTATCTTAAAGACAGAGGC
+
FFFFFFFFFFFFFFFFFFFFFFFFFFFFFFFF,:FFFFFFFFFFFFFFFFFF,:FFFFFFFFFFFFFFFF:FFFFFFFFFFF:FFFFFFFFFFFF::,FFFF:FFFFFFFFFFF,F,FFF:FF,FF,F:F:FFFFFFFFFFFFF:,:,F:FFF:,F:FFFFF,F,:F:,,F:F,FFFFFFFF,FFFFFFFFFF,,F:,FFFF:FF:FFFF,,F,FFF,FFFFFFFFF,FFFFFFF,F:F,:F,F,:FFF:
@A00920:152:HGHKKDRXX:2:2103:5882:18443 1:N:0:CGCGTTCA+TGCTAAGT
ACTCCTACGGGAGGCAGCAGTGGGGAATCTTAGACAATGGGGGAAACCCTGATCTAGCCATGCCGCGTGAGTGACGAAGGCCCTAGGGTCGTAAAGCTCTTTCAGCTGTGAAGATAATGACGGTAGCAGCAGAAGAAACCCCGGCTAACTCCGTGCCAGCAGCCGCGGTAATACGTAGGGTGCGAGCGTTAATCGGAATTACTGGGCGTAAAGTGTGCGCAGGCGGCGTCGCAAGTCGAGTGTGAAAGCC
+
FF:FFFFFFFFFFFFFFFFFFFFFFFFFFFFFF:FFFFFFFFFF,FFFFFFFFFF:FFFFFF:FFFFFF:F:FFFFFFFFFFF,FFFFFFF::FF,FFFFFFFFFFFFFFFF:FF::FFFFFFFFFFFFF,FFFFFFFFFFFFF:FFFFFFF::FF:FF::FFFF:FFFFFFFFF:FFF:FFFF,FFFFFFF:FFFFFFFFFF,FFFF:FFFFFFFFFFFFFFFFFFFFFFFF,FFFFFF:FFFF,F,F,
@A00920:152:HGHKKDRXX:2:2103:10592:18458 1:N:0:CGCGTTCA+TGCTAAGT
ACTCCTACGGGAGGCAGCAGTAGGGAATCTTGCGCAATGGGCGAAAGCCTGACGCAGCGACGCCGCGTGAGGGATGAATGCCTTCGGGTTGTAAACCTCTTTCAGCGGGGACGAAGCGAAAGTGACGGTACCCGCAGAAGAAGCCCCGGCTAACTACGTGCCAGCAGCCGCGGTAATACGTAGGGGGCAAGCGTTATCCGGATTTATTGGGCGTAAAGAGCTCGTAGGCGGCCGATCGCGTCGGATGTGA
+
FFFFFFFFFFFFFFFFFFFFFFFFFF,FFFF,FFFFFFFFFFFFFFFFFFFFFFFFFFFFFFFFFFFFFFFFFFFFFFFFFFFFFFFFF:FFFFFFFFFFFFF:FFFFFFFFFFFFF:FFF:FFFFFFFFFFFFFFFFFFF:FFFFFF,FF:FFFFFFFFFFFFFFFF::FFFFFFF:FF,FFF,FFFF::FFFFFFFFFFFF:F:::FFFFFF,FFFFFF,FFFFF,FF,FFFFFFFFFFFFF,FFFFF
@A00920:152:HGHKKDRXX:2:2103:15492:19398 1:N:0:CGCGTTCA+TGCTAAGT
ACTCCTACGGGAGGCAGCAGTGGGGAATTGTTCGCAATGGGCGCAAGCCTGACGACGCAACGCCGCGTGGAGGATGAAGGTCTTCGGATTGTAAACTCCTGTTGATCGGGAAGAATGGCCCCCGGGTTAATACGCCGGGGGAGTGACGGTACCGATTGAGGAAGCCACGGCTAACTCTGTGCCAGCAGCCGCGGTAATACGGGGGGGGTAAGCGTTGTTCGGAATTACTGGGCGTAAAGGGCTCGTAGGC
+
FFFF,FFF:FFFF::FF:FFFFFFFFFFFFFFFFFFFFFFFFFFFFFFFFFFFFFFFFFFFFFFFFFFFFFFFFFFFFFFFFFFFFFF:FFF:FFFFFFFFFF:FFF:FFF:F:FFFFFFFFFFFFFF,FFFFFFFFFFFFFFFFFFFFFFFFFFFFFFF:,:FFFFF,FFFFFFFFF:FFFFFFF:FFFFFFFFF,FFFFFFFFFFFFFF,FFFFFFFFFFFFFF:,FFFFFFFF:::FFFFFFFF:FF
@A00920:152:HGHKKDRXX:2:2103:16559:19554 1:N:0:CGCGTTCA+TGCTAAGT
ACTCCTACGGGAGGCAGCAGTGGGGAATATTGGACAATGGGGGAAACCCTGATCCAGCAATGCCGCGTGAGTGATGAAGGCCTTAGGGTTGTAAAGCTCTTTCGGTGGTGACGATGATGACGGTAACCACAGAAGAAGCCCCGGCTAACTCCGTGCCAGCAGCCGCGGTAAGACGGAGGGGGCTAGCGTTGTTCGGAATTACTGGGCGTAAAGCGCACGTAGGCGGCCCATCAAGTCAGATGTGAAAGCC
+
FFFFFFFFFFFFFFFFFFFFFFFFFFFFFFFFFFFFFFFFFFFFFFFFFFF:FFF:FFFFFFFFFFFFFFFFFFFFFFFFF:FFFFF:FFFFFFFFFFFFFFFFFFFFFFFFF,:FFFFFFFFFFFFFFFFFFFFFFFFFFFFFFFFFFFFFFFFFFFFFFFFFFFFFFFFFFFFFFFFFFFFF:FFFFFFFFFFFFFFFFFFFFFFFFF,F,::FFFFFFFF:FFFF:FFFFFFFFFFFFFFFFFFF:F
@A00920:152:HGHKKDRXX:2:2103:14154:19680 1:N:0:CGCGTTCA+TGCTAAGT
ACTCCTACGGGAGGCAGCAGTCGGGAATTTTGCGCAATGGACGAAAGTCTGACGCAGCAACGCCGCGTGAGGGATGACGGCCTTCGGGTTGTAAACCTCTTTTGTCAGGGACGATGATGACGGTACTTGACGAATAAGCCACGGCTAACTACGTGCCAGCAGCCGCGGTAATACGTAGGTGGCAAGCGTTGTCCGGATTTACTGGGCGTAAAGAGCGCGCAGGCGGTCGTTCAAGTCGCGTGTGAAAGCC
+
FFFFFFFFFFFFFFFFFFFFFFFFFFFFFFFFFFFFFFFFFFFFFFFFFFFFFFFFFFFFFFFFFFFFFFFFFFFFFFFFFFFFFFFFFFFF:FFFFFFFFFFFFFFFFF,FFFFFFFFFFFFFFFF:FFFFFFFFFFFFFF,FFFFFFFFFFFFFFFF:FFFFFFFFFF:FFFFFFFFFFFFFFFFFFFFFFFFFFFFFFFFFFFFF:FFF:FFFFFFFFF:FF:FFFFFFFFFFFFF:FFFF::FFF:
@A00920:152:HGHKKDRXX:2:2103:21052:19758 1:N:0:CGCGTTCA+TGCTAAGT
ACTCCTACGGGAGGCAGCAGTAGGGAATTGTTCGCAATGGGCGCAAGCCTGACGACGCAACGCCGCGTGGAGGATGAAGACCCTCGGGTCGTAAACTCCTTTCGACCGAGATGAACATCTCCGGGGCTAATATCTCCGGAGACTGACAGTATCGAGGGAAGAAGCCCCGGCTAACTCCGTGCCAGCAGCCGCGGTAATACGGGGGGGGCAAGCGTTGTTCGGAATTACTGGGCGTAAAGGGTTCGTAGGT
+
FFFFFFFFFFFFFFF:FFFF:FFFFFFFFFF:FFF,FFFFFFFFFFFFFFF:FF,FFFFFFFFFFFFFFF:F:FFFFFFFFFFFFFFFFFFFF:FF:FFFFFFFFFFFFFFFFF:FFFFFFFFFFFFFFFF:FF:FFFFFFFFFF:FFFFFFFFFFFFFFFFFF:FFFFFF:FFFFFFFFFFFFFFFFFFFFFFFF,FFFFFFFFFFFFFFFFFFFFFFF:FF:FF:FFFFFFFFFFFFFFFFFFFFFFF
@A00920:152:HGHKKDRXX:2:2103:27679:19899 1:N:0:CGCGTTCA+TGCTAAGT
ACTCCTACGGGAGGCAGCAGTGGGGAATATTGGACAATGGGGGAAACCCTGATCCAGCCATGCCGCGTGAGTGATGAAGGCCTTAGGGTTGTAAAGCTCTTTTGCCAGGGAAGATGATGACGGTACCTGGAGAATAAGCACCGGCTAACTTCGTGCCAGCAGCCGCGGTAATACGAAGGGTGCTAGCGTTGTTCGGAATTACTGGGCGTAAAGCGCGCGTAGGCGGCGATCCAAGTCAGGGGTGAAATCC
+
:FF:FFFFFFFFFFFFFFFFFFF:FFFFFFFFFFFFFFFFFFFFFFFFFFFFFFFFFFFFFFFFF,F:FFFFFFFFFFFFFFFFFFFFFFFFF,,FFFFFFFF:FFFFFFF:FFFFFFFFFFFFF:FFFFFFF:FFFFFFFFFFFFFFFFFFFF:FF,:F,FFFFFFFFF:FFFFFFFFFFFFFFFFFFFFFFF,FFFFFFFFF:FFFFFFFFFFFFFFF:FFFFFFFFFFFF:FFFFF:FF:FFFFFFF
@A00920:152:HGHKKDRXX:2:2103:15754:19914 1:N:0:CGCGTTCA+TGCTAAGT
ACTCATACGGGAGGCAGCAGTGGGGAATATTGGACAATGGGCGCTAGCCTGATCCAGCCATGCCGCGTGCGTGATGAAGGCCTTAGGGTTGTAAAGCTCTTTCACCGGAGAAGATAATGACGGTATCCGGAGAAGAAGCCCCGGCTAACTTCGTGCCAGCAGCCGCGGTAATACGAAGGGGGCTAGCGTTGTTCGGAATTACTGGGCGTAAAGCGCACGTAGGCGGGTTTGTTAGTATGGGGTGAAATCC
+
FFFF:F,,FF:,::FFFFFFFFFF:FF,FF::::,FFF,:FF,F,F,,FFFFFFFF,F,F:FFFFF,FF,FFFF,F,FF,FF::,FFFFFF:FFFF,FF:FFF:FFFFF,F:FFFFFF:FFF,FFFFFFFFF:F,,F,F,:FFFF:FFFFFF,::F:FFFFFF,FFFF::FF,FFFF,:FFFFFFF:::FFF:FFFF:FFFFFFFFF:,FF,F:FFF:FF:FFFF:F:F,FF,,:F:F,FF:F:FF:::,
@A00920:152:HGHKKDRXX:2:2103:28736:20134 1:N:0:CGCGTTCA+TGCTAAGT
ACTCCTACGGGAGGCAGCAGTGGGGAATATTGGACAATGGGCGAAAGCCTGATCCAGCAATGCCGCGTGAGTGATGAAGGCCTTAGGGTTGTAAAGCTCTTTTACCAGGGATGATAATGACAGTACCTGGAGAATAAGCTCCGGCTAACTCCGTGCCAGCAGCCGCGGTAATACGGAGGGAGCTAGCGTTGTTCGGAAATACTGGGCGTAAAGCGCACGTAGGCGGCGCAGCAAGTCAGGGGTGAAATCC
+
FFFFFFFFFFFFFFFFFFFFFFFFFFFFFFFFFFFFFFFFFFFFFFFFFFFFFFFFFFFFFFFFFFFFFFFFFF:FFFFFFFF:FFFFFFFFFFFFFFFFFFFFFFFFFFFFFFFFFFFFFFFFFFFFFFFFFFFFFF:FFFFFFFFFFFFFFFF:FFFF:FFFFFFFFFFFF:FF:FFFFFFFFF:FFFFFFF:FF:FF:FFFFFFF,FFFFFFFF:FFFF:FFFF:F:FF:FFFFFFFF:FF:,:FFF
@A00920:152:HGHKKDRXX:2:2103:16749:22326 1:N:0:CGCGTTCA+TGCTAAGT
ACTCCTACGGGAGGCAGCAGTAGGGAATATTAGAAATGGACGAAAGTCTGATCTAGCAACACCGCGTGTGCGAAGAAGGCCTTCGGGTCGTAAAGCACTTTTTGGAAGGAATAGGAAGGAATGTACTTCCAGAATAAGTCTCGGCTAACTACGTGCCAGCAGCCGCGGTAACACGTAGGAGGCAAACGTTATCCGGATTTACTGGGCGTAAAGCGCGTGTAGGTGGTTCTGTAAGTAGGGCGTGAAAGCT
+
FFFFFFFFFFF,FFFFFF:F:FFFFFFFFFFFFFFFFFFFFFFF:FFFFFFFF:FFFF,FFFFFFFFFFFFFF,FF:FFFFF:FFFFFFFFFFFFFFFF:FFFFFFFFFF,FFFFFFFFFFFFFFFFFFFFFFFFFFFFFFFFFFFFFF:FFFFFFF:FFFFFFFFFFFFFFFFFFFFFFFFF:F::FFF,FFFFFFFF:FFFFFFF:F,FFFFF:FFFFF:FFFFFFFF::FF:F,:FFFFFF,:FF:F
@A00920:152:HGHKKDRXX:2:2103:10375:22999 1:N:0:CGCGTTCA+TGCTAAGT
ACTCCTACGGGAGGCAGCAGTGGGGAATATTGGACAATGGGCGAAAGCCTGATCCAGCCATGCCGCGTGAGTGATGAAGGCCCTAGGGTTGTAAAGCTCTTTCAACGGTGAAGATAATGACGGTAACCGTAGAAGAAGCCCCGGCTAACTTCGTGCCAGCAGCCGCGGTAATACGAAGGGGGCTAGCGTTGTTCGGAATTACTGGGCGTAAAGCGCACGTAGGCGGATTGTTTAGTTAGGGGTGAAATCC
+
FFFFFFFFFFFFFFFFFFFFFFFFFFFFFFFFFFFFFFFFFFFFFFFFFFFFFFFFFFFFFFFFFFFFFFFFFFFFFFFFFFFFFFFFF:FFFFFFFFFFFFFFFFFFFFFFFFFFFFFFFFFFFFFFF:FFFFFFFFFFFFFFFFFFFFFFFFFFF:FFFFFFFFFFFF,FFFFFFFFFFFFFFFFFFFFFF::FF:FFFFFFFFFFFFFF:FFFFFFF:FFFFFF,FFFFFF::FFFFFFFF,:FFFF
@A00920:152:HGHKKDRXX:2:2103:15989:23015 1:N:0:CGCGTTCA+TGCTAAGT
ACTCTTACGGGAGGCAGCAGTGGGGAATATTGGACAATGGGCGAAAGCCTGATCCAGCCATGCCGCGTGAGTGATGAAGGCCCTAGGGTTGTAAACCTCTTTCAGTAGGGACGAAGCCTTACGGTGACGGTACCTACAGAAGAAGCCCCGGCCAACTACGTGCCAGCAGCCGCGGTAATACGTAGGGGGCAAGCGTTGTCCGGAGTTACTGGGCGGAAAGGGCGCGTAGGCGGCTTATCAAGTCACGTGT
+
F,,,FF:F,:FFFFFFFFFFF:FFFFFF:FFF,FFF,FFFFFF:FFFFFFF,FFFFFFFFFFFFFFFFF,FFF,FF,FFF:FFFFF:FFF:F,FF:FFFFFFFFFFFFFFFFFFFFFFFFF:F:FFFFFFFFFFFFFFFFFFFFFFFFFFF:FFFFFFFFFFFFFFFFFFFFFFFFFFFFFFF,FFFFFF:FFFFFFFFFFFFFFF:FFFFFFFF,:F:FFFFFFFFFFF:FFFFFF::FFFFFFFFF,:
@A00920:152:HGHKKDRXX:2:2103:8712:23124 1:N:0:CGCGTTCA+TGCTAAGT
ACTCCTACGGGAGGCAGCAGTGAGGAATATTGGACAATGGGCGATAGCCTGATCCAGCCATGCCGCGTGCAGGAAGAATGTCCTATGGACTGTAAACTGCTTTTGTACGGGAAGAACCGGGGGCACGAGTGCCCCCCTGACGGTACCGTAAGAATAAGGATCGGCTAACTCCGTGCCAGCAGCCGCGGTAATACGGAGGATCCGAGCGTTATCCGGAATCATTGGGTTTAAAGGGTCCGTAGGCGGGCCG
+
FFF,FF:F,FFFFFFFFFFFF,F::FFFFFFF,F:FFFFFF::FFFFFFFFFFFFF:,FFFFFFFFFFFFFF:F:FFFFFFF:FF:F,FFFFFFFFFFFFFFFFFFFF,F:FFFFFFFFFFFFF,FFFFFFFFFFFFFFFFFFFFF:FFFFFFFFFFFFF:FFFFFFFFFFFFFFF:FF:FFFFFFFFFFFFFFFFFFFFFFF,FFFFFFFFFF:FF:F:F,FFFFF:F:FF::FFFF::FF:FFFFF,F
@A00920:152:HGHKKDRXX:2:2103:3504:23249 1:N:0:CGCGTTCA+TGCTAAGT
ACTCCTACGGGAGGCAGCAGTGGGGAATATTGGACAATGGGGGCAACCCTGATCCAGCAATGCCGCGTGAGTGATGAAGGCCTTCGGGTTGTAAAGCTCATTTGCCAGGGACGATAATGACGGTACCTGGAGAATAAGCCCCGGCTAACTTCGAGCCAGCAGCCGCGGTAATACGAAGGGGGCTAGCGTTGTTCGGAATTACTGGGCGTAAAGGGCGCGTAGGCGGTCTGATAAGTTAGATGTGAAATTC
+
FFFFF::,FFFFF:FFFFFFFFFFFFFFFF,FFFF,FFFF:FFFFF,FFF:,FFFFF,FFFF:F:F::,FF,FF,:FF,FFFF:F:FFF:,,FFFF:FF,,FFFFF:::FFFF,FF:FF:FF,:FF,:F:FFF:FFFFFFFF,F:FFFFFF:F,FFF:,FFFFFFFF:F,FFFFFFFFF,:F::FFFF:::,F:FFFFFF:FF:FFFF,F,F,,,:FFFFF,F:,::FFF:F:,:FF:FFFF,:FFFF,F
@A00920:152:HGHKKDRXX:2:2103:27145:23453 1:N:0:CGCGTTCA+TGCTAAGT
ACTCCTACGGGAGGCAGCAGTGGGGAATTGTTCGCAATGGGCGCAAGCCTGACGACGCAACGCCGCGTGGAGGATGAAGGTCCTCGGATTGTAAACTCCTGTTGCCAGGGACGAATGGCTACGACCTAACACGTCGTGGTGTGACGGTACCTGGTGAGGAAGCCCCGGCTAACTCTGTGCCAGCAGCCGCGGTAATACAGAGGGGGCAAGCGTTGTTCGGAATTACTGGGCGTAAAGGGCTCCTAGGCGG
+
FFFFFFFFFFFFFFFFFFFFFFFFFFFFFFFFFFFFFFFFFFFFFFFFFFFFFFFFFFFFFFFFFFFFFFFFFF:FFFFFFFFFFFFFFFFFFFFFFFFFFFFFFFFFFFFFFFFFFFFFFFFFFFFFFFFFFFFFFFFFFFFFFFFFFFFFFFFFFFF:,FFFFFFFFFFFFFFFFFFFFF:FFFFFFFFFFFFFFFFFF:FFF:FF,F:FFFF:FFFF:FFFFFFFFF:FFFFFFFFFF:FFFFFFFF
@A00920:152:HGHKKDRXX:2:2103:23674:23797 1:N:0:CGCGTTCA+TGCTAAGT
ACTCCTACGGGAGGCAGCAGTGGGGAATATTGGACAATGGGCGAAAGCCTGATCCAGCAATGCCGCGTGTGTGATGAAGGCCCTAGGGTTGTAAAGCACTGTCGGGAGGGACGAAAATACCGGGGTAACGCCCGGGACTGACGGTACCTCCTAAGGAAGCACCGGCTAACTCTGTGCCAGCAGCCGCGGTAATACAGAGGGTGCAAGCGTTGTTCGGAATCACTGGGCGTAAAGCGCGTGTAGGCGGCGT
+
FFFFFF:FFFFFFFFFFFFFFFFFFFFFFFFFFFFFFFFFFFF:FFFFFFFFFFFFFFFFFFFFFFFFFFFFFFFFFFFFFFFFFFFFFFFFFFFFFFFFFFFFFFFFFFFFFF:FFFFFFFFFFFFFFFFFFFFFFFFFFFFFFFFFFFFFFFFFF:FFFFFFFFFFFFFFFFFFFFFFFFFFFFFFFFFFF,FFFFFFFFFFF:FFFFFFFFFFFFFFF:FFFFFFFFF:FFFFFFFFFFFFFFFFFF
@A00920:152:HGHKKDRXX:2:2103:11460:24064 1:N:0:CGCGTTCA+TGCTAAGT
ACTCCTACGGGAGGCAGCAGTGGGGAATATTGCACAATGGGCGAAAGCCTGATGCAGCAACGCCGCGTGCGGGAAGAAGGCCCTAGGGTTGTAAACCGCTTTCAGCAGGGAAGAAAATGACGGTACCTGCAGAAGAAGGTGCGGCCAACTACGTGCCAGCAGCCGCGGTGACACGTAGGCACCAAGCGTTGTCCGGATTTATTGGGCGTAAAGAGCTCTTAGTCGGTTCAGTAAGTCGGGTGTGAAAACT
+
FFFFFFFFFFFFFFFFFFFFFFFFFFFFFFFFFFF:FFFFFFFF,FFFFFF,FFFFFFFFFFFFFFFFFF:FFFFFFFFFFFFFF,FF,F:FFFF,FFFFFFFFFF:FFF,F::FF:FFFFFFFFFFF:F,FFF,,F:FF:FF,,FF:FFF:,F::,:F::FFF:,::F:FF:,FFF,FFFFFFFFFFFF:FFFF:FF,FFF,FFFFFFFF,:FFFFF,F,F,FF:FF,::FFFFFFFFFFFFFF:F:F:
@A00920:152:HGHKKDRXX:2:2103:10140:24627 1:N:0:CGCGTTCA+TGCTAAGT
ACTCCTACGGGAGGCAGCAGTAAGGAATATTGCACAATGGGCGCAAGCCTGATGCAGCAACGCCGCGTGCCCGAGGAAGGCCTTCGGGTTGTAAAGGGCTTTTCTGGCTGAAGAGACAGGACGGTAGGCCAGGAATAAGCGTCGGCTAACTACGTGCCAGCAGCCGCGGTAAAACGTAGGACGCGAGCGTTATCCGGATTTACTGGGCGTAAAGCGCGGGCAGGCGGCTGTTCAAGTCGGACGTGAAAGC
+
FFFFF,FFFFFFFFFFFFFFFF:FFFFFFFFFFFFFFFFFFFFFFFFFFFFFFFFFFFFFFFFFFFFFFFFFFFFFFF:FFFFFFFFF,FFFFF::FFFFFFFFFFFFFFFFFFFFFFFFFFFFFFFFFFFFFFFFF,F::FFFFFFFFFFFFFFF:FFFFFFFFFFFFFFFFFFFFFF:FFFFFFFFFFF:FFFFFFFFF:FFFFFFFFFFFF:FFFFFF:FFFFFFFFF::FFFF:FFFFF,F:FFFF
@A00920:152:HGHKKDRXX:2:2103:9923:24690 1:N:0:CGCGTTCA+TGCTAAGT
ACTCCTACGGGAGGCAGCAGTGGGGAATATTGCGCAATGGACGAAAGTCTGACGCAGCGACGCCGCGTGTGGGATGAAGCCTTTCGGGGTGTAAACCACTGTTGCCCGGGACGAAACTCCTTTTTCGAGAGGATTGACGGTACCGGGTGAGGAAGCACCGGCTAACTCTGTGCCAGCAGCCGCGGTAATACAGAGGGTGCGAGCGTTGTCCGGAATCACTGGGCGTAAAGGGCGCGTAGGTGGCTTGGTA
+
FFFFFFFFFFFFFFFFFFFFFFFFFFF,F:FFFFFFFFFFFFFFFFFFFFFFFFFFFFFFFFFFFFFFFFFF:FFFFFFFFFFFFFFFFFFFFFFFFFFFFFFFFFFFFFFFFFFFFFFFFFFFFFFFFFFF::FFFFFFFFFFFFFFFFFFF,FFFFFFFFFFFFFFFFFFFFFFFFFFFFFFF:FFF:FFFFFFFFFFFFFFFFFFFFFFFF:FFFFFFFFFFF:FF:FFFFFFFFFFFFFFFF:FF:
@A00920:152:HGHKKDRXX:2:2103:15619:24909 1:N:0:CGCGTTCA+TGCTAAGT
ACTCCTACGGGAGGCAGCAGTGGGGAATATTGCGCAATGGCCGAAAGGCTGACGCAGCGACGCCGCGTGGGGGATGAAGCATTTCGGTGTGTAAACCCCTGTTGCTCGGGACGAACAAGCGATTTCGATCGCTCTGACGGTACCGAGTGAGGAAGCACCGGCTAACTCCGTGCCAGCAGCCGCGGTAATACGTAGGGTGCAGGCGTTAATCGGAATTACTGGGCGTAAAGCGTGCGCAGGCGGTTTGCTA
+
FFFFFFFFFFFFFFFFFFFFFFFFFF,F:FFFFFFFFFFFFFFFF:FFFFFFFFFFFFFFFFFFFFFFFFFFFFFFFFFFFFFFFFFFFFFFFFFFFFFFFFFFFFFFFFFFFFFFFF,FF:FFFFFFFF:FFFFFFFFFFFFFFFFFFFFF::FFFFFFFFF::FFFFFFFFFFFFFFFFFFFFFFFFF:,FFF:F::FFFFFFFFF:FFF:FFF:FFFFFFFFFFFFFFFF,FFFFFFF::FFFFFFF
@A00920:152:HGHKKDRXX:2:2103:12545:25128 1:N:0:CGCGTTCA+TGCTAAGT
ACTCCTACGGGAGGCAGCAGCAAGGAATCTTCCGCAATGGGCGCAAGCCTGACGGAGCAACGCCGCGTGGGGGAGGACGCCCTTCGGGGTGTAAACCCCTTTTCCCGGGGACGAAGACCCTGACGGTACCCGGGGAATCAGGGCCGGCTAACTACGTGCCAGCAGCCGCGGTAATACGTGGGGCCCGAGCGTTGTCCGGAGTCACTGGGCGTAAAGCGCGCGCAGGCGGCGGCGTGGGTCCGGCGTGAAA
+
FFFFFFFFFFFFFFFFFFFFFFFFFFFFFFFFFFFFFFFFFFFFFFFFFFFFFFFFFFFFFFFFFFFFFFFFFFFFFFFFFFFFFFFFFFFFF:FFFFFFFFFFFFFFFFFFFFFF:FFFFFFF:FFFFFFF:FFF,FFFFFFFFFFFF:FFFFFFFFFFFFFFFFF:FFFFFFFFFFFFFFFFFFFFFFFFFF:FFFFFFFF:FFFFFFFFFFF:FF:F::::FFFFFFFFFFF:FFF::FFFFF:FFF
@A00920:152:HGHKKDRXX:2:2103:24768:25504 1:N:0:CGCGTTCA+TGCTAAGT
ACTCCTACGGGAGGCAGCAGTAGGGAATATTGGTCAATGGGTGAGAGCCTGAACCAGCCATGCCGCGTGCAGGAAGAAGGCCCTATGGGTTGTAAACTGCTTTTGCCAGGGGATAAAATTTCCTTGCGAGGAAAATTGAAGGTACCTGGTGAATAAGCCACGGCTAACTACGTGCCAGCAGCCGCGGTAATACGTAGGTGGAAAGCGTTGTCCGGATTTATTGGGTTTAAAGGGTGCGTCGGCGGTTGTA
+
FFF::FFFFFFFFFFFFFFFFFFFFFFFFFFFFFFF:FFFFFFFFFFFFFFF:FFFFFF:FFFFFFFFFFFFFFFFFFFFFFFFFFFFFFFFFFFFFFFFFFFFFFFFFF:FFFFFFF:F:F::FFFFFFFF,FFFFF:FFF:FFF:FFFFFF,FFFFFFFFF:FFFFFFFFFFFF,:F:FFFFFFF:FFFFFF:FFFFFF,F,FF,FFFFFFF,F:F,F,FFFFFF,FF:FFFF::FF,,:F:FFFFFF
@A00920:152:HGHKKDRXX:2:2103:30201:25582 1:N:0:CGCGTTCA+TGCTAAGT
ACTCCTACGGGAGGCAGCAGTCGAGAATTTTTCTCAATGGGCGAAACCCTGAACGAGCGACGCCGCGTGGGTGATGAAGGCCTTCGGCTCGTAAACCACTTTCATTAGCGAACAAAGCTAAACGGATAATATCAGAAGACTTGAAAGTACCTAAACTGGAAGGCACCGCTAACAAAGTGCCATCAGCCCCCGTAATACAGAGGTCCCAACCGTTGTACCGAAACAATGGGCGTAAAGTGTGAGTAGGTGG
+
FF,F:FFFFFFFFFFFFFFFFFF:FFFFFFF::FFFFFFFF,F,FF:FF:FFF,,FFF,F,FFFFFFFF,F,FFFFFFFF,FFFFFF:FFFFFFFFF,FF,FFF:F,FF,F,FFF,::F:,,,:,,,FF,F:,F::,:,,,:,F,,FFF,F,,,F,,,,:F,:,FF,FF,FF:,FF,F,:FF,F:,FF,,,F::,,F:,,F,FFF,FFF,:::F,:,F,F:,,FF:,,FFF:,FFF,,:F:,,FF,F,,F
@A00920:152:HGHKKDRXX:2:2103:21106:27586 1:N:0:CGCGTTCA+TGCTAAGT
ACTCCTACGGGAGGCAGCAGTGGGGAATATTGGACAATGGGCGAAAGCCTGATCCAGCCATGCCGCGTGAGTGAAGAAGGCCTTAGGGTTGTAAAGCTCTTTCACCAGGGAAGATAATGACGGTACCTGGAGAAGAAGCCCCGGCTAACTCCGTGCCAGCAGCCGCGGTAATACGGAGGGGGCTAGCGTTGTTCGGAATTACTGGGCGTAAAGCGCACGTAGGCGGACTGTTAAGTCAGAGGTGAAAGCC
+
FFFFFFFFFFFFFFFFFFFFFFFFFFFFFFFFFFF:FFFFFFFFFFFFFFFFFFFFFFFFFFFFFFFFFFFFFFFFFFFFFFFFFFFFFFFFFFFFFFFFFFFFFFFFFFFFFFFFFFFFFFFFFFFFFFFFFFFFFFFFFFFFFF,FFFFFFFFFFFFFFFFFFFFFFFFFFFFFFFFFFFFFFFFFFFFFFF:FFFFFFFFFFFFFFFFFF:FFFFF:FFFFFFFFFFF:FFF,FFFFFFFF::FFFF
@A00920:152:HGHKKDRXX:2:2103:6153:27743 1:N:0:CGCGTTCA+TGCTAAGT
ACTCCTACGGGAGGCAGCAGTGAGGAATATTGCACAATGGGCGCAATCCTGATGCAGCGACGCCGCGTGGGCGAAGAAGGTCTTCGGATCGTAAAGCCCTTTTCTGTGTGACGAGAGAGGACGGTAGCACAGGAATAAGCGTCGGCTCACTACGTGCCAGCAGCCGCGGTAAAACGTAGGACGCAAGCGTTATCCGGAATTACTGGGCGTCAAGGGCTAGCAGTCGGTTGGGTAAGTGAGGCGTGAAATC
+
F,,,,:FF::FF:,:FFFFFFFFF:FF:FFF:,F:FFFFF,,FFFF,:,FF,FFFFFFFF:FF::F:F:FFFFFFF,FF:FFFFFFF:,F,,F:FFFFFFF:,FFFFFF:FF,FFF,F:FFFFFFFF,FFFFF:FFFFFFFF:FFFF,FF:FFFF,:F:,FFF,FF,F:F:FFF,FFF,,:F,FF:,FFF:F:F,:FF:FFFFFF,FFFF,FF:FFF,FFFFF,FFFF:F:FF::FFF::FF:FFFFFFF
@A00920:152:HGHKKDRXX:2:2103:10854:27931 1:N:0:CGCGTTCA+TGCTAAGT
ACTCCTACGGGAGGCAGCAGTAGGGAATCTTCGGCAATGGGCGAAAGCCTGACCTAGCAACGCCGCGTGAGTGAAGAAGGTCTTCGGATCGTAAAACACTGTTGCAAAGGAAGAACGTCCGGGAGAGGAAATGCTCACGGGTTGACGGTCCTTGAGAAGAAAGCCCCGGCTAACTACGTGCCAGCAGCCGCGGTAATACGGAGGGGGCAAGCGTTGTACGGAATTACTGGGCGTAAAGCGAACGTAGGCG
+
FFFFFFF:FFFFFFFFFFFFFFFFFFFFF:F,,FFFFFFFFFFF:FFFFFFFFF,FFFFFFFFFFFFFF,FFFFFFFFFFFFFFFFFFFFFF:FFF,,FFFFFFF,FFFFFFFFFF:FFF,FFFFF:F,,:FF,FF,FF:F,,FFFFFF,,:FF,FFF:FFFFFFFFFF:FF::FFFFFFFFFFFFFFFFFF:FFFFF:,:FFF,FFF:,FFFF,,F:FFFF,F:F,FF:FF:FF:,F,::FFFFF::FF
@A00920:152:HGHKKDRXX:2:2103:30228:28291 1:N:0:CGCGTTCA+TGCTAAGT
ACTCCTACGGGAGGCAGCAGTCGAGAATCATTCACAATGGGGGAAACCCTGATGGTGCGACGCCGCGTGGGGGAATGAAGGTCTTCGGATTGTAAACCCCTGTCATGTGGGAGCAAATTAAAAAGATAGTACCACAAGAGGAAGAGACGGCTAACTCTGTGCCAGCAGCCGCGGTAATACAGAGGTCTCAAGCGTTGTTCGGAATCACTGGGCTTAAAGCGTGCGTAGGCTGTTTCGTAAGTCGTGTGTG
+
FFFFFFFFFFF:FFFFFFFFFFFFFFFF:FFFFFFFFFFFFFFFFFFFFFF:F:FFFFFFFFFFFFFFFFF:FFFFFFFFFFFFFFFF:FFFFFFFFFF:FFFFFFFFFFFFFF,FFF:FFFF,F,FFFFFFFFFF,:FFFFFFFFFF::FF:F:,F:FFFFFF,FFF:F:FF:FFFFFFFF:F,,FFF,FFFFF,,FFFF:FFFFFF,FFFF,,FFF,,FFF:F,FFFFFFFFFF:F:FFFFFFFFFFF
@A00920:152:HGHKKDRXX:2:2103:29396:29074 1:N:0:CGCGTTCA+TGCTAAGT
ACTCCTACGGGAGGCAGCAGTAGGGAATATTGCTCAATGGGCGAAAGCCTGAAGCAGCAACGCCGCGTGCGTGATGAAGGTCTTCGGATCGTAAAGCGCTTTTCTGGGAGATGAGAAAGGACAGTATCCCAGGAATAAGTCTCGGCTAACTCCGTGCCAGCAGCCGCGGTAAAACGTAGGAGGCAAGCGTTATCCGGATTCACTGGGCGTAAAGCGCGTGCAGGCGGTGCGGTAAGTTGGGTGTGAAATC
+
FFFFFFFFFFFFFFFFFFFFFFFFFFFFFFFFFFFFFFFFFFFFFFFFFFFFFFFFFFFFFFFFFFFFFFFFFFFFFFFFFFFFFFFFFF:FFF:FFFFFFFFFFFFFFFFFFFFFFFFFFFF:FFFFFFFFFFFFFFFFFFFFFFF,FFF,FFFFFFFFFFFFFFFFFF:F,FFFFFFFFFFFF:FFFFFFFFFFFF:FFFFFFFFFFF:F:FFFFFFFFFFFFFFFFFFFF,FFFFFFFFFFFFFFFF
@A00920:152:HGHKKDRXX:2:2103:27543:29684 1:N:0:CGCGTTCA+TGCTAAGT
ACTCCTACGGGAGGCAGCAGTGGGGAATTTTGGGCAATGGCCGCAAGGCTGAACCAGCGACGCCGCGTGCGGGAGGAAGCCTTTCGGGGTGTAAACCGCTTTCAGGGGGCACGAACCCTCCAAGGACGAAAAAGCCTGAGAGATGACGGTACCTCCAGATGAAGCGCCGGATAACACCGTGCCAGCAGCCGCGTTAAGACGGAGGTCGCGAGCGTTTTACGGAATCAATGGGCGTAAACCGCGCCCAGGC
+
FFFFFFFF::F:FFFFFFFFFFFFF:F:FF:F:,FF,FFF:FFF:FFFFFFF,FFFFF:F:,F::FFF:F,FFFFFFFFFF:::FFFFFFFF:FFF,FFF,F:,F,,FF:FFFFFFF,FF,,:,,,F,F,,,FF,:FF,,F,,F,::F,,:F,FF:F:F,,F:,::FF:,:,FF,:F::F,F:F,,,,FF:FF,:FF::F:,,FF,F,,,,,FFF::F,,:,:FF,:,:FFFFF,FF,,F,F:F,,,F,F
@A00920:152:HGHKKDRXX:2:2103:14841:30232 1:N:0:CGCGTTCA+TGCTAAGT
ACTCCTACGGGAGGCAGCAGTGGGGAATATTGGACAATGGGGGCAACCCTGATCCAGCAATGCCGCGTGTGTGAAGAAGGCCTGCGGGTTGTAAAGCACTTTCAGAGGGGAAGAAAAAATCGGAGCTAACACCTCCGGTCTTGACGTTACCCTTAGAAGAAGCACCGGCTAACTCCGTGCCAGCAGCCGCGGTAATACGGAGGGTGCAAGCGTTAATCGGAATTACTGGGCGTAAAGCGCACGCAGGTGG
+
FFFFFF:FFFFFFFFFFFFFFFFFFFFFFFFFFFFFFFFFFFFFFFFFFFF:FFFFFFFFFFFFFFFFF:FFFFFFFFFFFFFFFFFFFFFFFFFFFFFFFFFFF:FFFFFFFFFFFFFFFF:FFFFFFFFFFFFFFFFFFFFFFFFFFFFFFF,F:FF,FFFFFFFFFFFFFFFFFFFF:FFFFF:FFFFFFFFF:FFFFFFFFFF,,,FFFFF,FFFFF,FFFFFFFFFFFFFFFFFFFFFFFFFFFF
@A00920:152:HGHKKDRXX:2:2103:28818:30358 1:N:0:CGCGTTCA+TGCTAAGT
ACTCCTACGGGAGGCAGCAGTGGGGAATATTGGACAATGGGCGCAAGCCTGATCCAGCCATGCCGCGTGGGTGAAGAAGGCCTTCGGGTTGTAAAGCCCTTTTGTCCGGAAAGAAAAGTCTTCGGTTAATACCCGGGGATCCTGACGGTACCGGAAGAATAAGCACCGGCTAACTTCGTGCCAGCAGCCGCGGTAATACGTAGGTGGCAAGCGTTGTCCGGATTTACTGGGCGTAAAGAGCGCGCAGGCG
+
FFFFFFFFFFFFFFFFFFFFFFFFF:FFFFFFFFFFFFFFFFFFFFFFFFFFFFFFFFFFFFFFFFFFF:F:FFFFFFFFFFFFFFFFF:FFFFFFFFFFFFFFFFFF:FFFFF:FFFFFFFFFFFFFFFFFFFFFFFFFFFFFFFFFFF:FFFFFFFFFFFFFFFFFFFFFFFFFFFFFFFFFFFFFFFFFF,FFFFFFF:FFFFFFFFFFFF,FFFFFFFFFF:FFFF:FFFFFF:FFFFFF::FFFF
@A00920:152:HGHKKDRXX:2:2103:12427:30530 1:N:0:CGCGTTCA+TGCTAAGT
ACTCCTACGGGAGGCAGCAGTAGGGAATATTGGTCAATGGGTGCAAGCCTGAACCAGCCATGCCGCGTGCAGGAAGACGGCCTTCTGGGTTGTAAACTGCTTTTACCAGGGGATAAAAGGCCCATGCGTGGGACATTGAAGGTACCTGGTGAATAAGCCACGGCTAACTACGTGCCAGCAGCCGCGGTAATACGTAGGTGGAGAGCGTTGTCCTGATTTATTGGGTTTAAAGGGTGCGTAGGCGTCCTGA
+
FFFFF,FFFFFFFFFFFFFFFFFFFFFFFFFFFFFFFFFFF::FFFFFFFFFFFFFFFFFFFFFFFFFFFFFFFFFFFFFFFFFF,FFFFF:FF:FFF:FFFFFFF:FFFFFF:FFFF,:FFFFFF:FFFFF:FFFF,FF:,,FFF,F:FFFFFFF,:FFFF:F,FFFFFF:FF,F:,FFF::FF,,FFFFFF:FFF,F,F,FFFF,F,FFFF,FFF,FFFF,F:FF:FFFFFF,FF,FF:,F::F:,,F
@A00920:152:HGHKKDRXX:2:2103:31015:31062 1:N:0:CGCGTTCA+TGCTAAGT
ACTCCTACGGGAGGCAGCAGTGAGGAATATTGGTCAATGGAGGCAACTCTGAACCAGCCACGTCGCGTGAAGGAAGACGGCCCTACGGGTTGTAAACTTCTTTTGTAAGGGAATAAAGTGAGTCACGCGTGACTTTTTGCATGTACCTTACGAATAAGGATCGGCTAACTCCGTGCCAGCAGCCGCGGTAATACGTAGGTGGCAAGCGTTGTCCGGATTTATTGGGTTTAAAGGGTGCGTAGGCGGCCTA
+
:FFFFFFFFFFFFFFFFFFFFFFFFFFFFFFFFFFFFFFFF,FFFFFFFFFFFFF:FFFFFFFF:FFFFF:F:FFF,F:FFF:FF:FFFFFFFFFF:FFFFFFFFFFFFFFFFFFFFFFFF:FFF:FFFFFFFFFFFFFF:FFFFFFFFFFFFFFFFFFFFFFFF:FFFFFFFFFFFFFFFFFFFFF:FFFFFFF:F,FFFFFFFFFFFFFFFFFFFFFFF,FFFFFFFFF:FF:FFFFFF,,FFFFFFF
@A00920:152:HGHKKDRXX:2:2103:8793:31532 1:N:0:CGCGTTCA+TGCTAAGT
ACTCCTACGGGAGGCAGCAGTGGGGAATCTTGCACAATGGGGGAAACCCTGATGCAGCGACGCCGCGTGAGCGATGAAGCCCTTCGGGGTGTAAAGCTCTTTCGACGGGAACGATAATGACGGTACCCGGAGAAGAAGCTGCGGCTAACAACGTGCCAGCAGCCGCGGTAATACGAAGGCAGCAAGCGTTGTTCGGAATTACTGGGCGTAAAGAGTGTGTAGGCGGTGCTCTAAGTTCGGTGTGAAATCT
+
F::FFFFFFFFFFFFFFFFFFFFFFFF,:FFFFFFFF:FFFFFFFFFFFFFFFFFFFFFF,,FFFFFFFFFFFF:FF:FF:FF,FFFFFFF:FFFFFFF:FFFF,,FFFF,FFFF:FFFF::F:FFF:FFFF:FFFFFFFFFFF::F,,,FFFFF,FFFFFFFFFF,F:FFFFFF,,FFF:FF:FFF::F:FF::FF:FFFFFFF,F:,F:FFFFF,F,F:F:,,F,FFF:FFF,FFFFFFFFFF,FFFF
@A00920:152:HGHKKDRXX:2:2103:6262:31688 1:N:0:CGCGTTCA+TGCTAAGT
ACTCCTACGAGAGGCAGCAGTGGGGAATTTTGCGCAATGGGCGAGAGCCTGACGCAGCAACGCCGCGTGGAGGATGAAGGTCCTTGGATTGTAAACTCCTGTCAGCAGGGAAAAAGGGATAGGCGTTAATACCGCTTAAACTTGATTGTACCTGCAGAGGAAGCCCCGGCTAACTCTGTGCCAGCAGCCGCGGTAATACAGAGGGGGCGAGCGTTATTCGGAATTATTGGGTGTAAAGGGTGTGCAGGCG
+
FFFFFF,FFFFFFFFFFFFFFFFFF,:FFFFFFFF:FFFFFFFFFFFFFFFFFFFFFFFFFFFFFFFFFFFFFFFFFFFFFFFFFFFFFFFFFFFFFFFFFFFFFFFFFFFFFF:FFFF,FFFFFF:FF:FFFFFFFFFFFFF::FFFFFFFFFFFF:FFFFFFFFFFFFFFFFFFFFF,FFFFFF:FFFFFFFFFFFFFFFFFFFFFFFFFF:FFFFFF:FFFFFFFFF:FF:FFFFF:FFFFF,FFFF
@A00920:152:HGHKKDRXX:2:2103:12400:32706 1:N:0:CGCGTTCA+TGCTAAGT
ACTCCTACGGGAGGCAGCAGTGGGGAATGGTTCACAATGGGGGCAACCCTGAACACGCAACGCCGCGTGGGGGATGAAGGACTTCGGATCGTAAACCCCTGTAGAATGGGACGAAAGACTAGGGATTAAATAGGACGCGTGAGTTCGGTAACAGATAAATGAACCCACGGAAAAATCTGTCCAAGAACCCGCGTAAAACCATAGGTGCCAATCGTTTTACGAAAATAAAGGGCTAAAAGGGAGCGAAGCC
+
FFFFFFFFFFFFFFFFFFFFFFFFF::F,,:F,,FFFFFFF,F,FF,FFFFF,,,FFF:FFFFFFFFFF,FFFFFF:FFF,FFFFFF::,FFFFFFF,FFFF,::,FFFFFFFFF:,,FF:,,F:,,,:,,:,,,,FFF,:F,F,F,FF:,F,:,F:FFF,F,,FF,:F,,:FF,,FF,F:F,F,:FFF,,:F,FF,,F::,,:FFF:F:,,:,F,,FFFF:FF,,,,,,F:F,FFFFF,,,F,,,:,,F
@A00920:152:HGHKKDRXX:2:2103:25681:32722 1:N:0:CGCGTTCA+TGCTAAGT
ACTCCTACGGGAGGCAGCAGTGGGGAATCTTGCGCAATGGCCGAGAGGCTGACGCAGCGACGCCGCGTGGAGGATGACGCCCCTCGGGGTGTAAACTCCTGTTGCCCGGGACGAACACGTGGTTTCGACCACGCTGACGGTACCGGGTGAGGAAGCACCGGCTAACTACGTGCCAGCAGCCGCGGTAATACGTAGGTGGCAAGCGTTGTCCGGATTTACTGGGCGTAAAGAGCGCGCAGGCGGTTATTCA
+
,::FF:FFFF,F,:FFFF:F:F,FFF,FF,F,FFFF:FFF:FFFFFFFFF,FFFFFFFFFFFFFFF,F:FFFFF:FFFFFFFFFFF:FFFF::FF:FFF,FFFFFFF:F:FFFFFFFFFFFFFFFF:FFFFFFFFFFFFF:FFFFFFFFFFFF,F:FFFFFFFFFFFFFF:F:FFF:F::FFFF,F:FFF:FFF:FF:F:FFFFFFFFFFFFF:F::::F:FFFFFF,FFFF:::F:FFFFF,F,F:FFF
@A00920:152:HGHKKDRXX:2:2103:6840:32784 1:N:0:CGCGTTCA+TGCTAAGT
ACTCCTACGGGAGGCAGCAGTGAGGAATATTGCACAATGGGGGCAACCCTGATGCAGCGACGCCGCGTGAGCGATGAAGGCCTTCGGGTCGTAAAGCTCTTTTCTAGGTGACGAGCAAGGACGGTAGCCTAGGAATAAGTCTCGGCTAACTACGTGCCAGCAGCCGCGGTAAAACGTAGGACGCAAGCGTTATCCGGAGTTACTGGGCGTAAAGAGCGTGTAGGCGGTGACGTAAGTTACCTATGAAAGC
+
F:FF:FFF:FFF:FFFFFFFFFFFF:FF,FF:FFFFFFFFFFFFF:FFFFF:FFFFFFFFFFFFFFFFFF:FFFFFFFFFFF:FFFFFFFFFFFFFFFFFFFFFFF:FFFFFFFFFFFFF:FFFFF:FFFFFFFFFF::FFFFFFFFFFFFFFFFFFFF,FFFFFFFFFFFFFFFFFFFFFFFFF:FFFFFF,FFFFFFFF,F:::FFFFFFFFFFFFFFF,FFF,FFFFF,:FFFFFFFFF:F:::,FF
@A00920:152:HGHKKDRXX:2:2103:29505:32894 1:N:0:CGCGTTCA+TGCTAAGT
ACTCCTACGGGAGGCAGCAGTGGGGAATATTGCGCAATGGAGGAAACTCTGACGCAGCAACGCCGCGTGAAGGATGAAGGTTTTCGGATCGTAAACTTCTTTGATTGGGGACGAATAATGACGGTACCCAAAAAACAAGCCACGGCTAACTACGTGCCAGCAGCCGCGGTAATACGTAGGTGGCGAGCGTTGTCCGGATTTACTGGGTGTAAAGGGCGTGTAGGCGGGATTGTAAGTCAGATGTGAAATT
+
FFFFFFFFFFFFF:FFFF:FFFFFF:FF,FFFFFFFFFFFFFFF:FFFFFFFFFFFFFFFFFFFFFFFFFFFFFFFFFFFFFFFFFFFFFFFFFFFFFFFFFFFFFFFFFFFFFFFFFFFFFFFFFFFFFFFFFFF:FFFFFFFFFF:FFFFFFFFFFFFFFFFFF:FFFFFFFFFFFFFFFFFFFFFFFFFFFFFFFFFFFFFFFFFFFFFFFFFFFFFFFFFFF:FFFFFF:FF::F:FF,FFFFF:F
@A00920:152:HGHKKDRXX:2:2103:29451:33144 1:N:0:CGCGTTCA+TGCTAAGT
ACTCCTACGGGAGGCAGCAGTGAGGAATATTGCGCAATGGACGAAAGTCTGACGCAGCAACGCCGCGTGCAGGATGACGGCCCTCTGGGTTGTAAACTGCTGTAGCAGGGGAATAACACCCGCCTTAGGCGGATTGAAGGTACCCTGAAAGTAAGCTCCGGCTAACTACGTGCCAGCAGCCGCGGTAATACGGAGGGAGCTAGCGTTGTTCGGAAATACTGGGCGTAAAGCGCGCGTAGGCGGGCTGGCC
+
:FFFFFFFFFFFFFFFFF:FFFFFFFFF:FFFFFFFFFFFFFFFFFFFFFFFFFFFFFFFFFFFFFFFFFFFFFFFF:FFFFFFFFFFFFFFFFFFFFFFFFFFFFFFFFFF,FF:FFFF:FFFFFFFFFFFFFFF:FFFFFFFFFFF,:F:F:FFFFFFF:FFFFFFFFFF:FFFFFF:FFFFFF,FFFF:FFFFFFFFFFFFFFFFFFFFFFF:FFFFFFF:FFF:FF:F:F:FFFF:FFFF:FFFFF
@A00920:152:HGHKKDRXX:2:2103:15203:33865 1:N:0:CGCGTTCA+TGCTAAGT
ACTCCTACGGGAGGCAGCAGTGGGGAATATTGGACAATGGGCGCAAGACTGATCCAGCAACGCCGCGTGGAGGACGAAGGTCTTCGGATCTTAAAATCCTGTCAGGCGGGGCGAAGGTTTCCGGGCAAATAGTCCGGAAGCTTTACGGTACTGCCATAGGAAGCCCAGGCTAACTCCGTGCCAGCAGCCGCGGTAATACGGAGGGGGCGAGCGTTATTCGGAATTATTGGGCGTAAAGGGCGCGTCGGCG
+
FFFFFFFFFFFFFFFFFFFFFF:FFFFFFFFFFFFFF,FF,FFF,FF,FFFF:FFFFFFFFF,FFFFFF:FFFFFFFFFFFF,FF:FF,,:F,FF,F,:,FF,,,,:FFF,,,:FF,FFF,FF:FFFF:F,FFF,FF:FFFF:,:FF:FF,FFFFF,FF,FFF:FF,,::F:FFFFF:FFFFFFF,FFFF,F,,,FFFFF,,FFFFFFFFFF:,:F,F:,,FFFFFFF,F,FF,,,FF,F,FFFF,FFFF
@A00920:152:HGHKKDRXX:2:2103:8296:33896 1:N:0:CGCGTTCA+TGCTAAGT
ACTCCTACGGGAGGCAGCAGTGGGGAATTGTTCGCAATGGGCGCAAGCCTGACGACGCAACGCCGCGTGGAGGATGAAGGTCTTCGGATTGTAAACTCCTGTTGATCGGGAAGAATGGCCCCCGGGTTAATACGCCGGGGGAGTGACGGTACCGATTGAGGAAGCCACGGCTAACTCTGTGCCAGCAGCCGCGGTAATACAGAGGTGGCAAGCGTTGTTCGGAATTACTGGGCGTAAAGGGCGCGTAGGC
+
FFFFFFFFFFF:FFFFFFFFFFFFFFFFFFFFFFFFFFFFF:FFFFFFFFFFFFFFFFF,FFFFFFFFFFFFFFFFFFFFFFFFFFFF,FFFF,FFFFFFFFFFFFFFFFFFFF:FFFFF,FFFFFF:FFFFF:FF:FFFFF:FFFFFFFFFFFFFFF:F:FFFFFFFFFFFFFFFFFFFFFFFFFFFFFFFFFFFFFFFFFFFFFFFFF,FFFF:FFF:FFF:FFFFFFFF:F:FFFFFFF::::FF::
@A00920:152:HGHKKDRXX:2:2103:6144:34147 1:N:0:CGCGTTCA+TGCTAAGT
ACTCCTACGGGAGGCAGCAGTGGGGAATCTTGGACAATGGGCGCAAGCCTGATCCAGCCATGCCGCGTGAGTGAAGAAGGCCTTAGGGTTGTAAAGCTCTTTCAGTGGGGAAGATAATGACGGTACCCACAGAAGAAGCCCCGGCTAACTTCGTGCCAGCAGCCGCGGTAATACGAAGGGGGCTAGCGTTGCTCGGAATCACTGGGCGTAAAGCGCACGTAGGCGGCTTTTTAAGTCAGGGGTGAAATCC
+
FFFFFFFFFFFFFFFFFFFFFFFFFFFFFFFFFFFFFFFFFFFFFFFFFFFFFFFFFFFFFFFFFFFFFFFFFFFFFFFFF:FFFFFFFFF:FFFFFFFFFFFFFFFFFFFFFFFFFFFFFFF:FFFFFFFFFFFF,FFFFFFFFFFFFFFFF:FFFFFFFFFFFF::FFFFFFFFFFFFF:FFFFFFFFFF:FFFFFFFFFF::FFFFF:FFFFFFFFFFFFFFFFFF:FF::FFFFFF:FFFFFFFFF
@A00920:152:HGHKKDRXX:2:2103:7545:35571 1:N:0:CGCGTTCA+TGCTAAGT
ACTCCTACGGGAGGCAGCAGTGGGGAATATTGCGCAATGGGGGAAACCCTGACGCAGCAACGCCGCGTGTGTGAAGAAGGCCTTCGGGTCGTAAAGCACTGTCAAGGGGAAAGAGCCGGCGGGGGTTAATACCCCCCGTCCCGACGGTACCCCGTGAGGAAGCACCGGCTAACTCCGTGCCAGCAGCCGCGGTAATACGGAGGGTGCAAGCGTTGTTCGGAATTATTGGGCGTACAGCGCGCGCAGGCGG
+
FFF:FFFFFFFFFFFFFFFFFF,FFF:FF:FFFFFFFFFFFF:F,FFF::FFFFFFFFF:F:FFFFFFFFFFFF,F:FF:FF:FFFFFFFFFF,FFFFFFFFFFFFFFFFFFFFFFFFFFFFFFFFFFFFFFFFFFFF,FFFFFFFFFFFFFF,FFF:FFFFF:FFFFF:FFFFFFFFFFFFFFFFFFFFF,FFFFFF,FFFFFFFFFFFFFFFFFFFFF,F:F:FF::FFF::FFFFFFFFF:FFFFFF
@A00920:152:HGHKKDRXX:2:2103:3531:35853 1:N:0:CGCGTTCA+TGCTAAGT
ACTCCTACGGGAGGCAGCAGTGGGGAATTTTCCGCAATGGGCGAAAGCCTGACGGAGCAATGCCGCGTGGAGGTAGAAGGCCCACGGGTCGTGAACTTCTTTTCCCGGAGAAGAAGCAATGACGGTATCCGGGGAATAAGCATCGGCTAACTCTGTGCCAGCAGCCGCGGTAAGACAGAGGATGCAAGCGTTATCCGGAATGATTGGGCGTAAAGCGTCTGTAGGTGGCTTTTTAAGTCCGCCGTCAAAT
+
FFF:FFFFFFFFFFFFFFFFFFFFFFFFFFFFFFFFFFFFFFFFFFFFF:FFFFF:FFFFFFFFFFFFFFFFFFFFFFFFFFFFFFFFFFFFFF,FFFFFFFFFFFFFFFFFFFFFFFFFFFFFFF:FFFFFFFF:FFFFFFFFFFFFFFFFFFFFFFFFFF:FFFFFFFFF:FFFFFFFFFFF:F:FFFFF,FFFFFF:FFF:FFFFFFFFFFFFFFFF:FFFFFF:F::F,FFFFF:FFFFFF:FFFF
@A00920:152:HGHKKDRXX:2:2103:28601:35963 1:N:0:CGCGTTCA+TGCTAAGT
ACTCCTACGGGAGGCAGCAGTGGGGAATATTGGACAATGGGCGAAAGCCTGATCCAGCCACGCCGCGTGAGTGATGAAGGCCTTCGGGTTGTAAAGCTCTGTGGGAAGGGACGAAAAAGGCGGTCAAGAAACGGGCCGCCCTTGACGGTACCTTCTTAGCAAGCACCGGCTAACTCTGTGCCAGCAGCCGCGGTAAGACAGAGGGTGCGAACGTTGCTCGGAATCACTGGGCGTAAAGCGCGTGTAGGCG
+
FFFFFFFFFFFFFFFFFFFF,FFFFFFFFFFFFFFFFFFFFFFFFFFFFFFFFFFFFFFFFFFFFFF:FFFFFFFFFFFFFF:FFFFFF,F:FFFFFFFFF,FFFFFFFFFFFFFFFFFFFFFFFFFFFFFFFFFFFFFFFFFFFFFFFFFFFFFFFFFFFFFFFFFFFFFFFFFFFFFFFF:FFFFFFFFFFF,FFFFFFFFFF:FFFFFFFFFFFFFFFFFF:FFF:FFFFF:FFFFFFFFFFFFF:F
@A00920:152:HGHKKDRXX:2:2103:10710:36166 1:N:0:CGCGTTCA+TGCTAAGT
ACTCCTACGGGAGGCAGCAGTAGGGAATATTGGTCAATGGATGCAAGTCTGAACCAGCCATGCCGCGTGCAGGAAGACGCACCTATGGGTTGTAAAAAGCTTTTGCAAGGGGATAAAACAGATCTGCGGAGCAAATTGAATGTACATGGTGAATAAGCCACGGCTAACTACTTGCCAGCAGCCGCGCTAATACGTAGGTGGCAAGCGTTGTACGGATTTATTGGGTTTAAAGGGTGCGTAGGAGGCCTTA
+
FFFFFFFFFFFFFFFFFFFFFF:FFFFF:FF,,:FFFFFFFFFFF:,FFFFFFF,FFFFFFFFFFFFFF:F,FFFFF:F,,:,FFFF:FFFF:FFF,,FFFFF,,F,F,F,:F::FFFFF:,F:,FF,F,F,F::F:F:F,,FFF,,:,FFFFF:FF:FF:F,FFF:F:F:,,:FFFFFFFFF,:F,FFFFFF,F:,FF,,FFFFF,FF:,,F,F:FFF:,,:,FFF,F:F:,,F,F,FF:F,F,:FF,F
@A00920:152:HGHKKDRXX:2:2103:29188:36417 1:N:0:CGCGTTCA+TGCTAAGT
ACTCCTACGGGAGGCAGCAGTGGGGAATATTGCACAATGGGCGAAAGCCTGATGCAGCAACGCCGCGTGCGGGAAGAAGGCCCTAGGGTTGTAAACCGCTTTCAGCAGGGAAGAAAATGACGGTACCTGCAGAAGAAGGTGCGGCCAACTACGTGCCAGCAGCCGCGGTGACACGTAGGCACCAAGCGTTGTCCGGATTTATTGGGCGTAAAGAGCTCGTAGGTGGCTCAGTAAGTCGGGTGTGAAACCT
+
FFFFFFFFFFFFFFFFFFFFFFFFFFFFFFFFFFFFFFFFFFFFFFFFFFFFFFFFFFF:FFFFFFFFFFFFFFFFFFFFFFFFFFFFFFFFFFFFFFFFFFFFFFFFFFFFFF:FFFFFFFFFFFFFFFFFFFFFFFFFFFFFFFFFFFFFFFFFFFFFFFFFFFFFFFFFFFFFFFFFFFFFFFFFFFFFFFFFFFFFFFFFFFFFF:FFFFFFFFFFFFFFFFFFFFFFFFFFFFFFFFFFFFFFF:
@A00920:152:HGHKKDRXX:2:2103:31150:36526 1:N:0:CGCGTTCA+TGCTAAGT
ACTCCTACGGGAGGCAGCAGTGGGGAATATTGCACAATGGGCGCAAGCCTGATGCAGCAACGCCGCGTGAGGGATGACGGCCTTCGGGTTGTAAACCTCTTTTAGTAAGGAAGAAGGGAAGCTTGCTTCTTGACGGTACTTGCAGAAAAAGGACCGGCTAACTACGTGCCAGCAGCCGCGGTAATACGTAGGGTCCGAGCGTTGTCCGGAAGTATTGGGCGTAAAGAGCTCGTAGGCGGTTTGTCGCGTC
+
F:,,,,FF,FFFFFFFFFFFFF:FFFFFFFFFFFFFF:FFFFFFF,FF::FFFFFFFFFF::F:FFF:FFFFFFF:FFFFFFFFFF:FFFFFFFFFFFFFFFFFFFFFFFFFFFFFFFF:FFF:FFFFFFFFFFFFFFFFFFFFFF:FFFFF:FFFFFFFFFF::FF,FFFFFFFFFFF:FFF,F:F:FFFF,FFFF:FFFFFFFFFFF,F,FFFFFFFFFFFFFF::FFFFFFFF:F,:FFFFFFFFFF
@A00920:152:HGHKKDRXX:2:2103:27245:36746 1:N:0:CGCGTTCA+TGCTAAGT
ACTCCTACGGGAGGCAGCAGTAAGGAATATTGGACAATGGGCGCAAGCCTGATCCAGCCATCCCGCGTGCAGGATGACTGCCCTATGGGTTGTAAACTGCTTTTATTAGGGAAGAAACCCCTGGATTTATCCGGGGCTGCCGGTACCTAATGAATAAGCACCGGCTAACTCCGTGCCAGCAGCCGCGGTAATACGGAGGGTGCAAGCGTTATCCGGAATCACTGGGTTTAAAGGGTGCGTAGGCGGCGTC
+
FFFFFFFFFFFFFFFFFFFFFFFFF,FFFFFFFFFFFFFFFFFFFFFFFFFFFFFFFFFFFFFFFFFFFFFFFFFFFFFFFFFFFFFFFFFFFFFFFFFF:F,F:FFFFFFFFFFFFFFFFFFFFFFFF:FF:FFFFFFFFFFFFFFFFFFFF:FFFFFFFFFFF:FFFFFFFF::FF:F::FFFFFFF:F,FFFFF:FFFF:FFFFF,F,FFFF:F,FFF,,F,::FFFFFFFFFFFFFF::F:FFFFF
@A00920:152:HGHKKDRXX:2:2104:25111:1329 1:N:0:CGCGTTCA+TGCTAAGT
ACTCCTACGGGAGGCAGCAGTAAGGAATATTGCTCAATGGCCGAAAGGCTGAAGCAGCAACGCCGCGTGGAGGATGAAGGCATATTTGTTGTAAACTCCTGTACGTGGGGAAAAATTGGTCTGTTTACAGACTTTGATTGTACCCACAGAGTAAGCCCCGGCTAACTACGTGCCAGCAGCCGCGGTAATACGTAGGGGGCAAGCGTTGTCCGGATTTACTGGGTGTAAAGGGTGCTCAGGTGGGTTTTTA
+
,:,F:FF::FF,F::FFFFFFF:F:FFFFFFFFFFFFFF,FFFF:FFFFFFFF:,:F:FFF::F:F,:FFF:FFFFF:FFFFF:FF::FF,,FF:,FFFF::F,FFFF,FFFF:,FFF,FFF:FFFFFFFFFFFFF,FFFFFFF,FFFF:FFFFF,,FFFFFFFFFFFFFFFFFFFFF:F:FFFFF,FFF:FFFFFFFF:F:FFFFFFFFFFFFFF:F,FF:FFFFF:F:F,FFFFFFFFF:FFFFFFFF
@A00920:152:HGHKKDRXX:2:2104:29713:1532 1:N:0:CGCGTTCA+TGCTAAGT
ACTCCTACGGGAGGCAGCAGTGGGGAATTTTGGACAATGGGGGCAACCCTGATCCAGCCATGCCGCGTGTGTGAAGAAGGCCTTCGGGTTGTAAAGCACTTTCGGCCGGAACGAAATCGCGTGGGCTAACACCCCGCGTGGATGACGGTACCGGAAGAATAAGCACCGGCTAACTTCGTGCCAGCAGCCGCGGTAATACGAAGGGTGCAAGCGTTACTCGGAATTACTGGGCGTAAAGCGTGCGTAGTTG
+
F:FFFFFFFFFFFFFFFFFFFFFFFFFFFFFFFFFFFFFFFFFFFFFFFFFFFFFFFFFFFFFFFFFFFFFFFFFFFFFFFFFFFFFFFFFFFFFFFFFFFFFFFFFFFFFFFFFFFFFFFFFFFF,FFFFFFFFFFFF,FFFFFFFFFFFFFFFFFFFFF:FFFFFFFFFFFFFFFFFFFF:FFFFFFFFF:F,F,FFFF,FFFF:FFFFFF:FFFFFFFFFF:FFFFFFFF,FFF:F:FFFF,FF,FF
@A00920:152:HGHKKDRXX:2:2104:29423:2347 1:N:0:CGCGTTCA+TGCTAAGT
ACTCCTACGGGAGGCAGCAGTGGGGAATATTGCGCAATGGGCGGAAGCCTGACGCAGCGACGCCGCGTGGGGGATGACGGCCTTCGAGTTGTAAACCTCTTTCGCTATCGACGAAGCTTTTCGGAGTGACGGTAGGTAGAGAAGAAGCACCGGCCAACTACGTGCCAGCAGCCGCGGTAACACGTAGGGTGCGAGCGTTGTCCGGAATTATTGGGCGTAAAGAGCTCGTAGGCGGTGTGTCGCGTCGGCC
+
FFFF:FFFFFFFFFFFFF:FFFFFFFFFFFFFFFFFFFFFFFFFFFFFFFFFFFFFFFFFFFFFFFFFF:FFFFFFFFFF:FFFFFFF:FFFFFFFFFFF::FFF:FFFFFFFFFFF:FFFFFFFFFFFFFFFFFFF::F:FFF:FFFF:FFFFFFFF:F:FFFFFFF:FFF:FFFF::FFFFF:FF:FFFFFFFFF:::FFFFFF,FFFFFF::FFFFFFF:FFFFF::FF:FFFFFFFFFF:FFFFFF
@A00920:152:HGHKKDRXX:2:2104:14959:2472 1:N:0:CGCGTTCA+TGCTAAGT
ACTCCTACGGGAGGCAGCAGTGGGGAATCTTGCGCAATGGGCGAAAGTCTGACGCAGCGACGCCGCGTGTGGGAGGAAGCCTTTCGGGGTGTAAACCACTGTCAGAGGGGAAGAACGCCGGTTGGTCGAACAGGCCAGTCGGGTGACGGTACCCTCAAAGGAAGCGCCGGCTAACTCCGTGCCAGCAGCCGCGGTAAGACGGAGGGCGCAAGCGTTGTTCGGAATTACTGGGCGTAAAGCGCGGGCAGGC
+
FF:F:FFFFFFFFFFFF:FF,FFFFFFFFFFFF,:FFFFFFFFFF,FFFFFFFFFFFFFFFFFFFFFF:FFFFFF:FFF:FFFFFFFFF::F,:FFFFF,:FFFFFFFF:FFFFFFFFFF:FFFFFFFFFFFFFFF,FFF:FFFFFFFFF:FFFFFFFFFFFFFFFFFFFFFFFFFFFFFF,FFFFFFFFFF:F,F,:FFFFFFFFFFFF:FF:FFFFF:F:F,FFFFFFFFFF::,F:FFFFFFF,FFF
@A00920:152:HGHKKDRXX:2:2104:32072:2895 1:N:0:CGCGTTCA+TGCTAAGT
ACTCCTACGGGAGGCAGCAGTAGGGAATATTGGTCAATGGATGCAAGTCTGAACCAGCCATGCCGCGTGCAGGAAGAAGGCCTTCTGGGTTGTAAACTGCTTTTGCCGGGGGATAAAATTCCCATGCGTGGGACATTGAAGGTACCCGGTGAATAAGCCACGGCTAACTACGTGCCAGCAGCCGCGGTAATACGTAGGTGGCAAGCGTTGTCCGGATTTATTGGGTTTAAAGGGTGCGTAGGCGGCCTAT
+
F:FFFFFF:FFFFFFFFFFFFFFFFFFFFFFFFFFFFFFF:FFFFFFFFFFFFFFFFFFFFFFFFF:FFFFFFFFF:FF:FFFFFFFFFFFFFFFFFFFFFFFFFFFFFFFFFFF:FFFFF:FFFFFFFFF:FFFFF:FFFF:FFFFFFFF:FFFFFFFFFFFFFFFFFFFFFFFFF,FFFFFFFFFFFFFFF::FFFFFFFFFFFFFF:FFF:FFFFFFFFFFFFFFF,FFFFFFF:FFF:F:FFFFFF
@A00920:152:HGHKKDRXX:2:2104:7120:3490 1:N:0:CGCGTTCA+TGCTAAGT
ACTCCTACGGGAGGCAGCAGCAAGGAATTTTCCGCAATGGGCGCAAGCCTGACGGAGCGACGCCGCGTGGAGGAAGACCCCCTTCGGGGCGTAAACTCCTTTTCTCAGGGACGAATAAAGTGACGGTACCTGAGGAAGAAGCACCGGCTAACTACGTGCCAGCAGCCGCGGTAAGACGTAGGGTGCGAGCGTTGTCCGGAGTTACTGGGCGTAAAGCGCGCGTAGGCGGCGGAGCGCGTCGCACGTGAAA
+
:FFFF:FFFFFFFFFFFFFFFF:FFFFFFFFFFFFFFFFFFFFFFFFFFFFFFFFFFFFFFFFFFFFFFFFFFFFF:FFFFFFFFFFFFFFFFFFFFFFFFFFFFFFFFFFFFFFFFFFFFFFFFFFFFFFFFFFFFFFF:FFFFFFFFFFFFFFFFFFFFFFFFFFFFFFF::FFFFFFFFFFFFFFFFFFFFFFFFFFFFFFFFF:FFFFFF,FFFFFFFFFFFF:FFFF:F:FFFFFFFFFF::F,F
@A00920:152:HGHKKDRXX:2:2104:19642:4006 1:N:0:CGCGTTCA+TGCTAAGT
ACTCCTACGGGAGGCAGCAGTGGGGAATATTGGACAATGGGCGAAAGCCTGATCCAGCCATGCCGCGTGAGTGATGAAGGCCCTAGGGTTGTAAAGCTCTTTTACCCGGGATGATAATGACAGTACCGGGAGAATAAGCTCCGGCTAACTCCGTGCCAGCAGCCGCGGTAATACGGAGGGAGCTAGCGTTGTTCGGAATTACTGGGCGTAAAGCGCACGTAGGCGGCTTTGTAAGTTAGAGGTGAAAGCC
+
FFFFFFFFFFFFFFFFFFFFFFFFFFFFFFFFFFFFFFFFFFFFFFF,FFFFFFFFFFFFFFFFFFFFFFFFFFFFFFFFFFF:FFFFFFFFFFF,FFFFFFFFFFFF,FFFFFF,FFFFFFFFFFF:FF:FFFF:FFFFFFFF:FFFFFFFFFFFFFFFFFF:FFFFF,FFFFFFFFFF,FFF:FFFFFFFFFFFF:FFFFFFFFFFFFFFFF:FFFFFFFFF:FFF:,FFFFFFFFFF,:FFFF:FFF
@A00920:152:HGHKKDRXX:2:2104:28610:4225 1:N:0:CGCGTTCA+TGCTAAGT
ACTCCTACGGAGGCAGCAGTAAGGAATATTGGTCAATGGACGCAAGTCTGAACCAGCCATGCCGCGTGGAGGATGAAGGCCCTCTGGGTTGTAAACTTCTTTTATGGGGGACGAAATCACTTATTCTTAAGTGTCTGACGGTACCCCAGGAATAAGCACCGGCTAACTCCGTGCCAGCAGCCGCGGTAATACGGAGGGTGCAAGCGTTGTTCGCAATAACTGGGCGTAAAGCGCGCGCAGGCGGGACCTG
+
FF:FF:FF,FFFFFFFFFFFFFFFFFFFF::FFFFFFFFFF:FFFFFFFFFFFFFFFFF:FFFFFFFFFF:FFFFFFFFFFFFFFFFFF:FFFFFFFFF::FFFFF:FF:FFFFFFF:F:F:FFFFFFFFFFFFFFFFFF,FFFFFFFFFFFFFF:FFFF:F::FFF,FF::FFFFFFF:FF:FFF,FFF,F:FF,FF,FFF,,F:,F:,F,F,F,F,FFFF::FFF:FF:,,F,FFFF:,F::F:FF,,
@A00920:152:HGHKKDRXX:2:2104:19822:4288 1:N:0:CGCGTTCA+TGCTAAGT
ACTCCTACGGGAGGCAGCAGTAAGGAATATTGGTCAATGGACGCAAGTCTGAACCAGCCATGCCGCGTGAAGGATGAAGGTCCTCTGGATTGTAAACTTCTTTTATAGGGGAAGAAACCGGAAAATTCTTTTTCCGTTGACGGTACCCTAAGAATAAGCACCGGCTAACACCGTGCACGCAGCCGCGGTAATACGGAGGGTGCAAGCGTTATCCGGATTCACTGGGTTTCAAGGGTGCGTAGGTGGGTCT
+
FFFFFFFFFFFFFFFFFFFFF,FFFFFFFFFFFFFFFFFFF:FFFFF,FFFFFFFFFFFFFFFFFFFFFFFFFF:FFFFFFFFF,:FFFFFFFFFFFF,F:F:FFF,FFFFFFF,FFFFFFFFFF:FFFFFFFFFFFFFFFFFFF,FFFFFF:F:FFFFFFF:FFFFF,,,:F,FF,,FFFFF,,FFFFFF:FFFFFFFF::FF,FF::F:FFFF,:FF:FF::FF,FF,FF:FFFFFFF:F,FFFFFF:
@A00920:152:HGHKKDRXX:2:2104:7355:4335 1:N:0:CGCGTTCA+TGCTAAGT
ACTCCTACGGGAGGCAGCAGTGGGGAATCTTGCGCAATGGGCGAAAGCCTGACGCAGCAATGCCGCGTGAGGGAAGACGGCCTTAGGGTTGTAAACCTCTTTCAGCAGGGACGAAAATGACTTTACCTGCAGAAGAAGCACCGGCTAACTCTGTGCCAGCAGCCGCGGTAATACAGAGGGTGCAAGCGTTAATCGGAATTACTGGGCGTAAAGCGTGCGTAGTCGGCTTTTTAAGTCGGGTGTGAAATCT
+
FFFFFFFFFFFFFFFFFFFFFFFFFFFFF:FFFFF:FFFFFFFFFFFFFFFFFFFFFF:FFFFFFFF:FFFFF:FFFFFFFF:FFFFFFFFFF:FFFFFFFFFFFFFFFFFFFF:::FFFFFFFFFFFFFFFFFFFFFFFFFFFFFFFFFFFFFFFFFFFFFFFFFFF,F,FFFFFFFFFF:F,FFFFFFFFFFFFFFFFFFFF:FFFFFFFFFFFFFFF,:FFFFFFFF:FFFF,FFFF,FF:FFF:FF
@A00920:152:HGHKKDRXX:2:2104:15799:4554 1:N:0:CGCGTTCA+TGCTAAGT
ACTCCTACGGGAGGCAGCAGTGGGGAATATTGGACAATGGGCGAAAGCCTGATCCAGCAATGCCGCGTGTGTGAAGAAGGCCTGCGGGTTGTAAAGCACTTTCAGTAGGGAAGAAAAGCCTGGCGCTAATACCGCCGGGTCTTGACGTAACCTACAGAAGAAGCACCGGCTAACTCCGTGCCAGCAGCCGCGGTAATACGAAGGGTGCAAGCGTTACTCGGAATTACTGGGCGTAAAGCGTGCGTAGGTG
+
FFFFFFFFFFFFFFFFFFFFFFFFFFFFFFFFFFFFFFFFFFFFFFFFFFFFFFFFFFFFFFFFFFFFFFFFFFFFFFFFFFFFFFFFFFFFFFFFFFFFFFFFFFFFFFFFFF:FFFFFFFFFFFFFF:FFFFFFFFFFFFFF:FFFFFFFFFFFF,,FFFFFFFFFFF::FFFFFF:F:FFF:FFFFFFFFF,FFFFFFFFFF::FF:FFFFF:FF:FFF:FF:FFFFFFFFFFFFFFFFF:FFFFFF
@A00920:152:HGHKKDRXX:2:2104:25735:4570 1:N:0:CGCGTTCA+TGCTAAGT
ACTCCTACGGGAGGCAGCAGTGGGGAATATTGGACAATGGGCGCAAGCCTGATCCAGCCATGCCGCGTGAGTGATGAAGGCCTTAGGGTTGTAAAGCTCTTTCGCCGGTGAAGATAATGACGGTAACCGGAGAAGAAGCCCCGGCTAACTTCGTGCCAGCAGCCGCGGTAATACGAAGGGGGCTAGCGTTGTTCGGAATTACTGGGCGTAAAGCGCACGTAGGCGGATATTTAAGTCGGGGGTGAAATCC
+
FFFFFFFFFFFFFFFFFFFFFFFFFFFFFFFFFFF:FFFFFFFFFFFFFFFFFFFFFFFFFFFFFFFFFFFFFFFFFFFFFF,FFFFFFFFFFFF:FFFFFFF:F:FFFF,FFFFFFFFFFFFFFFFFFFFFFFFFFFFFFFFFFFFFFFFFFFFFFFFFFFFFFFFFFF,FFFFFFFFFFFFF:FFFFFFFFFFFF:FFFFFFFFFF:FFFFFF,,FFFF:FFFFFFFF:FF,FFFFFFFFFF:,FF,F
@A00920:152:HGHKKDRXX:2:2104:10782:4695 1:N:0:CGCGTTCA+TGCTAAGT
ACTCCTACGGGAGGCAGCAGTGGGGAATATTGGACAATGGGCGCAAGCCTGATCCAGCCATGCCGCGTGAGTGATGAAGGCCCTAGGGTTGTAAAGCTCTTTCACCGGTGAAGATAATGACGGTAACCGGAGAAGAAGCCCCGGCTAACTTCGTGCCAGCAGCCGCGGTAATACGAAGGGGGCTAGCGTTGTTCGGAATTACTGGGCGTAAAGCGCACGTAGGCGGGTATTTAAGTCAGGGGTGAAATCC
+
F,F,FF:,F,FF:,F:,FF:,:FFFF:FF,:F,FFFFFFFF,,:FFF,FFFF:F:FF,:FF::F:FFFF,F,FFF,:F:F,FF:F:FF,F:FFFFFFFFFFFFFFF:FFFFFFFFFF:,:,:::F:F:FFFF,FFFF,F,FF,FFFFFFF,FFFF,FFF:FF::F:FFFF::FFFFFFF,::F:FF:FFFF,FFFF:FFFFF::,F,FF:F,,:F,FFF,FFF,FF:FFF,:::F::FF,,:::FFF:F,
@A00920:152:HGHKKDRXX:2:2104:14534:5556 1:N:0:CGCGTTCA+TGCTAAGT
ACTCCTACGGGAGGCAGCAGTAGGGAATTGTTCGCAATGGGCGCAAGCCTGACGACGCAACGCCGCGTGGAGGATGAAGACCCTCGGGTCGTAAAGCTCTGTCGGAGGGACCGAATGTTCCCGGGGTTAACAGTCCCGGGAAGTGACGGTACCCTCAAAGGAAGCACCGGCTAACTCTGTGCCAGCAGCCGCGGTAATACGGAGGGTGCAAGCGTTATCCGGAATCACTGGGTTTAAAGGGTGCGTAGGC
+
FFFFFFFFFFFFFFFFFFFFFFFFFFF,FFFFFFFFFFFFFFFFFFFFFFFFFFFFFFFFFFFFFFFFFFFFFFFFFFFFFFFFFFFFFFFFFFFFFFFF:FFFFFFFFF::FFFFFF:FFFFFFFFFFFFFFFFFFFFFFFFFFFFFFFFFFF:FFFFFFFFF:FF:FFFFFFFFFFFFFFFFFF:FFFFFFFF:FFFFFFFFFFF,:FFFFFF:,FFFFFFFFF:FFFFFF,F,,F,FF:FF:F,FFF
@A00920:152:HGHKKDRXX:2:2104:5602:6245 1:N:0:CGCGTTCA+TGCTAAGT
ACTCCTACGGGAGGCAGCAGTGGGGAATATTGGACAATGGGCGCAAGCCTGATCCAGCCATGCCGCGTGAGTGAAGAAGGCCTTAGGGTTGTAAAATTCTTTCAGCGGGGAAGATAATGACGGTACCCGCAGAAGAAGCCCCGGCTAACTCCGTGCCAGCAGCCGCGGTAATACGGAGGGGGCTAGCGTTGTTCGGAATTACTGGGCGTAAAGCGCGCGCAGGTGGGTGCGCAAGTCGGAGGTGAAAGCG
+
FFFFFFFFFFFFFFFFFFFFFFFFFFFFFFFFFFFFFFFFFFFFFFFFFFFFFFFFFFFFFFFFFFFFFFFFFF,:FFFFFFF:FFFFFFFFFFF:FFFFFFFFFFFFFFFFF:FFFFFFFFFFFFFFFFFFFFFFFFFFFFFFFFFFFFFFFFFFFFFF,FFFF:FFFFFFFFFFFFFFFFFF,FF:FFF:FFFFF,FFFFFFFF::FFFFFFFFFFF:FFFFFF:FFFFFF:F::FFFFFFF:FF:FF
@A00920:152:HGHKKDRXX:2:2104:31358:6699 1:N:0:CGCGTTCA+TGCTAAGT
ACTCCTACGGGAGGCAGCAGTGGGGAATCTTGCGCAATGGGCGAAAGCCTGACGCAGCAACGCCGCGTGCGGGATGAAGGCCCTCGGGTTGTAAACCGCTTTCAGTGGGGACGAACCAAGACGGTACCCACAGAAGAAGCCCCGGCCAACTACGTGCCAGCAGCCGCGGTAACACGGAGGGGGCAAGCGTTGTCCGGATTTATTGGGCGTAAAGAGCTCGTAGGTGGTTCGATAAGTCGGGTGTGAAACC
+
:FFFFFFFFFFFFFFFFFFFFFFFFFFFFFFFFFFFFFFFFFFFFFFF:FFFFFFFFFF:FFFFFFFFFFFFFFFFFFFFFFFFFFFFFFFFFFFFFFFFFFFFFFFFFFFFF:FFFFFFFF:FFFFFFFFFFFFFFFFFFFFFFFFFFF:FFFFFFFFFFFFFFFFFFFF,FFFF,FFFFFFFFFFF:FFFFFFFFFF,FFFFFFFFFFFFFFFFFFFFFFFFFFFFFFFFFF:FFFFFF:FFFFFF,F
@A00920:152:HGHKKDRXX:2:2104:31430:6699 1:N:0:CGCGTTCA+TGCTAAGT
ACTCCTACGGGAGGCAGCAGTGGGGAATCTTGCGCAATGGAGGAAACTCTGACGCAGCGACGCCGCGTGGGCGATGAAGGTTTTCGGATCGTAAAGCCCTGTCAAGGGAGAAGAAAAGTGCGATGGTTAATATCCATTGCATTTGACGGTACCCCTAGAGGAAGCACCGGCTAACTTCGTGCCAGCAGCCGCGGTAATACGAAGGGTGCAAGCGTTACTCGGAATTACTGGGCGTAAAGCGTGCGTAGGT
+
FFFFFFFFFFFFFFFFFFFFFFFFFFFFFFFFFFFFFFFFFFFFFFFFFFFFFFFFFFFFFFFFFFFFFFFFFFFFFFFFFFF:FFFFFFFFFFFFFFFFFFFFFFFFFFFFF:FFFFFFFF:FFFFFFF:FFFFFFFFFFFFFFFFFFFF:,FFFFFFFFFFFFFFFFFFFFFFFFFFF:F,FFFF:FFF:FFFFF:FFFFFFFF:F:FFFFFFFFFFFFFFFFFFFFFFF:FFFF,:FFFFFFF::FF
@A00920:152:HGHKKDRXX:2:2104:18367:6840 1:N:0:CGCGTTCA+TGCTAAGT
ACTCCTACGGGAGGCAGCAGTCGAGAATAATTCACAATGGACGAAAGTCTGATGGTGCAACGCCGCGTGGAGGATGAAGGTCTTCGGATTGTAAACTCATGTCATCGGGGAGTAAGACCTGACGGTAAATAGCCGGCAGGGTTGATAGTACCCGAAGAGGAAGGGACGGCTAACTTCGTGCCAGCAGCCGCGGTAATACGAAGGTCCCAAGCGTTGTTCGGAATCACTGGGCGTAAAGGGAGCGTTGGCG
+
FFFFFFFFFFFFFFFFFFFFFFFFFFFFFFFFFFFFFFFFFFF,FFFFF,FFFF:FFFFFFF:FFFF:FFFFFFFFF:FFFFFFFFFFFF:FFFF:FF,,FFF:FF:FFF,FFFFFFFFFFF,::FFFFFF,FFFFFFFFF:FFFFFFFFF:FFFFFFFFFFFFFFF:FFF,FFFFFFFFF:F:FFFFF,FFFFFFFFFFFFFFF:FFFFFFFF,FFFFFFFFFF,FFF,FFF,,,FFFF,:FFF,FFF,
@A00920:152:HGHKKDRXX:2:2104:7934:7842 1:N:0:CGCGTTCA+TGCTAAGT
ACTCCTACGGGAGGCAGCAGTGGGGAATATTGGACAATGGGCGAAAGCCTGATCCAGCAATGCCGCGTGAGTGATGAAGGCCCTAGGGTTGTAAAGCTCTTTTACCAGGGATGATAATGACAGTACCTGGAGAATAAGCTCCGGCTAACTCCGTGCCAGCAGCCGCGGTAATACGGAGGGAGCTAGCGTTGTTCGGAAATACTGGGCGTAAAGCGCACGTAGGCGGCGCAGCAAGTCAGGGGTGAAATCC
+
FFFFFFFF:FFFFFFFFFFFFFFFFFFFFFFFFFFFFFFFFFFFFFFFFFFFFFFF:FF,FFFFFFFFFFFFFFFFFFFFFFFFFFFFFFFFFFFFFFF:FFFFFFFFFFFFFFFFFFFFF:FFFFFFFFFFFFFF:FFFFFFFFF,FFFFFFFFFF:FFFFFFFFF:FFFFFFFFFFFFFFFFFFFFFFFFFFFFFFFFFFFFFFFFF:FFFFFFFFFFFFFFFFFF,:FFF:FFF:::FFF:FFFF:F
@A00920:152:HGHKKDRXX:2:2104:24885:7858 1:N:0:CGCGTTCA+TGCTAAGT
ACTCCTACGGGAGGCAGCAGTGGGGAATTGTTCGCAATGGGCGCAAGCCTGACGACGCAACGCCGCGTGGGGGATGAAGGTCTTCGGATTGTAAACCCCTGTCGAGCGGGACGAATGGCCCGCGACCTAACACGTCGTGGGAGTGACGGTACCGCTAAAGGAAGCCACGGCTAACTCTGTGCCAGCAGCCGCGGTAATACGTAGGTGGCAAGCGTTGTCCGGATTTACTGGGCGTAAAGGGCGCGCAGGC
+
FFF:FFFFF::FFFFFFFFFFFFFFFFFFFFFFFFFFFFFFFFFFFFFFFFFFFFFFFFFFFFFFFFFFFFFFFFFFFFFFFFFFFFFFFFFF:FFFFFFFFFFFFFFFFFFFFFFFFFFFFFFFFFFFFFFFFFFFFFFFFFFFFFFFFFFFFFF,F:FFFFF:FFFFFFFFFFFFFFFFFFFFFFFFFFFFFFF:FFFFFFF,F:FFFFFFFFFFFF:FFFFFFFFFFFFFFF:FFFFFFFFF:FFFF
@A00920:152:HGHKKDRXX:2:2104:10836:8860 1:N:0:CGCGTTCA+TGCTAAGT
ACTCCTACGGGAGGCAGCAGTGAGGAATTTTCGGCAATGGGGGCAACCCTGACCGAGCAACGCCGCGTGCAGGAAGACGGCCTTCGGGTTGGAAACTGCTTTTTTCTGGGACGAGAAAGGACGGTAACAGAGGAATAAGCCCCGGCTAACTACGTGCCAGAAGCCGCGGTACTACGTAGGGGGCAAGCGTTATCCGGAATTACTGGGCGTAAAGCGCACGCAGGCGGTTCGCCAAGTTTGGAGTGACAGT
+
F:FFFFFFFFFFFFFFFF:FFF:FFFFFFFFFF:FFFFFFFFFFFFFFFF,FFFFFFFFF:FFFFFFFFFFFFF:FF:FFFF:FF,FFFFF,,FFFF:,F::FFFF:FFFFFFFF,FFF,:FFFF:,F,F,FF,,FFFFFFFFFFFFFFFFFFFFFFFFF,FFFFF::FFF:FF,F:FF:FFFFFFFFF:F:FFFFFFFFF:FFF,FFFFFF:FFFF:FFF:::FFFFFF:F:FFFFFFFF:F:FF:FF,
@A00920:152:HGHKKDRXX:2:2104:12156:11365 1:N:0:CGCGTTCA+TGCTAAGT
ACTCCTACGGGAGGCAGCAGTGGGGAATATTGGACAATGGGCGAAAGCCTGATCCAGCAATGCCGCGTGAGTGATGAAGGCCTTAGGGTTGTAAAGCTCTTTTACCCGGGATGATAATGACAGTACCGGGAGAATAAGCTCCGGCTAACTCCGTGCCAGCAGCCGCGGTAATACGGAGGGAGCTAGCGTTGTTCGGATTTACTGGGCGTAAAGGGCGCGTAGGCGGCGCGGTAAGTCACTTGTGAAATCT
+
FFFFF,:FFF:F:FFFFFFFFFFFF:FFFFFFFFFFFFFFFFFFFFFFFFFF:F:FFFFFFFFFFFFFFFFF::F,FFFFFFFFFFFFFFFFFFFFFFFFFFFFFFFFFFFFFFFFFFFFFFFFFFFFFFFFFFFFFFFFFFFFFFFFFFFFFFFFFFFFFFFFFFFFFFFFFFFFFFFFFFFFFFFF:FFFFF:FFFFFFFF:FFFFF:FFFFFFFFFFF,F:FFFF:FF:FFFFFFFFFFFF:FFF,:
@A00920:152:HGHKKDRXX:2:2104:16034:11412 1:N:0:CGCGTTCA+TGCTAAGT
ACTCCTACGGGAGGCAGCAACTGGGAATCTTGCGCAATGGGCGAAAGCCTGACGCAGCGACACCGCGTGTGGGAAGAAGTATTTCGGTATGTAAACCACTGTGGCGAGGGATGAATTTTGACCGTACCTCGCTAGAAAGCACCTGCTAACTACGTGCCAGAAGCCTCGGTAATACGTAGGGTGCAAGCGTTATCCGGATTTATTGGGCGTAAAGTGTATCGTCGGTGTTCTCACAAGTTTATCGTTTAAT
+
FFFFFFFFFFFFFFFFFFFFFFFFFFFFFFFFFFFFFFFFFFFFFFFFFFFFFFFFFFFFFFFFFFFFFFFFFF:FFFFFFFFFFFFFFFFFFFFFFFFFFFFF:FF,FFFFFFF:FFFFFFFFFFFFFFFFFFFFFFFFFFFFF:FFFFFFFFFF:FFFFFFFFFFFFFF::FFFFFFFFFFFF:FF:FFF:FFF,FFFF:FFFFFF:FFFFFFFFFF:FFFF:F,FFF:FFFFF:F:F,::FF:FFFF
@A00920:152:HGHKKDRXX:2:2104:24749:11945 1:N:0:CGCGTTCA+TGCTAAGT
ACTCCTACGGGAGGCAGCAGTGGGGAATATTGGACAATGGGCGCAAGCCTGATCCAGCCATGCCGCGTGTGTGAAGACGGCTTTCGGGTTGTAAAGCACTTTCAGTGGGGAAGAAGGCCTAGGGATCAATACACCAAAGGTACGACATCACCCACAGAAGAAGCACCGGCTAACTCATTGCAAGCAGCCGCTGTAATACGGACGGTGAGAGCGTTAATCGGAATGACTGGGAGTATAGCGCGCGTAGGTG
+
FFFF:FF::FFF:FFFFF,:,FFFFFFFFF::FFFFFFFFFFFFFFFFFFFFFFFFFF:F,FF:FFFFF:FFFF:F:,FFF,FFFFFFF:FF,FFF:F:FF,FFFF,FFFFF,FFF:F,F:F,FF,F:F,FF,FF,:F,F,:F,FFFFFFF,FFFFF:FFF:,FFFF:,F:,,F:FF:,F,,,FFF:FF,F,FFFFFFF,,F,,F,F,FFF:F:F,FF,F,FF:,::F,FF,FFF,,FF:FF:::FF,F,
@A00920:152:HGHKKDRXX:2:2104:31015:12493 1:N:0:CGCGTTCA+TGCTAAGT
ACTCCTACGGGAGGCAGCAGTCGAGAATCTTCCGCAATGGACGAAAGTCTGACGGAGCGACGCCGCGTGGTTGATGAAATCCATAGGGACGTAAAAACCTTTTATTAGGGAAGAAGAATATTGACATTACCACAAGAAAAAGGGGCTCACAAATCTTTGCCAGCAGGAACGGTAATACAGAGGCCCCAAGAATTACCCGGAAACACAGGGCGTAAAGGATTAGTAGGCGGCTATATTAGACGTGTGTTAA
+
FFFFFFF:::FFFFFFFFFFFFF:FFFFFFFF:FFFFFFFFFFFFFFFFFFFF,FFFFFFFFFFFFFFFF:FFFFFFF,FFF,FFFFFF:FFFFFF,,F,,,,:,,FFFFFFFFFF,,FFFFF,FFF,FF:,FF,,F,F,F,F,FFF,,F::,F,F,:::F,:F,F,:,:,,,,,F,FF,,,:FFFF,FF,:,:FF:FFF,,,FF:,F,F:,,FFFFF,F:,,,FFFF,F,,FF:,:FF,:F,F:,FF,F
@A00920:152:HGHKKDRXX:2:2104:2763:12571 1:N:0:CGCGTTCA+TGCTAAGT
ACTCCTACGGGAGGCAGCAGTGGGGAATATTGGACAATGGGCGAAAGCCTGATCCAGCAATGCCGCGTGAGTGATGAAGGCCTTAGGGTTGTAAAGCTCTTTTACCCGGGATGATAATGACAGTACCGGGAGAATAAGCCCCGGCTAACTCCGTGCCAGCAGCCGCGGTAATACGGAGGGGGCTAGCGTTGTTCGGAATTACTGGGCGTAAAGCGCACGTAGGCGGCTTTGTAAGTTAGAGGTGAAAGCC
+
FFFFFFFFFFFFFFFFFFFFFFFFFFFFFFFFFFFFFFFFFFFFFFFFFFFFFFFFFFFFFFFFFFFFFFFFFFFFFFFFFFFFFFFFFFFF:FFFFFFFFFFFFFFFFFFFFF:FFFFFFFFFFFFFFFFFFFFFFFFFFFFFFFF:FFFFFFFFFFFFFFFFFFFFFF,FFFFFFFFFFFFFFFFFFFFFFFFFF:FFFFF::FFFFFFFF:FFFFFFFFFFFFFF,:FFFFFFFFFFFFFFFFFFFF
@A00920:152:HGHKKDRXX:2:2104:1714:12727 1:N:0:CGCGTTCA+TGCTAAGT
ACTCCTACGGGAGGCAGCAGTCGGGAATATTGGACAATGGGCGAAAGCCTGATCCAGCAATTCCGCGTGGGTGAAGAAGGACTTCGGATTGTAAAGACCTTTTGTCCGGAAAGAAAATTCAGCGTACCATACCAGTAAAACCAGGCGAAAACGGACCAAGAAGCACCGGAAAACGCCCTGCCACCAGCCGCCTCAATAAGGAGGGGGCTAACGGGGTCCGGAGTACGTGCATTAAAAGAGTGGGTAGGAC
+
F:,,F,FFFFFFFF:FFFFF,,,FFFFFFFFF,FF,FFFF,F:FFF,FFFFFFFFFFFF:,FFFFFFFF,,,FFFFFFFF,,FFFFF,FFFF::F,,,FFFF,,F:FFF:::FF:FF,F::,,F,,,,::F,,,,,,,,,:F,F,:,,,,,F,F,F::F,F:FF:,FFFF,FF,,F,,FFF,F,F:FF:F:,F:,,F:,:,F,,F,::,,,,,F,,FFFF,FF,,,,,:,,FFFF,F,,FF,,,,F,,,,
@A00920:152:HGHKKDRXX:2:2104:8097:12727 1:N:0:CGCGTTCA+TGCTAAGT
ACTCCTACGGGAGGCAGCAGTGGGGAATATTGGACAATGGGCGCAAGCCTGATCCAGCCATGCCGCGTGAGTGAAGAAGGCCTTCGGGTTGTAAAGCTCTTTTGTCCGGAAAGAAAAGCTTCGGGTTAATACCCCGGGGTTCTGACGGTACCGGAAGAATAAGCACCGGCTAACTTCGTGCCAGCAGCCGCGGTAATACGAAGGGTGCAAGCGTTACTCGGAATTACTGGGCGTAAAGCGTGCGTAGGTG
+
FFFFFFFFFFFFFFFFFFFFFFFFFFFFFFFFFFFFFFFFFFFFF:FFFFFFFFFFFFFFFFFFFFF,FFFFFFFFFFFFFFFFFFFFFFFFFFFFFFFFFFFFFFFFFFFFFFFFFFFFFFFFFFF:F,FFFFFFFFFFFFFFFFFFFFFFFFFFFFFFFFFFFFFFFFF:F:FFF,FFFFFFFFFFFFFFFFFFFFFFFFF:FFFFFFFFFFFFFFFF::FFF::FF,FFFFF:FFFFFFFFFFFFFF
@A00920:152:HGHKKDRXX:2:2104:23692:13463 1:N:0:CGCGTTCA+TGCTAAGT
ATCTACGGGAGGCAGCAGTTAGGAATCTTCGGCAATGGGCGCAAGCCTGACCGAGCGACGCCGCGTGAAGGATGAAGGCCCTCGGGTCGTAAACTTCTAAAAGAGGGACGATAGTGACGGTACCTCTTGAAAAGCACCGGCTAACTCCGTGCCAGCAGCCGCGGTAATACGGAGGGTGCTAGCGTTATCCGGAATCACTGGGCGTAAAGGGCGCGTAGGCGGTCTGTTAAGTCCGATGTTAAAGACTGGG
+
FFFFFFFFFFFFFFFFFFFFFFFFFFFFFFFFFFFFFFFFFFFFFFFFFFFFFFFFFFFFFFFFFFFFFFFFFFFFFFFFFFFFFFFFFFFF:FFFFFFFFFFFFFFFFFFFFFFFFFFFFFFFFFFFFFFF:FF:FFFFFFFFFFFFFFFFFFFFFFFFFFFFFFFFFFFFFFFFFFFFF,FFFFFFFFFFFFFFFFFFFFFFF:FFFFFFFFFFFFFFFFFF:FFFFFFFFFFFFFFFFFFFFFFFFF
@A00920:152:HGHKKDRXX:2:2104:13413:13542 1:N:0:CGCGTTCA+TGCTAAGT
ACTCCTACGGGAGGCAGCAGTAGGGAATATTGGTCAATGGGCGAGAGCCTGAACCAGCCATGCCGCGTGCAGGAAGACGGCCTTCTGGGTTGTAAACTGCTTTTATCAGGGAACAAATAGCCCATGCGTGGGAAGTTGAGTGTACCTGATGAATAAGCACCGGCTAACTCCGTGCCAGCAGCCGCGGTAATACGGAGGGTGCAAGCGTTGTCCGGATTTATTGGGCGTAAAGAGCTCGTAGGCGGCTGTT
+
:FFFFFFFFFFFFFFFFFFFFFFFFFFFFFFFFFFFFFFFFFFFFFFFFFFFFFFFFFFFFFFFFFFFFFFFFFF:FFFFFF:FFFFFFFFFFFFFFFFFFFFFFFFFFFFFFFFFFFFFFFFFFFFFFFFFFFFFFFFFFFFFFFFFF:FFFFFFFFFFFFFFFFFFFFFFFFFFFFFFFFFFFFFFF:FFFFFFFFFFFFFFFFF:FFF:FFFF:F,FF:FFFFFFFFFFFFFFFFFFFFFFFFFFFF
@A00920:152:HGHKKDRXX:2:2104:20057:13777 1:N:0:CGCGTTCA+TGCTAAGT
ACTCCTACGGGAGGCATCAGTGGGGAATCTTGCGCAATGGGCGAAAGCCTGACGCAGCGACGCCGTGTGCGGGAAGAAGGCCTTCGGGTTGTAAACCGCTTTCAGGAGGGACGAAGCCACTCGGGTTAATAGCCCAGAGGGTGACGGTACCTCCAGAAGAAGCCCCGGCTAACTACGTGCCAGCAGCCGCGGTAATACGTAGGGGGCTAGCGTTGTCCGGATTTATTGGGCGTAAAGAGCGTGTAGGCGG
+
FF:FFFF:FFF:FFFFFFFFF:FFFF:FFFFFF:FFFFFFFFFFFFFFF:FF:FFFFFFFFFFFFFFFFFF:F:,FFFFF,FFFFFF:FFFFF:FFFFFFFFFFFFFFFFFFFFF:FFFFFFFFFF:FFFF,FFFFFFFFFF:FFFFF:FFFFFFFFFFFFFFFF:FFFFFFFFFFFFFFF::F,,FF:FFF:FF:FF:F,,FFFFFFFFF,FF::FF,F,F:FFFFFFFFFF,,F:::F,F,F,:FFFF
@A00920:152:HGHKKDRXX:2:2104:18855:14231 1:N:0:CGCGTTCA+TGCTAAGT
ACTCCTACGGGAGGCAGCAGTGGGGAATATTGGACAATGGGCGCAAGCCTGATCCAGCCATGCCGCGTGGGTGATGAAGGCCCTAGGGTTGTAAAGCCCTTTCGGCGGGGAAGATAATGACGGTACCCGCAGAAGAAGCCCCGGCTAACTTCGTGCCAGCAGCCGCGGTAATACGAAGGGGGCTAGCGTTGCTCGGAATTACTGGGCGTAAAGCGCACGTAGGCGGCTCGTTAAGTCGGGGGTGAAATCC
+
FFFFFFFFFFFFFFFFFFFFFFFFF:FFF:FFFFFFFFFFFFFFFFFFFFFFFFFFFFFFFFFFFFFFFFFFFFFFFFFFFFFFFFFFF:FFF:FFFFFFFFFFFFFFFFF,FFFFFFFFFFFFFFFFFFFFFFFFFFFFFFF:FF,FFFFFFFFFFFFFFFFFFFFFFFFFFFFF,:FF:FFFFFFFFFF:FFFFF,FFFFFFFFFFF,FFFFFF:FFFF:FFFFFFFFFFF:F:FFFFFFFFF,FFFF
@A00920:152:HGHKKDRXX:2:2104:6569:14716 1:N:0:CGCGTTCA+TGCTAAGT
ACTCCTACGGGAGGCAGCAGTGGGGAATATTGCACAATGGGCGCAAGCCTGATGCAGCAACGCCGCGTGAGGGACGACGGCCTTCGGGTTGTAAACCTCTTTTAGTAGGGAAGAAGCGAAAGTGACGGTACCTGCAGAAAAAGCACCGGCTAACTACGTGCCAGCAGCCGCGGTAATACGTAGGGTGCAAGCGTTATCCGGAATTATTGGGCGTAAAGAGCTCGTAGGCGGTTTGTCACGTCTGCTGTGA
+
FFFFFFFFFFFF:FFFFFFFFFFFFFFFFFFFFFFFFFFF:FFFFFFFFFF:FFFFFFFFFFFFFFFFFFFFFFFFFFFFFFFFFFFFFFFFFFFFFFFFFFFFFFFFFFFFFFFFFFFF:FFFFFFFFFFFFFFFFFFFFFFFFF:FFFFFFFFFFFFFFFFFFFFF:FFFFFFFFF:FFFFFFF:F,FFFFF,FFFFFFF,F,F,FFFFFFFFFFFFFFFFFFFFFFF:FFFFFF:FF:FFFF:FFFF
@A00920:152:HGHKKDRXX:2:2104:30445:15045 1:N:0:CGCGTTCA+TGCTAAGT
ACTCCTACGGGAGGCAGCAGTAGGGAATCTTCCGCAATGGACGAAAGTCTGACGTAGCAACGCCGCGTGAGTGAGGAAGGTCTTCGGATCGTAAAGCTCTGTTGCCAGGGAAGAATCCCCTGGGGAGTCCCTGCCCCGGGGTTGACGGTACCTGAGAAGAAAGCCCCGGCTAACTACGTGCCAGCAGCCGCGGTACTACTGGTGGGGCAAGCGCGGTGCGGACTTACTGGGCGTAAAGGGCTCGTAGGCG
+
F:FFFF:FFFFFFFFFFFFFFFFFFFF,FFFFFFFFFFFFF:FFFF,:FFFFFF,FFFFF:FFFFFFFFFF,FFFFFFFF:FFF,FFFFFFFFFFFFFFFFF:FF,,FFF:FFF::F,:F,FF:::,FF,F::F,F,F,,:,,FF,:FFFFF,F,,FFF:,:,F:FFF:F:FFFFFFF,F:F,,F,FF:FFF:,,FFF,,F,,FFF:F,::FF,,::,FF,,F,FFFF,FF,,,:FF,F::::FFF:,F,
@A00920:152:HGHKKDRXX:2:2104:22679:15593 1:N:0:CGCGTTCA+TGCTAAGT
ACTCCTACGGGAGGCAGCAGTGGGGAATCTTGCGCAATGCGCGAAAGCGTGACGCAGCAACGCCGCGTGGAGGAAGACGGTCTTCGGATTGTAAACTCCTTTCAGTTGGGACGAAGCTCAACGGGTTAATAGCCCGGTGGAGTGACGGTACCTTCAGAAGAAGCCCCGGCTAACTACGTGCCAGCAGCCGCGGTAATACGGAGGGTGCGAGCGTTGTCCGGAATCACTGGGCGTAAAGGGCGCGTAGGTG
+
,FFFFFFFFFFFFFFFFFFF:FFFF:FFFFFFFFFFFFFFFFFFFFFFFFFFFFFFFFFFFFFFFFFFFFFFFFFFFFFFFFFFFFFFFFFFFFFFFFFFFFFFFFFFF:FFFF:FFFFFFFFFFFFFF:FFFFFFFFFFFF:FFFFFFFFFFFFFF:FFFFFFFFFFFFFFFF::FF:FFFFFFFFFFFFFFFF:FFF::FFFFFFFFFFFFFF:FFF:FFFFFF:FFFFFFF,,F:FFFF:,,FF,FF
@A00920:152:HGHKKDRXX:2:2104:16278:16595 1:N:0:CGCGTTCA+TGCTAAGT
ACTCCTACGGGAGGCAGCAGTGGGGAATATTGCACAATGGGCGCAAGCCTGATGCAGCGACGCCGCGTGAGGGATGACGGCCTTCGGGTTGTAAACCTCTTTCAGTAGGGAAGAAGCGAAAGTGACGGTACCTGCAGAAGAAGCGCCGGCTAACTACGTGCCAGCAGCCGCGGTAATACGTAGGGCGCAAGCGTTATCCGGACTTATTGGGCGTAAAGAGCTCGTAGGCGGTTTGTCGCGTCTGCCGTGA
+
FFFFFFFFFFFFFFF:FF:FFFFFFFFFFFFFFFFFFFFFFFFFFFF:FFF:FFFFFFFFFFFFFFFFF:FFFFFFFFFFFFFFFFFFFFFFFFFFFFFFFFFFF:FFFFFFF:FFFFFFFFFFFFFFFFFFFFFFFFFFFFFFFFFFFFFFF,FFFFFFFFFFFFFFFFFFFFF,FFF:FFF:FFFFFFFFFF:FFFFFFF,FFFFFFFFFFFF,FFFFFFFFFFF:FFFFFFF:FF:,:FFFFF,FFF
@A00920:152:HGHKKDRXX:2:2104:17689:18223 1:N:0:CGCGTTCA+TGCTAAGT
ACTCCTACGGGAGGCAGCAGTAGGGAATATTGGGCAATGGGCGGTAGCCTGACCCAGCCATGCCGCGTGCAGGAAGACGGCGTTCTGCGTTGTAAACTGCTTTTATACGGGAAGAAAAGGCCCATGCGTGGGACATTGCCGGTACCGTATGAATAAGCACCGGCTAACTCCGTGCCAGCAGCCGCGGTAATACGGAGGGTGCAAGCGTTGTCCGGATTCATTGGGTTTAAAGGGTGCGTAGGCGGATTGG
+
FFFFFFF:FFFFFFFFFFFF:FFFFF,FFF:FFFFFFFFFFFFFFFFFFFFFFFFFFFFFFFFFFFF:FF:FFFFFFFFFFFFFFFFFFFFFFF:FFFFFF:FFFFFF,FFFFFFF:FFFFFFFFFFFFFFFF:FFFFFFFFFFFFFFFFFFFFFFFFFFFFFFFFFFFFFFFFFF:FFFF:FF:FFF:FFFFFF:FFFFFFF:FFFFFFFFFFFFFFFFF::FFFFFFFFFFFFFFF:FFFF:FF:FFF
@A00920:152:HGHKKDRXX:2:2104:10908:18599 1:N:0:CGCGTTCA+TGCTAAGT
ACTCCTACGGGAGGCAGCAGTGGGGAATTGTTCGCAATGGGCGAAAGCCTGACGACGCAATGCCGCGTGGAGGATGAAGACTTTCGGGTCGTAAACTCCTTTCGACCGAGATGAACGTCCATCGGTTTAATACACCGGTGGAGTGACAGTATCGAGGGAAGAAGCCCCGGCTAACTCCGTGCCAGCAGCCGCGGTAATACGGGGGGGGCGAGCGTTGTTCGGAATTACTGGGCGTAAAGGGTTTGTAGGT
+
:FFFFFFFFFFFFFFFFFFFFFFFFFFFFFFFFFFFFFFFFFFFFFFFFFFFFFFFFFFFFFFFFFFFFF:FFFFF:FFFFFFFFFFFFFFFFFFF:FFFFFFFFFFF:F,FFFFFFFFFFFFFF:,FFFFFFFFFFFFF:FFFFFFFFFFFF:FFFFFFF:FFFFFFFFFF,FFFFFFF:FFFF,FFFFFFFFFFFFFFFFFFFFFFFFFF:FFFFFFFFFFFFFF:FF,FFFF:,,::FFFFFFF,FF
@A00920:152:HGHKKDRXX:2:2104:5801:18740 1:N:0:CGCGTTCA+TGCTAAGT
ACTCCTACGGGAGGCAGCAGTGGGGAATATTGGACAATGGGCGAAAGCCTGATCCAGCCATGACGCGTGAGTGATGAAGGCCTTAGGGTTTTAAATCTATTTCAGTGGGGAAGATAATTACGCTACCCACCGAAGAAGCCCCGGATAACTTCGTGAAAGCATCCGCTCTAATACGAACGGGGCAAGCGTTGATCGGATTTACTCGGCGTAAATCGCACGTAGGAGGATCTTTAAGTAGGGGGTGACATCA
+
FFFFFFFFFFFFFFFFFFFFFF,FFFFFFFFFF:FFFFFFFFFF,FFFFFFF,FFFFFFF,F,FFFFFFFF:FFFFF:FFFF,FF,FF,F,F:FF,F,,,FF,FFF,FFF,FF,F,:F,FFF,,FFF,:,,FF,FF,FFF:F,F,,F,F,,,F,,:,FFFF,FFFF,,,,FFF:F,F:,F,,F,FFFFFF,,F,:FFFFFF,F,F,FF,FFF,F:F,F,F:,,,F::F:,,:FFFF,F,F,,:FF:F:,,
@A00920:152:HGHKKDRXX:2:2104:8666:19163 1:N:0:CGCGTTCA+TGCTAAGT
ACTCCTACGGGAGGCAGCAGTGGGGAATCTTGCACAATGGGCGAAAGCCTGATGCAGCAACGCCGCGTGCGGGAAGAAGGCCCTAGGGTTGTAAACCGCTTTCAGCAGGGAAGAAACTGACGGTACCTGCAGAAGAAGGTGCGGCCAACTACGTGCCAGCAGCCGCGGTGACACGTAGGCACCAAGCGTTGTCCGGATTTATTGGGCGTAAAGAGCTCGTAGGCGGTTCAGTAAGTCGGGTGTGAAAACT
+
,FFFFFFF:FFFFFFFFFFFFFFFFFFFFFFFFFFFFFFFFFFFFFFFFFFFFFFFFFFFFFFFFFFFFFFFFFFFFFFFFFFFFFFFFFFFFFFFFFFFFFFFFFFFFFF,FF:FFFFFFFFFFFFFFFFFFFFFFFFFFFFFFFFFFFFFFFFFFFF:,FFFF:FFFFFF:FFFF:F:FFF:FFFFFF:FFFFFFF:FFFFFFFF::,:FF,:F:FF,FFFFFFFF::::FFFFFFFFFFFFFF:FF:
@A00920:152:HGHKKDRXX:2:2104:16251:19210 1:N:0:CGCGTTCA+TGCTAAGT
ACTCCTACGGGAGGCAGCAGTGAGGAATATTGGACAATGGGCGGGAGCCTGATCCAGCCATGCCGCGTGCAGGAAGACTGCCCTATGGGTTGTAAACTGCTTTTGTACGGGAAGAAACACCCCCTCGTGAGGGGGCTTGACGGTACCGTAAGAATAAGGATCGGCTAACTCCGTGCCAGCAGCCGCGGTAATACGGAGGATCCGAGCGTTATCCGGACTCATTGGGTTTAAAGGGTCCGTAGGTGGATGG
+
FFFFFFFFFFFFFFFFFFFFFFFFFFFFFFFFF:FF:FFFFFFFFFFFFFFFFFFFF:FFFFFFFFFFFFFFFFFFFFFFF:FFFFFFF:FFF:F::FFFFF,FFF:FFFFF:F:FFFFFFFFFFFFFFFFFFFFFFFFFFFFFFFFFFFFFFFFFFFFF:FFF:FFFF:FFFFFFFFFFFFFFF:F:FFFFF:FFFF:FFFFFFFFFFFF:FFFF:,FFFFFFFFFFFFF:FF:FFF:FF:FFFFFF:F
@A00920:152:HGHKKDRXX:2:2104:6126:20744 1:N:0:CGCGTTCA+TGCTAAGT
ACTCCTACGGGAGGCAGCAGTGAGGAATATTGGTCAATGGGCGCAAGCCTGAACCAGCCATGCCGCGTGCAGGAAGAAGGTCCTATGGATTGTAAACTGCTTTTATCAGGGAATAAACCTCGAGACGTGTCTCGAGCTGAAGGTACCTGATGAATAAGCACCGGCTAACTCCGTGCCAGCAGCCGCGGTAATACGGAGGGTGCAAGCGTTATCCGGAATCATTGGGTTTAAAGGGTCCGCAGGCGGGAAA
+
FFFFFFFFFFFFFFFFFFFFFFFFFFFFFFFFFFFFFFFFFFFFF:FFFFFFFFFFFFFFFFFFFFFFFFFFFFFFFFFFFF,FFFFFFFFFFFFFFFFFFFFFFFFFFFFFFFFFFFFFFFFFFFFFFFFFFFF,FFFFFFFFFFFFFFFFFF,F:FFFFFFFFF,FFFFFFFFFFFFFF:FFFFFFF,FFFFFFFFFFFFFFFF:FFFFFFFFFFFFFFFFFFFFFFFFFFFF:FFF:F:F:FF:FFF
@A00920:152:HGHKKDRXX:2:2104:7744:21042 1:N:0:CGCGTTCA+TGCTAAGT
ACTCCTACGGGAGGCAGCAGTGGGGAATTGTTCGCAATGGGCGCAAGCCTGACGACGCAACGCCGCGTGGAGGATGAAGGTCTTCGGATTGTAAACTCCTGTAGCCCGGGACGAAAAGCTTCGACCTAACACGTCGAAGTCTGACGGTACCGGGTGAGGAAGCCACGGCTAACTCTGTGCCAGCAGCCGCGGTAATACAGAGGGGGCAAGCGTTGTTCGGAATTACTGGGCGTAAAGGGCGCGGAGGCGG
+
F,FF,,F::FFF:,FFFFFFFF,FFFF::FFFFFFFFFFFFFFFFF:FFF:F:FFFFFFF:,FFFFF,FFF:F,:FFFFFFFFFFFFFFF,FFFFF:FFF:F,FFF:F,F,F:FFF:,F:FFFFFFFFFFF:FF:FFFFF:F:FF,FFFFFFFFFFFF:FF,FF,F:FFFFFFFFF:,F:,FF:FFFF:FFFFFF:FFFFFFFFFFF:F,F,FF,F,,:FFF:FFF:FF:FFF,F,,F,:,FF,,FFFFF
@A00920:152:HGHKKDRXX:2:2104:17020:21198 1:N:0:CGCGTTCA+TGCTAAGT
ACTCCTACGGGAGGCAGCAGTGGGGAATATTGGACAATGGGGGCAACCCTGATCCAGCCAAGCCGCGTGAGTGATGAAGGCCTTAGGGTTGTAAAGCTCTTTCAGCGGGGAAGATGATGACGGTACCCGCCGAAGAAGCCCCGGCTAACTTCGTGCCAGCAGCCGCGGTAATACGAAGGGGGCTAGCGTTGTTCGGAATTACTGGGCGTAAAGCGCTCGTAGGCGGGTAGCATAGTCAGGTGTGAAAGCC
+
FFFFFFFFFFFFFFFFFFFFFFFFFFFFFFFFFFFF:FFFFFFFFFFFFFFFFFFFFFFF,FFFFFFFFFFFFF,FFFF::,,:FFF,:FFFF:FFFFFF,FFFFFFFFFFFFFFFFFFFFFFFFFF,FF,FFFFFFFFFFFFFFFFFFF:FFFFFFFFF,FFFFFFFF,:FFFFFFFFFFFFFFFFFFF,F,:FFFFFFFFFFFFFFFFF,FFF,,FFFFF,FFF,FF,FFF:FFF:FF:FFFFFFFFF
@A00920:152:HGHKKDRXX:2:2104:22535:21825 1:N:0:CGCGTTCA+TGCTAAGT
ACTCCTACGGGAGGCAGCAGTAGGGAATATTGGACAATGGGCGAAAGCCTGATCCAGCCATGCCGCGTGAGTGATGAAGGCCCTAGGGTTGTAAAGCTCTTTCACCGGTGAAGATAATGACGGTAACCGGAGAAGAAGCCCCGGCTAACTTCGTGCCAGCAGCCGCGGTAATACGAAGGGGGCTAGCGTTGTTCGGAATTACTGGGCGTAAAGCGCGCGTAGGTGGAAGGGCCAGTCCGGCCTGAAAGCC
+
FFFFFFFFFFFFFFFFFFFFFFFFFFFFFFFFFFF:FFFFFFFFFFFFFFFFFFFFFFFFF:FFFFFFFFFFFFFFFF::FFFFFFFFFFFFFFF:FFFFFFFFFFFFFFFFFFFFFFFFFFFFFFFF:FFFFFFFFFF:FFFFFF:FFFF:FFFFFFFFFF:F,FFFFF:FFFFFFFFF,FFFFFFFFF::F::FFFFFFFFF:FFFFFF::F::F:FFFFFFFFFFFFFF:,FFFF,:FFFF:FFFFF
@A00920:152:HGHKKDRXX:2:2104:5981:22247 1:N:0:CGCGTTCA+TGCTAAGT
ACTCCTACGGGAGGCAGCAGTGGGGAATTGTTCACAATGGGCGCAAGACTGATGACGCAACGCCGCGTGGGGGATGAAGGTCTTCGGATCGTAAACCCATGTCTAATGGGACGAATGGCCTCTGGGCTAATCACCAGAGGAATGACGGTAACGATAATGGAAGCCACGGCTAACTCTGTGACAGCAGCCGCGGTAATCCAGAGGTGGCAAGAGTTGTTCGGAATTACTGGGCGGAAAGGGCGCGTAGGCG
+
FFFFFFFFFFFFFFFFFFFFF,,FFFF::FFFFFFFFFFF,FFFFFF,FFFF,FFFFFFF,:FFFFFFFF,FFFF,:FFFFF:FFFFF,F,FFFF,FF,,FFF,FFF,FF,::,F:F:FFFF,FF,:FFFFFFFF,FFF:FF:FFFFFF,,,:,FFF,FF:FFFF:F,F:FF::FFF,F:,FFFF,FF,,,:,,F::,::F,::,F:F:,F,,,:F:::,F,FFFFFF,:,:F,::,,F,,FF,,:FF,F
@A00920:152:HGHKKDRXX:2:2104:24126:22482 1:N:0:CGCGTTCA+TGCTAAGT
ACTCCTACGGGAGGCAGCAGTCGAGAATCTTCCGCAATGGACGAAAGTCTGACGGAGCGACGCCGCGTGGTTGATGAAGTCCTTAGGGACGTAAAAACCTTTTATGAAGGAGAAAGTTTATTGATGTTACTCCATGAATAAGGGGCTCCCAATTCTGTGCCAGCAGGAGCGGTAATACAGAAGCCCCAAGCATTACCCGGAATCACTGGGCGTAAAGGGTGCGTAGGCGGCTATGTTAGTCGGATGTTAA
+
FFF:FFFFFFFFFFFFFFFFFFFFFFFFFFFFFFFFFFFFFFFFFFFFFFFFFFFFFFFFFFFFFFFFFFFFFFFFFFFFFFFFFFFFFFFFFFFF:FFFFFFFFFFFFFFFFFFFFFFFFFFFFFFFFF:FFFFFFFFFFF:FFFFFFFFFF:FFFFFF,FFFFFFFFFFFFFFFFFFFFF:FFFFFF,FFF:FFFFFFFFFFFFFFFFFFFFFFFFFFFFF:FFFFFFFFFF:FFFFFF:FFF:FFFF
@A00920:152:HGHKKDRXX:2:2104:2220:22717 1:N:0:CGCGTTCA+TGCTAAGT
ACTCCTACGGGAGGCAGCAGTGGGGAATATTGGACAATGGGCGCAAGCCTGATCCAGCAACGCCGCGTGGAGGATGAAGGCCTTCGGGTTGTAAACTCCTGTCAGTTGGGACGAAAAGCGTACGGCGAATAGTCGTGCGTCTTGACGGTACCAGCAGAGGAAGCCCCGGCTAACTCCGTGCCAGCAGCCGCGGTAATACGGAGGGGGCGAGCGTTATTCGGAATCATTGGGCGTAAAGGGCGCGTAGGCG
+
FFFFFFFFFFFFFFFFFFFFFFFFFF:FFFFFFFFFFFFFFFFFFFFFFFFFFFFFFFFFFFFFFFFFFFFFFFFFFFFFFFFFFFFFFFFFFFFFF:FFFFFFFFFFFFFFFFFFFF:FFFFFFFFF,FFFFFFFFFFFFFFFFFFFFFFFFFFFFFFFFFFFFFFFFFF:FFFFFFFFFFFF:FFFFFFFFFFFF:FFFFFFFFFFFFFFF:FFFFFFFFFFFF,F:F:FF:FFFFF::FFFFFF:FF
@A00920:152:HGHKKDRXX:2:2104:19804:22827 1:N:0:CGCGTTCA+TGCTAAGT
ACTCCTACGGGAGGCAGCAGTGGGGAATTTTGGACAATGGGCGCAAGCCTGATCCAGCAATGCCGCGTGAGTGAAGAAGGCCTTCGGGTTGTAAAGCTCTTTTGTCAGGGAAGAAACGGTGTTTTCTAATACAGAGCGCTAATGACGGTACCTGAAGAATAAGCACCGGCTAACTACGTGCCAGCAGCCGCGGTAATACGTAGGGTGCACGCGTTAATCGGAATTACTGGGCGTAAAGCGTGCGCAGGCG
+
,F,FFFFFFFFFFFFFFFFFFFFFFFFFFFFFFF:FF:FFFFFFFFFFFFFFFFFFFFF,FFFFFFF,FF:FF,FFFFFFFF,FFFFFF::FFFFF,FFFFFFFF:FFFFF:F:,FFFFFFFF,FFFFF:FFFFFFFFFF,,FFFFF:F,FF:FFFFFFFFFFF:FFFFFFFFFF:FFFFFFFFFFFFFFFFFFF::FFFFF:FFFFFF,:::FFFFFFFF:FF:FF,FFFF:FF,:FFF:F,FFFFFFF
@A00920:152:HGHKKDRXX:2:2104:27950:23281 1:N:0:CGCGTTCA+TGCTAAGT
ACTCCTACGGGAGGCAGCAGTGGGGAATCTTCGACAATGGGCGCAAGCCTGATCCAGCAAAGCCGCGTGTGTGAAGAAGGCCTGCGGGTAGTAAAGCACTTTCAGTTGGGAAGAACAGCGCGGGGCTAAAAACTTCGGGCCTTGACGTTACCAACAGAATAAGCACCGGCTAACTCCGTGCCAGCAGCCGCGGTAATACGGAGGGTGCAAGCGTTAAACGGAATTAATGGGCGTAAAGCGCACGCAGGGG
+
FFFFFFFFFFFFFFFFFFFFF,FFFF:F,FF:,FFFFFFFFFFFFFFFFFFFF:,FFFFF,:FFFFFFF:FFFFFFFFFF,FF,FFF,F,FFFFFFF:FFFF,F,FFF,FFFFFF,,::,:,F,F,FFF,F,:FFF,,FF:FFFFFFFFF,FFF,F,FF,FFFFF,FFFFFFFFFFF:FFFFFFFFFFFFFFFFFF,FFF:FFF:FFFFFFFFFFF,,FFFFFFFF:FF:FFFFFFFFFF:FFF:FFF,F
@A00920:152:HGHKKDRXX:2:2104:31286:23578 1:N:0:CGCGTTCA+TGCTAAGT
ACTCCTACGGGAGGCAGCAGTAAGGAATATTGCACAATGGGCGCAAGCCTGATGCAGCAACGCCGCGTGCCCGAGGACGGCCTTCGGGTTGTAAAGGGCTTTTCTGGCTGACGAGGAAGGACGGTAGGCCAGGAATAAGCGTCGGCTAACTACGTGCCAGCAGCCGCGGTAAAACGTAGGACGCGAGCGTTATCCGGATTTACTGGGCGTAAAGCGCGGGCAGGCGGTCGGGTAAGTGGCGGGTGAAAGC
+
FFFFFFFFFFFFFFFFFFFFFFFFFFFFFFFFFFFFFFFFFFFFFFFFFFFFFFFFFFFFFFFFFFFFFFFFFFFFFFFFFFFFFFFFFFFFFF:FFFFFFFFFFFFFFFFFFFFFFFFFFFFFFFFFFFFFFF,FFFFFFFFFFFFFFF:FFF:FFFFFFFFFFFFFFFFFF,FFFFFFFFFFFFFFFFF,FFFFFFFFFFFFFFFFFFFFFF:FFFFFFFFFFFFFFFFFF:FF:F:F:FFFFFFF::
@A00920:152:HGHKKDRXX:2:2104:26630:23719 1:N:0:CGCGTTCA+TGCTAAGT
ACTCCTACGGGAGGCAGCAGCAGGGAATCTTGCACAATGGGCGAAAGCCTGATGCAGCAACGCCGCGTGTGGGATGAATGCCTTCGGGTTGTAAACCACTTTCAGGAGGGAAGAAATTGACGGTACCTCCAAAAGAAGCCCCGGCCAACTACGTGCCAGCAGCCGCGGTAATACGTAGGGGGCGAGCGTTATCCGGAATCATTGGGCGTAAAGAGCTCGTAGGCGGTTCAGCAAGTCGGAGGTGAAATTC
+
FFFFFFFFFFFFFFFFFFFFFFFFFFFFFFFFFFFFFFFFFFFF,FFFFFFFF:FFFF,FFFFFFFFFFFF,FFFFFFFFFFFFFFFF,FFFFFFFFFFFFFFFFFFFFFFFF:FF,F:FFFF:FFFFFFF:FFFFFF:FFF:FFF:FFFFFFFFFFF,FFFFFFFFFF::FFFF:FF:FFFF,:FF:FFFFFFFF:FF,FFF:F:FFFFF,FF:F::FFFF:FFFFFF:F,,FFFFFF,,FF,,,F,:,
@A00920:152:HGHKKDRXX:2:2104:17996:24079 1:N:0:CGCGTTCA+TGCTAAGT
ACTCCTACGGGAGGCAGCAGTTAGGAATCTTCCACAATGGGCGAAAGCCTGATGGAGCGACGCCGCGTGAGGGATGAAGGTCTTTGGATCGTAAACCTCTAAAAGTGGGACGATAATGACGGTACCACTTGAAAAGCACCGGCTAACTCCGTGCCAGCAGCCGCGGTAATACGGAGGGTGCTAGCGTTCTCCGGAATCACTGGGCGTAAAGGGCGCGTAGGTGGCTTGGTAAGCGTGTGGTGAAAGTCCG
+
FFFFFFFFFFF:FFFFFFFFFF:FFFFFFF,FFFFFFFFFFFFFFFFFFFFFFFFFFFFFFFFFFFF:FFFFF,FFF:FFFFFFFFFFFFFFF:FFFFFFF:FFFFFFFFFFFF:FFFFFFFF,FFFFFFFFFFFFFFFFFFFFFFFFFFFFF:FFFF,FFF:FFFF::FFFF:FFF,FFF:FFFFFF,F:FFFFFF::FFFFFF:FFFFFFFFFFFF:FFFFFFF:FFF::FFFFFFFFFFFFFFFF:F
@A00920:152:HGHKKDRXX:2:2104:18475:24752 1:N:0:CGCGTTCA+TGCTAAGT
ACTCCTACGGGAGGCAGCAGTAAGGGATCTTGCGACAATGGGCGAAAGCCTGACGCAGCAACGCCGCGTGCGGGATGACGGACTTCGGGTTGTAAACCGCTTTTCGGGGGGAAGAGGAAGGACGGTACCCCCGGAATAAGTCTCGGCTAACTACGTGCCAGCAGCCGCGGTAAAACGTAGGAGGCGAGCGTTAACCGGATTTACTGGGTGTAAACCGCGTGTAGGCGGTCGTGCACGTGAGGCGTGAAAG
+
F:,::FFFF:,::FFFFFF:FFFFFF,,FFFFF::F:FF:FFFFFFFFFFFF:FF:FFFFFFFF::F:F,F:FFFF:FFFF,,FFFFF,FFFF::FFFFFFFFFF,FFF:FF::,FFFFFFFFFFF:FFFF::,:::F:FFF,FFFFF:F,FFF:FF,FFFFFFFFFF:FF,:FFF,FFFF:F:,F,FF,F,F,::FF,F:FFF:F:FFF:,:F:FFFF,:F,FFFFF:FFFFFFFFF:FFFF:FF:::F
@A00920:152:HGHKKDRXX:2:2104:32524:25034 1:N:0:CGCGTTCA+TGCTAAGT
ACTCCTACGGGAGGCAGCAGTGGGGAATATTGCACAATGGGGGAAACCCTGATGCAGCAACGCCGCGTGAGTGATGACGGCCTTCGGGTTGTAAAGCTCTGTCTTCAGGGACGATAATGACGGTACCTGAGGAGGAAGCCACGGCTAACTACGTGCCAGCAGCCGCGGTAATACGTAGGTGGCGAGCGTTGTTCGGAATTACTGGGCGTAAAGGGCGCGTAGGCGGTCGGGCAAGTCCTGTGTGAAATCC
+
:FFFF,,,FFFF:FFF:,FFFFFFFFFFFFF:FFFFFF:FFFFFFFFFFFFFFFFFFFFFFFFFFFFFFF:F:,FFFFFF:FF::FFFFFFFF,FFFFFFFFFFFFFF:FFFFFFFFFFF:,FFF:FFF,FFFFFFFF:FFF,FFFFFFFF:FFFFFFFFFFFFFF:,FFFFFF:FFF,FFF:FFF:F:FFFF:F:FFF,FFFFFFF::FFFFFFFFF,FFF,FF:FF,FFFF,FFFFFFF,FF,F::FF
@A00920:152:HGHKKDRXX:2:2104:29677:25363 1:N:0:CGCGTTCA+TGCTAAGT
ACTCCTACGGGAGGCAGCAGTGGGGAATTTTGGACAATGGGCGCAAGCCTGATCCAGCCATTCCGCGTGCAGGATGAAGGCCCTCGGGTTGTAAACTGCTTTTGTACGGAACGAAAAGCCTTCTTCTAATACAGGAGGGTCATGACGGTACCGTAAGAATAAGCACCGGCTAACTACGTGCCAGCAGCCGCGGTAATACGTAGGTGGCAAGCGTTGTCCGGATTTATTGGGTTTAATGGGTGCGTAGGCG
+
FFFFFFF,,FFFF,FF,FFFFFFFFFF:FFFFFFFFFFFFFFFFFFFFFFFFFF,FFFFF:FFFF,FFF:FFFFFFFFFFFFFF:FFF,FFFFFFFFFFF,FFFFFFFFF,FF,FFFFF:FFF,FFF,F:F:FFFFF:FFFFFF::FF:FFF:FFFF:FFFFFFFF::FFFFFFFFF:FF:FF:F:FFF:FFFFF:FF,FFF,:FFFFFFFFFF,:,:FFFF:FFFF:FFFFFFFF,FFFF:FF:F,FFF
@A00920:152:HGHKKDRXX:2:2104:24008:25661 1:N:0:CGCGTTCA+TGCTAAGT
ACTCCTACGGGAGGCAGCAGTGGGGAATATTGCACAATGGGCGCAAGCCTGATGCAGCAACGCCGCGTGCGGGAAGAAGGCCCTAGGGTTGTAAACCGCTTTCAGCAGGGAAGAAACTGACGGTACCTGCAGAAGAAGGTGCGGCCAACTACGTGCCAGCAGCCGCGGTGACACGTAGGCACCAAGCGTTGTCCGGATTTATTGGGCGTAAAGAGCTCGTAGGCGGTTCAGTAAGTCGGGTGTGAAAACT
+
FF,FFFFFF,F:FFFFFFFF,FFFFFFFFF:FFFFFFFFF:F:FFF:FFFF:,FF:FFFFFFFFFFFFFFFFFFFFF:FFFF:F::F:F:F,FFFFFFFFF:FFFFFFFFFFFFF:FFFFF::FFFFFFFFF:FFFFFFFFFF:F,FFF:F:FFF:FFFFFFFFF:FFFFFFFF:FFFF:F:F,F:F,FF,FF,,:FF:F,F:F::FF:FFFFFFFFF,,F,FFFFFFFFFFFFFFF,F,:F,F,F,FFF
@A00920:152:HGHKKDRXX:2:2104:1217:27743 1:N:0:CGCGTTCA+TGCTAAGT
ACTCCTACGGGAGGCAGCAGTGAGGAATCTTGCGCAATGGGGGAAACCCTGACGCAGCCACGCCGCGTGAAGGAAGACACTCCTATGGGGCGTAAACTTCTTTTATGTGAGAAGAAGATCCAGATCGTCAGGATATGACGGTATCACATGAATAAGCACCGGCTAACTCCGAGCCAGCAGCCGCGGTACTACGGAGGGTGCACGCGGTGTCCGGAATTAGTGGGTGTAAAGGGTGTGTAGGCGGGACTGT
+
FFFFFFFFFFFFFFFFFFFFFFFFFFFFF,FFFFFFFFFFF:F,:FFFFFFFF,FFFFFFFFFFFFFFF:FFFFFFFF:::FF:,:FFFFFF:FFFFFFFFFF:F,:,FFFFF:FF,:FF,,F,,FF,F,FF:F,F:F,:,FF:::F:F,F:F,F,FFF,F:,:F:FFFF,,:F:F:FFFFF,FF,FF,F,FFFF,F:,FFF,F:,:,:,:FFFF,FFFFF:,:F,,F,FF,FFF,F,,F,,:F:F:::F
@A00920:152:HGHKKDRXX:2:2104:16857:27899 1:N:0:CGCGTTCA+TGCTAAGT
ACTCCTACGGGAGGCAGCAGTAAGGAATATTCCACAATGGGCGAAAGCCTGAACCAGCCATACCGCGTGCAGGAAGACTGCCCAATGGGTTGTAAACTGCTTTTAAATGGGAAGAAAAACATTCATGTAACTGTTGATTAAGCAACCAAACTAAAAATCACCGCATAACACCGAGCAAGCAGCATCGTAAATAAGTCGGGATAAACAGTTCTACTAACTAACTGCGTTTAAAGAGTCAGTCTCCGGATAA
+
FF:FFFF::FF,FFFFFFFFF::FFF:F,FFF,,F:FFFFFFFFF:FFFFFF,F,FFF,:F,F:FFFFF,FFFF,FF,FFFF,:,:FFFFF::FF:F:F,:FFF,,:FFF,,F,F,,,:,:F,,,F,:F,FFF,,F:,:::F:,:F,F,,,,:,,FF::,F,F:,F,FFFFF,,,F,F:FFF:,:F,,FFFFFF,F,,FF,,:,F,:FFF,F,,,,:,FFF,F,,FFF,F,,F,,:,,F,:F,F,F,F::
@A00920:152:HGHKKDRXX:2:2104:23800:27899 1:N:0:CGCGTTCA+TGCTAAGT
ACTCCTACGGGAGGCAGCAGCAAGGAATTTTCCACAATGGGCGCAAGCCTGATGGAGCAACGCCGCGTGCGGGATGACGCTCTTCGGAGTGTAAACCGCTTTTCGAGGGGACGAAGGCAATGACGGTACCCTCGGAAGAAGGATCGGCTAACTACGTGCCAGCAGCCGCGGTAAGACGTAGGATCCGAGCGTTGTCCGGAGTTACTGGGCGTAAAGCGCGCGCAGGCGGTTGATCGCATCGGCGGTGAAA
+
FFFFFFFFFFFFFFFFFFFFFF:FFFFFFFFFFFFFFFFFFFFFFFFFFFFFFFFFFFFFFFFFFFFFFFFFFFFFFFFFFFFFFFFFFFFFFFFFFFFFFFFFFFFFFFFFFFFFFFF:FFFFFFFFFFFFFFFFFFFFFFFFFFFFF:FF::FFFFFFFFFF:FFFFFF:FFFFF:FFFFFFFFFFFFFFFFFFFFFFFFFFFFFF:FFFF:FFFFFFFFFFF,FFFFFFFFFFFFFF::FFFFFFFF
@A00920:152:HGHKKDRXX:2:2104:16441:28714 1:N:0:CGCGTTCA+TGCTAAGT
ACTCCTACGGGAGGCAGCAGTGGGGAATCTTGGACAATGGGGGCAACCCTGATCCAGCGACGCCGCGTGACCGATGAAGGCCCTCGGGTCGTAAAGGTCTTTCGGCGGGGACAATTGTGATGGTACCCGCAGAAGCAGGAGCGGCTAACTACGTGCCAGCAGCCGCGGTAATACGTAGGCTCCAAGCGTTGTTCGGAATTACTAGGCGTAAAGCGCAGGTAGGCGGTTTGGCAAGTCCGTAATGAAATCT
+
FFFFFFFFFFFFFFFFFFFFFFFFFFFFFFFFFFFFFFFFFFFFFFFFFFFFFFFFFFFFFFFFFFFFFFFFFFFFFFFFFFFFFFFFF:FFFFFFFFFFFFFFFFFFFF:FF,:FFFFFFFFFFFFFFFFFF,FFFFFFFFFFFFFFFFFFFFFFF:FFFFFFFFFFFFFFFFFFFFFFFFFFFFFFFFFFFFFFF:FF:FFFFFFFFFF:FFFFFFFFFFFFF:FFFFFFF:FFFFFFFFFF::FFFF
@A00920:152:HGHKKDRXX:2:2104:6931:29309 1:N:0:CGCGTTCA+TGCTAAGT
ACTCCTACGGGAGGCAGCAGTGGGGAATTTTGGACAATGGGGGCAACCCTGATCCAGCAATGCCGCGTGCAGGAAGAAGGCCTTCGGGTTGTAAACTGCTTTTGTACGGAACGAAACGGCTCTGGTTAATACCCGGGGCTAATGACGGTACCGTAAGAATAAGCACCGGCTAACTACGTGCCAGCAGCCGCGGTAATACGTAGGGTGCGAGCGTTAATCGGAATTACTGGGCGTAAAGCGTGCGCAGGCG
+
F:F::FFFFFFFFFFFFFFFFFFFFF:FFFFFFFFFFFFFFFFFFFFFFFFFFFFFFFFFFFF:FFFFFFFFFF,FFFFFFFFFFFFFFFFFFFFFFFFFFFFFFFFFFFFFFFFFFFFFFFFFFFFFFFFFFFFFFFFFFFFFFFFFF:FFFFFFFFFFFFF:FF:FFFFFFFFFFFFFFFFFFFFF:FFFFFFFFFFFFFFFFFFFF:FFFFFFFFFFFFFFFFF:FF:FF:FFFFFFFF,FFFFFFF
@A00920:152:HGHKKDRXX:2:2104:3568:29716 1:N:0:CGCGTTCA+TGCTAAGT
ACTCCTACGGGAGGCAGCAGTCGAGAATAATTCACAATGGGGGCAACCCTGATGGAGCGACGCCGCGTGGAGGATAAGGTCTTCGGATTGTAAACTCCTGTCATGCGCGAACAAGGTTGCCGGATTAATAACCCCGCAAATTGATGGTAACGCAAGAGGAAGAGACGGCTAACTCTGTGCCAGCAGCCGCGGGAATACAGAGGTCTCAAGCGGTTTTCGGAATCACTGGGCGGAAAGGGTGCGTAGGTGG
+
FFFFFFFFFFFFFFFFFFFFFFFFFFFFF:F:,FFF,FFFFFFF::FFFFFFF,::FFFFFFFFFFFFF:::FF::FFF:F,F,FF,,F::FFF,FF,:FFFFFFFFFF,FFF:FFF,F:FFFF::,FFFFFFF,FFFF::F,FF,FFF,F:FF:FFFFFF,:FFF,FF,FFFF:,FFFFFFFF:,FF:FFF,FFFF:,,,FFFFF:FFF:F,F,FF,,FF::FF,::FFF:,FFF:F:F:,F:,,FFFF
@A00920:152:HGHKKDRXX:2:2104:19750:30154 1:N:0:CGCGTTCA+TGCTAAGT
ACTCCTACGGGAGGCAGCAGTAAGGAATATTGGTCAATGGACGCAAGTCTGAACCAGCCATGCCGCGTGGAGGATGAAGGCCCTCTGGGTTGTAAACTTCTTTTATGGGGGACGAAATCACTTATTCTTAAGTGTCTGACGGTACCCCAGGAATAAGCACCGGCTAACTCCGTGCCAGCAGCCGCGGTAATACGGAGGGTGCAAGCGTTATCCGGATTCACTGGGTTTAAAGGGTGCGTAGGAGGGCAGG
+
FFFFFFFFFFFFFFFFFFFFFF:FFFFFFFFFFFFFFFFFFFFFFFFFFFFFFFFFFFFFFFFFFFFFFF:FFFFFFFFFFFF:FFFFFFFFFF,FFFFF,F:F,FFFFFFFFFFFFFF:F:FFFFFFFF,FFFF:FF:FFFFF:FFFFFFFFFFF:F::FFFFFFFFFFFFFFFFF:FFFFFFFFFFF,F:FFFFFFFFFF:FFFFF:FFFFFFF:FFFF:FFFF,FFF:FFFFFFF:FFFFF,FFFFF
@A00920:152:HGHKKDRXX:2:2104:30698:30170 1:N:0:CGCGTTCA+TGCTAAGT
ACTCCTACGGGAGGCAGCAGTGGGGAATCTTGCGCAATGGGCGAAAGCCTGACGCAGCGACGCCGCGTGGGTGATGAAGGCCTTCGGGTCGTAAAGCCCTGTCAAGAGGGACGAAACCTCGCCGACCCAATACGTCGGCGACCTGACGGTACCTCTGAAGGAAGCACCGGCTAACTCCGTGCCAGCAGCCGCGGTAATACGGAGGGTGCGAGCGTTGTTCGGAATCACTGGGCGTAAAGCGCGTGTAGGC
+
FF:FFFFFFFFFFFFFFFFFF:FFFFFFFFFFFFFFFFFFFFFFF,FFFFFFFFFFFFFFF,:FFFFFFFFFFFFFFFFFFFFFFFFFFFFF:::FFFFFFFFFFFFFFFFFFFFFFFF:FF,FFFFFFF:FFFFFF:FFFFFFFFFFFFFFF:FF:FFFFFFF,FFFFF:FFF:FFFFFFFFFFFFFFFFFFFFFFFFFFFFFFFFFFFFFFFFFFFFF,FF,FFFF:F:FFFFF,,:FFFF,FF:FFF
@A00920:152:HGHKKDRXX:2:2104:15157:30248 1:N:0:CGCGTTCA+TGCTAAGT
ACTCCTACGGGAGGCAGCAGTGGGGAATATTGCACAATGGGCGCAAGCCTGATGCAGCGACGCCGCGTGAGGGATGACGGCCTTCGGGTTGTAAACCTCTTTCACCTGGGACGAAGGGGTAACTTGACGGTACCAGGGGAAGAAGCACCGGCTAACTACGTGCCAGCAGCCGCGGTAATACGTAGGGTGCAAGCGTTGTCCGGAATTATTGGGCGTAAAGAGCTCGTAGGCGGCTTGTTGCGTCTGCCGT
+
F,FFFFFFFFFFFFFFFFFFFFFFFF:FFFFFFFFF:FFFFFFFF:FFFFFFFFFFFFF:FFFFFFFFFFFFFFFF::FFFFFFFFFFFFFFFFFFFFFFFFFFFFFFFF:FFFFFFFFFFFFFFFFFFFFFFFF:FFFF:FFFF:FFFFFFFFF:FFFFFFF:FFFFFFFFFFFFFFFFFFFFFFFFF,FFFFFFFFFFFFFF:FFF:FF:FFFFFFFFFFFFF,F:FFFFFFFFFFFFFF:FFFFFFF
@A00920:152:HGHKKDRXX:2:2104:13819:30311 1:N:0:CGCGTTCA+TGCTAAGT
ACTCCTACGGGAGGCAGCAGTGGGGAATATTGGACAATGGGCGAAAGCCTGATCCAGCCATGCCGCGTGAGTGATGAAGGCCCTAGGGTTGTAAAGCTCTTTCACCGGTGAAGATAATGACGGTAACCGGAGAAGAAGCCCCGGCTAACTTCGTGCCAGCAGCCGCGGTAATACGAAGGGGGCTAGCGTTGTTCGGAATTACTGGGCGTAAAGCGCACGTAGGCGGACATTTAAGTCAGGGGTGAAATCC
+
F:FFFFFFFFFFFFFFFFFFFFFFFF:FFFFFFFFFFFFFFFFFFFFFFFFFFFFFFFFFFFFFFFFFFFFFFF:FFFFFFFF,FFFFFFFFFFFFFFFFFFFFFFFFFFFFFFFFFFFFFFFFFFFFFFFFFFFFFFFFFFFFFFFFFFFFFFFFFFFF:FFFFFFFF:FFFFFFFFFFFFFFFFFFFFFFFFFFFFFFFFFFFFFFFFFFFFFFF:FFFFFFFF:FFFFFFFFFFFFFFFFF:,FFFF
@A00920:152:HGHKKDRXX:2:2104:24487:30342 1:N:0:CGCGTTCA+TGCTAAGT
ACTCCTACGGGAGGCAGCAGTGGGGAATTGTTCGCAATGGGCGCAAGCCTGACGACGCAACGCCGCGTGGAGGATGAAGATCTTCGGGTCGTAAACTCCTGTCGACCGGGACGAATGCCGCGTGGGTGAATAACCCGCGCGGGTGACGGTACCGGTGGAGGAAGCCCCGGCTAACTCCGTGCCAGCAGCCGCGGTAATACGGGGGGGGCAAGCGTTGTTCGGAATTACTGGGCGTAAAGGGCTCGTAGGC
+
::FF:FFFF:FFFFFFFFFFFFFFFFFFFFFFFFFF,FFFFFFFFFFF:FFFFFFFFFFFFFFFFFF:FFFFFFFFFFFFFFFFFFFFFFFFFFFF,FFFFFFFFFFFF,FFFFFFFFF:FFFFF:FFF:FFFFFFFFFFF,FF:FFF:F:FF:F:FFFFFF:FFFFFFFF:,:FFFFFFFFFFFFFFFFFFFFFF,FFFFF:FFFFFFF:FF:FFF:F::,FFFFFFFFFFFF::,FFFFFFFFFFFFF
@A00920:152:HGHKKDRXX:2:2104:31015:30499 1:N:0:CGCGTTCA+TGCTAAGT
ACTCCTACGGGAGGCAGCAGTGGGGAATCTTGCGCAATGGGCGAAAGCCTGACGCAGCCATGCCGCGTGTATGATGAAGGTCTTAGGATTGTAAAATACTTTCACCGGTGAAGATAATGACTGTAGCCGGAGAAGAAGCCCCGGCTAACTTCGTGCCAGCAGCCGCGGTAATACGAAGGGGGCTAGCGTTGCTCGGAATCACTGGGCGTAAAGCGCACGTAGGTGGGTCGTTAAGTCGGGGGTGAAATCC
+
FFFFFFFFFFFFFFFFFFFFFFFFFFFFFFFFFFFFFFFFFFFFFFFFFFFFFFFFFFFFFFFFFFFFFFFFFFFFFFFFFFFF:FF:FFFFFFFFFFFFFFFFFFFFFFFFFFFFFF:FFFFFF:FFFFFFFFFFFFFFFFFFFFFFFFFFFFFFF:FFFFFFFFFFFFFFFFFFFFFFFFFFFFFFFFFFFFF:F,FFFFFFFFFFFF,:FFFFFFFFFFFFFFFFFFFFFFFFFFFFFFFFFFFFFF
@A00920:152:HGHKKDRXX:2:2104:1226:30514 1:N:0:CGCGTTCA+TGCTAAGT
ACTCCTACGGGAGGCAGCAGTGGGGAATATTGCACAATGGGGGAAACCCTGATGCAGCCATGCCGCGTGTGTGAAGAAGGCCTTCGGGTTGTAAAGCACTTTAAGCAGTGAGGAAGGGTTGAACGCTAATATCGTTCAACATTGACGTTAGCTGCAGAATAAGCACCGGCTAACTCCGTGCCAGCAGCCGCGGTAATACGGAGGGTGCGAGCGTTAATCGGAATTACTGGGCGTAAAGCGCGCGTAGGCG
+
FFFFFF:FFFF:FFFFFF,FFFFFFFFFFF:FFFFFFFFFFFFFFFFFFFFFFFFF,FF,:FFFFFFFF:FFFFFFFFF,FFF,:FFF:FF:FF:FFFFFFFFFFFFFFFFFFFFF:FFFFFFF:FF,FFFFF,FFFFFFFFFFFFFF:FFFFFFFFF,FF,FFFFFF:FFFFFFFFFFFFFFFFF:FFFFFF:,FFFF:FFFFFFFFF::FF,F,FFF:F::FFFFFFFFFF::F,FFFFFFF,FFFFF
@A00920:152:HGHKKDRXX:2:2104:16450:31234 1:N:0:CGCGTTCA+TGCTAAGT
ACTCCTACGGGAGGCAGCAGTGGGGAATCTTGCGCAATGGGCGAAAGCCTGACGCAGCGATGCCGCGTGCGGGAAGACGGCCTTCGGGTTGTAAACCGCTTTCAGCAGGGACGAAATTGACGGTACCTGCAGAAGAAGCTCCGGCCAACTACGTGCCAGCAGCCGCGGTACGACGTAGGGGGCGAGAGTTGTCCGGAATTATTGGGCGTAAAGGGCTCCTAGGCGGTTCAGTAAGTCGACTGTGAAAATC
+
FFFFFFFFFFF:FFFFFFFFF,F:F,FFFFF:FFFFFFFFFFFFFFFFFFFFFFFFFFFFFFFFFFFFFFFFFFFFFFFFFFFFFFFFFFFFFFFFFFFF,FFF:,FFF:F:FFF:FFF,FFFFF,FFFF:FF:,FFFFF:F:FFFF,,FFF:FFFFF:F:::FFFF:FF,,FF:F::FFFFFF:F,F,:FFF::FF,FFFF,FFFFF,FF,,FF,:F:FFFFF::FFFFFF:F,FFFFFF,FFF,FFFF
@A00920:152:HGHKKDRXX:2:2104:4318:31829 1:N:0:CGCGTTCA+TGCTAAGT
ACTCCAACGGGAGGCAGCAGTAGGGAATATTGGACAATGGGCGAAAGCCTGATCCAGCCATGCCGCGTGAGTGATGAAGGCCCTAGGGTTGTAAAGCTCTTTCACCGGTGAAGATACAGACTGAAACCGGCGAATAAGCCCCCGCTAACTTAGTGCCAGCATACGGGGTAAAACGAAGCGGGCTAGCTTTGTTCGGCAATACTGGGCTTATAGCGAACGGAGGCGGACAGTTAAGTCAGGGGTGAAATCC
+
:::F:,:F:FFFFFFFFFFFF,FFFFFFFFFFFFFFFFFFF:FFFF,FFFF:FFFF::FF,:FFFFFFF:FFFFFFFFFF,F,:FFF,:FFFFFF,F:FFFF,,FF:F:,FFFF,,,,:,F:F,F:,F:F,F,F,,FF,,FF,:FFFF:FFF,F,:FFFF,,,:F,,,F:F,FFFFFFF:F:,FF,F,,F:,:FFF,F,FFF,FF,F,F,,F,F,,::,F,FFFF,F:,,,FF:FFF:F,FF:,F,F,,,
@A00920:152:HGHKKDRXX:2:2104:1099:32362 1:N:0:CGCGTTCA+TGCTAAGT
ACTCCTACGGGAGGCAGCAGTGGGGAATATTGGACAATGGGCGAAAGCCTGATCCAGCGACGCCGCGTGTGTGAAGAAGGCCTGCGGGTTGTAAAGCACTTTCGATGGGAACGAAATGTGCCGGGTTAATACCCCGGTAAGCTGACGTTACTCAATGAAGAAGCACCGGCTAACTCTGTGCCAGCAGCCGCGGTAATACAGAGGGTGCGAGCGTTAATCGGAATTACTGGGCGTAAAGCGCACGTAGGTG
+
FFFFFFFFFFFFFFFFFFFFFFFFFFF:FFFFFFFFFFFFFFFFFFFFFFFFFFF:FFFFFFFFFFFFFFFFFF,FFFFFFFFFFFFFFFFFFFFFFFFFFFFFFFFFF:FFFFFFFFFFFFFFFFFFFFFFFFFFFFFFFFFFFFFFFFFFFFFFF:FFFFFFFFFFFFFFFFFFFFFFFFFFFFFFFFFFFFFFF:FFFFFFFFFFFFFFF:FF:FFFFFFFFFFFFFFFF,FFFFFFFFFFF:FFFF
@A00920:152:HGHKKDRXX:2:2104:21875:32393 1:N:0:CGCGTTCA+TGCTAAGT
ACTCCTACGGGAGGCAGCAGTGGGGAATTGTTCGCAATGGGCGCAAGCCTGACGACGCAACGCCGCGTGTCGGACGAAGATCTTCGGGTCGTAAACTCCTGTCGAGCGGGACGAACGCTTCGCGGGTGAATAATCCGCGGAATTGACGGTACCGCTAAAGGAAGCCCCGGCTAACTCCGTGCCAGCAGCCGCTGTAATACGGTGGGGGCAAGCGTTGTTCGGAATTACTGGGCGTAAAGCGCTCGTAGGT
+
FFFFF,FFF,FFF:FFFFFFFFFFFFFFFF,FFFFFFF:FFFFFFFFFFFFFF:F:FFFFFFFFFFFFF,,:FF:FFFFFFFFFFFFFFF:FF:FFF:FF:FF,FFFF:FFFFF:FFFFFFF,:FFF,F:FF:F,::,:FFFFFFFF:F:FF:,F:FF:,FFFFFFFFFFFFFF,,F:::,F:F,F:FFFFF,:F,:FF,,FF:F:FFFFF:,:FFFFFF:FFFFFF:F,,:FFFFFF:,,:FFFFFF:,
@A00920:152:HGHKKDRXX:2:2104:7211:32612 1:N:0:CGCGTTCA+TGCTAAGT
ACTCCTACGGGAGGCAGCAGCAAGGAATTTTCCGCAATGGGCGAAAGCCTGACGGAGCAACGCCGCGTGGGGGATGAAGGCCTTCGGGTTGTAAACCCCTTTTGCGAGGGAAGAAGATCTGACGGTACCTCGCGAATAAGCCACGGCTAACTACGTGCCAGCAGCCGCGGTAATACGTAGGTGGCAAGCGTTGTCCGGATTTACTGGGCGTAAAGCGCGCGCAGGCGGACTGGTAAGTCTGGGGTGAAAT
+
FFFFFFFFFFFFFFFFFFFFFFFFFFFFFFFFFFFFFFFFFFFFFFFFFFFFFFFFFFF:FFFFFFFFFFFFFFFFFFFFFFFFFFFFFFFFFFFFFFFFFFFFFFFFFFFFFFFFFFFFFFFFF:FFFFFFFFFFFFFFFF,FFFFFFFFFFFFFFFFFF:FFFFFFFFFFFFFFFFFFFFFFFFF:FFFFFFFFFFFFFFFFFFFFF:,FFFFFFFFFFFFFFFFFFFFFFFF,FFFFFFFFFF:FFF
@A00920:152:HGHKKDRXX:2:2104:28953:33599 1:N:0:CGCGTTCA+TGCTAAGT
ACTCTACGGGAGGCAGCAGTGGGGAATATTGGACAATGGGCGAAAGCCTGATCCAGCCATGCCGCGTGAGTGATGAAGGCCTTAGGGTTGTAAAGCTCTTTTAGTGGGGAAGATAATGACGGTACCCACAGAAAAAGCCCCGGCTAACTTCGTGCCAGCAGCCGCGGTAATACGGAGGGGGCGAGCGTTATTCGGAATTATTGGGCGTAAAGGGCGCGTAGGCGGCTTGACAAGTCAAAGGTGAAATCCC
+
FFFFFFFFFFFFFFFFFFFFFFFFFFFFFFFFFFFFFFFFFFFFFFFFFFFFFFFFFFFFFFFFFFFFFFFFFFFFFFFFFF:FFFFFFFFFFFFFFFFFFFFFFFFFFFFF:FFFFFFFFFFFFFF:FFFFFFFFFFFFFFFFFFFFFFFFFFFFFFFFFFFFFFFFFFFFFFFFFFFFFFFFFFFFFFFFFFFFF,FFFFFFFFFFFFFFFFFFFFFFFFFFFF,FFFFFFFFFF:FFFFFFFFFFFF
@A00920:152:HGHKKDRXX:2:2104:1967:33802 1:N:0:CGCGTTCA+TGCTAAGT
ACTCCTACGGGAGGCAGCAGTAGGGAATTTTCCACAATGGACGAAAGTCTGATGGAGCAACGCCGCGTGAACGATGAAGGTCTTCGGATTGTAAAGTTCTGTTGTCAGGGACGAAACCGTACCGTTCGAACAGTGCGGTACCTTGACGGTACCTCATTAGAAAGCCACGGCTAACTCCGTGCCAGCAGCCGCGGTACTACGTAGGTGGCAAGCGTTGCTCGGAATCACTGGGCGTAAAGGGCGCGTAGGC
+
FFFFFFFFFFFFFFFFFFFFFFFFFF:FFFF:F:FF:FFFFFF,FFF:F:FF,F,FFFFFFFFFFFFFFF:FFFFFFFFFFFFFFFFF,:FF:FF::FFFF,FF,FFFFFFFFF:F,F,,FFFF:,,FFF,FF,:FF:FF:F,FFFFFFFFFF:,FFFFF,FFFFFFFFFFFFFFF,,FFFFFFFFFFFFFFFFFF,FFFF:FFFFFFFFFFFFFFF,FFFFF,FFFFFFFFFFFFFFFFFFFFFFFFFF
@A00920:152:HGHKKDRXX:2:2104:23104:33802 1:N:0:CGCGTTCA+TGCTAAGT
ACTCCTACGGGAGGCAGCAGTAGGGAATATTGGGCAATGGGCGAGAGCCTGACCCAGCCATGCCGCGTGCCGGATGAAGGCCTTCTGGGTTGTAAACGGCTTTTCTCAGGGAAGAAAAAGAGGATGCGTCCTAAACTGACGGTACCTGAGGAATAAGCACCGGCTAAATCCGTGCCAGCAGCCGCGGTAATAAGGAGGGTGCAAGCGTTGTCCGGATTTACTGGGCGTAAAGGGCGCGTAGGCGGCCTGT
+
FFF:F:FF:FFF,FFFFFFFFFFFFFFFFFFFFFFFFFFFFFFFF:,FF,FFFFFFFFFFFFFFFFFFFFFFF:FFFFFFFF:FFF:,:FFF:FFF,F:F:FFFF:FFF:FF:FFFFFF,F:FFF:,F,,FFFFFFF,:,FFFF,FF:::,FF:,F:FFFFFFFFFF,,FFFF,FFF,FF,FFFF:FFF::FFFFF,FFFFFF,,F,F:::F,,:F:,:FF,F,FFF:FFF:::F,FFF,::F:FF:F,F
@A00920:152:HGHKKDRXX:2:2104:2193:34131 1:N:0:CGCGTTCA+TGCTAAGT
ACTCCTACGGGAGGCAGCAGTGGGGAATCTTGGTCAATGGGGGAAACCCTGAACCAGCGACGCCGCGTGACCGATGAAGGCCCTCGGGTCGTAAAGGTCTTTCGACGGGGACTATAATGAATGTACCCGTAAAAGCAGGAGCGGCTAACTATGTGCCAGCAGCCGCGGTAATACATAGGCTCCAAGCGTTGTTCGGAATTACTGGGCGTAAAGCGAGTGTAGGCTGTCCGCCAAGTCGAGTGTGAAATCT
+
FFFF:,FF::FF,FFFFFFFFF:FFFFFFFFFFFFF:FFFFFFFFFFFFFFFFFFFFFFF:F:FFFFFFFFFFF,:F,FFFFFF:FFFF:F,F:,,FFFFFF,,FFFFF:,FFFFFFF,FF:FFFFFFF:FFFFFF:FFFFFFF:FFFFF::FFFFFFFFFFFFFFF,FFFFFFFFF::F,FFFFFFFFFF:FFFFF:FFFFF::FFFFFFFFFFFF,:F:F:FFFFF:FFFF,F,FFF,FFFFFFF::F
@A00920:152:HGHKKDRXX:2:2104:1063:34240 1:N:0:CGCGTTCA+TGCTAAGT
ACTCCTACGGGAGGCAGCAGTAGGGAATATTGGGCAATGGCCGAAAGGCTGACCCAGCGACGCCGCGTGCGGGAGGACGCCCTTCGGGGTGTAAACCGCTGTCAGAGGGGACGAATGGCCCAGGCGGGAATACTGTCTGGGTGTGACGGTACCCTCAGAGGAAGCACCGGCTAACTCTGTGCCAGCAGCCGCGGTAATACAGAGGGTGCGAGCGTTGTTCGGAATCACTGGGCGTAAAGCGCGCGCAGGC
+
:FFFFFFFFFFFFFFFFFFFFFFFF:FFFFFFFFF:FFFFFFFFFFFFFFFFFFFFFFFFFFFFFFFFFFFFFFFF,FFFFFFFFFFFFFFFF:FFFFFFFFF:FFFFFFF:FFFFFFFFFFFFFFFF::FFFFFFFFFFFFFFFFFFFFFFFFFFFFFFFF:FFFFFFF::FFFFFFFFFFFFF:FFFFFFFFFF,F:F,FFFFFFFF:FFFFF:FFFF:F:FFFFFFFFFFF:,,FFFF:F:F:,FFF
@A00920:152:HGHKKDRXX:2:2104:23782:34350 1:N:0:CGCGTTCA+TGCTAAGT
ACTCCTACGGGAGGCAGCAGTGGGGAATATTGCACAATGGGCGAAAGCCTGATGCAGCGACGCCGCGTGAGGGATGACGGCCTTCGGGTTGTAAACCTCTTTCAGCAGGGAAGAAGCGAAAGTGACGGTACCTGCAGAAGAAGCGCCGGCTAACTACGTGCCAGCAGCCGCGGTAATACGTAGGGCGCAAGCGTTGTCCGGAATTATTGGGCGTAAAGAGCTCGTAGGCGGCTTGTCACGTCGGATGTGA
+
FFFFF:FFFFFFFFFFFFFFFFFFFFFFFFFFFFFFF:FF:FFFFFFFFFFFFFFFFFF:FFFFFFFFFFFFFFFFFFFFFFFFFFFFFFFFFFFFFFFFFFFFFFFFFFFFFF:FFFFFFFFFFFFFFFFFFFFF,FFFFFFFFFFFFFFFFFFFFFFFFF:::FFFFFFFF:FFFFFFFFFFFF:FFF,FFFFFFF:FFFFFFFFFFFFFFFFFFFFFF:FFFFFFFFFFFFFFF:FFFFF:::FFFF
@A00920:152:HGHKKDRXX:2:2104:24587:34648 1:N:0:CGCGTTCA+TGCTAAGT
ACTCCTACGGGAGGCAGCAGTGGGGAATTTTGGACAATGGGGGCAACCCTGATCCAGCAATGCCGCGTGTGTGAAGAAGGCCTTCGGGTTGTAAAGCACTTTTGTCAGGAACGAAACGGCCCTGGTTAATACCCGGGGCTAATGACGGTACCTGAAGAATAAGCACCGGCTAACTACGTGCCAGCAGCCGCGGTAATACGTAGGGTGCACGCGTTAATCGGAATTACTGGGCGTAAAGCGTGCGCAGGCG
+
FFFFFFFFFFFFFFFFFFFFFFFFFFFFFFFFFFFFFFFFFFFFFFFFFFFFFFFFFFFFFFFFFFFFFFFFFFFFFFFFFFFFFF:FFFFFFF:FFFFFFFFF:FFFFFFFF:FFFFFFFFFFFFFFFFFF,FFFFFFF:FFFFFFFFFFFFFFFFFFFFF,:FFFFFF:FFFFFFFFFFFFFFFFFFFFFFFFFFFF,,FFFFFFFF,FFFFF,FF:FFF:F:FFFFF:FFFFFF:FFF,FFFF,FFF
@A00920:152:HGHKKDRXX:2:2104:22263:34914 1:N:0:CGCGTTCA+TGCTAAGT
ACTCCTACGGGAGGCAGCAGTGGGGAATTTTCCGCAATGGGCGAAAGCCTGACGGAGCAACGCCGCGTGAGGGAGGAAGGCCTGTGGGTTGTAAACCTCTTTTCTCAGGGAAGAAGATCTGACGGTACCTGAGGAATCAGCATCGGCTAACTCCGTGCCAGCAGCCGCGGTAAGACGGAGGATGCAAGCGTTATCCGGAATTATTGGGCGTAAAGCGTCCGCAGGCGGCTCAGCAAGTCTGCTGTCAAAG
+
FFF:F,FFF:FFFFFFFFFFFFFFFFFFFFFFFFF:F:FFFFFFFFFFFFFFFFFFFFF:FFFFFFF:FF:FFFFF,FFFFF,FFFFFFFFFFFF:FFFFFFFFFFFFFF,FFFFF,FFFFFFFFFFFFFFFFFF,FFFFFFFFFFFFFFFFFFFFFFFFFFFFFFFFFFFFFFFFFFFFFFFFFFFFFFFFFFFFFFF,FFFFFFFFF:FFFFFFFFFFFFFFFFFFFFFFFFF,FFFFFFFFFFFF,F
@A00920:152:HGHKKDRXX:2:2104:12626:35352 1:N:0:CGCGTTCA+TGCTAAGT
ACTCCTACGGGAGGCAGCAGTGGGGAATTTTGGACAATGGGCGCAAGCCTGATCCAGCCATTCCGCGTGCAGGATGAAGGCCCTCGGGTTGTAAACTGCTTTTGTACGGAACGAAAAAGCCCTTTCTAATACAGAGGGTCCATGACGGTACCGTAAGAATAAGCACCGGCTAACTACGTGCCAGCAGCCGCGGTAATACGTAGGGTGCAAGCGTTAATCGGAATTACTGGGCGTAAAGCGTGCGCAGGCG
+
FFFFFFFF:FFFFFFFFFFFFFFFFFFFFFFFFFFFFFFFFFFFFFFFFFFFFFF:FFFFFFFFFFFFFFFFFFFFFFFFFFFFFFFFFFFFFFFF:FFFFFFFFFFF:FFFFFFFFFFFFFFFFFFFFFFFFFFFFFFFFFFFFFFFFFFFFFFFF::FFFFFFFFFF:FFFFFFFFFFFFFFFFFFFFFFFF:FFFFF,FF::FF:F:FFFFFFFFF:FF:FFFFFFFFFFF,FFFFFFFF:::FFFF
@A00920:152:HGHKKDRXX:2:2104:30364:36918 1:N:0:CGCGTTCA+TGCTAAGT
ACTCCTACGGGAGGCAGCAGTGGGGAATATTGGACAATGGGCGAAAGCCTGATCCAGCAATGCCGCGTGAGTGATGAAGGCCTTAGGGTTGTAAAGCTCTTTTACCCGGGAAGATAATGACTGTACCGGGAGAATAAGCCCCGGCTAACTCCGTGCCAGCAGCCGCGGTAATACGGAGGGGGCTAGCGTTGTTCGGAATTACTGGGCGTAAAGCGCACGTAGGCGGCTTGGTAAGTTAGAGGTGAAAGCC
+
FFFFFFFFFFFFFFFFFFFFFFFFFFFFFFFFFFFFFFFFFFFFFFFFFFFFFFFFFFFFFFFFFFFFFFFFFF:FFFFFFFF:FFFFFFFFFFFFFFFFFFFFFFFFF:FFFFFFFFFFFFFFFFFFFFFFFFFFFFFFFFFFFFFFFFFFFFFFFFFFFFFFFFFFFF:FFFFFFFFFFFFFFFFFF:F,FFFF::FFFFFFFFFFFFFFFFFFFFFFFFF:F:FFF,:F::,FF:FF,FFFF::FFF
@A00920:152:HGHKKDRXX:2:2104:10628:36996 1:N:0:CGCGTTCA+TGCTAAGT
ACTCCTACGGGAGGCAGCAGTGGGGAATATTGGACAATGGGCGAAAGCCTGATCCAGCAACGCCGCGTGGGGGACGAAGGCCTTCGGGTTGTAAACCCCTGTCAGGTGGGGCGAAGGGCCTGTAGTGAATAACTGCAGTCCTTGACGGTACCACCAGAGGAAGCCCCGGCTAACTCCGTGCCAGCAGCCGCGGTAATACGGAGGGGGCGAGCGTTATTCGGAATCATTGGGCGTAAAGGGCGCGTAGGCG
+
FFFFFFFFFFFFFFFFFFFFFFFFFFFFFFFFFFFFFFFFFFFFF:FFFFFFFFFFFFFFFFFFFFFFFFFFFFFFFFFFFFFFFFFFFFFFFFFFFFFFFFFFFFFFFFFFFFFFFFFFFFFFFFFF:FFFFFFFFFFFFFFFFFFFF:FFFFFFFFFFFFFFFFF:FFFFFFFFFFFFFFFFFFFFFFFFFFFFFFFFFFFFFFF::FFFFFFFFFFFFF:FFF:FFFFFFFFFFFF:FF:FFFFFFF
@A00920:152:HGHKKDRXX:2:2105:2410:1125 1:N:0:CGCGTTCA+TGCTAAGT
ACTCCTACGGGAGGCAGCAGCTAAGAATCTTGCGCAATGGGCGAAAGCCTGACGCAGCAACGCCGCGTGGGGGAAGAAGGTTTTCGGATTGTAAACCCCTTTTACGAGGGAAGAAGTTCTGACGGTACCTCGTGAATCAGCTCCGGCTAACTCCGTGCCAGCAGCCGCGGTAATACGGAGGGAGCTAGCGTTGTTCGGAATTACTGGGCGTAAAGCGCGCGTAGGCGGCTCATAAAGTCAGGGGTGAAAT
+
FFFFFFFFFFFFFFFFFFFFFFFFFFF:FFFF:FFFFFFFFFFFFFFFFFFFFFFFFFFFFFFFFFFFFFF:FFFFFFFFFFFFFFFFFFFFFFFFFFFF:FFFFF:FFFFFFFFFFFFFFFFFFFFF,FFFFFF:F,FFFFFFFFFFFFFFFFFFFFF:FFFFFFFFFFFFFFF::FFFFFFFFFFF:FF::FF::F:,FFF:FFFFFFF:FFFFFF:FFFFFFF:FFFF:F:F,,:FFFFFFFFFFFF
@A00920:152:HGHKKDRXX:2:2105:21549:1235 1:N:0:CGCGTTCA+TGCTAAGT
ACTCCTACGGGAGGCAGCAGTGGGGAATATTGGACAATGGGCGCAAGCCTGATCCAGCAACGCCGCGTGGAGGAAGAAGATCCTCGGATCGTAAACTCCTGTCAGGAGGGGCGAAGGGCCGTCGGTGAACAGCCGGCGGTCTTGACGGTCCCTCCAGAGGAAGCCCCGGCTAACTCCGTGCCAGCAGCCGCGGTAATACGGGGGGGGCGAGCGTTATTCGGAATTATTGGGCGTAAAGGGCGCGTCGGCG
+
::FFFFFFFFFFFFFFFFFFFFFFFFFFFFFFFFFFFFFFFFFFFFFFFFFFFFFFFFFFFFFFFFFFFFFFFF:F:FFFFFFFFFFFFFFF:FFFFFFFFFFFFFFFFFFFFFFFFFFFFFFFFFF:,FFFFFF:FFF:F,FF:FF:F:FFFFFFFFFFFFFF:,F:,FFFFFF:F:::FFFFFFFFF,FFFFFFF,:FFFFF,FFF::FF,:FFFFFFF::::F,F:FFFFF:FFFF:FFFFF::FF:
@A00920:152:HGHKKDRXX:2:2105:19153:1313 1:N:0:CGCGTTCA+TGCTAAGT
ACTCCTACGGGAGGCAGCAGTAGGGAATATTGGTCAATGGGTGCGAGCCTGAACCAGCCATGCCGCGTGCAGGAAGACGGCCTTCTGGGTTGTAAACTGCTTTTGTCAGGGGATAAAACGAGCATGCGTGCTTAATTGAAGGTACCTGACGAATAAGCCACGGCTAACTACGTGCCAGCAGCCGCGGTAATACGTAGGTGGCCCGCGGTGTCCGGATTTATTGGGGTTAAAGGGTGCGTAGGCGGTCTTT
+
:FFFFFFFFFFFFFFFFFFF:FFFF,FFFF:FFFFFF,FFFFFFFFFFFFFFFFFFFFF,FFFFFFFFFFFFFFFFFFFFFF:FFFFFF,FFF,FFFFFFF,FFFFF,FFFFFF:FFFFFFFF,FFFFFFFF,FFF:FFFFFFFFFFFFFFFFFFFFFFFFFFFFFFFFFFFFFFF,FF,FFFFFFFF,:FFFF,FFFFFFF,FFFF,FFFFFFF,FFFF,FFFF,:F,FFFFFFFF:::::FF::F::F
@A00920:152:HGHKKDRXX:2:2105:7482:1705 1:N:0:CGCGTTCA+TGCTAAGT
ACTCCTACGGGAGGCAGCAGTAAGGGATCTTGCGACAATGGGCGAAAGCCTGACGCAGCAACGCCGCGTGCGGGATGACGGCCTTCGGGTTGTAAACCGCTTTTCGGGGGGAAGAGGAAGGACGGTACCCCCGGAAGAAGTCTCGGCTAACTACGTGCCAGCAGCCGCGGTAAAACGTAGGAGGCGAGCGTTATCCGGATTTACTGGGTGTAAAGCGCGTGTAGGCGGTCCTGCAAGTGGCGCGTGAAAG
+
FFFFFFFFFFFFFFFFFFFFFFF:FFFFFFFFFFFFFFFFFFFFFFFFFFFF:FFFFFFFFFFFFFFFFFFFFFFFFFFFFFFFFFFFFFF:FFFFFFFFFFFFFFFFFFF:FFFFFFFFFFFFFFFFFFFFFFFFF:FFFFFFFFFFFFFF,FFFFFFFFFFF:FFFFFF:FF:FFFFF:FFFFFF:FFFFFFFF::FFF:FFFFFFFFFFF:FF::FFFFF,FFFFFFFFFFF:FFFF:FFFFFFFFF
@A00920:152:HGHKKDRXX:2:2105:29143:1705 1:N:0:CGCGTTCA+TGCTAAGT
ACTCCTACGGGAGGCAGCAGTGGGGAATATTGGACAATGGGCGCAAGCCTGATCCAGCCATGCCGCGTGAGTGAAGAAGGCCTTCGGGTTGTAAAGCTCTGTTGTTGGGACAGAAAAGCTTTCGGTTCATAACCGGGAGTTCTGACGGTAACCAAAGTATAAGCACCGGAGAAATTCGTGCCAGCCGCCGCGGTAATACGAGGGGTGCAAGCGTTACTCGGAATTACTGGGCGTAAAGCGTGCGTAGGTG
+
FFF:::FFFFFFFFFFFFFFFFFFFFFFFFFF::FFFFFF:FFFFFF:FFFF,FFFFFFFFFFFFFF::,FFFF,FFFFFFF,,F:FF:,,F,FF,FF:F,F,,,FFFFF,F,:FFFFF,F,,,FFF,FFFFFFFF,:F,F,F,FFFFF:,FFF,F:,FFFFFFF:F,:,,,F,:,FF::,FF:::FFF,FFF,:,,:F:F,:,,FFF:FF:FF,FFFFFFF,FFFFFFF:::,F,,:,FFF:F:,FFFF
@A00920:152:HGHKKDRXX:2:2105:4878:2174 1:N:0:CGCGTTCA+TGCTAAGT
ACTCCTACGGGAGGCAGCAGTGGGGAATCTTGCGCAATGGCCGCAAGGCTGACGCAGCGACGCCGCGTGGGGGAGGAAGGGCTTCGGCTCGTAAACCCCTGTCGCCCGGGGCGAACATCCCGTTTCGACGGGACTGACGGTACCGGGTGAGGAAGCACCGGCTAACTCCGTGCCAGCAGCCGCGGTAAGACGGAGGGGGCAAGCGTTGTTCGGAATCATTGGGCGTAAAGGGCTCGTAGGCGGACTGGCA
+
FFFFFFFFFFFFFFFFFFFFFFFFFFFFFFFFFFFFFFFFFFFFFFFFFFFFFFFFFFFFFFFFFFFFFFFFFFFFFFFFFFFFFFFFF::FFFFFF,F:FFFFFFFFFFFFFFFFFFFFFFFFFFFFFF:FFFFFFFFFF,:FFFF:FFF:FFFFFFFF,FFFFF:FFFFFFFFFFFFFFFFF:FFF:F:FFF:FFFFF,,FFFFF:FFFFFFFFFFFFFFFFFF:FFF,FFFF:FFFFFFFFFFFFFF
@A00920:152:HGHKKDRXX:2:2105:30463:2988 1:N:0:CGCGTTCA+TGCTAAGT
ACTCCTACGGGAGGCAGCAGTGAGGAATATTGCACAATGGGGGCAACCCTGATGCAGCAACGCCGCGTGAAGGATGACGGTCTTCGGATTGTAAACTTCTTTTTTCTGGGAAGAAGTCTCGCTTTCGGGCGGGATTGACGGTACCAGAGGAATAAGACACGGCTAACTACGTGCCAGCAGCCGCGGTAATACGTAGGTGTCGAGCGTTATCCGGAATTACTGGGCGTAAAGCGCACGCAGGCGGCATGGG
+
FFFFFFFFFFFFFFFFFFFFFFFFFFFF:FFFFFFFFFFFFFFFFFFFFFFFFFFFFFFFFFFFFFFFFFFFFFFFFFFFFFFFFFF:FFFFFFFFFFFFFFFFFFFFFFFFFFFFFFFFFFFFFFFFFFFFFFFFFFFFFFFFFFFFFFF,FFFFFFFFFFFFFFFFFFFFFFFFFFFFFFFFF:FFFFFFF::FFFFFFF:FFFFFFFFFFFFFFFFFFFFFFFFFFF:FFF,:F:,:F:FFFFFFFF
@A00920:152:HGHKKDRXX:2:2105:23502:3145 1:N:0:CGCGTTCA+TGCTAAGT
ACTCCTACGGGAGGCAGCAACTGGGAATATTGCGCAATGGACGAAAGTCTGACGCAGCGACGCCGCGTGGGGGATGAAGGCCTTTGGGTCGTAAACCCCTTTTGACGAGGAAGCCCCGATGCATAATCGGGGGACGGTACTCGTAGAATAAGCACCTGCTAACCACGTGCCAGCAGCCGCGGTAATACGTGGGGTGCAAGCGTTATCCGGATTTACTGGGCGTAAAGAGTTCGAAGGCGTTTCGGCGCAT
+
FFF:FFFFFFFFFFFF:FFF:FFFF,:F:FFFFFF:FFFFF,:FFFF::FFF:FFFFFFFF:FFFFFFF:FFFFF,FFF:FFFFFFFF:FFFFFFFF:FFFFF:FFFFFFF:FFFFFFFFFFFFFF:FFFFFFFFFFFFFF:FFFFF:FF:FFFFF:FFFF,FFFFFFFFFF,FFFFF:FFFFFFFFFFFFFFFF:FFFF,FF:FFFF:::F::,,FFF:F,FFFFFFFFFFF,FFFF,:FFFF:F,:FF
@A00920:152:HGHKKDRXX:2:2105:10248:3427 1:N:0:CGCGTTCA+TGCTAAGT
ACTCCTACGGGAGGCAGCAGTGGGGAATATTGCGCAATGGGCGAAAGCCTGACGCAGCGACGCCGCGTGTGGGATGACGGCCTTCGGGTTGTAAACCACTGTCGGGAGGGACGAAGATCTGACGGTACCTCCAAAGGAAGCACCGGCTAACTCTGTGCCAGCAGCCGCGGTAATACAGAGGGTGCGAGCGTTGTCCGGAATCACTGGGCGTAAAGTGCGCGTAGGCGGCCCGATAAGTAGGGGGTGAAAT
+
F,FFFFF,:F,FF:FFFFFFFFFFFF:F,FFFFF,FFFFF:FF:FFFFFFFF:FFFFFFF:FFF,FFF:F,F:FFF,FF:::FF,:FFFF:FFFF:FFF::FF:F:F,::F,:FFFFFFFFFFFFFFFFFFFFF:F,FFF,FFF,FFFFFFFFF,FFFFFFF,FF,FFFFFFFFFFF:FFFFFFFFFFFFFFF:FFFFFF::,F,FFFFFFFFFF,FFFFFF,,F::::FFFFF:FFFFF,FF,:,,F::
@A00920:152:HGHKKDRXX:2:2105:32027:4726 1:N:0:CGCGTTCA+TGCTAAGT
ACTCCTACGGGAGGCAGCAGTTAGGAATCTTGCGCAATGGGCGAAAGCCTGACGCAGCAACGCCGCGTGGGGGATGAATGCTCTCGGGTTGTAAACCCCTTTCAGCGGGGACGATTATGACGGTACCCGCAGAAAAAGGACCGGCTAACTACGTGCCAGCAGCCGCGGTAATACGTAGGGTCCGAGCGTTGTCCGGAATTATTGGGCGTAAATAGCTCGTAGGCGGTTTTTCGCGTCTGCTGTGAAAACT
+
FFF,FFFFFFFFFFFFFFFFFFFFFFFFFFFFFFFFFFFFFFFFFFFFFFFFFFFF:FFFFFFFF:,FFFFFFFFFFFFFFF:FFFF:FFFFFFFFFF,,FFFFFFFFFFFFFF:FFFFFFFFF:FFFFFFFFFFFF:FFFFFFFFFFFFFFFFFFF:FFFF:F:FF,FFFFFF:,FF,F:FFF:FF:FFFFFFFFFFFFFFFFF,FFFFFF,:F:F:F,FFFFFFF,F,:F:FFFFFFFFFFFFFFFF,
@A00920:152:HGHKKDRXX:2:2105:7934:5494 1:N:0:CGCGTTCA+TGCTAAGT
ACTCCTACGGGAGGCAGCAGTGGGGAATATTGGACAATGGGCGCAAGCCTGATCCAGCCATGCCGCGTGTGTGAAGAAGGTCTTCGGATTGTAAAGCACTTTAAGTTGGGAGGAAGGGCAGTAAGCGAATACCTTGCTGTTTTGACGTTACCGACAGAATAAGCACCGGCTAACTCTGTGCCAGCAGCCGCGGTAATACAGAGGGTGCAAGCGTTAATCGGAATTACTGGGCGTAAAGCGCGCGTAGGTG
+
,FFFFFFFFFFFFF::FFFF,FFFFFFFF:FFF:FFFFFFFFFFFF:FFFFFFFF:FFFFFFFFFFFFFFFFFF:F:,FFFF:FFFFFF:FF,FFFFF:FF:FFFFFFFFFFFFFFFFFFFFF,FFFFFFFFFFF:FFFFFFFF:FFFFFF,FFFFFFFFFF,F:FFFFFFFFFFFFFFFF:FFFFF:F,FFFFF:FFFFFFFFFFFFF:FFFFF:FF:FFF,:F:FFFFFFFF,,F:FFFFFFFFFFF:
@A00920:152:HGHKKDRXX:2:2105:10013:6057 1:N:0:CGCGTTCA+TGCTAAGT
ACTCCTACGGGAGGCAGCAGTCGAGAATTTTTCACAATGGGGGAAACCCTGATGGAGCGACGCCGCGTGGGGGATGAATGGCTTCGGCCCGTAAACCCCTGTCATTCGCGAACAATGCTCACGACCTAACACGTCGTGAGTTGATAGTAGCGGAAGAGGAAGGGACGGCTAACTCTGTGCCAGCAGCCGCGGTAATACAGAGGTCCCAAGCGTTGTTCGGATTCACTGGGCGTAAAGGGTGCGTAGGTGG
+
FFFFF:FFFFFFFFFFFFFFFFFFFFFFF,FFFFFFFFFFFFF::FFFFFFF:FFFFFFFFFFFFFFFFFFFF:FFFFFFFFFFFFFFFFFFFFFF,FFFFFFFFFFFFFFFFFFFFFFFFFFFFFF,FFFF:FFF:FFFFFFFFFFFFFFFFFFFFFFFFFFFFFFFFF:FFFFF:FFFFFFFF:FFFFFFFFF:F:F:FFFFFFFFF::FFF:FF::FFFFFFF:FFFFF::FFF:FFF,F,FFFFFF
@A00920:152:HGHKKDRXX:2:2105:12527:6402 1:N:0:CGCGTTCA+TGCTAAGT
ACTCCTACGGGAGGCAGCAGTGGGGAATCTTGCGCAATGGGCGAAAGCCTGACGCAGCGATGCCGCGTGCGGGAAGACGGCCTTCGGGTTGTAAACCGCTTTCAGCAGGGACGAAATTGACGGTACCTGCAGAAGAAGCTCCGGCCAACTACGTGCCAGCAGCCGCGGTAAGACGTAGGGGGCGAGCGTTGTCCGGAATTATTGGGCGTAAAGGGCTCCTAGGCGGTTCAGTAAGTCGACTGTGAAAATC
+
FFFFFFFFFFFFFFFFFFFFFFFFFFFFFFFFFFFFFFFFFFFFFFFFFFFFFFFFFFFFFFFFFFFFFFFFFFFFFFFFFFFFFFFFFFFFFFFFFFFFFFFFFFFFFFFFF:FFFFFFF:FFFFFFFFFFFFFFFFFFFFFFFFFFFFFFF:FFFFFFFFFFFFFFF:FFFFF,FF:FFFFFFFFFFFFFF:FFF:FFFFF:FFFFFFF:FFFFFFFFFFFFFFFFFFFFFFFFFFFFFFFFFFFFFF
@A00920:152:HGHKKDRXX:2:2105:1723:7075 1:N:0:CGCGTTCA+TGCTAAGT
ACTCCTACGGGAGGCAGCAGTGAGGAATCTTCCACAATGGGCGAAACCCTGACGCAGCGACGCCGCGTGGAGGATGACGTCCTTCGGGATGTAAACACCTGTCACAGGCGATCAAGAACACAGTACCCTCAGAGGAAGCACCGGCTAACTCCATGACAGCAGCCGCGCAAAGACCGAGGCTGCAAGCGTAGTTCGGAATTACTGGGCGTCACGCGTACTTAGGCGGCGGATTAAGTCGAATGCTGAAGCA
+
:FF,F:FFFFFFF:FFFFFFF:FF:FFF,FFFF,FFFFFF:FFFFF,FF:FFF:FFFFFFFFFFFFFFF,FFF,FFFFF:FF,:FFFFFFFFFFFF:FFF,FFF,F:,,FF,,F,:F,F:,:FFF,:FFF:FFFF,FF,F:FF,F:FF,FF:,F:,FF:F,FFF,,,,,FFF,,,,,,,,F,F,,:,F,,:,,FF,::,F,F,,F,FFF,F,FFFFF,,:F::FFFF,,FFF,,F,FF,F,F,F,,,F,,
@A00920:152:HGHKKDRXX:2:2105:28700:7451 1:N:0:CGCGTTCA+TGCTAAGT
ACTCCTACGGGAGGCAGCAGCGAGGAATATTGCACAATGGAGGAAACTCTGATGCAGTAACGCCGCGTGGGGGAAGAAGACCTTCGGGTTGTAAACCTCTTTTGATGAGGACGAGTGAGGACGGTACTTGTCGAATAAGTCTCGGCTAACTACGTGCCAGCAGCCGCGGTAATACAGAGGGCCCGAGCGTTAATCGGAATCACTGGGCTTAAAGCGTGCGTAGGCGGATGCGCAAGTACCTTGTGAAATC
+
FFFF:FF:FF:FFFFFFFF::FFFFFFFFFFFFFFFFFFFFFFFFFFFFFFFFFFFFF:FFFFFFFFFFFFFFF,FFFFFFFFFFFFFFFFFFFFFFFFFFFFFFFFF:FFFFFFFFFFFFFFFFFFFFFFFFFFFF,FFFFFFFFF,FFFFFFFFFFFFFFFFFFFFFFFFFFFF:FFFFF:FFFFFFFFFFFFFFF:FFFF,:F:FFFF::FFFFFFFFFFFFFFFFFFFFFFFFFF:FFFFFF:FFF
@A00920:152:HGHKKDRXX:2:2105:29333:7921 1:N:0:CGCGTTCA+TGCTAAGT
ACTCCTACGGGAGGCAGCAGTGGGGAATCTTGCGCAATGGCCGAAAGGCTGACGCAGCGACGCCGCGTGCGGGAGGAAGCCCTTCGGGGTGTAAACCGCTGTCAGAGGGGACGAAGGCCCCTGGGAGGAAATGCCCTTAGGGGAGGGACGGTACCCTCAGAGGAAGCACCGGCTAACTCCGTGCCAGCAGCCGCGGTAATACGGAGGGTGCGAGCGTTATCCGGAATTACTGGGCGTAAAGAGTTGCGTA
+
FFFFFFFFFFFFFFFFFFFFFFFFFFF,FFF:FFFFF:FFFFF:F,FFFFFFFFFFFFFFFFFFFFFFFFFFFFFFFFF:FFFFFFFFFFFFFFFFFFFFFFFFF:FFFFFFFFFFFFFFFFFFFFFFF,FFFFFFFFFFFFF:FFFFFFFF:FF:FFFFFFFFFFFFFFFFFFFFFFFFFFFFFFF:FF:FFFFFF,FFFFF:FFFFF:FFFFFFFF,F::FF::F,,FFFFFF:FFFFFFFFFFF::F
@A00920:152:HGHKKDRXX:2:2105:22218:8437 1:N:0:CGCGTTCA+TGCTAAGT
ACTCCTACGGGAGGCAGCAGTAAGGAATATTGCACAATGGGCGCAAGCCTGATGCAGCAACGCCGCGTGCCCGAGGACGGCCTTCGGGTTGTAAAGGGCTTTTCTGGCTGACGAGGAAGGACGGTAGGCCAGGAATAAGCGTCGGCTAACTACGTGCCAGCAGCCGCGGTAAAACGTAGGACGCGAGCGTTATCCGGATTTACTGGGCGTAAAGCGCGGGCAGGCGGTGGTCCAAGTCGGACGTGAAAGC
+
FFFFFFFFFFFFFFFFFFFFFFFFFFFFFFFFFFFFFFFFFFFFFFFFFFFFFFFFFFFFFFFFFFFFFFFFFFFFFFFFFFFFFFFFFFFFFFFFFFFFFFFFFFFFFF:FFFFFF:FFFFFFFFFFFFFFFFFFFFFFFFFFFFFFFFFFFFFFFFFFF:FFFFFFFFFF:FFFFFF:FFFFFFFFFFFFFFFFF:FFFFFFFFFFFFFFFFFFFFFFFFFFFFFFFF:FFFFFFF:FFFFFFFFFFF
@A00920:152:HGHKKDRXX:2:2105:19949:8735 1:N:0:CGCGTTCA+TGCTAAGT
ACTCCTACGGGAGGCAGCAGTGGGGAATCTTGCGCAATGGACGAAAGTCTGACGCAGCGACGCCGCGTGTGGGATGAAGCCTTTCGGGGTGTAAACCACTGTTGCCCGGGACGAAACTCCTCTTTCGAGAGGATTGACGGTACCGGGTGAGGAAGCACCGGCTAACTCTGTGCCAGCAGCCGCGGTAATACAGAGGGTGCGAGCGTTGTCCGGACTCACTGGGCGTAAAGGGCGCGTAGGTGGCTGGGTA
+
F:FFFFF:FFFFFFFFFFFFFFFFFFF,,FFFFF:FFFFFFFFF,FFFFF:FFFF:FFFF,F,:FFFFFFFFFFF:FFFF:FF,FFFFFF,FFF:FFFFFFFFFF,FFFFFFFFFFFFFFFFFFFFFFF:FFFFFFFF:FFFFF,:F,:FFFF:F:FFFFFFFFFFFFFFFFF:FFFFF:FFFFF,FF:,:FFFFFFF::FFFFFFFFFF:FFF,FFFFF::FFFFFF:FF:F:FFFFF::FF:F,FFF:
@A00920:152:HGHKKDRXX:2:2105:22055:8750 1:N:0:CGCGTTCA+TGCTAAGT
ACTCCTACGGGAGGCAGCAGTGGGGAATATTGCGCAATGGCCGAAAGGCTGACGCAGCGACGCCGCGTGTGGGAGGAAGCCCTTCGGGGTGTAAACCACTGTCAGGAGGGAAGAACCCCGATCGGTCGAACAGGCCGGTCGGCTGACGGTACCTCCAAAGGAAGCACCGGCTAACTCCGTGCCAGCAGCCGCGGTAAGACGGAGGGTGCAAGCGTTGTTCGGAATTACTGGGCGTAAAGCGCGGGCAGGT
+
:FF:FFFF,:F:FFFFFF:FFF:FFF,FF,F,FFFFFFFFFFFFFFFFFF:FFFF:FFFFFFFFFFFFFFF:FFFFFFF:FFF::FFFFFFFFFFF,FFFFFFFFFFF:FFFFFFFFFFFFFFFFFFFFFFFFFFFFFFFFF:FF:FFFF:FFFFFFFFFF::FF,FFFFFF::FFF:F:FFFFF:FF:FF:FF:FF::FFF:FFF:FFFFFFFFFFFF:FF:,F:FFFFFFFFFF::FFF,FF::FFFF
@A00920:152:HGHKKDRXX:2:2105:14534:9001 1:N:0:CGCGTTCA+TGCTAAGT
ACTCCTACGGGAGGCAGCAGCAAGGAATTTTCCACAATGGGCGCAAGCCTGATGGAGCAACGCCGCGTGGGTGAAGACGCATTTCGGAGTGTAAACACCTTTACGGGAGGACGAAGCAAATGACGGTAATCCCGTAATAAGGACAGGATAACTACGTTCCAGCAGCCGCCGAAATACGTCGCGTCAGAGCGTTTTCCGGAGTGACTGCGCGACAAGAGCGCGCAGCCGGTGAGTAACGACGGCTGTGGCT
+
FFFFFFFFFFFFFFFFFFFFF:FFFFFF,FFFFFFFFFFFFFFFF:FFF:FFFF:FFF,F,FFFFFFFF,,,FF:F:FFF,:FFFFFFFFFFFFFF::FFFF,,F,F:FFF,FFFFF::FFF:FF:FF,F:,F:,:::FF,,F:,,F,FF,F,FF,F,:FF,:,,FFFF,,,FF,FFFF::,,,F,F:,F,F,,,:,,,FF,,,:FF,FFF,,,,,,,:FF,:,,,F,FF,::,,FF::F,F,,,FF,,F
@A00920:152:HGHKKDRXX:2:2105:1416:11240 1:N:0:CGCGTTCA+TGCTAAGT
ACTCCTACGGGAGGCAGCAGTGGGGAATTTTTCGCAATGGGCGAAAGCCTGACGAAGCAACGCCGCGTGGAGGATGAAGGCCCTAGTGGTCGTAAACTCCTGTCTAGCGGGACGAAACTCTAGCGGATAAATAATCTGCTAGATTGACTGTACCGCTGGAGGAAGCTCCGGCCAACTCCGTGCCAGCAGCTGCGGTAATACGGAGGGAGCAAGCGTTACTCGGAATTACTGGGCGTAAAGGGCGCGTAGG
+
FFFFFFFFFFFFFFFFFFFFFFFFFFFFFFFFFFFFFFFFFFFFFFFFFFFFFFFFFFFFFFFFFFFFFF:FFFFFFFFFFFFF:FFFFFFFF::FFFFFFFFFFFFFFFFFFFFFFFFFFFFFFFFFFFFFFFFFFFFF:FFFFFFFFFFFFFFFFFFFFFF:FFFFFFFFF:FFFFFFFFFF:FFFFFFFFFFF,FFFFFFFFFFFF:F,FFFFF:FF:FF:,FF:FFFFFFFFFFFFFFFFFFF,FF
@A00920:152:HGHKKDRXX:2:2105:10357:11287 1:N:0:CGCGTTCA+TGCTAAGT
ACTCCTACGGGAGGCAGCAACTGGGAATCTTGCGCAATGGGCGAAAGCCTGACGCAGCGACACCGCGTGTGGGAAGAAGTATTTCGGTATGTAAACCACTGTGGCGAGGGATGAATTTTGACCGTACCTCGCTAGAAAGCACCTGCTAACTACGTGCCAGAAGCCTCGGTAATACGTAGGGTCCAAGCGTTGTCCGGATTTATTGGGCGTAAAGAGCTCGTAGGCGGTTTCGTAAGTCGGATGTGAAAAC
+
FFFFFFFFFFFFFFFFFFF:FFFFFFFFFFFFFFFFFFFFFFFF:FFFFFFFFFFFFFFFFFFFFFFFF:FFFFFFFFFFFFFFFFFFFFFF,F:F,:FFFFFFFF:FFFFFFFF,FFFF:FFFFFFFFFFFFF:FF:FFFF,FFFF,FFFFF:FFFFFFFF:FFF:FF,FFFFF,FF,,FFF,FFFF:FFFFFF:FFFFFFFFF:FFFF,FFFF:FF,:FFF:F:FF,FF:FFF:FFFFF::F,FFFF,
@A00920:152:HGHKKDRXX:2:2105:31476:11913 1:N:0:CGCGTTCA+TGCTAAGT
ACTCCTACGGGAGGCAGCAGTGGGGAATATTGGACAATGGGCGAAAGCCTGATCCAGCGACGCCGCGTGTGTGAAGAAGGCCTGCGGGTTGTAAAGCACTTTCGATGGGAACGAAATGTGCCGGGCTAATACCCCGGCAAGCTGACGTTACTCAATGAAGAAGCACCGGCTAACTCTGTGCCAGCAGCCGCGGTAATACAGAGGGTGCGAGCGTTAATCGGAATTACTGGGCGTAAAGCGCACGTAGGTG
+
FFFFFFFFFFFFFFFFFFFFFFFFFFFFFFFF:,:FFFFFFFFFFFFFFFFFFF:FFFFFFFFFFFFFFF:FFFFFF:FFFFFFF:FFF,FFFFFFFFFFFFF:FFFFFFFFFFFFFFFFFF,FFFFF:FFFFFFFFFF,FFFFFFFFFFFFFFFFF,FF:F,FF:FF:FFFFFFFFFFFFFFFFFFFFFFFFFFFFFFFFFFFFFFFF:F:FFFFFFFFFF,FFF:F,:FFFF:F,FFFFF:FF,FFFF
@A00920:152:HGHKKDRXX:2:2105:14389:12164 1:N:0:CGCGTTCA+TGCTAAGT
ACTCCTACGGGAGGCAGCAGTGGGGAATATTGGACAATGGGCGCAAGCCTGATCCAGCCATGCCGCGTGTGTGAAGAAGGCCTTCGGGTTGTAAAGCACTTTTGTCAGGAACGAAACGGCCCTGGTTAATACCCGGGGCTAATGACGGTACCTGAAGAATAAGCACCGGCTAACTACGTGCCAGCAGCCGCGGTAATACGTAGGGTGCAAGCGTTAATCGGAATTACTGGGCGTAAAGCGTGCGTAGGCG
+
FFFFFFFFFFFFFFFFFFFFFFFFFFFFFFFFFFFFF:FFFFFFFFFFFFFFFFFFFFFFFFFFFFFFFFFFFFFFFFFFFFF:FFFFFFFFFFFFFFFFFFFFFFFFFF:FFFFFFFFFFFFFFFF:FFFFFFFFF:FFFFFF:FFFF:FFFFFFFFFFFFFFFFFFFF:FFFFFFF:FFFFFFFFFFFFFFFFFFFFFFFFFFFFF:FFFFFFF,FFFFF,FFFFFFFFF:FF,:::FF:FFF,,FFF
@A00920:152:HGHKKDRXX:2:2105:27670:12305 1:N:0:CGCGTTCA+TGCTAAGT
ACTCCTACGGGAGGCAGCAGTGGGGAATATTGGACAATGGGCGCAAGCCTGATCCAGCAATGCCGCGTGAATGAAGAAGGCCTTAGGGTTGTAAAGTTCTTTTAGGGGTGACGATAATGACGGTAGCCCCAGAAAAAGCTCCGGCTAACTCCGTGCCAGCAGCCGCGGTAACACGTAGGGTGCGAGCGTTGTCCGGAATTATTTGGCGTAAAGAGCTCGTAGGCGGTGTGTCGCGTCGGCCGTGAAAACC
+
FFFFFFFFFFFFFFFFFFFFFFFFFFFFFFFFFFFFFFFFFFFFFFFFFFFFFFFFFFFFFFFFFFFFFFFFFFFFFFFFFFFFFFFFFFFFFFFFFFFFFFFFFFFFFFFFFFFFFFFFFFFFFF:FFFFFFFFFFFFFFFFFFFFFFFFFFFFFFFFFFFFFFFFFFF:FFFFFFFFFFFFFFFFFFFFFFFFFFFFFFFFFFFFFFFFFFF:FFFFFFFFFFFFFFFFFF:FFFFFFFFFFF,FFFF
@A00920:152:HGHKKDRXX:2:2105:10574:12352 1:N:0:CGCGTTCA+TGCTAAGT
ACTCCTACGGGAGGCAGCAGTGGGGAATCTTGCGCAATGGGCGAAAGCCTGACGCAGCGATGCCGCGTGCGGGAAGACGGCCTTCGGGTTGTAAACCGCTTTCAGCAGGGACGATGATGACGGTACCTGATGAATAAGCCACGGCTAACTACGTGCCAGCAGCCGCGGTAATACGTAGGTGGCAAGCGTTGTCCGGATTTACTGGGCGTAAAGAGCGCGCAGGCGGTCGTTTAAGTCGAATGTGAAAGCC
+
FFFFFFFFFFFFFFFFFFFFFFFFFF:FFFFFFFFFFFFFFFFFFFFFFFFFFFFFFFF:FFFFFFFFFFFFFFFFFFFFFFFFFFFFFFFFFFFFFFFFFFFFFFFFF:F:FFFFFFFFFFFFFFFFFFFFFFFFF:,FFFFFFFFFFFF:F:F,FFFFFFFFFFFFFFFFFFFFFFFFFF:FFFFFFFFFFF::FFFFFFFFFFFFFFFFF:FF,FFFFFFF:FFFFF::F,,F:FFF,F::FF:FFF
@A00920:152:HGHKKDRXX:2:2105:14733:13416 1:N:0:CGCGTTCA+TGCTAAGT
ACTCCTACGGGAGGCAGCAGTGGGGAATTGTTCGCAATGGGCGCAAGCCTGACGATGCGACGCCGTGTGAACGATGAAGGCCTTCGGGTTGTAAAGTTCTTTCGCCTGGGAACAAGAGAGGTCGGCTAATATCCGGCCAATTTGAGGGTATCAGGTAAAGAAGCACCGGCTAACTCCGTGCCAGCAGCTGCGGTAATACGGAGGGTGCAAGCGTTAATCGGATTTATTGGGCGTAAAGGGCGCGTAGGCG
+
FFFFFFFFFFFFFFFFFFFFFFFFFFFF:FFFFFFFFFFFFFFFF:FFFFFFFFFFFFFFFFFFF:FFFF:FFFFFFFF:FFFFFFFFF:FFF:,FFFFFFFFFFFFFFFF,FFFFFFFFFFFFFFF:FFFFFFFFFF:FFFFF:FFFF,FFFFFF:F:F,:FF,FFFFFF,FF:FFFFFFFFFF:FF:FFFFFF:FFFFFFFFFFFF::FFFFF:FFFFF:FFF:FFF,FFFFFF,FFF:FFFFFFFFF
@A00920:152:HGHKKDRXX:2:2105:6153:13463 1:N:0:CGCGTTCA+TGCTAAGT
ACTCCTACGGGAGGCAGCAGTGGGGAATATTGGACAATGGGGGAAACCCTGATCCAGCCATGCCGCGTGAGTGAAGAAGGCCTTAGGGTTGTAAAGCTCTTTCGACGGGGAAGATGATGACGGTACCCGTAGAAGAAGCCCCGGCTAACTCCGTGCCAGCAGCCGCGGTAATACGGAGGGGGCTAGCGTTGTTCGGAATTACTGGGCGTAAAGCGCACGTAGGCGGTTTCGCAAGTCAGAGGTGAAATCC
+
FFFFFFFFFFFFFFFFFFFFFFFFFFFFFFFFFFFFFFFFFFFFFFFFFFFFFFFFFFFFFFFFFFFFFFFFFFFFFFFFF:FFFFFFF:FFFFFF:FFFFFFFFFFFFFFFFFFFFFFFFFFFFFFFFFFFFFFFFF:FFFFFFFFFFFFFFFFFF:FFFFFFFFFFFFFFFFFFFFFFFFFFFFFFFFFFFFF:FFFFFFFFFFFFF,FFF:FF:FFFFFFFFFFFF:F:F:F:FFFFF:FFF:FF:F
@A00920:152:HGHKKDRXX:2:2105:29903:13761 1:N:0:CGCGTTCA+TGCTAAGT
ACTCCTACGGGAGGCAGCAGTTCAGAATCTTGCACAATGGGCGAAAGCCTGATGCAGCCATGCCGCGTGAGCGAAGAAGGCCCTCGGGTCGTAAAGCTCTGTCAGAGGGGAAGATAATGACGGTACCCTCAAAGGAAGCAACGGCTAATTACGTGCCAGCAGCCGCGGTAATACGTAAGTTGCGAACGTTATACGGAATCACTGGGCGTAAAGCGTTCGTAGGCGGCATGGAAAGTAGGATTTGAAAGCC
+
FF:FFFF:F:FF:,FFFFFF:,FF::FFFFFFFFFFFFF,:,FFFF,FF,FFFFF,:F:FF:FFFFF,FFFFFFFF::F,F:FF:,,FFFFFF,::FFFF,FFFF::,FF,F,FFF,F:FFFFFFFFFFF:FFF:FFFFFF:FFFFFF:FFF:FFFFFFFFF,F,F:FFF::FFFF:FF,FFF,,F:F:FFF,FFFF,FF:FFFF:FFFFFFFF,FFFF,FFFFFFFFFF:FF::FF,,:F:F,:FFF,F
@A00920:152:HGHKKDRXX:2:2105:27615:14779 1:N:0:CGCGTTCA+TGCTAAGT
ACTCCTACGGGAGGCAGCAGTGGGGAATATTGGACAATGGGCGAAAGCCTGATCCAGCCATGCCGCGTGAGTGATGAAGGCCTTAGGGTTGTAAAGCTCTTTCAGTGGGGAAGATAATGACGGTACCCACAGAAGAAGCCCCGGCTAACTTCGTGCCAGCAGCCGCGGTAATACGAAGGGGGCTAGCGTTGTTCGGATTTACTGGGCGTAAAGCGCACGTAGGCGGATCGTTCAGTCGGGGGTGAAATCC
+
FFFFFFFFFFFFFFFFFFFFFFFF:FFFFFFFFFFFFFFFFFFFFFFFFFFFFFFFFFFFFFFFFF:FFFFFFFFFFFFFFFFFFFFFFFFFFFFFFFFFFFFFFFFFFFF,FFFF:F:FFFFFFFFFFFFFFF:FFFF:FFFFFFFFFFFFFFFFFFFFFFFFFFFFFFFF:FF:F:FFFFFFFFFFF:FFFF:FFFFF:FF,FFFFF:FFFFFF:FFFF,FF:FFFFFFF,FFFFFFFFF,FFFFFFF
@A00920:152:HGHKKDRXX:2:2105:12093:15139 1:N:0:CGCGTTCA+TGCTAAGT
ACTCCTACGGAGGCAGCAGTGGGGAATATTGGGCAATGGCCGCAAGGCTGACCCAGCGACGCCGCGTGCGGGATGACGCTTTTCGGAGTGTAAACCGCTGTCAGAGGGGAAGAAGTCTTTCGAGGCGAACAGTCTCGAGAGCTGACGGTACCTTCAGAGGAAGCACCGGCTAACTCTGTGCCAGCAGCCGCGGTAATACAGAGGGTGCGAGCGTTGTCCGGAATTACTGGGCGTAAAGGGCGCGGAGGCG
+
FF:FFFFFFFFF:FFFFFFFFFFFFFFFFFFFF:FFFFFFFFFFFFFFFFFFFFFFFFFFFF,FFFFFFFFFFFFFFFFFFF:FF,FF,FF,FFF:FFF:FFF:FFF:FF,FF:FFF,,F,FF,:F:FFFF:FF:FFFFFFFF,FF:FFFF:F,:FFFF:FFFFFF:F:FF:FFFF:F::FFFFFFF,FFFF,:FFFFFFFFF,F:FFFFFFFFF:FF:FFFFFFF,F:::FFFFFFF,,F:::,F::FF
@A00920:152:HGHKKDRXX:2:2105:16306:15295 1:N:0:CGCGTTCA+TGCTAAGT
ACTCCTACGGGAGGCAGCAGTAAGGAATATTGGACAATGGGCGAGAGCCTGATCCAGCCATCCCGCGTGCAGGAAGACGGCCCTTTGGGTTGTAAACTGCTTTTATAAGGGAAGAACAGCCCCGATTGATCGGGGTATGACGGTACCTTAGGAATAAGCACCGGCTAACTCCGTGCCAGCAGCCGCGGTAATACGGAGGGTGCAAGCGTTATCCGGAATCACTGGGTTTAAAGGGTGCGTAGGCGGTTAT
+
FFFFFFFFFFFFFFFFFFFFFFFFFFFFFF:FFFFFFFFFFFFFFFFFFFFFFFFFFFFFFFFFFFFFFF,FF:FFFFFFFFF:FFFFFFFFFF:FFFFFF,FFFFFFFFFFFFFFFFFFFFFFFFFFFFFFFFFFFFFFFFFFFFFFFFFFFFFFFFFFFFFFFFFFFFFFFFFFFFFFFFFFFFFFFFFFFFFFFFFFFFFF:FFFFFFFFFFFF:::FFFFFFFFFFF,FFFFFFFF::FFFF:FFF
@A00920:152:HGHKKDRXX:2:2105:14624:16799 1:N:0:CGCGTTCA+TGCTAAGT
ACTCCTACGGGAGGCAGCAGTAAGGAATATTGGTCAATGGACGCAAGTCTGAACCAGCCATGCCGCGTGCAGGATGACGGCCCTATGGGTTGTAAACTGCTTTTTTACGGGAAAAAACCCCACGATGTATCGAGGGCTGATGGTCCCGTGCGAATAAGGATCGGCTAACTACGTGCCAGCAGCCGCGGTAACACCTAGGGGACGAGCGTTGTCCGGATTCATTGGGCGTAAAGCGAGCGTAGGCGGCTCG
+
FFFFFFFFFFFFFFFFFFFFFFFFFFFF:,F,F:FFFFFFFFFFFFFFFFFFFFFFFFFFFFFFFFFFFFFFFFFFFFFFFFFFFFF:FFFFFFFF,:FFFFFF:FFFFFFF:FF:FFFFF,::,:FFFF,,F,FFF:F:FFFF,,F:::FFFFF,FFFFFFF:FFFFFFFF,FFFFFFFF,:FFF,FFFFFFF,F::FFFFFFFFF:F,F:F,FFF,F:FFFF:F:F,F,FF,F,FFF,,FF,FF:,:F
@A00920:152:HGHKKDRXX:2:2105:24343:16814 1:N:0:CGCGTTCA+TGCTAAGT
ACTCCTACGGGAGGCAGCAGTGGGGAATATTGGACAATGGGCGCAAGCCTGATCCAGCAACGCCGCGTGGAGGACGAAGGTCTTCGGATCGTAAACTCCTGTCAGACGGGACGAAGGATTCAGGGTAAATAATCCTGGATCTTGGCGGTACTGTCAGAGGAAGCCCCGGCTAACTCCGTGCCAGCAGCCGCGGTAATACGGAGGGGGCGAGCGTTATTCGGAATTAATGGGCGTAAAGGGTGCGTAGGCG
+
FFFFFFFFFFFFFFFFFFFFFFFFFFFFF:FF:FFFFFFFFFFFFFFFFFFFFFFFFFFFFFFFFFFFFFFFFFFFFFFF,FFFFFFFFFFFFFFFFFFFFFFF:FFFFFFFFFF,FF::FFFFF::FF:FFF:FF,FFFF,FFF,FFFF,::F:FFFF:,:FFFFF:FFFFFFFFFFFFFFFFFFFFFFFFF,FF:F:,FFFFFFFF,FFFFFFFF:FFFFF:F:,FFFFFFFFFFFFFFFFFFFFFFF
@A00920:152:HGHKKDRXX:2:2105:19614:17456 1:N:0:CGCGTTCA+TGCTAAGT
ACTCCTACGGGAGGCAGCAGTGGGGAATTGTTCGCAATGGGCGCAAGCCTGACGACGCAACGCCGCGTGGAGGATGTAGAATTTCGGTTCGTAAACTCCTGTCGAGCGGGACGAAAGATGCGCGGGTTAATACCCCGCGCAAGTGACGGTACCGCTATAGGAAGCCCCGGCTAACTCCGTGCCAGCAGCCGCGGTAATACGAAGGGGGCTAGCGTTGTTCGGATGTACTGGGCGTAAAGCGCACGTAGGC
+
FFFFF:,FFFFFFFFFFFFFF,FFFFFFF,FFFFFFFFFFFFFFF::FF:FFFFF,FFFFFFFFFFFFFFFFFF:F,:F:FF,F,:FFFF,,,FF:FFF,:,,,F:FFFF,FF,FFFFFFFF::FFFF,FFFF:FFFF,:FFFFFF,FF::,FFFF:,:::,F:,FFF:FF::,:,F,:FFFFFF,:,F,FFFFFF,FFFF:::F,:FFF,FFFF:FFFFFFF,,FF:F:FFF,FF:,F,F,,FF,:FF:
@A00920:152:HGHKKDRXX:2:2105:17119:17487 1:N:0:CGCGTTCA+TGCTAAGT
ACTCCTACGGGAGGCAGCAGTGGGGAATATTGCGCAATGGGGGGAACCCTGACGCAGCAACGCCGCGTGAGTGAAGAAGGCCTTCGGGTCGTAAAACTCTGTCATAGGGGAAGAAAAAGATGACGGTACCCTATGAGGAAGCCCCGGCTAACTACGTGCCAGCAGCCGCGGTAATACGTAGGGGGCGAGCGTTGTCCGGAATTACTGGGCGTAAAGGGTGCGTAGGCGGCCTGATAAGTCAGATGTGAAA
+
FFFFFFFFFFFFFFFFFFFFFFFFF:FFF:FFFFFFFFFFFFFF:FFFFFFFFFFFFFFFFFFFFFFFFFFFFFFFFFFFFFFFFFFFFFFF:FFFFFFFFFFFFFFFFFFFF:FF:FFFFF:FFFF:FFFFFFFFFFF,FFFFFFFFFFFFFFFFFFFFFFFFFFFFFFFFFFFFFF:FFFFFFFFFFFF:FFFF:F,:FF:FFFFFFFFFFFFFFFFFFFFFF:FFFFFFFF:FFFF:FFFF:F:FFF
@A00920:152:HGHKKDRXX:2:2105:12897:17754 1:N:0:CGCGTTCA+TGCTAAGT
ACTCCTACGGGAGGCAGCAGTTAGGAATCTTCCACAATGGGCGCAAGCCTGAAGGAGCGACGCCGCGTGGGGGATGAAGGGTTTCGATCCGTAAACCCCTGTCATTCGTGAACAATGCTTCATCATGAACAATGGTGGAGTTGATAGTAACGGAAGAGGAAGGGACGGCTAACTCTGTGCCAGCAGCCGCGGTAATACAGAGGTCCCGAGCGTTGTTCGGATTCACTGGGCGTAAAGGGTGCGTAGGTGG
+
FFFFFFF:FFFFFFFFFFFFFF:FFFFFFFFFFFFFFFFFFFFFFFFFF:FFFFFFFFFFFFFFF:FFFFFFFFFFFFFFFFFFFFFFFFFFFFFFFFFFFFFFFFFFFFFFFFFFFFFFFFFFFFFFFF,FFFFFFFFFFFFFFFFFF,FFFFFFFFFF,FFFFFFFFFFFFFFFFFFFFFFFFFFFFFFFFFFFFFFFFFFFFFFFFFFFFFFFFF:FFFFFFFFFFFFFFF:FFFFFFFFFF:FFFF
@A00920:152:HGHKKDRXX:2:2105:9570:18944 1:N:0:CGCGTTCA+TGCTAAGT
ACTCCTACGGGAGGCAGCAGTGGGGAATATTGCACAATGGGCGGAAGCCTGATGCAGCGACGCCGCGTGAGGGATGACGGCTTTCGGGTTGTAAACCTCTTTCAGCAGGGACGAAGCGTAAGTGACGGTAGGGGCAGAAGAAGCGCCGGCCAACTACGTGCCAGCAGCCGCGGTAAGACGTAGGGCGCGAGCGTTGTCCGGATGTATTGGGCGTAAAGAGCTCGTAGGCGGCTTGTCGCGTCGACTGTGA
+
:FFFFFFFFFFFFFFFFFFFFFFFFFFFFFFFFFFFFFFFFFFFFFFFFFFFFFFFFFFFFFFFFFF:FFFFFFFFFFFFFFFFFFFFF:FFF:FFFFFFFFFFFFFFFFFFFFFFFF::FFFFF::FFFFFFFFF,F:FFFF:FFFF:FFF,FFFFFFFFFFFFFFFF,FF,FFFF::FFFF:FFFFFFFFFFFF:FFFFF:,F,FF:F:F:F:F,FFFFFFF,F,FF:::FFFFFFF:FFFFFFFFFF
@A00920:152:HGHKKDRXX:2:2105:2049:19539 1:N:0:CGCGTTCA+TGCTAAGT
ACTCCTACGGGAGGCAGCAGTGGGGAATCTTGCGCAATGGGCGAAAGCCTGACGCAGCGACGCCGCGTGAGGGAAGAAGGCCTTCGGGTTGTAAACCTCTTTCAGGAGGGACGAAGCCACTCGGGTTAATACCCCAGAGGGTGACGGTACCTCCAGAAGAAGCCCCGGCTAACTACGTGCCAGCAGCCGCGGTAATACGTAGGGGGCAAGCGTTGTCCGGAATTATTGGGCGTAAAGGGCGCGTAGGCGG
+
FFFFFFFFFFFFFFFFFFFFFFFFFFFFFFFFFFFFFFFFFFFFFFFFFFFFFFFFFFFFFFFFFFFFFFFFFF,FFFFFFFFFFFFFFFFFF:FFFFFFFFFFFFFFFFFFFF:FFFFFFFFFFFFFFFFFFFFFFFFFFFFFFFFF:FFFFFFFFFF:FFFFFFFFFF:FFFFFFFFFFFFFFFFFFFF:F::FFFFFFFFFFFFF:FFFFFFFFFFFFFFFFFFFFFFFF:FFFFFFFFFF:FFFFF
@A00920:152:HGHKKDRXX:2:2105:20645:19554 1:N:0:CGCGTTCA+TGCTAAGT
ACTCCTACGGGAGGCAGCAGTGGGGAATATTGGACAATGGGCGAAAGCCTGATCCAGCAATGCCGCGTGAGTGAAGAAGGCCTTCGGGTTGTAAAGCTCTTTTGTCAGGGAAGAAACGGCATGGATTAATACTCTGTGCTAATGACGGTACCTGAAGAATAAGCACCGGCTAACTACGTGCCAGCAGCCGCGGTAATACGTAGGGTGCAAGCGTTAATCGGAATTACTGGGAGTAAAGCGTGCGTAGGTG
+
FFFFFFFF,:,FF,FFFFF:FFFFFFFFFF,FF:FFFFFF,FFF,,FFFFFFFFFFFF,FFFFFFFF,:FFFFF:FFFFF:FFFFFFF,,FFFF::FFFFF,FFF:FFF,,:FFFFFFFFF:FFFF:FFFFFFFF:F,FFFF,,FF:FFFFFFF:FFF:FFF::FF:FFFF,FFFF,F:FFFFFF:F:,:F:FF,F,FFF,FF,F:FFFFF,,F::FF::FF::FF:FF,F,:FF:F:F,,,F,FFF,:F
@A00920:152:HGHKKDRXX:2:2105:10682:19930 1:N:0:CGCGTTCA+TGCTAAGT
ACTCCTACGGGAGGCAGCAGTAGGGAATTTTCCACAATGGACGAAAGTCTGATGGAGCAACGCCGCGTGCAGGATGAAGGCCTTCGGGTCGTAAACTGCTTTTCTGTTTGAAGATTATGACGGTAGAACAGGAATAAGGATCGGCTAACTCCGTGCCAGCAGCCGCGGTCATACGGAGGATCCAAGCGTTATCCGGAATTACTGGGCGTAAAGAGTTGCGTAGGTGGCATTGTAAGTTGGTAGTGAAAGC
+
FFFFFF:FFFFFFFFFFFFFFFFFFFFFFFFFFFFFFFFFFFFFF:FFF:FFFFFFFFF:FFFFFFFFFFFFFFFFFFFFFFFFFFFFFFFFFFFFFFFFF:FFFFFFFFFFFFFFFFFFFFFFFFFFF,FFFFFFFFFFFFFFFFFFFFFFFFFFFFFFFFFFFFFFFFFF:FFFF:FFFFFFFFFFFFFFF:FFFFFFFFF:FFFFFFFFFFFFFFFFFFFFF:,FFFFFFFFFFFF,FFFFFF,FF:
@A00920:152:HGHKKDRXX:2:2105:10836:20071 1:N:0:CGCGTTCA+TGCTAAGT
ACTCCTACGGGAGGCAGCAGTAGGGAATTTTCCACAATGGACGAAAGTCTGATGGAGCAACGCCGCGTGCAGGATGAAGGCCTTCGGGTCGTAAACTGCTTTTCTGTTTGAAGATTATGACGGTAGAACAGGAATAAGGATCGGCTAACTCCGTGCCAGCAGCCGCGGTCATACGGAGGATCCAAGCGTTATCCGGAATTACTGGGCGTAAAGAGTTGCGTAGGTGGCATTGTAAGTTGGTAGTGAAAGC
+
F,,F,F,::F:FFFFFFFFFFFFFFFFFFFFFFFFFFFFFFFF:FFFFFFFFFFFFFFFFF:F,FFFF:FFFFFFFFFFFF,FFF:FFF:FFFFFFF:FFFFF,F:FFFFF:F:FF:F,FF,FFF,FFFFFFFFFFFF,FFF,::F,F:F:FF:F,FFFFF,FFF:FFFFFFFFFF:FFFF:FFFF,F:F:FF,FFFF,FFFFFFFFFFFFFFFFFFFFF:FF:F:F,FFFF:FFFFFFFF:FF::FF:,
@A00920:152:HGHKKDRXX:2:2105:2880:20102 1:N:0:CGCGTTCA+TGCTAAGT
ACTCCTACGGGAGGCAGCAGTGGGGAATATTGCACAATGGGGGAAACCCTGATGCAGCCCTGCCGCGTGTGTGAAGAAGGCCTTCGGGTTGTAAAGCACTTTAAGCAGTGAGGAAGGGTTGAACGCTAATATCGTTCAACATTGACGTTAGCTGCAGAATAAGCACCGGCTAACTCCGTGCCAGCAGCCGCGGTAATACGGAGGGTGCGAGCGTTAATCGGAATTACTGGGCGTAAAGCGCACGTAGGCG
+
FFFFFFFFFFFFFFFFFFFFFFFFFFFFFFFFFFFFFFFFFFFFFFFFF:FFFFFFFFF,FFFFFFFFFFFFFF:F:FFFFFFFFFFFF:FFFFFFFFFFFFFF:FFF:FFFFFFFFFFFFF:FFFFFFFFFFFF:FFFFF:FFFFF:FF:FFFFF:FFFFFF:FFFFFFF:F:FFFFFFFFFFFFFFFFFFFFFFFFF:FFFF:FFFFF,FFFFFFFFFFFFFFFFFFFFFFFFFFF:FFFFFFFFFFF
@A00920:152:HGHKKDRXX:2:2105:17372:21496 1:N:0:CGCGTTCA+TGCTAAGT
ACTCCTACGGGAGGCAGCAGTGGGGAATTTTGGACAATGGGGGCAACCCTGATCCAGCCATGCCGCGTGCGGGAAGAAGGCCTTCGGGTTGTAAACCGCTTTTAGCCGGGAAGAAAAGGCACGGGTGAATACCCCGTGTTCTTGACGGTACCGGCGGAATAAGCACCGGCTAACTACGTGCCAGCAGCCGCGGTAATACGTAGGGTGCGAGCGTTAATCGGAATTACTGGGCGTAAAGCGTGCGCAGGCG
+
FFFFFFFFFFFFFFFFFFFFFFFFFFFFFFFFFFFFFFFFFFF:FFFFFFFFFFFFFFF:FFFFFFFFFFFFFFFFFFFFFF:FFFFFFFFF:FFFFFFFFFFFFFFFFFFFFFFFFFFFFFFFFFFFFFFFFFFFFFFFFFFFFFFFFFFFFFFFF:,FFFFFFFFFFFF:FFFFFFFFFFFFFFFFFF:FF:F:FFFFF:FFFFFFFFFFFF:FFF:FFFFFFFFFFFFFFF:FFFFFF::,:FF::F
@A00920:152:HGHKKDRXX:2:2105:23710:21637 1:N:0:CGCGTTCA+TGCTAAGT
ACTCCTACGGGAGGCAGCAGTGGGGAATTGTTCGCAATGGGCGCAAGCCTGACCCAGCAACGCCGCGTGGGCGACGAAGGCCTTCGGGTCGTAAAGCCCTTTTGCAGGGGACGATAATGACGGTACCTTGCGAATAAGCCACGGCTAACTACGTGCCAGCAGCCGCGGTAATACGTAGGTGGCAAGCGTTGTCCGGATTTACTGGGCGTAAAGGGCGTGCAGGCGGTTTGTTAAGTCTAGGGTGAAAGCT
+
FF:FF,FF:FFFFF:FFFFFFFFFF:F:FFF:FF:FF:FFFF:FFFFFFFFFF:FFFFFFFFFFFFFFFFFFFFFFFFFFFFFFFFFFFFFFFFFFFFFF:FFFFFFFFF,FFFFFFFFFFFFFFFFFFFFFF:F:FFFF:FFFFF:FFFFFFFF:FFFFFFFFFFFFFFFFFFFFFF,FFFFFFFFFFFFFFFF:FFFFFFFFFFFF,FFFFF:FFFF:FFFFFFFFF:FFFF,,FFFFF:FFF,FF,F
@A00920:152:HGHKKDRXX:2:2105:14353:22091 1:N:0:CGCGTTCA+TGCTAAGT
ACTCCTACGGGAGGCAGCAGTGGGGAATTGTTCGCAATGGGCGCAAGCCTGACGACGCAACGCCGCGTGGAGGATGAAGGTCTTCGGATTGTAAACTCCTGTTGCCCGGGACGAAAAGCTTCAACCTAATACGTTGAAGTCTGACGGTACCGGGTGAGGAAGCCCCGGCTAACTCTGTGCCAGCAGCCGCGGTAATACAGAGGGGGCGAGCGTTGTTCGGAATTACTGGGCGTAAAGGGCGCGTAGGCGG
+
FFFFF,FF:F:FFFFFFFFFFFFFFFFFFFFFFFFF:FFFFFFFF:FFFFFFFFFFFF:FF:FFFFFFFFFF:F:FFFFFFFFFFFFFFFFFFFFFFFFFF,FFFFFFFFFFF:FF:FFFF:FFFFF:,FFFFFFFFFFFFFFFFF:FFFF:FFFFFFFFFFFF:FFFF:F:FFFFFFFFF:F:FFFFF:FFFF,F:F,FFFFFFFFFFFFFF:FFF:,FFFF:FF::F,:F,F:FF,:FFFFFFFF:F:
@A00920:152:HGHKKDRXX:2:2105:2519:22232 1:N:0:CGCGTTCA+TGCTAAGT
ACTCCTACGGGAGGCAGCAGTGGGGAATTTTGGACAATGGGCGCAAGCCTGATCCAGCCATGCCGCGTGTGCGAAGAAGGCCTTCGGGTTGTAAAGCACTTTCGGACGGAACGAAATCGTTCCCGTTAATAGCGGGGATGGATGACGGTACCGTAAGAAGAAGCACCGGCTAACTACGTGCCAGCAGCCGCGGTAATACGTAGGGTGCGAGCGTTAATCGGAATTACTGGGCGTAAAGTGTGCGTAGGCG
+
F:FFFFFFFFFFFFFFFFFFFFFFF:FFFFFFFFFFF:FFFFFFFFFFFFFFFFFFFFFFFFFFFFFFF:FFFF,FFFFFFF,FFFFFFF:FFFFFFFFF:FFFFFFFFFFFF:FFFFF,FFFFFFFFF:::FFFFF:FFFF:FFFFFFFF:FFFFFFFFFFFFFFFFFF,FFFF:FFFFFF:FFFFFFFFFF:FFFFFFFF::FFFFFFFFFF:F,FFFFF,FFFFFFFF,F,F,FFF:FFFFF,FFFF
@A00920:152:HGHKKDRXX:2:2105:6334:22326 1:N:0:CGCGTTCA+TGCTAAGT
ACTCCTACGGGAGGCAGCAGTAGGGAATATTGGTCAATGGATGCAAGTCTGAACCAGCCATGCCGCGTGCAGGAAGAAGGCCCTATGGGTTGTAAACTGCTTTTGCCAGGGGATAAAACAGCTCTGCGGAGCAAATTGAAGGTACCTGGTGAATAAGCCACGGCTAACTACGTGCCAGCAGCCGCGGTAATACGTAGGTGGCAAGCGTTGTCCGGATTTATTGGGTTTAAAGGGTGCGTAGGCGGCCTTA
+
FFFFFFFFFFFFFFFFFFFFFFFFFFFFFFFFFFFFFFFFFFFFFFFFFFFFFFFFFFFFFFFFFFFFFFF:FFFFFF:FFFFFFFFFFFFFFFFFFFFFF:FFFFFFFFFFFFFFFFFFFFFFFFFFFFFFF:FFFFFFFFFFFFFFFFF:FFFFFFFFFFFFFFFFFFFFFFFFFFFFFFFF:FFFFFFF:::FFF:FFFFFFF:FFFFFFFFFFFFFFFFFFFFFFFFFF,F:F:FFFFFFFF:FFF
@A00920:152:HGHKKDRXX:2:2105:1588:22341 1:N:0:CGCGTTCA+TGCTAAGT
ACTCCTACGGGAGGCAGCAGTGGGGAATATTGGACAATGGGCGCAAGCCTGATCCAGCAACGCCGCGTGGAGGATGAAGGTCTTCGGATCGTAAACTCCTGTCAGACGGGACGAAGGTTTGCGGGTGAATAGCCCGTAGGCTTGACGGTACTGTCAGAGGAAGCCCCGGCTAACTCCGTGCCAGCAGCCGCGGTAATACGGAGGGGGCGAGCGTGGTCCGGAATTATTGGGCGTAAAGAGCTCGTCGGCG
+
FFFFFFFFFFFFFFFFFFFFFFFFF,:FFFFFFFFFF:FFFFFFFFFFFFFFFFFFFFFFFFFFFFFFFFFFFF:FFFFFFFFFFFFFFFFFFFFFFFFFFFFFFFFFFFFFFF,:F:FFFFFFFF:F,F,FFFFFFFFFFFFFFFFFF,FFFFFFFFFFFFFFFFFFFFF:FFFFFFFFFFFFFFFFFFFFFFFFF:FFFFFFFFFFFFFFF:,F,FFFFF:,FF,FFF:FFF:FFFF:F:FFF,FFFF
@A00920:152:HGHKKDRXX:2:2105:13042:24330 1:N:0:CGCGTTCA+TGCTAAGT
ACTCCTACGGGAGGCAGCAGTGGGGAATATTGGACAATGGGCGCAAGCCTGATCCAGCCATGCCGCGTGGGTGATGAAGGCCTTAGGGTTGTAAAGCCCTTTCGGCGGGGAAGATAATGACGGTACCCGCAGAAGAAGCCCCGGCTAACTTCGTGCCAGCAGCCGCGGTAATACGAAGGGGGCTAGCGTTGCTCGGAATCACTGGGCGTAAAGCGCACGTAGGCGGATTGTTAAGTCAGGGGTGAAATCC
+
FFF:FFFFFFFFFFFFFFFFFFFFFFFFF:FFF:F:FFFFFFFFF:FF::FFFFFFFFFFFFFFFF,,:FFFFFFFF:FFFFFFFFFFF,FFFFFF::FFFFFFFFFFFFFFFFFFFFFFFF:FF::FF:FFF:FFFFFFFFFFFF:FFFFFF:F:FFFFFF:FFFFFFFFFFF,FFFFF:FFF:FFFFFFFFF::::FFFFFFFFFF:FFF,:F:FFFFFFFFF:FFFFFF:FFFFFFFFFFF::FF:,
@A00920:152:HGHKKDRXX:2:2105:23493:25238 1:N:0:CGCGTTCA+TGCTAAGT
ACTCCTACGGGAGGCAGCAGTGGGGAATATTGGACAATGGGCGCAAGCCTGATCCAGCCATGCCGCGTGAGTGAAGACGGCCCTAGGGTTGTAAAGCTCTTTCGCAGGTGAAGATAATGACGGAAACCTGATAAGAAGACCCTGCAAACATCGTGCCAGCAGCCGCCGTAAAACTAAGGGGGATAGCGATCTTAGCAAATACTGGGCGTAAAGAGCACCTAGCCTGACCAGCAAGTAAGGGGAGAAATCC
+
F,FFFFFF,FFF:FFFFFFFFF:F:FFFF:::FFFFF:FFFFFFFFFFFFFFFFFFFF:,FFFFFFFFFFFFFF,FFFFFF::F::,FF,FFFFFFFF:F,:,F,FF:F,F,FF,FF,FFFF::FFF,,:F:FF,FFF,FF,,,,,F:,,,FF,,,,F,,F:,F,F,F,F:,,F,FFF,F,,:F:,:,,F,F:,,,FF,FF,F:,,F,,FFFF,,FFFFF,,,,,,:FFFFFFF,,,FF:,F,FFFF:::
@A00920:152:HGHKKDRXX:2:2105:5285:26710 1:N:0:CGCGTTCA+TGCTAAGT
ACTCCTACGGGAGGCAGCAGTGGGGAATCTTAGACAATGGGGGAAACCCTGATCTAGCCATGCCGCGTGGACGATGAAGGCCTTAGGGTTGTAAAGCTCTTTCACCGGTGAAGATAATGACGGTAACCGGAGAAGAAGCCCCGGCTAACTTCGTGCCAGCAGCCGCGGTAATACGAAGGGGGCTAGCGTTGTTCGGAATTACTGGGCGTAAAGCGCACGTAGGCGGATTGTTAAGTGAGGGGTGAAATCC
+
FFFFFFFFFFFFFFFFFFFFFFFFFFFFFFFFFFFFFFFFFFFFFFFFFFFFFFFFFFFFFFFFFFFFFFFFFFFFFFFFFFFFFFFFFFFFFFFFFFFFFFFFFFFFFFFFF:FFFFFFFFFFFFFFFFFFFFFFFFFFFFFFFFFFFFFFFFFFFFFFFFFFFFFFFFFFFFFFFF:FFFFFFFFFFFFFFFFFFFFFFFFFFFFFFFFFFFF:FFFFFFFFFFFFFFFF,FFFFFFFFFFFFFFFFF
@A00920:152:HGHKKDRXX:2:2105:32624:27398 1:N:0:CGCGTTCA+TGCTAAGT
ACTCCTACGGGAGGCAGCAGTGGGGAATATTGCACAATGGGGGAAACCCTGATGCAGCCATGCCGCGTGTGTGAAGAAGGCCTTCGGGTTGTAAAGCACTTTAAGCAGTGAGGAAGGGTTGAACGCTAATATCGTTCAACATTGACGTTAGCTGCAGAATAAGCACCGGCTAACTACGTGCCAGCAGCCGCGGTAATACGTAGGGTGCAAGCGTTAATCGGAATTACTGGGCGTAAAGCGTGCGCAGGCG
+
FFFFFFFFFFFFFFFFFFFFFFFFFFFFFFFFFFFFFFFFFFFFFFFF:FFFFFFFFFFFFFFFFFFFFFFFFF,FFFFFFFFFFFFFFFFFFF:FFFFFF:FF:FFF:FFFFFF:FFFFFFFFFFFFFFFFFFFFFFFFFFFF,FFFFF:FFFFFFFFFFFFFFFFFFFFFFFFFFFFFFFFFFFFFFFFFF:FFFFFFFFFFFFF:FFFFFFFFFF:FFF,F,FFFFFFFF,FFFFFFFF:FFFFFFF
@A00920:152:HGHKKDRXX:2:2105:20681:28322 1:N:0:CGCGTTCA+TGCTAAGT
ACTCCTACGGGAGGCAGCAGTGGGGAATCTTGCGCAATGGGCGAAAGCCTGACGCAGCGATGCCGCGTGCGGGAAGACGGCCTTCGGGTTGTAAACCGCTTTAAGCAGGGACGAAATTGACGGTACCTGCAGAAGAAGCTCCGGCCAACTACGTGCCAGCAGCCGCGGTAAGACGTAGGGGGCGAGCGTTGTCCGGAATTATTGGGCGTAAAGGGCTCCTAGGCGGTTCAGTAAGTCGACTGTGAAAATC
+
FFF:FFFF:FFFFFFFFFFFFF:FFFFFFFF:FFF:FFFFFFF:FFFFFFFFFFFFFFFF:,FFFFFFF:FFFFFFFFF:F,FFFFFF:FFFFFFFFFFFFF,FFF:FF,F:FF,FF:FFFFFFFFF,,FFFFF,FFFF:FFFFFFFFFFFFFFFFFFF:FFFF:FFFFF:FFFFF:FF:FFFF:FFFFF:FFFFFFFFFFFFFFFFFF:FFF:F:FFFFF:FFFFFF:FFFFFFFF:FFFFFFF:FFFF
@A00920:152:HGHKKDRXX:2:2105:3378:28510 1:N:0:CGCGTTCA+TGCTAAGT
ACTCCTACGGGAGGCAGCAGTAAGGGATCTTGCGACAATGGGCGAAAGCCTGACGCAGCAACGCCGCGTGCGGGATGACGGCCTTCGGGTTGTAAACCGCTTTTCGGGGGGAAGAGGAAGGACGGTACCCCCGGAAGAAGTCACGGCTAACTACGTGCCAGCAGCCGCGGTAATACGTAGGTGGCGAACGTTGTCCGGATTCACTGGGCGTAAAGCGCGCGCAGGCGGGTTGGTAAGTCTGAGGTGAAAG
+
FFFFFFFFFFFFFFFFFFFFFFFFFFFFFFFFFFFFF,FFFFFFFFFFFFFFFFFFFFFF:FFFFFFFFFFFFFFFFFFFFFFFFFFFFFFFFF,FFFFFFFFFFFFFFFFFFFFFFFFFF,FFFFFFFFFFFFFFFFFFFFFFFFFFFFFFFFFFFFFFFFFFFFFFF::FFFFFFFFFFFFFFFFFFFFFFFFFFFFFFFFFFFFFFFF::FFFFFF:FFFFFFFFFF:FFFF,FFFF:FFFFFFFFF
@A00920:152:HGHKKDRXX:2:2105:18665:29152 1:N:0:CGCGTTCA+TGCTAAGT
ACTCCTACGGGAGGCAGCAGTGGGGAATCTTGCGCAATGGGCGAAAGCCTGACGCAGCGACACCGCGTGGGGGACGAAGGCCTTCGGGTTGTAAACCCCTTTCGACAGGGAAGAAGCGAACGTGACGGTACCTGTAGAAGAAGCCCCGGCTAACTACGTGCCAGCAGCCGCGGTAAGACGTAGGGGGCGAGCGTTGTCCGGATTCATTGGGCGTAAAGCGCGCGTAGGCGGCCCGGTACGTCGGGTGTGA
+
FFFFFF:FFFFFFFF:FFFFFFFFFFFFFFFFFFFFFFFFFFFFFFFFFFFFFFFFFFFFFFFFFFFFFFFFFFFFF:FFFFFFFF::,FFFFF,,FF,FFFFFF:FFFFFFFFFFFFF,FFF:FFF:FFFFFFF,F::FFF:F,FFFFFFFFF:F:FFFFFFFFF:FF:FF,FFFFF:F,FFFFFFFFFFFFF,F:FFF:F,,FF,:::FFFFFFF:,::FFFFFFFFFFFFFFFFF,:FFFFF,FFFF
@A00920:152:HGHKKDRXX:2:2105:22905:29262 1:N:0:CGCGTTCA+TGCTAAGT
ACTACTACGGCAGGCAGCAGTGGGGAATATTGGACAATGGGGGAAACCCTGAACAATCGACGCCGCGTGAATGATTAAGGCCTTAGGGTTGTAAAGTTCTTTCGTCCGTGACGATGATGACAGTAGCGGAAGAAGAAGCTCCGGCTAACTTCGTGCCAGCAGCCGCGGTAATACGAAGGGGGCTAGCGTTGCTCGGAATTACTGGGCGTAAAGGGCGCGTAGGCGGCCTGCTAAGTCAGACGTGAAATCC
+
F:,,FF:F:F,FFF,:F:::FF:FFF,:F:F,FFFFFF,,,F:::FFF::,F,:,:,,FFFFFF,:,,:FFFFFF,FF:,,FF,,F:FFFFFF:FFFFFFFFFF:FFFFFFF:FFFFFFF:FFFF:FF:,,F,F:,FFFFFFFFFFFF:FFFFFFFFFFFFF:FF:FFF:FFFFFFFF,,FFF:F,FFFFF:FFFF:FF:FF,FFFFFFF:,FF,FFFFFFFFFFFFF:,FF,FFF:F:,:F:FFF:FFF
@A00920:152:HGHKKDRXX:2:2105:20356:29543 1:N:0:CGCGTTCA+TGCTAAGT
ACTCCTACGGGAGGCAGCAGTGGGGAATATTGGGCAATGGCCGAAAGGCTGACCCAGCGACGCCGCGTGCGGGATGACGCTTTTCGGAGTGTAAACCGCTGTCAGAGGGGAAGAAGACCTTCGGGGTGAATAATCCCGAGGGCTGACGGTACCTTCAGAGGAAGCACCGGCTAACTCCGTGCCAGCAGCCGCGGTAAGACGGAGGGTGCGAGCGTTGTTCGGAATTACTGGGCGTAAAGCGCGCGCAGGT
+
FFFFFFFFFFFFFFF:FFFFFFFFFF,FFFFFFFFF:FFFFFFFFFFFFFFFFFFFFFFFFFFFFFFFFFFFFFF:FFFFFFFFFFFFFFFF,FFFFFFFFFFFFFFFFFFFF:FF:FFFFFFFFFFF:FFFFFFFFF:FFFFFFFFFF::FFFFFFFFFFFF:::FFFF:FFFF:FFFFFF:FFFFFFFFFFFFF,FFFFF:FFFFFF:FFFFFFFFF:,FF,F:,:F:FF:FFF:FFF::F,::F:,F
@A00920:152:HGHKKDRXX:2:2105:11451:29559 1:N:0:CGCGTTCA+TGCTAAGT
ACTCCTACGGGAGGCAGCAGTGGGGAATCTTGCGCAATGGGCGAAAGCCTGACGCAGCAACGCCGCGTGCGTGATGAAGGCCTTCGGGTTGTAAACCGCTTTCAGTGGGGACGAACCAAGACGGTACCCACAGAATAAGCCCCGGCCAACTACGTGCCAGCAGCCGCGGTAACACGTAGGGGGCGAGCGTTGTCCGGAATCATTGGGCGTAAAGGGCTCCTAGGCGGTTAAGTAAGTCGACTGTGAAAAT
+
F:F,F,::,F:FFFFFFFFFFFFFFF:FFFFFFFFFFFFFFFFFFF:FFFFFF:FFFF:FFFFFFFFFF,F:F,:FFFFF:,:FFFF,:FFFFFFFF,F:F:FFF,FFFFF,FF:,F:FF:FFFF:FFFFFFF:F,:F:FF,FFFFFFFF:FF:FFFFF:FFFFFFFFF::FFFFFFF:FFFFFFFF,FFF,FFFF,:FFFFF,F,:FF::,,FFFFF:FFF:FFFFF:,FF:FF,FF,::FFF:F,:F:
@A00920:152:HGHKKDRXX:2:2105:21522:30499 1:N:0:CGCGTTCA+TGCTAAGT
ACTCCTACGGGAGGCAGCAGTGGGGAATATTGGACAATGGGCGAAAGCCTGATCCAGCCATGCCGCGTGAGTGATGAAGGCCCTAGGGTTGTAAAGCTCTTTCAACGGTGAAGATAATGACGGTAACCGTAGAAGAAGCCCCGGCTAACTTCGTGCCAGCAGCCGCGGTAATACGAAGGGGGCTAGCGTTGTTCGGAATTACTGGGCGTAAAGCGCACGTAGGCGGACTATTAAGTCAGGGGTGAAATCC
+
FFFFFFFFFFFFFFFFFFFFFFFFFFFFFFFFFFFFFFFFFFFFFFFFFFFFFFFFFFFFFFFFFFFFFFFFFFFFFFFFFFFFFFFFF:FFFFFFFFFFFFFFFFFFFFFFFFFFFFFFFFFFFFFFFFFFFFF:FFFFFFFFFFFFFFFFFFFFFFF:FFFFFFFFFFFFFFFFFFFFFFFFFFFFFFFFFFFFFFFFFFFFFFFFFFFFFFFFFFFF:FFFFFFFFFF:FFFFFFFFFFFFFFFFFF
@A00920:152:HGHKKDRXX:2:2105:4878:31266 1:N:0:CGCGTTCA+TGCTAAGT
ACTCCTACGGGAGGCAGCAGTGAGGAATATTGCACAATGGGCGCAAGCCTGATGCAGCGACGCCGCGTGGGTGAAGAAGGATTTCGGTCTGTAAAGCCCTTTTCTGTGTGACGAGAGTGGACGGTAGCACAGGAATAAGTCTCGGCTAACTACGTGCCAGCAGCCGCGGTAAAACGTAGGAGGCAAGCGTTATCCGGAGTTACTGGGCGTAAAGCGCGTGCAGGTGGATGGATCAGTTGGTTATGAAAGC
+
,FFF,FF,:F:F,:FFF:FFFFFF::F:F:F,FFFFF::FF:FFFF,,F:FFFF,F,FFFFFF::,FFFFFFFF,,FFF,FFFF,F:,FFFF,FFFFF,F,:,FFFFFFFFFFFFFFFF:FFFFFFFFFFF,FF:FFFF:F::FF:F,:F::F::FFF:F:FFFFFFFFF:FFF,FFFF:FF:FF,F:FF:,:F,F:FF,FF:FF:F::FFFF,F:FFF:FFF:FFFFFF,FF::FF,FFFFF::FFFF:
@A00920:152:HGHKKDRXX:2:2105:5810:31375 1:N:0:CGCGTTCA+TGCTAAGT
ACTCCTACGGGAGGCAGCAGTGGGGAATATTGGACAATGGGCGCAAGCCTGATCCAGCCATGCCGCGTGTGTGAAGAAGGCCTTCGGGTTGTAAAGCACTTTTGTACGGGAAGAAACCATACGGGTTAATACCCCGGGAGTCAGACGGTAACGGAAGAATAAGCACCGGCTAACTTCGTGCCAGCAGCCGCGGTAATACCAGTGGTGCAAGGGTTACTCGGAAATACTGGGCGTAAAGAGTGCCTAGGTG
+
FFFFF:FFFFFFFFFFFFFFFFFFFFFFF,F:FFFFF:FFFFFFFFF:FFFFFF:FFFF::FFFFFFFF,F,FF:F:FF:FF,FFFFFFF:FFFF,F::,:FF:FFF,FF,FF:FF,F,F,:FFFFFFF::FFFF,,FFF,,,:,,FFFF,:F,F,::F,FF,,FFF::,,:F,FFFFF:FFFFF,,FF,:,,,F,,F,,F,,FFFF,,,F,:,FFFFF,:,::F,::F:FF,,,,F:,,F,F,F:,FF,
@A00920:152:HGHKKDRXX:2:2105:23267:32487 1:N:0:CGCGTTCA+TGCTAAGT
ACTCCTACGGGAGGCAGCAGCGGGGAATCTTGCGCAATGGGCGCAAGCCTGACGCAGCCACGCCGCGTGAGGGATGAAGGCCTTCGGGTTGTAAACCTCTTTTGGGGGGGAAGAAGTATGAGGGTACCCCGCGAATAAGCCCGGGCTAACTAGGTGCAAGCAGCCGCGGAAAACCGAGGGGGGCAAGCTTGGGTCGGAATTACTGGGCGTAATGGTCGCGTAGGCGGATTATCAATTCCGGCGTGAAATT
+
FFFFFF:FFFFFFFFFFFFF:F,FFFFFFFFFF:FF:FFFFFF:FFFFFFFF,,FFFF,F,FFFFFFFFFFFFF,:FFFFFFFFFFFFFF:FFFF,FFFFFF,F,FFFFFFFFFFF,,F:F,F:FFFFF,:FF::F,:FF:F,F,FF::F:,,FF,F,:,FFFFFFFFF,FF,,,,F,FFFF,,:,F:,:,F,FFFFF,,,,,:F,F,:F,F,FF,:FFFF,FF,:,,F,,FFF:,,:,F:,F:,F,,F,
@A00920:152:HGHKKDRXX:2:2105:31539:33035 1:N:0:CGCGTTCA+TGCTAAGT
ACTCCTACGGGAGGCAGCAGTGGGGAATTTTACGCAATGGGCGAAAGCCTGACGTAGCGACACCGCGTGAACGAAGAAGCCTTTTGGGGTGTAAAGTTCTGTCAGCAGGGACGAAAAAAATGACGGTACCTGCAGAGGAAGCATCGGCTAACTACGTGCCAGCAGCCGCGGTAAGACGTAGGATGCAAGCGTTGTCCGGATTTATTGGGCGTAAAGAGTTCGTAGGTGGTTTGTTAAGTCTGATGTTAAA
+
:FFFFFFFFFFFFFFFFFFFFFFFFFFFFFFFFFFFFFFFFFFFFFFFFFFF:FFFFFF:FFFFFFFFFFFFFFFFFFFF:FFFFFFFFFFFFFFFFFFFFFFFFFFFFF:FFFFF:FFFFFFFFFFFFFFFFFFFFFF:FFFFFFFFFFFFFFFFFFFFFFFFFFFFFFFFFFFFFFFFFFFFFF,FFFFFFFFFFFFFFFFFFFFFFFFFFFFFFF:FFFFFF,FFFFFFF:FFFFFFFFF:FFFFF:
@A00920:152:HGHKKDRXX:2:2105:28366:33771 1:N:0:CGCGTTCA+TGCTAAGT
ACTCCTACGGGAGGCAGCAGTGGGGAATTTTGGACAATGGGGGAAACCCTGATCCAGCCATGCCGCGTGTGTGAAGAAGGCCTTCGGGTTGTAAAGCACTTTCGGACGGAACGAAATCGCGCGATCTAATAAGTCGCGTGGATGACGGTACCGTAAGAAGAAGCACCGGCTAACTACGTGCCAGCAGCCGCGGTAATACTTAGGGTGCGAGCGTTAATCGGAATTACTGGGCGTAAAGCGTGCGCAGGCG
+
FFFFFFFF:FFFFFFFFFFFFFFFFFFF:FFFFFFFFFFFFFFF:FFFFFFFF:FFFFFFFFFFFFFFFFF::::FFFF,FFFFFFFF:F:FFFFFFFFFFFFFF,F,FFFFFFFFF:FF:FFF,FF,,FFFFFFF:F,,FFFF:,F:,:FFFFF:FF,FFFFF:FFF,F,FFFF::FFFF,FFF,,FF,::FF,,FFF,,FFFFF:F,F::F:FFF,F:::F:FFFF:FFFFF,F,,FFF:F:FF:,F:
@A00920:152:HGHKKDRXX:2:2105:25229:33786 1:N:0:CGCGTTCA+TGCTAAGT
ACTCCTACGGGAGGCAGCAGTGGGGAATCTTGCGCAATGGGCGAAAGCCTGACGCAGCAACGCCGCGTGCGGGATGAAGGCCTTCGGGTTGTAAACCGCTTTCAGTGGGGACGAACCAAGACGGTACCCACAGAAGAAGCCCCGGCCAACTACGTGCCAGCAGCCGCGGTAACACGTAGGGGGAACGCGTTGTCCGGATTTACTGGGCGTAAAGCGCGTGCAGGCGGCCGGTTCAGTCCCGGGTAAAAGC
+
:FFFFFFFFFFFFFFFFFFFFFFFFFF:FFFFFFFFFFFFFFFFFFFFFFFFFFFFFFFFFFFFFFFFF:FFFFFFFFFFFFF:FFFFFFF:FFFFFF:F,FFFFFFF:FFF:FF:F::FFFFFFFFFFFFFFFFFFF,::FFFF,FFFFF,F:FFFFFFFFFFF::FFF:F:FFFF:F::F:,F,,FF,F,F:FFFFF:FFFFFFFF:F:FFFF,:FF,F:F:FF:F:,FFF:,F,:FF:,F:F:,FF:
@A00920:152:HGHKKDRXX:2:2105:27254:34256 1:N:0:CGCGTTCA+TGCTAAGT
ACTCCTACGGGAGGCAGCAGTGGGGAATCTTGCGCAATGGCCGCAAGGCTGACGCAGCGACGCCGCGTGGGGGAGGACGGGCTTCGGCTCGTAAACCACTTTTGCACGGGGCGAACATCCCGTTTCGACGTGACTTAAGGTACAGGGTGAGGAAGCACCGGCTAACACCGTGCCAGCAGCCGCGGTAATACGGAGGGTGCGAGCGTTGTCCGGATTCAATGGGCGTAAAGGGTGCGAAGGTGGCATGGTA
+
FFFFFFFFFFFFFFFFFFFFFFFFFFFF,FFFF:FFFFFFFFF:F:,FFFFF,FFFFF:FFFFFFFFFF::FFFFFF,FF:FFFFFFFFFFFFFFF,,FF,FF,,,FF,F:FFF:FF:::,F,,FF,FF,,,F:F,F,,,F,,,,FF,FF:F,F:F,FF,FF,F:F,,FFFFF:,,F:::FF,:F,F:FF:,FF,,,FF:FFF::FFFFF,:,FFFFF,F,F,FF,F,,:F:FFF:,F:,:F:,,FF:,F
@A00920:152:HGHKKDRXX:2:2105:15112:35055 1:N:0:CGCGTTCA+TGCTAAGT
ACTCCTACGGGAGGCAGCAGTGGGGAATATTGGACAATGGGGGCAACCCTGATCCAGCCATGCCGCGTGAGTGAAGACGGCCTTAGGGTTGTAAAGCTCTTTCAACGGTGAAGATAATGACGGTAACCGTAGAAGAAGCCCCGGCTAACTTCGTGCCAGCAGCCGCGGTAATACGAAGGGGGCAAGCGTTGTTCGGAATTACTGGGCGTAAAGGGCGCGTAGGCGGCGCGGTAAGTCAGCTGTGAAATCT
+
FFFFFFFFFFFFFFFFFFFFFFFFFFFFFFFFFFFFFFFFFFFFFFFFFFFFFFFFFFFFFFFFFFFFFFF:FFF:FFF:FF:FFF:F:FFFFFFFFFFFFFFFFFFFFFFFFFFFFFFF:FFFFF:FFFFFFF:FFFFF,F,FF:F:FFF:FFFFFF:FFFFFFF,FFFFFF::FF,:FF,FFFFFFFFF:F:FFF:FFFFF,:FFFFFFF:FFF:F,FFFFFFFFFF,FFFFFFFF:FF:FFF:F,F,
@A00920:152:HGHKKDRXX:2:2105:8657:35243 1:N:0:CGCGTTCA+TGCTAAGT
ACTCCTACGGGAGGCAGCAGTGGGGAATTGTTCGCAATGGGCGCAAGCCTGACGACGCAACGCCGCGTGGAGGACGAAGATCTTCGGGTCGTAAACTCCTGTCGAGCGGGAAGAACGCTTCCCGGGTGAATAACCCGGGGAGGTGACGGTACCGCTAAAGGAAGCCCCGGCTAACTCCGTGCCAGCAGCCGCGGTAATACGGGGGGGGCAAGCGTTGTTCGGAATCACTGGGTTTAAAGGGTGCGTAGGC
+
FFFFFFFFFFFFFFFFFFFFFFFFFFFFFFFFFFFFF:FFFFFFFFFFFFFFFF:FFFFFFFFFFFFFFFFFFFFFFFFFFFFFFFFFFFFFFFFFFFFFFFFFFFFFFFFFFF:FFFF:FFFFFFFFFFFFFFFFFFFFFFFFFFFFFF:FFFF:FFF:FFF,FFFFFFFFFFFFFFFFFFFFFFF:F:F:FFFFFFFF:FFFFFFFFFFFFFFFFF:F:FFFF:FFF:FFF,FFFFFFFFFFFF:F:F
@A00920:152:HGHKKDRXX:2:2105:19524:36057 1:N:0:CGCGTTCA+TGCTAAGT
ACTCCTACGGGAGGCAGCAGTGGGGAATTTTGGGCAATGGCCGAAAGGCTGACCCAGCGACGCCGCGTGCGGGAGGACGCCCTTCGGGGTGTAAACCGCTGTCAGAGGGGACGAATGGCCGAGGCGGGAATACCGCTTTGGAGTGACGGTACCCTCAGAGGAAGCACCGGCTAACTCTGTGCCAGCAGCCGCGGTAATACAGAGGGTGCGAGCGTTGTTCGGACTCACTGGGCGTAAAGCGCGCGCAGGC
+
F:FFFFFFFFFFFFFFFF:F,FFFFF,FFFFFFFFFFFFFF:FFFFFFFFFFFFFFFFFFFFFFFFFFFFFFFFFFF:FFFFFFFFFFFFFF,FFFFFFFFFFFFFFFFFF:F::FFFFFFFFF:FFF,:FFFFFFFFFFFFFFFFFFFFFF:FFFFFFFF::F:F:FFF:F::FFFFFFFFF::FFF:FFFFFFF,F,F,FFFFFFFFFFFFFF::FFFFF:,F:FFFFFFF,FF,FFFF:F:F:FF:F
@A00920:152:HGHKKDRXX:2:2105:16098:36479 1:N:0:CGCGTTCA+TGCTAAGT
ACTCCTACGGGAGGCAGCAGTGGGGAATATTGGTCAATGGGCGCAAGCCTGAACCAGCCATGCCGCGTGCAGGATGACTGCCCTATGGGTTGTAAACTGCTTTTGTACGGGAAGAAACACTCCCTCGTGAGGGAGCTTGACGGTACCGTAAGAATAAGGATCGGCTAACTCCGTGCCAGCAGCCGCGGTAAGACGGAGGGCGCAAGCGTTGTTCGGAATTACTGGGCGTAAAGCGCGGGCAGGCGGTCTG
+
:FFFFFFFFFFFFFFFFFFFFFFFFFFFFFFFFFFFF:FFFFFFFFFFFFFFFFFFFFFFF:FFFFFFF:FFFFFFFFFFF:FFFFFFFFFFFFF:F:FF:FFFFF:FFFFF:FF:FFF:FFFFFFFFFFFFFF:FFFFFFFFFFFFFFFFFFFFFFFFFFFF,FFF:FFFFFFF,FFFFFF:FFFFF:,FFFFFFFFFFFFFFFFFFFF:FFFF:F,FFF,FF,FFFFF::F:::FF:::FFFF:FFFF
@A00920:152:HGHKKDRXX:2:2106:3215:1266 1:N:0:CGCGTTCA+TGCTAAGT
ACTCCTACGGGAGGCAGCAGTGGGGAATCTTGCGCAATGGGCGAAAGCCTGACGCAGCCATGCCGCGTGAATGATGAAGGTCTTAGGATTGTAAAATTCTTTCACCGGGGACGATAATGACGGTACCCGGAGAAGAAGCCCCGCCCAACTCTGTGCCAGCAGCCGCGGTAAGACAGAGGGGGCAAGCGTTGCTCGGAATCACTGGGCGTAAAGGTCGCGTAGGCGCGACGGCAAGTCGGTCGTGAAAGCC
+
F:F:,:FFFFFFFFFFFFFFF::FFFFFF:FFFFFFFFFFFFFFFFFFFFFFFF:FFFFF:FFFFFF:FFF:FFFFFFFFFFFFFFFFF:FFFFF:::FFF,FFFF:::FF,FFF:FFFFFFFFF:,FF:F:FF,FFF,:FF:,FFFFFFF:FFF,FFFF:F,F,,:F:FF:F,,,:F,:F:FF,,,,,F,:F:FF,FF:FFFF:F:,,FFF,F,F:FF:FFFF,,FFFF,FFFF,FF,FF,F,FFF,:F
@A00920:152:HGHKKDRXX:2:2106:20826:1736 1:N:0:CGCGTTCA+TGCTAAGT
ACTCCTACGGGAGGCAGCAGCTAAGAATCTTGCGCAATGGGCGAAAGCCTGACGCAGCAACGCCGCGTGGGGGATGAAGGCCTTCGGGTTGTAAACCCCTTTTGTGAGGGAAGAAGTTCTGACGGTACCTCACGAATAAGACACGGCTAACTACGTGCCAGCAGCCGCGGTAATACGTAGGTGTCAAGCGTTGTCCGGATTTATTGGGTTTAAAGGGTGCGCAGGCGGCCCCTTAAGTCGGCGGTGAAAG
+
FFFF,:FFFFFFFFFFFFFFFFFFFFFFFFFFFFFFFFFFFFFF:FFFFFFFFFFFFFFFFFFFFFFFFFFFFFFFF:FFFFFFFFFF:FFF:F:FFFFFFFFFFFFFFF:FFFFFFF,,FFFFFFFFFFFFFFFFFFFFFFFFFF,,FFFFFFFFFFFFFFFFF,FFFF,F:FFFFFFFFFFFF:F:,:FFFFFFFFFFFFFF,,FFFF:FFFF,FF:FFF:F,FFFFFFF:FF,FFF:FFFFFFFFF:
@A00920:152:HGHKKDRXX:2:2106:26621:1783 1:N:0:CGCGTTCA+TGCTAAGT
ACTCCTACGGGAGGCAGCAGTAAGGGATATTGCACAATGGGCGCAAGCCTGATGCAGCAACGCCGCGTGCCCGATGAAGGCCTTCGAGTCGTAAAGGGCTTTTCTGGCTGAAGAGGAAGGACAGTAAGCCAGGAATAAGAGTCGGCTAACTACGTGCCAGCAGCCGCGGTAACACGTAGGACGCAAGCGTTATCCGGATTTACTGGGCGTAAAGCGCGGGCAGGCGGTGGTCCAAGTCGGACGGGAAAGC
+
FFFFFFFFFFFFFFFFFFF::FFFF:FF,FFFFFFFFFF:FFF,FFFFFFFFFFFFFFFFF:FFFFFFFFFFFFF:FFFFFFFF,FFF::FFFFFF:FFFFFFF,FFF:F:FF,FF,F:FFFFFFFF,,FFFFF,F:FF,:FFFFFFFFFFFFFFFFF:FFFFFFFFFFFFF:FFF,FFF,FFFF,FFFFFFFFFFFFFFFFFFFFFFFFFF,FFFFF:FF,:FFFFF:FFFFFFFF,,F,F,,,,F:,F
@A00920:152:HGHKKDRXX:2:2106:27923:1783 1:N:0:CGCGTTCA+TGCTAAGT
ACTCCTACGGGAGGCAGCAGTGGGGAATTTTGGACAATGGGCGCAAGCCTGATCCAGCCATGCCGCGTGAGTGAAGAAGGCCTTCGGGTTGTAAAGCTCTTTCGCAAGGAAAGAAAACTTATCTACTAATACTAGGTGAGGTTGACGGTACCTTGATAAGAATCACCGGCTAACTACGTGCCAGCAGCCGCGGTAATACGTAGGGTGCGAGCGTTAATCGGAATTACTGGGCGTAAAGCGCGCGTAGGCG
+
FF,FFF::FFFFFFFFFFFFFFFFF:FFFFFFFFFFFFFFFFFFFF:FFFFFFFFFFFF,FFFFFFF:FFFFFFF:FFFFFFF:FF:FFFFFFFFFFFFFFFFFFFFFFFFFFFFFFFF:F:FFFFFF::FFFFFFFFFFF:FFFFF,FFFF,FFFFF:F,:,FFFF:FFFFFF:FF,FF,FFFFFFFFF:FFFFFFFFFFFF::FFFFF:FFFFFFF::::::F:F,FFFFFFF:FF,FFFFFFFFFF:
@A00920:152:HGHKKDRXX:2:2106:22426:2190 1:N:0:CGCGTTCA+TGCTAAGT
ACTCCTACGGGAGGCAGCAGTGGGGAATCTTGCGCAATGGGCGAAAGCCTGACGCAGCAACGCCGCGTGGAGGATGAAGGCCTTTGGGTTGTAAACTCCTGTCGGCTGGGAAGAAATCATACGGTGCTCATACCACCGTGTGTTGACTGTACCAGCAAAGGAAGCCCCGGCTAACTCTGTGCCAGCAGCCGCGGTAATACAGAGGGGGCCAGCGTTATTCGGAATTATTGGGCGTAAAGGGCGCGGAGGC
+
FFFFFFFFFFFFFFFFFFFFFFFFFFFFFFFFFFFFFFFFFFF:FFFFFFFFFFFFFFFFFFFFFFFFFFFFFFFF:FFFFFFFFFFFFFFFFFFFFFFFFFFFFFFF:FFFFFFFFFFFF:FFFFFFFFFFFFFFFFFFFFFF:FFFFFF:FFFFFFF:FFFFFFFFFFFFFFFFFFFFFFFFFFFFFFFFFFFF,F:FFFFFFFFF:F,FFFFFFFFFFFFFFFFFFFFF::FFFFFFFFFFF,FFFF
@A00920:152:HGHKKDRXX:2:2106:18593:2472 1:N:0:CGCGTTCA+TGCTAAGT
ACTCCTACGGGAGGCAGCAGTGGGGAATCTTGCGCAATGGGCGAAAGCCTGACGCAGCGACGCCGCGTGCGGGAAGACGGCCTTCGGGTTGTAAACCGCTTTCATCAGGGACGAAATTGACGGTACCTGCAGAAGAAGCTCCGGCCAACTACGTGCCAGCAGCCGCGGTCAGACGTAGGGGGCGAGCGTTGTCCGGAATCATTGGGCGTAAAGGGCTCCTAGGCGGTTCAGTAAGTCGACTGTGAAAATC
+
FFFFFFFFFFFFFFFFFFFFFFFFFFFFFFFFFFFFFFFFFF:FFFFFFFFFFFFFFFFFFFFFFFFFFFFF:FFFFFFF:FFFFFF,FFFFFFFF,FFFFFFF,FFFFFFFFFFF,FFFFF:FFFFFFFFF:FFFFFFFFFFFFFFFFFFFFF,FFFFFF:FFFFFFF,FFFFF::FFFFFFFFFFF:FFFFFFFFFFF,FF:FFFF:,FFFFF:FFF:FF:FFFFFFF::FF:FFFFF:F:F,F:FFF
@A00920:152:HGHKKDRXX:2:2106:10908:3129 1:N:0:CGCGTTCA+TGCTAAGT
ACTCCTACGGGAGGCAGCAGTGGGGAATTTTGGACAATGGGCGAAAGCCTGATCCAGCGATGCCGCGTGGGTGAAGAAGGCCTTCGGGTTGTAAAGCCCTTTCGGCGGGGAAGAAAAGTCCGAAGCTAATACCTTCGGGTCTTGACGTTACCTGCGGAAGAAGCACCGGCTAACTCCGTGCCAGCAGCCGCGGTAATACGGAGGGTGCAAGCGTTAATCGGAATTACTGGGCGTAAAGCGCGCGTAGGCG
+
:FFFFFFFFFF:FFFFFF:F:FFFFFFFFFFFFFFF:FFFFFF::,FFFFFFFFFFFFFFFFFFFFFFFFFFFFFFF:FFFFFFFFFFFFFF:F:FFFFFFFFFFFFFFFFFF:F:F:FFFFFFFFFF,FFFFFFFFFF:FF:F:FFFFFFF:FFFF:FF:FFF:FF:FFFF,F:FFFFFFF:F:FFFFFFF,FFF:FFFFFFFFFFF:,:FFFFFFFFFF:,F:F:FFFFFFFF:,F,FFFFFF:FFF:
@A00920:152:HGHKKDRXX:2:2106:10248:3176 1:N:0:CGCGTTCA+TGCTAAGT
ACACCTACGGGAGGCAGCAGTAAGGAATATTGGACAATGGACGCAAGTCTGAACCAGCCATGCCGCGTGGAGGATGAAGGCCCTCTGGGTTGTAAACTTCTTTTATGGGGGACGAAATCACTTATTCTTAAGTGTCTGAAGGTACACCAGGAATAACCACCGGCTAAATACGTGCAAGCAACCTAGGTAATACGGATGGTTCAAGAGTTATCCGGAGTCACTGCGGTAAAAGGGTGCGTAGGAGTCTGAG
+
FF,,:FF:FFFFFFFFFFFFF,FFFFFFFFFF,,FFF:F,F:FFFF,FF,FFFFFF:F,FFF:F:FFFF,F,FFF:FFFFF:FFFF,:FFFFFF,F:FF,FF,:F:,FF,FFFFF:,,,FFFFFFF:FFFF,,F:FFF,:F,FF::FFFF,,,FF:,:FFF:,FF,F,F,F:FFF:F:F:,FF,:FFFFF:FFFF,,FFF,F::F,,,FFF:,:,F,,:FFFF,:,::F:F:,,FF,F,,F,FF,,F:FF
@A00920:152:HGHKKDRXX:2:2106:5710:3490 1:N:0:CGCGTTCA+TGCTAAGT
ACTCCTACGGGAGGCAGCAGTAGGGAATATTGGTCAATGGGTGAGAGCCTGAACCAGCCATTCCGCGTGCATGAAGACGGCCTTCTGGGTTGTAAACAGCTTTTTTCAGGGGATAAAATTTCCTAGCGAGGAAAATAGAAGGTACAAGGCGAGTAAGCCAAGGCTCACTACGTGCCAGCAGCCGAGGTAATAACACGGGTGCAAGCGTTACTCGGCATTACTGGGCGTAAAGCGTGCGTGGGAGGTCTGT
+
F:FFFFFFFFFFFFFFFFFFFFFFFFFFFFFFF,FFF:FFF:FFFFFFFFFF,FFFFF,,F,:FFFFFFF:,FF:FF::F,FFFFFF,,FFFF,F:F,FFFF,F,F:FFF::F:F:F:F,,FFF,:F,F:,:FF,,:F:FF,F:F,:F,,,F,F,F,:F,,F,FF:,:FFF:FFFFFFF,FFFF,F,,,F,:,:,,,,,FFF,,FF,:FF,FFF:,:,,,F:FFF:,,F::FF:,FFFF,,F,F,FFF:,
@A00920:152:HGHKKDRXX:2:2106:21983:3490 1:N:0:CGCGTTCA+TGCTAAGT
ACTCCTACGGGAGGCAGCAGTGGGGAATTTTGGACAATGGGCGAAAGCCTGATCCAGCCATGCCGCGTGAGTGAAGAAGGCCTTCGGGTTGTAAAGCTCTTTCGGTCGGGAAGAAATAGTTGTGGCTAATATCCACAATGAATGACGGTACCGACATAAGAAGCACCGGCTAACTACGTGCCAGCAGCCGCGGTAATACGTAGGGTGCAAGCGTTAATCGGAATTATTGGGCGTCAAGGGTGCGCAGGCG
+
FFFFFFFFFFFFFFFFFFFFFFFFFFFFFFFFFFFFFFFFFFFFFFFFFFF:FFFFFFFFFFFFFFF:FFFFFFFFFFFFFF:FFFFFFFF,FFFF,FFFFFFFFFFFFFF,FFFFFFFFFFFFFF:FFFFFFFFFF,FFFFFFFFF:FFFF:FFFFFFFFFFFFFFFFFFFFFFFFFFFFFFFFF:FFFFFFF:FFFFF,FFFFFFFFF:FFFFFFFFFFFFF:FFFFFFFFF,FF,FFF,:FFFFFFF
@A00920:152:HGHKKDRXX:2:2106:24099:3552 1:N:0:CGCGTTCA+TGCTAAGT
ACTCCTACGGGAGGCAGCAGTGAGGAATATTGGTCAATGGACGAAAGACTGAACCAGCCATGCCGCGTGCATGATGAAGGCTCTATGATTTTTAATCTGATTTACTCGGGGGGTTAAAGAACATACGGGTATCATAATCACCGGCTATAACGTATACGGATCGGCCATAACGTAGGACGACGCAACGGTATTACGGACGATTAAGGCGTTATCAGGAGGTATGGGGTTTCTAGCGTGAGAAGTGGGAGTG
+
FFFFFFFFFF:FFFFFFFFFFFFFF,FFFFFFF,F,FFFFFF:FFFF,FFFF,FFFFF,FFFFFFFFFFF,,:FFFF,FFF,,FF:F,,FF,,FFFFF,,FFF,,,,,F,:,F,,FFFF,:,:FFF,,F,F,:,,:,,,:,,F,,F,,,,F,,:,F,,F,,,,,,,:,,,,,,,F,::F,,FF,,,FFFF,FFFFFF,,,,F,,,FFFF,,:F:F,,,,FF,:,FF:,F,:FF,F:,,F,,FF,,,,,F,
@A00920:152:HGHKKDRXX:2:2106:17155:3740 1:N:0:CGCGTTCA+TGCTAAGT
ACTCCTACGGGAGGCAGCAGTGGGGAATATTGGACAATGGGCGAAAGCCTGATCCAGCAATGCCGCGTGTGTGAAGAAGGCCTGCGGGTTGTAAAGCACTTTCAGTAGAGAAGAAAAGCGCACGGCTAATACCCGTGTGTCTTGACGTAACCTACAGAAGAAGCACCGGCTAACTCCGTGCCAGCAGCCGCGGTAATACGGAGGGTGCAAGCGTTAATCGGAATTACTGGGCGTAAAGCGCGCGTAGGCG
+
FFFFFFFFFFFFFFFFFFFFFFFFFFFFFFFFFFFFFFFFFFFFFFFFFFFFFFF,FFFFFFFFF:FFFFFFFFFFFFFFFFFFFFFFFFFFFFFFFFFFFFFFFFFFFFFFFFFFFF:FFFFF,FFFFFFFF:FF:FF,F,,FF:F:FF:FFFFFFFFFFFF::F,FFFFFFFFFF::F::FF:FFFF,FF::F::FFFFF:,FFF:,FF:FFFFF,FFFFFFF:FFFFF,FFFF,:F:FFF,FFF,,:
@A00920:152:HGHKKDRXX:2:2106:15266:3756 1:N:0:CGCGTTCA+TGCTAAGT
ACTCCTACGGGAGGCAGCAGTGGGGAATTGTTCGCAATGGGCGCAAGCCTGACGACGCAACGCCGCGTGGAGGATGAAGATCTTCGGGTCGTAAACTCCTGTCGAGTGGGAAGAAACGTTTCGGGGCCAACACCCCCGGAATTTGACGGTACCACTAAAGGAAGCCCCGGCTAACTCCGTGCCAGCAGCCGCGGTAATACGGGGGGGGCAAGCGTTGTTCGGAATTACTGGGCGTAAAGGGCTCGTAGGC
+
FF:FFFF:FFFFFFFFFFFFFFFFFFF,FFFFFFFFFFFFFF:FFFFFFFFFFFFFFF:FFFFFFFFFFFFFFFFFF:F:F:FFFFF::FFFFFFFF,FF:FFFF::FFFFFFFF:FFFF:FFFFFFFF:FF,,FFFFF,F:FFFFFFFFFFFFFFF,:FFFF,F:FFFFFFFFF:FF:FFFFFF::F:F,FFFFFFFF,FFF:FFFFFFFFFFFF:FFF,FFFF:F:FFFFFFFFFF::,FF,FFF,,F
@A00920:152:HGHKKDRXX:2:2106:28917:3975 1:N:0:CGCGTTCA+TGCTAAGT
ACTCCTACGGGAGGCAGCAGTGGGGAATTTTCCGCAATGGGCGAAAGCCTGACGGAGTGACGCCGCGTGTGGGACGAAGGCCTTCGGGTCGTAAACCACTGTCAGTGGGAAAGATGGGTGTCGGCGCGATAACCGCCGGCACTTGACGGTACCTGCAGAGGAAGCCCCGGCCAACTCTGTGCCAGCAGCCGCGGTAAGACAGAGGGTGCTAGCGTTATCCGGAATCACTGGGCGTAAAGGGCGCGTAGGC
+
FFFFFF:FFFFFFFFFFFFFFFFFFFFFFFFFF,FFFFFFFFFFF:FFFFFFF:FFFFFFFFFFFFFFFFFFFFFFFFFFFFFF:FFFFFFFFFFFFFFF:FFFFFFFFF,:FFFFFFFFFFFFFFFFFF:FFFFFFFFFFFFFFFFFFF:FFFFFFFFFFFFFFFFFFFFFFFFFFFFFFFFFFFFFF:FFFFFFFFFF::FFFFFF::,FFFF:,FFFFF::FFFFF:,FFFFFFFFFFFFFFFFFFF
@A00920:152:HGHKKDRXX:2:2106:9959:4147 1:N:0:CGCGTTCA+TGCTAAGT
ACTCCTACGGGAGGCAGCAGTAAGGAATATTGCGCAATGGGCGAAAGCCTGACGCAGCGACGCCGCGTGGGGGATGAAGGTCTTCGGATTGTAAACCCCTTTCGGGAGGGAAGATGGGATGGGGTAACCCATTCGGACGGTACCTCCAAAGGAAGCACCGGCTAACTCTGTGCCAGCAGCCGCGGTAATACAGAGGGTGCGAGCGTTGTCCGGACTCACTGGGCGTAAAGGGCGCGTAGGCGGCCCGATA
+
FFF:FFFFFFFFFFF:,FFFFFFFF,FFF:FFFFFFFFFFFFFFF:FFF:F:FFFFFFFFFFFFFFFFFFFFFF:FFFFFFFF:FFFF:FFFF,FF:FFFFFF:FFFFFFF,FF:FFFFFFFFFFFFFFFFFFFFFFFFFFF:FFFFFFFFFF,FFFFFFFFFFFFFFFFFFF:FFFFFFFFFFFFF,F:,FF,FFF:FFFFFFF:FFFFFFFF,FF:FF:FFFF,F:,FFFF:FFFFFFF:FFFFFFF,
@A00920:152:HGHKKDRXX:2:2106:6488:4241 1:N:0:CGCGTTCA+TGCTAAGT
ACTCCTACGGGAGGCAGCAGTGGGGAATCTTGCGCAATGGCCGAAAGGCTGACGCAGCGACGCCGCGTGCGGGAGGACGCTTTTCGGAGTGTAAACCGCTGTCAGGAGGGAAGAAGGTCCAGGAGAGGAAATGCTCTTGGGATGACGGTACCTCCAGAGGAAGCACCGGCTAACTCCGTGCCAGCAGCCGCGGTAATACGGAGGGTGCGAGCGTTGTTCGGAATTATTGGGCGTAAAGCGCACGTAGGCG
+
FFFFFFFFFFFFFFFFFFFFFFFFFFFFFFFFFFFFFFFFFFFFFFFFFFFFFFFFFFFFFFFFFFFFFFFFFFFFFFFFFFFFF:FFFFFFFFFFFFFFFFFFFFFFFFFFFFFFFFFFFFFFFFFFFFFFFFFFFFF:F:FFFFFFFFFFFFF:FFFFF:FFFFFFFFFF:FFFFFFFFFF:FF,F:FFFFFFF,F:FF:FFFFFFFFFFF,FFFFF,F,FFFFF::F,FFFFFFFF,FFFF:FFF:F
@A00920:152:HGHKKDRXX:2:2106:23122:4554 1:N:0:CGCGTTCA+TGCTAAGT
ACTCCTACGGGAGGCAGCAGTGGGGAATTTTGGACAATGGGCGAAAGCCTGATCCAGCCATGCCGCGTGAGTGAAGAAGGCCTTCGGGTTGTAAAGCTCTTTCGGCGGGGACGAAAAGGTCCGTGCTAACACCACGGATCCATGACGGTACCCGCAGAAGACGCACCGGCTAACTACGTGCCAGCAGCCGCGGTAATACGGAGGGGGCTAGCGTTGTTCGGAATTACTGGGCGTAAAGCGCACGTAGGCG
+
FFFFFFFFFFFFFFFFFFFFFFFFFFFFFFFFFFFFFFFFFFF,FFFFFFFFFFFFFFFFFFFFFFF:FFFFF:FFFFFFFFFFFFFFFFFFFFFF:FFFFF:,,FFFFFFFFFFFF,FFFFF,FFF:FFFF:FFF,FF,FFF,FF:,FFFFF:F,FF:,F,:FFFFF,F:FFFFFFFF:FFFFFF::FFF,:,,F,FFF,,F:FFFFF:FFFFF:FFFF::F,F:FFF:FF:F,F:FFFFFFF,F:FFF
@A00920:152:HGHKKDRXX:2:2106:23728:4852 1:N:0:CGCGTTCA+TGCTAAGT
ACTCCTACGGGAGGCAGCAGTGGGGAATATTGGACAATGGGCGAAAGCCTGATCCAGCAATGCCGCGTGAGTGATGAAGGCCTTAGGGTTGTAAAGCTCTTTTACCCGGGATGATAATGACAGTACCGGGAGAATAAGCCCCGGCTAACTCCGTGCCAGCAGCCGCGGTAATACGGAGGGGGCTAGAGTTGTTCGGAATTACTGGGCGTAAAGCGCGCGTAGGCGGCTTTGTAAGTTAGAGGTGAAAGCC
+
F:,F:FF:FFF:F::F:FF:F,FF,FFFFF,FF:FFFFFF:FFFFFFF::FFFFFFFFFFF:F,:F:F:FFFFF:,:FFFF:F:FFF,FFFFFFFFFFFFFFFFFFF,FF:F:FF:FFFFFFFFFFFFFFFFFFFFFFFFFFF:FFFFFFFF:,FFFFFFFFFFF:FFFF,FFFF:FFFF,FF,FF,FFF,FFFFFF:FFFFFF:F,FF:,FFFFFFF:,FFF::FFFFFFFFF:FF,:FFFFF:F,:FF
@A00920:152:HGHKKDRXX:2:2106:21920:5008 1:N:0:CGCGTTCA+TGCTAAGT
ACTCCTACGGGAGGCAGCAGTGGGGAATTTTGGACAATGGGGGCAACCCTGATCCAGCCATGCCGCGTGTGTGAAGAAGGCCTTCGGGTTGTAAAGCACTTTCGGCCGGAACGAAATCGCGCGAGCTAACACCCCGCGTGGATGACGGTACCGTAAGAAGAAGCACCGGCTAACTACGTGCCAGCAGCCGCGGTAATACGTAGGGTGCAAGCGTTAATCGGAATTACTGGGCGTAAAGGGTGCGCAGGCG
+
FFFFFFFFFFFFFFFFFFFFFFFFFFFFFFFFFFFFFFFFFFFFFFFFFFFFFFFFFFFFFFFFFFFFFFFFFFFFFFFFFFFFFFFFFFFFF:FFFFFFFFFFFFFFFFFFFFFFFFFFFFFFF:FFFFFFFFFFFF,FFF:FFFFFF,FF:FFFFFFF:FFFFFFFFFF,FFFFFFFFFFFFFFFFFFFFFFF:FFFFFFFFFFFFF:FFFFFFFFFFFF,F:FFFFFFFFFFFFFFFFFF:FFFFFF
@A00920:152:HGHKKDRXX:2:2106:21585:5024 1:N:0:CGCGTTCA+TGCTAAGT
ACTCCTACGGGAGGCAGCAGTAAGGGATCTTGCGACAATGGGCGAAAGCCTGACGCAGCAACGCCGCGTGCGGGATGACGGCCTTCGGGTTGTAAACCGCTTTTCGGGGGGAAGAGGAAGGACGGTACCCCCGGAATAAGTCTCGGCTAACTACGTGCCAGCAGCCGCGGTAAAACGTAGGAGGCGAGCGTTATCCGGATTTACTGGGTGTAAAGCGCGTGTAGGCGGTCGTGCAAGTGAGGCGTGAAAG
+
FFFFFFFFFFFFFFFFFFFFFFFFFFFFFFFFFF:FFFFFFFFFFFFFFFFFFFF:FFFF:FFFFFFFFFFFFFFFFFFFFFFFFFFFFF:FFF,:FFFFFFFFFFFFFFFFFFFFFF:FFFFFF:FFFFFFFFF,FF:FFFFFFFFFFFFFFFFFFFFFFFFFFFFFF:FFFFFFFFFFF:FFFFF:FFFFF:FFFFFFFFFFFFFFFFFFFFFFFFFF:FFFFFFFFFF:FFFFFFFFF:FFFF:FFF
@A00920:152:HGHKKDRXX:2:2106:14579:5196 1:N:0:CGCGTTCA+TGCTAAGT
ACTCCTACGGGAGGCAGCAGTAAGGGATATTGCACAATGGGCGCAAGCCTGATGCAGCAACGCCGCGTGCCCGATGAAGGCCTTCGGGTCGTAAAGGGCTTTTCTGGCTGAAGACAAGGACTGTAAGCCAGGAATAAGTGTCGGCTAACTACGTGCCAGCAGCCGCGGTAAAACGTAGGACGCGAGCGTTATCCGGAGTTACTGGGCGTCAAGCGCGGGCAGGCGGTCTGACAAGTCTGATGTGAAATCA
+
FFFFFFFFFFFFFFFFFFFFFFFFFFFF:FFFFFFFFFFFFFF:FFFFFFFFFFFFFFFFFFFFFFFFFFFFFFFFFFFFFFFFFFFFFFFFF:FFFFFFFFFFFFFFFFFFFFFFFFFFFFFF:FF:F,FFFF:F:F:F:FFFFFFFFF:FFFFFFFFFFFFFFFFFFFF,:FFFFFF:FFFFF:FFFFFFFFF:FFFFFFFFFFFFF,FFFFFFFFF:FF,FFFFFFFF:F,FFFFFFFFF,FFF,FF
@A00920:152:HGHKKDRXX:2:2106:6849:5431 1:N:0:CGCGTTCA+TGCTAAGT
ACTCCTACGGGAGGCAGCAGTGGGGAATCTTGCGCAATGGGCGAAAGCCTGACGCAGCGACGCCGCGTGGGGGATGAAGGGTTTCGGCTCGTAAACCCCTGTTGCCCGGGACGAACTTCCTCTTTCGAGAGGATTGACGGTACCGGGTGAGGAAGCACCGGCTAACTCTGTGCCAGCAGCCGCGGTAATACAGAGGGTGCGAGCGTTGTCCGGAATCACTGGGCGTAAAGGGCGCGTAGGTGGCGGGCCA
+
FFFFFFFFFFFFFFFFFFFFFFFFFFFFFFFFFFFFFFFFFFFFFFFFFFFFFFFFFFFF:FFFFFFFFFFFFFFFFFFFFFFFF:FFFFFFFFFFFF::FFF:FFFFFFFFFFFFFFFF:FFFFFFFFFFFFFFF,F:FFFF:FFFF:FFFF::FFFFFFFFFFFFFFFFFFFFFFFFFFFFFFFFFFFFFFFFFFFFFFFFFF:F::FFFFF,FFFFFF:FFFFFFF:FFFFFFFFFFFFFFFFFFFF
@A00920:152:HGHKKDRXX:2:2106:2383:5744 1:N:0:CGCGTTCA+TGCTAAGT
ACTCCTACGGGAGGCAGCAGTGGGGAATCTTGCGCAATGGGCGAAAGCCTGACGCAGCGACGCCGCGTGAGCGATGAAGGCCTTCGGGTTGTAAAGCTCTGTGGGGAGGGAAGAATAAGCCTAGGCTAATACCTCTAGGTGATGACGGTACCTCCTTAGCAAGCACCGGCTAACTCTGTGCCAGCAGCCGCGGTAAGACAGAGGGTGCAAACGTTGCTCGGAATCACTGGGCGTAAAGGGCGTGTAGGCG
+
FFFFFFFFFFFFFFFFFFFFFFFFFFFFFFFFFFFFFFFFFFFFFFFFFFFFFFFFFFFFFFFFFFFFFFFFF:FFFFFFFF:FFFFFF:F,FFFFFFF:FFFFFFFFFFFFFFFFFFFFFFFFFFFFFFFFFFFFFFFFFFFFFFFFFFFFFFF:FFFFF,FFFFFFFFFFFFFFFFFFFFFFFFFFFFFFFFFFFFFFFF::FFFFF:FFFFF:FFFFF,FFF:F,FFFFFF,:FFFFFF:F,FF:FF
@A00920:152:HGHKKDRXX:2:2106:17363:6042 1:N:0:CGCGTTCA+TGCTAAGT
ACTCCTACGGGAGGCAGCAGTCGGGAATTTTGCCCAATGGACGAAAGTCTGAGGCAGCAACTCCGCGTGAGGGACGAAGGCTCTAGGGTCGTAAACCTCTTTTCTCAGGGAAGATCCAAGACGGTACCTGACGAATAAGCCACGGCTAACTACGTGCCATCAGCCGCGGTAATACGTAGGGGGCAAGCGTTGTCCGGATTTATTGGGCGTAAAGAGCTCGTAGGTGGCTCAGTAAGTCGGGTGTGAAACC
+
FFFF:FFFFFFFFFFFFFFFF:FFFFFFFFFFF:FFFFFFFF:F:FFFFFFFF:FFFFFFFFFFFFFFFFFFFFFF:FFFFFFFFFFFFFFFFFFFF:FFFFFFFFFFFFFFFFFF,,F::FFFFFFFFFFFFFFFFF:FFF:FFFF,FF:FFF:FFFF,FFFFFFFFF:FFF:FF,FFFFFFFFFFFFFFFFFF:FF,FFFFFFFFFF::FF:FFFFFFFFFFFFF:FFFF:FFFFFFFFFFFFFFFFF
@A00920:152:HGHKKDRXX:2:2106:7319:6339 1:N:0:CGCGTTCA+TGCTAAGT
ACTCCTACGGGGGCAGCAGTGGGGAATATTGCACAATGGGCGAAAGCCTGATGCAGCGACGCCGCGTGCGGGATGACGGCCTTCGGGTTGTAAACCGCTTTCAGCTCTGACGAAGCTTTTGTGACGGTAGGAGCAGAAGAAGCCCCGGCTAACTACGTGCCAGCAGCCGCGGTAATACGTAGGGGGCAAGCGTTGTCCGGAATTATTGGGCGTAAAGCGCGCGCAGGCGGTTCTTTAAGTCTGGTGTCTA
+
FF,FFFFFFFFFFFFFFFFFFFFFFFFFFFFFFFF:FFFFFFFFFFFFFFFFFFFFFFFFFFFFFFFFFFFFFFFFFFFFFFFFFFFFFFFFFFFFFFFFFFFFFFFFFFFFFFFF:FFFFF::FFFFFFFFFFFFFFFFFFFFFFFFFFFFFFFFFFFFF,FFFFFFFFFFFFFFFF:,FFFFFFFFFFFFFFFFFFFFF:FFFFFFFFF:FFFF::FFF:FFFFFFFFFFF:FF:FFFFFFFFFFFFF
@A00920:152:HGHKKDRXX:2:2106:25762:6496 1:N:0:CGCGTTCA+TGCTAAGT
ACTCCTACGGGAGGCAGCAGTGGGGAATCTTGCGCAATGGCCGAAAGGCTGACGCAGCGACGCCGCGTGGGGGAGGAAGGCCTTCGGGTTGTAAACCCCTGTTGCCCGGGACGAACATCAGGGGTGGCCCTGACTGACGGTACCGGGTGAGGAAGCACCGGCTAACTCCGTGCCAGCAGCCGCGGTAATACGGAGGGTGCGAGCGTTGTCCGGAATCACTGGGCGTAAAGGGCGCGTAGGCGGCCGACTC
+
FFFFFFFFFFFFFFFFFFFFFFFFFFFFFFFFFFFFFFFF,FFFFFFFFFFFFFFFFFFFFFFFFFFFF:FFF,FFFFF:FFFFFFFF,FFFFFFFF:FFFFF,FFFFFFFFFF:FFF:F:FFFFF,FFF:FFFFFFFFFFFFFFF:F:FFFFFF:FF:FFFFFFFFF:F:F::FF::F:FFFFFF:FF:F,FFFFFF:FFF:FFFF::::FFF:FF:FFFFFFFFF:FFFF:F:FFFFF::FFF,FF::
@A00920:152:HGHKKDRXX:2:2106:4535:6903 1:N:0:CGCGTTCA+TGCTAAGT
ACTCCTACGGGAGGCAGCAGTGGGGAATTTTGGGCAATGGCCGCAAGGCTGACCCAGCGACGCCGCGTGCGGGAGGAAGCCCTTCGGGGTGTAAACCGCTGTCAGGGGGGACGAACCCTCACGTCACGAACAGGGGCGTGAGCTGACGGTACCTCCAGAGGAAGCGCCGGCTAACTCCGTGCCAGCAGCCGCGGTAAGACGGAGGGCGCGAGCGTTGTTCGGAATCATTGGGCGTAAAGGGCTCCTAGGC
+
FFFFFFFFFFFFFFFFFFFFFFF:FFFFFFFF:FFFFFFFFFFF:FFFFFFFFFFFFFFFFFFFFFFFFFFFFFFFFFFFFFFFFFFFFFFFFFFFFFFFFFFFFFFFFFFFFFFFFFFFFFFFFFFFFFFFFFFFFFFFF:FFFFFFFFFFFFFFFFFFFF,FFFF:FFFF:FFFFFFFFFFFFFFFFFFF:FFF,FFFFFFFFFFFFFFFFFFFFFFFFFF,FF:FFF::FF::FFFF:FFFFF::FF
@A00920:152:HGHKKDRXX:2:2106:5674:7529 1:N:0:CGCGTTCA+TGCTAAGT
ACTCCTACGGGAGGCAGCAGTGGGGAATATTGGACAATGGGGGCAACCCTGATCCAGCGACGCCGCGTGTGTGAAGAAGGCCTGCGGGTTGTAAAGCACTTTTAGTGGGGATGAAAAGCACATTGCTAATACCAGTGTGTCTTGACCTAACCCAAAGAAAAAGCACCGGCTAACTCTGTGCCAGCAGCCGCGGTAATACAGAGGGTGCGAGCGTTAATCGGAATTACTGGGCGTAAAGCGTGCGTAGACG
+
FFFFFFFFFFFFFFFFFFFFFFFFFFFFFFFFFFFFFFFFFFFF:FFFFFFFFFFFFFFFFFFFFFFFFFFFFFFFFFFFFFFFFFFFFFFFFFFFFFFFFFFFFFFFFFFFFF:F,FFFFFFFFFFFFFFFFFFFFFFFFFFFFFFFFFFFFFFFF:FFF:FFFFFFFFFFFFFFFFFFFFFFFFFFFFFFFF,FFFFFFFFFFFFFFFFFFFFFFFFFFF:FFFFFFFFFFFF:FFFFFFFFFFFFF:
@A00920:152:HGHKKDRXX:2:2106:2962:7999 1:N:0:CGCGTTCA+TGCTAAGT
ACTCCTACGGGAGGCAGCAGTAAGGAATATTGGTCAATGGAGGCAACTCTGAACCAGCCATGCCGCGTGCAGGAAGACGGCCCTATGGGTTGTAAACTGCTTTTATTCAGGAATAAACCCCTTTACGTGTAAAGGGTTGAATGTACTGAAGGAATAAGGATCGGCTAACTCCGTGCCAGCAGCCGCGGTAATACGGAGGATCCAAGCGTTATCCGGATTTATTGGGTTTAAAGGGTGCGTAGGCGGCCCG
+
,FFFF:FFFFFFFFFFFFFFFFFFFFFFFFFFFFFFFFFFFFFFF,FFFFFF,FFFFFFFFFFFFFFFFFFFF:FFFFFFFFFF::FFF,FFFFFFFFF:FFFFFFFFFFF::FFFFF:FFFFFFFFFFF:FFF:FFF:FFFFFFFFFFFFFF,FFFFFFFF:FFF:FFFFFFFFFFFFFFFFFFFFFF:FFFFFFFFF:FFF,FF:FFFFFFFFF:FF:F,FFFFFFFF,FFFFFF,FFFFFFFFFF::
@A00920:152:HGHKKDRXX:2:2106:6117:8891 1:N:0:CGCGTTCA+TGCTAAGT
ACTCCTACGGGAGGCAGCAGTGGGGAATATTGGACAATGGGCGCAAGCCTGATCCAGCCATCCCGCGTGAAGGATTAAGGCCCTCTGGGTTGTAAACTTCTTTTCTCTGGGAATAAAAAGTGGAATTCTTTCCGCCGTGAAGGTACCAGAGGACTAAGCACCGGCTAACTCCGTGCCAGCAGCCGCGGTAATACGGAGGGTGCAAGCGTTATCCGGATTCACTGGGTTTAAAGGGAGCGTAGGTGGCTTT
+
FF:FFFFFFFFFFFFFFFFFFFFFFFFFFFFFFFFFFFFFFFFFFFFFFFFFFFFFFFF:FFFFFFFFFFFFFF:FFFFFFFFFFFFFFFFFFF:FFFFFFFFFFFFFFFFFFFFFFFFFFFFF:FFFFFFFFFFF,FFFFFF:FFF:FFFFF,FFFFFFFFFFFFFFFFFFFFFFFF:FFFFFFFFFF:FFFFFF:FFFFFFFFFFFFF,FFFFF:FFFFFFFFF:FFFFFFFFFFFF:F:FFFFF:F,
@A00920:152:HGHKKDRXX:2:2106:7238:9173 1:N:0:CGCGTTCA+TGCTAAGT
ACTCCTACGGGAGGCAGCAGTGGGGAATCTTAGACAATGGGGGAAACCCTGATCTAGCCATGCCGCGTGAGTGACGAAGGCCTTAGGGTCGTAAAGCTCTTTCAGCTGTGAAGATAATGACGGTAGCAGCAGAAGAAACCCCGGCTAACTCCGTGCCAGCAGCCGCGGTAATACGGAGGGGGTTAGCGTTGTTCGGAATTACTGGGCGTAAAGCGCGCGTAGGCGGACTATTAAGTCAGAGGTGAAATCC
+
FF:FFFFFFFFFFFFFFFFFFFFFFFFFFFFFFFFFFFFFFFFFFFFFFFFFFFFFFFFFFFFFFFFFFFFFFFFFFFFFFFFFFFFFFFFFFFFFFFFFFFFFFFFFFFFFFFFFFFFFFFFFFFFFFFFFFFFFFFFFFFFFFFFFFFFFFFFFFFFFFFFFFFF:FFFFFFFFFFFFF:FFFFFFFFFFFF,F:,FFFFFF:F:FFF:FF,FFFFFFFFFFFFFFFFFFFFFFFFFFFF:FFFFFFF
@A00920:152:HGHKKDRXX:2:2106:27434:9298 1:N:0:CGCGTTCA+TGCTAAGT
ACTCCTACGGGAGGCAGCAGTGGGGAATATTGCACAATGGGCGAAAGCCTGATGCAGCGACGCCGCGTGAGGGATGACGGCCTTCGGGTTGTAAACCTCTTTCAGCAGGGAAGAAGCGAAAGTGACGGGACCTGCAGAAGAAGCGCCGGCTAACTACGTGCCAGCAGCCGCGGTACTACGTAGTGCGCAAGCGTGGTCCGGAATTATTGGGCGTAATGAGCTGGTAGGCGGCTTGTCACGTCGGTTGTGA
+
FFFFFFFFFFFFFFFFFFFF:FFFFF,FFFFFFFFFFFFFFFFFFFF:FFFFFFFFFFFFFFFFF:FFFFFFFFFFFFFFFFFFFFFFFFFF:FFFFF:F:FFFFFFFFFFFFFFFF:FF,FFFFF:F,FF:FFFFFF:FF,FFF:,FF,:F::F:FF::FFFFFFFF,FF::F:,FF,F,,,,FFF:FFF:F,,:FF:FF:FFFFFFF:,::,,F,F:,:F,,:,F,F:FF:,:FFF:F:FFF,F:F:F
@A00920:152:HGHKKDRXX:2:2106:14950:9377 1:N:0:CGCGTTCA+TGCTAAGT
ACTCCTACGGGAGGCAGCAGTAGGGAATATTGGACAATGGGTGAGAGCCTGAACCAGCCATGCCGCGTGCAGGAAGAAGGCCCTCTGGTTTGTAAACTGCTTTTACCGGGGGATAAAAGTCCCATGCGAGTGAAAAAGAACGTACACTCTGACTAAGCCAAGCCTCACTAATAGCCAGCAGCCGAGCTAAGACCGAGGTTGCAAGCGTTGACCGGAGATATTGGGTTTAAAGTATGCATAGGCGGAATTT
+
FFFF:FFFFFFFFFFFFFFFF,FFFFFFFFFFF,FFFFFFF,F,:F,FFFFF:FFFFFFFFFFFFFFFF,,:FF:FF,FFFF,F,FFF,FFFFFF,FF::FFFFF,FFFF::,,:FF,,,FF:F,,FF,,,FF,F,,F,:,::FF::,,F,F,F,,,,:,,F,FF,F,FF,,,::,FF:FFFF,FF,FFF,F,,,F,,F,,F:,F:,:F,,:,FF,::,F,,F,F,,FF:F,,,,,F,:FF,,F,,,FFF
@A00920:152:HGHKKDRXX:2:2106:16396:9846 1:N:0:CGCGTTCA+TGCTAAGT
ACTCCTACGGGAGGCAGCAGTGGGGAATATTGGACAATGGGCGAAAGCCTGATCCAGCCATGCCGCGTGAGTGATGAAGGCCTTAGGGTTGTAAAGCTCTTTCAGTAGGGAAGATAATGACGGTACCTACAGAAGAAGCCCCGGCTAACTTCGTGCCAGCAGCCGCGGTAATACGTAGGTGGCGAGCGTTGTCCGGATTTACTGGGCGTAAAGCGCGCGCAGGCGGCTGGCCAAGTCCGATGTGAAAGCT
+
FFFFFFFFFFFFFFFFFFFFFFFFFFFFFFFFFFFFFFFFFFF:FFFFFFFFFFFFFFFFFFFFFFFFFFFFFFFFFFFFFFFFFFFFFFFFFFFFFFFFFFFFFFFFFFFFFFFFFFFFFFFFFFFFFF,FFFFFFFFFFFFFFFFFF,FFFFFFFFFFFFFFFFFFFF,F:FFFFFFFFFFFFFFFFFFFFFFFFFFFFFFF:FFFFFFFFFFFFFFFFFFFFFFFFFFFFF:F,F:F:FFF,,:F,F
@A00920:152:HGHKKDRXX:2:2106:7943:10927 1:N:0:CGCGTTCA+TGCTAAGT
ACTCCTACGGGAGGCAGCAGTGGGGAATATTGGACAATGGGCGAAAGCCTGATCCAGCAATGCCGCGTGAGTGATGAAGGCCTTAGGGTTGTAAAGCTCTTTTACCAGGGATGATAATGACAGTACCTGGAGAATAAGCTCCGGCTAACTCCGTGCCAGCAGCCGCGGTCATACGGAGGGAGCTAGCGTTGTTCGGAAATACTGGGCGTAAAGCGCACGTAGGCGGCGCAGCAAGTCAGGGGTGAAATCC
+
FFFFFFFFFFFFFFFFFFFFFFFFFFFFFFFFFFFFFFFFFFFFFFFFFFFFFFFFFFFFFFFFFFFFFFFFFFFFFFFFFFFFFFF:FFFFFFF:FFF:FFFFFFFFFFFFFFF,FFF:FFFFFFFFFFFFF:FFFFFFFFFFFFFFF:FFFFF:FFFFFFFFFFF:F,FFFFFFFFFF,:FF:FFFFFFFFFFFFFF:FFFFFFFFFFFFFFFFFFF,FFFFFFFF:FFFFFFF:FFFFFFFF::FFF
@A00920:152:HGHKKDRXX:2:2106:8260:11099 1:N:0:CGCGTTCA+TGCTAAGT
ACTCCTACGGGAGGCAGCAGTAGGGAATATTGGACAATGGGCGCAAGCCTGATCCAGCCCTGCCGCGGGAGTGATGAAGGCCTTCGGGTCGTAAAGCTCTTTTCCAAGGGAACAACCGCAGGAGGAGGAAATGCCTTTGGTTTGACGGTACCTTGGGAATAAGTAACGGCTAACTCCGTGCCAGCAGCCGCGGTAATACGGAGGGGGCGAGCGTTGTCCGGAATCATTGGGCGTAATGCGCGAGTAGGCG
+
,FFF,:FFFF:F:FFFFFFFFFFFFFFFF:FF,FFFF:,,:F:FFF::FF,FFFFFFFF,FF:F:,,,FFF:F,:F:F,,:F,,,,:FFF,,:F,FFFF,FFFFFFF:FFFF,FF,FFF,F,FFFFFFF:FFFFFFFFF,FFFFFF::FFF::,,FFFFF,:F,FFFFFFF,,:FFFF:FFF:::FF:FF,FFFF,FFFFFF,F,F:,,,,,:,F:FFF,F,,FFFF:F:FFFF,,,,,FF,,F,,FFFF
@A00920:152:HGHKKDRXX:2:2106:16333:11209 1:N:0:CGCGTTCA+TGCTAAGT
ACTCCTACGGGAGGCAGCAGCAAGGAATTTTCGTCAATGGGCGCAAGCCTGAACGAGCAACGCCGCGTGCAGGATGACGGCTTTCGGGTTGTAAACTGCTTTTTGGGGGGAAGATAGTGACGGTACCACCGCAATAAGCCCCGGCTCACTCTGTGCCAGCAGCCGCGGTAATACAGAGGGGGCAAGCGATGTCGGGACTTACTGGTTGTAGAGAGCATGCAGGTGTCTGTGCCAGTGTGCTGTGAAAGCC
+
,:FFFFFF:F:FFFFFFFFF:F,FFFFFFFFFFFFFFFFFFFFFFFFFFFFFFF:FFFFFFFF:FFFFFFFFFFFFFFFF,,FFFFFFF:F:FFFFFFFFF,FF,,:FF,FFFFFFF,F,F,F,FFFF::F,F,FF,FF:,F,:FFF,,FFFFFF,,FF,F:FF:F::,,FF,FF:F:,,FFFF,,FF,FFF:,F:FF,FF,:FF,FF,F,FF,,:FF:F:F,FF:FFFFFF:::,F:FF:F,F,:FFF:
@A00920:152:HGHKKDRXX:2:2106:17372:11224 1:N:0:CGCGTTCA+TGCTAAGT
ACTCCTACGGGAGGCAGCAGTAAGGGATCTTGCGACAATGGGCGAAAGCCTGACGCAGCAACGCCGCGTGCGGGATGACGGCCTTCGGGTTGTAAACCGCTTTTCGGGGGGAAGAGGAAGGACGGTACCCCCGGAAGAAGTCTCGGCTAACTACGTGCCAGCAGCCGCGGTAAAACGTAGGAGGCGAGCGTTATCCGGATTTACTGGGTGTAAAGCGCGTGTAGGCGGTCCTGCAAGTGGCGCGTGAAAG
+
FFFFFFFFFFFFFFFFFFFFFFFFFFFFFFFFFFFFFFFFFFFFFFFFFFFFFFFFFFFF:FFFFFFFFFFFFFFF:FFFFFFFFFFFFFFFFF,:FFFFFFFFFFFFFFFFFF:FFF:FFFFFFF:FFFFFFFFF:FFFFFFFFFFFF:F:FFFFFFFFF:FF:FFFF:FFFFFFFFFFFFF:FFFFFFFFF:FFFFF:FFFF,FFFF::F:FFFFFFFFFFFFF:FF:::FFF:FFFFF::FFFFFFF
@A00920:152:HGHKKDRXX:2:2106:9815:11381 1:N:0:CGCGTTCA+TGCTAAGT
ACTCCTACGGGAGGCAGCAGCGACGAATCTTCCGCAATGCGCGAAAGCGTGACGGAGCAATGCCGCGTGCAGGATGAAGCGGCTTCGCCGTGTAAACTGCTGTCAGGTCCTCGAAACACTGATCAGGACCAAAGGAAGGGCCGGCTAAACTCGTGCCAGCAGCCGCGGTAATACGAGTGGCCCAAGCGTTAATCGGAATCACTGGGCTTAAAGCGTGCGCAGGCGGATTTGAAGGCGTCTTGTGAAATCC
+
:FFFFFFFFFFFFFFFFFFFFFFFFFFFFFFFFFFFFFFFFFFFFFFFFFFFFFFFFFFFFFFFFFFFFFFFFF:FFFFFFFF,FFFFFFFFFF,FFFFFFFFF:FFFFFFFF:FFFFFFFFFFFFFFFFFF:FFFFFFFFFFFFFFFFFFFFFFFFFFF:FFFFFFFFFFFFFFFFFFFFFFFFFFFFFFFFFFFF:FFFFFFFF:FFFFFFFFFFFFFFFFFFF:FFFFFFFFFFFFF:FFFFFFFFF
@A00920:152:HGHKKDRXX:2:2106:27218:11616 1:N:0:CGCGTTCA+TGCTAAGT
ACTCCTACGGGAGGCAGCAGTCGAGAATAATTCACAATGGGCGAAAGCCTGATGGTGCAACGCCGCGTGGAGGATGACGGTCTTCGGATTGTAAACTCCTGTCATTTGAGAGCAAGACCTGGCGGTGAATAGCCGACAGGGTTGATAGTATCGAAAGAGGAAGGGACGGCTAACTTCGTGCCAGCAGCCGCGGTAATACGAAGGTCCCGAGCGTTGTTCGGAATCACTGGGCGTAAAGGGAGCGTAGGCG
+
FF:FFFFFFFFFFFFFFFFFFFFFFFFFFFFFFFFFFFFFFFFFF:FFFFFFFFFFFFFFFFFFFFFFFFFFFFFFFFFFFFFFFFFFFFFFFFFFFFFFFFFFFFFFFFFFFF:FFFFFFFFFFFFF:FFFFFFFFFFFFFFFFFFFFFFFFFFFFFF:FFFFFFFFFFFF:FFFFF::FFFFFFFFFFFFFFFF:FFFFFFFFFFFFFFFFFFFFFFFFF,:FFFFFFFFFFFFFFFFFFFFFFFFFF
@A00920:152:HGHKKDRXX:2:2106:26639:11710 1:N:0:CGCGTTCA+TGCTAAGT
ACTCCTACGGGAGGCAGCAGTGGGGAATTGTTCGCAATGGGCGCAAGCCTGACGACGCAACGCCGCGTGGAGGATGAAGGTCTTCGGATTGTAAACTCCTGTTGCCCGGGACGAATGGCCTCGACCTAATACGTCGGGGTGTGACGGTACCGGGTGAGGAAGCCCCGGCTAACTCTGTGCCAGCAGCCGCGGTAATACAGAGGGGGCAAGCGTTATCCGGAATTACTGGGCGTAAAGCGTGCGCAGGCGG
+
FFF,FFFFFFFFFFFFFFFFFFFFFFFFFFFFFFFFFFFFFFF:FF,FFFFFFFFFFFFFFFFFFFFFFFFFFFFFFF:FFF:FFFFFFFFFFFFFFF,F:FFFF:FF:FFFFFFFFFFFFFFFFFFFFFFFFFFFFFFF:FFFFFFFFFFFFFFFFFF:FFFFFFFFFFFFFFFFFF:FFFFF:FFFFFFFF,FF:FFFFFF,F:FF:FF:FF,FFF:F:FF,FFFFFFFFF:F,FF,FFFF:FFF:FF
@A00920:152:HGHKKDRXX:2:2106:1805:12352 1:N:0:CGCGTTCA+TGCTAAGT
ACTCCTACGGGAGGCAGCAGCAGGGAATATTGCGCAATGGGCGAAAGCCTGACGCAGAAACGCCGCGTGGGGGATGACGGCCTACGGGTTGTAAACCCCTTTCAGCAGGGACGAAATTGACGGTACCTGCAGAAGAAGCACCGGCCAACTACGTGCCAGCAGCCGCGGTAATACGGGGGGGGCAAGCGTTGTTCGGAATTACACGGCGTAAAGCGTTCGAAGTAGGCCCGCTAAGTCACACGTGAAATCC
+
F,FF:,,:FF,FFFFF,FF:FFF:FF,F,:F,F,FFF,FF:FFFF::FFFFFF,FF,,:F:FF,,FF,FF,FFFFFFF,F:FF,FF,F,FF:,FFFF::F,FFFF:FF,FF:FF::F::F:,,FF:F:FFFFF:FFF:FFFF,:FFF,FFF:FFFF,,F:FFFFF:FFF,F,FFFFFFF,FFFF:F,FF:,F,,FF,,F,::,,,FFFFF,,,:FF:FF,FF,FFF:FFF:FFF:FFFFFF,F,F:F,::
@A00920:152:HGHKKDRXX:2:2106:28447:12649 1:N:0:CGCGTTCA+TGCTAAGT
ACTCCTACGGGAGGCAGCAGTCGAGAATCTTCCGCAATGGGCGCAAGCCTGACGGAGCGACGCCGCGTGCGGGACGAAGGCCTTCGGGTTGTAAACCGCTGTCACAGGTTATGAAACGGCTTGCTGTTAATAGCAGTGAGACTAGACAAAGTCCTGTGAGGAAGCCACGGCTAACTTCGTGCAAGCAGCCTCGGTAAGACGAAGGTGGCAAACGTTGTTCGGAATCACTGGGCATAAAGAGCACTTAGTC
+
FFFFFFFFFFFFFFFFFFF,FFFFFFFFFFFFFFFFFFFFFFFF:FFFFFFFFFFFFF,FFFFFFFFFFFF:FF,:F,FF,FFFFFF:F,FFFFF,F,FF:FFFFFFFFFF:FFFF,FFF:,:F:FFFFF,FF:FF:,FF,FF,,FFFFFF,FF,:::F,FF:F:FFFFFF::,:FFF,FFF,:,,FFF::F:,F:FFFF,FF::FFFF,F,F,F:FF,FF,F:FFF,FF,FFF,FFF:::F,F,,FF,F
@A00920:152:HGHKKDRXX:2:2106:11831:12743 1:N:0:CGCGTTCA+TGCTAAGT
ACTCCTACGGGAGGCAGCAGTAGGGAATTTTCCACAATGGACGAAAGTCTGATGGAGCAACGCCGCGTGCAGGATGAATGCCTTCGGGTTGTAAACTGCTTTTATCTGTGACGATTTTGACGGTAACAGATGAATAAGGATCGGCTAATTCCGTGCCAGCAGACGCGGTCATACGGAAGATCCAAGCGTTATCCGGAATTACTGGGCGTAAAGAGTTGCGAAGGTGGCATAGTAAGCAAATAGAGAAAGC
+
F,:,,FFF:F,F:F:FF,FFFFF:FFF:FF:,:,FFFFF::FFFFFF,F:FFFFFF,FFFFF,FFFFF:FF::,FFFFF,FFF,FF,,FFFFFFFF,F,F,FF:F,:FF:FFFF:FFFFFFF,FFFFF,FFFFFFF:,FFF,F:FFFFF:FF,FFF:FF:FF:FF,:FFFF:FFF,FF,FF,:::FFFFFFF:,FFF:,FF,FF,F::FFFF,:,F,,F:,F:F:F:FFF:,F:,FF:,FFFF,:FFF,,
@A00920:152:HGHKKDRXX:2:2106:20130:12931 1:N:0:CGCGTTCA+TGCTAAGT
ACTCCTACGGGAGGCAGCAGTGGAGAATCTTGCACAATGGGCGAAAGCCTGATGCAGCCAAGCCGCGTGAGGGAAGAAGGCTTTCGAGTTGTAAACCTCTTTCAGCCGGGAAGAAGCGAAAGTGACGGTAACTGCAGAAGAAGCCACGGCAAACTACGTCCCAGCCGCCGCGGTCATACGTAGGGGGCGAGCGTTCTCACGAAGTCATGGGCGTAAAGCTCGGCTAGGCTGACCTGTAAGTCGGATATGA
+
FF:F:FF:F:FFFFFFF:FFFFFFFFFF,FFFF:FFF,FFFFFFFFFFFFFFF,FFFFFF,FFFFFF,FFF,FFFFFFFFFFFF,FFFFFFFF:FFFFFF,F:F,F,F,FF,F:,:FF,F,FFFFF,FF,FFF,:F,F,:,FF,FF:,,F,,FF:FF,F,FF:F,,FF:,,F,F,F,FFF:FF,,F,F,FFF,,:FF:F,,,F,,,,:FF,:F,,,F,F:FFF,F,::F,F,,F:FFFFF:F,FF,,FF:
@A00920:152:HGHKKDRXX:2:2106:24532:12978 1:N:0:CGCGTTCA+TGCTAAGT
ACTCCTACGGGAGGCAGCAGTGAGGAATATTGCTCAATGGGCGCAAGCCTGAAGCAGCGACGCCGCGTGGGTGATGAAGGTCTTCGGATCGTAAAACCCTTTTACAGGTGACGAGGAAGGACGGTAGCCTGTGAAGAAGTGTCGGCTAACTACGTGCCAGCAGCCGCGGTAAAACGTAGGACGCAAGCGTTATCCGGAATTACTGGGCGTAAAGCGGGTGTAGGCGGCCGTGTAAGTCGGATGTGAAATT
+
FF,F,FFFFFFFFFFFFFFFFFFFFFFFFFFFFFFFFFFFFF:FFFFFFFFF:F:FFFFFFFFFFFFFF,FFFFFFFFFFFFFFFFFFFFFFFFFFFFFFFFFFFFFFF:FFFFFFFFFFFF:FF,FFFFFFFFFFFF,FF::FFFF,FFFFFFFFFF:FFFFFFFFFFFFFFFFFFFFFF,FFFFFFFFFFFF:FF,FFFFFFFFFF::F:FFFFF:FFFFFFFFFFFF:FFF:FF:FFFFF::FFFF,
@A00920:152:HGHKKDRXX:2:2106:24334:13479 1:N:0:CGCGTTCA+TGCTAAGT
ACTCCTACGGGAGGCAGCAGTAGGGAATATTGGTCAATGGATGCAAGTCTGAACCAGCCATGCCGCGTGCAGGAAGACGGCCTTCTGGGTTGTAAACTGCTTTTCTCTGGGAAGAAAAAGGTTCTGCGGAACCAATTGCCGGTACCAGAGGAATAAGCACCGGCTAACTACGTGCCAGCAGCCGCGGTAATACGAAGGGGGCTAGCGTTGCTCGGAATTACTGGGCGTAAAGCGCACGTAGGCGGTCTTT
+
FFF:FFFFFFFFFFFFFFFFFFFFFFFFFFFFFFFFFFFFFFFFFFFFFFFF:FFFFFFFFFFFFFFFFF:FFFFFFFFFFFFFFFFFFFFFFFF:FFFFFFFFFFFFFFFFFF:F:FFFFFFFFFFFFFFFFFFF:FFFFFFFFFFFFFFFFFFF,F:FFFFFFFFFF:FFFFFFFFFFFFFFFFFFFFFFFFFFFFFFFFFFFFFFFFFF:FFFFF:FFF:FFFFFFFFFFFFFFFFFFFFFFFFFFF
@A00920:152:HGHKKDRXX:2:2106:29722:14168 1:N:0:CGCGTTCA+TGCTAAGT
ACTCCTACGGGAGGCAGCAGTGGGGAATATTGGACAATGGGCGCAAGCCTGATCCAGCCATACCGCGTGAGTGAAGAAGGCCTTCGGGTTGTAAAGCTCTTTTGTTGGGAAAGAAATCCTGTCGGTTAATACCCGGAAGTCCTGACGGTACCGGAAGAATAAGCACCGGCTAACTTCGTGCCAGCAGCCGCGGTAATACTAAGGGTGCAAGCGTTACTCGGAATTACTGGGCGTAAAGCGTGCGAAGGTG
+
FF,F:::FF,,F:FFFFFFFFFFFFFFFFFFFFFFFF:::FFF:FF,FFFFFF:FFFF:F:FFFF:FFFF::FFFF:FF:FFF:FFFFFFFFFF:FFFF:FFF:FFFFFFFFFFFFFFFF:FFFF:FFFFFFFFFF,FF:FFFFF:F:FF,FFFF:F:F:FFF:FF,F:FFF:FF:,FFF:FFFFFFF,FFFF,FFFFF,:::FFFFFFF:,,,F:FFF,FFFFFFFF,FFF:F:FF:F:F,::,:F::F
@A00920:152:HGHKKDRXX:2:2106:31358:14403 1:N:0:CGCGTTCA+TGCTAAGT
ACTCCTACGGGAGGCAGCAGTGGGGAATCTTGCGCAATGGGCGAAAGCCTGACGCAGCAACGCCGCGTGCGGGATGAAGGCCCTCGGGTTGTAAACCGCTTTCAGTGGGGACGAACCAAGACGGTACCCACAGAAGAAGCCCCGGCCAACTACGTGCCAGCAGCCGCGGTAACACGTAGGGGGCAAGCGTTGTCCGGATTTATTGGGCGTAAAGAGCTCGTAGGTGGTTCAGTAAGTCGGGTGTGAAACC
+
FFFFFFFFFFFFFFFFFFFFFFFFFFFFFFFFFFFFFFFFFFFFFFFFFFFFFFFFFFFFF:FFFFFFFFFFFFFFFFFFFFFFFFFFFFFFFFFFF:FFFFFFFF,FFFFFFFFFF:FFF:FFFFF:FFFFFFFFFFFF:F:F,FF,FFFF:F::FFFFFFFF:FFFFFFFFFFFFF::FFFFFFFFF:FFFFFFFFF,FFFFFFFFFF,FF:FFFFFFFFFFF::FFFFFFF:F:FFF:FFFFFFFFF
@A00920:152:HGHKKDRXX:2:2106:15872:14450 1:N:0:CGCGTTCA+TGCTAAGT
ACTCCTACGGGAGGCAGCAGTGGGGAATTTTGCGCAATGGGCTCACGCCTGACGCAGCAACGCCGCGTGGAGGATGAAGGTCTTTGGATTGTAAACTCCTGTCAGCAGGGAAAAAGGGAACTGGCCTAATACGTCGGTAACTTGATTGTACCTGCAGAGGAAGCCCCGGCTAACTCTGTGCCAGCAGCCGCGGTAATACGTAGGTGGCAAGCGTTACTCGGAATCACTAGGCGTAAAGCGCAGGTAGGAG
+
FFFFFFFFFFFFFFFFFFFF,FFFFF,FFFFF,FFF:FFFFFF,FFFFFFFFFFFFFF:,FFFFFFFFFFFFFFFFFFFFF:FFFFFFFFFFFFFFFFFFFFFFFFFFFFFFF,FFFFF,FFF:FFFF:FFFFFFFFFFFFFFFFFFFF:FFFF:FFFFFFFFFF:F:FF:F,FFFFFF:FFFFFFFF,:FFFF,FFFF:FFFFFFFFFF:,FFFFFFFFFFF,FFFFF:FF:FF:FFF:F:FFFFF,FF
@A00920:152:HGHKKDRXX:2:2106:7952:15452 1:N:0:CGCGTTCA+TGCTAAGT
ACTCCTACGGGAGGCAGCAGTGAGGAATATTGGTCAATGGAGGCAACTCTGAACCAGCCAAGTCGCGTGAAGGATGAAGGTCTTATGGATTGTAAACTTCTTTTGCAGGGGAATAAATAGCGGTACGTGTACCGTTTTGCATGTACCCTGCGAATAAGGATCGGCTAACTCCGTGCCAGCAGCCGCGGTAATACGGAGGATCCGAGCGTTATCCGGAGTTAGTGGGTTTAAAGGGTGCGCAGGCGGGAGA
+
FFFFFFFFFFFFFFFFFFFFFF:FFFFFFFFF:FFFFFFFFFFFF:FFFFFFFFFFFFFF:FFFFFFFFFFFFF:FFFFFFFFFFFFFF,FFFFFF,FFFFF::FFFFFFFFFFFFFFFFF:FFFFFFFFFFFFFF:FFFFFFFFF,:,FFFFF,,FFFFFFFFFFFFFFF,FFF:FFFF:FFF,FFFFFFF::FF,:FFFFFFFFFFFFFFF:F,F,F,F,FFFFFF,FF::,FFF,F,FFFFF:FF:F
@A00920:152:HGHKKDRXX:2:2106:6162:16141 1:N:0:CGCGTTCA+TGCTAAGT
ACTCCTACGGGAGGCAGCAGTAGGGAATATTGGTCAATGGGTGGAAGCCTGAACCAGCCATGCCGCGTGCAGGAAGACGGCCTTCTGGGTTGTAAACTGCTTTTATCTGGGGATAAAATTCCCTTGCGAGGGAGACTGAAGGTACCAGATGAATAAGCCACGGCTAACTACGTGCCAGCAGCCGCGGTAATACGTAGGTGGCAAGCGTTGTCCGGATTCATTGGGTTTAAAGGGTGCGTAGGCGGCCATT
+
FFFFFFFFF:FFFFFFF,FFFFFFFFFFFFFFFFFFFFFFFFFFFFFFFFFFFFFFFFFFFFFF:FFFFFFFFF,FFFFFFFFFFFFFFFFFFFFFFFFF:FFFFFFFFF,FFFFFFF:F:FF,FFF:FFFFFFFFFFFFFF:FFFFFFFF:FFFFF:FFFFFFF:FFFFFFFFFFFF:FFFFFF:FFFFFFFFFFFF:FFF:,:FFFFFFFFFFFFFFFF,FF:FFFFFFFFFF:F,:FFFFFFF:F::
@A00920:152:HGHKKDRXX:2:2106:25889:16329 1:N:0:CGCGTTCA+TGCTAAGT
ACTCCTACGGGAGGCAGCAGTAGGGAATCTTGCGCAATGGGCGAAAGCCTGACGCAGCAACGCCGCGTGCGGGATGAAGGCCTTCGGGTTGTAAACCGCTTTCAGCAGGGACGAAATTGACGGTACCTGCAGAAGAAGCCCCGGCCAACTACGTGCCAGCAGCCGCGGTAACACGTAGGGGGCGAGCGTTGTCCGGATTTATTGGGCGTAAAGAGCTCGTAGGCGGTTTCGTTAGTCGGGTGTGAAAACT
+
FFFFF,FF::FFFFFFFFFFFF,FFFF::FFFFFFFFFFFFFFFFFFFFFFF,FFFFF,FFFFFFFF:FFFFFFFFFFFFFFFFFFFFFFF::FFFF:F:FFFF,F:FFFFFFF:FFF:FFFFFFFFFFFFFFFFFFFFFFFFFFFFFFFFFFFFF:FF:FFFFFF:FFFFFFFFFFFFFF:FFFFFFF,FFFF::FFFFFF:FFFFF:FFFF,FFFFFFF:FFFFFFFF:F:FFFFFFFFFF:,,FFFF
@A00920:152:HGHKKDRXX:2:2106:8178:17347 1:N:0:CGCGTTCA+TGCTAAGT
ACTCCTACGGGAGGCAGCAGTGGGGAATCTTGCGCAATGCGCGAAAGCGTGACGCAGCAACGCCGCGTGGGGGAAGAAGGCCTTCGGGTTGTAAACCCCTTTCAGGAGGGACGAAGCCCGGGCGGTTAATAGCCGACTCGGGTGACGGTACCTCCAGAAGAAGCCCCGGCTCACTACGTGCCAGCAGCCGCGGTAATACGTAGGGGGCAAGCGTTGTCCGGAATCATTGGGCGTAAAGCGCGTGTAGGCG
+
FFFFFFFFFFFFFFFFFFFFFFFFFFFFFFFFFFFFFFFFF:FFFF:FFFFF,FFFFFFFFFFFFFFFFFFFFF,FFFFFFFFFFFFFFFFFF:FFFFFFFFFFFFFFFFFFF:,FFFFFFFFFFFFFFFFFFFFFFFFF:FF:FFFFFFF,FFFFFFFFFFFFFFFFFFF,FFFFFFFFFFFFFFFFFFFFFF:FF,FFFFFFFF:::FFFFFFFFF:FFF,:F,FFFFFFFFF,FFFFFFFFFFFFFF
@A00920:152:HGHKKDRXX:2:2106:16595:19053 1:N:0:CGCGTTCA+TGCTAAGT
ACTCCTACGGGAGGCAGCAGTGGGGAATATTGGACAATGGGCGCAAGCCTGATCCAGCAATGCCGCGTGGGTGAAGAAGGTCTTCGGATTGTAAAGCCCTTTCGGCGGGGACGATGATGACGGTACCCGCAGAAGAAGCCCCGGCTAACTTCGTGCCAGCAGCCGCGGTAATACGAAGGGGGCTAGCGTTGCTCGGAATTACTGGGCGTAAAGGGCGCGTAGGCGGCCTGTTAAGTCGAACGTGAAATCC
+
FFFFFFFFFFFFFFFFFFFFFFFFFFFFFFFFFFFFFFFFFFFFFFFFFFFFFFFFFFFFFFFFFFFFFFFFFF:F:FFFFFFFFFFFFFFFFFFFFFFFFFFFFFFFFFFFFFF:FFFFFFFFFFFFFFFFFFFFFFFFFFFFFFFFF,FFFFFFFFFFFFFFFFFFFF:FFFFF,FF:FFFFFFFFFFFFFFFFF:FFFFFFFFFFFF:FFF:FFFFFFFFF:F:FF:FFFF::FF:FFFFFF,FFF:
@A00920:152:HGHKKDRXX:2:2106:9381:19335 1:N:0:CGCGTTCA+TGCTAAGT
ACTCCTACGGGAGGCAGCAGTGGGGAATATTGCGCAATGGGGGAAACCCTGACGCAGCAACGCCGCGTGGAGGAAGAAGGTCTTCGGATTGTAAACTCCTGTCTTCAGGGACGAATAATGACGGTACCTGAGGAGGAAGCCACGGCTAACTACGTGCCAGCAGCCGCGGTAATACGTAGGTGGCGAGCGTTGTCCGGAATTACTGGGCGTAAAGGGCGCGTAGGCGGCTCTTTAAGTCAGATGTGACAAC
+
FFFF:,:FFFFFFF,::FFF,:FFFF,FFFFFFFFFFF:FFFFFFFFF:FFFFFFFFFFFF:FF,FFF:FFFFFFFFFFFFFFFFFFFFFFF:FFFFF:F:FFFFFFFFFFFFF,FFFFFF:FFFFF,:F,,FFFFFFF:FFFFFFFFF:FFFFFFFFFFFFF,F:,F:FF:FFFFFFFFFFF:FFFFFFF:FF,FFF,::FFF:FFF::FFFF:FF:FFF:FFFFFF:FFFFF:FFFF:FFF:F,,FFF
@A00920:152:HGHKKDRXX:2:2106:26838:19476 1:N:0:CGCGTTCA+TGCTAAGT
ACTCCTACGGGAGGCAGCAGCAACGAATCTTCCGCAATGGGCGCAAGCCTGACGGAGCAATGCCGCGTGTGGGATGAAGTGCCTCCGGCATGTAAACCACTGTCAGAAAGCAGAAACACTGATTGCTTTCAAAGGAAGTGGCGACTAACTCTGTGCCAGCAGTCGCGGTAATACAGTGGCCACAAGCGTTAGTCGGAATTACTGGGCTTAAAGGGTGCGTAGGCGGTCTCTCAAGCGTCCTGTGAAAGCC
+
FFFFFFFF:FFFFFFFFFFFFFFFFFFFFFFFFFFFFFFFFFFFFFFFFFFFFFFFFFFFFFFFFFFFFFFFFFFFFFFFFFFFFFFFFFFFFFFFFFFFF:FFFFFFFFFFF:FFFF:FFFFFFFFFFFFF,FF:,F:FFFF:FFFFFFF,F,FFF:FFF,:FFF:FFFF,FFFF,FFFF:,FFFFFF,:FFF,,:,FF:FFFFFFF:F:FFFFFF:FF,FFF,F,,F::::,FF:,FFFFFF,::FFF
@A00920:152:HGHKKDRXX:2:2106:29631:19805 1:N:0:CGCGTTCA+TGCTAAGT
ACTCCTACGGGAGGCAGCAGTGGGGAATATTGGACAATGGGCGCAAGCCTGATCCAGCCATGCCGCGTGAGTGATGAAGGCCTTAGGGTTGTAAAGCTCTTTTAGCAGGGACGATAATGACGGTACCTGCAGAAAAAGCCCCGGCCAACTTCGTGCCAGCAGCCGCGGTAATACGAAGGGGGCTAGCGTTGCTCGGAATCACTGGGCGTAAAGCGCACGTAGGTGGGTCGTTAAGTCGGGGGTGAAATCC
+
FFFFFFFFFFFFFFFFFFFFFFFFFFFFFFFFF:FFFFFFFFFFFFFFFFFFFFFFFFFF:FFFFFFFFFFFFFFFFFFFFFFFFFFFF,FFFFFFF,FFFFFFFFFFFFFFFFFFFFFFFF:FFF:FFFFFFFFFFFFFFFFFFFFFFFFF:F,F:FFFFF:FFF::FFFFF::FFFFFFFF:FFFFFFFFFFFFFFFFFFFFFFFFFFFFFF:FFFFFFFFFFFFFFFFFFFFF:FFFFFFF:FFFF:
@A00920:152:HGHKKDRXX:2:2106:24379:20541 1:N:0:CGCGTTCA+TGCTAAGT
ACTCCTACGGGAGGCAGCAGTGGGGAATATTGGACAATGGGCGCAAGCCTGATCCAGCCATGCCGCGTGTGTGAAGAAGGCCTTCGGGTTGTAAAGCACTTTTGTACGGGAAGAAACCTTCCGGGTTAATACCCCGGAAGACTGACGGTCGCGTAAGAATAAGCACCGGCTCACTACGAGCCAGCAGCCGCGGTAATACGAAGGTTGCAAGCGTTACTCGGACTTACTGGGCGTAAAGCGTGCGTAGGTG
+
FFFF,F::FFFFFFFFFFFFFFFFFFFFF:FFFFFFFFFFFFFF:FFFFFFFFFFFFFF,:FFFFFFFF:FFFF,FFFFFFFFFFFFFFFFFFFFFFF:FF:F:F::F:FFFFF:FFF,:FF,F:FFFF,FF,FF,F,F,F:F,FFFFF,,:F,:FFFFFF,,FFFF,,FF,F:,,F,,F,:,:FFFF::FFFFFFF,FF:F:F,:,FF,FFFF:FFFFF,,,FFF:F,FFF:F:FFFFFFF:FF,FFF,
@A00920:152:HGHKKDRXX:2:2106:19235:20713 1:N:0:CGCGTTCA+TGCTAAGT
ACTCCTACGGGAGGCAGCAGTGGGGAATCTTGGACAATGGGGGCAACCCTGATCCAGCGACGCCGCGTGTGTGAAGAAGGCCTGCGGGTTGTAAAGCACTTTGAGTGGGGATGAAAAGCCAAGGGCAAATACCCTTTGGTCTTGACCTAACCCAAAGAAAAAGCACCGGCTAACTCTGTGCCAGCAGCCGCGGTAATACAGAGGGTGCAAGCGTTACTCGGAATTACTGGGCGTAAAGCGTGCGTAGTCG
+
FFFFFFFFFFFFFFFFFFFFFFFFF:FFFFFFFFFFFFFFFFFFFFFFF:FFFFFFFFFFFFFFFFFFF,FFFFFFFFFFFF:FFFFFF:FFFFFFFFF::F,,:,FFFFFFFF:FFFF::FF::F,F:F,F,F:,,F:,F,:FFFF,:FFFFFFFFF,:F:,FFFFF,F:FFFFFFFFFF:F,F::::FFF:,:F,:,,,,::FF,FF::FF,FF,,F,,F:F:F:,,FFF,FFFFFFFFFF,F:,F:,
@A00920:152:HGHKKDRXX:2:2106:4978:20823 1:N:0:CGCGTTCA+TGCTAAGT
ACTCCTACGGGAGGCAGCAGTGGGGAATATTGGACAATGGGCGAAAGCCTGAACCAGCAAATCCGCGTGGGTGAAGAAGGTCTTCGGATTGTAAAGCCCTTTCGTTGGGGACGATGATGACGGTACCCAAATAAGAAGCCCCGGCTAACTTCGTGCCAGCAGCCGCGGTAATACGAAGGCGGCTAGCGTTGCTCGGAATGACTCGGCGTAAAGGCCGCGTAGGCGGCGCGATCAGTCAGGCGTCAAATTC
+
FF:FFFFFFFFFFFFFFFFFF,,FFFFFFFFF:FFFFFFFFFFFFFFFFFFF,FFFFFFF,FFFFFFFFFFFFFFFFFFFFFFFFFFFFFFFFFFF:FFFFFFFFF:FFFFFFFFF:F:,FFF,F,,FFFF,:FFFF,FF:,,,,,,FFF,F,:FFFF,F:,F,,F,,:FF,FF,FF,F,FFFFFF::F,FFF:FFFFF,FFF,FF,FF:FFF,,FF,:F:FFFF,,,FF,,FFFF,:FFFFF,,FFF:F
@A00920:152:HGHKKDRXX:2:2106:14434:20948 1:N:0:CGCGTTCA+TGCTAAGT
ACTCCTACGGGAGGCAGCAGTGAGGAATATTGGTCAATGGGCGCAAGCCTGAACCAGCCATGTCGCGTGCAGGAAGACTGCCCTATGGGTTGTAAACTGCTTTTATAGTAGAAGAAACACATCTACGTGTAGATGTCTGCCAGTATACTATGAATAAGCATCGGCTAACTCCGTGCCAGCAGCCGCGGTAATACGGAGGATGCAAGCGTTATCCGGATTTATTGGGTTTAAAGGGTGCGTAGGCGGGACT
+
FFFFFFF:FFFFFFFFFFFFFFFFFFFFFFFFFFFFFFFFFFF:FFFFFFFFFFFFFFFFFFFFFFFFFFFFFFFFFFFFFFFFFFFFFFFFFF:FF:FFFFFFFFFFFFFFFFFFFFFFFFFFFFFFFFFFFFFFFF,FFFFFFFFF:FFFFFF:FFFFF:FFFFFFFFFFF:FFFFFFF,FFFFFFFFFFFFFFFFF:FF,FFFFFFF,FFFFF::FFFFFFFF:FFFFF,:FF:FFFFFFF:FFFFF
@A00920:152:HGHKKDRXX:2:2106:12861:21324 1:N:0:CGCGTTCA+TGCTAAGT
ACTCCTACGGGAGGCAGCAGTGGGGAATATTGGACAATGGGCGCAAGCCTGATCCAGCCATGCCGCGTGGGTGAAGAAGGCCTTCGGGTTGTAAAGCCCTTTTGTCCGGAAAGAAAAGTCTTCGGTTAATACCCGGGGATCCTGACGGTACCGGAAGAATAAGCACCGGCTAACTTCGTGCCAGCAGCCGCGGTAATACGAAGGGTGCAAGCGTTACTCGGAATTACTGGGCGTAAAGCGTGCGTAGGTG
+
FFFFFFFFFFFFFFFFFFFF,FFFFFFFFFF:FFFFFFFFFFFFFFFFFFFFFFFFF:FFFFFFFFFFFFFFFFFFFFFFFFFFFFFF:FFFFFFFFFF:FFFFFFFF:FFFFFFFFFFFFFFFFFFFFFFFFFFFFFFF,FFFFFFFFFFFF:F:FF,FFFFFFFFFFFFFFFF:FFFFFFFF:,FFFFFFFFFFFFF:FFFFFFF:FFF:FFFFFFFF:FFFFFF:FFFFFF,FFFFF,FF:,FFF,F
@A00920:152:HGHKKDRXX:2:2106:7554:22279 1:N:0:CGCGTTCA+TGCTAAGT
ACTCCTACGGGAGGCAGCAGTGGGGAATATTGGACAATGGGCGAAAGCCTGATCCAGCCATTCCGCGTGAGTGACGAAGGCCTTCGGGTTGTAAAGCTCTTTTGTCCGGAACGAAACGGGTAGCGTGAATATCGCTGCCTACTGACGGTACCGGAAGAATAAGCACCGGCTAACTACGTGCCAGCAGCCGCGGTAATACGTAGGGTGCGAGCGTTAATCGGAATTACTGGGCGTAAAGCGTGCGCAGGCG
+
FFFFFFFFFFFFFFFFFFFFFFFFFFFFFFFFFFFFFFFFFFFFFFFFFFFFFFFFFFFFFFFFFFFFFFFFFF,FFFFFFFFFFFFFF,FFFFF:FFFF,F:FFFFFFFFFFFFFFF:,F:FFF:FFFF:FFFF:FFFFFFFFFFFFF:FF,:FF,FFFFFFFFFFFFFFFFF,FFFFFFFFFFFFFFFFFFF:FFFFFFFFF:FFFFFFFFF:FFF:FFFFF:FFFFFFFFFFF:FFF,FFFF::F,F
@A00920:152:HGHKKDRXX:2:2106:2401:23156 1:N:0:CGCGTTCA+TGCTAAGT
ACTCCTACGGGAGGCAGCAGTAAGGAATATTGCACAATGGGCGCAAGCCTGATGCAGCAACGCCGCGTGCCCGAGGAAGGCCTTCGGGTTGTAAAGGGCTTTTCTGGCTGAAGAGCAAGGACGGTAGGCCAGGAATAAGCGTCGGCTAACTACGTGCCAGCAGCCGCGGTAAAACGTAGGACGCGAGCGTTATCCGGATTTACTGGGCGTAAAGCGCGCGTAGGCGGTCTGTTAAGTGTAGAGTGAAAGC
+
FFFFFFFFFFFFFFFFFFFFFFFFFF:FFFFFFFFF,FFFFFFFF:FFF,FF:FFFFFF:FFFFFFFFFFFFF:FFF,FFF,FFFFFF,,FFFFFF:FFFF,:FFFFFFFFFFF:F:FFF:FFFF,FFFFFFFFFFFF,FFFFFFFFFFFFFFFFFFFFFFFFFFFFFF::::FFF:FFFFFFFFFFFFFFFFFFFFF,FFFFFFFFFFFFFFFFFFFFF::FFFFFFFF:,,FFF,FF,FFFFF,,:FF
@A00920:152:HGHKKDRXX:2:2106:31340:23766 1:N:0:CGCGTTCA+TGCTAAGT
ACTCCTACGGGAGGCAGCAGTGAGGAATATTGCACAATGGACGAAAGTCTGATGCAGCAACGCCGCGTGGAGGATGAAGGTCTTTGGATTGTAAACTCCTTTTCTCAGGGAAGAGTGAGGACGGTACCTGAGGAATAAGCCACGGCTAACTACGTGCCAGCAGCCGCGGTAATACGTAGGTGGCAAGCGTTGTCCGGATTTACTGGGCGTAAAGCGCGCGCAGGCGGCTGGTCAAGTCCGATGTGAAAGC
+
FFFFFFFFFFFFFFFFFFFFFFFFFFFFFFFFFFFFFFFFFFFFFFFFFFFFFFFF:FFFFFFFFFFFFFFFFFFFFFFFFFFFFFFFFFFFFF:FFF:FFFFFFFF:FFF:FFFFFFFFFFFFFFFFFFFFF:,FFFFFFFFFFFFFFFFFFFFFFFF:FFFFFFFF:FFFFF,FFFFFFF:FFFFFFFFFFFFFF:FFFFFFFFFFFFFFFFFFFFFFFFFFFFFFFFFFFFFF:F:FFFFFFFFFFF
@A00920:152:HGHKKDRXX:2:2106:10800:24236 1:N:0:CGCGTTCA+TGCTAAGT
ACTCCTACGGGAGGCAGCAGTGGGGAATATTGGACAATGGGCGAAAGCCTGATCCAGCAATGCCGCGTGAGTGATGAAGGCCTTAGGGTTGTAAAGCTCTTTTACCAGGGATGATAATGACAGTACCTGGAGAATAAGCCCCGGCTAACTTCGTGCCAGCAGCCGCGGTAATACGAAGGGGGCTAGCGTTGTTCGGAATTACTGGGCGTAAAGCGCACGTAGGCGGGTTTGTAAGTAGGGGGTGAAATCC
+
F:FFFF:FFFFFFFFFFFFF:FFFFF:FFFFFFFFFFFFFFFFFFFF:FFFFFFFFFFFFFFFFFFFFFFF:FFFFFFFFFFFFFFFFFFFFFFF:FFFFFFFFFFFFFFFFFFFFFFFFFFFFFFFFFFFFFF:FFFFFFFFFFFFFFFFFFFFFFFFF:FFFFFFFFFFFFFFFFFFFFFFFFFFFF:FFFFFFFFFFFFFFFFFFFFFFFFFFFFFFFFFFFFFFFFFFFFFFFFFFFFFFFF:FFF
@A00920:152:HGHKKDRXX:2:2106:2401:24314 1:N:0:CGCGTTCA+TGCTAAGT
ACTCCTACGGGAGGCAGCAGTAGGGAATTTTGCGCAATGGGGGAAACCCTGACGCAGCAACGCCATGTGTGGGATGAAGCATTTCGGTGTGTAAACCACTGTCGGCAGGGAATAAAGCCCACGTTTACGTGGGGGTGAATGTACCTGCAGAGGAAGCAGTGGCTAACTCTGTGCCAGCAGCCGCGGTAATACAGAGACTGCGAGCGTTATTCGGATTCACTGGGCGTAAAGGGTGCGCAGGCGGTTTGGT
+
FF:FFF:FFFFFFFFFFFFFFFFFFFF::FF:FFFFFFFFF:FFFFFFFFFFFFFFFFFFFFFFF:F:FFFFFFFFFFFFFFFFFFF:F:FFFFFFFFFFFFFF:FFFFFF,F:FFFFF,FFFFFFFFFFFFFFFFFFF,FFFFF,FFF::FFFFFFFFFF:FF,FFFF,F:FFFFFFFFFFFFFF::,F:FF::,FFFFFFFFFFFFFFFFFFF,FFF:FFFFFFFF:FF:FFF,FF,:FF:F:FFFFF
@A00920:152:HGHKKDRXX:2:2106:12020:24784 1:N:0:CGCGTTCA+TGCTAAGT
ACTCCTACGGGAGGCAGCAGTGGGGAATTGTTCGCAATGGGCGCAAGCCTGACGACGCAACGCCGCGTGGAGGATGAAGGTCTTCGGATTGTAAACTCCCGTTGCCCGGGACGCATTGCATCGACCTAATACGTCGATGTTTGACGGAACCGGGTGAGGAAGCCCAGGCTAACTCAGTGCCAGCAGCCGCGGAAATACAGAGCGGGCAAGCGGTGTTCGGAATTACTGGGCTTAAAGGGAGCGTAGGCGG
+
FFFFFFFFFFFFFFFFFFFFFF:FFFFF:FFFF,FFFFFFFFFF,FFFFFFF::FFFF,FFF,FFFFFFF:FF:,FF,FFFF:F:FFF,F:,FFF,,F,,,FFFFFFFFF,:F,F::F,F,FF:FFFF:F:FFFFFF:F:F,FFFF,,,FFF::FFFF,FF:::F,,,FFFFFFF,F:FFFFFF:,FFF,F:,,,FFF::FF,F:FFFFFF:,,F,FF,FF:FFFFFF,,F,::,,FFF,,:F,,FFFF,
@A00920:152:HGHKKDRXX:2:2106:16604:25113 1:N:0:CGCGTTCA+TGCTAAGT
ACTCCTACGGGAGGCAGCAGTGGGGAATATTGCGCAATGGGCGAAAGCCTGACGCAGCGACGCCGCGTGCGGGATGACGGCCTTCGGGTTGTAAACCGCTGTCGGGGGGGACGAACACAATGACGGTACCCCCAAAGGAAGCACCGGCTAACTCTGTGCCAGCAGCCGCGGTAATACAGAGGGTGCGAGCGTTGTCCGGAATTACTGGGCGTAAAGGGCGCGTAGGCGGTTCGGTAAGTAGGGGGTGAAA
+
FFFFFFFFFFFFFFFFFFFFFFFFFFFF:FFFFFF:FFFFFFFFF:FFFFFFFFFFFFFFFFFFFFFFFFFFFFFFFFFFFFFFFFFFFFFFFFFFFFFFFFFFFFFFFFFFFFFFFFF,FFFFFFFFFFFFF,FFFFF,FFFFFFFFF,FFFFFFFFFFFFFFFFFFFFFFF,F,FFFFFFFFFFFFFFFFFFFF:FF::FFFFFFFFFFFFFFFFFFFFFFFFFFFFF:FFFFFFFFFFFFFFFFFFF
@A00920:152:HGHKKDRXX:2:2106:7672:25300 1:N:0:CGCGTTCA+TGCTAAGT
ACTCCTACGGGAGGCAGCAGTAGGGAATCTTGGTCAATGGGTGAGAGCCTGAACCAGCCATGCCGCGTGCAGGAAGAAGGCCTTCTGGGTTGTAAACTGCTTTTGCCGGGGGATAAAATTCCCATGAGTGGGACATTGAAGGTACCCGGTGAATAATCCACGGCTAACTACGTGCCAGCAGCCGCGGTCATACTTAGGTGGCAAGCGTTGTCCGGATGTATTGGGTTTAAAGGGTGCGGAGGCGGTCTTG
+
FFFFFFFFFFFFFFFFFFFFFFFFFFFF,FFFFFFFFFFFF,FF:FFFF:FF,F,:FF:FF:FFFFFF:,FF:FF:FFF,:,FFF:F,FFF,:F:F:FFF:FFF,F:FFFFFFFFFFFFFFFFFF,,,F:FFFFF,FFFF,FFFFFF,,:,FFFF,,:,FFFFFFFF,:FF,FFFF,,FF:,FFFF::F:F:F,,FF:FFFFF,,:,F,FFFFF,:,,FFFFF,FF,F::F,,,FF:F,:FFF,FFF:,F
@A00920:152:HGHKKDRXX:2:2106:20600:25457 1:N:0:CGCGTTCA+TGCTAAGT
ACTCCTACGGGAGGCAGCAGTGGGGAATATTGGACAATGGGGGCAACCCTGATCCAGCCATGCCGCGTGTGTGAAGAAGGCCTTCGGGTTGTAAAGCACTTTAAGTGGGGACAAAGGCTCGCTGGCTAATATCCAGCGGGATTGATACTACCCACAGAATAAGCACCGGCTAACTCTGTGCCAGCAGCCGCGGTAATACAGAGGGTGCAAGCGTTAATCGGAATTACTGGGCGTAAAGCGCGCGTAGGCG
+
FFFFFFFFFFFFFFFFFFFFFFFFFF,FFFFFFFFFFFFFFFFFFFFFFFFFFFFFFFFFFFFFFFFFFFFFFFFFFFFF:FFFFFFFF:F:FFF:,FFFFFFFF:FFFFF,::F:FFFFFF:FFFFFFFFFFFFFFFFFFFFFFFFFFFFFFFFFFFFF:F:FFFFFFFFFFFFF,FFFFFFFFFFFFFFFFFF:FFFFF:FFFFFFFFFF:FFFFFFFFF:FFFFFFFFFFFFFF:FFF::F:FFFFF
@A00920:152:HGHKKDRXX:2:2106:28284:26177 1:N:0:CGCGTTCA+TGCTAAGT
ACTCCTACGGGAGGCAGCAGTGGGGAATTTTGGACAATGGGCGCAAGCCTGATCCAGCAATGCCGCGTGCAGGAAGAAGGCCTTCGGGTTGTAAACTGCTTTTGTACGGAACGAAACGGTCCGGGTTAATACCCTGGGCTAATGACGGTACCGTAAGAATAAGCACCGGCTAACTACGTGCCAGCAGCCGCGGTAATACGTAGGGTGCAAGCGTTAATCGGAATTACTGGGCGTAAAGCGCGCGTAGGCG
+
FF:,F,FF::FF,FFFFFF:FFFFFFFF::,FFFFF:FFFFFFF,F:FFFFFFFFFFF,F::FFFFFFFF:F:FFF:F,FFFFFFF,F:FFFFF:FFFF,FFFFFFFF:FFF:FFFFFFFFFFFFFF:F:FFFFF,F:FFFFFFFFFFF,FFFFFFF:,FFFFFFFF:FFF:FFFFFFFFF:F:FFF:FFFFFFFF:FFFFFF,FFFFFF,FF,FFF::F,F:F,FF,:FF,FFFFF,:FF:F,FF,:FF
@A00920:152:HGHKKDRXX:2:2106:14082:26976 1:N:0:CGCGTTCA+TGCTAAGT
ACTCCTACGGGAGGCAGCAGTGGGGAATATTGGACAATGGGCGAAAGCCTGATCCAGCAACGCCGCGTGAGGGATGACGGCCTTCGGGTTGTAAACCTCTTTCAGCAGGGACGAAGCGCAAGTGACGGTACCTGCAGAAGAAGCACCGGCCAACTACGTGCCAGCAGCCGCGGTAATACGTAGGGTGCGAGCGTTGTCCGGAATTATTGGGCGTAAAGGGCTCGTAGGCGGTTTGTCGCGTCGGGAGTGA
+
FFFFFFFFFFFFFFFFFFFF,FFFFFFFFFFFFFFFFFFFFFFFFFFFFFFFFFFFFF,FFFFFFFFFFFFFFFFFFFFFFFFFFFFF,FFFFFF:FFFFFFFFFFFFFFFFF,FFFFFF,FFFFFFF,FFFFFFFFFFFF,FFFFFFFFFFFFFFFFFFFF:FFFFFF,,FF::,FFFF,FFF:F:FFFFFF:FFFF:F:F:FFFFFF:FFFFFFFFF:FFFFFFFFFFFF:FFFF:F:FFF:FFFF:F
@A00920:152:HGHKKDRXX:2:2106:24144:28338 1:N:0:CGCGTTCA+TGCTAAGT
ACTCCTACGGGAGGCAGCAGTGGGGAATCTTGGTCAATGGGGGAAACCCTGAACCAGCGACGCCGCGTGACCGATGAAGGCCCTCGGGTCGTAAAGGTCTTTCGACGGGGACTATTATGAAGGTACCCGTAAAAGCAGGAGCGGCTAACTATGTGCCAGCAGCCGCGGTCATACATAGGCTCCAAGCGTTGTTCGGAATTACTGGGCGTAAAGCGAGTGTAGGCTGTCCGCCAAGTCGATTGTGAAATCT
+
FFFFF:FFFFFFFFFFFFFFFFFFFFFF:FFFFFFFFFFFFFFFFFFFFFFFFFFFFFFFFFFFFFFFFFFFFFFFFFFFFFFFFFFFFFFFFFFFFFFFFFFFFFFF::FFF,FFFFFFFF,FFFFFFFFFFFFFFFFFFFFFFFFFFFF:FFFFFF,FF,FFFFFFF,F,FFF:FF:F:FFF:FFF,F,FFFF:FFFFFF::F:FFFFFFFF,FFFFFFFFFFFFFFFF:,F,FFF:F:FFF:,,FFF
@A00920:152:HGHKKDRXX:2:2106:16143:28667 1:N:0:CGCGTTCA+TGCTAAGT
ACTCCTACGGGAGGCAGCAGTAGGGAATCTTGCGCAATGGGCGAGAGCCTGATCCAGCCATGCCGCGTGCAGGAAGACGGCCCTATGGGTTGTAAACTGCTTTTATACGGGAAGAAACACTCCCTCGTGAGGGGGCTTGACGGTACCGTAGGAATAAGGATCGGCTAACTCCGTGCCAGCAGCCGCGGTAATACGGAGGATCCAAGCGTTATCCGGAATCATTGGGTTTAAAGGGTCCGTAGGCGGGACA
+
:FFFFFFFFFFFFFFFFFFFFFFFFFFFFFFFFFFFFFFFFFFFFFFFFFFFFFFFFFFFFFFFFFFFFFF:FFFFFFFFFFFFFFFFFFFFFF:FFFFFFFFF:FFFFFFFFFF:FFFFFFFFFFFFFFFFFFFFFFFFFFFFF:FFFFFFF:F:FFFFFFFFFF:FFFFFFF:FFFFFFFFFFFFFFFF:,FFFFFFFFFFFFFFFFFFFFFF:,FFF:FFFF::FFFF:FFFFFFFFFFFF:FFF:F
@A00920:152:HGHKKDRXX:2:2106:5520:28808 1:N:0:CGCGTTCA+TGCTAAGT
ACTCCTACGGGAGGCAGCAGTGGGGAATATTGCGCAATGGCCGAACGGCTGAAGCAGCGACGCCGCGTGGAGGATGAAGGCCTTCGGGTTGTAAACTCCTGTTGCCCGGGACGAACCTCAGGATTCGTCCTGACTGACGGTACCGGGTGAGGAAGCACCGGCTAACTCAGTGCCAGAAGCCGCGGTAATACTGAGGGTGCGAGCGTTGTCCGGAATCACTGGGCGTAAAGGGCACGGAGGCGGTCGCGGA
+
:F:F,FFFF:FFF,FFFFF::F:F:FFFFFFF,,FFFFFF,FF,F,::FF:F,,:FF:,F::FFF:FFF::,FF,FFF,F:FFFFFF,FF:FF,FF,:FF,FFFFF:F,FFFFFF,,:,:,,FFF,:F:FFFF,F,FF,::,FF:F:,F:F:FFFF:FFFF:,F:FFF:::FFFFF,FFFFFF,FF,:FF,:FFFFF:FF,FF,:F,FFFF:FFF,FFF,,FFFF,,,,,:,F,,:,FFFF:FF::FF,:
@A00920:152:HGHKKDRXX:2:2106:6325:29543 1:N:0:CGCGTTCA+TGCTAAGT
ACTCCTAGGGAGGCAGCAGTGGGGAATATTGGACAATGGGGGCAACCCTGATCCAGCAATGCCGCGTGTGTGAAGAAGGCCTGCGGGTTGTAAAGCACTTTCAGTGGGGAAGAAAAGCTCGAAGCTAACATCTTCGAGGTTGACGTTAACTACAGAAGAAGCACCGGCTAACTCCGTGCCAGCAGCCGCGGTAATACGGAGGGTGCAAGCGTTAATCGGAATTACTGGGCGTAAAGCGCGCGTAGGCGGC
+
FFFFFFFFFFFFFFFFFFFFFFFFF,FFFFFFFFFFFFFFFFF::FFF:FFFFFFFFFFFFFFFFFFFFFFFFFFFF:FFFFFFFFFFFFFFFFFFFF:FFFF:FFFFFFFFFFFFFFFFFFFFF,FF:FFFFFFFF:FFFFFFF,FF:FFFF:::FF:FF,F::F:FFFFFFF:FFFFFFFFFFFFFFFFFFF,FFFFFFFFFFF:::FFF:FFFFFFFF:FFFFF:FFFFFF:F,FFFFF:F:FFFFF
@A00920:152:HGHKKDRXX:2:2106:26720:29700 1:N:0:CGCGTTCA+TGCTAAGT
ACTCCTACGGGAGGCAGCAGTTCAGAATCTTGCACAATGGGCGAAAGCCTGATGCAGCGATACCGCGTGGGTGAAGAAGGCCCTCGGGTCGTAAAGCCATGTCAGAGGGAAAGATAATGACGGTACCCTCTAAGGAAGCCACGGCTAATTACGTGCCAGCAGCCGCGGTAATACGTAAGTGGCGAGCGTTATCCGGAATTACTGGGCGTAAAGCGTGCGTAGGCGGTTTAGTGTGTGGGATTTGAAAGCC
+
FFF:FFFFFFFFFFFFFFFFFF,F:FF:FF:FF,,FFFF:FFFFFFFFFF:FF:FFF:,FFF::F,FFFFF,FFF:FFFFFFFFF:,:,FFF,F,F,F,FF,:F,FF:FFFFFFFFF::FF,FFFFFFFFFFF,FFF:F,FFFFFFFF,F::FFFFFFFFFFFFFFF:FFFF,:FFFFFFFFFF:FFFFF,FFFFFFFFFFFFFFFFFFFFFFFFFF:F:F:FFFFF:FF:F,FFFF,FF:FFFFFFF::
@A00920:152:HGHKKDRXX:2:2106:5258:30389 1:N:0:CGCGTTCA+TGCTAAGT
ACTCCTACGGGAGGCAGCAGCAGGGAATCTTGCGCAATGGGCGAAAGCCTGACGCAGCAACGCCGCGTGGGGGATGACGGCCTTCGGGTTGTAAACCCCTTTCAGGAGGGAAGAAATTGACGGTACCTCCAGAAGAAGCCCCGGCCAACTACGTGCCAGCAGCCGCGGTAATACGTAGGGGGCGAGCGTTGTCCGGAATCATTGGGCGTAAAGAGCGCGTAGGCTGCCCGATTAGTCCGCTGTAAAAGTC
+
FFFFFFFFFFFFFFFFFFFFFFFFFFFFF:FFFFFFFFFFFFFFFFFFFFFFFFFFFFFFFFFFFFFFFFFFFFFF:FFFFFFFFFFFFFF:FFFFFFFF:F:FFFFFFFFFFFFFFFFFFFFF,FFFFFFFFFFFFFFF:FFFFF:FFFFFFFFFFFFFFFFFFFFFFFFFF:F:,FFFFF:F:FFFFFFFFFFFFFFFFFFFFFFFF,FFF,:F:FFFF:FFFF:FFFF,F,FFFF,FF,,FF:FFFF
@A00920:152:HGHKKDRXX:2:2106:8214:30780 1:N:0:CGCGTTCA+TGCTAAGT
ACTCCTACGGGAGGCAGCAGTGGGGAATCTTGGTCAATGGGGGAAACCCTGAACCAGCGACGCCGCGTGACCGATGAAGGCCCTCGGGTCGTAAAGGTCTTTCGACGGGGACTATAATGAAGGTACCCGTAAAAGCAGGAGCGGCTAACTATGTGCCAGCAGCCGCGGTACTACATAGGCTCCAAGCGTTGTTCGGAATTACTGGGCGTAAAGCGCGGGCAGGCGGCTGTTCAAGTCGGACGTGAAAGCT
+
FFFFFFFFFFFFFFFFFFFFF:FFFFFFFFFF:FFFFFFFFFFFFFFFFFFFFFFFFFF:FFFFFFFFFFFFFFFFFFFFFFF:FFFFFFFFFFFFFFFFFFFF:FFFFFFFF,FFF:FFFFFFFFFFFFF:FFFFFF:FFFFFF,FFF,FFFFFFFFFFFF:FFFFFFF,FF::FFFFFF:FFFFFF:FFFFFFFF,FFFFFF:FFFFFFFFFFFF:FFFF:FFFFFFFFFFFFFFFFFF:F:F:FFF:
@A00920:152:HGHKKDRXX:2:2106:23710:30874 1:N:0:CGCGTTCA+TGCTAAGT
ACTCCTACGGGAGGCAGCAGTGGGGAATCTTGCGCAATGGCCGAAAGGCTGACGCAGCGACGCCGCGTGGGGGAGGAAGCTTTTCGGAGTGTAAACCCCTGTCAGGTGGGAAGAAGGTCCCGACGAGGAAATGCGTTGGGGATGACGGTACCACCAGAGGAAGCACCGGCTAACTCCGTGCCAGCAGCCGCGGTAATACGGAGGGTGCGAGCGTTGTTCGGAATTATTGGGCGTAAAGCGCACGTAGGCG
+
FFFFFFFFFFFFFFFFFFFFFFFFFFFFF:FFF:FFFFFFFFFFFFFFFFFFFFFFFF:FFFFFFFFFFFFFFFFFF,FFFFFFFFFFFFFFFFFFFFFFFFFFFFFFFFFFFFF:F::FFFFFFFFFFFFFFFFFFFFFFFFFFFFFFFFFFFFFFFFFF:FFFFFFFFF:FFFFFFFFFFFFFFFFFFFFFF::FFFFFFFFFFFFF:FFFFFFFFFFFFFFF:FFFFFFFFFF,F:F:F:FFFFFFF
@A00920:152:HGHKKDRXX:2:2106:8820:31422 1:N:0:CGCGTTCA+TGCTAAGT
ACTCCTACGGGAGGCAGCAGTGGGGAATATTGCCCAATGGGCGCAAGCCTGATGCAGCGACGCCGCGTGGGGGATGAAGGACTTCGGGTTGTAAACACCTTTCAGCAGGGACGAAGCGAACGTGACGGTACCTGAAGAAGAAGAGCCGGCTAACTACGTGCAAGCAGCCGCGGTAATACGGAGGGCGCAAGCGTTGTACGGCATTATTGGGCGTAAAGTGCTCGTAGGCGGGGTGTCGCGTCTGCTGTGA
+
F,F:::,,,,FFF:FF:FF:,:FF:FFFFF:FF,FFFF:FFFFFFFF,::FFFFFF:FF:FFFFF:F,F:,:F:FFF,FF,FF:FFF,FFFF,F:F,FFF::F,:FF:FFF,FFF,FFF,,FF:FF,,,F,F,F,FFFFF,FF,FFF,FFF::,,F,FFFF,F,FFFFFF:FF,FFF,F,,:,,FFF,,:,,F:,,,,:,,,FFF:F:,F:,:FF,F:,:F:FF,,F:F,F,,FFFF,F,F:F:F,,:FF
@A00920:152:HGHKKDRXX:2:2106:21694:31454 1:N:0:CGCGTTCA+TGCTAAGT
ACTCCTACGGGAGGCAGCAGTAAGGAATATTGCTCAATGGCCGAAAGGCTGAAGCAGCAACGCCGCGTGGAGGATGAAGGCATATTTGTTGTAAACTCCTGTAAGTGGGGAAAAATTGGTCTGTTTACAGACTTTGATTGTACACACAGAGTAAGCACCGGCTAACTACGTGCCAGCAGCCGCGGTAATACGTAGGGGGCACGCGTTGTCCGGATTTACTGGGTGTAAAGGGTGCTCAGGTGGGTGTTTA
+
FFFFFFFFFFFFFFFFFFFFF,,FFFFFFFFFFFFFFFFFFFFFFFFFFFFF:FFFFFFFFFFFFFFFFFFFFFFFFFF,FFFF:FFF,FFFFFFFFFF,,FF,FFFFFFFFFFFF:FFFFFFFFFFFF:FFFF:F:,FF:FF,FFFFF,FFFFFF,FF:,:,FF:,FFF:FFF,,F,,FF,FF:,F:F,:F:FF:FFF::,FFFF:F,FFF::F,:,,,,FF:FF,FFF,,FF::F:F,FF:FF,F,:F
@A00920:152:HGHKKDRXX:2:2106:25174:31501 1:N:0:CGCGTTCA+TGCTAAGT
ACTCCTACGGGAGGCAGCAGTGGGGAATATTGGACAATGGGCGAAAGCCTGATCCAGCAATGCCGCGTGAGTGATGAAGGCCTTAGGGTTGTAAAGCTCTTTTACCCGGGATGATAATGACAGTACCGGGAGAATAAGCTCCGGCTAACTCCGTGCCAGCAGCCGCGGTAATACGGAGGGAGCTAGCGTTGTTCGGAATTACTGGGCGTAAAGCGCGCGTAGGCGGCTTTGTAAGTTAGGGGTGAAATCC
+
FFFFFFFFFFFFFFFFFFFFFFFFFFFFFFFFFFFFFFFFFFFFFFFFFFFFFFF:FFF:FFFFFFFFFFFFFF,F:FFFFFF,FFFFFFFFFFFFFFFFFFFFFFFFFFFFFFF:FFFFFFFFFFFFFFFFFFFFFFFFFFFFFFFFFFFFFFFFFFFFFFFFFFFFFFFFFFFFFFFFFFF::FFFFFFFFFFFF,FFFFFFFFFFF:F:FFFFFFFFFFFFFFFFF,FFFFFF::FFFFFFF:FFFF
@A00920:152:HGHKKDRXX:2:2106:23005:31782 1:N:0:CGCGTTCA+TGCTAAGT
ACTCCTACGGGAGGCAGCAGTAGGGAATATTGGTCAATGGGTGAGAGCCTGAACCAGCCATGCCGCGTGCAGGAAGACGGCCTTCTGGGTTGTAAACTGCTTTTGCCAGGGGATAAAATTTCTTTGCGAAGAAAATTGAAGGTACCTGGTGAATAAGCCACGGCTAACTACGTGCCAGCAGCCGCGGTAATACGTAGGTGGCAAGCGTTGTCCGGATTTATTGGGTTTAAAGGGTGCGTAGGCGGCCTAT
+
FFFFFFF:FFFFFFFFFFFFFFFFFFFFFFFFFFFFFFFFFFFFFFFFFFFFFFFFFFFFFFFFFFF:FFFFF:FF,FFFFFFFFFFFFFFFFFF:FFFFFFFFFFFFFFFFFFFFFF:FFFFFFFFFFFFFF,FFFFFFFFFF:FFF:FFFFFFFFFFFFFF:F:FFFFFFFFFFFF:FFFFFFFFFFFFFFFFFFFFFFFFFFFFFFFFFFFFF:FFFFFFFFFFFFF,FFFFFFFFFFFF:FFFFFF
@A00920:152:HGHKKDRXX:2:2106:3631:32111 1:N:0:CGCGTTCA+TGCTAAGT
ACTCCTACGGGAGGCAGCAGTGGGGAATTTTGGACAATGGACGCAAGTCTGATCCAGCCATGCCGCGTGCGGGAAGAAGGCCTTCGGGTTGTAAACCGCTTTTGTCAGGGAAGAAACGCTCTGGGTTAATACCTCGGGGTAATGACGGTACCTGAAGAATAAGCACCGGCTAACTACGTGCCAGCAGCCGCGGTAATACGTAGGGTGCAAGCGTTAATCGGAATTACTGGGCGTAAAGCGTGCGCAGGCG
+
FFF:FFFFFFFFFFFFFFFFFFFFFFFFFFFFFFFFFFFFFFFFF:FFFFFFFFFFFFFFFFFFFFFFFFFFFF:FFFFFFFFFFFFFFFFFFFFFFFFFFFFFFFFFFFFFFFFFFFFFFFFFFFFFFFFFFFF:FFFF,FFFFFFFFFFFFFFFF:FFFFFFFFFFFFFFFFFFFFFFFFFFFFF:FFFFFF,:FFF:F:FF:FFFF,FFFFFFFFFFFF:FF:FFF,F,FFFFF:FFFFFFFFFFFF
@A00920:152:HGHKKDRXX:2:2106:21450:32972 1:N:0:CGCGTTCA+TGCTAAGT
ACTCCTACGGGAGGCAGCAGTGGGGAATCTTGCGCAATGGCCGAAAGGCTGACGCAGCGACGCCGCGTGCGGGAGGAAGCTCTTCGGGGTGTAAACCGCTGTCAGGGGGGACGAAGTGCAGGGGGAGGCAATGCCCCCTGCTTGACGGTACCTCCAGAGGAAGCACCGGCTAACTCCGTGCCAGCAGCCGCGGTAATACGTAGGGTGCGAGCGTTAATCGGAATTACTGGGCGTAAAGTGTGCGCAGGCG
+
FFFFFFFFFFFFFFFFFFFFFFFFFFFFF:FFFFFFFFFFFFFFFFFFFFFFFFFFFFFFFFFFFFFFFFFFF:FFF,FFFFFFFFFFFFFFFFFFFFFFFFFFFFFFFFFFFFFFFFFFFFFFFFFF:F:FFFFFFFFFFFFFFFFFFFFFFFFFFFFFFFFFFFFFFFF:FFFFFFFF:FFFFFFFFFFFFFF:FFFFFFFFF:::FFFFFFF,FF:FF,FFF:FF:FFF:F,FFFF:FF:::FFFFF
@A00920:152:HGHKKDRXX:2:2106:17183:33098 1:N:0:CGCGTTCA+TGCTAAGT
ACTCCTACGGGAGGCAGCAGTGGGGAATATTGGACAATGGGCGAAAGCCTGATCCAGCGACGCCGCGTGTGTGAAGAAGGCCTGCGGGTTGTAAAGCACTTTCGATGGGAACGAAATGTGCCGGGCTAATACCCCGGCAAGCTGACGTTACTCAATGAAGAAGCACCGGCTAACTCTGTGCCAGCAGCCGCGGTAATACAGAGGGTGCGAGCGTTAATCGGAATTACTGGGCGTAAAGCGCACGTAGGTG
+
F,FFFFFFFFFFFFFFFFFFFFFFFFFFFFFFF:FFFFFFFFFFFFFFFFF:FFFFFFFFFFF,FFFFFF:FFF,FFFFFF:FF:FFFFFFFFF,FFFFFFFFFFFF:FF:FFFFFFFFFFFFF:FFFFFFFFFFFFFF:FFF:FFFFFFFFFF:FF:FF:FFFFFFF::FFFFFFFFFFFF:F:FFFFF:F:F:F,F:F,FFFFFFFFFF::::FF,FFFF,FFF::F:FFFFFFF::FFFF,F:FF::
@A00920:152:HGHKKDRXX:2:2106:23719:33144 1:N:0:CGCGTTCA+TGCTAAGT
ACTCCTACGGGAGGCAGCAGTGGGGAATATTGGACAATGGGGGCAACCCTGATCCAGCCATGCCGCGTGTGTGAAGAAGGCCTTCGGGTTGTAAAGCACTTTAAGTTGGGAGGAATGCTTCAAACCTAATACGTTTGAGGATAGACGTTACCAACAGAATAAGCACCGGCTAACTCCGTGACAGCAGCCGCTGTAATACGGAGGGTGCAAGCGTTAATCGGAATTACTGGGCGAAAAGCGCGCGTAGGCG
+
FFFFFFFFFFFFFFFFFFFFFF:FFFFFFFFFFFFFFFFFFFFFFFFFFFFFFFFFF:FF:F:FFFFFFFF:F:FFFFFFFFFFFFFFF:FFFFFFF,FFFF:F,,FFFFFFFF,,F,FF:FFFF:F,FFFFF::F,FF,FF,F:FF,:F,,:F:F:FFFF:FFFFFFFFF:F:FF,FFF,FF:FFFFFFF,,,FFFF,:FFFFFFFFFF,F,F,,FF::FF:F::FFFFF:,,:F,:FF,FFFFFF,FF
@A00920:152:HGHKKDRXX:2:2106:26675:33505 1:N:0:CGCGTTCA+TGCTAAGT
ACTCCTACGGGAGGCAGCAGTGAGGAATATTGCTCAATGGGCGAAAGCCTGAAGCAGCGACGCCGCGTGGACGATGAAGGTCTTCGGATCGTAAAGTCCTTTTCTGTGTGACGAGGAAGGACGGTAGCACAGGAATAAGTGTCGGCTAACTACGTGCCAGCAGCCGCGGTAACACGTAGGACGCAAGCGTTATCCGGAATTACTGGGCGTAAAGAGCGTGTAGGCGGTGCTGTAAGTCAACCGTGAAAGC
+
FFFFFFFFFFFFFFFFFFFFFFFFFFFFFFFFFFFFFFFFFFFF:FFFFFFFFFFFFFF:FFFFFFFFFFFFF:FFFFFFFFFFFFFFFFFF:FFFFFFFFFFFFFFFFFFFFFFFF:FFFFFFFFFFFFFFFFFFF:FFFFFFFFFFFFFFFFFFFFFF:FFFFFFFFFFFFFFFF:FFFFFFF:FFFFF:FF:FFFFF::FFFFFFFFF:FFF:FFFFFFFFFFF:FFFFFFFFFFF::FFF:::FFF
@A00920:152:HGHKKDRXX:2:2106:27019:33599 1:N:0:CGCGTTCA+TGCTAAGT
ACTCCTACGGGAGGCAGCAGTGGGGAATATTGGACAATGGGCGCAAGCCTGATCCAGCCATGCCGCGTGAGTGATGAAGGCCTTAGGGTTGTAAAGCTCTTTCAGTGGGGAAGATAATGACGGTACCCACAGAAGAAGCACCGGCTAACTTCGTGCCAGCAGCCGCGGTAATACGAAGGGGGCTAGCGTTGTTCGGATTTAATGGGCGTAAAGGGCTCGTCGGTGGCCAACTAAGTCGGATGTGAAATCC
+
FF:FFFFFFFFFFFFFFFFFFFFFFFFFF:FFFFFFFFFFFFFF:FFFFFFFFF:F,FFFFF,FFFFFF,FFF:FFFF:,F,,FFFF,FFFFFFFFFFFFFFFF:FFFF:FFFFFFFFFF:FFFFF,FFFF:FFFFF,F,F,FFFFF:F:FFFFFFFFF:FFFFFFFFFFFFFF,FFF,,FFFFF:F:FF,F:,FFFFF,F:F:,,FFFFF:,,FFFFFF,F,F,FFFFF,,,F,FFF,F:,FFF,F,:,
@A00920:152:HGHKKDRXX:2:2106:13259:33724 1:N:0:CGCGTTCA+TGCTAAGT
ACTCCTACGGGAGGCAGCAGTAGGGAATCTTGGACAATGGGCGAAAGCCTGATCCAGCCATGCCGCGTGAGTGACGAAGGCCTTCGGGTCGTAAAGCTCTTTTCTTAGGGAAGAACCCCTCGATGAGGAAATGCATTGAGGCTGACGGTACCTGAGGAATAAGGAACGGCTAACTCCGTGCCAGCAGCCGCGGTAATACGGAGGTTCCAAGCGTTGTTCGGAATTACTGGGCGTAAAGGGGGCGCAGGCG
+
FFFFFFFFFFFFFFF:FFFFFFFFFF:FFFFFFFFFFFFFFFFFFFFFFFFFFFFFFFFFFFFFFFFFFFFFFFFFFFFFFFFFFFFFFFFFFFFFFFFFFFFFFFFFFFFFFFFFFFFFFFFFFFFFF,FFFFFFFFFFFFFFFFFFF:FFFFFFFF:FFFFFFFFFFFFFFFFFFFFFFFFFFFF:FFFFFF,F,FFFFFFFFFFFFFFFFFFFFF:FFF,FFFFFFFFFFFFFF:FFFFFFFFFFF:
@A00920:152:HGHKKDRXX:2:2106:9733:34131 1:N:0:CGCGTTCA+TGCTAAGT
ACTCCTACGGGAGGCAGCAGTAAGGAATATTGCACAATGGGCGCAAGCCTGATGCAGCAACGCCGCGTGCCCGAGGAAGGCCTTCGGGTTGTAAAGGGCTTTTCTGGCTGAAGAGCAAGGACGGTAGGCCAGGAATAAGCGTCGGCTAACTACGTGCCAGCAGCCGCGGTAAAACGTAGGACGCGAGCGTTATCCGGATTTACTGGGCGTAAAGCGCGGGCAGGCGGCTGTTCAAGTCGGACGTGAAAGC
+
FFFFFFFFFFFFFFFFFFFFFF,FFFF:FFFFFFFF:FFFFFFFF:FFFFFFFFF:F,FFFFFFFFFFFF::FFFFFFFFFFFFFFFFFFFF,FFFFFFFFFFF,FFF,FFFFFFF:FFF:FFFFFF,FFFFF:FFFFFFF,FFFFF:FFF::FFFFFFFF,:F:F:F:,::F,FFF:FFFFFFFFF:F:FFFFF:FFF:FF:FFFFFFF,F:FFFFFFFFFFFFF,FFFF:FF::,:F:,F,,F:FFFF
@A00920:152:HGHKKDRXX:2:2106:32271:34522 1:N:0:CGCGTTCA+TGCTAAGT
ACTCCTACGGGAGGCAGCAGTGGGGAATATTGGACAATGGGCGAAAGCCTGATCCAGCAATGCCGCGTGAGTGATGAAGGCCCTAGGGTTGTAAAGCTCTTTTACCCGGGATGATAATGACAGTACCGGGAGAATAAGCTCCGGCTAACTACGTGCCAGCAGCCGCGGTAATACGTAGGTGGCAAGCGTTGTCCGGATTTATTGGGTTTAAAGGGTGCGTAGGCGGCCTATTAAGTCAGTTCTGAAATAT
+
FFFF:FFFFFFF,FFFFFFFFFFFFFFFFFFFFFFFFFFFFFF:FFFFFFFFFFFFFF:FFFFFFFF:FFFFFFFFFFFFFFFFFFFF:FFFFFFFFFFFFFFFFFFFFF,FFFFFFFFFFFFFFFFF:FF:FFFFF:FFFFFFFFFFFFFFFF:FFFFF:FFFFFFFFF,FFFFFFFFFFFFFFFFFFFFFFFFFFFFFFFFFFFFF:,:F,:FFFFFFFFFF:FF:FF:FFFFFFFFFFFFFFFF:::
@A00920:152:HGHKKDRXX:2:2106:30870:34538 1:N:0:CGCGTTCA+TGCTAAGT
ACTCCTACGGGAGGCAGCAGTGGGGAATCTTGCGCAATGGCCGAAAGGCTGACGCAGCGACGCCGCGTGGAGGATGACGCCCTTCGGGGTGTAAACTCCTGTTGCCCGGGACGAACCTCCCCTTTCGAGGGGACTGACGGTACCGGGTGAGGAAGCACCGGCTAACTCTGTGCCAGCAGCCGCGGTAATACAGAGGGTGCGAGCGTTGTCCGGAATCACTGGGCGTAAAGCGCGCGTAGGCGGTCCATTA
+
F,FFFFFF::,FF,FF,FFFFF:FFF:FFFFFFFFFFFF,F:F:FF,FF:FFFFFFFFFFFFFF:F:F:FFFFFF,FFFFFFFFFFFFFFFFFFFFFFFFFFFFFFFF,::FFF,FFFFFFFF:FFFFFFFFFFFFFFFFFFFFFFFFFFFFF,FFFF:FFFFF:FFFFFFFFF:FFFFFFFFFFFF,F:FFFFFFF:F:::F:,,FFFFFFFF::F:FF:,FFFFF:FF:FFF:F:FFFFFFF:F:F:F
@A00920:152:HGHKKDRXX:2:2106:10366:34945 1:N:0:CGCGTTCA+TGCTAAGT
ACTCCTACGGGAGGCAGCAGTAAGGAATATTGGACAATGGGCGCAAGCCTGATCCAGCCATCCCGCGTGCAGGATGACTGCCCTATGGGTTGTAAACTGCTTTTATTAGGGAAGAAACCCCTGGATTTATCCGGGGCTGCCGGTACCTAATGAATAAGCACCGGCTAACTCCGTGCCAGCAGCCGCGGTAATACGGAGGGTGCAAGCGTTATCCGGAATCACGGGGTTTAAAGGGTGCGTAGTCGGCGTC
+
FFFFFFFFFFFFFFFFFFFFFFFFFFFFFFFFFFFFFFFFFFFFFFFFFFFFFFFFFF:FFFFFFFF:FFFFFF:FFFFF,FFFFFF:FFFFFFFFF,FFFF:FFFFFFFFFF::F:,F:FFFFFFFFFFFF,FFF:F:FFFFFF::F:FFFFFFF:FF,,F,FFFFF::FFFFF:FFFFFFF,,FFFFFF,FFFFF::,,F:FFF:FFFFF:FF:F,F,::,,FFF:,FFF,:FFF::FFF,F,:F:FF
@A00920:152:HGHKKDRXX:2:2106:20817:35008 1:N:0:CGCGTTCA+TGCTAAGT
ACTCCTACGGGAGGCAGCAGTGAGGAATATTGCACAATGGACGCAAGTCTGATGCAGCAACGCCGCGTGGAGGATGACGGCCCTTGGGTTGTAAACTCCTTTTTTCAGGGAAGAGAATGGACGGTACCTGAAGAATAAGTCACGGCTAACTACGTGCCAGCAGCCGCGGTAATACGTAGGTGGCGAGCGTTATCCGGAATTACTGGGCGTAAAGCGCACGCAGGCGGTCTTTTAAGTTTGACGTGAAAGC
+
FFFFFFFFFFFFFFFFFFFFFFFFFFFFFFFFFFFFFFFFFFFFFFFFFFFFFFFFFFFFFFFFFFFFFFFFFFFFFFFFFFFFFFFFFFFFFFFFFFF:FFFFFFFFFFFFF:FFFFFFFF:FFFFFFFF:F:FFFFFFFFFFF,FFF:FFFFFFF:FFFFFFFFFFFFFFFF:FFFFFFF,FFFFFFFFFFF:FF:FFFFFFF,FF:F:FF,,FFFFFFFF,FFFFFFF:FFFFFF:F:,:FF,FF:,
@A00920:152:HGHKKDRXX:2:2106:7328:35978 1:N:0:CGCGTTCA+TGCTAAGT
ACTCCTACGGGAGGCAGCAGTGGGGAATCTTGCGCAATGGGCGAAAGCCTGACGCAGCAACGCCGCGTGCGGGATGAAGGCCTTCGGGTTGTAAACCGCTTTCAGTGGGGACGAACCAAGACGGTACCCACAGAAGAAGCCCCGGCCAACTACGTGCCAGCAGCCGCGGTAACACGTAGGGGGCAAGCGTTGTCCGGATTCATTGGGCGTAAAGAGCTCGTAGGCGGTTCGGTAAGTCGGGTGTGAAACC
+
FFF:F:FFFFFFFFF,FFFFFFFFFFFFFFFFFFFFFFFFFFFFFFFFFFFFFFFFF:F:FFFFFFFFFFF:FFFFF:FFFFF,FFFFFFFFFFFF:::FFFFFFFFFFFFFF:,FFFFFFFFFFFFFF:FFFFFFFF,FFFFFF:FFFFF:FFFFFFFFFFFFFFFF:FFFFFFFFFFFFFF::FFFFF,FFFFFFFFFFFFFFFFFFFF,FF:FFFF:FFFFFFFFFFFFFFFF:FFFFFF:FFFFF:
@A00920:152:HGHKKDRXX:2:2106:3586:36855 1:N:0:CGCGTTCA+TGCTAAGT
ACTCCTACGGGAGGCAGCAGTGGGGAATCTTGCGCAATGGGCGAAAGCCTGACGCAGCAACGCCGCGTGCGGGATGAAGGCCCTCGGGTTGTAAACCGCTTTCAGTGGGGACGAACCAAGACGGTACCCACAGAAGAAGCCCCGGCCAACTACGTGCCAGCAGCCGCGGTAACACGTAGGGGGCAAGCGTTGTCCGGATTTATTGGGCGTAAAGAGCTCGTAGGTGGTTCAGTAAGTCGGGTGTGAAACC
+
FFFFFFFFFFFFFFFFFFFFFFFFFFFFFFFFFFFFFFFFFFFFFFFFFFFFFFFFFFFFFFFFFFFFFFFFFFFFFFFFFFFFFFFFFFFFFFFFFFFFFFFFFFFFFFFFFFFFFFFFFFFFFFFFFFFFFFFFFFFFFFFFFFFFFFFFFFFFFFFFFFFFFFFFFFF:FFFFFFFFFFFFFFFFF,FFFFFFF,F,FFFF:F:FFFFFFFFFFFFF,FFFFFFFFFFFFFFFFF:FFFFFFFFFFF
@A00920:152:HGHKKDRXX:2:2107:20518:2675 1:N:0:CGCGTTCA+TGCTAAGT
ACTCCTACGGGAGGCAGCAGTGGGGAATCTTGGACAATGGGGGCAACCCTGATCCAGCAATGCCGCGTGTGTGAAGAAGGCCTGCGGGTTGTAAAGCACTTTCAGAGGGGAAGAAAAAATCGGAGCTAATACCTCCGGTCTTGACGTTACCCTTAGAAGAAGCACCGGCTAACTCCGTGCCAGCAGCCGCGGTAATACGGAGGGTGCAAGCGTTAATCGGAATTACTGGGCGTAAAGCGTGCGTAGGCGG
+
FFF,F:FFFFFFFFF:FFFFFFFFFFFFFFF:FFF:FFFFFFFFFFFFFFFFFFFFFFFFFFFFFFF:FFFFFFFFFFFFFFFFFFFFFFFFFFFFFFFFFFFFFFFFFFF,FF:FFFFFFFFFFFF,FF:FFFFFF:FF:FFFFF:FFFFFFFFFFFFFFFFFFFFFFFF:FFFFFFFFFFFFFFFFFFFFFFFFFFFFFFFFFFFFFFFFFF,FFFFF:FFFFFFFFFFFFFF:FF:FFFFFFFFF:F
@A00920:152:HGHKKDRXX:2:2107:21603:3176 1:N:0:CGCGTTCA+TGCTAAGT
ACTCCTACGGGAGGCAGCAGTGGGGAATCTTGGACAATGGGCGAAAGCCTGATCCAGCAATTCCGCGTGGGTGAAGAAGGTCTTCGGATTGTAAAGCCCTTTCGTTGGGGACGATGATGACGGTACCCAAAGAAGAAGCCCCGGCTAACTTCGTGCCAGCAGCCGCGGTAATACGAAGGGGGCTAGCGTTGCTCGGAATGACTGGGCGTAAAGTGCGCGTAGGCGGAGCGATCAGTCAGGCGTGAAATTA
+
FFFFFFFFFFFFFFFFFFFFFFFFFFFF,FFFFFFFFFFFFFFFFFFFFFFFFFFFFFFFFFFFFFFFFFFFFF:FFFFFFFFFFFFF:FFF:FFFF,FFFFFFFF,FFFFFFFFFF:F,FFFFF:FFFFFFFFFFFFFFFFFFFFFF,,FF:F,FFFFFFFFFFFF:FFF:FF,FFFFF:FFFF:FF:FFFF,F:FFF,F:FFF:::FF,,F,:,,FF,FF:F,:,FF:,FFF,FFFFFFFFFFFFF,,
@A00920:152:HGHKKDRXX:2:2107:2094:3771 1:N:0:CGCGTTCA+TGCTAAGT
ACTCCTACGGGAGGCAGCAGTGGGGAATTGTTCGCAATGGGCGCAAGCCTGACGACGCAATGCCGCGTGGAGGATGAAGGTCTTCGGATTGTAAACTCCTGTTGCCCGGGACGAACGTCTCCGACCTAACACGTCGGAGAGTGACGGTACCGGGTGAGGAAGCCCCGGCGAACTCTGTGCCAGCAGCCGCGGTAATACAGAGGGGGCACGCGTTGTTCGGAATTACTGGGCGTAAAGGGTGCGCAGGCGG
+
:FFFF:FFFFFFFFFFFFFFFFFFFFFFF,:FFFFFFFFFF:FFFFF:FFF,FFFFF:,::FFFFFFFFF::FFFF:FFFFF,FFFF::FFF,FFFFF,FF::F:FFFFFFFF:F::::FF,F:FFFFFF:FFF:FFFF:F:FFFFFFF,FF,FFF,::FFFFFFFFFF,:FF,::F:FFFFFF:FFFFFFFF:F:F:FFFFFFFFFF,FFF:FF:FFFFFFFFFF,FFFFF,,F,FF:F:FFF,FFFFF
@A00920:152:HGHKKDRXX:2:2107:30689:3818 1:N:0:CGCGTTCA+TGCTAAGT
ACTCCTACGGGAGGCAGCAGTGGGGAATATTGGACAATGGGGGAAACCCTGATCCAGCAATGCCGCGTGAGTGATGAAGGCCTTAGGGTTGTAAAGCTCTTTCGGTGGTGACGATGATGACGGTAGCCACAGAAGAAGCCCCGGCTAACTCCGTGCCAGCAGCCGCGGTAAGACGGAGGGGGCTAGCGTTGTTCGGAATTACTGGGCGTAAAGCGCACGTAGGCGGCCTTTCAAGTCAGATGTGAAAGCC
+
FFFFFFFFFFFFFFFFFFFFFFFFFFFFFFFFFFFFFFFFFFFFFFFFFFFFFFFFFFFFFFFFFFFFFFFFFFFFFFFFFFF:FFFFFFFFFFFFFFFFFFFFFFFFFFFFFFFFFF:FFFFFFFFFFFFFFFFFFFFFFFFFFFFFFFFF:FFFFFFFFFFFF:FFFFFFFFFFF:FFFFFFFFF:FFFFF:FF:,FFFFFFFFFFFFFFFFFFFFFF:FFFF:FFF:FF::FFF,FFFFFFFFFF::
@A00920:152:HGHKKDRXX:2:2107:13096:4038 1:N:0:CGCGTTCA+TGCTAAGT
ACTCCTACGGGAGGCAGCAGTAGGGAATTTTCCACAATGGACGAAAGTCTGATGGAGCAACGCCGCGTGCAGGATGAATGCCTTCGGGTTGTAAACTGCTTTTATCTGTTACGATTTTGACTGTATCAGATGAATAAGGATAGGCTCATTCCGAGCCAGCAGCCGCGGTCATACGGAAGATCCAAGCGTTATACGGAATTACTGGGCGTAAAGAGTTGCGTAGGTGGCATAGTAAGCAAATAGTGAAAGC
+
,F:,,,F:F,,,,F,FF:FFFFFFFF:FFFFFFF:FFFF,:::,FF,:FF:FFF,:,FF:F,F,::FFFFF:,FFFFFF,::FF,:,,:F,,F,F,FFFFF:F,FFF:F,F:,FFFF,,:F,F,F,,F,FF,FF:FF,FFF,:F,F,:FFFF:,,:FFF:FF,FF:,:FFF,F:,,:F,FF,F:F,:FF:FF,::,,F:,FFF:,:FFF:::,::,:,F:F,FFFFF::FFF:,F:FF:F::FF::FF,:
@A00920:152:HGHKKDRXX:2:2107:10122:4899 1:N:0:CGCGTTCA+TGCTAAGT
ACTCCTACGGGAGGCAGCAGTGGGGAATATTGGACAATGGGCGAAAGCCTGATCCAGCCATGCCGCGTGAGTGAAGAAGGCCTTCGGGTTGTAAAGCTCTTTTGTTGGGAAAGAAAAGCAATCGGCTAATACCCGGTTGTTCTGACGGTACCCAAAGAATAAGCACCGGCTAACTTCGTGCCAGCAGCCGCGGTAATACGAACGGTGCAAGCGTTACTCGGAATTACTGGGCGTAAAGCGTGCGTAGGTG
+
F,FFFF:,FFFFFFFFFFFFFFFFFFFFFFFFFFFFFFFFFFFFFFFFF:FFFFF:FFFFFFFFFFFFFFFFFFFFFF:FFFFFFFFFFFFFFFFFFFFF,FF,FFFFFFFFFFFFFFFFFFFFFFFFFFFFFFF:FFFFFFFFFFFFFFFFF:FFFF:FFFFFFFFFF:FFFFFFFFFF:,FFFFF:FFFF:F:FFFF:FF,,F:F:FFFFFFFFFFFFF,FFFFFFFF:FFFF:FFFFF:F,FFFFFF
@A00920:152:HGHKKDRXX:2:2107:6225:5353 1:N:0:CGCGTTCA+TGCTAAGT
ACTCCTACGGGAGGCAGCAGTGGGGAATCTTGCGCAATGGCCGAAAGGCTGACGCAGCGACGCCGCGTGCGGGAGGAAGCCCTTCGGGGTGTAAACCGCTGTCAGGGGGGACGAAAGCCCGGGGGAGGCAATGCCCATCGGGGATGACGGTACCCTCAGAGGAAGCGCCGGCTAACTCCGTGCCAGCAGCCGCGGTAAGACGGAGGGCGCGAGCGTTGTTCGGAATTACTGGGCGTAAAGCGCGCGCAGG
+
FFFFFFFFFFFFFFFFFFFFFFFFFFFFFFFFFFFFFFFFFFFFFFFFFFFFFFFFFFFFFFFFFFFFFFFFFFFFFFFFFFFFFFFFFFFFFFFFFFFFFFFFFFFFFFFFFFF::FFFFFFFFFFFF,FFFFFF,FFFFFFFFF:FFFF,FFFFFFFFFFFFFFFFFFFFF:FFFFFFF::FFF:FFFFF:FFF:FF:FFFFFFFFFFFFFF:FFFFF:FF:,FFFFFFFFFFFF:FF:F:F,:F:FF
@A00920:152:HGHKKDRXX:2:2107:3640:5666 1:N:0:CGCGTTCA+TGCTAAGT
ACTCCTACGGGAGGCAGCAGTGAGGGATATTGCACAATGGGGGAAACCCTGATGCAGCGACGCCGCGTGGGTGATGACGGCTTTCGGGTCGTAAAACCCTTTTCTAGGTGACGAGCAAGGACGGTATCCTAGGAATAAGTCTCGGCTAACTACGTGCCAGCAGCCGCGGTAAAACGTAGGAGGCAAGCGTTATCCGGAGTTACTGGGCGTAAAGCGCATGTAGGCCGTTGGGCAAGTGGCGTGTGAAAGC
+
:,FFFFFF:FFFF,FFFFFFFFFFF:FFF:FFFFF:FFF:FFFFFFFF,FFFFFFFFF:F,F:FFFFFFFFF,FFFF,FFF,,FF:,:FFF:FF,FF:FFFFFFFFFFFFFFFF,FFFFFFFFFFF,FFFF,F::F:FFFFFFFF::FFFFFFFFFFFFFFF,FFFFFFFFFFFFF,F,:F,:FF,F,F,FFF:FFFFFFFFF,FFFFF,:FF:FFFFF,FF,FF,:,F:FFFFF:FFFFFFFFF:FF::
@A00920:152:HGHKKDRXX:2:2107:11315:5807 1:N:0:CGCGTTCA+TGCTAAGT
ACTCCTACGGGAGGCAGCAGTGGGGAATATTGGACAATGGGCGGAAGCCTGATCCAGCAACGCCGCGTGAGGGATGACGGCCTTCGGGTTGTAAACCTCTTTCGCCTGTGACGAAGCGAAAGTGACGGTAACAGGTAAAGAAGCACCGGCCAACTACGTGCCAGCAGCCGCGGTAATACGTAGGGTGCGAGCGTTGTCCGGAATTATTGGGCGTAAAGGGCTCGTAGGCGGTTTGTCGCGTCGGGAGTGA
+
,FFFFFF:FFFFFFFFFFFFFFFFF:FFFFFFFFFFFFFFFFFFFFFFFFFF:FFFFFFFFFFFFFFFFFFFFFFFFFFFFFFFFFFF::FFFFFFFFFFFFF:FFFFFFFFFFFFFF:F:F:FFFFFFFFFFFFF:F:F:FFFFFFFFFFFFFFFFF:FFF:F:FF:FFFFFFFF:FFFFFFFFFFF:FFFFFFFFFFFFFFFF:F:FFFFFFF:FFFFFFF::FFFFFFFFFFFFFFFFF:FFFFFF:
@A00920:152:HGHKKDRXX:2:2107:21676:6026 1:N:0:CGCGTTCA+TGCTAAGT
ACTACTACGGGAGGCAGCAGTGGGGAATCTTGCACAATGGGGGAAACCCTGATGCAGCGACGCCGCGTGAGCGATGAAGCCCTTCGGGGTTTAAAGCTCTTTCGGCCGGAACGATAATGACGGTACCGGCAGAAGAAGCTGCGGCTAAATACGTGCCAGCAGCCGCGGTAATACGTAGGCAGCGAGCGTTGTTCGGAGTTACTGGGCGTAAAGCGTGCGTATGCGGTTTTCCAAGTCTGGTGTGACATCT
+
:F:::FF,FF:F::,F:FFF:FF:,FFFFFFF,FFFFF,FF,:F,F,:F:FFFFFFF:FFFFFF:,,FFFFFFFF:F,FFFF,F:,FFFF,F:FF,FFF::FF,F,FFFFFFFFFFFFFF,FFFF:FF::F,,FFF:FF:FFFFFFFF:FFF,F:FFFFFF:FF,,FF:F,::::FFFFFFFFFF:,:,F::,FF,FFF,FFFFF,:FFFFF,F:FF,FFF,FFFFFFF::,FF,,FF,FFF:F:,F::F
@A00920:152:HGHKKDRXX:2:2107:11550:6057 1:N:0:CGCGTTCA+TGCTAAGT
ACTCCTACGGGAGGCAGCAGTGGGGAATTTTGGACAATGGGCGCAAGCCTGATCCAGCCATTCCGCGTGCAGGATGAAGGCCCTCGGGTTGTAAACTGCTTTTGTACGGAACGAAAAGGCTCTGGTTAATACCTGGGGCTCATGACGGTACCGTAAGAATAAGCACCGGCTAACTACGTGCCAGCAGCCGCGGTAATACGTAGGGTCCAAGCGTTGTCCGGATTTATTGTGCGTAAAGAGCTCGTAGGCG
+
F,:,:,FF:FFFFFFFFFFFFFFFFFFFFFF:FFFFFFF:FF,FFFFFFF:FFFFF::FFF:FFFF:FFFFFFFFFFFFF:FFFFFFFFFFFFFFFFFFFFFFFFF:F,FFF,FF,FFFFFFFFFFFFF:FF,FFFFFFFFFFFF,,,,FFFFFFFFFFFFFF:FFFF,FFFFFFFFFF:FFFF,:FFF,F:FFFFFFF,FFF,FFFFFF:,FFFFFFFF::FFFFF,:,FFFFF:F,F,F:F,F:FFF:
@A00920:152:HGHKKDRXX:2:2107:31313:6057 1:N:0:CGCGTTCA+TGCTAAGT
ACTCCTACGGGAGGCAGCAGTGGGGAATATTGGACAATGGGCGAAAGCCTGATCCAGCGACGCCGCGTGGGTGAAGAAGGCCTTCGGGTTGTAAAGCCCTTTAAGCCGGGACGAAAAAGCTCGACCTAATACGTCGAGCCTTGACGGTACCGGAAGAATAAGCACCGGCTAACTCTGTGCCAGCAGCCGCGGTAATACAGAGGGTGCAAGCGTTAATCGGATTTACTGGGCGTAAAGCGTGTGTAGGTGG
+
FFFFFFFFFFFFFFFFFFFFFFFFFFFFFFFFFFFFFFFFFFFFFFFFFFFFFFFFFFFFF:FFFFFFFFFFFFFFFFFFFFFFFFFFFFFF:F:FFFFFFFFF:FFFFFFFFFFFF,FFFFFFFFFFFFFFFFFFFFFFFFFFFFFF,FFFFFF:FFFFFFFFFFF::F:FFFFFFF:FFFFFFFFFFF:F:FFFFFF:F:FF:FFFFFFFFFF,FFFFFFF:FF:FFFFFFF,FF:F:FF,F:FFFF:
@A00920:152:HGHKKDRXX:2:2107:29206:6104 1:N:0:CGCGTTCA+TGCTAAGT
ACTCCTACGGGAGGCAGCAGTAGGGAATCTTCCGCAATGGACGAAAGTCTGACGGAGCGACGCCGCGTGAGCGAAGAAGGTCTTCGGATCGTAAAGCTCTGTTGTTAGGGAAGAAGAAGTACCGTTCGAATAGGGCGGTACGGTGACGGTACCTAACGAGAAAGCCCCGGCTAACTACGTGCCAGCAGCCGCGGTAATACGTAGGGGGCGAGCGGTGTCCGGAATTATTGGGCGTAAAGCGCGCGCAGGC
+
FFF:,FF,:F:F:FFFFFFFFFFFFFF,FFF:FFFFFFFFFFF:FFFFFFF:F:FFF:FFFFFFFFFFFF:F:FFF:FFF:FFFFFFFFF:FFFFFFFFFF:F:FFFFF,,F,,FFFF:FFFFFFFFFFF,FFFFFF:FFFFF:,FFF:FFFFFFFFFFFFFF:,FFFFFFFFFFF:FFF:FFFFFFFFFFFFFFFFFFFF,FFF:F:FFFF,F,FFFF:FF,:FFFF:FFFF:F,FFFF,FFFFFFFFF
@A00920:152:HGHKKDRXX:2:2107:31738:6104 1:N:0:CGCGTTCA+TGCTAAGT
ACTCCTACGGGAGGCAGCAGTGAGGAATATTGCACAATGGGCGCAAGCCTGATGCAGCGACGCCGCGTGGGCGATGAAGGTCTTCGGATCGTAAAGCCCTTTTCTTGGTGACGAGGAAGGACGGTAACCAAGGAATAAGTGTCGGCTAACTACGTGCCAGCAGCCGCGGTAAAACGTAGGACGCAAGCGTTATCCGGAATTAATGGGCGTAAAGAGCGTTTAGGCGGATGTATAAGTCAGACTTTAAAGC
+
FFFFFFFFFFFFFFFFFFFFFFFFFFFFFFF:FFFFFFFFF:F:FF,FFFFFF:FFFFF:FFFFFFFFFF:FFFFFFFF,,,,FFFF::FFFFFF,,FFF,F:FFF,FFFF:FFFFF:F,FFF:FF:,FFFF:FFFFF,,FFFFF:::FFFFF:FFFFF:FF,FFFFFFFFFFF:,FFFFFFF:FF,F,F,FFFFFF:FF,F,FFF,FFF:FFF,,F:F,:FFFFF,FF,:FFF,FFFFF,F,F,F:,FF
@A00920:152:HGHKKDRXX:2:2107:6415:7905 1:N:0:CGCGTTCA+TGCTAAGT
ACTCCTACGGGAGGCAGCAGTAAGGGATATTGCACAATGGGCGCAAGCCTGATGCAGCAACGCCGCGTGCGCGATGAAGGCCTTCGGGTCGTAAAGCGCTTTTCTGGCTGAAGAAGGGTCGCCTTCGGGCGGTCTTGACCGTAAGCCAGGAATAAGTGTCGGCTAACTACGTGCCAGCAGCCGCGGTAAAACGTAGGACGCAAGCGTTATCCGGAGTTACTGGGCGTAAAGCGCGGGCAGGCGGTGTCTG
+
FFFFFFFFFFFFFFFFFFFFFFFFFFFFFFFFFFFFFFFFFFFFFFFFFFFFFFFFFFFFFFFFFFFFFFFFFFFFFFFFFFFFFFFFFFFFFFFFFFFFFFFFFFFFFF:FFFFFFFFFFFFFFFFFFFFFFFFFFFFFFF:FFFF:FFF,FF:FFFFFF:F:FFFFFFFFFFFFFFFFFFFFFFFFF,FFFFFFFFFFFFFFFFFFFFFFFFFFFFFFFFFFFFFFFFFFFFFFFFFFFFFFF,FFFF
@A00920:152:HGHKKDRXX:2:2107:1244:8406 1:N:0:CGCGTTCA+TGCTAAGT
ACTCCTACGGGAGGCAGCAGTGGGGAATCTTGCGCAATGGGCGAAAGCCTGACGCAGCGACGCCGCGTGGGGGAGGAAGCCCTTCGGGGTGTAAACCCCTGTCAGGAGGGAAGAACGGTCACCCGAGGAAATGCGGGTGGCGTGACGGTACCTCCAGAGGAAGCACCGGCTAACTCTGTGCCAGCAGCCGCGGGAATACAGAGGGTGCGAGCGGGGGTCGGAATTACTGGGCGGAAAGCGTGCGCGGGCG
+
FF:FF:FFFFFFFFFFFF:FFFFFFFFFFFFFFFFFF:FFFFFF:FFFFFFFFFF,FFFFFFFFFFFFFFFFFFFF:FFFFF,FF:FFF:F,FF:FF:F,FFF:FF:FFF:,FFFF:FFFFFFFFFFFFF:FFFFFF:FFFFFFFFFFF:FFFF:,F:FF,,FF,,:FFF,,FFFFF:FFF:FFF:FFFFFFF,F:F,F,F:FFFFFFF,F,::,F,,FFF:,FF,::FFF:F:,F:FFFFFFFF,FFFF
@A00920:152:HGHKKDRXX:2:2107:15799:8469 1:N:0:CGCGTTCA+TGCTAAGT
ACTCCTACGGGAGGCAGCAGTGGGGAATCTTGCGCTAATGCGCGAAAGCGTGACGCAGCGACGCCGCGTGGGGGACGAAGGCCCTCGGGTTGTAAACCCCTTTCGGCAGGGACGAAGCGAACGTGACGGTACCTGCAGAAGAAGCCTCGGCTAACTACGTGCCAGCAGCCGCGGTAAGACGTAGGAGGCGAGCGTTGTCCGGCATCATTGGGCGTAAAGAGCGCGCAGGCGGCTTGGTAAGTCGGATGTG
+
FFFFFFFFFFFFFFFFFFFFFFFFFFFFFFFFFFFFFFFFFFFF,FFFFFFFFFFFFFFF:FFFFFFFFFFFFFFFFFFFFFFFFFFFFFFFFFFFFFFFFFFFFFFFFFFFFF,FFFFFFFFFFFFFFFFFF:FFFFFFFFFFFFFF:FFFFFFFFFFFFFFFFFF::FFF:FF:FFFFFFFFF:FFF:FFFF:FFFFFF:FF:FFF:FFFF:F,FFFFFF,:F:F:F:FFFFF::F,F:FFFF::FFF
@A00920:152:HGHKKDRXX:2:2107:23077:8578 1:N:0:CGCGTTCA+TGCTAAGT
ACTCCTACGGGAGGCAGCAGTGGGGAATATTGCGCAATGGCCGCAAGGCTGACGCAGCGACGCCGCGTGGGGGAGGAAGGCCTTCGGGTTGTAAACCCCTGTTGCCCGGGACGAACCGCCTCATTTGTGAGGTTTGACGGTACCGGGTGAGGAAGCACCGGCTAACTCCGTGCCAGCAGCCGCGGTAATACGCAGGGTGCGAGCGTTGTCCGGACTCACTGGGCGTTAAGGGCGCGTAGGCGGCGTGGTA
+
F:FFFFFFFFFFFFFFFFFFFFFFFFFFFFFFFFFFFFFFFFF:FFFFFFFF:FFFFF,FFFFFFFFFFFF:FFFFF,FFFFFFFFFFFFFFFFFFF:FFFFFFFFFFFFFFF:,F:FFF:FFFFF,F,FFFF,:FFFFF:FFFFFFFFFFFFF:FFF,:F::FFFF,F,,FF:F:FFFFF,FF::F,FF:,,FFF,FFF,F::F,FFFFFFFF,F::FFF:F,FF,FF:,::FFFF:F,,FFF,,FFFF
@A00920:152:HGHKKDRXX:2:2107:22263:8891 1:N:0:CGCGTTCA+TGCTAAGT
ACTCCTACGGGAGGCAGCAGTGGGGAATATTGCACAATGGGGGAAACCCTGATGCAGCGACGCCGCGTGAGCGAAGAAGTATCTCGGTATGTAAAGCTCTATCAGCAGGGAAGAAAAAGACGGAACCTGACTAAGAAGCACCGGCAAAATACGTGCAAGCAGCCCAGCTAATACGTAAGTTGCAGCAGCTAACCGGATTAACTGGGTGGAAACGGTGATAAGACTTAGAAGCAATTATGGAGTGAAAGCC
+
FFFFFF:FFFFFFFFFFFFFFFFFFF:F,FFF:FFFFFFFFFF:F:FFFFF:F,FFFF,F,FFFFFFFFFFFFFFF:FF:,:,FFFF,:FFFF::,F:FF:F,:FFFFFFFFFFF:F,F,,,F,,,,,:,F,F:,,:F,,FF,,,,,,,FFF,F:,,,,,,,,,,,,,F,,FF,,FF,F,FFFF,,,F,,,,F:,,FF,,:,,FFFFF,FF:,F:,:,,:,FF:::FF,,F,,,:,,:F,FFF,,,:F,F
@A00920:152:HGHKKDRXX:2:2107:23701:9815 1:N:0:CGCGTTCA+TGCTAAGT
ACTCCTACGGGAGGCAGCAGTCGAGAATAATTCACAATGGGGGCAACCCTGATGGTGCAACGCCGCGTGGAGGATGACGGTCTTCGGATTGTAAACTCCTGTCATCCGGGAGTAAGACCTGGTCGTTAATAGCGAACAGGGTTGATAGTACCGGAAGAGGAAGGGACGGCTAACTTCGTGCCAGCAGCCGCGGTAATACGAAGGTCCCGAGCGTTGTTCGGAATCACTGGGCGTAAAGGGAGCGTAGGCG
+
FFFFFFFFFFFFFFFFFFFFFFFFF,FFFFFFF:FFFFFFFFFFFFFFFFFFFFFFFFFFFFFFFFFFF::FFF:F:FFFFFFFFFFF:FFFFFFFFFFFFFFFFFFFFFFFFFFFFFFFFFFFFFFFFFFFFFFFFFFFFFFFFFFFFFFFF:FFFFFFFFFFFFFFFFFFFFFFFFFFFFFFFFFFFFFFFFFFFFFFF:FFFFFFFFFFFFFFFFFFFFFFFFFFFFFFFFFFFF:FFFFF:FFFFF
@A00920:152:HGHKKDRXX:2:2107:5999:10347 1:N:0:CGCGTTCA+TGCTAAGT
ACTCCTACGGGAGGCAGCAGTGGGGAATATTGGACAATGGGCGAAAGCCTGATCCAGCCATGCCGCGTGAGTGATGAAGGCCTTAGGGTTGTAAAGCTCTTTCAGTAGGGAAGATAATGACGGTACCTACAGAAGAAGCCCCGGCTAACTTCGTGCCAGCAGCCGCGGTAATACGAAGGGGGCTAGCGTTGTTCGGATTTACTGGGCGTAAAGCGCACGTAGGCGGATCGTTAAGTCAGGGGTGAAATCC
+
FFF,,FFFFFFFFFFFFFF:FFFFFFFFFFFFFFF:FFFFFFF:FFFFFFFFFFFFFFFFFFFFFFF:FFFFFFFFFFFFFF:FFFFFFFF:FFFFFFFFFFFFFFFFFFFFFFFF,FFFFFFFFFFFFFFFFFFFFFFFFFFFFFFFFFFFFFFFFFFFFFFFFFFFFFFFFFFFFFFFFFFFFFF:F:FF,FFFFFFFFFF:F:FFF,FFF:FFFFFFFFFFFFFF:FFF:FFFFFFFF,FFFF,FFF
@A00920:152:HGHKKDRXX:2:2107:11695:10629 1:N:0:CGCGTTCA+TGCTAAGT
ACTCCTACGGGAGGCAGCAGTGGGGAATATTGGGCAATGGGCGCAAGCCTGACCCAGCGACGCCGCGTGCGGGATGACGCTTCTCGGAGTGTAAACCGCTGTCAGAGTGGACGAAAGCCCGGAGTGGGAATACTGCTACGGAATGACGATACCCTCAAAGCAAGCGCCGTCTAACTACGTGCCAGCAGCCGCGGAAATACGTAGTCAGCGAGCGTTGTACTGAGTTAATCGGCGTCAATCTTGATAAGGC
+
:FFFFFFFFFFFFFFFFFFFFFFFFFFF,FFF,FFFFFFF,FF,FFF,FFFF,FFFFF:FFFFFFFFFF:FFFFFFF:FFF,FFFFFFFFFFFFFFF,FFFFFF:F,,FFF:FF,,F,FFF,F:FFFF:FFFFFF,,,,FFF,F,FF,,,FFFFF,,FF:,,F,F,FF:,F:FFF,,FF:,:FF,F:F,FFFFFF,FF:F,FF,,:FF,,:,,F,FFF:F,,F,:F:F,,F,,FF:F,,F::F,,:FF,F
@A00920:152:HGHKKDRXX:2:2107:28727:11005 1:N:0:CGCGTTCA+TGCTAAGT
ACTCCTACGGGAGGCAGCAGTAGGGAATCTTCCACAATGGGCGCAAGCCTGATGGAGCAACGCCGCGTGAGTGAGGAAGGCCTTCGGGTCGTAAAGCTCTGTTGCCAGGGAAGAATAAGGGCGAGTTAACTGCTCGTCTGATGACGGTACCTGAGAAGAAAGCCCCGGCTAACTACGTGCCAGCAGCCGCGGTAATACGTAGGGGGCGAGCGTTGTCCGGAATTATTGGGCGTAAAGCGCGCGCAGGCGG
+
FFFFFFFFFFFFFFFFFFFFFFFFFFFF:FFFFFFFFFFFFFF,FFFFFFFFFFFFFFFFFFFFFFFFFFFFFFFFFFFFFFFFF:FFFFFFFFFFFFFFFFFFF::FFFFFFFF,FFFFFFFFF,:FFFFFFFFFFFFFFFFFFF:F:FF::F,FFFFFF:FF,,F:FFFF:FFFFF:FFFFFF,FF:F,FF::FFFFFFFFFFFFFFFFF,FFF,FF,,,FFFFF,FFFFF,FFFFFF:FFF,FFFF,
@A00920:152:HGHKKDRXX:2:2107:8793:11177 1:N:0:CGCGTTCA+TGCTAAGT
ACTCCTACGGGAGGCAGCAGTGGGGAATATTGGACAATGGGCGCAAGCCTGATCCAGCCATGCCGCGTGGGTGAAGAAGGCCCTAGGGTTGTAAACCCCTTTCAGCGGGGAAGATAATGACGGTACCCGCAGAAGAAGCCCCGGCTAACTCCGTGCCAGCAGCCGCGGTAATACGGAGGGGGCTAGCGTTGTTCGGAATTACTGGGCGTAAAGCGCGCGTAGGCGGCTGATTAAGTCGGATGTGAAAGCC
+
FFFFFFFFFFFFF:FFFFFFFFFFFFFFFFFFFFFFF:FFFFFFFFF:FFFFFFFFF:FFFFFFFFFFFFFFFFFF:FFFFFFFFFFFFFFFFF:FFFFFFFFFFFFFFFFFFFFFFFFFFFFFF:FFFFFFFFFFFFFFFFFFFFFFFFFFFFFFFFFFF:FFFFFFFF,FFFFFFFFFFFFFFFFFFFFFFFFFF,FFFFFFFFFFFF,:FFF:FFFFFFFFFFFFFF:F,FFFFFFFFFFFF,FFFF
@A00920:152:HGHKKDRXX:2:2107:15121:11678 1:N:0:CGCGTTCA+TGCTAAGT
ACTCCTACGGGAGGCAGCAGTGGGGAATATTGGACAATGGGCGAAAGCCTGATCCAGCCATGCCGCGTGTGTGAAGAAGGTCTTCGGATTGTAAAGCACTTTAAGTTGGGAGGAAGGGCAGTAAGTTAATACCTTGCTGTTTTGACGTTACCGACAGAATAAGCACCGGCTAACTCTGTGCCAGCAGCCGCGGTAATACAGAGGGTGCAAACGTTGTTCGGAATTACTGGGCGTAAAGCGCGTGTAGGCG
+
F:FFFFFFFFFFFFFFFFFFF,FFFFFFFFFFFFFFFFFFFFFFFFFFFFFFFFFFFFFFFFFFFFFFFF:FFFFFF:FFFFF:FFFFFFFFFFFFFFFFFFFF:,,FFFF:F:FFFF:FF:FFFFFFFFF:FFFF,FFFF,FFFFFFFFFFFFFFF:,FFFFF:FFFFFF:FFFFFFF,FFF:FFFFFFFFFF:FFFFFFFF,,FFFFFF,F,FFFFFFFFFFF,FFFF:FFF:,,FFFFFF,,FF,FF
@A00920:152:HGHKKDRXX:2:2107:8449:11772 1:N:0:CGCGTTCA+TGCTAAGT
ACTCCTACGGGAGGCAGCAGTGGGGAATTGTTCGCAATGGGCGCAAGCCTGACGACGCAACGCCGCGTGGAGGATGAAGATCTTCGGGTCGTAAACTCCTGTCGAGCGGGAAGAACACCTGCATGGCTAACATCCGTGCAGGCTGACGGTACCGCTAAAGGAAGCCCCGGCTAACTCCGTGCCAGCAGCCGCGGTAATACGGGGGGGGCAAGCGTTGTTCGGAATTACTGGGCGTAAAGGGCTCGTAGGC
+
FFFFFFF::FFF:FFFFFFFFF:FFFFFFFFFFFFFFFFFFFFFFFFFFFFFFFFFFFF,FFFFFF:FFFFFFFFFF:FFFFFFFFFFFFF:FFFFFFFFFFFFFFFFFFFFFF:FFFFFF:FFFFFFFFFF:FFF:FFFFFFFFFFF:FFFFFFFFFFFFFFFFFFFFFFF:FFFFFFFFFFFFFFFFFFFFFFFFFF,FFFFFFFFF,FFFFFFFFF:FFFF,FFFFFFFFFFFF:FFFFFFFFFFFF
@A00920:152:HGHKKDRXX:2:2107:24668:12117 1:N:0:CGCGTTCA+TGCTAAGT
ACTCCTACGGGAGGCAGCAGTCGAGAATCTTCCGCAATGGACGAAAGTCTGACGGAGCGACGCCGCGTGGTGGATGAAGTCCTTCGGGACGTAAACACCTTTTATGAGGGAGGAAGTTTATTGACGTTACCTCATGAATAAGGGGCTCCCAACTCTGTGCCAGCAGGAGCGGTAATACAGAGGCCCCAAGCATTATCCGGATTTACTGGGCGTAAAGGGTGCGTAGGCGGTTATATTAGTCTTGTGTTAA
+
FFFFFFFFFFFFFFFFFFFFFFFFFFFFFFFFFFFFFFFFFFFFFFFFFFFFFFFFFFFFFFFFFFFFFFFFFFFFF:FFFFFFFFFFFFFFFFFFFFFFFFFFFFFFFF:FFFFFFFFFFFFFFFFFFFFFFF:FFFFFFFF:FFFFFFFFFFFFFFFFFFFFFFFFFFFFFFFFFFFFFFFFFFFFFFF,F:FFFFFF:FFFFFFFFFFFFFFFFFFF:FFFFFFFFF,,::,:F,FFFFFFF,FFFF
@A00920:152:HGHKKDRXX:2:2107:10556:12477 1:N:0:CGCGTTCA+TGCTAAGT
ACTCCTACGGGAGGCAGCAGTGGGGAATCTTGCGCAATGGGCGAAAGCCTGACGCAGCCATGCCGCGTGAATGATGAAGGTCTTAGGATTGTAAAATTCTTTCACCGGGGACGATAATGACGGTACCCGGAGAAGAAGCCCCGGCTAACTTCGTGCCAGCAGCCGCGGTAATACGAAGGGGGCTAGCGTTGCTCGGAATTACTGGGCGTAAAGGGAGCGTAGGCGGACATTTAAGTCAGGGGTGAAATCC
+
FFFFFFFFFFFFFFFFFFFFFFFFFFFFFFFFFFFFFFFFFFFFFFFFFFFFFFFFFFFFFFFFFFFFFF:FFF:FFFFF:F,:FFFFFFFFFFFFFFFFFFFFFFFFFF,FFFFFFFFFFFFFFFFFFFFFFFFFFFFFFFFFFF:FFFFFFFFFFFFFFFFFFFFFFFFFF:FFFFFFFFF:FFFFFFFFFFFFF,FFFFFFFFFFF,FFFFF:FFFFFFFFFFF:::FFFFFFFFFF,FFFFFF:F:
@A00920:152:HGHKKDRXX:2:2107:24569:13072 1:N:0:CGCGTTCA+TGCTAAGT
ACTCCTACGGGAGGCAGCAGTGGGGGATATTGCGCAATGGGCGAAAGCCTGACGCAGCGACGCCGCGTGGGTGATGAAGGCCTTCGGGTCGTAAAGCCCTGTCGAGGGGGAAGAATCGGTTGCGACCTAACACGTCGTGATCCTGACGGTACCCCTAAAGGAAGCACCGGCTAACTCCGTGCCAGCAGCCGCGGTAATACGTAGGGTGCGAGCGTTGTCCGGAATGAGTGGGCGGACAGGGCTCGTCGGC
+
FFFFFFFFFFF:FFFFFFFFFFFFFFFFF:FFFFFFFFFFFFFFFFFFFFFFFFFFFF:FFFFFFFFFFFFFFFFFFFFFF::FFFFFFFFFFFFFFFFF,FFF:FF:FFFFFFFFFF,FFF,,FF,::FFF:F:,FFFFFFF:,:::FFFFFFF,FFF,FFFFFFFFFF:FFF,FFFF:F:FFFFF,FFFFF:F,,F,,FFF,FFFFF:F:F:F,FFFFFFF,F,::FF:::F,F,,,F,F:FF:,FFF
@A00920:152:HGHKKDRXX:2:2107:9037:13886 1:N:0:CGCGTTCA+TGCTAAGT
ACTCCTACGGGAGGCAGCAGTGGGGAATATTGCGCAATGGCCGCAAGGCTGACGCAGCGACGCCGCGTGGGGGAGGAAGGGCTTCGGCTCGTAAACCCCTGTTGCCCGGGACGAACCTGGCTTTTCGAAGCCACTGACGGTACCGGGTGAGGAAGCACCGGCTAACTCCGTGCCAGCAGCCGCGGTAATACGGAGGGTGCAAGCGTTGTCCGGAATCACTGGGCGTAAAGGGCGCGTAGGCGGCGACGCA
+
,FFF:FFFFFFF:FFF:::F:FF:F:FFF:FFFFFFFF::FFFFFF:FFFFFFFFFFFFFFF:FFFF,FFFFFFFFFFFFFFFFFF:FFFFFFF:FF:FF,F,FFFF::FFFFFFFFF::,FFFF:FFFFFFF,FFFF:,FFF,FFF:FFFFFFFFFFFFFFFFFFFFFFFFFFFFFF::FFFFFFFFFFFF,FFFFFF:FF:FFF:F:F::FF:FFFF,:FF::,FFF:FF,FFFF:FFF:F:FFFF:F
@A00920:152:HGHKKDRXX:2:2107:7509:14465 1:N:0:CGCGTTCA+TGCTAAGT
ACTCCTACGGGAGGCAGCAGTGGGGAATTGTTCGCAATGGGCGCAAGCCTGACGACGCAACGCCGCGTGGAGGATGAAGGTCTTCGGATTGTAAACTCCTGTTGATCGGGACGAAAAGCTTCGACCTAACACGTCGAAGACTGACGGTACCGGTTGAGGAAGCCACGGCTAACTCTGTGCCAGCAGCCGCGGTAATACAGAGGTGGCAAGCGTTGTTCGGATTTACTGGGCGGAAAGGGCGCGTCGGCGG
+
FFFFFFFFFFFFFFFFFFFF,FFFFFFFFF:FFFFFFFFFFFFF:FFFFFFFFFFFFFF,FFFFFFFFFFF:FFFFFFFFFFFFFFFFFFFFFFFFFFFFFFFF:FFFFFFFFFFF,FFFFFFFFFFFFFFFFFFFFFFFFFFFFFFFFFFFFFFFFFFFFFFFFFFFFFFFFFFFFFFFFFFFFFFFFFFFFFFFFF:FFFFFFFF:FFF::F:FFFFFFF:FFFFFFFFF,FFFFFFFFFFF,,FFFF
@A00920:152:HGHKKDRXX:2:2107:6325:14700 1:N:0:CGCGTTCA+TGCTAAGT
ACTCCAACGGGACGCAGCAGTGAGGAATATTGGACAATGCAGGAAACTCTGATCCAGCCATGCCGCGTGAGTGAAGAAGGCCTTCGGGTTGTAAAGCTCTAACAGATGTGAAGATGATGACGGTAGCATCAGAAGAAGCCCCGGCTAACTTCGTGCCAGCAGCCGCGGTAATACGAAGGGGGCGAGCGTTTTTCGGAATCACTGTGCTAAAAGCGTACGTATGAGGCCATCCAATAAAGCAGTGAAATCC
+
:,,,F,F,,,,,,FF:,:,F,FF,F,FFF,,FFF::F,,,F,:F,::F,,,F::,:,,:F:,F,,,,FFFF:FF,::F,FF:F,FFF,,F,:FF::FFF,,,FFFF,,F,F:,FF:FF,F,:F,FFFF:FFFFFFFF,F:,F,:,::FFFF::F,:F:FF:FFF:F,FFFF:FFFFFF,FFF:FF,F:,F,,F:,,,:,,F:F,,,::,::FFF,:::,,F:F,,,FFF:F:F:F,,F,,F,,::FF,,F
@A00920:152:HGHKKDRXX:2:2107:31937:14935 1:N:0:CGCGTTCA+TGCTAAGT
ACTCCTACGGGAGGCAGCAGTTTCGAATCATTCACAATGGGCGAAAGCCTGATGGTGCGACGCCGCGTGAGGGACGAAGGCCTTCGGGTCGTAAACCTCTGTCACCGGGGAAGAAACACTGCATTTTAACAGAATGCAGTCTGACTTAACCCGGAGAGGAAGCAGTGGCTAACTCTGTGCCAGCAGCCGCGGTAATACAGAGACTGCAAGCGTTATTCGGATTCACTGGGCGTAAAGGGTGCGCAGGCGG
+
FFFFFFFFFFFFFFFFFFFFFFFFFFFFFFFFFFFFFFFFF:FFFFFF:FFFFFFFFFF::FFFFFFFFFFFFFFFFFFFF:FFFFFFFFFFFFFFFFFFFFFFFFFFFFFFFFFFFFFFFFFFFFFFFFFFFF:FFFFF,FFFFFFFFFF:FFFFFFFFFFFFFFFFFFFFFFFFFFF:FFFFFFFF:F:FFFFFFFFFFFFF:FFFF,FFFF,FFFFFFFFF,FFF:F:FFFF::FFFF::FFFFFFF
@A00920:152:HGHKKDRXX:2:2107:16179:15170 1:N:0:CGCGTTCA+TGCTAAGT
ACACAAACGGGAGGCAGCAGTGGGGAATATTGGACAATGGGCTCAAGCCTGATCCAGCCATGCCGAGTGTGTGAAGAAGGCCTACGGTTTGTAAAGCCCTTTTGTCCGGAAAGAAAAGTCTTACGTTAATACCCGTGTATCCTTACGTTACCTGAATAATAATCAACGTCTAACTACTAGACAGCAGCCTCGGTAATACGAAGGGTGCAAGCGTTACTCGGAATTACTGTGCGTAAATCTTGCGTATGTG
+
,F,F,:F,,,,,F,F::FF,F:,FF::FFFF,FFFF:F,,,,,:F,,:FFF:,:F:,:FFF,FFF,,F,,FF:FF,::,FFFF,F,F,F:,F:F:,,,F,FF:,:F:F,FFFF:FF:FF,F:,,,,:FFF:::,,:F,F:FF,,FFF,FFFF,:::,,::F,,F::FF,:,::FF,:,,,,FFF:F,:F:::,FFF::FF:F,,:F,F:,,FF,FFF,FF,F:FF,FF,:,,FFFF::F,F,F,FF,:F,
@A00920:152:HGHKKDRXX:2:2107:29785:15624 1:N:0:CGCGTTCA+TGCTAAGT
ACTCCTACGGGAGGCAGCAGTGGGGAATTTTGCGCAATGGGGGAAACCCTGACGCAGCAACGCCGCGTGGAGGATGAAATCCCTTGGGATGTAAACTCCTTTCGATGGGGAAGATTATGACGGTACCCATAGAAGAAGCCCCGGCTAACTTCGTGCCAGCAGCCGCGGTAATACGAGGGGGGCAAGCGTTGTTCGGAATTATTGGGCGTAAAGGGTGCGTAGGCGGTCTGACAAGTCTGATGTGAAATCT
+
FFFF::FFFFF:FFFFFF:F:FFFFF,FFFFFFFFF:FFFFFFFFFFFFFFFFFF:FFFFFFFFFFFFFFFFFFFFFFF:FFF:FFFFFFFFFFFFFFFFFFFFFFFFFFFFFFFFFFFFFFFFFFFFFFFFFFFFFFFFFFFFFFFFFFFFFFFFFFFFFFFFFFFFFFFFFFFFFFFFFFFFFFFFF,FFFFFFF,FFFFFFFFF:FFFFFFFFFFFFFFFFFFFFF,,FF,FFFFFFFFFFF:FFFF
@A00920:152:HGHKKDRXX:2:2107:9127:15828 1:N:0:CGCGTTCA+TGCTAAGT
ACTCCTACGGGAGGCAGCAGTGGGGAATATTGCACAATGGAGGAAACTCTGATGCAGCGACGCCGCGTGAGTGAAGAAGGTCTTCGGATCGTAAAACTCTGTCCTTGGTGAAGATAATGACGGTAGCCAAGGAGGAAGCCCCGGCTAACTACGTGCCAGCAGCCGCGGTAATACGTAGGACGCGAGCGTTAACCGGATTTACTGGGCGTAAAGCGCGGGCAGGCGGTGGTCAAAGACGGACGTGAAAGCT
+
FFF,,F::F,FF,,FF:FF,FF:,:FF:FF,FFFFFF:FF,:FFFFFF::FFF:F:FF:::,:FFF::FFF,::F:::FFFFF,F,FFFF:FFFFFFFFFFF::FFFF:FFF,FFFFF::FFFFFFFFFFF::,:FFFFFFFFFFFF:FFF,FF::FFFFFFFFFFFFFFFF:F:FFF,F::FFF:FF:,F,FF:FFFFFFFFFF:FFF::F,,FFF:FFFFF,FF:FFFF,F:F,F,,FFF,,FF:F,:
@A00920:152:HGHKKDRXX:2:2107:29695:16219 1:N:0:CGCGTTCA+TGCTAAGT
ACTCCTACGGGAGGCAGCAGTGGGGAATATTGGACAATGGGGGAAACCCTGATCCAGCAATGCCGCGTGAGTGAAGAAGGCCTTAGGGTTGTAAAACTCTTTCGTCCACGACGATGATGACGGTAGTGGAAGAAGAAGCCCCGGCTAACTCCGTGCCAGCAGCCGCGGTAATACGGAGGGGGCTAGCGTTGTTCGGAATTACTGGGCGTAAAGCGCACGTAGGCGGCGCGACAAGTTAGGCGTGAAATGC
+
FFFFFFFFFFFFFFFFFFFFFFFFFFFFFFFFFFFFFFFFFFFFFFFFFFFFFFFFFF::FFFFFFFFFFFFFF,FFFFFFFFFFFFFFFFFFFFFFFFFFFFFFFFFFFFFFFFFFF:FFFFFFFFFFFFFFFFFFFFFFFFFFFF:FFFFFFFFFFFFFFFFFFFFFFFFFFFFFFFFFFFFFFFFFFFFFFFFF:FFFFFFFFFFFFFFF:FFFFFFFFFFFFFFFFFFFF,FF:FFFFFFF,F:FF
@A00920:152:HGHKKDRXX:2:2107:4390:17049 1:N:0:CGCGTTCA+TGCTAAGT
ACTCCTACGGGAGGCAGCAGTGGGGAATATTGGGCAATGGGCGAAAGCCTGACCCAGCGACGCCGCGTGGGGGATGAAGGCCTTCGGGTCGTAAACCCTTGTCAGGAGGGACGATGGGTTTGTGAGCTAATACATCACAGACTTGACGGTACCTCCAGAGGAAGCCCCGGCTAACTCCGTGCCAGCAGCCGCGGTAATACGGAGGGGGCAAGCGTTGCTCGGAATTACTGGGCGTAAAGGGTCCGTAGGC
+
FF,FFFFF:,FFFFFFF:F,,FFF:F,,FFF:FFFFFFF::FFF:F:FFFFFFFFF,FFFF,FF:FF,FFF,F:F:FFFF:FF::F:::FFF,FFFFF:F:FFFFFFF::F:F,FFFFFFF:FFFFFFFFFF,,FFFFFFFF,,FFFFFF:FF:FFFFFFFFF:FFFF:FFFFFFFF,:FFFFFFFFF:FF:F:FF:FFFFFFF:FFFFFFFF::FFFF:,FF,:FFFFFFFFF,F,FFFFFFFFFFFF:
@A00920:152:HGHKKDRXX:2:2107:27028:17268 1:N:0:CGCGTTCA+TGCTAAGT
ACTCCTACGGGAGGCAGCAGTAGGGAATTTTGCGCAATGGGGGAAACCCTGACGCAGCAACGCCATGTGTGGGATGAAGCATTTCGGTGTGTAAACCACTGTCGGCAGGGAATAAAGTCCGCGCTTGCGCGGAGGTGAATGTACCTGCAGAGGAAGCACCGGCTAACTTCGTGCCAGCAGCCGCGGTAATACGAAGGGTGCAAGCGTTACTCGGAATTACTGGGCGTAAAGCGTGCGTAGGTGGTTCGTT
+
FFFFFFFFFFFFFFFFFFFFFFFFFFF,FFFFFFFFF:FFFFFFFFFFFFFFFFFFFFF:FFFFFFFFFFFFF:FFFFFFFFFFFFFFFFFFFF:FF:FFFFFFFFFFFFFFFFF:F:FFFFFFFFFFFFFFFFFFFFFFF:FFF:FFFF:FF:FF:FFFFFFFFFFFFFFFFFFFFFFFFFFFFFFFF:FFFFFFFFFFFF:FFF:F::F:FFF,F,:FFFFFFFFF:FFFFFF:FFFFFFFFFFFFFF
@A00920:152:HGHKKDRXX:2:2107:18584:17331 1:N:0:CGCGTTCA+TGCTAAGT
ACTCCTACGGGAGGCAGCAGTGGGGAATTGTTCGCAATGGGCGCAAGCCTGACGACGCAACGCCGCGTGGAGGATGAAGATCTTCGGGTCGTAAACTCCTGTCGAGTGGGAAGAATAGCTTCCGGGCGAATATCCCGGGAGCCTGACGGTACCACTAAAGGAAGCCCCGGCTAACTCCGTGCCAGCAGCCGCGGTAATACGGGGGGGGCAAGCGTTGTTCGGAATTACTGGGCGTAAAGGGCTCGTAGGC
+
FFFFFFFFFFFFFFFFFFFFFFFFFFFFFFFFFFFFFFF:F:FFF::FFFFFFFFFFF:FFFFFFFFFFFFFFFFFF:FFFFFFFFFFFFFFFFFFFFFFFFFF,FFFFFF,FFFFFFFFFFF::FFFF:FFFFFF:FF:FFFFFFF,FFFFFFFF:FFFFF:FFFFF::,F::FF:FFFFFFFFF:F:FFFFFFF:FFFF::FFF:FF:FFFFFFFFF:F:F:FF:FFFFF,FFFFFFF:FFF,FFFFF
@A00920:152:HGHKKDRXX:2:2107:5412:17347 1:N:0:CGCGTTCA+TGCTAAGT
ACTCCTACGGGAGGCAGCAGTGAGGAATCTTGCGCAATGGCCGAAAGGCTGACGCAGCGACGCCGCGTGCGGGATGAAGCTCTTCGGGGTGTAAACCTCTGTCAGAGGGGAAGAAGCCCCACTGGAGGCAAACCCCGATCCTATGTACGTTACCCACAGAGAAACAACCGGATAACACCTTCCCACCACCCCCGGAACAACGCAGGTGCAAAGCTTTATACGAATAAAATGGCCGAAAAGGCTGCGAAGC
+
F:F:,::F:FFFFF,FFFFFFF:F:FF,FFFFFFFFFFF:,F,F:FF,FFFFF:FFFFFFF,FFF:FFF,FFFF,F::F:,:FFFFFF:FFF,FFF:,FFFFFFFFFF:FF,:FF,,FF:,:,:FF:F:FF,,FFF,,F,,,FFF,:,F:,,FFF,:,,,F,FF:F:FFF,,,,,,,FFF,:F,,:,F,F:,FF,,,,F,,,,F::,,,,FF,F,F:FF::F,F,FFF,::F,F,,,FFFF:F,:F,FFF
@A00920:152:HGHKKDRXX:2:2107:11867:18035 1:N:0:CGCGTTCA+TGCTAAGT
ACTCCTACGGGAGGCAGCAGTGGGGAATATTGGACAATGGGCGCAAGCCTGATCCAGCAACGCCGCGTGGAGGAAGAAGATCCTCGGATCGTAAACTCCTGTCAGGAGGGGCGAAGGGCCGTCGGTGAACAGCCGGCGATCTTGACGGTACCTCCAGAGGAAGCACCGGCTAACTCTGTGCCAGCAGCCGCGGTAATACAGAGGGTGCAAGCGTTGTTCGGAATTATTGTGCGTAAAGGGCGTGTAGGCG
+
FFF,FFFFF:FF,,,FFF,FFFFFFFFFF,,::FFFFF:FF:,:FF:F,:,FF::FFFFFFF:FFFFF:,F::F::FF:F:F,:FF,FFF,FFF,F,FFF:FFFFFFFF:FFFFFFFFFFFFFFF:FFF:FFFFF,FFFFFFF:F,FFFFFFFFFFFF,FF:::F:F,FFFF,FFFF,F:,FFFFFFFF,F,FFFF:FF,FFF:FFFFFFF:FFFFF:F,FF,F::FFF,FFFFFFFF,FFFF:FFFFFF
@A00920:152:HGHKKDRXX:2:2107:19605:18630 1:N:0:CGCGTTCA+TGCTAAGT
ACTACTACGGGAGGCAGCAGTCGGGAATTTTGCGCAATGGGCGAAAGCCTGACGCAGCAACGCCGCGTGAGGGATGAAGGCCTTCGGGTTGTAAACCTCTTTTCTCAGGGAAGATGATGACGGTACCTGAGGAATAAGCCACGGCTAACTACGTGCCAGCAGCCGCGGTAATACGTAGGTGGCAAGAGTTGTCCGGATTTACTGGGCGTAAATAGCGCGCAGGCGGTCGATTAAGACGAGTGTGAAAGCC
+
,F,,:FFF,F:F,FF:::FF:FFF,F:,F,F,,FF,F:,F:FFFFFF,:FFF:FF:,,F::FF,:F,:F:FFFFF:,FF,F,:FF,FFF::FF:F,F,FF:FFFFFF,,:FF,FFF,:,FF,,FFFFFFF:FF,FF,FFFFF:,:F:::FFF,FFFF:F:FF:::FF:FF:FF:,,F:FFF:,FFF,:F,:::F,::FFFFF,:,:F:,F,:,F:FF:FF,,FFF:FF,,FFFFF,F,F,,,FFFF,F,:
@A00920:152:HGHKKDRXX:2:2107:21576:19194 1:N:0:CGCGTTCA+TGCTAAGT
ACTCCTACGGGAGGCAGCAGTGGGGAATTGTTCGCAATGGGCGCAAGCCTGACGACGCAACGCCGCGTGGAGGATGAAGGTCTTCGGATTGTAAACTCCTGTTGCCCGGGACGAATGGCTCCGACCTAACACGTCGGAGTGTGACGGTACCGGGTGAGGAAGCCCCGGCTAACTCTGTGCCAGCAGCCGCGGTAATACAGAGGGGGCAAGCGTTGTTCGGAATTACTGGGCGTAAAGGGCGCGTAGGCGG
+
FFFFFFFFFFFFFFFFFFFFFFFFFFFFFFFFFFF,FFFFFFFF,FFF:FF:FF:FFFFFFFFFF:FFFFFFFFFFFFFFFFFFFFFFFFFF:FFFFF,FFFFFFFFFFFFFFF:FFFF:FFFFFFFFFFFFFFFF:F:FFFF:FFFFFFFFFFFFF:FFFFFFFFFFFFFFFFFFFFFFFFFFFF,FFFFFF,FFFFFFFFFFFFF,FF:FFFFFFFFF:FF:FFFFFFFFFFFFFFFFFFFFFFFFF:
@A00920:152:HGHKKDRXX:2:2107:19904:19617 1:N:0:CGCGTTCA+TGCTAAGT
ACTCCTACGGGAGGCAGCAGTGGGGAATCTTGCGCAATGGGCGAAAGCCTGACGCAGCCATGCCGCGTGTATGATGAAGGTCTTAGGATTGTAAAATACTTTCACCGGTGAAGATAATGACTGTAGCCGGAGAAGAAGCCCCGGCGAACTTCGTGCCAGCAGCCGCGGTAATACGATGGGGGCTAGCGTTGCTCGGAATTACTGGGCGGAAAGGGAGCGTAGGCGGGCATTTAAGTCAGGGGTGAAATCC
+
FFFFFFFFFFFFFFFFFFFF,FF:FFFFFFFFFFFFFFFFFFFFFFFFFFF::FFFFFFFFFFFFFFFF,F:F::FF:FF:,FF:FFF:FFF:FFF::FFFFFF::FF,FF::F::F:F::,FF:,FFFF:F,FFFF,FFFFFFF,,FF,FFFFFFF,FFFFFFFFFF:FF,FFF,,:FFFF,FFF,:FF,FFFFFF,FFFFFFFF:F,:F,,FFFFFFFFFFFFF,,,,FFFF:FF,FFFFF:,,FFF,
@A00920:152:HGHKKDRXX:2:2107:16993:20181 1:N:0:CGCGTTCA+TGCTAAGT
ACTCCAACGGGAGGCAGCAGTGGGGAATATTGGACAATGGGCGAAAGCCTGATCCAGCCATGCCGCGTGTGTGAAGAAGGTCTTCGGATTGTAAAGCACTTTAAGTTGGGAGGAAGGGCAGTAAGTTAATACCTTGCTGTTTTGACGTTACCAACAGAATAAGCACCGGCTAACTTCGTGCCAGCAGCCGCGGTAATACGAAGGGTGCAAGCGTTAATCGGAATTACTGGGCGTAAAGCGCGCGTAGGTG
+
:::,:,F,,F:FFFFFFFF,FFF::F:,FFFFFF:FFFF,F,FF:FFFFF,:FF,F:FFF:FFFFF:FFF,F:,::F:F:FFF,F::FFFF,FF:F:F,F,:FFFF::FFFF:FFF,FF,FFF:FFFFFFFFFFFFFFF:FF:F:FFFFFF,FFFFFF,FFFFFF:,,::F::FFFFFFFFF::FFF:FF:FFFFFFF:,::F,FF:FF:FF,FF,:F:F,F::F:F:FF:FF,F,:F:FFF:FFFFFFF
@A00920:152:HGHKKDRXX:2:2107:15248:20196 1:N:0:CGCGTTCA+TGCTAAGT
ACTCCTACGGGAGGCAGCAGTGGGGAATATTGGACAATGGGGGCAACCCTGATCCAGCAATGCCGCGTGGGTGAAGAAGGCTTTCGGGTTGTAAAGCCCTTTCAGTAGGGAAGAAAAGCGGTGTGTGAATAGCACATCGTGTTGACGTTACCTACAGAAGAAGCACCGGCTAACTCCGTGCCAGCAGCCGCGGTAATACGGAGGGTGCGCGCGTTAATCGGAATTACTGGGCGTAATGGGCGCGTAGGCG
+
FF:FFFFFFFFFFFFFFFFFFFFFFFFFFFFFFFFFFFFF:FFFFFFFFFFFFFFFFFFFFFFFFFFFFFFF:FFFFFFFFFFFFFFFFFFFFFFFFFFFFFFFFFFFFFFFFFF:FFFFFFFFFFFFFFFFFFFFFFFF:FFFFFFFFFFFFFFFFFFF:FFFFFFFFFF:FFFFFFFFFFFFFFFFFFFFFFFFFFFFFFFF:FFF,:FFFFF:FF:FFF,FFFFFFFFFFFF:,FFFFFFFFFFFFF
@A00920:152:HGHKKDRXX:2:2107:3513:20823 1:N:0:CGCGTTCA+TGCTAAGT
ACTCCTACGGGAGGCAGCAGTGAGGGATATTGCTCAATGGGCGCAAGCCTGAAGCAGCGACGCCGCGTGGGTGATGAAGGTCTTCGGATCGTAAAACCCTTTTACAGGTGACGAGGAAGGACGGTAGCCTGTGAAGAAGTGTCGGCTAACTACGTGCCAGCAGCCGCGGTAAAACGTAGGACGCAAGCGTTATCCGGAATTCCTGGGCGTAAAGCGCGTGTAGGTGGTTAGATAAGTCACTGTTGAAAGC
+
F,,FFFFFFFFFFFFFFFFFFFFFFFFFFFFFFF:FFFFFFFFFFFFFFFFFFFFFFFF,FFFFFFFFFFFFFFFFFFFFFFFFFFFFFFFFFFFFFFFFFFFFFFFFFFFF:FFFF,FFFFFFFFFFFFFFFFFFF,F:FFFFFFF:FFFFFFF::F:FFFFFFFFFF:FFFFFFF:FFFFFFF::FFFF:FFFFF,FFF,FFFFFF:FFFFF::FFFFFFFF:FF:F,FF::FFFFFFFFFF:FFFFF
@A00920:152:HGHKKDRXX:2:2107:30029:21559 1:N:0:CGCGTTCA+TGCTAAGT
ACTCCTACGGGAGGCAGCAGTGGGGAATCTTGCGCAATGGGCGAAAGCCTGACGCAGCAACGCCGCGTGGAGGATGAAGGCCCTTGGGTTGTAAACTCCTGTCGGCTGGGAAGAAATCGTTCGCGGCTAATACCCGCGGACGTTGACTGTACCAGCAAAGGAAGCCCCGGCTAACTCTGTGCCAGCAGCCGCGGTAATACAGAGGGGGCCAGCGTTATTCGGAATTATTGGGCGTAAAGGGCGCGTAGGC
+
FFFFFFFFFFFFFFFFFFFFFFFFFFFFFFFFFFFFFFFFFFFFFFFFFFFFFFFFFFFFFFFFFFFFFFFFFFFFFFFFFFFFFFFFFFFFFF:F:FFFFFFFFFFFFFFFFFFFFFFFFFFFFFFF:FFFFFFFFFFFFFFFF:FFFFFFFFFFF::FFFFFFFFFFFFF,:FFFF:FFFFFFFFFFFFFFFFFFFFFFFFFFFFFFFFFFFF:FFFFFFF,FFFFFFFFFFFFF:FFFFFFFFFFFF
@A00920:152:HGHKKDRXX:2:2107:22299:21762 1:N:0:CGCGTTCA+TGCTAAGT
ACTCCTACGGGAGGCAGCAGTGGGGAATATTGGACAATGGGCGCAAGCCTGATCCAGCCATGCCGCGTGAGTGATGAAGGCCTTAGGGTTGTAAAGCTCTTTCAGTAGGGAAGATAATGACGGTACCTACAGAAGAAGCCCCGGCTAACTTCGTGCCAGCAGCCGCGGTAATACGAAGGGGGCTAGCGTTGTTCGGATTTACTGGGCGTAAAGCGCACGTAGGCGGTTTGTTAAGTCAGAGGTGAAATCC
+
FFFFFFFFFFFFFFFFFFFFFFFFFFFFFFFFFFFFFFFFFFFFFFFFFFFFFFFFFFFFFFFFFFFFFFFFFFFFFF:FFF,FFFFFFFFFFFFFFFFFFFFFFFFFFFFFFFFFFFFFFFFFFFFF:FFFFFFFFFFFFFFFFFF:FFFFFFFFFFFFFFFFFFFFF:FFFFFFFFFFFFFFFFFFFFFFFFFFFFFFFFFFFFFF:FFFF:F:FFFFFFFFFFFFFFF:F:F:FFF:::F::::FF,
@A00920:152:HGHKKDRXX:2:2107:2871:22216 1:N:0:CGCGTTCA+TGCTAAGT
ACTCCTACGGGAGGCAGCAGTGAGGAATATTGGTCAATGGGCGCAAGCCTGAACCAGCCATGCCGCGTGAAGGATGAAGGCCTTCTGGGTTGTAAACTTCTTTTATCGGGGAAGAAAATTACGGTTTCTACTGTAACCGACGGTACCCGAGGAATAAGCACCGGCTAACTCCGTGCCAGCAGCCGCGGTAATACGGAGGGTGCAAGCGTTATCCGGATTCACTGGGTTTAAAGGGTGTGTAGGCGGACTG
+
FFFFFFFFFFFFFFFFFFFFFFFFFF:F,F:FFFFFFFFFFFFF::FFFFFFFFFFFFFFFFFFFFFFFFFFFFFFFFFFFFFFFFFFFFFFFF,FFFFFFFFFFFFFFFFF:FFFFFFFFFFFFFFFFFFFFFFFFFFFFFFFFFFFFFFFFFFFFFFFFFFFFFFFFFFFFFFFFFFFFFFFFFFFFF:F:F:FFFFFFFFF:FFF:FFFFFFF,:FFFFFFFFFFFFF:FFF:FFFFFFFF:F:FFF
@A00920:152:HGHKKDRXX:2:2107:18584:22842 1:N:0:CGCGTTCA+TGCTAAGT
ACTCCTACGGGAGGCAGCAGTAGGGAATATTGGTCAATGGATGGAAGTCTGAACCAGCCATGCCGCGTGCAGGAAGAAGGCCTTCTGGGTTGTAAACTGCTTTTGCCGGGGGATAAAATTCCCATGCGTGGGACATTGAAGGTACCCGGTGAATAAGCCACGGCTAACTACGTGCCAGCAGCCGCGGTAATACGTAGGTGGCAAGCGTGGTCCGGAGTTATTGGGTTTAAAGGGTGCGTAGGCGGCCTAT
+
F,,::,:F,,FFFFFF,FF,:FFF,,F,F,,,FFF:FFF,FF:FFFFFFFFFF,FFF:FFFFFFF,FFFFF::,F:FF,FFFF,FFF:F:FFFF,FFFF,:,FFFFFF:,FF:FFFFFFFFFFFFF,FFFFF:F:FFFF:FFFFF,FFF,FFFFF:FFFFFFF:FF:FFFFFFFF:FFFFFFF:FF,F,FF,FFFFFFFF,:FFFFFF::F:FFFF,F::FFFFFF,::FFF,:F:FFF::,FFFFF,F:
@A00920:152:HGHKKDRXX:2:2107:6225:22952 1:N:0:CGCGTTCA+TGCTAAGT
ACTCCTACGGGAGGCAGCAGTGGGGAATATTGCGCAATGGGCGAAAGCCTGACGCAGCGACGCCGCGTGAGGGATGACGGCCTTCGGGTTGTAAACCTCTTTAACAAGGGAAGAAGCGAAAGTGACGGTACCTGCAGAAGAAGCACCGGCTAACTACGTGACAGCAGCCTCGGTAATACCAAGGGTGCTAGATATGTTCGTAATCCCTGTGCGTAAAGAGCATGTAGGCGGCTCAGCAAGTCAGGTGTGA
+
FFFFFFFFFFFFFFFFFFFFFFFFFFFFFFFFF:FFFFFFFFF:FFFFFFFF,:FFFFFF,F:FFFFFFFFFFFFFF,FFF,FF::FFFF,F,FF:FF,:FF,:,,F:,,:F:FF:,FFF:,F:FFFF::FFFF:FFF:FFFFFF,,,,:,FFFFFFFF,,FFFFFF:F,FFFF,F,:F,,F,FF,FF::F,,,FF:F,F,:FF,,F:,,,FF,,FFF:,FFFFFF:,,,,FFF:FFFFF,:FF,F,F,F
@A00920:152:HGHKKDRXX:2:2107:29523:23281 1:N:0:CGCGTTCA+TGCTAAGT
ACTCCTACGGGAGGCAGCAGTGGGGAATCTTGCGCAATGGGCGAAAGCCTGACGCAGCAACGCCGCGTGCGGGATGAAGGCCCTCGGGTTGTAAACCGCTTTCAGTGGGGACGAACCAAGACGGTACCCACAGAAGAAGCCCCGGCCAACTACGTGCCAGCAGCCGCGGTAACACGTAGGGGGCAAGCGTTGTCCGGATTTATTGGGCGTAAAGAGCTCGTAGGTGGCTCAGTAAGTCGGGTGTGAAACC
+
F,F:FFFFFFFFF,FFF:FFFF:FFFFFF:FFFFFFFFFFFF:FFFFFFFFFFFFFF:FFFFFFFFF::FFFFFFFFFFF:FF:FFFFF::FFFFFFFFFFF:FFFFFF:FFFFFFFFFFFFFFF:FFFFFFFFFFFFFFFFFFFFF,FFFFFFFFFFFFFFFFF,FFFFFFFFFFFFFFFFFFF,FFFFFFFFFF:FFFFFFFFFFFFFFFFFFFFFFFFFFFF:FFFFFFFFFFFFFFF,F:FFF:FF
@A00920:152:HGHKKDRXX:2:2107:4218:23610 1:N:0:CGCGTTCA+TGCTAAGT
ACTCCTACGGGAGGCAGCAGTCGGGAATATTGCCCAATGGACGCAAGTCTGAGGCAGCAACGCCGCGTGCGCGATGAAGGCCTTCGGGTCGTAAAGCGCTTTTCGGGAGGATGAGGAAGGACAGTACTCACGGAATAAGGAACGGCTAACTACTTGCCAGCAGCCGCGGTAAAAAGAAGGTTACGAGCGTTATCCGGATTTACTGGGCGTAAATCGTGTTCAGGCGGCTTATCAAGTCGGGCATGAAATC
+
:FFFFFFFFFFFFFFFFFFFFFFFFFFFFFFFFFFFFFFFFFFFF:FFFFFFFFFFFF::FFFFFFF:F,FFFFFFFFFFFFFFFFFFFFF:F:FFFFFFFFFFFFFFFFF,FFFFFF:FFFFF:FF:F,FF:F,FFF:FFFF:FFFFF,FFF,FFFFF::,:FFFF:FFF:FF,F,FFFFF,FFFF:,FFF::F:FFF,FFF:F,FFFFFFF,FF::,FF::FF,FFFF,FF,F,FFFFFF,FFF,:F,
@A00920:152:HGHKKDRXX:2:2107:31665:23891 1:N:0:CGCGTTCA+TGCTAAGT
ACTCCTACGGGAGGCAGCAGTGGGGAATATTGGACAATGGGCGAAAGCCTGATCCAGCAATGCCGCGTGAGTGATGAAGGCCTTAGGGTTGTAAAGCTCTTTTACCCGGGATGATAATGACAGTACCGGGAGAATAAGCCCCGGCTAACTCCGTGCCAGCAGCCGCGGTAATACGGAGGGGGCTAGAGTTGTTCGGAATTACTGGGCGTAAAGCGCACGTAGGCGGCTTTGTAAGTTAGAGGTGAAAGCC
+
FF::F:FFF,F:FFFFF:FFFFFFFFFFFF,FFFFFFFFFF::FFFFFFFFFFFFFFFFFFFFFFFFFFF:FFF,FFF:FFFFFFFF:FF:FFFF,FFFFFFFFF:FFFFFFFFFFFF,FFFF:FFFFFFFFFFFFFFFFFFFFFFF:FFFFFFF,FFF:FFF,FFFFFF:FFF,FFFF,FFFFFF,FF:FFFFFFF:F:,F:,:FFFFF:FF:FFFF:FFF,:FFFF,FF::F:FFF:F:FFFF,:F,:
@A00920:152:HGHKKDRXX:2:2107:23755:23907 1:N:0:CGCGTTCA+TGCTAAGT
ACTCCTACGGGAGGCAGCAGTGGGGAATCTTGCGCAATGGGCGAAAGCCTGATCCAGCAATGCCGCGTGTGTGATGAAGGCCTTCGGGTTGTAAAGCACTTTTGGTGGGAACGAAACGGTCCGGGCTAATACCCTGGACTAATGACGGTACCCGCAGAATAAGCACCGGCTAACTACGTGCCAGCAGCCGCGGTAATACGAAGGGTGCAAGCGTTACTCGGAATTACTGGGCGTAAAGCGTGCGTAGGTG
+
FFFFFFFFFFFFFFFFFFFFFFFFFFFFFFFFFFFFFFFFFFFFFFFFFFFFFFFFFFFFFFFFFFFFFFFFFFFFFFFFFFFFFFFFFFFFFFFFFFFFFFFFFFFFFFFFFFFFFFFFFFFFFFFF:FFFFFFFFFFFFFFFFFFFF:FFFFFFFFFFFFFFFFFFFFFFFFFFFFFFFFFFFFFFFFFFFFFFFF:FFF,FFFF:F:F:F:F:F::FF:,FFFF:FFFFFFFF:F:FFFFFF,:FFF
@A00920:152:HGHKKDRXX:2:2107:30825:25504 1:N:0:CGCGTTCA+TGCTAAGT
ACTCCTACGGGAGGCAGCAGTAAGGGATCTTGCGACAATGGGCGAAAGCCTGACGCAGCAACGCCGCGTGCGGGATGACGGCCTTCGGGTTGTAAACCGCTTTTCGGGGGGAAGAGGAAGGACGGTACCCCCGGAATAAGTCTCGGCTAACTACGTGCCAGCAGCCGCGGTAAAACGTAGGAGGCGAGCGTTATCCGGATTTACTGGGTGTAAAGCGCGTGTAGGCGGTCGTGCAAGTGAGGCGTGAAAG
+
:FFF,FFFFFFFFFFF:FFFFFFFFFFFFFFFFFF:FFFFFFFFFFFFFFFFFFF:FFFFFFFFFFFFFFFFFFFFFFFFFFF:FFFFFFFFFFFFFFFF:FFFFFFFFFFFFFFF:FFFFFFFF:F:FFFFF:F,:FF:FFFFFFFF:F:FFFFFFFFFFFFFFFFF:FFFFFF:,:FFFFF,FFFFFFF,FFFFF::FFFF,FFFFFF,FFFFFFFFFFFFFFFFFFF,FFFFFFFF:FFF,FFF::F
@A00920:152:HGHKKDRXX:2:2107:25672:25629 1:N:0:CGCGTTCA+TGCTAAGT
ACTCCTACGGGAGGCAGCAGTAAGGAATATTGCACAATGGGCGCAAGCCTGATGCAGCAACGCCGCGTGCCCGAGGAAGGCCTTCGGGTTGTAAAGGGCTTTTCTGGCTGAAGAGCAAGGACGGTAGGCCAGGAATAAGCGTCGGCTAACTACGTGCCAGCAGCCGCGGTAAAACGTAGGACGCGAGCGTTATCCGGATTTACTGGGCGTAAAGCGCGGGCAGGCGGCTGTTCAAGTCGGACGTGAAAGC
+
:FFFFFFFFFFFFFFFFFFFFFFFFFFF:FFFFFFFFFFFFFFFF:FFF,FFFFFFFFFFFFFFFFFFFFF:FFFFFFFFFF:FFFFF,FFFFFFFFFFFFFFFFFFFFFFFFFFFFFFFFFFFFFFFFFFFFFFFFFFFFFFFFF:FF:FFFFFFFF:FFFF:FFFFFFFF:FFF:FFFFFFFFFFFFFFFFFFFFFFF,FFFF,FFFFFFF:FFFF:FF,FFFF:FFFFFFFFFFFFFFFFFFFFFFF
@A00920:152:HGHKKDRXX:2:2107:6153:26647 1:N:0:CGCGTTCA+TGCTAAGT
ACTCCTACGGGAGGCAGCAGTAGGGAATATTGGGCAATGGGCGGAAGCCTGACCCAGCCATGCCGCGTGCAGGAAGACGGCCTTCTGGGTTGTAAACTGCTTTTACCAGGGAAGAAAAGACCGTTGCGACGGGGATTGACAGTACCTGAGGAATAAGCACCGGCTAACTACGTGCCAGCAGCCGCGGTACTACGTAGGGTGCAAGCGTTGTCCGGATTTATTGGGTTTAAAGGGTGCGTAGGCGGCCTAA
+
:F:FF:FFFFFFFFFFFFFFFF:FFF:FFFFFFFFFFFFFFFFFFFFFFFFFFFFFFFFFFFFFFFFFFFF:F:FFFFFFFFFFFFFFF,FFFFFFFFFF:FFFFFFFF:FFFFFFFF,FFFFFFF:FFFFFFFFFFF,FF:FFFF,FFFFFF,FFFFFFFFFF:FFFFFFF,FFF,FFFFFF,F:,FF,F,FFFFFF:FFFFFFFFF,FF:FFFFFFFFF:F,:FFFFFFF:FFF:FF,:FFFFFFFFF
@A00920:152:HGHKKDRXX:2:2107:15754:27211 1:N:0:CGCGTTCA+TGCTAAGT
ACTCCTACGGGAGGCAGCAGTAGGGAATATTGGTCAATGGGCGAGAGCCTGAACCAGCCATGCCGCGTGCAGGAAGACGGCCTTCTGGGTTGTAAACTGCTTTTATCAGGGAACAAATAGCCCATGCGTGGGAAGTTGAGTGTACCTGATGAATAAGCACCGGCTAACTCCGTGCCAGCAGCCGCGGTAATACGGAGGGTGCAAGCGTTGTCCGGATTTATTGGGTTTAATGGGTGCGTAGGCGGAAGTG
+
FFFFFFF,FFFFFFFF:FFFFFFFFFFFFFF:FFFFFFFFFFFFFF:FFFF:FFFFFF:FFFFFFFFFFFFFFFFFF:FFFFFF:FF:FFFFFFFFFFFFFFF:FF,FFFFF:FFFFFFF:FFFFF:FFFFF:FFFFFFFFF::FFF,FFFFFFFFF:F:FFFFFFFFF:FFFFFFF::F:F:FFF:FF,FFFF,FFFF:FFF,:F:::F,F:FFFFF,FFFFFFF,FFF,FF:FFFF,,,F:F,,,F,,
@A00920:152:HGHKKDRXX:2:2107:29369:27211 1:N:0:CGCGTTCA+TGCTAAGT
ACTCCTACGGGAGGCAGCAGTGGGGAATCTTGCGCAATGGGGGAAACCCTGACGCAGCAACGCCGCGTGGGTGATGAAGGCCCTTGGGTCGTAAAGCCCTGTCCAGAGGAAAGAATCCCGCCCCCGCTAATACCGGGGGTGGATGACGGTACCTCTGAAGGAAGCACCGGCTAACTCCGTGCCAGCAGCCGCGGTAATACGGGGGGTGCAAGCGTTGTTCGGAATCACTGGGCATAAAGAGCACGTAGGC
+
FFFFFFFFFFFFFFFFFFFFFFFFFFFFFFFFFFFFFFFFFFFF:FFFFFFFFFFFFFFF:FFFFFFFFFFFFFFFFFFFFFF:FFFFFFFFFFFFFFFFFFFFFFFFFFFFFFFFFFFFFFFFFFFFFF:FFFFFF,FFFFFFF:FFFFFFFFFFFFFFFFFFFFFFFFFFFFFFFFFFFFFFFFFFFFFFFFFF:F:FFFFFFFFFFFFFFFFFFFFFFFFFFFFFFFFF:,FFFFF::FF:FFFFFF
@A00920:152:HGHKKDRXX:2:2107:9344:27289 1:N:0:CGCGTTCA+TGCTAAGT
ACTCCTACGGGAGGCAGCAGTGGGGAATATTGGACAATGGGCGCAAGCCTGATCCAGCCATGCCGCGTGAGTGAAGAAGGACTTCGGGTTGTAAAGCTCTTTCGGCAGGAACGAAGTGGTACGTGCAAATACCCCCGACTGATTTAGGTAACTGAAGAAGAAGCACCGGCAAACAACCTGCCAGCATCCCCGGGAAAACGTAGGGTGCAGCCGTTTCACCGAATTAATGGGCCGTAATCGTGCGCAGGCG
+
FFFFFFFFFFFFFFF:FFFFFFFFFFFF,FFFF,FFF:FFFFF,FFFFFFFF,FFFFF,F,FFFFFFFF,FFFF:FFFFF,FFF:FF,F,FFFFFFF,,FFF,:F,FFF,FFFF,,:F,F,,,:,,,::,F,F,,,,::FF,F,,,,FFF,FFF:::,FF,F,::FF,F:,,F,,FF:,,FF,:F,,:F,F,F::F:,F,,,,FFFF,,:,,,FF,,:::FF,,FF,,,FF,,,,FF,:FF,F,,,:F:,
@A00920:152:HGHKKDRXX:2:2107:11225:27508 1:N:0:CGCGTTCA+TGCTAAGT
ACTCCTACGGGAGGCAGCAGTGGGGAATATTGGACAATGGGCGCAAGCCTGATCCAGCCATACCGCGTGGGTGAAGAAGGCCTTAGGGTTGTAAATCCATTTTTTTGGGAAAGAAAAGCAATCGGTTAATACCCGGTTGTCCTGAAGGTACCCAAAGAAAAAGCACAGGCTAACTTCGTGCCAGCAGCCGCGTTAATACGAAGGGTGCAAGCTTTACTCTGAATTACTGGTCTTAATGCGTGCGTAGGAG
+
:FF::F:FFFFFFFFFFFFFFF,FFFFFFFFFF:FFFFFFFFFF,FFFFFFF,FFFFFFF,F,FFFFFF,:FFFFFFFFFFF,:,,FFFF,F,F:,FF:,FFF,F:FFFF,FFFFF:FF,F,:,F:F:F:FFFF,FFFFF:F,F,,:,,F,::FFFFFF,:F::FFF,,F:,F::FF:,FFF:FF:,F:,,,,,F,FFFFFFF,:,FF:F,F,,,:F,F,F:FFF,FFF,,F,:FF,F:F:,FF,FFF,F
@A00920:152:HGHKKDRXX:2:2107:26775:27915 1:N:0:CGCGTTCA+TGCTAAGT
ACTCCTACGGGAGGCAGCAGTGGGGAATCTTGCGCAATGGGCGAAAGCCTGACGCAGCCATGCCGCGTGTATGATGAAGGTCTTAGGATTGTAAAATACTTTCACCGGTGAAGATAATGACTGTAGCCGGAGAAGAAGCCCCGGCTAACTTCGTGCCAGCAGCCGCGGTAATACGGAGGGTGCGAGCGTTGTTCGGACTTATTGGGCGTAAAGCGCACTTATGCGGCCCGTTAAGTCTCATGGTGCAAGG
+
FFFF:FFFFFFFFFFFFFFFFFFFFFFF:FFF,FFFFFFFF,F,FFFFFFFFF,FFFFFFFFFFFFFFF:FFFF:FFF:,,FFFF:FFFF:FFFFFFFFF:,FFFF:,FFFFF:FFF:FFF,F:FFFF,FFFFF,FFFFF:FF,FFFFFFF:,FFF,FFF,FFF:F,::F,FFFFFF,,FF:FFF,::F,,,:F,:F,F,FF,F:FFF:,FFFFFFFF,:F,FFFFFFFF:FFF,,FFFF:F,:F,,,,F
@A00920:152:HGHKKDRXX:2:2107:14950:28103 1:N:0:CGCGTTCA+TGCTAAGT
ACTCCTACGGGAGGCAGCAGTGAGGAATATTGGACAATGGGCGCAAGCCTGATCCAGCCATGCCGCGTGCAGGATGACGGTCCTATGGATTGTAAACTGCTTTTGTACGGGAAGAAACACCTCTACGTGTAGAGGCTTGACGGTACCGTAAGAATAAGGATCGGCTAACTCCGTGCCAGCAGCCGCGGTAATACGGAGGATCCAAGCGTTATCCGGAATCATTGGGTTTAAAGGGTCCGTAGGCGGTTTT
+
FFFFFFFFFFFFFFFFFFFFFFFFFFFFFFFFFFFFFFFFFFFFFFFFFFFFFFFFFFF,FFFFFFFFFFFFFFFFFFFFFFFFFFFFFFFFFFFFFFFFF,FFFFFFFFF:FFFFFFFFFFFFFFFFFF:FFFFFFFFFFFFFFFFFFFFFFFFFFFFFF,FFFFFFFFF:FFFFFFFFFFFFFFFFFFFF:FFFFFFFFFFFF:FFFFFFFFFFFFFFFFFFFFFFFF:FF,FFFFFFFFFFFFFFFF
@A00920:152:HGHKKDRXX:2:2107:3459:28275 1:N:0:CGCGTTCA+TGCTAAGT
ACTCCTACGGGAGGCAGCAGTGAGGAATATTGGTCAATGGGCGCAAGCCTGAACCAGCCAAGTCGCGTGAGGGAAGACGGTCCTATGGATTGTAAACCTCTTTTGTCAGGGAGCAAGTCTGTCACGTGTGACAAGATTGAGAGTACCTGAAGAAAAAGCATCGGCTAACTCCGTGCCAGCAGCCGCGGTAATACGTAGGAGGCGAGCGTTATCCGGATTTACTGGGCGTAAAGGGCGTGCAGGTGGTTTC
+
FFFFFFFF:FFFFFFFFFFFFFFFFFFFFFFFFFFFFFFFFFFFFFFFFFFFFFFFFFFFFFFFFFFFFFFFFF:FFFFFFFFFFFFFFFFFFF:FFFF:FFFFFFFFFFFFFFFFFFFFFFFFFFF:F:FF:FFFFFFFFF:FF,FFFFFFFFFFF,FFFFFFFFFFFFF:FFFFFFFFFF:FF:FFFF:FFFFFFFFFFFFFF:FFFF:FFFF::FFFFFFFFFFF:FFFF,F,FFF,:FFFF:,FFF
@A00920:152:HGHKKDRXX:2:2107:12689:28322 1:N:0:CGCGTTCA+TGCTAAGT
ACTCCTACGGGAGGCAGCAGTGGGGAATCTTGCGCAATGCGCGAAAGCGTGACGCAGCAACGCCGCGTGGGGGAAGAAGGCCTTCGGGTTGTAAACCCCTTTCAGTTGGGACGAAGCTTCGCCGGTGAATAGCCGGCTGGAGTGACGGTACCTTCACAAGAAGCCCCGGCTAACTACGTGCCAGCAGCCGCGGTAATACGTAGGGGGCTAGCGTTGTCCGGAATCATTGGGCGTAAAGCGCGTGTAGGCG
+
FFFFFFFFFFFFFFFFFFFF:FFFFFFFFFFFFFFF,FFFFFFFFFFFFFFFFFFFFFFFFFFFFFFFFFFFFF,FFFFFFFFFFFFFFFFF:FFF:FFF:FFFFFFFFFFFFFFFFFFFFFFF:FFF,:FFFFFFFFFFFFFFFFFFFFFFFFFFFFFFFFFFFFFFFFF::FFFFFFFFFFFFFFFFFFF:FFFFFFF:FF:FFFFFFFFFFFFFFF:FFFFFF:FF:FFFFFFFFF:FFFFFFF:FF
@A00920:152:HGHKKDRXX:2:2107:32190:28432 1:N:0:CGCGTTCA+TGCTAAGT
ACTCCTACGGGAGGCAGCAGTGGGGAATATTGGACAATGGGGGAAACCCTGATCCAGCTACGCCGCGTGAATGATGAAGGCCTTAGGGTTGTAAAGTTCTTTCGCCCGTGAAGATGATGACTGTAGCGGGATAAGAAGCTCCGGCTAACTCCGTGCCAGCAGCCGCGGTAATACGGAGGGGGCTAGCGTTGCTCGGAATTACTGGGCGTAAAGCGCACGTAGGCGGCCATGATAGTCAGATGTGAAAGGC
+
F,F:FFFFF:FFFFFFFFFFFFFFFF:F:FFFFFFFFFFF:FFFFFFFFFFFFFFFFF,F,FFFFFFFF:FFFFFFFFFFFF:FFFFFFFFFFFFFFFFFFFFFFFFFFFFFFFFFF:FFFFFFFFFFFFFFFFF:F,FFF:FFFF:FFFFFFFFFFFFF:FFFFFFFFFFFFFFFFFFFFFFFFFF,FFF,:FFF,FF:FFFFF:FFFFFFFFFFFFFFFFF,FF:F:::F:FFFFFF:FFFFFFFFFF
@A00920:152:HGHKKDRXX:2:2107:6470:29042 1:N:0:CGCGTTCA+TGCTAAGT
ACTCCTACGGGAGGCAGCAGTGGGGAATCTTGCGCAATGGGCGAAAGCCTGACGCAGCAACGCCGCGTGCGGGATGAAGGCCCTCGGGTTGTAAACCGCTTTCAGTGGGGACGAACCAAGACGGTACCCACAGAAGAAGCCCCGGCCAACTACGTGCCAGCAGCCGCGGTAACACGTAGGGGGCAAGCGTTGTCCGGATTTATTGGGCGTAAAGAGCTCGTAGGTGGTTCAGGAAGTCGGGTGTGAAACC
+
F:FFFFFFFFFFFFFFFFFFF,FFFF:FFFF,FFFFFFF:FFFF:FFFFFFFFFF:FFFFFFFFFFFF:FFFFFFFFFFFFFFFFFFFFFFFFF:F:FFF::FFF:FFFFFFFFFF,FFFF:FFFFFFFFFFF:F,FFFF:FFFFFFFFFFFF,FF:FFFFFFFF:FFF:FFFFFFFFF:FFFFFFFFFFFFF:FFFFFFFFFFF,FFFFFFFFFFFFFFF:,F:FFFFFFF,:F:FFFFF:FFFFFFF,
@A00920:152:HGHKKDRXX:2:2107:16839:29089 1:N:0:CGCGTTCA+TGCTAAGT
ACTCCTACGGGAGGCAGCAGTGGGGAATCTTGCGCAATGGGCGAAAGCCTGACGCAGCCATGCCGCGTGAATGATGAAGGTCTTAGGATTGTAAAATTCTTTCACCGGGGACGATAATGACGGTACCCGGAGAAGAAGCCCCGGCTAACTTCGTGCCAGCAGCCGCGGTAATACGAAGGGGGCTAGCGTTGCTCGGAATTACTGGGCGTAAAGGGCGCGTAGGCGGATCGTTTAGTCAGAGGTGAAATCC
+
FFFFFFFFFFFFFFFFFFFFFFFFFF,FFFFFFFFF,FFFFFFFFFFFF:FFFFFFFFFFFFFFFFFFFFFFF:FFF:FFF,FF:FFF:FF::F:FFFFFFFFFFFFFFFFFFFFFFFFFFFFFF:FFFFFFFFF:FFFFFFFFFFFFFFFFFFFFFFFF:FFFFFFFFF:F::FFFFFFFFFFFFFFFFFF,FFFFF:FF:FFFFFFFFF:FF:FF::FFFFFFFFF::FFF,FFFFFFFFFFFFFFF,
@A00920:152:HGHKKDRXX:2:2107:25934:29810 1:N:0:CGCGTTCA+TGCTAAGT
ACTCCTACGGGAGGCAGCAGCTAAGAATCTTGCGCAATGGGCGAAAGCCTGACGCAGCAATTCCGCGTGGAGGACGAAGGCCCTCGGGTCGTAAACTCCTTTTGTGAGGGAAGAAGTTCTGACGGTACCTCACGAATAAGCCACGGCTAACTACGTGCCAGCAGCCGCGGTAATACGTAGGTGGCGAGCGTTGTCCGGATTTATTGGGCGTAAAGCGCGTGTAGGCGGCCCGTTAAGTCGGATGTGAAAG
+
FFFFFFFFFFFFFFFFFFFFFFFFFFFFFFFFFFFFFFFFFFFFFFFFFFFFFFFFFFFFFFFFFFFFFFFFFFFFFFFFFFFFFFFFFFFFFFFFFFFFFFFFFFFFFFFFFFFFFFFFFFFFFF:FFFFFFFFFFFFFFFFFFFFFFFFFFFFFFFFFFFFFFFFFFFFFFFFFFFFF,FFFFFFFFFF::FFFF:F,FFFFFFFFFFFFFFFFFFFFFF,FFFFFFFFFFFF:FFFFF:F:FFFFFF
@A00920:152:HGHKKDRXX:2:2107:16703:30295 1:N:0:CGCGTTCA+TGCTAAGT
ACTCCTACGGGAGGCAGCAGTAGGGAATTTTCGGCAATGGGCGAAAGCCTGACCGAGCAACGCCGCGTGAGGGACGAAGGTCTTCGGATCGTAAACCTTTGTCATCGAGGACGATAATGACGGTACTCGAGGAGGAAGCCCCGGCTAACTACGTGCCAGCAGCCGCGGTAACACGTAGGGGGCGAGCGTTGTCCGGAATCATTGGGCGTAAAGAGCTCGTAGGCGGCTCAGTTAGTCGGCTGTGAAATCC
+
FFFFFFFFFFFFFFFF:FFFFFFFFFFFFFFFFFFFFFFFFFFFFFFFFFFFFFFFFF:FFFFFFFFFFFFFFFFFFFFFFFFFFFFFFFFFFFFFFFFFFFFFFFFFFFFFFFFFFFFFFF:FFFFF:FFFFFFF:FFFFFFFFFFFFFFFFFFF:FFFFFFFFFFFF::FFFFFFFFFFFFF:FFFFF:FFFFF:,FFFFFF:FFFFFFFFFFFFF::::FFFF:FFFFFFF,FFFFFFFFF:,FFFF
@A00920:152:HGHKKDRXX:2:2107:28872:30545 1:N:0:CGCGTTCA+TGCTAAGT
ACTCCTACGGGAGGCAGCAGTCGAGAATTTTTCACAATGGGCGCAAGCCTGATGGAGCGACGCCGCGTGGGGGATGAATGGCTTCGGCCCGTAAACCCCTGTCATCTGGGAACAATGCTCATTCAATAACACTGGATGAGTTGATAGTACTGGAAGAGGAAGGGACGGCTAACTCTGTGCCAGCAGCCGCGGTAATACAGAGGTCCCAAGCGTTGTTCGGATTCACTGGGCGTAAAGGGTGCGTAGGTGG
+
FFFFFFFFFFFFFFFFFFFFFFFFFFFFFFFFFFFFFFFFFFFFFFFFFFFFFFFFFFFFFFFFFFFFFFFFFFFFFFFFFFFFFFFFFFFFFFFFFFFFFFFFFFFFFFF,FFF:FFFFFFFFF:FF,FFFFFFFFF:FFFFFFFFFFFFFFF,FFFFF,FFFFFFFFFFFFFFFFFFFFFFFFFFFFFFFFF:F,F:FFFFFFFFF:FFFFFFFFFFF:FFFFFFFFFFFFFFFFFFFFFFFFFFFFF
@A00920:152:HGHKKDRXX:2:2107:10456:30812 1:N:0:CGCGTTCA+TGCTAAGT
ACTCCTACGGGAGGCAGCAGTAACGAATCTTCCGCAATGCGCGAAAGCGTGACGGAGCAATGCCGCGTGCAGGATGAAGCCCCTCGGGGTGTAAACTGCTGTCAGGGTTTAGGAACACAATGACCAAACCCAAAGGAAGAGACGACTAACTCTGTGCCAGCAGTCGCGGTAATACAGAGGTCTCGAGCGTTAGTCGGACTCACTGGGCTTAAAGCGTACGTAGGCGGGCATGCAGGCGTCGTGTGACATA
+
FFFFFFFF:FF:FFFFFFFFFFFFFFFFFFFFFFFF:FFFFFFFF,FFF:FFFFFFFFF,FFFFFFFFFFFFFFFFFFFFFF:FFFFFFFFFFFFFFFFF:FFFFFFFFFFFFF,FFFFFFFFFFFFFF:FFFFFF:FFFFFFFFFFFFFFFFFFFFFFFFFFFFFFFFFFFFFF:FFFFFFF:FFFFFFFFFFFFFF:FFFFFFFFFFFFF:FFFFF:FFFFFFF:FFF,FFFFFFFFF:FF:FF,FFF
@A00920:152:HGHKKDRXX:2:2107:6126:31203 1:N:0:CGCGTTCA+TGCTAAGT
ACTCCTACGGGAGGCAGCAGTGGGGAATTGTTCGCAATGGGCGCAAGCCTGACGACGCAATGCCGCGTGGAGGATGAAGGTCTTCGGATTGTAAACTCCTGTAGCCCGGGACGAACAGCACCGACCTCACACGACGATGACAGACGCTACAGGGTGAGGAAGCCCCGGCTAACTCTGTGCCAGCAGCCGCGGTCAGACAGAGGGGGCAAGAGTTGTTCGGAATTACAGGGCGTAAAGAGGTGCGTAGGCG
+
FFFFFFFFFFFFFFFFFFFFFFFFF:FFFFFFFFFFFFFFFFF,FFFFFFFFFFF:FFFFF,FFFFFFFFF,FF,FFFFFFFFFFFFFF,FFF,F:,FFFFF::,,:FF:::FFFFF,FFF,FF,F::F:FF,,FFF,F:F,,:F,,::F,,,FFFF:F,,FFFFF:FFFFFF:FF::FF,FF:F,FFFFF:F,,,F:FF,FFFFFF,:::F,,F,F:F:F,,,F,,FFFFFF::,:FF,FF,FFF,F,,
@A00920:152:HGHKKDRXX:2:2107:12454:31266 1:N:0:CGCGTTCA+TGCTAAGT
ACTCCAAAGGGAGGCAGCAGTAAGGAATATTGGTCAATGGACGCAATTCTGAAACAGCAATGCCGCGTGGAGGATGAAGGTCCTCTGGATTGTAAACTTCTTTTATCTGTGAAGAAATCCATTTTTTCTAAAGTGGTTGACGGTACAAGATGAATAAGAAACTGATAACTCCGTGCCAGCAGACTCGGTAATACGGAGGGTGCAAGCGTTATCCGGAATTAATGGGTTTAAAGGTTGCGTAGTCTGCGTA
+
:,:,F,F:F:,FF,FFFF::FFF:FFF,F,F:FFFF,,F,F:,FF:,:F,FFF,,:FF,FFF,,FF::,FFF:FFFF:F:F:F,F,,FFF,:FF:F:FFFFF,F::F,,:FFFFFFFFF:FF,FFF,:F,,F,F:,F,,FFF,,::,F,FF,FF,::F,F,F,,,FF:FFF,FFFFFF::::,:,::F:FF,::,FF,,F,,,FF,FF,FFF:F:::FFFF,:,:,FF,FF,,,FF,F,F:F,FF:FF::
@A00920:152:HGHKKDRXX:2:2107:5972:31469 1:N:0:CGCGTTCA+TGCTAAGT
ACTCCTACGGGAGGCAGCAGTGGGGAATTGTTCGCAATGGGCGCAAGCCTGACGACGCAATGCCGCGTGGAGGATGAAGGTCTTCGGATTGTAAACTCCTGTTGCCCGGGACGAACAGCACCGACCTAACACGTCGATGTCTGACGGTACCGGGTGAGGAAGCCCCGGCTCACTCTGTGCCAGCAGCCGCGGTAATACAGAGGGGGCAAGCGTTGTTCGGAATTACTGGGCGTAAAGAGTTGCGTAGGCG
+
F:FFFFFFFFFF:FFFFFFF:FFFFF::FF:FFFFF:FFFFFFFFFFFFFF:FFFFFFFFFFFFFFFFF:FFFF:FFFFFFFFFFFFFFFFFFFFFFFF:FFFFFFFFFFFFFFFFFFFFFFFFFFFFFFFFFFFFFFFFFFFFFFFFFFFFFFFFFFFFFFFFFFFFFF,FFFFFFFFFFFFFFFFFFFFFFFFF:FFFFF:FFFFF,FFFF:FFF:FFFFFFFFFF::FFFFFFFFFFFFFFF:FFFF
@A00920:152:HGHKKDRXX:2:2107:13132:31720 1:N:0:CGCGTTCA+TGCTAAGT
ACTCCTACGGGAGGCAGCAGTAGGGAATTGTTCGCAATGGGCGCAAGCCTGACGACGCAACGCCGCGTGGAGGAAGAAGGGCTTCGGCTCGTAAACTCATTTCTACCGAGATGAACATACACGGGGCCAATACCCCTGTGGACTGACAGTATCGAGTGAAGAAGCGCCGGCTAACTCCGAGCCAGCAGCCGCGGTCAGACTGGGGGGGCAAGCGGTGTTCGGAATTACTGGGCGTCAAGGGGTCGGAGGA
+
FFFFFFFFFFFFF:FFFFFFF,:FF:FF::FFF:FFF:FFFFFFF,FFFFFF,:FFFFFFFFF,FFFFF,FFFF,FF,FFFF:F:FF:FF,FFFF,,:,,,FF:F,F,FF,:,,FFF,,F:FF:,,,FF,FFFFFFFFF,FF:F:F:FF:F:,,F,,FFFFFFFF::,:,FFF,:FFFF,FFFFFFFF:FFF:FF:F,,F,,,F,:,FF,FFF,:F:,F,,FFFFFFFFF,,FF:F,:F,,::F:FFFF,
@A00920:152:HGHKKDRXX:2:2107:17020:32597 1:N:0:CGCGTTCA+TGCTAAGT
ACTCCTACGGGAGGCAGCAGTAAGGAATATTGCACAATGGGCGCAAGCCTGATGCAGCAACGCCGCGTGCCAGAGGACGGCCTTCGGGTAGTAAAGGGCTTTTCTGGCTGACGAGGAAGGAAGTTAGGCCAGGAATAAGCGTCTGCTAACTACGTGCAAGCAGCCGCGGTAAAACGTAGGACGCGAGCGTTCTCCGGATATACTGGGCGTAAAGCTCGGGCCGGCGGTGGTCCAAGTAGGACGAGAAAGC
+
FFFFFF:FFFFFFFFFFFFFF:,FFFFF:FFFFFFFFFFFFFF:FFFFFFFF,FFFFF:F,FFFFFFFF:F,FFFFFFFFFFF,FFFFF,FFFFFFFFFF,F,FFF:F,F:FFFF,FFF,:F,,F:,,:::,,,FFF:FF:FF,F,,FF,,FF,,,,,FFFF,:F,F,F,::FFF,,,F,:F,,FF,:,,,,:FF,,,,,F,,:FF,F,,F::F::F,,,F,F,F,,F:FFFF,,,,,F,,F::FFFFFF
@A00920:152:HGHKKDRXX:2:2107:18629:32941 1:N:0:CGCGTTCA+TGCTAAGT
ACTCCTACGGGAGGCAGCAGTGGGGAATATTGGACAATGGGGGCAACCCTGATCCAGCAATGCCGCGTGTGTGAAGAAGGCCTGAGGGTTGTAAAGCACTTTTAGTGGGGAGGAGGTTTGATTGGTTAAGAGCTAATTAAATGGACGTTACCCACAGAAAAAGCACCGGCTAACTCCGTGCCAGCAGCCGCGGTAATACGGAGGGTGCAAGCGTTAATCGGAATTACTGGGCGTAAAGGGTGCGTAGGTG
+
FF,FF,:FF:FFFFFFFF:F:FFF:FFFFF:FFFFFFFFFFF:FF:FFFFFFFFFFFFF,FFFFFFF:FFFFFFFFFFFFFF:FF:FFFFFFFF,FFFFFF,FFFFFFFF:FF,F:FFFFFFF:FFFFFFFFFFF:FFFFFFFFFFFFFFFFFFF:FF,:FFF:FF:FFFFFFFFFFFFFFFFFFFFFF:FFFF:FFFF,FFFF:,FFFFFFFFF,FF:F,,FFFFFFFF,FFF,FFFF,F,F,FFFFFF
@A00920:152:HGHKKDRXX:2:2107:3577:33301 1:N:0:CGCGTTCA+TGCTAAGT
ACTCCTACGGGAGGCAGCAGTGGGGAATCTTGCGCAATGGGCGAAAGCCTGACGCAGCGACGCCGCGTGGGGGAGGAAGGTCTTCGGATTGTAAACCCCTGTTGCCCGGGACGAATCCGGCATTTCGATGCCGTTGACGGTACCGGGTGAGGAAGCACCGGCTAACTCCGTGCCAGCAGCCGCGGTAATACGGAGGGTGCGAGCGTTGTCCGGAATCACTGGGCGTAAAGGGCGCGTAGGTGGTGGGGTA
+
FFFFFFFFFFFFFFFFFFFFFFFFFFFFFFFFFFFFFFFFFFFFFFFFFFFFFFFFFFF:FFFFFFFFFFFFFFFFFFFFFFFFFFFFFFFFFFFFFFFFFFFF:FFFFFFFFFFFFF:FF:FFFFFFFFFFFFFFFFFFFFFFFFFFFFFFFFFFFFFFFFFFFFFFFFFFFFFFFFFFFFFFFF:FFFFFFFFFFFFFFFFFFFFFF:FFFF,FFFFFFFFFFFF,FFFFFFFFFFFFFFFFFFFFFF
@A00920:152:HGHKKDRXX:2:2107:9959:33489 1:N:0:CGCGTTCA+TGCTAAGT
ACTCCTACGGGAGGCAGCAGTGGGGAATATTGGACAATGGGGGCAACCCTGATCCAGCCATGCCGCGTGTGTGAAGAAGGCCTTCGGGTTGTAAAGCACTTTAAGTTGGGAGGAAGGCTTCAAACCTAATACGTTTGAGGATTGACGTTACCAACAGAATAAGCACCGGCTAACTCAGTGCCAGCAGCCGCGGTAATACGGAGGGTGCAAGCGTTAATCGGAATTACTGGGCGTAAAGCTCGCGTAGGCG
+
F,,,FF,FF,,F,FFF::FFFFF::FF:FFF:FFFFFFF:,:FFF:FFFF:FFFFFFFFFFF,F::FFFFFFFFF:FF,::FF:FFFF,FFFFFFFFF:FFFFFF,F:FF:FF,F,FFFFFFFFF,FFFFFFFFFFFFFFFFF:FFFFFFFFFFFFFF:FFFF,F,,FFFF,FFFF,FFFFFFFFFFF:FFFF:FFFFFFF:F,,FF:FFF,F,:,FFFF::FFFFFFF:F,FFF:F,:,:,:FFF::FF
@A00920:152:HGHKKDRXX:2:2107:13711:33786 1:N:0:CGCGTTCA+TGCTAAGT
ACTCCTACGGGAGGCAGCAGTGGGGAATATTGGACAATGGGCGAAAGCCTGATCCAGCAACGCCGCGTGAGGGATGACGGCCTTCGGGTTGTAAACCTCTTTCAGTAGGGACGAAGCGAAAGTGACGGTACCTACAGAAGAAGGACCGGCCAACTACGTGCCAGCAGCCGCGGTAATACGTAGGGTCCGATCGTTGTCCGGAATTATTGGGCGTAAAGGGCTCGTAGGCGGTTAGTCACGTCGGGAGTGA
+
FF,,FFFFFFFFFFFFFFFF:FF,FFFFFFFF:F:FF,FFFFFFFFFF:FFFFFFFF:FFFFFFFFFFFFFFFFFFFFFFFFF:F:FFFF,FFFFFFFF:FFFFFFFFFFFFFFFFFFF:FFF,F:FFFFFFF:FFFFFF:FFFFF,F,FF:FFFFF:::FF:FFFF::FFFFFFFFFFFF:FFFFFFFF,FF:FF,::FFFFF::FFFFFFFFF:FFFFFFFFFFF,:FFFFFFFFF:FFF,FFF:FFF
@A00920:152:HGHKKDRXX:2:2107:16387:34976 1:N:0:CGCGTTCA+TGCTAAGT
ACTCCTACGGGAGGCAGCAGTGGGGAATCTTGCGCAATGGGCGAAAGCCTGACGCAGCAACGCCGCGTGCGGGAAGACGGCCTTAGGGTTGTAAACCGCTTTCAGCAGGGACGAAGATGACGGTACCTGCAGAAGAAGCTCCGGCTAACTACGTGCCAGCAGCCGCGGTAATACGTAGGGGGCTAGCGTTGTTCGGAATCACTGGGCGTCAAGCGCGCGCAGGCGGGTGTGCAAGTCGGAAGTGAAATCA
+
FFFFFFFFFFFFFFFFFFFFFFFFFFFFFFFFFFFFFFFFFFFFFFFFFFFFFFFFFFFFFFFFFFFFFFFFF:FFFFFFFF,FFFFFFFFFFFFF:FFFFFFFFFFFFFFFFFFFFFFFFFFFFFFFFFFF:FFFFFFFFFFFFFFFFFFFFFFFFFFFFFFFFFFFF,FFFFF:FFFFF:FFFFFF,F:FFFFFFFFFFFFFFFFFF,FFFFFFFFFFFFFFFFF,FFFFFF:FFFF:,FFFFFFFF,
@A00920:152:HGHKKDRXX:2:2107:24768:35650 1:N:0:CGCGTTCA+TGCTAAGT
ACTCCTACGGGAGGCAGCAGTGGGGAATATTGCACAATGGGCGCAAGCCTGATGCAGCGACGCCGCGTGAGGGATGACGGCCTTCGGGTTGTAAACCTCTTTCAGCAGGGAAGAAGCGCAAGTGACGGTACCTGCAGAAGAAGCACCGGCTAACTACGTGCCAGCAGCCGCGGTAATACGTAGGGTGCGAGCGTTGTCCGGAATTATTGGGCGTAAAGAGCTTGTAGGCGGTTTGTCGCGTCTGCTGTGA
+
FFFFFFFFFFFFFFFFFFFF:FFFFFFFFFFFF,FFFFFFFFFFFFFFFFFFFFFFFFFFFFFFFFF:FFFFFFFFFFFFFFFFFFFFFFFFF:FFFFFF:FFFFFFFFFFFFFFFFFFFFFFFFFFFFFFFFFFFF,FF:FF:FF:FFFFFFFFFFFFFFFFFFFFFFFFFFFF,FFFFFFFFF::F:FFFFFFFFFFFFF,FFFFF:FFFFFFFFF:FFFFFFFFFF:FFFFFFFF::FFFFFFFF::
@A00920:152:HGHKKDRXX:2:2107:20754:35744 1:N:0:CGCGTTCA+TGCTAAGT
ACTCCTACGGGAGGCAGCAGCAGGGAATATTGCACAATGGGCGAAAGCCTGATGCAGCGACGCCGCGTGAGGGATGACGGCCTTCGGGTTGTAAACCTCTTTCAGCAGGGAAGAAGCGAAAGTGACGGTACCTGCAGAAGAAGCGCCGGCTAACTACGTGCCAGCAGCCGCGGTAATACGTAGGGCGCGAGCGTTGTCCGGAATTATTGGGCGTAAAGAGCTCGTAGGCGGCTTGTCACGTCGGTTGTGA
+
FFF:FFFFFFFFFFFFFFFFFFFFFFFFFFFFFFF:FFFFFFFFFFFFFFFFFFFFFFFFFFFFFFFFFFFFFFFFFFFFFFFFFFFFFFFFFFFFFFFFFFFFFFFFFFFFFFFFFFFFFFFFFFFFFFF:FFFFFFFFFFFFFFFFFFFFFFFFFFFFFFFFFFFFFFFFFFFFFFFFFFFFFFFFFFFFF:FFFFFFF:,F::FFFFFFFF:FFFFFFFF:FFFFFFFFF,FFFFFFFF:FFFFFFF
@A00920:152:HGHKKDRXX:2:2107:13829:36245 1:N:0:CGCGTTCA+TGCTAAGT
ACTCCTACGGGAGGCAGCAGTGGGGAATTGTTCGCAATGGGCGCAAGCCTGACGACGCAACGCCGCGTGGAGGATGAAGATCTTCGGGTCGTAAACTCCTGTCGAGTGGGAAGAAACGTTTTGGGGCCAACACCCCCGGAATTTGACGGTACCACTAAAGGAAGCCCCGGCTAACTCCGTGCCAGCAGCCGCGGTAATACGGAGGGGGCTAGCGTTGTTCGGAATTACTGGGCGTAAAGCGAACGTAGGC
+
FFFFFFFFFFFFFFFFFFFFFFFFFF:FFFFFFFFF,FFFF:FFFFFFFFFFFFFFFFFFFFFFFFFFFFFFFFFFFFFFFFFF:FFFFFFFFFFFFFFFF,FFFFFFFFF,F:FFF:F:FFFFFFFFF:FFFFFFFFFFFF,FFFF,FFFF:FFFFF:FFFFFFFFFF:FF::FFFFF,FFFFF,FFFFFF:FFF,FF:FFFFFFFFFF:FFFFFFFFFFFF,:FFFFFF,FFFFF,F,:,FFFFFF:F
@A00920:152:HGHKKDRXX:2:2107:3884:36589 1:N:0:CGCGTTCA+TGCTAAGT
ACTCCTACGGGAGGCAGCAGTGGGGAATATTGGACAATGGGCGAAAGCCTGATCCAGCCATGCCGCGTGAGTGAAGAAGGCCCTAGGGTTGTAAAGCTCTTTCAGCGGGGAAGATAATGACGGTACCCGCAGAAGAAGCCCCGGCTAACTTCGTGCCAGCAGCCGCGGTAATACGAAGGGGGCTAGCGTTGCTCGGATTTACTGGGCGTAAAGGGCGCGTAGGCGGACAGTTAAGTTAGGGGTGAAAGCC
+
FF:FFFFFFFFFFFFFFFFFFFFFF::F,FFFFFFFFFFFFFFF:FFFFFFFFFFFFFF:FFFFFFFFFFF:FFFFF:FFFFFFFFFFFFFFFFFFFFFFFFFFFFFFFFFFFF,FFFFFFFFFFFF:FFF:FFFF:FFFFFFFFFFF,FFF:FFFF,FF:FFFFFFFFF:FFFFFFFFFFFFF:FFFFFFFFFFFFFFF::FFFFFFFF:FFFFFFFFFF:FFFFFFFFFFFFF:FF:FFFFFF,F:FF
@A00920:152:HGHKKDRXX:2:2107:9579:36620 1:N:0:CGCGTTCA+TGCTAAGT
ACTCCTACGGGAGGCAGCAGTGGGGAATATTGGACAATGGGCGAAAGCCTGATCCAGCAATGCCGCGTGAGTGATGAAGGCCTTAGGGTTGTAAAGCTCTTTTACCCGGGATGATAATGACAGTACCGGGAGAATAAGCCCCGGCTAACTCCGTGCCAGCAGCCGCGGTAATACGGAGGGGGCTAGCGTTGTTCGGAATTACTGGGCGTAAAGCGCGCGTAGGCGGTCCTGCAAGTGGCGCGTGAAAGCG
+
FFFFFFFFFFFFFFFFFFFFFFFFFFFFFFFFFFFFFFFFFFFFFFFFFFF:FFFFFF:FFFFFFFFFFFFFFFFFFFFFFFF,FFFFFFFFFFFFFFFFFFFFFFFFFFFFFFFFFFFFFFFFFFFFFFFF:FFFFFFFFFFFFFFFFFFFFFFFFFFFFFFFFFFFF,FFFFFFFF:FFFFFFFFFFFFFFFFFF,FF,FFFFFFFFFF:FFFFFFFFFFFFFFFFFFF:F:F:FFFFFFFFFFFFFF
@A00920:152:HGHKKDRXX:2:2108:26576:1172 1:N:0:CGCGTTCA+TGCTAAGT
ACTCCTACGGGAGGCAGCAGTGGGGAATCTTGCGCAATGCGCGAAAGCGTGACGCAGCAACGCCGCGTGGGGGAAGAAGGCCTTCGGGTTGTAAACCCCTTTCAGTTGGGACGAAGCTTCGACGGTGAATAGCCGTCTGGAGTGACGGTACCTTCACAAGAAGCCCCGGCTAACTACGTGCCAGAAGCCGCGGTAATACGTAGGGGGCTAGCGTTGTCCGGAATCATTGGGCGTAAAGCGCGTGTAGGCG
+
:FFFFF::FFF:FFF:FFFFFFFFFFFFFFFFFFFFF:FFFFFFF:FFFFFFFFFFFFFFFFFFFFFFFFFFFFFFF:FFFFFFFFFFFFFFFFFFFFFFFFFFFFFFF:FFFFFFFFFFFFFFF:FFFFFFF:FFFFFFFFFFF:FFFF:FFFFFFFF,F:FFFFFFFFFFFFFFFFFFFFF:,FFFFFFFFFF::F:FF,,FFFFFF,,FFFFFFFFFFF:FFFFFF:FF,FF:FFFFFFFF:F:FFF
@A00920:152:HGHKKDRXX:2:2108:19958:1266 1:N:0:CGCGTTCA+TGCTAAGT
ACTCCTACGGGAGGCAGCAGTAGGGAATATTGGTCAATGGGTGAGAGCCTGAACCAGCCATGCCGCGTGCAGGAAGAAGGCCTTCTGGGTTGTAAACTGCTTTTGCCGGGGGATAAAATTCCCATGCGTGGGACATTGAAGGTACCCGGTGAATAAGCCACGGCTAACTACGTGCCAGCAGCCGCGGTAATACGTAGGTGGCAAGCGTTGTCCGGATTTATTGGGTTTAAAGGGTGCGTAGGCGGTTGTA
+
FFFFFFF,FFFFFFFFFFFF,FFFFFFFFFFFFFFF,FFFFFFFFFFFFFFF,FFFFFFFFFFFF:FFFFFFFF,FF:FFFFFFFFFFF:FFFF,FFFFFF,FFFFFFFFFFFFFFFFF:F:FFFFFFFFFFFFFFFFFFFF:FFFF:FFFFFFFFFFFFFFFFFFFFFFFFFFFFFFFFFFF:FF:FFFFFFF,FF:FFFFF,FF::F,FFFFF,FFFFF,FFFFFFFF:,FFFFF::FFFF:F,FFFF
@A00920:152:HGHKKDRXX:2:2108:14498:1736 1:N:0:CGCGTTCA+TGCTAAGT
ACTCCTACGGGAGGCAGCAGTAGGGAATTTTCCACAATGGGCGAAAGCCTGATGGAGCAACGCCGCGTGCAGGATGAATGCCTTCGGGTTGTAAACTGCTTTTATATGTGACGATTATGACGGTAGCAGAGGAATAAGGACCTGCTAACTACGTGCCAGCAGCCGCGGTCATACGTAGGGTCCAAGCGTTATCCGGAATTACTGGGCGTAAAGAGTTGCGTAGGTGGCAGAGTAAGTTGGTAGTGAAATC
+
FFFFFFFFFFFFFFFFFFFFFFFFFFFFFFFFF:FFFFFFFFFFFFFFF:FFFFFFFFFFFFFFFFFFFFFFFFFFF:FFFFFFFFFFFFFFFF:FFFF:F:FFFFFFFFFFF,FFFFFFFFFFFFF,F,FFFF:FFFFFFFFFFFFFFF,,FFFFFFFF,FFFFF:FFFFFF:F:FF:FFFFFF:F:FF:FFFF:FFFFFFFFFFF:FFF:F:FFF:,FFF:FFF:FFFFFFF,FF,FFFFFFFFFFFF
@A00920:152:HGHKKDRXX:2:2108:6298:2347 1:N:0:CGCGTTCA+TGCTAAGT
ACTCCTACGGGAGGCAGCAGTAAGGAATATTGCACAATGGGCGCAAGCCTGATGCAGCAACGCCGCGTGCCCGAGGAAGGCCTTCGGGTTGTAAAGGGCTTTTCTGGCTGAAGAGACAGGACGGTAGGCCAGGAATAAGCGTAGGCTAACTACGTGCCAGCAGCCGCGGTAAAACGTAGGACGCGAGCGTTATCCGGATTTACTGGGCGAAAAGCGCGGGCAGGCGGCTGTTCAAGTCGGACGTGAAAGC
+
FFFFFFFFFFFFFFFFFFFFFF:FFFFFFFFF:FFFFFFFFFFFFFFF:FFFF:FFFFFF,FFFFFFFF,F:FFFFFFFFF:FFFFFF:FFFFFFF:,FFFFFFF:FFF:,:FFFF:F,FFFFFFFF,F,FF:FF:FFF,F:,F:FFFFF:FFFFFF:F:FFFFFFFFF,F:FF:F::FFFF:F:FFFFF,F:FFFFF,F,FFFF,FF:,FFFF,FFF,FFF:FF:FFFFF,FFF,FFFFF:,FFF,::F
@A00920:152:HGHKKDRXX:2:2108:26485:3427 1:N:0:CGCGTTCA+TGCTAAGT
ACTACTACGGGAGGCAGCAGTAAGGCATCTTGCGAAAATGGGCGAAAGCCTGACGCAGAAACCCCCCTTGCGGGATGACGGCCTTCGGGTTTTAAACCCATTTACGGGGGGAATAGGAAGCACGAACCCCCCGGAATAACTCTCCTCTAAATACGTGCCATCACACGCTGAAAAACGTCGGAGGAGAGCGTTAGCCGGATTAACTCTGTGTAAAGCGAGTGTGGGCTGTCGTCCTAGTGAGGCGTGACAG
+
FFF,:,FFFF,::FFF,FFFFF,FF,FFF,:FF,F,FFFFF,F,FF:,:,,,FFF:FF,FFF,FF,F,F,FFF:FF,F::,FFFFFFFFFF,,FFFF,,,FF:,,:,,FFFF,,,,F,,,,,,:,,,::F:,:,FF,F::,,,F,,F:FF,,FFF,,:,,,FF,,:,F,F:FFFF,:,FF:,F,F,,F,,F::,,FFFFFF,::F,:,,:,FFF,,,:F:F,,F,:,,,F,,,F,,FF::F,,FF,F:F:
@A00920:152:HGHKKDRXX:2:2108:18304:3787 1:N:0:CGCGTTCA+TGCTAAGT
ACTCCTACGGGAGGCAGCAGCTAGGAATATTGGGAATGGGCGAAAGCCTGACCCAGCAACGCCGCGTGGGCGATGAAGGCCTTCGGGTCGTAAAGCCCTTTTGCGGGGGACGATGATGACGGTACCCCGCGAATAAGCCACGGCTAACTACGTGCCAGCAGCCGCGGTAATACGTAGGTGGCGAGCGTTGTCCGGATTTACTGGGCGTAAAGGGCGCGCAGGCGGTCTGTTTAGTCTAGGGTGAAAGCTC
+
FFFFFFFFFFFFFFFFFFFFFFFFFFFFFFFFFFF:FFFFFFFF:FFFFFFFFFFFFFFF:FFFFFFFFFFFFFFFFFFFFFF:FFFFFFFFFFFFFFFFF:FFFFFFFFFFFFFFFFFFFF:::FFFF:F::FF:FFF:FFFFF:FFFFFFFF:FF::F:FFFFFFF:FFFFFFFF:FFFFFFFFFFFFFFFFFFFF:FFFFFFFFFF,FFFFF::FFFFFFFFFFFFFFFFFFFF:FFFFF:FFFF:F
@A00920:152:HGHKKDRXX:2:2108:20735:3834 1:N:0:CGCGTTCA+TGCTAAGT
ACTCCTACGGGAGGCAGCAGTAAGGAATATTGCACAATGGGCGCAAGCCTGATGCAGCAACGCCGCGTGCCCGAGGAAGGCCTTCGGGTTGTAAAGGGCTTTTCTGGCTGAAGAGCAAGGACGGTAGGCCAGGAATAAGCGTCGGCTAACTACGTGCCAGCAGCCGCGGTAAAACGTAGGACGCGAGCGTTATCCGGATTTACTGGGCGTAAAGCGCGGGCAGGCGGCTGTTCAAGTCGGACGTGAAAGC
+
,FFFFF:FFFFFFFFFFFFFFFFFFFF:FFFF:FFFFFFFFFFFF,FF:,FFFFFFFFFFFFFFFF:FFFFFF:FFF:FFFFF,FF:FF,F:F,:FFFFFF:FFFFFF:FFFF,FF:FFFFFFFFFFFFFFFFFFF,FFF:FF:FFFFFFFFF:FF:FFFFFFFF:FFF,F:F:FF:FFFFFFFFFFFFFFFF:F,FFFFF:FF:F,FF:F:FFFFFFFF:FFFFF,FFFFFFFFF,FFF:FFFFF:FF:
@A00920:152:HGHKKDRXX:2:2108:4399:3881 1:N:0:CGCGTTCA+TGCTAAGT
ACTCCTACGGGAGGCAGCAGTGGGGAATATTGGACAATGGGCGAAAGCCTGATCCAGCAATGCCGCGTGAGTGATGAAGGCCTTAGGGTTGTAAAGCTCTTTTACCAGGGATGATAATGACAGTACCTGGAGAATAAGCTCCGGCTAACTCCGTGCCAGCAGCCGCGGTAATACGGAGGGAGCTAGCGTTGTTCGGAATTACTGGGCGTAAAGCGCGCGTAGGCGGCTTTTCAAGTCAGGGGTGAAATCC
+
FFFFFF::FFFFFFFFFFFFFFFFFFFFFFFFFFFFFFFF,:FFFFFFFFFFFFFFFF:FFFF,FFFF:FFFFFFFFFFFFFF:F:FFFFFFFFF,FFF:FFFFF:FFFFFF:FFFFFFFFFFFF,FFF,FFF:FFF:FF:F,::F:F,FFF,FF:FFF:FFFFF:,:F:FFFFFFF,:,FFF:FFFFFFFF::FFF:FFFFFF,FFFFFF:FF:F,FFFFF:FF:F::F:FFFF:FFF,::::FF,FF,
@A00920:152:HGHKKDRXX:2:2108:32443:4006 1:N:0:CGCGTTCA+TGCTAAGT
ACTCCTACGGGAGGCAGCAGTGGGGAATCTTGCGCAATGGGCGAAAGCCTGACGCAGCAACGCCGCGTGCGGGATGAAGGCCCTCGGGTTGTAAACCGCTTTCAGTGGGGACGAACCAAGACGGTACCCACAGAAGAAGCCCCGGCCAACTACGTGCCAGCAGCCGCGGTAACACGTAGGGGGCAAGCGTTGTCCGGATTTATTGGGCGTAAAGAGCTCGTAGGTGGCTCAGTAAGTCGGGTGTGAAACC
+
,FFFFFF:FFF:FFFFFFFFFFFFFFFFFFFFFFFFFFFFFFF:FFFFFFF,FFFFFFFFFFFFFFFFFFFFFFFFFFFFFFFFFFFFFFFFF,FFFFFFFFFFFFFFFFFFF:FFFFFFFFFFFFFFFFFF,FFF,F:FFFFFFFF:FFFFFFFFFFFFFFFFFFFFFFF:FFFFFFFFFFFFFFFFFFFFFFFFF::FFFFFFFFFFFFF:FFFFFFFFFFFFFFFFFFFFFFFFFFFFFFFF,FFFF
@A00920:152:HGHKKDRXX:2:2108:25120:4100 1:N:0:CGCGTTCA+TGCTAAGT
ACTCCTACGGGAGGCAGCAGTGGGGAATCTTGCACAATGGGCGAAAGCCTGATGCAGCAACGCCGCGTGCGGGATGAAGGCCTTAGGGTTGTAAACCGCTTTCAGCAGGGAAGAAACTGACGGTACCTGCAGAAGAAGGTGCGGCCAACTACGTGCCAGCAGCCGCGGTGACACGTAGGCACCAAGCGTTGTCCGGATTTATTGGGCGTAAAGAGCTCGTAGGCGGTTCAGTTAGTCGGGTGTGAAAACT
+
FFFFFFFFFFFFFFFFFFFFFFFFFF:FFFFFFFFFFFFFFFFF:F:FFFFFFFFFFFFFFFFF:FFFFFFFFFFFFFFFFFFFFFFFFFFFFFFFFFF:FFFFFFFFFFFFFFF,:FF:FFFFFFFF:FFFFF,FFF,::FFFFFFFFFFFFFFFFFFFFFFFFFFFF:F:FFFFFFFFF,FF:FFFFFFFFFFFFFFFF:FFFFFFFFFFFFF:FFFFFFFFFFFFF:FFFFFFF:FFFFFFFFFFF,
@A00920:152:HGHKKDRXX:2:2108:25717:4100 1:N:0:CGCGTTCA+TGCTAAGT
ACTCCTACGGGAGGCAGCAGTTAGGAATCTTGCGCAATGGGCGAAAGCCTGACGCAGCAACGCCGCGTGGGGGATGAAGGCTCTCGGGTTGTAAACCCCTTTCAGCAGGGACGATTGTGACGGTACCTGCAGAAGAAGGACCGGCCAACTACGTGCCAGCAGCCGCGGTAATACGTAGGGTCCAAGCGTTGTCCGGATTCATTGGGCGTAAAGAGCTCGTAGGCGGCTCAGTAAGTCGGATGTGAAAACT
+
,FFFFFFFFFFFFFFFFFFFFFFFFFFFFFF:FFFFFFFFFFFFF:FFFFFFFFFFFFF:FFFFFFFFFFFFFFFFF:FFFF:FFFFFFFFFFFFF:F,FFFFFFFFFFFFFFF::FFFFFFFF:FFFFFFFFFFFFFFFFFFFFF,FFF,::FFFFF:FFFFFFFFFFFF::F:::FFFF,::FFFFF:FFFFFFFFFFFFFFFFFFFFFFFFFFFFF:F:FFFFF:F:FFFFFFF,FFF:FFFFFFF:
@A00920:152:HGHKKDRXX:2:2108:11894:4210 1:N:0:CGCGTTCA+TGCTAAGT
ACTCCTACGGGAGGCAGCAGTGGGGAATATTGGACAATGGGCGAAAGCCTGATCCAGCAATGCCGCGTGAGTGATGAAGGCCTTAGGGTTGTAAAGCTCTTTTACCCGGGATGATAATGACAGTACCGGGAGAATAAGCCCCGGCTAACTCCGTGCCAGCAGCCGCGGTAATACGGAGGGGGCTAGCGTTGTTCGGAATTACTGGGCGTAAAGGGCGCGTAGGCGGTGATATGGGTGTGATGTGAAAGCC
+
FF::,,FFFFF:FFFFFFFFFFFFFFFFFFFFFFFFFFFFFFFFFFFFFFFFFFFFFFF,FFFFFFFFFFFFFFFF:FFFF:FFFFFFFFFFFFFFFFFFFFFFFFFFFFFFFFFFFFFFFF,FF,FFFFFFFFFFF:F:FFFFFFFFFFF:FFFFFF:FFFFF,FFFFFFFFFFFFFFF,:FFFFFFFFF,F:,,FFFFFFFFFFFFFFFFF:,FFFFFF,FFF:F::F,:FF:,FFFFFF:::FFF:F
@A00920:152:HGHKKDRXX:2:2108:5791:5541 1:N:0:CGCGTTCA+TGCTAAGT
ACTCCTACGGGAGGCAGCAGTGGGGAATTGTTCACAATGGGCGCAAGCCTGATGACGCAACGCCGCGTGGAGGATGAAGGTCTTCGGATTGTAAACTCCTGTTGCTCGGGACGAAATGCTCCAACCTAATACGTTGGAGTTTGACGGTACCGAGTGAGGAAGCCCCGGCTAACTCTGTGCCAGCAGCCGCGGTAATACAGAGGGGGCAAGCGTTGTTCGGAATTACTGGGCGTAAAGGGCGCGTAGGCGG
+
FFFFFFFFFFFFFFFFFFFFFFFFFF::FFFFFFFFFFFFFFFFFFFFFFFFFFFFFFFFFFFFFFFFFFFFFFFFFFFFFFFFFFFFFFFFFFFFFFFFFFFFFFF:FFFFFF:FFFFFFFFFFFFFFFFFFFFFFFF:FFFFFFFFFFFFFFFFFFFF:FFFFFFFFF:FFFFFFFFFFFFFFFFFFFFFFFFFFFFFFF:FFFFF:FFFFFFFFFFFFFFFFFFFFFF:FFF:FFFF,FFFFFFFFF
@A00920:152:HGHKKDRXX:2:2108:13141:5619 1:N:0:CGCGTTCA+TGCTAAGT
ACTCCTACGGGAGGCTGCAGTCGAGAATCTTCCGCAATGGGCGCAAGCCTGACGGAGCGACGCCGCGTGGAGGAAGAAGGCCTTCGGGTTGTAAACTCCTGTCACGACTTACGAATCCGTTCAGGTCAACTCCTGAACGTCGACGAAGGGTCGGAAGGAAGCCACAGCTAACTTCGTGCCAGCAGCTGCGGTAAGACGAAGGTGGCAAGCGTTGTTCGGATTCACTGGGCATAAAGGGCGCGTAGGCGGT
+
FFFFFFFFFFFF:FFFFFFFFFFFFFFF:FFFFFFFF:FFFFFF:F:FFFFFFFFFFFFFFFFFFFFFFFFFFFFFFFFFFF:FFFFFF:FFFFFFFFFFFFFFF:FFFFFFF:FFFFFFFFFFFFF,:FFFFF:F:F::F::F:FFFFFFFFFFF:FFFFFFFFFFFFFFFF,F:FFFFF:FFFFF,FFF,F::FFFF,FFFFFFFFFFFF:FFFFFFFFFFFFF,F,F::F,,F:FFFFFFFFFFF:,
@A00920:152:HGHKKDRXX:2:2108:9833:5995 1:N:0:CGCGTTCA+TGCTAAGT
ACTCCTACGGGAGGCAGCAGTGAGGAATATTGGTCAATGGACGGAAGTCTGAACCAGCCATGCCGCGTGCAGGAAGACGGCCCTATGGGTTGTAAACTGCTTTTATTTGGGAATAAACTCCCCGACGTGTCGGGGCCTGAATGTACCAAATGAATAAGCACCGGCTAACTCCGTGCCAGCAGCCGCGGTAATACGGAGGGTGCAAGCGTTATCCGGAATCATTGGGTTTAAAGGGTCCGCAGGCGGATTT
+
FFFFFFFFFFFFFFFFFFFFFFFFFFFFFFFFFFFFFFFFFFFFFFFFFFFFFFFFFFFFFFFFFFFFFFFFFFFFFFFFFFFFFFFFFFFFF,FFFFFFFFFF:FFFFFFFFFFF,FFFFFF:FFFFFFFFFFFFFFFFFFFFFFFFFFFFFFFFFFFFFFFFFFFFFFFFFFFFFFFFFFFFFFF:FFFFFFF:F:FFFFFFFF:FFFFFF::F::FFFFFFFFFFFFFFFFFFFFFFFFFF:FF,:F
@A00920:152:HGHKKDRXX:2:2108:18484:6887 1:N:0:CGCGTTCA+TGCTAAGT
ACTCCTACGGGAGGCAGCAGTAGGGAATATTGGTCAATGGGTGAGAGCCTGAACCAGCCATGCCGCGTGCAGGAAGACGGCCTTCTGGGTTGTAAACTGCTTTTGTCAGGGGATAAAATTTCCTTGCGAGGAAAATTGAAGGTACCTGGCGACTAAGCCACGGCTAACTACGTGCCAGCAGCCGCGGTAATACGGCGGTGGCAAGCGGTGTCCGGATTTATTGGGTTTAAAGGGTGCGTAGGCGGCCTTG
+
FFFFFFFFFFFFFFFFFFFF::FFFFFFFFFF::FFFFFFFFFFFFFFFFFFF:FFFFFF:FFFFFFFFFFFFFFFFFFFFF:FF:FFF,FFF:FFF,FFF:F:FFF:FFFFFFFFFFFF:FFFFFFF,:F:,FFF,,:FF,,F:FF,FFFF,FF:FFF,FFFF:,FFF:,F:FFFFFF:FFF,FFFF:FFF::,:F:FFFFF:FFF:,F:FFF,:,F,:,FFF::::FFFF:FFF:F::FFFFFFF:FF
@A00920:152:HGHKKDRXX:2:2108:8793:7232 1:N:0:CGCGTTCA+TGCTAAGT
GCGCCTACGGGAGGCAGCAGTGGGGAATTTTCCGCAAGGGGCGAAAGCCTGACGGAGTGACGCCGCGTGGGGGACGAAGGCCTTCGGGTCGTAAACCCCTGTCAGAGGGACAGAAGGGTGTCGGCGTGAACAGCGCCGGCCTTTGACGGTACCTTCAGAGGAAGCCCCGGCCAACTCTGTGCCAGCAGCCGCGGTAAGACAGAGGGGGCAAGCGTTGCTCGGAATCACTGGGCGTAAAGGGCGCGTAGGC
+
:,,,,,:,F:F,FFF:FFFFFF:FFF:FFFFFFF,F:,FFFFF:F,FFFFFF:FFFFFFF:F:,FF:FFF,FF,FFF:FF:FF::FFF:FFF,F,F,FF:F:F:F:FFFF:F::,:FFF,FFFFFFFF::::FFFFF,FF,FFF,FFFF:FFF,FF,F:FFFFFFFFFFF:FF,FF:FFFFFF:FFFFF,:::FF,FF::F,FFFF:FF,F:FFFFF:FFF:FF:FF,FF::,:F,FFFFFFFF,FFFFF
@A00920:152:HGHKKDRXX:2:2108:11803:8343 1:N:0:CGCGTTCA+TGCTAAGT
ACTCCTACGGGAGGCAGCAGTGGGGAATTTTGGACAATGGGGGCAACCCTGATCCAGCCATGCCGCGTGCGGGAAGAAGGCCTTCGGGTTGTAAACCGCTTTTAGCCGGGAAGAAAAGGCACGGGTGAATACCCCGTGTTCTTGACGGTACCGGCGGAATAAGCACCGGCTAACTTCGTGCCAGCAGCCGCGGTAATACGAAGGGTGCAAGCGTTACTCGGAATTACTGGGCGTAAAGCGTGCGTAGGTG
+
FFFFFFFFFFFFFFFFFFFFFFFFFFFFFFFFFFFFFFFFFFFFFFFFFFFFFFFFFF:,FFFFFFFFFFFFFFFFFFFF:F,FFFFFFFFFF:FFFFFFFFF,,FFFFFF,FFFFFFFFFFFFFFFFF,FF::FF,FFFFFFF::FFFF,F:FFF:FF,FFFFFFFFFFFFFFF,FFFFFFFFFF:F,FFFF,F::FFFFFFFFFFFFF:FFFFFF:F,FF:,F:FF:FFFF:FFFFFF,F,F,FFFF:
@A00920:152:HGHKKDRXX:2:2108:5122:9048 1:N:0:CGCGTTCA+TGCTAAGT
ACTCCTACGGGAGGCAGCAGTGAGGAATATTGGGCAATGGGGGCAACCCTGACCCAGCAACGCCGCGTGGAGGATGACGGTCTTTGGATTGTAAACTCCTTTTCTTGGGGAAGAGCAAGGACGGTACCCGAGGAATAAGTCACGGCTAACTACGTGCCAGCAGCCGCGGTAATACGGAGGGGGCTAGCGTTGTTCGGAATCACTGGGCGTAAAGCGCGTGTAGGCGGCCTCCTCAGTCTGGTGTGAAAGC
+
FF:FFFFFFFFFFFFFFFFFFFFFFFFFFFFFFFFFFFFFFFFFFFFFFFFFFFFFFFFFFFFFFFFFFFFFFFFFFFFF:FF:FFFFFFFFFFFFFFFFFFFF:FFFFFFFFFFFFFFFFFFFFFFFFFFFFF:FFFFFFFFFFFFFFFFFFFFFFFFFFF:FFFFFFF:FFFFFFFFFFFFFF::FF:FFFFFFFFFFFFFF:FFFFFF:FFFFFFFF:FFFF:FFFFFFFFFFFFF:FFFFFF:F:F
@A00920:152:HGHKKDRXX:2:2108:27118:9784 1:N:0:CGCGTTCA+TGCTAAGT
ACTCCTACGGGAGGCAGCAGTAAGGGATCTTGCGACAATGGGCGAAAGCCTGACGCAGCAACGCCGCGTGCGGGATGACGGCCTTCGGGTTGTAAACCGCTTTTCGGGGGGACGAGGAAGGACGGTACCCCCGGAATAAGTCTCGGCTAACTACGTGCCAGCAGCCGCGGTAAAACGTAGGAGGCGAGCGTTATCCGGATTTACGGGGTGTAAAGCGCGGGTAGGCGGTCGTGCAAGTGAGGCGTGAAAG
+
FFFFFFFF:FFFFFFFFFFFFFFFFFFFFFFFFFFFFFFF::F:FFFFFFFFFFFFFFFF,FFFFFFFFFFFFFFFFFFFFFFFFFFF:,FFFF,:F:FFF:F,:FFFFFFF,FFF:F,FFFFFFFFFFFFF:FFFF:FFFFFFFF:F:FFFF,FFFFFFFFF,FFFF:FFF,FF:FFFFF:FFF:F:F:FF,FFFF:FF,FFF,::FFFF:FFFFFF:,F:,FFF:,F:FFFFF:FFFFFFFFFFFF:,
@A00920:152:HGHKKDRXX:2:2108:28031:10520 1:N:0:CGCGTTCA+TGCTAAGT
ACTCCTACGGGAGGCAGCAGTGGGGAATTTTGGACAATGGGGGCAACCCTGATCCAGCCATGCCGCGTGTGTGAAGAAGGCCTTCGGGTTGTAAAGCACTTTAAGTGGGGAGGAAGGCCTGGTGGCGAATACCCATCAGGATTGACGTTACCCACAGAATAAGCACCGGCTAACTCCGTGCCAGCAGCCGCGGTAATACGGAGGGTGCAAGCGTTAATCGGAATTACTGGGCGTAAAGCGCACGTAGGTG
+
F:FFFF,FFFFFFFFFFFFFFFFFFFFFFFFFFFFFFFFFFFFF:FFFFFFFF:FFFFFFFFFFFFFFFFFFFFFFFFFFFFFF:FFF:FFFF:FFFFFFFFFFFFFFFFFFFFFFFFFFFFFFFFFFFFFFFFFFFFFFFFFFFFFFFFFFFFFFFFFF:FFFFF::FFFFFFFFFFFFFF,FFFFFFFFFFFFFFFF:FFF:FFFF,FFF,FFFFFF::FFF:FF:FFFFFFF:F,FFFF:FF:FFFF
@A00920:152:HGHKKDRXX:2:2108:1434:10958 1:N:0:CGCGTTCA+TGCTAAGT
ACTCCTACGGGAGGCAGCAGTGGGGAATCTTCCGCAATGGGCGCAAGCCTGACGGAGCAACGCCGCGTGGGGGACGAAGGCCTTCGGGTCGTAAACCACTGTCAGCGGGAAAGAGGGGCCGGGCGGTGAACAGCCGCTTGGCCTGACGGTACTCGCAGAGGAAGCCACGGCCAACTCCGTGCCAGCAGCCGCGGTAATACGGAGGTGGCGAGCGTTGTTCGGAATTACTGGGCGTAAAGGGCGCGTAGGC
+
FFFFFFFFFFFFFFFFFFFFF:FFFFFFFFF:FFFFFFFFFFFFFF,FFFFF,:FFFFFFFFFFFFFFF:FFFF:FFFFFFFFFFFFFFFFFF:FFF,FFFF:FF:FFFFFFFF,:FF:F:::FFFFFFF,:F,FFFF,:FFF:FFFFFF,FF,,:F,FFFFFFFF,F:FFF,FFFF:F,FFF,FFFFFFFFFFFFF:FFFFFFF,:FFFFFF:FFFFFFF,FFF::F:FFFFFFFFFFFFFFFF,FFF:
@A00920:152:HGHKKDRXX:2:2108:17716:10974 1:N:0:CGCGTTCA+TGCTAAGT
ACTCCTACGGGAGGCAGCAGCAAGGGATTTTCCGCAATGGGCGCAAGCCTGACGGAGCAACGCCGCGTGGGGGAGGACGCCCTACGGGGTGTAAACCCCTTTTCTCTGGGACGACGACCGACGGTCCCCGAGGAAGAAGGCCCGGATACATACGTGCCAGCACCCGCGGTAATACGTAGGGCGCAAGCGTTATCCGGAATTATTGGGCGGAAAGAGCTCGTAGCCGGTTTGTCGCGTCTGCCGTCAAAGT
+
FF:,F,FF,FFFFFFFFFFFFFFF:FFFFFFFFFFFFFF:FF:F,FFFFFFFFF:FFFFFFFFFFFFFFF,FFF,FFFFFFFF,FFF:,FFFFFFF,FFFF:FFF:,FFFFFFF,,F,F:FFF:F,:,F,:FFFF,F:F,FFFF:,FF:,:F,FFFFF,,F,,FFFFF,FFF,FFF:FFFF,F::,,FFFF:FF:F,::FF:FFF,FF:,FFF:FFF,,F:,F,:F:,,:FF:FFFFFF,F:FF,:,FFF
@A00920:152:HGHKKDRXX:2:2108:5990:11303 1:N:0:CGCGTTCA+TGCTAAGT
ACTCCTACGGGAGGCAGCAGTCGGGAATTTTGCCCAATGAGCGAAAGCTTGAGGCAGCAACTCCGCGTGAGGGATGAAGGCTCTCGGGTCGTAAACCTCTTTTCTCAGGGAAGATCCAAGACGGTACCTGAGGAATAAGCCACGTCTAACTACGTGCCAGCAGCCGCGGTCATACGTAGGTGGCAAGCGTTATCCGGAGTTACTGGGCGTAAAGCGCATGTAGGCTGTTGGACAAGTTGGTTGTGAAAGC
+
FFFFFFFFFFFFFFFFFFFFF:FFFFFFFFFFFFFFFFFFFFFFFFFFFFFFFFFFFFFFFFFFFFFFF,FFFF:FFFFFFFFFFFFFFFFFFFFFFFFFFFF:FFFFFFF:FFFFF,FFFF,FFFF:FF:F:,FFFF,F,FFF,FF,FFFF,FF,FFFFFFFFF,F,:F,,FFF,FF:FF:FF,FFFF:F:F,:F:F,,FF:F::F,FF,FFFF,F:FFFFF,F,FFFFFF:,FFF,,FF:FF:,F:F,
@A00920:152:HGHKKDRXX:2:2108:22281:11710 1:N:0:CGCGTTCA+TGCTAAGT
ACTCCTACGGGAGGCAGCAGTAAGGGATCTTGCGACAATGGGCGAAAGCCTGACGCAGCAACGCCGCGTGCGGGATGACGGCCTTCGGGTTGTAAACCGCTTTTCGGGGGGAAGAGGAAGGACGGTACCCCCGGAATAAGTCTCGGCTAACTACGTGCCAGCAGCCGCGGTAAAACGTAGGAGGCGAGCGTGATCCGGATTTACTGGGTGTAAAGCGCGTGTAGGCGGTCGTGCAAGTGAGGCGTGAAAG
+
FFFFFFFFFFFFFFFFFFFFFFFFFFFFFFFFFFFFF:FFFFFFF:FFFFFFFFFFFFFF:FFFFFF:FFFFFFFFFFFFFFF:FFFFFFFFFF::FFFFF:FFFFFFFFFFFFFFFFFFFFFFFFFFFFFFFFF,F:FFFFFFFFFFFFFFFF:FFFFFFFFFFFFFFFFFF,FFF,FFFFFFFFF:FFF,FFFFFFFFFFF:FFFF:FFFFFFFFFFFFF,FFFFFFF:FFFF,FFFFFF:FFF:FFF
@A00920:152:HGHKKDRXX:2:2108:8196:13275 1:N:0:CGCGTTCA+TGCTAAGT
ACTCCTACGGGAGGCAGCAGTGGGGAATATTGGACAATGGGCGCAAGCCTGATCCAGCCATGCCGCGTGAGTGAAGAAGGCCTTAGGGTTGTAAAGCTCTTTCACCCGCGAAGATGATGACGGTAGCGGGAGAAGAAGCCCCGGCTAACTCCGTGCCAGCAGCCGCGGTAATACGGAGGGGGCAAGCGTTGTTCGGATTTACTGGGCGTAAAGGGCGCGGAGGCGGATGTTCGCGTCAGAGGTGAAAGCC
+
F,FFFF:FF:FF:FF::F:FFF:F,FFFFF:FFFFF:FFF,FFFFFF:F:FFFFFFFFFFFFFFFFFFFFFFF:FFFF:FFFFFFFF:,:FFFFFFFFFFFFFFFFFFFFFFFFFFFF:FFFFFFF,FFFFFFFFFFFFFFFFFFFFFFFFFFFFF:FFFFF:FFFFFF,FFFFFFFF:FFFFFFFF,,FFF:FFFFFFFFF:FF:FFFFFFFFFFFFF,FFFFFFF:FFFFFFFFFFFFF:FFFFFFF,
@A00920:152:HGHKKDRXX:2:2108:8043:13792 1:N:0:CGCGTTCA+TGCTAAGT
ACTCCTACGGGAGGCAGCAGTGGGGAATTTTGGGCAATGGCCGAAAGGCTGACCCAGCGACGCCGCGTGCGGGAGGACGCCCTTCGGGGTGTAAACCGCTGTCAGAGGGGACGAATGGCCGAGGCGGGAATACCGCTTTGGAGTGACGGTACCCTCAGAGGAAGCACCGGCTAACTCTGTGCCAGCAGCCGCGGTAATACAGAGGGTGCGAGCGTTGTTCGGAATCACTGGGCGTAAAGCGCGCGCAGGC
+
FFFFFFFFFFFFFFFFFFFFFFFFFFFFFFFFFFFFFFFFFFFFFFFFFFFFFFFFFFFFFFFFFFFFFFF:FFFF:FF:FFFFFFFFFFFFFFFFFFFFFFFFFFFFFFFFFF:FFFFFFFFFFFFFFFFFFFFF,FFFFFFFFFFFFFFFFFFFFFFFFFFFFFFFFFFFFFFFFFFF,FF:FFF::FFFFFF,FFFFFFFFFFFFFFFFF:FFFF,FFFFF:FFFFFFFFFF:FFFFFF,::FFFF:
@A00920:152:HGHKKDRXX:2:2108:12807:14152 1:N:0:CGCGTTCA+TGCTAAGT
ACTCCTACGGGAGGCAGCAGCAGGGAATCTTGCGCAATGGGCGAAAGCCTGACGCAGCAACGCCGCGTGGGGGACGAAGGCCTTCGGGTTGTAAACCCCTTTCAGGAGGGAAGAAAATGACGGTACCTCCAGAAGAAGCACCGGCCAACTACGTGCCAGCAGCCGCGGTAATACGTAGGGTGCGAGCGTTATCCGGAATAATTGGGCGTAAAGAGCTCGTAGGCGGTTCAACAAGTCGGTTGTGAAAGTC
+
FFFFFFFFFFFFFFFFFFFFFFFFFFFFFFFFFFFFFFFFFF:FF,:F,,,FFFF::FF:F:FFF,,,FFFF,F,::,FFFFF,FFF,:F::FF:FFFFFFFF:FFFFFFFFFFFFFFFFFFF:,FFFFF:,FF,FF,FFFFFFF:FFFF,FFF,F:F,,,FFF,FFFF:FF,:F,FF,F:FFFFFF:FFFFFFF,FFF,,FFFF:FF:FFFFFFFFFF:FFFFF:FFF:FFFFFFFF:F,FF,FF:FFF
@A00920:152:HGHKKDRXX:2:2108:8811:14528 1:N:0:CGCGTTCA+TGCTAAGT
ACTCCTACGGGAGGCAGCAGTAGGGAATCTTCCGCAATGGACGAAAGTCTGACGGAGCAACGCCGCGTGAACGATGAAGGCCTTCGGGTCGTAAAGTTCTGTTGTTAGGGAAGAACAAGTATCGGAGTAACTGCCGGTACCTTGACGGTACCTAACCAGAAAGCCACGGCTAACTACGTGCCAGCAGCCGCGGTAATACGTAGGTTGCAAGCGTTAATCGGAATTAATGGGCGTAAAGCGAGCGCAGGCG
+
FFFFFFFFFFFFFFFFF:FFFFFFFF:FFFFFFFFFFFFFF,FFFFFFFFFF,FFFFFFF,FFFFFFFFFFFFFFFFFFFFFFFFFFFFFFFFFFF,FFFFF,F,F,FF,FFFF,F:,FFF:FF:FFFFFF:F:FFFFFF:FFFFFFFF:FFFFFFFF:FFFFF,FFFFFFFFFFFFFFFFFFFF:FFFFFFFFFFF:FFFFFF,:FF,FFFFFF,F,F:FF,FFF,FFFFFFFF::F,FFFFFFFFFFF
@A00920:152:HGHKKDRXX:2:2108:13602:14716 1:N:0:CGCGTTCA+TGCTAAGT
ACTCCTACGGGAGGCAGCAGTTTCGAATCATTCACAATGGGCGAAAGCCTGATGGTGCGACGCCGCGTGGGGGACGAAGGTCCTCGGATTGTAAACCCCTGTCACTAGGGAAGAAACGTTACGAGTTAATATCTCGTAGCCTGACTTAACCTGGAGAGGAAGCAGTGGCTAACTCTGTGCCAGCAGCCGCGGTAATACAGAGACTGCAAGCGTTATTCGGATTCACTGGGCGTAAAGGGTGCGCAGGCGG
+
FF:,FFF:FFFFFFFFFF:FFFFF:FFFF,F:FFFFFFFF,FFF::FFFFFFFFFFFFFFFFF:FF:F,FF,F,FF:FF,FFFFFFFFF:FF:FFFFFFFFF,FFF,:,F:FFFFFFF:FFF:F:,F,FFF,FFF:FF:F:F,FF,FFF:,FFFFFFFFFF,:FF,F:FFFFFF::FF:F,FFFFFFFFF,FF,FFFFFFF:FFFF:FF:FFFFF,FF:FFFFF,FFFFFFFF,FF,FFFFFFFF,FF:F
@A00920:152:HGHKKDRXX:2:2108:22372:14716 1:N:0:CGCGTTCA+TGCTAAGT
ACTCCTACGGGAGGCAGCAGTCGAGAATTTTTCACAATGGGGGAAACCCTGATGGAGCGACGCCGCGTGGGGGATGAATGGCTTCGGCCCGTAAACCCCTGTCATTCGCGAACAATGCCTGCGGTATAACACATCGCAGGTTGATAGTAGCGGAAGAGGAAGCACCGGCTAACTCTGTGCCAGCAGCCGCGGTAATACAGAGGGTGCGAGCGTTAATCGGAATCACTGGGCTTAAAGCGTGCGTAGGCGG
+
FFFFFFFFFF:FFFFFFFFFFFFFFF:FFFFFFFFFFFFFFFFFFFFFFFFFFFFFFFFFFFFFFFFFFFFFFF:FFFFFFFFFFFFFF:FFFFFFFFFFFFFFFFFFFFFFF::FFFFFFFFFFFFFFFFFFFFFFFFFF:FFFFFFFFFFFFFFFFFFFFFFFFFFFF:FFFFFFFFFFFFFFFF:FFFFF:FFFFFFFFFFFFFFFFFFFFF,FFF::FF,FFFFFFFFFFFFFFF:FFFFFFFFFF
@A00920:152:HGHKKDRXX:2:2108:25201:14951 1:N:0:CGCGTTCA+TGCTAAGT
ACTCCTACGGGAGGCAGCAGTTAGGAATTTTGGGCAATGGGCGCAAGCCTGACCCAGCAACGCCGCGTGGGTGACGAAGGCCTTCGGGTTGTAAAGCCCTTTTCTGAGGGAAGATAGTGACGGTACCTCAGGAAGAAGCACCGGCTAACTACGTGCCAGCAGCCGCGGTAATACGTAGGGTGCAAGCGTTGCCCGGATTTATTGGGCGTAAAGGGCGCGCAGGCGGCTCGGCACGTCCGTTGTGAAATCG
+
FFFFFFFFFFFFFFFFFFFFFFFFFFFFFFFFFFFFFFFFFFFFFFFFFFFFFFFFFFFFFFFFFFFFFFFFFFFFFFFFFFFFFFFFFFFF:FFFFFFFFFFFFF:FFFFFFFF,FFFFFFFFFFFFFFFFF,FF:FFFFFFFFFFFFFFFFFFFFFFFFFFFFFFFFF,FFFFFFFFFFFFFFFFFFFFFFFFFF:FFFFFFFFFF,::FFF:FFFFFFFFFFFFFFFFFFFF:FFFFFFFFF,FFFF
@A00920:152:HGHKKDRXX:2:2108:32362:14951 1:N:0:CGCGTTCA+TGCTAAGT
ACTCCTACGGGAGGCAGCAGTAGGGAATTGTTCGCAATGGGCGCAAGCCTGACGACGCAACGCCGCGTGGAGGATGAAGGGCTTCGGCTCGTAAACTCCTTTCGACCGAGATGAATACCCACAGGGCTAATATCCCTGTGGACTGACAGTATCGAGGGAAGAAGCACCGGCTAACTCCGTGCCAGCAGCCGCGGTAATACGGGGGGGGCAAGCGTTGTTCGGAATTACTGGGCGTAAAGGGCTCGTAGGC
+
F,::F:F,FF,:FF:FFFFFFFFFFFFFFFFFF,FFF:FFF::FFF:FFFF:FFFFFFFFF,FFF::FF:FF:FFFFF,FFFFFFFFFF::FFFF::F,::FFFFFFFFF:FF:FFFF,FFFFFFFFFF:FF:FFFF,:FFFFFFF,FF:FF,FF,FFFFFFF:F,FFF:F:FFFFFFF:FF:FF,FFFFFFFFFFFFFFFF:,FFF,FFF,FFFFFFFFFF:,F:FFFFFFF:FFF:F:FFFFFFFFF,
@A00920:152:HGHKKDRXX:2:2108:24686:15186 1:N:0:CGCGTTCA+TGCTAAGT
ACTCCTACGGGAGGCAGCAGTGGGGAATATTGCACAATGGGGGAAACCCTGATGCAGCGACGCCGCGTGAGTGATGAAGGCCTTCGGGTCGTAAAGCTCTGTTGTACGGGAAGAAAAAAATGACGGTACCGTATAAGAAAGGATCGGCTAACTTCGTGCCAGCAGCCGCGGTAAGACGAGGGATCCTAGCGTTGTTCGGAATCATTGGGCGTAATGAGCGCGCAGGCGGTCGTGCAAGTCGCGTGTGAAA
+
FFFFFFFFFFFFFFFFFFFFFFFFFFFF:FFFFFFFFFFFFFFFFFFFFFFFFFFFFFFFFFFFFFF,FFFFF,FFF,FFFFFFFFFFFFFFFFFF,FFF:FFFFFFFFF:FFFFFFFFFFF:FFFF:FFFFFFFFFFFFFFFFFFFFFFFFFFFFFFFFFFFFFFFFFF:FFFFFFF,FFFFFF::FF:FFFFFFFFFFFFFF:FFFFF:,:F,F,FFFFFFFFFFFFFFFFFFF,,FFFFFFFFFFFF
@A00920:152:HGHKKDRXX:2:2108:2184:15327 1:N:0:CGCGTTCA+TGCTAAGT
ACTCCTACGGGAGGCAGCAGTGGGGAATATTGCACAATGGGCGCAAGCCTGATGCAGCAACGCCGCGTGCGGGAAGAAGGCCCTAGGGTTGTAAACCGCTTTCAGCAGGGAAGAAAATGACGGTACCTGCAGAAGAAGGTGCGGCCAACTACGTGCCAGCAGCCGCGGTGACACGTAGGCACCAAGCGTTGTCCGGATTTATTGGGCGTAAAGAGCTCGTAGGCGGTTCAGTAAGTCGGGTGTGAAAACT
+
FFFF:FFFFFFFFFF,FFFFFFFFFFFFFFFFFFFFFFFFFFFFF,FFF:FFFFFFFFFFFFFFFFFFFFFFFFFFFFFFFFFFFFFFFFFFFFFF:FFFFFFFFFFFFFF,FF:FFFFFFFFFFFFFFFFFFFFFFFFFFFFFFFFFFFFFFFFFFFFFFFFFF:FFFFFF,FFF,FF:FFFFFFFFFFFFFFFFFFFFFFFFFFFFF,FFF:FFFFFFFFFFFFFFFFFFFF:FFFFFFFFF:,FFFF
@A00920:152:HGHKKDRXX:2:2108:21766:15671 1:N:0:CGCGTTCA+TGCTAAGT
ACTCCTACGGGAGGCAGCAGTTTCGAATCATTCACAATGGGCGAAAGCCTGATGGTGCGACGCCGCGTGAGGGATGAAGGTCTTCGGATTGTAAACCTCTGTCACCGGGGAAGAAACGCTTCAAGTTAACAGTTTGAAGCCTGACTTAACCCGGAGAGGAAGCAGTGGCTAACTCTGTGCCAGCAGCCGCGGTAATACAGAGACTGCAAGCGTTATTCGGATTCACTGGGCGTAAAGGGTGCGCAGGCGG
+
FF:FFFFFFFFFFFFFFFFFFFFFFFFFFFFFFFFFFFFFFFFFFFFFFFFFFFFFFFFFFFFFFFFFFFFFFFFFFFFFFFFFFFFFFFFFFFFFFFFFFFFFFFFFFFF,FFFFFFFFFFFFFFFFFFFFFFFFFFFFFFFFFF:FFFFFF:FFFFFFFF:FFFFFFFFFFFFFFFF:FFF:FFFFF:F:FFFF,,FFFFFF:FFFFFFFFFF,FF:FFFFFFFFFF:FF:FFFFFFFF:F:FF:FFF
@A00920:152:HGHKKDRXX:2:2108:5394:15687 1:N:0:CGCGTTCA+TGCTAAGT
ACTCCTACGGGAGGCAGCAGTGGGGAATCTTGGACAATGGGCGAAAGCCTGATCCAGCCATGCCGCGTGAGTGAAGAAGGCCTTAGGGTTGTAAAGCTCTTTTGCCGGGGACGATAATGACGGTACCCGGAGAATAAGTCCCGGCTAACTTCGTGCCAGCAGCCGCGGTAATACGAAGGGGACTAGCGTTGTTCGGAATTACTGGGCGTAAAGCGCACGTAGGCGGTTTGTTAAGCCAGCTGTGAAATCC
+
F,FFFFFF:FFFFFF:FFF:FFFFF:FFFFFFFFFFFFFFFF:FFFFFFF:FFFFFFFF,FFFFFFFFFFFFFFFFFFF:FF,FF:::FFFFFFFFFF:FFF:FFFFFFFFFFFFFFFFFFFFFFFFFFFFFFFFFFFFFFFFFFF:FFFFFFFFFFFFFFFFFFFFFFFFFFFFFFFFFFFFFFFFFFFFFFFFFF,FFFFFFFFFFFFF:,:FFFFFF:FFFFFFFF:FFFFFFFFFFFFFFFF,FFF
@A00920:152:HGHKKDRXX:2:2108:8983:15765 1:N:0:CGCGTTCA+TGCTAAGT
ACTCCTACGGGAGGCAGCAGTGGGGAATATTGCGCAATGGGCGAAAGCCTGACGCAGCGACGCCGCGTGTGGGATGAAGGTCTTCGGATCGTAAACCACTGTCGGGGGGGACGAACTCAATGACGGTACCCCCAAAGGAAGCACCGGCTAACTCTGTGCCAGCAGCCGCGGTAAGACAGAGGGTGCAAACGTTGTTCGGAATCACTGGGCGTAAAGGGCTCGTAGGCGGCCAACTAAGTCGGATGTGAAA
+
FFFFFFFFFFFFFFFFFFFFFFFFFFFFFFFFFFFFFFFFFFF:F,FFFFFFFFFFFFF:FFFFFFFFF:FFFFFFFFFFFFFFFFFFFF:FFFFFFF:FFFFFFFFFFFFFFFFFF:FFFFFFFF:,FFFFFFF:FFFFF:FFFFFFFFFFFFFFFFFFFFF:FFF:FFFFFFFFF:FFFFFFFFFFFFFFFFFFFFFFFFFFFFFFF:F:FFFFFFFFFFFFFF:FFFF:FFF:,F::F,FFFF:::F
@A00920:152:HGHKKDRXX:2:2108:24126:16157 1:N:0:CGCGTTCA+TGCTAAGT
ACTCCTACGGGAGGCAGCAGTAGGGAATATTGGTCAATGGGTGAGAGCCTGAACCAGCCATGCCGCGTGCAGGAAGACGGCCTTCTGGGTTGTAAACTGCTTTTATCAGGGGATAAAATTTCCATGCGTGGAGAATTGAAGGTACCTGATGAATAAGCCACGGCTAACTACGTGCCAGCAGCCGCGGTAATACGTAGGTGGCGAGCGTTGTCCGGATTTATTGGGTTTAAAGGGTGCGTAGGCGGCCCTT
+
F:FF:FFF,FFF:FFF,FFFFFFFFFFF::FFFFFFFFFFFF:FFFFFFFFFFFFFFFFFFFFFFF:FFFFFFFFFFFFFFFFFF:FFFFF:FFFFFFFFFFF:FFFFFFFFFFFFFFFF:FFFFFFFFFFF:F:FFFFFFFFFFF:FFFFFFFFFFFFF:FFFFFFFFF,:FFF,FFFF:FFFFFFFFFFFFFFFFFFFFFF:FFF,FFFFFFFFFFFFFFFFFFFF:FFF::FFFFFFFFFF:FF,FF
@A00920:152:HGHKKDRXX:2:2108:31702:16564 1:N:0:CGCGTTCA+TGCTAAGT
ACTCCTACGGGAGGCAGCAGTGGGGAATTGTTCGCAATGGGCGCAAGCCTGACGACGCAACGCCGCGTGGAGGATGAAGATTTTCGGATCGTAAACTCCTTTCGATCGGGACGAATGGCTGGGAACCTAATACGATTCAGGATTGACGGTACCGAGAGAAGAAGCCCAGGCTAACTCCGTGCCAGCAGCCGCGGTAATACAGAGGGGGCAATCGTTATTCGGAATTATTGGGCGTAAAGGGCGCGTAGGC
+
:::FFFF:FFFFF:FFFFFFFFFFFFFFF,FFFFFFFFFFFFFFFF,FFFFF::FFFFFFFFF,FFFF:FF,FF,FFFFFF:FFFFFFF::FFF:,,:FFFFFFFF:FFFFFFFF,F,FFFF:FF,F:FFFFF,,:FF:F,FF,FFF,,FFFF,F,FFFFF:F:FF:,FFFFFFF:F,FFFFFFFFFFFFFFFF,FFFF:FFFFFFFFF:::FFFFF,::,,FFFF:,::F,FFFFF,F,FFF:FFFFFF
@A00920:152:HGHKKDRXX:2:2108:1651:16658 1:N:0:CGCGTTCA+TGCTAAGT
ACTCCTACGGGAGGCAGCAGTAGGGAATTTTCCACAATGGACGAAAGTCTGATGGAGCAACACCGCGTGCAGGATGAAGGCTTTCGGGTCGTAAACTGCTTTTATCTGTGAAGATTATGACGGTAGCAGATGAATAAGGATCGGCTAACTCCGTGCCAGCAGCCGCGGTCATACGGAGGATCCAAGCGTTATCCGGAATTACTGGGCGTAAAGAGTTGCGTAGGTGGCATTGTAAGTTGGTAGTGAAAGC
+
FFFFF:FFFFFFFFFFFFFFFFFFFFFFFFFFFFFFFFFFFFFFFFFFFFF,FFFFFFFFFFFFFFFFFFFFFF:FFFF,FF:FFFFF,FFFFFFFFFFFFFFFFFFFFFFFF:FFFFF:FFFFFFFFFFFFF:FF,FFFFFFFFFFFFF:FFFFFFFFFFFFFFFFFFF,:FFFFFFFFFFFFFFFFFFFFFFFFF,FFFFFFFFFF:F,,FFFFFFFF,FFFFFFFFFFFFFFFFF,:FF:FFF:FFF
@A00920:152:HGHKKDRXX:2:2108:16251:16861 1:N:0:CGCGTTCA+TGCTAAGT
ACTCCTACGGGAGGCAGCAGTGAGGGATATTGCACAATGGGGGAAACCCTGATGCAGCGACGCCGCGTGGGCGATGAAGGTCTTCGGATCGTAAAGCCCTTTTTGAGGGGACGAGAACGGACGGTAGCCTCAGAATAACTCTCGGCTAACTACGTGCCAGCAGCCGCGGTAAAACGTAGGAGGCAAGCGTTATCCGGAGTTACTGGGCGTAAAGCTCAATTAGGCGCTCGGGCAAGTTGGTTGTGAAAGC
+
F::FFFFFFFFFFFFFF:FFFFFFF,FFFFFFFFFFFFFF:FFFFFFFFFFFFFFFFFFFFFFFFFFFFFFF::FFFFF:FFFFFF:FFFFFF:FFF:FFFFFFFFF:,FFF:FFFFFF:FFFFFF,,F:F,:FFFFF,FFFFFF:F:FF:,FFFFFFF:FFFFFFFFFF:FFF,FFFF,:FFFF,FFF,:FF:FF:FFF:,,FFF,FF:FFF:F,FF,,:FFFFF,F:F,:F,,F,:F,F,:,,FFF:F
@A00920:152:HGHKKDRXX:2:2108:15718:17566 1:N:0:CGCGTTCA+TGCTAAGT
ACTCCTACGGGAGGCAGCAGTGGGGAATATTGGACAATGGGCGAAAGCCTGATCCAGCAACGCCGCGTGAGGGATGACGGCCTTCGGGTTGTAAACCTCTTTCAGCAGGGACGAAGCGAAAGTGACGGTACCTGCAGAAGAAGGACCGGCCAACTACGTGCCAGCAGCCGCGGTAATACGGAGGGTGCAAGCGTTAATCGGAATTACTGGGCGTAAAGCGCGCGTAGGCGGTTTGGTAAGTCGGATGTGA
+
:FFFFFFFFFFFFFFFFFFFFFFFFFFFFFFFFFFFFFFFFFFFFFFFFFFFFFFFFFFFFFFFFFFFFFFFFFFFFFFFFFFFFFFFFFFFFFFFFFFFFFFFFFFFFFFFFFFFFFFFFFF:FFFFFFFFFFFFFFFFFFFFFFFFFFFFFFFFFFFFFFFFFFFFFFFFFF:FFFFFFF:FFFFFFFFFFFFFFF:FF:FFFFFFFFFFFFFFFFFFFFF:FFF:FFFF,FFF:FFFF:FFFFFF::
@A00920:152:HGHKKDRXX:2:2108:13431:17644 1:N:0:CGCGTTCA+TGCTAAGT
ACTCCTACGGGAGGCAGCAGTAGGGAATATTGGTCAATGGACGCAAGTCTGAACCAGCCATGCCGCGTGAAGGATGAAGGTCCTCTGGATTGTAAACTTCTTTTGTAGGGGAAGAAACCCTGGTATTCCTACCAGGTTGACGGTACCCTAGGAATAAGCACCGGCTAACTCCGTGCCAGCAGCCGCGGTCATACGGAGGATCCAAGCGTTATCCGGATTAACTGGGCGTAAAGAGTTGCGTAGGTGGTTT
+
FFFFFFFFFFFFFFFFFFFFFFFFFFFFFFFFFFFFFFFFFFFFFFFFFFFFFFFFFFFFFFFFFFFFFFFFFFFFFFFFFFFFFFFFFFFFFF:FFFFFFFFFFFFFFFFFFFFFFFFFFFFFFFFFFFFFFFFFFFF:FFFFFFFFFFFFFFF:FF:FFFFFFFFFFFF:FFFFFFF:FFFFFFFFFFFFFFFFFFFFFFFFFFFF:F:F:FFFFFFFF:FF:FFFFFF:FFFFFFFFFFFFFFFFFF
@A00920:152:HGHKKDRXX:2:2108:11153:18897 1:N:0:CGCGTTCA+TGCTAAGT
ACTCCTACGGGAGGCAGCAGTGGGGAATCTTGCGCAATGGGCGAAAGCCTGACGCAGCAACGCCGCGTGCGGGATGAAGGCCTTCGGGTTGTAAACCGCTTTCAGTGGGGACGAACCAAGACGGTACCCACAGAAGAAGCCCCGGCCAACTACGTGCCAGCAGCCGCGGTAACACGTAGGGGGCAAGCGTTGTCCGGATTTATTGGGCGTAAAGAGCTCGTAGGTGGTTCGGTAAGTCGGGTGTGAAACC
+
FFFFF:FFFFFFFFFFFFFFFFFFFFFFFFFFFFFFFFFFFFFFFFFFFFFFFFFFFFFFFFFFFFFFFFFFFFFFFFFFFFFFFFFFFFFFFFFFFFF:FFFFFFFFFFFFF::FFFFFFFFFFFFFFFFFF:F:FFFFFFFFFFFFFF:FFF:FFFFFFFFFFFFFFF::F,FFFFFFF:FFFFFFFFFFF:FFFFFFFFFFFFFFFFFF,F:FF:FFFFFFFFFFFFFFFFFF:F,:F:FFFFFFFF
@A00920:152:HGHKKDRXX:2:2108:26223:19319 1:N:0:CGCGTTCA+TGCTAAGT
ACTCCTACGGGAGGCAGCAGTAAGGAATATTGGGCAATGGAGGCAACTCTGACCCAGCCATGCCGCGTGGAGGATGAAGGCCCTCTGGGTTGTAAACTTCTTTTACTTGGGACGAAACCTTCTTATTCTTAGGAAGTTGACGGTACCAAGGGAATAAGCACCGGCTAACTCCGTGCCAGCAGCCGCGGTAATACGGAGGGTGCAAGCGTTATCCGGATTCACTGGGTTTAAAGGGTGCGTAGGCGGACAG
+
FF:FF,:FFFFFFFFFFF:FFFFFFFFFFFFFFF:FF:FFF:FFFFFFFFFFFFF:FFFFFFFFFFFFFFFFFFF:FFFFFFFFFFFFFFFFFFFFFFFFFFFFFFFFFFFFFFFFFFFFFFFFFFFFFFFFF:F:FFFFFFFFFFFFFFFFF:F:FFFFFFFFFFFFF:FF,FFFFFFF:FFFFF:F:FFFFF:FFFFFFFFFFFFFFFF:FFFFFFFFFFFFFFFFFFFFFFFFFFF:FF::F:FFFF
@A00920:152:HGHKKDRXX:2:2108:28592:19382 1:N:0:CGCGTTCA+TGCTAAGT
ACTCCTACGGGAGGCAGCAGTGGGGAATTGTTCGCAATGGGCGCAAGCCTGACGACGCAACGCCGCGTGGGGGATGAAGGTCTTCGGATCGTAAACCCCTGTCGAGTGGGACGAATGGCCCGCGGTCCAATACACCGTGGGAGTGACGGTACCACTAAAGGAAGCCACGGCTAACTCTGTGCCAGCAGCCGCGGTAATACGGGGGGGGCAAGCGTTGTTCGGAATTACTGGGCGTAAAGGGCGCGTAGGC
+
FFFFFFFFFFFFFFFFFFFFFFFFFFFFFFFFFFFFFFFFFFFFFFFFFFFFFFFFFFFFFFFFFFFFFFFFFFFFFFFFFFFFFFFFFFFFFFFFFFFFFFFF:FFFFFFFFFFFFFFFFFFFFF:FFFFFFFFFF:FFFFFFF:FFFFFFF,FFFFFFF:FFFFFFFF:F:FFFFFFFFFFFF:FFFFFFFFFFFFFFFFFFFFFFFF:FFF:FFFF:FFFFFFFFFFFFFFFFFFFF:FFFFFFFFF
@A00920:152:HGHKKDRXX:2:2108:17680:19648 1:N:0:CGCGTTCA+TGCTAAGT
ACTCCTACGGGAGGCAGCAGTGGGGAATTTTGGGCAATGGCCGCAAGGCTGACCCAGCGACGCCGCGTGCGGGAGGAAGCCTTTCGGGGTGTAAACCGCTGTCAGGGGGGACGAACCCTCACATTTCGAACAGGGGTGTGAGCTGACGGTACCTCCAGAGGAAGCGCCGGCTAACTCCGTGCCAGCAGCCGCGGTAAGACGGAGGGCGCGAGCGTTGTTCGGAATCACTGGGCGTAAAGCGCGCGCAGGC
+
FFFFFFFFFFF:FFFFFFFFFFFFFFFFFFFFFFFFFFFFFFFFFFFFFFFFFFF,FFFFFFFFFFFFFFFFFFFFFFFFFFFFFFFFFFFFFF,FFFFFFFF,FFFFFFFFFF:FFFFFFFFFFF:FFFFFFFFFFFFFFFF:FFFFFFFFFFFFFFFFFFFFFFFFFFFFFFFFFFFFFFFFFFFFF:FFF:FFFFFFFFFFFFFFFFFFFFFFFFFFFFFFFF:FFFFFFFFFF,FFFFFFFFFFFF
@A00920:152:HGHKKDRXX:2:2108:1244:20650 1:N:0:CGCGTTCA+TGCTAAGT
ACTCCTACGGGAGGCAGCAGTGGGGAATCTTGCCCAATGGGCGAAAGCCTGACGCAGCGATGCCGCGTGCGGGAAGACGGCCTTAGGGTTGTAAACCGCTTTAAGCAGGGAGGAAATTGACGGTACCTGCAGAAGAAGCACCGGCCAACTCCGTGCCAGCAGCCGCGGTAAGACGGAGGGGGCGAGCGTTGTCCGGAATTATTGGGCGTCAAGCGCACCTAGGGTGTTCAGTAAGTCGACTGTGAAAAAC
+
:FFFFFFFFFF:FFFFFFFFFFFFFFFF,:FF:,F::FFF:FFFFFFFFFFF,,FFFFFFFFFFFFF,FFFFF::FFFFFFF,FFFFFF:F,FFFF:FFFFF:F,F,FFFF,F:,F,FFFF,F:FFF:F,FFFF:FFFF:FFFFF,FFFF,FFFFFFF:FFFFFFFFFFFFF,FF:FFFFFF:FFFFF,F:F,:FFF,:F:,,FFFFFFFF,F,FF,::,:FF,,F,,,FFFF,FFF,,::FFF:FF,,F
@A00920:152:HGHKKDRXX:2:2108:20292:21418 1:N:0:CGCGTTCA+TGCTAAGT
ACTCCTACGGGAGGCAGCAGTGGGGAATATTGGACAATGGGCGAAAGCCTGATCCAGCAATGCCGCGTGAGTGATGAAGGCCTTAGGGTTGTAAAGCTCTTTTACCCGGGATGATAATGACAGTACCGGGAGAATAAGCTCCGGCTAACTCCGTGCCAGCAGCCGCGGTAATACGGAGGGAGCTAGCGTTGTTCGGAATTACTGGGCGTAAAGCGCGCGTAGGCGGCTCATCAAGTCAGGGGTGAAATCC
+
FFFFFFFFFFFFFFFFFFFFFFFFFFFFFFFFFFF:FFFFFFF:FFFFFFFFF:FFFFFFFFFFFFFFFFFFF:,FFFFFF:,FFFFFFFF:FFFFFFFFFFFFFFFFFF,FFFFFFFFFFFFFFFFFFFFFFFFFFFFFFFFFFFFFFFFFFFF:F:FFFFFFFFFFFFFFFFFFFFFFFFFFFFFFFFFFFF:F:,FFFFFFFFFFFF:FFFF:FFFF,FFFF:::FFF::,FFFFFFFFFFFFFFFF
@A00920:152:HGHKKDRXX:2:2108:13593:21903 1:N:0:CGCGTTCA+TGCTAAGT
ACTCCTACGGGAGGCAGCAGTAAGGAATATTGCACAATGGACGGTAGTCTGATGCAGCAACGCCGCGTGGAGGATGACGGCCTTCGGATTGTAAACTCCTGTTGACCGGGACGAACGGGCGCCGATTGAATACGTCGGCGCAGTGACGGTACCGGTTGAGGAAGCCACGGCTAACTCTGTGCCAGCAGCCGCGGTAATACAGAGGTGGCAAGCGTTGTTCGGAATTACTGGGCGTAAAGGGCGCGTAGGC
+
FFFFFFFFFFFFFFFFFFFFFFFFFFFFFFFFF:FFFFFFFFFFFFFFFFFFFFFFFFFFFFFFFFFFFFFFFFFFFFFFFFFFFFFFFFFFFFFFFFFFFFFFFFFFFFFFF:FFFFFFFFFFFFFFFFFFFFFFFFFFFFFFFF:FFFFFFFF:FFFFFFFFFFFFFFFFFFFF:FFFFFFFFFFFFFFFFFFFF:FF:FFFFFFFF,F:FFF:FFF::FF:FFFFFFFFFFF:FFFFFFFFFFFF:F
@A00920:152:HGHKKDRXX:2:2108:28194:22701 1:N:0:CGCGTTCA+TGCTAAGT
ACTCCTACGGGAGGCAGCAGTAGGGAATCTTGTCCAATGGGCGCAAGCCTGAGACAGCGACGCCGCGTGCGGGACGAAGGCCTTCGGGTTGTAAACCGCTTTCAGCAGGGACGAAGCGAGAGTGACGGTACCTGCAGAAGAAGGTCCGGCCAACTACGTGCCAGCAGCCGCGGTAATACGTAGGGACCGAGCGTTGTCCGGATTCATTGGGCGTAAAGAGCTCGTAGGCGGCCGCTCAAGTCGAACGTGA
+
FFF:FFFFFFFFFFFFFFFFFFFFFFFFFFFFFFFFFFFFFFFFFFFFFFFFFFFFFFFFFFFFFFFFFFFFFFFFFFFFFFFFFFFFFFFFF,FFFFFFFFFFFFFFFFFFFF,FFFFFFFFFFFFFFFFFFFFFFF:FFFFFFFFFFFFFFFFFFFFFFFFFFFFFFFFFFFFFFFFFFFFFFFFFFFFFF:FFFFFFFFFFFFFFFFFFFFFFFFFFFFFFF,FFFFF:FFFFFFFFFFFFFFF,:F
@A00920:152:HGHKKDRXX:2:2108:5855:23156 1:N:0:CGCGTTCA+TGCTAAGT
ACTCCTACGGGAGGCAGCAGTAGGGAATATTGGGCAATGGAGGCAACTCTGACCCAGCCATGCCGCGTGCAGGAAGACGGCCTTCTGGGTTGTAAACTGCTTTTATCAGGGAAGAAAACGCTCCTGCGGGAGTAACTGACGGTACCTGGAGAATAAGCTCCGGCTAACTCCGTGCCAGCAGCCGCGGTAATACGGAGGGAGCTAGCGTTGTTCGGAAATACTGGGCGTAAAGCGCACGTAGGCGGCACTG
+
FFFFFFFFFFF:FFFFFFFFFFFFFFFFFFFFFFFFFFFFFFFFFFFFFFFFFFFFFFF:FFFFFFFFFFFFFFFFFFFFFFFFFFFFFFFFFFFFFFFFFFFFFFFFFFFF,FFF:F:FF:FFFFFFFFFFF:FFF,FFFFFFFFFFFFFFF,FFFFFFFFFFF:FF:FFFFFFF:FFFFFFFFFFFFFFFFF:FFFFFFFF,:FFFFFFFF:FFFFFFFFFFFF,FFFFFFFFFF,FFF,FFFF:FFF
@A00920:152:HGHKKDRXX:2:2108:25644:23672 1:N:0:CGCGTTCA+TGCTAAGT
ACTCCTACGGGAGGCAGCAGTAAGGGATCTTGCGACAATGGGCGAAAGCCTGACGCAGCAACGCCGCGTGCGGGAGGACGGCCTTCGGGTTGTAAACCGCTTTTCGGGGGGAAGAGGAAGGACGGTACCCCCGGAAGAAGTCTCGGCTAACTACGTGCCAGCAGCCGCGGTAAAACGTAGGAGGCGAGCGTTATCCGGATTTACTGGGTGTAAAGCGCGTGTAGGCGGTCCTGCAAGTGGTGCGTGAAAG
+
FFFFFFFFFFFFFFFFFFFFFFFFFFFFFFFFFFF:FFFFFFFFFFFFFFFFFFFFFFFFFFFFFFFFFFFFFFFFFFFFFFFFFFFFFFFFFFFFFFFFFFFFFFFFFFFF,FFFFF:FFFFFFFFFFFFFFFFFF:FFFFFFFFFFFFFFFFFFFFFFF:FFFFFF:FF,:FFFFFFFFFFFFFFFFFFFFFFF:FFFF:FFFFFFFFF:FFFFFFFFFFFFFFFFF:FFFFF,FFFFFFFFFFFFFF
@A00920:152:HGHKKDRXX:2:2108:17644:23688 1:N:0:CGCGTTCA+TGCTAAGT
ACTCCTACGGGAGGCAGCAGTGGGGAATCTTGCGCAATGGGCGAAAGCCTGACGCAGCGACGCCGCGTGCGGGAAGAAGGCCTTCGGGTTGTAAACCGCTTTCAGGAGGGACGAAGCTACTCGGGTGAATAGCCCAGAGGGTGACGGTACCTCCAGAAGAAGCCCCGGCTAACTACGTGCCAGCAGCCGCGGTCATACGTAGGGGGCAAGCGTTGTCCGGATGTCTTGGGCGTAAAGAGCGTGGAGGCGG
+
FFFFFFFFFFFFFFFFFFFFFFFFFFFF:FFFFFFFFFFFFFFFFFFFFFFF,FFFFFFFFFFFFFFFFFFFFF,FFFFFFFFFFFFFFFFFF,FFFFFFFFFFFFFFFFFFFF:FFFFFFF:F:F:,FFFFFF:F,,::FFFFFFFFFFF:FFFFFFF,FFFFFFFFF:FF:FFFFFFFFFFFFFFFFFF:F,:FF::FF:FFFFF:F:FFF,FFFFFFFF:,,,FF,:F::F:,FFFF:FF,F:FFFF
@A00920:152:HGHKKDRXX:2:2108:2889:23844 1:N:0:CGCGTTCA+TGCTAAGT
ACTCCTACGGGAGGCAGCAGTCGAGAATTTTTCTCAATGGGGGAAACCCTGAAGGAGCGACGCCGCGTGGAGGATGAAGGTCTTCGGATTGTAAACTCCTGTCATTGGTGAACAAAGTCACAAGTTAACTGCTTTGTGATCTGCTAGTAGCCGAAGAGGAAGGGACGGCTAACTCTGTGCCAGCAGCCGCGGTAATACAGAGGTCCCAAGCGTTGTTCGGATTCACTGGGCGTAAAGGGTGCGTAGGTGG
+
FFFFFF,FFFFFF:FFFFFFFFFFFFFFFFFFFFFFFFFFFF:FFFFFF:FFFFF,FFFFFFFFFFFFFFF:FFFFFFFFFFF:FFFFFFF:FFFFFFFFF:FFFFFFFFFFF:FFFFF:FFFF:FFFFFFFF:FFFFF,FFFFFFFFFFFFFFFFFFFF,FFFFFFFFFFFFFFFFFFFFFFFFFFFFFFFFFFFFFFFFFFFFFFF,FFF::FF:FFFFFFFFF,F:FFF,FFFFFFFFFFF:FFFFF
@A00920:152:HGHKKDRXX:2:2108:23719:23876 1:N:0:CGCGTTCA+TGCTAAGT
ACTCCTACGGGAGGCAGCAGTGGGGAATCTTGCGCAATGGGCGAAAGCCTGACGCAGCAACGCCGCGTGCGGGATGACGGCCCTCGGGTTGTAAACCGCTTTCAGTGGGGACGAACCAAGACGGTACCCACAGAAGAAGCCCCGGCCAACTACGTGCCAGCAGCCGCGGTAACACGTAGGGGGCAAGCGTTGTTCGGAATTACTGGGCGTAAAGCGCGTGTAGGCGGCTTCGCAAGTCGGATGTGAAATC
+
FFFFFFFFFFFFFFFFFFFFFFFFFFFFFFFFFFFFFFFFFFFFFFFFFFF:FFFFFFFFFFFFFFFFFFFFFFFFFFFFFFFFFFFFFFFFFFFFFFFFFFFFFFFFFFFFFFFFFFFFFFFFFFFFFFFFFFFFFFFFFFFFFFF,FFFFFFFFFFFFFFFFFFFFFFFFFFFFFFFFFFFFFFFFFFFFFFFFFF:FFFFFFFFFFFFFF:FFFFF:F,FFFFFFFFFFFFFFFFFFFF:FFFFFFF
@A00920:152:HGHKKDRXX:2:2108:25229:24518 1:N:0:CGCGTTCA+TGCTAAGT
ACTCCTACGGGAGGCAGCAGTAAGGAATATTGGTCAATGGGCGCAAGCCTGAACCAGCCATCCAGCGTGCAGGAAGAAGGCCCTATGGGTTGTAAACTGCTTTTGTCAGGGAATAAACCTTGGGATTCACTCCCGAGCTGAAGGTACCTGAAGAATAAGCACCGGCTAACTCCGTGCCAGCAGCCGCGGTAATACGGAGGGTGCGAGCGTTATCCGGAATTACTGGGTTTAAAGGGTGCGTAGGCGGCGT
+
FFFFFFFFFFFFFFFFFFFFFFFFFFFFFF:FFFFFFFFFFFFFFFFFFFFFFFFFFFFFFFFFFFFFFFFFFFFFFFFFFFFFFFFFFFFFFF,FFFFFFFFFFFFFFFFFFFFFFFFF:FFFFFFFFFFFFFFFFFFFF,FFFFFFFFFFFF,FFFFFFF:FFFFFFFFFFFFFFFFFFFFFFFFFFFFFFFFFFFFFFFFFFFFFFFFFFFFFFF:FFFFFFFFF:FFFFFFFFFFFFFFFFFFFFF
@A00920:152:HGHKKDRXX:2:2108:2971:25332 1:N:0:CGCGTTCA+TGCTAAGT
ACTCCTACGGGAGGCAGCAGTGGGGAATCTTGGACAATGGGCGAAAGCCTGATCCAGCCATGCCGCGTGAGTGAGGAAGGCCCTAGGGTTGTAAAACTCTTTCGGCGGGGACGATAATGACGGTACCCGCAGAAGAAGCTCCGGCTAAATTCGTGCCAGCAGCCGCGGGAATACGAAGGGGGCTAGCGTTTTTCGGAATTACAGGGCGTAAAGCGCGCGCAGGCGGTTCTTTAAGTCAGGGGTGAAAGCC
+
FFFFFFFFFFFFFFFFFFFFFFFFFFF:FFFFFFFFFFFFFFFFFF,FFFFFFFFFFFFFFFFFFFFFFFF,FF,FFFFFFFFFFFFFFFF:FFFF:FFFFFF,FFFFFFFFFFFFF::FFFFFFFFFFF:FF:FF,:FFFFF,F,F,,,FFF,F:F,F,FFFFFFF:,F,,FF,F,::FFFFF,:FFF,,FFFFFF:F,:F,F,FFFF,,F,FFFF:FF::FFF:FFFFFFF,,FFFFFF,FF,,FF:F
@A00920:152:HGHKKDRXX:2:2108:2022:25817 1:N:0:CGCGTTCA+TGCTAAGT
ACTCCTACGGGAGGCAGCAGTGGGGAATTTTGGACAATGGGCGCAAGCCTGATCCAGCCATGCCGCGTGTGTGAAGAAGGTCTTCGGATTGTAAAGCACTTTAAGTTGGGAGGACGGGCAGTAAGTTAATACCTTGCTGTTTTGACGTTCCCGACAGAATAAGCACCGGCTAACTCTGTGCCAGCAGCCGCGGTAATACAGAGGGTGCGAGCGTGAATCGGAATTACTGGGCGTACAGCGCGCGTAGGTG
+
F:FFFFFFFFFFFFFFFFFFFFFFFFFFFFF:FFFFFFFFFFFFFFFFFFFFFFFFFFFFFF:FFFFFFFFFFFFFFFFFFFFFFFFFFFFFFFFFFFFF:F:FFF:FFFFFFF,FFFFFFFF:FFF,FFFFFFFFFFF:FFFF:FFFF,FFFFFFFFF,FFFFFFFFFF:FF:FFFFFF,FFFFFFFFFFFFFF,FFF:,F:FFF:FF:FFFF,F,FFFFF,FFFFFF:FFF,F,FFFFFFFFF,FF:F
@A00920:152:HGHKKDRXX:2:2108:14136:26725 1:N:0:CGCGTTCA+TGCTAAGT
ACTCCTACGGGAGGCAGCAGCGACGAATCTTCCGCAATGGGCGAAAGCCTGACGGAGCGACGCCGCGTGTGGGATGAAGCGTCTACGACGTGTAAACCACTGTCAGAGGACAGAAACACTGATTGTCCTCAGAGGAAGGGCCGGCTAACCTCGTGCCAGCAGCCGCGGTAATACGAGGGGCCCGAGCGTTAATCGGAATCACTGGGCTTAAAGGGTGCGCAGGCGGGCCTGCAGGCGTCTTGTGAAATCC
+
FFFFFFFFFFFFFFFFFFFFFFFFFFFFFF:FFFFFFFFFFFFFFFFFFFFFFFFFFFFFFFFFFFFFF:FFFFFFFFFFFFFFFFFFF:FFFF:F,FF:FFFFFFFFF:FFFFFFFFFFFF:FFF:FFFF::FFF,FFFFFFFFFFFFF:FFFFFFFFFFFFFFFFFFFFFFFFFF,FF:F:FFFFFFFFF:FF,F,FFFF:FFFFFFF:,FFFFFFFFFF:FFFFFFFFFFFFF:F:F,FFFFF:FFF
@A00920:152:HGHKKDRXX:2:2108:27525:27899 1:N:0:CGCGTTCA+TGCTAAGT
ACTCCTACGGGAGGCAGCAGTGAGGAATATTGGTCAATGGGCGCAGGCCTGAACCAGCCAAGTAGCGTGAAGGATGACTGCCCTATGGGTTGTAAACTTCTTTTATACGGGAATAAAGTGAGGCACGTGTGCCTTTTTGTATGTACCGTATGAATAAGGATCGGCTAACTCCGTGCCAGCAGCCGAGGTACTACGGAGGATCCAAGCGTTATCCGGATTTATGGGGTTTACAGGGAGCGTAGGCGGACTA
+
FFFFFFFFFFFFFFFFFFFFFFFFFFFFFFFFFFFFFFFFFFF:FFFFFFFFF:FFFFFFFFF,FFFFFFF:FFFFFFFF:FFFFFFF:,FFF:F::FFFFFF,FFFFFFF,,F,FFF:FFFF:,FF,::FF:F,FF:,FFFF,,FFFFFFFF,FF,F:,FFFFFF:FFFFFFFFFFF:FFFF,:,FFFF,FF,FF:::::,FFF,:FF,:FFF,FF,FF:F,FF:F,FF,,,FF,,F,,,FFF:,,,FF
@A00920:152:HGHKKDRXX:2:2108:28791:28964 1:N:0:CGCGTTCA+TGCTAAGT
ACTCCTACGGGAGGCAGCAGTAAGGAATATTGGTCAATGGACGCAAGTCTGAACCAGCCATGCCGCGTGAAGGATGAAGGTCCTCTGGATTGTAAACTTCTTTTATATGGGAAGAAATCCATCTTTTCTTGGGTGGTTGACGGTACCATAGGAATAAGCACCGGCTAACTCCGTGCCAGCAGCCGCGGTAATACGGAGGGTGCAAGCGTTATCCGGATTCACTGGGTTTAAAGGGTGCGTAGGAGGGCAG
+
FFFFF:FF,FFFF,:FF:FF:FFFFFF:FFF:FFFFFFFFFFFFFFFFFFFFFFFFFFFFFFFFFFFFF:F:FFF:FFFFFFF:F:FFFFFFFFFFFFFFFFFFFFFFFFFFFFFFFFFFFFFFFFFFFFFFFFFFFFFFFFFFFFFFFFFFFFFFFFFFFFF:FFFF,FFFFFFFFFF:FFFFFFFFFFF,FFF:FFFFFFFFFFF:FFFFFFF:FFF,FFFF:FFFF,F:FFF:F,F:FF,FFFFFFF
@A00920:152:HGHKKDRXX:2:2108:19235:29450 1:N:0:CGCGTTCA+TGCTAAGT
ACTCCTACGGGAGGCAGCAGTGGGGAATCTTGCGCAATGGCCGAAAGGCTGACGCAGCGACGCCGCGTGCGGGAGGAAGCCCTTCGGGGTGTAAACCGCTGTCAGAGGGGACGAAAGCCCGGGGGAGGCAATGCCCATCGGGGATGACGGTACCCTCAGAGGAAGCACCGGCTAACTCCGTGCCAGCAGCCGCGGTAATACGGAGGGTGCGAGCGTTGTTCGGAATTATTGGGCGTAAAGCGCACGTAGG
+
FF,FF:FFFFFFFFFFFF,FFFFFFFFFF,FFFFFFFFFFFFFFFFFFFFFFFFFFFFFFFFFFFFFFFFFFFFFFFFFFFFFFFFFFFFFFFFFF:FFFFFFF,FFFFFFFFFFFFFFFFFFFFFFFFFFFFFFFFFFFFFFFFFFFFFFFFFFFFFFFFFFFFFFFFF:FF:FFFFF:FFFFFFFF::FF:FFF,FFFF:,FFFFFFFFFFFFFFFFFFFFF,FFFF:FFFFFFFFFF::FF:FF:FF
@A00920:152:HGHKKDRXX:2:2108:29523:29512 1:N:0:CGCGTTCA+TGCTAAGT
ACTCCTACGGGAGGCAGCAGTGGGGAATTGTTCGCAATGGGCGCAAGCCTGACGACGCAACGCCGCGTGGAGGATGACGGTCTTCGGATTGTAAACTCCTGTTGACCGGGAAGAATGGCCTCGGACCTAACATGTCGGAGGCGTGACGGTACCGGTTGAGGAAGCCACGGCTAACTCTGTGCCAGCAGCCGCGGTAATACAGAGGTGGCAAGCGTTGTTCGGAATTACTGGGCGTAAAGGGCGCGTAGGC
+
FF:FFFF:FFFFFFFFFFFFFFFFFFF,FFFFFFFFFFFFFFFFFFFFFFFFFFFFFFFFFFFFFFFFFFFFFFFFFFFFFFFFFFFFF,FFFFFFFFFFFFFFFFFF:FFFFF:FFFFFFFFFFF,:FFFFFFFFFFFFFFFFFFFFFFFFF::FFF:FFFFFFFFFFFFFFFFFFFFFFFFFFFFFFFF:FFFFFFFFFFFFFFFFFF:FFF,F:FF:FFFFFF:FFFFFFFF:FF:FFF::FFFFF:
@A00920:152:HGHKKDRXX:2:2108:32904:29512 1:N:0:CGCGTTCA+TGCTAAGT
ACTCCTACGGGAGGCAGCAGTGGGGAATATTGGACAATGGGGGCAACCCTGATCCAGCAATGCCGCGTGGGTGAAGAAGTCCTTCGGGTTGTAAAGCACTTTTGGCCGGGAAGAATGGTAAGGTAATAAAACATTAAGGCAATGGACGTTACCGCAGATAAACCGCGGGAAAACGAAGGGGCCAACAGCGGCTGTAAAACTCTGGGGGAAAGGGGACTGCGGCATAAGTGGGTTTAAGGGGGTGTAAGGC
+
,,FFFFFFFFF:FF:FFF,FFFFFFFFF:FF,::FFFFFFFFFFFFFFFFF:F:,:FFFFFFFFF:FFF,,,FF,FF:F,,FFFF:FFF,FF:FF:,,FFFF,,F,,FF,FFFF,:,,F:,,,F:F,,,F,,,F,FF:,,F,:,,:,,:F,FF,,,,F,,,:,F,F,,F,,,F,,:,F,,:F,:,:,,,,:,:::FF,,:,,,:F,F,,F,,,,,,,F:,,,,:F,F,FF,,,,FF,:FF:,F,F,,,,,
@A00920:152:HGHKKDRXX:2:2108:5348:29982 1:N:0:CGCGTTCA+TGCTAAGT
ACTCCTACGGGAGGCAGCAGTGGGGAATATTGCACAATGGGCGCAAGCCTGATGCAGCGACGCCGCGTGGGGGATGACGGCCTTCGGGTTGTAAACCCCTTTCGCCAGGGACGAAGCGCAAGTGACGGTACCTGGAGAAGAAGGACCGGCCAACTACGTGCCAGCAGCCGCGGTAATACGTAGGGTCCGAGCGTTGTCCGGAATAACTGGGCGTAAAGACCTCGTAGGTGGTTTGTCGCGTTGTCCGAGA
+
FFFFF:,FFFFFFF:FF:FFFFFFFFF:FFF:FFFFFFFFFFF:FFFFF:FFFF,,FFFFFFFFFFFFFF:,FF:FFFFFFFFF:,FFFF::FFF:F:F:FF::FFF:,FF,,:FFFF,FFF:FF,FFFFFF:FFFFFF:FF,F:F::FFFFFF,FFFF,FF,,FFFFF:FFFFFFFF:::FF:F,FFFF:F:FFFFFFF:FFF,FFF:FF:FFFFF,F,:,,FFFF:FF,,,FFFFFFF,:F,F:F,FF
@A00920:152:HGHKKDRXX:2:2108:31476:29982 1:N:0:CGCGTTCA+TGCTAAGT
ACTCCTACGGGAGGCAGCAGTGGGGAATTTTGGACAATGGGCGCAAGCCTGATCCAGCCATGCCGCGTGAGTGAAGAAGGCCTTCGGGTTGTAAAGCTCTTTCGGCGGGGACGAAACGGTTCGTGTTAATAACACGGACTAATGACGGTACCCGCATAAGAAGCACCGGCTAACTACGTGCCAGCAGCCGCGGTAATACGTAGGGTGCAGGCGTTAAACGGAATTACTGGGCGTAAAGCGTGCGCAGGCG
+
:,FFFFFF:FFFFFF:FFFFF,,FFF:FF:FF:FFFF:FFFFFFFF:FFFF:FFFFFFFFFFFFF:FFFFFFFFFFFFF,FFFFFFFFFFFFFF:FFFFFFF:FF:FFFFFFFFFFF:FF::FF:FFFFFFFFFF,FFFF:FFFFFFFFFFFFFFFFFFFFFF:F,FFF:FFFFFFFF:,,FF,:FFF:FF:FFF:FFFFFFFF,F,FFFFFF:F:F,FFF:,F,FF:FFF:F:F,:F,F:,,F:FFFFF
@A00920:152:HGHKKDRXX:2:2108:12933:30091 1:N:0:CGCGTTCA+TGCTAAGT
ACTCCTACGGGAGGCAGCAGTGGGGAATATTGGACAATGGGCGCAAGCCTGATCCAGCAACGCCGCGTGGAGGACGAAGGTCTTCGGATTGTAAACTCCTGTCAGGCGGGACGAAGGTACGAGGGCAAATAGTCTTCGTGCTTGACGGTACTGCCAGAGGAAGCCCCGGCTAACTCCGTGCCAGCAGCCGCGGTAATACGGAGGGGGCGAGCGTTATTCGGAATTATTGGGCGTAAAGGGCGCGTAGGCG
+
F:FFFFFFFFFFFFFFFFFFFFFFFFFFFFFFFFFFFFFF:FFFFFFFFFFFFFFFFFFFFFFFFFFFFFF:FFFFFFFFFFFFFFFFFFFFFFFFFFFFFFFFFFFFFFF:FFFFFF:FFFFFFFFF,FFF:FFFFFFFFFFFFFFFFFFFFFFFFFFFF:FFFF:FFFF:FFFFFFFFFFFFFFFFFF:FFFFF:F:FFFFFFFF:FFFFFFF:FFFFFF,FFFFFFFFFFFF::FFFF:::F:FFFF
@A00920:152:HGHKKDRXX:2:2108:32714:32002 1:N:0:CGCGTTCA+TGCTAAGT
ACTCCTACGGGAGGCAGCAGTAGGGAATATTGGTCAATGGATGCAAGTCTGAACCAGCCATGCCGCGTGCAGGAAGAAGGCCTTCTGGGTTGTAAACTGCTTTTGCCGGGGGATAAAAAGCTCATGCGTGAGCAATTGAAGGTACCCGGTGAATAAGCCACGGCTAACTACGTGCAAGCAGCCGCGGTAATACGTGGGTGGCACGCGTTGTCCGGATTTATTGGGTTTAAAGGGTGCGTAGGAGGCATAT
+
FFFFFFF:FFFFFFFFFFFFF,FFFFFFFFFFFFFF:FFFFFF,FFFFFFF:F:FFFFFFFFFFFFFFFFFFFFFFFFFFF,,F,FFF:FF,FFFF,FF,FFFFFF:FFFFFF:FFFF::FFF::FF,FFFFFFFFFFFF:FFFF::::F:FFF:FFF,,FFF:FFF,FFFFFFF,FFFFF:F,,FFF:FFFFFF,,:FF:F,,F:F,FFFF:,FF,:,FF:FFFF:FFF,F,:FF:FFF,F,F,F,,:F
@A00920:152:HGHKKDRXX:2:2108:10755:32393 1:N:0:CGCGTTCA+TGCTAAGT
ACTCCTACGGGAGGCAGCAGTAAGGAATATTGCACAATGGGCGCAAGCCTGATGCAGCAACGCCGCGTGCCCGAGGAAGGCCTTCGGGTTGTAAAGGGCTTTTCTGGCTGAAGAGCAAGGACGGTAGGCCAGGAATAAGCGTCGGCTAACTACGTGCCAGCAGCCGCGGTAAAACGTAGGACGCGAGCGTTATCCGGATTTACTGGGCGTAAAGCGCGGGCAGGCGGCTGTTCAAGTCGGACGTGAAAGC
+
FFFFFFFFFFFFFFFFF:FFFFFFFFFFFFFFFFFFFFFFFFFFFFFFFFFFFFFFFFFFFFFFFFFFFFFFFFFFFFFFFFFFFFFFFFF:FF:FFFFFFFFFFFFFFF:FFFFFFFFFFFFFFFFFFFFFFFFFFFFFFFFFFFFFFFFFFFFFFFFFFFFFFFFFFFFFFFFFFFF:FFFFFF:FFFFFFFFF:FFFFFFF:FFFFFFFFFFFFFFFFFFFFFFFFFFFFFF,FFFFFFFFF:,:FF
@A00920:152:HGHKKDRXX:2:2108:15130:33332 1:N:0:CGCGTTCA+TGCTAAGT
ACTCCTACGGGAGGCAGCAGTGGGGAATTTTGCGCAATGGGCGAGAGCCTGACGCAGCAACGCCGCGTGGAGGATGAAGGTCCTTGGATTGTAAACTCCTGTCAGCAGGGAAAAAGGGATAGGCGTTAATACCGCTTAAACTTGATTGTACCTGCAGAGGAAGCCCCGGCTAACTCTGTGCCAGCAGCCGCGGTAATACAGAGGGTTCGAGCGTTGTCCGGAATCACTGGGCGTAAAGCGCACGTAGGCG
+
FFFFFFFFFFFFFFFFFFFFFFFFFFFFFFFFFFFFFFFFFFFFFF:FFFFFFFFFFFFFFFFFFFFFFFFFFFFFFFFFFFFFFFFFFFFFFFFFFFFFFFFFFFFFFFFFF:F::FFF:F,FFFFFFF,FFFF:FFFF:FFF:FFFFFFFFFFFFFFF:F:FFFFFFF:FFFFFF:FFFFFFFFFFFFF,F:FFFFFF,FFFFF,FFFFFFFFFF:FFFF,FFF:FFFFFFF,::FFFFFFFF:FFFF
@A00920:152:HGHKKDRXX:2:2108:28718:33943 1:N:0:CGCGTTCA+TGCTAAGT
ACTCCTACGGGAGGCAGCAGTTAGGAATCTTGCGCAATGGGCGAAAGCCTGACGCAGCAACGCCGCGTGAGGGATGAAGGCTCTCGGGTTGTAAACCTCTTTCAGCAGGGACGATTGTGACGGTACCTGCAGAAGAAGGACCGGCCAACTACGTGCCAGCAGCCGCGGTAATACGTAGGGTGCGAGCGTTAATCGGAATTACTGGGCGTAAAGCGTGCGCAGGCGGTTTTGTCAGTCAGATGTGAAATCC
+
,FF:FFFFFFFFFFFFFFFFFFFFFF,FFF:FFFFF:FFFFFFFFFFFFFFFFFFFFFFFFFFFFFFFFFFFFFFFFFFFFFFFFFFF:FF::FFFF:FFFFFFFFFFFFFFFFFFF:FFFFFFFFFFFFFFF,FFFFFFFFFFFFFFFFFFFFFFFFFFFFF,FFFFFFFFF:FFFFFFFFF,::FFFFFF,FFF,FF:FFFFFFFFFFFFFF:FFFFFFFFFFFFFFFF:,FFFFFF:FFFFFFFFF:
@A00920:152:HGHKKDRXX:2:2108:16378:34366 1:N:0:CGCGTTCA+TGCTAAGT
ACTCCTACGGGAGGCAGCAGCAGGGAATCTTGCGCAATGGGCGAAAGCCTGACGCAGCAACGCCGCGTGGGGGATGACGGCCTTCGGGTTGTAAACCCCTGTCAGGAGGGAAGAAATAGACGGTAACTCAAGAATAGGCCCCGGCCAACTAAGTGCCACAAGCCGCGGGAATACACAGGGAGCGAGAGTTTTCAGGGCACACTGGGCGTAAAAGGCGCGAAGGTGGCCTGGTGAGTAGGGGGTGAAATCT
+
,FFFFF::F,F:FF,::FFFFF,,FFF::,:,FFF:FFFF,F:FF:FF,F:FF,F:FF,FFFF:FFFF:,FFF:::,,FFFFFFFFFF,,FF,FF,FFFF,,,,FFFFFFF,,FF,F,,FF,:F,FFFF,F,F,:F,FF,FF,,F,F,::,,,::::,,,,,F,:FF,,,FFF,F,FF,:,:,,FF:F,:,F:,,,,F,F,:,F,F:F,,:,,,FF,FF,,F,FF,,::,:F,:,F,F::FFF:,,F,:F
@A00920:152:HGHKKDRXX:2:2108:5918:34381 1:N:0:CGCGTTCA+TGCTAAGT
ACTCCTACGGGAGGCAGCAGTAAGGAATATTGCACAATGGGCGCCAGCCTGATGCAGCAACGCCGCGTGGAGGATGACGGCCTTCGGGTTGTAAACTCCTTTTCTGGGGGACGAGAACGGACGGTACCCCAGGAATAAGTCTCGGCTAACTACGTGCCAGCAGCCGCGGTAAAACGTAGGAGGCGAGCGTTATCCGGAATTACTGGGCGTAAAGCGCGGGCAGGTGGTGGCTTAAGTCATGCGTGAAAGC
+
FFF,:,F::FFFFFFF:FFFFF::FF,FF:FFFFFFFF:F::FFFF:F::F,F:F:FFFFFFFFF:F:FFFFFFFFFFFF,FFF,:F::FF,FF:,,FF,F:FFFF::FFFFFFFFFFFFFF:FFFF:F:F:F:FFFFF,::F::FF:FF:FF,FFFFF::FFFFFFFFFFFFFF,:F:,FFFF:FFFFFFFFFF:FFFFF,:FF,FFF:F:FFF,FFFFFFFF,FF:F,F:FFFFFFFFF,FFF,,F::
@A00920:152:HGHKKDRXX:2:2108:19027:35070 1:N:0:CGCGTTCA+TGCTAAGT
ACTCCTACGGGAGGCAGCAGTGGGGAATATTGGACAATGGGCGAAAGCCTGATCCAGCCATGCCGCGTGTGTGAAGAAGGTCTTCGGATTGTAAAGCACTTTAAGTTGGGAGGAAGGGCAGTAAGTTAATACCTTGCTGTTTTGACGTTACCGACAGAATAAGCACCGGCTAACTCTGTGCCAGCAGCCGCGGTAATACAGAGGGTGCAAGCGTTAATCGGAATTACTGGGCGTAACGCGCGCGTAGGTG
+
FFFFFFFFFFFFFFFFFFFF:FFFFFFF:F:FFFFFFFFFFFFFFFFFFFFFFFFFFFFFFFFFFFF,FFFFFFFFFFFFFFF:FFFF,FFF,FFFFF:,:FFFFFFFFFFFFFFFFFFFFFFFFFFFFFFFFFFFFFFFFFFFFFFFFFFFFFFFFF,FFFFFFFFFFFFFFFFFFFFFFFFFFFFFFFFFFF:FF:FFFFFFFFFFFF:FFFF,F,FF,,FFFFFFFFFFFF:F,FFFFFF:,FFF,F
@A00920:152:HGHKKDRXX:2:2108:30572:35117 1:N:0:CGCGTTCA+TGCTAAGT
ACTCCTACGGGAGGCAGCAGTGGGGAATCTTGGGCAATGGGCGCAAGCCTGACCCAGCCATGCCGCGTGTGTGAAGAAGGCCTTCGGGTTGTAAAGCACTTTCAGTGGTGAAGAAAAGTCTGGGGCTAATACCCCCGGATCTTGACGTTAACCACAGAAGAAGCACCGGCTAACTCCGTGCCAGCAGCCGCGGTAATACGGAGGGTGCGAACGTTAATCGGAATTACTGGGCGTAAAGCGCGCGTAGGCG
+
FFFFFF:FFFFFFFFFFFFFFFFFFFFFFFFFFFFFFFFFFFFFFFFFFFFFFFFFFFFFFFFFFFFFFFFFFF:FFFFFFFF,FFFFFFFFFFFFFFFFFFFFFFFFFFFFFFFFFFFFFFFFFFFFF:FFFFFFFFFFFFFFFFFFFFFF:FFFFFFFFFFFFFFFFF::FFFFFFFFFFFF:FFFFFFFFFFFF:FFFFFFFFFFF:,FFFFFFFFF:FFFFFFFFFF:FFFF,FFFFFF:F:FFFF
@A00920:152:HGHKKDRXX:2:2108:29839:36730 1:N:0:CGCGTTCA+TGCTAAGT
ACTCCTACGGGAGGCAGCAGTGGGGAATATTGCACAATGGGCGAAAGCCTGATGCAGCAACGCCGCGTGCGGGAAGAAGGCCTTAGGGTTGTAAACCGCTTTCAGCAGGGAAGAAAATGACGGTACCTGCAGAAGAAGGTGCGGCCAACTACGTGCCAGCAGCCGCGGTGACACGTAGGCACCAAGCGTTGTCCGGATTTATTGGGCGTAAAGGGCTCGTAGGCGGTTCGGTAAGTCGGATGTGAAAACT
+
FFFFFFFFFFFFFFFFFFFFFFFFFFFFFFFFFFFFFFFFFFFFFFFFFFFFFFFFF::FFFFFFFFFFFFFFF,FFFFFFFFFFFFFFFFFFFFFFFFFFFFFFFFFF:FFFFFF:F::FFFFFFFFFFFFFFFFFF,FFFF,FFFFFFFFFFFFFFFF:,FFF:F:FFFFFFFFFFF:FFFFFFFF,:FFFFFFFFFFF:FFFFFF,FFFFFFFFF,FFFFFF:FFFFFF,FFFFFFF:FFF::FF,F
@A00920:152:HGHKKDRXX:2:2108:30924:36730 1:N:0:CGCGTTCA+TGCTAAGT
ACTCCTACGGGAGGCAGCAGTGGGGAATTTTGCGCAATGGGGGAAACCCTGACGCAGCAACGCCGCGTGGAGGATGAAGTCCCTTGGGACGTAAACTCCTTTCGACCCGGACGATAATGACGGTACGGGTGGAAGAAGCACCGGCTAACTTCGTGCCAGCAGCCGCGGTAATACGAGGGGTGCGAGCGTTGTTCGGAATTATTGGGCGTAAAGGGCGCGTAGGCGGTCGGGTAAGTCACCTGTGAAATCT
+
FF:FF:FFFFFFFFFFFFFFFFFFF,FFFFFFFFFFFFFFFFFFFFFFFFFFF:FFFFFFFFFFFFFFFFFFF:FFFFFFFFFFFFFFFFFFF:FFFFFFFFF:FFFFFFFFFFFFFFFFFFFFFFFF:FFFFFFFFFFFFFFFFFFFFFFFFFFFFFFFFFFFFFFFFFFFFFFFFFFFFFFFFFFFFFFFFFFFF,FFFFFFFF:FF:FFFFFFFFFFFFFFFFF:FFFFFFFFFFF:FFFF:FFFF:
@A00920:152:HGHKKDRXX:2:2108:15329:36871 1:N:0:CGCGTTCA+TGCTAAGT
ACTCCTACGGGAGGCAGCAGTAGGGAATTGTTCGCAATGGGCGCAAGCCTGACGACGCAACGCCGCGTGGAGGAAGAAGGGCTTCGGCTCGTAAACTCCTTTCGACCGAGATGAACATCCGCAGGGTTAATACCTCTGCGGACTGACAGTATCGAGGGAAGAAGACCCGGCTAACTCCGTGCCAGCAGCCGCGGTAATACGGGGGGGCAAGCGTTGTTCGGAATTACTGGGCGTAAAGCGTGCGCAGGCG
+
,:,FFFFFFFF:,:FFFFFFFFFFFFFF:,,FF,FFF,FF:F:FFFFF:FFFFFFFFFFFF,FFFF,FFFFFFF,:FF:,FFFFFF,FFF:FFFF:,FFF,FFF:FF,FFFFFFFFF,FF:FF:FF:,:F,FFF:FFFFFFFFF:FF:F:FFF:FFFF:F,FF,,:FFFFF:FFF:FF,,FFFFFFF,FFFF,FFFF,FF:FFFFF,FFFFFFFFFF,F,FFFFFFFFFF::,F:F:FF,,FFFFFFF,F
@A00920:152:HGHKKDRXX:2:2109:20392:1110 1:N:0:CGCGTTCA+TGCTAAGT
ACTCCTACGGGAGGCAGCAGTAAGGGATCTTGCGACAATGGGCGAAAGCCTGACGCAGCAACGCCGCGTGCGGGATGACGGCCTTCGGGTTGTAAACCGCTTTTCGGGGGGAAGAGGAAGGACGGTACCCCCGGAAGAAGTCTCGGCTAACTACGTGCCAGCAGCCGCGGTAAAACGTAGGAGGCGAGCGTTATCCGGATTTACTGGGTGTAAAGCGCGTGTAGGCGGTCCTGCAAGTGGCGCGTGAAAG
+
FFFFF:FFFFFFFFFFFFFFFFFFFFFFFFFFF:FFFFFFFFFFFFFFFFFFFFFFFFFF,FFFFFFFFFFFFFFFFFFFFFFFFFFFFFFFFFFFFFFFF:FFFFF:FFFF:FFFFF,FFFFFFFFFFFFFFFF:FF:FFFFFFFFF,FF:FFFFFFFFFFFFFFFFFFFFFFFFFFFF:FFFF::FFFFFFFFFFFFFFFFF,FFFFFFF:FFFFFFFFFFFFFFFFFFFFFFFF:FFFFFFFFFFFF
@A00920:152:HGHKKDRXX:2:2109:15691:1360 1:N:0:CGCGTTCA+TGCTAAGT
ACTCCTACGGGAGGCAGCAGTGGGGAATATTGCACAATGGGCGCAAGCCTGATGCAGCAACGCCGCGTGCCCGAGGAAGGCCTTCGGGTTGTAAAGGGCTTTTCTGGCTGAAGAGCAAGGACGGTAGGCCAGGAATAAGCGTCGGCTAACTACGTGCCAGCAGCCGCGGTAAAACGTAGGACGCGAGCGTTATCCGGATTTACTGGGCGTAAAGCGCGGGCAGGCGGCTGTTCAAGTCGGACGTGAAAGC
+
FF:FFFF:FFF,:FFFFFFF,FFFFF:FFFFFFF:FFFFFFFFF,:FFF:FFFFFF,F:FFFFFFFF:,FFFF,FFFFF:F:FF:FFF:F:,FF,FFFF:FFFFF:FFFFFFFFFFFFFFFFFFFFF:FFFFFF:FFFFFFFFFF:FFFFFFFFFFFFFF:FFFFFFFFFFFFFFFFFFFFFFFFFFFFFFFFFFFFF,FF:FFF,FFFFFFFFFFFFFFFFFFFFF:FFFFF:FFFFF,F,FF:F,FFF
@A00920:152:HGHKKDRXX:2:2109:12337:1376 1:N:0:CGCGTTCA+TGCTAAGT
ACTCCTACGGGAGGCAGCAGTGGGGAATATTGCGCAATGGCCGCAAGGCTGACGCAGCGACGCCGCGTGGAGGATGACGGCCTTCGGGTTGTAAACTCCTGTTGCCCGGGACGAACAAGCGGTTTCGACCGCTCTGACGGTACCGGGTGAGGAAGCACCGGCTAACTCCGTGCCAGCAGCCGCGGTAATACGGAGGGTGCGAGCGTTGTCCGGAATCACTGGGCGTAAAGGGCGCGTAGGCGGTGGGATA
+
FF:FFFFFFFFFFFFFFFFFFFFFF:FFFFFFFFFFFFFFFFFFFFFFFFFFFFFFFFFFFFFFFFFFFFFFFFFFFFFFFFFFFFFFFFFFFFFFFFFFFFFFFFFFFFFFFFFFFFFFFFFFFFFFFFFFFFFFFFFFFFFFFFFFF:FFF,FFFFFFFFFFFFFFFFFFFFFFFFFFFFFFFFFFF,FFF:FFFFFFFFFFFFFFFFFFFF:FFFFFFFFFFFFFFFFFFFFFFFFFFFF:FFFFFF
@A00920:152:HGHKKDRXX:2:2109:25572:1658 1:N:0:CGCGTTCA+TGCTAAGT
ACTCCTACGGGAGGCAGCAGCAAGGAATTTTCCGCAATGGGCGAAAGCCTGACGGAGCAACGCCGCGTGGGGGATGAAGGCCTTCGGGTTGTAAACCCCTTTTGCGAGGGAAGAATATCTGACGGTACCTCGCGAATAAGCCACGGCTAATTACGTGCCAGCAGCCGCGGTAATACGTAAGTTGCGAACGTTATCCGGAATCACGGGGCGTAAATCGTTCGGATGCGGCATGGAAAGTAGGATTGGAAAG
+
FFFFFFFFFFFFFFFFFFFFFF:FFFFFFFFFFFFFFFFFFFFFFF:FFFFFFFFFFFFF,FFFFFFFFFF,F,FFFFFFFFFFFFFFFFFFFFFF,FFFFFFFF:FFFFF,FFF,,F:FFF:FF,F:FF,F:FF,FF:FF,F:FFFFFF,F::FFF,F:FF:FFF:FFFFFF:FFFFFF::FFFFF:FF,F,FF,F,:FFF,,,:FFFFF,,,,F:FFF,,F,F:F,F:FFFF,FFFFFFF,F,,F,FF
@A00920:152:HGHKKDRXX:2:2109:5385:1673 1:N:0:CGCGTTCA+TGCTAAGT
ACTCCTACGGGAGGCAGCAGTGGGGAATTTTGGACAATGGGGGCAACCCTGATCCAGCCATGCCGCGTGCGGGAAGAAGGCCTTCGGGTTGTAAACCGCTTTTAGCCGGGACGAAAGCTGCACGGATAACACCCGTGCGGGTTGACGGTACCGGCGGAATAAGCACCGGCTAACTACGTGCCAGCAGCCGCGGTAATACGTAGGGTGCGAGCGTTAATCGGAATTACTGGGCGTAAAGTGTGCGCAGGTG
+
[truncated: 44,980,120 more chars]
