# Supplementary material for: Biochar’s role in improving pakchoi quality and microbial community structure in rhizosphere soil
Source: PeerJ. 2024 Mar 18;12:e16733. doi: 10.7717/peerj.16733 (PMC10956520; doi:10.7717/peerj.16733)
Supplement: Supplemental Information 23 — T3, treated with 5% biochar. 1, 2, and 3 represent three replications. [file peerj-12-16733-s023.gz › T32_2.fq]

@A00920:152:HGHKKDRXX:2:2101:9227:1063 2:N:0:CGCGTTCA+TGCTAAGT
GGACTACTCGGGTATCTAATCCCGTTTGCTCCCCTGGCTTTCGCTCCTCAGCGTCAGTGTTGGTCCAGAATGCCGCCTTCGCCACCGGTGTTCCTCCAGATATCTACGCATTTCACCGCTACACCTGGAATTCCGCCTTCCTCTCCCAAACTCTAGCCCCCCAGTCTCACACGCAGTTCCCCGGTTGAGCCGAGGGATTTCACGTGTGACTTAGAGGGCCGCCTACGAGCCCTGTACGCCCAGTAATTCC
+
:FFFFFFFFFFFFFFFFFF,FFFFFFFFFFFFFFFFFFFFFFFFFFFFFF,FF:FFFFFFFFFFFFFFFFFFF,:FFF:::FFFFFFFFFFFFFFF:FFFFFFF:FFF:F:FFFFFF:FFF:FFFFFFFFFFFFFF,FFFFFFFFFFFF:F,FF:FFFFFFF,FFFFFFFFFFF,FFFFFFFFFFFFFFFFF:FFF:::FFFF:FFFFF:FF,FFFFFFFFFFFFF:FFF:FF::,FFFFFFFF,,,:FF
@A00920:152:HGHKKDRXX:2:2101:4453:1470 2:N:0:CGCGTTCA+TGCTAAGT
GGACTACCGGGGTTTCTAATCCTGTTCGCTCCCCACGCTTTCGCGTCTCAGCGTCAGTACCGTCCCAGAGAGCCGCCTTCGCCACGGGTGTTCTTCCCGATATCTGCGCATTTCACCGCTACACCGGGAATTCCACTCTCCTCTTCCGGACTCTAGCCATACGGTTTCAACCGACGTCTCGAGGTTGAGCCTCGAGTTTTCACAGCTGACCTGTATGGCCGCCTACACGCTCTTTACGCCCAATAAATCC
+
FFFFFFFF,FFFFFFFFFFFFF:F:FFFFFFFFFFFFFFFFFFFF:FFFFFFF,FFFFFFFFFFFFFFFFFFFFFFFFFFFFFFFFFFFFFFFF:FFFFFFFFF:FFFFFFFFF:FFFFFFFFFFFFFFFFFFFFF,FFFFFFFFFFFFFFFFFFFFF:FFFFFFFFFFFFFFF:FFFFFFFFF:FFFFFFFFFFFF:FFFFFFFFFFFFFFFF:F:FFFFFFFFFFFFFFFFFFFFFF:F:FFF,:FFF
@A00920:152:HGHKKDRXX:2:2101:3043:2253 2:N:0:CGCGTTCA+TGCTAAGT
GGACTACTGGGGTATCTAATCCCGTTTGCTCCCCTGGCTTTCGCTCCTCAGCGTCAATGCCGGTCCAGGATGCCGCCTTCGCCACCGGTGTTCCTCCAGATATCTACGCATTCCACCGCTACACCGGGAATTCCACCAACCCCTACTGGTCTCTAGACATGCAGTATCGGAAGCAGCCCCGGAGTTGAGCCCCGGGATTTCACTTCCGACTTGCACACCCGCCTGCGCGCGCTTTACGCCCAGTGATTCC
+
FFFFFFFFFF:FFFFFFFFFFFFFFFFFFFFFFFFFFFFFFFFFFFFFFFFFF,FFFF:FFFFFFFFFFFFFFFFFF,FFFF:FFFFFFFFFFF,FFFFFFFFFFFFFFFFFFFFFFFF:FF:FF,FFFFF:FFFFF:FFF:FFFFFFFFFFFFF:FFFFFFFFF:FFFFFFFFFFFFFFFFFFF:,:FFF:FF:FFFFFF,FFFFFF:F:::FF:FFFFFFFFFF:FFFFFFFFFFFFFFFFF:FFFF:
@A00920:152:HGHKKDRXX:2:2101:18304:2879 2:N:0:CGCGTTCA+TGCTAAGT
GGACTACTCGGGTATCTAATCCTGTTTGATCCCCACACTTTCGTGCCTCAGCGTCAGTTGCTCCCTGGCAAGCTGTCTACACTCTCGGTGTTCTTGACGATATCTAAGCATTTCACCGCTACACCGTCAATTCCGCCTGCCTCGCTAGCACTCAAGCCACCCAGTATCAATGCCACCCTCACAGTTAAGCTGTGATATTTCAGCACTGACTTAAATGGCCGCCTACGCACCCTTTAAACCCAATGAATCC
+
FFFFFFFFFFFF:F:FFF:FFFFFFFFFF:FFFFFFFFFFFFFFFFFFFFFFFFFFFFFFFFFFFFFFFFFFFFFFFFFFFFF,FFFFFFFFFFFF:FF:F,FFFFFFFFF:FFFFFFFFFFFFFFFF,FFFFFFFFFFFFFFFFFFFFFFFFFFFFFFFFFFFF:FFFFFFFFFFFFFFFFFFFFFFFFFFFFFFFFFFFFFFFFFFFFFFF:FFFFFFFFFFFFFFFFFFFFFFFFFF:FFFFFFFFF
@A00920:152:HGHKKDRXX:2:2101:8151:2895 2:N:0:CGCGTTCA+TGCTAAGT
GGACTACTGGGGTATCTAATCCTGTTTGCTCCCCACGCTTTCGAACATCAGCGTCAATACTTGACCAGCGAGTCGCCTTCGCCACAGGTGTTCATCCGAATATCTACGAATTTCACCTCTACACTCGGAATTCCAAACGCCTCTCCAACAGTCTAGCATTGCAGTATCAAGTGCAGTTCCGGAGTTGAGCTCCGGGATTTCACCGCTGTCTTACGACGCCGCCTACGAGCGCTTTACGCCCAGTATATCC
+
:FFFFFF,FFFFFFFF,FFFFFFFFFFFFFFFFFFFFFFFFFF,FF,FFFFFFFFFFF,F,,F:FFFFFFF,F,FFFFFFFFFF:,FFFFFFF,FF,F,F:FFFFFFFF:FFFFFF,FFFFFFF,F:FFFFFF:F,,F:FFFFF:FF,,F,FF,FFF:FF,FFFF,:FFF::FFF:FF,FF,FF:FFFFF,FFFFF,,FFFFF,,FFF,FF,F:FFF,F:FFFF,FF:,FFFFFF:FFFFFFFFF,FFFF
@A00920:152:HGHKKDRXX:2:2101:29559:3740 2:N:0:CGCGTTCA+TGCTAAGT
GGACTACTAGGGTTTCTAATCCTGTTTGCTCCCCACGCTTTCGCGCCTCAGCGTCAGTATCGGGCCAGTAAGCCGCCTTCGCTTCTGGTGTTCCTCCGAATATCTACGAATTTCACCTCTACACTCGCAATTCCACTCACCTCTTCCGGACTCTAGACACCCAGTATCAAAGGCAGTTCCGGGGTTGAGCCCCGGGATTTCACCCCTGACTTAAATGTCCGCCTACGCGCGCTTTACGCCCAGTAATTCC
+
FFFFFFFFFFFFFFFFFFFFF,FFFFFFFFFFFFFFFFFFFFFFFFFFFFFFFFFFFFFFFFFFFFFFFF:FFFFFFF:FFFFFFFFFFFFFFFFFFFFFFFFFFFFFFFFFFFFFFFFFFFFFFFFFFFFFFFFFFFFFFFFFFFFFFFFFFF,FF,FF:FFFFFFFFFFF:FFFFFFFFFFFFFFFFFFFFFFFFFFFFFFFFFFFFFFF,F,FFFFF,FFFFFFFFFFFFFFFFFF,FFFFF,FFFF
@A00920:152:HGHKKDRXX:2:2101:12789:3881 2:N:0:CGCGTTCA+TGCTAAGT
GGACTACTAGGGTTTCTAATCCTGTTCGCTCCCCACGCTTTCGTACCTCAGCGTCAGTAATAATCCAGGAGCCCGCCTTCGCCACCGGTATTCCTCGACATATCTACGCATTTCACCGCTACACGTCGAATTCTACATCCCTCTCTAATACTCCAGCCTAGCAGTATCGAGTGCAGTTCCCAGGTTGAGCCCGGGGCTTTCACAACAGACTTACTAAGCCGCCTACGCTCGCTTTACACCCAATGATTCC
+
FFFFFFFFFFFFFFFFFFFFFFFFFF,FFFFFFFFFFF,FFFF,FF,FFFFFFFFF:FF,,FF,:,FF:F,,F,FFFFFFFF,F:,FFF:FFFF,,:FFF:FFFFF,FFFFFFFFF:FFF:FFF,,,,,FFFFF:,,F:F,FF,::,,,F,FFFFF,F,:,FFFFFFF,F,:FFFFFFF:,::FFFF:FF,,FFFFFFFFFFF,:F,:FFFFF,F,F,FFFFFF,FF,,FFFFFFFF,F:FF,F,FFF:F
@A00920:152:HGHKKDRXX:2:2101:24171:4366 2:N:0:CGCGTTCA+TGCTAAGT
GGACTACAGGGGTTTCTAATCCTGTTTGCTACCCACGCTTTCGCTCCTCAGCGTCAGTTACGGCCCAGAGCGGCGCCTTCGCCACTGGTGTTCCTCCTGATATCTGCGCATTTCACCGCTACACCAGGAATTCCCCGCTCCCCTACCGTACTCAAGTCACAGCAGTATCGGGTGGCCCCTCTGGGTTGAGCCCAGAGATTTCACACCCGACTTACCGAACCGCCTACGAGCTCTTTACGCCCAATAAATC
+
FFFF:FFFFFFFFFFFFFF:FFFF:FFFFFFFFFFFFFFFFFFFFFF:FFFFFFFFFFFFF:F,FFF:FFFFFFFFFFFFFFFFFFFFFFFFFFFFFFFFFFFFFFFFFFFFFF:FFFFFFFFFFFFFFFFFFFFFFFFFFFFFFFFFFFFFFFF,FFFFFFFF:F:F:FFFFFFFFFFFF:FFFFFFFFFFFFFF:FFFFF,FFF,FFF:F:FFFFF:FFFFF:FFFFF,FFFFFFFFFFFFF:FFFFF
@A00920:152:HGHKKDRXX:2:2101:15763:4523 2:N:0:CGCGTTCA+TGCTAAGT
GGACTACTAGGGTATCTAATCCCTTTTGCTCCCCACGCTTTCGTGCCTGAGCGTCAGTAACTGTCCAGGAAACCGCCTTCGCCTCTGGTGTTCCTCACGATATCTACGCATTTCACTGCTACACCGTGAATTCCGTTTCCCTCTCCAGTACTCTAGCCGTGTAGTTTCAGGCGCAAATTCGAGGTTGAGCCTCGAGATTTCACACCTGACACACACGGCCGCCTGCGCACCCTTTACGCCCAGTGAATCC
+
FFFFFFFFFFFFF,FFF:,FFFFFFFFFFFFFFFFF,FFFFFFFFFFFFFFFFFFF,F:FFF:FFFFFFFFFF:FFFFFFFFFFFFFF:FFFFFFFFFFFF:FFFFFFFFFFFFFFFFFFFFFFFFFFFFFFFFFFFF,FFF:F,F:FFFFFF:FF:,F:FF:FFFFFF:F,:FFF,FFF:FF,FFF::FFFF,F,FFFFFFFFF,F,F,F,F:FF,,:FFFFF,F:F:FFFF:FFFF,F,,FFFFF:F,
@A00920:152:HGHKKDRXX:2:2101:25744:4586 2:N:0:CGCGTTCA+TGCTAAGT
GGACTACTCGGGTTTCTAATCCTGTTCGCTCCCCACGCTTTCGTGCCTGAGCGTCAGTTACGGGCCAGTCGACCGCCTTCGCTACTGGTGTTCTTCCAGATATCTAAGCATTTCACCGCTACACCTGGAATTCTGCATCCCTCTCCCGCATTCAAGCCCACCAGTATCAGACGCAGTTACCAGGTTGAGCCGGGGGATTTCACGACTGACTTAGCAGGCCGCCTACGCGCCCTTTACGCCCAGTAATTCC
+
FFFFFFFFFF:FFFFFF::FFFFFF:FFFFFFFFFFFF:FFFF::FFF:FFFFFFFF:F:FF:F,F:FFF,FFFF,FF:FFFF,FFFFFFFFFF,FFFFFF,FF:FFFFF:FFF:FFFFF,FFFFFFFFFFFFFF:FFFFF,FF,:FFFFFFFFFFFFFFFFF:FFFFFFF,FF:F:,,F,FFFF::F:FF:FF,FF:FFFFFF,F,,FFFFF:F:,FFFFFFF,FFFFFFFF:FF:FFFFF,F,FFFFF
@A00920:152:HGHKKDRXX:2:2101:7202:4977 2:N:0:CGCGTTCA+TGCTAAGT
GGACTACAGGGGTTTCTAATCCTGTTTGCTCCCCACGCTTTCGTACCTCAGCGTCAAAACCGGTCCAGTTAGCCGCCTACGCCACTGGTATTCCTCCCAATATCTGCGAATTTCACCTCTACACTGGGAATTCTGCTAACCTCTACCGGATTCTAGCCATGCAGTTTCAAGAGCAATTCCCGGGTTGAGCCCGGGGATTTCACTCCTGACTTGCTTGGCCGCCTACGCACGCTTTAAGCCCAGTTATTCC
+
FFFFFFFFFFFFFFFFFFFFFFFFFFFFFFFFFFFFFFFFFFFFFFFFFFFFFFFFFFFFFFFFFFFFFFFFFFFFFFFFFFFFFFFFFFFFFFFFFFFFFFFFFFFFFFFFFF:FFFFFFFFF:FFFFFFFFFFFFFFFFFFFFFFFFFFFFFFFFFFFFFFFF:FFFFFFFFFFFFFFFFFFF,FFFFFFFFFFF,FFFFFFFFFFFF:FFFFFF:FFFFFFFFFFFFF:FFFFFFFFFFFFFFFFFF
@A00920:152:HGHKKDRXX:2:2101:20654:5478 2:N:0:CGCGTTCA+TGCTAAGT
GGACTACCCGGGTTTCTAATCCTGTTTGATCCCCACACTTTCGTGCCTCAGCGTCAGTTACAGCCTAGTAAGCTGCCTTCGCTATCGGTGTTCTTGACGATATCTATGCATTTCACCGCTACACCGGCAATTCCGCCAACCTCTTCTGTACTCAATCCCTGCAGTTTTTCCGGCAGCTCCCAAGTTGAGCTTGGGGATTTCACCGAAAACTTGAAGGGACGCCTACGCACCCTTTAACCCCAGTAAATCC
+
FFFF:FFFFFFFF,FFFFFFFFFFFFFF:FFFFFFF:FFFFFF:,F,FFFFFF:FF,F:,FF:,FFFFFFFFF:FFF:FFFFFF,,F:FFFFFFFFFFF,FFFFF:,::FF,FF,F,,FFFFFFF,,,,F:FFFFFF,,F:FF,:FFF:F,,FFF:,FFFFFFFFFFFFF,FFF:FFFF::,,F,FFFFF:,FFF,FFFFFF:F:F,FFFFFFFF,F:,FF,F,F,F,,:,FF,F:F,:FFF,:FF,F:F
@A00920:152:HGHKKDRXX:2:2101:1262:5494 2:N:0:CGCGTTCA+TGCTAAGT
GGACTACAAGGGTTTCTAATCCCGTTTGCTCCCCTGGCTTTCGCGCCTCAGCGTCAGTGTCGGTCCAGAATGCCGCCTTCGCCACCGGTGTTCCTCCAGATATCTACGCATTTCACCGCTACACCTGGAATTCTGCATCCCTCTCCCGCATTCAAGCCCACCAGTATCAGACGCAGTTCCCAGGTTGAGCCGGGGGATTTCACGTCTGACTTAGCAGGCCGCCTACGCGCCCTTTACGCCCAGTAATTCC
+
FFFFFFFFFFFFFFFF:FFF:FFFFFFFFFFFFFFFFFFF:FFFFFFFFFFFF,FFFFFFF:FFFFFFFFFFFFFFF:FFFFFFFFFFFFFFFFFFFFFFFFFFFFFFFFF:FFFFFFFFFF:FFFFF,F:FFFFF:FFFFFFFFFFFF:F:FFFFFFFFFFFFF:FFFFFFFFFFFFFFF:FFF:FFFFFFFFFFF,FFFFFFFFFFFF:FFFF:FFFFFFF:FFFFFFFFF,FFFFFFF,F,FFFFFF
@A00920:152:HGHKKDRXX:2:2101:32506:5556 2:N:0:CGCGTTCA+TGCTAAGT
GGACTACTGGGGTTTCTAATCCTGTTCGCTACCCGCGCTTTCGTGCCTCAGCGTCAGTTGTTGATAAGTACAATGCCTTCGCTATCGGTGTTCCTTATGGTATCTATGCATTTCACCGCTACACCATAAATTCCATGTACCCCATCAACACTCAAGCAAGCCAGTATCAACTGCAATTTCATGGTTGAGCCATAAACTTTCACCGCTGACTTAAATGGCCGCCTACGAACCCTTTAAACCCAATAAATCC
+
FFFFFFFFFFFFF,FFFFFFFFFFFFFFFFFFFF:FFFFFFFFF:FFFFFFFFFFFFF:,FFFF:FFFF:FFF,FFFFFFFFFF:,FFFFFFFFFFF,FFFFFFFFFF,FFFFFFFF,FFFFFFFF,FF:FFFF::FFFFFFFFFFFF,FFFFFF:F,,,F,FFFFFF:FF,FFFFFFFF:FFFFFFFFFF:,,,FFFFFFFF:FFFFFFFFFF,,,FFFFFFFFFF,:FFFFFFFFFFFFFFF:FFFF:
@A00920:152:HGHKKDRXX:2:2101:9037:6277 2:N:0:CGCGTTCA+TGCTAAGT
GGACTACAGGGGTATCTAATCCTGTTTGCTCCCCACGCTTTCGCGCCTCAGCGTCGGACCCGGCCCAGCAGGACGCCTTCGCCACCGGTGTTCTTCCCGATCTCTACGCATTCCACCGCTACACCGGGAATTCCACATGCCCCTACCGGTCCCCAGACGATCAGTCTAGGAGGCAGCACCCGAGTTGAGCCCCGGTCTTTCACCGCCGACTTAGCAAGCCGCCTGCGCGCGCTTTGCGCCCAGTGCTTCC
+
FFFFFFFFFFFFF:FFFFFFF:FFFFFFFFFFFFFFFFFFFFFF,FFFFFF,FFF,FFF:F,F,FFFFF::F,FFFFFFFFFFFF,FFFFFFFFF,FF,FF,FFFFFFFFFFFFFFFFFFFFFF,FFFFFFFFFFF,::FF:FFFF:FFFFFFFFFFF,F,FFFF:F,FFF:FF,F:,F:,,,:FFFF:FFFFFF,:F,FF::,,FF:::FF:,F,F,FF,FFFFFFFFFFF,:,,FFF,:,FFF,,,FF
@A00920:152:HGHKKDRXX:2:2101:28501:6292 2:N:0:CGCGTTCA+TGCTAAGT
GGACTACAAGGGTTTCTAATCCTGTTTGCTCCCCACGCTTTCGTACCTCAGCGTCAATACATGTCCAGTGAGTCGCCTTCGCCACTGGTGTTCTTCCGAATATCTACGAATTTCACCTCTACACTCGGAATTCCACTCACCTCTCCATGATTCAAGCGATGCAGTCTTAAAGGCAATTCCGGAGTTGAGCTCCGGGCTTTCACCTCTAACTTACAAAGCCGCCTACGTACGCTTTACGCCCAGTAATTCC
+
FFFFFFFFFFFFFFFFFFFFF:FFFFFFFFFFFFFFFFFFFFFFFFFFFFFFFFFFFFFFFFFFFFFFFFFFFFFFFF:FFFFFFFFFFFFFFFFFFFFFFFFFF:FFFFFFFFFFFFFFFFFFFFFFFFFFFFFFFF::FF:FFFFFFFFFFFFFFFFFFFFFFFFFFF:FFFF:FFFFFFFFFFF:F:FFFFFFFFFFFFFFFFFFFFFFFFFFFFFFFFFF,FFFFFFF:,FFFFFFFFFFFFFFFF
@A00920:152:HGHKKDRXX:2:2101:28926:6402 2:N:0:CGCGTTCA+TGCTAAGT
GGACTACCGGGGTTTCTAATCCTGTTTGCTCCCCTAGCTTTCGTGCCTCAGTGTCAGGTGTTGTCCAGGGACTCGCCTTCGCCACTGGTGTTCCTCTTGATATCTACGCATTTCACTGCTACACCAAGAATTCCAGTCCCCCCTCCAAACCTCCAGCTCGATAGTATTCAATGCCATTTCAGGGTTGAGCCCTGAGCTTTCACATCAAACTTACCAAGCCACCTACGCACCCTTTACGCCCAGTGAATCC
+
FF:FFFFFFFFFFFFFFFFFFFFFFF:FFFFFFFF:FFFFFFF:FFFFFFFFFFFFFFFFF:FFFFFFFFFFFFFFFFFFFFFFFFFFFFFFFFFFFFFFFFFFFFFFFFFFFFFF:FFFFFFFFFFFFFFFFFFFFFFFFFFFFFFFFFFFFFFFFFFFFFFFFFFFFFFFFF:FFF:FFFFFFF:FFFF:FFFFFFFFFFFFFFFFFFF,F,FFF,FFFFFFFFFFFFFF,FF:FFFFF,,FFFFFFF
@A00920:152:HGHKKDRXX:2:2101:13982:6887 2:N:0:CGCGTTCA+TGCTAAGT
GGACTACAAGGGTTTCTAATCCTGTTTGCTCCCCACGCTTTCGTGCCTCAGTGTCAGTACTGGTCCAGGTGGCCGCCTTCGCCACGGATGTTCCTCCCGATCTCTACGCATTTCACTGCTACACCGGGAATTCCACCAACCCCTACTGGTCTCCAGGTCCGCAGTCTCGACAGCAGCTCCGGGGTTGAGCCCCGGCCTTTCACTCCCGACTTGCAAGTCCCGCCTGCGCGCGCTTTACGCCCAGTGATTC
+
FFFFFFFFFFFFFFFFFFFFFFFFFFFFFFFFFFFFFFFFFFFFFFFFFFFFFFFFFFFFFFFFFFFFFFFFFFFFFFFFFFFFFFFFFFFFFFFFFFF:FFFFF:FFFFFFFFFFFFFFFFFFFFFFFFFFFFFFFFFFFFFFFF:FFFFFFFFFFF:FFFFFFFFFF:,FFF:FF,FFFFFF,:FFFFFFFFFFF,:FFFFFFFF,,F,:FFF::FFFFFFFFFFFFFFFFFFFFFFFFF:FFFFFFF
@A00920:152:HGHKKDRXX:2:2101:22914:7482 2:N:0:CGCGTTCA+TGCTAAGT
GGACTACTAGGGTTTCTAATCCTGTTTGCTCCCCACGCTTTCGCACCTCAGCGTCAGTATTGGCCCAGGTCGCCGCCTTCGCCACTGGTGTTCCTCCCGATATCTACGAATTTCACCTCTACACCGAGAATTCCGCGACCCTCTTCCATACTCGAGCACTCCAGTTTCGGATGAACGTCCTCGGTTGAGCCGAGGGATTTCACATCCGACTTAGATCGCCGCCTACGTGCGCTTTACGCCCAATGATTCC
+
FFFFFFFFFFFFFFFFFFFFFFFFFFFFFFFFFFFFFFFFFFFFFFFFFFFFFFFFFFFFFFFFFFFFFFFFFFFFFFFFFFFFFFFFFFF:FFFFFF:FF:FFF:FFFFFFFFFFFFFFFFFF:,FFFFFFFFFFFFFFFFFFFF::FF:FFFFFFF,FFFFFFFFFFFFFF,FFFFF:FFFFFFFFFFFFFFFFFFFFFFFFF:FFF:,FF:FFFFFFFFFFFFFFFFF:FFFFFFFFFFFFFFFFFF
@A00920:152:HGHKKDRXX:2:2101:17833:8046 2:N:0:CGCGTTCA+TGCTAAGT
GGACTACTCGGGTTTCTAATCCCGTTTGCTCCCCACGCTTTCGCGCCTCAGCGTCAGGAGATGCCCAGAGACCCGCCTTCGCCACCGGTGTTCCTCCCGATCTCTACGCATTTCACTGCTACACCGGGAATTCCACCACCCTCTACCGCACTCTAGTACGCCAGTATCCACCGCAATTCCCAGGTTGAGCCCGGGGCTTTCACGGCAGACTTAACGAACCACCTACGCACGCTTTACGCCCAGTAATTCC
+
FFFFFF::FFFFF,FFFFFFFF:FFFFFFF:FFF::FFFFFFFFFFFFFFF,FFFFFFFFFFF:FFFF:FF::::FFFFFFF,F:FFFF::FFFFF,:FFFFFFFF:FFFFFFFFFFF,FF:F:FFFFFFF:F:FF:F,:FFFFFF,:FFFFFFFFF,,FFFFFFFF:FFF,FFFF,:,F:F:,FF:FF:FFFF,F:FFFFF,F:FFFF:FFFF,FFF:::F,F:F::F,::F,:F,FFFF:,FFF:FF,
@A00920:152:HGHKKDRXX:2:2101:10185:8140 2:N:0:CGCGTTCA+TGCTAAGT
GGACTACCGGGGTATCTAATCCTGTTCGCTCCCCACGCTTTCGTGCCTCAGCGTCAGTTACAGCCTAGTAAGCTGACTTCTCTATCGGTGTTCTTTATGGTATCTATGCATTTCACCGCTACACCATAAATTCCGCCTACCTCGTCTGTACTCAAGCCTAACAGTATCAATGGCACACCTACAGTTGAGCTGCAGTCTTTCACCAATGACTTATTAGGCCGCCTACGCACCCTTTAAACCCAATAAATCC
+
FFFFFFFFFFFFFFFFFFFFFFFFFFFFFFFFFFFFFFFFFFFFFFFFFFFFFFFFFFFFFFFFFFFFFFFFFFFFFFFFFFFF:FFFFFFFFFFFFFFFFFFF:FFF,F,FFFFFFFFFFFFFFFFFFFFFFFFFFFFFFFFFFFFFFFFFFFFF:FFFFFFFFFFFFFFFFFFFFFFFFFFFFFFFFFFFFFFFFF:FFFFF:,:F,FFF:FFF:FFF:FF,FFFF:,F:F,F,,F,F,:FFFFFF:F
@A00920:152:HGHKKDRXX:2:2101:17499:8719 2:N:0:CGCGTTCA+TGCTAAGT
GGACTACTGGGGTTTCTAATCCTGTTTGCTCCCCACGCTTTCGTGCCTGAGCGTCAGTGTTAACCCAGGGGGCTGCCTTCGCCATCGGTGTTCCTCCCCATATCTACGCATTTCACTGCTACACGAGGAATTCCACACCCCTCTGCCACACTCTAGCCTGCCAGTAACAATCGCAATTCCCCAGTTGAGCTCGGGGATTTCACACCTGTCTTAACAGACCGCCTACGAACGCTTTACGCCCAGTAATTCC
+
FF:FFFFFFFFFFFFFFFFFFFFFFFFFF:FFFFFFFFFFFFFF:FFF:FFFFFFFFF,,FF,:FFFF,F:FF:FFFFFFFFFFF:FFFFFFFFF,F,:FFFFFFFFF:FFFFFF:,FFFFF:F,,FFFFFFFF:F,F,FF:FF,FFFFFFFFFFF,::FFFFF,,FFFF,FFFF,FFFF,,FFF,FFFFFFFFFFFF,FFFFFFF:FFFF:FF,,F,FFFFFFFFF,,F:FFFFFFFFFF::FFFFFFF
@A00920:152:HGHKKDRXX:2:2101:16197:8876 2:N:0:CGCGTTCA+TGCTAAGT
GGACTACAAGGGTATCTAATCCCGTTTGCTCCCCTGGCTTTCGCTCCTCAGCGTCAGTACTGGTCCAGAATGCCGCCTTCGCCACCGGTGTTCCTCCTGATATCTACGCATTTCACCGCTACACCTGGAATTCCGCATTCCTCTCCCCCACTCAAGCCATCCAGTCTCACACGCTGTTCCACGGTTGAGCCGTGGGTTTTCACGTGTGACTTAGTTGGCCGCGTACGAGCCCTTTACGCCCAGTAATTCC
+
FFFFF::FFFFFFFFFFFFFFFFFFFFF:FFFFFFFFFFFF::FFFFFF:FFFFFFFFF,:FFFFF,::FFFF,FFFFF:FFFF,FFF,FFF::,F,,FF:FFFF:,FFF,FFFFFFFF:FF:FFF:F,,:F:FF:FFFF,FFFF,F,FFFFFFFFFFF,F,FFF,FFFFF,FF,:FFF,,F:FF,F,FFF:,,FF,F:F:FFFFFFFF:FF,FFF,:::FF,,,:FF:FF,F,FFFF::F::F,FF,F,
@A00920:152:HGHKKDRXX:2:2101:9263:9173 2:N:0:CGCGTTCA+TGCTAAGT
GGACTACTAGGGTTTCTAATCCTGTTTGCTCCCCTAGCTTTCGTGCCTCAGTGTCAGGAATTGTCCAGGGACTCGCCTTCGCCACTGGTGTTCCACTTGATATCTACGCATTTCACTGCTACACCAAGTATTCCAGTCCCCCCTCCAATCCTCGAGCCGAATAGTATCCAATGCCATTTCCGAGTTGAGCTCGGAGATTTCACATCAGACTTACCCGACCACCTACGCACCCTTTACGCCCAGTGAATCC
+
FFFFFFFFFFFF,FFFFF,FFFFFFFFFFFFFFFFF:FFFFFFFFFFFFFFF:FFFFF:FFFFFFFFFFFFFFFFFFFFFFFFFFFFFFFFFFFFFFFFFFFFFF:FF:FFFFFFFFFFFFFFFFFFFFFF:FFFF:FFFFFFFFFFFFFFFFFF:FFFFFF:FFFFF:FFFFFFFFFFFFFFFFFFFFF:FFFFFFFFFFFFFFFFFFFF:,,FFFFFFFFFFFF,FFFF,FF,F:F:FFFFFFFF,F:
@A00920:152:HGHKKDRXX:2:2101:31675:9283 2:N:0:CGCGTTCA+TGCTAAGT
GGACTACTCGGGTATCTAATCCTGTTTGCTCCCCACGCTTTCGCGCCTCAGCGTCAGATCCAGCCCAGTTGGCCGCCTTCGCCACAGGTGTTCTTCCCGATCTCTACGCATTCCACCGCTACACCGGGAATTCCACCAACCCCTACTGGTCTCCAGGTCCGCAGTCTCGAAAGCCGCTCCGGGGTTGAGCCCCGGCCTTTCACTTCCGACTTGCAGGTCCCGCCTGCGCGCGCTTTACGCCCAGTGATTC
+
FFFFFFFFFFFFF,FFFFFFF:FFFFFFFFFF:FFFFFFFFFFFFFFF:FFFFFFFFFFFFFF:FFFFFFFFFFFFFFF:F:FFFFFFFFFFFFFFFFFFFFFFFFFFFFFFFF::FFFFFFFFFFFF:F:FFFFFFFFFFFFFFFFFFFFFFFFFFFFFFFFF:FFFFFFFFFFFFFFFFFFFFFFFFFF:FF:FFFFFFFFFFFFFFFFFFFFFFF:FFFFF::FFFFF:F:FFFFFFFFF:F,F:FF
@A00920:152:HGHKKDRXX:2:2101:16984:9674 2:N:0:CGCGTTCA+TGCTAAGT
GGACTACACGGGTTTCTAATCCTGTTTGCTCCCCTAGCTTTCGTGCCTCAGTGTCAGGAGTTTTCCAGGGACTCGCCTTCGCCACTGGTGTTCTACTTGATATCTACGCATTTCACTGCTACACCAAGTATTCCAGTCCCCCCTCAAACCCTCGAGCAAGGTAGTTTCCAATGCCATTTCCGAGTTGAGCTCGGAGCTTTCACATCCGACTTACCTCACCACCTACGCACCCTTTACGCCCAGTGAATCC
+
FFFF:FFFFFFFFFFFFFFFFFFFFFFFFFFFFFFFFFFFFFFFFFFFFFFFFFFFFFFFFFFFFFFFFFFFFFFFFFFFFFFFFFFFFFFFFFFFFFFFF,FFFFFFFFFFFFFFFFFFFFFFFFFFFFFF:FFFFFFFFFFFFFFFFFFFFFFFFF:FFFFFFFFFFFFFF,FFFFFFFFFFFF::FF:FFFFFFFFFFFFFFFFFFFFFFFFFFFFFFF::FFFFFFFFFFFFFFFFF:FFFF,FFF
@A00920:152:HGHKKDRXX:2:2101:14172:10880 2:N:0:CGCGTTCA+TGCTAAGT
GGACTACTAGGGTTTCTAATCCCGTTCGCTACCCTGGCTTTCGCGGCTCAGCGTCAGGTGCAGCCCAGGGCGCCGCCTTCGCCTCTGGTGTTCCTCCGGATCTCTACGCATTTCACCACTCCACCCGGAATTCCACGCCCCTCTGCTGCCCTCTAGCTGCCCAGTTTCGAACGTCCTCTCCCGGTTGAGCCGGGAGCTTTCACGTCCGACTTGAACAGCCGCCTGCCCGCGCTTTACGCCCAGTAAATCC
+
FFFFFFFF:FFFFFFF,FFFFFFFFF:FFFFFFFFFFFF,FFFFFFFFFFFFFFFFF:FFFFF,F,FF:,FFFFFFFFFFFFFFFF,FFFFFF:,FF:FFFFFFFFFFFFFFFFFFFFFFF:FF:FFFFFFFFFFFF:FFF:FFFFFFFFFFF,FFFFFFFFFFFFFF,F,FF,FF::FFF:FF,FFFFFFF,:F:FFFFFFFFF,:FFF,FFF,FF,FF,FFF,FFFFF,FFFF:F,FFFF,FFFFFF:
@A00920:152:HGHKKDRXX:2:2101:18530:10880 2:N:0:CGCGTTCA+TGCTAAGT
GGACTACAAGGGTATCTAAGCCTGTTTGCTCCCCACCCTTTCGCTCCTCAGCGTCAGTTACGGCCCAGAGATCTGCCTTCGCCATCGGTGTTCCTCCTGAGATCTGCGCATTCCACCGCTACACCAGGAATTCCAATCTCCCCTACCGCACTCTAGTCTGCCCGTACCCACTGCAGGCTGGGGGTTGAGCCCCCAGATTTCACCGCAGACGCGACAAACCGCCTACGAGCTCTTTACGCCCAATAATTCC
+
:FFFFF:FFFFF:,,FF,FFFFFF:F:FFF:FFF,FFF,FFFFFFFFFFFFFFFFFFFF:FFFF:F:FFF,FFFFFFF,FFFFFFFFFFFFFFFFFFFFFF:,FFFFFF,,FF:,FF:FF,FFFF::FF,FFFFFFFFFFFFFF:FFFF:FFF:FFFFFFFFFF::FF::F,FFFFFFF:FF::FFFFFF,FFFFFF,,FFFF,FFFF,:FFFFFF,FFFFFFF,FFFF:FF:,F,::FFF:FF,,::F,
@A00920:152:HGHKKDRXX:2:2101:18927:11099 2:N:0:CGCGTTCA+TGCTAAGT
GGACTACAAGGGTATCTAAGCCTGTTTGCTCCCCACCCTTTCGCTCCTCAGCGTCAGTTACGGCCCAGAGATCTGCCTTCGCCATCGGTGTTCCTCCTGATATCTGCGCATTCCACCGCTACACCAGGAATTCCAATCTCCCCTACCGCACTCTAGTCTGCCCGTACCCACTGCAGGCTGGGGGTTGAGCCCCCAGATTTCACAGCAGACGCGACAAACCGCCTACGAGCTCTTTACGCCCAATAATTCC
+
FFFFFFFFFFFFFFFFFFFFFFFFFFFFFFFFFFFFFF:FFFFFFFFFFFFFFFFFFFFFFFFFFFFFFFFFFFFFFF,FFFFFFFFFFFFFFFFFFFFF:FFFFFFFFF:FFFFFFFFFFFFFFFFFFFFFF:FFFF:FFFFFFFF:FFFFF,,:F,FFFFFFF::FFFFFFFFFF,:FFFFFFFFFFFFFF:FFFF,FFFFFFF:FFFFFF,FFFFFFFFFFFFF:FFFFF:F,:FFFFF,FFFFFFF
@A00920:152:HGHKKDRXX:2:2101:22318:11146 2:N:0:CGCGTTCA+TGCTAAGT
GGACTACAGGGGTTTCTAATCCTGTTTGCTCCCCACGCTTTCGTGCCTCAGCGTCAGTCATGGTCCAGTAAGCCGTCTACACCGCTGGTGTTCCTCCTGATATCTACGCATTTCACCGCTACACCAGGAATTCCGCCTACCTCTCCCATACTCCAGCCTTGCAGTTTTCGGCGCACCCTCCCAGTTGAGCCGGGAGATTTCACACCAAACTTAGAAAACCGCCTACGCACTCTTTACGCCCAGTAACTCC
+
FFFFFFFFFFFFFFFFFFFFFFFFFFFFFFFFFFFFFFFFFFFFFFFFFFFFFFFFFFFFFFFF:FFFFFFFFFFFFFFFFFFFFFFFFFFFFFFFFFFFFFFFFFFFFFFFFFFFFFFFFFFFFFFFFFFF:FFFFFFFFFFFFFFFFFFFFFFFFFFFF:FFFFFFFF,FFFFFFFFFFFFFFFFFFFFFFFFFFFFFFFFFFFF,FFFF:FFFF:FFFFFFFFFFFFFF:FFFFFFFFFFFFFFF,F
@A00920:152:HGHKKDRXX:2:2101:29613:12508 2:N:0:CGCGTTCA+TGCTAAGT
GGACTACTGGGGTTTCTAATCCTGTTTGCTCCCCCGGCTTTCGTGCCTCAGTGTCAGGAATGGTCCAGAGACTCGCCTTCGCCACCGGTGTTCCTCTCGATATCTACGCATTTCACTGCTACACCGAGAATTCCAGTCTCCCCTCCCATCCTCGAGCGGATCAGTTTCGAACGCACCCTCCGAGTTGAGCCCGGAGATTTCACACCCGACTTAATCCACCACCTACGCACCCTTTACGCCCAGTGAATCC
+
FFFFFFFFFFFFF:F:FFFFFF:FFFFFFFFFFFFFFFFFFFFFFFFFFFFFFFFFFFFF:FFFFFFFF:FFFFFFFFFFFFF:FFFFFFFFFF:FFFFFFFFFF,FFF,FFFFFFFFFFFFFFFFFFFFFFFFFFFFFFFFFFFF,:FFFFFFFFF:FF:FFFFF:FFF,FF,FFFFFFFFFF:,FFFFFFFFFFF,FFFFFFF,F:FFFFF:FF:F:FFFFFF,:FFFFF,::FF:FFF,F,F,FF:F
@A00920:152:HGHKKDRXX:2:2101:13557:13072 2:N:0:CGCGTTCA+TGCTAAGT
GGACTACTGGGGTTTCTAATCCTGTTTGCTCCCCACGCTTTCGCGCCTCAGCGTCAGAACCGGTCCAGGTAGCCGCCTTCGCCACTGGTGTTCCTCCCAATATCTACGCAGTTCACCGCTACACTGGGAATTCCGCTACCCCCTCCCGGCCTCGAGCCCGGCAGTATCCAGGGCCATTCCTCGGTTGAGCCGAGGGATGGCACCCGAGACTTGCCAGGCCGCCTGCGCGCCCTGTACGCCCAATCATGCC
+
FFFFFFFFFFFFFFFFFFF,FFFFFFFFFFFFFFFFFFFFFFFFFFFFFFFFFFFFFF,FFFFFFFFFFF,FFFFFFF,F,FF:FFFFFF,FF:F:FFF:,FFFF,FFF,,F,F,FFFF:::FFFFFF:F,:::FF,F:F:,FFFFFF:F:,::,FF:FFFF,FF,F,F,FFFF,:FFFF:FFF,:F,FF:FFFFF,F,FF::FFFFF:FFFFFFFFFF::F:FF:FFFFF:,,,,F:F,:,,,,:F:F:
@A00920:152:HGHKKDRXX:2:2101:9670:13228 2:N:0:CGCGTTCA+TGCTAAGT
GGACTACTAGGGTATCTAATCCTGTTTGCTCCCCACGCTTTCGCGCCTCAGCGTCAGTTACAGGCCAAAGAGTCGCCTTCGCCACTGGTGTTCCTCCACATCTCTACGCATTTCACCGCTACACGTGGAATTCCACTCTTCTCTCCTGCACTCAAGTCCCCCAGTTTCCAATGACCCTCCACGGTTGAGCCGTGGGCTTTCACATCAGACTTAAAGGACCGCCTGCGCGCGCTTTACGCCCAATAATTCC
+
FFFFFFFFFFFFFFFFFFFFFFFFFFFFFFFFFFFFFFFFFFFFFFFFFFFFFFFFFF:FFFFFFF:FF:FFF,FFFFFFFFFF:FFFFFFFFFFFFFFFFFFFFFFFFFFFFFFFFFFFFFFFFFFFFFFFFFFFFFFFFFFFFF:::FFFFFFFFFFFFFFFFFFFFFF:FFFFFFFFF:FF,FF:FFFFFFFFFFFFFF::,,:FFFFFF:FFFFFFFFFF:,:F:FFFFFFF:FFFFFFFFF:,FF
@A00920:152:HGHKKDRXX:2:2101:5231:13651 2:N:0:CGCGTTCA+TGCTAAGT
GGACTACCCGGGTTTCTAATCCTGTTTGCTCCCCACGCTTTCGCGGATGAGCGTCAGAACTGGCCCAGCTAGCCGCCTTCGCCACAGGTGTTCTTCCTGATATCTACGCATTCCACCGCTACACCAGGAATTCCGCTAGCCTCTACCAGTCTCCAGCCTGCCAGTATCGTACGCATTTCCGGAGTTGAGCTCCGGATTTTCACAAACGACTTAACAGACCGCCTGCCCGCGCTTTACGCCCAGTAATTCC
+
FF:F,,FFFFFFFFFFF,FFFF::FFFFFFFFFFFFFFFFF:FF,FFFFFFFFFFFFFFF:FFFF:FFFF:FFFFF:F:FFFFFFFFFFFF:FFFFFFFFFFFFFFFFFFFFFFFFFFFFFFFFFFFFFFFFFFFFF:F:F:FFFF,FFFFFFFFFF::FF:FF,,FFFF,:FFF:F:F:F:FFFFFF:FFFFF,FFFFFF,FFFF,F:FFFFF:F,:F::FFFFFF:FFF::FFFFF:FFFFFFF,FFF
@A00920:152:HGHKKDRXX:2:2101:27507:14152 2:N:0:CGCGTTCA+TGCTAAGT
GGACTACTGGGGTTTCTAATCCCGTTTGCTCCCCAGGCTTTCGCGCATCAGCGTCAGTAGCGGCCCAGTAGCCCGCCTTCGCCTCAGGTGTTCCTCCCGATATCTACGCATTTCACCGCTACACAGGCAATTCCAGCTACCTCTTCCGTACTCTAGTCTGCCAGTATCAGTCGACACTCCGGGGTTGAGCCCCGGGCTTTCACAGCTGACTTAACAACCCGCCTACGCGCCCTTTACGCCCAATAAGTCC
+
FFFFF,FFFFFFFFFFFFFFFFFFFFFFFFFFFF,:FFFF:FFFFFFFFFFFFFFFFFF,FFFFFFFFFF,FFFFFFFFFFFF:FF::FFFFF:FFFF:FFFFFFFFFFF,FFFF:F,F,FF:F,FF,::,FFFF,FF::FFFFFFFF::FFF:FF:F,F,FFFFF:F,:FFFFF,FFF:F,FFFFFFFFFFF,FFFF,FFFFF:F,,FFF,,::FF,:FFFFFFFFFF:FFF,FFFFFFFF,F,F:FFF
@A00920:152:HGHKKDRXX:2:2101:26160:14418 2:N:0:CGCGTTCA+TGCTAAGT
GGACTACAGGGGTTTCTAATCCCGTTCGCTCCCCTAGCTTTCGCGGCTCAGCGTCAGGTGCAGCCCAGGGCGCCGCCTTCGCCTCTGGTGTTCCTCCGGATCTCTACGCATTTCACCACTCCACCCGGAATTCCACGCCCCTCTACTGCCCTCCAGCGGCCCAGTTTCGAACGGCCTCTCCCAGTTGAGCCGGGAGCTTTCACGTCCGACTTGGACCACCGCCTGCCCGCGCTTTACGCCCAGTAAATCC
+
FFFFFFFFFFFFFFFFFFFFFFFFFFFFFFFFFF:FFFF:FFFFFFFFFFFFFFFFFFFFFFFFFF:FFFFFFFFFFFFFFFFFFFFFFFFFFFFFFFFFFFFFFFFFFFFFFFFFF,FFFFFFFFFFFFFFFFFFFFFFFFFFFFFFFFFFFFFFFFFFFFFFFFFFFF,FFFFFFFF:FF:FFFF:FFFFFFFFFFF:F:FFFFFFFFFFFFFFFFFFFFFFFFFFFFFFFFFFFFFFFFFFF,FFFF
@A00920:152:HGHKKDRXX:2:2101:6135:15123 2:N:0:CGCGTTCA+TGCTAAGT
GGACTACAGGGGTATCTAATCCTGTTTGCTCCCCACGCTTTCGCACCTGATCGTCAGTATTGGTCCAGGAAGCCGCCTTCGCCACTGATGTTCCTTCTGATATCTACGCATTTCACTGCTACACCAGAAATTCCGCTTCCCTCTCCCATACTCTAGCAATGCAGTCTCGGATGCAGTTCCCAGGTTGAGCCCGGGGATTTCACACCCGACTTGCAAAGCCGACTACGTGCGCTTTACGCCCAGTAATTCC
+
FFFFFFFFFFFFFFFFFF:FFFFFFFFFFFFFFFFFFFFFFFFFFFFFFFFFFFFF:FFFFFFFFFFFFFFFFFFFFF:FFFFFFFFFFFFFFFFFFFFFFFFF,F:FFF:FFFFFFFF:FFFFFFFF:FF,FFFFFFF:FFFFFFFFFFFFFF:FFFF:F:FFFFFFFFFFFFFFFFFFFFFFFFFFFFFFFFFFFF,FFFFFF:FFFFFFF,FFFFFFFFFFFFFFF:F:FFFF:FFFFFFF,FFFFF
@A00920:152:HGHKKDRXX:2:2101:8223:15765 2:N:0:CGCGTTCA+TGCTAAGT
GGACTACAGGGGTATCTAATCCGGTTTGCTCCCCACACTTTCGCGCCTCAGCGTCACGTGTTGTCCAGCGAGCTGCCTTCGCAATGGGTGTTCCTACCAGTATCTACGCATTTCACCGCTACACTGGTAATTCCACTCGCCTCTCCAACCGTCAAGCCTGCCAGTATCCAACGCAATGCTGGGGTTGAGCCCCAGTCTTTAACATCGGACTTAACAGACCGCCTACGCGCCCTTTACGCCCAGTGATTCC
+
FFFFFFFFFFFFFFFFFFFFFFFFFFFFFFFFFFFFFFFFFFFFFFFFFFFFFFFFFFFFFFFFFFFFFFFFFFFFFFFFFFFFFFFFFFFFFFFFFFFFFFFFF:FFFFFFFFFFFFFFFFFFFFFF:FFFFFFFFFFFFFFFFFFFFFFFFFFFFFFFFFFFFFFFFFFFFFFFFFFFFFFFFFFFFFF:FFFFFFFFFFFFFFFFFFFFF:FFFFFFFFFFFFF:FFFFFFFFFFFF:FFFFFFFFF
@A00920:152:HGHKKDRXX:2:2101:19849:15890 2:N:0:CGCGTTCA+TGCTAAGT
GGACTACTAGGGTATCTAATCCTGTTCGCTCCCCACGCTTTCGTACCTTAGCGTCAGTAATAGTCCAGTGAGCTGGCTTCCCTATCGGTATTCCTCATGGTATCTATGCATTTCACCGCTACACCATGAATTCTGCCCACCTCTACTATACTCAAGACATCCAGTATCAATGGCAATTCCACAGTTGAGCTGTAGGCTTTCACCACTGACTTAGACGCCCGCCTACGTACCCTTTACACCCAATAAATCC
+
:F:FFFFFFFFFFFFFFFFFFFFF:,FFF,F:FF:FFF,FFFFFFF,,F:FFFFF:FFFF:F:FFFFFFFFFFFFFFFFFF:F,FFFFFFFFF,FFF:FF,:F,FFFFF,FF,FF,FFFF,:FF:FFF,F,FFFFFF::F,F,FFFFFFFFFFF:F,:FFF,FFF,FFFFFFFFFFFF,FFFFFF:F,FFFFFF,FFFF,,:::F,FFF,FFF:FFFF:,F:,F,:FFFFFF,:,F,:F,F,,,,,,,:F
@A00920:152:HGHKKDRXX:2:2101:18087:16188 2:N:0:CGCGTTCA+TGCTAAGT
GGACTACTCGGGTATCTAATCCCGTTCGCTCCCCACGCTTTCGCACCTCAGCGTCAGGTCTGGACCAGAGAGCAGCTTTCGCCATTGGTGTTCCTTGCGATATCTACGCATTCCACCACTACACCGGGAATTCCGCGCTCCTCTTCCAAGCTCAAGTCCGGCAGTTTTGAACGGCCTCTCCCAGTTAAGCCGGGAGCTGTCACGTCCAACTTGCCAGGCTGCCTACGTGCGCTTTACGCCCAGTGCTTCC
+
FFFFF,F:,FFFF:FFFFFFFFFFFFFFFFFFFFFFFFFFFFFF,FFFF:FFFFFF:F,F,F:FFFFF,:FFF,FFFF,FFF,F,,F,FF:F:F,,,FF,F,FF,F,FF:FF,F:FF,F,FF:,,F,,:,FFFFF:,:FFFFF,F,F:,,:FFFFF:FF:,:FFFFF,FFF,FF:F,F::F:,FFF,,FFFFFFF,:F,F,,FFFF:,,F,FFFFFF,:,FFFF,::,,FF:,,,,:F:F:FF,,,,,,F
@A00920:152:HGHKKDRXX:2:2101:13693:16376 2:N:0:CGCGTTCA+TGCTAAGT
GGACTACCAGGGTATCTAATCCCGTTCGCTCCCCTAGCTTTCGCGGCTCAGCGTCAGGTGCAGCCCAGGGCGCCGCCTTCGCCTCTGGTGTTCCTCCGGATCTCTACGCATTTCACCACTCCACCCGGAATTCCACGCCCCTCTACTGCCCTCTAGCGGCCCAGTTTCGAACGACCTCTCCCAGTTGAGCCGGGCGCTTTCACGTCCGACTTGGACCACCGCCTGCCCGCGCTTTACGCCCAGTAAATCC
+
FFFFFFFFFF:FF:FFFF,FFFFFFFFFFFFF:FFFFFFF:FFFFFFFFFFFF:FFFFFFFFFF:FFF:FFFFFF:FFFFFFF,FFFFF:FFF:FFFFF,FFFFF,FFFFFFFFFFFFFFFFFFFFFF,,FFFFFFFFFFFFFFFFFFFFF,FF::FFFFFF,FFFFFFF:FF:FF,FF:FFFFF::,F:FFFF,FFFFFFFFFF,F:FF::FFF:FFFFFFFFFFFFFF:FF:FF::FFFFF:FFFF::
@A00920:152:HGHKKDRXX:2:2101:15221:16705 2:N:0:CGCGTTCA+TGCTAAGT
GGACTACTCGGGTTTCTAATCCGGTTCGCTCCCCACGCTTTCGCGCCTCAGCGTCAGGTGATCCCCAGAGAGCCGCTTTCGCCACTGGTGTTCTTCCCGATATCTACGCATTCCACCACTACACCGGGAATTCCGCTCTCCTCTAGACCCCTCAAGGCTGACAGTATCCGGGGACCGCTCACGGTTGAGCCGTGAGATTTCACCCCGGACTAATCAGTCCGCCTGCGCGCGCTTTACGCCCAGTAATTCC
+
FFFFFFFFFFFFFFFFFFFFFFFFFFFFFFFFFFFFFFFFFFFFFFFFFFFFFFFFFFFF:FFFFFFF:FFFFFFFFFFFFFFFFFFFFFFFFFFFFFFFFFFFFFFFFFFFFFFFFFFFFFFFFFFFFFFFFFFFFFFFFFFFFFFFFFFFFFFFFFFFFF:FF:FFFFFFFFF:FFFFFFFF,FF:FFFFFFFF:FFFF:FFFFFFFFF,FF:FF:FFFFFFFFFFFFFFFFF,FFFFFFFFFF:FFF
@A00920:152:HGHKKDRXX:2:2101:1488:16877 2:N:0:CGCGTTCA+TGCTAAGT
GGACTACCGGGGTTTCTAATCCTCTTCGCTACCCACGCTTTCGTCCCTCAGCGTCAGGAATGCGCCAGTATGTTGCCTTCGCATTTGGTGTTCCCCACAATATCAACGGATTTCACCCCTACACCGAGAGTTCCACATACCTCTCACATCCTCTAGTGTGCACGTTTCGAAAGCATCTTCCTGGTTGAGCCAGGACCTTTAACCTTCGACTATGCACGCCGCCTACGGACCCTTTACGCCCAATAATTCC
+
FFFFFFFFFFFFFFFFFFFFFFFFFFFFFF:FFFFFFFFFFFFFFFFFFFFFFFFFFF:,F:F,FF:FFFFFF,FFFF:FFFFF,FFFFFFFFFFFF:FFFFFFFFFF:FFFFFFFFFFFFFFFFF,FFFFFFFFFFFFFF,FFFFFFFFFFFF:F::FF:FFFFFFF:F,FFFF:FF:FFFFFFFF:FFF:FF,FFFFF::FF,,FFFFFFFFFFFFFFFFFF,FF:FFFFF,F:FFFFFFFF,FFFFF
@A00920:152:HGHKKDRXX:2:2101:20003:17816 2:N:0:CGCGTTCA+TGCTAAGT
GGACTACAGGGGTATCTAATCCTGTTTGCTCCCCACGCTTTCGCGCCTCAGCGTCAGTATCGGGCCAGTGAGCCGCCTTCGCTACTGGTGTTCCTCCCTATATCTACGAATTTCACCTCTACACGCGGAATGCCACAAACCTCTCCCGTACTCCAGACAGCCAGTATCAAAGGCAGTTCCAAGGTTGAGCCTTGGGATTTCGCCCAGGACTTAAATGTCCGCCTACGCGCGCTTTACGCCCCGTAAATCC
+
FFF:F,,F,FF,:,FFFFFF::,:FF:,FF:F,F,,,:F,:FF,FF:,,F,FFFFF,,:,F,,FF:FF,FFFFFFFFF::F,F,F:F,,,,,,,FF,,,:FFFF,F:,FF::FFFFFF:FF,,:,,FF,FF,FFFF:,FF,::F,FFF,F,,F,,,FF,,,:FF::FF::F,,FF:FFF::,FFF,FFFFF:,FFFF,,F:,,,F,,,,,,F,,F:FF,F,F:,,:FFF::,F,,,FF,F,,:,::FFF,
@A00920:152:HGHKKDRXX:2:2101:32208:17942 2:N:0:CGCGTTCA+TGCTAAGT
GGACTACCAGGGTTTCTAATCCCGTTCGCTCCCCATGCTTTCGCCTCTCAGCGTCAGGTCAGGCCCAGCGTGTCGCCTTCGCCACTGGTGTTCCTCCGGATCTCTACGCATTTCACCACTACACCCGGAATTCCACACGCCTCTACCTGCCTCTAGCCCCGCAGTTCGGTCACGTCCTCGCCCGGTTGAGCCGGGCGCTTTCAATCGCCACTTGCAGGACAGCCTACACGCGCTTTAGACCCAGTAAATC
+
FFFFF:F:FFFFFFFFFFFFFFFFFFF:FF,FFFFFFFFFFFF::FFFFFF,FF::FF:FFFFFFFFFFFF:FFFFFFFFFF:FF,F,FFFFFFF:::FFFFFFF:FF,FFFFF::,FFFFFF:FF::FFFFF:FFFFFFFFFFFFFF:,FFFFF:,,FFFFFFF:FF:F,:FFF:FFFFF,FFFFFF:F:,FFFFF,FF,,F,,F:,,F:F,:,F,,FFFFF,:,F:F,:F:FF:F,FF,:,F:,F,,,
@A00920:152:HGHKKDRXX:2:2101:29812:18051 2:N:0:CGCGTTCA+TGCTAAGT
GGACTACTAGGGTATCTAAGCCTGTTCGCTCCCCACGCTTTCGCTCCTCAGCGTCAGGAAAGGCCCAGAGAACCGCCTTCGCCACTGGTGTTCCTCCTGATATCTGCGCATTCCACCGCTCCACCAGGAATTCCATTCTCCCCTACCTTCCTCAAGTCAACCCGTATCGAAAGCACGCTCAGGGTTAAGCCCCAAGATTACACTTCCGACGCGATCAACCACCTACGAGCCCTTTACGCCCAATAAATCC
+
FF,FFFFFFFFFFFFFFFFFFFFFFFFFFFFFFFFFFFFFFFFFFFFFF:FFFFFFFF:FFFFFFFFFFFFFFFFFFFFFFFFFFFFFFFFFFFFFFFFFFFFFFFFFFFFFFFFFFFFFFFFFFFFFFFFFFFFFFFFFFFFFFF:FFFF:FFFFFFFFFFFFFF:FFF,F:FFFFFFFFFFFFFFFF,FFFFFFF:F,FFFFFFFFFFFF:FFFFFFF:FFFFFFFFFFFFFFFFFFFFFF:,F,,:F
@A00920:152:HGHKKDRXX:2:2101:22435:18396 2:N:0:CGCGTTCA+TGCTAAGT
GGACTACCCGGGTTTCTAATCCCGTTCGCTCCCCATGCTTTCGCATCTCAGCGTCAGGTCAGGCCCAGCGTGTCGCCTTCGCCACTGGTGTTCCTCCGGATCTCTACGCATTTCACCACTACACCCGGAATTCCACACGCCTCTACCTACCTCTAGTCGCGCAGTTCGATTGCGTCCTCGCCCGGTTGAGCCGGGCGCTTTCACGCCTCACTTGCACGACCGCCTACACGCGCTTTACACCCAGTAAATC
+
FFFFFFFFFFFFFFFFFFFFFFFFFFFFFFFFFFF:FFFFFFFFFFFFFFFFFFFFFFFFFFFFFFFFFFFFFFFFFFFFFFFFFFFFFFFFFFFFFFFFF:FFFFFFFFFFFFFFFFFFFFFFFFFFFFFFFFFFFFFFFFFFFFFF,FFFFF:FFFF:FFFFFFFFFFFFFFFFFF:FFFFF:FFFFFF,FFFFF:FFFFFFFFFFFF:::FFF,FFF:FFFFFFFFF,F:FFFF:FF::F,FFFFFF
@A00920:152:HGHKKDRXX:2:2101:4842:18709 2:N:0:CGCGTTCA+TGCTAAGT
GGACTACTGGGGTATCTAATCCCGTTTGCTCCCCTGGCTTTCGCGCCTCAGCGTCAGAAACGGGCCAGAGCGTCGCCTTCGCCGCCGGTGTTCCTCCTGATATCAACGCATTTCACCGCTCCACCAGGAATTCCACGCTCCCCTCCCGTCCTCAAGCAAGGCAGTTCCAAGCGCAATTCCTCGGTTGGGCCGAGGGCTTTCACACCTTGCTTGCCTCGCCGCCTGCGCGCGCTTTATGCCCAGTGATTCC
+
FFFFF,:FFFF:FFFFFF::FFFF::FFFFF,F:FFFFFFFF::FFFFFF:FFFF,FF,FF,,FF:FFFF:FFFF:FFFFFF:FFFFFFF,F,:FFFFF,:FFFFFF,:FF:FFFFF,,F,:FFFFF:FFFFFFF:FF:FFF,FFF,F,F,FFFFFFF:,,,FFFF:FF:FFFFFFFF:F,FF,:F:FF:FFF,F::,FF:F:F:,F,,,F,:F:,F:FFFFFFFFFFFFFFF:FF:FFFF,FFFFFFFF
@A00920:152:HGHKKDRXX:2:2101:5674:18740 2:N:0:CGCGTTCA+TGCTAAGT
GGACTACTCGGGTTTCTAATCCTGTTCGCTCCCCATGCTTTCGCTCCTCAGCGTCAGTCACGTACCAGAGAGCTGCCTTCGCCATCGGTGTTCCTCCTGATATCTGCGCATTCCACCGCTACACCCGGAATTCCACCTGCCTCTACAGTGCTCAAGTCGAGCAGTTCGCACGGCCGATCCGGGGTTGAGCCCCGGACTTTCACCACACGCTTACCCGACCGCCTACGCGCCCTTTACGCCCAGTGATTCC
+
FFF:FFFFFFFFFFFFFFFFFF:FFFFFFFFFFFFFFFFFFFFF:FFFFFFFFF:FFFFFFF:FFFFFFFFFFFFFFFFFFFFFF:FFFFFFFFFFFF:F:FFFFFFFFFFFFFFFFFFFFFF:FFFFF,FF:FFFFFFFFFFF:FFFFFFFFFFFFFFFFFFFFF,FFFF:FFFFFFFFF,FFFF,FFFFF:FFFFFFFF,FFFFFFFFFFFF:FFFF:,FF::FFFFFFFFFF:FFFFFF,::FFFFF
@A00920:152:HGHKKDRXX:2:2101:31530:19053 2:N:0:CGCGTTCA+TGCTAAGT
GGACTACTCGGGTTTCTAATCCCGTTCGCTCCCCATGCTTTCGCGTCTGAGTGTCAAAGCAGGCCCAGAAAGTCGCCTTCGCCACAGGAGTTCCTCGGGATCTCTACGCATTTCACCACTACACCCCGAATTCCACTTTCCTCTGCCTGTTTCCAGTCTCCCAGTTTGGCACGCACTCGCCCGGTTGAGCCGGGCGCTTTCACGCACCACTTAACAGACCACCTGCACGCCCTTTACGCCCAGTAAATCC
+
FFFFFFFFFFFFFFFFFFFFF:FFFFFF:FFFFF::FFFFFFFFFFFFFFFFFFFFFFFFFFFFFFFFFFFFFFFFFFFFFFFFFFFFFFFFFFFFFFFFFFFFFFFFFFFFFFFFFFFFFFFFFFFFFFFFFFFFFFFFFFF:FF:FFFFFFFFFFFFFFFFFFFFFFFFFFFFFF,FFFFFFFFF:FF:FFFFFFFFFF:FF:FFFFFFFFFF:FFFFFFFFFFFF:FFFFFFFF,FFFFFFF:FFFF
@A00920:152:HGHKKDRXX:2:2101:16559:19272 2:N:0:CGCGTTCA+TGCTAAGT
GGACTACTGGGGTATCTAATCCCGTTTGCTACCCTGGCTTTCGCGCCTCAGCGTCAATACCGGTCCAGGATGTCGCCTTCGCCACCGGTGTTCCTCCAGATCTCTACGCATTTCACCGCTACACTGGGAATTCCGCTACCCCCTCCCGGCCTCAAGACTGCCAGTTGAAAGGGCAGTTCGTCAGTTGAGCAGAGGGATTTCACCGTTGACTTAGCAAGCCGCCTACGCGCCCTTTACGCCCATTAATTCC
+
FFFFFFFFFFFFFFFFFFFFFF,FFF:F::,FFF,,FF:FFFFFF,:F,FFFFFF:,,FFF,FFFFFF,FFF,FFFFFFFFFFFF,FFFFFFF,FFFF,FF:FFFFFF,FFFFFFFF:FFFFFFFFFFFFFFFFFFFF,F:,FFFFFFFFFFFFFF,FF,FFFFF:,:,F,,FFFFFFF,F,FFFFF:FF,,F,FF,FFF:FF:,:,,,FFF:F:,F:FFFF:FFF,FFF,:FFFFFFFFFF,FFFFFFF
@A00920:152:HGHKKDRXX:2:2101:17390:19523 2:N:0:CGCGTTCA+TGCTAAGT
GGACTACTAGGGTATCTAATCCGGTTTGCTCCCCACGCTTTCGCGCCTCAGCGTCAGGTTGCCCCCAGAGAGTCGCTTTCGCCACTGGTGTTCCTCCCGATATCTACGCATTCCACCACTACACCGGGAATTCCACTCTCCTCTGAGCCCCTCAAGACCGGCAGTATCCGGGGACCGCTCACAGTTGAGCCGTGAGATTTCACCCCAGACTTACCAGTCCGCCTGCGCGCGCTTTACGCCCAGTAAATCC
+
FF:FFFFFFFFFFFFFFFFFFFFFFFFFFFFFFFFFFFFFFFFFFFFFFFFFFFFFFFFFFFFFFFFFFFFFFFFFFFF,FFFFFFFFF,FF,FF,FFF:FF,,F:::FF:FFF:FF:F,FFFFFFFF,F,F:FFFFFF:F,,FFFFFFFFFFFF,FFFFFF:FF:F:FFFFFFFFF:F:FFFFFFFF,FFFFFFFF,FF,F:FFFF::F,:FFFFFFFF,FF,F:FFFFFFFFFFFFFFFFFF:FF,F,
@A00920:152:HGHKKDRXX:2:2101:19235:19586 2:N:0:CGCGTTCA+TGCTAAGT
GGACTACCAGGGTTTCTAATCCTGTTTGCTCCCCTAGCTTTCGCACCTCAGCGTCAATGTTGGTCCAGGATGCCGCCTTCGCCACCGGTATTCCTCCAGATATCTACGCATTTCACCGCTACACCTGGAATTCTGCATCCCTCTCCCAAATTCAAGCCATCCAGTATCGGATGCAGTTCCCAGGTTGAGCCTGGGGATTTCACATCCGACTTAGTTGGCCGCCTACGAGCCCTTTACGCCACGTAATTCC
+
FFFFFFFFFFFF:FFFFFFFFFFFFFFFFFFFFFFFFFF:FFF:,FFFFFF:FFFFFFF,::FFFFFFF:FFFFFFFFFFFFFFF,FF,FFFFFFFFF:FFFFFFFFFFFFFFFFFFFFFFFFF,FFFFFFFFFFFFFFFFFFFFFFFFF:FF:FFF,FFFFFFFFFF:FFFFFF:,FFF,:FFF::FFFFFFFF,FF,F:FFFFFFFF,:,,FFF:FFFFF::FF,F:,F,,F,F::FF,,F,FF,FFF
@A00920:152:HGHKKDRXX:2:2101:23665:19680 2:N:0:CGCGTTCA+TGCTAAGT
GGACTACTAGGGTTTCTAATCCCGTTCGCTACCCATGCTTTCGCGTCTCAGTGTCAGTTGGATGCCAGTAAACCGCCTTCGCCACTGGTGTTCCTCCGCATCTCTACGCATTTCACCACTACACGCGGAATTCCGTTTACCTCTCATCCACTCAAGTTAAACAGTCTTGGTCAACCACTCCCAGTTTAGCCAGGAGCTTTCATAACCAACTTATTGAACCACCTGCACGCCCTTTACGCCCAGTAACTCC
+
FFFF:FF,FFFFFFFFFFFFFFFFFFFFFFFFFFF:FFFFFFFFFFFFFFFFFFFFFFF::FF:FFFF:F:F,FFFFFFFFFFFFFFFFFFFFFFFF:,FFFFFFFFFFFFFFFFFFFFFFFFF:,FFFFFFFFF,FFFFFFFF,F:F:FFFFFFFFF,FFF:FF,F,,,:,F:FF,FFF,FFFF:FFFFF,FFFFFFFFFFFFFF:::F,F:FFF,FF:FFFFF,FFFFFFF:F:F,FFFF::FFFFF,
@A00920:152:HGHKKDRXX:2:2101:27109:19727 2:N:0:CGCGTTCA+TGCTAAGT
GGACTACTGGGGTTTCTAATCCCGTTTGCTCCCCTGGCCTTCGTGCCTCAGCGTCAGGAACTGTCCAGAGACCCGCCTTCGCCACTGGTCTTCCTTACGATATCTACGCATTTCACCGCTACACCGTAAATTCCAGTCTCCTCTCCAGTCCTCAAGCACGGCAGTATCGAATGCAGTTTCGGAGTTAAGCTCCTAGATTTCACATCCGACTTACCACGCCGCCTACGCACCCTTTACGCCCAATGAATCC
+
FFFFFFFFFF:FFFFFFFFFFFF:FFF:,FFFFFFF:FFF,FFFFFFFFFFFFFF:FFFFFFFF:FFFFFFF,FFFFF,:FFFFFF:FFF:FFFFFFFFFFFF:FFF,FFF,FFF:FF:FFFFFF:FFFFFFFFFFFFFFFF:FFFF,FFFF,F:FFFF,FFFF:F,FF:,F:FFFFFFFFFFFFFFFFFFF,,FFFFFFFFF,F:,:FFFFFFFFF:F::FFFFF::,:,FF,FFF,FFFF:,FF:FFF
@A00920:152:HGHKKDRXX:2:2101:16324:19836 2:N:0:CGCGTTCA+TGCTAAGT
GGACTACCCGGGTTTCTAATCCTGTTTGCTCCCCACGCTTTCGCACCTCAGCGTCAGTTCCGGACCAGTGAGCCGCCTTCGCCACTGGTGTTCCTCCGAATATCTACGAATTTCACCTCTACACTCGGAATTCCACTCACCTCTTCCGGACTCCAGACACCCAGTATCAAAGGCAGTTCCGGGGTTGAGCCCCGGGATTTCACCCCTGACTTAAATGTCCGCCTACGTGCGCTTTACGCCCAGTAATTCC
+
FFFF:FFF:FFFFFFFFFFFFFFFFFFFFFFFFFFFFFF:FFFFFFFFFFFFFFFFFFFFFFFFFFFFFFFFFFFFF:FF:FFFFFFFFFF:FFFFFFFFFFFFFFFF:FFFFFFFFFFFFFFFFFFFFFFFFFFFFFFFFFFFFFFFFFFFFFFFFFFFFFFFFFFFF,FFFFFFFFFFFFFFFFFFFF:F:FFFFFFFFFFFFFFFFFFFF:FF:F,F:FFFFFFFF:FF:FF:FFFFFFFFFF:FF:
@A00920:152:HGHKKDRXX:2:2101:4472:20040 2:N:0:CGCGTTCA+TGCTAAGT
GGACTACAGGGGTTTCTAATCCTGTTCGCTCCCCACGCTTTCGCTCCTCAGCGTCAGTTCCGGCCCAGAGTGCCGCCTTCGCCACCGGTGTTCCTCCTGATATCTGCGCATTTCACCGCTACACCAGGAATTCCGCACTCCCCTACCGGACTCGAGTCATGGCAGTATCGAGTGGCGTCTCCGAGTTGAGCCCGGAGTTTTCACACCCGACTTGCCAAACCGCCTACGAGCTCTTTACGCCCAATAAATC
+
FFFFFFFFFFFF:F:FFFFFFFFFFFFFFFFFFFFFFFFFFFFFFFFFFFFFFFFFFFFFFFFFFFFFFFFFFFFFFFFFFFFFFFFFFFFFFFFFFFFFFFFFF:FFFFFFFFFFFFFFFFFFFFFFFFF:FFFF:FFFFFFFFFFFFFFFFFFFFFFFFFFFFFFFF,FFFFF::FFFFFFFFFFFFFFFFFFFFFFFFFF:FFF:FFFFFFFFFFFFFFFFFFFFFFFFFFF:FF,F::F,FFF:FF
@A00920:152:HGHKKDRXX:2:2101:7591:20181 2:N:0:CGCGTTCA+TGCTAAGT
GGACTACTGGGGTATCTAATCCGGTTCGCTCCCCACGCTTTCGCGTCTCAGCGTCAGGTAGGGCCCAGAGAGCCGCCTTCGCCACTGGTGTTCCTCCCGATATCTACGCATATCACCACTACACCGGGCATTCCACTCTCCTCTACCCCCCTCAAGTCTGCCAGTATCCAAGGACCTCTCCCAGTTGAGCCGGGAGCTTTCACCCTGAACTTAACAAACCGCCTGCACGCCCTTTACGCCCAGTAAATCC
+
FFFFFFFFFFFFFFFFF:FFFFFFFFFFFFFFFFFFFFFFFFFFFFFFFFFFFFFFFFFFF:FFFFFFFFFFFFFFFFFFFFFFFFFFFFFFFFFFFFFFF,FFFFFFF,F,FFFFFFFF:FFFFFFF,F,FFF:FFFFFF,FFFFFFFFFFFFFFFFFFFFFFFF:FFF:FFFFFFFFF,FFF:FFFFFFFFFFF,:FFFFFFF:F:,FFFFFFFFFFFF:FFFFFFFF:FFFFFFFFFF:FFFFF:FF
@A00920:152:HGHKKDRXX:2:2101:7392:21214 2:N:0:CGCGTTCA+TGCTAAGT
GGACTACACGGGTTTCTAATCCTGTTCGCTCCCCACGCTTTCGCTCCTCAGCGTCAGTGCCAGCCCAGAGCGCCGCCTTCGCCGCTGGTGTTCCTCCTGATATCTGCGCATTTCACCGCTACACCAGGAATTCCACGCTCCCCTACTGGACTCTAGTCACGGCAGTATCGGGTGGCGTCTCCAGGTTGAGCCTGGAGGTTTCACACCCGACTTACCGAACCGCCTACGAGCTCTTTACGCCCAATGAATC
+
FFFFFFF:FFFF::,FFFFFFFFFFFFFFFFFFFF:FFFFFFFFFFFFFFFFFFFFFF:FF:FFFFFFFFFFFFFFFFFFFFFFFFFFFFF:FFFFFFFFF,FFFFFFFFFFFFFFFF:FFFFFFFFFFFFFFFFFFFFFF:FFFF:FFFFFFFF:FFFFF:FFF::FFFFFFFFFF:FFFFFFFFFFFFFFFFFFFFFFFFFFFFFFFFF,FFFFFFFFFFFF,FFFFFFFFFFFFFFFFFF,F,FFFF
@A00920:152:HGHKKDRXX:2:2101:5954:21355 2:N:0:CGCGTTCA+TGCTAAGT
GGACTACTGGGGTTTCTAATCCCGTTCGCTACCCACGCTTTCGCTCCTCAGCGTCAGGAATGTGCCAGAAAGTCGCCTTCGCCACTGGTATTCCTCCCGATATCTACGCATTTCACCGCTACACCGGGAATTCTACTTTCCTCTCACACCCTCAAGAAGCGCCGTATCCGATACAGCCCCAAGGTTGAGCCTTGAGATTTCCTCTCGGACGCACGCCCCCGCCTACGAGCTCTTTACGCCCAGTAAGTCC
+
FFFFF,F,FFFFFFFFFFFFFFFFFF:FFFFFFFFFFFFFFFFFFFFFF,FFFFFFFFFFFFFFFFFF:FFFFFFFF:FFFFFFFFFFF:FFFFFFFFFFF,FFFFFFFFFFFF:F,,F:FFFFFF::FFF:F:,::,FFFFFFFFFFFFFFF::FFFFFFFFFFFFFFFF,FFFFFF:FFFFFFFFFFFFF:FFF,FFFFFFFFFFFFFFF:FFFFFFFFFFFFFFF,FF,,F:,FFFFFFFF,::FFF
@A00920:152:HGHKKDRXX:2:2101:10248:21496 2:N:0:CGCGTTCA+TGCTAAGT
GGACTACTAGGGTATCTAATCCCGTTCGCTCCCCACGCTGTCGCGTCTCAGCGTCAGTTTCCGTCCAGGACGCCGCTTGCGCCGCTGGTGTTCCTCCGGATCTCTGCACATTTCACCGCTACACCCGGAATTCCACGTCCCTCGCCGGTACTCCAGCAACGCAGTCTGACCGGCCCTCGCCCGGTTGAGCCGGGCGCTTTCACCCGCCACTTGCGCTGCCGCCTGCACGCGCTTTACGCCCAGTAACTCC
+
FFFFFFF:FFFFFFFFFF:FFFFFFFFFFFFFFFFFFF:FFFFFFFFFFFFFFFFFFFFFFFFFFF:FFFFFFFFFFFFFFF:FFFFFFFFFFFFFFF:F,FFFF::FFFFFFFFFFFFF,FF:,FFFF:FFFFFFFFF:FFFFFFFF:FFFFF:FF,FFFFFFFFFFFFFFFFF:FFF:FFFFFFFFFFFFFFFFFFFFFFFFFFFFFFFFFF:FFFFFFFFFFFFFFFFFFFFFFFFFFFF::FF:FF
@A00920:152:HGHKKDRXX:2:2101:23131:22451 2:N:0:CGCGTTCA+TGCTAAGT
GGACTACTAGGGTATCTAATCCCGTTCGCTCCCCATGCTTTCGCCTCTCAGCGTCAGGTCAGGCCCAGCGTGTCGCCTTCGCCACTGGTGTTCCTCCGGATCTCTACGCATTTCACCACTACACCCGGAATTCCACACGCCTCTACCTGCCTCTAGCCCCGCAGTTCGGTCACGTCCTCGCCCGGTTGAGCCGGGCGCTTTCACGCGCCACTTGCAGGACCGCCTACACGCGCTTTACACCCAGTAAATC
+
:FFFFFFFFFFF:FFFFFFFFFFFFFFFF:FFFFFFFFFFFFFFFFFFFFFFFFFFFFFFFFFFFF,FFFFFFFFFF:FFFFFFFFFFFFFF:FFFFFFFFF:FFFFFFFFFFFFFFFFFFFFFFFFFFFFFFFFFFFFFFFFFFFFFFFFFFFFFFFFFFFFFFFFFFFFFFFFFF:FFFFFFFFFFFFFFFFFFFFF:FFFFFFFFFFFFFFFFFFF::FFFF:FFFF:F:FFFFFFF:FFFFF:,FF
@A00920:152:HGHKKDRXX:2:2101:25021:22529 2:N:0:CGCGTTCA+TGCTAAGT
GGACTACCGGGGTATCTAATCCCGTTTGCTCCCCTGGCTTTCGCGCCTCAGCGTCAGTGTCGGCCCAGCAACCCGCCTTCGCCTCCGGTGTTCTTCCCAATATCTACGCATTTCACCGCTACACTGGGAATTCCAGTTGCCTCTTCCGCACTCTAGCTTGACAGTTTCGAAAGACATTCCGGGGTTGAGCCCCGGGCTTTCACTCCCGACTTGTCATGCCGCCTACGCGCCCTTTACGCCCAGTAATTCC
+
FFFFFFFFFFFFF:FFFFFFFFFF,FFFFFFFFFFFFFFFFFFFFFFFFFFFFFF,FFFFFFFFFF::FFFFFFFFFF,FFFFFFFFF,:F,FFFFFFFFFF,F:FFFFFFF,FFFFF:FFFFF,FFFFF:FFFFFFFFF,,FFFF:FF:FFFFFF:FFFFF,F,,FFFFFF:,FFFFFFFFFFFFFFFFFFF:FFFFFF,F,,F,FF::FFFFF:FFF,FF:FFFFF,F:FFFFF,FFFFFFFF,F:F:
@A00920:152:HGHKKDRXX:2:2101:7952:22717 2:N:0:CGCGTTCA+TGCTAAGT
GGACTACTCGGGTTTCTAATCCCTTTTGCTCCCCTGGCCTTCGAGCCTCAGCGTCAGATACTGTCCAGTGACTCGCTTACGCCACGAGTGTTCCTCTCGATATCCACGCATTTCACTGCTACACCGAGAATTCCAGTCACCTCTCCAGTCCTCTAGTCTGGCAGTATCGGATGCAGTTCCGGGGTTGAGCCCCGGGATTTCACAGCTGACTTACCAAACCGCCTACGCACCCTTTACGCCCAGTGATTCC
+
FFFF,FFFFFFFFFFFFFFFFFFFFFFFFFFFFFF:FFFF,FFFFFF:FF:FFFF:FFFFFFFFFFFFFFFFFFFF,FFFFFFFFFFFF:FFFFFF:FFFFFFFF:FFF,F:FFFFFFFFFFFF:FFF,FFFFFF:FFFFFFFFF:F:FF::FFF:,FF:FFFFFFF:F:FFFFFFF,F::FFFFFFFFFFFFFFFFFFFFFFF,FFFFF:FFFF,:,FF,FF:F:,FFFFFFFFFFFFFFF:FFFFFFF
@A00920:152:HGHKKDRXX:2:2101:24840:23625 2:N:0:CGCGTTCA+TGCTAAGT
GGACTACCAGGGTTTCTAATCCTGTTTGCTACCCACGCTTTCGCACCTCAGCGTCAGTAATGGCCCAGTGAGTCGCCTTCGCCACTGATGTTCCTTCAGATCTCTACGCATTTCACCGCTACACCTGAAATTCCACTCACCTCTACCACACTCTAGCCTGCCAGTCTCAAATGCCATTCCCAGGTTGAGCCCGGGGATTTCACATCTGACTTAACAAACCGCCTCCGCGCGCTTTACGCCCAGTCATTCC
+
FFFFF:FFFFFFFFFFFFFFFFFFFFFFFFFFFFFFFFFFFFFFFFFFFFFFFFFFFFFF:FFFFFFFFFFFFFFFFFFFFFFFFFFFFFFFFFFFFFFFFFFFFFFFFFFFFFFFFFFF:FFFFFFFF::FFFFFFFFFFFFFFFFFFFFFFFFFFFFFFF,FFFFFFFFFF:FFFFFFFFFFF,F:FFFFF:FF::FFFFF,FFF::,F,:FFFF,FFFFFF:FFFFFFF,,FF,FF,F::F:,F:F,
@A00920:152:HGHKKDRXX:2:2101:18502:23735 2:N:0:CGCGTTCA+TGCTAAGT
GGACTACCCGGGTTTCTAATCCTGTTTGCTCCCCACGCTTTCGTGCCTCAGTGTCAGTGCTGGTCCAGGCAGTCGCCTTCGCCACAGATGTTCCTCCCGATCTCTACGCATTTCACTGCTACACCGGGACTTCCACTGCCCTCTACCGCACTCTAGCCCGCCAGTATCCCATGCCATTCCCAGGTTGAGCCCAGGGCTTTCACATCGGACTTAACGAACCACCTACGCACGCTTTACGCCCAGTAATTCC
+
::,F:,FF:FFFFFFF:F,FFFFF:F:F,F::FFFF:FFF,F,F:FFFFFFFF,F::,FFFFF::FFFFFFFFFFFF,FF:FFFF:FF,F:FFF,FFFFFFF,F:,F,FFF,F:FFFFFF:F:F:F:FF,F,FFFFFFFFFFFF,F:FFFF,FFF:FF:FFFF:,::F,FFFFFFF:FFFFFF:,FFFFF:FFFF,FFFFFFFFFFFFFF,F,FF:FFFF,FFFFF,:FFFFFFF,,F:FFFF:FFFFFF
@A00920:152:HGHKKDRXX:2:2101:3730:24267 2:N:0:CGCGTTCA+TGCTAAGT
GGACTACAAGGGTTTCTAATCCTGTTTGCTCCCCACGCTTTCGTGCCTCAGTGTCAGTACTGGTCCAGGTGGCCGCCTTCGCCACGGATGTTCCTCCCGATCTCTACGCATTTCACTGCTACACCGGGAATTCCGCCACCCTCTACCGTACTCGAGCACGCCAGTATCCAATGCCATTCCCAGGTTGAGCCCAGGGCTTTCACATCGGACTTAACGCACCACCTACGCACGCTTTACGCCCAGTAATTCC
+
FFFFFFFFFFFFFFFFFFFFFFFFFFFFFFFFFFFFFFFFFFF:FFFFFFFFFFFFFFFFFFFFFFFFFFFFFFFFF:FFFFFFF:FFFFFFFFFFFFFFFFFFFFFFFFFFFFFFFFFFFFFFFFFFFFFFFFFFFFFFFFFFFFFFFFFFFFFFFFFFFFFFF,FFF:FFF,FFFFFFFFFFFFFFFFFFFFFFFFFFFFFFFFFF,FF:FFFF::FFFFFFFFFF:FFFFFFFFFFFFFFF::FFFF
@A00920:152:HGHKKDRXX:2:2101:23556:24408 2:N:0:CGCGTTCA+TGCTAAGT
GGACTACTGGGGTATCTAATCCTGTTTGCTCCCCACGCTTTCGAGTCTCAGCGTCAGTATCGGACCAGAGAGCCGTCTTCACCGCCGGTGTTCCTCCTGATATCTACGCATTTCACCGCTACACCAGGAATTCCACTCTCCTCTCCCGAACTCGAGTCCGCCAGTTTCGACCGCACCCTCCCAGTTAAGCCGGGAGATTTCACAATCGACTTGGCGGCCCGCCTACACTCGCTTTACGCCCAGTCATTCC
+
FFFFFFF::FFFFFFFFFFFFF:FFFFFFFFFFFFFFFFFFFFFFFFFFFFFFFF:F:F,F:F,F:FF:::FFFFFFF:F,FF:F:FFFF,FFFFFFFFFFFFFFF:FF:FF:FFFFFF:F:FFF:FFFFFFFFFF,,:FFFFFFFFF,,F,F,FFF:FFFFFFFFF:FFFFFF::FF:F:,FFFF,FFFF:,FF,FFFFFFFFFFF:FFFFFFFF,,:,FFFF,F:F:FFF,F:FFFFFFFFF,F,:FF
@A00920:152:HGHKKDRXX:2:2101:6325:24471 2:N:0:CGCGTTCA+TGCTAAGT
GGACTACAGGGGTATCTAATCCTGTTTGCTCCCCACGCTTTCGCACCTCAGCGTCAGTACCGGACCAGTGAGCCGCCTTCGCCACTGGTGCTCTACCTAATATCCACGAATTCCACCTCCACACAAGGAGTTCCACTCACCTCTTCCGGACTCTAGATCGCCACTATCAAAGGCAGTTCTGGAGTTTAGCTCCAGGATTTCACCCCTGACTTAACGATCCGCCAACGTGCGCTTTAAGCCCAGTAAATCC
+
FFFFF:FFFFFFFFFFFFF:FFFFFFFF,FFFFFFF:F,FFFFFFF,F,FFF:,FF,FFFF:FFF,F,F:FF:F,FF,F,,:FF:F,F:,,F,F,,F,,:,F,,,FF,FF,F,FF:F,F,F,FFF:,::F,::::FFFF,F,F,F:FFF,,F,:F,F:,,,,F,:F,F:F,,:FFF,FFF:FFF,,,F:FFF,FF,F::F,,,F,,,:F:,FFFF:FF,F,FF,,F:,FF:F,FF:,,,FFF,F:F:FFF
@A00920:152:HGHKKDRXX:2:2101:5312:24846 2:N:0:CGCGTTCA+TGCTAAGT
GGACTACTCGGGTTTCTAATCCTGTTCGCTCCCCACGCTTTCGCTCCTCAGCGTCAGTTCCAGCCCAGAGCGCCGCCTTCGCCGCTGGTGTTCCTCCTGATATCTGCGCATTTCACCGCTACACCAGGAATTCCACGCTCCCCTACTGGACTCTAGTCACGGCAGTATCGGGTGGCGTCTCCAGGTTGAGCCTGGAGGTTTCACACCCGACTTACCGAACCGCCTACGAGCTCTTTACGCCCAATGAATC
+
FFFFFFFFFFFF,FFFFFFFFFFFFFFFFFFFFFFFFFFFFFFFFF:FFFFFFFFFFFFFFFFFFFF,FFFFFFF:FFFFFF:FFFFFFFF:F,FF:FFFFF:FFFFFF,:FF:FFF:FFFFFFFFFFFFFFFFF:FFFFF,:FF:FFFF,FFFFFF:F:FFFFFFFF:,FFFFFFFFFFFFFFFFFFFFFFFFFFFFF:FFFF:FFFFFFFFF:FFFFF:FFFFFFFFFFF:FFFFFF:FFF,FFFFFF
@A00920:152:HGHKKDRXX:2:2101:17119:26287 2:N:0:CGCGTTCA+TGCTAAGT
GGACTACTAGGGTTTCTAATCCTGTTTGATCCCCACACTTTCGTGCCTCAGCGTCAGTTACAGCCTAGTAAGCTGCCTTCGCTATCGGTGTTCTTGACGATATCTAAGCATTTCACCGCTACACCGTCAATTCCGCCTACCTCATCTGTACTCAAGCTCTGCAGTATCAATGGCACCCTGACAGTTGAGCTGCCATATTTCACCACTGACTTACAAAGCCGCCTACGCACCCTTTAAACCCAATAAATCC
+
FFFFFFFFFFFFFFFFFFFFFFFFFFFFF:FFFFFFFFFFFFFFFFFFFFFFFFFFFFFFFFFFFF:FFFFFFFFFFFFFFFFFFFFFFFFFFFFFF:FFFFFFFFFFFFFFFFFFFFFFFFFFFFFFFFFFFFFFFFFFFFFFFFFFFFFFFFFFFFFFFFFFFFFFFFFFFFFF:FFFFFFFFFFFFFFFFFF:FFFFF:FFFFFFFFFFFFFFFFFFFFFFFFFFFF:FFFFFFFF:FFFFFFFFFF
@A00920:152:HGHKKDRXX:2:2101:32687:26318 2:N:0:CGCGTTCA+TGCTAAGT
GGACTACTGGGGTATCTAATCCTGTTTGATCCCCACGCTTTCGTGCCTCAGCGTCATTAACACCTTAGTAAGCTGCCTTCGCAATCGGTGTTCTGTGACATATCTATGCATTTCACCGCTACTTGTCACATTCCGCCTACCTCAAGTGTAATCAAGCCCATCAGTATCAAGGGCACTGCGATGGTTGAGCCACCGTCTTTCACCCCTGACTTAACAGGCCGCCTACGCACCCTTTAAACCCAATAAATCC
+
FFFFFFFFFFFFFFFFFFFFFFFFFFFFFFFFFF:FFFFFFFFFFFFFFFFFFFFFFFFFFFFFFF:FFFF:FFFFFFFFFFFFFFFFFFFFFFFFFFFFF:FFFFFFFFFFFFFFF:FFFFFFFFFFF,FF:FFFFFFF:FFFFFFFFFFFFFF,:FFFFFFFFFFFFFFFF:FFFFFFFFFFFFFFFFFFFFFFFFFFFFFFFFFFFFFFF:FFFFFFFFFFFFFF,FFFFFF,:F:FF:FFF:FFF,
@A00920:152:HGHKKDRXX:2:2101:6551:26866 2:N:0:CGCGTTCA+TGCTAAGT
GGACTACTAGGGTTTCTAATCCCGTTCGCTCCCCTAGCTTTCGCGGCTCAGCGTCAGGTGCAGCCCAGTAGGCCGCCTTCGCCTCTGGTGTTCCTCCGGATCTCTACGCATTTCACCACTCCACCCGGAATTCCGCCTACCTCTACTGCCCTCCAGCTCATCAGTCTGGACTGGCCTCGCCCGGTTAAGCCGGGCGCTTTCACAATCCACTTGACAAGCCGCCTGCCCGCGCTTTACGCCCAGTAACTCC
+
FFFFFFFFFFFF:FFFFFFFFFFFFFFFFFFFFFFFFFFFFFFFFFFFFFFFFFFFFFFFFFF:FFFFFFFFFFFFFFFFFFFFFFFFFFFFFFFFFFFFFF:FFFFFFFFF::FFFFFFFFFFFFFFFFFFFFFFFFFFFFFFFF:FFFFFFFF:F:FFFFF:FFFFFFFFFFFFFFFF:FFFFFFFFFFFFFFFF,F,FFFF:FF,FFF,FFFFFFFFFFFFFFFFFFFFFFF,FF,F::,FFFF:F:
@A00920:152:HGHKKDRXX:2:2101:6696:26866 2:N:0:CGCGTTCA+TGCTAAGT
GGACTACTCGGGTATCTAATCCGGATCGCTCCCCACGCTTTCGCGCCTCAGCGTCAGGTCGGGCCCAGGCAGCCGCCTTCGCCACTGGTGTTCCTCCGGATCTCTACGCATTCCACCACTACACCCGGAATTCCACTGCCCTCTACCCGCCTCCAGCCCCGCAGTCTCGCCCGACCCCTCCGAGTTAAGCCCGGAGATTTCACGGCCGACTTCCGGGGCCGCCTGCGCGCGCTTTACGCCCAATGAATCC
+
FFF:FFFF:FFFFFFFFFFFFFFFFFFFFFFFFFFFFF::FFFFFFFFFFFFFFFFFFFFFFFFFFFFFFFFFFFFFF:FFFFFFFFFFFFFF,FFFFFFFFFFFFFFFFFFFFFFFFFFFF:FFFFFFFFFFFFFFFFFFFFF,FFFFFFFFFFFFFFFFFFFFFFFFFFFFFFFFFFF:FFFFF,FFF:FF,FFFFFFFFFFFFFF:FFF,FFFFF:FFFFF:FFFFFFF,,:F:FFF:F,F:F,FFF
@A00920:152:HGHKKDRXX:2:2101:30960:27680 2:N:0:CGCGTTCA+TGCTAAGT
GGACTACACGGGTTTCTAATCCTGTTTGCTCCCCACGCTTTCGTGCATGAGCGTCAGTGTTGGCCCAGAAGGCTGCCTTCGCCATCGGTGTTCCTCCAGATCTCTACGCATTTCACCGCTACACCTGGAATTCCACCTTCCTCTGCCACACTCGAGCCAAGTAGTTTCGAGCGCAATTCCCAAGTTAAGCCCGGGGATTTCACACTCGACTTGCTCACCCACCTGCGCACACTTTACGCCCAGTAATTCC
+
FFFFFFFFFFFFFFFFFFFFFFFFFFFF:FFFFFFFFFFFFFFFFFFF:FF:FFFFFF,FFFFFFFFFFF,FFFFFFFFFFF:FFFFFFFFFFFF:FFFFFFFFFFFFFFFFFFFFFFFFFFFFF:F:FFFFFF:F:,FFFFFFFFFFFFFF:FFF,FFF,FFFFFFF,FFFFFF,FFFFF:FFFFFFFFFFFF:FFFFFFF:FFFFFFFF:FFF,F,FFFFFF:FFFFFFFFFFF,,FFFFF:FF:F,F
@A00920:152:HGHKKDRXX:2:2101:11523:28025 2:N:0:CGCGTTCA+TGCTAAGT
GGACTACAGGGGTTTCTAATCCTGTTTGCTCCCCACGCTTTCGCGTCTCAGCGTCAGTAGCTGTCCAGAAGGCCGCCTTCGCCACCGGTGTTCCTCTCGATATCTACGAATTTCACCTCTACACCGAGAATTCCGCCTTCCTCTCCAGCACTCCAGCTCGGAAGTTTCGAATGCACTTCCTAGGTTGAGCCCAGGGCTTTCACATCCGACTTTCCGAGCAGCCTACACGCGCTTTACGCCCAGTAATTCC
+
FFFFFFFFFFFFFF:FF,FFFFFFFFFF:FFFFF,FF:FFFFFF:FFFFFFFFF::FFFFFFFFFFFFF:FFFFFFF:FFFFFFFFFF:FFFF:FFFFFFFFFFFFFF::F:F,FFFFFF,FFFFFFFFFFFFFFF:F,,::FFFFFFFFFFFFFFFFFF,FFFF:,FF:FFFFFFFFFFFFFFFFFFFF,FFFF:FFFFFFFFFFFFFFFFFF,FFF:F,FFFF,FFF,:,:FFF,:FF:FFFF:FFFF
@A00920:152:HGHKKDRXX:2:2101:20112:28087 2:N:0:CGCGTTCA+TGCTAAGT
GGACTACTAGGGTTTCTAATCCGGTTTGCTCCCCACGCTTTCGCGCCTCAGCGTCAGAACACTCCCAGAGAGCCGCTTTCGCCACTGGTGTTCCTCCCGATATCTACGCATTCCACCACTACACCGGGAATTCCACTCTCCTCTAAGTGTCTCAAGGCTAGCAGTATCCGAGGGCTTCTCCCAGTTGAGCCGGGAGCTTTCACCTCAGACTTACCAACCCGCCTGCGCGCGCTTTACGCCCAGTGAATCC
+
FFFFFFF,FFFFFFFFFF,FFFFFFFFFFFFFFFFFFFFFFFFFFFFFFFFFFFFFFFFFFFFFFFFFFFFFFFFFFFFFFFFFFFFFFFFFF:FFFFFFF::FFFFFFFFFFF:FF:FFFFFFFFFFFFFFFFFFF:FFFFFFFF:FFFFFFFFFFFF:FFFFFFFFF:FFFF:FFFFFF:,FF:,:FFFFFF,FFFFF:FF,FF:F:,FFFF,:,F::FF::F:FFF:FFFFF,,F:FFF:FFF,FF,
@A00920:152:HGHKKDRXX:2:2101:22453:28103 2:N:0:CGCGTTCA+TGCTAAGT
GGACTACAGGGGTATCTAATCCCTTTCGCTACCCTGGCCTTCGAGCCTCAGCGTCAGTAAATGTCCAGTAGCTCGCCTTCGCCACAAGTGTTCCTCTCGATATCCACGCATTTCACTGCTACACCGAGAATTCCAGCTACCCCTCCATTACTCTAGCAAAGCAGTATCGGGTGCAGTTCCGGGGTTGAGCCCCGGGATTTCACACCTGACTTACCTTGCCGCCTACGCTCCCTTTACGCCCAGTGATTCC
+
FFFFFFFFFFFFFFFFFFFFFFFFFFFFFFFFFFFFFFFFFFFFFFFFFFFFFFFFFF:FFFFFFFFFFFFFFFFFFFFFFFFFFFFFFFFFFFFFFFFFFFFF:FFFFFFFFFFF:FFFFFFFFFFFFFFFFF:FFFFFFFFFFFFFFFFFFFFFFFFFF:FFFFFFFFFFFFFFFFF:FFFFFFFFFFFFFFFFFFF:FFFFFFFFFFFFFFFFF:FFFFFFFFFFFFFFF::FFFFF:FFFFFF:FF
@A00920:152:HGHKKDRXX:2:2101:25048:28150 2:N:0:CGCGTTCA+TGCTAAGT
GGACTACAGGGGTATCTAATCCCGTTTGCTCCCCTAGCTTTCGCGCCTCAGCGTCAGTGACGGTCCAGGAAGCCGCCTTCGCCACCGGTGTTCCTCCGGATATCTGCGCATTTCACCGCTACACCAGGAATTCCGCTTCCCTCTCCGGCACTCAAGGCCGCTAGTTTCCCGCGCCGGTCCACGGTTGAGCCGGGGGCTTTCACACGGGACTTGGAGGGCCGCCTTCGCGCCCTTTACGCCCACTAATTCC
+
:F:FFFF:FFFFFFFFFFFFFFFFFFFFFFFFFF,,FFFFFFFFFFFFFFFFFFFFFF:,F,FF:FFF:F,FFFFFF:FF:FFFF,FFFFFFFFF:F,,F:,FFFFFFFFFFFFFFFFFFFFFF,,FFFFFFFF:FFF,FFFFF,F,F,FFFFFFF,FF,F,FF:FFFFF,:F,F,,FFF,FFFFFFFFFFF,FFFFFFFF:::,F,FFFFF:F,FF,FFFFF:,FFFFF,FF,FFFFFFFF,,:,FFFF
@A00920:152:HGHKKDRXX:2:2101:8341:28401 2:N:0:CGCGTTCA+TGCTAAGT
GGACTACAGGGGTTTCTAATCCTGTTTGCTCCCCACGCTTTCGTGCCTCAGTGTCAGTGCTGGTCCAGATGGCCGCCTTCGCCACGGATGTTCCTCCCGATCTCTACGCATTTCACTGCTACACCGGGAATTCCGCCATCCTCTACCGCACTCTAGCCCGCCAGTATCCAATGCAATTCCCAGGTTGAGCCCAGGGCTTTCACATCAGACTTAACGAACCACCTACGCACGCTTTACGCCCAGTAATTCC
+
FFFFFFFFFFFFFFFFFFFFFFFFFFFFFFFFFFFFFFFF:FFFFFF:FFFFFFFFFFFFFFFFFFFFFFFFFFFFFFFFFFFFFFFFFFFFFFFFFFFFFFFFFFFFFFFFFFFFFFFFFFFFFFFF,F:FFFFFF,FFFFFFFFFFFFF:FFF:FFFFFFFF,FFFFF:FFFFFFFFFFFFFFFFFFFFFFFFFFFFFFFFFFF,FFFFFFFFFFFFFF:F,,FFF:FFFFFFFFFFFFFF:FFFFF:
@A00920:152:HGHKKDRXX:2:2101:19840:29904 2:N:0:CGCGTTCA+TGCTAAGT
GGACTACAGGGGTTTCTAATCCTGTTTGCTACCCACGCTTTCGCTCCTCAGCGTCAGTTTCGGCCCAGAGTGGCGCCTTCGCCACTGGTGTTCCTCCTGATATCTGCGCATTTCACCGCTACACCAGGAATTCCCCACTCCCCTACCGTACTCTAGTCATAGCAGTATCGAGTGGCCTCTCTGGGTTAAGCCCAGAGTTTTCACACCCGACTTACTAAACCGCCTACGAGCGCTTTACGCCCACTAAATC
+
FFFFFFFFFFFFFFFFFFFFFFFFFFFFFFFFFFFFFFFFFFFFFFFFFFFFFFFF,FFFFF:FF:FFFF::FFFFFF:FF:FFFFFF:FFFFFFFFFFFFF::FFFFFFF:F,F,F,FF,:FFFFFFFF:FFF,FFFFFFFFFFFFFFFFF:FF,::FFFFF,FF,FFF,,:FF:,,FFF:FFF:F,:F:,F,F,F:FF:,,F,:F:F:F,FFFF:,,,:FF:,,FF,FF,,FFF,:FFFFF,,:,,:F
@A00920:152:HGHKKDRXX:2:2101:21965:29919 2:N:0:CGCGTTCA+TGCTAAGT
GGACTACCCGGGTTTCTAATCCTGTTTGCTCCCCACGCTTTCGTGCCTCAGTGTCAGTGCTGGTCCAGGTAGTCGCCTTCGCCACAGATGTTCCTCCCGATATCTACGCATTTCACTGCTACACCGGGAATTCCACTACCCTCTACCGCACTCTAGTAAGCCAGTTTCCAATGCCATTCCCAGGTTGAGCCCAGGGCTTTCACATCAGACTTAACAAACCACCTACGCGCGCTTTACGCCCAGTAATTCC
+
FFFFF:FFFFFFFFFFFFFFFFFFFFFFFFFFFFFFFFFFFFFFFFFFFFFFFFFFFFFFFFFFFF:FFFFFFFFFFFFFFFFFFFFFFFFFFFFFFFF:FFFF:FFFFFFFFFFFFFFFFF:FFFFFFFF:FFFFFFFFFFFFFFFFFFFFFFFFF:FFFFFFFFFFFFFFFFFF:FFFFFFFFFFF:FFFFFFFFFFFFFFFFFF:FFFFFF:FFFFFFFFF,FFF,FFFFFFFFFFFFFFFFFFFFF
@A00920:152:HGHKKDRXX:2:2101:1362:30029 2:N:0:CGCGTTCA+TGCTAAGT
GGACTACAGGGGTTTCTAATCCTGTTTGCTCCCCACGCTTTCGCGCCTCAGCGTCAGTTACAGACCAGAAAGTCGCCTTCGCCACTGGTGTTCCTCCACATCTCTACGCATTTCACCGCTACACGTGGAATTCCACTTTCCTCTTCTGCACTCAAGTCCCCCAGTATCCAATGACCCTCCACGGTTGAGCCGTGGGCTTTCACATCAGACTTAAGGCACCGCCTGCGCGCGCTTTACGCCCACTAATTCC
+
FFFFF,F:FFFFFFFFFFFFFF,FFFFFFFFFFFFFFFFFFFFFFFFFFFFFFFF:F,FFFF::FFFFF:F:FFFFFFFFFFF,FFFFFF,FFFFFFFF,:FFFF:FFFFFFFFFFFFFF:FFFFFFF:,FFF:FFF,FFFFFFFFF:FF::FF,,F,FFFFFF,,FF:F,,FFFFFFFFFFFFFFFFFFFFFFF::FFFFFFF,FFF:F:FF:F:,FFFFFF,::FFF:F:FFF:FF:FFF,,:FF:F:
@A00920:152:HGHKKDRXX:2:2101:32533:31344 2:N:0:CGCGTTCA+TGCTAAGT
GGACTACAAGGGTATCTAATCCTGTTTGCTACCCACGCTTTCGCGCATCAGCGTCAATACACTGCCAGGCAGGCGCCTTCGCCTCCGGTATTCCTCCTGATCTCTACGAATTTCACTTCTCCACCAGGAATTCTCCCACCCTCTCAGGTATTCAAGAATTATGGTTTCAACTGCAATTCCCAGGTTGAGCCTGGGGCTTTCACAATTGACCTACAATCCCGCCTACGCGCGCTTTACGCCCAGTGATTCC
+
FFFFFFFFFFFFF:F:FFFFFFFFFFFFFFFFFFFFFFFFFFFFFFFFFFFFFFFFFFFFFF:FFFFFFFFFFFFFFFFFFFFFFFFFFFFF:FFFFFF:FFFFFFFFFFFFFF:FFF:FFFFFFFFFFFFFFFFFFFFF:FFFFFF:F,FFFFFFFFFFFFF:FF:F:,FFFFFFF,FFFF::FFFFFF:FF,FFFFFFFFFFF,F,F,FF:FFFFFFFF::FFFFF:FFFFFFFFFFFFF:,F:FFFF
@A00920:152:HGHKKDRXX:2:2101:13440:31438 2:N:0:CGCGTTCA+TGCTAAGT
GGACTACTGGGGTATCTAATCCTGTTCGCTACCCATGCTTTCGTGCCTCAGCGTCAGTTATCGTTTAGTAAGCTGCCTACGCTATCGGTGTTCTTTATGGTATCTATGCATTTCACCGCTACACCATAAATTCCGCCTACCTCAACGATACTCAAGGTCTTCAGTATCAATGGCAGTTCCACAGTTGAGCTGTGGGCTTTCACCACTGACTTAAAAACCCGCCTACGCACCCTTTAAACCCAATAAATCC
+
FFFFFFFFFFFFFFFFFFFFFFFFFFFFFFFFFFFFFFFFFFFFFFFFFFFFFFFFFFFFFFFFFFFFFFFFFFFFFFFFFFFFFFFFFFFFFFFFFFFFF:FFFFFFFFFFFFFFFFFFFFFFFFFFFFFFFFFFFF,FFFFFFFFFFFFFFFFFF:FFF:FF:FF::FFF:,FFFF,FF:FFFF:FFF:FFFFFF:FFFFFFFFF:FFF,FFFFFFFFFF,F,FFFFFFFFFFFFFFFFFFFF,:FFF
@A00920:152:HGHKKDRXX:2:2101:23348:31532 2:N:0:CGCGTTCA+TGCTAAGT
GGACTACAGGGGTTTCTAATCCTGTTTGCTCCCCACGCTTTCGTACCTCAGCGTCAGTACCCGTCCAGTTAGCCGCCTACGCCACTGGTATTCCTCCGAATATCTGCGAATTTCACCTCTACACTCGGAATTCTGCTAACCTCTCCGGGACTCCAGACAAGAAGTTTCAGAAGCAGTTCCGGGGTTGAGCCCCGGGATTTCACTCCTGACTTTCTTATCCGCCTACGTACGCTTTAAGCCCAGTGATTCC
+
FFFFF:FFFFFFFFFFFFFFFFFFFF:FFFFFFFF:FFFFFFFFF:FFFFFFFFFFFFFFF,FFFFFFFFFFFFFF:FF:FFFFFFFFFFFFFFFFFFFFFF::FFFF,FFFFF:FFFFF,F,F:FF:FF:FFFFFFFFFFFFFFFFFFFFF:FFFFF:F:F:FFFF,:FFFF::FFF,:::FFFF:F:FFFF,FFFFFFFF,FF,FFFFFFFFFFFFF:FFF:FFFFFFFFFFFFFFFFFFFFFFFFFF
@A00920:152:HGHKKDRXX:2:2101:15031:32628 2:N:0:CGCGTTCA+TGCTAAGT
GGACTACAGGGGTTTCTAATCCTGTTCGCTCCCCACGCTTTCGCTCCTCAGCGTCAGTACAGGCCCAGAGAACCGCCTTCGCCACCGGTGTTCCTCCCGATATCTGCGCATTTCACCGCTACACCGGGAATTCCATTCTCCCCTACCTGCCTCTAGCCTGCCCGTATCCACCGCAGACCCACGGTTAAGCCGTGGGCTTTCACGACAGACGCGACAAACCGCCTACGAGCTCTTTACGCCCAATAATTCC
+
FFFFFFFFFFFFFFFFFFFFF:FFFFFFFFF:FFFFFFFFFFFFFFFFFFFFFFFFFFFFFFFFFFFFFFFFFFFFFFFFFFFFFFFFFFFFFFFFFFF,FFFFFFFFFFFFFFFFFFFFFFFFFFFFF,FFFFFFFFFFFFFFFFFFFFFFFFFFFFFFFFFF,FFFFFFFFFFFFFFFFFFFFFFFFFFFFFFFFFFFFFFFFFF:FFFFFFF:FFFFFFF:FFFFFFFFFFFFFFFFFFF,:FFF:F
@A00920:152:HGHKKDRXX:2:2101:21197:32690 2:N:0:CGCGTTCA+TGCTAAGT
GGACTACTAGGGTATCTAATCCTGTTTGCTCCCCACGCTTTCGTGCATGAGCGTCAGTGCAGGCCCAGGGGATTGCCTTCGCCATCGGTGTTCCTCCGCATATCTACGCATTTCACTGCTACACGCGGAATTCCATCCCCCTCTGCCGCACTCCAGCGCTGCAGTCACAAGCGCAATTCCCAGGTTGAGCCCGGGGATTTCACGCCTGTCTTACAGCACCGCCTGCGCACGCTTTACGCCCAGTAATTCC
+
FFFFFFFFFFFFFFFFFFFFFFFFFFFFFFFFFFFFFFFFFFFFFFFFFFFFFFFFFFFFFFFFFFFFFFFFFFFFFFFFFFFFFFFFFFFFFFFFFFFFFFFFFFFFFFFFFFFFFFFFFFFFFFFFF:FFFFFFFFFFFFFFFFFFFFFFFFFFFFFFFFFFFFFFFFFFFFFFFFFFFFFFFFFFFFFFFFFFFFFFF:FFFFFFFFFFFFFFFFFFFFF:,FFFFFFFF:FF:FFFFFF::FFFFF
@A00920:152:HGHKKDRXX:2:2101:9091:32737 2:N:0:CGCGTTCA+TGCTAAGT
GGACTACTAGGGTTTCTAATCCTGTTTGCTCCCCACGCTTTCGAGTCTCAGCGTCAGTATTCGTCCAGTTGGCCGCCTTCGCCACCGGTGTTCCTCTCGATATCTACGAATTTCACCTCTACACCGAGAATTCCACCAACCTCTCCGATACTCTAGCGTGGCAGTATCGAGTGCACTTCCCGGGTTGAGCCCGGGGCTTTCACATCCGACTTACCACACCGCCTACACTCGCTTTACGCCCAGTAATTCC
+
FFFF,FF,,FFFFFFFFFFFFFFFFFFFFFFFFFFFFFFFFFF:FF:FFFFFFFFFFF,,,FF,FFFF,FF,,FFFFFFFFFFFFFFFFFFFFFFF::F:FF:FFFFFFFFFFFFF,FFFFFFFFF:FFFFFFFF,F:FFFFFFFF,::FFFF:FFFF:,FFFFF:,FFF:FFFFFFFF:FF:FFF,FFFFFFFFFFFFFFFFFFF,FFF:F,F,FF,FFFFFF,FFFFFFFFFFFFFFFFFFFFFFFF:
@A00920:152:HGHKKDRXX:2:2101:25129:33082 2:N:0:CGCGTTCA+TGCTAAGT
GGACTACAAGGGTTTCTAATCCTGTTTGCTCCCCACGCTTTCGCACCTCAGCGTCAGTAACTGGCCAGTGAGCCGCCTTCGCCACTGGTGTTCTTCCGAATATCTACGAATTTCACCTCTACACTCGGAGTTCCACTCACCTCTCCCGGACTCGAAGATTACCAGAATAGAAGCCATTTCCGAGGTGGAGCCACGGGATTTCACACACGAATTAATAAACCGCAAACGTGCCCTTTACGCCAAGTAATTC
+
FFFFFFF,,FFFFFFFFFFFFFFFFFFFFFFFFFFFFFFFFFFFFFFFFFFFFFFF,FF,,,F,FFFFFFFF,FFFFFFFFF:FFFFFFFFFFFFFFFFFFFFFFFFFFFFFFFFFFFFFFF:FFFFFF:FFFFFFFFFFF:FFFF,,:F,FFFF,:,,F:F:,,,FF,:F,F,FF,F,FFFFF,F,,FF,F,FFF,FFF,:FF,F,F,F,F,:F:F,,FFFF,,FF,:::,,FF,,,,FF,,:,,FFFF
@A00920:152:HGHKKDRXX:2:2101:23574:33144 2:N:0:CGCGTTCA+TGCTAAGT
GGACTACAGGGGTTTCTAATCCTGTTCGCTCCCCACGCTTTCGCTCCTCAGCGTCAGTACAGGCCCAGAGAACCGCCTTCGCCACCGGTGTTCCTCCCGATATCTGCGCATTTCACCGCTACACCGGGACTTCCATTCTCCCCTACCTGCCTCTAGCCTGCCCGTATCCACCGCAGACCCACAGTTAAGCCGTGGGCTTTCACGACAGACGCGACAGACCGCCTGCGCGCGCTTTACGCCCAATAATTCC
+
FFFF:FFFFFFFF:FFFFFFFFFFFFFFFFFFFFFFFFFF:FFFFFFFFFFFFFFFF:,:FFFFFFFFFFFFFFFFF,FFFFFFFFFFFFFFFFFFFFFFFFFF,FFFFFFFFFFFFFF,FFFFFFFFF,FFFFFFFFFFFFFF:FFFFFF:FFFFFFFFFFFFFFFFFFFFFFFFFFFFFFFFFFF:FFFF:FF:FFFFFFFFFFFFFFFFFFF,FFFFFFFFFFF:FFFFFFFFFFFFFF:FFFFFFF
@A00920:152:HGHKKDRXX:2:2101:9209:34475 2:N:0:CGCGTTCA+TGCTAAGT
GGACTACTAGGGTTTCTAATCCGGTTCGCTCCCCACGCTTTCGCGTCTCAGCGTCAGGTAGAGCCCAGAGAGCCGCCTTCGCCACTGGTGTTCCTCCCGATATCTACGCATATCACCACTACACCGGGAATTCCACTCTCCTCTACTCTCCTCAAGTCTGCCAGTATCCAAGGACCTCTCCCAGTTGAGCCGGGAGCTTTCACCCTAGACTTAACAGACCGCCTGCACGCCCTTTACGCCCAGTAAATCC
+
FF,F:FFFFFFFFFFFFFFFFFFFFFFFFFFFFFFFFFFFFFFFFFFFFFFFFFFFFFFFFFFFFFF:FFFFFFFFFFFFFFFFFFFFFFFFFFFFFFFFFF:FFFFFFFFFFFFFFFF:FFFFF:FFFFFFFFFFFFFFFFFFFFFFFFFFFFFFFFFFFF:F,FFFFFF:FFF:FFFFFFFFF:FF:F,FF:F:FFFF::FFFFF:FFF,FFFFFFF,FFFFFFF:FFFF:FFFFFFFFF:FFFFFFF
@A00920:152:HGHKKDRXX:2:2101:26865:34710 2:N:0:CGCGTTCA+TGCTAAGT
GGACTACCAGGGTATCTAATCCGGTTTGCTCCCCACACTTTCGCGCCTCAGCGTCACGTGTTGTCCAGCGAGCTGCCTTCGCAATGGGTGTTCCTACCAGTATCTACGCATTTCACCGCTACACTGGTAATTCCACTCGCCTCTCCAACCGTCAAGCCTGCCAGTATCCAACGCAATGCTGGGGTTGAGCCCCAGTCTTTAACATCGGACTTAACAGACCGCCTACGCGCCCTTTACGCCCAGTGATTCC
+
FFFFFFFFFFFFFFFFFFFFFFFFFFFFFFFFFFFFFFFFFFFFFFFFFFFFFFFFFFFFFFFFFFFFFFFFFFFFF:FFFFFFFFFFFFFFFFFFFFFFFFFFFFFFFFFFFF:FFFFFFFFFFFFFFFFFFFFFFFFFFFF:FFFFFFFFF,FFFFF:FFFFFFF:FFFFFFFFF:FFFFFFFFFFFFFFFFFFFFFFFFFFFFFFFF:FF:FFFFFFFFFF:FFFFFFF:FFFFFF:FFFFFFFFFF
@A00920:152:HGHKKDRXX:2:2101:26937:35462 2:N:0:CGCGTTCA+TGCTAAGT
GGACTACTGGGTTTCTAATCCTGTTTGATCCCCACACTTTCGTGCATCAGCGTCAGTTACAACTTAGTAAGCTGCCTTCGCTATCGGTGTTCTTGACGATATCTATGCATTTCACCGCTACACCGTCAATTCCGCCTACCTCATCTGTACTCAAGCCCCGCAGTATCAATGCCACCCTCCCGGTTAAGCCGGGATATTTCAGCACTGACTTACAGGGCCGCCTACGCACCCTTTAAACCCAATAAATCCG
+
FFFFFFFFFFFFFFFFFFFFFFFF:FFFFFFFFFFFFF:FFFFFFFFFFFFFFFFFFFFFFFFFFFFFFFFFFFFFFFFFFFFFFFFFFFFFFFFFFFFF:FFFFFFFFFFFFFFFFFFFFFFFFFFF:F,FFFFFFFF:FFFFF:FFFFF:FFF,FFFFF:FFFFFFFF:FFF:::F:FFFFFFFF:FFFF:FFFFFFFFFFFF:FFFFFFFFFF,F:F:FFF:FFFF,FF,FFFF:F,FF:F:F,,,F
@A00920:152:HGHKKDRXX:2:2101:30481:36119 2:N:0:CGCGTTCA+TGCTAAGT
GGACTACCAGGGTATCTAATCCTGTTTGATCCCCACACTTTCGTGCCTCAGCGTCAGTTTGAGACTAGTAAGCTGTCTACACTATCGGTGTTCTTGACGATATCTAAGCATTTCACCGCTACACCGTCAATTCCGCCTGCCTCGCTAGCACTCAAGCCACCCAGTATCAATGCCACCCTCACAGTTAAGCTGTGATATTTCAGCACTGACTTAATAGGCCGCCTACGCACCCTTTAAACCCAATAAATCC
+
FFFFFFFFFFFFFFFFFFFFFFFFFFFF:FFFFFFFFFFFFFFFFFFFFFFFFFFFFFFFFFFFFFFFFFFFFFFFFFFFFFFFFFFFFFFFFFFFFFFFFFFFFFFFF:FFFF:FFFFFFFFFFFFFFFFFFFFFFFFFFFFFFFFFFFFFFFFFFFFFFFFFFFFFFFFFFFFFFFFFFFFFFFFFF:FFFFFF,FFFFFFF:FFFFFFFFFFFFFFFFFFFFFFFFFFFF,FF:FFFFFFFFFFFFF
@A00920:152:HGHKKDRXX:2:2101:20925:36229 2:N:0:CGCGTTCA+TGCTAAGT
GGACTACAGGGGTTTCTAATCCTGTTTGCTCCCCACGCTGTCGCGCCTCAGCGTCAGCCACGGCCCAGCACACCGCCTTCGCCACCGGTGTTCTTCCGGATCTCTACGCATTCCACCGCTACACCCGGACTTCCATGTGCCTCTACCGTGCTCCAGCTCCCCAGTTCGCATGGCCGACCCGGGGTTGAGCCCCGGGCTTTCACCGCACGCTTGCCGTGCCACCTACGCGCCCGTTACGCCCAGTGCGTCC
+
FF:FFFFFFFFFFFFFFF:FFFFFFF:FFFFFFFFFFFFFFF:FFFF:FFFFFFFF:FFFFF::FFFFFFFFFFFF:F:FFFFFFF:FFFFFFFFFFFFF,FFFFFFFF,FFFF,FFFFF:FF:FFFFF:F,FFFFF:FFFFF:,,FFFF:FFF,FFFFFFF,FFFF,FFFFFF,FFFFFF,F:F,:FFF:FFFFFFFFFF,FFFFFFFF:FF:FFFFFFFFF,FFFFF:FF:F,:FFF:FF:,:,:FF:
@A00920:152:HGHKKDRXX:2:2101:2582:36620 2:N:0:CGCGTTCA+TGCTAAGT
GGACTACCAGGGTATCTAATCCTGTTTGCTCCCCACGCTGTCGCGCCTCAGCGTCAGCCACTGCCCAGCAGGCCGCCTTCGCCACCGGTGTTCTTCCGGATCTCTACGCATTCCACCGCTACACCCGGAATTCCATCTGCCTCTACCGTGCCCAAGCGACGCAGTCGCCGCGGCCGATTCAGGGTTGAGCCCCGAACTTTCACCGCGGCCTTACGCCGCCACCTACGCGCCCTTTACGCCCAGTGATTCC
+
FFFFF,FFFFFF::FFFF:FFFFFFFFFF:FFFFFFFFFF:FFFFFFFFFFFFFFFFFFFFFFFFFFFFFFFFFFFFFFFFFFFFFFFFF:FFFFFFFFFFF:FFFFFF::FFFFFFFFFFF,:FFFF:FFFFFFFFF,:F:FFF:FFFFFFFFFF:FFFFFFF:,FFFF::FF:FFFFFFFFF,FFFFFFFFFFFFFFFF,FFFFFFFFF:,FFFFF:FFFFFFFFFFFFFFFFFFF:FFFFFFF:FFF
@A00920:152:HGHKKDRXX:2:2102:27299:1110 2:N:0:CGCGTTCA+TGCTAAGT
GGACTACTGGGGTATCTAATCCCGTTCGCTCCCCATGCTTTCGCCTCTCAGCGTCAGGTCAGGCCCAGCGTGTCGCCTTCGCCACTGGTGTTCCTCCGGATATCTACGCATTCCACCGCTACACCAGGAATTCCACTCGCCTCTACCAGTCTCTAGCCCGCCAGTATCCGCGGCATATCCGGAGTTGAGCCCCGGGATTTCACCGCAGACTTAACGGGCCACCTGCCCGCGCTTTACGCCCAGTACTTCC
+
FFFFFFF,,FFF::FFFFFFFFFFFFFFFFFFFFFFFF:FFFFFFFFFF:FFFFFF:FFFF:F:FFFFFFFFFFFFFFFFFFFF:FFFF:FFF,FF:FFFFFFFFFFFFFFFFFFFFFFF:FFFFFFFFFFFFFFFF:FFF:FFFF:FF::FFFFFFFFF::FFFF:,,FFFFFFFF:FFFFFFFFFFFFFF:FFF:,FFFFFFFFF,FFF,:FFFFFFF,FFF,FFFFFFFF:FFFF:FF,F:FFFFFF
@A00920:152:HGHKKDRXX:2:2102:15935:2096 2:N:0:CGCGTTCA+TGCTAAGT
GGACTACCAGGGTATCTAATCCTGTTTGCTCCCCACGCTTTCGTGCATGAGCGTCAGTGTTGGCCCAGAAGGCTGCCTTCGCCATCGGTGTTCCTCCACATCTCTACGCATTTCACCGCTACACGTGGAATTCCACCTTCCTCTGCCACACTCAAGCCAGGTAGTTTCGAGCGCAATTCCCAAGTTAAGCCCGGGGATTTCACACTCGACTTGCCAAGCCGCCTGCGCACACTTTACGCCCAGTAATTCC
+
FFFFFFFFFFFFFFFFFFFFFFFFFFFFFFFFFFFFFFFFFFFFFFFFFFFFFFFFFFFFFFFFFFFFFFFFFFFFFFFFFFFFFFFFFFFFFFFFFFFFFFFFFFFFFFFFFFFFFFFF:FFFFFFFFFFFFFFFFFFFFFFFFFFFFFFFFFFFFFFFFF,FFFFFFFFFFFFFFFFFFFFFFFFF,FFFFFFFFFFFFFFFFFFFFFFFFFFF:FFFFFFFFFFFFFFFFFFFFFFFFFFFFFFF:F
@A00920:152:HGHKKDRXX:2:2102:19018:2206 2:N:0:CGCGTTCA+TGCTAAGT
GGACTACCGGGGTTTCTAATCCTGTTTGCTCCCCGAGCTTTCGAACCTCAGTGTCAGGAATGTCCCAGACGGCCGCTTTCGCCACTGGTGTTCCTCCAAATATCTACGCATTTCACCGCTACACTTGGAATTCCACCGTCCTCTAACATCCTCTAGTCTCCCAGTTTTCAGTCCATTCCCGGGGTTGAGCCCCGGTCTTTAAGACCGACCTTAAGAAACCCCCTACGTTCTCTTTACGCCCAATAATTCC
+
FFFFFFFFFFFFFFFFFFFFFFFFFFFFFF:FFFFFFFFFFFFFFFFFFFFFFFF,FFFFFFFFFFFFFFFFFFFFFFFFFFFFFFF:FF:,:F,FFFF:FF,,FFFFFFF,FFFFFFFFF::FFFFFFF:FFFFFFFFF:,FFFFFFFFFFFFFF,FFFFFFF,FFFFFFFFFFFFFFFFFFF,FFF,FFFFFF:FFFF,FFFFFFF:F,,:FFF,FFF,:F::FF,FF,FF:FFFFFFF,F:F:FFFF
@A00920:152:HGHKKDRXX:2:2102:22119:4038 2:N:0:CGCGTTCA+TGCTAAGT
GGACTACAGGGGTTTCTAATCCTGTTTGCTCCCCACGCTTTCGCGTCTCAGCGTCAGTATCCGACCAGGGGGCCGCCTTCGCCACCGGTGTTCCTCCCGATATCTACGCATTTCACCGCTACACCGGGAATTCCACCCCCCTCTTCGGTACTCTAGCTTGCCAGTTTCATGCGTCCTTCCTCGGTTGAGCCGAGGGCTTTCACACATGACTGATCTAACCGCGTAGACGCCCTTTACGCCCCAGGATTCG
+
F::FFF:F:FFFFFFFFFFFFFFFFFFFFFF:FFFFFFFFFFFFFF,FFFFFFFFFFFFFFF:FF:FFFFFFFFF,FFF:FF:F,FFFFFFF,FF::FF:F,FFF,FF,,F,:,,F:F:FF,:,FFFF:,FF:F::FFFF:F,,FFFFF,,F:F:F:F,FF,FF,,:::FFFFF:FF::FFF:F,:F,F,:F:FFFF,FF,,,:,F:F,,:,,,F,F:,FFF,F,,F:,F,,,,F,:FF::::FF,,F,,
@A00920:152:HGHKKDRXX:2:2102:5168:4366 2:N:0:CGCGTTCA+TGCTAAGT
GGACTACTGGGGTTTCTAATCCAGTTCGCTCCCCACTCCTTCGCGCCTCAGCGTCAATACCAGCCCAGCAGGCCGCCTTCGCCACGGGTGTTCCTCCCGATCTCTACGCATTTCACCACTACACCGGGAATTCCACCTGCCCCTGCTGTCTTCAAGCTCGCCAGTCACCAGCGACCCTCCCCGGTTGAGCCGGGGGCTTTCACGCCAGTCTTAACGAGCCGCCTGCGCGCGCTTTACGCCCAGTAACTCC
+
F,FF,F:F,:,,FF,F:FF,,F,FFFF:FF,FFF,F,F,,,,,F,FF:FF,F:FFFF,:F:F,FFFF,FF,:FF,,F:,FFFFFFF:FFF::F,FFFFFFFFFFF:FFFFF,FFFFFFFFFFFFF,FF,F:F:F:FFFFFFFF:FFFFFFFFFFF,F,FFF::F:FF:F,FF,FFFF,F,FFFF:FFFFFFFFFFFF,FF,FFFFF,F,FFFFFF:FF:::FFFFFFFFFFF:FF:FFFFF,:,F,FFFF
@A00920:152:HGHKKDRXX:2:2102:5276:4773 2:N:0:CGCGTTCA+TGCTAAGT
GGACTACTAGGGTTTCTAATCCCGTTTGCTCCCCTGGCCTTCGTGCCTCAGCGTCAGGAACTGTCCAGAGACCCGCCTTCGCCACTGGTCTTCCTTACGATATCTACGCATTTCACCGCTACACCGTAAATTCCAGTCTCCTCTCCAGTCCTCAAGCACGGCAGTATCGAATGCAGTTTCGAAGTTAAGCCTCGAAATTTCACACCCGACTTACCGCGCCGCCTACGCACCCTTTACGCCCAATGAATCC
+
FFFFFFF,FFFFFFFFFFFFFFFF:FFFFFFFFFFFFFFFF:FFFFFFFFFFFFFFFFF:FFFFFFFFFFFFFFFF:FFFFFFFFFFFFFFFFFFFFFFFFFFFFFFFF,FFFFFFFFFFFFFFFF:FFFFFFFFFFFFFF:FFFFFFFFFFFFFFFFFFFFFFF:FFF,FF:FFFFFF:FFFFF,FF,FFFFFFF,FFFF:FFFFFFFFFF:FFFFFFFFFFFF:FF:FFFFFFFFFFFFFFF:F::F:
@A00920:152:HGHKKDRXX:2:2102:14507:5572 2:N:0:CGCGTTCA+TGCTAAGT
GGACTACCGGGGTTTCTAATCCTGTTTGCTACCCACGCTTTCGCACCTCAGCGTCAGTTCCGGTCCAGGTAGCCGCCTTCGCCACTGGTGTTCCTCCCAATATCTACGCATTTCACCGCTACACTGGGAATTCCGCTACCCCCTCCCGGACTCAAGCTCTACAGTTTCAAAGGCAGTTCCTCAGTTGAGCCGAGGGATTTCACCTTTGACTTATCGAGCCGCCTACGCGCCCTTTACGCCCAATAATTCC
+
FF:FFFFFFFFFFFFFFFFFFFFFFFFFFFFFFFFFFFFFFFFFFFFFFFFFFFFFF:FFFFFFFFFFFF:FFFFFFFFFFFFFFFFFFFFFFFFFFFFFFFFFFFFFFFFFFF:FF:FFFFFFFFFFFFFFFFFFFFFFFFFFF::FFFFFFFFFF:FFFF,FF:FFFF:FFF::FF,FF:FFFF,FFFFFFFFFFFFFFFFFFFF:FFF,:FFFFFFFFFFF,FF:FFFFFFFFFFFFFFFFFFF:FF
@A00920:152:HGHKKDRXX:2:2102:25780:5901 2:N:0:CGCGTTCA+TGCTAAGT
GGACTACAGGGGTTTCTAATCCTGTTTGCTCCCCACGCTTTCGTAGTTCAGTGTCAGTACCTGTCCAGGTCGCCGCCTTCGCCTCTGGTGTTCCTCCCGATCTCTACGCATTTCACCGCTACACCGGGAATTCTGCATCCCTCTCCCGAATTCAAGCCATCCAGTATCGGATGCAGTTCCCAGGTTGAGCCTGGGGATTTCACATCCGACTTAGTTGGCCGCCTACTGGCCCTTTACGCCCAGTAATTCC
+
,FFFFF:FFF::F,FFFF:FFF,FFF,FF,:FFFFFF:FFFF,FFFF:FFFF:,:F:FFF:FFFFF:FFFFF:FFF,,F,F:,FFF::F:FF,FF,FF:FFF::FFF::FF:FF:FF,FFFFFFFF,FF,FF:FFFFFFFFFFFFFF,FFFFF,:FF,:FF,FF:FFFF,,FFFF,:F,,FFF,,FFFFFFFF:FFF:FFF,FF:,F,F:FFF,F:F,FFFFFF:FFF,F,FFFFFF,,F,,:FFFFFF,
@A00920:152:HGHKKDRXX:2:2102:12554:7701 2:N:0:CGCGTTCA+TGCTAAGT
GGACTACAGGGGTTTCTAATCCCGTTCGCTCCCCTGGCTTTCGCGGCTCAGCGTCAGGTGCAGCCCAGTAGGCCGCCTTCGCCTCTGGTGTTCCTCCGGATCTCTACGCATTTCACCACTCCACCCGGAATTCCGCCTACCTCTACTGCCCTCCAGCCTGTCAGTTTCCAATGGCCTCGCCCGGTTGAGCCGGGTGATTTCACATCAGACTTGTCAGGCCGCCTGCCCGCGCTTTACGCCCAGTAACTCC
+
FFFFFFFFFFFFFFFFFFFFFFFFFFFFFFFFFFFFFFFFFFFFFFFFFFFFFFFFFFFFFFFFFFFFFFFFFFFFFF,FFFFFFFFFFFFFFFFFFF,F:FFF:FFFFFFFFFFFFFFFFFFFFFFFFFF:FFFFFFFFFFFFFFFFFFFFFFFFFF:FFFFFFFFFF,FFFFFFFFFFFFFFFFFFFFFF:FFFFFF,F:F:F:F,FFFFFFFFFFFFFF:FFFFFFFFF:FFFFFFFFF,FF:F,FF
@A00920:152:HGHKKDRXX:2:2102:24135:7717 2:N:0:CGCGTTCA+TGCTAAGT
GGACTACACGGGTTTCTAATCCTGTTCGCTCCCCACGCTTTCGCTCCTCAGTGTCAGTTCCAGCCCAGAGCGCCGCCTTCGCCACTGGTGTTCCTCCTGATATCTGCGCATTTCACCGCTACACCAGGAATTCCACGCTCCCCTACTGGACTCTAGCCACAGCAGTATCGGGTGGCGTCTCCAGGTTGAGCCTGGAGGTTTCACACCCGACTTACTGAGCCACCTACGAGCTCTTTACGCCCAATAAATC
+
FFFFFFFFFFFFFFFFFFFFFFFFFFFFFFFFFFFFFFFFFFFFFFFFFFFFFFFFFFFFFFFFFFFF:FFFFFFFFFFFFFFFFFFFFFFFFFFFFFFFFFFFFFFFFFFFFFFFFFFF:FFFFFFFF:FFFFFFFFFFFFFFFFFFFFFFFFFFFFFFFFFFF:FFFFFFFFFFFF:FFFFF:FFFF:FFFF,:F,FFFFFFFFFFFFFFFF:F:FFFF:FFFFF:FFFFFFF,FFFFF:FFFFF,FF
@A00920:152:HGHKKDRXX:2:2102:24849:8641 2:N:0:CGCGTTCA+TGCTAAGT
GGACTACTGGGGTTTCTAATCCTGTTTGCTCCCCACGCTTTCGTGCATGAGCGTCAGTGTTATTCCAGGGGGCTGCCTTCGCCATCGGTATTCCTCCACATATCTACGAATTTCACTGCTACACGTGGAATTCTACCCCCCTCTGACACACTCAAGCCGTGAAGTCACAAATGCAGTTCCCAGGTTAAGCCCGGGGATTTCACATCTGTCTTGCACAACCGCCTGCGCACGCTTTACGCCCAGTAATTCC
+
FFFFF:FFFFFFFFFFFFFFFFFFFFFFFFFFFFFFFFFFFFF:,FFF,FFFFFFF,F::,FFFFFFF,F:FF,FFFFFFFFFF,,FFFFFFF,FFF,FFFFFFFFFF,FFFFFFF:,FFFFFF,,FFFFFFFFFF,F,FFFFF:F,F,F,FF,FFF,,F,,FFFFFFFFFFFFFFFFFF::FFFFF:FFFF,FFF,FFFFFFFFFFF,FFFF:F,F,FFFFFF,FF,,FFFFFFFFFFFF:FFFFFFFF
@A00920:152:HGHKKDRXX:2:2102:18340:8766 2:N:0:CGCGTTCA+TGCTAAGT
GGACTACTCGGGTTTCTAATCCTGTTTGATCCCCACGCTTTCGTGCCTCAGCGTCAATCATTGTGTAGTAAGCTGCCTTCGCAATTGGTGTTCTATGTCATATCTAAGCATTTCACCGCTACATGACATATTCCGCTTACCTCCACAATATTCAAGACAAATAGTATCAACGGCAGTTTCCGAGTTAAGCTCGGAGATTTCACCACTGACTTACCTGTCCGCCTACGCACCCTTTAAACCCAGTGAATCC
+
FFFFFFFFFFFFFFFFFFFFFFFFFFFFFFFFFFF:FFFFFFFFFFFFFFFFFF:FFFFFFFFFFFFFFFFFFFFFFFFFFFF:FFFFFFFFFF::FFFFFFFFFFFFFFFFFFFFFFFFFFFFFFFFFFFFFFFFFFFFFFFFFFFFFFFFFFFFFFFFFFFFFFFFFFFF:F:FFFFFFFFFFFFFFFFFFFFFFFFFFFF,FFFFFFFFFFFFFFFFFFFF:FFF:FFFFFFFFFFF:FFF:FFFF,
@A00920:152:HGHKKDRXX:2:2102:5394:9267 2:N:0:CGCGTTCA+TGCTAAGT
GGACTACAAGGGTTTCTAATCCTGTTTGCTCCCCACGCTTTCGTGCCTCAACGTCAGTGTTGATCCAGATGGCCGCCTTCGCCACGGATGTTCCTCCCGATCTCTACGCATTTCACCGCTACACCGGGAATTCCGCCATCCTCTATCACACTCTAGTCCGCCAGTATCGGATGCAGTTCCCAGGTTGAGCCCGGGGCTTTCACATCCGACTTAACGCACCATCTACGCACGCTTTACGCCCAGTAATTCC
+
:,FF,:F:F,F,F,FFFFF,FFFF::FF,FFFFFFFFFF:FFFFFFFF:FF:FF:F,,:FFFF,F:F,FF:FFFF:F:FFFFF::FF:FF,FFF,:FF:F,FFFFFF,FFF,FFFFF:,,FF:,F:,::FFF,FFFFFF:FF:FFFFFFFF::,FFFF:F:F:,FF:FFFF,,:FFFFFFF,FF,FF::FFFF,FF:,,F:::FFFFFFFFF:FFFF:FFFFFFFFFF:FF::,,FF,FFFFFF,F,::F
@A00920:152:HGHKKDRXX:2:2102:2880:10175 2:N:0:CGCGTTCA+TGCTAAGT
GGACTACCAGGGTTTCTAATCCCGTTCGCTCCCCTAGCTTTCGCGCCTCAGCGTCAGTGTCGGCCCAGCAACCCGCCTTCGCCGCAGGTGTTCCTCTCGATATCTACGCATTTCACCGCTACACCGAGAATTCCAGTTGCCCCTTCCGCACTCTAGCCGCGCAGTATCAGTTGACCTTTCCGAGTTAAGCTCGGAGATTTCACAACTGACTTGCGCTGGCCGCCTACGCGCCCTTTACGCCCAGTAAATC
+
FFFFFFFFFFFFFFFFFFFFFFFFFFFFFFFFFFFFFFFFFFFFFFFFFFFFF:FFFFF:FFFFFFFFFFFFFFFFFFFFFFFFFFFFFF,FFFFFFFFFF:FFFFFFFFFFFF:FFFFFFF:FFFFFFFFFFFFFFFFFFFF,FFFFF:FFFFFFFFFFFFFFFFFF:FFFFFFFFFFFFFFFFFF:FFFFFFFFFFFFFFF,F:FFFFFFFFFF:FFFFFFFFFFF:FFF:F:,FFFFF:F:FF,FFF
@A00920:152:HGHKKDRXX:2:2102:6108:11381 2:N:0:CGCGTTCA+TGCTAAGT
GGACTACCGGGGTATCTAATCCTGTTCGCTCCCCACGCTTTCGCTCCTCAGCGTCAGTAATGGCCCAGAGACCCGCCTTCGCCACCGGTGTTCCTCCTGATATCTGCGCATTCCACCGCTACACCAGGAATTCCAGTCTCCCCTGCCACACTCCAGCATGCCCGTACCGGAAGCCAACCCGCCGTTAAGCAGCGGGCTTTCACTCCCGACGCGACACGCCGCCTACGAGCCCTTTACGCCCAATAAATCC
+
FFFFFFFF:FFFF:FFFF:FFFFF:FFFFFFFFFFFFFFFFFFFFFFFFFFFFFFFFFFFF:FFFFFFF,FFFFFFFFFFFFFFF:FFFFF:FFFFFF:FF,FFFFFFFFFFFFFFFFFFFFFFFFFF,FFFFF,,FFFFFFFFFF,FFFFFFFFFF,:FFFFFFFFFF:FFFFFFFFFFFFFFFFFFFFFFFFFFFFFFFFF:F:FFFFFFFFFFF:FFFFFF,FF:FFFFFFFFFFFFFFF,FFFFFF
@A00920:152:HGHKKDRXX:2:2102:30264:11443 2:N:0:CGCGTTCA+TGCTAAGT
GGACTACTGGGGTATCTAATCCCGTTCGCTCCCCTAGCTTTCGCGCCTCAGCGTCAAGAATGGGCCAGGTAGTCGCCTTCGCCACTGGTGTTCCTCCCGATATCTACGCATTTCACCACTACACCGGGAATTCCACTACCCTCTCCCACCTTCAAGCCGATCAGTTTCCGATGCAGTTTCCCAGTTGAGCCGGGAGATTTCACATCGGACTTGACCAGCCGCCTGCGCGCTCTTTACGCCCAGTAAATCC
+
FFFFFFFFFFFFFFFFFFFFFFFFFFFFFFFFFFFFFFFFFFFFFFFFFFFFFFF:FFFFFFFFFFFFFFFFFFFFFFFFFF:FFFFFFFFFFFFFFFFFFFFFFFFFFFFFFFFFFFFFFFFFFFFFFFFFFFFFFFFFFFFFFFFFFFFFFFFFFFFFFFFFFFFFFFFFFFFFFFFFFFFFFFFFFFFFFFFFFF:FFFFFFFF:FFFFF:FF:FF:FFFFFFFFFFFFFFFFFFFFFFFFFFF:FF
@A00920:152:HGHKKDRXX:2:2102:2365:12195 2:N:0:CGCGTTCA+TGCTAAGT
GGACTACAAGGGTATCTAATCCTGTTTGCTCCCCACGCTTTCGCACCTCAGCGTCAACAGTCGTCCAGTAAGTCGCCTTCGCCACTGGTGTTCTTCCGAATATCTACGAATTTCACCTCTACACTCGGAATTCCACTTACCTCTCCGACGTTCTAGCGATGCAGTCTTAAAGGCAGTTCCGGAGTTGAGCTCCGGGCTTTCACCTCTAACTTACAAAGCCGCCTACGCGCGCTTTACGCCCAGTAATTCC
+
FFFFFFFFFFFF:FFFF:FFFFFFFF:FFFFFFFFFFFFFFFFFFFFFFFFFFFFFFFFFFFFFFFFFFF:FFFFFFFFFFFFFFFFFFFFFFFFFFFFFFFFFFFFFFFFFFFFFFFFFFF,FFFFFFFFFFFFFFFFF:FFFFFFFFFFFFFFFFFF:FFFFFFF:FFFFFF:FFFFFFFF:F:FFFFFFFFFFF,FFFFFFFFF:FFFFFF,FFF:FFFFFFFFFF,FFFFFFFFFFFFFFFFFFFF
@A00920:152:HGHKKDRXX:2:2102:11189:12446 2:N:0:CGCGTTCA+TGCTAAGT
GGACTACTAGGGCTTCTAATCCCGTTCGCTCCCCTAGCTTTCGCGCCTCAGCGTCAAGAATGGGCCAGGTAGTCGCCTTCGCCACTGGTGTTCCTCCCGATATCTACGCATTTCACCACTACACCGGGAATTCCACTACCCTCTCCCACCTTCAAGCCGATCAGTTTCCGATGCAGTTTCCCAGTTGAGCCGGGAGATTTCACATCGGACTTGACCAGCCGCCTGCGCGCTCTTTACGCCCAGTAAATCC
+
FFFFFFFFFFFFFFFFFFFFFFFFFFFFFFFFFFFFFFFFFFFFFFFFFFFFFFFFFFFFFFFFFFFFFFFFFFFFFFFFFFFFFFFFFFFFFFFFFFFFFFFFFFFFFFFFFFFFFFFFFFFFFFFFFFFFFFFFFFFFFFFFFFFFFFFFFF:FFFFFFFFFFFFFFFFFFFFFFF:FFFFFFFFFFFFFFFF:FFFFFFF,F:FFFFFFFFFFFFFFFFFFFF:FFFFFFFFFFFFFFFFFFFFFFF
@A00920:152:HGHKKDRXX:2:2102:1407:12540 2:N:0:CGCGTTCA+TGCTAAGT
GGACTACCCGGGTTTCTAATCCTGTTTGCTCCCCACGCTTTCGTGCATGAACGTCAGTGAAAAACCAGGTGGCTGCCTTCGCCATAGGTGTTCCTCCACATATCTACGCATTTCACCACTACACGCGGAATTCCACAACCCTCTCCAGCACTCAAGCCTTACAGTTTCGGACAGCCACACGCGGTTGAGCCGAGAGCTTTCAGTCCCGACTTGCTCAGCCGACTGCACTCCCTTTACGCCCAGTAAATCC
+
FF:F:FF,FFFF:,FFF:,FFF:F:,FFFFFFF:F:FFFFFFF,FF,F,F,FFFF:FF,,,,F::FFF,,,FF,FFFFFFFFFF,,FFFFFFFF:FF::FFFFFFFFFFFFFF:FFF,FFFF:F,,FFFFFFFFFF,,,F:FFFFF,F:,FFF,FFF:,F,F:FFFF:,,F:,,:F:F,:,FFFFFFFFF:F,:,F,:FFFF,,FFFFFF::F,,,:FFFF:FF,,,FF:,FFFFF:,FF:FFF::FFF:
@A00920:152:HGHKKDRXX:2:2102:23204:12774 2:N:0:CGCGTTCA+TGCTAAGT
GGACTACAGGGGTTTCTAATCCTGTTCGCTCCCCACGCTTTCGTGCCTCAGCGTCAATCCAGGTCTAGCCAGCTGCCTTCGCAATTGGTGTTCTATGGCATATCTATGCATTTCACCGCTACATGCCACATTCCGCTGACCTCATCCTAATTCTAGCATACCAGTATCAAAAGCAATTTTACGGTTGAGCCGCAAACTTTCACTCCTGACTTAATACGCCGCCTACGCACCCTTTAAACCCAGTAATTCC
+
FFFFFFFFFFFFFF:FFF:FFFFFFFFFFFFFFFFFFFFFFFFFFFF:FFFFFFFFFFFFFFFFFFFFFFFFFFFFFFFFFF::FFFFFFFFF:FFFFFFFFFFFFFFFF,FFFFF:FFFFF:FFFFFF,FFFFFFFFFFFFFFFFF::FFFFFFFFFFFFFFFFFFFFF:FFFFF,FFFFFFFFFFFFFFFFFFFFF:FFF:FFFFFFFFFF:FF,FFFFFFFFFFFFFFFF,FFFFF,FFFF,FFFFF
@A00920:152:HGHKKDRXX:2:2102:21070:12931 2:N:0:CGCGTTCA+TGCTAAGT
GGACTACTCGGGTTTCTAATCCTGTTTGCTCCCCACGCTTTCGCACCTCAGCGTCAACAGTCGTCCAGTAAGTCGCCTTCGCCACTGGTGTTCTTCCGAATATCTACGAATTTCACCTCTACACTCGGAATTCCACTTACCTCTCCGACGTTCTAGCGATGCAGTCTTAAAGGCAGTTCCGGAGTTGAGCTCCGGGCTTTCACCTCTAACTTACAAAGCCGCCTACGCGCGCTTTACGCCCAGTAATTCC
+
FFFFFFFFFFFFFFFFFFFFFFFFFFFF:FFFFFFFFFFFF:FF:FFF:FFFFFFFFFFFFFFFFFFFFFFFFFFFFFFFFFFFFFFFFFFFFFFFF:FFFFFFFF:F::FFF:FFFFFF:FFFFF:FFFFFF:FFFFF,,FFFF,FFFFF:FFFFFF:FFFFFFFFF:::FF,FFFFFF:FF,FFFFFFFFFFFFFFFFF,FFFFFFF,FFF,::F::,,,FFF,FFFFFFFF:,FF:F,FF:FFFFFF
@A00920:152:HGHKKDRXX:2:2102:31584:13416 2:N:0:CGCGTTCA+TGCTAAGT
GGACTACAAGGGTATCTAATCCTGTTCGCTACCCGCGCTTTCGTGCCTCAGCGTCAGTTGTTGATAAGTACAATGCCTTCGCTATCGGTGTTCCTTATGGTATCTATGCATTTCACCGCTACACCATAAATTCCATGTACCCCATCAACACTCAAGCCTGCCAGTATCAACGGCAATTTCATGGTTGAGCCATAAACTTTCACCGCTGACTTAACAGGCCGCCTACGCACCCTTTAAACCCAATAAATCC
+
FFFF:FFFFFFFFFFFFFFFFFFFFFFFFFFFFFFFFFFFFFFFFFFFFFFFFFFFFFFFFFFF:FFFF:FFFFFFFFFFFFFFFFFFFFFFFFFFFFFFFFFFFFFFFFFFFFFFFFFFFFFFFF:FFFFFF:FFFFFFFFFFFFFFFFFFFFF:FFFFFFFFFFFFFFFFFFFFFFFFFFFFFFFFFFFFFFFFFFFFF:,FFFF:FFFFFFFFFFFFFFFFFFFFFFFFFFF:FFFF:FFFFFFFFF
@A00920:152:HGHKKDRXX:2:2102:8359:13683 2:N:0:CGCGTTCA+TGCTAAGT
GGACTACTCGGGTTTCTAATCCCGTTCACTCCCCATGCTTTCGCCTCTCAGCGTCAGGTCAGGCCCAGCGTGTCGCCTTCGCCACTGGTGTTCCTCCGGATCTCTACGCATTTCACCACTACACCCGGAATTCCACACGCCTCTACCTGCCTCTAGCCCCGCAGTTCGGTCACGTCCTCGCCCGGTTGAGCCGGGCGCTTTCACGCGCCACTTGCAGGACCGCCTACACGCGCTTTACACCCAGTAAATC
+
FFFF:FFFFFFFFF:FFFFFFFFFFFFFFFFFFFFFFFFFFFFFFFFFFFFFF:FFFFFFFFFFFFFFFFFFFFFFFFFFFFF:FFFFFFFFFFFFFFFFFFFFFFFFF:F,FFFFFFFFFFFFFFFF::FFFFFFFFFFF:FFFFFFFFF,FFF:FFFFFFFF,FFFFFFFFFFFFFFFFFFF::F:,FFFFFFFFFFFFF,F:FFF:FFFFFFF:F:FFFFFFFFFFFFFFF,FFFFFFFFFF:FFFF
@A00920:152:HGHKKDRXX:2:2102:12753:13714 2:N:0:CGCGTTCA+TGCTAAGT
GGACTACTCGGGTATCTAATCCTGTTTGCTCCCCACGCTTTCGTGCATGAGCGTCAGTGTTATCCCAGGAGGCTGCCTTCGCCATCGGTGTTCCTCCGCATATCTACGCATTTCACTGCTACACGCGGAATTCCACCTCCCTCTGACACACTCAAGCCTTGCAGTCACCAATGCAGTTCCCAGGTTAAGCCCGGGGATTTCACATCGGTCTTACAAAACCGCCTGCGCACGCTTTACGCCCAGTAATTCC
+
FFFFFFFFFFFFFFFFFFFFFFFFFFFFFFFFFFFFFFFFFFFFFFFFFFFFFFFFFFFFFFFFFFFFFFFFFFFFFFFFFFFFFFFFFFFFFFFFFFFF,FFFFFFFFFFFFFFFFFFF:FFFFFFFF,FFFFFFFFFFFFFFF:FFFFFFFFFFFFF:FFFFFFFFF:FFFFFFFFFFFFFFFFF:FFFFFFFFFFFFFFFF:FFFFFFFFFFFFFFFFFFFFFFFFFFF:FFFFFFFFFFF:FF:FF
@A00920:152:HGHKKDRXX:2:2102:24731:14168 2:N:0:CGCGTTCA+TGCTAAGT
GGACTACAGGGGTTTCTAATCCCGTTCGCTCCCCTAGCTTTCGCGGCTCAGCGTCAGGTGCAGCCCAGGGCGCCGCCTTCGCCTCTGGTGTTCCTCCGGATCTCTACGCATTTCACCACTCCACCCGGAATTCCACGCCCCTCTACTGCCCTCCAGCGGCCCAGTTTCGAACGGCCTCTCCCAGTTGAGCCGGGAGCTTTCACGTCCGACTTGGACCACCGCCTGCCCGCGCTTTACGCCCAGTAAATCC
+
FFFFFFFFFFFFFFFFFFFFFFFFFFFFFFFFFFFF:FFFFFFFFFFFFFFFFFFFFFFFFFFFFFFFFFFFFFFFFFFFFFFFFFFFFFFFFFFFFFFFFFFFFFFFFFFFFFFFFFFFF:FFFFF:FFFFFFFFF,FFF:FFFFFFFFFFFFFFFFFFFF::FFFFFFFFFF:FFF,,FFFFFFFFFFFF::F:FFFFFFFFFFFFFFFFFFFFFF:FFFFF,FFF,F:FF,FFF::FF,F,FFFF:F
@A00920:152:HGHKKDRXX:2:2102:19425:14559 2:N:0:CGCGTTCA+TGCTAAGT
GGACTACCAGGGTTTCTAATCCTGTTTGCTCCCCACGCTTTCGTGCATGAGCGTCAGTACAGGTCCAGGGGATTGCCTTCGCAATCGGCGTTCTGTGTCATATCTATGCATTTCACCGCTACACAACACATTCCACCTACCTCAACCATACTCAAGACACGCAGTATCAATGGCAGTTCTACCGTTAAGCGGCAGTATTTCACCACTGACTTACATTCCCACCTGCGCACCCTGTAAACCCAATGAATCC
+
FFFFFFFFFFFFFFFFFFFFFFFFFFFFFFFFFF:FFFFFFFFFFFFFF:FFFFFFFFFFFFFF:F,FFFFFFFFFFF:FFFFFFFFFFFFFFFFFFFFFFFFF,:FFFF:FFFFFFFFF:F:FFFFFF,,FFFFFFFFFF:FF:FFF:::FFF,FF,FFFF,FF,FF::FFFF:FFFFF,FFF,,FFFFFF:FFF,F,,FFFF:FFFFFFFFFFFFFFFF,FFFFFFFFFFF:F,FFFFFFFFFFF,:F
@A00920:152:HGHKKDRXX:2:2102:30888:14779 2:N:0:CGCGTTCA+TGCTAAGT
GGACTACCGGGGTTTCTAATCCTGTTTGCTCCCCACGCTTTCGTGCATGAGCGTCAGTGTCAGCCCAGAGACCTGCCTTCGCCATCGGTATTCCTCCTGATATCTACGCATTTCACTGCTACACCAGGAATTCCAGTCTCCCCTGCCGAACTCAAGTCCGCCCGTATCGACTGCAGGCCTGAGGTTGAGCCTCAGGTTTTCACAGCCGACGCGACGACCCGCCTACGAGCTCTTTACGCCCAATAATTCC
+
FFFFFFFFFFFFFFFFFFFFFF,FFFFFFFFFFF::FFFFFFFFFFFFFFFFFFFFFFF:F,F:FFFF,FF:FFFFFF:FFFFF:FFFF:FFFFFFFFFFFFFFFFFFFFFFFFFF:FFFFF:FF,FFFFFFFFF,FFFFFFFFFFFF,:FFFFFFFF:FFFFFF,FF:,F,FF,FFF::,FFF,:FFFFFFFFFFFFF:F:FFFF:F:F:FF,FFF:FF,FF:F:FFFFFFF,FF:FFF:F,FFFFFFF
@A00920:152:HGHKKDRXX:2:2102:12246:15812 2:N:0:CGCGTTCA+TGCTAAGT
GGACTACTCGGGTATCTAATCCCGTTTGCTCCCCACGCTTTCGTGCATGAGCGTCAGTGTCAGCCCAGAGACCTGCCTTCGCCATCGGTATTCCTCCTGATATCTACGCATTTCACTGCTACACCAGGAATTCCAGTCTCCTCTGCCGCACTCCAGCCTTGCAGTCCCAAATGCCGTTCCCAGGTTAAGCCCGGGGCTTTCACATCTGGCTTACAAAACCGCCTGCGCACGCTTTACGCCCAGTGAATCC
+
FFFFFFFF:FFF:FFFF:FFFFFFF,FFFFFFFFFFFFFFFFFFFFF,FFFFFFF,FFFF:FFFFFFFFFFFFFFFFFFFFFFFFFFF:FFFFFFFFFFFF:FFF,FFFFFFFFFFFFFFFFFFF:FFFFFFFFFFFFFFFFFFFFFFFFFFFFFFFF:FFFFF:FFFFFFFFFFFFFFFFFFFFFF,FFFFFFFFF:FFF:F:FFFFFF:FFFF:F:FFFFFFFFFFFFFFFFFFFFFFFFF:FFFFFF
@A00920:152:HGHKKDRXX:2:2102:22706:17487 2:N:0:CGCGTTCA+TGCTAAGT
GGACTACTGGGGTTTCTAATCCTGTTTGATCCCCACGCTTTCGTGCCTCAGCGTCAGTTACAGTCTAGTAAGCTGCCTACGCTATTGGTGTTCCTGCCGATCTCTAGGCATTTCACCGCTACACCGGCAATTCCGCCTACCTCGTCTGTCCTCAATCACAACAGTTTTTCAGGCAGATCCCAGGTTGAGCCTGGGCCTTTCACCTAAAACTTGTCAGGCCGCCTCCGCTCCCTTTAAACCCAATAAATCC
+
FFFFFFFFFFFFFFFFF:FFFFFFFFFF:FFFFF,:,:,FFFFFFFFFFFFFFFFFFFFF:FFF,,F:::,FF,FFFF,:FF,F:FFF,:::FFFF,FFFF,,,FF,FF,FFFF,:FFFF,,FFFFF,F,FFF,,F,,:FF:,,,:F:F::FFFFF:::FFFF:F,,:,:F,F:FF,,,:F:FFF:,,,::,:F:,,:F,,FFF:F,F,,:F,FF,:,:,,FFFF:,F,FFF:::,,,FFF,F,FF:,F,
@A00920:152:HGHKKDRXX:2:2102:4173:17738 2:N:0:CGCGTTCA+TGCTAAGT
GGACTACTGGGGTATCTAATCCTGTTTGCTCCCCACGCTTTCGTCCATCAGTGTCAATACGATGTTAGTGATCTGCCTTCGCAATCGGTATTCTATGTAATATCTATGCATTTCACCGCTACACTACATATTCTAACAACTTCACATCGATTCAAGATAGCCAGTATCAAAGGCAATTCTACAGTTGAGCTGCAGGATTTCACCTCTGACTTAACAATCCACCTACGGACCCTTTAAACCCAATGATTCC
+
FFFFFFFF,FFFFFFFFFFFFFFFFFFFFFFFFFFFFF::FFF:FFFFFFFFFFFFFF:FFFFFFFFFF,FFFFFFFFFFFFFF::FFF:FFFFF,FFFFFFFFFFFFFFFFFFFFFFFFFFFFF:FFFFFFF:FF,,FFFFFFFF,F:F:FFFFFF,,,,FFFF:FFFFFFFFFFFF::FF:FFFF:FFF:FFF,FFFFFFF::F,FFFFFFFF,FFF,F,FFFFF,FFFFF,FF:FF,FFFF,:,F,F
@A00920:152:HGHKKDRXX:2:2102:1416:18818 2:N:0:CGCGTTCA+TGCTAAGT
GGACTACTCGGGTTTCTAATCCTGTTTGCTCCCCACGCTTTCGTGCCTGAGCGTCAGTGTTAACCCAGGGGGCTGCCTTCGCCATCGGTGTTCCTCCACATCTCTACGCATTTCACTGCTACACGTGGAATTCCACCCCCCTCTGCTACACTCTAGCCTTGTAGTTTCAAACGCAGTTCCCAGGTTGAGCCCGGGGATTTCACATCTGACTGACAAAACCGCCTGCGCACGCTTTACGCCCAGTAATTCC
+
FFFFFFFFFFFF,F:FFFF:FFFFFFFFFFFFFFFFFFFFFFFFFFF,FFFFFFF,FFFFFFFFFFFFFFFFFFFFFFFFFFFFFFF:FFFFFFFFFFFF:F,FFFFFFFF,,FFFFFFFFFFFFFFFFF,FFFFFFFFFFFF:FFFFFFF,FFFFFFFFFFF,,FFFFFFFFFFFFFFFF:FFFFFFFFFFFFFFF,FFFFF,F:FFFFF,,FFFFFFFFFFFFFF:FFFF::FFF:FFF:FF,FFFFF
@A00920:152:HGHKKDRXX:2:2102:19072:19116 2:N:0:CGCGTTCA+TGCTAAGT
GGACTACTCGGGTATCTAATCCTGTTCGCTCCCCACGCTTTCGCACCACAGCGTCAGATCAGGCCCAGCTGGCCGCCATCGCCTCCGGTATTCCTTCGGATCTCTACGCATTCCACCGCTACACCCGAAATTCTACCAGCCTCTGCCTGTCTCCAGCCCAGCAGTATCCCCTGGCCTCCCGGGGTTGAGCCCCGGGATTTCCCAGTGAGACTGACCGAGCCGCCTCCGTGCGCTGTACGCCCAATAATTC
+
:F::FFFFFFFF,,FF:FF,,F,FF:FFF:,FF:F,:FFF:FFFF:F,F,F,FFFFF:FFF:FFFFFFFFF:FFF,,,:,:,FF:FF,F,F::::F,F,:,,FF:,F:FF,,:F:FFFF,,F,F:F:FF,F,,FF:FFFFFFF,FF:F,FF,FFF:FFFFFFFFFF,FFF,FFFFF,F,,:FFF:FFFFF:F,FFF,F,:F,FFFFFFFFFF,,FFFFFFFFFFF,F,,F,:F,,FF,F,FF,,::,,FF
@A00920:152:HGHKKDRXX:2:2102:8024:19398 2:N:0:CGCGTTCA+TGCTAAGT
GGACTACCAGGGTATCTAATCCTGTTCGCTACCCACGCTTTCGCATCTCAGCGTCAGGAAAGGCCCAGAGAGCCGCCTTCGCCGCTGGTGTTCCTCCCGATATCTGCGCATTCCACCGCTACACCGGGAATTCCACTCTCCTCTACCTTCCTCAAGCCACGCAGTACCGGATGCAGTTCCGAAGTTAAGCCTCGGGATTTCACATCCGACTTACATGGCCGCCTACATGCGCTTTACGCCCAATGATTCC
+
FFFFFFFFFFFFFFFFFFFFFFFFFFFFFFFFFFFFFFFFFFFFFFFFFFFFFFFFFFFFFFFFFFFFFFFFFFFFFFFFFFFFFFFFFFFFFFFFFFFFF::FFFFFFFFFFFFFFFFFFFFFFFFFFFFFFF:FFF:FFFFF:FFFFFFFFFFFFFFFFFFFFFFFFFFFFFFFFFFFFFFFFF,FFFFF:FFFF,FFFFF,FFFFFFFFFFFFFFFFFFFFFFFFFFFFF,FFFFFFFFFFFFFFFF
@A00920:152:HGHKKDRXX:2:2102:19985:19977 2:N:0:CGCGTTCA+TGCTAAGT
GGACTACTCGGGTTTCTAATCCTGTTTGCTCCCCACGCTTTCGCACCTCAGTGTCAGTATCAGTCCAGGTGGTCGCCTTCGCCACTGGTGTTCCTTCCTATATCTACGCATTTCACCGCTACACCGGAAATTCCACCACCCTCTACTGTACTCTAGCGTGCCAGTTTTGGATGCAGTTCCCAGGTTGAGCCCGGGGCTTTCACCTCCAACTTAACAAACCACCTCCGCGCGCTTTACGCCCAGTAATTCC
+
FFFFFFFFFFFFFFFFFFFFFFFFFFFFFFFFFFFFFF,:FFFFFFFFFFFFFFF:FFFFFFFFF:FFFFFFFFFFFFFFFFF:F,FF:FF:F,:::FFF:F,FF:FFFFFF,F:FFFFFFF,F,FFFFF,FFFF,FFF:F,FF:FFF,,:FF:,FF,FFFF,F::,FFF,,:F,FFF:FF:FF,FF,FF:FFFFF:,F,,,,FF:F,,FF,F,:FF:,F,F,F,,F:::FF,,FFFF::F,F:,,,,,F
@A00920:152:HGHKKDRXX:2:2102:11876:20901 2:N:0:CGCGTTCA+TGCTAAGT
GGACTACTCGGGTTTCTAATCCTGTTCGCTCCCCACGCTTTCGCACCTCAGTGTCAGTGCCAGCCCAGAGCGCCGCCTACGCCGGTGGTGTTCCTCCTCATATCTGCGCATTTCACCGCTACACCAGGAATTCCACGCTCCCCTACTGGACTCTAGGCACGGCAGTATCGAGTGGCGTCTCCAGGTTGAGCCTGGAGGTTTCACACCCGACTTACCGACCCACCTACGAGCGCTTTACGCCCAATAACTC
+
FFFFFFF,FFFF:,FFF,FFFFFF:,F,FFFFFFFF,,,F,:::,F,F,F:FFF:F,FFFFFFF:F:FFFFFF,FF,F,FFFF::F:F:FF,FFFFFF,:F,,,:FFFFFFFFF::F,FFFFFF::F,FF:FFFFFFF:FFFFFFF,FF:FFF:FF,FFF:FFFFFFFFFFFF,FFF,,FF,FFF:FFFFFFFF,FF:F:FFFFF,FFF:F,FFFF:F,FFFFFFFFFFF:,F,,FFFFFFFFFF:F,F:
@A00920:152:HGHKKDRXX:2:2102:16740:21026 2:N:0:CGCGTTCA+TGCTAAGT
GGACTACAAGGGTTTCTAATCCTGTTTGCTCCCCACGCTTTCGCGCCTCAGCGTCAGTATTGGCCCAGGAAGTCGCCTTCGCCACTGGTGTTCCTTCCGATATCTACGCATTTCACCGCTACACCGGAAATTCCACTTCCCTCTACCATACTCCAGTCAGGCAGTATCGAATGCAATTCCCAGGTTGAGCCCAGGGCTTTCACATCCGACTTACCAAACCGCCTACGCGCGCTTTACGCCCAGTAATTCC
+
FFFFFFFFFFFFFFFFFFFFFFFFFFFFFFFFFFFFFFFFFFFFFFFFFFFFFFFFF,:FFFFFFFF:FFFFFFFFFFFFFFFFF:FFFFFFFFFFFFFF,FFF:FFFFFFFFFFFFFFFFFFFFFF:,FFFFFFFFF,FFFFFFFF:FFFFFF:FFFFFFFFFFFFFFFFFFFF,FFFFF::FFFFFFF,FFFFFFFFFFFFFFFFFFFFFFFFFF,FFFFF:F:F:FFFFFFFFFFFFF,FF:F:FFF
@A00920:152:HGHKKDRXX:2:2102:18656:22122 2:N:0:CGCGTTCA+TGCTAAGT
GGACTACCGGGGTATCTAATCCTGTTCGCTCCCCACGCTTTCGTCCATCAGCGTCAATCCACTGTTAGTAACCTGCCTTCGCAATGGGTATTCCATGTAATATCTAAGCATTTCACCGCTACACTACATATTCTAGTTACTTCACAATAATTCAAGTCCTGCAGTATCAATGGCAGTTCGACAGTTGAGCTGCCGGATTTCACCACTGACTTACAAAACCGCCTACGGACCCTTTACACCCAATGATTCC
+
FFFFFFFFFFFFFFFFFFFFFFFFFFFFFFFFFFFFFFFFFFF,FFFFFFFFFFFFFFFFF:FF:FFFFFFFFFFFFFFFFFFF::FFFFFFFFFFFFFFF,FFFFFFFFFFFFFFFFFFFFFF:FFFFF,FFFFFF:FFF,FFFFFFF:FFFFFFFFFF:FFF:FF:FF,FFFFFFFFFFFFFFFFFFFFFFFFFFFFFFFFF:F,:FFFFFF:F,FFFFFFFFFFF,FFFF,::,,F:F:F:FFF:FF
@A00920:152:HGHKKDRXX:2:2102:32470:22623 2:N:0:CGCGTTCA+TGCTAAGT
GGACTACACGGGTATCTAATCCCGTTCGCTCCCCATGCTTTCGCGTCTGAGTGTCAAAGCAGGCCCAGAAAGTCGCCTTCGCCACTGGAGTTCCTCGGGATCTCTACGCATTTCACCACTACACCCCGAATTCCACTTTCCTCTGCCTGTTTCTAGTCCGTCAGTTTGGCACGCCCTCGCCCGGTTGAGCCGAGCGCTTTCACGCACCACTTAACAAACCACCTGCACGCCCTTTACGCCCAGTAAATCC
+
FFFFFFFFFFFFFFFFFF:FFFFFFFFFFFF:FFFFFFFFFFFFFFFFFFFFFFFFF:FFFFFFFFFFFFFFFFFFFFFFFFFFFFFFFFFFFFFFFFFFFFFFFFFFF:FFFFFFFFFFFFFFFFFFF,FFFFFFF,FFFFFFFFFFFFFFFFFFFFFFFFFFFFFFFFFFFFFFFFFFFFFFFFFF:FFFFFFFFFFFF,FFF,FFFFF:FFF:::F,FFFFF,FFFFFFFFF:FFFFFFFFFFFFF:
@A00920:152:HGHKKDRXX:2:2102:19732:22733 2:N:0:CGCGTTCA+TGCTAAGT
GGACTACAGGGGTATCTAATCCTGTTCGCTCCCCATGCTTTCGCTCCTCAGCGTCAGGTAATGCCCAGAGAACCGCCTTCGCCACCGGTGTTCCTCCTGATATCTGCGCATTCCACCGCTACACCAGGAATTCCGTTCTCCCCTGCATACCTCTAGTCTGCCCGTATCGGAAGCACGCTCAGGGTTGAGCCCTGAGTTTTCACTCCCGACGTGACAGACCGCCTACGAGCCCTTTACGCCCAATAAGTCC
+
FFFFFFFFFFFFFFFFFFFF:FFFFFF:::F:FFFFFFFFFFFFFFFFFFFFFFFFFFFFFFFFFFFFFFF:FFFFFFFFFFF:FFFFFF:FFFF::FFF,FFFFFFFFFFFFFFFFFF:FFFFFF:FFFFFFFFFFF:FFFFFFFFFFFF,FF:FFFFFFFFFF:FFFFFFFFFFFFFFFFFFFFFFFFFFFFF:FFFFFFFFFFFFFFFF:FFFF:,FFFF:FFFF:F:F,,,FFFFFF,,FF,,:FF
@A00920:152:HGHKKDRXX:2:2102:27163:22827 2:N:0:CGCGTTCA+TGCTAAGT
GGACTACACGGGTATCTAATCCTGTTCGCTCCCCACACTTTCGCTCCTCAGCGTCAGGTAATGCCCAGAGAACCGCCTTCGCCACCGGTGTTCCTCCTGATATCTGCGCATTTCACCGCTACACCAGGAATTCCGTTCTCCCCTGCATACCTCTAGTCTGCCCGTATCGAAAGCAAGCACCGAGTTAAGCCCGGTGTTTTCACTCCCGACGCGACAAACCGCCTACGAGCCCTTTACGCCCAATAATTCC
+
:::F::FFFFF:FFFFFFF:FFFFFFFFFFFFFF:FFFFF:FFF:FFFFFFF,FFFFFFF:FFFFFFFFFFFFFFFFFFFFFFFFFF::F:FF:FFFFFFFFFFFFF::FF:FFFFFFFFFFFFFF:FFFF:FFFFFF:FFFFFF:FFFFF:FFFFFF,F:FFFFF,F,FFFFFFFF:FFFFFFFFFF:FFF::FFFFFFFFFFF,FFFFFFFFFFF::F:FFFFFFFFF:FF,FFF:FFF,,FFFF::F
@A00920:152:HGHKKDRXX:2:2102:11740:22858 2:N:0:CGCGTTCA+TGCTAAGT
GGACTACTAGGGTATCTAATCCTGTTTGATCCCCACACTTTCGTGCCTCAGCGTCAGTTAGAGTTTAGTTAGCTGCCTTCGCTATCGGTGTTCTTGACGATATCTAAGCATTTCACCGCTACACCGTCAATTCCGCCAACCTCAATTCTACTCAAGCCCTACAGTATCAATGCCACCCTCCCGGTTAAGCCGGGATATTTCAGCACTGACTTATAAGGCCGCCTACGCACCCTTTAAACCCAATAAATCC
+
FFF::FFFFFFFFFFFFF:FFFFFFFFFFFFFF:FFF:FFFFFFFFFFFFF,F:FFF,,:FFF,F:FFFFFFFFFFFF:FFFF,FFFFF:FFFFFFF:,F::FFFFFF:FFFFFFFFFF,F:FF,FFFFFFFFFFFFFFFFFFFFFFFFFFFFFFFF,F:FF:FFFFF:FFFFFFFFFFFFFFFFFF,FF:FFFFFFFFFFFF,FFFFFFFF:FF,,,FF,FFFFF,,:::FFF,F:FFFF:FFFFFFF,
@A00920:152:HGHKKDRXX:2:2102:21115:23124 2:N:0:CGCGTTCA+TGCTAAGT
GGACTACACGGGTATCTAATCCTGTTTGCTCCCCACGCTTTCGTGCATGAGCGTCAGTGCAGGCCCAGGGGATTGCCTTCGCCATCGGTGTTCCTCCGCATATCTACGCATTTCACTGCTACACGCGGAATTCCATCCCCCTCTGCCGCACTCCAGCGATGCAGTCACAAATGCAGTTCCCAGGTTAAGCCCGGGGATTTCACACCTGTCTTACATCACCGCCTGCGCACGCTTTACGCCCAGTAATTCC
+
,F:FFFFFFFFFFFFFFFFFFFFFF:FFFFFFFFFFFFFFFFFFFFFFFFFFFFFFFFFFFFFFFFFFFFFFFFFFFFFFFFF:FFFFFFFF:FFFFFFFFFFFF,FFFF:FFFFFFFFFFF:FFFFF:F:F:FFFFF:F:FFF:FFFF:FF:FFFFFFF:F,FFFFF:,FF:F,FFFF:::FFFFFFF:FFFFFF,FFFFFFFFFFFFFF::FFFF:FFFFFFFFF:FFFFF:FFFFFFF:F:FFF::F
@A00920:152:HGHKKDRXX:2:2102:5782:23469 2:N:0:CGCGTTCA+TGCTAAGT
GGACTACTAGGGTTTCTAATCCTGTTTGCTCCCCTAGCTTTCGCGCCTCAGCGTCAGTTTCTGTCCAGGTAGCCGCCTTCGCCACCGGTGTTCCTCCTGATATCTACGCATTTCACCGCTACACCGAGAATTCCAGTTGCCCCTTCTGCACTCTAGCCACGCAGTATCGGGTGACCTTTCAGGGTTAAGCCCGGAGATTTCACAGTCGACTTGCGGTGGCCGCCTCCGCGCCCTTTACGCCCAGAAAATC
+
FFFFFFFF,FFFFFFFFFFFFFFFFFFFFFFFFFFFFFFFFFFF:FFFFFFFFFFFFFF:,FF::FFF:FFFFFFFFFFFFFF:F,FFFFFFF:FFFF:FFFFFFFFF:FFFFFFFF:FF:FFF:,FFFF:FFFF,FFFFFFFF:F,,FFFFFFFFF,,,FFFFFFFF,,,FF,FF,FFF,F:FFFFFFF,F,FFFFFFFFFF:,F,FF:FF::F,,F,F::F:F,::FFFFFF:F,,:FF::F,FFFFF
@A00920:152:HGHKKDRXX:2:2102:23095:23923 2:N:0:CGCGTTCA+TGCTAAGT
GGACTACTCGGGTTTCTAATCCTGTTTGCTCCCCACGCTTTCGCGTATCAGCGTCAGTATCCGACCAGGGGGCCGCCTTCGCCACCGGTGTTCCTCCCGATATCTACGCATTTCACCGCTACACCGGGAATTCCACCCCCCTCTTCAGTACTCTAGCTTGTCAGTTTCATGCGCACTTCCTCGGTTGAGCCGAGGGATTTCACACATGACTTAACAGACCGCCTACACGCCCTTTACGCCCAATGATTCC
+
FF:FFFFFFFFFF::FFF:FF,FF:FFFF:FFFF:FFF:FFFFF:FFFFFFFF:FFFFFFFFFFFFFFFF::F,FFFFFFFFF:FFFFFFFFFFFFFFFFFFFFF:FFFFFFFFFFFFFFFFFFFFFFFFFF:F:FF:FFFFFFFFFFFFFFFFFFFF:F:FFFFFFFFF,FFFF:FFFFFFFFFF::FFFFFFFFFFFFFFFFFFFFFFFF:FF:FFF,FFFF::FFF:FF,FF:FFF,F::,FFFF:F
@A00920:152:HGHKKDRXX:2:2102:26621:23954 2:N:0:CGCGTTCA+TGCTAAGT
GGACTACTAGGGTATCTAATCCTGTTTGCTCCCCACGCTTTCGTGCCTGAGCGTCAGTGTTAACCCAGGGGGCTGCCTTCGCCATCGGTGTTCCTCCACATATCTACGCATTTCACTGCTACACGTGGAATTCCACCCCCCTCTGCTACACTCTAGCCTGCCAGTTACAAGCGCAATTCCCAAGTTGAGCTCGGGGATTTCACACCTGTCTTAACAAACCGCCTACGCACTCTTTACGCCCAGTAATTCC
+
:FFFFFF:FFFF:FF:FFFFFFFFFF:FFF:FFFFF:FFFFFFFF,F:FFFFFFF:FFFFFFFFFFFFFFFFFFF:F,F:FFFFFFF:,F,:FF:FFFFFFFFF:FFFFFFFFFFFFFFFFFFFF:FFF,FFFFFFFF,FFFFF:FFFFF,FFF:,:FFFF,FFFFF:FFFFFFFFF:F,:FFFF,,FF,FFFFF:FF:FFF,FFFF:F,:FFFFFFFFFFFFFFF::FFFFF:F:,F,FF:F:FF:,F,
@A00920:152:HGHKKDRXX:2:2102:2880:24424 2:N:0:CGCGTTCA+TGCTAAGT
GGACTACTGGGGTTTCTAATCCTGTTTGCTACCCACGCTTTCGCGTCTCAGCGTCAGGTCAGGCCCAGAGAGCCGCCTTCGCCGCTGGTGTTCCTCCCGATATCTGCGCATTCCACCGCTACACCGGGAATTCCACTCTCCTCTACCTGCCTCAAGCCCGCCAGTATCAGATGCAGTTCCGGAGTTGAGCTCCGGGATTTCACATCCGACTTAACGGGCCGCCTACACGCGCTTTACGCCCAATGATTCC
+
FFFFFFFFFFFFFFFFFFFFFFFFFFFFFFFFFFFFFFFFFFFFFFFFFFFFFFFFFFFF:FFFFFFFFFFFFFFFF:FFFFFFFFFFFFFFFFFFFFF:FFFFFFFFFFFF:F:FFFFFFFFFFFFFFFF,FFFFFFFFFFF:FFFFFFFFF:FFFFFF:FFFFFFFFFFFF:FFFFFFFFFFFFFFFFFF:F:F:FFFFFFFFFFFFFFF,F:FFF:FFFFF:FFFFFFF::F,FFF:F::FFF,FFF
@A00920:152:HGHKKDRXX:2:2102:22354:24580 2:N:0:CGCGTTCA+TGCTAAGT
GGACTACTAGGGTTTCTAATCCTGTTTGCTACCCACGCTTTCGCTCCTCAGCGTCAGTACTGGCCCAGAGAACCGCCTTCGCTACTGGTGTTCCTCCCGATATCTGCGCATTTCACCGCTACACCGGGAATTCCATTCTCCTCTACCAGACTCTAGCCACAGCAGTATCGACTGCAGTTCCGAGGTTGAGCCTCGGGATTTCACAGCCGACTTGCTGAGCCGCCTACGAGCTCTTTACGCCCAGTAATTC
+
FFFFFFFFFFFFFFFFFFFFFFFFFFFFFFFFFFFFFFFFFFFFFFFFFFFFFFFFFFFFF:FFFF:FFFFFFFFFFFFFFFFFFFFFFFFFFFFFFFFFFFFFFFFFFFFFFFFFFFFFFFFFFFFFF:FFFFFFFFFFFFFFFFFFFFFFFFFFFFFFFFFFFF:FFFFFFFFFFFFFFFFFFFFFFFFFFFFFFFFFFFFFFFFFFFFFFFFFFFFFFFFFFFFF:F:F::FFFFFFFFFFFF,FFF
@A00920:152:HGHKKDRXX:2:2102:32687:26005 2:N:0:CGCGTTCA+TGCTAAGT
GGACTACTGGGGTATCTAATCCTGTTTGCTCCCCACGCTTTCGTGCCTCAGTGTCAGTGCTGGTCCAGGTGGCCGCCTTCGCCACAGATGTTCCTCCCGATCTCTACGCATTTCACTGCTACACCGGGAATTCCACCACCCTCTACCGCACTCTAGTCCGCCAGTATCCACCGCCATTCCCAGGTTGAGCCCGGGGCTTTCACGGCAGACTTAACGAACCACCTACGCACGCTTTACGCCCAGTAATTCC
+
FFFFFFF:FFFFFFFFFFFFFFFFFFFFFFFFFFFFFFFFFFFFFF:FFFFFFF:FFFFFFFFFFFFFFFFFFFFFFFFFFFF:FFFFFFFF:FFFFFFF,,FFFFFFF:FFFF:FFF:FFFFFFFFFFFFFFFF:F:FFFFFFFFFFFF,F:F,FFFFFFFFFF,FFFFF:F,FF:FFFF,FFFFFFFFFFFFFFFFFF:F:FF,:FFFFFFFFFFF:FFFFF:FFF:FFF:FFFFFFFFFFFF,FFFF
@A00920:152:HGHKKDRXX:2:2102:14642:26193 2:N:0:CGCGTTCA+TGCTAAGT
GGACTACCGGGGTATCTAATCCCGTTTGCTCCCCTGGCTTTCGCGCCTCAGCGTCAATACCGGTCCAGGATGCCGCCTTCGCCACCGATGTTCCTCCAGATATCTACGCATTTCACCGCTACACCTGGAATTCCACATCCCTCTCCCGGATTCAAGCCATCCAGTATCAGACGCAGTTCCCGGGTTGAGCCCGGGGATTTCACGTCTGACTTAAATGGCCGCCTACGCGCCCTTTACGCCCAGTCATTCC
+
FFFFFFFFFFFFFFFFFFFFFFFFF,FFFFFFFFFFFFFFFFFFFFFFFFFFFFFFFFFFFFFFFF,FFFFFFFFFFF,FFFFFFFFFFF:FF:F:FFFF,FFFFFFFF,FFFFFFFFF:FFFFFFFFFFFFFFFFFFFFFFFFFFFFFFFFFFFFFFFFFFFFFFFFFF:FFF,FFFFFFFFFFFFFFFFFFFFFFFF:FFFFFFFFFFFFF:::FFFFFFFFFFFFFFFFFFFFFFFFFFFF:FF:FF
@A00920:152:HGHKKDRXX:2:2102:9796:26256 2:N:0:CGCGTTCA+TGCTAAGT
GGACTACTCGGGTATCTAATCCTGTTTGCTCCCCACGCTGTCGCACCTCAGCGTCAGTACCGAGCCAGTGAGCCGCCTTCGCCACTGGTGTTCTTTCCAATATCTACGAATTTCACCTCTACACTGGAAATTCCACTCACCTCTCTCGGACTCTAGCCATCCAGTTTTGAAGGCAGTTCCTGGGTTAAGCCCAGGGATTTCACCCCCAACTTGGATAGCCGCCTACGTGCGCTTTACGCCCAGTAATTCC
+
FF:FFFF,FFFFFFFFFFF:FF:FFFFFFFFFFFFFFFFFFFFFFFFFFFFFFFF:FFFFFFFFFF:FFFFFFFF:FFFFFFFF:FFFFFFFFF:FFFFFFFFFFFFFFFF:FFFFFFFFFFFFFFFFFFFFFFFFFFFFFFFFFFFFFFFFFFFFFFFFFFFFFF,FFFFFFF,FFFFFFFFFFFFFFFFF:FFFF,FFFFFFFFFF:FF:FFFFF:FFFF:F,FF,FFF:FFFFFFFFF,:,FFFFFF
@A00920:152:HGHKKDRXX:2:2102:22905:26788 2:N:0:CGCGTTCA+TGCTAAGT
GGACTACACGGGTATCTAATCCTGTTCGCTCCCCACGCTTTCGTGCCTCAGCGTCAATACAGGTCCAGTAAGCTGCCTTCGCAATCGGTGTTCTATGGCATATCTAAGCATTTCACCGCTACATGCCACATTCCGCCTACCTCAACCTGATTCAAGCACCACAGTATCAAAGGCAATTCCACAGTTGAGCTGTGGGCTTTCACCCCTGACTTATGACGCCGCCTACGCACCCTTTAAACCCAGTGATTCC
+
FF:FFFFFFFFFFFFFFFFFFFFFFFFFFFFFFFFFFFFFFFFFFFFFFFFFFFFFFFFFFFFFFFFFFFFFFFFFFFFFFFFFFFFFFFFFFFFFFFFFF:FFFFFFFFFFFFFFFFFFFFFFFFFFF:FFFF,FFFFF:FFFFFFFFF:FFFFFFFFFFFFFFFFFFFFFFF,FFFFFFFFFFFFFFFFFFFFFFFFFFFF:FFF,FFFFFFFFFFFFFF:F:FFF:FFFFFFFFFFFFFFFFFFFFF
@A00920:152:HGHKKDRXX:2:2102:24026:27007 2:N:0:CGCGTTCA+TGCTAAGT
GGACTACAGGGGTTTCTAATCCTGTTTGCTCCCCACGCTTTCGCACCTCAGCGTCAGTTCCGGACCAGTGAGCCGCCTTCGCCACTGGTGTTCCTCCGAATATCTACGAATTTCACCTCTACACTCGGAATTCCACTCACCTCTTCCGGACTCCAGACACCCAGTATCAAAGGCAGTTCCGGGGTTGAGCCCCGGGATTTCACCCCTGACTTAAATGTCCGCCTACGTGCGCTTTACGCCCAGTAATTCC
+
FF:FFFFFFFFFFFFFFFFFFFFFFFFFFFFFFFFFFFFFFFFF:FFFFFFFFFFFFFFFFFFFFFFFFF,FFFFFFF:FFFFF:FFFFFFFFFFFFFFFFFFFFFFFFFFFFFFFFFFFF:FFFFFFFFFFFFFF:FFFFFFF:FFF:,FF::F::FFFFFF,FF:,F:FF::FFFF:FFFF:F,FFFFFFFFF::,FF:FF:FFFFFFFFFFFF,FFFFFF:F:F:FFFFF:FFF:FFF:FFF:FF,F
@A00920:152:HGHKKDRXX:2:2102:30698:27070 2:N:0:CGCGTTCA+TGCTAAGT
GGACTACAAGGGTATCTAATCCTGTTTGCTCCCCACGCTTTCGCACCTCAGCGTCAGTACCGGGCCAGTGAGCCGCCTTCGCCACTGGTGTTCTTGCGAATATCTACGAATTTCACCTCTACACTCGCAGTTCCACTCACCTCTCCCGGACTCAAGATCCCCAGGTTCAGAGGCAGTTCCGGAGTTGAGCTCCGGGAGTTCACCCCTGACTTAAGTACCCGCCTACGTGCGCTTTACGCCCATTGATTCC
+
FF,FFF:FFFF:,FFFFFFFFFF:,FFFF,,FFFFFFF,F,FF,FF:,F,FFF:F:F:FFFFFF:FFFF:FFFFFFFFFF,FFFFFFFFF:FFFFFFFFF:FFFFFFFF,FFFF:FFFF:FFFFFF::F,,FFFFFFFFFFFFFFF,FFF::F:FFFFFF::FF,,FFFFF::,,:FFFFFFFF,FF,,:FFF:,:F:FFFFFF:FFFFFF,FFF,F:F:,FF:FFFFFF,FFFF,FFF::,,:FF,:::
@A00920:152:HGHKKDRXX:2:2102:29686:28291 2:N:0:CGCGTTCA+TGCTAAGT
GGACTACAAGGGTTTCTAATCCTGTTTGCTCCCCACGCTTTCGTGCCTCAGTGTCAGTGCTGGTCCAGGTAGTCGCCTTCGCCACGGATGTTCCTCCCGATATCTACGCATTTCACTGCTACACCGGGAATTCCACTACCCTCTACCGCACTCCAGTCAGCCAGTTTCCAATGCCATTCCCAGGTTGAGCCCAGGGCTTTCACATCAGACTTAACAAACCACCTACGCACGCTTTACGCCCAGTAATTCC
+
FFFFFFFFFFFFFFFFFFFFFFFFFFFFFFFFFFFFFFFFFFFFFFFFFFFFFFFFFFFFFFFFFFFFFFFFFFFFFF,FFFFFFFFFFFFFFFFFFFFFFFFFFFFFFFFFFFF:FFFFFFFFFFFFF:FFFFFFFFFFFFFFFFFFF:FFFF,FFFFFFFFFFFFFFFFFFFFF:FFFFFFFFFFFFFFFFFFFFFF,FFFFFFFFFFFFFFFFFFFFFFFFFFFFFFFFFFFFFFFFFFF::FFFFF
@A00920:152:HGHKKDRXX:2:2102:1624:28479 2:N:0:CGCGTTCA+TGCTAAGT
GGACTACTAGGGTATCTAATCCTGTTTGCTCCCCACGCTGTCGCACATGAGTGTCAGTATTGGGCCAGAAAGCCGCCTTCGCCACTGGTGTTCCTCCCGATATCTACGCATTTCACCGCTACACCGGGAATTCCACTTTCCTCTCCCATACTCTAGCTATGCAGTATCGAATGCAGTTCCCAGGTTGAGCCCAGGGCTTTCACATCCGACTTACACAGCCACCTGCGTGCGCTTTACGCCCAGTAATTCC
+
FFFFFFFFFFFFFFFFFFFFFFFFF::FFFFFFFFFFFFFFFFFFFFFFFFFFFFFFFFFFFFFFFFFFFF,F:FFFFFFFFFFFFFFFFFFFFFFFFFFFFFFFFFFFFFF:FFFFFFFFFFFFFFFFFFFFFF,,FFFFFFFFFF,,FFFF:FFFFFFFF,FFF:F:FF,FF,FFFFFFF:FFF:FFF::FFF:FFF:FFFFF:FFF:FF:FFFFFFFFFFFFFFFFFFFF:FFFFFFFF,FFFFF:F
@A00920:152:HGHKKDRXX:2:2102:20030:28855 2:N:0:CGCGTTCA+TGCTAAGT
GGACTACTCGGGTATCTAATCCTGTTTGCTCCCCACGCTTTCGCGCCTCAGTGTCGGACCCGGCCCAGCTGGCCGCCTTCGCCACGGGTATTCTTGCAGATCTCTACGCATTCCACCGCTACACCTGCAATTCTACCAGCCTCTACCGGTCCCTAGACATGTAGTATCCGAAGCAGCCCAGCCGTTGAGCGGCTGGATTTCACTTGCAGACTTGCATACCCACCTGCGCGCGCTTTACGCCCAGTGATTC
+
FF:F:FFFFFFF:FFFFFFFFFFF:FFFFFFFFFFFFFFF,FFFFFFFFF:FFFFF:FFFFFFFFFFFFFFFFFFF:,FFFFFF:FFF:FFFFFFF:FFFFFFFF,F:FFFFFFFF::F,FFF:FFFF::FFFFFFFFFFFFFFFFFFFFFF:FFFFFFFFF,FFFFFFFFFF:FFF:FFF,FF,:F:F:FFFFFFFFFFFFF:FFFFFFFFFFF,FFFFFFFFF:FFFFFFFF,FFF::FF:FFFFF::
@A00920:152:HGHKKDRXX:2:2102:15501:29309 2:N:0:CGCGTTCA+TGCTAAGT
GGACTACAAGGGTATCTAATCCTGTTTGCTCCCCACGCTTTCGTGCCTCAGTGTCAGTGCTGGTCCAGGGTGTCGCCTTCGCCACAGATGTTCCTCCCGATATCTACGCATTTCACTGCTACACCGGGAATTCCACACCCCTCTACCGCACTCTAGTTAGCCAGTATCCAATGCCGTTCCCAGGTTGAGCCCAGGGCTTTCACATCCGACTTAACAAACCACCTACGCACGCTTTACGCCCAGTAATTCC
+
FFFFFFFFFFFFFFFFFFFF,:FFFFFFFFFFFFFFFFFFFFFFF,FF:FFFFFFFFFFFFFFFFF,FFF,FFFFFFFFFFF,:FF:FFFFFFFF,:F:FFFF:F:FFFFFFFF,FFFFFFF:F:FFFFFFF,FFFF,F,FFFF,:FFFFF:FFFFF:F:,,FFF,FFFFFFFFFFFFFFF:FFFFF:FF:F:FFFFF:F:FFF:F,FF,FF,FFF:FFFF,FFFFF,F,FFFFFFF:F,:,FF,,,FF:
@A00920:152:HGHKKDRXX:2:2102:4689:29496 2:N:0:CGCGTTCA+TGCTAAGT
GGACTACCAGGGTTTCTAATCCTGTTTGATCCCCACGCTTTCGTGTCTCAGTGTCAGTACAGGCCCAGGCGGCTGCCTTCGCCATTGGTGTTCCTTCCGATATCTACGCATTTCACCGCTACACCGGAAATTCCACCGCCCTCTACCGTACTCTAGCCGCTCAGTCTCGGAAGCAATTCCCAGGTTGAGCCCGGGGATTTCACAACCGACCTGAACAGCCACCTACACACGCTTTACGCCCAGTAAATCC
+
,:FFFFFFFF:F:,FFFF,F:F:,:FFFFFFF,FF::,F:,FFF:FF,F:F:,,FFF,FF:FFF::FF,F:FFFFFFFF,FFFFFFF,,F,F:F,FFF:F,FFF,,,FF:F,FFFFF:FFFF:FF,FFF,F:,,,FFFFFFF:FFFFFFFF:FFF:::FFFFFF,FFF,FFFFFFF,FFF:FF,:FFFFFFF:FFFF:FFFFFF,,:,,F,,FFFFFFFF:FF,FF,FFF:FFF:FFFFF:FFF:FFF:F
@A00920:152:HGHKKDRXX:2:2102:18557:29528 2:N:0:CGCGTTCA+TGCTAAGT
GGACTACCAGGGTTTCTAATCCTGTTTGCTCCCCACGCTGTCGCGCCTCAGCGTCAGCAACAGCCCAGCAGGCCGCCTTCGCCACTGGTGTTCCTCCTGATATCTACGAATTTCACCTCTACACCAGGAATTCCGCTTTCCTCTCCGATACTCAAGAAACGCAGTTTCGAGTGCAGTTACCAGGTTGAGCCTGGGGATTTCACGCCCGACTTACATTCCCGCCTACGCGCCCTTTACGCCCAGTGATTCC
+
FFFF:FFFFFF:F:FFF:FFFFFFFFFFFFFFFFFF:FFFFFFFFFFFFFFFFFFF,FFFFFFFFFFFFF,FFFFFFFFFFFF,FFFFF:FFFFFFFFFFFFFFFFFFF,FF,F:FFFFFFFFFF:FFFF:FFFFFFF,FFFFFFFFF,FFFFFFFFFFFFFFFFFFFFFFFFFFFFF,FFF,FFFFFFFFFF:FFFFFFFF,FF:F,,FFF:F::::,::FFFFFFF:FFF:FFFFFFFFFF,,FFFFF
@A00920:152:HGHKKDRXX:2:2102:10737:29919 2:N:0:CGCGTTCA+TGCTAAGT
GGACTACTCGGGTATCTAATCCTGTTTGATCCCCACGCTTTCGTGCCTCAGAGTCAATATATGTGTAGCGAGCTGCCTTCGCAATTGGTGTTCTATGTCATATCTAAGCATTTCACCGCTACATGACATATTCCGCTCACCACCACAATATTCAAGACAGATAGTATCAACGGCAGTTTCCAAGTTAAGCTCGGAGAGTTCACCACTGACTTACCTGCCCTCCTACGCACCCTTTAAACCCAGTGAATCC
+
FFF:FF:FFFFFF,FFFFFFFFFFFF,::FFFF,FFF:FFFFFF,FFFFFF:F:FFFFFF:FFFF::FFFF:FFFF::FF,FFFFFFFFFF,FFFFFFFFFFFFFFF:F:FFFFFFFFFF:FFF:FFFFFFFFFF,FFFFF,FF:FF:F,FF:FFFFFF:FF:,,F,::FFFFFF,F:FFFFF,FFF,,FF:F,FF,FFF,F:FFF:FF:FFFFFFF:FF,,FFF:,FFFF,FFF:FF,FFF,F,,:,F:
@A00920:152:HGHKKDRXX:2:2102:29116:30248 2:N:0:CGCGTTCA+TGCTAAGT
GGACTACAAGGGTATCTAATCCCGTTTGCTCCCCTGGCCTTCGTGCCTCAGCGTCAGTTGCTGTCCAGAGACTCGCCTTCGCCACTGGTCTTCCTTACGATATCTACGCATTTCACTGCTACACCGTAAATTCCAGTCTCCCCTCCAGCACTCTAGCCACGCAGTATCGAATGCAGTTTCAGGGTTGAGCCCTGAGATTTCACATCCGACTTGCGCGACCGCCTACGCACCCTTTACGCCCAATGAATCC
+
FFFFFFFFFFFFFFFFFFFFFFFFFFFFFFFFFFFFFFFFFFFFFFFFFFFFFFFFFFFFFFFFFFFFFFFFFFFFFFFFFFFF:FFFFFFFFFFFFFFF:F:FFFFFF:FFFFFFFFFFFFFFFFFFFF:FFFFFFFFF,FFFFFFFFFFFFF,FFFFFFFFFF:FFFF,FFFFFFFFFFFFFFFFFFFFFFFF:FFFFF:FFFFFFFFFFFFFFFF:FFFFFFFFFF:FFFFFFFFFFFFFFFFF:FF
@A00920:152:HGHKKDRXX:2:2102:10981:30499 2:N:0:CGCGTTCA+TGCTAAGT
GGACTACAAGGGTTTCTAATCCTGTTTGCTCCCCACGCTTTCGTGCATGAGCGTCAGTGTTGGCCCAGAAGGCTGCCTTCGCCATCGGTGTTCCTCCACATCTCTACGCATTTCACCGCTACACGTGGAATTCCACCTTCCTCTGCCACACTCCAGCATCGTAGTTTCGAGCGCAATTCCCCAGTTAAGCCCGGGGCTTTCACACTCGACTTGCATTGCCGCCTGCGCACACTTTACGCCCAGTAATTCC
+
FFFFF:FF,FFFF:FFF:FF,FFFFFFFFFFFFF:FFFFFFFFFFFFFF,F:FFFFFFFFFFFF,F:FF,FFFFFFFFF:FFFFFFFFFF,FFFFF,FFFFFFFFFFFFFFFF:FFFFFFF:FFFFFFFFFFFFFFFFF:FF:FFF,FFFFFFFFFFF:FFF,F:FFFFFFFFF::FFF:F:FFFFFFFF,FFFFFFF:FF:::FF:F:FF:F,F,FFFFF:FF:FFFFFF:,FFFF::FFFFFFF:F,F
@A00920:152:HGHKKDRXX:2:2102:2220:30608 2:N:0:CGCGTTCA+TGCTAAGT
GGACTACTGGGGTTTCTAATCCCTTTTGCTCCCCACGCTTTCGTGCCTGAGCGACAGCAATTGTCCAGGTAGCCGCCTTCGCCTCAGGTATTCCTCACGATATCTACGCATTTCACTGCTACACCGTGAATTCTGCTAACCTCTCCAATGCTCTAGCCAAGTAGTTAGACGTGCAATTCCGATGTTAAGCATCGGGCTTTCACTCCTCACACACCAGGCCGCCTGCGCACCCTTTACGCCCAGTGAATCC
+
,FFFFF,F::FFFFFF:F:F,:FFF,FFF,:FFFFFFFFF:F:FFF:FFF,FF,FFFFFF,,FF,FF:FFF,FFF:F:F:,FFFF,,FF::,FF,,FF::FFFFFF:,F:FFFFFFF::FFFFFFF,FFF,F::,FF:,FFF:FFFFFF:FFFFFF,FFF:,F,,::F:,FF:FFF,:F::FFFFFF:FFFFF:F,FF,FFFF::FFF:,FFFF,,:,FFFFF,FFFFFF,FF,:FF:F,FFF:FF,:F:
@A00920:152:HGHKKDRXX:2:2102:6650:31015 2:N:0:CGCGTTCA+TGCTAAGT
GGACTACAAGGGTATCTAATCCTTTTCGCTCCCCTGGCCTTCGTCTCTCAGCGTCAGGTGTCGTCCAGAGTCTCGCCTTCGCCACTAGTGTTCCTCTCGAGATCTACGCATTTCACTGCTACACCGAGAATTCCAGACTCCCCTCCGACCCTCAAGCGAAGCAGTATCGGATGCAGTTCCGAGGTTGAGCCCCGGGATTTCACATCTGACTTACTTCGCCGCCTACAGACTCTTTACGCCCAGTAATTCC
+
,:FFFF:FFFFFFFFFFFFFFFFF:FFFFFFFFFFFFFFFF:FFFFFFFFFFFFFFFFFFF:FF:FFFFFFFFFFFFFFFFF:FFFF::F,FFFFFFFFF,FF::FFFFFFFFFFFF:F:FFF,FFFFFFFFFFFFFFFFF:FFFFFFFFFFFFFFFFFFFFFFFFFF,F,FFFFFFFFFFFFFFF:FFFFFFFFF,::FFFF:FFFFFFFFFFFFF:FFFFFF,FFFFFFFFF,F:FFFFFFFFFFF,F
@A00920:152:HGHKKDRXX:2:2102:18584:31454 2:N:0:CGCGTTCA+TGCTAAGT
GGACTACACGGGTTTCTAATCCTGTTTGCTCCCCACGCTGTCGCGCCTCAGCGTCAGCTACTGCCCAGCAGGCCGCCTTCGCCACCGGTGTTCTTCCGGATCTCTACGCATTCCACCGCTACACCCGGAATTCCACCTGCCTCTACAGTGCTCTAGTCCACCAGTTCGCACGGCAGACCTGGGGTTGAGCCCCAGGCTTTCACCGCACGCTTGATAGACCGCCTACGCGCCCTTTACGCCCAGTGATTCC
+
FF,FFFFFFFFFFFFFFFFFFFFFFFFFF:FFFFFFFFFFFFFFFFFFFFF:FFFFFFFFFF:F:FFFFFFFFFFFFFFFFFFFFFF:FFFFFFFFFFFFFFFFFFFFFFFFFFFFFFFF:F:F:FFFFFFFFFFFFFFFFFFFFFFFFFFFFFFFFFFFFFFF:FFFFFFFFFFFFFFFFFFF,FFFFFFFFFFFFF::FFFFFF:FFFFFFFFFFF:FFFFFFFFF:FFFF:FFFFFFFFFFFFFFFF
@A00920:152:HGHKKDRXX:2:2102:23276:31876 2:N:0:CGCGTTCA+TGCTAAGT
GGACTACAGGGGTTTCTAATCCTGTTTGCTCCCCACGCTTTCGCGCCTCAGCGTCAGTTACAGACCAGAAAGCCGCCTTCGCCACTGGTGTTCCTCCACATCTCTACGCATTTCACCGCTACACGTGGAATTCCGCTTTCCTCTTCTGTACTCAAGCCTCTCAGTTTCCAATGACCTTCCCCGGTTGAGCCGGGGGCTTTCACATCAGACTTAAGGGGCCGCCTGCGCGCGCTTTACGCCCAATAATTCC
+
FFFFFFFFFFFFFFFFFFFFFFFFFFFFFFFFFFFFFFFFFFFFFFFFFFFFFFFFFFFFFFFFFFFFFFFFFFFFFFFFFFFFFFFFFFFFFFFFFFFFFFFFFFFFFFFFFF:FFFFFFFFFFFFFFFFFFFFFFFFFFFFFFFFF::FFFFFFFFFFFFFFFF:FFFFFFFFFFFFFFFFF,FFFFF:FFFFFFFFFFFFFFFFFFFF,FFF:FFFFFF,FFFFFF:FFFFF,FFFFFFFFFFF:FF
@A00920:152:HGHKKDRXX:2:2102:4137:32424 2:N:0:CGCGTTCA+TGCTAAGT
GGACTACAAGGGTTTCTAATCCTGTTCGCTACCCACGCTTTCGTTCCTCAGCGTCAGTTACTGCCCAGAGACCCGCCTTCGCCACCGGTGTTCCTCCTGATATCTGCGCATTTCACCGCTACACCAGGAATTCCAGTCTCCCCTGCAGTACTCAAGTCTGCCCGTATCGCCTGCAAGCCAGCAGTTGAGCTGCTGGTTTTCACAAACGACGCGACAAACCGCCTACGAACTCTTTACGCCCAGTAATTCC
+
FFF:FFFF:FFFFFFFFFFFFFFFFFFFFFFFFFFFFFFF:FFF,FFFF:FF:::FFFFFFFFFFFFFF,FF:FFFF:FFFFFFFFFFFFFF,FFFFFFFFFFFFFFFFFFFF:FFFFF:FFFFFFFFFFFFFFFFFFFFFFFFFFFFFFFFFFFFFFFF:FF::FFFFFFFF:FFFF::FFFFF,FFF:FFFFFFF,FFFFFFFFFFFFFFFFFFFFFFF:FFF:FFFFFFFFFFFF,FFFFFFFFFFF
@A00920:152:HGHKKDRXX:2:2102:17616:32878 2:N:0:CGCGTTCA+TGCTAAGT
GGACTACTGGGGTTTCTAATCCTGTTTGCTCCCCACGCTTTCGTGCATGAGCGTCAGTGTCAGCCCAGAGACCTGCCTTCGCCATCGGTATTCCTCCTGATATCTACGCATTTCACTGCTACACCAGGAATTCCAGTCTCCTCTGCCGCACTCGAGCCTTGCAGTCCCAAATGCCATTCCCCAGTTGAGCCGGGGGATTTCACACGGAACTTACGGAGCCGCCTACGCGCCCTTTACGCCCAGTAATTCC
+
FFFFFF,FFFFFFFFFFFFFFFFFFFFFFFFF:FFFFFFFFFFFF:FFF:FFF:FFFFFF:FFF:FFFFF:FFFFF,FFFFFFFFFFFF:FFFFFFF,FFFFFFFFFFFFFFFFFFFFFFFFFFFFFFFFFFFF,FFFFFFFFF:FFF:F:FFFFFFFFFF:FFF:FF:FF::FFFFFFFFF,FFFF,FFFFFFF:FFFFFFFFFFFF,FFFFF:F:F:F:FFF,,FFFFFFFFFFFFFFFFFFFF:FFF
@A00920:152:HGHKKDRXX:2:2102:31439:32925 2:N:0:CGCGTTCA+TGCTAAGT
GGACTACTGGGGTTTCTAATCCTGTTTGCTCCCCACGCTGTCGCGCCTCAGCGTCAGCCACTGCCCAGCAGGCCGCCTTCGCCACTGGTGTTCTTCCGGATCTCTACGCATTCCACCGCTACACCCGGAATTCCACCTGCCTCTACAGTGCTCAAGTGAAGCAGTTCGCACGGCCGATCCGGGGTTGAGCCCCGGACTTTCACCACACGCTTACCCCACCGCCTCCGCGCCCTTTACGCCCAGTGATTCC
+
FFFFFFFFFFF:FFFFFFFFFFFFFFFFFFFFFF:FFFFFFFFFFFFFFFFFFFFFFFFFFFFFFFFFFFFFFFFFFFFFFFFFFFFF:FFFFF:FFFFFFFF:FFFFFFFFFFFFFF:FFFFFFFFFFFFFFFFFFFFFFF:FFFFF,FFFFFFFFFF,FFFF:FFFFFFFFF:FFFFFFFFFFFFFFFF:F:FFFFFF:FFFFFFFFFFFFFFFFF:FF,FF,FFFFFFFFFFFF:FFF,FFFFFFFF
@A00920:152:HGHKKDRXX:2:2102:17644:33051 2:N:0:CGCGTTCA+TGCTAAGT
GGACTACAGGGGTATCTAATCCTGTTTGCTCCCCACGCTTTCGCACCTCAGCGTCAGTATCGGGCCAGTGAGCCGCCTTCGCCACTGGTGTTCTTGCGAATATCTACGAATTTCACCTCTACACTCGCAGTTCCACTCACCTCTCCCGAACTCAAGACCGGCAGTTTCGGAGGCAGTTCTGGAGTTGAGCTCCAGGATTTCACCCCCGACTTATCGGTCCGCCTACGTGCGCTTTACGCCCAGTAATTCC
+
FFFFFFFFFFFFFFFFFFFFFFFFF:FFFFFFFFFFFFFFFFFFFFFFFFFFFFFFFFFFFFFFFFFFFFFFFFFFFFFFFFFFFFFFFFFFFFFFFFFFFFFFFFFFF:FF,FFFFFFFFFFFFFFFFFFFFFFFFFFFFFFFFFFFFFFFFFF::F,FFFFFFF:FFFFF:FFF,FFFFFFFFFFFFFFFFFFF:FFFFFFFFFFFFFFFF::,FFFFFFFFFFF:FFFFFFFFFFFFFFFFFF:FFF
@A00920:152:HGHKKDRXX:2:2102:25898:33254 2:N:0:CGCGTTCA+TGCTAAGT
GGACTACTCGGGTTTCTAATCCGGTTTGCTCCCCACGCTTTCGCCCCTGAGCGTCAGGACAGGGCCAGGATGCCGCCTTCGCCACTGGTGTTCCTCCCGATATCTACGCATTTCACCACTACACCGGGAATTCCACATCCCTCTCCCTGCCTCAAGTCCAGCAGTTTTCCAGGCACCCTCCCGGTTGAGCCAGGAGATTTCACCTGAAACTTGCTGAACCGCCTGCGGGCTCTTTACGCCCAGTAAATCC
+
FFFFFFFFFFFFFFFFFFF:FF:FFFFFFFFFFFFFFFFFFFF,FFFFFFFFFFFFFFFFFFFFFF:FFFFFFFFFFFFFFFFFFFFFFFFFFFFFFFFFFF:FF,FFFF:FFFFFFFFFFFFFFFFF,FFFFFFFFFFFFFFFFFFFFFFFFFFFFFFFFF:F:F:FFFFFFFFFFFFFFFFFF:FFFFFFFFFF:,FFFFFFFFFF:FFFF,FF,:FFFFFFFFFFFFFFFFF::F,:F,FFF:FFFF
@A00920:152:HGHKKDRXX:2:2102:24758:33379 2:N:0:CGCGTTCA+TGCTAAGT
GGACTACCCGGGTATCTAATCCCGTTTGCTCCCCTGGCTTTCGCGCCTCAGCGTCAATGCCGGTCCAGGATGTCGCCTTCGCCACCGGTGTTCCTCCAGATATCTACGCATTTCACCGCTACACCTGGAATTCCACATCCCTCTCCCGGATTCAAGCCGTCCAGTATCAGACGCAGTTCCCGGGTTGAGCCCGGGGATTTCACGTCTGACTTAGAAGGCCGCCTACGCGCCCTTTACGCCCCGTAATTCC
+
,FFFFFFFFF::,F:FFFFFFFFF:FFFFFFFFFFFFFFFFFFFFFFFFFFFFFF,FFFFFFFFFFFFFFF:FFFFFFFFFFFFFF,FF:F::FFFFFFFF,F:FFFFFFFFFFFFFFFFFFF:F:FFFFFFFFFFFFF:FFFFFFFFF,FFFFFFFFFFFFFF,FF,F:FFF:FFFFFFFFFF:FFFFFFFFFFFF,FFFFFFFF::::,,::FF,FFFFF::::FF,FFFFF:FFFFFF,FFFFFFFF
@A00920:152:HGHKKDRXX:2:2102:25717:33818 2:N:0:CGCGTTCA+TGCTAAGT
GGACTACCAGGGTATCTAATCCTGTTTGCTCCCCACGCTTTCGTGCATGAGCGTCAGTATTGGCCCAGATGGCTGCCTTCGCCATCGGTATTCCTCCAGATCTCTACGCATTTCACCGCTACACCTGGAATTCTACCATCCTCTCCCATACTCTAGCTTCCCAGTATCGAATGCAATTCCTAAGTTAAGCTCAGGGATTTCACATCCGACTTAAAAAGCCGCCTACGCACGCTTTACGCCCAGTAAATCC
+
FFFFFFFF,FFFF:FFFFFFFFFFFFF:FFFFFFFFFFFFFFF:FF:FFFFFFFF:FFFFF,F:FFFF::FFFFFFFFFFFFFF,FFFF:FF:FFFFFFFFFFFFFFFFFFFFFFFFFFFFFFFFFFFFFFFFF,FFFFFFFFFFFFF,FFFFF:FFFFFFFFFFFFFFFFFFFFFF:FFFFFF:FFFFFFFFFFFFFFFFFF,FF:FFFFFFFFFFFFFFFFFFFFFFF:FFFFFFFFFFF:FFFFFFF
@A00920:152:HGHKKDRXX:2:2102:10800:33849 2:N:0:CGCGTTCA+TGCTAAGT
GGACTACAAGGGTTTCTAATCCTGTTTGCTCCCCACGCTTTCGTGCTTTAGCGTCAGTGATAGGCCAGGCAACTGCCTTCGCCATTGGTGTTCTATGTGATATCTACGCATTTCACTGCTACACCAGATATTCCATTGCCCTCTACTACACTCAAGATTAATAGTATCAAAGGCAACTCCGGGGTTGAGCCCCGGGCTTTCACCTCTGACTTAAAAATCCGCCTGAGCACCCTTTAAACCCAGTAAATCC
+
FFFFFFFFFFFFFFFFFFFFFFFFFFFF,F:FFFFFFFFFFFFFFFFF:FFFFFFFFFF,FFFFFFFF,FFFFFFFFFFFFF,FF,FFFFFFFFFF,FFFFFFFFF,FFFFFFFFFFFFFFFF:FF:FFFFFFFFF:F,F:F:,,FFFFFFFFFFF:FFFFFFFFFFFF:F,FF:FFFFFFFFFFF,FFFFFFF::,F,FFFF::F:FFFFFFFFFF::F,FFF,:FF:FFFFFFF,FFFFFFFF:FFF:
@A00920:152:HGHKKDRXX:2:2102:29532:35196 2:N:0:CGCGTTCA+TGCTAAGT
GGACTACTCGGGTATCTAATCCTGTTTGCTCCCCACGCTTTCGCACCTGAGCGTCAGTATTGGTCCAGGAAGTCGCCTTCGCCACTGATGTTCCTTCCGATATCTACGCATTTCACCGCTACACCGGAAATTCCACTTCCCTCTCCCATACTCGAGCAAGGCAGTTTCGGATGCAGTTCCCAGGTTGAGCCCGGGGATTTCACACCCGACATACCAAGCCGCCTACGTGCGCTTTACGCCCAGTAATTCC
+
FFFFFFFFFFFFFFFFFF:FFFFFFFFFFFFFFFFFFFFF,FFFFFFFFFFFFFFFFFFFFFFFFFFFFFFFFFFFFFFFFFFFFFFFFFFFFFFFFFFFFFFFFFFFFFFFFFFFFFFFFF:FFFFF,FFFFFF:FFFFFFFFFFFFFFFFFFFFFFFFFFFFFFFFFFFFFFFFFFFFFFFFFFFFFFFFFFFFFFFFFFFFFFFFFFFFFF:,FFFFFFFFFFFFFFFF:FFFFFFFF:FFFFFFFF
@A00920:152:HGHKKDRXX:2:2102:31846:35383 2:N:0:CGCGTTCA+TGCTAAGT
GGACTACCCGGGTATCTAATCCCGTTCGCTCCCCTAGCTTTCGCGGCTCAGCGTCAGGTGCAGCCCAGGGCGCCGCCTTCGCCTCTGGTGTTCCTCCGGATCTCTACGCATTTCACCACTCCACCCGGAATTCCACTCCCCTCTACTGCCCTCAAGCGGCCCAGTTTCGAACGACCTCTCCCAGTTGAGCCGGGAGCTTTCACGTCCGACTTGGACCACCGCCTCCCCGCGCTTTACGCCCAGTAAATCC
+
FFFFFFFFFFFFFFFFFFFFFFFFFFFFFFFFFFFFFFFFFFFFF,FFFFFFFF:F,FFF,:FFFFFF:F::FFFFFFFFFFF:FFFFFFF:FFFFF,:F,FFFFFF:FF:FFFFFF:FF:FFF:,FFFFFFFFFF,,FFFFFFFF,,FFF:F::,FF,FFFFFF,F:F::F,FFFF,,F,:,F:FFFFFFF,FFF,FFF,,:FFFFFF:FF,FF,F,FF,F:F,F:FFFFF,F,FFFFFFFFF,,F,FF
@A00920:152:HGHKKDRXX:2:2102:18014:35822 2:N:0:CGCGTTCA+TGCTAAGT
GGACTACTCGGGTTTCTAATCCTGTTCGCTCCCCACACTTTCGCTCCTCAGCGTCAGGTAATGCCCAGAGAACCGCCTTCGCCACCGGTGTTCCTCCTGATATCTGCGCATTTCACCGCTACACCAGGAATTCCGTTCTCCCCTGCATACCTCTAGTCTGCCCGTATCGGAAGCAGGCTCAGGGTTAAGCCCAGAGTTTTCACTCCCGACGCGACACACCGCCTACGAGCCCTTTACGCCCAATAATTCC
+
FFFFFFFFFFFFF,FFFFFFFFFF::FFFFFFFFFF:F,FFFF::FFFFFFFFFFF:F::FFFFF,FFFFF,F,FFFFFFFFFFFFFFFFFFF,,:FF,FF:FFFF:FFFFFFFFFFFFFFFF:F,F,FFFFFFFFF:FFFFF,,FFFFFFFFFFF,FFFFFFFF::FFFF:F:F:FFFFFFFF,FFFFFF:,,FF:FFFFFFFFF,F,FFFF:FF,,FFFFFFFFFF,FFFFFFFF,FFFFFFFFFFFF
@A00920:152:HGHKKDRXX:2:2102:9977:36965 2:N:0:CGCGTTCA+TGCTAAGT
GGACTACAGGGGTATCTAATCCTGTTTGCTCCCCACGCTTTCGCGGATGAGCGTCAGACCTGGCCCAGCTAGCCGCCTTCGCCACAGGTGTTCTTCCTGATATCTACGCATTCCACCGCTACACCAGGAATTCCGCTAGCCTCTACCAGTCTCCAGCCTGCCAGTATCGTACGCATTTCCGGAGTTGAGCTCCGGATTTTCACAATCGACTTAACAGACCGCCTGCCCGCGCTTTACGCCCAGTAATTCC
+
FFFFFFFFFFFFFFFFFFFFFFFFFFFFFFFFFFFFFFFFFFFFFFF:FFFFFFFFFFFFFFFFFFFFFFFFFFFFF:FFFFFFFFFFFFFFFFFFFFFFF:FFFFFFFFFFFFFFFFFFFFFFFFFFFFFFFFFFFFFFFFFFFFFFFFFFFFFFFFFFFFFF:FFFFFFFFFFFFFF::F:FFFFFFFFFFFFFFFFFFFFFF,FFFFFFFFFFFFFFFFFF:,FFFFFFFFFFFFFFF:F:FFF:FF
@A00920:152:HGHKKDRXX:2:2103:5023:1110 2:N:0:CGCGTTCA+TGCTAAGT
GGACTACTCGGGTATCTAATCCGATTCGCTACCCACGCTTTCGTGCCTCAGCGTCAAGAAAGTCCCAGTAAACTGCCTTCGCATTTGGTATTCCCCTCGATATCAACGGATTTCACCCCTACACCGAGAGTTCTGTTTACCTCTGACTTCTTCTAGTGTGACCGTTTCGAATGCGATTCTGAGGTTGAGCCCCAGGATTTAACACCCGACTAATCACACCGCCTACGCACCCTTTACGCCCAGTGAATCC
+
FFFFFFF:FFFFFFFFFFF,FFFFFFFFFFFFFFFFFFF:FFFFFFFFFFFFFFFFFFFFFFFFFFFFFFFFFFFFFF:FFFFFFFFFF:FFFFFFFFFFFFFF:FFFFF,FFFFFFFFFFFFFFFFFFFF,FFFF:FFFFFFFFFFF:FFFFF:FFFFFFFFFFFFFFFFFFFFFFFFFFFFFFFFFFFFFFFFFF:FFFFFFF:FFFFF:FFFFFFFFFFFFFFFFFF:FF:FFFFFFFFFFFF:,FF
@A00920:152:HGHKKDRXX:2:2103:28311:1329 2:N:0:CGCGTTCA+TGCTAAGT
GGACTACTCGGGTATCTAATCCTGTTCGCTCCCCACGCTTTCGCTCCTCAGCGTCAGTTACTGCCCAGAGACCCGCCTTCGCCACCGGTGTTCCTCCTGATATCTGCGCATTCCACCGCTACACCAGGAATTCCAGTCTCCCCTGCAGTACTCCAGTCTGCCCGTATCGCCCGCACGCCCACAGTTAAGCTGTGAGTTTTCACGAACAACGCGACAAACCACCTACGAGCTCTTTACGCCCAGTAATTCC
+
FF:FFFFFFFFFFFFFFFFFFFFFFFFFFFFFFFFFFFFFFFFFFFFFFFFFFFFFFFFFFFFFFFFFFFFFFFFFFFFFFFFFFFFFFFFFFFFFFFFFFFFFFFFFFFFFFFFFFFFFFFFFFFFFFFFFFFFFFF:FFFFFFF:FFFFFFFFFFFFFFFFF,FFFFFFFFFFFFFFFFFFF:FF:FFFF:FFFFFFFFFFFFFF:FFFFFF:F:FFFFFFFFF::F:FFFFFFFF,FFFFFFFFFFF
@A00920:152:HGHKKDRXX:2:2103:21838:1360 2:N:0:CGCGTTCA+TGCTAAGT
GGACTACTGGGGTATCTAATCCTGTTTGCTCCCCACGCTTTCGCACCTCAGTGTCAGTATTAGCCCAGGTGGTCGCCTTCGCCACTGGTGTTCCTTCCTATATCTACGCATTTCACCGCTACACAGGAAATTCCACCACCCTCTACCGTACTCTAGCTCGCCAGTTTTGGATGCAGTTCCCAGGTTGAGCCCAGGGCTTTCACATCCAACTTAACGAACCACCTACGCGCGCTTTACGCCCAGTAATTCC
+
FFFFFFFFFFFF:FFFFFFFFFFFFFFFFFFFFFFFFFFFFFFFFFFFFFFFFFFFFFFFFFFFFF:FFFFFFFFFF:FFFFFFFFFFFFFFFFFFFFFFFFFFFFFFFFFFFFFFFFFFFFFFFFFFFFFFFFFFFFFFFFFFFFF:FFFFFFFFFFFFFFF:FFFFFFFF:FFFFFFFFFFFFFF:FFF:FFFFF,FFFFFFFFFFF:FF::FFFFFFFFFFFFFFFFF:FF::FFFFFFFFFFFFFF
@A00920:152:HGHKKDRXX:2:2103:24686:1783 2:N:0:CGCGTTCA+TGCTAAGT
GGACTACAGGGGTTTCTAATCCTGTTTGCTCCCCACGCTTTCGCACCTCAGCGTCAGTACCGGACCAGTGAGCCGCCTTCGCCACTGGTGTTCCTCCGAATATCTACGAATTTCACCTCTACACTCGGAATTCCACTCACCTCTTCCGGACTCGAGACTACCAGTATCAAAGGCAGTTCCGGGGTTGAGCCCCGGGATTTCACCCCTGACTTAATAGTCCGCCTACGTGCGCTTTACGCCCAGTAATTCC
+
FFFFFFFF:FFFFFFFFFFFFFFFFFFFFFFFFFF,FFFFFFFFFFFFFFFFFFFFFFFFF,FFFFFF::,FFFFFFFFFFFFF:FFFFFFFFF:FFFFFFFFFFFFF,FFF,FFFF,FFFFFF::FFFFFFFFFFFFFFFFFF:FFFFFFFFFFFFFFFFFFFFFFFFFFFFFFFFFFF:FFFFF,:FFFFFFFF:,FFFFFFFF,FF:F:FFFF,FFFFFFF,FFFFFFF,FFFFFFFFFFF,FFFFF
@A00920:152:HGHKKDRXX:2:2103:15962:1955 2:N:0:CGCGTTCA+TGCTAAGT
GGACTACACGGGTTTCTAATCCTGTTTGATCCCCACGCTTTCGTGCCTCAGCGTCAATGCTTGTTTAGTAAGCTGCCTTCGCAATCGGTGTTCTATGTCATATCTAAGCATTTCACCGCTACATGACCGATTCCGCCTACCTCACCAAGAGTCAAGACTGATAGTATCGACGGCAGTTTCCGGGTTGAGCCCGGAGATTTCACCACTGACTTAACAGCCCGCCTACACACCCTTTAAACCCAGTGAATCC
+
FFF:FFF:FFFFF,FFFFFFFFF:FFFFF:FFFFFFFFF,FFF,FFFFFFFFFFFF,F:FF:FFF,FFF::FFFFFFFFFFF,F:FFFFFFFFFFFFF:F:FFFFFFFFFFFFFFFFFFFFF:F:FF,,FFFFFFFFFFFFFF:,,,FFF,FF:FFFFFF:,FFF:FF,F,FFFF,FF,FFFFFFFFFFFFFFF,FFFFFFF::FF:FFFF,F:FF,F:FFFFF:F,F,FFF,F:FF,FFFFFFFFFFF:
@A00920:152:HGHKKDRXX:2:2103:4553:2237 2:N:0:CGCGTTCA+TGCTAAGT
GGACTACTGGGGTTTCTAATCCCGTTCGCTCCCCATGCTTTCGCATCTCAGCGTCAGGTCAGGCCCAGCGTGTCGCCTTCGCCACTGGTGTTCCTCCGGATCTCTACGCATTTCACCACTACACCCGGAATTCCACACGCCTCTACCTACCTCTAGTCGCGCAGTTCGATTGCGTCCTCGCCCGGTTGAGCCGGGCGCTTTCACGCCTCACTTGCACGACCGCCTACACGCGCTTTACACCCAGTAAATC
+
FFFFFFFFFFFFFFFFFFFFFFFFFFFFF:FFFFFFFFFFFFFFFFFFFFFFFFFFFFFFFFFFFF:FFFFFFFFFFFFFFFFFFFFFFFFFFFFFFFFF:FFFFFFFFFFFFFFFFFFFFFFFFFFFF:FFFFFFFFFFFFFFFFFFFFFFFFFFFFFFFFFFF:FFF:FFFFFFF:FFFFFFFFFFFFFFFFFFFF,:FFFFFFFFF,FFFFFFFFFFFFFF::F:FF:FFF:F:FFFFFFFF,FFFF
@A00920:152:HGHKKDRXX:2:2103:6822:2534 2:N:0:CGCGTTCA+TGCTAAGT
GGACTACCAGGGTTTCTAATCCTGTTTGCTACCCACGCTTTCGCACCTCAGTGTCAGTCTCAGTCCAGGTGGCCGCCTTCGCCACTGATGTTCCTCCAGATATCTACGCATTTCACCGCTACACCTGGAATTCCACCACCCTCTACCAGACTCTAGCTTGACAGTCTTGAATGCCATTCCCAGGTTGAGCCCGGGGATTTCACATCCAACTTACCAAACCACCTACGTGCGCTTTACGCCCAGTAATTCC
+
FFFFFFFFFFFFFFF:F:FF:FFFFFF:FFFFFFFFFFFFFFFFFFFFFFFFFFFFFFFFFFFFFF:FFFFFFFFF:FFF:FFFFFF::FFFFFFFFFFFFFFF,FFFFFFFFFFFFFFFFFFFFFFFF,FFFFFFFFFFFFFFFFFFFFFFFFFF,FFFFFFF,FF,FFFFFFFFFFFF,FFFFFFFFF:FFFFFFFFFFFFFFFF:FFF:FFFFFFF,FFFFFFFFF,F,,FFFFFFFFFFF,FF:FF
@A00920:152:HGHKKDRXX:2:2103:15365:2707 2:N:0:CGCGTTCA+TGCTAAGT
GGACTACTGGGGTTTCTAATCCTGTTCGCTCCCCACGCTTTCGTGCCTCAGCGTCAATACAGGTCTAGCCAGCTGCCTTCGCAATTGGTGTTCTATGGCATATCTATGCATTTCACCGCTACATGCCACATTCCGCTGACCTCATCCTGATTCCAGCACTGCAGTATCAAAAGCAATTTTACGGTTGAGCCGCAAACTTTCACTCCTGACTTACCGTGCCGCCTACGCACCCTTTAAACCCAGTAATTCC
+
FFFFFFF,FFFFFFFFFFFFFFFFFFFFFFFFFFFFFFFFFFFFFFFFFFFFFFFFFFFF:FFFF,FFFF::FFFFFFFFFFFF::FFFFFFFFF:FFFFFFFFFFFFFFFFFFFFFFFFFFFFFFFFFF:FFFFFFFFFFFFFFFFFFFFFFFFFF:FFFFFFFF:FFFFFFF,FFFF::,FFFF:FF:FFFFFFFFF:FFFFF:FFFFFFF,FFFFFFFFFF:FFF:FFFFFFFFFFF:FFF::FFFF
@A00920:152:HGHKKDRXX:2:2103:21359:3004 2:N:0:CGCGTTCA+TGCTAAGT
GGACTACTGGGGTATCTAATCCCTTTCGCTACCCAGGGTTTCGTGCCTCAGCGTCAGAAGCAGGCCAGTGTACTGCCTTCGCCTTTGGTGTTCCTCATGATATCAACGGATTTCACCCCTACACCATGAGTTCCGTACACCTCTCCTGTTCTCTAGTTTAGCCGTTTCGATAGCGAGCCTGGAGTTAAGCCCCAGGTTTTAACTATCGACTAACTAAACCGCCTACGCACCCTTTACGCCCAATGAGTCC
+
FFFFFFFFFFFFFF:FFFFFFFFFFFFFFFFFFFFFFFFFFFFFFFFFFFFFFFFFFFFFFFFFFFFFFFFFF:,,FFFFFFFFFFFF:FFFFFFFFF,FF:FFFFFFFFF,FFFFF,FFFFFFFFFFF,FF:FFF:FFFFFFFFFFFFF,FFFFF:FFFFF,F,FFFF,FFFF,FFFF:FFFFFFFF,F,FFFFFFFFF:FFFF:FFF:FFF::FFF,,F,FF,::FF,FFFFFF:FFFFFFFF:,FFF
@A00920:152:HGHKKDRXX:2:2103:3866:3615 2:N:0:CGCGTTCA+TGCTAAGT
GGACTACTGGGGTTTCTAATCCCGTTTGCTCCCCTAGCTTTCGCGCCTCAGCGTCAAGAATGGGCCAGGTAGCCGCCTTCGCCACTGGTGTTCCTCCCGATATCTACGCATTTCACCACTACACCCGGAATTCCACTCGCCTCTCCCTGCCTCCAGATCACCCATCTCACCGGACCCTCCCCCGTTGAGCGGGGGGCTTTCACCGATGATGCGATGATCCGCCTGCGCGCGCTTTACGCCCAGTAACTCC
+
FF,FFFFFFFFFFFFFFFFFFFFFFFFFFFFFFFFFFFFFFFFFFFFFFFFFFFFF:FFFFFFFFFFFFFFFFFFFFFFFFFFFFFFFFFFFFFFFFFFFFF:FFFFFF,FFFFFFFFFF:FFFFFFF:F:FFFFFFFFFFFFFFFFF:FFFFFFF,FFFFFFFF:FFFFFFFFFFFFFFF:FF,F,FFFFFFFFFFFFFFFF:F::,FFF:FFFFF:FFFFFFFFF:FFFFFFFF:FFFFFFFFFFFFF
@A00920:152:HGHKKDRXX:2:2103:16495:3944 2:N:0:CGCGTTCA+TGCTAAGT
GGACTACTGGGGTTTCTAATCCTGTTTGCTACCCACGCTTTCGCACCTCAGCGTCAGGTGTGGGCCAGGGTGCCGCTTTCGCCACAGGTGTTCCTCCCGATCTCTACGCATTCCACCACTACACCGGGAATTCCGCACCCCTCTCCCAACCTCAAGCCCCGCAGTATCGAACGGCCTCTCCAAGTTAAGCCAGGAGCTTTCACGTCCGACTCACGAAGCCGCCTGCGTGCGCTTTACGCCCAGTGATTCC
+
FF,FFFFFFFFFF:FFFFFFFFFFFFFFFFFFFFFFFFFFFFF:FF,FFFFFFFFFFFFFFFFFFFFFFFFFF:FFFFFFFFFFFFFFFFFFFFFFFFFFFF,FFFFFFFF:FFFFFFFF,FFFF:FFFF,FFFFFFF:FFFFFFFFFFFFFFFFFFFF:FFF:F:,:FF:FFF:FFFFFF,FFFFFF,FFF:FF:FFF:F:FF,F:FF:FFFF,FFF:FFFFF,:F:FFFFFFFFFFFFF:FFF:F,:,
@A00920:152:HGHKKDRXX:2:2103:31638:4116 2:N:0:CGCGTTCA+TGCTAAGT
GGACTACAGGGGTTTCTAATCCTGTTTGCTCCCCACGCTTTCGCGGATGAGCGTCAGACTCGGCCCAGCTAGCCGCCTTCGCCACAGGTGTTCTTCCTGATATCTACGCATTCCACTGCTACACCAGGAATTCCGCTAGCCTCTACCGATCTCCAGCCTGCCAGTATCGTACGCATTTCCGGAGTTGAGCCCCGGATTTTCACAAACGACTTAACAGACCGCCTGCCCGCGCTGTACGCCCAGTAATTCC
+
FF,FF,FFFFF:F:FFFFFFFFFF:FF:FFF,FFFFF:::FFF,FFFF:F,FFFF:FF:F,:F:FF:,F:FF,FF,:FFFF:FFFFF:FFFFF,FFF,,,:FFFFFFFFFF:FFF:FF,F,FFFFFF,FF:FFFFF,F:FFFFFF,FFFFFF:F:FFFFF,FF:FF:,F,F:,FF,FFFFF:FFF:FFF:,FFF:F:FFFFFFF,F,:FFFFF,FF,::::FFFF,F,FFFF,,FFFFFFF,,FF:FF,F
@A00920:152:HGHKKDRXX:2:2103:8052:5635 2:N:0:CGCGTTCA+TGCTAAGT
GGACTACTAGGGTTTCTAATCCTGTTTGCTACCCACGCTTTCGTGCCTCAGTGTCAGTGTTGGTCCAGTAAGCCGCCTTCGCCACTGATGTTCCTCCCGATATCTACGCATTTCACCGCTACACCGGGAATTCCGCTTACCTCTACCACACTCTAGTTTGACAGTATCAAATGCAATTCCAAGGTTAAGCCCAGGGATTTCACATCTGACTTATCGAACCACCTACGCACCCTTTACGCCCAGTAATTCC
+
FFFFFFFF,FFFFFFFFFFFFFFFFFFFFFFFFFFFFFFFFFFFFFFFFFFFFFFFFFFFFFFFFFF:FFFFFFFFFFFF:FFFF:F:F:FFFFFFFFFF,F:FFFFFFFFFFFFFFFFF,F:FFFFFFFFFFF,FFFFFFFFF:,FFFFFFF,,::FF:F:FFFFFF,FFFFFF:FF:F,::FFF:FFFFFFF:FFFFFFFFFF:FFFFFFF,FFFFFF:FFFFFFFFFFFFFFFFFFFFFFF:F,F:F
@A00920:152:HGHKKDRXX:2:2103:4146:5948 2:N:0:CGCGTTCA+TGCTAAGT
GGACTACAAGGGTATCTAATCCCGTTCGCTACCCATGCTTTCGCGTCTGAGCGTCAGTTGGATGCCAGTAGGTCGCCTTCGCCACTGGTATTCTTCCTTATATCTACGCATTTCACCACTACACAAGGAATTCTACCTACCTCTCATCCACTCTAGACCAGCAGTATCACTCAACCTCTCCCAGTTTAGCCGGGAGCTTTCATGAGTAACTTACTGATCCGCCTGCACGCGCTTTACGCCCAGTAACTCC
+
FFFFFFFFF:FFFFFFFFF:FF:FFFFFFFFFFFF:FFFFFFFFFFFFFFFFFFFFFF:FFFFFFFFFFFFFFFFFFFF:FFF:F,:FF:FFFFFFFFFFFFFF:FFFFF:FFFFFFFFFFFFFF:FFF:,FFFFFFFFFFFFFFFFFFFFFFFFFFFFFFFFFF:FFFFFF,FF:FFFFFF,FF:F,FFFFFFFFF,FFFFFFFFFFFFFFFFFFFFFFFFFFFFFFFFFFF:FFFFFFFFFFFFFFFF
@A00920:152:HGHKKDRXX:2:2103:26476:6261 2:N:0:CGCGTTCA+TGCTAAGT
GGACTACTGGGGTATCTAATCCTGTTCGCTCCCCACGCTTTCGCACCTCAGCGTCAGTACCGGACCAGTGAGCCGCCTTCGCCACTGGTGTTCTTCCTAATATCTACGAATTCCACCTCTACACTAGGAGTTCCACTCACCTCTTCCGGACTCAAGATCGCCAGTATCGAAGGCAGTTCTGGAGTTGAGCTCCAGGATTTCACCCCCGACTTAACGATCCGCCTACGTGCGCTTTACGCCCAGTAAATCC
+
:FFFFFFFFFFFFFFFFFFFFFFFFFFFFFFFFF,FFFFFFFFFFFFFFFFFFFFFFFFFFFFFFFFFFFFF:FFF,FFFFFF,:FFFFFFFFFFFFFFFFFFFFFFFFFFFFFFFFFFFFFFFFFFFFFFFFFF,FFFFF:FFFFFFFFFFFFFFFFFFFFFFF:FFFF::FFFFFFFFFFFFFFF:FFFFFFFFFFFF:FF::FFFFFFFFFFFFFFFFFFF,F:FFFFFF:FFFFFFFFFF,,F:FF
@A00920:152:HGHKKDRXX:2:2103:17011:6715 2:N:0:CGCGTTCA+TGCTAAGT
GGACTACCAGGGTATCTAATCCTGTTTGCTCCCCACGCTTTCGCTCCTCAGCGTCAGTACTGGCCCAGAACACTGCCTTCGCCATCGGTGTTCCACCTGATATCTGCGCATTTCACCGCTACACCAGGTATTCCGTGTTCCCCTACCAGACTCAAGTCATCGCAGTATCGGATGGCGTCTCCGGGTTGAGCCCTGAGTTTTCACATCCGACTTACGAAACCGCCTACGAGCTCTGTACGCCCAATACATC
+
FFFFFFFFFFFFFFF:FFFFFFFFFFFFFFFFFF:FFFFFFFFFFFFFFFFFFFFFFFFFFFFFFFFFFFFFFFFFFFFFF:FFFFFFFF,FFFFFFFFFFFFFFF:FFFFFFFFFFFFFFF::FFFFF:F:FFFFFFF:FFF:FFFFFFFFFFFFFFFFFFFFFFFF:,FFFFF:FFFFFF:FFFFFFF:FFFFFFF:FFF,FFFFFFF:F:FFFFFFF:F:FF:F:,:FFFF:F,F,,,FF,FFFFFF
@A00920:152:HGHKKDRXX:2:2103:21911:7059 2:N:0:CGCGTTCA+TGCTAAGT
GGACTACTCGGGTATCTAATCCTGTTCGCTCCCCACGCTTTCGCTCCTCAGCGTCAGTTCCAGCCCAGAGCGCCGCCTTCGCCGCTGGTGTTCCTCCTGATATCTGCGCATTTCACCGCTACACCAGGAATTCCACGCTCCCCTACTGGACTCTAGTCACGGCAGTATCGGGTGGCGTCTCCAGGTTGAGCCTGGAGGTTTCACACCCGACTTACCGAACCGCCTACGAGCTCTTTACGCCCAATGAATC
+
FFFFFFFF:FFF:FFFFFFFFFFFF:FFFF,FFFFFFFFFFFFFFFFFFFFFFFFFFFFFFFFFFF:FFF:FFFFFFFFFFFFFFFFFFFFFFFFFFF:FFFFFFFFFFFFFFFFFFFFFFFFFFF,FFFFFFFFFFFFFFFF:FFFFFFFFFFFFFFFF,F:FF:FFF,F:FF,FF:FFFFFF:FFFFFF:FFFFFFFFFFFFFFFFFFF:FFFFFFFFFFFFF,FFFFF:FF,FFFFFF,F,:F,FFF
@A00920:152:HGHKKDRXX:2:2103:8422:7592 2:N:0:CGCGTTCA+TGCTAAGT
GGACTACTGGGGTTTCTAATCCTGTTCGCTCCCCATGCTTTCGCGCCTCAGCGTCAGTTAATGCCCAGAGCCCTGCCTTCGCCAACGGTGTTCCTCCTGATATCTGCGCATTTCACCGCTACACCAGGAATTCCAGGCTCCCCTACCTCACTCTAGTCTGCCCGTACCCACCGCTGATCCGGAGTTGAGCCCCGGACTTTCACGGCAGACGCGACACACCGCCTACGAGCTCTTTACTCCCAATGATTCC
+
FFFFFFFFFFFFFF:FFF,FFFFFFF:FFFFFF:FF:FFFFFFF,FFFFF,FFFFFFFF:F,F,FFFF::,:F,FFFFFFFFFF,:FFFFF:FFFFFF:F:FFFF,F:FFFFFFF:FFFF,F:F:F:F,,:FFFF:,:FFFFFFFF,FFFFFF,:F:FF::FFFF:FFFF:FF:,:FFFFFF,FFFFFFFFFFF:FFFFFFFFF:FF:FF,,F,,,F,FFFFFFF:::FF,FF:F:F,FFF::F,,,,:F
@A00920:152:HGHKKDRXX:2:2103:17698:7592 2:N:0:CGCGTTCA+TGCTAAGT
GGACTACTCGGGTATCTAATCCTGTTTGCTCCCCACGCTTTCGCACCTCAGCGTCAGTACCGGACCAGTGAGCCGCCTTCGCCACTGGTGTTCCTGCGAATATCTACGAATTTCACCTCTACACTCGCAATTCCACTCACCTCTTCCGGACTCTAGACACCCAGTATCAAAGGCAGTTCCGGGGTTGAGCCCCGGGATTTCACCCCTGACTTAAATGTCCGCCTACGCGCGCTTTACGCCCAGTGATTCC
+
FFFFF:FFFFFFFFFFFFFFFF,FFFFFFFFFFFF:FFFFFFFFFFFFFFFFFFFFFFFFFFFFFFFFFFFFFFFFF:FFFFFFFFFFFFFFFFFFFFF:F:FFFFFFFFFFF:FFFFFFFFFFFFFFFFFFFF:FFFFFFFFFFFFFFFFFFFFF,FFFFFFFFF:FFF:FFFFFFFFFFFFF,FFFFFFFFFFFF,FFFFFFFFFFFFFFFFFFFFFFFFFFFFFFFFFFFFFFFFFFFFFFFFFFFF
@A00920:152:HGHKKDRXX:2:2103:10113:7827 2:N:0:CGCGTTCA+TGCTAAGT
GGACTACACGTGTTTCTAATCCTGTTCGCTCCCCACACTTTCGCTCCTCAGCGTCAGGTAATGCCCAGAGAACCGCCTTCGCCACCGGTGTTCCTCCTGATATCTGCGCATTTCACCGCTACACCAGGAATTCCGTTCTCCCCTGCATACCTCTAGTCTGCCCGTATCGGAAGCAGGCTCAGGGTTAAGCCCTGAGTTTTCACTCCCGACGCGACAAACCGCCTACGAGCCCTTTACGCCCAATAATTCC
+
FFFFFFFFFFFFFFFFFFFFFFFFFFFFFFFFFFFFFFFFFFFFFFFFFFFFFFFFFFFFFFFFFFFFFF:FFFFFFFFFFFFFFFFFFFFFFFFFFFFFFFFFFFFFFFFFFFFFFFFFFFFFFFFFFFFF,FFFFFFFFFFFFFFFFFFFFFFF,FFF:FFFFFFFFFF,FFFFFFFF:FFFFFFFF,FFFFFFFFFFFF:FFFF:FFFFFFFFFFFFFFFFFFFFFFF::,FFF:FFFFFFFFFF,F
@A00920:152:HGHKKDRXX:2:2103:10682:9596 2:N:0:CGCGTTCA+TGCTAAGT
GGACTACTAGGGTTTCTAATCCTGTTTGCTCCCCACGCTTTCGCACCTCAGCGTCAGTTACCGTCCAGCCCAGCGCCTTCGCCACTGGTATTCCTCCCGATATCTACGAATTTCACCTCTACACCGGGAATTCTCTGAGCCCCTCCGGTACTCAAGCCAAGCAGTTTTGGGTGCACTTCCAGGGTTGAGCCCTGGGCTTTCACATCCAACTTGCCAGGCCGCCTACGTGCGCTTTACGCCCAATGATTCC
+
FFFFFFFFFFFFFFFFFFF:FFFFFFFFFFFFFFFFFFF,FFF:FFFFFFFFFFFFFFFFFFFFFFFFFFFFFFFFFFFFFF:FFFFFFFFFFFF::FFFFFF:F:FFFFFF:FFFFFFFFFFFFFFFFFFFFFFF,,FFFFFF:FFFFFFFF,:FFFFF,FFFFF:FFF:FFF,FFFFFFFFF:FF,FFFF:FFF::F,FFFF:FF,:FFF:F,FF::,FFF:F::F:,FF:,F:FFF:FFFFFFFF::
@A00920:152:HGHKKDRXX:2:2103:5113:9690 2:N:0:CGCGTTCA+TGCTAAGT
GGATACTCGGGTATCTAATCCTGTTCGCTCCCCACGCTTTCGAGTCTCAGCGTCAGTATCTGTCCAGTTGGCCGCCTTCGCCACCGGTGTTCCTCTCGATATCTACGAATTTCACCTCTACACCGAGAATTCCACCAACCTCTCCAGTACTCTAGCCTGCCAGTTTCGAGTGCACTTCCCGGGTTGAGCCCGGGGCTGTCACACCCGACTTAGCAGACCGCCTACACTCGCTTTACGCCCAGTAATTCCG
+
::FFFF:FFFFFFF:FFF:F:FFFFFFFFFFFFFFF:F:F,FFFF,F:FFFFF:F,FFFFFFFFFFFF,F,FFFFF:FFFF::,:FFF:,FFF,,F:FFF:FFFFFFFFFFFFFF,:FFFFFFF:::FFF,F:F::FFFFF:,FFFFF,FF,F:FFFFFFFFFFFFFFF:F::FFFFF:FFFFF:FF:FFFFFF:FF,FF::FF::FF:F:F:FFFFFF:FFF:FF:FFFFFF,F,F:FFFF:,FF,,,F
@A00920:152:HGHKKDRXX:2:2103:31675:9846 2:N:0:CGCGTTCA+TGCTAAGT
GGACTACTGGGGTATCTAATCCGGTTTGCTCCCCACACTTTCGCGCCTCAGCGTCACGTGTTGTCCAGCGAGCTGCCTTCGCAATGGGTGTTCCTACCAGTATCTACGCATTTCACCGCTACACTGGGAATTCCACCACCCTCTCCCGGCCTCGAGCCTTGCAGTATCAAAGGCAGTTCCTCGGTTGAGCCGAGGGCTTTCACCTTTGACTTACAGGGCCGCCTACGCGCCCTTTACGCCCAATAATTCC
+
FFFFFFFFFFFFFFFFFFFFFFFFFFFFFFFFFFFFFFFFFFFFFFFFFFFFFFFFFFF:FFFFFFFFFFFFFFFFFFFFFFFFFFFFFFFFFFFFFFFFFFFFFFFFFFFFFF,FFFFFFFFFFFFFFFFFFFFFFFFFFFFFFFFFFFFFFFFFFFFFFF:FFFFFFFFFFF:FFFFFFFFFFFFFFFFFFFFFFFFFFFFFFFFFFFFFFFFFFFFFFFFFFF:FFFFF,FF:F:FFF,F,,F,FFF
@A00920:152:HGHKKDRXX:2:2103:17707:10207 2:N:0:CGCGTTCA+TGCTAAGT
GGACTACAGGGGTATCTAATCCCGTTCGCTCCCCTAGCTTTCGCGCCTCAGCGTCAAGAATGGGCCAGGCAGTCGCCTTCGCCACTGGTGTTCCTCCCGATATCTACGCATTTCACCACTACACCGGGAATTCCACTGCCCTCTCCCACCTTCAAGCCGATCAGTTTCCGATGCAGTTTCCCAGTTGAGCCGGGAGATTTCACCTCGGACTTAACGAACCACCTGCGCGCCCTTTACGCCCAATAATTCC
+
FFFFFFFFFFFFFFFFFFFFFFFF:FFFFFFFFFFFFFFFFFFFFFFFFFFFFFFFF:FFFFFFFFFFFFFFFFFFFFFFFFF:FFFF:FFFFFFFFFFFF,:FFFFFFFFFFFFFF,FFFFFFFFFF,F:FFFF:FFFFFFFF,FFFFFF,FFFFF,FFFFFF:FFFFFFFFFFF:FF,FF:FFFFFFFFF:FFFFFFFFFFFFFFFFF,FF,FFFFFFFFFFF:FF:FFFFFF:FFFFFF,F:FFFFF
@A00920:152:HGHKKDRXX:2:2103:25635:11256 2:N:0:CGCGTTCA+TGCTAAGT
GGACTACAGGGGTTTCTAATCCCGTTTGCTACCCACGCTTTCGCGCATCAGCGTCAGTACCGGCCCAGGGGACCGCCTTCGCCACCGGTGTTCCTCCCAATATCTACGCATTTCACCGCTACACTGGGAATTCCGTCCCCCTCTTCCGGACTCGAGCCTTGCAGTTTCTTCCGCACGTCCTCGGTTGAGCCGAGGGATTTCACGGAAGACACGCATGGCCGCCTACGCGCCCTTTACGCCCAATAATTCC
+
FFFFFFFFFFFFFFFFFFFFFFFFFFFFFFFFFFFFFFFFFFFFF:FFFFFFFFFFFFFFFFFFFFFFFFFFFFFFFFFFFFFFFFFFFFFFFFFFFFFFFFFFFFFFFFFFFFFFFFFFFFFFFFFFFFFFFFFFFFFFFFFFFFFFFFFFFFFFFFFFFFFFFFFFFFFFFFFFFFFFFFFFFFFFF:FFFFFF:FFFFFFFFFFFFF:FF:FFFFFFFFFFFFFFFFFFFFFFFFFFF,FFFFFFF:
@A00920:152:HGHKKDRXX:2:2103:20238:11365 2:N:0:CGCGTTCA+TGCTAAGT
GGACTACTGGGGTTTCTAATCCTGTTTGCTACCCACGCTTTCGCTCCTCAGAGTCAGTAACGGCCCAGTGCGGCGCCGTCGCCACTGGTGTTCCTTCTGATCTCTGCGCATTTCACCGCTACACCTGGAATTCCCCGCTCCCCTACCGCACTCTAGATAGAGAAGTATCTGGGGGCGTCTCTGGGTTGAGCCCAGAGTTTTCACACCCGACTTACAGAACCGCATACGAGCTCTTTACGCACACTAAATC
+
FF,:,F:F:FFFF,:FFFFFF:FFFFFFFFFFFFFFFFF:FFFF,FF,FFF,FFF,FF,:F,FFFFFF,,,F,:FFF:FFFFFFFFFF:FF,FFF,FF,:F,FFF:F:FFF,FFFF:FFFF,,:F,F,::,F:FFFFFF:F,FFFFF,,F::FFFF,,F,FF,::FFFF:F,,F:F,FF:FF::FF:FF:,F:,FFFFFF,F,F,:FFFF:,F:F,,F:FFFF,,:FF,FFFFF,FF:,F,F:,FF,F,F
@A00920:152:HGHKKDRXX:2:2103:3341:11506 2:N:0:CGCGTTCA+TGCTAAGT
GGACTACTGGGGTTTCTAATCCTGTTTGCTCCCCACGCTTTCGCACCTCAGCGTCAATATGTGTCCAGTGAGTCGCCTTCGCCACTGGTGTTCTTCCGAATATCTACGAATTTCACCTCTACACTCGGAATTCCACTCACCTCTCCACAATTCTAGCGATGCAGTCTTAAAGGCAATTCCGGAGTTGAGCTCCGGGCTTTCACCTCTAACTTACAAAGCCGCCTACGTGCGCTTTACGCCCAGTAATTCC
+
FFFFFF:FFFFFFFFFFFFFFFFFFFFFFFFFFFFFFFF:FFFFFFFFFFFFFFFFFFFFFFFFFFFFFFFFFFFFFFFFFFFFFFFFFFFFF:FFFFFFFFFFFFFFFF:FFFFFFFFFFFFFFFFFFFFFFFF:FFFFFFFFFFFFFF:FFFFFFFFFFFFFFFFFFFFFFFFFFFFFFFFFFFFFFFFFFFFFFF:FFFFFFFFFFFFFFFFFFFFFFFFF:FFFFFFFFFFF::FF:FFF,,F::F
@A00920:152:HGHKKDRXX:2:2103:18078:11569 2:N:0:CGCGTTCA+TGCTAAGT
GGACTACTGGGGTTTCTAATCCTGTTTGATCCCCACACTTTCGAGCCTCAGTGTCAGTTACAGTTTCGTCAGCTGCCTTCGCAATCGGTGTTCTATGACATCTCTATGTATTTCACCACTACATGTCATATTCCGCCAACGGCATCTGCACTCAAGCCCACCAGTATCAACGGCAATTTCTGGGTTAAGCCCAGAGATTTCACCACTGACTTAGCAGGCCACCTACGCTCCCTTTAAACCCAATGAATCC
+
FFFFFFFFFFFFFFFFFFFFFF:FFFFFFFFFFFFFFFFFFFFFFFFFFFFFFFFFF,:FFFFFFFFFFFFFF:FFFFFFFFF:FFFFFFFFFF:FFFF,FFFFF,FFFFFFFFFFFFFFFFFFFFFFFFFFFFFFF:FFFFFFFFFF,FFFFFFFFFFFFFFFFFFFFFF:FF:FFFF:FFFFFFF:FFFFFF:FFFFFFFF:,FFFFFFFFFFFFFFFFFFFFFFFFFFFFFF,FFFF:FFFFFFFFF
@A00920:152:HGHKKDRXX:2:2103:30174:11600 2:N:0:CGCGTTCA+TGCTAAGT
GGACTACAAGGGTATCTAATCCCGTTCGCTACCCTAGCTTTCGCGCCTCAGCGTCAAGAGTGGGCCAGGTAGTCGCCTTCGCCACTGGTGTTCCACCCGATATCTACGCATTTCACCACTAAAACGGGAATTCCACTAAACTCTCCCACCTTCAAGCCGATAAGTTTCCGATGCAGTTTACCAGTTGAGCCGGGAGATTTCACATCGGACTTGACAAGACGCCTGCGCGCTCTTTAAGCCCAGTAAATCC
+
::FF:F,FF,FFFFF,FFF,,,::,F:,F,,FF,FF:FFFFF:,,FFFFFFFF,FFFF:F,F,FF:FFF,F,FF,F:FFFFFFF:FFFF:F:FF,F,,:F,FFFFFFF,FF:FFFF,FF,F,,,::,:FFFFF,:FFF,,FF::F,,FF,F,:FF:,FFF,,F,F:F,FFF:::F:,FF:FFFF,:FF,FFFF,FFFF,FFFFFF,,,FFFF,F:,FF:F,FF,:FF:,F:FF:FF:,F,F:,,FF:::,
@A00920:152:HGHKKDRXX:2:2103:16233:11882 2:N:0:CGCGTTCA+TGCTAAGT
GGACTACTGGGGTATCTAATCCTGTTTGATCCCCACACTTTCGTGCCTCAGCGTCAGTTGAAGCCTAGTAAGCTGTCTACACTATCGGTGTTCTTGACGATATCTAAGCATTTCACCGCTACACCGTCAATTCCGCCTACCTCGACTCCACTCAAGCCCTGCAGTATCAATGGCACCCCTCTAGTTAAGCTAGAGTATTTCACCACTGACTTACAGGGCCGCCTACGCACCCTTTAAACCCAATAAATCC
+
FFFFFFFFFFFFFFFFFFFF:FFFFFFFF:F:FF:FFFFFFFFFFFFFFFFFFFFFFFFF:FFFFFFFFF,FFFFFFFFFFF:FFFFFFFFFFFFFFFFF:FFFFFFFFFFF:FFFFFFFFFFFFFFFFFFF:F,FFFFF::FFFFFFF,FFFFF,FFFFFFF:FFFFFFFF:FFFFFFFF,FFFFFFF:FFFFFF,FFFFFFFFFFFFFFF:FFFFF:FFF:F,FF:FF:FFFFFFFFFF:FFF,F,FF
@A00920:152:HGHKKDRXX:2:2103:16306:11976 2:N:0:CGCGTTCA+TGCTAAGT
GGACTACCAGGGTTTCTAATCCTGTTTGCTCCCCACGCTTTCGTGCATGAGCGTCAGTGTCAGCCCAGAGACCTGCCTTCGCCATCGGTATTCCTCCTGATATCTACGCATTTCACTGCTACACCAGGAATTCCAGTCTCCTCTGCCGCACTCTAGCCTTGCAGTCCCAAATGCCATTCCCAGGTTGAGCCCGGGGATTTCACATCTGGCTTACAAAACCGCCTGCGCACCCTTTACGCCCAGTAATTCC
+
FFFFFFFFFFFFFFFFFFFFFFFFFFFFFFFFFFFFFFFFFFFFFFFFFFFFFFFFFFFFFFFFFF:FFFFFFFFFFFFFFFFFFFFFFFFFFFFFFFFFF:FFFFFFFFFFFFFFFFFFFFFFFFFFFFFFFFFFFFFFFFFFFFFFFFFFFFFFFFFFFFFFFFFFFF,FFFFFFFFFFFFFFFFFFFFFFFFFF,FFFFFFFFFFFFF:F:,FFFFFFFFFF:F:FFFFFFFFFFFFFFF:FFFFFF
@A00920:152:HGHKKDRXX:2:2103:31656:12132 2:N:0:CGCGTTCA+TGCTAAGT
GGACTACTAGGGTTTCTAATCCTGTTTGCTCCCCACGCTTTCGCGTCTCAGCGTCAGTCACCGTCCAGAAGGCCGCCTTCGCCACCGGTGTTCCACTTGATATCTACGAATTTCACCTCTACACCAAGTATTCCACCTTCCTCTCCGGGACTCTAGCTACGCAGTTTCGAGTGCACTTCCACGGTTGAGCCGTGGGCTTTCACGCCCGACTTGCATAGCCGCCTACACGCGCTTTACGCCCAGTAATTCC
+
FFFFFFFFFFFFFFFFFFFFFFFFFFFFFFFFFFFFFFFFFFFFFFFFFFFFFFFFFFF:F:FFFFFFFFFFFFFFFFFFFFFFFFFFFFFFFFFFFFFFFFFFFFFFFFFFFFFFFFFFFFFFFFFFF,FFFFFFFFFFFFFFFFFF:FFFFFFF,FF,,FFFFFFFFFFFFFFFFFFFFFFFFFFFFFFFFF:FFFFFFFFFFFFFFFFFFF:FFFFFFFFFFFFF,F:FFFFFFFFFFFFFF,FF:F
@A00920:152:HGHKKDRXX:2:2103:2908:12821 2:N:0:CGCGTTCA+TGCTAAGT
GGACTACTGGGGTTTCTAATCCTGTTTGCTCCCCACGCTTTCGCACCTCAGCGTCAGTTATAGTCCAGAGAGCCGCCTTCGCTTCTGTTGTTCCTCCTGATATCTACGAAATTCACCTCTACACCAGGAATTCCGCTCTCCTCTCCTATCCTCCAGTCTCTCAGTATCCAATGCACTTCCTGGATTGAGTCCAGGGATTTCACACCAGACTTAAGAGACCGCCTACGTGCTCTATACGCCCCATAATACC
+
FFFFFFFFFFFF:FFFFFFFFF:F,FFFFFFFFFFFFF:FFFFFFFFF:FFFFFFF:FF:FFFFFF:FFFFFFFFFF,FFFFF:FFFFFFFFFFFFF:FFFFFFFFFFFF,:F:FFFFFFFF::F:FFFFF:FFFFFFFFFFFFFFFFFF,FFFFFF:FFFF:FFFFF:,:,FFFFF:FFFF:F,:,FFF::FFFFF,:FFFFFFF:::FF,FFFFFFFFFFFF:F,,:FFFF,FFFFFFF,FFFFF,FF
@A00920:152:HGHKKDRXX:2:2103:31566:13072 2:N:0:CGCGTTCA+TGCTAAGT
GGACTACCGGGGTTTCTAATCCTGTTTGCTACCCACGCTTTCGCTCCTCAGCGTCAGTTACGGCCCAGAGTGGCGCCTTCGCCACTGGTGTTCCTCCTGATATCTGCGCATTTCACCGCTACACCAGGAATTCCCCACTCCCCTACCGTACTCAAGTCATAGCAGTATCGAGTGGCGTCTCTGGGTTAAGCCCAGAGTTTTCACACCCGACTTACTAAACCGCCTACGAGCTCTTTACGCCCAATAAATC
+
FFFFFFFFFFFFFFFFFFFFFFFFFFFFFFFFFFFFFFFFFFFFFFFFFFFFFFFFFFFFFFFFFFFFFFFFFFFFFFFFFFFFFFFFFFFFFFFFFFFFFFFFFFFFFFFFFFFFFFFFFFFFFFFFFFFFFFFFFFFFFFFFFFFFFFFFFFFFFFFFFFFFFFFFFFFFFFFFFFFFFFFFFFFFF:FFFFFFFFFFFFFFFFFFFFFFFFFFFF,F:FFFFFFFFF,FFFFFFFFFFFFFFFF::F
@A00920:152:HGHKKDRXX:2:2103:17363:13369 2:N:0:CGCGTTCA+TGCTAAGT
GGACTACTGGGGTTTCTAATCCCGTTTGCTCCCCTGGCTTTCGTTCCTCAGTGTCAGTAGCAGTCCAGAACGCCGCCTTCGCCACCGGTGTTCCTCCAGATATCTACGCATTTCACCGCTACACCTGGAATTCCGCGTTCCTCTCCTGCACTCAAGCCGGCCAGTCTCAGACGCAGTTCCCCAGTTAAGCTGAGGGATTTCACGTCTGACTTAGCAAGCCACCTACGAACCCTTTACGCCCAGTAATTCC
+
FFFFFFFFFFFFFFFFFFFFFFFFFFFFFFFFFFFFFFFFFFFFFFFFFFFFFFFFFFFFFFFFFFFFFFFFFFFFFFFFFFFFFFFFFFFFFFFFFFFFFFFFFFFFF:FFFFFFFFFFFFFFFFFFFFFFFFFFFFFFFFFFFFFFFFFFFFFFFFFFFFFFFFFFFFFFFFFF:FFFFFFFFFFFFFFFFFFF:FFFFFFFFFFFFFFFFF:FFF:FFFFFFFF:FFFFFFF:FFFFFFFFF:FF,F
@A00920:152:HGHKKDRXX:2:2103:8983:13448 2:N:0:CGCGTTCA+TGCTAAGT
GGACTACAAGGGTATCTAATCCTGTTTGATCCCCACGCTTTCGTGCCTCAGCGTCATTGACACCTTAGTAAGCTGCCTTCGCAATCGGTGTTCTGTGACATATCTATGCATTTCACCGCTACTTGTCACATTCCGCCTACCTCAAGTGTAATCAAGCCCATCAGTATCAAAGGCAAGCTTCCGGTTGAGCCGAAAAATTTCACCCCTGACTTAACAGGCCGCCTACGCACCCTTTAAACCCAATAAATCC
+
FFFFFFFFFFFFFFFFFFFFFFFFFFFFF:FFFFFFFFF:FFFFFFFFFFFFFFFFFFFFFFFFFFFFFFFFFFFFFFFFFFFFFFFFFFFFFFFFFFFFFF:FFFFFFFFF:FFF:FFFFFFFFFFFFFFFFFFFFF:FFFFFFFFF:FFFF,FFFFFFFFFFFF,:FF:FFFFFFFFFFFFF:FFFFFFFFFFFFFFFFFFFFFFFFFFFFFFFFFFFFFFFFFFFFFFFF,FFFFFFFFFFF,F,FF
@A00920:152:HGHKKDRXX:2:2103:15248:13933 2:N:0:CGCGTTCA+TGCTAAGT
GGACTACCGGGGTTTCTAATCCTGTTCGCTCCCCATGCTTTCGCTCCTCAGCGTCAGGTAATGCCCAGAGAACCGCCTTCGCCACCGGTGTTCCTCCTGATATCTGCGCATTCCACCGCTACACCAGGAATTCCGTTCTCCCCTGCATACCTCTAGTCCGCCCGTATCGGAAGCACGCTCAAGGTTGAGCCTTGAGTTTTCACTCCCGACGTGACGGACCGCCTACGAGCCCTTTACGCCCAATAATTCC
+
FFFF::FFFFFFFFFFF:FF:FFFFFFFFFFFFFF:FFFFFFFFFFF:F:F:FFFFFFF,FFFFFFFFFF:FFFFFFFFFFFFFFFFFF:FFFFF:F:FFFFFFFFFFF:FFFFFFFFFF:FFFFFF::FFFFFFFF:FF:FFFFFF::FFFFFFFF:FF::FFF:FFFFF,F:,:F:::,FFFFFFF::FF:F::,:F:F:::F,:FFFFFF,::F:FF:FF:,FF:::FFF:FFF:FFFFF,:,,::,
@A00920:152:HGHKKDRXX:2:2103:12753:14278 2:N:0:CGCGTTCA+TGCTAAGT
GGACTACTGGGGTTTCTAATCCTGTTTGCTCCCCACGCTGTCGCGCCTCAGCGTCAGCCACTGCCCAGCAGGCCGCCTTCGCCACCGGTGTTCTTCCGGATCTCTACGCATTCCACCGCTACACCCGGAATTCCACCTGCCTCTACAGTGCTCAAGCCTCCCAGTTCGCACGGCCGACTCGGGGTTGAGCCCCGAGCTTTCACCACACGCTTAAGAAGCCGCCTACGCGCCCTTTACGCCCAGTGATTAC
+
F:FFFFFFFFFFFFFFFFF:FFFFFFFFFFF:FF:FFFF:FFF:FF:FFF,FFFFFFFFF::FF:FF:FFFFFFFFFFFF,FFFFFFF:FFFF:F,:F:FFFFFFFF:FFFFFFFF:FF:FF:FFFFFF:FFFFFFFFFFFFFFFFFFFFFFFFFF:FF:,FFFF:F,FF,FFFFFFF:FF:FFFFFFF:FF,FFF:FF,FF:FFF:F:F:FFF,FFFFFFF::F:FF,FFFF,FFFFFFFF,FFFFF,F
@A00920:152:HGHKKDRXX:2:2103:14959:14935 2:N:0:CGCGTTCA+TGCTAAGT
GGACTACCAGGGTTTCTAATCCTGTTTGCTCCCCACGCTTTCGCGCCTCAGTGTCGGATCCGGCCCAGTGAGCCGCCTTCGCCTCCGGTGTTCTTCCCGATATCTACGCATTCCACCGCTACACCGGGAATTCCACTCACCTCTACCGGTCCCTAGACACGCAGTCTCGAAGGGCGTCGCAGGGTTGAGCCCTGCGCTTTCACCTCCGACTTGCGCACCCACCTGCGCGCGCTTTACGCCCAGTAATTCC
+
FFFFFFFFFFFFFFFFFFFFFFFFFFFFFFFFFFFFFFFFFFFFFFF:FFFFFFFFFFFFFFFFFF:FFFFFFFFFFFFFFFFFFFFFFFFFFFFFFFFFFFFFFFFFF:FFFFFFFFFFFFFFFFFFFFFFFFFFFFFFFFFFFFFFFFFFFF:FFF:FFFFFFFFFFFFFFFFFFFFFF:FFFFFFFFFFFFFFFFFFF,FFFFFFFFFFFFFFFFFFF:FFFFFFFF:FFF,FFFFFF:FF:F,FF:
@A00920:152:HGHKKDRXX:2:2103:16884:15076 2:N:0:CGCGTTCA+TGCTAAGT
GGACTACTGGGGTTTCTAATCCTGTTTGATCCCCACGCTTTCGTGCCTCAGCGTCAATGACGGACCAGATAGCCGCTTGCGCCACTGGTGTTCATCTCAATATCTACGCATTTCACTGCTACACTGAGAATTCCGGTATCCACTCCCGAATTCGAGTCTTTTAGTTTTGAGAGCAATTACATGGTTGAGCACTGAGATTTAACTTGAAACTTTCAAGACAGCCTACGCACGCTTTACGCCCAGTGATTCC
+
FFFFFFFF:FFFF,FF,FFFFF,,FF:FFFFFFF,:FFFFFFFF::FF,FF:FF,F,F:,,,F,FFFFF,:,:,FF:F,FFFFF,FF:FFFFF,F,FF,,FFFFFFFFFF:F:FFF,FFF,FFFFF:,FFFFFF,,FF,FF,FF,F,,F:FFF:F:,FF,,F::FF,:FFFFFF,:F,,,F,:FFFFFFF:F,,,F,:FF,FF,F,,,FFFFFFFF:FFF,FFFF,FFFFFFFFF:FFFFFFFFFFFFFF
@A00920:152:HGHKKDRXX:2:2103:15393:15248 2:N:0:CGCGTTCA+TGCTAAGT
GGACTACTGGGGTTTCTAATCCTGTTTGCTCCCCACGCTTTCGCGCCTCAGCGTCGGATCCGGCCCAGCGGGCCGCCTTCGCCACCGGTGTTCTTCCCGATATCTACGCATTCCACCGCTACACCGGGAATTCCACCCGCCCCTACCGGTCCCCAGGTCGAAAGTCTCGGAAGCCCTCCCGGGGTTGAGCCCCGGCCTTTCACTCCCGACTTTTCGTCCCGCCTGCGCGCGCTTTACGCCCAGTGATTCC
+
FFFFFFFFFFFFFFFFFFFFFFFFFFFF:FF:FFFFFFFFFFFFFFFFFFFF:FFF:FF:FFFFFFFFFFFFFFFFFFFFFFFFFFFFFFFFFFFFF:FFFFFFFFFFFFFFFFFFFFFFF:FFFFFFFFFFFFFF:F:FFFFFFFFF:,F:FFFF:FFFFFFFFFF:FFF,:F:,F:FF,:FFFFFFFFF:FFFFFFF:F:FFFFFFFFF,FFFFFF:FFFFF:F:FFF:FF,FF:FFFFFFF,F,F,F
@A00920:152:HGHKKDRXX:2:2103:11577:15499 2:N:0:CGCGTTCA+TGCTAAGT
GGACTACTAGGGTATCTAATCCTGTTTGATCCCCACACTTTCGTGCCTCAGCGTCAGTTACAGCCTAGTAAGCTGCCTTCGCTATAGGTGTTCTTGACGATATCTAAGCATTTCACCGCTACACCGTCAATTCCGCCTACCTCATCTGTACTCTAGCCCATCAGTATCAATGCCACCCTCCCGGTTAAGCCGGAATATTTCAGCACTGACTTAATAGGCCGCCTACGCACCCTTTAAACCCAATAAATCC
+
FFFFFFFFFFFFFFFFFFFFFFFFFFFFFFFFFFFFFFFFFFFFFFFFFFFFFF:FFFF:FFFFFFFFFFFFFFFFFFFFFFFFFFFFFFFFFFFF:FFFFFFFFFFFFFFFFFFFFFFFFFFFFFFFFFFF:FFFFFFFFFFFFFFFFFFFFFFFFFFFFFFFFFFFFFFFFFFFFFFFFFFFFFFFFFFFFFFFFFFFFFFFFFFF:FFFFF:FFFFFFFFFFFFF:FFFFFFF,FFF:FFFFFFFFF
@A00920:152:HGHKKDRXX:2:2103:19370:15624 2:N:0:CGCGTTCA+TGCTAAGT
GGACTACAAGGGTTTCTAATCCTGTTTGCTCCCCACGCTTTCGTGCATGAGCGTCAGTGCAGGCCCAGGGGATTGCCTTCGCCATCGGTGTTCCTCCGCATATCTACGCATTTCACTGCTACACGCGGAATTCCATCCCCCTCTGCCGCACTCCAGCCTTGCAGTCACAAGCGCAATTCCCAGGTTGAGCCCGGGGATTTCACGCCTGTCTTACAAAACCGCCTGCGCACGCTTTAAGCCCAGTAATTCC
+
FFFFFFFFFFFFFFFFFFFFFFFFFFFFFFFFFFFFFFFF:FFFFFFFFFFFFFFFFFFFFFFF,FFFFFFFFFFFF,,FFF:FFFFFFFFFFFFFFFFFFFFFFFFFFFFFFF:FFFF,FFFFFFFFF,F,:FFFFFFFFFF,FFF:FFFFFFFFFFFF:FFFF:FFF::FFFF,:FFFFFFFFFFFFFFFFFFFFF,FF:FFFFFFFFFFF:,F,FFF,FF,:FFFFFF:,FF,,FFF:FFF,F,FFF
@A00920:152:HGHKKDRXX:2:2103:13829:16454 2:N:0:CGCGTTCA+TGCTAAGT
GGACTACAAGGGTATCTAATCCTGTTTGCTCCCCATGCTTTCGCTCTTCAGTGTCAGTATCGGCCCAGAGTGCTGCCTTCGCCGTTGGTGTTCCTCCTGATATCTGCGCATTTCACCGCTACACCAGGAATTCCACACTCCTCTACCGAACTCGAGTCACAGCAGTATCGACTGGCGTCCCAAGGTTGAGCCTTGGATTTTCACAGTCGACTTACTGAACAACCTAGGAGCCCTTTACGCCCAATAATTC
+
FFFFFFFFFFFFFFFFFFFFFFFFFFFFFFFFFFFFFFFF,FFFFFFFFFFFFFFFFFFFFFFFFFFFFFFFFFFFF:FFFFFFF:FFFF:FFFFFFFFFFFFFFFFFFFFFFFFFFFFFFFFFFFFFFFFFFFFFFFFFFFFFFFFFFFFFFFFFFFFFFFFFFFF::FFFFFFFFFFFFFFFFFFFFFFFF:FFFF:FFFFFFFFFFFFFFFFFFFFFFFFFFFFFFFF,FF,F:FFF:F:FFF:,FF
@A00920:152:HGHKKDRXX:2:2103:4833:16783 2:N:0:CGCGTTCA+TGCTAAGT
GGACTACCAGGGTATCTAATCCTGTTTGCTACCCACGCTTTCGCACCTCAGCGTCAGTATCAGACCAGGGTGTCGCCTTCGCCACTGATGTTCCTTCCGATCTCTACGCATTTCACCGCTACACCGGAAATTCCACACCCCTCTTCTGTACTCCAGCCATCCAGTTCTGAATGCAATTCCCAGGTTGAGCCCGGGGCTTTCACATCCAGCTTAGATAACCGCCTACGCGCGCTTTACGCCCAGTAAATCC
+
FFFFFFFFFFFFFFFFFFFFFFFFFFFFFFFFFFFFFFFFFFFFFFFFFFFFFFFFFFFFFFFFFFFFFFFFFFFFFFFFFFFFFFFFFFFFFFFFFFFFFFFFFFFFFFFFFFFFFFFFFFFFFFFFFF:FFFFFFFFFFFFFFFFFFFFFFFFFFFFFFFFFFFFFFFF,FFFFFFFFFFFFFFFFFFFFFFFFFFFFFFFFF:FFFFFFF:FF,FFFFFFFFFFFFFFFFFFFFFFFFFFFF,FFFF
@A00920:152:HGHKKDRXX:2:2103:31204:17331 2:N:0:CGCGTTCA+TGCTAAGT
GGACTACCCGGGTATCTAATCCTGTTTGCTACCCAAGCTTTCGCACCTCAGCGTCAACAGTCGTCCAGTAAGTCGCCTTCGCCACTGGTGTTCTTCCGAATATCTACGAATTACACCTCTACACTCGGAATTCCACTTACCTCTCCGACGTTCTAGAGATGCAGTCTTTAAGGCAGTTCCTGAGTTGAGCTCAGGGATTTCACATCTAACTTACAAAGCCGCCTACGCGCGCTTTACGCCCAGTAATTCC
+
FFFFFFFF,FFFFFFFFFF:FFFFFFFFFF:FFFF,FFFFFF:FFFFFFF::FFFFFFF,,::,FFFFFFFF:FFFFFFF,FFFFFF:FFFFF,FFFF:FFFFFFFF:FFFF,FFF,FFFFFFF,F:FF:FFFF,F,FFFFFFF,F,FF,,FF,FF:,:F,FFFF:FF,FF,F:F,FF,:,FFFFFFFFF,F,:,F,FFFFFFF,FFFFFF:FFFFF,,F,FFFFFF,,FF,FFF:,,F,::F:,FFFFF
@A00920:152:HGHKKDRXX:2:2103:30255:17409 2:N:0:CGCGTTCA+TGCTAAGT
GGACTACTGGGGTTTCTAATCTGTTTCGCTACCCTAGCTTTCGTGCCTCAGTGTCAGGAAGAGCCCAGATGCCTGCCTTCGCCATCGGTGTTCCAGTATATATCAACGCATTTCACTGCTACACATACTGTTCCAGCATCCCTGCCAATCCTCAATTCTGTAAGTATCCTATCCAATCCCGAGGGTAAGCCTCGGTCTTTAAGATAGGACTTTCCGGAACACCTACGCACACTTTACGCCCAATAAATCC
+
:F,FFFFFFFFFFFFFFF:FFFFFFFFFFFF:FFFFFFFFFFFFFFFFFFFFFFFFF:FFFFFFFFFFFFFFFFFFFFFFFFF:F:FFFFFFFFFFFFFFFFFFF:FFFFFFFF:FFFFFFFFFFFFFFFFFFFFFFFFFF:FFFFF,F,FFF:FFFF,FFF:FFFFFFFF:FFF:F,FF,,FFFF,FFFF,:FFFFFFFFFFF::FF:FFFF,F,,FFFFFFFFFFFFF:FFFF,FFFFF:,FF,F,::
@A00920:152:HGHKKDRXX:2:2103:5882:18443 2:N:0:CGCGTTCA+TGCTAAGT
GGACTACCAGGGTTTCTAATCCTGTTTGCTCCCCACGCTTTCGTGCATGAGCGTCAGTATTGGCCCAGAAGGCTGCCTTCGCCATCGGTGTTCCTCCACATCTCTACGCATTTCACCGCTACACGTGGAATTCCACCTTCCTCTGCCATACTCCAGCACCGTAGTTTCGAGCGCAGTTCCCAAGTTCAGCTCGGGGCTTTCACACTCGACTTGCGACGCCGCCTGCGCACACTTTACGCCCAGTAATTCC
+
FFFFFFFFFFFFFFFFFFFFFFFFFFFFFFFFFFFFFFF,FFFFFFFFFFFFFFFFFFFFFFFFFFFFF,FFFFFFFFFFFFFFFFFFFFFFFFFFFFFFFFFFFFFFF,FFFFFFFFFFFFFFF:FFF::FFFFFFFFFFFFFFFF,FFFFFF,FFF,FFF,FFFFFFFFFFFFFFFFFFFF:FF,FFFFFFFFFFFFFFFFFFFFFFFFFFFFFFFFFFFFFFFFFFFFFFFFFF:FFFFFF,FF:FF
@A00920:152:HGHKKDRXX:2:2103:10592:18458 2:N:0:CGCGTTCA+TGCTAAGT
GGACTACCAGGGTATCTAATCCTGTTTGCTCCCCCAGCTTTCGCTCCTCAGCGTCAGGTAAGGCCCAGAAAGCCGCCTTCGCCACCGGTGTTCCTCCTGATATCTGCGCATTTCACCGCTACACCAGGAATTCCACTTTCCCCTACCTACCTCTAGCCGATCCGTATCGAATGGCGTCTCAGGGTTAAGCCCTGAGCTTTCACATCCGACGCGATCGGCCGCCTACGAGCTCTTTACGCCCAATAAATCC
+
FFFFFFFFFFFFFFFFFFFFFFFFFFFFFFFFFFFFFFFFFFFFFFFFFFFFFFFFFFF:FFFFFFFFFFFF:FF:FFFFFFFFFFFFFFFFFFFFFFFFFFFFFFFFFFFFFFFFFFFFFFFFFFFFFFFFFFF:FFFFFFFFF:FFFFFFFFFFFFFFFFFFFFF:FFFFFFFFFFF:FFFFFFFFFFFFFFFFFFFFFFFFFFFFFF,FFFFFFFFFFFFFFFFFFFFFF,FFFFFFF:FFF:FFFF
@A00920:152:HGHKKDRXX:2:2103:15492:19398 2:N:0:CGCGTTCA+TGCTAAGT
GGACTACTGGGGTTTCTAATCCCGTTTGCTCCCCTGGCTTTCGCTCCTCAGCGTCAATGCCGGTCCAGGATGCCGCCTTCGCCACCGGTGTTCCTCCAGATATCTACGCATTTCACCGCTACACCTGGAATTCCGCATCCCTCTCCCGGATCCAAGCCATCCAGTATCAGACGCAGTTCCCCAGTTAAGCTGAGGGATTTCACGTCTGACTTAGTTGGCCGCCTACGAGCCCTTTACGCCCAGTAATTCC
+
FFFFFFFFFFFFFFFFFFFFFFFFFFFFF:FFFFFFFFFFFFFFFFFFFFFF:FFFFFFFFFFFFFFFFFFFFFFFFFFFFFFFFFFFFFFFFFFFFFFF:FFFFFFFF,,FFFFFFFF:FFFFFFFF,FF::FFFFFFFFFFFFFFFFFFF:F::FFFFFFFFFFFFFFFFFFFFFFFFFFFFFFFFFFFFFFF:FF,:,FFFF:FF,FFFFFF:FFFFFFFFFF,FFFFFF:FFF:F:FFFFFFFFFF
@A00920:152:HGHKKDRXX:2:2103:16559:19554 2:N:0:CGCGTTCA+TGCTAAGT
GGACTACTAGGGTATCTAATCCTGTTTGCTCCCCACGCTTTCGCACCTCAGCGTCAGTACCGGTCCAGATAGCCGCCTTCGCCACTGGTGTTCTTCCCAATATCTACGAATTTCACCTCTACACTGGGAATTCCGCTATCCTCTCCCGGTCTCAAGCCCACCAGTATCAAATGCAGTTCCCGAGTTAAGCTCGGGGCTTTCACATCTGACTTGATGGGCCGCCTACGTGCGCTTTACGCCCAGTAATTCC
+
FFFFFFFFFFFFFFFFFFFFFFFFFFFFFFFFFFFFFFFFFFFFFFFFFFFFFFFFFFFFF:FFFFFFFFFFFFFFFFFFFFFFFFFFFFFFFFFFFFFFFFFFFFFFFFFFFFFFFFFFFFFFFF:FFFFFFFFFFF,FFFFFFFFFFFFFFFFFFFF:FFFF:FFFFFFFFFFFFFFFFFFFFFFFFFFFFFFFFFFFFFFFFFFFFFFF::FFFFFFFFFFFFFFFF:F,FFFFFFFF:FFFFFFFF
@A00920:152:HGHKKDRXX:2:2103:14154:19680 2:N:0:CGCGTTCA+TGCTAAGT
GGACTACTAGGGTATCTAATCCCGTTTGCTCCCCTAGCTTTCGCGCCTCAGCGTCAAGAACAGGCCAGGAAGTCGCCTTCGCCACTGGTGTTCCTCCCGATATCTACGCATTTCACCACTACACCGGGAATTCCACTTCCCTCTCCTGCCTTCGAGTCGATCAGTATCGCGTGACCCTCCCCAGTTGAGCCGGGGGCTTTCACACGCGACTTGAACGACCGCCTGCGCGCTCTTTACGCCCAGTAAATCC
+
FFFFFFFFFFFFFFFFF:FFFFFFF:FFFFFFFFFFFFFFFFFFFFFFFFFFFFFFFFFF:FFFFFFFFF,FFFFFFF:FFFFFFFFFFFFFFFFFFFFFFFFFFFFFFFFFFFFFFFFFFFFFFFFFFF,FFFFFFFFFFFFFFFFFFFFFFFFFFFFFFFFFFFFFFFFFFFFFFFFFFFFFFFFFFFFFFFFFFFFFFFFFFFFFFFFFFFF:FFFFFFFFFFFFFFFFFFFF:FFFFFFFFFFFFF
@A00920:152:HGHKKDRXX:2:2103:21052:19758 2:N:0:CGCGTTCA+TGCTAAGT
GGACTACCGGGGTATCTAATCCCGTTTGCTCCCCTGGCTTTCGTTCCTCAGTGTCAGTTGCAGTCCAGAACGCCGCCTTCGCCACCGGTGTTCCTCCAGATATCTACGCATTTCACCGCTACACCTGGAATTCCGCGTTCCTCTCCTGCACTCAAGCCAACCAGTATCAGACGCAGTTCCTCTGTTAAGCTGTGGGATTTCACGTCTGACTTAGCTGGCCACCTACGAACCCTTTACGCCCAGTAATTCC
+
FFFFFFFFFFFFFFFFFFFFFFFFFFFFFFFFFFFFFFFFFFFFF:FFFFFFFF:FFFFFFFFFFFFFFFFFFFFFFFFFFFFFFFFFFFFFFFFFFFFFFFFFFFFFFFFFFFFFFFFFFFFFFFFFFFFFFFFFFFFFFFFFFFFFFFFFFF:FFFFFFF:FFFFFFF:FF:FF:FF:FF,FFFFFFFFF,FFFFFFFFFFFF:F:F:FFFFF:FFFFFFFFF:F::FFF,FFFFFF,FFFFF:,FFF
@A00920:152:HGHKKDRXX:2:2103:27679:19899 2:N:0:CGCGTTCA+TGCTAAGT
GGACTACTGGGGTATCTAATCCTGTTTGATCCCCACGCTTTCGCGCCTCAGCGTCAATACTTGTCCAGATAGCCGCCTTCGCCACCGGTGTTCCTCCTAATATCTACGCATTTCACCGCTACATTAGGAATTCCGCTATCCCCTCCAAGATTCAAGCGATCTAGTTTCAAAGGCAATTCCGGGGTTAAGCCCCGGGATTTCACCCCTGACTTGGATCGCCGCCTACGCGCGCTTTACGCCCAGTAATTCC
+
FFFFFFFFFFFFF,FFF,FFFFFFFFFFFFFFFFFFFFFFFFFFFFFFFFFFFFFFFFFFFFF:F:FFFFFFFFFFFFFFFFFFFFFFFFFFFFFFFFFFFFFFFFFFFFFFFFFFFFFFFFF:FFFFFFFFFFFFFFFFFFFFFFFFFFFFFFFFFFFFFFFFFFFF:FFFFFFFF:FFFFF:FFFFFF:FFF:FF:FFFFFFFFFFFFFFFFFFFFF:FFFF,:F:FFFF:FF::FFF:FFFFFFFF:
@A00920:152:HGHKKDRXX:2:2103:15754:19914 2:N:0:CGCGTTCA+TGCTAAGT
GGACTACTAGGGTATCTAATCCTGTTTGCTCCCCACGCTTTCGCACCTCAGCGTCAGTATCAGTCCAGCGAGTCGCCTTCGCCACTGGTGTTCCACCGAATATCTACGAATTTAACCTCTACACTCGGTATTCCACTCGCCTCTCCTGACCTCCAGGCTTGCAGTCTATAAGGCAGTTCCCGGGTTGAGCCCGGGGATTTCACCCCATACTTACAAACCCGCCTACGTGCGCTTTACGCACAGAAATTCC
+
,F,FF:FFFFFF,FFFF:FFFFFF:FF::FFF,F:FFF,:FF:FFF,FFFFFFFFFF,F,:F,FFF,,FFF:F:F,F:,:::F:F::,F:,,FFFFFFFFF,F:FF,FFFFFF,F,:,:FFFFFFF,,FFFFF,:,FFF:,,F::F:FFFF:FFFFFFFFF,:FFF,FFFF:,FF:FFF:FFF,:F:,:F:FFFFFF::FF:,FF,,,:,F,F:FFFFFF,FFF,:,,FFFFF,:,FFF,FFF,,FF,FF
@A00920:152:HGHKKDRXX:2:2103:28736:20134 2:N:0:CGCGTTCA+TGCTAAGT
GGACTACTGGGGTTTCTAATCCTGTTTGCTCCCCACGCTTTCGCACCTCAGCGTCAATACTTGTCCAGCGAGTCGCCTTCGCCACTGGTGTTCTTCCGAATATCTACGAATTTCACCTCTACACTCGGAATTCCACTCGCCTCTCCAAGATTCTAGCACTGCAGTTTCAAGGGCAGTTCCGGGGTTGAGCCCCGGGATTTCACCCCTGACTTGCTGCGCCGCCTACGTGCGCTTTACGCCCAGTATTTCC
+
FFFFFFFFFFFFFFFFFFFFFFFFFFFFFFFFFFFFFFFFFFFFFFFFFFFFFFFFFFFFFFFFFFFFFFFFFFFFFFFFFFFFFFFFFFFFFFFFFF:FFFFFFFFFFFFF:FFFFFFFFFFFFFFFFF,FFFFFFFFFFFFFFFFFFFFFFFFFFFFFFFFFFFFFFFFFFF:FFFFFFFFFFFFFFFFFFFFFF,FFF:FFFFFFFFFFFFFFF:FFFFFFFFFFFFFFFFFF:FFFF:FF,FFFFF
@A00920:152:HGHKKDRXX:2:2103:16749:22326 2:N:0:CGCGTTCA+TGCTAAGT
GGACTACAGGGGTTTCTAATCCCGTTTGCTACCCTAGCTTTCGCATCTGAGTGTCAGGAATGGACCAGGAGGCCGCTTTCGCCACTGGTGTTCCTCCGGATATCTGCGCATTCCACCGCTACACCCGGAATTCCACCTCCCTCTACCATCCTCTAGCTCTGTAGTTTAGAACGGCATCTCCCAGTTGAGCCGGGAGCTTTCACGCCCTACTTACAGAACCACCTACACGCGCTTTACGCCCAGTAAATCC
+
FFFFFFFFFFFF:FFFFFFFFFFFFFFFFFFFFFFFFFFFFFFFFFFFFFFFFFFFFFFFFFFFFFFFFFFFFFFFFFFFFFFFFFFFFFFFFFFFFFFFFFFFFFFFFFFFFFFFFFFFFFFFFFFFFFFFFFFFFFFFFFFFFFFFFFFFF:FFFFFFFFFFFFFFF:FFFFF,FFFF:FFFFFFFFFFFFFFFFFFFFFFFFF:FFFFFFFFFFFFFFFFF,FFFFFFFFFFFFF:FF:FFFF,:FF
@A00920:152:HGHKKDRXX:2:2103:10375:22999 2:N:0:CGCGTTCA+TGCTAAGT
GGACTACAAGGGTATCTAATCCTGTTTGCTCCCCACGCTTTCGCACCTCAGCGTCAGTACCGAGCCAGTGAGCCGCCTTCGCCACTGGTGTTCCTCCGAATATCTACGAATTTCACCTCTACACTCGGAATTCCACTCACCTCTCTCGGACTCTAGATTGCCAGTATTAGAGGCAGTTCCAGGGTTGAGCCCTGGGATTTCACCCCTAACTAAACAATCCGCCTACGTGCGCTTTACGCCCAGTAATTCC
+
FFFFFFFFFFFFFFFFFFFFFFFF:FFFFFFFFFFFFFFFFFFFFFFFFFFFFFFFFFFFFFFFFFFFFFFFFFFFFFFFFFFFFFFFFFFFFFFFFFFFFFFFFFFFFFFFFFFFFFFFFFFFFFFFFFFFFFFFFFFFFFFF:FFFFFFFFFF:FFFFFFFFF:FFFFFFFFFFFFFFFFFFFFFFFFFFFFFFF:FFFFFFFFF,,F:F:FF:,FFFFFFFFFFFFFFFFFFFFFFFFFFFF,FFFF
@A00920:152:HGHKKDRXX:2:2103:15989:23015 2:N:0:CGCGTTCA+TGCTAAGT
GGACTACAGGGGTTTCTAATCCTGTTTGCTACCCACGCTATCGCGCCTCAGCGTCAGTTAAAGTCCAGAAAGCCGCCTTCGCCACTGGTGTTCCTCCCGATATCTACGCATTTTACCGCTACACCGGGACTTCCGCTTTCCTCTCCTGCACTCAAGCTCATCAGTTTCACGTGCATACCCCGAGTTAAGCTCGGGGGTTTCACACGTGACTTGATAAGCCGCCTACGCGCCCTTTACGCCCAGTAACTCC
+
FFF:FFFF,FFFFFF:FFFFFFFFFFFFFF:FFFFFF:F:F:FFFF,FF:F:FFFFFF,,::F,,,,F,FFFF,FFFFFFFFFFFFFFF:,FFFF::FFFFFFF,FFFF,FFFFFFFFF,FF,FFFFF:,FFF:FF:FFFFFFFFFFFFFF,FFFFFFFFFFF,:FFFFFFFF::FFFF:FFFFFFFFFFFFFFFFFF:F:FFFFFFFFFFFFF:FF,F:F:F,FF:FFFFF:FF,,FFFFFFF:FFFFF
@A00920:152:HGHKKDRXX:2:2103:8712:23124 2:N:0:CGCGTTCA+TGCTAAGT
GGACTACTGGGGTTTCTAATCCTGTTCGCTACCCACGCTTTCGTCCATCAGCGTCAGTATATGGTTAGTAGCCTGCCTTCGCAATCGGTATTCCATGTGATATCTATGCATTTCACCGCTACACCACATATTCTGGCTACTTCACCATAACTCAAGGCCGCCAGTATCAAGGGCAGTTCTACGGTTGAGCCGCAGACTTTCACCCCTGACTTAACGGCCCGCCTACGGACCCTTTAAACCCAATGATTCC
+
FFFFFFFFFFFFFFFFFFFFFFFF::F:FFFFFFFFFFFFFFFFFF:FFFFFFFFFFFFFFFFFFF:FFFFFF:FFFFFFFFFFFFFF,FFFFFFFFFFFFF:FFFFFFF:FFFFFFFFFFFFFFFFFFFFFFFFFFFFFFFF,FFFF:FFFFFFFFF:FFF:FFFFFFFFF:FFFFFFFFFFF,FFFF,FFFFFFFF,FFFFFFFFFFFFFFFFFFFFFFFF:FFFFF,:FF,FFF:F,F:,FF:,FFF
@A00920:152:HGHKKDRXX:2:2103:3504:23249 2:N:0:CGCGTTCA+TGCTAAGT
GGACTACAGGGGTTTCTAATCCTGTTTGCTCCCCACGCTTTCGCGCCTCAGCGTCAATGCCGGTCCAGATAGCCGCCTTCGCCACTGGTGTTCTTCCCAATATCTACGAATTTCACCTCTACACTGGGAATTCCGCTATCCTCTCCCGGATTCAAGCCTGACAGTCTAAAATGCAGCCCCCAGGTTAAGCCCGGGAATTTCACATCTCACTTATCAGACCGCCTACGCGCCCATTACGCCCAGTAATTCC
+
F:FF:FFF,:,::F:F:FF,FFF:F,,::F,FFF:FF:FFFFF,,FFFFF:F:F:FFFFFFF,FFF::F::FFFF:FF,,,FFFFFF,F:FFF,F:FFFFF:FFF:F:FFFFFFFF::FFFFFF:,FFFF,FFFFFFF,F:::::FF:FFF:FFF::F,F:F,F:F::F:FFF,,,,FFFFF,,,F,FFFF:F:FF,,FF,F:FFFF,,:F,F:FFFF,F:F:,,FFFFF,F,,:F:,F:FFFF,,FF,:
@A00920:152:HGHKKDRXX:2:2103:27145:23453 2:N:0:CGCGTTCA+TGCTAAGT
GGACTACTGGGGTATCTAATCCTGTTTGCTCCCCACGCTTTCGCTCTTCAGCGTCAGTATCGGCCCAGAGTGCTGCCTTCGCCGTTGGTGTTCCTCCTGATATCTGCGCATTTCACCGCTACACCAGGAATTCCACACTCCTCTACCGAACTCGAGTCACAGCAGTATCGACTGGCGTCCCAAGGTTGAGCCTTGGATTTTCACAGTCGACTTACTGAACCGCCTAGGAGCCCTTTACGCCCAGTAATTC
+
FFFFFFFFFFFFFFFFFFFFFFFFFFFFFFFFFF:FFFFFFFFFFFFFFFFFFFFFFFFFFFFFFFFFFFFFFFFFFFFFFFFFFFFFFFFFFFFFFFFFFFFFFFFFFFFFFFFFFFFF:FFFF:FFFF,FFF:FFFFFFFFFFFFFF:FFFFFFFFFFFFFFFFFFFFFFFFFFFFFFFFFFFFFF:FFFFFFFFFFFFFF:FF:FFFFFFFFFFF:FFFFFFFFFFFFFFFFFFFFFFFFFF:FFFF
@A00920:152:HGHKKDRXX:2:2103:23674:23797 2:N:0:CGCGTTCA+TGCTAAGT
GGACTACAGGGGTTTCTAATCCCGTTCGCTCCCCTAGCTTTCGCGCCTCAGCGTCAAGAATGGGCCAGGTAGTCGCCTTCGCCACTGGTGTTCCTCCCGATATCTACGAATTTCACCTCTACACCGGGAATTCCACCATCCCCTCCGGGACTCTAGCGCCGCAGTATCGGATGCAGTTCCCAAGTTGAGCTCGGGGATTTCACATCCGACTTACGACGCCGCCTACACGCGCTTTACGCCCAGTGATTCC
+
FFFFFFFFFFFFFFFFFFFFFFFFFFFFFFFFFFFFFFFFFFFFFFFFFFFFFFFFFFFFFFFFFFFFFF:FFFFFFFFFFFFFFFFFFFFFFFFFFFFFFFFFFFFFFFFFFFFFFFFFFFFFFFFFFFFFFFFFFFFFFFFFFFFFFFFFFFFFFFFFFFFFFFFFFFF:FFFFFFFFFFFF:FFFFFFFFFFFFFF,FFFFFFFFFFFFFFFFFFFFFFFF,FFFFFFF,,FFFFFFFFFF:FFFFF
@A00920:152:HGHKKDRXX:2:2103:11460:24064 2:N:0:CGCGTTCA+TGCTAAGT
GGACTACAGGGGTATCTAATCCTGTTTGCTACCCACGCTTTCGCTCCTCAGCGTCAGTTACGGCCCAGAGCGGCGCCTTCGCCACTGGTGTTCCTCCTGATATCTGCGCATTTCACCGCTACACCAGGAATTCCCCGCTCCCCTACCGTACTCAAGTCACAGCAGTATCGGGTGGCCTCTCTGGGTTGAGCCCAGAGTTTTCACACCCGACTTACTGAACCGCCTACGAGCTCTTTACGCCCAATAAATC
+
FFFFFFFFFFFFFFFFFFFFF:FFFFFFFFFFFFFFFFFFFFFFFFFFF::FFFF:FFFF,FFF:F,F,FFFF,FFFF,FFFFF:FFFFFFFF,F,FFFFFFFFF:FFFFFFFFFFFFFFF:FFFFF:FFFFFFFFF:FFFFFFFF,FFFFFFFFFFFF,:FFFFFFFFFFFFFFF:FFFFFFFFFFFFFFFFFFFFFFFF:FFFF:FFFFF:FF::,FFFFFFFFF:FFFFFFFF,FFFFFFFFFFF:F
@A00920:152:HGHKKDRXX:2:2103:10140:24627 2:N:0:CGCGTTCA+TGCTAAGT
GGACTACCAGGGTATCTAATCCCGTTCGCTACCCTGGCTTTCGCGGCTCAGCGTCAGGTGCAGCCCAGGGCGCCGCCTTCGCCTCTGGTGTTCCTCCGGATCTCTACGCATTTCACCACTCCACCCGGAATTCCACGCCCCTCTGCTGCCCTCTAGCTGCCCAGTTTCGAACGGCCTCTCCCGGTTGAGCCGGGAGCTTTCACGTCCGACTTGAACAGCCGCCTGCCCGCGCTTTACGCCCAGTAAATCC
+
FFFFFFFFFFFFFFFFFFF:FFFFFFF:FFFFFFFFFFF:F:FFFFFF:F:FFFF:FFFFFFFFFFF:FFFFFFFFFFFFFFFFFFFFFFFFFFFFF:F,FFFFFFFFFFFFFFFFFFFFFFFFFFFFFFFFFFFFFFFFFFFFFFFFFFFFF,FFFF:FFFFF:FFFFFFFFFFFFFFFFFFFFFFFFFFFFFFFFFFFFFFFFFFFFFFFFFFFF::FF:FFF:FFFFFFFFFFFFFFFFFF,FFFFF
@A00920:152:HGHKKDRXX:2:2103:9923:24690 2:N:0:CGCGTTCA+TGCTAAGT
GGACTACTGGGGTTTCTAATCCTGTTTGCTCCCCACGCTGTCGCGCCTCAGTGTCAGCAACTGCCCAGCAGGCCGCCTTCGCCACTGGTGTTCTTTCGGATATCTACGCATTCCACCGCTACACCCGAAATTCCACCTGCCTCTACAGTGCTCCAGCTCAGCAGTTCGCACGGCAGATCCGGGGTTGAGCCCCGGACTTTCACCACACGCTTACCAAGCCACCTACGCGCCCTTTACGCCCAGTGATTCC
+
FFFFFFFFFFFFFFFFFFFFFFFFFFFFFFFFFFFFFF,FFFFFFFFFFFFFFFFFFFFFFFFFFF:FFFFFFFFFFFFFFFFFFFFFFFFFFFFFFFFFFFFFFFFFFFFFFFFFFFFFFFFFFFFFFFFFFFFFFFFFFFFFFFFFFFFFFFFFFFFFFFFFFF:FFFFFFFFFFFFFFFFFFFFFFFFFFFFFFFFFFFFFFF:FFFFFFF:F:FFFFFFF,FFFFFFFFFFFFFFFFFFFFFFFFF
@A00920:152:HGHKKDRXX:2:2103:15619:24909 2:N:0:CGCGTTCA+TGCTAAGT
GGACTACTGGGGTATCTAATCCTGTTTGCTCCCCACGCTTTCGTGCATGAGCGTCAGTGTCGACCCAGGGGGCTGCCTTCGCCATCGGTGTTCCTCCACATCTCTACGCATTTCACTGCTACACGTGGAATTCCACCCCCCTCTGCCGCACTCAAGCTTGCCAGTTACAAGCGCAGTTCCCAGGTTAAGCCCGGGGATTTCACACCTGTCTTAGCAAACCGCCTGCGCACGCTTTACGCCCAGTAATTCC
+
FFFFFFFFFFFFFFFFFFFFFFFFFFFFFFFFFFFFFFFFFFFFFFFFFFFFFFFFFFFFFFFFFFFFFFFFFFFFFFF:FFFFFFFFFF:FFFFFFFF:FFFFFFFFFFFFF:FFFFFF:FFFFFFFFFFFFFFFFFFFFFFFF:FFF:FFFF:FFFFFFFFFFFFFFFFFFFFF:FF:FFFFFF:FFFFFFFFFFF:FF,FFFFFFFF,FFFF:F,FFFFFFFFFF:FFFFF,FFFF:FFFFFFFFFF
@A00920:152:HGHKKDRXX:2:2103:12545:25128 2:N:0:CGCGTTCA+TGCTAAGT
GGACTACACGGGTTTCTAATCCCGTTCGCTCCCCACGCCTTCGCGCCTCAGCGTCGGGCCCGGCCCAGCCGGCCGCCTTCGCCACGGGTGTTCCGCCCGATCTCTACGCATTTCACCACTACACCGGGCATTCCACCGGCCCCTGCCGCCCCCAAGCGGCGCGGTCCCCGGCGACCCCCCCCGGTTGAGCCGGGGGCTTTCACGCCGGACCCACGCCGCCGCCTGCGCGCGCTTTACGCCCAGTGACTCC
+
FFFFFFFFFFFFFFFFF:FFFFFFFFFFFFFFFFFFFFFFFFFFFFFFFFFFFFFFFFFFFFFFFFFFFFFFFFFFFFFFFFFFFFFFFFFFFFFFFFFFFFFFFFFFFFFFFFFFFFFFFFFFFFFFFFFFFFFFFFFFFFFFFFFFFFFFFFFFFFFFFFFFFFFFFF:FFFFFFFFFFFFFFFFFFFFFFFFFF:FFFFFFFFFFFFFFFFFFFFFF:FFFFFFFFFFFFFFFFFFFFFFFFFFFFF
@A00920:152:HGHKKDRXX:2:2103:24768:25504 2:N:0:CGCGTTCA+TGCTAAGT
GGACTACTAGGGTATCTAATCCTGTTTGATCCCCACACTTTCGTGCCTCAGCGTCAGTTAAAGCTTAGTTAGCTGCCTTCGCAATAGGTGTTCTTGACGATATCTAAGCATTTCACCGCTACACCGTCAATTCCGCCAACCTCAACTTTACTCAAGTCATACAGTATCAATGCCACCCTCCCGGTTAAGCCGGGATATTTCAGCACTGACTTATACAACCGCCTACGCACCCTTTAAACCCAATAAATCC
+
FFFFFFFFFFFFF:FFFFFFFFFFFFFFFFFFFFFFFFFFFFFFFFFFFFFFFFFFFFFFFFFFFFFFFFF:FFFFFFFFFFFFFFFFFFFFFFFFFFFFFFFFFFFFFFFFFFFFFFFFFFFFFFFFF:FFFFFFFFFFFFFF:FFFFFFFFFFFFFFFFF:FF:FFF:FFF:F:F:F:FFF,FFFF,F:,FFFFF,FF:FF:FFFFFFFFF:FF:::F,:FFF,:F::F::FFF:FFFF,:,:FFF:F
@A00920:152:HGHKKDRXX:2:2103:30201:25582 2:N:0:CGCGTTCA+TGCTAAGT
GGACTACACGGGTTTCTAATCCTGTTTGCTCCCCTAGCTTTCGTGACTCAGAGTCAGGTGTTGTCCAGGGACACGCCTTCGCCACTGGTGTTCCACTTGATATCTACGCATTTCACTGCTACACCAAGAATTCCAGTCACCACTACAAAACTCACGCTTTTTAGTATACAAAGCCATTTCCGAGTTGAGCCCGGAGCTTTCACATCAAACTTAAAATACCCCCATACACACCATTAACCCCCAGTAAAAC
+
:FFFFF:FFFFFFFFFFFFFFFFFFF,FFFFFFF:,FFFFFFF,F,,FFFF,FFFFF,,F,F:,F::FFFF::FFFFF:FFFFFF:FFFFFFF,:F::FFFFFFF:FFFFFFFFFF,FFFFFFFFF:,,FFFFFFF,,,FF,FF,FFF:,FFF:,FFF,,::FFFFF,FFFFF,FF,F::F,,FFF,FFF:,:FFF,FFFFFF,,::FFF:FFF:,,,,F:,F,F,,,,F,F,,,,:F,FF:,,F,:F:,
@A00920:152:HGHKKDRXX:2:2103:21106:27586 2:N:0:CGCGTTCA+TGCTAAGT
GGACTACTCGGGTTTCTAATCCTGTTTGCTCCCCACGCTTTCGCACCTCAGCGTCAGTACCGAGCCAGTGAGCCGCCTTCGCCACTGGTGTTCCTCCGAATATCTACGAATTTCACCTCTACACTCGGAATTCCACTCACCTCTCTCGGACTCAAGACTGCCAGTATCAAAGGCAATTCCAGGGTTGAGCCCTGGGCTTTCACCTCTGACTTAACAGTCCGCCTACGTGCGCTTTACGCCCAGTAATTCC
+
FFFFFFFFFFFFFFFFFFFFFFFFFFFFFFFFFFFFFFFFFFFFFFFFFFFFFFFFFFFFFFFFFFFFFFFFFFFFFFFFFFFFFFFFFFFFFFFFFFFFFFFFFFFFFFFFFFFFFFFFFFFFFFFFFFFFFFFFFFFFFFFFFFFFFFFFF:FFFFFFFFFFFF,FFFFFFFFFFFFFFFFFFFFFFFFFFFFFFFFFFFFFFFFFFFFFFFFFFFFFFFFFFFFFFFFFFFFFFFFF:FFFFFFFFF
@A00920:152:HGHKKDRXX:2:2103:6153:27743 2:N:0:CGCGTTCA+TGCTAAGT
GGACTACTGGGGTATCTAATCCCGTTCGCTCCCCATGCTTTCGCGCCTCAGCGTCAGGTGGGACCCAGCGTGCCGCCTTCGCCACTGGTATTCCTCCGCATCTCTACGCATTTCACCACTACACGCGGAATTCTACACGCCTCTATCCCCCTCTAGTTAGGCAGTCTCAGACGACCTCTCCTGGTTTAGCCACGAGAGTTCACGCCTCACTTACCCAACCGCCTGCTCGCCCTTTACGCCCAGTAATTCC
+
,:F,FF:FFFF:FFFFFFFFFFFF:FFF,FF:FFFFFFFFFF:,FF,FF:,FFFFFF:FFFFFF:FFFF:,FFFFF::FFFFFFFF,FFFF,:FFF,FFFFFFF:FFFFF,FFFFFFF:FFF,FFFFFFF,FFFFF:FF:FF:FFFF:FFFFFFFFFFFF::FFFFFFF:FFF:F:FFFFFFF,F,FF,FFFF:FFF,F,:FFFFFF:F:FFFFFFFFFF:FFFF,FF:FFFF:FFF:F,F,FFFFFFFF
@A00920:152:HGHKKDRXX:2:2103:10854:27931 2:N:0:CGCGTTCA+TGCTAAGT
GGACTACTCGGGTTTCTAATCCTGTTTGCTCCCCACGCTTTCGAACCTCAGCGTCAACAATCGTCCAGTAAGTCGCCTTCGCCACTGGTGTTCTTCCGAATATCTACGAATTTCACCTCTACACTAGGAATTCCACTTACCTCTCCGATGTTCAAGCGATGCAGTCTTAAAGGCAATTCCAGGGTTGAGCCCTGGGCTTTCACCTCTAACTTAGAAGGCCGCCTCCGTGCGCTTTACGCCCAGTAATTCC
+
FFFFFFFFFFFFFFFFFFFFFFFFFFFFFFFFFFFFFFFFFFF,,F::FFFF:FFFFFFFF:FFFFFF,FFFFFFF:FFFFFFFFFFF:FFFFFFFF::FFFFFFFFF:FFFF:FFFFFFFFFF,,FFF,FFF,,FFFF:,FFF,FF,,FFFFFF::,FFFFF,,FFFFF:FF,F,FF,:F:FFFFFFFFF,FFFFF:FFF,F,:FFF:FFFF,F,,FF,FF,:F,FFFF:FFFF:FFF,FF,:FFFF::
@A00920:152:HGHKKDRXX:2:2103:30228:28291 2:N:0:CGCGTTCA+TGCTAAGT
GGACTACAGGGGTTTCTAATCCCTTTCGCTCCCCTGGCCTTCGTGCCTCAGCGTCAGTTAATGTCCAGGAACCCGCCTTCGCCACGAGTGTTCCTCTCGATATCTACGCATTTCACTGCTACACCGAGAATTCCGGTTCCCCCTCCATTACTCTAGTCTCGCAGTATCATGTGCCGTCCGCGGGTTGAGCCCGCGCCTTTCACACACGACTTACGAAACAGCCTACGCACGCTTTACGCCCAGTGATTCC
+
FFFFFFFFFFFFFFFFFFFFFFFFFFFFFFFFFF:FFFFFFFFFFFFFFFFFFFFFFFFFFFFFFFFFFFFFFFFFFFFFFFFFFFFFFFFFFFFFFFFFFFFFFFFFFFFFFF:FFFFFFFFFFF:FFFFFFFFFFFFFFFFFFFFFFFFFFFFFFFFFFFFFF:FFFFFFFFFFFF:FFFFFFFFFFFFFFFFFFFFFFFFFFFFFFFFFFFFFFF:FFFFFFFFFFFFFFFFFF:FFF:FFFFFFFF
@A00920:152:HGHKKDRXX:2:2103:29396:29074 2:N:0:CGCGTTCA+TGCTAAGT
GGACTACACGGGTTTCTAATCCCGTTTACTACCCTAGCTGTCGCGTCTGAGCGTCAGAAATAGACCAGAAGATCGCCTTCGCCACTGGTGTTCCTCCCGATATCTACGCATTTCACCACTACACCGGGAATTCCATCTTCCTCTTCTACTCTCGAGTACGGTAGTATTGAATGACCTCTCCCAGTTGAGCCGGGAGATTTCACACCCAACTTACCGCACCGCCTGCACGCGCTTTACGCCCAGTGAATCC
+
FFFFFFFFFFFFFFFFFFFFFFFFFFFFFFFFFFFFFFFFFFFFFFFFFF:FFFFFFF:FFFFFFFFFFFFFFFFFFFFFFFFFFFFFFFFFFFFFFFFFFFFFFFFFFFFFFFFFFFFFFFFFFFFFFFFFFFFFFFFF:FFFFFFFFFFFFFFFF:FFFF:FF:FFFF,FFFFFFFFFFFF:FFFFFFFFFFFFFFF:FFFFF:FF:F::FFFFFFFFFFFFFFF:::FFF:FFF:FFFFF,FFF,FF
@A00920:152:HGHKKDRXX:2:2103:27543:29684 2:N:0:CGCGTTCA+TGCTAAGT
GGACTACACGGGTTTCTAATCCTGTTTGCTCCCCACGCTTTCGAGCATCAGCGTCGGATCCGGCCCAGCCGGCAGCCTTCGCCACGGGTGTTCTTCCCCATATCTACGCATTCCACCGCTACACCGGGAATTCCACCCGCCTCTCCCGCACCCCAGGGACGCAGTCACGCAAGCAGCCCCGGAGTTGAGCCCCGGGATTTCACTTCCGACTTGCTGGACCCGCCTCCGCGCCCTTTACCCCCAGAGATTC
+
FFFFFFFFFFFFFFFFFFF:FFFFF:FFFFFFFFFFFFFFFFF,FF:F:FFFFFF,F,,F,FFFFFF:,,F,,,FFFF:F,FFF,,FFFFFFF,,,F,,FF:FFFFFFFFFF,FFF,FFFFFFF,,FFFFF:FFF,F,FFFFFF,FFF,,F,:F:F,,,,FF:FFF,F,,F,FF:F,,FF:F:F::FFFFFFFFFFF:,:FFF,FF,F:FFF,FFFF,FFFFF,F,,:,:,,,,F:,,,FFF,,,:F,,F
@A00920:152:HGHKKDRXX:2:2103:14841:30232 2:N:0:CGCGTTCA+TGCTAAGT
GGACTACTGGGGTATCTAATCCTGTTTGCTCCCCACGCTGTCGCACCTGAGTGTCAGTATTGGGCCAGGTAGCCGCCTTCGCCACTGATGTTCCTCCCGATATCTACGCATTTCACCGCTACACCGGGAATTCCACTACCCTCTCCCATACTCTAGCTGAGTAGTATCGACTGCAATTCCCAGGTTAAGCCCAGGGCTTTCACAATCGACTGACTCAGCCACCTGCGTGCGCTTTACGCCCAGTAATTCC
+
FF:FFFFFFFFFFFFFFFFFFFFFF:FFFFFF:FFFFFFFFFFFF,:FFFFFFFFFFFFFFFFFFF:FFFFFFFFFFFFFFFFFFFFFFFFF::FFFFFFFFFFFF:FF:FFFFFFFFFFFFFFFFFFFF:FFFFFF:F:FFFFFFFF:FFFFFFFFFFFFFFFFFFFFFFFFF:,FF::F:FFFFFFFFFFFFFFFF:FFFF,FFFFFFFFFFFFFFFFF:FFFFFFFFF:F,FFFF:F:FFFF,F,FF
@A00920:152:HGHKKDRXX:2:2103:28818:30358 2:N:0:CGCGTTCA+TGCTAAGT
GGACTACTAGGGTTTCTAATCCAGTTTGCTCCCCACGCTTTCGCGCCTCAGCGTCAAGAATGGGCCAGGTAGTCGCCTTCGCCACTGGTGTTCCTCCCGATATCTACGCATTTCACCACTACACCGGGAATTCCACTACCCTCTCCCACCTTCAAGCCGATCAGTTTCCGATGCAGTTTCCCAGTTGAGCCGGGAGATTTCACATCGGACTTGACCAGCCGCCTGCGCGCTCTTTACGCCCAGTAAATCC
+
FFFFFFFFFFFFFFFFFFFFFFFFFFFFFFFFFFFFFFFFFFFFFFFFFFFFFFFFFFFFFFFFFFFFFFFFFFFFFFFFFFFFFFFFFFFFFFFFFFFFFFFFFFFFFFFFFFFFFFF:FFFFFFFFFFFFFFFFFFFFFFFFFFFFFFFFFFFFFFFFFFFFFFFFFFFFFFFFF:FFFFFFFFFFFFF:FFFFFFFF:FFFFFFFFFFFF,FFFFFFFFFFF:FFFFFFFFFFFFFFFF:FFFFFFF
@A00920:152:HGHKKDRXX:2:2103:12427:30530 2:N:0:CGCGTTCA+TGCTAAGT
GGACTACCAGGGTTTCTAATCCTGTTTGATCCCCACACTTTCGTGCCTCAGCGTCAGTTACAGTCTAGTAAGCTGCCTACGCTATCGGTGTTCCTGACGATATCTATGCATTTCACCGCTACACCGTCAATTCCGCCTACCTCGTCTGTACTCAATCCCAACAGTTTTTCAGGCAGCTCCCAGGTTGAGCCTGGGCATTTCACCTAAAACTTGTCAGGACGCCTACGCACCCTTTAAACCCAATAAATCC
+
FFFFFFFFFFFFFFFFFFFFFFFFFFFFFFFFFFFFFFFFFFFFFFFFFFFFFFFFFFFFFFF:FFFFFFFFFFFFFFFFFF:,FFFFFF:FFFFFFFFFFFFFFFFFFFFFFFFFFFFFFFFFFFFFFF:FF:FFF:FFFFFFFFFF:FFFFFFFF,FFFFFFFF:,F:F:FFF:FFFF:FFFFF,F:FF:FFFFFF:FF:F:FFFFF,FF:,:F,,FFFFFFFF,FFFF,:FF,FFF::FFFFFFFFF
@A00920:152:HGHKKDRXX:2:2103:31015:31062 2:N:0:CGCGTTCA+TGCTAAGT
GGACTACAGGGGTATCTAATCCTGTTTGATCCCCACACTTTCGTGCCTCAGCGTCAGTTAAAGCTTAGTTAGCTGCCTTCGCTATCGGTGTTCTTGACGATATCTAAGCATTTCACCGCTACACCGTCAATTCCGCCTACCTCGAGTCCACTCAAGCCCATCAGTATCAATCCCACCCTCCCGGTTAAGCCGGGATATTTCAGAACTGACTTAATAGGCCGCCTACGCACCCTTTAAACCCAATAAATCC
+
FFFFFFFFFFFFFFFFFFF:FFFFFFFFFFFFFFFF:FFFFFFFFFFFFFFFFF:FFFFFFFFFFFFFFFFFFFFFFFFFFFFF:FFFFFFFFFFFFFFF,FFFFFF:FF:FFFFFFFF:FFFFFFFFFFFFFFFFF:FFFFFFFFFFFFFFF:FFFFFF,FF:FFFFF:FFFFFFFFFFFFFF:FFF::FFFFFFF::FFFFFFFFFFFFFFFFF::FFFFFFFF,FFFFF,:FFFF::FFFFFFF:FF
@A00920:152:HGHKKDRXX:2:2103:8793:31532 2:N:0:CGCGTTCA+TGCTAAGT
GGACTACCCGGGTTTCTAATCCTGTTTGCTACCCACGCTTTCGTGTCTCAGCGTCAGCTACGGTCCAGAAAGCCGTCTACACCGCCGGTGTTCCTCCTGATATCTACGCATTTCACCGCTACACCAGGAATTCCGCTTTCCTCTCCCGCGCTCCAGCACCCCAGTTTCCGGCGCACCCTCCCAGTTGAGCCGGGAGATTTCACACCGAACTTAGAGCACCGCCTACACACTCTTTACGCCCAGTAATTCC
+
FFFFFFF:FFFFFFFFFFFFFFFFF,FFF:FFFFFFFF:FFFFFFFFFFFFFFFFFFF:::FFFFFFFFFFFF,FFFFFFFFFFFFFFFFFFFFFFFFFFFFFFFFFFFFFFFFFFFFFFFFFFFFFFFFFFFFFF,FFF,FFFFFFFF:FFFF:FFF:FFFFF,F:F,,FFFFFFFFFFFFFFFFFFFFFFFFFFFFFFFFF,FF,F,::FFFF,FFF:FFFF,FFFF:FFF:FFFFFFF::FF:FFFF
@A00920:152:HGHKKDRXX:2:2103:6262:31688 2:N:0:CGCGTTCA+TGCTAAGT
GGACTACTCGGGTTTCTAATCCTGTTTGCTCCCCACGCTTTCGTGCCTCAGCGTCAGTACCCGTCCAGCCACCCGCCTACGCTTCTGGTATTCCTCGTGATATCTACGCATTTCACCGCTACACCACGAATTCTAGTGGCCTCTCCGGGACTCAAGGACTGCAGTATCAAAGGCAATTCTACGGTTGAGCCGTAGGCTTTCACCCCTGACTTACAGTCCCGCCTGCACACCCTTTACACCCAATAATTCC
+
FFFFFFFFFFFFFFFFFFFFFFFFFFFFFFFFFFFFFFFFFFFFFFFFFFFFFFFFFFFFFFFFFFFFFFFFFFFFFFFFFFFFFFFFF:FFFFFFFFFFFFFFFFFFFF:FFFFFFFFFFFFFFFFFFFFFFFFFFFFFFFFFFFFFFFFFFFFFFFFFFF:F:FFFFFFFFFFFFFFFFFFFFFFFFFFFFFFFFF:FFF:FFFFFFFFFFFFFFFFFFFFFFFFFFFFFF:FFFFFFFFFFFFFFFF
@A00920:152:HGHKKDRXX:2:2103:12400:32706 2:N:0:CGCGTTCA+TGCTAAGT
GGACTACCAGGGTATCTAATCCCGTTTGCTCCCCTAGCTTTCGCGCCTCAGCGTCAGATATGGTCCAGGAAGCCGCCTTCGCCACCGGTATTCCTCCCGATATCTACGCATTTCACCGCTACACCGGGAATTCAACATCCCTCTCCCATACTCAAGCCACCCAGTATCAGACGCACTTCCCAGGTTAAGCCCGGGGATTTCACTCCTGACTTACAAGGCCGCCTACGCGCCCTTTACGCCCAGTAATTCC
+
FFFFFFF,FFFFFFFFFFFFFF:FFFFFFFFFFF,FFFFFFFFFFFFFFFF,FFFFF,FF,,F:FFFFFF,FF,FFFF,FFFFFFFFFF,FFFFFF:,FFFFFFFFF,,FFFFFFFF:FFFFFFF,:FF,FFF,FFFFFFFFFFFFFF,FFFF:FFFF:F,FFFF:FF,,,FFF:,,:FF,F,FFFFFFF:,,FFFFFFFFFF:,,,FFFF,,,FF:,FFFFFFFF:F,FFFFFFFFFFFFFFFFFF,FF
@A00920:152:HGHKKDRXX:2:2103:25681:32722 2:N:0:CGCGTTCA+TGCTAAGT
GGACTACCAGGGTATCTAATCCCGTTTGCTCCCCCAGCTTTCGCGCCTCAGCGTCAAGAACAGGCCAGGAAGTCGCCTTCGCCACTGGTGTTCCTCCCGATATCTACGCATTTCACCACTACACCGGGAATTCCACTTCCCTCTCCTGCCTTCAAGTTAAGCAGTATCGAATGACCCTCCCCAGTTAAGCCGGGGGCTTTCACATTCGACTTGAATAACCGCCTGCGCGCTCTTTACGCCCAGTAAATCC
+
FFFF::FFFFFFFFFFFFFF,FFFFFFFFFFFFFFFFFF:FFFFFFFFFFFFF:F:FFFFFF,FFFFFFFF:FFFFFFFFFFFFF:FFFFFFFFFFFFFFFFFFFFFFFFFFFFFFFFFFFFF:FFFFF:FFFFFFFFFFFFFFFFFFFFFFF:FFFFFFF,FFFFFFFFFFFFFFFFFFFFFFFFFF:F,FFF,FFF,FFFFFFFF:FFFFFFF:FFFFFFFFFFFF::FFFFF,FFF:FFFF,F:FF:
@A00920:152:HGHKKDRXX:2:2103:6840:32784 2:N:0:CGCGTTCA+TGCTAAGT
GGACTACTGGGGTTTCTAATCCCGTTCGCTACCCATGCTTTCGCGTCTTAGCGTCAGTTGTGAACCAGACAGTCGCCTTCGCCACTGGTGTTCCTCCGGATATCTACGCATTTCACCACTACACCCGGAATTCCACTGTCCTCTTTCACTCTCTAGTCACGCAGTATCACCTATCCTCTCCCAGTTTAGCCGGGAGCTTTCATAGGTAACTTACGTCACCGCCTACACGCTCTTTACGCCCAGTAACTCC
+
:FFFFFFFFFFFFFFFFFFFFFFFFFFFFFFFFFF:FFFFFFFFFFFFFFFFFFFFFFFFFFFFFFFFFF,FFFFFFFFFFFFFFFFFFFFFFFFFFFFF:FFFFFFFF::F:FFFFFFFFFFFFFFFFFFFFFFFF:FFFFFFFFFFF:FFFF:FFF:F:FFFF,FFFF,,F:FFFFFF,F:FFFFF,FFFF:FFFFF,FFFFFFFFFFF:FF:FFFFFFFFFF::F::FFFF:FFFFFF,:F,FFFF:
@A00920:152:HGHKKDRXX:2:2103:29505:32894 2:N:0:CGCGTTCA+TGCTAAGT
GGACTACTGGGGTTTCTAATCCTGTTTGCTCCCCACGCTTTCGCACCTCAGCGTCAATACTTGTCCAGCGAGTCGCCTTCGCCACTGGTGTTCTTCCGAATATCTACGAATTTCACCTCTACACTCGGAATTCCGCTTTCCTCTCCAGCACTCAAGAATTATAGTTTCAGATGCAGCGCCCAAGTTAAGCCTGGGAATTTCACATCTGACTTACAATCCCGCCTACACGCCCTTTACACCCCGTAAATCC
+
FFFFFFF:FFFFFFFFFFFFFFFFFFFFFFFFFFFFFFFFFF:FFFFFFFFFFFFF,F::FFFFFFFFFFFFFFFFFFFFFFFFFFFFFFFFFFFFFFFFFFFFFFFFFF:FFFFFFFFF:FFFFFFFFF:FFFFFFFFFFFFFFFFFFFFFFFF::FFFFF,:FFFFFF:FFFFFFFFFFFFF,F:FFFFFFF:F:,FFFFFFFFFFFFFFFFFFFFFFFFFFF:FF:FFFFFFFFFFFF,,FF,:F,F
@A00920:152:HGHKKDRXX:2:2103:29451:33144 2:N:0:CGCGTTCA+TGCTAAGT
GGACTACTGGGGTTTCTAATCCTGTTTGCTCCCCACGCTTTCGCGCCTCAGCGTCAGTACCGGGCCAGTGAGCCGCCTTCGCCACTGGTGTTCTTCCTAATATCTACGAATTTCACCTCTACACTAGGAATTCCACTCACCTCTCCCGGACTCGAGGCTGACAGTATTGAGGGCAGTTCCGAGGTTAAGCCTCGGGATTTCACCCCCAACTGGCCAGCCCGCCTACGCGCGCTTTACGCCCAGTATTTCC
+
FFFF:FFFFFFFFFFFFFFFFFFFFFFFFFFFFFFFFFFFFFFFFFFFFFFFFFFFFFFFFFFFFFFFFFFFFFFFFFFFFFFFFFFFFFFFFFFFFFFFFFFFFFFFFFFFFFFFFFFFFFFFFFFFFFFFFFFFFFFFF:FFFFFFFFFFFFFFFFFFFFFFF:FFFFFFFFFFFFFFFFFFFFFFFFFFFFFFFFFFFFFFFFFFFFF:::FFFF:FFFFFFFFFFFFF,FFFFFFFF,FF,F,FFF
@A00920:152:HGHKKDRXX:2:2103:15203:33865 2:N:0:CGCGTTCA+TGCTAAGT
GGACTACTGGGGTTTCTAATCCTGTTTGCTACCCACGCTTTCGCGCCTCAGCGTCAGAACCGGTCCAGGTAGCCGCCTTCGCCACCGGTGTTCCTCCCAATATCTACGCATTTCACCGCTACACCGGGAATTCCGCTACCCCCTCCCGGCCTCAAGCTCGACAGTTTCAAAGGCAGTTCCTCAGTTGAGCCGAGGGATTTCACCTTTGACTTACCGGGCCGCCTACCCGCCCTTTACGCCCAATAATACC
+
FFFFFFFF,FFFFFFFFFFFFFFFFFFF,:FFFF,FFFFFFFF:FFFFFFFFFFFFFFFFFFFFFF,FF,FF:,FFFFFFFF:F:FFF:FFFF:FFFF:FFFFFFFFFFFFFFFFFFFFFFFFF,:FFFF:FFF,FFFFFFFFFFFFF,FF:FFFFFFFF:FFF:FFF:FFFFFFFFFFFFFFFFFFFF:FF:::F:FF,,FFFFFFF:::F::F:,F:F:FF,FF,FFFFFFF:::,FFFF:FFF:,FF
@A00920:152:HGHKKDRXX:2:2103:8296:33896 2:N:0:CGCGTTCA+TGCTAAGT
GGACTACTAGGGTTTCTAATCCCGTTTGCTCCCCTGGCTTTCGCGCCTCAGCGTCAGTTTCGGTCCAGAATGCCGCCTTCGCCACCGGTGTTCCTCCAGATATCTACGCATTTCACCGCTACACCTGGAATTCCACATTCCTCTCCCGAACTCAAGTCACCCAGTATCGGACGCAGTTCCCAAGTTAAGCTTGGGGATTTCACGTCCGACTTAGGCGACCGCCTACGCGCCCTTTACGCCCAGTAATTCC
+
FFFFFFFFFFFFFFFFFFFFFFFFFFFFFF:FFF:FFFFFFFFFFFFFFFFFFFFFFFFFFFFFFFFFFFFFFFFFFFFFFFFFFFFFFFFFFF:FFFFFFFFFFFFFFFFFFFFFF:FFFFFFFFFFFFFFFF:FFFFFFFFFFFFFFFFFF,FFF,FFFFFFF:FF:FFFFF:FFFFFFFFFFFFFFFFFFFFFF:FFFFFFFFF:FFFFFFF:FFFFFFFFFFFFFFFFFFFF:FFFF,FFFFFFF:
@A00920:152:HGHKKDRXX:2:2103:6144:34147 2:N:0:CGCGTTCA+TGCTAAGT
GGACTACTAGGGTATCTAATCCTGTTTGCTCCCCACGCTTTCGCACCTCAGCGTCAGTACCGGACCAGTGAGCCGCCTTCGCCACTGGTGTTCTTGCGAATATCTACGAATTTCACCTCTACACTCGCAGTTCCACTCACCTCTTCCGGACTCGAGCTTCTCAGTCTCAAAGGCAGTTCTGGAGTTGAGCTCCAGGATTTCACCCCTGACTTAAAAAGCCGCCTACGTGCGCTTTACGCCCAGTGATTCC
+
:F:FFFF:FFFFF::FFFFFFFFFF,FFFFFFF:FFFFFFFFFFF:FFFFFFFFFFFFFFFF:FFFFFFFFFFFFFFFFFFFFF:FFFFFFFFF:FFFFFFFFFFFFFFFFFFFFFFFFFF:FFFFFFFF:FF:FFFFF:FFFFFFFFFFFFFFFFFFFFFF,FF,FFFF:FFFFFFFFF:FFF,FFFFFFFFFFFFFFFFFFFFFF,:F,FF:FFFFFFFFF::FFFFFFFFFFFF:FFF::FFFFF:F
@A00920:152:HGHKKDRXX:2:2103:7545:35571 2:N:0:CGCGTTCA+TGCTAAGT
GGACTACAAGGGTTTCTAATCCTGTTTGCTACCCACGCTTTCGCGCCTCAGCGTCAGTCACTGTCCAGGTGGCCGCCTTCGCCGCTGGTGTTCCTCCCAATATCTACGAATTTCACCTCTACACTGGGAATTCCGCCACCCTCTCCAGGACTCAAGACCCTCAGTATCCAATGCACGTCCTCAGTTGAGCCGAGGGATTTCACATCGGACTTAATGACCCGCCTGCGCGCGCTTTACGCCCCAGAATTCC
+
FFFFFFF:FF:FFFFFFFFFFF:FFFFF:F:FFFFFFFFFFFFFFFFFFFFFF:FFFFFFFFFFFFFFFFFF:FFFF,FFFFFFFFFFFFF:FF:FFFF,F,FFF,FFF::FF:F:FF:F,F,FFFFFFFFF,FFFFFF:FF::FFFFF,FFFFFFFFF,,F:F:,FFF:,FF,:FF,:,FFFF:,F:F,FF:FFF,,,::F,FF:FF:FF:FFFF,F:FFF,:F,FFFFFF,,F:FFF:F,F:F,FFFF
@A00920:152:HGHKKDRXX:2:2103:3531:35853 2:N:0:CGCGTTCA+TGCTAAGT
GGACTACCAGGGTTTCTAATCCCATTCGCTCCCCTAGCTTTCGTCTCTCAGTGTCAGTGTCGGCCCAGCAGAGTGCTTTCGCCGTTGGTGTTCTTTCCGATCTCTACGCATTTCACCGCTCCACCGGAAATTCCCTCTGCCCCTACCGTACTCCAGCTTGGTAGTTTCCACCGCCTGTCCAGGGTTGAGCCCTGGGATTTGACGGCGGACTTAAAAAGCCACCTACAGACGCTTTACGCCCAATCATTCC
+
FFFFFFFFFFFFFFFFFFFFFFFFF:FFFFFFFFFFFFFFFFFFFFFFF:FFFFF:FFF:FFFFFFFFFFFFFFFFFF:FFFFF:FFF:F:F:F,FFFF,,FFFF:FFFFF,FFFFFFF:FFFFFFFF,F:FF:FFFFFFF:FFFFFFFFFFFF:FF:FFFF,F:FFFFFFFFFFFFFFF:FFF,FF:F::F,FFF,:FFFF:FFFFFFFF:F,:FFFFF:FFFFFFFFFFFFF,FFFFFF,:::,F,FF
@A00920:152:HGHKKDRXX:2:2103:28601:35963 2:N:0:CGCGTTCA+TGCTAAGT
GGACTACTGGGGTATCTAATCCTGTTTGCTCCCCACGCTTTCGCGTCTCAGCGTCAGTAATCGTCCAGGAAGCCGCCTTCGCCACCGGTGTTCCTCCGGATATCTACGAATTTCACCTCTACACCCGGAATTCCGCTTCCCTCTCCGACACTCAAGACCGCCAGTTTCAGATGCAGTTCCTAGGTTGAGCCCAGGGATTTCACACCTGACTTGATGGTCCGCCTACACGCGCTTTACGCCCAGTGATTCC
+
FFFFFFFFFFFFFFFFFFFFFFFFFFFFFFFFFFFFFFFFFFFFFFFFFFFFFFFFFFFFFFFFFFFFFF,FFFFFFFFFFFFFFFFFFFFFFFFFFFFFFFFFFF:FFFFFFFFFFFFFFF:FFFFFF:FFFFFF,FFFFFFFFFFFFFFFFF,FFFFFFFFFFFFFFFFFFFFFFF:FF,,FFFFFFFFFFF:FFFFFF:FFFFFFFF:FFFFFFFFFFFFFFFFFFFFFFFFFFFFFFFFF:FFFF,
@A00920:152:HGHKKDRXX:2:2103:10710:36166 2:N:0:CGCGTTCA+TGCTAAGT
GGACTACTGGGGTTTCTAATCCTGTTTGATCCCCACACTTTCGTGCCTCAGCGTCAGTTGAAGTCTAGTAAGCTGTCTTCACTATCGGTGTTCTTGACGATATCTAAGCATTTCACCGCTACACCGTCAATTCCGCCAACCTCAATTCCACTCAAGCACTACAGTATCAATCCCACCCTCCCGGTTAAGCCGGGATATTTCAGAACTGACTTATAATGCCGCCTACGCACCCTTTAAACCCAATAAATCC
+
FFFFFFFFFFFFFFFFFFF:FF,FFF,FFFFFFF,:FFFFFFF:FFFFFFFFFFFF,F::,FFFFFFFF:FF,:FFFFFFFFFFF,FFFFFFF:FFFFFFFFFFFFFFFFFFFFFFF,FFFFFFFFFFFFFFFF,F:FFFFFFFFF,F,FFFF:FFF,F,FFFFFFFFFFF,F,::::FFFF,FFFFFF:FF,F:FFFFFFFF,:F,FFFFFFFFF:,:F,FFF:F,:FFFFFFF:F:F,F:,FFFFF,F
@A00920:152:HGHKKDRXX:2:2103:29188:36417 2:N:0:CGCGTTCA+TGCTAAGT
GGACTACTCGGGTTTCTAATCCTGTTCGCTCCCCACGCTTTCGCTCCTCAGCGTCAGTTCCAGCCCAGAGCGCCGCCTTCGCCACTGGTGTTCCTCCTGATATCTGCGCATTTCACCGCTACACCAGGAATTCCACGCTCCCCTACTGGACTCTAGCCACAGCAGTATCGGGTGGCGTCTCCAGGTTGAGCCTGGAGGTTTCACACCCGACTTACTGAGCCACCTACGAGCTCTTTACGCCCAATAAATC
+
FFFFFFFFFFFF:FFFFFFFFFFFFFFFFFFFFFFFFFFFFFFFFFFFFFFFFFFFFFFFFFFFFFFFFFFFFFFFFFFFFFFFFFFFFFFFFFFFFFFFFFFFFFFFFFFFFFFFFFFFFFFFFFFFFFFFFFFFFFFFFFFFFF:FFFFFFFFFFFFFFFFFFFFFFFFFFFFF:FFFF:FFFFFFFFFFFFFFFFFFFFFFFFFFFF:FFFF:FFFFFFFFFFFFFFFFFFF:FF:FF:F,FF:FFF
@A00920:152:HGHKKDRXX:2:2103:31150:36526 2:N:0:CGCGTTCA+TGCTAAGT
GGACTACACGGGTTTCTAATCCTGTTTGCTACCCATGCTTTCGCTCCTCAGCGTCAGTTACGGCCCAGAGCGGCGCCTTCGCCATCGGTGTTCCTCCTGATATCTGCGCATTCCACCGCTACACCAGGAATTCCATTCTCCCCTACCGCACTCAAGTCTGCCCGTACCCACTGCAGGCCCGAGGTTGAGCCTCGGGATTTCACAGCAGACGCGACAAACCGCCTACGAGCTCTTTACGCCCAATAATTCC
+
,,::FFFFFF:FFFFFFFFFFFFFFFFFFFFFFFFFFFFFFFFFFFFFFFFFFFFFFFFFFFFFFFFFFFF:FFFFFFFFFFFFFFFFFFFFFFFFFFFFFFFFFFFFFFF:FFFFF:FFFFFFFF::FFFFFFFFFFFFFFFFFFFFFFFFFFFFFFFFFFFFFFFFFFFFFFFFFFFF:FFFFFFFFF:FFF,FFFFFFFFFFFFFF:FFFFFFFFFFFFFF:FFFFFFFFFFFFFFFF:FFFFFFF,
@A00920:152:HGHKKDRXX:2:2103:27245:36746 2:N:0:CGCGTTCA+TGCTAAGT
GGACTACTAGGGTTTCTAATCCTGTTCGCTCCCCACGCTTTCGTGCCTCAGCGTCAATACAGGTCCAGTAAGCTGCCTTCGCAATCGGTGTTCTATGGCATATCTAAGCATTTCACCGCTACATGCCACATTCCGCCTACCTCAACCTGATTCAAGCACCACAGTATCAAAGGCAATTCCACAGTTGAGCTGTGGGCTTTCACCCCTGACTTATGACGCCGCCTACGCACCCTTTAAACCCAGTGATTCC
+
FFFFFFFFFFFFFFFFFFFFFFFFFFFFFFFFFFFFFFFFFFFFFFFFFFFFFFFFFFFFFFFFFFFFFFFFFFFFFFFFFFFF,FFFFFFFFFFFFFFFFFFFFFFFFFFFFFFFFFFFFFFF,:F:FF,FFFF:FFFFFFFF:F:F,FFFFFFFFFFFFF:FFFFFFF:FFFFFFF:,FFFFFFFFFFF:F:FFFFFFFFFFFF::FFFFFFF:FFFFFFF:FFFFF:FF:FFFFFF:FF:FFFFF:F
@A00920:152:HGHKKDRXX:2:2104:25111:1329 2:N:0:CGCGTTCA+TGCTAAGT
GGACTACAAGGGTTTCTAATCCTGTTTGCTCCCCACGCTTTCGTGCTTTAGTGTCAGTGATAGGCCAGGCAACTGCCTTCGCCATTGGTGTTCTATCTGATATCTACGCATTTCACTGCTACACCAGATATTCCATTGCCCTCTCCTACACTCAAGGTAAATAGTATCAAAAGCAACTCCGGAGTTGAGCTCCGGGCTTTCACTTCTGACTTAAAAACCCACCTGAGCACCCTTTACACCCAGTAAATCC
+
:FFFFFFFFF:F:FFFFFFFF:FFFFFFF:FF:,FFFFF,FFFFF:F:FFFF:FFFFFFFF:FFFFFFFFFFFF,FFFFFFFFFFF::FFFFFFF:FFFFFFFF:FF:FFFF,,,FF,:FF,F:FFFFFFFFFFFFFFFFFFFF:FF:FFFF::,FFFFFFFFFF:FFFFFFFF:FFFF:,:FFFFFFFFFFFFFFFFFFF::F:::,FFF:FFF,FF,:FF:FFF:,FFFFF:FF:FFFFFFF,F,F::
@A00920:152:HGHKKDRXX:2:2104:29713:1532 2:N:0:CGCGTTCA+TGCTAAGT
GGACTACAGGGGTTTCTAATCCTGTTTGCTCCCCACGCTTTCGCGCCTCAGCGTCAGTATTGGCCCAGGAAGTCGCCTTCGCCACTGGTGTTCCTTCCGATATCTACGCATTTCACCGCTACACCGGAAATTCCACTTCCCTCTACCATACTCTAGCTAAGCAGTATCGAATGCAATTCCCAGGTTAAGCCCAGGGCTTTCACATCAGACTTAACAAACCACCTACGCACGCTTTACGCCCAGTAATTCC
+
FFFFFFFFFFFFFFFFFFFFFFFFFFFFFFFFFFFFFFFFFFFFFFFFFFFFFFFFFFF,FFFFFFFFFFFFFFFFFFFFFFFFFFFFFFFFFFFFFFFFFFFFFFFFFFFFFFFFF,FFFFFF,FFFFFFFFFFF,FFFFFFFFFFFFFFFF:FF:FFF:FFFFFFFFFFFFFF,FFFFFFFFFFFFFFF,FFFFFF,FFFFFFF:FFFFFFFFFFFF,FFF:FFF,FFFF,FFFFFFFFF:F,:FFFF
@A00920:152:HGHKKDRXX:2:2104:29423:2347 2:N:0:CGCGTTCA+TGCTAAGT
GGACTACAGGGGTTTCTAATCCTGTTCGCTCCCCACGCTTTCGCTCCTCAGCGTCAGTATCGGCCCAGAGACCCGCCTTCGCCACCGGTGTTCCTCCTGATATCTGCGCATTTCACCGCTACACCAGGAATTCCAGTCTCCCCTGCCGAACTCCAGTGATGCCCGTATCGACCGCACGCCCACAGTTAAGCTGTAGGTTTTCACGGCCGACGCGACACACCGCCTACGAGCTCTTTACGCCCAATAATTC
+
FFFFFFFFFFFFFFFFFFFFFFFFFFFFFFFFFFFFFFFFFFFFFFFFFFFFFFFFFFFFFFFFFFFFFFFFFFFFFFFFFFFFFFFFF:FFFFFFFFFFFFFFFFFFFFFFFFFFFFFFFFFFF:FFFFFFFFFFFFFFFFFFFFFFFFFFFFFFFFFFFFFFFF,FFFFFFFFFFF:FFFFFFFFFFFFFFFFFFFFFFFFFFFFFFFFFFFF:FFFF:FFFFFFFFFFFF:,FFFFFFFFFFF,FFF
@A00920:152:HGHKKDRXX:2:2104:14959:2472 2:N:0:CGCGTTCA+TGCTAAGT
GGACTACCAGGGTTTCTAATCCTGTTTGCTCCCCACGCTTTCGCGGATGAGCGTCAGATCCAGCCCAGCTAGCCGCCTTCGCCACAGGTGTTCTTCCTGATATCTACGCATTCCACCGCTACACCAGGAATTCCGCTAGCCTCTACTGGTCTCTAGTCTGCCAGTATCATCTGCATTCCGCGGGGTTGAGCCCCGGGTTTTCACAAATGACTTAACAGACCGCCTGCCCGCGCTTTACGCCCAGTAATTC
+
FFFFFFFFF:FFFFFFFFFFFFFFFFFFFFFFFFFFFFFFFFFFFF:FF:FFFFFFFFFFFFFFFFFFFFFFFFFFFFFFF:FFFFFFFFFFF,FFFF,:FFFFFFFFFFFFFFFFFFF,FFFFFFFFFFFFFFFFFF:FFFFF::F,FFF,FFFFFFFFFFFF:FFFFFFFFF:FFFFF:FFFFFF:FFFFFFF:FFFFFF:F,F,FFFFFFFFFF:,F,FFF:F:,FFFFFF,FFF:FFF:FF:,F:F
@A00920:152:HGHKKDRXX:2:2104:32072:2895 2:N:0:CGCGTTCA+TGCTAAGT
GGACTACTAGGGTTTCTAATCCTGTTTGATCCCCACACTTTCGTGCCTCAGCGTCAGTTGAAGTCTAGTAAGCTGTCTACACTATCGGTGTTCTTGACGATATCTAAGCATTTCACCGCTACACCGTCAATTCCGCCTACCTCGACTCCACTCAAGCCCATCAGTATCAATGCCACCCTCCCGGTTAAGCCGGGATATTTCAGCACTGACTTAATAGGCCGCCTACGCACCCTTTAAACCCAATAAATCC
+
FFFFFFFFFFFFFFFFFFFF:FFFFFFFFFFFFFFFF:FFFFFFFFFFFFF:FFFFFFFFFFFFFFFFFFFFFFFFFFFFFFFFFFFFFFFFFFFFFFFFF,FFFFFFFFFFFFFFFF,FF:FFFFFF:FFF::FFFFFFFFFFFFFF:FF:FFFFFFFFFFFFFFFFFFFFFFFFFFFFFFFFFF,,FFFF:FFFFFFFFFFFFFFF:FFFFFFFFFF:FFFFFFF:FFFFFF,,,F:FFF:FFFFFF,
@A00920:152:HGHKKDRXX:2:2104:7120:3490 2:N:0:CGCGTTCA+TGCTAAGT
GGACTACTGGGGTATCTAATCCCGTTCGCTCCCCAAGCCTTCGCGCCTCAGCGTCAGGTCAGCGCCAGCTGGCCGCCTTCGCCTCCGGTGTTCCTCCCGATATCTACGCATTTCACCACTACTCCGGGAATTCCACCAGCCTCTCGCTGCCTCCAGCGAAGCCGTCTCGCACGACCCTCCCCGGTTGAGCCGGGGGCTTTCACGTGCGACGCGCTCCGCCGCCTACGCGCGCTTTACGCCCAGTAACTCC
+
:FFFFF:FFFFFFFFFFFFFFFFFFFFFFFFFFFFFFFFFFFFFFFFFFFFFFFFFFFFFFFFFFFFFFFFFFFFFFFFFFFFFFFFFFFFFFFFFFFFFFFFFFFFFFFFFFFFFFFFFFFFFFFFFFFFFFFFFFFFFFFFFFFFFFFFFFFFFFFFFFFFFFFFFFFFFFFFFFFFFFFFFFFFFFFFFFFFFFF:FFFFFFFFFFFFFF:FFFFFFFFFFFFFFFFFFFFFFFFFFFFFFF:FFFF
@A00920:152:HGHKKDRXX:2:2104:19642:4006 2:N:0:CGCGTTCA+TGCTAAGT
GGACTACCGGGGTTTCTAATCCTGTTTGCTCCCCACGCTTTCGCACCTCAGCGTCAATACCAGTCCAGTGAGCCGCCTTCGCCACTGGTGTTCTTCCGAATATCTACGAATTTCACCTCTACACTCGGAATTCCACTCACCTCTCCTGGATTCAAGCGATGCAGTCTTAAAGGCAATTCCGGGGTTGAGCCCCGGGCTTTCACCTCTAACTTACAAAGCCGCCTACGTGCGCTTTACGCCCAGTAATTCC
+
FFFFFFFFFFFFFFFFFFFFFFFFFF:FFFFFFF:,FFFFFFFFFFFFFFFFFFFFFFFFFFFFFFFFFFFFFFFFFFFFFFFFFFFFFFFFFFFFFFFFFFFFFFFF:FFFFFFFFFFFFFFFFFFFF:FFFFFFFFFFFFFFFFFFFFFFF:FFFFFFFFFFFFFF,,FFFFF,FFFFFFFFFFFFFFFFFFFFFF:FFFFFFFFFFFFF:F,FFFFFFFFF,FF:FFFFF,FFFFFFFFFF,F,FFF
@A00920:152:HGHKKDRXX:2:2104:28610:4225 2:N:0:CGCGTTCA+TGCTAAGT
GGACTACTCGGGTTTCTAATCCTGTTTGCTCCCCACGCTTTCGCGCCTCAGCGTCGGATCCGGCCCAGCTGGCCGCCTTCGCCACGGGTGTTCTTCCCGATCTCTACGCATTCCACCGCTACACCGGGAATTCCACCAGCCTCTACCGGTCCCCAGGTCCGCAGTCTCGGAAGCAGCCCCGGAGTTGAGCCCCGGGATTTCACTTCCGACTTGCAGGTCCCGCCTGAGCGCGCTTTACGCCCAGTAATTC
+
F:FFFFFF::FFF:FFFFFFFFFFFFFFF:FFFF:FFFFFFFFFF::FFFFFFFFFFFFFFFFFF:FFFFFFF:FFFFFFFF:FFFF:FFFFFFFFF:,F:FFFFF:FFFFFFFFFFFF:FFFF:FFFFFFFFFFFFFFFF:F,FFF:FFFFF:FFF,FF:FFFF:FFFFFFFFF:F:FFFFFF,,FFFF:FF:FFFF:FFFFF:FFFFFFFF,FF,FFFFFFFFF,FF:FFFFFFFF,FFFFFFF,F,:
@A00920:152:HGHKKDRXX:2:2104:19822:4288 2:N:0:CGCGTTCA+TGCTAAGT
GGACTACCGGGGTATCTAATCCTGTTTGATCCCCACGCTTTCGTGCCTCAGTGTCAATATTTGTGTAGTGAGCTGCCTTCGCAATTGGTGTTCTATGTCATATCTAAGCATTTCACCGCTACATGACATATTCCGCTCACCTCCACAACATTCAAGATCTATAGTATCAACGGCAGTTTCCAAGTTAAGCTTGGAGATTTCACCACTGACTTACAGACCCACCTACGCACCCTTTAAACCCAGTGAATCC
+
FFFFFFFFFFFFFFFFFFFFFFFFFFFFFFFFFFFFFFFFFFF:FFFFFFFFFFFFFFFFFFF:FF:F:FFFFFFFFFFFFFFFFFFFFFFFFFFFF:FFFFFFFFFF,FFF:FFFF:FFFFFFFFFFFFFFFFFFFFFFFFF,FFFFFF:FFFFFF,,FFFFFFFFFFF,F:FFFFF:FFFF::FFFF:F,FFFFFFFFFFFFFFFFFFFFFFF,FFFFFFFFFF:FFFFF:FFF:,FFFFF:,FFF:F
@A00920:152:HGHKKDRXX:2:2104:7355:4335 2:N:0:CGCGTTCA+TGCTAAGT
GGACTACTGGGGTTTCTAATCCTGTTTGCTCCCCACGCTTTCGTGCCTGATCGTCAGTTCTGGTCCAGGAAGTCGCTTTCGCCACTGATGTTCCTTCTGATATCTACGCATTTCACCGCTACACCAGAAATTCCACTTCCCTCTGCCGAACTCTAGCCTTCCAGTATCGAATGCAATTTCCAGGTTGAGCCCGGAGATTTCACACCCGACTTAAAAAGCCGACTACGCACGCTTTACGCCCAGTAATTCC
+
FFFF,FFFFFFFFFFFFFFFFFFFFFFFFFFFFFFFFFFF:FFFFFFFFFFFFFFFF,FFFFFFFFFFFFFFFFFFFFFFFFFFFFFF:FFFFFFFFFF,F,FFF:FFFFF,FFFFFFFFFFFFFFFFF:FFFFFFFFFFFFFFFFFFF:FFFFFFFF:FFFFF,FFFFF:FFF::F:FFFFFFFF:::FFFFFFFFFFFFFFFFFFFFFFFFFFFFFFFFFFF:FFFFFFFF:FFFFF,FFFFFFFF:F
@A00920:152:HGHKKDRXX:2:2104:15799:4554 2:N:0:CGCGTTCA+TGCTAAGT
GGACTACAGGGGTTTCTAATCCTGTTTGCTCCCCACGCTTTCGTGCCTCAGTGTCAGTGCTGGTCCAGGCAGTCGCCTTCGCCACAGATGTTCCTCCCGATCTCTACGCATTTCACTGCTACACCGGGAATTCCACTGCCCTCTACCGCACTCTAGTCCGCCAGTATCCACCGCCATTCCCAGGTTGAGCCCGGGGCTTTCACGGCAGACTTAACGAACCACCTACGCACGCTTTACGCCCAGTAATTCC
+
FFFFFFFFFFFFFFFFFFFFFFFFFFFFFFFFFFFFFFF,FFFFFFFFFFFFFFFFFFFFFFFFFFFFFFFFFFFFFFFFFFFFFFFFFFFFFFFFFFFF,FFFFFFFFFFFFFFFFFFFFFFFFFFFFFFFFFFFFFFFFFFFFFFFFFFFFFFFFFFFFFFFFFFFFFFFFFFFFFFFFFFFFFFFFFFFFFFFFFFFFFFFFFFFFFFF,:FFFFFFF:FFFFFFFFFFFFFFFFFFFFFFF:FFFF
@A00920:152:HGHKKDRXX:2:2104:25735:4570 2:N:0:CGCGTTCA+TGCTAAGT
GGACTACTCGGGTTTCTAATCCTGTTTGCTCCCCACGCTTTCGCACCTCAGCGTCAGTTCCGAGCCAGTGAGCCGCCTTCGCCACTGGTGTTCTTCCGAATATCTACGAATTTCACCTCTACACTCGGAATTCCACTCACCTCTCTCGGACTCAAGATACCCAGTATCGGAGGCAGTTCCAGGGTTGAGCCCTGGGATTTCACCCCCGACTTAAATATCCGCCTACGTGCGCTTTACGCCCAGTAATTCC
+
FFFFFFFFFFFFFFFFFFFFFFFF:FFFFFFFFF:FFFFFFFFFFFFFFFFFFFFFFFFFFF:FFF,FFFFFFFFFFFFFFFFFFFFFFFFFFFFFFFFFFFFFFFFFFFF:FFFFFFFFFFFF:FFFFFFFFF:FFFFFFFF,FFFFFFFFFFFFFFFFFFFFFFFFFFFFFF:FFFFFFFFF::FFFFFFFFFFF:FFFF,FFFFFFFFFFFFF:FF:FFFF,FFFFFFFFFFFFFFFFFFF::F,FF
@A00920:152:HGHKKDRXX:2:2104:10782:4695 2:N:0:CGCGTTCA+TGCTAAGT
GGACTACACGGGTTTCTAATCCTGTTTGCTCCCCACGCTTTCGCACCTCAGCGTCAGTAATGGACCAGTAAGCCGCCTTCGCCACTGGTGTTCCTCCGAATATCTACGAATTTCACCTCTACACTCGGAATTCCACTTACCTCTTCCATACTCTAGGTACCCAGTATAAAAGGCAGATACGGAGTTGAGCTCCGGGATTTCACCCCTGACTTAAATACCCGCCTACGTGCGCTTTACGCCCAGTAATTAC
+
FFFFFFFFFFFF:FFFFF::FF,::FFFFFFFF:F:FFFF:F:FFF:FFFF:FFFFFFFFFFF:FFFFFFFFFFFFFFFF:F:FFFF:F:FF:FFFFFFF:FF:,FF:FF,:,:FFF,F:F:FFFFFFFFFF:FFFF:F:FFFFFFFF:FFF,FF::FFFF:F:::F,:F:F,FFF,F,FFFFFF,FFF:FFFF,FFFF,F:FFFF,FFFF,FF,FFFF:::F:,F,:::,FF:FFFFF:FFFFFF::FF
@A00920:152:HGHKKDRXX:2:2104:14534:5556 2:N:0:CGCGTTCA+TGCTAAGT
GGACTACACGGGTTTCTAATCCTGTTCGCTCCCCACGCTTTCGTGCCTCAGCGTCAATCAAGACCCAGTTAGCTGCCTTCGCAATCGGTATTCCACGACATATCTATGCATTTCACCGCTACATGTCGCATTCCACTAACCTCTATCTGATTCAAGTTACACAGTTTCAAAGGCCATCTCACAGTTGAGCTGTGACCTTTCACCTCTGACTTACATAACCGCCTACGCACCCTTTAAACCCAGTGATTCC
+
FF:FFFFFFFFFFFFFFFFFFFFFFFFFF:FFFFFFFFFFFFFFFFFFFFFFFFF,FFFFFFFFFFFFFFFFFFFFFFFFFFFFFFFFFFFFFFFFFFFFFF:FFFFFFFFFFFFFFFFFFFFFFFFFFF:FFFFFFF:FF,FFFFFFFFFFFFFFFFFFFFFF:FFFFFFFFFFFFFFFFFFFFFFFFFFFFFFFFFFF:FFFFFFFFFF:FFFF:FF:FFFF:,F:FFFF:FFFFFFF:F::FFFFFF
@A00920:152:HGHKKDRXX:2:2104:5602:6245 2:N:0:CGCGTTCA+TGCTAAGT
GGACTACACGGGTATCTAATCCTGTTTGCTCCCCACGCTTTCGCGCCTCAGTGTCGGATCCGGCCCAGTGAGCCGCCTTCGCCTCCGGTGTTCTTCCCGATATCTACGCATTCCACCGCTACACCGGGAATTCCACTCACCTCTACCGGTCCCTAGACACGCAGTCTCGAAGGGCGTCGCAGGGTTGAGCCCTGCGCTTTCACCTCCGACTTGCGCACCCACCTGCGCGCGCTTTACGCCCAGTAATTCC
+
FFFFFFFFFFFFFFFFFFFFFFFFFFFFFFFFFFFFFFFFFFFFFFFFFFFFFFFFFFFFFFFFFFFFFFFFFFFFFFFFFF:FFFFFFFFFFFFFFFFFFFFFFFFFFFFFFFFFFFFFFFFFFFFFF:,F:FFFFFFFFFFFFFFFFF:FFFFF,FFFFFFFFFFFFFFFFFFFFFFFFFFFFFFFFFFFFFFFFFFFFFFFFFFFFFFFFFFFFFFFFFFFFFFFFFFF,FFF:FFFFFFFF,:F:F
@A00920:152:HGHKKDRXX:2:2104:31358:6699 2:N:0:CGCGTTCA+TGCTAAGT
GGACTACTAGGGTTTCTAATCCTGTTCGCTCCCCACGCTTTCGCTCCTCAGTGTCAGTGCCAGCCCAGAGCGCCGCCTTCGCCGCTGGTGTTCCTCCTGATATCTGCGCATTTCACCGCTACACCAGGAATTCCACGCTCCCCTACTGGACTCTAGTCACGACAGTATCGGGTGGCGTCTCCAGGTTGAGCCTGGAGGTTTCACACCCGACTTATCGAACCACCTACGAGCTCTTTACGCCCAATAAATC
+
FFFFFFFFFFFFFFFFFFFFFFFFFFFFFFFFFFFFFFFFFFFFFFFFFFFF:FFFFFFFFFF,F:FFFFFFFFFFFFFFFFFFFFFFFFFFFFFFFFFFFFFFF:FFFFFFFFFFFFFFFFFFFFF,FFFFFFFFFFFFFF,:FFFFFFFFFF::FFFFFFFFFFFFFFFFFFFFFFFFFFFFF:FFFFFFFFFFFFFFFFFF::FF:FF,FFFFFFF:FFFFFFFFFF:FFFFFFFFFFFFFFFFF::
@A00920:152:HGHKKDRXX:2:2104:31430:6699 2:N:0:CGCGTTCA+TGCTAAGT
GGACTACTGGGGTATCTAATCCTGTTTGCTCCCCACGCTTTCGTGCCTCAGTGTCAGTGCTGGTCCAGATGGCCGCCTTCGCCACGGATGTTCCTCCCGATCTCTACGCATTTCACTGCTACACCGGGAATTCCGCCATCCTCTACCGCACTCTAGCCCGCCAGTATCCAGTGCCATTCCCAGGTTGAGCCCAGGGCTTTCACATCAGACTTAACGAACCACCTACGCACGCTTTACGCCCAGTAATTCC
+
FFFFFFFFFFFFFFFFFFFFFFFFFFFFFFFFFFFFFFFFFFFFFFFF:FFFFFFF:FFFFFFFFFFFFFFFFFFFFFFFFFFFFFFFFFFFFFFFFFFFFFFFFFFFFFFFFFFFF:FFFFFFF:FFF,FFFFFFFFFFFFFFFFFFFFFFFFFFFFFFFFFFFFFFFFFFFFFFFFFFFFFFFF,,FFFFFFFFFFFFFFFF:FF:FFFFFFFFFFFFFFFFFFFFFFFFFFFFFFFFF:FFFFFFFF
@A00920:152:HGHKKDRXX:2:2104:18367:6840 2:N:0:CGCGTTCA+TGCTAAGT
GGACTACACGGGTATCTAATCCTGTTTGCTCCCCTGGCCTTCGAGCCTCAGCGTCAGATGTTGTCCAGTAGCTCGCCTTCGCCACGAGTGTTCCTCTCGATATCCACGCATTTCACTGCTACACCGAGAATTCCAGCTACCTCTCCAACCCTCAAGCACGGCAGTATCGGATGTAGTTCCGGGGTTGAGCCCCGGGATTTCACATCTGACTTACCGCGCCGCCTACGCTCCCTTTACGCCCAGTGATTCC
+
FFFFFFFFFFFFFFFFFFFFFFFFFFFFFFFFFFFFFFFFFFFFFFFFFFFFFFFFFFFFFFFFFF,FFF,FF,FFFFFFFFF:FFFF:FFFF,:FFFFFFFFFFFFFFFFFFFFFFFFFFFFFFFFFFFFFFFFFFFFF:FFFF:FFFFFFFFFFFFFFFFFFFFFF:F,:F:FFFFF,FFFFFFFFFFFFFFFFF,FFFFFFFFFFFF,FFFFFFFFFF:F:FFFF:FFFFFF:,FFFFF,FFFFFFF
@A00920:152:HGHKKDRXX:2:2104:7934:7842 2:N:0:CGCGTTCA+TGCTAAGT
GGACTACTGGGGTTTCTAATCCTGTTTGCTCCCCACGCTTTCGCACCTCAGCGTCAATACTTGTCCAGCGAGTCGCCTTCGCCACTGGTGTTCTTCCGAATATCTACGAATTTCACCTCTACACTCGGAATTCCACTCGCCTCTCCAAGATTCTAGCACTGCAGTTTCAAGGGCAGTTCCGGGGTTGAGCCCCGGGATTTCACCCCTGACTTGCTGCGCCGCCTACGTGCGCTTTACGCCCAGTATTTCC
+
FFFFFFFFFFFFFFFFFFFFFFFFFFFFFFFFFFFFFFFFFFFFFFFFFFFFFFFFFFFFFFFFFF:FFFFFFFFFFFFFFFFFFFFFFFFFFFFFFFFFFFFFFFFFFFFFFFFFFFFFFFFFF:FFFFFFFFFFFFFFFFFFFFFFFFFFFFFFFFFFFFFFFFFFFFFFFFFFFF:FFFFFFFFFFFFFFFFFF,FFFFFFFFFFFFFFFFFF:FFFFFFF::F,F::FFFFFF,FFFFFFFFFFF:
@A00920:152:HGHKKDRXX:2:2104:24885:7858 2:N:0:CGCGTTCA+TGCTAAGT
GGACTACTAGGGTTTCTAATCCGGTTCGCTCCCCACGCTTTCGCGCCTCAGCGTCAGGTAAGGCCCAGAAAGCCGCCTTCGCCACTGGTGTTCCTCCCGATATCTACGCATATCACCACTACACCGGGAATTCCACTTTCCTCTGCCTCCCTCGAGTCTGCCAGTATCCAAGGACCTCTCCCAGTTAAGCCGGGAGCTTTCACCCTAGACTAAACAGACCGCCTGCGCGCCCTTTACGCCCAGTAAATCC
+
FFFFFFFFFFFFFFFFFFFFFFFFFFFFFFFFFFFFFFFFFFFFFFFFFFFFFFFFFFFF:FFFFFFFFFFFFFFFFFFFFFFFFFFFFFFFFFFFFFFFFFFFFFFFFFFFFFFFFFFFFFFFFFFFF:FFFFFFFFFFFFF:FFFFFFFF:FFFFFFFFFFFFFFFFF,FFF:FFF:FFF::FFF,:FFFFFFFFFFFFFFFFFF,FFF,FFFFF:F:FFFFFFFFFFFF:FFFFF:FFF::FF:FFF
@A00920:152:HGHKKDRXX:2:2104:10836:8860 2:N:0:CGCGTTCA+TGCTAAGT
GGACTACCGGGGTATCTAATCCCGTTCGCTCCCCTGGCTTTCGCACCTGAGCGTCAGAAACGAGCCAGAACATTGCCTTCGCCATTGGTGTTCTTCCAGATATCTACGCATTTCACTACTCCACCTGGAGTTCCATGTTCCTCTCTCGTTCTCAAGTTCACCAGTTTTTGAAGTCCTTTATCGGTTGAGCCGACAACTGTCACTCCAAACTTGGCGAACCGCCTGCGTGCGCTTTACGCCCAGTAATTCC
+
FFFFFFFFFFFF:FFFFFFFFFFFFFFFFFFFFFFFFFFFFFF:FFFFFFFFFFFFFFF,FFFFFFFFFFFF:FFFFF:FFF,FF:FFFFFFFF,FFFFF:FFF:FFFFFFFFFFFFFFF,FFFFFFFFFFFF:FFFFFFFF:FFFFF:F,,FFFFFFFFF:FFFFFFFFF,FFF:F:FFFFF:FFF:FFFF,FFF:F::FFFFFF,FFFF:FFFFFFFFFFFF:F:FFFF:FFFFFF,FF,FFFF:FFF
@A00920:152:HGHKKDRXX:2:2104:12156:11365 2:N:0:CGCGTTCA+TGCTAAGT
GGACTACACGGGTATCTAATCCCGTTTGCTCCCCTGGCTTTCGTGCCTCAGCGTCAGTGTTGGCCCAGCAACCCGTCTTCACCTCAGGTGTTCCTCTTGATATCTACGCATTTCACCGCTACACCAAGAATTCCGATTGCCCCTTCCACACTCTAGCACTGCAGTATCACTTGGCCGTTCTGAGTTAAGCTCAGAGATTTCACAAGTGACTTACCGCGCCGCCTACGCGCCCTTTACGCCCAGTAAATCC
+
FFFF,FFFFFFFFFFFFF:FFFFFFFFFFFFFFFFFFFFFFFFFFFFFFFFFF:FFFFFFFFFFFFFFFFFFFFFFFFFFFFFFFFFFFF,FFFFFFFFFFFFFFFFFFFF,FFFFFFFFFFFFFFFFFFFFFFFFFFFFFFFFFFFFFFFFFFFFFFFFFFFF:FFFFFF:FFFFFFFFFF:FFFFFFFFFFFFFFFFFFFFF,FFFFFFFFFFFFFFFFFFFFFFFFFFFFFFFFFFFFFF:FFFF:F
@A00920:152:HGHKKDRXX:2:2104:16034:11412 2:N:0:CGCGTTCA+TGCTAAGT
GGACTACACGGGTATCTAATCCCTTTTGCTCCCCTAGCTGTCGTTCATGAGTGTCAGTACTGCCCTAGGAACCTGCCTTCGCGATTGGTGTTCCACTCGATATCTACGGATTTCACCCCTCCACCGAGTGTTCCAGTTCCTCCGAACAGACTCAATTCCCACAGTTTTCCTCGCACTCCCAGAGTTGAGCCCTGGTATTAAACGAGAAACTTGTGAGAACACCGACGATACACTTTACGCCCAATAAATC
+
FFFFFFFFFFFFFFFFFFFFFF:FFFFFFFFFFF:F,FF:FFFFFFFFFFFFFFFFFFFFF:FFF:FFFFFFFFFFFFFFFFFFFFFFFF:FFFFFFF:FFFFFFFFFFFFFFFFFFFFF,FFFFFFFFFFFFFFFFFFFFFF:FFFFFFFFFFFFF,FFFFFFFFFFF:FFFFFFFFFFFFFFFFF,FFFFFFFFF:FFFFFFFFFFFFFFF,F:FFFFFF:,,FFFFFFFFFFFFFFFFFF:FFFFFF
@A00920:152:HGHKKDRXX:2:2104:24749:11945 2:N:0:CGCGTTCA+TGCTAAGT
GGACTACAAGGGTTTCTAATCCCGTTTGCTCCCCTGGCTTTCGCGACTCAGCGTCAATGCAGGACCAGGATGCAGCCTTCGCCACCGGTGTTCCTCCAGATATCTACGCATTTCACCGCTACACCGGGAATTCCACCTTCCTCTCCTGCACTCTAGCCTGACAGTACCGGATGCCGTTCCCAGGTTGAGCCCGGGGATTTCACACCCGGCTAAACAAACCACCTACGAGCGCTTTACGCCCAGTCATTCC
+
F,F:FFFFFFFFF:FFFFFFFFFFFF,FFFFFFFFFFFFFFFFFF,FFFFFFFFFF,FFF,FF,FFFF,F,:F,F:FFFF:FFF,FFFFFFFF:FFF::FFFFFFFFFFFFFFFFF:FF,FFFFFFFFF:FFFFFF,:FFF,FF:F,,FFFFFFFF,FFFFFFFF,FFF,FFFF,,,:FFFFFFFF:FFFFF,FF,,FFFFFFF,F,F:FF,F,,:F,FF:FFFFF,::F,FFFF:,FFFFF,::FFFFF
@A00920:152:HGHKKDRXX:2:2104:31015:12493 2:N:0:CGCGTTCA+TGCTAAGT
GGACTACCAGGGTATCTAATCCCATTCGCTACCCACGCTTTCGTGCCTCAGCGTCGAGAGAGCGCCAGTCTAGTGCCTTCGCATTTGGTGTTCCCCAAGATATCAACGGATTTCACCCCTACACCTAGAGTTCCATATACCTCTCACTTCTCCTAGCCATACCGTTTCGAATGAGATTACGGGGTTAAGCCCCGGGATTTAACACCAGACTAATATAGCCGCCTACGCACCCTTTACGCCCAGTGAATAC
+
FFFFF:F::FFFFFFFFFFFFFFFFFFFFFFFFF,,FFFFFFF:FFFFFFFFFFFFF,FFFFF:FFFF,,:,:,FFFFFFFFFF,:FFFFFFFF:F:FFFFFFFF:FFFFFFFFFFFFFFFFFFF,,FF:FFFF,F:,FFF,FF,FFF,FF:FFFFFFF,,F:FF,FF,,FFF:FFFF,F,F,FFFFFFF,FFF,FFFFFF:FF,F,FFFFF,,F:FFFF:FF,:,,:F:FF,FF:,,:FF:,F,F,::F
@A00920:152:HGHKKDRXX:2:2104:2763:12571 2:N:0:CGCGTTCA+TGCTAAGT
GGACTACTGGGGTATCTAATCCTGTTTGCTCCCCACGCTTTCGCACCTCAGCGTCAACAATCGTCCAGTAAGTCGCCTTCGCCACTGGTGTTCTTCCGAATATCTACGAATTTCACCTCTACACTCGGAATTCCACTTACCTCTCCGATGTTCAAGCGATGCAGTCTTAAAGGCAATTCCAGGGTTGAGCCCTGGGCTTTCACCTCTAACTTACAAAGCCGCCTACGTGCGCTTTACGCCCAGTAATTCC
+
FFFFFFFFFFFFFFFFFFFFFFFFFFFFFFFFFFFFFFFFFFFFFFFFFFFFFFFFFFFFFFFFFFFFFF:FFFFFFFFFFFFFFFFFFFFFFFFF:FFFFFF:FFFFF,FFFFFFFFFFFFFFFFFFFFFFFFFFFFFF:FFFFFFFFFFFFFFFFFFFFFFFFFFFFFFFFF,FFFFF:,:FFFFFFFFFFFFF:,FFFFFFFFFFFFFFFFFFF,FFFFFFFFFFFFFFFFFFFFFFFFFFFFFFF:
@A00920:152:HGHKKDRXX:2:2104:1714:12727 2:N:0:CGCGTTCA+TGCTAAGT
GGACTACCAGGGTTTCTAATCCTGTTCGCTCCCCACGCTTTCGAGCCTCAGCGTCAGTTACAGACAAGAAAGCAGCCTACGCCACAGGTGTTCTTCAAAATATCTAAGCATTTCACCGCTACAACATCAATTCCACCAACCTCTACAGAACTCAAGCACCCCAGTATACATAGCAGATCACCAGTTAAGCACGAGCATTTCACCACTAACTTAACGACCCGACTACCCACCCTTTAAACCCAATAAAACC
+
::,FFFFFFFFFFFFFF:FFFF,FFFFFFFFFFF:::FFFFFF,FFFFFF:,F:FFF,FF,FF:F,,FF,F,,:FFFF:FFF,F,FFFFF:F:,FF:F,FF:FFF,,F,,FFF:FFF,FF,FF,,::FFF:FF:,:,F,FFFF:,F::,,FFF:F,F,F,,F,:F,FF,F:,:F::F,F:,,,:F:,F:F:,FFF,,,FF:,F,,F,,F:,F::,:,,FF:,FFF,,FFFFF,:FF,F:::FF,F:F,F:
@A00920:152:HGHKKDRXX:2:2104:8097:12727 2:N:0:CGCGTTCA+TGCTAAGT
GGACTACCAGGGTTTCTAATCCTGTTTGCTCCCCACGCTTTCGTGCCTCAGTGTCAGTGCTGGTCCAGGCAGTCGCCTTCGCCACAGATGTTCCTCCCGATCTCTACGCATTTCACTGCTACACCGGGAATTCCACTGCCCTCTACCGCACTCTAGGTCGCCAGTATCCAATGCCATTCCCAGGTTGAGCCCAGGGCTTTCACATCAGACTTAACGAACCACCTACGCACGCTTTACGCCCAGTAATTCC
+
FFFFFFFFFFFFFFFFFFFFFFFFFFFFFFFFFFFFFFFFFFFFFFF:FFFFF:FFFFFFFFF:FFFFFFFF:FFFFFFFFFFFFFFFFFFFFFFFFFFFFFFFFFFFFFFFFFFFFFFFFFFFFFFFFFFFFFFFFFFFFFFFFFFFFFFFFFFFFFFFFFFFFFFFFFFFFFFFFFFFFFFFFF:FFFFFFF:FFFFFFFFFFFFFFFFFFFFF:FFFF:FF:FFFFFFFFFFF,FFFFFFFF:FF::
@A00920:152:HGHKKDRXX:2:2104:23692:13463 2:N:0:CGCGTTCA+TGCTAAGT
GGACTACACGGGTATCTAATCCGGTTTGCTCCCCACACTTTCGCGCCTCAGCGTCACGTGTTGTCCAGCGAGCTGCCTTCGCAATGGGTGTTCCTACCAGTATCTACGCATTTCACCGCTACACTGGTAATTCCACTCGCCTCTCCAACCGTCAAGCCTGCCAGTATCCAACGCAATGCTGGGGTTGAGCCCCAGTCTTTAACATCGGACTTAACAGACCGCCTACGCGCCCTTTACGCCCAGTGATTCC
+
:FFFFFFFFFFFFFFFFFFFFFFFFFFFFFFFFF,FFF:FFFFFFFFFFFFFFFFFFFFFFFFFFFFFFFFFFFFFFFFFFFFFFFFFFFFFFFFFFFFFFFFFFFFFFFFFFFFFFFFFFFFFFFFFFFFFFFFFFFFFFFFFFFFFFFFFFFFFFFFFFFFFFFF:FFFFFFF:FFFFFFFFFFF:FFFFFFFFFFFFFFFFFFFFFFFFFFFF:FF:FFFFFFF::FFFFFFFF:F,FFFFFFFFFF
@A00920:152:HGHKKDRXX:2:2104:13413:13542 2:N:0:CGCGTTCA+TGCTAAGT
GGACTACCAGGGTATCTAATCCTGTTTGCTACCCACGCTTTCGCTCCTCAGCGTCAGTTACGGCCCAGAGCGGCGCCTTCGCCACTGGTGTTCCTCCTGATATCTGCGCATTCCACCGCTACACCAGGAATTCCAGATCCCCCTACCAGACTCTAGCCATCCAGTATCGAACGCAGGCTCGGAGTTGAGCCCCGAGTTTTCACGTTCGACTTGAACAGCCGCCTACGAGCTCTTTACGCCCAATAAATCC
+
FFFFFFFFFFFFF:FFF:FFFFFFFFFFFFFFFFFFFFFFFFFFFFFFFFFFFFFFFFFFFFFFFFFFFFFFFFFFFFFFFFFFFFFFFFFFFFFFFFFFFFFFFFFFFFFFFFFFFFFFFFFFFF:FFFFFFFFFFFFFFFFFFFFFFFFFFFFFFF:F:FFFF,FFFFFFFF:FFFFFFF,FFFFFFFFFFFFFFFFFFFFFFFFFFFFFFFFFFFFFFFFF,FFFFFFF:FFFFFFFFF,FFF:FFF
@A00920:152:HGHKKDRXX:2:2104:20057:13777 2:N:0:CGCGTTCA+TGCTAAGT
GGACTACTCGGGTTTCTAATCCTGTTCGCTCCCCACGCTTTCGCGTCTCAGCGTCAGTACCGTCCCAGAGAGCTGCTTTCGCCATAGGTGTTCTTCCTGATATCTGCGCATTTCACCGCTACACCAGGAATTCCACTCTCCTCTTCCGGACTCTAGCCAAATGGTTTCCGATGACATCTCGAGGTTAAGCCTCGAGTTTTCACACCGGACCTACCTGGCCGCCTACACGCTCTTTACGCCCAATAAATCC
+
FFF:FFFFFFFFF:FFFFFFFFFFFF:F:FFFFFFF:FFFFFFFFFFFFFFFF:FFFFFFFFFFFFFFFFFFFFFFF,FFFFFFFFFFFF:FFFFFFFFFFFFF,FFFFFFFFFFFFFFFFFFFFFFF,FFFFFFFFFFFFFFFFFFFFFF,FFFF:FF:FFFFFFFFFFFFFFFF,FFFFFFFFFF:FFF:FFFFFFFFFFFF:FFFFFFFFFFFFFFFFFF::FFFFFFFF:F:FFFFFFFFFFFFFF
@A00920:152:HGHKKDRXX:2:2104:18855:14231 2:N:0:CGCGTTCA+TGCTAAGT
GGACTACACGGGTTTCTAATCCTGTTTGCTCCCCACGCTTTCGCACCTCAGCGTCAGTACCGGGCCAGTGAGCCGCCTTCGCCACTGGTGTTCTTGCGAATATCTACGAATTTCACCTCTACACTCGCAGTTCCACTCACCTCTCCCGAACTCGAGCTCGCCAGTATCGAAGGCAGTTCTGGAGTTGAGCTCCAGGATTTCACCCCCGACTTAACGAGCCGCCTACGTGCGCTTTACGCCCAGTAATTCC
+
FF:F::FFFFFFFFFFF,FFFFFF:FFFFFFFFFFFFFFFFFFFFFFFFFFFFFFFFFFFFFFFFFFFFFFFFFFFFFFFFFFFFFFF,FFFFFFFFFF,FFFFFFFFFFFFFFFFFFFFFFF:FFFFFFFFFFFFFFFFFFFFF:FFF:FF:FFFFF:FFFFF:FFFFFFFFFFFFFF:FFFFFFFFFFFFFFFFFFF::FFFFF:F,:F:FFFF,F,FFFF:FFFFFFFFFFF:FFFFF:FFFFFFF:
@A00920:152:HGHKKDRXX:2:2104:6569:14716 2:N:0:CGCGTTCA+TGCTAAGT
GGACTACTAGGGTTTCTAATCCTGTTCGCTCCCCATGCTTTCGCTCCTCAGCGTCAGTTACGGCCCAGAGATCTGCCTTCGCCATCGGTGTTCCTCCTGATATCTGCGCATTCCACCGCTACACCAGGAATTCCAATCTCCCCTACCGCACTCTAGTCTGCCCGTACCCACTGCAGGCTGGAGGTTGAGCCTCCAGTTTTCACAGCAGACGTGACAAACCGCCTACGAGCTCTTTACGCCCAATAATTCC
+
FFFFFFFFFFFFFFFFFFFFFFFFFFFFFFFFFFFFFFFFFFFFFFFFFFFFFFFFFFFFFFFFFFFFFFFFFFFFFFFFFFFFFFFFFFFFFFFFFFFFF:FFFFFFFFFFFFFFFFFFFF:FFFFFFFFFFF:FFFFFFFF:FFFFFFFFFFFFFFFFF,FFFFFFFFFFFFFFFFFFF,FFFFFFFFFFFFFFFF:FFFFFFFFFFFFFFFF:FFFFFFFFFFFFFFFFFF:FFFFFFFFFFFFF:F
@A00920:152:HGHKKDRXX:2:2104:30445:15045 2:N:0:CGCGTTCA+TGCTAAGT
GGACTACTCGGGTATCTAATCCCGTTTGCTCCCCTGGCTTTCGCTCCTCAGCGTCAATGTCGGTCCAGGATGCCGCCTTCGCCACCGGTATTCCTCCAGATATCTACGCATTTCACCGCTACACCTGGAATTCTGCATCCCTCTCCCGACTTCAAGCCATCCAGTATCGGATGCAGTTCCCAGGTTGAGCCTGGGGATTTCACATCCGACTTAGTTGGCCGCCTACGAGCCCTTTACGCCCAGTAATTCC
+
FFFFFFF,FFFFFFFFFFFFFFFFFF:FFFFFFFF,FFFFFFFFFFFFFFFFFFFFFFFFFFFFFF:FFFF:FFFFFFFFFFFFF,FFFFFFFFFFFFFFFFFFFFFFF,FFFFFFF:FFFFFFFFFFFFFFFFFFF:FFFFFFF::FF:FFFFFF,FFFF:FFFFFFFFF,FFF:FFFFFFFFFFF,FFFFFFF:FFFFF,F,FF,FFFF,FF,:FFFFFFFF:FFFFF,F,FF::::F:FFFF,:FFF
@A00920:152:HGHKKDRXX:2:2104:22679:15593 2:N:0:CGCGTTCA+TGCTAAGT
GGACTACCAGGGTTTCTAATCCTGTTTGCTCCCCACGCTGTCGCGCCTCAGTGTCAGCTACTGCCCAGCAGGCCGCCTTCGCCACCGGTGTTCTTCCGGATCTCTACGCATTCCACCGCTACACCCGGAATTCCACCTGCCTCTACAGTGCTCAAGCACGAGAGTATCGACGGCCGACCCGGGGTTGAGCCCCGGGCTTTCACCGTTGACTACTCGCGCCACCTACGCGCCCTTTACGCCCAGTGAGTCC
+
FFFFFFF,FFFFFFFFFFFFFFFFFFFFFFFFFFFFFFFFFFFFFFFFFFFFF:FFFFFFFFFFFFFFFFFFFFFFFFFFFFFFFFFFFFFFFFFFFFFFFFFFFFFFFFFFFFFFFFFFFFFFFFFFFFFF:FFFFFFFFFFFFFFFFFFFFFFFFFFFFFFFFFFFF,FFFFFFFFF:FFFFFFFFFFFFFFFFFFFFFFFFFFFF,FFFFFFFFFFFFFFFFFFFFFFF,FF,FFFFFFFFFF,FFF
@A00920:152:HGHKKDRXX:2:2104:16278:16595 2:N:0:CGCGTTCA+TGCTAAGT
GGACTACCGGGGTTTCTAATCCTGTTCGCTCCCCATGCTTTCGCTCCTCAGCGTCAGTTAATGCCCAGAGACCTGCCTTCGCCATCGGTGTTCCTCCTGATATCTGCGCATTTCACCGCTACACCAGGAATTCCAGTCTCCCCTCCATCACTCTAGTCTGCCCGTACCCACCGCAGATCCGGAGTTGAGCCCCGGACTTTCACGGCAGACGCGACAAACCGCCTACGAGCTCTTTACGCCCAATAATTCC
+
FFFFFF:FFFFFFFFFFFFFFFFFFFFFFFFFFFFFFFFFF:FFFFFFFFFFFFFFFFFFFFFFFFFFFF:FFFFFF,FF:FFFFFFFFFFFFFFFFFFFFFFFFFFFFFFFFFFFFFF,FFFFFF:FF,F:FFFFFFFFFFF:,F:FFFF,FFFFFFFFF:FFFFFFFFFFFFFF,:F:FFFFFFFF:FFFFFF:FF,FF:FFFF,FFFFFFFFF:FFFFFFFFF::FFFFF,FF,::F,FFFFF:,FF
@A00920:152:HGHKKDRXX:2:2104:17689:18223 2:N:0:CGCGTTCA+TGCTAAGT
GGACTACTAGGGTTTCTAATCCTGTTCGCTCCCCACGCTTTCGTGCCTCAGCGTCAGTTACACTCTAGTAAGCTGCCTTCGCTATTGGTGTTCTTTATGGTATCTATGCATTTCACCGCTACACCATAAGTTCCACTTACCTCTAGTGCACTCAAGACTGACAGTATCAATGGCAACTCAACGGTTGAGCCGCTGCCTTTCACCACTGACTTACCAATCCGCCTACGCACCCTTTAAACCCAATGAATCC
+
FFFFFFFFFFFFFFFFFFFFFFFFFFFFFFFFFFFFFFFFFFFFFFFFFFFFFFFFFFFFFFFFFFFFFFFFFFFFFF:FFFFFFFFFFF:FFFFFFFFFFFFF:FFFFFFFFFFFFFFF:FFFFFFFFFFFFFFFFFFFFFFFFFFFFFFFFFFF:FFFFFFFFFFFFFFFFFFFFFFF:FFFFFFFFFFFFFFFFF,FF,FFFFFFFFFF:FF,FFFFFFFFFFFFFFFF:F,,FFF:FFFFFF,FFF
@A00920:152:HGHKKDRXX:2:2104:10908:18599 2:N:0:CGCGTTCA+TGCTAAGT
GGACTACAAGGGTTTCTAATCCCGTTTGCTCCCCTGGCTTTCGTTCCTCAGTGTCAGTAACAGTCCAGAACGCCGCCTTCGCCACCGGTGTTCCTCCAGATATCTACGCATTTCACCGCTACACCTGGAATTCCGCGTTCCTCTCCTGCACTCAAGCCCATCAGTTTCAGACGCAGTTCCTCGGTTGAGCCGAGGGATTTCACGTCTGACTTGATAGGCCACCTACAAACCCTTTACGCCCAGTAATTCC
+
FF:FFFFF:FFFFFFFFFFFFFFFFFFFFFFFFFFFF:FFFFF:F:FFFFFFFFFFFFFFFF:FFFFF:FFFFFFFFFFFFFFFFFFFFFFFFFFFFFFFFFFFFFFFFFFFFF:FFFFFFFFFFFFFFFFFFFFFFFFFFFFFFF:FFFFFFFFFFFFFFF:FFFFFF:F:FFFFFFFFFFFFFFFFFFFFFFFFFFFFFFFFFFFF,FFFFFFFF:FFFFFFFFFF:F,FF:FFF,FFFFF:FFFF,F
@A00920:152:HGHKKDRXX:2:2104:5801:18740 2:N:0:CGCGTTCA+TGCTAAGT
GGACTACCAGGGTTTCTAATCCTGTTTGATACCCACGCCTTCGAACCTCAGCGTCAGTACCGGACCAGTGAGCAGCCTTCGCCAAAGGTGTTCTTCCTAATATCTAAGAATTCCACCTCTACACTAGGAGTTCCACTAACATCTTCCGGACTCAAGATCTCCAGTATCGAAGGCAGTTCCGGGGTTGAGCCCCGCGATTTAACCCCCGAGTTAACGAGCCGCAAACGTCCGCTTTACGCCCATTAAATCC
+
FFFFFFF,FFFFF,FFFFFFFFFFFF,F,F,FFFFFFF,FFFF,,F,FFFFFFFFFFF,FFF,F:F,FF,:FF:FFFFFFFF,F:,FF,FFFFF,F:F:FFFFFFF,::FFF,FFFFFFFFFFF,F,F:,FFFF,F:,FF,FFF,,:,,FFFFFFF,,,,FFFFFFFF,FFFFF,F:,FFFFF,F:,,,FFFF,,,,FFF,,F:F,F,:,F,FF,,:,F,,F:,FF,,,F,,FF,F,,FF,F,,FFF:FF
@A00920:152:HGHKKDRXX:2:2104:8666:19163 2:N:0:CGCGTTCA+TGCTAAGT
GGACTACTGGGGTTTCTAATCCTGTTTGCTACCCACGCTTTCGCTCCTCAGCGTCAGTTACGGCCCAGAGTGGCGCCTTCGCCACCGGTGTTCCTCCTGATATCTGCGCATTTCACCGCTACACCAGGAATTCCCCACTCCCCTACCGTACTCAAGTCACAGCAGTATCGGGTGGCGGCTCTGGGTTGAGCCCAGAGTTTTCACACCCGACTTACTGAACCGCCTACGAGCTCTTTACGCCCAATAAATC
+
FFFF:FFFFFFFFFFFFFFFFFFFFFFF:FFFFF:FFFF::FFFFFFFFFFFFFFFFFF:FFFFFFFFFFFFFFFFFFFFFFFFFFFFF:,FFFF:FFF:FFFFFFFFFFF:FFFFFFFFFF:FFFFF:FFFFFFFFFFFFFFFFFFFFFFFFFFFFF:FFF,FFF:FFFFFFF:FFFFFFFFFFFFFFF:FFFFFF:FFFFF:FFF:F:FFFFFFFFFF:FFFFFFF:F:FF:,,:F:FF:F,FFF:FF
@A00920:152:HGHKKDRXX:2:2104:16251:19210 2:N:0:CGCGTTCA+TGCTAAGT
GGACTACAGGGGTATCTAATCCTGTTCGCTCCCCACGCTTTCGTCCATCAGTGTCAATACGATGTTAGTGATCTGCCTTCGCAATCGGTATTCTATGTAATATCTATGCATTTCACCGCTACACTACATATTCTAACCACTTCACATCGATTCAAGATAGCCAGTATCAAAGGCAATTCTACAGTTGAGCTGCAGGATTTCACCTCTGACTTAACCATCCACCTACGGACCCTTTAAACCCAATGATTCC
+
FFFFFFFFFFFFFFFFFF:F:FFFFFFFF,FFFFFFF::FFFFFFFFFF,FFFFFFF:FFFFFFFFFFFFFFFFFFFFFFFFFFFFFFFFFFFFFFFF:F:F:FFFFFFFFFFFFFFFFFFFFFFFFFFFFFFFFFFFF:F:FFFFFFFFFFF:FFFFFFFFFFF,FFFFFFFFF,FF:FFFFFFFFFFFF:FFFFFFFFF:FFFFFFFFFFFFFFFFFFFFFFFFFF::FFFFFF:FFF:FFF:FFFFF
@A00920:152:HGHKKDRXX:2:2104:6126:20744 2:N:0:CGCGTTCA+TGCTAAGT
GGACTACCAGGGTTTCTAATCCTGTTTGCTCCCCACGCTTTCGTCCCTGAGCGTCAATCCAGACCTAGTGAGCTGCCTTCGCTATCGGTGTTCTGTGACATATCTAAGCATTTCACCGCTACATGTCACATTCCGCCCACTTCGATCGAATTCAAGAAAAACAGTATCAATGGCAGTTTCACAGTTAAGCTGTAAGATTTCACCACTGACTTATTTTCCCGCCTGCGGACCCTTTAAACCCAATGATTCC
+
FFFFFFFFFFFFFFFFFFFFFFFFFFFFFFFFFFFFFFFFFFFFFFFFFFFFFFFFFFFFFFFFFFFFFFFFFFFFFFFFFFF:FFFFFFFFFFFFFFFFFFFFFFFFFFFFFFFFFFF:FFFFFFFFFFFFFFFFFFFFFFFFFFFFFFFFFFFFFFFFFFFFF:FFFFFFFFFFFFFFFFFFFFF:FFFFFF::FFFFFFFFFFFFFFFFFFFFFF:FFFFFFFFFFFFFFFF::FF:FF:FFF:F:F
@A00920:152:HGHKKDRXX:2:2104:7744:21042 2:N:0:CGCGTTCA+TGCTAAGT
GGACTACTGGGGTATCTAATCCCGTTTGCTCCCCTGGCTTTCGCGCCTCAGCGTCAATGCCGGTCCAGGATGCCGCCTTCGCCACCGGTGTTCCTCCAGATAGCTACGCATTTCACCGCTACACCTGGAATTCCGCATCCCACTCCCGGATTCAAGCCTCCCAGTATCGGACGCAGTTCCTGGGTTGAGCCCAGGGATTTCACGTTCGACTTAGAAGGCCGCCTACGCGCCCTTTACGCCCAGTAATTCC
+
FFFF,FFFFFFF::::FFF:F:,,FFFFFFFFFFF:FFFFF:F::FFFFFFF,FFFF:FF,FF,F,F:FFF,FF:FFFF,F::,F::F,FFF,FFFFF:FFF,F:FF:FF:,:,:,FFFFFFFFFF:F,F,FF,FF:FFFF,,F:FF,FFFFFFF,F:F:FF:F:FFFFF:FF,FFFFFFF:FFFF,::F,:FFF,F,FFF:F:FF:,:F,::F:FFFF:F:FF,,,F,FFF:FFFFF,FF,FF,F:FFF
@A00920:152:HGHKKDRXX:2:2104:17020:21198 2:N:0:CGCGTTCA+TGCTAAGT
GGACTACCAGGGTATCTAATCCTGTTTGCTCCCCACGCTTTCGCACCTCAGCGTCAGTATCGGACCAGAGAGCCGCCTTCGCCACTGGTGTTCTTCCCAATATCTACGAATTTCACCTCTACACTGGGAATTCCACTCTCCTCTCCCGAACTCTAGTCAGCCAGTATCAATTGCAGTTCCCGGGTTGAGCCCGGGGCTTTCACACCTGACTATGCTAACCGCCTACGTGCGCTTTACTCCCAGTAATTCC
+
FFFFFFFF:FFFFFFFFFFFFFFFFFFFFFFFFFFFFFFFFFF,FFFFFF:FFFFFFFF,F,FFFFFFFF:FFFFFFFFFFFFFFFFFFFFFFFFFFF:::FFFFFFF:FFFFFFFFFFFFF,FFF:FF:FF:F,F,,FFFFFFFFFF:FFFFFFFF,:,,FFFFFFF:F,FFFFFF:FFFFFFFFF,:FFFFFFFFFFFF,F,FFFFFFF,F:FFF:FFFFFF:FF:FF:F:FFF:,FFFFFFF:,FFF
@A00920:152:HGHKKDRXX:2:2104:22535:21825 2:N:0:CGCGTTCA+TGCTAAGT
GGACTACCGGGGTATCTAATCCCGTTCGCTCCCCACGCTTTCGCGCCTCAGCGTCAGGGTCGAGCCAGAGGGCCGCCTTCGCCACGGGTGTTCCTCCTGATCTCTACGCATTTCACCGCTACACCAGGAATTCCACCCTCCTCTCTCGCCCTCAAGAAAGGCAGTTTCCAGCCACTCTCCCCGGTTGAGCCGGGGGCTTTCAGGCCGGACTGGCCCTTCCACCTACGCGCGCTTTACGCCCAGTAATTCC
+
FFFFFFFFFFFFFFFFFFFFFFFFFFFFFFFFFFFFFFFFFFFFFFFFFFFF:FFFFFFFFFFFFFFFFFFFFFFFFFFFFFFFFFFFFFFFFFFFFFFFFFFFFFFFFFFFFFFFFFFFFFFFFFFFFFFFFFFFFFFFFFF:FFFFFFFFFFF:FFFFFFFFFFFFFFFFFFFFFFFF:FFFF:FFFFF:FFFFFFFFF,FFFFFFFFFFFFFFFFF:,FFF,,FFFFFFFFFFFFFFF,:,FFFFFF
@A00920:152:HGHKKDRXX:2:2104:5981:22247 2:N:0:CGCGTTCA+TGCTAAGT
GGACTACAGGGGTTTCTAATCCCGTTTGCTCCCCTAGCTTTCGCGCCTCAGCGTCAGTAATGGTCCAGGATGCCGCCTTCGCCACCGGTATTCCTCCAGATATCTACGCATTTCACCGCTACACCTGGAATTCTACATCCCTCTCCCATACTCAAGCCGTCCAGTATCAGACGCAGTTCCCAGGTTAAGCCGGGGGATTTCACGTCTGACTTAGATGGCCGCCTACGCGCCCTTTACGCCCAGTAATTCC
+
FF:FFFFFFFFFFFFFFFFFFFFFFFFF,FFFFF:FFF:FFFF,FFFFFF:FFFFF,FFFFFFFF,::FFFFF,FF:FFFFF,F,FFF:,FFF:,,FFFFFF::FF,FFFFFF:FFFFFF:FFF,:FF:FFFF:,FFFF:FF:,FFFFFF,F:FFFFFF,F,,,FF:FF:FFFFFFFFFFFFFF,,FFF,FFFFFFF,F:FFFF:FFFFFF:FF,FFF,FFFFF:FF::FF,F,FF::FFFFFFFFFFFF
@A00920:152:HGHKKDRXX:2:2104:24126:22482 2:N:0:CGCGTTCA+TGCTAAGT
GGACTACTGGGGTTTCTAATCCCATTCGCTACCCACGCTTTCGTGCCTCAGCGTCGAGAGAGCGCCAGTGTGTTGCCTTCGCATTTGGTGTTCCCCATGATATCAACGGATTTCACCCCTACACCATGAGTTCCACACACCTCTCACTTCTCCTAGCTATGCCGTTTCGAACGCGATTCCGAGGTTGAGCCCCGGGATTTAACATCCGACTAACATAGCCGCCTACGCACCCTTTACGCCCAGTGATTCC
+
FFFFFFFFFFFFFFFFFFFFFFFFFFFFFFFFFFFFFFFFFFFFFFFFFFFFFFFFFFFFFFFFFFFFFFFFFFFFFFFFFFFFFFFFFFFFFFFFFFFFFFFFFFFFFFFFFFFFFFFFFFFFFFFFFFFFFFFFFFFFFFFFFFFFFFFFFFFFFFFFFFFFFFFFFFFFFF:FFFFFFFF:FFFFFFFF:FFFFFFFFFFFFFF,FFFFFFFFFFFFFFFFFFFFFFFF:FFFFFFF:FF:FFFFFF
@A00920:152:HGHKKDRXX:2:2104:2220:22717 2:N:0:CGCGTTCA+TGCTAAGT
GGACTACTGGGGTATCTAATCCTGTTTGCTCCCCACGCTTTCGCGCCTCAGCGTCAGTACCGGTCCAGGTGGCCGCCTTCGCCACCGGTGTTCCTCCCAGTATCTACGCATATCACCGCTACACTGGGAATTCCACCACCCTCTCCCGGACTCAAGCCGTGTAGTTTCAGAGGCAATTCCTCGGTTGAGCCGAGGGATTTCACCCCTGACTTACACAGCCGCCTACGCGCCCTTTACGCCCAATGATTCC
+
FFFFFFF,FFFFFFFFFFFFFFFFFFFF:FFFFFFFFFFFFFFFFFFFFFFFFFFFFFFFFFFFF:FFFFFFFFFFFFFFFFFFFFFFFFFFFFFFFFFFFFFFFFFFFF:FFFFFFFFFFFFFFFFFFF:FFFFFFFFFFFFF:FFFFFFFFFFFFFFFFF:FFFFFFFFFFFF:FF:FFFFFF,F:FFFFFFFFF:FF:FFFFFFF:FFFFF:FFFFFFFFFFFFFFFFFFFF::,FFFFFFFFFFFF
@A00920:152:HGHKKDRXX:2:2104:19804:22827 2:N:0:CGCGTTCA+TGCTAAGT
GGACTACTAGGGTTTCTAATCCTGTTTGCTCCCCACGCTTTCGTGCATGAGCGTCAGTTTTGACCCAGGGGGCTGCCTTCGCCATCGGTGTTCCTCCACATCTCTACGCATTTCACTGCTACACGTGGAATTCTCCCCCCCTCTGCCAAACTCTAGCCTTGCAGTCACCATCGCCATTCCCAGGTTGAGCCCGGGGAGTTCACGACAGGCTTACAAAACCGCCTGCGCACGCTTTACGCCCAGTAATTCC
+
FF,F:FF:FFFFFF:FFFFFFFF:,FFFFFFFFFFFFFF::FFFFF:,:F,FFFFFFFFFFFFF:FF,FFFFFFFFF,FFFFFF,FFF,FF,FF:FFFFFF,:FFFFFFFFFF:F:FFFF,:FF:F:FFFFFF:,:FFFFFFFFFFFF:FFFFFFFFFFFFFF:,F:,FF::FFF:FFFFF:FFFFF,::::FFF,F,FFFFF:FF:F,::FF:,FFFF:F,FFFFFFFFFF::F:F,FF,,,::FFF:F
@A00920:152:HGHKKDRXX:2:2104:27950:23281 2:N:0:CGCGTTCA+TGCTAAGT
GGACTACTGGGGTTTCTAATCCTGTTTGCTCCCCACGCTTTCGCACCTCAGCGTCAGTAAAGGACCAGTGAGCCGCCTTCGCCACTGGTGTTCCTCCCGATATCTACGCATTTCACCGCTACACAGGGAATTCCACTTTCCTCTCCAAAACTCTAGATATGCAGTATCGAATGCAGTTCCCAGGTTTAGCCCAGGGCTTTCACATCCGACTTACAAAACCACCTGCGAGCGCTTTACGCCCAGTAATTCC
+
FF:FFFFFFFFFFFFFFFFFFFFFFFFFFFFFFFF,FFFFFFFF:FFFFFFFFFFFFFF,,,FFFFFF,,FFFFFFFFFFFFFFFFFFFFFFF:FFF,FFFFFFFFFFFFFF,FFFFFFFFFFF,,FFF,FFFFFFFFFFFFFF:F,,,FFFF,:F,,,F,FFFFFFFF:FFFFF,,FF,,FFFFF,FFFFFF:FFFFFFFFFFFF,FFF,FF,F,F,FFFFFFFFF,F:FFFFFF:FFFFF,FFFF:FF
@A00920:152:HGHKKDRXX:2:2104:31286:23578 2:N:0:CGCGTTCA+TGCTAAGT
GGACTACTAGGGTTTCTAATCCCGTTCGCTCCCCACGCTGTCGCGTCTCAGCGTCAATCATCGTCCAGGACGCCCCTTTCGGCGCTGGTGTTCCTCCGGATCTCTGCACATTTCACCGCTACACCCGGAATTCCGCGTCCCTCTCCGACATTCCAGTCGCGCAGTCTGACCGGCACTCCCCTGGTTGAGCCAGGGGCTTTCACCCGCCACTTACCCGACCGCCTGCCCGCGCTTTACGCCCAGTAAATCC
+
FFFFFFFFFFFFFFFFFFFFFFFFFFFFFFFFFFFFFFFFFFFFFFFFFFFFFFFFFFFFFFFFFFFFFFFFFFFFFFFFFFFFFFFFFFFFFFFFFFFFFFFFFFFFFFFFFFFFFFFFFFFFFFFFFFFFFFFFFFFFFFFFFFFFFFFFFFFFFFFFFFFFFFFFFFFFFFFFFFFFFFFFFFFFFFFFFFFFFFFFFFFFFFFFFFFFFFFFFFFFFFFFFFFFFFFFFFF:FFFFF:FFFFFFFF
@A00920:152:HGHKKDRXX:2:2104:26630:23719 2:N:0:CGCGTTCA+TGCTAAGT
GGACTACTAGGGTTTCTAATCCTGTTTGCTACCCATGCTTTCGCTCCTCAGCGTCAGTCGAGGCCCAGAGAACCGCCTTCGCTACTGGTGTTCCTCCCGATATCTGCGCATTCCACCGCTACACCGGGAATTCCATTCTCCTCTACCAGACTCTAGTCACAGCAGTATCGACTGCATTTCCAAGGTTAAGCCTTGGACTTTCACAGCCGACTTGCTGAACCGCCTACGAGATCTTTACGCCCAATGATTC
+
FFFFFFFFFFFFFFFFFFFFFFFFFFFFFFFFFFFFFFFFFFFFFFFFFFF,FFFFFFFFFFFFFFFFFFFFFFFFFFFFFFFFFFFFFFFFFFF:FFFFFFFFFFFFFFFF:FFFFFFFFFFF,FFFFFF:FFFFFFFFFFFFFFFF,FFFF,FFFFFFFFFFFFFFF:FFFFF::FFFF:FFFFFF:FFF:FF,,:FFFFFF,FFFF:FFFFFFFFFF:FFFF:F,FF,FF,FFF:FFFFF:,F,,FF
@A00920:152:HGHKKDRXX:2:2104:17996:24079 2:N:0:CGCGTTCA+TGCTAAGT
GGACTACAAGGGTTTCTAATCCTGTTTGCTCCCCACGCTGTCGCGCCTCAGTGTCAGCAACTGCCCAGCAGGCCGCCTTCGCCACTGGTGTTCTTTCGGATATCTACGCATTCCACCGCTACACCCGAAATTCCACCTGCCTCTACAGTGCTCCAGCTCAGCAGTTCGCACGGCAGATCCGGGGTTGAGCCCCGGACTTTCACCACACGCTTACCAAGCCACCTACGCGCCCTTTACGCCCAGTGATTCC
+
FFFF,FFFFFFFFFFFFFFFFFFFFF:FFFFFFFFFFFFFFFFFFFFFFFFFFFFFFFFFFFFFFFFFFFFFFFFFFFFFFFFFFFFFFF:FFFFFFFFFFFFFF:FFFFFFFF:FFFFFFFFFFFFF,FFFFFFFFFFFFFFFFFFFFFF:FFFFFFFFFFFFFFFFF:FFFF:FFFFFFF:FFFFFFFFFFFFFFFFFFFFFFFFFFF:F,FFFF,FF:FFFFFFFF:FFFF:FFFFFFF:FFF:F:F
@A00920:152:HGHKKDRXX:2:2104:18475:24752 2:N:0:CGCGTTCA+TGCTAAGT
GGACTACTGGGGTTTCTAATCCCGTTCGCTCCCCTAGCTTTCGCGGCTCAGCGTCAGGTGCAGCCCAGGGCGCCGCCTTCGCCTCTGGTGTTCCTCCGGATCTCTACGCATGTCACCACTCCACCCGGAATTCCACACGCCTCTACCTACCTCTAGTCGCGCAGTTCGATTGCGTCCTCGCCCGGTTGAGCCGGGCGCTTTCACGCCTCACTTGCACGACCGCCTACACGCGCTTTACACCCAGTAAATC
+
F:FFFFFFFFFF,FFFFFFFFF:F,FFFFFFFF:FFFF:F,FFFFFFFFFFFFFF,:F,FFFFFFFFFFFFFFFFFF:FF,FFFFFFF,FFFFFF:FF:,:FFFFFFFFFF,FFFFFFFFFF:FFF:F:F:FFFFFFFFFFFFF,FFFFFF:FFF:F,FFFFF,FFFFFFF:FFFFF:,FF,FFF,F:FFF:FFFF:F:,FFFFFFFFF,:FFFFF:FFFFFF:FFF::::F:FFFF::FF:,::F,FFF
@A00920:152:HGHKKDRXX:2:2104:32524:25034 2:N:0:CGCGTTCA+TGCTAAGT
GGACTACTCGGGTTTCTAATCCCGTTTGCTCCCCTAGCTTTCGCGCCTCAGCGTCAGTGTCGGTCCAGGAAGCCGCCTTCGCCACCGGTGTTCCTCCGGATATCTACGCATTTCACCGCTACACCCGGAATTCCGCTTCCCTCTCCCGAACTCAAGTCGAGCAGTTTCCCGTGCAGTTCCTCAGTTGAGCCGAGGGATTTCACACAGGACTTGCCCGACCGCCTACGCGCCCTTTACGCCCAGTAATTCC
+
FFF:F,FFFFFFFFFFFFFFFFFFFFFFFF:F:FFFFFFFFFFFFFFFFFFFFFFFFFFFFFFFFF:FFFFFFFFFFFFFFFFFFFFFFFFFFFFFFFFFFFFFFFFFF:FFF::FFFFFFFFFFFFF,FFF,F:FFFFFFFF:FFFFFFFFFFF:FFFFFFFFFFFFFFFFFFFFFFF:FFFFFFFFFFFFFFFFFFFFFFFFFFFFFFFF:,FFFFFFFF,FFFFFF:FFFF:,F:F,FF:FF:FFFF
@A00920:152:HGHKKDRXX:2:2104:29677:25363 2:N:0:CGCGTTCA+TGCTAAGT
GGACTACCAGGGTTTCTAATCCTGTTTGATCCCCACACTTTCGTGCCTCAGCGTCAGTTGAAGTCTAGTAAGCTGTCTACACTATCGGTGTTCTTGACGATATCTAAGCATTTCACCGCTACACCGTCAATTCCGCCTACCTCATCTGTACTCAAGCCCCGCAGTATCAATGGCACCCACTCTGTTAAGCTGAGATATTTCACCACTGACTTACAGCGCAGCCTACGCACCCTTTAAACCCCAAAAATCC
+
FFFFFFFFFFFFFFFFFFF,F,,:FFF:F:FFFFFFFF:F,F::FFFFF::FF:F,F,FFFFFFFF:,FFF,FF:,FFFFFF,:,FFF:F:F,FFFFFFFF:::FFFFFFFF:FFFF,F,FFF,F:::,F::FFFFFFFFF,FFFFF:FFF,FFF::,FF:FFFFFFFFF:FFF:,FF,FFF,,FFF:,FFFFFF,FFFFFFFF::,FFF,,FF,F:F:,,FFFFFFFFFF:FF,F,F:F,,,,F:F:FF
@A00920:152:HGHKKDRXX:2:2104:24008:25661 2:N:0:CGCGTTCA+TGCTAAGT
GGACTACCGGGGTATCTAATCCTGTTTGCTACCCACGCTTTCGCTCCTCAGCGTCAGTTTCGGCCCAGAGCGGCGCCTTCGCCACTGGTGTTCCTCCTGATATCTGCGCATTTCACCGCTACACCAGGAATTCCCCGCTCCCCTACCGTACTCAAGTCACAGCAGTATCGGGTGGCGTCTCTGGGTTGAGCCCAGAGTTTTCACACCCGACTTACTGAACCGCCTACGAGCTCTTTACGCCCAATAAATC
+
FFFFFFFF:FFF,FFFFFFFFFFFFFFFFFFFF,FFFFF,FF,FFFFF,,:FFF:FFFFFF:FFFFFFFFF:FFFFFFFFFFFFFFFF,FFFF,FFF:FFF:FFFFFFFFFFFFFFFFFFFFFFFFFFFFFF:FFFFFF,FFFF,FFFFFF:F:F:FF:FFFFF::,FF,F::FFFF:F:FF:F:FF,F,FF::F:FFFFFFFFFFFF:FF,F:FFFFFFFFFFFFFFFFFFFF,FF,F,FFFFFF,F,F
@A00920:152:HGHKKDRXX:2:2104:1217:27743 2:N:0:CGCGTTCA+TGCTAAGT
GGACTACTCGGGTTTCTAATCCTGTTTGCTCCCCACGCTTTCGTGCCTTAGCGTCAGTACCCGACCAGCCACCCGCCTACGCTTCTGGTATTCCTCGTGATATCTACGCATTTCACCGCTACACCACGAATTCTAGTGGCCTCTCCGGGACTCAAGGACTGCAGTATCAAAGGCAATTCTACGGTTGAGCCGTAGGCTTTCACCCCTGACTTACAGTCCCGCCTACACACCCTTTACACCCAATAAGTCC
+
FFFFFFF:FFFFFFFFFFFFFFFFFFFFFFFFFFFFFFF,FFFFFF:FFFFFFFFFFF,FFFF,FFFFFFFFFFFFFFFFFF:FF:FFF,:FFFFFF,FF:,FFFFFFFFFFFF:FFFFFFF,FFFFFFFFFFF,FFFFFFFFFFFF:FFFFFFFFF,FFFFFFF::FFFFFFFF,FFFFFFFFFFF:FFF::FFFFF:FFFF:FFFFFFFF,FFFFFFFFFFFFFF,:FFF:F:FF:FFFF,FF:,FFF
@A00920:152:HGHKKDRXX:2:2104:16857:27899 2:N:0:CGCGTTCA+TGCTAAGT
GGACTACAGGGGTATCTAATCCCTTTAGCTCCCCTAGCTTTCGTCTCTCAGAGTTAAGTATAGACCAGTAAACTGCTTTCGCAATAGGTGTTCTATGACATATCTATGCATTTCACCGCTACATTTCACATTCCCCCTACCTTAACTCTATTCAAGATCAGAAGTATCTAATGCGATTAATAAGTTGAGCCCACAACATTAAACTCTTAACTACTAATACGACAACGAAACCCTTAAAGCCACTGAATAC
+
FFFFFFF,,FFFFFFFFFFFFF,,FF,FFF,FFF,FFFFFFFFF,,FF,FF,FF,F,:,F,FFFFFFFFFF,,FFF,FFFFFFFF::FFFFFFFF:F,,FFFFF:F,:FFFFFFFFFFFFFF::,FFFFFFFFF,,,FFFFF,F,FF,,,,FF,FF:::F,,FFF,FF,F::FF,FFF:,::,FFFFFF:F,F:FF,,:F,F:F,,FF,,,FF,FFF:FF,,F,,,,:F,,,,F:,::,FF:,F,,:FFF
@A00920:152:HGHKKDRXX:2:2104:23800:27899 2:N:0:CGCGTTCA+TGCTAAGT
GGACTACAAGGGTATCTAATCCCGTTCGCTCCCCACGCCTTCGCGCCTCAGCGTCAGGTCAGGTCCAGCCAGCCGCCTTCGCCACTGGTGTTCCTCCGGATCTCTACGCATTTCACCACTACACCCGGAATTCCACTGGCCTCTCCCTGCCTCCAGTTGACCCATCTCGACGGACCCTCCCCCGTTGAGCGGGGGGCTTTCACCGCCGATGCGATCAACCGCCTGCGCGCGCTTTACGCCCAGTAACTCC
+
FFFFFFFFFFFFFFFFFFFFFFFFFFFFFFFFFF,FFFFFFFFFFFFFFFFFFFFFFFFFFFFFFFFFFFFFFFFFFFFFFFFFFFFFFFFFFFFFFFFFFFFFFFFFFFFFFFFFFFF:FFFFFFFFFFFFFFFFFFFFFFFFFFFFFFFFFFFFFFF,FFFFFFFFFFFFFFFFFFFFFFF:FFFFFFFFFFFFFFFFFFFFFFFFFFFFFF,FF,FFFF:FFFFFFFFF,FF,FFFFFFFF:FFFFF
@A00920:152:HGHKKDRXX:2:2104:16441:28714 2:N:0:CGCGTTCA+TGCTAAGT
GGACTACCGGGGTTTCTAATCCTGTTTGCTCCCCTAGCTTTCGCAGCTCAGCGTCAGTATTGGTCCAGTAACCTGCTTTCGCCATAGGTGTTCCTCCCGATCTCTACGCATTTCACCGCTACACCGGGAATTCCAGTTACCTCTACCACACTCGAGCCTGGCAGTATCCCTAAACCCCTCCCAGTTAAGCCGGGAGATTTCATTACGGACTTGCCAAACCGCCTACCTGCGCTTTACGCCTAGTAATTCC
+
FFFFFFFFFFFFFFFFFFFFFFFFFFFFFFFFFFFFFFFFFFFFFFFFFFFFFFFFFFFFFFFFFFFFFFFFFFFFFFFFFFFFFFFFFFFFFFFFFFFFFFFFFFFFFFFFFF:FFFFFFFFFFFFFFFFFFF:FFFFFFFFFFFFFFFFFFFFFFFFFFFFFF,FFFFFFF:FFFFFFFFFFFFFFFFFFFFFF,:F:FFFFFFFFFFFFFFFFFFFFFFFFFFFFFFFFFFF:FFFFFFFFFFF,,F
@A00920:152:HGHKKDRXX:2:2104:6931:29309 2:N:0:CGCGTTCA+TGCTAAGT
GGACTACCAGGGTTTCTAATCCTGTTTGCTCCCCACGCTTTCGTGCATGAGCGTCAGTGCAGGCCCAGGGGATTGCCTTCGCCATCGGTGTTCCTCCGCATATCTACGCATTTCACTGCTACACGCGGAATTCCATCCCCCTCTGCCGCACTCCAGCACTGCAGTCACAAGCGCCATTCCCAGGTTGAGCCCGGGGATTTCACGCCTGTCTTACAGCACCGCCTGCGCACGCTTTACGCCCAGTAATTCC
+
:FFFFFFFFFFFF:FFF,F:FFFFF,FFFFFFFFFFFFFFFFF:FFFFFFFFFFFFFFFFFFFFFFFFFFFFFFFFFF,FFFFFFFFFFFFFFFFFFFFFFFFFFFFFFFFFFFFFF:FFFFFFFFFFFFFFFFFFFFFFFFFFFFFFFFFFFFFFFFFFFFFFFF:FF:FFFFFFFFFFFFFFF:FFFFFFFFF:FFFFFFFFFFFFFF:FFFFFFF:FFFFFFFFFF:FFF:FFFFFFFFFF,::,FF
@A00920:152:HGHKKDRXX:2:2104:3568:29716 2:N:0:CGCGTTCA+TGCTAAGT
GGACTACTCGGGTTTCTAATCCCGTTTGCTCCCCTAGCCTTCGTGCCTCAGTGTCAGTAAATGCCCAGTGACCTGCCTTCGCCTTTGGTATTCCTCTCGATATCTACGCATTTCACTGCTACACCGAGAATTCTAGTCACCTCTTCAGTACTCTAGCGTGGGAGTATCGGATGCAATTCCAGGGTTGAGCCCTGGGCTTTCACATCTGACTTACCACGCCACCTACGCACCCTTTACGCCCAGTGATTCC
+
FFFFFFFFFFFFFFFFFFFFFFFFFFFFFFFFFFF:FF,FFFF,FFFF:,FFFFFFFFFF,,FFFFFFFFF,F,FFF,FFFF,,FFF:F,FFFFFF,FFF:FFFFFFFFFFFFFFF:FFF:FFFFFFFF:F:F:::,:,FFFFF:F,FF:FFFFFFFFF,,FFFFFFFF,FFFFF,FFFFF,:FFFFFFFFFFFF,FF:FF:FF,FFF:FFFFF:F:FFFFFFFFF:,FFF,,FFFFFFFFF:F,FFFFF
@A00920:152:HGHKKDRXX:2:2104:19750:30154 2:N:0:CGCGTTCA+TGCTAAGT
GGACTACTAGGGTATCTAATCCTGTTTGATCCCCACGCTTTCGTGCCTCAGAGTCAATCTTCGTGTAGTGAGCTGCCTTCGCAATTGGTGTTCTATGTCATATCTAAGCATTTCACCGCTACATGACATATTCCGCTCACCTCCACGGGATTCAAGACAGAGAGTATCAACGGCAGTTTCCGAGTTAAGCCCGGAGATTTCACCACTGACTTCCCTGCCCTCCTACGCACCCTTTAAACCCAGTGAATCC
+
FFFFFFFFFFFFFFFFF:FFFFFFFFFFF,FFFF:FFFFFFFFFFFFFFFFFFFFFFFFFFFFFFFFFFFFFFFFFFF,FFF:FFFFFFFFFFFFFFFFF:FFFFFFFF,:F,FFFFFFFFF:FFFFFFFFFFFFFFFFFFFFFFFFFF,FFFFFFF:FFFFFFFFFFFFFFFFFF:FF:FF:FFF:FFFF:FFFFFFFFFF:FFFFFFFFFFF:FFFFFFFFFFFFFF:FFF,FFFFFFF,FFFF:FFF
@A00920:152:HGHKKDRXX:2:2104:30698:30170 2:N:0:CGCGTTCA+TGCTAAGT
GGACTACAAGGGTATCTAATCCTGTTTGCTCCCCACGCTTTCGCGTCTCAGCGTCAGTATCCGTCCAGAGGGCCGCCTTCGCCACCGGTGTTCCTCCTGATATCTACGCATTTCACCGCTACACCAGGAATTCCACCCTCCTCTCCGGTACTCCAGCCTCCCAGTATCCAATGCACTTCCGGGGGTGAGCCCCGGGCTTTCACACCAGACTGAGGAGGCCGCCTACACGCGCTTTACGCCCAGTGATTCC
+
FF:FFFFFF:FFFFFFFFFFFFFFFFFFFFFFFFFFFFFFFFFFFFFFFFFFFFFFFFFFFFFFFFFFF:FFFFFFFFFFFFFFFFFFFFFFF:FFFFFFFFFFFFFFFFFFFFFFF:FFFFFFFFFFFFFFFFFFFFFFFFFFFFF:FF,FFFFFF:FFFFFFFFFFFFF:F:FFFFFFFFFFFFFFFFFFFFFFFFFFFFFFFFFFFF,FFFFFFFFF:FFF:FFFFFFFFFFFFFFFFFFFFFFFFF
@A00920:152:HGHKKDRXX:2:2104:15157:30248 2:N:0:CGCGTTCA+TGCTAAGT
GGACTACTGGGGTATCTAATCCTGTTCGCTCCCCACGCTTTCGCTCCTCAGCGTCAGTATCGGCCCAGAGACCCGCCTTCGCCACCGGTGTTCCTCCTGATATCTGCGCATTTCACCGCTACACCAGGAATTCCAGTCTCCCCTACCGAACTCAAGCCTGCCCGTATCCACCGCACGTCCACAGTTAAGCTGTGAATTTTCACGGCAGACGCAACAAGCCGCCTACGAGCTCTTTACGCCCAATAATTCC
+
FFFFFFFFFFFFFFFFFFFFFFFFFFFFF,FFFFFFFFFF,FFFFFFFFFFFFFFFFF:FFFFFFFFFFFFFFFFFFFFFFFFFFFFFFFFFFFFFFFFFFFFFFFFFFFFFFFFFFFFFFFFFF:FFF,F,FFFFFFFFFFFFFFFFFFFFFF,FFFFFFFFFFFFFFFFFFFFFFFFFF:FFFFF,FFF,FFFFF,:FFFFFFFFFFFFFF:FFF::F:FFFFFFFFFFFF,,F:FFFFF,FF:F:FF
@A00920:152:HGHKKDRXX:2:2104:13819:30311 2:N:0:CGCGTTCA+TGCTAAGT
GGACTACCCGGGTATCTAATCCTGTTTGCTCCCCACGCTTTCGCACCTCAGCGTCAGTACCGAGCCAGTGAGCCGCCTTCGCCACTGGTGTTCCTCCGAATATCTACGAATTTCACCTCTACACTCGGAATTCCACTCACCTCTCTCGGACTCGAGACACCCAGTATCAAAGGCAGTTCCGGGGTTGAGCCCCGGGATTTCACCCCTGACTTAAATGTCCGCCTACGTGCGCTTTACGCCCAGTAATTCC
+
FFFFFFFFFFFFFFFFFFFFFFFFFFFFF:FFFFFFFF:FFFFFFFFFFFFFFFFFFFFFFFFFFFFFFFFFFFFFFFFFFFFFFFFFFFFFFFFFFFFFFFFFFFFFFFFFFFFFFFFF:FFFFFFFFFFFFFFFFFFFFFFFFFFFF:FFFFFFFFFFFFFFFFFFFFFFFFFFFFFF:FFFFFFFFFFFFFFFFFFFFF:FFFF:FFFFFFFFFFFFFFFFFFFFFFFFFFFFFFFFFFFF:,FFFF
@A00920:152:HGHKKDRXX:2:2104:24487:30342 2:N:0:CGCGTTCA+TGCTAAGT
GGACTACTGGGGTATCTAATCCCGTTTGCTCCCCTGGCTTTCGCTCCTCAGCGTCAATACCAATCCAGGATGCCGCCTTCGCCACCGGTGTTCCTCCAGATATCTACGCATTTCACCGCTACACCTGGAATTCCGCATCCCTCTCTCGGATTCAAGCCATCCAGTATCGGACGCCGTTCCCCGGTTAAGCCGAGGGATTTCACGTCCGACTGAGTTGGCCGCCTACGAGCCCTTTACGCCCAGTAATTCC
+
FFFFFFFF:FFFFFFFFFFFFFFFFFFFFFFFFFFFFFFFFFFFFFFFFFF,FFFFF,FFFFFFF:FFFFF:FFFFFFFFFFFFFF:F,FFFFF,FFFFFFFFF:FFFFFFFFFFFFFFF:FFFFFFFFFFFFFFFFFFFF:F:FFFFFFFFFFFFFFFFFFFFFFFFFFFFFFFF:FFFFFFFFFFFFF,FFFFFFFFFF:FFF:FFFFFFFFFFFFFF:FFFFFFFFFFFFFFFFFFFFFFFFFFFFF
@A00920:152:HGHKKDRXX:2:2104:31015:30499 2:N:0:CGCGTTCA+TGCTAAGT
GGACTACAGGGGTATCTAATCCTGTTTGCTCCCCACGCTTTCGCACCTCAGTGTCAGTATCGGGCCAGTGAGCCGCCTTCGCCACTGGTGTTCTTGCGAATATCTACGAATTTCACCTCTACACTCGCAGTTCCACTCACCTCTCCCGAACTCGAAGGTCGCCAGTATCGAAGGCAGTTCCAGAGTTGAGCTCTGGGATTTCACCCCCGACTTAACGACCCACCTACGTGCGCTTTACGCCCAGTGATTC
+
FFFFFFFFFFFFFFFFFFFFFFFFFFFFFFFFFFFFFFFFFFFFFFFFFFFFFFFFFFFFFFFFFFFFF:FFFFFFFFFFFFFFFFFFFFFFFFFFFFFFFFFFFFFFFFFFFF,FFFFFFFFFFFFFFFFFFF,FFFFFFFFFFFFFFFFFFF:FFFFFFFFFFFFFFFF:FFFFF:F:FFFFF,FFFFFF:FFFFF,:FFFFFF:FFFFFFFFFFF:FFFFFFFFFF:FFF,FFFFFF:FFFFF:,F:
@A00920:152:HGHKKDRXX:2:2104:1226:30514 2:N:0:CGCGTTCA+TGCTAAGT
GGACTACTCGGGTTTCTAATCCTGTTTGCTACCCACGCTTTCGCACCTCAGCGTCAGTATCAGACCAGGGTGTCGCCTTCGCCACTGATGTTCCTTCCGATCTCTACGCATTTCACCGCTACACCGGAAATTCCACACCCCTCTTCTGTACTCCAGCCATCCAGTTCTGAATGCAATTCCCAGGTTGAGCCCGGGGCTTTCACATCCAGCTTAGATAACCGCCTACGCGCGCTTTACGCCCAGTAATTCC
+
FF:FFFFFFFFFFFFF:FFFFFFFFFFFFFFFFFFFFFFF:FFFFFFFFFFFFFFFFFFFFFF:FFFFFFFFFFFFFFFFFFFFFFFFFFFFFFFFFFFFFFFFFFFFFFFF,FFFFFFFFFF:FFFF:FF,FF:FFF:FFFFFF:FFFFFFF:FF:,F,FFFFFF:FFFFFFFF,FFFFFFFFFFFFFFFFFFFFFFFFFFFFF:FF:FF:FFFFF,:FFFFF:FFFF:FF,FF,FFFFFFF::F,FFF
@A00920:152:HGHKKDRXX:2:2104:16450:31234 2:N:0:CGCGTTCA+TGCTAAGT
GGACTACAAGGGTATCTAATCCTGTTTGCTCCCCACGCTTTCGCTCTTCAGCGTCAGTATCGGCCCAGAGTGCTGCCTTCGCCGTTGGTGTTCCTCCTGATATCTGCGCATTTCACCGCTACACCAGGAATTCCACACTCCTCTACCGAACTCGAGTCACAGCAGTATCGACTGGCGTCCCAAGGTTGAGCCTTGGATTTTCACAGTCGACTTACTGAACCGCCTAGGAGCCCTTTACGCCCAATAATTC
+
FFFFFFF,FFFFFFFFFFF:FF:FFFFFFFFFFFFFFFFFFFFFFFFFFFFFFFFFF,FF,F,FFFFFFF:FFFFFFFFFFFFFFFFF:FFFFFFFFFFFFFFF:FFFFFFFFFFFFFFF:FFFFFFFFFFFFFFFFFFFFFFFF,F,FFFFFFFFFFFFFF:FFF,FFFFFFFFFFFFFFFF:FFFFFFFFFFFFFFFFFFFFFF,FFFFFF:FF,,FFFFFFFFF:FFFFFFFF:FFFFFFFF:F,FF
@A00920:152:HGHKKDRXX:2:2104:4318:31829 2:N:0:CGCGTTCA+TGCTAAGT
GGACTACTCGGGTTTCTAATCCTGTTTGCTCCCCACGCTTTCGAGCCTCAGCGTCAGTAATGAGCCAGTATGTCGCCTTCGCCACTGGTGTTCTTCCGAATATCTACGAATTTCACCTCTACACTCGGAGTTCCACATACCTCTCTCACACTCAAGACACCCAGTATCAAGGGCAGTTCCGGGGTTGAGCCCCGGGATTTCACCCCTGACTTAAATGTCCGCCTACGTGCGCTTTACGCCCAGTAATTCC
+
,FFFFFFFFF:FFF:FFFFFFFF:FF::F:F,FFFFFFF,FFFFFFF:FF,FFFFFF,FFFF:FFFFF::FFFFFFFFFF,F,FFFFF::FFFFFFFFFFFFFFFFFFFFFFF:FFFFF:FFFF:FFFFFFFFF:FF:F:FFFFFFFF,FF:FFFF,FFFFFF:F:,F,FFFFFFFFFF,FFFFFFFFFFFFFF,FFFFFFFFFFFFFFFFF,FFFFFFFFFFFFF:FFFFF,FFFFFFFFFFF:,FF:F
@A00920:152:HGHKKDRXX:2:2104:1099:32362 2:N:0:CGCGTTCA+TGCTAAGT
GGACTACTGGGGTTTCTAATCCTGTTTGCTCCCCACGCTTTCGCACTTGAGTGTCAGTACTGGACCAGAAGGCCGCCTTCGCCACTGATGTTCCTCCCGATATCTACGCATTTCACCGCTACACCGGGAATTCCGCCTTCCTCTTCCGTACTCCAGCAATGCAGTCTCGAATGCAATTCCCAGGTTGAGCCCGGGGCTTTCACACCCGACTTACGTCGCCACCTACGTGCGCTTTACGCCCAGTAATTCC
+
FFFFFFFFFFFFFFFFFFFFFFFFFFFFFFFFFFFFFFFFFFFFFFFFFFFFFFFFFFFFFFFFFFFFFFFFFFFFFFFFFFFFFFFFFFFFFF:FFF:FFFFFFFFFFFFFFFFFFF:FFFFF:FFFFF:FFFFFFFFFFFFFFFFFFFFFFFFFFFFFFFFFFF:FFFFFFFFFFFFFFFFF::FFFFFFFFFFF:F,FF::FFFFFFFFFFFFFFFFFFFFFFFF:FFFF,FFFF:F,FFF,,:FFF
@A00920:152:HGHKKDRXX:2:2104:21875:32393 2:N:0:CGCGTTCA+TGCTAAGT
GGACTACTGGGGTTTCTAATCCCGTTTGCTCCCCTGGCTTTCGCTCCTCAGTGTCAATGCCGGTCCAGGATGCCGCCTTCGCCACAGGTATTCCTCCAGATATCTACGCATTTCACCGCTACACCTGGAATTCTGCATCCCTCTCCCGGATTCAAGCAATCCAGTATCGGATGCAGTTCCCAAGTTGAGCCTGGGGATTTCACATCCGAATTAGTTGGCCACCTACGAGCCCTTTACGCCCAGTAATTCC
+
FFFFFFF:FFFF,,:FFFFFFFFF:FFFF::F:FFFF:FF,FF:F,F:FFFFF:FF:FFF:FFF:FFFFFF:FFFFFFFF,FFFF,FF,F,FF:F:F:FFFFFFFFFF:FFFFFFFFFF:FFFFF:FF,F:FF,FFFFFFFFFFFF,F,FFFFFFFF,:FFFFF:FFFFFFFFFFFF,F,FFF,F:,FFFFFF,F:FF:FFF,F,,:,,,,FFFFFF:FFFFF:,,,F:FFFF:,F,,FFF,F:FFFFFF
@A00920:152:HGHKKDRXX:2:2104:7211:32612 2:N:0:CGCGTTCA+TGCTAAGT
GGACTACAGGGGTATCTAATCCGGTTTGCTCCCCACGCTTTCGCGCCTCAGCGTCAGGTTGCCCCCAGAGAGTCGCTTTCGCCACTGGTGTTCCTCCCGATATCTACGCATTCCACCACTACACCGGGAATTCCACTCTCCTCTGAGCCCCTCAAGACCGGCAGTATCCGGGGACCGCTCACAGTTGAGCCGTGAGATTTCACCCCAGACTTACCAGTCCGCCTGCGCGCGCTTTACGCCCAGTAAATCC
+
FFFFFFFFFFFFF:FFF:FFFFFFFFFFFFFFFFFFFFFFFFFFFFFFFFFFFFFFFFFFFFFFFFFFFF,FFFFF:FF:FFFFFFFFFFFFFFFFFFFFF:F:F:FFFFFFFFFFF,F:,FFFFFFF,FFF,FFFFFFFF:FFFFFFFFF:FFF,:FFFFF,:,FF,FFFFFFFF:FFFFF,::FFFFFFFFFFFFFFFFFFFFFF:FFFF,FFFFFFFFFFFF:FFFFFFFFF:FFFFFFFFF,F,FF
@A00920:152:HGHKKDRXX:2:2104:28953:33599 2:N:0:CGCGTTCA+TGCTAAGT
GGACTACTAGGGTTTCTAATCCTGTTTGCTACCCACGCTTTCGCGCATCAGCGTCAGAACCGGTCCAGGTAGCCGCCTTCGCCACTGGTGTTCCTCCCAATATCTACGCATTTCACCGCTACACTGGGAATTCCGCTACCCCCTCCCGGCCTCAAGCCAGACAGTTTCAAAGGCAGTTCCTCAGTTGAGCCGAGGGATTTCACCTTTGACTTGTCAAGCCGCCTACGCGCCCTTTACGCCCAATAATTCC
+
FFFFFFFFFFFFFFFFFFFFFFFFFFFFFFFFFFFFFFFFFFFFFFFFFFFFFFFFFFFFFFFFFFFFFFFFFFFFFFFFFFFFFFFFFFFFFFFFFFFFFFFFFFFFFFFFFFFFFFFFFFFFFFFFFFFFFFFFFFFFFFFFFFFFFFFFFFFFFFFFFFFFFF,FFFFFFFFFFFFFFFFFF:FFFFFF:FFFF,FFFFFFFFFFFFFF:FF:FFFFFFFF,:FFFFFFFFFFFFFFF::F,FFF:F
@A00920:152:HGHKKDRXX:2:2104:1967:33802 2:N:0:CGCGTTCA+TGCTAAGT
GGACTACAGGGGTTTCTAATCCCGTTTGCTCCCCACGCTTTCGCGCCTCAGCGTCAGTCACCGTCCAGAAGGCCGCCTTCGCCACCGGTGTTCCTCCCGATCTCTACACATTTCACCGCTACACCGGGAATTCCACCTTCCTCTCCGGGACTCAAGAGAAGCAGTCTCGGGCGCAGTTCCTCGGTTGGGCCAAGGGATTTCACACCCGACTTACCTCCCCGCCTACGCGCCCTTTACGCCCAGTGATTCC
+
FFFFFFFFFFFFFFFFFFFFFFFFFFFFFFFFFFFFFFFFFFFFFFFFFFFFFFFFFFFFFFFFFFFFFFFFFFFFFFFFFFFFFFFF:FFFFFF:FFFFFFFFFFFF:FFFFFFFFFFFFFFFFFFFF,FFFFFFF,FFFFFFFFFFF:FFFFFFFFF:FFFFFFFFFFF:FFFFFFFFFF,FFFFFFFF,FFFFFF,FFFFFFFF:,F:FFFFFFFFFFFFFFF,FFFFF,FF,FFFFFFFFFF,FFF
@A00920:152:HGHKKDRXX:2:2104:23104:33802 2:N:0:CGCGTTCA+TGCTAAGT
GACTACAGGGGTTTCTAATCCTGTTTGCTACCCACGCTTTCGCGCCTGAGCGTCAGGAAACGTACAGTGAACTGCCTTCGCCATTGGTATTCCTCCCGATATTTTTGCATGTCACCGCTACACCGGGAATTCTATTAACCTCTACGTCCCTCAAGCCATGCCAGTTTGCAAAGCAATTTCCGGGTTGAGCCCTGTAGATTTAACTTCACACTTAACAGGCCGCCTACGCGCCCTTTACGCCCAGTAAATC
+
FFFFFFFFFFFF:FF,FFF:FFFFFFFFFFFFFFF,FFFFFFFFF:FFF:FF:FFF,FFFFFF,FFFFFFFF::FFFFFFFFF,F,::FFFFFFFF:FFFFFFFFFFFFFFF,F:FFFFFFFFFFFFFFF:,FF:F,FFF,F,F:FFFFFFFFF,FFFFFF,FFFFFF:FFFFF:FF,FFFF,FFFFFFFFF:F,F,FFFF,FFFF,FFF::FFFFF,:FFFF,:FFF,FFF,FFFFFFF,FFFFFFFF:
@A00920:152:HGHKKDRXX:2:2104:2193:34131 2:N:0:CGCGTTCA+TGCTAAGT
GGACTACTCGGGTTTCTAATCCTGTTTGCTCCCCACGCTTTCGAGTCTCAGCGTCAGTATCGGTCCAGAGAGCCGTCTTCACCGCCGGTGTTCCTCCTGATATCTACGCATTTCACCGCTACACCAGGAATTCCACTCTCCTCTCCCGAACTCTAGTCCGCCAGTTTCGACCGCACCCTCCCAGTTGAGCCGGGAGATTTCACAATCGACTTGGCGGACAGCCTACACTCGCTTTACGCCCAGTAATTCC
+
F,FFFFFFFFFFF:FFFFFFFFFFFFFF,FFFFFFFFFFFFFFFF:FFF:FFFFFF:FFFFF:FFFFF,:FFFFF:FF:,FF,FFF:FFFFFFFFFFFFF:FFFFFFFFFFFF,FFFFFFFFFFF:,F:F:,FFFF:FFFFFFFFFFFFFFFF,F:FF,:FF:F:F,FFFFFF:F:FF:FFF,,F,FF::FF:F,FF,FFFFFF:FF:FFF,:F:FFFFF:FFFFF::FFFFFF,FFFFF:FFFF:F,FF
@A00920:152:HGHKKDRXX:2:2104:1063:34240 2:N:0:CGCGTTCA+TGCTAAGT
GGACTACAAGGGTTTCTAATCCTGTTTGCTCCCCACGCTTTCGCGCCTCAGCGTCAGATCCAGCCCAGTTGGCCGCCTTCGCCACGGGTGTTCTTCCCGATATCTACGCATTCCACCGCTACACCGGGAATTCCACCAACCCCTACTGGTCTCCAGGTCCGCAGTCTCGAAAGCAGCTCCGGGGTTGAGCCCCGGCCTTTCACTCCCGACTTGCAAGTCCCGCCTGCGCGCGCTTTACGCCCAGTGATTC
+
FFFFFFF:FFFFFFFFFFFFFFFFFFFFFFFFFFFFF,FFFFFFFFFFFFFFFFF:FFFFFFFFFFFFFFFFFFF:FFFFFFFFFFFFFFFFFFFFFF:FF:FFF,FFFFFFFFFFFFFFFFFFFFFFFFFFFFFFF:FFF:FFFFFFFFFFF:FFFFFFF:FFF:FF:F:FFFFF:FF,FFFFFFF:FFFF:FFFF:FFFFFFFF:::FFFF:FFFF:FFFFFFFFFFFFF,,:F,FF,F:FFF,FFF:
@A00920:152:HGHKKDRXX:2:2104:23782:34350 2:N:0:CGCGTTCA+TGCTAAGT
GGACTACAAGGGTATCTAATCCTGTTCGCTCCCCACGCTTTCGCTCCTCAGCGTCAGTAATGGCCCAGAGATCCGCCTTCGCCACCGGTGTTCCTCCTGATATCTGCGCATTTCACCGCTACACCAGGAATTCCGATCTCCCCTACCACACTCTAGCTAGCCCGTATCGAATGCAGACCCGGGGTTAAGCCCCGGGCTTTCACATCCGACGTGACAAGCCGCCTACGAGCTCTTTACGCCCAATAATTCC
+
FFFFFFFFFFFFFFFFFFFFFFFFFFFFFFFFFFFFFFFFFFFFFFFFFFFFFFFFFFFFFFFFFFFFFFFFFFFFFFFFFFF:FFFFFFFFFFFFFFFFF:FFFFFFFFFFFF:FFFFFFF:FFFFFFFFFFFFFFFFFFFFFFF:FFFFFFFFFFFF:FFFFF:FFFF:FFFFFFFFFFFFFFFFFFFFFFFFFFFFFFFFFFFFFFFFFFFFFFFFFFFFF:FFFFFFFF,FFF:FFFFFFFFFFFF
@A00920:152:HGHKKDRXX:2:2104:24587:34648 2:N:0:CGCGTTCA+TGCTAAGT
GGACTACTAGGGTATCTAATCCTGTTTGCTCCCCACGCTTTCGTGCATGAGCGTCAGTGCAGGCCCAGGGGATTGCCTTCGCCATCGGTGTTCCTCCGCATATCTACGCATTTCACTGCTACACGCGGAATTCCACCCCCCTCTGACACACTCTAGCCGTGCAGTCACAAATGCCATTCCCAGGTTAAGCCCGGGGATTTCACATCTGTCTTGCACAACCGCCTGCGCACGCTTTACGCCCAGTAATTCC
+
FFFFFFFFFFFFFFFFFFFFFFFFFFFFFFFFFF:FFFFFFFFFFFFFFFFFFFFFFFFFFFFFFFFFF:FFFFFFF:FFFFFFFFFFFFFFFFFFFFFFFFFFFFFFFFFFFFFF:FFFFF:FFFFFFFFFF:FFFFF:FFFFF:FFFFF:FFFFFFFFFFFFFFFFFFFF:FFFFFFFFFFFFFFF:F:FF:FFFFFFFFFFFFFF:FFFFFFFFF:F:FFF:FF:,FF:FFF,FFFF::FFFF,FF:
@A00920:152:HGHKKDRXX:2:2104:22263:34914 2:N:0:CGCGTTCA+TGCTAAGT
GGACTACTGGGGTTTCTAATCCCATTCGCTCCCCTAGCTTTCGTCCATGAGCGTCAGTTATGGCCCAGCAGAGCGCTTTCGCCACTGGTGTTCTTCCCGATATCTACGCATTTCACCGCTACACCGGGAATTCCCTCTGCCCCTACCATACTCTAGCCCAGCAGTTTCCACTGCCCTTACGGAGTTGAGCCCCGCTCTTTGACAGCAGACTTGCTGAGCCGCCTGCGGACGCTTTACGCCCAATAATTCC
+
FFFFFFFFFFFFFFFF,FFFFFFFFFFFFFFFFFFFFFFFFFFFFFFFFFFFFFFF:FFFFFFFF:FFFFFFFFFFFFFFFFF:FFFFFFF,FFFFFFF:F,FFFFFFFFFFFFFFFFFFFFFFFFFFFFFFFFFFFFFFFFFFFFFFFFFFFFFFFFFFFFFF:F:FFFFFF,FFFFFFFFFFFFFFFF::FFFFFFFFFFF,FFFFF:FFFFFFFFFFFFFF:FFFFFFFFFFFFFFFF,F,FFF,F,
@A00920:152:HGHKKDRXX:2:2104:12626:35352 2:N:0:CGCGTTCA+TGCTAAGT
GGACTACAGGGGTATCTAATCCTGTTTGCTCCCCACGCTTTCGTGCATGAGCGTCAGTGCAGGCCCAGGGGATTGCCTTCGCCATCGGTGTTCCTCCGCATATCTACGCATTTCACTGCTACACGCGGAATTCCATCCCCCTCTGCCGCACTCCAGCGATGCAGTCACAAATGCAGTTCCCAGGTTAAGCCCGGGGATTTCACACCTGTCTTACATCACCGCCTGCGCACGCTTTACGCCCAGTCATTCC
+
FFFFFFF:FFFFFFFFFF:FFFFFFFFFFFFFFFFFFFFFFFFFFFFFFFFFFFFFFFFFFFFFFFFFFFFFFFFFF:FFFFFFFFFFFFFFFFFFFFFFFFFFFFFFFFFFFF:FFFF:F:FFFF:F:FF:FFFFFFFFFFFFF:FFF,FFFFFFFFFFFF:FFFFFFFFFFFFF,FF:FFFFFFFFFFFFFFFFF:FFFFFFFFFFFFFFFFFFFFFFFFFFFFFFFFFF:FFFFFFFFFFF,F:FFF
@A00920:152:HGHKKDRXX:2:2104:30364:36918 2:N:0:CGCGTTCA+TGCTAAGT
GGACTACTAGGGTTTCTAATCCTGTTTGCTCCCCACGCTTTCGCACCTCAGCGTCAATATGTGTCCAGTGAGTCGCCTTCGCCACTGGTGTTCTTCCGAATATCTACGAATTTCACCTCTACACTCGGAATTCCACTCACCTCTCCACACTTCTAGCGATGCAGTCTTAAAGGCAATTCCGGAGTTGAGCTCCGGGCTTTCTCCTCTAACTTACAAAGCCGCCTACGTGCGCTTTACGCCCAGTAATTCC
+
FFFFFFFFFFFFFFFFFFFFFFFFFFFF:FFFFFFFFF,FFFFFFFFFFFFFFFFFFFFFFFFFFFFFFFFFFFFFFFFFFFFFFFFFFFF:FFFFFFFFF:FFFFFF:FFFFFF:FFFF:FFFFFFFF,:FFFFFFFFFFFFFF:FFF,FF:F,FFF:FFF,::FFFFF,FF:,FFFFFFF:FFFFFF,FFFFFFFFF:F,:FF,,:,FFFFF:F,:F,FFFF:FF,FFFFFFFF,FF:F,FF:,FFFF
@A00920:152:HGHKKDRXX:2:2104:10628:36996 2:N:0:CGCGTTCA+TGCTAAGT
GGACTACAAGGGTATCTAATCCTGTTTGCTCCCCACGCTTTCGCGCCTCAGCGTCAGAACTGGCCCAGGCAGCCGCCTTCGCCACTGGTGTTCCTCCCGATATCTACGCATTTCACCGCTACACCGGGAATTCCACTGCCCTCTTCCAGCCTCGAGCCCTGCAGTATCCAAGGCAATTCCTCGGTTGAGCCGAGGGATTTCACCCAAGACTTACAGGGCCGCCTACGCGCCCTTTACGCCCAATGATTCC
+
FFF:FFFFFFFFFFFFFFF:FFFFFFFFFFFFFFFFFF:FFFFFFFFFFFFFFFFFFFFFFFFFFFFFFFFFFFFFFF:FFFFFFFFFFFFFFFFFFFFFFFFFFFFFFF:FFFFFFFFFFFFFFFFFF,FFFFFFFFFFFFFFFFFFFFFFFFFFFFFFFFFFFFFFF::F:FFFF:FFFFFFFFFFFFFF:FFFFFFFFFFFFFF::FFFFFFF:FFFFF:FFFFFFFFFFFFFFFFFF:FFFFFF:F
@A00920:152:HGHKKDRXX:2:2105:2410:1125 2:N:0:CGCGTTCA+TGCTAAGT
GGACTACCAGGGTTTCTAATCCCGTTCGCTCCCCACGCTTTCGCACCTCAGCGTCTATACAGACCCAGATGGTCGCCTTCGCCACCGGTGTTCCTCCTAATATCTACGAATTTCACCTCTACACTAGGAATTCCACCATCCTCTGTCGTATACTAGCTCAGCAGTTTCAAAGGCAGTTCCGGGGTTGAGCCCCGGGATTTCACCCCTGACTTTATGAGCCGCCTACGCGCGCTTTACGCCCAGTAATTCC
+
FF,FFFF,FFFFFFFFFFFFFFFFFFFFFFFFFFFFFF:FFFFFFFFFF:FFFFFFFFF,,FF:FFFFFFFF:FFFFFFFFFFFFFFFFFF:FFFFF,FFFF:FFFFFFFFFFFFFFFFFFFFFFFFFFFFFFFFF,F:FFFFFF:F:,:FFF:FFFFFFFFFFF:FFFFFFFFFF::FF:FFFFF:FFFFFFFF:F,FF:FFFFFFFFFF,:F,::FFFFFFF:FFFFF:FFFF:FFFFF:F:FFFFFF
@A00920:152:HGHKKDRXX:2:2105:21549:1235 2:N:0:CGCGTTCA+TGCTAAGT
GGACTACACGGGTTTCTAATCCTGTTTGCTACCCACGCTTTCGCGCATCAGCGTCAGAACCGGTCCAGGCAGCCGCCTTCGCCACTGGTGTTCCTCCCAAAATCTACGCATTTCACCGCAACACTGGGAATTCCACTGCCACCTCCCGGCCTCAAGCCACGCAGATTCAAAGGCCATTCCTCGGTTGAGCCGAGGGCTGGCACCTTTGACTTGCGAAGCCGCCTACGCGCCCTGTACGCCCACTACTGCC
+
FFFFFFFFFFFFFFFFFFFF:FFFF:FFF:FFFFFFFFFFFFFFFFFFFFFFFFFFFFFFFFFFFFFFFFFFFFFFFFFFFFF:FF,,FF,,,:FF,FF::,,:F,FF:,,:FF,,F:,,,,,FF,F,F,FFFFFFFF,F,F,,FF,,FFF,F,F:,::FF:F:,,FFF,F::F,,FFFFFFF,,FF,F,FFFF,FF,:,,,F,,FFF,,:FF:F,FF,,,F,:,F,F:F,FF,F,,,F:F,,,,,F:,F
@A00920:152:HGHKKDRXX:2:2105:19153:1313 2:N:0:CGCGTTCA+TGCTAAGT
GGACTACCAGGGTATCTAATCCTGTTTGATCCCCACACTTTCGTGCCTCAGCGTCAGTTACAGCCTAGTAAGCTGCCTTCGCTATAGGTGTTCTTGACGATATCTAAGCATTTCACCGCTACACCGTCAATTCCGCCTACCTCATCTGTACTCTAGCCCATCAGTATCAATGCCACCCTCCCGGTTAAGCCGGGATATTTCAGCACTGACTTAAAAGACCGCCTACGCACCCTTTAAACCCAATAAATCC
+
FFFFFFFFFFFFF,FFFFF:FF:FFFFFFFFFFFFFFFFF:FF:FFFFF:FFFFFFF:FFF:FFFF:FFFFFFFFFF,FFFFF,FFFFFFFFFFFFFFFFFFFF:FFFFFFFFFFFFFFFFFFFFFFF,FFFFFFFFFFFF:FFFFFFFFF,FFF:FFF:FF:FF:FFFFFFFFFF:FFFFFFF,FFFFFFFFF,F,FFFF,FFFFFFFF:FFFF:FFFFFFFFFFFFFFFFFFFFFFFFFF,FF,FFFF
@A00920:152:HGHKKDRXX:2:2105:7482:1705 2:N:0:CGCGTTCA+TGCTAAGT
GGACTACTGGGGTATCTAATCCCGTTCGCTCCCCATGCTTTCGCGTCTGAGTGTCAAAGCAGGCCCAGAAAGTCGCCTTCGCCACAGGAGTTCCTCGGGATCTCTACGCATTTCACCACTACACCCGGAATTCCACACGCCTCTACCTGCCTCTAGCCCCGCAGTTCGGTCACGTCCTCGCCCGGTTGAGCCGGGCGCTTTCACGCGCCACTTGCAGGACCGCCTACACGCGCTTTACACCCAGTAAATC
+
FFFFFFFFFFFFFFFFFFFFFFF:FFFFFFFFFFFF:FFFFFFFFFF:FFFFFFF:FFFFFFFFFFFFFFFFFFFFF:FFFFFFFFFFF:FFFFFFFF:FFFFFFFFFFFFFFFFFF:FFFFFFFFFFFFFFFFF,FFFFFFFFFFFFFFFFFFFFFFFFFFFFFFFFFFF,FF,FFFFFF:FFFFFFFFFFFFFFFFFFFF:FFFFFFFFFF:FFFFFFFFFFFFFFFFFF:FFF:FF:FFFFFF:FFF
@A00920:152:HGHKKDRXX:2:2105:29143:1705 2:N:0:CGCGTTCA+TGCTAAGT
GGACTACCCGGGTTTCTAATCCTGTTTGCTCCCCACGCTTTCGTGCCTCAGTGTCAGTCAAGGTCAAGATGGCCGCCTTCGCCACGGATGTTCCTCCAGATCTCTACGCATTTCACTGCTACACCGGGAATTCCGCACTCCTCTACCGAACTCCAGAGATCCAGTTTCCAATGCCATTACCAGGTTGAGCCCCGGGCTTTCACCTCTGACTTAAACCACCACCTACGCACCCTTTACGCCCAGTGATTCC
+
FFFFFFF,,FFFFFFFFFFFFFFFFFF:FFFFF:FFFF:FFFFFFFFFFFFFF:FF,F,,,,FF,,FF:,,FFFF:F:FF,F,F,,FFFFFFF,,,,FFFFFFFFF:FFFF,FFFF:FFFFFF,,,:,FFFFFFFFF:FFFFF,F:,,,F,FF,FF,FFF,,FFF,FF,F:FFF,:F,F:FF,FF::FFF,FF:,F,FFF:FF:,,,,,:,:F,,F::FFFF:FFFFF:F,FF,,F:,F::,F,,F::F:
@A00920:152:HGHKKDRXX:2:2105:4878:2174 2:N:0:CGCGTTCA+TGCTAAGT
GGACTACTCGGGTTTCTAATCCTGTTTGCTCCCCTAGCTTTCGCTCCTCAGCGTCAGTTCAGGCCCAGGTCGCCGCCTTCGCCACCGGTGTTCTTTCGGATATCTACGCATTCCACCGCTACACCCGAAATTCCACGACCCTCTACCGAACTCAAGACTAGTAGTATCCAGCGACCTCTCCCCGGTGAGCGGTGGAGATTTCACGCCAGACTTGCCAGTCCGCCTACGAGCCCTTTACGCCCAATGATTC
+
FFFFFFFFFFFFFFFF:FFFFFFFFFFFFFFFFFFFFFFFFFFFFFFFFFFFFFFFFFF:F:FFFFFFFFFFFFFFFFFFFFFFFFFFFFFFFFFFFFFFFFFFFF:FFFFFFF,FFFFFFFFFFFF:FFF,FFFFF:FF:FF,FF,FFFFF:FF:FFFFFF,F:FFF:FFF:FFF,FFFFFFF:F:FFFFF:F,FFF::FF:FFFFFF:FF,FFFFFFFFFFFF,FFFFFFF,FFF,FFF::FF,F:FF
@A00920:152:HGHKKDRXX:2:2105:30463:2988 2:N:0:CGCGTTCA+TGCTAAGT
GGACTACTAGGGTTTCTAATCCCGTTCGCTACCCACGCTTTCGCACCTCAGCGTCAGATAAGTGCCAGAAGGCCGCTTTCGCCACTGGTGTTCTTCCCGATCTCTACGCATTCCACCACTACACCGGGAATTCCGCCTCCCTCTCACTCTCTCAAGCATGAGAGTTTCCTACGTCCTCTCCCAGTTAAGCCGGGAGCTTTCACGTACGACTTCCCATGCCGCCTGCGTGCGCTTTACGCCCAGTAATTCC
+
FFFFFFFFFFFFFFFFFFFFFFFFFFFFFFFFFFFFFFFFFFFFFFFFFF:FFFF:FFFF:FFFFFFFFFFFFFFFFFFFFFFFFFFFFFFFFFFFFFFFFFFFFFFFFFFFFFFFFFFFFFFFFFFF,FFFFFFFFFFF::FFFFFFFFFFFFFFFFFFFFF:FFFFFFFFFF:FFF:FFFFFFF:FF:FFFFFFFFFFFF:F,FFFFFFFFFFFFFFFFFFFFFFFFFFFFFFFFFFFFFFFFFF:FF
@A00920:152:HGHKKDRXX:2:2105:23502:3145 2:N:0:CGCGTTCA+TGCTAAGT
GGACTACCGGGGTTTCTAATCCCTTTCGCTCCCCTAGCTTTCGTCCACTCAGCGTCAGTATAGTCCCAGGTACTTGCCTTCGCCCTTGGTGTTCCTCATAATATCAACGCATTTCACTGCTACACTATGAGTTCCAGTACCCCCTAACTAACTCAATTCCGGCCATATTTTGCCCGATCCCGAAGTTAAGCCTCGGTCTTTCAAGCAAAATGAGCCGAAACGCCTACGAACTCTTTACGCCCAGTAAATC
+
FFFFFFFFFFFFF,FFFFFFFFFF:FFFFFFFFFFFF:F:FFFFFFFFFFFFFFFFFFFFFFFFFFFF:FFFFFFFFF:FFFF:FFFFFFFFFFFFFFFFF,:FF,FFFFFFFFFFFFFFFFFFF,FFF,FFFFF:F:FFFFFFFFFFFFFFFFFFFFF:FFFFFFFFFFFFFFFFFFFFFFFFF,F,FFFFFFFFFFFFFF,FFFF:,F,F,FFF,F:FFFF:FFFFFFFFF:,FFFFFFFFFFFF,FF
@A00920:152:HGHKKDRXX:2:2105:10248:3427 2:N:0:CGCGTTCA+TGCTAAGT
GGACTACAGGGGTATCTAATCCTGTTTGCTCCCCACGCTGTCGCGCCTCAGCGTCAGCAACGGCCCAGCAGACCGCCTTCGCCACTGGTGTTCTTCCCGATCTCTACGCATTCCACCGCTACACCGGGAATTCCATCTGCCTCTACCGTGCTCCAGCCCGACAGTTTAGAAGGCAGCCTTGCGGTTGAGCCGCAAGATTTCACCCCCTACTTATCGGGCCGCCTACGCGCCCTTTACGCCCAGAGATTCC
+
,FFFFFFFFFF:FF:F:,FFFFFFFFFFFFF::F,FFF,FFF:FFFFFFF:FF::FFFF,::F:F::,FFFFF:FFFF:FF,F:FF:FFFFFFFFF:FFF,F,:FFFFFF:FFFFFFFF,,FFFF:F,FF,FFFFFFFFF,FFFFFFFFF:,FFFFFF:FFFF,FF:FFFFF,F:FFFF,F:F,FFFF,FFFFF,,F::FFF::FFFF,F:F:F,FFFFFFF:FF,:FF:F:,FFFFFFFFFF:FFF:,F
@A00920:152:HGHKKDRXX:2:2105:32027:4726 2:N:0:CGCGTTCA+TGCTAAGT
GGACTACCGGGGTTTCTAATCCTGTTCGCTCCCCACGCTTTCGCTCCTCAGCGTCAGTAAGTGCCCAGAGACCTGCCTTCGCCATCGGTGTTCCTCCTGATATCTGCGCATTCCACCGCTACACCAGGAATTCCAGTCTCCCCTACACCACTCAAGTCTGCCCGTACCCACTGCAGGCTAGAGGTTGAGCCTCTAGTTTTCACAGCAGACGCGACAAACCGCCTACGAGCTCTTTACGCCCAATAATTCC
+
FFFFFFFFFFFFFFFFFFFFFFFFFFFFFFFFFFFFFFFFFFFFFFFFFFFFFFFFFFFFFFFFFFFFFFFFFF:FFFFFFFFFFFFFFFFFFFFFFFFFFFFFFFFFFFFFFFFFFFFFFFFFFFFFFFFFFFFFFFF:F:FFFFFFFFFFFFFFFFFFFFFFFFFFFFFFFF:F,FFFFFF,:FFFFFFFFFFFFFFFFFFFFFF,FFFFFFFFFFFFFFFFFFF:F,FFFFF::FFFFF,FFFFFFF
@A00920:152:HGHKKDRXX:2:2105:7934:5494 2:N:0:CGCGTTCA+TGCTAAGT
GGACTACTAGGGTATCTAATCCTGTTTGCTCCCCACGCTTTCGCACCTCAGTGTCAGTATCAGTCCAGGTGGTCGCCTTCGCCACTGGTGTTCCTTCCTATATGTACGCATTTCGCCGCGACGCAGGACGTTCGACCACCCTCTTCTGTTCGCTAGTGGGCCAGGTTTGGATGGAGTTCGCAGGTTGGGCCCGGGGCTGTCGCAGCCAACGTAACCAACCACCGACGCGCGCTTGGCGCCCTGTAGGTCG
+
FFFFFFFFFFFFFFFFFFFFFFFFFFFFFFFFFFFFF:FF,FFFFFFFFFFFFFFFFF,FFFFFF,FFFFFFFFF:F::,FF,,,:,,,:,,,,,:::F,,:F,,,FF:,F,:,,,,F:F,,,,:FFF,,:,F,F::F,,,,,,,,:FF,F:,:,FF,FFFF,F,,::FF,FF:,F,F,,F,FFF:F,F,,,FFFF,:,,,,,,::,:,,FF,,FF,,,FF,:::,FFF:F,,F:,,F,,,,::,,,F,:
@A00920:152:HGHKKDRXX:2:2105:10013:6057 2:N:0:CGCGTTCA+TGCTAAGT
GGACTACAGGGGTTTCTAATCCTGTTTGCTCCCCTAGCTTTCGTGCCTCAGTGTCAGAAGTTGTCCAGGGACTCGCCTTCGCCACTGGTGTTCCACTTGATATCTACGCATTTCACTGCTACACCAAGTATTCCAGTCCCCCCTCCAACTCTCTAGTCGAATAGTATCCAATGCCATTTCCGAGTTGAGCTCGGAGATTTCACATCAGACTTATCCGACCACCTACGCACCCTTTACGCCCAGTGAATCC
+
FFFFFFFFFFFFFFFFFFFFFFFFFFFFFFFFFFFFFFFFFFFFFFFFFFFFFFFFFF:FFFFFFFFFFFFFFFF:FFFFFFFFFFFFFFFFFF:FFFFFF:FFFFFFFFFFFFFFFFFFFF:FFFFF:FFFFF:FFFFFFFFFFFFFFFFFFFFFFFFFFFFFFFFFF,FFFFFFFFFFFFFFFFFFFFFFFFFFFFFFF:FFFF:FFF,FFFFFFFFFFFFFFFF:FFFFFFFF,FFFFFFFFFFFFF
@A00920:152:HGHKKDRXX:2:2105:12527:6402 2:N:0:CGCGTTCA+TGCTAAGT
GGACTACCAGGGTTTCTAATCCTGTTTGCTCCCCACGCTTTCGCTCTTCAGCGTCAGTATCGGCCCAGAGTGCTGCCTTCGCCGTTGGTGTTCCTCCTGATATCTGCGCATTTCACCGCTACACCAGGAATTCCACACTCCTCTACCGAACTCGAGTCACAGCAGTATCGACTGGCGTCCCAAGGTTGAGCCTTGGATTTTCACAGTCGACTTACTGAACCGCCTAGGAGCCCTTTACGCCCAATAATTC
+
FFFFFFFFFFFFFFFFFFFFFFFFFFFFFFFFFFFFFFFFFFFFFFFFFFFFFFFFFFFFFFFFFFFFFFFFFFFFFFFFFFFFFFFFFFFFFFFFFFFF:FFFFFFFFFFFFFFFFFFFFFFFFFFFFFFFFFFFFFFFFFFFFFFFFFFFFFFFFFFFFFFFFFFFFFFFFFFFFFFFF:FFFF:FFFFFFFFFFFFFFFFFFFFFFFFFFFFFFFFFFFFF:FFFFFFFFF,FFFF:FFFFF::F:F
@A00920:152:HGHKKDRXX:2:2105:1723:7075 2:N:0:CGCGTTCA+TGCTAAGT
GGACTACCGGGGTTTCTAATCCCGTTTGCTCCCCACGCTTTCGTACCTCAGCGTCAGGTGGGACCCAGACAGCCGCCTTCGCAACTGATGTTCCTCCCAATATCTACGCATTTCACCGCTACACTGGGAATTCCCCTTTCCTCTATCACCCTCAAGCAGACCAGTATCGAGTGCATCACAGGGGTTTAGCCCCAGGCTTTAACATTCGCAGTAAACCGCCGCCTACGTCCGCTTTACCCCCCGTAATTCC
+
FFFFFFFF,FFFFF,FFFFFFFFF,F,FFFFFFFFFFFF,FFF,:FFFFFFFFFFFFFF,,,FFFFFFF,F:FFF:FFFFFF,,F:F,:F:FFFFFFF:F:FFFFFFFFFFF,F,FF,F::F:F,,FFFFFFFF,:F,:FF,FF:,F,FF:,F,FFFF,F,FF,,F,F:,F::F,,F,F::F,,:F,,,F:FF,FFF:FF::F,F,F,,,,F,F:F,:FF,FF,FFF:FF:FFFFFF,FFF:,FFFF,F,
@A00920:152:HGHKKDRXX:2:2105:28700:7451 2:N:0:CGCGTTCA+TGCTAAGT
GGACTACTGGGGTTTCTAATCCTGTTTGCTCCCCACGCTTTCGTGCCTCAGCGTCAGAACCGGCCCAGTCGTCTGGCTTCCCCTTTGGCGTTCCTCTAGATATCTACGCATTTCACCGCTCCACCTAGAGTTCCGACGACCCCTACCGGCCTCAAGATACGCAGTCTACCAAGCAGTTCCATGGTTAAGCCATGGGATTTCACAAGGTACTTGCGCATCCGCCTACGCACGCTTTAAGCCCAGTGATTCC
+
:FFFFFFFFFFFFF:FFFFFFFFFFFFFF:FFFFFFFFFFFFFFFF:FFFFFFFFFFFFFFFFFFFFFFFFFFFFFFFFFFFFFFFFFFFFFFFFFFFFFFFFFFFFFFF:FFFFFFFFFFFFFFFFFFFFF:FFFFFFFFFFFFFFFFFFFFFFFFFF:FFFFFFFFFFFFFFFFFFFFFFFFF::FFFFFFF:FFFF:FFFFFFFFFFFFFFFFFFFFFFFFFFFFFFFFF:FFFFFFFF:FFF::FF
@A00920:152:HGHKKDRXX:2:2105:29333:7921 2:N:0:CGCGTTCA+TGCTAAGT
GGACTACAGGGGTTTCTAATCCCGTTTGCTACCCACGCTTTCGTGCCTGAGCGTCAGGAACAAGCCAGTCACCTGCCTACGCCATCGGTGTTCCTCCCTATATCTACGGATTTCACTCCTACACAGGGAATTCCAGTGACCTCTCTTGTCCTCTAGCTTTGCAGTTCAAATAATGTGAGTATGGTTGAGCCACACGATTTCACTATCTGCTTACAATGCCGCCTACGCAACTCTTTACGCCCAGTAATTC
+
FFFFFFFFFFFFFFFFFFFFFFFFFFFFFFFFFFFFFF,FFFFFFFFFFFFFFFFFFFFFFFFFFFFFFFFFFFFFFFFFFFFFFFFFFFFFFFFFFFFFFFFFFFFFFFFFFFFFFFFFFFFFFFFFFFFFFFFFFFFFFFFFFFFFFFFFFFFF:FFFFFFFFFF:F,FFFFFFF,FFFF:FFFFFFFFFFFFFFFFFF,FF,FFFF:FFF,,FFFFF:FFFF:FF:FFFFFF:FFFFFFFFFFFFFF
@A00920:152:HGHKKDRXX:2:2105:22218:8437 2:N:0:CGCGTTCA+TGCTAAGT
GGACTACAGGGGTTTCTAATCCCGTTCGCTCCCCATGCTTTCGCCTCTCAGCGTCAGGTCAGGCCCAGCGTGTCGCCTTCGCCACTGGTGTTCCTCCGGATCTCTACGCATTTCACCACTCCACCCGGAATTCCACGCCCCTCTACTGCCCTCTAGCGGCCCAGTTTCGAACGACCTCTCCCAGTTGAGCCGGGAGCTTTCACGTCCGACTTGGACCACCGCCTGCCCGCGCTTTACGCCCAGTAAATCC
+
FFFFFFFFFFFFFFFFFFFFFFFFFFFFFFFFFFFFFFFFFFFFFFFFFFFFFFF:FFFFF:FFFFFFFFFFFFFFFFFFFFFFFFFFFFFFFFFFFFFFFFFFFFFFFFFFFFF:FFFFFFFFFFFFFFFFFFFFFFFFFFFFFFFFFFFFFFFFFFFFFFFFFFFFFFFFFFFFFFFFFFFFFF::FFFFFFFFFFFFFFFFFFFFFFFFFFF:FFFFFFFFFFFFFFFFFFFFFFFFFFFF,,,FFF
@A00920:152:HGHKKDRXX:2:2105:19949:8735 2:N:0:CGCGTTCA+TGCTAAGT
GGACTACAAGGGTTTCTAATCCTGTTTGCTCCCCACGCTGTCGCGCCTCAGTGTCAGCAATTGCCCAGCAGGCCGCCTTCGCCACTGGTGTTCTTCCGGATCTCTACGCATTCCACCGCTACACCCGAAATTCCACCTGCCTCTACAGTGCTCCAGCTCAGCAGTTCGCACGGCAGATCCGGGGTTGAGCCCCGGACTTTCACCACACGCTTACCAAGCCACCTACGCGCCCTTTACGCCCAGTGATTCC
+
FF,FFFF:FFFFFFFFFFFFFFFFFFFFF:FFFFFFFF,FFF:FFFFFFF:FFFF:FFFFFFFF:FFFFFFFFFFFFF:FFFFFFFFF,FFFF::FFFFFFFFFFFFFF,FFFF::FFFF,FFFFFFFFF,FFFFFFFFFFFF:FFFFFFFFFFFF,FFFFF:F,FFFFFFFFF,FFFFFFFFF:FFFFFFFFFF:FFF,FFFFFF:FFFFFFFFFFFFF,:FF,FFFF:FFF,:FFFF,F:FFFF:FFF
@A00920:152:HGHKKDRXX:2:2105:22055:8750 2:N:0:CGCGTTCA+TGCTAAGT
GGACTACAAGGGTTTCTAATCCTGTTTGCTCCCCACGCTTTCGCGGATGAGTGTCAGAACTGGCCCAGCGAGCCGCCTTCGCCACCGGTGTTCTTCCTGATATCTACGCATTCCACCGCTACACCAGGAATTCCACTCGCCTCTACCAGTCTCTAGCCCGCCAGTATCCGCGGCATATCCGGAGTTGAGCCCCGGGATTTCACCGCAGACTTAACGGGCCACCTGCCCGCGCTTTACGCCCAGTAATTCC
+
FF:FFFFFFFFFFFFFFFFFF:FFFFFFFFFFFFFFFFFFFFFFFF:FFFF:FFFFFFFFFFFFFFFFFFFFFFFFFFFFFFFFFFFFFFFFFF:F:FFFFFFFFFFFF:FFFFFFFFFFFFFFFF,FFFFFFFFFFFFFFFFFFFFFFFFF,FFF:FFF:FFFF:FFFFFFFF::F:FFFF:FF:,FFFFFFFFF:FFFFFFFFFFFFFF:FFFFFFFFFFFFFFFF:FF:FFFFFFFFFFFF,FF:FF
@A00920:152:HGHKKDRXX:2:2105:14534:9001 2:N:0:CGCGTTCA+TGCTAAGT
GGACTACTGGGGTTTCTAATCCCGTTCGCTCCCCACGCCTTCGAGCCTCAGCGTCAGGTAAGGTCCAGTCGGCCGCCTTCGCCATTGGTGTTCCTCCCGATATCTACGCATTTCACCACTACACCGGGAATTCCACCGACCTCTCCCTTCCTCCAGTTCAGCCGTGTCGAAAGACCCTCCCCCGTTGAGCGGGGGGCTTTCACACCAGACGTACACAACCGCCTGCGCGCGCTTTACGCCCAGTAACTCC
+
FFFFFFF:,FFFFFFFFFFFFF:FFF:FFFFFFFFFFF:FFFF,FF,F,FFFFFFFFF,,FFF,FFFF,FFFF,FFFFFFFFFF,,FFFFFFFFFFF,,FF,FFFFFFFFFFFFFF,:FF:FFF,,FF:FFFFFFFF::FFFFF:FF,,:FFF,FF,F,,FF,FF,FF,F,:F:,F:FFFF,FFFF,FFF:,FFFF,FFFFFF,FF,FFFFFFF,,:FFFFFFFFFFF,FFFFF,FFFFFFFFFFF,F:F
@A00920:152:HGHKKDRXX:2:2105:1416:11240 2:N:0:CGCGTTCA+TGCTAAGT
GGACTACTAGGGTTTCTAATCCCGTTTGCTCCCCTAGCTTTCGCGCCTCAGCGTCAGTAGCAGTCCAGAAGGCCGCCTTCGCCTCTGGTGTTCCTCCCGATATCTACGCATTTCACCGCTACACCGGGAATTCCGCCTTCCTCTCCTGCACTCAAATTGAGAAGTATCTCGTGCACTTCCATAGTTAAGCTATGGGCTTTCACACAAGACTGTCTCAATCGCCTACGCGCCCTTTACGCCCAGTAATTCC
+
FFFFFFFFFFFFFFFFFFF:FFFF:FFFF:FFFFFFFFFF:FFFFFFFFFFFFFFFFFFFFFFFFFFFF,FFFFFFFFFFFFFFFFFFFF,FFFFFFFFF,FFFFFFFFFF:FFFFFFFFFFF:FFFFF,::FFFFFFFFF:F:FFFFFFF::F,FFFFFFFFFF:FFFFFFFFFFFFFFF:FFFFF,FFF:FFFFFF:F:F,FFFFFFF:,FFFFFFFFFFF:FFF:FFFFFF:,FFFFFF:F,FFFFF
@A00920:152:HGHKKDRXX:2:2105:10357:11287 2:N:0:CGCGTTCA+TGCTAAGT
GGACTACAGGGGTATCTAATCCTGTTTGCTCCCCACGCTTTCGCTCCTCAGCGTCAGTACTGGCCCAGATCACTGCCTTCGCCATCGGTGTTCCACCTGATATCTGCGCATTTCACCGCTACACCAGGTATTCCGTGATCCCCTACCAGACTCCAGTCATCGCAGTATCAGATGGCGTCTCCGGGTTGAGCCCTGAGTTTTCACATCCGACTTACGAAACCGCCTCCGAGCTCTTTACGCCCAATAAATC
+
FFFFFFFFFFFFFFFFFFFFFFFFFFFFF:FFFFFFFFFFFFFFFFFFFFFFFFFFFF:FFFFFFF,FFFFFFFFFFF:FFFFFFFFFFFFFFFFFFFFF:FFFFFFFF:FFFFFFFFFFFFFFFFFFF:FFFFFFFFFFFFFFFFFFF:FFFF,FFFFFF:FFFFFF:FFFFFFFFFFFFF:FFFFFFFF:FFFFFF,:FFFFFFFFFFFFFF:FFFFFFFFFF,F:FFF:FF:F:FF,F:FFF,FFFF
@A00920:152:HGHKKDRXX:2:2105:31476:11913 2:N:0:CGCGTTCA+TGCTAAGT
GGACTACTAGGGTATCTAATCCTGTTTGCTCCCCACGCTTTCGCACTTGAGTGTCAGTACTGGACCAGAGGGCCGCCTTCGCCACTGATGTTCCTCCCGATATCTACGCATTTCACCGCTACACCGGGAATTCCGCCCTCCTCTTCCGTACTCCAGCACCACAGTCTCGAATGCAATTCCCAGGTTGAGCCCGGGGCTTTCACACCCGACTTACGGCGCCACCTACGTGCGCTTTACGCCCAGTAATTCC
+
FFFFFFFFFFFFFFFFFFFFFFFF:FFFFFF:FFF,F:F:F:F:FFFFFFFFFF:FF:,F:FFFF:,FFFF:FFFFFFFFF:F:,FFFFFFFFF,::FF,F,FF,:FF:FF:FF:FFFFF:F,,FFFF,,:FFFF,:FF,F:F:FF:FF::F:F:FFF,FFFFFFFFFFF,FFF::FFFFF:FFFFF,F:,FFFFF:F:FF,F:F:FFF:,FFFF,FFFFFFFF:FFFF,F:FF:,,F,F::F,:,FFF,
@A00920:152:HGHKKDRXX:2:2105:14389:12164 2:N:0:CGCGTTCA+TGCTAAGT
GGACTACCGGGGTTTCTCATCCTGTGTGCTCCCCACGCTTTCGTGCCTCAGCGTCAGTGCTGGTCCAGAGGGCTGCCTTCGCCATCGATGTTCCTCCCGATCTCTACGCATTTCACCGCTACACCGGGAATTCCACCCTCCTCTACCGCACTCTAGCTTGCCAGTATCCACTGCAGTTCCCAGGTTGAGCCCAGGGCTTTCACCACGGACTTAACAAACCGCCTACGCACGCTTTACGCCCAGTAATTCC
+
FF:FFFFFFFFFF,FFF,FFFFFFF,FF,,FFFFFFFF,F:FFF:FFFFFFF:FFFFFFFFFFFFFFFFFF:FFF::FFFFFFFFFFFFFFFFFFFFFFFFF:FFFFFF,FF:F,,FFFF:FFFFFFF:F:FFFFFFF:FFFFFFFFFFFFFFFFFFFFFFFFFFFFFF,:FFFFFFFFFFFFF:FF:FFFFFFFFFFF,FFF,FFF:,FF:FFF:FFFFFFFFFF:F:FFFFFF,FFF:FFFFFFF:F:
@A00920:152:HGHKKDRXX:2:2105:27670:12305 2:N:0:CGCGTTCA+TGCTAAGT
GGACTACTCGGGTTTCTAATCCTGTTCGCTACCCACGCTTTCGCTCCTCAGCGTCAGAATAGGCCCAGAGAGCCGCCTTCGCCACCGGTGTTCCTCCTGATATCTGCGCATTTCACCGCTACACCAGGAATTCCAGTCTCCCCTGCCGAACTCCAGTGATGCCCGTATCGACCGCACGCCCACAGTTAAGCTGTAGGTTTTCACGGCCGACGCGACACACCGCCTACGAGCTCTTTACGCCAAATAATTC
+
FFFFFFFFFFFFFFFFFFFFFFFFFFFFFFFFFFFFFFFFFFFFFFFFFFFFFFFFFFFFFFFFFFFFFFFFFFFFFFFFFFFFFFFFFFFFFFFFFFF:FFFFFFFFFFFFFFFFFFFFFFFFFFFFFFFFFFFFFFFFFFFFFFFFFFFFFFFFFFFFFFFFFFFFFFFFFFFFFFFFFFFFFFFFFFFFFFFFFFFFFFFFFFFFFFFFFFFFFFFFFFFFFFFFFFFFFFFFFFFFFFFFFFFF:F
@A00920:152:HGHKKDRXX:2:2105:10574:12352 2:N:0:CGCGTTCA+TGCTAAGT
GGACTACTGGGGTTTCTAATCCTGTTTGCTCCCCACGCTTTCGCGTCTCAGCGTCAGTTGGTGTCCAGGAAGTCGCCTTCGCCACCGGTGTTCCTCCTGATATCTACGCATTTCACCACTACACCCGGAATTCCACTTCCCTCTCCTGCCTTCAAGTCGATCAGTATCGAATGACCCTCCCCAGTTGAGCCGGGGGCTTTCACATTCGACTTAAACGACCGCCTGCGCGCTCTTTACGCCCAGTAAATCC
+
FFFFF:FFFFFFFFFFFFFFFFFFFFFFFFFFFFFFFFFFFFFFFFFFFFFFFFFFF:FFFFFFFFFFFF:FFFF:FFFFFFF:FFFFFFFFFFFFFFFFFFFFFFFFFFFFFFFFFFFFFFFFFFFFF,FFFFFFFFFFFFFFFFFFFFFFF,:FFFFFFFFFFFFFFFFFFFFFFFFFFFFF,FFFFFFFFFFFFFFFFFFF:FFFFFFF:FFFF:FFFFFFFFFFFFFFFFF:FFF:F:F:,FFFFF
@A00920:152:HGHKKDRXX:2:2105:14733:13416 2:N:0:CGCGTTCA+TGCTAAGT
GGACTACCAGGGTTTCTAATCCTGTTTGCTCCCCTTGCTTTCGCGCCTCAGCGTCAGGAATAAGCTAGAAAACCGCCTTCGCCACCGGTGTTCTTCCACATATCTACGCATTTCACCGCTACACGTGGAATTCCGTTTTCTCCGCCTACCCTCTAGAAAAAGAGTTTCAAATGCAGCTCCGGGGGTGAGCCCCGAAATTTCACATCTGACTTCAATTTCCGCCTACGCGCCCTTTACGCCCAATAAATCC
+
FFFFFFFFFFFFFFFFFFFFFFFFFFFFFFFFFFFFFFFF:FFFFFFFFFFFFFFFFFFFFFFFFF:FFFFFFFFFFFFFFFFFFFFFFFFFFFFFFFFFFFFFFFFFFFF:FFFFFFFFFFFFFFFF,FFFFFFFFFFFFFFFFFFFFFFFFFFFFFFFFF:FFFFFFFFFFFF:FFFFFFFFFFFFFFFFFFFFFFFFFFF:::FFFFFFFFFFF:FFFFF:FFFFFFFFFFFFFFFFFF,FF:FFFF
@A00920:152:HGHKKDRXX:2:2105:6153:13463 2:N:0:CGCGTTCA+TGCTAAGT
GGACTACTAGGGTTTCTAATCCTGTTTGCTCCCCACGCTTTCGTGCCTCAGTGTCAGTGCTGGTCCAGATGGCCGCCTTCGCCACGGATGTTCCTCCCGATCTCTACGCATTTCACTGCTACACCGGGAATTCCGCCATCCTCTACCGCACTCTAGCCTGCCAGTATCCAGTGCAATTCCCAGGTTGAGCCTGGGGATTTCACCTCTGACTTGCGAAACCGCCTACGTGCGCTTTACGCCCAGTAATTCC
+
FFFF:FFFFFFFFFFFF::FFFFF:FFFFFFFFFFFFFF:FFFFFFFFFFFFFFFFFFFFFFFFFFF:FFFFFFFFFFFFFFFFFFFFFFFFFFFFFFFFFFFF,FFFFFF:FFFFFFFFFFFFFFFF,:FFFFFFFFFFFFFFFFFFFFFFFFFFFFFFFFFF:FFFFFFFFFFFFFFFFFFFFFFFFFFFFFFFFFFFFFFFFFFFFFFFFFFFFFFFFFFFF:FFFFFFFFFFFFFFF,F,FFFFFF
@A00920:152:HGHKKDRXX:2:2105:29903:13761 2:N:0:CGCGTTCA+TGCTAAGT
GGACTACTCGGGTTTCTAATCCCGTTCGCTACCCTAGCTTTCGTTCCTCAGCGTCAACAAGACCCCAGGCAGTCGCCTTCGCCACTGGTGTTCCTCCCGATATCTGTGCATATTACCGCTACACCGGGAATTCCTCTGCCCTCTGATCTGTTCTAGCTTGGAAGTTTAGGATCAGGATCCGGAGTTGAGCCCCGGGCTTTCAAATCCTACTTTCCATGCAGCCTACGAACGCTTTACGCCCAGTGATTCC
+
FFFFFFFFF::::FFFF,:F,:,F:,FFFFFFFFFFF,,FF,FF:F:,F:,F,,FFF:FF:FFFFFF,::,,FF::F:::FFFF::,FF:FFFFFFFFFFF,:F,FF::F,FF:FFF,FF:FFFFFF:FF,,FFF:FFFF,,F,FFFFF:FFFFFFFF,,,F:F,F,FFF,FF,FF:F,,FFFFFFFF,FFFF::FFFFFF,FF::,F,F,F,FF,FF:,,,:FF:FFFFFF,FF:FFF,FF,,FFF,F,
@A00920:152:HGHKKDRXX:2:2105:27615:14779 2:N:0:CGCGTTCA+TGCTAAGT
GGACTACAAGGGTATCTAATCCTGTTTGCTCCCCACGCTTTCGCACCTCAGCGTCAGTACCGGACCAGTGAGCCGCCTTCGCCACTGGTGTTCTTCCTAATATCTACGAATTCCACCTCTACACTAGGAGTTCCACTCACCTCTTCCGGACTCTAGATCGCCAGTATCGAAGGCAGTTCTGGAGTTGAGCTCCAGGATTTCACCCCCGACTTAACGATCCGCCTACGTGCGCTTTACGCCCAGTAAATCC
+
FF:FFFFFF,FFFFFFFFFFFFFFFFFFFFFFFFFFFFFFFFFFFFFFFFFFFFFFFFFFFFFFFFFFFF:FFFFFF,FFFFFFFFFF:F:FFFFFFFFFFFFFFFFFFFFFFF:FFFFFFFFFFFFFFFFFFFFFFFFFFFFFFFFFFF:FFFFFFFFFFFFFFFFFFFFFFFFF:,FFFFFFFFFFFFFFF:FFF:FFFFFFFFFFFFFFFFFFFFFFFFFFFFFFFFFF:FFFFFFFF:FFFFFFF:
@A00920:152:HGHKKDRXX:2:2105:12093:15139 2:N:0:CGCGTTCA+TGCTAAGT
GGACTACCAGGGTATCTAATCCTGTTTGCTCCCCACGCTGTCGCGCCTCAGCGTCAGCAACGGCCCAGCTGGTCGCCTTCGCCACCGGTGTTCTTCCTGATCTCTACGCATTCCACCGCTACACCAGGAATTCCGCCAGCCTCTACCGTGCTCCAGCCCGACAGTCTCGAAGGCCATGCTCCGGTTGAGCCGCAGCATTTCACCCCCGACTTATCGAACCGCCTACGCGCCCTTTACGCCCAGTAATTCC
+
FFFFFFFF:FFFFFFFFFFFFFFFFFFFFFFFFFFFFFFFFFFFFFFFFFFFFFFFFFF:F,:FFFFFF,FFFFFFF:FFFF:FFFFF,FFFFF,F:FFFFFFFFFFFFFFF:FFFFFFFFFFFFF,FFFFFFFFFFFFFFFFFFFF,FFFFFFFF:FFFFFFFFF,F:FFFFFFFF,FFFFF,F:FF,FFFFFFFFF:FF,FFF:FFFFFFF,:FF,FFFFF,FF:F:FF:FFFF,:FF:FF:FFF,FF
@A00920:152:HGHKKDRXX:2:2105:16306:15295 2:N:0:CGCGTTCA+TGCTAAGT
GGACTACTCGGGTTTCTAATCCTGTTCGCTCCCCACGCTTTCGTGCCTCAGCGTCAATCAAGACCCAGTTAGCTGCCTTCGCAATCGGTATTCCACGACATATCTATGCATTTCACCGCTACATGTCGCATTCCACTAACCTCTATCTGATTCAAGTTACACAGTTTCAAAGGCCATCTCACAGTTGAGCTGTGACCTTTCACCTCTGACTTACATAACCGCCTACGCACCCTTTAAACCCAGTGATTCC
+
FFFFFFFFFFFFFFFFFFFFFFFFFFFFF:FFFFFFFFFFFFFFFFFFFFFFFFFFFFFFFFFFFFFFFFFFFFFFFFFF:FFFFFFFFFFFFFFFFFFF:FFF:FFFFFFFFFFFFFF,FFFFFFFFFFFFFFFFFFFFFFFFFFFFFFFFFFFFFFFF:FFFFFFFFFFFFFFFF:FFFFFFFFFFFFF:FFFFF:FFFFFFFFFF:FFFFF:FFFFF:FFFFF:,FF:F:::F:FF:F,F:FFFF:F
@A00920:152:HGHKKDRXX:2:2105:14624:16799 2:N:0:CGCGTTCA+TGCTAAGT
GGACTACCAGGGTTTCTAATCCTGTTCGCTCCCCTAGCTTTCGCGCCTCAGCGTCAGGCAAGGCCCAGAGATCCGCCTTCGCCACCGGTGTTCCTCCTGATATCTGCGCATTTCACCGCTACACCAGGAATTCCGATCTCCCCTACCTGCCTCCAGCTCGGAAGTATCGGACGCAGTTCCGGGGTTGAGCCCCAGGATTTCACGACCGACTTTCCGAGCCGCCTACGCGCGCTTTACGCCCAATGAATCC
+
FFFFFFFFFFFFFFFFFFFFFF,FFFFFFFFFFFF,FFFF:FFFFF:FFFFFFFFFFFFF:FFFFFFF:FFFFFFFFFFFFFFFFFFFFFFFFFFFFFFFFFFFF:FFFFFFFFFFFFFFFFFFFFFFFFFFFFFFFFFFF:FF:FFFF,FFFFFFFFFF:FFFFFFFFFFFFF:FFFFFFFFFFF:FFFFFFFFFFFFFFFFFF:FFFFFFFF,FF:FFFFFFFF:FFFFFFFFFFFFFFF,FFFFF:F
@A00920:152:HGHKKDRXX:2:2105:24343:16814 2:N:0:CGCGTTCA+TGCTAAGT
GGACTACTGGGGTTTCTAATCCTGTTTGCTCCCCACGCTTTCGTGCCTCAGCGTCAGTGACGGTCCAGATGGCCGCCTTCGCCACCGGTGTTCTTCCCAATATCTACGAATTTCACCTCTACACTGGGAATTCCGCCATCCTCTCCCGGACTCCAGCATGCCAGTCTCGAACGCAGTTCCCGGGTTGAGCCCAGGGCTTTCACGCCCGACTTGGCACGCCGCCTACGCACCCTTTACGCCCAGTAATTCC
+
FFFFFFFFFFFFFFFFFFFFFFFFFFFFFFFFFF:FFFFFFFFFFFFFFFFFFFFFFFF,FFFFFFFFFF,FFFFFFFFFFFFFFFFFFFFFFFFFF,FFFFFFFFFFFFFFFFFFFFFFFFFFFFFFFFFFF:FFFFFFF,FFFFFFFFFFFF:FFFF,FFFFFFFF::FFFFFFFF,F:FF:FFFFFFF:FFFF:FFFFFF,FFFFFFFFF:FFFFFFFFFFFFFF,FFFFFFFF:FFFFFFFFFFFF
@A00920:152:HGHKKDRXX:2:2105:19614:17456 2:N:0:CGCGTTCA+TGCTAAGT
GGACTACAGGGGTTTCTAATCCTGTTTGCTCCCCACGCTTTCGCGCCTCAGCGTCAGTACCGGGCCAGTGAGCCGCCTTCGCCACTGGTGTTCTTCGTAATATCTACGAATTCCACCTCTACACTAGGAGTTCCACTCACCTCTTCCGGACTCTAGATTGCCAGTATTAAAGGCAGTTCTGGAGTTGAGCCCCAGGATTTCACCTCTCACTTAACAATCCGCCTACGTGCGCTTTACGCCCAGTAATTCC
+
FFFFFFFF:FFFFFFFFFFF::FFFFFFFFFF:F,FFFFFFFFFFFFFF:FFFFFFF,,,F:FFF:FFFFFFFFFFFF:FFFFFF::F:F:FFFFF,F:FFFFFFFFF:FFF,FF:,FFFF:FF,,,FFFFFF,F:F,FFFFFFFF,FF:F:FFFF,FFF,,FF:FF,F,,:FF,F::F:FF:FFFFFFFFF,,F,:F,F:,F,:F:,FFFF:,,FFFFFFFFF,::FFFFF:FFF,FF,F:F,,:,FFF
@A00920:152:HGHKKDRXX:2:2105:17119:17487 2:N:0:CGCGTTCA+TGCTAAGT
GGACTACAGGGGTTTCTAATCCTGTTTGCTCCCCACGCTTTCGTGCCTCAGCGTCAGTTACAGTCCAGAAAGTCGCCTTCGCCACTGGTGTTCCTCCTAATCTCTACGCAATTCACCGCTACACTAGGAATTCCACTATCCTCTACAGCACTCAAGCCCGACAGATTCAAATACACCCCCAAGCTTAATCACTGATATTTCACAAATGACTTATCACGCCGCCTAAGCACACAATACGCCCAGAAAAACA
+
FFFFFFFFFFFFFFFFFFFFFFFFFFFFFFFFFFFFFFFFFFFFFFFFFFFFFFFFFFFFFFFFFFFFFFFFFFFFFFFFFFFFFFFFFFFFFFFFFFFFFFFFFFFFFF,,::,::,:,,F,:,::::,,,,,:F,,,:,,,,,,,,,:,,::,,,,,,:F:,,,,,:::,,,,,,,,,::,,,,,,:,,,,,,,:,,,,,::,,,,,,,,:,,:,,,,,,,,:,,,,F,:,,,,,,,,:,,::,,,,,
@A00920:152:HGHKKDRXX:2:2105:12897:17754 2:N:0:CGCGTTCA+TGCTAAGT
GGACTACCAGGGTATCTAATCCTGTTTGCTCCCCCGGCTTTCGTGCCTCAGTGTCAGGTGTTGTCCAGGGACTCGCCTTCGCCACTGGTGTTCCTCTTGATATCTACGCATTTCACTGCTACACCAAGAATTCCAGTCCCCCCTCCAAACCTCCAGCTCAGCAGTATTCAATGCCATTTCAGAGTTAAGCTCTGAGCTTTCACATCAAACTTTCCAAGCCACCTACGCACCCTTTACGCCCAGTGAATCC
+
FFFFFF:FFFFFFFFFFFFF:FFFF,FFFFFFFFFFFF::F:FFFFFFFFFFFFFFFFFFFFFFFFFFFFFFFFF:FFFFFFFFFFFFFFFFFF:FFFFF:FFFF:FFFFFFFFFFFF:F,:F:FFFFFF:FFFFFFFFFFFFFFFFFFFFFFFFFFFFFFFFFFFFFF:FFFFF,FFFFFFFFFFFFFFFFFFFFFFFFFFF:FFFFFFFFFFF:FFFFFFFFFFFF,FFFFFFFFFFFFFFFFFF:FF
@A00920:152:HGHKKDRXX:2:2105:9570:18944 2:N:0:CGCGTTCA+TGCTAAGT
GGACTACAGGGGTTTCTAATCCTGTTCGCTCCCCACGCTTTCGCTCCTCAGCGTCAGTATCGGCCCAGAGACCCGCCTTCGCCACCGGTGTTCCTCCTGATATCTGCGCATTTCACCGCTACACCAGGAATTCCAGTCTCCCCTACCGAACTCTAGCCTGCCCGTATCGGCTGCAAGCCCGCAGTTGAGCCACGGGATTTCACAGTCGACGCGACAAGCCGCCTACGAGCTCTTTACGCCCAATAAATCC
+
FFFFFFFFFFFFF,FFFFFFFFFF:FFFFFFFFFFFFFFFFFFFF:FFFFFFFFFFF,FFF,FFFFFFF,FFFFFF:FFFF:FFF:FFF:FFFFFFFFFFFFFFFFFFFFFFFFFFFFFFFFFFFFFFF:FFFFFFF,:FF,FFF:,,FFFFF:FF,FF,FFFFFFFFFFFFFF::,FFFFFFFFFFFFFFFFFFF,FFFFF:FFFFFFFF,FF:FFFFFFFFFFFF:F,,FFFF:FFFFFFF:FF:FF,
@A00920:152:HGHKKDRXX:2:2105:2049:19539 2:N:0:CGCGTTCA+TGCTAAGT
GGACTACTGGGGTTTCTAATCCCGTTTGCTCCCCACGCTTTCGCGCCTCAGCGTCAGGAAATGCCCAGAGACCCGCCTTCGCCACCGGTGTTCCTCCCGATCTCTACACATTTCACCGCTACACCGGGAATTCCAGTCTCCTCTGCATCCCTCAAGAACGGCAGTATCGGCCGACGTTCCTCGGTTGAGCCGAGGGATTTCACGACCGACTTGCCATCCCGCCTACGCGCCCTTTACGCCCAATAATTCC
+
FFFFFFFFFFFFFFFFFFFFFFFFFFFFFFFFFFFFFFFFFFFFFFFFFFFFFFFFFF:FFFFFFFFFFFFFFFFFFFFFFFFFFFFFFFFFFFFFF:FFFFFFFFFFFFFFFFFFFFFFFF:FFFFFFFFFFFFF:FFFFFFFFFFFFFFFFFFFFFFFFFFFF:F:FFFFFFFFFFFFFFFF:FFFFFF:FFFFF,FFF:FF:FFFFFFFFFFFFFFF:FFFFFFFFFFFFFFFFFFFF:,FFFFFFF
@A00920:152:HGHKKDRXX:2:2105:20645:19554 2:N:0:CGCGTTCA+TGCTAAGT
GGACTACAGGGGTTTCTAATCCTGTTTGCTCCCCACGCTTTCGTGCTTGAGTGTCAGTGCTGGTCCAGAAGGCCGCCTTCGCCACTGGTGTTCCTCCCGATCTCTACGCATTTCACCGCTACACCGGGAATTCCACCTTCCTCTAACGCACTCCAGCTCGCCAGTATCCACTGCAATTCCCAAGTTGAGCTCTGGGCTTTCACAACGGACTTAACGAACCACCTACGCACGCTTTACGCCCAGTAATTCC
+
F:FFFFFFF:FFFFFFFFFF:FF:FFFF,F:FFFFFFFF:FFFFFFFFF:F,FFFFFFFF::,FFFFFFFFFFF:FFFF,FFFFFFF,FFFFFF,:F,FFFFFFFFFF,,F:FFFF,F:FFFFF,FFFFFFF,,FF:FF:FF:FF,F,F,FFFF:F,::FFFFF,:FFF:F,::FF::F,FFFF:FF::,F:,FF,FFF:FF:F:FFFFF:FFF,F:FFF:F:F:FFFFF:,FFF:F::FFFF,FFFFFF
@A00920:152:HGHKKDRXX:2:2105:10682:19930 2:N:0:CGCGTTCA+TGCTAAGT
GGACTACTGGGGTTTCTAATCCCGTTTGCTCCCCACGCTTTCGTGCCTTAGTGTCAGAAACGAGCCAGTCGCCTGCCTACGCCATCGGTGTTCCTACTAATATCTACGGATTTCACTCCTACACTAGTAATTCCAGCGACCTCTCTCGTCCTCTAGCTTTGCAGTTTTGATAATGGATATGAGGTTGAGCCTCACGCTTTCACTACCAACTTACAATGCCACCTACGCAACTCTTTACGCCCAGTAATTC
+
FFFFFFFFFFFFFFFFFFFFFFFFFFFFFFFFFFFFFFFFFFFFFFFFFFFFF:FFFFFFFFFFFFFFFFFFFFFFFFFFFFFFFFFFFFFFFFFFFFFFFFFFF:FFFFFFFFFFFFFFFFFFFFFF:FFFFFFFFFFFFF:FFFFFFFFFFFFFFF,F:F,FFFFFFFFFFFF:F:FFFFFFFF:FFFFFFFFFFFFFFFFF,FFFFFFFFFF:F:FFFFF:FFFFFFFFFFFF:F,F::FFFF:FFF
@A00920:152:HGHKKDRXX:2:2105:10836:20071 2:N:0:CGCGTTCA+TGCTAAGT
GGACTACTGGGGTTTCTAATCCCGTTTGCTCCCCACGCTTTCGTGCCTTAGTGTCAGAAACGAGCCAGTCGCCTGCCTACGCCATCGGTGTTCCTACTAATATCTACGGATTTCACTCCTACACTAGTAATTCCAGCGACCTCTCTCGTCCTCTAGCTTTGCAGTTTTGATAATGGATATGAGGTTGAGCCTCACGCTTTCACTACCAACTTACAATGCCACCTACGCAACTCTTTACGCCCAGTAATTC
+
:FF:FF:F:FFFFFFFFFFFF,FFFFFFFFFFFFFFFFFFFFFFF:,FFFFFFFFFFFFFFFFFFFFF:FFFFFFF:F:FFFFFFFFFFFFFFFFFFFFFFFFFFFFFF:FFFFF:FFFFFF:FFFFFFFFFFFF:FFF:FF:FFFFFF:FFFF:F:FFFFFFFFFFFFFFFFFFFFFFFFFFFFFFFFFFF,:FF:FFFF:::F:FF:,F:FFFFFFFFFFFF::FFFFFFFFFF,FFFFFFFF,FFF,
@A00920:152:HGHKKDRXX:2:2105:2880:20102 2:N:0:CGCGTTCA+TGCTAAGT
GGACTACCGGGGTTTCTAATCCTGTTTGCTACCCACGCTTTCGCACCTCAGCGTCAGTATCAGACCAGGGTGTCGCCTTCGCCACTGATGTTCCTTCCGATCTCTACGCATTTCACCGCTACACCGGAAATTCCACACCCCTCTTCTGTACTCCAGCCATCCAGTTCTGAATGCAATTCCAGGGTTGAGCCCTGGGCTTTCACCTCTGACTTGCAAAGCCGCCTACGTGCGCTTTACGCCCAGTAATTCC
+
FFFFF:FFFFFFFFFFFFFFFFFF:FFFFFFFFFF:FFFFFFFFFFFFFFFFFFFFFFFFFFFFFFFFFFFFFFFFF:FFFFFFFFFFFFFFFFFFFFFFFFFFFFFFFFFFFFFFFFFFFFFFFFFFFFFFFFFFFFFFFFFFFFFFFFFFFFFFFF:FFF:FFFFFFF,FFFFFFFFFFFFF,FFFFFFFFFFFFFFFFFFFFFFFFFFFFFFFFFFFFFFF:FFFFFFFFFFFFFFFFFFFF:FFFF
@A00920:152:HGHKKDRXX:2:2105:17372:21496 2:N:0:CGCGTTCA+TGCTAAGT
GGACTACAAGGGTATCTAATCCTGTTTGCTCCCCACGCTTTCGTGCCTGAGCGTCAGTGTTGGCCCAGGGGGCTGCCTTCGCCATCGGTGTTCCTCCGCATCTCTACGCATTTCACTGCTACACGCGGAATTCCACCCCCCTCTGCCACACTCCAGCCCGCCAGTTTCCCATGCCATTCCCAGGTTGAGCCCGGGGCTTTCACACAGGACACGGCGAACCGCCTGCGCACGCTTTACGCCCAGTAATTCC
+
FFFFFFFFFFFFFFFFFFFFFFFFFFFFFFFFFFFFFFFFFFFFFFFFFFFFFFFFFFFFFFFFFFFFFFFFFFFFFFFFFFFFFFFFFFFFFFFFFFFFFFFFFFFFFFFFFFFFFFFFFFFFFFFFFFFFFFFFFFFFFFFFFFF:FFFFFFFFFFFF:FFFFFFFFFFFFFFFFFFFFFFFFFFFFFFFFFFFFFFF:FFFFFF,FFFFFFFFF:FFFFFFFFFF:F:FFFF:FFFFF,FFFFFFFF
@A00920:152:HGHKKDRXX:2:2105:23710:21637 2:N:0:CGCGTTCA+TGCTAAGT
GGACTACCGGGGTATCTAATCCGGTTCGCTCCCCACGCTTTCGCGTCTCAGCGTCAGGTAATGCCCAGAAAGCCGCCTTCGCCACTGGTGTTCCTCCCGATATCTACGCATATCACCACTACACCGGGAATTCCACTTTCCTCTGCATCCCTCAAGTTTGCCAGTATCCAAGGACCTCTCCCAGTTGAGCCGGGAGCTTTCACCCTAGACTTAACAAACCGCCTGCACGCCCTTTACGCCCAGTAAATCC
+
FFFFFFFFFFFFFFFFF,FFFFFFFFFFFFFFFFFFFFFFFFFFFFFFFFFFFFFFFFFF:FFF:FFFFFFFFFFFFFFFFFFFFFFFFFFFFFFFFFFFF:FFFFFFFFF:FFFF:FFFFFFFFFFFFFFFFFF:F:FF:FFFFF:FFFFFFFF:FFFFFFFFF,F:FFFF,FFFFFFFFFFFFFFFFFFFFFFFFFFFF,FFFFFFFFF:F,FFFFF,::FFF:FFFFFFF,FF:FFFF:FFFFFFFF
@A00920:152:HGHKKDRXX:2:2105:14353:22091 2:N:0:CGCGTTCA+TGCTAAGT
GGACTACTGGGGTATCTAATCCCGTTTGCTCCCCTGGCTTTCGCGCCTCAGCGTCAATACCGGTCCAGGATGCCGCCTTCGCCACCGGTGTTCCTCCAGATATCTACGCATTTCACCGCTACACCTGGAATTCCACATCCCTCTCCCGGATTCAAGCCAACCAGTATCGGACGCAGTTCCCGGGTTGAGCCCGGGGATTTCACGTTCGACTTAGCAGGCCGCCTACGCGCCCTTTACGCCCAGTAATTCC
+
FFFFFFFFFFFFF,FFFFFFFFFF:FFFFFFFFFFFFFFFFFFFFFFFFFFFFFFFFFFFFFFFFFFFFFFFFF:FFFFFFFFFF:FFFFFFFFFF:FFF:FFFFFFFFFF:FFFFFFFFFFFFFFFFF,FFFFFFFFFFF:FFFFFFFFFFFFFFFFFFFFFFFFFF:F:F:FFFFFFF,FFFFFFFFFFFFFFFFFFFFFFFFFFF,F,FFFFFF:FFFFFFFF:F:F:FFFFFFFFFFFFFF:FFF:
@A00920:152:HGHKKDRXX:2:2105:2519:22232 2:N:0:CGCGTTCA+TGCTAAGT
GGACTACCGGGGTATCTAATCCTGTTTGCTCCCCACGCTTTCGTGCATGAGCGTCAGTGTTGGCCCAGGAGGCTGCCTTCGCCATTGGTGTTCCTCCACATCTCTACGCATTTCACCGCTACACGTGGAATTCCACCTCCCTCTGCCACACTCGAGCCCCGTAGTTTCGAGCGCAATTCCCAGGTTAAGCCCGGGGCTTTCACACTCGACATGCGAGGCCGCCTACGCACACTTTACGCCCAGTAATTCC
+
F:FFFFFFFFFFFFFFFFFFFFFFF,FFFFFFFFFFFFFFFFFFFFFFFFFFFFFFFFFFFFFFFFFFFF:FFFFFFFFFFFFFFFFFFFFFFF,FFFFFFFFFFFFFFFFFFFFFFFFF:FFFFFFF:,:FFF,FFFFFF:FFFF:FFFFFFF:FFFFFF:,F,:FFF:FFFFF:FFFF:FFF:FF,FFFFFFFFFFF,FFFF:FFFFFFFF:FFFFFFFFFF,:FFFFFFFF,FFFFFFFFF,FFFFF
@A00920:152:HGHKKDRXX:2:2105:6334:22326 2:N:0:CGCGTTCA+TGCTAAGT
GGACTACTGGGGTATCTAATCCTGTTTGATCCCCACACTTTCGTGCCTCAGCGTCAGTTAAAGCTTAGTTAGCTGCCTTCGCTATCGGTGTTCTTGACGATATCTAAGCATTTCACCGCTACACCGTCAATTCCGCCAACCTCAACTTTACTCAAGCCCTACAGTATCAATGCCACCCTCCCGGTTGAGCCGGGATATTTCAGCACTGACTTATAAGGCCGCCTACGCACCCTTTAAACCCAATAAATCC
+
FFFFFF:FFFFFFFFF:FFFFFFFFFFFF,FFFFFFFFFFFFF:FFFFFFFF:FFFF:FFFFFFFFFFFFFFFFFFFFFFFFFFFFFFFFFFF:FFFFF:,:FF:FFFFFFFFFFFFFFFFFFFFFFFFFFFFFFFFFFFF:FFFFFFFFFFFF,FFFFFFFFFFFFFFFFFFFFFFFFFFFFFFFFFFFFFFF:F,FFFFFF:FFFFFFFFFFFFF,FFFFFFFFFFFFFFFFF,FFFFFF,FFFFFFF
@A00920:152:HGHKKDRXX:2:2105:1588:22341 2:N:0:CGCGTTCA+TGCTAAGT
GGACTACAAGGGTATCTAATCCTGTTCGCTCCCCACGCTTTCGCTCCTCAGCGTCAGTATCGGCCCAGAGATCCGCCTTCGCCACCGGTGTTCCTCCTGATATCTGCGCATTTCACCGCTACACCAGGAATTCCGATCTCCCCTACCGAACTCTAGCCTGCCCGTATCGAATGCAGACCCGGGGTTAAGCCCCGGGCTTTCACATCCGACGCGACAAGCCGCCTACGAGCTCTTTACGCCCAATAATTCC
+
FFFFFFFFFFFFF:FFFF,FFFFFF:FFF:FFFFFFFFFFFFFFFFFFFFFFFFFFFF:FFFFFFFFFFFFFFFFFFFFFFFF:FFFFFFFFFFFFFFFFFFFFFFFFFFFFFFFFFFFFFFFFFFFF:F:FFFFFFFFFFFFFFFFFF:FFFF,FFFFFFFFFF,FFFFF:FFFFFFFFF:FFFF,FFFF::F:FFFFFF:FF:FFF,FFFF:FF:FFFF:FFF:FFFFFFFF:FFFFFFF:FF,F:FF
@A00920:152:HGHKKDRXX:2:2105:13042:24330 2:N:0:CGCGTTCA+TGCTAAGT
GGACTACCAGGGTTTCTAATCCTGTTTGCTCCCCACGCTTTCGCACCTCAGCGTCAGTACCGGGCCAGTGAGCCGCCTTCGCCACTGGTGTTCTTGCGAATATCTACGAATTTCACCTCTACACTCGCAGTTCCACTCACCTCTCCCGGACTCGAGATCGCCAGTATCAAAGGCAGTTCTGGAGTTGAGCTCCAGGATTTCACCCCTGACTTAACAATCCGCCTACGTGCGCTTTACGCCCAGTGATTCC
+
FFFFFFFFFFFFFFFFFFFFFFFFFFFFFFFFFFFFFFFF:FFFFFFFFFFFFFFFFFFFFFFFFFFFFFFFFFFFFFFFFFFFFFFF:FFFFFFFFFF:FFFFFFFFFFFFFFFFFFFFFFFFFFFFFFFFFFFFFF:FFFFFFFFFFFFFFFFFFFFFFFFFFFFFFFFFFFFFFFFFFFFFFFFFFFFFFFFFFFFFFFFFFFFFF:FFFFFFF:FFFFFFFFFF::FFFFFFFFFF:,F,FFFFFF
@A00920:152:HGHKKDRXX:2:2105:23493:25238 2:N:0:CGCGTTCA+TGCTAAGT
GGACTACTCGGGTTTCTAATCCTGTTTGCTCCCCACGCTTTCGCACCTCAGCGTCAGTATCGAGCCAGAGAGCCGCCTTCGCCACTGGTGTTCCTCCGAATATCTACGAATTTCACCTCTACACTCGGAATTCCACTCACCTCTCTCGAACTCGAGACCCACAGTTTTAAAGGCAGTTCCGGGGTTGAGCCCCGGGATTTCACCCCTAACTTGCTCGTCCGCCTACGTGCGCTTTACGCCCAGTAATTCC
+
FF::FF:FFFFFFFF,FFFFFFFFFFF:FFFFFFFF,FFFFFFF:FFFFF:FFFFF:FFFFFF:,,FF,FF,FFFFF,FFFFFFFFFF:FFFFFF,FFF,F,FFFFFFFF,FFFFFFFFFFFF:,,F,F:FFFFFFFFFFFFFFFF:F:::F:FFFFF:,FF:FFFF:F:FFFFFF:FFFFF,FFFFFF:F:FFFFFF,FFFF:F:,FFFFFFFF,FFFFF:FFFFFFFFFFFF:F,FFFFF:F,F:F:F
@A00920:152:HGHKKDRXX:2:2105:5285:26710 2:N:0:CGCGTTCA+TGCTAAGT
GGACTACTCGGGTTTCTAATCCTGTTTGCTCCCCACGCTTTCGCACCTCAGCGTCAGTACCGGACCAGTGAGCCGCCTTCGCCACTGGTGTTCCTCCGAATATCTACGAATTTCACCTCTACACTCGGAATTCCACTCACCTCTTCCGGACTCGAGATTGCCAGTATGAGAGGCAGTTCCAGGGTTGAGCCCTGGGATTTCACCCCTCACTTAACAATCCGCCTACGTGCGCTTTACGCCCAGTAATTCC
+
FFFFFFFFFFFFFFFFFFFFFFFFFFFFFFFFFFFFFFFFFFFFFFFFFFFFFFFFFFFFFFFFFFFF:FFFFFFFFFFFFFFFFFFFFFFFFFFFFFFFFFFFFFFFFFFFFFFFFFFFFFFFFFFFFFFFFFFFFFFFFFFFFFFFFFFFFFFFFFFFF:FFFFFFF::FFFFFFF:FFFFFFFFFFFFFFFFFFFFFFFFFFFFFFF:FFFFFFFFFFFFF:FFFFFFFF:FFFFFFFF::FF:F,F
@A00920:152:HGHKKDRXX:2:2105:32624:27398 2:N:0:CGCGTTCA+TGCTAAGT
GGACTACTGGGGTATCTAATCCTGTTTGCTCCCCACGCTTTCGTGCATGAGCGTCAGTGCAGGCCCAGGGGATTGCCTTCGCCATCGGTGTTCCTCCGCATATCTACGCATTTCACTGCTACACGCGGAATTCCATCCCCCTCTGCCGCACTCTAGCCATGCAGTCACAAATGCAGTTCCCAGGTTGAGCCCGGGGATTTCACATCTGTCTTGCATAACCGCCTGCGCACGCTTTACGCCCAGTAATTCC
+
FFFFFFFFFFFFFFFFFFFFFFFFFFFFFFFFFF:FFFFFFFFFFFFFFFFFFFFFFFFFFFFF:FFFFFFFFFFFFFFFFFFFFFFFFFFFFFFFFFFFFFFFFFFFFFFFFFFFFFFFFFFFFFFFFFFFFF,FFFFFFFFFFFFFFFFFFFFFFFFFFFFFFFFFFFFFFFFFFFFFFFFFFFFFFFFFFFF,F:FFF:::FFFFFFFFFFFFFFFFFFFFFFFFFF::FF::FFFFFFF:,,FFFF
@A00920:152:HGHKKDRXX:2:2105:20681:28322 2:N:0:CGCGTTCA+TGCTAAGT
GGACTACCAGGGTTTCTAATCCGGTTCGCTCCCCACGCCTTCGCGCCTCAGCGTCAGGTCTCGACCAGTCGGCCGCCTTCGCCTCTGGTGTTCCTCCTGATATCTGCGCATTTCACCGCTACACCAGGAATTCCACACTCCTCTACAGAACTCGAGTCACAGCAGTATCGACTGGCGTCCCAAGGTTGAGCCGGGGATTTTCACAGTCGACATACTCAACCGCCTAGGAGCCCTTTACGCCCACTAATTC
+
FFFFFFF:,FFFFFFFFFFFFFFFFFFFFFFFFFFFFFFFFFFFF,FFFFFFFFFFFFFFF:FFFFFF,FFFFFFFFFFFFFFFFFFFFFFFFFFFFFFFF:FFFFFFFFFFFFFFFFFFFFFFFFFF:FFFFF,F::FFFFFFFF:F:FFFF:FF,FF:FFFFFFF:F:FFFFF,FF:F,,FFF:FF:FFF,,:FFFFF:F:F:,,,F:F,FF::,::F:FFFFFF,FFF,FF,FFF,FFFFFFF,,F,
@A00920:152:HGHKKDRXX:2:2105:3378:28510 2:N:0:CGCGTTCA+TGCTAAGT
GGACTACACGGGTATCTAATCCGGTTTGCTCCCCACGCTTTCGCGCCTCAGCGTCAGAACACTCCCAGAGAGCCGCTTTCGCCACTGGTGTTCCTCCCGATATCTACGCATTCCACCACTACACCGGGAATTCCACTCTCCTCTAAGTGTCTCAAGGCTAGCAGTATCCAAGGGCTTCTCCCAGTTGAGCCGGGAGCTTTCACCTCAGACTTACCAACCCGCCTGCGCGCGCTTTACGCCCAGTGAATCC
+
FF:FFFFFFFFFFFFFFFFFFFFFFFFFFFFFFFFFFFFFFFFFFFFFFFFFFFFFFFFFFFFFFFFFFFFFFFFFFFFFFFFFFFFFFFFFFFFFFFFFFF:FFFFFF:FFFFFFFFFFFFFFFFFFFF:FFFFFFFFFFFFFFFFF:FFFFFFFFFFFFFFFFFFFFFFFFFFFFFFFFFFF:FFFFFFFFFFFFFFFFFFFFFFFFFFFFFFFFFFFFFFFFFFFFFFFFFFFFFFFFFFFFF,FFF
@A00920:152:HGHKKDRXX:2:2105:18665:29152 2:N:0:CGCGTTCA+TGCTAAGT
GGACTACTAGGGTATCTAATCCTGTTCGCTCCCCTAGCTTTCGCGCCTGAGCGTCAGGTAAGGCCCAGAGATCCGCCTTCGCCACCGGTGTTCCTCCTGATATCTGCGCATTTCACCGCTACACCAGGAATTCCGATCTCCCCTCCCTACCTCTAGCCCGGCAGTATCGAGTGCAGTCCTGGGGTTGAGCCCCAGGATTTCACACCCGACTTACCGGGCCGCCTACGCGCGCTTTACGCCCAATGACTCC
+
FFFF:FFFFFFFFFFFFFFFFFFFFFFFFFFFFFFFFFF,FFFFFFFFF:FFFFFFF:F,FFFFFF,FFFFFFFFFF,FFFFFF,FFFFFFFFFFFFFFF,FFFFFFFFFFFFFFFF:FF,FFFFFFF:FFFFFFF:FFF,FFF,,FFFFFFFFFFFFFFFFFFFFFFF,FFF:,F::FFFFFFFFFFFFF:FFFFFF,::FF:F:FFFFFF,FFFFFFFFFF:FFFFFFFF,F,FFFFFFFFFF,:,FF
@A00920:152:HGHKKDRXX:2:2105:22905:29262 2:N:0:CGCGTTCA+TGCTAAGT
GGACTACCCGGGTATCTAATCCCGTTTGCTACCCTAGCTTTCGCGCCTCAGCGTCAATGTCGGTCCAGGATGCCGCCTTCGCCACCGGTCTTCCTCCAGATATCTACGCATTTCACCGCTACACCTGGAATTCTGCATCCCTCTCCCGCATTCAAGCCCACCAGTATCAGACGCAGTTCCCAGGTTGAGCCGGGGGATTTCACGTCTGACTTAGCAGGCCGCCTACGCGCCCTGTACGCCCAGTAATTCC
+
,FFFFF,FFF,:,F,F,FF,F,FFFFF,FFF:,FFF:F:F,FFFF,FFF:,FFFF:FFFFF:FF,FFFF:F,F,FF,FF,F:,F:FFFF,FFFF,FFFF:F:FFF:,F::,FF,,F:F,,FFFF,FFF,,FFFFF::FF,,:,,FF:F:F,:,F,:,:FF::,FF:FF,FFFF:FF,F,:F,FFFFF:FF:F:FFF:,:FF,:FF:FF:,F::FFFF:,FFFFFFFFFFF,F,,F,,F,,:FFFFF,FF:
@A00920:152:HGHKKDRXX:2:2105:20356:29543 2:N:0:CGCGTTCA+TGCTAAGT
GGACTACCGGGGTTTCTAATCCTGTTTGCTCCCCACGCTTTCGCGCCTCAGCGTCAGATCCGGCCCAGTGGGCCGCCTTCGCCACAGGTGTTCTTCCCGATATCTACGCATTCCACCGCTACACCGGGAATTCCACTCACCTCTACCGGTCCCTAGACACGCAGTCTCGAAGGGCGTCGCAGGGTTGAGCCCTGCGCTTTCACCTCCGACTTGCGCACCCACCTGCGCGCGCTTTACGCCCAGTAATTCC
+
FF:FFFFFFFFFFFFFFFFFFFFFFFFFFFFFFFFFFFFFFFFFFFFFFFFFFFFFFFFFFFFFFFFFFFFFFFFFFF:FFFFFFFFFFFFFFFFFFFFFFFFFFFFFFFFFFFFFFFFFFFFFFFFFFFFFFFFFFFFFFFFFFFFFFFFFFFFFFFFFFFFFFFFFFFFFFFFFFFFFFFFFFFFFFFFFFFFFFF,FFFFFFFFFFFFFFFFFFFFFFFFFFFFFFFFFFFF:FFFFFFFF,FFFFF
@A00920:152:HGHKKDRXX:2:2105:11451:29559 2:N:0:CGCGTTCA+TGCTAAGT
GGACTACAAGGGTATCTAATCCTGTTTGCTCCCCACGCTTTCGCTCTTCAGCGTCAGTATCGGCCCAGAGTGCTGCCTTCGCCGTTGGTGTTCCTCCTGATATCTGCGCATTTCACCGCTACACCAGGAATTCCACACTCCTCTACCGAACTCGAGTCACAGCAGTATCGACTGGCGTCCCAAGGTTGAGCCTTGGATTTTCACAGTCGACTTACTGAACCGCCTAGGAGCCCTTTACGCCCAATGATTC
+
:FF:FFFF:FFFFFFFFFFFF:FFFF:FFFFFFFFF:FFFFFFFFFF:FFFFFFFFFFFFFFFFFFFFFFFFFFFFFFFFFFFFFFFFF:FF:FFFF:FFFFFFFFFFFFFFF,FFFFFFF:FFFFFFFFFFFFFFFFF,FFFFFFFFFFFFFF:FFFFFFFFFFFFFF,F:FFFFFFFF:FFFFFFFFFFFFFFF:FFFFFFFFF,FF:FFFFFFF:F,F,FFFFF:F,FFFF:FFFFFFFFFFFFFFF
@A00920:152:HGHKKDRXX:2:2105:21522:30499 2:N:0:CGCGTTCA+TGCTAAGT
GGACTACCGGGGTATCTAATCCTGTTTGCTCCCCACGCTTTCGCACCTCAGCGTCAGTACCGAGCCAGTGAGCCGCCTTCGCCACTGGTGTTCCTCCGAATATCTACGAATTTCACCTCTACACTCGGAATTCCACTCACCTCTCTCGGACTCTAGACTACCAGTATCAAAGGCAGTTCCGGGGTTGAGCCCCGGGATTTCACCCCTGACTTAATAGTCCGCCTACGTGCGCTTTACGCCCAGTAATTCC
+
FFFFFFFFFFFFFFFFFFFFFFFFFFFFFFFFFFFFFFFFFFFFFFFFFFFFFFFFFFFFFFFFFFFFFFFFFFFFFFFFFFF:FFFFFFFFFFFFFFFFFFFFF:FFFFFFFFFFFFFFFFFFFFFFFFFFFFFFFFFFFFFFFFFFFFFFFFFFFFFFFFFFFFFFFFFFFF:FFFFFFFFFFFFFFFFF:FFFFFFFFFFFFFFFFFF:FF::FFFFFFFFFFF::FFFFFFFFFFFFFFFFFFFFF
@A00920:152:HGHKKDRXX:2:2105:4878:31266 2:N:0:CGCGTTCA+TGCTAAGT
GGACTACTCGGGTTTCTAATCCCGTTCGCTCCCCATGCTTTCGCGTCTGAGTGTCAGTTGGAGCCCAGTAAACCGCCTTCGCCACTGGTGTTCTTCCGCATCTCTACGCATTTCACCACTACACGCGGAATTCCGTTTACCTCTGCTCCACTCTAGATCGACAGTATTGGTCAACCTCTCCCAGTTTAGCCAGGAGCTTTCATAACCAACTGATCCATCCACCTGCACGCGCTTTACGCCCAGTAAATCC
+
FFFFF:FFFFF::FFFFFFFFFFFFFFFFFFFFFFFFFFFFFFFFF:FFFFFFFFFF:FFFFFFFF,FFFFFFF,FFFFFFFFFFF:FFFFFFFFFFFFFFFFFFFFFFFFFFFFFF:,,FF::FFF:FFFFFFFFFFFFFF,FFFFFFFF,F,FFFFFFFFFFF:FFFFFFFFF::FFFFFFFF,FF,FFFFFFFF,FF,FFFFFFF:FFFFFFFFFFFF,FFF,FFF:FFFF:FFF,FFF:FFF,,,F
@A00920:152:HGHKKDRXX:2:2105:5810:31375 2:N:0:CGCGTTCA+TGCTAAGT
GGACTACAGGGGTTTCTAATCCTGTTTGCTCCCCACGCTTTCGTGCCTCAGTGTCAGTGCTGGTCCAGGTGGCCGCCTTCGCCACAGATGTTCCTCCAGATCTCTACGCATTTCACTGCTACACCGGGAATTCCACCACCCTCTACCGCACTCTAGTCCGCCAGTATCCGCCGCAATTCCCAGGTTGAGCGCGGGGCTTTCACGGCAGACTTAACGTACCCCCTACGCTCGCTTTACGCCCAGTAATTCC
+
FFFFF:F,FFFFFFFFFFFFFFFFFFF,FFFFFF:FFFFFFFF:,FFFFFF,FFFFFFFFFFFFFFFFFF,,:FFFFFFFFFFF:FFF:,:FFF:FF:FFFFFFFFFFFFFFFFFFFFFFFFFF:F,F,,,FF:FF,:F:F,FF,FF,,:FFFFFF:F:F:,FFFFFF,,F,FFFFF:,,FFFFF,,FFF,FFF::,,FFF:FF,F:F:F:,F:F:,,F,,,FF:FFF,FFF:FF:FFF,F,F,FF:FFF
@A00920:152:HGHKKDRXX:2:2105:23267:32487 2:N:0:CGCGTTCA+TGCTAAGT
GGACTACCAGGGTTTCTAATCCTGTTTGCTCCCCACGCTTTCGCGCCTCAGCGTCAATTACGGGCCAGATAGCCGCCTTCGCCACCGGTGTTCTTCCCCATATCTACGAATTTCACCTCTACACTGGGAATTCCACTATCCTCTCCCGCAGTCAAGCTCATCAGTATCAAGCGCAGCACCCAGGTTGAGCCCGGGACTTTCACTCCTGACTTGATAAGCCGCCTACGCGCCCTTTACGCCCAGTAATTCC
+
FFFFFFFF,FFFFFFFFFFFFFFFFFFFFFFFFFFFFFFFFFFFFFFFFFFFFFFF,FFFF:FFFFFFFFFFFFFFFF:FFFFF,FF:FFFFF:FFFF,FFFFFFFFF:,FFFFFFF,FFFFFFFF:FF,FFFFF:F,FF:FFFFFFFFF,FFFFF:FF:FFFFFFFF,,F,FF,,F,F:F,FFFFFFFFFF,FF,FF,FFFF,FF:FFFFFFFFFF,FF:FFFFFFFFF,FFFFFFFFF:,FF:FF,,F
@A00920:152:HGHKKDRXX:2:2105:31539:33035 2:N:0:CGCGTTCA+TGCTAAGT
GGACTACACGGGTTTCTAATCCCATTTGCTCCCCTAGCTTTCGTTCCTCAGCGTCAGTTACAGCCCAGCAAGTCGCTTGCGCCACCGGTGTTCTTCCAGATATCTACGCATTTCACCGCTACACCTGGAATTCCACTTGCCTCTACTGCACTCGAGTCTGCCAGTATCCAATGCATTTCCGAGGTTGAGCCCCAGTCTTTAACATCAGACTTAACAAACCACCTACGAACTCTTTACGCCCAATAAATCC
+
FFFFFFFFFFFFFFFFFFFFFFFFFFFFFFFFFFFFFFFFFFFFFFFFF:FFFF:FFFFFFFFFFFFFFFFFFFFFF:F:F:FFFFFFFFFFFFFFFFFF,FFFF,FFF::FFF:FFFFFFFFFFFFFFFFFFFFFFFFFFFFFFFFFFFFFFFFFFFFFFFFFFFFFF:FF,FFFFFFFFFFFFFFFFFFFFFFFFFFFFF:FFFFFFFFFFFFFFF:FFFFFFFFFFF:FFFFFFFFFFFF:FFF,,F
@A00920:152:HGHKKDRXX:2:2105:28366:33771 2:N:0:CGCGTTCA+TGCTAAGT
GGACTACACGGGTATCTAATCCTGTTTGCTCCCCACGCTTTCGTGCATGAGCGTCAGTGTCATCCCAGGAGGCTGCCTTCGCCATCGGTGTTCCTCCGCATCTCTACGCATTTCACTGCTACACGCGGAATTCCACCTCCCTCTGACGCACTCTAGCCATGCAGTCACAAGAGCAGTTCCCAGGTTAAGCCCGGGGATTTCACATCTGTCTTGCACAACCGCCTGCGCACGCTTTACGCCCAGTAAGTCC
+
FFFFFFFFFFFFFFFFFFFFFFFFFFFFFF:FFFFFFFFFFFFFFFFFFFFFFFFFFFFF:,F:FFFFFFFFFFF,F::F,FF:FFFFFFFFFFFFF::F,FFFFFFFFFFFFFFFFFF,FFFFFFFF:FFFFF,FFFFFFFF:FFF:FFFFF,FFFF:FFFFFFFF,:,F,FFF,,:,FFFFFFFFFFFFFFFFFFFFFF:FFFF,FFFFFFFFFFFFFFFF,FFFF,F:F:FF:FFFFFFFF::,FFF
@A00920:152:HGHKKDRXX:2:2105:25229:33786 2:N:0:CGCGTTCA+TGCTAAGT
GGACTACCAGGGTTTCTAATCCTGTTTGCTACCCACGCTTTCGCGCATCAGCGTCAGAACCGGTCCAGGTAGCCGCCTTCGCCACCGGTGTTCCTCCCAATATCTACGCATTTCACCGCTACACCGGGAATTCCACCACCCTCTCCCGCCCTCAAGCCCGCCAGTTTCCCGCGGCCTCCTCCGGTTGAGCCGGAGGCTTTTACACGGGACTTAACAGGCCGCCTGCACGCGCTTTACGCCCAGTAAATCC
+
:FFF:FFF,FFFFFFFFF:F:FFF,FFFFFF:FFF:FFFFFFF:FFFFFFFFFFFFFFFFFFFF:FFFFFFFF,FFF:FFFF:FFFFFFFFFFFFFFF:F:FFFFFFFFFFFFFFFFFFF,FFFFFFFFFFFFFFFFFFFFFFFFFFFFFFFFFFFFFFFFF,FFFF,FFFFFFFFFFFFFFFF,FFFFFFFFFF:FF:FFFFFFFFF:FFFFF:FFFF:FFFFFFFFFFFFFFF,FFFFFFFFFFFFFF
@A00920:152:HGHKKDRXX:2:2105:27254:34256 2:N:0:CGCGTTCA+TGCTAAGT
GGACTACTGGGGTTTCTAATCCCGTTTGCTCCCCTGGCTTTCGTGCCTCAGTGTCAGGTGTTGACCAGGGACTCGCCTTCGCCACTGGTGTTCCTCTTGATATCTACGCATTTCACTGCTACACCAAGAATTCCAGTCCCCCCTCCAAAACTCCAGCACAGTAGTATTCAATGCCATTTCATGGTTGAGCCCTGATCTTTCACATCCAACTTACCCTGCCACCTACGCACCCTTTACGCCCAGTGAATCC
+
FFFFFFF:FFFFFFFFFFFFFFFFFFFFFFFFFFFF,FFFFFF:FFFFFFFFFFFFFFF:F:F,FFFF,FFF:FFFFFFFFFF:FFFFFF,FFFFF:,,:FFFFFFFFFFFFFFFFFFFFFFFFF,FFFFFFFF:FF:FFF:FFFF:FF,F:FFFFFFFFF,FFFFFFF,FFFFFFFF,F,,FFFF,FFFF,:FF,:FFFFFFFFF,:FFFF:F,,F,FFFFFF,F:FFFFFFFFFF,FFFFFFFFFFFF
@A00920:152:HGHKKDRXX:2:2105:15112:35055 2:N:0:CGCGTTCA+TGCTAAGT
GGACTACAGGGGTATCTAATCCCGTTTGCTCCCCTGGCTTTCGCGCCTCAGCGTCAGTGTCAGCCCAGCAACCCGTCTTCACCTCAGGTGTTCCTCTTGATATCTACGCATTTCACCGCTACACCAAGAATTCCGATTGCCCCTTCTGCACTCTAGCACTGCAGTATCAGCTGGCCGTTCCGAGTTAAGCTCGGAGATTTCACAGCTGACTTACCGCGCCGCCTACGCGCCCTTTACGCCCAGTAATTCC
+
FFFFFFFFFFFFFFFFFFFFFFFFFFFFFFFFFFFFFFFFFFFFF:FFFFFFFFFFF:FFFFFFFFFFFFFFFFFFFFFFFFFFFFFFFFFFFFF:FFFFFFFFFFFFFFFFFFFF:FFFFFF:FFFFFFFFFFFFFFFFFFFFFFFFFFFFFFFFFFFFFFFFFFFFFFFFFF,FFFFFFFFFFFFFFF:FFFFFFFFFFFFFFFFFFFFFF:FF:FFFFFFFFFFFFFF:FFFFF,FFFFFFFF:FFF
@A00920:152:HGHKKDRXX:2:2105:8657:35243 2:N:0:CGCGTTCA+TGCTAAGT
GGACTACAAGGGTTTCTAATCCTGTTTGATCCCCACACTTTCGTGCCTCAGCGTCAGTTTGAGTCTAGTAAGCTGTCTACACTATCGGTGTTCTTGACGATATCTAAGCATTTCACCGCTACACCGTCAATTCCGCCTACCTCGACTCTACTCAAGCCCATCAGTATCAATCCCACCCTCCCGGTTAAGCCGGGATATTTCAGAACTGACTTAATAGGCCGCCTACGCACCCTTTAAACCCAGTGATTCC
+
FFFFFFFFFFFFFFFFFFFFFF:FFFFFFFFFFFFFFFFFFFFFFFFFFFFFFFFFF:FFFFFFFF:FFFFFFFFFFFFFFFFFFFFFFFFFFFFFFFFFFFFFFFFFFFFFFFFFFFFFFFFFFFFF:FFFFFFFFF:FFFFFFFFFFFFFFFFFFFFFFFFFFFFFFFFFFFFF:FFFFFFFFF,FFFFFFFFF,FFFF:FFFFFFFFFFFFFFFFFFFFFFFFFFFFFFFFFFF:FFFFFFFFFFFF
@A00920:152:HGHKKDRXX:2:2105:19524:36057 2:N:0:CGCGTTCA+TGCTAAGT
GGACTACCCGGGTTTCTAATCCTGTTTGCTCCCCACGCTTTCGCGCCTCAGCGTCAGATCCAGCCCAGTTGGCCGCCTTCGCCACAGGTGTTCTTCCCGATCTCTACGCATTCCACCGCTACACCGGGAATTCCACCAACCCCTACTGGTCTCCAGGTCCGCAGTCTCGAAAGCCGCTCCGGGGTTGAGCCCCGGCCTTTCACTTCCGACTTGCAGGTCCCGCCTGCGCGCGCTTTACGCCCAGTGATTC
+
FFFFFFFFFFFFFFFFFFFFFFFFFFFFFFFFFFFFFFFFFFFFFFFFFFFFFFFFFFFFFFFFFFFFFFFFFFFFFFFFFFFFFFFFFFFFFFFFFF:FFFFFFFFFFFFFFFFFFFFFFFFFFFFFF,FFFFFFFFFFFFFF:FFFFFFFFFFFFFFFFFFFFFFFFFFFFFFFFFFFFFFFFFFFFFFFFFFFFF,FF:FFFFFFFFF:FFF:FFFFFFFFFFFF:FFFFF:FFFFFFF,F:F:FFF
@A00920:152:HGHKKDRXX:2:2105:16098:36479 2:N:0:CGCGTTCA+TGCTAAGT
GGACTACAGGGGTTTCTAATCCTGTTCGCTCCCCACGCTTTCGCTCCTCAGCGTCAGTATCGGCCCAGAGACCCGCCTTCGCCACCGGTGTTCCTCCTGATATCTACGCATTCCACCGCTACACCAGGAATTCCGCTAGCCTCTACCAGTCTCCAGCCTGCCAGTATCGTACGCATTTCCGGAGTTGAGCTCCGGATTTTCACAAACGACTTAACAGACCGCCTGCCCGCGCTTTACGCCCAGTAATTCC
+
FF,FFFFFFFFFFFFFFFFFFFFFFFFFFFFFFFFFFFFFFFFFFFFFFFFFFFF:FFFFF:FFFFFFFFFF,FFFFFFFFFFFFFFFFFFFFFFFFFFFFF:FFFFFFFFFFFFFFFFFFFFFFFFFFFFFFFFFFFFFFFFFFF,FFFFFFFFFFFFFFFFFFFFFFFFFFFFFFFFFFFFFFFFFFFFFFFFFFFFFF:FFF::FFFFFFFFFFFFFFFFFFFFFFFFFFFFFFFFFFFFF:FFFFF
@A00920:152:HGHKKDRXX:2:2106:3215:1266 2:N:0:CGCGTTCA+TGCTAAGT
GGACTACCAGGGTTTCTAATCCCGTTTGCTCCCCACGCTTTCGCGCCTCAGCGTCAGGAGATGCCCAGAGACCCGCCTTCGCCACCGGTGTTCCTCCCGATCTCTACACATTTCACCGCTACACCGGGAATTCCAGTCTCCTCTGCATCCCTCAAGAACGACAGTCTCGGCCGACTCTCCTCGGTTGAGCCGAGTGCTTTCACGACCGACTTGCCGTCCCGCCTACGCGCCCTTTACGCCCAGTGATTCC
+
:FF:FFFFFFFFF,FFFFFFFF:FFFFFFFFFFFFFFFFFFFFFFFFFFFFFFFFFF,FFFFFFFFFFFFFF:FFFFFFFFF:FFF:F,FFFFF:FF:FFFFFFFFFFFFFFFFFFFFFFFFFF:FFFFFFFFFFFFFFFFFFFFFFFFFFFFFFFFF,FFFFFFF,FF:FFFFFFF:,F:FF:FF:FF,F,FF,F:FFFFFF:FFFFFFFFFFFF:F,F:FFFF:FFFFFFF,:FFFFFFFFFFF,F:F
@A00920:152:HGHKKDRXX:2:2106:20826:1736 2:N:0:CGCGTTCA+TGCTAAGT
GGACTACTAGGGTTTCTAATCCTGTTCGCTACCCGCGCTTTCGTGCCTCAGCGTCAGTCGCCGGCAAGTACAATGCCTCCGCTATCGGTGTTCCTTATGGTATCTATGCATTTCACCGCTACACCATAAATTCCATGTACCCCGCCGGAACTCAAGCCCCCCAGTATCAACGGCGGTTTTGCGGTTGAGCCGCAAACTTTCACCGCCGACTTAAGGGGCCGCCTGCGCACCCTTTAAACCCAATAAATCC
+
FFFFFFFFFFFFFFFFFFF:FFFFFFFFFFFFFFFFFFFFFFFFFFFFFFFFFFFFFFFFFFFFFFFFFFFFFFFFFFFFFFFFFFFFFFFFF:FFFFFF::FFFFFFFF:FFFFFFFFF,FFFFFFF:FF:FFFFFFFF,FFFFFFFFFFFFFFFFF:FFF:FFFFFFFFFFFFFFFFFFFFFFFFFF,FFFFFFFF:FFF:FFFFFFFFFFF:FFFFFFFFFFFFFF:FFF:F:,F::FFFFFFF,FF
@A00920:152:HGHKKDRXX:2:2106:26621:1783 2:N:0:CGCGTTCA+TGCTAAGT
GGACTACTGGGGTTTCTAATCCCGTTCGCTCCCCTAGCTTTCGCGGCTCAGCGTCAGGTGAAGCCCAGGGCGCCGCCTTCGCCTCTGGTGTTCCTCCGGATCTCTACGCATTTCACCACTCCACCCGGAATTCCACGCCCCTCTACTGCCCTCTAGCGGCCCAGTTTCGAAAGACCTCTCCCAGTTGAGCCGGGAGCTTTCACGTCCGACTTGGACCACCGCCTGCCCGCGCTTTACGCCCAGGAAATCC
+
FFFFFF:FFFFFFFFFFFFF:FF,FFFFFFFF::FFFFFFFFF,FFFFFFFFFFFFFF,F,,FFFFF:FFFFF,FFFFFFFF:F,FFF,FF:FFFF:FFFFFFFFFFFF:FFFFF:FFFFF:FFFF,FFFFFFFFFFF:FF,F,FFF:,FF:FFFFFFFFFFFF,:FF:F,,FFFFF,F,F,:FFFF:FF,FFF,FFFFF,FF:FFF::F:F,F,FFFFF,F::FFF:::,F,F::,::FF,F,,FFFF:
@A00920:152:HGHKKDRXX:2:2106:27923:1783 2:N:0:CGCGTTCA+TGCTAAGT
GGACTACTCGGGTTTCTAATCCTGTTTGCTCCCCACGCTTTCGCGCCTCAGCGTCAATCATCGTCCAGGTCAGCGCCTTCGCCACTGGTGTTCCTCCCGATATCTACGAATTTCACCTCTACACCGGGAATTCCCTGACCCCCTCCGAGATTCAAGCAAGGCAGTTTTGGATGCACTTCCTGGGTTGAGCCCAGGGCTTTCACATCCAACTTGCCTCGCCGCCTACGCGCGCTTTACGCCCAGTAATTCC
+
FFFFFFFFFFFFFFFFFFFFFFFFFFFFFFFFFFFFFFFFFFFFFFFFFFFFFFFFFFFFFFFFFFFFFFFFFFFFFFFFFFFFFFFFFF,F:FFFFFFFFFFFFFFF:FF,F:FFFFFF:FFFFFFFFFFFFFFFFFFFFFFFFFFFFFFFFF:F:F,FFFFF:FFFFF:FF:,FFFF,FFFFFFFFFFFFFFFFFF,FFFFFFFFFFFFFFFFF:,FFFFFF,FFFFFF:FFFFF:FFFF:FFFFFF,
@A00920:152:HGHKKDRXX:2:2106:22426:2190 2:N:0:CGCGTTCA+TGCTAAGT
GGACTACTGGGGTTTCTAATCCCGTTTGCTACCCACGCTTTCGCGCCTCAGCGTCAGTACCGGTCCAGGGGGCCGCCTTCGCCACCGGTGTTCCTCCCAATATCTACGCATTTCACCGCTACACAGGGAATTCCACCCCCCTCTCCCGGACTCGAGCCTTGCAGTTTCTTCCGCACGTCCTCAGTTAAGCCGAGGGATTTCACGGAAGACACGCATGGCCGCCTACGCGCCCTTTACGCCCAATAATTCC
+
FFFFFFFFFFFFFFFFFF:FFFFFFFFFFFFFFF:FFFFFFFFFFFFFFFFFFFFFFFFFFFFFFFFFFFFFFFFFFF:FFFFFFFFFFFFFFFFFFFFFFFFFFFFFFFFFFFFFFFFFFFFF,FFFFFFFFF:FFFFFF:FFFFFFFFFFFFFFFFF:FFFFFFFFFFFFFFFFFFFFFFFFF:FFFFFFFFFFFF:FFF:FFF:FFFFFF:,FFFF:FFFFF:FFFFFFFFFFFFFFFFFFF,F,FF
@A00920:152:HGHKKDRXX:2:2106:18593:2472 2:N:0:CGCGTTCA+TGCTAAGT
GGACTACAAGGGTATCTAATCCTGTTTGCTCCCCACGCTTTCGCTCTTCAGCGTCAGTATCGGCCCAGAGTGCTGCCTTCGCCGTTGGTGTTCCTCCTGATATCTGCGCATTTCACCGCTACACCAGGAATTCCACACTCCTCTACCGAACTCGAGTCACAGCAGTATCGACTGGCGTCCCAAGGTTGAGCCTTGGATTTTCACAGTCGACTGACTGAACCGCCTAGGAGCCCTTTAAGCCCAATGATTC
+
FFFFFFFFFFFFFFFFFFFFFF:FFFFFFFFFFFFFFFFFFFFFFFFFFFFFFFFFFF,FFFFFFFFFFFFFF:FFFFFFFFFFFFFFFFFFFFFFFFFFFFFFFFFFFFFFFFFFFFFFFFFFFFF,FFF::FFFFFFFF:FF,FF::FFFFFFFFF:FFFFFFFF:FFFFFFFFF,:F::FFF:FFFFF::FFFF:FFFFFFF,:F,FF:,FF,:FFFFFFFF:F:FFF,F,:F:,FFFFFFFF,,FF
@A00920:152:HGHKKDRXX:2:2106:10908:3129 2:N:0:CGCGTTCA+TGCTAAGT
GGACTACTAGGGTTTCTAATCCTGTTTGCTCCCCACGCTTTCGCGCCTCAGCGTCAGTGTTGGTCCAGGAAGCCGCCTTCGCCACTGATGTTCCTCCGGATATCTACGCATTTCACCGCTACACCCGGAATTCCGCTTCCCTCTACCACACTCTAGACTTGCAGTATCGTATGCAGTTCCCAGGTTGAGCCCGGGGATTTCACATATGACTTACAAAACCGCCTACGCGCGCTTTACGCCCAGTAATTCC
+
FFFFFFFFFFFFFFFFFFFFFFFFFFFFFFFFFF::FFFFFFFFFFFFFFFFFF:FFFFFFFFFFFFFF:FFFFFFFFFFFFFFFFFFFFFFFFFFFFF:FFFFFFFFFFFFFFFFF:FFFFFF:FFFFFFFFFFFFFFFFFFFFFFFFFFFFFFFFFFFFFFF:FFFFFFFF:FFFFFFF:FFFFFF:FF:FFFFFFFFF:FFFFFFFFFFF:FFFFFFFFFFFFFFFFFFFFFF:FF:FFFFFFFFFF
@A00920:152:HGHKKDRXX:2:2106:10248:3176 2:N:0:CGCGTTCA+TGCTAAGT
GGACTACTCGGGTTTCTAATCCTGTTTGATCCCCACGCTTTCGTGCCTCAGTGTCAATATTCGTGTAGCCAGCTGCCTTCGCCATTGGTGTTCCATGACATATCTAAGAATTTCACCGCTACATGACAAATTCCGCTCACCTCAACTGTATTCAAGACAAGAAGTATCAACGGCAGTTTCCGAGTTAAGCTCGAAGATTTCACCACTGACGTAATCACCCTCCTACGCACCCTTTAAACCCAGTTAATCC
+
:FF,,F,FF,FF,FF,F::FF:F:,:FF:,F,,FFFFFFF,FFFF,FF::,FF:F:FFFF:F,FFFFF,,,,FFF,FFFFF:,FF:,F:,F,,,FFF,F::,:,F:FFFF::FFFFF,FF:FFFF,,F,F,,,,FFFFFFFFF,FFFFFFF:::F,FFFF,,FFF,,,,:F,FF:FF::FF,FFF,:F,FF:FFFF,:FFFFFFF:FF::,FF,F,,:::F,FF:,FFFFFFF,FFF::F,F,,,,:::,
@A00920:152:HGHKKDRXX:2:2106:5710:3490 2:N:0:CGCGTTCA+TGCTAAGT
GGACTACTCGGGTATCTAATCCTGTTTGCTCCCCACGCTTTCGTACCTCAGCGTCAGTGTTGGCCCAGGTGGCCGCCTTCGCCACTGATGTTCCTCCCGATCTCTACGCATTTCACCTCTACACCGGGAATTCCGCGACCCTCTTTCGAACTCTAGCCCGCCAGTTTCGACTGCAAAACCCAGGTTGAGCCCAGGGCTTTCACCTCCGACACAACAGACCGCCTACGCACGCTTTACGCCCAGTAATTCC
+
FFFFFFFFFFFFFFFFFFFFFFFFFFFFFFFFFFFFFFF:FFFFFFFFFFFFFFFFF,,:FFF:FFFF,F:FFFFFF,FFFFFFF,FFFFFFF,FFFF:FFFFFFFFF,FFFFF:FF,F:FFFFFFFFFFFFF::FFF,FFFFF,,FFF,FFFF:,F,F::F:FF,FFFF,,FFFF,,FF:F:F,FFF:F:FFFF,F:,FFFF,,F,FFFFFFFF,,,FFFFFFFFFF,FFF:FFFFFFFFFFFFFFFFF
@A00920:152:HGHKKDRXX:2:2106:21983:3490 2:N:0:CGCGTTCA+TGCTAAGT
GGACTACTAGGGTATCTAATCCTGTTTGCTCCCCACGCTTTCGTGCATGAGCGTCAGTGTTAACCCAGGGAGCTGCCTTCGCCATCGGTGTTCTTCCACATCTCTACGCATTTCACTGCTACACATGGAATTCCACTCCCCTCTGTCACACTCTAGTCATATAGTTTCAAACGCAATTCCTAGGTTAAGCCCAGGGATTTCACATCTGACTTATACAACCGCCTGCGCACCCTTTACGCCCAATAATTCC
+
FFFFFFFFFFFFFFFFFFFFFFFFFFFFFFFFFFFFFFFFFFFF:FFFFFFFFFFFFFFFFFFFFFFFFFFFFFFFFFFFFFFFFFFFFFFFFFFFFFF::FFFF,FFFFFFFFFFFFFFFF,FFFFFFFFFFFFFFFFFFFFFFFFFFFFFFF:FFF:,FFFFFFFFFFFFFFFF:FFF::FFFFFFFF,FFFF,FFFFFFFFFFFF,FFF,FF:F,FFFFFFFFF:,:FF,:FFFFFFFFFFFF,FFF
@A00920:152:HGHKKDRXX:2:2106:24099:3552 2:N:0:CGCGTTCA+TGCTAAGT
GGACTACTGGGGTATCTAATCCTGTTCGCTCCCCAAGCTTTCGTTCCTCAACGTCAGATAATGAATGGAAACCTGCCTTCGCAATCGGTGTTCCTCCTGATCTCTGAGCATTTCACCGCTACACCATAAATTCCGCTAACCGCAACAACTCTCTAGTGATACCGTACTAGACGCAGTTTCTGGGTTGAGCCCCGTACTTTCACCTCAAACGCATCAAACCGCCTACGAGCACTTTAAACCCAATAAATCC
+
:FFFFFF:,FFFF:FFFFF:FFF:FF,FF::F,:F::FF:::F,FFF:,,FFFFFFF::F:,F:,,,,,,F,FF:FFF,F:FFF:FFF:F::F,,,,F:FF:F:FF,FFFFF:FFFFFFFFFF:FFFF:FFFFF,,,,,FF,FFFF,,F,FFFFFF,,,,,F,FFF::,,F,FFF,,F,F:F,FFFFF:FFFFF,:,FFFFFF,:F,F,F,,,::F,FFF,FFF:FF,,F,FF,FF,:,FF,,:FF,FFF
@A00920:152:HGHKKDRXX:2:2106:17155:3740 2:N:0:CGCGTTCA+TGCTAAGT
GGACTACTAGGGTTTCTAATCCTGTTTGCTCCCCACGCTTTCGCGCCTCAGCGTCAGTATTGGCCCAGGAAGTCGCCTTCGCCACTGGTGTTCCTTCCGATATCTACGCATTTCACCGCTACACCGGAAATTCCACTTCCCTCTACCATACTCTAGTCAGGCAGTATCGAATGCAATTACCAGGTTGAGCCCAGGGCTTTCACATCCGACTTACCAAACCGCCTACGCGCGCTTTACGCCCAGTAATTCC
+
:FFFFFF,FFFFFFFFFFF:FF,FF:FFF:FFFF,FFFFFFFFFFFFFFFFFFFFFFFF:FFFFFFFFFFFFFFFFFFFFFFFFFFFFFFFFFFFFFFFFFFFFFFFFFF:FFFFFFFFFFFFFFFFFFFFFFFF:FFFFFFFF:FFF:FFFFFFFFF,,:FFFFFFFFFFF:FFFFF::FFFFF,FFF:F::F,FFFF::FFFFFFF:F:FFFFFF:FF:FFFFF:F,F:FF,FFFF:,FFFF:FFF,F
@A00920:152:HGHKKDRXX:2:2106:15266:3756 2:N:0:CGCGTTCA+TGCTAAGT
GGACTACTAGGGTATCTAATCCCGTTTGCTCCCCTAGCTTTCGCTCCTCAGCGTCAATGTCGGTCCAGGATGCCGCCTTCGCCACCGGTATTCCTCCAGATATCTACGCATTTCACCGCTACACCTGGAATTCTGCATCCCTCTCCCGAATTCAAGCCATCCAGTATCGGATGCAGTTCCCAGGTTGAGCCTGGGGATTTCACATCCGACTTAGTTGGCCGCCTACGAGCCCTTTACGCCCAGTAATTCC
+
FFF,FFF:FFF:FFFFFFFFFFFFFFFFFFFFFFFF:FFFFFFFFFFF:FFF:FFFFFFFF:FFFFFFFFFFFFFFFFFFFFFFFFF:F:FFFFFFFFFFFFFFFFFFFFFF:FFFFFFFFFFFFFFFFFFFFFFFFFFFFFFFFFFFFF,FFFFFFFF:FFFFFFFF:FFFFFFF:F,,FFFFFF:FFFFF,:,FFFFFF:FFFF,FFFFFFFF,FFFFF:FFF,FF,FFFFF:FFFFFF:FFFF,FF:
@A00920:152:HGHKKDRXX:2:2106:28917:3975 2:N:0:CGCGTTCA+TGCTAAGT
GGACTACAGGGGTATCTAATCCGGTTTGCTCCCCACACTTTCGCGCCTCAGCGTCACGTGTTGTCCAGCGAGCTGCCTTCGCAATGGGTGTTCCTACCAGTATCTACGCATTTCACCGCTACACTGGTAATTCCACTCGCCTCTCCAACCGTCAAGCCTGCCAGTATCCAACGCAATGCTGGGGTTGAGCCCCAGTCTTTAACATCGGACTTAACAGACCGCCTACGCGCCCTTTACGCCCAGTGATTAC
+
FFF:FFFFFFFFFFFFFFFFFFFFFFFFFFFFFFFFFF:FFFFFFFF:FFFFFFFFFFFFFFFFF:F:FFFF:FFFFFFFFFFFFFFFFFF,FF:FFFF:,FFFF,FFFF:F,FFFFFFFFF,FFFFFF:,F,F,FFFFFFFFFFFFFFFFFF,:FFFFFF,FFFFFFFF:FFFF:FFFFFFF::FF,F:F,FFFFFFFF:FFFFFF:F,FF,FFFFF,F:FF:FFF::FF:,,F,F,FFFFF,:FF,,F
@A00920:152:HGHKKDRXX:2:2106:9959:4147 2:N:0:CGCGTTCA+TGCTAAGT
GGACTACACGGGTATCTAATCCTGTTTGCTCCCCACGCTGTCGCGCCTCAGCGTCAGCAACGGCCCAGCAGACCGCCTTCGCCACTGGTGTTCTTCCCGATCTCTACGCATTCCACCGCTACACCGGGAATTCCATCTGCCTCTACCGTGCTCCAGCCCGACAGTTTAGAAGGCAGCCTTGCGGTTGAGCCGCAAGATTTCACCCCCTACTTATCGGGCCGCCTACGCGCCCTTTACGCCCAGTGATTCC
+
FFFF:FFFFFFF:,FFF,FFFFFFFFFFFFFFFFFFFFFFFFFFFFFFFFFFFFFFFFFFFFFFFFF:FFFFFFFFFF:FFFFFFFFFF:F:FFFFFFFFFFFFF:FFF,FFFFFFFFFFFFFFFFFFFFFFFFFFFFFFFFFF:FFF:F:FFFFFF,F:FF,FFF:FFF::::FFFFFFFFFFFF:F:FF:FF,F:,:FF,FFF::F:F,FFFFFFFFFF,:FFFFFFFFFFFF,F:FFFFFFFFFFFF
@A00920:152:HGHKKDRXX:2:2106:6488:4241 2:N:0:CGCGTTCA+TGCTAAGT
GGACTACTAGGGTTTCTAATCCTGTTCGCTCCCCACGCTTTCGCACCTCAGCGTCAGATCAGGTCCAGCTGGCCGCCTTCGCCTCAGATGTTCCTCCGGATCTCTACGCATTCCACCGCTACACCCGGAATTCCACCAGCCTCTACCTGTCTCCAGCCTCGCAGTATCCCCTGGCCTCCCGGGGTTGAGCCCCGGGCTTTCACAGTGAGACTTACAAAGCCGCCTACGTGCGCTTTACGCCCACTAATTC
+
FFFFFFFFFFFFFFFFFFFFFFFFFFFFFF:FFFFFFFFFFFFFFFFFFFFFFFFFFFFFFFFFFFFFFFFFFFFFFFFFFFFFFFFFFFFFFFFFFFFFFFFFFFFFFFFFFFFFFFFF:FF:FFFFFFF:F:FFFFFF:FFFFFFFFFFFF:FFFFFFFFFFFFF:FFFFFFFFFFFFFFFFFFFFFFFFFFFFF,FFFFFFFFFFFFF,,FFFFFFFFFFFFFFFFFFFFFFFFFFFFFF,FFFFFF
@A00920:152:HGHKKDRXX:2:2106:23122:4554 2:N:0:CGCGTTCA+TGCTAAGT
GGACTACTAGGGTTTCTAATCCTGTTTGCTCCCCACGCTTTCGCACCTCAGCGTCAGTTCCGGGCCAGGTGACCGCCTTCGCCACCGGTGTTCTTCCCAATATCTACGAATTTCACCTCTACACTGGGAATTCCGTCACCCTCTCCCGTACTCCAGCACGTCAGTATCAAAGGCAGTTCCCCGGTTGAGCCCAGGCCTTTCACCCCTGACTTGACGCGCCGCCTACGTGCGCTTTACGCCCAGTAATTCC
+
FFFFFFFFFFFFFFFFFFFFFFFFFFFF:FFFFFFFFFFFFFFFFFFFFFFFFFFFFFFF:FFFFFFFFFFF:FFFFFFFFFFFFFFF:FFFFFFFFF:FFFFFF,FF:FFFFFFFFFFFFFFFFFFFFFFFFFFFFFFFFFFFFFFFFF:F:FFFFFFFFFFFFFFFFFF,FFFFFFFFF,FF:FFFFFF,:FFF:FFFF,FFFFFFFFFFF,FFFFFFFFFF:FFFF:FF,FFF:FFF:FF::F:FFF
@A00920:152:HGHKKDRXX:2:2106:23728:4852 2:N:0:CGCGTTCA+TGCTAAGT
GGACTACTCGGGTTTCTAATCCTGTTTGCTCCCCACGCTTTCGCACCTCAGCGTCAATACATGTCCAGTGAGTCGCCTTCGCCACTGGTGTTCTTCCGAATATCTACGAATTTCACCTCTACACTCGGAATTCCACTCACCTCTCCATGATACTAGCGATGAAGTCTTAAAGGCAATTCCGGAGTTGAGATCCGGGCTTTCACCTCTAACTAACAAAGCCGCCTACTCGCGCTATACGCCCAGTAATTCA
+
:,FF:F,F:,::FFF,FFFF,:,:F:FFFFF:,FF:FFFFFF,F:FF,FFF,,F:FFFF::,,FF::,:,F,,F:FF,,,FFFF,::FF:FFFFFF,FFF,,FF:F,:FFFFF:FFFF,:FFFF,F:,FF,,:,:F,,FFF:FFFF:::FF,,F:FF,:,F,F:,::,F:F:,F:FFFF,F:F:,F,:,,FF,,F:FFF:,FFF,,,FFF,,:FF:F,:,,,:,FF,,FF,::,FF:F,FF,,FF,:F:,
@A00920:152:HGHKKDRXX:2:2106:21920:5008 2:N:0:CGCGTTCA+TGCTAAGT
GGACTACTGGGGTTTCTAATCCTGTTTGCTCCCCACGCTTTCGCACCTGAGCGTCAGTATCAGACCAGGGTGTCGCCTTCGCCACTGATGTTCCTTCCGATCTCTACGCATTTCACCGCTACACGTGGAATTCCACCTCCCTCTGCCACACTCCAGCCCCGTAGTTTCAAGCGCCATTCCCAAGTTGAGCTCGGGGATTTCACGCCTGACATGCGGGGCCGCCTGCGCACCCTTTACGCCCAGTAATTCC
+
FFFFFFFFFFFFF:FFFFFFFFFFFFFFFFFFFFFFFFFFFFFFFFFFFFFFFFFFFFFFFFFFFFFFFFFFFFFFFFFFFFFF:FFFFFFFFF:FFFFFFFFFFFFFFFFFFF,FFFFFFFFFFFFFFFFFFFFFFFFFFFFFFFFFFFFFFFFFFFFFFFFFFFFFFFFFFFFFFFFFFF,FFFFFFFFFFFFFFFFFFFFFFFFFFFFFFFFFFFFFFFFFFFFFFFFFFFFF:FFFFFFFFFFFFF
@A00920:152:HGHKKDRXX:2:2106:21585:5024 2:N:0:CGCGTTCA+TGCTAAGT
GGACTACTCGGGTATCTAATCCCGTTCGCTCCCCATGCTTTCGCATCTCAGCGTCAGGTCAGGCCCAGCGTGTCGCCTTCGCCACTGGTGTTCCTCCGGATCTCTACGCATTTCACCACTACACCCGGAATTCCACACGCCTCTACCTACCTCTAGTCGCGCAGTTCGATTGCGTCCTCGCCCGGTTGAGCCGGGCGCTTTCACGCCTCACTTGCACGACCGCCTACACGCGCTTTACACCCAGTAAATC
+
FFFFFFFFFFFFFFFFFFFFFFFFFFFFFFFFFFF:FFFFFFFFFFFFFFFFFFFFFFFFFFFFFFFFFFFFFFFFFFFFFFFFFFFFFFFFFFFFFFFF:FFFFFFFFFFFFFFFFFFFFFFFFFFFFFFFFFFFFFFFFFFFFFFFFFFFFF:FFFFFFFFFFFFFFFFFFFFFFFFFFFFFFFFF:FFFFFFFFFFFFF:FFFFFFFFFFFFFFFFFFFFFFFFFFFFFFFF:FFFFFFFFF:,F:F
@A00920:152:HGHKKDRXX:2:2106:14579:5196 2:N:0:CGCGTTCA+TGCTAAGT
GGACTACTGGGGTTTCTAATCCCGTTCGCTCCCCTGGCTTTCGCGGCTCAGCGTCAGGTGCAGCCCAGCAGGCCGCCTTCGCCTCTGGTGTTCCTCCGGATCTCTACGCATTTCACCACTCCACCCGGAATTCCGCCTGCCTCTACTGCCCTCCAGCCTGTCAGTTTCCAATGGCCTCGCCCAGTTAAGCTGGGTGATTTCACATCAGACTTGTCAGACCGCCTGCCCGCGCTTTACGCCCAGTAACTCC
+
FFFFFFFFFFFFFFFFFFFFFFF:FFFFFF:FFFFFFFFFFFFFFFFFFFFFF:FFFFFFFFFFFFFFFFFFFFFFFFFFFFFFFFFF,F,FF,FFFFFFFF:FF,FFFFF,FF:FFFFFFFFF::FFF,FFFFFFFFFFFFFFFFFFFFF:FFFFFF:FFFFF:FF,FFFF::FFFFFF,FFFFFFFF:FFFFFFFFFFFFF,FFFF,F,FFFFFF,F,:FFFFFFFFFFFFF,,FFFFF,FFF,F:F:
@A00920:152:HGHKKDRXX:2:2106:6849:5431 2:N:0:CGCGTTCA+TGCTAAGT
GGACTACTAGGGTTTCTAATCCTGTTTGCTCCCCACGCTGTCGCGCCTCAGCGTCAGTACTGGCCCAGTCGACCGCCTTCGCCACCGGTGTTCTTCCGGATCTCTACGCATTCCACCGCTACACCCGGAATTCCATTATCCTCTACAGTGCTCGAGCGCACCAGTATCCGTGGCCGACTCGATGTTGAGCATCGAGCTTTCACCATGGCCTTGGCCCGCCACCTACGCGCCCTTTACGCCCAGTGATTCC
+
FFFFFFFFFFFFFFFFFFFFFFFF,FFFFFFFFFFFFFFFFFFFFFFFFFF,FFFF:,F,,:FFFFFF,,:FFF:FFFFFFFFFF:FFF:FFFF,FFFFFFFFFF:FFFFFFFFFFFFFFFFFFFFFFF:FF:FFFF:,F:FFFFFFFFFFFFFFFFFFFFFFFF,FFFF,FFFFFFFFFFFFFFFF:FFFFF:FFFFFFFFFF,FF,,,FFFFFFFFFF:FFFFFFFFFFFFF:F,FFF:FFF,F:FFF
@A00920:152:HGHKKDRXX:2:2106:2383:5744 2:N:0:CGCGTTCA+TGCTAAGT
GGACTACCGGGGTTTCTAATCCTGTTTGCTCCCCACGCTTTCGTGCCTCAGCGTCAGTTCTGATCCAGGTCGCCGCCTTCGCCACTGATGTTCCTCCCGATCTCTACGCATTTCACCGCTACACCAGGAATTCCGCTTTCCTCTCCGACACTCAAGACAAGGAGTTTCAAGTGCAGTTCCCAGGTTGAGCCTGGGGATTTCACACCTGACTTTCAAGTCCGCCTACACGCCCTTTACGCCCAGTGATTCC
+
FFFFFFFFFFFFFFFF:FFFFFFFFFFFFFFFFFFFFFFFFFFFFFFFFFFFFFFFFFFFF:F:FFFFFFFFFFFFFFFFFFFFFFFFFFFFFFFFFFFFFFFFFFFFFFFFFFFFFFFFFF,FF:FFF,F,FFFF:FFFFFFFFFFFFFF:F,,F:FF:FFFFFFFF:FFFFFFFFFFFFFFFFFFFFFFFFFFFFF,FFFFFFFFF:FF:,FFFFFFFFFFFFFFF:FFFF:FFFFFFFFF:FFFFFF
@A00920:152:HGHKKDRXX:2:2106:17363:6042 2:N:0:CGCGTTCA+TGCTAAGT
GGACTACTAGGGTATCTAATCCTGTTCGCTCCCCACGCTTTCGCTCCTCAGTGTCAGTTCCAGCCCAGAGCGCCGCCTTCGCCACTGGTGTTCCTCCTGATATCTGCGCATTTCACCGCTACACCAGGAATTCCACGCTCCCCTACTGGACTCTAGCCACAGCAGTATCGGGTGGCGTCTCCAGGTTGAGCCTGGAGGTTTCACACCCGACTTACTGAGCCACCTACGAGCTCTTTACGCCCAATAAATC
+
FFFFFFFFFFFFFFFFFFFFFFFFFFFFFFFFFFFFFFFFFFFFFFFFFFFFFFFFFF:FFFFFFFFFFFFFFFFFFF:FFFFFF,FFFFFFFFFFFFFF,FFFFFFFFFFFFFFF:FFFFFFFF:F:F,FFFFFFFFFF:FF:FF:FFFFFFFFFF,:FFFFFFFFFFFFFF:,FFFFFFFFFFFFFFFFFFFFFFFFFFFFFFF:FFFFF:FFFF:FFFFFFFFFFFFFFFFFFF:FFFFFFF,FF:F
@A00920:152:HGHKKDRXX:2:2106:7319:6339 2:N:0:CGCGTTCA+TGCTAAGT
GGACTACCAGGGTATCTAATCCTGTTTGCTCCCCACGCTTTCGTGCCTCAGTGTCAGTGCTGGTCCAGATGGCCGCCTTCGCCACGGATGTTCCTCCCGATCTCTACGCATTTCACTGCTACACGTGGAATTCCGCTCTCCTCTTCTGCACTCAAGTCCCCCAGTTTCCAGTGCGTCACGGGGTTGAGCCCCGCACTTAGACACCAGACTTCAAGAACCGCCTGCGCGCGCTTTACGCCCACTAATTCCG
+
FFFFFFFFFFFFFFFF:FFFFFFFF:FFFFFFFFFFFFFFFFFFFFFFFFFFFFF:FFFFFFFFFFFFFFFFFFFFF:FFFFFFFFFF:FFFFFFFFFF:FFFFFFFFFFF:FFFFFFFFFFFFFFFFFFFFFFFFFFFFFFFFFFFFFFFFFFFF:FFFFFFFFFFFFFFFFFFFFFFFFFFFFFFFFFFFFFFFFFFFFF:FFFFFFF:,F:FF,F:F::FF:FFFFFFFFFFFFFFFF,F,FFF,FF
@A00920:152:HGHKKDRXX:2:2106:25762:6496 2:N:0:CGCGTTCA+TGCTAAGT
GGACTACCCGGGTTTCTAATCCTGTTTGCTCCCCACGCTGTCGCGCCTCAGCGTCAGCCACTGCCCAGCAGGCCGCCTTCGCCACCGGTGTTCTTCCGGATCTCTACGCATTCCACCGCTACACCCGGAATTCCACCTGCCTCTACAGTGCTCGAGCCGCTCAGTCCGCAAGGCCGATCCGGAGTTGAGCCCCGGACTTTCACCCCACGCTTGAGACGGCCGCCTACGCGCCCTTTACGCCCAGTGATTC
+
FFFFFFFFFFFFFFFFFFFFFFFFFFFFFFFFFFFFFFFFFFFFFFFFFFFFFFFFFFFFFFFFFFFFFFFFFFFFFFFFFFFFFFFFFFFFFFFFFFFFFFFFFFFFFFFFFFFFFFFFFFFFFFFFFFFFFFFFFFFFFFFFFFF:F:FFFFFFFFFFFFFFFFFFFF,FFFFFF,FFF:FFFFFF:FFFF::FFFFFFFFFFFFF:FFFFF,,,FFFFFFF,FF:FF:FFFF,FFFFFFFFFFFFFF
@A00920:152:HGHKKDRXX:2:2106:4535:6903 2:N:0:CGCGTTCA+TGCTAAGT
GGACTACTAGGGTTTCTAATCCTGTTTGCTCCCCACGCTTTCGCTCTTCAGCGTCAGTATCGGCCCAGAGTGCTGCCTTCGCCGTTGGTGTTCCTCCTGATATCTGCGCATTTCACCGCTACACCAGGAATTCCACACTCCTCTACCGAACTCGAGTCACAGCAGTATCGACTGGCGTCCCTAGGTTGAGCCTTGGATTTTCACAGTCGACTTACTGAACCGCCTAGGAGCCCTTTACGCCCAATGAGTC
+
FFFFFFFF:FFFFFFFFFFFFFFFFFFFFFFFFFFFFFFFFFFFFFFFFFFFFFFFFFFFFFFFFFFFFFFFFFFFFFFFFFFFFFFFFFFFFFFFFFFFF:FFFFFFFFFFFFFFFFFFFFFFF:FFF:FFFFFF,FFFFFFFFFFFFFFFFFFFFFFFFFFFFF:FFFFFFFFFFFFFF,:FFFFFFF:F:FFFF:FFFFF:FFFFFFF:F:FFFF:FFFFFFFFFFF,:F,FF:FFFFFFFFFF::,
@A00920:152:HGHKKDRXX:2:2106:5674:7529 2:N:0:CGCGTTCA+TGCTAAGT
GGACTACTGGGGTATCTAATCCTGTTTGCTCCCCACGCTTTCGTGCCTGAACGTCGGTACTGGTCCAGGAAGTCGCTTTCGCCACTGATGTTCCTTCCGATATCTACGCATTTCACCGCTACACCGGAAATTCCACTTCCCTCTACCGTACCCTAGCTATTCAGTCTCGAATGTAATTCCCAGGTTGAGCCCGGGGCTTTCACACCCGACTTAAATAACCGTCTACGCACGCTTTACGCCCAGTAATTCC
+
FFFFFFFFFFFFFFFFFFFFF:FFFFFFF:FFFF:FFF:FFFFF:FFFF:,FFFFFFFFFFFF:FF:FFF:FFFFFFFFFFFFFFFFFFFFFFFFFFFFFFFFFFFFFFFFFFFFFFFFFFFFFFFF::FFFFFFF,FFFFFFFFFFFFFFFFFFFFF:F:FFFFFF:FFFFFFFFFFFFFFFFFFFFFFFFFFFFFF:FFFFFFFFFFFF,FF,FFF:FFFFFFFFFFFFFFFFF:FFFFFF:FFFF:F
@A00920:152:HGHKKDRXX:2:2106:2962:7999 2:N:0:CGCGTTCA+TGCTAAGT
GGACTACTCGGGTATCTAATCCTGTTCGCTCCCCACGCTTTCGTGCCTCAGCGTCAGTTTCGGCTCAGCGAGCTGCCTACGCAATCGGGGTTCTTGGTGGTATCGATGCATTTCACCGCTACACCACCAGTTCCGCCCGCCTTAACCGAACTCAAGCCCGCCAGTATCAACGGCAGTTCCAGGGTTGAGCCCTGGGATTTCACCACTGACTTAACGGGCCGCCGACGCACCCTTGGAACCCACTAAATCC
+
FFFFFFFFFFFFF:FFFFFFFFFFFFFFFFFFFFFFFFFF,FFFFFFFFFFFFFFFFFFFFFFFFFFFFFFFFFFFFFF:FFF,FFFFFF:FFF,FFFFF:,,F,,F:,,::FFF:FFF,,:,:FFFF,F,,,,FF,FFF,:,,:FFF:,,,F:,FF,FFF::F,:FF,FFFF,FF,:F,FFFFF,F,F:,FFFFF:,,FF,:F:,FFF:,,:,FFFF:,F:F,F,F,F,FF,FF,FF,FF,::,,,:F:
@A00920:152:HGHKKDRXX:2:2106:6117:8891 2:N:0:CGCGTTCA+TGCTAAGT
GGACTACTGGGGTATCTAATCCTGTTTGATCCCCACGCTTTCGAGCCTCAGTGTCAATACACGCCTAGTGAACTGCCTTCGCAATCGGTGTTCTAATACATATCTAAGCATTTCACCGCTACATGTATTATTCCATCCACCTCGACGTGATTCAAGCTAAGCAGTATCAATGGCAGTTCCGCAGTTGAGCTGCGGCATTTCACCACTGACTTACAAAGCCACCTACGCTCCCTTTAAACCCAGTGAATCC
+
FFFFFFFFFFFFFFFFFFFFFF:FFFFFFFFFFFFFFFFFFFFFFFFFFFFFFFFFFFFFFFFFFFFFFFFFFFFFFFFFFFFFFFFFFFFFFF,FFFFFFF:FFFFFFFFFFFFFFFFFFFF,FFFFFFFFFFFFFFFFFFFFFFFFFFFFFFFFFFFF,:FFFFFFFFFFFFFFFFFFFFFFFFFFFFFFFFFFFFFFFFFFFFFFFFFFFFFFFFFFFFFF,FFFFFFF:FFFFFFF:FFFF:FFFF
@A00920:152:HGHKKDRXX:2:2106:7238:9173 2:N:0:CGCGTTCA+TGCTAAGT
GGACTACCGGGGTATCTAATCCTGTTTGCTCCCCACGCTTTCGCACCTCAGCGTCAGTATCGAGCCAGTGAGCCGCCTTCGCCACTGGTGTTCCTCCGAATATCTACGAATTTCACCTCTACACTCGGAATTCCACTCACCTCTCTCGAACTCAAGACTACCAGTATCAAAGGCAGTTCCAGGGTTGAGCCCTGGGATTTCACCTCTGACTTAATAGTCCGCCTACGCGCGCTTTACGCCCAGTAATTCC
+
FFFFFFFFFFFFFFFFFFFFFFFFFFFFFFFFFFFFFFFFFFFFFFFFFFFFFFFFFFFFFFFFFF:FFFFFFFFFFFFFFFFFFFFFFFFFFFFF:FFFFFFFF:FFFFFFFFFFFFFFFF:FFFFFFFFFFFFFFFFFFFFFFFFFFFFFFFFFFFF:FF:FFFFFFFFFFF:FFFFFFFFF:FFFFFFFFFFFFFFFFFFFFFFFFFF::FFFFFFFFFFFF,FFFFFFFFFF:FFFFFFFFFFFF:
@A00920:152:HGHKKDRXX:2:2106:27434:9298 2:N:0:CGCGTTCA+TGCTAAGT
GGACTACAAGGGTTTCTAATCCTGTTCGCTCCCCACGCTTTCGCTCCTCAGCGTCAGTATCGGCCCAGAGATCCGCCTTCGCCACCGGTGTTCCTCCTGATATCTGCGCATTTCACCGCTACACCAGGAATTCCGATCTCCCCTACCGAACTCTAGCCTGCCCGTATCGACTGCAGAACCGGGGTTAAGCCCCGGGCTTTCACAACCGACTTGACAAGCCGCCTACGAGCTCTTTACGCCCAATAATTCC
+
FFFFFFFFFFFFFFFFFFFFFFFFFFFFFFFFFFFFFFFFFFFFFFFFFFFFFFFFFFFFFFFFFFFFFFFFF:FFFFFFFFFF:FFFFFFFFFFFFFFFFFFFFFFFFFFFFFFF:FFFFFFF:FFFFFFFFFFF:F:FF,FF:FFFFFFFFFFFFFFFFFFFF,,FFFF,FFFFF,FF:FFFFFFFFFFFFFFFFFFFFFFFFFFFFF,FF,,,FFFFFFFFFFFFFFF::FFFFFFFF:,FFFFFFF
@A00920:152:HGHKKDRXX:2:2106:14950:9377 2:N:0:CGCGTTCA+TGCTAAGT
GGACTACCAGGGTTTCTAATCCTGTTTGATCCCCACACTTTCGTGCCTCAGCGTCAGTTAAAGCCTAGTAAACTGTCTACACTATCGGTGTTCTTGACGATATCTAAGCATTTCACCGCTACACCGTCAATTCCGCCTACTTCGACTTCACTCAAGCCTTCCAGTATCAATGCCACCCTCCCGGTTAAGCCGGGATATTTCAGCACTGACTTAAAAAGCCGCCTACGCACCCTTTAAACCCAATAAATCC
+
FFFFFFFFFFFFFFFFFFFFFFFFFFFFFFFFFFFFFFFFFFFFFFF:FFFFFFFFFFFFF,FFFFFFFFFFF,FFFFFFFFFFFFFFFFFFFFFFF:FFFFFFFFFFFFFFFF:FFFFFFFFFFFFFF:FFFFFFFFFFFFFFFF:FFFFFFFFFFF,FFFFFFFFFFFFFFFFF:F,,FF:FFFFFFF,FFFFFFFFFFFFFFFFFFFFFFF:FFF:FFFFFFFFFFFFFFFFFF:FFF:F::FFFF,
@A00920:152:HGHKKDRXX:2:2106:16396:9846 2:N:0:CGCGTTCA+TGCTAAGT
GGACTACTAGGGTTTCTAATCCCGTTCGCTCCCCTAGCTTTCGCGCCTCAGCGTCAAGAGTGGGCCAGGTAGCCGCTTTCGCCACTGGTGTTCCTCCCGATATCTACGCATTTCACCACTACACCGGGAATTCCGCTACCCTCTCCCACCTTCCAGCCGACCAGTATCCGATGCCGTTTTCCAGTTAAGCCGGAAGCTTTCACATCGGACTTGGCCAGCCGCCTGCGCGCGCTTTACGCCCAGTAAATCC
+
FF:FFFFFFFFF:FFFF,FFFFFFFFFFFFFFFF:FFFFFFFFFFFFFFFFFFFFFFFFFFFFFFFFFFF:FFFFFFFFFFFFFFFFFFFFFFFFFFFFF:FFFFFFFFFFFFFFFFFFF:F,FFFFFFF,FFFFFFFFFF,FFFFFFFFFFFFFFFFFFFFFFF,FFFFFF:FFFFFFFFFFFFFFFFFFFFFFFFFF:FFFFFFFFFFFFFF:F:FFFFF:FFFFF:FFFF,:::FFFF:F:F,F:FF
@A00920:152:HGHKKDRXX:2:2106:7943:10927 2:N:0:CGCGTTCA+TGCTAAGT
GGACTACAGGGGTTTCTAATCCTGTTTGCTCCCCACGCTTTCGCACCTCAGCGTCAATATGTGTCCAGTAAGTCGCCTTCGCCACTGGTGTTCTTCCGAATATCTACGAATTTCACCTCTACACTCGGAATTCCACTCGCCTCTCCAGAATTCTAGCACTGCAGTTTCAAGGGCAGTTCCGGGGTTGAGCCCCGGGATTTCACCCCTGACTTGCTGCGCCGCCTACGTGCGCTTTACGCCCAGTATTTCC
+
FFFFFFFFFFFFFFFFFFFFFFFFFFFFFFFFFFFFFFFFFFFFFFFFFFFFFFFFFFF:F,FFFFFFFFFFFFFFFFFFFFFFFFFFFFFFFFFFFFFFFFFFFFFFFF:FFFFFFFFFF:FFFFFFFFFFFFFFFFFFFFFFFF:FF,FFFFFFFFFFFFFFFFFFFFFFFFFFFFFFFFFFFFFFFFFFFFFFFFFFFFFFFFFFFFFFFFFFFFFFFFFFFFFFFFFF,FFFFFFFF,FF,FFF,:
@A00920:152:HGHKKDRXX:2:2106:8260:11099 2:N:0:CGCGTTCA+TGCTAAGT
GGACTACCGGGGTTTCTAATCCTGTTCGCTCCCCACGCTTTCGCTCCTCAGTGTCAGTGCCAGCCCAGAGCGCCGCCTTCGCCGCTGGTGTTCCTCCTGATATCTGCGCATTCCACCGCTACACCGGGAATTCCACTCTCCTCTACCTGCCTCAAGCCCGCCAGTATCGGATGCAGTTCCGGAGTTGAGCCCCGGGCTTTCACATCCGACTTAACGGGCCGCCTACACGCGCTTTACGCCCAATGATTCC
+
:FFF::,:FFFF:FF:FFFF:FFFF:FFFFFFFF::F:FFF:FFFFFFFFFFF,FFFFF:FF:FFFFFFF:FFFF:FFFFFFF:F:::FFFFFFFFFFFFFFFFFFF:FFFFF,FFF:FFFFFFF:FFFFFFFFFFFFFFFFFFFFFFFFFFFFFFFFFFFFFFFFFFF::FFFFFFF:FFFFFFF:FFFF:FFFFFFF:FFFFFFFFFFFFFF:FFFFFFFFF:FF:FFFFFF::FF,FF:FFF::FFF
@A00920:152:HGHKKDRXX:2:2106:16333:11209 2:N:0:CGCGTTCA+TGCTAAGT
GGACTACTGGGGTATCTAATCCCGTTCGCTCCCCACGCTTTCGCACTTGAGTGTCAGTTACTGCACAGGTAGGTCCCTTCGGCATAGGTGTTCCTGCTGATCTCTACGCATTTCACCACTACACCAGCAATTCCCCTACCCTCTGCAGACCTCGAGCCTTGCAGTCTGTATTGGCCTACCCCTGTTAAGCACTGGGCTTTCACAGCACACTTGCACAGCCACCTTCATGCTCTTTACACCCAGTAATTCC
+
,F:F,,:,,F,FF,:F:FFF,F,FFF,:FF,,FFFF,FF,,,F,F:,,,:FF,F:F:,,,,:,,,FF,F:FF,,F:F,FFF:::,,F,F,F:FFF,,,,F,:FFFF,,F:F:FFFF,FFFFFF,:FFFFFF,:FF,FFFFFF:F:FFF,,FF,,F,F,,FFFFFFF,,,,FFF,FFFFF:,,FFFFFF:F,F,,F,FFF,FFF,:F,FFFFF,F:,FFFFFF,::FFFFF,FF,:F:F:,:,,FFF,:FF
@A00920:152:HGHKKDRXX:2:2106:17372:11224 2:N:0:CGCGTTCA+TGCTAAGT
GGACTACACGGGTATCTAATCCCGTTCGCTCCCCATGCTTTCGCCTCTCAGCGTCAGGTCAGGCCCAGCGTGTCGCCTTCGCCACTGGTGTTCCTCCGGATCTCTACGCATTTCACCACTACACCCGGAATTCCACACGCCTCTACCTGCCTCTAGCCCCGCAGTTCGGTCACGTCCTCGCCCGGTTGAGCCGGGCGCTTTCACGCGCCACTTGCAGGACCGCCTACACGCGCTTTACACCCAGTAAATC
+
FFFFFFFFFFFF:FFFFFFFFFFFFFFFFFFFFFFFFFFFFFFFFFFFFFFFFFFFFFFFFFFF:FFFFFFFFFFFFFFFFFFFFFFFFFFFFFFFFFFF,FFFFFFFFFFFFF:FFFFFFFFFFFFFFFFFFFFFFFFF:FFF:FFFFFFFFFFFFFFFFFFF:FFF:FFFFFFFFFFFFFFFFFFFFFFFFFFFFFFFFF:FFFFFFFFFFFFFFFFFFFFFF,FFFFFFFFFFFF:FFF:F,F,:FF
@A00920:152:HGHKKDRXX:2:2106:9815:11381 2:N:0:CGCGTTCA+TGCTAAGT
GGACTACACGGGTTTCTAATCCTGTTTGCTCCCCACGCTTTCGTGCATGAGCGTCAGGACAGGCCCAGGAGACCGCCTTCGCCACTGGCGTTCCTGTCGATATCTACGCATTTCACCGCTCCACCGACAGTTCCGTCTCCCCCTACCTGCCTCAAGACTTGTGGTTCGCCCTGCGATTCCACGGTTGAGCCGTGGGATTTCACAAGACGCCTTCAAATCCGCCTGCGCACGCTTTAAGCCCAGTGATTCC
+
FFFFFFF:FFFFFFFFFFFFFFFFFFFFFFFFFFFFFFFFFFFFFFFFFFFFFFFFFFFFFFFFFFFFFFFFFFFFFFFFFFFFFFFFFFFFFFFFFFFFFFFFFFFFFFFFFFFFFFFFFFFFFFFFFFFFFFFFFFFFFFFFFFFFFFFFFFFFFFFFFFFFFFFFFFFFFFFF:FFFFFFFFFF:FFFF:FFFFFFFFFFFFFF:FFFFFFFF:FFFFFFFFFFFFFFFFFFFFFFFFFFFFFFFFF
@A00920:152:HGHKKDRXX:2:2106:27218:11616 2:N:0:CGCGTTCA+TGCTAAGT
GGACTACTGGGGTATCTAATCCCTTTCGCTACCCTGGCCTTCGAGCCTCAGCGTCAGTAAATGTCCAGTAGCTCGCCTTCGCCACAAGTGTTCCTCTCGATATCCACGCATTTCACTGCTACACCGAGAATTCCAGCTACCCCTCCATTACTCTAGCAAAGCAGTATCGGGTGCAGTTCCGGGGTTGAGCCCCGGGATTTCACACCTGACTTACCTTGCCGCCTACGCTCCCTTTACGCCCAGTGATTCC
+
FFFFFFFFFFFFFFFFFFFFFFFFFFFFFFFFFFFFFFFFFFFFFFFFFFFFFFFFFFFFFFFF:FFFFFFFFFFFFFFFFFFFFFFFFFFFFFFFFFFFFFFFFFFFFFFFFFFFFFFFFFFFFFFFFFFFFFFFFFFFFFFFFFFFFFFFFFFFFFFFFFFFFFFFFFFFFFFFFF:FFFFFFFFFFFFFFFFFF:FFFFFFFFFFFFFFFFFFFFFFFFFFFFFFFFFFFFFFFFFFFFFFFFFFFF
@A00920:152:HGHKKDRXX:2:2106:26639:11710 2:N:0:CGCGTTCA+TGCTAAGT
GGACTACAAGGGTTTCTAATCCTGTTTGCTCCCCACGCTTTCGTGCATGAGCGTCAGTGTCATCCCAGGAGGCTGCCTTCGCCATCGGTGTTCCTCCGCATCTCTACGCATTTCACTGCTACACGCGGAATTCCACCTCCCTCTGACGCACTCTAGCCATGCAGTCACAAATGCAGTTCCCAGGTTGAGCCCGGGGATTTCACATCTGTCTTGCATAGCCGCCTGCGCACGCTTTACGCCCAGTAATTCC
+
FFFFFFFFFFFFFFFFFFFFFFFFFFFFFFFF:FFFFFFF,FFFFFF:FFFFFFFFF,FFFFFFFFFF:FFFFFFFFFFFFFFFFFFFFFFFFFFFFFFFFFFFFFFFFFFF:FFFFFFFFF:FFFFF:F,FF:FFFFFFFFFFFFF:FFFFF:FFFFFFFFFFFFFFFFFFFFFFFFFFFFFFFFFFFFFFFFFFFFFFF:FF:FF:FFFFFFFF,:FFFFFFF,FFFFFFFFFFFFFFF:FF::F:FF
@A00920:152:HGHKKDRXX:2:2106:1805:12352 2:N:0:CGCGTTCA+TGCTAAGT
GGACTACCGGGGTTTCTAATCCCGTTTGCTCCCCTGGCTTTCGTTCATCAGTGTCAGAAACAGTCCAGAACGCCGCCTTCGCCACCGGTGTTCCTCCAGATATCTACGCATTTCACCGCTACACCTGGAATTCCGCGTTCCTCTCCTGCACTCGAGCCTGCCAGTCTCACACGCAGTTCCGCAGTTGAGCTGAGGGATTTCACTTGAGACTTAGCGGGCCACCTACGAACCCTTTACGCCCAGTAATTCC
+
FFFFFFFFFFFFF,FFFFFFFFFFFFFFFFFFFFFFFF:FFFFF,F:FFFFFFFFFFF,F::F,FFFFFFFFF,FFFF:FFFF::FFFFFFFFFFFF:FFFFFFFFFFFF:FFFFFFFFF,FFF:FFFF,F::F::,FFFFFFFFF:,:FFFFFFFFFF,FF:FFF:FFFF:FFF,FFFF,FFF:F:FFFF,FFFF,:F:FFF,F,,FFFFF::,:FFF:FFFFF:FFFFFFF,F,FFFFFFFF,,F:FF
@A00920:152:HGHKKDRXX:2:2106:28447:12649 2:N:0:CGCGTTCA+TGCTAAGT
GGACTACCCGGGTTTCTAATCCCGTTTGCTCCCCTGGCTTTCGCACCTCAGCGTCAGAAATAGGCCAGAGCGCCGCCTTCGCCGCCGGTGTTCCTCCTGATATCAACGCATTTCACCGCTCCACCAGGAATTCCGCGCTCCCCTCCTATCCTCAAGACATGCAGTTTCGGGCGCACTTCCTCGGTTGGGCCGAGGGATTTCACACCCGACTTACATACCCGCCTACGTGCTCTTTATGCCCAGTGATTCC
+
FF,FFFFFFFFFFFFFFFFFFFFFFFFFFFFFFF:FFFF:FFFFFFFFFFFFFFF:FFFF,FFFFFFF:FFFFFFF,F:FFFFFFFFFFF:FFFFFFFF:FF,F:FFFFF,FFFFFFFFFFFFFF:FFFFFFFFFF::F:FFFFFF:,,FFFFFFFFFFF,FFFFFFFFFFFFF:,FFFFF:FF:FFFFFFF,FFFFFFFFFFFFFFFFFFFFFFFFFFF:FFFFFFFFFFFF,FF:FFFFFFF,FFFFF
@A00920:152:HGHKKDRXX:2:2106:11831:12743 2:N:0:CGCGTTCA+TGCTAAGT
GGACTACAAGGGTTTCTAATCCAGTTTGCTCCCCACGCTTTCGTGCCTTAGTGTCAGGAACGAGCCAGTCGCCTGCCTACGCCATCGGTGTTCCTCCCTATATCTACGGATTTCACTCCTACACAGGGAATTCCAGCGACCTCTCTCGTCCTCTAGCTTAGCAGTTCAAATAATGGATATGGGGTTGAGCCCCATGCTTTCACTATTTGCTTACTATGCCACCTACGCAACTCTTTACGCCCAGTAATTC
+
,F::FFFFFFFFFFFFFFFFFFFFFFFFFFFFFFF:FFFFFFFFFFFFFFFFFFFFFFFFFFFFFFFFFFFFFFFFFFFFFFFFFF:FF:FFFFFFFFF:FFFFFFFFFFFFFFFF:FFFFFFFFFFFFFFFF,FFFFFFFFFFFFFFF:FFFFFFFFFFFFFFFFFFFFFFFFF,FF:FFF:FFFFFFF,FFFFF:FFFFFFFFFFFF,FFF,FFFF,FFFFFFFFFFFF,FFFFFFFFF:FFFFFF,,
@A00920:152:HGHKKDRXX:2:2106:20130:12931 2:N:0:CGCGTTCA+TGCTAAGT
GGACTACTGGGGTTTCTAATCCTGTTCGCTCCCCATGCTTTCGCGTCTCAGCGTCAGGTGAGGCCCAGAAGGCTGCCTTCGCCATAGGTGATCCTTCCGATATCTGCGCATTCCACCGCTACACCGGAAATTCCACCTTCCTCTACCTACCTCAAGCCCTGCAGTATCGGATGCAGTTCAAGAGTTGAGCTCAAGGATTTCACCTCCGACTTAAACGGCCGCCTACACGCGCTTTACGCCCAATAATTCC
+
FFFFFFF,FFFFFFFFFFFFFFFFFF:FFFFFF:F:FFFF,FFFF,FFFFF:FFFFF,F:FFF,FFFFF,:FFFFFFFFFFF:F:,FFFF,FF,FFF:,FFF:FF:FF,FFFFFFF:,FFFFFF,,F,,,FFFF,F,FFFF:FF:FFFF,FFFFFFF::,FFFF:FFFFF,FFFF,FFF,F:FFFFFFFF,,,,FF,FFFFFF,::FFFF:FF:F:FFFFFFFF:FFFF,,F:FFFFFFFF:FF:FFFFF
@A00920:152:HGHKKDRXX:2:2106:24532:12978 2:N:0:CGCGTTCA+TGCTAAGT
GGACTACACGGGTTTCTAATCCCGTTTGCTCCCCTGGCCTTCGTGCCTCAGCGTCAGGAACTGTCCAGAGACCCGCCTTCGCCACTGGTCTTCCTTACGATATCTACGCATTTCACCGCTACACCGTAAATTCCAGTCTCCTCTCCAGTCCTCAAGCACGGCAGTATCGAATGCAGTTTCGAAGTTAAGCCTCGAAATTTCACATCCGACTTACACGGCCGCCTACACCCGCTTTACGCCCAGTAATTCC
+
FFFFFFFFFFFFFFFFFFFFFFFFFFFF:FFFFF:FFFFFFFFFF:FFFFFFFFFFFFFFFFFFF:FFFFFFFFFFF:FFFFFFFFFFFFFFFFFFFF,FFFFFF:FFFFFFFFFFFFFFF,F:FFFFFFFFFFFFFFFFFFF:FFFFFFFFFFFFFFFF:FFFFFFFF:FFFFFFFFFF:F::FF,,FFFFFFFFFF:FFFFFFFFFFF,FFFFF,FFFFFFFFFFFFFFF,FFF:FF:FFFFF:FFFF
@A00920:152:HGHKKDRXX:2:2106:24334:13479 2:N:0:CGCGTTCA+TGCTAAGT
GGACTACTAGGGTTTCTAATCCTGTTTGCTCCCCACGCTTTCGCACCTCAGCGTCAGTACCGGACCAGTGAGCCGCCTTCGCCACTGGTGTTCTTCCTAATATCTACGAATTCCACCTCTACACTCGCAGTTCCACTCACCTCTCCCGGACTCAAGTCTTCCAGTATCGAAGGCAGTTCTGGAGTTGAGCTCCAGGATTTCACCCCCGACTTAAAAGACCGCCTACGTGCGCTTTACGCCCAGTAATTCC
+
FFFFFFFFFFFFFFFFFFFFF:FFFFFFFFFFFFFFFFFFFFFFFFFFFFFFFFFFFFFFFFFFFF,FFFFFFFFFFFFFFF,FFFFFFFFFFFFFFFFFFFFFF:FFFFFFFF,FFFFFFFFFFFFF:FFFFF,FFFFFFFFFFFFFFFFFFFFFFFFFF:FFFFFFFFFFF::FFFF:FFFFFFF:FFFFFFF,FFFFFFFFFFFFFFFF:FFFFFFFFFFFFFFFF,F:,FF:FFF:FFFF:F:FFF
@A00920:152:HGHKKDRXX:2:2106:29722:14168 2:N:0:CGCGTTCA+TGCTAAGT
GGACTACTCGGGTATCTAATCCTGTTTGCTCCCCACGCTTTCGTGCCTCAGTGTCAGTGCTGGTCCAGATGGCCGCCTTCGCCACGGATGTTCCTCCCGATCTCTACGCATTTCACTGCTACACCGGGAATTCCGCCATCCTCTACCGCACTCTAGCCCGCCAGTATCCAGTGCAATTCCCAGGTTGAGCCCAGGGCTTTCACATCAGACTTAACGAACCACCTACGCACGCTTTACGCCCAGTAATTCC
+
:FFFFFFFFFFFFFFFFFFFFFFFFF:FFFFFFFFFFFFF:FFF::FFFFFFFFFFF:FFFFFFFFFFFFFFFFFFFFFFFFFFFFFFF:FFFFFFFFFFFFFFFFFF::FFFFFFFFFF,,FF:FFFFFFFFFFFFFF:FFFFFFF:FFFFFFF,F,FFFFFFFFFFFFFFFFFFFFF:FFF,FF:FF,FFF:F,FFFFFFFFFFF,FFFFFFFFFFFFFFFF:F,FFF:FFFFF,FFF:FFFFFF:F,
@A00920:152:HGHKKDRXX:2:2106:31358:14403 2:N:0:CGCGTTCA+TGCTAAGT
GGACTACTAGGGTATCTAATCCTGTTCGCTCCCCACGCTTTCGCTCCTCAGTGTCAGTTCCAGCCCAGAGCACCGCCTTCGCCACTGGTGTTCCTCCTGATATCTGCGCATTTCACCGCTACACCAGGAATTCCATGCTCCCCTACTGGACTCTAGTCACAGCAGTATCGGGTGGCGTCTCCAGGTTGAGCCTGGAGGTTTCACACCCGACTTACTGAACCACCTACGAGCTCTTTACGCCCAATAAATC
+
FFFFFFFFFFFFFFFFFFFFFFFFFFFFFF:FFFFFFFFFFFFFFFFFFFFFFFFFFFFFFFFFFFFFFFFFF:FFFFFFFFFFFFFFFFFFFFFFFFFFFFFFFFFFFFFFFFFFFFFFFFFFFFFFFFFFFFFFFFFFFFFFFFFFFFFFFFFFFFFFFFFFFF:FFFFFFFFFFFFFFFFFFFFF:FFFFFFFFFFFFFFF::FFFFFFFFFFFFFFFFFFFFFFFFFFFF:FFFFFFFFFF,F,FF
@A00920:152:HGHKKDRXX:2:2106:15872:14450 2:N:0:CGCGTTCA+TGCTAAGT
GGACTACCAGGGTTTCTAATCCTGTTTGCTCCCCTAGCTTTCGCAGATCAGAGTCAGTGATGGTCCAGAAGACTGCTTTCGCCATAGGTATTCCTCCCGATATCTACGCATTTCACCGCTACACCGGGAATTCCATCTTCCTCTACCACACTCTAGCCGAACAGTTTCCCTTGACCTCTCCCAGTTAAGCCGGGAGCTTTCACAAGAGACTTATCCAACCTCCTACCTGCGCTTTACGCCTAGTGATTCC
+
FFFFFFFFFFFFFFFFFFFFFF:FFFFFFFFFFFFFFFFFFFFFFFFFFFFFFFFFFFFFFFFFFFFFFFFFFFFFFFFFFFF:FFFFF,FFF:FFFFFFFFFFFFFFF:FFFFFFF:F:FFFF:FFFF:F:FFFFFFFFFFFF:FFFFFF:FFFF,FFFFFFFF:FFFFFFFF:FFFFFFF:FFFF:FFFFFFFFFF:FFFFF:F:F,FF:FFFFFFFF::FFFFF,FFFFFFFFF,FFFFFFF,FFFF
@A00920:152:HGHKKDRXX:2:2106:7952:15452 2:N:0:CGCGTTCA+TGCTAAGT
GGACTACACGGGTTTCTAATCCTGTTTGATCCCCACGCCTTCGTGCCTGAGCGTCAGTAGTGGTTTAGTAAGCTGCCTGCGCAATCGGAGTTCCTCGTGATATCTAAGCATTTCACCGCTACACCACAAATTCCGCCTACTTCATCCACACTCAAGGAAACCAGTATCGAAGGCACTTTTACAGTTGAGCTGCAAAATTTCACCGCCGACTTAATCTCCCGCCTGCGCACCCTTTAAACCCAATAAATCC
+
FFFFFFFFFFFFFFFFFFFFFFFFFFFFFFFFFFFFFFFFFFFFFFFFFFFFFFFFFFFFFFFFFFFFFF:FF:FFFFFFFFF::FFFFFFFFFFFFFFF:FFFFFFFFFFFFFFFFFFFFFFFFFFF:FFFFFFFFFFFFFFFFFFFFFFFFFFFF::FF,FFFFFFFFFFFFFFFFF:FF:FFFFFFFF:FFFFFFFFF::FFFFFFFFFFFFFFFFFFFF:F:FFFFFFFFF:FFF:FF,FF,FFFF
@A00920:152:HGHKKDRXX:2:2106:6162:16141 2:N:0:CGCGTTCA+TGCTAAGT
GGACTACCAGGGTATCTAATCCTGTTTGATCCCCACACTTTCGTGCCTCAGCGTCAGTTGCTCCCTGGCAAGCTGTCTACACTATCGGTGTTCTTGACGATATCTAAGCATTTCACCGCTACACCGTCAATTCCGCCTGCCTCGCTAGCACTCAAGCCACCCAGTATCAATGCCACCCTCACAGTTAAGCTGTGATATTTCAGCACTGACTTAAATGGCCGCCTACGCACCCTTTAAACCCAATGAATCC
+
FFFFFFFFFFFF:FFFFFFFFFFFFFFFFFFFFFFFFFFFFFFFFFFFFFFFFFFFFFFFFFFFFFFFFFFFFFFFFFFFFFFFFFFFFFFFFFFFFFFF:FFFFFFFFFFFFFFFFFFFFFFFFFFFFFFFFFF:FFFFFFFFFFFFFFFFFFFFF:FFFFFFFFFFFFFFFFF::FFFFFFFFFF:FFFFFFFFFFFFFFFFFFFFFFFFF::FF:FFFFFF:FF:FFF:FFF,,FFF,FFFFFFFFF
@A00920:152:HGHKKDRXX:2:2106:25889:16329 2:N:0:CGCGTTCA+TGCTAAGT
GGACTACCCGGGTATCTAATCCTGTTCGCTACCCACGCTTTCGCTCCTCAGCGTCAGTTCCGGCCCAGAGTGCTGCCTTCGCCGTTGGTGTTCCTCCTGATATCTGCGCATTTCACCGCTACACCAGGAATTCCACACTCCCCTACCGGACTCTAGTCATCGCAGTATCGGGTGGCGTCTCCAGGTTGAGCCTGGAGTTTTCACACCCGACTAACGAACCCGCCTACGAGCTCTTTACGCCCACTAAATC
+
FFFFFF:FFFFFF,:FF,FFFFFFFFFFFFFFFFFFFFFFFFFFFFFFFFFFFFFFFFFFFFFF:FFFFFF,FFFFFFFFFFFFFFFFFFF:FFFFFFFFFF:FFFFFFFF:FFFFFFFFFFFFFF:FFF,:FFFFFFFFFF:FFF:F::FFF,FFFFFFFFFFFFFF:FFFFFFFFFFF:FFFFFFFFFFFFFFFFFFFFFFFFFFF:FFFFFFF:F,FFFF:FFF:FFFFFFFFFFFFF::,F:F:FF
@A00920:152:HGHKKDRXX:2:2106:8178:17347 2:N:0:CGCGTTCA+TGCTAAGT
GGACTACCCGGGTATCTAATCCTGTTCGCTCCCCACGCTTTCGCTCCTCAGTGTCAGTTCCAGCCCAGAGCACCGCCTTCGCCACTGGTGTTCCTCCTGATATCTGCGCATTTCACCGCTACACCGGGAATTCCACTCGCCTCTTCCGAACTCTAGTCCGGCAGTATCGACCGGCATCCCAGGGTTGAGCCCTGGACTTTCACAGCCGACTTACCGGACCGCCTACACGCGCTTTACGCCCACTGATTCC
+
FFFFFFFFFFFFFFFFFFFFFFFF:FFFFFFFFFFFFFFFFFFF:FFFF,FFF,FFF:FFF:FFFFFFFFFFFFFFFFFFFFFFF:FFFF,F:F,FFF:FFFFFFFFFFFFFFF:FFFFFFFFFF,FF:FFFFFF:FFFF:FFFFFFFFFFFFFFFFFFFF:,FF:,FFFFFFFFFFFFFFFFF,FFFFFFF:F:FF,FFFFF:F::FFF,F:FF:F,FFFFFFFFFFFFFFFFF,FFF:FFFFF:FFFF
@A00920:152:HGHKKDRXX:2:2106:16595:19053 2:N:0:CGCGTTCA+TGCTAAGT
GGACTACACGGGTTTCTAATCCCGTTTGCTCCCCTGGCTTTCGCGCCTCAGCGTCAATACCGGTCCAGGATGCCGCCTTCGCCACCGGTGTTCCTCCAGATATCTACGCATTTCACCGCTACACCTGGAAGTCCGCATCCCTCTCCCGGATTCAAGCCTGCCAGTATCGGACGCAGTTCCCGGGTTGAGCCCGGGGATTTCACGTTCGACTTAACAGGCCGCCTACGCGCCCTTTACGCCCAGTAATTCC
+
FFFFFFFFFFFFF:FFFFFFF:FFFF,FFFFFFFFFFF,FFFFFFFF:F:FFFFFFFFFFFFFFFFFFFFFFFFFFF::FFFF::FFFFFFFFFFFF,:,F:,FFFFFFFFF,FFFFFFF,FFFFFFFFF:FF:FFFFFFF,FFFFF:F,,FFF:FFFFFFFFFFFFFFFFFFFF:FFFFFFFF,FFF::FFFFF:F,:FF:FFFFFFFFFF,FFFFF:F,FFF:F,F:F:FFFF:F:FFFFFF:FFFFF
@A00920:152:HGHKKDRXX:2:2106:9381:19335 2:N:0:CGCGTTCA+TGCTAAGT
GGACTACTCGGGTATCTAATCCCGTTTGCTCCCCTAGCTTTCGCTCCTCAGCGTCAATGTCGGTCCAGGATGCCGCCTTCGCCACCGGTATTCCTCCAGATATCTACGCATTTCACCGCTACACTAGGAATTCCACTTACCTCTCCTGCACTCGAGCCCTTCAGTTTCAAATGCACTCCCAAAGTTAAGCCCTGGGTTTTCACATCTGACTTAAAGAGCCGCCTACGCGCCCTTTACGCCCAGTAATTCC
+
FFFFFFFFFFFFFFFFFFFFFFFF:FFFFFF:FFFFF:FF:FFFFFFFFFFFFFFFFFFFFF:FFFFFFFFFFFFFFF:FFFFFFFFFFF,FFFFFFFFFFFFFFFFFFFF,FFFFFFF,FF:FFFFFF,F,FFFF:FFFFFFFFFFF:FF:FFFFFFFFFFFFFFFFFFF::FFF,FFFFFFFFFFF:FFFFFFFFF,FFFF:FFFF:FFFFFFFFF:FFFF,FF,FFFFF,::F,FFFF::FFF,FFF
@A00920:152:HGHKKDRXX:2:2106:26838:19476 2:N:0:CGCGTTCA+TGCTAAGT
GGACTACTCGGGTATCTAATCCTGTTTGCTCCCCACGCTTTCGTGCCTCAGCGTCAAGATTGGCCCAGCTCACAGCCTTCGCCATCGGCATTCCTGTCGATCTCTACCCATTTCACCGGTCCACCGACAGTTCTGTGAGCCCCTACCAACTTCAAGTCTCCCAGTTCGCCCTGCTGTTCTCTCGTTGAGCGAGAGGCTTTCACAGGACGCTTGAGAGACCGCCTACGCACCCTTTAAGCCCAGTAATTCC
+
FFFFFFF,FFFFFFFFFFFFFFFFFFFFFFFFFFFFFFFFFFFFFFFFFFFFFFFFFFFFFF:FFFFFFFFFF,FFFFFFFFFFFFFFFFFFFFFFFF:FFFFFF:FF:FFFFF:F,FFFFFFFF:FFFFFFFFFF:FFFFFFF:FFFFFFFFF:F,F,FFFFFFFFFFFFFFF,:FFFFFFFF:F:FFFFFFFFFFF:FFFFFFFFFFFF,F,,FFFFFFFFF::FFF::FFFFFFFFFFFFFFFFFFF
@A00920:152:HGHKKDRXX:2:2106:29631:19805 2:N:0:CGCGTTCA+TGCTAAGT
GGACTACTCGGGTTTCTAATCCTGTTTGCTCCCCACGCTTTCGCACCTCAGTGTCAGTATCGGGCCAGTGAGCCGCCTTCGCCACTGGTGTTCTTGCGAATATCTACGAATTTCACCTCTACACTCGCAGTTCCACTCACCTCTCCCGAACTCGAAGGTCGCCAGTATCGAAGGCAGTTCCAGAGTTGAGCTCTGGGATTTCACCCCCGACTTAACGACCCACCTACGTGCGCTTTACGCCCAGTGATTC
+
FFFFFFFFFFFFFFFFFFFFFFFFFFFFFFFFFFFFFFFFFFFFFFFFFFFFFFFFFFFFF,FFFFFFFFFFFFFFFFFFFFFFFFFFFFFFFFFF:FFFFFFFFFFFFFFFFFFFFFFFFFFFFFFFFFFFFFFFFFFFFFFFFFFFFFFFFFFFFFFFFFFFFFFFFFFFFFFFFFFFFFFFFFFFFFFFFFFFFFFFFFFFFF,FFFFFFFFF::FFFFF:F:FFFFFFFF:FFFFFFF:FFFFF,F
@A00920:152:HGHKKDRXX:2:2106:24379:20541 2:N:0:CGCGTTCA+TGCTAAGT
GGACTACTAGGGTATCTAATCCTGTTTGCTCCCCACGCTTTCGTGCCTCAGTGTCAGTGCTGGTCCAGGTGGCAGCCTTCGCCAAAGATGTTCCTCCCGATCTCTACGCATTTCACTGCTACACCGGGCATTCCACCACCCTCTACCGCACTCTAGTCCGCCAGTATCCACTGCAATTCCCAGGTTGAGCCCGGGGCTTTCACGGCAGACGTAACGAACCACCTACGCACGCTTTACGCCCAGTAATTCC
+
FFFFFFFFFFFFFFFFFFFFFFFFFF,FFFFFFFF,FFFFFFFF,FFFFFFFF:FFF:FF:FF,FFFF:FF,F,FFF:FFFFFF,FFFFFFFFFFF:,F,FFFFF,FFFFFF,FFFFFFFFF:FFFFF:FFFFFF:,,,FF,:FFFFFF,FFFF::F,FFFF,FF::FFFFFFFF:F,,,FFFFFFFFFFFFFFFF:FFFFFFF::FFFF,,FFF::F:FFFFFF:F,FF:FFFFFFFFFFFFFFFFFF,
@A00920:152:HGHKKDRXX:2:2106:19235:20713 2:N:0:CGCGTTCA+TGCTAAGT
GGACTACTAGGGTTTCTAATCCTGTTTGCTCCCCACGCTTTCGTGCCTGATCGTCAGTTCTGGTCCAGGAAGTCGCTTTCGCCACTGATGTTCCTTCTGATATCTACGCATTTCACCGCTACACCAGAAATTCCACTTCCCTCTGCCGAACTCTAGCCTTCCAGTATCGAAGGCACTTACCAGGTTGAGCCCGGAGATTTCACACCCGACTTAAAAAGCCGACTACGCACGCTTTACGCCCAGTAATTCC
+
FFFFFFF::FFFFFFFFFFFF:FFFF:FFFFFFFFF:FFFFFF,FFFF:FFFFFF:FFFF:FF,FFFFFF:F,FFFFFFFFFFFF:FFFFF:FFF,F,FF:FFFF:FFFFFFFFFFFFFF,FFF,,FFFFFFFFFFFFFFFFFFFFF:F,FFFFFFFFFFFFF:FF,FF:F,F:,,,F,FF:FFFFFFF:FF:F,F,FFF::F::FF,F::FF,F,FFFF:FF:FF:FFFFF,FF,FFFFF:,,FF,F,F
@A00920:152:HGHKKDRXX:2:2106:4978:20823 2:N:0:CGCGTTCA+TGCTAAGT
GGACTACCGGGGTATCTAATCCTGTTTGCTCCCCACGCTTTCGCGTCTCAGCGTCAGTATCCAACCAGGGGGCCGCCTTCGCCACCGGTGTTCTTCCCAATATCTACGAATTTCACCTCTACACTGGGAATTCCACGAGCCTCTTCCATCCTCTAGCACAACCGTCTCAAGCGCAGCCCCCAGGTTAAGCCCGGGAATTTCACGCCTGACTGATCGCGCCGCCTACGCGCCCTTTACGCCCAGTCATTCC
+
FFFFFFFFFFFF:F:FFFFFFFFFFFFFFFFFFFFFFFFFFFFFFFFFFFFFFFFFFFFFFFFFFFFFFFFFFFFFFFFFFFFFFFFFFFF,FFFFFFFFF:FFFFFFFFFFFFFFF,FFFFFFFFFFFFFFF,,FFFFFFFFF:FF:FFFFFFFFFFFFFFFFF:FFF:F:FFFF,FFFFFFFFFF,FFFF:FFFFFFFFFF::FFFFFFFF:FF:FFFFFFF,F,FFFFFFFFFFFFFFF,,FFFFF,
@A00920:152:HGHKKDRXX:2:2106:14434:20948 2:N:0:CGCGTTCA+TGCTAAGT
GGACTACTCGGGTATCTAATCCTGTTTGATCCCCACGCTTTCGTGCCTCAGCGTCAGTAACAGCTTAGTAAGCTGCCTTCGCAATCGGCGTTCTGTGGTATATCTATGCATTTCACCGCTACACACCACATTCCGCCTACCTCAACTGTACTCAAGAACGGCAGTTTCAAAGGCAATGCTACAGTTAAGCTGCAGTATTTCACCCCTGACTTACAGTCCCGCCTACGCACCCTTTAAACCCAATAAATCC
+
FFFFFFFFFFFFFFFFFFFFFFFFFFFFF:FFFF:FFFFFFFFFFFFFFFFFFFFFFFFFFFFFFF:FFF,FFFFFFFFFFFFFFFFFFFFFFFFFFFFFFF,FFFFFFFFFFFFFFFFFFFFFFFFFFF,FFFFFFFFFFFFFFFFFFFFFFFFFFFFFFFFFFFFFFFFFFFF,FFFFFFFFFFFFFFFFFFFFFFFFFFFFFFFFFFFFFFFFFFFFFFFF:FFF:FFF:FFF:FF:FFFF:FFF:F
@A00920:152:HGHKKDRXX:2:2106:12861:21324 2:N:0:CGCGTTCA+TGCTAAGT
GGACTACACGGGTATCTAATCCTGTTTGCTCCCCACGCTTTCGTGCCTCAGTGTCAGTGCTGGTCCAGGCAGTCGCCTTCGCCACAGATGTTCCTCCCGATCTCTACGCATTTCACTGCTACACCGGGAATTCCACTGCCCTCTACCGCACTCTAGCCCGCCAGTATCCAATGCCATTCCCAGGTTGAGCCCAGGGCTTTCACATCGGACTTAACGAACCACCTACGCACGCTTTACGCCCAGTAATTCC
+
FFFFFFFFFFFFFFFFFFFFFFFFFFFFFFFFFFFFFFFFFFFFFFFFFFFFFFFFFFFFFFFFFFFFFFFFFFFFFFFFFFFFFFFFFFFFFFFFFF:FFFFFFFFFFFFFFFFFFFFFFFFFFFF:F:FFFFFFFFFFFFFFFFFFFFFFFFFFFFFFFFFFFFFFFFFFFFFFFFFFFFFFFFFFFFFFFFFFFF,FFFFFFFFFFFFFFFFFFFFFF:FF::FFFFFFF:FFFFFFF:FF,FFFFF
@A00920:152:HGHKKDRXX:2:2106:7554:22279 2:N:0:CGCGTTCA+TGCTAAGT
GGACTACTGGGGTTTCTAATCCTGTTTGCTCCCCACGCTTTCGTGCATGAGCGTCAGTGTCAGCCCAGAGACCTGCCTTCGCCATCGGTATTCCTCCCGATATCTACGCATTTCACTGCTACACCGGGAATTCCAGTCTCCTCTGCCGCACTCAAGCCTTGCAGTCCCAAATGCCATTCCCAGGTTAAGCCCGGGGATTTCACATCTGGCTTACAAAACCGCCTGCGCACGCTTTACGCCCAGTAATTCC
+
FF:FFFFFFFFFFFFFFFFFFFFFFFFFFFFFFF::FFFFFFFFFFFFFF:FFFFFFFFFFFFFFFFFFFFFFFFFFFFFFFFFFFFFFFFFFFFFFFFF:FFFFF:FF:FFFFFFFFFFFFFFFFFFFF:FF:FFFFFFFFFFFFF:FFFFF:FFFFFFFFFFFFFFFFFFFFF:FFFFFFF:FF,FFFFFFFFF,FFFFFFFFFFFFFFFFFFFFFFFFFFFF:FFFFFFFFFFF,FFFFFFFFFFFF
@A00920:152:HGHKKDRXX:2:2106:2401:23156 2:N:0:CGCGTTCA+TGCTAAGT
GGACTACAGGGGTATCTAATCCTGTTTGCTACCCACGCTTTCGCGCCTCAGCGTCAGGAAACGCCCAGTCTGCTGCCTTCGCCATGGGTGTTCCTCCTGATATCAACACATTTCACCGTTACACCAGGAATTCCACAGACCTCTGCGTCCCTCCAGCCTGCCAGTATGCAGAGCAATTTCCGAGTTGAGCCCGGAGCTTTCACTCTACACTTAACAGACCGCCTACGCGCGCTTTACGCCCAGTAAATCC
+
FFFFFFFFFFFFFFFFFFF:FF:FFFFFFFFFFFFFFFFFFFFFFFFFFFFFFFFFFF,FFFFFFFFFFFFFFFFFFFFFFFFFFFFFFF,:FFFFFFFF,:FFFFFF:FF:FFFFFFFFFFFFFFFFF,:FF:F:FFFFFF:FFFFF:FF:FF,FF,FFFF:F:FFFFFF,FFF,,F,FFFFFFFF,FF,FFF:FFF,:FFFFFF,:FFF:,FFFFFFFF:F:FFFFFFFF,,:,FFFF:FFF,:,FFF
@A00920:152:HGHKKDRXX:2:2106:31340:23766 2:N:0:CGCGTTCA+TGCTAAGT
GGACTACTCGGGTATCTAATCCCGTTCGCTCCCCTAGCTTTCGCGCCTCAGCGTCAAGAATGGGCCAGGTAGCCGCCTTCGCCACTGGTGTTCCTCCCGATATCTACGCATTTCACCACTACACCGGGAATTCCGCTACCCTCTCCCACCTTCAAGCTGATCAGTTTCCGATGCAATTTCCCAGTTAAGCCGGAAGCTTTCACATCGGACTTTACCAGCCGCCTGCGCGCGCTTTACGCCCAGTAAATCC
+
FFFFFFFFFFFFFFFFFFFFFFFFFFFFFFFFFFFFFFFFFFFFFFFFFFFFFFFFFFFFFFFFFF,F:FFFFFFFFFFFFFFFFFFFFFFFFFFFFFFFFFFFFFFFFFFFFF:FFFFFFF:FFFFFFFFFFFFFF:FFFFFFFFFFFFFFFF:FFFFFFFFFFFFFFFFFFFF:FF:FFFFFFFFFFFFF,F:FF,FFFFFFFFFFFFF:,FFFFFFFFFFF,,FFFFFFFF:FFF:FFFFF:FFFFF
@A00920:152:HGHKKDRXX:2:2106:10800:24236 2:N:0:CGCGTTCA+TGCTAAGT
GGACTACAGGGGTTTCTAATCCTGTTTGCTCCCCACGCTTTCGCACCTCAGCGTCAGTATCAGTCCAGCGAGTCGCCTTCGCCACTGGTGTTCCACCGAATATCTACGAATTTCACCTCTACACTCGGTATTCCACTCGCCTCTCCTGACCTCCAGGCTTGCAGTCTAGAAGGCAGTTCCCGGGTTGAGCCCGGGGATTTCACCCCCTACTTACAAACCCGCCTACGTGCGCTTTACGCCCAGTAATTCC
+
FFFFFFFFFFFFFFFFFFFFFFFF:FFFFFFFFFFFFFFFFFFFFFFFF,FFFF::FF,FFFFFFFFFFFFFFFFF:FFFFF:FFFFFFFFFFFFFFFFFFFFFFFFF:FFFFFFFFFFFFFFFFFFFFFFFFFFFFFFFFFFFFFFFFFFFFFFFFFFFFFFFFFFFFFFFFFFFFFFFFFFFFFFFFFFFFFFFFFFFFFFFFFFF:FFFFFFFFFFFFFFFFFF:FFFFFFFF:FFFFFF,FFFFFF
@A00920:152:HGHKKDRXX:2:2106:2401:24314 2:N:0:CGCGTTCA+TGCTAAGT
GGACTACAAGGGTTTCTAATCCTGTTTGCTCCCCACGCTGTCGCACCTGAGTGTCAGTATTGGGCCAGGTAGCCGCCTTCGCCACTGATGTTCCTCACGATATCTACGCATTTCACTGCTACACCGTGAATTCCGCTACCCTCTCCAATACTCTAGTCTGGTAGTTTCAGGCGCAGTTTCGGGGTTAAGCCCCGAGATTTCACACCTGACACACCAAACCGCCTGCGCACCCTTTACGCCCAGTGACTCC
+
FFFFFFFFFFFFF,FFFFFFFFFFFFFFFFFFFFFFFFFFFFF:FFFFFFFFFFFFFFF:,FFFFFFF:FFFFFFFFFFFFFFFFFFFFFFFFFFFFFFFF,FFFFFFFFFFFFFF:FFFFFFFFFF:FFFFFFFFF,:FFFFFFF:FFFFFFF,FFF:FFFFFFFFFFFF:FF::FFF:,FFFFFFFFFFF,FFFF:FFFFFF,FF:FFFFFFF,,,FFFFFF,FFFFFFF,F,FFFFFFFFFFFFFFF
@A00920:152:HGHKKDRXX:2:2106:12020:24784 2:N:0:CGCGTTCA+TGCTAAGT
GGACTACTCGGGTTTCTAATCCTGTTTGATCCCCACACTTTCGTGCCTCAGCGTCAGTTACAGTCTAGTAAGCTGCCTACGCTATCGGTGTTCCTGACGATATCTACGCATTTCACCGCTACACCTGGAATTCCGCATCCCTCTCCCGGATTCGAGCCTGCCAGTATCGGACGCACTTCCCGGGTTGAGCCCGGGGATTTCACGTTCGACTTAGCAGGCCGCCTACGCGCCCTTTAAGCCCAGTAATTCC
+
FFFFFFF,,FFFF:FFFFFFFFFFFF,FFFFFFFFFFFFFFFFFFFFFFFFFFFFFFFF,,::,F:,FFFFFFFFFFFFFFFFFFFFF::FFF:F::,FFFFFFFF,FFFFFFFFFFFFFFFFFF,,F:FFFFFFFFF,F,FFFF,FF:F,FF,FF,F::FFFFFFFFF:FFFFF,F:F::,FFF:,,,FFFF,F:FFFF,:FF,F:,F,F,:,F:,:F:FF,FFF:,,FF,:F:F,FFF,F,FFFF:F:
@A00920:152:HGHKKDRXX:2:2106:16604:25113 2:N:0:CGCGTTCA+TGCTAAGT
GGACTACTGGGGTTTCTAATCCTGTTTGCTCCCCACGCTGTCGCGCCTCAGCGTCAGCAACGGCCCAGCAGACCGCCTTCGCCACTGGTGTTCTTCCCGATCTCTACGCATTCCACCGCTACACCGGGAATTCCATCTGCCTCTACCGTGCTCAAGTCCGGCAGTCTAGAAGGCAGTCCCGCGGTTGAGCCGCGGACTTTCACCCCCTACTTACCGAACCGCCTACGCGCCCTTTACGCCCAGTAATTCC
+
FFFFFFFF:FFFFFFFFFFFFFFFFFFFFFFFFFFFFFFFFFFFFFFFFFFFFFFFFFF:FFFFFFFFFFFFFFFFFFFFFFFFFFFFFFFFFFFFFFFF:FFFFFFFFFFFFFFFFFFFFFFFFFFFF:FFFFFFF::FF:FFFFFFFFFFFFFFFFFFFF:FFFFFFFFFFF:FFFFFF:FFFFFFFFFFFFFF,FFFFFFFFFFFFFFFFFFFF,FFFFFFFFFFFFFFFFFFFFFFFFFFFFF,F:
@A00920:152:HGHKKDRXX:2:2106:7672:25300 2:N:0:CGCGTTCA+TGCTAAGT
GGACTACTAGGGTTTCTAATCCTGTTTGATCCCCACACTTTCGTGCCTCAGCGTCAGTTAGAGACTAGTAAGCTGTCTACACTATCGGTGTTCTTGACGATATCTAAGCATTTCACCGCTACACCGTCAATTCCGCCTACCTCGACTCCACTCAAGTCCTGCAGTATCAATCCCACCCTCCCGGTTAAGCCGGGATATTTCAGAACTGACTTACAAGACCGCCTACGCACCCTTTAAACCCAATAAATCC
+
FF:FFFFFFFFFFFFFFFFFFFFFFFFFFF::FFFFFFFFFFF,FF,F,F,F,FFFF,F,FF,FFFF::,FF::F:FFFF:FFFFFFF,:,FFFFFF:FF,F,FF:FFF:FFFFFFFFFF,F,::F:F:F,FFFF:FFF,FFFFFF,F:FF:,,F:,FFFF,FF,F:F,FFFFF,FFF::FFF::F,FF,FFFFFFFF:F,,FFFFFF:,,:FF,F,F,FF:FFFFFF,,FF:::FFFF:FFFF,F,F,F
@A00920:152:HGHKKDRXX:2:2106:20600:25457 2:N:0:CGCGTTCA+TGCTAAGT
GGACTACTAGGGTTTCTAATCCTGTTTGCTCCCCACGCTTTCGCACCTCAGCGTCAGTATTAAGCCAGGAGGCCGCCTTCGCCACCGGTATTCCTCCACATATCTACGCATTTCACCGCTACACGTGGAATTCTACCTCCCTCTCTCATACTCTAGCCGATCAGTATCGAGTGCAGTTCCCAGGTTGAGCCCGGGGCTTTCACACCCGACTTAATCAGCCGCCTACGCGCGCTTTACGCCCAGTAATTCC
+
FFFFFFFFFFFFFFFFFFFFFFFFFFFFFFFFFFFFFFF:FFFFFFFFFFFFF:FFFFFFFFFFFFFFFFFFFFFFF:FFFFFFFFFFFF:FFFFFFFF,FFFF::FFF:F:FFFFFFFFFF:FFFFFFFFFFFFFFFFFFFF:FFFFFFFFFFFFF,FFFFFFFFFFFFFFFFFFF:FFFFFFFF:FFFFF,FFFFF,FFFFFF,FF:FFFFF:FFFFFFFFFFFF,FFF:FFF:FFFFFFFFF:FFFF
@A00920:152:HGHKKDRXX:2:2106:28284:26177 2:N:0:CGCGTTCA+TGCTAAGT
GGACTACAGGGGTATCTAATCCTGTTTGCTACCCACGCTTTCGCACCTCAGCGTCAGTATCAGACCAGGGTGTCGCCTTCGCCACTGATGTTCCTTCCGATCTCTACGCATTTCACCGCTACACCGGAAATTCCACACCCCTCTTCTGTACTCCAGCCATCCAGTTCTGAATGCAATTCCCAGGTTGAGCCCGGGGCTTTCACATCCAGCTTAGATAACCGCCTACGCGCGCTTTACGCCCAGTAATTCC
+
FF:FFFFFFFFFFFFFFFFFFF:FFFFFFFFFFFFFFFFFFFFFFF:FFFFF:FFFFFFFFFFF,FFFFFFF:F:FFFFFFFFFFFFFFFFFFFFFFFFFFFFFFFFFFFFFFFF:FFFF,FFFF:FF,::FFFFF:FF:FFFFFFFFFFFFFFFFFFFFF:FFFFFF::FFFFFFFFF:FFFFFFFFFFFFFF:FFFFFFFFFFFFF:FFF:F:F:FFFFF::FFFFFFFF:FFFFFFFFFFFF,,FFF
@A00920:152:HGHKKDRXX:2:2106:14082:26976 2:N:0:CGCGTTCA+TGCTAAGT
GGACTACTCGGGTTTCTAATCCTGTTCGCTCCCCACACTTTCGCTCCTCAGCGTCAGGTAATGCCCAGAGAACCGCCTTCGCCACCGGTGTTCCTCCTGATATCTGCGCATTTCACCGCTACACCAGGAATTCCGTTCTCCCCTGCATACCTCTAGTCTGCCCGTATCGGAAGCAGGCTCAGGGTTAAGCCCTGAGTTTTCACTCCCGACGCGACAAACCGCCTACGAGCCCTTTACGCCCAATAATTCC
+
FFFFFFFFFFFFFFFFFFFFFFFFFFFFFFFFFFFF,FFFFFFFFFFFFFFFFFFFF:FFFFFFFFFFFFFFFFFFFFFFFFFFFFFFFFFFFFFFFFFFFFFFFFFFFF:FFFFFFFFFFF:FFFFFF,FFFFFFFFF:FFFFFFFFFFFFFFFFFFFFFFFFFFFFFFF,FFFF:FF:FFFFF:FFFFFFFFFFFFFFF::FFFFFFF:F:FFFFFFF:FFFFFFFFFFF,,FFF:FFF,,:,FFFFF
@A00920:152:HGHKKDRXX:2:2106:24144:28338 2:N:0:CGCGTTCA+TGCTAAGT
GGACTACACGGGTTTCTAATCCTGTTTGCTCCCCACGCTTTCGAGTCTCAGCGTCAGTATCGGTCCAGAGAGCCGTCTTCACCGCCGGTGTTCCTCCTGATATCTACGCATTTCACCGCTACACCAGGAATTCCACTCTCCTCTCCCGAACTCTAGTCCGCCAGTTTCGACCGCACCCTCCCAGTTAAGCCGGGAGATTTCACAATCGACTTGGCGGACAGCCTACACTCGCTTTACGCCCAGTAATTCC
+
FFFFFFFFFFFFFFFFFFFFFFFFFFFFFFFFFFFFFFFFFFF,FFFFFFFFF:FFFFFFFFFFFFFFFFFFFFF,FFFFFFF:FFFFFFFFFFFFFFF:FFFFFFFFFFFFFFFFFFFFFFFF:FFFFFFFFFFFFF:FFFFFFFFFFFFFF:FF:FFFFFFFFFFFFFFFFFFFFFFFFFFFFFFFFFF:FFFFFFFFFFFFF:FFFFF::FFFFFF:FFFFFFFF:FFFFFFFFFFFFFFFF,FFFF
@A00920:152:HGHKKDRXX:2:2106:16143:28667 2:N:0:CGCGTTCA+TGCTAAGT
GGACTACTCGGGTTTCTAATCCTGTTCGCTACCTACGCTTTCGTCCATCAGCGTCAGTGAATTATTAGTGATCTGCCTTCGCAATCGGTATTCTATGTAATATCTATGCATTTCACCGCTACACTACATATTCTAACCACTTCATAATTACTCAAGAACAACAGTTTCAACGGCAATTCTACAGTTAAGCTGCAGACTTTCACCACTGACTTATTGTCCCGCCTACGGACCCTTTAAACCCAATGATTCC
+
FFFFF:FFFFFFFFFFFFFFFFFFFFFFFFFFFFFFFFFFFFFFFFFFFFFFFFFFFFFFFFFFFFFF:FFFFFFFFFFFFFFFFFFFFFFFFFFFFFFFFFFFFF:FFFFFFFFFFFFFFFFFFFFFFFFFFFFFFFFFFFFFFFFFFFFFFFFFFFFFFFFFFFFFFFFFFFFFFFFFFFFFFFFFFFFFFFFFFFFFF:FFFFFFFFFFF:FFFFFFFFFFFFFFF,:FFFFFFFFFF,:FF:FFFF
@A00920:152:HGHKKDRXX:2:2106:5520:28808 2:N:0:CGCGTTCA+TGCTAAGT
GGACTACTGGGGTTTCTAATCCCGTTCGCTCCCCTAGCTTTCGCGTGTCAGCGTCAGGTACAGCCCAGGTGGCCGCTTTCGCCACTGGTGTTCCTCCGGATCTCTACGCATTTCACCACTACACCCGGACTTCCACCTGCCTCTACAGTGCTCAAGTCGCACAGTTCGCACGGCAGACCCGGGGTTGAGCCCCGGGCTTTCACCACACGCTTACGCGACCGCCTACGCGCCCTTTACGCCCAGTGATTCC
+
:,FFFFFFFFFF:FFFFFFF:F,FFFFFFF:FFFFFFFF:FFFF:F:F:FFFF,FF,FFFFFFFFFF,FFF:FFFFFFFF,F::F:FFFF,F:FFFFF:F,FFF,FFFFF:FFFFFFFF,FFFFFF:FF,F:FF:FFFF:FF,FFFF:FFF::FFFFFFFFFFFF,FFFFFFFFFFF,FF:FFFFFFFF:F:FFFFFF,FF:FF:FFFFFFF,F::FFF::FF,:F:,FFFF:,F,,FFFFFFFFFF:F:
@A00920:152:HGHKKDRXX:2:2106:6325:29543 2:N:0:CGCGTTCA+TGCTAAGT
GGACTACAAGGGTATCTAATCCTGTTTGCTCCCCACGCTTTCGCACCTCAGCGTCAGTATTAAGCCAGGAGGCCGCCTTCGCCACCGGTATTCCTCCACATATCTACGCATTTCACCGCTACACGTGGAATTCTACCTCCCTCTCTCATACTCTAGCCGACCAGTATCGTATGCAGTTCCCAGGTTGAGCCCGGGGCTTTCACATCCGACTTAATCAGCCGCCTACGCGCGCTTTACGCCCAGTAATTCC
+
FFFFFFFFFFFFFFFFFFFFFFFFFFFFFFFFFFFFFFFFFFFFFFFFFFFFFFFFFFFFFFFFFFFFFFFFFFFFFFFFFFFFFFFFFFFFFFFFFFFFFFFFFFFFFFFFFFFFFFFFFFFFFFFFFFFFFFF,FFFFF,FFFFFFFFFFFFF:FFF:FFFFF:FFFFFFFFFFFFFFFFFFFFFFFFFFFFFFFFFFFFFFFFFFFFFFFFFFFFFFFFFF:FFFFFFFFFF:FFFFFFFFFFF,,F
@A00920:152:HGHKKDRXX:2:2106:26720:29700 2:N:0:CGCGTTCA+TGCTAAGT
GGACTACCGGGGTATCTAATCCCGTTCGCTCCCCTGGCTTTCGTGCCTCAGCGTCAGAAATACCCCAGAGAGCCGCCTTCGCCACTGGTGTTCCTCCCGATATCTACGCATATTACCGCTACACCGGGAATTCCGCTCTCCTCTGATACTCTCGAGTCTAGCAGTTTGGGATCCGGATCCGGAGTTGAGCCCCGGGCTTTCAAATCCCACACACTAAACCGCCTACGCACGCTTTACGCCCAGTAATTCC
+
:FFFFFFFFFFFFFFFFFFFF:FFFF:FFF:F:FFF,:FFFFFFFFFF:FFF:F:FFFFFFFFFF:F:FFFFFFF:FFFFFF:F:FFFFF:FFFFFF,FFF:FF:F:FFFFFFFFFFFFFFFF:FFFFFFFFF,FFFFFFFFFFFFF,FF::FF,FFFFFFF,F,FFFFFFFFFFFFFFFFF,FFFF:FFFFFF:FFFFFFFFFFFFFFF,FFFF,F,FFFFFFFFFFF::F:F:,,FFFFFFFF:FFF,
@A00920:152:HGHKKDRXX:2:2106:5258:30389 2:N:0:CGCGTTCA+TGCTAAGT
GGACTACAGGGGTATCTAATCCTGTTCGCTCCCCACGCTTTCGCGCCTCAGCGTCAGTACCGTCCCAGCGAGCTGCCTTCGCAATCGGTGTTCCTCCTGATATCTGCGCATTTCACCGCTACACCAGGAATTCCACTCGCCTCTTCCGGACTCTAGCCCGACAGTTTCCACCGGCTTTCAAGGGTTGAGCCCTTGACTTTTACAGCGGACTAATCGGGCAGCCTACGCGCTCTTTACGCCCAATGATTCC
+
FFFFFFFFFFFFFFFFFFFFFFFFFFFFFFFFFFFFFFFFFFFFFFFFFFFFFFFFFFFFFFFFFFFFFFFFFFFFFFFFFFFFFFFFFFFFFFFFFFFFFFFFFFFFFFFFFFFFFFFFFFFFFFFFFFFFFFFFFFFFFFFFFFFFFFFFFFFFFFFFFFFFFFFFFFFFFFFFFFFFFFFFFFFFFFFFFFFFFFFFFFFFFFFFFFFFFFFFFFFFFFFFFFFFFFFFFFFFFFFF:FFFFFFFFF
@A00920:152:HGHKKDRXX:2:2106:8214:30780 2:N:0:CGCGTTCA+TGCTAAGT
GGACTACCGGGGTATCTAATCCCGTTCGCTACCCTGGCTTTCGCGGCTCAGCGTCAGGTGCAGCCCAGGGCGCCGCCTTCGCCTCTGGTGTTCCTCCGGATCTCTACGCATTTCACCACTCCACCCGGAATTCCACGCCCCTCTGCTGCCCTCTAGCTGCCCAGTTTCGAACGGCCTCTCCCGGTTGAGCCGGGAGCTTTCACGTCCGACTTGAACAGCCGCCTGCCCGCGCTTTACGCCCAGTAATTCC
+
FFFFFFFFFFFFFFFFFFFFFFFFFFFFFFFFFFFFFFFFFFFFFFFFFFFFFFFFFFFFFFFFFFFFFFFFFFFFFFFFFFFFFF:FFFFFFFFFFFFFFFFFFFFFFFFFFFFFFFFFFFFFFFFFFF:FFFFFFFFFFFFFFFFFFFFFFFFFFFFFFF:FFFFFFFFFFFFFFFF:FFFFFFFFFF:FFFFFF:FFFFFFFFFFF:FFFFFFFFFFFFFFFFFFFFFFFFFF:FFFFFFF::FFFF
@A00920:152:HGHKKDRXX:2:2106:23710:30874 2:N:0:CGCGTTCA+TGCTAAGT
GGACTACAAGGGTTTCTAATCCTGTTCGCTCCCCACGCTTTCGCACCTCAGCGTCAGATCAGGCCCAGCTGGCCGCCTTCGCCTCCGGTATTCCTTCGGATCTCTACGCATTCCACCGCTACACCCGAAATTCTACCAGCCTCTGCCTGTCTCCAGTCCGACAGTATCCCCTGGCCTCCCGGGGTTGAGCCCCGGGCTTTCACAGTGAGACTTACCGGACCGCCTACGTGCGCTTTACGCCCAATAATTC
+
FFFFFFFFFFFFFFFFFFFFFFFFFFFFFFFFFFFFFFFFFFFFFFFFFFFFFFFFFFFFFFFFFFFFFFFFFFFFFFFFFFFFFFFFFFFFFFFFFFFFFFFFF,FFFFFFFFFFFFFFFFFFFFFFF,FFFFFF:FFFFFFFFFFFFFFFFFFFFFFFFFFFFFFFFFFFFFFFFFFFFFFFFF:FFFFFFFFFFFFFFFFFF:FFFFFFFFFFFFFFFFFFFFFFFFFFFFFFFFFFFFFFFFFFFF
@A00920:152:HGHKKDRXX:2:2106:8820:31422 2:N:0:CGCGTTCA+TGCTAAGT
GGACTACTCGGGTATCTAATCCTGTTTGCTCCCCCAGCTTTCGCGCCTCAGTGTCAGCAATGGCCCAGGATCCCGCCTTCGCCACCGGTGTTCCTCCTGATATCTTCGCATTTCACCGCTACACCAGGAATTCCAGGCTCCCCTCCCGCACTCTAGTCTGCCCGTAACAACTGCAGGACCGAGGTTGAGCCTCGGGTTTTCACAGATGACGCGCCACACCGCCTACGAGCTCTTTACGCCCAATAATTCC
+
F,:FFFF,,F,F,:FFFFFFF::::,FFF,FF:FF,F:F,F::F,FFF,F,:FFFF:F,:,,FFFFF,F,::,FFFFF,FFFFFFFF,,:F,F:,:F,:,FF:FF:FFFF:FFF:,F,:F,F,F:FF,F,FFF:::,::F,FFF,F,:,F,FFF,F,FFF,,F:FF,F,:F:FF,,,:F:F,FFFF:FFFF,,FFF:F,:F,:FF,,:F::,,,,,,,F:,FFF,F,F,F,,:F,:F:FFFF,F,:,,F,
@A00920:152:HGHKKDRXX:2:2106:21694:31454 2:N:0:CGCGTTCA+TGCTAAGT
GGACTACTAGGGTTTCTAATCCTGTTTGCTCCCCACGCTTTCGTGCTTTAGTGTCAGTGATAGGCCAGGCAACTGCCTTCGCCATTGGTGTTCTATCTGATATCTACGCATTTCACTGCTACACCAGATATTCCATTGCCCTCTCCTACACTCAAGGTAAATAGTATCAAAAGCAACTCCGGAGTTGAGCTCCGGGCTTTCACTTCTGACTTAAAAACCCACCTGAGCACCCTTTACACCCAGTACATCC
+
FFFFFFFFFFFFF,FFFFFFFFFFFFFFFFFFFFFFFFFFFFFFF:FFFFFFFFFFF,FFFFFFFFFFFFF,FFFFFFFFFFFF:FFFFFFFFFFFFFF:FFFFFFFFFFFFFFFFFFFFFFFF:FFFFF:FFFFFFFFFF:FFFFFFFFFFFFFFF:F,FFF:F,FFFFFFFFFF,FFFFF:FFFFFFFFFFFFFFF::F,FFFFFFFFFFF,,F,FFFFFFF:FF,FF,F:FFF:F:FFFF:,::F:F
@A00920:152:HGHKKDRXX:2:2106:25174:31501 2:N:0:CGCGTTCA+TGCTAAGT
GGACTACCAGGGTATCTAATCCTGTTTGCTCCCCACGCTTTCGCACCTCAGCGTCAATACCGGTCCAGTGAGCCGCCTTCGCCACTGGTGTTCTTCCGAATATCTACGAATTTCACCTCTACACTCGGAATTCCACTCACCTCTCCCGGATTCAAGCGATGCAGTCTTAGAGGCAGTTCCGGAGTTGAGCTCCGGGATTTCACCCCTAACTTACAAAGCCGCCTACGCGCGCTTTACGCCCAGTAATTCC
+
FFFFFFFFFFFFFFFFFFFF:FFFFFFFFFFFFFFFFFFFFFFFFFFFFFFFFFFFFFFFFFFFFFFF:FFFFFFFFFFFFFFFFFFFFFFFFF:FFFFFFFFFFFFF:FFFFFFFFFFFFFFFFFFF:FFFFFFFFFFFFFFFFFFFFFFFFFFFFFFFFFFFFFFFFFF:FF:FF:FFFFFFF,FFFFFFFFFFF,::F:FFFFF,,F:FFFFFFFFFFF:FFFFFFFFFF,FFFFFFFFFFF:FFF:
@A00920:152:HGHKKDRXX:2:2106:23005:31782 2:N:0:CGCGTTCA+TGCTAAGT
GGACTACAAGGGTATCTAATCCTGTTTGATCCCCACACTTTCGTGCCTCAGCGTCAGTTACAGCCTAGTAAGCTGCCTTCGCTATAGGTGTTCTTGACGATATCTAAGCATTTCACCGCTACACCGTCAATTCCGCCTACCTCATCTGTACTCTAGCCCATCAGTATCAATGCCACCCTCCCGGTTAAGCCGGGATATTTCAGCACTGACTTAATAGGCCGCCTACGCACCCTTTAAACCCAATAAATCC
+
FFFFFFFFFFFFFFFFFFFFFFFFF:FFFFFFFFFFFFFFFFFFFFFFFFFFFFFFFFFFFFFF:FFFFF:FFFFFFFFFF:FFFFF:FFFFFFFFFFFFFFFFFFFFFFFFFF:FFFFFFFFFFFFFF:FFFFFFFFFF,FFFFF:FFFFFFFFFFFFFFFFFFFFFFFFFFFFF:FFFFFFFF,FF::FFFFFFFFF::FFFFF:FFFFFFFFF,FFFFFFF:FFFFFFFFFFFFFFF:FFFFFF::F
@A00920:152:HGHKKDRXX:2:2106:3631:32111 2:N:0:CGCGTTCA+TGCTAAGT
GGACTACAGGGGTATCTAATCCTGTTTGCTCCCCACGCTTTCGTGCATGAGCGTCAGTGCAGGCCCAGGGGATTGCCTTCGCCATCGGTGTTCCTCCGCATATCTACGCATTTCACTGCTACACGCGGAATTCCATCCCCCTCTGCCGCACTCCAGCGATGCAGTCACAAATGCAGTTCCCAGGTTGAGCCCGGGGATTTCACATCTGTCTTACATCACCGCCTGCGCACGCTTTACGCCCAGTAATTCC
+
FFFFFFFFFFFFFFFFFFFFFFFFFFFFFFFFFFFFFFFFFFFFFFFFFFFFFFFFFFFFFFFFFFFFFFFFFFFFFFFFFFFFFFFFFFFFFFFFFFFFFFFFF:FFFFFFFFFFFFF:FF:FFFFFFFFFFFFFF:FFFFFFFFFFFFFFFFFFFFFFFFFFFFFFF,FFFFFFFFFFF,:FFFFFFFFFFFFFFF,FFFFFFFFFF:FF:F:FFFFFFFF:FFFFFFFFFFFFFFFFFFFFF,FFFF
@A00920:152:HGHKKDRXX:2:2106:21450:32972 2:N:0:CGCGTTCA+TGCTAAGT
GGACTACTAGGGTATCTAATCCTGTTTGCTCCCCACGCTTTCGTGCATGAGCGTCAGTATTGGCCCAGAAGGCTGCCTTCGCCATCGGTGTTCCTCCACATCTCTACGCATTTCACCGCTACACGTGGAATTCCACCTTCCTCTGCCATACTCCAGCACCGTAGTTTCGAGCGCAGTTCCCAAGTTAAGCTCGGGGCTTTCACACTCGACTTGCGACGCCGCCTGCGCACACTTTACGCCCAGTAATTCC
+
FFFFFFFFFFFF:FFFFFFFFF,FFFFFFFFFFFFFF:FFFFFFFFFFFFFFFFFFFFFFF:FFFFFFF:FFFFFFF:FFFFFFFFFF:FF:FFFFFFF,,FFF,:FFFFFFFF:FFFF,FFFFFFFF,FF,FFFF:F::FFF,FFF,F:FFFF,FFFFFFF,F:F::FFFF:F,FFFFFFFFFFFF,FFF:FFFFF:,FF,FFFFFFF::F:FF:FFF:FFFFF:FF,FFF,FF,FF:,F,FF,,FFF:
@A00920:152:HGHKKDRXX:2:2106:17183:33098 2:N:0:CGCGTTCA+TGCTAAGT
GGACTACACGGGTATCTAATCCTGTTTGCTCCCCACGCTTTCGCACTTGAGCGTCAGTACTGGACCAGAAGGCCGCCTTCGCCACTGATGTTCCTCCCGATATCTACGCATTTCACCGCTACACCGGGAATTCCGCCTTCCTCTTCCGTACTCCAGCAACGCAGTTTCGGATGCAATTCCCAGGTTGAGCCTGGGGCTTTCACACCCGACATACGTCGCCACCTACGTGCGCTTTACGCCCAGTAATTCC
+
FFFFFFFFFFFFFFFFFFFFFFFFF:FFFFF:FF:FFFF:FFFFFFFFFFFFFFFFF:FFFFFFFFFFFFFFFFFFFFFFFFF:FFFFFFFFFFFFFFFFFFFFFFFFFFFFFFFFFFFFFFFFFFFFFFFFFFFFFFFFFFFFFFFFFFFFFFFFFFFFFFFFFFFFFFFFFFFFFFFFFFFFFFFFFFFFFFFFFFFFF:FFFFFFFFFFFFFFFFFFFFFFFFFFFFFFFFF:FFFFFFFF,FFFFF
@A00920:152:HGHKKDRXX:2:2106:23719:33144 2:N:0:CGCGTTCA+TGCTAAGT
GGACTACAAGGGTATCTAATCCTGTTTGCTCCCCACGCTTTCGTACCTCAGCGTCAGTGTTGGACCAGGAAGTCGCCTTCGCCACTGATGTTCCTCCAGATATCTACGCATTTCACCGCTACACCTGGAATTCCACTTCCCTCTTCCACACTCTAGCTGAACAGTATCGAGTGCAGTTCCCAGGTTGAGCCCGGGGCTTTCACACCCGACTTAATCAGCCGCCTACGCGCGCTTTACGCCCAGTAATTCC
+
FFFFFFFFFFFFFFFFFFFFFF,FFFFFFFFFFFFFFFFF:FFFFFFF:,FFF:FFFFFFFFFFFFF:FFF:FFFFF:FFFFF,FFFFFF:F:F,:FFFFFFFFFFFFFFFFFF:FFFFF:FFFF,FF:FFFFFF,FFFFFFFFFFFFFFF:FFFFFFFFFF:::F::FFFFF::FFFFFFFF,,FFFFFFFFFFF:FFFF:FFFFFF,F:FF,,FFFFF:FFF:FFFF:F:FFFFFF,FF,FF:,FFF:
@A00920:152:HGHKKDRXX:2:2106:26675:33505 2:N:0:CGCGTTCA+TGCTAAGT
GGACTACAAGGGTATCTAATCCCGTTCGCTCCCCGTGCTGTCGCGTCTCAGCGTCTGATGTCGTCCAGAATGCCGCCTTCGCCTCTGGTGTTCCTCCGGATCTCTACGCATTTCACCACTACACCCGGAATTCCACATTCCTCTACGACCCACTAGCGCTGCAGTCTCATCCGACCTCTCCCAGTTTAGCCGGGAGCTTTCACGGTTGACTTACAGCACCGCCTACACGCTCTTTACGCCCAGTAATTCC
+
FFFFFFFFFFFFFFFFFFFFFFFFFFFFFFFFFFFFFFFFFFFFFFFFFFFFFFFFFFFFFFFFFFFFFFFFFFFFFFFFFFFFFFFFFFFFFFFFFFFFFFFFFFFFFFFFFFFFFFFFFF:FFFFFFFFFFFFFFFFFFFFFFFFFFFFFFFFFFFFFFFFFFFFFFFFFF:FFFFFFFFFFFFFFFFFFFFFFFFFFFFFFFFFFFFFFFFFFFFFFFFFFFFFFFFFFFFF:FFFFFFFFF,FFFF
@A00920:152:HGHKKDRXX:2:2106:27019:33599 2:N:0:CGCGTTCA+TGCTAAGT
GGACTACACGGGTATCTAATCCCGTTTGCTCCCCTGGCTTTCGTTCCTCAGTGTCAGTAACAGTCCAGAACGCCGCCTTCGCCACCGGTGTTCCTCCAGATATCTACGCATTTCACCGCTACACCTGGAATTCTGCATCCCTCTCCCGGATTCAAGCCATCCAGTATCGGATGCAGTTCCCAAGTTGAGCCTGGGGATTTCACATCCGACTGAGTTGGCCACCTACGAGCCCTTTACGCCCAGTAAATCC
+
FFFFFFFFFFFFFFFFFFFFFFFFFFFFFFFFFF:FFFFFFFFFFFFFFFFFFFFFFFFFFFFFFFFFFFFFFFFFFFFFFFFFFFFFFFFFFFFFF:FFFFFFFFFFFFFFFFFFFFFFFFFFFFFFFFFFF:FFFFFFF:FFFFFF:FFFFFFFFFFFFFFFFFFFF:FFFFFFFFF:FFFFFFFFFF:FF:FFFFFFFFFFFFF:FFFFFF,F,FFFF,FFFFFFFFFFFFFFF,FFF:FFFFF:FF
@A00920:152:HGHKKDRXX:2:2106:13259:33724 2:N:0:CGCGTTCA+TGCTAAGT
GGACTACACGGGTTTCTAATCCCGTTCGCTCCCCACGCTTTCGGGCCTGAGCGTCAGTATCGTGCCAGAGAGCCGCTTTCGCCACTGGTGTTCCTCAGGATATCTAAGCATTTCACCGCTACACCCTGAATTCCGCTCTCCTCTCACGTACTCAAGATTGGCAGTATGGAAAGCACATCCGAGGTTGAGCCCCGGGCTTCCACTTTCCACTGACCAATCCGCCTGCGCCCCCTTTACGCCCAGTAATTCC
+
FFFFFFFFFFFFFFFFFFFFFFFFFFFFFFFFFFFFFFFFFFFFFFFFFFFFFFFFFFFFFFFFFFFFFFFFFFFFFFFFFFF:FFFFFF:FFFFFFFFFFFFFFFFFFFFFFF:FFFFFFFFFFFFFF:FFFFFFFFFFFFFFFFFFFFF:FFFFFFFFFFFFFFFFFFFFFFFFFFFFFFFFFFFFFFFFFFFFFFFFFFFF:FFFFFFFFFFFFFFFFFFFFFFFFFFFFFF,FFFFFFFFF:FFFF
@A00920:152:HGHKKDRXX:2:2106:9733:34131 2:N:0:CGCGTTCA+TGCTAAGT
GGACTACCAGGGTTTCTAATCCCGTTCGCTACCCTGGCTTTCGCGGCTCAGCGTCAGGTGCAGCCCAGGGCGCCGCCTTCGCCTCTGGTGTTCCTCCGGATCTCTACGCATTTCACCACTCCACCCGGAATTCCACGCCCCTCTGCTGCCCTCTAGCTGCCCAGTTTCGAACGGCCTCTCCCGGTTGAGCCGGGAGCTTTCACGTCCGACTTGAACAGCCGCCTGCCCGCGCTTTACGCCCAGTAAATCC
+
FFFFFFFFFFFFF:FFFFFFFFFFFFFFFFFFFFFFFFFFFFFF:FFFFFFFFFFFFFF:F:FFFFFFFFFFFFFFFFFFFFF,FFFFFFFFFFFFFFFFFFFFF,FFFFFF:FFFFFF::FFFFFFFFFFF:F:FFF,FFFFFFFFFFFFFFFFFFFFFF:FF::FFF:FFFFFFFFFFFFFF,FFFFFFFFF,FFF,:,F:FFFFF,FFFF:FFFFFFFFF::,F,F:FFFF::FFFFF:FF,,FF,F
@A00920:152:HGHKKDRXX:2:2106:32271:34522 2:N:0:CGCGTTCA+TGCTAAGT
GGACTACAAGGGTTTCTAATCCTGTTTGATCCCCACGCTTTCGTGCCTCAGAGTCAATATTCGTGTAGTGAGCTGCCTTCGCAATTGGTGTTCTATGTCATATCTAAGCATTTCACCGCTACACCGTCAATTCCGCCTACCTCGATTCCACTCAAGCCCATCAGTATCAATCCCACCCTCCCGGTTAAGCCGGGATATTTCAGAACTGACTTAATAGGCCGCCTACGCACCCTTTAAACCCAATAAATCC
+
FFFFFFFFF:FFFF,FFF:FFFFFFFFFFFFFF:FFFFFFFFFFFFFFFFFFFFFFFFFFFFF:FF:FFFFFFFFFFFF,FF::F:FFFFF:FFFFFFFFFFFFFFFFFFFFFFFFFFFF:FFFFFFFFFFF,FFFFFFFFFFFFFFFFFFFFFFFFFFFFFFFFFFFFFF::F:F:FFFFFFFFFFFFFFF,FFFFF:F:,FF:F,,F,FFF:FFF:FFFFFFFFFFFFFFFFFFFFFFF,FFFFFFF:
@A00920:152:HGHKKDRXX:2:2106:30870:34538 2:N:0:CGCGTTCA+TGCTAAGT
GGACTACTCGGGTTTCTAATCCTGTTTGCTCCCCACGCTTTCGCACCTCAGCGTCAATACCTGTCCAGCGAGTCGCCTTCGCCACTGGTGTTCTTCCGAATATCTACGAATTTCACCTCTACACTCGGAATTCCACTCGCCTCTCCAGGATTCTAGTCCGCCAGTTTCAAGGGCAGTTCCGGAGTTGAGCTCCGGGATTTCACCCCTGACTTAATGGACCGCCTACGCGCGCTTTACGCCCAGTGATTCC
+
FF:F,FFFF,FF:FF:FFFFFFFF,F:FF:FFFFFFFFFFFFFFFFFFFFFFFFFFF:FFFF,F:FFFFFFFFFFFFFFFFFFFFFFF,F:FFF:FFFFFFFFFFFF:FFF,FFFFFFFFFFFFFFFFFFFFFFFFFFFFFF:FFFFF:,F,FFFFFFFF:FFFFFFFFFFFFFFFFFFFF,:FF:,FFFFFFFFFFFFFF:FFFFFFFFFFFFFF:FFFF:FF:F,FFF:FFFFF:FFFFFFFF:FFFF
@A00920:152:HGHKKDRXX:2:2106:10366:34945 2:N:0:CGCGTTCA+TGCTAAGT
GGACTACCAGGGTTTCTAATCCTGTTCGCTCCCCACGCTTTCGTGCCTCAGCGTCAATACAGGTCCAGTAAGCTGCCTTCGCAATCGGTGTTCTATGGCATATCTAAGCATTTCACCGCTACATGCCACATTCCGCCTACCTCAACCTGATTCAAGCACCACAGTATCAAAGGCAATTCCACAGTTGAGCTGTGGGCTTTCACCCCTGACTTATGACGCCGCCTACGCACCCTTTAAACCCAGTGATTCC
+
FFFFFFFFFFFFFFFFFFFFFFFF:FFFFFFFFFFFFFFFFFFFFFFFFFFFFFFFFFF:F:FFFFFFFFFFFFFFFFFFFFF:FFFFFFFFFF::FF:FFFFFFFFF,FFFFFFFF,FFFFFF:FF:FFFFFFFFFFFFFFFFFF,FF:FFFFFFFFF:FFFFFFFFFF,FFFFFF,FFF,FFF:F:FFF:FFF,:FFFFFFFFFFFFFF,FF,FFFFFFFFFFFFFFFFFFFFF:FFF:FFFFFFFFF
@A00920:152:HGHKKDRXX:2:2106:20817:35008 2:N:0:CGCGTTCA+TGCTAAGT
GGACTACCAGGGTTTCTAATCCCGTTCGCTCCCCACGCTTTCGCACATGAGCGTCAGGCTAACGCTAGGGTGCCGCTTTCGCCACTGGTATTCCCCCCGATATCTACGCATTCCACCACTACACCGGGAATTCTACACCCCTCTCATTGCCTCAAGCCTTCCAGTCTTCAACGACCTCTCCCAGTTAAGCCGAGAGCTTTCACGTCAAACTTAAAAGACCGCCTGCGTGCGCTTTACGCCCAGTAATTCC
+
FFFFFFFFFFFFFFFFFFFFFFFFFFFFFFFFFFFFFFFFF:FFFFFFFFFFFFFFFFFFF:FFFFFFFFFFFF::F:F:FFFFFF,FFFFFFFFFF::FFFFFFFFF:::FF:FFFFFFF:FF:,:FFFFFF:FFFF,FFF:F:FFF:F,:FFF,FFFFF,FF:FF:,FF,:F:FF:F:,FFF:FFF:F:FFFFF:FFFFFFF:FFFF,FFFFFFF:F,F,F:FFFFFFFFFFFFFF:FFFFFFFF:F:
@A00920:152:HGHKKDRXX:2:2106:7328:35978 2:N:0:CGCGTTCA+TGCTAAGT
GGACTACAGGGGTTTCTAATCCTGTTCGCTCCCCACGCTTTCGCTCCTCAGCGTCAGTTCCAGCCCAGAGCGCCGCCTTCGCCGCTGGTGTTCCTCCTGATATCTGCGCATTTCACCGCTACACCAGGAATTCCACGCTCCCCTACTGGACTCTAGTCACGGCAGTATCGGGTGGCGTCTCCAGGTTGAGCCTGGAGGTTTCACACCCGACTTACCGAACCGCCTACGAGCTCTTTACGCCCAATGAATC
+
FFFFFFFFFFFF:FFFFFFFFFFFFFFFFFFFFFFFFFFFFFFFFFFFFFFFFFFFF:FFFF:FFFFFFFFFFFFFFFF:FFFFFFFFFFFFFFFFFFFFFF:FFFFFFFFFFFFFFFFFFFFFFFFF:FFFFFFFFFFFFFFFFFFFFFFFFFFFFFFFFF:F:FFFFFFF:FFFFFFFFFFFF:FFFFFF:FFFFFFFFFFFFFFFFFFFFFFFF:F,::FFFFFFFF:FFF,FFF,:FF,FFFF,FF
@A00920:152:HGHKKDRXX:2:2106:3586:36855 2:N:0:CGCGTTCA+TGCTAAGT
GGACTACACGGGTTTCTAATCCTGTTCGCTCCCCACGCTTTCGCTCCTCAGTGTCAGTTCCAGCCCAGAGCACCGCCTTCGCCACTGGTGTTCCTCCTGATATCTGCGCATTTCACCGCTACACCAGGAATTCCATGCTCCCCTACTGGACTCTAGTCACAGCAGTATCGGGTGGCGTCTCCAGGTTGAGCCTGGAGGTTTCACACACGACTTACTGAACCACCTACGAGCTCTTTACGCCCAATAAATC
+
FFFFFFFFFFFFFFFFFFFFFFFFFFFFFFFFFFFFFFFFFFFFFFFFFFFFFFFFFFFFFFFFFFFFFFFFFFFFFFFFFFFFFFFFFFFFFFFFFFFFFFFFFFFFFFFFFFFFFFFFFFFFF,FFFFFFFFFFFFFFFFFFFFFFFFFFFFFFFFFFFFFFFFFFFFFFFFFFFFFFFFFFFFFFFFFFFFFFFFFFFFFFFF,FFFF:FFFFFF,FFFF,FFFFF:FF,FF:FFFFFFFFFFFF,F
@A00920:152:HGHKKDRXX:2:2107:20518:2675 2:N:0:CGCGTTCA+TGCTAAGT
GGACTACTGGGGTTTCTAATCCTGTTTGCTCCCCACGCTTTCGTGCCTCAGCGTCAGTTCTGGTCCAGGTCGCCGCCTTCGCCACTGATGTTCCTCCCGATCTCTACGCATTTCACCGCTACACCGGGAATTCCGCGACCCTCTACCGAACTCTAGCTCGCCAGTTTCAAATGCAATTCCCAGGTTGAGCCCGGGGCTTTCACAGCTGACTTAACGAACCGCCTACGCACGCTTTACGCCCAGTAATTCC
+
FFFFFFFFFFFFFFFFFFFFFFFFFFFFFFFFFFF:FFFFFFFFF:FF:FFFF:FFF::FF,FFFFFF:FFFFF:FFFFFFFFFFF:FFFF,F:FFFFFF:FFFFFFFFFF:F:FFF:FFFFFFF:FFFFFFFFFFFFFFFFFFFF,FF,:,FFFFFFFFFF,F,FFFFFFFF:FFFFF,FFFFFFFFFF,FFFFFF,FFF::F,FFF,F:FFFF::FFF,FFFFF:FFF:FFF,FFFFFFFFFF,FFF:
@A00920:152:HGHKKDRXX:2:2107:21603:3176 2:N:0:CGCGTTCA+TGCTAAGT
GGACTACTGGGGTTTCTAATCCTGTTCGCTCCCCACGCTCTCGCGCCTCAGCGTCAGAAATGGACCAGCTCGCCGCCTTCGCCACCGGTGTTCTTCCCAATATCTACGAATTTCACCTCTACACAGGGAATTCCACGAGCCTCTTCCATCCTCTAGCACAACCGTCTCAAGCGCAGCCCCCTGGTTAAGCCCGGGAATTTCACTCCAGACTTGGCGCGCCGCCTACGCGCCCTTTACGCCCAGTCATTCC
+
FFFFFFFFFFFFFFFFFFFFFFFFFFFFFFFFFF::FFF:FFFF,FFFFFFFFFFFF,F,:F,FFFFFF:FFF:FFFFFFFFFFF,FFFFFFFFF,F,,FFFFFFFFFF:FFFFFFF,FFFFFF,,F,F:FFFFFFFFFFFFFF:FF,,:FFFFFFFFF:FFFFFFFF,FF,FFFFFF,F,,,FFF,FFFFF,::F,FFFFFF,FF,FFFF,,,FFF:F::FF:FF,,:F:FFFFFFFFFFFFF:FF::F
@A00920:152:HGHKKDRXX:2:2107:2094:3771 2:N:0:CGCGTTCA+TGCTAAGT
GGACTACCAGGGTTTCTAATCCTGTTTGCTACCCACGCTTTCAAGCCTCAGTGTCAGTTACAGTCCAGAAAGCCGCCTTCGCCACTGGTGTTCCTCCAAATATCTACGCATTTCACCGCTCCACCTAGCGTTCCGATGACCCCTGGCGGGCTCAAGACCTGTAGTTTGCCAAGCAATTCCACCGTTGAGCAGTGGGATTTCACAAAGCACTTACAGGGCCGCCTGCGCACCCTTTACGCCCAGTAATTAC
+
:FFFFFFFFFF,F:FFFFFFFFFF:FFFFFFFFFFFFFF:,FF,,F:FF,FFFFFFFF::,FFFFFFFFFFFFFFFFFFFFFFFF:F:FF,FFFFFF,,F::FFFFFFFF:FFFFFFFFFFFFFF:FFF,FFFFFFF,::F,FFF,,F,,FFFFFFFFFFFF,:,,:,F,F,,,FFFFFFFFFF,,FFF:,F,FFFF:,FFFF:FFFF,FF,FF,,,,,FFFFF,FFF,FFF:F,FF:FFFF:F:,FF,F
@A00920:152:HGHKKDRXX:2:2107:30689:3818 2:N:0:CGCGTTCA+TGCTAAGT
GGACTACCGGGGTTTCTAATCCTGTTTGCTCCCCACGCTTTCGCACCTCAGCGTCAGTACCGGTCCAGATAGCCGCCTTCGCCACTGGTGTTCTTCCCAATATCTACGAATTTCACCTCTACACTGGGAATTCCGCTATCCTCTCCCGGTCTCAAGCCCAACAGTATCAAATGCAGTTCCCGAGTTAAGCTCGGGGCTTTCACATCTGACTTGAAAGGCCGCCTACGTGCGCTTTACGCCCAGTAATTCC
+
FFFFFFFFFFFFFFFFFFFFFFFFFFFFFFFFFFFFFFFFFFFFFFFFFFFFFFFFFFFFFFFFFFFFFFFFFFFFFFF:FFFFFFFFFFFFFFFFFFFFFFFFFFFFFFFFFFFFFFFFFF:FFFFFFFFFFFFFFFFFFFFFFFFFFFFFFFFFFFFFFFFFFFFFFFFFFFFFFFFFFFFFFFFFFF::F:FFF:FFFFFFF:FFFFFFF:,FFFFFFFFFFFFFFFFFFFFFFFFFF,F:FFFFFF
@A00920:152:HGHKKDRXX:2:2107:13096:4038 2:N:0:CGCGTTCA+TGCTAAGT
GGACTACAGGGGTTTCTAATCCAGTTTGCTCCCCACGCTTTCGTGCCTTAGTGTCAGGAACGAGCCAGTCGCCTGCCTACGCCATCGGTGTTCCTCCCTATATCTACGGATTTCACTCCTACACAGGGAATTCCAGCGACCTCTCTCGTCCTCTAGCTTAGCAGTTCAAATAATGGATATGGGGATGAGCCCCACGCTTTCACTATTTGCTTACTATGCAACCTACGCAACTCTTTCCGCCAAGTAATTC
+
,,,FFFFFF,FFFFFFFFFFFFFF,:FFF,F,FFF:FFFFF,F::,:,:FFFFFFFF:FFF:F:F::,FFFFF:F:FFFFFF:FFF,,FFFFFFF,FFFF:F,::FFFF::FFFF,F,FF:FFF:FFF,::FFFF,,FFFF,:FF:F::FFFFFF:FF:FFFF:FFF,F,FFFF:,F,::FFF:,FF,::,FFFF,F,FFF:FFF:FFF,FFF,,FFFF:,,:F:FFF::F:F:::,FFF,,FFFF:FFF
@A00920:152:HGHKKDRXX:2:2107:10122:4899 2:N:0:CGCGTTCA+TGCTAAGT
GGACTACAGGGGTATCTAATCCTGTTTGCTCCCCACGCTTTCGTGCCTCAGTGTCAGTGCTGGTCCAGATGGCCGCCTTCGCCACGGATGTTCCTCCTGATATCTACGCATTTCACTGCTACACCAGGAATTCCGCCATCCTCTCCCGCACTCTAGCCCGCCAGTATCCAGTGCAATTCCCAGGTTGAGCCCAGGGCTTTCACATCAGACTTAACGAACCACCTACGCACGCGTTACGCCCAGTAATTCC
+
FFF:FFFFFFF:FFFFFFFF,FFFFFFFF:FFFFFFFF:,FFFFFFFFF:FFFFFFFFFFFFFFF:FFF,:FFFFFFFFFFFFFFFFFF:FFFFFFFFFF,F,FFFFF:F::F,,FFFFFF:,F:FFF:,::F:FFFFFF:FFFFFFFFF,FFF,FF,FFFFFFFF::FFFFFFF,FF:FFFFFFFFFFF:FFF:F:F::FFFFFFFFFFF:,FFFFF:FFF::FFFF,,FF,FFFFFF:FFFF,,,FF:
@A00920:152:HGHKKDRXX:2:2107:6225:5353 2:N:0:CGCGTTCA+TGCTAAGT
GGACTACTAGGGTTTCTAATCCTGTTTGCTCCCCACGCTTTCGCACCTCAGCGTCAATACTTGTCCAGTCAGTCGCCTTCGCCACTGGTGTTCTTCCGAATATCTACGAATTTCACCTCTACACTCGGAATTCCACTGACCTCTCCAAGATTCTAGCTACCTAGTTTCAAAGGCAGTTCCGGGGTTGAGCCCCAGAATTTCACCCCTGACTTGCACCGTCCGCCTGCGCGCGCTTTACGCCCAGTAATTC
+
FFFFFFFFFFFFFFFFFFFFFFFFFFFFFFFFFFFFFFFFFFFFFFFFFFFFFFFFFFFFFFFFFFFFFFF:FFFFFFFFFFFFFF:FFFFFFFFFFFFFFFFFFFFFFFFFFFFFFFF:FFFFF:FFFFFFFFFFFFFFFFFFFFFFFFFFFF:FFFFFFF:FFFF,:FFF:FFFFFFFFFFF:FFFFFFFFFF::FFF:FFFFF:,FF,F,FFFFFFF:FF:FFFF,FFFFFFFFFFFFF,FF:,FFF
@A00920:152:HGHKKDRXX:2:2107:3640:5666 2:N:0:CGCGTTCA+TGCTAAGT
GGACTACAGGGGTTTCTAATCCCGTTCGCTCCCCACGCTTTCGCATCTCAGCGTCAGTTATGTCCCAGGGCGCCGGCTTCCCCACTGGTATTCCTCGGGATCTCTACACATTTCACCGCTACACCCCGAATTCTGCGCCCCTCTAACATCCTCTAGCCGAACAGTCTGACGTGTCCTCTCCCAGTTTAGCCGGGAGCTTTCACACGCCACTTGCCCAACCGCCTACATGAGCTTTACGCCCAGTAACTCC
+
,:FFFFFF:FFFFF,,FFFFFFFFFFF:FFFFFFFFFFF,FF:FF::::FFFFFFFF:F:FF,FFFFFFFFFFFF:FFFFFFFFFF,::FF:FF:FF:FFFF::FFFFFF::FFFFFFFFFFF,:F:,FFFFFFFFF:FFFFF,,FFF:FFFFFFFF,FFFFFFF:FF:FFFFFFFFFF:FFFFF,F,FFFF,F:F,,F:FFFFFF:FFF,F,,::F:,F,FFF,F:,:::F:::F:FFF,FFF,FFFF:
@A00920:152:HGHKKDRXX:2:2107:11315:5807 2:N:0:CGCGTTCA+TGCTAAGT
GGACTACTAGGGTTTCTAATCCTGTTCGCTCCCCACACTTTCGCTCCTCAGCGTCAGGACATGCCCAGAGAACCGCCTTCGCCACCGGTGTTCCTCCTGATATCTGCGCATTTCACCGCTACACCAGGAATTCCGTTCTCCCCTGCATGCCTCTAGTCTGCCCGTATCGAAAGCAAGCACCGTGTTAAGCACGGCGTTTTCACTCCCGACGCGACAAACCGCCTACGAGCCCTTTACGCCCAATAATTCC
+
FFFFFFFFFFFFFFFFFFFFFFFFFFFFFFF:FFFFFFFFFFFFFFFFFFFFFFFFFFFFFFFFFFFFFF:FFFFFFFFFFFFFFFFFFFFFFFFFFFFFFFFFFFFFFFFFFFFFFFFF:FFFFFFFFFFFFFFFFFFFFFFFFF:FFFFFFFF:FFFFFFFFFFFFFFFFFFFFFF:FFFFFFFFFFFFFFFFFFFFF:FFFFFFFFFFFFF:FFFFFFFF:FFF:FFFF:FFFFFFFFFFFFF:FF,
@A00920:152:HGHKKDRXX:2:2107:21676:6026 2:N:0:CGCGTTCA+TGCTAAGT
GGACTACAAGGGTTTCTAATCCTGTTTGCTCCCCACGCTTTCGTGCCTCAGCGTCAGTCACGGTCCAGCAGGCCGTCTACACCACCGGTGTTCCTCCTGATATCTACGCATTTCACCGCTACACCAGGAATTCCGCCTACCTCTCCCGCACTCCAGCCTCCCAGTTTATAGCGCACCCTCCCGGTTGAGCCGGGAGATTTCACACCAGACTTGGAAAACCGCCTACGCACGCTTTACGCCCAGAAACTCC
+
:FF:FFF:,,::FFF,FFFFFFF,FFF:F,FFFFF,FF:FFF,F,FF:FF:F::FFFFFFF,,FFFF,FFFF:F::F,:FF:F,,F::F::F:,FF:FFF:FF,FFFFF,:FFFFFFF:F:F,,FFF,:F,FFFF,FFFFFF::FFF:FFFFF:FFFFFFFFF:F:F,F,FFF::FF::FF:,F,,,F:FF:F:F:FFF,FFFFFFF:FF,FFFF:F,F,FF:F:,FFFF,F,,,F,FF:FFF,FFFF:F
@A00920:152:HGHKKDRXX:2:2107:11550:6057 2:N:0:CGCGTTCA+TGCTAAGT
GGACTACCGGGGTATCTAATCCCTTTTGCTCCCCTGGCCTTCGAGCCTCAGCGTCAGTACTGGCCCAGAACACTGCCTTCGCCATCGGTGTTCCACCTGATATCTGCGCATTTCACCGCTACACCAGGTATTCCGTGTTCCCCTACCAGACTCAAGCCACGGCAGTATCGGATGGCGTCTCCGGGTTGAGCCCTGAGTTTTCACATCCGACTTACCGAGCCGCCTACGAGCTCTTTACGCCCAATAAATC
+
:F:FFFFFFFFFFFF:FFFFFFFFFFF:FFFFF:FFFFFFFFFFFFFF:FFFFFFFF:FFFFFF:FFFFFFFFF:,F,FFFFFF:FFFFFFFFFFFFFFFFFFFFF,FFFFFFFFFF:FFFFFFFFFFFFFFFFFFFFFFFFFFFFFFFF:FFFF:FFFFFFFFFFFFFFFFFFFFFFFFF:FFFFFFFF:FFFFFFFFFFF:F:FFF:FFFFF:FFFFFFF:FFFFFF,FFFFFF,F,:FFFFFFFF:F
@A00920:152:HGHKKDRXX:2:2107:31313:6057 2:N:0:CGCGTTCA+TGCTAAGT
GGACTACTGGGGTTTCTAATCCTGTTTGCTACCCACGCTTTCGTGTCACAGTGTCAGTTCAGGCCCAGGCAGTTGCCTTCGCCATCGGTATTCCTCCCGATATCTACGCATTTCACCGCTACACCGGGAATTCTGCTGCCCTCTACCGAACTCGAGCCTCGCAGTATCGGCTGCAATTCCCGGGTTGAGCCCAGGGATTTCACAACCGACTTACGCGGCCACCTACACACGCTTTACGCCCAGTAAATCC
+
FFFFFFFFFFFFFFFFFFFFFFFFFFFFFFFFFFFFFFF:FFFFFFFFFFF:FFFFFFFFFF:FFFFFFFFFFFFFFF:FFFFFFFFFFFFFFFFFFFFFFFFFFFFFFFF:FFFF:FFFFFF:FFFFFFFFFFFFFFFFFFFFFFFFFF,FFF:FFFFFF::FFFFFF,FFFFFFF:FF,F:FFFFFFFFFFFFFFFFFFFFFFFFFFFFF:F,FFFFFFFFFFFFF:FF,F:F:FF:FF:FFFFFFFF
@A00920:152:HGHKKDRXX:2:2107:29206:6104 2:N:0:CGCGTTCA+TGCTAAGT
GGACTACTAGGGTTTCTAATCCTGTTTGCTCCCCACGCTTTCGCGCCTCAGCGTCAGTTACAGACCAGAGAGCCGCCTTCGCCACTGGTGTTCCTCCACATCTCTACGCATTTCACCGCTACACGTGGAATTCCGCTCTCCTCTTCTGCACTCAAGTCCCCCAGTTTCCAATGCCCCTCCACGGTTGAGCCGTGGGCTTTCACATCAGACTTAAGGGACCGCCTGCGCGCGCTTTACGCCCAATAATTCC
+
FF,FFFFF:FFFFFFFFFFFFF:,:FFFFFFF:FFFFFFFFFFFFFFFFF:FFFF,FFFF:F,F:FFF:FFFFFF:FFF:FFFF:FFFFFFFFFFFFFFFFF:,FFFFFFFFFFFFF:F:,FFFFFFFFFFFFFFF::FFF:,FFFFFFFFFFFFFFF,FFFF:FFF:FFFF,FF:FFFFFF:FFFFF:FFFFFFFFFFFFFF:FFFF:FFFFFFFFFF,FFFFF:FFFF:FFFFFFFFFFFF:F:F:FF
@A00920:152:HGHKKDRXX:2:2107:31738:6104 2:N:0:CGCGTTCA+TGCTAAGT
GGACTACCGGGGTTTCTAATCCCGTTCGCTACCCATGCTTTCGCGTCTCATCGTCAGGTACAATCCAGGGTGCCGCCTTCGCCTCTGGTATTCCTCCGGATATCTACGCATTTCACCACTACACACGGAATTCTACACCCCTCTATTGCCCTCAAGATAAACAGTATCATCCGACCTCTCCCAGTTTAGCCAGGAGCTTTCACGTCTGACTTATTCATCCGCCTACACTCTCTTTACGCCCAGTAATTCC
+
FFFFFFF,FFFFF:FFFFFFFF:FFFFFFFFFFFFFFFFFFFF:FFFFFF,FFF:FFFFFFFFFFFFF:F:FFFFFF:::FFFFFFFFFFFFFFFFF,,FFFFFFFFFF:FFFFFFFF:FFFFF,:FFFFFFFFF::F,FF:FFF,::FF:FFFFF,,F,:FFFF:FF:F:,FFF,FFF,,::FFFF:,,FF,,F,FFF:FFFF,F,FFFFF:F,:,FFFF,FFFFFFFFFFFFFFF,FFFFF::F,:,,
@A00920:152:HGHKKDRXX:2:2107:6415:7905 2:N:0:CGCGTTCA+TGCTAAGT
GGACTACTAGGGTTTCTAATCCCGTTCGCTCCCCTGGCTTTCGCGGCTCAGCGTCAGGTGCAGCCCAGTAGGCCGCCTTCGCCTCTGGTGTTCCTCCGGATCTCTACGCATTTCACCACTCCACCCGGAATTCCGCCTACCTCTACTGCCCTCCAGTTCCCGAGTTTCCAATGGCCTCGCCCGGTTGAGCCGGGCGCTTTCACATCAGACTTCAGAAACCGCCTGCCCGCGCTTTACGCCCAGTAACTCC
+
FFFFFFFFFFFFFFFFFFF:FFFFFFFFFFFFFFFFFFFFFFFFFFFFFFFFFFFFFFFFFFFFFFFFFFFFFFFFFFFFFFFFFFFFFFFFFFFFFFFFFFFFFFFFFFFFFFFFFFFFFFFFFFFFFF:FFFFFFFFFFFFFFFFFFFFFFFFFFFFFFFFFFFFFFFFFFFFFFFFFFFFFFFFF:FFFFFFFFFFFFFFFFF:FFFFF:FFF:F:FFFFFFFFFFFFFFF:FFFFFFFFF,,FFFF
@A00920:152:HGHKKDRXX:2:2107:1244:8406 2:N:0:CGCGTTCA+TGCTAAGT
GGACTACTCGGGTTTCTAATCCTGTTTGCTCCCCACGCTTTCGTGCATGAGCGTCAGTGTTATCCCAGGGGGCTGCCTTCGCCATCGGTATTCCTCCACATATCTACGCAGTTCACTGCTACACGTGGTATTCTACCCCCCTCTGTCACACTCTAGCCGTGCAGTCCCAAATGCAGTTCCCAGGTTAAGCCCGGGGAGTTCACATCTGTCTTGCGCTACCGGCTGCGCACGCTGTACGCCCAGTGATTGC
+
FFFFFFFFFFFFFFFF:FF::F:FF:FFFFF,FFF,FF,,,FFFFFFFF:F,FFFFFFF,FFFFFF:FFFFFFFFF,F:F:F:F,:FFF,,FFF:F:::FF,::FF:FFF,F,F,F,FF:,::,FF:F,,,:,,:FF,FFFFF:F,F:,,,:,,,F,FFFFF,FFF,F,:FFFF,F,F:F:,FF,,,FF,F:FFFF,:,,::,,F:FFF::,F:,F:,,FF,FF:,F,:,FFF::,FFF,:,,,,,F,,,
@A00920:152:HGHKKDRXX:2:2107:15799:8469 2:N:0:CGCGTTCA+TGCTAAGT
GGACTACCCGGGTTTCTAATCCTGTTCGCTCCCCTAGCTTTCGCGCCTGAGCGTCAGGTAAGGCCCAGAGATCCGCCTTCGCCACCGGTGTTCCTCCTGATATCTGCGCATTTCACCGCTACACCAGGAATTCCGATCTCCCCTACCTACCTCTAGCCGGGCAGTATCGGATGCAGGCCCGTGGTTGAGCCACCGGGTTTTCACATCCGACTTACCAAGCCGCCTGCGCGCTCTTTACGCCCAATGATGC
+
FFFFFFFFFFFFFFFF:FFFFF,FFFFFFFFFFFFFFFFF,F:FFFFFFFF:FFFFFF:FFFFFFFFFF:FFFFFFF,FFF:FFFFFFFFFFFFFFFFFFF:FFFFFFFFFFFFFFF:FF:FFFFFFFF::FFFFFFFFFF,FFF:FF::FFFFF:F:FFFFFFFFFFFFFFFFFFFFFFFFFFFFFFFFFFFFF,FFFFFF:FFFFFFFFFF::FFF:FF:FF:,:FFFFFFFFFFF:F,::,FF:FFF
@A00920:152:HGHKKDRXX:2:2107:23077:8578 2:N:0:CGCGTTCA+TGCTAAGT
GGACTACTGGGGTATCTAATCCTGTTTGCTCCCCACGCTGTCGCGCCTCAGCGTCAGCCACTGCCCAGCAGGCCGCCTTCGCCACCGATGTTCCTCCGGATCTCTACGCATTCCACCGCTACACCCGGAATTCCACCTGCCTCTACAGTGCTCAAGCCCAGCAGTTCGCACGGCAGACACGGGGTTGAGCCCCGGGCTTTCACCGCTCGCTTACCAGGCCGCCTACGCGCCCTTTACGCCCAGTGATTCC
+
FFFFFFFFFFFFFFFFFFFFFFFFFFFFFFFFFFFFFFFFFFF:FFFFFFFFFFFF:FFFFFFFFFFFFFFFFFFFFFFFFFF,FFF::FFFFFFFFFFFFFFFFFFFFFF:FFFFFFFFFFFFF:FFFF,FFFFFF:FFFFFF,FFF,FFFFFFF:,F::FFF,FFFFFFFFFF,FF,F:FF:,F,,FFF:FFF:F:F,FFF:,:,FFF::FFFF:,F,:F,:,F,F,F:,FFFF,,FFF,:,F:F,F,
@A00920:152:HGHKKDRXX:2:2107:22263:8891 2:N:0:CGCGTTCA+TGCTAAGT
GGACTACCCGGGTATCTAATCCTGTTTGCTCCCCACGCTTTCGAGCCTCAACGTCAGTTGCCGACCAGTAAGACGCCTTCGCCACAGGTGTTCCTCCTAATATCTACGCATTTCACGGCTACACTAGGAATTCCGCATACCTCTCCGGCACTCAAGACTATCAGTTTCCAATGCAGTACCGGGGTTGAGCCCCGGGCTTTCACTCCAGACTTGCTGCTCCGTCTACGCTCCCTTTACTCCCAGTACATCC
+
FFFFFFFFFFFFFFFFFFFFFFFFFFFFFFFFFFFFFFFFFFFFFF,F,F,FFFFFFFF,:FF,FFFF:,:,,,FFFFFFFFFF,:FFFFFFFFFFF:,F:FFFFFFFFFFFFFFF,FFFFFFF:,FFFFFFFF,,,,FFFFFF,F,FFFFFF,FF:F,:,FFFF,FF,:F,FFFFF,FF,,FFFF,FFFFF,FFFFF,FFF:,,F:F,FFFFF:,:FFFF,FF,FFFFF,FFFFFF,F:FFFF,::FFF
@A00920:152:HGHKKDRXX:2:2107:23701:9815 2:N:0:CGCGTTCA+TGCTAAGT
GGACTACTGGGGTTTCTAATCCCTTTCGCTACCCTGGCCTTCGAGCCTCAGCGTCAGATATTGTCCAGTAGCTCGCTTTCGCCACGAGTGTTCCTCTCGATCTCTACGCATTTCACTGCTACACCGAGAATTCCAGCTACCTCTCCAATCCTCTAGCACGGCAGTATCGGATGCAGTTCCGGGGTTGAGCCCCGGGATTTCACATCTGACTTACCGCGCCGCCTACGCTCCCTTTACGCCCAGTGATTCC
+
FFFFFFFFFFFF:FFFFFFFFFFFFF:FFFFFFFFFFFFFFFFFFFFFFFFFFFFFFFFFFFFFFFFFFFFFFFFFFFFFFFFFFFFFFFFFFFFFFFFF:FFFFFFFFFFFFFFFFFFFFFFFFFFFFFFFFFFFFFFFFFFFFFFFFFFFFFFFFFFFFFFFFFFFFFFFFFFFFFFFFFFFFFFFFFF:FF:FFFFFFFFFFFFFFF:FFFFFFFFFFFFFFFFFFF:FFFFFFFFFF:FFFFFFFF
@A00920:152:HGHKKDRXX:2:2107:5999:10347 2:N:0:CGCGTTCA+TGCTAAGT
GGACTACTAGGGTATCTAATCCTGTTTGCTCCCCACGCTTTCGCACCTCAGCGTCAGTACCGGACCAGTGAGCCGCCTTCGCCACTGGTGTTCTTCCTAATATCTACGAATTCCACCTCTACACTAGGAGTTCCACTCACCTCTTCCGGACTCAAGATCGCCAGTATCAAAGGCAGTTCCAGAGTTGAGCTCTGGGATTTCACCCCTGACTTAACGATCCGCCTACGTGCGCTTTACGCCCAGTAAATCC
+
FFFFFFFFFFFFFF:FFFFFFFFFFFFFFFFFFFFFFFFFFFFFFFFFFFFFFFFFFFFFFFF:FFFFFFFFFFFFF:FFFFFFFFFFFFF:FFFFFFFFFFFFFFFFFFFFFFFFFFF:FFFFFFFFFFFFFFFFFFFFFFFFF,FFFFFFFFFFF,FFF::FFFFFFFF:FFFFFFFFFFF:FFFFFFF:FFFFFFFFFFFFFF,FFFFF:FFFFFF,,FFFF::FFFFFFFFFFF:FFFFFFFFFFF
@A00920:152:HGHKKDRXX:2:2107:11695:10629 2:N:0:CGCGTTCA+TGCTAAGT
GGACTACTGGGGTTTCTAATCCTGTTTGCTCCCCACGCTTTCGTGCCTCAGCGTCAGTGACTGTCCAGCAGGCCGTCTACACCGCGGGTGTTCCTCCTGATATCTACGCATTTCACCGCTACACCAGGAATTCCGCCTGCCTCTCCAGTACTCTAGCGACCCAGTTTCCGGCGCACCCTCCCAGTTAAGCCGGGAGATTTCACACCAGACTTGGGCCACCGCCTACGCACGCTTTACGCCCAGTAACTCC
+
FFFFFFFFFFFFF:FFF:FFFFFFFFFFFFFFFF:FFFFFFFFFFFFFFFFFFFFFFF::,FFFFFFFF,FFF:FFFFFFFFF,FFFF:FFFFFF:FFFFFFFFFFFFFFFFFFFFFFFF,FFFFFF,FFFFFFFFF,FFFFFFF:F,,,FFFFFFF:FFFF,FFF:FFF:,FFFFFFFF:F,FFFFFFFF::FFFFFFFFFFFFFFF,F:FFF:,FFFF:FFFFFFFFF:FFFFFFFFFFFFFFF,FFF
@A00920:152:HGHKKDRXX:2:2107:28727:11005 2:N:0:CGCGTTCA+TGCTAAGT
GGACTACTAGGGTATCTAATCCTGTTCGCTCCCCACGCTTTCGCGCCTCAGCGTCAGTTACAGACCAGAGAGCCGCCTTCGCCACTGGTGTTCCTCCACATCTCTACGCATTTCACCGCTACACGTGGAATTCCGCTCTCCTCTTCTGCACTCAAGTCTCCCAGTTTCCAGTGCCTCACGGGGTTGAGCCCCGCACTTATACACCAGACTTAAGAAACCGCCTGCGCGCGCTTTAAGCCCAATAATTCCG
+
FFFFFFFFFFFFFFFFFFFFFFFFFFFFFFFFFFFFFFFFFFF,FFFFFFFFFFFFFFFFFFFFFFFFFFFFF,FFFFFFFFFFFFFFFFFFFFFFFFFFFFFFFFFFFFFFFFFFFFFF,FFF:FFFFFFFFFFF,F:FFFFFFF,:,FF:F:FF,FFFFF:FFF,:FFFF,FFFFFF,F:FFFF:FFFFFF:FFFFFFFF:FF:FFFF,FF,FFFFFF:F,FFFFFF:FFF::,:FFF::,:FF,F:F
@A00920:152:HGHKKDRXX:2:2107:8793:11177 2:N:0:CGCGTTCA+TGCTAAGT
GGACTACCAGGGTTTCTAATCCTGTTTGCTCCCCACGCTTTCGCGCCTCAGCGTCAGTATCGGGCCAGTGAGTCGCCTTCGCCACTGGTGTTCCGCCGAATATCTACGAATTTCACCTCTACACTCGGCATTCCACTCACCTCTCCCGAACTCAAGACAGCCAGTATCAAAGGCAATTCCAAGGTTGAGCCCTGGGCTTTCACATCCGACTTAATCAGCCGCCTACGCGCGCTTTACGCCCAGTAATTCC
+
FFFFFFFFFFFFF,FFFFFF:FFFFFFFFFFFFFFFFFFFFFFFFFFFFFFFF:FFFFFFFFFFFFFFFFFFFFFFFFFFFFFFFFFFFFFFFFFFFFFFFFFFFFFFFFFFFFFFFFFFFFFFFFFF:FFFFFFFFFFFF:FFFFFFF:FFFFFFFFFF:FFFFFFFF,:F:F:F,FFFFFFFFFFFFFFFFF:FFFFFFFFFFF:FFFFFF,FFFFFFFF,FFFFF:F:FF:FFFFFFF:,:F,FF:F
@A00920:152:HGHKKDRXX:2:2107:15121:11678 2:N:0:CGCGTTCA+TGCTAAGT
GGACTACAGGGGTATCTAATCCTGTTTGCTACCCACGCTTTCGCGTCTCAGCGTCAGTAATCGTCCAGAAGGCCGCCTTCGCCACCGGTGTTCCGCTTGATATCTACGAATTTCACCTCTACACCAAGCATTCCACCTTCCTCTCCGAGACTCTAGCCTTGCAGTTTCGAGTGCACTTCCACGGTTGAGCCGCGGGATTTCACATCCGACTTACAAAGCCGCCTACACGCGCTTTACGCCCAGTAATTCC
+
FFFFFFFFFFFFFFFFFFFFFFFFFFFFFFFFF::,FF:,FFFFFFFFFFFFFFFFFFFFFFFFFFFFFFFFFFFFFFFFFFFFFFFFFFFFFFFFFFFFFFFFFFFFF,FFFFFFFFFFFFFFFF,FFFF::FF,FFFFFFFFFFFF,FFFFFFFFFFFF::FFFFFFFFFFFFFFFFFFF:FFFFFFFFFFFFFFF::FFFFFFFF,FFFFFFFFF:FFFF:FFFFFFFFF,FFFFF,F:FF,,,F:F
@A00920:152:HGHKKDRXX:2:2107:8449:11772 2:N:0:CGCGTTCA+TGCTAAGT
GGACTACTAGGGTTTCTAATCCCGTTTGCTCCCCTGGCTTTCGCTCCTCAGCGTCAATGCCGGTCCAGGATGCCGCCTTCGCCACCGGTATTCCTCCAGATATCTACGCATTTCACCGCTACACCTGGAATTCTGCATCCCTCTCCCGGATTCAAGCCATCCAGTATCGGACGCAGTTCCCAGGTTGAGCCTGGGGATTTCACGTCCGACTTAGTTGGCCGCCTACGAGCCCTTTACGCCCAGTAATTCC
+
FFFFFFFFFFFFFFFFFFFFFFFFFFFFFFFFFFFFF:FFFFFFFFF,FFFFFFFFFFFFFF:FFFFFFFFFFFFFFFFFFFFFFF:FFFFFFF:FFFFFFFFFFFF:FFFFF::FF:FFF:F:FFFFFFFFFF:FFFFFF:FFF:FFFFFFFFFF,:FF:FFFFFFFF:FF:FFF::F:FFFF:FFFFF,F,FF:FFFFF:F,FFFFF,:FFFFFF,:FFFFFFFFF::F,FF:FFF:,FFFF,F,:F:
@A00920:152:HGHKKDRXX:2:2107:24668:12117 2:N:0:CGCGTTCA+TGCTAAGT
GGACTACTAGGGTTTCTAATCCGATTCGCTACCCACGCTTTCGTGCCTCAGCGTCAAGAAAGTGCCAGTGAACTGCCTTCGCATTTGGTATTCCCCTCGATATCAACGGATTTCACCCCTACACCGAGAGTTCTGTTCACCTCTCACTTCTTCTAGTTATACCGTTTCCTGTGCGATCTCCGGGTTGAGCCCGAAGTTTTAACACAAGACTAATATAACCGCCTACGCACCCTTTACGCCCAGTAAATCC
+
FFFFFFFFFFFFFFFFFFFFFFFFFFFFFFFFFFFFFFFFFFFFFFFFFFFFFFFFFFFFFFFFFFFFFFFFFFFFF:FFFFFFFFFFFFFFFFFFFFFFFFFFFFFFFFFFFFFFFFFFFFFFFFFFFFFFFFFFFFFF:FFFFF:FFFF,FFFFFF:FFFFFFFFFFFFF:FFF:FFFFFF::FFFFF:FF:FFFFFFFFFFF:,FFFF,FFFFFFFFFFFF,FFFFFFFFFF:FFFFF,FFFF,FFF
@A00920:152:HGHKKDRXX:2:2107:10556:12477 2:N:0:CGCGTTCA+TGCTAAGT
GGACTACAGGGGTATCTAATCCTGTTTGCTCCCCACGCTTTCGAGCCTCAGCGTCAGTAATGAGCCAGTGTGTCGCCTTCGCCACTGGTGTTCTTCCGAATATCTACGAATTTCACCTCTACACTCGGAGTTCCACACACCTCTCTCATACTCAAGACACCCAGTATCAAAGGCAATTCCGAGGTTGAGCCCCGGGATTTCACCCCTGACTTAAATGTCGGCCTACGCTCCCTTTACGCCCAGGAATTGC
+
FFFFFFFFFFFF,FFFFFFFFFFFFFFFFFFFFFFFFFFFFFFFFFF,FFFFFFF,FFFFFFFFFFFFFFFFFFFFFFFFFFFF:FFFFF:,FF,FFFF:F,FFFFFFFFF,FF::FFFFF:FFFFFF:F,FFFF:FF,F::::FFFFF::FFFFFFFFF:F:F,:FFFFFFFFFFF:FFFFFFF,F,FFFFFFF:F,FF::FFF:,FF:F,F::FFFF,,,:F,,:F,FFF::,,FFF:F,F,F,,F,F
@A00920:152:HGHKKDRXX:2:2107:24569:13072 2:N:0:CGCGTTCA+TGCTAAGT
GGACTACAAGGGTTTCTAATCCTGTTCGCTCCCCACACTTTCGCTCCTCAGCGTCAGGTAAAGCCCAGAGAACCGCCTTCGCCACCGGTGTTCCTCCTGATATCTGCGCATTTCACCGCTACACCAGGAATTCCGTTCTCCCCTGCATACCTCTAGTCTGCCCGTATCGGAAGCAGGCTCAGGGTTAAGCCCTGAGTTTTCACTCCCGACGCGACAAACCGCCTACGAGCCCTTTACGCCCAATAATTCC
+
FFFFFFFFFFFFFFFFFFFFFFFFFFFFFFFFFFFFFFFFFFFFFFF:FF,FFFFFFFF,F,FFFFFFFF:FFFFFF,FFFFFFFFFFFFFFFF:FFF,FFFFFFFFFFFFFFFFFFFFFFFFFFFFFFFFFFFFFFFFFFFFF,F,FFFFFFFFFF:FFF,FFFFFFFF:FFFFFFFFFFFFFFFFFFFFFFFFF:FFF,FFFFFFFFFFFFFFF,FFFFFF:FFF:FFFFFFFFF,FFF:FFFFFF:F
@A00920:152:HGHKKDRXX:2:2107:9037:13886 2:N:0:CGCGTTCA+TGCTAAGT
GGACTACTGGGGTTTCTAATCCTGTTTGCTCCCCACGCTGTCGCGCCTCAGCGTCAGCCACTGCCCAGCGGGCCGCCTTCGCCACCGGTGTTCTTCCGGATCTCTACGCATTCCACCGCTACACCCGGAATTCCACCCGCCTCTACAGTGCTCAAGCAACGCAGTTCGCACGGCCGACTCGGGGTTGAGCCCCGAGCTTTCACCGCACGCTTGCGACGCCGCCTACGCGCCCTTTACGCCCAGTGATTCC
+
FFFFF:FFFFFFF,FFFFFFFFFFFFFFFFFFFF:FFFFFFFFF:FFFFFFFFFFFFFFF:,FFFFFFFF:FFFFFFFFFFFFFFFFFF,FFFFFFFFFFFFFF:FFFFFFFFFFFF:FFFFFFFFFFFFFFF,FF:FFFFFFFFFF:FFFFF:FFFFF:FFFFF,FFFFF:F:F,FF::F,F,,F:FF:FFFFFFFFFFFF::FFFFF,FFF:F,FFFFFFFFFFFF,FFFFFFFF:FF,FFFFFF:FF
@A00920:152:HGHKKDRXX:2:2107:7509:14465 2:N:0:CGCGTTCA+TGCTAAGT
GGACTACTCGGGTATCTAATCCCGTTTGCTCCCCTGGCTTTCGCGCCTCAGCGTCAGTGTCAGCCCAGCAACCCGTCTTCACCTCAGGTGTTCCTCTTGATATCTACGCATTTCACCGCTACACCAAGAATTCCGATTGCCCCTTCCACACTCTAGCACTGCAGTATCACTTGGCCGTTCTGAGTTAAGCTCAGAGATTTCACAAGTGACTTACCGCGCCGCCTACGCGCCCTTTACGCCCAGTAAATCC
+
FFFFFFFFFFFFFFFFFFFFFFFFFFFFFFFFFFFFFFFFFFFFFFF,FFFFFFFFFFFFF,FFFFFFF:FFFFF:FFFFFFFFFFFFFFFFFFFFFFF:FFFF,FFFFFFFFFFFFFF,FFFFFFFFFFFFFFF,:FFFF:FF,FFFFFFFFFFF:,FFF:FFFFFFFFFFFFFF:FFF::FFFFFFFFFFFFFFFFFF:,FFFFFFFFFF::F:FFFFFFFFFF:FF:FFF:FFFFFFF,FFFFFF:F
@A00920:152:HGHKKDRXX:2:2107:6325:14700 2:N:0:CGCGTTCA+TGCTAAGT
GGACTACTGGGGTTTCTAATCCTGTTTGATCCCCACGCTTACGTAACTCAGCGTCTGTACCCGTCCAGTTGGCCTCCTACGCCACTGGTGTTCCTCCGAAAATCTGCGACATACACCACTACACTCGGAATTCCTCCAACCTATCCGGGACACTAGCCGTCCAGTTTCAAAACCAATTCCGGGGTTGAGCCCCGGGATTTCACTCCTGACTAGGATGGCAGCCAACGTACGCTTTAAGCCCAGTGATTCC
+
:,:F,F,,,,,F,FF,,FF,F,,FF,F:F,,F:F::F:FF,F,FF,,F,,FF:F::F:FFFF,,,F:FFFF:,F,F:F,,,,F::F,,,F,FFF,F,,FF:FF,,FFFF,,F:,F,:,,F,,FFFFF,:FFFFF,FFFF,,,,FFF,F,FFF:F,,F,F,FF:,,FF,FFFF,FFFFF,FF:F,:,,F,F:F,,:,:FF,,F,F:FF,,,:,F,F:,,FF,FF,::,FFF,FFFFFF,F,,FFF,FFF,F
@A00920:152:HGHKKDRXX:2:2107:31937:14935 2:N:0:CGCGTTCA+TGCTAAGT
GGACTACAGGGGTTTCTAATCCCTTTTGCTCCCCACGCTTTCGTGCCTGAGCGTCAGTAATTGTCCAGGTAACCGCCTTCGCCTCTGGTGTTCCTCACGATATCTACGCATTTCACTGCTACACCGTGAATTCCGTTACCCTCTCCAATACTCTAGTCGTGTAGTTTCAGGCGCAATTCCGAGGTTGAGCCTCGGGCTTTCACACCTGACACACACGACCGCCTGCGCACCCTTTACGCCCAGTGAATCC
+
FFFFFFFFFFFFFFFFFFFFFFFFFFFF:FFFFFFFFFFFFFF:FFFFFFFFFFFFFFFFF,FFFFFF:FF:FFFFFFFFFF:FFFFFFFFFFFFFFFFFFFFFFFFFFFFFFFFFF:FFFF:FFFF:FFFFF,FFFF:FFFFFFF,FFFFFFFFFFFF,FF:FFFFFF:FFFFFFFFFFFFFFFFFFFFFFF:FFFFFFFFFFFFFFFFFFFFFF:FFFFFFFFFFFFFFFFFFFFFFFFFFFFFFFFF
@A00920:152:HGHKKDRXX:2:2107:16179:15170 2:N:0:CGCGTTCA+TGCTAAGT
GGACTACCAGGGTTTCTAATCCTGTTTGCTCCCCACGCTTTCGTGCCTCAGTGTCAGTGCAGGTCCAGGCAGTCGCCTTCGCCACGGATGTTCCTCCCGATCTCTACGCATTTCACTGCTACACCGGGAATTCCACTGCCCTCTACCGCACTCTAGCACTCCAGTATCCCATGCAATTCCCAGGTTGAGCCCAGGGCTTTCACATCGGACTTAACGAACCACCTACGCACGCTTTACGCACAGTAATTCC
+
,:FFFFFFFFFF,F,:FF:F,,FFFFF,:,FFF:FF,F:,F:,FFFFF,F,:F,FFFF::,:,FFFF,,FF:FF,,F,::FF,F,F,F:,FF:F:FF,F:FF:F,FF,:F,,F,:FFFF,F:FFF:FFFFF,,:FF,F:FFFF,F,FF,F,,FFF::,F,FF:,,FF,:FFF,F,F,,:,FF::F,,F::,F:F,,FFF:FFFFFFFFF:FF:FFFFF,FFF,F:F:,F,:FFF,,,,F:,F,,FF:FF:
@A00920:152:HGHKKDRXX:2:2107:29785:15624 2:N:0:CGCGTTCA+TGCTAAGT
GGACTACCCGGGTATCTAATCCTGTTTGCTCCCCTAGCTTTCGTGCCTCAGCGTCAGTAATGGTCCAGTGAGCCGCTTTCGCCACAGGTGTTCCTTCCGATATCTACGCATTTCACCGCTACACCGGAAATTCCACTCACCTCTCCCATACTCAAGCCCGACAGTTTCCGAGGCAGACTATGGGTTGAGCCCATAGATTTCACATCAGACTTGTCAGACCGCCTACGCACCCTTTACGCCCAATAATTAC
+
FF:,:FFFF:::,F:F:FFF:FFFFF:F:F,F,:FFF:FFFF,F,FF:F:FFFFFF:FFFFF:F,FFFFFFF:,F:F,FF,,FFFFF:F:F:F:FFFF,FFFFF:FF,,F:FF,:F,F:FFF,,,,,FF::F,:F:FFFF:,FF:FFF:FFF,::::F,F:::,:::,FF,,F,:FFFFFFFFF:FFFF::FFFFFF,F,,FFFFFF,FF:,:FFF,FFFF:FFFF:FFFFFFFF,F,F,:FFF:FF::F
@A00920:152:HGHKKDRXX:2:2107:9127:15828 2:N:0:CGCGTTCA+TGCTAAGT
GGACTACTGGGGTTTCTAATCCCGTTCGCTCCCCTAGCTTTCGCGGCTCAGCGTCAGGTGCAGCCCAGGGCGCCGCCTTCGCCTCTGGTGTTCCTCCGGATCTCTACGCATTTCACCACTCAACCCGGAATTCCACGCCCCTCTACTGCCCTCCAGCGGCCCAGTTTCGAACGTCCTCTCCCAGTTGAGCCGGGAGCTTTCACGTCCGACTTGGACAACCGCCTGCCCGCGCTTTACGCCCAGAAAATCC
+
:FF::F:F,,,F,F,F::::F,FF,,F,:,:FFF,F:F:,:,,,,:F:FF,:,,F:,,F::F,,FFF,F,F:FFFF:F,F:F,FF,,,F,,FFF,,,,FF,F:FFFF,,FF,FFFF:FF,,,FFF:,F,::F::::,:,,:,,,::,FF:FFFFF:F:F,FFF:,:FFFF,:,,FFF:FFFF,F,,:FFF:F,,F,,F:,FFF:FFF,FF,,F:FF,FFF:FF,F,F::F,,FFF,F,,FFFF,F:F,::
@A00920:152:HGHKKDRXX:2:2107:29695:16219 2:N:0:CGCGTTCA+TGCTAAGT
GGACTACTAGGGTTTCTAATCCTGTTTGCTCCCCACGCTTTCGCACCTCAGCGTCAGTTCCGGTCCAGGTGGCCGCCTTCGCAACCGATGTTCTTCCCAATATCTACGAATTTCACCTCTACACTGGGAATTCCGCCACCCTCTCCCGGTCTCTAGCACGACAGTCTTAAGCGCAGTTCCTGGGTTGAGCCCAGGCATTTCACGCCTAACTTGTCGCGCCGCCTACGTGCGCTTTACGCCCAGTAATTCC
+
FFFFFFFFFFFFFFFFFFFFFFFFFFFFFFFFFFFFFFFFFFFFFFFFFFFFFFFFFFFFFFFFFFFFFFFFFFFFFFFFFFFF:FFFFFFFFFFFFFFFFFFFFFFF:F:FF:,FFFFFFF:FFFFFFFFFFFFFFFFFFFFFFFFFF:FFFFFFFFFFF:FFF:FFFFFFFFFFFFFFFFFFFFFFFFFFFFFFFFFF:F:FFFFF:FF,FFFFFFFFFFFFFFFFFF:FF:FFFFFFFFFFFFF,FF
@A00920:152:HGHKKDRXX:2:2107:4390:17049 2:N:0:CGCGTTCA+TGCTAAGT
GGACTACCAGGGTTTCTAATCCGGTTTGCTCCCCACGCTTTCGCGCCTCAGCGTCAGAACACTCCCAGAGAGCCGCTTTCGCCACTGGTGTTCCTCCCGATATCTACGCATTCCACCACTACACCGGGAATTCCACTCACCTCTAAGTGTCTCAAGACCATCAGTATCCAATGGCTTCTCCCAGTTGAGCCGGGAGCTTTCACATCTAACTTATGAAGCCGCCTACGGACCCTTTACGCCCAGTCATTCC
+
::FFF:FFFF:FFF:FFFFFF,FFFF,:F::F,:FF,FF,F:::F,FFFFF:,,FF:FFFFF,FFFF:FFFFFFF,FFFFFF,FFFF,FF:FFFF:FF::FF,:F:,FFFFFFF,F:F:,:FFF:FF:FF:FFF:FFF,FF:,FF:F,FF,FFF:,FFFF,FFFFFF,:FFFF:F:FFFF:FFFFFFFFFFFF:F:FF,FF:FFFFF,F,FFFFFFFFFFFFFFFFFFF,F::,FF:FF,:FFF,F,:F:
@A00920:152:HGHKKDRXX:2:2107:27028:17268 2:N:0:CGCGTTCA+TGCTAAGT
GGACTACTCGGGTATCTAATCCTGTTTGCTCCCCACGCTTTCGTGCCTCAGTGTCAGTACTGGTCCAGGTGGCCGCCTTCGCCACGGATGTTCCTCCTGATATCTACGCATTTCACTGCTACACCAGGAATTCCGCCACCCTCTACCGTACTCTAGCCCGCCAGTATCCAATGCAATTCCCAGGTTGAGCCCAGGGCTTTCACATCAGACTTAACGAACCACCTACGCACGCTTTACGCCCAGTAATTCC
+
FFFFFFFFFFFFFFFFFFFFFFFFFFFFFFFFFFFFFFFFFFFFFFFFFFFFFFFFFFFFFFFFFFFFFFFFFFFFFFFFFFFFFFFF:FFFFFFFFFFFF:FFFFFFFFFFFFFFFFFFF:FFFFFFFFFFFFFFFFFFFFFFFFFFFF,FFFFFFFFFFFFFFF:FFFFFFFFFFFFFFFFF:FFFFFFFFFFFFFFF:FFF:F:FFFFFFFF:FFFFF:FF::FFFFFFFFFFFFFFFFFFFFFFFF
@A00920:152:HGHKKDRXX:2:2107:18584:17331 2:N:0:CGCGTTCA+TGCTAAGT
GGACTACAAGGGTTTCTAATCCTGTTTGCTCCCCACGCTTTCGCACCTCAGCGTCAGTATTAAGCCAGGAGGCCGCCTTCGCCACCGGTATTCCTCCACATATCTACGCATTTCACCGCTACACGTGGAATTCTACCTCCCTCTCTCATACTCTAGCCGACCAGTATCGGATGCAGTTCCCAGGTTGAGCCTGGGGATTTCACATCCGACTTAGTTGGCCGCCTACGAGCCCTTTACGCCCAGTAATTCC
+
FFFFFFFFFFFFFFFFFFFFFFFFFFFFFFFFFFFFFFFFFFFFFFFFFFFFFFFFF,F:FFFFFFFFFFFFFFFFFFFFFFFFFFFFFFFFF:FFF:FFFFFFFFF:FFFFFFFFFFFF,FFF,FFFFF:FFFFFFFFFF:FF::FFF,FFF:FFFFFFFFFFFFFFFFFFFFFFFFFFFFFFFFFFFFFF,FFFFFFFFFF,FF,F:F:FFF:,FFFFFFFFFFF,:FFFFFFFFFFFFFFF,FFFFF
@A00920:152:HGHKKDRXX:2:2107:5412:17347 2:N:0:CGCGTTCA+TGCTAAGT
GGACTACAGGGGTATCTAATCCCGTTCGCTCCCCACGCTTTCGAGCCTCAGCGTCAAAAAAGGCCCAGCAAACCGCCTTCGCCACCGGTGTTCTTCCTAATATCTGCACATTCCACCGCTACACAAGGAATTCCGCTTTCCTCTACCAAATTCAAGACAAGCAGTATCACATGACCTCTACCCGTTGAGCCCAGAAGATTTAAAATCATAATAGGAGTCCCCCAAACGCACCCTTAAGGCCAATTAAAAC
+
FFFFFFFFFFFFF,F:FFFFFF,FFF,FFFFFFFFFFFF,FFF,FFFFFFFFFFFF::FF,FFFFFFFFF,,FF:F:FFFFFFFF:F:FFFFFF:FFF,FFFFFF,FFFFFFFFFFFFFFFFFF:,FFFFF,:F,FFF,FFFFF:FF,:F,:,FF:FF,FFFF,F,FF,,F,,,,,,FF,:FFFF,FFF,,,FF:,,:FF:,F,,:F,,,,F:,,F,:,F,,:,,:,,::FF,:F,:,,F:,:,,F:F,F
@A00920:152:HGHKKDRXX:2:2107:11867:18035 2:N:0:CGCGTTCA+TGCTAAGT
GGACTACAGGGGTATCTAATCCTGTTTGCTCCCCACGCTTTCGCGTCTCAGCGTCAGTATCCAACCAGGGGGCCGCCTTCGCCACCGGTGTTCCTCCCGATATCTACGCATTTCACCGCTACACCGGGAATTCCACCCCCCTCTTTGGTACTCTAGCTTGCCAGTTTAATGCGTCGTTCCTCGGTTAAGCCGAGGGATTTCACACATGACTTAGCAGACCGCCTACACGCCCTTTAAGCCCAATAATTCC
+
FFFFFFFFFF:F,FF::F:,FFFFFFFFFFF:FFFFFFFF:F:FFFFFFFFFFFFFFFFFFFFF:FFFFFFFF,,FFFFF:FFFFFFFF,::FF,FFFFFFFFFF,:FFFFFFFFF:,FFF:FFF,F,FF::FFFFF:FF::,:FFFFFF::FFF:F:FFFFF:FF:,F,F,FFFFF:FF:::FF:FFFF,FFF:FFFFF:FF:FFF,FFF:FFFFFFF,:FFFFFFF,F:FFFF:,F:F:,F:FFF:F:
@A00920:152:HGHKKDRXX:2:2107:19605:18630 2:N:0:CGCGTTCA+TGCTAAGT
GGACTACTAGGGTATCTAATCCCGTTTGCTCCCCTAGCTTTCGCGCCTCAGCGTCAAGAACAGGCCAGGAAGTCGCCTTCGCCACTGGTGTTCCTCCCGATATCTACGCATTTCACCACTACACCGGGAATTCCACTTCCCTCTCCTGCCTTCGAGTCGACCAGTATCAAGTGACCCTCCCCAGTTGAGCCGGGGGCTTTCACAGTCGACTTAATCGACCGCCTGCGCGCTCTTTACGCCCAGTAAATCC
+
::FFFF:FFFF:F:FFFF,:FFFFFFF:FFF:F:FF:FFFFF:F::FFFFFFFF,FF:FF:FFFFFF,FF,FF,:F,,FFF:FFFFFFFFFF,:FFFFFFF:FF:,F::F,F,FFFFF,F:F:FFFFF:FF:F:::FFFF:F,F,FFFFFF,FF,F:F:FF,,,::,:F:FFF:F,F:F::FF,FFFFFF,FF,FFFF:,F,FF,FF,F:F,FFFFF,F::::FF,:FFFFFF,FFFF,,,:F:::,F:F
@A00920:152:HGHKKDRXX:2:2107:21576:19194 2:N:0:CGCGTTCA+TGCTAAGT
GGACTACTCGGGTTTCTAATCCCGTTTGCTCCCCTGGCTTTCGCGCCTCAGCGTCAATACCGGTCCAGGATGCCGCCTTCGCCACCGGTGTTCCTCCAGATATCTACGCATTTCACCGCTACACCTGGAATTCCACATCCCTCTCCCGGATTCAAGCCAACCAGTATCGGACGCAGTTCCCGGGTTGAGCCCGGGGAGTTCACGTTCGACTTAGCAGGCCGCCTACGCGCCCTTTACGCCCAGTAATTCC
+
FFFFFFFFFFFFFFFFF:FFFFFF:FFFFFFFFFFFFFFFFFFFFFFFFFFFFFFFFFFFFFFFFFFFFFFFFFFFFFFFFFFFFFFFFFFFFFFFFFFFFFFFFFFFFF,FFF,FFFFFFFFFFFFFF:FFFFFFFFFFFFFFFFFFFFFFFFFFFFFFFFFFF,:FF:FFFFFFFFFFFFFFFFFFFFFFFF:FF:FFFFFFFFFF,F:,FFFFFFFFFFFFFFFFFFFFFFFFFFFF:FFFFFFFFF
@A00920:152:HGHKKDRXX:2:2107:19904:19617 2:N:0:CGCGTTCA+TGCTAAGT
GGACTACTCGGGTATCTAATCCTGTTCGCTCCCCACACTTTCGCTCCTCAGCGTCAGTAATGAGCCAGTAGGTCGCCTTCGCCACTGGTGTTCTTCCGAATATCTACGCATTTCACCTCTACACTCGGAGTTCCACCTACCTCTCGCACACTCTAGACACCCCGTATCACGGGCGGTTCCGGAGTTGAGGTCCGGGCTTTCACCCCTGGCTTACATGTCCGCCTACGCTCCCTTTACGCCCCGTACTTCC
+
FFFFFFFFFFFFF,FFF:FF:FFFF,:FFFFFFFFF,F,F,FFFF:F:FFFFFFFFFFFFFF,FF::FF,,FFFFFFF,FFFFFFFFFFFFFFFFFFF,,FFFFF,FF,,,FF:FFF,:FFFFF:FFFF:::FF,,,,FFF,FF:,,:,::FF,FF:F:FF,,F,,,,,,FF,:,F,F:FFFFF,,F:F,:F,FFF,,F,,,,FFFFF,F,FF,FFF::FFF::,FF:F:F,::F::F,F,:F:,,F,,F
@A00920:152:HGHKKDRXX:2:2107:16993:20181 2:N:0:CGCGTTCA+TGCTAAGT
GGACTACAAGGGTTTCTAATCCTGTTTGCTCCCCACGCTTTCGCACCTCAGTGTCAGTATCAGTCCAGGTGGTCGCCTTCGCCACTGGTGTTCCTGCCTATATCTACGCATTTCACCGCTGCACAGGAAATTCCACCACCCTCTACCGTACTCTAGCTCAGTAGTTTTGGATGCAGTTCCCAGGTTGAGCCCGGGGATTGCACATCCAACTTGCTGACCCACCTCCGCGCGCTTTACGCGCAGTAATGCC
+
:FF:FFFFFFFFFF:FF:F:F:FFFFFFF:FFFFFFFF,,FFFFFFFFFFFFFFFFFFFFFFFFF,::FF:FFFFFFF:F,,FF:,:FF::F,FF,F,FF,,,FF,:FF,FFFF,F:FFF,F,F,FF:,:,F,F,FF,F,FFF:,,,FF,:::F,F,F,FFF,FF,,FFFF::F:FFF,:F,FFF,:FFF,FFF,F,FF,::F,:F:,F,FFFFFF,,,F,F,F,FFFFFFFF,:,FFF,:,F,F,,F,F
@A00920:152:HGHKKDRXX:2:2107:15248:20196 2:N:0:CGCGTTCA+TGCTAAGT
GGACTACTAGGGTTTCTAATCCTGTTTGCTCCCCACGCTTTCGTGCCTGAGCGTCAGTGTTAACCCAGGGGGCTGCCTTCGCCATCGGTGTTCCTCCACATCTCTACGCATTTCACTGCTACACGTGGAATTCCACCCCCCTCTGCTACACTCTAGCCTTGTAGTTTCAAACGCAGTTCCCAGGTTAAGCCCGGGGCTTTCACACCCAACTTACCAAACCGCCTACGCGCCCTTTACGCCCAGTAATTCC
+
FFFFFFFFFFFFFFFFFFFFFFFFFFFF:FFFFF:F:FFFFFFFFFFFFFF:FFFFFFFFFFFFFFFFFFFFFFFFF,FFFFF,FFFFFFFFFFFF:FFFFFFFFFFFF,FFFFFFFFFFFFFFFFFFFFFFFFFFFFFFFFFFFFFFFF:,FFF:FFFFFFFFFFFFFFFFFFFFFFFFFFFFF:F,FFFFFFFFFFFFFFF:FFFF,F,FFFFFF:FFFFF:FFFF:FFFFFF,FFFFFFFFFFFFFF
@A00920:152:HGHKKDRXX:2:2107:3513:20823 2:N:0:CGCGTTCA+TGCTAAGT
GGACTACAGGGGTATCTAATCCCGTTCGCTCCCCATGCTTTCGCGTCTCAGTGTCAGTTTTAGGCCAGGATGCCGCCTTCGCCTCTGGTATTCCTCCGGATCTCTACGCATTTCACCACTACACCCGGAATTCTGCATCCCTCTCCCATCCTCTAGCCAGACAGTCTCACCGCACCTCTCCCAGTTTAGCCGGGAGCTTTCAACAGTGACTTATCTAACCACCTACACGCGCTTTACGCCCAGTAATTCC
+
FFFFFFFFFFFFFFFFFFFFFF:FFF:FFFFFFFFFFF,FFFFFFFFFFFF,FFF,,FF,F:FFFFF:FFFFFFFFFFFFFFFFFFF:,FFFFFF:FFFF,F,FF,FF::FFFF:,F:FFFFFF:FFF,F,F,F:FFFFFF,FFF:FFF::FFFFFFFFFFFF:FFFFFFFFFFFFFFF:FFFFF,FFFFF:FFFFFFF,F,F:FFF:F:FF:FF:F:F:FFFFFFFFFFFFFFFF:FF,FF,F,,FFFF
@A00920:152:HGHKKDRXX:2:2107:30029:21559 2:N:0:CGCGTTCA+TGCTAAGT
GGACTACTGGGGTTTCTAATCCCGTTTGCTACCCACGCTTTCGCGCCTCAGCGTCAGTACCGGCCCAGGGGACCGCCTTCGCCACCGGTGTTCCTCCCAATATCTACGCATTTCACCGCTACACTGGGAATTCCGCCCCCCTCTTCCGGACTCGAGCCTTGCAGTTTCTTCCGCACGTCCTCGGTTGAGCCGAGGGATTTCACGGAAGACACGCATGGCCGCCTACGCGCCCTTTACGCCCAATAATTCC
+
FFFFFFFFFFFFFFFFFFFFFFFFFFFFFFFFF:FFFFFFFFFFFFFFFFFFFFFFFFFFFFFFFFFFFFFFFFFFF:FFFFFFFFFFFFFFFFFFFFFFFFFFFFFFFFFFFFFFF:FFFFFFFFFFFFFFFFFFFFFFFFFFFFFFFFFFFF:FFFFFFFFFFFFFFFFFFFFFFFFFF:FFFFF,FF:FFFFF:FFFFFFFFFF:FFFFFFFFFFFFFFFFFFFFFFFFFFFF,FF:F,:FF,FF:F
@A00920:152:HGHKKDRXX:2:2107:22299:21762 2:N:0:CGCGTTCA+TGCTAAGT
GGACTACCGGGGTTTCTAATCCTGTTTGCTCCCCACGCTTTCGCACCTCAGCGTCAGTTCCGGACCAGTAAGCCGCCTTCGCCACTGGTGTTCTTCCTAATATCTACGAATTCCACCTCTACACTAGGAGTTCCACTTACCTCTTCCGGACTCTAGCTTGCCAGTATCAAAGGCAGTTCCGGAGTTGAGCTCCGGGATTTCACCTCTGACTTAACAAACCGCCTACGTGCGCTTTACGCCCAGTAAATCC
+
FFFFFFFFFFFFFFFFFFFFFFFFFFFFFFFFFFFFFFF,FFFFFFFFFFFFFFFFFFFFFFFFFFFFFFFFFFFFFFFFFFFFFFFFFFFFFFFFFFFFFFFFFFFFFFFFFFFFFFFF,FF:FFFFF,FF:FFFFFFFFFF:FFFFFFFFFFFFFFFFFFFFFFFFFF,FFFFFFFFFFFFFFFF:FFFF:FFFFFFFFFFFFFFFFFFFFFFFFFF:FFFFFFFFFFFFFFFFF:FFFFF,FFFFFF
@A00920:152:HGHKKDRXX:2:2107:2871:22216 2:N:0:CGCGTTCA+TGCTAAGT
GGACTACCAGGGTTTCTAATCCTGTTTGATCCCCACACTTTCGTGCCTCAGCGTCAGTTGAAGTCTAGTAAGCTGTCTACACTATCGGTGTTCTTGACGATATCTAAGCATTTCACCGCTACATGATATATTCCGCCCACCTCAACAAGATTCAAGACTGATAGTATCAAAGGCAGTTTCCGGGTTGAGCCCGGAGATTTCACCTCTGACTTAACAGTCCGCCTACACACCCTTTAAACCCAGTGAATCC
+
FFFFFFFFFFFFFFFFFFFFFFFFFFFFFFFFFFFFFFFFFFFFFFFFFFFFFFFFFFFFFFFFFFFFFFFFFFFFFF,FFFFFFFFFFFFFF:FFFFFFFFFFFFFFFFFFFFFF:FFFFF:FFFFFFFFFFFFFFFFFFFFFFFFFFFFFFF:FFFFFF:FFFFFFF:FFFFFFFFFFFFFFFFFFFFFFFFFFF:,:FFFFFF:FFFFFFFFFFFFFFFFFFFFFF:FFFFFFFFFFFFFFFF::FF
@A00920:152:HGHKKDRXX:2:2107:18584:22842 2:N:0:CGCGTTCA+TGCTAAGT
GGACTACACGGGTTTCTAATCCTGTTTGATCCCCACACTTTCGTGCCTCAGCGTCAGTTGAAGTCTAGTAAGCTGTCTACACTATCGGTGTTCTTGACGATATCTAAGCATTTCACCGCTACACCGTCAATTCCGCCTACCTCGAATCCACTCAAGCCCATCAGTATCAATGCCACCCTCCCGGGAAAGCCGGGATATTTCAGCACTGACTCAATAGGCCGCCTACGCACCCTTTAAACCCAATAAATCC
+
FF,FF:FFFFFF:,FF,:F:FFF:FFFFFF:FFFF,F:FF,:F:FFFFF:FF,FFF,FFFFFFFFF:,FFF:FF::F,F:FFFFFF:F,:F:F:FFFFFF:,::F,F:,FFFF:,FF:FF,FF:FFFFFF,FFFFF,F:F:FF,FF,F::F:F:FFFFFFFFFF,::F,FF,,FFF,FF,FFF,,,,,,,F,F,,,F,:,F,FFFFFFFFF,,:FFF:F,,F,:F,,FFF,F,,,,:,:F::F,,FF,:F
@A00920:152:HGHKKDRXX:2:2107:6225:22952 2:N:0:CGCGTTCA+TGCTAAGT
GGACTACTCGGGTATCTAATCCTGTTTGCTCCCCACGCTTTCGCACTTTAGCGTCAGTAAAAGCCCAGCTGGCCGCCTTCGCCACCGGTGTTCTTCCTAATATCTACGTATTTCACCACTACACTAGGAATTCCGCCAGCCTCTACTTCACTCTAGCTCAGCAGTTTCAAATGCAGTTCAGGAGTTAAGCTCCGGGATTTCACACCTGACTTGCTGAGCCGCCTACATGCTCTTTAAGCCCAGTGATTCC
+
FFFFFFFFFFFFFFFFFFFFFFFF:FFFFFFFFFFFFFFFFFFFFFFFFFF:FFFFFFFFF:FFFFFFFFFFF:FFFFFFFFFFFFFF,FFFFFFFFF:FFFFFF::F,:FFFFFFFFFFFFFFFFFFFFFFFFFFF,FFFFFFFFFF,FFFFFFFFF,F:FFFFFFFFF,FFFF,FFF,FFFFFFFFFFFFF,,F,FFFFFFFFFF,FFFFF,,,F,FFFFFFFFFFFF:FFFFF:FFFFFFF,:FFF,
@A00920:152:HGHKKDRXX:2:2107:29523:23281 2:N:0:CGCGTTCA+TGCTAAGT
GGACTACAAGGGTTTCTAATCCTGTTCGCTCCCCACGCTTTCGCTCCTCAGTGTCAGTTCCAGCCCAGAGCGCCGCCTTCGCCACTGGTGTTCCTCCTGATATCTGCGCATTTCACCGCTACACCAGGAATTCCACGCTCCCCTACTGGACTCTAGCCACAGCAGTATCGGGTGGCGTCTCCAGGTTGAGCCTGGAGGTTTCACACCCGACTTACTGAGCCACCTACGAGCTCTTTACGCCCAATAAATC
+
::FFFFFFFFF:F:FFFFFFFFFFFFFFF:FFFFF,FFFFFFFF:FFFFFFFFFFF:FF:FFFFFFFFFFFFFFFFFFFFFFFFFFFFFF:FFFFFFFFFFFFFFFF,FFFFFFFFFFFFFF,FF:,FFFFFFFFFFFFFFFFFFFFFFFFFFFFF:FFFFFFFFF:FFFFFFFFFFFFFFFFFFFFFFFF::FFFFFFFFFFF:FFFFFFFFFF:FFFFFFFFF:FFFFFF:FFFFFFFF:::FF:::F
@A00920:152:HGHKKDRXX:2:2107:4218:23610 2:N:0:CGCGTTCA+TGCTAAGT
GGACTACCGGGGTTTCTAATCCCGTTCGCTCCCCTAGCTTTCGTGTTTGAGCGTCAGGTACAGGCCAGGTGGCCGCTTTCGCCACTGGTGTTCCTCCGGATATCTACGCATTTCACCACTACACCCGGAATTCCACCACCCTCTCCTGCCCTCCAGCCTTTCAGTTTCGGACAGCCCCTCCCGGTTGAGCCGAGAGATTTCATGCCCGACTTGATAAGCCGCCTGAACACGCTTTACGCCCAGTAAATCC
+
FFFFFFFFFFFFFFFFFFFFFFFFFF,FFFFFFFFFFFFFFFFFFFFFFFFFFFFFF::FFFFFFFFF,FFFFFFFFFFFFFFFFFFFFFFFFFFFFFFFFFFFFFFFFFFF:FFFFFFFFFF:FFFFFFFFFFFFFFFFFFFFFFFF:FFFFFFFFFFF,FFF:FFFF:FFFFF:FFFFF:FFFFFFFFFFFFFF:F:FFF,F:FF,FFFFFF:FFF:F:FFF,FF:FFFFFFFFFFFFFFFFFFFFFF
@A00920:152:HGHKKDRXX:2:2107:31665:23891 2:N:0:CGCGTTCA+TGCTAAGT
GGACTACTCGGGTTTCTAATCCTGTTTGCTCCCCACGCTTTCGCACCTCAGCGTCAATACATGTCCAGTGAGTCGCCTTCGCCACTGGTGTTCTTCCGAATATCTACGAATTTCACATCTACACTCTGAATTCCAATCACCTCTACATGATTCTAGCGATGCAGTCTTACAGGCAATTCCGGAGTTGAGCCCCGGGCTTTCACCTCAAACTTACAAAGCAGCCTACGTGCGCTTTACGCCCAGTAATTCC
+
FFFFFFF::FFFFFFFFFF:FF:FF:F:,:F:FF,,F:,FFFF,F,,FFFFF,FFFF,F:FFF,,FFF::FFFF,FFF,FFFFFFFFFFFFF:FF:,FFF:FFFFFFFF:,FFF,F,:,FF,FF,F,FFF:::FF,FFFFFFFF,FFF:FFF,FFFF:,FFFF,FFFFF,:FFFF,F:,FF::FF,FFF,FFF,:,FFF,FFF::F,FFFF:FFFF::F,FF,FFFFF,F,FFFFFF,FF,F,,FF,:,F
@A00920:152:HGHKKDRXX:2:2107:23755:23907 2:N:0:CGCGTTCA+TGCTAAGT
GGACTACTCGGGTTTCTAATCCTGTTTGCTCCCCACGCTTTCGTGCCTCAGTGTCAGTGCTGGTCCAGGCAGTCGCCTTCGCCACGGATGTTCCTCCCGATCTCTACGCATTTCACTGCTACACCGGGAATTCCACTGCCCTCTACCGCACTCTAGCCCGCCAGTATCCCATGCCATTCCCAGGTTGAGCCCAGGGCTTTCACATCGGACTTAACGAACCACCTACGCACGCTTTACGCCCAGTAATTCC
+
FFFFFFFFFFFFFFFFFFFFFFFFFFFFFFFFFFFFFFFFFFFFFFFFFFFFFFFFFFFFFFFFFFFFFFFFFFFFFFFFFFFFFFFFFFFFFFFFFFFFFFFFFFFFFFFFFFFFFFFFFF:FFFFFFFFFFFFFFFFFFFFFFFFFFFFFFFFFFFFFFFFFFFFFFFFFFFFF:FFFFFFFFFFFFFFFFFFFFFFFFFFFFFFF:FFFFFFFFFFFFFFFFFFFFFFFFFFFFFFFFFFFF:FFFF
@A00920:152:HGHKKDRXX:2:2107:30825:25504 2:N:0:CGCGTTCA+TGCTAAGT
GGACTACAGGGGTATCTAATCCCGTTCGCTCCCCATGCTTTCGCATCTCAGCGTCAGGTCAGGCCCAGCGTGTCGCCTTCGCCACTGGTGTTCCTCCGGATCTCTACGCATTTCACCACTACACCCGGAATTCCACACGCCTCTACCTACCTCTAGTCGCGCAGTTCGATTGCGTCCTCGCCCGGTTGAGCCGGGCGCTTTCACGCCTCACTTGCACGACCGCCTACACGCGCTTTACACCCAGTAAATC
+
FFFFFFFFFFFFFFFFFFFFFFFFFFFFFFFFFFFFFFFFFFFF::FFFFFFFFFFFFF:FFFFFFFFFF,FFFFFFFFF:FF:FFFFFFFFFFF:FF:FFFFFFFFFFFFFFFFFFFFFFFFF:FFFFFFFFFFFFFFFFFFF,FFFFFFFFFFF:F::FF:FFFFFFFF,::FFF:FFFFFFFF:,F:FF:FFFFFFFFFFF:F,FFFFF:FFFFFFFF:FFFFFFFF:FFFFF:FFFFFFFFFF,F:
@A00920:152:HGHKKDRXX:2:2107:25672:25629 2:N:0:CGCGTTCA+TGCTAAGT
GGACTACAGGGGTATCTAATCCCGTTCGCTACCCTGGCTTTCGCGGCTCAGCGTCAGGTGCAGCCCAGGGCGCCGCCTTCGCCTCTGGTGTTCCTCCGGATCTCTACGCATTTCACCACTCCACCCGGAATTCCACGCCCCTCTGCTGCCCTCTAGCTGTCCAGTTTCGAACGGCCTCTCCCGGTTGAGCCGGGAGCTTTCACGTCCGACTTGAACAGCCGCCTGCCCGCGCTTTACGCCCAGTAAATCC
+
FFFFFFFFFFFFFFFFFFFFFFFFFFFFFFFFFFFFFFFFFFFFFFFFFFFFFFFFFFFFFFFFFFFFFFFFFFFFFFFFFFFFFFFFFFFFFFFFFFFFFFFFFFFFFFFFFFFFFFFFFFFFFFFFFFFFFFFFFFFFFFFFFFFFFFFFFF:FFFFFFFFFFFFFFFFFFFFFFFFFF:FFFFFFFFFFFFFFFFFFFFFFFFFFFF:FFFFFFFFFFFFFFFFFFF:F,FFF:FFFFFFF:F,FFF
@A00920:152:HGHKKDRXX:2:2107:6153:26647 2:N:0:CGCGTTCA+TGCTAAGT
GGACTACCCGGGTTTCTAATCCTGTTCGCTACCCACGCTTTCGTGCCTCAGCGTCAGTTACAGCCTAGTAAGCTGCCTTCGCTATCGGTGTTCTTTATGGTATCTATGCATTTCACCGCTACACCATAAATTCCGCCTACCTCGTCTGTACTCAAGCCTAACAGTATCAATGGCACATCTACGGTTGAGCCGCAGGATTTCACCACTGACTTATTAGGCCGCCTACGCACCCTTTAAACCCAATAAATCC
+
FF,FFFFFFFFFFFFFFFFFFFFFFFFFF:FFFFFFFFFFFFFFFF,FFFFFFFFFFFFFFFFFFFFFFF:FFFFFFF:FFFFFFFFFFFFFFFFFFFFFF,:FF:FFFFFFFFFFFFFFFFFFFFFFFFFFFFFFF,FFF:FFFFFFFFFFFFFFFFFFFFFFF:FF:FFFF:FFFFFFF::FFFFFFFFFFFFFF:FFFFFFF,F:,FF,FFFFF:FFFFFFFFFFFFFFFFFF,FFFFFFFFFFF:F
@A00920:152:HGHKKDRXX:2:2107:15754:27211 2:N:0:CGCGTTCA+TGCTAAGT
GGACTACTAGGGTTTCTAATCCTGTTCGCTCCCCACGCTTTCGTGCCTCAGCGTCAGTTATAGTTTAGTAAGCTGCCTACGCTATTGGTGTTCTTCATGGTATCTATGCATTTCACCGCTACACCATGAATTCCGCCTACCTCAACTATACTCAAGAAATCCAGTATCAATGGCAATTTTACGGTTGAGCCGCAAACTTTCACCACTGACTTAAACTTCAGCCTACGCACCCTTTAAACCCAATAAATCC
+
,FF:FFFFFFF:FFF:FFFFFFFF:FFFFFFFFFFFFFFFFFFFFFFFFFFFFF:FF:FFFFFFFFF:FFF,FFFFFFFFF:FFFFFFFFF::FFFF,FFFFF:FFFFFFFFFFF:FFFFFF:FFFFFFFFFFF,FFFF:FFFFFFFFFFFF:FFFFF,FFFFFFFFF:FFFFF:FFFFFFF:FFFFFFFFFF,,F,FFFFFFFFFFFFF:F:FFFFFFFF,FFF,FF,FFFFFF,F::F,FFFF:,::F
@A00920:152:HGHKKDRXX:2:2107:29369:27211 2:N:0:CGCGTTCA+TGCTAAGT
GGACTACCGGGGTATCTAATCCCGTTCGCTCCCCTGGCTTTCGCACCTCAGCGTCAGAGACGGTCCAGTGAGCCGCTTTCGCCACCGGTGTTCCTCCAGATATCTACGCATTTCACCGCTCCACCTGGAGTTCCACTCACCCCTACCGTCCTCGAGCTCGCCAGTATCTAGCGCAATTCCCCGGTTGAGCCGGGGGCTTTCACGCCAAACTTAACGAACCGCCTACGTGCTCTTTATGCCCAGTGATTCC
+
FFFFFFFFFFFFFFFFFFFFFFFFFFF:FFFFFFFFFFFFFFFFFFFFFFFFFFFFFFFFFFFFFFFFFFFFF:FFFFFFFFFFFFFFFFFFFF,FFFFFFFFFFFFFFF:FFFFFFFFFFFFFFFFFFFFFFFFFFFFFF:FFFFFFFFF:FFFFFFFFF:FFFFFFFFFFFFFFFFFF:FFFFFF:FFFFFFFFF:FFFFFFFFFFFFFFFFFFFFFFFFFF:FFFFFFFFFFF::,FFFFFFFF:::
@A00920:152:HGHKKDRXX:2:2107:9344:27289 2:N:0:CGCGTTCA+TGCTAAGT
GGACTACTCGGGTATCTAATCCTGTTTGCTCCCCACGCTTTCGTCCATGAGCGTCAGAGCAGGCCCAGCTGGCTGCCTTCGCCATAGGTGTTCCTCCACATCTCTACGCATTTCACAGCTACACCTGGAATTCCACCCCCCTCTGCAACACTCAAGTCGCCCAGTATAAAAAGCAGTACCCAGGTTAAGCCCTGGGATTTCACAGCTGACTTAATACACCGCCTGCGCACGCTTTACGCCCAGTAATTCC
+
FFFFFF:FFFFFF:FFFFFFFF,FFFFFFFFFFFFFFFFFFFFF:F,F,FFFFFF:F,,:,,FFFFFF,,FFF,FFFFFFFF:F:,FFFFFFFFFFF,FFF:FFF:FFFFFFFFFF,FFFFFFF,FFF,FFFFF,FFF,FFFFFFF,,:,FFFFFF,F,F,::FF:F,F,FF:FF:FFFF,:FFFFFFF:FF,F,,,FFFFFFF,FF,:FF,F:,F,:FFFFFFF:FF:F,:FFF,FFF:F:FFFFFFFF
@A00920:152:HGHKKDRXX:2:2107:11225:27508 2:N:0:CGCGTTCA+TGCTAAGT
GGACTACAAGGGTATCTAATCCTGTTTGATCCCCACGCTTTCGTGCCTCAGTGTCAGTTCTGCTCCAGTCAGTCGCCTTCGCCACAGATGTTCTGCCAGATCTCTACGCATTTCACTGCTACACCGCGAATTCCACTACCATCTACCGCACTCTAGACTGCCAGTACCCAATGCAATTCACAGTTTGGGCCAAAGTCTTTAACATCAGCTTTAACAAACGACATAGCCACGCTTTAAGCCAAGAAATACC
+
FFFFFFF,,FFFF,FFFFFFFFFFFF,F,FFFFFF:FFFFFFFFFFFFFFF,FFFFFF,:FF,FFF,F,::FF,FFFF:FFF,F:FFF,FFFF,:F,,FFF:FFFF,FF:FFFF:F:FFFFF:FF,,F,:FFFF:F:FFF,FFFF,FFF:FFF,,F,FFFFFF:F,,F,:,FF,,F:,F:::F:F,,,,FF,:,,,,FFF,FF,,F,F,,F,FF:,,FF,,F,F,::,,F,,FF,FF:,F::,:FFFFF:
@A00920:152:HGHKKDRXX:2:2107:26775:27915 2:N:0:CGCGTTCA+TGCTAAGT
GGACTACTGGGGTATCTAATCCTGTTTGCTCCCCACGCTGTCGCGCCTCAGCGTCAGCCACTGCCCAGCAGGCCGCCTTCGCCTCCGGTGTTCTTCCGGATCTCTACGCATTCCACCGCTACACCCGGAATTCCGCTGGCCTCTACCTGTCTCCAGCCCCCCAGTATCCCCGGCATGCTCGGGGTTGAGCCCCGGCCTTTCACCATGAGACTTAACGGGCCGCCTACGTGCGCTTTACGCCCACTAATTC
+
FFFFFFFFFFFFFFFFFFFFFFFFFFFFFFFFFFFFFFFFFFFFFFFFFFFFFFFFFFFFF:FFFFFFFFFFFFFFFFFFFFFFF:FFFFFFFFF,,FFFFF:FFFFFFFFFFFFFFFFFFFFFFF,FFFFFFFFFFFFFFFFF,F,FFFFFFFFFFFFF,FFFFFFFFFFFFFFFFFFFFFFFFFFFFFFFFF,FFFFFF,FFFFFFFFFFFFFF,FFFFFFFFFF::FFFFF:FFFFFF:F,FF::F:
@A00920:152:HGHKKDRXX:2:2107:14950:28103 2:N:0:CGCGTTCA+TGCTAAGT
GGACTACTCGGGTATCTAATCCTGTTCGCTCCCCACGCTTTCGTCCATCAGCGTCAATGTATTGTTAGTAACCTGCCTTCGCAATGGGTATTCCATGTAATATCTAAGCATTTCACCGCTACACTACATATTCTAGTTACTTCACAATAATTCAAGTCCTGCAGTATCAATGGCAGTGCGACAGTTGAGCTGCCGGATTTCACCACTGACTTACAAAACCGCCTACGGACCCTTTAAACCCAATGATTCC
+
FFFFFFFFFFFFFFFFFFFFFFFFFFFFFFFFFFFFFFFFFFFFFFFFFFFFFFFFFFFFFFFFFFFFFFFFFFFFFFFFFFFFFFFFF,FFFFFFFFF:FFFFFFFFFFFFFFFFFFFFFFFFFFFFFFFFFFFFFFF:FFFFFFFFFFFFFFFFFFFFFFFFFFFFFFFFFFFFFFFFFFFFFFFFF:FFFFFFFFFFFFFFFFFFFFFFFFFFFFFFFFFFFFFFFFFFF:FFFFFFFFFFFFFFFF
@A00920:152:HGHKKDRXX:2:2107:3459:28275 2:N:0:CGCGTTCA+TGCTAAGT
GGACTACTCGGGTTTCTAATCCCGTTCGCTCCCCATGCTTTCGCGTCTGAGTGTCAAAGCAGGCCCAGAAAGTCGCCTTCGCCACAGGAGTTCCTCGGGATCTCTACGCATTTCACCACTACACCCCGAATTCCACTTTCCTCTGCCTGTTTCTAGTTCCGCAGTTTGGCACGCACTCGCCCGGTTGAGCCGAGCGCTTTCACGCACCACTTACGAAACCACCTGCACGCCCTTTACGCCCAGTAAATCC
+
F::FFFFFFFFFFFFFFFFFFFFFFF:FFFFFFFFFFFFFFFFFFFFFFFFFFFFFFFFFFFFFFFFFFFFFFFFFFFFFFFFFF:FFFFFFFFFFFFFF:FFFFFFFFFFFFFFFFFFFFFFFFFFFFF::FFFF,FFFFFFFFFFFFFFFFFFFFFFFFFF:FFFFFFFFFFFFFFFFFFFFFFFFFFFFFFF:FFFFFFFFFFFFFFFFFFFFFFFFFFFF,FFFFFFFFFFF:FFFFFFFF:FF:F
@A00920:152:HGHKKDRXX:2:2107:12689:28322 2:N:0:CGCGTTCA+TGCTAAGT
GGACTACCGGGGTTTCTAATCCTGTTTGCTCCCCACGCTTTCGCGTCTCAGCGTCAGTAACGTCCCAGCGAGCTGCCTTCGCAATTGGTGTTCCTCCTGATATCTGCGCATTTCACCGCTACACCAGGAATTCCACTCGCCTCTTCCGTACTCTAGCCCGACAGTTTCCACCGGCTTTCGAGGGTTGAGCCCTCGACTTTCACAGCGGACTTACCGGACCGCCTACACGCGCTTTACGCCCAATGATTCC
+
FFFFFFFFFFFFFFFFFFFF:FFFFFFFFFFFFFFFFFFFFFFFFFFFFFFFFFFFFFF:FFFFFF:FFFFFFFFFFF,:FFFFFFFFFFFFFFFFFFFFFFFFFFFFFF:FFFFFFFFFFFFF:,FFFFFFFFFFFFFFFFFFFFFFFFFFFFFF,FFFF,FFFFFFFFFFFFFFFFFFFFFFFFFFFFFFFFFFFF:FFFFFFFFFFFFF:FFFFF,FFFF:FF,FFFFFF,FFFFFFFFFFFFFF:F
@A00920:152:HGHKKDRXX:2:2107:32190:28432 2:N:0:CGCGTTCA+TGCTAAGT
GGACTACCAGGGTTTCTAATCCTGTTCGCTCCCCACGCTTTCGCACCTCAGCGTCAGTAACCAAGCAAGGTAGCCGCCTTCGCCACTGGTGTTCTTCCCAATATCTACGAATTTCACCTCTACACTGGGAATTCCACTACCCTCTCTTGGACTCTAGCCATACAGTATCAAATGAATTTCCCGGGTTAAGCCCAGGCCTTTCACATCTGACTATCATGGCCGCCTACGTGCGCTTAACGCCCAGTAATTC
+
FFFFFFF:FFFFFFFFFFFFFFFFFFFFFFFFFFFF:FFFFFFFFFFFFFFFFFFFFFFFFFFFFF,FF,FF,FFFFFFFFFFFF,FFFFFFF,FFFFFFFFFFFFFF,FFFFFFFF:FFFFFF,FFF::FFFF:FFFFFF:,FF:,F:F:F:FFFF,FFFFFFFFF,:FF:F:,F,FF,FFFF,:FFF,FFFFFFF,FFFFFFFFFFFF,FFFF:FFFFFFF,,FF:FFFFFF::FFFFFF,F:F:FFF
@A00920:152:HGHKKDRXX:2:2107:6470:29042 2:N:0:CGCGTTCA+TGCTAAGT
GGACTACTAGGGTATCTAATCCTGTTCGCTCCCCACGCTTTCGCTCCTCAGTGTCAGTTCCAGCCCAGAGCGCCGCCTTCGCCACTGGTGTTCCTCCTGATATCTGCGCATTTCACCGCTACACCAGGACTTCCACGCTCCCCTACTGGACTCTAGTCACAGCAGTATCGGGTGGCGTCTCCAGGTTGAGCCTGGAGTTTTCACACCCGACTTACTGAACAACCTCCGAGCTCTTTACGCCCAATAAATC
+
FFFF:FFFFFFFFFFFFF,:FFFFFFFFF:FFFFFFFFF:F:FFF:FF:F:F:F:F:FFFFFFFFF:::FFFFFFFFF:FFFF::F:FFFFFF:F::FFF,FF,,,FFFF:FFFFFFFF,F,F:FF:FF,:,F:FFFFFF:F,,FFFFF:FF:F,FF::FFF,,F:F:FFFFFFFFF,FFF:F:FFFFF:FF,F:FF,:FF::F:F,FFFFFFF:F,:FF,F:F:,F,FF:FFF,FFFF,:,FFFFFFFF
@A00920:152:HGHKKDRXX:2:2107:16839:29089 2:N:0:CGCGTTCA+TGCTAAGT
GGACTACACGGGTATCTAATCCTGTTTGCTCCCCACGCTTTCGCGCCTCAGCGTCAGTAATGAGCCAGTATGTCGCCTTCGCCACTGGTGTTCTTCCGAATATCTACGAATTTCACCTCTACACTCGGAGTTCCACATACCTCTCTCACACTCAAGATCGCCAGTATCAAAGGCAAGTCCAGGGTTGAGCGCTGGGATGTCGCCTCTGACTAAACGATCCGCCTACGCGCCGTTTACGCCCAGTAATTCG
+
FFFFFFF:FFFFFFFFFFFFFFF:FFFFF:FFF:F:FFF,:FFFFFFFFFFFFFFFF:FFFF:FF,FFFFFFFFFFFF:FFFFFF,FFFFFFFFF:FFF,FFFF,FFF,:,FFFFF,F:,F:FFFFFFFFF,FFFFFFF,FF:,FFFF,F::FF:FFF,FFF:FFFFFFFFFFF:F,F:FFFFFFFFFFF,FFFF,:FFFF,,FFF,F,:FF:F,FFF:FF,,:F,FFF:F,,,,,,F,,,:FF,,F,FF
@A00920:152:HGHKKDRXX:2:2107:25934:29810 2:N:0:CGCGTTCA+TGCTAAGT
GGACTACAAGGGTTTCTAATCCTGTTCGCTCCCCACGCTTTCGCGTCTCAGCGTCAGGCCAGGCCCAGAGAGCCGCCTTCGCCGCTGGTGTTCCTCCCGATATCTGCGCATTCCACCGCTACACCGGGAATTCCACTCTCCTCTACCTGCCTCAAGCCCGCCAGTATCGGATGCAGTTCCGGAGTTGAGCCCCGGGCTTTCACATCCGACTTAACGGGCCGCCTACACGCGCTTTACGCCCAATAAATCC
+
FFFFFFFFFFFFFFFFFFFFFFFFFFFFFFFFFFFFFFFFFFFFFFFFFFFFFFFFFFFFFFFFFFFFFFFFFFFFFF:FFFFFFFFFFFFFFFFFFFFFF,FFFFFFFFFFFFFFFFFF:FFFFFFFFF:FFFFFFFFFFFFFFFFFFFFFFFFFFFFFFFFFFFFFFFFFFFFFFFFFFFFFFFFFFFFFFFFFFFFFFFFFFFFFFFFFFFFFFFFFFFFF:FFFFFFFFFFFFFFFFFFFFF:,FF
@A00920:152:HGHKKDRXX:2:2107:16703:30295 2:N:0:CGCGTTCA+TGCTAAGT
GGACTACAGGGGTATCTAATCCTGTTTGCTCCCCACGCTTTCGCTCCTCAGCGTCAGTATTGGCCCAGAGAACCGCCTTCGCTACTGGTGTTCCTCCCGATATCTGCGCATTCCACCGCTACACCGGGAATTCCATTCTCCTCTACCAAACTCTAGCCACAGCAGTATCGACTGCAGTTCCAGGGTTGAGCCCTGGGATTTCACAGCCGACTAACTGAGCCGCCTACGAGCTCTTTACGCCCAATGATTC
+
FFFFFFFFFFFFFFFFFFFFFFFFFFFF:FFFFFFFFFFFFFFFFFFFFFFFFFFFF:FFF:FF:FFFFFFF:FFFFFFFFFFFFFFFFFFFFFFFFFFFFFFFFFFFFFFFFFFFFFFFFFFFFFFFFFFFFFFFFFFFFFFFFFFFFFFFFFFFFF,FFFFFFFF:FFFFFFFFFFFFFFFFFFFF:FFFFFFFF:FFFFFFFFFFFFFFFFFFFFFFFFFFFFFFFF:FFFFFFFFFFFF,FFFFFF
@A00920:152:HGHKKDRXX:2:2107:28872:30545 2:N:0:CGCGTTCA+TGCTAAGT
GGACTACTGGGGTTTCTAATCCCGTTTGCTCCCCTGGCTTTCGTGCCTCAGTGTCAGGAATTGTCCAGAGACTCGCCTTCGCCACTGGTGTTCCGCTTGATATCTACGCATTTCACTGCTACACCAAGCATTCCAGTCTCCCCTCCAATCCTCTAGCAAGGTAGTTTCCAATGCCATTTCCGAGTTGAGCTCGGAGATTTCACATCCGACTTACCTCACCACCTACGCACCCTTTACGCCCAGTGAATCC
+
FFFFFFFFFFFFFFFFFFFFFFFFFFFFFFFFFFFFFFFFFFFFFFFFFFFFFFFFFFF:FFFFFFFFFFFFFFFFFFFFFFFFFFFFFFFFFFFFFFFFFFFFFFFFF:FFFFFFFFFFFFFFFFFFFFFFFFFFFFFFFFFFFFFFFFFFFF,FFFFFFFFFFFFFFFFFFFFFFFFFFFFFFFFFFFFFFFFFFFFFFFFFFFFFFFFFFFFFFFFFFFFFF:FFFFFFFFFFFFFFFFFFFFFFFF
@A00920:152:HGHKKDRXX:2:2107:10456:30812 2:N:0:CGCGTTCA+TGCTAAGT
GGACTACCAGGGTTTCTAATCCCGTTCGCTACCCACGCTTTCGTACCTCAGCGTCAGAACAAGCCCAGCGGCCTGTCTTCACCTTCGGCGTTCCGATAGATATCAACGCATTTCACCACTCCACCTATCGTTCCGACCGCCCCTACTTGTCTCAAGACATGCGGTTCGCCGTGCAGTTCCTCAGTTGAGCTGAGGTATTTCACACGACGCCTGCATGCCCGCCTACGTACGCTTTAAGCCCAGTGATTCC
+
::::FFFFFFFFFFFFFFFFFFFFFFFFFFFFFFFFFFFFFFFFFFFFFFFFFFFFFFFFFFFFFFFFFFFFFFFFFFFFFFFFFFFFFFFFFFFFF:FFFFFFFFFFFFF:FFFFFFFFFFFFFF,FFFFFFFFFFFFFFFFFFFF:FFF:FFFFFFFFFFFFFFFFFFFFFFFFFFFFFFFF:FFFFFFFFFFFF:FFFFFFFFFFFFFFFFF,FFFFFFFFFFF:FFFFFFFFFF:FF:FFFFFFFF
@A00920:152:HGHKKDRXX:2:2107:6126:31203 2:N:0:CGCGTTCA+TGCTAAGT
GGACTACAAGGGTATCTAATCCCGGTCGCTCCCCACGCTTTCGTTCCTGAGCGTCAGCAATGAGCCAGTAGCCTGCCTACGCCATCGGTGTTCCTCCATATATCTACGGATTTCACACCTACACATGGAATTCCAGCTACCTCTATCATGCTCTAGACAAAGCAGTTTTGGTAATGGATAAGAGTTTGAGCCCCACGCTTTCACTACCAACTTTCTGAACCGCCTACGCACCTCTTTACGCCCAGTAATT
+
FFFFFFFF,FFFFFFFFFFF:FFFFF,FFFFFFFFFFFFFFFF,,FFF,FF:FFF:,F,FFFF:FFFF,F:FF,FFFFFFFFF:,FFFF:FFF,:FF,FFFFFFFFFFFFFFFFFF,:FFFFFF:,FFFFFFF,FFFFFFFFF,,:FFF,,FFFFF,FFFF,F,F:F,FF:F,F,F:F:F,F:F,F,,F,:FF,,F,,F,,,FFFF:::FFF:,FF,,FFFFF:,F:FFF,FF,:,F,F,F,FFF:FF,:
@A00920:152:HGHKKDRXX:2:2107:12454:31266 2:N:0:CGCGTTCA+TGCTAAGT
GGACTACTAGGGTTTCTAATCCTGTTCGCTCCCCACGCTTTCTTGCCTCAGCGTCAATCCAGGTCTAGCCAGCTGCCTTCGCAATTGGTGTTCTATGGCATATCTATGCATTACACCGCTACATGCCACATTCCGCTGACATCATACTAATTCTAGCATAGCAGTATCAAAAGCAATTTTAGGGTTGATCCGCAAACATACACTCATGACTTACTACGCAGCCTACGCACCCTATAAAAACAGTAATTCA
+
:,:,,FF:FF,:FFF,F:FFFFFFF,F,F:,,F:F,,FFFF,,:FF:,F:FF,:::F,::F::FF,,FFFF,:,,,:F,:,FF,FF:,,:,FF::FF,F:,FFFF,F:,:F,,F:,F,,F,F,::::FFFFFFFF,F,F:,F,FF,::FFF:F::,:FFF,,FFFF,F,F,F,:FF:,F,F,,,F,,F,F::FFFFF,,,,FF:F:F,FFFFF:F:::FFF,,,F,F,FF,:F,F:FF,,,FF,FF::F:
@A00920:152:HGHKKDRXX:2:2107:5972:31469 2:N:0:CGCGTTCA+TGCTAAGT
GGACTACAAGGGTCTCTAATCCCGGTCGCTCCCCACGCTTTCGTGCCTGAGCGTCAGCAATGAGCCAGTAGCCTGCCTACGCCATCGGTGTTCCTCCCTATATCTACGGATTTCACTCCTACACAGGGAATTCCAGCTACCTCTCTCATGCTCTAGTCAAAGCAGTTTTGGTAAGGGATATGAGGTTGAGCCCCACGCTTTCACTACCAACTTACTTAACCGCCTACGCAACTCTTTACGCCAAGTACTT
+
FFFFF,F:FFFF,,FFFFF:FFFFF,FFF:FFFFFFFFF,FFFFF:FFF:FFFFFFFFFFFFFFFFFFFFFFFFFFFFFFFFFFFFFFFF:FFFFFFFF,FFFF:,FFFFFFFF:FFF,:FFFFF::FFFF,FFFFFFF::,,FFFFFFFFFFFFFFFFF:FFFFF,:F:FFFF,FFFF,FFFFF:FF:FFF:FFFFF,,FFF:FFFF,:FFF:,FFFFFFF:FFFF:FFFFF:FFFF:FF,,F:FFF::
@A00920:152:HGHKKDRXX:2:2107:13132:31720 2:N:0:CGCGTTCA+TGCTAAGT
GGACTACAGGGGTATCTAATCCCGTTTGCTCCCCTGGCTTTCGCTCCTCAGCGTCAGTGGTGGTCCAGAATGCCGCCTTCGCCACCGGTGTTCCTCCAGATATCTACGCATTTCACCGCTACACCTGGAATTCCGCGTTCCTCTACTGCACTCAAGCCAACCAGTATCAGACGCAGTTCCTCAGTTGAGCTGAGGGCTTTCACGTCTGACTTATCTGGCCACCTACGAACCCTTTACGCCCAGTAATTCC
+
FFFFFFFFFFFFFFFFFFFFFF,FFFFFFFFFFF:FFF,FFFFFFFFFFFFFFFFFF:,,:FFFFF:FFFFFFFFFFFFFFFF:F:FFFFFFF,F,F:FFF,FFFFFFFFFFFFFFF,FFFFFF,,F:FF:FFFFF,F,::FFF,F:FF,FFF:FFFF:FFFFFFFFF:,FFFF::FFF:F,,FFFFFFF:,,,FF,FFFFFF,:F:FFFFF,,F,FFFF,FFFFFFFFFFFFFFFFFFFFFFF:FFFFF
@A00920:152:HGHKKDRXX:2:2107:17020:32597 2:N:0:CGCGTTCA+TGCTAAGT
GGACTACACGGGTATCTAATCCCGTTCGCTCCCCTAGCTTTCGCGGCTCAGCGTCAGGAGCAGCCCAGGGCGCCGCCTTCGCCTCAGGTGTTCCTCCGGATCTCTACGAATTTCACCACTCCACCCGGAATTCCACGCCCCTCTACTGCCCTCTAGCGGCCCAGTTTCGAACGACCTATCCCAGTTGAGCCGGGAGCTTTCACGTCCGACTTGGACCACCGCCTGCCAGCGCTTTACGCCCAGTAAATCC
+
FFFFFFF,FFFFF,FFFFFFFF:FFFFFFFFFFFFFFFFFFFFF,FFFFFFFFFFFFF,,FF,FFFFFF:FFFFFFFFFFFFFFF,FFFFFFFFFFF,FFFFFFFFFF,FFFFFFFFFFF:FFFFFFFF:FFFFFFF,FFFFFFF,,F,FFFFF:F:F,:FFFFFFFFFFF,FF:FF,,FFFF:FFFFFFFFFF:FFFFFFFFFFFFFFFFF,,F,FFFFFFFF,:F,FFFFFFFFFFFFFF,FF,,FFF
@A00920:152:HGHKKDRXX:2:2107:18629:32941 2:N:0:CGCGTTCA+TGCTAAGT
GGACTACACGGGTTTCTAATCCTGTTTGCTACCCACGCTTTCGTGCCTCAGTGTCAGTATTAGGCCAGGTAGCCGCCTTCGCCACTGGTGTTCCTTCCGATCTCTACGCATTTCACCGCTACACCGGAAATTCCACTACCCTCTCCCATACTCGAGTTAACCAGTCTTATCTGACCTGCCTAGGTTGAGCCCAGGAATTTCACAGATAACTTAATCAACCACCTACGCACCCTTTACGCCCAGTAATTCC
+
FFFFFFF:FFFFFFFFFFFFFFFFFFFFFFFFFFFFFFFFFFFFFFFFFFFFFFFFFFFFFFFFFFFFFFFFFFFFF:FFFFFFFFFFFFFFFFFFFFFFFFFFFFF::FFFFFFFFFFFFFFFFF,:,FFFFFFFFFF:FFFFFFFFFFFFFFFFFFFFF:FF:FFF:F:FFFFFFFF:FFFFFFFFFFFFFFFFFFFFFF:FFFF::FFF:FFF:F:FFFFF:FFFFF:,,::FF:F:F,F:::FFFF
@A00920:152:HGHKKDRXX:2:2107:3577:33301 2:N:0:CGCGTTCA+TGCTAAGT
GGACTACTGGGGTATCTAATCCTGTTTGCTCCCCACGCTGTCGCGCCTCAGTGTCAGCAACTGCCCAGCAGACCGCCTTCGCCACCGGTGTTCTTCCGGATCTCTACGCATTCCACCGCTACACCCGGAATTCCGTCTGCCTCTACAGTGCTCGAGTCGAGCAGTTCGCATGGCCGACTCGGGGTTGAGCCCCGAGCTTTCACCACACGCTTACCCCACCACCTACGCGCCCTTTACGCCCAGTGATTCC
+
FFFFFFFFFFFFFF:FFFFFFFFFFFFFFFFFFFFFFFFFFFFFFFFFFFFFFFFFFFFFFFFFFFFFFFF:FFFFFFFFFFFFFFFFFFFFF:FFFFFFFFFFFFFFFFFFFFFFFFFFFFFFFFFFFFFFFFFFFFFFFFFFFFFFFFFFFFFFFFFFFFFFFF:FFFFFFFFFFFFF:FFFFFFFF:FFFFFFFFFFF:F:FFFFFF:FF:FFFFFF:FFF:FF:FFFFFFFF::::F:FFF:FF::
@A00920:152:HGHKKDRXX:2:2107:9959:33489 2:N:0:CGCGTTCA+TGCTAAGT
GGACTACCGGGGTATCTAATCCTGTTTGCTCCCCACGCTTTCGCACCTCAGCGTCAGTATTAAGCCAGGAGGCCGCCTTCGCCACCGGTATTCCTCCACATATCTACGCATTTCACCGCTACACGTGGAATTCTACCTCCCTCTCTCATACTCTAGCCGACCAGTATCGTATGCAGTTCCCAGGTTGAGCCCGGGGCTTTCACATCCGACTTAATCAGCCGCCTACGCGCGCTTTACGCCCAGTAATTCC
+
FFFFFFFFFFFFFFFFFFFFFFFFFFFFFFF:FFFFFFFFFFFFFFFFFFFFFFFFFFFFFFFFFFFFFFFFFFFFFFFFFFF,FFF:F:F:FFFFFF:FFFFFFFFFFF:FFFFFFFFFFFFFFFFFF:F,FFFFFFFF:FFFFFFFFFFFFF:FFFFFF,::FFFF:FFF:FFFFFFFFFF::FFFFFFFFFFFFF,:F:FFFFF:FFFF:FFFFFFFFFFFF:FFFFF:F:FF:,F::FFFFFFFF:
@A00920:152:HGHKKDRXX:2:2107:13711:33786 2:N:0:CGCGTTCA+TGCTAAGT
GGACTACTGGGGTATCTAATCCTGTTCGCTCCCCATGCTTTCGCTCCTCAGCGTCAGGTAATGCCCAGAGAACCGCCTTCGCCACCGGTGTTCCTCCTGATATCTGCGCATTCCACCGCTACACCAGGAATTCCGTTCTCCCCTGCATACCTCTAGTCAGCCCGTATCGGAAGCACGCTCAGGGTTGAGCCCTGAGTTTTCACTCCCGACGTGACTAACCGCCTACGAGCCCTTTACGCCCAATAATTCC
+
FFFFFFF:FFFFFFF:FFFFFFFFFFFFFFFF:FFFFFFFFFFFFFFFFFFFFFFFFFFFFF::FFFFFFF,FFFFFF:FFFFFFFFFFFFF:FFFFFFFFFF:FFFFF:FFFFFFFF:FFFFFFFFFFFFFFFFFFFFFFFFF:FF:FFFF::,F:FFFFFF:FFF,FFFF,FFFFFFFFFFFFFF::FFFF:FFF,F,FFFFF:FFFF:FFFFFFFF,:FFFFFFFFF:F:FF:FFFFFFFFFFFF:F
@A00920:152:HGHKKDRXX:2:2107:16387:34976 2:N:0:CGCGTTCA+TGCTAAGT
GGACTACAAGGGTTTCTAATCCTGTTTGCTCCCCACGCTTTCGCGCCTCAGCGTCAGATCCAGCCCAGTTGGCCGCCTTCGCCACAGGTGTTCTTCCCGATATCTACGCATTCCACCGCTACACCGGGAATTCCACCAACCCCTACTGGTCTCTAGACATGCAGTATCGGCAGCAGCCCCGGAGTTGAGCCCCGGGATTTCACTTCCGACTTGCACACCCGCCTGCGCGCGCTTTACGCCCAGTGATTCC
+
FFFFFFFFFFFFFFFFFFFFFF:FFFFFFFFFFFFFFFFFFFFFFFFFFFFFFFFFFFFFFFFFFFFF,FFFFFFFFFFFFFFFFFFFFFFFF:FFFFFFFFFFFFFFFFFFFF:FFFFFFFFFFFFFFFFFFFFFFFFFF:FF:FFFFFFFFFFFFFFFFFFFFFFFF:FFFFFFFFFFF,FFFFFFFFFFFFFFFFFFFFFFFFFFFFFFFFFFFFFFFFFFFFFFFFFF,FFFFFFFFFFFFF,FFF
@A00920:152:HGHKKDRXX:2:2107:24768:35650 2:N:0:CGCGTTCA+TGCTAAGT
GGACTACCCGGGTTTCTAATCCTGTTCGCTCCCCATGCTTTCGCTTCTCAGCGTCAGTAGTGGCCCAGAGACCTGCCTTCGCCATCGGTGTTCCTCCTGATATCTGCGCATTTCACCGCTACACCAGGAATTCCAGTCTCCCCTACCACACTCTAGTCTGCCCGTACCCACTGCAAGTCCGAGGTTGAGCCTCGGATTTTCACAGCAGACGCGACAAACCGCCTACAAGCTCTTTACGCCCAATAATTCC
+
FFF:FFFFFFFFFFFFFFFFFFFFFFFFFFFFFFFFFFFF:FFFFFFFFFFFFFFFFF:FFFFFFFFFFF:FFF:FFFFFFFF:FFF:F:FFFF:F:FFFFFFFFFFFFFFFFFFFFFFFFFFFFFFFFFFFFFFFF,FFFFFFFFFFFFFFFFF:FFFFFFFFFF:FFFFF,FFFF:FFFFF:FFFFFFFFFFFFFFFFFFFFF::,FFF:FFFFF:FFFFF,FFFFF:F,FF::,FFF:FF,FFFFF:
@A00920:152:HGHKKDRXX:2:2107:20754:35744 2:N:0:CGCGTTCA+TGCTAAGT
GGACTACAGGGGTATCTAATCCTGTTTGCTCCCCACGCTTTCGCACCTCAGCGTCAATACCTGTCCAGCGAGTCGCCTTCGCCACTGGTGTTCTTCCGAATATCTACGAATTTCACCTCTACACTCGGAATTCCACTCGCCTCTCCAGGATTCTAGCCATCCAGTTTCAAGGGCAGTTCCGGGGTTAAGCCCCGGGCTTTCACAACCGACGTGACAAGCCGCCTACGAGCTCTTTACGCCCAATAATTCC
+
FFFFF:FFFFFFF:FFFFFFFFFFFFFFFFFFFFFFFF:FFFFFFFFFFFFFFFFFFFFFFFFFFFFFFFFFFFFFFFFFFFFFFFFF:FFFFFFFFFFFFFFFF:FFFFFFFFFFFFFFFFFFFFFFFFFFFFFFFFFFFFFFFFFFFFFFFFFFFFFFFFF:FFFFFFFFFFFFF,,FFFFF:FFFFFFFFFFFF,F,FFFFFFFFFFFFFFFFFFFFFFFF,FFFFFFFFFFFFFFFFFFF,FF:FF
@A00920:152:HGHKKDRXX:2:2107:13829:36245 2:N:0:CGCGTTCA+TGCTAAGT
GGACTACTGGGGTTTCTAATCCTGTTTGCTCCCCACGCTTTCGCACCTCAGCGTCAATACCAGTCCAGTGAGCCGCCTTCGCCACTGGTGTTCTTCCGAATATCTACGAATTTCACCTCTACACTCGGAATTCCACTCACCTCTCCTGGATTCGAGCGATGCAGTCTTAAAGGCAATTCCGGGGTTGAGCCCCGGGCTTTCACCTCTAACTTGCAAAGCCGCCTACGTGCGCTTTACGCCCAGTAATTCC
+
FFFFFFFFFFFFFFFFFFF,FFFFFFFFF:FFFFFFFFFFFFFFFFFFFFFFFFFFFFFFFFFFFFFFFFFFFFFFFFFFFFFFF,FFFFFFFFFFFFFFFFFFFFFFFFFFFFFFFFFFFFFF,FFFFFFFFFFFFFFFFFFFFFFFFF:FFFFFFFF:FFFFFFFFFF:FFFF:FFFFFFFFFF,FFFFFFFFFFFFFFFF:FFFFFFFFFFFFFFF:FFFFFFFFFFFFF:FFFFFFFFFFF:FFFF
@A00920:152:HGHKKDRXX:2:2107:3884:36589 2:N:0:CGCGTTCA+TGCTAAGT
GGACTACTAGGGTTTCTAATCCTGTTTGCTCCCCACGCTTTCGCGCCTCAGCGTCAGTAACGGGCCAGTGTGTCGCCTTCGCCACTGGTGTTCTTCCGAATATCTACGAATTTCACCTCTACACTCGGAGTTCCACACACCTCTCCCGTACTCAAGACAGCCAGTATCAAAGGCAATTCCGAGGTTGAGCCCCGGGCTTTCACCCCTAACTTAACTGTCCGCCTACGCGCCCTTTACGCCCAGTAAATCC
+
FFFFFFFFFFFFFFFFFFFFFFFF:FFFFFFFFFFFFFFFFFFFFFFFFFF:FFFFFFFFFFFFFFFFFFFFFFFFFFFFFFFFFFFF:FFFFFFFFFF,FFFFFFFFFFFFFFFFFFFFFFFFFFFFFFFFFFFFFFFFFFFFFFFFFFFFFFF:FF,FFFFF::FF:FF,F:FFFFF,FFFFFFFFFFF:FFFFFFFFF:FFFFFFFFFFFFFFFFFFFFFF:,FFFFF::FFF:FFF:::FFFF,F:
@A00920:152:HGHKKDRXX:2:2107:9579:36620 2:N:0:CGCGTTCA+TGCTAAGT
GGACTACTGGGGTTTCTAATCCCGTTCGCTCCCCATGCTTTCGCCTCTCAGCGTCAGGTCAGGCCCAGCGTGTCGCCTTCGCCACTGGTGTTCCTCCGGATCTCTACGCATTTCACCACTACACCCGGAATTCCACACGCCTCTACCTGCCTCTAGCCCCGCAGTTCGGTCACGTCCTCGCCCGGTTGAGCCGGGCGCTTTCACGCGCCACTTGCAGGACCGCCTACGCGCGCTTTACGCCCAGTAATTC
+
FFFFFFFFFFFFFFFFFFFFFFFFFFFFFFFFFFFFFFF:FFFFFFFFFFFFFFFFFFFFFFFFFFFFFFFFFFFFFFFFFFFFFFFFFFFFFFFFFFFFFFFFFFFFFFFFFFFFFFFFFFFFFFFFFFFFFFFFFFFFFFFFFFFFFFFFFFFF:FFFFFFFFFFF:FFFFFFFFFFFFFFF:FFFFFFFFFFFFFF::FFFFFFFFFFFFFFFFFFFFFFFFFFFFFFF:,:FFFFF:FFFF:FFFF
@A00920:152:HGHKKDRXX:2:2108:26576:1172 2:N:0:CGCGTTCA+TGCTAAGT
GGACTACTGGGGTATCTAATCCTGTTTGCTCCCCACGCTTTCGCGTCTCAGCGTCAGTGACGTCCCAGCGAGCTGCCTTCGCAATTGGTGTTCCTCCTGATATCTGCGCATTTCACCGCTACACCAGGAATTCCACTCGCCTCTTCCGTACTCGAGCCCGACAGTATCCACCGGCATTCGAGGGTTGAGCCCCCGACTTTCACAGCGGACTTACCGGGCCGCCTACACGCGCTTTACGCCCAATGATTCC
+
FFFFFFF:FFFFFFFF:FFFFF:FFFFFFFFFFFF:FFFFFFFFFFFFFFFFFFF::FFF:FFFFFF:FFFFF:FFFFFFFFF:,FFFF,,FFF:FFFF:F,FFFFFFFFFFFFFFFFFF,FFFFFFF:FFFFFFFFFFFFFF:FFFFFF:FFFFFF:FFFFFF:FFFFFFF,FFFFFFFFFFFFF:FFF::FFFFFFFFFFF,FFFF:FFFFFFFFFFFFFFFF:FF:FFFFF:FFFF:F::::FFFFF
@A00920:152:HGHKKDRXX:2:2108:19958:1266 2:N:0:CGCGTTCA+TGCTAAGT
GGACTACAGGGGTATCTAATCCTGTTTGATCCCCACACTTTCGTGCCTCAGCGTCAGTTAAAGTTTAGTAAGCTGTCTTCACTATCGGTGTTCTTGACGATATCTAAGCATTTCACCGCTACACCGTCAATTCCGCCTACCTCAACTTTACTCAAGTCATACAGTATCAATGCCACCCTCCCGGTTAAGCCGGGATATTTCAGCACTGACTTATACAACCGCCTACGCACCCTTTAAACCCAATAAATCC
+
FFFFFFFFFFFFFFFFFFFFFFFFFFFFF:FFFFFFFFFFFFFFFFFFFFFFFFFFFFFFFFFFFFFF:FFFFFFFFFFFFFFFFFFFFFFFFFFFFFFF,FFFFFFFFFFFFFFFFFF:FFFFF:FFF:FFFFFFFFFFFFFFFFFFFFFFFF:FFF:FFFFFFFFFFFFFFFFF:F::FFF:FFFFFFFF:F:FFF,FFFFFFFFFFFFF:FFFFF:FFFF:FFFFFFFFF:FF:FFFFF,F,FFFFF
@A00920:152:HGHKKDRXX:2:2108:14498:1736 2:N:0:CGCGTTCA+TGCTAAGT
GGACTACAAGGGTTTCTAATCCCGTTCGCTCCCCACGCTTTCGTGCCTTAGTGTCAGGAACAAGCCAGTCACCTGCCTACGCCATCGGTGTTCCTACTAATATCTACGGATTTCACTCCTACACTAGTAATTCCAGTGACCTCTCTCGTCCTCTAGCTGAGCAGTTTTGATAATGTTTAAAGGGTTGAGCCCCAGGATTTCACTACCAACTTAATCTGCCACCTACGCAACTCTTTACGCCCAGTAATTC
+
FFFFFFF:FFFFFFFFFFFFFFFFFFFFFFFFFFFFFFFFFFFFFFFFFFFFFFFFF:F,:FF,FFFFFFFFFFFFFFFFFFFFFFFFFFFFFFFFFFFFFFFFFFFFF:FFFFFFFFFFFF:F:FFFFFFFFFFFFF:FFFFFFFFFFFFFF::FFFFF:FFFFF,FFFFFFFF,FFFFFFFFFFFFFFF,FF:FFFFFFFFFF:FFFF:F::FFFFFFFFFFFFFFF:FFFFFFF,FFFFFFF:,FFF
@A00920:152:HGHKKDRXX:2:2108:6298:2347 2:N:0:CGCGTTCA+TGCTAAGT
GGACTACCGGGGTATCTAATCCCGTTCGCTACCCTGGCTTTCGCGGCTCAGCGTCAGGTGCAGACCAGGGCGCCGCCTTCGCCTCTGGTGTTCCTCCGGATCTCTACGCATTTCACCACTACACCCGGAATTCCACGACCCTCTGCTGAACTCTAGCTGCCCAGTTTCGAAAGGCCTCTCCCGGTTGAGCCGGGAGCTTTCACGTCCGACTTGAACAGCCGCCTTCCCGCGCTTTACGCCCAGTAAATCC
+
FFFFFFF:FFFFFFFFFFFFFF,FFFFFFFFFFFFFFFFFFFF,FFF:FFFFF:FFF:F:,FF,FFFF,FFFFFFFFFFFFFFFF:F,FFFFFFFFF:FFFFFFFFFFFFFFFFFFFFFF,FFFFFFFF,FFFFFF:,:FFFFF,F:F,,FFF:FFFFFFFFFFF:FFFFF,F:FFF:FFFFF:FFF:FFF:,FFFFFFFFFF,FFFFFF:FF:FFFFFFFFFF,FFFFFFFFFFFFFFFF:F:FFFFFF
@A00920:152:HGHKKDRXX:2:2108:26485:3427 2:N:0:CGCGTTCA+TGCTAAGT
GGACTACTGGGGTTTCTAATCCCGTTAGCTCCCCTAGCTTTCGCGCCTCAGCGTCAAGAATGGGCCAGGTAGTCGCCTTCGCCACTGGTATTCTTCCGGATCTCTACGCATTTCACCACTACACCCGGAATTCCACACGCCTCTACCTACCTCTAGTCGCGCAGTAAGAAGGCGTCCTCGCACGGTTGAGCCGGGCCCTTTCACCCCTCACTTGCACTCCCGCCTACACCCGATTTACACCCAGAAAAAC
+
FFFFFFFFFFFFFFFF:FFFFFFFFF,F:FFF:FFFFFFFFFFFFFFF:FFFFFFFFFF,,FFFFFFFF,:::FFFFFFFFFFFF,:FF::FF,:FF,,:FFFFFFFF,FF:FFFFFFFFFFFF::FF,,FFFFFF:,,FFFFFFFFFFF:,FFF,:,F,FFFF,,,,F,,F,,,:F,:FF,FF,FF,,,:FFFFF,FFF,FF,,:F:FF:,FFF:F:,F,:F:F::F,,FF:FF,FFFFFFFF,FF,:F
@A00920:152:HGHKKDRXX:2:2108:18304:3787 2:N:0:CGCGTTCA+TGCTAAGT
GGACTACCAGGGTTTCTAATCCCGTTCGCTCCCCACGCCTTCGCGCCTCAGCGTCAGGCCAGGTCCAGTCGGCCGCCTTCGCCACTGGTGTTCCTCCCGATCTCTACGCATTTCACCACTACACCGGGAATTCCACTTTCCTCTGCATCCCTCGAGTCTGCCAGTATCCAAGGACCTCTCCCAGTTAAGCCGGGAGCTTTCACCCTAGACTAAACAGACCGCCTGCGCGCCCTTTACGCCCAGTAAATCC
+
FFFFFFFFFFFFFFFFFFFFFFFFFFFFFFFFFFFFFFFFFFFFFFFFFFFFFFFFFFFFFFFFFFFFFFFFFFFFFFFFFFFFFF:FFFFFFFFFFFFFFFFFFFFFFFFFFFFFFFFFFFFFFFFF:FFFFF:FFFFFFFFFFFFFFFFFFFFFFFFFFFFFFFFFFFFFFFFFFFFFFFFFFFFFFFFFFFFFFFFF:FFFFFFFF:F,FFFF,FFFFFFF:F,FFFFFFFFFFFFFF,F,FFFFFF
@A00920:152:HGHKKDRXX:2:2108:20735:3834 2:N:0:CGCGTTCA+TGCTAAGT
GGACTACCAGGGTATCTAATCCCGTTCGCTACCCTGGCTTTCGCGGCTCAGCGTCAGGTGCAGCCCAGGGCGCCGCCTTCGCCTCTGGTGTTCCTCCGGATCTCTACGCATTTCACCACTCCACCCGGAATTCCACGCCCCTCTGCTGCCCTCTAGCTGTCCAGTTTCGAACGGCCTCTCCCGGTTGAGCCGGGAGCTTTCACGTCCGACTTGAACAGCCGCCTGCCCGCGCTTTACGCCCAGTAAATCC
+
FFFFFFFFFFFFFFFF:FFF:FFF,FFFFFFFFFFFFFFFFFFFFFFFFFFFFFFFFFFFFFFFFFFFFFFFFFFFFFFFFFF,FFFF:FFFFFFFFFFFFFFF:FFFFFFFFFFFFFFFFFFFFFFF:FFFFFFFFFFFFFFFFFF,FFF,FFFFFFFF:FFFFFFFFFFFFFFFFFFFFFFFF,FFFFFFFFFFFFFFFFFFFFF,,F,F:FFFFFFFFFFFF:FFFFF,F,FFFFFFF:FF:FFFFF
@A00920:152:HGHKKDRXX:2:2108:4399:3881 2:N:0:CGCGTTCA+TGCTAAGT
GGACTACAAGGGTATCTAATCCTGTTTGCTCCCCACGCTTTCGCACCTCAGCGTCAATAACTGTCCAGTGAGTCGCCTTCGCCACTGGTGTTCTTCCGAATATCTACGAATTTCACCTCTACACTCGGAATTCCACTCACCTCTCCAGTATTCTAGACATCCAGTTTCAAGGGCAGTTCCGGGGTTGAGCCCCGCGATTTCACCCCTGACTTGAAAAGCCGCCTACGCGCGCTTTACGCCCAGTAATTCC
+
FFFF:FFFFFFFFFFFFFF,FF:FFFFFFFFFFFFFFFFFFFFFFF:FFFFFFFFFFFFFFFFFFFFFFFFFFFFFFFFFFFFF:,FF,FFFFFFFFFFFFFFFFFFFFFFFFFFFFFFFFFFF,FFFFFF:F:FFFFFF:FFFFFFFFFFFFFFF,FFFFFF::FFFFFF:FFFFFFF,F,F:FFF:F:FF::,,FFFFF,F::FFFFF:FFFF:FFFF,FFFFF,F,F,FF:FF,,FFFF,FFFF,FF
@A00920:152:HGHKKDRXX:2:2108:32443:4006 2:N:0:CGCGTTCA+TGCTAAGT
GGACTACAGGGGTTTCTAATCCTGTTCGCTCCCCACGCTTTCGCTCCTCAGTGTCAGTTCCAGCCCAGAGCGCCGCCTTCGCCACTGGTGTTCCTCCTGATATCTGCGCATTTCACCGCTACACCAGGAATTCCACGCTCCCCTACTGGACTCTAGCCACAGCAGTATCGGGTGGCGTCTCCAGGTTGAGCCTGGAGGTTTCACACCCGACTTACTGAGCCACCTACGAGCTCTTTACGCCCAATAAATC
+
FFFFFFFFFFFFF:FFFFFFFFFFFFFFFFFFFFFFFFFFFFFFFFFFFFFFFFFFFFFFFFFFFFFFFFFF:FFFFFFFFFFFFFFFFFFFFFFFFFF::FF:F:FFF:FFFFF:FFFFFF::FFFFFF:FFFFFFFFFFFFFFFFFFF,FFFFFFFFFFFFFFFFFFF:FFFFFFFFFFFFFFFFF:F:FFFFFFFFFFF:FFFFFFFFFFFF:FFFFFFFFFFFFFFFFFFFFFFFFFF:FFF,::F
@A00920:152:HGHKKDRXX:2:2108:25120:4100 2:N:0:CGCGTTCA+TGCTAAGT
GGACTACAGGGGTATCTAATCCTGTTTGCTACCCATGCTTTCGCTCCTCAGCGTCAGTTACGGCCCAGAGCGGCGCCTTCGCCACTGGTGTTCCTCCTGATATCTGCGCATTTCACCGCTACACCAGGAATTCCCCGCTCCCCTACCGCACTCTAGTCACAGCAGTATCGAGTGCAATCTCTGGGTTGAGCCCAGAGTTTTCACACCCGACTAACTGAACCGCCTCCGAGCTCTTTACGCCCAAGAAATC
+
FFFFFFFFFFFFFFFFFFFFFFFFFFFFFFFFFFFFFFFFFFFFFFFF,FF:FFFFFFFFFFF:FFFFFFFFFFFFFFFFFFFFFFFFFFFFFFFFFF:F:FFFFFFFFFFFFFF:FFFFFFFF:,FFFFFFFF,FFFFFFFFFFFFFFFFFFFFFFFFFFF:FFFFFFFFFFFFF,FFFFFFFFFFF:FFF:FFF:FFFFFFFFF,:FFFFF,FFFFFFFFFFF:FFFFFFF:,FFFFFFFFF,F:,FF
@A00920:152:HGHKKDRXX:2:2108:25717:4100 2:N:0:CGCGTTCA+TGCTAAGT
GGACTACCGGGGTTTCTAATCCTGTTCGCTCCCCACGCTTTCGTGCCTCAGCGTCAGTACTGGCCCAGAACACTGCCTTCGCCATCGGTGTTCCACCTGATATCTGCGCATTTCACCGCTACACCAGGTATTCCGTGTTCCCCTACCAGACTCAAGCCACAGCAGTATCGGATGGCGTCTCCGGGTTGAGCCCTGAGTTTTCACATCCGACTTACTGAGCCGCCTACGAGCTCTTTACGCCCAATGAATC
+
FFFFFFFFFFFFFFFFFFFFFFFFFFFFFFFFFFFFFFFF:FFFFFFFFFFFFFFFFFFFFFFFFFFF:FFFFFFFFFFFF:,:FFFFFFFFFFFFFFFF:FFFF:FFFFF,FFFFFFFFFFFFFFFF,FFFFFFFFFFFFFFF,FFFFFF:FFFFFFFFFFF,FFFFFFFFFFFFF,FFFFFFFFFFFFFFFFF,FFFFFFFFFFF:FFFFFFFFFFFFFFFFFFFF:FFFFF,FF,FFFFFF:FFFFF
@A00920:152:HGHKKDRXX:2:2108:11894:4210 2:N:0:CGCGTTCA+TGCTAAGT
GGACTACCCGGGTATCTAATCCTGTTTGATCCCCACACTTTCGTGCCTCAGCGTCAGTATGATGCCAGGTGGCTGCCTTCGCCATCGATGTTCCTTCCGATCTCTACGCATTTCACCGCTACACCGGAAGTTCCACCACCCTCTCATCTACTCCAGCAACACAGTTTGCGATGCACTTCCCAGGTTAAGCCCGGGGCTTTCACATCACACCCATATCACCGCCTACGCGCCCTTTACGCCCAGTAATTCC
+
FF::FFFFFFFFF,FF:FFFFFFFFFFFFFFFFFFFFFFF:FFFFFFFF,FFFFFFFFFFFFFFFFFFFFFFFFFFFFF:FFFFFFF,FFFFFF,FFFFFFFFFFFFFFFF,FFFFFFFFFFFFFFFF,:FFFF:FF,FFFFFFFFFFFFFFFFFFFF::FFFF::FFFFFFF:FFFFFFFF:FFFFFFFFFFFFFFFFFFFFFFFFFFFFFF,:FF:FFF:FFFF:F::FF:FFFFFFFFFFFFFF,F,
@A00920:152:HGHKKDRXX:2:2108:5791:5541 2:N:0:CGCGTTCA+TGCTAAGT
GGACTACCAGGGTATCTAATCCCGTTTGCTCCCCTAGCTTTCGCTCCTCAGCGTCAATGTCGGTCCAGGATGCCGCCTTCGCCACCGGTATTCCTCCAGATATCTACGCATTTCACCGCTACACCTGGAATTCCGCATCCCTCTCCCGAATTCGAGCCTGCCAGTTTCGGACGCAGTTCCCGGGTTGAGCCCGGGGATTTCACGTTCGACTTAACAGGCCGCCTACGCGCCCTTTACGCCCAGTAATGCC
+
FFFFFFFF,FFFF:FFFFFFFFFFF,FFFFFFFFFFFF:FFFFFFFFFFFFFFFFFFFFFFFFFFFFFFFFFFFFFFFFFFFFFFFFFFFFFFF:FF,FFFF,FF,FFF,FFFFF:FFFFFFFFF:FFFF,FFFFFF,:FF:FFFFFFF:FFFF:FFFFFFF:,,FFFFFFFFFFFFFFFFFFFF,FFFF,FFFFF,,:,FFFFFFFFFFFFFFFFFFFFFFFF:F:FFF,:FFFFF:FFFFFFF,F,,:
@A00920:152:HGHKKDRXX:2:2108:13141:5619 2:N:0:CGCGTTCA+TGCTAAGT
GGACTACAGGGGTATCTAATCCTGTTTGCTACCCACGCTTTCGCGCCTCAGCGTCAGATGCGGACCAGGGACTCGCCTTCGCCGCCGGTGTTCCTCTCGATATCTACGCATTTCACCGCTCCACCGAGAGTTCCAGTCCCCCCTACCGCCCTCAAGAACCGCGGTTTGGCGCGCACTTCCCCGGTTGAGCCGGGGGATTTCACACGCCACCTACGGAACCGCCTACGCGCCCTTTATGCCCAGTGAATCC
+
FFFFFFFF:FFF,FFFFFFFFFFFFFFFFFFFFFFFFFFFFFFF:FFFFF:F,F:,FFFFFFFFFFFFFFFFFFFFFFFFFFFF:FFFFFFFFFFF:FFFFF:FF::FFFFFFFFFFFF:FFFFFFFFFF:FFF:FFFFFFFFFFFFFFFFFFFFFFFFFFFFF:FFFFFFFFFFFF,FFFFF:,FFFFFFF,FFFF,FFFFFFF,FFFFFFFFFF:FF,,FFF,F,FFFFFFFFFF,FFFFF,FFFFFF
@A00920:152:HGHKKDRXX:2:2108:9833:5995 2:N:0:CGCGTTCA+TGCTAAGT
GGACTACCAGGGTATCTAATCCTGTTTGATCCCCACACTTTCGTGCCTCAGCGTCAGTTACAGCCTAGTAAGCTGCCTTCGCTATAGGTGTTCTTGACGATATCTAAGCATTTCACCGCTACATGACATATTCCGCCCACTTCGACCGAATTCAAGACTTGCAGTATCAATGGCAGTTCTACAGTTAAGCTGCAGGATTTCACCACTGACTTACAAATCCGCCTGCGGACCCTTTAAACCCAATGATTCC
+
FFFFFFF:FFFFF:FFFFFFFF:FFFFFFFFFFFFFFFFFFFFFFFFFFFFFFFFFFFFFFFFFFFFFFF,FFFFFFFFFFF,FFFFFFFFFFF:FFFFFFFFFFFFFFFFFFFFFFFFFFFF:FFFFFFFFFFFFFFFFF:FFFFFFFFFFFFFFFFFFFFFFFFFFFFFFFFFFFFFFFFFFFFFFFFFFF:FFFFFFFFFFFFFFFFFFFFFFFFF:F:FFFFFFFFFFFFFFF,FFFFFFFFFFFF
@A00920:152:HGHKKDRXX:2:2108:18484:6887 2:N:0:CGCGTTCA+TGCTAAGT
GGACTACCAGGGTTTCTAATCCTGTTTGATCCCCACACTTTCGTGCCTCAGCGTCAGTTGAAGCCTAGTAAGCTGTCTACACTATCGGTGTTCTTGACGATATCTAAGCATTACACCGCTACACCGTCAATTCCGCCTACCTCGACTCCACTCAAGCCCTGCAGTATCAATGCCACCCTCCCGGTTAAGCCGGGATATTTCAGCACTGACTTACACGGCCGCCTACGCACCCTTTAAACCCAATAAATCC
+
FFFFFFFFFFFFFFFFFFFFFFFFFFFFFF:FFFFFFFFFFFFF:FFF:FFFFFFFF,FF:FFFF:FFFFFFF:FFFFFF:FFF,:FF:FFFF,FFFFFFFFFFFFFFFFFF,FFFF:FFFFFFFF:FFFFFFFFF:,:FFFF,FF,F,::FFFFFFFF::FFF:FFFFF::F:,F,FFFFF,FFFF,FFFF:FF:FFFFFF,:FFFF::F:FFF,FFFFFFFF,FFF,FFFFFFF::F:FFFFFFFFF:
@A00920:152:HGHKKDRXX:2:2108:8793:7232 2:N:0:CGCGTTCA+TGCTAAGT
GGACTACTAGGGTTTCTAATCCTGTTTGCTACCCACGCTTTCGTTCCTCAGCGTCAGTTGTTTCCCAGAGACCCGCCTTCGCCACCGGTGTTCCTCCCGATCTCTACACATTTCACCGCTACACCGGGAATTCCAGTCTCCTCTGCATCCCTCAAGAACGGCAGTATCGGCCGACGTTCATCGGTTGAGCCGAGGGATTTCACGACCGACTTGCCATCCCGCCTACGCGCCCTTTACGCCCAGGGATTCC
+
FFFFFFFFFFFF,F:FFFFF:FFFFF:FFFFFFFFFFFFF:FFFFFFFFFFFF::,F,FFFFFFFFFFFF,FFFFFFFFFFFFFFFFFFFFFFFFFFFFFFFFFF:FFFF:,FFFFFFFFF:FFF:FFFF:FFFFFFFFF::FFFFFFFFF:FF,FFFFFFFFFF:FF:FFF:F,FFFF,FFFFFFFFFF:F,,FFFFF:FFFF:F,FF,FF,FFF,FFFF,:F,FFFFFFFFFFF:FFFF,F,FFFFFF
@A00920:152:HGHKKDRXX:2:2108:11803:8343 2:N:0:CGCGTTCA+TGCTAAGT
GGACTACCGGGGTTTCTAATCCTGTTTGCTCCCCACGCTTTCGTGCCTCAGTGTCAGTACTGGTCCAGGTGGCCGCCTTCGCCACGGATGTTCCTCCTGATATCTACGCATTTCACTGCTACACCGGGAATTCCACCACCCTCTACCGCACTCTAGTCCGCCAGTATCCACCGCCATTCCCAGGTTGAGCCCGGGGCTTTCACGGCAGACTTATCGATCCACCTACGCACGCTTTACGCCCAGTAATTCC
+
FFFFFFFFFFFFF,FFFFFFFF:FFFFFFFFFFFFFFFFFFFFFFFFFFFFFFFFFF,FFFFFFFFFF,FFFFFFFF,FFFFFFFFFFFFFFF:,FFF:FFFFF:FFFFFFFFFFFFFFFFFFFFFFFF:FFFFFFFF:FFFFF,FFF::F:FFFF:FFFFF:FF,:F:FFFFFF:,,FF:FFF:,FFFFFFFFFFFFFFFFFFFFF:F:F,F,FFF,FFF,F,FFFFFFFFFFFFFFFF,FFF:FFFF:
@A00920:152:HGHKKDRXX:2:2108:5122:9048 2:N:0:CGCGTTCA+TGCTAAGT
GGACTACTCGGGTATCTAATCCTGTTTGCTCCCCACGCTTTCGCGTCTCAGCGTCAGTATCCGTCCAGAGGGCCGCCTTCGCCACCGGTGTTCCTCCTGATATCTACGCATTTCACCGCTACACCAGGAATTCCACCCTCCTCTCCGGTACTCCAGCCTCCCAGGATCCAATGCACTTCCGGGGGTGAGCCCCGGGCTTTCACACCAGACTGAGGAGGCCGCCTACACGCGCTTTACGCCCCGTGATTCC
+
FFF:F:F,FFF,:::::FF:F:FFFFFF,:FFF:FFFFFFFFFF:F,:,,:F::F:FFFFFFFFFFF:FFFFFFFFFF:F:FF:FFF:,FF,F,:FFFF:FF,F::FFFFFF,:FFFF,:FFFFFFFFFF,FFFFF,FFF:FFFFFFFF,,FFFFFFFFFFFF:,F,FFFFFF:F:F:FFFFFFF,FFFFF,FFFFF,F::FFF:FFFFFFFFFFFFFFFFF:F:FFFF,FFF:FFFFFFF,,,FF:::F
@A00920:152:HGHKKDRXX:2:2108:27118:9784 2:N:0:CGCGTTCA+TGCTAAGT
GGACTACACGGGTATCTAATCCCGTTCGCTCCCCATGCTTTCGCCTCTCAGCGTCAGGTCAGGCCCAGCGTGTCGCCTTCGCCACTGGTGTTCCTCCGGATCTCTACGCATTTCACCACTACACCCGGAATTCCACACGCCTCTACCTACCTCGAGTCGCGCAGTTCGATTGCGTCCTCGCCCGGTTGAGCCGGGCGCTTTCACGCCGCACTTGCACGACCGCCTCCACGCGCTTTACACCCCGGACATC
+
FFFFFFFFFFFFFFFFFFFFFFFFFFFFFFFFFFFFFFFFFFFF:FFFFF:FFFFFFFFFFFFFFFFFFF:FFFFFFFFFFFF:FFFFFFFFFFFFFFFF,FF:FFFFF:FFFF,FFFF,FF,FFFFFFFF,FF,F::FF::FFFF,F,,FFF,,FFFFFFFFF:FFF,FFFFFFFF::FFFF:FFFFFFFFFFFFF:::FFFFFFF,F:FF:FFFF:FF,FFFF,FF:FFF:F,:F,FF:FF,,,,FFF
@A00920:152:HGHKKDRXX:2:2108:28031:10520 2:N:0:CGCGTTCA+TGCTAAGT
GGACTACAGGGGTTTCTAATCCTGTTTGCTCCCCACGCTTTCGCACCTCAGTGTCAGTATCAGTCCAGGAGGCCGCCTTCGCCACCGGTATTCCTCCTAATATCTACGCATTTCACCGCTACACTAGGAATTCTACCTCCCTCTACCGTACTCTAGCCGAACAGTATCGAATGCAATTCCCAGGTTGAGCCCAGGGCTTTCACATCCGACTTATTCAGCCACCTACGTGCGCTTTACGCCCAGTAATTCC
+
FFFFFFFFFFFFFFFFFFFFFFFFFF:FFFFFFFFFFFFFFFFFFFFFFFFFFFFFFF:FFFFFFFFFFFFFFFFFFFFFFFFFFFFFFFFFFFFFFFFFFFFFF:FFFFFFFFFFFF:FFFFFFFFF:FFF:FFFFFFFFFFFFFFFF:FFFFFFFFFFF:FFF:FFF:FFFF,,FF:FFFFFFFFFFF:FFFFFF:FF,FFFFF:FF:FFFFFFF:F:FFFFFFFFF:FFF:F:FFFFFF:F:FFF,F
@A00920:152:HGHKKDRXX:2:2108:1434:10958 2:N:0:CGCGTTCA+TGCTAAGT
GGACTACTAGGGTATCTAATCCCGTTTGCTCCCCACGCTTTCGCGCCTCAGCGTCAGTCACCGTCCAGACGACCGCCTTCGCCACCGGTGTTCCTCCCGATCTCTACACATTTCACCGCTACACCGGGAATTCCATCGTCCTCTCCGGGACTCAAGAGAGAGAGTCTCGAGCGCCGTTCCTCGGTTGAGCCGAGGGCTTTCACACCCGACTTCTCCCCCCGCCTACGCGCCCTTTACGCCCAGTAATTCC
+
FFFFFFFFFFFFFFFFFFFFFFFFFFFFFFFFFFFFFFFFFFFFFFFFFFFFFFFFFFFFFFFFFFFFFFFFFFFFFFFFFFFFFFFFFFFFFFFFFFFF:FFFF:FFFFFFFFFFFFFFFFFF:FFFFFFFFFFFFFFFFFFF:FFFF,FFFFFFFFFFFFFFFFFFFFFFFFFFF:FFFFF:FF:FFFFFFFFFFFFFFFFFFFFFFF:::,FFF:F::FFFFF,F:FFFFF:FFFFFFF::F:FFFF
@A00920:152:HGHKKDRXX:2:2108:17716:10974 2:N:0:CGCGTTCA+TGCTAAGT
GGACTACCAGGGTATCTAATCCTGTTCGCTCCCCATGCTTTCGCTCCTCAGCGTCAGTTAATGCCCAGAGACCTGCCTTCGCCATCGGTGTTCCTCCTGATATCTGCGCATTTCACCGCTACACCAGGAATTCCAGTCTCCCCTACATCACTCTAGTCTGCCCGTACCCACCGCAGATCCGGAGTTGAGCCCCGGACTTTCACGGCAGACGCGACTAACCGCCTACGAGCTCTGTACGCCCACTAAGTCC
+
FFFFFFFFFFFFFFFFFF:FFFFFFFFFFF,FFFFFFF:FF::FFFFFF:FFFFFF:FFFFF:F:FFFFFFFFF:F:,FFFFF:FFFF,F,FFFFF,FFFFFFFFFFFFFF:FFFFFFFFFF:,F:FF,,FFFF,:FFFFF,F,,F:,,F:FFF:FFFFFF::F,FFFF:FFFF,FFF,:FF:FFFFFFFFFFF,FFF:FFFFFFF,F,FFF,,F,FF:FFF:FFFFFFF,FF,F,FFF,:,,F:,,FFF
@A00920:152:HGHKKDRXX:2:2108:5990:11303 2:N:0:CGCGTTCA+TGCTAAGT
GGACTACAGGGGTTTCTAATCCCGTTCGCTCCCCACGCTTTCGCATCTCAGCGTCAGATATGCCCCAGGGCGCCGGCTTCCCCACTGGTATTCCTCGAGATCTCTACACATTTCACCGCTACACCCCGAATTCTGCGCCCCTCTAGCACTCTCTAGCCGTACAGTTTTGATCGGCCTCGCCCAGTTTAGCCGGGCGCTTTCACAACCAACTTGTCCAACCGCCTACATGCGCTTTACGCCCAGTAACTCC
+
FFFFFFFFFFFFFFFFFFFFFFFFFFFFF:FFFF::FFFFFFF:FF,FFFFFFFFFF,FFF:F:FFFFFFFFFFFFFFFFFFFFFFFFFFFFFF:FF,FFFFFFFFFFFF:FFFFFF:FFFFFFFFFFFFFFFFFFFFFFFFFFFF:FF:FFFFFFFF:,FFFFFFFFFFFF,FFFFFFFFFFFFFF:FFFF,F:FFFFFFF,FFFFF:FFF:,:F,:FFFFFF:FFF,FFFFFFFFFFFFF:F:FFFFF
@A00920:152:HGHKKDRXX:2:2108:22281:11710 2:N:0:CGCGTTCA+TGCTAAGT
GGACTACAGGGGTTTCTAATCCCGTTCGCTCCCCATGCTTTCGCCTCTCAGCGTCAGGTCAGGCCCAGCGTGTCGCCTTCGCCACTGGTGTTCCTCCGGATCTCTACGCATTTCACCACTACACCCGGAATTCCACACGCCTCTACCTACCTCTAGTCGCGCAGTTCGATTGCGTCCTCGCCCGGTTGAGCCGGGCGCTTTCACGCCTCACTTGCACGACCGCCTACACGCGCTTTACACCCAGTAAATC
+
FFFFFFF:FFFFFFF:FFFFFFF:FFFFFFFFFFFFFFFFFFFFFFFFFFFFFFFFFFFFFFFFFFFFFFFFFFFFFFFFFFFFFFFFFFFFFFFFFFFFFFFFFFF:FFF:,FFFFFFFFFFFFFFFFF,FFF,FFFFFFFFFFFFF:FFFFF,FFFFFFF:F:FFFFFFF:FFFF:FFFFFFFF,FFFFFFFFFF::,FFFFFF::F:F,:FFF,:FFFFFFFFFFFFFFFFFF:FFFF:F:F,F,FF
@A00920:152:HGHKKDRXX:2:2108:8196:13275 2:N:0:CGCGTTCA+TGCTAAGT
GGACTACCAGGGTATCTAATCCTGTTTGCTCCCCACGCTTTCGCGCCTCAGCGTCAGTGTCGGACCAGGTAGCCGCCTTCGCTACTGGTGTTCTTCCCAATATCTACGAATTTCACCTCTACACTGGGAATTCCGCTACCCTCGTCCGAACTCAAGATGTCCCGTTTCAAAGGCAGTTCCCAGGTTGAGCCCGGGGCTTTCACCTCTGACGCGAACATCCGCCTACGCGCCCGTTACGCCCAGTAAATCC
+
FFFFFFFFFFFFFFFFFFFFFFFFFFFFFFFFFFFFFFFF,FF:FFFFFFFFFFF:FFFFFFFFF:FFFFFFFFFFFFFFFFFFFF,FF:,FF:FFFFFF,FFFFFFFF,FFFFFFFFFFF,:,FFFFFFF:FFFFF:F,FFF,F,FF,FFFF,F,FFFFFFF:,FF::FFFFFFFFFF,FF,FFFFF:FFFFFFFFF,,F:,F,FFF:,:FFFFFFFFF,FFFF,,FFF:F:FF,FFF:FFFFFF,FFF
@A00920:152:HGHKKDRXX:2:2108:8043:13792 2:N:0:CGCGTTCA+TGCTAAGT
GGACTACCGGGGTTTCTAATCCTGTTTGCTCCCCACGCTTTCGCGCCTCAGCGTCAGATCCAGCCCAGTTGGCCGCCTTCGCCACAGGTGTTCTTCCCGATCTCTACGCATTCCACCGCTACACCGGGAATTCCACCAACCCCTACTGGTCTCCAGGTCCGCAGTCTCGAAAGCCGCGCCGGGGTTGAGCCCCGGCCTTTCACTTCCGACTTGCAGGTCCCGCCTGCGCGCGCTTTACGCCCAGTGATTC
+
FF::FFFFFFFFF,FFFFFFFFF,:FFFFFFFFFFFF:FFFFFFF:FFFFFFFFFF:FFFFFFFFFFFFFFFFFF:FFFF::FF:F:FF:FFFF::FFFFFFFFFFF:FFFFF:FFFFFFFFFFFFFFFFFFFFFFF:FFFF,,FFFFFF:F:FF:FFFFFFFFFFFFFF:::FFFF,:FFFFF,FFFFFFFFFF:F,FFFFFFFF::,FFFFFFFFFFFFFFFFF,FFF:FFFF:FF,FF:F:FFF:FF
@A00920:152:HGHKKDRXX:2:2108:12807:14152 2:N:0:CGCGTTCA+TGCTAAGT
GGACTACTCGGGTATCTAATCCTGTTTGCTCCCCACGCTTTCGCTCCTCAGCGTCAGTGCCGGCCCAGAGAACCGCCTTCGCTACTGGTGTTCCTCCCGATATCTGCGCATTCCACCGCTACACCGGGAATTCCATTCTCCTCTACCGGACTCAAGTCACAACAGTATCGACTGCAATTCCGGGGTTGAGCCCCGGACTTTCACAACCGAATTGTTGAACCGCCTACGAGCTCTTTACGCCCAAAGATTC
+
FFFFFFF:FFFFFFFFFFFFFFFFFFFFFFFFFFFFFFF,FFFFFFFFFFF:FFFFFFFFFFFFFFFFFFFFFFFFFFFFFFFFFFFFFFFFFFFFFFFFFFFFFFFFFFF,FFFFF:FFFFFFFFFFFFFFFFF,FFFFFFFFFFFF:FFFFFFFF:FFFFFFF,FFF,FFF:FFF,FFF,FFFFF:FFFFFF,FFFF:FFFFFFFF,F,F,F::F:FF,FF,FF,FF:FFFF,:F:F:FFFF:FFF:F
@A00920:152:HGHKKDRXX:2:2108:8811:14528 2:N:0:CGCGTTCA+TGCTAAGT
GGACTACTCGGGTTTCTAATCCTGTTCGCTCCCCACGCTTTCGTGCATGAGCGTCAGTGAAGGACCAGAAAGCAGCCTTCGCCATAGGTGTTCCTCCACATCTCTACGCATTTCACCGCTACACGAGGAATTCCGCAGTCCTCTTCAGCACTCAAGCCACGCAGTGTCCAATGACCATCCCCGGTTAAGCCCGGGGATTTCACATCAGACTTTCGAGGCCCCCTGCGCACGCTTTACGCCCAGTAATTCC
+
FFFFFFF,:FFFFFFFFFFFFFFFFF,FFFFFFFFFFFFFFFF,FF:F:FFFFFFFFF,FF,F,FFFF,,,,,,FFFFFFFFFF,,FFFFFFFFFFFFFFFFFFFFFFFFFFFFFF,FFF:FFFF,FFFF,FFF:,,,,FFFFF,F,FFFFFF,:F,F:,,:FFF,,F,F:,FF:,,FFF,,:FFF,::F:,,FFF,FF:FFF:,,FFFFFF,::FF,FF,FFFFFFF,FFFFFFFFFFFFF,FFF:FFF
@A00920:152:HGHKKDRXX:2:2108:13602:14716 2:N:0:CGCGTTCA+TGCTAAGT
GGACTACCCGGGTATCTAATCCCTTTTGCTCCCCACGCTTTCGTGCCTGAGCGTCAGCAATTGTCCAGGTAGCCGCCTTCGCCTCTGGTGTTCCTCACGATATCTACGCATTTCACTGCTACACCGTGAATTCCGCTACCCTCTCCAATGCTCTAGTCATGTAGTTTTAGACGCAGTCTCGGAGTTGAGCTCCGAGATTTCACATCTAACACACACACCCGCCTGCGCACCCTTTACGCCCAGTGAATCC
+
FF:FFFFF,FFF,FF:FFFFFFFFF,FFF:FFFF:FFFFFFFFF,F:FFFFFFFFF,F:F,FF:F,FFFFFFFF:F,FFF:FFFF:,:F:FFFFFFF:FFFFFFFFF:FFFFFFFF:F:FFFFFF,FFFF:FFFFFFFFFFFFFFFFFFF:FFFFF:FFFFFFFFF:FF,FF:FFFF,FFFFFF,:FFFF:FF,,FF:F,FFFF:FFFF,FFFF:FF,FFF:,,,FFFFFFF:FFFFF:F:FF,F,FFFF
@A00920:152:HGHKKDRXX:2:2108:22372:14716 2:N:0:CGCGTTCA+TGCTAAGT
GGACTACCGGGGTTTCTAATCCCGTTTCATCCCCACCCTTTCGTGCATAAGCTACATAAAAGGCCAAGCGGCCTGAATTGACCGTTGGCGTTCAGATATATATCAACGAATTAAACCCATCCACCTATATTACCGACCGCACATACGACTTACAACAATTGCGTATCACGAACATATCCCATGGTTAAGCCATGGAATTAAAAAAATTGCATGAACTACCGCCTACGCACCCTTTAACCCCATTAATACC
+
FFFFFFFFFFF,,F,,,F,,F:,,FF:,,,FF::::,,FF,,:F,F,F,,,,,,,FF,:,FF,,FF:F,,F,,F,F,F,,,F:,,FF,,:F,:,,F:,:,,F,,,:F,:,FF,,F,:,F,F,F,F:,,,::,FFFFF:FF,F,F:F,,,,,,,:,,F,,F,,F,,:FF,,,F,,,,,,FFFFF,F,,F,,:FFF:,FFF,,:,FF,,:,,,:,F,F,:FF,F,,F,,,FF,,FF,F,:FF,F,:,,F,F,
@A00920:152:HGHKKDRXX:2:2108:25201:14951 2:N:0:CGCGTTCA+TGCTAAGT
GGACTACCCGGGTTTCTAATCCCGTTTGCTCCCCTAGCTTTCGCGCCTCAGCGTCAAGAACAGGCCAGGAAGCCGCCTTCGCCTCTGGTGTTCCTCCCGATATCTACGCATTCCACCACTACACCGGGAATTCCATTGCCCCCTAGCTTGCTCCAGCTCGGCCGTATCCGCTGACCCCGCCCAGTTGAGCCGGGCGATTTCACAACGGACGTGCCGAGCCGCCTGCGCGCCCTTTACGCCCAATAAATCC
+
FFFFFFFFFFFFFFFFFFFFFFFFF:FFFF:FFFFFFFFFFFFFFFFFFFFFFFF,FFFFFFFFFFFFFF:FFFFFFFFFFFFFFFFFFFF:FFFFFFFFFFFFFFFFF,FFFFFFFFFFFFFFFFFFF:FFFFFFFFFF,FFFFFFFFFFFFFFFFFFFFFFF,,FFFFFFFFFFF:FFFF,F:FF:FFFFFFFF:FFFFF:F:F:F:FFFFFFFFFFF:FFFFFFFFFFFFF,FFFFFFFFF::F,FF
@A00920:152:HGHKKDRXX:2:2108:32362:14951 2:N:0:CGCGTTCA+TGCTAAGT
GGACTACTGGGGTTTCTAATCCCGTTTGCTCCCCTAGCTTTCGCTCCTCAGCGTCAATACCGGCCCAGGATGCCGCCTTCGCCACCGGTGTTCCTCCAGATATCTACGCATTTCACCGCTACACCTGGAATTCCGCATCCCTCTTCCGGATCAAAGCCATCCAGTATCGGACGCAGTTCCCCAGTTAAGCTGAGGGATTTCACGTCCGACTTAGTTGGCCTCCTACGAGCCCTTTACGCCCAGTAATTCC
+
:F:FFFFFFFFFFFFFF:FFFFFFFFFFFFFFF:FFFFFFFFF,FF:FFF::FF:FFFF:::FF:FF:FFFF::,FFFFFFFFF:F::FFF:F:FFFF::FFF:FF,,FF:F:FFFFF,FFFF:FFFFFF:F:FF,FFFFFFFF:FFFFFFF,FFFFFFF,FF:FFF,F::F:FFFFF:F,F:F:FFFF,FF,F,FFFFFF:::FFFF,FFFFF:F:F,F,:FFFF,FFF,FFFFFF:F,FFF:,FF,FF
@A00920:152:HGHKKDRXX:2:2108:24686:15186 2:N:0:CGCGTTCA+TGCTAAGT
GGACTACTAGGGTATCTAATCCCGTTTGCTACCCTAGCTTTCGCGCCTCAGCGTCAAGAACAGGCCAGGAAGTCGCCTTCGCCACTGGTGTTCCTCCCGATATCTACGCATTTCACCACTACACCGGGAATTCCACTTCCCTCTCCTGCCTTCAAGTCGAACAGTATCGCGTGACCCTCCCCAGTTGAGCCGGGGGCTTTCACACGCGACTTGCACGACCGCCTGCGCGCTCTTTACGCCCAATGATTCC
+
FF,FFFFF:FFFFF::F:FFFF:FFFFFFFFFFFFFFFFFFF:FFFFFFFFFFFFFFFFFFF,FFFFFFFFFFFFFFFFFFF:FFFFFFFFF:FFFF,,FFFFFF:FFF:FF:FFFFFFFFFFF,FFFFFFFFFFFFFF:FFFFFFF:FFFFFFFF:FFFFFFFFFFFF,FFFFFFFFFFFFFFFFFFFFF,FFFFFFFFFFFFF,FFFFFFFFFFFFFFF:FF:,FFFF,FFFFFFFFF:FF,FF,:FF
@A00920:152:HGHKKDRXX:2:2108:2184:15327 2:N:0:CGCGTTCA+TGCTAAGT
GGACTACTAGGGTTTCTAATCCTGTTTGCTACCCACGCTTTCGCTCCTCAGCGTCAGTTACGGCCCAGAGCGGCGCCTTCGCCACTGGTGTTCCTCCTGATATCTGCGCATTTCACCGCTACACCAGGAATTCCCCGCTCCCCTACCGTACTCAAGTCACAGCAGTATCGGGTGGCGTCTCTGGGTTGAGCCCAGAGTTTTCACACCCGACTTACTGAACCGCCTACGAGCTCTTTACGCCCAATAAATC
+
FFFFFFFFFFFFFFFFFFFFFFFFFFFFFFFFFFFFFFFFFFFFFFFFFFFFFFFFFFFFFFFFFFFFFFFFFFFFFFFFFFFFFFFFFF:FFFFFFFFFFFFFFFFFFFF,FF:FFFFFFFFFFFFF:F:FFFFFFFFFFFFFFFFFFFFFFF,,FFFFFF::F::FFF:FFFFFFFFFFFFFFFFFFFFFFFFFFFFFFFFFFFF:F:FFFFFFFFFF,FFFFFFFFFFF:F,F:F:FFFFFFFF:FF
@A00920:152:HGHKKDRXX:2:2108:21766:15671 2:N:0:CGCGTTCA+TGCTAAGT
GGACTACAAGGGTTTCTAATCCCTTTTGCTCCCCACGCTTTCGTGCCTGAGCGTCAGCAATTGTCCAGGTAGCCGCCTTCGCCTCTGGTATTCCTCACGATATCTACGCATTTCACTGCTACACCGTGAATTCTGCTACCCTCTCCAATGCTCTAGCCATGTAGTTTGAGGTGCAATTCCGGGGTTAAGCCCCGGGCTTTCACGCCTCACACACTTGGCCGCCTGCGCACCCTTTACGCCCAGTGAATCC
+
FFFFFFFFFFFFFFFFFFFFFFFF,FFFFFFFFFFFFFFFFFFFFFFFFFFFFFFFFFFFFFFFFFFFFFFFFFFFF:FFFFFFFFFFFFFFFFFFFFF:FFFFFFFFFFFFFFFFFFFFFFFFFFFF::F:F:FFFFFFFFFFFFFFFFFFFFFFFFFFFFFFFFFFFFFFFFFFFFFFFFFFFFFFFFFFFF,FFFFFFFFFFFFFF:FFFFFFFFFFFFFFFFFF:FFFFFFFF:FFFFFFFFFFFF
@A00920:152:HGHKKDRXX:2:2108:5394:15687 2:N:0:CGCGTTCA+TGCTAAGT
GGACTACTGGGGTATCTAATCCTGTTTGCTCCCCACGCTTTCGCACCTCAGCGTCAGTATTGATCCAGGGTGTCGCCTTCGCCACTGATGTTCCTTCAGATATCTACGCATTTCACCGCTACACCTGAAATTCCACACCCCTCTACCATACTCTAGCTTGCCAGTTCCAACTGCAGTGCCCAGGTTGAGCCCGGGGATTTCACAGCTGGCTTAACAAACCGCCTACGTGCGCTTTACGCCCAGTAATTCC
+
FFFFFFFFFFFFF:FFFFFFFFFFFFFFFFFFFFFFFFFFFFFFFFFFFFFFFFFFFFFFFFFFFFFFFFFFFFFFFFFFFFFFFFFFFF:FFF,FFF:FFFFF,FFFFFFFFFFFFFFFFFFFFF:F,,FFFFFFFFFFFFFFFFFFFFF:FFFFF:FFFFFFFFFFFFFFF,,FFFFFFFFF,FFFFFFFFFFFFFFFF:FFFFFFFF,FFFFFFFFFFFFFFFF:FFFFFFF:FF:FFFF,FFFFF:
@A00920:152:HGHKKDRXX:2:2108:8983:15765 2:N:0:CGCGTTCA+TGCTAAGT
GGACTACTCGGGTATCTAATCCCGTTTGCTCCCCTAGCTTTCGCTCCTCAGCGTCAATGTTGGTCCAGGATGCCGCCTTCGCCACCGGTATTCCTCCAGATATCTACGCATTTCACCGCTACACCTGGAATTCTGCATCCCTCTCCCAAATTCAAGCCATCCAGTATCGGATGCAGTTCCCAGGTTGAGCCTGGGGATTTCACATCCGACTTAGTTGGCCGCCTCCGAGCCCTTTACGCCCCGTGATTCC
+
FFFFFFFFFFFF:FFFFFFFFFFFFFFFFFFFFFFFFFFFFFFFFFF,FFFFFFF:FFFFFFFFFFFFFFFFFFFFFFFFFFFFFFFFFFFFFFFFFFFFFFFFFFFFFFF,FFFFFFFFFFFFFFFFFFFFFFFFFFFFFFFFFFFFFFFFFFFFFFFFFFFFFFFFFFFFFFFFFFFF:FF:FFFFFFFFFFF:::FFFFFFFFF:,FFFFFFFFFFFFFFF,FFFFFFFFFFFFFFF,,FFFFFFFF
@A00920:152:HGHKKDRXX:2:2108:24126:16157 2:N:0:CGCGTTCA+TGCTAAGT
GGACTACTGGGGTTTCTAATCCTGTTTGATCCCCACACTTTCGTGCCTCAGCGTCAGTTAAAGCCTAGTAAGCTGTCTACACTATCGGTGTTCTTGACGATATCTAAGCATTTCACCGCTACACCGTCAATTCCGCCTACTTCGACTTCACTCAAGCCACCCAGTATCAATGCCACCCTCCCGGTTAAGCCGGGATATTTCAGCACTGACTTAAATGGCCGCCTACGCACCCTTTAAACCCAATAAATCC
+
FFFFFFFFFFFF:FFFFFFFF:FFFFFFFFFFFFFFFFFFFFFFFFFFF,FFFFFFFFFFFFFFFFFFFFFFFFFFFFFFFFF,FFFFFFFFFFFFF:FFFFFFFFFF:FFFFFFFFFFFFFFFFFFF,FFFFFFFFFFFFFFFFFFFFFFFFFF,FF:FFFFFFFFFFFF,FFFF:F,FFF,FFFFFFFF:FFFFFFFFFFFFFFFFF:FFFFFFF:,F:FFFFFF:,FFFFFFFFFF:FF,FFFFFF:
@A00920:152:HGHKKDRXX:2:2108:31702:16564 2:N:0:CGCGTTCA+TGCTAAGT
GGACTACTAGGGTTTCTAATCCTGTTTGCTCCCCACGCTTTCGCGCATCAGCGTCAGAACCGGTCCAGCCAGCCGCCTTCGCCACTGGTGTTCCTCCCAATATCTACGCATTTCACCGCTACACTGGGAATTCCACTGGCCCCTCCCGGCCTCAAGCAAAGCAGTCTGGAAGGCAGTTCCTCGGTTAAGCCGAGGGATTTCACCTTCCACTTGCCAAGCCGCCTACGCGCCCTTTACGCCCAATAATTCC
+
FFFFFFFF,FFFFFFFFFFFFFFFFFFFFFFFFFFFFFFFFFFFFFFF,FF,FFFFFFFF,FFFFFFF:FFFFFFF:FFFFFFFFFFFFFFFFFF,FFFFFFFFFFFFFFFFFFFFFFFFFF:FFFF:FFFFFFFFF:FFFFF:FFFFFFFFFFFF:FFF:FFF:FFFF:F:FFFFFFFF:FFFFF:F:FF,FF,FFFF:,FFFFFFFFFF,::FFF,FF,F:F:FFFF:FFFFFFFFFFFFFFFFFF,F
@A00920:152:HGHKKDRXX:2:2108:1651:16658 2:N:0:CGCGTTCA+TGCTAAGT
GGACTACTGGGGTATCTAATCCCGTTTGCTACCCACGCTTTCGTGCCTTAGTGTCAGAAACGAGCCAGTCGCCTGCCTACGCCATCGGTGTTCCTACTAATATCTACGGATTTCACTCCTACACTAGTAATTCCAGCGACCTCTCTCGTCCTCTAGCTTTGCAGTTTTGATAATGGATATGGGGTTGAGCCCCACGCTTTCACTACCAACTTACAATGCCACCTACGCACCTCTTTACGCCCAGTAATTC
+
FFFF:FFFFFFFFFFFFFFFF:FFF,FFFFFFFFFFFFFFFFFFFFFFFFFFFFFFFFFFF:F:FF:FFFFFFFFFFFFFFFFFFFFFFFFFFFFFFFFFFFFFF:FFFFFFFFFF:F:FFFFFF,FF:F:FFFFFFF::FFFFF,FFFFFFFFFFFFF:FFFF:FFFFFFFFFFF:F,:FFF:,FFFFFFFFFFFF,FFFFFFFF:FFFFFF:F:FFF:FFFF:FFFF,FF:F,FFFFFFFFFF:,FFF
@A00920:152:HGHKKDRXX:2:2108:16251:16861 2:N:0:CGCGTTCA+TGCTAAGT
GGACTACTGGGGTATCTAATCCCGTTCGCTCCCCACGCTTTCGCATCTCAGCGTCAGATATGACCCAGGGCGCCGGCTTCCCCACTGGTATTCCTCGGGATCTCTACACATTTCACCGCTACACCCCGAATTCTGCGCCCCTCTATCACTCTCTAGTCGAACAGTCTTGAGCGGCCTCTCCCAGTTTAGCCAGGAGCTTTCACAACCAACTTGCCCGACCGCCTACTTGCGCTTTACGCCCAGTAAATCC
+
FFFFFFFF:FFFFFFFFFFFFFFFF:FF:FFFFF:F:FFFFFF:FFFFFFFFFFFFFFFFFFFFFFFF,F:FFFFFFFFFFFFFFFFF::FFFF:FFF::FFFFFFFFFFFFFFF:FFFFFFFFFFFF,FFFFFFFFF:FFFFFFFFFFFFFFFFF,FFFFFFFFFFFFF,FFFFFFFFFFFFFF:F:FFF,FFFFF:FFFFF,,,FFFFFFFF,FFFFF,F,F,FF:FFFFFF,FF,FFFFF,FF,:FF
@A00920:152:HGHKKDRXX:2:2108:15718:17566 2:N:0:CGCGTTCA+TGCTAAGT
GGACTACAGGGGTATCTAATCCTGTTTGCTCCCCACGCTTTCGCACCTCAGCGTCAGTATTGGCCCAGGAAGTCGCCTTCGCCACTGGTGTTCCTTCCGATATCTACGCATTTCACCGCTACACCGGAAATTCCACTTCCCTCTACCATACTCGAGTCAGGCAGTATCGAATGCAATTCCCAGGTTAAGCCCAGGGCTTTCACATCCGACTTACCAAACCGCCTACGCGCGCTTTACGCCCAGTAATTCC
+
FFFFFFFFFFFFFFFFFFFFFFFFFFFFFFFFFFFFFFFFFFFFFFFFFFFFFFFFFFFFFFFFFFFFFFFFFFFFFFFFFFFFFFFFFFFFFFFFFFFFFFFFFFFFFFFFFFFFFFFFFFFFFFFFFFFFFFFFFFFFFFFFFFFFFFFFFFFFFFFFFFFFFFFFFFFFFF:FFFFFFFFFFFFFFFFFFFFFFFFFFFFFFFFFFFFFFFFFFFFFFFFFFFFFFFFFFFFFFFFFFFFF:,FFFF
@A00920:152:HGHKKDRXX:2:2108:13431:17644 2:N:0:CGCGTTCA+TGCTAAGT
GGACTACCGGGGTATCTAATCCCGTTCGCTCCCCACGCTTTCGTGCCTCAGTGTCAGAAATGAGCCAGTGGCCTGCCTACGCCATTGGTGTTCCTCCAGATATCTACGGATTTCACTCCTACACCTGGAATTCCAGCCACCTCTCTCATTCTCAAGTTTAATAGTTCGAATAATAGCCATGAGGTTGAGCCTCACGATTTCACTATTCGCTTATCAAACCACCTACGCAACTCTTTACGCCCAGTTAATC
+
FFFFFFFFFFFFF:FFFFFFFFFFF:FFFFFFFFFFFFFFFFFFFFFFFFFFFFFFFFFFFFFFFFFFFFFFFFFFFFFFFFFFFFFFFFFFFFFFFFFFFFFFFFFFFFFFFFFFFFFFFFFFFFFFFFFFFFFFFFFFFFFFFFFFFFFFFFFFFFFFFFFFFFFFFFFFF:F,:FFFFFFFFFFFFFFFF:FFFFFFFFFFFFFFFFFFFFFFFFFFFFFFFFFFFFFFFFFFFFFFFFFFFF:FF:
@A00920:152:HGHKKDRXX:2:2108:11153:18897 2:N:0:CGCGTTCA+TGCTAAGT
GGACTACTAGGGTATCTAATCCTGTTCGCTCCCCACGCTTTCGCTCCTCAGTGTCAGTGCCAGCCCAGAGCGCCGCCTTCGCCGCTGGTGTTCCTCCTGATATCTGCGCATTTCACCGCTACACCAGGAATTCCACGCTCCCCTACTGGACTCTAGTCACGGCAGTATCGAGTGGCGTCTCCAGGTTGAGCCTGGAGGTTTCACACCCGACTTACCGAACCACCTACGAGCTCTTTACGCCCAATAAATC
+
FFFFFFFFFFFFFFFFFFFFFFFFFFFFFFFFFFFFFFFFFFFFFFFFFFFFFFFFFFFFFFFFFFFFFFFFFFFFFFFFFFFFFFFFFFFFFFFFFFFFFFFFFFFFFFFFFF:FFFFFF:FFFFFFFFFFFFFFFFFFFFFFFFFF:FFFFFF:FFFFFFFFFFFFFFFFFFFFFFF:FFF:FFFFFFFFFFFFFFFFFFFFFFF:F:FFFFFF:F:FF,:FF:FFFFFFF:FF,::FF:FF:FF:F,
@A00920:152:HGHKKDRXX:2:2108:26223:19319 2:N:0:CGCGTTCA+TGCTAAGT
GGACTACTAGGGTATCTAATCCTGTTTGATCCCCACGCTTTCGTGCCTCAGCGTCAATCACTGCGCAGTGAGCTGCCTTCGCAATTGGTGTTCTATGTCATATCTAAGCATTTCACCGCTACATGACATATTCCGCTCACCTCCACAGTATTCAAGACAAATAGTCTCCATGGCAGTTTCCGAGTTAAGCTCGGAGATTTCACCACGGACTTACCTGTCCGCCTACGCACCCTTTAAACCCAGTGAATCC
+
FFFF:F:FFFFFF,:FFFFFFFFF::FFFFFFFFFFFFFFFFFFFFFFFFFFFFFF:FFFFFFFFFFFFFFFF:FFFFFFFFF,:FFFFFFF:::FFFFFFFFFFFFFFFFFFF:FFFFF:F,FFFFFFF:FFFFFFFFFFFFFFFF::FF:FFFFFFFF:FFFF,FFFFFF:FFFFF:FFFFFFFF,FF:FFFFFFFFFFFFFFFFF::FF::F:FFFFF:FFFFFFFFFFFF:F:F,FFF:FFFFFFF
@A00920:152:HGHKKDRXX:2:2108:28592:19382 2:N:0:CGCGTTCA+TGCTAAGT
GGACTACTGGGGTATCTAATCCCGTTTGCTCCCCTGGCTTTCGTTCCTCAGTGTCAGTTACAGTCCAGAATGCCGCCTTCGCCACCGGTGTTCCTCCAGATATCTACGCATTTCACCGCTACACTGGGAATTCCACCCTCCTCTCCCGGACTCAAGACAGACAGTATCTCCCGCAATTCCACGGTTGAGCCGTGGGCTTTCACGAGAGACTTGTCCGCCCGCCTACGCGCCCTTTACGCCCAGTAATTCC
+
FFFFFFFFFFFFFFFFF:FFFFFFFFFFF:FFFFFFFFF:FFFFFFF:FFFFFFFFFFFFFFFFFFFFFFFFFFFFFFF:FFFFFFFFFFFFFFFFFFFFF,FFFFFFF,FFFFFFFFFF,FFFFFFF:::FFFFFFFFFFFFFFFFFFFFFFFFFFF:FF:,FF:FFFFFFFF:FFFFFFFFFFFFFFFF:FFFFFFFFFFFF:FFFFFFFFFFFFFFFFFFFFFFFFFFFFFFFFFFFF,F,F:F:FF
@A00920:152:HGHKKDRXX:2:2108:17680:19648 2:N:0:CGCGTTCA+TGCTAAGT
GGACTACAAGGGTATCTAATCCTGTTTGCTCCCCACGCTTTCGCGCCTCAGCGTCGGATCCGGCCCAGCCGGCCGCCTTCGCCACGGGTGTTCTTCCCGATCTCTACGCATTCCACCGCTACACCGGGAATTCCACCGGCCTCTACCGGTCCCCAGGTCCGCAGTCTCGGAAGCAGCCCCGGAGTTGAGCCCCGGGATTTCACTTCCGACTTGCTGGTCCCGCCTGCGCGCGCTTTACGCCCAGTGATTC
+
FFFFFFFFFFFFFFFFFFFFFFFFFFFFFFFFFFFFFFFFFFFFFFFFFFFFFFFFFFFFFFFFFFFFFFFFFFFFFFFFFFFFFFFFFFFFFFFFFFFFFFFFFFFFF:FFFF:FFFFF,F:FFFFFFF:FFFFFFFFFFFFFFFFFFFFFF:FFF:FFFFFFFF:FFFF:FFFFFFFFF:FF:FFFFFFFFFF:F:FFFFFFF:FFFFFFFF:FFFFF:FFFFFFFFF:FF,FF::FFFFF:FFF,FF
@A00920:152:HGHKKDRXX:2:2108:1244:20650 2:N:0:CGCGTTCA+TGCTAAGT
GGACTACAAGGGTTTCTAATCCTGTTTGCTCCCCATGCTTTCGCTCTTCAGTGTCAGTATCGGCCCAGAGTGCGGCCTTCGCCGTTGGTGTTCCTCCTGATATCTGCGCATTTCACCGCTACACCAGGAATTCCACACACCTCTCCCGAACTCCAGACCCAGAAGAAGAGCCGGGCGTCACAAGGTGGAGCCAGGGCTTTTCACTCTCGACTGACTGCCCCACCTAGTCGCCCTTTCGCCCCCAAAATAC
+
FFFFFFF:,FFFFFFFFFFFFFFFFFFFFFFFFFF,FFFFF:FF,F,:FFF,FFFF,:F,,,F,FFFF,F,:F,FFFF:FFFF,,FFFF:FFFFFFFF,FFFFF:FFF:FFFFFFFF,FFF:FFF:FFFF:FF:,:FF,FFFFFFF,F,:,:F,FF,,,F,,,,F,F,,,,,,,:::,,,:,FF,:,,,,,F,,:F,,F:,,,F,,:F,F,,,FF:F,,F::F,,,,,:,F,FF,,,,,F:F:,,FFF,F
@A00920:152:HGHKKDRXX:2:2108:20292:21418 2:N:0:CGCGTTCA+TGCTAAGT
GGACTACAAGGGTATCTAATCCTGTTTGCTCCCCACGCTTTCGCACCTCAGCGTCAATACCTGTCCAGCGAGTCGCCTTCGCCACTGGTGTTCTTCCGAATATCTACGAATTTCACCTCTACACTCGGAATTCCACTCGCCTCTCCAGGATTCTAGCCTACCAGTTTCAAGGGCAGTTCCGGGGTTGAGCCCCGGGATTTCACCCCTGACTTGATGAGCCGCCTCCGCGCGCTTTACGCCCAGTAATTCC
+
FFFFFFFFFFFF:FFFFFFFFFFFFFFFF:FFFFFFFF:FFFFFFFFFFFFFFFFFFFFFFFFFFFFFFFFFFFFFFFFFFFFFFFFF:FFFFFFFFFFFFFFFFFFFFFF:FFFFFFFFFFFFF:FFFFFFFFFFFFFFFFFFFFFFF,FFFFFFFFF:FFFFFF:FFFFFFFFFFFFFFFF::FFFFFFF:FFFFFFFFFFFFFFFFFFFFF,FFFFFFFFF,FFFFFFFFFFFFFFFF,FFFFFF:F
@A00920:152:HGHKKDRXX:2:2108:13593:21903 2:N:0:CGCGTTCA+TGCTAAGT
GGACTACTAGGGTATCTAATCCCGTTTGCTCCCCTGGCTTTCGCGCATCAGCGTCAGTGTCGGTCCAGGATGCCGCCTTCGCCACCGGTGTTCCTCCAGATATCTACGCATTTCACCGCTACACCTGGAATTCCACATCCCTCTCCCGCACTCAAGCCCTCCAGTATCGGACGCAGTTCCCAAGTTAAGCCTGGGGATTTCACGTCCGACTTAGAAGGCCGCCTACGCGCCCTTTACGCCCAGTAATTCC
+
FFFFFFFFFFFF:FFFFFFFFFFFFFFFFFFFFFFFFFFFFFFFFFFFFFFFFFFFFFFFFFFFFFFFFFFFFFFFF:FFFFFFFFFFFFFFFFFFFFFFFFFFFFFFFFFFFFFFFFFFFFFFFFFFFFFFFFFFFFFFFFFFFFFFFFF,FFFFFFFFFFFFFFFFFF:FFFFFFFFFFFFFFFFFFFFFFFFFFFFFFFFFFFFFFFFFF:FFFFFFFFFFFFFFFFFFFFFFFFFFFFFFFF:FFF
@A00920:152:HGHKKDRXX:2:2108:28194:22701 2:N:0:CGCGTTCA+TGCTAAGT
GGACTACACGGGTTTCTAATCCTGTTTGCTCCCCACGCTTTCGCTCCTCAGCGTCAGTACTGGCCCAGGATCCCGCCTTCGCCACCGGTGTTCCTCCTGATATCTGCGCATTCCACCGCTACACCAGGAATTCCAGATCCCCCTACCAGACTCTAGCCGCCCAGTATCGAACGCGGGCTCGGAGTTGAGCCCCGAGTTTTCACGTTCGACTTGAGCGGCCGCCTACGAGCTCTTTACGCCCAATGAATCC
+
FFFFFFFFFFFFFFFFFFFFFF:FF:FFFFFFF:FFFFFFFFFFFFFFFFFFFFFFF:FFFFFFFFFFFFFFFFFFF:FFFFFFFFFFFFFFFFFFFFFFFFFFFFFFFFFFF:FFFFF:FF:FFFFFFF:FFFFFFFFFFFFFFFFFFFFFFFFFFFFFFFFFF:FFFF,FFFFFFFFFFFFFFFFFFFFFFFFFF:FFFFFFFFFFFF:FFFFFFFFFFFF:FFFFFFFFFFF,,FFFFFFFFFFFFF
@A00920:152:HGHKKDRXX:2:2108:5855:23156 2:N:0:CGCGTTCA+TGCTAAGT
GGACTACACGGGTTTCTAATCCTGTTTGCTCCCCACGCTTTCGCACCTCAGCGTCAATACTTGTCCAGCGAGTCGCCTTCGCCACTGGTGTTCTTCCGAATATCTACGAATTTCACCTCTACACTCGGAATTCCACTCGCCTCTCCAAGATTCTAGCGCTGCAGTTTCAAGGGCAGTTCCGAGGTTGAGCCCCGGGATTTCACCCCTGACTTGCAGTGCCGCCTACGTGCGCTTTACGCCCAGTATTTCC
+
FFFFFFFFFFFFFFFFFFFFFFFF,FFFFFFFFFFFFFFF:FFFFFFFFFFFFFFFFFFFFFFFFFFFFFFFFFFFFFFFFFFFFFFFFFFFFFFFFFFFFFFFFFFFFFFFFFFFFFF:FFFFFFFFFFFFFFFFFF::FFFF,FFFFFFFFFFFFFFFFFFFFFFFFFFFFF,F:::FFF:FFFFFFFFF,FFFFFFFFFFFFFFFFFFFFFFF:FFFFFFFFFF,F,:FF:F,FFFFF:FFFFFFFF
@A00920:152:HGHKKDRXX:2:2108:25644:23672 2:N:0:CGCGTTCA+TGCTAAGT
GGACTACTGGGGTTTCTAATCCCGTTCGCTCCCCATGCTTTCGCCTCTCAGCGTCAGGTCAGGCCCAGCGTGTCGCCTTCGCCACTGGTGTTCCTCCGGATCTCTACGCATTTCACCACTACACCCGGAATTCCACACGCCTCTACCTGCCTCTAGCCCTGCAGTTCGCCCACGTCCTCGCCCGGTTGAGCCGGGCGCTTTCACGCACCACTTGCAGGACCGCCTACACGCGCTTTACACCCAGTAAATC
+
FFFFFFFFFFFFF:FFFFFFFFFFFFFFFFFFFFFFFFFFFFFFFFFFFFFFFFFFFFFF,FFFFFFFFFFFFFFFFFFFFFFFFFFFFFFFFFFFFFFFFFFFFFFFFFFFFFF:FFFFFFFFFFFFF:FFFFFFFFFFFFFFFFFFFFFFFF:FFFFFFFFF:FFFFFFFFFFFFFFFFF:FFFFFFFFFFFFFFFFFFFFFF::FFFFFFFFF:FFFFFFFFFFF:FFFFFFF:FFFFF,FFFF:FF
@A00920:152:HGHKKDRXX:2:2108:17644:23688 2:N:0:CGCGTTCA+TGCTAAGT
GGACTACTAGGGTTTCTAATCCTGTTCGCTCCCCACGCTTTCGCGTCTCAGCGTCAGTACCGTCCCAGAGAGCCGCCTTCGCCACGGGTGTTCTTCCTGATATCTGCGCATTTCACCGCTACACCAGGAATTCCACTCTCCTCTTCCGGACTCTAGCCAAATGGTTTCCATCGACGTCTCGAGGTTAAGCCTCGAGTTTTCACACCGGACCTATCTGGCCGCCTACACGCTCTTTACGCCCAATATATCC
+
FFFFFFF,FFFFFFFFFFFFFF:FFFFFFFFFFFFFFFFF:FFFFFFFFFFFFFFF,:FFFF:FFFFF:FFFFFFFFFFFFFF:FF:FFF,FFF:FFF,FFFFFFFFF,FFFFFFFF,F:FFFFFF:F:FFFFFFFFF,FFFFFFF,FFF,FFFFFF,:FFFFFFFFF:F,:FFFFFFFFFFF:,FF,FFFFF:FF,FFFFFFF,FFFFFFF,FF,,:FFFFFF:F,FFFFFFF,,,FFFFF,FF:FFFF
@A00920:152:HGHKKDRXX:2:2108:2889:23844 2:N:0:CGCGTTCA+TGCTAAGT
GGACTACAAGGGTTTCTAATCCTGTTTGCTCCCCCAGCTTTCGTGCCTCAGTGTCAGGAATTGCCCAGAGACTCGCCTTCGCCACCGGTGTTCCTCTCGATATCTACGCATTTCACTGCTACACCGAGAATTCCAGTCTCCCTTTCAATCCTCAAGCCGAGAAGTTTTCGATGACATTTCCAAGTTAAGCTTGGAGCTTTCACACCGAACTTTCCCGGCCACCTACGCACCCTTTACGCCCAGTGAATCC
+
FFFF:FFFFFFFFFFFFFFFFFFFFFF:FFFFFFFFFFFFFF:FFFFFFFF:FFFFFFFFFFFFFFFFFFFFFFFFFF:FFFFFFFFFFFFFFFFFFFFFFFFFFFFFFFFFFFFFFFFFFFFFFFFFFFFF:FFFFFFFFFFFFFFF:FFF:FFFFFFF,F,,FFF::F:,FFFF::FFFFFFFF:F:FF,FFFFFFF:,FFFFFFFFF,FFFF,F:FFFF,,FFFFFFF:F::FF,F:FFFFFFFF:F
@A00920:152:HGHKKDRXX:2:2108:23719:23876 2:N:0:CGCGTTCA+TGCTAAGT
GGACTACCGGGGTATCTAATCCTGTTTGCTCCCCACGCTTTCGCGTCTCAGCGTCAGTCACTGTCCAGAAGGCCGCCTTCGCCACCGGTGTTCCACTCGATATCTACGAATTTCACCTCTACACCGAGTATTCCACCTTCCTCTCCAGGACTCTAGCGACGCAGTATCGAATGCACTTCCACGGTTGAGCCGCGGGATTTCACATCCGACTTGCGAAGCCGCCTACACGCGCTTTACGCCCAGTAATTCC
+
FF:FFFFFFFFFFFFFFFFFF:FFFFFFFFFFFFFFFF:FFFFFFFFFFFFFFFFFFFF,FFFFFFFFFFFFFFFFFFFFFFF,FFFFFFFFFFFFFFFFFFFFF:FFF,FFFFFFFFFFFF:FFFFFFFFFFFFFFFFFFFFFFFFFF:FFFF,FFFFFFFFFFFFFFFFFFFFFFFFFFFFFFFFFFFFFFFFFFFFFFFFFFFFFFFFFFFFFFFFFFFFFFFFFFFFFFFFFFFFFFFFF:,FFFF
@A00920:152:HGHKKDRXX:2:2108:25229:24518 2:N:0:CGCGTTCA+TGCTAAGT
GGACTACAAGGGTTTCTAATCCTGTTCGCTCCCCACGCTTTCGTGCCTCAGCGTCAATCCAGGTCTAGCCAGCTGCCTTCGCAATTGGTGTTCTATGGCATATCTATGCATTTCACCGCTACATGCCACATTCCGCTGACCTCATCCTAATTCTAGCATAGCAGTATCAAAAGCAATTTTACGGTTGAGCCGCAAACTTTCACTCCTGACTTACTACGCCGCCTACGCACCCTTTAAACCCAGTAATTCC
+
FFFFFFFFFFFFFFFFFFFFFFFFFFFFF:FFFFFFFFFFFFFFFFFFFFFFFFFFFFFF:FFFFFFFFF:FFFFFFF:FFFFFFFFFFFFFFFFFFFFFFFFFFFFFFFFFFFFFFFFFFFFFFFFFFFFFFFFFFFFFFFFFFFFFFFFFFF:FFFFFFFFFFFFFFFFFFFFFFFFFFFFFFFFFFFFFFFFFFFFFFFF:FFFFFFFF:F:FFFFFFFFFFFFF,FFFFFFF,FF:F:F:,FFFFF
@A00920:152:HGHKKDRXX:2:2108:2971:25332 2:N:0:CGCGTTCA+TGCTAAGT
GGACTACTCGGGTTTCTAATCCTGTTTGCTCCCCACGCTGTCGCGCCTGAGCGTCGGTAACGGGCCAGTGAGCCGCCTTCGCCACTGGTGTTCTTCCGAATATCTACGAATTTCACCTCTACACTCGGAATTCCACTCACCTCTCCCGTACCCTAGTTCTCTAGTTTCAGAGGCAATTCCATAGTTGAGCTCTGGGCTTTCACCCCTGACTTAAAGAACCGCCTGCGCGCGCTTTACGCCCAGTAATTCC
+
FFFF,FFFFFFFF:FFFFFFFFFF:FFFFFFFFFFFFFFFFFF,FFFFFF:FFFFFFFFFFFFFFFFFF:F::FFFF:F:FFFFFF:FFFFFFF,FFFFFFFFFFF:FFF:FFFFFFFFFFFFFFFF:FF,FFFFFFFFFFFFF,F:FFFFFF:FFF,FFFF,FFFFFFFFFFFFFF:FFF,FF,FFFFFFFFF:,FFFF,FFFFFF,:FF:F::FFFFFFF,:F,F:::FFFF,FF:FFFFFFF:F:FF
@A00920:152:HGHKKDRXX:2:2108:2022:25817 2:N:0:CGCGTTCA+TGCTAAGT
GGACTACTGGGGTTTCTAATCCTGTTCGCTCCCCACGCTTTCGCTCCTCAGCGTCAGTATCGGCCCAGAGACCCGCCTTCGCCACCGGTGTTCCTTCCTATATCTACGCATTTCACCGCTACACAGGAAATTCCACCACCCTCTACCGTACTCTAGCTTGCCAGTTTTGGATGCAGTTCCCAGGTTGAGCCCGGGGCTTTCACATCCAACTTAACAAACCACCTACGCGCGCTTTACGCCCAGTAATTCC
+
FFFFFFFFFFFFFFFFF:FFFFFFFFFFFF:FF:FFFFFF:FFFFFFFFFFFFFFFFFFFFFFFFFFFFFFFFFFFFFFFFF:FFFFFFFFFFFFFFFFFFFFFFFFFFFFFFFFFFFFF,FFFFFFF,F:FFFFFFFF:F,FFFF,FFFFFFFFFFFFF:FFF,FFFFFFFFF,:FFFFFFFFFFFFFF,FFFFFFFFFFFFF,FFFFF,:FFFF:FF,FFFFFFFFFFFFFFFFFFFFFFF:FFF:FF
@A00920:152:HGHKKDRXX:2:2108:14136:26725 2:N:0:CGCGTTCA+TGCTAAGT
GGACTACCGGGGTATCTAATCCTGTTTGCTCCCCACGCTTTCGTGCCTGAGCGTCAGGAAAGGCCCAGCGGGCTGTCTTCACCTTCGGCGTTCCCATAGATCTCTACGCATTCCACCGCTCCACCTATGGTTCCACCCGCCTCTGCCTTCCTCAAGACCTGCGGTTCGCCCTGCAAGTCCCCGGTTGAGCCGGGGGATTTCACAAGACGCCTGCAGGCCCGCCTGCGCACCCTTTAAGCCCAGTGATTCC
+
FFFFFFFFFFFFFFFFFFFFFF:FFFFFFFFFFFFFFFFFFFFFFFFFFFFFFFFFF:FFFFFFFFFFFFFF:FFFFFFFFFFFFFFFFFFFFFFFFFFFFFFF:FFFFFFFFFFFFFFF::FFFFF:FFFFFFFFFFFFFFFFFFFFFFF:FFFF:FFFFFFFFFFFFFF:FFF:,FFFFFFFFFFFFFFFFFFFFF,FFFFFFF:F:FFF:FFFFFFFFFFFFFFF,FFFF:FFFFFFFFFFFFF::F
@A00920:152:HGHKKDRXX:2:2108:27525:27899 2:N:0:CGCGTTCA+TGCTAAGT
GGACTACTGGGGTTTCTAATCCTGTTTGATACCCACACTTTCGAGCATCAGTGTCAGTTGCAGTCCAGTGAGCTGCCTTCGCAATCGGAGTTCTTCGTGATATCTAAGCATTTCACCGCTACACCACGAATTCCGCCGTCCTCTACTGTACTCAAGACACCCAGTATCAACTGCAATGTTAGGGTTGAGCCGCACACTTTCACAGCTGACTTAATAGTCCGCCTACGCTCCCTTTAAACCCAATAAATCC
+
FFFF:FFFFFFFFFFFFFFFFFF:,FFFFF,FFFFFFFFFFFFF:FFFFFF:FFFFF,,,FFFFFFFFF:FFFFFFFFFFFFFF,FFFFF:FF:FF:FF:FFFFF,FF:FFFFFFF:FFFFFFFFF:F:FFFFFFF,F,F:FFF,FF:FFFFF,FFFFF:FFFF,FFF:FFFFFFFF,F,F,FFFFFFFFFFF,:F:F:FFFFF:F:F:F,FFF,,FFFF,FF::FF,,F,F:F,FF,:FF:,FF::FFF
@A00920:152:HGHKKDRXX:2:2108:28791:28964 2:N:0:CGCGTTCA+TGCTAAGT
GGACTACTGGGGTATCTAATCCTGTTTGATCCCCACGCTTTCGTGCCTCAGAGTCAATATTCGTGTAGCGAGCTGCCTTCGCAATTGGTGTTCTATGTCATATCTAAGCATTTCACCGCTACATGACATATTCCGCTCACCTCCACGATATTCAAGACAGATAGTATCAACGGCAGTTTCCAAGTTAAGCTTGGAGATTTCACCACTGACTTACCTGCCCTCCTACGCACCCTTTAAACCCAGTGAATCC
+
FFFFFFFFFFFFFFFFFFFFFFF:FFFFFFFFFFFFFFFFFFFFFF:FFFFFFFFFFFFFFFFFFF,:FFFFFFFFFFFFFFFFFFFFFFFFFFFFFFFFFFFFFFFFFF:FFFF:FF:FFFFFFFFFFFFFFFFFFFFFFFFFFFFFFFFFFFFFFFFFFFFF:FF,FFFFFFFFFF:FFFFFFFFFFFFFFFFFFFFF:FFFFFFFFFFFFFFFFFFFF:FFFFFF:F:F:,FFFF::FFFFFFFF,F
@A00920:152:HGHKKDRXX:2:2108:19235:29450 2:N:0:CGCGTTCA+TGCTAAGT
GGACTACAGGGGTTTCTAATCCTGTTCGCTCCCCACGCTTTCGCACCTCAGCGTCAGATCAGGTCCAGCCAGCCGCCTTCGCCTCCGGTGTTCTTCCGGATCTCTACGCATTCCACCGCTACACCCGGAATTCCGCTGGCCTCTACCTGTCTCCAGCCCCCCAGTATCCCCGGCTTGCTCGGGGTTGAGCCCCGGCCTTTCACCATGAGACTTAACGGGCCGCCTACGAGCGCTTTACGCCCAATAATTC
+
FFFFFFFFFFFFFFFFFFFFFFFFFFFFFFFFFFFFFFFFFFFFFF:FFFFFFFFFFF,F:FFFFFFFFFFF:FFFFFFFFFFFFFFFFFFFFFFFFFFFFFFFFFFFFFFFFFFF:FFFFFFFFFFFFFF,FFFFFFFFFFFFFFF:FFFFFF:FFFFFFFFFFFFFFFFFFFFF:FFF::FFFFFFFFFFFFFFFF,FFFFF:FFFFFFFF:FFFFFFFFFFFFF::FFF:F,FFF,F,FFFFF,FFF
@A00920:152:HGHKKDRXX:2:2108:29523:29512 2:N:0:CGCGTTCA+TGCTAAGT
GGACTACCAGGGTTTCTAATCCCGTTTGCTCCCCTGGCTTTCGCGCCTCAGCGTCAGTTTCGGTCCAGAATGCCGCCTTCGCCACCGGTGTTCCTCCAGATATCTACGCATTTCACCGCTACACCTGGAATTCCACATTCCTCTCCCGAACTCAAGTCACCCAGTATCGGACGCCGTTCCCAAGTTAAGCTTGGGGATTTCACGTCCGACTCAGGCGACCGCCTACGCGCCCTTTACGCCCAGTAATTCC
+
FFFFFFFFFFFFFFFFFFFFFFFFF:FFFFFFFFFFFFFFFFF:FFFFFFFFFFFFFFFFFFFFFFFFFFF:FFFFFFFFFFFFFFFFFFFFFFFFFFFFFFFFFFFFFFF:,FFFFFFF:FFFFFFF:F,FF:FFFF:FFFF:FF,FF,FFFFF,,FFFFF:FFF,FFFFFFFF,FFFFFFFF:FFFFFFFFFFFF,FFF:FFFFF:FFFFFFFFFFFFFFFFFF:FF:FFFFFFFFFFF,F,FF,FFF
@A00920:152:HGHKKDRXX:2:2108:32904:29512 2:N:0:CGCGTTCA+TGCTAAGT
GGACTACAAGGGTTTCTAATCCTGTTTGCTCCCCACGCTTTCGCTCCTCAGCGTCAGTATCGGTCCAGGAAGACGCCTTCGCCACTGGTGTTCTTTCAGATATCTACGCATTTCACCGCTACACCGGAAATTCAGCTTCCCTCTACCGTATTCAAGAGATTCAGTATCTGAGGCAGTTCACAGGTTAAGCCCGGGGATTTCACGACAGACTTACGAGTCCGCCTACGAGCGCTTTACGCCCAGTAATTCC
+
:FFFFFF,,FFFFFFF:F:FFF,FF:FFFFFFFF,:FFFFFFFFF:FFFFF,FFFF,F,F,FFFFFFF,,,F,FFF,FFFF:FFF,FFF,FFF:F,F:,FFFFF:FFF,FFFFF,FFFFFFF:FF,F,F,FFF,,FF::FFFFFF:,,FF,F:F:F,,F:,F:FFFFF,,::,FF,FFF,,,:,FF:FFF,,F,FFFFFF:F,,FF:FFFFF:,,F:::::FFFFF:,,FFFFFFFFFFFFF,FFFF:FF
@A00920:152:HGHKKDRXX:2:2108:5348:29982 2:N:0:CGCGTTCA+TGCTAAGT
GGACTACAGGGGTATCTAATCCTGTTCGCTCCCCACGCTTTCGCTCCTCAGCGTCAGTTACTGCCCAGAGACCCGCCTTCGCCACCGGTGTTCCTCCTGATATCTGCGCATTCCACCGCTACACCAGGAATTCCAGTCTCCCCTGCAGTACTCCAGTCTGCCCGTATCGCCCGCACGCCCACAATTGAGTTGTGAGTTTTCACGGACAACTCGACAAACCACCTACGAGCTCTTTACGCCCAGTAATTCC
+
FFFFFFFF:FF:FFFFFFFFFFFFFFFFFFF:FFFFFFFFFFF:FFFFFF:FFFF:,F:FFFF:FFFFF,FFFFFFFFFFFFFFFFFFF:FFFFFFF::F:FFFF:FFFFFF,FFFFF:FFFFF:FF:FFFFFFFF,,FFFFF:FFFFFFF,FFFFFF:FF:FFF:FFFFF:FFF:,FFF,FF,F::FF:FFFFFF:FFFFFF::FFFFF,F:FFFFFFFFFFFFFFF,FFFFFFFFFFFFFFFFFFF,F
@A00920:152:HGHKKDRXX:2:2108:31476:29982 2:N:0:CGCGTTCA+TGCTAAGT
GGACTACTCGGGTATCTAATCCTGTTTGCTCCCCACGCTTTCGTGCATGAGCGTCAGTGTTAACCCAGGGGGCTGCCTTCGCCATCGGTGTTCCTCCACATATCTACGCATTTCACTGCTACACGTGGAATTCCACCCCCCTCTGCCACACTCTAGCCTGCCAGTTACAAGCGCAATTCCCAGGTTAAGCCCGGGGATTTCACACCTGTCTTAACAAACCGCCTGCGCACGCTTTACGCCCAGTAATTCC
+
FF:FFFFFFFFFFF:FFFFFFF,:F,FF:FFFFFFFF:FFFFFF:FFF,F:FFFFF,FFFFFFFF,FFFFF:FFFFFFFFFFF:FFFFF,F::FF:FFFFF,,,,,F:FFFFFFFFFFFFF:FFF,FF:FF,FFFFFFFFFFFFFFFFFF::FFFFFFF,FFFFFFFFFFFFFFFFFF,FFFFFF,FF:F,:FFFFFFFFF:F,F:F,,FF,F:FFFFFF:FF:F:FFFFFFFFFFFF,FFFF,FF:FFF
@A00920:152:HGHKKDRXX:2:2108:12933:30091 2:N:0:CGCGTTCA+TGCTAAGT
GGACTACACGGGTTTCTAATCCTGTTTGCTACCCACGCTTTCGCGCATCAGCGTCAGAACCGGTCCAGGTGGCCGCCTTCGCCACTGGTGTTCCTCCCAATATCTACGCATTTCACCGCTACACTGGGAATTCCGCCACCCCCTCCCGGTCTCAAGCCCGACAGTTTCAAAGGCAGTTCCTCAGTTGAGCCGAGGGATTTCACCTTTGACTTATCGGGCCGCCTACGCGCCCTTTACGCCCAATAATTCC
+
FFF:FFFFFFFFFFFFFFFFFFFFFFFFFFFFFFFFFFFFFFFFFFFFFFFFFFFFFFFFFFFFFFFFFFFFFFFFFFFFFFFFFFFFFF,FFFFFFFF,FFFFFFFFFFF,FFFFFFFFF:FF:FFFFFFFFFFF:FFFFFFFFFFFFFFFFFFFFFFFFFFF:FFFFFFFFFFFFF:FFFFFFFF,FFFFFFFFFFFFF,FF:FFFFF,F:FFFFFF:FFFFFFFFFF:FFF:FFFFFFFF:FFFFFF
@A00920:152:HGHKKDRXX:2:2108:32714:32002 2:N:0:CGCGTTCA+TGCTAAGT
GGACTACTCGGGTTTCTAATCCTGTTTGATCCCCACACTTTCGTGCCTCAGCGTCAGTTGAAGTCTAGTAAGCTGTCTACACTATAGGTGTTCTTGACGATATCTAAGCATTTCACCGCTACACCGTCAATTCCGCCTACCTCGAATCGACTCAAGCCCATCAGTATAAATCCCACACACCCGGTTAAGCCGGGAAATTTCAGAACTGACTTAATAGGCCGCCTAAGCACCCTTTAAACCCAATAAATCC
+
:FFFFFFFFFFFFFFFFFFFFFFFFFFFFFFFFFFF:FFF:FFFFFFFFFFFF:FFFFF:FFFFFFF:FFFFF,FFFFF:FF,F:,FFFFFFFFFFF,FFFFFFFFFFFFFFFFFFFFFFFFFFF:FFFFFFFFF:,FFFF,FFF:FF,FFFFFFFFFFF:FFF:FF,,FF,F:FF,F,,FFFF:F,F,FF:,F:,,:FF,F,FF:,FF,,F,FF,FF,FF,:FF:F::,FFFFF,FFFFF:F,,:FF,:
@A00920:152:HGHKKDRXX:2:2108:10755:32393 2:N:0:CGCGTTCA+TGCTAAGT
GGACTACAAGGGTTTCTAATCCCGTTCGCTACCCTGGCTTTCGCGGCTCAGCGTCAGGTGCAGCCCAGGGCGCCGCCTTCGCCTCTGGTGTTCCTCCGGATCTCTACGCATTTCACCACTCCACCCGGAATTCCACGCCCCTCTGCTGCCCTCTAGCTGTCCAGTTTCGAACGGCCTCTCCCGGTTGAGCCGGGAGCTTTCACGTCCGACTTGAACAGCCGCCTGCCCGCGCTTTACGCCCAGTAAATCC
+
FFFFFFFFFFFFFFFFFFFFFFFFFFFFFFFFFFFFFFFFFFFFFFFFFFFFFFFFFFFFF:FFFFFFFFFFFFFFFFFFFFFFFFFFFFFFFFFFFFFFFFFFFFFFFFFFFFFFFFFFFFFFFFFFFFFFFFFFFFFFFFFFFFFFFFFFFFFFFFFFFFFFFFFFFFFFFFFFFFFFFFFF:FFFFFFFFFFFFFFFFFFFFFFFFFFFFFFFFFFFFFFFFFFFFFFFFFFFFFFFFFFFFFFF:F
@A00920:152:HGHKKDRXX:2:2108:15130:33332 2:N:0:CGCGTTCA+TGCTAAGT
GGACTACAAGGGTATCTAATCCTGTTCGCTCCCCACGCTTTCGCGTCTCAGCGTCAGTACCGTCCCAGCGAGCTGCCTTCGCTATGGGTGTTCCTCCTGATATCTGCGCATTCCACCGCTACACCAGGAATTCCACTCGCCTCTTCCGAATTCTAGCCCGACAGTATCCACCGGCATTCAAAGGTTGAGCCTTTGACTTTCACAGCGGACTGATCGGGCCGCCTTCGTGCGCTTTACGCCCAGTGATTCC
+
FFFFFFFFFFFFF,FFFFFFFFFF:FFFFFFFFFFFFF,FFFFFFFFFF:FFFFFFFFFFFFF:FF:FFFFFFFFFFF:FFFF:FFFFFFFFFF:FFFFFFFFFFFFF:FFFFFFFF:FFFFFFFFFFFF:FFF,FF:FFFFFFFFFFF:FFFFFF:FFF,F,FF:FF:F:FFFFFF,FF,FFF:FF,FFFF:FFFFFF:FFFFFF:FFFFF:::FFFFFFFFF,FFFFFFFFFFFFFFFFFF:FFF,,F
@A00920:152:HGHKKDRXX:2:2108:28718:33943 2:N:0:CGCGTTCA+TGCTAAGT
GGACTACCGGGGTATCTATTCCTGTTTGCTCCCCACGCTTTCGTGCATGAGCGTCAGTGTTAGCCCAGGGGGCTGCCTTCGCCATCGGTATTCCTCCACATCTCTACGCATTTCACTGCTACACGTGGAATTCTACCCCCCTCTTCTACACTCTAGCCTTGTAGTTTCAAACGCAGTTCCCAGGTTGAGCCCGGGGATTTCACATCTGACTTACAAAACCGCCTGCGCACGCTGTACGCCCAGTAATTCC
+
FFFFF:FFFFFFFFFFFF,,FFFFFFFFFFFF:F,FFFFF,FFFFFFFFFFFFFFFF:FFFFFFFFFFFFF:FFFF,F:FFFF:FFFFFFFFFFFFFFFFFFFF:FFFFF,FFFFFF:,,:F:,F:FFF,F,:FFFFFFFFFF:,FF,FF,FFF,FFFF,::FFF:F,F:FFFF:F:F:FFFFFFFFF:,FFFFFF:,,,FFFFFFFFF,FF,FF:FFF,F:F,F,F:F,FF:,F:FFF,FFFF,,F,F:
@A00920:152:HGHKKDRXX:2:2108:16378:34366 2:N:0:CGCGTTCA+TGCTAAGT
GGACTACTGGGGTTTCTAATCCCGTTTGCTCCCCTGGCTTTCGCTCCTCCGCGTCAGTGTCGGTCCAGGATGCCGCCTTCGCCACCGGTGTTCCTCCCGATCTCTACGCATTCCACCGCTACACCGGGAATTCCACCTGCCTCTACTGTGCTCAAGCCCGGCAGTTTAGAAGGCAGTCTTGCGGTTGAGCCGCAAGATTTCACCCCCTACTTACCAGGCCACCTACGCGCCCTTTACGCCCAGTGATTCC
+
::FF:FFFFFF:FF:FF,,,:FF,:,F,FFFF,FFF:FFFF,FFFFFFF,FF,FFF:FFFFFF,,FFFFF,:F::FF:FF:F:F,FFFF:F:FFFFFFFF,FFF,:FF:F,FFF:F:F:FFFFFFFFFF:FFFF::F:FFFF:FFFFFF,F,F:FFFFFF,F:FFFFFFFFFFFFFFFFFFFFFFFFF:F,FFF:FFFF,FFFFFFFFFFF:FF:FFFFFFFFF,:FF:FFF,,FFFFF,:F:F:,,,FF
@A00920:152:HGHKKDRXX:2:2108:5918:34381 2:N:0:CGCGTTCA+TGCTAAGT
GGACTACTGGGGTTTCTAATCCCGTTCGCTCCCCATGCTGTCGCGGCTGAGTGTCAGGACAGGCCCAGCAGACCGCCTTCGCCACTGGTGTTCCTCCGGATCTCTACGCATTTCACCACTCCACCCGGAATTCCGTCTGCCTCTACCTGCCTCCAGTGACCCAGTTTCACACGGCCTCGCCCGGTTGAGCCGAGCGCTTTCACGCATGACTTAATCCACCACCTGCCCGCGCTTTACGCCCAGTAAATAC
+
FFFFF:FFF,FFFFFF:FFF:FFF:::FF:FF,F,FFFF:F:FFFFFFFF:FF,FFFFFFF::F,FF:F,FFF,FFFF,F:FFFFF:FFFFFFF:FF:FFFFFFFF,:FF::FFFF:F::,,FF:,F,FFF,FFF:F:,FFF,F:,FFFFF:,F:FFFF,,F:,F::FFFFF,F:FF,FFFFFFF:FFFFFFF,FFF:::,F,FFFF,FFFFFF,F:FFFFF,F:,::,F,FF,FF,FFF:F:FFF,F,F
@A00920:152:HGHKKDRXX:2:2108:19027:35070 2:N:0:CGCGTTCA+TGCTAAGT
GGACTACTGGGGTTTCTAATCCCGTTTGCTCCCCTGGCTTTCGCTCCTCAGCGTCAATGTCGGTCCAGGATGCCGCCTTCGCCACCGGTATTCCTCCAGATATCTACGCATTTCACCGCTACACAGGAAATTCCACCACCCTCTACCGTACTCTAGCTTGCCAGTTTTGGATGCAGTTCCCAGGTTGAGCCCGGGGCTTTCACATCCAACTTAACAAACCACCTACGCGCGCTTTACGCCCAGTAATTCC
+
FFF:FFFFFFFFFFFFFFFFFFFFF:FFF:FFFFFFFFFFFFFFFFFFFFFFFFFF,:FFFFFFFFFFFFFFFFFFFFFFFFFFFFFFF,FFFFFFF:FFFFFFFFFFFFFFFFFFFFF,FFFFFFFFF,F,FFFFFFFFFFFFFFFF,:FFFF:FF:FFF:,FF:FFFFF:FFFFFF:FFFFFFFF:FFFFFFFF:F,,FFFFFFF:FF:FFFFFFFFFFFFFFFFFFFFF,,FF:FFFFFFF,,F::F
@A00920:152:HGHKKDRXX:2:2108:30572:35117 2:N:0:CGCGTTCA+TGCTAAGT
GGACTACAGGGGTTTCTAATCCTGTTTGCTCCCCACGCTTTCGCACCTCAGCGTCAGTATTGGTCCAGGAGGCCGCCTTCGCCACTGGTGTTCCTTCCTATATCTACGCATTTCACCGCTACACAGGAAATTCCACCTCCCTCTACCATACTCTAGCCTGACAGTTTGGAATGCAGTTCCCAGGTTAAGCCCAGGGCTTTCACATCCCACTTATCAAACCGCCTACGCGCGCTTTACGCCCAGTAATTCC
+
FF:FFFFFFFFFFFFFFFFFFFFFFFFFFFFFFFFFFFFFFFFFFFFFFFFFFFFFFFFFFFFFFFFFFFFFFFFFFFFFFFFFFFFFFFFFFFFFFFFFFFFFFFFFFFFFFFFFFFFFFFFFFFFFFFFFFFFFFFFFFFFFFFFFFFFFFFFFFFFFFFFFFFFFFFFFFFFFFFFFFFFFFFFFFFFFFFFFFFFFFFFFFFFFFFFFFFFFFFFFFFFFFFFFFFFFFFFFFFFFFFF:FFFFFF
@A00920:152:HGHKKDRXX:2:2108:29839:36730 2:N:0:CGCGTTCA+TGCTAAGT
GGACTACCAGGGTTTCTAATCCTGTTTGCTACCCACGCTTTCGCTCCTCAGCGTCAGTTTCGGCCCAGAGTGCTGCCTTCGCCGTAGGTGTTCCTCCTGATATCTGCGCATTTCACCGCTACACCAGGAATTCCACACTCCTCTACCGAACTCAAGTCACAGCAGTATCGGATGGCGTCTCAGGGTTGAGCCCTAAGTTTTCACATCCGACTTACCGAACCGCCTACGAGCCCTTTACGCCCAATAAATC
+
FFFFFFFFFFFFFFFFFFFFFFFFFFFFFFFFFFF:FF:FFFFFFFFFFFFFFFFFFFF,FFFFFF,FFFFF:FFFFFFFFFFFFFFFFFF:FFFFFFFFFFFFFFFFFFFFFFFFFFFFFF:FFFFFFFFFFFFFFF:FFFFF:FFFFFFFFFFFFFFFFFFFFFFFFFF:FF:F:FFFFFFFFFFF,FFFFFFFFFFFFFFF:FFF,,FFFFFFFFFFFFFFF,FF:FF:F,FF:FFFFFF:F,FFFF
@A00920:152:HGHKKDRXX:2:2108:30924:36730 2:N:0:CGCGTTCA+TGCTAAGT
GGACTACCCGGGTTTCTAATCCTGTTTGCTCCCCTAGCTTTCGCGCCTCAGCGTCAGTTATGGTCCAGTGCGCCGCTTTCGCCACAGGTGTTCCTCCCGATATCTACGCATTTCACCGCTACACCGGGAATTCCACGCACCTCTCCCACACTCCAGCCAGGCAGTTTCGCCTGCAAGCTCCCAGTTGAGCCAGGAGATTTCACAGGTGACTTACCCGACCGCCTACGCGCCCTTTACGCCCAATAATTCC
+
FFFFFFFFFFFFFF:FFFFFFFFFFFFFFFFFFFFFFFFFFFFF,FFFFFFFFFFFFFFFFFFFFFFFFFFFFFFFFFFFFFFFFFFFFFF:FFFFFFFFF,FFFFFFFFFFFFFFFFFFFFFFFFFF:FFFFFFFFFFFFFFFFFFFFFFFFFFFFFFFFFFFFFFFFFFFFFF:FFFF:FFFFFFFFFFFFFFFFFFFFFFFFFFFFFFFFFFFFFF:FFFFFFFFFFFF:FFFF:FFF,FFFFFFFF
@A00920:152:HGHKKDRXX:2:2108:15329:36871 2:N:0:CGCGTTCA+TGCTAAGT
GGACTACAGGGGTTTCTAATCCTGTTTGCTCCCCACGCTTTCGTGCATGAGCGTCAGTATCGGCCCAGGGGGCTGCCTTCGCCATCGGTGTTCCTCCACATCTCTACGCATTTCACTGCTACACGTGGAATTCCACCCCCCTCTGCCGTACTCTAGCCGTGCAGTCACAAGCGCAGTTCCCAGGTTAAGCCCGGGGATTTCACACCTGTCTTGCATAGCCGCCTGCGCACGCTTTACGCCCAGTAATTCC
+
:FFFF,FFFFF:FFFFFFFFFFFFFFF:FF:FFFFFFFFFFF:FFFFFFFFFFF:FFFFF,FFFFFFFFFFF:FFFFFFFF,FFFFFFFFFFF:FF:FFFFFFF,FFFFF:FFFFFFFFFFFFFFFFFFFFFFFFF:FFFF:FFFFFFFFFFFFFFFF:FFFFF,F,FFF,FFFFFFFFFFFF::F:FFFFFFF,FFFFFF,FFF,:F:F:FF,,FFF:FFFFF:,FFFF:F:F:FF,FFF,F:,:FF,F
@A00920:152:HGHKKDRXX:2:2109:20392:1110 2:N:0:CGCGTTCA+TGCTAAGT
GGACTACTGGGGTATCTAATCCCGTTCGCTCCCCATGCTTTCGCCTCTCAGCGTCAGGTCAGGCCCAGCGTGTCGCCTTCGCCACTGGTGTTCCTCCGGATCTCTACGCATTTCACCACTACACCCGGAATTCCACACGCCTCTACCTGCCTCTAGCCCCGCAGTTCGGTCACGTCCTCGCCCGGTTGAGCCGGGCGCTTTCACGCGCCACTTGCAGGACCGCCTACACGCGCTTTACACCCAGTAAATC
+
FFFFFFFFFFFF,FFFFFFFFFFFFFFFFFFFFFFFFFFF:FFFFFFFFFFFFFFFFFFFFFFFFFFFFFFFFFF:FF:FFFFFFFFFFFFFFFFFFFFF:F,FFFFFFFF,FFFFFFFFFF:FFFFF:,FFFFFFFFFFFFFF:FFFFFFFFF,FFFFFFFFF:FFFFFFFFF:FFF:FFFFFFFFFFFFFFFFFFFFFF:,FFFF:FFFFF:FF:F:FFFFFFFFF:::FFF,FFFFFFFFFF,,FFF
@A00920:152:HGHKKDRXX:2:2109:15691:1360 2:N:0:CGCGTTCA+TGCTAAGT
GGACTACTCGGGTATCTAATCCGGTTTGCTCCCCACGCTTTCGCCCCTGAGCGTCAGGACAGGGCCAGGATGCCGCCTTCGCCACTGGTGTTCCTCCCGATCTCTACGCATTTCACCACTCCACCCGGAATTCCACGCCCCTCTGCTGCCCTCTAGCTGCCCAGTTTCGAACGGCCTCTCCCGGTTGAGCCGGGAGCTTTCACGTCCGACTTGAACAGCCGCCTGCCCGCGCTTTACGCCCAGTAAATCC
+
,F:FFFFFFFFF:FFFFFFF:FFFFFFFFFFFFF:FFFF,FFF:FFFFF:FFFFFFFFFF:FFFFF:FFFFFFFFFF,FFF:FFFFFFFFFFFFFFFFF:,FFFF:FFFFFF:FFFFFF:FFFFFFF:F,F,FFFFFFF,FFFFFFF:FFF:FFF:FFFFFFF:FF:FFF:F,FFFFFFF:F:FF:FF:FFFFF::FFFFF:FF:FFF,FFF:FF::FFF,FFF:F,F:F:F,FFFFFFFF:FF::,::F
@A00920:152:HGHKKDRXX:2:2109:12337:1376 2:N:0:CGCGTTCA+TGCTAAGT
GGACTACTGGGGTTTCTAATCCTGTTTGCTCCCCACGCTGTCGCGCCTCAGCGTCAGCCACTGCCCAGCAGGCCGCCTTCGCCACCGGTGTTCTTCCGGATCTCTACGCATTCCACCGCTACACCCGGAATTCCACCTGCCTCTACAGTGCTCAAGTGAAACAGTTCGCACGGCAGACCCGGGGTTGAGCCCCGGGCTTTCACCACACGCTGATCCCACCGCCTACGCGCCCTTTACGCCCAGTGATTCC
+
FFFFFFFFFFFFFFFFFFFFFFFFFFFFFF:FFFFFFFFFFFFFFFFFFFFFFFFFFFFFFFFFFF:FFFFFFFFFFFFFFFFFFFFFFFFFFFFFFFFFFFFFFFFFFFFFFFFFFFFF:FFFFFFFFFFFFFFFFFFFFFFFFFFFFFFFFFFFFFFFFFFFFFFFFFFFFFFFFFFFFFFF,F:FFFFF:FFFF:FFFFFFFF:FF:F,:FFF:,FFFFFF,FFFFFFFFFFF:FFF:FFFF:FFFF
@A00920:152:HGHKKDRXX:2:2109:25572:1658 2:N:0:CGCGTTCA+TGCTAAGT
GGACTACTAGGGTATCTAATCCCGTTCGCTACCCTAGCTTTCGTTCCTCAGCGTCAACAAGACCCCAGGCAGTCGCCTTCGCCACTGGTGTTCCTCCCGATATCTGTGCATATTACCGCTACACCGGGAATTCCTCTGCCCTCTGATCTGTTCTAGCTTGGAAGTTTAGGATCCGGATCCGGAGTTGAGCCCCGGGCTTTCCAATCCTACTTTCCATGCCGCCTACGAACCCTTTACGCCCAGTGATTCC
+
,FF:FFFFFFFFF,FFFFFFFFFFFFFFFFFFFFFFFFFFFFFFFF,,:FFFFFFFF,FF,FFFFFF:FFFFFF:FF,FFFFF:,::FFF:FFFFFFFFF:FFF:FF:FFFFF,FFFFFFF:::FFFFFFF:FFFF,:,FF,F,FF,F,FFFF,FFF,::FFF::F:FFF:FFF:FFFF:F:FFFFFFFFFFFFFFFF:FF:FFFFFFFFFFF,FF:FFF,FFF:FFFFF,F,FFFFFFFF:F,FF,FFF
@A00920:152:HGHKKDRXX:2:2109:5385:1673 2:N:0:CGCGTTCA+TGCTAAGT
GGACTACTCGGGTATCTAATCCTGTTTGCTCCCCACGCTTTCGTGCATGAGCGTCAGTGTTGGCCCAGAAGGCTGCCTTCGCCATCGGTGTTCCTCCACATCTCTACGCATTTCACCGCTACACGTGGAATTCCACCTTCCTCTGCCACACTCTAGCCACGTAGTTTCGAGCGCAATTCCCAAGTTCAGCCCGGGGATTTCACACTCGACATGCGCGGCCACCTGCGCACACTTTACGCCCAGTAATTCC
+
[truncated: 44,980,120 more chars]
