# Supplementary material for: Biochar’s role in improving pakchoi quality and microbial community structure in rhizosphere soil
Source: PeerJ. 2024 Mar 18;12:e16733. doi: 10.7717/peerj.16733 (PMC10956520; doi:10.7717/peerj.16733)
Supplement: Supplemental Information 24 — T3, treated with 5% biochar. 1, 2, and 3 represent three replications. [file peerj-12-16733-s024.gz › T33_1.fq]

@A00920:152:HGHKKDRXX:2:2101:9489:1579 1:N:0:CGCGTTCA+TGTTCTCT
ACTCCTACGGGAGGCAGCAGTGGGGAATATTGGACAATGGGCGAAAGCCTGAACCAGCAATGCCGCGTGAGTGAGGAAGTCCTTAGGGATGTAAAGCTCTTTAACCCGGGATGATAAACACAATACCGGTAGAATAAGCCCCGGCTAAATCCGTGCCAGCAGCCGCGGTAATACCGAGCCGGCTAGCGATGTTCGGAATTACTGGGCGTAAAGCGCGCGAAGTCGGCTTTCTAATTCACGCGTGAAATCC
+
F:FFFFFFFFFFFFFFFFFFFFFFFFF:,FFFF,FFF:FFFFFFFFFFFFFF,FFFFFFF:FFFFFFFFFF,FF,FFF,:FFF,:FFF,FFFFFF:FFF,,,F:F,,FFFF:FF:F,,,::F,F:F,,,,F,FFF,FF::FF,F,,F,,,FF,FFF,FFF,:F:,FF,F,F::F,FFF,,,F:,,,FF,,FF,,,:,,F::FFFF,,,,F,FFF,,:F:,FF,,,,F:,,:FFF,,F,,F,FF::,F,F,
@A00920:152:HGHKKDRXX:2:2101:15835:1736 1:N:0:CGCGTTCA+TGTTCTCT
ACTCCTACGGGAGGCAGCAGTCGGGAATTTTGGGCAATGGGCGAAAGCCTGACCCAGCAACGCCGCGTGAAGGATGAAGTATTTCGGTATGTAAACTTCGAAAGAATGTGAAGAATCAATGACGGTACCATTTATAAGCTCCGGCTAACTACGTTCCAGCAGCCGCGGTAATAACTAGGGAGCAAGCGTTGTTCGGATTTACTGGGCGTAAAGGGCGCGTAGGCGGCGCGGTAAGTCAGCTGTGAAATCT
+
FFF,FFF:FF:F:FFFF:FFF,FFF::FF:FF,FFFFFFFFF:FFFFFFFFFFFFFFFFFFFF:FFFFFFFF,FFFFFFFFF,FFFFFFFFFFFFFFFFFFFF:F:FF,FFFFFFF:FFFFF:FFFFFFF:FFFF:::FFF,,FF:F:FFF,:F,FFFFFF:FFFF,,FFFF::,,F,:FFFFFF:FFFF:FFFFFFFF::F,,FFF:F,:F,FFFFFFFFFFFFFFF:FFFFF:FFFFFF,F,::::F:
@A00920:152:HGHKKDRXX:2:2101:11369:1986 1:N:0:CGCGTTCA+TGTTCTCT
ACTCCTACGGGAGGCAGCAGTGGGGAATCTTGCGCAATGGCCGCAAGGCTGACGCAGCGACGCCGCGTGGAGGATGACGCCCTTCGGGGTGTAAACTCCTGTTGCCCGGGACGAACAAGTGGTTTCGACCACTCTGACGGTACCGGGTGAGGAAGCACCGGCTAACTCCGTGCCAGCAGCCGCGGTAATACGGAGGGTGCGAGCGTTGTCCGGAATCACTGGGCGTAAAGGGCGCGTAGGCGGTGGGGTA
+
FFFFFFFFFFFFFFFFFFFFFFFFFFFFFFFFFFF:FFFFFFFFF:FFFFFFFFFFFFF,FFFFFFFFFF::F:FFFFFFFFFFFFFFFFFFFFFFFFFFFFFFFFFFFFFFFFFF:FFFFFFFFFF:FFFFF:FFFFFF::FFFFFF:FFF:,F::FFFFFF:FF:FFFFFFFFFFFFFFFFFF:F::FFFFFFFFFFFFFFFFFFF:F:FFFFF::F:FFFFFFFF,FFFFFFFFFFFFFFFFFFF:F
@A00920:152:HGHKKDRXX:2:2101:18466:2253 1:N:0:CGCGTTCA+TGTTCTCT
ACTCCTACGGGAGGCAGCAGTGGGGAATATTGGACAATGGGGGCAACCCTGATCCAGCCATGCCGCGTGGGTGAAGAAGGCCTTCGGGTTGTAAAGCCCTTTTGTACGGGAAGAAATCTTCCGGATTAATACTTCGGAAAGCTGACGGTACCGTAAGAATAAGCACCGGCTAACTCCGTGCCAGCAGCCGCGGTAATACGGAGGGGGCTAGCGTTGTTCGGAATTACTGGGCGTAAAGCGCACGTAGGCG
+
::FFF:FFFFFFFFFFFFFFFFFFFFFFFFF:FFFFFFFFFFFFFFFFFFFFFFFFFFFFFFFFFFFFFFFFFFFFF,FFFFFFFFFF,FFF,FFFFFF:F:FFFFFFFFF:FFFFFFFFFFFFFFFFFFFFFFFFFFFFFFFF:FFFFFFFFFF,FF:FFFFFFFFFFFFFFFFF,FFFFF:F:F:F:FFF:,FFF:F,FF:FFFFFF,F,FFFFFFFFF:,FFFFFF:F:F:::FF:,:FFFFFF:FF
@A00920:152:HGHKKDRXX:2:2101:22453:2362 1:N:0:CGCGTTCA+TGTTCTCT
ACTCCTACGGGAGGCAGCAGTAGGGAATATTGCGCAATGGGGGAAACCCTGACGCAGCGACGCCGCGTGAGTGACGAAGGCCTTAGGGTCGTAAAGCTCTGTTGAATGGGAAGAAACAAATGACGGTACCATTCGAGAAAGGACCGGCTAACTTCGTGCCAGCAGCCGCGGTAAGACGAGGGGTCCTAGCGTTGTTAGGAATCATTGGGCGTAAAGCGTGTGTAGGCGGCCTTAAAAGTCAGATGTGAAA
+
FFFFFFFFFFF:FFFFFFFFFFFFFFFFFFF:F:FFFFFFFFFFFFFFFFFFFFFF:F,:FFFFFFFFFFFFFFFFFFFFF:,FFFFFFFFFFFFFFFFFFFFFFFFFFFF:FFF:FFFFFFFF::FFF:,FFFFF,FFF,,FF,FFFFFFFF::FFFFFFFFFF:F:FF:FFF,FF:FF,,:F,FFFFF:FF,F,,FFFF:FFFF:F:F,,FFF:FF,:F:FF,,:FFFF:FF,,FF,FFF,FF:FFF:
@A00920:152:HGHKKDRXX:2:2101:6587:2660 1:N:0:CGCGTTCA+TGTTCTCT
ACTCCTACGGGAGGCAGCAGCAAGGAATTTTCCACAATGGGCGCAAGCCTGATGGAGCAACGCCGCGTGCGGGATGACGCTCTTCGGAGTGTAAACCGCTTTTCGAGGGGACGAAGGCAATGACGGTACCCTCGGAAGAAGGATCGGCTAACTACGTGCCAGCAGCCGCGGTAAGACGTAGGATCCGAGCGTTGTCCGGAGTTACTGGGCGTAAAGCGCGCGCAGGCGGTTGATCGCATCGGCGGTGAAA
+
FFF:FFFFFFFFFFF:FFFFFFFFFFFFFFFFFFFFFFFFFFF,FFFFFFFF:FFFFFFFFFFF:FFFFFFFFFFFFFFF:FFFFFFFFFFFFFFFF:FFFFFFFFFFFFFFFFFF:FFFF,FFFF,FF:FFFF:,FFFFFFFFFFFF,F,,FFFFFFFFFF:FFFFFFFF:,FFFFF,FF:FFF::F,F,FF,:FFF,FFF,:FFFFFFF::F:FFFF:FF:FFFFF:FFFFF,FFF,FFFF:F,F:FF
@A00920:152:HGHKKDRXX:2:2101:22878:2816 1:N:0:CGCGTTCA+TGTTCTCT
ACTCCTACGGGAGGCAGCAGTGGGGAATATTGCACAATGGGCGGAAGCCTGATGCAGCGACGCCGCGTGAGGGATGACGGCCTTCGGGTTGTAAACCTCTTTCAGCAGGGAAGAAGCCGTAAAACGTGACGGTACCTGCAGAAGAAGCACCGGCTAACTACGTGCCAGCAGCCGCGGTAATACGTAGGGTGCGAGCGTTGTCCGGAATTATTGGGCGTAAAGAGCTCGTAGGCGGCTTGTCGCGTCGGAT
+
FFFFFFFFFFFFFFFFFFFFF:FFF:FFFFFFFFFFFFFFFFFFFFFFFFFFFFFFFFFFFFFFFFFFFFFFFFFFFFFFFFFFFFFFFFFFFFFFF:FFFFFFFFFFFFFFFFFFFFFFFFFFFFFFFFFF:FFF:FFFFFFFFFF:FF:FFFF::FFF:FFFFFFFFFFFFFFFFFFFF:F:FFFFFFFFFFFFFFFFFFFFFF:FF:FFFFFFFFF::F,FF:FFFFF,FFFFFFFFFF::FFFFFF
@A00920:152:HGHKKDRXX:2:2101:8079:3427 1:N:0:CGCGTTCA+TGTTCTCT
ACTCCTACGGGAGGCAGCAGTGGGGAATTTTGGACAATGGGCGCAAGCCTGATCCAGCCATGCCGCGTGAGTGAAGAAGGCCTTCGGGTTGTAAACCTCTTTCGCCGGTGAGGATAATGACGGTAGCCGGAGAAGAAGCCCCGGCTAACTCCGTGCCAGCAGCCGCGGTAATACGGAGGGGGCTAGCGTTGTTCGGAATTACTGGGCGTAAAGCGCGCGTAGGCGGCGTGGCAAGTTGGGCGTGAAAGCC
+
FFFFFFFFFFFFFFFFFFFFFFFFFFFFFFFFFFFFFFFFFFFFFFFFFFFFFFFFFFFFFFFFFFFFFFFFFF,FFFFFFFFFFFFFFFFFFFFFFFFFFFFFFFFFFFFFFFFFFFFFFFFF:FFFFFFF:FFFFFFFFFFFFFFFFFFFFFFFFFFFFFFFFFFFF,FFFFFFFFFFFFF:FFFFFFFFFFFFFFFFFFFFFFFFFFFFFFFFFFFFFFFFFFFFFF,FFFFF:FF:F:FFF,,F,F
@A00920:152:HGHKKDRXX:2:2101:16640:4445 1:N:0:CGCGTTCA+TGTTCTCT
ACTCCTACGGGAGGCAGCAGTGGGGAATATTGCACAATGGGCGAAAGCCTGATGCAGCGACGCCGCGTGAGGGATGACGGCCTTCGGGTTGTAAACCTCTTTCAGCAGGGAAGAAGCGAAAGTGACGGTACCTGCAGAAGAAGCGCCGGCTAACTACGTGCCAGCAGCCGCGGTAATACGTAGGGCGCGAGCGTTGTCCGGAATTATTGGGCGTAAAGAGCGTGTAGGCGGCCACACAGGTCCGTGGTGA
+
FFFFFFF,FFFFFFFFFFFFFFFFFFFFFFFFFFFF:FFFFFFFFFFFFFF,FFFFFFFFFFFFF:FFFFFFFFFFFFFFFFFFFF:FFFFFFFFFF:FFFFFFFFFFFFFFFFFFFFFFFF:FFFFFFFFFFFFF:FFFFFFF:FFFFFF:FFFFFFFFFFFFFFFFFFFFF:FFFFFFFFFFFF:FFFFFFFFFFF:FFFFFF,:FFFFFFFF,FF:FFF,FFFFFFFFFF,F:FFFFF:F:F,FFFF
@A00920:152:HGHKKDRXX:2:2101:9236:5682 1:N:0:CGCGTTCA+TGTTCTCT
ACTCCTACGGGAGGCAGCAGTGGGGAATATTGGACAATGGGCGCAAGCCTGATCCAGCAACGCCGCGTGGAGGACGAAGGTCTTCGGATCGTAAACTCCTGTCAGGTGGGGCGAAGGCTGCGGGGCAAATAGCCTTGCAGCTTGACGGTACCACCAGAGGAAGCCCCGGCTAACTCCGTGCCAGCAGCCGCGGAAATACGGAGGGGGCGAGCGTTATTCGGAATGATTGGGCGTAAAGGGCGCGTAGGCG
+
FFFFFFFFFFFFFFFFFFFF,FFFFFFF:FFFF:FF:FFFFFFFFF:FFFFFFFFFFFFF:FFFFFFFFFFFF:FFF:FFFFFFFFFFFFFFFFFF,FFF:F:FFFFFFFFFFFFFFFFFFFFFFF:FFFFFFFFFFFFFFFFFFF,F:FFFF:FFFFF:F:FFFFFF:F:F:FFF,FFFFFF,FFFFF,F:F,FFFFF,:FFFFFFF:F:,FFF,F:F::FF,,FFFF:,FFF,FFFFFFFF:,F,F:F
@A00920:152:HGHKKDRXX:2:2101:17345:6230 1:N:0:CGCGTTCA+TGTTCTCT
ACTCCTACGGGAGGCAGCAGTGGGGAATATTGGACAATGGGCGGAAGCCTGATCCAGCAACGCCGCGTGAGGGATGACGGCCTTCGGGTTGTAAACCTCTTTCAGCAGGGACGAAGCGCAAGTGACGGTACCTGAAGAAGAAGCACCGGCCAACTACGTGCCAGCAGCCGCGGTAATACGTAGGGTGCGAGCGTTGTCCGGAATTATTGGGCGTAAAGGGCTCGTAGGCGGTTTGTCGCGTCGGGAGTGA
+
FF:FFF:FFFFFFFFFFFFF,FFFFF:FFFF:FFFFFFFFFFFFFFFF:FFFFFFFFFFFFFFFFFF:FFF:FFFFFFFFFFFFFFFF,FFFFF::FFFFFFFFFFFFF:FFFF:,F:FF:FFFFF:FF::FFF,FFFFFFFFF:F,:,FFFF,F,FFF,,FFFFF:FF,:FF:F:FFFFF:FF:F,FFFF,:,FFFFF:FF,FFFFFF:,FF:,,FFFFFFFF,,:FFFFFF,FFFFFF:FFFFFFFFF
@A00920:152:HGHKKDRXX:2:2101:28818:6464 1:N:0:CGCGTTCA+TGTTCTCT
ACTCCTACGGGAGGCAGCAGTGGGGAATATTGGACAATGGGCGAAAGCCTGATCCAGCAATGCCGCGTGAGTGATGAAGGCCTTAGGGTTGTAAAGCTCTTTTACCCGGGATGATAATGACAGTACCGGGAGAATAAGCTCCGGCTAACTCCGTGCCAGCAGCCGCGGTAATACGGAGGGAGCTAGCGTTGTTCGGAATTACTGGGCGTAAAGCGCACGTAGGCGGCTTTTCAAGTCAGGGGTGAAATCC
+
FFFF,FFF:FF:FFFFF:FFFFFFFFF,FFFFFFFFF:FFFFFFFFFF,FFFFFF:FFFFFF,FFFFFFFFFFFF:FF:FFFFFFFFF,FFFF:FFFFF,FFFF:FFF,FFF:FFFF,FFFFFFFFFFFF:FF:FFFF:F:F:,FFFFFFFFFF:FFFFFFFF:FFFFF:F:,F:FFFFF,FFFFFF,FFFFFFFFF:F:F,FFFFF,FFFFF:FFF,F:FFF:FFFF,F:FFF::FF,,FFFFFFFFF:
@A00920:152:HGHKKDRXX:2:2101:14931:6652 1:N:0:CGCGTTCA+TGTTCTCT
ACTCCTACGGGAGGCAGCAGTGGGGAATCTTGCGCAATGGCCGAAAGGCTGACGCAGCGACGCCGCGTGCGGGATGACGCTTTTCGGAGTGTAAACCGCTGTCAGGAGGGAAGAAGGTCCTGGGGAGGAAATGCCCTGGGGATGACGGTACCTCCAGAGGAAGCACCGGCTAACTCCGTGCCAGCAGCCGCGGTAATACGGAGGGTGCGAGCGTTGTTCGGAATTATTGGGCGTAAAGAGCGTGTAGGCG
+
,FFFFF,FFFFFFFFFFFFFFFFFFFFFFFFFFFFFF:FFFFFFF:FFFFFFFFFFFFFFFFFFFFFFFFFFFFFFFFFFFFFFFFFFFFFFFFFFFFFFFFFFFFFFFF,FFFFFF:FFFFFFFFFFFFF:FFFFFFFFFFFFFFFFFFFF:FFFFFFFF:FFFFFFFFF::FFFFFFFFFFFFFFFFFFFFFFFFFFFFFFFFFFFFFF:FFFF,FFFFF:FF:F:FFFFF:F,FF,FFFFFFFFFFF
@A00920:152:HGHKKDRXX:2:2101:3215:6997 1:N:0:CGCGTTCA+TGTTCTCT
ACTCCTACGGGAGGCAGCAGTGGGGAATATTGGACAATGGGCGAAAGCCTGATCCAGCAACGCCGCGTGAGGGATGACGGCCTTCGGGTTGTAAACCTCTTTCAGCAGGGACGAAGCGCAAGTGACGGTACCTGCAGAAGAAGCACCGGCCAACTACGTGCCAGCAGCCGCGGTAATACGTAGGGTGCGAGCGTTGTCCGGAATTACTGGGCGTAAAGCGCGCGTAGGCGGCTTTGTAAGTTAGAGGTGA
+
FFFFFFFFFFFFFFFFFFFFFFFFFFFFFFFFFFFFFFFFFFFFFFFFFFFFFFFFF,FFFFFFFFFFFFFFF:,FFFFF:FFFFFFFFFFFFFFFF:FFFF:F:FFFFFFFFFFFF:FF:FFFFF,FFF:F:FFFFFFFFFF:FFFFF,F:FFFFF:FF:F:FFFFFFFFFFFFFFFFFFFFFFF:FF:FFFFFFFFFFFF,FF:FFFFFFF:F:F:FF:FFFF:,FFFFFF:FFFFF:FF,:FFFFF:
@A00920:152:HGHKKDRXX:2:2101:17933:7404 1:N:0:CGCGTTCA+TGTTCTCT
ACTCCTACGGGAGGCAGCAGTCGAGAATTTTTCTCAATGGGCGAAAGCCTGAAGGAGCGACGCCGCGTGGGGGATGAAGGGTTTCGATCCGTAAACCCCTGTCATTTGTGAACAATGGTTATTCATGAATAATGAGTGACTTGATAGTAATGAAAGAGGAAGGGACGGCTAACTCTGTGCCAGCAGCCGCGGTAATACAGAGGTCCCGAGCGTTGTTCGGATTCACTGGGCGTAAAGGGTGCGTAGGTGG
+
F:FFFFFFFFFFFFFFFFFFFFFFFFFFFFFFFFFFFFFFFFFF:FFFFFFF:FFFFFFF:FF:FFFFFFFFF:FFF:FFFFFFFFFFFFFFF:,FFFFFFFFFFFFFFFFFFFFFFF:F:FFFFFFFFFFFFFFFFFFFFFFFFFFFFFFFFFFFFFFFFFFFFFFFFFFFFFFFFFFFF:FFFFFFFF,FFFFFFFFFFFFFFF:FFFFFFFFFF:FF:FFFFFFFFFFFFFFFFFFFF:FFFF:FFF
@A00920:152:HGHKKDRXX:2:2101:15157:7545 1:N:0:CGCGTTCA+TGTTCTCT
ACTCCTACGGGAGGCAGCAGTTGGGAATCTTGCACAATGGGGGAAACCCTGATGCAGCGACGCCGCGTGGAGGATGAAGGATCTAGGTCTGTAAACTCCTTTTGTCAGGAAAGACTTAGGACGGTACCTGACGAATAAGCACCGGCTAACTACGTGCCAGCAGCCGCGGTAAGACGTAGGGTGCAAGCGTTGTCCGGATTTACTGGGCGTAAAGAGCGCGTAGGCGGTCTGTTAAGTGTGAAGTGAAATC
+
F:FFFFFFFFFFFFFFFFFFFFFFFFFFFFFF:FFFFFFFFFFFFFFFFFF:FFFFFFF,FFFFFFFFFFFFFFFFFFFFFFFFFFFFFFFFFFFFFFFFFFFFFFFFFFFFFFFFFFFFFFFFF,FFFFFFFFFFF:FFFFFFFFFFFFFFFFFFFFFF:FFFFFFFFFFFFFFFFFFFFF:FFFFFFFFFFFFFF:FFFFFFFFFFFFFFFFFFFFFFF:FFFFFFF:FFFFFFFFFFF:FFFFFFFF
@A00920:152:HGHKKDRXX:2:2101:22688:8312 1:N:0:CGCGTTCA+TGTTCTCT
ACTCCTACGGGAGGCAGCAGTGGGGAATCTTGCGCAATGGGCGAAAGCCTGACGCAGCGACGCCGCGTGAGTGATGAAGGCCCTAGGGTTGTAAAGCTCTGTGGAGAGGGACGAATAAGGCGAGGTTAACAGCCTCGTTGATGACGGTACCTCTTTAGCAAGCACCGGCTAACTCTGTGCCAGCAGCCGCGGTAAGACAGAGGGTGCGAACGTTGTTCGGAATTACTGGGCGTAAAGCGCGTGTAGGCGG
+
F:FFFFFF::FFF:FFFFF::FF:FFFFFFFFFFFFFF:FF:FFFFF,FFFFF:FF:FFFF:FFFFFFFFFFFFFFFFFFFFFFFFFFFFFFFFFF:FFFFFFFFF:FFFFFFFFFFF:FFFFFFFFFFFFF:FFFFFFF:FFFFF:FFFF:FF:FFF::F::FFFFFFFFFFFFFFF:,FFFFF,:FFFF,FFF:FFF:FF,FF::FFFF:FF:FFFFFFF:FFFFFF,FF:FFFF:F:F,F:FFF,F,
@A00920:152:HGHKKDRXX:2:2101:30563:8923 1:N:0:CGCGTTCA+TGTTCTCT
ACTCCTACGGGAGGCAGCAGTGAGGAATTTTCGTCAATGGCCGCAAGGCTGAACGAGCAACGCCGCGTGCAGGAAGAAGGTTTTCGGATCGTAAACTGCTTTTCTGTGGGAAGAGAACGGACGGTACCTGAGGAATAAGCCACGGCTAACTACGTGCCAGCAGCCGCGGTAATACGTAGGTGGCAAGCGTTGTCCGGATTTACTGGGCGTAAAGAGCGCGCAGGCGGCTGGTCAAGTCCGATGTGAAATC
+
FF:FFFFFFFFFFFFFFFFFFFFFFFFFFFFFFFFFFFFFFFFFFFFFFFFFFFFFFFF,FFFFFFFFFFFFFFFFFFFFFFFFFFFFFFFFFFFFFFFFFFFFFFFFFFFFFFFF:FFFFFFFFFFFFFFF:FFFFFFFFFFFFFF:FFFFFFFFFFFFFFFFFFFFFFFFFFFFF:FFFFFFF,FFFFFFFFFFFFFFFFFFFFFFFFFFFFFFFFFFFFFFFFFFF:FFFFFFFFFFF,FFFFFFF:
@A00920:152:HGHKKDRXX:2:2101:23610:8938 1:N:0:CGCGTTCA+TGTTCTCT
ACTCCTACGGGAGGCAGCAGTGGGGAATATTGCACAATGGGCGCAAGCCTGATGCAGCAACGCCGCGTGCGGGACGAAGGCCCTAGGGTTGTAAACCGCTTTCAGCAGGGAAGAAAATGACGGTACCTGCAGAAGAAGGTGCGGCCAACTACGTGCCAGCAGCCGCGGTGACACGTAGGCACCAAGCGTTGTCCGGATTTATTGGGCGTAAAGAGCTCGTAGGCGGTTCAGTAAGTCGGGTGTGAAAACT
+
FFFFFFFFFFF:FFFFFFFFFFFFFFFFFFFFFFFFFFFFFFFFFFFFFFFFFFFFFFFFFFFFFFFFFFFFFF,FFFFFFFFFFFFFFFFFFFFFFFFFFFFFFFFFFFFFFFF:FFFFFFFFFFFFFF:FFFFFFFFFFFFFFFFFFFFFFFFFFFFFFFFFFFFFFFF:FFFFFFFFFFFFF:,FFFFFFFFFF:F:F,FFFFFF:FF:FFFFFFFFFFFFFFFFFFFFF,FFFFFFFFFFF,,F:F
@A00920:152:HGHKKDRXX:2:2101:25274:8938 1:N:0:CGCGTTCA+TGTTCTCT
ACTCCTACGGGAGGCAGCAGTGGGGAATATTGGACAATGGGCGAAAGCCTGATCCAGCGACGCCGCGTGAGTGATGAAGGCCTTCGGGTTGTAAAGCTCTGTTGAGGGAGAAGAAAACAGTTAGGGCGAATAGGCCTAGCTCTTGACGGTATCCCTTTAGAAAGCACCGGCTAACTCTGTGCCAGCAGCCGCGGTAAGACAGAGGGTGCAAACGTTGCTCGGAATTACTGGGCGTAAAGCGCGTGTAGGC
+
FFFFFFFFFFFFFFFFFFFFF:FFFFFFFFFFFFFFFFFFF:F,FFFFFFFFFFFFFFFFFFFFFFFFFFFFFF,FFFFF::FFFFFF:,FFFFFFFFFFF:FFFFFFFFFFFFFFF:FFFFFFFFFFFF,FF:FF:FFFFFFFFF::FFF,FFF,:FFFFFFFFF:FFFFFFFFFFFF:FFF,FFF:F:F:FFF:FFFFFFFFFFF:F,F,::FFFFFFF:FFFFFFFFFFFFFFFFFF,FFFFF:FFF
@A00920:152:HGHKKDRXX:2:2101:10601:9549 1:N:0:CGCGTTCA+TGTTCTCT
ACTCCTACGGGAGGCAGCAGTGGGGAATTTTGGACAATGGGGGAAACCCTGATCCAGCCATGCCGCGTGTGTGAAGAAGGCCTTCGGGTTGTAAAGCACTTTCGGACGGAACGAAATCGCGCGATCTAATAAGTCGCGTGGATGACGGTACCGTAAGAAGAAGCACCGGCTAACTTCGTGCCAGCAGCCGCGGTAAGACGAAGGATGCAAGCGTTATCCGGATTTATTGGGTTTAAAGGGTGCGTAGGCG
+
FFFFFFF:FFFFFFFFFFFFFFFFFFFFFFFFFFFFFFFFFFFFFFFFFFFFFFF:FFFFFFFF,FFFFFFFFFFFFFFFFFFFFFFFFFFFFFFFFFFFFFFFFFFFFF,FFFF:FFFFFFFFFFFFF,FFFFFFFFFFFFFFFFFFFFFFFFFFFFFFFFFF:FFFFFFF,F:FFFFF:FFF:FF:FFFFFFF:FFFF:FFFFF:FF,FFFFFFFFFFFFFFFFF:FFFFFFF::F:F:FFFFFF,FF
@A00920:152:HGHKKDRXX:2:2101:23538:9565 1:N:0:CGCGTTCA+TGTTCTCT
ACTCCTACGGGAGGCAGCAGTGGGGAATATTGGACAATGGGCGCAAGCCTGATCCAGCAATGCCGCGTGAGTGAAGAAGGCCTTAGGGTTGTAAAGCTCTTTCGGCGGGGAAGATGATGACGGTACCCGCAGAAGAAGCCCCGGCTAACTCCGTGCCAGCAGCCGCGGTAATACGGAGGGGGCTAGCGTTGTTCGGAATTACTGGGCGTAAAGGGCGCGTAGGCGGTGCGGTAAGTTAGGCGTGAAAGGC
+
FF::FFFFFFFFFFFFFFFFFFFFFFFFFFFFF:FFFFFFFFFFFFFFFFFFFFFFFFFFFFFF:FFFF:FFFFFFFFFFFFFFFFFFFFFF:FFFFFFFFFFFFFFFFFFFFFFFFF,FFFFFFFFFFFFFFFFFFFFFFFFFFFF:FFFFFFFFFFFFFFFFFFFFFFFFFFFFFFFFFFFFFFFFFFFFF:F,FFFFFFFFF,FFFF:FFFFFFFFFFFFFFFFFFFFFFFFFFFF:FFFFFFFFFF
@A00920:152:HGHKKDRXX:2:2101:5041:9972 1:N:0:CGCGTTCA+TGTTCTCT
ACTCCTACGGGAGGCAGCAGTGGGGAATTTTGGACAATGGGCGCAAGCCTGATCCAGCCATTCCGCGTGCAGGATGAAGGCCCTCGGGTTGTAAACTGCTTTTGTACGGAACGAAACGCGCCGGGTTAATACCCTGGCGTAATGACGGTACCGTAAGAATAAGCACCGGCTAACTACGTGCCAGCAGCCGCGGTAATACGTAGGGTGCAAGCGTTAATCGGAATTACTGGGCGTAAAGGGCTCGTAGGCG
+
FFFFFFFFFFFFFFF:FFFFFFFFFFFFFFF:FFFFFFFFFFFFFFFFFFF,FFFFFFFFFFFFFFFFFFFFFFFFFFF,:FFFFFFFFFFFF,FFFFFFFFFFFFFF:F:FFFFFF,FFFFFFFFFFFFF,FF:FFFF:FFFFF:FFFFFFFFFFFFFFFFFF,F:FFFFFFF:F:FF:FFFFFFFFFF::F,FFF,FFFFF,FFFFFFFF:FFFFF:FFFF::FF,FFFF,,:FFF,FFFFFFFFFFF
@A00920:152:HGHKKDRXX:2:2101:12635:10786 1:N:0:CGCGTTCA+TGTTCTCT
ACTCCTACGGGAGGCAGCAGTGGGGAATATTGGACAATGGGCGCAAGCCTGATCCAGCAACGCCGCGTGAATGATGAAGGCCTTCGGGTTGTAAAGTTCTTTTGGCAGGGAAGAAAATGACGGTACCTGCAGAATAAGCTCCGGCTAACTTCGTGCCAGCAGCCGCGGTAATACGAAGGGGGCTAGCGTTGTTCGGAATTACTGGGCGTAAAGCGTGCGTAGGTTGAATATAAAGTTAGTGGTGAAAGCC
+
F:FFFFFFFFFFFFFFFFFFFFFFFFFFFFFFFFFFFF:FFFFFFFFFFFFFFFFFFFFFFFFFF:FFFFFFFFFFFFF:FFFFFFFFFFFFFFFFF,FFFFFFFFFF:FFFFFFFF:FFFFFFFFFFFFFFFFFF:FFFFFFF:FF:FF:FFFFFFFFFFFFFFFFFFFFFFFFF,F,FFFFFFFFF:F,FF:FFFF,FFFFFF:F:F:FFFFF,F:,FFFF:FF,F:FF,:FFF:FFFFF,F:FFFF,
@A00920:152:HGHKKDRXX:2:2101:32714:10989 1:N:0:CGCGTTCA+TGTTCTCT
ACTCCTACGGGAGGCAGCAGTGGGGAATTTTGGGCAATGGCCGAAAGGCTGACCCAGCGACGCCGCGTGCGGGAGGACGCCCTTCGGGGTGTAAACCGCTGTCAGAGGGTCCGAATGACTCAGATGGGAATACTGTCTGGGTGTTACGGTACCCTCAGAGGAAGCACCGGCTAACTCTGTGCCAGCAGCCGCGGTAATACAGAGGGTGCGAGCGGTGTTCGGAATCAATGGGCGTAATGCGCGCGCAGGC
+
,:FFFFFF::FFFF:FF:,FFFFFFFF:FFFFF:FFFFFF,:F,F::,:FFF,F,FFFFF,FFFF::FFFF:::FFFFFFFF:,F,FFF::FFFF,FFFFFFFFF,FF:,,:FFFFFFFFF,F:FFFF::FFFFFF,,,:FFFF,FFFF:FF:FF,,F,,F,F,F,FF:F:FF:FF:F:F,FF:,FF,,FFFFFFFFFFFF,:,FFF,,FF:,,,FFF:FFFFFFFF:FF:F:FF,F,:FFF:F::,F:F
@A00920:152:HGHKKDRXX:2:2101:17409:11068 1:N:0:CGCGTTCA+TGTTCTCT
ACTCCTACGGGAGGCAGCAGTAGGGAATATTGCACAATGGAGGAAACTCTGATGCAGCAACGCCGCGTGTGTGATGAAGGCTCTCGGGTCGTAAAGCACTGTCGCATGGGAAGATAATGACGGTACCATGCAAGAAAGGACCGGCTAACTTCGTGCCAGCAGCCGCGGTAAGACGAGGGGTCCTAGCGTTGTTCGGAATCATTGGGCGTACAGCGGGTGTAGGTGGCTTTGCCAGTCAGATGTGACAGCC
+
FFFFFFFFFFFFFFFFF:FFFFFFFFFFFFFFFFFFFFFFFFFFFFFFFFFFFFFFFFFFFFFFFFFFFFFFFFFFFFFFFFFFFFFFFFFFFFFFFFFFFFFFFFFFFFFFFFFFFFF:FFFFFFFFFFFFFF::FFFFFFFFF,FFFFFFFFFFFFFFFFFFFFFFFFFFFFFFFFFFFFFF::FFFFFFFFFFFFFFFFFFFFFFFF,FFFFFF:FFFFFFF:FFFFF::FFFFF:FFFFFF,FFFF
@A00920:152:HGHKKDRXX:2:2101:25545:11569 1:N:0:CGCGTTCA+TGTTCTCT
ACTCCTACGGGAGGCAGCAGTGGGGAATATTGGACAATGGGCGCAAGCCTGATCCAGCCATGCCGCGTGAGTGATGAAGGCCCTAGGGTTGTAAAGCTCTTTCACCGGTGAAGATACTGACGGTAACCGGAGAAGAAGCCCCGGCTAACTTCGTGCCAGCAGCCGCGGGAATACGAAGGGGGCTAGCGTTGTTCGGAATTACTGGGCGTGACGCGCACGGAGGCGGAGGGGTATGTGAGGGGTGAACTCC
+
FF:FFFFFFFFFFFFFFFFFF:FFFFFFFFFFFFF,F:FFFFFFFFFFFFFFFFFFFFFFFFFFFFFFFFFFF,FFF:FFFFFF,FFFF,F:F,FFFFFFFFFFFFFFFFF:FFFF,FFFFFFFFFFFFFF:,FFFFFFFFFFFFF:F:F:::F:FFFFFFFF:F:FF,FFF:,:F,FFFFF,,,F:F,FFFFFFFFFFF,F:FFF:FF,F,FFFFF:F,FF:FFF,,:F,:,,FFFFFFFF:F,,,FF:
@A00920:152:HGHKKDRXX:2:2101:17689:11772 1:N:0:CGCGTTCA+TGTTCTCT
ACTCCTACGGGAGGCAGCAGTAAGGAATCTTGGACAATGGTCGCAAGACTGAACCAGCCATGCCGCGTGCAGGATGACTGCCCTATGGCTTGTAAACTGCTTTTCTACGGGAATAAAACACTGTACGGGTAGAGGGATGGATGTACAGTCTGAATAAGGGGCGGCTAACTACGTGCCAGCAGCCGCGGTAAGACGGAGGACCCAAGCGTTATCCGGAGTCAGTGGGTTTAAAGGGTGCGTAGGCGGCGAC
+
F:FFFFFFFFFFFFFFFFFF,F:FF:FF,FF::,FFFFF::FF,FFF:FFF:,F:FFFFFFFFFFFFFFFFFFFFFF::,,,F:::F:,,FFFF,,:FFFF,:,,F,,FF:,,:FFF,F:,F,:F,F,F,F,,::,,,F,:,FFF:,,F,,F:FFFFF:,,:F:FF:FF:,:FF:,,FFFFFF::,FFFFF,FFF,FFF,,:::FFF,FFFFFFF:,,FFFF,FFFFFFF:,:FF,F,FF:FFF,F,,,,
@A00920:152:HGHKKDRXX:2:2101:22046:12868 1:N:0:CGCGTTCA+TGTTCTCT
ACTCCTACGGGAGGCAGCAGTGGGGAATCTTGCGCAATGGGCGAAAGCCTGACGCAGCCATGCCGCGTGAATGATGAAGGTCTTAGGATTGTAAAATTCTTTCACCGGGGAAGATAATGACGGTACCCGGAGAAGAAGCCCCGGCTAACTTCGTGCCAGCAGCCGCGGTAATACGAAGGGGGCTAGCGTTGCTCGGAATTACTGGGCGTAAAGGGCGCGTAGGCGGACAGTTTAGTCAGGGGTGAAAGCC
+
FF:FFFFFFFFFFFFFFFFF:FFFFF,FFFFFF:FFFFFFFFFFFFFFFFF:FFFFFFFFFFFFFFFFFF:FFFFFFFFFF:FFFFFFFFFF:FFFFFFFFFFFFFFFFFFFFFF:FFFFFF:FFFFFFFFFFFFFFFFFFFFFFFFFFFFFFFFFFFF:FFFFFFFF::FFFFFF:FFFFF:FFFFFFFFFF:FFFFFFFFFFFFFFFFFFFFFFFFFFFFFFFFFF,FFFFF:FFFFFFFFFFFFFFF
@A00920:152:HGHKKDRXX:2:2101:14262:13041 1:N:0:CGCGTTCA+TGTTCTCT
ACTCCTACGGGAGGCAGCAGCAGGGAATCTTGCGCAATGGGCGAAAGCCTGACGCAGCAACGCCGCGTGGGGGATGACGGCCTTCGGGTTGTAAACCCCTTTCAGGAGGGAAGAAATTGACGGTACCTCCAGAAGAAGCCCCGGCCAACTACGTGCCAGCAGCCGCGGTAATACGTAGGGGGCGAGCGTTGTCCGGAATTATTGGGCGTAAAGAGCTCGTAGGCGGCTCAGCAAGTCGGCGGTGAAATCC
+
FFF,FFFF:FFF:FFFFFFFFFFFFFFFFFFFFFFFFFFFFFFFFFF:FFFFFFFFFFFFF:FFFF:FFFFFFFFFFFF:FFFFFFFF:FF:FFFFFFFF:,F:F:FFFFFF:FFFFFFFFFFFFFF:FFFFFFF,::FFFFFFFFFFFFFFF:FFFFFFF:FFFFFFFFF:FFFFFFFFFFFFFFFFFFFFFFFFF:FF,FFFF:FFFFFF,,:FFFF::FFF,:FFFFFFFFFFFF,:F,:FFF,FFF
@A00920:152:HGHKKDRXX:2:2101:27344:13338 1:N:0:CGCGTTCA+TGTTCTCT
ACTCCTACGGGAGGCAGCAGTGGGGAATATTGGACAATGGGCGCAAGCCTGATCCAGCAATGCCGCGTGAGTGATGAAGGCCTTAGGGTTGTAAAGATCTTTCGCCCGCGACGATGATGAAGGTAGCGGGAGAAGAAGCCCCGGCTAACTATGTGCCAGCAGCCGCGGTAATACATAGGGGGCGAGCGTTATTCGGAATTATTGGGCGTAAAGGGCGCGTAGGCGGCTTGACAAGTCCTGGGTGAAATCC
+
FFFFFFFFFFFFFFFFFFFFFFFFFFFFFFFFFFFFFFFFFFFFFFFFFFFFFFFFFFFF:FFFFFFFFF:FFFFFFFFF,FFFFFF:FFFFFF,F,FFFFFFF,::FFFFFFFF:FFFF,F:,FF,FF,FFFF:FFFF:FF,FFF:FFF,,FFFF:FFFFFFFFF:FF,,FF:F,FFF,:FF::FF,:FFFFF:,F:F:FFFFFF:FFF:FF,:FFF:FFF::FFF,FFFFF,,:,FFFFFF:FFFFF:
@A00920:152:HGHKKDRXX:2:2101:27046:13448 1:N:0:CGCGTTCA+TGTTCTCT
ACTCCTACGGGAGGCAGCAGTAGGGAATCTTCCGCAATGGACGAAAGTCTGACGGAGCAACGCCGCGTGAGTGATGAAGGTTTTCGGATCGTAAAACTCTTTTGTTAGGGAAGAACAAGTACCGGAGGAACTGCCGGTACCTTGACGGTACCTAACCAGAAAGCCACGGCTAACTACGTGCCAGCAGCCGCGGTAATACGTAGGTGGCAAGCGTTGTCCGGAATTATTGGGCGTAAAGCGCGCGCAGGCG
+
FFFFF:FFFFFFFFF:FFFFFF:FFFFF,FFFFFFFFFFFFFF:FFFFFFFFF,::FF,FFFFFFFFFFFFFFFFFFFFF,F,F,FFFFF:,FFFFFFF:,FFFFFFFFF::FFFFFFFFFFF,F,F,:FFFFFF,FFFFFFF,F:F:F:FFFFFFF:FFF:FFFFFFFFF,F:FFFFF,FFF:FF:F:,FFFF,,,FF:FFF:FFFF,F,FF:FF:FFF,FF,:FFFFFF,F::FFFF,FFFFFFFFFF
@A00920:152:HGHKKDRXX:2:2101:11171:13604 1:N:0:CGCGTTCA+TGTTCTCT
ACTCCTACGGGAGGCAGCAGTAAGGAATATTGCACAATGGGCGCAAGCCTGATGCAGCAACGCCGCGTGCCCGAGGAAGGCCTTCGGGTTGTAAAGGGCTTTTCTGGCTGAAGAGACAGGACGGTAGGCCAGGAATAAGCGTCGGCTAACTACGTGCCAGCAGCCGCGGTAAAACGTAGGACGCGAGCGTTATCCGGATTTACTGGGCGTAAAGCGCGGGCAGGCGGCTGTTCAAGTCGGACGTGAAAGC
+
:,F:F:F,,:F,:::FFF:FFFF:FF:FF,FFFFFF,FFFFFFFFFFFFF:FFFF,FF:FF,F:FFFFFFFF:FFF:FFFFFF:FFFFF:FFFF:FFF:FFFFFFFF,FF:FFFFFFFFFFFFFF:FF,FFFFFFFFF:FFFFFF:FF,FFFFFFFFF,F,FFF,FFFFFFFFFF,FFFF:FF:F:F,:F:FF,,:FFFF::FF,,:F:FF,,F,,:F:FFFF:FF:FFFFFF:FF,F:FF:FFFFFF:F
@A00920:152:HGHKKDRXX:2:2101:11939:13839 1:N:0:CGCGTTCA+TGTTCTCT
ACTCCTACGGGAGGCAGCAGTGGGGAATATTGGACAATGGGCGCAAGCCTGATCCAGCAACGCCGCGTGGAGGACGAAGGTCTTCGGATTGTAAACTCCTGTCAGGCGGGACGAAGGGTTGGGGGCAAATAGTTCCTGATCTTGACGGTACTGCCAGAGGAAGCCCCGGCTAACTCCGTGCCAGCAGCCGCGGTAATACAGAGGTGGCGAGCGTTGTTCGGAATTACTGGGCGTAAAGGGCGCGTAGGCG
+
FFFFFFFFFFFFFFFFFFFFFFFFFFFFFFFFFFFFFFFFFFFFFFFFFFFFFFFFFFFFFFFFFFFFFFFFFFFFFFFFFFFFFFFFFFFFFFFFFFFFFFFFFFFFFFFFFFFFFFFFFFFFFFFFFFFF:FFFFFFFFFFFFF:FFFFFFFFFFFFFFFFFFFFFFFFFFFFFFFFFFFFFFFFFFFFFFFFFFFF:FFFFFFFFFFFFF:FFFFFFFFFFFFFFFF:FFFF:FFFFFFFFFFFFFF
@A00920:152:HGHKKDRXX:2:2101:13196:14293 1:N:0:CGCGTTCA+TGTTCTCT
ACTCCTACGGGAGGCAGCAGTAAGGAATATTGGACAATGGGGGAAACCCTGATCCAGCGACGCCGCGTGGGTGATGAAGGCCTTCGGGTTGTAAAGCCCTTTCGTCCACGATGATGATGACAGTAGTGGAAGAAGAAGCTCCGGCTAACTTCGTGCCAGCAGCCGCGGTAATACAGAGACTGCAAGCGTTATTCGGATTCACTGGGCGTAAAGGGTGCGCAGGCGGCCGGGTGTGTCAGATGTGAAATCC
+
:FFFFFFFFFFFFFFFFFFFFFFFFFFF:FFFFFFF:FFFFFFFFFFFFFFFFFFFFFFFFFFFFFFFFFFFFFFFFFFFFFFFFFFFFFFF,FFFFFFF:FFFFFFFFFFFF:FFFFFFFFFFFFFFFFFFFFF:FFF:FFFFFFFFFFFFFFFFFFFFFFFFFFFFF:FFFFFFFFFFFFFFF:FFFFFFFFF,FFFFFFFFFFFFFF:FFFFFFFFFFFFFFFFFFFFFFFFFFFFFFFF:FFFFFF
@A00920:152:HGHKKDRXX:2:2101:21640:14669 1:N:0:CGCGTTCA+TGTTCTCT
ACTCCTACGGGAGGCAGCAGTGGGGAATTGTTCGCAATGGGCGCAAGCCTGACGACGCAACGCCGCGTGGAGGATGAAGGTCTTCGGATTGTAAACTCCTGTTGCCCGGGACGAAAAGCTTCGACCTAACACGTCGAAGTCTGACGGTACCGGGTGAGGAAGCCCCGGCTAACTCTGTGCCAGCAGCCGCGGTAATACAGAGGGGGCAAGCGTTGTTCGGAATTACTGGGCGTAAAGGGCGCGTAGGCGG
+
FFFFFFFFFFFFFFFFFFFFFFFFFFFFFFFFF:FFFFFFFFFF:FFFFFFFFFFFFFFFFFFFFFFFFFFFFFFFFFFFFFFFFFFFFFFFFFFFFF::FFFFFFFFFFFFFFFFFFFFFFFFFFFFFFFFFFFFFFF,FFFFFFFF,FFFFFFFFFFF,FFFFFFFFFFFFFFFFFFFFFFFFFFFFFF,FFFFFFFFFFFFFFF:,FFFFFFFFF:FF,FFF:,FFFFFF:FFFFFF:FFFFFFFFF
@A00920:152:HGHKKDRXX:2:2101:21748:14700 1:N:0:CGCGTTCA+TGTTCTCT
ACTACTACGGGAGGCAGCAGTTAGGAATTTTGGTCAATGGGCGAAAGCCTGACCCAGCAACGCCGCGTGGGTGACGAAGGCCTTCGGGTTGTAAAGCCCATTTCTGAGGGAAGATGAAGACGGTACCTCAGGAATAAGCACCGCCTAACTACGTGCCAGCAGCCGCGGTAATACCTAGTGTGCAAGCTTTGCCCCGATTAATAGGTCGTAAAGGGCGCGTAGGCGGCCAGACACGTCACGCGTTAAATCT
+
F,F:FFF:,FF:F:FFF,FF:,F,FFF:FFFF,,FF:F,,:,FFF::FF:FF:,FF,FF,F,:F,F:F:FFF:FF:FFFF,:F:FFFF,F,FFFFFF,F,,FFFFFF::FFFF,FFF,:FFF:FFF:,FFF::F,FF,,F:,F,FFFF:,F,F,FF,F,,FF,:,,,,::F:F,,FF,,,FFF:F,:,,:F,,:,FF::,F:,,F,F:FFF,,,:FFF:,FFFF:FFFF,:FF::FFFF,FFF,:F:F,,
@A00920:152:HGHKKDRXX:2:2101:31078:14857 1:N:0:CGCGTTCA+TGTTCTCT
ACTCCTACGGGAGGCAGCAGTTAGGAATCTTCCACAATGGGCGAAAGCCTGATGGAGCGACGCCGCGTGAAGGATGAAGGTCCTCGGATCGTAAACTTCTAAAAGAGGGACGATAATGACGGTACCTCTTGAAAAGCACCGGCTAACTCCGTGCCAGCAGCCGCGGTAATACGGAGGGTGCTAGCGTTATCCGGAATCACTGGGCGTAAAGGGCGCGTAGGCGGTTTGTTAAGTCCGATGTTAAAGACTG
+
FFFFFFFFFFFFFFFFFFFFFFFFFFFFFFFFFFFFFFFFFFFFFFFFFFFFFFFFFFFFFFFFFFFFFFFFFFFFFFFFFFFFFFFFFFFFFFFFFFFFF::FFFFFF:FFFFFFFFFFFFF,FFFFFFFFF:FFFFFFFFFF:FFFFFFFFFF:F:FF:FF:FFFFFFFFFFFFFFFFFF,:FFF::F:FF:FFFFFFFFFF:FFFFFFFFF::FFFFFF::FFFFFF:FFFFFF:FFF:,,FFFFFF
@A00920:152:HGHKKDRXX:2:2101:28619:16016 1:N:0:CGCGTTCA+TGTTCTCT
ACTCCTACGGGAGGCAGCAGTGGGGAATCTTGCGCAATGGGCGAAAGCCTGACGCAGCGATGCCGCGTGAGCGATGAAGGCCTTCGGGTTGTAAAGCTCTGTGGATGGAGACGAATAAGCAAGAGTTAATACCTCTTGTGGTGACGGTATCCATTTAGCAAGCACCGGCTAACTCTGTGCCAGCAGCCGCGGTAATACAGAGGGTGCAAACGTTGTTCGGAATTACTGGGCGTAAAGCGCGTGTAGGCGG
+
FFFFFFFFFFFFFFFFFFFF:FFFFF,FFFFFFFFFFFFFFFFFFFFFFFFFFFFF:FF:FFFFFFFFFFFFF:FFFFFFFFFFFFFFFFFFFFFF:FF:FFFFFFFFFFFFFFFFFFFFFFFFFFFFFFFFFFFFFFFFFFFFFFFFFFFFFFFFFFFFF:FFFFFFFFFFFFF:FF:FFFFFFFFFFFFFFFF:FFFFFFFFFFFF,::F:FFFFF:FF,FF:,FFFFFFFFFFFFFFFFFFFFFFFF
@A00920:152:HGHKKDRXX:2:2101:15411:16157 1:N:0:CGCGTTCA+TGTTCTCT
ACTCCTACGGGAGGCAGCAGTGGGGAATTTTGGGCAATGGCCGAAAGGCTGACCCAGCGACGCCGCGTGCGGGAGGACGCCCCTCGGGGTGTAAACCGCTGTCAGAGGGGACGAATCCCCGACGTTCGAACAGGGCGTCGGGTTGACGGTACCCTCAGAGGAAGCGCCGGCTAACTCCGTGCCAGCAGCCGCGGTAAGACGGAGGGCGCGAGCGTTGTTCGGAATCACTGGGCGTAAAGCGCGCGCAGGC
+
::FFF:FF,,FFFF:FFFF:FFFFFFFFFFFFFFFFFF:FFFFFFFFFFFFFFFFFFFFFF:FFFFFFFFFFFFFFFFFFFFFFFFFFF:FF:F:FFFFFFFFFF::FF:FFFFF:FFFFFFFFF::FFFFFFFFFFF:F:FF:FF:FFFFF:FFFFF,FF:FF,FFFFFFF:FF:FFFFF:,FFFFF:F:FFFFFFFFFF,F:FF:FF:F:FFF:FFFFFFFF:FFFFFFFFFFFFFF::FF:F:F:F:
@A00920:152:HGHKKDRXX:2:2101:28791:16313 1:N:0:CGCGTTCA+TGTTCTCT
ACTCCTACGGGAGGCAGCAGTGAGGAATATTGCGCAATGGACGACAGTCTGACGCAGCGACGCCGCGTGGGGGATGAAGGCCTTCGGGTTGTAAACCCCTTTCAGGAGGGAAGATGGAACGGGCAACCGTTCGGACGGTACCTCCAGAAGCAGCCACGGCTAACTCTGTGCCAGCAGCCGCGGTAAGACAGAGGTGGCAAGCGTTGTTCGGATTTACTGGGCGTAAAGCGTGCGTAGGTGGTTCGGTAAG
+
FFFFFFFFFFFFFFFFFFFFF:FFFFFFFF:,FFFFFFFFFFFFFFFFFFFFFF:FFFFFF,FFFFFFFFFFFFFFFFFF:::F:FFFFFFFFFFFFFFFFFFFFFFFFFFF,FFF:F,F,FFFFFFFFFFFFFFFFFF:FFFFFFFFFF:FFFFFFF,FFFFFFF:FFFFFFFF:,FFFFFF,FFFFFF,F,FFFFFFF:F:FFFFFF,:FF,FFFFFFFFF:FFF,,FFFF:FFF,FF,FFF:F,FFF
@A00920:152:HGHKKDRXX:2:2101:16351:16501 1:N:0:CGCGTTCA+TGTTCTCT
ACTCCTACGGGAGGCAGCAGTGGGGAATCTTGCGCAATGGCCGAAAGGCTGACGCAGCGACGCCGCGTGGGGGAGGAAGCTTTTCGGAGTGTAAACCCCTGTCAGGAGGGAAGAAGGTCCCGAAGAGGAAATGCTTTGGGGATGACGGTACCTCCAGAGGAAGCACCGGCTAACTCCGTGCCAGCAGCCGCGGTAATACGGAGGGTGCGAGCGTTGTTCGGAATTATTGGGCGTAAAGCGCACGTAGGCG
+
FFF:FFFFFFFFFFFFFFFFFFFFFFFFFFFFFFFFFFF,FFFFF:FF,FFFFFFFFF:FFFFFFFFFFFFFFF,FFFFFFFFFFFFFFFFFFFF:FFFFFFFFFFFFFFFFFFFFF:FFFFFFF:FFFFFFFF,FFFFFFF:F:FFFFFFFFFFFFF:FFFFFFFF:FFFF:FFFFFFFFFFFF,FFFFFFFFF,F:FF,FFFFFFFFFFFFFFF,FFFFF,FFFFFFFFF:F:,,FFF:FFFFFFFFF
@A00920:152:HGHKKDRXX:2:2101:28782:17300 1:N:0:CGCGTTCA+TGTTCTCT
ACTCCTACGGGAGGCAGCAGTGGGGAATCTTGGTCAATGGGGGAAACCCTGAACCAGCGACGCCGCGTGACCGATGAAGGCCCTCGGGTCGTAAAGGACTTTCGACGGGGACTAAAAGGAAGGTACCCGTAAAAGCAGGAGCGGGTACCTATGTGCCAGCGGCGGCGGTAATACATAGGCTCCACCAGAGGATCGGAATTACTGGGCGTACAGCGAGTGAGGGCTGTCCGCCAGGTCGAGTGTGAAATCT
+
:FFFFFFFFFFFFFFFFFFFFFFFFFFF:FF,:FFFFFFFFFFFFFFFFFFFFFFFFF:FFFFFFFFFF:,FFFFFFFF,FFFFFFFFFFFFFFF,F,FF:FFFF,:F::FFFF,F:,:,:,F:,,F:FF:F,,,F,FFFFFFF,,,F:,F::F::F,,F,,:,,F:,F:,F:F,F:,FFFFFF,,,F,,:,F:,,F::,::FFFFFF,F,,::F:FFF,,F,:F,,F,F:,,,:,,F:FFF,,,FF,FF
@A00920:152:HGHKKDRXX:2:2101:27281:17425 1:N:0:CGCGTTCA+TGTTCTCT
ACTCCTACGGGAGGCAGCAGTGGGGAATATTGGACAATGGGCGAAAGCCTGATCCAGCAATGCCGCGTGAGTGATGAAGGCCCTAGGGTTGTAAAGCTCTTTTACCCGGGATGATAATGACAGTACCGGGAGAATAAGCTCAGGCTAAATACGTGCCACCAGCCGCGGTAATACGGAGGGAGATAGCGTTGTTCTGAATTACTGGGCGTAAATCTCACGTAGGCGGCTTTGTAATTTATTGGTGAAAGAC
+
FFFFFFFFFFFFFFFFFFFFFF:FFFFFFFFF:FFFFFFFFFFFFFFFFFFFFFFFFFFFFFFFFFFFF,FFFF:FFFFF,FFFFFFFFFFFFFFFF,FFFFFF,FFF,FFFFFFFF,FFFF,,FF,,FFF:FFFFF,,,F,F:FFF:::,F,::F,:,FFFF,FF,F,FFFF:,:FF,,FF,FF,,,,,:F:F,:F:FFF,F,F,F:FFF:,:,FFF,FFFF,FFFFFF,FFF,FFF,,,FF,FF::,F
@A00920:152:HGHKKDRXX:2:2101:7871:17503 1:N:0:CGCGTTCA+TGTTCTCT
ACTCCTACGGGAGGCAGCAGTGGGGAATCTTGGACAATGGGCGAAAGCCTGATCCAGCCATGCCGCGTGAGTGATGAAGGCCTTCGGGTTGTAAAGCTCTTTTGGCGGGGACGATGATGACGGTACCCGCAGAATAAGCCCCGGCTAACTTCGTGCCAGCAGCCGCGGTAATACGAAGGGGGCTAGCGTTGTTCGGAATTACTGGGCGTAAAGCGCACGAAGGCGGACTATTAAGTAAGGGGTGAAATCC
+
FFFFFFFF:FFFFFFFFFFFFFFFFFFFFFFFFFFFFFFFFFFFFFFFFFFFFFFFFFF:FFFFFFFFFFFFFF,FFFFF:FFFFFF:FFFF:FFF:FFFFFFFFFFFFFFFFFFFFFFFFFFFFFFFF:::FFFFFFFFFFFFFFFFFF:FFFFFFFFFFFFFFFFFFF::FFFFFFFFF,FFFFFFFFFF,FFFF,:FFFFFFF:FFF:F:FFFFFF,FFFFFFFF:F:,:FFF,:F:,FFFFF:FF,
@A00920:152:HGHKKDRXX:2:2101:26377:17613 1:N:0:CGCGTTCA+TGTTCTCT
ACTCCTACGGGAGGCAGCAGTGGGGAATCTTGGACAATGGGGGAAACCCTGATCCAGCCATGCCGCGTGAGTGATGAAGGCCCTAGGGTTGTAAAACTCTTTCGGCGGGGACGATAATGACGGTACCCGCAGAAGAAGCTCCGGCTAACTTCGTGCCAGCAGCCGCGGTAATACGAAGGGGGCTAGCGTTGTTCGGAATTACTGGGCGTAAAGCGCGCGCAGGCGGTTCTTCAAGTCAGAGGTGAAAGCC
+
FFFFFFFF,FFFFFFFFFFFFF,FFFF:FFFFFFFFFFFFFFFFFFFFFFFFFFFFFFFFFFFFFFF:FFFFFFFF:FFFFFFFFF,FFFFFFFF:FF:FFFF:FFFF::FFFFF:FFFFFFFFFF,FFFFFFFF:FFFFFF:FFFFFFFFFFFFFFF:FFFFFFFF,F,FFFFF,FFFFFFFFFFFFFFF:FFFF,FFFFFFFF:FFFFF:F:F:FF:FFFFFFFFFFFF,,FFFFFFFFFFFFFFFFF
@A00920:152:HGHKKDRXX:2:2101:13187:18129 1:N:0:CGCGTTCA+TGTTCTCT
ACTCCTACGGGAGGCAGCAGTGGGGAATATTGCGCAATGGGCGAAAGCCTGACGCAGCGACGCCGCGTGCGGGATGAAGGCCTTAGGGTCGTAAACCGCTGTCGGGAGGGACGAAATCATGACGGTACCTCCAAAGGAAGCACCGGCTAACTCTGTGCCAGCAGCCGCTCTAATACAGAGGGTGCGAGCGTTGTCCGGAATCACTGCGCGTAAAGCGCGGGCAGGCGGTCTGTTAAGTCATTTGTGAAAA
+
FFFFFFFFFFFFFFFFFFFF:FFFFF:FFFFF,:FF:FFFFFFFFFFFFFFF:,FFFF,F,FFFFFFFFFF:FFFFFFFFFFFF,FFFF,FFFF:FFFFF:FF:F:FFFFF:FF,,,,F,:FF::,,FF,FFFF:,,FF,F,FF,:,,F,F:FFF,FFFF:F,:FFFF,,FFF:FFFFFFFF,,FFFF:FFF,FFF:::FF:FF:F,F,::F:FFFFFF::F::FF,,FFF::,F:FFFFFFFFF,FFFF
@A00920:152:HGHKKDRXX:2:2101:5647:18411 1:N:0:CGCGTTCA+TGTTCTCT
ACTCCTACGGGAGGCAGCAGTAGGGAATATTGGTCAATGGGTGAGAGCCTGAACCAGCCATGCCGCGTGCAGGAAGACGGCCTTCTGGGTTGTAAACTGCTTTTATCAGGGGATAAAATTTCCATGCGTGGAGAATTGAAGGTACCTGATGAATAAGCCACGGCTAACTACGTGCCAGCAGCCGCGGTAATACAGAGGGCCCGAGCGTTACGCGGAATCACTGGGCTTAAAGGGTGCGTAGGCGGCGGCG
+
FFFFFFF:FFFFFFFFFFFFFFFFFFFFFFFFFFFFFFFFFFFFFFFFFFFFFFFFFFFFFFFFFFFFFFFFFFFFFF:FFFFFFFFFFFFFF:,FFFFFFFFFFFFFFFFF:FFFFFFFFFFFFFFFFFFFFF::FFFFFFF:FFFFFFF:FFFF:FF:FFFFFFFFFFFFFFFFFFFFFFFFFFFF:FFFFFFFFFFFFFFFF:FFF:FF:FFF,FFFFFFFFFFFFFFFFFFFFFFFFFFFF:FFFF
@A00920:152:HGHKKDRXX:2:2101:1705:18505 1:N:0:CGCGTTCA+TGTTCTCT
ACTCCTACGGGAGGCAGCAGTAGGGAATCTTGCGCAATGGGGGAAACCCTGACGCAGCCAAGCCGCGTGAGTGATGAAGGCCTTCGGGGTGTAAAGCTCTGTTCTGTGGGAACAACACAATGAGAGTACCACAGGAGAAAGGACCGGCAAACTTCGGGCCAGCAGCCGCGGTAATACGAGGGGTCCAAGCGTGGTTCGGATTTACTGGTAGACAAGAGCGAGTCGGCGGGCTGGAACGGGGGGGGAGACA
+
FFFFFFFFFFFFFFFFFFFF,FFFFF:FFFFFFFFFFFF:FFF,,:FFF:FFF:FFFF,F,FFFFFFFFFF,F:FFFFF:FF::FFFF,FFFFF::FFFFFFFFF,,F:FF,FFFFFFFF,FFF,:,FFF:FF,:F,,F,F,F,FF,F:F,F:F:,,:FFFFF,:FFFF,:,F,FF:FFFF:,FFF,:F,FF,F,FF,:,,,F:,F,,,,,,,:::::F:,FF:F::::,:F,,F,F,,,FFF:::FF:F
@A00920:152:HGHKKDRXX:2:2101:28122:19570 1:N:0:CGCGTTCA+TGTTCTCT
ACTCCTACGGGAGGCAGCAGTGAGGGATATTTCGCAATGGGCGAAAGCCTGACGCAGCGACGCCGCGTGGGTGATGACGGCCTTCGGGTTGTAAACCACTGTCGGGAGGGACGAATGCGCCGCAAGGCGAGTGACGGAACCTCCAAAGGAAGCACCGGCTAACTCCGTGCCAGCAGCCGCGGTAATACGGAGGGTGCGAGCGTTGTCCGGAATCACTGGGCGTAAAGGGCGCGTAGGCGGCCTGGTACGT
+
FFFFFFFFFFFFFFFFFFFFFFFFFFFFFFF,FFFFFFFFFFFFFFFFFFFFFF,FFF,FFFFFFFFFFFFFFFFFFFFF:FFFFFF,FFFFFFF:F:F:FFFFF,FFFF,FFFFFFFFFFFFFFFFF:FF:F:FFF,FFFFFFFFFFFFFFFFF:,FFFFF,FFF:FFFFF,:F:F,FFFF::F,FFF:FFFFF,FFF:FF:,FFFF:FF:FFF,FFF:FFFFFFFFFFFFF,FF,FFFFF:,FFF,F,
@A00920:152:HGHKKDRXX:2:2101:29722:20212 1:N:0:CGCGTTCA+TGTTCTCT
ACTCCTACGGGAGGCAGCAGTAGGGAATATTGGTCAATGGGTGAGAGCCTGAACCAGCCATGCCGCGTGCAGGAAGACGGCCTTCTGGGTTGTAAACTGATTGTGTCAGGGGATAAAATTCCCATGCGTGGGAAATAGAAGGTACCCGGTGAATAAGCCACGGCTAACTACGTGCCAGCAGCCGCGGTAATAACTAGGTGTCAAGCGTTGTCCGGAGTTATTGGGTGTAAAGGGTGCGTAGGCGGCCTAT
+
:FFFF:FFFFFFFFFFFFFFF:FFFFFFFFFFF:FFFFFFFFFFFFFFFFFFF:FFFF:FFFFFFFF:FF:,FF,FFFFFF:F::FFFFF:,FFFFFFF:,F,FFFFFF:FFF:FFFFFFFFFFFF:FFF,FF:::,F:FF:F,F,,:FF,FFFFFFF:FFFFFFFFFFF,:FFFFFFFFFFFF,F,:F:FF,,F,,:FF,F:,FFFF,,FFFF:F,,FF:FF,FF,F::F,,FFFF:FF,FFFFFFFFF
@A00920:152:HGHKKDRXX:2:2101:2889:20838 1:N:0:CGCGTTCA+TGTTCTCT
ACTCCTACGGGAGGCAGCAGTTAGGAATCTTCCACAATGGGCGAAAGCCTGATGGAGCGACACCGCGTGAGGGATGAAGGCCTTAGGGTTGTAAACCTCTAAAAGAGGGACGATAATGACGGTACCTCTTGAGAAGCACCGGCTAACTCCGTGCCAGCAGCCGCGGTAATACGGAGGGTGCAAGCGTTATCCGGAATCACTGGGCGTAAAGGGCGCGTAGGCGGTCTGTTAAGTCCGATGTCAAATCCCG
+
FFFFFFFFFFFFFFFFFFFFFF:FFFF:FFFFFFFFFFFF:FFFFFFFFFFFFFFFFFFFFFFFFFFFF:FFFFFF:FFFFFFFFFFFFFF:FFFFFFFFFFFFF:FF:FFFFFFFFFFFFFFFFFFFFFFFFFFFFFFFFFFFFFF:FFFFFFFFFFFFFFFFFFFFF:FFFF:FFFFFFF,FFFFFFFFFF:F,FFFFFFFFFF:F:FFFFFFFF,FFFFFFF::FFFFF:FFFFF:FFFF:F:,FFF
@A00920:152:HGHKKDRXX:2:2101:31458:21402 1:N:0:CGCGTTCA+TGTTCTCT
ACTCCTACGGGAGGCAGCAGTGGGGAATATTGGACAATGGGCGAAAGCCTGATCCAGCCATGCCGCGTGAGTGATGAAGGCCTTAGGGTTGTAAAGCTCTTTCAGTAGGGAAGATAGTGACGGTACCTACAGAAGAAGCAACTGCTAACTTCGTGCCAGCAGCCGCGGTAATACTAAGTGGGATAGCGATGTTCGGATTTACTGGTCGTAAAGCTCACGTAGGCGGATCGTTAAGTCGCGGGTGAAATCC
+
FFFFF:FFFFFFFFFFFFFFF:FFFFFFF:FFFFFFFFFFFFFFFFFFFFFFFFFFFFFFFFF::FF:F,FFFF,FFFFF,FFFFFF,FFFFFFFFF:FFFF:FFFFF:FF:FFFF,F::F,,:FF,:FFF:,F,FF,:F,,,F,:FFF:FFF::FFFF,F,,F,F:FF,::F::FFF,F:F,FF,FF:F,F:,FFFF,FFFFFF,FFFFF:FF,:,,F,,,:F:FFFF:,:FF::F:,FFFFFF:FF:F
@A00920:152:HGHKKDRXX:2:2101:8703:21543 1:N:0:CGCGTTCA+TGTTCTCT
ACTCCTACGGGAGGCAGCAGTAGGGAATTTTCCACAATGGACGAAAGTCTGATGGAGCAACGCCGCGTGCAGGATGAATGCCTTCGGGTTGTAAACTGCTTTTATCTGTGACGATAATGACGGTAGCAGATGAATAAGGATCGGCTAACTCTGTGCCAGCAGCCGCGGTAATACAGAGGGTGCGAGCGTTGTTCGGAATTACTGGGCGTAAAGCGCGCGCAGGCGGCTCTTTAAGTCTGTCGGTCAAATG
+
,FFFFFFFFF:FF:FFFFFFFFFFFFFFFFFFFFFFFFFFFFFFF,FF::FFFFFFFFFFFFFFFFFFFF:FFF:FFFFFFF:FFFFFFFFFFFFFFFFFFFFFFFFFFFFFFFFFFFFFFF:FF:FF:,FFFFFFFFFFFFFF:FFFFFFFFFFFFFF:FFFFFFFFFF,FFFFFFFFFFFFF:FFFFFFFFF:FFFFFFFFFFFFF:,FFFF:FFFFFF::F:FF::FF::FFF:FFFF:FFFFFFF:
@A00920:152:HGHKKDRXX:2:2101:6470:21652 1:N:0:CGCGTTCA+TGTTCTCT
ACTCCTACGGGAGGCAGCAGTGGGGAATATTGGACAATGGGCGGAAGCCTGATCCAGCAACGCCGCGTGAGGGATGACGGCCTTCGGGTTGTAAACCTCTTTCGGTAGGGAGGAAGCGCACGTGACGGTACCTACTACAGAAGCACCGGCCAACTACGTGCCAGCAGCCGCGGTAATACGTGGGGTGCGAGCGTTGTCCGGAATTCTTGGGCGTGAAGGGATCGTAGGCGGTTTGTCGCGTCGGTATTGA
+
F:FFFFFFFFFFFFFFFFFFFFFFFF:FFFFFFFFFFFFFFFFFFFFFFFFFFFFFFFFF,FFFFFFFFFFFFFFFFFFFFF:FFFFFF:FFFFF,FFFF:F,::FFFFF,,FF,FFF:F,FF,:FFFF:FFFFFFF,F:,,FFF,F:,FF,,,,FF:F,F,FFFFFF::F,:,,::,FFF,F:::FF,,F,,,,FFF:F::F,F,,,FFFFF:,:FF:F,F,F:,::F,:,F,:FF:,FF:,F,,,,FF
@A00920:152:HGHKKDRXX:2:2101:32163:22028 1:N:0:CGCGTTCA+TGTTCTCT
ACTCCTACGGGAGGCAGCAGTAGGGAATATTGGTCAATGGGTGAGAGCCTGAACCAGCCATGCCGCGTGCAGGATGACGGCCTTCTGGGTTGTAAACTGCTTTTGCCGGGGGATAAAATTCCCATGCGTGGGACATTGAAGGTACCCGGTGAATAAGCCACGGCTAACTACGTGCCAGCAGCCGCGGTAATACGTAGGTGGCAAGCGTTGTCCGGATTTATTGGGTTTAAAGGGTGCGTAGGCGGCCTAT
+
:FFFFFFFF:FFFFF::FFFFF:FFFFFF:F:FFFFFFFFFFF:F:F,FFFF:FF:F:FFFFFF::F,FFFFF::F,FFFF::F:FF:F:F:FFFFFFF:F,FFFFF,FFFFFFF::F:FFFFFF,FFFFFF:FFFFFFFFFFFFF,:FFFFFFFFF:F:FFFFFFFFFFFFFFFF:FFFF:FFFF:FF:F:FFFFFFFFFFFF,FFFFFF,F,:FFFFFFFFFFFFFFF,F:,:FFFFF:F:F,FFF:F
@A00920:152:HGHKKDRXX:2:2101:29161:22842 1:N:0:CGCGTTCA+TGTTCTCT
ACTCCTACGGGAGGCAGCAGTAACGAATCTTCCCCAATGCACGCAAGTGTGAGGGAGCGACGCCGCGTGGAGGACGAAGTCCTTCGGGATGTAAACTCCTGTCAGGAGCTACCAAGAACTGAGGAGCTCCAGAGGAAGGCACGGCTAACTCTGTGCCAGCAGCCGCGGTAAGACAGAGGTGCCAAGCGTTAGGCGGACTCACTGGGCTTAAAGCGTGTGTAGGCGGAAGCGTAAGTGCCGTGTGACATCC
+
FFFFFFFFFFFFFFFFFFFFF:FFFFFFFFFFFFFFFFFFFFF:FFFFFFFFFFFFFFFFFFFFFFFFFFFFFFFFFF:FFFF:FFFFFFFFFFFFFFFF::FFFFFFFFFFFFFFF,FFFFFFFFFFFFFFF::FFFFFFFF:FFFF,,FF:FFFFFFFF:FFFFFF:F:FFFF:F:F:FFFFF:F:F:FF:FFFF,F::F:FFFFF,FF,FFFF:FFF:FFFFFFFFFFFF::FFFF,FFFF,,:F,F
@A00920:152:HGHKKDRXX:2:2101:11424:23563 1:N:0:CGCGTTCA+TGTTCTCT
ACTACTACGGGAGGCAGCAGTGGGGAATATTGCGCAATGGGCGAAAGCCTGACGCAGCGACGCCGCGTGAGGGACGACGGCCTTCGGTTTGTAAACCTCTTTCAGCAGGGACGAAGCGAAAGTGACGGTACCTGCAGAAGAAGAACCGGCCAACTACGAGACAGCAGCCGCGGTAATACGTAGGGTGCAAGCGTTGTCCGGAATTATTGGGCGTAAAGAGCTCGTATGCGGTCTGTCGCGACGGCTGTGA
+
F,F,,F::FF,,FFF:F,:FFF:F::F::FFFFFFFF,,::,F,F:FF:::FF,F:::F:FF:FFFF:FFF,FFF:FFF::F::F:F,,:F:FF::FFF,F,F,FFFFFFFF,FFF,FFFFFFFFF,F::FF:,,:FF:F:FF:FFFFF:F,FF:FF,,F,F:FF,FFFFFF:FFF,FFFFF,FF,FF:FF:,FF:F:F,FF,FF:F,F,:FFFFFF,,FF:F,FF,:,FF,::F:::,F,,::,F::F,
@A00920:152:HGHKKDRXX:2:2101:14253:23797 1:N:0:CGCGTTCA+TGTTCTCT
ACTCCTACGGGAGGCAGCAGTAAGGAATATTGCACAATGGACGCAAGTCTGATGCAGCAACGCCGCGTGCCCGAGGACGGCCTTCGGGTTGTAAAGGGCTTTTCTGGCTGAAGAGGCAGGACGGTAGGCCAGGAATAAGCGTCGGCTAACTACGTGCCAGCAGCCGCGGTAAAACGTAGGACGCGAGCGTTATCCGGATTTACTGGGCGTAAAGCGCGGGCAGGCGGTGGTCCAAGTCGGACGTGAAAGC
+
FFFFFFFFFFFFFFFFFFFFFFFFFFFFFFFFFFFFFFFFFFFF:FFFF,F:FFFF:FFFFFFFFFFFFFFFFFFF::FFFF::FFFFFFFF:FFFFFFFFFFFFFFFFFFFFFFFFFFFFFFFF:FFFFFFFF:FFFFFFFFFFFFFFFFFFFFFFF:FFFFFFFFFFFFFF,FFFFFFFFFFFFFFFFFFFFFF:FFFFFFFFFFFFFF,FF:FFFFFFFFF:FFFFF:FFFFFFFFFFFFF:,FFFF
@A00920:152:HGHKKDRXX:2:2101:21323:24048 1:N:0:CGCGTTCA+TGTTCTCT
ACTCCTACGGGAGGCAGCAGTGAGGAATATTGCTCAATGGGCGAAAGCCTGAAGCAGCGACGCCGCGTGGACGATGAAGGTCTTCGGATCGTAAAGTCCTTTTCTGTGTGACGAGGAAGGACGGTAGCACAGGAATAAGTGTCGGCTAACTACGTGCCAGCAGCCGCGGTAATACGTAGGTGGCGAACGTTGTCCGGATTCACTGGGCGTAAAGCGCGCGCAGGCGGATTGGTCAGTCCGAGGTTAAAGC
+
FFFFFFFFFFFFFFFFFFFFFFFFFFFFFFFFFFFFFFFFFFFFFFFFFFFFFFFFFFFFFFFFFFFFFFFFFF:FFFFFFFFFFFFFFFFF:FFFFFF:FFFFFFFFFFFFFFFFFFFFFFFFFFFFFFFFFFFFFFFFFFFFFFFFFFFFFFFFFFFFFFFFFFFFFFF:FFFFFFFFFFFFFF:FFFF:FFFFFFFFFFFFFFFFFFF::FFFFF:FFFFF:FFFFFFFFF:FFFFFF:FFFFFFFF
@A00920:152:HGHKKDRXX:2:2101:7482:24314 1:N:0:CGCGTTCA+TGTTCTCT
ACTCCTACGGGAGGCAGCAGTGGGGAATATTGGACAATGGGCGAAAGCCTGAACCAGCCAAGAAGCGTGAGTGAAGAAGGCCCTAGGGTTGTAAATCTTCTTTTATTGTAGAGAAAAGGAGCATGCGAATACCCGGTTGACGTTACGGTAAGAAAAATAAAAGCAAATCATCTATTCGTGACACAAGCAACTCAGAAACGTAGGAGGCGATCGATAACCGCATTTAGTGAGTGTTATGCGCGAGTAGGCT
+
F:,,F:FF,,FF:FF,FFF,FF,FFF::FF,:FF,FF::FF::,,,FF:FFF,F:FF:FFF:,,,:FFF:,FFFF,F:,:FF,::,F:,:,,FFF,F,:,F,F,:F,,,,,F,,FF:F,FF:,,,,,,FFF:FFF,FF::,,F,F:,,FF,,::,F,,,:F,,,:,:,,,,F,::,F,,F,:F,,:F,F:F,:,,:F:,,FF:FFF,:,:,,:::,,F,:,,F,,,,:F,,,F,,F::F,,,,,::,F:,
@A00920:152:HGHKKDRXX:2:2101:27245:25034 1:N:0:CGCGTTCA+TGTTCTCT
ACTCCTACGGGAGGCAGCAGTGGGGAATCTTGCGCAATGGGCGAAAGCCTGACGCAGCGACGCCGTGTGCGGGAAGAAGGCCTTCGGGTTGTAAACCCCTTTCAGGAGGGACGAAGCCAATAGGGTGAATATCCTAGAGGGTGACGCTAACTCCAGAAGAAGACCCGGCTAACTACGTGCCAGCAGCCGCGGTAAAACGAAGGGCGAGAGCGTTGTCAGGATATAATGGGCGAAAAGTGCTCGTAGGAGG
+
FFFF:FFF:F:FFFFF:FF:FF:FFFFF:F:FF:FFFF:FFFFFFFFFFFFFFFFFFFFF::FFFF::FFF,FFFFFFF,FFFFF:,FFF:,FFFFF,F,:F,:,FFF,,FFFFF,FFFF,,,F,FFFFF:,FFFF:F:FF,,FF,,F:,,,FF,,FF:FF,,F:,F,FFFF:,FF,,,::F::F:FF:FF::FF,FF,,,,,F,:,FF:,F:F,,F,:,FF,,:,:F,FFF,FFF,,,FF,F,F,:,FF
@A00920:152:HGHKKDRXX:2:2101:15483:26021 1:N:0:CGCGTTCA+TGTTCTCT
ACTCCTACGGGAGGCAGCAGTGGGGAATATTGCGCAATGGGGGAAACCCTGACGCAGCGACGCCGCGTGAGCGACGAAGGCCTTCGGGTCGTAAAGCTCTGTTCTTGGGGACGAAAAAAATGACGGTACCCAAGGAGAAAGCCCCGGCTAACTACGTGCCAGCAGCCGCGGTAATACGTAGGTGGCGAGCGTTGTCCGGAATTACTGGGCGTAAAGGGCGAGTAGGCGGCTAGGTATGTCAGTTGTGAAA
+
FFFFFFF,:FFFF:FF:FFFFFFFFFFFFFFFFFFFF,FFF,,FFFFFFFFFFFFFFFF:FFF:F:FF:FF:FFFFFFF:FFFFFFFF:FFF:FFFFFFF:FFFFFFFFFFFFFF:F:F,FF:FFF:FFFF:FFFF,F:F:::,:FFFF:F:F,FF:F::FF::F::F:FFFFF:FFF:F,F,,F:FFF:F:F,:::FF:::FFFFFF:F,FFF:F,FFF,FFF,F:FF:FF,:F:FF:::F,FF:F,FF
@A00920:152:HGHKKDRXX:2:2101:7527:26146 1:N:0:CGCGTTCA+TGTTCTCT
ACTCCTACGGGAGGCAGCAGTGGGGAATCTTGCCCAATGGGCGAAAGCCTGAGGCAGCAACGCCGCGTGAGGGATGAAGGCCCTAGGGTTGTAAACCACTTTAAGCAGGGAAGAAAATGACGGTACCTGCAGAATAAGCCCCGGCAAACTACGTGCCAGCAGCCGCGGTAAGACGTAGGGGGCAAGCGTTGTCCGGATTTATTGGGCGTAAAGGGCGCGTAGGCGGCGCGTTAAGTCAGCTGTGAAATCT
+
FFFFFF:FFFFFFFFFFFFFFFF,F:FF,FFF,,FFFFFF:FFFFFF::FFF,,FFFFFF,FFFFFFFF,:,FFFFFFF:FFFF,FFFFFFFFFFFF,FFFF,FFFFFFF:,FF,FFFFFF,FFFFFFF,FFFFFFFFFF:FFFF,FFFFFFFF:FFFFFFFFFFFFFF:F,FFF:FFF:FFF:FFF:F:FFFFFFFFFFF,FFFFFFFFF,F:FFFFF,FFF::FFFFF,,FFFFF::FFFF:FFFF:F
@A00920:152:HGHKKDRXX:2:2101:17562:26365 1:N:0:CGCGTTCA+TGTTCTCT
ACTCCTACGGGAGGCAGCAGTGGGGAATTGTTCGCAATGGACGAAAGTCTGACGACGCAACGCCGCGTGGAGGATGAAGGTCTTCGGATTGTAAACTCCTGTTGCCCGGGACGAATGGCTTCGACCTAATACGTCGAAGTTTGACGGTACCGGGTGAGGAAGCCCCGGCTAACTCTGTGCCAGCAGCCGCGGTAATACAGAGGGGGCCAGCGTTGTTCGGAATTACTGGGCGTACAGCGCACGTAGGCGG
+
,FFF:FFFFFF:FFFFFFFFF:FFFFFFFFFFFFFFFFFFFFFF:FFFFFFFFFFFFF:F:F:F::FFFFF:FFFF,:FFFFFFFFFFF:FFFFFFFF:FFFFFF:FFFFFFF:F:FFFFFFFFFFFFFFFFFFFFFFFF,FFFFFFF,FFFFFF:FFFFFFFF,F:FFFFFFF,FF,FFF:FFFFFFFFFF,FFFFF,F:FFFFFF,FFF:FFF,FFFFFFFFFFFFFF:FFF,,FFF::FF:F::F:F
@A00920:152:HGHKKDRXX:2:2101:26512:28463 1:N:0:CGCGTTCA+TGTTCTCT
ACTCCTACGGGAGGCAGCAGTGGGGAATTGTTCGCAATGGGCGCAAGCCTGACGACGCAACGCCGCGTGGAGGATGAAGATCTTCGGGTCGTAAACTCCTGTCGAGCGGGACGAATGCTCTGCGGTCGAATACATCGCAGGGGTGACGGTACCGCTAAAGGAAGCCCCGGCTAACTCCGTGCCAGCAGCCGCGGTAATACGGGGGGGGCAAGCGTTGTTCGGAATTACTGGGCGTAAAGGGCTCGTAGGT
+
::FF:FFF,F,FF,FF:,F:FFFFFFF,,::,F:FFFFF:FFFFF,,FF:F:F,FFFFF:F:FFF:F,,:FFFFFFFFFFFF:FF,FFFF,,FFF::FFFFFF:FFFFF:FF,F:FFF,,FFF:FFFF:,FFFFFFFFFFFF,FFFFFFFFFFFFF:F,,FFFF,F:FFFFFFFFFFFFFFFF,FFF:FF,FFFF,FF,FFF:FFFFFFFFFF::FFFF:FF,::FFF:,FFF::,F,F:FFF::F,FFF
@A00920:152:HGHKKDRXX:2:2101:10230:28479 1:N:0:CGCGTTCA+TGTTCTCT
ACTCCTACGGGAGGCAGCAGCAAGGAATTTTCCACAATGGGCGCAAGCCTGATGGAGCAACGCCGCGTGGGGGATGACGCACTTCGGTGTGTAAACCCCTTTTCGAGGGGACGAAGCCAATGACGGTACCCTCGGAAGAAGGACCGGCTAACTACGTGCCAGCAGCCGCGGTAAGACGTAGGGTCCGAGCGTTGTCCGGAGTTACTGGGCGTAAAGCGCGCGCAGGCGGATACTCACATCGGCGGTGAAA
+
FFFFFFFFFFFFFFFFFF:FFF:FFFFFFFFFFFFFFFFFFFFFFFFFFFFFFFFFFFFFFFFFFFFFFFFFFFFFF:FFFFFFFFFFFFFFFFFFFFFFFFFFF:FFFFFFFF:FFF:F:FFF:FFFFFFFFFFFFFFFFFFFFFFFF::FFFFFFFFFFFFFF:FFFFFFFFFFFFFFFFFFFFFFFFFFFF:FFFFFFFFFFFFFFFFFF:FFFF:FFF:FFF:FF:F,FF::FF::F:FFFF::FF
@A00920:152:HGHKKDRXX:2:2101:11641:28855 1:N:0:CGCGTTCA+TGTTCTCT
ACTCCTACGGGAGGCAGCAGTGGGGAATATTGCACAATGGGCGAAAGCCTGATGCAGCAACGCCGCGTGCGGGAAGAAGGCCCTAGGGTTGTAAACCGCTTTCAGCAGGGAAGAAAATGACGGTACCTGCAGAAGAAGGTGCGGCCAACTACGTGCCAGCAGCCGCGGTGACACGTAGGCACCAAGCGTTGTCCGGATTTATTGGGCGTAAAGAGCTCGTAGGCGGTTCAGTCAGTCGGGTGTGAAAACT
+
:FFFFFFFFFFFFFFFFFFFFFFFFFFFFFFFFFFFFFFFFFFFFFFFFFFFFFFFFFFFFFFFFFFFFFFFFFFFFFFFFFFFFFFFFFFFFFFFFFFFFFFFFFFFFFFFFFFFFFFFFFFFFFFFFFFFFFFFFFFFFFFFFF:FFFFFFFFFFFFFFFFFFFFFFFFFFFFFFFFFFFFFFFFFFFFFFFFFFFFFFFFFFFFFF,FFF:FFFFFFFFFFFFFFFF:FFFFFFFFFFFFFFFFFFF
@A00920:152:HGHKKDRXX:2:2101:10004:28933 1:N:0:CGCGTTCA+TGTTCTCT
ACTCCTACGGGAGGCAGCAGTGGGGAATATTGCACAATGGGCGGAAGCCTGATGCAGCGACGCCGCGTGTGGGATGACGGCCTTCGGGTTGTAAACCACTTTCAGCACCGACGAAGCGAGAGTGACGGTAGCTGCAGAAGAAGCGCCGGCCAACTACGAGCCAGCAGCCGCCGTAAGACGTAGGGCGCGAGCGTAGTCCGGATTTATTCGGCGTAAAGAGCTCGTAGGCGGCTTGAAGCGTCGACTGTGA
+
FFFFFFFFFFFFFFFFFFFFFFFFFFFFFFFFFFFFFFFFFFF:FF,FFFFF,FFFFFFFFFFFFFFFF,F,FFFFFFFFFFFFFFFFFFFFFFFFF,FFFF,FFFFFF:FFFFF,:,FF:,:F,F,:,FF,F,:::F:FFF:F,FFF::F:FF,FF,:FF,FF:F,FF::,::FFFF:F,F:F,:FF,,FFFF,,FFFF,FFFFF,F,:FFFF:FF,FF,,,FFFF,FFFF,F,,,,:,FF,FF:,F,,
@A00920:152:HGHKKDRXX:2:2101:17119:29011 1:N:0:CGCGTTCA+TGTTCTCT
ACTCCTACGGGAGGCAGCAGTGGGGAATATTGGACAATGGGCGCAAGCCTGATCCAGCCATGCCGCGTGCGTGAAGAAGGCCTTAGGGTTGTAAAGCGCTTTCACTGGTGAAGATGATGAAGGTAGCCAGAGAAGAAGCCCAGGCTAACTCCGAGCCCGCAGCCGCGGTAATACGGAGGGGGCTAGCGTGGTTCGGACTTACTGGGCGTAAAGCGAGCGTAGGCGGCTTGGTACGTTAGAGCTGAAAGCC
+
FFFFFFFFFFFFFFFFFFFFFFFFFFFFFFFF:FFFFFFFFFFFFFFFFFFF:FFFFF,FFFFFFFFFFF::FF:FFFFFFFFF:FFFFFFFFFF:FFFF:FFF::FF,FFFFFF,F,FF,F,:FF,:F::,FF,:F,:FF,FFF:,FFFF:,,FF:,:F,FF:,:F,,F,FF,,,:,FF:,FF,,FF:,F,FF:FF,F,F:FFFF,F,FFFFFF,F,F,FF:,,,:,F,F,F,:FF:FFF,:FF,FF,F
@A00920:152:HGHKKDRXX:2:2101:16134:29434 1:N:0:CGCGTTCA+TGTTCTCT
ACTCCTACGGGAGGCAGCAGTGGGGAATATTGGACAATGGGCGCAAGCCTGATCCAGCCATGCCGCGTGAGTGATGAAGGCCCTAGGGTTGTAAAGCTCTTTCACCGGGGAAGATAATGACGGTACCCGGAGAAGAAGCCCCGGCTAACTTCGTGCCAGCAGCCGCGGTAATACGAAGGGGGCTAGCGTTGTTCGGAATTACTGGGCGTAAAGCGCACGTAGGCGGACATTTAAGTCAGGGGTGAAATCC
+
FFFFFFFFFFFFFFFFFFFFFFFFFF:FFFFFFFFFFFFFFFFFFFFFFFFFFFFFFFFFFFFFFFFFFFFFFFFFFFFFFFFFFFFFFFFFFFFFFFFFFFFFFFFFFFFFFF:FFFF:FFFFFFFFFFFFFFFFFFFFFFFFFFFFFFFFFFFFFFFFFFFFFFFFFFFFFFFFFFFFFFFFFFFFFFFFFFFFFFF::FF:FFFFFFFFFFFFFFFFFFFFFFFFFFF:FFFFFF:FF:FFFFFFFF
@A00920:152:HGHKKDRXX:2:2101:16595:29481 1:N:0:CGCGTTCA+TGTTCTCT
ACTCCTACGGGAGGCAGCAGTCGAGAATTTTTCACAATGGGCGAAAGCCTGATGGAGCGACGCCGCGTGGGGGATGAATGGCTTCGGCCCGTAAACCCCTGTCATTTGCGAACAAACCTTACCGGTTAACAACCGGTGAGCTGATTGTCGCGGAAGAGGAAGGGACGGCTAACTCTGTGCCAGCAGCCGCGGTAATACAGAGGTCCCAAGCGTTGTTCGGATTCACTGGGCGTAAAGGGTGCGTAGGTGG
+
::FFF:FFFFFFFFFFFFFFFFFFFFFFFFFFFFFFFFFFFFFFF:FFFFF:FFFFFFFFFFFFFFFFFFFFFFFFFFFFFFFFFFFFFFFFFFFFFFF,FFF,FFFF:FFFFF:F:FFFFFFFFFFFFF,FFFFFF:FFFFFF:FFF,FFFFFFFFFFF:FFFFFFFFFFFF::FFFFFF:FFFFFFFF:FFF,FFFFFFFFF:FFFFFFF::FFFFFFF,F:FFF:FFFF,F:F:FFF:FFF,F:FFF
@A00920:152:HGHKKDRXX:2:2101:6931:29841 1:N:0:CGCGTTCA+TGTTCTCT
ACTCCTACGGGAGGCAGCAGTGGGGAATATTGGACAATGGGCGAAAGCCTGATCCAGCCATGCCGCGTGAGTGATGAAGGCCTTAGGGTTGTAAAGCTCTTTCAGTAGGGAAGATAATGACGGTACCTACAGAAGAAGCCCCGGCTAACTTCGTGCCAGCAGCCGCGGTAATACGAAGGGGGCTAGCGTTGTTCGGATTTACTGGGCGTAAAGCGCACGTAGGCGGATCGTTAAGTCGGGGGTGAAATCC
+
FFFF:FFFFFFFFFFFFFFFFFFFFFFFFFFFFFFFFFFFFFFFFFFFFFFFFFFFFFFFFFFFFFFFFFFFFFFFFFFFFFFFFFFFFFFFFFFFFFFFFFFFFFFFFFF:FFFFFFFFFFFFFFFFFFFFFF:FFFFFFFFFFFF:FFFFFFFFFFFFFFFFFFFF:FFFFFFFFFFFFFFFFFFFFFFFFFFF:FFFFFFFFF:FFFFF::FFFF,FFFFFFF:FFFFFFFFFFFFFFFFFF:FFFF
@A00920:152:HGHKKDRXX:2:2101:11568:30107 1:N:0:CGCGTTCA+TGTTCTCT
ACTCCTACGGGAGGCAGCAGTGGGGAATATTGGACAATGGGGGCAACCCTGATCCAGCCATGCCGCGTGTGTGAAGAAGGCCTTCGGGTTGTAAAGCACTTTAAGCAGGGAGGAAGGGGTGAAGGCTAATATCCTTCATCATTGACGTTACCTGCAGAATAAGCACCGGCTAACTCCGTGCCAGCAGCCGCGGTAATACGGAGGATCCAAGCGTTATCCGGAATCATTGGGTTTAAAGGGTCCGTAGGTG
+
F:F:FFFFFFFFFFFFFFFFFFFFFFFFFFFFFFFFF:FFFFFFFFFFFFFFFFFFFFFFFFFFF:FFFFFFFFFFFFFFFFFFFFFFFFFFFFFFFFFFFFFFF,:FFFFFF:FFFFFFFFFF,,F:FFFFFFFFFFFFFFFF:FFFFFFFFFF:F:FFFFF:F,FFFFFFFFFFFFFFFFFF:FFFFFFFFFFFFFFFFF:FFF,F,FF:FFFFFFFFFFF:FFFFFFFFFF,FFFFFFF,FF,FFFF
@A00920:152:HGHKKDRXX:2:2101:19171:30780 1:N:0:CGCGTTCA+TGTTCTCT
ACTCCTACGGGAGGCAGCAGTGGGGAATATTGCACAATGGGCGCAAGCCTGATGCAGCGACGCCGCGTGAGGGATGAAGGCCTTCGGGTTGTAAACCTCTTTCAGTAGGGAAGAAGCGAAAGTGACGGTACCTGCAGAAGAAGCGCCGGCTAACTACGTGCCAGCAGCCGCGGTAATACGTAGGGCGCAAGCGTTATCCGGAATTATTGGGCGTAAAGAGCTCGTAGGCGGTTTGTCGCGTCTGCCGTGA
+
FFFFFFFFFFFFFFFFFFFFFFFFFFFFFFFFFFFFFFFFFFFFFFFFF:F:FFFFFFF:FFFFFFFFFFFFF:FF,FFFFFFFFFFFFFFFF,FFFFFFFFFFFF,FFFFFFFFFFF::FFFFFFFFFFFFFFFFFFFFFFF:FFFFFF:FFFF,FFFFFFFFFF:FFFFFFF:FFFF:FFFFFFFF:F:FFF:FFFFFFF,FFFFF:FFFFF,FFF::FFFFFFFFFFF,FFFFFFFFF:::FFFFFF
@A00920:152:HGHKKDRXX:2:2101:9643:31532 1:N:0:CGCGTTCA+TGTTCTCT
ACTCCTACGGGAGGCAGCAGTGGGGAATATTGCACAATGGGGGAAACCCTGATGCAGCCATGCCGCGTGTGTGAAGAAGGCCTTCGGGTTGTAAAGCACTTTAAGCAGTGAGGAAGGGTTGAACGCTAATATCGTTCAACATTGACGTTAGCTGCAGAATAAGCACCGGCTAACTCCGTGCCAGCAGCCGCGGTAATACGTAGGTGGCAAGCGTTGTCCGGACTTATTGGGCGTAAAGCGCGCGCAGGCG
+
FFFFFFFFFFF,FFF,:FFF:FFFFFFFFFFFFFFFFFFFFFFFF,FFFFFFFFF:FFFFFFFFFFFFFFFFF:FFFFFFFFFFFFFF::FFFF:FFFFFFFFFFFFFFFFFF::FFFFFFFFFFFF:F,FFFFFFFF:F,FFFFFFFF:FFFFFFF:FFFFFFFFFFFFFFFFFF:FFFFFFFFFFFFFFFFFFFFFFFFFFF:FFFF,FFFFFFFFFFFF,F::FFFFF:FFF:,FFF:FFFFFFFF:
@A00920:152:HGHKKDRXX:2:2101:24062:32393 1:N:0:CGCGTTCA+TGTTCTCT
ACTCCTACGGGAGGCAGCAGTCGAGAATTTTTCTCAATGGGCGAAAGCCTGAAGGAGCGACGCCGCGTGGGGGATGAAGGGTTTCGATCCGTAAACCCCTGTCATTTGTGAACAATGGTTATTCATGAATAATGAGTGACTTGATAGTAATGAAAGAGGAAGGGACGGCTAACTCTGTGCCAGCAGCCGCGGTAATACAGAGGTCCCGAGCGTTGTTCGGATTCACTGGGCGTAAAGGGTGCGTAGGTGG
+
FFFFF:FFFFFFFFFFFFFFFFFFFFFFFFFFFFF:FFFFFFFFF:F:,,,FFFFFFFFFFFFFFFF:FF:FFFFFFFFFFFFFFFFF:FFFF,:FFFF:FFFFFFFFFF::FF:FFFFFFFFFFFFFFFFFFFF:F:FF:FFFFFFFFFFFFFFFFFFFFFFFFFFFF:F:FF:FFFFF:F:FFFFFFFFFFFFFFFFFFFF,FFFFFFFFFFFFFFFFF:F,FFFFF:FF:F:FF,:FF:FFFFFFFF
@A00920:152:HGHKKDRXX:2:2101:32045:32565 1:N:0:CGCGTTCA+TGTTCTCT
ACTCCTACGGGAGGCAGCAGTGTGGAATATAGGACAATGGGCGCAAGCCTGATCCAGCCATGCCTCGTGAGTGATGAAGGCCTTAGGGTTGTAAAGCTATTTTACCAGGGAAGATAATGACGGTACCTGGAGAATAAGCCCCGGCTAACTTCGTGCCAGCAGCCGCGGTAATACGAAGTGGGCTAGCGTTGCTCGGAATCACTGGGCGTAAAGCGCACGTAGGTGGGTTTTTAAGTCAGGGGTGAAATCC
+
:FF,FF,F:FFF,FFF,F::FF,,,F::F:,,,:FFFF,F:,:FFF,F:FFF,FFF,FF:F:,:,,,,:FFFFF,FFF:,:FFFF,:F:F,,F:,F,F,F:F,F:FFF,FFFFFF:FFF:FFFF:FFFFF::F,FFFFF,F,,FFFFFFF,FFF:FFFFFFFF:FF,FFFFF,F:F,F,FFF:F:FFF:FF,,FFFFFFFFFF::F:FFF:F,FF:F,F:,FF,FFFFFFFF:FFF:FF,F,FFF:FF,F
@A00920:152:HGHKKDRXX:2:2101:14217:32690 1:N:0:CGCGTTCA+TGTTCTCT
ACTCCTACGGGAGGCAGCAGTAAGGAATATTGGTCAATGGGCGCAAGCCTGAACCAGCCATCCAGCGTGCAGGAAGAAGGCCCTATGGGTTGTAAACTGCTTTTGTCAGGGAATAAACCCCCGCATTGACTGCGGGGCTGAAGGTACCTGAAGAATAAGCACCGGCTAACTCCGTGCCAGCAGCCGCGGTAATACGGAGGGTGCGAGCGTTGTCCGGATTTATTGGGTTTAAAGGGTGCGTAGGCGGCCC
+
:FFFFFFFFFFFFFFFFFFFFFFFFFFFFFFFFFFFFFFFFFFFFFFFFFFFFFFFFFFFFFFFFFFFFFFFFF:FFFFFFFF,FFFFFFFFFF:FFFFF,FFFFFFFFFFFFFFF:FFFFFFFFFFFFFFFFFFFFFFFFFFFF,FFFFFFFFFFFFFFFFFFFF:FFFFFFFFFFFFFFFFFFFFFFF::FFFFFF:FFFFFFFFFFF:FFFFFF:FFFFFFFFFFFFFFF::F:FFFFFFFFFFFFF
@A00920:152:HGHKKDRXX:2:2101:13819:33223 1:N:0:CGCGTTCA+TGTTCTCT
ACTCCTACGGGAGGCAGCAGTGGGGAATATTGCGCAATGGGCGAAAGCCTGACGCAGCAACGCCGCGTGAGTGATGAAGGCCTTCGGGTCGTAAAGCTCTGTCGGAGGGAACGAATTCTCTCGGGGTTAACAGCCCTGGGAAGTGACGGTACCCTCAAAGGAAGCACCGGCTAACTCTGTGCCAGCAGCCGCGGTAATACAGAGGGTGCTAGCGTTGTTCGGAATCATTGGGCGTAAAGCGCGTGTAGGC
+
FFFFFFFFFFFFFFFFFFFFFFFFFFFFFFFFFFFFFFFFFFFFFFFFFFFFFFFFFFFFFFFFFFFFFFFFFF,FFFFFFFFFFFFFFFFFFFFFFFFFFFFFFFFFFF:FFFFFFFFFFFFFFFFFFFFFFFFFFFFFFFFFFFFFFFFFFFFFFFFFFF:FFFFFFFFFF:FFFFFFFFF:FFFF:FFFFFF,FFFFFFFF:FFF:F:F:FFFF,F:FFF:FFF,:FFFFFF:::F,FF:FFFFF,:
@A00920:152:HGHKKDRXX:2:2101:10221:34413 1:N:0:CGCGTTCA+TGTTCTCT
ACTCCTACGGGAGGCAGCAGTGGGGAATTGTTCGCAATGGGCGCAAGCCTGACGACGCAACGCCGCGTGGAGGATGAAGATCTTCGGGTCGTAAACTCCTGTCGAGTGGGAAGAATAGCTTCCGGGCGAATATCCCGGAAGCCTGACGGTACCACTAAAGGAAGCCCCGGCTAACTCCGTGCCAGCAGCCGCGGTAATACGGGGGGGGCAAGCGTTGTTCGGAATTATTGGGCGTAAAGAGCTCGTAGGC
+
::FFFFFFFFFFFFFFFFFFFFFFFFF:FFFFFFFFFFFFFFFF::F:FFF,FFFFFFFFFFFFFFFFFF,:FF:FFFFFFFFFFFFFFFFF::FFFFFFFFFFFFFFFFF,F:FFFFFFFFF:FFFFF,FF:FF,FFF:FFFFFFFFFF::F:FFFFFFFF:FF:FFFFFFFFF:FFFFFF:FFFFFFFF:FFFFF::F:FFFFFFFFFFFFFFFFF:F:FF:FFFFFFFFF:F::FFFFFFFF,FFFF
@A00920:152:HGHKKDRXX:2:2101:26078:34632 1:N:0:CGCGTTCA+TGTTCTCT
ACTCCTAAGGGACGCAGCAGTCGGGAATATTGCACAATGGGCGAAAGCCTGACCCAGCAACGCCGCGTGAAGGATGAATTATTTCGGTATGTAAACTTCGTAAGAATGGGAAGAATAAATGACTCTAACAATTGTAAGGACCTGCTAACTACGTGCCAGCAGCCGCGGTAATACGTAGTCAGCAAGCGTTGTACGTATTTACTGGGAGTAAAGGGAGCGTAGTCGGAAAGTCAAGTCAGATGTGAAAAAA
+
F:F,:FF::FFF,,F,F,F,FFF,:FF,,FF,:,,F,,F,FF,FF,,F:,,:,,::,F:,,FF,:,,FFF,FFF,,F::,:FF:FFF:FFFFFFFFF,F,,FFFFF,F,FFF:FF,::FF,F:,,:,FFF,FF:FFFF,,,,,,:FFFFFFFFFFFF,F:FFFF:FFF:FF,FFFFFF,,:,FFFFFFF,,FFF,,F:FFFFF:FF,,,FFF,F:FF,:FFFFFFF,:,::F:FF:FFF,,FF,::F,,F
@A00920:152:HGHKKDRXX:2:2101:11586:34710 1:N:0:CGCGTTCA+TGTTCTCT
ACTCCTACGGGAGGCTGCAGTCGAGAATCTTCCGCAATGGACGAAAGTCTGACGGAGCGACGCCGCGTGGTGGATGAAGCGCTTAGGCGCGTAAACACCTTTTATGGAGGAGAAAGTTTATTGATGTTACTCCATGAATAAGGGGCTCCCAACTCTGTGCCAGCAGGAGCGGTAATACAGAGGCCCCAAGCATTATCCGGATTCACTGGGCGTAAAGGGTGCGTAGGCGGTGTTATTAGTCGGGTGTTAA
+
FFFFFFF::,FF,FF:FFFFFFFFFFFFFFFFFFF,FFFFFFFFFFFFFFFFFFF:F:FFFF:F:FF:FFFFFFFFF::FFF:FFFFFFFFFFFFFF:FF:FFFFFFFFF,FF,FFFFF:FFFFFFFFF:FFF:FFFFFF:F:FFFFFFFFFFF:FFFFFFFFFFFFFFFFFFFFFFFF,F:FFF:FF:FF:FFFFFFFFFF:FFFF:FFFF,:F::F::FFFFFFF:F,FFFFFFFF:F:FFFFFFFFF
@A00920:152:HGHKKDRXX:2:2101:27814:35227 1:N:0:CGCGTTCA+TGTTCTCT
ACTCCTACGGGAGGCAGCAGTGGGGAATCTTGCGCAATGGGCGAAAGCCTGACGCAGCAACGCCGCGTGCGGGATGAAGGCCCTCGGGTTGTAAACCGCTTTCAGTGGGGACGAACCAAGACGGTACCCACAGAAGAAGCCCCGGCCAACTACGTGCCAGCAGCCGCGGTAACACGTAGGGGGCAAGCGTTGTCCGGATTTATTGGGCGTAAAGAGCTCGTAGGTGGTTCAGTAAGTCGGGTGTGAAACC
+
FFFFFFFF,F,FFFFFFFF:FF:FFFF:FFFFFFFFFFFFFFFF,FFFFF:FFFFFFFFFFFFFF::FFFFFFFFFFFFF::FF:FFFF:FFFFFFFFFF:F:FFFF:FFFFFFFFF:FFFFFFFFFFFFFFFFF,FFFFFFFFFFF:FF:FFFFFFFFFFFFFFFFF::F,FFFFFFFFFFFFFFFF:FFFFFFFFF:FFFFFFFFFFFFFFFFFFFFFFFFF:FF:F:FFF::FFFFFFFFFFFFFFF
@A00920:152:HGHKKDRXX:2:2101:26675:35853 1:N:0:CGCGTTCA+TGTTCTCT
ACTCCTACGGGAGGCAGCAGTCGGGAATTTTGGGCAATGGGCGAAAGCCTGACCCAGCAACGCCGCGTGAAGGATGAAATCCCTCGGGATGTAAACTTCGCAAGAACGGGAAGAATAAGTCGGTGTAAACACCACCGGCGATGACGGTACCGTTTGTAAGCTCCGGCTAACTCCGTGCCAGCAGCCGCGGTAATACGGGGGGAGCAAGCGTTGTTCGGATTTACTGGGCGTAAAGGGCGCGTAGGCGGCC
+
FFF:FFFFFFFFFFFFFFFFFFFFFFFFFFFFFFFFFFFF:FFFFFFFFFFFFFFFFFFFF:FFFFFFFFFFFFFFFFFFFFFFFFFFFFFFFFFFFFFFFF,FFFFFFFFFFFFF:FF::FFFFFFFFFFF,FF:F:FFFFFFFFFFFFFFFFFFFFFFFF:FFFFFFFFFFFFFFFFFF,FFFFFFF:FF:FFFFFFFFFFFFFF:FFFFFF,FFFFFFFFFF:FFFFFFFFFFFFFFF::F:FFFF:
@A00920:152:HGHKKDRXX:2:2101:4924:35947 1:N:0:CGCGTTCA+TGTTCTCT
ACTCCTACGGGAGGCAGCAGTTTCGAATCATTCACAATGGGCGAAAGCCTGATGGTGCGACGCCGCGTGGGGGACGAAGGTCTTCGGATTGTAAACCCCTGTCACCGGGGACAAAACGATGTTTGTTAATAGCAGACGACCTGATTTAACCCGGAGAGGAAGCAGTCGCTAACACTGTGCCAGCAGCCGCGGTAATAAAGATGGTGCCAGCCTTGTTCCGAAACACTGGGCGTAAAGCGCGCGCAGGCGG
+
FFFFFFFFFFFFFFFFFFFFFFFFFFFFFFFFFFFFFFFFFFF,FFFFFFF:,FFFFFFFFFFFFFFFF,FFF:FFFFFFFFFFFFFFF:FFFFFF,FFFFFFF:F,FFFF,FFFFFF,,:FFFF,F,FFF,F:,F,,FFFF:FF:FFFFF,FFF:::FF:,,,::,F:::F,,,,FFFFF:FFF,FF::,::F,,,,,,:,F,FF:,FF,:FF:,F::FFF,FFF:::FFF:F,F:FFFFFFFFFFFF,
@A00920:152:HGHKKDRXX:2:2101:9453:36338 1:N:0:CGCGTTCA+TGTTCTCT
ACTCCTACGGGAGGCAGCAGTGGGGAATATTGGACAATGGGCGCAAGCCTGATCCAGCCATGCCGCGTGAGTGATGAAGGCCTTAGGGTTGTAAAGCTCTTTTATGAGGGAAGATGATGACGGTACCTCAAGAATAAGCACCGGCTAACTACGTGCCAGCAGCCGCGGTAATACGTAGGGTGCAAGCGTTAATCGGAATTACTGGGCGTAAAGCGTGCGCAGGCGGTGATGTAAGACAGGTGTGAAATCC
+
FFFFFFFFFFFFFFFFFFFFFFFFFFFFFFFFF:FFFFFFFFFFFFFFFFFFFFFFFFFFFFFFFFFFFFFFFFFFF:FFFFFFFFFFFFFFFFFFFFFFF:FFFFFFFF::FFFFFFFFFFFFFFFFFFFFFFFFFF:FFFFFFFFFFFFFF:FFFFFFFFFFFFFFFFFF,FF::FFFFFFFFFFFFF,FF:FFFFFFFFFFFFFFFFFFF:FFFFFFFFFFFFFFFF:FFFF:FF:FFF:FFF::F,
@A00920:152:HGHKKDRXX:2:2101:25310:36401 1:N:0:CGCGTTCA+TGTTCTCT
ACTCCTACGGGAGGCAGCAGTGGGGAATATTGCGCAATGGGCGAAAGCCTGAACCAGCCATCCCGCGTGCGGGAAGAAGGCCCTCTGGGTTGTAAACTGCTTATGTCAGGCAAGAAACCAATGGATGTACTCCGAAGCAGACGGTACCTGAAGAATCAGCACCGGCTAACTCTGTGCGAGCCGCCGCGGTAATACAGAGGGCCCGAGCGTAGCGCGGCCTCACTGGGCTTAAAGCGTGCGTAGGCGGATC
+
FF:FFFFFFFFFFFFFFFFFFFFFFFFF,FFFFFFFFFFFFFFFFFFFFFFF::FFF:,F::FFFFFFFF,:FFFFFFF:FFF:,FFFF:F,FFF,FF:::F,F,FF,FF,F,F,FF,F,,FF:F,,F,FF:FF:F,:,F,FFF:FFF,FF,F,,:,FFFF,F:FFF,F:,F:F,:F,,::,:FFFF:,FFFF,,,:F,F,F,FF,:,:,,:FF,FF,,F::,,F::,:FFFF,:FFFFFF,,F,F,:FF
@A00920:152:HGHKKDRXX:2:2101:20690:36479 1:N:0:CGCGTTCA+TGTTCTCT
ACTCCTACGGGAGGCAGCAGTCGAGAATTTTTCTCAATGGGCGCAAGCCTGAAGGAGCGACGCCGCGTGGGGGATGAAGGGTTTCGATCCGTAAACCCCTGTCATTTGTGAACAATGGTTATTATTTAAAAGATGATGACTTGATAGTAATGAAAGAGGAAGGGACGGCTAACTCTGTGCCAGCAGCCGCGGTAATACAGAGGTCCCGAGCGTTGTTCGGATTCACTGGGCGTAAAGGGTGCGTAGGTGG
+
FFFFFFFFFFFFFFFFFFFFFFF:FFFFFFFFFFFF:FFFFFFFFFFFFFFFFFFFFF:FFFFFFFF:FFFFFFFFFFFFFFFFFFFFFFFFFFFFFFFFFFFFFFFFFFFFFFFFFFFFFFFFFFFFFFFFFFFFFFFFFFFFFFFFF:FFFFFFFFFFFFFFFFF:FF:FF:FFFFFFFFFFFFFFFFFFFFFFFFFFFFFFFFFF:FFFFFFFFFFFFFFFFFFFFFFFFFFFF,FFF:FFFFFFFF
@A00920:152:HGHKKDRXX:2:2101:31006:36526 1:N:0:CGCGTTCA+TGTTCTCT
ACTCCTACGGGAGGCAGCAGTAGGGAATCTTGCGCAATGGGCGAAAGCCTGACGCAGCGACGCCGCGTGCGGGAAGACGGCCTTCGGGTTGTAAACCGCTTTCAGGAGGGACGAAGCCACTCGGGTGAACAGCCCAGAGGGTGACGGTACCTCCAGAAGAAGCCCCGGCTAACTACGTGCCAGCAGCCGCGGTAATACGTAGGGGGCAAGCGTTGTCCGGATTTATTGGGCGTAAAGCGCGTGTAGGCGG
+
:FFFFFFFFF:FFFFFFFFFFFFFFFFFFFFFFFFFFFFFFFFFFFFFFFFFFFFFFFFFFFFFFFFFFFFFFFFFFFFFFFFFFFFFFFFFFFFFFFFFFFFFFFFFFFFFFFFFFFFFFFFFFFFF:FFFFFFFFFFFFFFFFFFF:FFF:FFFFFFFFFFFFFFFFFFF::FFFFFFFFF::FFF:FFFF:FFFFFF:FFFFFF,:FFFFFFFFFFFFFFF,FFFFFFFFF:FFFFFFFFFFFFFFF
@A00920:152:HGHKKDRXX:2:2101:5575:36605 1:N:0:CGCGTTCA+TGTTCTCT
ACTCCTACGGGAGGCAGCAGTGGGGAATATTGGACAATGGGCGCAAGCCTGATCCAGCCATGCCGCGTGAGTGAAGAAGGCCTTCGGGTTGTAAAGCTCTTTTGTCCGGAAAGAAAAGCTTTCGGTTAATACCCGGAAGTCCTGACGGTACCGGAAGAATAAGCACCGGCTAACTTCGTGCCAGCAGCCGCGGAAATACGAAGGGTGCAAGCGTTAATCGGAATTACTGGGCGTAAAGCGTGCGTAGGTG
+
FFFFFFFFFFFFFFFFFFFFFFFFFFFFFFFFFFFFFFFFFFFFFFFFFFFFFFFFFFFFFFFFFFFFFFFFFFFFFFFFFFFFFFFF:FFFFFFF:FF:FFFF:FFFFFF:FFFFFFFF,:FF:FFFF:FF:F,FFFFFFFFFFFF::FFFFFFF,FF:FFFFF::F::::FFF,F,F:FFFFFF:FFFFFF,FF::FFFFFFFFFFFF:,FFFF,,FF,,FFFFFFFF,FF:::,FF:FFF::FF:,F
@A00920:152:HGHKKDRXX:2:2101:20066:36652 1:N:0:CGCGTTCA+TGTTCTCT
ACTCCTACGGGAGGCAGCAGTAGGGAATCTTGCGCAATGGGCGAAAGCCTGACGCAGCGACGCCGCGTGCGGGACGAAGGCCTTCGGGTTGTAAACCGCTTTCAGCAGGGACGAAGCGAAAGTGACGGTACCTGCAGAAGAAGGTCCGGCCAACTACGTGCCAGCAGCCGCGGTAATACGGAGGGACCGAGCGTTGTCCGGCTTCAGTGGGCGGAAAGAGCTCGTAGGTGGCTGTTCAAGTCGAATTTGA
+
FFFFFF:FFFFFFFF:FFFFFFFFFFFFF:F,FFFFFFFFFFF:FFFFFFFFFF,,FFFFFFFFFFFFFFFFFFFFFFFF:FFFFFFFFFFFFFFF,FFFFFFFF,:F:FFFFFFFFFF,F:,FFFFFFFFFFFFFFFFFFFF:FFFFFFFFFFFFF:,FFFFFFFFFFFF,F:,FF,F,,F:,F:FFF,FFFF,F:FFF:,FFFF,F,:FF:,FF:FF,F,FFFFF,FFFF,FFFFFFF:F,FFF,FF:
@A00920:152:HGHKKDRXX:2:2101:31864:36824 1:N:0:CGCGTTCA+TGTTCTCT
ACTCCTACGGGAGGCAGCAGCAAGGAATTTTCCGCAATGGGCGAAAGCCTGACGGAGCAACGCCGCGTGCGGGATGACGCCTTTCGGGGTGTAAACCGCTGTTCGTGGGGACGAAGCACTGACGGTACCCACGGAGGAAGGCCCGGCTAACTACGTGCCAGCAGCCGCGGTCATACGTAGGGGCCGAGCGTTGTCCGGAGTTACTGGGCGTAAAGCGTGCGCAGGCGGCTTGTCGCGCCCGGCGTGAAAG
+
:FF:FFFFFFFFFFFFFFFFFFFFFFFF:FFFFFFFFFFFFFFFFFFFF:FFFFFFFF:FFFFFFFFFFFFFFFFFFFFFFFFFFFFFFFFFF,FFFFFFFFFFFFFFFFF:FFFF,:FFFFFF,F:FFFF:F:FFF::FFFFFFFFFFFFFFFFFFFFFFFFFF:FFFF,:FFFFFFFFFF:F:FFFFFFFFFFFFFF:F:FFF:FFFFF,:FF:FFFFFFF:::FFFFFF:FFFFFFFFFFFFFFFFF
@A00920:152:HGHKKDRXX:2:2101:12834:37027 1:N:0:CGCGTTCA+TGTTCTCT
ACTCCTACGGGAGGCAGCAGTGGGGAATATTGGACAATGGGCGCAAGCCTGATCCAGCCATGCCGCGTGTGTGAAGAAGGCCTTAGGGTTGTAAAGCACTTTCAGTGGGGAGAAAGGTCATTCACCTAATACGTGAGTGAATTGATGTTACCCACAGAAGAATCACCGGCTAACTCCGTGCCAGCAGCCGCGGTAATACGGAGGGTGCAAGCGTTAATAGGAATTACTGGGCGTAAATCGAACGTAGGTG
+
F,,,FFFF:FFF:FFF:FF:F,FF:FFFF:F,FFFFFFFFF,,:FFFFFF:FFFFFF,FFFFFFFFF:FFF:FFF:FF::FFFFFF:F:F,FF:FFF:F:F:FFFFFFFFFFFF:FF,FFF,FFFFFFFFFF,FFFFFFF:F:FFFF:F:FF,FFFF::,FF,:F:::FF::FFFFFFF:FFF::FF,F,F:FFFF,FF:,F,:::F,F,:FFFFF:F,FFFFF:FF:F:,FF:FFF,F,,FF,,F,,F:
@A00920:152:HGHKKDRXX:2:2102:27516:2487 1:N:0:CGCGTTCA+TGTTCTCT
ACTCCTACGGGAGGCAGCAGTCGGGAATTTTGGGCAATGGGCGAAAGCCTGACCCAGCAACGCCGCGTGAAGGATGAAATCCCTCGGGATGTAAACTTCGCAAGAACGGGAAGAATAAGTCTGTGTAAATATCACAGATGATGACGGTACCGTTTGTAAGCTCCGGCTAACTCCGTGCCAGCAGCCGCGGTCATACGGGGGGAGCAAGCGTTGTTCGGATTTACTGGGCGTAAAGGGCGCGTAGGCGGCC
+
FFFFFFFFFFFFFFFFFFFFFFFFFFFFFFFFFFFFFFFFFFFFFFFFFFFFFFFFFFFFFFFFFFFFFFFFFFFFFFFFFFFFFFFFFFFFFFFFFFFFFF:FFFFFFFFFFFFFFFFFFFFFFF,FF:FFFFFFFFFFFFFFFFFF:FFFFFFFFFFFFFFFFFFFFFF:FFFFFFFFFFFFFFFFFFF,FFFFFFFFFFFFFF,:FFFFFFFFFFFFFFFFFFFFFFFFFFFFFFFFFFFFFFFFFF
@A00920:152:HGHKKDRXX:2:2102:22806:2660 1:N:0:CGCGTTCA+TGTTCTCT
ACTCCTACGGGAGGCAGCAGCAAGGAATTTTCCGCAATGGGCGCAAGCCTGACGGAGCAACGCCGCGTGCGGGATGACGCATTTCGGTGTGTAAACCGCTGTTCGTGGGGACGAAGCACTGACGGTACCCACGGAGGAAGGCCCGGCTAACTACGTGCCAGCAGCCGCGGTAATACGTAGGGGTCGAGCGTTGTCCGGAGTTACTGGGCGTAAAGCGTGTGCAGGCGGCTCATCGCGCCCGGCGTGAAAG
+
FFFFFFFFFFFFFFFFFFFFFF:FFFFFFFFFFFF:FFFFFF:FFFFFFFFFFFFFFFFFFFFFFFFFFFFFFFFFFFFFFFFFFFFFFFFFF,FFFFFFFFFFFFFFFFFFFFFFFFFFFFF:FFFFFFFFFF:FFFFFFFFFFFFFFFFFFFFFFFFF:FFFFFFFFFFFFFFFFFFFFFFFFFFFFFFFFFFFFFFFFFFFF:FFF,FFF:F:FFFFFFFFFFFFFFFFFF:F:FFFF,FFFFFFFF
@A00920:152:HGHKKDRXX:2:2102:29432:2675 1:N:0:CGCGTTCA+TGTTCTCT
ACTCCTACGGGAGGCAGCAGCAAGGAATCTTCCGCAATGGGCGAAAGCCTGACGGAGCAACGCCGCGTGCGGGATGACGCCTTTCGGGGTGTAAACCGCTTTTCTGGGGGAAGAAGGCCGGTTTCGGCCGGCTTGACGGTACCCCAGGAAGAAGGACCGGCTAACTACGTGCCAGCAGCCGCGGTAATACGTAGGGTCCGAGCGTTGTCCGGAGTTACTGGGCGTAAAGCGCGCGCAGGCGGCGGCATTG
+
FFFFFFFFFFFFFFFFFFFFFFFFFFFFFFFFFFFFFFFFFFFFFFFFFFFFFFFFFFFFFFFFFFF:FFFFFFFFFFFFFFFFFFFFFFFFFFFFFFFFFFFFFFFFFFFFFFFFFFFFFFFFFFFFFFFFFFFFFFFFF:FFFFF:FFF:,FFFFFFFFFFFFFFFFFFFFF,FF:FFFFF:FF,FFFFFFFFF:FFFFFFF,F,FFF:FFFFF:F::FFF::FFFF,FFF:FFFFFFFFFFFFFFFF
@A00920:152:HGHKKDRXX:2:2102:1434:2722 1:N:0:CGCGTTCA+TGTTCTCT
ACTCCTACGGGAGGCAGCAGTGGGGAATGTTGCGCAATGGAGGCAACTCTGACGCAGCCACGCCGCGTGCAGGAAGACCCCCCTATGGGGTGTAAACTGCTTTTCTGTGAGAAGAAGGCCCCGCCATGCGGGGAGTGACGGTATCGCAGGAATAAGCACCGGCTAACTCCGTGCCAGCAGCCGCGGTAATACGGAGGGTGCAAGCGTTGTCCGGAATTATTGGGGGTAAAGGGTGTGCAGGCGGGGCGGT
+
FFFFFFFFFFF:FFFFFFFF::FFFFFF,FFFFFFFFFFF:FFFFFFFFFFFFFFFFFFFFFFFFFFFFFF:FFFFF:FF:F:FF:FFF:FFFF:F,FF,FF,FFFFFFFFFFF,:FFFFFFF,F:,FFFFFFFF:FFFF:,FFF:,FFF::FF,FFF::FFF:,FFF:FFFFF:FFF:FFF::FFF,FFFFFFFF:FF:FFFFFF,FFFF,FFF,:,:F:FF:,FFFF,:,FFFFFF,,FF,F,FFF:F
@A00920:152:HGHKKDRXX:2:2102:15573:3317 1:N:0:CGCGTTCA+TGTTCTCT
ACTCCTACGGGAGGCAGCAGTGGGGAATATTGGGCAATGGGCGAAAGCCTGACCCAGCGACGCCGCGTGGGGGAAGAAGGTCTTCGGATCGTAAACCCTTGTTGGGAGGGACGATGGGCACATATGCTAATACCATATGTGCTTGACGGTACCTCTTGAGGAAGCCCCGGCTAACTCCGTGCCAGCAGCCGCGGTAATACGGAGGGGGCGAGCGTTGCTCGGAATTACTGGGCGTAAAGGGTCCGTAGGC
+
FFFFFFFFFFFFFFFFFFFFFFFFFFFFFFFFFFFFFFFFFFFFFFFFFFFFFFFFFFFFFFFFFFFFFFF,FFFFF:FFFFF:FFFFFFFFFFFFF:,FF::FFFFFFFF:FFFFFFFFFFFFFFFF,FFFFFFFFFFFFFFFFFFFFF:FFFFFF,F:F,FF:FFFFFF::FF:FF,FFFFF:F,FFFFFF,FFFFFFFFFFFF:FFFFFFFFF:FF:FFFFF,F,FFFFF,:FF,FFFFFFF::FFF
@A00920:152:HGHKKDRXX:2:2102:5285:3443 1:N:0:CGCGTTCA+TGTTCTCT
ACTCCTACGGGAGGCAGCAGTGGGGAATATTGGACAATGGGCGCAAGCCTGATCCAGCCATGCCGCGTGAGTGAAGAAGGCCTTCGGGTTGTAAAGCTCTTTAGTCCGGAAAGAAAAGCTATCGGATAAAAAACGGAAGTCCTGACGGTACCGGAAGAATAAGCACCGGCTAACTTCGTGCCAGCAGCCGCGGTAATAAGACGGGTGCAAGCGTTACACGGAAATACTGGGCGTAAAGCGTGCGTAGGTG
+
FFFFFFF:,FFFF,FFFFFFF:FFFFFFFF,F:FFFF:F:F,F,FF,FF,FFF:FF::F:FFFFFFFFF,FFF:,FFFF,FF::FFFF,FF:FFFFFFFFFF,FFFFFFFFFFFFFFFF,,,F,F,,F:,F,,FF:F,:FFFFFFF,,:FFFF:,,FF,:FFF:FFFF,FFFFF:F:FFFFFFF:,:FF:FFFFFFFF:FF,,F:,,FFF:::::FF,:,:FF,FFFF,:FF:,FFFFF,F,,F:F,,:F
@A00920:152:HGHKKDRXX:2:2102:30960:3975 1:N:0:CGCGTTCA+TGTTCTCT
ACTCCTACGGGAGGCAGCAGTGGGGAATATTGGACAATGGGCGAAAGCCTGATCCAGCAATGCCGCGTGTGTGAAGAAGGCCTGCGGGTTGTAAAGCACTTTCGATGGGGAAGATTATGACGGTACCCATAGAAGAAGCACCGGCTAACTCCGTGCCAGCAGCCGCGGTAATACGGAGGGTGCAAGCGTTAATCGGAATTACTGGGCGTAAAGCGCGCGTAGGCGGCTTAGTAAGTCGGATGTGAAAGCC
+
FFFFFFFF:FFFFFFFFFFFFFFFFFFFFFFFFFFFFFFFFFFFFFFFFFF:FFFFFFF:FFFFFFFFFFFFFFFFFFFFFFFFFFFFFFFFFFFFFFF:FFF:FFFFFFFFFFFFFFFFFFFF:FFFFFFFFFFF:F:FFFFFFF:FFFFFFFFFFFF:FFFFFFFF:F:FFFFFFFFFFFFFFFFFFFFFFF:F:,:F,FFFFFFF::FFFFF:F:FFF::FFFFF:FFF:F:F:FFFFFF::FFFFF
@A00920:152:HGHKKDRXX:2:2102:17363:4288 1:N:0:CGCGTTCA+TGTTCTCT
ACTCCTACGGGAGGCAGCAGTGGGGAATATTGGACAATGGGCGCAAGCCTGATCCAGCAATGCCGCGTGAGTGAAGAAGGCCTTAGGGTTGTAAAGCTCTTTAGGCGGGGAAGATGATTAAGGTACCCGCAGAAGAAGACCCGGCTAACTCCGTGCCAGCAGCCGCGGTCCTACGGAGGGGGCTAGCGTTGTTCGGACTTACTGGGCGTTATGCTCGCGTTGGCGGGGCGGTAAGTTCGGCGTGAAAGGC
+
FFFFFFFFFFFFF:FFFFFFFFFFFF,FFFFFFFFFFFFFFFF:FFFFFFFF,FFFFFFFFFFFFFFFFF:FFFFFFFFFF,F:FFFFFFFFFFF::FFFFF,:F,FFFFF,FFFFFF,F,:,FFF::,F,FFFFFF:,F:F,,FF,:,F:F:,FF,,:FFFF:FFF:F,,FFF,FFF,:FF:F,FFF:,FFF:,FF,:,:FF,F::FF:F,F,,FFFF:FF,::F,FFF,,:,F:F,FFFF:F,:::,F
@A00920:152:HGHKKDRXX:2:2102:24695:4993 1:N:0:CGCGTTCA+TGTTCTCT
ACTCCTACGGGAGGCAGCAGTGGGGGATATTGCGCAATGGGCGGAAGCCTGACGCAGCGACGCCGCGTGGGGGATGACGGCCTTCGGGTTGTAAACCTCTTTCGACTCTGACGAAGTCATCGGCTTTTGTTGGTGGTGACGGTAGGGGTGGAAGAAGCGCCGGCCAACTCAGTGCCAGCAGCCGCGGAAAGACGAAGGGCGCGAGCGTTGTCCGGATGTATAGTTCGTAAAGAGCTCGTAGGCGGCTTGT
+
FFF,FFFF,FFF:FFFFFF,F:FFF,F:F:FFFF:F,FFFF::FFFFFFFF,F,,:FF:F,FFFFF::FF,:F:FF,F,,FFFFFFFFFFFFFFFF,,FF,:F,FFFFFF:,F:FFFFFF,FF,,FFF:FF,F,,,F:,FFFFFF:F,FFFFFFFF,:FFFFFFFFF,F,,,F:,FF::F:FF:FFF,F:FFF,,:F:FFFFF:F,F,:FFFFFFFF,,FF,F,,,FF:,F:,F:FFFFF::FF:FF,FF
@A00920:152:HGHKKDRXX:2:2102:30617:5008 1:N:0:CGCGTTCA+TGTTCTCT
ACTCCTACGGGAGGCTGCAGTAACGAATCTTCCGCAATGCGCGAAAGCGTGACGGAGCAATGCCGCGTGCGGGATGAAGCCCTTCGGGGTGTAAACCGCTGTCAGGGTCTCGCAAGTTCTGAGCAGACCCAAAGGAAGGGCCGGCTAACTCTGTGCCAGCAGCCGCGGTAATACAGAGGGCCCGAGCGTTAATCGGAATCACTGGGCTTAAAGCGTACGCAGGCGGATCGGTAAGTACTTTGTGAAATCC
+
F::,,FFF,FFFFFFFFFFFFF:FFFFFFF:FFFFFFFFFFFFFFFFFF:FFFFFFFFFF:FF::FFFFFFFFFFFFFFF:FFFF:FFFFFFFFFFFFF:FFF:FF,FFFFFFFFFFFFFFFFFF:FFFFFF,FFF:FFFFFF:FFFFFFFFFFFFFFFF,FFFFFFFFFFFFF:FFFFFFFFFFFFFF:FFFFF:F:FFFFFFFFFFFFFFFF,FFFFF:FFFF:FFFF,FF:F::FFFFFF:FFFFFF
@A00920:152:HGHKKDRXX:2:2102:29532:5760 1:N:0:CGCGTTCA+TGTTCTCT
ACTCCTACGGGAGGCAGCAGTAAGGAATATTGGACAATGGCCGCAAGGCTGATCCAGCCATCCAGCGTGCAGGAAGAAGGCCCTACGGGTTGTAAACTGCTTTTGTCAGGGAATAAACCCTTGGATTTACTCTGAGGCTGAAGGTACCTGAAGAATAAGCACCGGCTAACTCCGTGCCAGCAGCCGCGGTAATACGGAGGGTGCGAGCGTTATCCGGACTTACTGGGTTTAAAGGGTGCGTAGGCGGCAC
+
FFFFFFFFFFFFFFFFFFFFFFFFFFFFFFFFFFFFFFFFFFFF:FF:FFFFFFFFFFFFFFFFFFFFFF:FFFFFFFFFFFFFFFFF,FFFFFFFF,FFFF,FF:FFFFFF::FFFFFFF,FF::FFFFF,F:FFFFFF:FFFFFFFF:FFFFF:FF,FFF:,,FF,FFFFFFF,FFFFFFFFFFFF,F,:FFF:,FFFF:FFFFF:FFF,FFFF:F,FFFFF,FFF,:FF:,F,FFFFFFFFF,FF:F
@A00920:152:HGHKKDRXX:2:2102:16396:5963 1:N:0:CGCGTTCA+TGTTCTCT
ACTCCTACGGGAGGCAGCAGTGGGGAATTTTGCGCAATGGGCGAAAGCCTGACGCAGCAACGCCGCGTGGAGGATGAAGGTCCTTGGATTGTAAACTCCTGTCAGCAGGGAAAAAGGGACTGGACCTCATACGTCCGGAACTTGATTGTACCTGCAGAGGAAGCCCCGGCTAACTCTGTGCCAGCAGCCGCGGTAATACAGAGGGGGCGAGCGTTATTCGGAATTATTGGGCGGAAAGGGCGCGTAGGCG
+
FFFF::FF:F:FFFFF:FFFFFFFF:FFFFFFFFFFFFF:FF,FFFFFFF:FFFFF,FFFFFFFF:FFFFFFFFFFFF:FF:FFF::F:FFFFFFFFF,FFFFFFFFFFFFFFFFFFF:F:FFFFFFFFFFFFFFFFFFFFFFFFFFFF:FFFFFFFF:FF,FFFFFFFFFFFFF:FFFFFFFF:FFFFF:FFFFFF,FFFFFFFFFFFFFFFFF:FFF,FF,FFF:FFF,::,FFFFFFFFFFFFFFFF
@A00920:152:HGHKKDRXX:2:2102:27136:6277 1:N:0:CGCGTTCA+TGTTCTCT
ACTCCTACGGGAGGCAGCAGTGGGGAATATTGGACAATGGGCGCAAGCCTGATCCAGCAATGCCGCGTGAGTGATGAAGGCCTTAGGGTTGTAAAGCTCTTTTACACGGGATGATAATGACAGTACCTGCAGAATAAGCACCGGCTAACTCCTTGCCAGCAGCCGCGGTAATACGGAGGGAGCTAGCGTTGTTCGGAATTACTGGGCGTAAAGCGCACGTAGGCGGCCATTCAATTCAGAGGTGAAAGCC
+
F,FFFFFFF:FFFFFFFFFFF,FFFFFFFFFFFFFFFFFFFFF,FFFFF:FF,F:FFFFFFFFF:F:FFFFFFFFFFFFF,FFFFFFF:FFFFFFFFFFF,FF:F,F::FF:FFF:FF::::FFFFF::FF:FFFFFFFFFFF:F:FF,,FF,FFFFFF,FFFFFFFF,F::FF,FF,F:FFFFFF:FF::FFFF,F:FFFFFFFFFF,FF,,FF,FFFFF:F,FFFFFFFF:F,FFFFFF,FF:,F,FF
@A00920:152:HGHKKDRXX:2:2102:28013:6637 1:N:0:CGCGTTCA+TGTTCTCT
ACTCCTACGGGAGGCAGCAGTCGGGAATTTTGCCCAATGGACGAAAGTCTGAGGCAGCAACTCCGCGTGAGGGACGAAGGCTCTAGGGTCGTAAACCTCTTTTCTCAGGGAAGATCCAAGACGGTACCTGAGGAATAAGCTCCGGCTAACTACGTGCCAGCAGCCGCGGTAATACGTAGGGAGCAAGCGTTGTTCGGATTTACTGGGCGTAAAGGGCGCGTAGGCGGCGCGGTAAGTCACTTGTGAAATC
+
FFFFFFFFFFFFFFFFFFFFFFFFFFFFFFFFFFFFFFFFFFFFFFFFFFFFFFFFFFFFFFFFFFFFFFFFFFFFFFFFFFFFFFFFFFFFFFFFFFFFFFFFFFFFFFFFFFFFFFFFFFFFFFFFFFFFFFFFFFFFFFFFFFFFFFFFFFFFFFFFFFFFFFFFFFFFFFFFFFFFFFFFFFFFFF:FFFFFFFFFFFFFFFFFFFFFFFFFFFFFFFFFFFFF:::F,FFFF:FFFF:FFFFFFF
@A00920:152:HGHKKDRXX:2:2102:27841:6746 1:N:0:CGCGTTCA+TGTTCTCT
ACTCCTACGGGAGGCAGCAGTGGGGAATATTGCGCAATGGCCGAAAGGCTGACGCAGCGACGCCGCGTGTGGGAGGAAGCTTTTCGGAGTGTAAACCACTGTCAGGAGGGAAGAAACCCGTGCGGTCGAATAGGCCGTGCGGTTGACGGTACCTCCAAAGGAAGCACCGGCTAACTCCGTGCCAGCAGCCGCGGTAAGACGGAGGGTGCAAGCGTTGTTCGGAATTACTGGGCGTAAAGCGCGGGCAGGT
+
FFFFFFFFFF:FFFFFFFFF:FFFF:FFFFFFFFFFFFFFFFFFFFFFFF,FFFFFFFFFFFFFFFF:FFFF:FFFF:FFFFFFFFFFFFFFFFFFFFFFF:FFFFFFFFF:FFFFFFFFFFFFFFFFFFFFFFFFFFFFFFF:FFFFFFFFFFFFFF:F,FFFFFF:FFFFFFFFFF:FFFFFFFFFFFFFFFFFFFFFFFFFFFFFFF:FFFF:FFFFFFFFFFFFFFFFFFFFFFFFFFF:FFFFFF
@A00920:152:HGHKKDRXX:2:2102:32154:6762 1:N:0:CGCGTTCA+TGTTCTCT
ACTCCTACGGGAGGCAGCAGCAAGGAATTTTCCGCAATCGACGAAAGTCGGACGGAGCAACGCCGCGTGGAGGAAGACGGCCCTCGGGTTGTAAACTCCTTTTGTGAGGGAAGAAGATCTGACGGTACCTCACGAATAAGTCACGGCTAACTACGTGCCAGCAGCCGCGGTAATACGTAGGTGGCAAACGTTGTCCGGAATTATTGGGCGTAAAGGGCTCGTAGGCGGTTTGTCGCGTCGGGAGTGAAAA
+
FFFFFFF:FFFFFFFFFF:FFFFFFFFFFFFFFFFFFFFFFFFFFFFFFFFFFFFFFFFFFFFFFFFFFFFFFFFFFFFFFFFFFFFFFFFFFFFF:FFFFFFFFFFFFFFFFFF,FFFFFFFFFFFFF:F:FFFFFFFFF,FFFFFFFFF:FFFFFFFFFFFFFFF:FFFFFFFFFFFFFFFFFFF:FFFFFFFFFFFFFFFFFFFFFFFFF,FFF:FFFFFFFFFFFFFFFFFFFFFFFFFFFFFFFF
@A00920:152:HGHKKDRXX:2:2102:18539:6950 1:N:0:CGCGTTCA+TGTTCTCT
ACTCCTACGGGAGGCAGCAGTAGGGAATCTTCCGCAATGGACGCAAGTCTGACGGAGCAACGCCGCGTGAGTGATGAAGGTTTTCGGATCGTAAAGCTCTGTTGCCAGGGAAGACTGTCGCGGAGAGTAACTGCTCTGCGAATGACGGTACCTGACCAGAAAGCCACGGCTAACTACGTGCCAGCAGCCGCGGTAATACGTAGGTGGCAAGCGTTGTCCGGACGTCTTGGGCGTAAAGCGCGCGCAGGCG
+
FFFFFFFFFFFFFFFFFFFFFFFFFFFFFFFFFFFFFFFFFFFF,FFFF,FFFFFFFFF,FFFFFFFFFFFFFFFFF:FFFFFFFFFFFFFFF,FFFFFF:FFFFFFFFFF,FF,FFFFFFFF:FFFFF:FFFFFFFFFFF:FFFFFFF:FFFFFFF:FF:FFFFFFFFFF,FFFFFFFFFFFFFFFFFFFFFFF:FFFFFFFFFFFFF:FFFF,FFF:FFF,,F,FFFFFFFF,,FF:F:F:FFFF:FF
@A00920:152:HGHKKDRXX:2:2102:17607:7059 1:N:0:CGCGTTCA+TGTTCTCT
ACTCCTACGGGAGGCAGCAGTGGGGAATATTGGACAATGGGGGCAACCCTGATGGTGCAACGCCGCGTGGAGGATGACGGTCTTCGGATTGTAAACTCCTGTCATCCGGGAGTAAGACCTGGCGGTTAACAGCCGACAGGGTTGATAGTACCGGAAGAGGAAGGGACGGCTAACTTCGTGCCAGCAGCCGCGGTAATACGAAGGTCCCGAGCGTTGTTCGGAATCACTGGGCGTAAAGGGAGCGTAGGCG
+
FFFFF:FFFFFFFFFFFFFFFFFFF,FFFFFFFFFFFFFFFFFFFFFFFFF,FFFFFFFFF:FFFFF:FFFFFFFFFFFFFFFFFFFFF:FFFFFFFFFFFFFFFFFFFFFFFFFFFFFFFFFFFFFFFFF:FFFFFF:FFFFFFFFFF,FFFFFFF:FFFFFFFF:FFFF,FFFFFFFFFFFFFFF:FFFFFFF:FFFFFFFFFFFF:FFFFFFFFFFFFFFFFFFFFF:FF:FFFFFFFFFFFFFFFF
@A00920:152:HGHKKDRXX:2:2102:16676:7169 1:N:0:CGCGTTCA+TGTTCTCT
ACTCCTACGGGAGGCAGCAGTGGGGAATATTGGACAATGGGCGCAAGCCTGATCCAGCCATGCCGCGTGAGTGATGAAGGCCCTAGGGTTGTAAAGCTCTTTCACCGGTGAAGATAATGACGGTAACCGGAGAAGAAGCCCCGGCTAACTTCGTGCCAGCAGCCGCGGTAATACGAAGGGTGCAGGCGTTAATCGGAATTACTGGGCGTAAAGCGTGCGCAGGCGGCTACTCAAGTCAGATGTGAAATCC
+
:FFFFFFFFFFFFFFFFFFFFFFFFFFFFFFFFFFFFFFFFFFFFFFFF:FFFFF:FFFFFFFFFFFFFFFFFFFFFFFFFF:FFFFFFFFF,:,FFFFFFFFFFFFF,F,F:FF:FFFFFFFFFFFF:FFFFFFF,FFFFFFFF:FFFF:FFFFFF:FF::FF:FFFFF,FFF::FFFFF:F,FFFFF,FFF:FFF:F,FFFFFF:FFF,FFFF,FFFFFFFFFFFFFFFFFFFFF,FFFFFFF,FFFF
@A00920:152:HGHKKDRXX:2:2102:27127:7169 1:N:0:CGCGTTCA+TGTTCTCT
ACTCCTACGGGAGGCAGCAGTAAGGGATCTTGCGACAATGGGCGAAAGCCTGACGCAGCAACGCCGCGTGCGGGATGACGGCCTTCGGGTTGTAAACCGCTTTTCGGGGGGAAGAGGAAGGACGGTACCCCCGGAATAAGTCTCGGCTAACTACGTGCCAGCAGCCGCGGTAAAACGTAGGAGGCGAGCGTTATCCGGATTTACTGGGTGTAAAGCGCGTGTAGGCGGTCGTGCAAGTGAGGCGTGACAG
+
FFFFFFFFFFFFFFFFFFFFFFFFFFFFFFFFFFFFFFFFFFFFFFFFFFFFFFFFFFFFFFFFFFFFFFFFFFFFFFFFFFF:FFFFFFFFFFFFF:FFFF:FFFFFFFFFFFFFFFFFFFFFF:FFFFFFFFFFFFFFFFFFFFF:F:FFFFFFFFFFFFFFFFFFFF:FFFFFFF:FFFFFFFF:FFF:FFFFFFF,FFF::FFF:FFFFFFFFFFFF,FFFFFFF:FFFFF,FFFFFFFFFFF,FF
@A00920:152:HGHKKDRXX:2:2102:16025:7451 1:N:0:CGCGTTCA+TGTTCTCT
ACTCCTACGGGAGGCAGCAGTAGGGAATCTTCCACAATGGGCGCAAGACTGATGGAGCAACGCCGCGTGAGAGAAGAATGCCTTCGGGTTGTAAAACTCTGTATTATGTGACGAAACAGTTCGTGAGTGTAACGCTCTCACCTTTACGGTAAAAGAGGAGGAAGCCACGGCTAAATACTTGCCAGCTCCCGCGGTAATACGTAGGTGGCACGCGTTGTCCGGAATACATGGCCGTAAAGCGCGCGCAGCC
+
F,FF:FF,F,,FFFFF:FFFFFF,,,FFFFFFF:,FFF:F:FF,FFF,,FFFF,FF,F::::,:FFFFFFFFFF:,::,,FFFF,FF:F:F:FF:::FFFFF,FF::,FF,,,FFF:FFF,:,F:FFFF,FF,FFFF,FFF,FFF,,,,FFF,F,FF::,:F:,FFFFFFFFFF:FFF,F:F,FF,,,:F,FFFFF::FF,,:F,,:F:F:,F,:FFFF,F,FFF,,::FF,F:FF:,,FFF,F,F:F,F
@A00920:152:HGHKKDRXX:2:2102:13449:7842 1:N:0:CGCGTTCA+TGTTCTCT
ACTCCTACGGGAGGCAGCAGTGAGGAATATTGGTCAATGGGCGCAAGCCTGAACCAGCCATGTCGCGTGCAGGAAGACTGCCCTATGGGTTGTAAACTGCTTTTATAGTAGAAGAAACACATCTACGTGTAGATGTCTGCCAGTATACTATGAATAAGCACCGGCTAACTCCGTGCCAGCAGCCGCGGTAATACGGAGGGTGCAAGCGTTATCCGGATTCACTGGGTTTAAAGGGTGCGTAGGCGGGCAG
+
:FF:FF:FF::F,FFFFF:FFFFFFFFFFFFFFFFFFF,F,,FFFFFF:FFFFFFFFF:FFFFFFFF:F,FFFFFFFFFFFFF:,F,FF:FFFFFFFFFFFFFFFF:,FFFFFFFFFFF:FF,:FF,F,:FFFFFFFF,FFF:F::FFF,F:FF:FF:FFF:FFFF:FF::FFF::F:FFFF,FFFFFFFFFFFFFFFFFFFFFF,FFFFFF,:FF,::F::FFFFF:FFFFFFF::FFFF,FF,FFFFF
@A00920:152:HGHKKDRXX:2:2102:19099:7858 1:N:0:CGCGTTCA+TGTTCTCT
ACTCCTACGGGAGGCAGCAGTGGGGAATATTGCACAATGGGGGCAACCCTGATCCAGCCACGCCGCGTGAGTGAAGAAGTCTTTCGGGAGGTAAAGCACTATCGGCCGGAACGAAATAGAGTGGGCTAACAACACGCGACCAGGAACTAACCGGACGAGCAAGCTCCGTCTAACTACGTGCCCGAGCCAGCTCACCAAATACTGGTGCTATCGTGAGCCGCACTGACGGGGAGAGAAGTGTGCGCAGGAC
+
FFFFFFFFFFFFFFFFFFFFFFFFFFFF,FFF,:FFF:FFFFF,FFFFFFFFF,FFFF,F,FFFFFF:F,FFFFFF,:F,,,:FFF:,,,FFFFFFFFFF,FF,FF:FF,,FFF:F,:F,,,F,,F,,,,,,,,:,,F,:,,,F,,,,,,,FF:,:,F,:F,,F,FFF,:,FFF:FFF,F,:,,,,,,,,,,,,,,,,FF:,,FF,,:,,,,FF:F,,F,,::F,,:,,FFF,,,::,::FF,F,F,F,,
@A00920:152:HGHKKDRXX:2:2102:31430:8171 1:N:0:CGCGTTCA+TGTTCTCT
ACTCCTACGGGAGGCAGCAGTTAGGAATCTTCCACAATGGGCGAAAGCCTGATGGAGCGACACTGCGTGAAGGATGAAGGCCTTCGGGTCGTAAACTTCTAAAAGAGGGACGAAAGCTGACGGTACCTCTTGATTAGCACCGGCTAACTCCGTGCCAGCAGCCGCGGTAATACGGAGGGTGCGAGCGTTATCCGGAATCACTGGGCGTAAAGGGCGCGTAGGCGGTCTGTTAAGTCCGTTGTCAAATCCC
+
F::FFF:,,:FFF:FFF,::::F:,FFFF::F,FFFF:F:FF,FFFFFFF:,FFFFF:FFFFF:F,FF,FFFFFFFFFF:FFF:F::F:F:FFFFFFF:FF:FFFFFFFFFFFFFFFFFFFFFFFFFFFFF:FFFFFF:FFFFF:FFF:FFFFFFF:FFFFFFFFFFFFF:F,FFF:FFFFFFFFFFFFFFF::FFF:FFFFFFFFFFFFFFFF:FFFFFFFFFFFFFFFFFFFFFFFFFFFF:FF,F,:
@A00920:152:HGHKKDRXX:2:2102:9372:8547 1:N:0:CGCGTTCA+TGTTCTCT
ACTCCTACGGGAGGCAGCAGTGGGGAATATTGGACAATGGGGGAAACCCTGATCCAGCGACGCCGCGTGGGTGAAGAAGGCCTGCGGGTTGTAAAGCCCTTTCAGTGGGGAAGAAAAGCCTCGAGCTAATACCTCGGGGTCTTGACGTAACCCATAGAAGAAGCACCGGCTAACTCTGTGCCAGCAGCCGCGGTAATACAGAGGGTGCGAGCGTTAATCGGAATTACTGGGCGTAAAGCGCGCGTAGGCG
+
FFFFFFFFFFFFFFFFFFFFFFFFFFFFF:FFFFFFFFFFFFFFFFFFFFFFFFFFFFFFFFFFFFFFFFFFFFFFFFFFFFFFFFFFFFFFFFFFFFFFFFFFFFFFFFFFFFFF:FFFFFFFFFFFFFFFFFFFFFFFFFFFFFFF,FFFFFFFFF,FFFFFFFFFFFFFFFFFFFFFFFFFFFFFFFFFFFFFFFFFFFF:FFFFFFFFFFFF:FF:FFFFFFFFFFFFFFFFF,FFFFFFFF:FFF
@A00920:152:HGHKKDRXX:2:2102:29071:8594 1:N:0:CGCGTTCA+TGTTCTCT
ACTCCTACGGGAGGCAGCAGTGGGGAATATTGCACAATGGGCGGAAGCCTGATGCAGCGACGCCGCGTGCGGGATGACGGCCTTCGGGTTGTAAACCGCTTTCAGCTCTGACGAAGCTTTTGTGACGGTAGGAGCAGAAGAAGCACCGGCTAACTACGTGCCAGCAGCCGCGGTAATACGACGGGTGCGAGCGTTGTCCGGACTTATAGGGCGTAAAGAGCTTGTATGCGGCTTGTCGCGTCAGCTGTGA
+
FFFFFFFFFFFFFFFFFFFFFFFFFFFF:FF,FFFFFFFFFFFFFFFFF:FFFF,FFFFFFFFFFFFFF:FFFFFFFFFF,,FFFFFFF,FFFFF,FFFF,F,FFF::FFFFFF:F:FF,FF:F,FF::FF,:FF:F,F:,FFFFFFF,FFF,F,,FFFF,FF,F:FFF,FFF,FF,F,F,,,F,FFF:,,FF,,FFFFFFF,,F,:,,FFFFFF,:::FFFFFF:,FFFFF,FFF:F:F,,,FFFFFFF
@A00920:152:HGHKKDRXX:2:2102:32353:8672 1:N:0:CGCGTTCA+TGTTCTCT
ACTCCTACGGGAGGCAGCAGTGGGGAATTGTTCGCAATGGGCGCAAGCCTGACGACGCAACGCCGCGTGGAGGATGAAGACTTTCGGGTCGTAAACTCCTTTCGACCGAGATGAATGTCCCGCGACCTAACACGTCGTGGGAGTGACAGTATCGAGGGAAGAAGCCCCGGCTAACTCTGTGCCAGCAGCCGCGGTAATACAGGGGGGGCTAGCGTTGTTCGGAATTACTGGGCGTAAAGGGTTCGTAGTT
+
FFFFFFF:FFF:FFFFFFFFFFFFFFFFFFF:FFFFFFFFFFFF:FFFFFFFFF,FFF:,FFFFFFFFFFFFFF:FFFFFFFFFFFFFFFFFFF:FFFFFFFFFFFFFF,FFFFFFFFFFFFFFF:FFFFFFFFFFFFFFFFFFFFFFFFFFFF:FFFF,:FFFFFFFFFFFF:F:FFFFFFF:F:FFFFFFFFFFFFFFFF,FFFF:FFFF:FF:FFFFFFFFFFFFFFFFFFF:FF,F:FFFFFFF,F
@A00920:152:HGHKKDRXX:2:2102:19614:9377 1:N:0:CGCGTTCA+TGTTCTCT
ACTCCTACGGGAGGCAGCAGTGGGGAATATTGGACAATGGGCGCAAGCCTGATCCAGCAACGCCGCGTGGAGGAAGAAGGTCTTCGGATAGTAAACTCCTGTCAGGGGGGACGAAGGACCGGCGGTGAATAGCCGGCGGTATTGACGGTACCTCCAGAGGAAGCCCCGGCTAACACCGTGCCAGCAGCCGCGGAAATACGGAGGGGGCGAGCGTAATACGGAATTATTGGTCGTAAAGGCCGCGTAGCAG
+
FFFFFFFFFFFFFFFFFFFFF,FFFFFF:FFFFFFFFFFFFFF:FFFFFFFF:F,FFFFFFFFFFFFFFFFFFFFFFFF::FFFFFF:F,FFFFFFFFFFFFFF,FFFF,F,:FFFF,FF,,,FF:,FFF,,FFF,FFF,,F:FFFF,F,:FFF,,:F:F:FFFFFFF:F:F:F,FF:FFF,:,FFFFF,,:F,FFF,::FF:,FFFFFF,F,F,,F,,F,FF,:F:,F:,FF:F:,:,,,,F,F:,,,F
@A00920:152:HGHKKDRXX:2:2102:25681:9486 1:N:0:CGCGTTCA+TGTTCTCT
ACTCCTACGGGAGGCAGCAGTAGGGAATTTTCCACAATGGACGAAAGTCTGATGGAGCAACGCCGCGTGCAGGATGAATGCCTTCGGGTTGTAAACTGCTTTTATCTGTGACGAATATGACGGTAGCAGATGAATAAGGATCGGCTAACTCCGTGCCAGCAGCCGCGGTCATACGGAGGATCCAAGCGTTATCCGGAATTACTGGGCGTAAAGAGTTGCGTAGGTGGCATAGTAAGTTGATAGTGAAAGC
+
FFFFFFFFFFFFFFFFFFFFFFFFFFFFFFFFFFFFFFFFFFFFFFFFFFFFFFFFFFFFFFFFFFFFFFFFFFFFFFFFFFFFFFFFFFFFFFFFFFFFFFFFFFFFFFFFF::FFF:FFFFFFFF::FF:FFFFFF,FF:F,FF:FFFFFFF:F::FF:FFFFFF:FFF:F,,FF::FFFFFFFF:,:,FFFFFFF:FF::FFFFFF:F:FFFFFFF,FFFFFF:FFF:FFFF::FFF,FFFFFFFFF
@A00920:152:HGHKKDRXX:2:2102:12355:10614 1:N:0:CGCGTTCA+TGTTCTCT
ACTCCTACGGGAGGCAGCAGTGGGGAATATTGGACAATGGGGGCAACCCTGATCCAGCAATGCCGCGTGTGTGAAGAAGGCCTGCGGGTTGTAAAGCACTTTCAGAGGGGAAGAAAAAATCGGAGCTAATACCTCCGGTCTTGACGTTACCCTTAGAAGAAGCACCGGCTAACTCCGTGCCAGCAGCCGCGGTAATACGGGGGGGGCACGCGTTGTTCGGAATTACTGGGCGTAAAGGGCTCGTAGGCGG
+
FFFFFFFFFFF:FFFFFFFF:FFFFFFFFFFFFF:FF:FFFFFFFFFFFFFFFFFFFFFFF:FFFFFFFFFFFF:FFFFFFFFFFFFFFFFFFFFFFFFF,FFFFFFFF:FFFFFFFFFFFFFFFFFFFFFFFFFFFFFFFFFFFFFFFFFFF:FFFFFFF:FFFFFFFFF,FFFFFFFFFFFFFFFFFFF:FF:::FFFFFFFFFFF,F:FFFFFF:FFF:FFFFFFFFFFF:F,FF:F:FFFFFFFFF
@A00920:152:HGHKKDRXX:2:2102:20482:10661 1:N:0:CGCGTTCA+TGTTCTCT
ACTCCTACGGGAGGCAGCAGTGGGGAATATTGGACAATGGGCGCAAGCCTGATCCAGCCATGCCGCGTGAGTGATGAAGGCCCTAGGGTTGTAAAGCTCTTTCGCCAGGGACGATAATGACGGTACCTGGATAAGAAGCCCCGGCTAACTTCGTGCCAGCAGCCGCGGTAATACGAAGGGGGCTAGCGTTGTTCGGAATCACTGGGCGTAAAGCGCACGTAGGCGGATCTTTAAGTCAGAGGTGAAATCC
+
FFF,:FFF,,:FFFF:FFF,FFFFFFFFF,:FFFFFFF::FF:F:F:FFFF:F,FF,FFFFF:F:FF:FFFFF:FFFF,FFFF:F:F:,FF:FF::FFF:FF,FFFFFFFFFFFF,:FFFFFFFFF::FFFFFFFFFFFFFFF:FFFFFFF:FFFFFF:FFFFFFF:FF,FF:FF:FF,FF,FFFFFF,:FFFFFFFFF,FFFFFFFF:FFFF:FFFF,FFFFFF:F:F:FFF:F:FFFFFFF:,FFFFF
@A00920:152:HGHKKDRXX:2:2102:18258:11318 1:N:0:CGCGTTCA+TGTTCTCT
ACTCCTACGGGAGGCAGCAGTGGGGAATCTTGGACAATGGGGGCAACCCTGATCCAGCCATGCCGCGTGAGCGATGAAGGCCTTAGGGTTGTAAAGCTCTTTCACCCGTGAAGATAATGACGGTAGCGGGAGAAGAAGCCCCGGCTAACTCCGTGCCAGCAGCCGCGGTACTACGGAGGGGGCTAGCGTTGTTCGGAATTACTGGGCGTAAAGAGCGCGTAGGCGGATATTCGAGTCGGGGGTGAAATCC
+
FFFFFFFFFFFFFFFFFFFFFFFFFFFFFFFFFFFFFFFFFFFFFFFFFFFFFFFFFFFFFFFFFFFFFFFFFFFFFFFFF,FFFFFFF,F:FFFFFFFFFFFFF:FFFFF:F:FFFFFFFFFFFFFFFFFFFFFF:F::FFFFFFFFFFFFFFFFFFFFFFFFFFFF:F,FFFF::FFFF:FFFFFFFFFF:::FFFFFFFFFFFFFFFF:FFFFFFFF,:FF:FFF,FFFFFFFFFFFFFFFFFF:FF
@A00920:152:HGHKKDRXX:2:2102:2871:12070 1:N:0:CGCGTTCA+TGTTCTCT
ACTCCTACGGGAGGCAGCAGTGGGGAATTTTGGACAATGGGCGCAAGCCTGATCCAGCCATTCCGCGTGCAGGATGAAGGCCCTCGGGTTGTAAACTGCTTTTGTACGGAACGAAAAAGCCCTTTCTAATACAGAGGGTCCATGACGGTACCGTAAGAATAAGCACCGGCTAACTACGTGCCAGCAGCCGCGGTAATACGTAGGGTGCAAGCGTTAATCGGAATTACTGGGCGTAAAGCGTGCGCAGGCG
+
FFFFFFFFFFFFFFFFFFFFFFFFFF:FFFFFFFFFFFFFFFFFFFFFFFFFFFFFFFFFFFFFFFFFFFFFFFFFFFFFFFFFFFFFFFFFFFFFFFFFF:FFFFFFFFFFFFFFFFFFFFFFFFFFFFFFFFFFFFFFFFFFFFFFFFFFFFFFFFFFFFFFFFFFFFF,:FFFFFFFFFFFFFFFFFFFFFFFFFFFFFFFFFFFFFFFFFFFFFFFFFFFFFFFFFFFFFFFFFF:FFFFFFFFFF
@A00920:152:HGHKKDRXX:2:2102:4137:12571 1:N:0:CGCGTTCA+TGTTCTCT
ACTCCTACGGGAGGCAGCAGTGGGGAATCTTGCGCAATGGCCGAGAGGCTGACGCAGCGACGCCGCGTGGAGGAAGACGCCCCTCGGGGTGTAAACTCCTGTTGCCCGGGACGAACACGTGGTATCGACCAAGCTGACGGTACCGGGGGAGGAAGCACCGGCTAACTCCGTGCCAGCAGCCGCGGTAATACGGAGGGTGCGAGCGTTGTCCGGAATCACTGGGCGTAAAGGGCGCGTAGGCGGTGGGGTA
+
FFFFFFFFFFFFFFFFFFFFF,FFFFFFFFF,FFFFFFFFFFFF:FFFFFFFFF,FFFFFFFFFFFFFFFFFFF,FFFFF,F:FFFFFF,FFF::FFFFFFFFF,F:FFFF:FFFF:FF,F,F,F::,FFF,F:FFFFF:F:FFF:F,:F,FF,:FFF,::FFFF:FFFFFFFFFFFF,FFF,FF,::FFFFFFF:::FFFFF:,F:FF:FFFFFFFFFFFFFF::::FF::FFFF,FFF:FF,::FFF,
@A00920:152:HGHKKDRXX:2:2102:25373:12806 1:N:0:CGCGTTCA+TGTTCTCT
ACTCCTACGGGAGGCAGCAGTGGAGAATCTTGCACAATGGGCGAAAGCCTGATGCAGCCACGCCGCGTGCGGGAAGAAGGCCTTCGGGTCGTAAACCGCTTTCAGGGGGGAAGAAGCGTCAAGTGACGGTACCTCCAGAAGAAGGACCGGCCAACTACGTGCCAGCAGCCGCGGTAATACGTAGGGTCCGAGCGTTGTCCGGAATCATTGGGCGTAAAGCGCATGTAGGCGGCCATGTAAGTCGGATGTG
+
FFF:FFFFFFFFFFFFFFFFFFFFFFFFFFFFFFFF:FFFFFFFFFFFFFFFFFFFFFFFFFFFFFFFFFFFFF:FFFFFFFFFFFFFFFFF:FFFFFFFFFFFFFFFFFFFFFFFFFF:FFFFFFFFFFFFF:FFFFFFFFFFFFF:FFFFFFFFFFF:FFFFFFFF:FFFFFF,FFFFFFFFFFFFFFFF:FFFFFF:FFFFFFFFFFFFFFF:FFF:FFFF:F,FF:FFFF:FFF:FF::FFFFFFF
@A00920:152:HGHKKDRXX:2:2102:11388:13479 1:N:0:CGCGTTCA+TGTTCTCT
ACTCCTACGGGAGGCAGCAGTGGGGAATATTGCGCAATGGGCGGAAGCCTGACGCAGCGACGCCGCGTGGGGGATGAAGGCCTTCGGGTTGTAAACCTCTTTCAGCATTGACGAAGCCTCATCTTCGGGTGGGGTGACGGTAGGTGCAGAAGAAGCGCCGGCTAACTACGTGCCAGCAGCCGCGGTAATACGTAGGGCGCAAGCGTTGTCCGGAATTATTGGGCGTAAAGAGCTCGTAGGCGGCCTGTCG
+
FFFFFFFFF:FFFF,F:FFFFF:F::FFFFFFFFFFFF:FFFFFFF:FFFFF:FFFFFFFFFFFFF,FFFFFFF:FFF::FFFF::FFFF:FF:FFFFFFFFF,FFFF:FF:FFFFFFFFFF:FFFFFFFFFFFFFFFFFFF:F:F:FFF:FF::,FF:FFF:::F:FFFFFFF:FFFFFFFFFFFFF::FFFF:FFFF:F:FFF,FFFFFFF:FFF:FFFFFFFFFFFF:FFF:FF:FFFFFFFFFFF:
@A00920:152:HGHKKDRXX:2:2102:7030:13792 1:N:0:CGCGTTCA+TGTTCTCT
ACTCCTACGGGAGGCAGCAGCAACGAATATTCCGCAATGGGCGCAAGCCTGACGGAGCAATGCCGCGTGGAGGATGAAGCACCTCGGTGTGTAAACTCCTGTCAGGGTCCAGAAACACAATGATCGGACCCAGAGGAAGGGCCGGCTAACTTCGTGCCAGCAGCCGCGGTAATACGAAGGGCCCGAGCGTTAATCGGAATCACTGGGCTGAAAGGGTGCGCAGGCGGACCTGTAAGTGCTTTGTGAAATC
+
,FFFFFFFFFFFFFF:FFFFFFFFFFFFFFFFFFFFFFFFFFFFF:FFFFFFFFFFFFFFFFFFFFFFFFFFF:FFF:FFFFFFFFFFFFFFFFFFFFFFFFF:FFFFFF:FFFFFFFFFFFFF:FF,FFFFFFFF::FFF:FFFFFFFFFFFFFFFF:FF,:F:,FFFFF,FFFFFFFFFFFFFFFFFFFF,FFFFF::FFFFFFF:F,FFFFF,FFF:F,FFFFFFFF:FFFFFFF:,FFFFF,FFF,
@A00920:152:HGHKKDRXX:2:2102:25970:13996 1:N:0:CGCGTTCA+TGTTCTCT
ACTCCTACGGGAGGCAGCAGTAGGGAATATTGGTCAATGGATGCAAGTCTGAACCAGCCATGCCGCGTGCAGGAAGACGGCCCTATGGGTTGTAAACTGCTTTTGCCAGGGGATAAAACAGCTCTGCGGAGCAAATTGAAGGTACCTGGTGAATAAGCCACGGCTAACTACGTGCCAGCAGCCGCGGTAATACGTAGGTGGCAAGCGTTGTCCGGATTTATTGGGTTTAAAGGGTGCGTAGGCGGCCTTA
+
FFFFFFFFFFFFFFFFFFFFFFFFFFFFFFFFFFFFFFFFF:FFFFFFFFFFFFFFFFFFFFFFFFFFFFFFFFFFFFFFFFFFFFFFFFFFFFFFFFFFFFFFFFFFFFFFFFFFFFFFFFFF:FFFF:FFFFFFFFFFFFFFFFFFFFF:,FFFFFF,FFFF:FFFFFFFFFFFFFFFFFFFFFFF::FFFFFFFFFFFFFFFFFFFFF:FFFFFFFF:FFFFFFFF:FFFFFFFFF::F:FFFFFFF
@A00920:152:HGHKKDRXX:2:2102:20320:14231 1:N:0:CGCGTTCA+TGTTCTCT
ACTCCTACGGGAGGCAGCAGTGGGGAATCTTGCACAATGGGGGAAACCCTGATGCAGCGACGCCGCGTGAGCGATGAAGCCCTTCGGGGTGTAAAGCTCTTTCGACCCGGAAGATAATGACGGTACGGGGAGAAGAAGCTGCGGCTAACTACGTGCCAGCAGCCGCGGTAATACGTAGGCAGCGAGCGTTGTTCGGAGTTACTGGGCGTAAAGAGAGAGAAGGCGGCGGCCCAAGTCTGGTGTGAAATCT
+
FFF,FFFF,F:FFFF::FFFF:FFF:FFFF:FFFFFF,FFFFFF::FFFFFFFFFFFFFFF,FFFFFFFFFFFFF:FFFF:FFFFF:FFFFFFFF,FFFFF:,F:F:FFFFFFFFFFFFFFF:F:FFFFFFFFFFF:FFF:FF,:F::FFF::FF:F:F:F::FFFF:FFFFFFFFFFF:FFF,FF,FFF::::FFF:F::F:F::,FFFFFF:F,,,F,F:F:FF,FF,,:FF,F:F,,FFFF::::::
@A00920:152:HGHKKDRXX:2:2102:17662:14794 1:N:0:CGCGTTCA+TGTTCTCT
ACTCCTACGGGAGGCAGCAGTAGGGAATTTTCCACAATGGGGGCAACCCTGATGGAGCAACGCCGCGTGCTGGATGAAGGCCTTCGGGTCGTAAACAGCTTTTCTCTGTGACGAATATGACGGTAGCAGAGGAATAAGGGTCGGCTAACTACGTGCCAGCAGCCGCGGTCATACGTAGGACCCAAGCGTTATCCGGATTTACTGGGCGTAAAGCGCGGGCAGGCGGTGGTCCAAGTCGGACGTGAAAGCT
+
:FFFFFFFFFFFFFFFFFFFFFFFFFFFFFFFFFFFFFFFFFFFF,FFFFFFFFFFFF:FFFFFFFFFFFFFF,FFFFFFFFFFFFF:FFFFFFFFFFFFFFFFFFFFFFFFFFFFFFFFFFFFFFFFFFF:FFFFFFFFFFFFFFFFFF:FFFFFFFFFFFFFFFFFF:FFFFFFFFFFFFFFFFFF,F:FFFFF,FFFFFFFFFFFF:FFFFFFFFF:FFFFFFF:FFFFFFFFFFFFFFFF:,FFFF
@A00920:152:HGHKKDRXX:2:2102:14425:15076 1:N:0:CGCGTTCA+TGTTCTCT
ACTCCTACGGGAGGCAGCAGTGGGGAATATTGGACAATGGGCGCAAGCCTGATCCAGCCATGCCGCGTGAGTGATGAAGGCCCTAGGGTTGTAAAGCTCTTTCACCGGTGAAGATAATGACGGTAACCGGAGAAGAAGCCCCGGCTAACTTCGTGCCAGCAGCCGCGGTAATACGGAGGGGGCTAGCGTTGTTCGGAATTACTGGGCGTAAAGCGCGCGTAGGCGGCTTTGTAAGTTAGAGGTGAAAGCC
+
FFFFFFF:FFFFFFFFFFFFFFFFFFFFFFFF:FFFFFFFFFFFFFF:FFF:FFFFFFF:FFFFFF:FFFFFFFFFFFFFFFFF::FFFFFFFFF,FFFF:FFFFFFFFFF:FFFFFFFFFFFFFFFFFFF:F:FF:FFFFFFFFFFFFFFFFFFFF,F:FF:FFFFFFF:FF::FFFFFFFFF:FFFFFFFFFFFFFF:FFFF,FFFFFFFF:F:FFFFFFFFFFF:FFFFFFFFFFFFF,F::,F:FF
@A00920:152:HGHKKDRXX:2:2102:10402:15123 1:N:0:CGCGTTCA+TGTTCTCT
ACTCCTACGGGAGGCAGCAGTGGGGAATTGTTCGCAATGGGCGCAAGCCTGACGACGCAACGCCGCGTGGAGGATGAAGGTCTTCGGATTGTAAACTCCTGTTGCCCGGGACGAAAAGCTCTGACCTAACACGTCGGAGTCTGACGGTACCGGGTGAGGAAGCCCCGGCTAACTCTGTGCCAGCAGCCGCGGTAATACAGAGGGGGCAAGCGTTGTCCGGATTCATTGGGCGTAAAGAGCTCGTAGGCGG
+
:FFFFFFFFFFFFFFFFFFFFFFFFFFFFF:FFFFF,FFFFFFFFFFFFFFFFF:FFFFFFFFFFFFFFFFFFFFFFFFFFFFFFFFF:FFFFFFFFFF:FFFFFFFFFFFFF,FFFFFFFFFFFFFFFFFFFFFFF:FFFFFFF:FF,FFFFFFFFFFF,FFFFFFFFFFFFFFF:FFFFFF:FFFFFFFFFF,F,FFFFFFFFFFF,FF,,::FFFFFF,FF::FF:FFFFFF:FFFFFFFFFFFFFF
@A00920:152:HGHKKDRXX:2:2102:4969:15264 1:N:0:CGCGTTCA+TGTTCTCT
ACTCCTACGGGAGGCAGCAGTAAGGAATATTGGTCAATGGACGCAAGTCTGAACCAGCCATGCCGCGTGGAGGATGAAGGTCCTCTGGATTGTAAACTTCTTTTATCTGGGAAGAAATCCATTTTTTCTAAAGTGGTTGACGGTACCAGATGAATAAGAACCGGCTAACTCCGTGCCAGCAGCCGCGGTAATACAGAGGGTGCAAGCGTTAATCGGAATTACTGGGCGTAAAGCGTGCGTAGTCGGCCAT
+
FFF,FFFFFFFFFFF,::FF::FFFFFFFFFFFFFFFFFFFFFFF,FF,FFFFFFFFFFFF,F:FFFFFFFF,FFFFF:FFFFFFFFFFFF:FFFFFFFFFFFFFFFFFFFF,F:FFFFFFF:FFFFFFF:FFF:FFFFFFFF,FFFFFFFFFFFFFF,F:FFFFFFFFFFF:FFFFF:F::FFFFFFFFFF:FFFFFFFFFFFFFF,FFFFFFFFF:FFF:FFFF::,FFFFFF:F,FFF,FF:FFFFF
@A00920:152:HGHKKDRXX:2:2102:31322:15311 1:N:0:CGCGTTCA+TGTTCTCT
ACTCCTACGGGAGGCAGCAGTGGGGAATCTTGGACAATGGGGGCAACCCTGATCCAGCGACGCCGCGTGGGTGATGAAGGCCTTCGGGTTGTAAAGCCCTTTCACCGGGGACGATGATGACGGTACCCGGAGAAGAAGCACCGGCTAACTCCGTGCCAGCAGCCGCGGTAAGACGGAGGGTGCTAGCGTTGTTCGGAATCACTGGGCGTAAAGGGCGCGTAGGCGGCCTTCTCAGTCAGACGTGAAATCC
+
FF,,F,FF,:,F,::FFFFFFFFF,FFFFFF,FFFF:F,F:,FFFF,FFF:FF,FFFFFF:,FFFFFF,FFF:FFFFF,FFFFF,:FFF::FFFF:FF,,FF:FFFF,::FFFFF:FFFFFFFFFF::FFFF:FF:F,FFFF:F:F:F:F,:::::FFFFFFFFFFF::FFF:FF:F:FF,F:FFFF::F,FFFFFFF:FFFF::FFFFFFF,F:,F,F:FFFF:FFFFFFFFFFFF:FFF,:FFF,FF:
@A00920:152:HGHKKDRXX:2:2102:29930:15436 1:N:0:CGCGTTCA+TGTTCTCT
ACTCCTACGGGAGGCAGCAGTGGGGAATTGTTCGCAATGGGCGCAAGCCTGACGACGCAACGCCGCGTGGAGGATGAAGACTTTCGGGTCGTAAACTCCTTTCGACCGAGATGAATGTCCCGTGACCTAATACGTCGCGGGAGTGACAGTATCGAGGGAAGAAGCCCCGGCTAACTCCGTGCCAGCAGCCGCGGTAATACGGGGGGGGCAAGCGTTGTTCGGAATTACTGGGCGTAAAGGGTTCGTAGGT
+
FFFFFFFFFFFFFFFFFFFFFFFFFFF,FFFFFFFFFFFFFFFFFFFFFFFFFFFF,FF:FFFFFFFFFFFFFFFFFFFFFFFFFFFFFFFFFFFFFFFFFFFFFFFFFFFFFFFFFFFFFFFFFFFFFFFFFFFFFFFFFFFFFFFFFFFFFF:FFFF:FFFFFF:F:FFF:FFFFFFFFFFFFFFFFFFFFFF:FFFFFF:FFFFFF:FFFFFF:FFFFFF:FFFFFF:FF:FFFFFFFFFFFFFFFF
@A00920:152:HGHKKDRXX:2:2102:31123:16344 1:N:0:CGCGTTCA+TGTTCTCT
ACTCCTACGGGAGGCAGCAGTAAGGAATATTGGTCAATGGACGCAAGTCTGAACCAGCCATGCCGCGTGAAGGATGAAGGTCCTCTGGATTGTAAACTTCTTTTATAGGGGAAGAAATCTCTTGATTCTTCGAGAGTTGACGGTACCCTAGGAATAAGCACCGGCTAACTCCGTGCCAGCAGCCGCGGTAATACGGAGGGTGCAAGCGTTATCCGGATTCACTGGGTTTAAAGGGTGCGTAGGAGGGCAG
+
FFFFFFFFFFFFFFFFFFFFFFFFFFFFFFFFFFFFFFFFFFFFF:FFFFFFFFFFFFFFFFFFFFFFFFFFFFFFFFFFFFFFFFFFFFFFFFFFF:FFFFFFFFFFFFFFFFFFFFFFFFFFFFFFF::FFFFFFFFFFFFF:FFF,FFFFFFFFFFFFFFFFFFFF:FFFFFFFFFFFFFFFF:FFF:FFFFFFFFFF:FFFFFFFFFFFFF,FFFFFFF:FFFFFFF:F,FFFFFF:FFFF:FFF:
@A00920:152:HGHKKDRXX:2:2102:9715:16438 1:N:0:CGCGTTCA+TGTTCTCT
ACTCCTACGGGAGGCAGCAGTGGGGAATATTGGACAATGGGCGAAAGCCTGATCCAGCCATGCCGCGTGAGGGACGAAGGCCCTAGGGTTGTAAACATCTTTCAACGGTGAAGATAAGGACGGAAACCGTAGAGGAAGCACCGGCTAGATACGTCCCAGAAGCAGCGGTAATACTGAGGGCGATAGACTGGGTCTGAATTACTGGGCGTAAAGCGCGCGTAGGATGCTTGGTTAGTTCGATGAGAAGGCC
+
FFFFFFFFFFFFFFFFFFFFFFF:FFFFFFF:FFFFFFFF,FFFFFF,FFFFFFFFFF,F:FFFFFFFFF,,FF,FFFFFFF:FFFFFFFFFFFF,:FFF:F:,FFFF:,F,FF,FF,F,FF:,,F:,,F:,F,,,,FF,F,,:,:F,,,FFF,,F,:,:F,F,,F::F:::FF,,::,F,,::,F,,:,,:FFF,F,,::F:F,,F,:FFF,F,:,FFF,,,,,,FF,:,,:F,,F,F:,,,FFF,,F:
@A00920:152:HGHKKDRXX:2:2102:30535:16955 1:N:0:CGCGTTCA+TGTTCTCT
ACTCCTACGGGAGGCAGCAGTGGGGAATATTGGACAATGGGCGCAAGCCTGATCCAGCAATGCCGCGTGAGTGAAGAAGGCCTTAGGGTTGTAAAGCTCTTTCGGCGGGGAAGATGATGACGGTACCCGCAGAAGAAGCCCCGGCTAACTCCGTGCCAGCAGCCGCGGTAATACGGAGGGGGCTAGCGTTGTTCGGAATTACTGGGCGTAAAGGGCGCGTAGGCGGTGCGGTAAGTTAGGCGTGAAAGGC
+
FFFFFFFFFFFFFFFFFFFFF,FFFFFFFFFF:FFFFFFF:FFFFFFFFFFFF:FFFFFFFFFFFFFFFFF,FFFFFFFFFFFFFFFFF,FFFFFFFFFFFF:FFFF,FFFFFFFF::F,FF:FFFF:,F:F,F,FF,FF,F,F,FFFFF,,:F::F,:F,:FF:F:FFFFFF:,FF,FFF,FF:,F:,FF,FFFF:FFFFF,,FF:FFFF:,F,FFFFF,FFFFFFF:FFF,F,FFFFF:F:::FFFFF
@A00920:152:HGHKKDRXX:2:2102:28058:17018 1:N:0:CGCGTTCA+TGTTCTCT
ACTCCTACGGGAGGCAGCAGTGGGGAATCTTGGTCAATGGGCGCAAGCCTGAACCAGCGACGCCGCGTGAGTGATGAAGGCCTTCGGGTTGTAAAGCTCTGTGGGGAGGGACGAAAGAGCTCAATCTAATAGGTTGAGTAGTTGACGGTACCTCCTTAGCAAGCACCGGCTAACTCTGTGCCAGCAGCCGCGGTAAGACAGAGGGTGCAAACGTTGTCCGGAATCACTGGGTGTACAGGGTGTGTAGGCG
+
:FFFFFFFFFFFFFFFFFFFFFFFFFFFFFFFFFFFFFFFFFFFFFFFFFFFFFFFFFFFFFFFFFFFFFFFFFFFFFFFFFFFFFFFFFFFFFFFF::FFFFFFFFFFFFFFFFFFFFFFFFFFFFFFFFFFFFFFFFFFFFFFFFFFFFFFFFFFFFFFFFFF:FFFFFFFFFFFFFFFFFFFFFFFFFFFFFFFFF,:FFF:FFF,FFFFFFFFFFFFF,FFFFFFFF,F:F,FFF:FFF:F,:FFF
@A00920:152:HGHKKDRXX:2:2102:8070:17597 1:N:0:CGCGTTCA+TGTTCTCT
ACTCCTACGGGAGGCAGCAGTGGAGAATCTTGCACAATGGGCGAAAGCCTGATGCAGCCACGCCGCGTGCGGGAAGAAGGCCTTCGGGTTGTAAAGCTCTTTCGCACGCGACGATGATGACGGTAGCGTGAGAAGAAGCCCCGGCTAACTTCGTGCCAGCAGCCGCGGTAATACGAAGGGGGCTAGCGTTGTTCGGAATTACTGGGCGTAAAGGGCGCGTAGGCGGTCCCTCAAGTCAGGCGTGAAAGCC
+
FFFFFFFFFFFFFFFFFFFFFFF:FFFFFFFFFFFFFFFFFFFFFFFFFFFFFFFFFFF:FFFFFFFFFFFFF,:FFFFFFFFFFFFFFFFFFFFFFFFFFFFFFFFFFFF:FFFFFF:FFFFF:FFFFFFFFFF:,FFFFFFFFF:FFFFFFFFFFFFFFFFFFFFFFF:FFFFFFFFFFFFFFFFF:FFFF:FF:FFFFFF:FFFFFFFFFFFFFFFFFFF:FF::FFFFFFFFFFFFFFFFFFFFFF
@A00920:152:HGHKKDRXX:2:2102:23972:17644 1:N:0:CGCGTTCA+TGTTCTCT
ACTCCTACGGGAGGCAGCAGTGGGGAATATTGGACAATGGGCGCAAGCCTGATCCAGCCATGCCGCGTGAGTGATGAAGGCCCTAGGGTTGTAAAGCTCTTTCACCGGTGAAGATAATGACGGTAACCGGAGAAGAATCCCCGGCTAACTTCGTGCCAGCAGCCGCGGTAATACGAAGGGGGCTAGCGTTGTTCGGAATTACTGGGCGTAAACCGCACGAAGGCGGACATTTAAGTCAGGGGTGAAATCC
+
F:FFFFFFFFFFFFFFFF:F:FFFFF:FFFFFFFFFFFFFFFFFFFFFFFFFFFFFFFFFFFFFFFFFFFFFFFFFFFFF:FFFFFFFFFFFFFFFFFFFFF,F:,:FFF:FFFF:FFFFFFF,::FF:FFFFFFFF,F:FFFFFF:FFFFFF,F::F,,F,FFFFFFFFF,::F:F:F,FFFF,F:FF,F::FFFFFF:FFF,,FFFFFF,,FFFFF:,F,F:FFFFFF::FFFFFFF,::FF,FFFFF
@A00920:152:HGHKKDRXX:2:2102:7934:17675 1:N:0:CGCGTTCA+TGTTCTCT
ACTCCTACGGGAGGCAGCAGTCGGGAATTTTGCCCAATGGACGAAAGTCTGAGGCAGCAACTCCGCGTGAGGGACGAAGGCTCTAGGGTCGTAAACCTCTTTTCTCAGGGAAGATCCAAGACGGTACCTGAGGAATAAGCCACGGCTAACTACGTGCCAGCAGCCGCGGTAATACGTAGGTGGCAAGCGTTGTCCGGATTTACTGGGCGTAAAGAGCGCGCAGGCGGCTGGTCAAGTCCGATGTGAAATC
+
FFFFFFFFFFFFFFFFFFFFFFFFFFFFFFFFFFFFFFFFFFFFFFFFFFFFFFFFFFFFFFFFFFFFFFFFFFFFFFFF:FFFFFFFFFFFFFFFFFFFFFFFFFFFFFFFFFFFF:FFFFFFFFFF:FFFFFFFFFFFF:FFFFF,FFFFFFFFFFFFFFFFFFFFFFFFFFFFFFFFFFFFFFFFFFFFFFFFFFFFFFFFFFFFFFFFFFFFFFFFFFFFFFFFFFFFFFFFFFFFFFFFF:FFFF
@A00920:152:HGHKKDRXX:2:2102:22779:17801 1:N:0:CGCGTTCA+TGTTCTCT
ACTCCTACGGGAGGCAGCAGTCGAGAATCTTCCGCAATGGACGAAAGTCTGACGGAGCGACGCCGCGTGATTGATGAAGTCCTTAGGGACGTAAAGATCTTTTATGAGGGAGGAAGTTTATTGACGTTACCTCATGAATAAGGGGCTCCCAATTCTGTGCCAGCAGGAGCGGTAATACAGAAGCCCCGAGCATTACCCGGATTTACTGGGCGTAAAGGGTGCGTAGGTGGTCATATTAGTCGGGTGTTAA
+
F,FFFFF:FFFFFFFF:,FF:FFFFFFFFFFFFFFFFFFFFFFFFFFFFFFFFFFFFFF,FFFFFFFFFFFFFFF:FF:FFFFFFFFFFFF,FFFFFF::FFFFFFFFFFFFFFFFFFFFFFFFFFFFFFFFFFFFFFFFFFFFFFFFFFFFFFFFFFFFF:FFFFF:FFFFFFFFFFFF:F,FFFFFFFFFF,FFFFFF:FFFFFFFFFFFFFF:FFFFFFFFFFFFFFFFFFF:F:,FFFF:FFFFFF
@A00920:152:HGHKKDRXX:2:2102:5900:18004 1:N:0:CGCGTTCA+TGTTCTCT
ACTCCTACGGGAGGCAGCAGTAGGGAATCTTGCGCAATGGGCGAAAGCCTGACGCAGCGACGCCGCGTGAGTGATGAAGGCCTTCGGGTTGTAAAGCTCTGTGGGGAGAGAAGAATAAGCATGAGTTAACACCTCATGTGATGACGGTATCTCCTTAGCAAGCACCGGCTAACTCTGTGCCAGCAGCCGCGGTAAGACAGAGGGTGCAAACGTTGTTCGGAATCACTGGGCGTAAAGCGCGTGTAGGCGG
+
FFFFFFFFFFFFFFFFF,FFFFFFFFFFFFFFFFFFFFFFFFFFFFFFFFFFFFFFFFF:FFFFFFFFFFFFFFFFFFFFFFFFFFF:FFFFFFFFFFFFF,FFFFFFFFFFFFFFFFFFF:FFFFFFFF,FFFFFF:FFFFFFFFFFFFFFFFFFFFFFFFFFFFFFFFFFFFFFF:FFFFF:FFFFFFF:FFF:FF:FFFFFFFFFFFFFF:FFFFFFFFFFFF:FF,:F:::FF:FFFF:FF:F:FF
@A00920:152:HGHKKDRXX:2:2102:31123:19038 1:N:0:CGCGTTCA+TGTTCTCT
ACTCCTACGGGAGGCAGCAGTGGGGAATATTGGACAATGGGCGAAAGCCTGATCCAGCAATGCCGCGTGAGTGAAGAAGGCCTTAGGGTTGTAAAGCTCTTTCGGCGGGGACGATGATGACGGTACCCGCAGAAGAAGCCCCGGCTAACTCCGTGCCAGCAGCCGCGGTAATACGGAGGGGGCAAGCGTTGTTCGGAGTTACTGGGCGTAAAGGGCGCGTAGGCGGTGCAGCAAGTCAGGCGTGAAAGCC
+
FFFF,FFFFFFFFFFF,FFF:FF:FFFFFF:FFF:FFFFFFFFFFF:FFFFFFFFFFFFFF,FFFFFFFFFFF:F:FFF:F:,FFF:FFFFFFFFFFF,:FFFFFFFFFFF:FFFFFFFFFFFFFFFFFFFFFFF:FFF:F:FFF:FFFFFFFFFFFFFF:FFFFFFFFFFFFF:FFFFFFFF,FFFFFFF:FFFFF,FFFFFFFFFFFFFFF,FFFFFFFFFFFF:F:F:F:F,F::FFFF,F:FFF:F
@A00920:152:HGHKKDRXX:2:2102:19741:19053 1:N:0:CGCGTTCA+TGTTCTCT
ACTCCTACGGGAGGCAGCAGTGAGGAATATTGGTCAATGGACGCAAGTCTGAACCAGCCATGCCGCGTGAAGGATGAAGGCGTTCTGCGTTGTAAACTTCTTTTATTAGGGAAGAAACCTGATTTTTCTAAATCAGCCGACGGTACCTAAGGAATAAGCACCGGCTAACTCCGTGCCAGCAGCCGCGGTAATACGGAGGGTGCTAGCGTTATCCGGAATCACTGGGCGTAAAGGGCGCGTCGGCGGTTTG
+
,F:FFFFFFFFFFFFFFF,FFFFFFFFFFFF,FFFFFFFFFFFFFF,FFFFFFFFFFFFFFFFFFFFFFFF,FFFF:FFF:FFFFFFFFFFF:FFFFFFFF:FFFFFFFFF:,F,F::F:FFFFFFFFF:FF:,FF,FFFFFFF:,FF,FF:FFF,F,FFFFF:FFFFFF,FFFFFFFFFFFFFFF,F:F,FFFFFF,F,F:FFFFFFF::FFFF:FFFFFFF,FF,F:F,,F,FFFFFF,FFFFFFF:F
@A00920:152:HGHKKDRXX:2:2102:9064:19507 1:N:0:CGCGTTCA+TGTTCTCT
ACTCCTACGGGAGGCAGCAGTGGGGAATCTTGCGCAATGGGCGAAAGCCTGACGCAGCGACGCCGCGTGCGGGAAGACGGCCTTCGGGTTGTAAACCGCTTTCAGCAGGGACGAAATTGACGGTACCTGCAGAAGAAGCCCCGGCCAACTACGTGCCAGCAGCCGCGGTAAGACGTAGGGGGCAAGCGTTGTCCGGATTTATTGGGCGTAAAGAGCTCGTAGGCGGCTCAGAAAGTCGGGTGTGAAACCT
+
FF:FFFFFFFFFFFFFFFFFFFFFFFFFFFFFFFFFFFFFFFFFFFFFFFFFFFFFFFFFFFFFFFFFFFFFFFFFFFFFFFFFFFFFFFFFFFFFFFFFFFFFFFFFFFFFFFFFFFFFFFFFFFFFFFFFFFFFFFFFFFFF:FFFFFFFFFF:FFFFFFFFFFFFF:FFFFF,:FFFFFFF:FFFF:FFFFFFF:F:F:FFFFFFFFFFFFFFFFFFFFFFFFFFFFFFFFFFFFFFF:FFF:FFFF
@A00920:152:HGHKKDRXX:2:2102:13892:20603 1:N:0:CGCGTTCA+TGTTCTCT
ACTCCTACGGGAGGCAGCAGTGAGGAATATTGGACAATGGGCGAGAGCCTGATCCAGCCATGCCGCGTGCAGGAAGACTGCCCTATGGGTTGTAAACTGCTTTTATACGGGAAGAAACCCTCGTTCGTGAACGAGGCTGACGGTACCGTAAGAATAAGGATCGGCTAACTCCGTGCCAGCAGCCGCGGTAATACGGAGGATCCAAGCGTTATCCGGACTCATTGGGTTTAAAGGGTCCGTAGGTGGATAA
+
F,F:FFFFFFFFFFF,FFFFFFFFFFFFFFFFFFFFFFFFFFFFFFFFFFFFFF:FFFFFFFFFFFFFFFFFFFFFFFFFFFFFFFFFFFFFF:FFFFFFFFFFFFFFFFFFFF:FFFFFFFFFFFFFFFFFFFFFFFFFFFFFFFFFFFFF:FFFFFFFF:FFFFFF:FFFFFFFF:FF:FFFFFFFFF:F:FFF,FFFF:FFFFFFFFFFFFFFF,FFFFFF,FFFFFFFFFFFFFFFFFFFFFF::F
@A00920:152:HGHKKDRXX:2:2102:31232:21668 1:N:0:CGCGTTCA+TGTTCTCT
ACTCCTACGGGAGGCAGCAGTTAGGAATCTTCCCCAATGGGCGCAAGCCTGAGGGAGCGACACTGCATGAAGGAAGAAGGTTTTCGGATTGTAAACTTCTGAACCAGGGACGAATAATGACGGTACATGGGTAATAGAACCGGCAAACTCTGTGCCAGCAGCCGCGGTAATACAGAGGGTGCAAGCGTTATACGGAATCACTTGGCGTAAAGGACGTGTAGGGGGTTTGTTAAGTCTGATGTCAAAGCCA
+
F:FFFFFFFFFFFFFFFFFFFFFFFFFFFFFFF,FF:FFFF:F,FFFFFFFFFF:FFF:FFFFFFFFFFFFFFF,FF,FFFFFFFFFFF::FFFF:F:,F,FFFFFFFFFFFFFFFF:FF,F,,F,FFFF::FFFFF:F:F:,,,,,:FFF:F,FF,FF:FFF::,,F,F,FFF,F:FF,FFFFFFF:FFF,F,,,:FFFFF,,,:F,:F,F,,F::F,F:F,FFF,FFF,,:F:FFF:FF:,F:FF,F,
@A00920:152:HGHKKDRXX:2:2102:23909:22138 1:N:0:CGCGTTCA+TGTTCTCT
ACTCCTACGGGAGGCAGCAGCAAGGAATTTTCCGCAATGGGCGCAAGCCTGACGGAGCAACGCCGCGTGCGGGATGACGCTTTTCGGAGTGTAAACCCCTTTCGGCAGGGACGAAGCCGCAAGGTGACGGTACCTTCAGAGGAAGCCCCGGCCAACTCTGTGCCAGCAGCCGCGGTAAGACAGAGGGGGCAAGCGTTGCTCGGAATCACTGGGCGTAAAGGGCGCGTAGGCGGGATGGCAAGTCAGTCGT
+
FFF,FFFFFF,FFFFFFFF,FFFFFFFFFFFFFFFFFFFF:FFFFFFFFF:FFFFFFF:,FFFFFFFFFFFFFFFFFFFFFFFFFFFFFFFFFFFFFFFFFFFFFF:FFFFFFFFFFFFFFFFFFFFFFFFFFFFFFFFFFFFFFFFFFFFFFFF:FFFFFFFFFFFFFFFFFFFF:FFFFFFFFFFFFFF,FFFFFFF:FFFFFFFF:FFFFFF,::FFFF:FF:F:FFFFFFF:FFFFFFF:FFFF:F
@A00920:152:HGHKKDRXX:2:2102:11342:22514 1:N:0:CGCGTTCA+TGTTCTCT
ACTCCTACGGGAGGCAGCAGTGGGGAATATTGGACAATGGGCGAAAGCCTGATCCAGCCACGCCGCGTGAGTGATGAAGGCCTTCGGGTCGTAAAGCTCTGTGGGGAGGGACGAATTGCCGGGTGAAGAACCCGGAGTGACGGTACCTCCTTAGCAAGCACCGGCTAACTTCGTGCCAGCAGCCGCGGTAATACGAAGGGTGCAAACGTTGCTCGGAATCATTGGGCGTAAAGCGGACGTAGGCGGCCTG
+
F:FFFFFFF:FFFFFFFFFFF:F:F:FFFFFFFFFF,F,F:FF:FFF,FFFFFFFFFFFFFFFFF,FFFFFFFFFF:FFF:F:FFFFFFFFFFF::FF::F:FFFF:FFF,,F,FFFFFFFFFFFFF:FFFFF:FFFFFF:FFFF::FFFF::FFFFFFFFFFFFFFFFFFFFFFF,FFFFFFFFFFFFFFFFFFFFFFFF,:FF,F,FFF:FFFFFFFFFFFFFFF:FFFFFFF,FFFFFFF:FF,F:F
@A00920:152:HGHKKDRXX:2:2102:22752:22921 1:N:0:CGCGTTCA+TGTTCTCT
ACTCCTACGGGAGGCAGCAGCGGGGAATATTGCGCAATGGGCGAAAGCCTGACGCAGCAACGCCGCGTGAGGGATGAAGGCTCTCGGGTTGTAAACCTCTTTCAGCAGGGACGAAATTGACGGTACCTGCAGAAGAAGCTCCGGCCAACTACGTGCCAGCAGCCGCGGTAAGACGTAGGGTGCAAGCGTTATCCGGAATCATTGGGCGTAAAGCGATCACAGGCGGACAAGCAGGTCTGGTGTTAAATAC
+
,:FFFFFF:FFF,FFFFFFF:F:FFFFFF:,FFFFF:FFFF:FFFFFFFFFFFFF:F:FFF:FFFFFFFFFFF:FFFFFFFFFFFFFFFF:,FFFFFFFFFFFF:FFFFFFFFFFF:FFFFFFF:FFFFFFF:F:FFFF::,F,FFFFFFFF:FFFFFFFF:FFFFFFFFFFFFFFFF,FFFFF:FFFFF,FFFFFFFF,FF:FFFFFFFFFFF::FFFFF:,FFFFFFF:FFF,FFF,,:FFF,F:F::
@A00920:152:HGHKKDRXX:2:2102:3197:23625 1:N:0:CGCGTTCA+TGTTCTCT
ACTCCTACGGGAGGCAGCAGTAAGGAATATTGCGCAATGGGCGAAAGCCTGACGCAGCAACGCCGCGTGCGGGAAGAAGGTCTTCGGATCGTAAACCGCTTTTCTGTGGGAAGAGTAAGGACGGTACCACAGGAATAAGTCTCGGCTAACTACGTGCCAGCAGCCGCGGTAAAACGTAGGAGGCAAGCGTTATCCGGATTTACTGGGCGTAAAGCGCGTGCAGGCGGTTTGGTAAGTCGTGCGTGAAAGC
+
FFFFFFFFFFFFFFFFFFFFFFFFF:FF:FFFFFFFFFFFFFFFFFFFFFFFFFFFFFFFFFFFFFFFFFFFFF:FFFFFFFFFFFFFFFFFFFFFFFFFFFFFFFFFFFF:FFFFF:FFFFFFFFFFFFFFFF:FF:FFFF:FFFF:FFFFFFFFFFFFFFFFFFFFFF:FFFFFFFFF:FFFF:FFFFFFFF:FFFFF:FFFFFFFFFFFF::::FFFFFFFFFFFFFFFFF:FFFFFFFFFFFFFF:
@A00920:152:HGHKKDRXX:2:2102:23565:24111 1:N:0:CGCGTTCA+TGTTCTCT
ACTCCTACGGGAGGCAGCAGTGGGGAATTGTTCGCAATGGGCGAAAGCCTGACGACGCAACGCCGCGTGGGGGATGAAGGTCTTCGGATCGTAAACCCCTGTCGAGTGGGACGAATGGCCCGCGATCCAATACATCGTGGGAGTGACGTTACCGCTAAAGGAAGCCACGGCTAACTCTGTGCCAGCAGCCGCGGTAAAACAGAGGTGGCTAGCGTTGTTCGGAAATACTGGGCGTAAAGGGCGCGAAGGC
+
F,FF,FF,:F,:,::FF:FFFFF,FFF:F:F:FF:FFF,,F:FFFF,FFF,F:FFFFFF,,,FF::,FFFFF,F,,,FFFFFF,,F::FFFFFF:,FFF,FF::FFF,:FFFFFFFF,,FFFF,:FFFFF,FFF:F:::F,FFF,:FF,:FFFFFFFFF,FFF:::FF,F:,FF::F,FF,::F,FFFFF,F:F:F:,FFFFF:,FF,F,F,F,,F,FF,,,F:,:F,,::,,,:FFF,F,:F,,,FFFF
@A00920:152:HGHKKDRXX:2:2102:1615:24925 1:N:0:CGCGTTCA+TGTTCTCT
ACTCCTACGGGAGGCAGCAGTGGGGAATATTGCACAATGGGGGCAACCCTGAACCAGCCATGCCGCGTGGGTGACGAAGTCCTTCGGGATGTAAAGCACTTTAACATGGGAGGAAGGCTTAAAAGCTAATCCGGATGAGGAGAGACGGTAACACAGGCATCAGCAGCGGCTAACACGCTGCCACCAGCCGCGGGAATACGGAGGGTGCGAGCCGACCTCGGAAAAACATGCCGGAAAGCGCCTGGAGGCC
+
F:FFFFFFFFFFFFFFFFFF,:,FFF:F:FF:,,FFFFFFF,FFFF,FFFFF,,FFFF,F,FFFFFFFF,F:FF,FFFF,FFFFFFFF,FFFFFFFF:FF:FFF,,:FFFF,FF,,,FF,,,:,,,,:,F,FF,,FFFFFF,:F,F:,,,,F,,,,,,F,:FFF,,F:F,,F,,,F,,,F:F,,,FFFFF:F,,,,:::,FFF,F,FF,F,,,:,,,:FFFF,,,F:,,F,,,,,,F,,FF,,,,F,,,,
@A00920:152:HGHKKDRXX:2:2102:27624:26193 1:N:0:CGCGTTCA+TGTTCTCT
ACTCCTACGGGAGGCAGCAGTGGGGAATATTGCACAATGGGCGAAAGCCTGATGCAGCGACGCCGCGTGAGGGATGACGGCCTTCGGGTTGTAAACCTCTTTCAGCAGGGAAGAAGCGACAGTGACGGTACCTGAAGAAGAAGCGCCGGCTAACTACGTGCCAGCAGCCGCGGGAATAAGAAGGGCGCGAGCGTTGTCCGGAATTATTGTGCGTAAAGAGCTCGTAGTCGGCTTGTCGCGTCGGTTGTGA
+
FFFFFFFFFFFFFFFFFFFFF,FFFFFF:FF,F,FFFFFFFFFFFFFFFFFF,:,FFFFF:FFFFFFFFFF,FF:FFFFF,FFFFFF,F,FFFF,:FFFFFF,::::FFFFF,FFF:,F,,,F,F,FFFFFFFF,,,:F,:F,F,F:F:F::FFFFFFF,FFF,F:,FFF,,F,F,FF,F,FFF::FFFFFFFFFFFFFF:FFFFF:,F,F,FFFFFFFFF,F:FFF,FFFF,FFFFFFFF,:FF,:FFF
@A00920:152:HGHKKDRXX:2:2102:23330:26835 1:N:0:CGCGTTCA+TGTTCTCT
ACTCCTACGGGAGGCAGCAGTGGGGAATATTGGACAATGGGGGAAACCCTGATGCAGCGACGCCGCGTGAGTGATGAAGCCCTTCGGGTTGTAAACCACTTTAAGCAGGGACGAAAATGACGGTACATGCAGAAGAAGCCCCGGCCAACTACGTGCCAGCAGCCGCGGTAAGACGTAGGGGGCGAGCGTTGTACGGATTTATGGGGCGTAAAGAGCTCGTAGGCGGCGCAGAAAGTCGGGTGTGCAACCT
+
FFFFFFFFFFFFFFFFFFFFFFFFFFFF:FFFFFFFFFFF,:F::F,FF:FF,FFFFF,F:FFFFFF:FFF:FFFFFFFF,FFFFFFFFFF,FFFF:FFFFF,F,FFFFFFF,:FF,F,F,,F,FF,:FFF:,FFFF,F,FFF,FF,FF:FFF,FFFF,FF,F:,FF:,,F::,F,FFF:FFF:,,FF,:FF,FF:F,,FFF,,,FFFFF:F,FFFF,F:,:FFFF,,FFFF,FFFFFF:,F,:,::FFF
@A00920:152:HGHKKDRXX:2:2102:4001:27367 1:N:0:CGCGTTCA+TGTTCTCT
ACTCCTACGGGAGGCAGCAGTGGGGAATATTGCACAATGGGCGCAAGCCTGATGCAGCGACGCCGCGTGAGGGATGACGGCCTTCGGGTTGTAAACCTCTTTCGGCCCTGACGAAGCGTTTGTGACGGGAGGGGCAGAAGAAGCGCCGGCCAACTACGTGCCAGCAGCCGCGGTAAGACGTAGGGCGCGAGCGTTGTCCGGATTTACTGGGCGTAAAGAGCGCGCAGGCGGCTGGTCAAGTCCGATGTGA
+
FFFFFFFFFFF,FFFFFFFF:FFFFFFFFF,FFFFF:FFFFFFFFFFFFFFFFFFFFFFFFFFFFFFFFF:FFFFFFFFFFFFFFFFF::FFFFFFF,FFFFFFFFFFFFFFFFFFFFFF:FFFFFFF,FFFFFFFFFFFF,:FFF:FFFFFFF:::FFF:FFFFFFF:FFFFFFFF:F::FFFFFFFFFFFF:,F,FFFF:FFFFFF,FFFF,F,,FFF:F,::F:FFFFF:FFFFF,FFFFFFFFF,F
@A00920:152:HGHKKDRXX:2:2102:13946:27618 1:N:0:CGCGTTCA+TGTTCTCT
ACTCCTACGGGAGGCAGCAGTGGGGAATATTGGACAATGGGCGAAAGCCTGATCCAGCAATGCCGCGTGAGTGATGAAGGCCTTAGGGTTGTAAAGCTCTTTTACCCGGGATGATAATGACAGTACCGGGAGAATAAGCTCCGGCTAACTCCGTGCCAGCAGCCGCGGTAATACGGAGGGAGCTAGCGTTGTTCGGAATTACTGGGCGTAAAGCGCACGTAGGCGGCTATTCAAGTCAGGGGTGAAATCC
+
FFFFFFFFFFFFFFFFFFFF:FFFFFFFFFFFFFFFFFFFFFFFFFFFFFFFFFFFFFFFFFFFFFF,FFFFFFFF:FFFFF,FFFFFF:FFF:FFFFFFFFFFFFFF:F:FF::FFFFFFFFF:FFFFFFFFFFFFFFFFFFFFFFFF,FFFFFFFFFF:FFFFFFFF:,FFFFF:FFFFF::FFFFFFFFF:FFF:FFFFFFFFFF::FF:FFFF:FFFF:FF:FFFFFFF,:F:F:FFF:FF:F:FF
@A00920:152:HGHKKDRXX:2:2102:12680:27931 1:N:0:CGCGTTCA+TGTTCTCT
ACTCCTACGGGAGGCAGCAGTGGGGAATCTTAGACAATGGGGGCAACCCTGATCTAGCCATGCCGCGTGTGTGACGAAGGTCTTAGGATCGTAAAGCACTTTCGCCGGGGAAGATAATGACGGTACCCGGTAAAGAAACCCCGGCTAACTCCGTGCCAGCAGCCGCGGTAATACGAAGGGGGCTAGCGTTGTTCGGAATGACTGGGCGTAAAGGGCGCGTAGGCGGTTCATCAAGTCGGGCTGTGAAAGC
+
:FFFFFFFFFFFFFFFFFFFFFFFFFFFFFFFFFFFFFFFFFFFFFFFFFFFFFFFFFFFFFFFFFFFFFFFFFFFFFFFFFFFFFFFFFFFFFFFFFFFFFFFFFFFFFFFFFFF,FFFFFFFFFFFFFFFFFF:FFFFFFFFFF:FFFFFFFFFFFFFFFFFFFFFFFFFFFFFFFFFFFFFFFFFFFFFFFFFF:FFFFFFFFFFFFFFFFFFFFF:FFFFFFFFFFFFFFFFFFFFFFF::FFFFF
@A00920:152:HGHKKDRXX:2:2102:30065:28416 1:N:0:CGCGTTCA+TGTTCTCT
ACTCCTACGGGAGGCAGCAGTAGGGAATATTGCTCAATGGGAGAGAGCCTGAACCAGCCAAGCCGCGTGCAGGAAGACGGCCTTCTGGGTTGAAAACTCCTTATATACGGGAATAAACCTCTCTTCGTTAACAGAGCAGAATGAACAGTAAGAATAAGTTACTGCTAACTCCGTCCAAGCATCCGCGCTAGAAATGAGGATACAAACGGTATCACGATATAGTGTTTTACAAGGTTTCTTAGTCGGCTTA
+
FFFFFFFFFFFFFFFFFFFFFFFFFFFFFFFF,FFFFFFFF,FFFFFFFFFF::FFFF:FFFFFFFFFF,,FFFFFFFFFFFFFF,FF:FF,,FFFFF,:FF,,,,F,FFFF:,:,:,,F,F,F,FF,,,,,,F,,,,,,F:F,FF,F,:,,:,FFFF:,,F,FF,F,F:F:FF:,,F,F:,,F,FF,::,F:,,,,,,F,,::F,F,,:,::,,,F,,,FFFFF,,:,,,F,F,:,,FF,F:FFF:::F
@A00920:152:HGHKKDRXX:2:2102:16052:28604 1:N:0:CGCGTTCA+TGTTCTCT
ACTCCTACGGGAGGCAGCAGTCGAGAATCTTTCACAATGGGGGAAACCCTGATGGAGTGACGCCGCGTGGAGGTTAAGGTCTTCGGATTGTAAACTCCTGTCATGCGAGAACAAAGCCCGCAAGGGTGTGATAGTCCCGCACGAGGAAGAGACGGCTAACTCTGTGCCAGCAGCCGCGGTAATACAGAGGTCTCAAGCGTTGTTCGGAATGATTGGGCGTAAAGGGCTCGTAGGCGGTTTGTCGCGTCGG
+
FFFFF:FFFFFFFFFFFFFFFFFFFFFFFFFFF,FFFFFFFFFF:F:FFFFFFFF:FFFFFFFFFFFFFFFFFFF,F,F:FFFFFF:FFFFFF:FFF::F:FFFF:FFFF,FF,:FFFFFFF,FFF,F,FF::FF,:FFFF,FFFF::FFF,FFFFF,,FFF:FFFFFFFFFFF,FFFF:,,:FF,FFFFFFFF,FFFF:,FF,FFF:,F,:,:FFF,:,F,:FFFF:FFFFFFFFFF,FF,:F:FFFFF
@A00920:152:HGHKKDRXX:2:2102:7419:30123 1:N:0:CGCGTTCA+TGTTCTCT
ACTCCTACGGGAGGCAGCAGTGGGGAATTGTTCGCAATGGGCGCAAGCCTGACGACGCAACGCCGCGTGGAGGATGAAGGTCTTCGGATTGTAAACTCCTGTTGACCGGGAAGAATAGCCATGGACCTAATACGTCTATGGATTGACGGTACCGGTTGAGGAAGCCACGGCTAACTCTGTGCCAGCAGCCGCGGTAATACAGAGGTGGCAAGCGTTGTTCGGAATTACTGGGCGTAAAGTGTGCGCAGGC
+
FFFFFFFF:FFFFFFFFFFFFFFFFFFFFFFFFFFFFFFFFFFFFFFFFFFFFFFFFF:FFFFFFFF:FFFFFFFFF,FFFFFFFFFFFFFFFFFFFFFFFFFFFFFFFFFFFFFFFFFFFFFFFFF,FFFFF:FF:FFFF:,FFFF:FF,:FFFFFFFFFFFFFF:FFFFFFFFF:FFFFFFFFFFFFFFFFFFFFF,:FFFFFFFFFFFFF,:FFFFFFFF,FFFF,:FFFFFFFFFF,F:FFF:FFF
@A00920:152:HGHKKDRXX:2:2102:7084:30264 1:N:0:CGCGTTCA+TGTTCTCT
ACTCCTACGGGAGGCAGCAGCAAGGAATTTTCCACAATGGGCGCCAGCCTGATGGAGCAACGCCGCGTGGGGGATGACGCGTTTCGGCGTGTAAACCCCTTTTCCGGGGGACGAAGCAAGTGACGGTACCCCGGGAAGAAGGCCCGGCTAACTACGTGCCAGCAGCCGCGGTAAGACGTAGGGGCCAAGCGTTGTCCGGAGTTACTGGGCGTAAAGGGCGCGCAGGCGGCCCGTCGCGTCGGATGTGAAA
+
FFFFFFFFFFFFFFFFFFFFF:FFFFFFFFFFFFFFFFFFF:FFFFFFFFFFF:FF:FFFFFFFFFFFFFFFFFFFFFFFFFFFFFFFFFFFFFF:FFFFFF:FFF:FFFFFFFF:::::FF::FF,:FFFFFFFF:FFFF:FFFFFF,,FFFFFFFFFFFFFFFFFFFFFFF,FFFFF:FFFFFFFFFFFFFFFFFFFF:,F,FF:FFFFF,FF:FFFFFFFFFFFFFFFFF,FFFFF:FFF,,,FFFF
@A00920:152:HGHKKDRXX:2:2102:21386:30452 1:N:0:CGCGTTCA+TGTTCTCT
ACTCCTACGGGAGGCAGCAGTAGGGAATATTGGGCAATGGCCGAGAGGCTGACCCAGCCATGCCGCGTGCAGGAAGAAGGCCTTCTGGGTTGTAAACTGCTTTTATCAGGGAAGAAAACGCTCCTGCGGGGGTAACTGACGGTACCTGATGAATAAGCACCGGCTAACTACGTGACAGCAGCCGCGGTAATACGGAGCGTGAAAGCGTTGTCCGGATTTATTGGGTTTAAAGGGTGCGTAGGCGGCCCGT
+
,F,::,F,F:FFFF:F,FFFF:F::,::FFFF,:::FF,:,FF:FF,F,F,F,FF::FFF:FFFFF:FFFFF:F:,FF::F::FFF:F:F:F:FFFF:,,FFFF:,FF:,,FFFFFFFF:F,F:FFFFFFF,FFFFFFFF:,F:,FF:,F,:FFFFFFFFF,:F,:F,,,FF,,,,F:FFFF,F,FFF::FFF,,F:,:FF,F:,F,F,:,F,,FF,:,FFF,,,FFFFFF,,,F,FFFF:,:FFFFFFF
@A00920:152:HGHKKDRXX:2:2102:17390:31328 1:N:0:CGCGTTCA+TGTTCTCT
ACTCCTACGGGAGGCAGCAGTGGGGAATATTGGACAATGGGCGAAAGCCTGATCCAGCAATGCCGCGTGAGTGATGAAGGCCTTAGGGTTGTAAAGCTCTTTTACCAGGGATGATAATGACAGTACCTGGAGAATAAGCTCCGGCTAACTCCGTGCCAGCAGCCGCGGTAATACGGAGGGAGCTAGCGTTGTTCGGAATTACTGGGCGTAAAGCGCGCGTAGGCGGTCCATTAAGTCAGGGGTGAAATCC
+
FF:FFFFFFFFFFFFFFFFFFFFFFFFFFFFFFFFFFFFFFFFFFFFFFFFFFFFFFF,FFFFFFFFFF:FFF:FFFFFFFFFFFFFFF,FFFFFF,:FFFFFFFFFFFFFFFFFFFF:FFFFFFF,F:FFFFFFFF:FFFFFFF:FFF:F:FFFFFF:,F::F:FF:F:FFFF:F:FFF:FFFFFF::FFFFFFF,FF,F,FFFFFFFFFFFFF:FFF,FFFFF:FFFFFFFFFFFF:,FFFFFFF:FF
@A00920:152:HGHKKDRXX:2:2102:14109:32064 1:N:0:CGCGTTCA+TGTTCTCT
ACTCCTACGGGAGGCAGCAGTAGGGAATATTGGGCAATGGGCGAAAGCCTGATCCAGCAATGCCGCGTGAGTGATGAAGGCCTTAGGGTTGTAAAGCTCTTTTACCCGGGATGATAATGACAGTACCGGGAGAATAAGACACGTCTAACTCCGTGCCAGCAGCCGCGGTAATACGGAGCGGGCTAGCGTTGTGCGGAATTACTGGGAGTAAAGCGCACGTAGGCGGCTTTGTAAGTTAGAGGTGAAAGCC
+
,,,F::F:FFFFFFFFFFFFFFFF::FF::FFF,,FFFFFFFFFFFFF:FFFFFFF:FFFFFF,,FF::F,F::FF:,,FF:F,:FF,,FFFFFFF,FFFF,:FFFFFFFFFFFFFFFFFFFFFFFF,FF:,FF:FF:,F,FF,FFFFF::FF,FF,FFFFF,F,FF,:FFF,F,F::,,,F,FFF,FFFF,,F,:FFFF:,F,F,,FFFF:F,FFFF:,FF,FFF,:FFF:,FFF,FFFF,:FFF,FF,
@A00920:152:HGHKKDRXX:2:2102:12147:32831 1:N:0:CGCGTTCA+TGTTCTCT
ACTCCTACGGGAGGCAGCAGTGGGGAATCTTGGTCAATGGGGGAAACCCTGAACCAGCGACGCCGCGTGACCGATGAAGGCCCTCGGGTCGTAAAGGTCTTTCGACGGGGACTATAATGAAGGTACCCGTAAAAGCAGGAGCGGCTAACTATGTGCCAGCAGCCGCGGTAATACAAAGGCTCCAAGCGTTGTTCGGAATTACTGGGCGTAAAGCGAGTGTAGGCTGTCCGCCAAGTCGATTGTGAAATCT
+
FFFFFFFF:FFFFFFFFFF:FFFFFFFFFFFFFFF:FFF:FFF:FFFFF::FFFFFFF:FFFFFFFF,FFFFFFFFFFFFFFFFF,FF:FFFF,:FFFFFFFFFFFFFFFFFFFFFFFF:FFFF:FFFF,FFFFFFFF:FFFFFFFFFFFFFFF,FFFFFF:FFFFF::FFF,FF,F::F:FFFFF:F,FFF::FFFF:,FFFFFF:F:FFFFFFF::F,FFFFFFFFF,FFFFF,,,:,,,F,FFF,F:
@A00920:152:HGHKKDRXX:2:2102:16812:32831 1:N:0:CGCGTTCA+TGTTCTCT
ACTCCTACGGGAGGCAGCAGTAACGAATCTTCCGCAATGGACGAAAGTCTGACGGAGCAATGCCGCGTGTGGGATGAAGCGTCTTCGACGTGTACACCACTGTCAGGGTTTAGGAACAATGACCAGACCCAAAGGAAGGGCCGGCTAACTCTGTGCCAGCAGCCGCGGTAATACAGAGGGCCCGAGCGTTAATCGGAATCACTGGGCTTAAAGCGTACGCAGGCGGGCCTGAAGGCATCGTGTGAAATCC
+
FFFFFFFFFFFFFFFFFFFFFFFF:::FFFFFFFFFFF,:FFFFF:FFF,FFFFFFFFFFFFFF,FFFFFFF:F:FFF,:FFF:FFFFFFFFFF,FFFFFFF,FFFFFFFF:FFF,:FFFFFFF::FFFFF,FFFFFFFFFF:FFFFFFFFFF:FFFFFFFFFFFFFFFF::FFFFFF:,FFFF:FF:F::FFFF:::F:FFF,FFFF::F,:FFF:FFFFF:FFFFFFF:,FF:F,:FFFFFF,,:F:,
@A00920:152:HGHKKDRXX:2:2102:24804:32957 1:N:0:CGCGTTCA+TGTTCTCT
ACTCCTACGGGAGGCAGCAGTCGGGAATTTTGCCCAATGGACGAAAGTCTGAGGCAGCAACTCCGCGTGAGGGACGAAGGCTCTAGGGTCGTAAACCTCTTTTCTCAGGGAAGATCCAAGACGGTACCTGAGGAATAAGCCACGGCTAACTACGTGCCAGCAGCCGCGGTAATACGTAGGTGGCAAGCGTTGTCCGGATTTACTGGGCGTAAAGAGCGCGCAGGCGGCTGGTCAAGTCCGATGTGAAATC
+
FFFFFFFFFFFFFFFFFFFFFFFFFFFFFFFFFFFFFFFFFFFFF:FFFFFFFFFFFFFFFFFFFFFFFFFFFFFFFFFFFFFFFFFFFFFFFFFFFFFFFFFFFFFFFFFFFFFFFFFFFFFFFFFFFFFFFFFFFFFFFFFFFFFFFFFFFFFFFFFFFFFFFFFFFFFFFFFFFFFFFFFFFFFFFFFFFFFFFFFFFFFFFFFFFF:FFFFFFFFFFFFFFFFFFFFFFFFFFFFFFFFFFFFF:F
@A00920:152:HGHKKDRXX:2:2102:7545:33880 1:N:0:CGCGTTCA+TGTTCTCT
ACTCCTACGGGAGGCAGCAGTGGGGAATATTGGACAATGGGCGCAAGCCTGATCCAGCCATGCCGCGTGAGTGATGAAGGCCCTAGGGTTGTAAAGCTCTTTCGGCGGGGAAGATAATGACGGTACCCGCATAAGAAGCACCGGCTAACTACGTGCCAGCAGCCGCGGTAATACGTAGGGTGCGAGCGTTAATCGGAATTACTGGGCGTAAAGCGTGCGCAGGCGGTTTTGTAAGCCAGATGTGAAATCC
+
F:FFFFFFFFFFFFFFFFFFFFFFFFFFFFFFFFFFFFFFFFFFFFFF:FFFFFFFFFF::FFFFFFFFFFFFFFFFFFFFFFFFFFFFFFFFFFFFFFFFFFFFFFFFFFFF:F:F:FFFFFFFFFFFFFF:FFFFFFFFFFFFFFFFFFFFFFFFFFFFFFFFFFFFFFFFFFFFFFF:FFFFFFFFFFFFFFF:,FFF:FFFFFFFFFFFFFFF,FFFFFFF:FFFF:F:FFFF,,FFFFFF::FF:
@A00920:152:HGHKKDRXX:2:2102:20021:34006 1:N:0:CGCGTTCA+TGTTCTCT
ACTCCTACGGGAGGCAGCAGTGGGGAATATTGGGCAATGGGCGCAAGCCTGACCCAGCCATGCCGCGTGAGTGACGAAGGCCTTAGGGTTGTAAAGCTCTTTTACCAGGGATGATAATGACAGTACCTGGAGAATAAGCTCCGGCTAACTCCGTGCCAGCAGCCGCGGTAATACGGAGGGAGCTAGCGTTGTTCGGAATTACTGGGCGTAAAGCGCACGTAGGCGGCTTTTTAAGTCAGGGGTGAAATCC
+
FFFFFFFFFFFFFFFFFFFF:FFFFF:FFFFFFFFF:FFFFFFFFFFFFFFFFFFFFFFFFFFFFFFFFFFFFFFFFFFFFFFFFFFFFFFFFFFFFFF:F:FFFFFFFFFFFFFFFFFFFFFF:FFFFFFFFFFFFFFFFFFFFFFFFFFFFFFFFFFFFFFFFFFFFFFF,FFFFFFFFFFFFFFFFFFFFFFFFF:FFFFFFFFFFFF,FFFFFFFFFFFFFFFFFFFFF,FF:FFFFFFFF,FFFF
@A00920:152:HGHKKDRXX:2:2102:11026:34084 1:N:0:CGCGTTCA+TGTTCTCT
ACTCCTACGGGAGGCAGCAGTGAGGAATATTGGACAATGGGCGCAAGCCTGATCCAGCCATGCCGCGTGAGTGAAGAAGGCCTTCGGGTTGTAAAACTCTTTCAGTAGTGAAGATGATGACGGTAACTACAGAAGAAGCCCCGGCTAACTTCGTGCCAGCAGCCGCGGTAATACGAAGGGGGCGAGCGTTGTTCGGAATCACTGGGCTTAAAGCGTGCGTAGGCGGACAGGAAAGTCAGGAGTGAAATCC
+
:FFFFFFFFFFFFFF,FFFFFF:FFF:FFFFFFFFF:FFFFFFF,FFFFFFFFFFFFFFFFFFFFFFFFFFFFFFFF:FFFFFFFFFFFFFF:FFFFFFFFFFFFFFFFFFFFFFFFFF:FF:FFFFF:FFFFFFFFFFF:F:FFFFFFFFFFF:FF:::FFFFFFFFFFFF:FF,FFFFFFFF:FFFFFFF:F:F:FFF:F::FFFFFF:F,FF:FFFFF,FFFFF:FFFFF:FFF::FFFFF:FFFFF
@A00920:152:HGHKKDRXX:2:2102:26359:35117 1:N:0:CGCGTTCA+TGTTCTCT
ACTCCTACGGGAGGCAGCAGTCGAGAATCATTCGCAATGGGGGAAACCCTGACGGTGCGACGCCGCGTGGAGGATGAAGGTCTTCGGATTGTAAACTCCTGTCATCGGTGAGTAAAGCGTGCGCGGTGAACAGCCGCGTGTGTTGTCAGTAGCCGAAGAGGAAGGGACGGCTAACTTCGTGCCAGCAGCCGCGGTAATACGAAGGTCCCGAGCGTTGTTCGGAATCATTGGGCGTAAAGCGCGTGTAGGC
+
FFFFFFFFFFFFFFFFFFFF:FFFFFF::,F,FF:FFFFFFFF:FFFFFFFFF,FFFFFFFFFF::::FFFFFFFFFFFF,FFFFFFFFFF,FFFFFFFFFFFFFFFF,FFFFF:F:FFFFFFFFFF:,F:F:FFFFFFF,,:FFFFF,:F:FFF,,FFFFFFF,FF,FFF:FFFF,FFFFF:FF:FFFFFFFFF,F:FF,FFF,FFFFFFF:FFFFFFFF,FFFFFFFFF:,FF:FFFFFFF,,FFFFF
@A00920:152:HGHKKDRXX:2:2102:24831:35133 1:N:0:CGCGTTCA+TGTTCTCT
ACTCCTACGGGAGGCAGCAGTCGAGAATTTTTCTCAATGGGCGCAAGCCTGAAGGAGCGACGCCGCGTGGGGGATGAATGGCTTCGGCCCGTAAACCCCTGTCATTTGTGAACAAACCTTTCAGGTTAACAGCCTGAAAGCTGAGAGTAGCAGACGAGGAAGGGACGGCTAACTCTGTGACAGCAGCCGCGGTAATACAGAGGTCCCAAGCGTTGTTCGGATTCACTGGGCGTAAAGGGTGCGTAGGTGG
+
FFFFFFFFFFFFFFFFFFFFFFF:FFFFFFFFF,FFFFFFFFFFFFFFFFFFFFFFFFFFFFFFFFFFFFF:FFFFFFFFFFFFFFFFFFFFFFFFFFFF,FFFF,FFFF:FFFF:F,FF,,F,F:,FFFFF:FF,FF,FF:FF,F::F,FFF,,:F,FFFFF,FFFF,FFFFF,FFFFFFFFFFFFF:,F,FFFF,:FFFFFFFFFFF,F,FFFFFFFFFFFFFFF:,,F,,FFF:,FFFF,FFF,F::
@A00920:152:HGHKKDRXX:2:2102:15998:35900 1:N:0:CGCGTTCA+TGTTCTCT
ACTCCTACGGGAGGCAGCAGTAGGGAATCTTCCGCAATGGACGAAAGTCTGACGGAGCAACGCCGCGTGAGCGAAGAAGGCCTTCGGGTCGTAAAGCTCTGTAGTTAGGGAAGAACAAGTATAGGAGTAACTGCCGATACCTTGACGGTACCTAACCAGAAAGCCACGGCTAACTACGTGCCAGCAGCCGCGGTAATACGTAGGTGGCAAGCGTTGTCCGGACTTATTGGGCGTAAAGCGCGCGCAGGCG
+
F:FFFFFFFFFFFFFFFFFFF,FFFFFFFFFFFFFFFFF:FFFFF:FFF:FFFFFFFFFFFFFFFFFFFFF:F:FFFFFFFFFFFFFFFFFFFFF:,FFFFF,FFFFFFFF,FFF:,FFF:F,FFFFFF:FFFFFFFFFFFFFFFFFFFFFFFFF:FF:FFFFFFFFFFFF:FFFFFFFFFFFFFFFFFFFFFFFFFFFF,FFFFF:FFFFFFFFFF,FFFF,FFFFFFFFFFF:FFFFFF,FFFFFFFF
@A00920:152:HGHKKDRXX:2:2102:24686:36323 1:N:0:CGCGTTCA+TGTTCTCT
ACTCCTACGGGAGGCAGCAGTGAGGAATCTTCCGCAATGGGCGAAAGCCTGACGGAGCGACACCGCGTGGAGGATGAAGTTGGTTTCCAACGTAAACTCCTGTTCTGAGGGACGAAATTTTTGACGGTACCTCAGGAGAAAGCACCGGCTAATCCCGTGCCAGCAGCCGCGGTAAGACGGGAGGTGCAAGCGTTACTCGGAATTACTGGGCGTAAAGCGTCCGCAGGTGTCCTGCCACGTCTGGGGTAAA
+
::FFFFFFFFFFFFFFFFFFFFFFFFFF::FFFFFFFFFFFFFFFFFFFFFF,FFFFFFFFFFFFFFFFFFFFFFFFFFFFFFFFFFFF:FFFFFFFFFFFFF:FFFFFFFFFFFFFFFFFF,F,FFFFFFF,FFFFFFFF:FFFF:FFF:F,F,F::,FFFFFFFFFFFFFF:F::FFF,FFFF,FFF:F,FFFFFFFF:F,FFFFFFFFF:F::FFFFFFFF:FFFFFFFFFFFFF,F,F::::FFFF
@A00920:152:HGHKKDRXX:2:2103:18367:1642 1:N:0:CGCGTTCA+TGTTCTCT
ACTCCTACGGGAGGCAGCAGTCGGGAATTTTGCCCAATGGACGAAAGTCTGAGGCAGCAACTCCGCGTGAGGGACGAAGGCTCTAGGGTCGTAAACCTCTTTTCTCAGGGAAGATCCAAGACGGTACCTGAGGAATAAGCCACGGCTAACTACGTGCCAGCAGCCGCGGTAATACGAAGGGTGCAAGCGTTACTCGGAATTACTGGGCGTAAAGCGTGCGTAGGCGGTTTGTTAAGTCTGTCGTGAAAGC
+
FFFFFFFFFFFFFFFFFFFFF::FFFFFFFFFFFFFFFFFFFFFFFFFFFFFFFFFFFF,FFFFFFFFF:FFFFFFFFFFFFFFFFFF,FFFFFFFFFFFFFFFFF:FFFFFFF,FFFFF:F,FFFFFFF,FF:FFFFFFFFF,FFFF,FFF:,FFFFFFFFFFFFF:FFF,FF,FFF:FFFFFF,,FFFFFFFF:F:F,FFF,:F,FFFFFF,F:F,FF:,FFF:F:,FF,F,:FFFF:FFFFF:FF:F
@A00920:152:HGHKKDRXX:2:2103:16640:1877 1:N:0:CGCGTTCA+TGTTCTCT
ACTCCTACGGGAGGCAGCAGTCGAGAATATTCGTCAATGGGCGAAAGCCTGAACGAGCGATGCCGCGTGAGTGATGAAGGCCTTAGGGTTGTAAAGCTCTTTTACCAGGGATGATAATGACAGTACCTGGAGAATAAGCTCCGGCTAACTCTGTGCCAGCAGCCGCGGTAATACAGAGGGGGCGAGCGTTATTCGGAATTATTGGGCGTAAAGGGCGCGTAGGCGGCTGGGTAAGTCAAAGGTGAAATCC
+
FF,:FFFFFFFFFFFFFFFFF:FF:FFFFFFFFF:FF:FFFFFFFFFFFFFFFFFFFFFFFFFFFF::FFFFFFFFFFFFFFFFFFFFFFF,FFF::FFFFFFFFFFFFFFFFFFFFFFFFFFFFFFFFFFF:FFF,FFFFFF:FFFFFFFFF:FF,F:FF:FFFFFFFF:FF:FFFF:FFFFF:FF:FF:FFFFFFFFFFF,F:FFFFFFFFFFFFFFFFFFFFFF,:::FFFFF:FF:F,FFFFFFF,
@A00920:152:HGHKKDRXX:2:2103:3432:2080 1:N:0:CGCGTTCA+TGTTCTCT
ACTCCTACGGGAGGCAGCAGTGGGGAATATTGGGCAATGGCCGAAAGGCTGACCCAGCGACGCCGCGTGTGGGAGGAAGCCCTTCGGGGTGTAAACCACTGTCAGGAGGGACGAAAGAGCTCATGGTGAATAATCATGGGCAGTGACGGTACTGCCAGAGGAAGCCCCGGCTAACTCCGTGCCAGCAGCCGCGGTAATACGTAGGTGGCAAGCGTTGTCCGGATTTATTGGGTTTAAAGGGTGCGTAGGC
+
:FFFF:FFFFFFFFFFFFFFFFFFFFFFFFFFFFFFFFFFFFFFFFFF:F:F:F:,F:FFFFFF:FF,FFFFFFFFFFFFFFFF:FFFFFFFFFFFFFFF:FFFFFFFFFFFF:FFFFFFFFFFFFFFFFFFFFFFFFFFFFFFFFFFFFFFFFFFFFFFFFFFFFFFFFF:FFFFFFFFFFFFFFFFFFFFFFFF:FFFFF:FFFFFFF:FFFF,FFFFF:F,,FF,FFF:FFFFFFF:FFF:FFF:FF
@A00920:152:HGHKKDRXX:2:2103:25075:2237 1:N:0:CGCGTTCA+TGTTCTCT
ACTCCTACGGGAGGCAGCAGCTAGGAATCTTGGGAATGGGCGAAAGCCTGACCCAGCAACGCCGCGTGGGCGATGAAGGCCTTCGGGTCGTAAAGCCCTTTTGTGGGGGACGATAATGACGGTACCCCACGAATAAGCCACGGCTAACTACGTGCCAGCAGCCGCGGTAATACGTAGGACGCAAGCGTTATCCGGAATTACTGGGCGTAAAGAGCGTGTAGGCGGTGCTGTAAGTCAACCGTGAAAGCTC
+
F:FFFFFFFFFFFFFFFFFFFFFFFFFFFFFFFFFFFFFFFFFFFFFFFFFFFF:FFF:FFFFFFFFFFFFFFFFFFFFFFFFFFFFFFFFFFFFFFFFFFFFFFFFFFFFFFFFFFFFFFFFFFFFFFFFFFFFFFFFFFFFFFFFFFFFFFFFFFFFFFFFFFFFFFFFFFFFFFFFFFFFFFFFFFFFFFFFF,FFFFFFFFFFFFFFFFFFFFFFFFFFFFFFFFFFFFFF:FFFFFFF:FFFF::
@A00920:152:HGHKKDRXX:2:2103:28103:2942 1:N:0:CGCGTTCA+TGTTCTCT
ACTCCTACGGGAGGCAGCAGTGGGGAATCTTGCGCAATGGGCGAAAGCCTGACGCAGCGACGCCGCGTGAGCGATGAAGGCCCTCGGGTTGTAAAGCTCTGTGGGGAGGGAAGAATAAGCCTAGGCTAATACCTCTAGGTGATGACGGTACCTCCTTAGCAAGCACCGGCTAACTCTGTGCCAGCAGCCGCGGTAAGACAGAGGGTGCAAACGTTGTTCGGAATTACTGGGCGTAAAGCGCGTGTAGGCG
+
FF:FFFFFFFFFFFFFFF:FFFFFFFFFFFFFFFFF:FFFFFFF,FFFFFFFFFFFFFFFFFFFFFFFFFFFFFFFFFFFFFFFFFFFFFFF,FFFFFFFF:FFFFFFFFFFFFF::FFFFFFFFFFFFFFFFFFFFFFFFFFFFFFFFFFFFFFFFFFFF,FFFFF:FFFFFFF:FFFFFFFF:F:FFFFFFF:F:FFF:FFF:F:FFFFF:FF:FFFFF,FFFFFFFFFFFF,FFF:F:FFFFFF::F
@A00920:152:HGHKKDRXX:2:2103:18584:3771 1:N:0:CGCGTTCA+TGTTCTCT
ACTCCTACGGGAGGCAGCAGTGGGGAATCTTGGACAATGGGGGAAACCCTGATCCAGCAATGCCGCGTGGGTGAAGAAGGCCTGCGGGTTGTAAAGCACTTTCAGTGGGGAAGATGGGGCAGCCGGTTCATACCCGGACGCCTTGACGTTACCCCCAGAAGAAGCTCCGGCTCACTCCGTGCCAGCAGCCGCGGTACTACGGAGGGTGCGAGCGGTGTTCGGAATTCCTGGGCGTAAAGCGCGGGCAGGT
+
FFFFFFFFFFFFFFFFFFFFF,FFFFFFFFFFF:FFFFFFFFFF,FFFFFFF:FFFFF:FFFFFFFFFF,:FFF,:FFFFFFFFFFFF,:FFFFF,F:FF,FFFFFFFFFFFF,,FFFFF,FF,F::F,FFFFFF::F:,F:F:F::FFF,F:F,:FFFFFF,,F,:FFFF,,F:FFFFFFFFFFFFF,FFFFF:,FF:FFFFFFF:FFF,,FF,FF,:F,FF:FF,,FF,FFF:,:,FFF:FFFF,FF:
@A00920:152:HGHKKDRXX:2:2103:11324:3912 1:N:0:CGCGTTCA+TGTTCTCT
ACTCCTACGGGAGGCAGCAGTGGGGAATATTGCGCAATGGGCGAAAGCCTGACGCAGCGACGCCGCGTGGGGGATGACGGCCTTCGGGTTGTAAACCTCTTTCAGCAGGGACGAAGCGCAAGTGACGGTACCTGCAGAAGAAGCACCGGCCAACTACGTGCCAGCAGCCGCGGTAATACGTAGGGTGCAAGCGTTGTCCGGAATTATTGGGCGTAAAGAGCTCGTAGGCGGTTTGTCGCGTCTGTCGTGA
+
FFFFFFF:FFFFFFFFFFFFFFFFFF:FFFFFFFFFFFFFFFFFF:FFFFFFFFFFFFFFFFFFFFFFFFFFFFFFFFFFFFFFFFFFFFFFFFFFF:FFF:FFFFFFFFFFFFFFFFFFFFFFFFFFFFFFFFFFFFFF:FFFFFFFFFFF:F::FFFFFFFFFFFFFFFFFF,FFFFFFFF:FFFFF:FFFFFFFFFFFFFFFFFFFFFFFFFFFFFF:FFFFFFFFFFFFFF:FFF:FFFFFFFFFF
@A00920:152:HGHKKDRXX:2:2103:6696:3944 1:N:0:CGCGTTCA+TGTTCTCT
ACTCCTACGGGAGGCAGCAGCGAGGAATTTTGCACAATCGACGCAAGTCGGATGCAGCAACGCCGCGTGCGGGAAGAAGGCCTTCGGGTTGTAAACCCCTTTTGCGAGGGAAGAAGATCTGACGGTACCTCGCGAATAAGCCACGGCTAACTACGTGCCAGCAGCCGCGGTAATACGTAGGTGGCAAGCGTTGTCCGGATTTACTGGGCGTAAAGCGCGCGCAGGCGGATTGGTCAGTCTGGGGTGAAAT
+
FFFF:FFFFF:FFFFFFFFFFFFFFFFFFFFFFF:FFFFFFFF:FFFFFFF:FFFFFFFFFFFFFFFFFFFFFF:FFFFFF,:,FFFFF:FFFF:FFFFFFF:FFFFFF:FFFF,F:FFF:FFFFFFFFFFFFFF,FFFF:FFFFFFFFFFFFFFFFFFFFF:FFFFFFFFFFFFFFFF:FFFFFFFFFFFF:FFFFFFF,FF:FFFFFF:,FFFFFFF::F:F::FFFFFFFF::FFFFFFFFFFF,FF
@A00920:152:HGHKKDRXX:2:2103:1163:4163 1:N:0:CGCGTTCA+TGTTCTCT
ACTCCTACGGGAGGCAGCAGTAGGGAATATTGGTCAATGGGTGAGAGCCTGAACCAGCCATGCCGCGTGCAGGAAGACGGCCTTCTGGGTTGTAAACTGCTTTTACCGGGGGATAAAATTCCCATGCGTGGGACATTGAAGGTACCCGGTGAATAAGCCACGGCTAACTACGTGCCAGCAGCCGCGGTAATACGTAGGTGGCAAGCGTGGTCCGGATGTATTGGGCGTAAAGAGCTCGTAGGCGGTTCAG
+
F:FFFFFFFFFFFFFFFFFFFFFFFFFFFFFFFFFFF:FFFFFFF:FFFFFFFFFFFFFFFFFFFFFFFFFFFFFFFFFFFFFFFFFFFFFFFF::F::FFFFFFFFFFFFFFFFFFFFFFFFFFFFFFFFF:FF:FF:FF:FFFFFFFFFFFFFFFFFFFFFF:FF:FFFFFFFFFFFFFFFFFFFF:,FFFF:FFF,FF:FFFFF,,FFFFFFFF,FFFFFFFFFFFFFFFFF,F:F:FFFFF:FFFF
@A00920:152:HGHKKDRXX:2:2103:11641:4679 1:N:0:CGCGTTCA+TGTTCTCT
ACTCCTACGGGAGGCAGCAGTGGGGAATATTGGACAATGGGGGCAACCCTGATCCAGCCATGCCGCGTGAGTGATGAAGGCCTTAGGGTTGTAAAGCTCTTTCAGCGGGGAAGATGATGACGGTACCCGCAGAAGAAGCCCCGGCTAACTTCGTGCCAGCAGCCGCGGTAATACGAAGGGGGCTAGCGTTGTTCGGAATTACTGGGCGTAAAGCGCACGTAGGCGGCGAGCATAGTCAGTTGTGAAAGCC
+
FFFF,:FF,F:F:FF:,,F:F:FF,FFFFF:FFFFFF:F,F:FFFF:,FFFFF,FFFFFF,,:F:FFF:FF,,F,FFF:F:FFFF:FFF:FFFFFF,FFFFFFFFFF:FF:F,F:FFF:F,,:F:F:FFFFF:FFFFFFF,F,FFF:FFF:FF:FFFFFF:FFF:,FFFFFFFFFFFF,,,FFFFFFFF,F::,FF:FF:FFF::,FF::FFF,FF:,FFFFFFF,,,F,FF:F::FF,,F:,F:FF,F:
@A00920:152:HGHKKDRXX:2:2103:9001:5118 1:N:0:CGCGTTCA+TGTTCTCT
ACTCCTACGGGAGGCAGCAGTAAGGGATATTGCACAATGGGCGCAAGCCTGATGCAGCAACGCCGCGTGCAGGAAGAAGGTCTTCGGAGCGTAAACTGCTTTTCTGCGGGACGATAGTCAAGGTACCGCAGGTACAATTCTCGGCTAACAACGTGCCAGCAGCCGCGGTAAAACGAAGTAGGCGAGCGATATCAGGATAACATGGTCGAAAAGGGCTTGCAGATGGTTTCGTAAGTGGAGCGTGAAGGCG
+
FFFFFFFFFFFFFFFFFFFFFF,FFFFFFFFFF,F:FFFF,FFFFFF,FFFF,FFFFF,FFFFFFFFFFFFFFF,FF,F,F,FFFFFF,,FFFFFF,FFF:F,FFF,FFFFFFF:,,F,F,FFF,:FFFF:,:F,F,,::FF,FF:::,,,F,,,,FFFFF:FFFF,FF,FFFF,,,F,F:,FFFFF,,:::::,,,F,,,,,FF,F:,FFFF,,,:F,:F,,F:,:F:,F,,:,:FFFFFFFF,F,FFF
@A00920:152:HGHKKDRXX:2:2103:2519:5415 1:N:0:CGCGTTCA+TGTTCTCT
ACTCCTACGGGAGGCAGCAGTGGGGAATATTGGACAATGGGCGCAAGCCTGATCCAGCAATGCCGCGTGTGTGAAGAAGGCCTTCGGGTTGTAAACAACTATAAACGGGGGCGAAAAGCGACTGGCTAAAACCCCGTCGTGATAACGGTACCCGATGAATAACCACCGGCGAACTTCGGGGCAGCAGCCGCCGTAATACGGTGGGAGCACGCGTTAGTCGGAATTACTGGGCGTCAACCCGGCGGAGGCC
+
FFFFFFFFFFFFFFFFFFFFF,FFFFFF,:FFF,FFFFFFFFFFFFFFFFFF,FF:FFFF,FFFFFFFF:,,FF:FFF::FF,FFFFF:,FFF:F,,FF:,:,:,,FFF,::FF,,F,F:,,,F::FFF,F:F,:,:F,:F,:,,F:FF,,:FF,,,FF,,F:F:,F,,:,F,F,F,:,:,FF,F,FF,::,,,FF,,F,,,,F:,,:,,,,,FFFFFF:F,,:F:F,,FFF,F,,,,:,:,F,:,F:F,
@A00920:152:HGHKKDRXX:2:2103:29939:5932 1:N:0:CGCGTTCA+TGTTCTCT
ACTCCTACGGGAGGCAGCAGTGGGGAATATTGGACAATGGGCGGAAGCCTGATCCAGCAACGCCGCGTGAGGGATGACGGCCTTCGGGTTGTAAACCTCTTTCGGTAGGGACGAAGCGCAAGTGACGGTACCTACTAAAGAAGCACCGGCCAACTACGTGCCAGCAGCCGCGGTAATACGTAGGGTGCGAGCGTTGTCCGGAATTATTGGGCGTAAAGGGCTCCTAGGCGGTTCAGTAAGTCGACTGTGA
+
FFFFFFFFFFFFFFFFFFFFFFFFFFFFFFFFFFFFFFFFFFFFFFFFFFFFFFFFFFFFFFFFFFFFFFFFFFFFFFFFFFFFFFFFFFFF:FFFFFFFFFF:FFFFFFFFFFF:FFFFFFF:FFFFFFFFFFFFFFFFFFFFFFFFFFFFFFFFFFFFFFFFFFFFFFFFFFFFFFFFF:FFFFFFFFFFF,FFFFFFFFFFF:FFFFFFFF,FFFFFFFFF:FFFFFFFFFFFF:FF:FFFFFFFFF
@A00920:152:HGHKKDRXX:2:2103:23538:6089 1:N:0:CGCGTTCA+TGTTCTCT
ACTCCTACGGGAGGCAGCAGTAGGGAATTTTCCACAATGGACGAAAGTCTGATGGAGCAACGCCGCGTGCAGGATGAATGCCTTCGGGTTGTAAACTGCTTTTATCTGTGACGATTTTGACGGTAGCAGATGAATAAGGATCGGCTAACTCCGTGCCAGCAGCCGCGGTCATACGGAGGATCCAAGCGTTATCCGGAATTACTGGGCGTAAAGAGTTGCGTAGGCGGCATTGTAAGCAGATAGTGAAATC
+
FFFFFFFFFFFFFFFFFFFFFFFFFFFFFFFFFFFFFFFFFFFFFFFFFFFFFFFFFFF:FFFFFFFFFFFFFFFFFFFFFFFFFFFFFFFFFFFFFFFFFFFFFFFFFFFFFFFFFFFFFFFFFFF,FFFFFFFFFFFFFFFFFF,FFFFFFFFFFFFFFFFFFFFFFFFFFFFFFFFFFFFFFFFFFFFFFFFFFFFFFFFFFFFFFFFFFFFFFFFFFFFF:FFFFFFFFFFF:FFFF:FFF:FFFF
@A00920:152:HGHKKDRXX:2:2103:16631:6590 1:N:0:CGCGTTCA+TGTTCTCT
ACTCCTACGGGAGGCAGCAGTGGGGAATTTTCCGCAATGGGCGAAAGCCTGACGGAGTGACGCCGCGTGGGGGATGAAGGCCTTTGGGTTGTAAACCCCTGTCAGAGGGAAAGAAGGGTCGGCGTGTGAATAGCACGTCGATCTGACGGTACCTTCAGAGGAAGCCCCGGCCAACTCTGTGCCAGCAGCCGCGGTAAGACCGAGGGGGCAAGCGTTGCTCGGAATTACTGGGCGTAAAGGGCGCGTAGGC
+
FFF,FFFFFFFFFFFFFFFFFF:FFF,FFFFFF:FFFFFFFFFFFFF:FFF:FFF,FFFFFFF:FFFFFF:F:FFFFF:FFFFFFFFF:FFF:F:FFFFFFFFFFFFF::FFFFF:FFFFF:FFFFFFFFFFFFFFFFFFFFFFFFF,FFFFF:FFFFF:FFFFFFFFFFFF:FFFFF:FFFFFFFFFFFFFFFFF:FFF,FFF:FFFFF::FFFF:FF:FFF:FFFFFFFF:FFF:,FFF::FFFF:FF
@A00920:152:HGHKKDRXX:2:2103:13187:7420 1:N:0:CGCGTTCA+TGTTCTCT
ACTCCTACGGGAGGCAGCAGTCGAGAATAATTCACAATGGGGGCAACCCTGATGGTGCAACGCCGCGTGGAGGATGACGGTCTTCGGATTGTAAACTCCTGTCATCCGGGAGTAAGACCTGGTCGTTAATAGCGAACAGGGTTGATAGTACCGGACGGGGAAGGGACGGCTAACTTCGTGCCAGCAGCCGCGGTAATACGAAGGTCCCGAGCGTTGTTCGGAATCACTGGGCGTAAAGGGGGCGTAGGCG
+
:FFFFFFFFFFFFFFFFFFFFFFFFFFFFFFFF:FFFFFFFFFFFFFFF:F:F:FFFFF,FFFFFFF:F:FFFFFFFFFFFFFFFFFFFFFFF:F::FFFFFFFFFFFFF:FF:,FFFFFFFFFFF:F:,FFFFF:FFFFF::F,FFFF,FFF:F,F,FF:,FFFF,FF:,,,FFF:F,F:FFFF:FFFFFFF,:FF:FFFF:FFF,FF,FFF::F:FFFFF,FF,,FFFF,F,,,,FFF,FFF:,FFFF
@A00920:152:HGHKKDRXX:2:2103:9905:8625 1:N:0:CGCGTTCA+TGTTCTCT
ACTCCTACGGGAGGCAGCAGTAGGGAATTTTCCACAATGGGCGAAAGCCTGATGGAGCAACGCCGCGTGCAGGAGGAAGGCCTTCGGGTTGTAAACTGCTTTTATGTGTGACGATTTTGACGGTAACACATGAATAAGGACCTGCTAACTACGTGCCAGCAGCCGCGGTCATACGTAGGGTCCAAGCGTTATCCGGAATTACTGGGCGTAAAGAGTTGCGTAGGTGGCAAGGTAAGCGAAATATTAAACC
+
:FFFFFFFFFFFFFFFFF:FFFFFFFFFFFFFFFFFFFFFFFFFFFFFFFFFFFFFFFFFFFFFF:FFFFFFFFFFFFFFFFFFFFFFFFFFFFFFF:FFFFFFF,FFFFFFFF:FFFFFFFFFFF:FFF:FFFFFF:FFF,FF:FFF::F:FFFFFFF,:FFFFFFFF:FFFFFFF,FF:FFFFFFFFFFF,:FF:F:FFFFF::FF,FFFFF::F,F,FFFF,FFFFF:FFFFF,FFF,FFF,FF,,F
@A00920:152:HGHKKDRXX:2:2103:17797:8797 1:N:0:CGCGTTCA+TGTTCTCT
ACTCCTACGGGAGGCAGCAGTGGGGAATCTTGCGCAATGGCCGAAAGGCTGACGCAGCGACGCCGCGTGCGGGAGGACGCCCTTCGGGGTGTAAACCGCTGTCGGAGGGGACGAAAGCCAGGGGGAGGAAATGCCTTTCTGGGATGACGGTACCCTCAGAGGAAGCACCGGCTAACTCCGTGCCAGCAGCCGCGGTAATACGGAGGGTGCGAGCGTTGTCCGGAATTATTGGGTGTAAAGGGTGTGCAGG
+
FFFFFFFFFFFFFFFFFFFFFFF:FFFFFFFFFFFFFFFFFFFFFFFFFFFFFFFFFFFFFFFFFFFFFFFFFFFF:FFFFFFFFFFFFFFFFFFFFFFFFF,F:FFFFFFFFFF:F:FF:FFFFFFFFFFFFFFFFFFFFFF:FFFFFFFFFFFFFFFFFFFFFF,FFFFF:FFFFFFFFF:FFFF:FFFFFFFF::FFF:FFFFFFFFFFFFFF:FFFFFFFFFF:FFFFFFF:F:FFFFFFFFFFFF
@A00920:152:HGHKKDRXX:2:2103:24975:8829 1:N:0:CGCGTTCA+TGTTCTCT
ACTCCTACGGGAGGCAGCAGTCGAGAATAATTCACAATGGGCGAAAGCCTGATGGTGCAACGCCGCGTGGAGGATGAAGGTCTTCGGATTGTAAACTCCTGTCATCGGGGAGTAAGACCTGGGCGTGAATAGCGCACAGGGTTGATAGTACCGGAAGAGGAAGGGACGGCTAACTTCGTGCCAGCAGCCGCGGTAATACGAAGGTCCCGAGCGTTGTTCGGAATCACTGGGCGTAAAGGGAGCGTAGGCG
+
FFFFFFFFFFFFFFFFFFFFFFFFFFFFFFFFFFFFFFFFFFFFFFFFFFFFFFFFFFFFFFFFFFFFFFFFFFFFFFFFFFFFFFFFFFFFFFFFFFFFFFFFFFFFFF:FFFFF:FFFFFFFFFFFFFFFFFFFFFFFFFFFFFFFFFFFFFFFF,FFFFFFF:FFFFF:FFFF:FFFFFFFFF:FFF:FFFFFFFFFFFFF:FFFFFFFFFFFFFFFFFFFFFFFFFFFFF::FFFFFF:F:,,F:F
@A00920:152:HGHKKDRXX:2:2103:16387:9017 1:N:0:CGCGTTCA+TGTTCTCT
ACTCCTACGGGAGGCAGCAGTGGGGAATATTGCACAATGGGCGCAAGCCTGATGCAGCGACGCCGCGTGGGGGACGAAGGCCTTCGGGTTGTAAACCCCTTTCAGCAGGGAAGAAGCGAAAGTGACGGTACCTGCAGAAGAAGCGCCGGCTAACTACGTGCCAGCAGCCGCGGTAATACGTAGGGCGCAAGCGTTGTCCGGAATTATTGGGCGTAAAGAGCTCGTAGGCGGTTTGTCGCGTCTGCTGTGA
+
FFFFFFFFFFFFFFFFFFFFFFFFFFFF:FFFFFFFFFFFFFFFFFFFFFFFFFFFFFFFFFFFFFFFFFFFFFFFFFFFFFFFFFFFFFFFF:FFFFFFFFFFFFFFFFFFFF:FFFFFFFFFFFFFFFFFFFFFFFFFFFF:FFFFFFF:FF:F:FFFFFFFFFFFFFFFFF:FFFFFFFF:FFFFF:FFFFFFFFFFFF:FF:FFFFF:FFFFFFFFFFFFFFFFFFFFFFFFF::FF:FFFFFFF:
@A00920:152:HGHKKDRXX:2:2103:15302:9831 1:N:0:CGCGTTCA+TGTTCTCT
ACTCCTACGGGAGGCAGCAGTGGGGAATCTTGCCCAATGGGCGAGAGGCTGACGCAGCGACGCCGCGTGGAGGATGACGCCCCTCGGGGTGTAAACTCCTGTTGCCCGGGACGAACACTTGGTTTCGACCACGCTGACGGTAACGGGTTAGGAAGCACCGGCTAACTCCGTGCCAGCAGCCGCTGAAAAACGGAGGGCGCAAGCGTGGCTCGGAATCACTGGTCGTAAAGAGTACGCAGTCGGAAGGTCT
+
:,FFFFFFFF:F:FFF,FFF:FF:F:FF,F::F,FFF,::FFFFFFF::FFFFF,::FF:F::::,:FFFF:FFFFF:,FFF:F,F::F,FF:F,FF,FFF,F,FFF:FFF,F,FFFF,:FF:FFF,:FFFF:FFFFF,FF::F,FFF,FFFFFF:,FF:F:,FF,F:,,F,F:FFF:::,:F,F,F:,F:FFF,,FF:FFFF,FF,,FFFF,FF:,F,FF,,F,F,FFF:,,F,FFF,,F,,F,,,FF:
@A00920:152:HGHKKDRXX:2:2103:30671:10457 1:N:0:CGCGTTCA+TGTTCTCT
ACTCCTACGGGAGGCAGCAGTGGGGAATCTTGGACAATGGGGGCAACCCTGATCCAGCGACGCCGCGTGGGTGATGAAGGCCTTCGGGTTGTAAAGCCCTTTCACCGGGGACGATGATGACGGTACCCGGAGAAGAAGCACCGGCTAACTCCGTGCCAGCAGCCGCGGTAAGACGGAGGGTGCTAGCGTTGTTCGGAATCACTGGGCGTAAAGCGCACGTAGGCGGCCCGGTAAGTCTCATGGTGAAAGG
+
FFFFFFFFFFFFFFFFFFFFFFFFFFFFFFFFFFF,FFFFFFFFFFFFFFFFFFFFFFFFFFFFFFF,FFFFFFFFFFFFFFFFFFFFF,FFFFFFFFFFFFFFFFFFFFFFFFFFFFFFFFFFFFFFFFFFFFFFFFFFFFFFFFFFFFFFFFFFFFFFFFF:FFFFFF,FFFFFFFFFFFFFFFFFFFFFFFFFFFFFFFF:FFFFF,FFFFFFFFFFFFFFFFFF:F,FFFFF:F:F:FF,FFFFFF
@A00920:152:HGHKKDRXX:2:2103:16749:10708 1:N:0:CGCGTTCA+TGTTCTCT
ACTCCTACGGGAGGCAGCAGTAAGGAATATTGCACAATGGGCGCAAGCCTGATGCAGCAACGCCGCGTGCCCGAGGAAGGCCTTCGGGTTGTAAAGGGCTTTTCTGGCTGAAGAGCAAGGACGGTAGGCCAGGAATAAGCGTCGGCTAACTACGTGCCAGCAGCCGCGGTAAAACGTAGGACGCGAGCGTTATCCGGATTTACTGGGCGTAAAGCGCGGGCAGGCGGCTGTTCAAGTCGGACGTGAAAGC
+
,:::FFFFFF:FFFFFFFFFFFFFFFFFFFFFFFFFFFFFFF:FFFFFFFFF:FFFFFFFFFF:FFFFFFFFF,FFF,FFFF:,F:FF:,FFF,F:FFFFFFFFFFFFF:FFFFFFFFFFFFFFFFFFFFFFFFFFFFFFFFFFFFFFFF:FF,FFFFFFFFFFFF::FFF,:FFF,:FFFFF:FFFFFFFF:FFFF:,FF:FF:FFFF:F,FFF:::F:FFFF::FF:FFF:FFF:FFFFFFF:FF,FF
@A00920:152:HGHKKDRXX:2:2103:30879:10911 1:N:0:CGCGTTCA+TGTTCTCT
ACTCCTACGGGAGGCAGCAGTGGGGAATATTGGACAATGGGCGCAAGCCTGATCCAGCCATGCCGCGTGAGTGATGAAGGCCTTAGGGTTGTAAAGCTCTTTAAGTAGGGAAGATAATGACGGTACCTACAGAAGAAGCCCAGGCTAACTTCGTGACAGCAGCCGCGGTAATACGGAGGGGGCTAGCGTTGTTCGGAAATACTGTGCGTAAAGGGCGCGCAGGCGGCTGCTCAAGTCAGGAGTGAAAGGC
+
FFFFFFFFFFFFFFFFFFFFFFFFFFFFFFFFFFFFFFFFFFFFFFFFFFFFFFFFFF,FFFFFFFFFFFF:FF,FFFFFFFFFFFFFFF,FFFFFFFFFFF,FFFFFFFFFFFFF:F,:FFFFFFFFF,F:,F,FF,FFF,F,FFFFF,FFF,,:F:FFF,:F,FF:,F:FF,:,FF:FFFFFFFFFF:FFF::FFF,FFFFF,:FF,FF:FFFFFFFF,FFFFFFF:FFFFF::FF:,,:,F,:FF,F
@A00920:152:HGHKKDRXX:2:2103:27398:10958 1:N:0:CGCGTTCA+TGTTCTCT
ACTCCTACGGGAGGCAGCAGTGGGGAATTTTGGACAATGGGGGCAACCCTGATCCAGCCATGCCGCGTGTGTGAAGAAGGCCTTCGGGTTGTAAAGCACTTTCGGACGGACCGAAATCGCGCGGGCGAATATCCCGCGTGGATGACGGTACCGTAAGAAGAAGCACCGGCTAACTACGTGCCAGCAGCCGCGGTAATACGTAGGGTGCGAGCGTTAATCGGAATTACTGGGCGTACAGTGTGCGCAGGCG
+
F:FFFFF,F:FFFFFFFFFFFFFFFFFFFFFFFFFFFFF,:F,FFFFFFFFFFFFF:FFFFFFF,FFFFFFFF:FFFFF,FF:FFF,FFFF:FFFFFFFFFFFFFF:FF::F:FFFFF:FFFFFFFFFFFFFFFFFFFFFFFFFFFFFF,FFFFFFFFFFFFFFFFF:FFFFFFFFFFFFFFFFF,FFFFFFFFFFFFFFF,FFFFFF:FFFFFF,FFFFFF,FFFFFFFFFF,F,,:FFFFFFF:FFFF
@A00920:152:HGHKKDRXX:2:2103:18991:11240 1:N:0:CGCGTTCA+TGTTCTCT
ACTCCTACGGGAGGCAGCAGTGAGGAATCTTGCGCAATGGCCTCACGGCTGACGCAGCGACCCCGCGTGAGGGAAGAAGCACCTCCGAGTGTAAACCACCGTTGCACAGGAAAAATACCAAGATAAATCGAGACAGACTGTACCGGCGGAGGAAGAACCCGCAAACTCACTCCCAGCAGCCGCCCTAAGACAGACGGTGCGAGCGTGCTCAGGACGTAATTCGTGTAAATAGAGCGTACGCGGCACGCAA
+
FF:FFFFFFFF:FFFFFFFF:,,FFFFFFFFFF,FFFFFFFF:,FFFFFFFF,,FFFF,F,,F,FFFFF,,:FF,FF,FF,F,F,,F,FF,,,FF,F,,,,,F,:,F,FF,,,,F,F:F,,,:,,,FF,F,,,F,F,F,F,F:F,,,,,,,,FF,:F,F:::,,,FF,,,F,F:FFFF,FF,,,,F,,,,,,FF:FF,:::,FFF,:,,:,,,,,::,F,:,,,:,:,F,,,,F::F,:F,,F::,F,F,
@A00920:152:HGHKKDRXX:2:2103:3549:11898 1:N:0:CGCGTTCA+TGTTCTCT
ACTCCTACGGGAGGCAGCAGTGGGGAATCTTGCGCAATGGGCGAAAGCCTGACGCAGCAACGCCGCGTGCGGGATGAAGGCCTTCGGGTTGTAAACCGCTTTCAGTGGGGACGAACCAAGACGGTACCCACAGAAGAAGCCCCGGCCAACTACGTGCCAGCAGCCGCGGTAACACGTAGGGGGCAAGCGTTGTCCGGATTTATTGGGCGTAAAGAGCTCGTAGGTGGTTCGGTAAGTCGGGTGTGAAACC
+
FFFFFFFFFFFFFFFFFF,FFFFFFFFFFFFFFFFF:FFFFFFFFFFFFFFFFFFFFFF:FFFFFFFFFFFFFFFFFFFFFFFFFFFFFFFFFF:F:FFFFFFFF:FFFFFFFFFFFFFFFFFFFFFFFFFFFFFF:FFFFFFF:FFFFFFFFFFF:FFFFFFFFFFFFF:FFFFFFFFFFFFFFFFFF:,FFFFFFF:F:F:FFFFF,FF:FF::FFFFFFFFFFF,FFFFFFFFFFFFFFFFF:FFFF
@A00920:152:HGHKKDRXX:2:2103:6063:11898 1:N:0:CGCGTTCA+TGTTCTCT
ACTCCTACGGGAGGCAGCAGTGGGGAATTTTGGACAATGGGGGCAACCCTGATCCAGCCATGCCGCGTGTGTGAAGAAGGCCTTCGGGTTGTAAAGCACTTTCGGCCGGAACGAAATCGCGCGGGTGAATATCCCGCGTGGATGACGGTACCGGAAGAAGAAGCACCGGCTAACTACGTGCCAGCAGCCGCGGTAATACGTAGGGTGCGAGCGTTAATCGGAATTACTGGGCGTAAAGTGTGCGCAGGTG
+
FFFFFFFFFFFFFFFFFFFFFFFFFFFFFFFFFFFFFFFFFFFFFFFFFFFFFFFFFFFFFFFFFFFFFFFFFF:FFFFFFFF,FFFFFFFFFFFFFFFFFFFFFFFFFFFFF:FFFFFFFFFFFFFFFF:FFFFFFFFFFF:FFFFFFFFFFFFFF,:FFFFFFFFFFFFFFFFFFF:FFFFFFFFFFFFFFFFFFFF:F,FFFFFFFF:F:F::F,:FFFFFFFFFFFFFF:FFFFFF:FF:FFFFFF
@A00920:152:HGHKKDRXX:2:2103:3513:12962 1:N:0:CGCGTTCA+TGTTCTCT
ACTCCTACGGGAGGCAGCAGTAAGGAATATTGCACAATGGACGCAAGTCTGATGCAGCAACGCCGCGTGCCCGAGGACGGCCTTCGGGTTGTAAAGGGCTTTTCTGGCTGAAGAGGAAGGACGGTAGGCCAGGAATAAGCTCCGGCTAACTCCGTGCCAGCAGCCGCGGTAATACGGAGGGGGCAAGCGTTGTTCGGAATTACTGGGCGTAAAGGGCACGTAGGCGGCGATGCGGGTCAGATGTGAAAGC
+
FFFFFFFFFFFFFFFFFFFFFFFFFFFFFFFFFFFFFFFFFFFFFFFFFFFFFFFFFFFFFFFFFFFFFFFFFFFFFFFFFFFFFFFFFFFFFFFFFFFFFFFFFFFFFFFFFFFFF,:FFFFFFFFFFFFFFFFFFFFFFFFFFFFFFF:FFFFFFFFF:FFFFFFFFFFFFFFFFFFFFFFFFFFFFFFFFF::FFFFFFFFFFFFFFFFFFFFFFFFFF,F:FFF:FFFFFFFFFFFFFFFFFFFFF
@A00920:152:HGHKKDRXX:2:2103:18656:13260 1:N:0:CGCGTTCA+TGTTCTCT
ACTCCTACGGGAGGCAGCAGCGAGGAATTTTGCACAATCGACGCAAGTCGGATGCAGCAACGCCGCGTGGGGGAAGAAGGCTTTCGAGTTGTAAACCCCTTTTGTGAGGGAAGACGATCTGACGGTACCTCACGAATAAGTCACGGCTACCTACGTGCCAGCAGCCGCGGTCATACGTAGGTGGCGAACGTTGTCCGGATTTACTGGGCGTAAAGCGCGCGCAGGCGGACCGATACGTCAGAGGTGAAAT
+
FFFFFFFFFFFFFFF:FFFFFFFFFFFFFFFFFFFFFFFFFFFFFFFFFFFFFFFFFFF:FFFFFFF:FFFFFF:FFFFFFF:FFFFFFFFFFFFFFFFFFFFFFFFFFF:FFF,FFFFFFFFFFFFFFFFFFFF:FFFFFFFFFFFFF,FFFFFFFFFF,FFFFFFFFF,,FF,FFFFFFFFFFFFFFFFFFFFFFFFFFFFFFFFFFFF,:FFFFFFFFF:FFFFFFFFFFFF,,FF,:FFF:FF:FF
@A00920:152:HGHKKDRXX:2:2103:11234:14278 1:N:0:CGCGTTCA+TGTTCTCT
ACTCCTACGGGAGGCAGCAGTAGGGAATATTGCACAATGGAGGAAACTCTGATGCAGCGACGCCGCGTGAGTGACGAAGGCCTTCGGGTTGTAAAGCTCTGTTCTCAGGGAAAAAGAAAGTGATTGTACCTGAGGAGAAAGGACCGGCTAACTTCGTGCCAGCAGCCGCGGTAAGACGTAGGGGGCGAGCGTTGTCCGGAATTATTGGGCGTAAAGGGCTCCTAGGTTGTTCAGTAAGTCGACTGTGAAA
+
,FFFFF:FFFFF:FFFFFFFFFFFF:FFFFFFFFFFFFFFFFFFFFFFFF:FFFFFFFFFFFFFFF:FFFFF:FFFFFFFFFFFFFFFFF,FFFF,FFFFFFFFFFFFF:FFFFFFFFFFFFFFFFFFFFFFFF:FFF:FFFFFFFFFFFFFFFFFFFFF:FFFFFFFFFFFFFF:FFFFFFFFFF:FFF,FFFFFFFFFFFFFFFF:FFFFFFF:FFF:F,FFF:FFFFFFFF:FFF:F:FFFFF:FF:
@A00920:152:HGHKKDRXX:2:2103:12915:14372 1:N:0:CGCGTTCA+TGTTCTCT
ACTCCTACGGGAGGCAGCAGTGGGGAATATTGCACAATGGGCGCAAGCCTGATGCAGCGACGCCGCGTGAGGGATGAAGGCCTTCGGGTTGTAAACCTCTTTCAGTAGGGAAGAAGCGAAAGTGACGGTACCTGCAGAAGAAGCGCCGGCTAACTACGTGCCAGCAGCCGCGGTAATACGTAGGGCGCAAGCGTTATCCGGAATTATTGGGCGTAAAGAGCTCGTAGGCGGTTTGTCGCGTCTGCCGTGA
+
FFFFF:FFFFFFFFFFFFFFF:FFFFFFFFF:FFFFFFFFFFFFFFFFFFFFFF,FFFFFFFFFFFFFFFFFFF:FFFFFFF:FFFFFFFFFFFFFFFFFFFFFFFFFFFFFFFFFFFFFFFFFFFFFFFFFFFFFFFFFFFFFFFFFFFFFFFFFFFFFFFFFFFFFFFFFFFFFFFFFF:FFFFFFF,FF:FFFFFFFFFFFF,FFFFFFFF,FFFFFFFF:FFF:FFFFF:FFFF:FFFFFFFF:FF
@A00920:152:HGHKKDRXX:2:2103:17996:14685 1:N:0:CGCGTTCA+TGTTCTCT
ACTCCTACGGGAGGCAGCAGTGGGGAATATTGGACAATGGGCGAAAGCCTGATCCAGCAACGCCGCGTGGGGGATGACGGCCTTCGGGTTGTAAACCCCTTTCAGGAGGGAAGAAATTGACGGTACCTCCAGAAGAAGCCCCGGCCAACTACGTGCCAGCAGCCGCGGTAATACGTAGGGGGCGAGCGTTGTCCGGAATTATTGGGCGTAAAGAGCTCGTAGGCGGCTCAGCAAGTCGGCGGTGAAATCC
+
FFFFF:FFFFFFFFFFFFFFF:FFFFFFFFFFFFFFFFFFFFFFFFFFFFFFFFFFFFFFFFFFFFFFFF:FF:FFFF,FFFFFFFFF,FFFF:FFFFFF,FFFFF:F:F,:F::FFFFFFFFFFFFFFFFFFFFFFFFFFFF:FFFFFFFFFFFFFFFFFFFFFFFFFFFFFFFFFFFFFFFFFFF:FFFFFFFFF:F:F:FFFFFFFFFFF:FFFFFFF,,FF:F::FFF::F,FFF:FF:FF,FFFF
@A00920:152:HGHKKDRXX:2:2103:13340:14857 1:N:0:CGCGTTCA+TGTTCTCT
ACTCCTACGGGAGGCAGCAGTGGGGAATATTGCGCAATGGGCGAAAGCCTGACGCAGCCACGCCGCGTGAGTGATGAAGGTTTTCGGATCGTAAAGCTCTGTGGGGAGAGAAGAACAAAGCCGGTGAAGAGCAGGCCCTGACGGTATCTCCTTAGCAAGCACCGGCTAACTCCGTGCCAGCAGCCGCGGTAAGACGGAGGGGGCAAGCGTTGTCCGGATTTATTGGGCGTAAAGAGCTCGTAGGCGGCTC
+
FFFFFFFFFFF,FFFFFFFFFFFFFF:FFFFFFFFFFFFFFFFFFFFFFFF:FFFFFFFFFFFFFFFFFFFFFFFF,FF:FFF:FFFF,FFFFFFFFFFF:F,F:FFF:F:FFFFFFFF,F,:F:FFFF,FF,F,::,FFF,:FFFF,,,FFFFFF:,:FFFFF,FF,FFFFF:,:FFFFF,FFFFFF,FFFFF:F,:F,F::,FFFFFFF,FFFFFFF,F,FFFFFFFFFFF,FFFF:,FFFFF:F,FF
@A00920:152:HGHKKDRXX:2:2103:12038:16141 1:N:0:CGCGTTCA+TGTTCTCT
ACTCCTACGGGAGGCAGCAGTGGGGAATCTTGGACAATGGGGGAAACCCTGATCCAGCGACGCCGCGTGACCGATGAAGGCCCTCGGGTCGTAAAGGTCTTTCGACGGGGAAAATAGTGATGGTACCCGTATAAGAAGGAGCGGCTAACTACGTGCCAGCAGCCGCGGTAATACGTAGGCTCCAAGCGTTGTTCGGAATTAATGGGCGTAAAGCGCACGTAGGTGGTCGTTTAAGTCGGATGTGAAAGCC
+
FF,:F,FFFF:::::FFFF:FFFFFFFFFFFFFFFFFFFF:F:FF,:FF,:FFFFFFFF,FFFFFFFFF:F:FFFF,F:FFFFF:FFFFFF,FFFFFFFFFFFFFFF,:FFF:FFF,FFFFFFF:FFFFFFFFFFFFFFFFF:FFFFF::FFFFFFFFFFFF:FFFF:FFFF:F:FF,FFF,FFF,FFF:,FF:FFFFFFF,:::::F::FFF::FFF:F,FF:,F:FF,FFFFFFFF,F,:F,,F:,FF
@A00920:152:HGHKKDRXX:2:2103:14398:16282 1:N:0:CGCGTTCA+TGTTCTCT
ACTCCTACGGGAGGCAGCAGTGGGGAATCTTGCGCAATGGGCGAAAGCCTGACGCAGCGATGCCGCGTGCGGGAAGACGGCCTTCGGGTTGTAAACCGCTTTCAGCAGGGACGAAATTGACGGTACCTGCAGAAGAAGCTCCGGCCAACTACGTGCCAGCAGCCGCGGTAAGACGTAGGGGGCGAGCGTTGTCCGGAATTATTGGGCGTAAAGGGCTCCTAGGCGGTTCAGTAAGTCGACTGTGAAAATC
+
F:FFFFFFFFFF,F:FFFFF:F:FFFFFFFFFFFFFFF:F,F:FFFFFFFFFFFFFF,:FFFFFFFFFFFFFFF:FFFF:F:FFFFFFFFFFFFFFFFF:FFFFFFFFFFFFFFFFFFF:FFFFFFFFFFFF:FFFFFF:FFFFFFFFFF:FFFFFFFFFFFFFFFFFFFFFFFFFFF:FFFFFFFFFFFFFFFFFFFFFFFFFFFFFFFFF:FFFFFFFFFFFFFFFFFFF:FFF:FFFFFFF:FF:FF
@A00920:152:HGHKKDRXX:2:2103:30400:17253 1:N:0:CGCGTTCA+TGTTCTCT
ACTCCTACGGGAGGCAGCAGTAGGGAATATTGGTCAATGGGTGAGAGCCTGAACCAGCCATGCCGCGTGCAGGAAGAAGGCCTTCTGGGTTGTAAACTGCTTTTGCCGGGGGATAAAATTCCCATGCGTGGGACATTGAAGGTACCCGGTGAATAAGCCACGGCTAACTACGTGCCAGCAGCCGCGGTAATACGTAGGTGGCAAGCGTTGTCCGGATTTATTGGGTTTAAAGGGTGCGTAGGCGGCCTAT
+
F:FF:FFFFFFFFFFFFFFFFF,FFFFFFFF::F:FFFFFFFFFFF::F:FFFFFFFFFF,F:FFFFFFFFFFFF:FF:F:FF,FFF::::F::FFFFF:FFFF,:FF:FFFFFFFFF,:FF:FF:FF:FFF:FFFFFFFF:FFFFFF:FFF:FFFFFFFFFFFFFFFFFFFFFFFFFFFFFF:FFFFFFFFFFFFFFFFFFF:FFFFFFF:,:FFFFFFFFF:FFFFFFFFFFF:FFF,FFFFFFFFFF
@A00920:152:HGHKKDRXX:2:2103:31485:17284 1:N:0:CGCGTTCA+TGTTCTCT
ACTCCTACGGGAGGCAGCAGCTAGGAATCTTGGGAATGGGCGAAAGCCTGACCCAGCAACGCCGCGTGGGCGATGAAGGCCTTCGGGTCGTAAAGCCCTTTTGCAGGGGACGATGATGACGGTACCCTGCGAATAAGCCACGGCTAACTCCGTGCCAGCAGCCGCGGTAATACGGAGGGGGCTAGCGTTGTTCGGAATTACTGGGCGTAAAGCGCACGTAGGCGGCTTTGTAAGTTAGAGGTGAAAGCCC
+
FFFFFFFFFFFFFFFFFFFFFFFFFFFFFFFFFFFFFFFFFFFFFFFFFFFFFFFFFFFFFFFFFFFFFFFF:FFFFFFFFFFF:FFFFFFFFFFFFFFFFFFFFFFFFFFFFFFFFFFFFFFFFFFFFFFFFFFFFFF:FFFFFFFFFFFFFFFFFFFFFFFFFFFFFFFFFFFFFFFFFFF:FFFFFFFFFFFF,FFFFFFFFFFFFFFFFFF:FFF:FFFFFFFFFF:FFFFFFFFFFFFFFFFF:F
@A00920:152:HGHKKDRXX:2:2103:1895:17487 1:N:0:CGCGTTCA+TGTTCTCT
ACTCCTACGGGAGGCAGCAGTGGGGAATATTGGACAATGGGCGAAAGCCTGATCCAGCAATGCCGCGTGAGTGATGAAGGCCCTAGGGGTGTAAAGCTCTTTTACCCGGGATGATAATGACAGTACAGGGAGAATAAGCTGCGGCTGACTCCGTGCCCGCAGCCGCTGTCAGACGGAGGGCGCTAGCGTGGTTCGGAATAGCTGGGCGTCAGGCGCACCTAGGCGGCTTGGTACGTTAGAGGTGAAAGAC
+
FFFFF,FFFFFFFFFFFFFFFFFFFFFFFFF,:FFFFFFF,FFFFFF,FFFFF:F:FF:::FFFFFF:FFF:FF:FFFF,FF:FFFFF,FF:FFF,FFFFFFFFFFFFFFF,FFF:,:,:FF:FF,::,,FF,:F,FFFF,,,,F,,F:::F:,FF,,,F,FFF:F,::,F,,F,FF,F,,FF:,F:,F,,,,:FFF::,,:::FFFFF,:,F,F:,F,F:FFF,FF::,F,F:F,F,:FFFFF:,FF,F
@A00920:152:HGHKKDRXX:2:2103:3025:18004 1:N:0:CGCGTTCA+TGTTCTCT
ACTCCTACGGGAGGCAGCAGTGGGGAATCTTGCGCAATGGCCGAAAGGCTGACGCAGCGACGCCGCGTGTGGGAGGACGCCCTTCGGGGTGTAAACCACTGTTGCCCGGGACGAAACTCCTTTTTCGAGAGGACTGACGGTACCGGGTGAGGAAGCACCGGCTAACTCCGTGCCAGCAGCCGCGGTAATACGGAGGGTGCGAGCGTTGTCCGGAATCACTGGGCGTAAAGGGCGCGTAGGTGGCAGGGCA
+
FFFFFFFFFFFFFFFFFFFFFFFFFFFFFFFFFFFFFFFFFFFFFFFFFFFFFFFFFFFFFFFFFFFFFFFFFFFFFFFFFFFFF:FFFF:FFFFFF:FFFFF:FFFFFFFFFFFFFFFFFFFFFFFFFFFFFFFF:FFFF,FFFFFFF:FFF:FFFFFFFFFFFFFFFFFFFFFFFFFFFFFFFFFFFFFF:,FFFFFFFFFFFFFF:FFFF:FFFF:FFFFF::FFFFFFFFFFFFFFFFFFFFFFFF
@A00920:152:HGHKKDRXX:2:2103:24026:18114 1:N:0:CGCGTTCA+TGTTCTCT
ACTCCTACGGGAGGCAGCAGTAAGGGATATTGCACAATGGGCGCAAGCCTGATGCAGCAACGCCGCGTGCATGATGAAGGCCTTCGGGTCGTAAAATGCTTTTCTGACTGAAGAGGAAGGACAGTAAGTCAGGAATAAGTGTCGGCTAACTACGTGCCAGCAGCCGCGGTAAAACGTAGGACGCAAGCGTTATCCGGAGTTACTGGGCGTAAAGCGCGGGCAGGCGGTGGTCTAAGTCTGATGTGAAAGC
+
:FFFFF,FFFFFFFFFFFFFFFFFFFFFFFFFFFFFFFFFFFFFFFFFFFFFFFFFFFFFFFFFFFFFFF:FF:FFFFFFFFFFFFFFFFFFFFFFFFFFFFFFFFFFFF:FF:FFFFFFFFFFFFF:FFFFFFFFFFFFFFFF:FFFFFFFFFFFFFFFFFFFFFFFFFFFFFFFF::FFFFFF,FFFFFFFFFFFFFFFFFFFFFFFFFFFFF:FFFFFFFFFF:FFFFFF:FFFFFF:FFF:FFF:F
@A00920:152:HGHKKDRXX:2:2103:7274:18818 1:N:0:CGCGTTCA+TGTTCTCT
ACTCCTACGGGAGGCAGCAACTGGGAATATTGCACAATGGGGGAAACCCTGATGCAGCGACGCCGCGTGAGTGAAGAAGTAATTCGTTATGTAAAGCTCTATCAGCAGGGAAGAAAATGACGGTACCTGAGTAAGAAGCCCCGGCTAACTACGTGCCAGCAGCCGCGGTAATACGTAGGGGGCAAGCGTTATCCGGATTTACTGGGTGTAAAGGGAGCGTAGACGGCAGTGCAAGTCTGGAGTGAAAGGC
+
FFFFFFFFFFFFFFFFFFFFFFFFFFFFFFFFFFFFFFFFFFFFFFF:FFFFFFFF:FFFFFFFFFFFFFFFFFFFFFFFFFFFFFFFFFF:FFFFFFFFFFFFFF:FFF::FFFFFFFFFFFFFFFFFFFFFFFFFFFFF:FFFFFFFFFFFFFFFFFFFFFFFFFFFFFFFFFFFFFFFFFF:FFFF:FFFFFFFFFFFFFFFF:FF::,FFFFFFFFFFFF:FFFFFFFF,FFFFFFFFFFF:FFFF
@A00920:152:HGHKKDRXX:2:2103:13865:19116 1:N:0:CGCGTTCA+TGTTCTCT
ACTCCTACGGGAGGCAGCAGTGGGGAATTGTTCGCAATGGGCGCAAGCCTGACGACGCAACGCCGCGTGGAGGATGAAGAATTTCGGTTCGTAAACACCTGTCGAGCGGGACGAAAGATCCGCCGGTTAATACCCGGTGGAAGTGACGGTACCGCTAAAGGAAGCCCCGGCTAACTCCGTGCCAGCAGCCGCGGTAATACGGGGGGGGCACGCGTTGTACGGAATTACAGGGCGTAAAGGGCTCGTAGGC
+
FFFFFFFFFFFFFFFFFFFFFFFFFFFFFFFFFFFFFFFFFFFFFFFFFFFFFFFFFFFFFFFFFFFFFFFFFF,FFFF,:FFFFFFFFFFFFFFF,:FFFFF:FFFFFFFFF,:FFF,F,F,FFFFFFFFFFFFFFFFFFFFF:,FFF,F:::,F,,,F:FFFF::F,FF,:F:,F::FFF::F:F,FFFFFF::F:,:F,FF,:,FFF,:FF,,FF,:,:F,:,FF,FFFFFF,FF,FFFF:,F:FFF
@A00920:152:HGHKKDRXX:2:2103:16676:19132 1:N:0:CGCGTTCA+TGTTCTCT
ACTCCTACGGGAGGCAGCAGTAGGGAATATTGGTCAATGGATGGAAGTCTGAACCAGCCATGCCGCGTGCAGGAAGACGGCCTTCTGGGTTGTAAACTGCTTTTGCCAGGGGATAAAAGGCCCATGCGTGGGACATTGAAGGTACCTGGTGAATAAGCCACGGCTAACTACGTGCCAGCAGCCGCGGTAATACGTAGGTGGCGAGCGTTGTCCGGATTTATTGGGTTTAAAGGGTGCGTCGGCGTCCCTG
+
FFFFFF:FF::FF:FF:FFFFFFFFFFFFFFFFFF:,FFFFFFFFFFFFFFFFFFFFFFFFFFFFFFFFFFFFFFFFFFFFFFFFFFFFFFFFFFFFFFFFFFFFFFFFFFFFFFFFFFFFFF:FFFFFFF:,:,,FFFFF:FFFFFFFFFFFFFFFFFFFFFF:FFFFFFFFFFFFF:,FFFFFFFFFFFFFFFF,FFFFFF::FFFFFFFF,:FFFFF:FFFFFFF:FFF:FFFF:F,,FFF:FFFFF
@A00920:152:HGHKKDRXX:2:2103:25437:19680 1:N:0:CGCGTTCA+TGTTCTCT
ACTCCTACGGGAGGCAGCAGTGGGGAATATTGGACAATGGGCGAAAGCCTGATCCAGCAATGCCGCGTGAGTGATGAAGGCCGTAGGGTTGTAAAGCTCTTTTACCAGGGATGATAATGACAGTACCTGGAGAAGAAGCTCCGGCTAACTCCGTGCCAGCAGCCGCGGTAATACAGAGGGCGCAAGCGTTATTCGGATTCACTGGGCCTAAAGAGCCCGTAGGCGGCTACGTAAGTCGGATGTGAAATCC
+
FFFFF,FFF:FFFFFFFFFFFFFFF:FFFFFFFFFFFFFFFFFFFFFFFFFFF,FFFF,FFFFFFFFFFFF,FFFFFFF:F,,,,FFF:FFFFFFF:FFF:FFF,FFFFF,FFFFF,FFFFFFFFFFFFFF,FF,F::F:FFFFF:FFF::FFFF:FFFFFFFFF:FF:F,FF:,:FFFFFF:FFFFFF,F:FFFFF,F:F:FFFF,,,:FFF,:F:FF:F:FFFF:,FFFF:,F,FFF,,FFFF:F,:F
@A00920:152:HGHKKDRXX:2:2103:9136:19883 1:N:0:CGCGTTCA+TGTTCTCT
ACTCCTACGGGAGGCAGCAGTTTCGAATCATTCACAATGGGCGAAAGCCTGATGGTGCGACGCCGCGTGAGGGATGAAGGCCTTCGGGTTGTAAACCTCTGTCACCGGGGAAGAAACGCTTTGAGTTAATAGTTCAAAGCCTGACTTAAACCGGAGAGGAAGCAGTGGCTAACTCTGTGCCAGCAGCCGCGGTAATACAGAGACTGCAAGCGTTATTCGGATTCACTGGGCGTAAAGGGTGCGCAGGCGG
+
FFF:F:FFFFFFFFFFFFFFFFFFFFFF:FFFFFFFFFFF:FFFFFFFF:FFFFFFFFFFFFFFFFFFFFFFF,,FFFFFFF:FFFFFFFFFFFFFFFFF,FFF:FF:FFF,FFFFFFFFFFFFF:FFFFFFFFFFFF,:FFFFFFFFF,,FFFFFFFFFFF,FF,FFFFFFFF:FFFFFFFFFFFFFFFF,FFFFFFF,F:FFFFFFFFFFFFFFFFFFFFFF:F,F,FF,FF,FFFFFF,:F::FF:,
@A00920:152:HGHKKDRXX:2:2103:30897:20087 1:N:0:CGCGTTCA+TGTTCTCT
ACTCCTACGGGAGGCAGCAGTGGGGAATATTGGACAATGGGCGAAAGCCTGATCCAGCAACGCCGCGTGAGGGATGACGGCCTTCGGGTTGTAAACCTCTTTCAGCAGGGACGAAGCGCAAGTGACGGTACCTGCAGAAGAAGCACCGGCCAACTACGTGCCAGCAGCCGCGGTAAGACAGAGGGTGCGAACGTTGTTCGGAATTACTGGGCGTAAAGCGCGTGTAGGCGGCCGCGCAAGTCGGGTGTGA
+
:FFFFFFFFFFFFFFFFFF:FFFFFFFFFFF:FFFFFFFFFFFFFFFFFFFFFFFFFFFFFFFFFFFFFFFFFF:FFFFFFFFFFFFFFFFFFFFFFFF:FFFF:F,FFFFFFFFFFF:FFFFFFFFFFFFFFFFFFFF:FFFFFFFFFFFFFFFFFFFFFFFFFFFFFFFFFFFFF:FFFFF,FFFFFF:FFFFFF:FFFFFFFF:FFFFFFFFF,FFFFFFFFF::FFFF:FF:FFFFFFFF:FFFF:
@A00920:152:HGHKKDRXX:2:2103:8630:20353 1:N:0:CGCGTTCA+TGTTCTCT
ACTCCTACGGGAGGCAGCAGTAGGGAATCTTGCGCAATGGGCGAAAGCCTGACGCAGCGACGCCGCGTGAGTGATGAAGGCCTTCGGGTTGTAAAGCTCTGTGGGGAGAGAAGAATAAGCATGAGTTAACACCTCATGTGATGACGGTATCTCCTTAGCAAGCACCGGCTAACTCTGTGCCAGCAGCCGCGGTAAGACAGAGGGTGCAAACGTTGTTCGGAATCACTGGGCGTAAAGCGCGTGTAGGCGG
+
FFFFFFFFFFFFFFFFFFFFFFFFFFFFFFFFFFFFFFFFFFFFFFFFFFFFFFFFFFFFFFFFFFFFFFFFFFFFFFFFFFFFFFFFFFFFFFFFFFF,FFFFFFFFFFFFFFFFFFFFFFFFFFF:FFFFFFFFFF:FFFFFFFFF,FFFFFFF:FFFFFFFFFFFFFFFFFFFFFFFFFFFFFFFFFFFFFFFFFFFFFFFFFFF:FFFFFFFFFFF::FFFFFFFFFFFF,FF:FFFFFF,:FFFF
@A00920:152:HGHKKDRXX:2:2103:17969:21402 1:N:0:CGCGTTCA+TGTTCTCT
ACTCCTACGGGAGGCAGCAGTGGAGAATCTTGCACAATGGGCGCAAGCCTGATGCAGCCACGCCGCGTGGAGGAAGAAGGCCTTCGGGTTGTAAACTCCTTTCAGCAGGGAAGAAGCGAAAGTGACGGTACCTGCAGAAGAAGCCCCGGCCAACTACGTGCCAGCAGCCGCGGTAATACGTAGGGGGCGAGCGTTAATCGGAATTACTGGGCGTAAAGCGTGCGTAGACGGTTATTTAAGTCGGGTGTGA
+
FFFFFFFFFFFFFFFFFFFFFFFF::FF:FFFFFFFFFFFFFFFFFFFFFFFFFFFFFFFFFFFFFFFFFFFF:,FF:FFFFFFFFFFFFFFFFFFF:FFFFFFFFFFFFF:FFFFFFFFFFFFFFFFFFFF:FFFFFFF:FFFFF:FFF:F:F:FFFFFF:FF:FFFFFFFFFF,FFFFFFFFFFFFFFFFFFFFFF,FFF,FF:FFFFFFFF:FFF:FFF:FFFFFFFF:FFFFFFFFF:FFFFFFF:
@A00920:152:HGHKKDRXX:2:2103:14922:21418 1:N:0:CGCGTTCA+TGTTCTCT
ACTCCTACGGGAGGCAGCAGTGGGGAATCTTGGACAATGGGCGCAAGCCTGATCCAGCCATGCCGCGTGAGTGAAGAAGGCCTTAGGGTTGTAAAGCTCTTTTGCCAGGGACGATAATGACGGTACCTGGAGAATAAGCCCCGGCAAACTTCGTGCCAGCAGCCGCGGTAATACGGAGGGTGCGAGCGTTGTTCGGAATTATTGGGCGTAAAGCGCACGTAGGCGGCCCGTTAAGTCTCATGGTGAAAGG
+
F:FFFFFFFFFFFFFFFFFFFFFFFFFFFFFFFFFFFFFFFFFFFF:FFFFFFFFFFFFFFFFFFFFFFFFFFF:FFFFF:FF:FFFFFFFFFFFFFFFFFF:FFF,FFFFFFFF:FFFFFFFFFFFFFFFFFFFFFFFFFFFFF:FFF:FFFFFFFFFFFFFFFFFFFFFFFFF:FFFFF:FFFFFFFFF:FFFFFFF::FFFFFFF:FFFFFFFF:FF:FFFFFF,:F::FFFFF,F,FFF,,:,FF,
@A00920:152:HGHKKDRXX:2:2103:14525:21919 1:N:0:CGCGTTCA+TGTTCTCT
ACTCCTACGGGAGGCAGCAGTGGGGAATCTTGCGCAATGGCCGAAAGGCTGACGCAGCGACGCCGCGTGTGGGAGGAAGCCTTTCGGGGTGTAAACCACTGTTGCCCGGGACGACCAGCTCCTTCATGGAGCCTGACGGTACCGGGTGAGGAAGCACCGGCTAACTCCGTGCCAGCAGCCGCGGTAAAACGGGGGGTGCGAGCGTTGTCCGGAATCACTGGGCGTAAAGGGCGCGGAGGTGGCTTGGCTA
+
FFFFFFFFFFFFFFF:FFFFFFFFFFFF:FFFFFFFF:FFFFF,FFFFFFFFFFFFFFFFFFFFFFFFFFFFFFFFF,FF:F,FFFFFFFFFFFFFF:F:FFFFFFFFFF,FFF,FFFFFFFF:FFFFFFFFFFFFFFFFFFFFFFF:,FFF,FF,FFFF:FFFFFFF:FFFFF:FFFFF:FF:F,F,FFFFFFFFFFF::FFFFFFFFFF:FFF,FFFFFFFF:FF:FFF:::FFFF,,FFF:F,,F:F
@A00920:152:HGHKKDRXX:2:2103:19199:21966 1:N:0:CGCGTTCA+TGTTCTCT
ACTCCTACGGGAGGCAGCAGTGGGGAATATTGCACAATGGCCGCAAGCCTGAACCAGCGATGCCGCGTGAGTGATGAAGGACTTAGGATCGTAAACCTCTTTTACTCGGGAGGATACTGTCAGTACCAAGAGAATAAGCTAAGGCTCACTCGGAGCGACCACACTCGGACATCCGGAGGGCGCTATCTTTCTGAGGAATTAATCGGCGTAAAGATCACCTAGGCGTCGAACCAACTCAGGCGTCAACTCC
+
FFF,:FFFFFFFFFFFFFFFFFFFFFFF,:FF,,FFF:FF,FF,FFF:FFFF,,FFFF,F,FFFFFFF:FFFFF,F:FFF:FFF:FF,F,FFFFF,FFFFF:F,F,,FFFF,F:FF:F,,,:,FFF,,FFFFFFF,F,FF,,,,FF,,,,:,,:FF,:,F,:,F,F:,,,F,FF,F,,F,,:F:F,,,F,,:,,FF,F:,:,,,F,,::FF,F,,FF:::,FFFF,,,F:,,,F,:,FFF,FF:,F:,,:
@A00920:152:HGHKKDRXX:2:2103:14669:22294 1:N:0:CGCGTTCA+TGTTCTCT
ACTCCTACGGGAGGCAGCAGTAAGGAATATTGGTCAATGGGCGCAAGCCTGATCCAGCCATGCCGCGTGAGTGAAGAAGGACTTAGGATTGTAAAGCTCTTTCACCGGTGAAGATAATGAATCTAAACGGATAACAAGCCCCGTCTAACTACGAGCCAGCAGCCGCGGTAATACGAAGGTTCCAAGCGATACTCGGAAAAGATGGGAGTAAAGCTTGCTAAGATGTTTCGTTAAGTCTGCCGTGAAAGCC
+
FF:FFFFFFFFFFFFFFFFFFFFFFFFFFFFF:FFFFFFF,FF:FFF,FFFF,FFFFFFF,FFFFFFFFFFFFF,FFFFF,FFFFFFFFFFFFFFFF:FFFFFF,FFFFFFFFF,:FFFF,:,:,:,,:,F,FF,F:,,F,,,,F,,,FF,F,,FFFF:F,,,F:,:,F,FFF,,:,:F,F,FFF,,F,,,FFF,,FF,,,,,FFFFF,FF:,F,FF:,,FF,,F:,,:F:F,FF,,,F,:,:,:FFFFF
@A00920:152:HGHKKDRXX:2:2103:24966:23187 1:N:0:CGCGTTCA+TGTTCTCT
ACTCCTACGGGAGGCAGCAGTTAGGAATCTTGCGCAATGGGCGAAAGCCTGACGCAGCAACGCCGCGTGGGGGATGAAGGCTCTCGGGTTGTAAACCCCTTTCAGCAGGGACGAATCTGAAGGTACCTGCAGAAGAAGGACCGGCCAACTACGTGCCAGCAGCCGCGGTAAGACGTAGGGTCCAAGCGTGGTCCGGATTTACTGGGCGTAAAGAGCGCGTAGGCGGCTTGTTAAGTGTGAAGTGAAATCT
+
FFFFFFFFFFFFFFFFFFFFFFFFFFFF,FF:FFFFFFFFFFFFFFFFFFFFFF,FF,:FFFFFFFFFFFFFFF,FFFFFF:FFFFFFFFFFFFFFF,FFFFFFFFFFFFFFFFFFF:F:,,F::FF:FFF,,:FF,FFFF,F:FFF:FFFF,FFFF:F:FF::F:FF:,::F:,F,FFFFFFFF,FF,,F:::,,FFFFFF:FFF:F,,F:FFFFFFFF,FF,,FF:FF:,F,F,,FFF,FF,,,FF,:
@A00920:152:HGHKKDRXX:2:2103:21441:23813 1:N:0:CGCGTTCA+TGTTCTCT
ACTCCTACGGGAGGCAGCAGTAAGGAATATTGGTCAATGGACGCAAGTCTGAACCAGCCATGCCGCGTGAAGGATGAAGGTCCTCTGGATTGTAAACTTCTTTTGTAGGGGAAGAAACAATGGAATTCCAACAAGGTTTACGGTACCGTAGGAATAAGCAACGCCAAACAACGTGCCAGCAGCCCCGGAAATAAGGAGGGTGCACGCGTAAACCTGATACACTGGGATTAAAGGGTGCGTAGCACGATCG
+
FFFFFFFFFFFFFFFFFFFFF:FFFFFF,FFFF:FFFFFFFFFFFFF,FFFFFFFFFFFFF:FFFFFFFFF,FF,FFFFF,FFFF,FFFFFFFFF,FF::FF,,:,FFFFFFFF:FFF,F:FF,F,F,F:F,F,F,F,,F:,,FFFF,FF,FFFFFF,FF,FF,:,FF:,,,,:,:FF,F,,::,:FF,F,,F,,,,,,FFFFF,,:,:,,,:F,,FF,FFF,:,,,F:,:FF,,,,FFFFF,,,:F:,F
@A00920:152:HGHKKDRXX:2:2103:28239:24064 1:N:0:CGCGTTCA+TGTTCTCT
ACTCCTACGGGAGGCAGCAGTGGGGAATATTGGACAATGGGGGAAACCCTGATCCAGCCATGCCGCGTGTGTGAAGAAGGCTTTCGGGTTGTAAAGCACTTTCAGCGAGGAGGAAGGCCTTAAAGCTAATACCTTTAAGGATTTACGTTACTCGCAGAAGAAGCACCGGCTAACTCCGTGCCAGCAGCCGCGGTAATACGGAGGGTGCAAGCGTTAATCGGAATTACTGGGCGTAAAGCGCGCGTAGGTG
+
FFFFFFFFFFFFFFFFFFFFFF:FFFFFFFFFFFFFFFFF:FFFFFFFFFFF,FFFFFFFFF:FFFFFFFFFFFFFFFFFFF,FFFFFFFFFFFFFFFF,FF:FF,FFFF:F:F:FFFFF:FFFFFFFFFFFFFFFF:F,FFF,FF:FFF,FF:,FFFF:F,FFF,F,F,F,FFF:F:F,:FF:FFFFF::F,FFFFFFFFF:FFFFF::FF,:F:FF:,,,F:F:FFF:FFFF,::FF:FF:FFF:FFF
@A00920:152:HGHKKDRXX:2:2103:7826:24095 1:N:0:CGCGTTCA+TGTTCTCT
ACTCCTACGGGAGGCAGCAGTGGGGAATATTGGACAATGGGCGAAAGCCTGATCCAGCAATGCCGCGTGAGTGATGAAGGCCTTAGGGTTGTAAAGCTCTTTCAGCGGGGACGATAATGACGGTACCCGCAGAAGAAGCCCCGGCTAACTTCGTGCCAGCAGCCGCGGTAATACGAAGGGGGCTAGCGTTGTTCGGAATCACTGGGCGTAAAGGGCGCGTAGGCGGCTTTATAAGTCGTGGGTGAAAGCC
+
,,FF,:F:F::::FFFFFFFFFFFFFF,FFF::::,FFFFFFFFFFFFFFFFF:FF,FFFFFFFFFF,FFFFFFFF,FF,F:,FFF:FFFF:::FFFFF:FFF:FFFFFF:FFFFFFFFFFFF:FF,F:FF,FFFFF::FF:FF:FF:FFFFFFFFFFFFFF:F:FFF:F,FFFFFF,FF:FFF:F,FFFF,FFFFF,:FF:FFF,:FF,FFF,:FFFFFF:::FFF:F,FF:,FFF:,:F,:F,FFFF:
@A00920:152:HGHKKDRXX:2:2103:11451:24173 1:N:0:CGCGTTCA+TGTTCTCT
ACTCCTACGGGAGGCAGCAGTGGGGAATATTGGACAATGGGCGCAAGCCTGATCCAGCCATGCCGCGTGAGTGATGAAGGCCCTAGGGTTGTAAAGCTCTTTCACCGGTGAAGATAATGACGGTAACCGGAGAAGAAGCCCCGGCTAACTTCGTGCCAGCAGCCGCGGTAATACGAAGGGGGCTAGCGTTGTTCGGAATTACTGGGCGTAAAGCGCACGTAGGCGGGTATTTAAGTCAGGGGTGAAATCC
+
FFF,FFF::FF,FFFFFFFFFFFFFFFFFFF:FFFFFFFFFFFFFFFFFFFFFFFFFFFFFFFFFFFFFFFFF,FFFF:FFFFFFFFFFFFFFF,FFFFFFFFFFFF,FF::FFF:FFFFF,F:FFFFFFFF:FF:FFFFFFFFFFFFFFFF:FFFFFFFFFFFFF:FFFFFFFFFFFFFFFFFFFFFFFFFF:FFFFFFFFFF:F,:FFF:F,FFFF:FFFFFFFFF:F:FF:F:FFF,FFFF:F,:F,
@A00920:152:HGHKKDRXX:2:2103:4481:24345 1:N:0:CGCGTTCA+TGTTCTCT
ACTCCTACGGGAGGCAGCAGTAGGGAATATTGGTCAATGGGTGAGAGCCTGAACCAGCCATGCCGCGTGCAGGAAGAAGGCCTTCTGGGTTGTAAACTGCTTTTGCCGGGGGATAAAATTCCCATGCGTGGGACATTGAAGGTACCCGGTGAATAAGCCACGGCTAACTACGTGCCAGCAGCCGCGGTAATACGTAGGTGGCAAGCGTTGTCCGGATTTATTGGGTTTAAAGGGTGCGTAGGCGGCCTAT
+
FFF,FFFFFFFFFFFFFFFFFFFFFF:FFFFFFFFF,FFFFF:FFFFFFFFFFFFFFFFFFFFFFFFFFFFFFFFFF:FFFFFFFFFFFFFFFF,:FF:FFFFFFFFFFFFFFF:FFFFFFFFFFFFFFFFFFFFFFF:FFFF:FFFFFFF::FF:FFFFFF:FFFFFFFFFFFFFFFFFFFFFFFFF,FFFFFFFFFF:FFFFFFFFFFF:FFF::FFFFF:FFF:FFFFFFFF,FFFFF:F:FFFFFF
@A00920:152:HGHKKDRXX:2:2103:11957:24424 1:N:0:CGCGTTCA+TGTTCTCT
ACTCCTACGGGAGGCAGCAGTGGGGAATATAGGCCAATGGGCGAAAGCCTGATCCACCAATGCCGCGTGAGAGATCAAGGCCTTAGGGTTGTAAAGCTCTTTTACCCGGGACGATAATGACTGTACCGGGAGAATAAGCCCCGGCTAACTCCGTGCCAGCAGCCGCGGTAATACAGAGGTCCCAAGCGTTGTGCGGATGTATTGGGCGTAAAGGGTGCGTAGGCGGCGGAGTAAGTTGGGTGTGAACTCC
+
,FFF:FFFFFF:F:FFFF:,,,F,,FFF:,,,F,F,F:,,FFFFF,,:F,FFFF:,,,:,FF,F:,,,FF,,,,F,FF:::,FFF:,F:F,,F,FFF,:FFFFFFFF:FF:,FF,F:F,FFFFFFFFFFFFFFFFFF,FFFFFFFFFFF:FFFFFFF,,FFF,FF:FF,FF,:FFFF:F:FFF,FFF,FF,F,:FFF,:F,FFF:F,FF,FF::FF::F:::FFFFF::,F:,F:FF::,,,FFFF:FFF
@A00920:152:HGHKKDRXX:2:2103:19922:24533 1:N:0:CGCGTTCA+TGTTCTCT
ACTCCTACGGGAGGCAGCAGTGGGGAATATTGGACAATGGGCGAAAGCCTGATCCAGCAATGCCGCGTGAGTGATGAAGGCCTTAGGGTTGTAAAGCTCTTTTACCAGGGATGATAATGACAGTACCTGGAGAATAAGCTCCGGCTAACTCCGTGCCAGCAGCCGCGGTAATACGGAGGGAGCTAGCGTTGTTCGGAATTACTGGGCGTAAAGCGCGCGTAGGCGGTCCATTAAGTCAGGGGTGAAATCC
+
FFFFFFF:,FFFFFFFFFFFFFFFFFFFFFFFFFFFFFFFFFFFFFFFFFFFFFF,FFFFFFFFFFFFFFFFF:FFFFFFFFF,FFFFFFFFFFFFFFFFFFFFF:FFFFFF:FF:FF:FFFFFFFFFFFFFFFFFFFFFFFFF:FFFFFF,FFFFFFFFFFFFFFF:FFF:FFFFFF:,FFFFFFFFFFFFF,FFFFF:FFFFFFFF:FFF,:FFFFFFFFFFF,FFFFFFFF:FFF:,F:FF::FFF:
@A00920:152:HGHKKDRXX:2:2103:9308:24846 1:N:0:CGCGTTCA+TGTTCTCT
ACTCCTACGGGAGGCAGCAGTGGGGAATCTTGCGCAATGGGCGAAAGCCTGACGCAGCAACGCCGCGTGCGGGATGAAGGCCCTCGGGTCGTAAACCGCTTTCAGTGGGGACGAACCAAGACGGTACCCACAGAAGAAGCCCCGGCCAACTACGTGCCAGCAGCCGCGGTAACACGTAGGGGGCAAGCGTTGTCCGGATTCATTGGGCGTAAAGAGCTCGTAGGCGGCTCAGTAAGTCGGGTGTGAAACC
+
FFFFFFFFFFFFFFFFFFFFFFFFFFFFFFFFFFFFFFFFFFFFFFFFFFFFFFFFFFFFFFFFFFFFFFFFF,FFF:FFFF:F:FFFF:FFFFFF:FFFFFFFFFFFFFFFFF:FFFFFFFFFFFFFF:FFF,FF:FFFFF:FFFFFFFFFFFFFFFFFFFFFFFFFFFFFFFFFFFFFFFFFFFFFFFFFFFFFFFFFFFFFFFFFFFFF:F:FFFFFFF:FFF:FFFFFF:FFFFFFFFFFFFFFF:
@A00920:152:HGHKKDRXX:2:2103:25518:25050 1:N:0:CGCGTTCA+TGTTCTCT
ACTCCTACGGGAGGCAGCAGTGGGGAATCTTGCGCAATGGCCGAAAGGCTGACGCAGCGACGCCGCGTGCGGGAGGACGCTTTTCGGAGTGTAAACCGCTGTCGGGTGGGACGAAGGTCCCGGGCAGGAAATGGCCTGGGGATGACGGTACCACCAGAGGAAGCACCGGCTAACTTCGTGCCAGCAGCCGCGGTAATACGAAGGGTGCGAGCGTTGTTCGGAATTACTGGGCGTAAAGGGCGCGTAGGCG
+
FFFFF:FFFFFFFFFFFFFFFFFFFFFFFFFFFFF:FFFFFFFFFFFFFFFFFFFFFFFFFFFFFFFFFFFFFFFF::FFFFFFFFFFFFFFFFFFFFFFFFFFFFFFFFFFFFFFF:FFFFFFFFFFF::FFFFFFFFFFFFFFFFFFFFFFFF:FFFF:,FFFFFFFF:,,FFFFFFFF:FFFFFFFF:FFFF:FFFFF:F:FFFFFFFFFFFFFF:FF:,:::FF:,FFFFF::FFFFF:FFFFFFF
@A00920:152:HGHKKDRXX:2:2103:25382:25473 1:N:0:CGCGTTCA+TGTTCTCT
ACTCCTACGGGAGGCAGCAGTAGGGAATATTGGTCAATGGGTGAGAGCCTGAACCAGCCATGCCGCGTGCAGGAAGAAGGCCTTCGGGGTTGTAAACTGCTTTTGCCGGGGGATAAAATTCCCATGCGTGGGACAGAGAAGGTAACCGGTGAATAATACACGCCTAACTAAGAGCCACAACCCCCGGTCATACTAAGGTGGCAAGCGATTTCCGGATATATATGGTTTAAATGGAGCGTAGGCGGCCAAT
+
FFFFFFFFFFFFFFFFFFFFF,FFFFFFFFFF:FFFFFFFF,F:FFFFFFFF::FFFFFFFFFFFFFFFF:,FFFFFFFFFFFFF,FF:,FFF:F:FFFFFFFFFFFF:FF:,,FFFF:FFFF:FF:,F,F,:,F,,F,:,:F:,,,,,:F::,FF,,::FF,,:,,F,,::,F,,F,,,,,:,FF,F,F,F,,,:F,:FF:,,,,F,,:F,FF,,::FFF,:,FF:FF,F:,F,FFF,:,,FFF:,,,:
@A00920:152:HGHKKDRXX:2:2103:3721:26162 1:N:0:CGCGTTCA+TGTTCTCT
ACTCCTACGGGAGGCAGCAGTGGGGAATATTGCGCAATGGGCGGAAGCCTGACGCAGCGACGCCGCGTGGGGGATGACGGCCTTCGGGTTGTAAACCTCTTTCAGCAGGGACGAAGCCGCAAGGTGACGGTACCTGCAGAAGAAGCACCGGCCAACTACGTGCCAGCAGCCGCGGTAATACGTAGGGTGCAAGCGTTGTCCGGAATTATTGGGCGTAAAGAGCTCGTAGGCGGTCTGTCGCGTCGGCTGT
+
FFFFF:FFFFFFFFFFFFFFFFFFFFFFFFFFFFFFFFFFFFFFFFFFFFFFFFFFFFFFFFFFFFFFFF:FFFFFFFFFFFFFFFFFFFF:FFFFFFFFFFFFF:FFFFF:FFFFFFFFFFFFFFFFFFFFFFFFFFFFFFFFFFFFFFFFFFFFFFFFFFFFFF::F:FFFFFFF:FFFFFFFFFFFFF:FFFFFFFFFFF::FFFFFFFFF:FFFFFFFFFFFFFFFFFFFFFFFF::FFFFFFFFF
@A00920:152:HGHKKDRXX:2:2103:14226:26256 1:N:0:CGCGTTCA+TGTTCTCT
ACTCCTACGGGAGGCAGCAGTGGGGAATATTGGACAATGGGCGCAAGCCTGATCCAGCCATACCGCGTGGGTGAAGAAGGCCTTCGGGTTGTAAAGCCCTTTTGTTGGGAAAGAAATCCTATCGATTAATACTCGGTGGGGATGACGGTACCCAAAGAATAAGCACCGGCTAACTTCGTGCCAGCAGCCGCGGTAATACGAAGGGTGCAAGCGTTACTCGGAATTACTGGGCGTAAAGCGTGCGTAGGTG
+
FFFFFFFFFFFFFFFFFFFFFFFFFFFFFFFFF:FFFFFFFFFFFFFFFFFFFFFFFFFF,FFFFFFFFFFFFFFFF:FFFFFF:FFFFFFFF:FFFFFFFFFFFFFFFFFFF::F:FFFFFFFF:FF:FFFF:FFFFFFFFFF:FFFFFFFFFFFF:FF:FFFFFF,FFF::FFFF:F::FFFFFFFFFFFFFF:FFFFFFFFF:FFF:F:F:FFF:::F:,F::FFFFFFFFF,:F:FFFFFFFFFFF
@A00920:152:HGHKKDRXX:2:2103:4535:26475 1:N:0:CGCGTTCA+TGTTCTCT
ACTCCTACGGGAGGCTGCAGTAACGAATCTTCCGCAATGCGCGAAAGCCTGACGCAGCAACGCCGCGTGCGGGATGAAGGCCTTCGGGTTGTAAACCGCTTTCAGTGGGGACGAACCAAGACGGTACCCACAGAAGAAGCCCCGGCCAACTACGTGCCAGCAGCCGCGGTAACACGTAGGGGGCAAGCGTTGTCCGGATTTATTGGGCGTAAAGAGCTCGTAGGTGGTTCAGTAAGTCGGGTGTGAAAAC
+
FFFFFFFFFFFFFFFFFFFFFFFFFFFFFFFFFFFFFFFFFFFFFFFFFFFFFFFFFFF:FFFFFFFFFFFFFFFFFFFFFFFFFFFFFFFFFFFFFFFFFFFFFFFFFFFFFF:FFFFFFFFFFFFFFFFFFFFFFFFFFFFFFFFFFFFFFFFFFFFFFFFFFFFFFF::FFFFF:FFFFFFFFFFF,FFF:FFFFF,FFFFFFFFF:FFF,FFFFFF,FFFFFF:FFF:F,FFFF:FFFFFFFFF:F
@A00920:152:HGHKKDRXX:2:2103:24704:26584 1:N:0:CGCGTTCA+TGTTCTCT
ACTCCTACGGGAGGCAGCAGTGGGGAATATTGGACAATGGGCGGAAGCCTGATCCAGCAACGCCGCGTGAGGGATGACTGCCTTCGGGTTGTAAACCTCTTTCGGTGGGGACGAAGCGCAAGTGACGGTACCCACTAAAGAAGCACCGGCCAACTACGTGCCAGCAGCCGCGGTAATACGTAGGGTGCGAGCGTTGTCCGGAATTATTGGGCGTAAAGAGCCCGCAGGCGGCCTGTCTAGTTCGACGTGA
+
,::FFFFFFFFFFFFFFF,FFFFFF,,FFFFFFFFFF:FFFFFFFF,FFFFFFFFFFFFFFFF:FFF:FF,:FFFFFFFFFF:FFFFF,F:FF:FFFFFFFFFFFFFF::FFFFFFFFF,FF::FFFFFFFFFFFFFFFFF:FFFFFFFFFFFFFFFFFFFF::FFFFFFFFFF:FFFFFFFFFFF:FFFFFFFFFFFF:FFFFF:F:F:FFFF,FFFFF,F:FFFF,FF:FFF:,FF:F:F,FF:,:FF
@A00920:152:HGHKKDRXX:2:2103:11351:26725 1:N:0:CGCGTTCA+TGTTCTCT
ACTCCTACGGGAGGCAGCAGTGGGGAATATTGGACAATGGACGCAAGTCTGATCCAGCAACGCCGCGTGGGTGAAGAAGGCCTTCGGGTTGTAAAGCCCTTTCGACGGGGACGATGATGACGGTACCCGTAGAAGAAGCCCCGGCTAACTTCGTGCCAGCAGCCGCGGTAATACGAAGGGGGCTAGCGTTGTTCGGAATTACTGGGCGTAAAGCGAGCGTAGGCGGCTTTGTAAGTTAGAGGTGAAAGCC
+
,FFFF:FFFFFFFFFFFFFFFFFFFFFF:FFFFFFFFFFFFFFFFFFFFFFFFF:FFFFFFFFFFFFFFFFFFFFF:FFFFFFFFFF:FFFFFFF:FFFFFFFFFFFFFFFFFFFF:FFFFFFFFFFFFFFF,FFFFFFFFFFFFFFFFFFFFFFFFFFFFFFFFFFFFFF:FFFFFFFFFFFFFFFFFF,FFF:FFFFFFFFFFFFFF:F:FFF,FFF:,FFFFFFFFFFFFFFFFFF:FFFFFF:FFF
@A00920:152:HGHKKDRXX:2:2103:13738:26725 1:N:0:CGCGTTCA+TGTTCTCT
ACTCCTACGGGAGGCAGCAGTGGGGAATATTGCACAATGGGGGAAACCCTGATCCAGCCATGCCGCGTGAGTGAAGAAGGCCTTAGGGTTGTAAAACTCTTTCACCTGGGACGATGATGACGGTACCCGGAGAAGAAGAACCGGCTAACTACGTGCCAGCAGCCGCGGAAATACGTAGGCGGCTAGCGTTGTTCGGAATTAATGGGCGTAATGCGCACGTAGGCGGATCTTTAAGTCGGCGGTGAAATCA
+
FFFFFF:FFFFFFFFFFFF:F,FFFFFF,FFF,FFFFFFFFFFFFFFFFFFF,:FFFF,F:FFFFFFFFFF,FF,FF:F,FFFF,FF,FFFFF,::,FFFFF,F,F,:FFFFFF:FF,FFFF,FFF,::FFFFFFFF,,,:FFFFFFFF,,F,,FFFF,FF:F:FF,F,F:FF:F,FFF,:F:FFFF::FF:FFF:FF::F,F,:,FFF,:,:,FFFFFFFFFFFFFFF:FF,,FFF,F,::,,:F,FFF
@A00920:152:HGHKKDRXX:2:2103:23204:27211 1:N:0:CGCGTTCA+TGTTCTCT
ACTCCTACGGGAGGCAGCAGTGGGGAATTTTACGCAATGGGCGAAAGCCTGACGTAGCGACACCGCGTGAACGAAGAAGCCTTTTGGGGTGTAAAGTTCTGTCAGCAGGGACGAAAAAAATGACGGTACCTGCAGAGGAAGCATCGGCTAACTACGTGCCAGCAGCCGCGGTAAGACGTAGGATGCAAGCGGTGTCCGGATTTATTGGGCGTAAAGAGTTCGTAGGTGGGTTGTTAAGTTGGATGTGAAA
+
F:FFFFFFFFFFFFFFFFFFFFFFFFFFFFFFFFFFFFFFFFFFFFFFFFFFFFF,FFFFFFFFFFFFFFFFF::FF:FF:FF,FFFFFFFFFFFFFFFFFFFFFFFFFFFFFFFFFFFFFFFFFFFFFFFFF,FFFFF::FFFFFFFF:FFF:FFF,FF,FFF:FF:FFFFF,FFFFFFFFFFFFF:FFF,:FFFFFF:,FFF::FFFFF:FFFF:F,FFF:FFF:F:,FFF,FFFFFFFF:F::F:,F
@A00920:152:HGHKKDRXX:2:2103:28908:27352 1:N:0:CGCGTTCA+TGTTCTCT
ACTCCTACGGGAGGCAGCAGTGGGGAATTTTGGACAATGGGCGCAAGCCTGATCCAGCAATGCCGCGTGCAGGAAGAAGGCCTTCGGGTTGTAAACTGCTTTTGTACGGAACGAAACGGTCCGGGTTAATACCCTGGGCTAATGACGGTACCGTAAGAAGAAGCACCGGCTAACTACGTGCCAGCAGCCGCGGTAATACGTAGGGTGCAGGCGTTAATCGGAATTACTGGGCGTAAAGCGTGCGCAGGCG
+
FFF:FFFFFFFFFFFFFFFFFFFFFFF:FFFFFFFFFFFFFFFFFFFFFFFFFFFFFFFFFFFFFFFFFF,:FFF:FFFFFF:FFFFFFFFFFF:FFFFF:FFFFFF:FF:,FFFFFF:FFFFFFFFFFFFFFFFFFFFFF,F:FFFFFFFFF,FFFFFFFFFFFFF,F:F:FFFFFFFFFFF::F:FFFFFFFFF:FFFF:F:FFFFFFFF:FFFFFFF:F:FFF::FFFF:FF:F:FFFFFFFFFF,F
@A00920:152:HGHKKDRXX:2:2103:1597:27398 1:N:0:CGCGTTCA+TGTTCTCT
ACTCCTACGGGAGGCAGCAGTGGGGAATATTGGACAATGGGCGAAAGCCTGATCCAGCGACGCCGCGTGGGTGAAGAAGGCCTGCGGGTTGTAAAGCCCTTTCGGTGGGGACGAAAAGCCTCGACCTAACACGTCGGGGTCTTGACGTAACCCATAGAAGAAGCACCGGCTAACTCTGTGCCAGCAGCCGCGGTAATACAGAGGGTGCGAGCGTTAATCGGAATTATTGGGCGTAAAGGGCTCGTAGGCG
+
FFFFFFFFFFFFFFFFFFFFFFFFFF:FFFFFFFFFFFFFFFFFFFFFFFFFFFFFFFFFFFFFFFF:FFFFFFFFFFFFFFFFFFFFFFFFFFFFFFFFF:FFF,FFFFF,F,FF:FFFFFFFFF,FFFFFF,F:FFF,FFFFFFF,FFFFFFFFF:FFFF:FFFFFFFFFFFFFFFFFFFFF:FFFFFFFFFFFF:FFF::FFFFF::F:FFF,F:FFFFF:::F::,F:FFFFF:FFF:FFFFFFFF
@A00920:152:HGHKKDRXX:2:2103:15383:27414 1:N:0:CGCGTTCA+TGTTCTCT
ACTCCTACGGGAGGCAGCAGTTAGGAATCTTCGGCAATGGGCGAAAGCCTGACCGAGCGACGCCGCGTGAAGGATGAAGGCCCTCGGGTCGTAAACTTCTAAAAGAGGGACGATAGTGACGGTACCTCTTGAAAAGCACCGGCTAACTCCGTGCCAGCAGCCGCGGTAATACGGAGGGTGCTAGCGTTATCCGGAATCACTGGGCGTAAAGGGCGCGTAGGCGGTCTGTTAAGTCCGATGTTAATGACTG
+
FFFFFFFFFFFFFFFFFFFFFFFFFFF,FFFFFFFFFFFFFFFFFFFFFFFFFFFFFFF:FFFFFFFFFFF:FFFFFFFFFFF:FFFFFFFFFFFFFFFFFFFFFFFFFFFFFFFFFFFFFFFFFFFFFFFFFFFFFFFFFFFFFFFFFFFFFFFFFFF:FFFFFFFFFFFFFFFFFFFFFFFFFFFF:,FFFFFFFFFFFFFFFF:F:FFFFFFFFF:FFFFFFFFFFFF,F:FFF,FFF:FF,F:FF:
@A00920:152:HGHKKDRXX:2:2103:1931:27539 1:N:0:CGCGTTCA+TGTTCTCT
ACTCCTACGGGAGGCAGCAGTGAGGAATATTGCGCAATGGGCGAAAGCCTGACGCAGCGACGCCGCGTGGGGGATGAAGGTCTTCGGATTGTAAACCCCTTTCGGGAGGGAAGATGGTCCTAGACAACTAGGACGGACGGTACCTCCAGAAGCAGCCACGGCTAACTTCGTGCCAGCAGCCGCGGTAATACGAAGGTGGCAAGCGTTGTTCGGATTTACTGAGCGTACAGGGAGCGTAGGTGGTTGGGGA
+
FFFFFFFFFFFFF:FFFFFFFFFFFF:F,FFFFFFFFFFFFFFFFF:FFFFF,FFFFFFFFFFFFFFF:FFFFFFFFFFFFFFFFFFFFFFFFF:FFFFFFFFFFFFFFFF:FFFF,:,FFF:F,F:F:FFFFF:FF,FFFFFFFF:F:FFF:FFF:FFFFF,FFFF,F::FF::FFFFFFFFFFFFFFF,F:F,FFFFFF,F,::,F:,FFFFFFFFFFFF,FFF,,:FFF,FFF,FFF,FFF,,FF,F
@A00920:152:HGHKKDRXX:2:2103:15881:28275 1:N:0:CGCGTTCA+TGTTCTCT
ACTCCTACGGGAGGCAGCAGCTAAGAATCTTGCGCAATGGGCGAAAGCCTGACGCAGCAATTCCGCGTGAGGGACGAAGCCCCTAGGGTCGTAAACCTCTTTTGTGAAGGAAGAAGAACAGACGGTAACTCGCGAATAAGACAAGGCTAACTACGTGCCAGCAGCCGCCGAAATACGTAGGTGGCAAGCGTTGTACCTATTTACAGGGCGTAAAGCGCTCGCACCCGCACAGGTAAGTCTGCGTTGAAAT
+
FF:::F:FFF,F:,:F:FF,:,FF,:FFFF:,FFFFFFFFFFFFF:F::,,F:::FFF:FFFFF,FFF::FF:,F,FF,,F,:FFFF,,F,FFF,,F,F:,,:F,:FF,FFF,FFFFFF,F::FFFF,FF:,FFFFFFF,,FF:,,F,FFF:F:,F::FF,,F,FF,:FF,FFF,F:FF,,:FFFFF,F,FF,:,F,,F:,FFF,,,FF,FFF:,,FF,:,:F,,F::F,F,:FFF:,:::,,,FFFF,,
@A00920:152:HGHKKDRXX:2:2103:12707:28354 1:N:0:CGCGTTCA+TGTTCTCT
ACTCCTACGGGAGGCAGCAGTAGGGAATATTGGTCAATGGATGGAAGTCTGAACCAGCCATGCCGCGTGCAGGAAGAAGGCCTTCTGGGTTGTAAACTGCTTTTGCCGGGGGATAAAATTCCCATGCGTGGGACATTGAAGGTACCCGGTGAATAAGCCACGGCTAACTACGTGCCAGCAGCCGCGGTAATACGGAGGGTGCAAGCGTTATCCGGATTCACTGGGTTTAAAGGGTGCGTAGGCGGCTATA
+
FFF:F,FFFFFFFFFFFFFFFFFFFFFFFFFFFFFFFFF:FFFFF,FFFFFF,FFFFFFFFFFFFFFFFFFF:,FFF:FFFFFFFFFFFFFFFFFFFFFFFFFFFFFFFFFFFFFFFFF:F:FFFFFFFFFFFFFFFFFFFFFFFFFFFFF,FFFFFFFFFFFFF,FFFFFFFF:FF:FFF:FFFFFF,FFFFFFFFFFFF:F,FFFFFFFF:FFFFF:FFFFFF:FF::FF:FFFFFF,F:FFFFFFFF
@A00920:152:HGHKKDRXX:2:2103:23728:28463 1:N:0:CGCGTTCA+TGTTCTCT
ACTCCTACGGGAGGCAGCAGTGGGGAATTTTGGTCAATGGGCGAAAGCCTGAACCAGCAACGCCGCGTGGGTGATGAAGGCCTTCGGGTTGTAAAGCCCTGTCGGGAGGGACGAAACCCCGCGCTAACCACGCGGGCTGACGGTACCTCCAAAGGAAGCACCGGCTAACTCTGTGCCAGCAGCCGCGGTAATACAGAGGGTGCAAGCGTTGTTCGGAATTACTGGGCGTAAAGCGCGTGTAGGCGGTCTG
+
FFFFFFFFFFFFFFFFFFFFFFFFFFFFFFFFFFF:FFFFFFFFFFFFFFFFFFFFFF,F:FFFFFFFFF:FFFFFFF:FFFFFFFFFFFFFFFFF,FFFFFFFFFFFFFFFFFFFFFFFFFFFFF:FFFFFFFFFFFFFFFFFFFFFFFF:,FFFFF,FFFFFFFFF:,FFFFFFFFFFFF:FFFFFFFFFF:F,FFFFFFFFFFFF::,FFFFFF:FFF:,FFFFFFFFFFFFFFFFFFF:FFFFFFF
@A00920:152:HGHKKDRXX:2:2103:19497:28870 1:N:0:CGCGTTCA+TGTTCTCT
ACTCCTACGGGAGGCAGCAGCAAGGAATTTTCCACAATGGGCGCAAGCCTGATGTAGCAACGCCGCGTGGGGGATGACGCTTTTCGGAGTGTAAACCCCTTTTCGACAGGACGAAGCTAATGACGGTACTATCGGAATAAGGACCGGCTAACTACGTGCCAGCAGCCGCGGTAAGACGTAGCGACCGAGCGATGTCCGGAGTAACAGGGCGTAAAGCGCCCGCAGTCGGTGTCGTACGTCGGCAGTGAAA
+
FFF:F:F,FFF::FFFFFFF:FFFFF:FF,F,FFFFFFFF,FFFFFFF:FFFFF,:FFF:FF:FFFFFFF,FF,F:F:FF:F:,F:FF,,FFFFFF::FFFFFF,F,F::,FFF::FF,FF,FFFFFFFF,FFF:F:FFF,:F,F,FFF:F,,F,:FF,FFF,F,:,,FF,FFF,FF,FF,,,,,F,F,FFFF::F:,,F,F,FF,,F,::,FFF,F,,:FFFF,,,,FF,F:,:::,FFF,F,FF,,FF
@A00920:152:HGHKKDRXX:2:2103:12979:29136 1:N:0:CGCGTTCA+TGTTCTCT
ACTCCTACGGGAGGCAGCAGTTTCGAATCATTCACAATGGGCGAAAGCCTGATGGTGCGACGCCGCGTGGGGGACGAAGGTCTTCGGATTGTAAACCCCTGTCACCGGGGACAAAACGTTGTCTGTTAATAGCAGGCGACCTGATTTAACCCGGAGAGGAAGCAGTGGCTAACTCTGTGCCAGCAGCCGCGGTAATACAGAGACTGCAAGCGTTGTTCGGATTCACTGGGCGTAAAGGGTGCGCAGGCGG
+
F:FFFFF,FFFFFFFFFFFFFFFFFFFFF:FFFFFFFFFFFFFFFFFFFFFFFFFFFFFFFFFFFFFFFFFFFFFFFFFFFFFFFFFFFFFFFFFFFFFFFFFFFFFFFFFFF::FFFFFFFFFFFFF:FFFFFFFFFFFFFFFFFFFFFFFFFFF:FFF:F,FF:FFFFFFFFFFFFF:F:FFFFFFFFFFFF,FFFFFFFFF,F:FFFFFFFFFFF::FFFFFFF:FFFFFFFFF,F:F:F:FFFFFF
@A00920:152:HGHKKDRXX:2:2103:5141:29904 1:N:0:CGCGTTCA+TGTTCTCT
ACTCCTACGGGAGGCAGCAGTTAGGAATCTTCGGCAATGGGCGCAAGCCTGACCGAGCGACGCCGCGTGAAGGATGAAGGCCCTCGGGTCGTAAACTTCTAAAAGAGGGACGATAGTGACGGTACCTCTTGAAAAGCACCGGCTAACTCCGTGCCAGCAGCCGCGGTAATACGGAGGGTGCTAGCGTTATCCGGAATCACTGGGCGTAAAGGGCGCGTAGGCGGTCTGTTAAGTCCGATGTTAAAGACTG
+
FFFFFFFFFFFFFFFFFFFFFFFFFFFFFFFFFFFFFFFFFFFFFFFFFFFFFFFFFFFFFFFFFFFFFFFFFFFFFFFFFFFFFFFFF:FFFFFFFFFFFFFFFF:FFFFFFFFFFFFFFFFFFFFFFFFFFFFFF:FFFFFFFFFFFF,FFFFFFF,:FFFFF:FFFFFFFFFFFFFFFF,FFF:F,FFFFFFFFFFFFFFFFF:FFFFFFFFFF:FF,FFFFFFF:F:FF:F,FFFFFFFFFFFFF,
@A00920:152:HGHKKDRXX:2:2103:31503:30780 1:N:0:CGCGTTCA+TGTTCTCT
ACTCCTACGGGAGGCAGCAGTGGGGAATCTTGCGCAATGGGCGAAAGCCTGACGCAGCGACGCCGCGTGCGGGAAGACGGCCTTCGGGTTGTAAACCGCTTTCAGCAGGGACGAAATTGACGGTACCTGCAGAAGAAGCTCCGGCCAACTACGTGCCAGCAGCCGCGGTAAGACGTAGGGGGCGAGCGTTGTCCGGAATCATTGGGCGTAAAGGGCTCCTAGGCGGTTCAGTAAGTCGACTGTGAAAATC
+
FFFFFFFFFFFFFFFFFFFFFFFFFFFFFFFFFFFFFFFFFFFFFFFFFFFFFFFFFFFFFFFFFFFFFFFFFF:FFFFFFFFFFFFFFFFFFFFFFFFFFFFFFFFFFFFFFFFFFFFFFFFFFFFFFFFF:FFFFFF:FFFFFFFFFFFFFFFFFFFFFFFFFFFFFFFFFFFFFFFFFFFFFFFFFFFFFFFFF:FF:F:FFFFFFFF:FFFF:FFFFFFFFFFFFFF::FF::FFFFFFFFFF:FF
@A00920:152:HGHKKDRXX:2:2103:19099:30968 1:N:0:CGCGTTCA+TGTTCTCT
ACTCCTACGGGAGGCAGCAGTAAGGAATATTGGTCAATGGACGCAAGTCTGAACCAGCCATGCCGCGTGGAGGATGAAGCTCCTCAGGATTGTAAACTTCTTTAATCTGGGACGAAACACTCCGATACTTAGGGGCCTGACGGTACCAGATGAATAAGCACCGGCTAACTCCGTGCCAGCAGCCGCGGTAATACGGAGGGTGCAAGCGTTATCCGGATTCACTGGGTTTAAAGGGTGCGTAGGTGGGTCT
+
FFFFFFFFFFFFFFFFFFFFFF:,FFFFFFF,FFFFFFFFFFFFFFF:FFFF,F,FFFFFFFFFFFFFFFFFF:FFFF,,FFFF:,F,,,FFFF:FFFFFF,F,F:FFF,:FFFFFF,,,F:,,:F,F:,FF,FF::::FF:FF,,,F,FF,FFF:F,FFFF:,FFFF,F,:FF,FFFF,:,:F:F,FFF,:FFFF,FF,,:FF,F:,F::,FFF:F,FFFFF,:FF,,F,:::FFFF:F:FFFF:FF,F
@A00920:152:HGHKKDRXX:2:2103:10303:33207 1:N:0:CGCGTTCA+TGTTCTCT
ACTCCTACGGGAGGCAGCAGTCGGGAATTTTGCCCAATGGACGAAAGTCTGAGGCAGCAACTCCGCGTGAGGGACGAAGGCTCTAGGGTCGTAAACCTCTTTTCTCAGGGAAGATCGAAGACGGTACGTGAGGAATAAGCGACGGCTAACTACGTGCCAGCAGCCGCGGTCATACGTAGTTCGCAAGCGTTGTCCGGATTTAATGGGCGTAAAGAGCGCGCAGGCGGCTGGCCAAGTCCGAAGAGAAATC
+
FFFFFFFFFFFFFFFFFFFFFFFFF:FF,FFFFFFFFFFFFFFFFFFFFFFFFFFFFFFFFFFFFFFFF:FFFF:F:FFFFFFF:FFFF:FFFFFF,,FF:F,FFFFFFFFFFF:F,,,:FFF:FF:,,F,:F,,FF:F,FF,,F::FFF:FF,FFFFFFFF:FFFF,FF,,FFF,,FF,FFF,::,FF,F,FF,,:FF,,:,F:F,::FF:FFF,F::,FF:,,,,FFFFFF:::,,F,,,F::FFFFF
@A00920:152:HGHKKDRXX:2:2103:14606:33739 1:N:0:CGCGTTCA+TGTTCTCT
ACTCCTACGGGAGGCAGCAGTGGGGAATATTGCACAATGGGGGAAACCCTGATGCAGCAACGCCGCGTGAGCGATGAAGGCCTTCGGGTTGTAAAGCTCTGTCTTCAGGGACGATAATGACGGTACCTGAGGAGGAAGCCACGGCTAACTACGTGCCAGCAGCCGCGGTAATACGTAGGCAGCAAGCGTTGTTCGGAGTTACTGGGCGTAAAGAGTGTGTAGGCGGTTCTCTAAGTTCGGTGTGAAATCT
+
FFFFFFFFFFFFFFFFFFFFFFFFFFFFFFFFFFFFFFFFFFFFFFFFFFFFFFFFFFFFFFFFFFFFFFFFFFFFFFFFFFFFFFFFFFFFFFFFFFFFFFFFFFFFFF:FFFFFFFFFFFFFFFFFFFFFFFFF:FFFFFFFFFFFFFFFFFFFFFFFFFFFFFFFFFFFFFFFFFFFFFFFFFFFFFF:FFFFFFF:FFFFFFFFFFFF:FFFFFFFFFFFFFFFFFFFFFFFFFFFFFFFF:FFF:
@A00920:152:HGHKKDRXX:2:2103:30987:33959 1:N:0:CGCGTTCA+TGTTCTCT
ACTCCTACGGGAGGCAGCAGCAAGGAATTTTCCACAATGGGCGCAAGCCTGATGGAGCAAAGCCGCGTGGGGGATGACGCGTTTCGGCGTGTAAACCCCTTTTCGAGGGGACGAAGGCAATGACGGTACCCTCGGAATAAGGTCCGGCTAACTACGTGCCAGCAGCCGCGGTAAGACGTAGGGACCGAGCGTTGTCCGGAGTTACTGGGCGTAAAGCGCGCGCAGGCGGATCATCGCATCATCGGTGAAA
+
FFF,F:FF::FFF:FF:FFFFFFF:FFFFF,:,FFFFFF,:,:FFFFFFFFFFF:FFF:F,,:F,F:,,FF:,F,,FF,,FFFFFFFFFF:,:FFF:F,F:FFFFFFF,,FFF,FF,:FFFFF,:F:FFFFFF:FF:FFFF:FF,FFF:FFFF:FFFFF:F:F,FFF:,FFFFF::F:FFF:FFFF,FFF:FFFFF,F,FFF::FF::::FF,FFFFFFFF:FF::F:FF,F:F:FF:FF:F,:FFFFFF
@A00920:152:HGHKKDRXX:2:2103:23656:34601 1:N:0:CGCGTTCA+TGTTCTCT
ACTCCTACGGGAGGCAGCAGCTGGGAATCTTGCGCAATGGGCGAAAGCCTGACGCAGTGACGCCGCGTGCGGGATGACGGCCTCCGGGTTGTAAACCGCTTTCAGCAGGAACGAAACTGACGGTACCTGCAGAAGAAGCTCCGGCCAACTACGTGCCAGCAGCCGCGGTAATACGTAGGGAGCAAGCGTTGTCCGGATTTATTGGGCGTAAAGAGCTCGTAGGCGGTTCGGGAAGTCGGGTGTGAAAACT
+
FFFFFFFFFFFFFFFFFFFFFFFFFFFFFFF:FFFFFFFFFFFFFFFFFFFF,FFFFFFF,:FFFFFFF:F:FFFFF:FF:FFFF,FF:F,FF,:FFFFFFFF:F,F:FF:FFF,:,:FF:,FFF,FFFFFFFFFF:FFFF,FF::FFFFFFFFFFFF:FF:F:::FFF:,FF,:FFFFFFFFFFF:,F:FFFFF:F,FFF,FF:FFFFFFF,:FFF,,FF:FF:FFFFFF,F:::,:,::FFF:FFF:F
@A00920:152:HGHKKDRXX:2:2103:6949:34851 1:N:0:CGCGTTCA+TGTTCTCT
ACTCCTACGGGAGGCAGCAGTGGGGAATCTTGCGCAATGGCCGCAAGGCTGACGCAGCGACGCCGCGTGGGGGAGGAAGGGCTTCGGCTCGTAAACCCCTGTCGCCCGGGGCGAACATCCCGTTTCGACGGGACTGACGGTACCGGGTGAGGAAGCACCGGCTAACTCCGTGCCAGCAGCCGCGGTAATACGGAGGGTGCGAGCGTTGTCCGGAATCACTGGGCGTAAAGGGCGCGTAGGCGGCACGTCA
+
FFFFFFFFFFFFFFFFFFFF:FFFFF:FFFFFFFFFFFFFFFFFFFFFFFFFF:FFFFFFFFFFFFF:FFFFF:FFF:FFFFFFFFFFFFFFFFFFFFFFFFFFFFFFFFFFFF:FFFFFFFF:FFFFFF:FFFFFFFFFFFFFFFFFFFFFFFFFFFFFFFF:FFFFFFF:FFFFFFFFFFFFFF:FFFF:FFFFF::F:F:FFFFFFFF:FFFFFFF:FFFFF:FF:FFFF:FFFFFFFF,FFFFFF,
@A00920:152:HGHKKDRXX:2:2103:28194:35008 1:N:0:CGCGTTCA+TGTTCTCT
ACTCCTACGGGAGGCAGCAGTAAGGAATATTGCACAATGGGCGCAAGCCTGATGCAGCAACGCCGCGTGCCCGAGGACGGCCTTCGGGTTGTAAAGGGCTTTTCTGGCTGACGAGGAAGGACGGTAGGCCAGGAATAAGCGTCGGCTAACTACGTGCCAGCAGCCGCGGTAAAACGTAGGACGCGAGCGTTATCCGGATTTACTGGGCGTAAAGCGCGGGCAGGCGGTGGTCCAAGTCGGACGTGAAAGC
+
FFFFFFFFFFFFFFFFFFFFFFFFFFFFFFFFFFFFFFFFFFFFFFFFFFFFFFFFFFFFFFFFFFFFFFFFFFFFFFFFFFFFFFFFFFFFFFFFFFFFFFFFFFFFFF:FFFFFF,FFFFFFFFFFFFFFFFFFFFFFFFFFFFF,FFFFFFFFFFFF:FFFFFFFFFFFFFFFFFFFFFFFFFFFFFFFFFFFFFFFFFFFFFFFFF:FFFFFFFFFFFFFFFFFFFF:FFFFF:FFF:FFF:FFFF
@A00920:152:HGHKKDRXX:2:2103:19416:35587 1:N:0:CGCGTTCA+TGTTCTCT
ACTCCTACGGGAGGCAGCAGTGAGGAATATTGCACAATGGGCGCAAGCCTGATGCAGCGACGCCGCGTGGGTGAAGAAGGATTTCGGTCTGTAAAGCCCTTTTCTGTGTGACGAGAGTGGACGGTAGCACAGGACTAAGTCTCGGCTAACTACGTGCCAGCAGCCGCGGTAAAACGTAGGAGGCAAGCGTTATCCGGAGTTACTGGGCGTAAAGCGCGTGCAGGTGGATGGATCAGTTGGTTATGAAAGC
+
FF:,:FFF,F:F:FFF:FF:FFFF:FF:F:FFFF::F,:F:FFFFFFFFFFFFFFFFF,F:FFF:,F:FFFF:FF:FFFFFFFFFFFFFF:FFFFF:FFF,FFFFFFFFFFFFFFFFFFFFFF,FFFFFFFFFF,FFFFFFFFF,:FFFFFF:FFFFFFFFFFF:F:FFF:FFF,FF:,FFFFF,,,F:F::FF:F:FF:FFF:::FFFF:FF,FFF,,FFFFFFFF,F:FFFFF:FF:FFFF:,FFFFF
@A00920:152:HGHKKDRXX:2:2103:21603:36307 1:N:0:CGCGTTCA+TGTTCTCT
ACTCCTACGGGAGGCAGCAGTAGGGAATATTGGACAATGGGTGCAAGCCTGATCCAGCAATGCCGCGTGAGTGATGAAGGCCTTAGGGTTGTAAAGCTCTTTTACCAGGGATGATAATGACAGTACCTGGAGAATAAGCTCCGGCTAACTCCGTGCCAGCAGCCGCGGTAATACGGAGGGAGCTAGCGTTGTTCGGAATTACTGGGCGTAAAGCGCACGTAGGCGGCTTTTTAAGTCAGGGGTGAAATCC
+
FFFFFFFFFFFFFFFFFFFFFFFFFFFFFFFFFFFFFFFFFFFFFFFFFFFFFFFFFFFFFFFFFFFFFFFFFF:FFFFFFFFFFFFFFFFFFFFFFFFFFFFFFFFFFFFFFFFFF:FFFFFFFFFFFFFFFFFFFFFFFFFFFFFFFFFFFFFFFFFFFFFFFFFFFFFFFFFFFFF:FFFFFFFFFFFFFFFFF:FFFFFFFFFFFFFFF:F:FFFFFFFFFFF:FFFFFFFFFFFFF:FF:,FFFF
@A00920:152:HGHKKDRXX:2:2103:24912:36620 1:N:0:CGCGTTCA+TGTTCTCT
ACTCCTACGGGAGGCAGCAGTGGGGAATCTTGGACAATGGGGGAAACCCTGATCCAGCCATGCCGCGTGAGTGATGAAGGCCTTAGGGTTGTAAAGCTCTTTCGCCAGGGAAGATAATGACGGTACCTGGATAAGAAGCCCCGGCTAACTCCGTGCCAGCAGCCGCGGTAATACGGAGGGGGCTAGCGTTGTTCGGAATTACTGGGCGTAAAGCGCACGTAGGCGGCTATCCAAGTGGGGGGTGAAATCC
+
FFFFFFFFFFFFFFFFFFFFFFFFFFFFFFFFFFFFFFFFFFFF:FFFFFFFFFFFFFFFFFFFFFFFFFFFFFFFFFFFFFFFFFFFFFFFFFFFFFFFFFFFFFFFFFFFFFFFFF,FFFFFFFFFFFFFFFFFFFFFFFFFFFFFFFFFFFFFFFFFFFFFFFFFFFFF:FFFFFFFFFFFFFFFFFFFFFFFFFFFFFFFFFFFFFFFFFFFFFFFFF:FFFF,:FFF,FFF,FF,FFFFFFFFFF
@A00920:152:HGHKKDRXX:2:2103:28565:37059 1:N:0:CGCGTTCA+TGTTCTCT
ACTCCTACGGGAGGCAGCAGTGGGGAATCTTGCGCAATGGCGGAAACGCTGACGCAGCGACGCCGCGTGGGGGATGAAGCATTTCGGTGTGTAAACCCCTGTAGCCCGGGACGAAGAGCTCCTTAAGGGGAGGCTGACGGAACCGGGAGAGGAAGCACCGGCGAGCTCAGAGCCCGCCGGGGCGGTCATACGTAGGGAGCGCGCGGGGTCCTGCCGCACTGGGCGTCCAGTGCGCGTCGGGGGCTACTTC
+
::FFFF,FFFFFFF:FFFFFFFFFFFF:FFFF,:FFFFFF,:FFF,,,FFFF:FFFFFFFFFFFFFFFFFF:FF:FF,F,FFFF:FFFFFFFFFF:FFFFFF,F:F:FFF:FF:,,F,,,F,,F,,,FFF,F:F,,F,,,,,:,F:,,F,,,,:FFFF,,FF,F,F:,,,,FFF,F,,F,,FF,:,:,:,,F,,F:F,,::F,:F,,F:FF,:,,,:,,:,FFFF,F,:,:FFFFF,,F,,,F:FF:F:F
@A00920:152:HGHKKDRXX:2:2104:30761:2065 1:N:0:CGCGTTCA+TGTTCTCT
ACTCCTACGGGAGGCAGCAGTTAGGAATCTTGCGCAATGGGCGAAAGCCTGACGCAGCGACGCCGCGTGGGGGATGAAGGCCCTCGGGTTGTAAACCCCTTTCAGCAGGGACGAATTTCAGACGGTACCTGCAGAAGAAGCCCCGGCCAACTACGTGCCAGCAGCCGCGGTAACACGTAGGGGGCGAGCGTTGTCCGGATTTACTGGGCGTAAAGAGCGCGCAGGCGGTCGTTCAAGTCGAGTGTGAAAG
+
,FFFF:FFFFFFFFFFFFFFFFFFFFFFFFFFFFFFFFFFFFFFFFFFFFFFFFFFFFFFFFFFFFFFFFFFFF:FF,:FFF:::FFFFFFFFFFFFFFFFFFFFFFFFFFFFFFFFFFFFFFFFFFFFFFFF:FF:FFFFFF:FFFFF:::FFFFFFF:FFFFF:FFFFFFFFFFFFFFF,FFFFFFFFFFF:F:FFFFFFFFFFF:FFFFFFFFFF:FFFFFFFFFFFF:FFFFFF:FFFFFFFFFF,
@A00920:152:HGHKKDRXX:2:2104:29948:2848 1:N:0:CGCGTTCA+TGTTCTCT
ACTCCTACGGGAGGCAGCAGTGGGGAATCTTGGACAATGGGGGCAACCCTGATCCAGCGACGCCGCGTGGGTGATGAAGGCCTTCGGGTTGTAAAGCCCTTTCGACGGGGACGATGATGACGGTACCCGGCGAAGAAGCACCGGCTAACTCCGTGCCAGCAGCCGCGGTAAGACGGAGGGTGCTAGCGTTGTTCGGAATCACTGGGCGTAAAGGGCGCGTAGGCGGCCCATGCAGTCGGCTCGTGAAAGC
+
FFFFFFF:FFFFF:FFFFFFF,F,:FF:F,FFFFFFFFF:FFFFFFF,F:FFFFFFFFFFFFFFFFF:FFF,FFFFFFF:FFFF,FFFFFFFFFFFFFF:FFFFFFFFFFFFFFFFFFF:FFFFFFFFFFFFFFFFFFFFFFFF:F:FFFFF:FFFFFFFFFFFFFFFFFFF:FFFFFFFFFF:FFFFFFFFFFF:F:F:FFF:FFFFF,FFFFFFFFFFFFFFFFFFFFF:F::FFFFFF:FFFFFFFF
@A00920:152:HGHKKDRXX:2:2104:18322:3411 1:N:0:CGCGTTCA+TGTTCTCT
ACTCCTACGGGAGGCAGCAGTGGGGAATCTTGCGCAATGGGCGAAAGCCTGACGCAGCAACGCCGCGTGGGGGATGAAGGCTTTCGGGTTGTAAACCCCTTTCAGCAGGGACGATTATGACGGTACCTGCAGAAGAAGGACCGGCCAACTACGTGCCAGCAGCCGCGGTAATACGTAGGGTCCAAGCGTTGTCCGGATTTATTGGGCGTAAAGAGCGCGCAGGCGGCTGGTCAAGTCCGATGTGAAATCT
+
FFFFFFFFFFFFFFFFFFFFFFFFFFFFF:FFFFFFFFFFFFFFFFFFFFFFFFFFFFFFFFFFFFFFFFFFFFFFFFFFFFFFFFFFFFFFFFFFFFFFFFFFFFFFFFFFFFFFFFFFFFFFFFFFFFFFFFFFFFF:FFFFFFFFFFFFFFFFFFFFFFFFFFFFFFFFFFFFFFFFFFFFFFFFFFFFFFFFFFFFFFFFFFFFFF:,FFFFFFF:F:FFFFFFFFFFFFFFFFFFFFFF:,FFFF
@A00920:152:HGHKKDRXX:2:2104:30418:4539 1:N:0:CGCGTTCA+TGTTCTCT
ACTCCTACGGGAGGCAGCAGTGGGGAATATTGGACAATGGGCGCAAGCCTGATCCAGCCATGCCGCGTGAGTGATGAAGGCCCTAGGGTTGTAAAGCTCTTTTGTGCGGTAAGATAATGACGGTACCGCAAGAATAAGCCCCGGCTAACTTCGTGCCAGCAGCCGCGGTAAAACGAAGGGGGCTAGCGTTGCTCGGAATTACTGGGCGTAAAGCGCACGTATGCTGATCGTTAAGTCGGGGGTGAAATCC
+
:FFF,FFFFFFFFFFFFFFF:FFFF:F:FFFFFFFFF,FFFFFFFFFFFFFFFFFF,F:FFFFFFF,FFF:FFFFFFFFFFFFFFF,FFFF:FF,FFFFFFFF,FFFFF,:FFF:FFFFF,FFFFFFFFF:FFFF:FFF,F,FFFF:FF,FFFF:FFFFFFFFFFFFFFFF,FF:FFF,:,F,FFF,F,FF,F::::,F,:,F,:F,FF,FF,,FFFF,,F,,F,,F:FF,FFF:,F,,F,,FFFF:FFF
@A00920:152:HGHKKDRXX:2:2104:29143:5055 1:N:0:CGCGTTCA+TGTTCTCT
ACTCCTACGGGAGGCAGCAGTCGGGAATTTTGGGCAATGGGCGAAAGCCTGACCCAGCAACGCCGCGTGAAGGATGAAGTATTTCGGTATGTAAACTTCGAAAGAATGGGAAGAATAAATGACGGTACCATTTATAAGCTCCGGCTAACTACGTGCCAGCAGCCGCGGTAATACGTAGGGAGCAAGCGTTGTTCGGATTTACTGGGCGTAAAGGGCGCGTAGGCGGCGCGGTAAGTCAGCTGTGAAATCT
+
FFFFFFFFFFFFFFFFFFFFFFFFFFFFFFFFFFFFFFFFFFFFFFFFFFFFFFFFFF,FFFFFFFFFFFFFFFFFFFFFFFFF:FFF,FFFFFFF:FFFF:FFFFFFFFFFFFFFFFF:FFFFFF,F:F,,F:FFFF,:FFFFFFFFFFFFFFFFFFFF:FFFFFFFFF:FF:FFFFFF,F:F,FFF::F:,FFF:FFFFFFFFFFF,,FFFFFFF::F:FFFFFF:FFFF:FFFF:FF:F:FF:FF,F
@A00920:152:HGHKKDRXX:2:2104:29921:5149 1:N:0:CGCGTTCA+TGTTCTCT
ACTCCTACGGGAGGCAGCAGTGAGGAATCTTGCGCAATGGGCGAAAGCCTGACGCAGCGACGCCGCGTGAGGGATGAAGGCCTTCGGGTTGTAAACCTCTGTCAGTGGGGAAGAGTACGGACGGTACCCGCTGAGGAAGCATCGGCTTACTACGTGCCAGCAGCCGCGGTAATACGTAGGATCCGAGCGTTATCCGGATTTACTGGGCGTAAAGCGCGTGCAGGTGGTCTGTTACGTTGGATGTTAAATC
+
FF::FFFFFF:F,FFF:FFFFFFFFFFFFFF,,FFFFFFFF:FFFF:F:F,FFFFFFFFFFFFFF:FFFFFFFFFFF:FFFFFFFFFF:FFFFFFFF::FF,FFF:FFFF,,,FFFFFFFFF,FFF,FFFFFFF:FFFFFFFF,::FF,FFFF:FFFFFFFF:FFFFFFFFFF:F,FFFFFFFFFFFFFFFF:FF:FF:FFFFF:FF:FFFFFFFFFF:FF,FFFFFFFFFFFF,F,FF,FF,FFFFFFF
@A00920:152:HGHKKDRXX:2:2104:19379:5306 1:N:0:CGCGTTCA+TGTTCTCT
ACTCCTACGGGAGGCAGCAGTGGGGAATATTGGACAATGGGCGCAAGCCTGATCCAGCCATGCCGCGTGAGTGATGAAGGCCTTCGGGTTGTAAAGCTCTTTTACCAGGGATGATAATGACAGTACCTGGAGAATAAGCTCCGGCTAACTCCGTGCCAGCAGCCGCGGTAATACGGAGGGAGCTAGCGTTGTTCGGAATTACTGGGCGTAAAGCGAACGTAGGCGGCGAACCAAGTCAGGGGTGAAATCC
+
FFFFFFFFFFFFFFF:FFFFFFFFFFFFFFFF:F:FFFFFFFF::F,FFFF:FFFFFFFFFFF:FFFFFFFFFF:FFFF,FFF,,FFFFFF::FFFFFF:FF,FFFFF:,F::FF::FF:FFFFFFFF:,F:FFFFFF,:FF:FFFFF,,F:FF,FFFFFFFFFFFFFFFFF,F:FFFF:F,FF:FF,FFFFF,F,FF:F:FF:FFFFFF,FFF:,FFFFFF:,F,FFFFFFFFF:FF,,,:FFF,FFFF
@A00920:152:HGHKKDRXX:2:2104:25418:5650 1:N:0:CGCGTTCA+TGTTCTCT
ACTCCTACGGGAGGCAGCAGTGGGGAATATTGGACAATGGGCGAAAGCCTGATCCAGCAATGCCGCGTGAGTGATGAAGGCCTTAGGGTTGTAAAGCTCTTTTGCCAGGGATGATAATGACAGTACCTGGAGAATAAGCTCCGGCTAACTCCGTGCCAGCAGCCGCGGTAATACGGAGGGAGCTAGCGTTGTCCGGAATCACTGGGCGTAAAGGGCGCGTAGGCGGCTGGACAAGCGTGCGGTGAAAGCC
+
FFFFFFFFFFFFFFFFFFFFFFFFFF:FFFFFFFFFFFFFFFFFFFFFFFFFFFFFFFFFFFFFFFFFFFFFFFFFFFFFFFFFFFFFFFFFFFFFFFF:FFFFFFFFFFFFF,FF:FFFFFFFFFFFFFFFFFFFFFFFFFFFFFFFFFFFFFFFFFFFFFFFFFFFFFFF:FFFFFFFFFFFFFFFFFFFFFFFFFFF,FFFFFFFFFFFFFFFFFFFFFF:FFFFF:,FFFFFFFFFFFFFFFFFFF
@A00920:152:HGHKKDRXX:2:2104:25952:6104 1:N:0:CGCGTTCA+TGTTCTCT
ACTCCTACGGGAGGCAGCAGTGGGGAATCTTCCACAATGGACGCAAGTCTGATGGAGCAACGCCGCGTGAGTGAAGAAGTATTTCGGTATGTAAAGCTCTGTCAGCAGGGAAGAAGATGACGGTACCTGACCAAGAAGCCCCGGCTAACTACGTGCCAGCAGCCGCGGTAATACGTAGGGGGCAAGCGTTATCCGGATTTACTGGGTGTAAAGGGAGCGTAGACGGCAATGCAAGTCTGGAGTGAAATGC
+
FFFFFFFFFFFFFFFFFFFFFFFFFFFFFFFFFFFFFFFFFFFFFFFFFFFFFFFFFFFFFFFFFFFFFFFFFF:FF:FFFFFFFFFFFFFFFFFFFFFFFFFFFFFFFFFFFFFFFFFFFFFFFFFFFFFFFFFFFFFFFFFFFFFFFFFFFFFFFFFF,FFFFFF:FFFF,FF:FFFFFFFF:FFFFFFFFFFF:FFFFFFFFFFFFF::FFFFFFFFFFF:FFFFFFF,FFFF:FFFFFFFFF,FF,
@A00920:152:HGHKKDRXX:2:2104:18909:6840 1:N:0:CGCGTTCA+TGTTCTCT
ACTCCTACGGGAGGCAGCAGTGAGGAATATTGGGCAATGGGCGCAAGCCTGACCCAGCAATGCCGCGTGCAGGAGGACGCCCTTCGGGGTGTAAACTGCTTTTGTGCAGGAGGAGCAAGGACCGTACTGCACGAATCAGTCACGGCTAACTACGTGCCAGCAGCCGCGGTAATACGGGGGGGGCAAGCGTTGTTCGGAATTACTGGGCGTAAAGGGCTCGTAGGCGGCCACTGAAGTCACACGTGAAATC
+
FF:FFFFFFFFFFFFFFFFF:FFFFFFF:F:FFFFF:FFFFFFF:FFFFFFFFFFFFFFFFFFFFFFFFFFFFFFFFFFFFFFFFFFFFFFFFFFFFFFFFFFFFFFFFFFFFFFFFFFFFFFFFFFFFFFFFFFFFFFFFFFFFFFFFFFFFFFFFF:FFFF:FFFF:FF::FFFF:FF:FFFFFFFFF,F:FFFFF,:FFFFFFFFFFFF,FFFF,FFF::,FFFFFF,,,F:,FF:F,FFFFF,::F
@A00920:152:HGHKKDRXX:2:2104:6596:7028 1:N:0:CGCGTTCA+TGTTCTCT
ACTCCTACGGGAGGCAGCAGTGGGGAATTTTGCGCAATGGGGGAAACCCTGACGCAGCAACGCCGCGTGGAGGATGAAATCCCTTGGGATGTAAACTCCTTTCGATAGGGAAGATTATGACGGTACCTATAGAAGAAGCCCCGGCTAACTTCGTGCCAGCAGCCGCGGTAATACGAGGGGGGCAAGCGTTGTTCGGAATCACTGGGCGTAAAGCGCGCGTAGGCGGATTGTTAAGTCAGGGGTGAAATCC
+
FFFFFFFFFFFFFFFFFFFFFFFFFFFFFFFFFFFFFFFFFFFFFFFFFFFFFFFFFFFFFFFFFFFFFFFFFFFFFFFFFFFFFFFFFFF:FFFFFFFFFFFFF:FFFFFFFFFFFFFFFFFFFFF:FFFFFFFF:FFFFFFFFF:FFFFFFFFFFFFFFFFFFFFFFFFFFFFFFFFFFFFFFFFFFFFFFFFFFFFFFFFFFFFFFF:F:FFFFFFFFFFFFFF,FFF:FF:FFFFFFFFFFFFFFF
@A00920:152:HGHKKDRXX:2:2104:27263:7498 1:N:0:CGCGTTCA+TGTTCTCT
ACTCCTACGGGAGGCAGCAGTGGGGAATATTGCACAATGGGCGCAAGCCTGATGCAGCGACGCCGCGTGAGGGATGACGGCCTTCGGGTTGTAAACCTCTTTCAGCAGGGAAGAAGCGAAAGTGACGGTACCTGCAGAAGAAGCGCCGGCTAACTACGTGCCAGCAGCCGCGGTAATACGTAGGGCGCAAGCGTTGTCCGGAATTATTGGGCGTAAAGAGCTCGTAGGCGGTTTGTCGCGTCTGCTGTGA
+
FFFFFFFFFFFFFFFFFFFFFFFFFFFFFFFFFFFFFFFFFFFFFFFFFFFFFFFFFFFFFFFFFFFFFFFFFFFFFFFFFFFFFFFFFFFFFFFFFFFFFFFFFFFFFFFFFFFFFFFFFFFFFFFFFFFFFFFFFFFFFFFFFFFFFFF:FFFFFFFFFFFFF:FFFFFFFFF:FFFFFFFFFFFFF:FFFFFFF:FFFF:FFFFFF:F:FFFFFFF:FFFFFFF:FFFFFFF::F:FFFFFFFFFFF
@A00920:152:HGHKKDRXX:2:2104:29487:8093 1:N:0:CGCGTTCA+TGTTCTCT
ACTCCTACGGGAGGCAGCAGTCGGGAATTTTGCCCAATGGACGAAAGTCTGAGGCAGCAACTCCGCGTGAGGGACGAAGGCTCTAGGGTCGTAAACCTCTTTTCTCAGGGAAGATCCAAGACGGTACCTGAGGAATAAGCCACGGCTAACTACGTGCCAGCAGCCGCGGTAATACGTAGGTGGCAAGCGTTGTCCGGATTTACTGGGCGTAAAGAGCGCGCAGGCGGCTGGTCAAGTCCGATGTGAAATC
+
FFFFFFFFFFFFFFFFFFFFFFFFFFFFFFFFFFFFFFFFFFFFFFFFFFFFFFFFFFFFFFFFFFFFFFFFFFFFFFFFFFFFFFFFFFFFFFFFFFFFFFFF:FFFFFF:FFFFF:FFFFFFFFFFFFFFFFFFFFFFFF:F:FFFFFFFFFFFFFFFFFFFFFFF,F:,FFFF,FFFFFFFF:F:FFFFFFFFFFFFF:FFFFFFFFFF,FFFFFFFFFF:FFF::FFFFFFFFFF:FFFFFF,,FF
@A00920:152:HGHKKDRXX:2:2104:15302:8359 1:N:0:CGCGTTCA+TGTTCTCT
ACTCCTACGGGAGGCAGCAGTCGGGAATTTTGCGCAATGGGCGAAAGCCTGACGCAGCAACGCCGCGTGTGTGACGAAGGCCCTAGGGTTGTAAAGCACTGTTGAGGGGGAAGAACCCGCGGGGGTAATGCCTCGCGCTGACGGTACCCCTTTAGAAAGCACTGGCTAACTCCGTGCCAGCAGCCGCGGTAATACGGAGAGTGCAAGCGTTGTTCGGAATCATTGGGCGTAAAGGGCGTCTAGGTGGCCC
+
FFFFFFFFFFFFFFF:FFFFFFFFFFFFFFFFFFFFFFFFFFF:FFFFFFFFFFFFFFFFFFFFFFFFFFFFFFFF:FFFFFFFFFFFFFFFFFFFFFFFFFFFFFFFFFFFFFFFFF:FFF:FFFFFFFFFFFF:FFFF,FFFFFFFFFFFFFF:FFFFFFFFFF:FFFFFFFFFF:FFFFFFFFFFFFF:FFFFFFF:FFFFFFFFFFFFFF:,F:FFFFFFFFFFF:FF:F:FF:FFF:FFFF:FF:
@A00920:152:HGHKKDRXX:2:2104:11053:8860 1:N:0:CGCGTTCA+TGTTCTCT
ACTCCTACGGGAGGCAGCAGTGGGGAATATTGGACAATGGGCGCAAGCCTGATCCAGCCATGCCGCGTGAGTGATGAAGGCCCTAGGGTTGTAAATCTCTTTCACCGGTGAAGATAATGAAGGTAACCGGAGAAGAAGCCCCGGCTAACTTCGTGCCAGCAGCCGCGGTAATACGAAGGGGGCTAGCGTTTTTCTGAATTACTGGGCGTAAAGCGCACGTAGGCGGATATTTAAGTCAGGGGTGAAATCA
+
::FFFFFFFFFFFFFFFF:FF,FFFF:FFFFFFFFFFFFFF:FFFF,,FFFFFFFFFFF:FFFFFFFFFF,FFF,FFFF:FFFFFFFFFF,FFF:,FFFFFF,,FFF,FF:F,FFFFFFF,FF:F:FFFF:FFFFFFFFFFF,,FFF:FFFF,F,FFFFFFFFF:,F::FFFF,:FFF,,FFFFFF:::F:FFF,FF,FFF,F:::,:F:FFFFF:FFF,F,F:FFFFFFF:,F,FFFF:FFFFF:FF:,
@A00920:152:HGHKKDRXX:2:2104:19334:9799 1:N:0:CGCGTTCA+TGTTCTCT
ACTCCTACGGGAGGCAGCAGTGGGGAATATTGGACAATGGGGGCAACCCTGATCCAGCCATGCCGCGTGTGTGAAGAAGGCCTTCGGGTTGTAAAGCACTTTAAGTGGGGAGGAAGGGGTGAAAGCTAATATCTTTCATCATTGACGCTAACCACAGAATAAGCACCGGCTAACTCTGTGCCAGCAGCCGCGGTAATAAAGAGGGTGCAAGCGTTAATCTGAATTACTGGGCGTAAAGCGCGAGTAGGCG
+
FFFFFFFFFFFFFFFFFFFFFFFFFFFFFFFFFFFFFFFFFFFFFFFFFFF:FFFFFFFFFFFFFFFFF:FFFF,FFFFFFFFFFFFFFFFFF:F::FFFFFFFF:FFFFFFFFF,:FFFFFFFFF,FF:FFFFF,FF:FF,FFFF,FFF,FFFFFFFFFFF:FFFFFFFFFFFF,FFFF:FF:FFFF,:FFF,::FF,,,FFFFFFFFFFFF:F:FFF,:F,FFFFFFFFFF,FFFFFFFF,FFFFFFF
@A00920:152:HGHKKDRXX:2:2104:18159:10113 1:N:0:CGCGTTCA+TGTTCTCT
ACTCCTACGGGAGGCAGCAGTCGGGAATTTTGGGCAATGGGCGAAAGCCTGACCCAGCAACGCCGCGTGAAGGATGAAGTATTTCGGTATGTAAACTTCGAAAGAATGGGAAGAATAAATGACGGTACCATTTATAAGCTCCGGCTAACTACGTGCCAGCAGCCGCGGTAATACGTAGGGAGCAAGCGTTGTTCGGATTTACTGGGCGTAAAGGGCGCGTAGGCGGCGCGGTAAGTCAGCTGTGAAATCT
+
FFFFFFFFFFFFFFFFFFFFFFFFFF,FFFFFFFFFFFFFFFFFFFFFFFFFFFFFFFFFFFFFFFFFFFFFFF:FFFFFFFFFFFFF,FFFFFFFFFFFF,FFFFFFFFFFFFFFFFFFFFFFFFFFFFFFFFFFFFFFFFFFFFFFFFFFFFFFFFFFFFFFFFFFFFFFFFFFFFFFFFF:F:FFFFFFFFFF:FFFFFFFFFFFFFF,FFFF:FFFFFFFFFFFFFFFFFFFFFFFFFFFFFFF::
@A00920:152:HGHKKDRXX:2:2104:24831:10363 1:N:0:CGCGTTCA+TGTTCTCT
ACTCCTACGGGAGGCAGCAGTGGGGAATATTGGACAATGGGCGCAAGCCTGATCCAGCCATGCCGCGTGAGTGATGAAGGCCTTAGGGTTGTAAAGCTCTTTAAGTAGGGAAGATAATGACGGTACCTACAGAATAAGCCCCGGCTAACTTCGTGCCAGCAGCCGCGGTAATACGGAGGGTGCAAGCGTTATCCGGATTTACTGGGTTTAAAGGGTGCGTAGGCGGATAGGTAAGTCAGTGGTGAAATCT
+
FFFFFFFFFFFFFFFFFFFFFFFFFFFFFFFFFFFFFFFFFFFFFFFFFFFFFFFFFFFFFFFFFFFFFFFFFFFFFFFFFFF:FFFFFFFFFFFFFFFFFF:F::FFFFFFF,FFFFFFF:FF,FFF,FFFFF,FFFFFFFFFFFFFFF,FFFFFFFFFFFFFFFFFFFFFFFFFFF,FFFFFFFFFFFFFFFF:F,FFFFF:FF,FFFFFFFFFFFFFFFFFFFF:FFFFFFFFFFF:,FF:FFF:F:
@A00920:152:HGHKKDRXX:2:2104:29225:10363 1:N:0:CGCGTTCA+TGTTCTCT
ACTCCTACGGGAGGCAGCAGTAAGGGATCTTGCGACAATGGGCGAAAGCCTGACGCAGCAACGCCGCGTGCGGGATGACGGCCTTCGGGTTGTAAACCGCTTTTCGGGGGGAAGAGGAAGGACGGTACCCCCGGAAGAAGTCTCGGCTAACTACGTGCCAGCAGCCGCGGTAAAACGTAGGAGGCGAGCGTTATCCGGATTTACTGGGTGTAAAGCGCGTGTAGGCGGTCCTGCAAGTGGCGCGTGAAAG
+
:FFFFFFFFFFFFFFFFFFFFFFFFFFFFFFFFFFFF,FFFFFFFFFFFFFF:FFFFFFFFFFFFFFFF,:FFFFFFFFFFFFFFFFFFFFFFF:FFFFFFFFFF,FFF:FFFFFFFFF:,,FF:FFFFFFFFFF,:FFFFFFF,FF::F:FFFF:FFFFFFFFF:FFFF,FF:FFFFF:,FF:FFFFFFFFFFFFFFFFFF::,FFFF:,:FFFFFF,FFFFFFFFFFFFFFFF,,,FFFFF,FFF:FF
@A00920:152:HGHKKDRXX:2:2104:2483:10426 1:N:0:CGCGTTCA+TGTTCTCT
ACTCCTACGGGAGGCAGCAGTGGGGAATCTTGCGCAATGGGCGAAACCCTGACGCAGCAACGCCGCGTGCGGGAAGAAGGCTCTCGGGTTGTAAACCGCTTTCAGTAGGACCGAATTTGACGGTACCTGCCGAAGAAGGTGCGGCCAACTACGTGCCAGCAGCCGCGGTGACACGTAGGCACCAAGCGTGGTCCGGATTAATTGGGCGTAAAGAGATCGAAGGCGGTTCAGTACTAAGGGTGTGAAAACT
+
:FFFF:FFFFFFFFFFFFFFF,F,FF,,FFF,FFFF:FFFFFFFFF,FFFFFF:,FFFFFFFFFFFFFFF,FFFFFFFFFFFFF:FFFFFFFFFFFF:FF,FFFFFFFFF,:FFFF,F:,,:F:FFFFFF,F,FF,:F,,FFF,FF,FFFFF,,,,F:FF,FFFF,,FFFFFF:,FF,FFFFFFF,,F,:FFF,F,FF,,F,FFFF:F,FFF,FF,,FF:FFFFF,FFFFFF:,,,,,FF:,F,FF:FF:
@A00920:152:HGHKKDRXX:2:2104:28565:10974 1:N:0:CGCGTTCA+TGTTCTCT
ACTCCTACGGGAGGCAGCAGTGGGGAATATTGGACAATGGGCGCAAGCCTGATCCAGCCATGCCGCGTGAGTGAAGAAGGCCCTCGGGTTGTAAAGCTCTTTTGTTGGGGAAGAAAAGCAATCGGTTAATACCCGGTTGTACTGACGGTACCAAAAGAATAAGCACAGGCTAACTTCGTGCCAGCAGCAGCGGAAATACGAAGGGTGCAAGCGTTACTCGGAATTACTGGGCGTAAAGCGTGCGTAGGTG
+
FFFFFFFFFFFFFFFFFFFFFFFFF:FF:FF:FFFFFFFFFFFFFFF,FFFFFFFFFFFFFFFFFFFFFFF:FF,FFFF,FF:FFFFF:FFFFFF:FFFF,FF:,,FFFFF,FFFFF,FFFF,,,F:::::F,F,F:,FF:F::F,FFF:,FFFFF,FFFFFF,FF,:,FFFFFFFF:F:FFFFF,:,,:F:F,FFFF:,,F:,FF:,FF:FF,F,,,F,FFFFFFF:,FFF,FF,,::FFF,FF:,,FF
@A00920:152:HGHKKDRXX:2:2104:16306:11005 1:N:0:CGCGTTCA+TGTTCTCT
ACTCCTACGGGAGGCAGCAGTAGGGAATCTTGCACAATGGGCGCAAGCCTGATGCAGCGAAGCCGCGTGAGGGCTGAAGGCCTTCGGGTTGTAAACCTCTTTCGACAGGGAAGAAGCCACGGGTCACCGGGGTGACGGTACCGGTAGAAGAAGCCCCGGCTAACTACGTGCCAGCAGACGCGGTAAAACGTAGGGGGCAAGCGTTGCCCGGCTTCACTGGGCGTAAAGCGGGTGTAGGCGGTCCTCGAAT
+
F,F,FFFFFF:FFFFFFFFFFFFFFFFFFFF,F:FFFFFFFFFFF,FFFFFF,FFFFF:F,FFFFFF:F,,FF,FFFFFFFFFFFFF,:FFFFF:FF:FFFFF:FFFFFFFFF:F,FFF:FF:FFFFFF,,FFFFFF:FFF,,,,:FFFFFFFFF::FFFFFFF:FF:,,FF,:FFF,:,FFF::FFF,,FFFFFFF:F,F:F,FFFFFFF,F:FFF::,:,F,F:FF:F,:FFF,F,FF:F,FFF,,:,
@A00920:152:HGHKKDRXX:2:2104:3712:11083 1:N:0:CGCGTTCA+TGTTCTCT
ACTCCTACGGGAGGCAGCAGTTAGGAATCTTCGGCAATGGGCGAAAGCCTGACCGAGCGACGCCGCGTGAAGGATGAAGGCCCTCGGGTCGTAAACTTCTAAAAGAGGGACGATAGAGACGGAACCTCTTTAACAGCACCGGCTAACTCCGTGCCAGCAGCCGCGGTCATACGGAGGGTGCTAGCGATATCCGGAAACACTGGGCGTAAAGGGCGCGTAGGCGGTCTGATAAGTCAGATGTTAAAGACTG
+
FFFFFFFFFFFFFFFFFFFFFFFFFFFFFFFF,FFF,FFFFFFFFFFFFFFFF:FFFFFFFFFFFFFFFFFFFFFFFFFFFFF:FFFFF,FFFFFF:FFFFFFFFFFFF,:F:FFF,,F:,F,,:FFF:,,FF,FFF,,FFF,FFFFFF,,,,FF:FFFFF,,F,:F,FFF,,::FF,F,F,:,F:,,::FFFFFF,FFF:F,FFFF:,F:,,F,,FFF,FF:,FF,,,:F:,:F,,F,FF,FFF,FFF,
@A00920:152:HGHKKDRXX:2:2104:8250:11115 1:N:0:CGCGTTCA+TGTTCTCT
ACTCCTACGGGAGGCAGCAGTGGGGAATTTTGCGCAATGGGCGAAAGCCTGACGCAGCAACGCCGCGTGAGTGATGAAGGCCCTCGGGTCGTAAAGCTCTGTCAGAGGGGAAGAACCTCCTGTCGGTTAATATCCGGCAGGCTTGACGGTACCCTCAAAGGAAGCACCGGCTAACTCCGTGCCAGCAGCCGCGGTAATACGGAGGGTGCGAGCGTTGTCCGGATTTATTGGGCGTAAAGAGCTCGTAGGC
+
FFFFFFFF:FFFFFFFFFFFFFFFFFFFFFFFFFFFFFFFFFFFFFFFFFFFF:FFFFFFFFFFFFFFF:FFFFFFFFFFF:FFFFFF:FFFFFFFFFFFFFF:FFFFFFFFFFFFFFFFFFFFFFFFF:FF:F:FFFFFFFFFFFFFFFFFFFFFFFFFF:FFFFFFFFF:FFFFFFFFFFFFF:FFFFFFFFFFFFFFFF::FFFFF:FFFFFFFFFFFFFFFF,FFFF,FFFFF:::FFFFFFF:,F
@A00920:152:HGHKKDRXX:2:2104:9064:11303 1:N:0:CGCGTTCA+TGTTCTCT
ACTCCTACGGGAGGCAGCAGTGGGGAATCTTGCGCAATGGGCGAAAGCCTGACGCAGCAACGCCGCGTGCGGGATGAAGGCCTTCGGGTTGTAAACCGCTGTCAGTGGGGAGGAACGGCCCGGGGAGGCAATGCCCCGTGGTTTGACAGTACCCACAGAGGAAGCACCGGCTAACTCCGTGCCAGCAGCCGCGGTAATACGGAGGGTGCGAGCGTTGTTCGGAATTATTGGGCGTAAAGCGCACGTAGGC
+
FFFFFFFFFFFFFFFFFF:FFFFFFFFFFFFFFFFFFFFFFFFFFFFFFFFFFFFFFFFFFFFFFFFFFFFFFFFFFFFFFFFFFFFFFFFFFFFFFFFFFFFFFFFFFFFFFF,FFF:FFFFFFFFFFF::FFFFFFFFFFFFFFFFFF:FFFFFFFF:FFFF:FFFFFFFF:FFFFFFFFF:F:,FFFFFFFF:FFFF:FFFFFFFFFFFFFFFFFFFFF:FFF:FF:FFFFF,FFF:FFF::F:FFF
@A00920:152:HGHKKDRXX:2:2104:27588:11569 1:N:0:CGCGTTCA+TGTTCTCT
ACTCCTACGGGAGGCAGCAGCTAGGAATCTTGGGAATGGGCGAAAGCCTGACCCAGCAACGCCGCGTGGGCGATGAAGGCCATCGGGTCGTCAAGCCCTTTTGAGGGGGACGATAATGACGGTACCCCTCGAATAAGCCACGGCTAACTACTTGCCAGCAGCCGCGGTCATACGGAGGATCCAAGCGTTATCCGGAATTACTGGGCGTAAAGAGTTGCGTAGGTGGCATAGTAAGGCGGTAGTGAAATAG
+
F,,,,FFFF,FF,,FFFFFFF:FFFF:FF:F:FF,F:FFFF,FFFFFF,FFFFFFF::,F::FFFF,F,FFFFFFF::FF:,FFFF,FFFF,FFFFFFF:,FFF,FFFFFFFF:FFF,F,FF,,FFFF::FFFFFFF:FFFF::,FF,FFF,FF::F::FFFFF:F,FF:FFF,::F:FFFFF,,FFFFFF::FF,:F:F:FFF:FFFF::FF,FFFF,:FFFFFFFF,F,,F,F,,,:F,,:FF:FF,:
@A00920:152:HGHKKDRXX:2:2104:8540:12430 1:N:0:CGCGTTCA+TGTTCTCT
ACTCCTACGGGAGGCAGCAGTGGGGAATATTGGACAATGGGCGAAAGCCTGATCCAGCCATGCCGCGTGAGTGATGAAGGCCCTAGGGTTGTAAAGCTCTTTCAACGGTGAAGATAATGACGGTAACCGTAGAAGAAGCCCCGGCTAACTTCGTGCCAGCAGCCGCGGTAATACGAAGGGGGCTAGCGTTGTTCGGAATCACTGGGCGTAAAGCGCACGTAGGCGGACTTTCAAGTCAGGGGTGAAAGCC
+
FFFF:FFFFFFFFFFFFFFFFFFFFFFFFFF:FFFFFFFFFFFFFFFFFFFFFFF:FFFFFFFFFFFFFFFFFFFFFFFFFFFFFFFFFFFFFFFFFFFFFFFFFFFFFFFFFFFFFF,FF,FFFF,:FFF,FF:FFFFFF::FFFFFF:FFFFFFFFF:FFFF,FFFF,F:FFFFFF,FFFFFFFFF:FFFFFF:FFFFFFFFFFF:FFFFFF,FFFFFFFF,,FFFF:FFFF,:FF,:,:FFFFFFF:
@A00920:152:HGHKKDRXX:2:2104:17083:12947 1:N:0:CGCGTTCA+TGTTCTCT
ACTCCTACGGGAGGCAGCAGTGGGGAATTTTGGACAATGGGCGAAAGCCTGATCCAGCAATGCCGCGTGTGTGATGAAGGCCTTCGGGTTGTAAAGCACTTTTGGTGGGAACGAAACGGTCCGGGCTAATACCCTGGACTAATGACGGTACCCGCAGAATAAGCACCGGCTAACTACGTGCCAGCAGCCGCGGTAATACGTAGGGTGCAAGCGTTAATCGGAATTACTGGGCGTAAAGCGTGCGCAGGCG
+
FFFFFFFFFFFF:FFFFFFFFFFFFFFFFFFFFFF,FFFFFFFFFFFFFFFFFFFFFFFFFFFFFFFFFFFFFFFFFFF:FFFFFFFFFFFFFFFFF:FFFFFFFFFFFF,FFFFFFFFFFFFF:FFFFFFFFFFFFFFF,,FFFFFFFFFFFFFFFF:F,FFFFFFF:FF:FFFFFFFFFFFFF,FFFFFFFFFFFFFFFFFFFFFF:FFFFF,FFFFFFFFFFFFFFFFF,,FFFFF:FFFFFFFFF:
@A00920:152:HGHKKDRXX:2:2104:22218:13228 1:N:0:CGCGTTCA+TGTTCTCT
ACTCCTACGGGAGGCAGCAGTGGGGAATTTTGGACAATGGGGGAAACCCTGATCCAGCCATCCCGCGTGTGCGATGAAGGCCTTCGGGTTGTAAAGCACTTTTGGCAGGGAAGAAACGGCGCCGGATAATACCTGGCGCAACTGACGGTACCTGCAGACTAAGCACCGGCTAACTACTTGCCAGCAGCCGCGGTAATACGAAGGGTGCAAGCGTTAATCGGAATTACTGGGCGTAAAGCGTGCGCAGGCG
+
:F,FFFFF:F,,FFFF,FF,FF,F,F,FFF:FFFFFFFF:FF:,F:::F:,F:FF:,FFFFFFF:F,F,F:,F::F,FF,FFFFFFFF:FFFFF:FFF,FF,:F:FFFF,F,:F:FFF,FFFFFFFF,:FFFFFFFFFFF:F::FFFFFFF:FFFF,,,FFFFF:FFF:FF,:FFF:,F:F:F,:FF,F,F,,:FFFFF:,F:F:FF,FF:FFFFFFFFFFF,F,:FF,,,F:FFFF:,:F,FFFF:,:,
@A00920:152:HGHKKDRXX:2:2104:18584:13385 1:N:0:CGCGTTCA+TGTTCTCT
ACTCCTACGGGAGGCAGCAGTAAGGAATATTGGTCAATGGACGCAAGTCTGAACCAGCCATGCCGCGTGGAGGATGAAGGCCCTCTGGGTTGTAAACGTCTTTTATGGGGGACGAATTCACATATTCTAAATGCTCTGACGGTAACCCAGGCAAAAGCACAGGCTAACTCCGTGACAGCAGCAGCGGTAAAACGGAGGGTGCAAGCGGAATCCGGATTCACTGTGTGTAAAGGGTGAGAAGGAGTGCAGA
+
FFFFFFFFFFFFFFFFFFFFF,FFFFFF,FFF::FFFFFF,FF,FFFFFFFF:FFFFFFF,FFFFFFFF,FFFF,FFFFF,FFFFFF,:,FFFFFFF,F,,F,:,::FFFFF::FF,,FF,,F:,,FF,FF,,,,F,,F,FFF:,F:F:,:,F,,FFFF,,:FF,:FFFFF,,,,F,F,::F,FF,F,:,,FF:,F,::,F,::FFF,,F:FF:F:FF:F,,,,,,,FF,,,F:,::FF,,,FF,FFF,F
@A00920:152:HGHKKDRXX:2:2104:29975:13510 1:N:0:CGCGTTCA+TGTTCTCT
ACTCCTACGGGAGGCAGCAGTGGGGAATATTGGACAATGGGGGCAACCCTGATCCAGCAATGCCGCGTGTGTGAAGAAGGCCTGCGGGTTGTAAAGCACTTTCAGAGGGGAAGAAAAAATCGGAGCTAACACCTCCGGTCTTGACGTTACCCTTAGAAGAAGCACCGGCTAACTCCGTGCCAGCAGCCGCGGTAATACGGAGGGTGCAAGCGTTGTTCGGATTTACTGGGCGTAAAGGGCGCGTAGGCGG
+
FFFFFFFFFFFFFFFFFFFFFFFFFFFFFFFFFFFFFFFFFFFFFFFFFFFFFFFFFFFFFFFFFFFFFFFFFFFFFFFFFFFFFFFFFFFFFFFFFFFFFFFFFFFFFFFFFFFFFF:FFFFFFFFFFF:FFFFFFFFFFFFFFFFFFF,FFFFFFFF:FFFFF,F:FFF:FFFFFFFFFFF:FFFFFFF:F,FFFF:FFFFFFF:F,FFF:FFFFFFFFFFFFFFFFFFFFFFFFFFFFFFFFFFF:F
@A00920:152:HGHKKDRXX:2:2104:12454:13855 1:N:0:CGCGTTCA+TGTTCTCT
ACTCCTACGGGAGGCAGCAGTGGGGAATATTGGACAATGGGCGAAAGCCTGATCCAGCAACGCCGCGTGAGGGATGACGGCCTTCGGGTTGTAAACCTCTTTCAGCAGGGACGAAGCGCAAGTGACGGTACCTGCAGAAGAAGCACCGGCCAACTACGTGCCAGCAGCCGCGGTAATACGTAGGGTGCGAGCGTTGTCCGGAATTATTGGGCGTAAAGGGCTCGTAGGCGGTTTGTCGCGTCGGGAGTGA
+
FF:FFFFFFFFFFF:FFFFFFFFFFFFFFFFFFFFFFFFFFFFFFFFFFFFFFFFFFFFFFFFFFFFFFFFFFFFFFFFFFFFFFFFFFFFFFFFFFFFFFFFFFFFFFFFFFFFFFFFFFFFFFFFFFFFFFFFFFFFFFF:FFFFFFFFFFFFFFFFFFFFFFFFFFFFFFFFFFFFFFFFFFFFFFFFFFFFFFFFFFFFFF,FFFFFFFF:FFFFFFFFFFFFF:FFFFF:FFFFFFFFFFFFFFF
@A00920:152:HGHKKDRXX:2:2104:11966:14325 1:N:0:CGCGTTCA+TGTTCTCT
ACTCCTACGGGAGGCAGCAGTTTCGAATCATTCACAATGGGCGAAAGCCTGATGGTGCAACGCCGCGTGGGGGATGAAGGTCTTCGGATTGTAAACCCCTGTCACCAAGGATAAACCGTCGCATGTTAATAGCTAGCGGCCTGATGTAACTTGGAGAGGAAGGAGTGGCTAACTCTGTGCCAGCAGCCGCGGTAATACAGAGACTCCAAGCGTTATTCGGATTCACTGGGCGTAAAGGGTGCGCAGGCGG
+
FFFFFFFFFFFFFFFFFFFFFFFFFFFFFFFFFFFFFFFFFFFFFFFFFFFFFFFFFFFFFFFFFFFFFFFFFF:FFFFFFFFFFFFFFFFFFFFFFFF:FFFFFFFFFFFFFFFFFFFFFFFFFFFFFFFFFFFFFF:FFFFF:F:F,FFFF:FFFFFFFFFFFFFFFF:FFFFFFF:FFFFFFFFFFFFFF,FFF:FFFFFFFFFFFFFFFFFFFFFFF:FFFFF:FFFF:F:FF:F:FFFFFFFFF:
@A00920:152:HGHKKDRXX:2:2104:24044:14418 1:N:0:CGCGTTCA+TGTTCTCT
ACTCCTACGGGAGGCAGCAGTAGGGAATTTTGCGCAATGGGGGAAACCCTGACGCAGCAACGCCATGTGTGGGATGAAGCATTTCGGTGTGTAAACCACTGTCGGCAGGGAATAAAGCCCACGTTTACGTGGGGGTGAATGTACCTGCAGAGGAAGCCCCGGCTAACTTCGTGCCAGCAGCCGCGGTAATACGAGGGGGGCAAGTGTTGTTCGGAATCACTGGGCGTAAAGGGAGCGTAGGCGGATGTTT
+
FFFFFFFFFFFFFFFFFFFFFFFFFFF,F:FFFFFFFFFFFFFFFFF:FFFFFFFFFFF:FFFFFFFFFF:FFFFFFFFFFFFFFFFFFFFFFFFFF:FFFFFFFFFFFF:FFF,:FFFFFF:FFFFFFFF:FFFFF:FFFFFFF:FFFF,F:FFFFFFF:FFF,FFFFFFF,:FFFFFFFFFFF:FFFFFF,FFFFFFFFF:,FFFFFFFFFFFFFFFFFFF,FF,:FF,,F,,F,FF:,FFFFFFFF:
@A00920:152:HGHKKDRXX:2:2104:16414:14481 1:N:0:CGCGTTCA+TGTTCTCT
ACTCCTACGGGAGGCAGCAGTGAGGAATTTTCCGCAATGGGCGAAAGCCTGACGGAGCAATCCCGCGTGGAGGATGACACCTTTCGGGGCGTAAACTCCTTTTCTGAGGGAAGAAATTCTGACGGTACCTCAGGAATAAGCACCGGCAAACTACGTGCCAGCAGCCGCGGTAATACGTAGGGTGCAAGCGTTATCCGGAATTATTGGGCGTAAAGCGATCACAGGTGGACAAGCAGGTCCGGTGTTAAAT
+
FFFFFFFFFFFFFFFFFF:FFFFFFFFFFFFFFFFFFFFFFFFFFFFFFFFFFFFFFFFFFFFFFFFFFFFFFFFFFFFFFFFFFFFFFFFFFFFFFFFFFFFFFFFFFFF:FF:FFFFFFFFFFFFFFF:FFFFFFFFF:FFFFFFF:FFFFFFFFFF:FFFFFFFFFFF:FFFFFFF:FFFFFF:FFFFFFFFFFFF,FFFFFFFFFFF:FFFFFFFFFFFFFFFFFFF,,:::::F::FFFFF:::F
@A00920:152:HGHKKDRXX:2:2104:12581:14857 1:N:0:CGCGTTCA+TGTTCTCT
ACTCCTACGGGAGGCAGCAGTGAGGAATATTGGTCAATGGGCGGGAGCCTGAACCAGCCAAGCCGCGTGAAGGAAGAAGGCCCTACGGGTCGTAAACTTCTTTTGTCAGGGAACAAAACCCGGTATGGATACCGGACTGCGTGTACCTGAAGAAAAAGCATCGGCTAACTCCGTGCCAGCAGCCGCGGTAATACGGAGGATGCGAGCGTTATCCGGATTTATTGGGTTTAAAGGGTGCGTAGGCGGTCCG
+
FFF,FFFFF:FFFFFFFFFF:FFFFFFFFFFFFFFFFFFFFFFF:FFFFFFFFFFFFFFFFFFFFFFFFFFFF,FFFFF:FFFFFFFFFFF::F,FFFFFFFFFFFFFFFFFFFFF:F:FFFFFFFFFFFFFFFFFFFFFF:FFFF:FFFFFFFFFFF:FFFFFFFFFF:FFF:FFFFFFFFFFFFFF:FFFFFF:FFFF:F,FFFFFF:FFFFF:FFFFFFF::FF:FFFFF:,FFFFFFF,::FFFFF
@A00920:152:HGHKKDRXX:2:2104:31277:15107 1:N:0:CGCGTTCA+TGTTCTCT
ACTCCTACGGGAGGCAGCAGTGGGGAATCTTGCGCAATGCGCGAAAGCGTGACGCAGCAACGCCGCGTGGGGGAAGACGGCCTTCGGGTTGTAAACCCCTTTCAGGAGGGACGAAGGCTCACCGGTGAATAGCCGTGTGAGTTGACGGTACCTCCACAAGAAGCTCCGGCTAACTACGTGCCAGCAGCCGCGGTAATACGTAGGGAGCAAGCGTTGTCCGGAATCATTGGGCGTAAAGCGCGCGTAGGTG
+
F,FFF::FFFF:FF,FFFFFFFF:FFF:FF:::FFFFFFF,FFF,FFFF,FFFFFFFFF:FF:FF,:,FFFFFFFFFFF:FFFF:FFFF:::FFFFFFFF:FF:FFFFFFFFFFFFFFFF,FFFFFFFFFF:FFFFFFFFFFF:FF:FFFF:FFFFF:FF:,F,FFFFFFF::FFF,FFFFFFFFFFF:FFFFFFFFFFFFFFF,FFFFFFFF:FFFFFFFF,F,FFFFFF:F:FFFFF:FFF:FFF:::
@A00920:152:HGHKKDRXX:2:2104:24605:15295 1:N:0:CGCGTTCA+TGTTCTCT
ACTCCTACGGGAGGCAGCAGTGGGGAATATTGGACAATGGGGGCAACCCTGATCCAGCAATGCCGCGTGTGTGAAGAAGGCCTTCGGGTTGTAAAGCACTTTCGGTGGGGACAAACAAGGCGGAGCTAATATCTCCGCTTCTGATGGTACCCAAAGAAGAAGCACCGGCTAACTCTGTGCCAGCAGCCGCGGTAATACAGAGGGTGCAAGCGTTAATCGGAATTACTGGGCGTAAAGCGTGCGTAGGTGG
+
FFFFFFFFFFFFFFFFFFFFFFFFFFFFFFFFFFFFFFFFFFFFFFFFF:FFFFFFFFFFFFFFFFFFFFFFFF,FFFFFFF,FFFFFFFFFFFF,F:FFFFF,F:FFFFFFFFF:FFFF,FFF:FFF:FFFFFFFF:FF:FFFFFFFFFFFFF::FF,F:F:FFFF,FF,:FF:F:,FFFFFFFFFFFFF:FF:FFFF:FF:,F:FFFFFFFFFFFFF:,F:FFFFF,FFFFFFF:FFF,F,FF:F:F,
@A00920:152:HGHKKDRXX:2:2104:31295:15421 1:N:0:CGCGTTCA+TGTTCTCT
ACTCCTACGGGAGGCAGCAGTAGGGAATATTGGTCAATGGATGCAAGTCTGAACCAGCCATGCCGCGTGCAGGAAGAAGGCCTTCTGGGTTGTAAACTGCTTTTGCCGGGGGATAAAATTACCATGCGTGGGACATTGAAGGTACCCGGTGAATAAGCCACGGCTAACTACGTGCCAGCAGCCGCGGTAATACGTAGGTGGCAAGCGTTGTCCGGATTTATTGGGTTTAAAGGGTGCGTAGGCGGCCTAT
+
FFFFFFFFFFFFFFFFFFFFFFFFFFFFFFFFFFFFFFFFFFFFFFFFFFFFFFFFFFFFFFFFFFFFFFF,FFFFFFFF,FFFFFF,FFFFF:FFFFFFFFFFFFFFFFFFFFFFFFFF,FFF,FFFFFFFFFFFFFFFF:FF:FFFFFFFFFFFFFFFFFFFFFFFFFFFFFFF:FFF:FFFFFF:FFF:FFFFFFFFFFFFFFFFF,FFFFFFFFFFF:FFFF:FFFFF:FF:FFFFFFFFFFFFFF
@A00920:152:HGHKKDRXX:2:2104:14895:15765 1:N:0:CGCGTTCA+TGTTCTCT
ACAACTACGGGAGGCAGCAGTGAGGAATATTGGTCAATGGGCGCGAGCCTGAACCAGCCATCCCGCGTGCAGGATGACGGCCCTATGGGTTGTAAACTGCTTTTCTACGCCAAGAAATGACCGTTCGTGAACGGTTTTGCCGGTAGCGTAGGAATAAGCATCGGCTAACTCCGTGCCAGCAGCCGCGGTAATACGGAGGATGCAAGCGTGATCCGGATTTATTGGGTTGAAAGGGTGCGCAGGCGGGCTT
+
:,,,F,FF,:FF,FF,F:FFF::F,FFFFFFFFFF,FF::FF:FFFFFF:FFF,FFFFFF:FF,F:F:FFF::FFFF:FFF:FFFF:,,F::FFF:FFFFFFF:FFF,FFF::FFFFFFFF:FFFFFF,:FFFFFFFFF,F:FF:FFF:FF,F:FFFF:F:FFF,F,FFFFFF:FFF:,FFF,F,FF,FFFFFF,FFFFFFFF:F:F:F,FFF,F,FFF:FF:FFFFF,F,F,F,FFFFFFFFFF:F:F,
@A00920:152:HGHKKDRXX:2:2104:4137:16078 1:N:0:CGCGTTCA+TGTTCTCT
ACTCCTACGGGAGGCAGCAGTGGGGAATATTGGACAATGGGCGGAAGCCTGATCCAGCAACGCCGCGTGAGGGATGACGGCCTTCGGGTTGTAAACCTCTTTCAGCAGGGACGAAGCGCAAGTGACGGTACCTGCAGAAGAAGCACCGGCCAACTACGTGCCAGCAGCCGCGGTAATACGTAGGGTGCGAGCGTTGTCCGGAATTATTGGGCGTAAAGGGCTCGTAGGCGGTTTGTCGCGTCGGGAGGGA
+
,FF,F:FF,FFFFFFFFFF,F,FF:FFFF,FFFF,FFF:F:::FF,FF:FFF:FFFFFFFFFFFFFF:FFFFF:FF:FF:,FFFFFF:FF,FFFFF:F,F,F,FFFF:FFFFFF:FFFFFFFFFFFFFF,FFFFFFFFFFFFF:FFF::FFFFFFFF:F::FF:FFFFFFFFFF,FFF:FFFF,,FF::FFF:,:FFFF,FFF:FFFFFFFF,FFFF::F,FFFFF,FFFFF:,:FFFFFFF::,FF,FF
@A00920:152:HGHKKDRXX:2:2104:5032:16313 1:N:0:CGCGTTCA+TGTTCTCT
ACTCCTACGGGAGGCAGCAGTAAGGAATATTGGACAATGGCCGCAAGGCTGATCCAGCCATCCAGCGTGCAGGAAGAAGGCCCTATGGGTTGTAAACTGCTTTTGTCAGGGAATAAACCTGTGGATTTACTCCGCAGCTGAAGGTACCTGAAGAATAAGCACCGGCTAACTCCGTGCCAGCAGCCGCGGTAATACGGAGGGTGCGAGCGTTATCCGGAATTACTGGGTTTAAAGGGTGCGTAGGCGGCTT
+
FFFFFFFFFFFFFFFFFFFFFFFFFFFFFFFFFFFFFFFFFFFFFFFFFFFFFFFFFFFFFFFFFFFFFFFFFF,FFFFFFFFFFFFFFFFFFF,FFFFFFFFFFFFFFFF:FFFFFFFFFFFFFFFFFFFFFFFFFFFFFFFFFFFFFFFFFFFFFFFFFFFFFF:F:FFFFFFFFFFFFFFFFFFFFFF,F:FFFFFFFFFFFFFFFFFFFFFFFFFFF,FFFFFFFFFF:FFFFFFFFFFFFF:FF,
@A00920:152:HGHKKDRXX:2:2104:10438:16971 1:N:0:CGCGTTCA+TGTTCTCT
ACTCCTACGGGAGGCAGCAGTAAGGGATATTGCACAATGGGCGCAAGCCTGATGCAGCAACGCCGCGTGCCCGATGAAGGCCTTCGGGTCGTAAAGGGCTTTTCTGGTTGAAGAGAGTGGACAGTAGACCAGGAATAAGTGTCGGCTAACTACGTGCCAGCAGCCGCGGTAAAACGTAGGACGCAAGCGTTATCCGGAGTTACTGGGCGTAAAGCGCGGGCAGGCGGTTCGTGAAGTCCGACGTGAAAGC
+
FFFFFFFFFFF:F,FFFFFFFFFFFFFFFFFFFFFF,FFFFFFFFFFFFFFFFFF:FFFFFFFFFFFFFFFF:FFFFFFFFFFFFFFFFFFF,FFFFFFF::FFFFF:FF:FFFFFFFFF:FFFFFFFF:,FFF,FFFFFFFFFFFFFFFFF:FFFFFFF::FFFFFFFFFFFFFFFFFFF:F,F:FFFF::FFFFFFFFFFFFFFFFFFFFFF,FFFFFF,FFFFF,FFFF:F:FFFFFFF,,FFFFF:
@A00920:152:HGHKKDRXX:2:2104:31042:17080 1:N:0:CGCGTTCA+TGTTCTCT
ACTCCTACGGGAGGCAGCAGTAAGGAATATTGCGCAATGGAGGAAACTCTGACGCAGCAACGCCGCGTGCGGGAAGCAGGTCTTCGGATCGTAAACCGCTTTTGTGAGGGAAGAGAAGGGACGGTACCTCACGAATAAGTCTCGGCTAACTACGTGCCAGCAGCCGCGGTAAATCGTAGGAGGCGAGCGTTATCCGGATTTACTGGGCGTAAAGCGCGTGCAGGCGGGGTGTTAAGTGGTGCGTGCAAGC
+
FF:FFFFFFFFFFFFFFFFFFFFFFF:FFFFFFFFFFFFFFFFF:FF,FFFFFFFFFFFFFFFFFFFFFF:FFF:FFFFFFFF,FFFFFFFF,FFF,FFFF:FFFFFF,FF:FFFF,:FFFFFFFFFFFF:FF:FFFFFFFFFFFFFFFF,:F::,:FFFFFF,FF:FF:,::,FF:,FF,FFFFFFFFFFF,,FFF,,FF,FF:FFF:F,FF::FFFFFF,FFFFF,,FFFF,FF,,FFFFF,F,,,F,
@A00920:152:HGHKKDRXX:2:2104:26648:17487 1:N:0:CGCGTTCA+TGTTCTCT
ACTCCTACGGGAGGCAGCAGTGGGGAATATTGGACAATGGGCGCAAGCCTGATCCAGCAACGCCGCGTGGAGGAAGAAGGCCTTCGGGTCGTAAACTCCTGTCAGGAGGGACGAACAGGCGCGGGCAAATAGTCCGCGTCCTTGACGGTACCTTCAGAGGAAGCCCCGGCTAACTCCGTGCCAGCAGCCGCGGTAATACGGAGGGGGCTAGCGTTATTCGGAATCATTGGGCGTAAAGGGCGCGTAGGCG
+
FFFFFFFFFFFFFFFFFFFFFFFFFFFFFFFFFFFFFFFFFFFFFFFFFFFFFFFFFFFFFFFFFFFFFFFFFFFFFFF,FFFFFFFF,FFFFFFFFFFF:FFFFFFFFFFFFF:FFFFFFFFFFFFFFFF:,FFFFFFFFFF,FFFFF::FFFFFF:FFFFFFFFF:::F:FFFFF::FFFF:FFF:FFF::F::FFFFFFFF:FFFF,:FFFF:FFFFFFFFFFFF:FFFFF,FF:F,F,:FF:FFFF
@A00920:152:HGHKKDRXX:2:2104:22724:17769 1:N:0:CGCGTTCA+TGTTCTCT
ACTCCTACGGGAGGCAGCAGTGGGGAATATTGCGCAATGGGCGAAAGCCTGACGCAGCGACGCCGCGTGTGGGATGACGGCCTTCGGGTTGTAAACCACTGTCGGGAGGGACGAAGATCTGACGGTACCTCCAAAGGAAGCACCGGCTAACTCTGTGCCAGCAGCCGCGGTAATACAGAGGGTGCAAGCGTTAATCGGAATTACTGGGCGTAAAGCGCGCGTAGGTGGTTTGTTAAGTTGGATGTGAAAG
+
FF:FFFFFFFFFFFFFFFFFFFFFFF:FFFFFFFFFFFFFFFFFFFFFFFFFFFFFFFFFFFFFFFFFFFFFFFFFFFFFFFFFFFFFFFFFFFFFFFFFFFFFFFFFFFFFFFFF:FFFFFF:FFFFFFFFFFFFFFFFFFFFFFFFFFFFFFFFFFFFFFFFFFFFFFFFF:FFFFFFFFFFFFFFFFFFFFFFFFF,FFFFFF:FFFF:FFFF:FFFF:FFFFFFFFFFFFFF,F:F,FFFFF:FFF
@A00920:152:HGHKKDRXX:2:2104:28682:17816 1:N:0:CGCGTTCA+TGTTCTCT
ACTCCTACGGGAGGCAGCAGTGGGGAATATTGCACAATGGGCGCAAGCCTGATCCAGCAACGCCGCGTGAGGGATGACGGCCTTCGGGTTGTAAACCTCTTTCAGCAGGGACGAAGCGAAAGTGACGGTACCTGCAGAAGAAGGACCGGCCAACTACGTGCCAGCAGCCGCGGTAATACGTAGGGTCCGAGCGTTGTCCGGAATTATTGGGCGGAAAGGGCTCGTAGGCGGTCCGTCACGTCGGGAGTGA
+
FFFFFFFFFFFFFFFFFFFFFFFFFFFFFFFFFFFFFFFFFFFFFFFFFFFFFFFFFFFFFFFFFFFFFFFFFFFFFFFFFFFFFFFFFFFFFFFFFFFFFFFFFFFFFFFFFFFFFFFFFFFFFFFFFFFFFFFFFFFFFFFFFFFFFFFFFFFFFFFFFFFF:FFFFFFFFF::FFFF:F:FFFFFFFFFF:,:FFFFFFFFFFFFF:FFF,FF:F:FF:FFFFFFFFFFFFFF:FFFFFFFF:FFFF
@A00920:152:HGHKKDRXX:2:2104:8675:17926 1:N:0:CGCGTTCA+TGTTCTCT
ACTCCTACGGGAGGCAGCAGTCGGGAATTTTGCCCAATGGACGAAAGTCTGAGGCAGCAACTCCGCGTGAGGGACGAAGGCTCTAGGGTCGTAAACCTCTTTTCTCAGGGAAGATCCAAGACGGTACCTGAGGAATAAGACACGGCTAACTACGTGCCAGCAGCCGCGGTACTACGTAGGTGGCAAGCGTTGTCCGGATTTACTGGGCGTAAAGAGCGCGCAGGCGGCTGGTCAAGTCCGATGTGAAATC
+
FFFFFFFFFFFFFFFFFFFFFFFFFFFFFFFFFFFFF:FFFFF,FFFFFFFFFFFFFFF:FFFFFFFFFFFFFFFFFFFFFFFFFFFFFFFFFFFFFFFFFFFFFFFFFFFFFFF,FFFFFFFFFFFFFFFFFF:FFFF,FFF:FFF,FFFFFFFFFFFFFFFFFFF:FFF,FFFFFFFFFFFFFFFFF:F,FFFFFFFFFFFFFFFF:FFFFFFF:,FF::FFFFFFFFFFFFFFFFF:FFFFFF,FFF
@A00920:152:HGHKKDRXX:2:2104:19669:18145 1:N:0:CGCGTTCA+TGTTCTCT
ACTCCTACGGGAGGCAGCAGTGGGGAATATTGGACAATGGGGGCAACCCTGATCCAGCCATGCCGCGTGAGTGAAGAAGGCCTTCGGGTTGTAAAGCTCTTTTGGCGGGGACGATGATGACGGTACCCGCAGAATAAGCCCCGGCTAACTTCGTGCCAGCAGCCGCGGTAAGACGAAGGGGGCTAGCGTTGTTCGGAATTACTGGGCGTAAAGGGCGCGTAGGCGGTTTGTTAAGTTAGGCGTGAAAGCC
+
FFF:FFFFFFFFFFFFFFFFFFFFFFFFFFFF:FFF,FFFFFFFF:FFFFFFFFFFFFFFF:FFFFFFFFFFFFFF,FFFFFFFFFFFFFFFFFFF:F:FFFFFFFFFFFFFFFFFFF,FFF:FFFF:FFFFFFFFFFFF:FFFFFFFFFFF:FFFFFFFFFFFF:FFFFFFFFFFFFFFFFFFFFFFFFFFFFF:FFFFFF:FFFFFFF:,FF:FFFFFFFFFFFFFFF::F,FFFFFFFFFFFFF:FF
@A00920:152:HGHKKDRXX:2:2104:22779:19272 1:N:0:CGCGTTCA+TGTTCTCT
ACTCCTACGGGAGGCAGCAGTGGGGAATATTGGACAATGGGCGCAAGCCTGATCCAGCCATGCCGCGTGTGTGAAGAAGGCCTTCGGGTTGTAAAGCACTTTTGTCCGGGAAGAAATCTCACGATTTAATACGTCGGGAGGATGACGGTACCGGAAGAATAAGCACCGGCTAACTTCGTGCCAGCAGCCGCGGTAATACGAAGGGTGCAAGCGTTACTCGGAATTACTGGGCGTAAAGCGTGCGTAGGTG
+
FFFFFFFFFFFFFFFFFFFFFFFFFFFFFFFFFFFFFFFFFFFFFFFFFFFFFFFFFFFFFFFFFFFFFFFFFFFFFFFFFFFFFFFFFFFFFFFFFFFFF:FFFFFFFFFFFFFFFF:FFFFFFFFFFFFFFFFFFFFFFF:FFFFFFFFFFF,FF:FFFFFF:FFFFFFFFFFFFFFFFFFF:FFFFFFFFFFFFFFFFFFFF:FFF:FFFFFFFF:FFFFFFFFFF:FFFFFFFFFF,FFFFFFFFF
@A00920:152:HGHKKDRXX:2:2104:7057:19664 1:N:0:CGCGTTCA+TGTTCTCT
ACTCCTACGGGAGGCAGCAGTTTCGAATCATTCACAATGGGCGAAAGCCTGATGGTGCGACGCCGCGTGGGGGACGAAGGTCCTCGGATTGTAAACCCCTGTCACTAGGGAAGAAACGTTACGAGTTAATAGCTCGTAGCCTGACTTAACCTGGAGAGGAAGCAGTGGCTAACTCTGTGCCAGCAGCCGCGGTAATACAGAGACTGCAAGCGTTATTCGGATTCACTGGGCGTAAAGGGTGCGCAGGCGG
+
FFF:FFF:FFFFFFFFFFFFFFFFFFFFFFFFFFFFFFFFFFFFFFFFFFFFFFFFFFFFFFFFFFFFFFFFFFFFFFFFFFFFFFFFFFFFFFFFFFFFFFFFFFFFFFF:FFFFF:FFFFF:FFFFFFFFFFFF:FFFFFFFFF:FFFFFFFFFFFFFFFFFFFFFFFFFFFFFFFFFFFFFFFFFFFFFFF:F::FFFFFFF:FFFF:FFF:FFF:FFFFFFFF:FFFFFFFFFFFFF::FFFFFFF
@A00920:152:HGHKKDRXX:2:2104:13557:19961 1:N:0:CGCGTTCA+TGTTCTCT
ACTCCTACGGGATGCAGCAGTAAGGGATCTTGCGACAATGGGCGAAAGCCTGACGCAGCAACGCCGCGTGCGGGATGACGGCCTTCGGGTTGTAAACCGCTTTTCGGGGGGAAGAGGAAGGACGGTACCCCCGGAATAAGTCTCGGCTAACTACGTGCCAGCAGCCGCGGTAAAACGTAGGAGGCGAGCGTTATCCGGATTTACTGGGTGTAAAGCGCGTGTAGGCGGTCGTGCAAGTGAGGCGGGAAAG
+
:FF:FFFFFFFFFFFFFFFFFFFFFFFFFFFFFFFFFFFFF:FFFFFFFFFFFFFFFFFF,FFFFFFFFFFFFFFFFFFFFFFFFFFFFFFFFFFFFFFFFFFFFFFFFFFF:FFFFFFFFFF:FFFFFFF:FFFFFFFFF,::FFFF:FFFFFFFFFFFFFF,FFFF:FFF,FFFFFF:FFFFFFF,:FFFFFFFFF,FF,FF,F:F,FFF,F,FF:,,:FFFFFFFFFFFF:,,FFFFFFFF,FFFFF
@A00920:152:HGHKKDRXX:2:2104:27760:20040 1:N:0:CGCGTTCA+TGTTCTCT
ACTCCTACGGGAGGCAGCAGTCGGGAATTTTGGGCAATGGGCGAAAGCCTGACCCAGCAACGCCGCGTGAAGGATGAAATCCCTCGGGATGTAAACTTCGCAAGAACGGGAAGAATAAGCCGGTGTTAACACCACCGGTGATGACGGTACTGTTTGTAAGCTCCGGCTAACTCCGTGCCAGCAGCCGCGGTAATACGGGGGGAGCACGCGTTGTTCGGATTTACTGGGCGTAAAGGGCGCGTAGGCGGCC
+
FFFFFFFF,FFFFFFF:FFFFFF:FFF:FFFFFFFFFF,:FF:F:FFFFF,FFF:FFFFFFFFFFF:FFFF:FFFFFFFFFFF:F:FFFFFFFFFFFFFFF:FFFFFF:FF,:,F:FFF:FFFF:::::FFF,F:,FFFFFFFFFFF,F::FFFFFFF:,FFFFFFFFFF,:F,FFF:FFFF:FFF:FFFFF:F,FFFFFFFFFFF:FF,,:FF:F,:FF:FFF:F:FF,FFF,F,FF,FF::F:FF:FF
@A00920:152:HGHKKDRXX:2:2104:11704:20697 1:N:0:CGCGTTCA+TGTTCTCT
ACTCCTACGGGAGGCAGCAGTCGAGAATTTTTCTCAATGGGCGAAAGCCTGAAGGAGCGACGCCGCGTGGGGGATGAATGGCTTCGGCCCGTAAACCCCTGTCATTTGCGATCAAACCTTACGACCTAACACGTCGTGAGCTGAGAGTATAGGAAGAGGAAGGGACGGCTAAATCTGTGCCAGAAGCCGCGGTAATACAGAGTTCCCAAGCGTTGTTCGGATTCACTGGGCGTAAAGGGTGCTTAGGCGC
+
FFFFFFFFFFFFFFFFFFFFFF:FFFFF,FFFFFFFFFFFFFF:FFFFFFFF:FFFFFFFFFFFFFFFF:F,FFFFFFFFFF:F,FFFF,FFFFFFF,FFFFFFF,FFFFFFFFF:::F:FFFFFF,:FFFF,,:,FFFFFFFF,:F:F,,FF:FFFF:F:F,FFFFF,:F,,FF:FFFFFFF,FFFF,FF,F:FFFF,::F,FFFF:FF,FFFFFFFF,FFFFF:,:,FFFFF:F,FF,FF,,F,FFF,
@A00920:152:HGHKKDRXX:2:2104:25211:22013 1:N:0:CGCGTTCA+TGTTCTCT
ACTCCTACGGGAGGCAGCAGTGGGGAATCTTGCGCAATGGGCGAAAGCCTGACGCAGCCATGCCGCGTGTATGATGAAGGTCTTAGGATTGTCAAATACTTTCACCGGTGAAGATAATGACTGTAGCCGGAGAAGAAGCCCCGGCTAACTTCGTGCCAGCAGCCGCGGTAATACGAAGGGGGCTAGCGTTGCTCGGAATTACTGGGCGTAAAGGGAGCGTAGGCGGACATTTAAGTCAGGGGTGAAATCC
+
FFFFFFFFFFFFFFFFFFFFFFFFFF:FF:FFFFFF:FFFFFFFFFFFFFFFFFFFFFFFFFFFFFFFFFFFFFFFFFFFFFFFFFF:FFFF,FFFFFFFF:FFFFFFFF:FF:FFFFFFFFFFFFFFFFFFFFFFF:FFFFFFFFFFF:FFFFFFFFFFFFFFFFFFF,FFFFFFFF:FFFFFFF:FFFFFF::FF:FFFFFFFFFFFF:FF:,FFFFFFFFFFFFFF,FF:FF:FFFFFFF:FFF,F,
@A00920:152:HGHKKDRXX:2:2104:3432:22623 1:N:0:CGCGTTCA+TGTTCTCT
ACTCCTACGGGAGGCAGCAGTGGGGAATCTTGCACAATGGGGGCAACCCTGATGCAGCGACGCCGCGTGAGCGATGAAGCCCTTCGGGGTGTAAAGCTCTTTCGGCAGGGACGATAATGACGGTACCTGAAGAAGAAGCTGCGGCTAACTACGTGCCAGCAGCCGCGGTAATACGTAGGCAGCGAGCGTTGTTCGGAGTTACTGGGCGTACAGGGAGCGTAGGCGGTTGGGTAAGCCCTCCGTGAAATCT
+
FFFFFFFFFFFFFFFFFFFFFFFFFFFFFFFFFFFFF:FFFFFF:FFFF:FFFFFFFFF:FFFFFFFFFFFFFFFFFFFFFFF:FFFFFFFFFFFFFFFFFFFFFFFFFFFFFFFFFFFFFFFFFFFFFFFFFFFFFFFFFFFFFFFFFFFFFFFFFFFFFFFFFFFFF:FFFFFFFFFFFFFFF:FFFFFFFFFFFFFFFFFFFFFFFF:F:FFFFFFFFFFF:FFFFFF:FFFFFFF:FFF:F,FFFF
@A00920:152:HGHKKDRXX:2:2104:16640:22858 1:N:0:CGCGTTCA+TGTTCTCT
ACTCCTACGGGAGGCAGCAGTGGGGAATTTTGGACAATGGGCGAAAGCCTGATCCAGCCATGCCGCGTGCAGGATGAAGGCCTTCGGGTTGTAAACTGCTTTTGTACGGAACGAAAAGACTCCTTCTAATAAAGGGGGTCCATGACGGTACCGTAAGAATAAGCACCGGCTAACTACGTGCCAGCAGCCGCGGTAATACGTAGGGGGCAAGCGTTGTCCGGATTTACTGGGCGTAAAGCGCCTGTAGGCG
+
FFFFFFFFFFFFFFFFFFFFFFFFFFF:FFFFFFFFFFFFFFFFFFFFFFFFFFFFFFFFFFFFFFFFFFFFFFFFFFFFFFFFFFFFFFFFFFFFFFFFFFFFFFFFFFFFFFFFFFFFFFFFF:FFFF,FFFFFFFFF:FFFFFFFFFFFFFFFFFFFF:F:FFFFFFFFFFFFFFFFFFFF:FFFFFFFFFFFFFFFFFFFF:FF,FFFFFFFFFFFFFFFFFFFFFFFFFFFFFF,FFFFFFFFFF
@A00920:152:HGHKKDRXX:2:2104:2663:22921 1:N:0:CGCGTTCA+TGTTCTCT
ACTCCTACGGGAGGCAGCAGTGGGGAATCTTGCGCAATGGGCGAAAGCCTGACGCAGCGACGCCGTGTGCGGGAAGAAGGCCCTCGGGTTGTAAACCGCTTTCAGGAGGGACGAAGCCACTCAGGTTAATAGCCGAGAGGGTGACGGTACCTCCAGAAGAAGCCCCGGCTAACTACGTGCCAGCAGCCGCGGTAATACGTAGGGGGCTAGCGTTGTCCGGATTTATTGGGCGTAAAGAGCGTGTAGGCGG
+
FFFFFFFFFFFFFFFFFFFFFFFFFFFFFFFFFFFFFFFFFFFFFFFFF:FFFFFFFFFFFFFFFFFFFFFFFF,FFFFFFFFFFFFFFFFFFFFFFFFFFFFF:FFFFFFFFF:FFFFFFF:FFFFFFFFFFFFFFFFFFFFFFFFFFFFFFF:FF:FF:FFFFFFFFF:FFFFFFFFFF:FFFFFFFFFFFFFFFFFFFFFFFFFFFFFFFFFFFFFFFF:::FFFFFFFFFFFFFF:FFF:FFF:FF
@A00920:152:HGHKKDRXX:2:2104:9507:23030 1:N:0:CGCGTTCA+TGTTCTCT
ACTCCTACGGGAGGCAGCAGTGGGGAATTTTGGACAATGGGGGCAACCCTGATCCAGCCATGCCGCGTGTGTGAAGAAGGCCTTCGGGTTGTAAAGCACTTTCGGACGGAACGAAAGCGCGCGACCTAACAAGTCGCGTGGATGACGGTACCGTAAGAAGAAGCACCGGCTAACTACGTGCCAGCAGCCGCGGTAATACGTAGGGTGCGAGCGTTAATCGGAATTACTGGGCGTAAAGGGTGCGCAGGCG
+
FFFFFFFFFFFFFFFFFFFFFFFFFFFFFFFFFFFFFFFF,FFFF:FFFFFFFFFFFFFFFFFFFFF:F:FFFFFFFFFFFFF:FFFFFFFFFFFFFFFFFF:FF:FFF::,FFFF,:::F,FFFF::F:F,FFFFFF:FFFFFFFFFFFFFFF,FFF,,FFF:FFFFFFFF:FF:FFFFFF:FFFFF:FFFFFF:FFFFFFFFFFFF,:FFF:FFFF,FFF:FFFFF:FFFFFFFFF,:FFFF::F:FF
@A00920:152:HGHKKDRXX:2:2104:6931:23171 1:N:0:CGCGTTCA+TGTTCTCT
ACTCCTACGGGAGGCAGCAGTGGGGAATTTTCCGCAATGGGCGAAAGCCTGAAGGAGCAACGCCGCGTGGGTGATGAAGTCTTTCGGGACGTAAAACCCTTTCAGCAGGGACGAACAAAATGACGGTACCTGCAGAAGAAGCATCGGCTAACTACGTGCCAGCAGCCGCGGTAATAAGTAGGGTGCGAGCGTTGTCCGGAATTATTGGGCGTAAAGGGCGTGTAGGCGGTTTGTTAAGACATTTGTGAAA
+
FFFFFFFFFFFFFFFFFFFFFFFFFFFF:FFFF:FFFFFFFFFFFFFFFFFF,FFFFFFFFFFFFFFFFFFFFFFF:FFFFFFFFFFFFFFFFFFFFFFFFFFF:FFFFFFFFFFF:F:F,FFF,F,FFFFFFF,FFFF,,FF,:,FF:FFFFF::F,FFFFFF:FF,F,FFF,FF,::F,F:FFFFFFF,,F:FF:F,F,,FFFF,,:FFFF:FF,F:FFF:F:FF:FFFFF,FFFF,F:F,FFF,,FF
@A00920:152:HGHKKDRXX:2:2104:10312:23202 1:N:0:CGCGTTCA+TGTTCTCT
ACTCCTACGGGAGGCAGCAGTAGGGAATCTTGGACAATGGACGAAAGTCTGATCCAGCGACGCCGCGTGGGGGACGAAGGCCCTCGGGTTGTAAACCCCTGTTGTCGGGAAAGAAGCCGGGCGCATAGCCCGGTGACGGTACCCGACGAGGAAGCCCCGGCTAACTACGTGCCAGCAGCCGCGGTAAGACGTAGGGGGCGAGCGTTATCCGGATTCACTGGGCGTAAAGGGCGCGCAGGCGGCTACGTAC
+
FFFFFFFFFFFFFFFFFFFFFFFFFFFFFFFFFFFFFFFFFFFFFFFFFFFFFFFFFFFFFFFFFFFFFF:FFFFFFFFFFFFFFFFFFFF:FFFFFFFFFFFFFFFFFF:FFFFFFFFFFFFFFFFFFFFFFFFFFFFFFFFFF:FFFFFF,FFFFFF:FFFF:FFFFFFFFFFFFFFFFFFFF,FFFFF,FFFFF::FFF:FF,F,FFFFFFFFF:F:FF:::FFF,FFFF::FFFF::,FFFFFFF,
@A00920:152:HGHKKDRXX:2:2104:13937:24533 1:N:0:CGCGTTCA+TGTTCTCT
ACTCCTACGGGAGGCAGCAGTGAGGAATATTGGACAATGGGCGAGAGCCTGATCCAGCCATGCCGCGTGCAGGAAGACGGCCCTATGGGTTGTAAACTGCTTTTATACGGGAAGAAACACCCCTTCGTGAAGGGGCTTGACGGTACCGTATGAATAAGGATCGGCTAACTCCGTGCCAGCAGCCGCGGTAATCCGGAGGATCCAAGCGTTATCCGGAATCATTGGGTTTAAAGGGTCCGTAGGCGGGACA
+
F:F:F:FFF:FF:FFFFFF:FFF:FF:FFFFFFFFFFFFFFFF:FFFFFFFFFFFFFFF,FFFFFFFFFFFFFFFFFFFFFF:FFFFF:FFFFFFFFFFFF,FFFFFF:FF,FFFFFFFFFFFF,FFFF,FFF:,FFFFFF:FF,,FFFFFFFFFFFFFFFFF:FFF:F:FFF:FFFFFFFFFF::FFFFFF,FFFF:FF:FFFF,FFFFFFFF:,FF:FF,FFFFF:FFFFF:FFFFFFFFFFFFFFFF
@A00920:152:HGHKKDRXX:2:2104:31485:24831 1:N:0:CGCGTTCA+TGTTCTCT
ACTCCTACGGGAGGCAGCAGTGGGGAATTGTTCGCAATGGGCGCAAGCCTGACGACGCAACGCCGCGTGGAGGATGAAGATCTTCGGGTCGTAAACTCCTGTCGAGTGGGAAGAAACGCTTCGGGGCTAATATTCCCGAAGTTTGACGGTACCACTAAAGGAAGCCCCGGCTAACTCCGTGCCAGCAGCCGCGGTAATACGGGGGGGGCAAGCGTTGTTCGGAATTACTGGGCGTAAAGGGCTCGTAGGC
+
:FFFFFFFFFFFFFFFFF:FFFFFFFFFFFFFFFFFFFFFFFFFFFFFFF:FFF:FFFFFFFFFFFFFFFFFFFFFFFFFFFFFFFFFFFFFFFFFFFFFFFFFFFFFFFFFF:FFFFFFFFFFFFFFFFFFFFFFFFF,FFFFFFFFFFFFFFFFFF:FFFFFF:FFFFF:FFF:FFFFFFFFFFFFFFFFFFFF,FFF:FFFFFFFF:FFFFFFF:F::FF:FFFFFF:FFFFFFFFFFF:FFFFFFF
@A00920:152:HGHKKDRXX:2:2104:8558:25144 1:N:0:CGCGTTCA+TGTTCTCT
ACTCCTACGGGAGGCAGCAGTGGGGAATATTGGACAATGGGCGCAAGCCTGATCCAGCCATGCCGCGTGTGTGAAGAAGGCCTTCGGGTTGTAAAGCACTTTTGTTGGGGAAGAAAAGCATCCGGTTAATACCCGGGTGTCATGACGGTACCCAAAGAATAAGCACCGGCTAACTTCGTGCCAGCAGCCGCGGTAATACGAAGGGTGCAAGCGTTACTCGGAATTACTGGGCGTAAAGCGTGCGTAGGTG
+
FFFFFFFFFFFFFFFFFFFF:FFFFF:FFFF:FFFFFFFFFFFFF:FFFFFFFFFFFFFFFFFFFFFFFFFFFFFFFFFFFFFFFFFF,FFFFFFFF:F:F:FFFFFFFFFFFFFFFFFFFFFFFFFFFFFFFF:FFFFFFFFFFF,FF:FF:FFFFFFFFFFFFFFFFFFFFFFFFFFFFFFF:FFFFFFFFF,F:FFFFFFFFFFFFFFFFF:FFF:FFFFFF:FFFFFFFF:FFFF:FFFFFFFFFF
@A00920:152:HGHKKDRXX:2:2104:26982:26428 1:N:0:CGCGTTCA+TGTTCTCT
ACTCCTACGGGAGGCAGCAGTGGGGAATTGTTCTCAATGGACGAAAGTCTGACGACGCAACGCCGCGTGAAGGAAGAAGGTCTTCGGATAGTAAACTTCTGTTGGGTGTGAAGAATGGCATTTGGTTTAATACCCCGGAGTTTTGACGGTACCAACTGAGGAAGCCCCGGCAAACTCGTTGCCACCACCCGCGGTAAAACAGTGGGGGCAAGCGGTGGTCGCAATTACTGGGCGAAAGGGGCGCGTAGGC
+
FFF:FFFFFFFFFFFFFFFFF,FFFFF,F:F,F,FFFFFFF,FFFF,:FFFF,:,FFFF:,FFFFFFFFFF,FF,FFFFFFFFFFFFFF:FFFFF:,F:FFFFF,,,F,FFFFFF,FF,,:,F,:,FFFF:,FF,:,F,F,,F:,F,F,,,F,F,F:,,,:F,,F,FFF,,,FF,,:,,F,F:F,F,FF,,:F:,FF,F,F,,F,,,FFF,,:F,FF,,FF,F:,F,,FF::,F,FF,FF::FF,,,:,F
@A00920:152:HGHKKDRXX:2:2104:15609:28494 1:N:0:CGCGTTCA+TGTTCTCT
ACTCCTACGGGAGGCAGCAGTTAGGAATCTTCCACAATGGGCGAAAGCCTGATGGAGCGACACTGCGTGAAGGATGAAGGCCTTCGGGTCGTAAACTTCTAAAAGAGGGACGAATGCTGACGGTACCTCTTGATTAGCACCGGCTAACTCCGTGCCAGCAGCCGCGGTAATACGGAGGGTGCGAGCGTTATCCGGAATCACTGGGCGTAAAGGGCGCGTAGGCGGTTTGTTAAGTCCGTTGTTAAATACT
+
F:F,,FF,FFFF,F,FFFFFF:,,FFFFFFFFFFFFF:F,FFFF,FFF:FF:F,FFFFFFFFFF:FFFFFFFF:FFF:FFFFF:F,F:FFFF:FFFF:FF::FFF:FF,FF:FFFFFF,FFF:F:FFFFFFF:FFFFF:FFFFFFFFFFFFFFFFFFFFFFFF:FFFFFF:FFFFFFF:FF:FFFFFFFF:::FFF,FFFFF:FFFFF::FFFFFFFFFFFFFFFF:FF:FFFFFFFFF:FFFF,F,:F:
@A00920:152:HGHKKDRXX:2:2104:16297:28682 1:N:0:CGCGTTCA+TGTTCTCT
ACTCCTACGGGAGGCAGCAGTAGGGAATCTTGCGCAATGGGCGAAAGCCTGACGCAGCAACGCCGCGTGGGGGATGAAGGCCTTCGGGTTGTAAACCCCTTTCAGCAGGGACGAAATTGACGGTACCTGCAGAAGAAGCCCCGGCCAACTACGTGCCAGCAGCCGCGGTAACACGTAGGGGGCGAGCGTTGTCCGGATTTATTGGGCGTAAAGAGCTCGTAGGCGGCTCGGTAAGTCGGGTGTGAAAACT
+
FFFFFFFFFFFFFFFFFFFFFFFFFF,FFFFF:FFFFFFFFFFFFFFFFFFFFFFFFFFFFFFFFFFFFFFFFFFFFFF:FFFFFFFF:FFF,FFFFFFFFFFFFFFFFFFFFFFFFFFFFFFFFFFF:FFFFFFFFFFFFFFFFFFFFFFFFF:FFFFFFFFFFFF:FFFFFFF,FFFFFFFF:FFFFFFFFFFFFF:FFFFFF,FFFFFFFFFFFFFFFFFFFFFFFFFF,FF:::,FFFFFFFF:FF
@A00920:152:HGHKKDRXX:2:2104:18728:28886 1:N:0:CGCGTTCA+TGTTCTCT
ACTCCTACGGGAGGCAGCAGTAAGGGATCTTGCGACAATGGGCGAAAGCCTGACGCAGCAACGCCGCGTGCGGGATGACGGCCTTCGGGTTGTAAACCGCTTTTCGGGGGGAAGAGGAAGGACGGTACCCCCGGAAGAAGTCTCGGCTAACTACGTGCCAGCAGCCGCGGTAAAACGTAGGAGGCGAGCGTTATCCGGATTTACTGGGTGTAAAGCGCGTGTAGGCGGTCCTGCAAGTGGCGCGTGAAAG
+
FFFFFFFFFFFFFFFFFFFFFF,FFFFFFFFFFFFFFFFFFFFFFFFFFFFFFFFFFF:FFFFFFFFFFFFFFFFFFFFFFFFFFFFFFFFFFF:FFFFFF,:FFFFFFFFFFFFFFFFFFFFFFF,:FFFFFFFFFFFF:FFFFFFF:FFFFFFFFFFFFFFFFFFFFFFF,FFFFFFFFFFFFFFFFFFF:FFFFF:FFFFFFFFFFF:FFFFFFFFFFFFFFFFFF:FF:FFFFFFFFFF:FFFFF:
@A00920:152:HGHKKDRXX:2:2104:25482:29215 1:N:0:CGCGTTCA+TGTTCTCT
ACTCCTACGGGAGGCAGCAGTGGGGAATATTGGACAATGGGCGAAAGCCTGATCCAGCAATGCCGCGTGAGTGATGAAGGCCCTAGGGTTGTAAAGCTCTTTTACCCGGGAAGATAATGACTGTACCGGGAGAATAAGCCCCGGCTAACTCCGTGCCAGCAGCCGCGGTAATACGGAGGGGGCTAGCGTTGTTCGGAATTACTGGGCGTAAAGCGCACGTAGGCGGCTTTGTAAGTTAGAGGTGAAAGCC
+
FFFFFFFFFFFFFFFFFFFFFFFFFFFFFFFFFFFFFFFFFFFFFFFFFFFFFFFFFFFFFFFFFFFFFFFFFFFFFFFFFFF,FFFFFFFFFFFFFFFF:FFFF,FFFFFFFFFFFFFFFF:FFFFFFFFFFFFFFFFFFFFFFFFFFFFFFFFFFFFF:FFFFFFFF:FFFFFFFFFFFFFFFFFFF:FFFFF:FF::FFFFFFFF:FFFFFF,FFFFFFFFFFF:FFFFF,FFF:,F::FFF::FFF
@A00920:152:HGHKKDRXX:2:2104:26585:29716 1:N:0:CGCGTTCA+TGTTCTCT
ACTCCTACGGGAGGCAGCAGTGGGGAATATTGCACAATGGGCGAAAGCCTGATGCAGCGACGCCGCGTGAGGGATGACGGCCTTCGGGTTGTAAACCTCTTTCAGTAGGGAAGAAGCGAAAGTGACGGTACCTGCAGAAGAAGCGCCGGCTAACTACGTGCCAGCAGCCGCGGTAATACGTAGGGCGCAAGCGTTCTCCGGAATTATTGGGCGTAAAGAGCTCGTAGGCGGTTTGTCGCGTCTGCCGTGA
+
FFFFFFFFFFFFFFFFFFFFFFFFFFFFFFFFFFFFF:FFFFFFFFFFFFFFFFFFFFFFFFFFFFFFF:FFFFFFFFFFFFFFFFFFFFFFFFFFFFFFFFFFFFFFFFFFF:,FFFFFFF:FFFFFF,FFFFFFF:FFFF:FFFFFFFFF:FFFFFFFFFFFFFFF:FFFFFFFFFFFFFFFFFF::FFFFFF,FFFFFFFFFFFFFFFFFFFFFF:FF::FFFFF:FFFFFFFFF:FF:FFFFFFFF
@A00920:152:HGHKKDRXX:2:2104:29930:29778 1:N:0:CGCGTTCA+TGTTCTCT
ACTCCTACGGGAGGCAGCAGTGGGGAATATTGGACAATGGGCGAAAGCCTGATCCAGCAACGCCGCGTGGAGGATGAAGGCCTTCGGGTTGTAAACTCCTGTCAGTTGGGACGAAAAGCGTGCGGCAAACAGTCGTACGTCTTGACGGTACCAGCAGAGGAAGCCCCGGCTAACTCCGTGCCAGCAGCCGCGGTAATACGGAGGGGGCAAGCGTTATTCGGAATCATTGGGCGTAAAGGGCGCGTAGGCG
+
FFFFFFFFFFFFFFFFFFFFFFFFFFFFFFFFFFFFFFFFFFFFFFFFFFFFFFFFFFFFFFFFFFFFFFFFFFFFFFFFFFFFFFFFFFFFFFFFFFFFFFFFFFFFFFFFFFFFFFFFFFFFFFFFFFFFFFFFFFFFFFFF,FFFFFFFFFFFF:FFF,FFFFFFFFFFFFFFFFFFFFFFFFF::FFFFFFFFF:FFFFFFFFFFFFFFFFFFFFFFFFFFFFFFFFFF:FFFFFFFF:FFFFFFF
@A00920:152:HGHKKDRXX:2:2104:7437:30373 1:N:0:CGCGTTCA+TGTTCTCT
ACTCCTACGGGAGGCAGCAGTGGGGAATATTGGGCAATGGGCGCAAGCCTGACCCAGCCATGCCGCGTGAGTGACGAAGGCCTTAGGGTTGTAAAGCTCTTTTGGCGGGGACGATAATGACGGTACCCGCAGAATAAGCCCCGGCTAACTTCGTGCCAGCAGCCGCGGTAATACGAAGGGGGCTAGCGTTGTTCGGAATCACTGGGCGTAAAGCGCACGTAGGCGGATTGTTAAGTTAGGGGTGAAATCC
+
FFFFFFFFFFFFFFFFFFFF:FFFFF:FFFFFFFFF:FFFFFFFFFFFFFFFFFFFFFFFFFFFFFFFFFFFFFFFFFFF:FFF:FFF,FFFFFFFFFFFF,FFFFF:FFFFFFFF,:F:FFFF:FFFFF:FF:FFFFFFFFF:FFFFFFFFFFFFFFFF:FFFF:FFFFFFFFF,FFFFFFFFFF:FFFFF,FFF:F,FF,:FFFFFFF,,FF:FF:F:FFFF:FFFFF,F::FF,FFF:::FFF,FFF
@A00920:152:HGHKKDRXX:2:2104:29677:30937 1:N:0:CGCGTTCA+TGTTCTCT
ACTACAACGGGAGGCAGCAGTTAGGAATCTTCGGCAATGGGCGCAAGCCTGACCGAGCGACGCCGCGTGAAGGATGAAGGCCCTCGGGTCGTAAACTTCTAAAAGAGGGACGATATTGACGGTACCTCTTGAAAAGCACCGGCTAACTCCGTGCCAGCAGCCGCGGTAATACGGAGGGTGCTAGCGTTATCCGGAATCACTGGGCGTAAAGGGCGCGTAGGCGGTCTGTTAAGTCCGATGTTAAAGACTG
+
:F:,::F,,F,:,,FF,FFF,FFFFFFF,,,FFFFF:F:,FFFF:F:FFF,FFFFFFFF:,,FFFFFFFFF,,F::FFFFFFFFFF,:::,:F:,F:,:F:FFF:F,,FF:FFF,,F::,FFF,FF,FF:F:F:F,FFFFF,FF:FF:FFF:::,FFFFFFF:F:FFF:F:FFFFFFF:,F:FFFFF:FF::,FF:FFFFFFF,FFFFFFFFFFFFFFFFFFFFFFF,,F:F,FFF:FFFF:FFF,FFF,
@A00920:152:HGHKKDRXX:2:2104:11749:30984 1:N:0:CGCGTTCA+TGTTCTCT
ACTCCTACGGGAGGCAGCAGTGGGGAATCTTGCGCAATGGGCGAAAGCCTGACGCAGCCATGCCGCGTGAATGATGAAGGTCTTAGGATTGTAAAATTCTTTCACCGGGGACGATAATGACGGTACCCGGAGAAGAAGCCCCGGCTAACTTCGTGCCAGCAGCCGCGGTAATACGAAGGGGGCTAGCGTTGCTCGGAATTACTGGGCGTAAAGGGAGCGTAGGCGGACAGCTAAGTCAGAGGTGAAAGCC
+
FFFFFFFFFFFFFFFFFFFFFFFFFFFFFFFFFFFFFFFFFFFFFFFFFFFFFFFFFFFFFFFFFFFFFFFFFF,FFFFFFFF,FFFFFFFFFFFFFFFFFFFFFFFFFFFFFFF:FFFFFFFFFFFFFFFFFFFFFFFFFFFFFFFFFFFFFFFFFFFFFFFFFFFFF:FFFFFFFF:FFFFFFFFFFFFFFFFFF,FFFFF:FFFFFFFFFFFFFFFFFFFFFF:FFFFFFFF:FFFFFFFFFFFF:F
@A00920:152:HGHKKDRXX:2:2104:20717:31172 1:N:0:CGCGTTCA+TGTTCTCT
ACTCCTACGGGAGGCAGCAGTGGGGAATATTGGACAATGGGCGAAAGCCTGATCCAGCCATGCCGCGTGTGTGAAGAAGGTCTTCGGATTGTAAAGCACTTTAAGTTGGGAGGAAGGGCAGTAAGTTAATACCTTGCTGTTTTGACGTTACCGACAGAATAAGCACCGGCTAACTCTGTGCCAGCAGCCGCGGTAATACAGAGGGTGCAAGCGTTCATCGGAATTACTGGGCGTAAAGCGCGCGTAGGTG
+
FFFFF:FFFF:FFFFFFF:FFFFFFFFFFFFFFFFFFFFFF:FFFF:FFFFFFFFFF:FFFFFFFFFFFFFFFFFFFFFFFFF:FFF:FFFFFFFFFFF,FFFFFFFFFFFF::F:FFFFFFFF:FFFF:FFFFFFFFFFFF::FFFFFFFFFFFFFF:FF:FFFFFFFFFFFFFFFF:FFFFFFFFFFFFFF::FFFFFFFFF::FFFFFFFFF,FF:F,,FFF:FFFFFFFF,:FFFFFFFF,F::FF
@A00920:152:HGHKKDRXX:2:2104:7383:31313 1:N:0:CGCGTTCA+TGTTCTCT
ACTCCTACGGGAGGCAGCAGTGGGGAATCTTGCGCAATGGGCGAAAGCCTGACGCAGCGATGCCGCGTGAGCGATGAAGGCCTTCGGGTTGTAAAGCTCTGTGGATGGAGACGAATAAGTGTTGGTTAATACCCAGCATGATGACGGTATCCATTTAGCAAGCACCGGCTAACTCTGTGCCAGCAGCCGCGGTAATACAGAGGGTGCAAACGTTGTTCGGAATTACTGGGCGTAAAGCGCGTGTAGGCGG
+
FF:FFFFFFFFFFFFFFFFFFFFFFFFFFFFFFFFFFFFFFFFFFFFFFFFFFFFFFFFFFFFFFFFFFFFFFFFFFFFFFF:FFFFFFFFFFFFFFFFFFFFFFFFFFFFFFF,FFFFFFFFFFFFFFFFFFFFFFFFFFFFFFFFFFFFFFFFFFFFFFF:FFFFFFF:FFFFFFFFFFFFF:FFFFFFFF,F::FFFFFFFFF:F,F:FFFFFFFFFF:F:FFFFFFF:::FFF:FFFFFFFFFFF:
@A00920:152:HGHKKDRXX:2:2104:21748:31485 1:N:0:CGCGTTCA+TGTTCTCT
ACTCCTACGGGAGGCAGCAGTGGGGAATATTGGACAATGGGCGAAAGCCTGATCCAGCGACGCCGCGTGTGTGAAGAAGGCCTGCGGGTTGTAAAGCACTTTTAGTGGGGATGAAAAGCACATTGCTAATACCAGTGTGTCTTGACCTAACCCAAAGAAAAAGCACCGGCTAACTCTGTGCCAGCAGCCGCGGTAATACAGAGGGTGCGAGCGTTAATCGGAATTACTGGGCGTAAAGCGTGCGTAGACG
+
:FFFFFFFFFFFFFFFFFFFFFFFFFFFFFFFFFFFFFFFFFF:FFFFFFFFFFF,FFFFFFFFFFFFFFFFFFFFFFFFFFFFFFFFFFF,FFFFFFF:FFFFFFFFFFFFFFFFFFFFFFFFFFFFFFFFFFFFFFFFFFFFFFFF::F:FFFFF:,FFFFFFF,,,FFF:FFF:,FFFFFFFFFFF:FFFF,FF:FFFFFFFFFFFF:FF::FF,,F,FFFFFFF:FFFFFFFFFFFF:F:,:F:::
@A00920:152:HGHKKDRXX:2:2104:20772:31516 1:N:0:CGCGTTCA+TGTTCTCT
ACTCCTACGGGAGGCAGCAGTGGGGAATATTGGACAATGGGCGAAAGCCTGATCCAGCAATGCCGCGTGAGTGATGAAGGCCTTCGGGTTGTAAAGCTCTGTCGGGAGGGACGAACAGGTCCGGGTAACGCCGGGCTCTGACGGTACCTCCAAAGGAAGCACCGGCTAACTCTGTGCCAGCAGCCGCGGTAAGACAGAGGGTGCAAACGTTGCTCGGAATCACTGGGCGTAAAGGGCGTGTAGGCGGGAA
+
FFFFFFFFFFFFFFFFFFFFFFFFFFFFFFFFF:FFFFFFFFFFFFFFFFFFFFFFFFFFFFFFFFFFFFF:F:FFFFFFFFFFFFFFFFFFFFFFFFFF:FFFFFFFFFFFFFFFFFFFFFFFF:FFFFFFFFFFFF:F:FF:F,FFFFFFFFFFF:FFFFFFFFF:FFFFFF:FFFFFFFFFFFF:FFFFFFFFFFFFFFFFFFFFFFFFFFFFFFFFFFFFFFFFF:FFFFFFFFFFFF:FFFF,F,
@A00920:152:HGHKKDRXX:2:2104:20880:31735 1:N:0:CGCGTTCA+TGTTCTCT
ACTCCTACGGGAGGCAGCAGTGGGGAATCTTGCGCAATGGGCGAAAGCCTGACGCAGCCATGCCGCGTGAATGATGAAGGTCTTAGGATTGTAAAATTCTTTCACCGGGGACGATAATGACGGTACCCGGAGAAGAAGCTCCGGCTAACTTCGTGCCAGCAGCCGCGGTAATACGTAGGTGGCAAGCGTTATTCGGATTTACTGGGCGTAAAGGGCGTGCAGGTGGTCTGTTAAGTGGTGCGTGAAAGCG
+
FFFFFF:FFFFFFFFFFFFFFFFFFFFFFFFFFFFF:FFFFFFFFFFFFFFFFFFFFFFFFFFFFFFFFFFFFF:FFFFFFFF,FFFFFFFFFFFFFFFFFFFFFFFFFFFF:FFFFF:FFFFFFFFFFFFF:FFFFFFFFF:FFFFFFFFFFFFFFFFFF:FFFFFFFFFFFFFF:FFFF:FF:FFFFFFFFFFFFFFFFFFFFFFFF:F:FFFF:FF,FFFFFFFFFFFFFFF:FFFFF:FF:FF:FF
@A00920:152:HGHKKDRXX:2:2104:12427:31876 1:N:0:CGCGTTCA+TGTTCTCT
ACTCCTACGGGAGGCAGCAGTGGGGAATATTGGACAATGGGCGAAAGCCTGATCCAGCGACGCCGCGTGTGTGAAGAAGGCCTGCGGGTTGTAAAGCACTTTCGATGGGAACGAAATGTGCCGGGCTAATACCCCGGCAAGCTGACGTTACTCAATGAAGAAGCACCGGCTAACTCTGTGCCAGCAGCCGCGGTAATACAGAGGGTGCGAGCGTTAATCGGAATTACTGGGCGTAAAGCGCACGTAGGTG
+
F:::F:FFFFFF,,FFFFFFFFFFFFFFFFF:FFFFF:FFF:FFFFFFFFFFFF:,FFFFF:FF:FFFFFFF:FF:FFFFFFFF,FFFFFFFFFFF,F:F,,:FF:FF,F,::FFF,FFFF:F,FFFFF::FFF::FF,,F,F,FFFFFFFFFFFF,FFFFFF,FF::,FF:,F,F:FF,:,FF:FF,FFF,FFF:FF:FFFFFF:FF,FF:FF:FF,,F:FFFFFF::FFFFF:,FF:F::FF:FFFFF
@A00920:152:HGHKKDRXX:2:2104:22950:32471 1:N:0:CGCGTTCA+TGTTCTCT
ACTCCTACGGGAGGCAGCAGCTAAGAATCTTGCGCAATGGACGAAAGTCTGACGCAGCAACGCCGCGTGGGGGACGAAGGTCTTCGGATCGTAAACCCCTTTTGCGAGGGAAGAAGTTCTGACGGTACCTCGCGAATAAGACACGGCTAACTACGTGCCAGCAGCCGCGGTAATACGTAGGTGTCGAGCGTTGTCCGGATTTATTGGGCGTAAAGAGCCCGCAGGCGGCTCGGTCAGTCCTGGGTGAAAT
+
FFFFFFFFFFFFFFFFFFFFFFFFFFFFFFFFFFFFFFFFFFFFFFFFFFFFFFFFFFFFFFFFFFFFFFFFFFFFFFFFFFFFFFFFFFFFFFFFFFFFFFFFFF:FFFFFFFFFFFFFF:FFFFFFFFFFFF::FFFFFFFFFFFFFFFFFFFFFFFFFFFFFFFFFFFFFFFFFFFFFFFFF:FFFFFFFFFFFFFFFFFFFFF:F:FFFFF,FFFFF:FFFFFFFFFFFFFFFFFFFFFFFFFFFF
@A00920:152:HGHKKDRXX:2:2104:29017:33520 1:N:0:CGCGTTCA+TGTTCTCT
ACTCCTACGGGAGGCAGCAGTAAGGAATATTGCACAATGGGCGCAAGCCTGATGCAGCAACGCCGCGTGCCCGAGGAAGGCCTTCGGGTTGTAAAGGGCTTTTCTGGCTGAAGAGACAGGACGGTAGGCCAGGAATAAGCGTCGGCTAACTACGTGCCAGCAGCCGCGGTAAAACGTAGGACGCGAGCGTTATCCGGATTTACTGGGCGTAAAGCGCGGGCAGGCGGCTGTTCAAGTCGGACGTGAAAGC
+
FFFFFFFFFFFFFFFFFFFFFFFFFFFFFFFFFFFFFFFFFFFFFFFFFFFFFFFFFFFFFFFFFFFFFFFFFFFFFFFFFFFFFFFFFFFFFFFFFFFFFFFFFFFFFFFFFFFFFFFFFFFFFFFFFFFFFF:FFFFFFFFFFFFFFFF:FFFFFFFFFFFFFFFFFFF,FFFFFFFFFFFFFFFFFFFFFFFFFFFFFFFFFFFFFF:FFFFFFFFFFFFFFFFFFFFFFFFFFFFFFFFFFFFFFF
@A00920:152:HGHKKDRXX:2:2104:3170:34882 1:N:0:CGCGTTCA+TGTTCTCT
ACTCCTACGGGAGGCAGCAGTGGGGAATTTTGGACAATGGGGGCAACCCTGATCCAGCCATGCCGCGTGTGTGAAGAAGGCCTTCGGGTTGTAAAGCACTTTCAGTGGGGAAGAAAAGTTCGGGGTTAATACCCCCGGGCCTTGACGGTACCCGCAGAAGAAGCACCGGCTAACTCCGTGCCAGCAGCCGCGGTAATACGAAGGTCCCAAGCGTTGTTCGGAATCACTGGGCGTAAAGGGAGCGTAGGCG
+
FFFFF:FF:FFFF::FFFFFF:F:FF:,FFFFFFFF:,FFFFFFFF:FFFFFFFFFFFFFFFFFFFFFF:FFFFFFFFF:FF::FFFFFFF,,F:FFFFF:FF:FFFFFFFFFFFFFFFFFFFFFFFFFFFFFFFFFFFFFFFFFFFFFFFFFFFFFF,FF:F:FFFFFFFFFFFF,FFFFFFFFFFFFFFFFFFFF,:FFFFFFFFF,:F,::FFF,F:F,FFFFF:FFFFF,FFFFFFFFFFFFF,FF
@A00920:152:HGHKKDRXX:2:2104:32271:35086 1:N:0:CGCGTTCA+TGTTCTCT
ACTCCTACGGGAGGCAGCAGTAAGGGATCTTGCGACAATGGGCGAAAGCCTGACGCAGCAACGCCGCGTGCGGGATGACGGCCTTCGGGTTGTAAACCGCTTTTCGGGGGGAAGAGGAAGGACGGTACCCCCGGAAGAAGTCTCGGCTAACTACGTGCCAGCAGCCGCGGTAAAACGTAGGAGGCGAGCGTTATCCGGATTTACTGGGTGTAAAGCGCGTGTAGGCGGTCCTGCAAGTGGCGCGTGAAAG
+
F,FFFF:FFFFFF:FFF:FFFF:FF,FFFFFFF,FFFFFF:FFFFFFF:FFFFFFFFFFFF:FFFFFFF:FFFFFFFFFFFFFFFFF:FFFFFFFFFFFFFFFF,FFF:FFFFFF,FFFFFFFF,FFFFFFFF,FFF:FFFFF:FFFF:FFFFFFFFFFFFFFFFFFF:FFFFFFFF:F,FFFFFFFF:,FFF,FFF:FFFFFF,:,FF:F:FFFFF:FFFF:FFFFFF:,FFFFFF:FFFFFFFFFFF,
@A00920:152:HGHKKDRXX:2:2104:3857:35102 1:N:0:CGCGTTCA+TGTTCTCT
ACTCCTACGGGAGGCAGCAGTAGGGAATATTGGTCAATGGGTGAGAGCCTGAACCAGCCATGCCGCGTGCAGGAAGACGGCCTTCTGGGTTGTAAACTGCTTTTGCCAGGGGCTAAAAAGTCCATGCGTGGAAAATTGAAAGTACCTGGTGAATAAGCCACGGCTAACTACGTGCCAGCAGCCGCGGTAATACGTAGGTGGCAAGCGTTGTCCGGATTTATGGGGTTTAAAGGGTGCGTAGGCGGCCTCT
+
FFFFFFFFFFFFFFFFFFFFFFFFFFFFFFFFFFFFFFFFFFFFFF,FFFFFFFFFFFFFFFFFFFFFFFF,FFFFFFFFFFF:F:FFFFFFFFFFFFFFFF,F:FFF,FF:FFF:F,FFFF:F:FFF,FFFFFFFFFFFFFFFF,FFFFFFFF,:F:F,:FFFF,FFFFF,,:FFFFFFFFFFFF:FFFFFF:,FFFF,FFF,FFF:::FF:FF,,,F,F,FFFFFFFFFFFFFFFFFFFFFFF:FF:,
@A00920:152:HGHKKDRXX:2:2104:15998:35493 1:N:0:CGCGTTCA+TGTTCTCT
ACTCCTACGGGAGGCAGCAGTCGGGAATTTTGCGCAATGGGCGAAAGCCTGACGCAGCCACGCCGCGTGAGTGATGAAGGCCCTAGGGTTGTAAAGCTCTTTCACCGGTGAAGATAATGACGGTAACCGGAGAAGAAGCCCCGGCTAACTTCGTGCCAGCAGCCGCGGTAATACGAAGGGGGCTAGCGTTGTTCGGAATTACTGGGCGTAAAGCGCACGTAGGCGGATATTTAAGTCAGGGGTGAAATCC
+
FFFFFFFFFFFFFFFFFFFFFFFFFFFF:FFFF,FFFFFFFFF,FFFFFFFF,,FFFFFF,FFFFFFFFFFFFFFFF,FFFFF:,FFFFFFFFF:FFFFFFFF::F:FFFFFFFFFFFFFFFFFFFFFFFFF:FFFFFFFFFFFFFFFFFFFFFFFFFFFFFFFFFFFF,FFFFF:,FFFFFFFFFF:FFFF:FFFFFF:FFFFFFF:FF:FFFFF,:F,F:FFFF::FFFF,FFFFFFFFFFFFFFFFF
@A00920:152:HGHKKDRXX:2:2104:7898:35806 1:N:0:CGCGTTCA+TGTTCTCT
ACTCCTACGGGAGGCAGCAGTGGGGAATCTTGCGCAATGGGCGAAAGCCTGACGCAGCAACGCCGCGTGCGGGATGAAGGCCCTCGGGTTGTAAACCGCTTTCAGTGGGGACGAACCAAGACGGTACCCACAGAAGAAGCCCCGGCCAACTACGTGCCAGCAGCCGCGGTAACACGTAGGGGGCAAGCGTTGTCCGGATTTATTGGGCGTAAAGAGCTCGTAGGTGGTTCGATAAGTCGGGTGTGAAACC
+
FFFFFFFFFFFFFFFFFFFFFFFFFF:FFFFFFFFFFFFFFFFF:FFFFFFFFFFFFFFFFFFFFFFFFFFFFFFFFFFFFFFFFFFF,FFFFFFFFFFFFFFFFFFFFFFFFFFFFFFFFFFFFFFFFFF,FFFFFFFFFFFFFFFFFFFFFFFFFFFFFFFFFFFFFFFFFFFFFFFFFFFFFFFFFFFFFFFFFFFFFFFFFFFFFFFFFFFFFFFFFFFFFFFFFFFFFFFFFFFFFFFFFFFFFF
@A00920:152:HGHKKDRXX:2:2104:24487:35978 1:N:0:CGCGTTCA+TGTTCTCT
ACTCCTACGGGAGGCAGCAGTGGGGAATATTGGACAATGGGCGCAAGCCTGATCCAGCCATGCCGCGTGAGTGAAGAAGGCCTTAGGGTTGTAAAGCTCTTTCACGGGCGACGATGATGACGGTAGCCCGAGAAGAAGCCCCGGCTAACTCCGTGCCAGCAGCCGCGGTAATACGGAGGGGGCGAGCGTTGTTCGGAATTACTGGGCGTAAAGGGCGCGTAGGCGGTTCGGTCAGTCGGAGGTGAAAGCC
+
FFFFFFFFFFFFFFFFFFFF,FFFFF:FFF:FFFFFFFFFFFFFFFFFFFFFFFFFFFFFFFFFFFFFFFFFFFFFF:FFFFFFFFFFFFFFFFF:FFFFFFFFFFFFFFFFFFFFFFF:FFFFFFFFFFFFFFFFFFFFFFFFFFFFFFFFFFFFFFFFF:FFFFFFFFFFFFFFFFFFFFFFFFFFFFFFFFFF:FFFFFFF:FFFFFF,FFFFFFFFFFFFFFFFFFFF:F:FFFFFFFFFFFFFFF
@A00920:152:HGHKKDRXX:2:2104:17327:36010 1:N:0:CGCGTTCA+TGTTCTCT
ACTCCTACGGGAGGCAGCAGTAAGGAATATTGCACAATGGACGCAAGTCTGATGCAGCAACGCCGCGTGCCCGAGGACGGCCTTCGGGTTGTAAAGGGCTTTTCTGGCTGAAGAGGCCGGACGGTAGGCCAGGAATAAGCGTCGGCTAACTACGTGCCAGCAGCCGCGGGAAAACGTAGGACGCGAGCGTTATCCGGATTTACTGGGCGTAAAGCGCGGGCAGGCGGTGGTCCAAGTCGGACGTGAAAGC
+
FFFFFFFFFFFFFFFFFF:FFFFFFFFFFFFFFFFFFFFFFFFFFFFFFFFFFFFFFF:FFFFFFFFFFFFFFFFFFFFFF:FFFFFF,FF,,F:FFFFFFFFFFFFFFF,F:FFFFFFFFFFFFFFFFFFFFF:FFFFFFFFFFFFFFFFFFFFFFFFFFFFFFFFFF,:F,FFFF:FFFFFFFFFFFFFFFFFFFF,F:FFFFFFFFF:F,FFFFFFFF,FFFFFFFFFFFF,F:FFF,,FF:F,FFF
@A00920:152:HGHKKDRXX:2:2104:22507:36245 1:N:0:CGCGTTCA+TGTTCTCT
ACTCCTACGGGAGGCAGCAGTAAGGGATCTTGCGACAATGGGCGAAAGCCTGACGCAGCAACGCCGCGTGCGGGATGACGGCCTTCGGGTTGTAAACCGCTTTTCGGGGGGAAGAGGAAGGACGGTACCCCCGGAATAAGTCTCGGCTAACTACGTGCCAGCAGCCGCGGTAAAACGTAGGAGGCGAGCGTTATCCGGATTTACTGGGTGTAAAGCGCGTGTAGGCGGTCGTGCAAGTGAGGCGTGAAAG
+
FFFFFFFFFFFFFFFFFFFFFFF:FFFFFFFFFFFFFFFFFFFFFFFFFFFF:FF:FFFF:FFFFFFFFFFFFFFFFFFFFFFFFFFFFFFFFFFFFFFFFFFFFFFFFFFFFF:FFFFFFFFFFFFFFFFF:FFFFFFF:FFFFFFFF,FFFFFFFFFFFFFFFFFFFFFFFFFFFFFFFFFFFFFFF,FF,FFFFFFFFFFFFFFFFFFFFFFF,FFFFFFFFFFFFFFFFF,F:FFFFFFFF:FFFF
@A00920:152:HGHKKDRXX:2:2104:24985:36933 1:N:0:CGCGTTCA+TGTTCTCT
ACTCCTACGGGAGGCAGCAGTCGGGAATTTTGCCCAATGGACGAAAGTCTGAGGCAGCAACTCCGCGTGAGGGACGAAGGCTCTAGGGTCGTAAACCTCTTTTCTCAGGGAAGATCCAAGACGGTACCTGAGGAATAAGCCACGGCTAACTACGTGCCAGCAGCCGCGGTAATACGTAGGTGGCAAGCGTTGTCCGGATTTACTGGGCGTAAAGAGCGCGCAGGCGGCTGGTCAAGTCCGATGTGAAATC
+
FFFFFFFFFFFFFFFFFFFFFFFFFFFFFFFFFFFFFFFFFFF::FFFF:FFFFFFFFFFFFFFFFFFF:FFFFFFFFFFFFFFFFFFFFFFFFFFFFFFFFFFFFFFFF:FF:FFFFFFFFFFF:FFFFFFFF:FFF:FFFFFF:F:FFFFF:FFFFFFF:FFFFFFFFF:FFFFFFFFFFFFFFFFFFFFFFFFF:FFFFFFF:,FFFFFFFFFFFFFFF,FFFFFFFFFFFFFFF:FFFFFFFF,FF
@A00920:152:HGHKKDRXX:2:2105:9905:1611 1:N:0:CGCGTTCA+TGTTCTCT
ACTCCTACGGGAGGCAGCAGTAAGGAATCTTGGACAATGGGCGAAAGCCTGATCCAGCCATGCCGCGTGAGTGAAGAAGGTCTTCGGATTGTAAAGCTCTTTTGGCTGGGACGATAATGACGGTACCCGCAGAATAAGCTCCGGCTAACTCCGTGCCAGCAGCCGCGGTAAAACGGAGGGAGCTAGCGTTGTTAGGAAATACTGGGCGTAAAGCGCACCGAGGCCGCGCCGCAAGTCAGGGGTGAAATCC
+
F,:FFFFFFF:FFFFFF:FFF,F,FFFFFFF:,FFFFFFFFFFFFF,FFFFF::FFFF:F,FFF:FF,FFF,::,FF,FFFFFFFF:F::F:FFFF,,F:F:F,,F,FFFFFFF:FF,F,FF,FF:FF,FFFFFFFF,:,F:FFFFFF,:FF,F,:FFFF,,:FF,,FFFF,FF,FF:FFFFFFF,,,,FFFF,FFFF,:FFF,:::FFFFFF::FFF,,F,:F,:FFF,F:,F,FFF,F:F:FFF::F,
@A00920:152:HGHKKDRXX:2:2105:22408:1720 1:N:0:CGCGTTCA+TGTTCTCT
ACTCCTACGGGAGGCAGCAGTCGGGAATATTGCCCAATGGACGAAAGTCTGAGGCAGCAACGCCGCGTGCGCGATGAAGGCCTTCGGGTCGTAAAGCGCTTTTCGGGAGGATGAGGAAGGACAGTACTCCCGGAATAAGGTACGGCTAACTACGTGCCAGCAGCCGCGGTAAAACGTAGGTACCGAGCGTTATCCGGATTTACTGGGCGTAAAGCGCGTTCAGGCGGCTCTGCAAGTCGGGCATGAAATC
+
FF:FFFFFFFFFFFFFFFFFFFFFFFFFFFFF:FFFFFFFFFFFFFFFFFF:FFFFFFFFFFFFFFF:FFFFFFFFFFFFFFFFFFFFFFFFFFFFFFFFFFFFFFFFFFFFFFFFF:FFFFFF:FFFFF:FFFFFF,FFFFFFFFFFFFFFFFFFFFFF:FFFFF:FFFFFFFFFF:FFFFFFFFFFFFFFFF:FFFFFFFFFFFFFFFFFF:FFFFFFFFFFFFFFF:FF::FFFFFFF:FFF:FFF:
@A00920:152:HGHKKDRXX:2:2105:20509:1846 1:N:0:CGCGTTCA+TGTTCTCT
ACTCCTACGGGAGGCAGCAGTGGGGAATCTTGCGCAATGGGCGAAAGCCTGACGCAGCCATGCCGCGTGGATGATGAAGGTCTTAGGATTGTAAAATCCTTTCACCGGTGAAGATAATGACAGTACCGGGAGAATAAGCTCCGGCTAACTCCGTGCCAGCAGCCGCGGTAATACGGAGGGAGCTAGCGTTGTTCGGAATTACTGGGCGTAAAGCGCGCGTAGGCGGCTATTCAAGTCAGAGGTGAAAGCC
+
FFFFFFFFFFFFFFFFFFFFFFFFFFFFFFFFFFFFFFFFFFFFFFFFFFFFFFFFFFF:FFFFFFFFFFFFFF,FFF:FFFFFFFFF:FFF,FFFFFFFFFFFFFFFFFFFFFF:F:FFFFFFFFFFFFFFF:FFFFFFFFFFFFFFFFFFFFFFF,FFFFFFFFFFF:,FFFFFFFFF:FFF:FFFFFFFFFFFF,FFFFFFFFF::F,FFF:FFFFFFFFFFF::,F:FFFFFFFFFFFFFF,FF:F
@A00920:152:HGHKKDRXX:2:2105:19199:2018 1:N:0:CGCGTTCA+TGTTCTCT
ACTCCTACGGGAGGCAGCAGTAGGGAATTTTCCACAATGGACGAAAGTCTGATGGAGCAACGCCGCGTGCAGGATGAATGCCTTCGGGTTGTAACCTGCTTTTATCTGCGAAGACTTTGACGGTAGCAGATGAATAAGGATCGGCTAACTCCGTGCCAGCAGCCGCGGTCATACGGAGGATCCAAGCGGTATCCGGACTTACTGGGCGGAAAGAGTTGCGTAGGGGGCATAGTAAGTTGGTCGTGCAAGC
+
FFF::FFF:,FFFFFFFFFFF:FFF:F,,F:FFF:FF,:F:FF,:FF:FFFFFF,FFF:FF,FFFFFFFFF,F::FF,,FF:FF:::FFF:FFF,F,FFFFFFFFFF:FFFFFFF,F,F,FFFFF:FFFF:F,,FFFFF,FF,FF,FFF,FFF,FFFFFFFFFFF:F::F,FFFFFFFFFF:FF,FFF,FF:FF,F,:F,FFFFFFFF,,F,F,FF:F:,FFF:,,FF,:,FFFFFF:,F:,FFF:F:FF
@A00920:152:HGHKKDRXX:2:2105:10899:2174 1:N:0:CGCGTTCA+TGTTCTCT
ACTCCTACGGGAGGCAGCAGTAGGGAATTTTCCGCAATGGGCGCAAGCCTGACGGAGCAACGCCGCGTGAGTGAGGACGGCCTTCGGGTTGTAAAACTCTGTTCTTGAGGAAGAACCCTTCCGAGGCGAACAGCCTCGGAAGTTGACGGTACTCAAGGAGAAAGCCCCGGCTAACTACGTGCCAGCAGCCGCGGTAATACGTAGGGGGCGAGCGTTATCCGGAATTATTGGGCGTAAAGCGCGCGCAGGC
+
:FF,FFFFFF:F:FF:FF:FFFF:FFFFFF::FFFFFFFFFFFF,F:FFFFFFFFFFFFFFFFFFF,FF:F:FFFFFFF,F,FFFFFFFFFFFFF,FFFFFFFFF:FFFFFFF:FFFFFFFFFFFFFF:FFFFFFFFFFFFF:FFFFFFFFFFFFFF::FFFFF,FFFFFFF:FF::F:FFFFFFF:F:FF:FFFFF::FFF:FFFFFFFFFFFFF:FFFFFFFFF:::F,F,:FFFF,:,FFFFFFFF:
@A00920:152:HGHKKDRXX:2:2105:23574:2174 1:N:0:CGCGTTCA+TGTTCTCT
ACTCCTACGGGAGGCAGCAGTGGGGAATATTGGGCAATGGCCGCAAGGCTGACCCAGCGACGCCGCGTGCGGGAGGAAGCCCTTCGGGGTGTAAACCGCTGTCAGGGGGGACGAACCTTCCGGAGTCGAACAGGCTTCGGAACTGACGGTACCCCCAGAGGAAGCGCCGGCTAACTCCGTGCCAGCAGCCGCGGTAAGACGGAGGGCGCAAGCGTTGTTCGGAATCACTGGGCGTAAAGCGCGCGCAGGC
+
FFFFFFFFFFFFFFFFFFFFFFFFFFFFFFFFFFFFFFFFFFFF::FFFFFFFFFFFFFFFFFFFFFFFFFFFFFFF,FFFFFFFFFFFFFFFFFFFFFFFFFFFFFFFF:FFFFF:FFFFFFFFFFFF:FFFFFFFFFFFFFFF:FFF:FFFF::FFFFF,FFFFFFFFFFFFFFFFFFFFF:FFFF:F,FFFFF,FFFFFFFFFFFFFFF:FFFFFFFFFFFFFFFFFFFFFFFFFFFFFFF,:FFFF
@A00920:152:HGHKKDRXX:2:2105:31584:2206 1:N:0:CGCGTTCA+TGTTCTCT
ACTCCTACGGGAGGCAGCAGTGGGGAATATTGCACAATGGGCGGAAGCCTGATGCAGCGACGCCGCGTGAGGGATGACGGCCTTCGGGTTGTAAACCTCTTTCAGCAGGGAAGAAGCGTGAGTGACGGTACCTGCAGAAGAAGCGCCGGCTAACTCCGTGCCAGCAGCCGCGGTAATACAGAGGTCCCAAGCGTTGTTCGGATTCACTGGGCGTAAAGGGTGCGTAGGTGGCCGGGTAAGTCTGGTGTGA
+
,FFFFFFFFFFFFFFFFFFFFFFFFFFFFFFFFFFFFFFFFFFFFFFFFFFFFFFFFFFFFFFFFFFFFFFFFFFFFFFFFFFFFFFFFFFFFFFFFFFFFFFFFFFFFFF:FFFFFFFFFFFFFFFFFFFFFFFFFFFFFFFFFFFFFFFFFFFFFFFFFFFFFFFFFFFFFFFFFFFFFFFF:FFFFFFFFFFFFFFFFFFFFFFFFFFFFFFFFFFFFFFFFFFFFFFFFFFFF:F:FFF::FFFF,
@A00920:152:HGHKKDRXX:2:2105:17463:2394 1:N:0:CGCGTTCA+TGTTCTCT
ACTCCTACGGGAGGCAGCAGTCGAGAATTTTTCTCAATGGGGGAAACCCTGAAGGAGCGACGCCGCGTGGAGGATGAAGGTCTTCGGATTGTAAACTCCTGTCATTTGGGAACAAGGCTACGAAGAGTAACTGTTTCGGAGTTGATAGTACAAGAAGAGGAAGAGACGGCTAACTCTGTGCCAGCAGCCGCGGTAATACAGAGGTCTCAAGCGTTGTTCGGATTCATTGGGCGTAAAGGGTGCGTAGGCG
+
FFFFFFFFFFFFFFFFFFFF,F,FFFFFFFFFFFFFFFFFF:FFFFFFFFFF:FFFFFFFFFFFFFFFFFFFFFFFFFFFFFFFFFFFF,FFFFFF,FFFFF,FFF:,FFF:FFFF::F,:,::FFFFF:FFF,FF:,FF:FFFFF:FFFF,F:F:FFF,:,:FFFFFFFF,FFFF:FFFFF:FFFFFFFF:FFF,::FF,FFF:FFFFFFF:FF,FFFF:F,F,FFFF,FFFFFFFF,F:FFFF:FFFF
@A00920:152:HGHKKDRXX:2:2105:25247:2785 1:N:0:CGCGTTCA+TGTTCTCT
ACTCCTACGGGAGGCAGCAGTAAGGAATATTGGTCAATGGACGCAAGTCTGAACCAGCCATGCCGCGTGAAGGATGAAGGTCCTCTGGATTGTAAACTTCTTTAATCTGGGACGAAACCCGGGCATTCCTGCCCGATTGACGGTACAAGAGGAATAAGCACCGGCTAACTCCGTGCCAGCAGCCGCGGTAATACGGAGGGTGCAAGCGTTAACCGGAATCACTGGGCGTAAAGAGCGCGTCGGCGGTCTG
+
FFFFFFFFFFF:FFFFFFFFFFFFFFFFFFFFF:FFFFFFFFF:FFFFFFFFFFFFFFFFFFFFFFFFFFF:FFFFFFFF:FFFFFFFF:FFFFFFFF:FFFF,FFFFFFFFFF,:FFFF:FFFF,FFF::FFFFFFFFF:FFFFF,F,FF,FFFFF:FFFFF,FF::FF,,FFFFFFFFFFFF,FFFFFFFFF,FF,F,:,FF,:FFFFF,FFF,F:FFFF::,FFFFFF,F,FFF:FF,FF:F:,,,F
@A00920:152:HGHKKDRXX:2:2105:5963:2988 1:N:0:CGCGTTCA+TGTTCTCT
ACTCCTACGGGAGGCAGCAGTGGGGAATTGTTCGCAATGGGCGCAAGCCTGACGACGCAACGCCGCGTGGAGGACGAAGATCTTCGGGTCGTAAACTCCTGTCGAATGGGACGAATGGATTGCGGGTTAACAGCCCGCAGTCGTGACGGTACCGTTAAAGGAAACCCCGGCTAACTCCGTGCCAGCAGCCGCGGTAATACGGGGGGGGTAAGCGTTGTTCGGAATTACTGGGCGTAAAGGGCACGTAGGC
+
FFFFFFFFFFFFFFFFFFFFFFFFFFFFFFFFFFFFFFFFFFFFFFFFFFFFFFFFFFF,FFFFFFFFFFFFFFFFFFFFFFFFFFFFFFFFFFFFFFFFFFFFFFFFFFFFFFFFFFFFFFFFFFFFFFFFFFFFFFFFFFFFFFFFFFFFFFFF:F:F:FFFFFFFFFFFFFFFFFFFFFFFFFFFFFFFFFFFFFFFFFFFFFFFFFFFF:F:FFFFFFFFFFFFFFFFF:FFFFFFFFFFFF:FFF
@A00920:152:HGHKKDRXX:2:2105:18710:3302 1:N:0:CGCGTTCA+TGTTCTCT
ACTCCTACGGGAGGCAGCAGTAGGGAATCTTGCGCAATGGGCGAAAGCCTGACGCAGCAACGCCGCGTGCGGGAAGAAGGCTCTCGGGTTGTAAACCGCTTTCAGTAGGAACGAATCTGACGGTACCTGCAGAAGAAGGTGCGGCCAACTACGTGCCAGCAGCCGCGGTGACACGTAGGCACCAAGCGTTGTCCGGATTTATTGGGCGTAAAGAGCTCGTAGGCGGTTCAGTAAGTCGGGTGTGAAAACT
+
FF,FFFFFFFFFFFF:FFFFFFFFF,FFFFFFFFFFF,FFFFF:FFFFFFFFFFFFFFF:FFFFFFFFFFFFFFFFFFFFFFFFFF:FFFFFFF:FFFFF:FFFFF:FFFFFFF,FFFFFFFFFFFFFFF,FFFFF,FFFFFFFFFFFFFFFFFFF:FFFFFFFFFFFFF,FF:FFFFFFFFFF:FFFFFFFFFFF:FFFFFFFFFFF,FFFFFFFFFFFFFFFF::FFFFFFFFFFFFFFFF::,FFFF
@A00920:152:HGHKKDRXX:2:2105:25798:4867 1:N:0:CGCGTTCA+TGTTCTCT
ACTCCTACGGGAGGCAGCAGTGGGGAATATTGGACAATGGGCGCAAGCCTGATCCAGCAATGCCGCGTGAGTGATGAAGGCCTTAGGGTTGTAAAGCTCTTTTACCCGGGATGATAATGACAGTACCGGGAGAATAAGCCCCGGCTAACTCCGTGCCAGCAGCCGCGGTAATACGGAGGGGGCTAGCGTTGTTCGGAATTACTGGGCGTAAAGCGCACGTAGGCGGCTTTGTAAGTTAGAGGTGAAAGCC
+
FFFFFFFFFFFFFFFFFFFFF,F:FFFF:FF:FFFFFFFFFFFFFFFFFFFFFF::FF,FFFFFFFFFFFFFFFFFFFFFFF:FFFFFFFFFF:FFFFFFFFFFFFFFFFFFFFFFFFFFFFF:FFFFFFFFFF:FFF,FF:::F:FFF:FF:FFFFFF:F::FF,F:FFFFFF:FF:FFFFFFFFFF,FF:FFF,F:FFFFFFFFFF:FFFFF:FFF,:FF:FFFFFFFFFF:FFFFFFF,FFFFFFFF
@A00920:152:HGHKKDRXX:2:2105:4273:5572 1:N:0:CGCGTTCA+TGTTCTCT
ACTCCTACGGGAGGCAGCAGTGGGGAATATTGGACAATGGGCGAAAGCCTGATCCAGCAATGCCGCGTGAGTGAAGAAGGCCTTCGGGTTGTAAAGCTCTTTAACCAGGAAGGAAAATGACAGTACAAATACAAAAAAAACATGAAAAAACCTTGCCAGCAGCCTCCGTCATACTAAGGAACAAAGCCATCTCAGAAATTACTGGTCCAAAAGATATTCGTAATTCCAGTCGTAAGATCGTAGTGAAAGC
+
FFFFFFFFFFFFFFFFFFFFFFFFFFFFFFFFFFFFFFFFFFF:FFFFF:FFFFF:FF,FFFFFFFF,FFFFFF,FFFFFFFFF,FFFFFFFFFFFFFFFFF,,:FFFF::,FF,F::F,F,FF,F:,,,F,,F,,,,:F,,,F,,,:,:FF,:,,,F,:F,,FFF,F,F:,FF,,,F,:,F:,:,,,,,,:::,,,:,::,FFF,F,,,,,F,,:,,FF:F,,F,,,,FF,:FF,,FFFF,,::F,:F:
@A00920:152:HGHKKDRXX:2:2105:32786:5916 1:N:0:CGCGTTCA+TGTTCTCT
ACTCCTACGGGAGGCAGCAGTGGGGAATCTTGCGAAATGGGCGAAAGCCTGACGCAGCGACGCCGAGTGGGGGATGACGGGTTTCGGCTTGTAAACCCCTGTTGCCCGGGACGAACTTCTCCTTTCGAGGAGATTGAAGGTACCGTGTGAGGAAGCACCGGCTAACTCAGTGCCAGCAGCCGCGGTAATACAAAGGGTGCAAGCGTTAAGCGTAATAACTGGGCGTAAAGCGAGCGTAGGTGGATAGAAA
+
F:FF:FFF,F,F:FF:,FFFF:FFFFFF,,F,FF,FFF,FFF,F,F,FFFFFFFFF,F:FF,:FF,F,FFFFFFFFF,FFFFFFF,FF:FF:::FF:FFFF:FFFFF:F,FFFFFFFFFFFFFFFF,FFFFFFFFFF,FFF:FFF,FFFFFFFF,FFFFFFF,:FFF,FFFFF:FFFF:FFFFF,FFF,FF,FFFFFFFF:FFFFFFFF,FF:F:F:FF:FFFF:FF:F,,F,F:FFF:F:,F,F:,:,:
@A00920:152:HGHKKDRXX:2:2105:5240:5932 1:N:0:CGCGTTCA+TGTTCTCT
ACTCCTACGGGAGGCAGCAGTGGGGAATCTTAGACAATGGGGGCAACCCTGATCTAGCCATGCCGCGTGAGTGATGAAGGCCTTAGGGTCGTAAAGCTCTTTCGCCGGGGAAGATAATGACGGTACCCGGTAAAGAAACCCCGGCTAACTCCGTGCCAGCAGCCGCGGTAATACGTAGGGTGCGAGCGTTAATCGGAATTACTGGGCGTAAAGTGTGCGCAGGTGGCCGCGCACGTCGAGTGTGAAATCC
+
F:F:FF:FF,FFF,FFF::FFFFFFFF:F,FFFFFFF,F,FFFFF:FFFF:FFFFFFFFFFF,FF,:FFFF:FF,::F::FFF,FFFFFFFFF:FFFFFF:FFFF,FFFFFFFF:,FFFFFFFFFFFFFF,F:FFF:FFFFFFFF,F:F:FFFFFFFFFFFFF:FFFFFF,FFFFFFFFFFFFFFFFFFFF:FF:FFFFFFFFFFFFF,F,,FFFFFFFFFFFFFFFFFFFFF,F,FFFFFFFFF,F:F,
@A00920:152:HGHKKDRXX:2:2105:22254:5995 1:N:0:CGCGTTCA+TGTTCTCT
ACTCCTACGGGAGGCAGCAGCAAGGAATTTTCCGCAATCGACGCAAGTCGGACGGAGCAACGCCGCGTGGGGGAAGAAGGCCCTAGGGTTGTAAACCCCTTTTGTGAGGGAAGAAGATCTGACGGTACCTCACGAATAAGTCACGGCTAACTACGTGCCAGCAGCCGCGGTAATACGTAGGTGGCGAACGTTGTCCGGATTCACTGGGCGTAAAGCGCGCGCAGGCGGACTGGTAAGTCTGATGTGAAAG
+
F,FFFFFFFFFFFFFFFFFFFFFF,FFFFFFFFFFFFF:FFFFFF,F:FFFFFFFFFFFFFFFFFFFFFFFFF:FFF,FFFFFFFFFFFFFFFF:FFFFFF,FFFFFFFFF:FFFFFFFFF:FFF:FF:FFFFFFFF:FFFFFFFFFFFFFFFFFFFFFFFFFFFFFF:FF,,FFFF:FFFFFFFFFFFFFF,FFFFF,FFFFF:FFFFFFF::FFFFFFFFFF:FFF,FFFFFFFF:FF::,FF:::FF
@A00920:152:HGHKKDRXX:2:2105:15646:6292 1:N:0:CGCGTTCA+TGTTCTCT
ACTCCTACGGGAGGCAGCAGTGGGGAATTTTGCGCAATGGGGGAAACCCTGACGCAGCAACGCCGCGTGGAGGATGAAGTCCTTTGGGATGTAAACTCCTTTCGACCGGGAAGATTATGACGGTACCGGAGGAAGAAGCACCGGCTAACTCTGTGCCAGCAGCCGCGGTAATACAGAGGGTGCGAGCGTTGTTCGGAATTACTGGGCGTAAAGCGTGCGCAGGCGGTTGTGTAAGACAGGTGTGAAATCC
+
FFFFFFFFFFFFFFFFFFFFFFFFFFFFFFFFFFFFFFFFFFFF:FFFFFFFFFFFFFFFFFFFFFFFFFFFFFFFF:FFFFFFFFFFFFFFFFFFFFFFFFFFFFFFFFFFFFFFFF:FFFFFFFFFFFFF:FFFFFFFFFFFFFFFFFFFFFFFFFFFFFFFFFFFFF:FFFFFFFFFFFFFFFFFFFFFFFFFFFFFF:FFFFFFFFFFFFFFFFFF::FF:FFFFFF:FFF::FFFFFFFFFFFFF
@A00920:152:HGHKKDRXX:2:2105:10637:6605 1:N:0:CGCGTTCA+TGTTCTCT
ACTCCTAGGGAGGCAGCAGTAAGGAATATTGCACAATGGGCGCAAGCCTGATGCAGCAACGCCGCGTGCCCGAGGAAGGCCTTCGGGTTGTAAAGGGCTTTTCTGGCTGAAGAGTAAGGACGGTAGGCCAGGAATAAGCGTCGGCTAACTACGTGCCAGCAGCCGCGGTAAAACGTAGGACGCGAGCGTTATCCGGATTTACTGGGCGTAAAGCGCGGGCAGGCGGCTGTTCAAGTCGGACGTGAAAGCT
+
FFFF:FFFFFFFFFFFFFFFFFFFFFFFFFFFFFFFFFFFFFFFFFFFFFFFFFFFFFFFFFFFFFFFFFFFFFFFFFFFFFFFFFFFFFFF::FFFFFFFFFFFF:FFFFFFFFFFFFFFFFFFFFFFFFFFFFFFFFFFFFFF:FFFFFFFFFFFFFF:FFFFFFFFFFFFFF:,F:FFFFFFFFFFFFFFFFFFF:FFFFFFFFF:FFF,FFFFFFF:FFFFF:FFFF:FFFFFFF:FFFFFFF,FF
@A00920:152:HGHKKDRXX:2:2105:27073:7263 1:N:0:CGCGTTCA+TGTTCTCT
ACTCCTACGGGAGGCAGCAGTAGGGAATTTTCCACAATGGACGAAAGTCTGATGGAGCAACGCCGCGTGCAGGATGAATGCCTTCGGGTTGTAAACTGCTTTTCTCTGTGACGATTATGACGGTAGCAGAGGAATAAGGATCGGCTAACTCCGTGCCAGCAGCCGCGGTCATACGGAGGATCCAAGCGTTATCCGGAATTACTGGGCGTAAAGAGTTGCGTAGGTGGCATAGTAAGTAGGTAGTGAACTC
+
FFFFFFFFFF,FFFF:F,FFFFFF,FFF::FFFF:FFFFFFF,:FF:F,::FFF:FFFFFFFF:::,::,FF:FFFFF,,FFFFFFF,F,F:FFF,FF,FFFFFFFF,FFFFFF,FFF:FFF,FF:FF:FF,:,FFFFF:F:FF:FFFFFFFFF:F:FFF,FFFFFFF,,:FFFFF:F,,FFF::FFFFFFFF:FFFFFFFFFF,F,:FFFFFFFFFFFFFFFF:::FFFFFF,FFFFFFF::FF,:,FF
@A00920:152:HGHKKDRXX:2:2105:10854:7639 1:N:0:CGCGTTCA+TGTTCTCT
ACTCCTACGGGAGGCAGCAGCAAGGAATTTTCCCCAATGGGCGCAAGCCTGAGGGAGCAACGCCGCGTGGAGGATGACGGCTTTCGGGTTGTAAACTCCTTTTGTGGGGGACGATAATGACGGTACCTGGAGAATAAGCCCCGGCTAACTTCGTGCCAGCAGCCGCGGTAATACGAAGGGGGCTAGCGTTGTTCGGAATTACTGGGCGTAAAGCGCACGTAGGCGGATTTGTTAGTCAGGGGTGAAATCC
+
FFFFFFFFFFFFFFFFFFFFFFFFFFFFFFFFFFFFF:FF,FFFFFF,FFFFFFFFFFFFFFFFFFFFF::FFFFFFFFFFFF:FFFFF:FFF::FFFFFFFFF,F,FFFFFFF:FFFFFFFFFFFFFFF:F:FFFFFF,FFFFFF::F:FFFFFFFFFFFFFFFFFFFFFFFFFFFFFFFFFFFFFFF:F:FFFFFFF:FFFFFFFF:FFFFFFFFFFFFFFFFF,:FFFFFFF:F:F,F:FFFFF:F,
@A00920:152:HGHKKDRXX:2:2105:12418:7811 1:N:0:CGCGTTCA+TGTTCTCT
ACTCCTACGGGAGGCAGCAGTGGGGAATATTGGGCAATGGGCGCAAGCCTGACCCAGCGACGCCGCGTGCGGGATGACGCTTCTCGGAGTGTAAACCGCTGTCAGAGGGGACGAACGGCCCGGGTGGGAATACTGCCCGGGATAGACGGTACCCTCAAAGGAAGCGCCGGCTAACTCCGTGCCAGCAGCCGCGGTAATACGGAGGGCGCACGCGTTGTTCGGAATTACTGGGCGTAAAGCGCACGTAGGC
+
FFFF,::FFFFFF:FFFFFFFFFFFFFFF:,,FFFFFFFFFFFFFFFFF:FFFF,FFFFFF,FF,FFF,FFFFFFFFFFFF,,FF,FFFFFFFFFF:FFFFFFFFF::FFFF:FFFFFFF:FFF::FFFFFFFFF:F:FF:FF,FFFFFFFF,FFFFFFFFFF,F:FFFFFFFF,F:,::FFFFF:FF:FFFFF:F:,F:FFF,F:::FF,::FFFF:F::F:F,,F:FF,FFFFF,FF,F:F:FFF:FF
@A00920:152:HGHKKDRXX:2:2105:4191:8093 1:N:0:CGCGTTCA+TGTTCTCT
ACTCCTACGGGATGCAGCAGTGTGGAATATTGGACAATGGGCGAAAGCCTGAACCAGCGACGCCGCGTGGGTGAAGAAGGCCTGCGGGTTGTAAATCCCTTTCGGTGGGGATGAAAAGCCTTGACCTAACACGTCAGGGTCTTGACCTAACCCAAGAAAGAAGCACCGGCTAACTCTGTGCCAGCAGCCGCGGTAATACAGAGGGTGCGAGCGTAAATCGCAATTACTGGGCGTAAACAGCGCGTAGGTG
+
,::FF:::,,FF,FF,::FF:F,F:,F,FFF,FFF,F,,,,F,FFF,FF,,:,F,:F:FF:,:F:F:FFF,F,:F:,FFFF,,FF::F,FF,FFF,FF::,,F,,:::FF:F::FFF,F:,F,:FFFFF:F::::F:FF,FFFFF:FF:F:::FF:FFFFF:,,FFF,F,FFF,FFF:,,FF:F,,,FFFF,,FFF:F,:F,FF,,F:F::FFF,F::::,F,F,F,F,,,F,FF,F,,F,,F:F,F,FF
@A00920:152:HGHKKDRXX:2:2105:16532:8703 1:N:0:CGCGTTCA+TGTTCTCT
ACTCCTACGGGAGGCAGCAGTTAGGAATTTTGGGCAATGGGCGCAAGCCTGACCCAGCAACGCCGCGTGGGTGACGAAGGCCTTCGGGTTGTAAAGCCCTTTTCTGGGGGAAGATGATGACGGTACCCCAGGAAGAAGCACCGGCTAACTACGTGCCAGCAGCCGCGGTAATACGTAGGGTGCAAGCGTTGCCCGGATTTATTGGGCGTAAAGGGTGCGCAGGCGGCCGGATGTGTCGGGTGTGAAAGCT
+
FF::F:FFFFFFFFFFFFFFFFFFFFFFF:FFFFF:FFFFFFFF:FFFFFFFFFFFFFFFFFFFFFFFFFFFFFFFFFFFFFFFFFFFFFFFFFFFFFFFFFFFFFFFFFFFFFFF:FFFFFFFFFFFFFFFFFFFFFFF:FFFFFFFFFFFFFFFFFFFFFFFFFFFFFFF,FFFFFFFFFFFF:FFFFFFFFFFFFFFFFFFFFFFF,:FFFF:FFFFFFFFFFFFFFFFFFFFFFF:FFFF,FFFFF
@A00920:152:HGHKKDRXX:2:2105:25102:8703 1:N:0:CGCGTTCA+TGTTCTCT
ACTCCTACGGGAGGCAGCAGCAGGGAATCTTGCGCAATGGGCGAAAGCCTGACGCAGCAACGCCGCGTGTGGGATGAATGCCTTCGGGTTGTAAACCACTTTCAGCAGGGACGAAATTGACGGTACCTGCAGAAGAAGCACCGGCTAACTACGTGCCAGCAGCCGCGGTAATACGTAGGGTGCGAGCGTTAATCGGAATTACTGGGCGTAAAGTGTGCGCAGGTGGCCGCGCAAGTCGAGTGTGAAATCC
+
FFFFFFFFFFFF,F:FFFFF,,FFFFFFF,F,FF:FFFFFFFFFF:F:FFFFFFFFFFFF:FFFF:FF:FFFFFFF,F::FF:FFF,::FFF:F:FFFFFFFFFFFFFFFFFFF,FFFFFFFFFFFFFFFFFFFFFF:FFFFFFFFF:FFFF:FFFFFFFFFFF:FFFFF,FFFFFF::FF:FFFFFFF:FFFF,FF,FFF,FF:FFFF:,,,FFFFF,FF,FF:FFFFFFFFFFFFFFFFFFFFFFFFF
@A00920:152:HGHKKDRXX:2:2105:25762:9032 1:N:0:CGCGTTCA+TGTTCTCT
ACTCCTACGGGAGGCAGCAGTGAGGAATATTGCGCAATGGGCGAAAGCCTGATGGAGCGACGCCGCGTGAGGGATGAAGGTCTTTGGATCGTAAACCTCTAAAAGTGGGACGATAATGACGGTACCACTTGAAAAGCACCGGCTAACTCCGTGCCAGCAGCCGCGGTAATACGGAGGGTGCTAGCGTTATCCGGAATCACTGGGCGTAAAGGGCGCGTAGGCGGTTTGTTAAGTCCGATGTTAAAGACTG
+
FFFFFFFFFFFFFFFFFFFFFFFFFFF,FFFFFFFFFFFFFFFFFFFFFFFFF:FFFFFFFFFFFFFFFFFFFF:FFFFFFFF:FFFFFFFFFFFFFFFFF::FFFFFFFFFFFFFFFFFFFFFF:FFFFFFFFFFFFFFFFFFFFFF,FFFFFFFFFFFFFFF:F,FFFFFFFF:FFFFFFFFFFF:FFFFFFFFF:FFFF,FFFFFFFF,F,FFFFFFFF:FF,FFFFFFFFFFFFFFFFFF,,FFF:
@A00920:152:HGHKKDRXX:2:2105:19162:9220 1:N:0:CGCGTTCA+TGTTCTCT
ACTCCTACGGGAGGCAGCAGTCGAGAATAATTCACAATGGGGGAAACCCTGATGGTGCAACGCCGCGTGGAGGATGAAGGTCTTCGGATTGTAAACTCCTGTCATCTGGGAGTAAGACCTGGTCGTGAATAGCGGACAGGGTTGATAGTACCAGAAGAGGAAGGGACGGCTAACTTCGTGCCAGCAGCCGCGGTAATACGAAGGTCCCAAGCGTTGTTCGGAATCACTGGGCGTAAAGGGTGCGTAGGCG
+
FFFFF:FFFFFFFFFFFFFFFFFFFFFFFFFFFFFFFFFFFFFF::FFF:FFFFFFFFF,FFFFFFFFFFFFFFFFF:FFFFFFFFFFFFFFF,FFFFFFFFFFFFFFFFFFFFFFFFFFFFFFFFFFFFFFFFFFFF:FFFFF:F:FFFFFFFFFFFFFF,FFF:FFFFF:FFF:FFFFFFFFFFF:FF:FFFF:::FF::FF::FFF:F:FFFFFFF:FF:F:FFFFFFFFF::FFFFFFFFFFFFFF
@A00920:152:HGHKKDRXX:2:2105:15203:9283 1:N:0:CGCGTTCA+TGTTCTCT
ACTCCTACGGGAGGCAGCAGTGGGGAATATTGGGCAATGGGCGCAAGCCTGACCCAGCGACGCCGCGTGCGGGATGACGCTTCTCGGAGTGTAAACCGCTGTCAGAGGGGACGAACGGCCGGAGTGGGAATACTGCTTCGGATTGACGGTACCCTCAATGGAAGCGCCGGCTAACTCCGTGCCAGCAGCCGCGGTAATACGGAGGGCGCAAGCGTTGTTCGGAATTACTGGGCGTAATGCGCGCGTAGGC
+
FFFFFF:FFFFFFFFFFFFFFFFFFFFFFFFFFFFF,FFFFFFFFFFFFFFFFFFFFFFFFFFFFFFFFFFFFFFFFFFFFFFFFFFFFFFFF:FFFFFFFFFFFFF:FF:FFFFFFFFF:FFFFFFFF,FFFFFFFFFFFFFFFFFFFFFFFFFFFF,FFFFFFFFFFFFFFFFFFFFFFFFFFFFFFFFFFFF:FFFFFFFFF:F:FFFFFFFFFF:FFF,FFFFFFFFFFFFFF,FFFFFFFFFFFF
@A00920:152:HGHKKDRXX:2:2105:3477:9486 1:N:0:CGCGTTCA+TGTTCTCT
ACTCCTACGGGAGGCAGCAGTGGGGAATATTGGACAATGGGGGCAACCCTGATCCAGCAATGCCGCGTGTGTGAAGAAGGCCTGCGGGTTGTAAAGCACTTTTAGTGGGGACGAAAAGTTCCGGACCAATAATCCGGGATCTTGACTTAACCTACAGACAAAGCACCGGCTAACTCTGTGCCAGCAGCCGCGGTAATACAGAGGGTGCGAGCGTTAATCGGAATTACTGGGCGTAAAGCGCGCGTAGGCG
+
FFFFFFFFFFFFFFFFFFFFFFFFFFFF,FF,F:FFFFFFFFFF:FFFFFFFFFFFFFFFFFFFFFFFF,FFFFFFFFFFFFFFFFFFFFFFFFFFF:FF:FF:FFFFFFFFFFF,FFFF:FFFFFFFFFFFFFFFFFFFFFFFFFFF:FF:FFF::F,FFFFFFFFFFFFF:F,F:FFFFF,FFFFFFFF:FF,FFFFF,FFFFF:FFFFFF,FF:FFF,FF:FFFFF,FFFFFF:FFFFFFFFFFFFF
@A00920:152:HGHKKDRXX:2:2105:21323:9737 1:N:0:CGCGTTCA+TGTTCTCT
ACTCCTACGGGAGGCAGCAGTGGGGAATATTGGACAATGGGCGAAAGCCTGAAGCAGCGACGCCGCGTGGACGATGAAGGTCTTCGGATCGTAAAGTCCTTTTCTGTGTGACGAGGAAGGACGGTAGCACAGGAATAAGTGTCGGCTAACTACGTGCCAGCAGCCGCGGTAACACGTAGGACGCAAGCGTTATCCGGAATTACTGGGCGTAAAGAGCGTGTAGGCGGTGCTGTAAGTCAACCGTGAAAGC
+
FFFFFFFFFFFFFFFFFFFFF,FFFFFFFFFFFFFFFFFFFFFFFFFFFFFFFFFFFFFFFFFFFFFFFFFFFFFFFFFFFFFFFFFFFFFFFFFFFFFFFFFFFFFFFFFFFFFFFFFFFFFFFFFFFFFFFF:FFFFFFFFFFFFFFFFFFFFFFFFF:FFFFFFFFFFF:FFFFFFFFFF:FFFFFFFFFF:FFF,FFFFFFFFFFFFF:FFFFFFFFF:FFFFFFFF:FF,FFFFFFFFFFF,FFF
@A00920:152:HGHKKDRXX:2:2105:8757:10300 1:N:0:CGCGTTCA+TGTTCTCT
ACTCCTACGGGAGGCAGCAGTAAGGAATATTGGTCAATGGACGAAAGTCTGAACCAGCAACGCCGCGTGCAGGATGACGGCCCTTTGGGTTGTAAACTGCTGTAGCAAGGGAATAACAGCCTGCCTCGGGCCGGCCTGAAGGTACCTAGAAAGTAAGCTCCGGCTAACTACGAGCCAGCAGCCGCGGTAATACGTAGGGAGCAAGCGTTATCCGGATTCAATGGGTTTAAAGGGTGCGGAGGAGAGTAGG
+
F:FF:FF:FFFFFF:FFFFFFF,FFFF:,FFFF:FFFFFF:FFF:FFFFFFFFFFFFF:F,FFFFFFFF,F:FFFFF,FFFF,FF,FFFFFF:FFFFFFFFF:F:FFFFFFFF:F::FFFF:F,::FFFF:,,,,:,,,:,FF::FF,::FF:FF,:,FFFF:FFFFFFF,F,,FF:F:FFFF,FF,FFF::F,FF:,:FFFFFFFFFF:,,F::,F,:F,F,,F:FFFFF,,,:,:,,F,FFF,FFFF,
@A00920:152:HGHKKDRXX:2:2105:20320:12164 1:N:0:CGCGTTCA+TGTTCTCT
ACTCCTACGGGAGGCAGCAGTGGGGAATCTTGCGCAATGGCCTAACGGCTGAAGCAGCGACGCCGCGTGCGGGAGGAAGGCCTTCGGGTCGTAAACCGCTGTCAGAGGGGACGAACCCCTGGGGGAGGCAATGCCTCCAGGCTGACGGTACCCACAGAGGAAGCACCGGCTAACTCCGTGCCAGCAGCCGCGGTAATACGGAGGGTGCGAGCGTTGTTCGGACTCATTGGGCTAAAACAGCGCGCAGGCG
+
FFFFFFFFFFFFFFFFFFFFFF,FFFFF,FFF,FFFFFFFFFFFFFFFFFFF,,FFFF:FFFFFFFF:FFFFFFFFFFFFFFFFFFFFFFFFFFF:FFFF:FFFF,FFFFFFFFFF,FFFFFF:FFF:FFFFFFFFFFF:,::FFF,:,FFFFF,FF:FFF,,FFFFFFFFFFFFF,:FF:F::FF:F:F,FFFF,F,,FF:FF,:FFFFF,FF:F:FF:,F,FF,,FFF,F,,FFF,,:FFFF,F:F,F
@A00920:152:HGHKKDRXX:2:2105:31186:13291 1:N:0:CGCGTTCA+TGTTCTCT
ACTCCTACGGGAGGCAGCAGTGGGGAATTTTGGACAATGGGCGAAAGCCTGATCCAGCCATGCCGCGTGAGTGAAGAAGGCCTTCGGGTTGTAAAGCTCTTTTAGTCGGAAAGAAAGAATCGCAATAAATAGTTGCGATTTATGACGGTACCGACAGAAAAAGCACCGGCTAACTACGTGCCAGCAGCCGCGGTAATACGTAGGGTGCGAGCGTTAATCGGAATTACTGGGCGTAAAGGGTGCGCAGGCG
+
FF:FFF:FFFFFFFFFFFFFFFFFFFFFFFF:FFFFFFFFFFFFFFFFFFFFFFFFFFFFFFFFFFFFFFFFF::FFFFFFFFFFFFFFFFFFFFFFFFFFFFFFFFFFFFFFFFFF:FFFFFFFFFFFFFFFFFFFFFFFFFFFFF:FFFFFFFFF:,FFFFFFFF:FFFFFFFFFFFFFFFFFFFFFFFFFF:FFFFFFFFFFFFFFFFFFFF:FF:FFFFFFFFFFFFFFFFF,FFFF:FFFFFFFF
@A00920:152:HGHKKDRXX:2:2105:29939:13479 1:N:0:CGCGTTCA+TGTTCTCT
ACTCCTACGGGAGGCAGCAGTGGGGAATCTTGCGCAATGGCCGAAAGGCTGACGCAGCGACGCCGCGTGGGGGATGAAGGCCTTCGGGTTGTAAACCCCTGTAGCCCGGGACGAACAACACCATTCGTGGTGTCTGACGGTACCGGGTGAGGAAGCACCGGCAAACTCTGTTCCAGCAGCGGCGGGAATACAGAGGGTGCGAGCGTTGTCCGGAATCAGAGGGCGTAAAGGGCGCTTAGGCGGTCTGCTA
+
FFFF:FFFFFFFFFFFFFFFFFFFFF:FFFFFFFFFFFFFFFFFFFF:FFFFFFFFFFF:FFFFFFFFF:FFFFFFFFFFFFFFFFFFF,FFFFFFF,FFFF::F,:FFFFFFFF:FF,F:,,:::,F,,,F,FFFFF::F,F:F,:FF,F,FF,:FF,FF::,F:,:,F,,F:,,F,F,,FF,F,FF:F,FFFF:,FFFFF::::FF:,F,,::F:F,,FFFF:,F:FFF:FF:,,FFF:FF,FF,,FF
@A00920:152:HGHKKDRXX:2:2105:30291:13839 1:N:0:CGCGTTCA+TGTTCTCT
ACTCCTACGGGAGGCAGCAGTGGGGAATTTTCCGCAATGGGCGAAAGCCTGACGGAGTGACGCCGCGTGTGGGACGAAGGCCTTCGGGTCGTAAACCACTGTCAGTGGGAAAGATGGGTGCCGGCGCGATAACCGCCGGCATCTGACGGTACCTCCAGAAGAAGCACCGGCCAACTACGTGCCAGCAGCCGCGGTAATACGTAGGGTGCGAGCGTTATCCGGAATCATTGGGCGTAAAGAGCTCGGAGGC
+
:F:FFFFFFFFFFFFFFFFFFFFFFFFFFFFFFFFFFFFFFFFF:FFFFFFF,FFFFFFFFFFFFFFFF:FFFFFFFFFFFFFFFFFFFFFFFFFFFFFFFFFFFFFFFF:FF:FFFFFFFFFFFF:FFFFFF:FFFFFFFFFFFFFFFFF:FFF,FF:FFF,FFFFFFFFF::FFFFFFFFFF,FFFFFFFFFF::FFFFFFFFFFFF:,FFF,FFFFFFFF,FFF:FFFFFFF,F,FFFFF,:,FFFF
@A00920:152:HGHKKDRXX:2:2105:21757:13870 1:N:0:CGCGTTCA+TGTTCTCT
ACTCCTACGGGAGGCAGCAGTGGGGAATATTGCGCAATGGGCGAAAGCCTGACGCAGCGACGCCGCGTGTGGGATGACGGCCTTCGGGTTGTAAACCACTGTCGGGAGGGACGAAGATCTGACGGTACCTCCAAAGGAAGCACCGGCTAACTCTGTGCCAGCAGCCGCGGTAATACAGAGGGTGCGAGCGTTGTCCGGAATCACTGGGCGTAAAGGGCGCGTAGGCGGCCCGATAAGTAGGGGGTGAAAT
+
FFFF:FFF:FFFFF:FFF,FFFFFFF:FF:FFF,FFFFFFFFFFFFFFFFFFFFFFFFFFFFFFFFFFFFFFFFFFFFFFFFFFFFFFFFFF:FFF:F:FFFFFFFFF:FFFFFFF:F,FFFFF:FFFFFFF:,:FFFFFFFFFFFFFFFFFFFFFFFFFF:FFFFFFFFF:FFFFF::F,:FFFFFFFFFFFFFFFFFFFFFFFFF,:FFF:FF::FFFF::FFFFFFFFFF::FFFFFFFF,,F:FFF
@A00920:152:HGHKKDRXX:2:2105:1344:14027 1:N:0:CGCGTTCA+TGTTCTCT
ACTCCTACGGGAGGCAGCAGTGAGGAATATTGCTCAATGGGCGCAAGCCTGAAGCAGCGACGCCGCGTGGACGATGAAGGTCTTCGGATCGTAAAGTCCTTTTCTGTGTGACGAGGAAGGACGGTAGCACAGGAATAAGTGTCGGCTAACTACGTGCCAGCAGCCGCGGTAACACGTAGGACGCAAGCGTTATCCGGAATTACTGGGCGTAAAGAGCGTGTAGGCGGTGCTGTAAGTCAACCGTGAAAGC
+
F:FF:FFFFF,FF:F:::,FFFFFFF,:F:,:F:FF:::FF:FF::FF:,F::FFFFFF:FFFFFFF:FFFFFFFFFFF:FFFFFFFFFF::,FFFFF::F,FFFFFFFFFFF:FFF::FFFFFFFFFFFFFFF:FFFFFFF:FFFFFFFFFFFFFFFFFFFFFFFFFFFF:FFFFF:FFFF,FFFFFFF::FF:FFFFFF:FFF::FF,FFFFFF:FFFFFFFFF:FFF::F,FFF::::,FFFFFFF:
@A00920:152:HGHKKDRXX:2:2105:9634:14168 1:N:0:CGCGTTCA+TGTTCTCT
ACTCCTACGGGAGGCAGCAGTAAGGAATATTGGGCAATGGAGGCAACTCTGACCCAGCCATGCCGCGTGGAGGATGAAGGCCCTCTGGGTTGTAAACTTCTTTTACTTGGGACGAAACCACTTTTTTCTAAGGGTGTTGACGGTACCAAGGGAATAAGCACCGGCTAACTACGTGCCAGCAGCCGCGGTACTACGGAGGGTGCAAGCGTTATCCGGATTCACTGGGTTTACAGGGTGCGTAGGCGGGCAG
+
F:F:FFFF::FFF:FFFFFF:FFF:FFFFF:F:FFFFFFFFFFF:,FFFFFFFFFF:FFFF:FF,FF:FFFF:FFFFFFF:FFFFFFFFFFFFFFFFFFFF,FFFF:FFFFFFFFFFF,FFF,FFFFFFFFFFF:FFFFFFFFFF:FFF::FFFF:F:F:FF,:,FFFFF,FFFFFFFFFFFFF::F:FF,FF:F,,FFFFFF,F:FFF,F:F:FF:FFFFFFF,FF::F,F,F:FF,FF,FFFFFFF:,
@A00920:152:HGHKKDRXX:2:2105:25201:14168 1:N:0:CGCGTTCA+TGTTCTCT
ACTCCTACGGGAGGCAGCAGTGGGGAATTTTGGACAATGGGCGCAAGCCTGATCCAGCCATTCCGCGTGCAGGATGAAGGCCCTCGGGTTGTAAACTGCTTTTGTACGGAACGAAAAGGCTCTGGTTAATACCTGGGGCTGATGACGGTACCGTAAGAATAAGCACCGGCTAACTACGTGCCAGCAGCCGCGGTAATACGTAGGACGCAAGCGTTGTCCGGAATTATTGGGCGTAAAGAGCTCGTAGGCG
+
FFFFFFFFFFFFFFFFFFFFFFFFFFF:FFFFFFFFFFFFFFFFFFFFFFFFFFFFFFFFFFFFFFFFFFFFFFFFFFFFFFFFFFFFFFFFFFFFFFFFFFFFFFFFFFFFFFFF:FFFFFFFFFFFFFFFFFFFFFFFFF:FFFFFFFFFFFFFFFFF:FFF:FFFFFFFFFFFFFFFFFFFFFFFFFFFFFFFFFFFFFFFFF:FFFFFFF,FFFF:FF,FFFFFFFFFFFF,FF:FFFFFFFFFFF
@A00920:152:HGHKKDRXX:2:2105:5728:15139 1:N:0:CGCGTTCA+TGTTCTCT
ACTCCTACGGGAGGCAGCAGTAGGGAATATTGGTCAATGGATGCAAGTCTGAACCAGCCAAGCCGCGTGCAGGAAGAAGGCCTTCTGGGTTGTAAACTGCTTTTGCCGGGGGATAAAATTCCCTTGCGTGGGACATTGAAGGTACCAGGTGAATAAGCCACGGCTAACTACGTGCCAGCAGCCGCGGTAATAAGTAGGTGGCAAGCGGTGTACGGATGTATTGGGTTTAAAGGGTGCGTAGGCGGCCTAT
+
F::FFFFFFFFFFFFFFFFF:,FFFFFF,FFFFFFFFFFFFFF:FF,,FFFFFFFFFFFF,FFFFFFFFFFFFFFF:FF,F,:FF:FF,FF,FFFF,FFF,FFF,,:,FFFFFFFF,:FFF,F,F,FFF::FFF,,FF,:,FF:F,,F,:FFFF,FFF::FFFFF,F:FFFF:FFFFFF::FFF,F:FF,FF,F,,F:FF,::,::F,F,,,F:FF,,FFFFFFFF,:F:,:,FF:FF,,FF,F,F,:,:
@A00920:152:HGHKKDRXX:2:2105:16929:15655 1:N:0:CGCGTTCA+TGTTCTCT
ACTCCTACGGGAGGCAGCAGTGGGGAATATTGCACAATGGGCGAAAGCCTGATGCAGCGACGCCGCGTGAGGGATGACGGCCTTCGGGTTGTAAACCTCTTTCAGTAGGGAAGAAGCGAAAGTGACGGTACCTGCAGAAGAAGCGCCGGCTAACTACGTGCCAGCAGCCGCGGTAATACGTAGGGCGCAAGCGTTATCCGGAATTATTGGGCGTAAAGCGCACGTAGGCGGCCCGTTAAGTCTCATGGTG
+
FFFFFFFFFFFFFFFFFFFFFFFFF:FFFFFFFFFFFFFFFFFFFFFFFFFFFFFFFFFFFFFFFFFFFFFFFFF:FFFFFFFFFFFFFFFFFFFFFFFFFFFFFF:FFFFFFFFFFF:F:FFFFFF:FF:FF:FFFFFFFFFFFFFFFFFFFFFFF:FFFF:FFFFFFFFFFFFFF:FFFFFFFFFFF,FFF:FFFF,::FFFF,FFFFFFFFFFFFFFFFFFFF::FFFFFFFFF:FFFFFFFFFF:F
@A00920:152:HGHKKDRXX:2:2105:30183:16188 1:N:0:CGCGTTCA+TGTTCTCT
ACTCCTACGGGAGGCAGCAGTCTAGAAGCTTCGGCAATGGGCGCAAGCCTGACCGAGCGACGCCGCGTGCGGGATGAAGCCCTTTGGGGTGTAAACCGCTTTCGGCTGGGAAGAAAGTCCGGATGGCGAATCCGGGCCTGACGGTACCAGAAGAAGAAGCACCGGCTAACTCCGTGCCAGCAGCCGCGGTAATACGGGGGGAGCAAGCGTTGTTCGGATTTACTGGGCGTAAAGGGCGCGTAGGCGGCCT
+
F:FFFFFFFFFFFFFFFFFFFFFFFFFFFFFFFFFFFFFFFFFFFFFFFFFFFFFFFFFFFFFFFFFFFFFFFFFFFFFFFFFFFFFFFFFFF:FFFFFFFFFFFFFFFFFFFFFFFFFFFFFFFFFFFFFFFFFFFFFFFFFFFFFFFFFFFFFFFFFFFFFFFFFFFFFFFFFFFFF:F:FFFFFFFFF:F,FFF:FFFFFFF,FFFFFFFFFFFF:FFFFF:FFFFFFF,FFFFFFFFFFFFFF:FF
@A00920:152:HGHKKDRXX:2:2105:31901:16376 1:N:0:CGCGTTCA+TGTTCTCT
ACTCCTACGGGAGGCAGCAGTGGGGAATATTGGACAATGGGGGCAACCCTGATCCAGCCATGCCGCGTGCAGGAAGAAGGCCTTCTGGGTTGTAAACTGCTTTTGCCGGGGGATAAAATTCCCATGCGTGGGAAATTGAAGGTACCCGGTGAATAAGCCACGGCTAACTACGTGCCAGCAGCCGCGGTAATACGTAGGTGGCAAGCGTTGTCCGGATTTATTGGGTTTAAAGGGTGCGTAGGCGGCCTAT
+
FFFFFFFFFFFFFFFFFFFFFFFFFFFFFFFFFFFF,FFFFFFFFFFFFFFFFFFFFFFFFFFFFFFFFFFFFF:FFFFFFF:F:FFFFFF:FFF:FFFFFFFFF:FFFFFFFF,FFFFFFFFFFFFFFFFFFFFFFFFFFFFFFFFFFFFFFFFFFFFFFFFFFFFFFFFFFFFFFFFFFFFFFFFFFFFFFFFFFFFFFFFFFFFFFFFFFFFFF:FFFFFFFFFFFF,FFFFFFFFFFFFFFFFFFF
@A00920:152:HGHKKDRXX:2:2105:32750:16626 1:N:0:CGCGTTCA+TGTTCTCT
ACTCCTACGGGAGGCAGCAGTGGGGAATATTGGACAATGGGGGAAACCCTGATCCAGCAATGCCGCGTGAGTGATGAAGGCCTTCGGGTTGTAAAGCTCTTTTGGAGGGGACGATAATGACGGTACTAGAACAATAAGCAAATGAGAGTAACATCAGACAAACCACCGTCTAACTAAGTGGCATAAGCAGGGTAGAAAATAATTGTGGAAGAGTTATGCGAGAATACTCTGATGGAAGCGTGAGCAGTCC
+
FFFFFFFFFFFFFFFFFFFFFFFFFFFF,FFFFFFFFFFFF,F,FFFFFFF:FFFFFFFFFFFFFFFFF,:FFFFF:FF::FFFFFFFFFFFF:F,F,FFFFFFF,FFF,FFFF,,,,:FF,F,,F,:,,:,F:F,:,,FFF,F:,,,,,,F,FFF,F,:F,::,F:F,,:,FF,F,FFF,,,:,,,,,,,,,F,,,F,F,:F,FF,,,F:FF,F,,,,,,:,F::FF,,F,,,,,:F,,FF:,,F,,,,
@A00920:152:HGHKKDRXX:2:2105:9118:16939 1:N:0:CGCGTTCA+TGTTCTCT
ACTCCTACGGGAGGCAGCAGTAAGGGATCTTGCGACAATGGGCGAAAGCCTGACGCAGCAACGCCGCGTGCGGGATGACGGCCTTCGGGTTGTAAACCGCTTTTCGGGGGGAAGAGGAAGGACGGTACCCCCGGAATAAGTCTCGGCTAACTACGTGCCAGCAGCCGCGGTAAAACGTAGGAGGCGAGCGTTATCCGGAATTACTGGGTGTAAAGCGCGTGTAGGCGGTCGTGCAAGTGAGGCGTGAAAG
+
:FFF,FF,FFFFFFFFFFFF,FF:FFFFFFF:FFFFFFFFFFFFFFFFF,FFFFF,F:::FF:FFFFFFFFFF:FFFFF,FFF:FF:FFFFFFF:FFF:F:F:FF:F:FFFFFFFF,F:FFFFFFFF:FFFF::F:FFFFFFFF:FFFFFFFFFFFFFFFF:FFF,FFFFFF:FFFFFFF,FF,FFF:,F,,FFFF,FF,FF:F,F:FFF:FFFF:,:FFF,FF,FFFFF,::FF:,F,F,F,FF:,FFF
@A00920:152:HGHKKDRXX:2:2105:27218:17315 1:N:0:CGCGTTCA+TGTTCTCT
ACTCCTACGGGAGGCAGCAGTGGGGAATATTGGACAATGGGCGAAAGCCTGATCCAGCCATGCCGCGTGTGTGAAGAAGGTCTTCGGATTGTAAAGCACTTTAAGTTGGGAGGAAGGGCATTAACCTAATACGTTAGTGCTTTGACGTTACCTACAGAATAAGCACCGGCTAACTCTGTGCCAGCAGCCGCGGTAATACAGAGGGTGCAAGCGTTAATCGGAATAACTGGGCGTAAAGCGCGCGTAGGTG
+
FFFFFFFFFFFFFFFFFFFFFFFFFFFFFFFFFFFFFF:FFFFFFFFFFFFFFFFFF:FFFFFFFFFFFFFFFF,:FFFFF:FFFFFFF:FFFF::FF:,FFFFFFFFFFF,F,FFFFFFFFFFFFFFF:FFFFFFFFFFFFF,FFFFFFF:,FFF:F:F:FFFF:FFFFFFF,FFFFFFFFFFFFFFFFFF:FFFFFFFFFFFFFFF:F:FFFFFF:::F:,F,FFFFFFFFFF::FFF::FF,,FFFF
@A00920:152:HGHKKDRXX:2:2105:28266:17503 1:N:0:CGCGTTCA+TGTTCTCT
ACTCCTACGGGAGGCAGCAGTGGGGAATATTGGACAATGGGGGAAACCCTGATCCAGCAATGCCGCGTGAGTGAAGAAGGCCTTCGGGTTGTAAAGCTCTTTCAGCAGGGAAGATAATGACGGTACCTGCAGAAGAAGCCCCGGCTAACTCCGTGCCAGCAGCCGCGGTAAGACGGAGGGGGCTAGCGTTGTTCGGAATTACTGGGCGTAAAGGGCGCGTAGGCGGCTCTTCAAGTTAGACGTGAAAGCC
+
FFFFFFFFFFFFFFFFFFFFFFFFFFFFFFFFFFFFFFFFFFF:FFFFFFFFFFFFFFFFFFFFFFFFFFFFFFFFFFFFFFFFFFFF:FFFFFFFFFFFFF:FFFFFFFFFFFFFFFFFFFFFFFFFFFFFFFFFFFFFFFFFFFFFFFFFFFF:FFFFFFFFFFFFFFFFFFFFFFFFFFFF::FFFFFFFFFFF:FFFFFFFFFFFFFFFFFFFFFFFFFFF:FFFFFFFFFFFFFFFFFFFFF,FF
@A00920:152:HGHKKDRXX:2:2105:10899:18145 1:N:0:CGCGTTCA+TGTTCTCT
ACTCCTACGGGAGGCAGCAGTAGGGAATCTTGCGCAATGGGCGAAAGCCTGACGCAGCCATGCCGCGTGTATGATGAAGGTCTTAGGATTGTAAAATACTTTCACCGGGGAAGATAATGACGGTACCCGGAGAAGAAGCCCCGGCTAACTTCGTGCCAGCAGCCGCGGTAATACGAAGGGTGCTAGCGTTGCTCGGAATTACTGGGCGTAAAGGGCGCGTAGGCGGACAGTTTAGTCAGAGGTGAAAGCC
+
FFFFFFFFFFFFFFFFFFFFFFFFFFFF:FFFFFFFFFFFF:F:F,FFFFFFFFFFFF,FFFF:FFFFFFFFFFFFFFF,F::F:FFF:,FFFFFFFFFFFFF:FF:,,FFFF:FFFFF:FFFFFF,FFFFFFFF:FFFFFFFFFFFFFFF,FFFFFFFF:FFFFFFFF:F::F:,FF:F,FFFFFFFFFF,:FFF,::F:F:FFFFFFF:FFFFFFFFFFFFFFF,,F,,::::FFFF:,FF::F:,F:
@A00920:152:HGHKKDRXX:2:2105:10619:18630 1:N:0:CGCGTTCA+TGTTCTCT
ACTCCTACGGGAGGCAGCAGTGGGGAATATTGGACAATGGGGGAAACCCTGATCCAGCAATGCCGCGTGTGTGAAGAAGGCCTGCGGGTTGTAAAGCACTTTCGGTGGGGACAAAAAGTTGCGGGTTAATAACCTGTCATCTTGATTTAAACCATAGAAGAAGCACCGGCTAACTCTGTGCCAGCAGCCGCGGTAATACAGAGGGTGCAAGCGTTAAACTGAATTACTGGGCTTAAAGCGCAAGCAGGAG
+
:FFFFFFFFFFFFFFF:FFFF:FFFFFFFFFFFFFFFFFFFFFFFFFFFFFFFFFFFFFFFFF:FFFFFFFFF:FFFFFFFF,F:FFFFFFFFFFFF,FFFFF,FFFFFFFFFFFFF:,,FFFFF:F,FFFF,F,:FF:,FFFFFF,,FF,F:FFFFFF,FF,FFF:FFFFFFFFF,:FFFFFF::FF:FF,,::FFF,,,F,FF::FF::FFFFF,,F,F:::FFFF,F,F,,,FF,:,:,,::F:F,F
@A00920:152:HGHKKDRXX:2:2105:11053:18693 1:N:0:CGCGTTCA+TGTTCTCT
ACTCCTACGGGAGGCAGCAGTAGGGAATATTGGTCAATGGGTGAGAGCCTGAACCAGCCATGCCGCGTGCAGGAAGACGGCCTTCTGGGTTGTAAACTGCTTTTGTCAGGGGATAAAATTTCCTTGCGAGGAAAATTGAAGGTACCTGGCGAATAAGCCACGGCTAACTACGTGCCAGCAGCCGCGGTAATACGTAGGTGGCAAGCGTTGTCCGGATTTATTGGGTTTAAAGGGTGCGTAGGCGGCCTAT
+
F:FFFFFFFFFFFFFFFFFFFFFFFFFFFFFFFFFFFFFFFFFFFFFFFFFFFFFFFFFFFF:FFFFFFF:FFFFF,FFFFFFFFFFFFFFFFFFFFFFFF,FFFFFFFFFFFFF::F:FF:FFFFFFFFFFFFFFFFF::F:FFFFFFFF,F:FFFFFFFFFFFFFFFFFFFFFFFFFFFFFFFFFFFFFFFFFFFFF:FFFFFFFFFFFFF,FFFFFFFFFFFFFFF:FFFFF,FFF,F,FFFF:::F
@A00920:152:HGHKKDRXX:2:2105:18385:18709 1:N:0:CGCGTTCA+TGTTCTCT
ACTCCTACGGGAGGCAGCAGTAAGGAATATTGCACAATGGGCGCAAGCCTGATGCAGCAACGCCGCGTGCCCGAGGAAGGCCTTCGGGTTGTAAAGGGCTTTTCTGGCTGAAGAGACAGGACGGTAGGCCAGGAATAAGCGTCGGCTAACTACGTGCCAGCAGCCGCGGTAAAACGTAGGACGCGAGCGTTATCCGGATTTACTGGGCGTAAAGCGCGGGCAGGCGGCTGTTCAAGTCGGACGTGAAAGC
+
FFFFFFFFF:FFFFFFFFFFFFFFFFFFFFFFFFFFFFFFFFFFFFFFFFFFFFFFFFFFFFFFFFFFFFFFF:FFF:FFFFFFFFFF:FFFFFFFFFFFFFFFFFFFFF,FFFFFFFFFFFFFFFFFFFFFFFFFFFFFFFFFFFF:FFFFFFFFFFFFFFFF:FFFFFFFFFFFFFFFFFFFF:FFFFFFFFFFF:FFFFFF::FF:FFFFFFFFFFFFFFF::FFFFFF::F:FFFFFFFF:FFF:F
@A00920:152:HGHKKDRXX:2:2105:2121:18944 1:N:0:CGCGTTCA+TGTTCTCT
ACTCCTACGGGAGGCAGCAGTAGGGAATCTTGCGCAATGGGCGAAAGCCTGACGCAGCGACGCCGCGTGAGCGATGAAGGCCCTCGGGTTGTAAAGCTCTGTGGAGAGAGAAGAATAAGCGCAAGCCAATACCTTGCGTGATGACGGTATCTCTTTAGCAAGCACCGGCTAACTCTGTGCCAGCAGCCGCGGTAAGACAGAGGGTGCAAACGTTGTTCGGAATCACTGGGCGTAAAGCGCGTGTAGGCGG
+
FFFFF:F:FFFFF:,:,:FF:FFFFFF:FFFFFFF:FFFFF:FFFFFFFFFFFFFFFFFFFF:FFFFFF:FF::FFFFFFFFFFFFFF,:F:FFFFFFFFFFFFFFFFF,FFFFFFFFFFFFF,FF,:FFF:FFFFFFFFFFFFFFFFFFFFFFFFF,:F,:FFFFFFFFFFFFFFFFFFFFFFF:FFFFFFFFFF:FFF:FFFF:FF:FFF,F,FFFFFFF,FFFFFFFFFFFF:,FFFF:FF:FFFFF
@A00920:152:HGHKKDRXX:2:2105:29035:19022 1:N:0:CGCGTTCA+TGTTCTCT
ACTCCTACGGGAGGCAGCAGTGGGGAATCTTGCGCAATGGCCGAAAGGCTGACGCAGCGACGCCGCGTGCGGGAGGAAGCCCTTCGGGGTGTAAACCGCTGTCAGAGGGGACGAAGGCCCCTGGGAGGAAATGCCCTTAGGGGAGGGACGGTACCCTCAGAGGAAGCACCGGCTAACTCCGTGCCAGCAGCCGCGGTAATACGGAGGGTGCGAGCGTTGTTCGGAATTATTGGGCGTAAAGCGCACGTAG
+
FFFFFFFFFFFFFFFFFFFFFFFFFFFFFFFFFFFFFFFFFFFFFF:FFFFFFFFFFFF:FFFFF:FFFFFFFFFFF:FFFFFFFFFFFFFFFFFFFFFFFFFFFFFFFFFFFFFF:FFFFFFFF,FFF,FFFFFFFFFFFFFFFFFFFFFFFFFF:FFFFFFFFFFFFF:FF::FFF:FFFFF:FFFFFFF:FFFFF:FFFFF:FFFF:FFFFFFFFFFFFFFFFFF,FF,FFFFFFFFFFFFFFFFF,
@A00920:152:HGHKKDRXX:2:2105:18982:19179 1:N:0:CGCGTTCA+TGTTCTCT
ACTCTACGGGAGGCAGCAGTGAGGAATATTGCACAATGGGCGCAAGCCTGATGCAGCGACGCCGCGTGGGTGACGAAGGATTTCGGTCTGTAAAGCCCTTTTCTGTGTGACGAGAGTGGACGGTAGCACAGGAATAAGTCTCGGCTAACTACGTGCCAGCAGCCGCGGTAACACGTAGGAGGCAAGCGTTATCCGGATTTACTGGGCGTAAAGCGCGGGCAGGCGGTGGTCCAAGTCGGACGTGAAAGCT
+
FF,,F,FFF:FFFFFFFFFFFFF:FFF:FF:FFFFFFFFF:F,:FFFFFFF:FFFFF:F:FFF:FFFFFF:FF,FF,FF,F:F:FFFFFF:,F,,FFFF:FFFFFFF:FFFFFFFFF:FFFF:FF:F,FFFFFF:FF:F,FFF:FFFFFFFF:FFFF,FFF,:FFFFFFFF,FFFFF:FF,FFFFFFFFF,,FFFFF,F:FFF:FFFFFFFFFFFFFFFF:FFFFFFFFFFFF,F:FFFFFFFFF,FFFF
@A00920:152:HGHKKDRXX:2:2105:16731:19445 1:N:0:CGCGTTCA+TGTTCTCT
ACTCCTACGGGAGGCAGCAGTGGGGAATCTTGCGCAATGGACGAAAGTCTGACGCAGCGACGCCGCGTGCGGGAGGAAGCTCTTCGGGGTGTAAACCGCTGTTGCCCGGAACGAAACTCACCTTTCGAGGTGATTGACGGTACCGGGTGAGGAAGCGCCGGCTAACTCTGTGCCAGCAGCCGCGGTAATACAGAGGGCGCGAGCGTTGTCCGGAATCACTGGGCGTAAAGGGCGCGTAGGTGGCCTGCTA
+
FFFFFFFFFFFFFFFFFFFFFFFFFFFFFFFFFFFFFFFFFFFFFFFFFFFFFFFFFFFFFFFFFFFFFFFFFFFFF:FFFFFFFFFFFFFFFFFF,FFFFFFFFFFFFF:FFFFFFFFFFFFFFFFFFFFFFFFFFFFF:FFFFFFFFFFFF:FFFFF:FF:FFFFFFF:FFFFFFFF:FFFFF::FF:FFFFFFF:FFFFFFFFFFFF,FFF,FFFFFFFFFFFFFF:FF:FFFF:FFFFFFFFFF:,
@A00920:152:HGHKKDRXX:2:2105:28149:19711 1:N:0:CGCGTTCA+TGTTCTCT
ACTCCTACGGGAGGCAGCAGTGGGGAATATTGGACAATGGGCGCAAGCCTGATCCAGCCATGCCGCGTGTGTGAAGAAGGCCTTCGGGTTGTAAAGCACTTTTGTCCGGAAAGAAAAGCTTCGGGTTAATACCCCGGGGTCCTGACGGTACCGGAAGAATAAGCACCGGCTAACTTCGTGCCAGCAGCCGCGGTAATACGAAGGGTGCAAGCGTTACTCGGAATTACTGGGCGTAAAGCGTGCGTAGGTG
+
FF:FF,F::FF:FFFFFFFFFFFFFFFFFFFFFFFFFFFFFFFFFFFFFFFFFFFFF:FFFFFFFFFFFFFFFF:FFFFFFFFFF:FFF:FF:FFFFFFF:,FFFFFFFF:FFF:F,FF:FFFFFFFFFF:FFFFFFFFFFF:F:FFFF:FFFFFFFFF:FFFFF:FFFFFFFFFFFFFFFF:F:FFFFFFFFF:FFFFFFFFFFFF,FF:FFFFFFF:FFFFFFFF:FFFFF,FFFFFF:FF:F:FFFF
@A00920:152:HGHKKDRXX:2:2105:2374:19758 1:N:0:CGCGTTCA+TGTTCTCT
ACTCCTACGGGAGGCAGCAGTGGGGAATATTGGACAATGGGCGCAAGCCTGATCCAGCGACGCCGCGTGTGTGAAGAAGGCCTGCGGGTTGTAAAGCACTTTTAGTGGGGATGAAAAGCCAAGGGCTAATACCCTTTGGTCTTGACCTAACCCAAAGAAAAAGCACCGGCTAACTCTGTGCCAGCAGCCGCGGTAATACAGAGGGTGCAAGCGTTAATCGGAATTACTGGGCGTAAAGCGTGCGTAGTCG
+
:F::FFFFF:,FFFF,FF:F:FFFFF:FF,FFFFFFF:FFFFFFFFFFFFFFFFFFFFFFFFFFFFFFFFFFFFFFFFFFFFFFFFFFFFFFFFF:,FF,F,FFFFFFFFFF:FFFFFFFF:FFFFFFFFFFFFFFFFFF:FFFF:FFFFFFFFFF,FFFFFFFFFFFFFFFFFFFF,:FFFFFFFF:FFF,FF:FF:FFFFFFF,FFFFFFFF,,FFFFFF:FFFF,F,FF:F,FF,FFF,FF,FFFFF
@A00920:152:HGHKKDRXX:2:2105:26395:21308 1:N:0:CGCGTTCA+TGTTCTCT
ACTCCTACGGGAGGCAGCAGTGGGGAATATTGCACAATGGGCGAAAGCCTGATGCAGCGACGCCGCGTGAGGGATGACGGCCTTCGGGTTGTAAACCTCTTTCAGTAGGGAAGAAGCGAAAGTGACGGTACCTGCAGAAGAAGCGCCGGCTAACTACGTGCCAGCAGCCGCGGTAATACGTAGGGCGCAAGCGTTATCCGGAATTATTGGGCGTAAAGAGCTCGTAGGCGGTTTGTCGCGTCTGCCGTGA
+
FFFFFFFFFFFFFFFFFFFFFFFFFFFFFFFFFFFFFFFFFFFFFFFFF,FFFFFFFFFFFFFFFFFFFFFFFFFFFFFFFFFFFFFFFFFFFFFFFFFFF,FFF:FFFFFFFFFFFFFFFFFFFFFFF:FF:FFFFFFFFFFFFFFFFFFFFFFFFFFFFFFFFFFFFFFFFFFFFFFFFFF:FFFFFFFFFFFFFFFFFF:FFFFFFFFFFFFFFF:FFFFFFFFFFF:FFFF:F:FFFFFFFFFF:F
@A00920:152:HGHKKDRXX:2:2105:14082:21621 1:N:0:CGCGTTCA+TGTTCTCT
ACTCCTACGGGAGGCAGCAGTGGGGAATATTGGACAATGGGCGCAAGCCTGATCCAGCAATGCCGCGTGTGTGATGAAGGCCTTAGGGTTGTAAAGCACTTTCGCCGGTGACGATGATGACGGTAGCCGGATAAGAAGCCCCGGCTAACTCCGTGCCAGCAGCCGCGGTAATACGGAGGGGGCGAGCGTTGTTCGGAATTACTGGGCGTAAAGGGCGCGTAGGCGGTGACGTTAGTCGGGCGTGAAAGCC
+
FFFFFFFFFFFFFFFFFFFFFFFFFFFFFFFFFFF:FFFFFFFFFFFFFFFFFFFFFFFF:FFFFFF:FFFFFFFFFF:FFF,FFFFFFFFFFFFFFFFFFF:FFFFFF:FFFFFFFFFFFFFFFFFFFFFF:FFFF,FFF:FFFF,FF:FFFFFFFFFFFFFFFFFFFFFF:FFFFFFFFFFFFFFFFFFFF:FFFFFFFFFFFFFFF:FFFFFFFFFFFFFFFF::FF:FFFFFFFFFFFFFF:FFF:
@A00920:152:HGHKKDRXX:2:2105:23845:21652 1:N:0:CGCGTTCA+TGTTCTCT
ACTCCTACGGGAGGCAGCAGTGGGGAATATTGCACAATGGGCGGAAGCCTGATGCAGCGACGCCGCGTGAGGGAAGACGGCCTTCGGGTTGTAAACCTCTTTCAGCAGGGACGAAGGGTGACTGACGGTACCTGCAGAAGAAGCGCCGGCCAACTACGTGCCAGCAGCCGCGGTAAGACGTAGGGCGCGAGCGTTGTCCGGATTTATTGGGCGTAAAGAGCTCGTAGGCGGCTTGTCGCGTCGACTGTGA
+
FFFFFFFFFFFFFFFFFFFFFFFFFFFFFFFFFFFF:FFFFFFFFFFFFFFFFFFFFFFFFFFFFFFFFFFFFFFFFFFFFFFFFFFFFFFFFFFFF:FFFFFFFFFFFFFFFF,FFFFFFFFFFFFFFFFFFF:FFFFF:FFFFFFFFF:FFFFFFFFFFFFFFF:FFFFFFFF:FFFFFFF:FFFFFFFFF,FFFFFF:F,FFF:FF:FFFFF:FFFF,FFFFFFFFFFFFFFFFFF::FFFFFFFFF
@A00920:152:HGHKKDRXX:2:2105:19732:21731 1:N:0:CGCGTTCA+TGTTCTCT
ACTCCTACGGGAGGCAGCAGTGGGGAATCTTGCGCAATGGGCGAAAGCCTGACGCAGCGATGCCGCGTGAGCGATGAAGGCCTTCGGGTTGTAAAGCTCTGTGGATGGAGACGAATAAGTGTTGGTTAATACCCAGCATGATGACGGTATCCATTTAGCAAGCACCGGCTAACTCTGTGCCAGCAGCCGCGGTAATACAGAGGGTGCAAACGTTGTTCGGAATTACTGGGCGTAAAGCGCGTGTAGGCGG
+
FF:F:FFFFFFFFFFFFFFFFFFFFFFFFFFFFFFFFFFFFFFFFFFFFFFFFFFFFFF:FFFFFFFFFFFFFFFFFFFFFFFF:FFFFFFFF:FFFFFFFFFFFFFFFFFFFF,FFFFFFFFFFFFFFF:FF:FFFFFFFFFFFFFFFFFFFFFFFFFFFFFFFFFF:FFFFFFFFFFFFFFFFF:FF:FFF,FFFFFFFFFFFF:FFFFFFFFFFFF,,FFFFFFFFFFFFFFFFF:FF,FFFFFFFF
@A00920:152:HGHKKDRXX:2:2105:25039:21809 1:N:0:CGCGTTCA+TGTTCTCT
ACTCCTACGGGAGGCAGCAGTGGGGAATCTTGCGCAATGGCCGAAAGGCTGACGCAGCGACGCCGCGTGGGGGAGGACGCTTTTCGGAGTGTAAACCCCTGTCAGGAGGGAAGAAGGTCCCGGGGAGGAAATGCCCTGGGGATGACGGTACCTCCAGAGGAAGCACCGGCTAACTCCGTGCCAGCAGCCGCGGTAATACGGAGGGTGCGAGCGTTGTTCGGACTTATTGGGCGTAAAGCGCACGTAGGCG
+
FFF:FFFFFFFFFFFFFFFFFFFFFFFFFFFFFFFFFFFFFFFFFFFFFFFFFFFFFFFFFFFFFFFFFFFFFFFFFFFFFFFFFFFFFFFFFFFFFFFFFFFFFFFFFFFFFFFFFFFF:FFFFF:FF:FFFFFFFFFFFFFFFFFFFFFFFFFFFFFFF:FFFFFFFFFF:FFFFFFFFFFFFFFFFFFFFFF:FFFFFFFFFFFFFFFFFFFF:FFFFF,FFFFFFFFFFF,,:F:::FFFF,:FFF
@A00920:152:HGHKKDRXX:2:2105:23882:22936 1:N:0:CGCGTTCA+TGTTCTCT
ACTCCTACGGGAGGCAGCAGTAAGGGATATTGCACAATGGGCGCAAGCCTGATGCAGCAACGCCGCGTGCAGGAAGAAGGTCTTCGGATCGTAAACTGCTTTTCTGCGGGACGATGATGACGGTACCGCAGGAAGAAGTCTCGGCTAACTACGTGCCAGCAGCCGCGGTAAAACGTAGGAGGCGAGCGTTATCCGGATTTACTGGGCGTAAAGGGCGTGCAGGTGGCTGTGTAAGTGGTGCGTGAAAGCG
+
FF:FFFFFFFFFFFFFFFFFFFFFFFF:F:FFFFFFFFFFFFFF:FFFFFFFF:FFFFF,FFFFFFFFFFFFFFFFFFFFFFFFFFFF:FFFF:FFFFFFFFFFFFFFFFF:FFFFFFF:FFFFF:FFFFFFFFFFFF:FFFFFFFFFFFFFFFFFFFFFFFFFFFFFFF:FFFFFFFFFFFFFFFFFFFFFFFFFFFFFFFFFFFFFF,FFFFFFFFFF,FFFFFFFFFFF:,:FFFFFF:F:FFFF:F
@A00920:152:HGHKKDRXX:2:2105:10854:23140 1:N:0:CGCGTTCA+TGTTCTCT
ACTCCTACGGGAGGCAGCAGTGGGGAATCTTGCGCAATGCGCGAAAGCGTGACGCAGCAACGCCGCGTGCGGGATGAAGGCCCTAGGGTTGTAAACCGCTTTCAGCAGGGAAGAAAATGACGGTACCTGTAGAAGAAGGTGCGGCCAACTACGTGCCAGCAGCCGCGGTGATACGTAGGCACCAAGCGTTGTCCGGATTTATTGGGCGTAAAGAGCTCGTAGGCGGTTCGGTAAGTCGGGTGTGAAAACT
+
:FF:FFFFFFFFFFFFFFFF:FFFFFFFFFFFFFF:FFF:FFFFFFFFFFFFFFFFFFFFFFFFFFFF:FFFFFFF:FFFFF:FFFFFFFFFFFFFFFFF:F:FFFFFFFF:FFFFFFFFFFF:FFFFFFFFFFFFF,FFFFFFFFF:FFFF:FFFFFFFFFFFF:FFFF:FFFFF::FFFFF:F:FFFFFFFFFFFF:FFFFF:FFFFFFFFFFF:FFFFFFFFFFFFFFFF:FFFFFFFFFFF:,,FF
@A00920:152:HGHKKDRXX:2:2105:9055:23563 1:N:0:CGCGTTCA+TGTTCTCT
ACTCCTACGGGAGGCAGCAGTGGGGAATATTGGACAATGGGCGAAAGCCTGATCCAGCAAAGCCGCGTGAGTGATGAAGGCCTTAGGGTTGTAAAGCTCTTTTACCAGGGATGATAATGACAGTACCGGGAGAATAAGCCCCGGCTAACTCCGTGCCAGCAGCCGCGGTAATACGGAGGGGGCTAGCGTTGATCGGAATTACTGGGCGTAAAGCGCACTAAGGCGGTTAGTTAAGTCAGAGGTGAAATCC
+
FFFFFFFFFFFFFFFFFFFF:FFFFFFFFFFFFFFFFFFFFFFF:F:FFFFF,FFFFFFF,FFF:FFFFFF,FFFFF,FF,FFF:FFFFFFFFFF,FFFFFFFFF,,FFFFFFFF:FFFFFFFFFFFF:,,F:FFFFF,:FFF:FFFFFF:,F,F:FFFFFFFFF,F,F::FF:,FF:,F,FFFFFF::,F,F:FFFF,FFFF:FFFFFFFFFFF,FF,,FFFFF,FF,,FF:FF:F:FFFFFFFFFFF,
@A00920:152:HGHKKDRXX:2:2105:26639:23923 1:N:0:CGCGTTCA+TGTTCTCT
ACTCCTACGGGAGGCAGCAGTCGAGAATCTTCCGCAATGGACGAAAGTCTGACGGAGCGATACAGCGTGATGGACGAAGTGCCTCGGCACGTAAACATCTTTTATGTGGGACGAAATTATTGACGGTACCACAGGAATAAGGGGCTCCTAACTCTGTGCCAGCAGGAGCGGTAATACAGAGGCCCCAAGCAATATCCGGAATCATTGGGCGTAAAGGGTGTCTAGGCGGGCATATTAGTCGGTTGTAAAA
+
FFFFFFFFF,FFFFFFF:F:F:FFFFFFFFF:FFFFFF:FFFFFFFFFFFFF,FFFFFFFF,F,FFFFFFF:FFFFF:FF:FFFFF:FF:FFFFFFFFF,F::FFFFF:FFFFF,F:FFFF,F:FFF:FFFFF,FFFFFF:F:F,FFFFF,FFFF:F:FFF,FFF,:FFFFFF,,F,:,FFFF,F,F:,FF,:FFFF,F::F,FFFF:FFFFF,F:,FF,FFFFF,::,,,FF:FFFFF:,,F,,FFFFF
@A00920:152:HGHKKDRXX:2:2105:29053:24189 1:N:0:CGCGTTCA+TGTTCTCT
ACTCCTACGGGAGGCAGCAGTGGGGAATATTGGACAATGGGCGCAAGCCTGATCCAGCCATGCCGCGTGAGTGAAGAAGGCCTTCGGGTTGTAAAGCTCTTTTGTTGGGAAAGAAAAGCTTACGGTTAATAACCGGGAGTTCTGACGGTACCCAAAGAATAATCACCGGCTAACATCGTGACAGCAGCCGCGGTAAAACGAAGGGTGCAAGCGTTACTCTGACTTCATGTGCGTAAAGCGTGCGTAGGTG
+
F,:FF,FF:FFFFF:FFF,FFFFF::FFF,FFFFFFFFFF,FF,:F,,F,FF,::FF:F,,FFFFF,,,FFFF:F:,F,,:FF:FF,F,,:,:FF,,FFF,,:,F:F::FFF,F:FFFFFF,F,FF,,F,FFFF,:FFFFFFF:FFF,FFFFFFFF::F,F:,F:,F,,,,FF,,FF,F,,FF,FF::F,F:,,FF,F:FFF,,,F:F::,FF,:FF:F:FF:F,,FF,::FFFFFFF,F:,,,FF,F,,
@A00920:152:HGHKKDRXX:2:2105:24062:25817 1:N:0:CGCGTTCA+TGTTCTCT
ACTCCTACGGGAGGCAGCAGTAAGGAATATTGGTCAATGGACGCAAGTCTGAACCAGCCATGCCGCGTGAAGGATGAAGGTCCTCTGGATTGTAAACTTCTTTTGTAGGGGAAGAAACCCTGGTATTCCTACCAGGTTGACGGTACCCTAGGAATAAGCACCGGCTAACTCCGTGCCAGCAGCCGCGGTAATACGGAGGGTGCAAGCGTTATCCGGATTAACTGGGTTTAAAGGGTGCGTAGGAGGATAG
+
,:,FF:FF:F:FF:FFFFFFFFFFFFFFFFFF:FFFFFFFFF,FFF:F,FFFFFFF:FF:FFFFF:F:FF,F,FFFFFF:FFFFFFF,FF:FFFFFFFFFFFFFFFFFFFFF:FF:,:FFFF:FFF:FF:F,FFFF:FFFFF:F,FFFFF:FFFF:FFFFFFFFFF:FFFFFFFFFFFFFFF:FFFFFFF:,F,FFFFFFFFFF,F:FFFFFFFFFFF:,FFFF,FF,,FFF:FFFFF:FFFFFF:FFFF
@A00920:152:HGHKKDRXX:2:2105:12608:26396 1:N:0:CGCGTTCA+TGTTCTCT
ACTCCTACGGGAGGCAGCAGTGGGGAATATTGGACAATGGGCGCAAGCCTGATCCAGCCATGCCGCGTGAGTGAAGAAGGCCTTCGGGTTGTAAATCTCATTCGGACTGAACGAAATCGTCCGGGCTAATACCTCGGATGGATGACGGTACCGGAAGAAGAAGCACCGGCTAACTACGTGCCAGCAGCCGCGGTAATACGTAGGGTGCAGGCGTTAATCGGAATTACTGGGCGTAAAGCGTGCGCAGGCG
+
FFF:FFFFFFFFFFFFFFFFF,:FF:FFFFFFFFFFFFFFF:F:,FF:FFFF,FFFFFFF:FFFFFFFFFF:FFFFFFFF,:,:,,FF:F:F:FF,FF,,FFF,F,F,FF,,,FFFFF,FF:FF:FFF:F,FF,FF:FFFFFF,FF:FFFFF,,F::FF,FFFFF,,,::,FF:FFF,F,,F::FFFF,,,F,FFFFFF:F:F:,FF,FF:F:,FFFF,F,FFFF:,FF,,,FFF::,F::FF,:,::FF
@A00920:152:HGHKKDRXX:2:2105:16206:26616 1:N:0:CGCGTTCA+TGTTCTCT
ACTCCTACGGGAGGCAGCAGTGGGGAATATTGGTCAATGGACGCAAGCCTGATGCAGCAACGCCGCGTGGGGGATGAAGGCCTTCGGGTTGTAAACCCCTTTTAGCAGGGAAGAAGCGAAAGTGACGGGACCTGCAGAAAAAGCGTCGGCTAACTACGTGCCAGCAGCCGCGGTACTACGGAGGCCGCAAGCGTTGTCCGGAATTAGTGGGCGTAAAGAGCTCGTAGGCGGTTTGTCGCGTCTGCTGTGC
+
:FFFFFFFFFFFFFFFFFFFFFFFFFFF,FFFFFFFFFFF,FF:FFFFFFFFFFFFFF,FFFFFFFF:FFFFFF,FFFFFFFF,FFFFFFFFFFFFF,FFFFFFF:,FFF:FFFF:FFF,:FF,:FF,,FFFFFF,F,:FFFFF:,F,F:F,FF:FFF,FFF,FF:::FF,FF,F,F,:F:FFF,FFF:,:,FFFFFF:F:F,F,F,FFF:FFFFFFFFFF:FFFF,,FFF,FFFFFF:FF,FFFFFFF,
@A00920:152:HGHKKDRXX:2:2105:20220:26616 1:N:0:CGCGTTCA+TGTTCTCT
ACTCCTACGGGAGGCAGCAGTAGGGAATATTGGGCAATGGACGCAAGTCTGACCCAGCCATGCCGCGTGCAGGATGAAGGCCTTCTGGGTTGTAAACTGCTTTTATCTAGGAAGAAAACACCCCTGCGGGGGGACCTGACGGTACTAGAGGAATAAGCACCGGCTAACTCCGTGCCAGCAGCCGCGGTAATACGGAGGGTGCAAGCGGTGTCCGGATTTATTGGGTTTAAAGGGTGCGTCGGCGGCCTTA
+
,F:FF:FFFFFFFFFFFFFFF:FFF:F,:F:F:FFFF,FF,FFFFFFFF:FFFFFFFFFFFFFFFFFFFF:FFFFFFFFFFFFFFF:FFF:FFF:FF,FFFF:F,FFF:FFF,FFFFFFFFFFFFFFFFFFFF:,FFFFFF,,FFF,FFFF:FF:FFFFFFFFF::F:FF:FFFFF:F:,FFFFFFFFF,FFFFF,FFFFFFF:::F,FFFFFF,FFFFF,::FFF:FFFFFFFFF::F,FFFFFFFFF,
@A00920:152:HGHKKDRXX:2:2105:20139:27320 1:N:0:CGCGTTCA+TGTTCTCT
ACTCCTACGGGAGGCAGCAGTGAGGAATATTGCACAATGGGCGCAAGCCTGATGCAGCGACGCCGCGTGGGGGATGAAGGGGCTACGCCTCGTAAACCACTGTAGCCCGGGACGAAAAGTGCCTTAGAGGCATTAGACGGTACCGGGAAAGGAAGGGTCGGCGAACTACGTGCCAGCCGCCGCGGGACTAGGTCGGACCCAAGCGGTGGCCGGATTTACTGGGTGTCATGGGTGCGCCGGCGGATGGGTC
+
FFFFFFFFFFFFFFFFFFFFFF,FFFFFFFFFFFFFFFFFFFFFFFFFFFFFFFFFFF,FFFFFFFFFF,FFFF,FFFFF:FFFFFFF:FF:FF:FF,FFF::FFFFFF:FF:,::F,FFFFFF,:FFF::F:F,FF::FF,F:FFF:,,,,:,FFF:FFF:,F::FF:F,FF:,FF:FF,FF:F,,,F,,F:,:FF:,FF:F,F,:F,F:F::,F:,,:FFF:F,F,,FF:FF,F:,F:FFF,:FFF:F
@A00920:152:HGHKKDRXX:2:2105:28248:27524 1:N:0:CGCGTTCA+TGTTCTCT
ACTCCTACGGGAGGCAGCAGTGGGGAATATTGCGCAATGGGCGCAAGCCTGATGGAGCAACGCCGCGTGAGTGAGGAAGGCTTTCGGGTCGTAAAGCTCTGTTGCCAGGGAAGAATAAGGGCCAGTTAACTGCTGGTCCGATGACGGTACCTGAGAAGAAAGCCCCGGCTAACTACGTGCCAGCAGCCGCGGTAATACGTAGGGGGCACGCGTTGTCCGGAATTATTGGGCGTAAAGCGCGCGCAGGCGG
+
FFFFFFFFFFFFFFFFFFFF:FF:FFFFFFFFFFFFFFFFFFFF,FFFFFFFFF:FFFFFFFFFFFFFFFFFFFFFF,FFF:FF:FFFFFFFF:::FFFFFFFFFFFFFF,FFFF:FFFFFFF:FFFFFFFFFF:FFFFFFFFFFFFFFF:FFFFFFFFF:FF:FF:FFF:FFF:FFFFFFFFF:FFFFFFFFF,F,:F:FFFFFFF:FF:F,,FFF::F,,,:,F,FFFF:F,:,FFFFFFFF,:FFFF
@A00920:152:HGHKKDRXX:2:2105:32344:28009 1:N:0:CGCGTTCA+TGTTCTCT
ACTCCTACGGGAGGCAGCAGTAGGGAATCTTCGGCAATGGACGAAAGTCTGACCGAGCAACGCCGCGTGAGTGAAGAAGGCCTTCGGGTCGTAAAACTCTGTTGCCAGAGAAGAACGCTTCGTGGAGTAACTGCCACGGAGGTGACGGTATCTGAGAAGAAAGCCCCGGCTAACTACGTGCCAGCAGCCGCGGTAATACGGAGGGTGCAAACGTTACTCGGAATTACTGGGCGTAAAGCGTGCGTAGGTG
+
FFFFFFFFFFFFFFFFFFFFFFFFFFFFFFF::FFFFFFFFFF:FFFFFFFFFFFFFFFFFFFFFFFFFFFFFFFFFFFFFFFFFFFFFFFFFFF:FFFFFFFFFFFFFFFFF:FFFFFFFFFFFFFF:FFFFFFFFFFFFFFFFFFFFFFFFF:FFFFFFFFFFFFFFFFFFFFFFFFFFFFFFFFFFFFFFFFF:FFF:FFFFFFFF,FFFFF:FFFFFF::FFFFFFFF,FF,,F:FFFFFFFFFFF
@A00920:152:HGHKKDRXX:2:2105:9842:28119 1:N:0:CGCGTTCA+TGTTCTCT
ACTCCTACGGGAGGCAGCAGTGGGGAATATTGGACAATGGGCGCAAGCCTGATCCAGCCATGCCGCGTGAGTGAAGAAGGCCTTAGGGTTGTAAATCTCTTTCGGCGGGGAAGATAATGACGGTACCCGCAGAAGAAGCCCCGGCTAACTCCGTGCCAGCAGCCGCGGTAATACGGAGGGGGCTAGCGTTGTTCGGAATTATTGGGCGTAAAGCGGGTGTAGGTGGCTTTGTAAGTCAGATGTGAAAGCC
+
FFFFFFFFFFFFFFFFFFFFFFFFFFFFFFFFFFFFFFFFFFFFFFFFFFFFFFFFFFFFFFFFFFFFFFF:FFFFFFFFFFFFFFFFFFFFF::FFFFFFFFFFFFFFFF:FFFFFFFFFFFFFFFFFFFFFFFF,FFFFFFFF:FFFFFFFFFFFFFFFFFFFFFFFFFFFFFFFFFFF:FFFF:FFF:FFFFFF:,FFFFFFFFF:FFFFFFFFF:F:FFFFFF,FFFFFFFFFFFF:FFFFFFFF:
@A00920:152:HGHKKDRXX:2:2105:8938:28432 1:N:0:CGCGTTCA+TGTTCTCT
ACTCCTACGGGAGGCAGCAGTGGGGAATTTTGGGCAATGGCCGCAAGGCTGACCCAGCGACGCCGCGTGCGGGAGGAAGCCTTTCGGGGTGTAAACCGCTGTCAGGGGGGACGAACCCTCACGGGACGAACAGGCCCGTGAGCTGACGGTACCTCCAGAGGAAGCGCCGGCTAACTCCGTGCCAGCAGCCGCGGTAATACGGAGGGCGCGAGCGTTGTTCGGAATTATTGGGTTTAAAGGGTGCGTAGGC
+
FFFFFFFFFFFFFFFFFFFFFFFFFFFFFFFFFFFFFFFFFFFFFFFFFFFFFFFFFFFFFFFFFFFFFFFFFFFFFFFFFFFFFFFFFFFFFFFFFFF:FFFFFFFFFFFFFFFFFFFFFFFF::F,FFFFFFFFFFFFFFFFFFFFFFFFFFFFFFFFFFFFF:FFFFFFFFFFFFFFFFFFF:FFFFFFFFFFFFFFFFFFFFFFFF:FFF:F:FFFFF,FFF,FFF:FF:FFFFFFFFFF:FFF:F
@A00920:152:HGHKKDRXX:2:2105:25382:28635 1:N:0:CGCGTTCA+TGTTCTCT
ACTCCTACGGGAGGCAGCAGTAAGGAATATTGCACAATGGGCGCAAGCCTGATGCAGCAACGCCGCGTGCCCGAGGAAGGCCTTCGGGTTGTAAAGGGCTTTTCTGGCTGAAGAGTAAGGACGGTAGGCCAGGAATAAGCGTCGGCTAACTACGTGCCAGCAGCCGCGGTAAAACGTTGGACGCGAGCGTTATCCGGATTTAATGGGCGTAAAGCGCGGGCAGGCGGCTGTTCAAGTAGGACGTGAAAGC
+
FFFFFFFFFF,FFFFFFFFFFFFFFFFFFFFFFFFFFFFFFFFFFFFFFFFFFFFFFFFFFFFFFFFFF,FFFF:FFFFF,FFFFFFFF,FFFFFFFFFFFFF,FFFFFFF:FF:FFFF:F,FF::FF,FF,FFFFFFFFFFFFFF,FF,FFFFFFFF::FFFFFF:FFFF:FFF,,,FFFFFFFFF:FF,:FFF,FFFFFF,,FF,:FFF,F:FFF,FFFFF:,FF:FF,FFF:FF,F:FFF:FFFFFF
@A00920:152:HGHKKDRXX:2:2105:2193:30060 1:N:0:CGCGTTCA+TGTTCTCT
ACTCCTACGGGAGGCAGCAGTGGGGAATATTGGACAATGGGCGCAAGCCTGATCCAGCCATGCCGCGTGAGTGAAGAAGGCCTTCGGGTTGTAAAGCTCTTTTGTACGGGAAGAAACACGGCCGGTTAATACCCGGCTGGACTGACGGTACCGTAAGAATAAGCACCGGCTAACTTCGTGCCAGCAGCCGCGGTAATACGAAGGGTGCAAGCGTTACTCGGAATTACTGGGCGTAAAGCGTGCGTAGGTG
+
FFFFFFFFFFFFF:FFFFFF:FFFFF:FF,:FF,FF:F:FFFFFFFFFFFFFFFFFFFFFFFFFFF,FFFF:FFFFFFF:FFFFFF:FFF:FFFFFFFF,FFFFFFFFFFFFFFFFFFFFFFFFFFFFFFFF::FFFFFFFFFFFFFFF::FFF::F:,FFFFFFFFF,FF:FFFFF:,FFFFFFFFFFFFFFF:FFFFF,FFFF:FFFFF:FF:F:::FFF:FF:FF:FFFFFF:FFF:::FFFFFFFF
@A00920:152:HGHKKDRXX:2:2105:16541:30201 1:N:0:CGCGTTCA+TGTTCTCT
ACTCCTACGGGAGGCAGCAGTGGGGAATATTGGACAATGGGCGCAAGCCTGATCCAGCCATGCCGCGTGAGTGAAGAAGGCCTTCGGGTTGTAAAGCTCTTTTGTCCGGAAAGAAAAGCCTTCGGTTAATACCCGGGGGTGATGACGGTACCGGAAGAATAAGCACCGGCTAACTTCGTGCCAGCAGCCGCGGTAATACGAAGGGTGCAAGCGTTACTCGGAATTACTGGGCGTAAAGCGTGCGTAGGTG
+
F:FFFFFF:F:FF:FF:FF,,::FFFFFFF:F,:FFFFFFFF,F:F,F,FF::FFFFFF,F:,FF,,:,FF,FFFFFFF:FF:FF,::FFFFF,,FFFFF,FF::FFFFFFFFFF,FFFFFF:FFFFFFFF:FF,:,F,F:FFFF:,F:FF,F:FF,::FFF::,F:,,F::F,:F,:FF,:FFFFF:F,FF:F:FFF::F:F:F,,FF:,F,:,,,,:FFF::,F,F,:FF,:FFF,::,,::FFFF,:
@A00920:152:HGHKKDRXX:2:2105:26142:30295 1:N:0:CGCGTTCA+TGTTCTCT
ACTCCTACGGGAGGCAGCAGTCGGGAATTTTGGGCAATGGGCGAAAGCCTGACCCAGCAACGCCGCGTGAAGGATGAAGTATTTCGGTATGTAAACTTCGAAAGAATGGGAAGAATCAATGACGGTACCATTTATAAGGTCCGGCTAACTACGTGCCAGCAGCCGCGGTAATACGTAGGGACCAAGCGTTGTTCGGATTTACTGGGCGTAAAGGGCGCGTAGGCGGCAATTCAAGTCAGCTGTGAAATCT
+
FFFFFFFFFFFFFFFFFF:FFFFFFFF:FFFFFFFFFFFFFFFFFFFFFFFFFFFFFFFFFFFFFFFFFFFFFFFFFFFFF:FFFFFFFFFFFFFFFFFFFF:FFFFFFFFFFFFFFFFF,FF:FFFFF:FFF,FFF:FFFFFFFFFFFFFFF,FFFFFFFFFFFFF::FFFFF:FFFF:FFFFF:FFFFFFFF,FFFFFFFFFFFFFF:FF,F,FFF:FFFF:F:F,,F:F:,,FF,,FFFFFFFFF:F
@A00920:152:HGHKKDRXX:2:2105:23493:30968 1:N:0:CGCGTTCA+TGTTCTCT
ACTCCTACGGGAGGCAGCAGTTAGGAATCTTCGGCAATGGGCGAAAGCCTGACCGAGCGACGCCGCGTGAAGGATGAAGGCCCTCGGGTCGTAAACTTCTAAAAGAGGGACGATAGTGACGGTACCTCTTGAAAAGCACCGGCTAACTCCGTGCCAGCAGCCGCGGTAATACGGAGGGTGCAAGCGTTAATCGGAATTACTGGGCGTAAAGCGCGCGTAGGCGGCGGATTAAGTCGGGTGTGAAAGCCCC
+
FFFFFFFF:FFFFFFFFFFFFFFFFFFFFFFFFFF:FFFFFFFFFFFFFFFFFFFFFFFFFFFFFFFFFFFFF:FFFFFFFFFFFFFFF:FFFFFFFFFFF:FFFFFFF,FFFFFFFFFFFFF:FFFFFFFFFFFFFFFFFFFF,:FFFFFFFFFFFFFFFFFFFFFFFFFFFFFFFFFFFFFFFFFFF::FFFF:F:F,F:FFF,FFF:F:FFFFFFFFFFF:FFF:F,F:FFFFFFFFFFFFF:FFFF
@A00920:152:HGHKKDRXX:2:2105:18258:31454 1:N:0:CGCGTTCA+TGTTCTCT
ACTCCTACGGGAGGCAGCAGTGGGGAATCTTGCGCAATGGGCGAAAGCCTGACGCAGCAACGCCGCGTGCGGGATGAAGGCCCTCGGGATGTAAACCGCTTTCAGTGGGGACGAACCAATACGGTACCCACAGAAGAAGCCCCGGCCAACTACGTGCCAGCAGCCGCGGTAACACGTAGGGGGCACGCGTTGTCCGGATTTATTGGGCGTAAAGAGCTCGTAGGTGGTTCAGTAAGTCGGGTGTGAAACC
+
FFFFFFF:FFFFFFFFFFFFFFFFFFFF:FFFFFFFFFFFF,F:FF,FFFFF,FFFFFFFFFFFFFFFFFFFFF,FFFF,F:FFFFF:,FFFFFFF,FFF,FFFFF:FFF:FFF,FFFF,FFFF::FFFFFFFF:FFF:F:FFFF:FFFF::FFFFFFF,F:FF:FF:F:FF,F,FF,FFFFFFF,F::FFF::FFFFFFF,:FFF::F,FFFF,FFF:,F:FFFFFF:FFFF,,FFF:F,::,:FFFFF
@A00920:152:HGHKKDRXX:2:2105:16170:31970 1:N:0:CGCGTTCA+TGTTCTCT
ACTCCTACGGGAGGCAGCAGTGGGGAATATTGCACAATGGGCGGAAGCCTGATGCAGCGACGCCGCGTGAGGGATGACGGCCTTCGGGTTGTAAACCTCTTTCAGCAGGGACGAAGCGTAAGTGACGGTACCTGCAGAAGAAGCGCCGGCCAACTACGTGCCAGCAGCCGCGGTAAGACGTAGGGCGCGAGCGTTGTCCGGATGTATGGGGCGTAAAGAGCTCGTAGGCGGCTTGTTGCGTCGGCTGTGA
+
FFFF:FFFFFFFFFFFFFFFFFFFFFFFF:FFFFFFFFFFFFFFFFFFFFFFFF:FFFFFFFFFFFFFF,FFFF,FFFFFFFFFFFFFFFF:F,FFF:FFFFFFFFFFFFFFFFFFFF:FFFFFFFFFFF:FFFFFFFFFFFFFFFF:FFFFFFFFFF::FFF:FF:FFFFFFFFFFF:FF:FFFFFFFFFFF:FFFFFFFF:,F:F,FFF:FF:FF:FFF:FFF,FFF:FF:FF:FFFFFFF:FF:,FF
@A00920:152:HGHKKDRXX:2:2105:19895:32033 1:N:0:CGCGTTCA+TGTTCTCT
ACTCCTACGGGAGGCAGCAGTGAGGAATATTGGACAATGGTCGCAAGACTGATCCAGCCATGCCGCGTGCAGGAAGACTGCCCTATGGGTTGTAAACTGCTTTTATATGGGAAGAATAAGGGCTACGTGTAGCTTGATGACGGTACCATATGAATAAGCATCGGCTAACTCCGTGCCAGCAGCCGCGGTAATACGGAGGATGCAAGCGTTATCCGGAATCATTGGGTTTAAAGGGTCCGTAGGCGGGCCA
+
FFFFFFFFFFFFFFFFFFFF:FFFF:FFFFFFF:FFFFFFFFFFF::FFFFFFFF,FFF::FFFFFFFFFFFFFFF:FFF,FFFFFFFFFFFFFFF:FFFF,FFFFFFFFFFFFF:FFFFF:FFFFFFFFFFFFFFFFF,FF:FFFF:FF::F:FFF,F:FFFFFF,FFFFFF,F,FFFF:FFFFFFF:F::F:FF,F::FFFFFFF,:F,FFF,FFFFF,,FF:F::,,,FFFFF,:FFFFFFFFF,F,
@A00920:152:HGHKKDRXX:2:2105:31186:32393 1:N:0:CGCGTTCA+TGTTCTCT
ACTCCTACGGGAGGCAGCAGTAAGGGATCTTGCGACAATGGGCGAAAGCCTGACGCAGCAACGCCGCGTGCGGGATGACGGCCTTCGGGTTGTAAACCGCTTTTCGGGGGGAAGAGGAAGGACGGTACCCCCGGAATAAGTCTCGGCTAACTACGTGCCAGCAGCCGCGGTAAAACGTAGGAGGCGAGCGTTATCCGGATTTACTGGGTGTAAAGCGCGTGTAGGCGGTCGTGCAAGTGAGGCGTGAAAG
+
FFFFFFF:F,FFFF:FFF:,FFFF:FFFFFFFFF:FFF:FFFFFFFFF:FFFFFFFFFFFFFFFFFFFFFFFFFFFFFFFFFFFFFFFFFFFFFFFFFFFF,FFF,FFFFFFFFFFFFFFFFFFFF:FFFF:FFFFFFFF:FF,FFFF:FF:F:F,FFFFFFFFF,FFFFFF:FFFFFFFFFFFFFFFF:F:F:F,FFFFFFFFF::FFFFF:FF:FFF,FFF:F:FFFFFF:FF::F::FFF,FFFF:,
@A00920:152:HGHKKDRXX:2:2105:19452:32737 1:N:0:CGCGTTCA+TGTTCTCT
ACTCCTACGGGAGGCAGCAGTGGGGAATATTGCACAATGGGCGCAAGCCTGATGCAGCGACGCCGCGTGAGGGATGACGGCCTTCGGGTTGTAAACCTCTTTCAGCAGGGACGAAGCGTAAGTGACGGTACCTGCAGAAGAAGCGCCGGCCAACTACGTGCCAGCAGCCGCGGTAAGACGTAGGGCGCGAGCGTTGTCCGGATTTATTGGGCGTAAAGAGCTCGTAGGCGGCTTGTTGCGTCGGCTGTGA
+
FFFFFFFFFFFFFFF,FFFFFFFFFFFFFFFFFFFFFFFFFFFFFFFFF:FFFFFFFFFFFFFFFFFFFFFFFFFFFFFFFFFFFFFFFFFFFFFFFFFFFFFFFFFFFF,FFFFFFF:F,FFFFFFFF,FFFFFFFFFFFFFFFFFFFFFFFFF,FFFFFFFFFFFFFFFFFFFF:FF::FFFFFFFFF:FFF:FFFFFFF:,:FFFFFFFFFFFFFFFFFFFFFFFFFFF:F,,FFFF:FF,FFF,:F
@A00920:152:HGHKKDRXX:2:2105:1579:33191 1:N:0:CGCGTTCA+TGTTCTCT
ACTCCTACGGGAGGCAGCAGTGGGGAATCTTGCACAATGGAGGAAACTCTGATGCAGCGACGCCGCGTGAACGATGAAGCCCTTCGGGGTGTAAAGTTCTTTCGTCAGGAACGATAATGACGGTACCTGGAGAAGAAGCTGCGGCTAACTACGTGCCAGCAGCCGCGGTAATACGTAGGCAGCAAGCGTTGTTCGGAATTATTGGGCGTAAAGAGCACGTAGGCGGTTGGGTAAGCCTCTTGGGAAATCT
+
FFFFFFFFFFFFFFFFFFFFFFFFFFFFFFFFFFFFFFFFFFFF:FFFFFFFFFFFFFF:FFFFFFFFFF,FFFFF:FFFFFFF:FFFFFFFFFFFFFFFFFFFFFFFFFFFF:FFFFFFFFFFF:FFFFFFFFFFFFFFFFFFFFFFFFFFFFFFF:FFFFFFFFFF:FFFFFFFFFFFFFFFFFFFFFFFFFFFF,:FFFFFFFFFFFF:FFFFFFFFFFFFFF,FFFF:F,FFF:F:FFFFFFF:FF
@A00920:152:HGHKKDRXX:2:2105:29794:33238 1:N:0:CGCGTTCA+TGTTCTCT
ACTCCTACGGGAGGCAGCAGTGGGGAATATTGGACAATGGGCGCAAGCCTGATCCAGCCATACCGCGTGAGTGAAGAAGGCCTTCGGGTTGTAAAGCTCTTTTGTTGGGAAAGAAATCCTGCCGGTTAATACCCGGTAGGGATGACGGTACCCAAAGAATAAGCACCGGCTAACTTCGTGCCAGCAGCCGCGGTAATACGAAGGGTGCAAGCGTTGTTCGGAATTACTGGGCGTAAAGAGTGTGTAGGCG
+
FF:,:F:::FFFFFFFF:FFFFFFFFFFF,FFFFF,FFFFFFFF:FFFFFFFF::FFFF:FFFF:FFFFFFFFFFF:FFFF,:FFFFFFFF:FFFFFFFFFFFFF:FF:FF:FFFFF,FFFFFFF,FFFFF:,:F,FFFF:FFFF,F:FFFFFFFFF:FFFF:FFF,F:FFFFF:FFFFFFFFFFFF:FFF:FFFF:FF,FFFFFFF,F,FFFFFFFF::FFFFFFFFF,,F,FFFFFFFFFF:FFFFFF
@A00920:152:HGHKKDRXX:2:2105:14082:34428 1:N:0:CGCGTTCA+TGTTCTCT
ACTCCTACGGGAGGCAGCAGTGGGGAATTGTTCGCAATGGGCGCAAGCCTGACGACGCAACGCCGCGTGGAGGATGAAGACCTTCGGGTCGTAAACTCCTTTCGACCGAGATGAATTCCTGCCGGCCTAATACGTTGGCAGGGTGACAGTATCGAGGGAAGAAGCCCCGGCTAACTCCGTGCCAGCAGCCGCGGTAATACGGGGGGGGCAAGCGTTGTTCGGAATTACTGGGCGTAAAGGGTTCGTAGGT
+
FFFFF:FFFFFFFFFFFFFFFFFFFFFFFFFFFFFFFFFFFFFFFFFFFFFFFFFFFFF:FFFFFFFFFF:FFFFFF,FFFFFFFFFFFFFFFFFFFFFFFFF,FFFFFFFFFFFFFFFFFFFFFFFFFFFFFFFFFFFFFFFFFFFFF:F:FFFFFFFFFFFFFFFFFFFFFFFFFFFF:FFFFFFFFFFFFFF,FF::FFFFFFFFFFFF::FFFFFF,FFFFFFFF,F,F:FFFF,FFFFFFFF:F:
@A00920:152:HGHKKDRXX:2:2105:30120:34554 1:N:0:CGCGTTCA+TGTTCTCT
ACTCCTACGGGAGGCAGCAATTAGGAATCATGCGCAATGGGCGAAAGCCTGACGCTGCGACGCCGCGTGGAGGATGACGGTCTTCGGATTGTAAACAACTGTAGCCCGGGACGAATGGCTCAGACCTAAAACGGCAGAGTGTGACGGTACCGGGTGAGGAAGCTCCGGCTAACTCCGTGCCAGCAGCCGCGGTAATACGGAGGGAGCGAGCGTTGTTCGGAATCACTGGGCGTAAAGCGTACGTAGGCGG
+
FFFFFFFFFF:FFFFFFFF,FF,FFFFF,FFF,FFFFFFFFFFFFFFFFFFFF:FFFFFFFF:FFFFFF:F,FF,FF,FF,FFFFFFFFF,F:FF:,,FFFF,FF,FFFF:,,,F,,FF:F:,FFFFFF,FFF,F,F::,FFF:,,:,FF::::F:FF,FFFF,FFFFFFFF,FFFFF,FFFFFF:FFFFF:FFFFFFFFFFFFF,F:,FFF,F:FFFFF,F:,FF,FFF:FF:FFFFFF,FFF,FFFFF
@A00920:152:HGHKKDRXX:2:2105:4128:34569 1:N:0:CGCGTTCA+TGTTCTCT
ACTCCTACGGGAGGCAGCAGTAGGGAATATTGGGCAATGGGCGGGAGCCTGACCCAGCCATGCCGCGTGCAGGAAGACGGCGTTCTGCGTTGTAAACTGCTTTTACCCGGGAAGAAAAGGCCACTGCGGTGGACATTGCCGGTACCGGGTGAATAAGCACCGGCTAACTCCGTGCCAGCAGCCGCGGTAATACGTAGGGTGCGAGCGTTAATCGGAATTACTGGGCGTAAAGCGTGCGCAGGCGGTTCGC
+
FFFF:FFF:FFFF:FFFFFF:FFFFFFFFFF:FFFF:FFFF:FFF,FFFFFFFFFFFFF,FFF,FFFFFFFFFF,:FFF,FFFFF:FFFFFFF,,FFFF:FFFFFFFF:FFFFFFFFFFFFF:FFFFFFFFF:FFFFFFFFFF::FFFF,FF:FFF:F:FFFFFFFFFFFFFFFFFFFFF:FFFFF,FF,FFFF:FFFFFFFFFFFFFFF,F:FF:,FFFFFF::FFFF,,FFF:F:FFFFFFFF,FF,F
@A00920:152:HGHKKDRXX:2:2105:4933:35023 1:N:0:CGCGTTCA+TGTTCTCT
ACTCCTACGGGAGGCAGCAGTGGGGAATATTGCACAATGGGCGAAAGCCTGATGCAGCGACGCCGCGTGGGGGATGAAGGCCTTCGGGTTGTAAACCCCTTTCAGCAGGGAAGAAGCGAAAGTGACGGTACCTGCAGAAGAAGCGCCGGCTAACTACGTGCCAGCAGCCGCGGTAATACGTAGGGCGCAAGCGTTGTCCGGAATTATTGGGCGTAAAGAGCTCGTAGGCGGTTTGTCGCGTCTGCTGTGA
+
FFFFFFFFFFFFFFFFFFFFFFFFFFFFFFFFFFFF:FFFFFFFFFFFFFFFFFFFFFFFFFFFFFFFF,FFF:FFFFFFFFFFFFFFFFFFFFFFFFFFFFFFFFFFFFF:FFFFFFFFFFFFFFFFFFFFFFFFFFFFFFF:FFFFFFFFFFFFFFFFFFFFFFFFFFFFFFFFFFFFFFFFFFFFFFFFFFFFFFFFFF,FFFFFFFFFFFFFFFFFFFFFFF:FFFFFFFFFF:::FF:FFFFFFF
@A00920:152:HGHKKDRXX:2:2105:28203:35023 1:N:0:CGCGTTCA+TGTTCTCT
ACTCCTACGGGAGGCAGCAGTGGGGAATCTTAGACAATGGGGGCAACCCTGATCTAGCCATGCCGCGTGAGTGATGAAGGCCCTATGGTCGTAAAGCTCTTTCGCCGGGGAAGATAATGACGGTACCCGGAAAAGAAACCCAGGCTAAATCCGAGCAAGCAGCCGCGAAAATAAGGAGGCGGATACCGTACTTCGGAATTACAGGGCGTAAAGCGCTCTTAGGCGGATCTTAAAGTCGGGGGTGAAAACA
+
::F,F,FF::FF:FFFFFFFFF:F,FF:F:FFFFFFFFFFF,F,:::FFFFF:F:FFFFFFFFFFFFFFF,FFF,:FF,F,,,FF,F,FF,:,FF,FF::F:,,F,F,F,,:F,,FFFFFFFFFFF,FFF,FF::FFF:,,,F,FFF,,,F,,,FF,FFFF,FF,,,,,F,,F:F:,,F,,F:,:,FFF:,F,FFFFF,,FF:,::,FF:F:,:FF,F,FF,,FFFFF,,,:F::FF:F:,FF:FFF,FF
@A00920:152:HGHKKDRXX:2:2105:14724:36229 1:N:0:CGCGTTCA+TGTTCTCT
ACTCCTACGGGAGGCAGCAGTGGGGAATCTTGCGCAATGGCCGAAAGGCTGACGCAGCGACGCCGCGTGGGGGAGGAAGCTTTTCGGAGTGTAAACCCCTGTCAGGAGGGAAGAAGGTCCCGAAGAGGAAATGCTTTGGGGATGACGGTACCTCCAGAGGAAGCACCGGCTAACTCCGTGCCAGCAGCCGCGGTAATACGGAGGGTGCTAGCGTTATCCGGAATCACTGGGCGTAAAGGGCGCGTAGGCG
+
FFFFFFFFFFFFFFFFFFFFFFFFFFFFFFFFFFFFFFFFFFFFFFFFFFFFFFFFFFFFFFFFFFFFFFFFFFFFF,FFFF:FFFFFFFFFFFFFFFFFFFFFFFFFFFF:FFFFF:FFFFFFFFFFFF:FFFFFFFFFFFFFFFFFF:FF:FFFF:FFF:FFFF:FFFF:FFFFFFFFFFFFFFF:FFFFFFF:FFF::FFFFFFFF:FFFFFFFFFFFF:FF:FFFFFFFFFFFFFFFFFFFFFF:F
@A00920:152:HGHKKDRXX:2:2105:3070:36839 1:N:0:CGCGTTCA+TGTTCTCT
ACTCCTACGGGAGGCAGCAGTAAGGGATATTGCGACAATGGGCGAAAGCCTGACGCAGCAACGCCGCGTGCGGGATGACTGCCTTCGGTTTGTAAACCGATTTTAGGGGGGAAGAGGAAGGACGGTACCCCCGGAAGAAGAATCGGCTAACTACGTGCAAGCAGCCGCGGTAAAACGTAGGAGGCGAGCGTTATCCGGATTTACTGGGTGTAAAGAGCGTGTAGGCGGTCCTGCAAGTGGCGAGTGAAAG
+
FFFFFFFF,FFF:FFFF:F:FFFFF:FF,FF,FFF,FF:FF,FFFFF:F:FFFF,FF:,FFF,FF,F,:,:FF:FFFFF::FF,FFFF,,F::FFF,FF,FF,F,:,::F,FF:F:FFF,FFFFFFFF,,:,:,FFFFFF,,F:,:FFFF,FF,:F,F,FF,FFFF:FFFFFFFF,,FFFFF:FF:FFFFFFFF:FF,F,FFFF:::F,::FFFF,F,::F:FF::F:F:F::F,F,,:FF,,FF:F,F,
@A00920:152:HGHKKDRXX:2:2106:14281:1110 1:N:0:CGCGTTCA+TGTTCTCT
ACTCCTACGGGAGGCAGCAGTGGGGAATCTTGCGCAATGGGCGAAAGCCTGACGCAGCGACGCCGCGTGGGGGAAGAAGGCCTTCGGGTTGTAAACCTCTTTCAGCAGGGACGAAGCGGAAGTGACGGTACCTGCAGAAGAAGCACCGGCCAACTACGTGCCAGCAGCCGCGGTAATACGTAGGGTGCAAGCGTTGTCCGGAATTATTGGGCGTAAAGAGCTCGTAGGCGGTCTGTCGCGTCGGCTGTGA
+
FFFFF:FFFF:FFFFFFFFFFFFFFFF,FFF:FF:FFFFFFFFFFFFFFFFFFFFFFFFFFFFF:FF,:FF::F:FFFFF:FFF:,FFFF:FF:FFF:FFFFF:FFFFF:FFFF:FFFFFFFFFFFFFF:FFF:FF:FFFFFF,:FFF:FFFFFF::F:FFFFFFFFFF,FFFFFFFFFFFFFF::FFFFF,FFFFF::FF:::FFF::FF:FF:FF:F,F:F:,F:FF:F:FFFFFF:F,:F,:FFFF,
@A00920:152:HGHKKDRXX:2:2106:1597:1564 1:N:0:CGCGTTCA+TGTTCTCT
ACTCCTACGGGAGGCAGCAGTGGGGAATATTGGACAATGGGCGAAAGCCTGATCCAGCCATGCCGCGTGTGTGAAGAAGGTCTGCGGATTGTAAAGCACTTTAAGTGGGGAGGAAGGGGAGTAAGATAATACCTTGCTGTTGTGACGTTACCGACAGAATAAGCACCGGCTAACTCTGTGCCAGCAGCCGCGGTAATACAGAGGGTGCGAGCGTGACTCGGACTTACTGGGCGTAAAGCGCGCGTAGGTG
+
F:FFFFFF:FFFFFFFFFFFFFFFF:FF:FFFFFFFF:FFFFF,FFFFFFFFFFFFFFFFFFFF:FFFFFFFFFFFFFFFFFF:FFFFFFFF:FFFFFFF,F,,:F,FF:FFFF,F,F,F:,::F,FFFF:FF::F,:,,:,FFFFFFF:F,FFFFFFFFFFFFFFFFFF:FFFFFFFFFFFFFFFFFFFFFFF:F:FF:FFFFFFFFF:,FFF,F,FFFFF,FFFFFFFFFF:F,FFF:FFF:F,,F:F
@A00920:152:HGHKKDRXX:2:2106:1452:2096 1:N:0:CGCGTTCA+TGTTCTCT
ACTCCTACGGGAGGCAGCAGTGGGGAATATTGCACAATGGGGGAAACCCTGATGCAGCGACGCCGCGTGAGCGAAGAAGTATTTCGGTATGTAAAGCACTATCAGCAGGGAAGAAGAAAGACGGTACCTGACTAAGAAGCCCCGGCTAACTACGTGCAAGCAGCCGCGGTAATACGTAGGGGGCAAGCGTTATCCGGATATACTGGGTGTAAAGGGAGAGCAGACGTCATGGCAAGTCTGAAGAGAAAGG
+
F:FFF,F:,::FF,FFFFFFFFFF:FFFFF:FFF:FFF:FFFFFF,FFFFFFFFFFFFF:FFFFFF,F,FFFFF:,FFFFFF,:FF:FF,F::FFFF,FF:FFFFFFFF:FFFFFFFFF,FFFFFFFF:,FFF:FFFFFF:F:,F,FFF,F:F,:F,,FF:F::F::F:F:FFFF:,FF,F,F::,F,F,::FF::::::FFF:F,,,:,:FFF,F:F,:FF,FF:,:FFFF::F,:,FFFFF,FFFFF,
@A00920:152:HGHKKDRXX:2:2106:6451:2362 1:N:0:CGCGTTCA+TGTTCTCT
ACTCCTACGGGAGGCAGCAGTGGGGAATATTGGACAATGGGCGCAAGCCTGATCCAGCCATGCCGCGTGAGTGAAGAAGGCCCTCGGGTTGTAAAGCTCTTTTGTCCGGAAAGAAAAGCTTTCGGTTAATACCCGGAAGTCATGACGGTACCGGAAGAATAAGCACCGGCTAACTTCGTGCCAGCAGCCGCGGTAATACGAAGGGTGCAAGCGTTGTCCGGAATTATTGGGTGTAAAGGGTGTGCAGGCG
+
FFFFFFFFFFFFFFFFFFFFFFFFFFF:FFFFFFFFFFFFFFFFFFFF:FFFFFFFFFFFF:FFFFF,FFFFF:FFFFFFFFFFFFFFF:FFFFFFF,FFFFFFFFFFFFFFFFFF,FFFFFFFFFFFFFFFFF:FF:FFFFFFFFFFFFFFFFFFFFFFFF:FFFF:FFFFFFFFFFFFFFFFFFF:FFFFFFF::F:FFFFFFFFFF,,:FFFFFFFFFF:,FFFFF,FF:FF,,:FFFFFFFFFF::
@A00920:152:HGHKKDRXX:2:2106:32072:2613 1:N:0:CGCGTTCA+TGTTCTCT
ACTCCTACGGGAGGCAGCAGTGGGGAATATTGGACAATGGGCGAAAGCCTGATCCAGCCATGCCGCGTGAGTGATGAAGGCCTTAGGGTTGTAAAGCTCTTTCAGTGGGGAAGATAATGACGGTACCCACAGAAGAAGCCCCGGCTAACTTCGTGCCAGCAGCCGCGGTAATACGAAGGGGGCTAGCGTTGTTCGGATTTACTGGGCGTAAAGCGCACGTAGGCGGGTCGTTAAGTCGAGGGTGAAATCC
+
FFFFFFFFFFFFFFFFFFFFFFFFFFFF:FFFFFFF:FFFFFFFFFFFFFFFFF,FFFFFFFFFFFFFFFFFFFFFFFFFF:FFFFFFFFFFFFFFFFF:F:FF:FFF,FFFFFFFFFF:FFFFF,FFFFF:FFFFF:FFFFFFFFFFFF:FFFFFF:FFFFFFFFFFFFFFFFFFFFFFFF,FFFFFFFFFFFFF::FF:FFFFFFFFFFFF:F:FFFFFFFFFFFF:FF:FFFF,FFFFFFFF:FFFF
@A00920:152:HGHKKDRXX:2:2106:10565:2691 1:N:0:CGCGTTCA+TGTTCTCT
ACTCCTACGGGAGGCAGCAGTGGGGGATATTGGACAATGGGGGGAACCCTGATCCAGCGACGCCGCGTGATTGAAGAAGTATCTCGGTCTGTAAAGCTCTATCAGCAGGGAAGAAAGAAATGACGTTAACTGTGAAACAAGCACCGGCTAACTACGTGCCAGCAGCCGCGGAAAAACGTTAGCCCAGAGCGTTGTTCGCAATCATTGCGCGTAATGGTCGCGAAGGAGGCAGCTAAAGCCCCCTTCGAAA
+
:F,:,FF,F,F:,,:FFFFFFFF::,::,:FF,:FF::FF,FF,FF,F,FFFF,FF:FFF,F,,,,F::F,:FFFF:FFFF::FF,::,,,FFFF,FFF:,F,,::,,,FF:,FF,:,:,F,:,F,,:,,F,,F,FF,FFF,,,,,,FF,::::FF:FF,F,FF,F,:FFF,F,,F:,F,,:,FF,F:,:,FFF,F:F,,:,,FFFF,F,FF,F,F,,FF,,:,:::FF:,,F:,,,,:,F,:,:,:,FF
@A00920:152:HGHKKDRXX:2:2106:13883:2738 1:N:0:CGCGTTCA+TGTTCTCT
ACTCCTACGGGAGGCAGCAGTAAGGAATATTGCACAATGGGCGCAAGCCTGATGCAGCAACGCCGCGTGGCAGAGGAAGGCTTTCGGGTCGTAAAGGGCTTTTCTGGCTGAAGAGCAAGGACGGTAGGCCAGGAATAAGAGTCGGCTAACTACGTGCCAGCAGCCGCGGTAAAACGTATGACGCGAGCGTTATCCGGAGTTACTGGGCGTAAAGCGCCGGCAGGCGGCTGTACAAGTCGGACGTGAAAGC
+
FFF:FFFFFFFFFFFFFFFFFFFFFFFFFFFFFF:FFFFFFFFFFFFFFFFFFFFFFFFFFFFFFFFFF,,,FF:F,:FFF,:FFFF::,FFFFFF:,FFFFFFF,F:FFFFFFF,F:F:FFFFFFF,F,:FF::FFFF:FFFFFFFFFFFF,FFF:F:FFFFFFFFFF:FFFFFFFF,FF:FF,FFFFFFFFFFFFF,FFFF:FFFFFFFFF:FFF,:FFFFFFFFFF,,,,F::FFFFF,FFFF,F,F
@A00920:152:HGHKKDRXX:2:2106:10257:3286 1:N:0:CGCGTTCA+TGTTCTCT
ACTCCTACGGGAGGCAGCAGTGGGGAATATTGCGCAATGGGCGCAAGCCTGAACCAGCGACGCCGCGTGAGGGAGGACGCCTTTCGGGGTGTAAACCGCTGTCAGAGGGGACGAACGGCACGTGTGGGAATCCTGCCCGGGAGAGACGGTACCCTCCCTGCAAGCGGCGGCTAACTACGTTCCAGCAGACGCGGTGAAACGCAGGGCGCGAGCTATGTTCGTCATCTCTGGGAGTTATGGTCTCGGAGGT
+
FFFFFFFFFFFFFFFFFFFFF,FFFFFFFFFF,FFFFFFF,FF:FFF,FFFF:,FFFFFFFFFFFFFFF,FFFF:FF,FFF:FFFFFFFFFFFFFFF,FF,FFFFFFFF:FFFF,F:F:,:F,F,,FF::,,,FF,F,,,,:,,,F:FF,,FFFF,,,,F,FFFF,,F,,F,,FF::F,:,,FFF,FF:,FF,FF,F,F:::::,F,:FFFFF:,:FFF:::::FF,,,:,,::F,:,::,F,F,,F,F,
@A00920:152:HGHKKDRXX:2:2106:22833:3364 1:N:0:CGCGTTCA+TGTTCTCT
ACTCCTACGGGAGGCAGCAGTGGGGAATTTTGCGCAATGGGCTAACGCCTGACGCAGCAACGCCGCGTGGAGGATGAAGGTCTTTGGATTGTAAACTCCTGTTGCCCGGGACGAATGGCTTCGACCTAATACGTCGAAGTTTGACGGTACCGGGTGAGGAAGCCCCGGCTAACTCTGTGCCAGCAGCCGCGGTAATACGAAGGGTGCAAGCGTTAATCGGAATTACTGGGCGTACAGCGCGCGTAGGTGG
+
FFFFFFFFFFFFFFFFFFFF,FFFFF,FFFFFFFFFFFFFFF:FFF:FFFFFFFFFFFFFFFFFFFFFFFFFFFFFFFFFFF:FFFFF:FFFFFFFFFFFFFFFFFFFFFFFFFFFFFFFFFFFFFFFFFFFFFFFFFFFFFFFFFFFFFFFFFFFFFFFFFFFFFFFFFFFFFFF::FFFFFFFFFFFFFFF:F:FFFFFF:FFFFFFFFFFF:FF::FF,FF:F:FFF:FFF,FFFFFFFFFFFFFFF
@A00920:152:HGHKKDRXX:2:2106:20772:3709 1:N:0:CGCGTTCA+TGTTCTCT
ACTCCTACGGGAGGCAGCAGTGGGGAATTTTGGACAATGGGGGCAACCCTGATCCAGCCATGCCGCGTGAGTGAAGAAGGCCTTCGGGTTGTAAAGCTCTTTTGTCCGGGAAGAAAGGGCACGGGCCAATACCCCGTGTTGTTGACGGTACCGGAAGAATAAGCACCGGCTAACTACGTGCCAGCAGCCGCGGTAATACGTAGGGTGCGAGCGTTAATCGGAATTACTGGGCGTAAAGCGTGCGCAGGCG
+
FFFFFFFFFFFFFFFFFFFFFFFFFFFF:FFFFFFFFFFFFFFFFFFFFFFFFFFFFFFFFFFFFFFFFFFFFFFFFFFFFFFF:FFFFFFFFFFFFFFFFFFFFFFFFFFFFFFFFFFFFFFFFFFFFFFF,FFFFF:,FFFFFFFFFF:FFFFFFFFFFFFFFFFFFFFFFFF,FFFFFFFFFFFFFFFFFF,:FFFFFFFFFFFF::FFFFF,:FFFFF,FFF,FF:FFFF:FFFFFFFF:FFFFFF
@A00920:152:HGHKKDRXX:2:2106:22535:3850 1:N:0:CGCGTTCA+TGTTCTCT
ACTCCTACGGGAGGCAGCAGTGAGGAATATTGGTCAATGGACGCAAGTCTGAACCAGCCATGCCGCGTGCAGGATGACGGTCCTATGGATTGTAAACTGCTTTTGTACGAGAAGAAACACTACTTCGTGAAGTAGCTTGACGGTATCGTAAGAATAAGGATCGGCTAACTCCGTGCCAGCAGCCGCGGTAATACGGAGGATCCAAGCGTTATCCGGAATCATTGGGTTTAAAGGGTCCGTAGGCGGTCTT
+
F:FFFFFF::FFFFFFFFFFFFFFFFFFFFFFFFFFFFFFF:FFFFFFF:FFF:FFFFFFFFF,F:FFFFFF:FFFFFFFFFFFFFFFFFFFF,,::FFFFFFFFFFFFFF,FF,FFFFFFFFFFFFFFFFFFFFFFFFFFFFFFFF:FFFFFFFF:FFFFFFFFFFFFFFFFFFFFFFFFFFFFFFFFFFFFFFFFFFFFFFFF:FFFFFFFFFFF:FFFFFFFFFFFFF,FFFFFFFFFFF:FFFFFF
@A00920:152:HGHKKDRXX:2:2106:15519:4069 1:N:0:CGCGTTCA+TGTTCTCT
ACTCCTACGGGAGGCAGCAGTGGGGAATCTTGCGCAATGGGGGAAACCCTGACGCAGCCATGCCGCGTGAGTGATGAAGGCCTTCGGGTTGTAAAGCTCTTTTACCAGGGAAGATAATGACGGTACCTGGAGAATAAGCACCGGCTAACTTCGTGCCAGCAGCCGCGGTAATACGAAGGGGGCAAGCGTTGTTCGGATTTACTGGGCGTAAAGGGCGCGCAGGCGGCCCGTCAAGTCAGATGTGAAAGCC
+
FFFFFFFFFFFFF:FFFFFFFFFFFFFFFFFFFFFFFFFFFFFFFFFFFFFFFFFFFFFFFFFFFFFFFFFFFFFFFFFFFFFFFFFFFFFF:,FFFFFFFFFFFFFFFFFFFFFFFFFFFFFFFFFFFFF,F:FFFFFFFFFFFFFFFFFFFF:FFFFFFFFFFFFFFF:FFFFFFFFFFFFFFFFFFFFFFF:FFFFFFFFFFFFFFFFF:FFFFFFF::FFFFFFF:F:FFFFFFFFFFFFFFFFFF
@A00920:152:HGHKKDRXX:2:2106:21133:5869 1:N:0:CGCGTTCA+TGTTCTCT
ACTCCTACGGGAGGCAGCAGCAGGGAATCGTGCGCAATGGACGAAAGTCTGACGCAGCGACGCCGCGTGGGGGAAGAAGGCCTGCGGGTTGTAAACCCCTTTTCCAGGGGAAGAAGATCTGACGGTACCCTGGGAATAAGCCTCGGCTAACTACGTGCCAGCAGCCGCGGTAATACGTAGGAGGCAAGCGTTGTCCGGATTTACTGGGCGTAAAGGGAGCGCAGGTGGCTGCGCAAGTCGGTGTTGCAAG
+
FFFFFFFFFFFFFFFFFFFFFFFFFFFFF,,FFFFF:FFFFFFFFFFFFFFFFFF:FFFFFFFFFFF:FFFFFFFFFFFFFFFFFFFFFFFFFFFF:FFFFFFFFFFFFFF:F,F:FFFFFFFF,FFFFFF,FF::FFFFFFFFFFFF:FFFFFFFFFFFFF:FFFFFFFFF,F:FFFF:FFF,FF,FFFFFFFF:::FF:FFFFFFF:F:FFFFF::FF,:,F,FFFFF,FF:FFFF::F,F,FFFF,F
@A00920:152:HGHKKDRXX:2:2106:14552:5901 1:N:0:CGCGTTCA+TGTTCTCT
ACTCCTACGGGAGGCAGCAGTGGGGAATATTGGACAATGGGCGAAAGCCTGATCCAGCCATGCCGCGTGTGTGAAGAAGGTCTTCGGATTGTAAAGCACTTTAAGTTGGGAGGAAGGGTATTCACCTAATACGTGAGTATTTTGACGTTACCGACAGAATAAGCACCGGCTAACTTCGTGCCAGCAGCCGCGGTAATACGAAGGGTGCAAGCGTTAATCGGAATTACTGGGCGTAAAGCGCGCGTAGGTG
+
FFFFFFFFFFFFFFFFFFFFFFFFFFFFFFFFFFFFFFFFFFFFFFFFFFFF:FFFFFFF:FFFFFFFFFFFFFFFFFFFFFFFFFFFF,FFFFFFFFF,FFFFFFFFFFFFFF:FFFFF:FFFFFFFFFFFFFFFFFFFFFFFFFFFFFFFFFFFF,,FFFFFFF:FFFFFFFFFFFFFFFFFFFFFFFFFFF,FFFFFFFFFFFFFF,FFFFFFFFFFFFFFFF,,FFFFFF:F,FFFFFFFF,FF,F
@A00920:152:HGHKKDRXX:2:2106:21088:6417 1:N:0:CGCGTTCA+TGTTCTCT
ACTCCTACGGGAGGCAGCAGTGGGGAATATTGCGCAATGGGCGGAAGCCTGACGCAGCGACGCCGCGTGGGGGATGACGGCCTTCGGGTTGTAAACCTCTTTCGCTATCGACGAAGCTTTTCGGAGTGACGGTAGGTAGAGAAGAAGCACCGGCCAACTACGTGCCAGCAGCCGCGGTAACACGTAGGGTGCGAGCGTTGTCCGGAATTATTGGGCGTAAAGAGCTCGTAGGCGGTGTGTCGCGTCGGCC
+
FFFFFFFFFFFFFFFFFFFFFFFFF:FFFFFFFFFFFFFFFFFF:FFFFFFFFFFFFFFFFFFFFFFFFFFFFFFFFFFFFFFFFFFFFFFFFFFFFFFFFFFFFF:FFFFFFF:FF:F:FFFFFFFFFFFFFFFFFFFFFFFF:FFF:FFFFFFFFFFFFFFFFFF:F:FFFFFFFFFFFFFFFFFFFFFFFFF:FFFFFFFFFF,FFFFFFFFFFFFFFFFFFFFFFFFF::F::FFFFFFFFFFFFF
@A00920:152:HGHKKDRXX:2:2106:16821:6699 1:N:0:CGCGTTCA+TGTTCTCT
ACTCCTACGGGAGGCAGCAGTGGGGAATATTGCGCAATGGGCGAAAGCTTGACGCAGCAACGCCGCGTGAGTGATGAAGGCCTTCGGGTCGTAAAGCTCTGTCGGAGGGAACGAATGCTCTTGAGGTTAATAGCCTCAGGAGGTGACGGTACCCTCAAAGGAAGCACCGGCTAACTCTGTGCCAGCAGCCGCGGTAATACAGAGGGTGCAAGCGTTGTTCGGAATCACTGGGCGTAAAGGGAGCGTAGGC
+
FFFFFFFFFFFFFFFFFFFF,FFFFFFFFFFFFFFFFFFFFFFFFFFFFFFFFFFFFFFFFFFFFFFFFFFFFFFFFFFFFFFFFFFFFFFFFFFFFFFFFFF:FFFFFF,FFFFFFFFFFFFFFFFFFFFFF:FFF:,,:FFFF:F:::FFFFF::F,,FFFFFFFFFFFFFFFFFFFFFFFFFFFFFFF,F:FFF,F:,FFFFFFF,:F:FFF:FFF:FFFFFF:FF:,FFF,F:FF:FFFFFF:,F:
@A00920:152:HGHKKDRXX:2:2106:17662:6746 1:N:0:CGCGTTCA+TGTTCTCT
ACTCCTACGGGAGGCAGCAGTGGGGAATCTTGCACAATGGGCGAAAGCCTGATGCAGCAATGCCGCGTGAATGATGAAGGCCTTAGGGTTGTAAAGCTCTTTTCAGCCTGAAGATCAAGTAAGTAACGCCAGAAATAACCCACGGAAAAATACTTCCAACAACCGGCGTAAAAACGAAGGACGCGAGCGTTATCCGGATTAAATGGGCGAAAACCGCGGGACGCCGGCTGTTCAGTTAGGACGTGAAAGC
+
F:FFFFFFFFFFFFFFFFFFF:FFFFFF,FF,FFFFFFFFFFFFFFFFFFFF,,,FFF,F,FFFFFFFF,,,F::FF:FF,FFFFFF,F,FFFFFF,,FFFF,,,,,::FFFFF,,F:F,,,F,,F,:,,FF,F:,FF,F,,:F,:,F::,::::,F,,:,,,F,,:F,,F,:F,F,,FF,,F,,:,,,F,:FF:F,FFF,:,FFF,F,,FF,,F,,,F,,,F,FF,FF,::,F,,F,,,,:,F,FFF,:
@A00920:152:HGHKKDRXX:2:2106:9399:7028 1:N:0:CGCGTTCA+TGTTCTCT
ACTCCTACGGGAGGCAGCAGTGGGGAATATTGGACAATGGGCGCAAGCCTGATCCAGCCATGCCGCGTGAGTGAAGAAGGCCCTCGGGTTGTAAAGCTCTTTTGTCCGGAAAGAAAAGCTTTCGGTTAATACCCGGAAGTCCTGACGGTACCGGAAGAATAAGCACCGGCTAACTTCGTGCCAGCAGCCGCGGTAATACGAAGGGTGCAAGCGTTACTCGGAATTACTGGGCGTAAAGCGTGCGTAGGTG
+
FF:F:FFFFFFFFFFFFFFFFFFFFFFFFFFFF:FFFFFFFFFFFFFFFFFFFFFFFFFFFFFFFFFFFFFFFFFFFFFFFFFFFFFFFFF:FF:FFFFFF:FFFFFFFFFFFFFFFFFFFFFFFFFFFFFFFFFFF::FFFFFF:FFFFFFFFFFF:F:FFFF:FFFFFF,FF:FFFFFFFFFFFFF:FFFFF:FFFFFFFFFFFFFFFF:FF:FF::FF:,FF:FFFFF:FFFF:F:FFFFFF:FFFF
@A00920:152:HGHKKDRXX:2:2106:23963:7044 1:N:0:CGCGTTCA+TGTTCTCT
ACTCCTACGGGAGGCAGCAGTAGGGAATTTTCCACAATGGACGAAAGTCTGATGGAGCAACGCCGCGTGCAGGATGAAGGCCTTCGGGTTGTAAACTGCTTTTATCTGTGACGATTATGACGGTAGCAGATGAATAAGGATCGGCTAACTCCGTGCCAGCAGCCGCGGTCATACGGAGGATCCAAGCGTTATCCGGAATTACTGGGCGTAAAGAGTTGCGTCGGTGGCATCGTAAGTTGGTAGTGAAAGC
+
FFFFFFFFFFFFFFFFFFFFFFFFFFFFFFFFFFFFFFFFFFFFFFFFFFFF:FFFFFFFFFFFFFFFFFFFF,FFFFFFFFFFFFFFFFFFFFFFFF:FFF:FFFF:FFFFFFFFFFFFFFFFFFFFFFFFFF:FFFFF:FF,FFFFFFFFFFFFFFFF::FFFFFFFFFFF,F::FFFFFFFFFFFFF,FF:FFFFFFF::,FFFFFFFF:FF:FF,FF,FFFFFFFFF:FF:FFFF,FFFFFFF:FF
@A00920:152:HGHKKDRXX:2:2106:26756:7185 1:N:0:CGCGTTCA+TGTTCTCT
ACTCCTACGGGAGGCAGCAGTAACGAATCTTCCGCAATGCACGAAAGTGTGACGGAGCGACGCCGCGTGTGGGACGAAGTCCTTCGGGATGTAAACCACTGTCAGGGGTTACCAAGTTCTGAGGAGCCCCAGAGGAAGGCACGGCTAACTCTGTGCCAGCAGCCGCGGTAAGACAGAGGTGCCGAGCGTTAGGCGGAATCACTGGGCTTAAAGCGTGTGTAGGCGGATGCCTAAGTACCTTGTGAAATCC
+
FFFFFFFFFFFFFFFFFFFFFF:FFFFFFFFFFFFFFFFFFFFFFFFFFFFFFFFFFFF:FFFFFFFFFFFFFFFFFFFFFFFFFFFF:FFFFFFFFFFFFFFFFFFFFFFFFFFFFFFFFFFFFFFFFFFFFFFFFFFFFFFFFFFFFFFFFFFFFFFFF:FFFFFFFFFFFF:FFFF:FFFFFFFFFFFFFFFFFFFFFFFFFFFFFFF,FFFFFF:FFFFFFFFFFFF::FF:FFFFFFFFF:FFFF
@A00920:152:HGHKKDRXX:2:2106:19027:8422 1:N:0:CGCGTTCA+TGTTCTCT
ACTCCTACGGGAGGCAGCAGTGGGGAATCTTGCGCAATGCGCGAAAGCGTGACGCAGCAACGCCGCGTGGGGGAAGAAGGCCTTCGGGTTGTAAACCTCTTTCAGTTGGGACGAAGCCTCGGCGGTGAATAGCCGTTCGAGGTGACGGTACCCTAGGAATAAGCACCGGCTAACTCCGTGCCAGCAGCCGCGGTAATACGGAGGGTGCAAGCGTTATCCGGATTCACTGGGTTTAAAGGGTGCGTAGGAG
+
FFF:FFFFFFFFFFFFFFFFFFFFFFFFFFFFFFFFF:FFFFFFFFFFFFFFFFFFFFFFFFFFFFFFFFFFFFFFFFFFFFFF,:FFFF:FFFF:FFF:FFFFFFFFFFFFFFFFFFFFFFFFFFFFFFFF:FFFFFFFFFFFFFFFF:FFFFF:FFFFFFFFFFF:FFF:F:FF:F,F:FFFFFFF,FFFFFF:FFFFFFFF,FFFFFFFF:FFFFF:F:FF:FFFFFFFFFFF:FFFF:,FF,,F:F
@A00920:152:HGHKKDRXX:2:2106:30192:8531 1:N:0:CGCGTTCA+TGTTCTCT
ACTCCTACGGGAGGCAGCAGTCGGGAATTTTGCCCAATGGACGAAAGACTGAGGCAGCAACTCCGCGTGAGGGATGAAGGCTCTCGGGTCGTAAACCTCTTTACTCAGGGAAGATTTACGACGGTACCTGAGGAATAACCGACGGAAAACTACGTGCAAGAAGCCCCGGTAATACGTAGGTCGCAAGCGTTGTCCGGATTTAAGGGGCGTAAAGAGCGCGCAGGCGGCTGGTCAAGTCCGATGAGAAATC
+
FFFFFFFFFFFFFFFFFFFFF:FFFFFFFFFFFFFFFFFF,FFFFFF,FFFFF,FFFF:F,FFFFFFFF,F:FFF:FFFF,::FFFFFFFFFFFF,,FFFFF,,,F,FFFFFFFFF,:,,F:,F:,FF:F,F,FF,FF,,,F:F:,,FF,::,,F,F,F,,F,F:,FFFF:F,FF,,:FFFF:,,,,F,:,:FFFF::F:F,,:FFF,F:F:FF,,FFF,F:,:FF,:,FFF::FF,,F,FFF,,FF,::
@A00920:152:HGHKKDRXX:2:2106:14507:8766 1:N:0:CGCGTTCA+TGTTCTCT
ACTCCTACGGGAGGCAGCAGTAAGGAATATTGCACAATGGGCGCAAGCCTGATGCAGCAACGCCGCGTGCGGGAAGAAGGGTTTCGGCTCGTAAACCGCTTTTCTGGGGGAAGAGGATGACGGTACCCCAGGAAGAAGTCTCGGCTAACTACGTGCCAGCAGCCGCGGTAAAACGTAGGGTGCGAGCGTTAATCGGAATTACTGGGCGTAAAGGGTGCGCAGGCGGTTTTGTAAGTCAGATGTGAAATCC
+
FFFFFFFFFFFFFFFFFFFFFFFFFFF:FFFFFFFFFFFFFFFFFFFFFFFFFFFFFFFFFFFFFFFFFFFFFFFFFFFFFFFFFFFFFFFF:FFFFFFFFFFFFFFFFFF:FFFFFFF:FFFFF,FFF:FFFFFFF:FFFF:FFFFF,FFFFFFFF:F,FFFFF:FFFFFFFFF:FFF,FFFFFFFFFFFFFFF:F,FFFFFFFFFFFFFFFFFFFFFFFFFFFFFFFFFFFF:FFFFFFFFFFFFFFF
@A00920:152:HGHKKDRXX:2:2106:11794:9111 1:N:0:CGCGTTCA+TGTTCTCT
ACTCCTACGGGAGGCAGCAGTAAGGAATATTGCACAATGGGCGCAAGCCTGATGCAGCAACGCCGCGTGCCCGAGGAAGGCCTTCGGGTTGTAAAGGGCTTTTCTGGCTGAAGAGCAAGGACGGTAGGCCAGGAATAAGCGTCGGCTAACTACGTGCCAGCAGCCGCGGTAAAACGTAGGACGCGAGCGTTATCCGGATTTACTGGGCGTAAAGCGCGGGCAGGCGGCTGTTCAAGTCGGACGTGAAAGC
+
FFFFFFFFFFFFFFFFFFFFFF,FFFFFFFFFFFFFFFFFFFFFFFFFFFFFFFFFFFFFFFFFFFFFFFFFFFFFF,FFFFFFFFFFF:FFFFFFFFFFFFFFFFFFFFFFFFFFF,FFFFFFFFFFFF,FFFFFFFF:FFFFFFF,FFFFFFFFFFFF:FFFFFFFFFFFFFFFFFFFF:FFFFFFFFFF:F:FFFFF:FFFFFFF:FFFFF:FF:FFFFFFFFFFF:FFFFFFFFFFFFFFF,FFFF
@A00920:152:HGHKKDRXX:2:2106:2528:9314 1:N:0:CGCGTTCA+TGTTCTCT
ACTCCTACGGGAGGCAGCAGTGGGGAATATTGGACAATGGGCGGAAGCCTGATCCAGCAACGCCGCGTGAGGGATGACGGCCTTCGGGTTGTAAACCTCTTTCAGCACCGACGAAGCGATCCGTATGGTGAGTGACGGTAGGTGCAGAAGAAGGACCGGCCAACTACGTGCCAGCAGCCGCGGTAATACGTAGGGTCCGAGCGTTGTCCGGAATTATTGGGCGTAAAGGGCTCGTAGGCGGTTTGTCGCG
+
FFFF:FFFFFFFFFFFFFFFFFFFFFFFFF,FFFFFFFFFFFFFFFFFFFFFFFFFFFFFFFFFFFFFFFFFFFFFFF:FF:FF:FFFFFFFF,:FFFFFFFFFFF,FFFFFF:FFFFFFFFF:FFFFFFFFFFFFFFFFFFFFFFFFFF:FFFFF:FFF:FFFFFFFFF:FFF:FF:FFFFFFF,FFFFFFFFFF:FFFFFFF,FFFFFF:,FFF,FF:F:FF,FFF,FFF:FF,,F,FFFFFFFFFFF
@A00920:152:HGHKKDRXX:2:2106:26955:10191 1:N:0:CGCGTTCA+TGTTCTCT
ACTCCTACGGGAGGCAGCAGTGGGGAATTTTCCGCAATGGGCGAAAGCCTGACGGAGCAACGCCGCGTGGGTGATGAAGTCTTTCGGGACGTAAAACCCTTTCAGCAGGGACGAAGCGAGTGACGGTACCTGCAGAAGAAGCATCGGCTAACTACGTGCCAGCAGCCGCGGTAATACGTAGGATGCAAGCGTTGTCCGGATTTATTGGGCGTAAAGCGAACGTAGGCGGCCTTTTAAGTTTGGTCTTAAA
+
FFFFFFFFFFFFFFFFFFFFFFFFFFFFFFFFFFFFFFFFFFFFFFFFFFFFFFFFFFFFFFFFFFFFFFFFFFFFFFFFFFFFFFFF:FFFFFFFFFFFFFFFFFFFFFFFFFFFFFFFFFFFFFFFFFFFFFFFFFFFF:FFFFFFFFFFFFFFFFFFF:FFFFFFFFFFF:FFFFFFFFFFFFF,FFFFFFFFFFFF:FFFFFFFFFFFFFFFFFFFFFFF,FF,FFFFFFFFFFFFFFFFFFFFFF
@A00920:152:HGHKKDRXX:2:2106:21305:10614 1:N:0:CGCGTTCA+TGTTCTCT
ACTCCTACGGGAGGCAGCAGTCGGGAATTTTGGGCAATGGGCGAAAGCCTGACCCAGCAACGCCGCGTGAAGGATGAAGTATTTCGGTATGTAAACTTCGAAAGAATGGGAAGAATAAATGACGGTACCATTTATAAGCTCCGGCTAACTACGTGCCAGCAGCCGCGGTAATACGTAGGGAGCAAGCGTTGTTCGGATTTACTGGGCGTAAAGGGCGCGTAGGCGGCGCGGTAAGTCAGCTGTGAAATCT
+
FFFFFFFFFFFFFFFFFFFFFFFFFFFFFFFFFFFFFFFFFFFFFFFFFFFFFFFFFFFFF:FFFFFFFFFFFF:FFFFFFFFFFFFFFFFF:FFFFFF:FFFFFFFFFFFFFFFF:FFFFFFFFFFFFFF,FFFFFFFFFFFFFFFFFFFF,FFFFFF:,FFFFFFF,FFFFFFFF:FFFFFFF:FFF:F,FFFFFFFFFFFFFFFF:FFFFFFF:FFFFFF:FFFFFFFFFFFFFFF:F,FFF,FFFF
@A00920:152:HGHKKDRXX:2:2106:20717:10661 1:N:0:CGCGTTCA+TGTTCTCT
ACTCCTACGGGAGGCAGCAGTTAGGAATCTTGCGCAATGGGCGAAAGCCTGACGCAGCAACGCCGCGTGGGGGATGAAGGTCTTCGGATCGTAAACCCCTGTCGAATGGGACGAAAGACTCGCGCCTTAACACTGCGCGAGATTGACGGTACCGTTAAAGGAAGCCACGGCTAACTCTGTGCCAGCAGCCGCGGTAATACGTAGGTGGCGAGCGTTGTCCGGATTTACTGGGCGTAAAGAGCCCGCAGGC
+
FFFF:FFFFFFFFFFFFFFFFFFFFFFFFFFFFFFFFFFFFFF:FFFFFFFFFFFFFFFFFFFFFFFFFFFFFFFFFFFFFFFFFFFFFFFFFFFFFFFFFFFFFFFFFFFFFFF:FFFFFFFFFFFFF:FFFF:FFFFFFFFFFFFF:FFFFFFFFF,FFFFF:FFFFFFFFFFFFFFFFFFFFF::FFFFFFFFFFFFFFFFFFFFFFFFFFFFFFFFFF,FFFFFFFFFFFFF:FFFF:FFFFFFFF
@A00920:152:HGHKKDRXX:2:2106:6786:10927 1:N:0:CGCGTTCA+TGTTCTCT
ACTCCTACGGGAGGCAGCAGTGGGGAATATTGGACAATGGGCGCAAGCCTGATCCAGCAATGCCGCGTGAGTGAAGAAGGCCTTAGGGTTGTAAAGCTCTTTCGGCGGGGAAGATGATGACGGTACACGCAGAAGAAGCCCCGGCTAACTCCGTGCCAGCAGCCGCGGTAATACGGAGGGGGCTCGCGTTGTTCGGAATTACTGGGCGGAACGGGCGGGTAGGCGGGGCGGGAAGTGCGGCGTGAACGGC
+
,FF,FF,:FFF:FFFFFFFFFFFFFFF,F:FF:F,FF,FFFFFFFFFFFFFF:FFF::,FFF::FFFFF,FFF,,FFFFFFFFFFFF:FF:F:F:FFFFF:F,F:,:FF:F,FFF:F::FFFF,,,,F,,,:F,,,,F:FF,:F,,,:,F:F,:FF,,:F,F:,,F:FF,:F,FF:,F,F,:,::F,F:,F:,F,FF,F,,:,FFF:F,:,,F:FFF,:,F,FF,FF:FFF,F,::,,:FFF,F,,,F:,
@A00920:152:HGHKKDRXX:2:2106:18475:11913 1:N:0:CGCGTTCA+TGTTCTCT
ACTCCTACGGGAGGCAGCAGTGGGGAATATTGGACAATGGGGGCAACCCTGATCCAGCAATGCCGCGTGAGTGATGAAGGCCTTAGGGTTGTAAAGCTCTTTCGCACGCGACGATGATGACGGTAGCGTGAGAAGAAGCCCCGGCTAACTTCGTGCCAGCAGCCGCGGTAATACGAAGGGGGCTAGCGTTGTTCGGAATTACTGGGCGTACAGGGCGCGTAGGCGGCCCGTTTAGTCAGATGTGAAAGCC
+
FFFFFFFFFFFFFFFFFFFFFFFFFFFFFFFFF,FFFFFFFFFFFFFFFFFFFFFFFFFFFFFFFFFF:,F:FFFFFFFFFFFFFFFF:FFFFFFFFFFFFFFFFFFFFFFFFFFFFF,FFFFFFFFFFFFFFFFFFFFFFFF:FFF:FFFFFF:FFFFFFFFFFFFFFFFFFFFFFFFFFFFFFFFFFFFFFFFFFF:FFFFFFFFFFF,FFFFFFFFFF:FFFFFFFF:FFFFFFF:::FFFF::F:F
@A00920:152:HGHKKDRXX:2:2106:26377:12446 1:N:0:CGCGTTCA+TGTTCTCT
ACTCCTACGGGAGGCAGCAGTGGGGAATCTTGCGCAATGGGCGAAAGCCTGACGCAGCAACGCCGCGTGCGGGATGAAGGCCTTCGGGTTGTAAACCGCTTTCAGTGGGGACGAACCAAGACGGTACCCACAGAAGAAGCCCCGGCCAACTACGTGCCAGCAGCCGCGGTAACACGTAGGGGGCAAGCGTTGTCCGGATTCATTGGGCGTAAAGAGCTCGTAGGCGGCTCAGTAAGTCGGGTGTGAAACC
+
FFFFFFFFFFFFFFFFFFFFFFFFFFFFFFFFFFFFFFFFFFFFFFFFFFFFFFFFFFFFFFFFFFFFFFFFFFFFFFFFFFFFFFFFFFFFFFFF:FF:FFFFFF:FFFFFFFFFFFFFFFFFFFFFFFFFFFFFF:FFFFFFFFFFFFFFFFFFFF:F:FFFFFFFFFFFFFFFFFFFFFFFF:FFFFFFFFFFF:FFF,FFFFFFFFFFFFFFFFFFFFFFFFFFF:FFF,FFFFFFFFFFFFFFFF
@A00920:152:HGHKKDRXX:2:2106:20754:14168 1:N:0:CGCGTTCA+TGTTCTCT
ACTCCTACGGGAGGCAGCAGTGGGGAATATTGGACAATGGGCGCAAGCCTGATCCAGCCATGCCGCGTGAGTGATGAAGGCCCTAGGGTTGTAAAGCTCTTTCAGCGGGGAAGATAATGACGGTACCCGCAGAAGAAGCCCCGGCTAACTTCGTGCCAGCAGCCGCGGTCATACGAAGGGGGCTAGCGTTGCTCGGAATTACTGGGCGTAAAGCGCACGTAGGCGGACTTTTAAGTCGGGGGTGAAATCC
+
FFFFFFFFFFFFFFFFFFFFFFFFFF,FFFFFFFFFFFFFFFFFF:FFFFFFFFFFFFFFFFFFFFFFF,FFFFFFFFFFFFF::FFFFFFFFFFF,:FFFFFFFFFFFFFFFFFF:F:FFFFFFFFFF:FFFF::FF:FFFFFF:FFF:FFFFFFFFFF:FFFFFFFF,FFFFFFFF:FFFFF:FFF,FFFF:FFFFFFFFFFFFFFFFFFFFFFFF:,FF:FFFFF:FFFF:,FF::FFF:FF:FFF,
@A00920:152:HGHKKDRXX:2:2106:16306:14387 1:N:0:CGCGTTCA+TGTTCTCT
ACTCCTACGGGAGGCAGCAGTGGGGAATTTTGGACAATGGGGGAAACCCTGATCCAGCAATGCCGCGTGTGTGAAGAAGGCCTTCGGGTTGTAAAGCTCTTTTACCAGGGATGATAATGACAGTACCTGGAGAATAAGCTCCGGCTAACTCCGTGCCAGCAGCCGCGGTAATACGGAGGGAGCTAGCGTTGTTCGGAATTACTGGGCGTAAAGAGTACGTAGGAGGTTATTCAAGTCAGAGGTGAAAGCC
+
FFFFFFFFFFFFFFFFFFFFFFFFFFF:FFFFFFFFFFFFFFF,FFFFFFFFFFF:FFFF,FFFFFFFFFFFFFFFFFF,FFF,FFFF:FFFFFFFFFFFFF,F,:FFFFFFFFFFFF:::FFFFF,F::FFF:F,FF,FFF,FFFFFFFFFFFFFF:FFFFFFFFFFF,FFFF:F:F:FFFFFFFFF,,F:FF:F:FFFFFF:FFFFFFFFFFFFFFFFFFF,F,,FF,FF:,F,:FF::F:F::F:,F
@A00920:152:HGHKKDRXX:2:2106:14705:15937 1:N:0:CGCGTTCA+TGTTCTCT
ACTCCTACGGGAGGCAGCAGTGGGGAATATTGGACAATGGGCGCAAGCCTGATCCAGCCATGCCGCGTGAGTGATGAAGGTCTTAGGATTGTAAAGCTCTTTCACCGATGAAGATAATGACGGTAGTCGGAGAAGAAGCCCCGGCTAACTTCGTGCCAGCAGCCGCGGTAATACGAAGGGGGCTAGCGTTGTTCGGAATTACTGGGCGTAAAGGGCTCGTAGGCGGTCTGTCGCGTCGGGAGTGAAAACA
+
F:FFFFFFFFFFFFFFFFFFF,FFFFFFFFFFFFFFFFFFFFFFFFFFFFFFFFFFFFFFFFFFFFFFFFFFF:FFF:FFFFFFFFFFFFFFFFFFFFFFFFFFFFFFFFFFFFFFFFFFFFFFFFFFFFFFFFFFFFFFFFFFFFFFFFFFFFFFFFFFFFFFFFFFFF:FFFFFFFFF,FFFFFFFFFFFF::FF:FF:FFFFFFFFFF:FFFFFFFFF:FFFFFFFFFFFFFFFFFFFFF::,:FFF
@A00920:152:HGHKKDRXX:2:2106:25156:16971 1:N:0:CGCGTTCA+TGTTCTCT
ACTCCTACGGGAGGCAGCAGTGGGGAATATTGGACAATGGGCGAAAGCCTGATCCAGCAATGCCGCGTGTGTGAAGAAGTCTTGCGGGTTGTAAAGCACTTTCAGCAGGGAAGAAAAGAATGCCGCAAATACCGTCGGGTCTTGACGACACCTTCAGAGGAACCACCGTCTAACTACGTGCCAGCGGCCGCGGTAATAAGTCGGGTCCAAGCGGGGGCCGGAGTTCTTGGGTTTTAAGGGTGAGTAGGCT
+
FFFFFFFFFFFFFFFFFFFFF,FFFFFF:FFFF:FFFFFFFFF:FFFFFFFF,FF:FFFF:FFFFFFFF,F:F::FFFF,,,FFFFFF,FFFFFFF,FF:,,F::,,,FFFFFFF:F,,,:,,FF,,,,,:,,FFF:FFFF,:FF,,,F,FFF,FF:F,,F,,F:F:F,F,,FF,,,FFF,F,,,,F:,F,F,,,:,:,,,F,FF:,F,F:FF,:,,F,:,,,,:,F:,FF:,:,,F,,,FF,F:,,,F,
@A00920:152:HGHKKDRXX:2:2106:13150:17159 1:N:0:CGCGTTCA+TGTTCTCT
ACTCCTACGGGAGGCAGCAGTAAGGAATATTGCACAATGGGCGCAAGCCTGATGCAGCAACGCCGCGTGCCCGAGGAAGGCCTTCGGGTTGTAAAGGGCTTTTCTGGCTGAAGAGCAAGGACGGTAGGCCAGGAATAAGCGTCGGCTAACTACGTGCCAGCAGCCGCGGTAAAACGTAGGACGCGAGCGTTATCCGGATTTACTGGGCGTAAAGCGCGGGCAGGCGGCTGTTCAAGTCGGACGTGAAAGC
+
FFFFFFFFFFFFFFFFFFFFFFFFFFFFFFFFF:FFFFFFFFFFF:FFFFFFFFFFFFFFFFFFFFFFFFFFFFFFF:FFFFFFFFFFFFFFFF:FFFFFF:FFFFFFFF:FFFFFFFFFFFFFFFFFFFFFFFFFFFFFFFFFFFF:FFFFFFFFFFFF:FFFFF:FFFFFFFFFFFFFFFFFFFFFFFFFFFFFFFFFFFFFFFFFFFFF:F,FFFFF:FFFFFF:,FFFFF,FFFFFFFFFFF:FF:
@A00920:152:HGHKKDRXX:2:2106:15989:17315 1:N:0:CGCGTTCA+TGTTCTCT
ACTCCTACGGGAGGCAGCAGTCGAGAATCTTCCGCAATGCGCGAAAGCGTGACGGAGCGACACCGCGTGATGGATGACACCCCTCGGGGCGTAAACATCTTTTATGAAGGAGGAAATTTTTGACGTTACCTCATGAATAAGGGGCTCCCAATTCTGTGCCAGCAGGAGCGGTAATACAGAAGCCCCGAGCGTTACCCGGATTTACTGGGCGTAAAGGGTGTGTAGGTGGTGTGATTAGTCTCGCGTTAAA
+
FFFFFFFFFFFFFFFFFFFFFFFFFFFFFFFFFFFFFFFFFFFFFFFFFFFFFFFFFFFFFFFFFFFFFFFFFFFFF:FFFFFFFFFFFFFFFFFFFFFFFFFFFFFFFFFFFFFFFFFFFFFFFFFFFFFFFFFFFFFFFFFFFFFFF:F:FFFFFFFFFFFF:FFF:FFFFFFFFF,FF,FF,FFFFFF,FFFFFFFFF,FFF:FFFFFFFFFF,FFFFF,FFF:FFFFFFFFFFFFFFFFFFFF,FF
@A00920:152:HGHKKDRXX:2:2106:1877:17644 1:N:0:CGCGTTCA+TGTTCTCT
ACTCCTACGGGAGGCAGCAGTGGGGAATTGTTCGCAATGGGCGCAAGCCTGACGACGCAACGCCGCGTGGAGGATGAAGGTCTTCGGATTGTAAACTCCTGTTGATCGGGACGAACAACCATCGGGATAACACCCCGGAGGTCTGACGGTACCGATTGAGGAAGCCCCGGCTAACTCTGTGCCAGCAGCCGCGGTAATACAGAGGGGGCAAGCGTTGTTCGGAATTACTGGGCGTAAAGGGCGCGTAGGC
+
FFFFF:FFFFFFFFFFFFFFFFFFFFFFFFFFFFFFFFFFFFFFFFFFFFFFFFFFFF::FFFFFFFFFFFFFFFFFFFFFFFFFFFFFFFFFFFFFFFFFFFFFFFFFFFFFF,F,:FF:FFFFFFFF:FFFFFFFFFFFFFFFFFFF::FFFFFFFFFFFFFFFFFFFF,:FFF:FFFFFFFF:FFFF:FFFF::FFF:FFFFFFF:F,FFF,FFFF,F,:,FF,FFFFFFFF,FFFFFF::FFFFFF
@A00920:152:HGHKKDRXX:2:2106:24433:17785 1:N:0:CGCGTTCA+TGTTCTCT
ACTCCTACGGGAGGCAGCAGTAGGGAATATTGGACAATGGGTGCAACCCTGATCCAGCCATGCCGCGTGAGTGAAGAAGGCCTTCGGGTTGTAAAGCTCTTTCAGTAGTGAAGATAATGACGGTAACTACAGAAGAAGACCCGGCTAACTTCGTGCCAGAAGCCGCGTTAATACGAAGGGGTCGAGCGTTGTTCGGAATCACTGGGCTTAAAGCGAGCGAAGGCGGAAAGAAAAGTCAGATGTTAAAGCC
+
,:FF:,F:,,:,,,:F:FF,FF:,:FFFF:FFFFF:FF,,,,:FF,FFFF,FF,:F,FFFF:FF:F,FF::F,F:FFF,FF,FFF,,,F:,FFFF,FF:FFFFF:FFFFFFF:::FFFFFF,FFF:,FFFFF,F::FF,FF,,,,FFFFFFF:FFF,F,,FF,,F,F,:FF:FFFFFFFF,,FFFFF,F:FFF:FFFFFFFFFFF,F:::FF,F:,FF:,FF,F:::FF,:FFFFFFFF::,::FF:,::
@A00920:152:HGHKKDRXX:2:2106:29161:17832 1:N:0:CGCGTTCA+TGTTCTCT
ACTCCTACGGGAGGCAGCAGTAAGGGATCTTGCGACAATGGGCGAAAGCCTGACGCAGCAACGCCGCGTGCGGGATGACGGCCTTCGGGTTGTAAACCGCTTTTCGGGGGGAAGAGGACGGACGGTACCCCCGGAATAAGTCTCGGCTAACTACGTGCCAGCAGCCGCGGTAAAACGTAGGAGGCGAGCGTTATCCGGATTTACTGGGTGTAAAGCGCGTGTAGGCGGTCGTGCAAGTGAGGCGTGAAAG
+
FFFFFFFFFF,FFFFFFFF:FFF:FFF,FFF:FFF:FF,FFFFFFFFFFFFFFFFFFFFF:FFFFFFFFFFFFFFFF:::FFFFFF:FFFFFFFFFFFFF:FFFFFFFFFFF,FFFFF,FFFFFFF:FFFFFFFFFFFFFF::FFFFF:FFFFF:FFFFFFFFFFFFFFFFFFFFFFF:FF:FFF,FFFFFFFFFF:FFFFF:FFF:FFFFFFFFF::FF,FFFFFF:FFFFFF:FF:,FF:FFFFFF:F
@A00920:152:HGHKKDRXX:2:2106:13024:18004 1:N:0:CGCGTTCA+TGTTCTCT
ACTCCTACGGGAGGCAGCAGTCGGGAATTTTGCTCAATGGGGGAAAGCCTGACGACGCAACGCCGCGTGGAGGATGAAGGACTTCGGGTCGTAAACTCCTGTCGACAGGGACGAACATAGTCGGGTCCAAGACACCCGGCTCTCGACGGTACCGGTGGAGGACTCCACGGCTAACTCTGTGCCAGCAGCCGCGGTAATACAGAGGTGGCAAGCGTTGTTCGGAATTACTGGGCGTAAAGGGCTCGTAGGG
+
FFFFFFFFFFFFFFFFFFFFFFFFFFFF:FFF:,FFFFFFFFF:,F,FFFFFFFF,FFFFFFFFFFFFFFFFFFFFFFF,,,FFFFF,FFFFFFFFF:FFFFFFF,,FFFFFFFF,,,F,:,,FF,,,FF,F,,FFF,FFFF,,FF:,FFFF:FFF,,FFFF,,FF,FFFFFFFFFFFFFFFFFFFFF:FFF:FFF,FFF:F:FFFFFFF,:FFFFF,FFFFFFFFF:,FFFFFF:FFF:F,,F::FFF,
@A00920:152:HGHKKDRXX:2:2106:22444:18474 1:N:0:CGCGTTCA+TGTTCTCT
ACTCCTACGGGAGGCAGCAGTAGGGAATTTTCCACAATGGACGAAAGTCTGATGGAGCAACACCGCGTGCAGGATGAAGGCTTTCGGGTCGTAAACTGCTTTTATCTGTGAAGATTATGACGGTAGCAGATGAATAAGGATCGGCTAACTCCGTGCCAGCAGCCGCGGTCATACGGAGGACCCAAGCGTTATCCGGAGTGACTGGGCGTAAAGAGTTGCGTAGGCGGCTTATTAAGTGGATAGTGAAACC
+
F:FFFF:FF:FFFFFFFFFFFFFFFF:FF:FFFFFFFFFFFFFFFFFFFFFFFFFFFFFFFFFF:FFF:FFFFFFF:FFFFFFFFFFF:FFFFFFFFFFFFFFFFFFFFFFFFFFFFFFFFFFFFFFFFFFFFFFFFFFF:FFFFFFFFFFF,FFFFFFFFFFF,F:FFFFFFFFFFFFFF,FFFFF:FFFFF:FFFFFFFFF:F:FFFF,F:FFFFFFF:FF:FFFFFFFFFFFFF:FFFFFFFFFFFF
@A00920:152:HGHKKDRXX:2:2106:20980:18912 1:N:0:CGCGTTCA+TGTTCTCT
ACTCCTACGGGAGGCAGCAGTCGGGAATTGTTCGCAATGGGCGCAAGCCTGAAGACGCAACGCCGCGTGGAGGATGAAGACCTTCGGGTCGTAAACTCCTTTCTACCGAGATGAATACCCACCGACACAACACGTCGGTGGGCTGACAGTATCGAGGGAAGAAGCCCCGTCTAACTCAGTGCCAGAAGCCGCGGTAAAAAGGGGGGGGCTAGAGATGTTCGGAATTACTGGGCGTAAAGCGCGCGTAGGC
+
F:FFFF,:FFFFFFFFFFFFF,FFFFFF,F:FF:FFF:FFFFF:FF,FFFFF,FFFFFFF:FFFF:F:F:F:FF:FFFFF,FFFFFF,FFFFFFFF:FFFFF,:FFFFFFFFFFFFF:F:FF,FF,,FFFF,F,:,F,FF:,FFFF,F,,FFFFFF,,FF:FF:F:FFF,:,FFFFF,FF,FF,:,F,F,,F,F,FF,F,F,FFFFF::FF,,F,F:F,:,:FF,FFFF,FF,,:FF:,,,:FF,,FFF,
@A00920:152:HGHKKDRXX:2:2106:14055:19351 1:N:0:CGCGTTCA+TGTTCTCT
ACTCCTACGGGAGGCAGCAGTGGGGAATATTGGACAATGGGCGCAAGCCTGATCCAGCAATGCCGCGTGAGTGATGAAGGCCTTCGGGTTGTAAAGCTCTTTCGCACGCGACGATGATGACGGTAGCGTGAGAAGAAGCCCCGGCTAACTTCGTGCCAGCAGCCGCGGTAATACGAAGGGGGCTAGCGTTGTTCGGAATTACTGGGCGGAAAGGGCGCGTAGGCGGTTGCCTAAGTCGGACGTGAAATCC
+
FFF,FFFFFF::F,:FFFFFFFFFFFFFFFF::FFFFFF:FFFFFFF:,FFFFFFFFFFF:FF:FFFFFFFFFFFFFFF,,FFFFF:FFF:FFFF:F:::,FFFF:F::FFF:FFFFFFF,F:FFFFFFFFFFFFFFFFFFFF,FFFF,,F:,FFF,FFFF:FFFFF:,F,:FFFF:::FFFFFFF:FFF:FF:FFFFF,FFFFFFF::F,FFFFFFF,FF,:,F,FFFFFF:::FFFFFFF,FF,FFFF
@A00920:152:HGHKKDRXX:2:2106:18023:19648 1:N:0:CGCGTTCA+TGTTCTCT
ACTCCTACGGGAGGCAGCAGTGGGGAATCTTGCGCAATGCGCGAAAGCGTGACGCAGCAACGCCGCGTGGGGGACGAAGGCCTTCGGGTTGTAAACCCCTTTCAGTTGGGACGAAGCTTCGCCGGTGAACCGCCGGCTGGAGTGACGGTACCTTCACAAGAAGCCCCGGCTAACTACGTGCCAGCAGCCGCGGTAATACGTAGGGGGCTAGCGTTGTCCGGAATCATTGGGCGTAAAGCGCGAGTAGGCG
+
F:FFFFFF:FFFFFFFFFFFFFFFFFFFFFFFFFFFFFFFFFFFF:FFFFFFFF:FFF:FFFFFFFFFFFFFF:,FF:FFFFFF:FF:FFFFFFFFFFFF,FFFFFFFFFFFFFFFF:FFFFF:FFFF,:,,FFFF,,FFF::FFFFFFF:FF,FFFF::FF:FF:FFFFFFFFFF,FFFFF:,F:F:FFFFFFFFFF,:FFF::FF:,:FF,FF,FF::F:FF:F,:F:FFFFF:F,F,FF,,FFFFFF
@A00920:152:HGHKKDRXX:2:2106:26295:19820 1:N:0:CGCGTTCA+TGTTCTCT
ACTCCTACGGGAGGCAGCAGTTAGGAATCTTGCGCAATGGGCGAAAGCCTGACGCAGCAACGCCGCGTGGGGGATGAAGGCTCTCGGGTTGTAAACCACTGTCGGGAGGGACGAAGATCTGACGGTACCTCCAAAGGAAGCACCGGCTAACTCTGTGCCAGCAGCCGCGGTAATACGGAGGGTGCGAGCGTTATCCGGAATCACTGGGCGTAAAGGGCGCGTAGGCGGTCTGTTAAGTCCGTTGTCAAAT
+
FF:FFFFFFFFFFFFFFFFFFFFFFFFFFFFFFFF:FFFFFFFFFFFFFFFFFFFFFFFFFFFFFFFFFFFFFFFFF:FFFFFFFFFFFFFFFFFFFFFFFFFFFFFFFFFFFFFF,FFFFFFFFF,FFFFFF:,FFFFFFFFFFFFFFFFFFFFFFFFFFFFFFFFFFFFFFFFFFFFFFFFFFFFFFFFFFFFFFFF,FF:FFFFFFFFFFFFFFFFFFFFFFFFFFFFFFFFFFF:FFFFF:::FFF
@A00920:152:HGHKKDRXX:2:2106:3170:20415 1:N:0:CGCGTTCA+TGTTCTCT
ACTCCTACGGGAGGCAGCAGTAGGGAATCTTCCGCAATGGGCGAAAGCCTGACGGAGCAATGCCGCGTGAGGGATGAAGGCCTTCGGGTTGTAAACCTCTGTTGTCAGGGAAGAAGGTCGCCTTGAAAGAGGTTGGCTTGACGGTACCTGACGAGGAAGCCCCGGCTAATTACGTGCCAGCAGCCGCGGTAATACGTAAGGGGCAAGCGTTGTCCGGAATCACTGGGCGTAGAGGGCGCGTAGGCTGTTT
+
:FFFFFFF,F:FFFFFFFFFFFFFFFF:FFFFFFFFFFFF:FFFFFFFFFFFFFFFFFFFFF:FFFFFFFFFFFFFFFFFFF:FFFFFF:FFFFFFFFFFFFFFFFFFFFF,FFF:FFFFFFFFFFFF:FFFFFF:FFFFFFFFFFFFFFFFFFFFF::FFFFFFFFFFF:FFFFFFFFFFFFF:FFFFFFFFFFFFFFF:FFFFFFF:FFFFFFFFF,FFFFF:F,FFF,FF,FFFF:FFFFFFFFFFF
@A00920:152:HGHKKDRXX:2:2106:24876:20776 1:N:0:CGCGTTCA+TGTTCTCT
ACTCCTACGGGAGGCAGCAGTCGGGAATTTTGGGCAATGGGCGAAAGCCTGACCCAGCAACGCCGCGTGAAGGATGAAATCCCTCGGGATGTAAACTTCGCAAGAACGGGAAGAATAAGTTGGTGTGAATATCACCAGCGATGACGGTACCGTTTGTAAGCTCCGGCTAACTCCGTGCCAGCAGCCGCGGTAAAACGGGGGGAGCAAGCGTTGTTCGGATTTACTGGGCGTAAAGGGCGCGTAGGCGGCC
+
FFFFFFFFFFFFFFFFFFFFFFFFF,F:FFFFFFFFFFFFFFFFFFFFFFFFFFFFFFFFFFFFFFFFFFFFFFFFFFFFFFF,FFFF:FFFFFFFFFFFFF,FFFFFFFFFFF:FFFFF,:FF,FFFFFFFFFFFFFF:FF,FFFFFFFFFF,FFFF:F:FFFFFFFFF:FFF:FFFFFF:F:FFFFFFF,F,FFFFFFFFFFFF:FFFFF:,:FFF:FF:,F:FF:,FFFFFFFFFF:F,::FFFF::
@A00920:152:HGHKKDRXX:2:2106:1859:20901 1:N:0:CGCGTTCA+TGTTCTCT
ACTCCTACGGGAGGCAGCAGTGGGGAATCTTGCCCAATGGGCGCAAGCCTGAGGCAGCGACGCCGCGTGAGGGAAGAAGGCCTTCGGGTTGTAAACCTCTTTCAGGAGGGACGAAGCCACTCGGGTTAATAGCCCAGAGGGTGACGGTACCTCCAGAAGAAGCCCCGGCTAACTACGTGCCAGCAGCCGCGGTAATACGTAGGGGGCTAGCGTTGTCCGGAATCATTGGGCGTAAAGCGCGTGTAGGCGG
+
FF::FFFF:FFFFFFFFFF:FFFFFFFFFFFFFFF,FFFFFFFFF,FFFFFFFFF,F:FFFFFFFFF:F:FFF::FFFFFFFFFF::FFFFFFFFF:FFFFFFFFFFFFFFFFFFFF::FFFFFFFF,FFFFFFF,FFFFFFFFFFFF,FFFFFFFFFF:FFFFF:FFFFFFFFFFF:FFFFFFFF:FFFF,F:FFFFF::FFFFF:F:FF:FFFFFFFFFFFFF:,FF:FFF::F::F:F,FFFFFFFF
@A00920:152:HGHKKDRXX:2:2106:12635:21120 1:N:0:CGCGTTCA+TGTTCTCT
ACTCCTACGGGAGGCAGCAGTGGGGAATATTGCACAATGGGCGCAAGCCTGATGCAGCAACGCCGCGTGAGGGACGACGGCCTTCGGGTTGTAAACCTCTTTTAGCAGGGAAGAAGCGTGAGTGACGGTACCTGCAGAAAAAGCACCGGCTAACTACGTGCCAGCAGCCGCGGTAATACGTAGGGTGCAAGCGTTATCCGGAATTATTGGGCGTAAAGAGCTCGTAGGCGGTTTGTCGCGTCTGCTGTGA
+
FFFFF:FFF::F,FFFFFFF:FFFFFF,F:F:,FFFFF:F,FFF:FF:FFF:FF:FFFFFFFFFFFF:F,F:FFFF:F,FFFF:FF:FFFFFFFFFFFF:FFFFFF:FF:FFFFFFF,FFFFFFFFFFFFFFFFF,F::FFF:F:FFFFFF,FFFFFF,FFFFFFFFFFFFFFF:FFFFFFF,FFF:FF,FFFFF,FFF:F:FFFFFFFFF:FF,:FFF:FFF:FFF:,FF,FFFFFFFFFFFFF:FF,:
@A00920:152:HGHKKDRXX:2:2106:21007:21590 1:N:0:CGCGTTCA+TGTTCTCT
ACTCCTACGGGAGGCAGCAGTGGGGAATATTGCACAATGGGGGAAACCCTGATGCAGCGACGCCGCGTGGAGGAAGAAGGTCTTCGGATTGTAAACTCCTGTTGTTGGGGAAAAGAAGGATGGTACCCAACAAGGAAGTGACGGCTAACTACGTGCCAGCAGCCGCGGTAAAACGTTGGTCACAAGCGTTGTCCGGAATTACTGTGTGTACAGGGAGCGCAGGCGGGTTTTCAAGTTGGGAGTGAAATAC
+
:FFFFFFFFFFFFFF:FFFFFFFFFFFFFF:FFFFFFFFFFFFFFF:FFFFFFFFFFFFFFFFFFFFFFFFFFFFF:FFFFFFFFFFFFFFFFF:FF,FFFFFFFFFFFFFF,:F,FFFFFFFFFF:FFFFFFFFFFF:FF,FFFFF:FFFFF,,,FFFFFFF,,FFF,:F:F,,F,FFFFF,FFFF:F,FFFF,F:,:FFFFF,FF,FF,FF,FF,FFFF,F:,FFFFFFFFFFFFFFFFFFFFF:FFF
@A00920:152:HGHKKDRXX:2:2106:2103:22263 1:N:0:CGCGTTCA+TGTTCTCT
ACTCCTACGGGAGGCAGCAGTGGGGAATCTTGCGCAATGGCCGAAAGGCTGACGCAGCGACGCCGCGTGCGGGAGGACGCCCCTCGGGGTGTAAACCGCTGTCAGTGGGGAGGAACGGCCCGGGGAGGCACTGCCCGGGGTGTGACAGTACCCACAGAGGAAGCACCGGCTAACTCCGTGCCAGCAGCCGCGGTAATACGGAGGGTGCGAGCGTTGTTCGGAATTATTGGGCGTAAAGCGCACGTAGGCG
+
:FFFFFFFFFFFFFFFFFFFF:FFFF:FFFFFFFFFFFFFFFFF:F,FFFFFFFFFFFFFFFFFFFFFFFFFFFFFFFFFFFFFFFFFFFFFFFFFF:FFFFF,,,FFFFFFFFFFF:FFFFF:F:::F::F:F,FFFFFF,:FFFFF:FFFFF:FFFF:FF,F,FFFFFFFFFF:FF:,F:,,FFFFFFFF,F,FF,FF:FFFF,FFF:FFFF,:,,F:F:,,FFF::FF:,FFFFF:FFFFF:FFFFF
@A00920:152:HGHKKDRXX:2:2106:22182:22654 1:N:0:CGCGTTCA+TGTTCTCT
ACTCCTACGGGAGGCAGCAGTAAGGAATATTGCACAATGGACGCAAGTCTGATGCAGCAACGCCGCGTGCCCGAGGACGGCCTTCGGGTTGTAAAGGTCTTTTCTGGCTGAAGAGGACGGACGGTAGGCAAGGAATAAGCTTCGGCAAACTACGTGCCAGCAGCCTCGGTAAAACCTAGGACGCGAGCGTTATCCGGATTTACTGGGAGTAAAGCGAGTGCAGGCGGTGGTCCAATTCGGACGTCAAAGA
+
F:FFFFFFFFFFFFFFFF:FF:FFFFFFFFFFFFFFFFFFFFF:FFF,FFF::FFFFFFFFFFFFFFFF,FFFFFFFFFFFFFFFFFFFFFF:FFFF,FFFFFFFF:FFF::F::FF,FFF:,F,FF:F,:,:FFF,F:F,FF,:F,FFFFF,,F,FFFF:F,:F:F,F:F,,,:,FF,FF:F:F::FF:FFFFFFFF:::FFFF,,,FFFF,,::,F,:F,,F:,FF,FFFF,,:,:,:FFF,,:,F:F
@A00920:152:HGHKKDRXX:2:2106:3432:22968 1:N:0:CGCGTTCA+TGTTCTCT
ACTCCTACGGGAGGCAGCAGTGGGGAATATTGGACAATGGGCGCAAGCCTGATCCAGCCATGCCGCGTGTGTGAAGAAGGCCTTCGGGTTGTAAAGCACTTTTGTCCGGGAAGAAAAGCGCCGGGATAATACAATGTTGTTCTGACGGGACCGTCAGAATCAGCACCGTCTAACGTCGTGCCCTCACCCGCGGTAATACTACGGGTGCAAGCGGTACTCGGGATGACTGGGTGTAAAGCGTGCGTAGGGC
+
FFFFFFFFFFFFFFFFFFFFFFFFFFFFFFFFFFFFFFFFFFF:FFFFF:FF:FFFFFFFFFFFFFF:F,FF:::FFFFFFF:FFFF,,FFFFFFFF::FFF,F,FFFFFF:FF:,F,F,,FF,,,,:,FF,,,:,F:F,,F,:,,,:,,FFF,,,FF,,,::F,F:F,F,FFF,,,:,F:,::F,,,:,FF,,,F,F,:F:,FFF,,,,::F,:FF,:F,,,,,,,F,FF,:,,F:,FF,F,F::,F,,
@A00920:152:HGHKKDRXX:2:2106:30789:23813 1:N:0:CGCGTTCA+TGTTCTCT
ACTCCTACGGGAGGCAGCAGTAAGGAATATTGGTCAATGGAGGCAACTCTGAACCAGCCATGCCGCGTGCAGGAAGACGGCCCTATGGGTTGTAAACTGCTTTTGCCAGGGGATAAAACAGCTCTGCGGAGCAAATTGAAGGTACCTGGTGAATAAGCCACGGCTAACTACGTGCCAGCAGCCGCGGTAATACGTAGGTGGCAAGCGTTGTCCGGATTTATTGGGTTTAAAGGGTGCGTAGGCGGCCTTA
+
FFFFFFFFFFFFFFFFFFFFFFFFFFFFFFFFFFFFFFFFFFFFFFFFFFFFFFFFFFFFFFFFFFFFFFFFFFFFFFFFFFFFFFFFFFFFFFFFFFF:FFFF:FFFFFFFFFFFFFFFFFFF:FFFFFF:FFF:FFFFFFFFFFFFFFFFFFFFFFFFFFFFFFFFFFFFFF:FFFFFFFFFFFF,F,F,FF,F,FFFFFFF:FF,FFFFFFFFFFFFFFFFFFFFF:FFFFFFFF:FFF:FFF:FFF
@A00920:152:HGHKKDRXX:2:2106:30599:24361 1:N:0:CGCGTTCA+TGTTCTCT
ACTCCTACGGGAGGCAGCAGTTAGGAATCTTCGGCAATGGGCGCAAGCCTGACCGAGCGACGCCGCGTGAAGGATGAAGGCCCTCGGGTCGTAAACTTCTAAAAGAGGGACGATAGTGACGGTACCTCTTGAAAAGCACCGGCTAACTCCGTGCCAGCAGCCGCGGTAATACGGAGGGTGCTAGCGTTATCCGGAATCACTGGGCGTAAAGGGCGCGTAGGCGGTCTGTTAAGTCCGATGTTAAAGACTG
+
FFFFFFFFFFFFFFFFFFFFFFFFFFFFFFFFFFFFF,FFFFFFFFFFFFFFFFFFFFFFFFFFFFFFFFFFFFFFFFFFFFFFFFFFFFFFFFFFFFFF::FFFFFFFFFFFFFFFFFFFFFFFFFFFFFFFFFFFFFFFFFFFFFFFFFFFFFFFFFFFFFFFFFF:F:FFFFFFFFFFFFFFFFF:FFFFFFFFFF:FFFFFFFF:FFFFFFFFFFFFFFFFFFFFFFFFFFFFF:FFFFF,FFFFF
@A00920:152:HGHKKDRXX:2:2106:12933:24612 1:N:0:CGCGTTCA+TGTTCTCT
ACTCCTACGGGAGGCAGCAGTGGGGAATTTTGGACAATGGGGGCAACCCTGATCCAGCCATTCCGCGTGAGTGAAGAAGGCCTTCGGGTTGTAAAGCTCTTTCGCAAGGGAAGAAAACTTATCCAATAACACTGGGTGAGGCTGACGGTACCTTGATAAGAAGCACCGGCTAACTACGTGCCAGCAGCCGCGGTAATACGTAGGGTGCGAGCGATAATCGGAATTACTGGGCGTAAAGCGTGCGCAGGCG
+
FFF::FF:FFFFFFFFFFFFFFFFFFF:FFFFFF:FFFFFF:FF,FFFFFFFFFFFFFFFFFFF:FFFFF:FFFF::FFFF,FFF,FF:FFFFFF,FFFFFFFFF:F:FFFFFFFF:FFFFFFFFFFFFFFFF,FFFFFF,FF::FFFF:FFFF,:FFF,FFF,F:,:,FFFF:FFF::FFFF:FF:FFFFF:FFFFF:FF::::FF,FFF,F,,F,F::,FFF,F:,::,:,FF:F:F:F:,:F,:FFF
@A00920:152:HGHKKDRXX:2:2106:23176:24972 1:N:0:CGCGTTCA+TGTTCTCT
ACTCCTACGGGAGGCAGCAGTGAGGAATATTGCACAATGGGCGCAAGCCTGATGCAGCGACGCCGCGTGAGTGATGAAGGCCTTCGGGTCGTAAAGCTCTTTTCTGCGTGACGAGCAAGGACGGTAGCGCAGGAAGAAGTCTCGGCTAACTACGTGCCAGCAGCCGCGGTAAAACGTAGGAGACAAACGTTCTCCGGAGTTACTGGGCGTAAAGGGCGTGCAGGTGGTTGTTTAAGTTCGGCGTGAAAGC
+
FF:FFFFFFFFFFFFFFFFFFFFFFFFFFFFFFFFFFFFFFFFFFFFFFFFFFFFFFFFFFF:FFFFFFFFFFFFFFFFFFF:FFFFFFFFFFFFFFFFFFFFFFFFFFFFFFFFFFFFFFFFFFFFFFFFFFF:FFFFFFFFFFFF:FFFFFFFFFFFFFFFFFFFFFFFFF,FFFFFFFFFFF:FFFFF,:FFFFFFFFF:FFFFFFFF:FFFFFFFFFFFFFFFFFFFFF,FFFFFF::FFFFFF,F
@A00920:152:HGHKKDRXX:2:2106:14705:26146 1:N:0:CGCGTTCA+TGTTCTCT
ACTCCTACGGGAGGCAGCAGTAGGGAATATTGCACAATGGGCGAAAGCCTGATGCAGCAACGCCGCGTGCACGATGAAGGCCTTCGGGTTGTAAAGTGCTTTTATGAGGGAAGAGTAAGGACTGTACCTCATGAATAAGGATCGGCTAACTACGTGCCAGCAGCCGCGGTAACACGTAGGATCCGAGCGTTATCCGGATTTACTGGGCGTAAAGCGCGTGCAGGTGGTCTGTTAAGTTGGATGTTAAATC
+
FFFFFFFFFFFFFFFFFFFFFFFFFFFFFFFFFFFFFFFFFFFFFFFFFFFFFFFFFFFFFFFFFFFFFFFFFFFF:FFFFFF:FFFFFFFFF,FFFFFFFFFFF:FFFFFFFFFFFFFFFFFFFFFFFFFFFFFF:FFFFFFFFFF,FFFFFFFFFFFFFFFFFFFFFF,FFFFFFF:FFFFFFFFFFFFFFFFFFFFF:FFFFFFFFF:F:FFFFFFFFFFF:FFFFFFFF:FFF,FFF:FFF:FFFF
@A00920:152:HGHKKDRXX:2:2106:3459:26866 1:N:0:CGCGTTCA+TGTTCTCT
ACTCCTACGGGAGGCAGCAGTAAGGGATCTTGCGACAATGGGCGAAAGCCTGACGCAGCAACGCCGCGTGCGGGATGACGGCCTTCGGATTGTAAACCGCTTTTCGGGGGGAAGAGGAAGGACGGTACCCCCGGAATAAGTCTCGGCTAACTACGAGCCAGCAGCCGCGGTAAAACGTAGGAGTCGAGCTTTATCCGGATTTACTGTGTGTAAAGCTCGTGTAGGCGGTCGTGAAAGTGAGGCGTTAAAG
+
FF,:FFFF,:FF:FFFFFF,FFFF:FF::FFF:F,FFFFFFFFFFFFFF:FFFFF,FFFFFF:,FFFFFFFF:,FFFF,FFFFFFFF,F:FFFFFFF,:FF,FFF:F:FF,F,FF:::F,FFFF,F:,:FFFFFFFFFFF,FFFF,FF:F,FF,,,FFF:FFFFF:,F,F,FF:FF,FFFFFF,,,,F,,FFFFFF,,:F,FFFFF,FFFFF:FFF,F:FFFFFF:,F,F,FF,FFFF,FFF:,F,FFF:
@A00920:152:HGHKKDRXX:2:2106:27326:26929 1:N:0:CGCGTTCA+TGTTCTCT
ACTCCTACGGGAGGCAGCAGTGGGGAATATTGGACAATGGGCGAAAGCCTGATCCAGCCATGCCGCGTGAGTGATGAAGGCCTTAGGGTTGTAAAGCTCTTTCGGCGGGGACGATAATGACGGTACCCGCAGAAGAAGCCCCGGCTAACTTCGTGCCAGCAGCCGCGGTAATACGAAGGGGGCTAGCGTTGTTCGGAATTACTGGGCGTAAAGCGTATGCAGGCGGATCGTTAAGTCGGGGGTGAAATCC
+
FFFFFFFFFFFFFFFFFFFFFFFFFFFFFFFFFFFFFFFFFFFFFFFFFFFFFFFFFFFFFFFFFFFFFFFFFFFFFFFFFFFFFFFFFFFFFFFFF:FFFFFFFFFFFFFFFFFFFFFFFFFFFFFFFF:FFFFFFFFFFFFFFFFFFFFFFFFFFFFFFFFFFFFFFFFFFFFFFFFFFFFFFFFFFFFFFFFFF:FFFFFFFFFFFFFFFFFF:FFFFFFFFFFFFFFFFFFFFFFFFFFFF,FFFF
@A00920:152:HGHKKDRXX:2:2106:9498:27242 1:N:0:CGCGTTCA+TGTTCTCT
ACTCCTACGGGAGGCAGCAGTGGGGAATATTGGACAATGGGGGCAACCCTGATCCAGCCATGCCGCGTGTGTGAAGAAGGCCTTCGGGTTGTAAAGCACTTTAAGTGGGGAGGAAGGGGTCAACGTTAATACCGTTGATCATTGACGCTACCCACAGAAAAAGCACCGGCTAACTCTGTGCCAGCAGCCGCGGTAATACAGAGGGTGCAAGCGTTAATCGGAATTACTGGGCGTAAAGCGCGCGTAGGCG
+
FFFFF:FF:F:FF,:F:FFFFFFF,FFFFFF,F:FFFFFFFF:FFFFF,F:FF:FFFFF,FFFFFFF,FFFFFF:,FFF,FFFFFF::FFFFFFFFF,FFFFFF,:FFFF,FFF:FFFFFFFFF,FF:FFFF,FFFFFFFFF,::FF,::FFFFFF:FF,F,F:FFFFF:::FF,FFF,F:F:FFFFFFFFF,,FFFFFFF:FFF:F:F,FFFF:,:F:,FF::FFFFF:FF:,:FFF:::F:FFFFF:F
@A00920:152:HGHKKDRXX:2:2106:31114:27258 1:N:0:CGCGTTCA+TGTTCTCT
ACTCCTACGGGAGGCAGCAGTAGGGAATATTGGTCAATGGGTGCAAGCCTGAACCAGCCATGCCGCGTGCAGGAAGACGGCCTTCTGGGTTGTAAACTGCTTTTGCCGGGGGATAAAAAACCCATGCGTGGGTAATTGAAGGTACCCGGTGAATAAGCCACGGCTAACTACGTGCCAGCAGCCGCGGTAATACGTAGGTGGCGAGCGTTGTCCGGATTTATTGGGTTTAAAGGGTGCGTAGGCGGCCTGT
+
FFFFFFFFFFFFFFFFFFFFFFFFFFFFFFFFFFFFFFFFFFFFFFFFFFFFFFFFFFFFFFFFFFFFFFFFFFFFFFFFFFFFFFFFFFFFFFF:FFFFFFFFFFFFFFFFFFFFFF::FFFFFFFFFFFFFFFFFF:FFF:FFFFFFFFFFFFFFFFFFFFFFFFFFFFFFFFFFFFFFFFFFFFFFFFFFFFFFFFFFFFFFFFFFFFFFFFFFFFFFFFFFFFFFF:FFFFFFFFFFFFFFFFFFF
@A00920:152:HGHKKDRXX:2:2106:19596:27320 1:N:0:CGCGTTCA+TGTTCTCT
ACTCCTACGGGAGGCAGCAGTCGGGAATTTTGCCCAATGAGCGAAAGCTTGAGGCAGCAACTCCGCGTGAGGGACGACGGCCTTCGGGTTGTAAACCTCTTTTCTCAGGGAAGATACAAGACGGTACCTGAGGAATAAGCCACGGCTAACTACGTGCCAGCAGCCGCGGTAATACGTAGGTGGCAAGCGTTGTCCGGATTTACTGGGCGTAAACAGCGCTCAGGCGGCTGGGTCAGTCAGATGTGAAATC
+
:F:F,FF:FF,F:FFFFFFFFFF,FFF,:FFF:FFFF:FFF:F:FF,F,F:FFFFF,F:,,:FFFFF::FFF:FF:FFFFF,F,F,FFFF:FFFFFFF:FF::FF:FFF,FF:FFFFFFF,F:FFFFFF:FFF:,FFF,FFFF,FFF,FF,FF,::FFFFF,FFF:F,:FFFFF,::FF,FFFFFFFF,,F:FF,FF,:FFF,F,F,FFF:FF,FF:,F,FFFFFFFF:F,:,FFFF:,F:F,F:FFF,F
@A00920:152:HGHKKDRXX:2:2106:30590:27633 1:N:0:CGCGTTCA+TGTTCTCT
ACTCCTACGGGAGGCAGCAGTGGGGAATATTGGGCAATGGCCGAAAGGCTGACCCAGCGACGCCGCGTGTGGGAGGAAGCCCTTCGGGGTGTAAACCACTGTCAGGAGGGACGAAAGAGCTCATGGTGAATAATCATGGGCAGTGACGGTACCTTCAAAGGAAGCACCGGCTAACTCTGTGCCAGCAGCCGCGGTAATACAGAGGGTGCAAGCGTTGTTCGGAATTACTGGGCGTAAAGCGCGCGCAGGC
+
FFFFFFFFFFFFFFFFFFFFFFFFFFFFFFFFFFFFFFFFFFFFFFFFFFFFFFFFFFFFFFFFFFFFFFFFFFFFFFFFFFFFFFFFFFFFF:FFFFFFFFFFFFFFFFFFF:,FFFFFFFFFFFFFFFFFFFFFFFFFF:FFFFFFFFFFFFFFFFFFFFFFFFFFFFFFFFFFFFFFFFF:FFFFFFFF,FFFFF:FFFFFFFFFFF:FFFFFFFFFFFF:FFFFFFFFFFF,F:FFFFF:FFF::F
@A00920:152:HGHKKDRXX:2:2106:2437:27853 1:N:0:CGCGTTCA+TGTTCTCT
ACTCCTACGGGAGGCAGCAGTGGGGAATCTTGCGCAATGGGGGCAACCCTGACGCAGCCATGCCGCGTGAGTGACGAAGGCCTTCGGGTTGTAAAGCTCTGTCCGGGGGGACGAACTCTCTGACGTCCAACAGGCCACAGGGCTGACGGTACCCCCGAAGAAAGCACCGGCTAACTCTGTGCCAGCAGCCGCGGCAATACAGAGGGTGCGAGCGTTGTTCGGAATTATTGGGCGTAAAGCGCGTGTAGGC
+
FF::F:F:FFFF,FF,FFFFF,:FF,F,FFF,FF:FF,FFFFFFF,FF:,FFF:F,:FFFFFFF:FFF:FF:FFFFFF:,FFF:FFFF:F,FF,FFFFFFFFFFFFFFF:FFFF,FFF,:FFF,:F,:F:FF,FFF,FFFFFFFFF:F:FFF,FFFF,FFFFFF:FFFF,,,FFFFF:,F,FF,:FF,FF:,FFFF,FFFFFFFFFFFFFF::F:F,FFFF,,:,FFFF:F:FF::FF,FFFFFFFFFF,
@A00920:152:HGHKKDRXX:2:2106:20961:28025 1:N:0:CGCGTTCA+TGTTCTCT
ACTCCTACGGGAGGCAGCAATTAGGAATCGTGCGCAATGGACGCAAGACTGACGCCGCGAAGTCGCGTGTATGATGAATGCCTTCGGGTTGTAAACTACTTTTATAGTTGAACAAGTTCTGAGTGTAAAATATGAATAAGAAACTTCAAACTAAGTGACAGAAGAATCGGTGATACTTAGGGTGCAAGCGTTATCAGGAATAACTTGGCGTAAATAGATGCGTATGCGTTTTGAAAATATAAATGTTAAA
+
F,F,,F,F:FFFFF:FF:FF:F:F:FFFF:F:FFFFFF::FFFFFFF,FF,F::FFF::F,:FF:FF:F,F,FFF:FFF:,FFF:FF,:F,F:FF::,FFFF:FFF,FF,,F,:FFFF:FF,::FFFFFFFFFFF::FF::F:F:F,,F:FFF,:,F,F:,FF,FF,F::F,F,FF,F:,F:F:F,FFFF,:FF,,:,FF,:F,FF::::FFF,,F:,,:,,,F,,F:FFFFF:,:F,FFF:FF,:FFF:
@A00920:152:HGHKKDRXX:2:2106:8784:28072 1:N:0:CGCGTTCA+TGTTCTCT
ACTCCTACGGGAGGCAGCAGTGGGGAATCTTGCCCAATGGGCGAAAGCCTGAGGCAGCAACGCCGCGTGTGGGATGAAGGCCCTTGGGTTGTAAACCACTTTCAGCAGGGACGAAAATGACGGTACCTGCAGAAGAAGCCCCGGCCAACTACGTGCCAGCAGCCGCGGTAAGACGTAGGGGGCGAGCGTTGTCCGGATTTATTGGGCGTAAAGAGATCGTAGGCGGCTCAGAAAGTCGGGTGTGAAACCT
+
FFF:FFFFFFFFFFFFFFFFFF:FFFFFFFFFFFFFFFFFF,FFFFFFFFFFFFFFFFFFF:FFFFFFFFFFFFFFFFFFFFFFFFFFFFFFFFF:FFF:F:FF:FFFFFFFFFFFFFFFF:FFFFFF:FFFFFFFFFFFFFFFFFFFFFFFFFFFFFFF:FFFFFFFFFF:FFFFFFFFFFFFFFFFFFFFFFFFF:F:F,FFFFFFFFFFFF:,:FFFFFFFFFF:FFF,F,:FFFF:FFFF:,FF:F
@A00920:152:HGHKKDRXX:2:2106:5330:29387 1:N:0:CGCGTTCA+TGTTCTCT
ACTCCTACGGGAGGCAGCAGTAAGGAATATTGCACAATGGGCGCAAGCCTGATGCAGCAACGCCGCGTGCCCGAGGAAGGCCTTCGGGTTGTAAAGGGCTTTTCTGGCTGAAGAGACAGGACGGTAGGCCAGGAAAAAGCGTCGGCTAACTACGTGCAAGCAGCCGCGGTAAAACTTAGTACGCGAGCGTTATCCGGAATTACTGGGCGTAAAGCGCGGGCAGGCTGCTGTTCAAGTCGGACGTGAAAGC
+
F,,::,F:FF:F::FFF::::FFFFFFFFFF,:,FFF::,,F,,FFFF,FFFFFFFFFFFFFFFF:F,F,FF:,::F,FF::,:FFF,F,FF,FF:F,F:,FFFF:FFFF:F:F,:FFFFFF,F,,F,,FFF:FF,,,,FFF:FF,:FFFF::::::,:FFF,F::F:F,F:FFF,,FF,:,F:FF,F,,F,F,F,,,,:FF:FF,,F:,:,F:,,FF,,F,::,:::FFFFFFF,,,F:FF:,:FFF:,
@A00920:152:HGHKKDRXX:2:2106:18421:29512 1:N:0:CGCGTTCA+TGTTCTCT
ACTCCTACGGGAGGCAGCAGTGGGGAATTTTCCGCAATGGGCGAAAGCCTGACGGAGCAACGCCGCGTGAGGGAGGAAGGCCTGTGGGTTGTAAACCTCTTTTCTCAGGGAAGAAGATCTGACGGTACCTGAGGAATCAGCATCGGCTAACTCCGTGCCAGCAGCCGCGGTAAGACGGAGGATGCACGCGTTATCCGGAATTATTGGGCGTAAAGCGTCCGCAGGCGGCTCAGCAAGTCTGCTGTCAAAG
+
F:FFF:FFFFFFFFFFFFFFFFFFFFFFFFFFFFFFFFFFFFFFFF:FF:FFFFFFFFF:FFFFFFFFFFFFFFFFFFFFFFFFFFFF:FFFFFFFFF:FFFFFFFFFFFF:FFFFFFF::FFFFF,FFFFFFFF:FFF:F,FFFFFF:FFFF,FFFFFFFFFFFFFFFFFF:FFFFFFFFFFFF:,FFF:F,:FFFFFFF:F:FFFFFFFFFFF:FFFFFFF:FFFFFFFF:FFFFF:FFF,FFF:F:,
@A00920:152:HGHKKDRXX:2:2106:24975:29966 1:N:0:CGCGTTCA+TGTTCTCT
ACTCCTACGGGAGGCAGCAGTGGGGAATCTTGCGCAATGGCCGAAAGGCTGACGCAGCGACGCCGCGTGCGGGATGACGCTTTTCGGAGTGTAAACCGCTGTCAGGTGGGAAGAAGGTCCCGGGGAGGAAATGTCCTGGGGATGACGGTACCGCCAAAGGAAGCACCGGCTAACTTCGTGCCAGCAGCCGCGGTAATACGAAGGGTGCGAGCGTTGTTCGGAATTATTGGGCGTAAAGCGCACGTAGGAG
+
FFFFFFFFFFFFFFFFFFFFFFFFFFFFFFFFFFFF,FFFFFFFF:FFFFFFFFFFFFFFFFFFFFF:FFFFFFFFFFFFF:FFFFFFFFFFFFFFFFFFFFFFFFFFFFFFFFFF:FFFFFFFFFFFFFFFFFFFFFFF::FFFFFFF:FFFFFFFFFFFFFFFFFFFFFFFFFFFFFF::FF:FFFFFFFFFFF:FFFFFF:FFFFFFFFFFF,FFFFFF,FFFFFFFFFFFFF:FFF,FFFFFFF,F
@A00920:152:HGHKKDRXX:2:2106:17707:31125 1:N:0:CGCGTTCA+TGTTCTCT
ACTCCTACGGGAGGCAGCAGTGGGGAATATTGGGCAATGGCCGCAAGGCTGACCCAGCGACGCCGCGTGCGGGAGGACGCCTTTCGGGGTGTAAACCGCTGTCGGGAGGGACGAACAGCCGTTACGGGAATACGGTGACGGTTTGACGGTACCTTCAAAGGAAGCGCCGGCTAACTCTGTGCCAGCAGCCGCGGTAATACAGAGGGCGCGAGCGTTGTTCGGAATCACTGGGCGTAAAGCGCGCGCAGGC
+
FFFFFFFFFFFFFFFFFFFFFFFFFFFFFFFFFFFFFFFFFFFFFFFFFFF:FFFFFFF:FFFFFFFFFFFFFFFF:FFFFFFFFFFFFFFF:,FFFF:FFFFFFFFFFFFFFFFFFFFFFFF:FFFF:FFF:FFFFF:FFFFFFFFFFFFFFFFFFF:FFF:FF:FFFFFFFFFF:FFFFFFFF:F:F:FFFFF:FFF:FFFFFFF:,FFFFFFFFFF:FFF:::F::FFFFFF:FFFFF:::F:FFF:
@A00920:152:HGHKKDRXX:2:2106:22761:31140 1:N:0:CGCGTTCA+TGTTCTCT
ACTCCTACGGGAGGCAGCAGTGGGGAATCTTGCGCAATGGGCGAAAGCCTGACGCAGCAACGCCGCGTGGGGGATGGAGGCTTTCGGGTTGTAAACCCCTTTCAGCAGGGACGATTATGACGGTACCTGCAGAAGAAGGACCGGCCAACTACGTGCCAGCAGCCGCGGTAATACGTAGGAGACAAACGTTATCCGGAGTTACTGGGCGTAAAGGGCGTGCAGGCGGTTGATTAAGTCTGGCGTGAAAGCT
+
FFFFFFFFFFFFFFFFFFFFFFFFFF:FFFFFFFFFFFFFFFFFFFFFFFFFFFFFFFFFFFFFFFFFFFFFFFFFFFFFFFFFFFFFFFFFFFFFFFFFFFFFFFFFFFFFFFFFFFFFFFFFFFFFFFFFFFF,FFFFFFFFFFFFFFFFF:FFFFFFFFFFFFFFFFFFFFFFF:FFFFFFFFFFFF::FFFFFFFF:FFFFFFFFFFFFFFFFFFFFFFFFFFFFFFFFFFFFFFF:FFFFFFFF:
@A00920:152:HGHKKDRXX:2:2106:11948:31673 1:N:0:CGCGTTCA+TGTTCTCT
ACTCCTACGGGAGGCAGCAGTAGGGAATATTGGACAATGGGCGCAAGCCTGATCCAGCCATGCCGCGTGAGTGAAGAAGGCCTTCGGGTTGTAAAGCTCTTTTGTCCGGAAAGAAAAGCTTCGGGTTAATACCCTGGAGTCCTGACGGTACCGGAAGAATAAGCACCGGCTAACTTCGTGCCAGCAGCCGCGGTAATACGAAGGGTGCAAGCGTTACTCGGAATTACTGGGCGTAAAGCGTGCGTAGGTG
+
FFFFFFFFFFFFFFFFFFFFFFFFFFFFFFFFFFFFFFFFFFFFFFFFF:FFFFFFFFF:FFFFFFFFFFFFFFFFFFFFFFFFFFFFFFFFFFFFFFFFFFFFFFFFFFFFFF:FFFFFFFFFFFFFFFFFFFFFFFFFFFFFFFFFFFFFFFFFFFFFFFFFFFFFFFFFFFFFFFFFFFF:FFFFFFFFF,FFFFFFFFFFFFFFF:FFFFF,:F:F:F:FFFFFF:FFFF:FFFF:,FFFFFFFFF
@A00920:152:HGHKKDRXX:2:2106:32452:31829 1:N:0:CGCGTTCA+TGTTCTCT
ACTCCTACGGGAGGCAGCAGTGGGGAATTTTGGACAATGGGGGCAACCCTGATCCAGCCATGCCGCGTGTGTGAAGAAGGCCTTCGGGTTGTAAAGCACTTTCGGACGGAACGAAATCGCGCGGATTAATAACCCGCGTGGATGACGGTACCGTAAGAAGAAGCACCGGCTAACTACGTGCCAGCAGCCGCGGTAATACGTAGGGTGCGAGCGTTAATCGGAATTACTGGGCGTAAAGTGTGCGCAGGCG
+
FFF:FFFFFFFFFFFFFFFFFFFFFFFFFFFFFFFFFFFFFFFFFFFFFFFFFFF:FFFFFFFFF:FFFFFFFFFFFFFFFFFFFFFFFFFFFFFFFFFFFFFFFFFFFFFFFFFFFFFFFFFFFFFFFFFFFFF:FFFFFFFFFFFFFFFFFFFFF,FF:FFF:FFFFFFFFFFFFFFFFFFFFFFFFFFFFFFFFF:FFF:FFFFFFFFFFFFFFFFFFFFFFFFFFFFFF:FFF:FFFFF:FFFFFF
@A00920:152:HGHKKDRXX:2:2106:11053:32941 1:N:0:CGCGTTCA+TGTTCTCT
ACTCCTACGGGAGGCAGCAGTGAGGAATCTTGCGCAATGGGGGCAACCCTGACGCAGCCACGCCGCGTGGAGGATGAAGGTCCTATGGATCGTAAACTCCTTTTCCGGGAGAAGAACGCTGGTGAATCCATCAGTTTGACGGTATCCCGGGAATAAGCACCGGCTAACTCCGTGCCAGCAGCCGCGGTAATACGGAGGGTGCAAGCGTTGTCCGGAATCACTGGGTGTAAAGGGTGTGTAGGCGGGTCGG
+
FFFFFFFFFFFFFFFFFFFFFFFFFFFFFFFFFFF:FFFFFFFFFFFFFFFF:FFFFFFF:FFFFFFFFFFFF:FF:FFFFFFFFFFFFFFFFF:,FFFFFFFFFFFFFFF,:F:FFFFFFFFF:FFFFFFFFFFFFFFFFFFFFFFFFFFFFFF:FF,FFFFFFF:FFFFFFFFFFFFFFFFFFFFFFFFFFFF:FFFFFFFFFFFF:FFFFFF,FFFFFFFFFFFFFF:FFFFFFFFFFFFFFFF:FF
@A00920:152:HGHKKDRXX:2:2106:13033:33520 1:N:0:CGCGTTCA+TGTTCTCT
ACTCCTACGGGAGGCAGCAGTAAGGAATATTGGACAATGGGCGCAAGCCTGATCCAGCCATCCCGCGTGCAGGATGACTGCCCTATGGGTTGTAAACTGCTTTTATTAGGGAAGAAACCCCTGGATTTATCCGGGGCTGCCGGTACCTAATGAATAAGCAACGGCTAACTCCGTGCCAGCAGCCGCGGTAATACGGAGGGTGCAAGCGTTGTCCGGAGGTATTGGGTTTAATGGGTGCGTAGGCGGGTTC
+
,::,FFFF:,::FFFFF:F,FFF:FFFFF:FF:F:FFF::FFFFFFFFFF:FFFFF,::F::F::FFFFFF:FF:FFFFFFFF,F,FFFF:FFF:FF:FFFFFF,:FF:F:FFFFFFF,FF,:,FFFF:FF,:FFF,FFF,F:FFFFFF:F:FFFF:F:F,F:FFFFF,FFFF,:F,:F,,:F,,:FFFFFF:F,,F:FFFFFF,:FF:F:F,:F,,,FFFFFFF,FFFFF,,,:FFFF:FF,FFF:F:F
@A00920:152:HGHKKDRXX:2:2106:31584:33520 1:N:0:CGCGTTCA+TGTTCTCT
ACTCCTACGGGAGGCAGCAGTAGGGAATATTGCGCAATGGGCGAAAGCCTGACGCAGCGACGCCGCGTGAGGGATGAATGCCTTCGGGTTGTAAACATCTTTCAGCGGGGACGAAGCTAACGTGACGGTACCCGCAGAAGAAGCCTCGGCTAACTACGTGCCAGCAGCCGCGGTCATACGTAGGGGGCGAGCGATATCAGGATTTATTGGGCGTAAAGAGCTAGTAGGCGGCCGATCGCGTCGGATGTGA
+
FFFFFFFFFFFFFFFFFFFFF,FFFFFF,,F:F,FFFFFFFFFFFFFFFFFFFF,FFF,FFFFFFFFFFFF,FFFFFFFF,FFFFFFFFFFFFFFF,:FFFF,F,FFF:FFFFFF,FFFFF,:,FFF:FFFF:FFFFFF,FFFFFFF,,FFF:,FFFFF,,:::F:FF:,F,,F:FFFF,,FFF,F:FFFFF:,FF:F,F,F:FF:,F,F,,:F:F,F:F,F,,FFFF:F:F,,F:FFFFFF,,FFF:FF
@A00920:152:HGHKKDRXX:2:2106:18792:34287 1:N:0:CGCGTTCA+TGTTCTCT
ACTCCTACGGGAGGCAGCAGTGGGGAATATTGGACAATGGGCGAAAGCCTGATCCAGCCATGCCGCGTGAGTGATGAAGGCCTTAGGGTTGTAAAGCTCTTTCGCCGGGGAAGATAATGACGGTACCCGGAAAAGAAGCCTCGGCTAACTCCGTGCCAGCAGCCGCGGTAAGACGGAGGAGGCTAGCGTTATTCGGAATTACTGGGCGTAAAGCGTGCGCAGGTTGTGAGTCTAGTTGGATGTGAAAGCC
+
FF:FFFFFFFFFFFFFFFFF:F:FFF:FFFFFFFFFFF:FFFFFF:FFFFFF:FFFFFFFFFFFF:FFFFFFFFFFF:FFFFFFFFFF:,FFFFFFFFF,F:FFFF:F:FF:FFFFFFFFFFFFFFFFFFFFFFF:F:FFFFFF::FFFFFFFFFFFFFFFFFFFFFFFFFFFFFFFFFFFFFF::FF:FFF,FFFF:FF,FF:FFFFFF::FF:FFFFFF,::FFFFF:FF,:FFFFFF,F::FFF,FF
@A00920:152:HGHKKDRXX:2:2106:28085:34538 1:N:0:CGCGTTCA+TGTTCTCT
ACTCCTACGGGAGGCAGCAGTGGGGAATATTGCGCAATGGGCGGAAGCCTGACGCAGCGACGCCGCGTGGGGGATGACGGCCTTCGGGTTGTAAACCTCTTTCGCTATCGACGAAGCTTTTCGGAGTGACGGTAGGTAGAGAAGAAGCACCGGCCAACTACGTGCCAGCAGCCGCGGTAACACGTAGGGTGCGAGCGTTGTCCGGAATTATTGGGCGTAAAGAGCTCGTAGGCGGTGTGTCGCGTCGGCC
+
FFFFFF:FFFFFFFFFFFFFFFFFF,FFFFFFFFFFFFFFFFFFFFFFFFFFFF:FFFFFFFFFFFFFFFFFFFFFFFFFFFFFFFFFFFFFFFFFFFFFFFFFFFFFFFFFFFFFFFFFFFFFFFFFFFFFFFFFFFFFFFFF::FFFFFFFFFF:F:FFFFFFFFFFFFFFFFFFFF:FFFFFFFFFFFFFFFFFFFFFFFFFFFFFFFFFFFFFFFF:FFFFFFFFFFFFFFFFFFFFFFFFFFFFF
@A00920:152:HGHKKDRXX:2:2106:5954:34757 1:N:0:CGCGTTCA+TGTTCTCT
ACTCCTACGGGGGCAGCAGTGGGGAATATTGGACAATGGGCGCAAGCCTGATCCAGCAATGCCGCGTGAGTGAAGAAGGCCTTAGGGTTGTAAAGCTCTTTCGGCGGGGAAGATGATGACGGTACCCGCAGAAGAAGCCCCGGCTAACTCCGTGCCAGCAGCCGCGGTAATACGGAGGGTGCAAGCGTTAATCGGAATTACTGGGCGTAAAGCGCGCGTAGGCGGCTGATTAAGTCGGATGTGAAAGCCC
+
FFFFFFFFFFFFFFFFF:FFFFFFFFF:FFFFFFFFFFFFFFFFFFFFFFFFFFFFFFFFFFFFFFFFFFFFFFFFFFFFFFFFFFFFFFFFFFFFFFFFFFFFFFFFFFFFFFFFFFFFFFFFFFFFFFFFFF:FFFFFFFFFFFFFFFFFFFFFFFFFFFFFFFFFF:FFFFFFFF:F:FFF:FFFF,F,FF,FFFFFFFFFFFFFFFFFFFFFFFFFFFFF:FFFF,FFFFFFFFF:FFFF,FFFFF
@A00920:152:HGHKKDRXX:2:2106:28158:34820 1:N:0:CGCGTTCA+TGTTCTCT
ACTCCTACGGGAGGCAGCAGTAGGGAATCTTCCGCAATGGACGAAAGTCTGACGGAGCAACGCCGCGTGAGCGAAGAAGGCCCTCGGGTCGTAAAGCTCTGTTGTTAGGGAAGAAAAAGTATCGGAGTAACTGCCGGTACCTTGACGGTCCCTAACAAGAAAGCCACTGCTAACTACGTGCCAGCAGCCGCGGTACTACGTAGGTGTCAAGCGTTGTCAGGAATTATTGGGCGTACAGCGCGCGCAGGCG
+
FFFFFFFFFFFFFFFFFFFFFFFFFFFF:FFFFFFFFFFFFFFFFFFFFFFFFFFFFFF,FFFFFFFFFF:FFFFFFF,,FF,FFFFF,FFFFFFF:FF:,,FFF,:FFF,FFF,,:FF:FFFFF:F,F,FF:,F,FF:FFFF,FFFF,,FFFF,F,F,F:,FFFFF,,:,FFFF:F:,,FFFFF,FFFF,,,FF,F:FFF,:FFF,F,,,:FF:F,:,F,F,FF,FF,F,,,:F::FF:F:,FF,FFF:
@A00920:152:HGHKKDRXX:2:2106:3974:35837 1:N:0:CGCGTTCA+TGTTCTCT
ACTCCTACGGGAGGCAGCAGTGGGGAATATTGGACAATGGGCGCAAGCCTGATCCAGCCATTCCGCGTGAGTGAAGAAGGCCTTCGGGTTGTAAAGCTCTTTTGTCCGGAACGAAACGGTGCACGTGAATATCGTGCGCTACTGACGGTACCGGAAGAATAAGCACCGGCTAACTACGTGCCAGCAGCCGCGGTAATACGTAGGGTGCGAGCGTTAATCGGAATTACTGGGCGTAAAGCGTGCGCAGGCG
+
FFFFFFFFFFFFFFFFFFFFFFFFFFFFFFFFFFFFFFFFFFFFF:FFFFFFFFFFFFFFFFFFFFFFFFFFFFFFFFFFFFFFFFF:FFFF:FFFFFFFFF:FFFFFFFFFFFFFFFFFFFFFFFFFFFFFFFFFFFFF:FFFFFFFFFFFFF:FFF:FFFFFFFFFFFFFFFFFFFFFFFFFFFFFFF:FFFFF:FFFF:FFFFFFFFFFFFFFFFFFFF,FFFFFFFFFFFFFF:FF:FFFFFFFFF
@A00920:152:HGHKKDRXX:2:2106:24758:35916 1:N:0:CGCGTTCA+TGTTCTCT
CTTCCTCATTTAGAGGAAGTAAAAGTCTTAACAAGGTTTCCCTAGGTGAACATGCGGAAGGATCATTACAAATCAAAGTCTCACATGATACCACGTAGAAATTTTACCCTGGCCAAGTAGCCGAGCGTGGGGGAGCCATAGTCCGCCACCGCCCCCACTCCTTGCCTGTGCTGTTAACAAACTACTTATTCTTGTTGCTCGAATGAATTTTGATTTTCAAAAAAACTAAAAAAATTACAACTAATAACAA
+
,FF,,F,,F:FF:F,:F:F,FFFFF,:,,FFFFF:,,FFFF,FF,,F:FFF,::F:FFFFFF,FFFFFFFFFF:,:F,F:,FF,,FFF,FF::F,,:FFFF:FF::F::,F:F,FFF::,FFF,F:F,,F,FF,F,:F:,FFF,,,FF:F,,:,,,,FFFF,F,,F,F,,F:,:F:FFFFFF,F::,F::,:FF::,:F,,:FF,,FF,,:,FFFF,:F,,,,FFF,F:FF:FF,FF,::FF,FF:FFFF
@A00920:152:HGHKKDRXX:2:2106:16459:36292 1:N:0:CGCGTTCA+TGTTCTCT
ACTCCTACGGGAGGCAGCAGTGGGGAATATTGGACAATGGGCGCAAGCCTGATCCAGCAACGCCGCGTGGAGGACGAAGGTCTTCGGATTGTAAACTCCTGTCGGGCGGGACGAAGGTACGTGGGCAAATAGTCCATGTGCTTGACGGTACTGCCAGAGGAAGCCCCGGCTAACTCCGTGCCAGCAGCCGCGGTAATACGGAGGGGGCGAGCGTTATTAGGAATTATTGGGCGTAAAGGGCGCGTAGGCG
+
::F,FFFFFFFFFFFFFFF,:F,F,FFFFFFFFFFFFF::FFFF:FF:FF,F:FFFF:FFF::FFFFFFFF:FF:FFFF:FF,FF,:FFFF:FFF::::,:,:,,FF,FFFFF,FF:FFFFFF::FF::FFFF,FFF,FFFFF,FFF,:FFF:FFFFFFF,:FFF,F,,FFFFF:F,,F,:,F,FFF,F:FF,F,FFFF::F,:F,FF,::FF:F,FF,F,FF,F,F::F:,:FFF:,F:F,F,FFF,F,
@A00920:152:HGHKKDRXX:2:2106:3242:36479 1:N:0:CGCGTTCA+TGTTCTCT
ACTCCTACGGGAGGCAGCAGTGAGGAATCTTGCGCAATGGGCGAAAGCCTGACGCAGCGACGCCGCGTGAGGGATGAAGGCCTTCGGGTTGTAAACCTCTGTCAGGGGGGACGAACACGGAATCGGTGAATAGCCGGTTCCACTGACGGTACCCCCAGAGGAAGCACCGGCTAACTCCGTGCCAGCAGCCGCGGTAAGACGGAGGGTGCGAACGTTGTTCGGAATCACTGGGCGTAAAGGGCGCGTAGGC
+
FFFF:FF,:F,F:FFFFFF:FF,F:FFF:F,FF,:FFFFFF:,F,FF,FFFFF,FFF::FFFFF:FFFFFFF:FF:F:FFF,FF,FFFFFFFFFFFFF,F:,:FF,F,F,FFFFFFFFFFFFFFFF:FFFFF,F,:FFFFFFFFFFFF:FF::FFFFF:FFFFF:FFFFFFF:F:,FFFFFFFFFF:FFFFFF:FFFFFFFFFFFFF:F:FFFF:FF::F,FFFFFFFFF::F::FF,FF:FF:FFFFF:
@A00920:152:HGHKKDRXX:2:2107:26069:1141 1:N:0:CGCGTTCA+TGTTCTCT
ACTCCTACGGGAGGCAGCAGTGGGGAATTTTCCGCAATGGGCGAAAGCCTGACGGAGTGACGCCGCGTGGGGGACGAAGGCCTTCGGGTCGTAAACACCTGTCAGAGGGAAAGAAGGGTGTCGGCGTGAACAGCGCCGGCATCTGACGGTACCTTCAGAGGAAGCCCCGGCCAACTCTGTGCCAGCAGCCGCGGTAAGACAGAGGGGGCAAGCGTTGTTCGGAATTATAGGGCGTAAAGCCCGCTTAGGC
+
FFFFFFFFFFFFFFFFFFFFFF:FFFFFFFFFFFFFFFFFFFFF,::,F:FFFFFFF:FFFFFFFFFFFFFFFF:FFFF,FFFFFF:FFFFFFFFF,FFFFF::FFFFFFF,FFFFFFFFF,::FF:FF,FF:FFF:FFFF:FFF:F,F:FFFFFFFFFF:FF::FFFFF,F:F,FFFF,:FF:FFF,,FF,F:FFF,FFF:F:FF,F:,FFF,,FFFFFFF,,:FF:,,:FFFF,:FFF,F:F,FF:F:
@A00920:152:HGHKKDRXX:2:2107:28809:1157 1:N:0:CGCGTTCA+TGTTCTCT
ACTCCTACGGGAGGCAGCAGTGGGGAATTGTTCGCAATGGGCGCAAGCCTGACGACGCAACGCCGCGTGGAGGAAGAAGATTTACGGTTCTTAAACTCATTACGATCTAGACGAATCACCTTCGGGTTAACAATCCGGAGGAATGACGGTACCGAGAGAATAATCCCCGCCTAAATCCTTGCCAGCAGCCGCGGTAATACTGGGGGGGCAAGCGTTGTACGGAATTACTGGTCGTAAAGGTCACTTAGGT
+
FFFFFFF,:FFF,:FF:FF::FF:FFFFF,FF,FFFFFFFF:FFFF,FFFFF,:,FFFFFFFFFFFFFFF:FFF,,FFFF,,F,:F,,FF,,FFF,FF,FF,F,,FF,,,,F,F,F:F:FFFFF:F,,F:,F,FF:FF:::,FF,,FF,:FFFFFFFF:,,FF,,,FFF,F:FF,:FF,::::F::FFFFFF:,FF,:FF:,FF::F,,FF:F,FFF,:FF,FF:F,FFF:,FFF,:F,FFF,F,::,,F
@A00920:152:HGHKKDRXX:2:2107:23439:1470 1:N:0:CGCGTTCA+TGTTCTCT
ACTCCTACGGGAGGCAGCAGTGGGGAATTTTGGACAATGGGCGCAAGCCTGATCCAGCCATGCCGCGTGAGTGAAGAAGTCCTTCGGGTTGTAAAGCTCTTTCGGCGGGGACGAAACGGTTCGCACTAATACTGCGGACTAATGAAGGAACCCGCAGAAGAAGCACCGGATAACTACGTGACAGCAGCAGCGGTAATACGTATGGTGCAGGCGTTAATCTCACATACTGGGCGAAAAACGCACGTAGGCT
+
FFFFFFFFFFFFFFFFFFFFFFFFFFFFFFFF,FFFFFFFF:F,FF:FFFFF,:FFFFFFFFFFFFFFF::FFF,FFFF,FF:F:FFFFFFF:FF,:FFFFFFF:FF,,FFF:FFFF:FFFFF:FFF,FFFF,FF,FFF,:F:F,,,F,FFFF:F:,FF,FF,F,FFFF,,FF:,F,FFF:FFF,F,F,::,F,:,FF:,:F,F:FFFF,FFFF::FFF,,F:,F::F,FFFF,FF:,F,:F,F::,FF,
@A00920:152:HGHKKDRXX:2:2107:7274:2660 1:N:0:CGCGTTCA+TGTTCTCT
ACTCCTACGGGAGGCAGCAGCAGGGAATATTGCACAATGGGCGCAAGCCTGATGCAGCAACGCCGCGTGCCTGAGGAAGGCCTTCGGGTCGTAAAAGGCTTTTCTAGCTGAAGAGGAAGGACAGTAAGCTAGGAATAAGTGTCGGCTAACTACGTGCCAGCAGCCGAGGTAAAACGTAGGACGCCAGCGTTATCCGGAGTTACTGGGCGTAAAGGGCGGGCAGGCGGCTGGACAAGTCTGAGGTGAAAGC
+
FFFFFFFFFFFFFFFFFFFFFFFFFFFF:FFFFFF:FFFFF:FFFFFFFFFF,FFFFF:FFFFFFFFFF:F,FF,FFFFFFFFFFFFFFFFFFFFFF,FF:FFF,FFFFF,FFFF,FF,,,FFFFF:F::,F:FF,FFFF,,F:FF,FFFF,:,FFFF,FFF:::F:,,FF,,FFFFFF,FFFF,::F,F,,FFFFFFF:F::FFF:FF,:,:F:,FF,:F,FFF,,F,:FFF,,FFFFF:,FF:::FFF
@A00920:152:HGHKKDRXX:2:2107:21658:2707 1:N:0:CGCGTTCA+TGTTCTCT
ACTCCTACGGGAGGCAGCAGTGGGGAATATTGCGCAATGGGCGGAAGCCTGACGCAGCGACGCCGCGTGGGGGATGAAGGCCTTCGGGTTGTAAACCTCTTTCAGCATCCACGAAGTTCCAGTATTCGATGGGGTGACGGTAGGTGCATAAGAAGCGCCGGCTAACTACGTGACAGCAGCCGCGGTAATACGTAGGGCGCAAGCGTTGTCCGGAATTATTGGGCGTAAAGAGATCGTAGGTGGCTTGTCG
+
FFFFFFFFFFFFFFFFFFFFFFFFF,F:FFFFFFF:,FFFFFFFFFFFFFFFFFF:FF:F:FFFFFFFFFFFFFFFFFF::FFFFF:FFF,FFFF:F:F,FFF,,FFFFFF:,:FF:,F,FFFFF,FF,:FFFF:FFFF::FFFFFFF,FF:F,,FF::FFFFF:F:FFFF:,FFFFFFF:FFFF,FFFFFFFF:F,FFFFF,FFFF:F:FFFFFFFFFF,,FFFFFFFFFF,FFFFF::FFFF:F,FFF
@A00920:152:HGHKKDRXX:2:2107:16405:3505 1:N:0:CGCGTTCA+TGTTCTCT
ACTCCTACGGGAGGCAGCAGTCGGGAATTTTGCGCAATGGGCGAAAGCCTGACGCAGCAACGCCGCGTGAGGGATGAAGGCCTTCGGGTTGTAAACCTCTTTTCTCAGGGAAGATTATGACGGTACCTGAGGAATAAGCCACGGCTAACTACGTGCCAGCAGCCGCGGTAATACGTAGGTGGCAAGCGTTGTCCGGATTTACTGGGCGGAAAGAGAGCGCAGGCGGTCGTTCAAGTCGAGTGTGAAATCC
+
FFFFFFFFFFFFF:FFFFFFFFFFFFFFFFFFFFFFFFFFF,FFF:FFF::FFFFFFFFFFFFFFFFFF:,FFFFFFFFFFFFFF:FFFF:FFFFFFFFFFFFFF::FFFFFF:FFFFFFFFFFF,F:FFFFFFFFFFFFFFFFFFF:FFFFFF::FF,FF:FFFFF:FF,FFFFFFFFFFFFFFF:FF,F:FFFFFFFF,FFFFFFF,FFFFFF,FFFFFFFFFFFFFFFFFF,FFFFF::F:F,FF:F
@A00920:152:HGHKKDRXX:2:2107:8187:3583 1:N:0:CGCGTTCA+TGTTCTCT
ACTCCTACGGGAGGCAGCAGTGGGGAATTTTGGACAATGGGCGCAAGCCTGATCCAGCCATGCCGCGTGCGGGAAGAAGGCCTTCGGGTTGTAAACCGCTTTTGTCAGGGAAGAAATCCTCTGGGTTAATACCTCGGGGGGATGACGGTACCTGAAGAATAAGCACCGGCTAACTACGTGCCAGCAGCCGCGGTAATACGTAGGGTGCAAGCGTTAATCGGAATTACTGGGCGTAAAGCGTGCGCAGGCG
+
FFFFFFFFFFFFFFFFFFFFFFFFFFFFFFFFFFFFFFFFFFFFFFFFFFFFFFFFFFF:FFFFFFFFFFFFF:,FFFFFFFFFFFFFFFFFFFFFFFFFFFFFFFFFFFFFFFFFFFFFFFFFFFFFFFFFFFFFFFFFFFFFFFFFFFFFFFFFFFFFFF:FFFFFFFF:FFFFF:FFFFFFFFFFFFFFF:FFFFFFFFFF,FFFFF::FFF:FFFFFF,FF,FFFFFF,FFFFFFFFF:FFFFFFF
@A00920:152:HGHKKDRXX:2:2107:14959:3662 1:N:0:CGCGTTCA+TGTTCTCT
ACTCCTACGGGAGGCAGCAGTGGGGAATATTGGGCAATGGCCGAAAGGCTGACCCAGCGACGCCGCGTGCGGGATGACGCTTTTCGGAGTGTAAACCGCTGTCAGAGGGGACGAAACGCCACAGCGGGAATACCGCTGGGGTTTGACGGTACCCTCAAAGGAAGCGCCGGCTAACTCCGTGCCAGCAGCCGCGGTAATACGGAGGGCGCAAGCGTTGTTCGGAATCACTGGGCGTAAAGCGCGCGCAGGC
+
FFFFFFF,FF,FF,FFF::FFFF,FF,FFF,:FFFFFFFFFFFFF,FFFF:FFF:FFF:F,FFFFF,F,FF:FFF:FFF:FF,FFFF:FFFFFFFFFF,F:FFFFFFFFFFFFFFFF:FFFFFFFFFFFFFFF:FFF,FF:FFFF,FFFFFFF:FFFFF:FFFF:FF:F,FFFFFFF::::F:FFFFFF,F,FFFFFFF:F:FF,FFF,FFFF,F,FFFFF:F,F:FFF:FF:FFF,FF,FFFFFFFFFF
@A00920:152:HGHKKDRXX:2:2107:8558:4194 1:N:0:CGCGTTCA+TGTTCTCT
ACTCCTACGGGAGGCAGCAGTGGGGAATTTTTGACAATGGGCGCAAGCCTGAACCAGCAATGCCGCGTGAGTGACGAAGGCCTTCGGGTCGTAAAGCACTTTAATCAGGAAAGAAACTGCTCGGGCTCAAAACACACGAACATGAACGTAACAGAAAAATAATCACCCGCACAAAACTTTCCACCAGCCCCCGTAAAAACAAAGGTGCAATCCTTAAAACGAATTAAATGGCGTAAATCGTGCCCAAGCC
+
FFF,::FF:FFFF,FFFFF::FFF:FFFF,F,,FFFFF::FFFFFFFFFF:F,F,FF,,FF,FFFF::FFF:,F,:FFF:F:FF,,:FF:::FFF:F,F:FF,,F,FFF,FFFF:,,,F,:,F,,FF,F,,,F,F,,F,:,:F,,F:FFF,:,,,F,,:F,:,,FF:,FF,,F,:FF,:,,F:,::,,:F:FF::FF,,,,F:F,,FF,,,F:,:F:FF:FF,,,,,F,,FF:::FFF:FF,FF::::,:
@A00920:152:HGHKKDRXX:2:2107:21034:4664 1:N:0:CGCGTTCA+TGTTCTCT
ACTCCTACGGGAGGCAGCAGTAAGGAATATTGGTCAATGGACGCAAGTCTGAACCAGCCATGCCGCGTGGAGGATGAAGGCCCTCTGGGTTGTAAACTTCTTTTATCTGGGACGAAACCCTCATATTCTTATGAGACTGACGGTACCAGAGGAATAAGCACCGGCTAACTCCGTGCCAGCAGCCGCGGTAATAAGGAGGGTGCAAGCGTTATCCGGATTCACTGGGTTTAAAGGGTGCGTAGGAGGGCAG
+
:FF:FFFFFFFFFFFFFFFFFFFFFFFFFFFFFFFFFFFFFFFFF:FFFFF:FF,FFFFFFFFFFFFFFF::FFFF:FF:FFFFFFF:FFF:FFFFFFF:FFFFF,FFFFFFFF,FFFFF:FF:FFFFF:FFF,FFFFFFFFF:FFFFFFFF:FFF:FFFF::FFFFFFF:FFFF:F:FFFFFFFFF:FFFFF,,,FF,FFFFFFFF,:F:FFFFFFFFFFFFF:FFFFFF,::,F::::FF,F,FFFFF
@A00920:152:HGHKKDRXX:2:2107:18674:4899 1:N:0:CGCGTTCA+TGTTCTCT
ACTCCTACGGGAGGCAGCAGTGGGGAATTTTGGACAATGGGGGCAACCCTGATCCAGCCATGCCGCGTGTGTGAAGAAGGCCTTCGGGTTGTAAAGCACTTTCGGACGGAACGAAATCGCGCGGGTGAATATCCCGCGTGGATGACGGTACCGTAAGAAGAAGCACCGGCTAACTACGTGCCAGCAGCCGCGGTAATACGTAGGGTGCGAGCGTTAATCGGAATTACTGGGCGTAAAGTGTGCGCAGGTG
+
FFFFFF,:FFFFFFFFFFFFFFFFFFF::FFFF,FF:FFFFFFF,,FFFFFFFFF:FFFFFFFFFFFFF,F:FF,FFFFFFFFFFFFFFFFFFFFFFFFFFFFFFFF:FFFFFFF:FFFFFFFFFF:F,FFFFFFFFF,FFFFFFFFFFFFFFFFFFFFFFFFFFFFFFF::FFFFFFFFFFFFFFF:FFFFF:FFF,FFFFFFFFFFF:FFFFFF,::FFFFFFFFFFFFFFFFF,:FFFFFFFFFFFF
@A00920:152:HGHKKDRXX:2:2107:27118:6151 1:N:0:CGCGTTCA+TGTTCTCT
ACTCCTACGGGAGGCAGCAGTGGGGAATATTGGACAATGGGCGCAAGCCTGATCCAGCCATACCGCGTGGGTGAAGAAGGCCTTCGGGTTGTAAAGCCCTTTTGTTGGGAAAGAAATCCTGTCGATTAATACTCGGTGGGGATGACGGTACCCAAAGAATAAGCACCGGCTAACTTCGTGCCAGCAGCCGCGGTAATACGGGGGGAGCAAGCGTTGTTCGGATTTACTGGGCGTAAAGGGCGCGTAGGCG
+
FFFFFFFFFFFFFFFFFFFFFFFFFFFFFFFFF:FFFFFFFFFFFFFFFFFFFFFFFFFF:FFFFFFFF:FFFFFFFFFFFFFFFFFF:FFFF,FFFFFFFFFFFFFFFFFFF:FFFFFFF:FFFFFFFFFFFF:FF:FFFFFFFF:FFFF:FFF,FFFFFFFFFFFFFFFFFFFFFFFFF:FFFFFFFFFFFFF,:FFF,,FF,FFFF:FF:F:FFFFFFFFFFFFF:FFFF:F,,,:FFFFFF,FF:F
@A00920:152:HGHKKDRXX:2:2107:6262:6261 1:N:0:CGCGTTCA+TGTTCTCT
ACTCCTACGGGAGGCAGCAGTGGGGAATATTGCGCAATGGACGAAAGTCTGACGCAGCGACGCCGCGTGGGTGATGAAGGCCTTCGGGTCGTAAAGCCCTGTCGCAGGGGAAGAACAAGTATCGGGATAATACCCCGGTGCCCTGACGGTACCCTGTAAGAAAGCACCGGCTAACTCCGTGCCAGCAGCCGCGGTAATACGGAGGGTGCGAGCGTTGTTCGGAATTACTGGGCGTAAAGCGCGTGTAGGC
+
F:FFFF,FFFFFFFFFFFFF:FFFFF,F:FFFFFFFFFFFFFFFFFFFFFFFFFFFFFF:FFFFFFF:FFFFFFFFFF:FFFF::FFFFFFFFFFFFFFFFFFFFFFFFFF:FFF:FFFFFFFFFFFFFFFF:FF:FF:FFFFFF:FFF::FFFFFFFFFF,FF:::FFFFFFFFFFF,FFFF:FFFFFFFFFFF:F:FFF:FFFFFFF:FFFFFFFFF:F:F,F:FFFFFFFFFFFFF:FFFFFFF,FF
@A00920:152:HGHKKDRXX:2:2107:16297:6605 1:N:0:CGCGTTCA+TGTTCTCT
ACTCCTACGGGAGGCAGCAGTAAGGAATATTGGTCAATGGACGCAAGTCTGAACCAGCCATGCCGCGTGGAGGATGAAGGTCCTCTGGATTGTAAACTTCTTTTATTTGGGAAGAAACACATGTTTTCTAATATGGTTGACGGTACCATATGAATAAGCACCGGCTAACTCCGTGCCAGCAGACGCGGTAATACCGTGGGTGCAAGCCTTATCCGGATACAATGGGTTTAAAGGGTGCGTAGGCGGGGTG
+
FF::FFFFFFFFFFF:FFFFFFFFFFFFFFFFFFFFFFF:FFF:FFFFFFFFFFFFFFF:FFF:FFFFFFF:FFFFFFFFFFFFFFFFFFFFF,:FF,F:FF,F:FFFF,FFF,FFFF,F,FF:FFF,:FFF,:FF,FF::FFFFFFF,FF:::,:FF,,:,FF,F::FFFFFF::FF,FF:,:,FF,F:FFF:,:,:,FFFFFFFF,,F:,F,:FFF,:,,::::FF,:,F:F,,,F,:FF,F,FF,FF
@A00920:152:HGHKKDRXX:2:2107:25373:7138 1:N:0:CGCGTTCA+TGTTCTCT
ACTCCTACGGGAGGCAGCAGCAAGGAATTTTCCGCAATGGGCGAAAGCCTGACGCAGCAACGCCGCGTGGGGGATGAAGGCCTTCGGGTTGTAAACCCCTTTTGCGAGGGAAGAAGATCTGACGGTACCTCGCGAATAAGCCACGGCTAACTACGTGCCAGCAGCCGCGGTAATACGTAGGTGGCAAGCGTTGTCCGGATTTACTGGGCGTAAAGCGCGCGCAGGCGGACTGGTTAGTCCGGGGTGAAAG
+
FFFF:FFF:FFFFFFFFFFFFF:F::FFFFFFFFFFFFFFFFFFFFFFFFFFF:F,F:FFF:FFFFFFFFF::,FFFFFFFFFFFFFFFFFFFFFFFFF:FFFFFFFFFFFFF,FF,FFFFFFFFF,FFFFFFFF:FFFFFFFFFFFFFFFFFFFFFFFFFFFFFFFFFFFF:F,FFFFF:F::FFFFFFFFFFFFFFFF:FFFFFFFFFFF,:F:FFFFF:FFFFFFF::FF:F:F:F,FFFFFFFFFF
@A00920:152:HGHKKDRXX:2:2107:30020:7451 1:N:0:CGCGTTCA+TGTTCTCT
ACTCCTACGGGAGGCAGCAGTGGGGAATTTTCCGCAATGGGCGAAAGCCTGACGGAGCAACGCCGCGTGAGGGAGGAAGGCCTGTGGGTTGTAAACCTCTTTTCTCAGGGAAGAAGATCTGACGGTACCTGAGGAATCAGCATCGGCTAACTCCGTGCCAGCAGCCGCGGTAAGACGGAGGATGCAAGCGTTATCCGGAATTATTGGGCGTAAAGCGTCCGCAGGCGGCTCAGCAAGTCTGCTGTCAAAG
+
FF,,FFFFFFFFFFFFFFFFFF:FFFFFFFFFFFFFF,FFFFFFFFFFF,FFFFFFFFFFFFFFFFFFFFFFFFFF::FFFFFFFFFFFFFFFFFFFFFFFFFFFFFFFFFFFFFFFFFFF:FFF:FF:F:FFFFFFFFFFFFFFFFFFFF:FF:FFFFF,:F:,F,FFFFFFFFF:FFFFFFF,FF:FF,:FF,FF:F,FF:FF:,FF:F,FFFF,FFFF::F,FF,FFFFFFFF,FF:FF:,FFF::F
@A00920:152:HGHKKDRXX:2:2107:14271:7513 1:N:0:CGCGTTCA+TGTTCTCT
ACTCCTACGGGAGGCAGCAGTAGGGAATATTGGGCAATGGACGAGAGTCTGACCCAGCCATGCCGCGTGCAGGAAGACGGCGTTCTGCGTTGTAAACTGCTTTTATCTGGGAAGAAAAGGCCCCTGCGGGGGACATTGCCGGTACCAGATGAATAAGCACCGGCTAACTCCGTGCCAGCAGCCGCGGTAATACGGAGGGTGCAAGCGTTGTCCGGATTTATTGGGTTTAAAGGGTGCGTAGGCGGCTATT
+
FF:FFFFFFFFFFFFFFFFFFFFFFFFFFFFFFFFF,FFFFFFFFF:FFFFFFFFFFFFFFFFFFFFFFFFFFFFFFFFFFFFFFFFFFFFFFF::FFFFFFFFFFFFFFFFFFFFFFFFFFFFFFFFFFFFFFFF:FFFF:FFFFFFFFFFFFFFFFFFFFFFFFF:FFFFFFFFFFFFFFFF:FFFFFFFFFFFFFFFFFFFFFFFFF:FFFF::FF,FFFFF::FFFFFFFFFFFFFFFF:FFF:FF
@A00920:152:HGHKKDRXX:2:2107:19271:7811 1:N:0:CGCGTTCA+TGTTCTCT
ACTCCTACGGGAGGCAGCAGTGGGGAATATTGCACAATGGGCGCAAGCCTGAAGCAGCAACGCCGCGTGAGGGATGACGGCCTTCGGGTTGTAAACATCTTTTGGCAGGGAAGAAGCCTTCGGGTGACGGTACCTGCAGAAAAAGCACCGGCTACCTACGTGCCAGCAGCCGCGGTAATACGGAGGGTGAAAGCGTTATCCGGACTTATTGGGCGTAAAGAGCTCGTAGGCGGTTTGTCGCGTCTGCTGT
+
FFFFFFFFFFFFFFFFFFFFFFFFFF:FFFFFF,FF:FFFFFFFF:FFFFFF,FFFFFF:FFFFFFFFFFFFFFFFFFFFF:,FFFFF,FFF,:FF,,FFF:FFFFFFF:F,FF:FF,FFFFF,FF,:FF,,,FFF:FFFF,FF:FFFFF,FFF,F:FFFFFFFFFF,FFFFF:F,FF:F:F,:F:FFF,FFFFF,,:,FF,FF:FFFFFF,:FFFF,,::FF,::FFF,FF,,,,FF,:FF:FFFFF:F
@A00920:152:HGHKKDRXX:2:2107:30065:7811 1:N:0:CGCGTTCA+TGTTCTCT
ACTCCTACGGGAGGCAGCAGTGAGGAATATTGGACAATGGGCGGGAGCCTGATCCAGCCATGCCGCGTGCAGGAAGACTGCCCTATGGGTTGTAAACTGCTTTTGTACGGGAAGAAACACCCCCTCGTGAGGGGGCTTGACGGTACCGTAAGAATAAGGATCGGCTAACTCCGTGCCAGCAGCCGCGGTAATACGGAGGATCCGAGCGTTATCCGGAATCATTGGGTTTAAAGGGTCCGTAGGTGGATGG
+
FFFFFFF:FFFFFFFFFFFFFFFFFFFFFFFFFFFFFFFFFFFFFFFFFFFFFFFFFFFFFFFFFFFFFF,FFFFF:FFFFFFFFFFFFFFFFF,FFFFFF:FFFFFFFFFFFFF,F:F:FFFFFFFFFFFFFFFFFF::F:FFFFFFFFFFFFFF:FF:FF:FFFFFFFFFFFFFFFFFFFFFFFFFFFFF:FFFFFFFFFFFFFFFFFF:FFFF,,F:FFFFFFFFFFFFFFFFFFFFFFFFFFFFFF
@A00920:152:HGHKKDRXX:2:2107:19271:7905 1:N:0:CGCGTTCA+TGTTCTCT
ACTCCTACGGGAGGCAGCAGTGGGGAATATTGGACAATGGGCGCAAGCCTGATCCAGCCACGCCGCGTGAGTGATGAAGGCCTTCGGGTCGTAAAGCTCTGTGGGGAGGGACGAACCGCTGCTGGTGCATAGCCAGCAGCATGACGGTCCCTCCTTAGCAAGCACCGGCTAACTCCGTGCCAGCAGCCGCGGTAATACGGAGGGTGCAAGCGTTATCCGGATTTACTGGGTTTAAAGGGTGCGTAGGTGG
+
FFFF:FFFFFFFFFFFFF,FFFFFFF:FFFF,FFFFFFFFFFFFFFFFFFFFFFFF,FFFFFFFFFFFFFFFF,FFFFF,FFFFFFFFFFF,FFFFFFFFF:FFFFFFFF::FFFFFFFF::F:FFFFFF:F:FFF::FFFFFFFF,F,FF:FF,FF:FF:FFFFF:F:FFFFF:FF:FFFFF,FF:FFFFFF:,F:FFFFFFFFFFFFF:FFF:FFFFFF,FF:FF,FFFF:FFFF:FF:FFFFFFFFF
@A00920:152:HGHKKDRXX:2:2107:29532:8015 1:N:0:CGCGTTCA+TGTTCTCT
ACTCCTACGGGAGGCAGCAGTGAGGAATATTGGACAATGGGCGGGAGCCTGATCCAGCCATGCCGCGTGCAGGAAGACTGCCCTATGGGTTGTAAACTGCTTTTGTACGGGAAGAAACACCCCCTCGTGAGGGGGCTTGACGGTACCGTAAGAATAAGGATCGGCTAACTCCGTGCCAGCAGCCGCGGTAATACGGAGGATCCGAGCGTTATCCGGAATCATTGGGTTTAAAGGGTCCGTAGGTGGATGG
+
:FFFFFFFFFFFFFFFFFFFFFFFFFFFFFFF:FFFFFFFFFFFFFFFFFF:FFFFFFFFFFFFFFFFFFFFFFFFF:FFFFFFFFFFF,FFFFFFF:FF:FFFFFFFFFFF:FFFFFFFFFFF:FFFFFFFFFFFFFFFFFFFFFF:FF,FFFFFFFFFFF:FFFFFFFFFFFFFFFFF,FFFFFFFFFFFFFFFFFFFFFFFFFFFFFFFFFFFF,FFFFFFFFF,FFFFFFFFFFFFFFFF::,FF:
@A00920:152:HGHKKDRXX:2:2107:25509:8124 1:N:0:CGCGTTCA+TGTTCTCT
ACTCCTACGGGAGGCAGCAGTAAGGAATATTGGTCAATGGACGCAAGTCTGAACCAGCCATGCCGCGTGAAGGATGAAGGTCCTCTGGATTGTAAACTTCTTTTATATGGGACGAAACCTCTTATTCTTAAGAGACTGACGGTACAATAGGAATAAGCACCGGCTAACTCCGTGCCAGCAGCCGCGGTAATACGGAGGGTGCAAGCGTTATCCGGATTCACTGGGTTTAAAGGGTGCGTAGGAGGGCAGG
+
:FF:F:,FFFFFFF:F:FFFFFFFFFFFF:FF,FFFFFFF:FFF:FFFFFFFFF:F:FFFFFF:FF:FF:FFFFFFFFFFFFFFFFFFFFFFFF:FFF:F:FFF:F:FFFFFFFFFFFF::F:FFF:F:FFF:FF,::FFF:FFF,FFFF,F:FFFF::FF::FFFF,FFFFFFFFF,FFFFFFFFFFFFF:FFFFFFFFFFF:F::F:F:FFFFFF:FFFFFFFFFFF:FF,FFFFFFFF,FFF:FFFF
@A00920:152:HGHKKDRXX:2:2107:18602:8155 1:N:0:CGCGTTCA+TGTTCTCT
ACTCCTACGGGAGGCAGCAGTGGGGAATATTGGTCAATGGGCGCAAGCCTGAACCAGCCACGCCGCGTGAGTGATGAAGGCCTTCGGGTTGTAAAGCTCTGTGGGGAGGGAAGAAAACGGCCAGTAAGAAACGACTGGACCTTGACGGTACCTCCTTAGCAAGCACCGGCTAACTCTGTGCCAGCACCCGCCGAAAAACAAAGGGTGCGAACGATGCTCCTAAAAACTCGCCCTAAAGCGCGTGTAGGCG
+
FFFFFFFFFFFFFFFFFFFFFFFFFFFFFFFFFFFFFFFFFFFFFFFFFFFFFFFFFFFFFFFFFFFFFFFFFFFFFFFFFF:FFFFFFFFFFFF:FFFFF,FF:F,FFFF:FFFFFFFFFF,FF,FFFFFFFF:FFF,::,:F::F,F::F:,F,F::,F:,,:,,F,,,::::,:,:F:,F:,F,::,::,,FF:::,,,,,:,,,F,,,,,,,:,,,,,:,,F:,:,,,,,FFFFFFFFFFF:FF:F
@A00920:152:HGHKKDRXX:2:2107:16315:8923 1:N:0:CGCGTTCA+TGTTCTCT
ACTCCTACGGGAGGCAGCAGTGGGGAATTGTTCGCAATGGGCGCAAGCCTGACGACGCAACGCCGCGTGGGGGATGAAGGTCCTCGGATTGTAAACCCCTGTTGGGTGGGACGAAGACTTTCGTGTTGAAAAGCACTGGAAGCTGACGGTACCACCTGAGGAAGCCCCGGCTAACTCTGTGCCAGCAGCCGCGGTAATACAGCGGGGGCACGCGTTGTTCGGAATTACTGGGCGTAAAGGGCGCGTAGGC
+
FFFFFFFFFFF:FFF:FFFFF,FFFFF,FFFFFFFFFFFFFFFFFFF:FFFFFFFFFFFFFFFFFFFFFF:FFFFFFFF:FF,FFFF:FFFFFFFF:FFF,F,F::,FFFFF:FF,:F:FFF::F,F,FF,FFF,,,:FFFFF:FFFFFFF,F:FF:FF:FFFF:FFFFFF,F:FFF,F,FFF,FFF::FFFF:FFFF:F,F,FFFFFFF:FFFFFFF,FFF,FFFFFFF,FFFF,F,FFF:,F::FFFF
@A00920:152:HGHKKDRXX:2:2107:10691:9111 1:N:0:CGCGTTCA+TGTTCTCT
ACTCCTACGGGAGGCAGCAGTGGGGAATATTGGACAATGGGGGCAACCCTGATCCAGCAATGCCGCGTGAGTGATGAAGGCCTTCGGGTTGTAAAGCTCTTTTGGCGGGGACGATGATGACGGTACCCGCAGAATAAGCCCCGGCTAACTTCGTGCCAGCAGCCGCGGTAATACGAAGGGGGCTAGCGTTGTTCGGAATTACTGGGCGTAAAGGGCGCGTAGGCGGCTCTGAGCGTCGGATGTGAAAGGC
+
FFFFFF:FFFFFFFFFFFFF:FFFFF:FFFFFFFFFFFFFFFFFFFFFFFFFFFFFFF:FFFFFF:FFFFFFFFFFFFFFFFFFFFFFFFFFFFFF:FFFFFFFFFFFFFFFFFFF,FFFFFFFFFF:FFFFFFFFFFFFFFFFFFFFFFFFFFFFFFFFFFFFFFFFFFFF:FFFFFFF:FFFFFFFFFFFFFFFFFFFF:FFFFFF:F,FFFFFFFFFFFFFFFFFFFFF,FFFFFFF:FFFF:FFFF
@A00920:152:HGHKKDRXX:2:2107:30020:9330 1:N:0:CGCGTTCA+TGTTCTCT
ACTCCTACGGGAGGCAGCAGTGGGGAATATTGGACAATGGGGGAAACCCTGATCCAGCAATGCCGCGTGTGTGAAGAAGGCCTGCGGGTTGTAAAGCACTTTCGGCAGGGAAGAAAAGCGTCGGGCTAATATCCCGATGTCTTGACGTTACCTGCATAAGAAGCACCGGCTAACTCCGTGCCAGCAGCCGCGGTAATACGGAGGGTGCGAGCGTTAATCGGAATTACTGGGCGTAAAGCGCACGTAGGTG
+
FFFFFFFFFFFFFFFFFFFFFFFFFFFFFFFFFFFFFFFFFFF::FFFFFFFFFFFFFFFFFFFFFFFFFFFFFFFFFFFFFFFFFFFFFFFFFFFFFFFF:FFFFFFFFF:F:FFFFFFFFFFFFF,FFFFFFFFFFFFFFFFFFFFFFFFFFF:FFFFFFFFFFFFFFFFFFFFFFF:FFFFFFFFFFFFFFF::FFFFFFFFFFF::FFFFF,FF:FF::F:,FFFFFFFFFFFFFFFFFFFFFFFF
@A00920:152:HGHKKDRXX:2:2107:14841:9471 1:N:0:CGCGTTCA+TGTTCTCT
ACTCCTACGGGAGGCAGCAGTGGGGAATTGTTCGCAATGGGCGCAAGCCTGACGCAGCAACGCCGCGTGAGGGATGAAGGCTCTCGGGTTGTAAACCTCTTTCAGCAGGGACGATTGTGACGGTACCTGCAGAAGAAGCACCGGCTAACTCCGTGCCAGCAGCCGCGGTAATACGGAGGGTGCGAGCGTTAATCGGAATTACTGGGCGTAAAGGGCGCGTAGGCGGTGAAGTAAGTCGGGTGTGAAAGCC
+
FFFFFFFF:FFFFFFFFFFF::FFFFFFFFFFFFFF:FFFFFFFFFFFFFFFFFFFFFFFFFFFFFFFFFFFFFFFFFFFFFF:FFFFFFF:FFFF,FFFFFFFFFFF:FFFFFFFFFFFFFFFFFFFFFFFFFF:FFFFFFFFFFFFFFFFFFFFFFFFFFFFFFF:F:FF:FFFFFFFFFF:FFFFFFFFF:FFFFFFFFFFFFFFFFFFFFFF:FFF:FFFFFF:FFF:FFFFF,FFFF:,FFFFFF
@A00920:152:HGHKKDRXX:2:2107:5222:9565 1:N:0:CGCGTTCA+TGTTCTCT
ACTCCTACGGGAGGCAGCAGTAGGGAATCTTGCGCAATGGGCGAAAGCCTGACGCAGCCATGCCGCGTGAATGATGAAGGTCTTAGGATTGTAAAATTCTTTCACCGGGGAAGATAATGACGGTACCCGGAGAAGAAGCCCCGGCTAACTTCGTGCCAGCAGCCGCGGTCATACGAAGGGGGCTAGCGTTGCTCGGAATTACTGGGCGTAATGGGCGCGTAGGCGGATATTTAAGTCAGGGGTGCAAGCC
+
F,F,FFFF::,:FFFFFFFFFFF,F:,FFF,:FFFFFF:FFFFFFFFFFFFFFFFF:FFF,FFF:FF:FF::FFFFFF,,FFF,FFFF,FFF:FFFFFFFFF,F,FFFFFF,F,FFFFFFFFFFFFFFFF,FFFFFFFFF:FFFF,FFFFFFFFFF:FFFFF:FFFFFF,:F,FF,FF:FFFFF,:FFFFFF,FF:,:FF,,F:F,FF,,:,F,FFFFFF,F,FFF,:F,FFFFFFFFFFFFF,,,F,FF
@A00920:152:HGHKKDRXX:2:2107:5059:9721 1:N:0:CGCGTTCA+TGTTCTCT
ACTCCTACGGGAGGCAGCAGTGGGGAATTGTTCGCAATGGGCGCAAGCCTGACGACGCAACGCCGCGTGGAGGACGAAGATCTTCGGGTCGTAAACTCCTGTCGAGCGGGAAGAACGCTTCCCGGGTGAATAACCCGGGGAATTGACGGTACCGCTAAAGGAAGCCCCGGCTAACTCCGTGCCAGCAGCCGCGGTAATACGGGGGGGGCAAGCGTTGTTCGGAATTACTGGGCGTAAAGGGCTCGTAGGC
+
FFFFFFFFFFFFFFFFFFFFFFFFFF,FFFFFFFFFFFFFFFFFFFFFFFFFFFFFFFFFFFFFFFF:FF:FFFFFF:FFFFFFFFFFFFFFFFFFFFFFFFFFFFFFF:FFFFFFFFFFFFFFFF:FF,F:FFFFFFFF:FFFFFFFFFFFFFF:FFFFFFFFFFFFFFFFFFFFFFFFFFF:FFFFFFFFFFFF:F,FFFFFFFFFFFFFFFF:FFFFFFF::FFF,FFFFF:,FFFFFF::FFFFFF
@A00920:152:HGHKKDRXX:2:2107:19280:10175 1:N:0:CGCGTTCA+TGTTCTCT
ACTCCTACGGGAGGCAGCAGTGAGGAATTTTGCGCAATGGTGGAAACACTGACGCAGCGACGCCGCGTGGAGGATGACTTATTTCTGTATGTAAACTACTGTAAGAGGGGATGATGATGACAGTACCCTCAGAGGAATCACCGGCTAACTCCTAGCAAGCAGCCGCGGTAAGAGGGAGGGTGCAAGCGTTGTACGGAATTACAGAGCGTAAACCGTACTAAGGCGGCGGGTTAAGTCGAATGTTAAGGAC
+
F:FFFFFFFFFFFFFF:F,F:FFFFFF:,FFFF,FFFFFF,FF,F:F,FFFFF:FFFFFF,FFFFFFFF::FFF,FF,,F:F,F:,:F,F,,,FFFF,,,FF,,,,,,FF,F,,F:F,,FF:,FFFF:FFFF,F,:F,FFF,F,:,:,:,F,,,F,FFF,:::,F,,,,FF::,F,F:F,FFFF::FF,F,F,:FFF,:,FF,,,FFFFFF,,F:,F,,:::,,:FFFF,FF,,F:F,F:,F:,:,,FF:
@A00920:152:HGHKKDRXX:2:2107:11433:10551 1:N:0:CGCGTTCA+TGTTCTCT
ACTCCTACGGGAGGCAGCAGCAAGGGATTTTCCGCAATGGGCGCAAGCCTGACGGAGCAACGCCGCGTGGAGGATGACGGCTCTCGGGTTGTAAACTCCTTTTAGGGGGGACGATTGTGACGGTACCCCCTGAATCAGCCCCGGCTAACTACGTGCCAGCAGCCGCGGTAATACGTAGGGGGCAAGCGTTGTCCGGACTTACTGGGCGTAAAGCGCGCGCAGGCGGTCAGCGATGTGCCGTGTGAAAGCT
+
:FFFFFF:FFF::FFFFFFFFFFFFF:FFFF:FFFFFFFFF:FFFF:FFFF:FFFFFFFFFFFFFFFFF,FF:FFFFFFFF:FFF:FFFFFFFFF:FFFFF:FFFFFF:FFFFFFFFFFFFFFFFFFFFFFF:FFFFFFFFFFFFFFFFFFFFFFFFFFFFFFFFF:FFFFFFFFFFF:FFFFFFFFFFFFFFFFFFFF:FFF:FFFFFFFFFFFFFFFFFFFFFFFFFF:FFF,FFFFF,FFFFFFF,F
@A00920:152:HGHKKDRXX:2:2107:1615:10708 1:N:0:CGCGTTCA+TGTTCTCT
ACTCCTACGGGAGGCAGCAGTAGGGAATCTTGCACAATGGGCGCAAGCCTGATGCAGCGATGCCGCGTGCAGGATGAATGCCTTCGGGTTGTAAACTGCTTTTATATGTGACGATTATGACGGTAGCATATGAATAAGGATCGGCTAACTCCGTGCCAGCAGCCGCGGTCATACGGAGGATCCAAGCGTTATCCGGAATTACTGGGCGTAAAGAGTTGCGTAGGTGGCATGGTAAGTAGATAGTGAAAGC
+
F:FFFFFFFFFFFFFFFFFFFFFFFF:FFFFFFFFFFFFFFFFFFFFFFFFFFFFFFFFFFFFFFFFFFFFFFFFFFFFFFFFFFFFFFFFF:FFFFFFFFFFFFFFFFFFFFFFFFFFFFFFFFFFFFFFFFFFFFFFFFFF:FFFFFFFFFFFFF:FFFFFFFFFFFF::FFFFFFFFFFFF:FFFFF:FFFFFF,FFFFFFFFFFF::FFFFFFFFFFFFFFFFFFFFFFFFFFFFFFFFFFFFFFF
@A00920:152:HGHKKDRXX:2:2107:19922:11537 1:N:0:CGCGTTCA+TGTTCTCT
ACTCCTACGGGAGGCAGCAGTGAGGAATATTGGTCAATGGGCGCAAGCCTGAACCAGCCATGTCGCGTGCAGGAAGACTGCCCTATGGGTTGTAAACTGCTTTTGTACGGGAGAAAACCCCTTTACGTGTAGAGGGCTGATAGTACCGTAAGAATAAGCATCGGCTAACTTCGTGCCAGCAGCCGCGGTAAGACGAAGGATGCAAGCGTTATCCGGAGTCATTGGGTTTAAAGGGAGCGTAGGTGGCCTT
+
FFFFFFFFFFFFFFFFFFFF:FFFFF,FFFFFFFFFFFFFFFFF::FFF:FF:FFFFFFF:FFFFFFFFFFFFFFF,FFFF:FFFFFFFFFFFF,FFFFFF,:FFFFFFFFFFFFFFFFFFFFFFFFFFFFFFFFFF:FFFFFFFFFFFFFFFF,FFFFFFFFFFFFFFFFFF:FFFFFF:FFFFFFFFFFFFF,:,FFFFFFF:FFFFFFFFFFFF,FFF,FFFF:FFFF:FFF:FFFF:FFFFFFF,F
@A00920:152:HGHKKDRXX:2:2107:32705:11663 1:N:0:CGCGTTCA+TGTTCTCT
ACTCCTACGGGAGGCAGCAGTGGGGAATTTTGGACAATGGGCGCAAGCCTGATCCAGCCATGCCGCGTGAGTGAAGAAGGCCTTCGGGTTGTAAAGCTCTTTCGGCCGGAACGAAATCGTCCGGGCTAATACCCCGGATGGATGACGGTACCGGAAGAAGAAGCACCGGCTAACTACGTGCCAGCAGCCGCGGTAATACGTAGGGTGCAGGCGTTAATCGGAATTACTGGGCGTAAAGCGTGCGCAGGCG
+
,FFFFFFFF:FFFFFFF:FFFFFFF:FFFFF:FFFFFFFFF:FFFFFFFFFFFFFFFFFFFFFFFFFFFFFFFFFFFFFF:FFFFFFFFFFFFFFFFFFFFFF:FFFFFFFFF:FFFF:FFFFF:FF:FFFFFFFFFFFFFFFF,FFFFFFFF,FFF:F,FFFFFF:F:FFFFFFF:FFFFFF:FFFFFFFFFF,:FFFF:FF,:F:FF::,F:FFFF,F:FFFFF,FFFFFFFFFF::,FFFFFFF::F
@A00920:152:HGHKKDRXX:2:2107:32615:12132 1:N:0:CGCGTTCA+TGTTCTCT
ACTCCTACGGGAGGCAGCAGTGGGGAATTTTGGACAATGGGCGCAAGCCTGATCCAGCCATGCCGCGTGCGGGAAGAAGGCCTTCGGGTTGTAAACCGCTTTTGGCAGGAACGAAACGGCGCGAGCGAATATCTCGCGTTAATGACGGTACCTGCAGAATAAGCACCGGCTAACTACGTGCCAGCAGCCGCGGTAATACGTAGGGTGCAAGCGTTAATCGGAATTACTGGGCGTAAAGCGTACGCAGGCG
+
FFFFFFFFFFFFFFFFFFFFFFFFFFFFFFFFFFFFFFFFFFFFFFFFFFFFFFFFFFFFFFFFFFFFFFFFF:FF:FFFFFFFFFFFFFFFFFFFF:FFFFFFFFFFFFFFFFFFFF:FFFFFFFFF:FFFFFFFFFFFFFFFFFF:FFFFFFFFF:,FFFFFFFFFFFFFFFFFFFFFFFFFFFFFFFFFFF:FFFFF:FFFFFFFFFFFFFF,FFFFF:FFFFFFFFFFFFF:,FF:FFF,FFF,FF
@A00920:152:HGHKKDRXX:2:2107:5556:12179 1:N:0:CGCGTTCA+TGTTCTCT
ACTCCTACGGGAGGCAGCAGTGAGGAATATTGCGCAATGGACGAAAGTCTGAACCAGCCATGCCGCGTGGAGGATGAAGGTCCTCTGGATTGTAAACTTCTTTTATATGGGACGAAAAAAGGGTTTTCTAACTCGTCTGACGGTACCATATGAATAAGCACCGGCTAACTCCGTGCCAGCAGCCGCGGTAATACGGAGGGTGCAAGCGTTATCCGGATTCAATGGGTTTAAAGGGTGCGTAGGCGGACAG
+
,FFFFFFFFFFFFFFFFFFFFFFFFFFFFFFF:F:FF:,FF::FFF::FFFFFFFFFFFFFF,,FFFFFFFFFFFFFFFFFFFFF:FFFFFFFF:FFFFFFFFFFFFFFFF:F:FFFFFF:F::FFFFFFFFFFFFFFFFFFFFFFFFF,FFFFFFF,FFFFFFFF:FF:FFFFFFFFFFFFFFFFFFFFFFFFFFFFFFFFFFF:,FFFFFF,FFFFF,F,::FFFFFFFF:F:FFF:FF:FF:F,FFF
@A00920:152:HGHKKDRXX:2:2107:14109:13056 1:N:0:CGCGTTCA+TGTTCTCT
ACTCCTACGGGAGGCAGCAGTAAGGAATATTGGGCAATGGCCGAGAGGCTGACCCAGCCATGCCGCGTGCAGGAAGAAGGCCTTCTGGGTTGTAAACTGCTTTTATCTGGGAAGAAAACGCCCCTGCGGGGGTAACTGACGGTACCAGATGAATAAGCCCCGGCTAACTCCGTGCCAGCAGCCGCGGTAATACGGGGGGGGCAAGCGTTGTTCGGAATTACTGGGCGTAAAGGGTTCGTAGGTGGCCAGC
+
FFFFFFFFFFFFFFFFFFFF:FFFFFFFF:FFFFFFFFFFFFFFFFFFFFFFFFFFFFF:FFFFFFFFFFFFFFFFFFFFFFFFFFFFFFFFFFFFFFFFFFFFFFFFFFFFFFFFFFFFFFFFFFFFFFFFFFFFFFFFFFFFFFFFFFFFFFFFFFFFFFFFFFFFFFFFFFFFFFFFFFFFFFFF::FFFFFFFFFFFFF:FFF:FFFFFFFF:FFFFFFFFFFF,F,FFF,,:F:,FFFF,FFF:F
@A00920:152:HGHKKDRXX:2:2107:14064:13072 1:N:0:CGCGTTCA+TGTTCTCT
ACTCCTACGGGAGGCAGCAGTGGGGAATTGTTCGCAATGGGCGCAAGCCTGACGACGCAACGCCGCGTGGAGGACGAAGACCTTCGGGTCGTAAACTCCTTTCGATCGGAACGAAACGCTCGCGACCTAATACGTCGCGGGATTGACGGTACCGGGAGAAGAAGCCACGGCTAACTCCGTGCCAGCAGCCGCGGTAATACGGGGGGGGCCAGCGGTGTTCGGGATTACTGGGCGTGAAGGGCGCGTAGTC
+
FFFFFFFFFFFFFFFFFFFF:FFFFFF,FFFFFFFFFFFFFFFFFFF,FFFFFFFFFFFFFFFFFFFFFFFFFFFFFFFFFFFF:,FF:F:FFFF:,FFF:FFFFFFF:,:FFFF,FFFFF:F::FFFF:,:F,FF,FF,F,F,FFF:FF,FFFF::,FF:FFF:F,FFFFFFFFFFF,,:FF,FFFFFFFFFF,,,F:FF,:F:FFFF,F:FF:FFFFFFF,,,FFFF,,FF:F,FF,FFFFFFF:,,F
@A00920:152:HGHKKDRXX:2:2107:22544:13197 1:N:0:CGCGTTCA+TGTTCTCT
ACTCCTACGGGAGGCAGCAGTAAGGAATCTTCCACAATGGGGGCAACCCTGATGGAGCAACTCCGCGTGCAGGATGAAGGCTTTCGGGTCGTAAACTGCTTTTATGAGTGAAGAATATGACGGTAACTCATGAATAAGGGTCGGCTAACTACGTGCCAGCAGCCGCGGTCATACGTAGGACCCAAGCGTTATCCGGAGTGACTGGGCGTAAAGAGTTGCGTAGGTGGTTAGTAAAGTGAATAGTGAAACC
+
F,FFFFF:FFFFFFFFFFFFFFFFFFFFFFFFFFFFFF:FFFFFFFFFFFFFFFFFFFFFFFFFFFFFFFFFFFFF,FFFFFFFFFFFFFFFFFFFFFFFFFFFFFFFFFFFFFFFFFFFFFFFFFFFFFFFFFFFFFFFFF:FFFFFFFFFFFFFFF:,:FFFFFFFFF,FFFFFFFFFFFFFFFFFFFF:FFFFFFFFFFFFFFFFFFFFFFFFFF:FFFFFFFFFF:FFFF:FFFFFF,FF:FFFFF
@A00920:152:HGHKKDRXX:2:2107:5593:13275 1:N:0:CGCGTTCA+TGTTCTCT
ACTCCTACGGGAGGCAGCAGTGGGGAATATTGGACAATGGGCGAAAGCCTGATCCAGCAATGCCGCGTGAGTGATGAAGGCCTTAGGGTTGTAAAGCTCTTTTACCCGGGATGATAATGACAGTACCGGGAGAATAAGCTCCGGCTAACTCCGTGCCAGCAGCCGCGGTAATACGGAGGGAGCTAGCGTTGTTCGGAATTACTGGGCGTAAAGCGCACGTAGGCGGCTTTGTAAGTTAGAGGTGAAAGCC
+
FFFFFFFFFFFFFFFFFFFFFFFFFFFFFFFFFFFFFFFFFFFFFFFFFFFFFFFFFFFFFFFFFFFFFFFFFFFFFFFFFFFFFFFFFFFFFFFFFFFFFFFFFFFFFFFFFFF,FFFFFFFFFFFFFFFFF:FFFFFFFFFFFFFFFFFFFFFFFFFF:FFFFFFFFF:FFFFFFFFFFFFFFFFFFFF:FFFFFFFFFFFFFFFFFFFF::FF:FFFF:FFF:FFFFFFFFFFFFF:FFFFF,FFFF
@A00920:152:HGHKKDRXX:2:2107:30951:13291 1:N:0:CGCGTTCA+TGTTCTCT
ACTCCTACGGGAGGCAGCAGCAGGGAATATTGCGCAATGGGCGAAAGCCTGACGCAGCAACGCCGCGTGGGGGATGAAGGCCTTCGGGTTGTAAACCCCTTTCGGGAGGGAAGAAATTGACGGTACCTCCTAAAGAAGCCCCGGCCAACTACGTGCCAGCAGCCGCGGTAATACGTAGGGGGCAAGCGTTGTCCGGAATCATTGGGCGTAAAGAGCTCGTAGGCGGCTCAGTAAGTCGGCTGTGAAAGCC
+
FFF,FFFFFFFFFFFFFFFFFFFFFF:FFFFFFFFFFFFFFFFFFFFFFFFFFFFFFFFFFFFFFFFFFFFFFFFFFFFFFFFFFFFFFFFFFFFFFFFFFFFFFFFFFFF,FF,FFFFFFFFFFFFF:FFFFFFFFFFFFFFFFFFFFF:FFFFFFFFFFFFFFFFFFFFFFFFFFFFFFFFFFFFFFFFFFFFFFFFFFFFFFFFFFF:FF:FFFFFFFFFFFFFFFF:F:FFFF:,FFFFFF:FFFF
@A00920:152:HGHKKDRXX:2:2107:26015:13416 1:N:0:CGCGTTCA+TGTTCTCT
ACTCCTACGGGAGGCAGCAGTGGGGAATATTGGACAATGGGCGCAAGCCTGATCCAGCCAAGCCGCGTGAGTGAGGAAGGCCTTAGGGTTGTAAAGCTCTTTCAGTGGGGAAGATAATGACGGTACCTGCAGAAGAAGCTCCGCCTAACTACGTGCCAGCAGCCGCGGTAAGACGTAGGGAGCGAGAGTTGTCCGGAGTCATTGGGCGTAAAGAGCGCGTCGGCGGCCGTGCAAGTCGGTTGTGAAATCC
+
FF,F,FFFFFFFFF:FF:FFFF::FFFFFFFF:FFFFFFF,FFFFF::FFFFFFFFFFF:,::F:FFFFFF,FF,FFFF,FF::,F:F,FFFFFFFFFFF,FF,,F,FF,F,FFFFFFFFF::F:FF,,FF:F,FFF,FFFF:,F,FFF:F:,:,FF,,:,:,F,FF,FFFFFF,FFFF,,FF:FF,F:,FFFFFF,,F:FF,:,:,FFFFF,FF,:,,,,FFFF:FF:FFFF,::F,FF::F,FF,,::
@A00920:152:HGHKKDRXX:2:2107:9254:13792 1:N:0:CGCGTTCA+TGTTCTCT
ACTCCTACGGGAGGCAGCAGTGGGGAATATTGGACAATGGGCGAAAGCCTGATCCAGCAATGCCGCGTGTGTGAAGAAGGCCTGCGGGTTGTAAAGCACTTTAAGCAGGGAAGAAAGGCGGGAGGTTAATACCCTTTTGCACTGACGTTACCTGCAGAATAAGCACCGGCTAACTCAGTGCCAGCAGCCGCGGTAATACTGAGGGTGCGAGCGTGACTCTGAATTACTTGGAGTAAAGCGCGCGTAGGCC
+
FFFFFF:F,FFFFFFFFFFFFFFFFFF,F:FFFFFFF,FFFFFFFFFFFFFFFFFFFFF:F:FF:FF:F,:FFF:FFFF:FFF:,FFFFFFFFFFFFFFFFFFF:FFFFFF,FF,FFF:,FFF,FF,,F,:F,FF,,:FFFFFFF,,F::FFFFFF:FF:FF,FFFFF,,FFFFFF,FFFF,F,FFFFF:FF,FF:FF,,,:,FF:,:FF,::,,F,:F,FF,:F:FF,,F,,::,FF,F:F,FF,,F,,
@A00920:152:HGHKKDRXX:2:2107:18530:13949 1:N:0:CGCGTTCA+TGTTCTCT
ACTCCTACGGGAGGCAGCAGTGGGGAATATTGCGCAATGGCCGAAAGGCTGACCCAGCGACGCCGCGTGCGGGATGACGCTTTTCGGAGAGTAAACCGCTGTCAGAGCGGAAGAAGACCTTCGGGGTGAATAATCCAGAGCGCTGACGCTACCTTCAGAGGAAGCACCGGCTAACTCCGTGCCAGCAGCCGCGGAAAGACGCAGGGTGCGAGCGATGTTCGGAATTACTGGGCGTAAAGCGCGCGTAGGC
+
FFFF,F:F,:::FFFFFF:F,FFFFF:FFFFF,:FFFFFF,FFFFFF:F:FFFFFFFF:FFFFFFFFFF:F,:F:FFFFF:,FFFFFFF:FFFFFFFFFF:FF,FFF,FFFFFFF,F:FFFFFFF::FFFFF::F::FF:,FFFFFF:,:F:FF,FFF:F::F::,FF:F,FFF:FFFF:F,FFF:,FF:FF,:FF::F,:,F:FFF,FFFF:F,,:FFFF,F,FFFFF,F,F::FFF,,F:F:FFF,F,
@A00920:152:HGHKKDRXX:2:2107:28655:14262 1:N:0:CGCGTTCA+TGTTCTCT
ACTCCTACGGGAGGCAGCAGTGGGGAATTTTGGACAATGGGCGAAAGCCTGATCCAGCCATGCCGCGTGAGTGAAGAAGGCCTTCGGGTTGTAAAGCTCTTTCGCAAGGAAAGAAAACTTACCTACTAATACTAGGTGAGGTTGACGGTACCTTGATAAGAAGCACCGGCTAACTACGTGCCAGCAGCCGCGGTAATACGTAGGGTGCGAGCGTTAATCGGAATTACTGGGCGTAAAGCGTGCGCAGGCG
+
FFFFFFFFFFFFFFFFFFFFFFFFFFFFFFFFFFFFFFFFFFFFFFFFFFFFFFFFFFFFFFFFFFFFFFFFFF,FFFFF:FFFFFFFFFFFFFFFF:FFFFFFFFFFFFFF,FFFFFFFFFF:F:,FFFFFF:FFF,FFFFF:FF,FF,FFFFFFFFFFFF::FFF,FF,FFFFFFFFFFFF:FFFFFFFFFFFF:FFFFFF,FFFFFFFF:FF:FFFFFFFF:F:FF,FFFFFF,,FFFFFFF,FFFF
@A00920:152:HGHKKDRXX:2:2107:13060:14967 1:N:0:CGCGTTCA+TGTTCTCT
ACTCCTACGGGAGGCAGCAGCAAGGAATTTTCCGCAATGGGCGCAAGCCTGACGGAGCAACGCCGCGTGCGGGAGGACGCCTTTCGGGGTGTAAACCGCTGTTCGTGGGGACGAAGCACTGACGGTACCCACGGAGGAAGGCCCGGCTAACTACGTGCCAGCAGCCGCGGTAATACGTAGGGGCCGAGCGTTGTCCGGAGTTACTGGGCGTAAAGCGTGCGCAGGCGGCGCGTTCTGCCCGGCGTGAAAG
+
FFFFFFFFFFFFFFFFFFFFFFFFFFFFFFFFFFFFFFFFFFFFF:FFFFFFFFFFFFFFFFFFFFFFFFFFFFFFFFFF:FFFFFFFFFFFF:FFFFFFFF:FFFFFFFFFFFFFFFFFFFFFFF,FF:FFFFFFFFFFFFFFFFFFFFFFFFF:FFFFFFFFFFFFFFFF,FFFFFF:FFFFFFFFFFFFFFFFFFFFFFFFFFFFFFFFFFFFFFFF:FFFFFF:FFF::FFF::FF:FFFFFFFF:
@A00920:152:HGHKKDRXX:2:2107:5177:15248 1:N:0:CGCGTTCA+TGTTCTCT
ACTCCTACGGGAGGCAGCAGTGGGGAATCTTGCGCAATGGGCGAAAGCCTGACGCAGCAACGCCATGTGTGGGATGAAGCATTTCGGAGTGTAAACCACTGTCTGAAGGGAATAAAGCCCACGTTTACATGTGGGTGAATTTACCTGCAGAGCAAGCACCAGCTAACTTCGAGCAAGCAGCCGCGGTCATACGAGGTGGGCAAGTGTAGTTCGGAATCACTGGGCGTAAAGCGAGCCTCGGCCGATGTAT
+
FF::FFF:FF,F:,FFFF,FF,:F:FFFF:F,F,FFF,FF,FFFFF:,FF:F,F,F:FF,::F:FFFFF,FFFF,FFFFFFF,,F,,,,,:F,F,:FFF::,:,,,,::FF,,FFFF,,,:F:,FF,F,FF:FF,,FF,,,FFF,FFFF,F:,F:,F,:,,,FF:FFFF,F,:F,FFFF:FF,FFF:,FFF:F:,,,FFFFFFFFFF:,FF:F,FFF:FFF,F:FFFFFF:,:F,F,,,F,F,,FFF,,F
@A00920:152:HGHKKDRXX:2:2107:32407:15687 1:N:0:CGCGTTCA+TGTTCTCT
ACTCCTACGGGAGGCAGCAGTAGGGAATTTTCCACAATGGGGGCAACCCTGATGGAGCAACGCCGCGTGCAGGATGAAGGCTTTCGGGTCGTAAACTGCTTTTATCTGTGAAGATTATGACGGTAGCAGATGAATAAGCATCGGCTAACTCCGAGCCAGCAGCCGCGGTCATACGGAGGATCCAAGCGTTATACGGAATTACTGGGCGTAAAGAGTTGCGTAGGCGGTTAAGTAATTTGGTAGTGAAAGC
+
FFFFFFF::FFFFFFFFFFFFFFFFFFF:FFFFFFFFFFFFFFFFFFFFFFF:FFFFFFFFFFFFFFFFF:,FFFFFFFFFFFFFFFFFFFFFF:,:FFFFFFFF,FFFF:FFFFFFFFF,F:,FF:FF:FFFFFFF,,F,FF:FFFFFFFF:,F,F:F,FFF,:FFFF,FFF,F:FFFFFF:FF:FFFFFF,FFFF,FFFFF::FFFF,:,,FFFF,::,F::FFFFF:FFFFF,F:FF:F:F,:FFFF
@A00920:152:HGHKKDRXX:2:2107:28818:15734 1:N:0:CGCGTTCA+TGTTCTCT
ACTCCTACGGGAGGCAGCAGTGGGGAATATTGGACAATGGGCGAAAGCCTGATCCAGCCATGCCGCGTGAGTGAAGAAGGCCTTAGGGTTGTAAAGCTCTTTCAGTGGGGATGATAATGACAGTACACACAGAAGAAGCCCCGGCTAACTTCGTGCCAGCAGCCGCGGTAATACGAAGGGGGCTAGCGTTGTTCTGATTTACTGGGCGTAAAGCGCACGTAGGCGGATTGTTAAGTTAGAGGTGAAATCC
+
FFF:FFFFFFFFFFFFFFFFFFFFFFFFFFFFFFFFFFFF,FFFFFF:FFFFFFFFFF,FFFFFFFFFFF,FFF,FFFF:F,FFFFF:FFFFFF:FFFF:FF,FFF:F,FF:FFFFFF:F,,::FF,FFFFFFFFFF,F:F::FFFFF,FFF,FFFFFFFFFFFFFFF,FF:F:,FFF,FFF,FFFFFFFFFFF,,FFF:F,F:FFFFF:FF,::FFF,F:FF,FF::FFF,FF:FFF,FF,F,F,,::F
@A00920:152:HGHKKDRXX:2:2107:21775:15749 1:N:0:CGCGTTCA+TGTTCTCT
ACTCCTACGGGAGGCAGCAGTAAGGAATATTGGACAATGGGGGCAACCCTGATCCAGCCATGCCGCGTGAGTGAAGAAGGCCTTCGGGTTGTAAAGCTCTTTCAGGTGTGAAGATGATGACGGTAACACCAGAAGAAGCTCCGGCTAACTCCGTGCCAGCAGCCGCGGTAATACGGAGGGAGCGAGCGTTGTTCGGAATCACTGGGCGTAAAGCGTACGTAGGCGGTCATGCAAGTCAGAAGTGAAAGCC
+
F:F,:FFF,FFFFF,FFFFFFFF::FF,:,F,FF:FF,,FFF,FFFFFF:FFFFFFFFFF:FF:F,:FFFF:FFF:FFFFFFFFF:FFFF:FFFFFFFFFFFFFFFFFFFFFFFFFFFFFFFFFFFFFFF:FFFFF:FFFFFFFFFFFFFFFFFFFF:FF:FFFFFFFFFFFFFFFFFF:FFF:FFFFFFFFFFFFF,FFFFF:FFFFFFFFFFFFFFFFFFFFFFFFFFFFF,FFF,FF:F:FFFFFFF
@A00920:152:HGHKKDRXX:2:2107:6587:15937 1:N:0:CGCGTTCA+TGTTCTCT
AATCCTACGGGAGGCAGCAGTGGGGAATATTGGACAATGGGCGCAAGCCTGATCCAGCAATGCCGCGTGTGTGAAGAAGGCCTTCGGGTTGTAAAGCACTTTTTTACGGAAAGAAAAGATCTCGGTTAATACACGGGGATCATGACGGTACCGGAAGAATAATCACCGGCTAACTTCGTGACAGCAGCCGCGGTAATACGAAGGGTGCAAGCGTTACTCGGAAATACAGGGCGTAAAGCGTGCGTAGGTG
+
F,F::FF,FFFF:FFFFFF::FF:FFFF,:F:FF:F::F,,FF::F:FFFFFFF,F,F,FFF,F,F,,FF,FF:FFFF,,::F,FF::FFFFFFF,F::FFFF,F,:FF:::F:FF,F,:,FFF:F,,FFFF:,F:,:FFFF,:FFF,FF::F,F,,FFFFFFFFFFF:F:FFFFFFF,,,,F,FF,:,FFFFFF,FFF,FF:,FF:F:,FFF,FFFFF,:FF:FFF,,,,:FFFFF,:F,F:,FFF,FF
@A00920:152:HGHKKDRXX:2:2107:17327:16877 1:N:0:CGCGTTCA+TGTTCTCT
ACTCCTACGGGAGGCAGCAGTGGGGAATATTGCACAATGGGCGCAAGCCTGATGCAGCGACGCCGCGTGAGGGATGACGGCCTTCGGGTTGTAAACCTCTTTCACCTGGGACGAAGGGGTAACTTGACGGTACCAGGGGAAGAAGCACCGGCTAACTACGTGCCAGCAGCCGCGGTAATACGTAGGGTGCAAGCGTTGTCCGGAATTACTGGGCGTAAAGCGTGCGTAGGTGGTTCGTTAAGTCCGATGT
+
:FFFFFFFFFFFFFFFFFFFFFFFFFFFFFFFFFFFFFFFFFFFFFFFFFFFFFFFFFFFFFFFFFFFFFFFFFFFFFFFFFFFFFFFFFFFFFFFFFFFFFFFFFFFFFFFF:FFFFFF:FFFFFFFFFFFFFFFFFFF,FFFF,FFFFFFFFFFFFF:FFFFFFFFFFFFFFFF,FFFFFFF,F:FFFFFFFF:FFFF:FFFF:,FFF:FFFFF:FFF::FFFFF:F:FFFFFFFFFFFFFF:FFFFF
@A00920:152:HGHKKDRXX:2:2107:3748:16939 1:N:0:CGCGTTCA+TGTTCTCT
ACTCCTACGGGAGGCAGCAGTGGGGAATATTGGACAATGGGGGCAACCCTGATCCAGCAATGCCGCGTGTGTGAAGAAGGCCTTCGGGTTGTAAAGCACTTTAAGTTGGGAGGAAAAGCTGGGAGTTAATAGCTCCTGGTGTTGACGTTACCAACAGAATAAGCACCGGCTAACTCCGTGCCAGCAGCCGCGGTAATACGGAGGGTGCAAGCGTTAATCGGAATTACTGGGCGTAAAGCGCGCGTAGGCG
+
FFF:FFFFFFFFFFFFFFFFFFFFF:FFFFFFFFFFFFFFFFFF:FFFFFF:FFFFFFF:FFFFFFF,FFFFF:FFFFF:FFFFFFFFF,FFFFFF:,FFFFFFFF:FFFFFFFFFFFFFFF:FFFFFFFFFFFFFFFFFFFFFFFFFFFFFFFFFFFFFF,FFFFFFFFFFFFFFFFFFFFF:FFFFFFFFFFF:FFFFFFFFFFFFF:FFFFF,FFFFFFFFFFFFFFFFFFFFFFFFFFF::FF,FF
@A00920:152:HGHKKDRXX:2:2107:18340:17096 1:N:0:CGCGTTCA+TGTTCTCT
ACTCCTACGGGAGGCAGCAGTGGGGAATCTTGCACAATGGGCGCAAGCCTGATGCAGCGACGCCGCGTGGGGGATGAATGCCTTCGGGTTGTAAACCCCTTTCGGCAGGGACGAAGCGAAAGTGACGGTACCTGCAGAAGAAGTCCCGGCTAACTACGTGCCAGCAGCCGCGGTAAGACGTAGGGGACGAGCGTTGTCCGGATTTATTGGGCGTAAAGCGCGCGCAGGCGGCCACGTACGTCGGATGTGA
+
FFFFFFFFFFFFFFFFFFFF:FFFFF:FFFFFFFFF:FFFFFFFFFFFFFFFFFFFFFFFFFFFFFFFFFFFFFFFFFFFFFFFFFFFFFFFFFFFFFFFFFFFFFFFFFFFFFFFFFF:FFFFFFFFF:FFFFFFF:FFFFFFFFFFFFFFFFFFFFFFFFFFFFF:FFFFFFFFFFFFFFFFFFFFFFFFFFFFFFFFFF:FFFFFFFFFFFF,:FFFFFFFFFFFFFFFFFFFFF,FFFFFFFFFFF
@A00920:152:HGHKKDRXX:2:2107:18032:17534 1:N:0:CGCGTTCA+TGTTCTCT
ACTCCTACGGGAGGCAGCAGTGGGGAATTGTTCGCAATGGGCGCAACCCTGACGACGCAAAGCCGCGTGGATGACGAAGAACTTAGGGTCGTAAACTACTGTCGAGGGGGAAGAAAGGAACGGTGAGGAAAAAACACCGCACTTGACGGTACCACTAAGGGAAGCCCCGCCTAACTACGTGCCAGCAGACGCGGTAATACGGGGGGGGCAAGCGTTGATCGGACTTAATGTGCGTACAGGGCTCGTAGGC
+
F:F:FFFFFFFFFFFFFFFFFFFFFFFFF,F:,,FFFFFFF,FFF,,FFFFF,,FFFF:F,FFFFFFFF,FFFFFFFFFF:F:F,FFFF,:F:FF:F,F:,FFF,F,F:FFFFF:,::F,FFF,,:,FFF,,F,,,,FF,,,FF,FF,,FFF,FF,,F,F,:,,FFF:,,FFF::,:FFFF,F,F:FF,,FFF,,,F::F:FFFFF,FFF,,:F:FF,,,,F:,FF,,FF,,::,,:FFFF,FF,,F,,F
@A00920:152:HGHKKDRXX:2:2107:18973:17628 1:N:0:CGCGTTCA+TGTTCTCT
ACTCCTACGGGAGGCAGCAGTGGGGAATATTGCACAATGGGCGCAAGCCTGATGCAGCGACGCCGCGTGAGGGATGACGGCCTTCGGGGTGTAAACCTCTTTCAGTAGGGAAGAAGCGAAAGTGACGGTACCTGCAGAAGAAGCGCCGGCTAACTACGTGCCAGCAGCCGCGGTAATACGTAGGGCGCAAGCGGTGTCCGGCATTATTGGGCGTAAAGAGCTCGTAGGCGGTTTGTCGCGTCTGCTGTGA
+
FFFFFFFFFFFFFFFFFFFFFFFFFFFFFFFFFFFFFFFFFFFFFFFFFFFFF:F:FFFFFFF,FFFFFFFFFFFFFFFFFFFF:FFF,F,F:FF:FFF,FFFFFFF,FFFFFFFFFFF,:FFF:FFFFFFFFF:FFFF:F,F:FFFFFFF,FFFF:FFFFFFF::F:FF:FFFF,F:FF,,:FF::FFFFF:,:F,FFFF,,FF,FFFF,,::,FFFFFFFFF,FF:FF:F:FFFFFFF,:FFF,FFFF
@A00920:152:HGHKKDRXX:2:2107:24668:17754 1:N:0:CGCGTTCA+TGTTCTCT
ACTCCTACGGGAGGCAGCAGTAAGGAATATTGCACAATGGGCGCAAGCCTGATGCAGCAACGCCGCGTGCCCGAGGACGGCCTTCGGGTTGTAAAGGGCTTTTCTGGCTGACGAGGAAGGACGGTAGGCCAGGAATAAGCTCCGGCTAACTCCGTGCCAGCAGCCGCGGTAATACGGAGGGAGCTAGCGTTGTTCGGAAATACTGGGCGTAAAGCGCACGTAGGCGGCGCCGCAAGTCAGGGGTGAAATC
+
FFFFFFFFFFFFFFFFFFFFFFFFFFFFFFFFFFFFFFFFFFFFFFFFFFFFFFFFFFFFFFFFFFFFFFFFFFFF:FFFFFFFFFFFFFFFFFF:FFFFFFFFFFFFFFFFFFFFF:FFFFFFFFFFFFFFFFFFFFFFFFFFFFFFFF:FFFFFFFFFFFFFFFFFFFFFFFFFFFFFFFFFF:FFFFFFFFFFF:,,:FFF:FFF:FFFFFFFFFFFFFFFFFFFF:FFFF:F:FF:FFFFF:::FF
@A00920:152:HGHKKDRXX:2:2107:14751:18677 1:N:0:CGCGTTCA+TGTTCTCT
ACTCCTACGGGAGGCAGCAGTGGGGAATCTTGCGCAATGGTCTAACGACTGACGCAGCGACGCCGCGTGTGTGAGGACGCCTTTCGGGGTGTAAACCACTGTTGCCCGGGACGAACACCTCTTTTCGGAGAGGCTGACGGTACCGGGTGAGGAAGCAACGGCAAACTCACTGCCAGCAGCCGCGCTCATACGGAGGGAGCGAGCGTTAATCGGAGAAACTGGGCGTAAAGGCCGCTTACGCGGTGATGAG
+
FFFFFFFFFFFFFFFFFFFFFFFFFFFF:FFFF:FFFFFFFFF:FFFFFFFFFFFFFF:F:FFFFFFFFFF,FFFFF,F:F,FF:FFFFFFFFFF,FFFF,FF,FFFFFFFFFFFFFFFFF,FFFFF:::FFFFFFFF::,FFF:F,,,::FFFFFF,F:,F,:FFFF,,F,:F::,,FFFFF,,F,F:,F:FF:FF,F,:FFFFF,FF:F,F:,,:FFF,,:FFF,FF,F,F,F,,F,FFF,F,F:F,F
@A00920:152:HGHKKDRXX:2:2107:8106:19069 1:N:0:CGCGTTCA+TGTTCTCT
ACTCCTACGGGAGGCAGCAGTGGGGAATTTTCCGCAATGGGCGAAAGCCTGACGGAGTGACGCCGCGTGTGGGACGAAGGCCTTAGGGTCGTAAACAACTGTCAGTGGGAAAGATGGGTGTCGGGGATAATACCTCCGGCATCTTACGTAACATGCAGAGGAACCCCCGGCTAACTTCGTGCCAGCTGCCGCGGTAAGACGAAGGGGCCTAGCTTTGTACGGAATTACTGGGCGTAAAGCGCGTGAAGGC
+
FFF,,:FFFFFF:FFF:F,FF,F:FFFFFFFFFF:FFFFFFF:FFFFFFFFFFF:FF,FFFFF,FFFFF,:F:F,,FFFF:F,F,F:,FF,FFFFFF,:FFF,FF,:FFF,F,F:FF,,FFFFFFF:,FFFFF:,FFFFFFF,F,FFF,,FF,F,:,:FF,FF,,FFF:FFFFFF,F:FF,F,,::,,F:,FF,,F,FF:FF,:FF,,:FFFF,F,FF,FF,FFF::FFF:,FF:,F,F:,FF,,,FF,F
@A00920:152:HGHKKDRXX:2:2107:29387:19914 1:N:0:CGCGTTCA+TGTTCTCT
ACTCCTACGGGAGGCAGCAGTGGGGAATATTGGACAATGGGCGCAAGACTGATCCAGCCATGCCGCGTGGGTGAAGAAGGCCTTCGGGTTGTAAAGCCCTTTTGTCCGGAAAGAAAAGCTTTCGGTTAATACCCGGGAGTTCTGACGGTACCGGAAGAATAAGCACCGGCTCACTACGTGCCAGCAGCCGCGGAAATACCAAGGGTGCAAGCGTTACTCGGAATTACTGGGCGTAAAGCGTGCGTCGGTG
+
FFFFFFFFFFFFFFFFFFFFFF:FFFFFFFFFFFFFFFFF:FFFFFF,FFFF:FFFFFFFFFFFFFFFF:FFFFFFFFFF,F:F,,FF,F:FFFF,FF,,FFF,F:,F,F,FF,FFF,,FF,F,F:FF::,F:FF,F:FF:,F:FF:FF,F:::FFF:F:,FFFF,F,,,,,,,F,F:F,,FF,:,FF,:F::,F,F:F,,,,,,FFFFFFF::FFF,F,:,,FFF,FF,,FF::FF,F,:FF,F,:FF:
@A00920:152:HGHKKDRXX:2:2107:12129:19961 1:N:0:CGCGTTCA+TGTTCTCT
ACTCCTACGGGAGGCAGCAGTGGGGAATATTGGACAATGGGCGCAAGCCTGATCCAGCCATGCCGCGTGTGTGAAGAAGGCCTTCGGGTTGTAAAGCACTTTCGGACGGAACGAAATCGCGCGGGTGAACATCCCGCGTGGATGACGGTACCGTAAGAAGAAGCACCGGCTAACTACGTGCCAGCAGCCGCGGTAATACGGAGGGTGCTAGCGTTATCCGGAATCACTGGGCGTAAAGGGCGCGTAGGCG
+
FFFF:FFFFFFFFFFFFFFF:::FFF:FFFFFFFFFFFFFFF,FFFFFFFFFFF:FFFF,FFFFF:FFFFF:F:FFFFFFFFFFF:FFFF:FFFF:,FFF:,FFFFF:FFFFFFF,FF,FFFFFFFFFF:FFFFF,F,:FFFFFF:FFFFFFFFF,FF:FF:FFF::FFFFF,:FFF,F,,FFFF:FFFFFF::FFFFFF,FF,,FFFF:FFFFF,:,,FFF:FFFF:F,FFFF,FFFF,F,::FF,FF,
@A00920:152:HGHKKDRXX:2:2107:28411:20102 1:N:0:CGCGTTCA+TGTTCTCT
ACTCCTACGGGAGGCAGCAGTGGGGAATTGTTCGCAATGGGCGCAAGCCTGACGACGCAACGCCGCGTGGAGGATGAAGAATTTCGGTTCGTAAACTCCTGTCGAGCGGGACGAAAGATTCGCCGGTTAATACCCGGCGGAAGTGACGGTACCGCTAAAGGAAGCCCCGGCTAACTCCGTGCCAGCAGCCGCGGTAATACGGGGGGGGCAAGCGTTGTTCGGAATTACTGGGCGTAAAGGGCTCGTAGGC
+
FFFFFFFFFFFFFFFFFFFFFFFFFFFFFFFFFFFFFFFFFF:FFFFFFFFFFFFFFFFF:F:FFFFFFFFFFFFFFFFFFFFFFFFFFFFFFFFFFFF:FFF:FFFFFFFFFFFFFFFFFFFFFFFFFFFFFFF:FFFFF:FFFFFFFFFFFFFFFFFFFFFFF:FFFFFF:FFFFFFFFFFFF:FFFFFFFFFF:F,FFFFFFFFFFFFFFFF:FFF:FFF:FFFFF,FFFFFF,FF:FFFFFFFFFF
@A00920:152:HGHKKDRXX:2:2107:5050:20134 1:N:0:CGCGTTCA+TGTTCTCT
ACTCCTACGGGAGGCAGCAGTCGGGAATATTGCCCAATGGACGAAAGTCTGAGGCAGCAACGCCGCGTGCGCGATGAAGGCCTTCGGGTCGTAAAGCGCTTTTCGGGAGGATGAGGAAGGACAGTACTCCCGGAATAAGGGACGGCTAACTACGTGCCAGCAGCCGCGGTAAAACGTAGGTCCCGAGCGTTATCCGGATTTACTGGGCGTAAAGCGCGTTCAGGCGGCAGGTCAAGTCGGGCATGAAAGC
+
FFFFFFFFFFFFFFFFFF:FFFFFFFFFFFFFFFFFFFFFFFF:FFFFFFFFFFF:FFFFFFFFFFFFFFFFFFFFFFFFFFFFFFFFFFF,FFFFFFF:FFFFFFF::FFFF:FFFFFFFF:FFFFFFFFFFFFFFFFFFFFFF:FF,FFFFFFFFFFFFFFFFFFFF,FFFFFFFFFFFFFFFF:FFFFFFFFFFFFFFFFFFFFFFFFFFFFFFFF:FFFFF:FFFFFFFF,FFFFFF,,FFFF:FF
@A00920:152:HGHKKDRXX:2:2107:17363:20384 1:N:0:CGCGTTCA+TGTTCTCT
ACTCCTACGGGAGGCAGCAGTGGGGAATTTTGGACAATGGGGGCAACCCTGATCCAGCCATGCCGCGTGTGTGAAGAAGGCCTTCGGGTTGTAAAGCACTTTCGGACGGAACGAAATCGCGCGGGTGAATATCCCGCGTGGATGACGGTACCGTAAGAAGAAGCACCGGCTAACTACGTGCCAGCAGCCGCGGTAATACGTAGGGTGCGAGCGTTAATCGGAATTACTGGGCGTAAAGTGTGCGCAGGCG
+
:FFFFFFFFFFFFFFFFFFFFFFFFFFFFFFFFFFFF:FFFFFFFFFFFFFFFFFFFFFFFFFFFFFFFFFFFFFFFFFFFFFFFFFFFFFFFFFFFFFFFFFFFFFFFF,FFFFFFFFFFFFFFFFF:F:FFFFFFFFFFFFFFFFFF,FFFF:FFFFFFFFFFFFFFFFF,F:FFFFFFFFFFFFFFFFFFFFFFFFFFFFFFFFF:FFFFFFFFF:FFFFFFFFFFFFFF:FFF:FFF:F,:FFFFF
@A00920:152:HGHKKDRXX:2:2107:18150:20619 1:N:0:CGCGTTCA+TGTTCTCT
ACTCCTACGGGAGGCAGCAGTGAGGAATATTGGACAATGGGCGGGAGCCTGATCCAGCCATGCCGCGTGCGGGAAGAAGGCCCTACGGGTCGTAAACCGCTTTTGTACGGGAAGAACGAGGGGAACGCGTGCCCCCTTGACGGTAACGTAAGAATAAGGACCCGCTAAATCCGTGCCAGCAGCCGCGGTAATACGGAGGGTCCGAGCGTTATACGCAATCATTGGGTTTAAAGTGTCCGCAGGCGGGCCG
+
FFFFFFFFFFFFFFFFFFFFFFFFFF:FFFFFFFFFFFFFFFFFFFFFFFFFFFFFFFFFFFFFFFFFF,FFFFFFFFFF:F:FFFFFFFFFFFFFFFFFF::FFFFFFFFFFF,FFF:F,FF,FF:FF:FFFFFF:F,FFFF:F,F:,,FFFF:FFFFF,:,:FFFF,:FF,,FFF:FFFFF,,::FFFF:FFFF,:FF:FFFF:F,FFF,,FF,:FFFFFF,:FF:,FFF:,FFFF:FFFF,FF:FFF
@A00920:152:HGHKKDRXX:2:2107:22173:20729 1:N:0:CGCGTTCA+TGTTCTCT
ACTCCTACGGGAGGCAGCAGTGGGGAATATTGGACAATGGGGGAAACCCTGATCCAGCCATGCCGCGTGAGTGATGAAGGCCTTAGGGTTGTAAAGCTCTTTCGCTAGGGAAGATAATGACGGTACCTAGATAAGAAGCCCCGGCTAACTTCGTGCCAGCAGCCGCGGTAATACGTAGGGTGCGAGCGTTAATCGGAATTACTGGGCGTAAAGCGTGCGCAGGCGGCTATGCAAGACAGATGTGAAATCC
+
FFFF:F:FFFFFFFFFFFFFFFFFFFFFFFFFFFFFFFFFFFFFFFFFFFF:FFFFFFFFFFFFFFFFFFFFFFFFFFFFFF:FFFFFFFFFFFFFFFFFFFFFFFFF,FFFFFFFFFFFFFF:FFFFFFFFFF:FFFFF:FFFFFFFFFFF::FFFFF:FFF::FFFFFFFFFFFFF,FFFF,FFFFFFF::FFFFF:FFFF,::F:FFF:FFFFFFFFFFFFFFFF:F,,FFFFF:FFFF,FF,FFF,
@A00920:152:HGHKKDRXX:2:2107:5981:21183 1:N:0:CGCGTTCA+TGTTCTCT
ACTCCTACGGGAGGCAGCAGTGGGGAATTGTTCGCAATGGGCGCAAGCCTGACGACGCAACGCCGCGTGGAGGATGAAGATCTTCGGGTCGTAAACTCCTGTCGAGCGGGACGAATGCTCTGTGGATGAATAAGCCGCAGGGGTGACGGTACCGCTAAAGGAAGCCCCGGCTAACTCTGTGCCAGCAGCCGCGGTAATACAGAGGGTGCGAGCGTTGTCCGGAATCACTGGGCGTAAAGGGCGCGTAGGT
+
FFFF:F:,F:FFFFF,FFFFFFF:F::FFFF:FF,:FF,:FFFFFF:FFFFFFFFFFFFFFFFFF::FFFFFFFF:FF,FFFFFF,FF::FFFFF,F,FF:FFFFFFFFFFF:,FFFFFFFFFF:FF,FFF:FFFFFFFFFFFFFFFF:F,F:FFFF:FFF:F:,FFFF:FF:FFF,F:FFFF,:FFFFFFFFFFF:F:FFFFFF,FFFFFFF:FFFF,FFF:FFFF,F::,F:F:,:FF:FFFFFFFF:
@A00920:152:HGHKKDRXX:2:2107:23728:21668 1:N:0:CGCGTTCA+TGTTCTCT
ACTCCTACGGGAGGCAGCAGTGGGGAATTTTGGACAATGGGGGCAACCCTGATCCAGCCATGCCGCGTGTGTGAAGAAGGCCTTCGGGTTGTAAAGCACTTTCGGACGGAACGAAATCGCGCGGGTGAATATCCCGCGTGGATGACGGTACCGTAAGAAGAAGCACCGGCTAACTACGTGCCAGCAGCCGCGGTAATACGTAGGGTGCGAGCGTTCATCGGAATTAATGGGCGTAAAGTGTGCGCAGGTG
+
F:,FFFFF,,,:,:FF,,FF:,:FFFFF,F,::FFFF,,:FF:FF,,F,:F,FFFFFFF,FF::F,F:FFF::F,F,:F,FF,,F:F:F,,F:,,F:F:::FFFFFF:F,,:F:FF:FFF::FFFFF:FFFFFFF,F:FFFFF,:FFF:,FFFFFFF,FFFFFFFFFFFFF:,,F::FF:FF:FF,F,:FF,FF:,FFFF,F:F,:FFFF:FF,F,,:FFF,F,F,,,F,FFFF,:::FFFFFFFF,FFF
@A00920:152:HGHKKDRXX:2:2107:20048:22060 1:N:0:CGCGTTCA+TGTTCTCT
ACTCCTACGGGAGGCAGCAGTAAGGAATATTGCACAATGGGCGCCAGCCTGATGCAGCAACGCCGCGTGGAGGATGACGGCCTTCGGGTTGTAAACTCCTTTTCTGGGGGACGAGAACGGACGGTACCCCAGGAATAAGTCTCGGCTAACTACGTGCCAGCAGCCGCGGTAAAACGTAGGAGGCGAGCGTTATCCGGAATTACTGGGCGTAAAGCGCGGGCAGGTGGTGGCTTAAGTCATGCGTGAAAGC
+
F,:F:FF:::F,:FFF:FF::FF:FF:FF::FF,:FF,F:F,:FF,FFFF:FFFFFF:F:FFFF::F:FF,FF:FFF:FFFFFFFFFFF,FFFF:FFFFFF:FFFFFFFFFFFFFF,:FFFFFFFFFFFFFFFF,FFFFFFFFFFF,FFFFFFFFFFF:F:F,FFFFFFFF,,FFFFFFFF,FFFFF:FFFFFFFFFF,FFFF:FFFFF,F,FFF:FFFFF,FFFFFFF:FFF:FFFFFF,FF:F:,FFF
@A00920:152:HGHKKDRXX:2:2107:1090:22670 1:N:0:CGCGTTCA+TGTTCTCT
ACTCCTACGGGAGGCAGCAGTGGGGAATCTTGCGCAATGGCCTAACGGCTGACGCAGCGACGCCGCGTGAGGGATGACGGCCTTCGGGTTGTAAACCTCTGTTGCCCGGGACGAACAGCCTTATTCGTAAGGTCTGACGGTACCGGGTGAGGAAGCACCGGCTAACTCCGTGCCAGCAGCCGCGGTAATACGGAGGGTGCGAGCGTTGTCCGGAATCACTGGGCGTACAGGGCGCGTAGGCGGTCGGGTA
+
:FFFFFFFFFF:FF,:FFFFFFFF:F,,:,FFFFFFFFFFFFFFFFFFFFFFFF:FFFFFFFFFFFF:FFFF:F,FFFF:FFFFF:FFF:F:FF,FFFFFFF:FFFFF:FFF::FFFF:FF,FFFFFFFFFFFFFFFFFF:FFFFFFFFFFFF,FF:FFFFFFFFFFF,FFFFFFFFFFFFFFFFF:FFFFFFF:FFFFFFFF:FFFFFFFFF,FFFFFFFFFFFFF,FFFFFFFF::FFFFFF:,:FFF
@A00920:152:HGHKKDRXX:2:2107:11333:23187 1:N:0:CGCGTTCA+TGTTCTCT
ACTCCTACGGGAGGCAGCAGTAAGGAATATTGGTCAATGGACGAAAGTCTGAACCAGCCATGCCGCGTGGAGGATGAAGGTCCTCTGGATTGTAAACTTCTTTTATATGGGACGAAAAAAGGGTTTTCTAACTCGACTGACGGTACCATATGAATAAGCACCGGCTAACTCCGTGCCAGCAGCCGCGGTAATACGGAGGGTGCAAGCGTTATCCGGATTCACGGGGTTTAAAGGGTGCGTAGGTGGGCTG
+
F:F,FFF,FFF:,FFFFFFFFFFFFF:FFFFFFFFFFFFFFFFFF:F::FF,F:FFFFFFFFFFFFFFFFFFF:FFFFFFF:FFFFFFFF:FFF,:FF:FFFFFFFF:FFF,FFFFF::FFFFFFFFF:FFFFFFFFF:FFFFFFF:F::FF:F:,:F::F:FFFFF:F:FFFFFFFFFFFF:FFFFFF,FFFF,FFFFFFFFFFFFFFFFFFF:FFFFF:F,:F,,FF:,F,F:::FFFF:,F:FFFF:
@A00920:152:HGHKKDRXX:2:2107:1533:23563 1:N:0:CGCGTTCA+TGTTCTCT
ACTCCTACGGGAGGCAGCAGTGAGGAATATTGGACAATGGGCGGGAGCCTGATCCAGCCATGCCGCGTGCGGGAAGAAGGCCCTACGGGTCGTAAACCGCTTTTGTACGGGAAGAACGAGGGGCACGCGTGCCCCCTTGACGGTACCGTAAGAATAAGGACCGGCTAACTCCGTGCCAGCAGCCGCGGTAATACGGAGGGTCCGAGCGTTATCCGGAATCATTGGGTGTAAAGGGTGTGTAGGCGGGCCT
+
FFFFFFFFFFFFFFFFFFFFFFFFFFFFFFFFFFFFF:FFFFFFFFFFFFFFFFFFFFFFFFFFFFFFFFFFFF,FFFFFFF::FFFFFFFFFF:FFFFF,FFFFF,FFFFF:FFFFFFFFFFFFFFFFFFFFFFFFFFFFFFFFFFFFFFFFFFFFFFFFFFFFFFFFFFFFFFFF,FF:FFFFFFFF:F:FFFFFFFFFFFFFFFF:FFFFF:F:FFFF::FFF,FF,FFFFF,FFFFFFFFFFFFF:
@A00920:152:HGHKKDRXX:2:2107:13467:23970 1:N:0:CGCGTTCA+TGTTCTCT
ACTCCTACGGGAGGCAGCAGTCGAGAATCTTCGGCAATGGACGAAAGTCTGACCGAGCGACGCCGCGTGCGGGATGAAGGCCTTCGGGTTGTAAACCGCTGTCAGTTGGGAGGAAATATTAAGGGGTTCTCCCCTTAGTTTGACCGATCTTCAGAGGAAGGACGGGCTAAGTTCGTGCCAGCAGCCGCGGTAAGACGAACCGTCCAAACGTTATTCGGTATCACTGGGCTGAAAGCGTTCGTAGGCGGCC
+
F:FFFFFFF:FFFFF:F:FFFFFFFFFFFFFFFFFFFFFFFF:FFFFFFFFFFFFFFFFFFF:FFFF:FFFFFFFFFFFFFFFFF:FFFFFFFFFFFFFFFFFF:FFFFFFFFF,FFFFFFF:FFFFFFFFFFFFFF:FFFFFFFFFFFFFFFFFFFFFFFFFF:F:F,FFFFFFFFFFFFF:FFFFFFFFFFF:F:FFFFFFFFFFFFFFFFFFF:FFFFFFFF::FFF,FFFF:FFFFFFFF:FFFFF
@A00920:152:HGHKKDRXX:2:2107:15944:24251 1:N:0:CGCGTTCA+TGTTCTCT
ACTCCTACGGGAGGCAGCAGTGGGGAATTTTGCACAATGGGGGAAACCCTGATGCAGCGACGCCGCGTGGGTGATGAAGGCCTTAGGGTTGTAAAGCCCTTTCAGCAGGGAAGATGATGACGGTACCTGCAGAAGAAGCCCCGGCTAACTCCGTGCCAGCAGCCGCGGTAATACGGAGGGGGCTAGCGTTGTTCGGAATTACTGGGCGTAAAGCGCGCGTAGGCGGCTTGAATAGTTGGGTGTGAAATCC
+
FFFFFFFFFFFFFFFFFFFFFFFFFFFFFFFFFFFFFFFFFFFF:FFFFFFFFFFFFFFFFFFFFFFFFFFFFFFFFFFFFFFFFFFFFFFFFFFFFFFFFFFFFFFFFFFFFFFFF,FFFFFFFFFFFFFFFFFFFFFFFFFFFFFFFFFFFFFFFFFFFFFFFFFFFFFFFF:F:FFFFFFF:FF:FFFFFF:FF,FFFFFFFFFFFF,FFFFFFF:F::FF,FFFFFFFFFFFFFFFFFFF:,F:FF
@A00920:152:HGHKKDRXX:2:2107:16595:24752 1:N:0:CGCGTTCA+TGTTCTCT
ACTCCTACGGGAGGCAGCAGTCGGGAATTTTGCCCAATGGACGAAAGTCTGAGGCAGCAACTCCGCGTGAGGGACGAAGGCTCTAGGGTCGTAAACCTCTTTTCTCAGGGAAGATCCAAGACGGTACCTGAGGAATAAGCCACGGCTAACTACGTGCCAGCAGCCGCGGTACTACGTAGGTGGCAAGCGTTGTCCGGATTTACTGGGCGTAAAGAGCGCGCAGGCGGCTGGTCAAGTCCGATGTGAAATC
+
FFFFFFFFFF:FFFFFFFFFFFFFF:FFFFFFFFFFFFFFFFFFFFFFFFFFFFFFFFF:FFFFFFFFFFFFFFFFFFFFFFFFFFFFFFFFFFFFFFFFFFFFFFFFFFFFFFFFFFFF:FFFFFFFFFFFFFFFFFFFFFFFFF:FFFFFFFFFFFFFFFFFFFFF:FF,FFFF,FFFF:FFFFFFFFFF:FFFF:FF:FF:FFFFFFFF,FFFFFFF:FFFFF:FFFF:::FFFFFFFFFFFF:FF:
@A00920:152:HGHKKDRXX:2:2107:1515:25410 1:N:0:CGCGTTCA+TGTTCTCT
ACTCCTACGGGAGGCAGCAGTAGGGAATTTTGCGCAATGGGGGAAACCCTGACGCAGCAACGCCATGTGTGGGATGAAGCATTTCGGTGTGTAAACCACTGTCGGCAGGGAATAAAGCCCACGTTTACGTGGGGGTGAATGTACCTGCAGAGGAAGCCCCGGCTAACTTCGTGCCAGCAGCCGCGGTAATACGAGGGGGGCAAGTGTTGTTCGGAATCACGGGGCGTAAAGGGAGCGTAGGCGGATGTTT
+
FF:FFFFFFFFFFFFFFFFFFFFFFFFFFFFFFFF,FFFFFFFFFFFFFFFFFFFFFFFFF:FFFFFFF:FFFFFFFFFFFF,F,FFF,FFFFFFFFFFFFF,FFFFFFF:F,FF:F,FFFFFFFFFFF:FFFFF:,FFFF:FFFFFF::FFFFFFFFFFFFFFFFFFFFFFFFF,FFFFFFFF,FFFFFFF,FFFFFFFF::FFFF,F:FFF:F,:FFF,FFFFF,FFFF:,,FFFFFFFF,FFF::FF
@A00920:152:HGHKKDRXX:2:2107:8919:25551 1:N:0:CGCGTTCA+TGTTCTCT
ACTCCTACGGGAGGCAGCAGTGGGGAATATTGGACAATGGGCGCAAGCCTGATCCAGCAATGCCGCGTGAGTGATGAAGGCCCTAGGGTTGTAAAGCTCTTTTTTGCGGGAAGATAATGACTGTACCGCAAGAATAAGCCCCGGCTAACTCCGTGCCAGCAGCCGCGGTAATACGGAGGGGGCTAGCGTTGTTCGGAATTACTGGGCGTAAAGCGCACGTAGGCGGCTTTGCAAGTTAGAGTTGAAAGCC
+
:FFFFFFF:FFFFFFFFFFFFFFFFFFFFFFFFF:FFFFFFF,,FFFFFF:FFF::FF,FFFFFFFFFFFFFFFFFFFFFFF,FFF:F:FFFFF:F:FFFF:F,,,FFF:::FFFFFFFFF,F,F::FFFFFFFF:F:F::F,FFFFFFF,,:F:,:FF::F:FF,,FFF:F:F:FFFFFFFFF:FFFFF:FF::FF::,FFFF,F,F:FF:,,F:F:F:FFF,F,,FF::FFFFFF:FFF,F,:FF,::
@A00920:152:HGHKKDRXX:2:2107:30264:25723 1:N:0:CGCGTTCA+TGTTCTCT
ACTCCTACGGGAGGCAGCAGCAGGGAATCTTGCGCAATGGGCGAAAGCCTGACGCAGCAACGCCGCGTGGGGGATGACGGCCTTCGGGTTGTAAACCCCTTTCAGGAGGGAAGAAATTGACGGTACCTCCAGAAGAAGCCCCGGCCAACTACGTGCCAGCAGCCGCGGTAATACGTAGGGGGCGAGCGTTGTCCGGAATTATTGGGCGTAAAGAGCTCGTAGGCGGCTCAGCAAGTCGGCGGTGAAATCC
+
FF:FFFFFFFFFFFFFFFFFFFFFFFFFFFFFF:FFFFFFFFFFFFFFFFFFFFFFFFFFFFFFFFFFFF:FFFFFFFFFFFFFFFFFFFFFFFFFFFFFFFFFFFFFFFFFFFFFFFFFFFFFFFFFFFFFFFFFFFFFFFFFFFFFFFFFFFFFFFFFFFFFFFFFFFFFFFFFFFFFFFFFFFFFFFFFFFFFF,FFFF:FFFFFFFFFFF:FFFFFFFFF:FFFFFFF:,FFFFFFFFFFFFFFFF
@A00920:152:HGHKKDRXX:2:2107:30129:25833 1:N:0:CGCGTTCA+TGTTCTCT
ACTCCTACGGGAGGCAGCAGTGGGGAATTTTGGGCAATGGCCGCAAGGCTGACCCAGCGACGCCGCGTGCGGGAGGAAGCCTTTCGGGGTGTAAACCGCTGTCAGGGGGGACGAAACATCACGGGACGACCAGGCCCGTGAGCTCACGGTACCTCCAGAGGAAGCGCCGGCTAACTCCGTGCCAGCAGCCGCTGTAAGAAGGAGGGCGCGAGCGGTGTTCGGAATCACTGGGCGGAAATCGCGCGCCGGC
+
,FF,FFFFFFF::FFFFFFFFFFFFFF:FFFFFFF:FFFFFFFFFFFFFFF,FFFFFFFFFFFFFFFFFFFFFFFF::,FFF,FFFFF:FFF:FFFF:FFFFFFFFFFFFFFFFF,F,F,FFFFFFF,F::FF,FFFFF,FFFF,FF,,FFFFFFF:FF,,:FFFFFFFF:F:FFFFFFFFFF,FFFF,FFF,,F:FF::,FFFFFFF,,FFFF,,FF,,FF,FF:FFFF,FFF,,FF:FF::F,F::FF
@A00920:152:HGHKKDRXX:2:2107:7699:26099 1:N:0:CGCGTTCA+TGTTCTCT
ACTCCTACGGGAGGCAGCAGTAAGGAATATTGGTCAATGGACGCAAGTCTGAACCAGCCATGCCGCGTGCAGGATGACGGCCCTATGGGTTGTAAACTGCTTTTATACGGGAAGAAACCCCTCTACGTGTAGAGGGCTGACGGTACCGTAAGAATAAGGATCGGCTAACTCCGTGCCAGCAGCCGCGGTAATACGGAGGGTGCAAGCGTTATCCGGAATCACTGGGCGTAAAGGGCGCGTAGGCGGTCTG
+
:FFFFFFFFFFFFFFFFFFFFFFFF:FFFF,FFFFFFFFFFFFFFFFFFFFFFFFFFFFFFFFFFFFFFFFFF,FFFF:FFFFFFFFFFFFF,:FFFFFFFFFFFFFFFFFF:FFF:FFFFFFF:FFFFFFFFFFFFFFF:FFFFF:FFFFFFFFFFFFFFFFFFFF,FFFFFFFFFFFFFFFFFFFFFFFF:FFFFFFFFF:FF:FFFFFFFFFFFFFF:FFFFFFFFF:FFFFFFFFF,,F,:F:F:F
@A00920:152:HGHKKDRXX:2:2107:2672:26569 1:N:0:CGCGTTCA+TGTTCTCT
ACTCCTACGGGAGGCAGCAGTGAGGAATATTGGACAATGGGCGGGAGCCTGATCCAGCCATGCCGCGTGCAGGAAGACTGCCCTATGGGTTGTAAACTGCTTTTGTACGGGAAGAAACACCCCCTCGTGAGGGGGCTTGACGGTACCGTAAGAATAAGGATCGGCTAACTCCGTGCCAGCAGCCGCGGTAATACGGAGGATCCGAGCGTTCTCCGGACTCATTGGGGTTAAAGGGTCCGTAGGCGGATTG
+
FFFF:FFFFFFFFFFFFFFFFFFFF:FFFFFFFFFFFFFFFFFFFFFFFFFF,FFFFFFFFFFFFFF:FFFFFF:FF:FFFFF:FFFFFFFFFFFF:FFF:,FFFF,FFFFFFFFFFFFF:FFFFFFFFFFFFFFF:FFFFFFFFFFFFFFFF,FFFF:FFFFFFFFFFFFFFFFFFFFF:FFFFFF:F,F:FF,,:FFF:FFFFFFFFF,FFFFFF,FFF,FFFF,F:,FFFFFFFFFFF:FFFF,F,F
@A00920:152:HGHKKDRXX:2:2107:18285:27492 1:N:0:CGCGTTCA+TGTTCTCT
ACTCCTACGGGAGGCAGCAGTGGGGAATATTGGGCAATGGACGCAAGTCTGACCCAGCGACGCCGCGTGAAGGACGAAGGCATTCGTGTTGTAAACTTCTTTGGAGAGGGACGAAATTGACGGTACCTCTCGAACAAGCCACGGCTAACTACGTGCCAGCAGCCGCGGTAATACGTAGGTGGCAAGCGTTATCCGGAATTACTGGGTGTAAAGGGCGCGCAGGCGGCCTTGCAAGTCGGATGTGAAAGAT
+
FFFFFFFFFFFFFFFFFFFFFFFFFFFFFFFFFFFFFFFFFFFFFFFFFFFFFFFFFFFFFFFFFFFFFFFFFFFF,FFFFFFFFFFFFFFFF:FFFFFFFFFFFFFFFFFFFFFFFFFFFFFF:FFFFFFFFFFFFFFFFFFFFFFFFFFFFFFFFFFFFFFFFFFFFF:FFFFFFFFFF:FFFFFFFFFFFFFFF,FFFFFFFFFFFFFFFFFFFFFFFFFFFFFFFFFFF:FFFFFFFFFFFFF::,
@A00920:152:HGHKKDRXX:2:2107:10673:28870 1:N:0:CGCGTTCA+TGTTCTCT
ACTCCTACGGGAGGCAGCAGTGGGGAATCTTGGGCAATGGGGGAAACCCTGACCCAGCGACGCCGCGTGGGGGATGAAGGCTTTCGGGTCGTAAACCCCTGTTAGGTGGGACGAACGTCCTCCTGCAAATAGCTGGGGGATTTGACGGTACCACCAGAGAAAGCCCCGGCTAACTCCGTGCCAGCAGCCGCGGTAATACGGAGGGGGCGAGTGTTGTTCGGAATTACTGGGCGTAAAGGGCGCGCAGGCG
+
FFFFFFFFFFFFFFFFFFFFFFFFFFF:FFFFFFFFFFFFFFFF,FFFFFFFFFF:FFF,FFFFFFFFFFFFFFFFFFFFFFFFFFFF:F:FFFFFFFFFFFFFFFFFFFFFFFFFFFFF:FFFFFFFFFFFFFFFFFFFFFFF:FFFF,::FFFFFFFFFFFFFFFFFFFF:F:FFFFFFFFFFFFFFFFFFFFFF,FFFFFFFFFFFFFFFFFFFF:FF::F:FFFFFFFF:FFFF:FFF:FFFFFFF
@A00920:152:HGHKKDRXX:2:2107:27516:29199 1:N:0:CGCGTTCA+TGTTCTCT
ACTCCTACGGGAGGCAGCAGTAGGGAATCTTGCGCAATGGGCGAAAGCCTGACGCAGCGACGCCGCGTGAGGGATGACGGCCTTCGGGTTGTAAACCTCTTTCAGTAGGGACGAAGCCTTACGGTGACGGTACCTACAGAAGAAGCCCCGGCCAACTACGTGCCAGCAGCCGCGGTCATACGTAGGGGGCGAGCGGTGTCCGGATTTATTGGGCGTAAAGAGCGCGTAGGTGGTTTGTAAAGTCGGATGT
+
FFF,FFFFFFFFFFFFFFFFFFFFFFFFFFFFFFFFFFFFFFFFFFFFFFFFFFF:FFFFFFFFFFFFFFFFFFFFF:FFFFFFFFFFFFFFFF:FFFFFFFFFFFFFFFFFF:FFFFFFFFFFFFFFFFFFFFFFFFFFFFFFFFFFFFFF:FFFFFFFFFFFF:FFFFFFFFFF,FFFFFF:,FFFFFFFFFF,:FFFFFFF:FF:FFFF:FF:FFFFF:FFFFFFFF::F:F,F:F,FFF:FFF,FF
@A00920:152:HGHKKDRXX:2:2107:21043:30232 1:N:0:CGCGTTCA+TGTTCTCT
ACTCCTACGGGAGGCAGCAGTAAGGGATCTTGCGACAATGGGCGAAAGCCTGACGCAGCAACGCCGCGTGCGGGATGACGGCCTTCGGGTTGTAAACCGCTTTTCGGGGGGAAGAGGAAGGACGGTACCCCCGGAATAAGTCTCGGCTAACTACGTGCCAGCAGCCGCGGTAAAACGTAGGAGGCGAGCGTTATCCGGATTTACTGGGTGTAAAGCGCGTGTAGGCGGTCGTGCAAGTGAGGCGTGAAAG
+
:F::FFF,FFFFFFFF:FFFFFFFFFFFF:FFFF,::,FFFFFF:FFFFFFFFFF:FFFF:FFFFFFFFFFFFFFFFFFFFFF::FFFFF:FFF:,FFFFFFFFFFFFFFF:FF,:FFFFFFF:F:FFFFFFFFFFFF:F:F:F:FFFFFFFFFFFFF:FFFFFFFFF:FFF,F:F:F:FFFF,F:::F:FFF:FFFF::FFFFFFFFF:FFFFF::FFFFFFFFF:F::F:FFFFFFF:FFFFF:F:,:
@A00920:152:HGHKKDRXX:2:2107:9769:30279 1:N:0:CGCGTTCA+TGTTCTCT
ACTCCTACGGGAGGCAGCAGTGGGGAATATTGGACAATGGGCGCAAGCCTGATCCAGCCATGCCGCGTGAGTGATGAAGGCCTTAGGGTTGTAAAGCTCTTTCAGTGGGGAAGATAATGACGGTACCCACAGAAGAAGCCCCGGCTAACTTCGTGCCAGCAGCCGCGGTAATACGAAGGGGGCTAGCGTTGTTCGGATTTACTGGGCGTAAAGCGCACGTAGGCGGATCGTTAAGTCGGGGGTGAAATCC
+
FFF:FFFFFFFFFFFFFFFF::FFFFFFFFF:F::F,FFFFFFFF:FFFFFFFFFFFFFFFFFFFFFFFFFFFF:FFFFFFFFFFFFF:FFFFFFFFFFFFFFFFFFFFFFFFFF:FFFFFFFFFFFFFFFFFFF:FFFFFFFFFFFFFFFFFFFFFFFFFFFFFFFFFFF:FFFFF:FFFFFF:FFFFFFFFFFF:FFFFFFFFFFFFFFFF:F:F::F:FFFFFFFF:FF:FFFFFFFFFFF:FFFFF
@A00920:152:HGHKKDRXX:2:2107:3188:30467 1:N:0:CGCGTTCA+TGTTCTCT
ACTCCTACGGGAGGCAGCAGTAAGGAATATTGGACAATGCCCGCAAGGGTGATCCAGCCATGCCGCGTGCAGGAAGACGGCCCTATGGGTTGTAAACTGCTTTTACACCGGAGAAAACCCCCCTTCGTGAAGGGGGCTGATAGTATGGTGAGAATAAGCATCGGCTAACTTCGTGCCAGCAGCCGCGGTAAGACGAAGGATGCAAGCGTTATCCGGATTCATTGGGTTTAAAGGGAGCGTAGGTGGCCTT
+
FFFFFFFFFFFFFFFFFFFFFFFFFFFFFFFFFFFFFFFFFFFFFFFFFFFFFFFFFFFFFFFFFFFFFFFFFFFFFFFFFFFFFFFFF:FFFFFFFFFF:,FFFFFFFFFFFFFFFFFFFFFFFFF:FFFFFFF:FFFFFFFFFFFF,F:FFFFFFFFFFF:FFF:FFFFFFFFFFFFFFFFFFFFF,F:FFFFFFFFFFFFF::FF::FFFFFF::FFFFFFFFF:FFF,FFFFFFFFF:FFFFFFFF
@A00920:152:HGHKKDRXX:2:2107:14778:30874 1:N:0:CGCGTTCA+TGTTCTCT
ACTCCTACGGGAGGCAGCAGGGGGGAATATTGGACAATGGGCGAAAGCATGATCCAGCAGTGGCGCGGGAGTGATGAACGCCCTAGTGTTGTAAAGATCGTGTACCAGGGATGGTAATGACGGTACCCGCAGAAGAAGCCCCGGCTAACTTCGTGCCAGCGGCCGCGGTCATGCGAAGGGGGCTAGCGTTGCTCGGAATCACTGGGCGTAAAGCGCACGTAGGCGGGTCTGTCAGTCAGGGGTGAACTCC
+
:FFFFFFFFFFFFFFFFFFF,,F,FFF,,F,,F::,::,:,,,F,,,,,FFFF:F,,,,,F,,,,F,,,,,:FF,FF,,,F,,:,,,FF,,F,,FF,,,,:,F:F:,::F:,F,FFF:F,F,:FFFFFFF:FFFFFFFFF:FFF::F:F,F,FFF::,F:,F::F,FF:,,,,,F,,FFFFF,::FFF,FFF,FFF,,,,,,,FFFFFF,:,F:F,,,F,,FF,FFF:,,,F,,FF,:FFFF,F,,,F,:
@A00920:152:HGHKKDRXX:2:2107:27281:30890 1:N:0:CGCGTTCA+TGTTCTCT
ACTCCTACGGGAGGCAGCAGTGGGGAATCTTGCGCAATGGGGGAAACCCTGACGCAGCGACGCCGCGTGAGCGATGAAGGCCCTCGGGTTGTAAAGCTCTGTGGGGAGGGAAGAATAAGCCTAGGCTAATACTCTAGGTGATGACGGTACCTCCTTAGCAAGCACCGGCTAACTCTGTGCCAGCAGCCGCGGTAAGACAGAGGGTGCAAACGTTGTTCGGAATTAATGGGCGTAAAGCGCGTGTAGGAGG
+
FFFF:FFFFFFFFFFFFF:FFFF:FFFFF,FFFFF:FF:FFFFFF,FFFFFFFFFFFFFFFF:FFFFFFFFFFF,FFFFFFFFFFFFFF::F,F,FFFF:::F:F,FFFFFFFFFFFF::FFFFFFFFFFFFFFF:F:FFFFFFFFFFFFFFFFFFF:FF:FFF:F:FFFFFFFFF,FFFFFF:FFFFFF:FFF,FFFF,FFF:FFF:FFFFF:FFFFFFF,FFF,FFFFF:FF:,F,F:F,FFFFF,FF
@A00920:152:HGHKKDRXX:2:2107:14434:30937 1:N:0:CGCGTTCA+TGTTCTCT
ACTCCTACGGGAGGCAGCAGTGGGGAATCTTGCACAATGGGGGCAACCCTGATGCAGCGACGCCGCGTGAGCGATGAAGCCCTTCGGGGTGTAAAGCTCTTTCGGCAGGGACGATAATGACGGTACCTGCAGAAGCAGCTGCGGCTAACTACGTGCCAGCAGCCGCGGTAATACGTAGGCAGCGAGCGTTGTTCGGAGTTACTGGGCGTAAAGGGTGCGTAGGCGGCCGATTAAGTTTGTCGTGAAATCT
+
FFFF:FFFFFFFFFFFFFFFFFFFFFFFFFFFFFFFF,FFFFFFFFFFFFFFFFFFFFF::FFFFFFFFFFFFFFFFFFFFFFFFFFFF:FFFFFFFFFFFFFFFF:FFFFFFF,:FFFFFF:FFFFFFFFFF:FFFFFFFFFFFFFFFFFFFFFFFFF:FFFFFFFF:FFFFFFFFFF:FFFFFFFFFFFF:FFFFFFFFFFFFFFFFFFFFFFFFFF:FFFFFFFFFF,FFFF:FF:FFFFFF:FFFF
@A00920:152:HGHKKDRXX:2:2107:25735:31438 1:N:0:CGCGTTCA+TGTTCTCT
ACTCCTACGGGAGGCAGCAGTGGGGAATATTGGACAATGGGCGCAAGCCTGATCCAGCCATGCCGCGTGAGTGATGAAGGCCCTAGGGTTGTAAAGCTCTTTCACCGGTGAAGATAATGACGGTAACCGGAGAAGAAGCCCCGGCTAACTTCGTGCCAGCAGCCGCGGTAATACGTAGGGTGCGAGCGTTAATCGGAATTACTGGGCGTAAAGCGTGCGCAGGCGGTTGTGCAAGACAGATGTGAAATCC
+
FF:FF:FFFFFFFFFFFFFFFFFFF:FFFFFFFFFFFFFFFFFFFFFFFFFFFFFFFFFFFFFFFFFFFFFFFFFFFFFFFFFFFFFFFFFFFFFFFFFF:FFFFFFFFFFFFFFF:FFFFFFFF:FFFFFFFFFFFFFFFFFFFFFFFFFFFFFFFFFFFF:FFFFFFF:FFFFFFFFFFFFFF:FFFFFFFFFFF,FFF:F:FFFFFFFFFF:FF:FF:F:FFFF:FF:::,FFF:F:F:F::,FFFF
@A00920:152:HGHKKDRXX:2:2107:26657:32095 1:N:0:CGCGTTCA+TGTTCTCT
ACTCCTACGGGAGGCAGCAGTGGGGAATCTTGCGCAATGGGCGAAAGCCTGACGCAGCGACGCCGCGTGGGGGAGGAAGCCCTTCGGGGTGTAAACCCCTGTCAGAGGGGAAGAATGGGCGAGGGAGGAAATGCCTTCGCTTTGACGGTACCCTCAGAGGAAGCACCGGCTAACTCTGTGCCAGCAGCCGCGGTAATACAGAGGGTGCGAGCGTTGTTCGGAATTACTGGGCGTAAAGCGCGCGCAGGCG
+
FFFFFFFFFFF:FFFFFF:FFFFFFFFFFFFFFFFFFFFFFFFFFFFFFFFFFFFFFFFFFFFFFFFFFFFFFFFFFFFFFFFFFF:FFFFFFFFFFFFFFFFFFFFFFFFFF:FFFFFFFFFFFFFFFFFFFFFFFFFFFFFFFFFFFFFFFFFFFFFFF:FF:FFFFFF:FFFFFFFFFFFFFFFFFFFFF:FFFFFFF:FFFFFFFFFFFFFFFF:FFF:FFFFFFF:::F,FFF:FFFFF:FFFFF
@A00920:152:HGHKKDRXX:2:2107:18701:32252 1:N:0:CGCGTTCA+TGTTCTCT
ACTCCTACGGGAGGCAGCAGTGGGGAATTGTTCGCAATGGGCGCAAGCCTGACGACGCAACGCCGCGTGGAGGATGAAGGTCTTCGGATTGTAAACTCCTGTCGAACGGGACGAACACCTTTCGGGTTAATACTCCGAGAGGCTGACGGTACCGTGAGAGGAAGCCCCGGCTAACTCTGTGCCAGCAGCCGCGGTAATACAGAGGGGGCACGCGTTGTTCGGAATTACTGGGCGTAAAGGGCGCGTAGGC
+
FFFFFFFFFFFFFFFFFFFFFFFFFFFFFFFFFFFFFFFFFFFFFFFFFFFFFFFFFFFFFFFFFFFFFFFFFFFFFFFFFFFFFFFFFFFFFFFFFFFFFFFFFFFFFFFFFF:F::FFFFFFFFFF,FF:FFFFFFFFFFFFFFF:FF,FFFFFFFFFFF:FFFF:FFFF:FFFFFFFFFFFFF:FFFFFFFFF,FFF:F:FF:FF:F,:FFFFFFF:F::,FF,FF:FF:FFF:FFFF:FFFFFFF:
@A00920:152:HGHKKDRXX:2:2107:21133:32424 1:N:0:CGCGTTCA+TGTTCTCT
ACTCCTACGGGAGGCAGCAGTAAGGAATATTGGACAATGCCCGCAAGGGTGATCCAGCCATGCCGCGTGCAGGAAGACGGCCCTATGGGTTGTAAACTGCTTTTACACCGGAGAAAACCCCTTCTCGTGAGGAGGGCTGATAGTATGGTGAGAATAAGCATCGGCTAACTTCGTGCCAGCAGCCGCGGTAAGACGAAGGATGCAAGCGTTATCCGGATTTACTGGGCGTAAAGCGCGGGCAGGCGGCTGT
+
FFFFFFFFFFFFFFFFFFFFFF:FFFFFFFFFFFF:FFF:FFFFFFFFFFFFFFFFFFFFFFFFFFFFFFFFFF:FFFFFFFFFFFFFFFFFFFFFFFFFFFFFFFFFFFFFFFFF:FF:FF:FFFFFFFFFFFFFFFFFFFF:F:FFFF:FFFF:FFFFFFFFFFFFF:FFFFFFFFFFFFFFFFFFFFFFFFFFFFF:FFFFFFF:FFF:F:FF,FF:FFFFFFF::FFFF:F::,FFFFFF::FFFF
@A00920:152:HGHKKDRXX:2:2107:15619:32675 1:N:0:CGCGTTCA+TGTTCTCT
ACTCCTACGGGAGGCAGCAGTAGGGAATATTGGTCAATGGGTGAGAGCCTGAACCAGCCATGCCGCGTGCAGGAAGACGGCCTTCTGGGTTGTAAACTGCTTTTGCCGGGGGATAAAATTCCCATGCGTGGGACATTGAAGGTACCCGGTGAATAAGCCACGGCTAACTACGTGCCAGCAGCCGCGGTAATACGTAGGTGGCAAGCGTTGTCCGGATTTATTGGGTTTAAAGGGTGCGTAGGCGGCCTAT
+
F:FFFFF,FFFFFFFFFFFFFFFFFFFFF:FFFFFFFFFFFFFF:FFFFFFFFFFFFFFFFFFFFFFFFFFFFFFF:FFF:FFFFFFFFFFFFFFFFFFFF:FFFFFFFFFFFFFFFFFFFFFFFFFFFF:FFFFFFFFFFF:FFFF:FFFFF:FF,FFFFFFFFFFFF,F,FFFFFFFFFFFFFFFF,FFFF:FFFF:FFFFFF,FF,FFFF:FFFFF:FFFFF:FF:F:,F,FFF:FFF:FFFFFF:F
@A00920:152:HGHKKDRXX:2:2107:27805:32831 1:N:0:CGCGTTCA+TGTTCTCT
ACTCCTACGGGAGGCAGCAGTGGGGAATATTGGACAATGGGCGCAAGCCTGATCCAGCCATACCGCGTGAGTGAAGAAGGCCTTCGGGTTGTAAAGCTCTTTTGTTGGGAAAGAAATCCTGTCGGTTAATACCCGGTAGGGATGACGGTACCCAAAGAATAAGCACCGGCTAACTTCGTGCCAGCAGCCGCGGTAATACGAAGGTTGCAAGCGTTACTCGGAATTACTGGGCGTAAAGCGTGCGTAGGTG
+
FFFFFFFFFFFFFFFFFFFFFFFFFFFFF:F:FFFFFFFFFF:FFFFFFFFFFF:FFFFFF,FFFFFFFFFFFF:FFF:FF,FFFFFFFF:F:FF:FF::FFFFFFFFFFFFFF:F::FFF:FFF,FFFFFFF,,::FFFFFFFFFFFF,FFF:FFF:FFFFF,F:F:,FF,FF:FF,,:,FFFFFFF:FFFFF::FFFFFF,F,::FF:FFFF,FFFF:F,,FFFFF:F:FFFF,,F,FFF::FF:,FF
@A00920:152:HGHKKDRXX:2:2107:21341:33035 1:N:0:CGCGTTCA+TGTTCTCT
ACTCCTACGGGAGGCAGCAACTAGGAATTATGCACAATGGGCGAAAGCCTGATGCTGCGACGTCGCGTGGAGGATGAAGGTCTTCGGATTGTAAACTCCTTTTATCAGGGAACAAATTTTGAGTGTACCTGATGAATAAGTGCCTGCTAACCACGTGCCAGAAGCATCGGTAATACGTGGGGCACGAGCGTTATCCGGATTTACTGGGCGTAAAGAGATGCGTAGGCGTCTACTTAAGTTACATGTCAAA
+
:FFFFFFFFFFFFFFFFFF,FFFFFF:FFFFFFFFFFFFFFFFFFFFF:FFFFFFFFFFFFFFFF,FFFFFFFFFFF:FFFFFFFFFF:FFFFFFFFFFF:FFFFF:FFFFFF:F:FFFFFFFFFFFFFFFFFFF,FF:FFFFFFFFFFFFFFFFFFF:FF,FFFFFFFFFFFFFFFFFFFFFFFFFFFFF:FFFFFFFFFFF:FFFFFFFFFFFFFFFFFFFFFFFFFFFFFFFFFFF:FF,FFFFFF,
@A00920:152:HGHKKDRXX:2:2107:4499:33051 1:N:0:CGCGTTCA+TGTTCTCT
ACTCCTACGGGAGGCAGCAGTGGGGAATATTGGACAATGGGCGCAAGCCTGATCCAGCCATGCCGCGTGTGTGAAGAAGGCCTTCGGGTTGTAAAGCACTTTTGTACGGGAAGAAACCTTCCGGGTTAATACCCCGGGAGAATGACGGTACCGTAAGAATAAGCACCGGCTAACTTCGTGCCAGCAGCCGCGGTAATACGAAGGGTGCAAGCGTTACTCGGAATTACTGGGCGTAAAGCGTGCGTAGGTG
+
FFFFFFFFFFFFFFFFFFFFFFFFFFFFFFFFFFFFFFFFFFFFFFFFFFFFFFFFFFFFFFFFFFFFFFFFFFFFFFFFFFFFFFFFFFFFFFFFFFFFFFFFFFFFFFFFFFFFFFFFFFFFFFFFFFFFFFFFFFFFFFFFFFFFFFFFFFFFFF:FFFFFFFFFFFFFFFFF:FFFFFFFFFF:FFFFFFFFFFF,,F:FFFF:F:F:FFF:FF:FF::FFFFFF,FFFF,FFFF,FFF:FFFFFF
@A00920:152:HGHKKDRXX:2:2107:1696:33395 1:N:0:CGCGTTCA+TGTTCTCT
ACTCCTACGGGAGGCAGCAGTGAGGAATATTGGACAATGGGCGAGAGCCTGATCCAGCCATGCCGCGTGCAGGAAGACTGCCCTATGGGTTGTAAACTGCTTTTTTACGGGAAGAAACACCCCCTCGTGAGGGGGCTTGACGGTACCGTACGAATAAGGATCGGCTAACTCCGTGCCAGCAGCCGCGGTAATACGGAGGATCCAAGCGTTATCCGGATTCATTGGGTTTAAAGGGTGCGTAGGCGGAATA
+
FFFFF:FFFFFFFFFFFFFF:FFFFF,FFF:FFFFF,FFFFFFFFFFFFFFFFFFFFFF:FFFFFFFFFFFFFFFFFFFFFFFF:FFFFFFF:FFFFFFFF:FFFFFFFFFF:FFFFFFFFFFFFFFFFFFFFFFF:FFFFFFF,FFF:FFFFFFFFFFFFFFFFF,FFFFFFFFFFFFFFFFFFFFFF:FFFFFF,FFFFFFFFFFFF::FFFFFFFFF:FFFFFF,,FF,FFFFFFFF,:FFFFF,,:
@A00920:152:HGHKKDRXX:2:2107:19443:33567 1:N:0:CGCGTTCA+TGTTCTCT
ACTCCTACGGGAGGCAGCAGTGGGGAATCTTGCGCAATGGGCGAAAGCCTGACGCAGCGACGCCGCGTGAGTGATGAAGGCCTTCGGGTTGTAAAGCTCTGTGGAGGGGGACGAATAAGGCATGGCTAACATCCATGTCGATGACGGTACCCCTTTAGCAAGCACCGGCTAACTCTGTGCCAGCAGCCGCGGTAAGACAGAGGGTGCAAACGTTGTTCGGAATGACTGGGCGTAAAGCGCGTGTAGGCGG
+
FFF,FFFFFFFFFFFFFFFFF:FFF,FFFFFFFFFFFFFFFFFFFFFFFFFFFFFFFF:FFFFFFFFFFFFFFFFFFFFFFFFFFFFFFFFFFFFFFFF,FFF:FFFFFFFFFF:FFFFFF:FFFFFFFFFFFFFFFFFFFFFFFFFF:FFFFFFFFFFF:F:FF:FFFF:FFFFF:FFF:FFFFF,F:F:FF:FF:FF:FFFFFFFF,:F,FFFFFFFFFFFFFFFF:FFFF:FFF,FFFFFF:FF::F
@A00920:152:HGHKKDRXX:2:2107:24632:33943 1:N:0:CGCGTTCA+TGTTCTCT
ACTCCTACGGGAGGCAGCAGTAAGGAATATTGGTCAATGGACGCAAGTCTGAACCAGCCATGCCGCGTGAAGGATGAAGGTCCTCTGGATTGTAAACTTCTTTTATAGGGGAAGAAATCTCTTGATTCTTCGAGAGTTGACGGTACCCTAGGAATAAGCACCGGCTAACTCCGTGCCAGCAGCCGCGGTAATACGGAGGGTGCAAGCGTTATCCGGATTCACTGGGTTTAAAGGGTGCGTAGGAGGGCAG
+
FFFFFFFFFFFFFFFFFFFFFFFFFFFFFFFFFFFFFFFFFFFFFFFFFFFFFFFFFFFFFFFFFFFFFFFFFFFFFFFFFFFFFFFFFFFFFFF:FFFF,FFFFFFFFFFFFFFF:F,FFFFFFFF,FFF,FFFFFFFF,F,FFF:FFFFFFFFFFFFFF:FFFFFFFFFFF,:FF:,F:F,F,FF,FFFFFF:::FFFFFFFFFF:FF,FFFFF:F,FFF,F:F,FF,FFF::FFFFFFF:FFFFFFF
@A00920:152:HGHKKDRXX:2:2107:19506:34992 1:N:0:CGCGTTCA+TGTTCTCT
ACTCCTACGGGAGGCAGCAGTCGAGAATCTTCCGCAATGGACGAAAGTCTGAAGGAGCGACGCCGCGTGGTGGATGAAGTCCCTAGGGACGTAAACACCTTTTATGAAGGAGAAAGTATATTGATGTTACTTCATGAATAAGGGGCTCCCAATTCTGTGCCAGCAGGAGCGGTAATACAGAAGCCCCGAGCATTACCCGGATTCACTGGGCGTAAAGGGTGCGTAGGTGGTCATATTAGTCGGGTGTTAA
+
FFF,F,FF,FF,FFFFFFF,:,:FF,FFFF,:FFFFFF,FFFFFFFF,FFFF,F:FFFFFFFFFFFFFFFFF:FFFFF:,FFFFF:F:FF:::F:FFFF,FF:F,FF:,:FFFFFF,F:FFFFFF::F,FF::FF,F:FF:F,FFFFFFFFF,FFF,:FF:FFFF:FFFFF,FFFFFF::F:FFF:FFFFF:FFFFF:FF,:FFFFF,:::F:FFF,,FFFFFF,:,FFFFFF,FFFFFFF,::FFFF:F
@A00920:152:HGHKKDRXX:2:2107:17472:35947 1:N:0:CGCGTTCA+TGTTCTCT
ACTCCTACGGGAGGCAGCAGTGGGGAATATTGGACAATGGGGGCAACCCTGATCCAGCAATACCGCGTGTGTGAAGAAGGCCTGCGGGTTGTAAAGCACTTTCAGTGGGGAGGAACGACTTGAGGTTAATAGCCTTGAGTATTGACGTTACCCACAGAAGAAGCACCGGCTAACTCTGTGCCAGCAGCCGCGGTAATACAGAGGGTGCGAGCGTTAATCGGAATCACTGGGCGTAAAGGGTGCGTAGGTG
+
FFFFFFFFFFFFFFFFFFFFFFFFFFFF:FFFFFFFFFFF:FFFF:FFFFFFFFFFFFFFFFFFFFFFFFFFFFFFFFFFFFFFFFFFFFFFFFFFFFFFFFFFFFFFFFFFFFFFFFFFFFFFFFFFFFFFFFFFFFFFFFFF:FFFFFFF:F:FFFFFFFFFFFFFFFF,FFFFFFFF:F:FFFFFFFFFFFFFFFFFFF:FFFFFFFFFFFFFFF::FF,FFFFFFFFFFFFFFFFFF:FFF,FFFF
@A00920:152:HGHKKDRXX:2:2107:12129:36683 1:N:0:CGCGTTCA+TGTTCTCT
ACTCCTACGGGAGGCAGCAGTGGGGAATTTTGGACAATGGGGGCAACCCTGATCCAGCCATTCCGCGTGAGTGAAGAAGGCCTTCGGGTTGTAAAGCTCTTTTACCCGGGATGATAATGACAGTACCGGGAGAATAAGCCCCGGCTAACTCCGTGCCAGCAGCCGCGGTAATACGGAGGGGGCTAGCGTTGTTCGGAATTACTGGGCGTAAAGCGTGCGCAGACGGTTACCTAAGTCGGGTGTGAAAGCC
+
FFFFFFFFFFFFFFFFFFFFFFFFFFFFFFFFFFFFFFFFFFFFFFFFFFFFFFFFFFFFFFFFFFFFFFFFFF:FFF:FFFFFFFFF:FFF:FF,FFF,FFFFFFFFFFFF,FFFFF,FFFFFFFFFF,:FFFFFF:FF:FFFFF:FFFFFF:FFF:FFFFFFFFFFFFFFFFF:FFF,FFFF,FFFF:FFFFFFF,FF:F,FFFFFF:F,FFFFFFFFFF:FFFFFFF:F:FF:FFF:FFFF,,FFFF
@A00920:152:HGHKKDRXX:2:2108:5186:1266 1:N:0:CGCGTTCA+TGTTCTCT
ACTCCTACGGGAGGCAGCAGTGGGGAATTTTGGACAATGGGCGCAAGCCTGATCCAGCAATGCCGCGTGTGTGATGAAGGCCTTCGGGTTGTAAAGCACTTTTGGTGGGAACGAAACGGTCCGGGCTAATACCCTGGACTAATGACGGTACCCGCAGAATAAGCACCGGCTAACTACGTCCCAGCAGCCGCGGTAATACGTAGGGTGCAAGCGTTAATCGGAATTACTGGGCGTAAAGCGTGCGCAGGCG
+
FFFFFFFFFFFFFFFFFFFFFFFFFFFFFFFFFFF,FFFFFFFFFFFFF:FFFFFFFFFFFFFFFFF:FFFFFFFFFFFFFFFFFFFFFFFFFFFFFFFFFFFFFFFFFF,FFFFFFFFFFFFFFFFFFFFFFFFFFFFFF,F:FFFFF:FFFFFFFFFFFF,FFFFFFFFFFFFFFFF,FFF:FFF:FFFFF,F:FFFFFFFFFFFFF:FFFF::FFFFF,,FFF:FF,FFFFFF:FFFFFFFFF:FFF
@A00920:152:HGHKKDRXX:2:2108:23701:1548 1:N:0:CGCGTTCA+TGTTCTCT
ACTCCTACGGGAGGCAGCAGTCGGGAATTTTGGGCAATGGGCGAAAGCCTGACCCAGCAACGCCGCGTGAAGGATGAAGTATTTCGGTATGTAAACTTCGAAAGAATGGGAAGAATAAATGACGGTACCATTTATAAGCTCCGGCTAACTACGTGCCAGCAGCCGCGGTAATACGGAGGGTGCGAGCGTTAATCGGAATTACTGGGCGTAAAGCGCGCGTAGGCGGTTATCTAAGCTGGATGTGAAAGCC
+
FFF:FFF,FFF:FF,:F,FFFFFFFF,FFFFFFFFF,F:FFFF:F:FFFFFFF,FFFFFFFFF,FFF,:F:F:FF:FFF:F:FFFFFF,:::,FFFFF,FFFFFF:FFFFFF,FF::,FFFFFFFF:FFF:FF,:FF:FF:F:FF:FF:FFFF:F:FF:FFFFFF:FFFFFFFFFFFFF:FF,FF:FFFFFFF,F,FFFFFFFFFFFFF:,FFF::FFFFFFFFF:F:FFF::,FFFFFFFFFFF,FF,,
@A00920:152:HGHKKDRXX:2:2108:24008:1892 1:N:0:CGCGTTCA+TGTTCTCT
ACTCCTACGGGAGGCAGCAGTAAGGGATCTTGCGACAATGGGCGAAAGCCTGACGCAGCAACGCCGCGTGCGGGATGACGGCCTTCGGGTTGTAAACCGCTTTTCGGGGGGAAGAGGAAGGACGGTACCCCCGGAATAAGTCTCGGCTAACTACGTGCCAGCAGCCGCGGTAAAACGTAGGACGCGAGCGTTATCCGGATTTACTGGGCGTAAAGCGCGGGCAGGCGGCTGTTCAAGTCGGACGTGAAAG
+
FFFFFFFFFFFFFFFFFFFFFFFFFFFFFFFFFFF:FFFFFFFFFFFFFFFFFFFFFFFF:FFFFFFFFFF,FFFFFFFFFFFFFFFFFFFFFFF:FFFFFFFFFFFFFFFF:F,FFFFFFFFFFF:FFFFFFF:FFFFFFFFFFFFF,:FFFFFFFF:FFFFFFFFF:FFF:FFFFFFFF:FFFFFFFFFFF::FF:FFFFFFFFFFFFFFFFFFFFFFF:FF:FFFFF::FFFFFF:FFF:FFFF:FF
@A00920:152:HGHKKDRXX:2:2108:29279:2002 1:N:0:CGCGTTCA+TGTTCTCT
ACTCCTACGGGAGGCAGCAGTGGGGACTTTTGGACAATGGGCGCAAGCCTGATCCAGCCATGCCGCGGGAGTGAAGAAGGCCTTCGGGTTGTAAAGCTCTTTCGGCGGGGACGAAAAGGTCCGTGTTAACACCACTGATCCATGACGGTACCCGCAGAAGAAGCACCGGCTAACTACGTGCCAGCAGCCGCGGTAATACGGAGGGTGCAGGCGTTAATCGGAATTACTGGGCGTAAAGCGTGCGCAGGCG
+
F,F,FFF:,FFF:FFF:,,FFFFF:F,FFFFFF:F:FFFFFFFF:,FF:,FFFFFFF:F,FFF:::F,FF:FFF:F,:FFFFFFFFFF,FFFFFFFF:FFF,:FFFFFF::FFF,:,FFFFFFFFFFFFF,FFFF,FFFF:FF:F:FFFFFFFFF:F:FFFFFFF,FFFFFF,,F,,FFFFFF:F,:,FFF:FFFFFFFF,F:F,FF,FF:FFFF:::FFF,F,::,F,FFFFFF:,,F,FFF,:FFFFF
@A00920:152:HGHKKDRXX:2:2108:17219:3192 1:N:0:CGCGTTCA+TGTTCTCT
ACTCCTACGGGAGGCAGCAGCAAGGAATTTTCCACAATGGGCGCAAGCCTGATGGAGCAACGCCGCGTGGGGGATGACGCTTTTCGGAGTGTAAACCCCTTTTCGGGAGGACGAAGCCAATGACGGTACTCCCGGAAGAAGGACCGGCTAACTACGTGCCAGCAGCCGCGGTAAGACGTAGGGTCCGAGCGTTGTCCGGAGTTACTGGGCGTAAAGCGCGCGCAGGCGGTTTCGCGCGTCGGGTGTGAAA
+
F:F:FFFFFF:F::FFFFFFFFFFFFFFFFFFFFF:FFFFFFFFF,FFFFFFFFFFFFFFFFFFFFFFFFFFFFFFFF:FFFFFFFFFFFFFFFF:FFFFFFFFF:FFFF,FFFFF::F,FFFF,FF:FFFFFFFFFF,:FFFF:FFFFFFF::FF:FFF,FFFFFFF:FFFF:F:FFFFF:FFF:FF::FFF:FF:F,FF:FFFFF:FFFFFFFFFFFFFFFFF,::FFF:::FFF:FFFFFF:FFF:,
@A00920:152:HGHKKDRXX:2:2108:14452:3474 1:N:0:CGCGTTCA+TGTTCTCT
ACTCCTACGGGAGGCAGCAGTGGGGAATATTGCACAATGGGGGAAACCCTGATGCAGCCATGCCGCGTGTGTGAAGAAGGCTTTCGGGTTGTAAAGCACTTTAAGCAGGGAGGAAATCCTCAGGGCTAATACTGCTGAGGTTTGACGTTACCTGCAGAATAAGCACCGGCTAACTCCGTGCCAGCAGCCGCGGTAATACGGAGGGTGCAAGCGTTAATCGGAATTACTGGGCGTAAAGCGCGCGTAGGCG
+
FFFFFFFFFFFFFFFFFFFFFFFFFFFFFFFFFFFFFFFFFFFFFFFFFFFFFFFFFFFFFFFFFFFFFFFFFFFFFFFFFFFFFFFFFFFF:FFFFFFFFFFFFFFFFFFFFFFFFFFFFFFFFFFFFFFFFFFFFFFFFFFFFFFFFFFFFFFFFF:FFF:FFFFFFFFFFFFFFFFFFFFFFFFFFFFFFFF:F:FFFFFFFFFFF,FFFFFFFFF::FFFFFFFFFFF:,F,F::FFFFFF:FFFF
@A00920:152:HGHKKDRXX:2:2108:28257:3521 1:N:0:CGCGTTCA+TGTTCTCT
ACTCCTACGGGAGGCAGCAGTGAGGAATTTTGCGCAATGGACGAAAGTCTGACGCAGCGACGCCGCGTGGGCGACGAAGCTCTTTGGAGTGTAAAGCCCTGTCAGGTGGGACGAACATGCCGCAGGTGAACAATCTGCGGAGCTGACGGTACCACCAGAGGAAGCCCCGGCTAACTCCGTGCCAGCAGCCGCGGTAATACGGAGGGGGCGAGCGTTGTTCGGAATTACTGGGTGTAAAGGGTGCGCAGGT
+
:FFFFFFFFFFFFFF,FFFFFFFFFFFFFFFFFFFFFFFFFFFFFFFFFFFFFFFFFF:FFFFFFFFFFFFFFFFFF:FFFFFFFFFFFFFFFFFFFFFFFFFFFFFFFFFFFFFFFFFFFFFFF:FFF:FFF:F:FFFFFFF::FFFFF:FFFFFFFFFFF:FFFFFFFF:,:FFFFFFFFFFFFFFFFFFFFFF,:FFFFFFFFFFF:FF:FFFFFF:FFF,FFFFFFFFFFFF:,FFFFFFFFFFFF
@A00920:152:HGHKKDRXX:2:2108:27344:3630 1:N:0:CGCGTTCA+TGTTCTCT
ACTCCTACGGGAGGCAGCAGTTTCGAATCATTCACAATGGGCGAAAGCCTGATGGTGCGACGCCGCGTGAGGGATGAAGGCCTTCGGGTTGTAAACCTCTGTCACCGGGGAAGAAACGCTTCAAGTTAATAGCTTGAAGTCTGACTTAACCCGGAGAGGAAGCAGTGGCTAACTCTGTGCCAGCAGCCGCGGTAATACAGAGACTGCAAGCGTTATTCGGATTCACTGGGCGTAAAGGGTGCGCAGGCGG
+
FFFFFFFFFFFFFFFFFFFFFFFFFFFFFFFFFFFFFFFFFFFFFFFFFFFFFFFFFFFFFFFFFFFFFFFFFFFFFFFFFFFFFFFFFFFFFFFFFFFFFFFFFF:FFFF:FFFFFFFFFFFFFFFFFFFFFFFFFFF:FFFFFFFFFFFFFFF:FFFFFF:FFFFFFFFFFFFFFFFFFFFFFFFFFFFFF:FFF::FF::FFFFFFFFFFFFFFFFFF:FFF:FFFFFFFFFFFFF:FFFFF,,FFF
@A00920:152:HGHKKDRXX:2:2108:22363:3959 1:N:0:CGCGTTCA+TGTTCTCT
ACTCCTACGGGAGGCAGCAGTGGGGAATTTTGGGCAATGGCCGAAAGGCTGACCCAGCGACGCCGCGTGCGGGAGGACGCCCTTCGGGGTGTAAACCGCTGTCAGAGGGGACGAATGACTCATGCGGGAATACTGCATGGGAGTGACGGTACCCTCAGAGGAAGCACCGGCTAACTCTGTGCCAGCAGCCGCGGTAATACAGAGGGTGCGAGCGTTGTTCGGAATCACTGGGCGTAAAGCGCGCGCAGGC
+
FF,FFFFFFFFFFFFFFFFFFFFFFFFFFFFFFF:FFFFFFFFFFFFFFFFFFFFFFF::FFFFFFFFFFFFFFFFFFFFFFFFFFFFFFFFFFFF:FFFFFFFFFFFFFFFFFFF,FFFFF:FFFFFFFFFFFFFF::FFFFFFF:FFFFFFFFFFF,FFFFF:FF,FFFFFF,FFFFFFFFFFFFFFFFFFF:FFFFFF:FFFFFFFFFFF:FFFFFFF:FFF,F:FFFF:FF,FFFFFFFF:FFFFF
@A00920:152:HGHKKDRXX:2:2108:17390:4304 1:N:0:CGCGTTCA+TGTTCTCT
ACTCCTACGGGAGGCAGCAGTGGGGAATATTGCACAATGGGCGAAAGCCTGATGCAGCGACGCCGCGTGAGGGATGACGGCCTTCGGGTTGTAAACCTCTTTCAGCAGGGAAGAAGCGAAAGTGACGGTACCTGCAGAAGAAGCGCCGGCTAACTACGTGCCAGCAGCCGCGGTAATACGTAGGGCGCGAGCGTTGTCCGGAATTATTGGGCGTAAAGGGCTCGTAGGCGGTGTGTCACGTCGGGCGTGA
+
F,FF,FF:,:,FFF,F:FFF,:F:::F,::FFFFFF,,::F:FFFFFFFFFFF,:,FFFFFFF:,::,:FFFFFFFFFFFFFF,F:,FFF,:F,:,FFFFF:FFFFF:FFFF,F,FF:FFFFFFF,FFFFFFFF:FFFFF:FFF:FFFFFFF,:FFFFF:F,F:FFFFFFFFF:F::FF:FF,FFFFFFFFFFFFFFFFFF,FFFF,FFFFFFF,FFFFFFFFFFFFFFFFF,FF:,,FFFFF:F:FFFF
@A00920:152:HGHKKDRXX:2:2108:19370:4351 1:N:0:CGCGTTCA+TGTTCTCT
ACTCCTACGGGAGGCAGCAGTAGGGAATTTTGCGCAATGGGGGAAACCCTGACGCAGCAACGCCATGTGTGGGATGAAGCATTTCGGTGTGTAAACCACTGTCGGCAGGGAATAAAGCCCACGTTTACGTGGGGGTGAATGTACCTGCAGAGGAAGCCCCGGCTAACTTCGTGCCAGCAGCCGCGGTAATACGAGGGGGGCAAGTGTTGTTCGGAATCACTGGGCGTAAAGGGAGCGAAGGCGGATGTTT
+
FFFF:F:,::F,F,:F:FFF,FFFF:F,FFFF:FFFFFF:FFFF:,FFFFFFFFFFFFFF::FF:F,FFFFF:FFFFFFF:FF,FF:FFFFFF:,FFFFFFFFF,F::FFFFFF:F,F:FF:F,F:FFFFFFFFFFF:FFFFFF:FFFFFFFF:,F::,FFFF:F::::F::F:FF::FFF:FFFFFFFFF:FFFF:F::FFF,FF:::F,,FF:,FFF:FFFFF,,F,FFFF:F::,F:,F:,FFF,FF
@A00920:152:HGHKKDRXX:2:2108:21829:5196 1:N:0:CGCGTTCA+TGTTCTCT
ACTCCTACGGGAGGCAGCAGTGGGGAATATTGGACAATGGGGGCAACCCTGATCCAGCAATGCCGCGTGTGTGATGAAGGCCTTAGGGTTGTAAAGCACTTTCGCCGATGACGATGATGACGGTAGTCGGATAAGAAGCCCCGGCTAACTCCGTGCCAGCAGCCGCGGTAATACGGAGGGGGCGAGCGTTGTTCGGAATTACTGGGCGTAAAGGGCGCGTAGGCGGTGACGTTAGTCGGGCGTGAAAGCC
+
FFFFFF,FFFFFFFFFFFFFFFFFFFFFFFFFFFFFFFFFFFFFFFFFFFF:FFFFFFFFFFFFFFFFFFFFFFFFFFFFFFF:FFFFFFFFFFFFFFFFFFFFFFFFFFFFFFFFFFFFFFFFFFFFFFFFFFFFFFFFFFFFFFFFFFFFFFFFFFFF:FFFFF:FFFFFFFFFFFFFFFFFFFFFFFFFF:FF:FFF:FFFFFFFFFFF:FFFFFF:FFFFFFFFFFFFFFF:::FFFFFFFFFFFF
@A00920:152:HGHKKDRXX:2:2108:6976:5400 1:N:0:CGCGTTCA+TGTTCTCT
ACTCCTACGGGAGGCAGCAGTGGGGAATATTGGACAATGGGCGGAAGCCTGATCCAGCAACGCCGCGTGAGGGATGACGGCCTTCGGGTTGTAAACCTCTTTCACCGATGACGAAGCGCAAGTGACGGTAGTCGGAGAAGAAGAACCGGCCAACTACGTGCCAGCAGCCGCGGTAATACGAAGGGGGCTAGCGTTGTTCGGATTTACTGGGCGTAAAGCGCACGTAGGCGGATCGATAAGTCGGGGGTGA
+
FFFFFFFFFFFFFFFFFFFFF:F,FFFFFFF,FFFFFFFFFFFFFFFFFFFFFFFFFFFFF,FFFFFFFFFFFFFFFFFFFFFFFFFF:FFFFFFF,FFFFFFFFFFFF:FFFFF,FFFFFF:FF,F::,:FFFFFF,F:F:F,FF,FFFFFFFFFFF:F:FF:FFFF,FFFFFFFFFF:F,FFFFFFFFF,FFFFFFF:FFF,:F,F:FF,FFFF,F,FFF:FFF:FF,FFF:F,,FFFF,:FFFFF:,
@A00920:152:HGHKKDRXX:2:2108:10710:5822 1:N:0:CGCGTTCA+TGTTCTCT
ACTCCTACGGGAGGCAGCAGTAAGGGATATTGGGCAATGGGCGAAAGCCTGACCCAGCCACGCCGCGTTGAGGATGAAGGCCTTCGGGTCGTAAACTCATTTTCGGGTGGAAGAGGAATGACGGTACACCCGGAAGAAGTAACGGCTAACTACGTGCCAGCAGCCGCGGTAAAACGTAGGTGGCCAGCGTTATCCGGATTTACTGGGCGTAAAGGGTGTGCAGGTGGCTTTATAATTGGTGTATGAAATC
+
:FFFFFFFFFFFFFFFFFFFF:FFFFF:FFFFFFFFFFFFFFFFFFFFFFFFFFFFFF,FFFFFFFFF:FFFFFFFF:FFFFFFFFFFFFF:FFFFF,FFFFFFF:FFF,F,F::F,F,FFFF,FFFFF,,:,:FFFFFF,FF,FFFFF:F:F:F:,FF,FFFFFF,,FF,FFFFFFFF,FFF,,F,:,,F,FF,,,,,FF:FFF,F:FF,FFF,,:F,:F::FFFFFF:FF:FF,FFFFFF,FF,F:FF
@A00920:152:HGHKKDRXX:2:2108:17725:6355 1:N:0:CGCGTTCA+TGTTCTCT
ACTCCTACGGGAGGCAGCAGTGGGGAATCTTGCGCAATGGGCGAAAGCCTGACGCAGCAACGCCGCGTGCGGGAAGAAGGCCCTCGGGTTGTAAACCGCTTTCAGAAGGAACGAAAATGACGGTACTTTCAGAAGAAGGTGCGGCCAACTACGTGCCAGCAGCCGCGGTGACACGTAGGCACCAAGCGTTGTCCGGATTTATTGGGCGTAAAGAGCTCGTAGGCGGTTCGGTTAGTCGGGTGTGAAAACT
+
FFFFFFFFFFFFFFFFFFFFFFFFFFFFFFFFFFFFFFFFFFFFFFFFFFFFFFFFFFFFFFFFFFFFFFFFFFFFFFFFFFFFFFFFFFFFF:FFFFFFFFFFFFFFFFF:FFFFFFFFFFFFFF:FFFFFFFF:FFFFFFFFFFFFFFFFFFFFFFFFFFFFFFFFFFFFFFFFFFFFFFFFFFFFFFFFFFFF:FFFFFFFFFFFFFFFFFFFFFFFFFFFFFFFFFF:FFFFFFFFFFFFFFFFFF
@A00920:152:HGHKKDRXX:2:2108:20401:6762 1:N:0:CGCGTTCA+TGTTCTCT
ACTCCTACGGGAGGCAGCAGTGGGGAATTGTTCGCAATGGGCGCAAGCCTGACGACGCAACGCCGCGTGGAGGATGAAGGTCTTCGGATTGTAAACTCCTGTTGATCGGGACGAACATCCATCGGGCTAACACCCCGGAGGACTGACGGTACCGGTTGAGGAAGCCCCGGCTAACTCTGTGCCAGCAGCCGCGGTAATACAGAGGGGGCAAGCGTTGTTCGGAATTACTGGGCGTAAAGGGCGCGTAGGC
+
FFFFFFFFFFFFFFFFFFFFFFFFFFFFFFFFFFFFFFFFFFFFFFFFFFFFFF:FFFFFFFFFFFFFFFFFFFFFFFFFFFFFFFFFFFFFFFFFFFFFFFFFFFFFFFFFFFFFFFFFFFFFFFFFFFFFFFFFFFFF:FFFFFFFF:FFFFFFFFFFFF:FFFFFFFFFFFFFFFFFFFFFFFFFFFFFFF:FFFFF:FFFFFFFFFFFFFFFFFF:FFFFFF,F:FFFFFFFFF,FF:FFFFF:F:
@A00920:152:HGHKKDRXX:2:2108:25771:6825 1:N:0:CGCGTTCA+TGTTCTCT
ACTCCTACGGGAGGCAGCAGTGGGGAATATTGGACAATGGGGGAAACCCTGATCCAGCGACGCCGCGTGAATGATGAAGGCCTTAGGGTTGTAAATTTCTTTCGTCCGTGACGATGATGACAGTAGCGGAAGAAGAAGCTCCGGCTAACTTCGTGCCAGCAGCCGAGGTAATACGAAGGGGGCTAGCGATGCTCGGAATTACTTGGCTTAAAGCGCACGTAGGCCGCGATTCAAGTTAGATGTGAAAGGC
+
FFF:,:FF::FF,F,F:FF::::FF:FF:,,:,FFFFFFFFFFFFFFFF,FFF,:F:FFFF,:F,FF,FFFFF:,::F,:,FF:F:,,F:,FFFF,F:F,FF::FF::,FF:FFFFF,FF,:F:F::FFFF,F::FFF,,FF,,FFF::F:,FF,,FFF,F,FF,,::FFF:FFFFF,FFFFF:F::F,F,FFFFFF,F,FF::,F:,FFFF,:,:,FFFF,F,,,FF:F,FF,::FF,FFF:,F,F,,F
@A00920:152:HGHKKDRXX:2:2108:31078:7091 1:N:0:CGCGTTCA+TGTTCTCT
ACTCCTACGGGAGGCAGCAGTGGGGAATTGTTCGCAATGGGCGCAAGCCTGACGACGCAACGCCGCGTGGAGGATGAAGGTCTTCGGATTGTAAACTCCTGTTGCCCGGGACGAAAAGCTTCGACCTAACACGTCGAAGTCTGACGGTACCGGGTGAGGAAGCCCCGGCTAACTCTGTGCCAGCAGCCGCGGTAATACGGGGGGGGCAAGCGTTGTTCGGAATTACTGGGCGTAAAGGGCGCGTAGGCGG
+
FFFFFFFFFFFFFFFFFFFFFFFFFFFF:FFFFFFFFFFFFFFFFFFFFFFFFFFFFFFFFFFFFFFFFFFFF:FFFFFFFFFFFFFFFFFFFFFFFFF:FFFFFFFFFFFFFFFFFFFFFFFFFFFFFF:FFFF:FFFFFFFFFFFF:FFFFFFFFFFFFFFFFFFFFFFFFFFFFFFFFFFFFFFFF:FFFFFFFFFFFFFFFFFFFFFFFFFFF:FFF:FFFFFFFFFFFF:FFFFFFFFFFF:FFF
@A00920:152:HGHKKDRXX:2:2108:17553:7529 1:N:0:CGCGTTCA+TGTTCTCT
ACTCCTACGGGAGGCAGCAGTGGGGAATCTTGCGCAATGCGCGAAAGCGTGACGCAGCAACGCCGCGTGAGGGAAGAAGGCCTTCGGGTTGTAAACCTCTTTCAGGAGGGACGAAGGTTCAGGCGCGAACAGCGTCCTGGACTGACGGTACCTCCAGAAGAAGCCCCGGCTAACTACGTGCCAGCAGCCGCGGTAATACAGAGGTGGCAAGCGTTGTTCGGAATTACTGGGCGTAAAGGGCGCGTAGGCG
+
FFFFF:FFFFFFFFFFFFFFFFFFFFFFFFFFFFFFFFFFFFFFFFFFFFFFFFFFFFFFFFFFFFFFFFFFFFFFFFFFFFFFFFFFFFFF:FFFFFFFFFFFFFFFFFFFFFFFFFFFFFFFFFFFFFFFFFFFFFFFFFFFFFFFF:FFFFFFFFFF,FFFFFFFFFF:FFFFFFFFFFFFFFFFFFFFFF::FFFFFFFFFFFFFFFFFFFFFF:FF:,FFFFFFFFFFFF,,F:FFFFF:::FFF
@A00920:152:HGHKKDRXX:2:2108:19289:7811 1:N:0:CGCGTTCA+TGTTCTCT
ACTCCTACGGGAGGCAGCAGTGGGGAATTTTGCGCAATGGGCGAAAGCCTGACGCAGCGACGCCGCGTGACCGATGAAGGCCCTCGGGTCGTAAAGGTCTTTCGACGGGGACTATAATGAAGGTACCCGTAAAAGCAGGAGCGGCTAACTATGTGCCAGCAGCCGCGGTAATACATAGGCTCCAAGCGTTGTTCGGAATTACTGGGCGTAAAGCGAGTGTAGGCTGTCCGCCAAGTCGATTGTGAAATCT
+
F:::FFFFFFFFFFFFFFFFFFFFFF:F:FFFFFFFFFFF:FFFFFFFFFFFFFF:FFF,FFFFFFFFFFFFFFFFFFFFFFFFFFFFFFFFFFFFFFFF:FFFFFFFFFFFFFF:F:FF:FFFFFFFFFFF:FFFFFFF:FFFFFFFFF,FFFFFFFFFFFFFFFFFFFFFFFFFFFFFFFFFFFFFFFFFFFFFFFFFFFFFFFFFFFFFFFFFFFF:FFFFFFFFFFFF:FFFF:FFFFFFFFFFFF
@A00920:152:HGHKKDRXX:2:2108:16034:8625 1:N:0:CGCGTTCA+TGTTCTCT
ACTCCTACGGGAGGCAGCAGTGGGGAATATTGGACAATGGGCGAAAGCCTGATCCAGCCATGCCGCGTGAGTGATGAAGGCCTTAGGGTTGTAAAGCTCTTTCAGTAGGGAAGATGATGACGGTACCTACAGAAGAAGCCCCGGCTAACTTCGTGCCAGCAGCCGCGGTAATACGAAGGGGGCAAGCGTTGTTCGGAATCACTGGGCGTAAAGCGCGCGTAGGCGGCCATGCAAGTCAGAGGTGAAATCC
+
FFFFFFFFFFFFFFFFFFFFFFF:FFFFF:FFFFF,FFFFF:FFFFFFFFFFFFFFFFFFFFFFFFFFFFFFFFFFFFFFFF,FFFFFFFFFFFFFFFFFFFFFFF:FFF,FFFFFFFFFFFFF:FFFFFFFFFFFFFFFFFFFFFF,FFFFFFFFFFFFFFFFFFF:F,FFFFFFFFFFFFFF:FFFFFFFFFFF:FFFFFFFFFFFF,FFF:F:FFFFFFFFFF::FFFFF,FFF:FFFFFFF:,FFF
@A00920:152:HGHKKDRXX:2:2108:14516:8782 1:N:0:CGCGTTCA+TGTTCTCT
ACTCCTACGGGAGGCAGCAGTGGGGAATCTTGCGCAATGGCCGAAAGGCTGACGCAGCGACGCCGCGTGCGGGAGGACGCCCTTCGGGGTGTAAACCGCTGTCAGTGGGGAGGAACGGCCCGGGGAGGCAATGCCCCGTGGTTTGACAGTACCCACAGAGGAAGCACCGGCTAACTCCGTGCCAGCAGCCGCGGTAATACGGAGGGTGCGAGCGTTGTTCGGACTTATTGGGCGTAAAGCGCACGTAGGC
+
F:FFFFFFFFFFFFFFFFFFFFFFFFFFFFFFFFFFFFFFFFF:FFFFF:FFFFFFFFFFFFFFFFFFFFF,FFFFFFFFFFFFFFFFFF::FFF:FFFFF:F:FFFFFF::FF:FFFFFFFFFF:FFF:FFFFFFFFFFFFFFFFFFFFFFFFFFFFFFFFFFFFFF:FFF:FFFFFFF:FFFFFFFFFFFFFF:FFFFFFFFFFFFFFFFFFFFFFF:FFF,,FF,FFFF:FFFFFF::FFFFFFFFF
@A00920:152:HGHKKDRXX:2:2108:23909:9048 1:N:0:CGCGTTCA+TGTTCTCT
ACTCCTACGGGAGGCAGCAGTGGGGAATATTGGACAATGGGCGAAAGCCTGATCCAGCGATGCCGCGTGAGTGATGAAGGCCTTCGGGTCGTAAAGCTCTTTTCCAAGGGAAGAACCCCCAGAGGAGGAAATGCCTCAGGGCTGACGGTACCTTGGGAATAAGGAACGGCTAACTCCGTGCCAGCAGCCGCGGTAATACGGAGGTTCCTAGCGTTGTTCGGAATTACTGGGCGTAAAGGGAGCGCAGGCG
+
FFFFFFFFFFFFFFFFFFFF,FFFFFFFFFFFFFFFFFFFFFFFFFFFFFFFFFFFFFFFFFFFFFFFFFFFFFFFFFFFFFFFFFFFFFFFFFFFFFFFFFFFFFFFFFFFFFFFFFFF,FFFFFFF::FFFFFFFFFFFFFFFFFFFFF:FFFFFF:FFFFFFFFFFFFFFFFFFFFFFFFFFFFFFFFFFF::FFFFFFFFFFFFFFFFFFFFFF:FFFFFFFFF:FFFFFFFFFFF:FFFFFF:FF
@A00920:152:HGHKKDRXX:2:2108:29857:9048 1:N:0:CGCGTTCA+TGTTCTCT
ACTCCTACGGGAGGCAGCAGTGGGGAATATTGCACAATGGGGGAAACCCTGATGCAGCCATGCCGCGTGTGTGAAGAAGGCCTTCGGGTTGTAAAGCACTTTAAGCAGTGAGGAAGGGTTGAACGCTAATATCGTTCAACATTGACGTTAGCTGCAGAATAAGCACCGGCTAACTCCGTGCCAGCAGCCGCGGTAATACGGAGGGTGCGAGCGTTAATCGGAATTACTGGGCGTAAAGCGTGCGTAGGTG
+
FFFFFF::FFFFFFFFFFFFFFFFFFF:FFFFFFFFFFFFFFFFFFFFF:FFFF:FFFFFFFFFFFF,FFFF:F:FFFFFFFFFFFFFFFFFFFFF,FFFF::FFFFFFFFFFFFFF,FFFFFFFFFFFFFFF:FFFFFFFFFFFFFFFFF:FFFFFFFFFFFFFFFFFFFFFFFFFFFFFFFFFFFFFFFFFFFFFFFFFFFFFFFF:FF:FFFF,:FF:FFF:F,FF,FFFFFF:FFFFFFFFFFFFF
@A00920:152:HGHKKDRXX:2:2108:30129:9204 1:N:0:CGCGTTCA+TGTTCTCT
ACTCCTACGGGAGGCAGCAGTGGGGAATATTGGACAATGGGCGCAAGCCTGATCCAGCCATGCCGCGTGAGTGAAGAAGGCCCTCGGGTTGTAAAGCTCTTTTGTCCGGAAAGAAAAGCTTACGGTTAATACCCGGAAGTCCTGACGGTACCGGAAGAATAAGCACCGGCTAACTCCGTGCCAGCAGCCGCGGTAAAACCGAGGGTGCGAGCGTTATCCGGAATTACTGGGTTTAAAGGGTGCGTAGGCG
+
FFFFFFFFFFFFFFFFFFFFFFFFFF:FFFFFFFFFFFFFFFFFFFFFFFFFFFFFF,FFF,FFFFFFF:FFFFFFFFFFFF:FFFFFFFFFFFFFFFFFFF,FFFFFFFFFFFFFFFF,F:F,FF,FFFF,FFFFF,F:,FF,FFFFFFFFF,FFFF:FFF:F:FFFFF::FFFFF:FFFF,:FF:FFFFFFFFF,FF,,F:FFFFFFF,F:FFFFF,,FFF::F,,FFFF,FFFF,:FFFF:FF,F:F
@A00920:152:HGHKKDRXX:2:2108:12183:9220 1:N:0:CGCGTTCA+TGTTCTCT
ACTCCTACGGGAGGCAGCAGTCGAGAATCTTCCGCAATGGACGAAAGTCTGACGGAGCGACGCCGCGTGGTGGATGAAGCCCTTAGGGGCGTAAACACCTTTTATGAGGGAGGAAGTTTATTGACGTTACCTCATGAATAAGGGGCTCCCAATTCTGTGCCAGCAGGAGCGGTAATACAGAAGCCCCAAGCATTACACGGATTCACTGGGCGTAAAGGGTGCGTAGGCGGTCATGTTAGTCAGATGTTAA
+
FF:FFFFFFFFFFFFFFFFFFFFFFFFFFFFFFFFFFFFFF:FFFF:FF,FF::FFFF:FFFFFFFFFFFFFFFFFFFFFFFFFFFFFFFFFFFF:FFFFFFFFF:FFFFFFFF,FFFFFFFFFFFFFFFFFFFF:FF,FFFFFFFFFFFFFFFFFFF:FFFFFFFFFFFFFFFFFFFFFF,:FFFFFFFFFFFFF,FFFFFFFFFF:FFFFFFFFF,FFF:FFFFFFFF:FFFFFFFFF:FF:FFF,FF
@A00920:152:HGHKKDRXX:2:2108:12527:10629 1:N:0:CGCGTTCA+TGTTCTCT
ACTCCTACGGGAGGCAGCAGTGGGGAATATTGGACAATGGGCGAAAGCCTGATCCAGCAATGCCGCGTGAGTGATGAAGGCCTTAGGGTTGTAAAGCTCTTTTACCCGGGATGATAATGACAGTACCGGGAGAATAAGCCCCGGCTAACTCCGTGCCAGCAGCCGCGGTAATACGGAGGGGGCTAGCGTTGTTCGGAATTACTGGGCGTAAAGCGCACGAAGGCGGCTTTGAAAGTTAGAGGTGAAAGCC
+
FFFFFFFFFFFFFFFFFFFFFFFFFFFFFFFF,FFFFFFFFFFFFFFFFFFFFFFFFFFFFFFFFFFFFF:FF:FFF:FFFF:FF:FF,FF:FFF:FF,:FFFF,FF,FFFF:FFF:F,FFFFFF:,:FFFFFFFFFFF,FFFFF,FFF:FF,FFF:F,FF:FFF:FFF:FFFFF,FFF:FFFFFFFF:F:FFFFFFFFFFFF,::FFFFF:FFFFFF,,FF:FFFFFFF:FFFFFF:F:::FFFFF:F:
@A00920:152:HGHKKDRXX:2:2108:4707:11584 1:N:0:CGCGTTCA+TGTTCTCT
ACTCCTACGGGAGGCAGCAGTGGGGAATATTGCGCAATGGGCGAAACCCTGACGCAGCAACGCCGCGTGAGGGAAGAAGGACTTCGGATCGTAAACAACTGTAGGTGGGGACGAAAAGTATTGAGCACAAAAAACAAATGACGTGTAACTACCTGCAAACGAACCCCCTGATAACTCGGTGACAACCGAAGACCGAAAAAACAGGGTGAAACCGTAGATCAGACGGATTTGCCATAAAGGCCGTGAAGGC
+
FFFFFFFFFFFFFFFFFFFFF,FFFF,F,FFFF,FFFFFFF,FFFF,FFFFF,F:FFF,FFFFFFFFFF,,,FF,FFFFF,FFFFFF,F,FFFFF::,FFFF:F,:FFF,F,,F,,,:,,F,:,,,,,FF,F,,,:,,FFF,,F,,,,,FFF:,FF:F,:,::,:,::,,F:F:,F,,FF,,FF:,,F,,FF,:,,F,F:F:,FFF:FF,F,FFFFF,:F,F,,,,,FFF:,,:FF,,F,,F:,,FF,F:
@A00920:152:HGHKKDRXX:2:2108:29640:12461 1:N:0:CGCGTTCA+TGTTCTCT
ACTCCTACGGGAGGCAGCAGTGGGGAATTTTGGACAATGGGGGCAACCCTGATCCAGCCATCCCGCGTGTGCGATGAAGGCCTTCGGGTTGTAAAGCACTTTTGGCAGGGAAGAAAAGGCTCTGGCTAATACCTGGAGCTGCTGACGGTACCTGCAGAATAAGCACCGGCTAACTACGTGCCAGCAGCCGCGGTAATACGTAGGGTGCAGGCGTTAATCGGAATTACTGGGCGTAAAGCGTGCGCAGGCG
+
FFF:FFFFFFFFFFFFFFFFFFFFFFFFFFFFFFFFFFFFFFFFFFFFFFFFF:FFFFFFFFFF:FFFFFFFF:FFFFFFFFFFFFFFFFFFFFFFFFFFFFFFFFFFFFFFFF:FFFFFFFFFFFFFFFFFFFFFFFFFFFFFFFFFFFFFFFFFFFFFFFFFFFFFFFFFFFFFFFFFF::FFFFFFFFFFFFFFFFFFFFFFFFFFFFFFFFFFFFFFFFFFFFFFFFFFFFFFFFFFFFFFFFFFF
@A00920:152:HGHKKDRXX:2:2108:21088:12555 1:N:0:CGCGTTCA+TGTTCTCT
ACTCCTACGGGAGGCAGCAGTGGGGAATATTGGACAATGGGCGCAAGCCTGATCCAGCCATGCCGCGTGAGTGAAGAAGGCCTTAGGGTTGTAAAGCTCTTTCGCACGCGACGATGATGACGGTAGCGTGAGAAGAAGCCCCGGCTAACTCCGTGCCAGCAGCCGCGGTAATACGTAGGGTGCGAGCGTTAATCGGAATTACTGGGCGTAAAGTGTGCGCAGGCGGCCGCGCAAGTCGAGTGTGAAAGCC
+
FFFFFFFFFFFFFFFFFFFFFFFFFFFFFFFFFFFFFFFFFFFFFFFFFFFFFFFFFFFFFFFFFFFFFFFFFFFFFFFFFFFFFFFFFFFFFFFFF:FFFFFFFFFFFFFFFFFFFFFFFFFFFFF:FF:FFF:FFFFFFFFFFFFFFFFFFFFF:FFFFFFFFFFFFFFFFFFFFFF:FFF:FFFFFFFFFFF,FFF:FFFF:FFFFFF,FF,FFFFFFFFFFFFFFFFF:FF:F:FFFFFFFFFFFF
@A00920:152:HGHKKDRXX:2:2108:21178:12555 1:N:0:CGCGTTCA+TGTTCTCT
ACTCCTACGGGAGGCAGCAGTGGGGAATATTGCACAATGGGCGCAAGCCTGATGCAGCGACGCCGCGTGAGTGATGAAGGCCTTCGGGTCGTAAAGCTCTTTTCTGCGTGACGAGCAAGGACGGTAGCGCAGGAAGAAGTCTCGGCTAACTACGTGCCAGCAGCCGCGGTAAAACGTAGGAGACAAACGTTATCCGGAGTTACTGGGCGTAAAGGGCGTGCCGGTGGTTGTTTAAGTTCGGCGTGAAAGC
+
FFFFFFFFFFFFFFFFFFFF,FFFFF::FFFFFFFFFFFFFFFFFFFFFFFFFFFFFFFFFFFFFFF:F:FFFFFFFFFFFFF,FFFFFFFF:FFFFFF:FFFFFFFFFFFFFFFFF:FFFFFFFFFFFFF:FFFF::FFFFFFFFFFFFF,,F:FFF:F:F,,FFFF:F:FFFFFFF:,,,FFFFFFF,FFF,FF,FFFFFF:F,FFFF,FF,,FFFF:F,,FFFFFFFFFF:F:,FFF,FFF:FFFF,
@A00920:152:HGHKKDRXX:2:2108:10673:12587 1:N:0:CGCGTTCA+TGTTCTCT
ACTCCTACGGGAGGCAGCAGTGAGGAATTTTGCACAATGGGCGAAACCCTGAAGCAGCGACTCCGCGTGGGTGAAGAAGGTTTTCGGAATGTAAATCCCTTTTCTGCGTGAAGAGAGAGGACTGTATCTCACGAATAATTCTAGGCTAACTACGAGCCAGAAGCCGCGGGAAAAAGAATGACTCAAGCGTAATCACTACTTACTGTGCGAACAGAGCTAGCAATTCGATTGGTAAGTTACTTATCAAAGC
+
FFFFFFFFFFFFFFFFFFFF:F:FFFFF,:FF,,FFFFFFF:FF:F,FFFFF:,FFFF:F:FFFFFFFF,FFFFFFF:FF,FFFFFFF,FFFFF:,:,F:FFFFF,FFF,F,FF,F,,F:FF,F,:,:,,F,,F,F:F,FF,:F:F:,F,,:FF,::,F:,:FF,:FFF,FFFF:,,:,FF,FFFF::,:,:FF,,,F,FF:,FFFFFF,::F,,F:,FFFF,,F,,FFFF,FFF,FF,FFF,F,::,,F
@A00920:152:HGHKKDRXX:2:2108:1958:13088 1:N:0:CGCGTTCA+TGTTCTCT
ACTCCTACGGGAGGCAGCAGTGGGGAATATTCCACAATGGGCGAAAGCCTGATCCAGCAATGCCGCGTGGGGGAGGAAGGCCTTCGGGTCGTAAACCTCTGTAAGCGGGGAAGAAGAGTCCAGAACCGGACGAAAGAGACCACTCAAACTCCCTTCCAGCCACCCCCCGACAAACGATGGGCCAGCCGCAGAGCGGAATAAGAGGGGGCAAACCGAGCTAAGGCGGCATTGTCAGATAGAGCGGAAAGCC
+
FFFFFFFFFFFFFFFFFFFFF:FFFFFF,FF,,,FFFFFFFFFF,FFF:FFF,,,FF,,F,FFFFFFFF,F,FF,FFFFFFFFF:FFF,,FF:FF,F,FF:F,:,,,FF,:,FFF:F:F,:,F:,:,F,,:,,,,,,F,,,:F,,,F,:F,F,F:F,,,,,,,,::,,,,:,F,:,,,F,F,FF,FFF,,F,,,F,,:,,:,,:FF,F,F,F,:,,FF:,,F,F:,:,FFF,F:F:,FF:FF,,,,FFFF
@A00920:152:HGHKKDRXX:2:2108:1958:13369 1:N:0:CGCGTTCA+TGTTCTCT
ACTCCTACGGGAGGCAGCAGTAAGGAATATTGGTCAATGGACGCAAGTCTGAACCAGCCATGCCGCGTGAAGGATGAAGGTCCTCTGGATTGTAAACTTCTTATATATGGGACGAAACCCGGGCATACCTGCCCGATGGACGGTACCATAGGAATAAGCACCGGCTAACTCCGTCCCAGCAGCCGCGGTAATACGGAGGGTGCAAGCGTTATCCGGATTCACTGGGTTAAAAGGGTGCGTAGGAGCGTAG
+
FFFFFFFFFFFFFFFFFFFF::,FFFFF,FFF::FFFFFF:FF,FFF:FFFFFFFFFF:F,FFFFFFFFF:FFF,FFFFF,F:FF,FFFFF,FF:FF:,:FF,,F:FFF,F:FFFFF,:,,FFFF,,FF,FF:FFF:,FFF:FF,F:F,F:::F::F:F,FFF,F:,F,FF:,,,,::FFF:F::F,F:F,F,FFFFFFF,F,,,FFFF,FFFFFFF,:FFF,,FFF:,F,,,,FFFFF,FF,:,,,,F,
@A00920:152:HGHKKDRXX:2:2108:32371:13557 1:N:0:CGCGTTCA+TGTTCTCT
ACTCCTACGGGAGGCAGCAGTAAGGAATATTGCACAATGGGCGCAAGCCTGATGCAGCAACGCCGCGTGACCGAGGAAGGCCTTCGGGTTGTAAAGGTCTTTTCTGGCTGAAGATAAAGGACGTAAGGCCAGTAAAAAGCGTCGGATAACTACTTGCCAGCGCCCGCGGTAAAACGTAGGACGAGAGCGTTATCCGGATTAACTGGGCTTAAACAGCGGGACGGCGGCTGTTCAGTTCGTACTTGAATGA
+
FFFFFFFF,:FFFF:F,,,F:,FFFFFFFFF:FFFFFFFF:FFF:F:F::FFFFFFFF:F,:F:F,FFF:,::F:FFFF:FFFF:FFF:FFF,F,F,F,FF::F,F:,FF,F:F,F,:F,,,F,,F:,:,FF,FF,F::FF,,F,:,F:,FF,F::FF,,F,:::F::,,F:F::FF:FFF,:,,F,,,:,:FF,F,FFF,,,FFF,F::F,,,,::FF,,,F,FF,:F:FFFF,F:FF:,,,F,:F,,,
@A00920:152:HGHKKDRXX:2:2108:5882:14121 1:N:0:CGCGTTCA+TGTTCTCT
ACTCCTACGGGAGGCAGCAGTGGGGAATATTGGACAATGGGCGCAAGCCTGATCCAGCCATGCCGCGTGGGTGATGAAGGCCCTAGGGTTGTAAAGCCCTTTCGGCGGGGAAGATAATGACGGTACCCGCAGAAGAAGCCCCGGCTAACTTCGTGCCAGCAGCCGCGGTAATACGAAGGGGGCTAGCGTTGCTCGGAATTACTGGGCGTAAAGGGCGAGTAGGCTGCCTGCTAAGTCGGATGTGAAATCC
+
FFFFFFFFFFFFFFFFFFFFFFFFFFFFFFFFFFFFFFFFFFFFFFFFFFFFFF:F:FFFFFFFFFFFFFF,FFFFFFFFFFFFFFFFFFFFFFFFF::FFFFFFFFFFFFFF:FFF,F:FF:FFFFFFFFF:FFFFFFFF:,FF:,FFF:F,F,FF,,F:F:FFF::FF,FFF,FF:F:F:FFF,FF,:FFFF,FF::F:FFFFFF:FFFFFFF:F,:,::F:,FFF:::F:F,F,FF:FFFFFFFFFF
@A00920:152:HGHKKDRXX:2:2108:24361:14246 1:N:0:CGCGTTCA+TGTTCTCT
ACTCCTACGGGAGGCAGCAGTGGGGAATATTGCACAATGGGCGAAAGCCTGATGCAGCGACGCCGCGTGGGGGATGACGGCCTTCGGGTTGTAAACCCCTTTCGACAGGGACGAAGCGAAAGTGACGGTAGGTAGAGAAGAAGCACCGGCCAACTACGTGCCAGCAGCCGCGGTAACACGTAGGGTGCGAGCGTTGTCCGGAATTATTGGGCGTAAAGAGCTCGTAGGCGGTGTGTCGCGTCGGCCGTGA
+
FFFFFFFFFFFFFFFFFFFFFFFFFFFFFFFFFFFF:FFFFFFFFFFFFFFFFFFFFFFFFFFFFFFFFFFFFFFF:FFFFFFFFFFFFFFFFFFFFFFFFFFFF:FFFFFFFFFFFFFFFFFFF:FFFFFFFFFFFFFFF,FFFFFFFFFFFFFFFFFFFFFFFFFFFFFFF:FFFFFFFFFFF:FFFFFFF:FFFFFFF:FFF,FFFFFFFFFFFFFFFFFFFFFF:FFFFFFFF,FFFF,,FFFFFF
@A00920:152:HGHKKDRXX:2:2108:31611:14278 1:N:0:CGCGTTCA+TGTTCTCT
ACTCCTACGGGAGGCAGCAGTTCAGAATCTTGCACAATGGACGAAAGTCTGATGCAGCCATGCCGCGTGTGCGAAGAAGGCCTTCGGGTCGTAAAGCACTGTCAGAGGGAAAGATAATGACGGTACCCTCAAAGGAAGCCACGGCTAATTACGTGCCAGCAGCCGCGGTAATACGTAAGTGGCGAGCGTTATCCGGAATTACTGGGCGTAAAGCGTTCGTAGGCGGTGCAGTAAGTTAGGTTTGAAAGCC
+
FFFFFFFFFFFFFFFFFFFFFFFFFFFFFFF,FFFFFFFFFFFFFFFFFFFF:FFFFFFFFFFFFFFFF:FFFF:FFFFFFFFFFFFFFFFFF:FFFFFFFFFFF,FFFF:FFFF,F:FF::FFF:FF,,FFFF:FFFFFFFF,FFF:,FF,F:F:,FF,FFFFFFFFFFF:F,FFFFF,F,FFFF:FF,FFF,:,FFFFFFFFFFFF,FF,FFFF,FFFFF::FFFF:,F:FFF:FFF,F:F,FFFFFF
@A00920:152:HGHKKDRXX:2:2108:17824:14951 1:N:0:CGCGTTCA+TGTTCTCT
ACTACTACGGGAGGCAGCAGTCGAGAATAATTCACAATGGACGAAAGACTTATGGTGCAACGCCGCGTGGAGGATGACGGTCTTCGGATTGTAAACTCCAGTAATCGGGGAGTAAGACCTGGGCGTGAATAGCGCACAGGGTTGATAGTACCCGAAGAGGACGGGACGGCTAACTTCGTGCCAGCAGCCGCGGAAATACGAAGGTCCCGAGCGTTGTTCGGAATCACTGGGCGTAAAGGGAGCGTAGGCG
+
,,F,:FF:,:FFF,FFFFFF:FFFFF:,FFFF,F:FF::,FFFFF:,,FF,FF,,F:FF,::F,FF,F:FF:FF::F::FF::FFF,F,F,F:FFFF,,,F,,FF,:,,FFFF,F,:FF:FFFFFFFFFF::,FFFF,F,FFF,F:F,FFF,FFFF,,F,,,F:FF,:,FFF,,F,F,:,,,FFFFFFF:F:,,FFFFF,,FF,,F:FFFF,F:F,FFF,:FF:FFF,F:FFF:::F::,:FF,FFF:FF
@A00920:152:HGHKKDRXX:2:2108:19280:15342 1:N:0:CGCGTTCA+TGTTCTCT
ACTCCTACGGGAGGCAGCAGTGGGGAATATTGCACAATGGGCGAAAGCCTGATGCAGCGACGCCGCGTGAGGGATGACGGCCTTCGGGTTGTAAACCTCTTTCAGCAGGGAAGAAGCGAAAGTGACGGTACCTGCAGAAGAAGCGCCGGCTAACTACGTGCCAGCAGCCGCGGTAATACGTAGGGCGCGAGCGTTGTCCGGATTTATTGGGCGTAAAGCGCGCGTAGGCGGCCCGGAAAGTCGGTTGTGA
+
FFFFFFFFFFFFFFFFFF::FFFFF:F:FFFF:FFFFFFF:FFFFFF:F:FFFFFFFFFFFFFFFFFFFFFFFFF,FFFFFFFFFF:FFFFFFFFFFF:FFFFFFFF:FFFFFFFFFF:FF:F:F:FFFFFFFFFFFFFF:FFF:FFFFFFFFFFFFFFFFFFFFF:FFFFFFF:F:,FFFFF,FFFFFFFF,FFFFF,,FF:FFFF:FFFF:F:FFF:FFFFFFFFF:FFF::F,F,FF::,,FFFFFF
@A00920:152:HGHKKDRXX:2:2108:30581:15624 1:N:0:CGCGTTCA+TGTTCTCT
ACTCCTACGGGAGGCAGCAGTGGGGAATTTTGGACAATGGGCGCAAGCCTGATCCAGCCATGCCGCGTGAGTGATGAAGGCCTTAGGGTTGTAAAGCTCTTTTACCCGGGATGATAATGACAGTACCGGGAGAATAAGCCCCGGCTAACTCCGTGCCAGCAGCCGCGGTAATACGGAGGGAGCTAGCGTTGTTCGGATATACTGGGCGTAAAGCGCACGTAGGCGGCGCCGCAAGTCAGGGGTGAAATCC
+
FFFFFFFFFFFFFFFFFFFFFFFFFFFFF,F:,FFF:FFFFFFFFFFFFFFF::::FFFF:FFFFFFFF:FFFFFFFFF:FFFFFFFFF:FFFFFF,FFFFFFF::FFFFFFFFF:FFFFFF,F:FFFFF:FFFFF:FFFF::FF:FFFFFF,F,:F:F:FFFF,FF:F::FFFFFFFF,,FFF,FFFF,F::FF,FF:::FFFFFFFFF,,FFFF,F::FF:FFFFFFFFFF,F:FF:FFFFFFFFFF:
@A00920:152:HGHKKDRXX:2:2108:17264:16642 1:N:0:CGCGTTCA+TGTTCTCT
ACTCCTACGGGAGGCAGCAGTGGGGAATCTTGCGCAATGGGCGAAAGCCTGACGCAGCGACGCCGCGTGAGGGAAGAAGGCCTTCGGGTTGTAAACCTCTTTCAGGAGGGACGAAGCTACTCGGGTGAATAGCCCAGAGGGTGACGGTACCTCCAGAAGAAGCCCCGGCTAACTACGTGCCAGCAGCCGCGGTAATACGTAGGGTCCGAGCGTTGTCCGGAATTACTGGGCGTAAAGAGCTCGTAGGTGG
+
FFFFFFFFFFFF:FFFFFFFFFFFFFFFFFFFFFFFFFFFFFFFFFFFFFFFFFFFFFFFFFFFFFFFFFFFFFFFFFFFFFFF:FFFFFFFFFFFFFF,FFFFFFFFFFFFFFFFFFFFFFFFFFFF:FFFFFFFFFFFFFFFFFFFFF:FFFFFFFFFFFFFFFFFFFFFFFFFF,FFF:F:FFFFFFF:FFFFFFF,FFFFFFF:FFFFFFFFF:FFF:FFFFFFFFFFF,F,::F:FFFFFFF:FF
@A00920:152:HGHKKDRXX:2:2108:20247:16892 1:N:0:CGCGTTCA+TGTTCTCT
ACTCCTACGGGAGGCAGCAGTAGGGAATTTTCCACAATGGACGAAAGTCTGATGGAGCAACGCCGCGTGCAGGATGAATGCCTTCGGGTTGTAAACTGCTTTTATCTGTGACGATTTTGACGGTAGCAGATGAATAAGGATCTGCTAAATCCGTGCCAGCAGCCGCGGTCTTACGGAGGATCCTAGCGTTCTCCGTAAATAATGGTCGTAAAGAGTTGAGTAGGTGGCATGTGAAGTAATTAGTGAGTGC
+
FFFFFFFFFFFFFFFFFFFFF:FFFFFFFFFF:FFFFFFFF,F:FF,::FFFFFFFFFFF:FFFFFFFF:F,FF,FFFFFFFFFFFFFFFFFFFF,F,FFFF,FF,FFF,FFFFF:FFF,,FFF,,FF,F::,:,,F,,FF:,F,:,:,FF,:F:,,FFF,:FF:F:F,F,FFF,,:F,:,F,,,,,:,:FFF,,,FF,FF,,FF,,FFF,,F,,,F,,F:F,:F,:,,:F,,,,,F:F:F:,F,:,,F:
@A00920:152:HGHKKDRXX:2:2108:18313:16924 1:N:0:CGCGTTCA+TGTTCTCT
ACTCCTACGGGAGGCAGCAGTGGGGAATTTTTCGCAATGGGCGCAAGCCTGACGAAGCAACGCCGCGTGGAGGATGAAGGCCCTAGCGGTTGTAAACTCCTGTCTAGCGGGACGAAGGTAGAGGTTGCAAATAGCGATCTGTATTGACTGTACCGCTGGAGGAAGCTCCGGCTAACTCCGTGCCAGCAGCCGCGGTAATACGGAGGGAGCAAGCGTTACTCGGAATTATTGGGCGTAAAGGGCGCGTAGG
+
FFF:FFF,FFFFFFFFFFFFFFFFF,FFFFFFFFFFFF::FFFFFF:FFFF:FF:FFFF:FF,FFFFFFFFFF:F:FFFFFFF:F,FFFFFFF:FFFF,F,F:FFFFFF,FFFF,FFFFF:FFFF:FFF:FF::FFF:FFFF:FFFFFFF:FFFFFFFFFFF:FFFFFF,F:FFFFFFFF:FFFFF,FFFFF:FFFFFF:F:FFFF,FFFFF,FFFFFFF:,:FFF:FF,F:FFFFFF,F::FFFFFFFF
@A00920:152:HGHKKDRXX:2:2108:27606:17581 1:N:0:CGCGTTCA+TGTTCTCT
ACTCCTACGGGAGGCAGCAGTGAGGAATATTGGACAATGGGCGGAAGCCTGATCCAGCCATGCCGCGTGCAGGAAGACAGCCCTACGGGTTGTAAACTGCTTTTATACGGGAAGAATAAGGGGTACGTGTACCCCGATGACGGTACCGTAAGAAGAAGCACCGGCTAACTACGTGCCAGCAGCCGCGGTAATACGTAGGGTGCGAGCGTTAATCGGAATTACTGGGCGTAAAGCGTGCGCAGGCGGTTAT
+
F:FFFFFFFFFFFFFFFFFFFFFFFFFFFFFFFFFFFFFFFFFFFFFFFFFFFFF:FFFFFFFFFFFFFFFFFFFFFFFFFFFFF:FFFFFFFFFFFFFFFFFFFFFFF::F,FFFFFFFFF:F:FFFFFFFFFFFFFFFFFFF,FFFFFFFFFFFFFFFFFFFFFFFFFFFFFFFFFFFFFFFFFF:FFFFF:FFFFF:FFFFFFFFFFFF:F,:F:::FFFF:F,FF:FFF:FFF:F:FFFFFFFF:F
@A00920:152:HGHKKDRXX:2:2108:29161:18176 1:N:0:CGCGTTCA+TGTTCTCT
ACTCCTACGGGAGGCAGCAGTAAGGAATATTGGACAATGCCCGCAAGGGTGATCCAGCCATGCCGCGTGCAGGAAGACGGCCCTATGGGTTGTAAACTGCTTTTACACCGGAGAAAACCCCTTCTCGTGAGGAGGGCGGATAGTATGGTGTGAATAAGCATCGGCTAAATTCGTGCCAGCAGCCGCGGTAAGACGAAGGGTCCAAACGTTCATCGGAATTATTGGGCGTAAAGCGCACGTAGGCGGCTAA
+
FFFFFFFFFFFFFFFFFFFFFFFFFFFFFFFFFFFFFFFFFFFFFFFFFFFFFFFFFFFFFFFFFFFFFFFFFFFFFFFFFFFFFFFFFFFFFFFF,FFFFFF,F:FFFFF,,FFFFFFFFF,,,FF:F,FF,FFF,,F:F,::F,FFFF,FFFFFF,,F,FF:,FFF,F,F,FFF::,,F:FF,FF,FFF:F,FF,FF:F,,FFF:,FF,,FFF,FFFFFFFFF,F:,FF:,FF,F,:,FF,FF,,F,,
@A00920:152:HGHKKDRXX:2:2108:9860:18599 1:N:0:CGCGTTCA+TGTTCTCT
ACTCCTACGGGAGGCAGCAGTGGGGAATCTTGCGCAATGGCCGCAAGGCTGACGCAGCGACGCCGCGTGGAGGATGACGCCCCTCGGGGTGTAAACTCCTGTTGCCCGGGACGAACAACGGGTTTCGACCCGTCTGACGGTACCGGGTGAGGAAGCACCGGCTAACTCCGTGCCAGCAGCCGCGGTAATACGGAGGGTGCAAGCGTTATCCGGATTCACTGGGTTTAAAGGGTGCGTCGGTGGGCTGGAC
+
F:FFFFFFFFFFFFF:FFFFFFFFFFFFFFFFFFFF:FFFFF:FFFFFFFFFFFFFFFF,FFFF:FFFFFFFFFFFFFFFFF:FFFFFFFFFFF,FFFFFFFFFF::FFF:FFFFF:FFFFF:FF:FFFFFFFFFFFFFFFFFFFFFF,FFFFF,FFFFFFFFFFFFFFFF:FFFFFFFFFFFF:FFF,,FFFFF:::FFFFFFF:FFFFFFFFFFFF:FFFFF:FFFFFFFFFF:FFF:FFF:FFFFF,
@A00920:152:HGHKKDRXX:2:2108:31096:18677 1:N:0:CGCGTTCA+TGTTCTCT
ACTCCTACGGGAGGCAGCAGTGGGGAATATTGGACAATGGGCGCAAGCCTGATCCAGCCATGCCGCGTGTGTGAAGAAGGCCTTCTGGTTGTAAAGCACATTTGTTGGGGAAGAAAAGCATCCGGTTAATACCCGGGTGTCATGACGGTACCCAAAGAATAAGCACCGGCTAACTTCGTGCCAGCAGCCGCGGTAATACGTAGGGTGCAAGCGTTGTCCGGATTTATTGGGCGTAAAGAGCTCGTAGGCG
+
FFFFFFFFFFFFFFFF:FFFFF,FFFFF,FFF,:FFFFFFFFFFFFFFFFFF::,FFFFFF:FFFFFFF,FFFFFFF:F:FFF:F,FF,F:F,FFFFF,,F:F,F,F:,::,,,:FFFFF::F:FFFFF,:::FF:F,,F,FF,F:,FF,,,FF:FFF:FFFF:FFF::F:,::,,F,,FFFFFFFFF,,F,FFFFFFFFFF,,::,:::FFFF,,:FFFF,FFF,FF,FF,:F:,::FF:FF,,:F,,,
@A00920:152:HGHKKDRXX:2:2108:26313:19288 1:N:0:CGCGTTCA+TGTTCTCT
ACTCCTACGGGAGGCAGCAGTAGGGAATATTGGTCAATGGATGCAAGTCTGAACCAGCCATGCCGCGTGCAGGAAGAAGGCCTTCTGGGTTGTAAACTGCTTTTGCCGGGGGATAAAAAGCTCATGCGTGAGCAATTGAAGGTACCCGGTGAATAAGCCACGGCTAACTACGTGCCAGCAGCCGCGGTAATACGTAGGTGGCAAGCGTTGTCCGGATTTATTGGGTTTAAAGGGTGCGTAGGCGGCCTAT
+
FFFFFFFFFFFFFFFFFFFFFFFFF:FFFFFFFFFFFFFFFFFFFFFFFFFFFFFFFFFFFFFFFFFFFFFFFF:FFFFFFF:FFFFFFFFFFFFFFFFFFFFFFFFFFFFFF::FFFFFFFFFFFFFFFFFFF:FFFFFFFFFFFFFFFFFFFFFFFF:FFF:FFFFFFFFFFFFFFF:FFFFFFFFFFFFFFF:FFFFFFFFFFFFFFFFF:FFFFFFFFFFFF:F::FFFFFFFFF::FFFFFFFFF
@A00920:152:HGHKKDRXX:2:2108:24442:19429 1:N:0:CGCGTTCA+TGTTCTCT
ACTCCTACGGGAGGCAGCAGTAAGGAATATTGGACAATGGCCGCAAGGCTGATCCAGCCATCCAGCGTGCAGGAAGAAGGCCCTACGGGTTGTAAACTGCTTTTGTCAGGGAATAAACCCTTGGATTTACTCTGAGGCTGAAGGTACCTGAAGAATAAGCACCGGCTAACTCCGTGCCAGCAGCCGCGGTAATACGGAGGGTGCGAGCGTTATCCGGAATCACTGGGTTTAAAGGGTGCGTAGGCGGTTA
+
FFFFFFF:FFFFFFFFFFFFFFFFFFFFFFFFFFFFFFFFFFFFFFFFFFFFFFFFFFFF:FFFFFF:FFFFFFFFFFFFFFFFFFFFFFFFFFFFFFFF,FFFFFFFFFFF::F:FFFFFFFFFFFFFFFFFFFFFFFFFFFFF:FFFFFFFFFFFF:FF:FFFFFFFFFFFFFFFFFF:FFFFF:FFFF:FFF::FFF:FFFFFFFFFF:FFF:FFFFFFFFFFFF,F:F,F,FF:FFFFF,:FFFFF
@A00920:152:HGHKKDRXX:2:2108:5692:20024 1:N:0:CGCGTTCA+TGTTCTCT
ACTCCTACGGGAGGCAGCAGTGGGGAATCTTGCACAATGGGGGAAACCCTGATGCAGCGACGCCGCGTGAGTGATGAAGCCCTTCGGGGTGTAAAGCTCTTTCGACAGGAACGATAATGACGGTACCTGAAGAAGAAGCTGCGGCTAACTACGTGCCAGCAGCCGCGGTAATACGTAGGGTGCAAGCGTTAATCGGAATTACTGGGCGTAAAGCGTGCGCAGGCGGTGATGTAAGACAGGTGTGAAATCC
+
FFFFFFFFFFFFFFFFFFFFFFFFF,FFFFFFFFFFFFFFFFFFFFFFFFFFFFFFFFFFFFFFFFFFFFFFFFFFFFF:FFFFFFFFFFFFF:FFFFFFFFFFFFFFFFFFFFFFFFFFFFFFFFFFFFFFFFFFFFF:F:FFFFFFFFFFFFFFFFFFFFFFFFFFFF:FFFFFFFFF:F:FFFFFFFF:FF:FFFFFFFFFFFFF:F:FF:FFF:FFFFF:FFFFFFFFFFFF:FFFFFFFFFF:FF
@A00920:152:HGHKKDRXX:2:2108:5358:20572 1:N:0:CGCGTTCA+TGTTCTCT
ACTCCTACGGGAGGCAGCAGTAGGGAATCTTGCGCAATGGGCGAAAGCCTGACGCAGCGACGCCGCGTGAGTGATGAAGGCCTTCGGGTTGTAAAGCTCTGTGGGGAGAGAAGAATAAGCATGAGTTAACACCTCATGTGATGACGGTATCTCCTTAGCAAGCACCGGCTAACTCTGTGCCAGCAGCCGCGGTAAGACAGAGGGTGCAAACGTTGTTCGGAATCACTGGGCGTAAAGCGCGTGTAGGCGG
+
FFFFFFFF:FFFFFFFFFFFFFFFFF,FFF:FFFFFFFFFFFFFFFFFFFFFFFFFFFFFFFFFFFFFFFFFFFFFFFFFFFFFFFFFFFFFFFFFFFFFF,FFFFFFFFFFFFFFFFFFFFFFFFFFFFFFFF:FFFFFFFFFFFFFFFFF:FFFFFFF:FFFFFFFFFFFFFFFFFFFF:F:FFFFFFFFFFFFFFFFFFF,FFFFFFFFFFFFF:FFF:FFFFFF:F:FF::FF:FFF:FFFFF:FF
@A00920:152:HGHKKDRXX:2:2108:5059:20807 1:N:0:CGCGTTCA+TGTTCTCT
ACTCCTACGGGAGGCAGCAGTAAGGAATATTGGACAATGGGGGAAACCCTGATCCAGCCATGCCGCGTGAATGAAGAAGGCCTTAGGGTTGTAAAGTTCTTTTAGGGGTGACGATAATGACGGTAGCCCCAGAAAAAGCTCCGGCTAACTCCGTGCCAGCAGCCGCGGTAATACGGAGGGAGCGAGCGTTGTTCGGAATTACTGGGCGTAAAGCGTGCGCAGGCGGATTTCCAAGTCAGGAGTGAAATCC
+
FFFF:FFFF,,FF:F:::FF:FF:FFFFFFF:FFFFFFF:F:FF,F::FF:FFF:FFFFFFF:FF:F,F:FFFF:FFFFFFFFFF:FFFFF::FFFF:F:FFFFF:F:F::FFFFFFF,FFFFFF:FFF:FFFFFFFFFFFFFFFFF:,FFF:FF:F,FFF:F:F::FFFFFFF:FFFF,FFFFFF,FFF,FFFFFF,F:FFFFFFFFFFFF,FFFF,FF,FF:FFFF:F:FFFFFFFFFFFFFFFFFF:
@A00920:152:HGHKKDRXX:2:2108:7572:20901 1:N:0:CGCGTTCA+TGTTCTCT
ACTCCTACGGGAGGCAGCAGTGGGGAATATTGGACAATGGGCGAAAGCCTGATCCAGCAACGCCGCGTGAGGGATGACGGCCTTCGGGTTGTAAACCTCTTTCAGCAGGGACGACGCGCAAGTGACGGTACCTGCAGAAGAAGCACCGGCCAACTACGTGCCAGCAGCCGCGGTAATACGTAGGGTGCGAGCGTTGTCCGGAATTATTGGGCGTAAAGGGCTCGTAGGCGGTTTGTCGCGTCGGGAGTGA
+
FF,FFF:F:F:F:FFF,FFFFFFFFFF:FFFFFFFFFFFFFFF:FF,FFFFFF:FFF:FFFFF:FFFFFFFFFFFFFFFFFFFF:FFFFF,FF:FFFFF,FFF:F:FF:::FF,,:FFFFF:FFFFFFFF:FFFFFFF::FFFFFF:FFFFF:FFFFFFF,F:FFFF:FFFFFFFFFFF:FFFFFF,FFFFFF,FFFF:FFFF,F,FFFFFFFF:FFFF:FFFF:FFFFFF:FF,FFFFFFFFF:F,:FF
@A00920:152:HGHKKDRXX:2:2108:32307:21465 1:N:0:CGCGTTCA+TGTTCTCT
ACTCCTACGGGAGGCAGCAGTAGGGAATATTGGGCAATGGACGAGAGTCTGACCCAGCCATGCCGCGTGCAGGAAGAAGGCCCTCGAGTTTGTAAACTGCTTTTGATCGGGAACAAAAGGCCCTTGCGAGGGACATTGATTGTACCGATAGAATAAGCACAGGCTAACTCCGTGCCAGCAGCCGAGGTAATAAGGAGGGTGCAAGCGTTGTCCGGATTTATTGGGTTTAAAGGGTGCGTAGGCGGATTTT
+
[truncated: 45,079,053 more chars]
