# Supplementary material for: Biochar’s role in improving pakchoi quality and microbial community structure in rhizosphere soil
Source: PeerJ. 2024 Mar 18;12:e16733. doi: 10.7717/peerj.16733 (PMC10956520; doi:10.7717/peerj.16733)
Supplement: Supplemental Information 25 — T3, treated with 5% biochar. 1, 2, and 3 represent three replications. [file peerj-12-16733-s025.gz › T33_2.fq]

@A00920:152:HGHKKDRXX:2:2101:9489:1579 2:N:0:CGCGTTCA+TGTTCTCT
GGACTACTAGGGTTTCTAATCCTGTTTGCTCCCCACGCTTTCGCACCTCAGCGTCAGTATCGGGCCAGTGACCCGCCTTCGCCACTGGTGTTCTTGCGAATATCTACGAATTTCACCTCTACACTCGCAGTTCCACTCACCTCTCCCGAACTCAAGCTATCCAGTATCAAAGGCCGTTCCGGAGTTGAGCTCCGGGATTTCACCCCTGACTTAGAAAGCCGCCTACGCGCGCTTTACGCCCAGTAATTCC
+
FFFFFFFFFFFFF:FFF:FFFF,FFF,FFFFFFFF,FF:,FFFFFFFFFFFFFFFFFFFFFFF,FFFFFF,,FFFFFFFFFFF,FFFFFFFFF,F:F,FF:FFFFFFF::FFFFFFFFFFFFFF,:FFFFFFFFF::,,FFFFF:FFFFFFFFF:FFF,FF,FFF:FFF,,FF,,F::FFFFFFFFFFFF:FFFFF,FF:F:FFFFFFFFFFFF,F:FFFFFFF,FFF:FFF,:F,FFFFFFF:,FFF:F
@A00920:152:HGHKKDRXX:2:2101:15835:1736 2:N:0:CGCGTTCA+TGTTCTCT
GGACTACTCGGGTATCTAATCCCGTTTGCTCCCCTGGCTTTCGCGCCTCAGCGTCAGTGTCAGCCTAGCAACCCGCCTTCGCCTCAGGTGTTCCTCTTGATATCTACGCATTTCACCGCTACACCAAGAATTCCGATTGCCCTTTCTGCACTCTAGCACTGCAGTATCAGCTGGCCGTTCAGAGTTAAGCTCGGAGATTTCACAGCTGACTTACCGCGCCGCCTACGCGCCCTTTACGCCCAGTAAATCC
+
FFFFFFF:FFFFFF:FFFFF:FFFFFFFFFFFFFFF:FFFFFFFFFFFFFFFFFFFFFFFF:FFFFFFFFFFFFFFFFFFFF,FFFFFFFFF,FFFFF,FFFFFFFF,FFFFF:FFFFFFFFFFFFFFFF:FFFFFF:FFFFF,F:FFFFFFFFFFF:FFF:FFFFFF:FF,:F,FFFFF,,:FFFFF:FFFFFFFFFFFFFF,:FFFFFF:,:FF,F,FFFFFFF:FFFFF,FFFFFFFF::FFF,FF:
@A00920:152:HGHKKDRXX:2:2101:11369:1986 2:N:0:CGCGTTCA+TGTTCTCT
GGACTACTGGGGTATCTAATCCTGTTTGCTCCCCACGCTGTCGCGCCTCAGCGTCAGCCACTGCCCAGCAGGCCGCCTTCGCCACCGGTGTTCTTCCGGATCTCTACGCATTCCACCGCTACACCCGGAATTCCACCTGCCTCTACAGTGCTCAAGTGAAGCAGTTCGCACGGCCGATCCGGGGTTGAGCCCCGGACTTTCACCACACGCTTACCCCACCGCCTACGCGCCCTTTACGCCCAGTGATTCC
+
FF:FFF:FFFFFFFFFFF,FFFFFFFFFFFFFFFFFFFFFFFFFFFFFFFFFFFF:FFFFFFFFFFFFFFFFFFFFFFFFFFFFFFFFFFFFFFFFFFFFFFFFFFFFFFFFFFFFFFFFFFFFFFFFFFFFFFFFFFFFFFFFFFFFFFFF:FFFFF:FFFFFFFFFFFFFFFFFFFFFFFFF:FF,FFFFFFFFFFFFFF:FFFFFFFFFFFFFFFFFFFFFFFFFFFFFF::FFFFFFFFFF:FFFF
@A00920:152:HGHKKDRXX:2:2101:18466:2253 2:N:0:CGCGTTCA+TGTTCTCT
GGACTACTGGGGTATCTAATCCTGTTTGCTCCCCACGCTTTCGTACCTCAGCGTCAGTTCCCGTCCAGTTAGCCGCCTACGCCACTGGTGTTCCTCCGAATATCTACGAATTTCACCTCTACACTCGGAATTCCACTCACCTCTCCACAATTCTAGCGATGCAGTCTTAAAGGCAATACCGGAGTTGAGCTCCGGGCTTTCACCTCTAACTTACAAAGCCGCCTACGTGCGCTTTACGCCCAGTAATTCC
+
FFFFFFFFFFFF:FFFFFFFFFFFFFFFFFFFFFFFFFF:FFFFFFFFFFFFFFFFF:FFFFFFFFFF:FFFFFFFFFFFFFFFFFFFFFFFFFFFFFFFFFFFFFFFFFFFFFFFF:FFFFFFFFFFFFFFFFFFFFFFFFFFFFFFF:FFF:,FFFFFFFFFFFFFFFFFFFFF,,FF:FFFFFFFFFFF,FFFFFFFFFFFFFFFFFFF,F::FF:FFFFF:FFFFFFFFFFFF,FF::F,,FFFFF
@A00920:152:HGHKKDRXX:2:2101:22453:2362 2:N:0:CGCGTTCA+TGTTCTCT
GGACTACTGGGGTATCTAATCCTGTTTGCTCCCCACGCTTTCGCACCTCAGCGTCAGTAACCGTCCAGCTCAGCGCCTTCGCCACTGGTATTCCTCCCGATATCTACGTATTTCACCACTACACCTGGAATTCCACTATCCTCTCCAGTACTCAAGCCAAACAGTATCAGAAGCACTTCCCGGGTTGAGCCCGGGGCTTTCACAACTGACTTGTAAGGCCGCCTACACACGCTTTACGCCCAATGATTCC
+
FFFFFFFFFFF:FFFFF:FFFFFFFF:FFFFFFFFFFFFFFFFF:FFFFFFFFFFFFF:FF:FFFFFFFFFFF:FFFF:FFFFFFFFFFFFFF:FFFFFFF,FFFFF:FFFFFFFFFFFFFFFFFFFFFFFFFFFFF:FF:FFFFF:FFFFFFFF:FFFFFFFFFFFFF:FFFF:FFFFFFFFFFFFFFFFFFFFFFFFFFFFFFFFFFFFFFFFF:,FFFFFFFFFFFFFFFFF,F:FFFFFFFF:FFF
@A00920:152:HGHKKDRXX:2:2101:6587:2660 2:N:0:CGCGTTCA+TGTTCTCT
GGACTACTGGGGTATCTAATCCCGTTCGCTCCCCACGCCTTCGCGCCTCAGCGTCAGGTCAGGTCCAGCCAGCCGCCTTCGCCACTGGTGTTCCTCCGGATCTCTACGCATTTCACCACTACACCCGGAATTCCACTGGCCTCTCCCTGCCTCCAGTTGACCCATCTCGACGGACCCTCCCCCGTTGAGCGGGGGGTTTTCACCGCCGATGCGATCAACCGCCTGCGCGCGCTTTACGCCCAGTAACTCC
+
FFFFFFFFFFFFFFFFFFFFFFFFFFFFFFFFFFFFFFF:FFFFFFFFFFFFFFFFFFFFFFFFFFFFFFFFFFFFFFFFFFFFF,F:FFFFFFFFFFFFFFFFFFFFFFFF,FFFF:FFFFFFFFFFFFFFFFFF:FFFFFFFFFFF:FFFFFFFFFFFFF:FFFFFFFFFFFFFF,F:FFFFFFFFFF:FFFF:FFFFFFFFFFFF:FF,F,:FFFFFFFFFFFFFFFFFFFFFFFFFFFFF:,FFFF
@A00920:152:HGHKKDRXX:2:2101:22878:2816 2:N:0:CGCGTTCA+TGTTCTCT
GGACTACCAGGGTATCTAATCCTGTTCGCTCCCCATGCTTTCGCTCCTCAGCGTCAGTATCGGCCCAGAGATCCGCCTTCGCCACCGGTGTTCCTCCTGATATCTGCGCATTTCACCGCTACACCAGGAATTCCGATCTCCCCTACCGAACTCTAGCCTGCCCGTATCGAATGCAGACCCAGGGTTAAGCCCCGGGCTTTCACATCCGACGCGACAAGCCGCCTACGAGCTCTTTACGCCCAATAATTCC
+
FFFFFFFFFFFFFFFFFFFFFFFFFFFFFFFFFFFFFFF:FFFFFFFFFFFFFFFFFFFFFFFFFF:FFF:FFFFFFFFFFFFFFFFFFFFFFFFFF:FFFFFFFFFFFFFFFFFFFFFFFFF:FFFFFFFFFFFFFFFFFFFFFFFFFFFFFFFFFFFFFFFFFFFFFF:FFFFFFFFF:FFFFFFF,FFFFFFFFFFFFFFFFFFFFFFFFFFFFFFFFFFFFFF:FFFFFFFFFFFFFFFF,F,FFF
@A00920:152:HGHKKDRXX:2:2101:8079:3427 2:N:0:CGCGTTCA+TGTTCTCT
GGACTACTGGGGTTTCTAATCCTGTTTGCTCCCCACGCTTTCGCGCCTCAGCGTCAGTTCCGGGCCAGGTGGCCGCCTTCGCCACCGGTGTTCTTCCCAATATCTACGAATTTCACCTCTACACTGGGAATTCCGCCACCCTCTCCCGGCCTCCAGCACGGCAGTCTCGGGCGCACCTCCGGGGTTGAGCCCCGGGCTTTCACGCCCAACTTGCCACGCCGCCTACGCGCGCTTTACGCCCAGTAATTCC
+
FFFFFFFFFFFFFFFFFFFFFFFFFF:FFFFFFFFFFFFFFFFFFFFFFFFFFFFFFFFFFFFFFFFFFFFFFFFFFFFFFFFFFFFFFFFFF,FFFFFFFFFFFFFFF,FFFFFFFFFFFFFFFFFFFF:FFFFFFFFFFFFFFFFFFFFFFFFFFFFFFFFFFFFFFFFFFF:FFFFFF:FFFFFFFFFFFFFFFFFFFFFFFFFFFFFFFFFFFFFFFFFF,FFFFFFFFFFFFFFFFFFF,FFF,F
@A00920:152:HGHKKDRXX:2:2101:16640:4445 2:N:0:CGCGTTCA+TGTTCTCT
GGACTACAGGGGTATCTAATCCTGTTCGCTCCCCACGCTTTCGCGTCTCAGCGTCAGTACCGTCCCAGAGTGCTGCCTTCGCCATAGGTGTTCTTCCTGATATCTGCGCATGGCACCGCTACACCAGGAATTCCACACTCCTCTTCCGGACTCTAGCCACACGGTTTCCATCGACGTCTCGAGGTTGAGCCTCGAGGTTTCACCACGGCCCGGTGTGGCCGCCTCCACGCTCTGTACGCCCCATACTTCC
+
FFFFF:FF:FFFFF,F:FFFFFFFFF:FF,FFFF,FFF:FFFFF:FFFFF:FFFFFFFFFF:FFFF:,FFFF,FFFFFFFFFFF:FFFFFFFFFFFFFFF,F,FFFFFF,F,,FFFFFFF,F:FFFFF:F,FFFFFFFFFFFFFFFFFF,FFFF:FFFFFFFFF,,F,:,:FF,FFF:FFFFFF,,F,F,::FFFF,,F::,F:::F,,,F:FFFF:FF,F,FFFFF:::F:,,F,,FF:F,:,,,,,:,
@A00920:152:HGHKKDRXX:2:2101:9236:5682 2:N:0:CGCGTTCA+TGTTCTCT
GGACTACACGGGTATCTAATCCTGTTTGCTACCCACGCTTTCGCGCCTCAGCGTCAGTTCCGGTCCAGGTAGCCGCCTTCGCCACTGGTGTTCCTCCCAATATCTACGCATTTCACCGCTACACTGGGAATTCCGCTAACCCCTCCCGGACTCAAGCTCTACAGTTTCAAAGGCAGTTCCTCAGTTGAGCCGAGGGATTTCACCTTTGACTTATCGAGCCGCCTACGCGCCCTTTACGCCCAATAATTCC
+
FFFFFFFFFFFFFFFFFFFFFFFFFFFFFFFFFFFFFFFFFFFFFFFFFFFFFFFFFF:FFFFFFFFFFFFFFFFFFF:FFFFFF:FFFFFFFFFFFFFFFFFFFFFF,FFFFFFFF:F:FFFFFFFFF,FFFFFFFF,FF:FFFFFFFFFFFFFFFFFFFFFFFFFFFFFFFFFF,:FFFFFFFF:FFFFFFFF,F:,FFFFFFFFFFFFF,F,FFFFFFFFFFF:FFFFFFFF,,FFFFF,FFFFFF:
@A00920:152:HGHKKDRXX:2:2101:17345:6230 2:N:0:CGCGTTCA+TGTTCTCT
GGACTACTGGGGTTTCTAATCCTGTTCGCTCCCCACACTTTCGCTCCTCAGCGTCAGGTCATTCCCAGAGAACCGCCTTCGCCACCGGTGTTCCTCCTGATATCTGCGCATTTCACCGCTACACCAGGAATTCCGTTCTCCCCTGAATACCTCTAGTCTGCCCGTATCGAAAGCAAGCCAGGTGTTAAGCACCTGGTTTTCACTCCCGACGCGACAAACCGCCTACGAGCCCTTTACGCCCAATAATTCC
+
FFFFF:FFFFFFF,FFFFFFFFFFFFFF:FFFFFFFFFFFFFFFFFFFFFFFFFFFF,F:,:FFFFFFFFFFFFFFFFFFFFFFFFFFFFFFF:FFFFF:FFFFFFFF:FF:FFFFF:FFFFFFF:FFFFFFFFFF:FFFFF:F:F,FFF:FFFF:F:FFFF,FFFFFF:::FFFFFFFFFFFFFF:FFFFFFFFFFFFFFFFFFFFFFFF:FFFFF:FFFFF:FFFFFFFFFFFFFFFFFF:,FFFFFF
@A00920:152:HGHKKDRXX:2:2101:28818:6464 2:N:0:CGCGTTCA+TGTTCTCT
GGACTACTGGGGTTTCTAATCCTGTTTGCTCCCCACGCTTTCGCACCTCAGCGTCAATACCTGTCCAGCGAGTCGCCTTCGCCACTGGTGTTCTTCCGAATATCTACGAATTTCACCTCTACACTCGGAATTCCACTCGCCTCTCCAGGATTCTAGCCATCCAGTTTCAAGGGCAGATCCGGGGTTGAGCCCAGGGATTTCACCCCTGACTTGAAAAGCCGCCTACGTGCGCTTTACGCCCAGTAATTCC
+
FFFFF:FFFFFFFF,F,FF:FF,:F:FFFFFFFFFFFF,FFFFFFFF:FFFF:F:FF,FFFFFFFFFFFF:,FFF,::FFFF:FFFF,FFFFFFFF:FF,FFFF,FFFFFFFFFFF:FF:FFFFFFFF,FFF,:FF:FFFFFF:F::FFFFF,FFFF:FFF,FFFFFFF,,F:FF:,FFFFFF:FFFFFF,F,FF:F,:FF:,FFF,,F:FFFF:FFF:FFFF:FFFFF,FFF,FFFFFFF,FF:F:F:F
@A00920:152:HGHKKDRXX:2:2101:14931:6652 2:N:0:CGCGTTCA+TGTTCTCT
GGACTACTGGGGTATCTAATCCTGTTCGCTCCCCACGCTTTCGCGTCTCAGCGTCAGTACCGTCCCAGAGAACCGCCTTCGCCACGGGTGTTCTTCCCGATATCTGCGCATTTCACCGCTACACCGGGAATTCCATTCTCCTCTTCCGGACTCTAGCCAGATGGTTTCGGCCGACATCTCGAGGTTGAGCCTCGAGTTTTCACAGCCGACCTACCTGGCCGCCTACACGCTCTTTACGCCCAATAATTCC
+
FFFFFFFFFFFFFFFFF:FFFFFFFFFFFFFFFFFFFFFFFFFFFFFFFFFFFFFFFFFFFFFFFFFFFFFFFFFFFFFFFFFFFFFFFFFFFFFFFFF:FF,FFFFFFFFFFFFFFFFFFFFFFFFFFFFFFFFFFFFFFFFFFFFFFFFFFFFFFF:FFFF:FF,FFFFFF:FFFFFFFF:FFFFFFFFF:FFFFFFFF,FFFFFFFFFFFFFFFFF:FFFFFFFFFFFFFFF:FFFFFFFFFF:FFF
@A00920:152:HGHKKDRXX:2:2101:3215:6997 2:N:0:CGCGTTCA+TGTTCTCT
GGACTACTAGGGTATCTAATCCTGTTTGCTCCCCACGCTTTCGTGCATGAGCGTCAGTACCGGACCAGAGAGTCGCCTTCGCCACTGGTGTTCCTCCTAATATCTACGAATTTCACCTCTACACTCGGAATTCCACTTACCTCTCCGACGTTCTAGCGATGCAGTCTTAAAGGCAGTTCCGGAGTTGAGCTCCGGGCTTTCACCTCTAACTTACAAAGCCGCCTACGCGCGCTTTACGCCCAGTAATTCC
+
FFFFFFFFFFFFFFFFFFFFFFFFFFFFFFFFFFFFFFFFFFFFFFFFFFFFFFFFFFFFFFFFFFFFFFFFFFFFFFFFFFFFFFFFFF,:FFFFFFFFFFFFFFFFFFFFFFFF,FFFFFFFFFFF:FFFFFFFFFFFFFFFF:FFFFFFFFFFFFFFFFFFFFFFFFF:FFFFFFFFFFFFFFFFFFFFFFFFFFFFFFF:FFF::FFFFFFFF:FFFFFFFFFFF:FF:FFFF,FFFFFF:,:FFF
@A00920:152:HGHKKDRXX:2:2101:17933:7404 2:N:0:CGCGTTCA+TGTTCTCT
GGACTACCGGGGTTTCTAATCCTGTTTGCTCCCCCGGCTTTCGTGCCTCAGTGTCAGGTGTTGTCCAGGGACTCGCCTTCGCCACTGGTGTTCCTCTTGATATCTACGCATTTCACTGCTACACCAAGAATTCCAGTCCCCCCTCCAAACCTCCAGCACAGTAGTATTCAATGCCATTTCAGGGTTGAGCCCTGAGCTTTCACATCAAACTTACCATGCCACCTACGCACCCTTTACGCCCAGTGAATCC
+
FFFFFFFFFFFFF:FFFFFFFFFFFFFFFFFFFFFFFFFFFFFFFFFFFFFFFFFFFF,FFFFFFFFFFFFFFFFF:FFFFFFFFFFFFFF:FFFFFFFFFFFFFFFFFFFFFFFFFFF:FFFFFFFFFFFFFFFFFFFFFFFFFFFFFFFFFFFFFFFFFFFFFFFFFFFFFFFFFFFFFFFF:FFFFFFFFFFFFFFFFFFFFFFFF:FFFFFFFFFFFF:FFF:FFFFFFFFF,F:FFFF::FFFFF
@A00920:152:HGHKKDRXX:2:2101:15157:7545 2:N:0:CGCGTTCA+TGTTCTCT
GGACTACTGGGGTATCTAATCCTGTTTGCTACCCACACTTTCGCGCCTCAGCGTCAGGTGATGCCCAGTGAGCCGCCTTCGCCACGGGTGTTCCTCCTGATATCTACCCATTTCACCGGTACACCAGGAATTCCACTCACCTCTGCATCCCTCCAGTCTGCCAGTTTGCAAAGCAGTTTCCGGGTTGAGCCCTGGAGATTTCACTTCACACTTAACAGACCGCCTACGCGCTCTTTACGCCCAGTAAATC
+
FFFFFFFFFFFFFFFFFFFFFFFFFFFFFFFFFFF:FFFFFFFFFFF::FFFFFF:FFFFFFFFFFFFFFFFFFFFFFFFFFFFFFFFFFFFFFFFFFFFFFFFFFFFFFFFFFFFFFFF:FFFFFFFFFFFFFFFFFFFFFFFFFFFFFFFFFFFFFFFFFFFFF:FFFFFFFFFFFFFFFFFFFFFFF:FFFFFFFFFFFFFFFFFFFFFFFFFFFFFFFFFFFFFFFFFFF:FFFFFFFFF::,FFF
@A00920:152:HGHKKDRXX:2:2101:22688:8312 2:N:0:CGCGTTCA+TGTTCTCT
GGACTACACGGGTTTCTAATCCTGTTTGCTCCCCACGCTTTCGCGTCTCAGCGTCAGTACTCGTCCAGGAAGCCGCCTTCGCCACCGGTGTTCCTCTGGATATCTACGAATTTCACCTCTACACCCAGAATTCCGCTTCCCTCTCCGAGACTCCAGCCATGCAGTTTCGAGTGCACTTCCGGGGTTGAGCCCCGGGATTTCACACCCGACTTGCGCGGCCGCCTACACGCGCTTTACGCCCAGTAATTCC
+
:FFFFFFF:FFFFFFFFFFFFFFFFFFFFFFFFFFFFFFFFFFFFFFFFFFFFFFFFFFFFFFFFFFFFFFFFFFFFFFFFFFFFFFFFFFFFFFFFFFFFFFFFFFF:FFFF:FFFFF,FFFFFFFFFFF:FFFFFFFFFFFFFFFFFFFFFFFFFFF:FFFFFFFF:FFFFFFFFFFFFFFFFFFFFFFFFFFFFF,FFFFFFFFFFFFFFFFFFFFFFFFF:FFF:FFFFFF,,FFFFFFFFFFFFF
@A00920:152:HGHKKDRXX:2:2101:30563:8923 2:N:0:CGCGTTCA+TGTTCTCT
GGACTACTCGGGTTTCTAATCCCGTTTGCTCCCCTAGCTTTCGAGCCTCAGCGTCAGTATCAGCCCAGCAACCCGTCTTCACCTCAGGTGTTCCTCTTGATATCTACGCATTTCACCACTACACCGGGAATTCCACTACCCTCTCCCACCTTCAAGCCGATCAGTTTCCGATGCAGTTTCCCAGTTGAGCCGGGAGATTTCACATCGGACTTGACCAGCCGCCTGCGCGCTCTTTACGCCCAGTAAATCC
+
FFFFFFFFFFFFFFFFFFFFFFFFFF:FFFFFFFFFFFFFFFFFFFFFFFFFFFFFFFFFFFFFFFFFFFFFFFFFFFFFFFFFFFFFFFFFFFFF:FFFFFFFFFFFFFFF:FFFFFFFFFFFFFFFFFFFFFFFFFFFFFFFFFFFFFFFFFFFFF:FFFFFFFFFFF:FFFFFFFFFFFFF,FFFFFFFFFFFFFFFFFFFFFFFFFFFFFFFFFFFFFFFFFFFFFFFF:FFFFFFFFFFFFFFFF
@A00920:152:HGHKKDRXX:2:2101:23610:8938 2:N:0:CGCGTTCA+TGTTCTCT
GGACTACTAGGGTTTCTAATCCTGTTTGCTACCCATGCTTTCGCTCCTCAGCGTCAGTTACGGCCCAGAGCGGCGCCTTCGCCACTGGTGTTCCTCCTGATATCTGCGCATTTCACCGCTACACCAGGAATTCCCCGCTCCCCTACCGTACTCAAGTCACAGCAGTATCGAGTGGCCTCTCTGGGTTGAGCCCAGAGTTTTCACACCCGACTTACTGAACCGCCTACGAGCTCTTTACGCCCAATAAATC
+
FFFFFFFFFFFFFFFFFFFFFFFFFFFFF:FFFFFFF:FFFFFFFFFFFFFFFFFFFFFFFFFFFFFFFFFFFFFFFF:FFFFFFFFFFFFF,FFFFFF:FFFFFFFFF,FFFFF:FFFF:FFFFFFFFF,FFFFFFFFFFFFFFFFFFFFFFFFFFFFFFFFFFFFFFFFFFFFFFFFFFFFFFFFFFFFF:F:FFFFFFF,FFFFFFFFFFFFFFFFFFFFF,FFFFFFFFFFFFFFFFFF,F,F,FF
@A00920:152:HGHKKDRXX:2:2101:25274:8938 2:N:0:CGCGTTCA+TGTTCTCT
GGACTACTAGGGTTTCTAATCCTGTTTGCTCCCCACGCTTTCGCGTCTCAGCGTCAGTTGATGTCCAGGCAGCCGCCTTCGCCACCGGTGTTCCTCCTGATATCTACGAATTTCACCTCTACACCAGGAATTCTGCTACCCTCTCCATCACTCTAGACTTGTAGTTTTGGATGCAATTCCTGGGTTGAGCCCAGGGCTTTCACGTCCAACTTACAAGCCCGCCTACACGCGCTTTACGCCCAGTAATTCC
+
FFFFFFFFFFFFFFFFFFFFFFFFFFFFFFFFFFFFFFFF:FFFFFFFFFFFFFFFFFFFFFFF:FFFFFFFFFFFFFFFFFFFFFFF:FF:FFFFFFFFFFFFFFFFFFFFFFFFFFFFFFFFFFFF:,FFFF:FF:FFFFFFFF:FFFFFFF::FFFFFFFF:FFFFFFFFFFFFFF,FF:F:FFFFFF:FFFFFFFFFFFFFFFFFF:FF::FF:FFFFFF,FFFFFFFFF::FFFF:,F,FFFFFF
@A00920:152:HGHKKDRXX:2:2101:10601:9549 2:N:0:CGCGTTCA+TGTTCTCT
GGACTACTGGGGTATCTAATCCTGTTTGATCCCCACACTTTCGTGCCTCAGCGTCAGTTACAGCCTAGTAAGCTGCCTTCGCTATAGGTGTTCTTGACGATATCTAAGCATTTCACCGCTACACCGTCAATTCCGCCTACCTCATCTGTACTCTAGCCCATCAGTATCAATGCCACCCTCCCGGTTAAGCCGGGATATTTCAGCACTGACTTAATAGGCCGCCTACGCACCCTTTAAACCCAATAAATCC
+
FF:FFFFFFFFFF:FFFFFFFFFFFFFFFFFFFFFFFFFF:FFFFFFFFFFFFFFFFFFFFFFFFFFFFFFFFFFFFFFFFFFFFFFFF,FFFFFFFFFFFFFFF,FFFFF:FFFFFFFFFFFFFFFFF:FFFFF:FFFFFFFF:F:FFFFFFFFFF:FFFFFFFFFFFFFF:FF:,:FFFFFFFFFFFF:FFFFFFF:,FFFFFF,FFFFFF:FFF:FFFFFFFFF:FF:FFFFF:FF:F:FF:F:FF,
@A00920:152:HGHKKDRXX:2:2101:23538:9565 2:N:0:CGCGTTCA+TGTTCTCT
GGACTACTCGGGTTTCTAATCCTGTTTGCTCCCCACGCTTTCGCACCTCAGCGTCAATACCTGTCCAGCGAGTCGCCTTCGCCACTGGTGTTCTTCCGAATATCTACGAATTTCACCTCTACACTGGGAATTCCGCTATCCTCTCTCGGACTCAGAGCGCGGCAGTTTTAAGCGCAGTTCCCGGGTTGAGCCCGGGCCTTTCACGCCTAACTTACCGCACCGCCTACGCGCCCTTTACGCCCAGTAATTC
+
FFFFFFFFFFFFFFFFFFF:FFFFFFFFFFFFFFFFFFFFFFFFFFFFFFFF:FFFFFFFFFFFFFFFFFFFFFFFFFFFFFFFFFFFFFFFFFF:FFFFFFFFFFFFFF:FFFFFFFFFFFF:FFFFF:FFF:FFFFFFFFFFFFFFFFFFFFFFFFFFFFFFFF:FFF::FFFF:FFFFFFFFFFFFFFFFFFFFFF,FFFFFFFFFFFFFFFFFFFFFFFFFFFFFFFF::,FFFFFFFFFF:,,:F
@A00920:152:HGHKKDRXX:2:2101:5041:9972 2:N:0:CGCGTTCA+TGTTCTCT
GGACTACTGGGGTATCTAATCCTGTTTGCTCCCCTGGCTTTCGCTCCTCAGCGTCAATATTGGTCCAGGATGCCGCCTTCGCCACCGGTGTTCCTCCAGATATCTACGCATTTCACCGCTACACCTGGAATTCCGCATCCCTCTCCCAAATCCAAGCCATCCAGTATCACACGCAGTTCCCCAGTTAAGCTGAGGGATTTCACGTATGACTTAGTTGGCCGCCTACGAGCCCTTTACGCCCAGTAATTCC
+
FFFFFFFFFFFFFFFFFFFFFFFFFFFFFFFFFFFFFFFFFFFFFFFFFFFFFF:FFFFFFFFFFFFFFFFFFFFFFFFFFFFFFFFFFFFFFFFFFFFFF:FFFFFFFFFFFFFFFFFFFFFFFFFFFFFFFFFFFFFFFFFFFFFF:FFFF:FFFFFFFFFF::,:FFFFFFFFFF:FFFFFF::FFFFFFFFFF,FFFFFFFFFFFFF,FFFFFFFFF:F:,FFFFFFFFFFFFFFFFF:F:FF,FF
@A00920:152:HGHKKDRXX:2:2101:12635:10786 2:N:0:CGCGTTCA+TGTTCTCT
GGACTACCAGGGTTTCTAATCCTGTTTGCTACCCACGCTTTCGTGCCTCAGTGTCAGATGTGACCCAGTAAGCTGCCTTCGCCATTGATGTTCCTCCTAATATCTACGGATTTCACTCCTACACTAGGAATTCCACTTACCTCTAACACTCTCTAGCATATCAGTTTTAATGGCAGTTCCAGAGTTAAGCCCTGGGCTTTCACCACTAACTTGATATACAACCTACGCACGCTTTACGCCCAGTAATTCC
+
FFFFFFFFF:FFFFFFFFFF:FFFFFFFF,FFFFFFFFF,FFFFFFFFFFFFFFFFFFFFFFFFFFFFF,FFFFFFFFF:FFFFFFFFFF:FFFFF,:FFFFFFFFFFFFFFFFFFFFFFF,FF::FFFFFFFF:FFF,FFFFFFFFF,FFFF,:FFFFFFFFFFFFFFFF:FFFFFFFFFF,FFF:FFF,FFFFFFF:FFFFFF:F,:FFFF:FFFF::,,F::FF:F:FF:F,:FFFFFFFF:FFF:F
@A00920:152:HGHKKDRXX:2:2101:32714:10989 2:N:0:CGCGTTCA+TGTTCTCT
GGACTACACGGGTTTCTAATCCTCTTTGCTCCCCACGCTTTCGCGCCTCAGCGTCAGATCAAGCCCAGTTGGTCTCCTTCGACACTGGTGTTCTTCCCGATATCTACGCATTCCACCGCTACACCGGGATGTCCACAAACCCCTACTGGTCTCCAGGTCCGCAGTCTCGAAAGCAGCTCCGGGGTTGAGCCCCGGCCTTTCACGCCCGCCTTGCAGGTCGCGCCGGCGCGCGCTTTGCGCCCGGTGAGTG
+
,:FFF,FFF:FFFFFFF::FFFF,:FFFFFFFF,,FF,FFFF:FF:,FFFFF,FFFF,FF,FF,F,::FFFFFF,F,FFFF,,FF,FFFFFF,FF::FFF,F,:FF,,F,F,F::,FF,F,,::F,FFF,,FF,F,,,F,:F,FF,F,FFF:F,,FFFFFFFFF,:FFFF,,FF:F,,,,FFFF:,::,,,:FF:F:F,,:F,,F:,F:,FFF::FF:F::F:F,F:FFFFF,F,:,F,F,F,FF:FFF,
@A00920:152:HGHKKDRXX:2:2101:17409:11068 2:N:0:CGCGTTCA+TGTTCTCT
GGACTACTGGGGTTTCTAATCCTGTTTGCTCCCCACGCTTTCGGGTCTGAGTGTCAGTATTCGGCCAGTCCGCCGGCTTCCCCACCGATGTTCCTCCAGATATCTACGTATTTCACCACTACACCTGGAATTCCACGAACCTCTCCGATACTCAAGCTTTGTAGTATCAAATGCACTTCCAGGGTTGAGCCCTGGGCTTTCACATCTGACTGGCAAAGCCACCTACCCCCGCTTTACGCCCAATGATTCC
+
FFFFFFFFFFFFFFFFFFFFFFFFFFFFFFFFFFFFFFFFFFFFFFFFF:FFFFFFFFFFFFFFFFFFFFFFFFFFFFFFFFFFFFFFFFFFFFFFFFFF,FFFFFFFF,FFFFFFFFFFFFFFFFF:FF,FFFFFFFFFFFFFFFF:F:FFFFF:FFFFFFF:F:FFF,FF:FFFFFFFFFFFFFFFFFFFFFFFF:FFFFFFFFF,:FFFF:,FFFFFFFFFFF,:FFFF:F:FFFFFF,,FF,F,FF
@A00920:152:HGHKKDRXX:2:2101:25545:11569 2:N:0:CGCGTTCA+TGTTCTCT
GGACTACCGGGGTTTCTAATCCTGTTTGCTCCCCACGCTTTCGCACCTCAGCGTCAGTTCCGGACCAGTGAGCCGCCTTCGCCACTGGTGTTCTTCCTAATATCTACGAATGTCACCTCTACACTCGGAATTCCACTCACCTCTTCTGGACTCTAGATTGCCAGTATGAAAGGCAGTTCCAGGGTTGAGCCCTGGGATTTCCCCCCTCACTTAACAATCCGCCTCCGTGCGCTTTTCGCCCCGTCATTCC
+
FFFFFFFFFFFF,FFF,F:FFFFFFFFFFFFFFFFFFFFFFFFFFFFFFFFFF:FFF,FFFFFFFFFFFFFFFFFFFFFFF:FFFFFFFFFF:FFF,FF:FFFFF:F:FFF,FFFFFFF:,F,FFFFFF,:FFF::F:F,F:F,FFFFF,F:F,:F,F,FF:FF:F,FFF,FFF:F:FFF,:FFFFF:FFFFF:FFF,:FF,F:,FFF::,,,FF:,FF,F:,:,FFF:,FF,F:,FF,F:FF,F,,F,,
@A00920:152:HGHKKDRXX:2:2101:17689:11772 2:N:0:CGCGTTCA+TGTTCTCT
GGACTACAGGGGTTTCTAATCCTGTTTGATCCCCACACTTTCGTGCATCAGCGTCAGTTACAGCCTAGTAAGCTGCCTTCGCTATAGGTGTTCTTGTCGATATCTATGCATTTCACCGCTACAGCGACAATTCCGCCTACCTCAACAATACTCTAGACCATTTGTATCAATGCCACCTAAGCGGTTAAGCCGGAATATTTCAGCACTGACTTACTAGGCCGCCTACGCACCCGTTAAACCCAATGAATCC
+
FFFFFFFF,FFFFFFFF:FFFFFFFFFFF:FFFF,F,F:FFFFFFF:F,FFF:FF:,:,F,,FF:FFFFF:FF:F,FF,F,FFFFFFF,FFFFF,:F:,F,FF:F,:FFFFFFFF:FFFF,F::F,::,,:F::FF:FFFF:F:,F,,:F,FF,:F,,,:F,,FFFF:,:FF,FFF:,,,,F:FF::FFF,,,F::FFFFFFF:,F::,FFFF,,F,FFFFF:F,FF:FF,F,F,FF:F:FF,FF,,FFF
@A00920:152:HGHKKDRXX:2:2101:22046:12868 2:N:0:CGCGTTCA+TGTTCTCT
GGACTACACGGGTTTCTAATCCTGTTTGCTCCCCACGCTTTCGCACCTCAGCGTCAGTATCGAGCCAGTGAGCCGCCTTCGCCACTGGTGTTCCTCCGAATATCTACGAATTTCACCTCTACACTCGGAGTTCCACACACCTCTCCCGCACTCAAGACAGCCAGTATCAAAGGCAATTCCAGGGTTGAGCCCTGGGCTTTCCCCCCTGACTAAACTGTCCGCCTACGCGCCCTTTACGCCCAGTAATTCC
+
FFF:FF:FFFFFFFF:FF:FFF,F:FFFFFF:FFF:FFFFF:FFF:FF::FFFFFFF:FFFFFFFFFFFFFFFFFFFFFFFFFF:,FFFF,FFFF:FF:FFFFF,FFFF:F:FFFFFFF,:FFFFF:F,FFFFF,FFFF:FFFFFFFFFFFFFF,FFFFFF:FFFFFF,:,FFFFFFF:FFFFFFFFFF:FFFFFFF:FFF,:FF:FFF:FFFFFFFFFFFFFFF:FFFF:F,,F,FFFFF:,FF:FFFF
@A00920:152:HGHKKDRXX:2:2101:14262:13041 2:N:0:CGCGTTCA+TGTTCTCT
GGACTACCCGGGTTTCTAATCCTGTTTGCTACCCACGCTTTCGCTCCTCAGCGTCAGTACTGGCCCAGAGAACCGCCTTCGCTACTGGTGTTCCTCCCGATATCTGCGCATTTCACCGCTACACCGGGAATTCCATTCTCCTCTACCAGACTCTAGCCACAGCAGTATCGACGGCAGTTCCGAGGTTGAGCCTCGGGATTTCACCGCCGACTTGCTGATCCGCCTACGAGCTCTTTACGCCCAATAATTC
+
FFFFFFFF:FFFFFFFFFFFFFFFFFFFFFFFFF:FFFFF:FFFFFFFFFFFFF:FFFFFFFFFFFFFFF:FFFFFF,FFFFFFFF:FFFFF,FFFFFFFFFFFFFFFFFFFFF,FFFFFFF,F,FFF:FF:FFFFFF:FFFFFFFFFF:FFFFFFFFF:FFFFF,:F:FFF,FF:::::FF:FF,FFF:FFFFF:F,FFFF::,FF:FFFFF:FFFF,:,FF:FFF::,F:FF,F:F,:,FF,FFF,FF
@A00920:152:HGHKKDRXX:2:2101:27344:13338 2:N:0:CGCGTTCA+TGTTCTCT
GGACTACTCGGGTTTCTAATCCTGTTTGCTCCCCAAGCTTTCGCGCCTCAGCGTCAGATCCGGTCCAGGTAGCCGCCTTCGCCACCGGTGTTCCTCCCAGTATCTACGCATTTCACCGCTACACTGGGAATTCCGCTACCCTCTCCAGGCCTCGAGCGAGACAGTTTCCAAGGCAGTTACTCGGTTGAGCCGAGGGATTTCACCCAGGACTTGTCAAGCCGCCTACGCGCCCTTTACGCCCAATAATTCC
+
FFFFFFFFFFFFFFFFFFFFFFFFFFFFFFFFFFF,FFFFFFF,FFFFFFF:FFFFFF,F,F,,FFFFF:FFFFFFFFFFFFFFF,FFFFFFF,FFF:FFF:FFFFFFFFFFFFFF,FFFFFFFF:FFFFFFFFFF:FFFF,FFF:,:FFFFFFFFFFFFFFFFFFFFFFF,F:F,FFF:,F,FFFFFFF::FF,:FFFFFFF::F,:FFFFFFFF:,FF,,FFF:FFF:FFFFF:F,FFF:FFFFF:F,
@A00920:152:HGHKKDRXX:2:2101:27046:13448 2:N:0:CGCGTTCA+TGTTCTCT
GGACTACCGGGGTTTCTAATCCTGTTTGCTCCCCACGCTTTCGCGCCTCAGCGTCAGTTACAGGCCAAAGAGTCGCCTTCGCCACTGGTGTTCCTCCACATCTCTACGCATTTCACCGCTACACGTGGAATTCCACTCTTCTCTCCTGCACTCAAGTCCCCCAGTTTCCAATGACCCTCAACGGTTGAGCCGTGGGCTTTCACATCAGACTTAAAGGACCGCCTGCGCGCGCTTTACGCCCAATAATTCC
+
FFFF,:FFFFFFFFFFFFFFFFFFFFFFFFFFFFFF:FFFFFFFFFFFFFFFFFFFFFFFF:FFFFFF,FF:FFFFFFFFFFF,FFFF,F:,FFFFFFFFFFFFFFFFFFFFFFFF:,FFFFFFFF:F,FFFFFFFFFFFFF:FF,F::F:FFFFFF,FFFFFFFF:F:FFFFFFFFFF,FFFFFFFFFFF:FFFFFFFFFFFFFFFF:,FFF:,:FF:F,:FFFFF:FFF:FFFFFF:F:,F:F:FFFF
@A00920:152:HGHKKDRXX:2:2101:11171:13604 2:N:0:CGCGTTCA+TGTTCTCT
GGACTACAAGGGTTTCTAATCCCGTTCGCTACCCTGGCTTTCGCGGCTCAGCGTCAGGTGCAGCCCAGGGCGCCGCCTTCGCCTCTGGTGTTCCTCCGGATCTCTACGCATTTCACCACTCCACCCGGAATTCCACGCCCCTCTGCTGCCCTCTAGCTGCCCAGTTTCGAACGGCCTCTCCCGGTTGAGCCGGGAGCTTTCACGTCCGACTTGAACAGCCGCCTGCCCGCGCTTTACGCCCAGTAAATCC
+
FFFFFFF:FFF:FFFFFFF,FFF,:FF:F:FFFFFFFFFFFFFFFFFF:FFFFFFFFFFFFFF:FFFFFFFF:F,FFFF:F::FFF:FFFFFFFFFFFF,FFFFFFFFF:FFFF:FFFFFF:FFFFFFFFFFFFFFFFFFFF:FFFFF,FFFFFF:FFFFFFFFFFFFFFFFFFFFFF:F,F,:F:FF,FFFFFFFF:FFFFFF:FFFFFFFF:FFF,,,F,F,FFFFFFFFFF::,FFFFFFFF::FF,
@A00920:152:HGHKKDRXX:2:2101:11939:13839 2:N:0:CGCGTTCA+TGTTCTCT
GGACTACAAGGGTTTCTAATCCCGTTTGCTACCCTAGCTTTCGCGCCTCAGCGTCAATGTCGGTCCAGGATGCCGCCTTCGCCACCGGTATTCCTCCAGATATCTACGCATTTCACCGCTACACCTGGAATTCTGCATCCCTCTCCCGCATTCAAGCCCACCAGTATCAGACGCAGTTCCCAGGTTGAGCCGGGGGATTTCACGTCTGACTTAGCAGGCCGCCTACGCGCCCTTTACGCCCAGTAATTCC
+
FFFFFFFFFFFFFFFFFFFFFFFFFFFFFFFFFFFFFFFFFFFFFFF,FFFFFFFFFFFFFFFFFFFFFFFFFFFFFFFFFFFFFFFFFFFF:FFFFFFFFF:FFFFFFFFFF::FFFFFFFFFFFFFFFFF:FFFFFF:F::F:FFFFFFFFFF:FFFFFF,FFFFFFFFFFFFFFFFFFFFF,FFFFFFFFFFFFFFF:FFFFFFFFFF:FFFFFFFF:FFFF:FFFFFFFFFFFFFFF:FFFFFFFF
@A00920:152:HGHKKDRXX:2:2101:13196:14293 2:N:0:CGCGTTCA+TGTTCTCT
GGACTACTCGGGTATCTAATCCCTTTTGCTCCCCATGCTTTCGTGCCTGAGCGTCAGTAACTGTCCAGGTAACCGCCTTCGCCTCTGGTGTTCCTCACGATATCTACGCATTTCACTGCTACACCGTGAATTCCGTTACCCTCTCCAGTACTCTAGCCGAGTAGTTTCAGACGCAGTTCCGAGGTTGAGCCTCGGGATTTCACATCTGACACACCCGGCCGCCTGCGCACCCTTTACGCCCAGTGAATCC
+
FFFFFFFFFFFFFFFFFFFFFFFFFFFFFFFFFFFFFFFFFFFFFFFFFFFFFFFFFFFFFFFFFFFFFFFFFFFFFFFFFFFFFFFFFFFFFFFFFFFFFFFFFFFFFFFFFFFFFFFFFFFFF:FF:FFFFFFFFFFFFFFFFFFFFFFFFFFF:FFFFFFFFFFFFF:FFFFFFFFFFFF:FFFFFFFFFFFFFFFFF:FFFFFF:FFF:FFFFFFFFFFFFFFFFFFFF,FFFFFFFFFFFF,FFF
@A00920:152:HGHKKDRXX:2:2101:21640:14669 2:N:0:CGCGTTCA+TGTTCTCT
GGACTACTAGGGTTTCTAATCCCGTTTGCTCCCCTGGCTTTCGCGCCTCAGCGTCAATGCCGGTCCAGGATGCCGCCTTCGCCACCGGTGTTCCTCCAGATATCTACGCATTTCACCGCTACACCTGGAATTCCGCATCCCTCTCCCGGATTCGAGCCTCCCAGTATCGGACGCAGTTCCTGGGTTGAGCCCAGGGATTTCACGTTCGACTTAGAAGGCCGCCTACGCGCCCTTTACGCCCAGTAATTCC
+
FFFFFFFFFFFFFFFFFFFFFFFFFFFFFFFFFFFFFFFFFFFFFFFFFFFFFFFFFFFFFFFFFFFFFFFFFFFFFFFFFFFFFFFFFFFFFFFFF:FFFFFFFFFFFFFFFFFFFFFFFFFFFFFFFF:FFFFFFFFFFFFFFFFFFF,FFFFFFFFFFFFFFFFFFFFFFFFFFFFFFFFFF:FFFFFF:FFFFFFFFFFFF:FFFFF:F:FF:FF:FFFFFFFFFFFFFFFFFFFFFFFF:FFF:F
@A00920:152:HGHKKDRXX:2:2101:21748:14700 2:N:0:CGCGTTCA+TGTTCTCT
GGACTACTGGGGTTTCTAATCCGGATCGCTACCCACGCTTTCGCGCATTAGCGTCAGCAAAGGTCCAGGAAGCCGCCTTCGCCACTGGTGTTCCTCCCGATATCTACGCATTCCACCACTACACCGGGAATTCCACTTCCCCCTACCTTGCTCTAGCCAAACCGTATCACGCGACCCCTCCCAGTTGAGCCGGGAGATTTCACGCGTGACGTGTCTGGCCGCCTACGCGCCCTTTACGCCCAATAAATCC
+
FFFFFFFFFFFFFFFFFFFFFFFFFFFFFFFFF:FFFFFFFFFFFFFFFFFF:FFFFF:F,FFFFFFFFFFFFFFF:FFF,FFFFFF:FFFFFFFFFFFF:FFFFFF:FFFFFFFFFFFFFFFFFFF:,FF:FFFFFFFFF:FFFFFFFF:F:FFFFFFFFFFFFFFFFFFFFFFF:F:FFFFF,F:FFFFFFFFFFF:FFFF,FF,F,FFFF:F:FFF:FFFFFF:F:FFF,,FFF,FFFFFFFFF,,F
@A00920:152:HGHKKDRXX:2:2101:31078:14857 2:N:0:CGCGTTCA+TGTTCTCT
GGACTACTGGGGTTTCTAATCCGGTTTGCTCCCCACACTTTCGCGCCTCAGCGTCACGTGTTGTCCAGCGAGCTGCCTTCGCAATGGGTGTTCCTACCAGTATCTACGCATTCCACCGCTACACTGGTAATTCCACTCGCCTCTCCAACCGTCAAGCCTGCCAGTATCCAACGCAATGCTGGGGTTGAGCCCCAGTCTTTAACATCGGACTTAACAAACCGCCTACGCGCCCTTTACGCCCAGTGATTCC
+
FFFFFFFFFFFFFFFFFFFFFFFFFFFFFFFFFFFFFFFFFFFFFFFFFFFFFFFFFFFFFFFFFFFFFFFFFFFFFFFFFFFFFFFFFFFFFFFFFFFFFFFFFFFFFFFFFFFFFFFFFFFFFFFFFFFFFFFFFFFFFFFFFFFFFFFFFFFFFF::FF:FFFFFFFFFFFFFFFF:FFFFFFFFFFFFFFFFFFFFFFFFF:FFFFFFFF:FFF:F:FFFFFFFFFFFFFFF::FFFFFFFFFFFF
@A00920:152:HGHKKDRXX:2:2101:28619:16016 2:N:0:CGCGTTCA+TGTTCTCT
GGACTACAGGGGTATCTAATCCTGTTTGCTACCCACGCTTTCGCGTCTCAGCGTCAGTGATCGTCCAGAAGGCCGCCTTCGCCACCGGTGTTCCGCTTGATATCTACGAATTTCACCTCTACACCAAGCATTCCACCTTCCTCTCCGATACTCTAGCTCTGCGGTTTCGAATGCACTTCCACGGTTGAGCCGCGGGATTTCACATCCGACCTACAGTGCCGCCTACACGCGCTTTACGCCCAGTAATTCC
+
FFFFFFFFFFFFFFFFFFFFFFFFFFFFFFF:FFFFFFFFFFFFFFFFFFFFFFFFFFFFFFFFFFFFFFFFFFFFFFFFFFFFFFFFFFFFFFFFFFFFFFFFFFFFF,FFFFFF:FFFFFFFFFFFFFFFFFFFFFFFFFFFFFFFFFFFFF:FFFFFFF:FFFFFFFFFFFFFFFFFF:FFFFFFFFFFFFFFFF:FFFFFFFFFFFFFF:FFFFFFFFFFFFFF:FFF:FFFFFFFFFFF,,FFFF
@A00920:152:HGHKKDRXX:2:2101:15411:16157 2:N:0:CGCGTTCA+TGTTCTCT
GGACTACTCGGGTATCTAATCCTGTTTGCTCCCCACGCTTTCGCGCCTCAGCGTCGGATCCGGCCCAGCGGGCCGCCTTCGCCACCGGTGTTCTTCCCGATATCTACGCATTCCACCGCTACACCGGGAATTCCACCCGCCCCTACCGGTCCCCAGGTCGAAAGTCTCGGAAGCCATCCCGGGGTTGAGCCCCGGCCTTTCACTCCCGACTTTTCGTCCCGCCTGCGCGCGCTTTACGCCCAGTGATTCC
+
FFFFFFFFFFF:FFFFFFFFFFFFF:FFFFFFFFFFFFFFFFFFFFFFFFFFFFFFFFFFFFFFFFFFFFFFFFFFFFFFFFFFFFFFFFFFFFFFFFFFFFFFFF:FFFFFFFFFFFFFF:FFF:F:,FFFFFFFFFFFFFFFFFFFFF,F,FFFFFFFF:FFFFFFFFFFFFFFFFFFFFFF,FFFFFFFFFFFFFFFFFFFFFFF:F:FFFFF,FFFFFFFFFFFFFFF:FFFFFFFF:FFFFFFFF
@A00920:152:HGHKKDRXX:2:2101:28791:16313 2:N:0:CGCGTTCA+TGTTCTCT
GGACTACTGGGGTATCTAATCCTGTTTGCTCCCCACGCTGTCGCGCCTCAGTGTCGGCTATTGAGCCCTTGCGAGCTCACCGCCCAGCAGACCGCCTTCGCCACTGGTGTTCTTCCGGATCTCTACGCATTTCACCGCTACACCGGGAATTCCGCTCTCCTCTCCCGTCCTCAAGCACGGCAGTCACCTGCGACCTTCCTGGGTTAAGCCCAGGGATTTCGCTCAGGTCTTACCGAACCACCTACGCACG
+
FFFFFFFFFFFFFFFFFFFFFFFFFFFFFFFFFFFFFFFFFFFFFFFFFF:FFF:FFFFF:FFFFFFF:FFFFFF:FFF:FFFFFFFFFFFF:FFFFFFFFFF,:FFFF,F:FFFFFF,:FFFFFFF:FF:F:FFFFF,FFF:FFFF:,FFF,:FF,,F,,FFFF:FFFF,FFFF:F::FF:F:F:FFFFFF,FFF:FF,FFFFFFFFFFF:FFF:,:FFFF,F,F:,::F,FFFF:FF:FFFFFFF:FF
@A00920:152:HGHKKDRXX:2:2101:16351:16501 2:N:0:CGCGTTCA+TGTTCTCT
GGACTACAAGGGTTTCTAATCCTGTTCGCTCCCCACGCTTTCGCACCTCAGCGTCAGATCAGGCCCAGCTGGCCGCCTTCGCCTCCGGTATTCCTTCGGATCTCTACGCATTCCACCGCTACACCCGAAATTCTACCAGCCTCTGCCTGTCTCCAGCTCGACAGTATCCCCTGGCCTCCCGGGGTTGAGCCCCGGGCTTTCACAGTGAGACTTACCGAGCCGCCTACGTGCGCTTTACGCCCAATAATTC
+
FFFFFFFFFFFFFFFFFFFFFFFFFFFFFFFFFFFFFFFFFFFFFFFFFFFFFFFFFFFFF:FFFFFFFFFFF,FFFFFFFFFFFFFFFFFFFFFFFFFFFFFFFFFFFFFFFF:F,FFF:FFF:FFF:F:FFFFFF,,FFFFFFFF:FFFFFFFFF:FFFFFF:,FFFFFFFFF:FFFFFFFFF:FFFFFFFFFFFFFFF:F:FFFFF:F:FFFFFFF:FFF:,FFFFFFFFF,F:FFFFFF,FFF,F:
@A00920:152:HGHKKDRXX:2:2101:28782:17300 2:N:0:CGCGTTCA+TGTTCTCT
GGACTACCAGGGTATCTAATCCTGTTCGCTCCCCACGCTTTCGCTCCTCAGCGTCAGAACAGGCCCAGAGATCCGCCTTCGCCACCGGTGTTCCTCCTGATATCTACGCATTTCACCGCTACACCAGGAATTCCACTCTCCTCTCCCGAACTCTAGTCCGCCAGTTTCGACCGCACCCTCCCAGTTAAGCCGGGAGATTTCACCATCGACTTGGCGGACAGCCTACACTCGCTTTACGCCCAGTAATTCC
+
FFFFFFF:FFFFFFFFFFFFFFFFFFFFFFFFFFF:FFFFFFFFFF:FFFFFF:FF:F,F,FFFFFFFFFF:FFFFFFFF:FFFFFFFF:FFFFFFFFFFFFFF:FFFFFFFFFFFFFFFFF:FFFFFFF:FF,:FFF:FFFFFFFFF,FFFF,FFFFF,FF:FF,FF:,FFFFFFF,,FF,:FFFFFFFF:FFFF,FFFFFF,F,:FFFFFFF,,:FFFFFFFFF:FFFFFFFFFFFFFFFFFFFFFFF
@A00920:152:HGHKKDRXX:2:2101:27281:17425 2:N:0:CGCGTTCA+TGTTCTCT
GGACTACCGGGGTTTCTAATCCTGTTTGCTCCCCACGCTTTCGCACCTCAGCGTCAATACCAGTCCAGTGAGCCGCCTTCGCCACTGGTGTTCTTCCGAATATCTACGAATTTCACCTCTACACTCGGAATTCCACTCACCTCTCCTGGATTCAAGCGATGCAGTCTTAAAGGCAATTCCGGGGTTGAGCCCCGGGCTTTCACCTCTAACTTACAAAGCCGCCTACGTGCGCTTTACGCCCAGTAAATCC
+
FFFFFFFFFFFFFFFFF:FFFF,FFF,FFFFFFFF,FFF:FFFFF,FF:FFFFFFFFF,FF:FFFF,F:F:F,FFFFFFFFFFFFFFFFFFFF:FFFFFFFFFFFFFFFFFFFFFFF,FF:FFFFFFFFFFFFFFF,FFFFFFFFF,F,F,FFFFF,,:,FFFFFFFFFF:,F,,,,,FF,,FFFFFFFFFFFF:FFFFFFFFFFF:FFFFFFF:FFFFFFFFF,:,,FFFFFFFFFFFFFFFFFF,F:F
@A00920:152:HGHKKDRXX:2:2101:7871:17503 2:N:0:CGCGTTCA+TGTTCTCT
GGACTACACGGGTTTCTAATCCTGTTTGCTCCCCACGCTTTCGCACCTCAGCGTCAGTACCGAGCCAGTGAGCCGCCTTCGCCACTGGTGTTCCTCCGAATATCTACGAATTTCACCTCTACACTCGGAATTCCACTCACCTCTCTCGGACTCTAGACTACCAGTATCAAAGGCAGTTACGGGGTTGAGCCCCGGGATTTCACCCCTGACTTAATAGTCCGCCTACGTGCGCTTTACGCCCAGTAATTCC
+
FFFFFFFFFFFFF,FFFFFFFFFFFFFFFFFFFFFF,FFFFFF,FFFFFFFFFFFFFF:FF,FFFFFFFFFFFFFFFFFFFFFFFFFFFFFFFFFFF,FFFFFFFFFFFFFF,FFFFFFFF:FFFFFFFFFFFF:F::FFFFFFF,:FFFFFFFFFFF,FFFFFFFF,FFF,FFFFFF,,,FFF:FFFFFFF::,FFFFFFFFFFF,,FFFF:FFF:FFFFFFFFFF:FFFFFFFFF,FFFFFFFFFFFF
@A00920:152:HGHKKDRXX:2:2101:26377:17613 2:N:0:CGCGTTCA+TGTTCTCT
GGACTACTAGGGTTTCTAATCCTGTTTGCTCCCCACGCTGTCGCGCCTGAGCGTCGGTAACGGGCCAGTGAGCCGCCTTCGCCACTGGTGTTCTTCCGAATATCTACGAATTTCACCTCTACACTCGGAATTCCACTCACCTCTCCCGTACCCTAGTCCTCTAGTCTCAAAGGCCATTCCAGGGTTGAGCCCTGGGCTTTCACCTCTGACTTGAAGAACCGCCTGCGCGCGCTTTACGCCCAGTAATTCC
+
FFFFFFFFF:FFFFFFFFFFF:FFFFFFFFFFFFFFFFFFFFFFFFFFF:FFFFFFFFFFFF:FFFFFFFFFFFFFFF:FFFFFFFFFFFFFFFFFFFFF:FFFFF:FF:FFFFFFFFF,FFFFFFFFF,FFFFFFFFFFFFFFFFF:F:FFFFFFFF:FF:FF:FFFFFFF:FFFFFFFFF:FFFFFFFFFFFFFF:FFFFFFFFFFFFFFFFFFFFFFFFFFF:FFFFFFF,FF,FFF,FFFF,FF,F
@A00920:152:HGHKKDRXX:2:2101:13187:18129 2:N:0:CGCGTTCA+TGTTCTCT
GGACTACTGGGGTATCTAATCCTGTTTGCTCCCCACGCTTTCGCGGATGAGCGTCAGATCCAGCCCAGATAGCCGCCTTCGCCACAGGTGTTCTTCCTGATATCTACGCATTCCACCGCTACACCAGGAATTCCGCTAGCCTCTCCTGGTCTCTAGTCTGCCAGTATCATCTGCATTACACGGGGTAGAGCCCCGGGTTTTCACAAATGACTTAACAGACCGCATGCCCGCGCTTTACGCCAATTGATTC
+
FFFFFFFFFFFFFFFFFFFFFFFFFFFFFFFFFFFFFFFFFFFFF:FF:FFFFFFFFF,FFFF,FFFF,FFFFFFFFFFFFFFFFFFFFFFFF:FFF:FFFFFFFFFFFFFF:FFFFFFFFFFFF:FFFFFFFF,FFF:FFFFF,F,FFFFFF,FF,:,,FFFFFFFF,,,,FFF:F,F,,FFF,F,:F::,:FFFFFFF:,F:F,F,FF,FF,F,:FFFFFF,,FFF,F,F:FF:FF,FF,F,,,F::F
@A00920:152:HGHKKDRXX:2:2101:5647:18411 2:N:0:CGCGTTCA+TGTTCTCT
GGACTACTGGGGTATCTAATCCTGTTTGCTCCCCACGCTTTCGTGCCTCAGCGTCAGAACTAGCCCAGGCGCCTGTCTTCACCATTGGCGTTCCTGTAGATATCTACGCATTTCACCGCTACACCTACAGTTCCGGCGCCCTCTACTAGCCTCAAGCGACGCAGTATGCCATGCCATTCCACGGTTAAGCCGTGGGATTTCACAAAGCACTTACGCCGCCGCCTACGCACCCTTTAAGCCCAGTGATTCC
+
FFFFFFFFFFFFFFFFFFFFFFFFFFFFFFFFFFFFFFFFFFFFFFFFFFFFFFFFFFFFFFFFFFFFFFFFFFFFFFFFFFFFFFFFFFFFFFFFFFFFFFFFFFFFFFFFFFFFFFFFFFFFFFFFFFFFFF:FFFFFFFFFFFFFFFFFFFFFFFFFFFFFFFFFFFFFFFFFFFFFFFFFFFFFFFFFFFFFFFFFFF:FFFFFFFFFFFFFFFFFFFFFFFFFFFFFFF:FFFFFFFFFFF:FFF
@A00920:152:HGHKKDRXX:2:2101:1705:18505 2:N:0:CGCGTTCA+TGTTCTCT
GGACTACAGGGGTATCTAATCCTGTTTGCTCCCCACGCTTTCGCACCTCAGAGTCAGTACCGGGCCAGTGAGCCGCCTTCGCCACTGGTGTTCTTGCTAATATCTACGAATTTCACCTCTACACTCGCAATTCCACTAGCCTCTACATGAGTCCAGACTTGTAGTTTAGGAGGCAGTTCCGAGGTTGAGCCTCGGGATTTCACCCCCCACTTTCAACACCGCCTACACGCGCTTTACGCCCAGTAAATCC
+
FFFFFFFFFFFFFFFFFFFFFFFFFFFFFFFFFFFFFFFFFFFFFFFFFFF:FFFFFF:F:F:FFFFFFFF:FFFFFFFFFFFFFFFFFFFFFFF:F,F:FFFF:FFFFFFFFFFFFFFFFF:FF,FFF:FFFFFFFF,F:FFF,,,:FF,FF,FFFF,:F:,FF,F,,,FFFF,FFFFFFFFFFFFFFF:FFF:FFFFFFFFF:F,,FF,::::F,:F::FFFF:,FF::FFFF,:FFFFFFF,::F::
@A00920:152:HGHKKDRXX:2:2101:28122:19570 2:N:0:CGCGTTCA+TGTTCTCT
GGACTACCGGGGTATCTAATCCTGTTTGCTCCCCACGCTGTCGCGCCTCAGCGTCAGCAACAGCCCAGCAGGCCGCCTTCGCCACTGATGTTCTTCCCGATCTCTACGCATTCCACCGCTACACCGGGAATTCCACCTGCCTCTACTGTGCTCGAGCCTGACAGTTTAGAAGGCAGCCCTGCGGTTAAGCCGCAGGATTTCACCCCCTACTTACCAGGCCGCCTACGCGCCCTTTACGCCCAGTGATTCC
+
FFFFFFF:FFFFFFFFFFFFFFFFFFFFFFFFFFF:FFFFFFFFFFFFFFFFFFF:FFFFFFFFFFFFFF:FFFFFFFFFFFFFFFFFFFFFFFFFFFFF:F:FFFFFFFFFFFFFFFFF,FFFF,FFFF,FF,FF,FFFFFFFFFFFFFFFFFFFFFF:FFFFFFFFF,:FFFFF:FFFFFFFFF:FFFFFFFFFFFFFFFFF,F,F,F:,::,FFFF,FFFF,FFFFFFFFFFFFFFFFFF:FFFFFF
@A00920:152:HGHKKDRXX:2:2101:29722:20212 2:N:0:CGCGTTCA+TGTTCTCT
GGACTACTGGGGTTTCTAATCCTGTTTGATCCCCACACTTTCGTGCCTCAGCGTCAGTTAAAGCTTAGTTAGCTGCCTTCGCAATAGGTGTTCTTGACGATATCTAAGCATTTCACCGCTACACCGTCAATTCCGCCAACCTCAACTTTACTCAAGTCATACAGTATCAATGCCACCCTCCCGGTTAAGCCGGGAGATTTCAGAACTGACTTAATAGGCCGCCTACGCACCCTTTAAACCCAATAAATCC
+
FFFFFFFF,FFFFFFFFFFFFFFFFFFFFFFF:FFFFFFFFFFFFFFFFFFF:FFFFFFFFFFFFFFFFFFFFFFFFFFFFFFFFFFFFFFFFFFFFF,F:FFFFFFFFFF:FFFFFFFFFFFFFF,FFFFFFFFF::FFFFFFFFF:FFFFF:FFFF:FFFFFF,,FFFFF:F:FFFFFFF:FF:FFFFF::FF,,FFFFF,FFF:F:FFFFFFFF:FFF:FFFFFFFFFFFFFFFFFFFF:FFFFFF,
@A00920:152:HGHKKDRXX:2:2101:2889:20838 2:N:0:CGCGTTCA+TGTTCTCT
GGACTACCGGGGTATCTAATCCGGTTTGCTCCCCACACTTTCGCGCCTCAGCGTCACGTGCTGTCCAGCGAGCTGCCTTCGCAATGGGTATTCCTACCAGTATCTACGCATTCCACCGCTACACTGGTAATTCCACTCGCCTCTCCAGCCGTCAAGCCTGCCAGTATCCAACGCCGATCCGGGGTTGAGCCCCGGGATTTGACATCGGACTTAACAGACCGCCTACGCGCCCTTTACGCCCAGTGATTCC
+
FFFFFFFFFFFFF,FFF:FFFFFFFFFFFFFFFFFFFF,FFFFFFFFFFFFFFFFFFFFFFFFFFFFFFFFFFFFFFFFFF,:FFFFFFFFFFFF,FFFF,FFFFFFFFFFFFFFFFFFFFFFFFFFFFFFFFFFFFFFFFFFFFFF:FFFFFF:FFFFFFFFFF,FF:FFF:FFF:FFFFFFF,FFFFFFFFFFFFFFFFFF,FFFFFFFFFFFFFFFFFFFFFF:FFFFFFFFF:FFFFFFFFFF,FF
@A00920:152:HGHKKDRXX:2:2101:31458:21402 2:N:0:CGCGTTCA+TGTTCTCT
GGACTACAAGGGTATCTAATCCTGTTTGCTCCCCACGCTTTCGCACCTCAGCGTCAGTACCGGACCAGTGATCCGCCTTCGCCACTGGTGTTCTTCCTAATATCTACGAATTCCACCTCTACACTAGGAGTTCCACTCACCTCTTCCGGACTCAAGATCGCAAGTATCGAATGCAGTTCTGTAGTTGAGCTCCAGGATTTCACAGCCGACTTAACGATCCGCCTACGTGCGCTTTACGCCAAGTGAATCC
+
FFFFFFFF::FFFFFFFFFFFF:,FFF:FF,F:FFFFFFFFFF:F,FFFFF,FF:FFFFFF::FFFFFFF:,,,:F:FFF:FFF,FF:FFFFFFF,FFFFFFFFFFFFFFFFF,FF:FFFFFFFFF,,FFFFFF,,F,F:FFF,FF,F,FF:FFFF:FFFF,FFF:F:F:F,:FF,FF,:F,F,F,F,:FF,FFF,:FFFF::,,F::F:FFF,,F,,,:,F:FF:,F,,F,FFF:F:F::FFF,F,FFF
@A00920:152:HGHKKDRXX:2:2101:8703:21543 2:N:0:CGCGTTCA+TGTTCTCT
GGACTACTAGGGTTTCTAATCCTGTTCGCTCCCCACGCTTTCGCGCCTCAGCGTCAGATCATGCCCAGCAAGCCGCCTTCGCCTCCGGTGTTCTTCCGGATCTCTACGCATTCCACCGCTACACCCGGAATTCCGCTTGCCTCTACATGTCTCCAGCTCTCCAGTATCTCCGGCGAGCACGGGGTTGAGCCCCGGCATTTGACCGACAGACTTAAAGAGCCGCCTGCGCGCGCTTTACGCCCAGTAATTC
+
FFFFFFFFFFFFF:FFFFFFFFFFFFF:FFFFFF:FFFFFFFFFFFFFFFFFFFFFFFFFFFFFFFFFFF:FFFFFFFFFFFFFFFFF,F:FFFFFFFFFFFFFFFFFFFFFFFFFFFFFFFFFFFFFFFF:FFFFFFFF::FFFFFFFFFFFFFFFFFFF:FFF,FF:FF:FFFF:FFFF:FFFFFFFFFFFFFFFFFFFFFF::FFF::FFF,FF::FFFFFFFFFFF:F:F:FFF:FF:::FFFFFF
@A00920:152:HGHKKDRXX:2:2101:6470:21652 2:N:0:CGCGTTCA+TGTTCTCT
GGACTACACGGGTCTCTAATCCTGTTCGCTCCCCACCCTTTCGTTCCTCAGCGTCAGGTAATGACCAGAGAAACGCCTTCGCCACAGGTGTTCCTCCTGATATCTGCGCATTTCACCTCTACACCCGGAATTCCGTTCTCCCCTGCATACCTCTAGTCTTCCCGTATCGAAAGCAGGACACATGTTAAGCATGAGGTTTTCACGCCAGACGCGACAAACCGCCTACGAGCCCTTTACGCCCAATAATTCC
+
FFFFFFF:,FFFF,FFFFFFFFF:::FFF:FFFFFF,FFFFFF,,FFFFFFFFFFF,F:,FFF,FFFFFFF,,FFFFF,FFFFFF,FFFFFFF,FFF,:FFFFFFFFF,FF:FF:FF,FF:FFF,,FFFFFFFF:,FF:FF:FF,FF,,:,FFFFF,,,,F,FFFFFF:FF,FFF,,,FF,,,FFF,F,FF,,FFF,FF::FF,,F,FFFF,F:F,:FFFFFFFFFF,,F,FFFFFFFFFFF,:F,F:FF
@A00920:152:HGHKKDRXX:2:2101:32163:22028 2:N:0:CGCGTTCA+TGTTCTCT
GGACTACTAGGGTTTCTAATCCTGTTTGATCCCCACACTTTCGTGCCTCAGCGTCAGTTGAAGTCTAGTAAGCTGTCTACACTATCGGTGTTCTTGACGATATCTAAGCATTTCACCGCTACACCGTCAATTCCGCCTACCTCGACTCCACTCAAGCCCATCAGTATCAATGCCACCCTCCCGGTTAAGCCGGGATATTTCAGCACTGACTTAATAGGCCGCCTACGCACACTTTAAACCCAATAAATCC
+
FFFFFFFFFFFFFFF:FFFFFFFFFFFFFFFFFFFFFFFFFFFFFFFFFFFFFF:FFFFFFFFFFFFF:FFFFFFFFFFFFFFFFFFFFFFF:FFFFF:FFFFFFFFFFFF:FF:FFFFFFFFFFFFFF,FFFFF,FFFF::FF:FFFFFFFFFFFFF,FFFF:FFFFF:FF:,FFFFFFFFFFFFFFFFFFFF:F:F:FFFFFFF:FFFFF:FFF,FF:F:FFF:F:FF,:F:FFFF,FFFFFFFF,:F
@A00920:152:HGHKKDRXX:2:2101:29161:22842 2:N:0:CGCGTTCA+TGTTCTCT
GGACTACCGGGTATCTAATCCCGTTTGCTCCCCTGGCTTTCGTGTCTCAGCGTCAGCTCAATCCCAGTCGTCTGCTTTCGCCTTTGGCGTTCCAAACGATATCTACGCATTTCACCGCTCCACCGTTTGTTCCGACGACCCCTGATTGGCTCAAGAAACGCAGTATGCCCAGCAGTTCCACGGTTAAGCCGTGGGATTTCACAAGGCACTTACGCTTCCGCCTACACACGCGTTAAGCCCAGTGATTCCG
+
FFFFFFFFFFFFF,FFFFFFFFFFFFFFFFFFF:FFFFFFFFFFFFFFFFFFFFFFFFFFF:FFFFFFFF:FFFFFFFFFFF:FFFFFFFFFFFFF,FFFFFFFFFFFFFFFFFFFFFFFFFFFF:FFFFF:FF:FFF,FFFFF,FFFFFFF:FFFFFFFFFFFF:FFFFFFFFFFF::FFFFFFFFFFFF:FFFFFFFFFFFF:FFFF:FFFFFFFFFFFFF,FFFFF:F,FFF,FFFF:F:FFF,FFF
@A00920:152:HGHKKDRXX:2:2101:11424:23563 2:N:0:CGCGTTCA+TGTTCTCT
GGACTACCGGGGTATCTAATCCTGTTCGCTCCCCACGCTTTCGCTCCTCAGCGTCAGTTTCGGCCCAGAGACCCGCCTTCGCCACCGGAGTTCGTCCTGATATCTGCGCATTTCACCGCTACACCAGGAATTCCAGTCTCCCCTACCGAACTCTAGTAAGCCCGTATCGACTGCAGGCCCGGAGTTGAGCCCCGGGTTTTCACAGCCGACGCGACAGACCGCCTACGAGCTCTTTACGCCCAATAATTCC
+
,:F::,FFF:,FFFF,F:F::F,FF:FFFF,FFFF,FFF,:,::FF::FFFF:F:F:F,FFFFF:F,,FFF,,F,:F,,:::FFFF:F,:,,F,,:,FF,::,FF,:F,F,,FF,,,F,,::,,FF:FF,F,,,:FFFFFFF,,:,FFFF:F:F::,,,F,F,F,FFFFFFF,F:FFF:FFFFF:,FF,FFF,F:,F,::,F,FF,::FFF,FF:,F:F,,:FF,F,F,F:::F:FFF,:,:F:FF,,F:
@A00920:152:HGHKKDRXX:2:2101:14253:23797 2:N:0:CGCGTTCA+TGTTCTCT
GGACTACTGGGGTTTCTAATCCCGTTCGCTCCCCTAGCTTTCGCGGCTCAGCCTCAGGTGCAGCCCAGGGCGCCGCCTTCGCCTCTGGTGTTCCTCCGGATCTCTACGCATTTCACCACTCCACCCGGAATTCCACGCCCCTCTACTGCCCTCCAGCGGTCCAGTTTCGAACGGCCTCTCCCAGTTGAGCCGGGAGCTTTCACGTCCGACTTGGACCACCGCCTGCCCGCGCTTTACGCCCAGTAAATCC
+
FFFFFFFFFFFFFFFFFFFFFFFFFFFFFFFFFFFFFFFFFFFFFFFFFFFFFFFFFFFF:FFFF:FFFFFFFFFF:FFFFFFFFFFFFFFFFF:FFFFFFFFFFFFFFFFFFFFFFFFFFFFFFFF,FFFFFFFFFFFFFFFFFFFFFFFFFFFFFFFFFFFFFFFFFFFFFFFFFFFFFFFFFFFFFFFFFFFFFFFFFFFFFFFFFFFFFFFFFFFFF:FFFFFFFFFFFFFFF:FFFFFFFF,FFF
@A00920:152:HGHKKDRXX:2:2101:21323:24048 2:N:0:CGCGTTCA+TGTTCTCT
GGACTACTCGGGTATCTAATCCTGTTTGCTACCCATGCTTTCGCGCCTCAGCGTCAGGTCACCCCCAGAGAGTCGCCTTCGCCACTGGTGTTCCTCCCGATATCTACGCATTCCACCACTACACCGGGAATTCCACTCTCCCCTAGGTACCTCAAGACTGGCAGTATCCAAGGGCCTCTCCCAGTTGAGCCGGGAGCTTTAACCTCGGACTGACCAATCCGCCTGCGCGCGCTTTACGCCCAGTGAATCC
+
FFFFFFFFFFFFFFFFFFFFFFFFFFFFFFFFFFFFFFFFFFFFFFFFFFFFFFFFFFFF,FFFFFFFFFFFFFFFFFFFFFFFFFFFFFF:FF,FFFFFF:FF:FFFFFFFFFFFFFFFFFFFFFFFFFFFFFFFFFFFFFFFFFFFFFFFFFFFFFFFFFFFFFF:FFFFFFFFFFFFFFFFFFFFFFFFFFFFFFFFFFFFFFFFFFFFFFFF:FFFFFFFFFFFFFFFFFFFFFFFFFFFFFF:FF
@A00920:152:HGHKKDRXX:2:2101:7482:24314 2:N:0:CGCGTTCA+TGTTCTCT
GGACTACTGGGGTTTCTAATCCCGTTCTCTACCCAAGCTTTCGCGACTCACAGTCAGGTAAGGCTTAGCGTGTCGCCTTCGCAACTGGTGTTCTTCCGGATCTCTACGCATTTCACCACTACACCAGGAATTCCCCACGCCTCAACCTTCATCTAGCCCCCCAGTTAGGTCACGTACTCTACGGGTTGAGCCCGGCGATTTCCCGCGCCACTTTAACGACCGCCAAGACGCGCTTTACACCCAGAAAAGC
+
FFFFFFF,F,FFFF,,:,FF::F:FF,,,F:FFF:,,FFFF:F:,,,,FF,,FFFF:FF,,:,:,,FF,:FFFFF:F,::FF,,,,:F,:,FF:,F,,,,FF,,:FF:F,FFFF,FFF,FF,F,F,,:FF,FF::FF:,,,FFF,:,F,:,,F:FFF,F,,F,F,F,F,FFF,,F,,F,,FF,F:FF,::,,:,F,,F::::,,:FFFFF,F::,FF:FF:::,,:,F,,:FF:FFF,F:::FFF:,:,,
@A00920:152:HGHKKDRXX:2:2101:27245:25034 2:N:0:CGCGTTCA+TGTTCTCT
GGACTACTAGGGTTTCTAATCCCGTTTGCTCCCCTAGCTTTCGCTCCTCAGCGTCAATCTCGGTCCAGGATGCCGCCTTCGCCACCGATATTCCTCCAGATATCTACGCATTTCACCGCTACACCTGGAATTCTGCATCCCTCTCCCGAATTCAAGCCATCCAGTATCGGATGCAGTTCCCAGGTTGAGCCTGGGGATTTCACATCCGACTTAGTTGGCCGCCTACGAGCCCTTTACGCCCAATAAATCC
+
FFFFFFFFFFF:FFFFFFFFF:FFFFFFFFFFFFFFFFFFFFFFF,FFFFFFFFFFFFF:FFF,F::F:FFFFFFFFFFFFFFFFFFF:FFFFF:FFFFFFFFFFFFF:FF,FFFFFFFFF:F:FFFFFFF:FFFFFFF:FFFFFFFFFFFFFFF::FF:FFFFFFFFF,FFFFF:FFFF:FFF:,FFFFFFFFFFFFFFFFFFFFFFF:F,F:,FF,FFFFFFFF,FFFF:FFFFFFF:,:F,,F::F,
@A00920:152:HGHKKDRXX:2:2101:15483:26021 2:N:0:CGCGTTCA+TGTTCTCT
GGACTACAGGGGTATCTAATCCTGTTCGCTACCCACGCTTTCGCGCCTCAGCGTCAGTTACAGTCCAGGAAGTCGCCTTCGCCACTGGTGTTCCTCCTAATATCTACGCATTTCACCGCTACACTAGGAATTCCACTTCCCTCTCCTGCACTCAAGCTAAGCAGTTTCAAGTGCAATGCCTCGGTTAAGCCGAGGTATTTCACACCTGACATACCTAGCCGCCTACACGCCCTTTACGCCCAGTAATTCC
+
FFF,FFF:F:FFFFFFFFFFFFFFFF,,FFFFFFFFFFFFFF:FFFFFFFF,FFFFFFFFFFF:FFFFFFFFF,FFFFFFFF:F::FFFFFFF,:,FFFFFFFFFF:,FFFFFFFFFFFFF:FFFF,:,FFFFFFFFFF:FF:F:FFF::FFFF:FFFFF,FFFF:FF:FFFFFF:FF,FFF::FFFFFFFFF:FFF,:FFFFFFFFFF:FFF,,FF,FFFFFFF,FF:F,:FFFF,,FFFFFFFFFFFF
@A00920:152:HGHKKDRXX:2:2101:7527:26146 2:N:0:CGCGTTCA+TGTTCTCT
GGACTACTGGGGTTTCTAATCCCGTTTGCTCCCCTGGCTTTCGAGCCTCAGCGTCAGTGTCAGCCTAGCAACCCGCCTTCGCCTCAGGTGTTCCTCTTGATATCTACGCATTTCACCGCTACACCAAGAATTCCGATTGCCCTTTCTGCACTCTAGCACTGCAGTATCAGCTGGCCGTTCCGAGTTAAGCTCGGAGATTTCACAGCTGACTTACCGCGCCGCCTACGCGCACTTTACGCCCAATAAATCC
+
FFFFFFFFFFFFFF:FFFF:FFFFFFFFFFFFFFFFFFFFFFFFFFFFFFFFFFFF:FFFFFFFFFFFFF,FFFFFFFFFFFFFFFFFFFFFFFFF,FFFFFFFFFFFFF:F:FFFFFFFFFFFF:FF:FFFFFF:F:FFFFFF:F:FFFFF:FF:FFFFFFFFFFFFFFF:FFFF,FFFFFFFFF,FFF:FFFFFFFFFFFFFFFFFFFFFF:F:FFFFFFFFFFFFFF,FFFFFFFFFFFFFFFFFFF
@A00920:152:HGHKKDRXX:2:2101:17562:26365 2:N:0:CGCGTTCA+TGTTCTCT
GGACTACAGGGGTATCTAATCCTGTTTGCTCCCCACGCTTTCGCACCTCAGCGTCAGTACCGGACCAGTGAGCCGCCTTCGCCACTGGTGTTCCTCCGAATATCTACGAATTTCACCTCTACACTCGGAATTCCACTCACCTCTTCCGGACTCGAGATTGCCAGTATGAGAGGCAGTTCCAGGGTTGAGCCCTGGGATTTCACCCCTCACTTAACAATCCGCCTACGTGCGCTTTACGCCCAGTAATTCC
+
:F:FFFF::FFFF,F:::FFFFFFF:F:FFFFFFFFFFFF,F:FFFF:FF:FF,:FFF:FF:FFFFFFFFFFFFFFFFFFF:FF:,FFFFFFFFFFFFF,:FF::,F::,FFFF::F:F:FF:FFFF:F,FFF:F:FFFF,FFF:FF:FFF,F:FFFFFFFFFFFFFFFFFF:FF:,,FFFFFF:FF:FFFFF::FF,:F::FF:F,F,FF,FFF,,FF,::FFFFF:FFFF:F,F,FFF,F:,,F,:::
@A00920:152:HGHKKDRXX:2:2101:26512:28463 2:N:0:CGCGTTCA+TGTTCTCT
GGACTACAAGGGTTTCTAATCCCGTTTGCTCCCCTGGCTTTCGCTCCTCAGTGTCAATCTCGGTCCAGGATGCCTCCTTCGCCACCGGGATTCCTCCAGATAGGTACGCATTTCACCGCTACACCTGGAATTCTGCATCCCTCTCCCGAGTTCACGCCCACCAGTATCTGGCGCAGTTCCCAAGTTGGGCCTGGGGTTTTCACGCCTGGGGTGTTTGGCGCCCGACGTGGCGTTTGGGCCGGGGGGTTCG
+
,F:F,FFFFFF,FFFFFFFFF,F:F:::FFFFFFFFFF,:FF:FF:F:,FFFFF::FFFFFFFF:FF:FF,FFF,F,F,,,,FFF:FF,FF,,:,:,::,,,,,F,F,,,F,::,:FFF:,:F,,F:F,:,,,FFF:,,:FF,,FFF:F,F,F:,FF,,F:,,F,F:,:F,:,:,:::,F,,F,:,F,,,,FF,:F,:,F:,,:,,,F,,:,,,,FF:,:,:,,,,F,F,:F,F,,:F,,,,F,,:,:FF
@A00920:152:HGHKKDRXX:2:2101:10230:28479 2:N:0:CGCGTTCA+TGTTCTCT
GGACTACCCGGGTATCTAATCCCGTTCGCTCCCCACGCCTTCGCGCCTCAGCGTCAGGTCAGGTCCAGCCAGCCGCCTTCGCCACTGGTGTTCCTCCGGATCTCTACGCATTTCACCACTACACCCGGAATTCCACTGGCCTCTCCCTGCCTCCAGACACTCCATCTCGACGGACCCTCCCCCGTTGAGCGGGGGGCTTTCACCGCCGATGTGAGTATCCGCCTGCGCGCGCTTTACGCCCAGTAACTCC
+
FFFFFFFFFFFFFFFFFFFFFF:FFFFFFFFFFFFFFFFF:FFFFFFFFFFFFFFFFFFFFFFFFFFFFF:FFFFFFFFFFFFFFFFFFFFFFFFFFFFFFFFFFFFFFFFFFFFFFFFF:F:FFFFFFFFFFFFF:FFFFF:FFFFFFFFFFFFFFFFFFF:FFFFFFF:FFFFFFFFFFFFFFFFFFFFFFFFFFFFF:FFFFF:F:FFFF:FFF:FFFFFFFFF::FFFFFFFFFFFF:FFF:F:F,
@A00920:152:HGHKKDRXX:2:2101:11641:28855 2:N:0:CGCGTTCA+TGTTCTCT
GGACTACTCGGGTATCTAATCCTGTTTGCTACCCACGCTTTCGCTCCTCAGCGTCAGTTACGGCCCAGAGCGGCGCCTTCGCCACTGGTGTTCCTCCTGATATCTGCGCATTTCACCGCTACACCAGGAATTCCCCGCTCCCCTACCGTACTCAAGTCACAGCAGTATCGGGTGGCGTCTCTGGGTTGAGCCCAGAGTTTTCACACCCGACTGACTGAACCGCCTACGAGCTCTTTACGCCCACTAAATC
+
FFFFFFFFFFFFFFFFFFFFFFFFFFFFFFFFF:FFFFFFFFFFFFFFFFFFFFFFFFFFFFFFFFFFFFFFFFFFFFFFFFFFFFFF:FFFFFFFFFFFFF:FFFFFFFFFFFFFFFFFFF:FFFFFFF:FFFFFFFFFFFFFFFFFFFFFFFFFFF:FFFFFFFFFFFFFFFFFFFFFFFFFFFFF:F:FFFFFFFFFFFFFFFF:FFFFFFFFFFFFFFFFFFF:FFFFFF:FFF:FFFF,FFFF::
@A00920:152:HGHKKDRXX:2:2101:10004:28933 2:N:0:CGCGTTCA+TGTTCTCT
GGACTACAAGGGTATCTAATCCTGTTTGCTCCCCGAGCTTGCGCGCCTCAGCGTCAGTTTCTGTCCAGACAGCCGCCTTCGCCACCGGTGTTCCTCCTGATATCTGCGCATTTCACCGCTACACCAGGAATACCACACTCCCCTACCCAACACACCCCTGCCCGAATCGGCTCCAATCCCGCAGTTGAGCCGCGGGTTTACACACTCGACGAGACAACCCGCCTACGAGCTCTTTACGCCCAATAAAACC
+
:FFFFFF,:FFFFF,,FF,,F,,,FF:,,,FFFF,,,,F,,,:,:,,,,,,:,,F::,,:,:F:FF,F,,F,,:,FFF,F,F,:FFF,F:FFF:,F::,FFF,,,F,:FFFF,,,:,,,,,,,,F,F,:FF,F,,,,:FF:F,:,FF,F,,,F,:,,,FFF:,,,F,,,F,:,:,F,:FF,F,FFF,,FFF::FF,FFF,::,F,FF,:,,,,F:FF,FF,F,,,F:F,F,:F:,,,,FFFFF,,FFFFF
@A00920:152:HGHKKDRXX:2:2101:17119:29011 2:N:0:CGCGTTCA+TGTTCTCT
GGACTACTCGGGTTTCTAATCCTGTTTGCTCCCCACGCTTTCGCACCTCAGCGTCAATAAGTGTCCAGTGAGTCGCCTTCGCCACTGGTGTTCTTCCTAATATCTACGAATTTCACCTCTACACTCGGAATTCCACTTACCTCTCCGACGTTCTAGCGATGCAGTGTTATAGGCATTTACGGAGTTGAGCTCCGGGATTTCACCTCTAACTTACAAGGCCGCCTACGCGCGCTTTACGCCCAGTGATTCC
+
FFFFFFFFFFFFF:FFFFFFFFFFFFFFFFFFFF,,FFFFFFFF:FFFFFFFFFFF,,F,F,FFFFFF::FFFFFFFFFFFFFFFFFFFFFFFFFFF,FFFFFFFFFF,F:F,FFFF:FFFFFF::FFFFFFFFFFFF,FFFFFFFF,:,,FFFFF:,F,FF:FF,FFF,F,FF,:F,,FFF,F,FFFFFFFFF,F,,:FFFF,FF,,FFFFFF,F,FFFF:FF,:FFFFFF:FFFFFFFFFF:,FFFFF
@A00920:152:HGHKKDRXX:2:2101:16134:29434 2:N:0:CGCGTTCA+TGTTCTCT
GGACTACTGGGGTTTCTAATCCTGTTTGCTCCCCACGCTTTCGCACCTCAGCGTCAGTTGTGGACCAGTCAGCCGCCTTCGCCACTGGTGTTCCTGCGAATATCTACGAATTTCACCTCTACACTCGCAATTCCACTGACCTCTTCCACACTCAAGACACCCAGTATCAAAGGCAGTTCCGGAGTTGAGCTCCGGGATTTCACCCCTGACTTAAATGTCCGCCTACGTGCGCTTTACGCCCAGTAATTCC
+
FFFFF:FFFFFFFFFFFFFFFFFFFFFFFFFFFFFFFFFFFFFFFFFFFFFFFFFFFFFFFFFFFFFFFFFFFFFFFFFFFF:FFFFFFFFFFFFFFFFFFFFFFFFFFFFFFF:FFFFF,FFFFFF:FFFFFFFFFFFFFFFFFFFFFFFFFFFF:FFFFFFFFFFFFF:FFFFFFFFFFFFFFFFFFFFF:FFFFFFFFFFFFFFFFFFF,FFFFFFFFFFFFF:FFFF:FFFFFFFFFFFF:FFFFF
@A00920:152:HGHKKDRXX:2:2101:16595:29481 2:N:0:CGCGTTCA+TGTTCTCT
GGACTACAGGGGTATCTAATCCTGTTTGCTCCCCTAGCTTTCGTGCCTCAGTGTCAGGTCTTTTCCAGGGATTCGCCTTCGCCACTGGTGTTCCACTTGATATCTACGCATTTCACTGCTACACCAAGTATTCCAATCCGCCCGCAAATCCTCCGGCAAGGTAGTTTCCAATGCCATTTCCGGGTTGAGCCCGGAGTTTTGACATCCGAGTTAGCTCACCACCTACGCAGCGGGGGGGCCCCGTGGCGCC
+
FFFFFFFFFFFFF:FFFFFF:FFFFFFFFFFFFFFFFFF,F:F:F:::,:FFFFFFFFF,FFFFF,:FFFFF:FF:FFFFFF:,FFFFFFF::FF,FFFFF,FF:,:FF,,FF,:FFF:F,,,,FFFFF,FF,,FF:FF,:FF,F,,FF:,F:,,F:,:FFF,F,:F::FF,FF,::F:,,FFFFF:FFF,F:FFF,:,F,,,,:F,FF,FFF,FFF,,FF,F,,:F,:,F,F,,,,F,,,,F::::,,,
@A00920:152:HGHKKDRXX:2:2101:6931:29841 2:N:0:CGCGTTCA+TGTTCTCT
GGACTACAGGGGTTTCTAATCCTGTTTGCTCCCCACGCTTTCGCACCTCAGCGTCAGTACCGGACCAGTGAGCCGCCTTCGCCACTGGTGTTCTTCCTAATATCTACGAATTCCACCTCTACACTAGGAGTTCCACTCACCTCTTCCGGACTCAAGATCGCCAGTATCGAAGGCAGTTCTGGAGTTGAGCTCCAGGATTTCACCCCCGACTTAACGATCCGCCTACGTGCGCTTTACGCCCAGTAAATCC
+
FFFFFFFFFFFFFFFFFFFFFFFFFFFFFFFFFF,FFFFFFFFFFFFFFFFFFFFFF:FFFFFFFFFFFFFFFFFFF:FFFFFFFFFFFFFFFF,FFFFFFFFFF:FFFFFFFFFFFFFFFF:FFFFFFFFFFFFFFFFFFFFF:FFFFFFFFFF:FFFFFFFFFFFF:F:FFFFFFFFFF:::FFFFFFFFFFF:FFFFFFFFFFF:,FFFFFFFFFFFFFFFFFFFFFFFFFFFFFFFFFFFFF:FF:
@A00920:152:HGHKKDRXX:2:2101:11568:30107 2:N:0:CGCGTTCA+TGTTCTCT
GGACTACAAGGGTTTCTAATCCTGTTCGCTCCCCACGCTTTCGTCCATCAGTGTCAGTACATTATTAGTAATCTGCCTTCGCAATTGGTATTCTATGTAATATCTATGCATTTCACCGCTACACTACATATTCTAACTACTTCATAATGACTCAAGATAACCAGTATCAAAGGCAATTCTACAGTTGAGCTGCAGGATTTCACCTCTGACTTAATTATCCACCTACGGACCCTTTAAACCCAATGATTCC
+
F:FFFFFFFFFFFFFFFFFFFFFF,FFFFFFFFFFFFFFFFFFFFFFFFFF:FFFFFFFFFF:FFFFFFFFFFFFFFFFFFFFFFFFFFFFFFFFFFFFFFFFFFFFFF:FFFFFFFFFFFFFFFFFFFF:FFFFFFFF:FFFFFFFFFFFFF,FFFFFFFFFFFFFFFFFF:F:FFFFFFFFFFFFFFFFF:FFFFFFFFFFFFFFFFFFFFFFFFFFFFFFFFFFFFFFFFFFFFFFFFF:FFFFFFF
@A00920:152:HGHKKDRXX:2:2101:19171:30780 2:N:0:CGCGTTCA+TGTTCTCT
GGACTACTAGGGTATCTAATCCTGTTTGCTCCCCACGCTTTCGAGTCTCAGCGTCAGTATCGGTCCAGAGAGCCGTCTTCACCGCCGGTGTTCCTCCTGATATCTGCGCATTTCACCGCTACACCAGGAATTCCAGTCTCCCCTACATCACTCAAGTCTGCCCGTACCCACCGCAGATCCGGAGTTAAGCCCCGGACTTTCACGGCAGACGCGACAAACCGCCTACGAGCTCTTTACGCCCAATAATTCC
+
FFFFFFF:FFFFFFFF,FFFFF:FFFFFFFFFFFFFFFFFFFFFFFFFFFFFFFFFFFFFFFFFFFFFFFFFFFFFFFFFFF:FFFFFFFFFFFFFFFFFF,FFFFFFFFFF,FFFFFFFFFFFFFFFFFFFFFFF,FFFFFFFFFFFFFFFFFFFF:F,:F:FFF:FFF::FF:F:,FFFFFFFFF,FFFFFFFFFFFFFFFFFFFFF:FFFFF,FFF:FFFF,FFFFFFFFFFFFFFFF:FFFFFFFF
@A00920:152:HGHKKDRXX:2:2101:9643:31532 2:N:0:CGCGTTCA+TGTTCTCT
GGACTACAGGGGTATCTAATCCTGTTTGCTCCCCACGCTTTCGCGCCTCAGCGTCAGTTACAGACCAAAGAGTCGCCTTCGCCACTGGTGTTCCTCCACATCTCTACGCATTTCACCGCTACACGTGGAATTCCACTCTTCTCTTCTGTACTCAAGTCCCCCAGTTTCCAATGACCCTCCACGGTTGAGCCGTGGGCTTTCACATCAGACTTAAAGGACCGCCTGCGCGCGCTTTACGCCCAATAATTCC
+
FFFF:FFFFFFFFFFFFF,FFFFFFFFFFFFFFFFFFFFFFFFFFFFFFFFFFFFFFFFFFFFFFFFFFFFFFFFFFFFF:FFFFFFFFF::FFFFFFF,:FFFFFFFFF:,FFFFFFF:FFFFFFFFFFFF:FFFFFFFFFF:F:FFFFFFFFFFFFFFFFFFFFFFFFFFFFFFFFFFFFF:FFFFFFFF:FFFFF:FF,:FFFFFFFFFFFFFFFFFFFFFFFFFFFFFFF,FF:FFF,:F::FFFF
@A00920:152:HGHKKDRXX:2:2101:24062:32393 2:N:0:CGCGTTCA+TGTTCTCT
GGACTACCCGGGTTTCTAATCCTGTTTGCTCCCCTAGCTTTCGTGCCTCAGTGTCAGGTTTTGTCCAGGGACTCGCCTTCGCCACTGGTGTTCCTCTCGATATCTACGCATTTCACTGCTACACCAAGAATTCCAGTCCCCCCTCCAAACCTCCAGCACAGTAGTATTCAATGCCATTTCAGGGTTGAGCCCTGAGCTTTCACATCAAACTTACCATGCCACCTACGCACCCTTTACGCCCAGTGAATCC
+
FFFFF,FFFFFFFFFFFFFFFFF:FFF:FFFF:FFFFFF:FFFFFFFFFFFFFFFFFFFFF::FFFFFFFFFFFFFFFFFFFFFFFF:FFFFFFF:FFFFFFFFFFFFFFFFFFFFFFFFFFFFFFFFFFFFF,FFFF:FFFFFFFFF:FFFFFFFF:FFFFFFFFFFF:::F,FFFFFF:FFFFF,F:FFF:FFF:FFFFFFFFFFFFFFFFFFF,:FF:FF:FFFFFFFFFF:F:F:FF:F:,,F:F:
@A00920:152:HGHKKDRXX:2:2101:32045:32565 2:N:0:CGCGTTCA+TGTTCTCT
GGACTACAAGGGTTTCTAATCCTGTTTGATCCCCACGCTTTCGCACCTAAGTGTCATTACCGGGCCAGTGAGCCGCCTTCGCCACTGGTGTTCTTGCGAATATCTACGAATTTCACCTCTACACTCGCAGTTCCACCCACCTCTCCCGGAATCGAAGATATCCAGTATCAAAGTCAGTTCTGGAGTTGAGCTCCAGGATTTCACCCCTGACTTAAAAACCAACCTAAGAGCTCTTTACTCACAGTGATTC
+
F::::F:FFF,,,F::FF::F:F:F:F:,FFFF,F:FFFFF::FFF::,:FF,,:F:FFFFFFFF,F:F:F,FFFF,FFFFFFF,FFFFFFFFF,F,F,F,FF:FFFF:FF:F,FFFFFFF:FFFF,FFFFF:,FFF,F,F,,FF,F,,FF,FFFFF:F,:::FF:,FFFF,,,FFF,:FFFFFF,,FFF,:FFF:FFF,::FFF,F,FFF:,F:FF,FF:F::FF,F,,,,FF::FF:FF::,,FF:F,
@A00920:152:HGHKKDRXX:2:2101:14217:32690 2:N:0:CGCGTTCA+TGTTCTCT
GGACTACCAGGGTATCTAATCCTGTTCGCTCCCCACGCTTTCGTGCCTCAGCGTCAGTTTCGGCCCAGCGAGCTGCCTACGCAATCGGGGTTCTTGGTGGTATCTATGCATTTCACCGCTCCACCACCAGGTCCGCCCGCCTTAACCGAACTCAAGCCCTGCAGTATCGACGGCAGTTCCAGGGTTGAGCCCTGGGATTTCACCGCTGACTTACAGGGCCGCCTACGCACCCTTTATACCCAATAAATCC
+
FFFFFFFFFFFFFFFFFFFFFFFFFFFFFFFFFFFFFF,FFFFFFFFFFFF:FFFFFFFFFFFFFFFFFFFFFFFFFFFFFFF:FFFFFFFFFFFFFFFF,,:F,,F:,,,F,F::FFF:,,,,F:FF,F,F:,FF::F,,,F,:,FF,,::,:,F,F,:F,,FFF,F,,,FFF,FF::F:FFF::F:F:,,:FFF,F,,F:,,F:FF:F,F,F,FFF,,FF,F,,F:,,F:,,::,,::F,,:,,:,,,
@A00920:152:HGHKKDRXX:2:2101:13819:33223 2:N:0:CGCGTTCA+TGTTCTCT
GGACTACTGGGGTTTCTAATCCTGTTTGCTCCCCACGCTTTCGCGTATCAGCGTCAGTATCCAACCAGGTGGCCGCCTTCGCCACAGGTGTTCCTCCCGATATCTACGCATTTCACCGCTACACCGGGAATTCCACCACCCTCTTTGGTACTCTAGCTAGCCAGTTTCATGCGTCGTTCCCCGGTTGAGCCGAGGGATTTCACACATGACTTAACAAACCGCCTACACGCCCTTTACGCCCAATGATTCC
+
FF,F,FFF:FFFF,,F::FFFFFF,FFFFFFFFFFFFFFFFFFFFF,FF:FFFFF,F:F,FF:FFFFF,FFFFFFFFFFFFFF:FFFFFFF,FFFFFFFFF,:FFFF,FFF:FFFFFF:F:FFFFFFF,F:FF:,F:FFFF:FFF,F,F,FFFF:F:FFFFFFFF:FFFFFFFF:FFF:F,FFFF:FFFFFF,FFFFFFFF:F,,,:FF:FFF::FFFF,,,FFF,F::FFFFFFFF,FFF:F,:FF::F
@A00920:152:HGHKKDRXX:2:2101:10221:34413 2:N:0:CGCGTTCA+TGTTCTCT
GGACTACAGGGGTATCTAATCCTGTTCGCTCCCCACGCTTTCGCGCCTCAGCGTCAGTACCGTCCCAGAGAGCTGCCTTCGCCATCGGTGTTCTTCCTGATATCTGCGCATTTCACCGCTACACCAGGAATTCCAGTCTCCCCTGCAACACTCCAGTTTGCCCGTATCGACTGCAGGCCCGAGGTTGAGCCTCGGGTTTTCACAGCCGACGCGACAGACCGCCTACGAGCTCTTTACGCCCAATAATTCC
+
FFFFFFFFFFFFFFFFFFFFFFFFFFFFFFFFFFF:FFFFFFFFFFFFFFFFFFFFFFFFFFFFF:FFF:FFFFFFFF:FFFFFFFFFFFFFFFFFFFFFF,FFFFFFFF:FFFFFFFFFFFFFFFFFFFFFFFFFFF:FFFFFFF:FF:FFFFFFFFFFFFFFFFFFFFFFFFFFFFFFF:FFFF,::FFFFFFFFFFFFFFFFFFFFFFFF:FFF:FFFFFFFFFFF:FFFFFFFFFFF:FFFFFFFF
@A00920:152:HGHKKDRXX:2:2101:26078:34632 2:N:0:CGCGTTCA+TGTTCTCT
GGACTACTCGGGTATCTAATCCCGTTTGCTCCCCTAGCTTTCGAGCCTCAGCGTCAGTATCAGACCAGAAACCCGTCTTCACCACAGGTGTTCCTCATGATATCTACGCATTTCACCGCTACACCAAGAATTCCGATTGCCCCTACTGAACTCTAGCCAAGCAGTAACAGATGACCTATAAAGGTTAAGCCTAAAGATATCACAACAGACTTTAAATGCCGCCTACGCTCCCATTACGCCCAGTAAATCC
+
:FFFFFF,,FFF:F:FFF,FF,:,,FFFFFFF,FFFFFFFFFFF:FFFFF,:F::F::F:FF,FFFFF:,,,FF,,FF:F::::FF,,F,,F:F:F,:,:FFFF,::FFF:FFFFF,,FFFFFF,:,FFFF,FFF,F,,FFF:F,F:F,FFF,FF,F,F:FFFFFF,FF:::FFF,,F,,:F:FF,,:FFF,F:F:F:,F,::F,FFFFFFF,,F:FFFFF,FF:F,FFFFF,,,,F,,F,FFFFFFF,:
@A00920:152:HGHKKDRXX:2:2101:11586:34710 2:N:0:CGCGTTCA+TGTTCTCT
GGACTACCGGGGTTTCTAATCCGATTCGCTACCCACGCTTTCGTGCCTCAGCGTCAAGAAAGTCCCAGTAAACTGCCTTCGCATTTGGTATTCCCCTCGATATCAACGGATTTCACCCCTACACCGAGAGTTCTGTTTACCTCTGACTTCTTCTAGTGTTACCGTTTCTAATGCGATTCTGAGGTTGAGCCCCAGTATTTAACACCCGACTAATAACACCGCCTACGCACCCTTTACGCCCAGTGAATCC
+
FFF:FF:F,F:FF,FF:FF:FFFFF:FF,FF,:FFFF:F,FF,FF::FFFFFFFFFFFF:FF::F:F::FFFF,FF,F:F,FF:FF::FFFFFFFFFFFF:FF,F:FFFFF:F:F::F,,F:FFF,F,,::FF:FF,FFFFFFFFF:FFFFF,FF:FFFF:FF,FFFF,F:,,F,FF:FFF:F,,FF,F:F:FFF,FFFF:FF:,FFFFFFFF:FF,FFF,,F:FFFFFF,,,,FFF::FFFF::FFFF,
@A00920:152:HGHKKDRXX:2:2101:27814:35227 2:N:0:CGCGTTCA+TGTTCTCT
GGACTACCGGGGTTTCTAATCCTGTTCGCTCCCCACGCTTTCGCTCCTCAGTGTCAGTTCCAGCCCAGAGCACCGCCTTCGCCACTGGTGTTCCTCCTGATATCTGCGCATTTCACCGCTACACCAGGAATTCCATGCTCCCCTACTGGACTCTAGTCACAGCAGTATCGGGTGGCGTCTCCAGGTTGAGCCTGGAGGTTTCACACCCGACTTACTGAACCACCTACGAGCTCTTTACGCCCAATAAATC
+
FFFFF:FFFFFFFFFFFF,FFFFFFFFFFFFFFFFFFFFFFFFFFFFFFFFFFFFFF:FFFFFFFFFFFFFFF:FFFFFFFFFFFFFFF:FFFFFFFFFFFFFFF:FFF:FFFFFFFFF,FFFFF:FFFFFFFFFFFFFFFFFFFFFF:FFFFFFFFFFFFFFFFFFFFFFFFFFF:FFFFFFF:FFFFFFF:FFFFFFFFF,:FFFFFFF:F:,F:FFF:FFFFFF:FFFFFFFFFFF:F:F:FF,FF,
@A00920:152:HGHKKDRXX:2:2101:26675:35853 2:N:0:CGCGTTCA+TGTTCTCT
GGACTACACGGGTTTCTAATCCCGTTCGCTCCCCTAGCTTTCGCGCCTCAGCGTCAGTGTCGGCCCAGCAACCCGCCTTCGCCGCAGGTGTTCCTCTTGATATCTACGCATTTCACCGCTACACCAAGAATTCCAGTTGCCCCTTCCGCACTCTAGCCGCGCAGTATCAGTTGACCTTTCCGAGTTAAGCTCGGAGATTTCACAACTGACTTGCGCTGGCCGCCTACGCGCCCTTTACGCCCAGTAAATC
+
FFFFFFFFFFFFFFFFFFFFFFFFFFFFFFFFFFFFFFFFFFFFFFFFFFFFFFFFFFFFFFFFFFFFFFFFFFFFFFFFFFFFFFFFFFFFFFFFFFFFFFFFF,FFFFFFFFFFFFFFFFFFFFFFFFFFFFFFFFFFFFFFFFFFFFFFFFFFFFFFFFFFFFFFFF,FFFFFFFFFFFFFFFFFFFFFFFFFFFFFFFFFFFFFFFFFF:FFFFFF:FFFFFFFFFFFFF,FFFFFFF,FFF,FFF
@A00920:152:HGHKKDRXX:2:2101:4924:35947 2:N:0:CGCGTTCA+TGTTCTCT
GGACTACTGGGGTTTCTAATCCTGTTTGCTCCCCACGCTGTCGCGCCTCAGCGTCAGCCACTGCCCAGCAGGCCGCCTTCGCCACCGGTGTTCTTCCGGATCTCTACGCATTCCACCGCTACACCGGGAATTCCACCAACCCCTACTGGTCTCCAGGTCCGCAGTCTCGAAAGCAGCTCCGGGGTTGAGCCCCGGCCTTTCACTCCCGACTTGCAAGTCCCGCCTGCGCGCGCTTTACGCCCAGTGATTC
+
FFFFFFFFFFFFFFFFFFFFFFFFFFFFFFFFFFFFFFFFFFFFFFFFFFFFFFFFF:FFFFFFFFFFFFFFFFFFFFFFFFFFFFFFFFFFFFFFFFFFFFFFFFFFFFFFFFFFFFFFFFFFFFFFFFFFFFFFFFFFFFFF:F,FFF:,FFFF,,FFFFFF,FFFFFFFFFFFFFFFFF,FFFFFFFFFFFFFFFFFFFFFFF:FFF,FFFF,FFFFFFFF,FFFFFFFFF:FFFFFFFFF,F,FFF
@A00920:152:HGHKKDRXX:2:2101:9453:36338 2:N:0:CGCGTTCA+TGTTCTCT
GGACTACTCGGGTATCTAATCCTGTTTGCTCCCCACGCTTTCGTGCATGAGCGTCAGTGCAGGCCCAGGGGATTGCCTTCGCCATCGGTGTTCCTCCGCATATCTACGCATTTCACTGCTACACGCGGAATTCCATCCCCCTCTGCCGCACTCCAGCGATGCAGTCACAAATGCAGTTCCCAGGTTAAGCCCGGGGATTTCACACCTGTCTTACATCACCGCCTGCGCACGCTTTACGCCCAGTAATTCC
+
FFFFFFFFFFFFFFFFFFFFFFFFF:FFFFFFFFFFFFFF:FFFFFFFFFFFFFFFFFFFFFFF:FFFFFFFFFFFF:FFFFFFFFFFFFFFFFFFFFFFFFFFFFFFFFFFFFFFFFFFFFFFFFFFFFFFFFFFFFFFFFFFFFFFFFFFFFFFFFFFFFFFFFFFFFFFFFFFFFFFFFFFFFFFFFFFFFFFFFFFFFF:FFFFFFFFFFFF:FFFFFFFFFFFFFFFFFFF:FFFFFFFFFFFFF
@A00920:152:HGHKKDRXX:2:2101:25310:36401 2:N:0:CGCGTTCA+TGTTCTCT
GGACTACTGGGGTTTCTAATCCCGTTCGCTCCCCACGCTTTCGTGCCTCAGCGTCAGAATCGGCCCAGTCGCTTGTCTTCACCTTAGGCGTTCCGCTAGATATCTACGCATTTCACCGCTCCACCTCGCGTTCCAAAGACCCCTACCGCCCTCAAGAACGCCAGTTTGCCCTGCAATTCCCCGGTTGAGCCGTGGGATTTCACACAACACTTAACCAACCGCCTACGCACGCTTTAAGCCCAGTGATTCC
+
FFFFFFF,FFFFF,FFFFFFFFFFFFFFFFFFFFFFFFFFFFFFFFFFFFFFFFFFFFF,FFFFFFFFF,:F,FFFFFFF,FF,:,FF:FFFFFFF,FFFFFFFFFF:F:FFFFFFFFFFFFFFF,,F:FFFFFFF,FFFFFFFFFF:,FFFF:FF::FFFFFF:,F:F::,FFFF,,,F,F,FFF:FFFFFFF:F,:FFFFFF,F:,,FF:F:F,F:FFFFFFFFFFFFFFFFFF,FFFFF,F,FFFFF
@A00920:152:HGHKKDRXX:2:2101:20690:36479 2:N:0:CGCGTTCA+TGTTCTCT
GGACTACTGGGGTTTCTAATCCTGTTTGCTCCCCTAGCTTTCGTGCCTCAGTGTCAGGTGTTGTCCAGGGACCCGCCTTCGCCACTGGTGTTCCTCTCGATATCTACGCATTTCACTGCTACACCGAGAATTCCAGTCCCCCCTCCAAACCTCAAGCCACATAGTATCCAATGCATTTTCCGGGTTGAGCCCGGAGATTTCACATCAAACTTTCATGGCCACCTACGCACCCTTTACGCCCAGTGAATCC
+
FFFFFFFFFFFFFFFFFFFFFFFFFFFFFFFFFFFFFFFFFFFFFFFFFFFFFFFFFFFFFFFFFFFFFFFFFFFFFFFFFFFFFFFFFFFFFFFFFFFFFF:FFFFFFFFFFFFF:FFFFF:FFFFFFFFFFFFFFFFFFFFFFFFFFFFFFFFFFFFFFFFFFF::FFF:FFFFFFFFFFF:FFFF,FFFF:,FFFFFFFFFFFFFFF:FFFFFFFFFFFFF,FFFFF:FFF:FFFFFFFFFFFF,FF
@A00920:152:HGHKKDRXX:2:2101:31006:36526 2:N:0:CGCGTTCA+TGTTCTCT
GGACTACTAGGGTTTCTAATCCTGTTCGCTCCCCACGCTTTCGCGTCTCAGCGTCAGTACCGTCCCAGAGAACTGCCTTCGCCATCGGTGTTCTTCCTGATATCTGCGCATTTCACCGCTACACCAGGAATTCCATTCTCCTCTTCCGGACTCTAGCCAGATGGTTTCGATCGACGTCTGGAGGTTGAGCCTCCAATTTTCACAACCGACCTACCTGGCCGCCTACACGCGCTTTACGCCCAATAAATCC
+
FFFF:FFFFFFFFFFFFFFFFFFFFFFFFFFFFFFFFFFFFFFFFFFFFFFFFFFFFF:FFFFFFFFFFFFFFFFFFFFFFFFFFF:FFFFFFFF:FFFFFFFFFFFFFFF:FFFFFFFFFFFFFFFF:FFF:FFFFFFFFF::FFFFFFF,FFFFFF,FFFFF:FFFFFFFFFFFFFFF:FFFFFFFFFFFFFFFFFFFFFFFFFFFFF:FFFF:FFFF:FFFFFFFFFFFFFF,FFFFFFF,FFFFFF
@A00920:152:HGHKKDRXX:2:2101:5575:36605 2:N:0:CGCGTTCA+TGTTCTCT
GGACTACTGGGGTTTCTAATCCTGTTTGCTCCCCACGCTTTCGCACCTGATCGTCAGTATTGGTCCAGGAAGCCGCCTTCGCCACTGATGTTCCTTCTGATATCTACGCATTTCACTGCTACACCAGAAATTCCGCTTCCCTCTCCCCTACTCTAGCAATGCAGTCTCGGATGCAGTTCCCAGGTTGAGCCCAGGGCTTTCACATCAGACTTAACGAACCACCTACGCACGCTTTACGCCCAGTAATTCC
+
FFFFFFFFFFFFFFFFFFFFFFFFFFFFFF:FFFFFFFF:FFFFFFFFFFF,FFFFFF:FFFFFFFFF,FFFFFFFFFFFFFFFF,FFFFFFFFF,FFFFFFFFFFFFFFFFFFFFFFFFFFFFF:FFFFFFFFFF::,FFFFFFFF,,FFFF:FFF:FFFFFFFFFF,,F:FFF,FFFFFFFFFFFFFFFFFFFFFF,FFFFFFFFFFFFFFFFFFFFFFFF:FFFFFFFFF,FFFFFFFFFFFFFFFF
@A00920:152:HGHKKDRXX:2:2101:20066:36652 2:N:0:CGCGTTCA+TGTTCTCT
GGACTACTCGGGTATCTAATCCTGTTTGCTCCCCACGCTTTCGCTCCTCAGTGTCAGTACTGGCCCAGGATCCCGCCTTCGCCACCGGTGTTCCTCCTGATATCTGCGCATTCCACCGCTACACCAGGAATTCCAGATCCCCCTACCCGACTCTAGCCGTCCAGTATCGAATGCAGGCTCGAGGTTAAGCCCCGAGTTTTCACATTCGACTTGAAAAGCCACCTACGAGGTCGTTACGCCCAATGAATCC
+
FFFFFFFF,FFFFFFFFFFFFF,FFFFFF:FFFFFFFFF,FFFFFF,,,,:FFF,:FFFFF:FF,F,,F,FF:F:FF,,FFFFF:F,FF::F:FF:F,FF,F,:,,F,F:,FF::FF,F,:F,:F,FF,F,F,FFFFFFFFFF,F:F,:F,,,,F,FF:::F:,:FF,FF:::,FFF,FF:FFF,FFF:FFFF,FF,::F,F,:FF:FF,FF,F,,FF,F:FF:F:,:,,,F,:F::FFFFF::FF,F,F
@A00920:152:HGHKKDRXX:2:2101:31864:36824 2:N:0:CGCGTTCA+TGTTCTCT
GGACTACCGGGGTTTCTAATCCTGTTCGCTCCCCACGCCTTCGTGCCTCAGCGTCAGGTCCAGCCCAGCTGGCCGCCTTCGCCACAGGTGTTCCTCCCGATCTCTACGCATTTCACCACTACACCGGGAATTCCACCAGCCCCTGCTGTCCTCAAGCCTGCCCGTCCCCGACGACCCACCCCGGTTGAGCCGGGGGCTTTCACGCCGGGCGCGACAAGCCGCCTGCGCACGCTTTACGCCCAGTAACTCC
+
FFFF:,FFFFFFFFFFFFFFFFFFFFFFFFFFFFFFFF:FFFFFFFFFFFFFF:FFFFFFFFFFFFFFFFFFFFFFFFFFFFFFFFFF:FFFFFFFFFFFFFFFFFFF:FFFFFFFFFF:FFFFFFFFF:FFFFFFF:FFFFF,FFF,FFF:FFFF:FFFFFFFFFFFFFFFF,FFF,FFFFFF,FFFFFFF:FFFF:FFFFFFF:F:FF:::FF::FFFFFF,:FFFFFFFFFFFFFFFF,FFFFFFFF
@A00920:152:HGHKKDRXX:2:2101:12834:37027 2:N:0:CGCGTTCA+TGTTCTCT
GGACTACTGGGGTATCTAATCCTGTTTGCTCCCCACGCTTTCGCACCTCAGTGTCAGTATGAGTCCAGGGTGTCGCCTTCGCCACTGATGTTCCTCCAGATATCTACGCATTTCACCGCTACACCTGGAATTCCACACCCCTCTACCCTACTCTAGCTTGCCAGTTCTAACTGCAGTGCCCAGGTTGAGCCCGGGGATTTCACAGCTAGCTTAACAAACCACCTACGTGCGCTTTACGCCCAGTAATTCC
+
:FFF:FFFFFFFFFFFFFFFFFFFFFFFFFF:F,FFF::FFFFFF,FFFFFFFFFFFFFFFF:FFFFFFFFFFF:FFFFF:FFFF:FF:,F:FFFFFF:FFF:FFFF,FFFFFFFF::FFF,:,FFF:FF,:FFFFF:FFFFF,:,FFFFF:::FFFFFFFFFFF:FF:FFFFFFF::FFFFFFFFFFFFFFF:FFFF::FF:F:,F:,,:FFFFFFF,FFF:FFF,FF,FF:F:F:F,:FFFFF:F:,F
@A00920:152:HGHKKDRXX:2:2102:27516:2487 2:N:0:CGCGTTCA+TGTTCTCT
GGACTACTGGGGTATCTAATCCCGTTCGCTCCCCTAGCTTTCGCGCCTCAGCGTCAGTGTCGGCCCAGCAACCCGCCTTCGCCGCAGGTGTTCCTCTCGATATCTACGCATTTCACCGCTACACCGAGAATTCCAGTTGCCCCTTCCGCACTCTAGCCCCGCAGTATCAGTTGACCTTTCCGAGTTAAGCCCGGAGATTTCACAATTGACTTGCGGTGGCCGCCTACGCGCCCTTTACGCCCAGTAAATC
+
FFFFFFFFFFFFFFFFFFFFFFFFFFFFFFFFFFFFFFFFFFFFFFFFFFFFFFFFFFFFFFFFFFFFFF:FFFFFFFFFFFFFFFFFFFFFFFFFFFFF:FFFFFFFFF:FFFFFFFFFFFFFFFFFFFFFFFFFFFFFFFFFFFFFFFFFFFFFFFFFFFFFFFFFFF:FFFFFFFFFFFFFFF:FFFFFFFFFFFFFFFFFFFFFFFFFFFFFFFFFFFFFFFFFFFFFFF,FFFFFFFFFFFF::F
@A00920:152:HGHKKDRXX:2:2102:22806:2660 2:N:0:CGCGTTCA+TGTTCTCT
GGACTACTAGGGTATCTAATCCCGTTCGCTCCCCACGCCTTCGTGTCTCAGCGTCAGGTGTATCCCAGCAGGCCGCCTTCGCCACGGGTATTCCTCCCGATCTCTACGCATTTCACCACTACACCGGGAATTCTACCTGCCCCTGATACCCTCAAGCCCATCCGTCCCCGACGACCCTCCCCGGTTGAGCCGGGGGCTTTCACGCCGGGCGCGATGAGCCGCCTGCACACGCTTTACGCCCAGTAACTCC
+
FFFFFFFFFFFFFFFFF:FFFFFFFFFFFFFFFFFFFFFFFFFFFFFFFFFFFFFFFFFFFFFFFFFFFFFFFFFFFFFFFFFFFFFFFFFFFFFFFFFFFFFFFFFFFFFFFFFFFFFFFFFFFFFFFFFFFFFFFFFFFFFFFFFFFFFFFFFFFFFFFFFFFFFFFFFFFFFFFFFFFFFFFFFFFFFFFFFFFFFFFFFFFFFFFFF:F,FFFFFFFFFFFFFFFFFFFFFFFFFFFFFF:,:FFF
@A00920:152:HGHKKDRXX:2:2102:29432:2675 2:N:0:CGCGTTCA+TGTTCTCT
GGACTACTGGGGTATCTAATCCCGTTCGCTCCCCACGCCTTCGCGCCTCAGCGTCAGGGTCAGCCCAGTTGGCCGCCTTCGCCACGGGTGTTCCGCCCGATCTCTACGCATTTCACCACTACACCGGGCATTCCACCAACCCCTGCTGCCCTCAAGCGGCACGGTCCCCGACGACCTTCCCCGGTTGAGCCGGGGGCTTTCACGCCGGGCCAATGCCGCCGCCTGCGCGCGCTTTACGCCCAGTAACTCC
+
FFFFFFFFFFFFFFFFFFFFFFFFFFFFFFFFFFFFFFF:FFFFFFFFFFFFFFFFFFFFFFFFFFFFFFFFFFFFFFFFFFFFFFFFFFFFFFFFFFFFFFFFFFFFFFFFFFFFFFFFFFFFFFFFFFFFFFFFFFFFFFFFFFFFFFF:FFFFFFFFFFFFFFF::FFFFFFFFFFFFFFFFFFFFF:FFFFFFFFFFFFFFFFFFFFF,FFFFFFFFFFFFFFFFFFFFFFFFFFFFFFFFFFFFF
@A00920:152:HGHKKDRXX:2:2102:1434:2722 2:N:0:CGCGTTCA+TGTTCTCT
GGACTACAGGGGTATCTAATCCTGTTCGCTCCCCACGCTTTCGTGCCTGAGCGTCAGTCGCCGTCCAGCCACCCGCCTACGCTTCTGGTATTCCTCGTGATATCTACGCATTTCACCGCTACACCACGAATTCTAGTGGCCTCTCCGGTACTCAAGGACTGCAGTATCAAAGGCCGTCCTACGGTTGAGCCGTAGACTTTCACCCCTGACTTACCGCCCCGCCTGCACACCCTTTACACCCAATAATTCC
+
FFFFFFFFFFFFFFFFFF,FFFFFF:FFFFFFFFFFFFFFFFFFFFFFFFFFFFFFFF::FFFFFFFFFFFFFFFFFFFFFF,:FFFFF,FFFF,FF:FFFFFFFFFF,,FFFFFFFFFFFFFF,FFFFFFFF:FFFF:FFFFFFFFF,:FFFFFF,FFFFFFFF,FFF::FFF:FFFFFFFFFFFFFFFFFFFFFFFF:FFFFFFFFFFFFFFFFF,F:FF:FFFFFFF:FFFF:FFFFFF,FFFFF:F
@A00920:152:HGHKKDRXX:2:2102:15573:3317 2:N:0:CGCGTTCA+TGTTCTCT
GGACTACTAGGGTATCTAATCCTGTTTGCTCCCCACGCTTTCGTCCCTCAGCGTCAGATACAGCCCAGTTGACCGCCTTCGCCACTGGTGTTCCTCCCGATATCTACGCATTTCACCGCTACACCGGGAATTCCGCCAACCTCTGCTGCTCTCAAGCTCCACAGTCTTAGATGCATTCCCAGGGTTGAGCCCTGGACTTTCACACCTAACTTGCAATGCCGCCTACGGACCCTTTACGCCCAGTAATTCC
+
FFFFFFFFFFFFFFFFFFFF,,:FF:FF:FFFFFFFFFFFFFFFFFFFFFFFFFFFF:F:FFFFFFFFFFFFFFFFFFFFFFFFFFFFFFFFFF:FFFF::FFFFFFFF,FFFFFFFFFF:FFFFFFFF,FF:FFFFFFFFFFFFFFFFFFFF,FFFFFFFFFFFFFFFFFFFFF:FFFFFFFFFFFFFFFFFFFFFFFFFFFFFFF,FFFFFFFF,FFF:F:FFFFFF,FF,F,FFFFFFFFFFFFFFF
@A00920:152:HGHKKDRXX:2:2102:5285:3443 2:N:0:CGCGTTCA+TGTTCTCT
GGACTACTAGGGTATCTAATCCTGTTTGCTCCCCACGCTTTCGTGCCTCAGTGTCAGTGCTGGTCCAGATGGCCGCCTTCGCCACGGATGTTCCTCCCGATCTCTACGCATTTCACTGCTACACCGGGAATTCCGCCATCCTCTACCGCACTCTAGCCCGCCAGTATCCAATGCAATACCCAGGTTGAGCCCAGGGCTTTCACATCAGACTTAACTAACCACCTACGCACGCTTTACGCCCAGTAATTCC
+
,F:FFFFF,FF:FFF:FF:FFFFFFFFFFFFFF:FFF:FFF:FF:FFFFFFF,FFFF:,:F,:FFFF:,F,FFFFFFFFFF,:,F,FFFF,FFF:FF,FF,:F:FF,FFFF:F:FFFFFFFFFF,FF:FFFF,F,::F,FFFFF:F,FFFFF::FF:FFF:FFFFFFFFFFF:FFFF,::FFF,:F:F,FFF,F:F,FFFFFF,FF:FF:F:F::,,:FFF,:FFFF:,F:F:,FFF,F:FFFFFFFFF,
@A00920:152:HGHKKDRXX:2:2102:30960:3975 2:N:0:CGCGTTCA+TGTTCTCT
GGACTACTGGGGTATCTAATCCTGTTTGCTCCCCACGCTTTCGCACCTCAGCGTCAGTATTGGCCCAGGAAGTCGCCTTCGCCACTGGTGTTCCTCCGGATATCTACGCATTTCACCGCTACACCCGGAATTCCACTTCCCTCTTCCATACTCTAGCTCAGCAGTATCGAATGCAGTTCCCAGGTTAAGCCCGGGGCTTTCACATCCGACTTACTAAGCCGCCTACGCGCGCTTTACGCCCAGTAATTCC
+
FFFFFFF:FFFFFFFFFFFFFFFFFFFFFFFFFFFFFFFFFFFFFFFFFFFFFFFFFFFFFFFFFFFFFFFFFFFFFFFFFFFFFFFFFFFFFFFFFFFFFFFFFFFFFFFFFFFFFFFFFFFFFFFFFFFFFFFFFFFFFFFFFFFFFFFFFFFFFFFFF:FFFF:F,FFFFFFF:FFFFFFFFFFFF:FFFFFFF,FFF,F:FFFFFFFFF:,FFFFFFFF:,FFFFFFFF:F:FFFFFFF:FF:FFF
@A00920:152:HGHKKDRXX:2:2102:17363:4288 2:N:0:CGCGTTCA+TGTTCTCT
GGACTACACGGGTTTCTAATCCTGTTTGCTCCCCACGCTTTCGCGCCTCAGCGTCAGTACCGAGCCAGATAGCCGCCTTCGCCACTGGTGTTCCTCCCAATATCTACGAATTTCACCGCTACACAGGGAATTCCTCTATCCTCTCTCGGACTCAGATCGCGGCAGTTTTAAGCGCAGTTCCCGGGTTGAGCCCGGGCCTTTCACTCCTAACTTAACGCACCGCCTACGCGCCCTTTACCCCCAGTAATTC
+
FFFFFFF,FF:FFFFFFFFFFFF,FFFFFFFFFFFFFFFFFFF,FF,F,FFFFFFFFF,FF,FFFFFFF:,F,FFFFFFFFFFFFFFFFFFFF,FFFF:FFFFFF:FF,F:FFFFFF,FFFFFF,,FFFFFFFF,F,FFFFFFF:,,F:FFFFFFF,,F:,:F::F::F,FFFFF,F,FF,FFF:FF,,FFFF,FFF,FFFFF:,F,F:FFFF,,:,F,F,:FF:,,FFFFFF,FF,F,FF,,FF:FF,F
@A00920:152:HGHKKDRXX:2:2102:24695:4993 2:N:0:CGCGTTCA+TGTTCTCT
GGACTACAGGGGTATCTAATCCTGTTCGCTCCCCACGCTTTCGCTCCTCAGCGTCAGTAACGGCCCAGAGACCCGCCTTCGCCACCGGTGTTCCTCCTAATATCTGCGCATTTCACCGCTACACCAGGAATTCCAGTCTCCCCTACCGCACTCAAGCCCGCCCGTATCCACCACACACCCACAGTTAAGCCGCAGGATTACATGGCTGACGCAACAAGCCGCCTACGAGCTCTTTACGCCCAATAAATCC
+
::FFFFF:FF:FF,FFFFF:FFFFFFFFFFFF:FFFFFFF:::F,FF:,F:FF:,FFFFFF,F,FFFFFF:F,FFF:FFF:F:FFFFFF:FFFFF:FFF,FFF,F:F:F,FFF:F,FFFFFFFFFFFFFFFF,,F:,F,F:,:FFF,,F:FFFF:FF:F,FFF::FF:FFF:FF:,F,,FFFFFFF:FFFFFF,FFFFF:FFF:FF:FF:FFFF:FFFFFFFFF,FFFF:F:,,F,:F,F,F,FF,:F,F
@A00920:152:HGHKKDRXX:2:2102:30617:5008 2:N:0:CGCGTTCA+TGTTCTCT
GGACTACCAGGGTTTCTAATCCCGTTTGCTCCCCACGCTTTCGTACATGAGCGTCAGCAATGGCCCAGCGGCCTGTCTTCACCTTCGGCGTTCCGATAGATATCTACGCATTTCACCGCTCCACCTATCGTTCCGACCGCCCCTACCATGCTCAAGATCGGCAGTATACCAAGCAATTCCACGGTTGAGCCGTGGGATTTCACAAAGTACTTACCGATCCGCCTGCGTACGCTTTAAGCCCAGTGATTCC
+
FFFFFFFFFFFFFFFFFFFFFFFFFFFFFFFFFFFFFFFFFFFFFFFFFFFFFFFFFFFFFFFFFF:FFFFFFFFFFFFFFFFFFFFFFFFFFFFFFFFFFFFFFFFFFFFFFF:FFFFFFFFFFFFFFFFF,FFFFFFFFFFFFFFFFFFFFFF:FFFFFFFFFF,FFFF,:FFF:FFFFFFFFFF:FFFFFFFFF,F:F,,FFFF:FFFFF:FFFF:FFFFFFFFF,,FF,,FFFFFFFF,FFFFF,F
@A00920:152:HGHKKDRXX:2:2102:29532:5760 2:N:0:CGCGTTCA+TGTTCTCT
GGACTACTGGGGTTTCTAATCCTGTTCGCTCCCCACGCTTTCGTGCCTCAGCGTCAATACAGGTCTAGCCAGCTGCCTTCGCAATTGGTGTTCTATGGCATATCTATGCATTTCACCGCTACATGCCACATTCCGCTGACCTCATCCTGATTCCAGCACTGCAGTATCAAAAGCAATTTTACGGTTGAGCCGCAAACTTTCACTCCTGACTTAACGTGCCGCCTACGCACCCTTTAAACCCAGTAATTCC
+
FFFFFFFF,FFFF:FFFFFFFFFFFFFFFFFFFFFFFFFFFFFFFFFF,FFFFFFFFFFFFFFFFFFF,FF::FFFFFFFFFFFFFF:FFFFFFFFF,FFFFFFFFFFFFFFFFFFFFFF:FFFF:FFF:FFFFFFFFFFFFFFFFFF,FFFFFFFF::FFFFFF:,:FFFF::FF,,::F,,FF:FFFFFF::F:,:,F:FF,:FF:FF,FF,FF,F,FFFF:F,FFFFFFF:::FF:FFF,,F:F,FF
@A00920:152:HGHKKDRXX:2:2102:16396:5963 2:N:0:CGCGTTCA+TGTTCTCT
GGACTACTGGGGTTTCTAATCCTGTTTGCTCCCCACGCTTTCGCGCCTCAGCGTCAGTACCGGTCCAGTGAGCCGCCTTCGCCACTGGTGTTCCTCCCAATATCTACGCATTTCACCGCTACACTGGGAATTCCACTCACCTCTCCCGGTCTCAAGCCAGGCAGTCTAACGGGCAGTTCCTCGGTTAAGCCGAGGGGTTTCACCCGTCACTTGCCAGGCCGCCTACGCGCCCTTTACGCCCAATAATTCC
+
FFFFFFF:FF:,F:FFFFFFFFFF:FFF:FFFFFFF:,FFF:FFFFFF::FF:F:FF,FFFFFFFFFFFFFF,FFFFFFF:FFFFFFFFFFFFFFFFFFFFFF:FFFFFFFFFFFFF::FFFFFFFFFFFFFFFFFFFFFFFFFF:FFFFF:FFFFFFF:FF,FFF,F:FFF:F,FFFFFFFFFFF::FFFFFFFFFFFFFFFFFFFFFFFFFFFFFFF:FF:F:FFF,FFFF:FFFFFFF::F::FFFF
@A00920:152:HGHKKDRXX:2:2102:27136:6277 2:N:0:CGCGTTCA+TGTTCTCT
GGACTACTGGGGTTTCTAATCCTGTTTGCTCCCCACGCTTTCGCACCTCAGCGTCAATACCTGTCCAGCGAGTCGCCTTCGCCACTGGTGTTCTTCCGAATATCTACGAATTTCACCTCTACACTCGGAATTCCACTCGCCTCTCCAGGATTCTAGCCATCTAGTTTCAAAGGCAGTTCCAGGGTTGAGCCCTGGGCTTTCACCTCTGACTTGAATGGCCGCCTACGTGCGCTTTACGCCCAGTAATTCC
+
FFFFFFFFFFFF:FFFFFFFFFFFFF:FFF:FFFFFFFFFFFFFFFFFFF:FFFFFFFFFFFFF:FFFFFFFFFFFFFFFFFFFFFFFFFFFFFFFFFFFFFFFFFFFF:FFFFFFFFFFFFFFFFFFFFFFFFFFFFFFFFFFFFFFFFFFFF:FFFFFFF:FFFF:F::F:FFFFF:FFFFFFFFFFFFF:FFFFF,F,FFFFFF:FFFFFFF:F:FFFFFFFFFFFFFFFFFFFFF:FFFFFFF:,F
@A00920:152:HGHKKDRXX:2:2102:28013:6637 2:N:0:CGCGTTCA+TGTTCTCT
GGACTACTGGGGTATCTAATCCCGTTTGCTCCCCTGGCTTTCGCGCCTCAGCGTCAGTGTTAGACCAGCAACCCGTCTTCACCTCAGGTGTTCCTCTTGATATCTACGCATTTCACCGCTACACCAAGAATTCCGATTGCCCCTTCTACACTCTAGCACTGCAGTATCACTTGGCCGTTCTGAGTTAAGCTCAGAGATTTCACAAGTGACTTACCGCGCCGCCTACGCGCCCTTTACGCCCAGTAAATCC
+
FFFFFFFFFFFFFFFFFFFFFFFFFFFFFFFFFFFFFFFFFFFFFFFFFFFFF:FFFFFFFFFFFFFFFFFFFFFFFFFFFFFFFFFFFF,FF,FFFFFFFFFF:FFFFFF:FFFFFFF:FFFFFFFFFFFFFFFFFFFFFFFFFFFFFFFFFFFFFFFFFFFFFFFFFFFFFFFFFFFFFFFFFFFFFFFFFFFFFFFFFFFFFFFFFFFFFFFFF:FFFFFFFFFFFFFFFF:,FFFFFFFFFFFFFF
@A00920:152:HGHKKDRXX:2:2102:27841:6746 2:N:0:CGCGTTCA+TGTTCTCT
GGACTACTAGGGTATCTAATCCTGTTTGCTCCCCACGCTTTCGCGGATGAGTGTCAGAACTGGCCCAGCGAGCCGCCTTCGCCACCGGTGTTCTTCCTGATATCTACGCATTCCACCGCTACACCAGGAATTCCACTCGCCTCTACCAGTCTCTAGCCCGCCAGTATCCGCGGCATATCCGGAGTTGAGCCCCGGGATTTCACCGCAGACTTAACGGGCCACCTGCCCGCGCTTTCCGCCCAGTAATTCC
+
FFFFFF:FFFFFFFFFFFFFFFFFFFF:F,FFF:FFFFFF:FFFFFF:FFFFFFF:FFFFFFFFFF,FFFFFFFFFF:FFFF:FFFFFFF:FFF:FFFFFFFF:FFFFFFFFFFFFFF:FFFFFFFFFF:FFFFFFFFFFFFFFF,FFFFFFFF,:FFFFFFFFFFFFFFFFFFFF:FF,FFFFF:,:FFFFFFFFF:FFF:F:FFF:FFFFFFFFFF:,FFF,F:FFFFFFFF:,,,,F,,FFFFFFF:
@A00920:152:HGHKKDRXX:2:2102:32154:6762 2:N:0:CGCGTTCA+TGTTCTCT
GGACTACTGGGGTTTCTAATCCTGTTCGCTCCCCACACTTTCGCTCCTCAGCGTCAGGTAATGCCCAGAGAACCGCCTTCGCCACCGGTGTTCCTCCTGATATCTGCGCATTTCACCGCTACACCAGGAATTCCGTTCTCCCCTGCATACCTCTAGTCTGCCCGTATCGGAAGCAGGCTCAGGGTTAAGCCCTGAGTTTTCACTCCCGACGCGACAAACCGCCTACGAGCCCTTTACGCCCAATAATTCC
+
FFFFFFFFFFFFFFFFFFFFFFFFFFFFFFFFFFFFFFFFFFFFFFFFFFFFFFFFFFFFFFFFFFFFFFFFFFFFFFFFFFFFFFFFFFFFFFFFFF:FFFFFFFFFFFFFFFFFFFFFFFFFFFFFFFFFFFFFFFFFFFFFFFFFFFFFFFFFFFFFFFFFFFFFFFF:FFFFFFFF:FFFFFF,FFFFFFFFFFFFFFFFFFFFFFFF:FFF,FFFFFFFFFFFFFFFFFFFFFFFF:FFFF:FF,
@A00920:152:HGHKKDRXX:2:2102:18539:6950 2:N:0:CGCGTTCA+TGTTCTCT
GGACTACTAGGGTTTCTAATCCTGTTCGCTCCCCACGCTTTCGCGCCTCAGCGTCAGGTACAGACCAGAGAGCCGCCTTCGCCACTGGTGTTCCTCCACATCTCTACGCATTTCACCGCTACACGTGGAATTCCGCTCTCCTCTTCTGCACTCAAGTTCCCCAGTTTCCAATGACCCTCCCCGGTTGAGCCGGGGGCTTTCACATCAGACTTAAGGAACCGCCTGCGCGCGCTTTACGCCCAATAATTCC
+
FFFFFFFFFFFF::FF:F,F:FFFFFF:FF:FFFFFFFFFFFFFFFFFFFFFFFFFF,FFFFFFFFFFF:FFFFFFFFFFFFFFFFFFFFFFFFFFFFFFF:FFF,FFFFF:FFFF:FFFFFFFFFFFFFFF:FFFFF:FFFFFF:FFFF:FFFFFFFF::FFFFFFFFFFFFF::FF:FF:FFF:FFFFFFFFFF:FFFFFFFFFFF:F,F:FFF:FFFFFF:FFFF:FFFFFF:FFFFFF,FFFFFFF
@A00920:152:HGHKKDRXX:2:2102:17607:7059 2:N:0:CGCGTTCA+TGTTCTCT
GGACTACAGGGGTTTCTAATCCCTTTCGCTCCCCTGGCCTTCGAGCCTCAGCGTCAGTAGTTGTCCAGTGACTCGCCTTCGCCACGAGTGTTCCTCTCGATATCCACGCATTTCACTGCTACACCGAGAATTCCAGTCACCTCTCCAACACTCAAGCATGGCAGTATCGGCTGCAGTTCCGGGGTTGAGCCCCGGGCTTTCACATCTGACTTACCACGCCGCCTACGCTCCCTTTACGCCCAGTGATTCC
+
FFFFFFFFFFFFFFFFFFFFFFFFFFFFFFFFFFFFFFFFFFFFFFFFFFFFFFFFFFFFFFFFFFFFFFFFFFFFFFFFFFFFFFFFFFFFFFFFFFFFFF,FFFFFFFFFFF:FFF:FFFFFFFFFFFFFFFFFFFFFFFFFFFFF::FFFFFFFF,FFFFFF:FF,F,FFFFFFFFF::FFF:,FF:FFFFF::FFFF,FFFFFF:FF:F:FFFFFFFFF:F,FFFFFFFFF::FFFFFFFFFF:FF
@A00920:152:HGHKKDRXX:2:2102:16676:7169 2:N:0:CGCGTTCA+TGTTCTCT
GGACTACTGGGGTATCTAATCCTGTTTGCTCCCCACGCTTTCGTGCATGAGCGTCAGTGCAGGCCCAGGGGGCTGCCTTCGCCATCGGTGTTCCTCCACATATCTACGCATTTCACTGCTACACGTGGAATTCCACCCCCCTCTGCCGCACTCCAGCCACCCAGTTTCAAACGCAGTTCCCAGGTTAAGCCCGGGGATTTCACATCTGACTTGAGTAGCCGCCTGCGCACGCTTTACGCCCAGTAATTCC
+
FFFFFFFFFFFFFFFFFFFFFFFF:,FFFFFFFFFFFFFFFFFFFF,FFFFFFFFFFFFF:FFF:FFFFFFF,FFFFFFFFFFFFFFFFFFFFFFFFFFFF:FFFFFFFFFFFFFF,FFFFF,FF:FF:FFF:FFFF,FFFFFFFFFFFFFFFFFFFF,FFFFFF:FFF,,FFFFFF,FFFFFF:F,FF,FFFFFF,,::,FFF:FFFFFF,FF:F:FFFFFFFFFFF,FF:F,FFFFFFFFF:,:::FF
@A00920:152:HGHKKDRXX:2:2102:27127:7169 2:N:0:CGCGTTCA+TGTTCTCT
GGACTACCGGGGTTTCTAATCCCGTTCGCTCCCCATGCTTTCGCATCTCAGCGTCAGGACAGGCCCAGCGTGTCGCCTTCGCCACTGGTGTTCCTCCGGATCTCTACGCATTTCACCACTACACCCGGAATTCCACACGCCTCTACCTACCTCTAGTCGCGCAGTTCGATTGCGTCCTCGCCCGGTTGAGCCGGGCGCTTTCACGCCTCACTTGCACGACCGCCTACACGCGCTTTACACCCAGTCAATC
+
FFFFFFFFFFFFFFFFFFFFFFFFFFFFFFFFFF:FFFFFFFFFFFFFFFFFFFFFFFFFFFFFFFFFFFFFFFFFFFFFFFF:FFFFFFFFFFFFFFFFFFFFFFFFFFFFFFFFFFFFFFFFFFFFFF,FFFFFFFFFFFFFFFFFFFFFFFFFFFFFFFFF:FFF,FFFFFFFF,FFFFFFF:FFFFFFFFFFFFFFFF,FFF:FFFFFFF:FFFFFFFFFFFFFFFFFF:FFFF:FFFFFF,:,F:
@A00920:152:HGHKKDRXX:2:2102:16025:7451 2:N:0:CGCGTTCA+TGTTCTCT
GGACTACACGGGTTTCTAATCCTGTTTGCGCCCCACGCTTTCGAGCCTCAGCGTCAGAAATTGTCCAGCAAGGCGCCTTCGCCACAGGTGTTCCTCCACATATCTACGCATTTCACCGCTACACGTGGAATTCCCCTTGCCTCTCCAATCCTCAAGCGATCCCGTATCCAAGGCAGTCCCGGAGTTGAGCTCCGGGCTTTCACCCCAGACGTACATCGCCGCCTGCGCGCGCTTTACGCCCAGTGATTCC
+
,,FF:FFF:F,:FF:,,F:,FFF,:FFFF,F,:FF:FF,FF:F,,F:FFF,,FFFFFFFF:FF,,:,F,FFFFF:FFF:FF::FF:FFFFFF::F:F,,:FF:FFFFF,F:FFFF:FF,FFF:F:,:,F,:FF:,FF,:F:F:F,FF:FFFFFFFF,,F,:FF,F,FF,:FF:FF,F::,FFFF::FFF:FFF,FFF,,FFFFFFFFFFFFFF,,:FFFFFFFFF,FFFFF:FFF,FFFFFFFFFFF,FF
@A00920:152:HGHKKDRXX:2:2102:13449:7842 2:N:0:CGCGTTCA+TGTTCTCT
GGACTACAGGGGTATCTAATCCTGTTTGATCCCCACGCTTTCGTGCCTCAGCGTCAATGATTGCGTAGTGAGCTGCCTTCGCAATTGGTGTTCTATGTCATATCTAAGCATTTCACCGCTACATGACATATTCCGCTCACCTCCACAATATTCAAGACAGATAGTATCAACGGCAGTTTCCAAGTTAAGCTTGGAGATTTCACCACTGACTTACCTGCCCGCCTACGCACCCTTTAAACCCAGTGAATCC
+
:FFFFF:FFFF:F:FFF,:FFFFFFFFFFFFFFFFFFFFFFFFFFFFFFFFFFF:F:FFFFFFFFF:FFF,F:FFFFFFFFF::FFFFFFFFF:::FFFFFFFFFFFF,FFF,FFFFFFFFFFFFFFFFFFFFFFFFFFF:F:FF:FFF:,FFFFFF:FFFFFFFF,,FFF:FFFF:FFFFF:FFFF::FFFFFFFFFFFFFFFFFFFF,FFFFF:,,:,FFFFF:FFFFFF,FFFFFF,FFFFFFFFF,
@A00920:152:HGHKKDRXX:2:2102:19099:7858 2:N:0:CGCGTTCA+TGTTCTCT
GGACTACAAGGGTTTCTAATCCTGTTTGCTCCCCACGCTTTCGTGCATGAGTGTCAGTGTTGGCCCAGGAGGCTGCCTTCGCCATTGGTGTTCCTCCACATCTCTACGCATTTCACCGCTACACGTGGAATTCCACCTCCCTCTGCCACACTCTAGCCACGTAGTTTCGAGCGCAATTCCCAAGTTAAGCCCGGGGCTTTCACACTCGACTTGCGCGGCCACCTGCGCACACTTTACGCCCAGTAATTCC
+
FFFFFFFFFFFF:FFFFFFFFFFFFFFFFFFFF:FFFFFFF:F,FFFFF:FFFFF:F:FFF:FFFFFFF::FF:FFF,FFFFFFFFFFFF:FFF:FFF:FFFFFFFFFFFFFFFFFFFFFFFF:F,FF::FFFFFF,F:FFFFFF:,FFF:FFF,FF:FF,FFF:FFFFF,,FFFFF::FFFFFFFF,FFF,,FFFFFFFFFFFFFF:FFFFF:,FF:FF:F:F:FFF,:,FF:FFF,FFFFF,:::F:F
@A00920:152:HGHKKDRXX:2:2102:31430:8171 2:N:0:CGCGTTCA+TGTTCTCT
GGACTACTCGGGTTTCTAATCCGGTTCGCTCCCCACACTTTCGCGCCTCAGCGTCACGAGCTGTCCAGCGAGCTGCCTTCGCCATGGGTGTTCCTACCAGTATCTACGCATTCCACCGCTACACTGGTAATTCCACTCGCCTCTCCAGCCGTCCAGCCTGCCAGTACCCACTGCCGTTCCGAGGTTGAGCCTCGGGATTTGACAACGGACTTAACAGACCGCCTACGCGCCCTTTACGCCCAGTGATTCC
+
F:F:FFFFF,:FFF:FFFFF:FFFFFF:FFFFF,F,FFFF:,,FFFF,FFFFFFFFF:FFFFFF,F,:FFFFFFF,FFFF:FFFFFFFFFFF,FFFFFFFFF:FFFF:FF:FFFFF,:FFFFFFFFFFFFFFFFFFFFFFFFFFFFFFFFFFFFFFFFFFFFFFF:FFFFFFF:FFFF,FFFF,FFFFFFFFFFF:FFFFFFFFFFFFFFF,FFFFFFFFF:FF::FFFFFFFF:FFFFFFFFFFFFF,F
@A00920:152:HGHKKDRXX:2:2102:9372:8547 2:N:0:CGCGTTCA+TGTTCTCT
GGACTACTCGGGTTTCTAATCCTGTTTGCTCCCCACGCTGTCGCACCTGAGTGTCAGTATTGGGCCAGGTAGCCGCCTTCGCCACTGATGTTCCTCCCGATATCTACGCATTTCACCGCTACACCGGGAATTCCACTTCCCTCTCCCATACTCTAGCAATGCAGTCTCGAATGCAGTTCCCAGGTTAAGCCTGGGGATTTCACACCCGACTTGCAAAGCCGCCTACGCGCGCTTTACGCCCAGTAATTCC
+
FFFFFFFFFFFFFFFFFFFFFFFFFFFFFFFFFFFFFFFFF:FFFFFFFFFFFFFFFFF:FFFFFFFFFFFFFFFFFFFFFFFFFFFFFFFFFFFFFFFF:FFFFFFFFFFFFF,FFFF:FF,:F:FFFFFFFFFFFFF:FFFFFFF,FF::F:FFFFFFFFFFFF:FFF:FFF:FFFF,FFFFFF::FFFFFFFFFFFFF,FFFFFFFF:FFF,FFFFFFF:F:FFFFFF:,FFFFFFFFFFF,:,FFF
@A00920:152:HGHKKDRXX:2:2102:29071:8594 2:N:0:CGCGTTCA+TGTTCTCT
GGACTACAGGGGTATCTAATCCTGTTCGCTCCCCACGCTTTCGCTTCTCAGCGTCAGTAATGGCCCAGAGACCTGCCTTCGCCATCGGTGTTCCTCCTGATATCTGCGCATTCCACCGCTACACCAGGAATTCCAGTCTCCCCTACAACACTCTAGCCTGCCCGTACCCACTGCAAGCCCGGGGTTAAGCCCCGGGATTTCACAGCAGACGCGACAAGCCGCCTACAAGCTCTTTACGCCCAATAATTCC
+
FFFFF:FFFFFFFFFFFFFFFFFFFFFFFFFFFFF,FFFFFFF::FFFFFFFFFFFFFF,,,F,FFFFFFFFF,FFF,FFFFF,::FFFFFFF,FFF:,FFFFFFFFFFFFFFFFFFFF:FFFF,F:F:,FFFFF:FFFFFFFFFF,:FFFFF,FF,:,::FFFFFFFFFFFFFFFFFF:,,:FFFF:FFF:FFFF,FFFFFFFFFFFFFFFFFFF:,FFFFFF,FFF:F:FFFFFFFFFFFFFFF:FFF
@A00920:152:HGHKKDRXX:2:2102:32353:8672 2:N:0:CGCGTTCA+TGTTCTCT
GGACTACCGGGGTTTCTAATCCCGTTTGCTACCCTGGCTTTCGTTCCTCAGTGTCAGTTGCAGTCCAGAACGCCGCCTTCGCCACCGGTGTTCCTCCAGATATCTACGCATTTCACCGCTACACCTGGAATTCCGCGTTCCTCTCCTGCACTCGAGCTTGCCAGTCTCAGACGCAGTTCCCCAGTTAAGCTGAGGGATTTCACGTCTGACTTAGCAAGCCACCTACGAACCCTTTACGCCCAGTAATTCC
+
FFFFFFFFFFFFFFFF:FFFFFFFFFFFFFFFFFFFFFFFFFFFFFFFFFF:FFFFFF:FFFFFFFFF:FFFFFFFFFFFFFFFFFFFFFFFFFFFFFFFFFFFFFFFFFFFFFFFFFFFFFFFFFFFFFFFFFFFFFFFFFFFFF:FFFFFFFFFFFFFFFFFFFFFFFFFFFFFFFFFFFFFFFFFFFFFFFFFFFFFFFFFFFF:FF:F:FFFFFFFFFFF:,FF:FFF:F:FFFFFF,:FFFFFFF
@A00920:152:HGHKKDRXX:2:2102:19614:9377 2:N:0:CGCGTTCA+TGTTCTCT
GGACTACTAGGGTTTCTAATCCTGTTTGCTACCCACGCTTTCGCGCATCAGCGTCAGAACCGGTCCAGGCGGCCGCCTTCGCCACTGGTGTTCCTCCCAATCTCTACGCATTTCACCGCTACACTGGGAATTCCACCGCCCCCTCCCGGCCTCAAGCCACGCAGTTTCAAGGGCACTTCCTCGGTTGAGCCGAGGGATTTCACCCTTGACTTGCGAAGCCGCCTACGCGCCCTTTACGCCCAATCATTCC
+
FFFFFFFFFFFFFFFFFFFFFF,FFF,FFFFFFFFFFFFFFFFFFFFFFFFFFFFFFFFF,:,FFFFF,FF:FFFF,FFFFFFFF,FFFFFFFFFFFFFFFFFFFFFFFFFF:FFFF:FF:F:F:FFFFFFFFF:,::FFFFFF,FFF:FFFF,FF:FFFFF,F:F,FF:FFFF,,FFFFFFFFFFFFF::FFFFFFFF:FFFFF,FFFFFFFFFFFFFFFFFF,FFFFF:FF,FFFFFFFF:F,FFFFF
@A00920:152:HGHKKDRXX:2:2102:25681:9486 2:N:0:CGCGTTCA+TGTTCTCT
GGACTACTGGGGTTTCTAATCCCGTTTGCTACCCACGCTTTCGTGCCTCAGTGTCAGGAATGAGCCAGTCGTCTGCCTACGCCATCGGTGTTCCTCCTTATATCTACGGATTTCACTCCTACACAAGGAATTCCAACGACCTCTCTCATCCTCTAGCTTAGCAGTTTTGATAATGGATATGCGGTTGAGCCGCACGCTTTCACTATCAACTTACTATGCCACCTACGCAACTCTTTACGCCCCGTAATTC
+
FFFFFFFFFFFFFFFFFFFFFFFFFFFFFFFFFFFFFFFFFFFFFFFFFFFFFFFFFF:FFFFFFFFFFFF,FFFFFFFFFFFFFFFFFF:FFFFFF,FFFFFF:FF,FFFFFFFFFFFFFFFF,FFFFFFFFF,,FF:FFFFFFFF:FFFFFFFF:F,FFFFFF:F:F,F:FFF:F:F,:FFFFFFFFFFFFFFF:F:FFFFFFFFFFFFF:FFFFFFFFFFFFFFFF:FFFFF,FFFFFF,FFFFF,,
@A00920:152:HGHKKDRXX:2:2102:12355:10614 2:N:0:CGCGTTCA+TGTTCTCT
GGACTACCAGGGTATCTAATCCCGTTTGCTCCCCTGGCTTTCGCTCCTCAGCGTCAATGCCGGTCCAGGATGCCGCCTTCGCCACCGGTATTCCTCCAGATATCTACGCATTTCACCGCTACACCTGGAATTCTGCATCCCTCTCCCGGATTCAAGCCAATCAGTATCAGACGCAGTTCCCAGGTTGAGCCTGGGGATTTCACGTCTGACTTAGTTGGCCGCCTACGAGCCCTTTACGCCCAGTAATTCC
+
FFFFFFFFFFFFFFFFF:FFFFFFFFFFFFFFFFFFFFFFFFFFFFF:FF:FF,FF,FFFFFFFF:FFFFFFFFFFFFFFF:FFFFFFF:FFFF,F,F:FFFFFFFFFFFFF,FFFFFFF::FFFFFFFF,FFF:FF:FFFFF:FFFFF:,:FF:FFF:FFFFFFFFFFFFFFFFFFFF:FFFFFFFFFFFFFFFF:,FFFF,FF:FFFFF,FFFFFFFFFF:F:FFFFFFFF:F:FFF:F,F,F:F,FF
@A00920:152:HGHKKDRXX:2:2102:20482:10661 2:N:0:CGCGTTCA+TGTTCTCT
GGACTACTGGGGTTTCTAATCCTGTTTGCTCCCCACGCTTTCGCACCTCAGCGTCAGTTCCGGGCCAGTGAGCCGCCTTCGCCACTGGTGTTCTTGCGAATATCTACGAATTTCACCTCTACACTCGCAGTTCCACTCACCTCTCCCGGACTCAAGATCCCCAGTATCAAAGGCAGTTCCAAGGTTGAGCCTTGGGATTTCACCTCTGACTTAAAGATCCGCCTACGTGAGCTTTACGCCCAGTGATTCC
+
:FFFFFFFFFFFFFFFFFFFFFFFFFFFFF,FFFFFFFFFFF:,,:FFFFFFFFFFFFFF,FFFFFFFFFFFFF,FFFFFFFFFFFFFFFF:F,:FFF:,FFFFFFFFFFF,FF:FF,FFFF::FF:FFFF:F:FFFFFFFFF,FFFFFFFFFFFF:FFF,FFFFF:FF,F:F:FFFFFF,,,F:FFF:FFFF:,:FF::F,:FF:F,FF:F,FFF,FFFFFFF:FFFF,F,,F::FFF,FFFF,F,FFF
@A00920:152:HGHKKDRXX:2:2102:18258:11318 2:N:0:CGCGTTCA+TGTTCTCT
GGACTACAGGGGTTTCTAATCCTGTTCGCTCCCCTAGCTTTCGCGCCTCAGCGTCAGGTAAGGCCCAGAGATCCGCCTTCGCCACCGGTGTTCCTCCTGATATCTGCGCATTTCACCGCTACACCAGGAATTCCGATCTCCCCTACCTACCTCCAGCCCGGAAGTATCGGAGGCAGTTCCGGGGTTGAGCCCCGGGATTTCACCCCCGACTCGAATATCCGCCTACGCGCTCTTTACGCCCAGTAATTCC
+
FFFFFFFFFFFFFFFFFFFFFFFFFFFFFFFFFFFFFFFFFFFFFFFFFFFFF:FFFFF::FFFFFFFFFFFFFFF:FFFFFF:FFFFFFFFFFFFFFFFF:FFFFFFFFFFFFFFFFFFFFFF:FFF:FFFFFFFFF::F:FFFFFFF:FFFFFFFF:F:FFFFFFF:FF:FFFFFFFFFFFFFFFFFFFF:FFFFFFFFFFFFF::,FFFFFFF,FFFFFFFFFFFFFFFFFFFFFFFF,FFFFFF:F
@A00920:152:HGHKKDRXX:2:2102:2871:12070 2:N:0:CGCGTTCA+TGTTCTCT
GGACTACTAGGGTTTCTAATCCTGTTTGCTCCCCACGCTTTCGTGCATGAGCGTCAGTGCAGGCCCAGGGGATTGCCTTCGCCATCGGTGTTCCTCCGCATATCTACGCATTTCACTGCTACACGCGGAATTCCATCCCCCTCTGCCGCACTCCAGCGATGCAGTCACAAATGCAGTTCCCAGGTTAAGCCCGGGGATTTCACACCTGTCTTACATCACCGCCTGCGCACGCTTTACGCCCAGTAATTCC
+
FFFFFFFFFFFFFFFFFFFFFFFFFFFFFFFFFFFFFFFF:FFFFFFFFFFFF:F:FFFFF:FFFFFFFFFFFFFFFFFFFFFFFFFFFFFFFFFFFFF:F:FFFFFFFFFFFFFFFFFFFFFFFFFFFFFFFFFFFFFFFFFFFFFFFFFFFFFFFFFFFFFFFF:FFFFFFFFFFFFFFFFFFFF:FFFFFFFFFF:FFFFF:FFFFFFFFFFF:FFFFFFFFFFFFFFF:FF,FFFFFFFF:FFFFF
@A00920:152:HGHKKDRXX:2:2102:4137:12571 2:N:0:CGCGTTCA+TGTTCTCT
GGACTACAGGGGTATCTAATCCTGTTTGCTCCCCACGCTGTCGCGCCTCAGCGTCAGCCACTGCCCAGCAGGCCGCCTTCGCCACCGGTGTTCTTCCGGATCTCTACGCATTCCACCGCTACACCCGGAATTCCACCTGCCTCTACAGTGCTCAAGTGAAGCAGTTCGCACGGCCGATCCGGGGTTGAGCCCCGGACTTTCACCACACGCTTACCCCACCGCCTACGCGCCCTTTACGCCCAGTGATTCC
+
FFFFFFFFFFFFFFFFFFFFFFFFFFFFFFFFFFFFFFF:FFFFFFFFFFFFFFFFFFFFF,F,FFFFFFF,FFFF,FFFFFFFFFFF:FFFFFFFF,FFFFFF::FFFFFFFFFFFFFFFFFFFFF:F,FFFFFFFFFFFFFFFF:F,FFFFF:FFFFFFFFFF,FFFFFF:FFFFFFF,:FFFFFFFFF::F:FFFFFFFFFF:FFFF:,F:FFFFFF:FFFFF,:FFFF:F:FFFFFF,,F,F,F:F
@A00920:152:HGHKKDRXX:2:2102:25373:12806 2:N:0:CGCGTTCA+TGTTCTCT
GGACTACAGGGGTATCTAATCCTGTTCGCTACCCACGCTTTCGCATCTCAGCGTCAGGAAAGGCCCAGAGAGCCGCCTTCGCCGCTGGTGTTCCTCCCGATATCTGCGCATTCCACCGCTACACCGGGAATTCCACTCTCCTCTACCTTCCTCAAGCCACGCAGTACCGGATGCAGTTCCGAAGTTAAGCCTCGGGATTTCACATCCGACTTACATGGCCGCCTACATGCGCTTTACGCCCAATGATTCC
+
FFFFFFFFFFFFFFFFFFFFFFFFFFFFFFFFFFFFFFFFFFFFFFFFFFFFFFFFFFF:FFFFFFFFFFFFFFFFFFFFFFFFFFFFFFFFFFFFFFFFFFFFFFFFFFFFFFFFFFFFFFFFFFFFFFFFFFFFFFFFFFFFFFFFFFFFFFF:FFFFFFFFFFFFFFFFFFFFFFFFFFFF:FFF,FFFFFFFFFFFFF,FFFFFFFFF,FF:FFFFFFFFFFFF,FFFFFF:FFFF:FFF:FFFFF
@A00920:152:HGHKKDRXX:2:2102:11388:13479 2:N:0:CGCGTTCA+TGTTCTCT
GGACTACACGGGTATCTAATCCTGTTCGCTCCCCACGCTTTCGCTCCTCAGCGTCAGTACAGGCCCAGAGAACCGCCTTCGCCACCGGTGTTCCTCCCGATATCTGCGCATTTCACCGCTACACCGGGAATTCCATTCTCCCCTACCTGCCTCTAGCCTGCCCGTATCCACCGCAGACCCGGAGTTAAGCCCCGGGCTTTCACGACGGACGCGACAGGCCGCCTACGAGCTCTTTACGCCCAATAATTCC
+
:FFFFFFFFFFFFFFFFFFFFFFFFFFFFFFFFF:FFFFFFFFFFFFFFFFFFFFFFFFFFFFFFFFFFFFF:FFFFFFFFFFFFFFFFFFFFFFFFFFFFFFFFFFF:FFFF::FFFFFFF:FFFFFFF:FFFFF:FFF:F,::FF:FFFFFFFFFF:F:FFFFFFFFFFFFFF,:FF,:FFFFFF:,F:FFFFFF:FFFFFFFF:FFFFF:FFF:FFFF:FF:,FFFFFFFFFFFF,FFFFFFFFFF,
@A00920:152:HGHKKDRXX:2:2102:7030:13792 2:N:0:CGCGTTCA+TGTTCTCT
GGACTACTGGGGTTTCTAATCCCGTTCGCTCCCCACGCTTTCGTGCCTGAGCGTCAGCGCCGACCCAGTCGTCTGTCTTCACCCTTGGCGTTCCTCTAGATATCTACGCATTTCACCGCTCCACCTAGAGTTCCGACGACCTCTGTCGGGCTCAAGACCTACAGTATGCCAAGCAATTCCATGGTTGAGCCATGGGATTTCACACAGCACTTACAGGTCCGCCTGCGCACCCTTTAAGCCCAGTGATTCC
+
FFFFFFFFFFFFFFFFFFFFFFFFFFFFFFFFFFFFFFFFFFFFFFFFFFF:FFFFFFFFFFFFFFFF:F:FFFFFFFFFFFF,F:FFF:FFFF:FFFFFFFFFFFFFFFF,FFFFFF:FFFFFFFFFFFFFFFFFFFFFFFFFFFFF,FFFFFFFFFFFFFFF:FFF:FFFFFFFFFFFF:FFFFFFFFFFFFFFFFFFFF:F,FFFFF,F:FFF,FF:FFF,:FFF:FFFFF,,F:FFF,F,F:FF:F
@A00920:152:HGHKKDRXX:2:2102:25970:13996 2:N:0:CGCGTTCA+TGTTCTCT
GGACTACCCGGGTATCTAATCCTGTTTGATCCCCACACTTTCGTGCATCAGCGTCAGTTACAACTTAGTAAGCTGCCTTCGCTATCGGTGTTCTTGACGATATCTATGCATTTCACCGCTACACCGTCAATTCCGCCTACCTCATCTGTACTCAAGCCCTGCAGTATCAATGCCACCCTCCCGGTTAAGCCGGGATATTTCAGCACTGACTTATAAGGCCGCCTACGCACCCTTTAAACCCCATAAATCC
+
FF:FFFF::FFFF:FFFF:FFFFFFFFFFFFFFFFFFFFFFFFFFFFFFFFFFFF:FFFFFFFFFFFFFFFFFFFFF:FFFFF,FFFF,FF:FFFFFFFF:,FFFFFFFFFFFF,FFFFFFFFFFFFF,FFFFFFFFFFFFFFFFFFFFFFFFFFFFFFFFFFFFFFFFFFFFFF:FFFFFFFFFFFFFFFFFFFFFFFFFFFFFFF:FFFFF:FFFFFFFFFF:FFFFFFF,F:FFFF:,,F,FF,FFF
@A00920:152:HGHKKDRXX:2:2102:20320:14231 2:N:0:CGCGTTCA+TGTTCTCT
GGACTACTGGGGTATCTAATCCTGTTTGCTCCCCAAGCTTTCGTGCCTCAGCGTCAGTGACTGTCCAGCAGGCCGACTACACCGCGGGTGTTCCTCCTGATATCTACGCATTTCACCGCTACACCAGGAATTCCGCCTGCCTCTCCAGAACTCAAGCAACCCAGTTTCCGGCGCACCCTCCCGGTTGAGCCGGGAGATTTCACACCAGACTTGGGCCGCCGCCTACGCACTCTTTACGCCCAGTAACTCC
+
:FF:FFFFFFFFFFFFFFFFFF:F:FFFFF:FFFF,FFFFFFFFFFFFFFFFFFFF,:FFF,FFFFFFFF:F:FF,FFFFFF:F::FFFF:FFFFFFFF:F:FFFFF:FFFFFFF:F:FFFFFFF:F,:FFFF:,F:F,FF:FFFFF:,FFFFFFF,F,::FF:FFFFF:,,F,FFF::F,F,:FFFFF::FFFFFFF:::FFFF,,:FF:,,,,F:,:F:FF,F:::FFF:F,F,:F,F,F,FFF,FF,
@A00920:152:HGHKKDRXX:2:2102:17662:14794 2:N:0:CGCGTTCA+TGTTCTCT
GGACTACTGGGGTTTCTAATCCCGTTCGCTCCCCACGCTTTCGCACATGAGCGTCAGTACAAGGCTAGGGTGCCGCTTTCGCCACTGGTATTCCTCCAGATATCTACGCATTCCACCACTACACCTGGAATTCTACACCCCTCTCCTTGCCTCAAGTCTCCCAGTTTTCAACGACCTCTCCCAGTTAAGCCGGGAGCTTTCACGTCCGACTTGGACCACCGCCTGCCCGCGCTTTACGCCCAGTCAATCC
+
FFFF:FFFFFFFFFFFFFFFFFFFFFFFFFFFFFFFFFFFFFFFFFFFFFFFFFFFFFFFFFFFFFFFFFFFFFFFFFFFFFFFFFFFF,:FFFFFFFFF:FFFFFFFF:F,FF,FFFFFFF,FFFFFFFFFFF:FFFFFFFFFFF,FFFFFFF,FFFFFFFFFFFFFFFFFFFFFFFFF:FF:FFFFFFFFFFFFFF,FFFFF:FFFFFFF::FFFFFFFFFFFFFFFFFF,FF:F,FFFFFF,:,FFF
@A00920:152:HGHKKDRXX:2:2102:14425:15076 2:N:0:CGCGTTCA+TGTTCTCT
GGACTACTAGGGTATCTAATCCTGTTTGCTCCCCACGCTTTCGCACCTCAGCGTCAATACATGTCCAGTGAGTCGCCTTCGCCACTGGTGTTCTTCCGAATATCTACGAATTTCACCTCTACACTCGGAATTCCACTCACCTCTCCATGATTCTAGCGATGCAGTCTTAAAGGCAATTCCGGAGTTGAGCTCCGGGCTTTCACCTCTAACTTACAAAGCCGCCTACGCGCGCTTTACGCCCAGTAATTCC
+
FFFFFFFFFFFFFFFFFFFFFFFFFFFFFFFFFFFFFFFFFF:FFFFFF:FFFFFFFFFFFFFFFFFFFFFFFFFFFFFFFFFFFFFFFFFFFFFFFFFFF:FFFFFFFFFFFFFFFFFFFFFFFFFFFFFF:FFFFFFFFFFFFFFFFFFFFFFFFFFFF,FFFF,FFFFFF:,FFF:FF,FF:,FFF,FFFFFFFFFFFFFFFFFFFFFF,FFF:FFFFFFF,,:FFFFFFFFFFFF:FFFFFFF,:F
@A00920:152:HGHKKDRXX:2:2102:10402:15123 2:N:0:CGCGTTCA+TGTTCTCT
GGACTACTAGGGTTTCTAATCCTGTTCGCTCCCCACGCTTTCGCTCCTCAGCGTCAGTTCCGGCCCAGACCACCGCCTTCGCCACCGGTGTTCCTCCTGATATCTGCGCATTTCACCGCTACACCAGGAATTCCGTGGTCCCCTACCGGACTCTAGCCATGGCAGTATCGAGTGGCCGCTCCAGGTTGAGCCTGAAGTTTTCACACCCGACTTGCCAAGCCGCCTACGAGCTCTTTACGCCCAATGAATC
+
FFFFFFFFFFFFFFFFFFFFFFFFFFFFFFFFFFFFFFFFFFFFFFFFFFFFFFFFFFFFFFFFFFFFFFFFFFFFFFFFFFFFFFFFFFFFFFFFFFFFFFFFFFFFFF,FFFFFFFFFFF,FF,FFF:F,FFFFFFFFFFF,FFFFFFFFFFFFFF:FFFFFFF,FFFFFFFFFFFFFFFFFFFFF:FFFFFFFFFF,FFFFFFF:FFFFFFFFF:FFFFFFFFFFFFFFF,,FFFFFF:FFFFFFFF
@A00920:152:HGHKKDRXX:2:2102:4969:15264 2:N:0:CGCGTTCA+TGTTCTCT
GGACTACCAGGGTATCTAATCCTGTTTGCTCCCCACGCTTTCGTGCCTGATCGTCAGTTCTGGTCCAGGAAGTCGCTTTCGCCACTGATGTTCCTTCTGATATCTACGCATTTCACCGCTACACCAGACATTCCACTTCCCTCTGCCGAACTCTAGCCACCCAGTTTCGAATGCAATTCCCAGGTTGAGCCCGGGGCTTTCACACCCGACTTGAATGGCCGACTACGCACGCTTTACGCCCAGTAATTCA
+
FFFFF:FFFFF:F::FF:FFFFFF::FFFF:FFFFFFFFFFFFFFFFFFFFFF:FF:,FFFFFFFFF:F::FFF:F:,:FFFF:FFFFFF,FFFFFFFFFF:FF:FFF:FF,:FFFFFFF:FF:F::,,:FF:,FF::FFFFFFFFF:FFFFFFF,::,FF:FFFFFFFF:FFFFFFFF:F::FFF,,,F:FFFFFF:FF:FFFFFFF,,:F,::F,,:FFFFF,FFFFFF:F:FF,F:F,:FFFFF,F,
@A00920:152:HGHKKDRXX:2:2102:31322:15311 2:N:0:CGCGTTCA+TGTTCTCT
GGACTACAGGGGTTTCTAATCCCGTTTGCTCCCCTGGCTTTCGCGCCTCAGCGTAAATGCCGGTCCAGGATGCCGCCTTCGCCACCGGTGTTCCTCAAGATATCTACGAATTTCACCGCTACACCTGGAATTCCACATCCCTATCCCGAACTCCAGACTTCCAGTATCAGACGCAGTTCCCGAGTTAAGCCCGGGGAATTCACGTCTGACTGAGAAGGCCGCCTACGCGCCCATTACGCCAAGTGATTCC
+
,,FF:F,FF:FFF,FF,FF,,:,,F,FF,F,,,FF,,F,,,,F:FF,::F,,::,:FFFF,,,,:F,F,FFF,,F,,:FF,FFF,:,,FFF,:FFF,F:F,FF,:FF:,F,F,,FF:,F,FFFFF::,F:FF:FF,F,F:FF,FF:,:FFFFFF,:,,FFFFFF:F,F:FF,,,F,,FF,FFFFF,F:,FF,F,,FF,:F,FFF:FF,FF,F:FFF,::F,FF,F,,,,F::,:FF,FF:,F,F:,FFF:
@A00920:152:HGHKKDRXX:2:2102:29930:15436 2:N:0:CGCGTTCA+TGTTCTCT
GGACTACTCGGGTTTCTAATCCCGTTTGCTACCCTGGCTTTCGTTCCTCAGTGTCAGTTGCAGTCCAGAACGCCGCCTTCGCCACCGGTGTTCCTCCAGATATCTACGCATTTCACCGCTACACCTGGAATTCCGCGTTCCTCTCCTGCACTCGAGCTCGCCAGTCTCAGACGCAGTTCCCCAGTTAAGCTGAGGGATTTCACGTCTGACTTAGCGAGCCACCTACGAACCCTTTACGCCCAGTAATTCC
+
FFFFFFFFFFFFFFFFFFFFFFFFFFFFFFFFFFFFFFFFFFFFFFFFFFFFFFFFFFFFFFFFFFFFFFFFFFFFFFFFFFFFFFFFFFFFFFFFFFFFFFFFFFFFFFFFFFFFFFFFFFFFFFFFFFFFFFFFFFFFFFFFFFFFFFFFFFFFFFFFFFFFFFFFFFFFF:FFFF,FFFFFFF:FFFFF:FFFFFFFF,FFFFFFFFFF:,FFFFFFFFFFFFFFFFFFFFFFFFFFF,FFFFFFFF
@A00920:152:HGHKKDRXX:2:2102:31123:16344 2:N:0:CGCGTTCA+TGTTCTCT
GGACTACAGGGGTTTCTAATCCTGTTTGATCCCCACGCTTTCGTGCCTCAGAGTCAATATATGTGTAGCGAGCTGCCTTCGCAATTGGTGTTCTATGTCATATCTAAGCATTTCACCGCTACATGACATATTCCGCTCACCTCCACAATATTCAAGACAGATAGTATCAACGGCAGTTTCCAAGTTAAGCTCGGAGATTTCACCACTGACTTACCTGACCTCCTACGCACCCTTTAAACCCAGTGAATCC
+
FFFFFFFFFFFFFFFFFFFFFFFFFFFFFFFFFFF:FFFFFFFFFFFFFFFFFFFFFFFFFFFFFFFFFF,FFFFFFFFFFFF:FFFFFFFFFFF:FFFFFFFFFFFFFFFFFFFFF:FFFFFFFFFFFFFFF:FFFFFFFFFFFFFFFFFFFF,F,FFFFFFFFFFFFFFFFFFFFFFFFF:,FF,F::FF,FFF:FFFFFFFFFF,F,FF,FFFF,:FFFFFFF,FFFF,,FFFFFFF:FFFFFFFF:
@A00920:152:HGHKKDRXX:2:2102:9715:16438 2:N:0:CGCGTTCA+TGTTCTCT
GGACTACAGGGGTATCTAATCCTGTTTGCTCCCCACGCTTTCGCACCTCAGCGTCAATACCGGTCCAGTGAGACGCCTTCGCCACTGGTGTTCTTCCGAATATCTACGAATTTCACCTCTACACTCGGAATTCCACTCACCTCTCCCGGAGTCAAGCGATGCAGTCTTAAAGGCAGTTCCGGGGTTGAGCCCCGGGCTTTCACCTCTATCTTAAAAAGCCGCCTCCGCGCGCTTTACGCCCAGTAATTCC
+
FFFFFFF,FFFFF:FFFFFFFFFFFFFFFFFFFFFFFFFFFFF,FF,FFFFFFFFF:FFFFFFFFFFFFFF,,:FFFFFFFFFFF:FFFFFFF,FFFFFFF:FF:FFFFF:FFFFF,FFFFFFF:FFFFFFFFFF,:F,FFFFF:FFF:F,FFFFFFF:FF:FFFF,FFFFFFFFFFF,FF:FF::F:,FFFFFFFF,FF:FF,FFFF,F,FF,:FF:,FFFF:,,,F,FFF:,F,FFFFF,,FF,F,,F
@A00920:152:HGHKKDRXX:2:2102:30535:16955 2:N:0:CGCGTTCA+TGTTCTCT
GGACTACTGGGGTATCTAATCCTGTTTGCTCCCCACGCTTTCGCGCCTCAGCGTCAGTACCGAGCCAGATAGCCGCCTTCGCCACTGGTGTTCTTCCCAATATCTACGAATTTCACCTCTACACTGGGAATTCCGCTATCCTCTCTCGGACTCAGAGCGCGGCAGATTTAAGCGCAGTTCCCGGGTTGAGCCCGGGCCTTTCACGCCTAACTTCCCGCACCGCCTACGCGCCCTTTACGCCCAGTAATAC
+
FFFFFFFFFFFFF,FFFFFFFF:FFFFFFFFFFF:FFFFFFFFFF:FFFFFFFFFFFFFFF,F,FFFFFF:F:FFF:FFFFFFFFFFFFFFFFFFFFF,FFFFFFFFFFFFFFFFFF,FFFFFF::FFFFFFFFFFFFFFF:FFF:FFFFFFFFFF,FFFFFFF,,F:F,F:FFFFF:FFFFFFFFFFFFF,,FFFF:F,FFFF:FF:FFFFFFFF,FFFF:FFFFFFFFFFF::FFFFFF:,FF,FF,F
@A00920:152:HGHKKDRXX:2:2102:28058:17018 2:N:0:CGCGTTCA+TGTTCTCT
GGACTACAGGGGTTTCTAATCCTGTTCGCTCCCCACGCTTTCGTGCCTCAGCGTCAGTACCTGTCCAGTCACCCGCCTACGCCTCTGGTATTCCTCGTGATATCTACGCATTTCACCGCTACACCACGAATTCTAGTGACCTCTCCAGGACTCAAGAACTGCAGTATCAAAGGCAATTCCACGGTTGAGCCGTGGGCTTTCACCCCTGACTTACAGTCCCGCCTACACACCCTTTACCCCCAGTGATTCC
+
FFFFFFFFFFFFFFFFFFFFFFFFFFFFFFFFFFFFFFFFFFFFFFFFFFFFFFFFFFFFFFFF:FFFFFFFFFFFFFFFFFFFFFFFFF:FFFFFFFFFFF,FFFFFFFFFFFFFFFFF:FFFFFFFFFFFFFFFFFFFF:FFFFFFFFFFFFF:FFFFFFFF,FFFF:FFFFFFFFFFFFFFF,FFFFF:FFFFF:FF:FFFFFFFFFFFFFFFFFFFFFFFFF,:F:FFFFFF:,FFFFF:FFF,FF
@A00920:152:HGHKKDRXX:2:2102:8070:17597 2:N:0:CGCGTTCA+TGTTCTCT
GGACTACAGGGGTATCTAATCCTGTTTGCTCCCCACGCTTTCGCGCCTCAGCGTCAGTGTCGGTCCAGATGGCTGCCTTCGCCATCGGTGTTCTTCCCAATATCTACGAATTTCACCTCTACACTGGGAATTCCACCATCCTCTCCCGAACTCTAGCCCATCAGTCTCAAGCGCGGTTCCCAGGTTGAGCCCGGGGCTTTCACGCCTGACTTGAGGGACCGCCTACGCGCCCTTTACGCCCAGTAATTCC
+
FFFFFFFFFFFFFFFFFFFFFFFF:FFFFFFFFFFFFFFFFFFFFFFFFFFFFFFFF:FFFFFFFFFFFFFF:FFFFFFFFF::FFFF:F,FFFFFFFF,FFFFFFFFF:FFFFFFFFFFFFFFFFFFF,FFFFFFFFFFFFFFFFFFFFFFFFFFFFFFFFFFFFFFFFFFFFFFFFFFFFFFFFFFFFFFFFFFFFFFFFFFFFFFFF,FFFFF:FFFFFF:FFFFFFFFFFF,:FFFF:F:FFFFFF
@A00920:152:HGHKKDRXX:2:2102:23972:17644 2:N:0:CGCGTTCA+TGTTCTCT
GGACTACAGGGGTATCTAATCCTGTTTGCTCCCCACGCTTTCGCACCTCAGCGTCAGTAATGGACCAGTAAGCCGCCTTCGCCACTGGTGTTCCTCCGAATATCTACGAATTTCACCTCTACACTCGGAATTCCACTTACCTCTTCCATACTCGAGACACCCAGTATCAAAGGCAGTTCCGGAGTTGAGCTCCGGGATTTCACCCCTGACTTAAATGTCCGCCTACGTGCGCTTTACGCCCAGTAATTCC
+
FFFFFFF:FFFFFFFFFFFFFFFFFFFFFFFFFFFF:FFFFFFFF:FFFFFFF:FFFFFFFFFFFFFFFFFFFFFFFFFFFF:FF:FFFFFFFFFFFFFFFFFF:FFFFFFFFFFFFFFFFFF:FFFF,FFFFFFFFFFFFFF,FFFFFFFFFFFFF:FFFFFFFFFFFFFFFFFFFFFFFFFFF:FFFFFFFFFFFFFFFFFFFFFFFFFF,FFFFFFF:FFFFFF,,FFF:FFFF,FFFFFF,FFFFF
@A00920:152:HGHKKDRXX:2:2102:7934:17675 2:N:0:CGCGTTCA+TGTTCTCT
GGACTACCGGGGTTTCTAATCCCGTTCGCTCCCCTAGCTTTCGCGCCTCAGCGTCAAGAATGGGCCAGGTAGTCGCCTTCGCCACTGGTGTTCCTCCCGATATCTACGCATTTCACCACTACACCGGGAATTCCACTACCCTCTCCCACCTTCAAGCCGATCAGTTTCCGATGCAGTTTCCCAGTTGAGCCGGGAGATTTCACATCGGACTTGACCAGCCGCCTGCGCGCTCTTTACGCCCAGTAAATCC
+
FF:FFFFFFFFFFFFFFFFFFFFFFFFFFFFFFFFFFFFFFFFFFFFFFFFFFFFFFFFFFFFFFFFFFF,FFFFFFFFFFFFFFFFFFFFFFFFFFFFF:FFFFFFFFFFFFFFFF:FFFFFFFFFFFFFFFFFFFFFFFFFFFFFFFFF:FFFFFFFFFF,FF:FFFFFFFFFF:FFFFFFFFFFFFFFFFFFFFFF,FFFFFFFFFFFFFFFFFFFFFFFFFFFFFFFFF:FFFFFFFFFFF:F:FF
@A00920:152:HGHKKDRXX:2:2102:22779:17801 2:N:0:CGCGTTCA+TGTTCTCT
GGACTACTGGGGTTTCTAATCCCGTTCGCTACCCACGCTTTCGTGCCTCAGTGTCAAGAAAGTCCCAGTAAACTGCCTTCGCATTTGGTATTCCCCTCGATATCAACGGATTTCACCCCTACACCGAGAGTTCTGTTTACCTCTGACTTCTTCTAGTCATACCGTTTCGAATGCGAGCCTGAGGTTAAGCCCCAGGATTTAACACCCGACTAATATGACCACCTACGCACCCTTTACGCCCAGTAAATCC
+
FFFF,FFFFFFFFFFFFFFFFFFFFFFFFFFFFFFFFFFFFFFFFFFFFFFFFFFFFFFFFFFFFFFF::F:FFFFFFFFFFFFFFFFFFFFFFFFFFFFF:FFFFFFFFFFFFFFFFFFFFFFFFFFFFFFFF,FFFFFFFFFFFFFFFF:FFFFFFFFFFFF:FFFFFFFF:FFFFFFFFFFFFFFFFFFFFFFF,FFFFFFFF:FFFF,FF:FFFF,FFFF,,FFFFFF,:FFFFFFF,F,F:FFFF
@A00920:152:HGHKKDRXX:2:2102:5900:18004 2:N:0:CGCGTTCA+TGTTCTCT
GGACTACAGGGGTATCTAATCCTGTTTGCTCCCCACGCTTTCGCGTCTCAGCGTCAGTATCTGTCCAGAAGGCCGCCTTCGCCACCGGTGTTCCGCTTGATATCTACGAATTTCACCTCTACACCAAGCATTCCACCTTCCTCTCCAGTACTCTAGCGAAGCAGTTTCGAATGCACTTCCAGGGTTGAGCCCTGGGATTTCACACCCGACTTGCCAAGCCGCCTACACGCGCTTTACGCCCAGTGATTCC
+
FFFFFFFFFFFFFFFFFFFFFFFFFFFFFFFFFFFFFFFFF:FFFFFFFFFFFFFFF:FFFFFFFFFFFFFFFFFFFFFFFFFFFFFFFFFFFFFFFFFFFFFFFFFFFFFFFFFFFFFFFFFFFFFF:FFFFFF:FFFFF:FFFFFFFFFFFF::FFFFFFFFFFFFFFFFFFFFFFFFFFFFFFFFFFFFFFFFFFFFFF:FFFFF:F:FFFF:FF:FFFFFFFFFFF:FFFFFFFFFFFF:FF,FFF
@A00920:152:HGHKKDRXX:2:2102:31123:19038 2:N:0:CGCGTTCA+TGTTCTCT
GGACTACTAGGGTTTCTAATCCTGTTTGCTCCCCACGCTTTCGTGCCTCAGTGTCAGTGCTGGTCCAGATGGCCGCCTTCGCCACGGATGTTCCTCCCGATCTCTACGCATTTCACTGCTACACCGGGAATTCCGCCATCCTCTACCGCACTCTAGCCCGCCAGTATCCAATGCAATTCCCAGGTTAAGCCCGGGGCTTTCACGCCTGACTTGCTGCACCGCCTACGCGCCCTTTACGCCCAGTAACTCC
+
FFFF,FFFFFFFFFFFFFFFFFFFFFFFFFFFFFFFFFFFFFFFFFFFFFFFFFF:FF:FFFFFFF:FFFFFFF:FFFFFFFFFFFFFF:FFFFFFFFF:FFFFFFFFFFFFFFFFF:FFF:FFF:F:FFFFF:FFFFFFFFFFFFFFFFFFFF:FFFFFFF:F:FFFFF::,FFF:FFFFFFF,F,FFFFFFF,FFFFFFFFFF,FFF,,F:FFF:FFFFFF:FF,FFFFFF:F,F,FFFFFF,FFFFF
@A00920:152:HGHKKDRXX:2:2102:19741:19053 2:N:0:CGCGTTCA+TGTTCTCT
GGACTACTGGGGTTTCTAATCCGGTTTGCTCCCCACACTTTCGCGCCTCAGCGTCACGTGTTGTCCAGCGAGCTGCCTTCGCAATGGGTGTTCCTACCAGTATCTACGCATTCCACCGCTACACTGGTAATTCCACTCGCCTCTCCAAACGTCAAGCCTGCCAGTATCCAACGCAATGCTGGGGTTGAGCCCCAGTCTTTAACATCGGACTTAACAAACCGCCTACGCGCCCTTTACGCCCAGTGATTCC
+
FFFFFFFFFFFFFFFFFFFF:FFFFFFF:FFFFFFFFFFFFFFFF,FFFFFFFF:FFFFFF:FFFFFFFFFFFFFFFFFFFF:::FFFFFFFFFFFFFFFFFFF:FFF:FFF,F:FFFFFF::FFFF,FFFFFFFFF:FFFFFFFFFF,FFFFFFF:FFFFFFFFFFFFFFFFFFF:FFFFFFFFFFFFF,FF,FFFFFFFFFF:FFFFFFF,:FFFFFFFFFFFF:FFF:F,FF,FFFFFFFF:F,FFF
@A00920:152:HGHKKDRXX:2:2102:9064:19507 2:N:0:CGCGTTCA+TGTTCTCT
GGACTACAGGGGTTTCTAATCCTGTTTGCTACCCACGCTTTCGCTCCTCAGCGTCAGTTCCGGCCCAGAACACCGCCTTCGCCACTGGTGTTCCTCCCGATATCTAAGCATTTCACCGCTACACCGGGAATTCCGTGTTCCCCTACCGGACTCTAGCCACAGCAGTATCAGGTGGCGTCTCCAGGTTGAGCCTGGAGGTTTCACACCCGACTTTCTGAGCCGCCTACGAGCTCTTTACGCCCAATAAATC
+
FFFFFFFFFFFFFFFF:FFFFFFFFFFFFFFFFF:FFFFFFFFFFFFF:FFFFFFFFFFF:FFFFFFFFFFFFFFFFFFFFFFFFFFFFFFFFFFFFFFFFF,FFFFFFFFFFFFFFFFF:FFFFFFFFFFFFFFFFFFFFFFFFFFFF:FFFFFFFFFFFFFFFFFFFFFFFFFFFFFFFFFFF::FFFFFFFFFFFFFFFFFFFFFFFFFFFFFFFFFFFFF:FFFFFF:F:FFFFFFFFFFFFFFFF
@A00920:152:HGHKKDRXX:2:2102:13892:20603 2:N:0:CGCGTTCA+TGTTCTCT
GGACTACACGGGTATCTAATCCTGTTCGCTCCCCACGCTTTCGTCCATCAGTGTCAGTACATTATTAGTAATCTGCCTTCGCAATTGGTATTCTATGTAATATCTATGCCTTTCACCGCTACACTACATATTCTAACTACTTCATAATGACTCAAGATAACCAGTATCAAAGGCAATTCTACAGTTGAGCTGCAGGATTTCACCTCTGACTTAATTATCCACCTACGGACCCTTTAAACCCAATGATTCC
+
FFFFFFFFFFFFFFFFFFFFFFFFFFFFF:FFFFFFFFF:FFFFFFFFFFFFFFFFFFFFFFFFFFFFFFFFFFFFFF,FFFF:FFFFFF:FFFFFFFF:,FFFFFFFF,FFFFF:FFFFFFFFFFFFFF,FFFFFFFFFFFFFFFFFF:FFFF,FFFFFFFFFF,FFFFFFFFFF:FFFFFFFFFFFFFFFFFFFFF:FFF:FFFFFFFFF::FFFF,FFFFF:FFFF::F,,,,FFFFFFFFF:,:FF
@A00920:152:HGHKKDRXX:2:2102:31232:21668 2:N:0:CGCGTTCA+TGTTCTCT
GGACTACTAGGGTATCTAATCCTGTTTGCTCCCCACGCTTTCGTGCCTCAGTGTCAGTGCTTGTCCAGGCAGTCGCCTTCGCCACAGATGTTCCTCCCGATCTCTACGCATTTCACTGCTACACAGGGAATTCCACTACCCTCTACAGCACTCTAGCATGCCAGTATACAATGCAAATCCCAGGTTGAGCGCGGGGCTTTCACATCAGACTTAAAAAACCACCTACACTCCCTTTACGCCCAGTGATTCC
+
FFFFFFFFFFFFFFFFFFFFFFFFFFFFFFFFFFFF,FFFFFF,FFFFFFFFFFFFFF::F,F,FF,F,:FFFFFFFFFFFFFFFF:FFFFFFFFFFF,FF:FFFFFFFFFFFFFF,FFFFFFF,,FFFFF:FF,FFF,FFFFFFFFFFFFFFFFF,,,,,FFFFFF,,FFFFFFF,FF:,F,FFF,:FF,F,FF,,FF:FFFFFFF,FF:F:F,,FFFFFFFF,FFF,FFFFFFFF,FFFFF:,FFFF,
@A00920:152:HGHKKDRXX:2:2102:23909:22138 2:N:0:CGCGTTCA+TGTTCTCT
GGACTACCCGGGTATCTAATCCCGTTTGCTCCCCACGCTTTCGCGCCTCAGCGTCAGGAGATGCCCAGAGACCCGCCTTCGCCACCGGTGTTCCTCCCGATCTCTACACATTTCACCGCTACACCGGGAATTCCAGTCTCCTCTGCATCCCTCAAGAACGGCAGTATCAGCCGACGTTTCTCGGTTGAGCCGCGAGATTTCACGACTGACTTGCCATCCCGCCTCGGCGCCCTTTACGCCCAGTGTTTCC
+
FFFFFFFFFFFFFF:FFFFFFFFFFF:FFFFFFFFFFFFFFFFFFFFFFFFFFFFFFFFFFFFFFFFFFFFFFFFFFFFFFFFFFFFFFFFFFFFFFFFFFFFFFFFFFFFFFFFFFFFFFFFFFFFF:FFFFFFFFFFFFFFFFFFFFFFFFFFFFFFFFFFFFFFFFFFFF:FFF,FFFFFF::F,FF,F,FFFF,FFFFFFF:FF,,F,F::,F::FFFFF,,FFFFFF,F:,FF:F:,:,F,,:F:
@A00920:152:HGHKKDRXX:2:2102:11342:22514 2:N:0:CGCGTTCA+TGTTCTCT
GGACTACTAGGGTATCTAATCCTGTTTGCTCCCCACGCTTTCGCACCTCAGCGTCAATACTTGTCCAGCGAGTCGCCTTCGCCACTGGTGTTCTTCCGAATATCTACGAATTTCACCTCTACACCGGGAATTCCGCGACCCTCTTCCATACTCGAGCCTGCCCGTTTCGAATGCACGTCCTCGGTTGAGCCGAGGGATTTCACATCCGACTTAACAGGCCGCCTACGTGCGCTGTACGCCCAATGATTCC
+
F:FFFFFFFFFFFFFFFFFF,:FFF,FF:FF:FFFFFFFFFFF:FF,FFF:FFFFFFFF,FFFFFF,FFF:FF:F::FFF:F,F,FFFFFFFFFFF:FFF:FF:F::F:::FFF,F,FF::,F,FFFFF:FFF,FFF:F::F:FF,:FFFFF,FFFF::FFF:FFF:F,:FFFF,FFFFFFFFF:FF,FF,,,FFF,F,,FF:FFF:FF,FFF,FFFF:,FF::FFFFF::,F:F:FF:FF:::F,,,,,
@A00920:152:HGHKKDRXX:2:2102:22752:22921 2:N:0:CGCGTTCA+TGTTCTCT
GGACTACTGGGGTATCTAATCCCTTTCGCTCCCCACGCTTTCGATCAAGCAGCGTCAGGAAAGGCCCAGCAGGCTGCCTTCGCTTTTGGTGTTCCTTCCATTATCTACGGATTTAACCCCTACAATGGAAATTCCACCTGCCTCTGCCTTCCTCTAGTCAAGCGGTTTCCGATGCAGCACCCCGGTTGAGCCGTGGGTATTTAACACCAGACCTGCTTGTCCGCCTGTGATCGCTTTACGCCCAATGATT
+
FFFFFFFFFFFFFFFFFFFFFFFFFFFFFFFFFFFFFFFFFFFFFFFFFFFFFFFFFFFFFFFFFFFFFFFFFF:FFFFFFF:FFFF:FFFFFFFFFF:FFFFFFFFFFFFFFF:FFFFFFFFFFFFFFFFF:F,FFFFFFFFFFFFFFFFFFFFFFFFFFFFFFFFFFFFFFFFFFFFF,FFFFFFFFFFFF:FFFFFFFFFFFFFFFFFFFFFFF:::F:FFFF:FF:F:FFF:FF,FFFF:FF:FFF
@A00920:152:HGHKKDRXX:2:2102:3197:23625 2:N:0:CGCGTTCA+TGTTCTCT
GGACTACTGGGGTATCTAATCCCGTTCGCTCCCCATGCTTTCGCGTCTGAGCGTCAGTGCAGACCCAGCAAGTCGCCTTCGCCACTGGTATTCCTCCGGATATCTACGCATTTCACCACTACACCCGGAATTCTACTTGCCTCTGTCTGACTCTAGTTCGGCAGTTTCGCACGACCTCTCCCGGTTGAGCCTGGGAGCTTTCACGCACGACTTACCAAACCGCCTGCACGCGCTTTACGCCCAGTAAATC
+
FFFFFFFFFFFFFFFFFFFFFFFF:FFFFFFFFFFFFFFFFFFFFFFFFFFFFFFFFFFFFFFFFFFFFF,FFFFFFFFFFFFFFFFFFFFFFFFFFFFFF:FFFFFFFFFFFFFFFFFFFFFFF:FFFFFFFFFFFFFFFFFFFFFFFFFFFFFFFFFFFFFF:FFFFFFFFFF:FFFFFFFFFFFFFFFFFFFFFFFFFF:FFF:FFFFFFFFFFF:F:FFFFF:FFF:FFFFFFFF:F:FFF:,:FF
@A00920:152:HGHKKDRXX:2:2102:23565:24111 2:N:0:CGCGTTCA+TGTTCTCT
GGACTACTGGGGTATCTAATCCTGTTTGCTCCCCACGCTGTCGCGCCTCAGCGTCAGTTACAGTCCAGAAGGCCGCCTTCGCCACTGGTATTCCTCCCGATATCTACGCATTTCACCGCTACACCGGGAATTCTGCCTTCCTCTCCTGTACTCAAATTCAACAGTCTCGGTTGCACTTCCAGGGTTAGGCCCTGGGCTTTCACAACCGACTTGTCAAATCGCCTACGCGCCCTTTACGCCCAGTAATTAC
+
FF:::,F,FFF,,FFFFF:FF:F,FF:,F:FFFFFFFFF::F:FF:,,FF:F,FFF,FFFFF:FFFFFFFF:FFFF:FF::FF:FF:::,FFFFFF:,,F:FFF,::F::F::FF,FFFFFFFFFFFFFFF:FF:FFFFF:F,,FFF:FFFFFFFFFFF:FFF:FFFF:FFF,FFFFFFFFFFF:FFF,,FFFFF:F:::,FFFF:F,FFFFF:FFFFFFFFF:F,FF:FFFF:F:FFFFFFFFFFF,,F
@A00920:152:HGHKKDRXX:2:2102:1615:24925 2:N:0:CGCGTTCA+TGTTCTCT
GGACTACTCGGGTATCTAATCCCGTTTGCTACCCACGCTTTCGCGCCTCAGCGTCAGTCATCGTCCAGAAGGCCGCCTTCGCCACCGGTGTTCCTCTTGATATCTACGAATTTCACCTCTACACCAAGAATTCCGCCATCCCCTCCGAGACTCAAGCACCGCAGTATCGGGTGCACTTCCTAGGTTAAGCCTAGGGATTTCACGACCGACACACGCGGCAGCCTACCCGCGCTTTACGCCCAGTAATTCC
+
FFFFF:F,,FFFF:FFFFFFFF,FFFFFFF,FFFFFFFFFFFFFF,,:FFFFFFFFFFFFFFFFFFFFF,FFFFFFFFFFFFFFF,FFFFFFFF,F,FFFFFFFF,FFFFFFFFFFFFFF:FFFFF,F,:FFFFFFF,FFF,FFFFFF:FFFFFFFF,FFFF:FF:FFF,,:FFFF,FFFF,FF,::FFFF,FFFFF,FF::F,:FFFFF::FFF:,FF,FFFF:F,FFFFFF:FFFFFFFFFFFF::FF
@A00920:152:HGHKKDRXX:2:2102:27624:26193 2:N:0:CGCGTTCA+TGTTCTCT
GGACTACTGGGGTATCTAATCCTGTTCGCTCCCCACGCTTTCGCTCCTCAGCGTCAGTATCGGACCAGAGATCCGCCTTCGCCACCGGTGTTCCTCCTGATATCTGCGCATTTCACCGCTACACCAGGAATTCCGATCTCCCCTACCGAACTCTAGCCAGCCAGTATCGACTGCAGACCCGGGGTTAAGCCCAGGGCTTTCACAACCGACGCGACAACCCGCCTACGAGCTCTTTACGCCCAATAATTCC
+
:FFFFFF,FFFFFFFFFFFFFFFFFFFFFFFFFFFFFFFFFFF,,FFFFFFFFFFFFFF,F:F,FFFFFF,FFFFFFFFFFF,FF,FFFFFFFFFFFF:FFFFFF,FFFFFFF:FF:FFFFFFF,,FFF:FFFF,F,F:FF:FF:F,FF:FFFFFFF,,FFF,FFFFF,F,FFFFFFFFF,FFFFFFF,FFF,,:,,FFF,F,FF,F,F:,F:FFF:,F:,F,F:F,FFF,FFFFF,,FFFFF,FFF,FF
@A00920:152:HGHKKDRXX:2:2102:23330:26835 2:N:0:CGCGTTCA+TGTTCTCT
GGACTACCAGGGTTTCTAATCCTGTTTGCTACCCACGCTTTCGCTCCTCAGCGTCAGTTCCGGCCCAGAACACCGCCTTCGCCACTGGTGTTCCACCCGATATCTAAGCATTTCACCGCTACACCGGGTATTCCGTGTTCCCCTACCGGACTCAAGCCACAGCAGTATCAGGTGGCGTCTCCAGGTTGAGCCTGGAGGTTTCACACCCGACTGTCTGAGCAGCCTACGAGCTCTTTACGCCCAATACTTC
+
FFFFFFFFFFFFFFFFFFFFFFFFFFFF,FFFFFFFFFFF:FF,FFFFFFFFFFFFFFFF,FFFFFFFFF:FFFF:FFFFFF,:FFFFFFFFF,F,FFF:FFFFFFFFFFFFFF:FFFFFFFF:,:F:FFFFFFF:F::FF:F,FFFFFF,FF,FFFFFFF,:FFFFFFFFFFF:F,FFFFFFFFF::FF,FF:FF,FFFFFFFFFFFFFFF,FFFFFFF,FF:FF:FFFFFFFFFFFFFFF,,FF:,,F
@A00920:152:HGHKKDRXX:2:2102:4001:27367 2:N:0:CGCGTTCA+TGTTCTCT
GGACTACAGGGGTATCTAATCCCGTTCGCTCCCCTAGCTTTCGCGCCTCAGCGTCAAGAATGGGCCAGGTAGTCGCCTTCGCCACTGGTGTTCCTCCCGATATCTACGCATTTCACCACTACACCGGGAATTCCACTACCCTCTCCCACCTTCAAGCCGATCAGTTTCCGATGCAGTTTCCCAGTTGAGCCGGAAGATTTCACATCGGACTTGACCAGCCGCCTGCGCGCTCTTTACGCCCAGTAAATCC
+
FFFFF:FFFFFFF:FFFFFFFF:FFFFFFFFFFFFFFFFFFFFFFFFFFFFFFFFFF:FFFFFFFFFFFFFFFFFFFFFFFFFFF:FFFF:FFFFFFFFFFFFFFFFFFFFFFFFFFFFFFFFFFFFF:FFFFFFFFF:FFFFFFFFFFFFFFFFF::FFFFFFFFFFFFFFFFFFFFFFFFFFFFFFFFFFFF,FFFFFFFFFFFFFFFFFFFFFFF:FFFFFFFFFFFFFFFF,FFFF,FFF:FFFFF
@A00920:152:HGHKKDRXX:2:2102:13946:27618 2:N:0:CGCGTTCA+TGTTCTCT
GGACTACAGGGGTTTCTAATCCTGTTTGCTCCCCACGCTTTCGCACCTCAGCGTCAATACTTGTCCAGTCAGTCGCCTTCGCCACTGGTGTTCTTCCGAATATCTACGAATTTCACCTCTACACTCGGAATTCCACTGACCTCTCCAAGATTCTAGCCATCCAGTTTCAAGGGCAGTTCCGGGGTTGAGCCCCGGGATTTCACCCCTGACTTGAATAGCCGCCTACGTGCGCTTTACGCCCAGTAATTCC
+
FFFFFFFFFFFF::FFFFFFFFFF,FFF:FFFFFFFFFFFFFFFFFFFFFFFFFFFFFFFFF:FFF,FFF:FFFFFFFFFFFFFFFFFFFFFFFFFFFFFF:FFF:FFF:FFFFFFFFFFFFFFFFFFFF,FFFFFFFFFF:FFFFFFFFF:FF:F:F,FFF,F:FFFFFFFFF,FFFFFFFFFFFFFF:FFFFFF,F:FFFFFFFFF,F,:FFFF,:FFFFFFFFFF,FFF:FF:FFFFFFFFFFF,F:
@A00920:152:HGHKKDRXX:2:2102:12680:27931 2:N:0:CGCGTTCA+TGTTCTCT
GGACTACCGGGGTATCTAATCCTGTTTGCTCCCCACGCTTTCGCGCCTCAGCGTCAGTTGCGGTCCAGATGGTCGCCTTCGCCACCGGTGTTCTTCCCAATATCTACGAATTTCACCTCTACACTGGGAATTCCACCATCCTCTCCCGCACTCCAGTCCACCAGTCTCGAGCGCAATTCCCGGGTTGAGCCCGGGGCTTTCACAGCCCGACTTGATGAACCGCCTCCGCGCCCATTACGCCCAGTCATTC
+
FFFF:FFFFFFFFF:F:FF:FFF:::FFF:FFFFFFFF:FFF,FFFF::FFFFFFFF:FFFF:FFFF::FF:FFFFF:FF:FFFFFF::F,,FF:F:FFF,F,F,FF:F,:,,F:FF:F,FF,:FFFFFFFF:FFFFFF:F:F,FFFFFF:FFFFF:F:FFFFF,F,F:FFF:FFF,:F:FFF,,FFF::F:,:FF:FFFFF,F::FFFFFF,FFFFFFFFFFFF,F:F:F,F,,FFFF,,FF,:F,:,F
@A00920:152:HGHKKDRXX:2:2102:30065:28416 2:N:0:CGCGTTCA+TGTTCTCT
GGACTACAGGGGTATCTAATCCTGTTCGATCCCCACGCTTTCGTGCCTCAGCGTCAATTGCAACTTAGGACGCTGCTTACGCAATTGGTGTTCTTTGACATATCTATGCATTTCACCGCTACTTGGCAAATTCCGCCTACCTCAATAGTATTCCAGCTGATCAGTATCAAAGGCACAGAGAAGGTTGAGCCACCTACTTTCACACCTGACTTAATAAGCCGCCTACGCACCCTTTAATCCCAATAACTCC
+
FFFFFFF:,FFFFFFFFFFFFF,FFF,FFFFFFFF,FF,FFFF,F,FFFFFFFFFF,,,:,,,F,:FF,F,FFFFF,F,FFFFF,FFFF,FFF:,::::FF,FFFF:FFFFFFFFFF,FFFFF,:,F:,FFFF,,FFF,FFFFF,,,:,::FF,FFF,,F:FFFF,FF,,:,FFFF,:::F,FFFFFFFFF,,:,,:FFFFFF,,F:,FFFFFF,FFFFFFFFFFF,F,F,FF,FF,:FFFF:F,F,FFF
@A00920:152:HGHKKDRXX:2:2102:16052:28604 2:N:0:CGCGTTCA+TGTTCTCT
GGACTACCGGGGTATCTAATCCTGTTCGCTCCCCACACTTTCGCTCCTCAGCGTCAGGTCATGCCCAGAGAACCGCCTTCGCCACCGGTGTTCCTCCTGATATCTGCGCATTTCACCGCTACACCAGGAATTCCGTTCTCCCCTGCATCCCTCTAGTCTGCCCGTATCGAAAGCAAGCACGGAGTTAAGCCCCGTGTTTTCACTCCCGACGCGCCAAACCGCCTCCGAGCCCGTTACGCCCAATGAGTCC
+
FFFFFFFFF:FFFFFFFFFFFF:FFFFFFFFFFFFFFFF:FFFFFFFFFFF:FFFFFFFFFFFFFFFF:FF:FFFFFF,FFFFFFFFFFFFFFF,F:FF:,FFFFFFFFF,:FFFFFFFF,F,:F,FFF,FFFFFFF:F:F:FFFFFF,:FFF,,FF:FF,,FF,,FFF,,,FF,FFFF:F,FFF::,FFF,,FFF:F:F,FFFF::FF,F:FFFF:,:FFFFF:,FFFFF::,,,FF,F,,F,,:,:,F
@A00920:152:HGHKKDRXX:2:2102:7419:30123 2:N:0:CGCGTTCA+TGTTCTCT
GGACTACTAGGGTTTCTAATCCTGTTTGCTCCCCACGCTTTCGTGCATGAGCGTCAGTGTTGGCCCAGAAGGCTGCCTTCGCCATCGGTGTTCCTCCACATCTCTACGCATTTCACCGCTACACGTGGAATTCCACCTTCCTCTGCCACACTCAAGCCAGGTAGTTTCGAGCGCAATTCCCAAGTTAAGCCCGGGGATTTCACACTCGACTTGCCAAGCCGCCTGCGCACACTTTACGCCCAGTAATTCC
+
FF::FFFFFFFFFFFFFFFFFFFFFFFFFF:FFFFFFFFFFFFFFF:FFFFFFFFFFFFFFFFFFFFFFFFFFFFFFFFFFFF:FFFF:FFFFF:FFFFFFFFFFFFFF:F,FFFFFFFFFFFFFFFFF:FFF:FFFFFFFFFFFFFFFFFFFFFFFF,FFF:FFFFFFFFFFFF:FFFFFFFFFFFFFFFFFFFF::FFFFFFFFFFFFFFFFFFFFFFFFF,FFFF:FFFFF,:FFFFF,F,F:,FFF
@A00920:152:HGHKKDRXX:2:2102:7084:30264 2:N:0:CGCGTTCA+TGTTCTCT
GGACTACAGGGGTTTCTAATCCCGTTCGCTCCCCACGCCTTCGCGCCTCAGCGTCAGGTCAGGTCCAGGCGGCCGCCTTCGCCACTGGTGTTCCTCCCGATCTCTACGCATTTCACCACTACACCGGGAATTCCACCGCCCTCTCCCTGCCTCCAGCCCGCCCGTTTCGAACGACCTTCCCCGGTTGAGCCGGGGACTTTCACATCCGACGCGACGGGCCGCCTGCGCGCCCTTTACGCCCAGTAACTCC
+
FFFFFFFFFFFFFFFFFFFFFFFFFFFFFFFFFFFFFFFFFFFFFFFFFFFFFFF:FFFFFFFFFFFFFFFFFFFFFFFFFFFFFFFFFFFFFFFFFFFFFFFFFFFFFFFF:FFFFFFFFFFFFFFFF::FFFFF:FFFFFFFFFFFFFFFFFFFFFFFFFFF,:FF:FFFFFFFFFFFFFFF:F:,FFFFFFF,FFFFFFF:FFFFFFF::FF::FFFFFFFFFFFFF,:FFFFFFFFFF:F:,:FFF
@A00920:152:HGHKKDRXX:2:2102:21386:30452 2:N:0:CGCGTTCA+TGTTCTCT
GGACTACTCGGGTTTCTAATCCTGTTCGCTCCCCACGCTTTCGTGCCTCAGCGTCAGTTTCGGCCCAGCGAGCTGCCTACGCAATCGGGGTTCTAGGTGGTAGCTATGAATTTCAACGCAACACCACCAGTTCCGCCCGCCTCGACCGTACTCAAGCCCGCCAGTATCAACGGCAGTTCCAAGGTGGAGCCGTGGGATTTCACCGATGACTTAAAGGGCCGCCTACGCACCCTTTAACCCCAATTATTCC
+
F:FFFFFFF:F::FFFFFFFF:FF:FF::F:FF:F:,,F,,F,,F:F:FFFFFF,F:FFF:F,FFFF:FFF,FFFFFFF,F:FFF,:FFFFFFF,FFFFFF::F,,F,,::F,,F,F,F,FFF,:,F,,:F,,,F,FF::F,:FF,,F,,,,,,,FFF:F,,,F,,:FF,,,F,:,,:,F,,F,,,::,,,,,F,:F,F,FF:FF,FF,,,FF,,FF::FFF:,FF:,F,FF:,F,,,,,F,,,,,,:F,
@A00920:152:HGHKKDRXX:2:2102:17390:31328 2:N:0:CGCGTTCA+TGTTCTCT
GGACTACTAGGGTATCTAATCCTGTTTGCTCCCCACGCTTTCGCACCTCAGCGTCAATACCTGTCCAGCGAGTCGCCTTCGCCACTGGTGTTCTTCCGAATATCTACGAATTTCACCTCTACACTCGGAATTCCACTCGCCTCTCCAGGATTCTAGTCCGCCAGTTTCAAGGGCAGTTCCGGAGTTGAGCTCCGGGATTTCACCCCTGACTTAATGGACCGCCTACGCGCGCTTTACGCCCAGTAATTCC
+
FFFFFF:FFFFFFFFFFF:FFFFFFFFFFFFFFFFFFFF:FFFFFFFFFFFFFFFF:FFFFFFFFFFFFFFFFFFFFFFFFFFFFFFFFF,FF:FFFFFFFFFFFFFFFFFFFFFFFFFFFFFFFFFFF,FFFFFFFFFFFFFFFFFFFFFFFFFFFFFFFFFFFFFFFFFFFF:FFFFFFFFFFFFFFFFFF:FF,FFFFFFFFFFFFFFF,FFFFFFFFFFFF:FFF:FFFFFFFFFFFFFFFFFFFF
@A00920:152:HGHKKDRXX:2:2102:14109:32064 2:N:0:CGCGTTCA+TGTTCTCT
GGACTACTGGGGTATCTAATCCTGTTTGCTCCCCACGCTTTCGCACCTCAGCGTCAATACCGGTCCAGTGAGCCGCCTTCGCCACTGGTGTTCTTCCGAATATCTACGAATTTCACCTCTACACTCGGAATTCCACTCACCTCTCCACAATTCTAGCGATGCAGTCTTAAAGGCAATTCCGGAGTTGAGCTCCGGGCTTTCACCTCTAACTTACAAAGCCGCCTACGTGCGCTTTACGCCCAGTAATTCC
+
FFF:FFFFFFFFFFFFFFF:::FFFFFFFFFFFFF:::,FFFFFF:FFF:F:FFF:FF:FFFFFFFFFFFFFFFFFFFFFF:FF:FFFFFFFFFFFFFFF:F:FFFFFFFFFFFFFF:F:FF:FFFFFFFFFFFFFFFFFFFFFFFFFFF,FFF:,F:FFFFFFFFFFFFF::FFF,FF:,FFF::,FFFFF,FF,FFFFFFF,FF,FF,FFFFF:F,:F,FF,FF,,F::FFF,,:,,F,F:FFF::FF
@A00920:152:HGHKKDRXX:2:2102:12147:32831 2:N:0:CGCGTTCA+TGTTCTCT
GGACTACAAGGGTTTCTAATCCTGTTTGCTCCCCACGCTTTCGAGTCTCAGCGTCAGTATCGGTCCAGAGAGCCGTCTTCACCGCCGGTGTTCCTCCTGATATCTACGCATTTCACCGCTACACCAGGAATTCCACTCTCCTCTCCCGAACTCTAGTCCGCCAGTTTCGACCGCACCCTCCCAGTTGAGCCGGGAGATTTCACAATCGACTTGGCGGACAGCCTACACTCGCTTTACGCCCAGTAATTCC
+
FFFFFFFFF:FFFFFFFFFFFFFFFFFFFFF:F,FFFFFFFFFF,FFFFFFFFFFFFFFFFFFFFFFFFF:FFFFFFFFFFF,FFFFFFFFFFFFFFFFFFFFFFFFFFFFFFFFFFFFFFFFFFF:FF::FFFFFF,FFF:FFFFFFF:FFFFFFFFFFF:FFFFFFFFFFF,FF,FF,FFFFFFFFFFFFFFFFFFFFFFFF::FFFFFFFFFFFFF:F,FF::FF:FFFFFFFFFFFFFFFFFFFFF
@A00920:152:HGHKKDRXX:2:2102:16812:32831 2:N:0:CGCGTTCA+TGTTCTCT
GGACTACCAGGGTTTCTAATCCTGTTTGCTCCCCACGCTTTCGTACATGAGCGTCAGAACAGGCCCAGTCAGCTGCCTTCGCCATTGGCGTTCCCATGAATATCTACGCATTTCACCGCTCCACTCATGGTTCCACTGACCCCTACCTGCCTCAAGACCTGTGGTTCACCGTGCAGTTCCCCGGTTAAGCCGAGGGATTTCACACGATGCCTTCAGGCCCGCCTGCGTACGCTTTAAGCCCAGTGATTCC
+
:FFFFFFFFFFF:FFFF:F:FFFFF,FFF:FFFFFFFF,,FF:FFFF,:F:FF:FFFFFFFFFFFFFFFFFFFF:FFF:FFFFFFFF::FFF:F:FFF,F,:FFFFFF:FF:FFFFF:FFF,:FFFFFFF:FF:FFFFFFF:FFFFFFFFFFF,,FFFFFFFFFFFFFF:FFFFFFFFFFFFF:FFFF,FFFFFFFFFF:FFFFFFFFF,FFFF:FFF:FFFF,F:FF,F:F,,FFFFF:FF:F,FFFFF
@A00920:152:HGHKKDRXX:2:2102:24804:32957 2:N:0:CGCGTTCA+TGTTCTCT
GGACTACAAGGGTTTCTAATCCCGTTCGCTCCCCTAGCTTTCGCGCCTCAGCGTCAAGAATGGGCCAGGTAGTCGCCTTCGCCACTGGTGTTCCTCCCGATATCTACGCATTTCACCACTACACCGGGAATTCCACTACCCTCTCCCACCTTCAAGCCGATCAGTTTCCGATGCAGTTTCCCAGTTGAGCCGGGAGATTTCACATCGGACTTGACCAGCCGCCTGCGCGCTCTTTACGCCCAGTAAATCC
+
FFFFFFFFFFFFFFFFFFFFFFFFFFFFFFFFFFFFFFFFFFFFFFFFF,FFFFFFFFFFFFFFFFFFFF,FFFFFFF:FFFFFFFFFFFFFFFFFFFFF:FFFFFFFFFFFFFFFF:FFFF,FFFFFFFFFFFFFFFFFFFFFFFFFFFFFFFFFFFFFFFFFFFFFFFFFFFFFFFFFFFFFFFFFFFFFFFFFFFFFFFFFFFFFFFFFFFFFFFFFFFFFFFFFFFFFFFFFFFFFFFFF,FF:FF
@A00920:152:HGHKKDRXX:2:2102:7545:33880 2:N:0:CGCGTTCA+TGTTCTCT
GGACTACTGGGGTTTCTAATCCTGTTTGCTCCCCACGCTTTCGTGCATGAGCGTCAGTGTCAGCCCAGAGACCTGCCTTCGCCATCGGTATTCCTCCTGATATCTACGCATTTCACTGCTACACCAGGAATTCCAGTCTCCTCTGCCGCACTCGAGCCTTGCAGTCCCAAATGCCATTCCCAGGTTGAGCCCGGGGATTTCACATCTGGCTTACAAAACCGCCTGCGCACGCTTTACGCCCAGTAATTCC
+
FFF:F:FFFFFFFFFFFFFFFFFFFFFFFFFFFFFFFFFFFFFFFFFFFFFFFFFFFFFFFFFFFFFFFFFFFFFFFFFFFFFFFFFFFFFFFFFFF:FFFFFFFFFFFFFF:FFFFFFF:FFFFFFFFFFFFFFFFFFFFFFFFFFF:FFFFFFFFFFFFFFFFFFFFFFFF:FFFFFFFFFFFFFFFFFFFFFFFFFFFFF,FFFFFF:,FFFFFFF:FFFF::FFFFFFFFF:FFFFFFFF:FFFFF
@A00920:152:HGHKKDRXX:2:2102:20021:34006 2:N:0:CGCGTTCA+TGTTCTCT
GGACTACACGGGTTTCTAATCCTGTTTGCTCCCCACGCTTTCGCACCTCAGCGTCAATACTTGTCCAGCGAGTCGCCTTCGCCACTGGTGTTCTTCCGAATATCTACGAATTTCACCTCTACACTCGGAATTCCACTCGCCTCTCCAAGATTCTAGCCATCCAGTTTCAGAGGCAGTTCCGGGGTTGAGCCCCGGGATTTCACCCCTGACTTAAAAAGCCGCCTACGTGCGCTTTACGCCCAGTAATTCC
+
FFFFFFFFFFFFFFFFFFFFFFFFFFFFF:FFFFFFFFF:FFFFFFFFFFFFFFFFFFFFFFFFFFFFFF:FFFFFFFFFFFFFFFFFFF,FFFFFFFF,FFFF,FFFF:FFFFFFFFFFFFFFFFFFFFFFFFFF:FFFFFFFFFFFF:FF:FFFFFFFFFFFFFFFFFFFFF:F:FFFFFFFFFFFFFFFFFFFFF,FFFFFFFFFFFFFFFFFFFFFFFFF:FFFFFFFF:FFFFFFFFFF,FFF:F
@A00920:152:HGHKKDRXX:2:2102:11026:34084 2:N:0:CGCGTTCA+TGTTCTCT
GGACTACTCGGGTATCTAATCCTGTTTGCTCCCCACGCTTTCGTACCTCAGCGTCAATACCGACCCAGTTAACCGCCTTCGCCACTGGTGTTCCTCCGAATATCTGCGAATTTCACCTCTACACTCGGAATTCCGTTAACCTCTGTCGGATTCTAGACAGGGAGTTTCAAAAGCAGTTCCGGGGTTGAGCCCCGGGATTTCACTCCTGACTTTCCTGTCCGCCTACGCACGCTTTAAGCCCAGTGATTCC
+
FF:FFFFFFFFFFFFFFFF:FFFFFFFFFFFFFFFFFFFFFFFFF:FFFFFFFFFFFF:FFF:FFFFFFFF:FFFFFFFFFFFFFFFFFFFFFFFFFFFFFFFFFFFFFFFFFFFFFFFFFFFFFFFFFFFFFFFFFFFFFFFFFFFFFFFFFFFFFFFFFFFFFFFFF:FFFFFFFFFFFFFFFFFFFFFFFFFF:FFFF:FFFFF::FFF:FFFFFFFFFFFFFFF:FFFFFFFF:FFFFFFFF:FFF
@A00920:152:HGHKKDRXX:2:2102:26359:35117 2:N:0:CGCGTTCA+TGTTCTCT
GGACTACAAGGGTTTCTAATCCTGTTTGCTACCCACGCTTTCGCGTCTCAGCGTCAAGATCGGTCCAGAAGGCCGCCTTCGCCGCCGGTATTCCTCCTAATATCTACGAATTTCACCTCTACACTAGGAATTCCACCTTCCTCTACCGTCTTCCAGCCAGATAGTTTCGAATGCACTTCCTCGGTTGAGCCCAGGGATTTCACACTCGACTTATCTGACCGCCTACACGCGCTTTACGCCCAATGATTCC
+
FF:FFFFFFFFF,FFF:FFFFFFFFFFFFFFFFFFFFFFFFF:F:FF:FF:FF:FFFFFFF,FFFFFFF,FF:FFFFFFFFF:FF,FFFFFFFFFFF,FFFFFFFFFFFFFFFFFFFFFFFFFF:F:FFFFFFFFFF:,:FFFFFF,F::FFF:FFFFFFFFFFFF:FFFFFFFF:FFF,F:FF::,F:FFFFFFF:,F:,FFFFFF,FFF:F,F:F:F,FFFF:FFFFFF:,FFFF:FFFFF:::F,F,
@A00920:152:HGHKKDRXX:2:2102:24831:35133 2:N:0:CGCGTTCA+TGTTCTCT
GGACTACTGGGGTTTCTAATCCTGTTTGCTCCCCCAGCTTTCGTGCCTCAGTGTCAGGAATTGCCCAGAGACTCGCCTTCGCCACCGGTGTTCCTCTCGATATCTACGCATTTCACTGCTACACCGAGAATTCCAGTCTCCCTTTCAATCCTCAAGCCGGGAAGTTTTCGATGACATTTCCAAGTTAAGCTTGGAGCTTTCACACCGAACTTTCCCGGCCACCTACGCACCCTTTACGCCCAGTGAATCC
+
FFFFFFFFFFFFFFFFFFFFFFFFFFFFFFFFFFFFFFFFFFFFFFFFFFFFFFFFFFF:FFFFFFFF:FFFFFFFFFFFFFFF:FFFFFFFFFFFFFFFFFFFFFFFFFFFFFFFFFFFFFFFFFFFFFFFFFF,FFFFFF:FFFFFFFF:FFFFFFF:FFFFFF:::FFFFFFFFFFFFFFFFFFF:F,FFFFFFFFFFFFFF,FF:FFFFF,FF,FF:FFFFFFFFFFFFFF,,FFFFF:FF:FFFF
@A00920:152:HGHKKDRXX:2:2102:15998:35900 2:N:0:CGCGTTCA+TGTTCTCT
GGACTACAGGGGTATCTAATCCTGTTTGCTCCCCACGCTTTCGTGCTTGAGTGTCAGTGCTGGTCCAGAAGGCCGCCTTCGCCACTGGTGTTCCTCCACATCTCTACGCATTTCACCGCTACACGTGGAATTCCGCTCTCCTCTTCTGCACTCAAGTTCCCCAGTTTCCAATGACCCTCCACGGTTGAGCCGTGGGCTTTCACATCAGACTTAAGGAACCGCCTGCGCGCGCTTTACGCCCAATAATTCC
+
FFFFFFFFFFFFFFFFFFFFFFFFFFFFFFFFFFFFFFFF:FF:FFFFFFFFFFFFFFF:FFFFFFFFFFFFFFFFFFFFFF:,FFFFFFFFFFFFFFFFFFFFFFFFFFFFFF:FFFFFFFFFFFFFFFFFF,FFFFFFFFFFF:F,:FFFF,FFFFF,,,FFFFFF,,:FFFF,FFF,F,FFFF:FFFFFFFF,FFFFFFFFFFFFFFFFFFF:FFFFFFFF:FFFFFFFFFFFFFFFFF,FFF,FFF
@A00920:152:HGHKKDRXX:2:2102:24686:36323 2:N:0:CGCGTTCA+TGTTCTCT
GGACTACTGGGGTTTCTAATCCCGTTTGCTCCCCACGCTTTCGTCCCTGAGTGTCAGTACACCCCCAGCATCCTGCTTTCGCTTTTGGCGTTCCATCGCGGATCAACGGATTTTACCCCTACACGCGACATTCCAGATGCCTCTGAGTGACTCAATCCCGCTCGTTTCCGAGACGTACACGGAGTTGAGCTCCGTGCTTTTACCCCAGACGTGGCAGGACACCTGCGGACGCTTTACGCCCAGTAATTCC
+
FFFFFFFF:FFFFFFFFFFFFFFFFF,FFFFFFFFFFFFFFFFFFFFFFF:FFF:FFFFFFFFFFFFFFFFFFFFFF:FFF:FF,FFFFFFFFFFFFFFFFFFFFFFFFFFF:FFFFFFFFFFFFF:FFF,FFFFFFFFFF,::FFFFFFFFFFFFFFFFFFF,,F,FF:,:FFFFFFFFFFFF:,F:FFFFFFFFF,FFFFFFFFFFFFF,FF:,FFFFF,FFF:FFFF:FFFFFFFFFF:FFFFF,,F
@A00920:152:HGHKKDRXX:2:2103:18367:1642 2:N:0:CGCGTTCA+TGTTCTCT
GGACTACCAGGGTATCTAATCCTGTTTGCTCCCCACGCTTTCGTGCCTCAGTGTCAGTGCTGGTCCAGGCAGTCGCCTTCGCCACAGATGTTCCTCCCGATCTCTACGCATTTCACCGCTACACCGGGAATTCCACCATCCTCTACCGTACTCTAGCTTGCCAGTATCCATCGCAATTCCCAGGTTGAGCCCAGGGCTTTCACGACAGACTTAACAAACCGCCTACGCACGCTTTACGCCCAGTAATTCC
+
FFFFFFFFFFFF:,FFF:FFFFFFFF:FFFFFFFFFFFFFFFF:FFFFF,FFFFFFFFFFFFFFFF:FFFFFFFFFFFFFFFFFFFFFF:FFFFFFFFFFFFFFFFFFFFFFFFFFFFFFFFFFFFFFFF:FFFFFF,FFFFFFFFFFFFFFFFFFFF:FFF:FFF,FFF,FFF,FFFFFFFF::FFFFFFFFFFFF,FFFFFFFFFFFFFFF:FF,FFFFFFFFFFFFFFFFFFFFFFFFFFF:FFFFF
@A00920:152:HGHKKDRXX:2:2103:16640:1877 2:N:0:CGCGTTCA+TGTTCTCT
GGACTACTGGGGTTTCTAATCCTGTTTGCTCCCCACGCTTTCGCACCTCAGCGTCAGTACCGGACCAGTAAGCCGCCTTCGCCACTGGTGTTCTTCCTAATATCTACGAATTCCACCTCTACACTAGGAGTTCCACTTACCTCTTCCGGACTCTAGACTGGCAGTATTAAAGGCAGTTCCGAAGTTGAGCTTCGGGATTTCACCTTTGACTTACCCAGCCGCCTACGCGCCCTTTACGCCCAATAATTCC
+
FF:FFFFFFFFFFFFFFF:FFFFFFFF:FFFFFFFFFFFFFFFFFFFFF,FFFFFFFFFFFFFFFFFFFFFFFFFFFFFFFFFFF:FFFFFFFFFFF:FFFFFFFFFFFFFFFFFFFFFFF:FFFFFFFFFFFFFFFFFFFFF,FFFFFFFFFFFFFFFFFFFFFFFFFFFFFFFFFFF:FFFFFF,:FFFFFFFFFFFF:FFFFFFFF,F:,:FFFFFFFFFFFF:FFFFFFFFF:FFFF,:F:FFFFF
@A00920:152:HGHKKDRXX:2:2103:3432:2080 2:N:0:CGCGTTCA+TGTTCTCT
GGACTACTCGGGTTTCTAATCCTGTTTGATCCCCACACTTTCGTGCCTCAGCGTCAGTTGAAATCTAGTAAGCTGTCTACACTATCGGTGTTCTTGACGATATCTAAGCATTTCACCGCTACACCGTCAATTCCGCCTACCTCGAGTCCACTCAAGCCCATCAGTATCAATCCCACCCTCCCGGTTAAGCCGGGATATTTCAGAACTGACTTAATAGGCCGCCTACGCACCCTTTAAACCCAATAAATCC
+
:FFFFFFFFFFFFFF:FFF,FFFFFFFFFFFFFFFFFFFFFF:FFFFFFFFFFFFFFFFFFFFFFFFFFF,FFFFFFFFFFFFFFFFFFFFFFFFFFFFF:FFFFF:FFFFFFFFFFFFFFFFFFFFFFFFFFFFFFFFFFFFFFFFFF:FFFFFFFFF:FFFFFFFFFF:FFFFF:FFFFFFFF:FFFFFF,FFFFFFFFFFFFFFF:FFFFFFF,F:FFFFFFFF:::F::FFFF:F,FFF,FF,F,F
@A00920:152:HGHKKDRXX:2:2103:25075:2237 2:N:0:CGCGTTCA+TGTTCTCT
GGACTACCGGGTTTCTAATCCCGTTCGCTCCCCATGCTTTCGCATCTCAGCGTCAGGTCAGGCCCAGCGTGTCGCCTTCGCCACTGGTGTTCCTCCGGATCTCTACGCATTTCACCACTACACCCGGAATTCCACACTCCTCTACGACCCTCTAGCACTGCAGTCTCATCCGACCTCTCCCAGTTTAGCCGGGAGCTTTCACGGTTGACTTACAGCACCGCCTACACGCTCTTTACGCCCAGTAATTCCG
+
FFFFFF:FFFFFFFFFFFFFFFFFFFFFFFFFFFFFFFFFFFFFFFFFFFFFFFFFFFFFFFFFFFFFFFFFFFFFFFFFFFFFFFFFFFFFFFFFFFFFFFFFFFFFFFFFFFFFFFFFFFFFFFFFFFFFFFFFFFFFFFFFFFFFFFFFFFFFFFFFFFFFFFFFFFFFFFFFFFFFFFFF:FFFFFFFFFFFFFFFFFFFFFFFFFF:F:FFFFFFFFF,FF:FFFFFFFFFFFFFFFFF,FFF:F
@A00920:152:HGHKKDRXX:2:2103:28103:2942 2:N:0:CGCGTTCA+TGTTCTCT
GGACTACAGGGGTTTCTAATCCTGTTTGCTCCCCACGCTTTCGCGTCTCAGCGTCAGTCACCGTCCAGAAGGCCGCCTTCGCCACCGGTGTTCCACTTGATATCTACGAATTTCACCTCTACACCAAGTATTCCACCTTCCTCTCCGGGACTCTAGCTACGCAGTTTCGAGTGCACTTCCACGGTTGAGCCGTGGGCTTTCACGCCCGACTTGCAGAGCCGCCTACACGCGCTTTACGCCCAGTAATTCC
+
FF,FFFFFFFFFFFFFFFFFFFFFFFFFFFFFFFFFFFFFFFFFFFFFFFFFF:::FFFFFFFFFFFFFFFFFFFFF,FFFFF:FFFFFFFF:FFFFFFFFFFF:FFFF:FFFFFFFF:F:FFFF:FFFFFFFFFFFFFFFFFFFFFFFFFFFF,FFFFFFFFFFFFFFFFFF:F::FFFFF:FF:FFFFFFFFFFF:FFFFFFFFFF,FFFFF,,FFFF,:F:FFFFFFFFF,F:FFFFF,FF:F,FFF
@A00920:152:HGHKKDRXX:2:2103:18584:3771 2:N:0:CGCGTTCA+TGTTCTCT
GGACTACCAGGGTTTCTAATCCTGTTTGCTCCCCACGCTTTCGCGGATGAGGGTCAGAACCGGCCCAGCGCGCCGCCTTCGCCACAGGTGTTCTTCCGGATATCTACGCATTCCACCGCTCCACCAGGAATTCCACTCGCCTCTACCGGGCTCTAGGTCTCCAGTATCCTCTGCACATCCGGAGTTGAGCCCCGGGCTTTCACACAGGGCTTACAGAACCACCTGCCCGCGCTTTACGCCCAGTAATGCC
+
:FFFFFFF,FFFFFFFFFFFFFFFFFFFF:FFFF:FFFFFFFFFFFFFFFF,FFFFFF,F,FF:FFFFFF,,FF,F:F,FFFFFFFFF,FFFF:F,F,FF,::FFFFFFFFFFFFFFFFF,FFFF,:,F,:FFF,,,F,FF,FFFFF::,FFF:,F,FFF,::FF,:F,:F,FF:FFFF::,:FF:FFFF::FFFF,FF,F,F,FFF,,F:::,F:FF:FFFFF:FF:FFFF:,:FFF:F:FFF,,F,,F
@A00920:152:HGHKKDRXX:2:2103:11324:3912 2:N:0:CGCGTTCA+TGTTCTCT
GGACTACTGGGGTTTCTAATCCTGTTTGCTCCCCACGCTTTCGTGTCTCAGCGTCAGTACAGGCCCAGGCGGTTGCCTTCGCCATCGGTGTTCCTCCCGATATCTGCGCATTTCACCGCTACACCGGGAATTCCATTCTCCCCTACCTGCCTCTAGCCTGCCCGTATCCACCGCAGACCCACGGTTAAGCCGTGGGCTTTCACGACAGACGCGACAAACCGCCTACGAGCTCTTTACGCCCAATAATTCC
+
FFFFFFFFFFFFFFFFFFFFFFFFFFFFFF:FFFFFFFFFFFFFFFFFFFFFFFFFF:FFFFFFFFFFFFFFFFFFFFFFFFFFF:FFFFFFFFFFFFFFFFFFFFFFFFFFFFFFFFFFFFFFFFFFFFFFFFFFFFFFFFFFFFFFFFFFFFFFFFFFFFFFFFFFFFFFFFFFFFFFFFFFFFFFFFFFFF:FFFFFFFFFFFFFFFFFFFF:FFFFFFFFFFF:FFFFFFFFFFF:FFFFFF:FFF
@A00920:152:HGHKKDRXX:2:2103:6696:3944 2:N:0:CGCGTTCA+TGTTCTCT
GGACTACACGGGTTTCTAATCCGGTTCGCTCCCCACGCTTTCGCGCCTCAGCGTCAGGTGGTCCCCAGAGAGCCGCTTTCGCCACTGGTGTTCTTCCCGATATCTACGCATTCCACCACTACACCGGGAATTCCGCTCTCCTCTAGACACCTCAAGACTGGCAGTATCCAGGGACCGCTCACGGTTGAGCCGTGAGATTTCACCCCAGACTGACCAATCCGCCTGCGCGCGCTTTACGCCCAGTAAATCC
+
FFFFFFF:FFFFFFFFFFFFFFFFFFFFFFFFFFFFFFFFFFFFFFFFFFFFFFFFFFFFFFFFFFFFFFFFFFFFFFFF:FFFFFFFFFFFFFFFFFFFFFFFFFFFFFFFFFFFFFFFFFFFFFFFF:FFFFFFFFFFFFFFFFFFFFFFFFF,FFFFFFFFFFFFFFFFFFFFFFFFFF:FFFFFFFFFFFFFFFFFFF:FFFFFFFFFFFFFFFFFFFFFFF:F:FFFFFFFFFFFFFFFFFFFFF
@A00920:152:HGHKKDRXX:2:2103:1163:4163 2:N:0:CGCGTTCA+TGTTCTCT
GGACTACTGGGGTATCTAATCCTGTTTGCTCCCCACGCTTTCGCTCCTCAGCGTCAGTTACGGCCCAGAGCGGCGCCTTCGCCACTGGTGTTCCTCCTGATATCTGCGCATTTCACCGCTACACCAGGAATTCCCCGCTCCCCTACCGTACTCAAGTCACAGCAGTATCGGGTGGCGTCTCTGGGTTGAGCCCAGAGTTTTCACACCCGACTGACTGAACCGCCTACGAGCTCTTTACGCCCAATAAATC
+
FFFFFFFFFFFFFFFFFFFFFFFFFFFFFFFFFFFFFFF:FFFFFF:FFFFFFFFFF:FFFFFFFFFFFFFFFFFFFF:FFFFFFFFFFFFFFFFFFFFFFFFFF:FFF,FF,FFFFFFF,FFFFFFFF,:FFFFFFFFFFFFF,FFFF,FFFF,FFFFFFFFFFFFF:,FFFFFFFFFFFFFFF:FFFFF:FFFFFF:,FF,FFFFFFFFFFFFFFFFFF::FF,FFF:F,F:,F,FFFFFF,,F,,FF
@A00920:152:HGHKKDRXX:2:2103:11641:4679 2:N:0:CGCGTTCA+TGTTCTCT
GGACTACTGGGGTTTCTAATCCTGTTTGCTCCCCACGCTTTCGCACCTCAGCGTCAGTATCGGACCAGAGAGCCGCCTTCGCCACTGGTGTTCTTCCCAATATCTACGAATTTCACCTCTACACTGGGAATTCCACTCTCCTCTCCCGAACTCTAGCAAGCCAGTATCAAGTGCAGTTCCCGGGTTGAGCCCGGGGCTTTCACACCTGACTATGATCGCCGCCTACGTGCGCTTTACGCCCAGTAATTCC
+
FF::FFFFFFFFFF:F:FFFFFFFFFF:FFFFF:FFFFFFFFFFFFFFFF:F:::FFFFFFF:FFFF:FFFFFF,FF:FFF:FF:F::F:FFFF:::FFFFF::FF,F:FFFFFFFFF,FFF:FFF,FFFF,F:FFFFFFFFFFF:F,FF,F:FFF,FF::,FF:F:FFFFFFFF:F:FFFF,:FF,FF:FFFFF:::FFFFFFF,,,FF:FF:,F:,,F:FFFFF,FF,FFFFFF,:F,FFFFFFFFFF
@A00920:152:HGHKKDRXX:2:2103:9001:5118 2:N:0:CGCGTTCA+TGTTCTCT
GGACTACCAGGGTATCTAATCCCGTTCGCTCCCCATGCTTTCGCGTCTGAGTGTCAAAGCACGCCCAGAAAGTCGCCTTCGCCACAGGAGTTCCTCGGGATCTCTACGAATTTCACCACTACACCCCGAATTCCACTTTCCTCTGCCTGTTTCTAGTTCCGCAGTTTGGCAAGCACTAGCCCGGTTGAGCCGAGCGCTTTCACGCACCACTTACTAAACCACCTGCACGCCCTTTACGCCCAGTAAATCC
+
FFFFFFF:FFFFFFFFFFFFFF:FFF,FFFFFFFFFFFFFFFFFFFFFFFFFFFFF:,FF,,F,FFFFFFFF:FFFFFFFFFFFF,FFFFFFFF,F,,FFF,FFFFFF,FFFFFFFF:FF:FFFFF,F:FFFFFFF,FFFFFFF,F,FFF,FFFFF,F:FFFFFFFF:F,:,FFFFF,:F,FFFFFFFFFFF:FFFFFFFFFF:FFFFFFFF:F,FF,FF,FFF,F:FFF:FFFFFFFFFFF:F,FFF:F
@A00920:152:HGHKKDRXX:2:2103:2519:5415 2:N:0:CGCGTTCA+TGTTCTCT
GGACTACTGGGGTTTCTAATCCCGTTAGCTCCCCACGCTGTCGCACCTCAGAGTCAGTATAGGGCCAGCAACCCGCCTTCGCCACTGATGTTCCTCCCGATATCTACGCATTTCACTGCTACACCAGGAATTCCAGTCTCCACTACCGCACTCCAGCACCCCAGTATCGAGTGCCATTCCCAGGTTTAGCCCAGGGCTTTCACAACAGACTTGAGACACCGCCTACCCACGCTTTAAGCCCAGTAATACC
+
FFFFFFFF,FFFF:FFFFFFFF,FFF,FFFFFFF:FFFFFFFFFFFFF,FF,F,FF::,F,FF,FFFF,F,,FFFFFFFFFFF,FF:FFFFFFFFF,FFFF,FF:,FFFFFFFFFF,FFF,FFFFF,FFFFFF:FF:F:F::FFFFFF,FFFF,:FF,,FFFFFF:FF,FFFF::FF,:FF:,FFF:,FF,FFF:FF:FFFFFF:F,FF:FF,:F,,,FF,FF,FF,F,F,F:FFF,,FFF,,,::,FFF
@A00920:152:HGHKKDRXX:2:2103:29939:5932 2:N:0:CGCGTTCA+TGTTCTCT
GGACTACAAGGGTATCTAATCCTGTTTGCTCCCCACGCTTTCGCTCTTCAGCGTCAGTATCGGCCCAGAGTGCTGCCTTCGCCGTTGGTGTTCCTCCTGATATCTGCGCATTTCACCGCTACACCAGGAATTCCACACTCCTCTACCGAACTCGAGTCACAGCAGTCTCGACTGGCGTCCCAAGGTTGAGCCTTGGATTTTCACAGTCGACTTACTGAACCGCCTAGGAGCCCTTTACGCCCAATAATTC
+
FFFFFFF:FFFFFFFFFFFFFFFFFFFFFFFFFF:FFFFFFFFFFFFFFFF:FFFFFFFFFFFFF:FFFFFFFFFFFFFFFF:FFFFFFFFFFFFFFFFFFFFFFFFFFFFFFFFFFFFF:FFFFFFF,FFFFFFFFFFFFFFFFFFFFFFFFFFFFFFFFF:FFF,FFFFFFFFFFFF:FF:FFFFFFFFF,FFFFFFFF:FFFFF:FFFFFFFFFFFFFFFFFFFFFFFFFFFFFF:F:FFFFFFFFF
@A00920:152:HGHKKDRXX:2:2103:23538:6089 2:N:0:CGCGTTCA+TGTTCTCT
GGACTACTGGGGTATCTAATCCCGTTTGCTACCCACGCTTTCGTGCCTTAGTGTCAGGAACAAGCCAGTCGCCTGCCTACGCCATCGGTGTTCCTCCTAATATCTACGGATTTCACTCCTACACAGGGAATTCCAGTGACCTCTCTTGTCCTCTAGCTTTGCAGTTCAAATAATGTGAGTATGGTTGAGCCACACGATTTCACTATCTGCTTACAATGCCGCCTACGCAACTCTTTACGCCCAGTAATTC
+
FFFFFFFFFFFFFFFFFFFFFFFFFFFFFFFFFFFFFFFFFFFFFF:,F:FFFFFFFFFFFFFFFFFFFFFFFFFFFFFFFFFFFFFFFFFFFFFFFFFFFFFFFFFFFFFFFFFFFFFFFFFF,FFFFFFFFFFFFFFFFFFFFFFFFFFFFFFFFFFFFFFFFFFFF,FFFFFFFFFFFFFFFFFFFFFFFFFFFFFFFFFFFFFFFFFFFFFFFFFFFFFF:FFFFFFFFFF:FFFFFFFFFFFFFF
@A00920:152:HGHKKDRXX:2:2103:16631:6590 2:N:0:CGCGTTCA+TGTTCTCT
GGACTACAGGGGTTTCTAATCCCGTTTGCTCCCCACGCTTTCGCGCCTCAGCGTCAGGGAATGCCCAGAGACCCGCCTTCGCCACCGGTGTTCCTCCCGATCTCTACACATTTCACCGCTACACCGGGAATTCCAGTCTCCTCTGCATCGCTCAAGAACGGCAGTATCGGCCGACACCCCTGAGTTGAGCCCAGGGATGTCACGACCGACTTGCAATCCCGCCTACGCGCCCTTTACGCCCAGTAATTCC
+
,,:FF:FF:,,::,F::F:F:FF,F,,F,F:::FF:,,FFF::FFFFFF::F,:::,F:FFF:F:,F:F:FF:FF:FFFF,FFFFFF::,,::,,,,:FF:FFFFF:,::,:FFFF,F,,FF,F,:FF:FFFFFFFFFFFFFFF:F,FF,:,,,,F:FFFF:,:FFFF:FFF:FF,F:FFFFF:FF,,F,FFF:,FFF,FF:F,FFFFFF:FFF,,:FFF:FFF,F:,FF,FFF,F,F:FFFFF,:FFFF
@A00920:152:HGHKKDRXX:2:2103:13187:7420 2:N:0:CGCGTTCA+TGTTCTCT
GGACTACTAGGGTTTCTAATCCCTTTCGCTACCCTGGCCTTCGAGCCTCAGCGTCAGATATTGTCCAGTAGCTCGCTTTCGCCACGAGTGTTCCTCTCGATCTCTACGCATTTCACTGCTACACCGAGAGTTCCAGCTACCTCTCCAATCCTCTAGCACGGCAGTATCGGATGCAGTTCCGGGGGTGAGCGCCGGGCTTGCACATCTGGCTTACGGCGCCGGCTCGGCTCGCTGTGGGCCCGGTGATTCC
+
FFFFFFF:F,FFFFFFFFFFFFFFF,FFFFFFFF::FFFF:FF:,FFFFFFFFF:FFFFFFFFFFF:FFFFFFFFFFFFFFFFFFFFFF:FF,F:FFF,,FFFF,:FF,F:FFF,FF:,,,F:FFFFF:,:F:,FFFFFFFF,FFFFFFFFF,FFFF,:FFF,F,,,:,F,:F,F,:,,FF:F,,,:,F,,F,::F,:,,F,,:,,F,,F,,,F,FF:F,:,,,,FF,FF,,F,::,F,:F,F:F,:,,:
@A00920:152:HGHKKDRXX:2:2103:9905:8625 2:N:0:CGCGTTCA+TGTTCTCT
GGACTACTGGGGTTTCTAATCCCGTTCGCTCCCCACGCTTTCGTGCCTTAGTGTCAGTAATGGGCCAGTAGACTGCCTACGCCATCGGTGTTCCTTCTAATATCTACGGATTTCACTCCTACACTAGAAATTCCATCTACCTCTCCCATACTCAAGCTAGGCAGTTCAAAATATAGACTTATGGTTGAGCCATAAGGTTTCATATTTCGCTTACCTTGCCACCTACGCAACTCTTTACGCCCAGTAATTC
+
FF:FFFF:FFFFF:FFFFFF:FFFF:FFFFFFFFFFFFFFFFFFFFFFF:FFFFF:FFFFFFFFFFFFFFFFFFFFFFFFFFFFFFFFFFFFFFFFFFFFFFFFFFFFFFFFFFFFFFFF,FFF::FFFFFFFFF:FFFFFF:F:FFFF,FFF:F,FF:FFFFFFFFFFF:FFF:,:FFF:FFFFFFFFFF,FFFFF,FFFFF,FFFFF:FFFFFF,FFF,FFF,,:F:,FF:FFFFFFFFF:FFF:F:F
@A00920:152:HGHKKDRXX:2:2103:17797:8797 2:N:0:CGCGTTCA+TGTTCTCT
GGACTACAAGGGTATCTAATCCTGTTTGCTCCCCACGCTTTCGTGCCTCAGTGTCAGTACCTGTCCAGCCACCCGCCTACGCCTCTGGTATTCCTCGTGATATCTACGCATTTCACCGCTACACCACGAATTCTAGTGGCCTCTCCAGGACTCAAGAGATGCAGTATCAAAGGCCGTTCCGCAGTTAAGCTGCGGGCTTTCACCCCTGACTTACACCTCCACCTGCACACCCTTTACACCCAATAATTCC
+
FFFFFFFFFFFFFFFFFFFFFFF,FFFFFFFFFFFFFFFFFFFFFFFFFFFFFFFFFFFFFFFFFFFFFFFFFFFFFFFFFFFFFFFFFFFFFFFFFFFFFFFFFFFFFFFFFFFFFFFFFFFFFFFFFFFFFFFFFFFFFFFFFFFFFFFFFFFFF:FFFF,FFFFFFFFFFFFFFFFFFFFFFFFFF:FFFFFFFFFF:FFFFFFFFFFFFFFFFFFFFFFF,FFF:F,FFFFFFFFFF:FFFFFFFF
@A00920:152:HGHKKDRXX:2:2103:24975:8829 2:N:0:CGCGTTCA+TGTTCTCT
GGACTACTGGGGTTTCTAATCCCTTTCGCTACCCTGGCCTTCGAGCCTCAGCGTCAGGAGTTGTCCAGTAGCTCGCTTTCGCCACGAGTGTTCCTCACGATATCTACGCATTTCACTGCTACACCGTGAATTCCAGCTACCTCTCCAATCCTCTAGCACGGCAGTATCGGATGCAGTTCCGGGGTTGAGCCCCGGGATTTCACATCTGACTTACCACGCCGCCTACGCTCCCTTTACGCCCAGTGATTCC
+
FFFFFFFFFFFFFFFFFFFFFFFFFFFFFFFFFFFFFFFFFFFFFFFFFFFFFFFFFFFFFFFFFFFFFFFFFFFFFFFFFFFFFFFFFFFFFFFFFFF:FFFFFFFFFFFFFFFFFFFFFFFFFFFFFFFFFFFFFFFFFFFF:FFFFFFFFFFFFFFFFFFFFFFFFFFFFFFFFFFFFFFFFFFFFFFFFFFF:FFFFFFFFFFFFFFFFFFFFFFFFFFFFFFFFF:FFFFFFFFFFFFFFFFF,F
@A00920:152:HGHKKDRXX:2:2103:16387:9017 2:N:0:CGCGTTCA+TGTTCTCT
GGACTACAGGGGTTTCTAATCCTGTTCGCTCCCCATGCTTTCGCTCCTCAGCGTCAGTTGTGGCCCAGAGACCTGCCTTCGCCATTGGTGTTCCTCCTGATATCTGCGCATTCCACCGCTACACCAGGAATTCCAGTCTCCCCTACCACACTCTAGTCTGCCCGTACCCACTGCAAGTCCGAGGTTGAGCCTCGGATTTTCACAGCAGACGCGACAAACCGCCTACGAGCTCTTTACGCCCAATAATTCC
+
FFFFFFFFFFFFFFFFFFFFFFFFFFFFFFFFFFFFFFFFFFFFFFFFF:FFFFFFFFFFFFFFFFFF:FFFFFFFFFFFFFFFFFFFFFFFFFFFFFFFFFFFFFFFFFFFFFFFFFFFFFFFFFFFFFFFFF:FFFFFFFFFFFFFF:FFFFFFFFFFFFFFFFFFFFFFFFFFFFFFFFFFFFFFFFFFFFFFFFFFFFFFF,F:FFF:FFFFFFFFFFFF:FFFFFFFFFFFFFFFFFFFFFFFFF
@A00920:152:HGHKKDRXX:2:2103:15302:9831 2:N:0:CGCGTTCA+TGTTCTCT
GGACTACAGGGGTATCTAATCCTGTTTGCTCCCCACGCTTTCGTACATGAGCGTCAGTATCGGGCCAGGAAGCCGCTTTCGCCACCGGTGTTCCTCCTGATATCTACGAATTTCACCTCTACACCAGGAATTCCGCTTCCCTCTCCCGTACTCAAGAAGACCAGTTTCGAGTGCAATTCCGGGGTTGAGCCCCGGGCTTTCACACCCGACTTGACCTTCCGCCTGCGTACGCTTTACGCCCAGTGATTCC
+
FF:F:FFF:FFFFFFFFFFFFFF,FF:FFFFFFFF:FF,FFFFF,,:FFFF:FFFFFFFF::FFFFFFFF,FFFFFFF:FFFFF,FFFFFFFFFFFFFFFFFFFFFF:,F:FFF:FFFFFFFFF:,F:FFF:FF:F,FFFFFFFFFFFFFFFF,F:FFFFF,:FF,FFFF::FF:,:FFFF:FF:,FFFFFFFFF:FF:FF::FF,FF,FFFF,FFFF:F:FFF,F,,FFFF,,FFFFFFFFFFFFF::F
@A00920:152:HGHKKDRXX:2:2103:30671:10457 2:N:0:CGCGTTCA+TGTTCTCT
GGACTACTGGGGTTTCTAATCCTGTTCGCTCCCCACGCTTTCGCACCTCAGCGTCAGATCAGGCCCAGCCAGCCGCCTTCGCCTCCGGTGTTCTTCCGGATCTCTACGCATTCCACCGCTACACCCGGAATTCCGCTGGCCTCTGCCTGTCTCCAGCCCCCCAGTATCCCCGGCTTGCTCGGGGTTGAGCCCCGGCCTTTCACCATGAGACTTAACGGGCCGCCTACGTGCGCTTTACGCCCAGTGATTC
+
FFFFFFFFFFFFFFFFFFFFFFFFFFFFFFFFFFFFFFFFFFFFFFFFFFFFFFFFFFFFFFFFFF:FFFFFFFFFFFFFFFFFFFFFFFFFFFFFFFFFFFFFFFFFFFFFFFFFFFFFFF,FFFFF,FFFFFFFFFF:FFFFFFFFFFFFFFF:FFFFFFFFFFFFFF:F::FFFFFFFFFFFFFFF:FFFFFFFFFFFFFFFFFFFF:FFFFFFFFFFFFFFFFFFFFFF:,FF::FFF,:FFF:,F
@A00920:152:HGHKKDRXX:2:2103:16749:10708 2:N:0:CGCGTTCA+TGTTCTCT
GGACTACACGGGTTTCTAATCCCGTTCGCTACCCTGGCTTTCGCGGCTCAGCGTCAGGTGCAGCCCAGGGCGCCGCCTTCGCCTCTGGTGTTCCTCCGGATCTCTACGCATTTCACCACTCCACCCGGAATTCCACGCCCCTCTGCTGCCCTCTAGCTGTCCAGTTTCGACCGGCCTCTCCCGGTTGAGCCGGGAGCTTTCACGTCCGACTTGAACAGCCGCCTGCCCGCGCTTTACGCCCAGTAAATCC
+
FFFFFFFFFFFFFFFFFFFFFFFFFFFFFFFFFFFFF:FFFFFFFFFFFFFFFFFFFFFFFFFFFFFFFFFFFFFFF,FFFFFFFFFF:F:FFFFFFFF:FFFFF,FFFFF:FFFFFFFFFFFFFFFFFF,FF:FFFFFFFFFFFFFFFFFFFFFFFFFFFFFF,FFFFF,FFFFFFFFFFFFFFFFFFFFFFFFFFF:F:,FFFFFFFF,:FF:F,FFFFFF,FFF:FFFFFFFFF:F:F,F,,F:FFF
@A00920:152:HGHKKDRXX:2:2103:30879:10911 2:N:0:CGCGTTCA+TGTTCTCT
GGACTACAGGGGTATCTAATCCTGTTTGCTCCCCACGCTTTCGCGCCTCAGCGTCAGTTGCGGTCCAGATGGCCGCCTTCGCCACCGGTGTTCTTCCCAATATCTACGAATTTCACCTCTACACTGGGAATTCCACCATCCTCTCCCGCACTCAAGCCAGCCCAGTCTCAAGCGCAATTCCCGGGTTGAGCCCAGGCCTTTCACGCCTGACTTGAGCAGCCGCCTGCGCGCCCTTTACGCCCAGTAATTC
+
FFFFFFFFFFFFFFFFFFFFFFFFFFFFFFFFFFFFFFFFFFFFFFFFFFFFFFFFFFFFFFFFFFFFFFFFFFFFFFFFFFFFFFFFFFFFFFFFFFFFFFFFFFFFFFFFFFFFFFFFFFFFFFFFFFFFFFFFFFFFFFFFFFFFFFFFFFFFFFFFFFFFFFFFFFFFFFFFFFFFFFFFFFFF,FFFFFFFFFFFFFFFFFFFFFFFFFFFFFFFFFFF:FFFFFFFFFFFFFFFFFFFF:FFFF
@A00920:152:HGHKKDRXX:2:2103:27398:10958 2:N:0:CGCGTTCA+TGTTCTCT
GGGGGGGGGGGGGGGTGGGTTTTGTTTGTTTTTCCTACCCCTGTGGCAGGGTTGGGACGATAGTTTGCAAGGCAATCCCGGGGGCAGGCGGGGTGTTCCGGGCCTAAAAAGCATATAACCATACCACAGGCACAGAACCCTCCTGCTGAACCCAGACACCCCACCGGATGGAGGGCGTTCGAAGCCGGAGTCCGGGGGGGGGCCGCACCCCCAGGCGACCCCCCCGCCGCCCCGCGGCGCCCCGCGACCT
+
FFF:F:,,,:,,,:F,,F:,,,,,,,,,,,,:,,,,,,,,,,,,,,,,,,,,,,,:,,,,,,,,,,,,,,:,,,,,,,,,,,,,:,,,,,,,,,,,,,,,,,,,,,,,,,,,,,,,,F,,,,,,,,,,,,,,,,,,,,,,,,,,,,,,,,,,,,,,,,:,:,,,,,,,,,F,,:,,,,,,,,,,,,,,,,,,F,,,,F,:,,,,,,,,,,,,,,,,,,,,F,,,,,:,,,,F,,,,,,:,,,F,,,,,,,
@A00920:152:HGHKKDRXX:2:2103:18991:11240 2:N:0:CGCGTTCA+TGTTCTCT
GGACTACAGGGGTATCTAATCCTGTTCGCTCCCCACGCTTTCGTGCCTCAGCGTCAATACAGGTCTAGCCAGCTGCCTTCGCAATTGGTGTTCTATGGCATATCTATGCATTTCACCGCTACATGCCACATTCCGCTGACCTCATCCTGATTCCAGCACTGCAGTATCAAAAGCAATTTTACGGTTGAGCCGCAAACTTTCACTCCTGACTTACCGTGCCGCCTACGCACCCTTTAAACCCAGTAATTCC
+
FFFFFFFFFFFFFFFFFFFFFFFFFFFFFFFFFFFFFFFFFFFFFFFFFFFFFFFFFFFFFFFFFFFFFF,FFFFFFFFFFF:,FFFFFF:FFF:FFFFFFFFFF,FFFFFFFFFFFFFFFFFFFFFFFFF:FFFFFFFFFFFFFFFFFFF:FFFFFFFFFFFFFFFFFFF:F:F:FFFFFFFFFFFFFFFF:FFFFFFFFF:FFFFFFFFF,FFFFFFFFFFFFFFFFFFFFF:,,FF:FFFF,FFFFF
@A00920:152:HGHKKDRXX:2:2103:3549:11898 2:N:0:CGCGTTCA+TGTTCTCT
GGACTACCGGGGTTTCTAATCCTGTTCGCTCCCCACGCTTTCGCTCCTCAGTGTCAGTGCCAGCCCAGAGCGCCGCCTTCGCCGCTGGTGTTCCTCCTGATATCTGCGCATTTCACCGCTACACCAGGAATTCCACGCTCCCCTACTGGACTCTAGTCACGGCAGTATCGGGTGGCGTCTCCAGGTTGAGCCTGGAGGTTTCACACCCGACTTACCGAACCACCTACGAGCTCTTTACGCCCAATAAATC
+
FFFFF,FFFFFFFFFF,FFFFFFFFFFFFFFFFFFFFFFFFFFFFFFFFFFFFFFFFFFFFFFFFFFFFFFFFFFFFFFFFFFFFFFFFFFFFFFFF::FFFFFFF:FFFFFFFFFFFFFFFFFFFFFFFFFFFFFFFFFFFFF:FFFFFFFFFFFFFFFFFFFF:FFF:FFFFFFFFFFFFFFFFF:FFFFFFFFFFFFFFFFFFFFFFFFFFFFFF,F,FFFFFFFFFFFFFFFFF:FF:F:FF,FFF
@A00920:152:HGHKKDRXX:2:2103:6063:11898 2:N:0:CGCGTTCA+TGTTCTCT
GGACTACAGGGGTATCTAATCCTGTTTGCTCCCCACGCTTTCGTGCATGAGTGTCAGTGTTGGCCCAGAAGGCTGCCTTCGCCATCGGTGTTCCTCCAGATCTCTACGCATTTCACCGCTACACCTGGAATTCCACCTTCCTCTGCCACACTCCAGCCACGTAGTTTCGAGCGCAATTCCCAAGTTCAGCCCGGGGATTTCACACTCGACATGCGCGGCCACCTGCGCACACTTTACGCCCAGTAATTCC
+
FFFFFFFFFFFFFFFFFFFFFFFFFFFFFFFFFFFFFF::FFFFFFFFFFFFFFFFFFFFFFFFFFFFFFFFFFFFFFFFFFFFFFFFFFFFFFFFFFFFFFFFFFFFFFFFFFFFFFFFFF:FFFFFFFFFFFFFFFFFFFFFFFF:FFFFFFFFFFFFFFFFFFFFFFFFFFF:FFFFFFFFFF,FFFFFFFFFFFFFFFFFFFFF:F:FFFFFFFFFFFFFF:FFFFFFFFFFFFFFF:FF,FFFFF
@A00920:152:HGHKKDRXX:2:2103:3513:12962 2:N:0:CGCGTTCA+TGTTCTCT
GGACTACACGGGTTTCTAATCCTGTTTGCTCCCCACGCTGTCGCGCCTCAGCGTCAGTAACGGACCAGGTCGCCGCCTTCGCCACCGGTGTTCTTCCCAATATCTACGAATTTCACCTCTACACTGGGAATTCCGTTCTCCTCTTCCGTCCTCAAGCAATGCAGTTTCAAATGCTATTCCCAGGTTGAGCCCGGGGCTTTCACATCTGACCCGCATCGCCGCCTACGTGCCCTTTACGCCCAGTAATTCC
+
FFFFFFFFFFFFFFFFFFFFFFFFFFFFFFFFFFFFFFFFFFFFFFFFFFFFFFFFFFFFFFFFFFFFFFFFFFFFFFFFFFFFFFFFFFFFFFFFFFFFFFFFFFFFFFFFFFFFFFFF:FFFFFFFFFFFFFFFFFFFFFFFFFFFFFFFFFFFFFFFFFFFFFFFFF,FFF:FFF:FFFFFFFFFFFFFFFFFFFFFFFFFFFFFFF:FFFFFFFFFFFFF:FFFFFFFFFFFFFFFFFFFFFFFFF
@A00920:152:HGHKKDRXX:2:2103:18656:13260 2:N:0:CGCGTTCA+TGTTCTCT
GGACTACTAGGGTTTCTAATCCGGTTTGCTCCCCACGCTTTCGCGCCTCAGCGTCAGATCGCCCCCAGAGAGCCGCTTTCGCCACTGGTGTTCCTCCCGATATCTACGCATTCCACCACTACACCGGGAATTCCACTCTCCTCTAGGCATCTCAAGACCGACAGTATCAAAGGGCCCCTCCCAGTTGAGCCGGGAGATTTCACCTCTGACTTATCGGTCCGCCTGCGCGCGCTTTACGCCCAGTAAATCC
+
FFFFFFFFFFFFFFFFF,FFFFFFFFFFFFFFFFFFFFFFFFFFFFFFFFFFFFFFFFFFFFFFFFFFFFFFFFFFFFFFFFFFFFFFFFFFFFFFFFFFF,,FFFFFFFFFFFFFF:FFFFFFFFFFFFFFFFFFFFFFF:FFFFFFFFFFFFFFFFFFFFFFF:FFFFFFFF:FFFFFFFFFFFFFFFFFFF:FFFFFFFFF:FFF,:F,FFF:FFFFFFFFFFFFF:FFF:FFFFFFF:FFF,FFFF
@A00920:152:HGHKKDRXX:2:2103:11234:14278 2:N:0:CGCGTTCA+TGTTCTCT
GGACTACTGGGGTTTCTAATCCTGTTTGCTCCCCATGCTTTCGCTCTTCAGTGTCAGTATCGGCCCAGAGTGCTGCCTTCGCCGTTGGTGTTCCTCCTGATATCTGCGCATTTCACCGCTACACCAGGAATTCCACACTCCTCTACCGAACTCGAGTCACAGCAGTATCGACTGGCGTCCCAAGGTTGAGCCTTGGATTTTCACAGTCGACTTACTGAACAACCTAGGAGCCCTTTACGCCCAATAATTC
+
FFFFFFFFFFFFFFFFFF:FFFFFFFFF:FFFFFFFF,FFFFFFFFFFFFFFFFFFFFFFF,F:FF:FFFFF:FF:FFFFFFFFFFFFFFFFFFFFFFF:FFFFFFFFFFFFFFFFFFFF,FFFFFFFFFFFFFFFFFFFFFF:FF,FFFFFFFFFF:FF:FFFFFFFFFFF:FFFFFFFFFFFFFFFFFFFF:FFFFFF:FFFFFFFFFFFFFFFFFF:FFFFFFFFFFFFFFFFFFFFF:FFFF:,F,
@A00920:152:HGHKKDRXX:2:2103:12915:14372 2:N:0:CGCGTTCA+TGTTCTCT
GGACTACTGGGGTTTCTAATCCTGTTCGCTCCCCATGCTTTCGCTCCTCAGCGTCAGTTAATGCCCAGAGACCTGCCTTCGCCATCGGTGTTCCTCCTGATATCTGCGCATTTCACCGCTACACCAGGAATTCCAGTCTCCCCTACATCACTCAAGTCTGCCCGTACCCACCGCAGATCCGGAGTTAAGCCCCGGACTTTCACGGCAGACGCGACAAACCGCCTACGAGCTCTTTACGCCCCATAATTCC
+
FFFFFFFFFFFFFFFFFFFFFF:FFFFFFFFFFFFFFFFFFFFFFFFFFFFFFFFFFFF:FFFFFFFFFFFFFFFFFFFFFFF:FFFFFFF:FFFFFFFFFFFFFFFFFFFFFFFFFFFFFFFFFFFF:FFFFFFFFFFFFFFFFFFFFFFFFFFFFFFFFFF:FFFFFFFFF::FFF:FFFFFFFF,FFFFFFFFFF:FF:FFF:FFFFFFFFFF:FFF:FFF,FFFFFFFFFFFF:FFF,F:FFFFFF
@A00920:152:HGHKKDRXX:2:2103:17996:14685 2:N:0:CGCGTTCA+TGTTCTCT
GGACTACTGGGGTATCTAATCCCGTTTGCTCCCCTGGCTTTCGCGCCTCAGCGTCAGTGTCGGTCCAGAATGCCGCCTTCGCCACCGGTGTTCCTCCAGATATCTACGCATTTCACCGCTACACCGGGAATTCCATTCTCCTCTACCAGACTCTAGCCACAGCAGTATCGACGGCAGTTCCGAGGTTGAGCCTCGGGATTTCACCGCCGACTTGCTGAGCCGCCTACGAGCTCTTTACGCCCACTAATTC
+
FFFFFFFFFFFF:F:FFF,FFFFF:,FFFFFFFFFFFFFFFFFFFFFFFFFFFFFFF:FFF:FFFFFFF:F:FFFFFFFFFFFFFFFFFFFFFFFFFFFFF,:FFFFFFFFFFFF:FFFFFF:FF::F:F:FFFF:FFFFFFFFFF:FF:FFFFFFFF,FFFFFFF,FFF,FF,FFF:FFFF:FF:FFFFFFFFFFF:F,FFFFFFFFFF:FFFFFFFFFF:FF:FFFFFFFFF,FFFFFFFF:F:F,,:
@A00920:152:HGHKKDRXX:2:2103:13340:14857 2:N:0:CGCGTTCA+TGTTCTCT
GGACTACCAGGGTTTCTAATCCTGTTTGCTACCCACGCTTTCGCTCCTCAGCGTCAGTTCCGGCCCAGAACACCGCCTTCGCCACTGGTGTTCCTCCCGATATCTAAGCATTTCACCGCTACACCGGGAATTCCGTGTTCCCCTACCGGACTCTAGCCACAGCAGTATCAGGTGGCGTCTCCAGGTTGAGCCTGGAGGTTTCACACCCGACTTTCTGAGCCGCCTACGAGCTCTTTACGCCCAATAAATC
+
FF,FFFFFFFFFFFFFFFFFFFFFFFFFFFFFFFFFFFFFFFFF,FFFFFFFFFFFFFFF:FFFFFFFFFFF,FFFFFFFFFF:FFFFFFFFFFFFFFFFFFFF:F:FFFFFFFFFFFFFFFFFFFFFFFFFFFFFFFFFFFFFFFF:FFFFFFFF,FFFFFF::FFFFFFFF:FFF:FFF:FFFFF,,F,FFF::,F,FFFFFFFFFFF:F:F:F,FFFFFFFFFFFFFFFF::FFFFFF:FFFFFFFF
@A00920:152:HGHKKDRXX:2:2103:12038:16141 2:N:0:CGCGTTCA+TGTTCTCT
GGACTACCAGGGTTTCTAATCCTGTTTGCTCCCCACGCTTTCGCACCTCAGTGTCAGTCACGGACCAGGAAGTCGCCTTCGCCACTGGTGTTCCTCCAGATATCTACGCATTTCACCGCTACACCTGGAATTCCACTTCCCTCTTCCGAACTCGAGTCGCCCAGTATCGAATGCAATTCCCAGGTTAAGCCCGGGGCTTTCACATCCGACTTAAACGACCACCTACGTGCGCTTTACGCCCAGTAATTCC
+
FFFF:FFFFFFFFFFFF:FFFFF:FFFFFF:FFFFF:FFFFFFFFFFFFF:FFFFFFFFFFF:FFFFFFFFF:F:FFFFFFFFFFFFFFFFFFFF:FFFFFFFFFFFFFFF,F,F:F,FFFFFFFFFFFFFFFFFFFFF:FFFFF,F:FFFFFFFFFFFFF:F:FFFFFFFFF,:F,FF,FFF:FFFFF:FF::F:FFFFFFFFFFFFF:F::FFFFFFFFFFFFFF:F,F:FFFFFFF,F:F,FF,FFF
@A00920:152:HGHKKDRXX:2:2103:14398:16282 2:N:0:CGCGTTCA+TGTTCTCT
GGACTACAGGGGTATCTAATCCTGTTTGCTCCCCACGCTTTCGCTCTTCAGCGTCAGTATCGGCCCAGAGTGCTGCCTTCGCCGTTGGTGTTCCTCCTGATATCTGCGCATTTCACCGCTACACCAGGAATTCCACACTCCTCTACCGAACTCGAGTCACAGCAGTATCGACTGGCGTCCCAAGGTTGAGCCTTGGATTTTCACAGTCGACTTACTGAACCGCCTAGGAGCCCTTTACGCCCAATAATTC
+
:FFFF:FFFFFFFFFFFFFFFFFFFFFFFFFFFFFFFFFFFFFFFFFFFFFFFFFFFFFFFFFFFFFFFFFFFFFFF,FFFFFFFFFFFFFFFFF:FFFFFFFFFFFFFFFFFFFFFFFFFFFFFFFFFFFFFFFFFFFFFFFFFFFFFF:FFFFFFF:F:FFFFF:FFF:FFFFFFFFFFFF:FFFFFFFFFFFFF:FFFF,FFFFFFFFFFFFFFFFF,FFFF:FF:FF:FF:FFF,FF::FFFFFFF
@A00920:152:HGHKKDRXX:2:2103:30400:17253 2:N:0:CGCGTTCA+TGTTCTCT
GGACTACTGGGGTTTCTAATCCTGTTTGATCCCCACACTTTCGTGCCTCAGCGTCAGTTGAAATCTAGTAAGCTGTCTACACTATCGGTGTTCTTGACGATATCTAAGCATTTCACCGCTACACCGTCAATTCCGCCTACCTCGAGTCCACTCAAGCCCATCAGTATCAATCCCACCCTCCCGGTTAAGCCGGGATATTTCAGAACTGACTTAATAGGCCGCCTACGCACCCTTTAAACCCCATAAATCC
+
FF:FFFFFFFFFFFFFFFFFFFFF,FFFFFFFFFFFFFFFFFFFF:FFFFFFFFFFFFFFFFFFFFFFFFFFFFFFFFF:FFFFFFFFFFFFFFFFFFFFFFFFFFFFFFFFFFFFFFFFFFFFFFFFFFFFFFFFFFFFFFFFFFFFFFFFFFFFFFFFF:FFFFFFFFFFFFFFFF:FFFFFFFF,FFFFFF:FFFFFFFFFFFFFFFFFFF:FFF,FF,FFFFFFFFFFFFFFFFFFF,F,FFFFFF
@A00920:152:HGHKKDRXX:2:2103:31485:17284 2:N:0:CGCGTTCA+TGTTCTCT
GGACTACTGGGGTATCTAATCCTGTTTGCTCCCCACGCTTTCGCACCTCAGCGTCAACAACGGTCCAGTGAGCCGCCTTCGCCACTGGTGTTCTTCCGAATATCTACGAATTTCACCTCTACACTCGGAATTCCACTCACCTCTCCCGTGTTCAAGCGATGCAGTCTTAAAGGCAATTCCGGGGTTGAGCCCCGGGCTTTCACCTCTAACTTACAAAGCCGCCTACGTGCGCTTTACGCCCAGTAATTCC
+
FFFFFFFFFFFFFFFFFFFFFFFFFFFF:FFFFFFFFFFFFFFFFFFFFFFFFFFFFFFFFFFFFFFFFFFFFFFFFFFFFFFFFFFFFFFFFFFFFFFFFFFFFFFFF:FFFFFFFFFFFFFFFFFFFFFFFFFFFFFFFFFFFFFFFFFFFFFFFFFFFFFFFFFFFFFFFFFFFFFFFFFFFFFFFFFFFFFFFF:FFFFFFFF::FFF:FFFFFFFFFFFFFFFFFFF:F:FFFFFF:FF:F:FFF
@A00920:152:HGHKKDRXX:2:2103:1895:17487 2:N:0:CGCGTTCA+TGTTCTCT
GGACTACTCGGGTATCTAATCCTGTTTGCTCCCCACGCTTTCGAACCTCAGCGTCAATACCAGTCCAGAGAGCCGCCTTCGCCACTGGGGTTCTTCCGAATATCTACGAATTCCACCTCTACACTCGGAATTCCACTCACCTCTCCAGGATTCAAGCGATGCAGTCTTAAAGGCAATTCCGGAGTTGAGCTCCGGGCTTTCACCTCTAACTTACAATGCCGCCTCCGTGCGCTTTACGCCCAGTAATTCC
+
FFFFFFFFFFFF,FFFFFF:FF:,:F:FFFFFFFFFFF:FFFF,FFFFFFFFFFFFFFF:::FFF:FF,FFFFFF,FFFF,FFFF,FF,FFFFF,:FFFFFFFFFFFFFFFF,FFFFFFFF:FF,::::,FFFF:F,:,FFFFFFF:,F,FFF::FF::F:F,FFF,F,F:FF:F:FF,FFFFF,,FFFF,FFFFF:,F:F:F:FFF,,F,,FF,F,,:FF:F,FFF,,FFFFFFFFFFFFFF,FF:FFF
@A00920:152:HGHKKDRXX:2:2103:3025:18004 2:N:0:CGCGTTCA+TGTTCTCT
GGACTACTCGGGTTTCTAATCCTGTTTGCTCCCCACGCTGTCGCGCCTCAGTGTCAGCCATGGCCCAGCAGGCCGCCTTCGCCACCGGTGTTCTTCCGGATCTCTACGCATTCCACCGCTACACCCGGAATTCCACCTGCCTCTACCATGCTCGAGCACGGCAGTTCGCACGGCCGACCCGGAGTTGAGCCCCGGGCTTTCACCGCACGCTTGCCCTGCCACCTACGCGCCCTTTACGCCCAGTGATTCC
+
FFFFFFFFFFFFFFFFFFFFFFFFFFFFFFFFFFFFFFFFFFFFFFFFFFFFFFFFFFFFFFFFFFFFFFFFFFFFFFFFFFFFFFFFFFFFFFFFFFFFFFFFFFFFFFFFFFFFFFFFFFFFFFFFFFFFFFFFFFFFF:FFFFFFFFFFFFFFFFFFFFFFF:FFFFFFFFFFFF:FFF:FFFFFFFFFFFFFFFFFFFFFFFFFFF:FFFFFF,FFFFFFFF,FFFFFFFFFFF:FFFFFFFFFFF
@A00920:152:HGHKKDRXX:2:2103:24026:18114 2:N:0:CGCGTTCA+TGTTCTCT
GGACTACTCGGGTTTCTAATCCCGTTCGCTCCCCTGGCTTTCGCGGCTCAGCGTCAGGTGCAGCCCAGTAGGCCGCCTTCGCCTCTGGTGTTCCTCCGGATCTCTACGCATTTCACCACTCCACCCGGAATTCCGCCTACCTCTACTGCCCTCCAGCGATCTAGTTTCCAATGGCCTCGCCCGGTTGAGCCGGGAGCTTTCACATCAGACTTAGACCACCGCCTGCCCGCGCTTTACGCCCAGTAACTCC
+
FFFFFFFFFFFFFFFFFFFFFFFFFFFFFFFFFFFFFFFFFFFFFFFFFFFFFFFFFFFFFFFFFFFFFFFFFFFFFFFFFFFFFFFFFFFFFFFFFFFFFFFFFFFFFFFFFFFFFFFFFFFFFFFFFFFFFFFFFFFFFFFFFFFFFFFFFFFFFFFFFFFF:FFFFFFFFFFFFFFFFFFFFFFFFFFFFFFFFFFF:FF,FFFF:FFFFFFFF:FFFFFFFFFFFFFFFFFFFFFFF:,FFFFFFF
@A00920:152:HGHKKDRXX:2:2103:7274:18818 2:N:0:CGCGTTCA+TGTTCTCT
GGACTACCGGGGTATCTAATCCTGTTTGCTCCCCACGCTTTCGAGCCTCAACGTCAGTTACAGTCCAGTAAGCCGCCTTCGCCACTGGTGTTCCTCCTAATATCTACGCATTTCACCGCTACACTAGGAATTCCACTTACCTCTCCTGCACTCCAGCCGTACAGTTTCCAGAGCAGTCCGGGGGTTGAGCCCCCGCCTTTCACTCCAGACTTGCACTGCCGTCTACGCTCCCTTTACACCCAGTAAATCC
+
FFFFFFFFFFFFF:FFFF:FFFFFFFFFFFFFFFFFFFFFFFFFFFFFFFFFFFFFFFFFFFFF:FFFFFFFFFFFFFFFFFFFFFFFFFF,FF,FFFFFFFFFFFFFFFFFFFFFFFFFFFFFFF:FFFFFFFFFFFFF:FFFFFFFFFFFFFFFFFFF,F,FF,FF::FFFFFFFFFFFFFFFFFFFFFFFFFFF:FFFFFFFFFFFFFFFFFFFFFFFFFFF:FFFFFFF,FFFF:FFFFFFFFF:F
@A00920:152:HGHKKDRXX:2:2103:13865:19116 2:N:0:CGCGTTCA+TGTTCTCT
GGACTACTAGGGTTTCTAATCCCGTTTGCTCCCCTGGCTTTCGATCCTCAGTGTCAGGTGCAGTCCAGAACGCAGCCTTCGCCACAGGTGTTCCTCCCGATATCTACGCATTTCACCGCTACACCTGGAATTCCGCGATCCTCTACTGCACTCAAGCCAACCAGTATCAGACGCAGTTCCTCAGTTAAGCTGAGGGATTTCACGTTAGACTTAATTGGCCGCCTACGAGCCCTTTACGCCCAGTAATTCC
+
:FFFFFFFFFFFFFFFFFFFFF:FFF,FFF:FFF:FFFFFFFF,,,FFFFF:FFFFF,,:,FF:FF:F:FFFF,FFFFFFFFFF:,FFFFFFFFFFF,FFFFFFF,FFFFFF,FFFFFFFFF:FF,FFFFFFFF:F,,FFFFFF,FF,,,FFFFFFFFFF:F:FF,FF,FF,FFFFFFFFF,FFFFFFFF:::FFF:FFFFFF,F,,:,FFFFF,FFFFFFFFFFF,FFF:FFFFF,:FFF,,FFFFFF,
@A00920:152:HGHKKDRXX:2:2103:16676:19132 2:N:0:CGCGTTCA+TGTTCTCT
GGACTACTAGGGTTTCTAATCCTGTTTGATCCCCACACTTTCGTGCATCAGCGTCAGTTACAGCCTAGTAAGCTGCCTTCGCTATCGGTGTTCTTGACGATATCTATGCATTTCACCGCTACACCGTCAATTCCGCCTACCTCATCTGTACTCAATCCCGGCAGTTTTTCAGGCAGCTCCCAAGTTGAGCTTGGGCATTTCACCGAAAACTTGCAGGGACGCCTACGCACCCTTTAAACCCAATAAATCC
+
FFFFFFFFFF:FF::FFFFFFFFF,FF:FFFFFFFFFFFFFFFFFFFFFFFFFFFFFFFFFFFFFFFFFFFFFFFFFFFFFF::F:FFFFFF:FFFFFFFFFFFFFFFFFFFFFFFF,FFFFFF:FFFFFFFFFFFFFFFFFFFFFFFFFFFFFFF:FF:FFFFFFFFFF,FF:F,FFFF:FF,FF:FFFFFF,FFF,FFF,FF,FFFF:FFF:FFFF:F:FFF,FFFFF:FFFF,F:FFF,F:F:FF:,
@A00920:152:HGHKKDRXX:2:2103:25437:19680 2:N:0:CGCGTTCA+TGTTCTCT
GGACTACTGGGGTATCTAATCCCGTTCGCTCCCCTAGCTTTCGCACCTCAGCGTCAGATTCGGACCAGTAAGCCGCCTTCGCCACCGGTGTTCCTCCAGATATCTACACATTTCACCGTTCCACCTGGAGTTCCGCTTACCCCTTCCGACCTCGAGCCACGCAGTATCGGATGCCATACCGCGGTTGAGCCGCGGGATTTCACATCCGACTTACGTCGCCGCCTACGTGCACTTTATCCCCAGTGAATCC
+
FFFFFFF,FFFFFFFFFFFFFFF:FFFFFFFFFFFFFFFFFFF:FFFFFFFFFFFFFFFFFFF,FFFFFFFFFFFFFFFFFFFFF,FFFFFFFFFFFFFFF:FFFFFFFFF:FFFFFF:FFFFF:::F:F:FFFFFFFFFFFFF:FFFFFFFF:FFFFFFFFFFFFFF:,FFFFFFF,F,::FF:F,F:FFF::F,FFFFFFF,F:F:F:FFF:,::,FFF,FF,,:,,F,FFFFFF,FFF,::FFFFFF
@A00920:152:HGHKKDRXX:2:2103:9136:19883 2:N:0:CGCGTTCA+TGTTCTCT
GGACTACCGGGGTTTCTAATCCCTTTTGCTCCCCACGCTTTCGTGCCTGAGCGTCAGCAATTGTCCAGGTAGCCGCCTTCGCCTCTGGTGTTCCTCACGATATCTACGCATTTCACTGCTACACCGTGAATTCCGCTACCCTCTCCAATGCTCTAGCCATGTAGTTTGAGGTGCAATTCTGGAGTTGAGCTCCAGGCTTTCACGCCTCACACACTTGGCCGCCTGCGCACCCTTTACGCCCAGTGAATCC
+
FFFFF:FFFFFF:FFFFFFFFFFFFFFFFF:FFFFFFFFFFFFFFFFFFFFFFFFFFFFFFFFFFFFFFFFFFFFFFFFFFFFFFFFFFFFFFFFFFFFFFFFFFFFFFFFFFFFFFFFFFFFFFFFFFFFFFFFFFFFFF:FFFFFFFFFFFFFFFFFFFF:FFFFF:FFFF:FFFFFFF:F,FFFFFFFF:FF:FFFFFFFFFFFFFFFFFF:,FFFFFFFF:FF:FFFFFF:FFF:FF:FFFFFFFF
@A00920:152:HGHKKDRXX:2:2103:30897:20087 2:N:0:CGCGTTCA+TGTTCTCT
GGACTACTGGGGTTTCTAATCCTGTTTGCTCCCCACGCTTTCGCGTCTCAGCGTCAGTCATCGTCCAGAAGGCCGCCTTCGCCACCGGTGTTCCGCTTGATATCTACGAATTTCACCTCTACACCCAGAATTCCGCTTCCCTCTCCGAGACTCCAGCCATGCAGTTTCGAGTGCACTTCCGGGGTTGAGCCCCGGGATTTCTCACCCGACTTGCGCGGCCGCCTACACGCGCTTTACGCCCAGTAATTCC
+
FF:FFFFFFFFFFFFFFFFFFFFFFF:FFFFF:FFFFF,FFFFFFFFFFFFFFFFFFFFFFFFFFF:FFFFFFFFFFFFFFFF:FFFFFFFFFF:FFFF,FFFFFFF:F,FFFFFFFFFFFFFFF:FFFF,F,FFFFFFFFFFFFF:FFFFFFF,F:FFFFF:FFF,FFFFFF,F:FFFFFFF:,FFFFFFFFFFFF,FF:,F,F:FF,FFFFFFFFFF:FFFF,FF:FFFF,,FF:FF::,FF,,FFFF
@A00920:152:HGHKKDRXX:2:2103:8630:20353 2:N:0:CGCGTTCA+TGTTCTCT
GGACTACTCGGGTTTCTAATCCTGTTTGCTCCCCACGCTTTCGCGTCTCAGCGTCAGTATCTGTCCAGAAGGCCGCCTTCGCCACCGGTGTTCCGCTTGATATCTACGAATTTCACCTCTACACCAAGCATTCCACCTTCCTCTCCAGTACTCTAGCGAAGCAGTTTCGAATGCACTTCCAGGGTTGAGCCCTGGGATTTCACACCCGACTTGCCAAGCCGCCTACACGCGCTTTACGCCCAGTGATTCC
+
FFFFFFFFFFFFFFFFFFFFFFFFFFFFFFFFFFFFFFFFFFFFFFFFFFFFFFFFFFFFFFFFFFFFFFFF:FFFFFFFFFFFFFFFFFFFFFFFFFFF:FFF:FFFFFFFFFFFFFFFFFFFFFFFFFFFFFFFFFFFFFFFFFFFFFFFFFFFFFF:FFFFFFFFF:FFFFFFFFFFFFFFFFF:FFFFF:FFFFFFFFFFFFFFFFFFFFFFFFFF:FFFFFFFFFFF:FFFFFFFFFFFFFFFFF
@A00920:152:HGHKKDRXX:2:2103:17969:21402 2:N:0:CGCGTTCA+TGTTCTCT
GGACTACTCGGGTTTCTAATCCTGTTCGCTCCCCACGCTTTCGCATCTCAGCGTCAGGAGAGGCCCAGAGAGCCGCCTTCGCCGCTGGTGTTCCTCCCGATATCTGCGCATTCCACCGCTACACCGGAAATTCCACTTCCCTCTACCGTACCCTAGCTATTCAGTCTCGAATGCAATTCCCAGGTTGAGCCCGGGGCTTTCACACCCGACTTAAATAACCGTCTACGCACGCTTTACGCCCAGTAATTCC
+
FFFFFFFFFFFFFFFFFFFFFFFFFFFFFFFFFFFFFFFFFFFFFFFFFFFFFFFFFFFFFFFFFFFFFFFFFFFFFFFFFFFFFFFFFFFFFFFFFFFFFFFFFFFFFFFFFFFFFFFFFFFFFFFF:FFFFFFF:FFFFFFFFFFFFF:FFFFFFFFFFFFFFFFFFFFFFFF,FFFFFFFFFF:FFFFFFFFFFFFFFFFFFFFFFFFF,FFFFF:FFFFFFFFFFFFFFF:FFFFFFFFFF::FFF
@A00920:152:HGHKKDRXX:2:2103:14922:21418 2:N:0:CGCGTTCA+TGTTCTCT
GGACTACTCGGGTATCTAATCCTGTTCGCTCCCCACGCTTTCGCACCTCAGCGTCAGATCAGGCCCAGCCAGCCGCCTTCGCCTCCGGTGTTCTTCCGGATCTCTACGCATTCCACCGCTACACCCGGAATTCCGCTGGCCTCTGCCTGTCTCCAGCCCGCCCGTATCCCCGGCATGCTCGGGGTTGAGCCCCGGCCTTTCACCATGAGACTTAACGGGCCGCCTACGTGCGCTTTACGCCCAATCATTC
+
FFFFFFFFFFFFFFFFFFFFFFFFFFFFF:FFFFFFFFFFFFFFFFFFFFFFFFFFFFFFFFFFFFFF:FFFFFFFFF,FFFFFFFFFFFFFFFFFFFFFFFFFFFFFFFFFFFFFFFFF:FFF:FFFFF,FFFFFFFF:F,FFFFFFFFFFFFFFFFF,::,:,FF:FFFF,F,,F,F,:FFF,,F,FFFFFFFF:FFFFFF:F,FFFFFFF,FFFFFFFFFFFFFF:FFFF:FFFFF:FFF:FFF,FF
@A00920:152:HGHKKDRXX:2:2103:14525:21919 2:N:0:CGCGTTCA+TGTTCTCT
GGACTACAGGGGTTTCTAATCCTGTTTGCTCCCCACGCTGTCGCGCCTCAGCGTCAGCCTCACCCCAGCGGGCCGCCTTCGCCACCGGTGTTCTTCCGGATCTCTACGCATTCCACCGCTACACCCGGAATTCCGCCCGCCCCTAGTGAGCTCGAGTCGCCCAGTCCGCACGGCCGACCCGGGGTTGAGCCCCGGGCTTTCACCCCGCGCTTGCCACGCCACCTCCGCGCCCTTTACGCCCAGTGATTCC
+
FFFFFFF:FFFFFFFFF:FFFFFFFFFFFFFFFFF:FFFFFFFFFFFFFFFFFFF,F:F,FFF,FFFFF,FFFFFFFFFFFFFFF::FFFF,FF,FFFFFFFFFFFFFFFFFFFFFFFFF,FFFFFFFFF:FF:FFFFFFFFFFFFF,F,FFFFFFFF:FFFF,:FFFFF:,F,::FFF:F,:FFFFFFFFFF:FF::FFF,FFFF:FF::,FFFFF,FF:FFF,FF:F:FFFFFFFF:F:,,,FFF:FF
@A00920:152:HGHKKDRXX:2:2103:19199:21966 2:N:0:CGCGTTCA+TGTTCTCT
GGACTACAAGGGTTTCTAATCCTGTTTGCTCCCCACGCTTTCGCACCTCAGCGTCAATAGATGTCCAGCGAGTCGCCTTCGCCACTGGTGTTCTTCCGAATATCTACGAATTTCACCTCTACACTCGGAATTCCACTCGCCTCTCCAAAATTCTAGCAAATCAGTTTCAAGGGCAGTTCCGGAGTTGAGCCCCGGGATTTCACCCCTGACTTCCTTCGCCGCCTACGTGCGCTTTACGCCCAGTAAATCC
+
FFFFFFF,:FFFFFFFFF:FFFFFFFFFFFFFFFFFFFFFFFFFFF:FFFFFFFF:FF:,,FFFFF:FFFFFFFFFFFFFFFFFFFFF:F,FFFFF:FFFFFFFFFFFF,FFFFF:FFFFFFF,FFFFFFFF:FFFF:FFFFFFFFF,,FFFFFFFF:,F,FF:FFFFFFFFFFFFFFF,FF,FFFF:F:,F:FF::FFFFF:FFFFFFFF:,:FFFFFFFFFFFF::F:F::FFFFFFFF:FFFF,FFF
@A00920:152:HGHKKDRXX:2:2103:14669:22294 2:N:0:CGCGTTCA+TGTTCTCT
GGACTACCGGGGTATCTAATCCTGTTTGCTCCCCACGCTTTCGTGCCTCAGTGTCAGTGCTGGTCCAGGTGGCCGCCTTCGCCACAGATGTTCCTCCCGATCTCTACGCATTTCACTGCTACACCGGGAATTCCACCACCCTCTACCGCACTCTAGTCCGCCAGTATCCACCGCAATTCCACGGTTGAGCCCGGGGCTTTCACGGCCGACTTCACGAACCACCTACGCACGCTTTACGCCCAGTAATTCC
+
FFFFFFFFFFFFFFFFFFFFFFFFFFFFFFFFFFFFFFF:FFF,F,FFFFFFFFFFFFFFF,FFFFFFFFFFFFFFF:FFFFFFF::FFFFFFFFFFFF:FFFF:FFF:FF:FFFFFFFFFF,FFFFFFFFFFF,FFFFFFFF:,F:FFF:FFFFFFF:F,,FFFFFF,,FFFFF,:FFF,,FFFFFFFF:,:FFFFF:FFFF,:F,FF:FF,F,FFF:F,:FFFFFF,FFF,F:FFFF::FFF,F,FF,
@A00920:152:HGHKKDRXX:2:2103:24966:23187 2:N:0:CGCGTTCA+TGTTCTCT
GGACTACCAGGGTTTCTAATCCTGTTTGCTACCCACGCTTTCGCGCCTCAGCGTCAGATAATGCCCAGTTTGCTGCCTTCGCCATGGGTGTTCCTCCTGATATCAACACATTTCACCGTTACACCAGGAATTCCACAAACCTCTGCATGCCTCAAGCTTGCCAGTATGCGCAGCAGTTTCCGGGTTGAGCCCTGGAGATTTCACTTCACACGTACCAAGCCGCCTACGCGCTCTTTACGCCCAGTAATTC
+
FFFFFFFFFFFFFFFFFFFFFFFFFFFFFFFFFFF,FFFFFFFFFFFFFFFFFFFFFFFFFFF,FFFFFFFFFFFF,FFFFFFF:FFFFFFFFFFFF:FFFF:FFFFFFFFFFFFFF:FFFFFFF,FFFFFF:FFFF,,FFFFFFFFF,FFFFFFFFF,F,FFFFFFFFF,,FF:FF,FF:FFFF:FFFFFFFFF:F:FFF,,FFF:FF:F,FF,,F:FFFFFFFFFFFFFF:,FF,,F:,FFFF:,,F:
@A00920:152:HGHKKDRXX:2:2103:21441:23813 2:N:0:CGCGTTCA+TGTTCTCT
GGACTACTAGGGTTTCTAATCCTGTTTGATCCCCACGCTTTCGTGCCTGAGAGTCAATATTCGTGTAGTGAGCTGCCTTCGCAATTGGTGTTCTATGTCATATCTAAGCATTTCACAGCTACATGACATATTCCGCTCACCTCCACGGTATTCAAGGCAGATAGTATCAACGGCAGTTTCCGAGTTAAGCCCGGAGATTTCACCACTGACTTACCTATCCTCCTACGCACCCTTTAAACCCAGTGAATCC
+
FFFFFFFFFFFFFFFFFFFFFFFFFFFF:FFFFFFFFFFFFFFF:F,F,FFFFFFFFF,,FFF,FFFF:F:,,FFFFFFFFFFFF,F:FFFFFFFFFFFFF:FFFFFFFFFFFFFF,FFFFF:FFF:F:FFFFFFF:FFFFFF,,F,FFFFFF,FFF:::FFFFFFFFFF,FFF:FFF,F,FFFFF,FFFFFF:,FFFFFFFF,FFFF,FFF:,FFFF:FFFFF,FFFFFFF,FFFF:FFF,FF:F,FFF
@A00920:152:HGHKKDRXX:2:2103:28239:24064 2:N:0:CGCGTTCA+TGTTCTCT
GGACTACTAGGGTATCTAATCCTGTTTGCTCCCCACGCTTTCGCACCTCAGTGTCAGTGTTGGTCCAGGTAGCCGCCTTCGCCACTGGTGTTCCTTCCTATATCTACGCATTTCACCGCTACACAGGAAATTCCACTACCCTCTACCACACTCTAGTCTGGCAGTTCGAAATGCCGTTCCCAGGTTAAGCCCGGGGCTTTCACATCTCGCTTACCAAACCACCTACGCGCGCTTTACGCCCAGTAATTCC
+
FFFFFFFFFFFFFFFFFFFFFFFFFF,F,FFFFFFF:FFFFFFFFFFF,FFFFFFFFFFFFFF:F::FF,FFFFFFFFFFFFFF:,FF:FFFFF:FFFF:FFFFFFFFFFFFFFFFFFFFFFFFFFFF:FFFFFFFFFFFFFFF:FFFFFFFF:FFF,FFFFFFFFFFFFFFFFFFFFFF:FF:FFFFFFFFFFFFFFFFFFF,FFFFFF,FFFF:FFFFFFF,FFFF:FFF:FFFF,FFFFF:FF:FFF
@A00920:152:HGHKKDRXX:2:2103:7826:24095 2:N:0:CGCGTTCA+TGTTCTCT
GGACTACTAGGGTATCTAATCCTGTTTGCTCCCCACGCTTTCGCGCCTCAGCGTCAGATCCGGACCAGTAAGCCGCCTTCGCCACTGGTGTTCTTGCGAATATCTACGAATTTCACCTCTACACTCGCAGTTCCACTTACCTCTTCCGGTCTCAAGCTCTACAGTATCGAAGGCAATTCTGTGGTTGAGCCACAGGCTTTCACCCCCGACTTATAAAGCCGCCTAAGCGCCCTTTACGCCCAGAGATTCC
+
,F,FFFFFFFF::,FF::FFFFFFFFFFFFFFFFFFFFFFFFFFFFF:F:FFFF:,FFF:FFFFF:FFFFFFFFFF,FFFFFF,FFFFFFF:FFFFFFFFFF:FF:FFFFF,F::F:FFFFFFFFFFFFFFFFF,F,:FFFFF:FF:F:FFFFFF:FFFF:FF:,FF:F:FFFFF:FFF:FFF:FFFFFFF:FF,FF,FFFFF:FFFFFFFFF:,:FFF:F,FF,,,F:::FFFFF:FFF:F:,FF,F:F
@A00920:152:HGHKKDRXX:2:2103:11451:24173 2:N:0:CGCGTTCA+TGTTCTCT
GGACTACAAGGGTTTCTAATCCTGTTTGCTCCCCACGCTTTCGCACCTCAGCGTCAGTAATGGACCAGTAAGCCGCCTTCGCCACTGGTGTTCCTCCGAATATCTACGTATTTCACCTCTACACTCGGAATTCCACTTACCTCTTCCATACTCTAGGTACCCAGTATCAAAGGCAGTTCCGGAGTTGAGCTCCGGGATTTCACCCCTGACTTAAATACCCGCCTACGTGCGCTTTACGCCCAGTAATTCC
+
FF:FFF:FFFFFFFFFFFFF:FFFFFFFFFF:FFFFF:FFFFFFFFFFF:FFFFFFFFFFFFFFFFFFFFF,FFFF:FFFFFFFFFFFFFFFFFFFFFFFFFFFFFFF,F:FFFFFFFFF,::FFF:F,FFFFF:FFFFFFF,:FF:FFFFFFFFFFFFFFFFFF,FFFF:F:F:FFFFFFFFFFFFFFFFF:FFFFF,FFF,FFFFFFF:FF:,FFF,F,FFFFFF:F:FFFFFFF:FFFFF:FFFFFF
@A00920:152:HGHKKDRXX:2:2103:4481:24345 2:N:0:CGCGTTCA+TGTTCTCT
GGACTACAGGGGTTTCTAATCCTGTTTGATCCCCACACTTTCGTGCCTCAGCGTCAGTTGAAGTCTAGTAAGCTGTCTACACTATCGGTGTTCTTGACGATATCTAAGCATTTCACCGCTACACCGTCAATTCCGCCTACCTCGATTCCACTCAAGCCCATCAGTATCAATCCCACCCTCCCGGTTAAGCCGGGATATTTCAGAACTGACTTAATAGGCCGCCTACGCACCCTTTAAACCCAATAAATCC
+
FFFFFFFF:FFFFFFFFFFFFFFFFFFFFFFFFFFFFFF,FFFFFFFFFFFFFFFFFFFFFFFFF:FFFFFFFFFFFF:FFFFFFFFFFFFFFFFFFFFF:FFFFFFFFFFFFFFFFFFFFF:F:FFFFFFFFFFFFFFFFFFF:FFFF:FFFFFFFF:FFFFFFFFFFFFFFFFF::FFFFFFFFF:FFFFFF:FFFF:FFFFFFFF,FFFFFFFFFFFFFFF:FFFFFFF,,FFFFF,FFFFFF,F:F
@A00920:152:HGHKKDRXX:2:2103:11957:24424 2:N:0:CGCGTTCA+TGTTCTCT
GGACTACCAGGGTTTCTAATACCGTTTGCTCCCCTGGCCTTCGTGCATCAGCGTCAGTAACTGTCCAGAGACTCGCTTTCGCCACCGGCCTTCCGTACGATATCTACGCATTTCACTGCTACACCGTAAATTCCAGTCTCCTCTCCAGTACTCGAGCGAAGCAGTATTGAATGCAATTCCGAGGTTGAGCCCAGGGATTTCACACCCAACTTCCTCCGCCGCCTACGCACCCTTTCCGCCCAATAAATCC
+
FFFFFFFFFFFFF,:F,F,F,F:F,F:,,FFF,F:FFF,F,FFF,FFF,,:,,,:,:FFFFFFFFF:FFFFFFFFFF:,:::,FFFFFFF,FFF,FFFF,FFFF:,FF:FF,FF,FFFFFFF,FFFFF:FF:FFFFFFFF,F:FFFFFFFFFFFF:FF:,:F,FFFFFFFFFFF,F,F:FFFFFF,FFFF::,:FFFFFFF,FFFFFF,F,,,FFFF:F:,FF:FFFFF:FFFFF::FFFFF,,F,FFF:
@A00920:152:HGHKKDRXX:2:2103:19922:24533 2:N:0:CGCGTTCA+TGTTCTCT
GGACTACCGGGGTTTCTAATCCTGTTTGCTCCCCACGCTTTCGCACCTCAGCGTCAATACCTGTCCAGCGAGTCGCCTTCGCCACTGGTGTTCTTCCGAATATCTACGAATTTCACCTCTACACTCGGAATTCCACTCGCCTCTCCAGGATTCTAGTCCGCCAGTTTCAAGGGCAGTTCCGGAGTTGAGCTCCGGGATTTCACCCCTGACTTAATGGACCGCCTACGCGCGCTTTACGCCCAGTAATTCC
+
FFFFFFFFFFFFFFFFFFFFFFFFFFFFFFFFFFFFFFFF:FFFFFFFFFFFFFFFF:FFFFFFFFFFFFFFFFFFFF:FFFFFFFFFFFFFFFFFFFFFFFFFFFFFFFF:FFFFFFFF:FFFFFFFFFFFFFFFFFFFFFF:FF:FFFF:FF:FFFFFFFFFFFFFFFFFFFFFFFFFFFFFFFFFFFFFFFFFFF,FFFFFFFFFFFFFFFFFFF:FFFFF:FFFFFFF:FFFFFF:FFFF,F:FFF
@A00920:152:HGHKKDRXX:2:2103:9308:24846 2:N:0:CGCGTTCA+TGTTCTCT
GGACTACTCGGGTTTCTAATCCTGTTCGCTCCCCACGCTTTCGCTCCTCAGCGTCAGTTCCAGCCCAGAGCGCCGCCTTCGCCGCTGGTGTTCCTCCTGATATCTGCGCATTTCACCGCTACACCAGGAATTCCACGCTCCCCTACTGGACTCTAGCCACAGCAGTATCGGATGGCGTCTCCAGGTTGAGCCTGGAGGTTTCACACCCGACTTACTGAGCCGCCTACGAGCTCTTTACGCCCAATGAATC
+
FFFFFFFFFFFFFFFFFFFFFFFFFFFFFFFFFFFFFFFFFFFFFFFFFFFFFFFFFFFFFFFFFFFFFFFFFFFFFFFFFFFFFFFFFF:FFFFFFFFFFFFFFFFFFFFFFFFFFFFFFFFFFFFF:FFFFFFFFFFFFFFFFFFFFFFFFF:FFFFFFFFFFFFFFFFFFFFFFFFFFFFFFFFFFFFFFFFFFF:FFF:FFFFFFFFFFFFFFFFFFFFF:FFFFF:F:F,FFF::F:FFFFFFFF
@A00920:152:HGHKKDRXX:2:2103:25518:25050 2:N:0:CGCGTTCA+TGTTCTCT
GGACTACTAGGGTTTCTAATCCTGTTTGCTCCCCACGCTTTCGCGCCTCAGCGTCAGTATCGGGCCAGTGAGTCGCCTTCGCCACTGGTGTTCCGCCGAATATCTACGAATTTCACCTCTACACTCGGCATTCCACTCACCTCTCCCGAACTCAAGATATCCAGTATCAAAGGCAATTCCGAGGTTGAGCCCCGGGCTTTCACCCCTGACTTAAATATCCGCCTACGCGCCCTTTACGCCCAGTAATTCC
+
FFFF:FFFFFFFFFFFFFFFFFFFFFFFFFFFFFFFFFFFFFFFFFFFFFFFFFFFFFFFFFFFFFFFFFFFFFFFFFFFFFFFFFFFFFFF:FFFFFFFFFFFFFFFFFFFFFFFFFFFFFFFFFFFFFFFFFFFFFFFFFFFFFFFFFFFFFFFF:FFFFFFFF:FF:FFFF,FFFF:FFFFFF,:FFFFFFFFFFFFFFFFFFFF,FFFF:FFF:F,FFFFF:FFFFFFFFFFFFFFF,FFF:F:FF
@A00920:152:HGHKKDRXX:2:2103:25382:25473 2:N:0:CGCGTTCA+TGTTCTCT
GGACTACAAGGGTTTCTAATCCTGTTTGATCCCCACACTTTCGTGCCTCAGCGTCAGTTTGAGCCTAGTAAGCTGTCTACACTATCGGTGTTCTTGACGATATCTAAGCATTTCACCGCTACACCGTCAATTCCGCCTACCTCGACTCAACTCAAGCCCTGCAGTATCAATGCCACCCTCACGGTTAAGCCGGGATATTTCAGCACTGACTTACAAGGCCGCCTACGCACCCTTTAAACCCAATAAATCC
+
FFFFFFFFFFFFFFFFFFFFFFFFFFFFFFFFFFFFFFFFFFFFFFFFFFFFFFFFFFF:FFFFFFFF:,,FFFFFFFFFFFFFFFFFFFFFFFFFFFFF:FFFFFFF:FFFFFFFFFFFFFFFFFFFFFFFFFFFFFFFFFFF,FFF,F:FFFFFFFFFFFFFFF:FFFFFFFFFF:,F,FFFFFFF,FFF,FFFFFFFFFFF,FF::F:FF:F::,FFFFFFFFF,FFF:FFFF,:F,:FFFF:F:FF
@A00920:152:HGHKKDRXX:2:2103:3721:26162 2:N:0:CGCGTTCA+TGTTCTCT
GGACTACACGGGTATCTAATCCTGTTCGCTCCCCACGCTTTCGCTCCTCAGCGTCAGTTATTGCCCAGAGACCCGCCTTCGCCACCGGTGTTCCTCCTGATATCTGCGCATTTCACCGCTACACCAGGAATTCCAGTCTCCCCTGCAATACTCTAGTTTGCCCGTATCGACTGCAGACCCGAGGTTGAGCCTCGGGATTTCACAGCCGACGCGACAGACCGCCTACGAGCTCTTTACGCCCAATAATTCC
+
FFFFFFFFFFFFFFFFFFFFFFFFFFFFFFFFFFFFFFF:FFFFFFFFFFFFFFFFFFFFFFFFFFFFFFFFFFFFFFFFFFFFFFFFFFFFFFFFFFFFFFFFFFFFF:FFFFFFFFFFFFFFF:FFF:FFFFFFFFFFFFFFFFFFFFFFFFFFFFFFFFF:FFFFFFFFFFFF:FFFFFF,:FFFFFFFFFFFFFFFFFFFFFFFFFF:FFFFFFFFFFFF:F::FFFFFFFFFFFFF:FFFFFF:F
@A00920:152:HGHKKDRXX:2:2103:14226:26256 2:N:0:CGCGTTCA+TGTTCTCT
GGACTACCCGGGTTTCTAATCCTGTTTGCTCCCCACGCTTTCGTGCCTCAGTGTCAGTGTTGGCCCAGGATGCCGCCTTCGCCACGGATGTTCCTTCTGATCTCTACGCATTTCACTGCTACACCAGAAATTCCGCATCCCTCTACCACACTCTAGTGATCCAGTATCCACTGCAATTCCCAGGTTGAGCCCAGGGCTTTCACAGCAGACTTAAACCACCACCTACGCACGCTTTACGCCCAGTAATTCC
+
FF,:,,FFFFFFFFFFFFFFFF:F,FFFFF:FFFFFFFFFFFFFFFF,FFFFFFFFFFFFFFFFFFFFFFFFFFFFFFFFFFF:FFFF,F::FFFFFFFFFFFFFFFFFFFFFFFFFFFFFFFFFFFF,FFFFFFFFFFFFFFFFFFFF:FFFFFFFFFFFFF:F:FF:F::FFFFFFF::FFFFFFF:FF:FFFFFFFFFF::F,FFFFFFF:,F:FFF,F:F:FFFFFFFFFFFFFFFFFFFF:FF:F
@A00920:152:HGHKKDRXX:2:2103:4535:26475 2:N:0:CGCGTTCA+TGTTCTCT
GGACTACTGGGGTTTCTAATCCTGTTCGCTCCCCACGCTTTCGCTCCTCAGTGTCAGTTCCAGCCCAGAGCGCCGCCTTCGCCACTGGTGTTCCTCCTGATATCTGCGCATTTCACCGCTACACCAGGAATTCCACGCTCCCCTACTGGACTCTAGTCACAGCAGTATCGGGTGGCGTCTCCAGGTTGAGCCTGAAGTTTTCACACCCGACTTACTGAACCACCTACGAGCTCTTTACGCCCAATAAATC
+
FFFFFFFFFFFFFFFFFFFFFFFFFFFFFFFFFFFFFFFFFFFFFFFFFFFFFFFFFFFFFFFFFFFFFFFFFFFFFFFFFFFFFFFFFFFFFFFFFFFFFFFFFFFFFFFFFFFFFFFFFFFFF:FFFFFFFFFFFFFFFFFFFFFFFFFFFFFFFFF:FF:FFF,FFFFFFFFFF,FF:,FFFFFFFFFF:FFFFFFFFFFFFFFFFFF,FFFFFF:FFFFFFFFFFFFFFFFF:FFF:FF,FFFFFF
@A00920:152:HGHKKDRXX:2:2103:24704:26584 2:N:0:CGCGTTCA+TGTTCTCT
GGACTACTGGGGTTTCTAATCCGGTTTGCTCCCCACGCTTTCGCCCCTGAGCGTCAGGACAGGGCCAGGATGCCGCCTTCGCCACTGGTGTTCCTCCCGATATCTACGCATTTCACCACTACACCGGGAATTCCACATCCCTCTCCCTGCCTCAAGCCTGCCAGTTTTCGAAGCACCCTCCCAGTTGAGCCGGGAGATTTCACTTCGACCTAGACAGGCCGCCTGCGGGCTCTTTACGCCCAATCATTCC
+
FFFFFFF,F,FFFF:FFFFFFFFFF,FFFF:FF::FFFFF:FFFFFFFFFFFFFFFFFFFFFFFFF:F,FFFFFFF:F:FF,FFFFFFFFF:FFFF,FFFFFFFFFFFFFFFFFFFF,FFFFFFF::FFF,FFFFFFFFFFF::FF:FFFFFFFFFFFFFFF:FF:FFFFF:,FF:F,FFFF,F:FF::FFFF,FFFFF,FF,FFFFF,FFFFFFF:FFFFFFFFFF:,F::FFFFFFFFF:,F,F:,:F
@A00920:152:HGHKKDRXX:2:2103:11351:26725 2:N:0:CGCGTTCA+TGTTCTCT
GGACTACTAGGGTTTCTAATCCTGTTTGCTCCCCACGCTTTCGCACCTCAGCGTCAATACGTGTCCAGTAAGTCGCCTTCGCCACTGGTGTTCTTCCGAATATCTACGAATTTCACCTCTACACTCGGAATTCCACTTACCTCTCCACGATTCTAGCGATGCAGTCTTAAAGGCTATTCCGGAGTTGAGCTCCGGGCTTTCACCTCTAACTTACAAAGCCGCCTACGCGCGCTTTACGCCCAGTAATTCC
+
FF:FFFFFFFFFFFFFFF:FF:FFFFFFFFFFFFFFFF:FF:FFFFFFFFFFFFFFFFFFFFFFFFFFFFF:F:FFFFFFFFF,FFFFFFFFFFFFFFFFFFFFFFF:,FFFFF,FFF:FFFFFFFF::FFF:FFFFF::,::FF:FFFFFFFFFFFF:FFFF,FFF:FF,F:FFF:FFFFF,FFFFFFFFF,FFFFFFFF,:FFFFF:FFFFF,:FFF:FFFFFF:F,FFFFFFFFFFFF:FFF,FF,F
@A00920:152:HGHKKDRXX:2:2103:13738:26725 2:N:0:CGCGTTCA+TGTTCTCT
GGACTACAGGGGTATCTAATCCTGTTTGCTCCCCACGCTTTCGCACCTCAGCGTCAGTACCGAGCCAGTGAGCCGCCTTCGCCACTGGTGTTCTTCCTAATATCTACGAATTCCACCTCTACACTAGGAGTTCCACTCACCTCTCTCGGACTCAAGATCGCCAGTATCGAAGGCAGTTCTGGAGTTGAGCTCCAGGATTTCACCCCCGACTTAACGATCCGCCTACGTGCGCTTTACGCCCAGTAATTCC
+
FFFFFFFFFFFFFFFFFFFFFFFFFFFFFFFFFFFFFFFFFFFFF,FFFFFFFFFFFF:FFFF,FFFFFFFFFFFFFFFFFFFFFFFFFFFFF,FFF:FFFFFFFFFFFFFF:FFFFFFFFFFF,FF:F,FFFFFFFFFFFFFFFFFF:FFFFFFFFFFFFFFFFF,FFFFFFF:F,FFFFFFFFF,FFFFFF,FF,F,FF,,FFFFFFF::FFF,FF,FFFF:FF::FFFFFFFF,FFFFFF,:F,FFF
@A00920:152:HGHKKDRXX:2:2103:23204:27211 2:N:0:CGCGTTCA+TGTTCTCT
GGACTACTGGGGTTTCTAATCCTGTTTGCTCCCCACGCTTTCGCACCTCAGTGTCAGTATCAGTCCAGGTGGTCGCCTTCGCCACTGGTGTTCCTGCCTATCTCTACGCAGTTCACCGCTACACAGGAAATTCCACCACCCTCTACCGTGCTCTAGCGTGCCAGTGTTGGGTGCGGTTCCCAGGGTGAGCCCGGGGCTTGCACGTCGAGCTTAGCAAGCCACCTACGGTCTCTGTACGCCCAGTGGTTCC
+
:FFFFFFFFFFFFFFFFFFFFFFFFFFFFFFFFFFFFFFFFFFFFFFFFFFFFFFFFFFFFFFFFF:FFFFFFFFFFFFFFFF,FFFFFFFFF,,,F,F:F,FF:F:F,F,F::,,:F,F,:,F,:F:,:,:,F,,F,F:F,:FFFFF,,,F,,:F:,FF,F,F,FF:FF,,F:,F,F,,,,FFF:F,F,:,FFFF:,,,,::,,F,,,:F,:,,:,,,:,,FF,,F,,,F:,:,,,F,,:,,:,,,,,:
@A00920:152:HGHKKDRXX:2:2103:28908:27352 2:N:0:CGCGTTCA+TGTTCTCT
GGACTACTAGGGTTTCTAATCCCGTTCGCTCCCCTAGCTTTCGCGCCTCAGCGTCAGTGTCGGCCCAGCAACCCGCCTTCGCCGCAGGTGTTCCTCTCGATATCTACGCATTTCACCGCTACACCGAGAATTCCAGTTGCCCCTTCCGCACTCTAGCCCCGCAGTATCAGTTGACCTTTCCGAGTTAAGCCCGGAGATTTCACAACTGACTTGAGTAGCCGCCTGCGCACGCTTTACGCCCAGTAATTCC
+
FF:FFFFFFFFF:FF:FFFFFF:FFFFFFFFFFFFFFFFFFFFFFFFFFFFFFFF,FFFFFFFFFFFFFFFFFFFFFFFFFFFFFFFFFFFF:FFFFFF:F,:FFFFFFFFF:FFFFFFFFF:FFFFFFF,FF,:FFFFFFFFFFFFFFFFFFFFFFFFFFFF,FFFFFFFFFFF:FFFFFFFFFFF,,FFFFFFFF:FFFFFF,FFFFFF,F,:FFFF:F,FFF,FFFFFFFFFFF:FFF,F,FFFFFF
@A00920:152:HGHKKDRXX:2:2103:1597:27398 2:N:0:CGCGTTCA+TGTTCTCT
GGACTACTGGGGTTTCTAATCCTGTTCGCTCCCCACACTTTCGCTCCTCAGCGTCAGGACATGCCCAGAGAACCGCCTTCGCCACCGGTGTTCCTCCTGATATCTGCGCATTTCACCGCTACACCAGGAATTCCGTTCTCCCCTGCATACCTCTAGTCTGCCCGTATCGGAAGCAAGCACCGAGTTAAGCCCGGTGTTTTCACTCCCGACGCGACACACCGCCTACGAGCCCTTTACGCCCAATAATTCC
+
FFFFFFFFFFFFFFFFFFFFFFFFFFFFFFFFFFFFFFFF:FFFFFFFFFFFFFFFFFFF,FFFFF:F,FFFFFFFFFFFFF:FFFFFFF:FF:FFF:FFFFFFFFFF:FFFFFFFF,FFFFFFFFFFFFFFFFFFFFFFFFFFFFFFFFF:FF::F:FFFFFFF,FF:FF,FFFFF:FF::FFFFF,FFFFFFFFFFFFFFFFFFFFFFFFF::F,F:FFFFFFFFFF:F:FFF,FFFFFF,FF:FFFF
@A00920:152:HGHKKDRXX:2:2103:15383:27414 2:N:0:CGCGTTCA+TGTTCTCT
GGACTACTGGGGTATCTAATCCGGTTTGCTCCCCACACTTTCGCGCCTCAGCGTCACGTGTTGTCCAGCGAGCTGCCTTCGCAATGGGTGTTCCTACCAGTATCTACGCATTTCACCGCTACACTGGTAATTCCACTCGCCTCTCCAACCGTCAAGCCTGCCAGTATCCAACGCAATGCTGGGGTTGAGCCCCAGTCTTTAACATCGGACTTAACAGACCGCCTACGCGCCCTTTACGCCCAGTGATTCC
+
FFFFFFFFFFFFFFFFFFFFFFFFFFFFFFFFFF:FFFFFFFFFFFFFFFFFFFFFFFFFFFFFFFFFF:FFFFFFFFFFFFFFFFFFFFFFFFFFFFFFFFFFF:FFFFFFFFFFFFFFFFFFFFFFFF:FFFFFFFFFFFFFFFFFF:FFFF:FFFFFFFFFFFFFFFFFFFF:FF:FFFFF:FFFFFFF:FFFF:FFFF:FF,F:FFF,FFFFFFFFFFFF:FFFFFFF,F:,::FFF:FFFFFFFF
@A00920:152:HGHKKDRXX:2:2103:1931:27539 2:N:0:CGCGTTCA+TGTTCTCT
GGACTACTCGGGTTTCTAATCCTGTTTGCTCCCCACGCTTTCGAGCCTCAGTGTCAGGGACGTTCCAGAGCGCCGCCTTCGCCACCGGCCTTCCTCCCGATCTCTACGCATTTCACCGCTACACCGGGAATTCCGCGCTCCTCTCCCGTCCTCTAGCTAGGCAGTCCCTCTCGACCTTTCCAGGTTGAGCCTGGAGATTTCCCGAGAGGCTTACCTAACCACCTACGCTCACTGTACGCTCAGTAAATCC
+
,:FF:FFFF:F,F,FF,FFF:FFFF,FFFFFFFFFFFFFFFFFF,FFFFFFFFFFFF,:FFFF,FFFFFF:FF,FFFFFFFFFF,:FFFFFFFFFFFFFFFFFFFFFFFFF,FFFFFFFF,F:FFFFFF,FFFF,FFFFFF:FFFFFF,FFFFF,F,FFFFFFFFFFFFFFFFFFFF,FFF:FFFF:FFFFFF:FFFFFFFFFFFFFFFFF:FF,F:FFFFF,FFFFFFF,FFF::F:FFFFFF::F::F
@A00920:152:HGHKKDRXX:2:2103:15881:28275 2:N:0:CGCGTTCA+TGTTCTCT
GGACTACTAGGGTTTCTAATCCGGTTTGCTCCCCACGCTTTCGCGCCTCAGCGTCAGGTTGCCCCCAGAGAGTCGCTTTCGCCACTGGTGTTCCTCCCCATATCTACGCAATACACCACAACACCGGGAATTACACTCTCCTCAGATCCCCTCAAGAACGGCAGTATCCGGGGCCCGCTAACAGTTGAGCCGAGAGATTTAAACCCAGACTTAAAAATCCGCCTCCGCGCGCTTTACGCCCACTAAATCC
+
,::FFFF:F::,FFFFFFFFF::FFF:FFF,FFFFFFFFFFF,FFF:FFFF,:,:F::F,F,F,FFF:F,FFF,,:,FF,::F:,::F,FFFF,,:FF,F:F,,,F:,FF,F,FF,FFF,FF,,::,::FFF,F:F,:F,F:F,,F,F,:,,,:F,F:F,FFF,,,:F,:,F,,,F,,,,F,FF,F,F,FF:,FF,:F,::F,,F,F,,F,FF:,:,F,,,F,FFF:,F,,F::,:,,F,FF,F::F,,:
@A00920:152:HGHKKDRXX:2:2103:12707:28354 2:N:0:CGCGTTCA+TGTTCTCT
GGACTACTCGGGTTTCTAATCCTGTTCGCTACCCACGCTTTCGTGCCTCAGCGTCAATGTTGGCTTAGTGAGCTGCCTTCGCAATCGGTGTTCTACATCATATCTAAGCATTTCACCGCTACATGATGTATTCCGCCCACTTCAACCAGATTCAAGCTATACAGTTTCAATGGCAATTCCGCAGTTGAGCTGCGGGCTTTCACCACTGACTTATATAGCCGCCTACGCACCCTTTAAACCCAGTGAATCC
+
FFFFFFFFFFFFFFFFFFFFFFFFFFFFFFFFFFFFFFF:,FFFFFFFFFFFFFFFFFFFFFFFFFFFFFFFFFFFFFFFFFF,FFFFFFFFFFFFFFFFFFFFFFFFFFF:FFFFFFFFFFFFFFFFFFFFF:FFFFFFFFFFF:FFFFFFFFFFFFFFFF:FFFFFFFFFF:FFFFFFFFFFFFFFFFFFFFFFFFFFFFFFFFFFFF:FFFFFFFFFFFFFFFFFFFFFFFFFFFFFFFF,FFFFFF
@A00920:152:HGHKKDRXX:2:2103:23728:28463 2:N:0:CGCGTTCA+TGTTCTCT
GGACTACTCGGGTTTCTAATCCTGTTTGCTCCCCACGCTTTCGCGCCTCAGCGTCAGTGCCGGACCAGATGGCCGCCTTCGCCACCGGTGTTCTTCCCAATATCTACGAATTTCACCTCTACACCGGGTATTCCGCCATCCTCTCCGCCAATCCAGTCCGCCAGTATCTCGCGCACTTCCCGGGTTGAGCCCGGGGCTTTCACACGAGACTTAACAGACCGCCTACACGCGCTTTACGCCCAGTAATTCC
+
FFFFFFFF:FFFFFFFFFFFFFFFFFFFFFFFFF:FFFFFFFFFFFFFFFFFFFFFFFFFFFFFFFFFFFFFFFFFFFFFFFFFFFFFFFFFFFFFFFFFF,FFFFFFF:FFFFFFFFFFFFFFFFFFFFFFFFFFFF,FFFFFF:FFF,,FFF:FF:FFFF:FFFF:FFFFFFFFFF,FFFFFFFFFFFFFFFFFFFFFFFFFFF:FFFFFFFFF:FFFFFFF,FFFFFFFFFFFFFFFF,FF:FFFFF
@A00920:152:HGHKKDRXX:2:2103:19497:28870 2:N:0:CGCGTTCA+TGTTCTCT
GGACTACTGGGGTATCTAATCCCGTTCGCTCCCCACGCCTTCGCGCCTCAGCGTCAGTACAGGTCCAGTCGGCCGCCTTCGCCACTGGTGTTCCTCCCGATATCTACGCATTTCACCACTACACCGGGAATTCCACCGACCTCTCCCTGCCTCCAGATCCGCCGTTTCGAATGACCCTCCCCCGTTGAGCGGGGGGATTTCACACCCGACGTACGAAACCGCCTGCGCGCGCTTTACGCCCAGTAACTCC
+
:FFFFFFF:FFF,FFFFFFFFFFF,FFFFFFFFFFFFFFFF::F,FFFFFFFF:FF,FFFFFFFFFFF:F,FFFF:FFFFFFFFF:F:FFFFFF:F:,FF::FFFFFF:FFFFFF:FFFF:F:FF,FFFFFFFFFF,:::FF:FF:F::,,:F,FF,:FFFF:F:F,:,F:,FFFF,F:::F:FF:,FFF,FFFFF,F:FF:::,:,::FF::F:FFF:F,FF:,,FFFFFFF:F:FF,FFFFFFFFF:,
@A00920:152:HGHKKDRXX:2:2103:12979:29136 2:N:0:CGCGTTCA+TGTTCTCT
GGACTACACGGGTATCTAATCCCTTTTGCTCCCCACGCTTTCGTGCCTGAGCGTCAGTAACTGTCCAGGAAGCTGCCTTCGCCATTGGTGTTCCTCACGATATCTACGCATTTCACTGCTACACCGTGAATTCCGCTTCCCTCTCCAGTACTCTAGCCGAATAGTTTCGAGCGCAGTTTCGAGGTTGAGCCTCGAGCTTTCACACCCGACACATCCGGCCGCCTGCGCACCCTTTACGCCCAGTGAATCC
+
FFFFFFFFFFFFFFFFFFFFFFFFFFFFFFFFFFFFFFFFFFFFFFFFFFFFFFFFFFFFFFFFFFFFFFFFFFFFFFFFFFFFFFFFFFFFFFFFFFFFFFFFFFFFFFFFFFFFFFFFFFFFFFFFFFFFFFFFFFFFFFFFFFFF:FFFFFFF:FFFFFFFFFFFFFFFFF,FFFFFFFFFFFFFFFFFFFFFFFFFFFF:FFFFFFFFFFFFFFFFFFFFFFFFFFFF,FFFFFFFFFFFFFFFFF
@A00920:152:HGHKKDRXX:2:2103:5141:29904 2:N:0:CGCGTTCA+TGTTCTCT
GGACTACAGGGGTATCTAATCCGGTTTGCTCCCCACACTTTCGCGCCTCAGCGTCACGTGTTGTCCAGCGAGCTGCCTTCGCAATGGGTGTTCCTACCAGTATCTACGCATTTCACCGCTACACTGGTAATTCCACTCGCCTCTCCAACCGTCAAGCCTGCCAGTATCCAACGCAATGCTGGGGTTGAGCCCCAGTCTTTAACATCGGACTTAACAGACCGCCTACGCGCCCTTTACGCCCAGTGATTCC
+
FFFFFFFFFFFFFFFFFFFFFFFFFFFFFFFFFFFFFFFFFFFF:FFFFFFFFFFFFF:FFFFFFFFFFFFFFFFFFF:FFFFFFFFFFFFFFFFFFFFFFFFFFFFFFFFFFFFFFFFFFFFFFFFFF,FFFFFFFFFFFFF:FFFFFFFFF:FFFFFFFFFFFFFFFFFFFFF,FFFFFFFFFFFFFFFFFFFFFFFFFFFFF:FFFFFFFFFFFFFFFFFFFFFFFFFF,FFF:FFFFFFFF,F:FF
@A00920:152:HGHKKDRXX:2:2103:31503:30780 2:N:0:CGCGTTCA+TGTTCTCT
GGACTACAAGGGTTTCTAATCCTGTTCGCTCCCCACGCTTTCGCTCCTCAGCGTCAGTTCCGGCCCAGAGTGCCGCCTTCGCCACCGGTGTTCCTCCTGATATCTGCGCATTTCACCGCTACACCAGGAATTCCACACTCCTCTACCGAACTCGAGTCACAGCAGTATCGACTGGCGTCCCAAGGTTGAGCCTTGGATTTTCACAGTCGACTTACTGAACCGCCTAGGAGCCCTTTACGCCCAATGATTC
+
FFFFFFFFFFFFFFFFF:FFFFFFFFFFFFFFFFFFFFFFFFFFFFFFFFFFFFF,FFFFFFFFFF:FFFFFFFFFFFFFFFFFFFFFFFFFFFFFFFFFFFFFFFFFFFFFFFFFFFFFFFFFF:FFF,FFFFFFFFFFFFFFFFFFFFFFFFFFFFFFFFFFFFFFFFFFFFFFFFFFFFFFFFFFFFFFFFFFFFFFFF:FFFFF:FFFFFFFF:FF:FFF:FFFFFFFFFFF,FFFFFFFFFFFFF
@A00920:152:HGHKKDRXX:2:2103:19099:30968 2:N:0:CGCGTTCA+TGTTCTCT
GGACTACCGGGGTTTCTAATCCTGTTTGCTACCCACGCTTTCGTGCCTCAGTGTCAATAATCGCATAGCAAGCTGCCTTCGCAATTGGTGTTCTATGTCATCTCTAAGCATTTCACCGCTACATGACAGATTCCGCTTACCTCTACGACATTCAAGATATATAGTATCAACGGCAGTTCCCAAGTTAAGCTCGGGGATTTCACCACTGACTTACATACCCACCTACGCACCCTTTAAACCCAGTGAATCC
+
FFFFFFF:FFFFFFFFFFFFFF:FFFFFFFFFFFFFFFFFFFFFFFFFFFFFFFFFFFFFFFFFF:FF:,::FFF,FFFF:FF,FFFF,FFFFFF,FFFF:FFFFF,FFFF::F:FFFFF,F:FF:FF,,FFFFFF,FFFFFF,FFFF:,FFFF,FFF,,:FFFFFFF,FF:FFFFFFFF:,FFFFFFFFF:,FFFFFFFFFFFFF:,FFFF:FFFFFF,FFFFFFFFFF:F,F,FFFFFFFF:FF,FFF
@A00920:152:HGHKKDRXX:2:2103:10303:33207 2:N:0:CGCGTTCA+TGTTCTCT
GGACTACTAGGGTTTCTAATCCCGTTCGCTCCCCTAGCTTTCGCGCCTCAGCGTCAAGAATGGGCCAGGTAGTCGCCTTCGCCACTGGTGTTCCTCCCGATATCTACGCATTTCACCACTACACCGGGAATTCCACTACCCTCTCCCACCTTCAAGCCGACCAGTTTCCGATGCAGTTTCCCAGTTGAGCCGGGAGATTTCACATCGGACTTGGCCAGCCGCCTGCGCGCTCTTTACGCCCAGTAAATCC
+
FFFFFFFFFFFFFFFFFFFFFFFFFF:FFFFFFFFFFFFFFFFFFFFFFFFFFFF,F:,FFFFFFFFFFFFFFFFFFFFFFFFFFFFFFFFFF,F:F:FFFFFFFFFFFFFFFFFFFFFFFFFFFFFFFFFFF,FFFF:FFFFFFFFFF:,FFFFFF,FFFF:FFFFFFFFFFFF,FFFFF,FFFFFFFF:FFFFFF:FFFFFFF,:FFFFF,:,,FFFFFF,FFFFFFFFFFFFFFFFFFFFFFFFFFF
@A00920:152:HGHKKDRXX:2:2103:14606:33739 2:N:0:CGCGTTCA+TGTTCTCT
GGACTACCCGGGTTTCTAATCCTGTTTGCTACCCACGCTTTCGTGTCTCAGCGTCAGTTACGGTCCAGAAAGCCGTCTACACCGCAGGTGTTCCTCCTGATATCTACGCATTTCACCGCTACACCAGGAATTCCGCTTTCCTCTCCCGCACTCAAGCCCTCCAGTCTTCGGCGCACCCTCCCAGTTGAGCCGGGAGATTTCACACCGAACTTAGAGAACCGCCTACACACTCTTTAAGCCCAGTAACTCC
+
FFFFFFFFFFFFFFFFFFFFFFFFFFFFFFFFFFFFFFFFFFFFFFFFFFFFFFFFFFFFFFFFFFFFFFFFFFFFFFFFFFFFFFFFFFFFFFFFFFF:FFFFFFFFFFFFFFFFFFFFFFFFFFFFFFFFFFFFFFFFFFFFFFFFFFFFFFFFFFFFFFFFFFFFFFFFFFFFFF:FFFFFFFFF,F:FFFFFFFFFFFF:FFFFFFF:FFFFFFFFFFFFFFFFFFFFFFFF,FFFFFF,FFF:FF
@A00920:152:HGHKKDRXX:2:2103:30987:33959 2:N:0:CGCGTTCA+TGTTCTCT
GGACTACAAGGGTATCTAATCCCGTTCGCTCCCCACGCCTTCGCGCCTCAGCGTCAGGTCAGGTCCAGCGAGCCGCCTTCGCCACTGGTGTTCCTCCGGATCTCTACGCATTTCACCACTACACCCGGAATTCCACTCGCCTCTCCCTGCCTCCAGATCACCCATCTCACCGGACCCTCCCCCGTTGAGCGGGGGGCTTTCACCGATGATGCGATGATCCGCCTGCGCGCGCTTTACGCCCAGAAACTCC
+
:FF:FFFFFF::FFFF:FFF:FFFFFFFF:FFFFFFFFFFFFFFFFFFFFFFFF:FFF:FFF:,FFFFFFFFFFFF:F:FFFFFFFF,FF:FFFFFFF:FFFFFFFFFFFFFFFFFFFF,FFFFFFFFFFFF:,FFFF:FF:F,FFFFFFF:FFFFFFF:F:FFFFFF:F:FF::FFFFFFFFFF,FFFFFFF:FFF,FFFFF:FFF,FFF:FFF,FFF:F:FFFFFFFFFF::FFFFFFF,:,,FFFFF
@A00920:152:HGHKKDRXX:2:2103:23656:34601 2:N:0:CGCGTTCA+TGTTCTCT
GGACTACTCGGGTTTCTAATCCTGTTCGCTACCCACGCTTTCGCTCCTCAGCGTCAGTTCTGGCCCAGAGCACCGCCTTCGCCACAGGTGTTCATCCTGATATCTGTGCATTTCACCGCTACACCAGGAATTCCGTGCTCCCCTACCAGACTCGAGTCACAGCAGTATCGGGTGGCCTCTCCAGGTTGATCCTGGAGTTTTCACACCCGACTTACCGAACCGCCTACTAGCTCTTTACGCCCAATAAAAC
+
FFFFFFFFFFFFF,FFFFFFFFF,FF:FFFFFFFFF:FFFFFF,FFFFFFFFFFFFFFFFF,FFF:F,F,FF,FFFFFFFFFFFF,FFFFF:F,FFFF,FFFFFFF,FFFFF,FFFFFFF,FFF:FFFF:F:FF,:,:F,:FFFFF,F,FFFF,FF,FFFFF,FFFF,:F,FF::,,:::F:FF,,FFF,F,FFFFFFFFFFFFF:,,,FFF,F,:FF,FF:FF:FF,,FFF:F,FF:F:FFFF,F::,F
@A00920:152:HGHKKDRXX:2:2103:6949:34851 2:N:0:CGCGTTCA+TGTTCTCT
GGACTACTCGGGTATCTAATCCTGTTTGCTCCCCACGCTGTCGCGCCTCAGTGTCAGCCGGCTCTTGCGAGCCTTCCTGCCCAGCGGGCCGCCTTCGCCACCGGTGTTCTTCCGGATCTCTACGCATTCCACCGCTACACCCGGAATTCCGCCCGCCCCTACAGTGCTCGAGCACGCCAGTCCGCACGGCCGACCCGGGGTTGAGCCCCGGGCTTTCACCACACGCTTGACGTGCCGCCTACGCGCCCTT
+
FF:FFFFFFFFFFFFFFFFFF:FFFFFF:,FFFFFFFFFF:F,FFFFF:::FF:FFFFFFFFFFFFFFFFFFF:FFFFFFFFFFFFF,FFFFFF,F:FF,FFFF,FFFFFFFFFFFFFFFFFFFFFFFFFFFFFFFFFFFFFFFFFFFFFFFFFFFF:FFFF,F:FFFFFFFFFFFFF:FFFFFFFFFFFFFFFFFFFF:FFF,FFFFFFFFFFFFFFFFFFFFFF:F::F:FF:FF:,FF:FFFFFF,F
@A00920:152:HGHKKDRXX:2:2103:28194:35008 2:N:0:CGCGTTCA+TGTTCTCT
GGACTACTCGGGTATCTAATCCCGTTCGCTCCCCTAGCTTTCGCGGCTCAGCGTCAGGTGCAGCCCAGGGCGCCGCCTTCGCCTCTGGTGTTCCTCCGGATCTCTACGCATTTCACCACTCCACCCGGAATTCCACGCCCCTCTACTGCCCTCTAGCGGCCCAGTTTCGAACGACCTCTCCCAGTTGAGCCGGGAGCTTTCACGTCCGACTTGGACCACCGCCTGCCCGCGCTTTACGCCCAGTAAATCC
+
FFFFFFFFFFFFFFFFFFFFFFFFF:FFFFFF:FFFFFFFFFFFFFFFFFFFFFFFFFFFFFFFFFFFFFFFFFFFFFFFFFFFFFFFFFFFFFFFFFFFFFFFFFFFFFFFFFFFFFFFFFFFFFFFFFFFFFFFFFFFFFFFFFFFFFFFFFFFFFFFFF:FFFFFFFFFFFFFFFFFFF:FFFFFFFFFFFFFFFFFFFFFFFFFFFFFFFFFFFFFFFFFFFFFFFFFFFFFFFFFF:FFF:FFFF
@A00920:152:HGHKKDRXX:2:2103:19416:35587 2:N:0:CGCGTTCA+TGTTCTCT
GGACTACAAGGGTTTCTAATCCCGTTCGCTACCCATGCTTTCGCGTCTGAGTGTCAGTTGGAGCCCAGTAAACCGCCTTCGCCACTGGTGTTCTTCCGCATCTCTACGCATTTCACCACTACACGCGGAATTCCGTTTACCTCTGCTCCACTCTAGATCGACAGTATTGGTCAACCTCTCCCAGTTTAGCCAGGAGCTTTCATAACCAACTGATCCATCCACCTGCACGCGCTTTACGCCCAGTAACTCC
+
FFFFFF:FFFFFFFFF:FFFFFFFFFFFFFFFF:FFF:FFFFFFFFF,FFFFF:FFFFFFFFFFFFFFFF:FFF:FFFFFFFFFFFFFF:FFFFFFFFFFFFFFFFFFFFFFFFFFF:FF:FFFFFFFFF,FFFFFFFFFFFFFFFFFFFFFFFF:FFFFFFFFF,F:FFFFFFFFFFFFFFFF:F:FF:FFFFFF:FFFFFFFF:,FF:,FFFFF,FF::F:FFFFFF,F:F,FFF,FFFF:FFF::FF
@A00920:152:HGHKKDRXX:2:2103:21603:36307 2:N:0:CGCGTTCA+TGTTCTCT
GGACTACTGGGGTTTCTAATCCTGTTTGCTCCCCACGCTTTCGCACCTCAGCGTCAATACTTGTCCAGCGAGTCGCCTTCGCCACTGGTGTTCTTCCGAATATCTACGAATTTCACCTCTACACTCGGAATTCCACTCGCCTCTCCAAGATTCTAGCCATCCAGTTTCAAGGGCAGTTCCGGGGTTGAGCCCCGGGATTTCACCCCTGACTTAAAAAGCCGCCTACGTGCGCTTTACGCCCAGTAATTCC
+
FFFFFFFFFFFFFFFFFFFFFFFFF:FFFFFFFFFFFFFFFFFFFFFFFFFFFFFFFFFFFFFFFFFFFFFFFFFFFFFFFFFFFFFFFFFFFFFFFFFFFFFFFFF:F:FFFFFFFFFFFFFFFFFFFFFFFFFFFFFFFFFFFFFFFFFFFFFFFF:FFFFFFFFFFFFF:FFFFFFFFFFFFFFFFFFFF:FFFFFFFFFFFFFFFFFFFF:FFFF:FFFFFFFFFFFFFFFFFFFFFFFFFFFFF:
@A00920:152:HGHKKDRXX:2:2103:24912:36620 2:N:0:CGCGTTCA+TGTTCTCT
GGACTACTAGGGTTTCTAATCCTGTTTGCTCCCCACGCTGTCGCACCTCAGCGTCAGTACCGAGCCAGTGAGCCGCCTTCGCCACTGGTGTTCTTTCCAATATCTACGAATTTCACCTCTACACTGGAAATTCCACTCACCTCTCTCGGACTCTAGCCATCCAGTTTTGAAGGCAGTTCCTGGGTTAAGCCCAGGGATTTCACCCCCAACTTGGATAGCCGCCTACGTGCGCTTTACGCCCAGTAATTCC
+
FFFFFFFFFFFFFFFFFFFFFFFFFFFFFF:FFFFFFFFFFFFFFFFFFFFFFFFFFFFFFFF:FFFFFFFFFFF:FF,F,FFFF,FFFFFFFFFFFFFFFFFFFFFFFFFFFFFFFFFFFFFFFFFFFFFFFFFF:FFFF:FFF:FFFFFFFFFF:FFFFFFFFFFFFFFFFF,:FFFFFFFF:FFFFFFFFFFFFFFFFFFF,FFFFFFFFFFFF:FFFFFFFF,:FF:FFFFF:FFFFFFFFFFFFF
@A00920:152:HGHKKDRXX:2:2103:28565:37059 2:N:0:CGCGTTCA+TGTTCTCT
GGACTACAAGGGTTTCTAATCCTGTTTGCTCCCCACGCTGTCGCGCCTCAGCGTCAGCCACTGCCCAGCAGGCCGCCTTCGCCACCGGTGTTCTTCCGGATCTCTACGCATTCCACCGCTACACCCGGTATTCCACCGGCCTCTACAGGGCTCGAGCCACTCTGTTCGCACCGCCGATCCGGGGTTGAGCCCCGGACTTTCTCCACACGCTTAAGTAGCCGCCTACGCGCCCTTTACGCCCCGTGGTTTC
+
FFFFFFFFFFFFFFFFFF:FFFFFFFFFF:FFFFFFFF:FFFFFFFFFFFFFFFFFFF,:FFF:FFFF:,:FFFFF,FFFFFFFFFFFFFFFF,,FF::FF:FFF:FFF,:FFFFFF,FFFFFF,FFF,F,FFFFFF,,F:FFF,F,:,,FF:,FFFFFFFF,F:FFF:,F,FFF,FFFFFFFFF,FFFF:FFFF,:FF,:,F,F,,FF,,F::FFFF:::,F:,:,,FFFF,,F,F:F:F,F,F,:F,F
@A00920:152:HGHKKDRXX:2:2104:30761:2065 2:N:0:CGCGTTCA+TGTTCTCT
GGACTACTGGGGTATCTAATCCCGTTCGCTACCCTAGCTTTCGCGCCTCAGCGTCAAGAACAGGCCAGGAAGTCGCCTTCGCCACTGGTGTTCCTCCCGATATCTACGCATTTCACCACTACACCGGGAATTCCACTTCCCTCTCCTGCCTTCGAGTCGATCAGTATCGAGTGACCCTCCCCAGTTGAGCCGGGGGCTTTCACACTCGACTTGAACGACCGCCTGCGCGCTCTTTACGCCCAGTAAATCC
+
FFFFFFFFFFFFFFFFFFFFFFFFFFFFFFFFFFFFFFFFFFFFFFFFFFFFFFFFFFFFFFFFFFFFFFFFFFFFFFFFFFFFFFFFFFFFFFFFFFFFFFFFFFFFFFFFFFFFFFFFFFFFFFFFFFFFFFFFFFFFFFFFFFFFFFFFFFFFFFFFFF,FFFFFFFFFFFFFFFFFFFFFFFFFFFFFFFFFFFFFFF:FFFFFFFFFF:FFFFFFFFFFFFFFFFFFFFFFFFFFF:FFFFFFFF
@A00920:152:HGHKKDRXX:2:2104:29948:2848 2:N:0:CGCGTTCA+TGTTCTCT
GGACTACAAGGGTTTCTAATCCTGTTTGCTCCCCACGCTTTCGCGCCTCAGCGTCAGTGCCGGACCAGAGAGCCGCTTTCGCCACCGGTGTTCCACCCAATATCTACGAATTTCACCTCTACACTGGGTATTCCACCCTCCTCTTCCGGACTCGAGCACCGCAGTCTCGGCTGCACCTCCGGAGTTGAGCCCCGGGCTTTCACGAGCCGACTGCATGGGCCGCCTACGCGCCCTTTACGCCCAGTGATTC
+
FFFF:FFFF::FFF,::FFFFFF:FFF:FFFFFFFFF:F:FFFF:FFFF,FF:FF:FFFFFFFFFFFFFFFF:FFFFFFFFFFFFFFFFFF:FFFFFFFFFF:FFFFFFFFFFFFFFFF:FFFFFFFFFFFFFF:FFFFFFFFFFFF:F,,,FF:F,FFFFFF::FFFFFFF:FFFFFFF,FF::,FFFF,FF:FFFF,FFFFFFFFFFFFFFF:FFFFFFFFFFFFFFF:FFFFFF:,FF:F:FFFFF,
@A00920:152:HGHKKDRXX:2:2104:18322:3411 2:N:0:CGCGTTCA+TGTTCTCT
GGACTACTAGGGTTTCTAATCCTGTTCGCTCCCCATGCTTTCGCTCCTCAGCGTCAGTAACTGCCCAGAGACCTGCCTTCGCCATCGGTGTTCCTCCTGATATCTGCGCATTCCACCGCTACACCAGGAATTCCACTACCCTCTCCCACCTTCAAGCCGATCAGTTTCCGATGCAGTTTCCCAGTTGAGCCGGGAGATTTCACATCGGACTTGACCAGCCGCCTGCGCGCTCTTTACGCCCAATAAATCC
+
FFFFFFFFFFFFFFFFFFFFFFFFFFFFFFFFFFFFFFFFFFFFFFFFFFFFFFFFFFFFFFFFFFFFFFFFFFFFFFFFFFFFFFFFFFFFFFFFFF:FFFFFFFFFFFFFFFFFFFFFFFFFFFFFFFFFFFFFFFFFFFFFFFFFFFFFFFFFFFFFF:FFFFFFFFFF:F:FFFFFFFFFFFF:FFFFFFFFFFFFFFFFFFFFFFFF:FFFFFFFFFFFFFFFFFFF:FFFFFFF:FFFFFFFFF
@A00920:152:HGHKKDRXX:2:2104:30418:4539 2:N:0:CGCGTTCA+TGTTCTCT
GGACTACTGGGGTTTCTAATCCTGTTTGCTCCCCACGCTTTCGCACCTCAGCGTCAGTACCGGGCCAGTGAGCCGCCTTCGCCACAGGTGTTCTAGCGAATATCTACGAATTTCACCTCTACACTCGCAGTTCCACTCACCTCTCCCGGACTCGAGATCGCCAGTATCGAAGGCAGTTCTGGAGTTGAGCTCCAGGATTTCACCCCCGACTTAACGATCCGCCTACGTGCGCTTTACGCCCAGTAATTCC
+
FFFFFFF,FFFFF,FFFFFFFFFFFFFFFFFFFFFFFFFFFFFF,FFFFFFFFFFFFFFFFFFFF,FFFFFFFFFFFFFFFFF:,,FFFFFFFF,FFFF:FFFFFFFFFFFFFFFFFFFFFFFFF:FFFFFFFFFFFFFFFFFFFF:F:F,FF,FFFFF:FFFFFFFFFF:FFFFFFFFF:,FFFFFFFFFFFF:FFF:FFFFFFFFFFFFFF:FFFFFFFFFFF:F:,FFFFF:F,,FFFFFFFF:FFF
@A00920:152:HGHKKDRXX:2:2104:29143:5055 2:N:0:CGCGTTCA+TGTTCTCT
GGACTACCCGGGTATCTAATCCTGTTCGCTCCCCACACTTTCGCTCCTCAGCGTCAGGTAATGCCCAGAGAACCGCCTTCGCCACCGGTGTTCCTCCTGATATCTACGCATTTCACCGCTACACCAAGAATTCCGATTGCCCTTTCTGCACTCTAGCACTGCAGTATCAGCTGGCCGTTCCGAGTTAAGCTCGGAGATTTCACAGCTGACTTACCGCGCCGCCTACGCGCCCTTTACGCCCAGTAAATCC
+
FFFFFFFFFFFFFFFFFFFFFFFFFFFFFFFFFFFFFFFFFFFFFFFFFFFFFFFFFFFFFFFFFFFFFFF,FFFFFFFFFFFFFFFFFFFFFFFFFFFF,FFFFFFFFFFFFFFFFFFFFFFFFFFFFFFFFFFFFFFFFFF:FFFFFFFFFFFFFFFFFFFFF:FFFFFFFFFFFFFFFFF:FF,FFFFFFFFFFF:FFFFFFFFFFFFFFFFFFFFFFFFF,FFFFFFF:FF:FFFFFFFFF,FFFF
@A00920:152:HGHKKDRXX:2:2104:29921:5149 2:N:0:CGCGTTCA+TGTTCTCT
GGACTACTCGGGTTTCTAATCCCGTTTGCTCCCCTAGCTTTCGCGTTGGAGTGTCAGGAGCGGTCCAGAAGGTCGCCTTCGCCACTGATGTTCCTCCGGATATCTACGCATTTCACCACTACACCCGGAATTCCACCTTCCTCTACCGTCCTCTAGTCTGCCAGTTTTGAACGACATCTCCCGGTTAAGCCGTGAGATTTAACATCCAACTTAACAGACCACCTGCACGCGCTTTACGCCCAGTAAATCC
+
FFFFFF,FFFFFFFFFFFFFFFFFFFFF:FFFFFFFFFFFFFFFFFFFFFFFFFFFFFFFFFFFFFFFFF:FFFFFF:FFFF:FFFFFFFFFFFFFFFFF,FFF:FFFFFFFFF,FFFFFFFFFFFFFF:FFFFFFFFFFFFFFFFFFFFFFFFFFFFFFFFFFFFFFFFFFF:FFFFFFFFFFFFFFFFFFFFFFF:FFF:::FFFF,FF:,,FF:F,FF,:FFFFFF,F:F:FFFFF,,::FF,FFFF
@A00920:152:HGHKKDRXX:2:2104:19379:5306 2:N:0:CGCGTTCA+TGTTCTCT
GGACTACAGGGGTTTCTAATCCTGTTTGCTCCCCACGCTTTCGCACCTCAGCGTCAATACTTGTCCAGTCAGTCGCCTTCGCCACTGGTGTTCTTCCGAATATCTACGAATTTCACCTCTACACTCGGAATTCCACTGACCTCTCCAAGATTCTAGCAAACTAGTTTCAAAGGCAGTTCCGGGGTTGAGCCCCGGGATTTCACCCCTGACTTGGTTCGCCGCCTACGTGCGCTTTACGCCCAGTAATTCC
+
FFFFFFFFFFFFFFFFFFFFFFFFFFFFFFFFFFFFFFFFFFFFFFFFFFFFFFFFFFFFFFFFFFFFFFFFFFFFFFFFFFFFFFFFFFFFFFFFFFFFFFFF,FFFFFFFFFFFFFFFFFFFFFFFFFFFFFFFFFFFFFFFFFFFFFFFFF:FFF,FFF,FFFFFFFFFFFFFFFFFFFFFFFFFFFFFFFFFFFFFFFF:FFFFFFFFFFF:FFFFFFFF:FFFFFFFF,FFFFFFFFFFFFFFFF
@A00920:152:HGHKKDRXX:2:2104:25418:5650 2:N:0:CGCGTTCA+TGTTCTCT
GGACTACTGGGGTATCTAATCCTGTTTGCTCCCCACGCTGTCGCGCCTCAGCGTCAGCTCCACCCCAGCAGGCCGCCTTCGCCACCGGTGTTCTTCCGGATCTCTACGCATTCCACCGCTACACCCGGAATTCCGCCTGCCTCTAGTGGGCTCGAGCCGGACAGTTCGCACGGCCGACCCGGGGTTGAGCCCCGGGCTTTCACCGCACGCTTGTCCAGCCGCCTACGCGCCCTTTACGCCCAGTGATTCC
+
FFFFFFFFFFFFFFFFFFFFFFFFFFFFFFFFFFFFFFFFFFFFFFFFFFFFFFFFFFFFF:FFFFFFFFFFFFFFF:FFFFFFFFFFFFFFFFFFFFFFFFFFFFFFFFFF:FFFFFFFFFFFFFFFFFFFFFFFFFFFFFFFFFFFFFFFFF:FF:FFFFFFFFFFFFFFF:FFFFFFFFFFFFFFFFFFFFFFFFFFFFFFF:FFFFFF:FFFFFFFFFFFF:FFFFFFFFFF:FFF:FFFFFFFFF
@A00920:152:HGHKKDRXX:2:2104:25952:6104 2:N:0:CGCGTTCA+TGTTCTCT
GGACTACAGGGGTTTCTAATCCTGTTTGCTCCCCACGCTTTCGAGCCTCAACGTCAGTTACAGTCCAGTAAGCCGCCTTCGCCACTGGTGTTCCTCCTAATATCTACGCATTTCACCGCTACACTAGGAATTCCGCTTACCTCTCCTGCACTCAAGCCCTGCAGTTTCCAATGCAGTCCCGCGGTTGAGCCCCTGCATTTCACTCCAGACTTGCATTGCCGTCTACGCTCCCTTTACACCCAGTACATCC
+
FFFFFFFFFFFFFFFFFFFFFFFFFFFFFFFFFFFFFFFFFFFFFFFFFFFFFFFFFFFFFFFFFFFFF,FFFFFFFF,FFFFFFFFFFFFFFFFFFFFFFFFFFFFFF:FFFFFFFFFF:F:FFFFFFFFFFFFF:FFFFFFFFFFFFFFFFFFFFFFFFFFFFFFFFFFFFFFF:FFFFFFFF:FFFFF:FF:FFF:FFFFFFFFFFFFFFFFFFFFFFFFFFFFFFFFFFFFFFF:FFFFF,:FFFF
@A00920:152:HGHKKDRXX:2:2104:18909:6840 2:N:0:CGCGTTCA+TGTTCTCT
GGACTACTAGGGTATCTAATCCCGTTTGCTCCCCTGGCTTTCGCTCCTCAGCGTCAGTGTTGGTCCAGAATGCCGCCTTCGCCACCGGTGTTCCTCCAGATATCTACGCATTTCACCGCTACACCTGGAATTCCGCATTCCTCTCCCAAACTCAAGCCATCCAGTCTCACACGCAGTTCCCCGGTTGAGCCGAGGGATTTCACGTGTGACTTAATTGGCCGCCTACGAGCCCTTTACGCCCAGTCATTCC
+
FFFFFFFFFFFFF:FFFFFFFFFFFFFFFFFFFFFFFFFFFFFFFFFFFFFFFFFFFFF:FFFFFFFFF,FFFFFFFFFFFFFFFFFFFF:FFFFFFFFFFFFFFFFFFFFFFFFFFFFFFFFFFFFFF,FFFFFFFFFFFFFFFFFFF,FFFF:FFFF:FFFFFFFFFFFFFFFFFFFFFFFFF:F:FFFFFFFF,FFFFFFFFFFFFFFFFFF,FFFFFFF:FFFFFF,F,:F::FFFFFFF,FFFFF
@A00920:152:HGHKKDRXX:2:2104:6596:7028 2:N:0:CGCGTTCA+TGTTCTCT
GGACTACTCGGGTATCTAATCCTGTTTGCTCCCCACGCTTTCGCACATCAGCGTCAGTACCGGGCCAGTGAGCCGCCTTCGCCACTGGTGTTCTTCCTAATATCTACGAATTTCACCTCTACACTAGGAGTTCCACTCACCTCTCCCGGACTCGAGATCGCCAGTATCAAAGGCAGTTCCGAGGTTGAGCCTCGGGATTTCACCCCTGACTTAACAATCCGCCTACGCGCGCTTTACGCCCAGTGATTCC
+
FFFFF:FFFFFFFFFFFFFFFFFFFFFFFFFFFFFFFFFFFFFFFFFFFFFFFFFFFFFFFFFFFFFFFFFFFFFFFFFFFFFFFFFFFFFFFF,FFFFFFFFFFFFFFFFFFFFFFFFFFFFFFFFFFFFFFFFFFFFFFFFFFFFFF:FFFFFFFFFFFFFFFFFFFFFFFFFFFFF:FFFFFFFFFFFF:FFFFFFFFFFFFFFF:FFFFFFFFF:FFFFF:F:FFFFFFFFFF:FFFFFFFFFFFF
@A00920:152:HGHKKDRXX:2:2104:27263:7498 2:N:0:CGCGTTCA+TGTTCTCT
GGACTACTGGGGTTTCTAATCCTGTTTGCTCCCCACGCTTTCGCTCCTCAGCGTCAGTTACTGCCCAGAGACCCGCCTTCGCCACCGGTGTTCCTCCTGATATCTGCGCATTTCACCGCTACACCAGGAATTCCAGTCTCCCCTACTGCACTCTAGTCTGCCCGTACCCACTGCAGACCCGGGGTTGAGCCCCGGGCTTTCACAGCAGACGCGACAAACCGCCTACGAGCTCTTTACGCCCAATAATTCC
+
FFFFFFFFFFFFFFFFFFF:FFFFF:FFFFFFFFFFFFFFFFFFFFFFFFFFFFFFFFFFFFFFFFFFFFFFFFFFFFFFFFFFFFFFFFFFFFFFFFFFFFFFFFFFFF:FFFFFFFFF:FFFFFFFFFFFFFFFFFFFFFFF,FFFFFFFFFFFFFFFFFFFFFFFFFFFFFFFFFFFFFFFFFF:F:FFF:FFFF,FFFFFFFFFFF:FFFFFFFFFFFFFFFFFFFFFF:FFFFFFF:F::FFF:F
@A00920:152:HGHKKDRXX:2:2104:29487:8093 2:N:0:CGCGTTCA+TGTTCTCT
GGACTACTGGGGTATCTAATCCCGTTCGCTCCCCTAGCTTTCGCGCCTCAGCGTCAAGAATGGGCCAGGTAGTCGCCTTCGCCACTGGTGTTCCTCCCGATATCTACGCATTTCACCACTACACCGGGAATTCCACTACCCTCTCCCACCTTCAAGCCGATCAGTTTCCGATGCAGTTTCCCAGTTGAGCCGGGAGATTTCACATCGGACTTGACCAGCCGCCTGCGCGCTCTTTACGCCCAGTAAATCC
+
FFFFFFFFFFFFF:FFFFFFFFFFFFFFFFFFFFFFFFFFFFFFFFFFFFFFFFFFFFFFFFFFFFFFFFFFFFFFFFFFFFF:FFFFFFFFFFFF:FFFFFFFFFFFFFFFFFFFFFFFFFFFFFFF:FFFFFFFFFFFFFFFFFFFFFF:FFFFFFFFFFFF:FFFFFFFFF:FFFFFFF:F:,FFFFF:FF,FF:FFFFFFFF:F,F:FFFFF,FFF,FFFFFFFFFFFFFFFFF:FFFF:FFFFFF
@A00920:152:HGHKKDRXX:2:2104:15302:8359 2:N:0:CGCGTTCA+TGTTCTCT
GGACTACTAGGGTTTCTAATCCTGTTTGCTCCCCACGCTTTCGCGCTTTAGTGTCAGTGTTCGGCCAGGCAGCCGCCTTCGCCACTGGTGTTCCTCCCGATATCTACGGATTTCACCCCTACACCGGGAATTCCGCTGCCCCCTCCGACACTCGAGCTCGCCAGTTTCAAATGCAGTTCCTCGGTTGAGCCGAGGGATTTCACATCTGACTTGGCGGGCCACCTAGACGCCCTTTACGCCCAATGATTCC
+
FFFFFFF:FFFFFFFFFFFFFFFFFF:FFFFFFFFFFF:FFFFFF:FFFFFFFFFFFFFFFFFFFF:FFFFFFFFFFFFFFFFFFFFFFFFFFFFFFFFFFFFFFFFFFFFFFFFFFFFFFFFFFFFFFF:FFFFFFFFFFFFFFFFFFFFFFFFFFFFFFFFFFFFFFFFFFFFFFFFFFFFF:FF:FFFFFFFFFFFFF,FFFFF:FFFFFFFFFFFFFFFF,:FFFFFFFFF,FFFFFF:FFFFF,F
@A00920:152:HGHKKDRXX:2:2104:11053:8860 2:N:0:CGCGTTCA+TGTTCTCT
GGACTACCAGGGTTTCTAATCCTGTTTGCTCCCCACGCTTTCGCACCTCAGCGTCAGTTATGGACCAGTGAGCCGCCTTCGCCACTGGTGTTCCTCCGAATATCTACGAATTTCACCTCTACACTCGGAATTCCACTCACCTCTTCCATACTCAAGATATCCAGTATCAAAGGCAGTTCCGCAGTTGAGCTGCGGGATTTCACCCCTGACTTAAATATCCGCCTACGTGCGCTTTACGCCCAGTAATTCC
+
FFFFFF:FF:FFFFFFFFFFF:FFFFFF,FFFFFFFFFFF:FF:FFFFFF:FFFFFFFFFF,FFFFFFFFFFF:FFFFFFFFF,FFFFFFFFF,FFFFFFFFFFFF:FFFFFFFFFFF:FFF,FFFF,FFFF:FF:FFFFFFFFF:,FF:FFFFFFFFFFFFFF:FFF:,FFFFFF:FFF:FF,,FFFFFFFFFF:F,:F:FFFFFFFFFFFF,FFFFFFFFFFF,FFFFFFFFF,F,FFFF,FF::F:,
@A00920:152:HGHKKDRXX:2:2104:19334:9799 2:N:0:CGCGTTCA+TGTTCTCT
GGACTACAGGGGTTTCTAATCCTGTTTGATCCCCACGCTTTCGCACCTCAGCGTCAGTATTAAGACAGGAGGCCGCCTTCGCCACCGGTATTCCTCCACATATCTACGCATTTCACCGCTACACGTGGAATTCTACCTCCCTCTCTCATACTCTAGTCACTCAGTATCGGATGCAATTCCCAGGTTGAGCCCGGGGCTTTCACACCCGACTTAAATAACCGCCTACGCGCGCTTTACGCCCAGTAATTCC
+
FFFFFFF,FFFFF:FFFFFFFFFFFFFFFFFFFFFFFFFFFFFFFFFFFFFFFFFFFFFFFFFFFFFF:FF:FFFFFFFFFFFFFFFFFFFFF,FFFFFFFFFFFFFFFFFFFFFFF,FFFFFFF:FFFFFFF:FF:FFFFFFFFFF,FFFFFFFFFFFFFFFFFFFF,F,FFFFFFF,FFF:FFFFFFF:F,FFF::FFFFFFFFFFFFF,FF:FFFFFFFFFFFFFFFFFFFFFFFFFFFFF:FFFFF
@A00920:152:HGHKKDRXX:2:2104:18159:10113 2:N:0:CGCGTTCA+TGTTCTCT
GGACTACTCGGGTATCTAATCCCGTTTGCTCCCCTGGCTTTCGCGCCTCAGCGTCAGTGTCAGCCTAGCAACCCGCCTTCGCCTCAGGTGTTCCTCTTGATATCTACGCATTTCACCGCTACACCAAGAATTCCGATTGCCCTTTCTGCACTCTAGCACTGCAGTATCAGCTGGCCGTTCCGAGTTAAGCTCGGAGATTTCACAGCTGACTTACCGCGCCGCCTACGCGCCCTTTACGCCCAGTAAATCC
+
FFFFFFFFFFFFFFFFFFFFFFFFFFFFFFFFFFFFFFFFFFFFFFFFFFFFFFFFF,FFFFFFFFFFFFFFFFFFFFFFFF:FFFFFFFFFFFFFFFFFFFFFFFFFFFFFFFFFFFFFFFFFFFFFF,F:FFFFFFFFFFFFFFFFF,FFFFFFF,FFFFFFFFFFFFFFFFFFFFFFFFFFFF:FFFFFFFFFFFFFFFFFFFFFFFFFFFFFFF:FFFFFFFFFFFFF:,F,FFFFFFFF,FFFFF
@A00920:152:HGHKKDRXX:2:2104:24831:10363 2:N:0:CGCGTTCA+TGTTCTCT
GGACTACCGGGGTTTCTAATCCTGTTTGATCCCCACGCTTTCGTGCCTCAGCGTCAATGACCGCGTAGTGAGCTGCCTTCGCAATCGGTGTTCTATGTCATATCTAAGCATTTCACCGCTACATGAAATATTCCGCTCACCTCCACGGTATTCAAGATAAATAGTATCAACGGCAGTTTCCGAGTTAAGCTCGGAGATTTCACCACTGACTTACCTATCCGCCTACGCACCCTTTAAACCCAGTAAATCC
+
FFFFFFF:FFFFFFFFFFFFFFFFFFFFFFFFF::FFFFFFFFFFF:FFFFFFFFFFFF,FFFFFFFF:FFFFFF:FFFFFFF,FFFFFFFFFFFF,FFFFFFFFFFFFFFFFFFFFFFFFFFFFF,FFFFFFFFFF:FFF,FFFF,:,FFFFFFFFFFFFFFFFFFFFFF,F,F,FFFFFFFFFF:FFFFFF::FFFFF,FF:FFFFFFFF::FF,FFFFFFFFFFF,FF:,FFFFFFFFFFF,FFF:F
@A00920:152:HGHKKDRXX:2:2104:29225:10363 2:N:0:CGCGTTCA+TGTTCTCT
GGACTACAGGGGTTTCTAATCCCGTTCGCTCCCCATGCTTTCGCCTCTCAGCGTCAGGTCAGGCCCAGCGTGTCGCCTTCGCCACTGGTGTTCCTCCGGATCTCTACGCATTTCACCACTACACCCGGAATTCCACACGCCTCTACCTGCCTCTAGCCCCGCAGTTCGGTCACGTCCTCGCCCGGTTGAGCCGGGCGCTTTCACGCGCCACTTGCAGGACCGCCTCCACGCGCTTTACACCCAGTAAATC
+
FFFFFFF:FFFFFFFFFFFFFFFFFFFFFFFFFF,FFFFFFFFFFFFFFFFFFFFFFFFFFFFFFFFFFFFFFFFFFF:FFFFFFFFFFFFFFFFFFFFF:FFFFFFFFFFFFFFFFFFFFFFFFFFFFFFFFFFFFFFFFFFFFFFFFFFFFFFFFFF:FFFFFFFF::FFFFFF,FFFFFFFFFFFFFFFFFFFFF:FFFF::F,:FFFF:F::FFF:,FF:,,FF:FF:F:FF,FFFFF:FF,F:FF
@A00920:152:HGHKKDRXX:2:2104:2483:10426 2:N:0:CGCGTTCA+TGTTCTCT
GGACTACAAGGGTTTCTAATCCTGTTCGCTACCCACGCTTTCGCTCCTCAGCGTCAGTTTCGGCCCAGAGTGGCGCCTTCGCCACTGGTGTTCCTCCTGATATCTGCGCATTTCACCGCTACACCAGGAATTCCCCACTCCCCTACCGAACTCAAGTCACAGCAGTATCGAGTGGCGGCTCTGGGTTAAGCCCAGAGTTTTCACACCCGACTTACTGAACCGCATACGAGCTCTTTACCCCCAATAAAAC
+
FF,FFFF,FFFFFFFFFFFFFF,FFFFFFFFFFFF:FFFFFFFFFFFFFFFFFFFFFFFF:::FFFFFFFF:FFFFFFFFFFFFFFFFFFFFFFFFF:FFFFFFFFFFFFFFFFFFFFFF,FFFFFFFFF:FF:FF:FF:FFFFFFFFFFFFF:FF:::FFF,FFFFFF:FF:FFFFFFFF:FFFF,FFF:FFF,F:FFFFFFFFF,:F:FFFF::FFFFF:F,FFFFFFF,FFFFFF,FFFF,FFFF,F
@A00920:152:HGHKKDRXX:2:2104:28565:10974 2:N:0:CGCGTTCA+TGTTCTCT
GGACTACAGGGGTTTCTAATCCTGTTTGCTCCCCACGCTTTCGTGCCTCAGTGTCAGTGCTGGTCCAGATGGCCGCCTTCGCCACGGATGTTCCTCCCGATCTCTACGCATTTCACTGCTACACCGGGAATTCCGCCATCCTCTACCGCACTCTAGCCCGCCAGTATCCAATGCAATTCCCAGGTTGAGCCCAGGGCTTTCACATCAGACTTAACGAACCACCTACGCACGCTTTACGCCCAGTAATTCC
+
FFFFFF:FFFFFFFFFFFFFFFFFFFFFFFFFFFFFFFFFFFFFFFFFFFFFFFFFFF:FFFF:FFFFFFFFF,FFFF:FFFFF,FFFFFFFFFFFFFFFFFFFFFFFFFFFFFFFFFFFFFFFFFFFFFFFFFFFFFFFFFFFFFFFFFFFFFFF,F,:FF,FF:FF:,FFFFFFFFFFFFFFFFFFFFFFFFFFFFFFFFFFFFFFFFFFFF:,FFFFFFFFFFFF:FFFFFFFFFFFFFFF,FF,FF
@A00920:152:HGHKKDRXX:2:2104:16306:11005 2:N:0:CGCGTTCA+TGTTCTCT
GGACTACAGGGGTATCTAATCCGGTTCGCTACCCTGGCTTTCGGGTCTCAGCGTCAGGATCGGCCCAGTCGGCCGCCTTCGCCACTGGTGTTCCTCCCGATATCTGCCCATTTCACCGGTACACCGGGAATTCCACCGACCTCTACCGTCCTCAAGTCCTCCAGTATCAGATGCAGTTCCACGGTTGAGCCGTAGGATTTCACATCTGACTTAGAGGACCGCCTACACCCGCTTTACGCCCAGTGAATCC
+
FF:FFFFFFFFFFFFFF:FFF,FFFFFFFFFFFF:FFFFFFFFFFFFFFFFFFFFFFFFFFFFFFFFFFFFFFFFFFFFFFFF,F,FFFFFFFFF:FFFFF:FFFFFFFFFFFFFFFFFFFFFFFFFFF,FFFFFFFFFFFFFFFFFFFF:FFFF:FFFFFFFFF:FFFFFFFFFFFFFFFFFFFFFFFFFFFFFFFFFFFFFF,FFFFFFFF:FFFFFFFF:FFF:F:FF:FF,F:FFF:FFFF::FF,
@A00920:152:HGHKKDRXX:2:2104:3712:11083 2:N:0:CGCGTTCA+TGTTCTCT
GGACTACTCGGGTTTCTAATCCGGTTTGCTCCCCACACTTTCGCGCCTCAGCGTCACGTGTAGTCCAGCGAGATGCCTTCGCAATGGGTGTTCCTCCAAGTATCTACGCATTTCACCGCTACACTGGTAATTCCACTCGCCTCTCCAAACGTCAAGACTCCCAGTATCCAACGCCATGCTGGGGTTAAGCCCCAGTCTTTAACATCGGACTTAGCAGACCGCCTACGCGCCCTTTACGCCCAGTGATTCC
+
FFFFFFF,:FFFFFFFFFFFFF,FFFFFFFFFFFF,FFFFFFFFFFFFFFFFFFFF:F,,:,FFFFFF,,FF,:FFFFFFFF,F,:FFFFFFF:F,F,FFFFFFFFFFFFFF,FFFFF:FFFFFFFFFFFFFFFFFF,,FFFFFFF:F,F,FFFFF,FF,,FFFFFFFF:F:FFF:,F,:FFFFFF,FF:FFFF,FFFFFFFFFF:,FFFFF::FF,FFFFFFFFFF:FFFFFFFFF:FFFFFF:FFFFF
@A00920:152:HGHKKDRXX:2:2104:8250:11115 2:N:0:CGCGTTCA+TGTTCTCT
GGACTACCGGGGTATCTAATCCTGTTTGCTACCCACGCTTTCGCTCCTCAGCGTCAGTTCCGGCCCAGAGCGCCGCCTTCGCCACTGGTGTTCCTCCTGATATCTGCGCATTTCACCGCTACACCAGGAATTCCACGCTCCCCTACCGGACTCAAGCCACAGCAGTATCGGGTGGCGTCTCTGGGTTGAGCCCAGAGTTTTCACACCCGACTTACTGAGCCGCCTACGAGCTCTTTACGCCCAATAAATC
+
FF:FFFFFFFFFFFFFFFFFFFFFFFFFFFFFFFFFFF:FFFFFFFFFFFFFFFFFFFFFFFFFFFFFFFFFFFFFFFFFFFFFFFFFFFFFFFFFFFFFFFFFFFFFFFFFFFFFFFFFFFFFFFFFFFFFFFFFFFFFFFFFFF:FFFFFFFFFFFFFFFFFFF:FFFFFFFFFFFFFFFFFFFF:FFFFFFFFFFF:FFFFFFFFFFFFFFFFFFFFFFFFFFFFF:F:F:FFF:FF:FFFFF,:FF
@A00920:152:HGHKKDRXX:2:2104:9064:11303 2:N:0:CGCGTTCA+TGTTCTCT
GGACTACTAGGGTTTCTAATCCTGTTCGCTCCCCACGCTTTCGCACCTCAGCGTCAGATGAGGTCCAGCGAGCCGCCTTCGCCTCTGGTGTTCTTCCGGATCTCTACGCATTCCACCGCTACACCCGGAATTCCGCTCGCCTCTACCTATCTCCAGCCCTCCAGTATCCCCTGGCCTCCTGCGGTTGAGCCGCAGGCTTTCACAGTGAGACTTAAAAGGCCGCCTACGTGCGCTTTACGCCCAATAATTC
+
FFFFFFFFFF:FFFFFFFFFFF:FFFFFFFFFFFFFFFFFF:FFFFFFFF:FF:FFFFFFFFFFF:FFFFFFFFFFFF:FFFFFFFFFFFFFFF:FFFFFFFFFFFFF:FFFFFFFFFFF:,FFFFF,FF:FF:FFFFFFF:,FFFFFFF,FFFF,FFFFFFF:FFFFFFFFFFFFFFFFFFFFFFFFFFFFF:FFFFFFFFF,FFFFFFF:FFFFFFFFFFFFF:FFFFFFFF,FFF:FFFF,FFF:FF
@A00920:152:HGHKKDRXX:2:2104:27588:11569 2:N:0:CGCGTTCA+TGTTCTCT
GGACTACAAGGGTTTCTAATCCCGTTCGCTCCCCACGCTTTCGTGCCTTAGTGTCAGTAATATGCCAGTAGTCTGCCTACGCCATCGGTGTTCCTCCTAATATCTACGGATTACACTCCTACACGAGGAATTCCAACTACCTCTCATATAATCTAGCTTAGCAGTTTCAGTAATGGGTGAATGGTTGAGCCACACAATTTCACTACCGACTTACTATGACACCTACGCAACTCTTTACGCCCAGTAATTC
+
:FFF,:FFFFFF,:F,,F:FFF,F,FFFFFFFFFFFF,:F,FF,FF:F:F:FFFF,FFFFF:FFF:F:FF:FF:,,FFF,FF:F,F:FF,F,FFFFFFFFF:FFFF:FFFF:,FFFFF:,FF,:,FF,,F::F:FFFFFFFF:F:FFFFF,FFF,FFF:FFFFF,FFFF,FFF:F,FFF,FF:,FFFF:FFFFFFFFFFFFF,,FFF,F:,FFF::FF,,F:F:FF,FFF,:FF,FFFFF,FFFFFF:F,
@A00920:152:HGHKKDRXX:2:2104:8540:12430 2:N:0:CGCGTTCA+TGTTCTCT
GGACTACCAGGGTATCTAATCCTGTTTGCTCCCCACGCTTTCGTGCTTTAGTGTCAGTGATAGGCCAGGCAACTGCCTTCGCCATTGGTGTTCTATCTGATATCTACGCATTTCACTGCTACACCAGATATTCCATTGCCCTCTCCTACACTCAAGGTAAATAGTATCAAAAGCAACTCCGGAGTTGAGCTCCAGGCTTTCACCCCTGACTTGAAAGTCCGCCTACGTGCGCTTTACGCCCAGTGATTCC
+
FFFFFFFFFFFFFFFFFFFFFFFFFFFFFFFFFFFFFF,,FFFFFFFFFFFFFFFFFFFFFFFFFFFFFFFFFFFFFFFFFFFFF:FFFFFFFFFFFFFFFFFFF:FFFFFFFFFFFFFFFFFFFFFFFFFFF,FFF:FFFFFFFFFFFFFFFF:FFFFFFFFFFFFFFF,FFFFFFFFFFFFFFFFFFFFFFFFFFFFFFFF::FF,:FFFF,FFFFFFFFFFFFFFFFFFFFFFF:FFFFF:FFFFFF
@A00920:152:HGHKKDRXX:2:2104:17083:12947 2:N:0:CGCGTTCA+TGTTCTCT
GGACTACAAGGGTATCTAATCCTGTTTGCTCCCCACGCTTTCGTGCATGAGCGTCAGTGTTATCCCAGGAGGCTGCCTTCGCCATCGGTGTTCCTCCGCATATCTACGCATTTCACTGCTACACGCGGAATTCCACCTCCCTCTGACACACTCAAGCCTTGCAGTCACCAATGCAGTTCCCAGGTTAAGCCCGGGGATTTCACATCGGTCTTACAAAACCGCCTGCGCACGCTTTACGCCCAGTAATTCC
+
FFFFFFFFFFFFFFFFFFFFFFFFFFFFFFFFFFFFFFFFFFFFFFFFFFFFFFFFFFFFFFFFFFFFFFFFFFFFFFFFFFFFFFFFFFFFFFFFFFFFFFFFFFFFFFFFFFFFFFFFFFFFFFFFFFFFFFFFFFFFFFFFFFFFFFFFFFFFFFFFFFFFFFFFFF:FFFFFFFFFFFFFFF,FFFFFFFFFF,FFF:FFFFFFFFFFFFF,FFF:FFFFFFF:FFFF:FFFFFFFF,F:FF,FFF
@A00920:152:HGHKKDRXX:2:2104:22218:13228 2:N:0:CGCGTTCA+TGTTCTCT
GGACTACTGGGGTTTCTAATCCTGTTTGCTCCCCACGCTTTCGTGCATGAGCGTCAGTATTATCCCAGGGGGCTGCCTTCGCCATCGGTATTCCTCCACATCTCTACGCATTTCACTGCTACACGTGGAATTCTACCCCCCTCTGACATACTCTAGCTCGGCAGTTAAAAATGCAGTTCCAAAGTTAAGCTCTGGGATTTCACATCTTTCTTTCAGAACCGCCTGCGCACGCTTTACGCCCAGTAATTCC
+
FFF:FFF,FF:F::FFFFFFFFFFF:FFFFFFFFFFFFFF,FFF:,FF,FFFF,::FF,,:FF:F,,FFFF:FFFFF,FFFF:FF:FFFF:FF:F,,:FFFFFF,FFF,,FFF:FFFFFF:FF:::FF:F:FF::,,FFFFFFFFF:FFFF:FFFFFFF,,F,F,FFFFFF:F,FFFFF,FF:F:F,F,:F:FFF:FFF:F:FFFFF:F:FFF:,FF,,,:,F:FF,,FF,FFFFF,FFF,FF::F,FFF
@A00920:152:HGHKKDRXX:2:2104:18584:13385 2:N:0:CGCGTTCA+TGTTCTCT
GGACTACCAGGGTTTCTAATCCTGTTTGATCCCCACGCTTTCGTGCCTCAGAGTCAATGCTCGTGTAGAGAGCTGCCTTCGCAATTGGTGTTCTATGTCATATCTAAGCATTTCACCGCTACATGACATATTCCGCTCACCTCCACTGTATTCAAGACAAGTAGTCTCAACGGCAGTTTCCGAGTTAAGCTCGAAGATTTCACCACTGACTTATCTGCCCGCCTACGCACCCTTTAAACCCAGTGAATCC
+
FFFFF:FFFFFFF,FFFFFFFFFFFFFFFFFFFFFFFFFFFFF,:FFF:FFFFFFFF:F,,,FFFF:F,FFF:,FFFFFFFF,F:FFFFFFFFFF:,,,FFFFFFF:F,FFFFFF:F,FFFFF,::F:FFFFFF:FFF:FFFF,FF,FF:FFFFFF,,FF,,FFF,F,FFFFFF:,FFFF,F,F:F,FFF,F:::FF:FFFFFFFFF,FFFFF::,:FFF,FFF:FF,,FFFFFFFF,FF:FFF,F,FF:
@A00920:152:HGHKKDRXX:2:2104:29975:13510 2:N:0:CGCGTTCA+TGTTCTCT
GGACTACCGGGGTTTCTAATCCCGTTCGCTCCCCTAGCTTTCGCGCCTCAGCGTCAGTGTCAGCCCAGCAACCCGCCTTCGCCGCAGGTGTTCCTCTCGATATCTACGCATTTCACCGCTACACCGAGAATTCCAGTTGCCCCTTCTGCACTCTAGCCCCGCAGTATCGGCTGACCGTTCCGGGTTAAGCCCGGAGATTTCACAGTCGACTTGCGGTGGCCGCCTACGCGCCCTTTACGCCCAGTAAATC
+
FFFFFFFFFFFFFFFFFFFFFF,FFFFFFFFFFFFFFFFFFFFFFFFFFFFF:FFFFFFFFFFFFFFFFF,FFFFFFFFFFFFFFFFFFFFFFFFFFFFFFFFFFFFFFFFF,FFFFFFF:FFFFFFFFFFFFF:FFFF:FFFFFFFFF,FFFFFFFFFFFFFFFFFFFFFFF:FF:,FFF:F:FF,FFFFFFFFFFFFFFFFFFFFFFFFFF,FFFFFFFFFFFFFFFFFFFFFFFFFFFFFFFF:F:F
@A00920:152:HGHKKDRXX:2:2104:12454:13855 2:N:0:CGCGTTCA+TGTTCTCT
GGACTACTGGGGTTTCTAATCCTGTTCGCTCCCCACACTTTCGCTCCTCAGCGTCAGGTAATGCCCAGAGAACCGCCTTCGCCACCGGTGTTCCTCCTGATATCTGCGCATTTCACCGCTACACCAGGAATTCCGTTCTCCCCTGCATACCTCTAGTCTGCCCGTATCGGAAGCAGGCTCGGAGTTAAGCCCCGAGTTTTCACTCCCGACGCGACAAACCGCCTACGAGCCCTTTACGCCCAATAATTCC
+
FFFF:FFFFFFF:FFFF:FFFFFFFFFFFFFFFFFFFFFFFFFFFFFFFFFFFFFFFFFFFFFFFFFFFFFFFFFFFFFFFFFFFFFFFFFFFFFFFFFFFFFFFFFFFFFFFFFFFFFFFFFFFFFFFFFFFFFFFFFFFFFFFFFFFFFFFFF:FFFFFFFFFFFFFFFFFFFFF:FFFFFFF:F,:FFFFFFFFFFFFFFFFFFFFFFFFFF:,,:FFFFF,FFFFFFFFFFFFFFFFFFFFFFFFF
@A00920:152:HGHKKDRXX:2:2104:11966:14325 2:N:0:CGCGTTCA+TGTTCTCT
GGACTACACGGGTTTCTAATCCCTTTCGCTCCCCATGCTTTCGTGCCTGAGCGTCAGTAATCGTCCAGTAAGCTGCCTTCGCCATCGGTGTTCCTCCAGATATCTACGCATTTCACTGCTACACCTGGAATTCCGCTTACCTCTCCGATACTCTAGCCAGATAGTTTCAAAGGCAGTTCTACAGTTAAGCTGCAGTATTTCACCTCTGACACATCTGGCCGCCTGCGCACCCTTTACGCCCAGTGAATCC
+
FFFF:FF:FFFFFFFFFFFFFFFF:FFFFFFFFFFFFFFF,FFFFFFFFFFFF:FFFFFFFFF,FFFFF,FFFFFFF,FFFFF,FFFFF:FFFFFFFFFFF,FFF,FFFFFFFFFFFFFFFFFFFFFFFFFFFFFFFFFFFFFFFFFFFFFFFFF:FFFF:FFFF:FFFFFFFFFFFFFFFFFFFFFFFFFFFFFFFFFFF:FFFFFFFF:FFF,FFFFFFFFF::FFFFFFF:F,:FFFFFFFFFFFFF
@A00920:152:HGHKKDRXX:2:2104:24044:14418 2:N:0:CGCGTTCA+TGTTCTCT
GGACTACAAGGGTTTCTAATCCTGTTTGCTCCCCATGCTTTCGAGCCTCAGCGTCAATGTGAACCCAGCTAGCTGCCTTCGCAATTGGTGTTCTTGGGGATCTCTACGCATTCCACCGCTACACCCCCAATTCCACTAGCCTCTGTTCCATTCAAGATGCCCAGTTTTGGATGCCGCTCCGAGGTTGGGCCCCGGTTTTAAACATCCAACTTAAACATCCGCCTACGCTCCCTTTACGCCCAGTGATTCC
+
FFFFFFF:FFFFFFFFFFFFFFFFFFFFFFFFFFFF:FFFFFFFFFFFFFFFFFFFFFF:FFF,FFFFFFFFFFFFFFFFFFFFFFFFFFFFFFFFF,FFFFFFFFFFFFFFFFFFFFFFFFFFFFFFFFFFFFFFFFFFFFFFFFFFFFFFFFFFFFFFFFFFFFFFFFFF:FFFFFFFFFFF,FFFFFFFFFFFFFFFFFFFFF:FFFFFF:F:,,FFF,FFFF,FFF:FF,F:F:FFFF,FFFFFFF
@A00920:152:HGHKKDRXX:2:2104:16414:14481 2:N:0:CGCGTTCA+TGTTCTCT
GGACTACACGGGTTTCTAATCCCTTTCGCTCCCCACGCTTTCGATCAAGCAGTGTCAGGAAAGGCCCAGCAGGCTGCCTTCGCTTTTGGTGTTCCTTCCATTATCTACGGATTTAACCCCTACAATGGAAATTCCACCTGCCTTTGCCTTCCTCTAGTCAAGCGGTTTCCGATGCGGCACCCCGGTTGAGCCGTGGGTATTTAACACCGGACCTGCTTGTCCACCTGTGATCGCTTTACGCCCAATAATT
+
FFFFFFFFFFFFFFFFF:FFFFF:FFFFFFFFFFFFFFFFFFFFFFFFFFFFFFFFFFFF:FFF:FFFFFFFFFFFFFFFFF:::FFFFFFFFFFFFFFFFFFFFFFFFFFFFFFFFFFFFFFFFFFFFF:FFFFFFFF:FFFFFFFFFFFFFFFFFFFFFFFFFFFFFFFFFFF:FFFFFFFFF:FFFFFFFFFFFFFFFFFFFFFFFFFFFFFF:FFFFFFFFFFFFF:F:FFFF:FFFFFFFFFFFF
@A00920:152:HGHKKDRXX:2:2104:12581:14857 2:N:0:CGCGTTCA+TGTTCTCT
GGACTACTCGGGTTTCTAATCCTGTTTGATCCCCACGCTTTCGTGCCTCAGCGTCAGACAGGCGCCGGTACGCTGCCTTCGCAATCGGAGTTCTGCGCGATATCTATGCATTTCACCGCTACACCGCGCATTCCGCGTACCTCTCGCCCTCTCTAGTCCGACAGTTTCAACGGCTCGCCGGGGTTGAGCCCCGGGCTTTTACCGCTGACTTTCCGGACCGCCTACGCACCCTTTAAACCCAATAAATCCG
+
FF:FFFFFFFFFFFFFFFFF:FFFFFFFF,:FFFFFFFFFFFFFFFFFF:FFFFFFFFFFFFFFFFFFFFFFFFFFFF:FFFFFFFFFFFFFFFFFFF:FFFFFFFFFFFFFFFFFFFFFFFFFFFFF::FFFFFFFFFFFFFFFFF:FFFFFF,FFFFFFFFFFFFFFFFFFFFFF,FFFFFFFFFFFFFFFFFFFFFFFFFFFFFFFFF:FFFFFFFFFFF:FFFFFFFFFFFFFFFF:FFFFF:FFF
@A00920:152:HGHKKDRXX:2:2104:31277:15107 2:N:0:CGCGTTCA+TGTTCTCT
GGACTACCAGGGTTTCTAATCCTGTTCGCTCCCCACGCTTTCGCGCCTCAGTGTCAGTAACGTCCCAGCGAGCTGCCTTCGCTATTGGTGTTCCTCCTGATATCTGCGCATTCCACCGCTACACCAGGAATTCCACTCGCCTCTTCCGTACTCTAGCCTCACAGTATCCATCGGCTTTCAAAGGTTGAGCCTTTGACTTTCACAACGGACTTATGAGGCCACCTACGCGCGCTTTACGCCCAATGATTCC
+
FFFF:F:F:F:FFF:FFF,FFFF,:FFFFFFFFFF:FFFFFFFFFFF:FFFFFFFFFFFFFFFFFFFF,FFF:FFFFFF,F:FFFFFF:FFF,FFF:FFFF:,F:FFFFF:FF,FFFFFFF,FF::FFFF,FFFFFFFFFFFFFFF,,FFFF:FFFFFFFFFFFFF:FFFFFFFFFF:FFF,FF:FF:FFFFFFFFF,F:F:FFFFFF,FF:FFFFFFF,::FF,F,FFFFFF:FFFFFF:FFFFFFFFF
@A00920:152:HGHKKDRXX:2:2104:24605:15295 2:N:0:CGCGTTCA+TGTTCTCT
GGACTACTAGGGTTTCTAATCCTGTTTGCTCCCCACGCTTTCGTGCCTCAGTGTCAGTGTTGGTCCAGGTAGCCGCCTTCGCCACTGGTGTTCCTCCCGATATCTACGCATTTCACCGCTACACCGGGAATTCCACTCCCCTCTACCACACTCTAGCTCGCCAGTATCAAATGCAGTTCCGAGGTTGAGCCCCGGGCTTTCACACCTGACTGAACGAACCACCTACGCACGCTTTACGCCCAGTAATTCC
+
FFFFFFF,FFFFFFFFFFFFFFFFFF:FFFFFFFFFFFFFFFFF:FFFFFFFFFFFFFFFF:FFFFFF:FFFF,FFFFFFFFF:F,FFFFFFFFFFF,FFFFFFF,FFFFFFFFFFFFFFFF:FFFFFFFFFFFFF:,:FF,FFFFFFFFFFFFFF,F,FFF,FFFFF,F,FFFFFF,,FF:F,F,,FFFFFFFF,FFFF:FFFF,FFFFF,:FF,F,FFFFFF::F,FF,FFFFFFFF,F:F:F:FFFF
@A00920:152:HGHKKDRXX:2:2104:31295:15421 2:N:0:CGCGTTCA+TGTTCTCT
GGACTACTCGGGTTTCTAATCCTGTTTGATCCCCACACTTTCGTGCCTCAGCGTCAGTTGAAGTCTAGTAAGCTGTCTACACTATCGGTGTTCTTGACGATATCTAAGCATTTCACCGCTACACCGTCAATTCCGCCTACCTCGACTCCACTCAAGCCCATCAGTATCAATCCCACCCTCCCGGTTAAGCCGGGATATTTCAGAACTGACTTAATAGGCCGCCTACGCACCCTTTAAACCCAATAAATCC
+
FFFFFFFFFFFFFFFFFFFFFFFFF:FFFFFFFFFFFFFFFFFFFFFFFFFFFFFFFFFFFFFFFFFF:FFFFF:FF:FFFFF:FFFF:FFFFFFFFFFFFFFFFFFFFF:FFFFFFFFF:FFFFFFFF:FFFF:FFF:FFFFFFFFFFFFFFFFFFFFFFFFFFFFFF:FFFFFFFFFFFFFF:F,FFFFFFFFFFFF:FFFFFFFFFFFFFFFF:FFFFFFFFFFFFFFFF:FFFF:FFFFFFFFFFF
@A00920:152:HGHKKDRXX:2:2104:14895:15765 2:N:0:CGCGTTCA+TGTTCTCT
GGACTACCAGGGTTTCTAATCCTGTTTGCTCCCCACGCTTTCGAGTCTCAGCGTCAGTATCGGTCCAGAGAGCCGTCTTCACCGCCGGTGTTCCTCCTGATATCTACGCATTTCACCGCTACACTGCACATTCCGCATACCTCAACCAAACTCAAGACAAGCAGTATCAATGGCAATCCTATCGTTAAGCGACAGTATTTCACCGCTGACTTACAAGACCGCCTGCGCACCCTTTAAACCCAATAAATCC
+
FF:F,FFFFF:F,F,F:FFFFFFFF:FFFF,FFFFF:FFFFF:FF:F::FFFF:FF,F::F:F,,FF:FFFFFFFF,FF:::FFFFFFFFF,FFFFFF,FFFFFFFFF:FFFFFF,F,FF,,F:FF:FFFFFF,FFFFFFFFFFFFFFFFF,FFFFFF,FFFFF,:FFFFF,F,FF:FFF:F:,,:FF,F,FFF:,FF,:FFF,:F:FFF,FF::F,,,FFFF,FF,:FFF,F:F:FFFFFFFFFF,,:,
@A00920:152:HGHKKDRXX:2:2104:4137:16078 2:N:0:CGCGTTCA+TGTTCTCT
GGACTACTGGGGTTTCTAATCCTGTTCGCTCCCCACACTTTCGCTCCTCAGCGTCAGGTCATTCCCAGAGAACCGCCTTCGCCACCGGTGTTCCTCCTGATATCTGCGCATTTCACCGCTACACCAGGAATTCCGATCACCCCTGAATACCTCTAGTCTGCCCGTATCGAAAGCAAGCGCCGTGTTAAGCACGGCGTTTTCACTCCCGACGCGACAAACCGCCTACGAGCCCTTTACGCCCAATAATTCC
+
F,:::F,,FFF:,FFFFFF:FFFFF:FFF:FFFFFFFFFF:F,F,F,F:FFFF::FFFFFFFFFFFFFFFFFFFFFFF,FFF,:,FF:F:FFF:,:FFFFFFF::FFF:FFF:F:F::,::,,FFFFF,FF::,:,,F,F:FF,FFFFFF,,FFFFFFF,FFF:,F:FFF:F,F:F::FF:FFF:FFF::FFFFFF:FF:FFFFF:FF:F,,FFFF:F:F,FFF:FFFF:FFFFF,,FFF::F,:FF,FF
@A00920:152:HGHKKDRXX:2:2104:5032:16313 2:N:0:CGCGTTCA+TGTTCTCT
GGACTACTAGGGTATCTAATCCTGTTCGCTCCCCACGCTTTCGTGCCTCAGCGTCAATACAGGTCTAGCCAGCTGCCTTCGCAATTGGTGTTCTATGGCATATCTATGCATTTCACCGCTACATGCCACATTCCGCTGACCTCATCCTAATTCTAGCCTCGCAGTATCAAAAGCAATTTTACGGTTGAGCCGCAAACTTTCACTCCTGACTTACAAAGCCGCCTACGCACCCTTTAAACCCAGTAATTCC
+
FFFFFFFFFFFFFFFFFFFFFFFFFFFFFFFFFFFFFFFFFFFFFFFFFFFFFFFFFFFFFFFFFFFFFFFFFFFFFFFFFFFFFFFFFFFFFFFFFFFFFFFFFFFFFFFFFFFFFFFFFFFFFFF:FFFFFFFFFFFFFFFFFFFF:FFFFFFFFFFFFFFFFF:FFFFFFFFFFFFFFF:FFFFFFFFFFFFFFF:FFFFFFFFFFFFFFF,FFFFFFFFF,FFFFF:FFFFFFFFFF:FF,FFFFF
@A00920:152:HGHKKDRXX:2:2104:10438:16971 2:N:0:CGCGTTCA+TGTTCTCT
GGACTACTAGGGTATCTAATCCCGTTCGCTCCCCTGGCTTTCGCGGCTCAGCGTCAGGCGCAGCCCAGTGGGCCGCCTTCGCCTCTGGTGTTCCTCCGGATCTCTACGCATTTCACCACTCCACCCGGAATTCCGCCCACCTCTGCTGCCCTCCAGTTCCCGAGTTTCCCACGGCCTCTCCCGGTTAAGCCGGGAGCTTTCACGTCGGACTTCACGAACCGCCTGCCCGCGCTTTACGCCCAGTAACTCC
+
FFFFFFFFFFFFFFFFFFFFFFFFFFFFFFFFFFFFFFFFFFFFFFFFFFFFFFFFFFFFFFFFFF:FFFFFFFFFFFFFFF:FFFFFFFFFFFFFFFFFFFFFFFFFFFFFFFFFFFFFFFFFFFF:FFFFFFFFFFFFFFFFFFFFFFFFF:F:FFFFFFFFFFFFFFFFFFFF:FFF:FFFFFFFFFFFFFFFFF:FFFFFFFFFFFFFFFFFFFFFFFFFFFFFFFFF:FFFFFFFF:FFF:FFFF
@A00920:152:HGHKKDRXX:2:2104:31042:17080 2:N:0:CGCGTTCA+TGTTCTCT
GGACTACAAGGGTATCTAATCCCGTTCGCTCCCCATGCTTTCGCGTCTGAGCGTCAGATCAGAGCCAGCAAGTCGCCTTCGCCACTGGTGTTCCTCCGGATATCTACGCATTTCGCCACGACACCCGGACTTCCACTTGCCTCTCTCTGTCTCCCGTCTGGTAGTTTCGCGCGACCTCTCCCGGTTGAGCCAGGGTGCGTTCTCGCTCGCGTGCTCAATCCGCCTGCTCGGGCGGGAGGGCGCGGGGGGC
+
FFFFFFFFFFFFFFF:FF:FFFF::FFFFFFFFF:FFFF:,FFFFFFFF:F,FFFFFF,FFFFF:FF:FF,:F,:F:,F:FF:,,FFFFF,FF,F,,FF,,,F:,,,FF,,,FF,F,FF:,:,::FFF::F,::F,,F:F,F::FF,FF:F,,,,FF,:F,F,F,,F,F,,FFF:F,:,:,,F:F,F,F,,:::F:F,,:,,,,F:,,F,,::,F::,F,FF,,,FF:,F,FF:FFF:FF,,:FF,,,,,
@A00920:152:HGHKKDRXX:2:2104:26648:17487 2:N:0:CGCGTTCA+TGTTCTCT
GGACTACTGGGGTATCTAATCCTGTTTGCTCCCCACGCTTTCGCGCATCAGCGTCAGAACCGGTCCAGGTAGCCGCCTTCGCCACTGGTGTTCCTCCCAATATCTACGCATTTCACCGCTACACTGGGAATTCCGCTACCCCCTCCCGGCCTCAAGCCTTGCAGTTTCAGAGGCAATTCCTCGGTTGAGCCGAGGGATTTCACCTCTGACTTGCAAAGCCGCCTACGCGCCCTTTACGCCCAATGATTCC
+
FFFFFFFFFFFFFFFFFF:FFF,FFFFFFFFFFFFFFFFFFFFFFFFFFFFFFFFFFF,:FFFFFFFFFFFFFFFFFFFFFFF:F:FFFFFFFFFFFFFFFFFFFFFFFFFFFFFFFFFFFFFFFF:FFFFFFFFFFFFFFFFFFFFFFFFFFFFFFFF:FFFFF:FFFFF:F:FFFF,FFFFFFFFFFF:FFFFFFFFFFFFF,FFFFFFFF,F,F,FF:FF:F:F:FFFFFF:F,:FFFF,F:FFFFF
@A00920:152:HGHKKDRXX:2:2104:22724:17769 2:N:0:CGCGTTCA+TGTTCTCT
GGACTACTGGGGTTTCTAATCCTGTTTGCTCCCCACGCTTTCGCACCTCAGTGTCAGTATCAGTCCAGGTGGTCGCCTTCGCCACTGGTGTTCCTTCCTATATCTACGCATTTCACCGCTACACAGGAAATTCCACCACCCTCTACCGTACTCTAGCTTGCCAGTTTTGGATGCAGTTCCCAGGTTGAGCCCGGGGCTTTCACATCCAACTTAACAAACCACCTACGCGCGCTTTACGCCCAGTAATTCC
+
FFFFFFFFFFFFFFFFFFFFFFFFFFFFFFFFFFFFFFFFFFFFFFFFFFFFFFFFFFFFFFFFF:FFFFFFFFFFFFFFFFF:FF:FFFFF:FFFFFF:F,F,F:FFFFFFFF:,FF:FF:,FFFFF:::FFFF:FFFFF,FF:F:FF,FFFFFFFFFFFFFF,FFFFFFFFFFFFFFFF:FFFFFFFFFFFFFFFFFF,:,::F,F::FF,FF,F,F,:F:F,FFF:FF:FFF,FFFFF:F:F,FF:F
@A00920:152:HGHKKDRXX:2:2104:28682:17816 2:N:0:CGCGTTCA+TGTTCTCT
GGACTACACGGGTTTCTAATCCGGTTCGCTCCCCATGCTTTCGCTCCTCAGCGTCAGGTAATGCCCAGAGAACCGCCTTCGCCACCGGTGTTCCTCCTGATATCTGCGCATTCCACCGCTACACCAGGAATTCCGTTCTCCCCTGCATACCTCTAGTCCGCCCGTATCGGAAGCACGCTCAAGGTTGAGCCTTGAGTTTTCACTCCCGACGTGACGGACCGCCTACGAGCCCTTTACGCCCAATAATTCC
+
FFFFFFFFFFFFFFFFFFFFFFFFFFFFFFFFFFFFFFFFFFFFFFFF:FFFFFFFFFF:FFFFFF:FFFFFFFFFFFFFFFF:FFFFFFFFFFFFFFFFFF,FFFFFFFFFFFFFFFFFFFFFFFFFFFFFFF:FFFFFFFFFFFFFFFFFFF:FFFFFFFFFFF,FFFF:FFFFFFF:FFFFFFFFFFFFFFFFFFFFFFFFFFFFFFFFFFF:FFFFFFFFFFFFFFFFF,FFFFF:FFFFFF:FFF
@A00920:152:HGHKKDRXX:2:2104:8675:17926 2:N:0:CGCGTTCA+TGTTCTCT
GGACTACCGGGGTATCTAATCCTGTTTGCTCCCCACGCTTTCGTGCATGAGCGTCAGTGTCGACCCAGGGGGCTGCCTTCGCCACCGGTATTCCTCCAGATATCTACGCATTTCACCGCTACACCTGGAATTCTGCATCCCTCTCCCACCTTCAAGCCGATCAGTTTCCGATGCAGTTTCCCAGTTGAGCCGGGAGATTTCACATCGGACTTGACCAGCCGCCTGCGCGCTCTTTACGCCCAGTAAATCC
+
FFFFFFFFFFFFFFFFFFFFFFFFFFFFFFFFFFFFFFFF,FFFFFFFFFFFFFFF,FFFFFFF,FFF,FF:FFFFFF:FFFF,:FFF,FFFFFFF:FFFFFFFFFFFFFFFFFFFFFFFFF:FF,F:FFFFFFFFFFFFFFFFFFFFFFF,FFFFF:,FFFFFFFFFFFFF,,:FFFF,FF,FFF:FFFFFFF,FFFFFFFFFFFFFFFFFFFFFFF:F,FFFFFFFFFFFFFFF:,FFFFFFFFFF::
@A00920:152:HGHKKDRXX:2:2104:19669:18145 2:N:0:CGCGTTCA+TGTTCTCT
GGACTACTAGGGTTTCTAATCCTGTTTGCTCCCCACGCTTTCGCGCCTCAGCGTCAGTGCCGGACCAGATGGCCGCCTTCGCCACCGGTGTTCTTCCCAATATCTACGAATTTCACCTCTACACTGGGAATTCCACCATCCTCTCCTGCACTCAAGCCTGCCAGTATCAAGCGCACATCCCAGGTTGAGCCCAGGGCTTTCACGCCTAACTTAACAAACCGCCTACGCGCCCTTTACGCCCAGTAATTCC
+
FFFF:FFFFFFFFFFFFFFFFFFFFFFFFFFFFFFFFFFF:FFFFFFF:FFFFFFFFFFFFFFFFFFFFFFFFFFFFFFFFFFFFFFFFFFFF:FFFFFFFFFFFFFFFF:FFFFFFFFFF:FFFFFFFFFFFFFFFFFFFFFFFFFFF:FFF:FFF,FFFFFFFFFFF:FFFFFFFFF:FFFFFFFFFF:FF:FFFF:FFFFFFFFFFFFFFFF:FFFFFFFFF:FFFFFFFFFFFFFFFF:FF:F:F:
@A00920:152:HGHKKDRXX:2:2104:22779:19272 2:N:0:CGCGTTCA+TGTTCTCT
GGACTACACGGGTATCTAATCCTGTTTGCTCCCCACGCTTTCGTGCCTCAGTGTCAGTGCTGGTCCAGGTGGCCGCCTTCGCCACAGATGTTCCTCCCGATCTCTACGCATTTCACTGCTACACCGGGAATTCCACCACCCTCTACCGCACTCTAGTCCGCCAGTATCCACCGCCATTCCCAGGTTGAGCCCGGGGCTTTCACGGCAGACTTAACGAACCACCTACGCACGCTTTACGCCCAGTAATTCC
+
FFFFFFFFFFFFFF:FFFFFFFFFFFFFFFFFFFFFFFFFFFFFFFFFFFFFFFFFFFFFFFFFFFFFFFFFFFFFFFFFFFFFFFFFFFFFFFFFFFF::FFF:FFFF:FFF::FFFF:FFF,FFFF:,:F::FFFF:FFFF:FFFFFFF:FFFFF:FFFFFF::F:FFFFFFFF:FFFF:FF::FFFF:FFFFFFF:FF,FFFFFFFF,F:FFFFF:FFFF:F::FFFFF,F:FFFFFFFF:F::FFF
@A00920:152:HGHKKDRXX:2:2104:7057:19664 2:N:0:CGCGTTCA+TGTTCTCT
GGACTACTAGGGTATCTAATCCCTTTTGCTCCCCACGCTTTCGTGCCTGAGCGTCAGCAATTGTCCAGGTAGCCGCCTTCGCCTCTGGTGTTCCTCACGATATCTACGCATTTCACTGCTACACCGTGAATTCCGCTACCCTCTCCAATGCTCTAGTCATGTAGTTTTAGACGCAGTTTCGGAGTTGAGCTCCGAGATTTCACATCTAACACACACAACCGCCTGCGCACCCTTTACGCCCAGTGACTCC
+
FFFFFFFFFFFFFFFFFFFFFFFFFFFFFFFFFFFFFFFFFFFFFFFFFFFFFFFFFFFFFFFFFFFFFFFFFFFFFFFFFFFFFFFFFF:FFFFFFFFF:FFFFFFFFFFFFFFFFFFFFFFFFFFFFFFFFFFFFFFFFFFFFFFFFF:FFFFFFFFFFFFFFFFFFFFFFFFFFFFFFFFFFFFFFFFFFFFFFFFFFFFFFFFFFFFFFF:FFFFFFFFFFFFFFFFF,F:FFFFFF:FFFF:FFF
@A00920:152:HGHKKDRXX:2:2104:13557:19961 2:N:0:CGCGTTCA+TGTTCTCT
GGACTACCAGGGTTTCTAATCCCGTTCGCTCCCCATGCTTTCGCATCTCAGCGTCAGGTCAGGCCCAGCGTGTCGCCTTCGCCACTGGTGTTCCTCCGGATCTCTACGCATTTCACCACTACACCCGGAATTCCACACGCCTCTACCTACCTCTAGTCGCGCAGTTCGATTGCGTCCTCGCCCGGTTGAGCCGGGCGCTTTCACGCCTCACTTGCACGACCGCCTACACGCGCTTTACACCCAGTAAATC
+
FFFFFFFFFFFFFFFFFFFFFFFFFFFFF:FFFFFFF:FFFFFF,FFFFFFFFFFFF:FFFFFFFFFFFFFFFFFFFFFFFFF:FFFFFFFFFFFFFFFF:FFFFFFFF:FFFFFFFFFFFF:FFFFFFFFFFFFFFFFFFFFFFFFF:FFFFF:FFFFFFFFFFFFFFFFFFFFFFFFFFFFFFFF:FFFFFFFFFF:FFFFFFFF:FFFFFFFFFFFFFFFFFFFFFFFFF:FFFFFFFF,FFF,FFF
@A00920:152:HGHKKDRXX:2:2104:27760:20040 2:N:0:CGCGTTCA+TGTTCTCT
GGACTACTCGGGTATCTAATCCCGTTCGCTCCCCTAGCTTTCGCGCCTCAGCGTCAGTGTCAGCCCAGCAACCCGCCTTCGCCGCAGGTGTTCCTCTCGATATCTACGCATTTCACCGCTACACCGAGAATTCCAGTTGCCCCTTCTGCACTCTAGCCCCGCAGTATCGGCTGACCGTTCCGGGTTAAGCCCGGAGATTTCACAGTCGACTTGCGGTGGCCGCCTACGCGCCCTTTACGCCCAGTAAATC
+
,FFFFFFFFFFF:FFFFFFF:FFFFFFFFFF:FFFF,FFFFFFFFF:FF,FFFFFFFFFFFFFFFFFFFFFFFFFFF:FFFFFFFFFFFFFFFFFFFFF::FFF::FFFFFFFFFF:FF,FFFFFFFFF,:F:FFFFF:FFFF,FFFFFFF:FF,F:FFFFF:FFFFFFFFFFF:FFFFFFF:FFFF:FFFFFFFFFF,FF:,FFFFFFF,FFFFFFFFFFFFFF:FFFFF:FF,FFFFF:FFFFF:FFF
@A00920:152:HGHKKDRXX:2:2104:11704:20697 2:N:0:CGCGTTCA+TGTTCTCT
GGACTACTGGGGTTTCTAATCCCGTTTGCTCCCCTGGCTTTCGCGCCTCAGCGTCAGTGTCGGTCCAGGATGCCGCCTTCGCCACCGGTGTTCCTCCAGATATCTACGCATTTCACTGCTACACCAAGTATTCCAGTCTCCCCTCCATTCCTCTAGCCGAATAGTATCCGACGCAGTTACAAAGTTGAGCTTGAAGATTTCACGTCAGACTTACCCGACCGCCTACGCACCCTTTACGCCCAGTGAATCC
+
FFFFF,FFFFFFFFFFFFFFFFFFFFFFFFFFFF:FFFFFFFFFFFFFFFFFFFFFFF:FFFFFFFFFFFFFFFFFFFFFFFFFFFFFFFFFFFFFFF:FFFFFFFFFFFFFFF:FFFFFFFFFFFFF:FFFF:F::,FFF:FFFFFF:,FFFFFFFFFF,,FFFFFF,FFFFFFFFF,F,FF,FF,FFFFFF::F:FFFFFFFFFFFFFF:FF,:FFFFFFFF,FFFFFFFFFFFFFFFFFFF,FFFFF
@A00920:152:HGHKKDRXX:2:2104:25211:22013 2:N:0:CGCGTTCA+TGTTCTCT
GGACTACAAGGGTTTCTAATCCTGTTTGCTCCCCACGCTTTCGAGCCTCAGCGTCAGTAATGAGCCAGTATGTCGCCTTCGCCACTGGTGTTCTTCCGAATATCTACGAATTTCACCTCTACACTCGGAGTTCCACATACCTCTCTCACACTCAAGACACCCAGTATCAAGGGCAGTTCCGGAGTTGAGCTCCGGGATTTCACCCCTGACTTAAATGTCCGCCTACGCTCCCTTTACGCCCAGTAATTCC
+
FFFFFFFFFFFFFFFFFFFFFFF:FFFFFFFFFFFFFFFFFFFFFFFFFFFFFFFFFFFFFFFFFFFFFFFFFFFFFFFFFFFFFFFFFFFFFFFFFFFFFFFFFFFFFFFFFFFFFFF:FFFFFFFFFFFFFF,F,FFFFFFFFFFFFFFFFFFFFFFF:FFFFFFFFFFFFF:F:FFFFFFFFFFFFFFFF:FFFFFFFFFFFFFFFFFFFFFFFFFFFFFFFFFFFFFFF:FFFFFFFFFFF:FFF:
@A00920:152:HGHKKDRXX:2:2104:3432:22623 2:N:0:CGCGTTCA+TGTTCTCT
GGACTACTGGGGTATCTAATCCTGTTTGCTCCCCACGCTTTCGAGCCTCAGCGTCAGAAATGTTCCAGAGCGCCGCCTTCGCCACCGGCCTTCCTCCCGATCTCTACGCATTTCACCGCTACACCGGGAATTCCGCGCTCCTCTCCCATCCTCTAGCTAAGCAGTCCCCTCTGCACTTTCCAGGTTAAGCCTGGAGATTTCACGGAGGGCTTACCCAACCGCCTACGCTCCCTGTACGCCCAGTAACTCC
+
FFFFFFFFFFFFFFFFF:FFFFFFFFFFFFFFFFFFFFFFFFFFFFFFFFFFFFFFFFFFFFFFFFFFFFFFFFFFFFFFFFFFFFFFFFFFFFFFFFFFFFFFFFFFFFFFFFFFFFFF,FFFFFFFFF,FFFFFFFFFFFFFFFFFFFFFFFFFFFFFFFFFFFFFFFFFFFFFFFFFFFFFFFFFFFF:FFFFFFF,FFFFFFFFFFFFFFFFFFFFFFFF,FFFFFFFF:FFFFFFFFFFF,FFFF
@A00920:152:HGHKKDRXX:2:2104:16640:22858 2:N:0:CGCGTTCA+TGTTCTCT
GGACTACTGGGGTTTCTAATCCTGTTTGCTCCCCACGCTTTCGAGTCTCAGCGTCAGTACCGGTCCAGAGAGCCGTCTTCACCACCGGTGTTCCTCCTGATATCTACGCATTTCACCGCTACACCCGGAATTCCACACTCCTCTGCCACCCTCAAGAAAGCCAGTTTCCAGCCCACTTCCCCGGTTGAGCCGGGGTCTTTAAAGCCGGACTTGACTTTCCGCCTACAGGCGCTTTACGCCCAGTAAATCC
+
FFFFFFFF:FFFFFFFFFFFFFFFFFFFFFFFFFFFFFFFFFFFFFFFFFFFFFFFFFFFFFFFFFFFFFFFFFFFFFFFFFFFFFFFFFFFFFFFFFFFFFFFFFFFFFFFFFFFFFFFFFFFF,FFFFFFFFFFFFFFFFFFFFFFFFFFFFFFFFFFFFFFF:FFFFFFFFFFFFFFFFFF:FFFFFFFFFFFFFFFFFFF,FFFF:F:,FFFFFFF:FFFFFFF:FF:FFF,:FF:FFFFF,:FFF
@A00920:152:HGHKKDRXX:2:2104:2663:22921 2:N:0:CGCGTTCA+TGTTCTCT
GGACTACACGGGTTTCTAATCCTGTTCGCTCCCCACGCTTTCGCGTCTCAGCGTCAGTACCGTCCCAGAGAGCTGCTTTCGCCATAGGTGTTCTTCCTGATATCTGCGCATTTCACCGCTACACCAGGAATTCCACTCTCCTCTTCCGGACTCTAGCCGAATAGTTTCCGATGACATCTCGAGGTTAAGCCTCGAGTTTTCACACCGGACTTACTCGGCCGCCTACACGCTCTTTACGCCCAATAAATCC
+
FFFFFFFFFFFFFFFFFFFFFFFFFFFFFFFFFFFFFFFFFFFFFFFFFFFFFFFFFFFFFFFFFFFFFFFFFFFFFFFFFF:,FFFFFFFFFFFFFFFFFFFFFFFFFFFFFFFFFFFFFFF:FFFFF:FFFF:FFFFFF:FFFFFFFFFFFFFFFFFFF:FFFFFFFFFFFFFFFFFFFF:F:,F,FFFF::FF:FFFFFFFFFFFFF,FFFFFFFFFFFFFFFFFFFFFFFF,FFFFFFFFFFFFFF
@A00920:152:HGHKKDRXX:2:2104:9507:23030 2:N:0:CGCGTTCA+TGTTCTCT
GGACTACAGGGGTTTCTAATCCTGTTTGCTCCCCACGCTTTCGTGCATGAGCGTCAGTACAGGCCCAGGGGATTGCCTTCGCCATCGGTGTTCCTCCGCATATCTACGCATTTCACTGCTACACGTGGAATTCCACCTACCTCTGCCACACTCCAGCCACGTAGTTTCGAGCGCCCTTCCCAAGTTAAGCCCGGGGCTTTCACACTCGACTTGCTCGGCCGCCTGCGCACACTTTACGCCCAGTAATTCC
+
FFFFFFF:FFFFFFFFFFFFFFFFFFFFFFFFFF,FFFFFFFF:FFFFFFFFFFFFFF,FFFFFFFFFFFFFFFFFFFFFFFFFF:FFFFFFFFFFFFFFFFFFFFFFF:FFFFFFFFFFFF,FF,FFFFFFFFF,FF,FFFFFFFF,,FFFF:FFFFF,F:FFF,,FFFF,FF,,:FFFFFFFFFFFFFFF:FFFF:FFFFFFF:FF,FFFFF,F:FFFFFF:FFFFFF,F,F,FFFFFFFFFFFFFFF
@A00920:152:HGHKKDRXX:2:2104:6931:23171 2:N:0:CGCGTTCA+TGTTCTCT
GGACTACACGGGTTTCTAATCCTGTTTGCTCCCCACGCTTTCGCGTCTCAGCGTCAGTATCTGACCAGGAGGCCGCCTTCGCCACCGGTGTTCCTCCCGATATCTACGCATTACACCGCTACACCGGGAATTCCACCTCCCTCTTCAGAACTCTAGCTTGCCAGTTTCATGCGTCGTTCCCCGGTTGAGCCGGGGGATTTCACACATGACTTAACAAACCGCCTACACGCCCTTTACGCCCAATAAATCC
+
FFFFFFF,FFFFFFFFFFFFFFFFFF:FFFFFFFFFFFFFFFFFF:FFFFFFFFFFFFF,FFF:FFFF:FF,:FFFFFFFFFFFF,FFFFFFFFFFFFFFFFFFFFFFFFF:,FF:F::FFFFFFFFFFFF:FFFF,:FFFFFFFFFF,FFFF:FFF,FFFF:FFFFFFFFFF:FF,FFF:FFFFF,FFFF:FFF:,FFFFFFFF:FFFFF,F:FFFFF::FFFF:FF:FF:FFFFF,FFFFF:FF:F,F
@A00920:152:HGHKKDRXX:2:2104:10312:23202 2:N:0:CGCGTTCA+TGTTCTCT
GGACTACTCGGGTTTCTAATCCGGTTCGCTCCCCTAGCTTTCGCGCCTCAGCGTCAGGAATGGCCCAGCCTTCCGCCTTCGCCACCGGCATTCCTAGCGATATCTGCGCATTTCACCGCTACACCGCTAGTTCTAAAGGCCTCTACCATCCTCAAGCCAACGCAGTATCCGACGCAGTTCCACAGTTGAGCCGTGGGATTTCACGCCGGACTTACGTAGCCGCCTGCGCGCCCTTTACGCCCAGTGAATC
+
FFFFFFFFFFFFFFFFFFFFFFFFFFFFFFFFFFFFFFFFFFFFFFFFFFFFFFFFFFF::FFFFFFFFFFFFFFFFFFFFFFFFFFFFFFFFFFFFFFFFF,FFFFFFFFFFFFFFFFF:FFFFFFFFF:FFFFFFFFFFFFFFFFFFFFFFFFFFFFFFF:FFF:FFFFFFFFFFFFFFFFFFFFFFFFFFFFFFFFFFFF:FFFFFFF:FFFFFFFFFFF,FFFFFFFFFFFFFFFFF::FFFFFFF
@A00920:152:HGHKKDRXX:2:2104:13937:24533 2:N:0:CGCGTTCA+TGTTCTCT
GGACTACTGGGGTATCTAATCCTGTTCGCTACCTACGCTTTCGTCCATCAGCGTCAGTACATTATTAGTGATCTGCCTTCGCAATCGGTATTCTATGTAATATCTATGCATTTCACCGCTACACTACATATTCTAACCACTTCATAATGACTCAAGAACAACAGTTTCAACTGCAATTCTACAGTTAAGCTGCAGACTTTCACCACTGACTTATTGTCCCGCCTACGGACCCTTTAAACCCAATGATTCC
+
FFFFFFFFFFFFFFFFFFFFFFFFFFFFFFFFFFF:FFFFFFF:F:FFFFFFFFFFFFFFF,F:FFFFFFFFFF:FFFFFFFF:FFFFFFFFFFF:FFFFFFFF:FFFFFFFFFFF::FF,FFFFFF,FFFFFFFF:FFFFFFFFF:FF:FFFFFF,FFFFFFFFFFFF:F,FFF::FFFFFFFFFFFFFFF:,FFFF,FFFFFFFFF:FFFFFF:FFFFFFF:FF:FF:,FF,F,:,FFFF,FFF:FFF
@A00920:152:HGHKKDRXX:2:2104:31485:24831 2:N:0:CGCGTTCA+TGTTCTCT
GGACTACTGGGGTTTCTAATCCCGTTTGCTCCCCTGGCTTTCGCTCCTCAGCGTCAATGTCGGTCCAGGATGCCGCCTTCGCCACCGGTATTCCTCCAGATATCTACGCATTTCACCGCTACACCTGGAATTCTGCATCCCTCTCCCGAATTCAAGCCATCCAGTATCGGATGCAGTTCCCAGGTTGAGCCTGGGGATTTCACATCCGACTTAGTTGGCCGCCTACGAGCCCTTTACGCCCAGTAATTCC
+
FFFFFFFFFFFFFFFFFFFFFFFFFFFFFFFFFFFFFF:FFFFFFFFFFFFFFFFFFFFFFFFFFFFFFF:FFFFFFFFFFFFFFFFFFFFFFFFFFFFFFFFFFFFFF:FFFF:FFFFFFFFFFFFFFFFFFFFFFFFFFFFFFFFF:FFFFFF:FFFFFFFFF:FFFFFFFFFFFFFFFFFFFFFFFFFFFFFFFFFFFFFFF::FFFF:FFFFFFFFFFFFFFFFFFFFFFFFFFFFFFFFFFFFFF
@A00920:152:HGHKKDRXX:2:2104:8558:25144 2:N:0:CGCGTTCA+TGTTCTCT
GGACTACACGGGTTTCTAATCCTGTTTGCTCCCCACGCTTTCGTGCCTCAGTGTCAGTGCTGGTCCAGGGTGTCGCCTTCGCCACGGATGTTCCTCCCGATATCTACGCATTTCACTGCTACACCGGGAATTCCACACCCCTCTACCGCACTCTAGACTGCCAGTATCCAATGCCATTCCCAGGTTGAGCCCGGGGCTTTCACATCAGACTTAACAGACCACCTACGCACGCTTTACGCCCAGTAATTCC
+
FFFFFFFFFFFFFFFFFFFFFFFFFFFFFFFFFFFFFFFFFFFFFFFFFFFFFFFFFFFFFFFFFFFFFFFFFFFFFFFFFFFFFFFFFFFFFFFFFFFF:FFFFFFFFFFFFFFFFFFFFFFFFFFFFFFFFFFF:FFFFFFFFFFFF:FFFFFFFFFFFFFFFFFFFFFFF:FF,FFFFFFFFFFFFFFFFFFFFF,FFFF:FFFFFFFFFFFFFFFFFFF,FFFFFFFFFFFFFFFFFFFFF:FFFF
@A00920:152:HGHKKDRXX:2:2104:26982:26428 2:N:0:CGCGTTCA+TGTTCTCT
GGACTACCGGGGTTTCTAATCCCGTTTGCTCCCCTGGCTTTCGCGCCTCAGCGTCAGTGTCGGTCCAGAATGCAGCCTTCGCCAACGGTGTTCCTCCAGATATCTACGCATTTCACCGCTACACCAGGAATTCCACAATCCTCTCCCGAACTCAAGCCCGCCAGTATCGGACGCACTTACACGGTTGAGCCGAGGGATTTCACGTCCGACTTAACAGGCCGCCTACGCGCCCTTTACGCCCAGTAATTCC
+
FFFFFFF:FFFFFFFFFFFFFFFFFFFF,F,FFF:,,FFFFFF,FF,FFFF,FFFFFF,,FFFFFFFF,,:FF,FFFFFFFF,F,FFF,FFFF,FF,:FFFFFFFF,FFFFFFF,FFFFFFFFFF,,FFFFFFF,F,,,FFFFFFF:FF:FFFFFFFF,FFF,FF,FF,:FFFFF:FF,,,FFF,FFFF:FF::,::,FF,FFF:F,FFFFFFFFF:FF:FFFFFFFF,FFFF,F,F,FFFF,FF:,::F
@A00920:152:HGHKKDRXX:2:2104:15609:28494 2:N:0:CGCGTTCA+TGTTCTCT
GGACTACTAGGGTTTCTAATCCGGTTTGCTCCCCACACTTTCGCGCCTCAGCGTCACGTGTTGTCCAGCGAGCTGCCTTCGCAATGGGTGTTCCTACCAGTATCTACGCATTCCACCGCTACACTGGTAATTCCACTCGCCTCTCCAACCGTCAAGCCTGCCAGTATCCAACGCAATGCTGGGGTTGAGCCCCAGTCTTTAACAACGGACTTAACAAACCGCCTACGCGCCCTTTACGCCCAGTGATTCC
+
F,:F::FFFF:FFFFFFFFFF,FFFFFFFFFFFFFFFFFFFFFFFFFFFFFFFFFFFFFFFFFFFFFFFFFF:FFFFFFFFFFFFFFFFFFFFFFF:FFF:FFFFFFFFFFFFFFFFFFFFFFFFFFFFFFFFFFFFFFFFFFFFFFFFFF:FFFFFFFFFFFFF:FFFFFFFFF,FF,FFFFFFF:FFFFFFF,FFF:FFF,FF::FFFFFFFFFFF:FFFFFF:,FFFFFFFFFF:FFFFFFFFFFFF
@A00920:152:HGHKKDRXX:2:2104:16297:28682 2:N:0:CGCGTTCA+TGTTCTCT
GGACTACTCGGGTTTCTAATCCTGTTTGCTCCCCACGCTTTCGCTCCTCAGCGTCAGTACCGGCCCAGAGCGCCGCCTTCGCCGCTGGTGTTCCTCCTGATATCTGCGCATTTCACCGCTACACCAGGAATTCCACGCTCCCCTACCGGACTCTAGCCACGGCAGTATCGAGTGGCGTCTCAGGGTTGAGCCCTAAGTTTTCACACCCGACTTACCGAGCCGCCTCCGAGCTCTTTACGCCCAATAAATC
+
FF:FFFFFFFFFFFFFF:FFFFFFFFFFFFFFFFFFFFFFFFFFFFFFFFFFFFFFFFFFFFFFFFFFFFFFFFFFFFFFFFFFFFFFF::FFFFFFFFFFFFFFFFFFFFFFFFFFFFFF:FFFFFFF:FFFF:FFFFFFFFFFFFFFF:FFF,FFFFFFFFFFFFFFFFFFFFFFFFFFFFFFFFFFFFFFF::FF,FFF:FFFFFFFFFFFFFFFFFF:FF:FFFFFFFFF:FFFFFFFFFFFFFFF
@A00920:152:HGHKKDRXX:2:2104:18728:28886 2:N:0:CGCGTTCA+TGTTCTCT
GGACTACACGGGTTTCTAATCCCGTTCGCTCCCCATGCTTTCGCCTCTCAGCGTCAGGTCAGGCCCAGCGTGTCGCCTTCGCCACTGGTGTTCCTCCGGATCTCTACGCATTTCACCACTACACCCGGAATTCCACACGCCTCTACCTGCCTCTAGCCCCGCAGTTCGGTCACGTCCTCGCCCGGTTGAGCCGGGCGCTTTCACGCGCCACTTGCAGGACCGCCTACACGCGCTTTACACCCAGTCAATC
+
FFFFFFFFFFFFFFFFFFFFFFFFFFFFF:FFFF:FFFFFFFFFFFFFFFFFFFFFFF,FFFFFFFFFFFFFF:FFFFFFFFFF:FFFFFFFFFFFFFF::FFFFFFFFFFFFFFFF,FFFFFFFFFFF,FFFFFF,FFFFFFFFFFFFFF:FF:FFFFFFFFF:FFFF:FFFFFFFF:FFFF:FFFFFFFFFFFFFF::FFFFFFFFFFFFFFFFFFFFFFFFF,FFFFFFF,,FFFFFFF:FF,,FFF
@A00920:152:HGHKKDRXX:2:2104:25482:29215 2:N:0:CGCGTTCA+TGTTCTCT
GGACTACTCGGGTTTCTAATCCTGTTTGCTCCCCACGCTTTCGCACCTCAGCGTCAACAACGGTCCAGTGAGCCGCCTTCGCCACTGGTGTTCTTCCGAATATCTACGAATTTCACCTCTACACTCGGAATTCCACTCACCTCTCCCGTGTTCAAGCGATGCAGTCTTAAAGGCAATTCCGGGGTTGAGCCCCGGGCTTTCACCTCTAACTTACAAAGCCGCCTACGTGCGCTTTACGCCCAGTAATTCC
+
FFFFFFFFFFFFFFFFFFFFFFFFFFFFFFFFFF:FFFFFFFFFFFFFFFFFFFFFFFFFFFFFFFFFFFFFFFFFFFFFFFFFFFFFFFFFFFFFFFFFFFFFFFFFFFFFFFFFFFFF:FFFFFFFFFFFFFFFFFFFFFFFFFFFFFFFFFFFFFFFFFFFFFFFFFFFFFFFFFFFFFFFFFFFFFFFFFFFFFFFFFFFFFF,FFFFFF,FFFFFFFFFFFFFFFFF:FFFFFFFFFFFFFFF:F
@A00920:152:HGHKKDRXX:2:2104:26585:29716 2:N:0:CGCGTTCA+TGTTCTCT
GGACTACAGGGGTTTCTAATCCTGTTCGCTCCCCATGCTTTCGCTCCTCAGCGTCAGTTAATGCCCAGAGACCTGCCTTCGCCATCGGTGTTCCTCCTGATATCTGCGCATTTCACCGCTACACCAGGAATTCCAGTCTCCCCTACATCACTCTAGTCTGCCCGTACCCACCGCAGATCCGGAGTTGAGCCCCGGACTTTCACGGCAGACGCGACAAACCGCCTACGAGCTCTTTACGCCCAATAATTCC
+
FF,FFFFFFFFFFFFFFFFFFFFF:FFFFFFFFFFFFFFFFFFFFFFFFFFFFFFFFFFFFFFFFFFF::,FFF:FFFFFFFFFFFFFFF:FFFFFFFFFF:FFFFFFFFFFFFFFFFFFFF:FFFFFFFFFFFFFFFFFFF,FFFFFFFFFFFFFFFFFFFFFFFFFFFFF:FFF:FF::FFFFFF:FFFFFFFFFFFFFFFFFFF:FFFFF:FF,FFFFFFFFFFFFFFFFFFFFFFFF,F:FF:FFF
@A00920:152:HGHKKDRXX:2:2104:29930:29778 2:N:0:CGCGTTCA+TGTTCTCT
GGACTACAAGGGTATCTAATCCTGTTTGCTCCCCACGCTTTCGCGCCTCAGCGTCAGTACCGGTCCAGGTGGCCGCCTTCGCCACCGGTGTTCCTCCCAGTATCTACGCATATCACCGCTACACTGGGAATTCCACCACCCTCTCCCGGACTCAAGCCGTGTAGTTTCAGAGGCAATTCCTCGGTTGAGCCGAGGGATTTCACCCCTGACTTACACAGCCGCCTACGCGCCCTTTACGCCCAATGATTCC
+
FFFFFFFFFFFFFFFFFFFFFFFFFFFFFFFFFFFFFFFFFFFFFFFFF:FFFFFFFFFFFFFFFFFFFFFFFFFFFFFFFFFFFFFFFFFFFFFFFFFFFFFFFFFFFFFFFFFFFFFFFFFFFFFFFFFFFFFFFFFFFFFFFFFFFFFFFF,FFFFFFFFFFFFFFFFFFFF,FFFFFFFFFFFFFFFFFFFF:FFFFFFFFFFFFFFFFFFF:FFFFFFFFFFFFFFFFFFFFFFF:FFFFFFFFF
@A00920:152:HGHKKDRXX:2:2104:7437:30373 2:N:0:CGCGTTCA+TGTTCTCT
GGACTACTAGGGTATCTAATCCTGTTTGCTCCCCACGCTTTCGCACCTCAGCGTCAGTACCGAGCCAGTGAGCCGCCTTCGCCACTGGTGTTCCTCCGAATATCTACGAATTTCACCTCTACACTCGGAATTCCACTCACCTCTCTCGGACTCTAGATCGCCAGTATTAAAGGCAGTTCCAGGGTTGAGCCCTGGGATTTCACCCCTAACTTAACAATCCGCCTACGTGCGCTTTACGCCCAGTGATTCC
+
FFFFFFFFFFFFFFFFFFFFFFFFFFFFFFFFFFF:FFFFFFFFFFFFFFFFFFFFFFFFFFFFFFFFFFFFFFFF::FFFFFFF,FFFFFFFFFFFFFFFFFFFFFFFFFFFFFFFFF:FFFFFFF,FFFFFFFF,FFFFFFFFFFFFFFFFF,FFFFFFFFFFFFF:FF,FFFF,FFFFFFFFFF:FFFFFFFFFF,FFFF,FF:FFFFF,FF,:FFF,FFFFFFFFFFF,FFF,,:FFFFF::FFFF
@A00920:152:HGHKKDRXX:2:2104:29677:30937 2:N:0:CGCGTTCA+TGTTCTCT
GGACTACACGGGTATCTAATCCGGTTTGCTCCCCACACTTTCGCGCCTCAGCGTCACGTGTTGTCCAGCGAGCTGCCTTCGCAATGGGTGTTCCTACCAGTATCTACGCATTTCACCGCTACACTGGTAATTCCACTCGCCTCTCCAACCGTCAAGCCTGCCAGTATCCAACGCAATGCTGGGGTTGAGCCCCAGTCTTTAACATCGGACTTAACAGACCGCCTACGCGCCCTTTACGCCCAGTGATTCC
+
,FF,FF,FFF:,FF:,FF,,FFFF:FFF,F,:,:F,FFFF:FF:F,FF,:FFF,,FFF,FFF,F,FFFF:F:FFF,FF,F,FFFFF,FFFFFF,FFF,F::FFF:FFF:FFFF:FFF,:,FFFFF,FF,FFF:,FFFF:FFFFFFF:FFFF:F:FFF::FF::,,F:,,FF:FF:FFFF,F,FFF,FFFF,:F:,FFFFFF,FFFFF::FFF,,F:,::,,,F:F,::FFF,F,F::F:F:FF,,FFFFF
@A00920:152:HGHKKDRXX:2:2104:11749:30984 2:N:0:CGCGTTCA+TGTTCTCT
GGACTACCAGGGTTTCTAATCCTGTTTGCTCCCCACGCTTTCGAGCCTCAGCGTCAGTAATGGGCCAGTGTGTCGCCTTCGCCACTGGTGTTCTTCCGAATATCTACGAATTTCACCTCTACACTCGGAGTTCCACACACCTCTCCCATACTCAAGACAGCCAGTATCAAAGGCAATTCCAGGGTTGAGCCCTGGGCTTTCACCTCTGACTTAGCTGTCCGCCTACGCTCCCTTTACGCCCAGTAATTCC
+
FF:FFFFFFFFFFFFFFFFFFFFFFFFFFFFFFFFFFFFFFFFFFFFFFFFFFFFFFFFFFFFFFFFFFFFFFFFFFFFFFFFFFFFFFFFFFFFF:FFFFFFFFFFFF:FFFFFFFFFFFFFFFFFFFFFFFFFFFFFFFFFFFFFF:FFFFFFFFFFFF::FFFFFFFFFFFFFFF:F:FFF,FFFFFF:FFFFF:FFFFFF:FFFFFFFFFFFFFFFFFFFFFFFFFFFF,FFFF:FFFFF,FF,,F
@A00920:152:HGHKKDRXX:2:2104:20717:31172 2:N:0:CGCGTTCA+TGTTCTCT
GGACTACTGGGGTATCTAATCCTGTTTGCTCCCCACGCTTTCGCACCTCAGTGTCAGTATCAGTCCAGGTGGTCGCCTTCGCCACTGGTGTTCCTTCCTATATCTACGCATTTCACCGCTACACAGGAAATTCCACCACCCTCTACCGTACTCTAGCTTGCCAGTTTTGGATGCAGTTCCCAGGTTGAGCCCGGGGCTTTCACATCCAACTTAACAAACCACCTACGCGCGCTTTACGCCCAGTAATTCC
+
FFFFFFFFFFFFFFFFFFFFFFFFFFFFFFFFFFFFFFFFFFFFFFFFFFFFFFFFFFFFFFFFFFFFFFFFFFFFFFFFFFFFFFFFFFFFFF:FF:FF:FF:FFFFFFFFFF:FFFFFF:::FFFF::FFFFFFFFFFFFFFFFFFFFFFFFFFFFFFFFFFFFFFFFF:FFFFFFFFFFFF:FFFFFFFFFFFFF,F::FFF:FF,FFF,FFFFFFFF,F,FFFFFF:F,:FFFFFFFFFF,:,FFF
@A00920:152:HGHKKDRXX:2:2104:7383:31313 2:N:0:CGCGTTCA+TGTTCTCT
GGACTACCGGGGTATCTAATCCTGTTTGCTACCCACGCTTTCGCGTCTCAGCGTCAGTAATCGTCCAGAAGGCCGCCTTCGCCACCGGTGTTCCGCTTGATATCTACGAATTTCACCTCTACACCAAGCATTCCACCTTCCTCTCCGATACTCTAGCCTTGCAGTTTCGAGTGCACTTCCACGGTTGAGCCGCGGGATTTCACATCCGACTTACAAAGCCGCCTACACGCGCTTTACGCCCAGTAATTCC
+
FFFFFFFFFFFFFFFFFFFFFFFFFFFFFFFFFFFFFFFFFFFFFFFFFFFFFFFFFFFFFFFFFF,FFFFFFFFFF:FFFFFFFFFFFFFFFFFFFFFFFFFFFFFF:FFFFFFFFFFFFFFFFFFFFFFFFFFFFFFFFFFFFFFFFFFFFFFFFFFFFFFFFFFFFFFFFFFFF:FFFFFF:FFFFFFFFFFFF,FFFFFFFFFFFFFFFFF:FFFFFFFF,:FFFF:FFFFFFFFFFFFFFFFFFF
@A00920:152:HGHKKDRXX:2:2104:21748:31485 2:N:0:CGCGTTCA+TGTTCTCT
GGACTACTGGGGTATCTAATCCTGTTTGCTCCCCACGCTTTCGTGCCTGAACGTCGGTACTGGTCCAGGAAGTCGCTTTCGCCACTGATGTTCCTTCCGATATCTACGCATTTCACCGCTACACCGGAAATTCCACTTCCCTCTACCGTACCCTAGCTATTCAGTCTCGAATGCAATTCCCAGGTTGAGCCCGGGGCTTTCACACCCGACTTAAATAACCGTCTACGCACGCTTTACGCCCAGTAATTCC
+
FFFFFFFFFFFFFFFFFFFFFFFFFFFFFFFFFFFFFFFFFFFFFFFFFFFFFFFFFF,FFFFFF:,FFFFFFFFFFFFFFFFF:FFFFFFFFFFFF:FFFFFFFF:FFFFFFFFFFFFFFFFFF:,F,FFFFFFFFFFFFFFFFFFFFFFFFFFFFFFF:FFFFFFFFFFFFFFFF:F:FFFFFFF:,FFFFFF::FFF,,FFF,F,F,FFF:F::FFFFF:FFF,,FFF,FF:F,:FF:FF,FFFFFF
@A00920:152:HGHKKDRXX:2:2104:20772:31516 2:N:0:CGCGTTCA+TGTTCTCT
GGACTACTAGGGTATCTAATCCTGTTTGCTCCCCACGCTTTCGCGTCTCAGCGTCAGTTGTCGTCCAGAAAGCCGCCTTCGCCACCGGTGTTCCTCCTGATATCTACGAATTTCACCTCTACACCAGGAATTCCGCTTTCCTCTCCGACACTCAAGAAAGGGAGTTTCAAATGCAGTTCCTGGGTTGAGCCCAGGGATTTCACATCTGACTTTCCTTCCCGCCTACACGCCCTTTACGCCCAGTGATTCC
+
FFFFFFF,FFFFFFFFFFFFFFFFF:FFFFFFFFFFFFFFFFFFFFFFFFFFFFFFFFFFFFFFFFFFFFFFFFFFFFFFFFFFFFFFFFFFFFFFFFFFFFFFFFFFFFFFFF,FFFFFFF:FFFFFFFFFFFFFFFFFFFFFF:FFFFFFFFFFFFFFFF:FFFFFF:FFFF:FFFFFFFFFFFFFF:FFFFFF,FFFFFFFFFFFFFFFFFFFFFFFFFFFFFFF,FFFFFFFFFFFFFFFFF:F:F
@A00920:152:HGHKKDRXX:2:2104:20880:31735 2:N:0:CGCGTTCA+TGTTCTCT
GGACTACAGGGGTTTCTAATCCCGTTCGCTCCCCATGCTTTCGCGTCTGAGTGTCAAAGCAGGCCCAGAAAGTCGCCTTCGCCACTGGAGTTCCTCGGGATCTCTACGCATTTCACCACTACACCCCGAATTCCACTTTCCTCTGCCTGTTTCTAGTCTCCCAGTTTGGCACGGCCTCGCCCGGTTGAGCCGAGCGCTTTCACGCACCACTTAACAGACCACCTGCACGCCCTTTACGCCCAGTAAATCC
+
FFFFFFFFFFFFFFFFFFFFFFF:FFFFFFFFFFFFFFFFFFFFFFFFFFFFFFFFFFFFFFFFFFFFFFFFFFFFFFFFFFFFFFFFFFFFFFFFFFFFFFFFF:FFFFFFFFFFFFFFFFFF,FFFFFFFFFFFFFFFFFFFFFFFFFF:FFFFFFFFFFFFFFFFFFFFFFFFF:FFFFFFFFFFFFFFFFFFFFFFFFFFFFFFFF,FF,FFFFFF:FFFFFFF:FFFFF:FF:FFF:FFF,:FFF
@A00920:152:HGHKKDRXX:2:2104:12427:31876 2:N:0:CGCGTTCA+TGTTCTCT
GGACTACTGGGGTTTCTAATCCTGTTTGCTCCCCACGCTTTCGCACTTGAGTGTCAGTACTGGACCAGAGGGCCGCCTTCGCCACTGATGTTCCTCCCGATATCTACGCATTTCACCGCTACACCGGGAATTCCGCCCTCCTCTTCCGTACTCCAGCAACACAGTCTCGAATGCACTTCCCAGGTTGAGCCCGGGGCTTTCACACCCGACTTACGTCGCCACCTACGTGCGCTTTACGCCCAGTAATTCC
+
FFFF:,FFFFF::FFFFFFF:FFFFFFFFFFFF::FFF:,F:FFF,FFFFFFFFFFFFFFFFFFFF::FFFFFFFFFFFF:F:FFFFFFFFFFFFFFFFF,FFF,FF:F:FFFFF:FFFFF:F,FF:FF,FF,FFFFFFFFFFFF:FFFFFFFFFFFFFFFFFFFFF:FFF,F:F:FFFFF:F:FFFFFFFFF:FFFF:FFF,,FFFFFFFF:FFFFFFFFFFFFFFFFFFF:FFFFFFFFFFF,FFFF:
@A00920:152:HGHKKDRXX:2:2104:22950:32471 2:N:0:CGCGTTCA+TGTTCTCT
GGACTACACGGGTTTCTAATCCGGTTTGCTACCCACGCTTTCGCCCCTGAGCGTCAGGTCAGGGCCAGGAAGTCGCCTTCGCCACTGGTGTTCCTCCAGATATCTACGCATTTCACCGCTACACCTGGAATTCCACTTCCCTCTCCCTGCCTCAAGCCCGGCAGTTTCCCAAGACCTCTCCCAGTTGAGCCGGGAGATTTCACCCAGGACTGACCGAGCCGCCTGCGGGCTCTTTACGCCCAATAAATCC
+
FFFFFFFFFFFFFFFFFFFFFFFFFFFFFFFFFFFFFFFFFFFFFFFFFFFFFFFFFFFFFFFFFFFFFF:FFFFFFFFFFFFFFFFFFFFFFFFFFFFFFFFFFFFFFFFFFFFFFFFFFFFFFFFFFFFFFFFFFFFFFFFFFFFFFFFFFFFFFFFFFFFFFFFFFFFF:FFF:FFFFF:FFFFFFFFFFFFFFFFFFF:FFFFFFFFFFFFFFFFFFFFFFFFFFFFFFFFFFFFFFFFFFFFFFF
@A00920:152:HGHKKDRXX:2:2104:29017:33520 2:N:0:CGCGTTCA+TGTTCTCT
GGACTACTGGGGTTTCTAATCCCGTTCGCTACCCTGGCTTTCGCGGCTCAGCGTCAGGTGCAGCCCAGGGCGCCGCCTTCGCCTCTGGTGTTCCTCCGGATCTCTACGCATTTCACCACTCCACCCGGAATTCCACGCCCCTCTGCTGCCCTCTAGCTGCCCAGTTTCGAACGGCCTCTCCCGGTTGAGCCGGGAGCTTTCACGTCCGACTTGAACAGCCGCCTGCCCGCGCTTTACGCCCAGTAAATCC
+
FFFFFFFFFFFFFFFFFFFFFFFFFFFFFFFFFFFFFFFF:FFFFFFFFFFFFFFFFFFFFFFFFFFFFFFFFFFFFFFFFFFFFFFFFFFFFFFFFFFFFFFFFFFFFFFFFFFFFFFFFFFFFFFFFFFFFFFFFFFFFFFFFFFFFFFFFFFFFFFFFFFFF:FFFFFFFFFF:FFFFFFFFFFFFFFFFFFFFFFFF:FFFFFF:FFFFFFF:FFFFFFFFFFFFFFFFFFFFFFFFFFFFFFFFF
@A00920:152:HGHKKDRXX:2:2104:3170:34882 2:N:0:CGCGTTCA+TGTTCTCT
GGACTACAAGGGTTTCTAATCCTGTTTGCTCCCCTGGCCTTCGAGCCTCAGCGTCAGATGTTGTCCAGTAGCTCGCCTTCGCCACGAGTGTTCCTCTCGATATCCACGCATTTCACTGCTACACCGAGAATTCCAGCTACCTCTCCAACCCTCAAGCATGGCAGTATCGGATGCAGTTCCGGGGTTGAGCCCCGGGATTTCACATCTGACTTACCACGCCGCCTACGCTCCCTTTACGCCCAGTGATTCC
+
FFFFFFFFFFFFFFFFFFFFFFFFFFFF::FFFFFFFFFFFFFFFF,FFFFFFFFFFFFFFFFFFF,FFFFFF:FFFFFFFFFFFFFFFFFFFFFFFFFF:F,F:FFFFFFFFFFFFFFF,FFFFFFFFFFFFFFFFF:FFFFFFFFFFFFFFFFFFFFFFFFFFF:,FFFF:FFFFFFFFFFFFFFFF:FFFFFFFFFFFFFFF:FFFFFFFFFFFFFFFFFFFFFFFFFFF:FFFFFFFFFFF:FF:F
@A00920:152:HGHKKDRXX:2:2104:32271:35086 2:N:0:CGCGTTCA+TGTTCTCT
GGACTACAGGGGTATCTAATCCCGTTCGCTCCCCATGCTTTCGCCTCTCAGCGTCAGGTCAGGCCCAGCGTGTCGCCTTCGCCACTGGTGTTCCTCCGGATCTCTACGCATTTCACCACTACACCCGGAATTCCACACGCCTCTACCTGCCTCTAGCCCCGCAGTTCGGTCACGTCCTCGCCCGGTTGAGCCGGGCGCTTTCACGCGCCACTTGCAGGACCGCCTACACGCGCTTTACACCCAGTAAATC
+
FFFFFFFFFFFFFFFFFFFFFFFFFFFFFFFFFFFFFFFFFFFFFFFFFFFFFFFFFFFFFFFFFFFFFFFFFFFFFFFFFF:F,FFFFFFFFFF:FFFFFFFFFFFFFFFFFFFFFFFFFFFFFFFFFFFFFFFFFFFFFFFFFF:FFFFFFFFFFFFFFFFFF:FFF,FFFFFFFFFFFFFFFFFFFFFF,FFFFFF:FF:FFFFFFFFFFFFFFFF::FFFFFF:FFFFFFFFFFFFFFFFFFFF:F
@A00920:152:HGHKKDRXX:2:2104:3857:35102 2:N:0:CGCGTTCA+TGTTCTCT
GGACTACAGGGGTTTCTAATCCTGTTTGATCCCCACACTTTCGTGCCTCAGCGTCAGTTACAGCCTAGTAAGCTGCCTTCGCTATAGGTGTTCTTGACGATATCTAAGCATTTCACCGCTACACCGTCAATTCCGCCTACCTCATCTGTACTCTAGCCCATCAGTATCAATGCCACCCTCCCGGTTAAGCCGGGATATTTCAGCACTGACTTAATAGGCCGCCTACGCACCCTTTAAACCCAATAACTCC
+
FFFFFFFFFFFF:FFFFFFFFFFFFFFFFFFFFFFFFFFFFFF:FFFFFFFFFFFFFFFFFFFFFFFF:FF,FFFFFFFFFFF:FFFFFFFFFFFFF,:F:FFFFFFFFFFFFFFFFFFFFF::FFFFFFFFFFFFFF:FFFFFFFFFFFFFFF::FFFFFFFFFFFFFFF,FFFFFFFFFFFFFFFFFFFFFFFFFFFFFFFFFFFFFFFFFFFFFFFFFFFF,F:FFFFFFFFFFFFFFFFFFFFFFF
@A00920:152:HGHKKDRXX:2:2104:15998:35493 2:N:0:CGCGTTCA+TGTTCTCT
GGACTACCGGGGTATCTAATCCTGTTTGCTCCCCACGCTTTCGCACCTCAGCGTCAGTTATGGACCAGTGAGCCGCCTTCGCCACTGGTGTTCCTCCGAATATCTACGAATTTCACCTCTACACTCGGAATTCCACTCACCTCTGCCATACTCAAGTTATCCAGTATCAAAGGCAGTTCCGCAGTTGAGCTGCGGGATTTCACCCCTGACTTAAATATCCGCCTACGTGCGCTTTACGCCCAGTAATTCC
+
FFFFFFFFFFFFFFFFFFFFFFFFFFFFFFFFFFFFFFFFFFFFFFFFFFFFFFFFFFF:F,FFFF,FF,FF,FFFFFFFFFFFFFFFFFFFFFFFFFF:FFFFF:FFFFFFFFFFFFFFFFFFFFFFFFFFFFFFF,FFFFFF,,F,,F,FF,F:,FFF:,FFFFFF:FFFF:,:,FFFFFFFFFFFFFFFFFFFFFFFFFFFFF,F,FFF,FFFFFFFFFFF,FFFFFF:,,FFF,FFFFFF,F,FFF
@A00920:152:HGHKKDRXX:2:2104:7898:35806 2:N:0:CGCGTTCA+TGTTCTCT
GGACTACAAGGGTATCTAATCCTGTTCGCTCCCCACGCTTTCGCTCCTCAGTGTCAGTGCCAGCCCAGAGCGCCGCCTTCGCCGCTGGTGTTCCTCCTGATATCTGCGCATTTCACCGCTACACCAGGAATTCCACGCTCCCCTACTGGACTCTAGTCACGACAGTATCGGGTGGCGTCTCCAGGTTGAGCCTGGAGGTTTCTCACCCGACTTATCGAACCACCTACGAGCTCTTTACGCCCAATAAATC
+
FFFFFFFFFFFFFFFFFFFFFFFFFFFFFFFFFFFFFFFFFFFFFFFFF,FFFFFFFFFFFFFFFF:FFFFFFFFFFF,FFFFFFFFFFFFFFFFFFFFF:FFFF:FFFF:FFF:FFFFF,F,FF:FFFFFFFFFFFFFFFFFFFFFFFF::FF,FFFFFF,:FFFFFFFFFFF:FFFFFFFFFFFFF:FFFFFFFFFFFFF,FFFFFFFFFFFFFFFFF:F:F::FFFFFFFF:FFFFFFFFFFF:,FF
@A00920:152:HGHKKDRXX:2:2104:24487:35978 2:N:0:CGCGTTCA+TGTTCTCT
GGACTACACGGGTTTCTAATCCTGTTTGCTCCCCACGCTTTCGTGCCTCAGTGTCAGTGCTGGTCCAGATGGCCGCCTTCGCCACGGATGTTCCTCCCGATCTCTACGCATTTCACCTCTACACTGGGAATTCCGTCATCCTCTCCCGCTCTCAAGTCCGGCCGTATCGAAGGCACCTCCTAGGTTGAGCCCAGGGCTTTCACCTCCGACTGACCGAACCGCCTACGCGCCCTTTACGCCCAGTAATTCC
+
FFFFFFFFFFFFFFFFFF:FFF:FFFFFFFFFFFFFFFFF:FFFFFFFFF:FFF:FF:FFFFFFFF,FFFFFFFFFFFFFFFFFFFFFFFFFFFFFFFFFFFFFFFFFFFF:FFFFFFFFFFFFFFFFFFFFFFFFFFFFFFFFFFFFFFFFFFFFFFFFFFFFFFFFFFFFFFFFFFFFFFFFFF:FFFF:FFFFFFFFFFFFFFFFFFFFFFFFFF:FFFFFFFFFFFFFFFF,,FFFF:FFF:FFFF
@A00920:152:HGHKKDRXX:2:2104:17327:36010 2:N:0:CGCGTTCA+TGTTCTCT
GGACTACAGGGGTTTCTAATCCCGTTCGCTCCCCTAGCTTTCGCGGCTCAGCGTCAGGTGCAGCCCAGGGCGCCGCCTTCGCCTCTGGTGTTCCTCCGGATCTCTACGCATTTCACCACTCCACCCGGACTTCCACGCCCCTCTACTGCCCTCCAGCGGCCCAGTTTCGAACGGCCTCTCCCAGTTGAGCCGGGAGCTTTCACGTCCGACTTGGACCACCGCCGTCCCGCGCTTTACGCCCAGTAAATCC
+
FFFFFFFFFFFFFFFFFFFFFFFFFFFFFFFFFFFFFFFFFFFFFFFFFFFFFFFFFF:FFFFFFFFFF:FFFFFFFFFFFFF,,,FFFFFFFFFFF:FFF:FFFFFFF,,FFFFFFFF,FFF:FFFFF,F:F,:F:FFFFFFFFF,FF:FFFFFFFFFF,:,FFFFF:,,FFF:FF,F:FFFFFFF,FFF:,FFFFF,FFFFFF:,FFFFF:FFFFFF:F,F,,:FFF:F,,FF,FFF:FFFF,:,FF:
@A00920:152:HGHKKDRXX:2:2104:22507:36245 2:N:0:CGCGTTCA+TGTTCTCT
GGACTACTGGGGTTTCTAATCCTGTTTGCTCCCCACGCTTTCGCACCTCAGCGTCAATACTTGTCCAGCGAGTCGCCTTCGCCACTGGTGTTCTTCCGAATATCTACGAATTTCACCACTACACCCGGAATTCCACACGCCTCTACCTACCTCTAGTCGCGCAGTTCGATTGCGTCCTCGCCCGGTTGAGCCGGGCGCTTTCACGCCTCACTTGCACGACCGCCTACACGCGCTTTACACCCAGTAAATC
+
FFFFFFFFFFFFFFFFFFFFFFFFFFFFFFFFFFFFFFFFFFFFFFFFFFFFFFFFFFFFFFFFFFFFFFFFFFFFFFFFFFFFFFFFFFFFFFFFFFFFFFFFFFFF:FFFFFFFFFFF:FFFFFFFFFFFFFFFFFFFFFFFFFFFFFFFFFFFFF:FFFFFFFFFFF:FFFFFFFFFFFFFFFFFFFFFFFFFFFFFFFFFFFFFFFFFFF:FFFFF:FFFFFF:FFFFFFF,:FFFFFF:FFFFFF
@A00920:152:HGHKKDRXX:2:2104:24985:36933 2:N:0:CGCGTTCA+TGTTCTCT
GGACTACTAGGGTTTCTAATCCCGTTCGCTCCCCTAGCTTTCGCGCCTCAGCGTCAAGAATGGGCCAGGTAGTCGCCTTCGCCACTGGTGTTCCTCCCGATATCTACGCATTTCACCACTACACCGGGAATTCCACTACCCTCTCCCACCTTCAAGCCGATCAGTTTCCGATGCAGTTTCCCAGTTGAGCCGGGAGATTTCACATCGGACTTGACCAGCCGCCTGCGCGCTCTTTACGCCCAGTAAATCC
+
FFFFFFFFFFFFFFFFFFFFFFFFFFFFFFFFFFFFFFFFFFFFFFFFFFFFFFFFFFFFFFFFFFFFFFFFFFFFFFFFFFFFFFFFFFFFFFFFFFFFFFFFFFFFFFFFFFFFFFFFFFFFFFFFFFFFFFFFF:FFFFFFFFFFFFFFFFFFF:FFFFFFFFFFFFFFFFFFFF:FFFFFFFFFFFF:FF:FFFFFFFFFFFFFF,FFF:FFFFFFFFFFFFFFFFFFFFFFFFFFFFFFFFFFFF
@A00920:152:HGHKKDRXX:2:2105:9905:1611 2:N:0:CGCGTTCA+TGTTCTCT
GGACTACTAGGGTTTCTAATCCTGTTTGCTCCCCACGCTTTCGCACCTCAGCGTCAATACTTGTCCAGCGAGTCGCCTTCGCCACTGGTGTTCTTCCGAATATCTACGAATTTCACCTCTACACTCGGAATTCCACTCGCCTCTCCAAGATTCTAGCACTGCAGTTTCAAGGGCAGTTCCGGGGTTGAGCCCCGGGATTTCACCCCTGACTTGCTGCGCCGCCTACGTGCGCTTTACGCCCAGTATTTCC
+
FFFFFFF:FFFFFFFFFFFFFFFFFFFFFFFFFFFF:FF,FF,,FFFFFFFFFFFFFFFF:FFFFFFF,FFFFFFFFFFFFFFFFFFFFFFFFF,F,:F:FFFFFFF,F,FFFFFFFFFFF:F,F,F,F,FFFFFFF:,FFFF,F:FFFFFFFFFFFFFFFFFFFFFFFF,FFFFFFFF::,FFFF,FFFFF,:F:FF:FFFFF,FFFFF:FFF,FFFFFFFFFFFFF,FFFFF:F,,FFFFF:,F:FF:
@A00920:152:HGHKKDRXX:2:2105:22408:1720 2:N:0:CGCGTTCA+TGTTCTCT
GGACTACCGGGGTTTCTAATCCCGTTCGCTCCCCTAGCTTTCGCGTTTGAGCGTCAGGTACAGTCCAGGTGGCCGCTTTCGCCACTGGTGTTCCTCCGGATCTCTACGCATTTCACCACTACACCCGGAATTCCACCACCCTCTACTGCCCTCAAGCCCCGCAGTATCGGACAACCCCTCCCGGTTGAGCCGAGAGATTTCATGCCCGACTTGCAGAGCCGCCTGAACGCGCTTTACGCCCAGTAAATCC
+
FFFFFFFFFFFFFFFFFFFFFFFFF:FFF:FFFFFFFFFFFFFFFFFFFFFFFFFFFFF,FFFFFFFFFFFFFFFFFF:FFFFFFFFFFFFFFFFFFFFFFFFFFFFFFFFFFFFFFFFFFFFF:FFFF:FFFFFFFFFFFFFFFFFFFFFFF:FFFFFFFFFFFFFFF:FFFFFFFFFFF:FFFFFFF:FFFFFFFFFFFFFFFFFFFFFFF:FFFFFFFFFFFFFFFFFFFFFFFFFFFFFF::FFFF
@A00920:152:HGHKKDRXX:2:2105:20509:1846 2:N:0:CGCGTTCA+TGTTCTCT
GGACTACTCGGGTATCTAATCCTGTTTGCTCCCCACGCTTTCGCACCTCAGCGTCAATTCTGGTCCAGTGAGCCGCCTTCGCCACTGGTGTTCTTCCGAATATCTACGAATTTCACCTCTACACTCGGAATTCCACTCACCTCTCCCAGATTCTAGCTATCTAGTTTCAAAGGCTATTCCGGGGTTGAGCCCCGGGCTTTCACCTCTGACTTGAATAGCCGCCTACGCGCGCTTTACGCCCAGTAATTCC
+
FF:FFFFFFFFFFFFFFFFFFFFFFFFFFFFFFFFFFFFFFFFFFFFFFFFFFFFFFFFFFFFFFFFFFFFFFFFFFFFFFFFFFFFFFFFFFFFFFFFFFFFF:FFFF::FFFFFFFFFFFFFFFFF:FFFFFFFFFFFFFFFFFFFFF,FFFFFFFFFFFFFFFFFFF:FFFFFFFFF:FFFFFFFFFFFFFFFFFF:FFFFFFFFFFFFFFFFFFFFFFFFFFFF:FFFF:FFFFFFFFFFFFFF:F
@A00920:152:HGHKKDRXX:2:2105:19199:2018 2:N:0:CGCGTTCA+TGTTCTCT
GGACTACACGGGTTTCTAATCCAGTTTGCTCCCCACGCTTTCGTGCCTAAGTGTCAGTAATGAGCCAGTCACCTGCCTACGCCATCGGTGTTCCTTCTAATATCTACGGATTTCACTCCTACACACGAAATTCCAGCGACCTCTCTCATACTCAAGCTTAGCAGTTGTGGTAATGTCTATACGGTTGAGCCGTACGCGTTCACTACCAACTTACTATGCCACCTACGCACCGCTTTACGCCCCGGACGTC
+
:F:FFFF,:::,,,:FFFF:::FF,::,FFFFFFFFFFFF:F:FFFFFFFF,F,FF,FF,FFFFFFFFF:,FF,FFFF,F,,FFFF,:FFFFFF,,F,FFFF,:FFF,FFF:,FFFFF:F,FFF,,F,,F,FFF:,FFF:FFFFF,FF,F:FFF::,F,F:,F,:F,FFF::F,F,,,FFFFFFFFF:FFFFFFFFF,,,F::F:FF,,F:FFF,,F:FFFFF,FF,FFF,,F:,F,FFFF:,F,,:,,:
@A00920:152:HGHKKDRXX:2:2105:10899:2174 2:N:0:CGCGTTCA+TGTTCTCT
GGACTACTCGGGTTTCTAATCCTGTTTGCTCCCCACGCTTTCGCGCCTCAGCGTCAGTTACAGGCCAGAGAGCCGCCTTCGCCACTGGTGTTCCTCCCGATCTCTACGCATTCCACCGCTACACCGGGAATTCCACTCCCCTCTCCTGCACTCAAGCCGACCAGTTTCAGGTGCCGCTCTGCGGTTGAGCCGCAGCCTTTCACACCTGACTTAATCGGCCGCCTGCGCGCGCTTTACGCCCAATAATTCC
+
:FFFFFFFFFFFFFFFFFFFFFFFF:FFFFFFFFFFFFFFFFFFFFFFFFFFFFFFFFFFFF:FFFFFFFFFFF:FF:FFFFF,FFFFFFFFF::FFF:FFFFFFF:FFFFFFFFFFFF:::,FFFFFFFFFFFFF:FFF,FFFFF,FF:FFFF:,FFF,FFF,FFF,FF,FFF:F,FF:F::FFFF:FFF,FFFFFFF,F:F,FF:FFF:FFF:,FFF:F,F,FF::F,FFFF:FFFFFF:FFFF:F,,
@A00920:152:HGHKKDRXX:2:2105:23574:2174 2:N:0:CGCGTTCA+TGTTCTCT
GGACTACTCGGGTATCTAATCCTGTTTGCTCCCCACGCTTTCGCGCCTGAGCGTCGGACCCGGCCCAGCCAGTCGCCTTCGCCTCTGGTGTTCTTCCCGATCTCTACGCATTCCACCGCTACTCCGGGAATTCCACTGGCCTCTACCGGTCCCTAGGCACGGAGTATCGAGAGAACCTACCAGGGTTGAGCCCCGGCCTTTCACCCCCGACTTCCGCGCCCGCCTGCGCGCGCTTTACGCCCAGTGATTC
+
FFFFFFFFFFFFFFFFFFFFFF,F:FFFFFFFFFFFFFFFFFFFFFFFFFFFFFFFFFFFFFFFFFFFFFFFFFFFFFFFFFFFFFFFFFF:FFFFFFFFFFFFFFFFFFFFFFFFF:FFFFFFFFFFFFFFFFFFFFFFFFFFFF:FFFFFFFFFFFFFFFFFFFFFFFFFFFFFFFFFFFFFFFFFFF:FFFFFFFFFFFFF:FFFFFFF,:F:FFFFFFFFFFFF:FFFFF,FFFFFFFFFFF,FFF
@A00920:152:HGHKKDRXX:2:2105:31584:2206 2:N:0:CGCGTTCA+TGTTCTCT
GGACTACTCGGGTTTCTAATCCTGTTTGCTCCCCCAGCTTTCGTGCCTCAGTGTCAGGAATTGTCCAGAGACTCGCCTTCGCCACTGGTGTTCCTCTCGATATCTACGCATTTCACTGCTACACCGAGAATTCCAGTCTCCCCTCCAATCCTCTAGCCGAATAGTTTCCAATGCAGTTTCCGAGTTGAGCTCGGAGATTTCACACCAGACTTACCCGGCCACCTACGCACCCTTTACGCCCAGTGAATCC
+
FFFFFFFFFFFFFFFFFFFFFFFFFFFFFFFF:FFFFFFFFFFFFFFFFFFFFFFFFFFFFFFFFFFFFFFFFFFFFFFFFFFFFFFFFFFFFFFFFFFFFFFFFFFFFFFFFFFFFFFF:FFFFFFFFFFFFFFFFFFFFFFFFFFFFFFFFFFFFFFFFFFFFFFFFF,FFFFFFFFFF:F:FFFFFFFFFFFFFFFFFFFFF,FFFFFFFFFFFFFFFFFFFFFF:FFFFFFFFFFFFFF:F:FFFF
@A00920:152:HGHKKDRXX:2:2105:17463:2394 2:N:0:CGCGTTCA+TGTTCTCT
GGACTACCGGGGTTTCTAATCCCGTTTGCTCCCCTGGCCTTCGTGCCTCAGCGTCAGGAACTGTCCAGAGTCCCGCCTTCGCCACTGGTCTTCCTTACGATATCTACGCATTTCACCGCTACACCGTAAATTCCGGTCTCCTCTACAGACCTCAAGCACGGCAGTATCGAATGCAGTTTCGAAGTTAAGCCTAGAAATTTCACACCCGACTTAACCCGCCGCCTACGCTCCCTTTACGCCCAATGAATCC
+
FFFFFFF,FFFFF,FFFFFFFFFFFF,FFFFFFFFFFFFFFFFFFFFFFFFFF:FFFFFFFFFFFFFFFF,FFFFFF,FFFFF,FFFFF:FFFF:FFFFFF:FFFFFFFFFFFFFFFFFFFFFFF,FFFFFFFF,,F,FFFFFF,F,F,FFFFFFFFFFF:FFFFFFFFF:FFF:F,FFF,FFFFF:FFFF:,FFFFFFFFFFFFFF,FFF:F,:,,:FFFFFF:FFF,:,FFFFFFFF:FF,F,FFF:F
@A00920:152:HGHKKDRXX:2:2105:25247:2785 2:N:0:CGCGTTCA+TGTTCTCT
GGCTACCGGGGTTTCTAATCCGGTTTGCTCCCCACACTTTCGCGCCTCAGCGTCACGTGGTGTCCAGCGAGCTGCCTTCGCAATGGGTGTTCCTACCAGTATCTACGCATTTCACCGCTACACTGGTAATTCCACTCGCCTCTCCAACCGTCAAGCCTGCCAGTATCCAACGCAATGCTGGGGTTGAGCCCCAGTCTTTAACATCGGACTTAACAGACCGCCTCAGCGCCCTATACGCCCAGTGATTCCG
+
FFF,FFFFFFF:FFF:FF::FFF,FFFFFF:FFFFFFFFFFFFFF,FFF:FFFFFFFFF,FFFFFFFFFFFF:FFFFFFFFFF,F,FFFFFFFFFFFF:FFFFFFFFFFFFFFFFF,FF:F:FFFFF:FFFFFFF,FFFFFFFFF:FFF:FFFF,,FFFFFFF,:F,,FFFFF:F:,FFF:F,FFFFF,FFF,FFFFFFF,FFFFF,FF:FFF::,FF,FFFF:,FFFF,FFFFFFFFFF:F,FFFFFFF
@A00920:152:HGHKKDRXX:2:2105:5963:2988 2:N:0:CGCGTTCA+TGTTCTCT
GGACTACAAGGGTTTCTAATCCTGTTTGCTCCCCACGCTTTCGCACCTCAGCGTCAGTTGCGGGCCAGTGAGCCGCCTTCGCCACTGGTGTTCTTCCCAATATCTACGAATTTCACCTCTACACTGGGAATTCCACTCACCTCTCCCGCACTCGAGACCGCCAGTATCGGAGGCAATTCTGAGGTTGAGCCTCAGGATTTCACCCCCGACTTAACAGCCAGCCTACGTGCCCTTTACGCCCAGTAATTCC
+
FFFFF,FFFFFFFFFFFFFFFFFFFFFFFFFFFFFFFFFFFFFFFFFFFFFFFFFFFFFFFFFFFFFFFF:FFFFF:,FFFFFFFFFF::FFFFFFFF:FF,FF::FFFFFFFFFFFFFFFF:FFFF::FFFFFFFFFFFFFFFFFFFFFFFFFF:FFFFFFFFF:FF:FF:FFFF,FFFFFF,FFFFFFFFFFFFFFFFFFF:FFFF:FFFFFF:FFFFFFFF,FFF:F:FFFFFFFF:F,:FFFFF:F
@A00920:152:HGHKKDRXX:2:2105:18710:3302 2:N:0:CGCGTTCA+TGTTCTCT
GGACTACAAGGGTTTCTAATCCTGTTTGCTACCCACGCTTTCGCTCCTCAGCGTCAGTCTCGGCCCAGAGTGGCGCCTTCGCCACCGGTGTTCCTCCTGATATCTGCGCATTTCACCGCTACACCAGGAATTCCCCACTCCCCTACCGGACTCAAGTCACAGCAGTATCGGGTGGCCGCTCAGGGTTGAGCCCTGAGTTTTCACACCCGACTTACTGAACCGCCTACGAGCTCTTTACGCCCAATAACTC
+
FF:FFFFFFF:FFFFFFFFFFFFFF,FFFFFF:F:FFFFFF:FFFFF:FFFF:FFFFFFFFFFFFFFFFFFFFF,FFF:FFFFFFFFF:F:FF:FFFFFFFF:FF:FFF,FFF:FFFFFF:FFFFFFFFFFFFFFFFFFF,FFFFFFF:FFFFFFFFFFFFFFFF:FF:FFFFFFFFFFFFFFFF,FFFFFFFFFFFFF,FF:FF,F:FFF:FFFFFFFFFFF:,FFFFFFFFF,FFFFFFF::FFF,FF
@A00920:152:HGHKKDRXX:2:2105:25798:4867 2:N:0:CGCGTTCA+TGTTCTCT
GGACTACTCGGGTTTCTAATCCTGTTTGCTCCCCACGCTTTCGCACCTCAGCGTCAATACCAGTCCAGTGAGCCGCCTTCGCCACTGGTGTTCTTCCGAATATCTACGAATTTCACCTCTACACTCGGAATTCCACTCACCTCTCCTGGATTCAAGCGATGCAGTCTTAAAGGCAATTCCAGGGTTAAGCCCTGGGCTTTCACCTCTAACTTACAAAGCCGCCTACGTGCGCTTTACGCCCAGTAATTCC
+
FFFFFFFFFFFFFFFFFFFFFFFFFFFFFFFFFFFFFFFFFFFFFFFFFFFFFFFFFFFFFFFFFFFFFFFFFFFFFFFFFFFFFFFFFFFFFFFFFFFFFFFFFFFFFFFFFFFFFFFFFFFFFFFFFFFFFFFFFFFFFFFFFFFFFFFFFFFFFF:FFFFFFFFF:FFFFFFFFFFFFFFFFFFFFFFFFFFFFFFFFFFFFFFFFFFFFFFFFFFFFFFFFFFFF,FFFFFFF:F,FFFFF,FFFF
@A00920:152:HGHKKDRXX:2:2105:4273:5572 2:N:0:CGCGTTCA+TGTTCTCT
GGACTACCGGGGTTTCTAATCCCGTTTGCTCCCCTGGCTTTCGTGCCTCAGAGTCAAGAAAGATCCAGTATCCAGCCTACGCCACCGATATTCCTCCATATATCTACGCATTTCACTCCTACACCTGGAATTCAACCCACCTCTCACAAACTCAAGAAACCCAGTTTAAATCAAAGATCACAGGTTAAGCCCCACGCTTTCACAACAGACTTAAGAAACCACCTCCGCAACAATTAAGCCCAATAAATCC
+
FFFFFFF,FFFFFFFFFFFFFFFFFFFFFFFFFF::FFFFFFF,FFFF,FF,FFFF,,F,,F,,FFFF,,,FF,FFFF,FFFFF,FF,F:FFFFFFF,,FF:FFF:FF,:FFFFFFFFFF:FFF,FFFFFFFF,:,F,,FFFFF,,FF,:FFF,FF,F,F,FFFFFFF,,,,,,,:,F,F:,FFFFFF:FFF:,,F:FFFFFF,,F,,:FFFF,FF,:FF,FFF,:FF:,,:,:F,,,FFFF,,,F,F,,
@A00920:152:HGHKKDRXX:2:2105:32786:5916 2:N:0:CGCGTTCA+TGTTCTCT
GGACTACCTGGGTTTCTAATCCTGTTTGCTCCCCACGCTTTCGTGCCTCAGTGTCAGTGATTGACCAGGCATACGCCTTCGCCACAGATGTTCATCCCGATCTCTACGCATTTCACTGCTACACCCGGAATTCCACTGCCCTCTACCGAAATCTAGCACCCCAGTATCCAATGCCATAACCAGGTTGAGCCCCGTGCTTTCACATCCGACTTAACGAACCACCTACGCACCCTTTACGCCCAGTAATTCC
+
F,FFFF::,FFF:FFFFFF::F:FFFFFFFFF:FF,,FF,::F,FF:,F:FFF,FFF,,,:F,,FF::,,FF,FFFFFFFFFFFFFF:FF:FFFFFF,FFFFFFFFF:::FF,:FFFFFFFFF::,FF:FFFF:F,F,F,FFF::F,FF:,FF,FFF,,:FF:F,FFFFFFFF:FF,,,FFFF:FFFFFF,:,F,,FFFFFFF,:,,FFFF,F,,F::FFFFF:F,FF,:,F,F:FF,:FFF::,,:FF,
@A00920:152:HGHKKDRXX:2:2105:5240:5932 2:N:0:CGCGTTCA+TGTTCTCT
GGACTACTAGGGTTTCTAAACCTGTTTGCTCCCCACGCTTTCGTGAATGAGCGTCAGTGTTGGCCCAGAAGGCTGCCTTCGCCATCGGTGTTCCTCCACATCTCTACGCATTTCACCGCTACACGTGGAATTCCACCTTCCTCTGCCACACTCGAGCCACGTAGTTTCGAGCGCAATTCCCAAGTTGAGCTCGGGGATTTCACACTCGACTTGCGCGGCCACCTGCGCACACTTTACGCGCAGTAATTCC
+
::F:,F,FF,,,,F,F,FF,,F:,F,:,FF,FF::,,,,FF,,F:,F::F,:FF,FF,F,F:,:FFF,FFF,,::,FFF,,,,FF,,,F,F:,FF,,FFFFF:FFFF:FFFFFFF:F:FFFFFFF:F:FF,F:FFFFFFFFF:,FF:FF:FFFFF:FFFFFF,F,,FFF:FFFF:FFF:FFF,F,,FFFFFFFFF,,:F,FFFFFFFF,FFFFFFFFF,:,FFFFFFFFFFFF,F::FF,FFFFFFF,FF
@A00920:152:HGHKKDRXX:2:2105:22254:5995 2:N:0:CGCGTTCA+TGTTCTCT
GGACTACTCGGGTTTCTAATCCTGTTTGCTCCCCACGCTTTCGCGTCTCAGCGTCAGTATCCGTCCAGAGGGCCGCCTTCGCCACCGGTGTTCCTCCTGATATCTACGCATTTCACCGCTACACCAGGAATTCCACCCTCCTCTAAGTGTCTCAAGACGGGCAGTATCCAATGGCTTCTCCCAGTTGAGCCGGGAGCTTTCACATCAGACGTACCAGTCCGCCGGCGCGCGCTTTACGCCCAGTGAATCC
+
FFFF:FFFFFFFFFFFFFFFFFFFFFFFFFFFFFFFFFFFF:FFFFFFFFFF,,FFFFFFFFFFFFFFFFFFFFFFFFFFFFFFFFFFFFFFFFFF:FFFFFFFFFFFF,FFFFFFFFFFF:FFFFFFF,F:FFF:FFFFFF,,FFFFFFF:,F,,,:FFF:FFFFFF:FFFFFFFFFFFFFFFFFFFFFFFFFFFFFFFFF:FFFF:F,,FFFFFF:FFFFF,FFFFFFFFFF::FFFF::F,FF,FF,
@A00920:152:HGHKKDRXX:2:2105:15646:6292 2:N:0:CGCGTTCA+TGTTCTCT
GGACTACTGGGGTTTCTAATCCTGTTTGCTCCCCACGCTTTCGTGCATGAGCGTCAGTATCGGCCCAGGGGGCTGCCTTCGCCATCGGTGTTCCTCCACATATCTACGCATTTCACTGCTACACGTGGAATTCCACCCCCCTCTGCCGTACTCTAGCCGTGCAGTCACAAGCGCAGTTCCCAGGTTAAGCCCGGGGATTTCACACCTGTCTTACACAACCGCCTGCGCACGCTTTACGCCCAGTAATTCC
+
FFFF:FFFFFFFFFFFFFFFFFFFFFFFFFFFFFFFFFF,FFFFFFFFFFFFFFFFFFFFFFFFFFFFFFFFFFFFFF:FFFFFFFFFFFFFFFFFFFFFFFFFFFFFFFFFFFFFFFFFFF:FFFFF:,FFFFFFFFFFFFFFFFFFFFFFFF:FFFFFFFFFFFFFFFFFFF:FFFFFF:FFFFFFFFFFFFFFFF:FFFFFFFFFFFFFFFFFFFFFFFFF:FFFFFFFF:F,FFFF::,F:,:FFF
@A00920:152:HGHKKDRXX:2:2105:10637:6605 2:N:0:CGCGTTCA+TGTTCTCT
GGACTACCGGGGTTTCTAATCCCGTTCGCTCCCCATGCTTTCGCCTCTCAGCGTCAGGTCAGGCCCAGCGTGTCGCCTTCGCCACTGGTGTTCCTCCGGATCTCTACGCATTTCACCACTCCACCCGGAATTCCACGCCCCTCTGCTGCCCTCTAGCTGCCCAGTTTCGAACGGCCTCTCCCGGTTGAGCCGGGAGCTTTCACGTCCGACTTGAACAGCCGCCTGCCCGCGCTTTACGCCCAGTAAATCC
+
FFFFFFFFFFFFFFFFFFFFFFFFFFFFFFFFFFFFFFFFFFFFFFFFFFFFFFFFFFFFFFFFFFFFFFFFFFFFFFFFFFFFFFFFFFFFFFFFFFFFFFFFFFFFFFFFFFFFFFFFFFFF,FFFFFFFFFFFFFFFFFFFFFFFFFFFFFFFFFFFFF,FFFFFFFFFFFFFFFFFFFFFFFFFF:FFFFFFFF,:FFFFFFFF:FFFFFFFFFFFFFFFFFFFFFFFFFFFFFFFFFFFFFFFFF
@A00920:152:HGHKKDRXX:2:2105:27073:7263 2:N:0:CGCGTTCA+TGTTCTCT
TGACTACCAGGGTTTCTAATCCCGGTCGCTCCCCACGCTTTCGTGCCTTAGTGTCAGGGACGAGCCAGTTACCTGCCTACGCCATCGGTATTCCTCCTTATATCTACGGATTTCACTCCTACACAAGGAATTCTAGTAACCTCTCTCGCCCTCTAGCTCAGCAGTTTAGATAATGGGAATGCGGTTGAGCCGCATGATTTCACTACCTACTTACTATGCCACCTACGCAACTCTTTACGCCCAGTAATTC
+
F,,,FFF:F:FFFFFFFFFFF,FF:FF:F:FF,FFF,F:FFFFFF,FFFFFFFFFFF:FFF:F:F,F:FFF:F::,FFF:F,FF:::,FFF,F:FFFFFF,FFFFF,F,FF:::F,F,::FFFFFF,:FF,FFFF:,FF,F,FF:F,FFF::FFFFFFFFFFF::FFFFFFFFFFFFFFF,:F,FF:FFFFFFFFFFFFFFFFFFF:F,:F,FFFFFFF,FFFFF,FFF:FFFFFFFF,FFFFFFFF:F:
@A00920:152:HGHKKDRXX:2:2105:10854:7639 2:N:0:CGCGTTCA+TGTTCTCT
GGACTACTGGGGTATCTAATCCTGTTTGCTCCCCACGCTTTCGCACCTCAGCGTCAGTACCGGACCAGTGAGCCGCCTTCGCCACTGGTGTTCTTCCTAATATCTACGAATTTCACCTCTACACTAGGAATTCCACTCACCTCTTCCGGACTCTAGACTTGCAGTATCAAAGGCAGTTCCGAGGTTGAGCCCCGGGATTTCACCCCTGACTAACAAATCCGCCTACGTGCGCTTTACGCCCAGTAATTCC
+
FFFFFFFFFFFFFFFFFFFFFFFFFFFFFFFFFFFFFFFFFFFFFFFFFFFFFFFFFFF,FFFFFFFFFFFFFFF,FFFFFFFFFFFFFFFFFFFFFFFFFFFFFFFFFFFFFFFFFFFFFFFFF:FFFFFFFFFFF,FFFFFFFFFFFFFFFFF:F:FFFFFFF:FFF,FFFFFF:F,:FFFFFFF:FF:FFFFFFFFFFFF:FF,FFFF:F:F,,,FFFFFFFFF:F:FFFFF::FFFFFFFFF:FFF
@A00920:152:HGHKKDRXX:2:2105:12418:7811 2:N:0:CGCGTTCA+TGTTCTCT
GGACTACAGGGGTTTCTAATCCTGTTTGCTCCCCACGCTTTCGCACCTCAGCGTCAGTACCGGTCCAGATAGCCGCCTTCGCCACTGGTGTTCTTCCCAATATCTACGAATTTCACCTCTACACTGGGAATTCCGCTATCCTCTCCCGGTCTCTAGCCCATCAGTATCAAATGCAGTTCCCGGGTTAAGACCGGGGCTTTCACATCTGACTTGATAGGCCGCCTACGTGCGCTTTACGCCCAGTAATTCC
+
FFFFFFFF:FF:FFFFFFFFF::FFFFFFFFFFFFFFFFFFFFFFFFFFFF,FF:FFFFFFFFFFFF:FFFFFF:FFFFFFFF:FFFFFFF,:F:FFFFF:FFFFFFFFFFFF:FF:FFFFFF:FFFFFFFF:FFF:FFF,FF,::FF:FFFFFF:FFFFFFFFFFFFFFFFFFFFFF,FFFF::FFF:,FFFFFF:F,FFF,FF::FFFFFFFFFFF:F,FFFF:FF,F,FFFFF,::FF:FFFFFFFF
@A00920:152:HGHKKDRXX:2:2105:4191:8093 2:N:0:CGCGTTCA+TGTTCTCT
GGACTACTGGGGTTTCTAATCCTGTTTGCTCCCCACGCTTTCGCACTTGAGTGTCAGTATTGGTCCAGGAGGTCGCCTTCGCCACTTATGTTCCTTCCGATATCTACGCATTTCACCGCTACACCGGAGATTCCACATCCCTCTCCCATACTCAAGCAAAGCAGTCTCGACTGCAGTTCCCAGGTTAAGCCCGGGGATTTCACAATCGACTTGCAAAGCCACCTCCGCGCGCTTTACGCCCAGTAATTCC
+
F:FF,:F:F::FFF::FFFFFF:FFFF::FFFFFFF:FFF:F:FF:FF,:FF:FFFFFFF,F,F,,::FFF:FFF,:FF,:F:,:,,:,::FFFFFFFFF:,,,F,,F:,F,,::::,FFFF:F::,F,F,F,FF:,:FF,FFFF,F:F,FF:F:FFFFF:F,FFF,FFFFF,FFFFF:,FFFFFFFFFF:FFFFFF,FF:F:,FF::FFF,F:,FFF:,,FFF,,F:F:FFFFFFFF,FFF:,F:FF:F
@A00920:152:HGHKKDRXX:2:2105:16532:8703 2:N:0:CGCGTTCA+TGTTCTCT
GGACTACAGGGGTATCTAATCCCTTTTGCTCCCCACGCTTTCGTGCCTGAGCGTCAGTAACTGTCCAGGAAGCTGCCTTCGCCATTGGTGTTCCTCACGATATCTACGCATTTCACTGCTACACCGTGAATTCCGCTTCCCTCTCCAGTACTCTAGCCGAATAGTTTCGGGCGCAATTTCGAGGTTGAGCCTCGAGCTTTCACACCCGACACATCCGGCCGCCTGCGCACCCTTTACGCCCAATAAATCC
+
FFFFFFFFFFFFFFFFFFFFFFFFFFFFFFFFFFFFFFFFFFFFFFFFFFFFFFF:FFFFFFFFFFFFFFFFFFFFF:FFFFFF,FFFFFF:FFFFFFFFF:FFFFFFFFFFFFFFFFFFFFFFFFFFFF:FFFFFFFFFFFFFFFFFFFFFFFFFFFFFFFFFFFFFFFFFFFFFFFFFFFFFFFF,FFFFFF:FF:FFFFF:FFFFFFF:FFFFFFFFFFFF:FFFFFFF:FF::FF,FFF:FFFF:F
@A00920:152:HGHKKDRXX:2:2105:25102:8703 2:N:0:CGCGTTCA+TGTTCTCT
GGACTACTGGGGTTTCTAATCCTGTTTGCTCCCCACGCTTTCGTGCATGAGTGTCAGTGTTGGCCCAGGAGGCTGCCTTCGCCATTGGTGTTCCTCCACATCTCTACGCATTTCACCGCTACACGTGGAATTCCACCTCCCTCTGCCACACTCCAGCCACGTAGTTTCGAGCGCAATTCCCAAGTTAAGCCCGGGGATTTCACACTCGACTTGCGCGGCCACCTGCGCACACTTTACGCCCAGTAATTCC
+
:F:FFFF:FFF:FFFF:FFFFFFF:FFFFFF,FFFFFFFFFFFFFFFFFFFFFFF:F,FFF:FFFFFFFFFFFFFFFFF:FFFFF:FFFFFF,:FFFFFFFFFFF,FFFF,FFFFF:FFFFF,FFF,FFFFFFFFFFFFFFFFFFF,FFFFFFFFFFFFF::::FFFF:FF:F,:FFFFFFFF,:,F:::FFFFFF::F:FFFFFFFF,FFF:FFFFFF:,FFF::FF:FFFFFFFFFFFFFFFFFF,FF
@A00920:152:HGHKKDRXX:2:2105:25762:9032 2:N:0:CGCGTTCA+TGTTCTCT
GGACTACCCGGGTTTCTAATCCGGTTTGCTCCCCACACTTTCGCGCCTCAGCGTCACGTGTTGTCCAGCGAGCTGCCTTCGCAATGGGTGTTCCTACCAGTATCTACGCATTCCACCGCTACACTGGTAATTCCACTCGCCTCTCCAACCGTCCAGTCTGCCAGTATCCAACGCAGTGCTGGGGTTGAGCCCCAGTCTTTAACATCGGACTTAACAAACCGCCTACGCGCCCTTTACGCCCAGTGATTCC
+
FFFFFFFFFFFFFFFFFFFFFFFFFF:FFFFFFFFFFF:FFFF::FFFFFFFFFFFFFF:FFFFFFF,FF:FF:FFFFFFFFFFFFFFF:FFFFFFFFFFFFFFFFFFFFFFFFFFF,FFFFFF::FFFFFFF,FF:FF:FFFFFFFFFFFFFFFFFFFF,FFFFFFFFFF:FFF:FFFF:,FFFFFFFFF,FFFFFFFFFFFF:F,F,FFFFFFFFFFFFFFFF:,F:FFFFFFFFFFF::F,F:FFFF
@A00920:152:HGHKKDRXX:2:2105:19162:9220 2:N:0:CGCGTTCA+TGTTCTCT
GGACTACTCGGGTATCTAATCCCTTTCGCTACCCTGGCCTTCGTGCCTCAGCGTCAGATACTGTCCAGTGACTCGCTTACGCCACGAGTGTTCCTCTCGATATCCACGCATTTCACTGCTACACCGAGAATTCCAGTCACCTCTCCAGTCCTCTAGTCTGGCAGTATCGGATGCAGTTCCGGGGTTGAGCCCCGGGATTTCACATCTGACTTACCAAACCGCCTACGCACCCTTTACGCCCAGTGATTCC
+
FFFFFFFFFFFFFF,FFFFFFFFFFFFFFFFFFFFFFFFFFFFFFFFFFFFFFFF:FFFFFFFFFFFFFFFFFFFFFFFFFFFFFFFFFFFFFF,FFFFFFF:FF:FFFFFFFFFFFFFFFFFFFFF:FFFFFF:FFFFFFFFFFFFFFFFFFFFFFFFFFFFFFFFFFFFFFFFFFFFFFFFFF:FFFFFFFFFFFFFFF:FFFFFFFFF,FFF:FFFFFFFF,FFFFFFFFFFFFFFFF:F,FFFFF:
@A00920:152:HGHKKDRXX:2:2105:15203:9283 2:N:0:CGCGTTCA+TGTTCTCT
GGACTACCGGGGTTTCTAATCCTGTTTGCTCCCCACGCTTTCGCACCTCAGCGTCAATACTTGTCCAGCGAGTCGCCTTCGCCACTGGTGTTCTTCCGAATATCTACGAATTTCACCTCTACACTCGGAATTCCACTCGCCTCTCCAAGATTCTAGTCCGCCAGTTTCAAAGGCAGTTCCGGAGTTGAGCTCCGGGCTTTCACCTCTGACTTGATGGACCGCCTACGCGCGCTTTACGCCCAGTAATTCC
+
FFFFFFFFFFFFFFFFFFFFFFFFFFFFFFFFFFFFFFFFFFFFFFFFFFFFFFFFFF,F:FFFFFF:FFFFFFFF:FFFFFFF,FFF:F:FFFFFFFF,FFFFFFFFFFFFFFFFFFFFFFFFFFFFFFFFFFFFFFFFFFFFFFFFFFFFF:FFFFF::FFFFFFFFFFFFFFFFFFFFFFFFFFFFFFFFFFFFFFFFFFFFFFFFFFFFFF:::,FFFFFFF:FFFFFFFFFFFFFFFFFFFFFFF
@A00920:152:HGHKKDRXX:2:2105:3477:9486 2:N:0:CGCGTTCA+TGTTCTCT
GGACTACTAGGGTATCTAATCCTGTTTGCTCCCCACGCTTTCGCACATGAGCGTCAGTATTTGGCCAGGCAGCCGCTTTCGCCACTGATGTTCCTTCCGATATCTACGCATTTCACCGCTACACCGGAAATTCCGCTGCCCTCTCCAATACTCCCGTCCTGCAGTCTCGAATGCAGTTTCCAGGTTGAGCCCGGAGCTTTCACACCCGACTTACAAGACCGCCTACGCGCGCTTTACGCCCAGTAATTCC
+
FFFFFFFF,FFF:F:FFFFFF:FFFFFF::FF:FF:FF:FFFFFFFFFFFFFFFF::FF:F:FFFF,:FF,:FFFFFF,FFFFFFFFFFFFFFFFFFFFFF::FFFFFFFFFFFFFF:FF:F:FFFFF,FFFFFFF:F::FFFFFFF,:FF,FF,F,F:FFF:FFFFFF,:F:FF:FFFFF,FFFFFFFFFF:FFFFFFFFF,FF:FFFF:F,FFFFFFFFFFFFFFFF:,F,FFFF,FFFFFF,,FFFF
@A00920:152:HGHKKDRXX:2:2105:21323:9737 2:N:0:CGCGTTCA+TGTTCTCT
GGACTACCAGGGTTTCTAATCCCGTTCGCTCCCCGTGCTGTCGCGTCTCAGCGTCTGATGTCGTCCAGAATGCCGCCTTCGCCTCTGGTGTTCCTCCGGATCTCTACGCATTTCACCACTACACCCGGAATTCCACATTCCTCTACGACCCACTAGCGCTGCAGTCTCATCCGACCTCTCCCAGTTTAGCCGGGAGCTTTCACGGTTGACTTACAGCACCGCCTACACGCTCTTTACGCCCAGTAATTCC
+
FF:FFFFFFFFFFFFFFFFFFFFFFFFFFFFFFFFFFFFFFFFFFFFFFFFFFFFFFFFFFFFFFFFFFFFFFFFFFFFFFFFFFFFFFFFFFFFFFFFFFFFFFFFFFFFFFFFFFFFFFFFFFFFFFFFFFFFFFFFFFFFFFFFFFFFFFFFFFFFFFFFFFFFFFFFFFFF:FFFFFFFFFFFFFFFFFFFF:FFFFFFF,FFFFFFFFFFFFFF:FFFFFFFFFFFFFFF:FFFFFFFFF:FFFF
@A00920:152:HGHKKDRXX:2:2105:8757:10300 2:N:0:CGCGTTCA+TGTTCTCT
GGACTACTGGGGTTTCTAATCCTGTTTGATCCCCACGCTTTCGTGCCTCAGAGTCAATATTCGTGTAGTGAGCTGCCTTCGCAATCGGTGTTCTATGTCATATCTAAGCATTTCACCGCTACATGCCATATTCCGCTCACCTCCACGGTATTCAAGACAGATAGTATCAACGGCAGTTTCCGAGTTGAGCCCGGAGATTTCACCACTGACTTACCAACCCTCCTACGCACCCTTTAAACCCAGTGAATCC
+
FFFFF:FFFFFFF,FFFFFF:FFFFFFF,F:FFFFFFF:FFFF,FFFFFFFFFFFFFFFFFFFFFFFFFFFF,,FFFFFFFFFF::FFFFFFFFFFF:FF,:FF:FFF,FFFFFFFF:FFFFFF:,FFFF:FFF:FFFFFFFF,FF,,FFFFFF:FF:F,F,FFF,FFFFFFFFFF:FFFFFFFFFFFFF,F::F:,FFFFFF:FF:,FFFFFF,,FFFFFFFFFF:,FFFFF:FFFFFFFFF:FFFF:F
@A00920:152:HGHKKDRXX:2:2105:20320:12164 2:N:0:CGCGTTCA+TGTTCTCT
GGACTACTCGGGTTTCTAATCCCGTTTGCTCCCCTGGCTTTCGCGCCTCAGCGTCAGTGTCAGCCTAGCAACCCGCCTTCGCCTCAGGTGTTCCCCTTGATATCTGCGCATTTCACCGCTACACCAGGAATTCCGATCTCCCCTACCTACCTCTAGCCTGACAGTATCGAATGCAGTCACGGGGTTGAGCCCCGGGATTTAACACCCGACTAGCCAAGCCGCCTCCGCGCTCTTTACGACCAATGATTCC
+
FFFFFFF:FFFFFFFFFFFFFFFFFFFFFFFFFF:FFFFFFFF,FF,:F,F:F,FF:FFFFF,FFF,:FFFFF:FFF,FFFFFFFFFFFFFFFF,FFF:,FFF,,F:FF:FFF,F::FF,FFFFF:::FF:FFFFFFFFFFF,:FF,,,FF:F,F:FF,FFF,,FFFFFF:F,FFFFF,FFF,F:,FFF,FFFF,FF,FF,FFFF:::FF:,,FFFFF:F,FF,,,F,F:FFF:FF:F,F:F,,,FF:F:
@A00920:152:HGHKKDRXX:2:2105:31186:13291 2:N:0:CGCGTTCA+TGTTCTCT
GGACTACAAGGGTATCTAATCCTGTTTGCTCCCCACGCTTTCGTGCATGAGCGTCAGTGTCAACCCAGGGAGCTGCCTTCGCCATCGGTGTTCTTCCACATCTCTACGCATTTCACTGCTACACATGGAATTCCACTCCCCTCTGCTGCACTCTAGCCTTGTAGTTTCGAACGCAATTCCCAGGTTAAGCCCGGGGCTTTCACATCCGACTTGCAAAACCGCCTGCGCACCCTTTACGCCCAGTAATTCC
+
FFFFFFFFFFFFFFFFFFFFFFFFFFFFFFFFFFFFFFFFFFFFFFFFFFFFFFFFFFFFFFFFFF:FFFFFFFFFFFFFFFFF,FFFFFFFFFFFFFFFFFFFFFFFFFFFFF:FFFFFFFFFFFFFFFFF:FF:FFFFFFFFFFFFFFFFFFFFFFFFFFFF:FFFF:FFFFFFFFFFFFFFFFFFFFFFFFFFFFFFFFFF:FFFF,FFFFF:FF,FFFFFFFFFFFFFFFFFF,FFFFFFFF,F:F
@A00920:152:HGHKKDRXX:2:2105:29939:13479 2:N:0:CGCGTTCA+TGTTCTCT
GGACTACTCGGGTTTCTAATCCTGTTTGCTCCCCACGCTGTCGCGCCTCAGCGTCAGCCATGTCCCAGCAGGCCGCCTTCGCCACCGGTGTTCTTCCGGATCTCTACGCATTCCACCGCTACACCCGGAATTCCGCCTTCCTCTGACATGCTCGAGTCCACCAGTTCGCAATGCCGACTCGGGGTTGAGCCCCGAGCTTTCACAACACGCTTAGCTGACCGCCTACGCGCCCTTTACGCCCAGTGATTCC
+
FFFFFFFF:FFFFFFFFF:FFFFFFFFFFFFFFFFFFFFFFFFFF,FFFFFF:FFFF:F:,,FFFFFFFFFFFFFFFFFFFFF,F,FFFF,FF:FFF,FFF,FFFFFF:FFF,FFFF,FFFFFFFFFFFFFFFFFF:,,FFFFF,:,FFFFFFFFF:FF,:FFFFFFFF,,,FFFF,FFFFF:FFFFFF:FFFFFFFF,FFFF,,FFFFFFFF,,,F,FFFFFFFFFFFFFFF,FFFFFFFFF:F,,FFF
@A00920:152:HGHKKDRXX:2:2105:30291:13839 2:N:0:CGCGTTCA+TGTTCTCT
GGACTACTAGGGTTTCTAATCCTGTTTGCTCCCCACGCTTTCGCTCCTCAGCGTCAGTGCCGGCCCAGAGAACCGCCTTCGCTACTGGTGTTCCTCCCGATATCTGCGCATTCCACCGCTACACCGGGAATTCCATTCTCCTCTACCGGACTCGAGTCACAACAGTTTCGACTGCAGTTCCGGGGTTGAGCCCCGGAATTTCACAGCCGACTTGTTGAACCGCCTACGAGCTCTTTACGCCCAATGAGTC
+
FFFFFFFFFFFFFFFFFFFFFFFFF,FFFFFFFFFFFFFFFFFFFFFFFFFFFFFFFFFFFFFFFFFFFFFFFFFFFFFFFFFFFFFFFFFFFFFFFFFFFFF:FFFFFFFFFFFFFFFF,F:FFF:,F::FFFFFFFFFFFFFFFFFFFFFFFFFFFFFFFFFFFFFFFF:FFFFFFFF:FFF::F::FFFFFFF,,F,FFFFFFFFFFFFF:FFFFFFFFFFF:FFFFFFF,FFFFFF:FF:F,,FFF
@A00920:152:HGHKKDRXX:2:2105:21757:13870 2:N:0:CGCGTTCA+TGTTCTCT
GGACTACAGGGGTATCTAATCCTGTTTGCTCCCCACGCTGTCGCGCCTCAGCGTCAGCAACGGCCCAGCAGACCGCCTTCGCCACTGGTGTTCTTCCCGATCTCTACGCATTCCACCGCTACACCGGGAATTCCATCTGCCTCTACCGTGCTCCAGCCCGACAGTTTAGAAGGCAGCCTTGCGGTTGAGCCGCAAGATTTCACCCCCTACTTATCGGGCCGCCTACGCGCCCTTTACGCCCAGTGATTCC
+
FF:FFFF:FFFFFFFFFFFFFFFF:F:FFFFFFFFFFFFFFFFFFFFFFFFFFFFFFFFFFFFFFFFFFFFFFFFFFFFFFFFFFFFFFFFFFFFFFFFFFFFFFFFFFFFFFFFFFFFFFFFFFF:FFFFFFFFFF:FFFFFFFFFFFFFFFFFFFFFFFFFFFFFFFFFFFFFFFFFFFFFFFFFFFFFFFF:FFFFFFFFFFFFFFFFFFFFF,F:FFFFFFFF:FFFFF,FFFFFFFFF:FFFFFF
@A00920:152:HGHKKDRXX:2:2105:1344:14027 2:N:0:CGCGTTCA+TGTTCTCT
GGACTACTCGGGTTTCTAATCCCGTTCGCTCCCCGTGCTGTCGCGTCTCAGCGTCTGATGTCGTCCAGAATGCCGCCTTCGCCTCTGGTGTTCCTCCGGATCTCTACGCATTTCACCACTACACCCGGAATTCCACATTCCTCTACGACCCACTAGCGCTGCAGTCTCATCCGACCTCTCCCAGTTTAGCCGGGAGCTTTCACGGTTGACTTACAGCACCGCCTACACGCTCTTTACGCCCAGAAATTCC
+
FFFFFFFFFFF:FFFFFFFFFFFFFFFFFFFFFFFFFFFF:FFFFFFFF,FFFFFFFFFF:FFFFFFFFFFFFFFFF,FFFFFFFF:,FF:FFFFF:FFFFFFF:FFFFF:FFFFFFFF:FFFF:FFFFFF:FFFFFFFFFFFFF,FFFFF:FFF:::FFFFFFFFFFFFF:FFF:FFFFFF:F,:FFFFFFFF,FFF,FFFF,::FFF:FFFFFFFF:FFFFF,:FFF,F,FFFF,F:FFFF,FFF,FF
@A00920:152:HGHKKDRXX:2:2105:9634:14168 2:N:0:CGCGTTCA+TGTTCTCT
GGACTACTCGGGTATCTAATCCTGTTTGATCCCCACGCTTTCGTGCCTCAGCGTCAATTATCGTGTAGTAAGCTGCCTTCGCAATTGGTGTTCTATGTCATATCTAAGCATTTCACCGCTACATGACATATTCCGCTCACCTTCACAGTATTCAAGACAAATAGTATCCATGGCAGTTTCCGAGTTAAGCTCGGAGATTTCACCACGGACTTACCTGCCCGCCTACGCACCCTTTAAACCCAGTGAATCC
+
FFFFF,FFFFFFF:FFFF,FFFFFFFFFFFFFFFFFFFFFFFFFFFFFFFFFFFFFF,F,FFFFFFFFF,FFFFFFFFFFFFF:FFFFFFF,FFFFFFF,FFFF:FFFFFF:FF:FFFF:FF,F:FFF,:F,FFFFFFFF::FFFFF:FFF,F,:FF,FFFFFFFFF:FFFFF:FF:FFFFFFF:FFFFFFFFF:F:F:FFFFFFFFFFFFFFFFF,:FFFFFFF::FFFFF:,,,:FFFF,FFFF:FFF
@A00920:152:HGHKKDRXX:2:2105:25201:14168 2:N:0:CGCGTTCA+TGTTCTCT
GGACTACACGGGTTTCTAATCCTGTTTGCTCCCCACGCTTTCGCGTATCAGCGTCAGTTGTGGCCCAGAGACCTGCCTTCGCCATTGGTGTTCCTCCTGATATCTGCGCATTCCACCGCTACACCAGGAATTCCAGTCTCCCCTACCACACTCTAGTTTGCCCGTACCCACTGCAGGTCCGAGGTTGAGCCTCGGAATTTCACAGCAGACGCGACAAACCGCCTACGAGCTCTTTACGCCCAATAATTCC
+
FFFFFFFFFFFFFFFFFFFFFFFFFFFFFFFFFFFFFFFFFFFFFFFFFFFFFFFFFFFFFFFFFFFFFFFFFFFFFFFFFFFFFFFF:FFFFFFFFFFFFFFFFFFFFFFFFFFF:FFFFFFFFFFFFFFFFFFFFFFFFFFFFFFFFFFFFFFFFFFFFFFFFFFFFFFFFFFFFFFFFFFFF,FFFFFF:FFF,FFFFFFFFFFFF:FFFFFF,FFFFFFFFFFFFF:F:FFFFFFFFFFF:F:F:F
@A00920:152:HGHKKDRXX:2:2105:5728:15139 2:N:0:CGCGTTCA+TGTTCTCT
GGACTACCCGGGTTTCTAATCCTGTTTGATCCCCACACTTTCGTGCCTCAGCGTCAGTTGAAGTCTAGTAAGCAGTCTACACTATCGGTGTTCTTGACGATATCTAAGCATTTCACCGCTACACCGTCAATTCCGCCTACCTCGACACCACTCAAGCCCATCAGTATCAATGCCACCCTCCCGGTTAAGCCGGGAGATTTCAGCACTGACTTAATAGGCCGCCTACGCACCCTTTAAACCCACTAAATCC
+
FFFFFFF:FFFFFFFFFFFFFFFFFFFFFFFFFFFFFF:FFFF:,FFFFFFFFFFFFF:,FFF,F,FF,F:FF,FFFF:FFFFF,FFFFFFFFFFFFF,FFFFFFFFF:FFFFFFFF:FFFFFF,FFFFF,FFFF:F,,FFF::,F,,,FFFF,:FFFFFFFFFFFFFF,FFFFFFF,:FFF:FFF,FFFF:,F,,,FFFFF:F:FFFFFFF:F,:FFFFFFFFFFF,,F:FFFFF:,FFFF,FFFFF,F
@A00920:152:HGHKKDRXX:2:2105:16929:15655 2:N:0:CGCGTTCA+TGTTCTCT
GGACTACAGGGGTTTCTAATCCTGTTCGCTCCCCACGCTTTCGCACCTCAGCGTCAGATCAGGCCCAGCCAGCCGCCTTCGCCTCCGGTGTTCTTCCGGATCTCTACGCATTCCACCGCTACACCCGGAATTCCGCTGGCCTCTGCCTGTCTCCAGCCCCCCCGTATCCCCGGCATGCTCGGGGTTGAGCCCCGGCCTTTCACCATGAGACTTAACGGGCCGCCTACGTGCGCTTTACGCCCAATAATTC
+
FFFFFFFFFFFFF:FFFFFFFFFFF:FFFFFFFFFFFFFFFFFFFFFFFFFFFFFFFFFFF:FFFFFFFFF:FFFFFFFFFFFFFFFFFFFFFFFFFFFFFFFFFFFFFFFFFFFFFFFFFFFFFFFFFFFFFF:FFFFFFFFFFFFFFFFFFFFFFF:FFF,FF,FF,FFFFF:FFFFFFFFFFFFFFFF:FFFFFFFFFFFF::FFFFF:F,FFFFFFFFFFFFFFF:::F:FFFFFF:FFFFFF,FF
@A00920:152:HGHKKDRXX:2:2105:30183:16188 2:N:0:CGCGTTCA+TGTTCTCT
GGACTACTAGGGTTTCTAATCCCGTTCGCTCCCCTAGCTTTCGCGCCTCAGCGTCAGTGTCGGCCCAGCAACCCGCCTTCGCCGCAGGTGTTCCTCTTGATATCTACGCATTTCACCGCTACACCAAGAATTCCAGTTGCCCCTTCCGCACTCTAGCCGAGCAGTATCAGTTGACCTTTCCGAGTTAAGCTCGGAGATTTCACAACTGACTTGCACAGGCCGCCTACGCGCCCTTTACGCCCAGTAAATC
+
FFFFFFFFFFFFF:FFFFFFFFFFFFFFFFFFFFFFFFFFFFFFFFFFFFFFFFFFFFFFFFFFFFFFFFFFFFFFFFFFFFFFFFFFFFFFFFFFFFFFFFFFFFFFFFFFFF:FFFFFFFFFFFFF:FFFFFFFFFFFFFFFFFF:FFFFF::FFFFFFFFFF,FFF:FFFFFFFFFFFFFFFFF:FFFFFFFFFFFFFFFFFF:FFFFF:FFFFF,FFFFFFFFFFFFFFFFF,FFFFFFFF:FFFF
@A00920:152:HGHKKDRXX:2:2105:31901:16376 2:N:0:CGCGTTCA+TGTTCTCT
GGACTACAAGGGTATCTAATCCTGTTCGCTACCCATGCTTTCGTGCCTCAGCGTCAGTTACCGTTTAGTAAGCTGCCTACGCTATCGGTGTTCTTTATGGTATCTATGCATTTCACCGCTACACCATAAATTCCGCCTACCTCAACGGTACTCAAGGCCTTCAGTATCAATGGCGGTTCCACAGTTGAGCTGTGGGCTTTCACCACTGACTTAATAGGCCGCCTACGCACCCTTTAAACCCAATAAATCC
+
FFFFFFFFFFFFFFFFFFFFFFFFFFFFFFFFFFFFFFFFFFFFFFFFFFFFFFFFFFFFFFFFFFFFFFFFFFFFFFFFFFFFFFFFFFFF:FFFFFFF,FFFFFFFFFFFF:FFFFFFFFFFFFFFF:FFFFFFFFF:FFFFFFFFFFFFFFFFFFFFFFFF:FFFFF:FFFFFFFFFFFFFFFFFFFFFFFFFFFFFFFFFFFFF:F:FFFFF:FFFFFFFFFFFFFFFFFFF,FF,FFFFFFFFFF
@A00920:152:HGHKKDRXX:2:2105:32750:16626 2:N:0:CGCGTTCA+TGTTCTCT
GGACTACAGGGGTATCTAATCCTGTTTGCTCCCCACGCTTTCGTGCCTCAGCGTCAGTGTTAGACCAGTAGGCAGCCTTCGCCATCGGTGTTCTTCCGCATATCTACGCATTTCACTGCTACACTCGGAATTCCACCTACCTCTCACACACTCAAGCCTTGCAGTATCCAATGCAGTTCCCAGGTTGAGCCCTGGCATTTCACATCGGTCTATCATAGCCGCCTGCGCTCGCTTTACGCCCAGTAATTCC
+
FFFFF:F,FFFFFFFFFFFFFFFFFFFFFFFFFFFFFFFFFFF:FF,F,:FFFFFFFF,,F,,,FFFF,,FFF,FF,FFFFFFF,FFFFFFFF,FFF,,FFFFFFFFF,FFFFFFF,,FFFFFF,,FFFFFFFFFFF,FFFFFF:FFFFFFFFFFFFF,:FFFFF:,FF,FFFFFFFFFFFFFFFF,:FFFF,FF,FFFFF,FFFF,F,F::,FF,F,FFFFFF,FFF,F,FFFFFFFFFFFFF,FFFFF
@A00920:152:HGHKKDRXX:2:2105:9118:16939 2:N:0:CGCGTTCA+TGTTCTCT
GGACTACACGGGTTTCTAATCCCGTTCGCTCCCCATGCTTTCGCATCTCAGCGTCAGGTCAGGCCCAGCGTGTCGCCTTCGCCACTGGTGTTCCTCCGGATCTCTACGCATTTCACCACTACACCCGGAATTCCACACGCCTCTACCTACCTCTAGTCGCGCAGTTCGATTGCGTCCTCGCCCGGTTGAGCCGGGCGCTTTCACGCCTCACTTGCACGACCGCCTACACGCGCTTTACACCCAGTAAATC
+
FFFFFFFFFFFFFFFFFFFFFFFFFFFFF:FFFFFFFF:FFFFFFFFFFFFFFFFFFF,F:FFFFFFFF:,F:,FFFFFFFFFF::FFFFFFFFFFFFFFFF:FFFFFFFFFFFFFF,FFFFFFF,FFFF:FFF,F:FFFFFFFFFF:FFFFFFFFF,F:FFFFF,FF:FFFFFFF,FFFFFFFFF,FFFFFFFFFFFF:FFFFFFF:FFFF:F:FFFFF:FFFF,:FFFF:FF:F:F:FFF,::,F:FF
@A00920:152:HGHKKDRXX:2:2105:27218:17315 2:N:0:CGCGTTCA+TGTTCTCT
GGACTACTGGGGTTTCTAATCCTGTTTGCTCCCCACGCTTTCGCACCTCAGTGTCAGTATCAGTCCAGGTAGTCGCCTTCGCCACTGGTGTTCCTTCCTATATCTACGCATTTCACCGCTACACAGGAAATTCCACTACCCTCTACCATACTCTAGCTTGCCAGTTTTGGATGCAGTTCCCAGGTTGAGCCCGGGGATTTCACATTCAACTTAACAAACCACCTACGCGCGCTTTACGCCCAGTAATTCC
+
:FFF:FFFFFFFFFFFF:FFFFFFFFFFFFFFF:FF:F::FFFFFFFFFFFFFFF:FFFFFFFFFFFFFFFFFFF:FF,FFFFFFFFFFFFFFFFFFFFF:FF:F,FFFF,FFFFFFFFFF::,:FFFFFFF:F:FFF:FFFF:F:FFFFFF:FFFFFFFF,FFFFFFFF,FFFFFF:F,F:,F,FF:FFFFFFFFFFFFFF:FFFFFF:FFFFF,FF,FFF,:FFFFFFFF,F,FFFF:F:FF,FFF:F
@A00920:152:HGHKKDRXX:2:2105:28266:17503 2:N:0:CGCGTTCA+TGTTCTCT
GGACTACTAGGGTTTCTAATCCTGTTTGCTCCCCACGCTTTCGCGCCTCAGCGTCAGTATCGGCCCAGGAAACCGCCTTCGCCTCTGGTGTTCTTCCTAATATCTACGAATTTCACCTCTACACTAGGAATTCCATTTCCCTCTACCGATCTCTAGCCCTCCAGTATTAAACGCTATTCCTAGGTTAAGCCCAGGGCTTTCACGTCTAACTTGAAGAGCCGCCTACGCGCCCTTTACGCCCAGTAATTCC
+
:FFFFFFFFFFFFFFFFFFFFFFFFFFFFFFFF:FFFFFFFFFFFFFFFFFFFFFFFF,FFFFFFF:FFFFF:FFFF:FFFFFFFFFFFFFFFFFFFFFFFFFFFFFFFFFFFFFFFFFFFFFFF,FFF,FFFFFF:FFFFFFFFFFFFFFFFFFFFFFFFFFFFFFF:FFFFFFFFFFFFFFFFFFFFFFFFFFFFFFFFFFFF:FFFFFFFFF:FFFF:FFFFFFFFFFF:FF:FFFFFFFF::FFFF
@A00920:152:HGHKKDRXX:2:2105:10899:18145 2:N:0:CGCGTTCA+TGTTCTCT
GGACTACTGGGGTATCTAATCCTGTTTGCTCCCCACGCTTTCGCGCCTCAGCGTCAGTATCGGGCCAGTGAGTCGCCTTCGCCACTGGTGTTCCGCCGAATATCTACGAATTTCACCTCTACACTCGGCATTCCACTCACCTCTCCCGAACTCAAGACAGCCAGTATCAAAGGCATTTACAAGGTTGAGCCCTGTGCTTTCACCTCTGACTAAACTGTCCGCCTACGCGCCCTTTACGCCCAGTAATTCC
+
FFFFFFFF,FFFFFFFFFFFFFFFFFFFFFFFFF:,FFFFFFFFFF,FFFFFFFFFFF:F,FFFFFFFFFFFFFFF,FFFFFFFF:FFFFFFFF:FF:FFFFFFFFFFFFFFFFFFFFFFFFFF,FFFFFFFFFFFFFFFFFFFFFF,FFFFFFF:::F:,FFFFFFFFFF,FFFFF,:FFF,FFF:FFFFFFF:F:FFFF,F:FF:FFFFF,::F::FFFFFFFFFFFFFF:FF,FFFFFF,FFFFFFF
@A00920:152:HGHKKDRXX:2:2105:10619:18630 2:N:0:CGCGTTCA+TGTTCTCT
GGACTACTAGGGTTTCTAATCCTGTTTGCTCCCCACGCTTTCGCACCTGAGCGTCAGTGTTGGTCAAGGAAGTCGCCTTCGCCACTGATGTTCCTCCAGATATCTACGCATTTCACCGCTACACATGGAATTCCACTTCCCTCTACCACACTCTAGCGTCCTAGTTTCGAATGCGAAACCCAGGTTAAGCCCGGGGCTTTCACATCCGACTAGGATCGCCGCCTCCGAGCGCTTTACGCCCAGTAATTCC
+
FFFFFFF:FFFFF:FFFF:FFFFFFFFFFFFFFFFFFFFFFFFFFFFFFFFFFFFFFF:FFFFFF,FFF:,F,FF:FFFFFFFFFFF,FFFFF,FFFF,FFFFFFFFF,FFFFFFFF,FFFFFF,FFFF:FFFFFFF,F:FFFF:,FF,FFFF,FFF:,:FFFFF,F:,FF,F:,F,,FFFFF:FFFFFFF::FF,:FFFF:FF:F,FFF:,,FF:,,:FFFF:,:F,F,:FFFF:FFFF:FF:::FFF:
@A00920:152:HGHKKDRXX:2:2105:11053:18693 2:N:0:CGCGTTCA+TGTTCTCT
GGACTACTCGGGTATCTAATCCTGTTTGATCCCCACACTTTCGTGCCTCAGCGTCAGTTGAAGTCTAGTAAGCTGTCTACACTATCGGTGTTCTTGACGATATCTAAGCATTTCACCGCTACACCGTCAATTCCGCCTACCTCGATTCCACTCAAGCCCATCAGTATCAATCCCACCCTCCCGGTTAAGCCGGGATATTTCAGAACTGACTTAATAGGCCGCCTACGCACCCTTTAAACCCAATAAATCC
+
FF,FFFFFFFFFFFF:FFFFFFFFFFFFFFFFFFFFFFFFFFFFFFFFFFFFFFFFFFFFFFFFFFFFFFFFFFFFFFF,FFFF:FFFFFFFFFFFFFFFFFFFFFFFF:FFF:FFFFFFFFFFFFFFF:FFFFFFFFFFFFFFFFFFFFFFFF:FFFFFFFFFF:FFFFFFFFFFFFFFFFFFFFFFFFFFFFFFFFFFFFF:FFFF:FF:FF:FFFFF,:F,:F,FFFFFFFF,:F:F:FFFF:F:FF
@A00920:152:HGHKKDRXX:2:2105:18385:18709 2:N:0:CGCGTTCA+TGTTCTCT
GGACTACACGGGTTTCTAATCCCGTTCGCTACCCTGGCTTTCGCGGCTCAGCGTCAGGTGCAGCCCAGGGCGCCGCCTTCGCCTCTGGTGTTCCTCCGGATCTCTACGCATTTCACCACTCCACCCGGAATTCCACGCCCCTCTGCTGCCCTCTAGCTGCCCAGTTTCGAACGGCCTCTCCCGGTTGAGCCGGGAGCTTTCACGTCCGACTTGAACAGCCGCCTGCCCGCGCTTTACGCCCAGTAAATCC
+
FFFFFFFFFFFFFFFFFFFFFFFFFFFFFFFFFFFFFFFF:FFFFFFFFFFFFFFFFFFFFFFFFFFFFFFFFFFFFF:FFFFFFFFFFFFFFFFFFFFFFFFFFFFFFFFFFFFFFFFFFFFFFFFFF,FFFFFFFFFFFFFFFFFFFFFFFFFFFFFFFFFFFFFFFFFFFFFFFFFFFFFFFFFFFFFFFFFFFF,F:FFFFFFFFFFFF:FFFFFFFFFFF:FFFFFFFFF:FFFFF:FFFFFFFF
@A00920:152:HGHKKDRXX:2:2105:2121:18944 2:N:0:CGCGTTCA+TGTTCTCT
GGACTACCGGGGTATCTAATCCTGTTTGCTCCCCACGCTTTCGCGTCTCAGCGTCAGTCACTGTCCAGAAGGCCGCCTTCGCCACCGGTGTTCTACTTGATATCTACGAATTTCACCTCTACACCAAGTATTCCACCTTCCTCTCCAGGACTCTAGCTTGGCAGTATCGAGTGCACTTCCGGGGTTGAGCCCCGGGATTTCACATCCGACTTGCCAAGCCGCCTACACGCGCTTTACGCCCAGTGATTCC
+
:F:,,FFFF,:,,F,,F,FFF,::FFFF:FF,FF:F:::FF,FF::F,:FFFF:,F:FFFFF,FFFF,FFF,:FF,F:FF:F,F:F:F,,F,FF:FF,FFFF,FFF,F:FFFF:F:FFFFFFF,FFFFFFFFFFFF,F:FF,F:F:FFF:,:FFFFFF,F:FFF::FFF:F,FFFFFFFFFF:FF,FFFF:FFFFFFFF:,FF:FFF:,,FFF:FFFFF,FF,FF:FFFFFFFFFFFFFFFFFFFFFFFF
@A00920:152:HGHKKDRXX:2:2105:29035:19022 2:N:0:CGCGTTCA+TGTTCTCT
GGACTACTAGGGTTTCTAATCCTGTTCGCTCCCCACGCTTTCGCACCTCAGCGTCAGATCAGGCCCAGCCAGCCGCCTTCGCCTCCGGTGTTCTTCCGGATCTCTACGCATTCCACCGCTACACCCGGAATTCCGCTGGCCTCTGCCTGTCTCCAGCTCCCCAGTATCCCCGGCATGCTCGGGGTTGAGCCCCGGCCTTTCACCAAGAGACTTAACGAGCCGCCTACGTGCGCTTTACGCCCAATAATTC
+
FFFFFFFFFFFFFFFFFFFFFFFFFFFFFFFFFFFFFFFFFFFFF:FFFFFFFFFFFFF:FFFFFFFFFFFFFFF:FFFFFFFFFFFFFFFFFFFFFFFFFFFFFFFFFFFFFFFFFFFFFFFFFFFFFFFFFFFFFFFFFFFFFFFFFFFFFFFFFFFFFFFFFFFFFFFF:F:F:FF,FFFFFF,,FFFFFFFFF:FFFFFFFFFFFFFFFF:FFFFFFFFFFFFF:,FFF::FFFFF::F,FF:FFF
@A00920:152:HGHKKDRXX:2:2105:18982:19179 2:N:0:CGCGTTCA+TGTTCTCT
GGACTACTAGGGTATCTAATCCCGTTCGCTCCCCTAGCTTTCGCGGCTCAGCGTCAGGTGCAGCCCAGGGCGCCGCCTTCGCCTCTGGTGTTCCTCCGGATCTCTACGCATTTCACCACTCCACCCGGAATTCCACGCCCCTCTACTGCCCTCCAGCGGCCCAGTTTCGAACGGCCTCTCCCAGTTGAGCCGGGAGCTTTCACGTCCGACTTGGACCACCGCCTGCCCGCGCTTTACGCCCAGTAAATCC
+
F:FFFF:FFFF,,:,:,FFFF:,F,FFF:FFF:FFFF::F,:FFFFF,FF,FFFF,F:FF:F,F:F::FFFFFFFFFFF,,FFFFFFF:::FF:F::FF,:FFFF,:F,FF,:FFFFF,,:,F,FFF:FF,FF:F::FF::,F,FFFF,:,,FFFF:FF:FF:F,F,FFF:F,F:FFFFFFF:F:FFFF:FFFFFFFFFFFFFFFFFFFF:FFFFFFFFFFFFFFFFFFFFFFFF,:FFFF:F,FFFFFF
@A00920:152:HGHKKDRXX:2:2105:16731:19445 2:N:0:CGCGTTCA+TGTTCTCT
GGACTACTGGGGTATCTAATCCCGTTTGCTCCCCTGGCTTTCGCGCCTCAGCGTCAATACCGGTCCAGGATGTCGCCTTCGCCACCGGTGTTCCTCCAGATATCTACGCATTTCACCGCTACACCTGGAATTCCACATCCCTCTCCCGGATTCAAGCCAACCAGTATCGGACGCAGTTCCTGGGTTGAGCCCAGGGATTTCACGTTCGACTTAGCAGGCCACCTACGCGCCCTTTACGCCCAGTGATTCC
+
FFFFFFFFFFFFFFFFFFFFFFFFFFFFFFFFFFFFFFFFFFFFFFFFFFFFFFFFFFFFFFFFFFFFFFFFFFFFFFFFFFFFFFFFFFFFFFFFFFFFFFFFFFFFFFFFFFFFFFFFFFFFFFFFFFFFFFFFFFFFFFFFFFFFFFFFFFFFFFFFFFFFFF:FFFFFFFFF:FFFFFFFFFFFFFFFFFF:F:FFFFFF,FFFFFFFFFFFFFFFFFFF:FFFFFFFFFFFFFFFFFFFFFFFFF
@A00920:152:HGHKKDRXX:2:2105:28149:19711 2:N:0:CGCGTTCA+TGTTCTCT
GGACTACCGGGGTTTCTAATCCTGTTTGCTCCCCACGCTTTCGTGCCTCAGTGTCAGTGCTGGTCCAGGTAGTCGCCTTCGCCACAGATGTTCCTCCCGATCTCTACGCATTTCACTGCTACACCGGGAATTCCACTACCCTCTACCGCACTCTAGCTCGCCAGTCTCCAATGCCATTCCCAGGTTGAGCCCAGGGCTTTCACATCAGACTTAACAAACCACCTACGCACGCTTTACGCCCAGTAATTCC
+
FFFFFFFFFFFFFFFFFFFFFFF::FFFFFFFFF:FFFFFFFFFF:,F:FFFFFFFFFFFFFFFFFFFFFFFFFFF,F,F:FFFFFFFFFFFFFFF:FF:,FFFFFFF:F,FFFF,FF:,FFFFF,FFFFFFFFF,FFFFF::FFFFFFFFFFF,FFFFFFFFFF,FFF,F,FFF:FFFFFFF:FFFFF:FFFFFFFFF:FFF,F:F,:FF:FFFFF:FFFFFF::FFFF,:F:FF:FFFFF:F,,F:,F
@A00920:152:HGHKKDRXX:2:2105:2374:19758 2:N:0:CGCGTTCA+TGTTCTCT
GGACTACACGGGTTTCTAATCCTGTTTGCTCCCCACGCTTTCGTGCCTGATCGTCAGTTCTGGTCCAGGAAGTCGCTTTCGCCACAGATGTTCCTTCCGATATCTACGCATTTCACCGCTACACCGGAAATTCCACTTCCCTCTGCCGAACTCTAGCCATCCAGTATCGAATGCAATTCCCAGGTTGAGCCCGGGGCTTTCACACCCGACTTGAAAAGCCGACTACGCACGCTTTACGCCCAGTAAGTCC
+
,F,FFFFF:FFF:FFFFFFFFFF:FFFFFFFF:FF::FFF:F:FFFF:FFFF,FFFF:FFFFFFFFFFF:FFFFFFFFFFFF:FF,:FF::::F,FFFFFFF,FFFFFF,,FF,,FFFF:FF:FFFF:,FFFFFFFFF:FFFF,FFFFFFFFF,FFFFFFFF:,:FFFFFF:FF:,:,F,FFF:F:,FFF:FF,F:FFF,F,FFFFFFFFF:FF:F,,FF,FF,::,::,,,:,,F::FFFFF,,F,:F:
@A00920:152:HGHKKDRXX:2:2105:26395:21308 2:N:0:CGCGTTCA+TGTTCTCT
GGACTACAGGGGTTTCTAATCCTGTTCGCTCCCCATGCTTTCGCTCCTCAGCGTCAGTTAATGCCCAGAGACCTGCCTTCGCCATCGGTGTTCCTCCTGATATCTGCGCATTTCACCGCTACACCAGGAATTCCAGTCTCCCCTACATCACTCTAGTCTGCCCGTACCCACCGCAGATCCGGAGTTGAGCCCCGGACTTTCACGGCAGACGCGACAAACCGCCTACGAGCTCTTTACGCCCAATAATTCC
+
FFFFFFFFFFFFFFFFFFFFFFFFFFFFFFFFFFFFFFFFFFFFFFFFFFFFFFFFFFFFFFFFFFFFFFFFFFFFFFFFFFFFFFFFFF:FFFFFFFFFFFFFFFFFFFFFFFFFFFFFFFFFFFFFF:FFFFFFFFFFFFFFFFFFFFFFFFFFF:FFFFFFFFFFFFFFFFF,FFFFFFFFFF:FFFFFFFFFFFFFFFFFFFFF:FFFFFFF:FFFFFFFFFF:F:FFFFFF:FFFF:FFFFFFF:
@A00920:152:HGHKKDRXX:2:2105:14082:21621 2:N:0:CGCGTTCA+TGTTCTCT
GGACTACCGGGGTTTCTAATCCTGTTTGCTCCCCACGCTTTCGCGCCTCAGCGTCAGAAACGGACCAGGTAGCCGCCTTCGCCACTGGTGTTCTTCCCAATATCTACGAATTTCACCTCTACACTGGGAATTCCACTACCCTCTTCCGCTCTCTAGCGACACAGTATCGAACGCAGATCCCAGGTTGAGCCCGGGGCTTTCACGCCCGACTAACGTCACCGCCTACGCGCCCTTTACGCCCAGTAATTCC
+
FFFFFFFFF:FFFFFFFFFFFFFFFFFFFFFFFFFFFFFFFFFFFFFFFFFFFFFFFF:FFFFFFFFFFFFFFFFFFFFFFFFFFFFFFFFFFFFFFFFFFFFFFFFFFFFFFFFFFFFFFFFFFFFFF:FFFFFFFFFFFFFFFFFFFFFFFFFFFFFFFFFFFFFFFF:FFFFF:FFFFFFFFFFFFFFFFFFFFFFFFFFFFFFFFFFFF::F::FFFFFFFFFFFFFFFFF:FFFFFFFFF:,FFF
@A00920:152:HGHKKDRXX:2:2105:23845:21652 2:N:0:CGCGTTCA+TGTTCTCT
GGACTACCGGGGTTTCTAATCCTGTTCGCTCCCCACGCTTTCGCTCCTCAGCGTCAGTATCGGCCCAGAGACCCGCCTTCGCCACCGGTGTTCCTCCTGATATCTGCGCATTTCACCGCTACACCAGGAATTCCAGTCTCCCCTACCGAACTCTAGCCTGCCCGTATCGACTGCAGACCACACGGTTGAGCCGCGGGTTTTCACAGTCGACGCGACAAGCCGCCTACGAGCTCTTTACGCCCAATAAATC
+
FFFFFFFFFFFFFFFFFFFFFFFFFFFFFFFFFFFFFFFFFFFFFFFFFFF:FFFFFFFFFFFFF:FFFFFFFFFFFFFFFFFFFFFFFFFFFFFFFFFFFFFFFFFFFF,FFFFFFFF:FFFF:FFFFFFFFFFFFFFFFFFFFFFFFFFFFFFF,FFFF:FFFFFFFFFF:FFFFFFFFFFFFFF,FFFFFFFFFFFFFFFFFFFF:FFFFFFFF:FF:FFFFFF:FFFFFFFFFFFFFF::FFFF:F
@A00920:152:HGHKKDRXX:2:2105:19732:21731 2:N:0:CGCGTTCA+TGTTCTCT
GGACTACAAGGGTATCTAATCCTGTTTGCTCCCCACGCTTTCGCGTCTCAGCGTCAGTCATCGTCCAGAAGGCCGCCTTCGCCGCAGGTGTTCTGCTTGATATCTACGAATTTCACCTCTACACCAAGCATTCCACCTTCCTCTCCGATACTCTAGCCTTGCAGTTTCGAGTGCACTTCCACGGTTGAGCCGCGGGATTTCGCATCCGACTTACAAAGCCGCCTACACGCGCTTTACGCCCAGTAATTCC
+
FFFFFFFFFFFFFFFFFFFFFFFFFFFFFFFFFFFFFFFFFFFFFFFFFFFFFFFFFFFFFFFFFFFFFFFFFFFFFFFFFFFF:FFFFFFFFFFFFFFFF:FFFFFFFFFFFFFFFFFFFF:FFFFFFFFFF:FFFFFFFFFFFFFFF:FFFFFFFFFFFFFFFFFF,FFFFFFFFFFFFFF:FFFFFFFF:FFF:FFFF,FFF:FFFFF,FFFFFFFFFFFFFFFFFFF:FFFFFFFFFFFFFFFFF,
@A00920:152:HGHKKDRXX:2:2105:25039:21809 2:N:0:CGCGTTCA+TGTTCTCT
GGACTACACGGGTATCTAATCCTGTTCGCTCCCCACGCTTTCGCACCTCAGCGTCAGATCAGGCCCAGCTGGCCGCCTTCGCCTCCGGTGTTCCTCCGGATCTCTACGCATTCCACCGCTACACCCGGAATTCCACCAGCCTCTGCCTGTCTCCAGCCCGACAGTATCCCCTGGCCTCCCGGGGTTGAGCCCCGGGCTTTCACAGTGAGACTTACCGAGCCGCCTACGTGCGCTTTACGCCCAATAATTC
+
FFFFFFFFFFFF::FFF,FFFFFFFFFFFFFFFFFFFF,FFFFFFFFFFFFFFFFFFFFFFFFFFFFFFFFFFFFFFFFFFF:F:FFFFFFFFFFFFFFFFFFFF:FFFFFFFFFFFFFF,FFFFFFFFF,FFFFFFFFFFFFFFFFFFFFFFFFFFFFFFFFFFFFFFFFFFFF:FFFFFF:FF::FFFFFFFF:FFFFFFFFFFFFFFFFFFFFFF:FFFFFFFFFF:FFF:,FFFFFFFF:FFF,FF
@A00920:152:HGHKKDRXX:2:2105:23882:22936 2:N:0:CGCGTTCA+TGTTCTCT
GGACTACTGGGGTTTCTAATCCCGTTCGCTCCCCATGCTTTCGCGTCTGAGTGTCAAAGCAGGCCCAGAAAGTCGCCTTCGCCACAGGAGTTCCTCGGGATCTCTACGCATTTCACCACTACACCCCGAATTCCACTTTCCTCTGCCTGTTTCTAGTTGTGCAGTTTGGCACGGCCTCGCCCGGTTGAGCCGGGCGCTTTCACGCACCACTTACACAGCCACCTGCACGCCCTTTACGCCCAGTAAATCC
+
FFFFFF:FFFFFFFFFFFFFFFFFFFFFFFFFFFFFFFFFFFFFFFFFFFFFFFFF:FFFFFFFFFFFFFFFFFFFFFFFFFFFFFFFFFFFFFFFFF:FFFFFFFFFFFFFFFFFFFFFFFFFFFF:FFFFFFFFFFFFFFFFFFFFFFFFFFFF:F:FFFF:FFFFFFFFFFFFF:FFFFFFFFFFFFFFFFFFFFFFFFF:FFFFF:FFFFFFFFFF:FFFFFFFFFFFFFFFFFFFF,:F:FFFF:
@A00920:152:HGHKKDRXX:2:2105:10854:23140 2:N:0:CGCGTTCA+TGTTCTCT
GGACTACTGGGGTTTCTAATCCTGTTTGCTACCCACGCTTTCGCTCCTCAGCGTCAGTTACGGCCCAGAGTGGCGCCTTCGCCACTGGTGTTCCTCCTGATATCTGCGCATTTCACCGCTACACCAGGAATTCCCCACTCCCCTACCGCACTCCAGTCACGGCAGTATCGGGTGGCCTCTCTGGGTTGAGCCCAGAGTTTTCACACCCGACTTACCGAACCGCCTACGAGCTCTTTACGCCCAATAAATC
+
FF::F:FFFFFFF:FFFF:FF:FFFFFFFFFFFF::FFFFFFFFFFFFFFFFFFFFFFFFFFFFFF:FFFFFFFFFFFFFFFFFFFFFFF:FFFFFFFFFFFFFFFFFFFFFFFFFFFFFFF:FFFFF:FFFFFFFFFFFFFFFFFFFFFFFFFFFFFFFFFFFFFFFFFFFFFFFFFFFFFF:F:F:FFF,FFFFFF:F:FFFFFFFFFFFFF:FFFFF:FFF:FFFFFFFFFFF,FFF,FFFFFFF::
@A00920:152:HGHKKDRXX:2:2105:9055:23563 2:N:0:CGCGTTCA+TGTTCTCT
GGACTACACGGGTATCTAATCCTGTTTGCTCCCCACGCTTTCGCACCTCAGCGTCAGTTCCGGACCAGTAAGCCGCCTTCGCCACTGGTGTTCTTCCTAATATCTACGAATTCCACCTCTACACTAGGAGTTCCACTTACCTCTTCCGGACTCTAGCTTGCCAGTATCAAAGGCAGTTCCTGAGTTGAGCTCAGGGATTTCACATCTGACTTAACAAACCGCCTACGTGCGCTTTACGCCCAGTAATTCC
+
FFFFFFFFFFFFFFFFFFFFFFFFFFFFFFFFFFFFFFFFFFFFFFFFFFFFFFFFFF,FFFF:FFFFFFFFF,FFFFFFFFFF,,FFFFFFFFFF:FFFFFFFF:F:FFFFFFFFF:FFFFFF:FFFFFFFFFFF,FFFFFFFF,FFFFFFFF:FFF::FFFFFFFFFFF,FFFFFFFF,FF:FFFFFF:F,FFFFFFFFFF,FFFF:FFFFF:,F:FFFFFFFF::F:FFFFF::FFF:FFFFFFFFF
@A00920:152:HGHKKDRXX:2:2105:26639:23923 2:N:0:CGCGTTCA+TGTTCTCT
GGACTACTGGGGTTTCTAATCCCATTCGCTACCCTGGCTTTCGTGCTTGAGCGTCAGAATAGGGCCAGTGCGCTGCCTTCGCCTTTGGTGTTCCCCACGATATCAACGGATTTCACCCCTACACCGTGAGTTCCACGCACCTCTCCCTATCTCTAGTCATACCGTTTCGCTCGCGGGCCGGAGGTTGAGCCCCCGGATTTTACAAACGACTAATATGACCGCCTAGACACCCTTTACGCCCAATGATTCC
+
FFFFFFF,FFFFFFFFFFFFFFFFFFFFFFFFFFFFFFFFFFFFFFFFFFFFFFFFFFFFFFFFFFFFFFFFFFFFFFFFFFFFFFFFFFFFFFFFFF:FFFFFFFFFFFFF,FFFFFFFFFFFFFFFFFFFFFFFFFFFFFFFFFFFFFFFFF:FFFFFF:FFF:FF:FFFFFFFFF::FFFFFFFFFFFFFFFFFFFFFFFFFFFFFFFFF::FFFF:FFFFFF:FFFFFF,FFFFFFFF:FFF:,:F
@A00920:152:HGHKKDRXX:2:2105:29053:24189 2:N:0:CGCGTTCA+TGTTCTCT
GGACTACTCGGGTTTCTAATCCTGTTTGCTCCCCACGCTTTCGAGCCTCAGTGTCAGTGCTGGTCCAGATGGCCGCCTTCGCCACGGATGTTCCTCCCGATCTCTACGCATTTCACTGCTACACCGGGCATTCCGCCCTCCTCTACCGAACTCCAGAGATCCAGGTTCCAATGCCATTCCCAGGTTGAGCCCAGGGCTTTCACAGCAGACTTAAACCACCACCTACGCACGCTTTACGCCCAGTAATTCC
+
FF:FFFF:F,FFF,,:F:F:F,:,:FF:FFFFFFFFF::::FF,:F::,FFF:FFF:::FF:FFF:FFFFF:FF:FFF::F::F,FFFF:F,,FF:,:FFFFFFFFFF:F:FFFFFF::,FFFFFF,F,F:F:,FFF,FF:F,FFF,,,:FFF::,,F,,,,,,,F,FF,FF,:FFFFF,F,,FFF,F,FFFF,FFFFF,FFF:,,:,:FFF,FFFFF,:F:,FF,:FFF:FFF:F,,FFF,F,FF:FFF
@A00920:152:HGHKKDRXX:2:2105:24062:25817 2:N:0:CGCGTTCA+TGTTCTCT
GGACTACTGGGGTTTCTAATCCTGTTTGATCCCCACGCTTTCGTGCCTCAGTGTCAATATTCGTGTAGCCAGCTGCCTTCGCAATTGGTGTTCCATGTCATATCTAAGCATTTCACCGCTACATGACATATTCCGCTAACCTCCACGGTATTCAAGACTGATAGTATCAATGGCAGTACCCAAGTTAAGCTCGGGGATTTCACCACTGACTTACCTATCCTCCTAAGCACCCTTTAAAACCAGTGAATCC
+
,::,FF,FF:F:FFFFFFFF,FFFF:FFFFFFFF:FF:FFF:,,FFFF::FFFFFFFFFFFF:FFFFFFF::FF:FF:FF::,FFF,,F:FFF:FF:F,,FFFF,FFF,,F:F,F:FF,FF,F:FF,:F:F::,FFFFF,F,:FFFFFF,FF,,:,::FFF:FFFFFFFFF,F,:FF,FF:FFFF,FFFFFFF,F,F,FFF,FF,FF::,F,FFF,FFF,:,FFF,:FF,F,F,,FF,,F,F:,FFFFF,
@A00920:152:HGHKKDRXX:2:2105:12608:26396 2:N:0:CGCGTTCA+TGTTCTCT
GGACTACTCGGGTTTCTAATCCTGTTTGCTCCCCACGCTTTCGTGCATGAGCGTCAGTGCAGGCCCAGGGGGCTGCCTTCGCCATCGGTGTTCCTCCACATATCTACGCATTTCACTGCTACACGTGGAATTCCACCCCCCTCTGCCACACTCTAGCTCCCCAGTTTCAAACGCAGTTCCCAGGTTAAGCCCGGGGATTTCACATCTGACTTGAGAAGCCGCCTGCGCACGCTTTACGCCCAGTAATTCC
+
FFFFFFFFFFFFFFFFFFFFFFFFFF,F,F,FFFFFFFFFFFFFFFFFFFFFFFFFFF,FFF,FFF,F:FFFFFFFFFFFFF,FFFFF:FFFF:,F,FFFFFFFFF,FFFFFFFFFFFFFFFFFFF,F:F,FFFFFFFFF,:FFFF,,FFF:::FF,,F,FFFFFFFFFFF:FF:,FFF:FFF:FFF,,FFFF,F,FFF:,F:,,,F,:,::,FF,F:FFFF,F:F:F:FFFFF,F:,FFFF,,FFF,FF
@A00920:152:HGHKKDRXX:2:2105:16206:26616 2:N:0:CGCGTTCA+TGTTCTCT
GGACTACTGGGGTTTCTAATCCTGTTCGCTCCCCACGCTTTCGCTCCTCAGCGTCAGTTGTGGCCCAGAGACCTGCCTTCGCCATTGGTGTTCCTCCTGATATCTGCGCATTCCACCGCTACACCAGGAATTCCAGTCTCCCCTACCACACTCTAGTTTGCCCGTCCCCACTGCAGGTCCGAGGTTGAGCCTCGGAATTTCACAGCAGACGCGACAACCCGCCTACGAGCTCTTTACGCCCAATAATTCC
+
FFFFFFFFFFFFFFFFFFFFFFFFFF:FFFFFFFFFFFF,FFFFFFFF,FFFFFFFFFFFF:FFFF:F,FFF:FFF,FFFFFFFFFF:FF:FFFFFFFFF:FFFFFFFFFFF,FFFFFFFFFFF:FF,F:FFFFFFF:,FFFFF::FFFFFFFFFFFFFF,:,FF,FFFFF,FFFFFFFF:F:FF,FFF,FFFFFF:F,FFFFFFFFF::,FFFFFF,FFFF:FFF:,F,FFF,FF,FF:F:,F,F,F,F
@A00920:152:HGHKKDRXX:2:2105:20220:26616 2:N:0:CGCGTTCA+TGTTCTCT
GGACTACTCGGGTATCTAATCCTGTTCGCTCCCCACGCTTTCGTGCCTCAGCGTCAGTTACAGCCTAGTAAGCTGCCTACGCAATCGGTGTTCTTGATGGTATCTATGCATTTCACCGCTACACCATCAATTCCGCCTACCTCGTCTGTACTCAAGCCTTACAGTATCAATGGCAGTTCCACAGTTGAGCTGTGGGCTTTCACCACTGACTTATAAGGCCGCCTACGCACCCTTTAAACCCAATAAATCC
+
FF,FF,FFFFFFF:FFFFFFFFFFFFFFFFFFFFFFFFFFFFFFFFFFFFFFFFFFFFFFFFFFFFFFFFFFFFFFFFFFFFF:FFFFFFFFFFFFFFFFF:FFFFFFFFFFFFF:FFFFFFFFF:FFFFFFFFFFFF,FF:FFFFFFFFFFFFFFFFFFFFFFF:FFFFFFFFFFFFFFFFFFFFFFFFFFFFFFFFFFFFFFF::FFF,,F::FFFFFFFFF::FFFFFF:FFFF,FFFF,,FFFFFF
@A00920:152:HGHKKDRXX:2:2105:20139:27320 2:N:0:CGCGTTCA+TGTTCTCT
GGACTACTGGGGTTTCTAATCCTGTTTGCTCCCCACGCTTTCGTGCATGAGCGTCAGTTATGGGCCAGTTGACCGCCTTCGCCACTGGTGTTCTTCCCGATATCTACGCATTTCACTGCTACACCGGGAATTCCATCAACCTCTCCCACACTCAAGAGGAGCAGTATCGAGGGCAATGCGCCAGTTAAGCTGCAGGCTTTCACCCCTGACTTACCCATCCGCCTGCGCACCCTGTACACCCCGGCATTCC
+
FFFFFFFF:FFFFFFFFFFFFF:FFFFFFFFFFF:FFFFFFFFFFF,FFFFFFFFFFF:FF:FFFFF:FFFFFFFFFFFFFFF:FFFFFFFFF,FFF,FF:::FFFFFFF,FFFFF,FFF,F,F,,F:FFFFFF:,F,FFF,FFFFF,FFFF:FFF:,F,FFFF:FFF,F,FF,,,F,:,,,:FF,:FFFF:F,F,F,F,FFF::F,::F:,,FF:,F::FFFFFFF,,,FFF:F,F:,:F,F,,:,,,F
@A00920:152:HGHKKDRXX:2:2105:28248:27524 2:N:0:CGCGTTCA+TGTTCTCT
GGACTACTGGGGTTTCTAATCCTGTTTGCTCCCCACGCTTTCGCGCCTCAGCGTCAGTTACAGTCCAGAGAGCCGCCTTCGCCACTGGTGTTCCTCCACATCTCTACGCATTTCACCGCTACACGTGGAATTCCGCTCTCCTCTTCTGCACTCAAGTTCCCCAGTTTCCGGTGCATCACGGGGTTGAGCCCCGCACTTCGTCACCAGACTTAACGAACCGCCTGGGCGCGCTGTCCGCCCATTCAGGCCG
+
FFFFFFFFFF::FFFF,:F:FF:FFFFFFFF:FFFFFF:FFFF:FFF,FF:FFFFFFFFFFFFFFFFF:FFFFFFFFFFFFFFFF:FFFFFFFFFFF,F:FFFFFF:FF,,FFFFFFFFF,F,FFFFF:,FFFFF,:FFF:,F:FFF:FF:FFFFF:FFFFFFF,FFFF:FFFF:,:F:FFF::F:FFFFF:FFFFF,,F,:FFF,FF,,F,F,F,::FFF:F,,FFFFFFFF,,,:F,:,:F,F,,:,F
@A00920:152:HGHKKDRXX:2:2105:32344:28009 2:N:0:CGCGTTCA+TGTTCTCT
GGACTACAGGGGTATCTAATCCTGTTTGCTCCCCACGCTTTCGTGCCTCAGTGTCAGTGCTGGTCCAGGTGGCCGCCTTCGCCACAGATGTTCCTCCCGATCTCTACGCATTTCACTGCTACACCGGGAATTCCACCACCCTCTACCGCACTCTAGTCCGCCAGTATCCACCGCCATTCCCAGGTTGAGCCCGGGGCTTTCACGGCAGACTTAACGAACCACCTACGCACGCTTTACGCCCAGTAATTCC
+
FFFFFFFFFFFFFFFFFFFFFFFFFFFFFFFFFFFFFFFFFFFFFFFFFFFFFFFFFFFFFFFFFFFFFFFFFFFFFFFFFFFFFFFFFFFFFFFFFFFFFFFFFFFFFFFFFFFFFFFF:FF,FFFFFF:FF,FFFF:FFFFFF:FFFFFFFFFFFFFFFFFFFFFFFFFFFFFFFFFFFFFFFFFFFFFFFFFFFFFFF:FFFFFFFFF,F:::FFF:FFFFFFF:FFFFFFFFFFF:FFF,FFFFFF
@A00920:152:HGHKKDRXX:2:2105:9842:28119 2:N:0:CGCGTTCA+TGTTCTCT
GGACTACCGGGGTTTCTAATCCTGTTTGATCCCCACGCTTTCGGGTCTGAGTGTCAGTGTTAGGCCAGTTACCCGCCTTCGCCTCCGGTATTCCTCTTGATATCTACGTATTTCACCACTACACCAAGAATTCTAGTAACCTCTCCTACACTCAAGCTTCACAGTATCAAATGCACTTCCAGGGTTGAGCCCTGGGCTTTCACATCTGACTTACAAAGCCACCTACACCCGCTTTACGCCCAATAATTCC
+
FFFFF:FFFFFFFFFFFFFFFFFFFFFFFFFFFFFFFFFFFFFFFFFFFFFFFFFFFFFFFFFFFFFFFFFFFFFFFFFFFFFFFFFFFFFFFFFFFFFFFFFFFFFFFFFFFFFFFFFFFFFFFFFFFFFFFFFFF:FFFFFFFFFFFFFFFFFFFFFFFF:FF:FFFFFFFFF:FFFFFFFF:F:FFFFFFFFF:FFFFFF:FFF:FFFF:F:FFF:F:F:F:FF::,FFF:FF:FFFFF,F:FF::F
@A00920:152:HGHKKDRXX:2:2105:8938:28432 2:N:0:CGCGTTCA+TGTTCTCT
GGACTACTGGGGTTTCTAATCCTGTTTGATCCCCACACTTTCGTGCCTCAGCGTCAGTTACAGCCTAGTAAGCTGCCTTCGCTATAGGTGTTCTTGACGATATCTAAGCATTTCACCGCTACACCGTCAATTCCGCCTACCTCATCTGTACTCTAGCCCATCAGTATCAATGCCACCCTCCCGGTTGAGCCGGGAAATTTCAGCACTGACTTAATAGGCCGCCTACGCACCCTTTAAACCCAATAATTCC
+
FFFFFFFFFFFFFFFFFFFFFFFF:FFFF:FFFFFFFFFFFFFFFFFFFFFFFFFFFFFF:FFFFFFFFFFFFFFFFFFFFF:FFFFFFFFFFFFFFFFFFFFFFFFFFFFFFFF:FFFF:FFFFFFFFFFFFFFFFFFF:F:FFF:FF,FFFFFFFFFFFFFFF,FFFFFF:FFFFFFFFFFF:FFF:FFFFFF,FFFFFFFFFFFFFFF:FFFFFFF:FFFFF:FFFFFFFFFF:,,FFFFFFFF,FF
@A00920:152:HGHKKDRXX:2:2105:25382:28635 2:N:0:CGCGTTCA+TGTTCTCT
GGACTACTGGGGTTTCTAATCCTGTTTGCTCCCCACGCTTTCGTGCATGAGCGTCAGTGCAGGCCCAGGGGGCTGCCTTCGCCATCGGTGTTCCTCCACCTATCTACGCATTTCACCACTCCACCCGGAATTCCACGCCCCTCTGCTGCCCTCTAGCTGCCCAGTTTCGAACGGCCTCACCCGGTTGAGCCGGGCGCTTTCACGTCCGACTTGAACCGCCGCCTGCCCGCGCTTTACGCCCAGTAAATCC
+
FFFFFFF:FFFFF,FFF,FFFFFFFF:FFFFFFFFFF:FFFFFFFF:FFFFFFFF:FFFF:,:FFFFFFFFF:FFFFFFFFFFF,:FFFF,FFF:FFF:,F:FFFFFFFFF,FF,FF:FF:FF:F:FF:FFFFFFF,FFFF,FFF,F,F:FFFFFFFFF:,FFF,F,:,F,,F,FFFF,FFFFFFFF,FFFF:F:F,FFFFFF,,:,:FF,:FF,F,,FFFFFF,FFFFF,FFFFF,:FFF:,,F,::FF
@A00920:152:HGHKKDRXX:2:2105:2193:30060 2:N:0:CGCGTTCA+TGTTCTCT
GGACTACTGGGGTATCTAATCCTGTTTGCTCCCCACGCTTTCGTGCCTCAGTGTCAGTACTGGTCCAGGTGGCCGCCTTCGCCACGGATGTTCCTCCCGATCTCTACGCATTTCACTGCTACACCGGGAATTCCGCCACCCTCTACCGTACTCGAGCACGCCAGTATCCAATGCCATTCCCAGGTTGAGCCCAGGGCTTTCACATCGGACTTAACGCACCACCTACGCACGCTTTACGCCCAGTAATTCC
+
FFFFFFFFFFFFF:FFFFFFFFFFFFFFFFFFFFFFFFFFFFFFFFFFFFFFFFFFFFFF:FFFFFFFFFFFFFFFFFFF:FFFFFFFFFFFFFFFFFFFFFFFFFFF:F:FFFFFFFF:FF,FFFFFF:FFFFFFFFFFFFFFFFFFFFFFFFFFFFFFFFFFFFFFFF:FFFFF,FFFFFFFFFFFFFFFFFFFFF,F:FFFFFFFFFFFFFFFFFFFFFFF:FFFFFFFF,::FFFFFFFFFFFFFF
@A00920:152:HGHKKDRXX:2:2105:16541:30201 2:N:0:CGCGTTCA+TGTTCTCT
GGACTACTGGGGTATCTAATCCTGTTTGCTCCCCACGCTTTCGTGCCTCAGTGTCAGTGCTGGTCCAGGGTGTCGCCTTCGCCACAGATGTTCCTCCCGATATCTACGCATTTCACTGCTACACCGGGAATTCCACTACCCTCTACCGCACTCTAGGTCGCCAGTTTCCAATGCCATTCCCAGGTTGAGCCCAGGGCTTTCACATCAGACTAAACGAACCACCTACGCACGCTTTACGACCAGAAATTCC
+
FFF::F:FF::F:F:FF:FFFF:,F,:F:F,FF,FFF:FFFF:FFFFFFFFF:,FFFFFFFFFFF:F,F::FFF:FFF:FFF,:FFFFFFFF:FFF,FFFFFFFFF::FFF,FFFFFFFFF:FFFF,F,FFFFF:FF:FF:FFFF:FFFFFFF,FFFFF:FFF:FFFFF,FFF:FFFF::FF::F,,FFF,:F:F,F:F,F,:F,FF,FF:,FF:FFFF:FF:FF,,,FFFFFFFF,F,FFFF:,F::FF
@A00920:152:HGHKKDRXX:2:2105:26142:30295 2:N:0:CGCGTTCA+TGTTCTCT
GGACTACACGGGTTTCTAATCCCTTTCGCTCCCCTAGCTTTCGTCCCTCAGTGTCAGTTATGGCCCAGTAAGGCGCCTTCGCCACCGGTGTTCTTCCCGATATCTACGCATTTCACCGCTACACCGAGAATTCCGATTGCCCCTACCGCACTCTAGCAAAGCAGTATCAGCTGGCCGTTCTGGGTTAAGCCCAGAGATTTCACAGCTGACTTGAATTGCCGCCTACGCGCCCTTTACGCCCAGTAAATCC
+
FFFFFFFFFFFF:FFFFFFFFFFFFFFFFFFFFFFFFFFFFFFFFFFFFFFFFFF,FFFFF:FFFFFF:FFFFFFFFFFFFFFFFFFFFFFF:FFFFFFFFFFFFFFFFFF:FFFFFFFFFFFFFFFFFFFFFFFFFFFFFFF:FFFFF::FFFFFFF:F:FFFFFFFFFFFFFFFFFFFFFFFFFFFFFFFF,FFFFFFFFFFFFFFFF:FFF,FFFFFFFFF,F:FFFFFFFFFF:FFFFFFFFFFFF
@A00920:152:HGHKKDRXX:2:2105:23493:30968 2:N:0:CGCGTTCA+TGTTCTCT
GGACTACTAGGGTTTCTAATCCTGTTTGCTCCCCACGCTTTCGTGCATGAGCGTCAGTGTCGACCCAGGGGGCTGCCTTCGCCATCGGTGTTCCTCCACATCTCTACGCATTTCACCGCTACACGTGGAATTCTACCTCCCTCTCTCATACTCTAGCCGATCAGTATCGGATGCAATTCCCAGGTTGAGCCCGGGGCTTTCACACCCGACTTAATCCGCCGCCTACGCGCGCTTTACGCCCAGTAATTCC
+
FFFFFFFFFFFFFFFFFFFFFFFFFFFFFFFFFFFFFFFFFFFFFFFFFFFFFFFFF:FFFFFFFFFFFFFFFFFFFFFFFFFFFFFFFFFFFFFFFFFFFFFFFFFFFFFFFFFFFFFFFFFFFFFFF:FFFFFFFFFFFFFFFFFFF:FFFFFFFFFFFFFFFFFFFFFFFFFFFFFFFFFFFFFFFFFFFFFFFFFFFFFFFFFFFFFFFFFFFFFF:FF:FFFFFFFFFFF:FF:FFFFFFFFFFF
@A00920:152:HGHKKDRXX:2:2105:18258:31454 2:N:0:CGCGTTCA+TGTTCTCT
GGACTACTGGGGTATCTAATCCTGTTCGCTCCCCACGCTTTCGCTCCTCAGTGTCAGTTCCAGCCCAGAGCACCGCCTTCGCCACTGGTGTTCCTCCTGATAGCTGCGCATTTCACCGCTACACCAGGAATTCCATGCTCCCCTACTGGACTCTAGTCACAGCAGTATCGGGTGGCGGCTCCAGGGGGAGCCTGGAGGTTTCACACCCGACGTACTGAACCTCCTACGAGCTCTTTACGCCCACTAAATC
+
FF,FFFFFFFFFF:FFFFFFFF:FFFFFFFFFFFFFFFFFFFF,FFFFF:,FFFF:FFF:FFFFF:FFFF:FFFFFFFFFFFFFFFFFFFF,FFFFFF:FF,,FFFFFF:FFFFFFFF:F,F:FFFFF:F,FFF,FF,FFFFFFFFFFF,FFF:FFF,FFFFFFFF,FF:FFFFF:::FF:FFFF,,FFF:::FFFFF:,F::,,,FFF:F::FFFFF::F:FF,::FFF:,F,FF,FFFF:F,:,,F,,
@A00920:152:HGHKKDRXX:2:2105:16170:31970 2:N:0:CGCGTTCA+TGTTCTCT
GGACTACTCGGGTTTCTAATCCTGTTCGCTCCCCACGCTTTCGCTCCTCAGCGTCAGTATCGGCCCAGAGACCCGCCTTCGCCACCGGTGTTCCTCCTGATATCTGCGCATTTCACCGCTACACCAGGAATTCCAGTCTCCCCTACCGAACTCTAGCCTGCCCGTATCGGCTGCAGGCCCGCAGTTGAGCTGCGGGTTTTCACAGCCGACGCAACAAGCCGCCTACGAGCTCTTTACGCCCAATAAATCC
+
FF:FFFFFFFFFF::FFF:FFFFFFFFFFFFFFFFFFFFFFFFFFFFFFFFFF:FFFFFF:,FF:FFFFFFFFFFFFFFFFFF:FFFFFFF,FFFFFFF:FFFFF,FFFFF,FF:FFFFF:FF:FF:FFFFFF:FFFFF:FFFFFFF:FFF:FFFFFFFFFFFF:,FFFFFFFFFF:FFFFFFFFF:FFFF,FF:FFFFFFFFF:FFFFFFFFFFF,FFFFFFF:FFFFFFFF:FFFFFFFFF,FFFFF:
@A00920:152:HGHKKDRXX:2:2105:19895:32033 2:N:0:CGCGTTCA+TGTTCTCT
GGACTACAGGGGTATCTAATCCTGTTCGCTCCCCACGCTTTCGTCCATCAGCGTCAATAATGTAGTAGTGACCTGCCTTCGCAATTGGTGTTCTGAGTAATATCTATGCATTTCACCGCTACACTACTCATTCCAGCCACTTCCTACATATTCAAGACCAACAGTATCAAAGGCAATTCTCCGGTTGAGCCGCAGACTGTCCCCCCTGACTTATTGGCCCGCCTACGGAGCCTTGCTACCCACTGAGTCC
+
FFFFFFFFFFFFFFFFFFFFFFFFFFFFFFFFFFFFFFFF:FFFFFFFFFFFFFFFFF,FFFFFFFFFFFFFFFFFFFFFFFF,F,FFFF,F,:FFFF,:,FF::FFFFFFFFF,FFFFFFF:FFFF:F:FFF:FFFFFFF:FFFFFF:F,FFFFFFFFF,FFF,:FF:,FFFFF:,FFF,FFFFFFFFFFFFFF:,F::,,FFF:FFF,,F,,FFF,,FFFF,FFFFF,FFF,:,,:,FF,,FF,FF:,
@A00920:152:HGHKKDRXX:2:2105:31186:32393 2:N:0:CGCGTTCA+TGTTCTCT
GGACTACAAGGGTTTCTAATCCTGTTCGCTCCCCATGCTTTCGCATCTCAGCGTCAGGTCAGGCCCAGCGTGTCGCCTTCGCCACTGGTGTTCCTCCGGATCTCTACGCATTTCACCACTACACCCGGAATTCCACACGCCTCTACCTACCTCTAGTCGCGCAGTTCGATTGCGTCCTCGCCCGGTTGAGCCGGGCGCTTTCACGCCTCACTTGCACGACCGCCTACACGCGCTTTACACCCAGTAAATC
+
FFFFFFFFF:FFFFFFFFFFFF,FFFFFFFFFFF:FFFFFFFFFFFFFFFFFFFFFFFFFFFFFFFFFFFFFFFFFFFFFFFFFFFFFFFFFFFFF:FFFF:FFFFFFFFFFFFFF:FF,F:F:FFFFFFFFFFFFFFFFFFFFFFFFFFFFFFFFF,FFF:FFFFFFFFFFFFFFFFFFFFFFFFFFFF:F:FFFFFF:FF:,FFFFF:FFFF,,FF,:FFFFFFFFFF:FFFFFFFFF:FFFF,:FF:
@A00920:152:HGHKKDRXX:2:2105:19452:32737 2:N:0:CGCGTTCA+TGTTCTCT
GGACTACAAGGGTTTCTAATCCCGTTTGCTCCCCTAGCTTTCGCGATTCAGTGTCAGTAATGGTCCAGAACGCCGCCTTCGCCACCGGTGTTCCTCCTGATATCTGCGCATTTCACCGCTACACCAGGAATTCCAGTCTCCCCTACCGAACTCTAGCCTGCCCGTATCGGCTGCAAGCCCACGGTTGAGCCATGGGTTTTCACAGCCGACGCAACAAGCCGCCTACGAGCTCTTTACGCCCAATAAATCC
+
FFFFFFFFFFFFFFFFFFFFFFFFFFFFFFFFFFF:FFFFFFFFFFF:FFFFFFFFFFFFFFFFFFFF:FFFFFFFFFFFFFFFFFF:FF:FFFFFFFFFFFFFFFFFFFFFFFFFFFFFFFFFFFFF::FFFF:FFFFFF:FFFFFFFFFFFFFFFFFFFFFFFFFFFFFFFFFFFFFFFFFFFF:FFFFFFFFFFFFFFFFFFFFFFFFFFFFF:FFFFFFFFFF:F,:F::F::FFFFF,,FFFFF,
@A00920:152:HGHKKDRXX:2:2105:1579:33191 2:N:0:CGCGTTCA+TGTTCTCT
GGACTACTCGGGTATCTAATCCGGTTTGCTCCCCACGCTTTCGCACCTCAGCGTCAGGTACGTTCCAGAGCGCCGCCTTCGCCACCGGCCTTCTTCCCGATATCTACGCATTTCACCGCTACACCGGGAATTCCGCGCTCCTCTCCCGTCCTCTAGCTGAGTAGTTCCCCTCGACCTTTCCCGGTTAAGCCGGGAGATTTCCCAAGAGGCTTACCCAACCGCCTACGTGCTCTTTACGCCCAATAATTCC
+
FFFFFFFFFFFFF:FFFFFFFFFFFFFFFFFFFFFFFFFFFFF:FFFFFFFFFFFFFFFFFFFFFF,FFFFFFFFFFFFFFFFFFFFFFFFFFFFFFFFFFF:FFFFFFFFFFFFFFFFF:FFFFFFFFFFFFFFFFFFFFFFFFFFFFFFFFFFFFFFFFF,FFFFFFF:FFFFFF,FFF:FF,:FFFFFFFFFFF:FFFFFFFFFFFFF,FFFFFFFFFFFF:FF,FFFFFFF,FFFFFFFFFFFFFF
@A00920:152:HGHKKDRXX:2:2105:29794:33238 2:N:0:CGCGTTCA+TGTTCTCT
GGACTACTGGGGTTTCTAATCCTGTTTGCTACCCACGCTTTCGTGTCTCAGCGTCAGTAATGGTCCAGCAAGCTGTCTACACCACAGGTGTTCCTCCTGATATCTACGCATTTCACCGCTACACCAGGAATTCCGCTTACCTCTCCCATACTCGAGCACCCCAGTTTCCGGCGCACCCTCCCAGTTGAGCCGGGAGATTTCACACCGAACTTAGGGCACCGCCTACACACTCTTTACGCCCAGTAATTCC
+
FFFFFFFFFFFF,FFFFFFFFFFF:FFFFFFFFFF::FFFFFFFFFFFFFFFFFFFFF:FFFFFFFFFFFFFFFFFFFFFFFFFFFFFFFFF:FFFFFFFF:FFFFFFFFFFFFFFF:FFFFFFFFF:FFFFFFFFFFFFFFF,FFFFFFFFFFFFFFFFFFFF:FFFFFFF:FFFFFFFFFFFFF:FFFF,FFFFFFFFFFF:FFFF:FF:FF:FFFFFFFFFFFFF:F,FFFFF:FFFFFF:FF,FFF
@A00920:152:HGHKKDRXX:2:2105:14082:34428 2:N:0:CGCGTTCA+TGTTCTCT
GGACTACTGGGGTTTCTAATCCCGTTCGCTACCCTGGCTTTCGCGGCTCAGCGTCAGTTGCAGTCCAGAATGCCGCCTTCGCCACCGGTGTTCCTCCAGATATCTACGCATTTCACCGCTACACCTGGAATTCCGCATTCCTCTCCTGCACTCGAGCCATCCAGTATCGGACGCAGTTCCCCAGTTAAGCTGAGGGATTTCACGTCCGACTTAGTCGGCCACCTACGAACCCTTTACGCCCAGTAATTCC
+
FFFFFFFFFFFFFFFFFFFFFFFFFFFFFFFFFFFFFFFFFFFFFFFFFFFFFFFFFFFFFFFFFFFFFFFFFFFFFFFFFFFFFFFFFFFFFFFFFFFFFFFFFFFFFFFFFFFFFFFFFFFFFFFFFFFFFFFFFFFFFFFFF:FFFF:FFFFFFF:F,FFFFFFFFFF,FF:FFFFFFFFFF:FFFFFFFFFFFFFFFFFFFFFFFFFFF:FFFFFFFFFFFFF,,FFFFF:FFFF:FFFFFFFFFF
@A00920:152:HGHKKDRXX:2:2105:30120:34554 2:N:0:CGCGTTCA+TGTTCTCT
GGACTACTCGGGTATCTAATCCTGTTTGCTCCCCACGCTTTCGTACCTCAGCGTCAGTTCACGTCCAGTTGGCCGCTTACGCCACTGGTGTTCCTCCGAATATCTGCGAATTTCACCTCTACACTCGGAATTCCGCCAACCTCTCCGGGACTCTAGTCTTGCAGTTTCAAAAGCCGTTCCAAGGTTAAGCCCTGGGCTTTCACTTCTGACTTGCATGACCGCCTACGTACGCTTTACGCCCAGTGATTCC
+
FFFFFFFFFFFFFFFFFFFFFFFFFFFFFFFFFFFFFFFFFFFF:FFFFFFFFFFFFF:F,FFFFFFF,FFFF:FFFF:FFFFF:,F:FFFFFFFFF:FFF,FFFFFF,FFFFFFF:FFFFFFFFFFFFFFFFF,FFFFFFFFF,FFFFFFFFFFF,F:FFFFFF,FF:FF,:F:FFF:FFFFF:F,:F:FF,FFFFFFFFFF:,FFFFFFF:::F,FFFFFFF,FF:FFFFFFF,FFFFFF:F:FFF:F
@A00920:152:HGHKKDRXX:2:2105:4128:34569 2:N:0:CGCGTTCA+TGTTCTCT
GGACTACAGGGGTTTCTAATCCTGTTTGCTCCCCACGCTTTCGTGCCTGAGCGTCAGTGTTGGCCCAGGGGGCTGCCTTCGCCATCGGTGTTCCTCCGCATCTCTACGCAGTTCACTGCTACACGCGGAATTCCACCCCCCTCTGCCACACTCAAGGCCGCCAGTTTCCCATGCAGTTCCCAGGTTGAGCCCGGGGCTTTCACACAGGACACGGCGAACCGCCTGCGCACGCTTTACGCCCAGTAATTCC
+
FFFFFFFFFFFFF:FFFFFFFFFF:FFFFFFFFFFFFFFFFFFFFF::FFFFFFFFFFFFFFFFFFFFFFFFFFFFFFFFFFFFFFFFFFFFFFFFFFFFFFFFFFFFFF,FFFFFFF:FFFFFFFFFFFFFFFFFFFFF:F,FFF:FFFFFF:FF,FFFFFFFF:FFFF:F:F,FF:F,FFF::,FFFFFFFFFFFF,:FF:FFFF:FFF:FFFFF,FFFFFFFFFFFF:FF,FFFFFFFFFFF:FF:F
@A00920:152:HGHKKDRXX:2:2105:4933:35023 2:N:0:CGCGTTCA+TGTTCTCT
GGACTACTCGGGTTTCTAATCCTGTTCGCTCCCCACACTTTCGCTCCTCAGCGTCAGGTAATGCCCAGAGAACCGCCTTCGCCACCGGTGTTCCTCCTGATATCTGCGCATTTCACCGCTACACCAGGAATTCCAGTCTCCCCTACCGCACTCTAGTCTGCCCGTACCCACTGCAGGCCCGAGGTTGAGCCTCGGGTTTTCACAGCAGACGCGACAAACCGCCTACGAGCTCTTTACGCCCAATAATTCC
+
FFF,FFFFFFFFFFFFFFFFFFFFFFFFFFFFFFFFFFFF,FFFFFFFFFFFF,FFFF,F,FFF,FFFFFFFFFFFFFFFF:FFFFFFFFFFFFFFFFFFFFFFFFFFFFF:FFFFFFF:FF:FFFFFF,FFFFFFFFFFFFFFFFFFFFFFFFFFFFFFFFFFFFFFFFFFFFFFFFFFFF:FFFFFFF:FFFFFFFFFFFFFFFFFFFFFFFF:FFFFFF::F::FFFFF:FFFFFFFFF:FFFFF:F
@A00920:152:HGHKKDRXX:2:2105:28203:35023 2:N:0:CGCGTTCA+TGTTCTCT
GGACTACCGGGGTATCTAATCCTGTTTGCTCCCCACGCTTTCGCACCTCAGCGTCAGTATCGAGAAAGTGAGACGCCTTCGCCACTGGTGTTCATACGAATATCTAAGAATTTCACCTCTACACTAGCAATTCCACACACCTCACTAGACCTCAAGACAGCCAGTATCGAAGGCAGTTACTGGGTTGAGCCCCCGCATTTCACCACCGACTTAAAGATCCGCCTACGCGCCCTTTAAACCCAATAAATCC
+
:,F,FF,,,,F::FFFFFF,FFFFFF:FFFFFF:FFFFFFF,,,FFF:FFF,:FFF::F,,:F:F,,FF:FF,,::F:F:FF:F,,F::::FF,:::,FFF,F:FF,,FF:FF:FFFFFFF:,,,F,::FFFF,FF,:FF:FF:,,,,FF,,FFF,F:,,FF:FF:FF,,:FFFF,F,,,,,:,:,,F:F,,::,,F,,F:F:F,:,,F:FFF,F,FF:,F,FF,,FF,,,FFF:F,,:F,:,FFF,:F,
@A00920:152:HGHKKDRXX:2:2105:14724:36229 2:N:0:CGCGTTCA+TGTTCTCT
GGACTACAAGGGTATCTAATCCGGTTTGCTCCCCACACTTTCGCGCCTCAGCGTCACGTGTTGTCCAGCGAGCTGCCTTCGCAATGGGTGTTCCTACCAGTATCTACGCATTTCACCGCTACACTGGTAATTCCACTCGCCTCTCCAACCGTCAAGCCTGCCAGTATCCAACGCAATGCTGGGGTTGAGCCCCAGTCTTTAACATCGGACTTAACAGACCGCCTACGCGCCCTTTACGCCCAGTGATTCC
+
FFFFFFFF:FFFFFFFFFFFFFFFFFFFFFFFFFFFFF:FFFFFFFFFFFFFFFFFFFFFFFFFFFFFFFFFFFFFFFFFFFFFFFFFFFFFFFFFFFFFFFFFFFFFFFFFFFFFFFFFFF:FFFFFFFFF:FFFFFFFFFFFFFFFFFFFF:FFFFFFFFFFFFFFFFFFFF:,FFFFFFFFFFFFFFFFF:FFFFFF:FFF:FFFFFFFFFFF:FFFFFFFFFFFFFFF::FFF:FFFFFFFF,FFF
@A00920:152:HGHKKDRXX:2:2105:3070:36839 2:N:0:CGCGTTCA+TGTTCTCT
GGACTACTAGGGTTTCTAATCCCGTTCGCTCCCCATGCTTTCGCCTCTCAGCGTCAGGTCAGGCCCAGCGTGTCGCCTTCGCCACTGGTGTTCCTCCGGATCTCTACGCATTTCACCACTACACCAGGAATTCCACACGCCTCTACCTTCCTCTAGCCCTGCAGTTCGGTCACGTCCTCGCCCGGTTGAGCCGGGCGCTTTCACGCGCCACTTGCAGGACCGCCTACACCCGCTTTACACCCAGTAAATC
+
:FFF:FFFFFFFFFFFFFFFFF,FFFF:FF:FFFFFF:FFF:FF:FFFFFFFF:F,::F,,,FFFFFFF,F,:FFFFFFFF:FFFFFFF:FFFFF:F,FFF,FF:FFFF:F,FFFFFFF,,FFF:,FF:FFFF,F,FFFFF:F:FFFF,::FFFFFF:,F:,FFFF:F:F:FFFFFFFFF::FF:F,FFF:,FF:FF,FFFFFFFF,,FFFF:F:FFF:F,FF,,FFFF,F:,FFFFFF:FFFF:FFF,:
@A00920:152:HGHKKDRXX:2:2106:14281:1110 2:N:0:CGCGTTCA+TGTTCTCT
GGACTACACGGGTTTCTAATCCTGTTTGCTCCCCACGCTTTCGCGTCTCAGCGTCAGTACCGTCCCAGAGAGCCGCCTTCGCCACGGGTGTTCCTCCTGATATCTGCGCATTTCACCGCTACACCAGGAATTCCAGTCTCCCCTGCAACACTCCAGTTTGCCCGTATCGACTGCAGGCCCGAGGTTGAGCCTCGGGTTTTCACAGCCGACGCGACAGACCGCCTACGAGCTCTTTACGCCCAATAATTCC
+
FFFFFFFFFFFF:FFFFFF:FFFFFFFFFFFFFFFFFFFFFFFFFFFFFFFFFFFFFFFFFFFFFFFFFFFFFFFFFFFFFFFFF::FFFFFFFFFFFFFFFFFFFF:FFFFFFFFFFFFFFF,FFFF:FFFF:FFFFFF:FFFF:FFFFFFF:FFF:FFF:FF:FFFFFFF,FFFFFF:FFFFFFFFFFFFF:FF,FFF:FFFF,FFFFF:FFF:FFFF:FFF:F,FFFFFFFFF:FFFF:F:FFF:F:
@A00920:152:HGHKKDRXX:2:2106:1597:1564 2:N:0:CGCGTTCA+TGTTCTCT
GGACTACTAGGGTTTCTAATCCTGTTTGCTCCCCACGCTTTCGCACCTCAGTGTCAGTATCAGTCCAGGTGGTCGCCTTCGCCACTGGTGTTCCTTCCTATATCTACGCATTTCACCGCTACACAGGAAATTCCACCACCCTCTACCGTCCTCTAGCTTGCCAGTTTTGGATGCAGTTCCCAGGTTGAGCCCGGGGCTTTCACCTCCAACTTAACAAACCCCCTACGCGCGCTGTACGCCCAGTAATTCC
+
FFFFFFFFFFFFFFFFFFFFFFFFFFFFFFFFFF:FFFFFFFFFFF:F:FF:FFFFFFFF,FF,F,FF,:FFFFFFFFFFFFFF::FFF,,:FFF,F:,F:,:FFFFFF:F:,F:F:FFF,F,F,FF,:,,F:FFFF,,F:,FF,FF,:,::F,FFF:,:F,,:F:,FF,:FFF:FFFF,FFFF:FF,:FF:FFFFFF:,FF,,,FFF,F:FF:F,,,F:,:FF:FFFFFFFF,FFFF::FFFF,,:,FF
@A00920:152:HGHKKDRXX:2:2106:1452:2096 2:N:0:CGCGTTCA+TGTTCTCT
GGACTACCCGGGTATCTAATCCTGTTTGCTCCCCACGCTTTCGAGCCTCAACGTCAGTCATCGTCCAGCAAGCCGCCTTCGCCACTGGTGTTCCTCCTAATATCTACGCATTTCACCGCTACACTAGGAATTCCACTTGCCTCTCCGACACTCTAGCCTGACAGTTTCCAAAGCAGTACACGGGTTGAGCCCATGCCTTTCACTTCAGACTTGCCATGCCGTCTGCGCTCCCTTTACACACAGTAAATCC
+
FF,F:FFFF::FFFFFFFFFF:FFFFFFFFFFF:F,FFFFFFFF:FF,FFFFFFFFFFFFF:FFFF:FFFFF:FFFFFFFFFFFFFFF::F::FFFFFFF,FFFFF:,FFFFFFFF:FFFFFFF,FFFFFFF,FFFFF::F:FFFFFF,FFF::FF:F:,:,F::F:FFFFF,FFFF,:F,,,FFFFF:FFFFFFF:FFFFFF,FFFFFFFFF:,FF,,FFFFF,F,:FFF:FFFFFFF,FFFF:FFFF:
@A00920:152:HGHKKDRXX:2:2106:6451:2362 2:N:0:CGCGTTCA+TGTTCTCT
GGACTACAGGGGTATCTAATCCTGTTCGCTCCCCACGCTTTCGTGCCTGAGCGTCAGTCGCCGTCCAGCCACCCGCCTACGCTTCTGGTATTCCTCGTGATATCTACGCATTTCACCGCTACACCACGAATTCTAGTGGCCTCTCCGGGACTCAAGGACGGCAGTATCAAAGGCCGTCCTACGGTTGAGCCGTAGACTTTCACCCCTGACTTACCGCCCCGCCTGCACACCCTTTACACCCAATAATTCC
+
FFFFFFFFFFFF,FFFFFFFFFFFFFFFFFFFFFF:FFFFFFFFFFFFFFFFFFFFFFFFFFFFFFFFFFFFFFFFFFFFFFFFFFFF,F,:FFFFFFFFFFFFFFFFF:FFFFFFFFFFFFFFFFFF:,FFFF:FFFFFFFF:FFFFFF:FFF:FFFFFFFFFFF:FF:FFFFFFFF,FFFFF:FF:FFFFFF,FFFFF:,FF:F,:F:FF,FFFFF:FF:F:,FFF:F:,,FFFFFFFFFFFFF::FF
@A00920:152:HGHKKDRXX:2:2106:32072:2613 2:N:0:CGCGTTCA+TGTTCTCT
GGACTACAGGGGTTTCTAATCCTGTTTGCTCCCCACGCTTTCGCACATCAGCGTCAGTACCGGACCAGTGAGCCGCCTTCGCCACTGGTGTTCTTCCTAATATCTACGAATTCCACCTCTACACTAGGAGTTCCACTCACCTCTTCCGGACTCTAGGTCGCCAGTATCGAAGGCAGTTCTGGAGTTGAGCTCCAGGATTTCACCCTCGACTTAACGACCCGCCTACGTGCGCTTTACGCCCAGTAAATCC
+
FFFFFFF,FFFFFFFFFFFFFF:FFFFFFFFFFFFFFFFFFFFF:FFFFFFFFFFFFFFFFFFFFFFFFFFFFFFFFFFFFFFFFFFFFFFFFFFFFFFFFFFF:FFFFFFFFFFFFFF:FFFFFFFFF:FFFFFFFFFFFFFFFFFFFFFFFFFFFFFFFFFFFFF:FFFFFF,FFFFFFFFFFFF:FFFFFFFFFFFFFFFFF,F,:FF,:F:,F:FFFFFFFFFF:FFFFFFFFFFFFFFFFF:FFF
@A00920:152:HGHKKDRXX:2:2106:10565:2691 2:N:0:CGCGTTCA+TGTTCTCT
GGACTACAAGGGTTTCTAATCCTGTTAGCTCCCCACGCATTCGCGCCTCAGAGTCAGTTGCTGTCCAGCAGACCGCCTTCGCCACAGGTGTTCCTCCGAATATCTACGCATTTCACCCCTACACCCGGAATTCCGGCACCCCCACGGCGACTCCAGCCGCCCAGTACCCGCAGCAGTCCGGGGGTTGGGCCCCCGCCTTTCACTCCGGGCTTGAGCGCCCGCCTACGCGCCCATTACGCCCAATGATAAC
+
FFFFFF:FFFF,F,,F:FF,F:FFFF,FF:FFFFF::F,FFF,:FFF,FF,F,F::FFFF:FF:F,F:,F:FF:,,,:FF,FF:F:,:,,FF::FFF,FFFFF:,F,FFF,FFF:FFF,FFFFFF,:,FFF,,,F,F,,F:,F,:,,F::F,::F::::FF:F:,,F:F,,F::,F,F:,F,F,F:F,,FFFFFF:F,:FFFFFF,::FF,FFFFFF,FFF:FF:F,FFF,F:,FF:FF:F,,:,FF,FF
@A00920:152:HGHKKDRXX:2:2106:13883:2738 2:N:0:CGCGTTCA+TGTTCTCT
GGACTACCAGGGTTTCTAATCCCGTTCGCTACCCTGGCTTTCGCGGCTCAGCGTCAGGTGCAGCCCAGGGCGCCGCCTTCGCCTCTGGTGTTCCTCCGGATCTCTACGCATTTCACCACTCCACCCGGAATTCCACGCCCCTCTGCTGCCCTCAAGCTCGACAGTTTCGAAAGGACTCTCCCGGTTGAGCCGGGAGCTTTCACGTCCGAACTGAACAGCCGCCATCCCGCGCGTTAAGCCCACTAAAAAC
+
FFFFFFF,FFF:F:FFFFFF:F:FFFFFFFFFFFFF:FFFFFFF:F:FFF::FFFFF:FFFFFFFFFF,FFFFFFF:FFFFF:FFFFFFFFFFFFFFFFF:FFFFFF::,FFFFFFFFFFFFFFFFFFFFFFFFFFFF,FFFFFFFFFFFFFF,FF,F::FFFF:,FF,FFFF:,FF:FFFFFFFF:FFFF,:F:,::FF,F,,,,FF,,,F:,:FF:,F,,F,,FFF:F,F,,FF,,,FF,,,F,:,,F
@A00920:152:HGHKKDRXX:2:2106:10257:3286 2:N:0:CGCGTTCA+TGTTCTCT
GGACTACCAGGGTATCTAATCCTGTTTGCTCCCCACGCTGTCGCTCCTCAGTGTCAGCAACTGCCCAGCAGGCAGCCTTCGCCACTGGTGTTCTTTCGGATATCTACGCATTCCACCGCTACACCCGAAATTCCACATGCCTCTACAGTGCTCAAGCTCAGCAGTTCGCACGGCAGATCCGGGGTTGAGCCCCGGACTTTCACCCCACGCTTACCAAGCCCCCTACGCGCCCTTTACGCCCAGTGATTCC
+
FF:FFFF,:FFFF:FFF:FFFFFFF:,FFFFFFFFFFFF,FFFF,:FFFFF,FFFFFFFFFFFFFFFF,:,:F:F:FFFF,FFF:F,FFFFFFFF:F,FFFFFFF,FFFFFFFFFFFFFFFFFFF:FFFFFFFFF,,FFFF,FFF:FF:FFFF,FFFF:,,FFFFFFFFFFFFFFFFFFFF:FFFFFFFF:,F:FFFFFFFF::,FF,:F,:FFFF,,:F,FFFFFFF,F,FFFFF:FFFFFF,:FFFFF
@A00920:152:HGHKKDRXX:2:2106:22833:3364 2:N:0:CGCGTTCA+TGTTCTCT
GGACTACCAGGGTTTCTAATCCTGTTTGCTCCCCACGCTTTCGTGCCTCAGTGTCAGTGCTGGTCCAGGTGGCCGCCTTCGCCACAGATGTTCCTCCCGATCTCTACGCATTTCACTGCTACACCGGGAATTCCACCACCCTCTACCGCACTCTAGTCCGCCAGTATCCACCGCAATTCCCAGGTTGAGCCCGGGGCTTTCACATCCAACTTAACGAACCACCTACGCGCGCTTTACGCCCAGTAATTCC
+
FFFFFFFFFFFFFFFFFFFFFFFFFFFFFFFFFFFFFFFFFFFFFFFFFFFFFFFFFFFFFFFFFFFFF:FFFFFFF:F:FFFFFFFFFFFFFFFFFFF:FFFFFF:FF:FFFF,:FFFFF,F:FFFFFFF:FFFFFFF,F:FFFFFFF,F,:F:FFFFFF:FFF:FFFFFFFFFFFF:FFFFFFFF:F,FFFFFFFF,F:,:,FFFF,:FFFFFFF::FFFFFF:F:FFFFFFF,:FFF:FFF,:,F:,
@A00920:152:HGHKKDRXX:2:2106:20772:3709 2:N:0:CGCGTTCA+TGTTCTCT
GGACTACCAGGGTTTCTAATCCTGTTTGCTCCCCACGCTTTCGTGCCTGAGCGTCAGTCTTAGCCCAGGGGGCTGCCTTCGCCATCGGTGTTCCTCCTGATCTCTACGCATTTCACTGCTACACCAGGAATTCCACCCCCCTCTGCCAAACTCTAGCCCGCCAGTTTCCAATGCCATTCCCGGGTTGAGCCCAGGGCTTTCACATCGGACTTCACGAACCGCCTGCGCACGCTTTACGCCCAGTAATTCC
+
FFFFFFFFFFFFFFFFFFFFFFFFFFFFFFFFFFFFFFFFFFFF:FFFFFFFFFFFFFFFFFFFFFFFFFFFFFFFFFFFFFFFFFFFFFFFFFFFFFFFFFFFFFFFFFFFFFFFFFFFFFFFFFFFFFFFFFFFFFFFFFFFFFFFFFFFFFFFFFFFFFFFFFFFFF:FFFFFFFFFFFFFFFFFFFF:FFFFFFFFFFFFFFFFFFFFF,FFFFFFFFFFFFFF:F:FFF,FFFFFFFFFFF,FFF
@A00920:152:HGHKKDRXX:2:2106:22535:3850 2:N:0:CGCGTTCA+TGTTCTCT
GGACTACTAGGGTTTCTAATCCTGTTCGCTACCCACGCTTTCGTCCATCAGCGTCAATGAATTAGTAGTAACCTGCCTTCGCAATTGGTATTCCATGTAATCTCTAAGCATTTCACCGCTACACTACATATTCTAGTTACTTCCTAATTATTCAAGTCCTACAGTATCAATGGCAGTTTCCCCGTTGAGCGGGGAGATTTCACCACTGACTTATAAGACCGCCTACGGACCCTTTAAACCCAATGATTCC
+
FFFFFFFFFFFFFFFFFFFFFFFFFFFFFFFFFF:FFFFFFFFFFFFFFFFFFFFFFFFFFFFFFFFFFFFFF:FFFFFFFFF:FFFFFFFFFFFFFFFFFFFFFFFFFFFFFFFFFFFFFF:FFFFFFFFFFFFFFFF:FFFFFFFFFFFFFFFFFFFFFFFF:FFFF,FFFF:FFFFFF:FFFFFFFFFF:F:F:FFFFFFFFFFFFFFFFFFF:FFFFF:FFF,:FF,FF:FFF:F:FFFFFF:FF:
@A00920:152:HGHKKDRXX:2:2106:15519:4069 2:N:0:CGCGTTCA+TGTTCTCT
GGACTACCGGGGTTTCTAATCCTGTTTGCTCCCCACGCTTTCGCACCTCAGTGTCAGTATCAGTCCAGGTGGTCGCCTTCGCCACTGGTGTTCCTTCCTATATCTACGCATTTCACCGCTACACAGGAAATTCCACCACCCTCTACCGTACTCTAGCTTGCCAGTTTTGGATGCAATTCCCAGGTTGAGCCCGGGGCTTTCACATCTGACTTGACGGGCCGCCTGCGCGCCCTTTACGCCCAGTAAATCC
+
FFFFFFFFFFFFFFFFFFFFFFFFFFFFFFFFFFFFFFFFFFFFFFFFFFF:FFFFFFFFFFFFF:FFFFFFFFFFFFF::FF:FF::FFFF,F,F:FFFFFFFFFFFFFF:F:F,FFFFFF:F,FFF::FF:F:,FFFF:FFFFFFFFFFF:FFFF:FFF,FF:,FFFFFFF:FFF:,FFFFF,FFFFFFFFFFFF:FF:,:FFFFFF,FFF,:FFFF:F,::FFFFFFF:F,F:FFFF:FF,:FFFFF
@A00920:152:HGHKKDRXX:2:2106:21133:5869 2:N:0:CGCGTTCA+TGTTCTCT
GGACTACTCGGGTTTCTAATCCGGTTCGCTCCCCACGCTTTCGAGCATGAGTGTCAGGAACGGCCCAGAGCACCGCTTTCGCCACCGGTGTTCCTCCTGATATCTACGCATTTCACCACTACACCAGGAATTCCGTGCTCCTCTACCGCCCTCAAGCTACGCAGTATCGGCAGACCTCTCCAAGTTAAGCCTGGAGCTTGCACCACCGACTTGCGCAGCCACCTGCGCTCCCTTTACGCCCAGTAAATCC
+
FFFFFFFFFFFFFFFFFFFFFFFFFFFFFFFFFFFFFFFFFFFFFFFFFFFFFFFFFFFFFFFFFFFFFFFFFFFFFFFFFFFFFFFFFFFFFFFFFFFFFFFFFFFFFFFFFFFFFFFF:FFFFFFFFFFFFFFFFFFFFFFFFFFFFFFFFFFFFFFFFFFFFFFFFFFFFFFFFFFF,:FFFF:FFFFFFFFFFFF:FFFFFFFF:FFFFFFFFFFFFFFFFFFFFFFFFFF:FFFFFFFFFFFF:F
@A00920:152:HGHKKDRXX:2:2106:14552:5901 2:N:0:CGCGTTCA+TGTTCTCT
GGACTACTGGGGTTTCTAATCCTGTTTGCTCCCCACGCTTTCGCACCTCAGTGTCAGTATCAGTCCAGGTGGTCGCCTTCGCCACTGGTGTTCCTTGCTGTGTCTACGCATTTCGCCGCTGCGGAGGAAGTTCGGCCTCGCTCTAGCGTACGCGGGGTCGCCGGTTTTGGATGCTGTTCGCCGGTTGGGCCCGGGGCTGTCACGGCCAGCTTAGCGAAGCAGCTAGGGGGGGGTGAGGCGCAGTGAGTCG
+
FFFFFFFFFFFFFFFFFFFFFFFFFFFFFFFFFFFFFFF:FFFFFFFFFFFFFFFFFFFFFFFFF,FFFFFFFFF,F,F::FF,FF,:FF::,,,F,,F,,,:,F,,F,,F,:,,:FF,,,,,:,FF,,,:,,,,,:,,,,:,,,,,F,,,,,,,F,,FFF,,F,:F:FF,,F,,F,,,,,,FF,:F,F,,:FFFF,::,,,,,,,F,,,,,,,,F,,:F,,,,,,F,F,F,,,,,,F,:,,F,,,F,,,
@A00920:152:HGHKKDRXX:2:2106:21088:6417 2:N:0:CGCGTTCA+TGTTCTCT
GGACTACAGGGGTATCTAATCCTGTTCGCTCCCCACGCTTTCGCTCCTCAGCGTCAGTATCGGCCCAGAGACCCGCCTTCGCCACCGGTGTTCCTCCTGATATCTGCGCATTTCACCGCTACACCAGGAATTCCAGTCTCCCCTGCCGAACTCCAGTGATGCCCGTATCGACCGCACGCCCACAGTTAAGCTGTAGGTTTTCACGGCCGACGCGACACACCGCCTACGAGCTCTTTACGCCCACTAATTC
+
FF:FFFFFFFFFFFFFFFFFFFFFFFFFFFFFFFFFFFFFFFFFFFFFFFFFFFF:FFFFFFFF:FFFFFFFFFFFFFFFFFFFFFFFFFFFFFFFFFF:FF:FFFFFFFFFFF:,FFFFFFFFF:FF::FFF,,FFFFFFFFFFFFFFFFFFFFFFFFFFFFFFF,FFFFFFFFFFF:FFFFFFFF,:FF:FFFFFFFFFF,FFF:FF,,FF::FFF:,FF,F:FFF:F::F,FF:FF,:F,:F,F:F:
@A00920:152:HGHKKDRXX:2:2106:16821:6699 2:N:0:CGCGTTCA+TGTTCTCT
GGACTACTGGGGTTTCTAATCCTGTTTGCTCCCCATGCTTTCGAGCCTCAGCGTCAATGTGAACCCAGCTAGCTGCCTTCGCAATTGGTGTTCTTGGGGATCTCTACGCATTCCACCGCTACACCCCCAATTCCACTAGCCTCTGTTCCATTCAAGATGCCCAGTTTTGGATGCCGCTCCGAGGTTGGGCCCCGGTTTTAAACATCCAACTTAAACATCCGCCTACGCTCCCTTTACGCCCAGTGATTCC
+
FFFFFFFFFFFFFFFFFFFFFFFFFFFFFFFFFFFFFFFFFFFFFFFFFFFFFFFFFFFFFFFFFFFFFFFFFFFFFFFFFFFFFFFFFFFFFFFFFF::FFFFFFFF:FFFFFFFF:FFFFFFFFFFFFFFFFFFFFFFFFFFFFFFFFF:FFFF:FFFFFFFFF:FF:FFFFFFFFFF:FFFFFFFFFFF:FFFFFFFFFFFFFFF:FFF:F:FFFFFFFFF:FFF:FFFFFF::FFFFFFFFF:FFF
@A00920:152:HGHKKDRXX:2:2106:17662:6746 2:N:0:CGCGTTCA+TGTTCTCT
GGACTACAAGGGTATCTAATCCCGTTCGCTACCCAGGCTTTCGCGCCTCAGCGTCAGTTGCAGCCCAGGGAGCCGCCTTCGCCTCTGGTGTTCCTCCGAATCTCTACGAATTTCACCACTACACCCGGAATTCCACTCACCTCTCCTGCACTCTAGCTGTCCAGTTTCGAAGGGCCTAAACCAGTTGAGCACGGAGCTTTCACGTCAGACTTGAACAGCCGCCTCCCAGCGCTTTACGCCCAGTAAATCC
+
FFFFFFF,FFFFF,FFFFFFFF:FFF,FFFFFFF,,FFFFFFFF,,FFFFFFFFFF,,:,:F,,FFFF:F:FFFFFFFFFFFF,FFFFFFFFF,FFFF,FF:FFFFFF,FFFFFFFFFFF,FFF,:FFFFFFFFFF:F:FFFFF,,FF,,,FFF,F:F:F:FFFFFFF,FF,F,F,F,:,:F,FFFFFFF,,:,,F:FFFFFF,,F,,::FF,:F,F,,FFFFF:F,F:FFFFFFF:FFFFFFFFFFFF,
@A00920:152:HGHKKDRXX:2:2106:9399:7028 2:N:0:CGCGTTCA+TGTTCTCT
GGACTACAGGGGTATCTAATCCTGTTTGCTCCCCACGCTTTCGTGCCTCAGTGTCAGTGCTGGTCCAGATGGCCGCCTTCGCCACGGATGTTCCTCCCGATCTCTACGCATTTCACTGCTACACCGGGAATTCCGCCATCCTCTACCGCACTCTAGCCCGCCAGTATCCAATGCAATTCCCAGGTTGAGCCCAGGGCTTTCACATCAGACTTAACGAACCACCTACGCACGCTTTACGCCCAGTAATTCC
+
FFFFFFFFFFFFFFFFFF,FFFFF:FFFFFFFFFFFFFFFFFFFFFFFFFFFFFFFFFFFFFFFFFFFFFFFFFFFFFFFFFFFFFFFFFFFFFFFFFFFFFFFFFFFFFF,FFFFFFFFFFFFFFFF,FFF:FFFFFFFFFFFFFFFF,FFFFFFFF:FFFFFF:FFFFFFFFFFFFFFFFFFFFF,F:FFFFFFFFFFFFFF,FFFFFFFFFFFFFFFFFFF:FFFFFFFFFFFFFFFF,FFFFFFF:
@A00920:152:HGHKKDRXX:2:2106:23963:7044 2:N:0:CGCGTTCA+TGTTCTCT
GGACTACTAGGGTTTCTAATCCCGTTTGCTCCCCACGCTTTCGTGCCTTAGTGTCAGGAATGAGCCAGTCGCCTGCCTACGCCATCGGTGTTCCTCCCTATATCTACGGATTTCACTCCTACACAGGGAATTCCAGCGACCTCTCTCATCCTCTAGCTTCGCAGTTTTGGTAATGGATATGCGGTTGAGCCGCACGCTTTCACTACCAACTTACGATGCCACCTACGCAACTCTTTACGCCCAGTAATTC
+
FFFFFFF:FFFFFFFFFFFFFFFFFFFFFFFFFFFFFFF:FFFFFFFFFFFFFFFFF:FFFFFFFFFFFFFFFFFFFFFFFFFFFFFFFFFFFF,FFFFFFFFFFF:FFFFFFFFFFFFFFFF,:FF::FFFFFFFFFFFFFFFFFFFFFF:FFFF:FFF:FFFFFFFFFFFFF:FF:,FFFFFFFF:FFFFFFF:FF:FFFFFFFF:FFFFFFFFF,FF:FFFFFFFFFFFF:FFFFFFFFFF,F,FFF
@A00920:152:HGHKKDRXX:2:2106:26756:7185 2:N:0:CGCGTTCA+TGTTCTCT
GGACTACCGGGGTATCTAATCCCGTTCGCTCCCCTGGCTTTCGTGTCTCAGCGTCAGCACACTCCCAGCAACCTGTTTTCACCATCGGCGTTCCAAACGATATCTACGCATTTCACCGCTCCACCGTTTGTTCCGGTTGCCCCTAAGTGGCTCAAGACACCCAGTATACCAAGCAGTTCCACGGTTGAGCCGTGGGATTTCACAAGGTACTTAGGCATCCGCCTACACACGCTTTAAGCCCAGTGATTCC
+
FF,FFFFFFFFFFFFFFFFFFFFFFFFFFFFFFFFFFFFFFFFFFFFFFFFFFFFFFFFFFFFFFFFFFF:FFFFFFFFFFFFFFFFFFFFFFFFFFFFFFFFFFFFFFFFFFFFFFFFFFFFFFFFFFFFFFFFFFFFFFFFFFFFFFFFFFFFFFFFFFFFFFFFFFFFFFFFFFFFFFFFFFFFFFFFFFFFFFFFFFFFFFFFFFFFFFFFF,FFFFFFFFFFFFFFFFFF:FFFFFFFFFFFF:F
@A00920:152:HGHKKDRXX:2:2106:19027:8422 2:N:0:CGCGTTCA+TGTTCTCT
GGACTACTAGGGTTTCTAATCCTGTTTGATCCCCACGCTTTCGTGCCTCAGAGTCAATATATGTGTAGCGAGCTGCCTTCGCAATTGGTGTTCTATGTCATATCTAAGCATTTCACCGCTACATGACATATTCCGCTCACCTCCACAATATTCAAGACAGATAGTATCAACGGCAGTTTCCGAGTTAAGCTCGAAGATTTCACCACTGACTTACCTGTCCTCCTACGCACCCTTTAAACCCAGTGAATCC
+
FF:FFFFF:FFFF:FFFFFFFFFFFFFFFFFFFF:FFFFFFFFFFFFFFFFFFFFFFFFFFFFFFF:FFFFFFFFFFFFFFFFFFFFFFFFFFF:FFFFFFFFFFFFFFFFF:FFFFFFFFFFFFFFFFFFFFFFFFFFF::FFFFFF,FFFFFFFFFFFFFFFF:FFF:FFFFFFFFFFFFFFFFFF,FF:FFFFFFFFFFFFFFF:FFFFFFF,F:FFFF,FFFFFFF:FFFF:FFFF:FFFFFF,FF
@A00920:152:HGHKKDRXX:2:2106:30192:8531 2:N:0:CGCGTTCA+TGTTCTCT
GGACTACTGGGGTATCTAATCCCGTTCGCTCCCCTAGCTTTCGCGCCTCAGCGTCAAGAATGGGCCAGCTAGTCGCCTTCGCCACTGGTGTTCCTCCCGATATCTACGCATTTCACCACTACACCGGGAATTCCACTACCCTCTCCCACCTTCAAGCCGATCAGTTTCCGATGCAGTTTCCCAGTTGAGCCGGGAGATTTCACATCGGACTTGACCAGCCGCCTGCGCGCTCTTTACGCCCAGTAAATCC
+
FFFFFFFFFFFFFFFFFFFFFFFFFFFFFF:FFFFFFF,FFFFFFFFFFFFFFFFFFFF:FFF:FFFF,FFFFFFFFFFFFFFFF:FFFFFFFFFF:FFFF,FFFFFFFFFFFFFF:FFFFFFFFFFF,FFFFFFFF,,FF:FFFFFF,:::FFF:F:,FFFF:F:FFFFF,FFFFFFFF:FFFFFFFFF,:,FFFFFFFFFFF,F:FFF:F,:FF,FFFFFFF,FFFFF,F:F:FFFFFF,FFFFFFF:
@A00920:152:HGHKKDRXX:2:2106:14507:8766 2:N:0:CGCGTTCA+TGTTCTCT
GGACTACTGGGGTTTCTAATCCTGTTTGCTCCCCACGCTTTCGTGCATGAGCGTCAGTGTCAGCCCAGGGAGCTGCCTTCGCCATCGGTGTTCTTCCACATCTCTACGCATTTCACTGCTACACGTGGAATTCCACTCCCCTCTGCTGCACTCTAGCCTTGCAGTTTCAAACGCAATTCCCAGGTTAAGCCCGGGGATTTCACATCTGACTTACAAAACCGCCTGCGCACCCTTTACGCCCAGTAATTCC
+
FFFFFFFFFFFFFFFFFFFFFFFFFF:FFFFFFFFFFFFFFFFFFFFFFFFFFFFFFFFFFFFFFFFFFFFFFFFFFFFFFFFFFFFFFFFFFFFFFFFFFFFFFFFFFFFFFFFFFFFFFFFFFFFFFFFFFFFF:FFFFFFFFFFFFFFFFFFFFFFFFFFFFFFFFFFFFFF:F,FFF:FFFFFFFFFFFFFFFFFFFFF:FFFFFFFFFFFFFFFFFFFFF:FF,F:FFFFFFFFFFFFFFF:FFF
@A00920:152:HGHKKDRXX:2:2106:11794:9111 2:N:0:CGCGTTCA+TGTTCTCT
GGACTACTGGGGTTTCTAATCCCGTTCGCTACCCTGGCTTTCGCGGCTCAGCGTCAGGTGCAGCCCAGGGCGCCGCCTTCGCCTCTGGTGTTCCTCCGGATCTCTACGCATTTCACCACTCCACCCGGAATTCCACGCCCCTCTGCTGCCCTCTAGCTGTCCAGTTTCGAACGGCCTCTCCCGGTTGAGCCGGGAGCTTTCACGTCCGACTTGAACAGCCGCCTGCCCGCGCTTTACGCCCAGTACATCC
+
FF:FFFFFFFFFFFFFFFFFFFFFFFFFFFFFFFFFFF:FFFFFFFFFFFFFFFFFFFFFFFFFFFFFFFFFFFFFFF,FFFFFFFFFFFF,FFFFFFFFFFFFFFFFFFFFFFFFFFFF:F:FFF:FF,,FFFFFFFFFFFFFF:FFFFFFFF:FFFFFFFFFFFFFFFFFFFFFFFFFFFFFFFFFFFF:FFFFFFFFFFF:FFFFFFFFFF:FFFFFFFFFFFFFFFFFFFFFFFFFFFFFF:,FFF
@A00920:152:HGHKKDRXX:2:2106:2528:9314 2:N:0:CGCGTTCA+TGTTCTCT
GGACTACAGGGGTTTCTAATCCTGTTCGCTCCCCACACTTTCGCTCCTCAGCGTCAGGTAATGCCCAGAGAACCGCCTTCGCCACCGGTGTTCCTCCTGATATCTGCGCATTTCACCGCTACACCAGGAATTCCGTTCTCCCCTGCATACCTCCAGTCTGCCCGTATCGGAAGCAAGCACCGAGTTAAGCCCGGTGTTTTCACTCCCGACGCGACAAACCGCCTACGAGCCCTTTACGCCCAATAATTCC
+
FF,FFFFFFFFF:FFFF:FFFFFFF:FFFFFFFFFFFFFFFFFFFFFFFFFFFFFFFFF,FFFFFFFFFFFFFFFFFFFFFF:FFFFFFFFF::FFFFFFF::FFFFFF:FFFFF:FFFFFF:FFFFFFFFFFFFFFFF::FFFFF:FFFFFFFFFFFFFFFFF,:FFFFF,F:F::FFFFFFFFFFF:FFFFFFFFFFFFFFF::F:FFF:FF:F,FF:FFFF:FFFFF:FFFFFFFFFF,F,FFF,FF
@A00920:152:HGHKKDRXX:2:2106:26955:10191 2:N:0:CGCGTTCA+TGTTCTCT
GGACTACTCGGGTTTCTAATCCTGTTCGCTCCCCACGCTTTCGCGTCTCAGCGTCAGTACCGTCCCAGAGAACCGCTTTCGCCACTGGTGTTCCTCCAAATATCTACGCATTTCACCGCTACACTTGGAATTCCACTTTCCTCTGACGTCCTCTAGCCTCCCAGTATTCAGTCCATTCCCAGGGTTGAGCCCTGGTCTTTAAGACCAAACTTAAAAGGCCGCCTACGTTCGCTTTACGCCCAATAAATCC
+
FFFFFFFFFFFFFFFFFFFFFFFFFFFFFFFFFFFFFFFFFFFFFFFFFFFFFF:FFFFFFFFFFFFFFFFFFFFFFFFFFFFFFFFFFFFFFFFFFFFFFFFFFFFFFFFFFFFFFFFFFFFFF:FFFFFFFFFFFFFFFFFFFFFFFFFFFF:FFFFFFFFFFFFFFFFFFFFFFFFFFFFFFFFFFFFFFFFFFFFFFFFF:FFFFFFFFFFFFFFFFFFFFFFFFFFFF:F,FFFFFFF:F:FFFF
@A00920:152:HGHKKDRXX:2:2106:21305:10614 2:N:0:CGCGTTCA+TGTTCTCT
GGACTACTCGGGTTTCTAATCCCGTTTGCTCCCCTGGCTTTCGCGCCTCAGCGTCAGTGTCAGCCTAGCAACCCGCCTTCGCCTCAGGTGTTCCTCTTGATATCTACGCATTTCACCGCTACACCAAGAATTCCGATTGCCCTTTCTGCACTCTAGCACTGCAGTATCAGCTGGCCGTTCCGAGTTAAGCTCGGAGATTTCACAGCTGACTTACCGCGCCGCCTACGCGCCCTTTACGCCCAGTAAATCC
+
FF:FFFFFFFFFFFFFFFFFFFFFFFFFFFFFFFFFFFFFFFFFFFFFFFFFFFFFFFFFFFFFFFFFFFFFFFFFFFFFFFFFFFFFFFFFFFFFFFFFFFFFFFFFFFFFFFFFFFFFFFFF:FFFFFFFFFFFF:FFFFFF:FFFFFFFF,FFFF::FFFFFFFFF:F:FFFFF::FFFFFFFFFFF,FFFF:FFFFFFFFFFFFFFFFF:::FFFFFFFFFFFFFFFFFFFFFFFFFFFFFFFFFF
@A00920:152:HGHKKDRXX:2:2106:20717:10661 2:N:0:CGCGTTCA+TGTTCTCT
GGACTACCAGGGTTTCTAATCCGGTTTGCTCCCCACGCTTTCGCCCCTGAGCGTCAGGATAAGGCCAGGATGCCGCCTTCGCCACTGGTGTTCCTCCAGATATCTACGCATTTCACCGCTACACCTGGAATTCCGCATCCCTCTCCTCACCTCAAGCCTGCCAGTTTTCGAGGCACCCTCCCAGTTGAGCCGGGAGATTTCACCTTGACCTAGACAAGCCGCCTGCGGGCTCTTTACGCCCAGTAAATCC
+
FFFFFFFFFFFFF:FFFFFFFFFFF:FFFFFFFFFFFFFFFFFFFFFFFFFFFFFFF:FFFFFFFF,FFFFFFFFFF:FFFFFFF:FFFFF:FF:FFFFFFFFFF:FFF:FFFFFFFFFFFFFFFFFFFFFFFFFFFFFFF:FFFFFFFF:,FFFFF:FFFFFF,,,FF:FF:::FFFFFFF::,:FFFFFFFFFFFFF:FFFFFFF:,FF::FFFFFF:FFFFF,FFFFFFFFFFFFFFF::F:,FFFF
@A00920:152:HGHKKDRXX:2:2106:6786:10927 2:N:0:CGCGTTCA+TGTTCTCT
GGACTACTGGGGTATCTAATCCTGTTTGCTCCCCAAGCTTTCGCGCCTCAGCGTCAGTACCGCGCCAGATAGCTGCCTTCGCCACAGGTGTTCTTCCCCATATCTACGAATTTCACCTCTACACTGGGAATTCCGCTACCCTCTCTCGGACTCACCGCCCGGCAGTCTCAACCGCAGTTCCCGGGGAGAGCCCGGGCCTTTGACGCCTCACTTACCGCACCGCATACGCGCCCGATCCGCCCAGTAATTC
+
,:FF,F:,,,F::F:,FFFF:FFFFF:,,FFFFFF,,F,:FFFF,FFFFF:FFFFF,,FF:F,,,F::,,,FF,:F,FFFFF,F,,F:FFF:F:FFF,:F,,FF,::F,:,:,:F,,F:F,FFF:FFFFFF,FFF:,F,:::FFF:F,F,,FFF,,:F,:FF:F,F:FFFF,F,F,,F,FFFF,FF,,F:F,,:,F,FF,,,:FFFF:,F,,FFFFFF,F,,,,:FFFFFF,:,,F,FFFFF,F,,,F,:
@A00920:152:HGHKKDRXX:2:2106:18475:11913 2:N:0:CGCGTTCA+TGTTCTCT
GGACTACTGGGGTTTCTAATCCTGTTTGCTCCCCACGCTTTCGCGCCTCAGCGTCAGTGTCCGTCCAGATGGCCGCCTTCGCCACCGGTGTTCTTCCCAATATCTACGAATTTCACCTCTACACTGGGAATTCCACCATCCTCTCCGGAACTCGAGCCCGCCAGTATCAAATGCTGTTCCCAGGTTGAGCCCGGGGCTTTCACATCTGACTAAACGGGCCGCCTACGCGCCCTTTACGCCCAGTAATTCC
+
FFFFFFFFFFFFFFFFFFFFFFFFFFFFFFFFFFFFFFFFFFFFFFFFFFFFFFFFFFFFFFFFFFFFFFFFFFFFFFFFFFFFFFFFFFFFFFFFFFFFFFFFFFFFFFFFFFFFFFFFFFFFFFFFFFFFFFFF:FFFFFFFFFFFF:FFFFFFFFFFFF:FF:FFF,FFFFFFFFFFFFFF,FFFFFFFFFF::FFFFFFFFFFFFFFFFFFFFFFFFF:FFFFFFFFF:,F:FFFFFFFFF:F,FF
@A00920:152:HGHKKDRXX:2:2106:26377:12446 2:N:0:CGCGTTCA+TGTTCTCT
GGACTACCGGGGTTTCTAATCCTGTTCGCTCCCCACGCTTTCGCTCCTCAGCGTCAGTTCCAGCCCAGAGCGCCGCCTTCGCCACTGGTGTTCCTCCTGATATCTGCGCATTTCACCGCTACACCAGGAATTCCACGCTCCCCTACTGGACTCTAGCCACAGCAGTATCGGGTGGCGTCTCCAGGTTGAGCCTGGAGGTTTCACACCCGACTTACTGAGCCGCCTACGAGCTCTTTACGCCCAATGAATC
+
FFFFFFFFFFFFFFFFFFFFFF:FFFFFFFFFFFFFFFF:FFFFFFFFFFFFFFFFFFFFFFFFFFFFFFFFFFFFFFFFFFFFFFFFFFFFFFFFFFFF:FFFFFFFFFFFFFFFFFFFFFFFFFFFFFFFFFFFFFFF:FFFFFFFF:FFFFFFFFFFFFFFFF:FFFFFFFFF:FFFFFFFF,FF,FFFFFFFFFF,FFFFFFFFFFF:FFFF:FF:FFFF:FFFFFFFFFFFFFFFFFF:F:F,FF
@A00920:152:HGHKKDRXX:2:2106:20754:14168 2:N:0:CGCGTTCA+TGTTCTCT
GGACTACTGGGGTATCTAATCCTGTTTGCTCCCCACGCTTTCGCACCTCAGCGTCAGTATCGGGCCAGTGAGCCGCCTTCGCCACTGGTGTTCTTGCGAATATCTACGAATTTCACCTCTACACTCGCAGTTCCACTCACCTCTCCCGAACTCAAGACTTCCAGTTTCGAAGGCAGTTCCGGAGTTGAGCTCCGGGATTTCACCCCCGACTTAAAAGTCCGCCTACGTGCGCTTTACGCCCAGTAATTCC
+
FFFFF:FFFFFFFFFFFFFFFFFFFFFFFFFFFFFFFFF:FFFFFFFFFFFFFFFFFF,FFFFFFFFFFFFFFFFFFFFFFFFFFFFFF:FFFFFFFFFFFFFFFFFFF:FFFFFFFFFFFFFFFFFFF:FFFFFFFFFFFFFFF:FFFFFFFFFFFFFF:FFFFFFFF:F:FFFFFFFFFFFFFFF:FF:F:FFFFFFFFFFFFFFFFFFFFF:F:FFFFFFFFFFFFFFF,,FFFFF:FFFF,,:F:F
@A00920:152:HGHKKDRXX:2:2106:16306:14387 2:N:0:CGCGTTCA+TGTTCTCT
GGACTACACGGGTATCTAATCCTGTTTGCTCCCCACGCTTTCGTACCTCAGCGTCAATACTTGTCCAGAGAGTCGCCTTCGCCACTGGTGTTCTTCCGAATATCTACGCATTTCACCTCTACACTCGGAATTCCACTCACCTCTCCAAGATTCTAGCTATCTAGTTTCAAAGGCAGTTCTGGAGTTGAGCTCCAGGCTTTCACCTCTGACTTGAATAACCGCCTACGAACTCTTTACGCCCAGTAATTCC
+
FFFFFFFFFFFFFFFFFFFFFFFFFFFFFFFFFFFFFFFFFFFFFFFFFFFFFFFFFFFFFFF,FFFF,,FFFFFFFFFFFFFFF,FFF:FFFFFFFFFFFFFFFFFF,FFFFFFFFFFFFFFF:FFFFFFFFF,FF,,FF:FFFFFF,F,FFFFF::FFFF:FFF,FFFFFFF:FF,,FF:,FFFFFFF:FFFFFFFF:FFFF:FFFFFFFFF:FF,FFFFFF,FF,FF,FF,:FFFFFFFFF,FFF:F
@A00920:152:HGHKKDRXX:2:2106:14705:15937 2:N:0:CGCGTTCA+TGTTCTCT
GGACTACTGGGGTTTCTAATCCTGTTCGCTCCCCACACTTTCGCTCCTCAGCGTCAGGTAATGCCCAGAGAACCGCCTTCGCCACCGGTGTTCCTCCTGATATCTGCGCATTTCACCGCTACACCAGGAATTCCGTTCTCCCCTGCATACCTCTAGTCTGCCCGTATCGGAAGCAGGCACGGGGTTAAGCCCCGTGTTTTCACTCCCGACGCGACAGACCGCCTACGAGCCCTTTACGCCCAGTAATTCC
+
FF:FFFF:FFF:F:FFFFFFFFFFFFFFFFFFFFFFFFFFFFFFFFF::FFFFFFFFFF:FFFFFFFFFFFFFFFFFFFFFFFFFFFFFFFFFFFFFFFFFF:FF:FFFFF:FFFFFF::FFF:FFFFFFFFFFFFFFFFFFFFFFFFFFFFFFFFFFFFFFFFF:FFFF::FF:FFFFFFFFFFFFFFFFFFFFFFFF:FFFFF:FFFFFFFFFFFFFFFFFFFFFFFFFFFFFFF:FFFFF:FFFFFF
@A00920:152:HGHKKDRXX:2:2106:25156:16971 2:N:0:CGCGTTCA+TGTTCTCT
GGACTACCCGGGTATCTAATCCTGTTCGCTCCCCAGGCTTTCGTGCCTCAGCGTCAGTTATAGATTAGTAACCTGCCTACGCTATTGGTGTTCTTCTTGGTATCTATGCATTTCACCGCTACACCATGAATTCCGCCTCCCCCAACTATACTCTAGCAATCCAGTATCAATGGCAATTTTACGGTTGAGCCGCAACCTTTCACAACTGACTTAAAATTCCGCCTACGCACCCTTTAAACCCAATAAATCC
+
FF,FFFF,:FFFF,FFF,FFFF:FF,FFFFFFFF,,FFF:FFF:FF,FFFFF:FF:FFFF,FF,FF,F,FF,F:F,FF,F,F,,,:FFFFFFFFFF,FF,,F,FFFFFFFFFFFFFFFFF:FFFFF,FFF:FFFF,,F,FF,F:,FF:F:FFF,FF,FF,,FFFF,FFF,FF::,,FFF,F:,FFFFFFF,,:FF,:F:FF::,F:FFFFFFF:,::,F,FF:F,F:F,:,FFFFFF,FFFFFFFFFF:F
@A00920:152:HGHKKDRXX:2:2106:13150:17159 2:N:0:CGCGTTCA+TGTTCTCT
GGACTACTCGGGTTTCTAATCCCGTTCGCTACCCTGGCTTTCGCGGCTCAGCGTCAGGTGCAGCCCAGGGCGCCGCCTTCGCCTCTGGTGTTCCTCCGGATCTCTACGCATTTCACCACTCCACCCGGAATTCCACGCCCCTCTGCTGCCCTCTAGCTGTCCAGTTTCGAACGGCCTCTCCCGGTTGAGCCGGGAGCTTTCACGTCCGACTTGAACAGCCGCCTGCCCGCGCTTTACGCCCAGTAAATCC
+
FFFFFFFFFFFFFFFFFFFFFFFFFFFFFFFFFFFFF:FFFFFFFFFFFFFFFFFFFFFFFFFFF:FFFFFFFFFFF:FFFFFFF:FFF:FFF::FFFFFFFFFFFFFFFFFFF::FFFFFFFFFFFFFFFFFFFF:FFFFFFFFFFFFFFFFFFFF:FFFFFFFFFFFFFFFFFFFFFFFFFFFFFFFFFFFF,FFFFFFFFFFFFFFFFFF:FFFFFFFFFFFFFFFF:F,FFFFFFFFFFFF:FFFF
@A00920:152:HGHKKDRXX:2:2106:15989:17315 2:N:0:CGCGTTCA+TGTTCTCT
GGACTACACGGGTATCTAATCCGATTCGCTACCCACGCTTTCGTGTTTCAGTGTCAGGAGAGTGCCAGTGTGCTGCCTTCGCTTTTGGTGTTCCCCAAGATATCAACGGATTTCACCCCTACACCTTGAGTTCCGCACACCTCTCACTTCCTCTAGTATGACCGTTTCTCACGCGAGTTCCGGGTTAAGCCCGAAGATTTAACGCGAGACTAATCACACCACCTACACACCCTTTACGCCCAGTAAATCC
+
FFFFFFFFFFFFFFFFFFFFFFFFFFFFFFFFFFFFFFFFFFFFFFFFFFFFFFF:FFFFFFFFFFFFFFFF:FFFFFFFFFFFFFFFFFFFFFFFFFFFF,FFFFFFFFFFFFFFFFFFFFFFFFFF,FFF,FFFFFFFFFFFFFFFFFF,FF:F:FFFFFFF:FF:FFFFFFFFFFFFFFFFFF:,:FF:FF,F:FFF:,:FFFFF,F,::FFFFF:FF:FFF:FFFFFFFF,FFFFFF,F,F,FFF:
@A00920:152:HGHKKDRXX:2:2106:1877:17644 2:N:0:CGCGTTCA+TGTTCTCT
GGACTACCCGGGTTTCTAATCCCGTTTGCTCCCCTGGCTTTCGCGCCTCAGCGTCAATCTCGGTCCAGGATGCCGCCTTCGCCACCGGTGTTCCTCCAGATATCTACGCATTTCACCGCTACACCTGGAATTCCGCATCCCTCTCCCGAATTCAAGCCACCCAGTATCAGACGCAGTTCCCCGGTTGAGCCGAGGGATTTCACGTCTGACTTAGGCGGCCGCCTACGCGCCCTTTACGCCCAGTAATTCC
+
FFFFFFFFFFFFF,FFFFFFFFFFFFFFFFFFFFFFFFFFFFFFFFFFFFFFFFFFFFFFFFFFFFFFFFFFFFFFFFFFFFFFFFFFFFFFFFFFFFFFF,:FF:FFF:FFFFFFFFFF:FFFFFFFFF:FFF:FF,FFFFFFFFFFFFFFFFFFFFFFFFFF:F:FFFFFFFFF:F:FFFFFF,FFFFFF:FFFF,F:FFFF:F,FFF,FFFFF:FFFFFFF,FFFFF,FFFFFFFFFF:F,FFFF:F
@A00920:152:HGHKKDRXX:2:2106:24433:17785 2:N:0:CGCGTTCA+TGTTCTCT
GGACTACCCGGGTTTCTAATCCTGTTTGCTCCCCACGCTTTCGTACCTCAGCGTCAATACCGGCCCAGCTGATCGCCTTCGCCACTGGTGTTCTATCCAATATCTGCGAATTTCACCTCTACACTGGATATTCCATCAGCCTCTACCGGATTCTAGAAAGGCAGTTTCAAATGCAGTTCCAGGGTTGAGCCCTGGGCTTTCACATCTGACTTTTCTTTACGCCTACGCACGCGTTAAGCCCAGTGATTCC
+
:FF:FFFFF:FFFFFFFFFF,FFFFFF:FF,FFF:F:FFFFF,FF:FFFF:F,FFF:,FFFFFFFFF:FFF:FFFFF:FFFF,FFFF,FFFFFFFFFFFFFFFF,FFF:,FF,:FFF,FFF,F::F,FFFF:,,FFFFF,FFF:F,FFFFF:,FFFFFFF::FF,F:FFFF,,FF::FFFFF:F,:FFFF:FFFFFF,:F,F,FFFFF:FFFF,FFF:,,FF,:FF,,FF,,,,,FFF:,FFF:F:FF,F
@A00920:152:HGHKKDRXX:2:2106:29161:17832 2:N:0:CGCGTTCA+TGTTCTCT
GGACTACCGGGGTTTCTAATCCCGTTCGCTCCCCATGCTTTCGCATCTCAGCGTCAGGTCAGGCCCAGCGTGTCGCCTTCGCCACTGGTGTTCCTCCGGATCTCTACGCATTTCACCACTACACCCGGAATTCCACACGCCTCTACCTACCTCTAGTCGCGCAGTTCGATTGCGTCCTCGCCCGGTTGAGCCGGGCGCTTTCACGCCTCACTTGCACGACCGCCTACACGCGCTTTACACCCAGTAAATC
+
FFFFFFFFFFFFFFF:FFFFFFFFFFFFFFFFFFFF:FFFFF:FFFFFFFFFF:FFFFFFFFFFFFFFFFFFFF::F,FFFFFFFFFFFFFFFFFFFFF:FFFFFFFFFFFFFF:FFFFFFFFFFFFFFFFFFFFFFFFFFFFF,:FFFFF,FFFFFFF:FFFFFFFFFFFFFFFFF,FFFF::FFFFFF,FFFFF:F::FFFFFF:FF:FFF,FFFFFFFFFFFFFFF::F::FFFF,F,F,FFFFF:F
@A00920:152:HGHKKDRXX:2:2106:13024:18004 2:N:0:CGCGTTCA+TGTTCTCT
GGACTACCAGGGTATCTAATCCCGTTTGCTCCCCTAGCTTTCGCGCCTCAGCGTCAGTGTCGGTCCAGGAAGCCGCCTTCGCCACCGGTGTTCCTCCGGATATCTACGCATTTCACCGCTACACCCGGAATTCCGCTTCCCTCTCCAGAACTCTAGCCATCTAGTATCATGTGCAGTTCCCCAGTTGAGCCGGGGGATTTCACACAGGACTTAGGTAACCGCCTACGCGCCCTTTACGCCCAGTAATTCC
+
FFFFFFFFFFFFFFFFFFFFFFFFFFFFFFFFFFF,FFFFFFF:FFFFFF:FFFFF,FFF:FFFFFFFFFFF:FFFF:FFFFFFFFFFFFFFFFFFF:FFFFF:FFFFF::FFF:FFFFFFFFFF,FFFF:FFFFF,F,FFFFF,:,F,FFFF:,F:F,,:,:FF,FF,,,,FFFFFFF,F:FFFFFFFF,F,:FFFFF,FF:,,,,FFFF,:,,,,,F:,FFF,FF,,FFFF:F:FFF:FFFFF,:,FF
@A00920:152:HGHKKDRXX:2:2106:22444:18474 2:N:0:CGCGTTCA+TGTTCTCT
GGACTACACGGGTATCTAATCCGGTTCGCTCCCCACGCTTTCGTGCCTTAGCGTCAGAAATGGTCCAGTGGCCTGCCTACGCCATCGGTGTTCCTTCTAATATCTACGGATTTCACTCCTACACTAGAAATTCCAGCCACCTCTACCATTCTCGAGCTTACCAGTTTGGATAATAGTCTGTATGGTTGAGCCACCAGGTTTCACTATCCACTTAATAAGCCGCCTACGCAACTCTTTACGCCCAGTCACT
+
FFFFFFFFFFFFFFFFFFFFFFFFFFFFFFFFFFFFFFF:FFFFFFFFFFFFFFFFFFFF:FFFFFFFFFFFFFFFFF,FFFFFFFFF,FFFF:FFFF:FFFFFFFFFFFFFFFFFFFFFFFFFFFFFFFFFFFFFFFFFFFFFFFFF:FFFFFFFF:FFFFFFFFFFF:FFFFFFFFFFF:FFFFFF:FFFFFFFFFFFFFFFFFFFFFFFFFFFFF:FFFFFFFFF,FFFFFFFFFFFFFF:FFFFFF
@A00920:152:HGHKKDRXX:2:2106:20980:18912 2:N:0:CGCGTTCA+TGTTCTCT
GGACTACTGGGGTTTCTAATCCTGTTTGCTCCCCACGCTTTCGCACCTCAGCGTCAATATGTGTCCAGTGAGTCGCCTTCGCCACTGGTGTTCTTCCGAATATCTACGAATTTCACCTCTACACTCGGAATTCCACTCACCTCTCCACAATTCTAGCGATGCAGTCTTAAAGGCAGTTCCGGAGTTGAGCTCCGGGCTTTCACCTCTAACTTACAAAGCCGCCTACGCGCGCTTTACGCCCAGTAATTCC
+
FFFFFFFFFFF:FFFFF:FFFFFFFFFFFFFFFFFFFFFFFFFFFFFFFFFFFFFFFFFFFFFFFFFFFFF:FFFFFFFFFFFFFFFFFF,FFFF:FFF:FFFFF:FF,FFFFFFFFFFF:FFFFF:FFFFFFFFFFF:FFFFFFFFFFFFFFFF:FFFFFF,FFFFF,FFFF:::FF:FFFFF:FFFFFFFFFFFFFFF:F,FF:FFF:FF:FFFF:,F,FFFF:FF:FFFFF:FFFFFFFF:FF,::,
@A00920:152:HGHKKDRXX:2:2106:14055:19351 2:N:0:CGCGTTCA+TGTTCTCT
GGACTACTGGGGTTTCTAATCCCGTTTGCTCCCCTGGCTTTCGCGCCTCAGCGTCAGTTTCGGTCCAGAATGCCGCCTTCGCCACCGGTGTTCCTCCAGATATCTACGCATTTCACCGCTACACCTGGAATTCCACATTCCTCTCCCGAACTCAAGTCACCCAGTATCGGACGCAGTTCCCAAGTTAAGCTTGGGGATTTCACGTCCGACTTAGGCAACCGCCTACGCGCCCTTTACGCCCAGTAATTCC
+
FFFFFFFFFFFFFFFFFFFFFF:FF,FFFFFFFFFFFFFFFFFFFFFFFFFFFFFFFFFFFFFFFFFFFFFFFFFFFFFFFFFFFFFFFFFFFFFFFFFFFFFFFFFFF,FFFFF:FFFF,FFFFFFFFFFFFF,FFFFFFFFFFFF,:FFFFFF,F,F,::F::FFFFFFFFFFFFFFFFFFFFFFF,FFFF:FFFF:,:FFFFFFFFFFFFFF:::FFFFFFFFFFFFFF:F,FFFF,F,FFF:F,FF
@A00920:152:HGHKKDRXX:2:2106:18023:19648 2:N:0:CGCGTTCA+TGTTCTCT
GGACTACCGGGGTTTCTAATCCCGTTTGCTACCCTAGCTTTCGCGCCTCAGCGTCAATACCGGTCCAGGATGCCGCCTTCGCCACTGGTGTTCCTCCAGATATCTACGCATTTCACCGCTACACCTGGAATTCCACATCCCTCTCCCGGATTCAAGCTCGCCAGTATCGGACGCAGTTCCCCGGTTGAGCCGAGGGATTTCACGTCCGACTTAGCAGGCCGCCTACACGCGCTTTACGCCCAATGATTCC
+
FFFFFFFFFFFF:FFFFFFFFFFFFFFFFFFFFFFFFFFFFFFFFFFFFFFFFFFFF,FFFFF,FFFFFFFFFFFFFFFFFFFFFFFFFFFFFFFFFFFF:FFFFFFFFFFFFF:FFFFFFFF:FFFFFFFFFFFF:FFFFFFFFFFFFFFFFF:FFFFFFFFFFFFF,FFFFFF:FF:FFFFFFFF:FFFF,F,::FFFFFFFFFFFFFFFFFFFFFFFFFFFFFFF,FFFFFFFFF:F:FFF::FFFF
@A00920:152:HGHKKDRXX:2:2106:26295:19820 2:N:0:CGCGTTCA+TGTTCTCT
GGACTACAGGGGTTTCTAATCCGGTTCGCTCCCCACACTTTCGCGCCTCAGCGTCACGAGCTGTCCAGCGAGCTGCCTTCGCCATGGGTGTTCCTACCAGTATCTACGCATTCCACCGCTACACTGGTAATTCCACTCGCCTCTCCAGCCGTCCAGCCTGCCAGTACCCACTGCCGTTCCGAGGTTGAGCCTCGGGATTTGACAACGGACTTAACAGACCGCCTACGCGCCCTTTACGCCCAGTGATTCC
+
FFFFFFFFFFFFFFFFFFFFFFFFFFFFFFFFFFFFFFFFFFFFFFFFFFFFFFFFFFFFFFFFFFFFFFF:FFFFFF:FFFFFFFFFFFFFFFFFFFFFFFFFFFFFFFFFFFF:FFFFFFFFFFFFFFFFFFFFFFFFFFFFFFFFFFFFFFFFFFFFFFFFF:FFFFFFFFFFFFFFFFFFFFF,FFFFFFFFFFFFFFFFFFFFFFFFFF:FFFFFFFFF::FFFFFFF:FFFFFFF,,FFFF,FF
@A00920:152:HGHKKDRXX:2:2106:3170:20415 2:N:0:CGCGTTCA+TGTTCTCT
GGACTACCAGGGTTTCTAATCCCGTTTGCTACCCTAGCTTTCGCGCCTCAGCGTCAGTGTCAGCCCAGCAACCCGTCTTCACCTCAGGTGTTCCTCTTGATATCTACGCATTTCACCGCTACACCGTGAATTCCAGCTTCCCCTCAGACCCTCAAGTAAGGCAGTTTAGAAGGCAGTTTTCGGGTTGAGCCCGAATCTTTCACCTTCTACTTACCAAACAGCCTACGCGCCCTCTACGCCCAGTGATTCC
+
:FFFFFFFFFFFF:FFFFFFFF,F:FF:F:FFFFFFFFFFFFFFFFFFFFFFFFFFFFFFFFFFFFFFFFFFFFFFFFFFFFFF:FFFFFFFFFFFFFFFFFFF:FFF:FFFFFFFFFFFFFFFFF:FFFFFF:FFFFFFF,FFFFFFFF:FFFFFFF:FFFFFFF:FF:FFFFFFFFFF:FFFFF:FFFFFFF:FFFFFFFFFFFFF,FFFFFFFFFFFFFFFFFF:F:F:FFFF,F,FFFF,FFF:F:
@A00920:152:HGHKKDRXX:2:2106:24876:20776 2:N:0:CGCGTTCA+TGTTCTCT
GGACTACAGGGGTTTCTAATCCCGTTCGCTCCCCTAGCTTTCGCGCCTCAGCGTCAGTGTCAGCCCAGCAACCCGCCTTCGCCGCAGGTGTTCCTCTCGATATCTACGCATTTCACCGCTACACCGAGAATTCCAGTTGCCCCTTCTGCACTCTAGCCCCGCAGTATCGGTTGACCTTTCCGGGTTAAGCCCGGAGATTTCACAACCGACTTGCGGTGGCCGCCTACGCGCCCTATACGCCCAGTAACTC
+
FFFFFFFFFFFFFFFFFFFFFF:FFFFFFFFFFF,FFFFFFFFFFFFFFFFFFFFFFFFFFFFFFFFFFFFFFFFFFFFFFFFFFFFFFFFFFFFFFFFFFF:FF,FFFFFF:FFFFFFF:FFFFFFFFF:FFFFFFF::FFFFFF,FFFFFFFFFFFFFFFFFFF:FFFFFFFFF,FFF,FFFFFFFFFFFFFFFFF,:::FFFFFF:F:,FFF,F,F:FF,FFFFF:F:FFF,F,FFFFF:FF:F,:F
@A00920:152:HGHKKDRXX:2:2106:1859:20901 2:N:0:CGCGTTCA+TGTTCTCT
GGACTACTAGGGTTTCTAATCCTGTTTGCTCCCCACGCTTTCGCGTCTCAGCGTCAGTTACGTCCCAGCGAGCTGCCTTCGCAATAGGTGTTCCTCCTGATATCTGCGCATTTCACCGCTACACCAGGAATTCCACTCGCCTCTTCCGTACTCCAGCCCGACAGTATCCACCGGCTTCCGAGGGTTGAGCCCCCGACTTTCACAGCGGACTTACCGGGCCGCCTACACGCGCTTTACGCCCAATGATTCC
+
FFFFFFFFFFFFFFFFFFFFFFFFFF:FFFFFFFFFFFFFFFFFFFFFFFFFFFFFFFFFFFF:F:FFFFFFFFFFFFFFFFF:FFFFF:FFFFFF:FFFFFFFFFFFFF:FFF:FFFFFFF:FF:FFFFFFFF:FFFFFFFFFFFFFFF:FFFFFFFFFFFFFF:,::FF:FFFF,:FFFFFFFFFFFFFF:FFFF:FFFF::FFFFFFF,F,:FFFFFFFFF:,,FFFF,F,:F:F,F,::,FFFFFF
@A00920:152:HGHKKDRXX:2:2106:12635:21120 2:N:0:CGCGTTCA+TGTTCTCT
GGACTACAGGGGTTTCTAAGCCTGTTTGCTCCCCACCCTTTCGCTCCTCAGCGTCAGTTACGGCCCAGAGATCTGCCTTCGCCATCGGTGTTCCTCCTGATATCTGCGCATTCCACCGCTACACCAGGAATTCCAATCTCCCCTACCGCACTCTAGTCTGCCCGTACCCACAGCAGGCCCGAGGTTGAGCCTCGGGTTTTCACAGCAGACGCGACAAACCGCCTACGAGCTCTTTACGCCCAATAATTCC
+
F:FFFFFFFF,::FF:::FFFFFFFFFFF:F,F:FFFF:FFF,FFFF::FFFF,F:FFFFF:FFFF,F:FF,FFFFFF,FFFF::FFFFF:,FF:FFFFF,:,,F,F,FF::FFFFF:F:,F,F:FFFFFFF:F:FFFFFF:FFFFFFFFF,FFF,FFFFF:F,:::,FFF,F,FFFFFF,FFF,FFF,FFFFF:FF:FF,F,FFFF,F:FFFFFFFFF:F,F,,FFFFFF:F,:,:,,FFFFFF,F,,F
@A00920:152:HGHKKDRXX:2:2106:21007:21590 2:N:0:CGCGTTCA+TGTTCTCT
GGACTACAGGGGTATCTAATCCTGTTTGCTACCCACACTTTCGAGCCTCAGCGTCAGTTGGTGCCCAGTAGGCCGCCTTCGCCACTGGTGTTCCTCCCGATCTCTACGCATTCCACCGCTACACCGGGAATTCCGCCTACCTCTGCACTACTCAAGATCTCCAGTTTTGAGAGCAGTTCATGGGTTGAGCCCATGTATTTCACTCCCAACTTGAAAACCCGCCTGCGCTCCCTTTACACCCAGTAATTCC
+
FFFFFFFFFFFFF:FFFFFFFFFFFFFFFFFFFFFFFFFFFFFFFFFFFFFFFFFFFFFFFFFFFFFFFFFFFFFFFFFFFFF:FFFFFFFFFFFFF:FFFFFFFFFFFFFFFFFFFFFFFFFFFFFFFFFFFFFFFFFFFFFFFFFFFFFFFFFFFFFFFF,FFFFFFFFFFFFFF:FFFFFFFFFFFFF,FFFFFFFFFFF:FFFFFFFFFF,F,FFFFFFF:FFFFFFFFF:FFFFFFFFFFFFFFF
@A00920:152:HGHKKDRXX:2:2106:2103:22263 2:N:0:CGCGTTCA+TGTTCTCT
GGACTACAGGGGTTTCTAATCCTGTTCGCTCCCCACGCTTTCGCACCTCAGCGTCAGACAAGGTCCAGCGAGCCGCCTTCGCCTCTGGTGTTCTTCCGGATCTCTACGCATTCCACCGCTACACCCGGAATTCCGCTCGCCTCTACCTGTCTCCAGACCTCCAGTATCCCTTGGCCTACCGCGGTTGAGCCGCGGGCTTTCACAATGAGACTTAAAGAGCCGCCTACGTGCGCTTTCCGCCCAATAATAC
+
FFFFFFFF,FFFFFFFFFFFFF,FFF:FFFFFFFFFFFFFFFFFFF:FFFFFFFFF:F,F:,FF,FFFFFFFFFFFFF:FFFFFFFFFFFFFF,FFF,FFFFFFFFFFFFFF:FFFF:FFFFFFFFFF,FFFFFFFFFFFFFFF,::F,FFFFFFF,FFFFFFFFFF:FFFFFFFF,,FFFF,FFF:FFFFFFFFFF:FFF:F:FF,F,FFF:FF:FFFF:FF,F,FFF,,F,F,:,F:FF,F:::FF,F
@A00920:152:HGHKKDRXX:2:2106:22182:22654 2:N:0:CGCGTTCA+TGTTCTCT
GGACTACAAGGGTTTCTAATCCCGTTCGCTCCCCTAGCTTTCGCGGCTCAGCGTCAGGTGCAGCCCAGGGCGCCGCCTTCGCCTCTGGTGTTCCTCCTGATCTCTACGCATTTCACCACTACACCCGGAATTCCACGCCCCTCTACTGCACTCCAGCCGCCCAGTTTCGAAAGGCCTCACCCAGTTGAGCCGGGAGCTTTCACGTCCGACTTGGACACCCGCCTGCCCGCGCTTTACGCCCAGTAAATCC
+
FFFFF:F,FFFFFFFFFFFFFFFFFFFFFFFFFF:,FFFFFFFFF:,FFFFFFFFFF:FFFF:FFFFF,F,,FFFFFFFFFFFFF,FFFFFFFFFFF,FFF:FFF,FFFF:FFFFFFFF,,FFF:F:FFFFFFF,F,F,FF:F:FF,:F,FFFFF,F,,FFF,FFFFFFF,,F,,FFF,F,FFFFFF:FFF:,:,,,FFFFFF,:FF,,F,F,,FF,,:FFFFF,F,FFFFFF:FF:,FFFF,,,FFFFF
@A00920:152:HGHKKDRXX:2:2106:3432:22968 2:N:0:CGCGTTCA+TGTTCTCT
GGACTACTCGGGTATCTAATCCCGTTTGCTCCCCCAGCTTTCGCGCCTCAGCGTCAAGAACAGGCCAGGAAGTCGCCTTCGCCACTGGTGTTCCTCCCGATATCTACGCATTTCACCACTACACCGGGAATTCCACTTCCCTCTCCTGCCTTCAAGTCGAGCAGTATCGAATGACCCTCCCCAGTTAAGCCGGGGGCTTTCACGGCAGACTTAACGAACCACCTACGCACGCTTTACGCCCAGTAATTCC
+
FFFFFFFFFFFFFFFFFFFFFF,FFFFFFFFFFF:FFFFFFFFFFF,FFFFFFFFFF:F:FFFFFFFFFFFFFFFFFFFFFFFFFFFFFFFFFFFFFFFF:F,FFFFF::FFFF:FFFFFFFFFFFFFF,FFFFFFFFFFFFFFFFFFF:F:FFFF,,,FFFFFFFFFF:F,F,,,,FFFFFFFFFFF:FFF:FFFFF,FFF:FFF,FFFFFFFF:F:FF,F:FFFF::FFFF:FFFFFFFFFF,::FFF
@A00920:152:HGHKKDRXX:2:2106:30789:23813 2:N:0:CGCGTTCA+TGTTCTCT
GGACTACTAGGGTTTCTAATCCTGTTTGATCCCCACACTTTCGTGCCTCAGCGTCAGTTAGAGTTTAGTTAGCTGCCTTCGCTATCGGTGTTCTTGACGATATCTAAGCATTTCACCGCTACACCGTCAATTCCGCCAACCTCAATTCTACTCAAGCCCTACAGTATCAATGCCACCCTCCCGGTTAAGCCGGGATATTTCAGCACTGACTTATAAGGCCGCCTACGCACCCTTTAAACCCAATAAATCC
+
FFFFFFFFFFFFFFFFFFFFFFFFFFFFFFFFFFFFFFFFFFFF:F,FFFFFFFFFFFFFFFFFFFFFFFFF,FFFFFFFFFFFFFFFFFFFFFFFFF::FFFFF:FFFFFFFFFFFFFFFFFFFFFFFFFFFFFFFFFFFFFFFFFFFFFFFFFFFFFFFFFFFFFFFFFFFFFFFF:F,FFFFFFFFFFFFFFF:FFFFFFFFF:FFFFFFF:FFFFFFFFFFFFFFFFFFFFFFFFFFFFFFFFFFF
@A00920:152:HGHKKDRXX:2:2106:30599:24361 2:N:0:CGCGTTCA+TGTTCTCT
GGACTACTAGGGTATCTAATCCGGTTTGCTCCCCACACTTTCGCGCCTCAGCGTCACGTGTTGTCCAGCGAGCTGCCTTCGCAATGGGTGTTCCTACCAGTATCTACGCATTTCACCGCTACACTGGTAATTCCACTCGCCTCTCCAACCGTCAAGCCTGCCAGTATCCAACGCAATGCTGGGGTTGAGCCCCAGTCTTTAACATCGGACTTAACAGACCGCCTACGCGCCCTTTACGCCCAGTGATTCC
+
FF::FFFFFFFFFFFFFFFFFFFFFFFFFFFFFFFFFFFFFFFFFFFFFFFFFFFFFFFFFFFFFFFFFFFFFFFFFFFFFFFFFFFFFFFFFFFFFFFFFFFFFFFFFFFFFFFFFFFFFFFFFFFF:FFFFFFFFFFFFFFFFFFFFFFFFFFFFFFFFFFFFFFFFFFFFFFFFFFFFFFFFFFFFFFFFFFFFFFFF:FFFFFFFFFFFFFFF:FFFFFF:FFFFFFFFFFFFFFFFFFFFFFFFF
@A00920:152:HGHKKDRXX:2:2106:12933:24612 2:N:0:CGCGTTCA+TGTTCTCT
GGACTACAAGGGTTTCTAATCCCTTTTGCTCCCCTGGCCTTCGAGCCTCAGCGTCAGATGTTGTCCAGTAGCTCGCCTTCGCCACGAGTGTTCCTCTCGATATCCACGCATTTCACTGCTACACCGAGAATTCCAGCTACCTCTCCAACCCTCAAGCACGGCAGTATCGGATGCAGTTCCGGGGTTGAGCCCCGGGATTTCACATCTGACTTACAAAACCGCCTGCGCACGCTTTACGCCCAGTAATTCC
+
FFFFFFFFFFFFFFFFFF,FFFFFFFFFFF:FFFFFFFFFFFFFFFFFFFFFFFFFFFFFFFFFFFF:FFFFF,FFFFFFFFFFFFFFFFFF::FFFFFFFF,FF::FFFFFFFF,FFFFFF:FFFFFFFFF:FFFF:FF,:FFFFFFFFF:FFFFFFF:F:FFF:FFFFF,F,:FFF:FFF:F,FF::FFFFF:FF:FF::FF::F,FFFFFFFFFFF:FFF:FFF:FFFFFFFF:,FFFFF,FF:,:,
@A00920:152:HGHKKDRXX:2:2106:23176:24972 2:N:0:CGCGTTCA+TGTTCTCT
GGACTACCGGGGTATCTAATCCCGTTCGCTCCCCATGCTGTCGCGTCTCAGTGTCAGGTGTGACCCAGCGGGTCGCCTTCGCCACTGGTGTTCCTCCGGATCTCTACGCATTTCACCACTACACCCGGAATTCCACCCGCCTCTATCACCCTCTAGTTGTCCAGTTTCCGACGACCTCCCCCGGTTTAGCCGGAGGCTTTCACGCCGAACTTAAACAACCACCTGCACGCCCTTTACGCCCAGTAACTCC
+
FF,FFFFFFFFFFFFFF:FFFFFFFFFFFFFFFF,FFFFFFFFFFFFFFFFFFFFFFFFFFFFFFFFFFFFFFFFFFFFFFFFFFFFFFFFFFFFFFF:FFFFFFFFFFFFFFFFFFFFFFFFFFFFFFF:FFFFFFFFFFFFFFFFFFFFFFFFFFFFFFFFFFFFFF:FFFFFFFFFFFFFFFFFFFFFFFFFFFFFFF:FFFFFFFFF,FFFFFFF:FFFFFFF::FFFFF:FFFFFFFFF::FFFF
@A00920:152:HGHKKDRXX:2:2106:14705:26146 2:N:0:CGCGTTCA+TGTTCTCT
GGACTACAGGGGTTTCTAATCCCGTTTGCTCCCCTAGCTTTCGCGTTGGAGTGTCAGGAGCGGTCCAGAAGGTCGCCTTCGCCACTGATGTTCCTCCGGATATCTACGCATTTCACCACTACACCCGGAATTCCACCTTCCTCTACCGTCCTCTAGTCTGCCAGTTTTTAACGACATCTCCCGGTTAAGCCGTGAGATTTAACAACAAACTTAACAGACCACCTGCACGCGCTTTACGCCCAGTAAATCC
+
FFFFFFFF:FFFFFFFFFFFFFFFFFFFFFFFFFFFFFFFFFFFF,FFFFF,FFFFF,F,,,FFFFFFFF:FFFFFFFFFFFFFF:FFFFFFFFFFFF,FFFFFFFFF:FFFFFFFFFFFFFFF,FFFF:F:FFFFFF,F:FFFFF,FF::FF:FFF:F,FFFFFFF,,FFFFFFFF,,FFFFFFFFFFFF,,:FFF:FFFFF:,F,FFFFFFF:FFFF,,FFF,:FF:FFFFFFFFFFFFFFFFFF:::
@A00920:152:HGHKKDRXX:2:2106:3459:26866 2:N:0:CGCGTTCA+TGTTCTCT
GGACTACAGGGGTATCTAATCCCGTTCGCTCCCCATGCTTTCGCATCTCAGCGTCAGGTCAGGCCCAGCGTGTCGCCTTCGCCACTGGTGTTCCTCCGGATCTCTACGCATTTCACCACTACACCCGGAATTCCACACGCCTCTACCTACCTCTAGTCGCGCAGTTCGATTGCGTCCACGCCCGGTTGAGCCGGGCGCTTTCACTCCTCACTTGCAAGACCGCCTACACTCGCTTTACACCCAGTAAATC
+
::FFFFFFF:FFFFFF,::FFFFFFF,FF:FFF,FF:FFFFFFFFFFF:FFFFFFFFFF::F::FFF:F,:,FF,FF,FFFFF:F,:,::F::FFFFFF:FFFFFFFFFFFFFFFFFFFF::F:FFF:FF,FFF,FFF,FF:FFF,FFF:F,::FF,F,F,FFFFF,FFFFFFFFF:,:F:FFF,:FF:F,:FFFFFFF:::FF,:FF:F,FF:FF,FFF,F:FF:F:F,:,,F,::F:::F,:FF:FFF
@A00920:152:HGHKKDRXX:2:2106:27326:26929 2:N:0:CGCGTTCA+TGTTCTCT
GGACTACCGGGGTTTCTAATCCTGTTTGCTCCCCACGCTTTCGTATCTCAGCGTCAGTACCGGGCCAGTGAGCCGCCTTCGCCACTGGTGTTCTTCCGAATATCTACGAATTTCACCTCTACACTCGGAGTTCCACTCACCTCTCCCGGACTCGAAGATCGCCAGTATCGAAGGCAGTTCCGAGGTTGAGCCTCGGGATTTCACCCCCGACTTAACGATCCGCCTGCATACGCTTTACGCCCAGTAATTC
+
FFFFFFFFFFFFFFFFF:FFFFFFFFFFFFFFFFFFFFFFFFFFFFFFFFFFFFFFFFFFFFFFF:FFFFF:FFFFFFFFFFFFFFFFFFFFFFFFFFFFFFFFFFFFFFFFFFFFFFFFFFFFFFFFFFFFFFFFFFFFFFFFFFFFFFFFFFFFFFFFFFFFFFFFFFFFFFFFFFFFFFFFFFFFFFFFFFFFFFF:F::FFFFFFFFFFFFFFFFFFFFFFFFFFFFFFFFFFFFFFFFFFFF,FF
@A00920:152:HGHKKDRXX:2:2106:9498:27242 2:N:0:CGCGTTCA+TGTTCTCT
GGACTACTCGGGTTTCTAATCCTGTTTGATCCCCACGCTTTCGCACCTCAGCGTCAGTATTAAGCCAGGAGGCCGCCTTCGCCACCGGTATTCCTCCACATATCTACGCATTTCACCGCTACACGTGGAATTCTACCTCCCTCTCTCATACTCTAGCCGATCAGTATCGGATGCAATTCCCAGGTTGAGCCCGGGGCTTTCACACCCGACTTAATCCGCCGCCTACGCGCGCTTTACGCCCAGTAATTCC
+
FFFFFFF:FFFFFFFFFFFFFFFFFFFFFFFFFFFFFFFFFFFFFFFFFFFFFFFFF:FFFFFFFFFFFFFFFFFFF:FFFFFFF,FF:FFFFFFFF:FFFFFFFFFFFFFFFFFFFFFF:FFFFFFFFFFFFFFFFFFFFFFFFFFFFFFFFFFFFFF:FFFFFFFFFFFFFF:FFFFFFFFFFFF:F:FFFFF:FFFFFFFFFFF,FF:FF:FFFFFFFFFFFF:F,F:FFFFF:FFFFFFFF:FFFF
@A00920:152:HGHKKDRXX:2:2106:31114:27258 2:N:0:CGCGTTCA+TGTTCTCT
GGACTACCAGGGTATCTAATCCTGTTTGATCCCCACACTTTCGTGCCTCAGCGTCAGTTGAAGTCTAGTAAGCTGTCTACACTATCGGTGTTCCTGACGATATCTAAGCATTTCACCGCTACACCGTCAATTCCGCCTACCTCGAATCCACTCAAGCCCATCAGTATCAATCCCACCCTCCCGGTTGAGCCGGGATATTTCAGAACTGACTTAACAGGCCGCCTACGCACCCTTTAAACCCAATAAATCC
+
FFFFFFFFFFFFFFFFFFFFFFFFFFFFFFFFFFFFFFFFFFFFFFFFFFFFFFFFFFFFFFFFFFFFFFFFFFFFFFFFFFFFFFFFFFFFFFFFFFF:FFFFFFFFFFFFFFFFFF:FFFFFFFFFFFFF:FFFFFFFFFFFFFFFF:FFFFFFFFFFFFFFFFFFFFFFFFFFFFFFFFFFFFFFFFFFFFFFFF:FFFFFFFFFFFFFF:FFFFFFFFFFFFFFFFFF:,FFF:FFFFFFFFFFFF
@A00920:152:HGHKKDRXX:2:2106:19596:27320 2:N:0:CGCGTTCA+TGTTCTCT
GGACTACAGGGGTATCTAATCCCGTTTGCTCCCCTAGCTTTCGCGCCTCAGCGTCAAGAATGGGCCAGGTAGCCGCCTTCGCCACTGGTGTTCCTCCCGATATCTACGCATTTCACCACTACACCGGGAATTCCGCTACCCTCTCCCACCTTCAAGCTGAGCAGTTTCCGATGCAGTTTTCCAGTTAAGCCGGAAGAGTTCACATCGGACTGACCCAGCCGCCTGCGCGCTCTTTACGCCCAGTAAATCC
+
,FFFFF:FFFFFFFF,FFFFFFFFFFFFFFFFFFF:F,FFF:FFFF,FFFFF::FFFFFFFFF:FFFFFFFFFFFFFF:FFFFFFF:F:FF:,F,FFF:FF:FFFFFFFFFFF,FFFFF:F:FFFFFFFFF,FF:,:F:FFF:FFFFFFFFFFF::FFF,FFFFFFFF:FFF::FFFF:FFFF,FFFF,F,FFFFFF,FFFFF:FF,FFFF,FFF:FF:FFFFF,,FFFF:FFFFFF,FFFFFF,FFF,F
@A00920:152:HGHKKDRXX:2:2106:30590:27633 2:N:0:CGCGTTCA+TGTTCTCT
GGACTACTGGGGTATCTAATCCTGTTTGCTCCCCACGCTTTCGCGCCTCAGCGTCAGACCCGGCCCAGCTGGCCGCCTTCGCCACGGGTATTCTTACAGATATCTACGCATTCCACCGCTACACCTGTAATTCTACCAGCCTCTACCGGTCTCTAGATCCGCAGTATCCGAAGCAGCTTCGGAGTTGAGCTCCGAAATTTCACTCCAGACTTACAGGACCCGCCTGCGCGCGCTTTACGCCCAGTAATTC
+
FFFFFFFFFFFFF:FFFFFFFFFFFFFFFFFFFFFFFFFFFFFFFFFFFFFFFFFFFFFFFFFFFFFFF:FFFFFFFFFFFFFFFFF:FFFFFFFFFFFFFFFFFFFFFFFFFFFFFFFFFFFFFFFFFFFFFFFFFFFFFFF:FFFFFFFFFFFFFFFFFFFFFFFFFFFFFFFF:FFFFFFFFFF:FFFFFFFFFFFFFFFFF,FFFFFFFFFFFFFFF,FF,FFFFFFF:FFFFFFFFFFFF,FF:F
@A00920:152:HGHKKDRXX:2:2106:2437:27853 2:N:0:CGCGTTCA+TGTTCTCT
GGACTACAGGGGTATCTAATCCTGTTTGCTCCCCACGCTTTCGCGTCTCAGCGTCAGTATCGGTCCAGGGAGTCGCCTTCGCCGCGGGTGTTCCTCCTGATATCTACGAATTTCACCTCTACACCAGGAATTCCACTCCCCTCTCCCGTACTCGAGCAAGGTAGTTTCGGGCGCAGTTCCTGGGTTGAGCCCAGGGATTTCACACCCGACTTACCGCACCGCCTACACGCGCTTTACGCCCAATAATTCC
+
,:FF:FFFFF,:::FFFFFFFF:F,FFFFFFFFFF,F:FFFFFFFFFFFF:F:FFFF,,F:FF,FF:FF:F,:FF::F,FFFFF:F::::FFFF:,F,F:F:,F,FFFFFF::FFFFFF,FFFFFFFF:F:FF:F,F:FFF,FFFFFFFFF,FFFFFF::F:F:FF,F:FFFFFFFF::FF,:F,FFFFF,FF:F,FF:FFFFF:::,FF,FFF,,:FFFFFF::FFFF:FFFFF:,FFFFF,:FFFF:F
@A00920:152:HGHKKDRXX:2:2106:20961:28025 2:N:0:CGCGTTCA+TGTTCTCT
GGACTACTGGGGTTTCTAATCCGTTTTGCGCCCCTAGCTTTCGAGCCTTAGCGTCAGAAATGCCCCAGAAAAGTGCCTTCGCCATTGGTGTTCCACCTGATATCAACGTATTTCACCACTCCACCAGGTGTTCCCTTTTCCCCTAGCATTCTCAATTTTGAAAGTATCAAATGCGATTCCAAGTTTGAGCCTTGGGCTTTAAAATTTAACTTATCAAAACGCCTACTCATCTCTATACGCACAGTGATTC
+
:FFFFFF,FFFFFFFFFFF:F:FFFF:FF:F::FFFFFFFFFFF:FFFFFFFFFFF,FFFFF:FFFFFFFFFFFFFFFFFFF:FFF,FFFFFFFFFF:FF,,,:FF,,F::F:FFF,F:,:FFFFFF:FF:,F,FF,F,:,F,FFF,F,F,,,FF,FF,F:,F,,F,FFF:F,F::FFF::F:,,:,F:FFFFF,F,:F::::FF,FFF,F::FFFFFF,FFF:F:,FFF,:FF::,FF:,FF,:FF,,F
@A00920:152:HGHKKDRXX:2:2106:8784:28072 2:N:0:CGCGTTCA+TGTTCTCT
GGACTACACGGGTATCTAATCCTGTTTGCTCCCCACGCTTTCGCGTCTCAGCGTCAGTAACGTCCCAGCGAGCTGCCTTCGCCATTGGTGTTCCTCCCGATATCTGCGCATTTCACCGCTACACCGGGTATTCCGTGTTCCCCTACCGGACTCTAGCCACAGCAGTATCAGGTGGCGTCTCCAGGTTGAGCCTGGAGGTTTCACACACGACTTTCTGAGCCGCCTACGAGCTCTTTACGCCCAATAAATC
+
FF:FFFFFFFFFFFFFF:FFFFF:FF:FFF:FFFFFFF,FFFFFFFFFFFFFFFFFFFF,FFFFFFFFFFFFFFFFFF,F:FFFFFFFFFFFFFFFFFFFFF:FFFFFFFFF:FFFF:FF:FFFFFFFFF:FFFFFFFFF,FFFFFFFFFFFFF:FFFFFFFFFFFFFFFFFFFFFFFFFFFFFF:FFFF:FFFFFFFFFFFFFFF,:::FFFFFFFFFFFF:,F,FFFFFF:FFFFFFFFFFFFFF,FF
@A00920:152:HGHKKDRXX:2:2106:5330:29387 2:N:0:CGCGTTCA+TGTTCTCT
GGACTACTAGGGTTTCTAATCCCGTTCGCTACCCTGGCTTTCGCGGATCAGCGTCAGGTGCAGCCCAGGGCGCCGCCTTCGCCTCTGGTGTTCCTCCGGATCTCTACGCATTTCACCACTCCACCCGGAATTCCACGCCCCTCTGCTGCCCTCTAGCTGCCCAGTTTCGAACGGCCTCTCCCGGTTGAGCAGGGAGCTTTCACGTCCGACTTGAACAGCCGCCTGCCCGCGCTTTACGCCCAGTAAATCC
+
,:FFFFFF,F:F::FFFFFFFFFFFFFFFFF:FFFFF:F:FFFF,F,FFFFFFFFFF::FFFF,F:F:FF,F,F,FFFFF,F:FF,FFF,,FFF:FF:FFFFFFFFF,FFFFFFF:FFFF:,:FFF:FFF,,:F::FFF,F,F,FFF,FF:::FFFFFF:FFF,,F:FFFF:FFFFF:FF:F,::,,FFF,F,FFF,F:FFFF,F:FFFF::FFFFFFFFFFFFFFFFFFFF,FFFF,FF,:F,,F,FFF
@A00920:152:HGHKKDRXX:2:2106:18421:29512 2:N:0:CGCGTTCA+TGTTCTCT
GGACTACTGGGGTTTCTAATCCCATTCGCTCCCCTAGCTTTCGTCCATGAGCGTCAGTTATGGCCCAGCAGAGCGCTTTCGCCACTGGTGTTCTTCCCGATATCTACGCATTTCACCGCTACACCGGGAATTCCCTCTGCCCCTACCATACTCTAGCCCAGCAGTTTCCACTGCCCGTACGGAGTTGAGCCCCGCTCTTTGACAGCAGACTTGCTGAGCCGCCTGCGGACGCTTTACGCCCACTAATTCC
+
FFFFFFFFFFFFFFFFFF:FFFFFFFFFFFFFFFFFFFFFFFFFFFFFFFFFFFFFFFF:FFFFFFFFFFFFFFFFFF:FFFFFFFFFFFFFF:FFFFFFFFFF:FFFFFFFFFFFFFF,FFFFFFFFF,FFFFFFFFFFFFFFFFFFFFFFFF,FFFFFFFFFFFFFFFFFFFFF,FFFFFFFFFFFFF:FFFFFFF,FF,FFFFFFFFFFFFFFFFFFFFFFFFFFFFFF:,:,FFFFFF:F:,,FFF
@A00920:152:HGHKKDRXX:2:2106:24975:29966 2:N:0:CGCGTTCA+TGTTCTCT
GGACTACCAGGGTATCTAATCCTGTTCGCTCCCCACGCTTTCGCACCTCAGCGTCAGAACAAGCCCAGTTGGCCGCCTTCGCCTCTGGTATTCCTCCGGATCTCTACGCATTCCACCGCTACACCCGGAATTCTACCAACCTCTGCTTGTCTCCAGCCGAGCAGTATCCCCTGCAATCCACGGGGTTGAGCCCCGGGCTTTCACAGACAGACTTACCCAGCCGCCTACGTGCGCTTTACGCCCAATACTT
+
FFFFFFFFFFFFFFFFFFFFFFFFFFF:FFFFFFFFFFFFFFFFFFFFFFFFFFFFFFFFFFF:FF:FFFFFFFFFFFFFFFFFFFFFFFFFFFFFFFFFFFFFFFF:FFFFFF:FFFFFFFFFFFFFFF:FFFFFF:FFFFFFFF:FFFFFFFFFFF:FFF:FF,FF,FF:FF,:FFFFFFFFF:,FFFFFF,,FFFF,FFFFFFFF,:FFFFFFFF:F:FFF:FF:,FFF:FFFFF:FFFFFFFF,FF
@A00920:152:HGHKKDRXX:2:2106:17707:31125 2:N:0:CGCGTTCA+TGTTCTCT
GGACTACCGGGGTTTCTAATCCTGTTTGCTCCCCACGCTTTCGCGCCTCAGCGTCGGATCCGGCCCAGCGGGCCGCCTTCGCCACCGGTGTTCTTGCTGATCTCTACGCATTCCACCGCTACACCAGCAATTCCACCCGCCCCTACCGGTCCCCAGGTCCGCAGTCTCGAAAGCCGCCCCGGGGTTGAGCCCCGGTCTTTCACTTCCGACTTGCAGGTCCCGCCTGCGCGCGCTTTACGCCCAGTGATTC
+
FFFFF,FFFFFFF:FFFFFFF:FFFFFFFFFFF:FFFFFFFFFF,FFFF:FFFFFFFFFFFFFFFFF:FFFFFFFFF,FFFF:FFFFFFFFFFF:FFFFFFFFFF:FFFFFFFFFFFFFF:FFFF:FFF:FFF:FFFFF:FFFFFFFFFFF:FFF:FFFFFF:FF:FFFFFFFF:F:FF:FFFF,F:FFFFFFFFFFFFF:FFF:FFFFF,FFF,FFFFFFFFF:FF:FF:F:FFF:FFFF:FFF::FF:
@A00920:152:HGHKKDRXX:2:2106:22761:31140 2:N:0:CGCGTTCA+TGTTCTCT
GGACTACTAGGGTTTCTAATCCCGTTCGCTCCCCATGCTGTCGCGTCTTAGCGTCAGGTACGGCCCAGCGAGTCGCCTTCGCCACTGGTGTTCCTCCGGATCTCTACGCATTTCACCACTACACCCGGAATTCCACTCGCCTCTACCGTCCTCTAGTTGACCAGTATCCAACGACCTCTCTCGGTTTAGCCGAGAGCTTTCACGCCAGACTTAATCAACCGCCTGCACGCCCTTTACGCCCAGTAACTCC
+
FFFFFFFFFFFFFFFFFF:FFFFFFFFFFFFFFFFFFFFF:FFFFFFFFFFFFFFFFFFFFFFFFFFFFFFFFFFFFFFFFFFFFFFFF:FFFFFFFFFFFFFFFFFFFFFFFFFFFFFFFFFFFFFFF:FFFFFFFFFFFFFFFFFFF:FFF:FFFFFFFFFFFFFFFFFFFFFFFFFFFFFFF:F:FFFFFFFFFFFFFFFFFF:FF,FF:FFFFF:FFFFFFFFFFF:FFFF,FFFFFFFFF,FFF:
@A00920:152:HGHKKDRXX:2:2106:11948:31673 2:N:0:CGCGTTCA+TGTTCTCT
GGACTACAGGGGTTTCTAATCCTGTTTGCTCCCCACGCTTTCGTGCCTCAGTGTCAGTGCTGGTCCAGGTAGTCGCCTTCGCCACAGATGTTCCTCCCGATCTCTACGCATTTCACTGCTACACCGGGAATTCCACTACCCTCTACCGCACTCTAGCCTGCCAGTATCCAATGCCATTCCCAGGTTGAGCCCAGGGCTTTCACATCAGACTTAACAAACCACCTACGCACGCTTTACGCCCAGTAATTCC
+
FFFFFFFFFFFFFFFFFF,FFFFFFFFFFFFFFFFFFFFF:FFFFFFFFFFFFFFFF:FFFFFFFFFFFFFFFFFFF,FFFFFFFFFFFF:FFFFFFFF,FFFFFFFFFFFFFFFFFFF:FFFFFFFF,,FFFFFFF:FFFFFFFFFFFFF,FF,FFFFFFFFFF,FFF:FFFFFFFFFFFFFFFFF:FFFFFFFFFF,FF:F,,FFFFFFFFFFFF:F:FFFF:FFFFF,FFFF,,FFFFFF,,F:FFF
@A00920:152:HGHKKDRXX:2:2106:32452:31829 2:N:0:CGCGTTCA+TGTTCTCT
GGACTACTAGGGTTTCTAATCCTGTTTGCTCCCCACGCTTTCGTGCATGAGCGTCAGTGTTGGCCCAGAAGGCTGCCTTCGCCATCGGTGTTCCTCCACATCTCTACGCATTTCACCGCTACACGTGGAATTCCACCTTCCTCTGCCACACTCAAGCCAGGTAGTTTCGAGCGCAATTCCCAAGTTAAGCCCGGGGATTTCACACTCGACTTGCCAAGCCGCCTGCGCACACTTTACGCCCAGTAATTCA
+
FF:FFFFFFFFFFFFFFFFFFFFF:FFFFFFFFFFFFFFFFFFFFFFFFFFFFFFFFF:FFFFFFFFFFFFFFFFFFFFFFFFFFFFFFFFFFFFFFFFFFFFFFFFFFFFFFFFFFFFFFFFFFFFFF:FFFFFFFFFFFFFFFFF:FFFFFFF,F:F:FFFFFFFFFFFFFF:FFFF,FFFFFFF,FFFFFFFFFFFFFFFFFFF,FFFFFFFFFFFFFFFFF:FFF:FFF:F::FFFF:FFFFFFF:
@A00920:152:HGHKKDRXX:2:2106:11053:32941 2:N:0:CGCGTTCA+TGTTCTCT
GGACTACCAGGGTTTCTAATCCTGTTTGCTCCCCACGCTTTCGTGCCTCAGCGTCAGTTGCTGTCCAGTCACCCGTCTACACCTCCGGTGTTCCTCGTGATATCTACGCATTTCACCGCTACACCACGAATTCCAGTGACCTCTCCAGCACTCAAGAGCGGCAGTATCAAAGGCCATTCTACGGTTGAGCCGCAGGCTTTCACCTCTGACTTACCGACCCGCCTACACACCCTTTACACCCAGTGATTCC
+
FFFFF:FFFFFFFFFFFF:F::FFFFFFFFFFFFFFFFFFFFF:FF:FF:FFFFFFFF:FFFFFFFFFFFFFFFFFFFFFF:FFFFFFFFFFFFFFFFF,F,FFFFFFFFFFFFFFFFFFFF,FFFFF::FFFFFFFFF:FFFFFFFFF:FF:FF::FFFF::FF,F:FF:FFFFFFFFFFFFFFFFFFFFFF,FFFFFF:F,FFFFFFFFF::FFFF::FFFFFFFF::,FFFFF:F:FFFFFFFFFFF
@A00920:152:HGHKKDRXX:2:2106:13033:33520 2:N:0:CGCGTTCA+TGTTCTCT
GGACTACCAGGGTTTCTAATCCTGTTCGATCCCCATGCTTTCGTGCCTCAGCGTCAGTTACAGTTTAGTAAGCTGCCTTCGCTATCGGTGTTCTTTATGGTATCTATGCATTTCACCGCTACACCAGAAATTCCGCCTACCTCATCTGTACTCAAGGTCCCCAGTCTCACTGGCAGTTCGACAGTTGAGCTGCCGGCTGTCACCACTGACTTAAGAACCCGCCTACGCACCCTTTAAACCCATTAGATCC
+
FFFFFFFFFFFFFFFFFFFFFFFFFFFFFFFFFFFF:FF,FFFFF:F:F:::FFFFF:FFFFFFFFFFFFFF:FFF:FF,FFFFFFF:FFFFFF:F,,FF:,F::FFFFF:FFF,FFF,F,FFFF,,F,F,,,:,:,FF,F,FFFF:FF,FF,:FFFF:,FFFFF,F:F,FFF,FF,F:F,F,F,,:FFFFFFF:FF,,:F,:FF:FFFF,FF,FF,:FFFFFFF:FF,FFF:,FF,,:F:,,F:,:,FF
@A00920:152:HGHKKDRXX:2:2106:31584:33520 2:N:0:CGCGTTCA+TGTTCTCT
GGACTACACGGGTTTCTAATCCTGTTCGCTCCCCAAGCTTTCGCTCCTCAGCGTCAGGTAAGGCCCAGAAAGCCGCCTTCGCCACCGGTGTTCCTCCTGATATCTGCGCATTTCACCGCTACACCAGGAATTCCACATTCCCCTACCTAACTCTAGCCGATCCGTATCGAATGGAGTCTCAGGGTTAAGCCCTGAGATTTCACATCAGACTCGATCTGCCGCCTACGAGCTCTTTACGCCCAATAAATCC
+
FFFFFFFF:FFFFFFFFFFFFF,FFF:,FF:FFF,:FFF:FFFFFFFFFFF:FFFF,,FF,FF:FFFFFF,:F,FFFFFFFFFFFFFFFFFFFFFFF:FFFFFFF:FFFFFFFFFFF:FFFFFFF,FFFFFFFFF,,FFFFFFFFF:F,,FFFFFFFF,F,F,FFFFF::F,F,,FF,:FFFFFFF,FFFFFFFFF,FFFF:FFFF,::F,:FF:,,FFFFFFFFF,FF:FFFFFFFFFFFFFFFF,FFF
@A00920:152:HGHKKDRXX:2:2106:18792:34287 2:N:0:CGCGTTCA+TGTTCTCT
GGACTACTGGGGTTTCTAATCCTGTTTGCTCCCCACGCTTTCGTGCATGAGTGTCAGGTATGGACCAGAGAGCCGCCTTCGCCACTGGTGTTCTTCCCAATATCTACGAATTTCACCTCTACACTGGGAATTCCACTCTCCTCTTCCAACCTCCAGCGAGCCAGTTTTGGATGCACATCCGGGGTTAAGCCCCGGGCTTTCACATCCAACTAGACTCACAACCTGCGCACGCTTTACGCCCAGTAATTCC
+
FFFFFFFFFFFFFFFFFFFFFFFFFFFFFFFFFFFFFFF:FFFFFFFFFFFFFFFFFFFFFFF:FFFFFFFFF:FF:FF:FFFFFFFFF:FFF:FFFFFFFFFFF:FFFF,FFFFFFFFFFFFFFFFF::FFFFFFFF::FFFFFFFFFFFFFFFFFFFFFF,:FFFF:F:FFFFFFFFFFFFFFFFFFFFF:FFFFF:FFFFFFFFFFFF:FFFFFFFFFFFFF:FFFFFFFF:FFFFFFFF,F::F:F
@A00920:152:HGHKKDRXX:2:2106:28085:34538 2:N:0:CGCGTTCA+TGTTCTCT
GGACTACTCGGGTTTCTAATCCTGTTCGCTCCCCATGCTTTCGCTTCTCAGCGTCAGTAGTGGCCCAGAGACCTGCCTTCGCCATCGGTGTTCCTCCTGATATCTGCGCATTCCACCGCTACACCAGGAATTCCAGTCTCCCCTGCCGAACTCCAGTGATGCCCGTATCGACCGCACGCCCACAGTTAAGCTGTAGGTTTTCACGGCCGACGCGACACACCGCCTACGAGCTCTTTACGCCCAATAATTC
+
FFFFFFFFFFFFFFFFFFFFFFFFFFFFFFF:FFFFFFFFFFFFFFFF:FFFFFFFFFFFFFFFFFFFFFFFFFFFFFFFFFFFFFFFFFFFFFFFFFFFFFFFFFFFFFFFFFFFFFFFFFFFFFFFFFFFFFFFFFFFFFFFFFFFFFFFFFFFFFFFFFFFF:FFFFFFFFFFFFFFFFFFFFFFFFFFFFFFFFFFFFFFFFFFFFFFFFFFFFFFFFFFFFFF:FFFFFFFF:FFFFFFFFFFFF
@A00920:152:HGHKKDRXX:2:2106:5954:34757 2:N:0:CGCGTTCA+TGTTCTCT
GGACTACTAGGGTATCTAATCCTGTTTGCTCCCCCAGCTTTCGCGCCTCAGTGTCAGCAATGGCCCAGGATCCCGCCTTCGCCACCGGTATTCCTCCACATATCTACGCATTTCACCGCTACACGTGGAATTCTACCTCCCTCTCTCATACTCTAGCCGACCAGTATCGTATGCAGTTCCCAGGTTGAGCCCGGGGCTTTCACATCCGACTTAATCAGCCGCCTACGCGCGCTTTACGCCCAGTAATTCC
+
FFFFFFF:FFFFFFFFFFFFFF:FFFFFFFFFFFFFFFFFFFFFFFF:FFFFFFFFFFFFFFFFFFFFFF:FFFFFFFFFFFFFFFFFFFFFFFFFFFFFFFFFFFFFFFFFFFFFFFFFFFFFFFFFFFFFFFFFFFFFFFFF,FFFFFFFFFFFFF:FFFFFF:FFFFFFFFFFFFFFFFFFFFFFFFFFFFFF,FFFF:F,::FFFFFF:FF:FFFFFFF:,FFFFFFFFFFFFF:FFFF,:FFFFF
@A00920:152:HGHKKDRXX:2:2106:28158:34820 2:N:0:CGCGTTCA+TGTTCTCT
GGACTACAAGGGTATCTAATCCTGTTCGCTCCCCACGCTTTCGCGCCTCAGCGTCAGTTACAGACCAAAGAGCCGCCTTCGCCACTGGTGTTCATCCACATCTCTACGCATTTCACCGCTACACGTGGAATTCCGCTCTTCTCTTCTGCACTCAAGTTCCCCAGTTTCCAATGACCCTCCCCGGTTGAGCCGGGGGCTTTCACATCAGACTTAAGGAACCGCCTGCGCGCCCTTTACGCCCAATAATTCC
+
FFFFFFFFFFFFFFFFF:FFFF,FFFFFFFFFFFF:FFFFFFF,FF:FFFFFFFFFF,F:FF:FFFFFFFF,,FFFFFFFFFFFFFFFFFF:F,FFFFFFFFFFFFFFFFFFFFFFFFFF:FFFFFFFFFFFFFFFFFFFFFFFF,FFF:FFFFF:FFFFFFFF:FF::FFFFF::FFFFFFFFFFFFFFFF:FFF,FFFFFFF,FFFF,FFFFF,FFFFFFF,,,,F,F,FFFFFFFFFF,F,,F,FFF
@A00920:152:HGHKKDRXX:2:2106:3974:35837 2:N:0:CGCGTTCA+TGTTCTCT
GGACTACTAGGGTTTCTAATCCTGTTTGCTCCCCACGCTTTCGTGCATGAGCGTCAGTGTCAGCCCAGAGACCTGCCTTCGCCATCGGTATTCCTCCTGATATCTACGCATTTCACTGCTACACCAGGAATTCCAGTCTCCTCTGCCGCACTCAAGCCTTGCAGTCCCAAATGCCATTCCCAGGTTGAGCCCGGGGATTTCACATCTGGCTTACAAAACCGCCTGCGCACGCTTTACGCCCAGTAATTCC
+
FF:FFFFF:FFFFFFFFFFFFFF,FF,FFFFFFFFFFF:,FFFFFFF:FFFFFFFFFFFFFFFFFFFFFFF::FFFFFFFFFFFFFFFF,FFFFFFFFFFFFFFFFFF:FFFFFFFFFFFFFFFFFFFF:FFFFFFFFFFF:FFFFF:FFFFFFFFFFFFFFFFFFFFFFFFFFFFFFFF:FFFFFFFFFFFFFFFFFFFFFFFF:FFFFFFFFFFFFF:FFFFF:FFFFFFFFF:FFFFFFFFFFF:,F
@A00920:152:HGHKKDRXX:2:2106:24758:35916 2:N:0:CGCGTTCA+TGTTCTCT
GCTGCGTTCTTCATCGATGCAAGATCCTAGAGATCCATTGTTATAAGTTGTAATTGTTTTCGTTTGATTGAAAATCAAAATACATTCGAGCAACAAGAATAACTAGTTTTTTAACAGCCCAGGCAAGGAGTCGGCGCGGTGTCTGACAATGCCACCCCCACGCGCTGCTACTTGGCCTGGGGAACATTACAACGAGTTCTCAAGTGAAACTTGTATTTGTCATCATCCAACCGCAGGTTCACATAAGGAA
+
FF::,F,F,FFFF:,:F:,,F:FF,FFFF,FFF:,FF,F:F,FFF::FF,FFFF,:F:,,F,FF,:FFFFFFFFFFFFFFFF:FF,F:FF:FF,FFFFF,FF,,F,,FF,FFFFFF,FFF:FFFFFFFFFF:::F,FF:,F,F,:FF:::F,FF,FFFFFF:,F,,:F:,:FF,,,F,,FFFFFF,F,,FFFF:,,,F:FF,,FF,F,,,F:,,FFF,,:,FF,FFF:,,F,,FF,,:F:FF,,F,F,,,
@A00920:152:HGHKKDRXX:2:2106:16459:36292 2:N:0:CGCGTTCA+TGTTCTCT
GGACTACTCGGGTTTCTAATCCTGTTTGCTACCCACGCTTTCGCGCATCAGCGTCAGAACCGGTCCAGGTGGCCGCCTTCGCCACTGGTGTTCCTCCCAATATCTACGCATTTCACCGCTACACTGGGAATTCCGCCACCCCCTCCCGGTCTCAAGCCCGACAGTTTCAAAGGCAATTCCTCAGTTGAGCCGAGGGATTTCACCATTGACTTATCGGGCCGCCTACGCGCCCTTTACGCCCAATAATTCC
+
FFFFFFFFFFFFFFFFFFFF:FFFFFFFFFFFFFF:FFFFF:FFFF:F:FFFFFFFFF:FFFF:FFFFFFF:F,F:FFFFFF:F:FF:FF:FFFFFF,FF:FFF::FFFF,FFFFF:FFFF::F,,,FFFFFFFFFFFF:F,FFF::FFFFF:FFF,FFFFFFF:FFFFFFF,F,F,,F:FFF::F:F:FFFFFFFFF:F,,,F,FF,F,:F,FF:,FFFFF,,F::,:FF,:,,F,,F:FF,,FFFFF,
@A00920:152:HGHKKDRXX:2:2106:3242:36479 2:N:0:CGCGTTCA+TGTTCTCT
GGACTACTAGGGTTTCTAATCCTGTTCGCTCCCCACGCTTTCGTGCCTCAGCGTCAGTTTCGGCCCAGCGAGCTGCCTACGCAATCGGGGTTCTTGGTGGTATCTATGCATTTCACCGCTACACCACCAGTTCCGCCCGCCTCGACCGAACTCAAGCCCGCCAGTATCAACGGCAGTTCCACGGTTGAGCCGTGGGATTTCACCGCTGACTTCACGGGCCGCCTACGCGCCCTTTACGCCCAGTGATTCC
+
FFFFFFFFFFFFFFFFFFFFFFFFFFFFFFFFFFFFFFF:FFFFFFFFFFFFFFFFFFFFFFFFFFFFFFFFF:FFFFFFFFFFFFFFFFFFFF,FFFFFF,:F,,F,:,,FF:F:F,FFF,F:FFF::FFFFFF:FFF,F:FFF,FFF,FFF,:FFFFF,FFFFFFF,FFFFFFF:FF:FFFF,FFF:FFF:FFF:F:F,F,F::FF::FF,F,FFF,FFF:F:FF:F:FF,::FFFF,FFFFF,,FF,
@A00920:152:HGHKKDRXX:2:2107:26069:1141 2:N:0:CGCGTTCA+TGTTCTCT
GGACTACTCGGGTATCTAATCCCTTTTGCTCCCCACGCTTTCGTGCCTGAGCGTCAGCAATTGTCCAGGTAGCCGCCTTCGCCACTGATGTTCCTCCGGATATCTACGCATTTCACCGCTACACCCGGAATTCCGCTTCCCTCTACCACACTCTAGACTTGCAGTATCGTATGCAGTTCCCAGGTTGAGCCCGGGGATTTCACACATGACTTACAAAACCGCCTACGCGCGCTTTAAGCCCAATAATTCC
+
FFFFFFFFFFFFFFFFFFFFFFFFFFFFFFFFFFF,FFFFFFFFFFFFFFFFFFFFFF:FFFFFFFFFFFFFFFFFFFFFFFFFFFFFFFFFFFFFFFFFF,FFFFFFFFFFFFFFFFFFFFFFFFFFFFFFF:FFFFFFFFFFFFFF,:FFFFFFFF:FFFFFFFFFFF:FFFFF:FF,F:FFFF:FFFFF:FFFFFFFFFFFFFF:FFFFFFF:F:FFFFFFF,FFFFFFFFF,,FFFFFFFFFFF:,
@A00920:152:HGHKKDRXX:2:2107:28809:1157 2:N:0:CGCGTTCA+TGTTCTCT
GGACTACCGGGGTTTCTAATCCCGTTTGCTCCCCTGGCTTTCGCTCCTCAGCGTCAGTATTGGTCCAGTATGCCGCCTTCGCCACAGGTGTTCCTCCATATATCTACGCATTTCACCGCTACACCTGGAATTCCGCTTCCCTCTCCCAAACTCAAGCCATCCAGTATCACACGCAGTAACACGGTTAAGCCGAGGGATTTCACGTGTGACTTAGTTGGCCACCTACGAGCCCTTTACGCCCAGTAAATCC
+
FFFF:FF:FFFFFFFFFFFFFF:FFFFFFFFFFF:,FFFFFFF,FFFFFF,FFFFFFFF,,FFFFFFF,FFFFFFFFFFFFFFFF,FFFFFFF,FFF:,FFFFFFFFFFFFFFFFFFFF:F:FF:,FFFFFFFFFF,F,FFFFFFFFFFFFFFFFFFFFF:FFFFFF,F:F,,FFFF,,F,:FFFFFFFFF:,FFF,FFF:FF,F:,FFFFFFF:,F,F,,,FFFFFF,FFFF::FF,FFFFF,F:,FF:
@A00920:152:HGHKKDRXX:2:2107:23439:1470 2:N:0:CGCGTTCA+TGTTCTCT
GGACTACTGGGGTTTCTAATCCTGTTTGCTCCCCACGCTTTCGCACCTCAGCGTCAGTTCCGGACCAGTAAGCCGCCTTCGCCACTGGTGTTCTTCCTAATATCTCCGAATTCCACCTCTACACTAGGAGTTCCACTTACCTCTTCCGGACTCAAGCTTGCCAGTATCAAAGGCAGTTACGCAGTTGAGCTCCGGGATTTCACCTCTGACTTAACACACCGCCTACGTGCGCTTTACGCCCAGTAATTCC
+
FFFFFFFFF,FFF:FFFFFFFFFFFFFFFFFFFFF::FFFFFFFFFFFFFFFFFFF:FFF,FFFFFFFFFFFFFFF,FF:FFFFF:F:FFFFF,FFFFF,FFFFF,FFFFFFF:FFFFFFFFFF,FFFFFFFFFFFF:FFFFF::FFFFFFFF,:FF,,FFF:FF:FF:F,:F,FF:,,F,,,::FF:FFFFFF,FF,FFFFFFFFFFFFFFFFFF,:FFF,FF:,::::FFFFF:FF:FF:::FF:FF,
@A00920:152:HGHKKDRXX:2:2107:7274:2660 2:N:0:CGCGTTCA+TGTTCTCT
GGACTACTGGGGTTTCTAATCCCGTTCGCTCCCCTAGCTTTCGCGGCTCAGCGTCAGGTGCAGCCCAGTAGGCCGCCTTCGCCTCTGGTGTTCCTCCGGATCTCTACGCATTTCACCACTCCACCCGGAATTCCGCCTACCTCTACTGCCCTCCAGCTGGTCAGTTTCCAATGGCCTCTCCCGGTTAAGCCGGGAGCTTTCACATCAGACTTGTCCAGCCGCCTGCCCGCCCTTTACGCCCAGTAACTCC
+
FFFFF:F,FFFFFFFFFFFFFFFFFFFFFFFFFFFFFF:FFFFFFFFFFFFFFFFFFFF:::FFFFFFFFFFFFFFFFFFFFFFFFFFFFFFFFFF:FFFFFFFFFFFFFFF,FFFFFFF:FFFFFFFFFFFFFFFFF,FFFFFF:FFF:FFFFFFF,,FFFFFFFF:F,FFF:FFFFFFFFFFFF,FFFFF:FFF:FFFFFFFFFFFF:FFFF:,FFFFFFF,F::FF:F:,FFF:F:F:FFF,FFF::
@A00920:152:HGHKKDRXX:2:2107:21658:2707 2:N:0:CGCGTTCA+TGTTCTCT
GGACTACTGGGGTATCTAATCCTGTTCGCTCCCCACGCTTTCGCTCCTCAGCGTCAGTACAGGCCCAGAGAACCGCCTTCGCCACCGGTGTTCCTCCCGATATCTGCGCATTTCACCGCTACACCGGGAATTCCATTCTCCCCTACCTGCCTCTAGCCTGCCCGTATCCACCGCAGACCCGGAGTTAAGCCCCGGGCTTTCACGACAGACGCGACAAGCCACCTACGAGCTCTTTACGCCCAATAATTCC
+
FFFFFFFFFFFFFFFFFFFFFFFFFFFFFF:FFFFFFFFFFFFFFFFFFFFFFFF::FFFFFFFFFFFFFFFFFFFFFFFFFFFFFF:FFFFFFFF:FFFFFFFFFFFFFFFFFFFFFFFFFFFFFFF:F:FFFF:FFFFFFFF:F,FF:FFFFF::FFF:FF,,FF:FFFFFFFFFFFF:FF,FF,,:FFFFFFFFFFFFFF:FFFFFFFF,FFF,,FFF:FF:FF,:FFFFFF,:FF:FFF,:F::F,
@A00920:152:HGHKKDRXX:2:2107:16405:3505 2:N:0:CGCGTTCA+TGTTCTCT
GGACTACAAGGGTATCTAATCCCGTTTGCTCCCCTAGCTTTCGCGCCTCAGCGTCAAGAACAGGCCAGGAAGTCGCCTTCGCCACTGGTGTTCCTCCCGATATCTACGCATTTCACCACTACACCGGGAATTCCACTTCCCTCTCCTGCCTTCGAGTCATCCAGTATCGAGCGACCCTCCCCAGTTGAGCCGGGGGATTTCACACTCGACTTGAACGACCGCCTGCGCGCTCTTTACGCCCAGTAAATCC
+
FFFFFFFF:FFFFFFFF:FFFFFF,FFFFFFFFFFFFFF,FFFFFFFFFFFFFFF,FFFFFFFFFFFFFFFFFFFFFF:FFFFFFFFFFFF:FFFFFFFFFF:FFFFFF,FF,FFFFFFF,FFFF:FFFF,FFFFFF:FFFFFFFFFFFFFFFFFF:FFFFF,F,F:::F,FFFFFFFFFFF:FFFFFFFFF,FFF,:FFFFF:FFFF,FF,F::FFF:FFFFF:FFFFF:FFFF:FFFFF:F,FF:FFF
@A00920:152:HGHKKDRXX:2:2107:8187:3583 2:N:0:CGCGTTCA+TGTTCTCT
GGACTACTGGGGTTTCTAATCCTGTTTGCTCCCCACGCTTTCGTGCATGAGCGTCAGTGCAGGCCCAGGGGATTGCCTTCGCCATCGGTGTTCCTCCGCATATCTACGCATTTCACTGCTACACGCGGAATTCCATCCCCCTCTGCCGCACTCCAGCTGTGCAGTCACAAGTGCAGTTCCCAGGTTAAGCCCGGGGATTTCACACCTGTCTTGCACAACCGCCTGCGCACGCTTTACGCCCAGTAATTCC
+
FFF:FFFFFFFFFFFFFFFFFFFFFFFFFF:FFF:FFFFFFFFFFFFFFFFFFFFFFFFFFFFFFFFFFFFFFFFFFFFFFFFFFFFFFFFFFFFFFFFFFFFFFFFFFFFFFFFFFFFFFFFFFFFFFFFFF:FFFFFFFFFFFFF::FF:FFFFF:FFFFFFF::FFFFF:FF::FFFFFFFFFFFFF,FFFFFF:FFF::::FF:F:F:F,FFF,F:FFF:F,FFFFF:FF:F:FFFF,FFFF:FFF
@A00920:152:HGHKKDRXX:2:2107:14959:3662 2:N:0:CGCGTTCA+TGTTCTCT
GGACTACAGGGGTTTCTAATCCTGTTTGCTCCCCACGCTTTCGCGCCTCAGCGTCAGATCCAGCCCAGTTGGCCGCCTTCGCCACCGGTGTTCTTCCCGATATCTACGCATTCCACCGCTACACCGGGAATTCCACCAACCCCTACTGTTCTCCAGGTCAGCAGTTTCGAAAGCAGCCCCGGAGTTGAGCCCCGGGATTTCACTTCCGACTTGCAGGTCCCGCCTGCGCGCGCTTTACGCCCCGTGATAC
+
FFFFF,FFF:FFFF:FFFFFFFFF:FF:FFFFFFFF::FFF,FF,,F,,FF:,:FF:,,FFFFF:FFFFF,,FFFF,FF:FFF:,:,F,FFF::F,FF:F:FFFFF,F,F::,FFFF,::::F,FFF:F,FFF,FFFFF::F,,FFF:,FFFFF:F,FF:FFFFF::,,FFF::::FFF,,FF,:F,F,:FF,F,F:F,FFFFF,F,,,,FFF,F:,F,F,FF::,FFFFF,:FFF:FF,F,,F:,FF,,
@A00920:152:HGHKKDRXX:2:2107:8558:4194 2:N:0:CGCGTTCA+TGTTCTCT
GGACTACACGGGTTTCTAATCCCGTTTGCTCCCCACGCATTCGTGCATGAGCGTCAATCTTCACCCAGAGCCCAGCCTTCGCCATCGGTGTTCCTCCACATCTCTACACATTTCACAGCTACACCTGGAATTCAACCCACCTCTGCAACAATCAAGCAAAGCAGTATCCAACGAAAAACACAAGTTAAGCCCGAGGATTTCACGACAGACTTACACAACCGCCTCCGCACCCTTTACGCCCAGTAATTCC
+
F:FFFF:,,,:,FFFFFFF,F,::FFFF:FFFFFFFFF,:FF:,FFF,,FFFF,:F,,,FF:F:FFF:,F:FFFF::FFF,:FF,F,::FF:,,FFF::F:F:FFF::FF,FF,FF,::FFFF:,FFF:FFF,,F,,FFF,:F:FF,:F,,FFFF,,,F,,::,F,:FF,F:,F,,F,,:F,::,FFF:,F::FF,,,,F,FFF:F:,F,:FFF:,,,,,:,F,,,F,,,:,F,:F,F,:,,:::FF:,:
@A00920:152:HGHKKDRXX:2:2107:21034:4664 2:N:0:CGCGTTCA+TGTTCTCT
GGACTACAGGGGTTTCTAATCCTGTTTGATCCCCACGCTTTCGTGCCTCAGAGTCAATGATTGTGTAGTGAGCTGCCTTCGCAATTGGTGTTCTATGTCATATCTAAGCATTTCACCGCTACATGACATATTCCGCTCACCTCCACAATATTCAAGACAGATAGTATCAACGGCAGTTTCCAAGTTAAGCTTGGAGATTTCACCACTGACTTACCTGCCCTCCTACGCACCCTTTAAACCCAGTGAATCC
+
FF,FFFFFFFFFF::FFFFF,FFFFFFFFFF,FF,FFFFFF:FF:FFFFFFFF:FFFFFF::FFFFF,F:FFFFFFFFFFFFFFFF:FFFFFFFFFFFFFFF:FFFFFFFFFFF:FFFFFFFFFFFFFF:FFFFFFFF::FFF:FFFFFFFFFF:FFFFFFFFFFFFFFFFFFFFFFFFF:FFFFF:,FFFFFFFFFFFFFFFFF:FF:F:FFFF,FFFFFFFFFFFF:FFFFFF,F,F,FFF:FF:FFF
@A00920:152:HGHKKDRXX:2:2107:18674:4899 2:N:0:CGCGTTCA+TGTTCTCT
GGACTACTCGGGTTTCTAATCCTGTTTGCTCCCCACGCTTTCGTGCATGAGCGTCAGTGTTGGCCCAGGAGGCTGCCTTCGCCATTGGTGTTCCTCCACATCTCTACGCATTTCACCGCTACACGTGGAATTCCACCTCCCTCTGCCACACTCGAGCCCCGTAGTTTCGAGCGCAATTCCCAAGTTAAGCCCGGGGATTTCACACTCGACTTGCGAGGCCACCTGCGCACACTTTACGCCCAGTAATTCC
+
FFFFFFF:FFFFFFFFFFFFFFFFF:FFFFFFFFFFFFFFFFFFFFFFFFFFFFFFFFFFFFFFFFFFFFFFFFFFFFFFFFFFFFFFFFFFFFFFFFFFFFFFFFFFFFFFFFFFFFFFFFFFFF:FFFFFFFFFFFFFFFFFFFFFFFFFFFFFFFFFFF:FFFFFFFFFFF:FFFFFFFFFFF:FFFFFFFFF:FFFFFF,FFFFFFFFFFFFFFFFFFFFFFFFFFFFF:FFFFFFFF:F,FFFFF
@A00920:152:HGHKKDRXX:2:2107:27118:6151 2:N:0:CGCGTTCA+TGTTCTCT
GGACTACTGGGGTTTCTAATCCCGTTCGCTCCCCTAGCTTTCGCGCCTCAGCGTCAGTGTCGGCCCAGCAACCCGCCTTCGCCGCAGGTGTTCCTCTCGATATCTACGCATTTCACCGCTACACCGAGAATTCCAGTTGCCCCTTCCGCACTCTAGCCCAACAGTATCACTTGGCCGCTACCGGGTTAAGCCCGGAGATTTCACAAGTGACTTGTTGTGGCCGCCTACGCGCCCTTTACGCCCCGTAAAT
+
FFFFFFFFFFFFFFFFF:FFFFFFFFFFFFFFFFFFFFFFFFFF:FFFFFFFFFFFF:FFFFFFFFFFFFFFFFFFFFFFFFFFFFFFFFFFFFFFFFFFF,FFFFFFFFFFFFFFFFFFFFFFFFFFFF:FFFFFFFFFFFFFFFFFFFFFFFFFFFFFFFFF::FFF:,FF,FFFFFFFFFFFFFFFFF:FFFFFFFFF,:FFFFFFFFFFFFFFFFFFF:F,FFF,FFFFFFFFFFFFFF,,F,FF:
@A00920:152:HGHKKDRXX:2:2107:6262:6261 2:N:0:CGCGTTCA+TGTTCTCT
GGACTACTGGGGTTTCTAATCCTGTTTGCTCCCCACGCTTTCGCGTCTCAGCGTCAGTATTGGTCCAGAAAGCCGCCTTCGCCGCTGGTGTTCCTCCCGATATCTACGCATTTCACCGCTACACCGGGAATTCCACTTTCCTCTCCCATACTCTAGCCGACCAGTTTCCAGCGCACTTCCGGGGGTGAGCCCCGGGCTTTCACACCAGACTTCATCGGCCGCCTACACGCGCTTTACGCCCAGTAATTCC
+
FFFFFFFFF:FFFFFFFFFFFFFFFFFFFFFFFFFFFFF:FFFFFFFFF:FFFFFFFFF,FFFFFFFFFFFFFFFFFFFFFFFFFFFFFFFFFFFFFFFF:FFFFFFFF,FFFF:FFFFFFFFFFFFFF:FFFFFFFFFFFFFFFFFFFFFFFF:FFFFFFFFFFFFFFF:FFFFFFFFFFFFFFFFFFFFFFFFFFFFFFF:FFF,FFFFF,FFFFFFFFFFFFFFFF:FFF,FFFFFFFFFF,:FF,:
@A00920:152:HGHKKDRXX:2:2107:16297:6605 2:N:0:CGCGTTCA+TGTTCTCT
GGACTACTGGGGTTTCTAATCCTGTTTGCTCCCCACGCTTTCGTGCCTCAGCGTCAATGATCGTGTAGTAAGCTGCCTACGCAATTGGTGTTCAATGTCATCTCTAAGCATTTCACCGCTACATGACATATTCCGCTTACCTCCACGATATTCAAGACTAATAGTATCCACGGAATTTTCCGAGTTAAGCTCGGAGATTTCACCACGGACTTATCAACCCGCCTACGCACCCTTTAAACCCAGTGAATCC
+
FFFF:FFFFFFFFFFFFFFFFFFFFF,FFFFFFFFFFFFFF:FFF,FFFFFFFFFFFFFFF,F,FF::FFFFFFFFFFFFFFFFFFFFFFFFF,:FFFFFFFFFF,FFFFFFFFFFFFFFFFF,FFFF:FFFFF,F::FF,F,,:::FF,:F:FFFFFF:F,,,FFFFFFF:F,,,F,F:FFFFFFFFFFF:F:FF:FFFF:FFF,FFFFFFFFFFFFFFFFFFFF,F,::FF:F:FF:,FF:F,:F,F,
@A00920:152:HGHKKDRXX:2:2107:25373:7138 2:N:0:CGCGTTCA+TGTTCTCT
GGACTACAGGGGTATCTAATCCGGTTCGCTCCCCACGCTTTCGCGCCTCAGCGTCAGGTGATCCCCAGAGAGCCGCTTTCGCCACTGGTGTTCTTCCCGATATCTACGCATTCCACCACTACACCGGGAATTCCGCTCTCCTCTAGACCCCTCAAGACGGGCAGTATCCGGGGACCACTCACAGTTGAGCCATGAGCTTTCACCCCGGACTAACCAGTCCGCCTGCGCGCGCTTTACGCCCAGTAACTCC
+
FFFFFF:FFFFFFFFF:FFFFFF:FFFFFFFFFFFFFF,F:FFFFFFFF,FFFFFFFFFFFFF:FFFFFFFFFFFFFFFFFFFF:FFFFFFFFFFFFFFFFFFFFFF:FFFFFFFFFFFFFFFFFFFFFF,F:FFFF:FFFFFFFFFFFFFFFFF,FFFFFFFFFFFFFFF::FFFFFFFFFFFFFFFFFFFFFFFFFFF::FFF:FFFFF:FF,FF:FFFFFFFFFFFFFFFFFF:FFFFFF,,:,F,F
@A00920:152:HGHKKDRXX:2:2107:30020:7451 2:N:0:CGCGTTCA+TGTTCTCT
GGACTACAGGGGTTTCTAATCCCATTCGCTCCCCTAGCTTTCGTCCATGAGCGTCAGTTATGGCCCAGCAGAGCGCTTTCGCCACTGGTGTTCTTCCCGATATCTACGCATTTCACCGCTACACCGGGAATTCCCTCTGCCCCTACCATACTCTAGCCCAGCAGTTTCAACTGCCCTTACGGAGTTGAGCCCCGCTCTTTGACAGCAGACTTGCTGAGCCGCCTGCGGACGCTTTACGCCCAATAATTCC
+
FFFFFFFF:FFFFFFFFFFFFFFFFF:FFFFFFFFFFFFFFFFFFFFFFFFFFFF:FF:FFFFFFFFFFF:FF:FFFFFFFFFFFFFFFFF,FFFFF,:FFFFFF:FFFFFFFF:FFFFFFFFFFFFFFFFFFFFFFFFFFFFFFFFFFFFFFFFFFFFFF:FF,F:F,FFFFFFFFFFFFFFFFF:FFFFF,FFFFFFFFFFF:FFFF:FFFFFFFFFFFFFFFFFFFFFFFFFFFFFFFFF,FFF:F,
@A00920:152:HGHKKDRXX:2:2107:14271:7513 2:N:0:CGCGTTCA+TGTTCTCT
GGACTACAGGGGTTTCTAATCCTGTTTGCTCCCCACGCTTTCGTGCATGAGCGTCAGTGTTGGCCCAGAAGGCTGCCTTCGCCATCGGTGTTCCTGACGGTATCTATGCATTTCACCGCTACACCGTCAATTCCATGTACCCCTCCAATACTCAAGCTGTCCAGTATCAATGGCACTGCCCCGGTTGAGCCGGGGTCTTTCACCACTGACTTAAATAGCCGCCTACGCACCCTTTAAACCCAATAAATCC
+
FFFFFFFFFFFFFFFFFFFFFFFFFFFFFFFFFFFFFFF:FFFFFFFFFFFFFFFFFFFFFFFFFFFFFFFFFFFFFFFFFFFFFFFFFFFFFFFFFFFFFFFFFFFFFFFFFFFFFFFFFFFFFFFFFFFFF:FFFFFFFFFFFF:FFFFFFFFFFFFFFFFF:FFFFFFFFFFFFFFFFFFFFFF:FFFFFFFFFFFFFFFFFFFF:FFFFFFFFFFFFFFFFFFFFFFFFFFFF,::FFFFFFFFFF
@A00920:152:HGHKKDRXX:2:2107:19271:7811 2:N:0:CGCGTTCA+TGTTCTCT
GGACTACCGGGGTATCTAAGCCTGTTTGCTCCCCACCCTTTCGCTCCTCAGCGTCAGTTACGGCCCAGAGATCTGCCTTCGCCATCGGTGTTCCTCCTGATATCTGCGCATTCCACCGCTACACCAGGAATTCCAATCTCCCCTACCGCACTCTAGTCTGCCCGTACACACTGCAGGCCCGCGGTTTAGCCTAGGTCTTTCACAGCACAAGCGACAAACCGCCTACGAGCTCTTTACGCCCAATAATTCC
+
FFFFFFFF,FFFFFFFFFFF:FFFFF,FF:FFFFFFFFFFFFFFFFFFFFFF::FF:FF,F:FFFFFF,,F:FF:FFFFFFF:FFFFFFF,FFFFFFFFF:FFFFFFFF:FF::FFF,FFFFFFF,FFF,:FF:FF:FF:FFFFFFFF::FFFF,:FF::F,F,:F,,FFFF,FF:,FFFF,,FFF,,,FF,FFF,,F,F:,,F,F,F:,FFFF:,:,,:,FF,:F:,FFF,,FF:FF,FFF,,,:,F,F
@A00920:152:HGHKKDRXX:2:2107:30065:7811 2:N:0:CGCGTTCA+TGTTCTCT
GGACTACTCGGGTTTCTAATCCTGTTCGCTCCCCACGCTTTCGTCCATCAGTGTCAATACGATGTTAGTGATCTGCCTTCGCAATCGGTATTCTATGTAATATCTATGCATTTCACCGCTACACTACATATTCTAACCACTTCACATCGATTCAAGATAGCCAGTATCAAAGGCAATTCTACAGTTGAGCTGCAGGATTTCACCTCTGACTTAACCATCCACCTACGGACCCTTTAAACCCAATGATTCC
+
FFFFFFFFFFFFFFFFFFFFFFFFFFFFFFFFFFFFFFF:FFFFFFFFFFFFFFFFFFFFFFFFFFFFFFFFFFFFFFFFFFF:FFFFFFFFFFFFFFFF:F,FFFFFF,FFFFFFFFFF:FFFFFFFFFFFFFF:FFFFFFFFFFFFFFFFFFFFFFFFFFFFFFFFF:FFFFFFFFFFFFFFFFFFFFFFF,FFFFFFFFFFFFF:FFFFFFFFFFF:FFFFFFFFF:FFFFFFFFFFF:FFF:F:FF
@A00920:152:HGHKKDRXX:2:2107:19271:7905 2:N:0:CGCGTTCA+TGTTCTCT
GGACTACTAGGGTATCTAATCCTGTTTGATCCCCACGCTTTCGTGCCTCAGTGTCAATGACCGTGTAGCGAGCTGCCGTCGCAATAGGTGTTCTGCGTCAGATCTAAGTATTTCACCACTACATGACGCATTCCGCCCACCTCCCCTGTATTCAAGATTGAGAGTATCAATGGCAGTTCCTTCGTTAAGCGAAAGTATTTCACCACTGACTACCCAACCCACCTACGCACCCTTTAAACCCAGACACTCC
+
FFFFFFFFFFFFFF:FFFFF:F:FFFFFFFFFFFFFFFF,FFFFFFFFFFFFFFFF:FFFF,FFFFFFF:FFFFF:F:FFFFFFFFFFFFFFFFFFFF:F,FFF:FFFFFFFF:FFF,FF:F,FFFFFF:FFFF:FFFFFFFFF,FFFF:FFF:FFFF,F,:FFFFFF,FFFFF:FFFFFFFFFFFFFF:FFF,:,FFF:FFFFFF:FFFFF:FFFFF:FFFFFFF:F::,F::,,FFF,F::,:F,F:F
@A00920:152:HGHKKDRXX:2:2107:29532:8015 2:N:0:CGCGTTCA+TGTTCTCT
GGACTACTCGGGTTTCTAATCCTGTTCGCTCCCCACGCTTTCGTCCATCAGTGTCAATACGATGTTAGTGATCTGCCTTCGCAATCGGTATTCTATGTAATATCTATGCATTTCACCGCTACACTACATATTCTAACCACTTCACATCGATTCAAGATAGCCAGTATCAAAGGCAATTCTACAGTTGAGCTGCAGGATTTCACCTCTGACTTAACCATCCACCTACGGACCCTTTAAACCCAATGATTCC
+
FFFFFFFFFFFFFFFFFF:FFFFFFFFFFFFFFFFFFFFFFFFFFFF:F:FFFFFFFFFFFFFFFFFFFFFFFFFF:FFFFFFFF:FFF,FFFFFFFFF,FFFF:FFFFFFFFFFFFFFFFF:FFFF:FF::FFFFFFFF,FFFFFFFFFFFFFFFFFFFFFFF:F:FFF:FFFFF,FF:FFFFFFFFFFFFF:FFFFFFFFFFFFFFFF:F:FFFFFFF,FFFFFFF,:FFF,F:F,F:FFFFFF,FFF
@A00920:152:HGHKKDRXX:2:2107:25509:8124 2:N:0:CGCGTTCA+TGTTCTCT
GGACTACTCGGGTTTCTAATCCTGTTTGATCCCCACGCTTTCGTGCCTCAGAGTCAATATTCGTGTAGTGAGCTGCCTTCGCAATTGGTGTTCTATGTCATATCTAAGCATTTCACCGCTACATGACATATTCCGCTCACCTCCACGGTATTCAAGGCAGATAGTATCAACGGCAGTTTCCGAGTTGAGCCCGGAGATTTCACCACTGACTTACCTGCCCTCCTACGCACCCTTTAAACCCAGTGAATCC
+
F:FFFFFFFFFF,:FFFFFFFF,FFFFFFFFFFFFFFFFF:FF:FFFFFFFFFFFFFFFFFFFFFF:FFF:FFFFFFFFFFFF,FFFFFF,::F,FFFFFFFFF,:FFF:FFFFFFFFFF:FFFFFF:FFFFF:FFFFFFFFFFFFFFFFFFFFFFFFF::FFFFFFFF:FFFFFFFF:FFF:F:FFFFFF,FFFFFFFFF:FFFFFFF:FFFFFFFFFFFFFF,FF::FFF,FFF::F,:FF,FF,F:F
@A00920:152:HGHKKDRXX:2:2107:18602:8155 2:N:0:CGCGTTCA+TGTTCTCT
GGACTACTAGGGTTTCTAATCCTGTTTGCTCCCCACGCTTTCGCGTCTCAGCGTCAGTGACTGTCCAGGCGGCCGCCTTCGCCACCGGTGTTCCTCCTGATATCTACGAATTTCACCTCTACACCAGGAATTCCGCCGCCCTCTCCAGTACTCAAGGTCCGCAGTTTCAGATGCAGTTCCCGAGTTGAGCTCGGGGATTTCACATCTGACTTACTGTCCCGCCTACACGCGCTTTACGCCCAGTCATTCC
+
FFFFFFFFFFFFFFFFFFFFFFFFFFFFFFFFFFFFFF,,FFFFFFFFFFFFFF:FFFF:FFF:FFFFFFFFFFFFF:FFFFFFFFFFFFFFFFFFFF:F:FFFFFFFF,FFFF:FFFFFFF:FF,F:F:FFFFFFFF:FFFFFFF,FFFFFF:FF,:F,:FFFFFFFFF::FFFFFFF,FFFFFFFFFFFFF,FFFFFFFFFFF:FFFFFFF:,FF:,FFFFFFFFFFFFFFFFFFFFFFFF:,FFFFF
@A00920:152:HGHKKDRXX:2:2107:16315:8923 2:N:0:CGCGTTCA+TGTTCTCT
GGACTACTAGGGTTTCTAATCCCGTTTGCTCCCCTGGCTTTCGCGCCTCAGCGTCAGTGTCGGTCCAGGAAGCCGCCTTCGCCACCGGTGTTCCTCCAGATATCTACGCATTTCACCGCTACACCTGGAATTCCACATCCCTCTCCAGAACTCAAGCCAGCCAGTATAGGACGCAGTTCCCCGGGTGAGCCGAGGGATTTCACGTCCGACTTAACAGGCCGCCTACGCGCCCTTTACGCCCAGTAATTCC
+
FFFF:FFFFFFFFFFFFFFFFFFFFFFFFFFFFFFFFFFFFFFFFFFFFFF,FFFF:FF,F,FFFFFF:F,FFFFF:FFFFFF:FFFFFFFFFFFFFFFFFFFFFFFFFFFFFFFFFFFFFFFFFFFFFFFFFF:FF:FFFFFFFF,FFFFFFFFFFF,FFFF:FFF,:,:FFF,,:F,FFF,F,FFFFFFF,,FFF:FF:FFFFFF,:FFFFF,FFFFFFFF::FF:,FF::,FFFF:F:,FF,FF:,F
@A00920:152:HGHKKDRXX:2:2107:10691:9111 2:N:0:CGCGTTCA+TGTTCTCT
GGACTACTCGGGTTTCTAATCCTGTTTGCTCCCCACGCTTTCGCGCCTCAGCGTCAGTTGTGGTCCAGTTGGCCGCCTTCGCCACCGGTGTTCTTCCCAATATCTACGAATTTCACCTCTACACTGGGAATTCCACCAACCTCTCCCACACTCGAGCTCCGCCGTATCGGATGCCGTTCCCAGGTTGAGCCCAGGCCTTTCACATCCGACGATCAGAGCCGCCTACGCGCCCTTTACGCCCAGTAATTCC
+
FFFFFFFFFFFFFFFFFFFFFFFFFFFFFFFFFF:FFFFFFFFFFFFFFFFFFFFFFFFFFFFFFFFFFFFFFFFFF:FFFFFFFFFFFFFFFFFFFFFFFFFFF:FFFFFFFFFFFFFFFFFFFFFFF,FFFF:FFFFFFFFFFFFFFFFFFFFFFFFFFFFFFFFFFFFFFFFFFFF,FFFFFFFFFF:F:FFFFF:FF,FFFFFFFFFFFFFFFFFFFFF,,FFFFFFF:FFFFFFFFFF,F,,FFF
@A00920:152:HGHKKDRXX:2:2107:30020:9330 2:N:0:CGCGTTCA+TGTTCTCT
GGACTACAGGGGTTTCTAATCCTGTTTGCTCCCCACGCTTTCGTGCCTGAACGTCGGTACTGGTCCAGGAAGTCGCTTTCGCCACTGATGTTCCTTCCGATATCTACGCATTTCACCGCTACACCGGAAATTCCACTTCCCTCTTCCGAACTCGAGTCGCCCAGTATCGAATGCAATTCCCAGGTTAAGCCCGGGGCTTTCACATCCGACTTAGACGACCACCTACGTGCGCTTTACGCCCAGTAATTCC
+
FFF:FFFFFFFFFFFFFFFFFFFFFFFFFFFFFFFFFFFFFFFFFFFFFFFFFFFFFFFFFFFFFFFFFFFFFFFFFFFFFFFFFFFFFFFFFFFFFFFFFFFFFFFFFFFFFFFFFFFFFFFFFFFF,FFFFFFFFFFFFFFFFFFFFFFFFFFFFFFFFFFFFFFFFF:FFFFFFFFFFFFFFFFFFFFFFFFFFFFFFFFFFFFFFFF:F:FFFFFFFFFF:FF:FFF:FFFFFFFFFFF,F:FFFF
@A00920:152:HGHKKDRXX:2:2107:14841:9471 2:N:0:CGCGTTCA+TGTTCTCT
GGACTACCAGGGTTTCTAATCCTGTTTGATCCCCACGCTTTCGCGCCTCAGCGTCAGTATTGGTCCAGGAAGCCGCCTTCGCCACTGGTGTTCCTCCGGATATCTACGCATTTCACCGCTACACCCGGAATTCCGCTTCCCTCTACCATACTCTAGCGAAGCAGTATCGGAGGCAGTTCCCAGGTTGAGCCCGGGGCTTTCACACCCGACTTACTTCACCGCCTACGCGCCCTTTACGCCCAGTAATTCC
+
FFFFFFFFFFFFFFFFFFFFFFFFFFFFFFFFFFFFFFFFFFFFFFFFFFFFFFFFFFFFFFFFFF:FFFFFFFFFFFFFFFFFFFFFFFFFFFFFFFFFFFFFFFFFFFFFFFFFFFFFFFFFFFFFFFFFFFFF:FFFFFFF::FFFFFFFFFF,FFF:FFFFFFFFFFF:F:F:FF::FFFFFF:FFFFFFFFFF:FFFFFFFFFFFFF,FFFFFFF,FFFFFFFF:F::,FFFFFFFFFFFFFF,F
@A00920:152:HGHKKDRXX:2:2107:5222:9565 2:N:0:CGCGTTCA+TGTTCTCT
GGACTACTCGGGTTTCTAATCCTGTTTGCTCCCCACGCTTTCGCGCCTCAGCGTCAGTATCGGGCCAGTGAGTCGCCTTCGCCACTGGTGTTCCGCCGAATATCTACGAATTTCACCTCTACACTCGGCATTCCACTCACCTCTCCCGAACTCAAGATATCCAGTATCAAAGGCAATTCCGAGGTTGAGCCCCGGGCTTTCACCCCTGACTTAAATATCCGCCTACGCGCCCTTTACGCCCAGTAATTCC
+
:FFFF:FFFF:FFF:F:FF,F:F,FFF:FF:FFFF::FFF:FF:FF:FF::FFFFFFFF:,::FFFFFF:::F,FF,FFF:F:F:,FFFFFFFFFFFFFFFFFFFFFFFFFFFFFFFFFFFFFFFFFFFFF:FFFF,,FFFFFFFFFF:FFFFFFFF:F,::FFFFFF,FFFFFF:,FFFFFFFFFFFF,FF:F:FFF,FF,FFFF:FFFFF:,FFF::FFFFFFFFFFFF:F,FFFFFF,FFFF:,:,F
@A00920:152:HGHKKDRXX:2:2107:5059:9721 2:N:0:CGCGTTCA+TGTTCTCT
GGACTACACGGGTTTCTAATCCCGTTTGCTCCCCTGGCTTTCGCTCCTCAGCGTCAGTGTTGGTCCAGAATGCCGCCTTCGCCACCGGTGTTCCTCCAGATATCTACGCATTTCACCGCTACACCTGGACTTCCGCATTCCTCTCCCAAACTCTAGCCCCCCAGGCTCACACGCAGTTCCCCGGTTGAGCCGAGGGATTTCACGTGTGCCTTAGAGGGCCGCCTACGAGCCCTTTCCGCCCAGTACTTCC
+
FFFFFFFFFFFF:FFFFFFFFFFF:FFFFFFF:FFFFFFFF:FFFFFFFFFFFFFFFFFFFFFFFFFFF:FFFFFFFFFFFFFFFFFF:F,FFFFFFFF:FF:FFFFFF,F,FF,FFFF:,:,FFFFFF,FFFFFFF,FFFF,FFF:FFFF,FF::FFFFFFFF:FFF:FFFFFFFFFFFFFFFFFFFFFFFFFFF:FFFFFFFFF::,,,FFF:FFFF:F:F:,:F:FFFF:F,:,FFFF,F::,::FF
@A00920:152:HGHKKDRXX:2:2107:19280:10175 2:N:0:CGCGTTCA+TGTTCTCT
GGACTACAGGGGTTTCTAATCCTGTTTGCTACCCACGCTTTCGTACCTCAGCGTCAGGTGTGACCAAGAAAGTCGCCTTCGCTACTGATCTTCCTCCAAATATCTAAGCATTTCACCGCTACACTGGCAATTCTACTTACCTCTATCACCATCTAGCAAGCCAGTATCGAATGCATCTCATAGGTTAAGCTTCAGGCTTTAACATTCGACTTAACCCGCCGCCTACGTACGCTTTACGCCCAGTCATTCC
+
FFFFFFF:FFFFF,FFFFFFFFFFFF,FFF,FFFFFFFFFFFFFFFFFFFFFFFFF::::,,FF,,FFF,F,,,FFFFFF:FF:,FFFF,FFFF:,,,FFFFFFFF,:FF:FFFFFF,:FFFFFF,,,FFFFF,F:,:,F,FF,FFFF,F:FF:FF:FF,FFFFFFFFFFF:FF:FFFF,,F,:FF,:FF,FF,F::FFF:FFF:,FFFFFF,,,FF,FFFFFF:FFF,:FF:FFF,,F:FF,FFF,FF,
@A00920:152:HGHKKDRXX:2:2107:11433:10551 2:N:0:CGCGTTCA+TGTTCTCT
GGACTACAGGGGTTTCTAATCCGGTTCGCTCCCCACGCCTTCGCGCCTCAGCGTCAGGTCTCGACCAGTCGGCCGCCTTCGCCTCTGGTGTTCCTCCGGATATCTACGCATTTCACCGCTCCACCCGGAATTCCACCGACCTCTTCGAGCCTCGAGTCACCGTGTCTACCGTGGCCTCTCCGCACTTCACGGAGCTTTCACACGGCACATCGCTGACCGCCTGCGCGCGCTTTACGCCCAGTAAGTCCGG
+
FFFFFFFFFFFFFFFFFFFFFFFFFFFFFF:FF:FFF:FFFFFFFFFFFFFFFFFFFFFFFFFFFFFFFFFFFFFFFFFFFFFFFFF:FFFFFFFFFFFFFFFFFFFFFFFFFFF:FF:FFFFF:FFFFFFF:FFFFFFF,FFFFFFFF:FFFFFFFFFFFFFFFFFFFFFFFFFFFFFFFFFFFF:FFFFFFFFFFFFFFF,FFFFFFFFFFFFFFFFFFF:FFFFFFFFF:FFFF:FFFFFFFFFFFF
@A00920:152:HGHKKDRXX:2:2107:1615:10708 2:N:0:CGCGTTCA+TGTTCTCT
GGACTACAAGGGTATCTAATCCCGTTTGCTCCCCACGCTTTCGTGCCTTAGTGTCAAGAATGAGCCAGTTATCTGCCTACGCCATCGGTGTTCCTCCCAATATCTACGGATTTCACTCCTACACTGGGAATTCCAATAACCTCTCTCATCTTCTAGCTTAGCAGTTTAGATAATGGATGTATGGTTGAGCCACACGCTTTCACTATCTACTTACCATGCCACCTACGCAACTCTTTACGCCCAGTAATTC
+
FFFFFFF:FFFFF,FFFFFFFFFFFFFFFFFFFFFFFFFFFFFFFFFFF,FFFFFFFFFFFFFFFF:FFFFFFFFFFFFFFFFFFFFFFFFFFFFFFFFFFFFFF:FFFFFFFFFFFFFFFFFFFFFFF:FFFFFFFFFFFFFFFFFFFFFFFFFFFFFFFF:FFFFFFFFFFFFFFFFFFFFFFFFFFFFFFFFFFFF:FFFFFFFFFFFFFFFFFFF:FFFFFFFFFFFFFFFFFF:FFFFFFFF:FF
@A00920:152:HGHKKDRXX:2:2107:19922:11537 2:N:0:CGCGTTCA+TGTTCTCT
GGACTACTAGGGTTTCTAATCCTGTTTGCTCCCCACACTTTCGAGCCTCAGTGTCAGTTACAGTTTCGTCAGCTGCCTTCGCAATCGGTGTTCTATGACATATCTAAGTATTTCACCACTACATGTCATATTCCGCCAACGGCATCTGTACTCAAGCCCTGCAGTATCAATGGCAATTCTATAGTTAAGCTACAGGATTTCACCACTGACTTACAAGGCCACCTACGCTCCCTTTAAACCCAATGAATCC
+
FF::FFFFFFFFFFFFFFFFFFFFFFFFFFFFFFFFFFFFFFFFFFFFFFFFFFFFFFFFFFFFFFFFFFFFFFFFFFFFFFFFFFFFFFFFFFFFFFFFFFFFFFFF::FFFFFFFFFFFFFFFFFFFFFFFFFFFFFFFFFFFFFFFFFFFFFFFFFFFFFFFFFFFFFFFFFFFFFFFFFFFFFFFFFF:FFFFFFFFFF:FFFFFFFFFFFFFFFFFFFFFFFFFFFFFFFF:FFFF:,FFFFFFF
@A00920:152:HGHKKDRXX:2:2107:32705:11663 2:N:0:CGCGTTCA+TGTTCTCT
GGACTACTAGGGTTTCTAATCCTGTTTGCTCCCCACGCTTTCGTGCATGAGCGTCAGTGCAGGCCCAGGGGGCTGCCTTCGCCATCGGTGTTCCTCCACATATCTACGCATTTCACTGCTACACGTGGAATTCCACCCCCCTCTGCCACACTCTAGCTTCCCAGTTTCAAACGCAGTTCCCAGGTTAAGCCCGGGGATTTCACATCTGACTTGAGAAGACGCCTGCGCACGCTTTACGCCCAGTAATTCC
+
FFFFFFFFFFFFFFFFFFFF:FFFFFFFFF,FFFF:FFF:FFFFFFFFFF:FFFFFFFFFFF,FFFFFFFFFFFFF:FFFFFF:FFFFFFFFFFFFFFFFF:F:FFFFFFFFFFFFFFFFFFFF:FFFFFF::F,FFFF:FFFFF:FFFFFFFFFFFFFFFFFFFFFFFF,F:FFFFFFFFFFFFFF:FFFFFF:FFFFFFFFFFFFFFFFFF:FFFF,F,FFFFFFFFFFFFFFFF:FFFFFF,:FF,F
@A00920:152:HGHKKDRXX:2:2107:32615:12132 2:N:0:CGCGTTCA+TGTTCTCT
GGACTACTGGGGTATCTAATCCTGTTTGCTCCCCACGCTTTCGTACATGAGCGTCAGTCACATCCCAGGGGGCTGCCTTCGCCATCGGTGTTCCTCCACATATCTACGCATTTCACTGCTACACGTGGAATTCCACCCCCCTCTGACAAACTCTAGCCATGCAGTCACAAATGCAGTTCCCAGGTTAGGCCCGGGGATTTCACAGCTGTCTTGCAAAGCCGCCTGCGTACGCTTTACGCCCTGTAATTCC
+
FFFF:F:FFFFFFFFFFFFFFFFFFFFFFFFFFFFFF:F:F:FFF:FFFFFFFFF,FFFFFFF:F::FFFFFFFFFFFFFFFFFFFFFFFFFFFFFFFFFFFF:F:,FFF:FFFFFFFFFFF:FFFFFF:F:FFFFFFFF:FFFF,:FFFFF:FFFFFFFFFFFF:FFFF:FFFFFFFFFFFFFFFF,FFFFFFFFFF,F:::F,,FFFFFFFF:FFFF:FF:FFFFF,,FF,:F,::F:F:FF,,,F:,
@A00920:152:HGHKKDRXX:2:2107:5556:12179 2:N:0:CGCGTTCA+TGTTCTCT
GGACTACCGGGGTATCTAATCCTGTTTGATCCCCACGCTTTCGTGCCTCAGCGTCAATCACTGCGCAGTGAGCTGCCTTCGCAATTGGTGTTCTATGTCATATCTAAGCATTTCACCGCTACATGACATATTCCGCTCACCTCCACAGTATTCAAGACAAATAGTATCCATGGCAGTTTCCGAGTTAAGCTCGGAGATTTCACCACGGACTTACCTGTCCGCCTACGCACCCTTTAAACCCAGTGAATCC
+
FFFF:F::FFFFFF:FFFFFFFFF:,F:F:FF:FFFF,FFFFF:::FFFFF::FF,FFF:FFF:,FFF:FFFFF:FFF::FFF:FF:FFFFFFFF:FFF,FFFFFFF:FFF,FFFFFFFFF:FFFFFFFF:FFFFFFFFFFF:FFFFFFF::FFFFFF:FFFFFFFFFF:,:FFF:FFF:F,FFFFFFFFFFFFFFFFFFFFFF:FFFFF::FFFFF:F,FFFFFF:FFFFFFFF,F:,FFFF:FFFFFF
@A00920:152:HGHKKDRXX:2:2107:14109:13056 2:N:0:CGCGTTCA+TGTTCTCT
GGACTACAGGGGTTTCTAATCCCGTTTGCTCCCCTGGCTTTCGTTCCTCAGTGTCAGTTGCAGTCCAGAACGCCGCCTTCGCCACCGGTGTTCCTCCAGATATCTACGCATTTCACCGCTACACCTGGAATTCCGCGTTCCTCTCCTGCACTCAAGCCAACCAGTATCAGACGCAGTTCCACAGTTACGCTGAGGGATGTCACGTCTGACTTAGCTGGCCACCTACGAACCCTTTACGCCCAGTAATTCC
+
FFFFFFFFFFFFF:FFFFFFFFFFFFFFFFFFFFFFFFFF,F:::FFFFFFFFFFFF:FFFFFFFFFFF,FFFFFFF:FFFFF:FFFFFFFFFF:FFFFFFFFFFFFF,FF,FFFFFFFFFFFFFFFFF,F:FFFFFFFFFFFFFFFFFFF,FFF:FF:,F:FFF:FFFFFFFFF,:FF,,F::F:::::FFFFFFFF,FFFFFFFFFFF,FFFFFFFFFFFF,FFFFFF:FFF,,,FFF,FFFFFFFFF
@A00920:152:HGHKKDRXX:2:2107:14064:13072 2:N:0:CGCGTTCA+TGTTCTCT
GGACTACAAGGGTTTCTAATCCCGTTTGCTCCCCTGGCTTTCGCGCCTCAGCGTCAATGCCGGTCCAGGATGCCGCCTTCGCCACCGGTGTTCCTCCAGATATCTACGCATTTCACCGCTACACCTGGAATTCCACATCCCTCTCCCGGATTCAAGCCCTCCAGTATCGGACGCAGTTCCTCGGTTGAGCCGCGGGATTTCACGTCCGACTTAGAAGGCCGCCTACGCGCCCTTTACGCCCAGTAATTCC
+
FFFFFFFFFFFFFFFFFFFFFFFFFFFFFFFFFFFFFFFFFFFFFFFFFFFFFFFF,F:FFFFFFFFFFFF,FFFFFFFFFFFFFFFFFFF:FFFFFFFFFF:FFFFFFFFFFFFFFFFF,FFFF,FFFFFFFFFF,FFFFFFFFFFFF,FFFFFFFFFFFFFF:F:FFFFFFFFFFFFF,,:FFFFFFFFF:FFF,:FFF,F,:FFFFFFFFF:FF,:FFFFFFFFFFFFFFFFFFFFFFFF,F:FFFF
@A00920:152:HGHKKDRXX:2:2107:22544:13197 2:N:0:CGCGTTCA+TGTTCTCT
GGACTACTAGGGTTTCTAATCCGGTTCGCTCCCCACGCTTTCGTGCCTCAGTGTCAGAAATAGCCCAGTAACCTGCCTACGCCATTGGTGTTCCTTCTTATATCTACGGATTTCACTCCTACACAAGAAATTCCAGTTACCTCTGCTACTCTCGAGTTAGTGAGTTTGAATAATAGTCTGTATGGTTGAGCCACCAGGTTTCACTATTCACTTTACTAACCACCTACGCAACTCTTTACGCCCAGTCACT
+
FF:FF:FFFFFFFFFFF:FFFFFFFFFFFFFFFFFFFFFFFFFFFFFFF:F:FFF,F:F:FFFFFFFFFFFFFFFFFF,F:FFFFFFFFFFF:FFFFFFFFFFFF,FFFFFFFFFFFFFFFFFFFFFFFFFF:FFFFFFFFFFFFFFFFFFFFFFF:FFFFFF:F,FFF:FF:FFFF:FFFFFFFFFF:FFFFFFFFFFFFF::::FF::FFFFF,FF,FFF,:F:FFFFFF,F,FFFF:F:,FFFFF,F
@A00920:152:HGHKKDRXX:2:2107:5593:13275 2:N:0:CGCGTTCA+TGTTCTCT
GGACTACTGGGGTATCTAATCCTGTTTGCTCCCCACGCTTTCGCACCTCAGCGTCAATACCAGTCCAGTGAGCCGCCTTCGCCACTGGTGTTCTTCCGAATATCTACGAATTTCACCTCTACACTCGGAATTCCACTCACCTCTCCTGGATTCAAGCGATGCAGTCTTAAAGGCAATTCCGGAGTTGAGCTCCGGGCTTTCACCTCTAACTTACAAAGCCGCCTACGTGCGCTTTACGCCCAGTAATTCC
+
FFFFFFFFFFFFFFFFFFFFFFFFFFFFFFFFFFFFFFFFFFFFFFFFFFFFFFFFFFFFFFFFFFFFFFFFFFFFFFFFFFFFFFFFFFFFFFFFFFFFFFFFFFF,F,FFFFFFFFFFFFFFFFFFFFFFFFFFFFFFFFFFFFFFFFFFFFFFFF:FFFFFFFFFFFFFFFF,FFFFFFFFFFFFFFFFFFFFFFFFFFFFFFF,FFFFF::FFFFFFFFFFFFFFFFFFFFFFFFFFFFFFFFFFF
@A00920:152:HGHKKDRXX:2:2107:30951:13291 2:N:0:CGCGTTCA+TGTTCTCT
GGACTACTCGGGTTTCTAATCCTGTTTGCTACCCACGCTTTCGCTCCTCAGCGTCAGTCACGGCCCAGAGAGCCGCCTTCGCTACTGGTGTTCCTCCCGATATCTGCGCATTCCACCGCTACACCGGGAATTCCACTCTCCTCTACCGGACTCTAGCCACAGCAGTATCGACTGCATTTCCGAGGTTGAGCCTCGGGCTTTCACAGCCGACTTACTGAGCCGCCTACGAGCTCTTTACGCCCAATGATTC
+
FFFFFFFFFFFFFFFFFFFFFFFFFFFFFFFFFFFFFFFFFFFFFFFFFFFFFFFFFFFFFFFFFF:FFFFFFFFFFFFFFFF,FFFFFFFFFFFFFFFFFFFFFFFFFFFFFF:FFFFFFFFFFFFF,FFFFFFFFFFFFFFFFFFFFFFFFFFFFF:FFFFFFFFFFFFFFFFFFFFFFFFFFFFFFFFFFFFFFFFFFFFFFFFFFFFFFFFFFF:FFFFFF:FFFFFFFF,F:FFFF::FF,FFFF
@A00920:152:HGHKKDRXX:2:2107:26015:13416 2:N:0:CGCGTTCA+TGTTCTCT
GGACTACTGGGGTTTCTAATCCTGTTCGCTCCCCTAGCTTTCGCGCCTCAGCGTCAGGACAGGTCCAGAGAGCCGCCTTCGCCACCGGTGTTCCTCCCGATATCTGCGCATTTCACCGCTACACCGGGAATTCCACTCTCCCCTACCTTCCTCGAGCCGAGCAGTATCGGACGCAGTCACGGGGTTGAGCCCCGGGATTTCACAACCGACTTTCACGGCCGCCTACGCGCTCTTTACGCCCAATGAATCC
+
:FFFFF:FF,:,FFFFFFFFFFFFFF,:FFFF:FFF,FF::FFF:FFFFF:FFFFFFF,FFFFFFFFF:FFFFFFFFFFFFFFFF,FF:FFFFFFF:FFFF::FF,FFF:F::F,FFFFFFF,FF:FFFFFFF:F,:,FFFF:FFF,F,FFFFFF:F::,FFFFF,FF:,FFFF:F:,FF:,F,FFFFFF,FF,FF,FFFFFFFFF:F,FFF:F,FFFFF,:FF,,FFFF:FF::FFFFF:FFF,:FF:F
@A00920:152:HGHKKDRXX:2:2107:9254:13792 2:N:0:CGCGTTCA+TGTTCTCT
GGACTACTAGGGTTTCTAATCCTGTTTGCTCCCCACGCTTTCGCACCTCAGCGTCAGTGTTGGTCCAGGGTGCCGCCTTCGCCACTGGTGTTCCTTCCGATCTCTACGCATTTCACTGCTACACCGGAAATTCCACACCCCTCTACCACACTCAAGCTCGCCAGTATCAACTGCCATTCCCAGGTTAAGCCCGGGGCTTTCACAGCTGACTTAACAAACCGCCTACGCGCGCTTTACGCCCAGTAATTCC
+
:FFFFFFFFFFFFFFFFFF,FFF::FFFFFFFFFFFFFFFFFFFFFFFFF:FFFF:,,FFF,FFFFFF:,,F:FFFFFFFFFFFFFFFFFF,F,FFF:,,FFFFFFFF:F,FFFFF,FFFFFF:,:FFFF,:FFFFFF:F::FF,FFFF,,FFFFFF,F:FF,F,F:,FFF,FFF,FFFFFF,F,F,FFFFFFFFFF:FF:F::FFF,FFF,FFF:FFFF:FF:FFFFFFFFFFF:FFFFF:FFF,,FFF
@A00920:152:HGHKKDRXX:2:2107:18530:13949 2:N:0:CGCGTTCA+TGTTCTCT
GGATACTCGGGTTTCTAATCCTGTTTGATCCCCACGCTTTCGCACCTCAGCGTCAGTTTTGGTCCAGCCAGCCGCCTTCGCCACTGATGTTCCTCCAGATATCTACGCATTTCACCGCTACACCTGGAATTCCGCTAGCCTCTACCAAACTCTAGCCATGCAGTATCGAATGCAATTCCCAGGGTGAGCCCGGGGCTTTAACATCCGACTGACATAACCGCCTACGCGCGCTTTACGCCCAGTAATTCCG
+
,FFFFFFFFFFFFFFFFFFFFFF:FFFFFF,FFFFFFFFFFFFFFFFFF:FFFFFFFFFFF,FFFFFFFFFFFFFFFFFFFFFFFFFFFFFFFFFFFFFF:F:FFFFF:FF:FFFFFFF:,FFFFFFF,FFFFFFFFFFFFFF,FF,FFFF:F:F::F:FFFFF:FFFFF,FFFFFF:FFFFF,FFFFFFFF,FFFF,F,FFFFF,F:FF:FFFFF:F,F:FF,FF:FFFFF,::FF:FF,FF,,,,,:F
@A00920:152:HGHKKDRXX:2:2107:28655:14262 2:N:0:CGCGTTCA+TGTTCTCT
GGACTACCCGGGTTTCTAATCCTGTTTGCTCCCCACGCTTTCGTGCATGAGCGTCAGTGTTAGCCCAGGGGGCTGCCTTCGCCATCGGTATTCCTCCACATCTCTACGCATTTCACTGCTACACGTGGAATTCTACCCCCCTCTTCTACACTCTAGCCTTGTAGTTTCAAACGCAGTTCCCAGGTTGAGCCCGGGGCTTTCACATCTGACTTACAAAACCGCCTGCGCACGCTTTACGCCCAGTAATTCC
+
:FFFFFFFFFFFFFFFFFFFFFFFFF:FF:FFFFFFFFFFFFFFFFFFFFFFFFFFFFFFFFFFFFFFFFFFFFFF,FFFFFFFFFFFFFFFFFFFFFFFFFFFFF:FFF,FFF,FFFFFFF:FFFFF::FFFFF:FF,FFFFFFFFF,F:FFFFFFFF:FF,FFFFFF:FF::FFFFF,FFF,FFF,FFFFFFF:,:FF,FFFF:FF,FF:FF:F:FFFFFF,F::,,FFF,FF:F::FF:FF:,FF,F
@A00920:152:HGHKKDRXX:2:2107:13060:14967 2:N:0:CGCGTTCA+TGTTCTCT
GGACTACCGGGGTATCTAATCCCGTTCGCTCCCCACGCCTTCGTGCCTCAGCGTCAGGGTCGGCCCAGCTGGCCGCCTTCGCCACAGGTGTTCCTCCCGATCTCTACGCATTTCACCACTACACCGGGAATTCCACCAGCCCCTGCCGCCCTCAAGCGCGCCCGTCCCCGACGACGTTCCCCGGTTGAGCCGGGGGCTTTCACGCCGGGCAGAACGCGCCGCCTGCGCACGCTTTACGCCCAGTAACTCC
+
FFFFFFFFFFFFFFFFFFFFFFFFFFFFFFFFFFFFFFF:FFFFFFFFFFFFFFFFFFFFFFFFFFFFFF:FFFFFFFFFFFFFFFFFFFFFFFFFFFFFFFFFF:FFFFFFFFFFFFFFFFFFFFFFFFFFFFFFFFFFFFFFFFFFFFFFF::FFFFFFFFFFFFFFFFFFFFFF,FFFFFFFFFFFFFFFFFFFFFFFFFFFFFFFFFFF:FFFFFFFFFFFFFF,FFFFFF:FFFFFFFFFFFFFF
@A00920:152:HGHKKDRXX:2:2107:5177:15248 2:N:0:CGCGTTCA+TGTTCTCT
GGACTACTCGGGTTTCTAATCCTGTTTGCTACCCATGCTTTCGAGCCTCAGCGTCAATATGGTACCAGCTAGCAGCCTTCGCAATTGGTGTTCTTCGCGATATCTACGCATTCCACCGCTACACACCCAATTCCACTAGCCACTTAACAATTCAAGATAACAAGTTTTGGAGGCCGCTCCTAGGTTGGGCCCAGGTTTTAAACATCCAACTTAAACATCCGCCTAAGCTCCCTTTACGCCCAGTTATACC
+
,,F:FF,F,:F,F:,FFFF,F:,,,F,,,F,FFFFF:,FF:F:FFF,FFF,F:,,FFF,,FFF,FFF:FFF:F,,FF:F,,,:,,F,,F:FF,FF,,,,FF,FF:FFF,FF,F,FFFFFFFFF,,,,:::,,FFFF:,:F:,,F:,::,:F,,:F,F:F,:,F,,,,:,,:F,F:F:,:,,FF,:F,,:,F:,FFF:F,FFFF,F,FFFFF,:F:F,,:F:FF:,:,::F:F:F,FF,,,:F,FF,F,FF
@A00920:152:HGHKKDRXX:2:2107:32407:15687 2:N:0:CGCGTTCA+TGTTCTCT
GGACTACAGGGGTTTCTAATCCCGGTCGCTCCCCACGCTTTCGTGCCTGAGCGTCAGAAATGAGCCAGTCGCCTGCCTACGCCATCGGTGTTCCTTCTTATATCTACGTATTTCACTCCTACACAAGAAATTCCAGCGACCTCTCTCATTCTCTAGTCAAAGCAGTTTTGGTAATGGATATGAGGTTGAGCCCCACGCTTTCACTACCAACTAACTTAACCGCCTACGCAACTCTTTACGCACAGTAATT
+
:F:FFFFFFFFFFFFFFFFFFFFFFFFFFFFFFFFFFFFFFFFFFFFFFFFFFFFFFFFF:,F,FFFFF:FFF:FFFFFFFFFFFFFFFFFFFFFFFFFFFFFFFFFF,FFFFFFFF:FFFFFFFF:F:FFFFFFFFFFFFFFFFFFFF,FFFFFF::FF,FFF:FF:FFFFF:FFFFFFF,FFFFF:,F::,F:FFFFFF:FFFFFFFF:F,FF,:FFF,FF,FF:F:FFFFFF,:FFFF,::FFFF::
@A00920:152:HGHKKDRXX:2:2107:28818:15734 2:N:0:CGCGTTCA+TGTTCTCT
GGACTACAGGGGTATCTAATCCTGTTTGCTCCCCACGCTTTCGCACCTCAGCGTCAGTACCGGACCAGTGAGCCGCCTTCGCCACTGGTGTTCTTCCTAATATCTACGAATTCCACCTCTACACTAGGAGTTCCACTCACCTCTTCCGGACTCTAGATTGCCAGTATTAAAGGCAGTTCTGGAGTTGAGCCCCAGGATTTCACCTCTAACTTAACAATCCGCCTACGTGCGCTTTACGCCCAGTAAATCC
+
FF:FFFFFFFFFFF:FF:FFFFFFFFFFFFFFFFFFFFFFFFFFFFFFFFFF:FFFFFFF:FFFFFFFFFFFFFF:FFFFFFFFFFFFFFF:FF:FFFFFFFFFFFFFFF:FFFFFFFFFFFFFFFF:FFFFFFFFFFFFFFFFFFFFFFFFFFFFFFFFFFFFFF,,FFF:FFFFFFFFFFF:FF:FF:,FFFFFFFFFFFFFFF:FFFFFFF:FFFFFFFFFF,:FFF:FFFFFF,FFFFFF:,FFFF
@A00920:152:HGHKKDRXX:2:2107:21775:15749 2:N:0:CGCGTTCA+TGTTCTCT
GGACTACTCGGGTTTCTAATCCTGTTTGCTCCCCACGCTTTCGTACCTCAGCGTCAGTTCCCGTCCAGTTGGCCGCTTACGCCACTGGTGTTCCTCCGAATATCTGCGAATTTCACCTCTACACTCGGAATTCCGCCAACCTCTCCGGGACTCTAGTCTTGCAGTTTCAAAAGCCGTTCCAAGGTTAAGCCCTGGGCTTTCACTTCTGACTTGCATGACCGCCTACGTACGCTTTACGCCCAGTGATTCC
+
FF,::FFFFF,F,F,F:FF::FF:FFFFFFF:FFF:F:F:FF,:F:FFFFFFFFFFFFF:F:FFF:F:F:F:FFFFFF,FFFFFFFFFFFFFFFFF:FFFFFFFFFFFFFFFFFFFFFFFFFFFFFFFFFFF:FFFFFFFFFFFFFFFFFFFFFFFFFFFFFFFFF:FFFFF:FFFFF,FFFF:,F,,FFFFFFFFFFFF:FFFFFFFFFFF:FFFFFFFFFFF,,:FFFFFFFF,FFFFF:FFFFF:FF
@A00920:152:HGHKKDRXX:2:2107:6587:15937 2:N:0:CGCGTTCA+TGTTCTCT
GGACTACTCGGGTATCTAATCCTGTTTGCTCCCCACGCTTTCGTGCCTCAGTGTCAGTGCTGGTCCAGGTAGTCGCCTTCGCCACAGATGTTCCTCCCGATCTCTACGCATTTCACTGCTACACCGGGAATTCCACTACCCTCTACCGCACTCTAGCTCGCCAGTATCCAATGCCATTCCCAGGTTGAGCCCAGGGCTTTCACATCAGACTTAACAAACCACCTACGCACGCTTTACGCCCAGTAATTCC
+
FFFFFFFFFFFFFFFFFFFFFFFFFFFFFFFFFFF,FFFFFFFFFFFFFFFFFFFFFFF:FFFFFFFFFFFFFFFFFFFFFFFFFFFFFFFFFFFFFFFFFFFFFFFFFFF,FFFFFFFFFFFFFFFFFFFFFFFFFF,FFFF::FFF,FFFFFFFFFFFFFFFFFFF:FFFF:FFFFF::FFFFFFFFF,FFFFFFFFFFFFF,FFFFFF,FFFFF,FF::FFFFF,:FFFFFFFFFFFF,F::FFFF,
@A00920:152:HGHKKDRXX:2:2107:17327:16877 2:N:0:CGCGTTCA+TGTTCTCT
GGACTACTCGGGTTTCTAATCCTGTTTGCTCCCCACGCTTTCGCGCCTCAGCGTCAGAAACGGACCAGGCAGTCGCCTTCGCCACAGATGTTCCTCCCGATCTCTACGCATTTCACTGCTACACCGGGAATTCCACTGCCCTCTACCGCACTCTAGCCCGCCAGTATCCAATGCCATTCCCAGGTTGAGCCCAGGGCTTTCACATCGGACTTAACGAACCACCTACGCACGCTTTACGCCCAGTAATTCC
+
FFFFFFFFFFFFFFFFFFFFFFFFFFFFFFFFFFFFFFFFFFFFFFFFFFFFFFFFFFFFFFFFFFFFFFFFFFFFFFFFFFFFFFFFFFFFFFFFFFFFFFFFFFFFFFFFFFFFFFFFFFFFFFFFFFFFFFFFFFFFFFFFFFFFFFFFFFF:FFFFFFFFFFFFFFFFFFFFFFFFFFFFFFFFFFFFFFFFFFFFFFFFFFF:FFFFF:FFFFFFFFFFFFFFFFFFFFFFFFFFFF:FFFFFF:
@A00920:152:HGHKKDRXX:2:2107:3748:16939 2:N:0:CGCGTTCA+TGTTCTCT
GGACTACTCGGGTTTCTAATCCTGTTCGCTACCCACGCTTTCGCTCCTCAGCGTCAGTTCCGGCCCAGAGTGCTGCCTTCGCCGTTGGTGTTCCTCCTGATATCTGCGCATTTCACCGCTACACCTGAAATTCCACTCACCTCTACCACACTCTAGCCTGCCAGTCTCAAATGCCATTCCCAGGTTGAGCCCGGGGATTTCACATCTGACTTAACAAACCGCCTACGCGCGCTTTACGCCCAGTAATTCC
+
FFFFFFFFFFFF:FFFFFFFFFFFFFFFFFFFFFFFFFFFFFFFFFFFFFFFFFFFFFFFFFFFFFFF,FFFFFFFFFFFFFFFFFFFFFFFFFFFFFFFFFFFFFFFFFFFFFFFFFFFFFFFFFFF,FFFFFFFFFFFFFFFFFFFFF:FFFFFFFFFFFFFFF:FF:FFFFF:FFFFFFFFFFFFFFFFFFFFFFFFFFFFFFFFFFFFFFFFFFFFFFFF,FFFFF:FFF:FFFFFF,FFFF:FFF
@A00920:152:HGHKKDRXX:2:2107:18340:17096 2:N:0:CGCGTTCA+TGTTCTCT
GGACTACTCGGGTTTCTAATCCTGTTCGCTCCCCTAGCTTTCGCGCCTGAGCGTCAGGTAAGGCCCAGAGATCCGCCTTCGCCACCGGTGTTCCTCCTGATATCTGCGCATTCCACCGCTACACCAGGAATTCCGATCTCCCCTACCTACCTCGAGCCACGCAGTATCGAATGCAGTTCCGGGGTTGAGCCCCGGGATTTCACATCCGACTTACGTGGCCGCCTGCGCGCGCTTTACGCCCAATAAATCC
+
FFFFFFFFFFFFFFFFFFFFFFFF:FFFFFFFFFFFFFFFF:FFFFFFFFFFFFFFFFFF,FFFFFFFFFFFFFFFFFFFFFFFFFFFFFFFFFFFFFFF:FFFFFFFFFFFFFFFFFFFFFFFFFFFFFFFFFFFFFFFFFFFFFFFFFFFFFFFFFFFFFFFFFFFFFFFFFFFFFFFFFFFFFFFFFFFFFFFFFFFFFFFFFFF:FFFFFFFF:FFFFF:FFFFFFFFFF:FFFFFFF,FFF:FFF
@A00920:152:HGHKKDRXX:2:2107:18032:17534 2:N:0:CGCGTTCA+TGTTCTCT
GGACTACAAGGGTATCTAATCCCGTTTGCTCCCCTGGCTTTCGCGCCTCAGCGTCAATGCCGGACCAGGATGCCGCCTTCGCCACAGGTATTCCTCCAGATATCTACGCATTTCACCGCTACACTTGGAGTTCTGCATCCCTCTCCCGGATTCAAGACATCCAGTATCAGACGCAGTTCCCGGGTTGAGCCGGGGGATTTCACGACCGACTTAGTTGGCCGCCTACGCGCCCTGTACGCCCAGTGATTCC
+
FFFFFFF,FFFFFF:FFFFFFF,FFFFFFFF,FFF:FFFFFFFF,FFFFFFFFFFF:F:FFFF,FF,F:::FFFFFFFFFFFFFF,FFF,FFF,FFF,,FFFFFFFFF,:FF,FFFF,FFFFFF,,FF:,FFF,:F,FF:FFFF,FF,FF,FFFFF,,F,F,:FF:FF,:F,FF,FFFF,:,:F:,FF:F,,F,FFF,,:F:FF,F,F::FF,,:,F,:FFF,FFFF:,,FF,FFFFFF,F,FF,,FF,F
@A00920:152:HGHKKDRXX:2:2107:18973:17628 2:N:0:CGCGTTCA+TGTTCTCT
GGACTACAAGGGTATCTAATCCTGTTCGCTCCCCATGCTTTCGCTCCTCAGCGTCAGTTGCGGCCCAGAGACCTGCCTTCGCCATCGGTGTTCCTCCTGATATCTGCGCATTCCACCGCTACACCAGGAATTCCAGTCTCCCCTACCGCACTCTAGTCTGCCCGTCCCCACTGCAAGCCCGAGGTTGAGCCTCGGGTTTTCACAGCAGACGCGACAAACCGCCTACGAGCTCTTTACGCCCAATAATTCC
+
,:::F:FFFFFFFFFFFFFFFFFFFFFFFFFFFFFFFFFFFFFFFFFFFFFFFFFFFFFFFFFFFFFFFFFFFFFFFFFFFFFFFFFFFFFFFFFFFFFFFFFFFFFFF:FFFFFFFFFFFFFFF,,FF,FFFFFF:FFFFFFF:FFFFFFFFF:FFFFFFFFFF,FFF,FFFFF:FFF:FFFFF,FFFFF:F,FFFF::FFF,F,FFFFFF:,FFF:FFFFFFFFFFFFFFFFFFF:FFFFFFFFF,:F
@A00920:152:HGHKKDRXX:2:2107:24668:17754 2:N:0:CGCGTTCA+TGTTCTCT
GGACTACTAGGGTTTCTAATCCTGTTTGCTCCCCACGCTTTCGCACCTCAGCGTCAATACTTGTCCAGCGAGTCGCCTTCGCCACTGGTGTTCTTCCGAATATCTACGAATTTCACCTCTACACTCGGAATTCCACTCGCCTCTCCAAGATTCTAGCACTGCAGTTTCAAGGGCAGTTCCGGGGTTGAGCCCCGGGATTTCACCCCTGACTTGCGGCGCCGCCTACGTGCGCTTTACGCCCAGTATTTCC
+
FF:FFFFFFFFFFFFFFFFFFFFFFFFFFFFFFFFFFFFFFFFFFFFFFFFFFFFFFFFFFFFFFFFFFFFFFFFFFFFFFFFFFFFFFFFFFFFFFFF:FFFFF,FFFFFFFFFFFFFFFFFFFFFFFFFFFFFFFFFFFFFFFFFFFFF:FF::FFFFFFFFFFFFFFFFFFFFFFFFFFFFFFFFF:FF:FFFFFFFFFFFFFFFFF,FFFFFFFFFFFFFFFFF::FFFFF:,FFFFFF:FFFFFF
@A00920:152:HGHKKDRXX:2:2107:14751:18677 2:N:0:CGCGTTCA+TGTTCTCT
GGACTACTGGGGTTTCTAATCCTGTTCGCTCCCCACGCTTTCGCGCCTCAGCGTCAGTATGATGCCAGGTGGCTGCCTACGCCATCGACGTTCCTTCAGATATCTACGCATTTCACCGCTACACAGGAAATTCCGCCACCCTCTCAACTACTCCAGTCAAGTCGTTTGAGATGCACTTCCCAGGTTAAGCCCTGGGCTTTCACATCTCACTAACAAAACCGCCTACGCGCCCTTTACGCCCAGTTAATAC
+
FFFFFF:FFFFF:FFFFFF:FFFFFFFFF:FFFFFFFFFFFFF,FF:FFFFFFFFFFFF,,FFFF:FFFFFFFFFFFF,FFF,FFFFF,FFFF:FF,,:FF,FF:FFF:FFF:FFFFFF,:FFF,:FFFFFFFF,FFF:FFFFFF:,FFFFFF,FF,FF,,F:FF,:F,FFFFFFFFFFF,FFFFFFFF,:,,FFFFFFFFFFFFF,FF,F,,FF,,:FFFFFFFF,FFF::,FFFF:F,FF,:,F,F,F
@A00920:152:HGHKKDRXX:2:2107:8106:19069 2:N:0:CGCGTTCA+TGTTCTCT
GGACTACAGGGGTTTCTAATCCTGTTTGCTCCCCACGCTTTCGCGTCTTAGCGTCAGAAACCGTCCAGATAGCCGCCTTCGCCACTGGTGTTCTTCCCAATCTCTACGTATTTCACCACTACACTGGGAATTCCACTATCCTCTCCGGTCCTCAAGTCACCCAGTACCAAGTGCATTTCTTGAGTTGAGCTCAAGGCTTTCACACCTCACTTGTATAACCGCCTACACGCGCTTTACGCCCAGTAATTCC
+
FF:FFFFF,FFF:FFFFFFFFF,FFFFFFFFFFFFFF:FFFFFF,:FFFFFFFFFFFFF:FFFFFFFFFFFFFFFFFFFFFFFFFFFFFF::FFF:FFFFFFFFFFF:,FF,FFFFFFFFFFFF:F:FFFFF:FF,:::F,:FFFFFFFFFFF,F:,FFF:F:FF,F,FFFFF,FF:FF,F,FFFF,,FF:FFFFFF:FFFFFFFFF:,F,FF,FF,FF:FFFF:FFFFFFFFFFF:FFF:::FF:F,FF
@A00920:152:HGHKKDRXX:2:2107:29387:19914 2:N:0:CGCGTTCA+TGTTCTCT
GGACTACAGGGGTATCTAATCCTGTTTGCTCCCCACGCTTTCGTGCCTCAGTGTCAGTGCTGGTCCAGGCAGTCGCCTTCGCCACAGATGTTCCTCCCGATCTCTACGCATTTCACTGCTACACCGGGAATTCCACTGCCCTCTACCGCACTCTAGCCCGCCAGTATCCCATGCCATTCCCAGGTTGAGCCCAGGGCTTTCACATCTGACTTAACGAACCACCTACGCACGCTTTAAGCCCAGTAATTCC
+
FFFFFFF:,FFFFFFFFFFFFFFFFFFFFFFFFFFFFFFFFFFF:F:FFFFFFFFFFF,,:,,:::FF,,F:F,FFFFFFFFFFFFFFF,FFFF,,:,FFFFFFFF:FFFFFFFFF:FFFFFFFFFF,FFFFF,FFFFFF,FFF:::,FFFFFF:FF,:::FFFFFFF,FFFFFFFFFFFFF:FFFFFFFF,FFFFFFFFFFF:FF,FFFFFF,FF:FF:FFFFFFFF:F,FF:FF,FFFFF,FFFFF::
@A00920:152:HGHKKDRXX:2:2107:12129:19961 2:N:0:CGCGTTCA+TGTTCTCT
GGACTACCCGGGTTTCTAATCCGGTTTGCTCCCCACACTTTCGCGCCTCAGCGTCACGTGTTGTCCAGCGAGCTGCCTTCGCAATGGGTGTTCCTACCAGTATCTACGCATTTCACCGCTACACTGGTAATTCCACTCGCCTCTCCAACCGTCAAGCCTGCCAGTATCCAACGCAATGCTGGGGTTGAGCCCCAGTCTTTAACATCGGACTTAACAGACCGCCTACGCGCCCTTTACGCCCAGTGATTCC
+
FF:FFFFFFFFFF,FFFFFFFFFFFFFFFFFFFFFFFFFFFFFFFFFFFFFFFFFFF:FFF:FFFFFFFFFFFFFFFFFFFFFFFFFFFFFFFFFFFF,FFFFFFFFFFFFF,FFFFFFFFFFFFFF,FFFFF,FF:,FFFFFFFFFFF,F,FFFF,F:F,FFFFFFFFFFFFFFF,FFFFFFFFFFFF:FFFFF:FFFFFFF:F:FFFFFF:F,F::FFFFFFFFF,FFFF,FFF:FFF:FFFFFFFFF
@A00920:152:HGHKKDRXX:2:2107:28411:20102 2:N:0:CGCGTTCA+TGTTCTCT
GGACTACACGGGTATCTAATCCCGTTTGCTCCCCTGGCTTTCGCTCCTCAGCGTCAGTAATGGTCCAGAATGCCGCCTTCGCCACCGGTGTTCCTCCAGATATCTACGCATTTCACCGCTACACCTGGAATTCCGCATTCCTCTCCCACACTCAAGCCATCCAGTCTCACACGCAGTTCCACGGTTGAGCCGTGGGATTTCACGTGTGACTTAGTTGGCCGCCTACGAGCCCTTTACGCCCAGTAATTCC
+
FFFFFFFFFFFFFFFFFFFFFFFFFFFFFFFFFFFFFFFFFFF:FF:FFFFFF:FFFFFFFFFFFFFFFFFFFFFFF:FFFFFFFFFFFFFFFFFFFFF::FFFFFFFFFFFFFFFFFFFF:FFFFFF:FF:FFFFFFFFFFFFFFFFFFF:FFFFFFFFFFFFF:FFFFFFFFFF:FFFFF:FF:FFFFFFFFFFFFFFFFF:FF:F,FF::FF:FFFF,FFFFFFFFFFFFFFFFFF:,FFF,F,F:F
@A00920:152:HGHKKDRXX:2:2107:5050:20134 2:N:0:CGCGTTCA+TGTTCTCT
GGACTACAAGGGTTTCTAATCCCGTTCGCTCCCCACGCCTTCGCGCCTCAGCGTCAGGGTCGGCCCAGGTGGCCGCCTTCGCCACAGGTGTTCCTCCCGATCTCTACGCATTTCACCACTACACCCGGAATTCCACCACCCTCTACTGCCCTCAAGCCGATCAGTTTCGGACAGCCTCTCCCGGTTGAGCCGAGAGCTTTCATGCCCGACTTGTCCTGCCGCCTGAACGCGAGTTACGCCCAGTAAATCC
+
FFFFFFFFFFFFFFFFFF:FFFFFFFFFFFF:FFFFFFF,FFFFFFFF:FFFFFF:FFFFFF:FFFFFFFFFFFFFFFFFFFFFFFFFFFFFFFFFFF:FFFFFFF:F::FFFFFFFFFFFFFFFF:FFFFFFF:FFFFFFFFFFFF:FF:FFFFF:FFFFFF:FFFFFFFF:FFFFFFF:FFFFFFFFFFFFFF::F,FF:,F,:FFF:FFF,FF:F,F:FFFF,FFF:F,,FFFF:F:,FF:,F:FF,
@A00920:152:HGHKKDRXX:2:2107:17363:20384 2:N:0:CGCGTTCA+TGTTCTCT
GGACTACTCGGGTTTCTAATCCTGTTTGCTCCCCACGCTTTCGTGCATGAGCGTCAGTGTTAGCCCAGGGGGCTGCCTTCGCCATCGGTATTCCTCCACATCTCTACGCATTTCACCGCTACACGTGGAATTCCACCTTCCTCTGCCATACTCCAGCACCGTAGTTTCGAGCGCAATTCCCAAGTTAAGCCCGGGGATTTCACACTCGACTTGCGACGCCGCCTGCGCACACTTTACGCCCAGTAATTCC
+
FF:FFFFFFFFFFFFFFFFFFFFFFFFFFFFFFFFFFFFFFFFFFFFFFFFFFFFFFFFFFFFFFFFFFFFFFFFFFFFFFFFFFFFFFFFFFFFFFFFFFFFFFFFFFF:FFFFFFFFFFFFFFFFFFFFFFFFFFFFFFFFFFFFFFFFFFFFFFFFFFF,FFF,FFFFFFFFFFF:FFFFFF:F:FFFFFFFF::FF:F:FFFFFFFFFFFFFFFFF:FFFFFFFFFF:F:FFFFFFFFFF:FF:,F
@A00920:152:HGHKKDRXX:2:2107:18150:20619 2:N:0:CGCGTTCA+TGTTCTCT
GGACTACTAGGGTTTCTAATCCCGTTCGCTCCCCGCGCTTTCGTCCCTCAGCGTCAATAACACGGCTAGCGAGCTGCCTTCGCGATCGGTGTTCTATGTAATATCTATGCATTTCACCGCTACACTACATATTCCGCCCGCTCCGCCGTGATTCAAGACCGCCAGTATCAAGGGCAGTCCCGCGGTTGAGCCGCGGGCTTTCACCCCTGACTTAACGGCCCGCCTGCGGACCCTTTAAACCCAATGATTC
+
FFFFFFF:FFFFFFFFFFFFFFFFFFFFFFFFFFFFFFFFFFFFFFFFFFFFFFFFFFFFFFFFFF::FFFFFFFF:FFFFFFFF:FFFFFFFFFFFFFFFFFFFFFFFFFFFFFFFFFFFFFF:FFF:FFFFFFFFF,FFFFFFFFFFF:,FFFFFFFFFFFFFFFFF:FFFF:FFFFFFFFFFFFFFFFFFFFFFF,FFFFFFFFFFFFFFFFFFFFFFFFFF:FFFFFFFF,F,F,FFF,FFFFFFF
@A00920:152:HGHKKDRXX:2:2107:22173:20729 2:N:0:CGCGTTCA+TGTTCTCT
GGACTACAAGGGTTTCTAATCCTGTTTGCTCCCCACGCTTTCGTGCATGAGCGTCAGTGTTAGCCCAGGGGGCTGCCTTCGCCATCGGTGTTCCTCCACATCTCTAGGCATTTCACTGCTACACGTGGAATTCCACCCCCCTCTGCCACACTCAAGCTTGCCAGTAACAAACGCAGTTCCCAGGTTCAGCCCGGGGATTTCACATCTGTCTTGCATAGCCGCCTGCGCACGCTTTACGCCCAGTAATTCC
+
FFFFFFFFFFFFFFFFFFFFFFFFFFF:FFFFFFFF:F:FFFFFFFFFFFFFFFFFFFFFFFFFFFFFFFFFFFFFFFFFFFFFFFFFFFFFFFFFFFFF,:FFFF:FFF,FFFFFFFFF:FFFF:FFFFFF:F:F:FF:FFFF:FFFFFFFFF:FFFFFF:,FF:FF:,F:FF:FFF::FFFFFF,,FFFFFFFFFFFFF,FFFFFFFFFFFFFFFFFFFF:FFFFF,::FF,FFFF:FFFF,,FFFFF
@A00920:152:HGHKKDRXX:2:2107:5981:21183 2:N:0:CGCGTTCA+TGTTCTCT
GGACTACTGGGGTTTCTAATCCTGTTTGCTCCCCACGCTGTCGCGCCTCAGTGTCAGCAATTGCCCAGCAGGCCGCCTTCGCCACTGGTGTTCTTCCGGATCTCTACGCATTCCACCGCTACACCCGGAATTCCACCTGCCTCTACAATGCTCAAGCCTAGCAGTTCGCACGGCAGATCCGGGGTTGAGCCCCGGACTGTCACCACACGCTTACCAAGCCACCTACGCGCCCTTTACGCCCAGTGAATCC
+
FFF:FF:,FFFFFFFFFFF:FF:FF,FFFFF::FF:FFFFFFFFFFF:F,FFFF:F:F:F:FFFFFFFFFFFF:FFFFFF,F:FFFFFFF,FF:FFFF:F,FFF:FF:FF::,F,:FFFFFFFF:FFF:,F:FF:FF::FFFFFFF:FFFFFF:FF:FFFFFFFFFF:F,F:FFFFFFF:FF::F:FFFFFFFFFFFF,:F::,FF:F,FF,F:,F,FFF:F,,F:,FFFFFF,FFF:FF:,FF:F,F:F
@A00920:152:HGHKKDRXX:2:2107:23728:21668 2:N:0:CGCGTTCA+TGTTCTCT
GGACTACCGGGGTATCTAATCCTGTTTGATCCCCACGCTTTCGTGTCTCAGTGTCATTACAGGCCCAGGCGGCTGCCTTCGCCATTGGTGTTCCTTCCGATATCTACGCATTTCACCGCTACACGTGGAATTCCACCTCCCTCTGCCACACTCGAGCCCCGTAGTTTCGAGCGCAATTCCCAAGTTAAGCCCGGGGATTTCACACTCGACGTGCGAGGCCACCTGCGCACACTTTACGCCCAGTAATTCC
+
,FFFFFF:,:FFFFFFFFFF:,::F,::FFFF::FF,FFF,,FF:FFF,,:FF:::,FF:FFFFFF::FFFFF:,FF,F:FF,F,FF:,F,FF,,F,FF::FF,:FF:F,F,:FF:,:FFFFF,FFFF,FFFF,,:FFF:FF::F:FFFF:FFFF:FFFFFFFFFFFFF:FFFF:F:FF,:FFFFFF::FFFF,FFFF,FF:FFFF,,F,,FF,FFFFF:F:FFF:F,:FFF,F,,FFFFFFFF,,F,:F
@A00920:152:HGHKKDRXX:2:2107:20048:22060 2:N:0:CGCGTTCA+TGTTCTCT
GGACTACAGGGGTTTCTAATCCCGTTCGCTCCCCATGCTGTCGCGGCTGAGTGTCAGGACAGGCCCAGCAGACCGCCTTCGCCACTGGTGTTCCTCCGGATCTCTACGCATTTCACCACTCCACCCGGAATTCCGTCTGCCTCTACCTGCCTCCAGTGACCCAGTTTCACACGGCCTCGCCCGGTTGAGCCGAGCGCTTTCACGCATGACTTAAGCCACCACCTGCCCGCGCTTTACGCCCAGTAATTCC
+
,F:FFFFFFFF:FFFFFFFFFF:FF:FFFFFFFFFFFFFFFFFFFFF:FFFFFFFFFFFFFFFFFFFFF,FFFFFFFFFFFFFFFFFFF:,FFFFFFF::FFFFFFFFF:F,FFF:FFFFFF:FFFFF,F:FFFFFFFFFFFFFFFFFF,FFFFFFFFFFFFFF:FFFFFFFFFFFFF:FFFFF:FFFFFFFFFFFFF:FFFFFFF:FFF:F:FFFFFFFFFF:FFFFFFFF:F,,F:F:FFF,F:,FFF
@A00920:152:HGHKKDRXX:2:2107:1090:22670 2:N:0:CGCGTTCA+TGTTCTCT
GGACTACCGGGGTTTCTAATCCTGTTTGCTCCCCACGCTGTCGCGCCTCAGCGTCAGCCACTGCCCAGCAGGCCGCCTTCGCCACCGGTGTTCTACCGGATCTCTACGCATTCCACCGCTACACCCGGAATTCCACCTGCCTCTACAGTGCTCAAGTCGAGCAGTTCGCACGGCCGATCCGGGGTTGAGCCCCGGACTTTCACCACACGCTTACCCGACCGCCTACGCGCCCTTTACGCCCAGTGATTCC
+
F:FFF:FFFFF:FFFFFFF:FFFFFFFFF:F:FFF:FFFF,F:FFFFFFF:FF:FFFFF:FFFFFF:,FF:FFF:FF:FF:FFFFFFFFFFFFF,FFFFF,:FFFFF,FF:FF,:FFFFFFF:FFFFFFFFFFFFFFFF:FFFFFFFFFFFFF:FFFFFFFFFFFFFFFFFF:FFF,F:FFFFF,FFF:FFFFF:FFF:FFFFFFFFFFF:F:FF:F,F::FFF,F:FFFFFF,FF:FFFFFFFFF,FFF
@A00920:152:HGHKKDRXX:2:2107:11333:23187 2:N:0:CGCGTTCA+TGTTCTCT
GGACTACTAGGGTTTCTAATCCTGTTTGATCCCCACGCTTTCGTGCCTCAGTGTCAATATTCGTGTAGCCAGCTGCCTTCGCAATTGGTGTTCTATGTCATATCTAAGCATTTCACCGCTACATGACATATTCCGCTAGCCTCCACGATATTCAAGACTGATAGTATCAACGGCAGTTCCCGAGTTAAGCTCGGGGATTTCACCACTGACTTTCCAGCCCACCTACGCACCCTTTAAACCCAGTGAATCC
+
FFFFFFFFFF,F,FFFFFFFFF:FFFFF,FFFFF,FF:,FFF:FFFFFFFFFFFFFFFFFFF:FF,F:FFFFFFFFFFFFF:F:FFFFFFFFF:FFFFFFF:,FFF,FFFFFF::FFFFFF:FFF:FFFFFFFF:F:FFF:FFFFFFFFFFFFFFF:FFF:FFFFFFFFFFFFF:FFFF:FFFFFFFFFFF:F:FFFFFFFF:F:FFFFF:,FFF,FF:,FFFFFFFF,FFFFFFF:FF::FFFFFFF:F
@A00920:152:HGHKKDRXX:2:2107:1533:23563 2:N:0:CGCGTTCA+TGTTCTCT
GGACTACTAGGGTTTCTAATCCTGTTTGCTCCCCACGCTTTCGCACCTCAGCGTCAGTAATGGACCAGTAAGCCGCCTTCGCCACTGGTGTTCCTCCGAATATCTACGAATTTCACCTCTACACTCGGAATTCCACTTACCTCTTCCATACTCAAGATACCCAGTATCAAAGGCAGTTCCGCAGTTGAGCTGCGGGATTTCACCCCTGACTTGCAGGCCCGCCTACACACCCTTTACACCCAATGATTCC
+
FFFFFFFFFFFFFFFFF,FFFFFFFFFFFFFFFFFFFFFFFFFFFFFFFFFFFFFFFFF,FFFFFFFFFFFFFFFFFFFFFFFFFFFFFFFFFFFFFFFFFF:FFFFFF:FFFF:FFFFF,FFFFFFFFFF,FFFFFFFFFFFF:FFFFFFFFFFFFFFFFFF:FFFFFFFF,FFF:FFFFFFFF:FFFFFFFFFFF:FFFFFFFFF:FFF:FFFFFFFFFFFF:FFF:FFFF:FFFFFF::F,FF,FFF
@A00920:152:HGHKKDRXX:2:2107:13467:23970 2:N:0:CGCGTTCA+TGTTCTCT
GGACTACTCGGGTTTCTAATCCCGTTCGCTACCCTAGCTTTCGTTCCTCAGCGTCAGAAATGGCCCAGTAATGCGCTTTCGCCACCGGTGTTCCTGATGATATCAACGCATTTCACCGCTCCACCATCAGTTCCCATTACCCCTGCCATCCTCGAGCCTAGTGGTTTGAAACGCTGTTCCACGGTTGAGCCGTGGGCTTTCACATCTCACCTACTAGGCCGCCTACGAACGCTTTCAGCCCAGTGATACC
+
FFFFFFFFFFFFFFFFFFFFF:FFFFF:FFFFFFFFFFFFFFFFFFFFFFFFFFFFFF:FFFF:FF:FFFFFFFFFFFFFF:FFFFFFFF,FFFFFFFFFFFFFFFFFFFFFFFFFFFFF::FFFFFF:FFFFFFF,FFFFFF:FFFFFFFFFFFFF:FFFFFF,FFF,FFFFFFF:FFFFFFFFFFFFFFFFFFFFFFFFFFFF,FFFFFF,FFFFFFFFFFFF,FF:FFFF:F,F::F:FFFFFFFF:
@A00920:152:HGHKKDRXX:2:2107:15944:24251 2:N:0:CGCGTTCA+TGTTCTCT
GGACTACTGGGGCATCTAATCCTGTTTGCTCCCCACGCTTTCGCACCTCAGCGTCAGAACTTAGCCAGTGAGCCGCCTTCGCAACCGGTGTTCTTCCGAATATCTACGAATTTCACCTCTACACTCGGAATTCCGCCCACCTCTCTAAGTCTCTAGCCAGAAAGTTTTGAATGCAGTTCCGGAGTTGAGCCCCGGGATTTCACACCCAACTATTCAAGCCGCCTACGCGCGCTTTACGCCCAGTAATTCC
+
FFFFF:FFFFFF,FFFFFFFFFFFF:FFFFFFFFFFFFFFFFFFFFFFFFFFFFFFFFFFFFFFFF,FFFFFFFFFFFFFFFFFFFFFFFFFFFFFFFFFFFFFFFFFFFFFFFFFFFFFFF:FFFFFFFFFFFFF,FFFFFFF:FFFFFFFF:FFF:FFFFFFFFF,FFFFFF:,FFFFF:FFFF:FFFF:FF,FFFFFFF:FF:FF:FFF:::F::::FF:F,F:FFFFFFFFF:FFFFFFF:F,FFF
@A00920:152:HGHKKDRXX:2:2107:16595:24752 2:N:0:CGCGTTCA+TGTTCTCT
GGACTACCAGGGTTTCTAATCCCGTTCGCTCCCCTAGCTTTCGCGCCTCAGCGTCAAGAATGGGCCAGGTAGTCGCCTTCGCCACTGGTGTTCCTCCCGATATCTACGCATTTCACCACTACACCGGGAATTCCACTACCCTCTCCCACCTTCAAGCCGATCAGTTTCCGATGCAGTTTCCCAGTTGAGCCGGGAGATTTCACATCGGACTTGACCAGCCGCCTGCGCGCTCTTTACGCCCAGTAAATCC
+
FFFFFFFFFFFFFFFFFFFFFFFFFFFFFFFFFFFFFFFFFFFFFFFFF:FFFFFFF:FFFFFFFFFFFF:FFFFFFFFFFFFFFFFFFFFFFFFFFFFFFFFFFFFFFFFFFF,FFFFFFFFFFFFFF:FFFF:FF,FFFFFFFFFFFFFFFFFFFFFFFF:FFFFF:FFFFFFFF::FFFFFFF:FFFFFFF:FF:FFF,FFFFF,FFFFFF:F:FFFFFFFFFFFFFFFF::FFFFFF:FF:FFF::
@A00920:152:HGHKKDRXX:2:2107:1515:25410 2:N:0:CGCGTTCA+TGTTCTCT
GGACTACTGGGGTTTCTAATCCTGTTTGCTCCCCATGCTTTCGAGCCTCAGCGTCAATGTGAACCCAGCTAGCTGCCTTCGCAATTGGTGTTCTTGGGGATCTCTACGCATTCCACCGCTACACCCCCAATTCCACTAGCCTCTGTTCCATTCAAGATGCCCAGTTTTGGATGCCGCTCCGAGGTTGGGCCCCGGTTTTAAACATCCAACTTAAACATCCGCCTACGCTCCCTTTACGCCCAGTGATTCC
+
FFFFFFFFFFFFFFFFFFFFFFFFFFFFFFFFFFF:FFFFFFFF:FFFFFFFFFFFFFFFFFFFFFFFFF:FF:FFFFFFFFF::FFFFFFFFFFFFFFFFFFFFFFF:FFFFFFFFFFF:FFFFFFF::FFF:FFF:FFF,FFFF:FFFFFFFFFF:::FFFF:FFFFFFFFFFFFFF:F:FFFFF:FFFFFFFFFFFFFFFF,FFFF:FF:FF:F,FFF:FFF:FFFFFFFFFF:F:F:,FF:FFFF:
@A00920:152:HGHKKDRXX:2:2107:8919:25551 2:N:0:CGCGTTCA+TGTTCTCT
GGACTACTAGGGTATCTAATCCTGTTTGCTCCCCACGCTTTCGCACCTCAGCGTCAACAGTCGTCCAGTAAGTCGCCTTCGCCACTGGTGTTCTTCCGAATATCTACGAATTTCACCTCTACACTCGGAATTCCACTTACCTCTCCGACGTTCTAGCGATGCAGTTTTAAAGGCAGTTCCGGAGTTGAGCTCCGGGCTTTCACCTCTAACTTGCAAAGCCGCCTACGTGCGCTTTACGCCCAGTAATTCC
+
FF,F:FFFFFF:FFFFFFFFFFFFFFFFFFFFFFFFFFFFFFFFFF:FFFFFFFFFFFFFFFFFFFFFFFFFFFFFFFFFFFFFF,FF,F:FFFFFFFFFFFFFFFFFF:FFFFFF:FFFFFFFFFFFFFFFFFFFFFFFFFFFFFFFFFFF:FFFFFFFFF:FFFFFF:FF:FFFFFFFFFFFFFFFF,FFF:FFFFFFF:FFFFFFF:FFF:FFF,FF:FFFFFF:FFFFFFF,,FFFFFF:FFFFF:
@A00920:152:HGHKKDRXX:2:2107:30264:25723 2:N:0:CGCGTTCA+TGTTCTCT
GGACTACTCGGGTTTCTAATCCTGTTTGCTACCCACGCTTTCGCTCCTCAGCGTCAGTACTGGCCCAGAGAACCGCCTTCGCTACTGGTGTTCCTCCCGATATCTGCGCATTTCACCGCTACACCGGGAATTCCATTCTCCTCTACCAGACTCTAGCCACAGCAGTATCGACGGCAGTTCCGAGGTTGAGCCTCGGGATTTCACCGCCGACTTGCTGAGCCGCCTACGAGCTCTTTACGCCCAATAATTC
+
FFFFFFFFFFFFFFFFFFFFFFFFFFFFFFF:FFFFFFFFFFFFFFFF:FF:FFFFFFFFFFFFFFFFFFFFFFFFFFFFFFFFFFFFFFFFFFFFFFFFFF,FFFFFFF:FFFFFFFFFFFFFFFFFFFFFFFFFFFFFFFFFFFFFFFFFFFFFFFFFFFFFFF,FFFFFFFFFFFFFFFFFFFFFFFFFFFFFFFFFFFF::FFFFFFFFFFFFFFFFFFFFF:FFFF:F,FFF:FFFFFFFF:::F
@A00920:152:HGHKKDRXX:2:2107:30129:25833 2:N:0:CGCGTTCA+TGTTCTCT
GGACTACACGGGTTTCTAATCCTGTTTGCTCCCCACGCTTTCGCGCCTCAGCGTCGGATCCGGCCCAGCCGGCCGCCTTCGCCACGGGTGTTCTTCCCGATCTCTACGCATTCCACCGCTACACCGGGAATTCCACCGGCCTCTACCGGTACCCAGGTCCGCAGTCTCGGAAGCAGCCCCGGAGTTGAGCCCCGGGATTTCACTTCCTACTTGCTGGTCCCGCCTGCGCGCGCTTTACGCCCAGTGATTC
+
:FFFFFFF:FFF:FFFFFFFFFFFFFFFFFFFFFFFFFFFF:FFFFF:F:FFFFFFFF,FFFFFFFFFF,:,FFFFFFFFFFFFFFFFFFFFFFFFF,:FFFFFFFFFFFFFFFFFFFFFFFFFF,FF,:FFFFFF,F:FFFFFFFFFFF,FFF:FFFF::FFFF:F:F:FF:FFF,FFF,FFFFFFFFFF,FFFFFFFFFFFFFFF,FFFF,:,FFFF:::F,:FFFF:FFFF:F,FFF,::FF:FFF:
@A00920:152:HGHKKDRXX:2:2107:7699:26099 2:N:0:CGCGTTCA+TGTTCTCT
GGACTACCCGGGTATCTAATCCGGTTTGCTCCCCACACTTTCGCGCCTCAGCGTCACGTGTTGTCCAGCGAGCTGCCTTCGCAATGGGTGTTCCTACCAGTATCTACGCATTTCACCGCTACACTGGTAATTCCACTCGCCTCTCCAACCGTCAAGCCTGCCAGTATCCAACGCAATGCTGGGGTTGAGCCCCAGTCTTTAACATCGGACTTAACAGACCGCCTACGCGCCCTTTACGCCCAGTGATTCC
+
FFFFFFFFFFFFF:FFFFFFFFFFFFFFFF:FFFFFFFFFFFFFFFFFFFFFFFFFFFFFFFFFFFFF:FFFFFFFF,FFFFFFFFFFFFFFFFFFFFFFFFFFFFFFFF:,FFFFFFFFFFF:FFFFFFFFFFFFFFFFFFFFFFFFFFFFF:FFFFFFFFFFFFFFFFFFFF,F:FFFFFFF,FFFFFFF::FFFF,F:FFFFFFF,FFF,,FFFFFFFFF,FFFFFFF,,FFFF:FF:FF:FF,FFF
@A00920:152:HGHKKDRXX:2:2107:2672:26569 2:N:0:CGCGTTCA+TGTTCTCT
GGACTACTGGGGTTTCTAATCCTGTTTGCTCCCCATGCTTTCGTGCCTCAGCGTCAATAATAGTTTGGTGAACTGCCTACGCGATCGGTGTTCTGTATCATATCTAAGCATTTCACCGCTACATGATACATTCCATCCACCTCAACTATATTCAAGACTGGCAGTATCAACGGCAATTCTACAGTTAAGCTGTAGGATTTCACCACTGACTTACCAATCCGCCTACGGACCCTTTACACCCAATGATTCC
+
FFFFFFF:FFFFFFFFFFFFFFFFFFFFFFFFFFFFFFFFFFFFFFFFFFFFFFFFFFFFFFFFFFFFFFFFFFFFFFFFFFFFFFFFFFFFFF::,FFFFFFFFFFFFF:FFFFF:FFFFFF,FF:FFFF:FFF:F:FFFFFFFFFF:F,FFFFFFFFFFFFFF,FFFF:FFFFFFFFFFFFFF:FFFFF,,FFFFFFFFFFFFFF,FFFFF::FFFF:FFFF:FFFFFFFF,:F,,FFFF:F::FFFF
@A00920:152:HGHKKDRXX:2:2107:18285:27492 2:N:0:CGCGTTCA+TGTTCTCT
GGACTACTGGGGTTTCTAATCCTGTTTGCTCCCCACGCTTTCGCGCCTCAGCGTCAGTTGTCAGCCAGAAAGTCGCCTTCGCCACCGGTGTTCCTCCTAATATCTGCGCATTTTACCGCTCCACTAGGAATTCCACTTTCCCCTCTGACACTCAAGTCTTACAGTTTCGGATGACCTGTCAAGGTTGAGCCTTGATCTTTCACATCCGACTTGCAAGGCCGCCTGCGCGCCCTTTACACCCAGTAATTCC
+
FFFFFFFFFFFFFFFFFFFFFFFFFFFFFFFFFFFFFFFFFFFFFFFFFFFFFFFFFFFFFFFFFFFFFFFFFFFFFFFFFFFFFFFFFFFFFF:FFFFFFFFF:FFFFFFFF:FFFFFFFFFFFFFFFFFFFFFFFFFFFFFFFFFFFFFFFFFFFFFFFFFF:FFFFFFFFFFFFFFFFFFFFFFFFFFFFFFFFFFFFFFFFFF,FFFFFFFFFFFFFFFFFFFFFFFFFFFFFFFFFFFF:FFFFF
@A00920:152:HGHKKDRXX:2:2107:10673:28870 2:N:0:CGCGTTCA+TGTTCTCT
GGACTACTGGGGTTTCTAATCCTGTTTGCTCCCCACGCTTTCGCGCCTCAGCGTCAGGTACGGGCCAGGAAGCCGCCTTCGCCACCGGTGTTCCTCTCGATATCTACAGATTTCACCCCTACACCGAGAGTTCCACTTCCCTCTCCCGCCCTCCAGCGAGGTAGTTTCGAGCGCCATTCCTCAGTTAAGCCAAGGGATTTCACACTCGACTTGCCAGGCCGCCTGCGCGCCCTTTACGCCCAGTAATTCC
+
FFFFFFFFFFFFFFFFFFFFFFFFFF:FFFFFFFFFF:FFFFFFFFFFFFFFFFFFFFFFFFFFFFFFFF:FFFFFFFFFFFFFFFFFFFFFFFFFFFFFFFFFFFFFFFFFFFFFFFFFFFFF:FFFFFFFFFFFFF::F:FFFF:FFFFFFFFFFFFFFF,FFF:FFFF:FFFFFFFFF:FFFF,F:,FFFFFFFFFF:FFFFFFFFFFFFFFFFFFFFFFFFFFFFFFFFFFFFFFFFFFFFFFF:F
@A00920:152:HGHKKDRXX:2:2107:27516:29199 2:N:0:CGCGTTCA+TGTTCTCT
GGACTACCCGGGTATCTAATCCTGTTTGCTCCCCCAGCTTTCGCGCCTCAGTGTCAGCAATGGCCCAGGATCCCGCCTTCGCCACCGGTGTTCCTCCTGATATCTGCGCATTTCACCGCTACACCAGGAATTCCAGATCCCCCTACCATGCTCTAGTCTGCAAGTATCGACTGGCATCCCAGGGTTGAGCCCTGGACTTTCACATCCGACTTTACACACCACCTACGCGCTCTTTACGCCCAATAAATCC
+
FFFF,:FFFFFFFFFFFFFFFFFFF:FFFFFFFFFFFFFFFFFFFFFFFFFFFFF:FFFFFFFFF:FFFFFFFFFFFFFFFFFFFFFFFFFFFFFFFFFFF,FFFFFFF:FFFFF:FFFFFFFFFFFFFF,FFFFFF:FFFFFFFFFFFFFFFF:FFFFFFFFFFF:FFF,FFFFFFFFF,FFFFFFFFFFFFFF:FFFFFFFF:FF,,F,,FFFF,F:FFFF,FFFFFFF:FFFFFFFF,F:,FFFFFF
@A00920:152:HGHKKDRXX:2:2107:21043:30232 2:N:0:CGCGTTCA+TGTTCTCT
GGACTACAGGGGTTTCTAATCCTGTTTGCTCCCCACGCTGTCGCGCCTCAGCGTCAGACACTGCCCAGCAGGCCGCCTTCGCCACCGATGTTCTTCCGGATCTCTACGCATTCCACCGCTACACCCGGAATTCCACACGCCTCTACCTACCTCTAGTCGCGCAGTTCGATTGCGTCCTCGCCCGGTTGAGCCGGGCGCTTTCACGCCTCACTTGCACGACCGCCTACACGCGCTTTACACCCAGTAAATC
+
FF:FFFFFFFFFFFFFFFFFFFFFFFFFFFFFFFFFFFFFFFFFFFFFFFFFF:FFFFFFFFFFFFFFF:FFFFFFFFFFFFFFFFFFFFFFFFF:FFFFFFFFF:FFFF:FFFF:FFFFFFFFFFFF,F:FFF,FFFFFFFFFFFFFF:FFFFFFF::FFFFF:F:F:F::FFFFF,FFFFFFFFFF:FF,FFFFF:FFFF:FF:F:FFF,FF::FFFF:FFFF:FFFFFF::F:FF:FF:FFF:F,,F
@A00920:152:HGHKKDRXX:2:2107:9769:30279 2:N:0:CGCGTTCA+TGTTCTCT
GGACTACCGGGGTTTCTAATCCTGTTTGCTCCCCACGCTTTCGCACCTCAGCGTCAGTACCGGACCAGTGAGCCGCCTTCGCCACTGGTGTTCTTCCTAATATCTACGAATTCCACCTCTACACTAGGAGTTCCACTCACCTCTTCCGGACTCAAGATCGCCAGTATCGAAGGCAGTTCTGGAGTTGAGCTCCAGGATTTCACCCCCGACTTAACGATCCGCCTACGTGCGCTTTACGCCCAGTAAATCC
+
:F,FFFFFFFFFFF:FF:FFFFFFFFFFFFFFFFFFFFF,F:FFFFFFFFFFF:FFFFFFFFFFFFFFFFFFFFFF,:,FFFFFFFFFFF:FF::FFFFFFFFF:FFFF:FFFFFFFFFFFFFFFFFFFFFFFFFFFFF:FFFFFFFFFFFFFFFFFFFFFFFFFFFFFFFFFFFFFFFFFFFFFFFFFFFFFFFFFF,FFFFFFF:FFFFFF::FFF:F:FFFFFFFFF:FFFFFFFFFFF:FF,FFFF
@A00920:152:HGHKKDRXX:2:2107:3188:30467 2:N:0:CGCGTTCA+TGTTCTCT
GGACTACAGGGGTATCTAATCCTGTTTGATCCCCACACTTTCGAGCCTCAGTGTCAGTTATAGTTTCGTTAGCTGCCTTCGCAATCGGTGTTCTATGACATCTCTATGTATTTCACCACTACATGTCATATTCCGCCAACGGCATCTATACTCAAGCCCTGCAGTATCAATGGCAATTTCTGGGTTAAGCCCAGAGATTTCACCACTGACTTACAAGGCCACCTACGCTCCCTTTAAACCCAATGACTCC
+
FFFFFFFFFFFFF:FFFF:FFFFFFFFFFFFFFFFFFFFF:FFFFFFFFFFFFFFFFF:FFFFFFFFFFFFFFFFFFFFFFFF,FFFFFFFFFFF:FFFF:FFFFFFFFFFFFFFFFFF:F::FFFF:FF:FF:FFFFFFFFFFFFFFFFFFFFF:FFFFFFFFFFFFFFFFFFFFFFF:FFFFFFFFFFFFFFFFFFFF,:FFFFFFF,:FFFF:FFFFFFFFFF,FFFFF:F,FFFFFF:,FFF,FF,
@A00920:152:HGHKKDRXX:2:2107:14778:30874 2:N:0:CGCGTTCA+TGTTCTCT
GGACTACAGGGGTATCTAATCCTGTTTGCTCCCCACGCTTTCGCACCTCAGCCTCAGACCCGGGCCAGTGAGCCGCCTTCGCCTCTGGTGTACGTGCGAATATCGACGTGTTTCACCTCTACACTCGCAGTTCCACTCACCTCTCCCGGACTCAAGATCTCCGGTCTCAAGGGCGGGTCCGGAGTTGAGCTCCGGGCTTTCGCCCCTGACTTATAGACGCGCCGCCGTGCGCTTGAGGCCCAGTGAGTCC
+
FFFFFFF,,FFFFFFFFF:FFFFFFFFFFFFFFFFF,FFFFFFF:FFF,,,,,,,,F,,,FFF,F,FF,,:F,:,::,,,,F,,,F,F,F:,,,,F,F,,F:,F,,,F,,:FF:,F,F:,,,,,:FFF,FFFFF,,FFFFFFFF:,FFF,,,,,,F,:::,,,F:,:::,,FF,,F,F:,FF,F,,F,F,,F:FFF,,,,,,:,,:,F,,,,,,,F,F,,F,,,,,FFF:F,:,,,,F,,,,FFF,,,,:
@A00920:152:HGHKKDRXX:2:2107:27281:30890 2:N:0:CGCGTTCA+TGTTCTCT
GGACTACCCGGGTTTCTAATCCTGTTTGCTCCCCACGCTTTCGCGTCTCAGCGTCAGTCACCGTCCAGAAGGCCGCCTTCGCCACCGGTGTTCCACTTGATATCTACGAATTTCACCTCTACACCAAGTATTCCACCTTCCTCTCCGGGACTCTAGCTACGCAGTTTCGAGTGCACTTCCACGGTTGAGCCGTGGGCTTTCACGCCCGACTTGCATAGCCGCCTACACGCGCTTTACGCCCAGTCATTCC
+
FF,FFFFFFFFFFFFFFFFFFFFFFFFFFFFFFFF:FFF:FFFFFFFFFFFFFFFFFF:FFFFFFFFFFFFFF:FFFFFFFFFF:FF::FFFFFFF:FFFFFFFFFFFF:F:FFFFFFFFFFFFFFFFFFF,,FFFFFFFFFFFFFFFFFFFFF:FFFFFF:FFFFFF:FFFFFFFFFFF:F,FFFF:FFFF:F:FFF,FFFF,F:FFFFFFFF:FFFFF:FFFFF,FFFFFF:FFFFF,FFFF:FF:,F
@A00920:152:HGHKKDRXX:2:2107:14434:30937 2:N:0:CGCGTTCA+TGTTCTCT
GGACTACAAGGGTTTCTAATCCTGTTTGCTACCCACGCTTTCGTGCCTCAGCGTCAGTTATGGTCCAGAGAGCCGTCTACACCGCCGGTGTTCCTCCTGATATCTACGCATTTCACCGCTACACCAGGAATTCCACTCTCCTCTCCCACACTCGAGCCGGTCAGTATTCGCCGCACCCTCCCAGTTAAGCCGGGAGATTTCACGACAAACTTAATCGGCCGCCTACGCACCCTTTACGCCCAGTAACTCC
+
FFFFFFFFFFFF:FFFFFFFFFFFFF:FFFFFFFFFFFFFFFFFFFFFFFFFFFFFFFFFFFFFFFFFFFFFFFFFF:FFFFFFFFFFFFFFFFFFFFFFFFFFFFFFFFFFFFFFFFFFFFFFFFFFFFFFFFFFFFFFFFFFFFFFFFFFF:FFFFFFFF:FF::,FFFFFF:FFFFFFF:FFFF,FFFFFFFFFFFFFFFFFFF:FFFFFFF:FFFFFFFFFFF::FFFFFFFFFFFF,FFFFFFFF
@A00920:152:HGHKKDRXX:2:2107:25735:31438 2:N:0:CGCGTTCA+TGTTCTCT
GGACTACCGGGGTATCTAATCCTGTTTGCTCCCCACGCTTTCGTGCATGAGCGTCAGTGTTATCCCAGGGGGCTGCCTTCGCCATCGGTATTCCTCCACATATCTACGCATTTCACTGCTACACGTGGAATTCTACCCCCCTCTGACACACTCTAGCCGTGCAGTCACAAATGCAGTTCCCAGGTTAAGCCCGGGGATTTCACATCTGTCTTGCACAACCGCCTGCGCACGCTTTACGCCCAGTAATTCC
+
FF:FFFFFFFFFFFFFFFFFFFFFFFFFFFFFFFFFFFFFFFFFFFFFFFFFFFFFFFFFFFFFFFFFFFFFFFFFF:FFFFFFFFFFFFF:FFFFFFFFF:FFFFFFFFFFFFFFFFFFFFFFFFFFFFFFF:FFFFF:FFFFFFFFFFFFFFFFF:FFFFFFFFFFFFFFFFFFFFFFFFFFFFFFFFFFFFFFFFFFFFF:FFFFFFFFFFFFFFFFFFFFFFF:FFFFFFFFFFFFF:FFFF:FFF
@A00920:152:HGHKKDRXX:2:2107:26657:32095 2:N:0:CGCGTTCA+TGTTCTCT
GGACTACTAGGGTTTCTAATCCTGTTCGCTCCCCACGCTTTCGCGCCTCAGCGTCAGAACAGGCCCAGCAAGCCGCCTTCGCCTCAGGTGTTCTTCCGGATCTCTACGCATTCCACCGCTACACCCGGAATTCCGCTTGCCTCTACCTGTCTCCAGCCTCCCAGTATCCCCCGCGGTGCTCGGAGTTGAGCCCCGGCATTTCACGGGTAGACTTAAAAGGCCGCCTGCGCGCGCTTTACGCCCAGTCATT
+
FFFFFFFFFFFFFFFFFFFFFFFFFFFFFFFFFFFFFFFFFFFFFFFFFFFFFFFFFFFFFFFFFF:FFFFFFFFFF:FFFFFFFFFFFFFFFFFFFFFFFFFF:FFFFFFFFFFFFFF:FFFFFFFFFFFFFFFFFFFFFFFFFFFFFFFFFFFFFFFFFFFFFFF:FFFFFFFFFF:FFFFFFFFFFFFFFFFFFFFFF:FFF:FF,FFFFFF,:FFFFFFFFFFFFF:FFF::FFFFFFFF:F,FFF
@A00920:152:HGHKKDRXX:2:2107:18701:32252 2:N:0:CGCGTTCA+TGTTCTCT
GGACTACTAGGGTATCTAATCCCGTTTGCTCCCCTGGCTTTCGCGCCTCAGCGTCAATACCGGTCCAGGATGCCGCCTTCGCCACCGGTGTTCCTCCAGATATCTACGCATTTCACCGCTACACCTGGAATTCCACATCCCTCTCCCGGATTCAAGCCTTCCAGTCTCAGACGCAGTTCCCCGGTTGAGCCGAGGGATTTCACGTCTGACTTAGAAGGCCGCCTACGCGCCCTTTACGCCCAGTAATTCC
+
FF:FFFFFFFFFFFFFFFFFFFFFFFFFFFFFFFFFFFFFFFFFFFFFFFFFFFFFFFFFFFFFFFFFFFFFFFFFFFFFFFFFFFFFFFFFFFFFFFFFFFFFFFFFFF:FFFFFFFFFFFFFFF:FF:FFFFFFFFFFFFFFFFFFF:FFFFFFFFFFFFFFFFFFFFFFFF:FFFFFFFFFFF:FFFFFFFFFFFFFFFFFFFFFFFFFFFF:FFFFFFFFFFFFFFFFF:FFFFFFFFFFF,:FFF
@A00920:152:HGHKKDRXX:2:2107:21133:32424 2:N:0:CGCGTTCA+TGTTCTCT
GGACTACTCGGGTTTCTAATCCCGTTCGCTACCCTGGCTTTCGCGGCTCAGCGTCAGGTGCAGCCCAGGGCGCCGCCTTCGCCTCTGGTGTTCCTCCGGATCTCTACGCATTTCACCACTCCACCCGGAATTCCACGCCCCTCTGCTGCCCTCTAGCTGTCCAGTTTCGAACGGCCTCTCCCGGTTGAGCCGGGAGCTTTCACGTCCGACTTGAACAGCCGCCTGCCCGCGCTTTACGCCCAGTAAATCC
+
FFFFFFFFFFFFFFFFFFFFFFFFFFFFFFFFFFFFFFFFFFFFFFFFFFFFFFFFFFFFFFFFFFFFFFFFFFFFFFFFFFFFFFFFFFFFFFFFFFFFFFFFFFFFFFFFFFFFFFFFFFFFFFFFFFFFFFFFFFFFFFFFFFFFFFFFFFFFFFFFFF:FFFFFFFFFFFFFFFFFFFFF,FFFFFFFFFFFFFFFFFFFFFFFFFFFFFFF,FFFFFF:FFFFFF:FF:FFFFFFFFFFFF:FFF
@A00920:152:HGHKKDRXX:2:2107:15619:32675 2:N:0:CGCGTTCA+TGTTCTCT
GGACTACAAGGGTTTCTAATCCTGTTTGATCCCCACACTTTCGTGCCTCAGCGTCAGTTTGAGTCTAGTAAACTGTCTACACTATCGGTGTTCTTGACGATATCTAAGCATTTCACCGCTACACCGTCAATTCCGCCTACCTCGACTCTACTCAAGCCCATCAGTATCAATGCCACCCTCCCGGTTAAGCCGGGATATTTCAGCACTGACTTAATAGGCCGCCTACGCACCCTTTAAACCCAATAAATCC
+
FFFFFFFFFFFFFFFFFFFFFFFFFFFFFFFFFFFFFFFFFFFFFFFFFFFFFFFFFFFFFF:FFFFFFFFFFFFF:FFFFFFFFFFFFFFFFFFF:FFF:FFFFFFFFFFFFFFFFFFFFFFFFFFF:FFFFFFFFFFFFFFFF,FFFFFFFF:FFFFFFFFFFFFFFFF,FFFFF:FFFFFFFFFFFFFFFFFFFFFF,FFFFF,FF,FFFFFFF:FF:FFFFFF,FFFFFFFFFFF,FFFFFFFFFF
@A00920:152:HGHKKDRXX:2:2107:27805:32831 2:N:0:CGCGTTCA+TGTTCTCT
GGACTACAAGGGTATCTAATCCTGTTTGCTCCCCACGCTTTCGTGCCTCAGTGTCAGTGCTGGTCCAGGCAGTCGCCTTCGCCACAGATGTTCCTCCCGATCTCTACGCATTTCACTGCTACACCGGGAATTCCACTACCCTCTACCGCACTCTAGCCTGCCAGTATCCAATGCAATTCCCAGGTTGAGCCCGGGGCTTTCACATCAGACTTAACACACAACCTACGCACGCTTTACGCCCAGTAATTCC
+
FFFFFFFFFFFFFFFFFFFFFFFFFFFFFFFFFFFFFFFFFFFFFFFFFFFFFFFFFF::FFFFFFFFFFFFFFFFFFFFFFFFFFF:FFFFFFFFFFFFFFFFFFFFFFFFFFFFFFFF:F:FF:FF:FFFFFFFFFFFFFFFFFFFFFFFFFFFFFFFFFFFF,FFFF,FFFFFF,FFFFF,FFFFFFFFFFFFFFFFFFFF,,FFFFFFFFFF,:F,FFFFFFFFFFFFFFFFFFFFFFF:FFFFFF
@A00920:152:HGHKKDRXX:2:2107:21341:33035 2:N:0:CGCGTTCA+TGTTCTCT
GGACTACTGGGGTATCTAATCCGTTTTGCTCCCCACGCTTTCGAGCCTTAGCGTCAGTAAAGGTCCAAAGAGGTGCCTTCGCCATTGGTGTTCCTCCTGATATCAACGCATTTAACCGCTCCACCAGGAATTCCCCTCTTCTCTACCTCACTCAATCCACTCAGTATCACCTGCAGTTTTCCCGCTGAGCGGGAAGATTTGACAGGTAACTTAAGTAGACGCCTACGCATCTCTTTACGCCCAGTAAATC
+
FFFFFF:FFFFFFFFFFFFFFFFFFFFFFFFFFFFFFFF:FFFFFFFFFFFFF:FFFFFFFFFFFFFFFFFFFFFFFFFFFFFFFFFFFFFFFFFF:FF::FFFF,FFFFFFFFFFFFFFFFFFF,FF,:FFFFFFFFFFFFFFFFFFF:FFF:FFFF:FFFFFFFF:FFFFFFFFFFFFFFFFFF:FFFFFFFFF:FF::,FFFFF,FFFFFF:F:FFFFFFFFFFF:FFFFFFFFFFFFFFF,F,,FF
@A00920:152:HGHKKDRXX:2:2107:4499:33051 2:N:0:CGCGTTCA+TGTTCTCT
GGACTACCCGGGTTTCTAATCCTGTTTGCTCCCCACGCTTTCGTGCCTCAGTGTCAGTGCTGGTCCAGGTGGCCGCCTTCGCCACAGATGTTCCTCCCGATCTCTACGCATTTCACTGCTACACCGGGAATTCCACCACCCTCTACCGCACTCTAGTCCGCCAGTATCCACCGCAATTCCCAGGTTGAGCCCGGGGCTTTCACGGCAGACTTAACGAACCACCTACGCACGCTTTACGCCCAGTACTTCC
+
FFFFF,FFFFFFFFFFFFFFFFFFFFFFFFFFFFFFFFFFFFFFFFFFFFFFFFFFFFFFFFFFFFFFFFFFFFFFFFFFFFFFFFFFF:FFFFFFFFFF:FFFFFFFF,FFFFFFFFFFF:FFFFFFFFFFFFFFF:FFFFFFFFFFF:FFFFFFFFFFFFFFFFFFF:FFFFF:,FF:F:FFFFFFFFFFFFFFFFFFFF::FFFFFF::::FFFF:FF:FFFFFFF:FF,F:FFFFFF:FF,,,FFF
@A00920:152:HGHKKDRXX:2:2107:1696:33395 2:N:0:CGCGTTCA+TGTTCTCT
GGACTACTCGGGTTTCTAATCCTGTTCGATCCCCACGCTTTCGTGCCTCAGCGTCAGTATCGCCTTAGTAAGCTGCCTTCGCAATTGGTGTTCTGTGCCATATCTAAGCATTTCACCGCTACACGGCACATTCCGCCTACTTCAAGCGCACTCAAGAATACCAGTATCAATGGCAATTCTACAGTTGAGCTGCAGGATTTCACCACTGACTTAATATTCCGCCTACGCACCCTTTCAACCCAATGAATCC
+
FFFFFFFFFFFFFFFFFF:FFFFFFFFFFFFFFFFFFFFF:FFFFFFFFFFFFFFFF:FFFFFFFFFFFF,FFFFFF::FFFF,FFFFFFFFFFFFFFF:FFFF:FFFFF:FFFFFFFF:FFFFFFFFFFF,FFFFFFFFFFFFFFFFFFFFFF:FFF::FFFFFFFF:FFFFFFF,FFFFFFFFFFFFFFF:FFFFF,FF:FFFFFFFFFFFFF,FFFFFFF,F:F:FFFFF::F:FFFFFFFFF,FFF
@A00920:152:HGHKKDRXX:2:2107:19443:33567 2:N:0:CGCGTTCA+TGTTCTCT
GGACTACTCGGGTTTCTAATCCTGTTTGCTCCCCACGCTTTCGCGTCTCAGCGTCAGTCGCCGTCCAGAAGGCCGCCTTCGCCACCGGTGTTCCTCTCGATATCTACGAATTTCACCTCTACACCGAGAATTCCGCCTTCCTCTCCGGGACTCCAGCTCGGCAGTTTCGAGTGCACTTCCTGGGTTGAGCCCAGGGCTTTCACACCCGACTTGCCGAGCCGCCTACACGCGCTTTACGCCCAGTCATTCC
+
FFF:FFFFFFFFFFFFFFFFFFFFFFFFFFFFFFFFFFFFFFFFFFFFFFFFFFFFFFFFFFFFFFFFFFFFFFFFFFFFFFFFFFFFFFFFF:FFFFFF:FFFFFFFFFFFFFFFFFFFFFFFFFFFFFFFFFF:FFFFFFFF:FFFFFFFF:FFFF:FFFFF::FF::F:FFFFFF:FFFFF,F:FF,FF::,FF:FFFFFF::FFFFF:FF:FFFFFFFFF:FFFFFFF:FFFF:FFFFFFF:F:FF
@A00920:152:HGHKKDRXX:2:2107:24632:33943 2:N:0:CGCGTTCA+TGTTCTCT
GGACTACTGGGGTATCTAATCCTGTTTGATCCCCACGCTTTCGTGCCTCAGAGTCAATATATGTGTAGCGAGCTGCCTTCGCAATTGGTGTTCTATGTCATATCTAAGCATTTCACCGCTACATGACATATTCCGCTCACCTCCACAATATTCAAGACAGATAGTATCAACGGCAGTTTCCGAGTTAAGCTCGGAGATTTCACCACTGACTTACCTGCCCTCCTACGCACCCTTTAAACCCAGTGAATCC
+
FFFFFFFFFFFFFFFFFFFFFFFFFFFFFFFFFFFFFFFFFFFFFFFFFFFFFFFFFFFFFFFFFFFFFFFFFFFFFFFFFFFFFFFFFFFFFFFFFFFFFFFFFFFFFF:FF,,FFFFFFFFFFFFFFFFFFFFFFFFFFFFFFFFFFFFFFFFFFFFFFFFFFFFFFFFFFFF:FFFFFFF:FFFFFFFFF:FFFFFFFFFFFFFFFFFFFF:FFF:FFFFFFFFFFF:FF:FFFFFFFFFFFFFFFF
@A00920:152:HGHKKDRXX:2:2107:19506:34992 2:N:0:CGCGTTCA+TGTTCTCT
GGACTACTGGGGTATCTAATCCCGTTCGCTACCCACGCTTTCGTGCCTCAGTGTCAAGAAAGTCCCAGTAAACTGCCTTCGCATTTGGTATTCCCCTCGATATCAACGGATTTCACCCCTACACCGAGAGTTCTGTTTACCTCTGACTTCTTCTAGTCATACCGTTTCGAATGCGAGCCTGAGGTTAAGCCCCAGGATTTAACACCCGACAAAAATGACCACCTACGCAACCTTTACGCCCAGTGAATCA
+
F,FF:::FF:,F:FF,::::FFFFFF::FFFFFFFFFFF:FF:F:,:::FF,F,FFFFFFFFFFFFFFFFFFFFF:FF:F:FFFF:,FFFFFFFFFFFF,FF:FF,,FFF:,::FFFFFFF:FFF,F,FFFF:F,FFFF,FFF,FF:FFFF,F:FFF:FFFFFF,,FFFFF,F:F::FFFF::,FFFF,F,F,,:::::,F:F,FFF,FF,,F,:FF:,F:F,F:F,,F,,,:F:F,:,,F:F,:FFF:,
@A00920:152:HGHKKDRXX:2:2107:17472:35947 2:N:0:CGCGTTCA+TGTTCTCT
GGACTACCGGGGTATCTAATCCTGTTCGCTCCCCACGCTTTCGCGCCTCAGCGTCAGTATTAAGCCAGGTGGCTGCCTTCGCCATTGACGTTCCTTCCGATATCTACGCATTTCACCGCTACACCGGAAATTCCACATTCCTCTACTGCACTCTAGCCAAACAGTACCAAATGCAATGCCTAGGTTGAGCCCAGGGATTTCACATCTGACTTATTTGACCACCTACGCACCCTTTACGCCCAGTGATTCC
+
FFFFFFFFFFFFFFFF:FFFFFFFFFFFFFFFFFFFFFFFFFFFFFFFFFFFFFFFFFFFFFFFFFFFFFFFFFFFFFFFFFFFFFFF:FFFFFFFFFFFFFFFFFFFFFFFFF:FFFFFFFFFFFFFFF:FFFFFFFFFFFFFFFFFFFFFFFFFFFFFFFFFFFFFFFFFFFFFFFFFFFFFFFFFFF:FFFFF:FFFFFFFFFFFFFFFFFFFFFFFFFFFFFFF:FFFFFFFFFFFFFFFFFFFFF
@A00920:152:HGHKKDRXX:2:2107:12129:36683 2:N:0:CGCGTTCA+TGTTCTCT
GGACTACTGGGGTTTCTAATCCTGTTTGCTCCCCACGCTTTCGTGCCTGAACGTCGGTACTGGTCCAGGAAGCCGCTTTCGCCACTGATGTTCCTTCCGATATCTACGCATTTCACCGCTACACCGGAAATTCCGCTTCCCTCTACCGTACCCTAGCTACCCAGTCTCGAATGCAATTCCCAGGTTGAGCCCGGGGCTTTCACACCCGACTTAGGTAACCGTCTGCGCACGCTTTACGCCCAGTAATTCC
+
FFFFFFF:FFFFFFFFFFFFFFFFFFFFFFFFFFFFFFFFFFFFFFFFFFFFFFFFFFFFFFFFFFFFFFFFFFFFFFFFFFFFF:FFFFFFFFFFFFFFFFFFFFFFFFFFFFFFFFFFFFFFFFFFFFFFFFF:F:FFFFFFFF:FFFFFFFFFF:FFFFFFFFFFFFFFFFF:FF:FF,FFFFFFFFFFFFFFFFFFFFF:FFF:FFFFFFFFFFFF:FFFFFFFFF,FF,FFF,FFF:FFF,:FFF
@A00920:152:HGHKKDRXX:2:2108:5186:1266 2:N:0:CGCGTTCA+TGTTCTCT
GGACTACAGGGGTTTCTAATCCTGTTTGCTCCCCACGCTTTCGTGCATGAGCGTCAGTGTTATCCCAGGAGGCTGCCTTCGCCATCGGTGTTCCTCCGCATATCTACGCATTTCACTGCTACACGCGGAATTCCACCTCCCTCTGACACACTCAAGCCTTGCAGTCACCAATGCAGTTCCCAGGTTAAGCCCGGGGATTTCACATCGGTCTTACAAAACCGCCTGCGCACGCTTTACGCCCAGTAATTCC
+
FFFFFFFFFFFF:FFFFFFFFFFFFFFFFFFFFFFFFFFFFFFFFFFFFFFFFFFFFFFFFFFFFFFFFFFFFFFFFFFFFF:FFFFFF,FFFFFFFFFFFFFFFFFFFFFFFFFFFFFFFFFFFFFFFFFFFFFFFFFFFFFFFFFFFFFFFFF:FFFFFFFFFFFFFFFFFFFFFFF:FFFFFFFFFFFFFFFFFFFFFFF:FFFFFFFF:FFFFFFFFFFF:FFFFFFFFFF:,FFF,:FFFFFFFF
@A00920:152:HGHKKDRXX:2:2108:23701:1548 2:N:0:CGCGTTCA+TGTTCTCT
GGACACTGGGGTTTCTAATCCTGTTTGCTACCCACGCTTTCGCACCTCAGCGTCAGTATCAGACCAGGGTGTCGCCTTCGCCACTGATGTTCCTTCCGATCTCTACGCATTTCACCGCTACACCGGAAATTCCACACCCCTCTTCTGTACTCCAGCCATCCAGTTCTGAATGCAATTCCCAGGTTGAGCCCGGGGCTTTCACATCCAGCTTAGATAACCGCCTACGCGCGCGTTACGCCCAGTAATTCCG
+
FFFFFFFFFFFFFFFFFFFFFF:F:FFFF:FFFFFFFFF:FFFFFFFFFFFFFFFFFFFFFFFF,FF:FFFFFFFFFFFFFFFF:FF:FFFFFFFFFFFFFFFF,FFFF,FFFFFFFFFFFFFFFFF:,FFFFFFFFFFFFFFFFFFF:FFF,F:F:FFF:FFFFF:FFFFF,FFFF:FFFFFFFFF:F:FFFFFF,FFFFFFFF,FFF,FFFFF:FFFF:FF,FFFFFFF,FF,FF:FFFFFFFFF:FF
@A00920:152:HGHKKDRXX:2:2108:24008:1892 2:N:0:CGCGTTCA+TGTTCTCT
GGACTACAAGGGTTTCTAATCCCGTTCGCTACCCTGGCTTTCGCGGCTCAGCGTCAGGTGCAGCCCAGGGCGCCGCCTTCGCCTCTGGTGTTCCTCCGGATCTCTACGCATTTCACCACTCCACCCGGAATTCCACGCCCCTCTGCTGCCCTCTAGCTGCCCAGTTTCGAACGGCCTCTCCCGGTTGAGCCGGGAGCTTTCACGTCCGACTTGAACAGCCGCCTGCCCGCGCTTTACGCCCAGTAAATCC
+
FFFFFFFFFFFFFFFFFFFFFFFFFFFFFFFFFFFFFFFF:FFFFFFFFFFFFFFFFFFFFFFFFFFFFFFFFFFFFFFFFF:FFFFFFF:FFFFFFFFFFFFFFFFF:FFFFF:FFFFFF:FFFFFFF,FFFFFFFFF:FFFFFFFFFFF:F:,FFFFFFFFFFFFFFFFFFFFFFFFF:FFFFFFFFFFFFFFFFFFFF:FFFFFFFFFFFFFFFFFFFFFFFFFFFFFF:F,,FFF:FFFFFF,FFF
@A00920:152:HGHKKDRXX:2:2108:29279:2002 2:N:0:CGCGTTCA+TGTTCTCT
GGACTACTGGGGTATCTAATCCTGTTTGCTCCCCACGCTTTCGTGCATGAGCGTCAGTGATAGCCCAGGGGGCTGCCTTCGCCATCGGTGTTCCTCCACATCTCTACGCATTTCACTGCTACACGTGGAATTCCACCCCCCTCTGCCACACTCAAGCTTGCCAGTAACAAACGCAGGTCCCAGGTTAAGCCCGGGGATTTCACATCTGTCTTCACAAACCGCCGGCGCACGCTTTACGCCCAGTAATTCC
+
F:,FFFFFFFFFFFFFFFFFFFFFFF,F:FFFFFFFFFFFFFF,FFFF::FFFF:FF:F,FF:FFFFFFF:FFFFFFFFFF:FFFFFFFFF:FFFFFFFFFFFF,,FF:FFFFFFFFFF,FF:FF:FFFFFFFFFFF:FFF,FFFFFFFFFFFFFF,FFFFFFF:,,F,,FFFFFF,FFFFFFFFFFFF:F:FF:FFFFFF,FFFFFFFF,:,FFFFFFFFFF:FF:F:FFF,,,,FFFFFF,F,:FFFF
@A00920:152:HGHKKDRXX:2:2108:17219:3192 2:N:0:CGCGTTCA+TGTTCTCT
GGACTACAAGGGTATCTAATCCCGTTCGCTCCCCACGCCTTCGCGCCTCAGCGTCAGGCCAGGTCCAGTCGGCCGCCTTCGCCACTGGTGTTCCTCCCGATCTCTACGCATTTCACCACTACACCGGGAATTCCACCGACCTCTCCCTGCCTCCAGTTCCGCCGTTTCGAATGACCCTCCCCCGTTGAGCGGGGGGCTTTCACACCCGACGCGCGAAACCGCCTGCGCGCGCTTTACGCCCAGTAACTCC
+
F:FFFFFFFFFFFFFFF:FFFFFFFFFFFFFFFFFFFFF,FFFFFFFFFFFFFFFFFFFFFFFFFFF:FFFFFFFFFF,FFFFFFFFFFFFFFFFFFFFF,FFFFFFFFF:FFFFFFFF,F::FFFF:F,,FFF:FFFFFFFFFF:FFFFFF:F:FFFFFFFFF:FFFFFFFF:F:FFF,FFFFFFFFFFFFFFFFFF,FFFFFFFFFFFFFFFFFFFFFFFF:FFFFFFFF:F,FF,FFFFFFF,:FFF
@A00920:152:HGHKKDRXX:2:2108:14452:3474 2:N:0:CGCGTTCA+TGTTCTCT
GGACTACTCGGGTTTCTAATCCTGTTTGCTCCCCACGCTTTCGCACCTGAGCGTCAGTATTGGCCCAGAGTGTCGCCTTCGCCACTGGTGTTCCTTCCGATCCCTACGCATTTCACCGCTACACCGGAAATTCCACACTCCTCTGCCATACTCTAGCCATCCAGTTCTAAATGCAGTTCCAAGGTTGAGCCCTGGGCTTTCACATCTAGCTTAAATGGCCGCCTCCGCGCGCTTTACGCCCAGTAATTCC
+
FFFFFFFFFFFFFFFFFFFFFFFFFFFFFFFFFFFFFFFFFFFFFFFFFFFFFFFFFFFFFFFF:FFFFFFFFFFFFFFFFFFFFFFFFFFFFFFFFFFFFF,FFFFFFFFFFFFFFFFFFFFFFFFFFFFFFFFFFFFFFFFFFFFFFFFFFFFFFFFFFFFFFFFFFFFFFFFFFFFFFFFFFFFFFFFFFFFFF:FFFFFFFFFFFFF:FFFFFFFFFFFF,FFFFFFFFFF:FFFFF:FFFFFFFF
@A00920:152:HGHKKDRXX:2:2108:28257:3521 2:N:0:CGCGTTCA+TGTTCTCT
GGACTACAGGGGTTTCTAATCCCGTTTGCTCCCCACGCTTTCGTGCATGAGTGTCAGTACTCGGCCAGGAAGCCGCCTTCGCCACCGGTGTTCCTCCTGGTATCTACGCATTTCACCGCTACACCAGGAATTCCGCTTCCCTCTCCGGTACTCTAGCCAGCCAGTTTCCAATGCCATTCCTGGGGTGAGCCCAGGGATTTCACATCAGACTTGACTGACCACCTGCGCACCCTTTACACCCAGTAATTCC
+
FFFFFFFFFFFFFFFFFFFFFFFFFFFFFFFFFFFFFFFFFFFFFFFFFFFFFFFFFFFFFFFFFFFFF,FFFFFFFFFFFFFFFFFFFFFFFFFFFFFFFFFFFFFFFFFFFFFFFFFFFFFFFFFFFFFFFFFFFFFFFFFFFFFFFF:FFFFFFF:FFFFFFFFFFFFFFFFFFFFFFFFFFFF:FFFFFFFFFFFFFFFF,FF::FFFFFFFF:FFFFFFFFFFFFFFF:FF,FFFFFFFFFFFFF
@A00920:152:HGHKKDRXX:2:2108:27344:3630 2:N:0:CGCGTTCA+TGTTCTCT
GGACTACCGGGGTTTCTAATCCCTTTTGCTCCCCACGCTTTCGTGCCTGAGCGTCAGCAATTGTCCAGGAAGCCGCCTTCGCCTCTGGTGTTCCTCACGATATCTACGCATTTCACTGCTACACCGTGAATTCCGCTTCCCTCTCCAATGCTCTAGCCATGTAGTTTGAGGTGCAATTCCGATGTTGAGCATCGGGCTTTCACGCCTCACACACACGGCCGCCTGCGCACCCTTTACGCCCAGTGAATCC
+
FFFFFFFFFFFFFFFFFFFFFFFFFFFFFFFFFFFFFFFFFFFFFFFFFFFFFFFFFFFFFFFFFFFFFFFFFFFFFFFFFFFFFFFFFFFFF:FFFF:FF:FFFFFFFFFFFFFFFFFFFFFFFFFFFFFFFFFFFF,FFFFFFFFFFFFFFFFFFFFF:FFFFFFF::FFFF:FFFFFFFFFFFFFFFFFFFFFFFFFFFFFFFFFFFFFFFFFFFFFFFFFFFFFFFFFFFFFFFFFFFFFF:FFFF
@A00920:152:HGHKKDRXX:2:2108:22363:3959 2:N:0:CGCGTTCA+TGTTCTCT
GGACTACTAGGGTTTCTAATCCTGTTTGCTCCCCACGCTTTCGCGCCTCAGCGTCAGATCCAGCCCAGTTGGCCGCCTTCGCCACAGGTGTTCTTCCCGATCTCTACGCATTCCACCGCTACACCGGGAATTCCACCAACCCCTACTGGTCTCCAGGTCCGCAGTCTCGAAAGCAGCTCCGGGGTTGAGCCCCGGCCTTTCACTTCCGACTTGCAGGTCCCGCCTGCGCGCGCTTTACGCCCAGTGATTC
+
FFFFFFFFFFFFFFFFFFFFFFFFFFFFFFFFFFFFFFFFFFFFFFFFFFFFFFFFFFFFFFFFFFFF:FFFFFFFFFFFFFFFFFFFFFFFF:FFFFFFFFFFF:FFFFFFFFFFFFFF,FFFFF:FFF:FFFFFFFFFFFFFFFFFFFFFFFFFFFFFFFFFFFFFFFFFFFFFFFFFFFFFFFFFFFFFFFFFFFFFFFF:FFFFFFF,F:FFFFFFFFFFFFFFFF:FFFFFFFFFFFFFFFFFFF
@A00920:152:HGHKKDRXX:2:2108:17390:4304 2:N:0:CGCGTTCA+TGTTCTCT
GGACTACAGGGGTTTCTAATCCTGTTCGCTCCCCACGCTTTCGCTCCTCAGCGTCAGTTACGGCCCAGAGCACTGCCTTCGCCATCGGTGTTCCTCCTGAGATCTGCGCAGTCCGCCGCTGCACCAGGACTGCCGTTCTCCCCTGCATACCTCTGGTCTGCCCGTCTCGGACGCCGGCTCAGGGTGAAGCCCTGAGTGTGGACTCCCGACGTGACAAACGGCCTACGTGGCGGGTGGGCCCGAGAGGGGC
+
F:,FFFF:FFFFF:FF::F,FFF:,,F:,,F,FFFFFFFFFF:F:,,:FFFF::FFFFFFFFFF:F,,FF,,FF,F:,,FF,FFFFF,FF,,:F,FFFF,,,:F:,FFF,:F:,,:FFFF,:,:::FF,:,:FF:F,FFFF,FFFFFFF,FF,F,FFF:FFFFF:,FFFF,,:F,FF::,FF:F,:,,:,,F::FF:FFF,F::F,FF,:F::F,F,,FFF,:F:,,,::F,:,:,,F,,:,F:,:,:,,
@A00920:152:HGHKKDRXX:2:2108:19370:4351 2:N:0:CGCGTTCA+TGTTCTCT
GGACTACACGGGTATCTAATCCTGTTTGCTCCCCATGCTTTCGAGCCTCAGCGTCAATGTGAACCCAGCTAGCTGCCTTCGCAATTGGTGTTCTTGGGGATCTCTACGCAGTCCACCGCTACACCCCCAATTCCACTAGCCTCTGTTCCATTCAAGATGCCCAGTTTTGGATGCCGCTCCGAGGTTGGGCCCCGGTTTTAAACATCCAACTTAAACATCCGCATACGCTCCCTTTACGCCCAGTTATTAC
+
:,F,F,,F:F,,FF,FF,FFFF,F,FF::F:FFFF,,::FFF:F,:,FF,FFFF,F:,F,FF,,,F,FF:,::F,:,,,FF::::FF:,,F::FF:FF:,F:F,F,FFF:,::,:FFFF,:::FFF:F::F,FF,,F:,FF:,FFFFFFF:F:::F:F,,FF::,FF::::F,::F:,F::F,,F:,,FFFF,F,F:FFFF,:F:,,F,F:F::F,,:,,,,,:::FF,F::F:,:F,FF,F,:,F,FF:
@A00920:152:HGHKKDRXX:2:2108:21829:5196 2:N:0:CGCGTTCA+TGTTCTCT
GGACTACACGGGTATCTAATCCTGTTTGCTCCCCACGCTTTCGCGCCTCAGCGTCAGAAACGGACCAGGTAGCCGCCTTCGCCACTGGTGTTCTTCCCAATATCTACGAATTTCACCTCTACACTGGGAATTCCACTACCCTCTTCCGCTCTCAAGCAACGCAGTATCGAACGCACATCCCAGGTTGAGCCCGGGGCTTTCACGCCCGACTAACGTCACCGCCTACGCGCCCTTTACGCCCAGTAATTCC
+
FFFFFFFFFFFFFFFFFFFFFFFFFFFFFFFFFFFFFFFFFFFFFFFFFFFFFFFFFFFFFFFFFFFFFFFFFFFFFFFFFFFFFFFFFFFFFFFFFFFF:FFFFFFFFFFFFFFFFFFFFFFFFFFFFFFFFFFFFFFFFFFFFFF:FFF:FFFFFFFFFFFFFFFFFFFFFFFFF:FFFFFFFFFFFFFFFFFFFFFFFFFFFFFFFFFF,FFFFFFFFFFFFFFFF:FFF:FFFFFFFFF::FFF:F
@A00920:152:HGHKKDRXX:2:2108:6976:5400 2:N:0:CGCGTTCA+TGTTCTCT
GGACTACCGGGGTTTCTAATCCTGTTTGCTCCCCACGCTTTCGCACCTCAGCGTCAGTACCGGACCAGTGAGCCGCCTTCGCCACTGGTGTTCTTCCTAATATCTACGAATTCCACCTCTACACTAGGAGTTCCACTCACCTCTTCCGGACTCAAGATCGCCAGTATCGAAGGCAGTTCCGGGGTTGAGCCCCGGGATTTCACCCCCGACTTAACGATCCGCCTACGTGCGCTTTACGCCCAGTAAATCC
+
FFFFFFFF:FFFFFFFFFFFFF:FFFFFFFFFFFF,FFFFFFFFFFFFFFFFFFFFFF:FFFFFFFFFFFFFFFFFFFFFFFFFFFFFFFFFFFFFFFFFFFFFFFF:FFFF,FFFFFFFFFFFFFFFFFFFFFFFFFFFFFFFFFFF:FFFF,FFFFFFFFFFFFFFFFFFFFFF,FFFF:FFFFFFFFF:FFFFFFFFFFF,FFF:FFFFFF:,FFFFFFFFFFFFFF:FFFFF,FFFFFFF:FFFFF
@A00920:152:HGHKKDRXX:2:2108:10710:5822 2:N:0:CGCGTTCA+TGTTCTCT
GGACTACTCGGGTTTCTAATCCCGTTTGCTACCCACGCTTTCGCGCCTCAGCGTCAGTACAGGTCCAGGGGGCCGCCTTCGCCACCGGTGTTCCTCCCAATATCTACGCATTTCACCGCTACACTGGGAATTCCACCCCCCTCTCTCACGTTCTAGCTCTACAGTCTGGCATAACCTCCCTGAGTTAAGCCCCGGGATTTCATACACCACTTATAAAGCCACCTGCACACCCTTTACGCCCAGTAATTCC
+
FFFFFFFFFF:FFFFFFFF:FFF,F,FFF,FFFFFFFFFFFFF::F:FFFFFFFFFFFF:,F,,FF,F,FFFF,FF,F:FFFF:FFFFFFFFFF:FFFF,FFFFFFFFFF,F,FFFF:FFFFFFFFFFFFFFFFFFF,,FFFFFF:FF:::FF:FF,,FFFFFFFFFFFFF,FFF:FF:F,,,FFFFFFFFFFF,F,FF:FFFF,FFFFFFF,FFFFFFFFFFF,F,,FF,FFFFFF,FFFFFFF,,::F
@A00920:152:HGHKKDRXX:2:2108:17725:6355 2:N:0:CGCGTTCA+TGTTCTCT
GGACTACTAGGGTATCTAATCCTGTTCGCTCCCCACACTTTCGCTCCTCAGCGTCAGGTAATGCCCAGAGAACCGCCTTCGCCACCGGGGTTCCTCCTGATATCTGCGCATTTCACCGCTACACTAGGAATTCCCCACTCCCCTACCGAACTCTAGTCACGGCAGTATCGAGTGCACGCTTTGGGTTGAGCCCAAAGTTTTCACACCCGACTAACCGAACCGCCTACGAGCTCTTTACGCCCACTAAATC
+
FFFFFFFFFFFFF::F:FFFFFFFFFFFFFFFFFFFFFFFFFFFFFFFFFFFFFFFFFFFFFFFFFFF:FFFFFFFF:FFFFFFFFFF,F,FFFFFFFFFFFFFFFFFFFF,FF:FFFFFFFFFFFFFFFFFFFFF:FFFFFFFFFFFF:F,F,FFFFFFFFF:FFFFFFFFFFFFF:FFFFFFFFFFFFFFFFFFFFFFFF:FFFFFFFFFFFFFFFFFFFFFFFFFFFFFFF::FFFFFFFFFF,:FF
@A00920:152:HGHKKDRXX:2:2108:20401:6762 2:N:0:CGCGTTCA+TGTTCTCT
GGACTACCCGGGTTTCTAATCCTGTTTGCTCCCCACGCTTTCGCGTCTCAGTGTCGGATCCGGCCCAGTGAGCCGCCTTCGCCTCCGGTGTTCTTCCCGATATCTACGCATTTCACCGCTACACCTGGAATTCCGCATCCCTCTCCCGGATTCAAGCCACCCAGTATCAGACGCAGTTCCCCGGTTGAGCCGAGGGATTTCACGTCTGACTTAGGCGGCCGCCTACGCGCCCTTTACGCCCAGTAATTCC
+
FFFFFFFFFFFFFFFFFFFFFFFFFFFFFFFFFFFFFFFFFFFFFFFFFFFFFFFFFFFFFFFFFFFFFFFFFFFFFFFFFFFFFFFFFFFFFFFFFFFFFFFFF:FFFF:FFFFFFFFFFFFFFFFF:FFFFFFFFFFFFFFFFFFFFFFFFFFFFFFFFF:FFFFFFFFFFFFFFFFFFFFFF:FFFFFFFFFFF::FFFFFFFFFFFFFFFFFFFFFFFFFFFFFFFFFF:FFFFFFFFFFFFFFFF
@A00920:152:HGHKKDRXX:2:2108:25771:6825 2:N:0:CGCGTTCA+TGTTCTCT
GGACTACTCGGGTATCTAATCCTGTTCGCTCACCACGCTTTCGCACCTGAGCGTCAGTACCAAGCCAGGTAGCCGCCTTCGCCACTGGTGTTCTTCCCAATATCTACGAATTTCACCTCTACACTGGGAATTCCACTACCCTCTCTTGGACTCTAGCAATTCAGTATCAAATGCAGTTCCCGGGTTGAGCCCAGGCCTTTCACATCTAACTTGAAACGCCGCCTACGTGCGCTGTACGCCCAGTAATTCC
+
,FF:::FFFFF,FFF,,FFFFF,,FFF:,,,,F,FF:,,FFF:FF,FFFFF:FF:FFFFFF:FFFF:,,F,FFFF:,:F:,::FFF,:,FFF,,FFFFF::,FFFF,F,::FF:FFFFFFFFF,::,,FFF:,FFFFFF:FFFFFFFF:FF,:FF:,FFFFFF,,F::FFF:,F,,FFFF,F::F,::F:FF:F,FF,F:,,F,FFFFFFF,FFF,F:,::::FFFFF,:F,,,F:F,F,,F,F,::F:F
@A00920:152:HGHKKDRXX:2:2108:31078:7091 2:N:0:CGCGTTCA+TGTTCTCT
GGACTACAGGGGTTTCTAATCCCGTTTGCTACCCTGGCTTTCGCGCATCAGCGTCAGTGTTGGCCCAGCTACCCGCCTTCGCCGCTGGTGTTCCTCCGTATATCTACGCATTTCACCGCTACACACGGAATTCCAGTAGCCTCTTCCACACTCTAGCTCAACAGTATCGAACGACTTTTCCAGGTTAAGCCTGGAGATTTCACGCCCGACTTGACGAGCCGCCTACGCGCCCTTTACGCCCAGTAATTCC
+
FFFFFFFFFFFF:FFFFFFFFFFFFFFFFFFFFF:FFFFFFFFFFFFFFFFFFFFFFFFFFFFFFFFFFFFFFFFFFFFFFFFFFFFFFF:FFFFFFFFFFFFFFFFFFFFFFFFFFFFFFFFFFFFFFFFFFFFFFFFFFFFFFFFFFFFFFF:FFFFFFFFFFFFFFFFFFFFFFFFFFFFFFFFFFFFFFFFFFFFFFFFFFFFFFFFFFFFFFFFFFFFFFFFFFFFFFFFFFFFFFFFFFFFFFF
@A00920:152:HGHKKDRXX:2:2108:17553:7529 2:N:0:CGCGTTCA+TGTTCTCT
GGACTACTAGGGTTTCTAATCCCGTTTGCTCCCCTGGCTTTCGCGCCTCAGCGTCAGTTTCGGTCCAGAATGCCGCCTTCGCCACCGGTGTTCCTCCAGATATCTACGCATTTCACCGCTACACCTGGAATTCCACATTCCTCTCCCGAACTCAAGTCACCCAGTATCGGACGCAGTTCCCAAGTTAAGCTTGGGGATTTCACGTCCGACTGAGGCGACCGCCTACGCGCCCTTTACGCCCAGTAATTCC
+
FFFFFFFFFFFFFFFFFFFFFFFFFFFFFFFFFFFFFFFFFFFFFFFFFFFFFFFFFFFFFFFFFFFFFFFFFFFFFFFFFFFFFFFFFF:FFFFFFFFFFFF:FFFFFFF:FFFFFFFF:FFFFFFFFFFFFFFFFFFFFFFFFFFFFFFFFFF:FFFFFFFF,FF,FF,FFF:FFF::FFFFFFF,:FFFFFFFFFFF,FFFF,:FF::F,FFFFFF:FFFF:FFFFFFFFFF:FFFFFF,,:FFFFF
@A00920:152:HGHKKDRXX:2:2108:19289:7811 2:N:0:CGCGTTCA+TGTTCTCT
GGACTACTGGGGTATCTAATCCTGTTTGCTCCCCACGCTTTCGAGTCTCAGCGTCAGTATCGGTCCAGAGAGCCGTCTTCACCGCCGGTGTTCCTCCTGATATCTACGCATTTCACCGCTACACCAGGAATTCCACTCTCCTCTCCCGAACTCTAGTCCGCCAGTTTCGACCGCACCCTCCCAGTTAAGCCGGGAGATTTCACAATCGACTTGGCGGACAGCCTACACTCGCTTTACGCCCAGTAATTCC
+
FFFFFFFFFFFFFFFFFFFFFFFFFFFFFFFFFFFFFFFFFFFFFFFFFFFFFFFFFFFFFFFFFFFFFFFFFFF:FFFFFFFFFFFFFFFFFFFFFFFF:FFFFFFFFFFFFFFFFFFFFFFFFFFFF:FFFF:F,FFFFFFFFFFFFFFFFF:FFFFFFFFFFFFFFFFFFF:FFFFFFFFFFFFFFFFFFFFFFFFF::FFFFFFFFFFFFFFFFFFFFFFFFFFFFFFFFFFFFFFFF:F,,FFFF
@A00920:152:HGHKKDRXX:2:2108:16034:8625 2:N:0:CGCGTTCA+TGTTCTCT
GGACTACACGGGTTTCTAATCCTGTTTGCTCCCCACGCTTTCGCGCCTCAGCGTCAGTTCTCGTCCAGGTAGCCGCCTTCGCCACCGGTGTTCCTCCTAATATCTACGGATTTCACCCCTACACTAGGAATTCCACTACCCCCTCCGAGACTCCAGCCATGCAGTTTCAAAGGCAATTCCGGAGTTGAGCCCCGGGATTTCACCTCTGACTTGCATGGCCGCCTACGCGCGCTTTACGCCCAGTGATTCC
+
FFFFF:FFFFFFFFFFFFFFFFFFFFFFFFFFFFFFFFFFFFFF:FF:FFFFFFFFFFFFFFFFFFFFFFF::FFFFFFFFFFFFFFFFFFFFF:FFFFFFFFFFFFFFFFFFFFFFFFFFFF::FFFFFFFFFFFFFF:FFFFFFFFFFFFFFFFFFFFFFFFFFFF,F,FFFFF:FFF:F,FFFFFFFFFFFFFFFFFFFFFFFFFFFFFF,FFF:FFFFFF,FFFFFFFFFFFFFFFF:FFFF::FF
@A00920:152:HGHKKDRXX:2:2108:14516:8782 2:N:0:CGCGTTCA+TGTTCTCT
GGACTACTAGGGTTTCTAATCCTGTTTGCTCCCCACGCTGTCGCGCCTCAGTGTCAGCAACTGCCCAGCAGACCGCCTTCGCCACCGGTGTTCTTCCGGATCTCTACGCATTCCACCGCTACACCCGGAATTCCGCTCGCCTCTACCTATCTCCAGCTCTCCAGTATCCCCTGGCCTCCTGCGGTTGAGCCGCAGGCTTTCACAGACAGACTTAAAGAGCCGCCTACGTGCGCTGTACGCCCAATAATTC
+
FFF:FFFFFFFFF:FF,FFFFFFFFFFFFFFFFFFFFFFF:FFFFFFFFFFFFFFFFFFFFFFFFFFFFFFFFFFFFFFFFFF,FFFFFF:FFFF,FFFFFFFFFFFFFFFFFFFFFFFF:FFFFFFFFFFFFFFFFFFFFFFFFFFFFFFFFF:FFFFF:FFFFFFFFFFF:F:FFFF:F::FFF:FFFF:FFFFFFFFFFFFFFFFF::FFFFFF:FFFFF:F:FFFFFFFF,FFFFFF:F,FF,FFF
@A00920:152:HGHKKDRXX:2:2108:23909:9048 2:N:0:CGCGTTCA+TGTTCTCT
GGACTACACGGGTATCTAATCCTGTTTGCTCCCCACGCTTTCGTGCCTCAGTGTCAGTGCTGGTCCAGGCAGTCGCCTTCGCCACAGATGTTCCTCCCGATCTCTACGCATTTCACCGCTACACCCTGAATTCCGCTTTCCTCTCTCGAACTCAAGACCGCCAGTATCCAAAGCACTTCCGAGGTTGAGCCCCGGGCTTCCACTTTAGACTTAACGATCCGCCTGCGCTCCCTTTACGCCCAGTAATTCC
+
FFFFFFFFFFFFFFFFFFFFFFFFFFFFFFFFFFFFFFFFFFFFFFFFFFFFFFFFFFFFFFFFFFFFFFFFFFFFFFFFFFFFFFFFFFFFFFFFFFFFFFFFFFFFF,FFFFFFFFFFFFFFFFFF:FFFFFFFF:FFFFFFFFFFFFFFFF:FFFFFFFFFF:FFF:FFFFFFFFFFFFFFFFFFFFFFFFFFFF::FF,F,FFFFFFF,FFFFFFF:FF:FFF,FFFFF,F,FFFFF,FF:,,:FF
@A00920:152:HGHKKDRXX:2:2108:29857:9048 2:N:0:CGCGTTCA+TGTTCTCT
GGACTACAGGGGTTTCTAATCCTGTTTGCTCCCCACGCTTTCGTGCCTCAGTGTCAGTGCTGGTCCAGGTAGTCGCCTTCGCCACGGATGTTCCTCCCGATCTCTACGCATTTCACTGCTACACCGGGAATTCCACTACCCTCTACCGCACTCTAGCCCGCCAGTATCCAATGCCATTCCCAGGTTGAGCCCAGGGCTTTCACATCGGACTTAACGAACCACCTACGCACGCTTTACGCCCAGTAATTCC
+
FFFFFFFFF:FFFFFFFFFFFFF:FFFFFFFFFFFFFFFF:FFFFFFFFFFFFFFFFFFFFFFFFFFFFFF:FFFFFFFFFFFFFFFFFFFFFFFFFFFFFFFFFFFFFFFFFFFFFFFFFFFFFFFF,FFFFFFFFFFFFFFFFFF:FFFFFFFFFFFFFF::FFFFFFFFFFFFFFF:FFFF:FFFFFF:FFFFFFFFFFFFFFFFFFFF:FFFFFFFFFFFFFFFFFFFFFFFFFFFFFFF,F::FF
@A00920:152:HGHKKDRXX:2:2108:30129:9204 2:N:0:CGCGTTCA+TGTTCTCT
GGACTACAGGGGTTTCTAATCCTGTTCGCTCCCCACGCTTTCGTGCCTCAGCGTCAATCCAGGTCTAGCCAGCTGCCTTCGCAATTGGTGTTCTATGGCATATCTATGCATTTCACCGCTACATGCCACATTCCGCTGACCTCATCCTAATTCTAGCATAGCAGTATCAAAAGCAATTTTACGGTTGAGCCGCAAACTTTCACTCCTGACTTACTAAGCCGCCTACGCACCCTTTAAACCCAGTAATTCC
+
FFFFFFFFFFFFFFF:FFF,FFFFFFFFF,FFF,FFF:FF:FFF::,,,:FF,FF:::FFFFF,FFFFFFFFFFFFFFFFFFFFF:FFF:FFFFFFF::F:FFFFFFFFFFFFFFFFFFFFFFFF:F:FFFFF,FFFFFFFFF::FFFF::FF,FFFF:FFF:FFFFFFFFFFFFFFF:FFFFFFFF:FFFF,FFFFFFFFFFF:FFFFFFFFFFF,,FF:FFFFF:F:FFFFFF,F:FFFFF::FFFFF
@A00920:152:HGHKKDRXX:2:2108:12183:9220 2:N:0:CGCGTTCA+TGTTCTCT
GGACTACACGGGTATCTAATCCCGTTCGCTACCCACGCTTTCGTGCCTCAGCGTCAAGAAAGTGCCAGTCTAGTGCCTTCGCATTTGGTATTCCCCTCGATATCAACGGATTTCACCCCTACACCGAGAGTTCTCTAGACCTCTCACTTCTTCTAGTCATGCCGTTTCAAATGCGAGCCTGAGGTTAAGCCTCAGGATTTAACATCTGACTAACATGACCGCCTACGCACCCTTTACGCCCAGTGAATCC
+
FFFFFFFFFFFFFFFFFFFFFFFFFFFFFFFFFFFFFFFFFFFFFFFFFFFFFFFFFFF:FFFFFFFFFFFFFFFFFFFFF,:,FFFF:FFFFFFFFFFFF,FFF:FFFFFFFFFFFFFFFFFFFFFFFFFF:FFFFFF:FFFFFFFFFFFFFFFFFFFFFFFFFFFF:FFFFFFFFFFF,FFFF:F,FFFFFF:FFFFFFFFF:FFFFFFFFFFFF,FFFFFFFFFFFFFFFFFFF::FFF:F,FFFFF
@A00920:152:HGHKKDRXX:2:2108:12527:10629 2:N:0:CGCGTTCA+TGTTCTCT
GGACTACTGGGGTTTCTAATCCTGTTTGCTCCCCACGCTTTCGCACCTCAGCGTCAATATGTGTCCAGTGAGTCGCCTTCGCCACTGGTGTTCTTCCGAATATCTACGAATTTCACCTCTACACTCGGAATTCCACTCACCTCTCCACAATTCTAGCGATGCAGTTTTAAAGGCAATTCCGGAGTTGAGCTCCGGGCTTTCACCTCTAACTTGCAAAGCCGCCTACGTGCGCTTTACGCCCAGTAATTCC
+
FFFFFFFFFFFFFFFFFFFFFFFFFFFFFFFFFFFFFFFFFFFFFFFFFFF:FFF:FFFFFFFFFFFFFFFFFFFFFFFFFFFFFFFFFFFFF:FFFFFFFFFFFF,FFFF:FFFFFFFFFF,,FFFFFFFFFFFFFFFFFFFFFFFFFFFFFF:FFFFF,::FFFFFFFFFFFF,FFFFFFFFFFF:FFFFFF:F:FFFFFFFFFF,FFFFFFFFFFFFFFFFFFFFF,FF:FF,F,FFFFFF,F,FFF
@A00920:152:HGHKKDRXX:2:2108:4707:11584 2:N:0:CGCGTTCA+TGTTCTCT
GGACTACAAGGGTTTCTAATCCTGTTTGCTCCCCACGCTTTCGCGTCTCAGCGTCAGTAGCAGCCCAGTGGGCCGCCTTCGCCACTGGTGTTCCTCCCGATATCTACGCATTACACCGCTACACCGGGAATTCCGCCAACCTCTGACCTACTCAAGCTCTCCAGTTTAGAGAGAAGTTCATGGGTTGAGCCCAGGCATTTCACACACGACTTATAAAACCGCCTACACGCCCTTTACGCCCAGTAATTCC
+
FFFFFFF,FFFFFFFFFFFFFFFFFFFFFF,FFFFF,FF:FFF,F:FFFFFFFFFFFF,:,:,,FFFF,,FFFFFFFFFFFFFFF:FFFF:FFFFFFFFF,,FFFFFFFFFF,FFFF,FFFFFFFFFF,FFFFF:FF,FFFFF:F,,,F:FFF,FF,F,,FF:FFFFF,,FFF,FFFFFFF,FFFF,FFFF:F,F,FFFFFFF,F:,,F:FF,,,F,,FFFFFF,F,F,FFFFFFFF,F:FF,F:FFFFF
@A00920:152:HGHKKDRXX:2:2108:29640:12461 2:N:0:CGCGTTCA+TGTTCTCT
GGACTACAAGGGTATCTAATCCTGTTTGCTCCCCACGCTTTCGTGCATGAGCGTCAGTGTCGACCCAGGGGGCTGCCTTCGCCATCGGTGTTCCTCCACATCTCTACGCATTTCACTGCTACACGTGGAATTCCACCCCCCTCTGCCGCACTCAAGCTTGCCAGTAACAAACGCAGTTCCCAGGTTAAGCCCGGGGATTTCACATCTGTCTTAACAAACCGCCTGCGCACGCTTTACGCCCAGTAATTCC
+
FFFFFFFFFFFFFFFFFFFFFFFFFFFFFFFFFFFFFFFFFFFFFFFFFF:FFFFFF:FFFFFFFFFFFFFFFFFFFFFFF:FFFFFFFFFFFFFFFFFFFFFFFFFFFF:FFFFFFFFFFFFFFFFF,FFFFFFFFFFFFFFFFFFFFFFFFFFFFFFFFFFFFFFFFFFFFFFFFFFFFFFFFFFFFFFFFFFFFFFFFF:FFFFFFFFFFFFFFFFF,FFF,FF,FF:FFFF:FFFFFFF:,FFFFF
@A00920:152:HGHKKDRXX:2:2108:21088:12555 2:N:0:CGCGTTCA+TGTTCTCT
GGACTACAGGGGTTTCTAATCCTGTTTGCTCCCCACGCTTTCGTGCATGAGCGTCAGTGTTGGCCCAGAAGGCTGCCTTCGCCATCGGTGTTCCTCCACATCTCTACGCATTTCACCGCTACACGTGGAATTCCACCTTCCTCTGCCATACTCCAGCCACGTAGTTTCGAGCGCAATTCCCAAGTTAAGCCCGGGGCTTTCACACTCGACTTGCGCGGCCGCCTGCGCACACTTTACGCCCAGTAATTCC
+
FFFFFFFFFFFFFFFFFFF:FFFFFFFFFFFFFFFFFFFFFFFFFFFFFFFFFFFFFFFFFFFFFFFFFFFFFFFFFFFFFFFFFFFFFFFFFFFFFFFFFFFFFFFFFFFFFFFFFFFFFFFFFFF::FF,FF:FFFFFFFFFF:FFF:FFFFFFFFFFFFFFFFFFFFFFFFFFFFFFFFFFFFFFFFFFFFFFFFFFFFFFFFFFFFFFFFFFFFFFFFFFFFFFF:FFFFFFFFFFFFF,FFFFFF
@A00920:152:HGHKKDRXX:2:2108:21178:12555 2:N:0:CGCGTTCA+TGTTCTCT
GGACTACTCGGGTTTCTAATCCCGTTCGCTCCCCATGCTGTCGCGTCTCAGTGTCAGGTGTGACCCAGCGGGTCGCCTTCGCCACTGGTGTTCCTCCGGATCTCTACGCATTTCACCACTACACCCGGAATTCCACCCGCCTCTATCACCCTCTAGTTGTCCAGTTTCCGACGACCTCCCCCGGTTTAGCCGGAGGCTTTCACGCCGAACTTAAACAACCACCTGCACGCCCTTTACGCCCAGTAACTCC
+
FFFFFFFFFFFFFFFFFFF:FFFFFFFFFFFFFFFFFFFFFFFFFFFFFFFFFFFFFFFFFFFFFFFFFF:FFFFFFFFFFFFFFFFFFFFFFFFFFFFFFFFFFFFFFFFFFFFFF:FFFF,FFFFFF:FFFFFFFFFFFFFFFFFFFFFFFFFFF:FFF:FFFFFFFFFFFFFFFFFF:F:FFFFFF:FFFFFFFF,FFFFFFFFFFFF,,FFFFFFFFFFF,FFF:FFF,FFFFFFFFFFFF,FFFF
@A00920:152:HGHKKDRXX:2:2108:10673:12587 2:N:0:CGCGTTCA+TGTTCTCT
GGACTACTAGGGTATCTAATCCCGTTCGCTACCCAAGCTGTCGCGTCTGAGTGTCAATAAGAGGCCAGTTGAACGCCTTCGCCACTGGTGTTCTTCCGCATCTCTACGCATTTCACAACTACACGCGGAATTCCGTCAACCTCTCCTCTATTCAAGACTTGCAGTAACACAAAACCTACCCTAGTTTAGCCAAGGGATTTCATAAGTAACTTACACAACCACCTGCACTCGCTTTACGCCCAGTAAATCC
+
FFFFFFFFFFFFFFFFFFFFFFFFFF:FFF,FFFF,FFF,FFF,F,,FFFF,FFFFFF:,:FF::FFF,FFF,,FFFFFFFFFF,:FFFFFFF,FFFFFFF,FFFFFFFFFFFFFF,FFFFFFFF:FFFFFFFF:FF:,FFFFF:F,:,F,FF:FF,:::FF:FF:,:F,,,:F,FFFFFF,FFF:,FF,FF:FF:,FFFF,,FF,:F::FFF::,FFFFF:FF:F,F,:FFFFF:FF:F:,FFF:,FF:
@A00920:152:HGHKKDRXX:2:2108:1958:13088 2:N:0:CGCGTTCA+TGTTCTCT
GGACTACAGGGGTTTCTAATCCTGTTTGCTCCCCACGCTTTCGCACCTCAGCGTCAATACCAGTCCAGTGAGCCGCCTTCGCCACTGGTGTTCTTCCGAATATCTACGCATTTCACCTCTACACACGGAATTCCACTCTCCTCTCCACCATTCTAGATATGCAGTCTTCGCGGCAGTTCCTCAGTTGAGCTCAGGGCTTTCACGACACACTTCCAAAGCCGCCTACGCGCGCTTTACGCCCAGTGATTCC
+
FFFFFFFFFFFFFFFFFF,FFFFFFFFFF:FFFFFFFFFFFFFFFFFFFFFFFFFFFF:FFFFFFFFF:FFFFFFFFFFFFFFFF:FFFFFFFFFFFFF,F:FFFFF,,FFFFFFFF,FFFFFF,:FFF,FFFFF:FF,FFFFF,FF,,F,FF,,F:,,FFFFFF:F,,,,,F::F,FFF,:,FFFFFFF,,FFFF,F:FFFF::F,FFF:F,FFF,,FFFFF:F:,FFF,FF:F,FFFFFF:F,,FF:F
@A00920:152:HGHKKDRXX:2:2108:1958:13369 2:N:0:CGCGTTCA+TGTTCTCT
GGACTACACGGGTATCTAATCCTGTTTGATCCCCACGCTTTCGTGCCTCAGAGTCAATATTCGAGTAGTGAGCTGCCTTCGCAATCGGTGTTCTATGTCATATCTAAGCATTACACCGCTACATGACATATTCCGCTCACCTCCACGGTATTCAAGACAGATAGTATCAACGGCAGTTTCCGAGTTGAGCCCCGAGATTTCACCACAGACTTACATACCCTCCTACGCACCCTTTAAACCCAGTGAATCC
+
FFFFFFF:FFFFFFFFFFFFFFFFFF,FFFFFFFFFFFFFFFF,FFFFFFF,FFFF,F::FFF,:,FF:FF,FFFFFFFFFFFFF,FFFFFFFFF,:FFFFFFFF:FFFFFF,FFFFFFFFFF:,F:,,FFFFF:FFF:FF,F,FF,,,F:FFF:FF,,F:,FFF:FF,F,FFFFF,F,,:F:FFF,FFFFF,,F,:FFFFFF:,F:FFFFFFF,FF,FF:FFFFFFF:F:FFFFFF,FFF:FF:FFF:F
@A00920:152:HGHKKDRXX:2:2108:32371:13557 2:N:0:CGCGTTCA+TGTTCTCT
GGACTACAGGGGTATCTAATCCCGTTCGCTACCCTGGCTTTCGCGGCTCAGCGTCAGGTGAAGCCCAGGGCGCCGCCTTCGCCTCTGGTGTTCCTCCGGATCTCTACGCATTTCACCACTACACCAGGAATTCCACGCACCTCTGCTGCACTCTAGCTGCCCAGTTTCGAACGGCCTCTCACGGTTGAGCCGGGAGATTTCACGTCCGACTTGAACAGCCGCCTTCACGCGCTTTAAGCCCAGTAAATCC
+
:FFFFFF,FFFF:FFFFFFF:FFFF:,FFF:FFF:FFFFFFFFFF:FFFFFF,FFF,F::,FF,:FFF,:F:F:F:FF:F,FFFFF:,F:F::::FFFFFF:FFFF:F,F:FFFFFFFF::FFFF,F:FFF:F,,FFF,FF,FF,FFFF,FFFFFF,F,F::FFFFFFFF:FF,F:,FFF,::F:FFFFF:F,FFF,FF,FF:,,,F,FFFF,FFFFFFF,FFFFF,,FF,FFF,,,FFFF,FF,F:FFF
@A00920:152:HGHKKDRXX:2:2108:5882:14121 2:N:0:CGCGTTCA+TGTTCTCT
GGACTACCCGGGTTTCTAATCCCGTTTGCTCCCCTAGCTTTCGCGCCTCAGCGTCAATACCGGTCCAGGATGCCGCCTTCGCCACCGGTGTTCCTCCAGATATCTACGCATTTCACCGCTACACCTGGAATTCCACATCCCTCTCCCGGATTCCAGCCCGCCAGTATCGGATGCAGTTCCTCGGTTGAGCCGAGGGATTTCACATCCGACTTAGCAGGCCGCCTACGCGCCCTTTACGCCCAGTAATTCC
+
FFFF:::FFFFFF,FFFFFFFFFFFF:FFFFFFFFFFFFFFFFFFFFFFFFFFFFFFFF,:FFFFFFFFFFFFFFFFFFFFFF:FFFF::FFFF,FF,FFFFFFFFFFFFFFFFFFFFFFFFFFFFF:F:FFFFF::FFFFFFFFF:FFFFFF,FFFFFFFFFFFFFFF:F,FF:,FFFFFFFFFFFFFFFFFFFFF,FFFFFFF,:F:F,:FF:FF,FFFFF,F,,FFFFF,FFF,:FFFFFFFFFFFF
@A00920:152:HGHKKDRXX:2:2108:24361:14246 2:N:0:CGCGTTCA+TGTTCTCT
GGACTACTCGGGTTTCTAATCCTGTTCGCTCCCCACGCTTTCGCTCCTCAGCGTCAGTATCGGCCCAGAGACCCGCCTTCGCCACCGGTGTTCCTCCTGATATCTGCGCATTTCACCGCTACACCAGGAATTCCAGTCTCCCCTGCCGAACTCCAGTGATGCCCGTATCGACCGCACGCCCACAGTTAAGCTGTAGGTTTTCACGGCCGACGCGACACACCGCCTACGAGCTCTTTACGCCCAATAATTC
+
FFFFFFFFF:FFFFFFFFFFFFFFFFFFFFFFFFFFFFFFFFFFFFFFFFFFFFFFFFF:FFFFFFFFFF:F:FFFFF,FFFFFFFFFFFFFFFFFFFFFFF:FFFFFF:FFFFFFFFFFFFFFF,FFFFFFFFFFFFFFFFFFFFFFFFFFFFFFFFFFFFFFFFFFF:FFFFFFFFFFFFFFFFF,FFFFFFFF:FF:FFFF:FFFFFFF,FFF:FFF:FFFFFFFFFFFFFFFFF:FFFFFFFF,FF
@A00920:152:HGHKKDRXX:2:2108:31611:14278 2:N:0:CGCGTTCA+TGTTCTCT
GGACTACAAGGGTTTCTAATCCCGTTCGCTACCCTGGCCTTCGTTCCTCAGCGTCAGCAATACCCCAGGCAGTCGCCTTCGCCACTGGTGTTCCTCCCGATATCTACGCATATTACCGCTACACCGGGAATTCCACTGCCCCCTGATATGCTCAAGCACAGCAGTTTTAGATCCGGGTCCGGAGTTGAGCCCCGGGCTTTCAAACCTAACTTACTGAACCGCCTACGAACGCTTTACGCCCAGTAATTCC
+
FFFFFFFFFFFFFFFFFFFFFFFFFFFFFFFFFFFFFFFFFFFFFFFFFFFFFFFFF:FFFFFFFFFFFFFFFFFFFFFFFFFFFFFFFFFFFFFFFFFFFFFFFFFFFFFFFFFFFFFFFFFFFFFFFFFFFFF:FFFFFFFFFFFFFFFFF:FFFFFFF,FFF,F:FFFFFF,F,:FFFFFFFFFFFFF:FFFF:FFFFFFF:FF,FFF,FFFF,FFFFFFFFFF:,F::FFFFFFFFFF::FFFFFF
@A00920:152:HGHKKDRXX:2:2108:17824:14951 2:N:0:CGCGTTCA+TGTTCTCT
GGACTACTAGGGTTTCTAATCCCTTTTGCTCCCCTGGCCTTCGAGCCTCAGCGTCAGTAAATGTCCAGTAGCTCGCCTTCGCCACGAGTGTTCCTCTCGATATCCACGCATTTCACTGCTACACCGAGAATTCCAGCTACCACTCCATTACTCAAGTCAGGCAGTATCGGATGCAGTTCCGGGGTTGAGCCCCGGGATTTCACATCTGACTTCACCAACCGCCTACGCTCCCTTTACGCCCAGTGATTCC
+
FFFFFFFFFFFFFFFFFFFFFFFFFF:FFF,FFF:FFF,FFFFFFFFF,FFFF,:FFF,FFF:FFFFFFFFFFFFFFFFF:FFFFFF:,FFFFFFFFFFFF:FFFFFFFFFFFFFFFFFFFFF:::FFFFFF:FFFFFFFF,F,F::F,:,FFFFFF,:F:FF:FF,FFFF,FFF,F:,:FFF,FF,F:FF,FFFFFFFFFFFFFFFFF,FF,,FFFF:F:F,,FFFFF,F,FFFFF,FF,FFF,,,F,F
@A00920:152:HGHKKDRXX:2:2108:19280:15342 2:N:0:CGCGTTCA+TGTTCTCT
GGACTACAAGGGTATCTAATCCTGTTTGCTCCCCTAGCTTTCGCGCCTCAGCGTCAGGTAAGGCCCAGAGATCCGCCTTCGCCACCGGTGTTCCTCCTGATATCTGCGCATTTCACCGCTACACCAGGAATTCCGATCTCCCCTACCTACCTCCAGCCCGGACGTATCGGATGCAGGCCCGGGGTTGAGCCCCGGGTTTTCACAACCGACTTTCCGGGCCGCCTACGCGCGCTTTACGCCCAATAAATCC
+
:FF,F:FFFFFF:FFF:FFFFFFFFFFFFF:FFFFFFFF,FF:F:FFFFFFFFFFFFFF,:FFFFF:FFFFFFFFFFFFF:FFF:FF:FFFF:FFFFFFFF::FFFFFF,FFFFFFFFFFFFFFFFFFFFFFF::FFFFF,FFFFFFFFFF:FFFFFFF:FF,:F,FF:FFFFF,FFFFFFFFFFF:FFFFFFFFFF:FFFFFFFF,F:FFFFFFFFFF:FF::FFFF,FFFFFFFFFFFFFF:F,FF,F
@A00920:152:HGHKKDRXX:2:2108:30581:15624 2:N:0:CGCGTTCA+TGTTCTCT
GGACTACTAGGGTTTCTAATCCTGTTTGCTCCCCACGCTTTCGCACCTCAGCGTCAATACCTGTCCAGCGAGTCGCCTTCGCCACTGGTGTTCTTCCGAATATCTACGAATTTCACCTCTACACTCGGAATTCCACTCGCCTCTCCAGGATTCTAGCCCAGCAGTTTCAAAGGCAGTTCCGGAGTTGAGCTCCGGGATTTCACCACTGACTTGCGGCGCCGCCTACGTGCGCTTTACGCCCAGTATATCC
+
FFFFFFFFFFFFFFFFFFFFFFFFFFFFFFFFFFFFFFFFFFFF:FFFFFFFFFFF:F:FF:FFFFFFFF,FFFFFFFFFFFFFF,FFFFFFF:FFFFFFFFFFFFFF,FFFFF:FFFFFFFFF:,FFFFFFFF,F:::FFFFFFFFF:F,FF,FFF,,,,FFFF:FFF,F,FFFFFFFF,,FFFF,:FFFF,FFFFFFFFFF:,FFFFFFF,:FFFFFF,FFFFFF,FFFFFFFFFFFFFFFFF,FFF:
@A00920:152:HGHKKDRXX:2:2108:17264:16642 2:N:0:CGCGTTCA+TGTTCTCT
GGACTACTGGGGTTTCTAATCCTGTTCGCTCCCCACGCTTTCGCGTCTCAGCGTCAGTACCGTCCCAGAGAGCTGCCTTCGCCATTGGTGTTCTTCCTGATATCTGCGCATTCCACCGCTACACCAGGAATTCCAGTCTCCCCTGCAGTACTCAAGTCTGCCCGTATCGCCCGCACGCCCACAGTTAAGCTGTGAGTTTTCACGAACAACGCGACACACCACCTACGAGCTCTTTACGCCCAGTAATTCC
+
FFFFFFFFFFFFFFFFF:FFFFFFFFFFFFFFFFFFFFFF:FFFFFFFFFFFFFFFFFFFFFFFFF:F:FFFFFFFFFFFFFFFFFFFFFFFF:FFFFFFFFFFFFFFFFFFFFFFFFFFFFFFFFFF,FFFFFFFFFFFFFFFFFFFFFFFFFFFFFFFFFFF:FFFFFFFFFFFFFFFFFFFFFF,FFFFFFFFFFFFFFFF:FFF:FF:FFF::FFF:FFFFFF:FFFFFFFFF:FFFFF:F:FFF:
@A00920:152:HGHKKDRXX:2:2108:20247:16892 2:N:0:CGCGTTCA+TGTTCTCT
GGACTACCGGGGTATCTAATCCCGGTCGCTCCCCATGCTTTCGTGTCTGAGTGTCAGTCATGGACCAGTAGCCTGCCTACGCCATCGGTGTTCCTCCAAATATCTACGGATTTCACTCCTACACTAGGAATTCCAGCTACCTCTTCCACACTCTAGCTTGCCAGTTTAAATAATTGATATAGGGTTGAGCCCTACGCTTTCACTATGTACTTAACATGCCACCTACACAACTCTTTCGGCCCCGTAATTC
+
FFFFFFFF:FFFFFFFFFFFFFFFFF:FFFFFFFFFFFFFFFFF:F::FFFFFFFFFF,,FFFFFF:FFFFFFFFFFFFFFFFFFFFFFFFFFFFFF,,FFFFFFFFFFFFFFFFFFFF:FFFFFFFFF:FFFFFFFFFFFFFFFFFFFFFFFFFFFFFFF,FFFFFF,FF:,F,:FF:FF:,FFFFFFFFF:FFFFF,FFFFF,FFFFFFF,F,F:FFFF:F:,F,FFF,:F,FF,:F:F,::,F,,FF
@A00920:152:HGHKKDRXX:2:2108:18313:16924 2:N:0:CGCGTTCA+TGTTCTCT
GGACTACTAGGGTTTCTAATCCCGTTTGCTCCCCTAGCTTTCGCGCCTCAGCGTCAGTTACAGTCCAGAAGGCCGCCTTCGCCACTGGTATTCCTCCCGATATCTACGCATTTCACCGCTACACCGGGAATTCTGCCTTCCTCTCCTGTACTCAAATTCAACAGTCTCGGTTGCACTTCCAGGGTTAGGCCCTGGGCTTTCACAACCGACTTGTCAAATCGCCTACGCGCCCTTTACGCCCAATAATTCC
+
FFFFFFFFFFFFFFFFF,FFFFFFFFFFFFF::FFFFFFFFFFFFFFFFFFFFFFFFFFFFFFFFFFFFFFFFFFFFFFFFFFFFFFFFFFFFFFFFFFFFFFFFFFFFFF,FFFFFFFFFFFFFFFFFFFFFFFFF:FFFFFFFFFFFFFFFFFFFFFFFFFFFFFFFF,FFFFFFFFFFF,FFFFFFF:FFFFFFFFFFFFF,:FFFF:FFFFF:FF:FFFF::FF,F:FFFF:FF:FF:FFFFFFF:
@A00920:152:HGHKKDRXX:2:2108:27606:17581 2:N:0:CGCGTTCA+TGTTCTCT
GGACTACTGGGGTTTCTAATCCTGTTTGCTCCCCACGCTTTCGTGCATGAGCGTCAGTGCTGGCCCAGGGGGCTGCCTTCGCCATCGGTGTTCCTCCACATCTCTACGCATTTCACTGCTACACGTGGAATTCCACCCCCCTCTGCCGCACTCTAGCTATCCAGTCACAAGCGCAATTCCCAGGTTAAGCCCGGGGATTTCACACCTGTCTTAAATAACCGCCTGCGCACGCTTTACGCCCAGTAATTCC
+
FFFFFFFFFFFFFFFFFF:FFFFFFFFFFFFFFFFFFFFFFFFFFFFFF:FFFFFFFFFFFFFFFFFFFFFFFFFFFFFFFFFFFFFFFFFFFFFFFFF,FFFFFFFFFFFFFFFFFFFFFFFFF:FFFFFFFFFFFFFFFFFFFFFFFFFFFFFFF:FFFFFFFFFFFFFFFFFFFFFFFFFFF::FFFFFFFFFFFFFFFFFFF:FFFFFFFFFFFFF:FFFFFFFFFFFFFF:FFFF,FFFFFFFFF
@A00920:152:HGHKKDRXX:2:2108:29161:18176 2:N:0:CGCGTTCA+TGTTCTCT
GGACTACTGGGGTATCTAATCCTGTTTGCTCCCCACGCTTTCGTGCCTCAGTGTCAGTGCTGGTCCAGGTGGCCGCCTTCGCCACAGATGTTCCTCCCGATATCTACGAATTTCACCTCTACACCGGGAATTCCGCGATCCTCTTAAGTACTCAAGCTCAGCAGTTTCGGATGCACTTCCTTGGTTGAGCCGAGGGATTTCACATCCGACTTGCTAAGCCGCCTACGTGCGCTTTACGCCCAATAATTCC
+
FFFFFFFFFFFFFFFFFFFFFFFFFFFFFFFFFFFFFFFFFFFFFFFFFFFFFFFFFFFFFFFFFFFFFFFFFFFFFFFFFFFFFFFFFFFFFFFFFFFFFFFF:FFFF,:FFF:FFFFFFF:F:FFFF:F:FFFFFFFF:::FFFFFF::FFF,FFFFFFF,FF:FFFFFFF:FF:F:FFFFF:FFFFF:FFFFFFFF,FFFFFF:F:F:FFFFFFFF:FF:,:FFFFFFF:,FF,FFF:,,F,FF,FF
@A00920:152:HGHKKDRXX:2:2108:9860:18599 2:N:0:CGCGTTCA+TGTTCTCT
GGACTACTGGGGTATCTAATCCTGTTTGATCCCCACGCTTTCGTGCCTCAGTGTCAATATTCGTGTAGCCAGCTGCCTTCGCAATTGGTGTTCTATGTCATATCTAAGCATTTCACCGCTACATGACATATTCCGCTAACCTCCACGATATTCAAGACTGATAGTATCAATGGCAGTTCCCAAGTTAAGCTCGGGGATTTCACCACTGACTTACCAGCCCACCTACGCACCCTTTAAACCCAGTGAATCC
+
FF,FFFFFFFFFFFFFF:FFFF::FF:FFFFFFFFFFFFFFFFFF:FF:FFFF:FF:FFFFFF:FFF:FFFFFFFFFFFFF,:FFFFFFFFFFFFFFFFFFF:FFFFFFFFF:::FFFFFFFFFFFF:F,FFFFFFFF:FFF:FFFFFF,FFFFFFFFFFFFF:FFFFFFFF:FFFFFFF,FF:FF:,:FFFF:FFF,FFFF:FF:FFFFFF,F:F::F,FFFFFF:FFF,F:F:FFFFFFFFFFF:F,F
@A00920:152:HGHKKDRXX:2:2108:31096:18677 2:N:0:CGCGTTCA+TGTTCTCT
GGACTACTGGGGTATCTAATCCTGTTCGCTCCCCACGCTTTCGCTCCTCAGCGTCAGTATCGGCCCAGAGACCAGCCTTCGCCACCGGTGTTCCTCCTGATATCTGCGCATTTCACCGCTACACCAGGAATTCCAGTCTCCCCTTCCGAACTCTAGTCTGCCCGTATCGACTGCAGGCCAGGAGTTGAGCCCCGGGTTTTCACAACCGACGCGACAGACCGCCTACGAGCTCTTTACGCCCACTAAATCC
+
FFFFFFF,FFFFFFFFFFFFFFF:FFFFFFFFFFF,FFFFFFF,,,FFFFF,FFFFFFF,F:FFFFFF,,:,F,FFFFFFFFFF,FFFFFFFF,F,F,,FFFFF:FFFFFF:FFFFFFFF:FFF,:F,F,:FFFF:,FFFFFFF,FFFFFFFF,FFF,F,FFFFFFFFFFFFFFFF:F,,F,FFFFFFFFF,F,:FFFFFFFFF:,FFFFF,FF:F,FFF,FFF,F,FFFFFF::,FFFFFF,F:F:FFF
@A00920:152:HGHKKDRXX:2:2108:26313:19288 2:N:0:CGCGTTCA+TGTTCTCT
GGACTACTGGGGTATCTAATCCCGTTTGATCCCCACACTTTCGTGCCTCAGCGTCAGTTGAAGTCTAGTAAGCTGTCTACACTATCGGTGTTCTTGACGATATCTAAGCATTTCACCGCTACACCGTCAATTCCGCCTACCTCGAATCCACTCAAGCCCATCAGTATCAATCCCACCCTCCCGGTTAAGCCGGGATATTTCAGAACTGACTTAATAGGCCGCCTACGCACCCTTTAAACCCAATAAATCC
+
FF:FFFFFFFFFFFFFFFFFFFFFFFFFFFFFFFFFFFFFFFFFFFFFFFFFFFFFFFFFFFFFFFFFFFFFFFFFFFFFFFFFFFFFFFFFFFFFFFFFFFFFFFFFFFFFFFFFFFFFFFFFFFFFFFFFFFFFFFFFFFFFFFFFFFFFFFFFFFFFFFFFFFFFFFFFFFFFFFFFFFFFFFFFFFFFFFFFFFFFFFF:FFFFFFFFFFFFFFFFFFFFFFFFFFFFFFFFFFFFF:FF:FFFFF
@A00920:152:HGHKKDRXX:2:2108:24442:19429 2:N:0:CGCGTTCA+TGTTCTCT
GGACTACTGGGGTTTCTAATCCTGTTCGCTCCCCACGCTTTCGTGCCTCAGCGTCAATCAAGACCCAGTTAGCTGCCTTCGCAATCGGTATTCCACGACATATCTATGCATTTCACCGCTACATGTCGCTGTCCACTAACCTCTATCTGATTCAAGTTACACAGTTTCAAAGGCCATCTCACAGTTGAGCTGTGACCTTTCTCCTCTGACTTACATAACCGCCTACGCACCCTTTAAACCCAGTGATTCC
+
FFFFFFFFFFFFFFFFFFFFFFFFFFFFFFFFFFFFFFFFFFFFF:FFFFFFFFFFFFFFFFFFFFFFFFFFFFFFFFFFF:,:FFFF:F,FFFFFFFFF,,,FFF:F::F:,:F:FF,F,:F:FFFFF,,F,F:FF,FF,,FF,F:FF:FFF,FFFF,FF::F,,:FF:,FF:FFF:FFFFFFF,F:F,FFFFFF,FF:F,FFFFFFF:F,:F,FFFF:FFFFFFFF,:FFFFF,,,F,F,FFF:F,F,
@A00920:152:HGHKKDRXX:2:2108:5692:20024 2:N:0:CGCGTTCA+TGTTCTCT
GGACTACTAGGGTTTCTAATCCTGTTTGCTCCCCACGCTTTCGTGCATGAGCGTCAGTGCAGGCCCAGGGGATTGCCTTCGCCATCGGTGTTCCTCCGCATATCTACGCATTTCACTGCTACACGCGGAATTCCATCCCCCTCTGCCGCACTCCAGCGATGCAGTCACAAATGCAGTTCCCAGGTTAAGCCCGGGGATTTCACACCTGTCTTACATCACCGCCTGCGCACGCTTTACGCCCAGTAATTCC
+
FFFFFFFFFFFFFFFFFFFFFFFFF:FFFFFFFFFFFFFFFFFFFFFFFFFFFFFFFFFFFFFFFFFFFFFFFFFFFFFFFFFFFFFFFFFFFFFFFFFF:F:FFFFFFFFFFFFFFFFFFFF:FFFFFFFF:FFFFFFFFFFFFFFF:FFFF::FFF:FF:FFFFFFFF:FF::FFFFFFFFFFF:FFFF:FFFF:FFFFFFFFFFFFFFFF::F:FFFFFFFF,F:FFFFFF:F:F:FFFFFFFFFFF
@A00920:152:HGHKKDRXX:2:2108:5358:20572 2:N:0:CGCGTTCA+TGTTCTCT
GGACTACTCGGGTTTCTAATCCTGTTTGCTCCCCACGCTTTCGCGTCTCAGCGTCAGTATCTGTCCAGAAGGCCGCCTTCGCCACCGGTGTTCCGCTTGATATCTACGAATTTCACCTCTACACCAAGCATTCCACCTTCCTCTCCAGTACTCTAGCGAAGCAGTTTCGAATGCACTTCCAGGGTTGAGCCCTGGGATTTCACACCCGACTTGCCAAGCCGCCTACACGCGCTTTACGCCCAGTGATTCC
+
FFFFFFFFFFFFFFFFFFFFFFFFFFFFFFFFFFFFFFFFFFFFFFFFFFFFFFFFFFFFFFFFFFFFF:FFFFFFFFFFFFFFFFFFFFFFFFFFFFFFFFFFFFFFFFFFFFFFFFFFFFFFFFFFFFFFFFFFFFFFFFFFFFFFFFFFFF:F:FF,FFFFFFFFFFFFFFFFF:FFFFFFFFFFFFFFFFFFFFFFFFFFF::FFFF:F:F:F::FFFFFFFFFF:FFF:FFFFFFF:FF,FFFFF
@A00920:152:HGHKKDRXX:2:2108:5059:20807 2:N:0:CGCGTTCA+TGTTCTCT
GGACTACTGGGGTTTCTAATCCTGTTTGCTCCCCACGCTTTCGCACCTCAGCGTCAATACCTGTCCAGCGAGTCGCCTTCGCCACTGGTGTTCCTCCCAATATCTACGAATTTCACCTCTACACTGGGAATTCCGCCAACCTCTCCGAGACTCCAGACATCCAGTTTCAAAAGCAATTCCCGGGTTGAGCCCGGGGATTTCACTCCTGACTTGGAAATCCGCCTGCGCACGCTTTACGCCCAGTAATTCC
+
FFFFFFFF:FF,FF:FFFFF:FFFFFFFF,FF:F:FFF:FFFFFFFFFFF,FFFFFF,FFFFFFFFFFFFFFFFFFFF:F:FFFFFFFFF,:FFFFFFFF,FFF,FFFF,,FFFFFF:FFFFFFFFFFF:FF:FF:F:FFFFFFFF:,FFFF:FFFFFFF:F:,,FFFFF:F,:FFF:FF:FF:F,FFF:FF:FFF,F:F,FFFF,,FFF:FFFF:FF:F,F,F,F,FFFF:FF,:FFFFFFFFFF,F:F
@A00920:152:HGHKKDRXX:2:2108:7572:20901 2:N:0:CGCGTTCA+TGTTCTCT
GGACTACAGGGGTTTCTAATCCTGTTCGCTCCCCACACTTTCGCTCCTCAGCGTCAGGTAATGCCCAGAGAACCGCCTTCGCCACCGGTGTTCCTCCTGATCTCTGCGCATTTCACCGCTACACCAGGAATTCCGTTCTCCCCTGCATACCTCTAGTCTGCCCGTATCGGAAGCAGGCTCGGAGTGAAGCCCCGAGTTTTCACTCCCGACGCGACAAACCGCCTACGAGCCCTTTACGCCCAATAATTCC
+
:FFF:FFFFFFFFFFFFFFFFFFF:FFFFFFFFFFFFFFFFFFF:FFFFFFFFFFFFFFFFFFFFFFFFFF,FFFFFFFFFFFFFFFFF:FFFFFFFFF:F,FFFFFFFFF,FF:,FFF:,FFFFFFFFFFFFFFFFFFFFFFFFFFF:FF:FFFF:FFFFFFF:F:FFF,::FFFFFFFFFFFF,FFFFFFFF,FFFFFFFFF:FFF:FFFFFFF,FFFF:FFFFFFFFFFF:F,FFFFF,,F:FFFF,
@A00920:152:HGHKKDRXX:2:2108:32307:21465 2:N:0:CGCGTTCA+TGTTCTCT
GGACTACAAGGGTTTCTAATCCTGTTCGATCCCCACACTTTCGTGCCTCAGCGTCAGTTACAGTCTAGTTTGCTGCCTTCGCAATCGGTGTTCTTGAAGATATCTATGAATTTCACCGCTACACCTTCAATTCCGCAAACCTCGCCTGTATTCAAGCTTCCCAGTATCAATGGCACTTTTCCAGTTTAGCTGGCAAATTTCACCACTGACTTAAAAAGCCGCCTACGCACCCTTTAAACCCAATAAATCC
+
[truncated: 45,079,053 more chars]
